# Supplementary material for: Analysis of the rhizosphere bacterial diversity of Angelica dahurica var. formosana from different experimental sites and varieties (strains)
Source: PeerJ. 2023 Sep 6;11:e15997. doi: 10.7717/peerj.15997 (PMC10492537; doi:10.7717/peerj.15997)
Supplement: Supplemental Information 1 [file peerj-11-15997-s001.xlsx]

## Sheet: Sheet1
	Yield (kg/hm)	Imperatorin(mg/g)	Isoimperatorin(mg/g)	pH	OM (g/kg)	HN (mg/kg)	AP (mg/kg)	AK (mg/kg)	TN (g/kg)	TP (g/kg)	TK (g/kg)
XA.1	30130	2.55681	1.35003	7.6	7.56664	33.25	13.3899	124.316	0.64624	0.965036	15.4485
XA.2	29250	2.16544	1.02932	7.8	6.87876	31.5	14.8405	122.076	0.66304	0.989197	15.4485
XA.3	31380	2.31581	1.63181	7.9	6.87876	33.25	12.9063	120.956	0.64624	0.984365	15.4485
XB.1	26130	2.37553	0.841198	7.9	7.56664	42	14.1958	30.236	0.59024	0.969869	16.4136
XB.2	26010	2.27049	1.03123	7.9	6.19088	40.25	16.7746	27.996	0.61264	0.90705	15.4485
XB.3	25250	2.04899	1.08323	7.9	8.25451	43.75	13.7122	32.476	0.62384	1.00853	16.5744
XC.1	30250	1.59821	0.86679	8.1	4.81513	26.25	6.29794	15.676	0.51184	0.747587	15.1268
XC.2	30630	1.80499	1.01408	8.1	4.12726	31.5	6.6203	14.556	0.48944	0.704098	15.4485
XC.3	28500	1.47515	0.946559	7.9	6.19088	31.5	5.16968	12.316	0.52864	0.747587	14.1617
XD.1	32880	1.40132	0.808256	7.9	6.19088	17.5	4.36378	80.636	0.31024	0.57846	12.8749
XD.2	34250	1.50637	0.953638	8	5.50301	15.75	4.2026	82.876	0.35504	0.530138	13.5183
XD.3	33630	1.5895	0.786748	8	4.81513	19.25	4.68614	76.156	0.33264	0.626782	13.84
XE.1	43130	2.08921	0.83902	8.1	4.12726	29.75	5.97558	126.556	0.23744	0.554299	14.4834
XE.2	42750	1.87492	1.00972	8.2	5.50301	26.25	5.0085	120.956	0.19824	0.530138	14.4834
XE.3	43250	1.62522	0.816696	8.3	6.19088	28	4.84732	123.196	0.26544	0.554299	14.4834
XF.1	40500	1.26567	0.778853	8	6.19088	35	4.36378	79.516	0.35504	0.539803	14.4834
XF.2	39750	1.73596	0.992297	7.9	4.81513	31.5	4.68614	80.636	0.52304	0.602621	14.4834
XF.3	38630	1.87222	1.02252	7.9	5.50301	29.75	5.16968	76.156	0.34384	0.554299	14.6442
XG.1	30630	2.28549	0.965344	8.1	2.06363	22.75	4.04142	34.716	0.25984	0.457655	14.4834
XG.2	29880	1.95415	1.2003	8.1	2.06363	21	3.88024	30.236	0.31024	0.505977	14.4834
XG.3	30880	2.41575	1.07016	8.1	2.06363	21	3.55788	30.236	0.27664	0.501145	14.1617
XH.1	36750	1.3485	0.500886	8	4.12726	14	5.16968	78.396	0.31024	0.554299	14.3225
XH.2	38250	1.73266	0.680843	8.2	4.12726	14	4.84732	75.036	0.28784	0.472152	14.3225
XH.3	38000	1.97937	0.722497	8.2	2.7515	12.25	5.65322	73.916	0.36624	0.539803	14.4834
XI.1	36130	2.14053	0.954454	8.1	4.12726	15.75	4.68614	71.676	0.27104	0.438327	14.1617
XI.2	36630	1.17293	0.650079	8.2	4.81513	15.75	4.68614	67.196	0.37184	0.390005	13.5183
XI.3	35880	1.42683	0.89347	8.2	4.12726	14	4.36378	73.916	0.14224	0.438327	13.84
XJ.1	9250	2.84583	0.834392	7.1	22.012	80.5	19.8371	197.116	1.46384	0.544635	14.8051
XJ.2	9000	3.12344	1.25584	7	24.0757	80.5	16.2911	190.396	1.50304	0.481816	14.4834
XJ.3	9250	2.50789	0.986035	7.1	22.012	80.5	16.9358	199.356	1.48624	0.539803	14.4834
