# Supplementary material for: Analysis of the rhizosphere bacterial diversity of Angelica dahurica var. formosana from different experimental sites and varieties (strains)
Source: PeerJ. 2023 Sep 6;11:e15997. doi: 10.7717/peerj.15997 (PMC10492537; doi:10.7717/peerj.15997)
Supplement: Supplemental Information 2 [file peerj-11-15997-s002.gz › peerj-11-15997-s002]

@N9IO0:00665:05806
TACGGAGGGGGCTAGCGTTGTTCGGAATTACTGGGCGTAAAGCGCGCGTAGGCGGCTTTGTAAGTTAGAGGTGAAAGCCCGGAGCTCAACTCCGGAATTGCCTTTAAGACTGCATCGCTTGAATCATGGAGAGGTGAGTGGAATTCCGAGTGTAGAGGTGAAATTCGTAGATATTCGGAAGAACACCAGTGGCGAAGGCGACTCACTGGACATGTATTGACGCTGAGGTGCGAAAGCGTGGGGAGCAAACAGG
+
CCCEACCCCC5CCBBBBB@BB?BB?C>A>AAABC;BB>>>5>;;;@A@@@A=>?;@?A<ABA?AA=AB??<?ABC<@@E>B>B??=982:>?8?6=7<77:678/9;=?@@@>::<?@?7336BAB@B@BBAA?BAAAB=8B584<58<:==BBBBB>A<==5;7<<=>;@>>>7==5;5;=5;;A:=>;;5:<<6=;?<AABAAAAA?AAAA@@@B?BBBAAAA>>9>?@@@@2:9@>=??5?@BDA8??=:
@N9IO0:00669:05781
TACGAAGGGTGCAAGCGTTAATCGGAATTACTGGGCGTAAAGCGTGCGTAGGTGGTTTCTTAAGTCTGCTGTGAAAGCCCTGGGCTCAACCTGGGAATGGCGGTGGATACTGAGGAGCTAGAGTGCGGTAGAGGAGGGTGGAATTCCCGGTGTAGCGGTGAAATGCGTAGAGATCGGGAGGAACATCAGTGGCGAAGGCGGCCCTCTGGACCAGCACTGACGCTGAGGCACGAAAGCGTGGGGAGCAAACAGG
+
BCACB=AB9;;;@=A;;;AB@DDE@C8:8:@@@@9>@:::-;;:;?@@?@@>;;7;A;;;5;4;=;<>CCCC@DC6;;5)5B>4CCCB9<:=??7?;<<8;;7<B?BBBCDEBB?B@@@@@A@>@@D?B@??C?BBD>CC:C@B@BC?E@CBBCCCCACGCC>BCACABBBA@@;;;,994@>CC@AABAC?BBC@A?@>69:54<=C@BB?CBAAAAA?=;<733728<<<<=3<<>@@@@689:?A9<=?;
@N9IO0:00674:05769
TACAGGGGGGGCAAGCGTTGTTCGGAATTACTGGGCGTAAAGGGCCAGTAGGCGGCCAACTAAGTCACACGTGAAATCCCCAGGCTTAACCTGGGAACTGCGTGTGATACTGGATGGCTTGAATTCGGGAGAGGGATGCAGAATTCCAGGTGTAGCGGTGAAATGCGTAGATATCTGGAGGAATACCGGTGGCGAAGGCGGCATCCTGGACCGACATTGACGCTGAACGGCGAAAGCTAGGGGAGCAAACGGG
+
ABACACCCCC#CC:;;;;8;6:@?;@AF;;<BAB=C;;;B0;;-06<8=/-(--(-(.)/9938<:::;;@?@?B,00<<+00*-6(/)/599:5B4:99433<9::9<;;?;@AB=BC@BB>B>AAA;AA;;;0;;CBCBB9;5;=;;5;;A@@9;9;CCE>@@A@ABBBCCBB@?;?@=>????;?=AA>ACB6;9;B?BCCC=@@>;:3;A@AA@BB;:;B@@=@B?AADC=C@A@A@@*:9::;,9><4
@N9IO0:00675:05783
TACGGAGGGGGCTAGCGTTGTTCGGAATTACTGGGCGTAAAGCGCACGTAGGCGGCTTTGTAAGTCAGGGGTGAAATCCCGGGGCTCAAACCCCCGGAACTGCCCTTGAGACTGCAAGGCTCGAATCCAGGAGAGGTGAGTGGAATTCCGAGTGTAGAGTGAAATTCGTAGATATTCGGAAGAACACCAGTGGCGAAGGCGGCTCACTGGACTGGTATTGACGCTGAGGTGCGAAAGCGTGGGGAGCAAACAG
+
@CB>96;CCC5CCCBBBA?@A>;;6<?B?ABBCC>A>>IA-/0:/04<=BB?A@=;;;0000*090//::+7///(//6.699+34444(4444$45:.4////(/)//777;=<@4:377;887<?8?C8<???8;779660638060///:788<00///:29178;666665233(/(/:5:;;5;;33,366(/(..(....7:>3;7985555033....7.2,2998:>377789@@2=///91766
@N9IO0:00675:05809
TACAGAGGGTGCAAGCGTTGTTCGGAATCATTGGGCGTAAAGGGCGTGTAGGCGGTTTGTTAAGTCATGTGTGAAAACCCTCGGCTCAACCGGGGAAGGGCGCATGAAACTGGCAAGCTAGAGTACCAAAGAGGGGGGTGGAATTCCCGGTGTAGCGGTGAAATGCGTAGATATCGGGAGGAACACCTGTGGCGAAGGCGACCCCCTGGTTGGATACTGACGCTGAGACGCGAAAAGCGTGGGGAGCAAACAGG
+
CBAAAACC<BBAA:??984:A@BB?B@BBCC@CA4??7:93:;8@?;;:?=:<<189-9=3918;<=AAA@?=@=>/<<5<==:>BAC7<5999.97A=7:;:B???C=BA@<?@6;;::@@@A?@:@:3>;ADDDD)CC@C@B>BC<@=;99@>;@8<=@@8666;;;9=555<<>4;;:B:AAA=>>;@6@?B9>6@555999(;=9>9>:ABBAA><<<<>=<@??<=:;;;&;:==888+8888808782
@N9IO0:00712:05792
TACGAAGGGGGCTAGCGTTGTTCGGATTTACTGGGCGTAAAGCGCACGTAGGCGGATTGTTAAGTCGGGGGTGAAATCCTGGAGCTCAACTTCAGAATTGCCTTCGATACTGGCTTTCTAGAGGCTGGAAGAGGTTAGTGGAATTCCCAGTGTAGAGGTGAAATTCGTAGATATTGGGAAGAACACCAGTGGCGAAGGCGGCTAACTGGTCCAGATCTGACGCTGAGGTGCGAAAGCGTGGGGAGCAAACAGG
+
>AA>A?ABBB0BAAABBB@@@;@B<ACB<BBBBB>:;:CD=@@BBB@AACC@CC@CC?CC@E??>99999);;;E>AA@DD@@?@ABA@BB@BBA@==+00*0*0//378::6:BC<BAA@??<??A>B;??B@@<@CAA;?8=89:196/./533505:::3>9222555759198.5/7<49:?9==88198>9=8==9===9=8818@:>>>888=AA;;;;;;>AAB;;;0;;?@@DE;B;;9C8@>@=
@N9IO0:00682:05848
GACGGGGGGGGGCAAGTGTTCTTCGGAATGACTGGGCGTAAAGGGCACGTAGGCGGTGAATCGGGTTGAAAGTGAAAGTCGCCAAAAAACTGGCGGAATGCTCTCGAAACCAATTCACTTGAGTGAGACAGAGGAGAGTGGAATTTCGTGTGTAGGGGTGAAATCCGGAGATCTACGGAAGGAAGCCAAAAGCGAAGGCAGCTACGTCTGGGATCCCTACCCGACGCTGGGGGTGCGAAAGCATGGGGAGCGAACGG
+
BBBBBAAAAAA"BB6::CB?CH?@@?B>ABBB<;;.955AD<BB>BCC?:>@9:;294=3<8::4;=ABD>DCBBB=BA@A@3:9999#3398?B3:59@@@<33333(3,7,36;333/3788>8888322949=;922+3,79)7<9:8=;5555*5977/66,5,266697://+/2;5;.35/555)33./(/(/////;7333333(3;;;13333(3339333333$3999;C479<?>??4@@77317;;
@N9IO0:00684:05826
TACGTAGGGTGCGAGCGTTAATCGGAATACTGGGCGTAAAGCGTGCGTAGGCGCGCGCTAAGACAGGTGTGAAAGCCCCGGGCTTAACCTGGGAATGGCGCTTGTGACTGGCGGGCTCGAGTGCGGCAGAGGGAGGTGGAATCCACGTGTAGCAGTGAAATGCGTAGAGATGTGGAGGAACACCGATGGCGAAGGCAGCCTCCTGGGCCGACACTGACGCTCAAGCACGAAAGCGTGGGGAGCAAACAG
+
B@A;;;>@6>99:AA@@@4:49::5<256;A=<294;;:,4888:@:80;600/99:=BB@AAB:94:?<=:;,/0?>0=;*//(/595:;;5:;:=7>;99+//;?@?@8B991@BA??743;94:9/--7/--(-609(33,333788:<===<:@?,937::@;;;3333349:284;;;7><<<7;>:7>7;<::054.43:3:-43699///////894998=<@?9<>77333&33333(377
@N9IO0:00709:05828
TACAGAGGGTGCGAGCGTTGTCCGGAATTACTGGGCGTAAAGGGCGCGTAGGCGGCCTGATAAGTCGGGGGTGAAATTCAGCGGCTCAACCGCTGGACTGCCTTCGAGACTGTTAGGCTCGAGCACGGTAGAGGCTGGTGGAATTCCCGGTGTAGCGGTGGAATGCGTAGAGATCGGGAAGAACATCGGTGGCGAAGGCGGCCAGCTGGGCCGTTGCTGACGCTGAGGCGCGACAGCGTGGGGGAGCAAACAGG
+
BCB<;;DM?DCCCCC???>AAA@EAC?CADBBBA<???@B9@A9@??@@@A;::8:@CCBAB?@A?????.?BGD>C@CBB::6;BBA@C?AABB?BBBBB?C7::@@@@@@@5;;49???=?:9:A<A9::?=?ABACC=?;?=@@;@?@@@??BC?CB=?=?@?>999@::9@CD;@=<@:00000*00*/-0)050/)/27///5<2;.554559555995444.4444:4444444444$4988<45559
@N9IO0:00712:05841
TACGGAAGGTGCGAGCGTTAATCGGAATTACTGGGCGTAAAGCGCGCGTAGGCGGCTTGGTAAGTCGGGTGTGAAAGCCCCGGGCTCAACCTGGGAACTGCACTCGATACTGCCGGGCTGGAGTACGAGAGAGGGGGTGGAATTCCAGTGTAGCGGTGAAATGCGTAGAGATCTGGAGGAACACCGGTGGCGAAGGCGGCCCCCCTGGTTCGATACTGACGCTGAGGTGCGAAAGCGTGGGGAGCAAACAGG
+
;;:@=?=E766:@@>>?A6;299>;=9=9;><<>2?;99:.4444::<<00+/:6;;:;6<A9?<99920//;;>4/000&391;;@=<@577=3?>???@@@?994=?479;177(3:::3445<?<@@>99999)0:58*.)-(---5669::7<===/3333333/7----8388176;>>9>95505::5:59B4;:;:;$:@;>=@@@@@@?@>;:;>>??:====<@*/0//777+;<===3;9=9
@N9IO0:00669:05866
TACGTAGGGTGCAAGCGTTAATTCGGTGAAATTATTGGGCGTAAAAGGGTGCGCAGGCGGATGATATAAGTCAGATGTGAAATGCCCTAGGGCCGTTAACCTCGAAGGAATTGCCTTTGAAACTATATAACTAGAGTGTAACAGAGGGGAGTGGAATTCCATGTGTAGGCAGTAGAAATGCGTAGAGATGATGGAAGAACACCGATGGCGAAGGCAGCTCCTGGGTTAACACTGACGCTCATGACACGAAAGGCAGTGGG
+
BDB;5;?=,559@.5/::3:)-(-5(---8/:)/0)94(56<@@@2>C=B@?69495//)////9:BB?0//:////:9;:265;91---5(-(-5050505///(/(/060//(33(39;.883338828::888833328<;::;;.9///396;6868////8//(/9993339(33373336---,,,,(-(-/(/33,349928886937775--(--8(-(-07//55<566<<<99555555<2;.666/:;;
@N9IO0:00676:05865
TACGTAGGGTGCGAGCGTTAATCGGAATTACTGGGCGTAAAGTGTGCGCAGGTGGCCGCGCAAGTCGAGTGTGAAATCCCCGGGCTAAACTTGGGAATTGCGCTCGAAACTACGTGCTCGAGTGTGGCAGAGGAAGGTGGAATTCCACGTGTAGCGGTGAAATGCGTAGAGATGTGGAGGAACACCGATGGCGAAGGCAGCCTTCTGGGCTAACACTGACACTCATGCACGAAAGCTGGGGAGCAAACAGG
+
CCBAAAAB90000@<;@@<@=@AB<B@G?AA@AC>@??BA9AA@:44::44.48-3-/9///1///667;::>=?0/0A@5==5////(/6(//(/38398//0///;29=@@?::3<?=?<88B@<977/-39)-(--(-3:;@<B@?::<<;;;79;>>5@@:;;<<::554<;688-3-48:5::5505<<>C>A;::4:.9=9;)5558=:;;;@@ABBBBBBBCBBBC8@@9999&5555A399;4
@N9IO0:00677:05903
TACGGAGGGTGCAAGCGTTATCCGGATTCACTGGGTTTAAAGGGTGCGTAGGTGGGCTAGTAAGTCCGTGGTGAAATCTCTGAGCTTAACTCGGAAACTGCCGTGGATACTATTAGTCTTGAATCTCGTGGAGGTAAGCGGAATATGTCATGTAGCGGTGAAATGCTTAGATATGACATAGAACACCGATAGCGAAGGCAGCTTGCTACACGAGTATTGACACTGAGGCACGAAAGCGTGGGGATCAAACAG
+
BCGEAHCC?CDCC@C;;;@CCB@B@AA=?>=?==6=<(55/5>456:CD@@?ACD=CBBCCC?AAC@CCDACCCF?CCBB@AA;;;4;7;ABB>BB=BCCC@CBB@CBBBBBB?BBBBC<??=@A@:9:@9:928><A?=>>@@?000660/0/33@<@?>>7>@@C>A@A@A@@<5222222<8=185796555/71:<<;;8;;;>>=<==@??@;=>=>>==8718;;?@C:B@@====/865;<0:;:
@N9IO0:00681:05866
TAACGAAGGATCCAAAGCCGTTGTCCGGCATTTTACTGGGTTTAAAAGGGAGCGTAGGCGGACTTTTAAGTCAGTGGTGAAAGCTTGCAGCTTAACTGTAAAATTGCCATTGAAACTGAAAGTCTCGAGTATGGTTGAGGTGACTGGAATATATCATGTAGCGGTGAAATGCTTAGATATGATATAGAACACCAATTGCGAAGGCAGGTCACTAAAACCATAACTGACGCTGAGGCTCGAAAGCGTGGGGATCAAACAGG
+
--(-//)/)/5:477)//)/;5///4:.55333&33333(38(333&33(488884405;7<9AA@.;5;?==>59.55;9)5;;6=<:9:B?B?BB;;;BB2A5;;4;92::C>BABAC8::@@AAAA@A@A?B@@@?;????:;6:;@AA?@??955955<9<<<?7669D?B@BAB;;;@BB?AA;A9:.;499>=:;25.555.5A<<5555&54=9;;;444:9>=99<7:::<;<09=9=999+999@@49997
@N9IO0:00711:05908
CACGGGGGGGAGCGAGCGTTGTTCGGATTCATTGGGCGTAAAGGGCGCGTAGGCGCCGAGCAAGTCTGATGTGAAATGCACCGGTTCAACCGGGGCGCTGTGTCAGAGACTGCCCGGCTTGAGGTCGAGGGAGGGAAGGTGGAATTCCGTGGTCGTAGCGGTGAAATGCGTAGATATCAGGAGGAACATGCAGTGGCGAAAGCGGCTTCCTGGCCCAACACTGACACTCATGTGCGAAAAGCGTGGGGGAGCAAACAG
+
599999999"5555:596D1696;96@@9?:9.59089;;;3;;(8455:??:9:3-38888-444477:////9/9/555.4.4.4:8<5<<<&44?544444<;7/////::1:4;;155<955699<2556069<7;=86*-(.(--5(---7--/868444(488<:;;::883446::6;;@0///88//(3777.777,331717939<,:49@A:99ADBDAA;;;@?;:99&44445555$59555)5;<
@N9IO0:00668:05930
TACGGAGGGTGCGAGCGTTATCCGGAATTACTGGGTTTAAAGGGTGCGTAGGCGGCTTTGTAAGTCAGGAGTGAAAGTTTGCGGCTCAACCGTAAAATTGCTTCTGATACTGCATGGCTAGAATTAGGATGAGGTCAGCGGAATGTGGCATGTAGCGGTGAAATGCATAGATATGCCATAGAACACCAATTGCGAAGGCAGCTGGCTAGACCTGGATTGACGCTGAGGCACGAAAGCGTGGGGAGCGAACAGG
+
ABBF::<D>;;;CA@>:;6:<@:=:C@D=AB@@@8?C.;949>4;;@C?<<<00,0@@+00?<BABBA>A@AAAB=BCC=B9:9:BAB@D979BBB5B589;/37=>??????A9:3::99>6A<AK68255;2>><67:3737?>?;>@@A=>?;;5;<=<5<>;;565:77757-222254888)-(-(--23.3053557726;8222388366/22299:;??7?B;897-37:====1;?CCC?@@@;
@N9IO0:00674:05932
TACGTAGGGTGCAAGCGTTAATCGGAAATACTGGGCGTAAAGGCGTGCGCAGGCGGTGATGTAAGAACAGATGTGAAATCCCCGGGCTCAACCTGGGAACTGCATTTGTGACTGCATCGCTGGAGTGCGGCAGAGGGGGATGGAATTCCGCGTGTAGCAGTGAAATGCGTAGATATGCGGAGGAACACCGATGGCGAAGGCAATCCCCTGGGCCTGCACTGACGCTCATGCACGAAAGCGTGGGGAGCAAACAGG
+
9955599;29959.//;;)/)/99)55)5<555:0///;;)/)////;::44.44.4448933-33-3;::9::<<<5<>>>2>?-:;;9<@?BCC==@@CCCDCC>C66:BBA@BA888==9=>>?9949>??C???+<AA=A=A=A?A:;9@@:99BCCCCD>DC@@;<==;?@AFD=AA<@<>>:256?<9>;;7:7==465>>/565459<<<=<<98-------555///;5:9;::::.9999<333/3
@N9IO0:00698:05912
CACGAACCGGGCAAACGTTATTCGGAATTACTGGGCTTAAAGGGTGCGTAGGCGGCGCTGTAAGTCGGGTGTGAAATCCCTCGGCCTAACCGAGGAATTGCGCCCGATACTGCAGTGCTCGAGGAAGATAGAGGTGGGCGGAACTAGCACTGGAGCGGTGAAATGCGTTGATATTGCTGGGAACACCCGTGGCGAAAGCGGCCCACTGGGTCTTTTCTGACGCTGATGCACGAAAGCTAGGGTAGCGAACGGG
+
@AA@B@DICJ?CBC>9;;@CC?@@=?=@=ABBBD>AC4993:@9=@@A@@?98929@@ABBB>AACCC<BBBB?>9;==5=>?<B>AA?C>@@@=?;?8<<<><6<?>@?@??@@@@@ABBBB?B@BBAAABB?CCC>CB@C@C>>@A0//<8::>@:?>>@7@@??CA=;;AB@CCBBB=B?@@AC>CCC@CBBA<A@@=AC>CCCCM?CBBBB7>@000>>A@ADBA@AAAB;BAACBB=@@@CBB:;;C>
@N9IO0:00698:05925
TACGTAGGGGGCAAGCGTTGTCCGGAATTATTGGGCGTAAAGCGCGCGCAGGCGGTCAATTAAGTTGGGTGTTTAAGCCCGGGGCTCAACCCCGGTTCGCATCCAAAACTGGTTGACTTGAGTGTAGGAGAGGAAAGTGGAATTCCACGTGTAGCGGTGAAATGCGTAGAGATGTGGAGGAACACCAGTGGCGAAGGCGACTTTCTGGCCTATAACTGACGCTGAGGCGCGAAAGCGTGGGGAGCAAACAGG
+
CCAABBDHHH2AA6;;9;=C?C;C9C?B@DD@CD>AAABB79;::@:;;>98>A>BAA>A=@>??=AC=BBBC>C=@>D8?@A6???@<@AA9B@C@BBB@A@@CBB;=>><?:>>65059:<<<<<:>>=<?BD>@;;6:7A7A7?::?:9:9:?9>=@A9@@A@;AABBB??@B>AB?B?B@@=@B@A<?;:4<:@AABBE<B@@=@?BBBB?B;;;A@@@B?>9???BBF>CCCBBBA9ABAAA<@??=
@N9IO0:00698:05938
TACAGAGGTCCCAAGCGTTGTTCGGATTTACTGGGCGTAAAGGGCGCGTAGGTGGTAGGCTAAGTCTGGTGTGAAATCTCTGAGCTTAACTCAGAAATGGCACTAGATACTAGCTTGCTTGAGGGTTGGAGGGGAGACTGGAATTCTCGGTGTAGCAGTGAAATGCGTAGATATCGAGAGGAACACCAGTGGCGAAGGCGAGTCTCTGGACAACTCCTGACACTGAGGCGCGAAAGCTAGGGGAGCAAACGGG
+
CCCABAC@CBB=B9;;AB>AB>AB=??@:@?AAA=>?@AA<@B=@@ACECC?BB@BBB@BBB9B=BCA>ABBBBC=AA@ABB???A9@=A@BAAAC?AA?BBBBBCBDDCCDBBB9::A>@@AA<A@C?BBED;AABBBB@DAD?DA;;65<<BBABCCBBB>BCCCBBBCABB@@@::@=A?BBB>BCBD?A;;657<<<BBCBCBC>A@@?@BB@BA@@BAA@@B?@@A;;;0;@@@@DE;CBCCC=@@@9
@N9IO0:00706:05936
TACGTAGGGGGCAAGCGTTGTCCGGATTTATTGGGCGTAAAGAGCGTGTAGGCGCCACACAGGTCCGTTGTGAAAACTCGAGGCTCAACCTCGAGACGCCGATGGAAACCGTGTGGCTAGAGTCCGGAAGAGGAGTGTGGAATTCCCGGTGTAGCGGTGAAATGCGCAGATATCGGGAAGAACACCCATGGCGAAGGCAGCACTCTGGGACGGTACTGACGCTGAGACGCGAAAGCGTGGGGAGCGAACAGG
+
CCCGCCCCCC2BB=A@;;69>@;E8=BD8>C<C@8665AC/95554488?<;?@@?CAAC?>;>A;?=8<;0000&////398?:<;6;.333389:44.44485;;3<8<<?@@?BA@@AA>?;@5:5;BA>BBCDCC>@=@7;;8;?CCBCCBB@CBCC>CCBABB;;;;CBBB>B?BB?A@?C>BBB?BBC6:7;BBBBBB@;;;6;@B?CCBBDCEBCC;;;@AADDDM:;;C;;;;.;AABB@<<;A
@N9IO0:00665:06001
TACGAAGGGGGCGAGCGTTGTTCGGATTTACTGGGCGTAAAGGGCGCGCAGGCGGCTTTGTTTGTCAGGCGTGAAAGCCCCGGGCTCAACCTGGGAATTGCGCTTGGGACGGCAGGGCTAGAGATCGGGAGAGGAGAGTGGAATTCCCAGTGTAGAGGTGAAATTCGTAGATATTGGGAAGAACACCGGTGGCGAAGGCGGCTCTCTGGACCGAGACTGACGCTGAGGCGCGAAAGCGTGGGGAGCAAAACAGG
+
CCB;94;CCC2BBCBCCF@CC@CB6::A9@@ABB=@B@CC=BB=BBB@@?=:AB?BBB=BA@:@A;;:?A@?:@>)4444&4<2:::?:<4=9=5:7A4:::>B?BC<BAA@ADGD=@@ABAAAAAAB=ACBC?AABCCC?A=@=@@;@B?>?AA@@?B@@?8>;>@998@@?@<<<5<39=3:9;483./(...(.433.3665525/8?;><<BB@@AA898=8808===;A7=?AAAAC6:9<99938<<9
@N9IO0:00666:05964
TACGGAGGGTGCGAGCGTTGTCCGGAATCACTGGGCGTAAAGGGCGCGTAGGCGGCCCGTTAAGTGGCTGGTGAAATCCCGCGGCTCAACTGCGGGGCTGCCGGTCAGACTGGCGAGCTAGAGCAGCGGTAGGGCAGATCGGATTCCCGGTGTAGCGGTGGAATGCGTAGAGATCGGGAAGAATACCAGTGGCGAAGGCGTTCTGCTGGGCCGTTGCTGACGCTGAGGCGCGACAGCGTGGGGAGCAAACAGG
+
DCAA>ACJ>BAACBBBBB@CCC@C@C@BBCDBBB=BBBDD>DD?BBAA>??<9:4;A=BCAE@CBA>ABB?BBBC>CCC>B9999AAA<??A9:77&9;<?9@?CCBBC?>>9@?889444449444;.4455)5//////)//)//(/)////:>>:==:B;DCBBBAAB<;;ACD=C:=BABBB@CBCCA=DD?B?=@D?BBAA@AA;A?BB=AAC:99@AB????CBB;;;@@DDCCEL;C@CCC=;;;?
@N9IO0:00666:05992
GACAGAGGGGGCAAGCGTTGCTCGGAATTACTGGGCGTAAAGGGCGCGTAGGCGGGACGGCAAGTCGGTCGTGAAATCCCTCGGCTCAACTGAGGAACGTCGATCGATACTGCCGTCCTTGAGGGTTGCAGAGGAGACTGGAATTCCCGGTGTAGCGGTGAAATGTGTAGAGATCGGGAGGAACACCGGTGGCGAAGGCGGGTCTCTGGGCAACTCCTGACGCTGAGGCGCGAAAGCGTGGGGAGCAAACGGG
+
AAD<;;CCCC5BB?B@@@=@ACA@>C@B?DB@@@9>?@>@8@A9:98@ABB@DDE<A@@?@?;???A?BB@@?@@8;;;/;??:?:@A?BCB:;9;@BCCCCCC@@@A@BBBB?BBB?B>?ACD=B>@@@AAA=@ACCCC?B>B2:9.57<56:>:?7955<4;@@;;AAAABBBFE=>?;?:BBB9>9?;7?<<7;966505<555;;3;=8=@B=::9@@@AA@A=A@@@@A0<<AABBB8BBBBC;@@@8
@N9IO0:00674:06006
TACGAAGGACCCAAGCGTTATCCGGATTTATTGGGTTTAAAGGGTGCGTAGGCGGACTTGTAAGTCAGTGGTGAAATCCTGCGGCTTAACTGCAGAACTGCCATTGAAACTGCTTGTCTTGAGTACATTTGAAGCGGGCGGAATGTGTCATGTAGCGGTGAAATGCATAGATATGACACAGAACACCGATTGCGAAGGCAGCTCGCTAAACTGTAAACTGACGCTGAGGCACGAAAGCGTGGGTAGCAAACAGG
+
CCC<;5;9AA=.:.5?=A?A@;1504?:2=A>A?9?=/84(3;0455@????9859AA?CAB@BBBBBBD?@>>>8@A=BBAC7;;49499?;;5:5@A@@>BB?AAC=C;;;B95965=@B;;5<??:8?B<@@@A<;;.45544:;BA?>>@?@A;>9:9/9=?>??@?>??>?>BB?>??BCC=A??499>>3929>>?99/=88818/////'.772229A=8838AABBC7;:;;@@9@CBBCD<@@@<
@N9IO0:00682:05988
TACGGAGGGGGCTAGCGTTATTCGGAATTACTGGGCGTAAAGCGCACGTAGGCGGCTTTGTAAGTCAGAGGTGAAAGCCTGGAGCTCAACTCCAGAACTGCCTTTGAGACTGCATCGCTTGAATCCAGGAGAGGTGAGTGGAATTCCGAGTGTAGAGGTGAAATTCGTAGATATTCGGAAGAACACCAGTGGCGAAGGCGGCTCACTGGACTGGTATTGACGCTGAGGTGCGAAAGCGTGGGGAGCAAACAGG
+
CCBA?BCDHD5CCCCBB@=>?<@A?CACACCA@@:9:9AB8;;@AC@BACC@BB@CCC=DCC@@@@A@BA=@@@@;??=AA?;:;BBD@BCC=??A?A9::?CB:??ABBB;99A@ABB?BB?BB?B@;=@@@<@?@@??<@:?7?7?;?A@@@BA@6:8==5<8<>A==A@@?7<<0;65<056<:>B@A?ABA@C?::2::99;>?;?@??4::B=AABBBAAAA?@?>>=>7?@A@CCC:BABBB=A??9
@N9IO0:00687:05983
GACAGAGGGTGCAAACGTTGTTCGGAATTACTGGGCGTAAAGCGCGTGTAGGCTGCTCGGAAAGTCGGGTGTGAAAGCCCTGGGCTCAACCTAGGAAGTGCACTCGAAACTTCCGAGCTGGAGTGCTGGAGAGGAAGGCGGAATTCTCGGTGTAGAGGTGAAATTCGTAGATATCGAGAGGAACACCGGTGGCGAAGGCGGCCTTCTGGACAGCCACTGACGCTGAGACGCGAAAGCGTGGGGAGCAAACAGG
+
BBBAAABC=@A>@?99996::=AA?C7904@?A@;AB@@@9A@@@ABAABB?@8:9C??=@C=AAAAC=AAABAB6;;>09==4;@CC<C<?@C@E9B<ABAA=CCCIGAA?A@C@@ACC8;;@@@BB@BBBB?B?B@CC@C?C?BB;;:;CCB?@?=@??B=B=AAAAAAA@@@B@AAA;?;?@@;A>AA?BCC8:6:=:=3:39AA3:;@@@=@@;::?:99944=9;88;;5;734@<</AAABB<AAA>
@N9IO0:00688:05969
TACGTAGGGCGCAAGCGTTGTCCGGAATTATTGGGCGTAAAGAGCTCGTAGGCGGTTTGTCGCGTCTGCTGTGAAAACCTAAGGCTCAACCTTGGGCTTGCAGTGGGTACGGGCAGACTAGAGTGCGGTAGGGGTGACTGGAATTCCTGGTGTAGCGGTGGAATGCGCAGATATCAGGAGGAACACCGATGGCGAAGGCAGGTCACTGGGCCGCAACTGACGCTGAGGAGCGGAAAGCATGGGGAGCGAACAGG
+
DCABABBB<BB@@=@;;:?@@@?CAHACACC@CC>BA<?=4:?>?@@?;;;67717;5<=>?@ABB;9:CAA=??=2<;9:2:=@@@B>B?A>AF@CC?BDAAADE?DAAAA<BAA@C???????@B?AABCC:CEBBAC7;6;?B>AB@CCBBBAB?::5:?:::AAB@?@?????9??=?=?CC=AA@>:>><8<6===24444444(4899:8555;55/////366//)/:(//33:::+;:333-4445
@N9IO0:00698:05961
GACAGAGGGGGCAAGCGTTGCTCGGAATTACTGGGCGTAAAGGGCGCGTAGGCGGGATGGCAAGTCGGTCGTGAAATCCCTCGGCTCAACCGAGGAACGTCGATCGATACTGCTGTTCTTGAGGATTGCAGAGGAGACTGGAATTCCCGGTGTAGCGGTGAAATGTGTAGAGATCGGGAGGAACACCGGTGGCGAAGGCGGGGTCTCTGGGGCAATTCCTGGACGCTGAGGCGTCGACGTATGGGGAGCGAACGGG
+
CCD;;<@ABA0AD@BAAA@CAA@C@E@B@BBAAB=BA@AB6::59B8>?BC@@>@9@AA=AC@CBAC?BBBCBBB>BCC=CAA<>?DB;?<????B@BAAABBAAA?AA@?=>:998<<8<=;8??;<??@@B?A@AA>>:?9A298279>?A???B?<::?6?=9438>;=>8;A@6@94948747=8=B<A<B;@;9855(875:2222&..(.(,(,,(,,222,,,04...3322------&.5.22266:3
@N9IO0:00710:05961
TACGTAGGGTGCAGGCGTTAATCGGAATTACTGGGCGTAAAGCGTGCGCAGGCGCTCCTTAAGTCAGATGTGAAATCCCTGGGCTTAACCTGGGAACTGCGTTTGATACTGAGGAGCTTGAGTGTGGAAGAGGGGGGTGGAATTCCAGGTGTAGCAGTGAAATGCGTAGAGATCTGGAGGAACACCGATGGCGAAGGCAGCCCCCTGGGCTAACACTGACGCTCATGCACGAAAGCGTGGGGAGCAAACAG
+
CA;;:;;;)59=9<8<BCAE?AAB;?4:.:BAAB>AA@CC=B@@@AAA@>>9::::>7@@C@CECBCCB?A@=;2:@;3@::18<2;697@?<7<7=>=9797-37333BABB>@@>?98@?;8?B?A?A?=<=<=&=<97178;5@B=;;9AAA@AA@CG;;;;@ABABA;:77A;?>;@=@@@?BBAB?B@?<>;?A<<;<;*;?@9AAA=A:00<8------7999CA@@8>99:988&333891333
@N9IO0:00666:06044
TACAAGGGTGCAAGCGTTAATCGGAATTACTGGGCGTAAAGCGCGCGTAGGTGGTTCAGCAAGTTGGAGGTGAAATCCCCGGGCTCAACCTGGGAACTGCCTCCAAAACTACTGAGCTAGAGTACGGTAGAGGGTAGTGGAATTTCCTGTGTAGCGGTGAAAATGCGTAGATATAGGAAGGAACACCAGTGGCGAAGGCGACTACCTGGACTGATACTGACACTGAGGTGCGAAAGCGTGGGGAGCAAACAGG
+
BCH<6<<30//:7<:==@B?A>:.717-38???8?@@AA9@@@@@<;;BB?AB8B<AAA@@=AA=@=?A9AABC>CCIL=HE9;;;;498=;<4=7;:?><@?;@@@2>;000////9338?>?@A=A;:;CC=CBA@@?B?CC593847<=?=<=9=:777&79933933<88<88>5;298<<>;??BC=AAA292999>>@@3:9<:::@??>=:9:999?@BB@AAA;;;/:;:;@AA8CBBBD?@@@>
@N9IO0:00668:06050
TACAGAGGGTGCGAGCGTTAATCGGAATTACTGGGCGTAAAGCGCACGTAGGTGGCGACGTAAGTCGGGTGTGAAAGCCCCGGGCTCAACCTGGGAATTGCATTCGAGACTGCATTGCTCGAGTACGGAAGAGGAAGGCGGAATTCCCGGTGTAGCGGTGAAATGCGTAGATATCGGGAGGAACATCAGTGGCGAAGGCGGCCTTCTGGTCCAGTACTGACACTCAAGTGCGGAAAAGCGTGGGGAGCAA
+
CBBBBA@@:AB?AC?7771728?B>B=@=@BBAC=:::=>.:99:B@;;;;6;A?BCBBB;;7;AAAB=A@AB??/::@@2@A;:::B@D?CCC?C>A<@@@><@A;;;AAACBC?????A@?@@AA=@?A@@=@6;6:?=?4:6;@<A@DDBCBAA=ABBB=AAACBBBB@@;;;@999499?=AAA999:=?@29499.97@:@9905;5:<;;;==>===:;;45////)///&///5;AA0664:;
@N9IO0:00676:06023
TACAGAGGTGGCAAGCGTTGTTCGGATTTATTGGGTGTAAAGGGCAGGTAGGTGGTCGTGTAAGTCCGCTGTGAAATCCTAGGGCTCAACCCTAGAACTGCAGTAGAAACTACACGACTTGAGTGTCGGAGAGGTGAGGGGAATTCTCGGTGTAAGGGTGAAATCTGTAGATATCGAGAGGAATACCAGTGGCGAAGGCGCCTCACTGGCCGACAACTGACACTGAGCTGCGAAAGCAAGGGGAGCAAACAGG
+
DC=;=AC@CEA994:9::9@?<@B=:;;-;A5;;0;89>>8@;6=:;7;??>9;4;AABBBB<@@@>ABDCCCCE>AB;@AAA:@;?C@ED>EBBB@IGCBBBB?A@@;@@AAA@=0/0*///>@>BB<BDA@=@BAABC;E?B@CCCB?;;6?9CB<BBBC?AAAC???ABAAAABABB9999BB?BCBB?AAA9<9>@A>A@A?;;5;5====9=AAABB??>@AA;:;@@@9@BB?BGG;@@@CA9@@A=
@N9IO0:00683:06011
TACGGAGGGTGCGAGCGTTGTCCGGAATCACTGGGCGTAAAGGGCGCGTAGGCGGCCGTGTAAGTCACTTGTGAAATCCCGGGGCTCAACTCCGGGGCCGCAGGTGAGACTGCGTGGCTAGAGCTTGGTAGAGGCGAGTGGAATTCCCGGTGTAGCGGTGGAATGCGTAGATATCGGGAAGAACACCGGTGGCGAAGGCGGCTCGCTGGGCCAATGCTGACGCTGAGGCGCGAAAGCGTGGGGAGCAAACAG
+
BBCC@CCC?;=:DAA@CC@CBC@C@C:;;@?ABC?@@@CD?CD>@A;6;CC?AA<@:@?@?A>BBAACC8;:CCC:??B=BBB:???A=A999:FE;D?AABC?BBDBA?>>@A@A?A:98877=8?;?@AAA>AABBBA8=.3,39.82<<B?>>C?CC>B=BBAA@BA?>?<569/737B=B@@<>3;;4=;=59155688888887/7,2,262225556655505;;;;;3;=A::99,55<<;3:::
@N9IO0:00702:06033
TACGGGGGGGGCAAGCGTTGTTCGGAATTATTGGGCGTAAAGGGCGCGTAGGCGGCGCGGCAAGTCTTCTGTGAAATCTCCGGGCTTAACTCGGAGTCTGCAGGGGAAACTGCCGTGCTTGAGTGTGGGAGAGGTGAGTGGAATTCCCGGTGTAGCGGTGAAATGCGTAGATATCGGGAGGAACACCTGTGGCGAAAGCGGCTCACTGGACCACAACTGACGCTGAGGCGCGAAAAGCTAGGGGAGCAAACAGG
+
AA;;;:;:;:"9B4555525<7:@=<>@>BDAGD>CAAAB<BB=BCCBBBC@B@=>;;;>AA>B@@@>AACBBBH?CBDFAFF>AB?B=@BBB?CBBBA9;:ACC9CC;9;DC?ACCBC?B@@ACDCC>D@@@>:;9???8A;@9?>7=<=?=<5557<@<<1;0/0//66;;9333(332828997;5557<445)4998=@@AA@@6;;=AAB?BCCCBBA999@;9955555&5:;9999+5559<4=B@:
@N9IO0:00709:06049
TACAGAGGTCCCGAGCGTTGTTCGGATTCACTGGGCGTAAAGGGTGCGTAGGTGGTCGGGTAAGTCCGATGTGAAATCCCGCAGCTCAACTGCGGAACTGCATTGGATACTATTTGGCTAGAGGGTTGGAGGGGAGACTGGAATTCTCGGTGTAGCAGTGAAATGCGTAGATATCGAGAGGAACACCCGTGGCGAAGGCGAGTCTCTGGACAACTCCTGACGCTGAGGCACGAAAGCTAGGGGAGCAAACAGG
+
CDCAA;;5;?A/;;A@AB?BB@AA;@@<A@BADB=;;<ED>ED>BBABAA@>AC?AA@A9:95:@A=ACCCBBBC>A@?4;;59;AAC?A@@@@8<:B@?ACC?B@CBBA@?=>3949?ABABB=B?B>AADC8;<;CAA=A=@=@@CD@BBBBAABBCAAB>BBCB@AACBD@AABAAA@D>A:::69=B<A9:9:=AAABBC@@@CABA@=@CC?BAA@@@??@>8?@=777*33;;;?A588BBD?@@@?
@N9IO0:00664:06060
TACGAAGGGGGCTAGCGTTGTTCGGAATCACTGGGCGTAAAGCGCGTGTAGGCGGACTGTTAAGTCGGGGGTGAAATCCCGGAGGCTCAACCTCGGAATTGCCTTCGATACTGGCAGTCTTTGAGTCCGGGAGAGGTGAGTGGAACTCCTAGTGTAGAGGTGAAATTCGTAGATATTAGGAAGAACACCAGTGGCGAAGGCGGCTCACTGGCCCGGTACTGACGCTGTGACGCGAAAGCGTGGGGAGCAAACAG
+
CCBA?9=???0ACBBBBB?BB?AB@BAEBCC;;;0;=@>B=@??==@?;;:.9@3@?A@=;?=>>?????1?>;A7@>>)/*0:599;<287?<C>B<A<@B?B@CDBBAAAB?D?@@AAA=>??>A?@B>B::9?BA@A>?;;:;?@<@CCCBBBBBB@BB=?6;566;<7825789<9=<<<088;8=;::8>>>:>9:;5;;:<;8819A:A?C>??453>@????A@@???D=BBCBBBA6???<=3<97
@N9IO0:00666:06078
TACAGAGGTCCCGAGCGTTGTTCGGATTCACTGGGCGTAAAGGGTGCGTAGGTGGCTTGAAAAGTTTGATGTGAAAGCTCAGGGCTTAACCCTGAAATGGCATTGAATACTGTCGGGCTGGAGGTTTGGAGGGGGGACTGGAATTCTTGGTGTAGCAGTGAAATGCGTAGATATCAAGAGGAACACCAGTGGCGAAGGCGAGTCCCTGGACAACACCTGACACTGAGGCACGAAAGCTAGGGGAGCAAACAGG
+
CCB;;;@=@AA9;;9:9>;@@@EE;;;@A@@CCC=BBBCC=AA<AA;>?>?=?E>AB?CDDD5;;@9@?CCCCCF@C;:<=C=1=:2405=4::;>5::5:<<7<@8??;<===B@8@?@=@A;@A9@=@DCCDD(;;@@=@?C?CD@D@BBCCCBBBBAC@7666;;;;>>>;;;8<<:0505;;7<:99)///383///38::13/)///)///)//7555995515<;9;A4699>>>?7?@CCC=@@@<
@N9IO0:00683:06105
GACAGAGGGGGCAAGCGTTGCTCGGAATCACTGGGCGTAAAGGGCGCGTAGGCGGGATGGCAAGTCGGTCGTGAAATCCTTCGGCTCAACCGAAGAACGTCGGCCGATACTGCCGTTCTTGAGGGATGCAGAGGAGACTGGAATTCCCGGTGTAGCGGTGAAATGTGTAGAGATCGGGAGGAACACCGGTGGCGAAGGCGGGTCTCTGGGCATCTCCTGACGCTGAGGCGCGAAAGCGTGGGGAGCAAACGGG
+
BBCAAACBCB5CB@BA@A@BBAA>:>99:CBAAD?;<<CC>CD>@?@BB??<@CC<@@@?A@;@AAA>BBAAA<=5BB:=5=?;?;?@<A;=>8C?7?8883,3,3333333328;4=>:<?@A=B???>?AA??>?BBB?B?C@CD<A=889BA?=;?<<819>??@C:::BAABF=B;7B89777=8=B7B==8>7BB=6====>>>7=>>;;;96///@=??@@>@AABDC<A@@9:::+9>@CE>BBC:
@N9IO0:00690:06090
TACGTAGGGTGCGAGCGTTGCCCGGATTTATTGGGCGTAAAGGGCGCGCAGGCGCCACGCACGTCCGTTGTGAAATCGCCCGGCTCAACTGGGCGGGGTCAGCGGATACGGCGCGGCTGGAGCAAGCTAGGGGGCAATGGAACTCCCGGTGTAGTGGTGGAATGCGTAGATATCGGGAAGAACACCAGTGGCGAAGGCGGTTGCCTGGAGCTTTGCTGACGCTGAGGCGCGAAAGCGTGGGGAGCGAGTCCGG
+
BCDCCBBB<:;;BBD@@@=@AA;A?BBB=BA=A@<AA@BB=BC=A@@BB@@?ADC@CBCCBCCCD9:98;;AAC=BC@@@;@>BBBA>ACBC>@???5?A@??C>???BB<BC??<?AC?BCCI@CBBBBDCC5CD@BB?B@CCCD?D@AA@ABBD@LE@B?BAAAA@?A===:99.:>AA@CDC????A>A9949>@@?B?CC<??99:9==5==????BABCBB>BB>>?C5::??AAA5?=@?998>:>;
@N9IO0:00697:06074
TACGGAGGGTGCGGAGCGTTGTCCGGAATCACTGGGCGTAAAGGGCAAGCGCAGGTGGCTTGGCAAGTCGGATGTGAAAGCCCCGGGCTTAACTTGGGAATTGCATTCGATACTGCCGAGCTAGAGTATGGGAGAGGAAAGCGGAATTCCCGGTGTAGCGGTGAAATGCGTAGATATCGGGAGGAACATCAGTGGCGAAGGCGCTTTCTGGCCCAATACTGACATCTCATGTGCGAAAGCG
+
599;75/0)/90/)/7700,94;=C4;4;;59555)44444)44)45.54<<9:7;?;@=8<750)/://)///////(////&//(//3839:6=>7=@C>AABB?AAAACBBBB;@;;;ABB@@;BAC>5@@@?<@D<AAD@D998;B8<6<C@@@9;46CD@8>BBCCCCCABBA@=4::5:7>@@@AB<B<@<;6:6///;;3:/5.44)439995544555555555599990997
@N9IO0:00674:06111
GACGGAGGGTGCTAGCGTTGTTCGGAATGACTGGGCGTAAAGGGCGCGTAGGCGGCCTTGTGCGTCGGATGTGAAAGCCCGGGGCTCAACCCCGGAACGGCATCCGATACGGCGGGGCTCGAGACCGAGAGAGGTGAGTGGAATACCCAGTGTAGAGGTGAAATTCGTAGATATTGGGTGGAACACCGGTGGCGAAAGCGGCTCACTGGCTCGGTTCTGACGCTGAGGCGCGAAAGCGTGGGGAGCAAACAGG
+
CCCC?BBB=B@BC@@@CC?BB?BB@C@CDA@ABB=@@@@A0;909A;AABC?@@>@?B?BAA@@?;:5:?>=?AB<CCC5AAB9ABBB?BCC:C=@=?@5@:559<589?A<:999*9>=?@AAB@BAAA@::7;B??::6:<@ABC?BBBBBBB;:9;BAC<B>BBCCCGCCC@CC=BB?A?;;;=A@A@=ABBB=BBC?BBBBB@@<@BBB>A=@@:::@@@AAA?AAD@@@;@@B?@@@9@DBDE>BBA>
@N9IO0:00685:06143
TACGGGGGGGGCAAGCGTTGTTCGGAATTACTGGGCGTAAAGGGCTCGTAGGTGGCCAACTAAGTCAGACGTGAAATCCCCAGGCTCAACTTGGGAACTGCGTCTGATACTGGATGGCTTGAATTCGGGAGAGGGATGCAGAATTCCAGGTGTAGCGGTGAAATGCGTAGATATCTGGAGGAATACCGGTGGCGAAGGCGGCATCCTGGACCGAGATTGACACTGATGAGCGAAAGCCAGGGGAGCAAACGG
+
A@AB?@>@>@"A@4;:AA>BC@HD@C@C@BBBCC=BBBBB<AA=ACCCCCC=998:=A?@BB?@@BFCCBB@@@E=@@CC5::6;@@?=@@=@@:A?A?@@BAA@@@@?BBC>BAB@CC@FF?B?BCC=CCCCC=BBB@@@B?B?B?BB?BB@AABD@CBBA<BBBAABCBB@@@@?=AA?C@BBB@B?BB?BBD?B?@@<@BAA@CC?AA?AAA@@<@AAABBCBB@AABBBD>AB@CIII=BCBBC;;;;
@N9IO0:00689:06145
TACGGAGGTGGCAAGCGTTGCTCGGAATCACTGGGCGTAAAGGGCGCGTAGGCGGGGAGGTAAGTCGGGTGTGAAATCCCTCGGCCCAACCGAGGAACTGCGCCCGAGACTGCTTCTCTTGAGTCCCGGAGAGGAAGGTGGAATTCCCGGTGTAGCGGTGAAATGTGTAGAGATCGGGAGGAACACCGGTGGCGAAGGCGGCCTTCTGGACGGTGACTGACGCTGAGGCGCGAAAGCGTGGGGAGCAAACGGG
+
CCBC=;969@<@D?A>@@;@@BAB?B>A@CC@@@<9;8DD<AA;A@>??@@>AABB6::8:@?AABBB=AAA999.9<<.<;<8<?3=>A6::??B>AAAA@@@9@@AAAAA@A?C@@@>@ABAAB<A<@@@?<??A<AD=A=A=AA<B>BBBBBCDACCCC=CCCCBB@@@:;;AC=BB?B?@@@;?;:;6;BB>A>@@=@=A=AAC8;;@=@ABBBAAACBBB@@>ADFFGD>B9::BBB:CBBBC?CCC=
@N9IO0:00692:06130
TACATGGGGTGCAAACGTTGCTCGGAATTATTGGGCGTAAAGCGCACGTAGGCGGTTGCTTATGTCGGATGTGAAAGCCCTTGGCTTAACTGAGGAAGTGCATCCGAAACTGGGCAGCTTGAGTACGAAAGAGGATCGCGGAATTCCCGGTGTAGAGGTGAAATTCGTAGATATCGGGAGGAACACCGGTGGCGAAGGCGGCGATCTGGGTCGAAACTGACGCTGAGGTGCGAAAGCGTGGGGAGCAAACAGG
+
BCCC?@??5:::BA:@::6999?B?B?B9??;?@8ABCBC<@@@@D@AA?@:?<8<455>?CAAABB?BBB@BBC;;;D?E@B?AB?B@BBBBD@C@CBCCCCC@BBB=BAAC=@AABC9<CCBCA<<;05<@=AB:;;@7A=A=@@:A>;9;B;;;?CBAB<@?CBBBBBCAA<>A48:4:4=::7=>994;>C?B?BEACBCC==B@8A@@@@9@@A@@@BA:::;@?@@@A<AABBDCC5<<;;D=BBC@
@N9IO0:00697:06142
TACGAAGGGGGCTAGGCGTTGTTCGGAATTACTGGGCGTAAAGGGCGCGTAGGCGGTCCCGATCGTCGGATGTGAAAGGCCTGGGCTCGAACCTGGGAACGGCATTCGATACGGCGGGACGTCGAGTGTGGGAGGAGGATGGTGGAATTCCCAGTGTAGAGGTGAAATTCGTAGATATTGGGAAGAACACCGGTGGCGAAGGCGGCCATCTGGACCACAACTGACGCTGAGGCGCGAAAGCGTGGGGAGCAAACAGG
+
BBC;:80ABA,@>00)0/05C>@CD?A=AACAAAF=;;;CB0;;7;CA@@@@?BB9;;B<B@@@AA@@6:;;5BAA<@=?;:/0(/:0//383/0/(/)/8288<7::8889>800/)////6669:>:=>500*0/)//339;7B?B@BB<AACBABC@@=@CBB>C@AAAAAAABB@BE>C>BB?????A;::6:AB>A?BCAC@CBCED;;;?BBB?A@CC????@@@=@A@@??5;;AAAAA7@@AAA;AAA>
@N9IO0:00707:06113
TACAGAGGGTGCAAGCGTTGTTCGGAATTATTGGGCGTAAAGCGCGTGTAGGCGGTGATGCATGTCGGGTGTGAAAGCCCTCAGCTTAACTGAGGAAGTGCGCCCGAAACTGCATCGCTGGAGTGTCGGAGAGGAAGGCGGAATTCCCGGTGTAGAGGTGAAATTCGTAGATATCGGGAGGAACACCAGTGGCGAAGGCGGCCTTCTGGACGAACACTGACGCTGAGACGCGAAAAGCGTGGGTAGCAAACAGG
+
CCC;69<;2;<39238791735:;5;.505;5:>45443;(3344@9::BA?AB=?@BABBDA@B;;;09@99>9)65>9A:00==)0)////;:?<;:<0//7(///(/888A<>:>AA<??:88==559BC<@<?6::5?7?6=:2:7;8;;=>>4====1>7555<<;D<A<==5>:4=7;994::;?>8836<433/36;6:=>4;@A@8>=>88::<<<;;::::888==1=B@@:=58888:=188:3
@N9IO0:00712:06128
TACGAAGGGGGCTAGCGTTGCTCGGAATCACTGGGCGTAAAGGGCGCGTAGGCGGATGATCAAGTCGGGGGTGAAATCCTGAGGCTCAACCTCAGAACTGCCTTCGATACTGGTCGTCTCGAGTTCGGGAGAGGTGAGTGGAACTCCGAGTGTAGAGGTGAAATTCGTAGATATTCGGAAGAACACCAGTGGCGAAGGCGGCTCCACTGGCCCGATACTGACGCTGAGGCGCGAAAGCGTGGGGAGCAAACAGG
+
BBC;94;BBB2CBBBAA@@CCCBB?B;;;CCAAB<9;:BB0;;0:B:?AA@;A@:;;;@AAC>AABBBBB3BBBB<BB>??>>4::AA?B>ABCBC@B;;;=B=BAA:;;BB>BBBBBB;;9@B=@@A:@;;;?BBBCCC@GADCC@BBCBBBBBBA@AA@A;@<@BBBBBCCC@::8;:==;AAB>BBBB?BBB5;4;5.///)/9992<73;AAABDBABB@>;9439:9:>;(95555;=+;<;?;3;@A;
@N9IO0:00666:06183
TACGGAGGATCCAAGCGTTATCCGGAATCATTGGGTTTAAAGGGTCCGTAGGCGGTTTTGTAAGTCAGTGGTGAAAGCCCATCGCTCAACGGTGGAACGGCCATTGATACTGCAAGACTTGAATTATTAGGAAGTAACTAGAATATGTAGTGTAGCGGTGAAATGCTTAGATATTACATGAATACCAATTGCGAAGGCAGGTTACTACTAATGATTGACGCTGATGGACGAAAGCGTGGGGAGCAAACAGG
+
CCCC@DC@CCC@C@BBBHBCBB@B@B?BBBB?BB:A?3:939:6<?<?=??<:;5;BA2AAB>@@B;;@C:CFCC=CCC?BB==CBCD@CB@EE@B?AB?B?BC>AAA@@@@@A:>;<A:>A;@:BBAC><@<?=<<AB@??:>C;66<<:8<??;;6;BBD?CBBB?<;;BCC?@<<00/15--(/)/)////)3-333-3633333884334<7<;;;<;>>9:6:AA@A9@99:999-9987?8?@@=
@N9IO0:00668:06188
TACGGGGGGAGCGAGCGTTGTTCGGATTCATTGGGCGTAAAGGGCGCGTAGGCGGCCCTGTAAGTCCGACGTGAAATGTACCGGTTCAACCGGGGCACTGTGTCGGAGACTGCGGGGCTTGAGGTCGAGGGAGGAAAGTGGAATTCCTGGTGTAGCGGTGAAATGCGTAGATATCAGGAGGAACACCCGTGGCGAAGGCGGCTTTCTATCTCGATTCTGACGCTGAGGCGCGAAAGCTAGGGGAGCAAACGGG
+
AA9:9:9:$:599<BBBB?AA@CC@BB?A@@8@B7BBBCD7??7?=?:@A=:00+09398@9688D@CCBBBABB=;;;C@<@;?:>DAD@BBB<BC>><666@A4;?A<@B;<<<.<@459A?CCDCBB>CD?CC<BBB?B?B@C@@@=@A@@@AB?BBGH>;::CBAAA>:73;<3<=<@;?88=3>;>4><>6<8BB?BBB;@@ABCFBBAB?BB?>AA?=9??=@BBCCF>A@A@@@@5::AAE>CDD>
@N9IO0:00670:06208
GACAGAGGGTGCTAGCGTTGTTCGGATTCACTGGGCATAAAGCGCACGTAGGCGGCTGGGTTCGTTCGATGTGAAAGCCCCCGGCTCAACCGGGGAACTGCATCGAATACTGCCCGCTCGAGGATGGTTGGGGTGAGTGGAACTCCTGGTGGAGCGGTGAAATGCGTAGATATCAGGAGGAACACCGGTGGCGAAAGCGGCTCACTGGGCCGTCTCTGACGCTGAGGTGCGAAAGCTAGGGGAGCAAACGGG
+
CCE;;;B@8@B@@?@=9927<8<;8<<:==ABBD>AA??<.9999:>>==@=AA>ACCC=B@BBB@CAA@BBA@A9;;;;;*;.;9@A4;7:@A4A8<>AAACCCC?BABABCC9CBAAABC@CCC@GACCB:B?000@-0,0>@;AA@BC<@@BB@DCDD=CCBA;;;AAB@@@;7:@=B955A=A?BA=AABB<BAA?ACBABAII=@?@?@=@@@;?BABAB@=@?99;=6BDABBJJ<CBBCC>CCB;
@N9IO0:00672:06194
TACGTAGGGTGCAAGCATTATCCGGAGTGACTGGGCGTAAAGAGTTGCGTAGGTGGTTTGTTAAGTGAATAGCGAAATCTGGGGGCTCAACCTCACAGACTGTTATTCAAACTGGCAAACTCGAGAATGGTAGAGGTAACTGGAATTTCTAGTGTAGGAGTGAAATCCGTAGATATTAGAAGGAACACCAATGGCGTAGGCAGGTTACTGGACCATTTCTGACACTGAGGCACGAAAGCGTGGGGAGCGAACCGG
+
;BABABBC>BABF@BBBC@CBB@B????B@@@CE>BBBBE=@A@C>@@BBBB?AA=AD.;;8;4<BA@=ACBBBCC>CBBDCCC.:::@=@?BBBA;;;EBBB?BB@CCC<C@A?ADI?FCAAACD@BB>BBB;;5;@5;;A?B@CD=BCBABA@;;6;A?@?C>??<?9:9??BB<?>D=A=A<?>C;?;?B?AB@@@577;8>9??770784??B9B??==;88777,7==@=A7<><>AAA6BA::::?9>;
@N9IO0:00686:06170
TACGGAGGGTGCAAGCGTTATCCGGATTCACTGGGTTTAAAAGGGAGCGTAGGTGGGGCTTTTAAGTCAGTGGTGAAATCTCTGGGCTTAACCCGGAAACTGCCATTGATACTATTAGTCTTGAATTCTCTGGAGGTAAGCGGAATATGTCATGTAGCGGTGAAATGCTTAGATATGACATAGAACACCCATTGCGAAGGCAGCTTACTACGGAGACATTGACACTGAGGCTCGAAAGCGTGGGGATCAAACAGG
+
555<7555)5;@<:>?<<7:9=.4.39-33:739.33(444&44(44:@:99.40/0&////&/)///:://+0///)/779<5>,557:7;?7=8BB<BBBC>AB?@ACCCCBD@B@AAB<@@>A>AA=00,00*0=*00>:=8@@:99B>999955515=?A6AA=>=@@?>>9599;;9@@:@@@@:=:39444.4.4::44048889949;;<??4=99;<<<9:4:AACDD=D:::?CC;BCCCC>@@@>
@N9IO0:00698:06195
TACGTAGTGGCAAGCGTTGTCCGGATTTACTGGGCGTAAAGAGCGCGCAGGCGTCGTTCAAGTCGCGTGTGAAAGCCCCCGGCTCAACTGGGGAGGGTCACGCGATACTGATCGACTCGAAGGCAGGAGAGGGTAGTGGAATTCCCGGTGTAGTGGTGAAATGCGTAGATATCGGGAGGAACACCAGTGGCGAAGGCGACTACCTGGCCTGTTCTTGACGCTGAGGCGCGAAAGCTAGGGGAGCAAACGG
+
00/////59;AA;>@A@9@@>5:<9;9)5@@@B8;:;;;/9:>@@@@>;94::9@@@?CC=AB;;;A@@ABBB<AAMEI5E@DBBB@@@@@@.;:=9?>DCCBBBBAA@@?@@@@@@CAA>A@BAA=??99919?@BC9B8C?CB>B@AC?=8CC@AABC>A?>>@==<99:778/5505:CBBACB=B?CDEADABBB;<<@:CFAC:CC?:@?:666;AEB;;7;@BBCB=CBABBDD=AACCC<;;;
@N9IO0:00701:06191
TACGGAGGGGGCTAGCGTTGTTCGGAATTACTGGGCGTAAAGCGCACGTAGGCGGCTTTGTAAGTTAGAGGTGAAAGCCCGGAGCTCAACTCCGGAACTGCCTTTAAGACTGCATCGCTTGAACGTCGGAGAGGTAAGTGGAATTCCGAGTGTAGAGGTGAAATTCGTAGATATTCGGAAGAACACCAGTGGCGAAGGCGACTTACTGGACGGACTGTTGACGCTGAGGTGCGAAAGCGTGGGGAGCAAACAGG
+
CCCC=;:;:;*<BBDDCB@CC@BB@C@CACBBBG>ABACF99;BBC@AABB>;;8;FL=CBD@BC?CBBB@BBDD=A@C=B@A????>9?@B?B>A?B99:?BA=B7:9BBBB=A==:953369@?A@2=?89,9=17973;<A<@<?==:::=>>>;<99:0737A@@>>>?A26<:>9=825574<65238>?594;:;@C=@?==26--(---./279...5;6:29===CD9@>>AADD188;::/;;<6
@N9IO0:00703:06188
TACGTAGGGGGCGAGCGTTGTCCGGATTTATTGGGCGTAAAGAGCTCGTAGGCGGTTCGGTAAGTCGGATGTGAAATCTCCACGCTCAACGTGGAGAGGCCATTCGATACTGCCGTGACTCGAGTCCGGTAGGGGAGTGTGGAATTCCCGGTGTAGCGGTGAAATGCGCAGAGATCGGGAGGAACACCCGTAGCGAAGGCGGCACTCTGGCCGGAACTGACGCTGAGGAGCGAAAAGCGTGGGGAGCAAACAGG
+
CCDBB;;;;;*9B@;ABBAAAA@C@CCF>BC=BA8=?:99.399888?<9929<9<<AA@FD<<;CB<@;;:AAD49;;B@@@@BABB?:69<9;;;;5;=@A?ABABBBBAB<@0009///8:<<7;793333&3388::04057;>5>:===?B=B;>CCC>BCBB;;9A@B:555)55.59@@@B=AAAAA@?8?=<92::AA@55042=2>4=::5<BAA???8=<?8898*:==>DDC8A@BBB<=DF>
@N9IO0:00710:06172
TACGGAGGGTGCAAACGTTGCTCGGAATCATTGGGCGTAAAGCGCGCGTAGGCGCGAGGCAAGTTGGATGTGAAAGCCCTGGGCTCAACCTAGGATGTGCATACAAAACTGCCTCGCTTGAATCTCGGAGGGGGTCAGGGAATTCCCGGTGTAGAGTGAAATTCGTAGATATCGGGAGGAACACCAGTGGCGAAGGCGCTGACCTGGACGATGATTGACGCTGAGGCGCGAAAGCGTGGGGAGCAAACAGG
+
BBCC>BBB:@@AAB=9;:@DCCBC?C?BBCC@BB=@@@@@;@::::@A@>>=00/AA?=9:66C:C<CBBBCC@6AA;3;B>4BBBB8=99;97;;BBBBB@@?<<<0<0//5:79:A>AA>@@?=>:::999):?@?A:A>A=@B9@<;;0;;00///;5=9===BAAABBBBB>BB?B<??A=?C==8???9=;;88555:35606//.5555/56:888;;;8;BBBDD?B:::BCC:BCCCC;BBC@
@N9IO0:00712:06196
TACGAAGGTGGCAAGCGTTGTTCGGATTCACTGGGCGTACAGGGTGTGTAGGCGGTTCGGTAAGCCCTCTGGGAAAGCTCCTGGCTCAACCGGGAAAGTTCAGGGGGGACTGCCGGGCTAGAGGACGGGAGAGGAGCGCGGAATTCCCGGTGTAGCGGTGAAATGCGTAGATATCGGGAGGAAGGCCGGTGGCGAAGGCGGCGCTCTGGAACGTACCTGACGCTGAGACACGAAAGCGTGGGGAGCAAACAGG
+
CDBB@4969@;ACAD@@@=@@<@B@AA>ABBCEF>BA@@=;<;09B@BA9:69B=C?BCACC>BBA=BCCCF>DD<BAAA?>>9?A??=@@CC>CA<CDACECCBBB(55;::-44(44444;7;444)444:8;@@CDF?C?A9AD>E?BBAAAA@<@C>>7>>CC<AA<>555990996<7<8<8=2695>@<6;7;<8<>BBCCH@CACCBBBACAAA<;:@@=:999944)4999999+9=::;0:@B2
@N9IO0:00713:06172
TACGGAGGGTGCGAGCGTTGTTCGGAATCATTGGGCGTAAAGCGCGTGTAGGCGGCTTGGTAAGTCGGGTGTGAAATCCCGGGGCCCAACCCCGGAACTGCATTCGAAACTGCCTCGCTAGAGTCCCGGAGAGGAAGGCGGAATTCCCGGTGTAGAGGTGAAATTCGTAGATATCGGGAGGAACACCAGCGGCGAAGGCGGCCTTCTGGACGGTGACTGACGCTGAGACGCGAAAGCGTGGGGAGCAAACA
+
CCCC@CCJ>BBBBBB@@@@BB?CCAEACCCDACC?BBBAA;AAAAA@BAAA@AA8C<0505A:D>?DG8@ABCCJ>AAC/:;;.;<4B<?CC9F<?:;;;B@@8<=>?6A:6;9A=@B;;;@@@>>5C9@ABB@BGG>BC@C<;;;H=C?B<;ABBB?BCCC>C@BBB<<=BBC>>>7<<7;7:=>7;?C@;><?6<6//)/3839?@4>AD?BBBAA@=@@@@????=>A::95:AACGED9B???A9@:
@N9IO0:00681:06218
TACGTAGGTGGCGAGCGTTATCCGGAATTATTGGGCGTAAAGCGCGCGCAGGCGGTTTCTTAAGTCTGATGTGAAAGCCCACGGCTCAACCGTGGAGGGTCATTGGAAACTGGGAAACTTGAGTGCAGAAGAGGAAAGCGGAATTCCACTGTAGCGGATGAAATGCGTAGAGATGTGGAGGACACCAGTGGCGAAGGCGGCTTTCTGGTCTGTAACTGACGCTGGAGGCGCGAAAGCGTGGGGAGCAAACAG
+
=A95999.5?=@=>9959.949396<6;7<?:@@495555)55555<;9;;7;=8=@6;96969:87///77/33(333(389.444:5:.44;.444(4:33047<:08;<<.73(3;-3347766//(///(//(//3,317,3,333333387,3388;5====:;:=<;;://+/9)//66066/3,///(/(//(///(/8833338//)/////////(371799373(3<<389938?AAA197=
@N9IO0:00709:06241
GACAGAGGGGGCAAGCGTTGCTCGGAATCACTGGGCGTAAAGGGCGCGTAGGCGGGATGGCAAGTCGGTCGTGAAATCCCTCGGCTCAACCGAGGAATGTCGGCCGATACTGCCGTTCTTGAGGGATGCAGAGGAGACTGGAATTCCCGGTGTAGCGGTGAAATGTGTAGAGATCGGGAGGAACACCGGTGGCGAAGGCGGGTCTCTGGGCATCTCCTGACGCTGAGGCGCGAAAGCGTGGGGAGCAAACGG
+
BCCDCCBCCC5CC>B;;;@@@@@@=@>AACCCCC=@@@AD=BB=AAA??@B?AAA9>:839:39=@@?BA@999@8@AA;9::;??BB?B?BBA8=::99=A;A;A?AA=<=@=AA<BD388==5=AAA>>>B>A@BA@>6:5:6:=6=@@@>BABA=;88:/887338;??97333(33396?BB?B;>84<<<7B>BCC>B??;==?6=<=9::5;;??A@@@AA?AAABBC:??A=<<<2837;7.588
@N9IO0:00666:06270
TACGTAGGGTGCGAGCGTTAATCGGAATACTGGGCGTAAAGCGTGACGCAGGCGGTGATGTAAGACAGGTGTGAAATCCCCGGGCTTAACCTGGGAACTGCATTTGTGACTGCATCGCTGGAGTGCGGCAGAGGGGGATGGAATTCCGCGTGTAGCAGTGAAATGCGTAGATATGCGGAGGAACACCGATGGCGAAGGCAATCCCCTGGACCTGTACTGACGCTCATGCACGAAAGCGTGGGGAGCAAACAGG
+
:;9>CBDF<99;;;:ABB?B?BBB<B?AAA<<<3///::(------/9/9829?:878:<::*00/9>6:B=BA?7889837>6<A<@;@=A?B8?2449999949@A@CC:;:BDAAAC?BBBBBC?@@@A@@@@.;<B@B?C>B>B;;;BBA@ABBB@AA;;;;BBAAAABBAAA@BB>A?ABB?BBBB?BCC@C@CC>@@@@7@B?DC@CBCBC>000000:><@ABBABC<BBBABAB5:9:AA8??A=
@N9IO0:00687:06297
TACGTAGGGGGCGAGCGTTGTCCGGATTTATTGGGCGTAAAGAGCTCGTAGGCGGTTTGGCAAGTCGGGTGTGAAAACTCCGGGCTCAACTCGGAGACGCCACTCGATACTGCCATGACTTGAGTCCGGTAGGGGAGTGCGGAATTCCTGGTGTAGCGGTGAAATGCGCAGATATCAGGAGGAACACCGGTGGCGAAGGCGGCACTCTGGGCCGGAACTGACGCTGAGGAGCGAAAGCGTGGGGAGCGAACAGG
+
ECCCCBABBB0BBCBBBB@CCC@C<A@A;BB?BC=???@A=A@@@BA@ABB?BB@ED<A?BC799@@?89:;A@BB7@@A>BC=@@AA>ABBB?BBBA??<@BAACB??????>A@AAAB@C:<<FAB@BBABB7@@ACCFAB@E@C@CD@DCBBBCC<CCCC>ABAAAAAAAAAAA=4:;@C?ABB=A?AC@DCB?C?BB?AAABBBAB>B>A>A?CCA@@DB???????ABBB=B???AAA6@AABB?:;;@
@N9IO0:00691:06288
TACGTAGGGGGCTAGCGTTATCCGGAATTGACTGGGCGTAAAGGGTGCGTATGGTGGTTTCGTTAAGTTCAAGGAGGAGAAAGGCTAACGGCTCAACCGTAGTAAGCCTTTGAAACTGGGAAACTTGAGTGCAGGAGAGGAGAGTGGAATTCCTAGTGTAGCGTGAAATGCGTAGATATTAGGAGGAACACCAGTTGCGAAGGCGGCTCTCTGGACTGTAACTGACACTGAGGCACGAAAGCGTGGGGAGCAAACAGG
+
BC@@A<;;;;*9;@==AB5;55.5./6<,//<:<<8/96==5<<4<=975--,(,,(,6(**,(,0--(--(-(/9)///;.72755.55.444<8=8<<:99@)--(-9/:68-,*86/66(,*(,,,,-/664669:+//:9//(7,7,3/3;?B@?977////:(//77;:<=>?:5;=*//(/.3383697,2255+2+26.55555663??B@>>8>>=;;=>=;//*0::==>:===>@@@6@@BDD?BBB=
@N9IO0:00693:06260
GACGAACCGTGCGAACGTTGTTCGGATTCACTGGGCTTAAAGGGCGCGTAGGCGGGCACGCAAGTCAGGGGTGAAATCCTCCAGCTTAACTGGAGAACAGCCTCTGATACTGCGTGTCTGGAGGAAGGTAGGGGCATGCGGAACTAATGGTGGAGCGGTGAAATGCGTAGATATCATTAGGAACGCCGGTGGCGAAAGCGGCGTGCTGGACCTTTTCTGACGCTGAGGCGCGAAAAGCCAGGGGAGCAAACGG
+
B9666.57<56/663---(--0550-/)/<::<B=BB9>?6==6<:9:=5505==4;;;===:>>;::<<,55<=4<<8<?8<;;;7;7;>>9>@?:===<697/////::<556:9955.5949.5.59999+97///;2729<<5:<7;;6;;;>9===@7@???>=<<<94444.4:5:5:55057<A7:99919<<7554;:33-33-333&3788;;;;33338773///&/8066::&//688/899
@N9IO0:00693:06283
GACGGAGGGTGCAAGCGTTGCTCGGAATCACTGGGCGTAAAGGGTGCGTAGGCGGTCTCGCAAGTCTGGCGTGAAAGCCCAGGGCTCAGCCCTGGAAGTGCGCTCGAAACGGCGAGGCTGGAGTGCCGGAGGGGAGAGTGGAATTCCCGGTGTAGCGGTGAAATGCGTAGAGATCGGGAGGAATACCGGTGGCGAAAGCGACTCTCTGGACGGCAACTGACGCTGAGGCACGAAAGCGTGGGGAGCAAACAGG
+
CBBB?BBB;BB@B?B;;;?DA@@A?B<@@CCCDD>BB@??:>C9???A?AA>CB?AAB???B?BAAAC?BBBBBB<@@C>BCC=@ACAA@D=??<???:::??=?@AA<AB@DBBB?CCC=AAA@@=A@CBCD:ACBBAA<A=A=AC;B?;;;BCFDADGCC?@@AB;;;BA;;;<;0<B=A=;;;?D?;;7;@@@;@BBCBBBBBBA>BBB?BEACCCCCCBBA::8:BBBBC=AAAABDD6:::AA;@AA?
@N9IO0:00698:06264
AACGTAGGAGACAAACGTTATCCGGAGTTACTGGGCGTAAAGGGCGTGCAGGCGGTCTGTTAAGTTCGGCGTGAAAGCACCCGGCTAAACCGGGCGAGGTCGTCGGATACTGGCAGGCTAGAGGACAGTAGAGGCGGGTGGAATTCCGGGTGTAGTGGTGAAATGCGTAGAGATCCGGAGGAACACCAGTGGCGAAGGCGACCCGCTGGGCTGTACCTGACGCTAAGACGCGACAGCATGGGGAGCGAACGGG
+
B7BBBBB@BBA@@@;;:;?ABA?C?:;;<A@@@@<@@@CF?CC<AA@@?AB?AA>AB???@C6?=78<4>?;@@:3:@?AB>C8BBBC>B7B=5B=???BBBB??;5>?>?>?BBB?ABBBBA?B@@ABBAAA?97849>7=5;196;;8==>@>9A6:AAA9;=>@@A@@>===6=6=82=7====>>8>;===;><@@?990;;;;90:9=;;;4<9588@AA<A888??A?@?BBBCCC9AA@@A?AAA9
@N9IO0:00704:06305
TACGTAGGGTGCGGGCGTTAATCGGAATTACTGGGCGTAAAGCGTGCGCAGGCGGCTCCTTAAGTCAGATGTGAAATCCCCGGGCTTAACCTGGGAACTGCGTTTGAAACTGAGGGGCTTGAGTGTGGAAGAGGGGGGTGGAATTCCAGGTGTAGCAGTGAAATGCGTAGAGATCTGGAGGAACACCGATGGCGAAGGCAGCCCCCTGGGCTAACACTGACGCTCATGCACGAAAGCGTGGGGAGCAAACAGG
+
CCBBCBCC>BBBBA9;;;5:9@@@9C@D@CABBI?AABBB<BAAABBB=<<800+0<<;>;<;<<BAAC@:;A<=4:?::/:=5<<8=7<6?DD>C?C>?>ABC=BAC=??8AB==1@A8;8;839=4?6ABBBBCB)BA>;68056::5@9@A=;5555:=02225588982225?5;;9>9;;;7;;>>9;<;7;79><8888'8;;5<BB?BCB;;9////0/99==?89929999@CC6A??=92;886
@N9IO0:00670:06354
TACAGAGGGTGCGAGCGTTGTCCGGAATCACTGGGCGTAAAGGGCGCGTAGGTGGCGCCCCAAGTCGATGGTGAAAGCTCGTCGCTCAACGACGAGTCGGCCACCGATACTGGGGTGCTTGAGCACTGTAGAGGCTAATGGAATTCCGGGTGTAGCGGTGGAATGCGTAGAGATCCGGAAGAACACCGGTGGCGAAGGCGGTTAGCTGGGCAGTTGCTGACACTGAGGCGCGACAGCGTGGGGAGCAAACAGG
+
FCFCCCCC?CCB@@@@993879.924.44:?A?B:9::=A/9:5:=?AAAA=A@5:9;@@0?:>>>955B=@A=A499<===>>;;;;5;556>=<<<:.4.48389389=?::/?@AC?C;;;AABA@@@00+0=;48>7@?B>B>BC>:87BBAA?AC7;4;B<::CDCAAAA<@:@7<?9@@@?B<?@7@<B?C?BA=@=>A<899.7??;:??:888@@??8>6?AA:::???AAAAA9??BHE@BBC>
@N9IO0:00671:06318
TACGGAGGGTGCGAGCGTTGTCCGGAATCACTGGGCGTAAAGGGCGCGTAGGCGGTCTGTTAAGCGTGTGGTGAAAGCTCGGGGCTCAACCCCGAGTCTGCCATGCGAACTGGTGGACTTGAGCACTGTAGAGGCAGGTGGAATTCCGGGTGTAGCGGTGGAATGCGTAGAGATCCGGAAGAACACCGGTGGCGAAGGCGGCCTGCTGGGCAGTTGCTGACGCTGAGGCGCGACAGCGTGGGGAGCAAACAGG
+
CCHC@C@B8B@>@@@@@@=ABB@B@DACCC@@BB=BCAA@<@D=BBA@?BC?CB@@@@BB@C@BAAACCC?BBBB>@@=8989-8<==8@@@3@=>><BA??B>?>???BBB@CD?BBB>A@A999@A@@@::6;A>=AD=A>@?B@DD?CCBBBBB?BD@C@CCECBBBBB@@@<A@C?CC>@@@?@<@@>AA@7;69A?B?BBBCCC>CCCC?BBBAAACGBAAA>@@@BBB@A@BBBBB7A?@??8@@@:
@N9IO0:00679:06339
TACGTAGGGTGCGAGCGTTAATCGGAATACTGGGCGTAAAGCGTGCGCAGGCGGTTTTGTAAGACAGGCGTGAAATCCCCGAGCTTAACTTGGGAATGGCGCTTGTGACTGCAAGGCTAGAGTATGTCAGAGGGGGGTAGAATTCCACGTGTAGCAGTGAAATGCGTAGAGATGTGGAGGAATACCGATGGCGAAGGCAGCCCCCTGGGACGTCACTGACGCCTCATGCACGAAAGCGTGGGGAGCAAACAGG
+
CICCBBBF>BBBBAA?@?=A?AA@<A000@@>>8;9;CC=B@@AAAA???:781:AA6ABC@CDBBA>A??A@A;AAAA8A@@AA=@<@A9>>:>@AA?BA@B.3333?@CCC?C?99;@;@ABAA@@==79::::#7::@;?9?7@;<943595=<<@@=3>>?>::::<<??;=455@C@CCD@CBA@;>99271;333;;;):::3::3378A=<?>89/8@@:99A@@@@:?;;;CCC8;::@C<AAA<
@N9IO0:00681:06347
AACGTAGGTGGCTAGCGTTGTTCGGAATCACTGGGCATAAAGAGCACGTAGGCTGCCAGAGAAGTCGGGTGTGAAAGCCCTCGGCTCAACCGAGGAACTGCGCCCGAAACCTACTGGCTTGAGGACCGGAGGGGAGAGTGGAATTCCCGGTGGAGCGGTGAAATGCGTAGAGATCGGGAAGAACGCCGGCGGCGAAAGCGACTCTCTGGTCGGTCCCTGACGCTGAGGTGCGAAAGCTAAGGGGAGCAAACGGG
+
;.;A@BB8A;?ABCDB@A=A@>AA<@>ABAA???6@B;;;04:;@@548<A<BBAA=@BB@@7;AA@A;:::8??199?9>8:09<?@?C=?@A?A>A@@@AAC8;;<0;>@AB;;:;D?BBC:;;@CABBGI<GCBAAB?C?C@CC<C?;:6;@BA=BBBB>BBCC@AAECA@@C?7>:==5888.4.:92477617;///5---//(///(/9:288::;;<::97:77900*////(/88+888892:<??
@N9IO0:00692:06322
AACCAGCACCTCGAGTGGTCAGGAGGTTTATTGGGCCTAAAGCATCCGTAGCCGGTTGCATAAGTTTTTCGGTTAAATCTATGCGCTTAAACGTATAGGCCGCCGAAAATACTGTGCAGCTAGGGAGTGGGAGAGGTACACGGTACTCGATAGGAAGGGGTAAAAATCCTTTGATCTATTGATGACCACCTGTGGCGAAGGCGGTGTACCAGAACACGTTCGACGGTGAGGGATGAAAGCTGGGGGAGCAAACCGG
+
@3@;>>0//5>///9;<7<BBB?BC@CC>CC>@<6?7;?;6;>@@@<@@>>?<B<B98:AA@8:9999'39381883;<?A?8939?4;;)4;;;:<<<>-00:A:@@5?@@??55:@;88;??5>><=>5==7927<==:914CCDBBBBBA;;.333&37777)336==555<88990555559355/5555.733.3...(..658057=4<==@@5====;4<;882'2555;3699:;;;.=>===17374
@N9IO0:00698:06318
TACAGAGGGTGCGAGCGTTAATCGGAATTACTGGGCGTAAAGCGCGCGTAGGTGGTTTTGTAAGTCGGGTGTGAAAGCCCCGGGCTCAACCTGGGAACTGCATTCGAGACTGCATTACTCGAGTATGGGAGAGGGCAGTGGAATTTCCGGTGTAGCGGTGAAATGCGTAGATATCGGAAGGAACATCAGTGGCGAAAGCGACTGCCTGGCCCAATACTGACACTCATGTGCGAAAGCGTGGGGAGCAAACAGG
+
CCEEBCCF>BB@@>==>=9>??@@?C?B?BAA@@<@ABBC8>>=899?>@A>AB>BDD;CCC@BBBBB<AAA@=>*8888-9A/::AD@B@BBK@D?BBCBBA=@AAAACBBCBC?@@A@AABBCCCC>BBCCB<AA?>>4:6;@;B=A>BCC@A?C?A::959@@@ABAAAA@@@?A=A=A=A???@@@@6;:@@9ADBA@@@@>@?;@B:@@AAAAABAAAAACC;;<;;;A8@@@ABCC9AAABA8>994
@N9IO0:00704:06353
GACAGAGGGTGCAAACGTTGTTCGGAATTACTGGGCGTAAAGCGCGTGTAGGCAGCTCGGAAAGTCGGATGTGAAAGCCCTGGGCTCAAACCCAGGAAGAGCATTCGAAAACTTCCGAGCTTGAGTTTCGGAGAGGAAGGCGGAATTCTCGGTGTAGAGGTGAAATTCGTAGATATCGAGAGGAACACCGTGGCGAAGGCGGCCTTCTGGACGATGACTGACGCTGAGACGCGAAAGCGTGGGGAGCAAACAGG
+
CCB9;;CC=BCAAA;@@@9??<?B>A5:-3<9::.99;@@8@::<AAAB==9=000967065,55/0,/@B9@A<055@49=8088393(//(//39)//////3:4444&5>./)/7///)/////)/<6;6667<7<8<<8<><8<@==4944444/)////(/30//88:?;9833333-3-333,339388:.5.59)/)/)//5.5559555:7///--55.-0073499(48:4444&4;444)4554
@N9IO0:00664:06369
TACAGAGGGTGCGAGCGTTAATCGGAATTACTGGGCGTAAAGCGCGCGTAGGCGGCTTTGCAAGCCGGATGTGAAATCCCCGGGCTTAACCTGGGAACTGCATTCGGGACTGCATTGCTAGAGTATGGGAGAGGGAAGTGGAATTTCAGGTGTAGCGGTGAAATGCGTAGATATCTGAAGGAACATCAGTGGCGAAAGCGACTTCCTGGACCAATACTGACGCTCATGTGCGAAAGCGTGGGGAGCAAACAGG
+
CCCAAACC>BBCA>?>??9>=@AC?C@C@CBBBA<@?@??8???>CBAAAA=::6:AA;@@B>?@7;7;ACABBC>BBEC:BB>BC@CAC@BB@=@;@CCBAA?@AA9@@@A@@@9B=A@A?@>?>>?9?;@AD<A>AAA9A499,:==9?BAAA;;8;AEG>AAAAABBBCB@?@CC@C@C?BBEGDBBB?@@@B;@ACCCE@D=;;79@>B@CBBBBBBBBBBBAAAAA;;;0;;DEDDD;;;;AC:?A@@
@N9IO0:00667:06375
AACGTAGGACACGAGCGTTATCCGGAGTTACTGGGCGTAAAGGGCAGGTAGGCGGACAGGCAAGTTGGGTGTGAAATCTCCCTGGCTTAACCGGGAGGGTGCACTCGAAACTGTCTGACTGGAGGGCGGCAGAGGAGCGTGGAATTCCGGGTGGAGTGGTGAAATGCGTAGAGATCCGGAGGAACACCAGAGCGAAAGCGGGGCTCTGGGCCGCACCTGACGCTGAACTGCGAAAGCCAGGGTAGCGAACGGG
+
B:CCBDG@CBB:;;A?@=;?@@<A9:::>AAABB>CCDEE=AA=BA?3::@;??=@@@@<??7:;@CD=@@ACDG?;<;BA=A?;?@;>9=399/8?;54::AAA559?9::5:<<=>CCEACCC;;:6;A;;;?<;;BCJ=A=A>A=AC=AA>BC@@>ABBE>AAACCCA??=9919;8919898069>0//???0/7ABB5=>=CCD7?9?:9::?@@>8869;69665555'./.33;0555::@;??D:
@N9IO0:00669:06396
TACAGAGGTGGCAAGCGTTGTTCGGAATTACTGGGCGTAAAGGGCGCGTAGGCGGTGTTGTCAGTCAGACGTGAAATCCCCAGGCTTAACTTGGGAACTGCGTCTGAAACTACAAGACTTGAGTGCGGGAGAGGGATGTGGAATTCCAGGTGTAGCGGTGAAATGCGTAGATATCTGGAGGAACACCGGTGGCGAAGGCGGCATCCTGGACCGACACTGACGCTGAGGCGCGAAAGCTAGGGGAGCAAACGGG
+
;;;AA@A=A@9<@5:9@??BB?BB?B@B@DDCCC<AA;;;6;G=;;;CDCC@@?=?BC?CCCBBBCBBBBBDCEF>CBCD<CC7;;=@5;<=A@<A@CCCBAAA@;;;04;@@A?@AAB?AAA?@@AC9>?==?6=99993;=A<A6;:9BCBC@AA@@?@D8C@A@ABAABB;65;8?>7A7AA@=A?BB?A;@;><??<?A<<8;@948-3344=::?9485:886=<?79:59@@@ACD:CB>>>7<>>3
@N9IO0:00677:06384
TACGTAGGTGGCAAGCGTTGTCCGGATTTATTGGGTTTAAAGGGTGCGTAGGCGGCCTATTAAGTCAGTGGTGAAATATTTCAGCTTAACTGGAATTGTGCCATTGATACTGATGGGCTTGAGTACAGATGAGGTAGGCGGAATTGACGGTGTAGCGGTGAAATGCTTAGATATCGTCAAGAACACCTATAGCGAAGGCAGCTTACTAGGCTGTAACTGACGCTGAGGCACGAAAAGTGTGGGGATCAAACAGG
+
DEAA?AA=;;2;A;@@@@@BBB?B=BCB8AA5;;.55)33(38(33<BA@B9:;5;8<==882449779<8=<=:2::>@9@@>>@<@<ABB?B@D86:==.567655@BACBCCD>DCACCCBB@@;;59997=94.4;395;8@B<A?=>BBBBB?@;;>3;@>=:@:9:>>555=@=AB=@@@?DDCCDGCC7B6966?C?B@A<<8<;:@A<@AAA966;<<<65554444&4999999+556:D=AB<9
@N9IO0:00679:06370
GACAGAGGGGGCAAGCGTTGCTCGGAATCACTGGGCGTAAAGGGCGCGTAGGCGGGATGGCAAGTCGGTCGTGAAATCCCTGGGCTCAACTCAGGGGGTCGGCCGATAGCTGCCGTTCTTGAGGGATGCAGAGGAGACTGGAATTCCCGGTGTAGCGGTGAAATGTGTAGAGATCGGGAGGAACACCGGTGGCGAAGGCGGGTCTCTGGGCATTCCCTGACGCTGAGGCGCGAAAGCGTGGGGAGCAAACGGG
+
CDEBBBDDDG3CC?B@@@?ABB@@?@=@ABBBCE@@@AA@8@>8?@:=AAA=AA@59:A=AA?BBCC@CC?@?BC>BBC>CCD=BBBC=@>@88777'333,3686:.,,9,,(,,,*,(--29.5;;555:<8;<<=<C?B?B?CC>C?BBBCA@@=???A;???BBBBB??@BBD=BC@D@@@A@D?@A>ACB@C@BCC=C@ABBBB=CCB@BC;CABBBBCCDC?C@@@>?6;;;;;;;.;BBBD>BCC>
@N9IO0:00683:06383
TACGGAGGGTGCAAGCGTTAATCGGAATTACTGGGCGTAAAGCGAGTGTAGGTGGCTATGTAAGTCGGATGTGAAATCCCCGGGCTCAACCTGGGAACTGCATTCGATACTGCATGGCTAGAGTCTGATAGAGGGAAGTGGAATTCCAGGTGTAGCGGTGAAATGCGTAGATATCTGGAAGAACACCAGTGGCGAAGGCGGCTTCCTGGATCAAGACTGACACTGAGGCTCGAAAGCGTGGGGAGCAAACAGG
+
AABCACCJ?CCBA=@@@@=@?BBB?A588:AAAA;:;;AA9ABB?@?@@@@>@@=@BB@@AB?D@;;59;55=>A4BACC<CG=BBBA>A?AAC=B=@@@@DB@BBBABCBCCBBB@AA@A998?:@=CBBBBB=C989A7B>C?D>B=7A::@A::6<::=355588;;=>>822>:>9;;:==>:<?::258A?D?BB><<7:5=?6<8888<;<B====88;78.8;333:2:=BBC==144BBC:AAA<
@N9IO0:00690:06399
TACGGAGGGGGCCAGCGTTGTTCGGAATTATTGGGCGTAAAGGGCGCGTAGGCGGCCGGATAAGTCTGATGTGAAATCCCACGGCTCAACCGTGGAACTGCATTTGAAACTGTTCGGCTCGAGTCCGGGAGAGGGTAGTGGAATTCCCAGTGTAGCGGTGAAATGCGTAGATATTGGGAGGAACACCGGTGGCGAAGGCGGCTACCTGGACCGGTACTGACGGCTGAGGCGCCGAAAGCTAGGGTAGCAAACAGG
+
CBCC=;9;:;*;>@<B@@=;<8;;6@5@4658=C9@;;4;)44)4<8::;<8<A8D<@=@@@9=:@<@@AA?<<;9>@@2:8<5;;7=/7333;8?2>7==9:8239;387:=1;3)..39=9976AA7>=<;C7>778838)/(//(.5576;;8815857.:72225;==<>387/77.7+225389:;2:7:4:179+22552782..).2767554--(-2322(,--(---'.3A:>=/8899:905552
@N9IO0:00698:06394
GACGAACCGAGCGAACGTTGTTCGGAATCACTGGGCTTAAAGGGCGCGTAGGCGGGTGCTCAAGTCCGGGGTGAAATCCTCCAGCTCAACTGGAGAACTGCCTCGGATACTGGGTGCCTCGAGGGTGGTAGGGGTATGCGGAACTATCGGTGGAGCGGTGAAATGCGTTGATATCGATAGGAACTCCGGTGGCGAAGGCGGCATACTGGACCACTTCTGACGCTGAGGCGCGAAAGCCAGGGGAGCAAACGGG
+
BBC<;5;;@@?=<<8<==:?@<A@9@;@@@@BBB=BC@BB>CG>BCB=BBB@BDD=::;A=@?BBBADDD9A;;>36616>9666;;>9>@>;@BE>AA=B;BA>;====<<<45559==>===6==9=====1:<<<A=8B>BBBCCC@@@;@?<@:=>B>8@??>?7;;;;;===<@@8948BB>B?BG?@A@5;29:29@<@CDB8:9?CBB@BBBB@CCC??@?;;;<?:(49;=>>@39:@AB=BBB;
@N9IO0:00704:06378
TACAGAGGGTGCGAGCGTTAATCGGAATTACTGGGCGTAAAGCGCACGTAGGTGGCGACGTAAGTCGGGTGTGAAAGCCCCGGGCTCAACCTGGGAATTGCATTCGAGACTGCATTGCTGGAGTACGGAAGAGGAGGGCGGAATTCCCGGTGTAGCGGTGAAATGCGTAGATATCGGGAGGAACATCAGTGGCGAAGGCGGCCCTCTGGTCCAGTACTGACACTCAAGTGCGAAAAGCGTGGGGAGCAAACAGG
+
BBCDBBBB>BB?@<<89939=@AE@C?C?A@@?C=AAAAA9?9:;;;;;AB?@@<@@@ACCC8;;BAB=BBBBAC<@?KE9CC9:::?;=>?@@;@=@?BBBC>@ACCBBCC@@??BBAB>@@AAAA@C>AAD>@@C>BB?B@B@BG?D@BBBBB;;:;CEE><;;CAAAB@A@@CC=;<7<=@@AB@@@@=@@B=B<@@=BC=BCCC?ABACBBCCBAA>@@@00,0<<<:9:9&9=9>?@@2669?D<>>@;
@N9IO0:00705:06384
TACGGAGGGTGCAAGCGTTGTTCGGAATCATTGGGCGTAAAGCGCGTGTAGGCGGCTTGGCAAGTCGGTTGTGAAAGCCCGGGGCTCAACCCCGGAACTGCAGCTGAAACTGCCTCGCTAGAGTCTCGGAGAGGAAGGCAGAATTCCCGGTGTAGGGGTGAAATCCGTAGATATCGGGAGGAATACCGGCGGCGAAGGCGGCCTTCTGGACGGTGACTGACGCTGAGACGCGAAAGCGTGGGGAGCAAACAGG
+
BCCC?CAC=AAAB?B;;;@BB@DC@B=A@A<:==8@;:==5==9:;?B@@@5:505>:>8=B>@@BB:@7;;;=@66;@8CCC9BBCFAEJJ;CAE=????B>?;>>>8>6667;;>>>>=B@<:955.59;<8<8=9AA@C?C6;<7;7ABBBBBB9BBCB=BB<@AB;;8>@:::59?:B=<;9=@;@B:BCD9A9:;2;4=4>@C>BBCACBBBC;=;CCCBAABBA@@@@<@:;;CDF;BBCCC>CAB>
@N9IO0:00731:05771
TACAGAGGGTGCGAGCGTTAATCGGAATTACTGGGCGTAAAGCGCACGTAGGTGGCGACGTAAGTCGGGTGTGAAAGCCCCGGGCTCAACCTGGGAATTGCATTCGAGACTGCATTGCTGGAGTACGGAAGAGGAGGGCGGAATTCCCGGTGTAGCGGTGAAATGCGTAGATATCGGGAGGAACATCAGTGGCGAAGGCGGCCCTCTGGTCCAGTACTGACACTCAAGTGCGAAAGCGTGGGGAGCAAACAGG
+
DCG;<;CC>CDCB?>999393:;C@C@C@C??@B=@@?==6?9:;B@@@AB=@@?BCDCCCC?CCBBE>CCDCBC<AACC:BB>@??B@E>?@C>C?B@BBAA?A@;;;BCCBBB?BCBB<>>>>?A;?:?@A;@@C>CC@C?B@BB<B@CCCBBBCACCCC?BBCB@@@CBAAACD=AA>A?AAA@@CCC=AAA=A>@@=AB=BDBB=AB?BBCCEEBBBABB;;7;CC;;:A9A;99BGF9CCCBB;@@:7
@N9IO0:00734:05771
GACGAAGGTGGCAAGCGTTGTTCGGATTCACTGGGCATAAAGGGCGCGTAGGCGGTTCCGAAAGTGGCGTGTGAAAGCCCCCGGCTCAACCGGGGAAGTGCACGCCAAACTTCGGTTCTCGAGGACGGTAGGGGGGGACTGGAACTCTCGGTGGAGCGGTGAAATGCGTAGATATCGAGAGGAACACCGGCGGCGAAGGCGAGTCCCTGGTCCGTTTCTGACGCTGAGGCGCGAAAGCGTGGGTAGCAAACAGG
+
<<</549.9;;9945AA@<;945;78949@@:::/9@;:;6;=9@A@AACB@BC?B@C?@@@8;;::=A@@>>AB9@@BBB2B?A@@D2:2877*35:555;>AA;=@9::18A5;4:?@@;;7:?@:?;;9:9:9"9;::.615<<::<75515<<>196><4<<;;;5559;9:??>=>9@3=88:@=::5;<@.95;C>?@BC>B@@CE<@@@9;0//;66;933-33339908;9333(333333(3334
@N9IO0:00734:05795
TACGAAGGGGGCTAGCGTTGCTCGGAATACTGGGCGTAAAGCGCACGCAGGCGGTTTGTTAAGTTCAGATGTGGAAATCCCCGGGCTCAACCTGGGAACTGCATCTGATACTGGCAAGCTTGAGTCTCGTAGAGGGGGTAGAATTCCAGGTGTAGCGGTGAAATGCGTAGAGATCTGGAGGAATACCGGTGGCGAAGGCGGCCCCCTGGACGAAGACTGACGCTCAGGTGCGAAAGCGTGGGAG
+
CCCCA;BA?@0@BBA<;:?DA;;;5;2;5:::C8?=@==5;7:00/@<@@?AD@DE?@?;::8<.49/////-(-7/7666)22(,,.-38359:)/(333?AA@@:>7////(/96:<A:??=889988;>77999)7?=</7,7,33,333378;288;@97738999:88377>:>B@D@CBC?B<??8:9?=A:@@/8777'334;;88.33;<<<=;33737/338777(7=9888-82
@N9IO0:00735:05777
TACGTAGGGGGCGAGCGTTGTCCGGAATCATTGGGCGTAAAGAGCTCGTAGGCGGTTCAGCAAGTCGTTTTGTGAAAGTCCGAGGCTCAACCTCGGAACTGCAGTCGAAACTGCTGTGACTCGAGTCCGGTAGAGGAGAATGGAATTCCCGGTGTAGCGGTGAAATGCGCAGATATCGGGAGGAACACCAGTAGCGAAGGCGGTTCTCTGGGCCGGTACGTGACGCTGAGGAGCGAAAGCGTGGGGAGCAAACA
+
BBBBBBCCCC3BB;;9BC@CCB@E@G?A@BC8==2<7333(344488<<43-38283897//)/99////&/5555)59949;<8>>>D7??@<<8=:C;;;A>?=:::/9949???B@@@ABBBBB?B=AABBB?BAB?BB?C=@8<<5<:BA>?@>>9>@B@<A@B=B>><<<<555)595:9<<<;>666<:::5;.9>6948==733(0)0+0;0//656/-----(/866<?7??@?@@@2979@@5<:
@N9IO0:00744:05773
TACGTAGGGTGCAAGCGTTAATCGGAATTACTGGGCGTAAAGCGTGCGCAGGCGGTCTTGTAAGACAGGCGTGAAATCCCCGGGACTCAACCTGGGAATTGCGCTTGTGACTGCAAGGCTGGAGTGCGGCAGAGGGGGATGGAATTCCGCGTGTAGCAGTGAAATGCGTAGATATGCGGAGGAACACCGATGGCGAAGGCAATCCCCTGGGCCTGCACTGACGCTCATGCACGAAAAGCGTGGGGAGCAAACAGG
+
BCCCCCCE>AAAB>BBCC?B?;;:3A4;.5@@BB>BC@@B:@AA:;;DB=<:00,0/839<>7;:9:9<;;90??000==5==,---.-386;;;285:488///(////<;<=?4=;@:C7B?88;;59;//.757'6663;)/)/(//6///3737;8;??8<@=99??7778888377/5/88856:/0*/::)4.346<<<<+444(4.44;;94444444::555::5555&5::>:<<0;;;@A7BCC?
@N9IO0:00746:05766
TACGAAGGGTGCAAACGTTGCTCGGAATTATTGGGCGTAAAGCGCACGTAGGCGCTCTGTAAGTTGGATGTGAAATCCCTCGGCTCAACCAAGGAAGTGCATCCAAAACTACAGAGCTTGAGTACTTAAGAGGATCGCGGAATTCCCGGTGTAGAGGTGAAATTCGTAGATATCGGGAGGAACACCAGTGGCGAAGGCGGCGATCTGGGAAGATACTGACGCTGAGGTGCGAAAGCGTGGGGAGCAAACAGG
+
BAA;<5<;/9?B@<499:5>@ABB?B@B=@;7::089333(3;8@@<B@AB?AA<<BAABB8;:@C@B;;;;>>2;;;05<<<B>;949.5.69=8=<<<=::.444&4;;;9:?@@A5::;:>9:)/)/661:???::6<9B9AA;A8=>?66655:494)9.44=;:;<<;;;=0558<8<;:5:>5505<;5:555.5=;;;>>>0615::;55;;:@BBBA@=@BB;;;6;;AAAAA8@@@AA<AA>;
@N9IO0:00753:05762
TACGTAGGGAGCAAGCGTTGTTCGGATTTACTGGGCGTAAAGGGCGCGTAGGCGCCTGTCAAGTCAATTGTGAAATCTCCGAGCTTAACTCGGAACGGTCAATTGATACTGTCAGGCTAGAGTGCAGAAAGGGCAATCGGAATTCTTGGTGTAGCGGTGAAATGCGTAGATATCAAGAGGAACACCTGAGGCGAAGGCGGGTTGCTAGGCTGACACTGACGCTGAGGCGCGAAAGCCAGGGGAGCAAACGGG
+
BB;;;BBB;;:;B@B@A@@CC@CB4;;:0;BABB=BBAAA;@@:@@>@AB@?@@@?BBCCB=AA;;5;5;;;;=-9444.4;;;;?B?@@00,0;00+000*;9?@@?@;;;@@A>???@?@;;;A;;<9;C=BC@BCB>@>@?BB@F@BBBCCBC=BAAA;ABCA;;;BBBBBB@A@@@C@BBB@BB@@=@::6;?BAB=C:;;@BA>ABBCCBBBCDBBBBCCC?BBB;;;0;@=AADD;@ACCC>DCD?
@N9IO0:00756:05783
TACGTAGGGTGCAAGCGTTAATCGGAATACTGGGCGTAAAGCGTGCGCAGGCGGTTATGCAAGACAGATGTGAAATCCCCGGGCTCAACCTGGGAACTGCATTTGTGACTGCATGGCTAGAGTACGGTAGAGGGGGATGGAATTCCGCGTGTAGCAGTGAAATGCGTAGATATGCGGAGGAACACCGATGGCGAAGGCAATCCCCTGGACCTGTACTGACGCTCATGCACGAAAGCGTGGGGAGCAAACAGG
+
CCCDBBBB9;;;@<@;;;>A>@B@<A-00====5<>CEC=CCB;;;BB;;5;@9?=@>@@?<?AA?:99@?>>?9=<<<+98,9;;>3<3388,36?AABAAA9@@@@AAAAC@@<???????@@@<@AAAKIIG5CBB?B?B?B@CAAABBCAAAACBBB=<;;CBCBCBBBAA?;:;5;<?@@5;;;;8;BCAE@GD?BBDE:BA?BB@CBBBA@AA<;;;;;9??A:9:A;A@@@?@@6???CC<AAA<
@N9IO0:00714:05822
CACGTAGGAGGCGAGCGTTATCCGGATTCACTGGGCGTAAAGCGCGTGCAGGCGGTTTGGTAAGTTGATCGTGAAAGCTCCCGGCTCAACTGGGAGAGGTCGTTCAATACTACCGAACTAGAGAGTAGAAGAGGAAGATGGAATTCCCGGTGTAGTGGTGAAATGCGTAGATATCGGGAGGAACACCAGTGGCGAAGGCGATCTTCTGGTCTATTTCTGACGCTCAGACGCGACAGCTAGGGTAGTAAACGGG
+
CCCDBAA<AB=BABBAAA??@@@C@CC@@@@AAB<;;;DD6>@A@<AA??=6;;19838?BA?@B>AAABA@=98(/////(/6<BCD7;;??6<<?@<@A<><@C@ECCCCC@BB?CCBCBB@@AAAA>AAA>A?AA@@=@?C?BD>C?BAABDBC@CCBB=BCCBBB@@@BBBCC=C?9=9??>7<@<B=@BC?A?BA@@@@<>AA7@<<==@8====;;;?@<<B:65<<;?;;==CE>CCBB==8=<>3
@N9IO0:00735:05841
TACGAAGGGGGCGAGCGTTGTTCGGATTTACTGGGCGTAAAGGGCGCGCAGGCGGCTACATTTGTCAGGCGTGAAAGCCCCGGGCTTAACCTGGGAACTGCGTTTGATACGGTGTGGCTAGAGTTCGGGAGAGGAGAGTGGAATTCCCAGTGTAGAGGTGAAATTCGTAGATATTGGGAAGAACACCGGTGGCGAAGGCGGCTCTCTGGACCGAGACTGACGCTGAGGCGCGAAAGCGTGGGGAGCAAACAGG
+
CBBB@=ABAB0BAB@CCC@CC>BB?AAF>CBCCE?@@@CD?DE=BBBBAAA=AA=ABBBB@@0;;:9:29<=99:39:?@-;969?;?;@;@AB=CADCCCCCD=@@9:;A?BBBB>AADCCCB@BCG=BBBA<ABBBBC@C?C@BD>DDCCCBABB?@BAC<B?BBBAABB?>9>@9?;?A<??A>A>BB@BBC>A?BB>@@ACCBC?BB>@A???CBBA@9;;??5::??@@9?@B@@@@2>?;;;,9:>9
@N9IO0:00735:05856
TACGGAAGGGGCAAGCGTTGTTCGGAATCATTGGGCGTAAAGGGCGCGTAGGCGGTCGCGTATGTCTGCTGTGAAAGCACACAGCTTAACTGTGTGAAGTCGGTAGAAACTGCGAGACTTGAGGCTGGGAGAGGTTGGTGGAATTCCCTGTGTAGCGGTGAAATGCGTAGATATAGGGGAGAACACTCGTGGCGAAGGCGGCCAGCTGGACCAGCCCTGACGCTGAGGCGCGACAGCGTGGGGAGCAAACAGG
+
AAFH@C@CCC<CD@BABC896:>@7;=CDBB@BC=CBBCB6A==@CAAA@@<;;6;@@ABBBABA?>BBBB<<<<2598:=B@@==*/*/6669;::6::994333=81;AA>?:;:=95A==3>?A;3;;7;7=27279384>4<8089982227713338/888@@BCAAA>?;>>/;::5:86578879778<=:?A=B?B:::C>@@?BA@@8>>===?@@==<=::999@@???@@@5??@A@;???:
@N9IO0:00742:05819
TACGTAGGGTGCAAGCGTTGTCCGGAATTATTGGGCGTAAAGAGCTCGTAGGCGGCTTGTCACGTCTGCTGTGAAAACTCGGGGCTCAACCCCGAGCCTGCAGTGGATACGGGCTAGCTAGAGTGCGGTAGGGGAGACTGGAATTCCTGGTGTAGCGGTGAAATGCGCAGATATCAGGAGGAACACCGGTGGCGAAGGCGGGTCTCTGGACCGATACTGACGCTGAGGAGCGAAAGCGTGGGGAGCGAACAGG
+
BBCCCCCD=:;9@<@@@@<@@A=A=B>B>BB=@A8=@:99/9<<=<@BB??9?>8=>5;;@@@@@B:;:AA@@===,00>@@A7ABBC=AAA7AA@A=@BBBCEC@B@A;<<0;ACBBBCCBBBACB?C;;;;6;BCCBC@C@C@C?BB>BAA@@@B?:::@9?@AAABBCAAA@@@<>>8<:@??>A;???B??=@?ABB<@@@AAA<@@=AAAAA@;;;@AAAADABBCBCB;A?>>>??2@@@@@>@@A@
@N9IO0:00753:05827
TACGTAGGTGGCAAGCGTTGTCCGGAATTATTGGGCGTAAAGCGCGCGCAGGCGGTCCTTTAAGTCTGATGTGAAAGCCCTCGGCTCAACCGAGGAGGGTCATTGGAAACTGGAGGACTTGAGTGCAGAAGAGGAAAGTGGAATTCCAAGTGTAGCGGTGAAATGCGTAGAGATTTGGAGGAACACCAGTGGCGAAGGCGACTTTCTGGTCTGTAACTGACGCTGAGGCGCGAAAGCGTGGGGAGCAAACAGG
+
CBACA?A;:949B=A?@@<?@A?B?C@C@CC@DD@899??.9:4:<9:;??;;:5<A<AA:B:@@CBBBAA@AA>6CCA8CBB9BCCC<H6;;B?AAA8ACB@9D:C>7>BC?B<7@@A>CBBA@ABBC?BDC@CC<A@<-7-3-36;7<BAA@?:A>AB??6BBBA???@;;991=6:>:><???<?@@B?A::587BBBCCD=BBB?AA@>>>8>???AA@@A9849?@ACD>BAAACCC9AA???8?@A=
@N9IO0:00760:05830
TACGGAGGGTGCAAGCGTTATCCGGATTCACTGGGTTTAAAGGGTGCGTAGGCGGGCAGGTAAGTCAGTGGTGAAATCTCCGGGCTTAACCCGGAAACTGCCGTTGATACTATCTGTCTTGAATATCGTGGAGGTAAGCGGAATATGTCATGTAGCGGTGAAATGCTTAGATATGACATAGAACACCCATTGCGAAGGCAGCTTACTACACGATCATTGACGCTGAGGCACGAAAGCGTGGGGAGCAAACAGG
+
DB@B=???5AB@@>BBAB@CCC@D>AA?A?@@AA9BB0;:.4;08:@BBBC?CCC=CCC@BB@BBBBBAA=@@@@<ABBB=@@:B;4>4=;0;06>6?@;C@CCADCCBBB<;:@B@@@@BB@DA?@@BB?AB=@C?BBB@C=BABAAAABBA@?BD@BCA?8899@<??@@@@@;;;;@@@@AABB=@@5;;;;5;4;>@BDACCCAAABB@A@;;5;@@@@AA::6;A@==>6=999>>=2=@ABB=A;;5
@N9IO0:00714:05893
TACGTAGGGTGCGAGCGTTAATCGGAATTACTGGGCGTAAAGCGTGCGCAGGCGGTGCGCCAAGCTCGATGTGAAAGCCCCGGGCTTAACCTGGGAATTGCATTGAGGACTGGCGTGCTCGAGTGCGGCAGAGGGGGGTGGAATTCCGCGTGGTAGCAGTGAAATGCGTAGATATGCGGAGGAACACCGATGGCGAAGGCAATCCCCTGGGCCTGCACTGACGCTCATGCACGAAAGCGTGGGAGCAACAGG
+
BBAAAA@@:;<;B;:;:9:?.94/)0+0)0<<<<395:@@6=<;665=9::?AA498=9;5?348==@:777;;;5<==<1<=447>A:?:?AA6<8<,793853336;;;:;::0/////33<887473338==>>%9;)0)/(/065-//(/;;=A<B;@@<@@@BABCCB;;?9;2:=,0+0//3:=@B?BA@29494.44<<+999,9.44://///7777454<448:==6<900.-)---,),253
@N9IO0:00722:05884
TACGAAGGTGGCAAGCGTTGTTCGGATTCACTGGGCGTACAGGGTGTGTGAGGCGGTTTGGTAAGCCTTTTGTGAAAGACTTCGGGCCTAACCCGGAAAGCGCAGAGGGGACTGCCAGGCTAGAGGACGGGAGAGGAGCGCGGAATTCCCGGTGTAGCGGTGAAATGCGTAGAGATGGGAGGAAGGCCGGTGCGAAGGCGGCGCTCTGGAACGTATCTGACGCTGAGACACGAAA
+
55555.5.55.55.55//)/9)//7::6;;;<<;14444444<2;4//////)--056/9)//586(,,,',,,,,(,*,-(//:1;689289(3-33(433:::4444&44;9939939834447443:18845.4:;944./16)//(/)//7-///)////(344444::9////(//5;2617)/)///66(-(//5;7//6555:49555;;55555:555555544444
@N9IO0:00722:05889
TACGGGGGAGCAAGCGTTGTTCGGATTCATTGGGCGTAAAGGGTGCGTAGGCGGCTTGGCAAGTCTGACGTGAAATGTACCGGTTCAACCGGGGCGTGTGTCGGAAACTGCCTTGCTTGAGGTCGAGGGAGGAAAGTGGAATTCCTGGTGTAGCGGTGAAATGCGTAGATATCAGGAGGAACACCCGTGGCGAAGGCGGCTTTCCTATCTCGATTCTGATCGCTGAGGCACGAAAGCTAGGGGAGCAAACGG
+
@>00000*0//;277=<7559>>7<@@BCD@DC>CB=B@8DD=CCBB:??8:;29>8>?BB:B;??>@>@@@A@:???<?:=9?9;;6:9==>1555==?;??198(39996<7:@@7933;>?@@@@8??>CC?AAA?B<?2=;?;28;A@AA@>A@=7/@96659;;;;;69616;:=2=AAA:A><:;:>;@>@A=??A3:1:>;;::/0/166689@@@AA::2998:@?8?A;;;;;5:BBDC=BBB
@N9IO0:00730:05889
TACGTAGGGTGCAAGCGTTAATCGGAATTACTGGGCGTAAAGGCGTGCGCAGGCGGCTTTGCAAGACAGATGTGAAATCCCCCGGGCTACAACCTGGGAACTGGCATTTGTGACTGCATGGCTAGAGTACGGTAGAGGGGGATGGAATTCCGCGTGTAGCAGTGAAATGCGTAGATATGCGGAGGACACCGATGGCGAAGGCAATCCCCTGGACCTGTACTGACGCTCATGCACGAAAGCGTGGGGAGCAAACAGG
+
@A>9=555)5:::8<:@>.929::.5.5.5<:::17<000+0)/7779::<<7>=.448044/1/////68//333(/////$//(/////(/066:1946//(/6890888893477771339;;;===>;<?99:BAB2BBB7;7:?B?BBBCC@@@@@@?@AB89999655<<?;=<=:00*0/773995506=<7<9==8=<@<4??7?A=@?:9:99444445:<::898@A;==>><==2999AC;@B?=
@N9IO0:00736:05882
TACGGAGGGGGCCAGCGTTGTTCGGAATCATTGGGCGTAAAGCGCACGTAGGCGGCTTCGCAAGTCGGATGTGAAATCCCTCGGCTCAACCGAGGACGTGCATCCGAAACTGCGGAGCTTGAGTATGGAAGAGGGTCGCGGAATTCCCGGTGTAGAGGTGAAATTCGTAGATATCGGGAGGAACACCAGTGGCGAAGGCGGCGACCTGGGCCAATACTGACGCTGAGGTGCGAAAAGCGTGGGGA
+
@ACC>CBCBC1B;AABBC99;<CC;C@CBAA;@B8BA@BA4A;9;ABBBBA?8878@?BABB9::BB?B9::BBC<BBB=B@@=@BBCAD@CCCABAAB@@??@=@AB=BAABE?AABD9::AAAAA=B@<<;E6;;@:;29;>9??9@>B@B::8:5:99939=ACCBAAA@>999037-4044=6:>:<34443939:34444.49909.5.55555459@=99:9:;55555&59979::+:
@N9IO0:00741:05888
GACGGAGGGTGCTAGCGTTGTTCGGAATCACTGGGCGTAAAGGGCGCGTAGGCGGCGCATCGTGTCGGCTGGTGAAAGCCCGGGGCTCAACCCCGGAGGTGCGGCCGAGACTGATGTGCTGGAGGCCGGAAGAGGAGGGTGGAATACCCAGTGTAGAGGTGAAATTCGTAGATATTGGGTGGAACACCGGTGGCGAAAGCGGCTCTCTGGTCCGGACCTGACGCTGAGGCGCGAAAGCGTGGGGAGCAAAC
+
CCCC@CBB<B@@BBBB@B=BA=AA?B>@@@CBBD<9;;;;0;@;@AAA@???BA?B@A@AAA998BC>????CBFF<??A9?=?5???>3;;;-::=@9;;;A@E>ABBBB@AAA@A@@@@=@@?C?B?B9;;A<AAB:@@6:89BDD=A@AABCA;;7;BBB;@=@@BCECCCC@CC<AA5:29991817713388(337-788499=<@@;@?AB?B;;;B@????<?BBCDD<A887;;;0734/;37
@N9IO0:00742:05872
TACGGGGGGGGGCAAGCGTTGTTCGGAATTACTGGGCGTAAAGGGCGCGTAGGCGTTTGCTAAGTTGGATGTGAAAACTCTGGGCTTAACCCAGAGCCTGCATTCAAAACTGACAGGCTAGAGTTCTGGAGGGGATAGCGGAATTCCTGGTGTAGCGGTGAAATGCGTAGATATCAGGAGGAACACCGGTGGCGAAGGCGGCTTTCTGGACAGTAACCGACGCTGAGGCACGAAAAGCTAGGGGAGCAAACAGG
+
A@:;9<9<9<9"9A=A9;;5;=;BB?B@C@BBBBC>;;;@D=DC>CCBBBCB?;;6D7@?AB@BB@D?A9:9====-9:?@@A5:919299/9?99:?BCABB>@@@@3::?@A@A?AAA@@@A7;;B?AAAA7AA;;;B?BAF@DADC?@@@@@@B?BBBH?CCBBAFIJCCC;::?AA5;8:@@>C?::::BA8>98828>?6@BB<@@B:;;7<<<;<000000*0<73333&33:::==155>>;15:93
@N9IO0:00744:05902
GACAGAGGGGGCAAGCGTTGCTCGGAATCACTGGGCGTAAAGGGCGCGTAGGCGGGATGGCAAGTCGGTCGTGAAATCCTTCGGCTCAACCGAAGAACGTCGGCCGATACTGCCGTTCTTGAGGGATGCAGAGGAGATTGGAATTCCCGGTGTAGCGGTGAAATGTGTAGAGATCGGGAGGAACACCGGTGGCGAAGGCGGGTCTCTGGGCATCTCCTGACGCTGAGGCGCGAAAGCGTGGGGAGCAAACGG
+
CCC;;;BCBC5BE?BBBB?BBCBB@C:;<CCBBB>::8GG@DC>AABCBBB?CCE=??B?BB>AABC?CBC>>>C>CC<><?A>ABBB@C?AA>AK@A???@<@;@9:9=???:?A=@@<>?@@;@@A???BA????@;@:@;?<?C<B>BAAAA??=?CCC=BBBBA@@?==>>AA9AA9>;>AA@E@BB?BBB?B?BAB<A>==:;;3;==C==5::A?===99:4:AAAAB:??@>===+:9888(799
@N9IO0:00718:05955
TACGGAGGGAGCTAGCGTTGTTCGGAATTACTGGGCGTAAAGCGCACGTAGGCGGCTATTCAAGTCGGGGGTGAAAGCCCGGGGGCTCAACCCCGGAACTGCCCCTCGAAACTAGGTAGCTAGAATCTTGGAGAGGTCAGTGGAATTCCGAGTGTAGAGGTGAAATTCGTAGATATTCGGAAGAACACCAGGTGGCGAAAGGCGACTGACTGGGACAAAGTATTGACGCTGAGGTGCGAAAGCGTGGGGAGCAAAACAGG
+
BBCC>BBC::;;BAAADG>@@@AA>A?B?CBBBD@ABBBB=B@?<<000==90;6;AAA?BB?@@BBCCC2?>>?6==@6=??=,=A::3979*71;27;77::1:?@AD:>?AA=???ABABB?>??;?:=@??177;99:19195;2759225999>:>>>D9@:=>@>==??A<?@;A<@A587?5:::?=6;::<3<8<878;<:9;::.9557'287:78725255881555@A?7A==>>DC,888888,8?>;
@N9IO0:00737:05941
TACGTAGGGTGCGAGCGTTAATCGGAATTACTGGGCGTAAAGTGTGCGCAGGTGGCCGCGCAAGTCGAGTGTGAAATCCCCGAGCTTAACTTGGGAATTGCGCTCGAAACTACGTGGCTCGAGTGTGGCAGAGGAAGGTGGAATTCCACGTGTAGCGGTGAAATGCGTAGAGATGTGGAGGAACACCGATGGCGAAGGCAGCCTTCTGGGCCAACACTGACGCTCATGCACGAAAGCGTGGGGAGCAAACAGG
+
BBBBBCCC=;;;CBCBBB=@=@BB<B@B?CBBBA<BBBBB=B;;:ABBCCC@CB?B?AA@@A>@AAAAA@AA???8?@@@6@AA@@5;24:3:?:?=B>A;;:>?A@@9A@A@@::17:33455@@B?CDC?:6:).).-(-(-3:39/33338933.3:>?5?=8:<;;9993337,33182::<7<<<<26;?=?9=9453938444(4.48>=>???0//9///77<9444(3999<<<+9388C9BBD=
@N9IO0:00752:05937
TACGTAGGGTGCGAGCGTTGTCCGGAATTACTGGGTGTAAAGGGTCCGCAGGCGGGCGAGCAAGTCGGTGGTGAAAGTTCAGGGCCTAACCCTGAAATTGCCATTGAAACTACTCGTCTTGAATCCGAGAGAGGATGATGGAATTCATGGTGTAGCAGTGAAATGCGTAGAGATCATGAAGAACACCAGTAGCGAAGGCGGTCATCTGGCTCGGCATTGACGCTCAGGGACGAAAGCGTGGGGAGGCAAACAGGA
+
CBBCCCAA90000@@=@A?@@@?B@CAC?@@BBB=@@@CC6;;6;C>B@AA?BDF>CADBBB@BCBB?BA=AAAA=AA?????8?>@@=@D=BBBB=B;@=4>:6::=<>??>?==>885448F=6:338777,77@>AB?C@F?BABB<?88337?@@@BB=745;<<<555?==9994::7<<=8>8889833,3,3<893338994::??788:555988<=777(39<?A;A900000)00(/9:1//327
@N9IO0:00718:05971
TACAGAGGGTGCGAGCGTTAATCGGAATTACTGGGCGTAAAGCGTGCGTAGGTGGTTTTTTAAGCTGGATGTGAAATCCCCGGGCTTAACCTGGGAACTGCATTCAGGACTGGGAAACTCGAGTCTGGGAGAGGGTGGTGGAATTTCCGGTGTAGCGGTGAAATGCGTAGATATCGGAAGGAACATCAGTGGCGAAGGCGACCGCCTGGCCTAAGACTGACACTGAGGCACGAAAGCGTGGGGAGCAAACAGG
+
BBGBAACF?CCBA@A??=<?;??B?B6;6:@>?@;???BA5:::::@:::B?AA<@?@?@&@>AABB6;;B;;;C>CCCC;CL<;;AC@D@DCC=B=A;59994555.55999)55)55;556:65=>4966::1:@)0/)/)/;3<ACACCBCBBA<A>@A<0//@=98;?AA?@?C?B=@;;;;@ACAA=@@A>A@BCCBAID@BC@C?A@>BABB@?@999A>:3<99999,5<<@CCC6999=@5===8
@N9IO0:00733:05979
TACGGAGGGGGCTAGCGTTGTTCGGAATTACTGGGCGTAAAGCGCACGTAGGCGGACCAGAAAGTTGGGGGTGAAATGCCCGGGGCTCAACCTCGGAACTGCCTTCAAAACTATTGGTCTTGAGTTCGAGAGAGGTGAGTGGAATTCCGAGTGTAGAGGTGAAATTCGTAGATATTCGGAGGAACACCAGTGGCGAAGGCGGCTCACTGGCTCGATACTGACGCTGAGGTGCGAAAGCGTGGGGAGCAAACAGG
+
CDDF?ABAB@,@D;;;BB@CC@CD>A>B?B@@@B:>?@BC=BDCBB;;;BC@CC@BC?::;B<@>@AGEA0AACA<000?9::<,-.,8)-)---(-3779:5:59;;9&333/06(///(///906697888;055<<:8.5,5/74?;A??==>>>:>8<<6B7==>CDB???696033.74:;=28<7<15..(.(..(.33335=3:87666669999>@BBAB>99:A@@6@9::BAA6A???<5=<=3
@N9IO0:00752:05993
TACAGAGAGTGCAAACGTTGTTCGGAATTACTGGGCTTGAAGCGCACGTAGGCGGCGTTGTAAGTGTCGGGTGAAATCCCACGGCTCACCCGTGGAACTGCCCGGCATACTGCGATGCTAGAGTGTGGTAGGGGAGAGCGGAACTCCTGGTGGAGCGGTGAAATGCGTAGATATCAGGAGGAACACCGGTGGCGAAGGCGGCTCTCTGGTCCACAACTGACGCTGAGGTGCGAAAGCGTAGGGGAGCAAACGGG
+
CCCCCAAABBBADD=@??;?@=@A?A?B@BBBDE>DD<??4::@AAAAA?><992:@@=@BC?CCCCBBF>BBBC>CCC>@@@>BBBBBD>BBB@B@DAAAA;@<?AAAA;:;AAAAAA@@@A@AAA>AACDD:CBBB??9?500>9000/:6:?:B>BAB=6C::9AB@AAB?<?:49>=B?AAA>B>::4:??=@?BB@@@@AAAD?BB?AAA5::98:AB@::9<99:@@C<BBB@@@BB8@ACCF>CCC7
@N9IO0:00721:06033
TACGAAGGGGGCTAGCGTTGTTCGGATTTACTGGGCGTAAAGCGCACGTAGGCGGATTTTTAAGTCAGGGGTGAAATCCCGGGGCTCAACCCCGGAACTGCCTTTGATACTGGAAGTCTTGAGTATGGTAGAGGTGAGTGGAATTCCGAGTGTAGAGGTGAAATTCGTAGATATTCGGAGGAACACCAGTGGCGAAGGCGCTCACTGGACCATTACTGACGCTGAGGTGCGAAAGCGTGGGGAGCAAACAG
+
EFEAA?BMFE5CBAAACC@DC?CC?CCE>BBBB@9>@@AA<A;;;A@AABB?BB@CDEDD5C@CCBBBBA89;:A9@>@;@@@6@@@@>AA@7@;A=@;;;59?=BBBBBBB?B?B:::?B@@A@@A??????;?@><77,71<8=<@@@??=@@9928>9=:A::;:;;>><A;::49A3:29<=8====<9=<7=6///89<>;;5;:57;2::<<=;///666*/87><91@>>>BDD/=;888*/76
@N9IO0:00727:06055
TACGGGGGGAGCAAGCGTTGTTCGGATTTACTGGGCGTAAAGGGCGCGTAGGCGGCCACCGCAAGTCAGTTGTGAAATCTCTGGGCTTAACCCAGAAAGGTCAACTGATACTGCGGGCTAGAGTGCAGAAGGGGCAACTGGAATTCTCGGTGTAGCGGTGAAATGCGTAGATATCGAGAGGAACACCTGCGGCGAAGGCGGGTTGCTGGGCGTGACACGTGACGCTGGAAGCGCGAAAGCTAGGGGAGCGAACGG
+
AA::9:9:$;9;96@@B@69579;05A@=@@@CC=AB@@@<@C=CCB@@=;9..(-058)--;9==@?>?7A:?>>7>AAA@B@9@A9>6=A2:9AA9@;>?>;?BBDBB<;=999,/69/////5;::+685&252<6;38,2,297708?>=>8818???9@@@@??@>>>=?=>;88074:<;6:725,6::061555,5222.890/..5766678332,,,,(,(,*5-..;05577>::,557583252
@N9IO0:00729:06056
CACGTAAGGGGCGAGCGTTGTTCGGAATTATTGGGCGTAAAGGGCGCGTAGGCGGCGCCGCAAGCCTGGTGTGAAAACCTCTGGCTCAACCAGAGAGACGCGCCGGGAACTGCGGTGCTCGAGTCCTGGAGGGGAAGCGGGAATTCCTGGTGGAGGGGTGAAATCTGTAGATATCAGGAAGAACACCAGTGGCGAAGGCGAGCTTCTGGCCAGAGACTGACGCTGAGGTGCGAAAGCGTGGGGAGCAAACAGG
+
CCAB999:FF9BDABAAA@CC?BB@GAE?CC@CC>??777*9:/9=@BB9927819<<299?2;;?CC?BBA;:::.<>AAAC@BBCC@D@DBCBBBBBA@@A6;A:@7@;C?CACB@CB?@;?C9<B:CCCC9C?@>==5?;@=@?BB=???AAAA9ABCC:??;;;=A@@@A@?8288>>:?>>)0///(/;A=A?@@@>00+099595;<8???=>>=???@@A>??>@BA8BBBCCMM;CCBBA<A@@;
@N9IO0:00736:06026
TACGTAGGGTGCGGGCGTTAATCGGAATTACTGGGCGTAAAGCGTGCGCAGGCGGCTCCTTAAGTCAGATGTGAAATCCCCGGGCTTAACCTGGGAACTGCGTTTGAAACTGAGGGGCTTGAGTGTGGAAGAGGGGGGTGGAATTCCAGGTGTAGCAGTGAAATGCGTAGAGATCTGGAGGAACACCGATGGCGAAGGCAGCCCCCTGGGCTAACACTGACGCTCCATGCACGAAAGCGTGGGGAGCAAACAGG
+
CCBCBBBB<A@@CD;@9:4;?BBA=C:;:;CCCC?AAACC>CAB?@>@?>>:>@;@BB@B@D@AABACB@??BD>5AA>?1B=58=6@6@7?@B:<9?AA?;<@189C<@@@====1<B6@:=?8<:463:888888$8:9;57/525;0999=?>555A==/22278==><:755;5>=8<8<<@?BCCC<A44046??AAAAA0==;3>?A>?@??::////0(/9>>@99:@9@@@????5?@@@=<B=B?
@N9IO0:00745:06050
CACGTAGGCACCAAGCGTTGTCCGGATTTATTGGGCGTAAAGAGCTCGTAGGCGGTTCGGTAAGTCGGGTGTGAAAACCTTGGGCTCAACCCAAGGACTGCACTCGATACTGCTGTGACTTGAGTCCGGTAGGGGAGTGGGGAATTCCTGGTGTAGCGGTGGAATGCGCAGATATCAGGAGGAACACCGGTGGCGAAGGCGCCACTCTGGGCCGGTACTGACGCTGAGGAGCGAAAGCGTGGGGAGCGAACAGG
+
;BBBB@@;@993::=;;;;@AA?C?A@G?DD@BB>BBBDD=C;;;;;@A@@<@B?D?BB@EF@CCAAA8?B<<<<<,0*0:>@8@CBB@BF>D@C>BBBCCCCCCCCDBBBCCBBA@@?@<@9;;C?C?BAACC8@@@@>>2@=?=@=AA>AAACABA?:93:<@@@@>?99:A@>??<??<@=@AA?B?BB?BAA=@=@AA=???AACC=B?B?ACBBAA@BBAA;;6;CC?@A;BAA@AAA6A@@A@=:;;:
@N9IO0:00747:06046
TACGTAGGGTGCAGGCGTTAATCGGAATTACTGGGCGTAAAGCGTGCGCAGGCGGTCTTTTAAGTCAGATGTGAAATCCCCGGGCTTAACCTGGGAACTGCGTTTGAAACTGGAAGGCTAGAGTGTGGCAGAGGGGGGTGGAATTCCGACGTGTAGCAGTGAAATGCGTAGAGATGATGGAGGAACACCGATGGCGAAGGCAGCCCCCTGGGCTAACACTGACGCTCATGCACGAAAGCGTGGGGAGCAAACAGG
+
CCBCBCCC>BBABB?BAC<@<@A@6>+0)0@==A<BBBDF>C;;;B@?@::4:?8:;;;;.;:BA@@?B@@ABC=6BD==1C>4:8/3.36=<>:?=AAB??>C>?A?67834@6A/49?8<A?@@B:=7<777777%8:4;5;7;)//7668756///.5==7AA>>>=9<;63---4(--05399@:B@?A9ACC=@=;;;ABBB1@@B<AAB<A@???@;9:4999AACCB??6BBA@>==09559<4@@B;
@N9IO0:00753:06041
TACGTAGGGTGCGAGCGTTAATCGGAATTACTGGGCGTAAAGCGTACGCAGGCGCTATGCAAGACAGGTGTGAAATCCCCGGGCTTAACCTGGGAACTGCATTTGTGACTTGCATAGCTAGAGTTTGTCAGAGGGGGGTGGAATTCCTACGTGTGGAGCAGTTGAAATGCGTAGAGATGATGGAGGAACACCGATGGCGAAGGCAGCCCCCTGGGACCTGACTGACGCTCGATGTACGAA
+
CCICCBBB<:;9BCC@@@@B=A@?=@494;A@@A;;;9DD>C@@@@@A=@@<000?99@CB9BB@@@?BBCBBB<@@@@5@@7==(0(/4///*/4:@933;;1<7:;00*/8999?:75555::)225896;BAAA(;=7;3<463222522360------(-..'289552226666666,22/5288:6==;=5///5:58987777'77<675+555757599;733333/63333
@N9IO0:00759:06024
CACGGGGGGAGCAAGCGTTGTTCGGAATCACTGGGCGTAAAGGGCGTGTAGGCGGTCAGGTAAGTGAGACGTGAAATGCCTCGGCTCACCCGAGGAGCGGCGTCTCATACTGCTTGGCTTGAGTACGGGAGAGGATGTGGGAATTCCTGGTGTAGCGGTGAAATGCGTAGATATCAGGAGGAACACCGGTGGCGAAGGCGCACATCTGGCCCGATACTGACGCTGAGGCGCGAAAGCTAGGGGAGCAAACGGG
+
@@@AAAAB';;;C=DAAA=@;9?>;@:DDCCBBC=;;;BF?EC>DCBBCCD@?@<?A::05;7<<==>C=@==::30//69::4:::::<5>?@9???<7<<;?AA>;;;?;?>9=:=<7<;;:;;;;255<=7<;9333(3496:49:4:;;:<:94=<=<09439:=:::?@8942996>5>BA;A;>?<@:;7;<@@@AA@@@AC@DG>@??@@=987=<737>/73777:,8@@?BDD:BB@@@;@CC=
@N9IO0:00725:06102
TACGTAGGATCCGAGCGTTGTCCGGATTTACTGGGTGTAAAGGGTGCGCAGGCGGACTGGTAAGTCAGTGGTGAAATCTCGTCGCTTAACGACGAAACTGCCTTTGATACTATCAGTCTTGAGTCCGGTAGAGATCTGTGGAATTCCGAGTGTAGCAGTGAAATGTGTAGATATTCGGAAGAACACCAGTGGCGAAGGCAGCAGATTGGGCCGGTACTGACGCTCATGCACGAAAGCGTGGGGATCAAACAGGA
+
CCAAC<;4;?=9969;AA>BBB9A49;<0;;;;D>:9;CB8@B<@A?BBBD@BB?A@@?;@@=@AAAAAA=955:4:?@AABA??;.9/3??AAAB>AAAB?CC<@@BBACBC@@?AAA>??AAB494:99388733??94:8<6=68??9333338;??>B9A=B=??::///59=5?5995:::688;A48883;357552227+22'206,22==9=>;757655557<<<*7989>=?0?>>??8?>@28
@N9IO0:00730:06084
GACAGAGGGTGCAAGCGTTGTTCGGAATTATTGGGCGTAAAGGGCGCGTAGGCGCCTTGTAAGTCAGATGTGAAATCCCTGGGCTTAACCCAGGACGTGCATCTGATACTGCTCGGCTTGAGTCTCGGAGAGGATGGTGGAATTCCCAGTGTAGAGGTGAAATTCGTAGATATTGGGAGGAACACCGGTGGCGAAGGCGACCATCTGGACGAAGACTGACGCTGAGGCGCGAAAGCGTGGGGAGCAAACAGG
+
DBBA@@BB;AAAA6::>=39:<@?=?7?<?B?B@6==988-7;5==@?@AA?9:5?>?BBB<A<@ACC9;;CDD?CCC<BBD<BB@C=@@;@A=@;;969===@CBBBB@@@CAA>AB?AACABBB@=AB;;9;BB>;;29:C:@G7=BBA@<<9;09>CC>C>;:;;;;B@B9BA9::4:7@@@<B<>@5>;?2;4;@<C9B==@?5::54.4999:;:;;=6669<;;9::.49;::@@4====9099>4
@N9IO0:00742:06062
TACGTAGGTGGCAAGCGTTGTCCGGATTTATTGGGTTTAAAGGGTGCGTAGGCGGCTTATTAAGTCAGTGGTGAAATATCGCAGCTTAACTGTGAGGGTGCCATTGATACTGATGAGCTTGAGTACAGATGAGGTAGGCGGAATTGACGGTGTAGCGGTGAAATGCATAGATATCGTCAAGAACACCTATAGCGAAGGCAGCTTACTAAGCTGTAACTGACGCTGAGGCACGAAAGTGTGGGGATCAAACAGG
+
CCCCB@@<::6;C?A?@@>@AD@D?BAA>ACAEG?CC>??9@<9=@AA@AB?;:8;B@BB9;8;BBABBD?BBBB>CCAAABA@@@>A>ABAAA@?@9@AA?BB?CBBA@@@@?@?@AA=@@AADB@@ABCBB=@@A=@@<@=A?CBBB?BB???AA=@?>>8>AA@ABBAABB@@@@@=@A@???;998;;<<<8<:@99:@;@@::49;@=?@=@?@>>=@@@@@:@AD::9/9===>?@8ABACC=:::>
@N9IO0:00747:06076
GACGGAGGAGGCTAGCGTTGTTCGGAATTACTGGGCGTAAAGCGTGCGTAGGCGGCCTGGTTAGTCGGAGGTGAAATCCCGGGGCTCAACTCCGGAACTGCCTCCGAGACGGCTGGGCTTGAGCGAAGGAGAGGAGAGCGGAATTCCCAGTGTAGAGGTGAAATTCGTAGATATTGGGAAGGAACACCGGTGGCGAAGGCGGCTCTCTGGCCTTTTGCTGACGCTCAGGCACGAAAGCGTGGGGAGCAAACAGG
+
DDCC@BC=AA@CCBBB@B=998;C@C7;:;CBBD>;;;BB=CEDAA@@@;929:3:?CD?C5::@::38A7??BC:=8>)977&9=<=9?@@;>8<2777717848><??;6>:>A7???A;9??@3936:75-227:;?<?29299+8;<9=????6@?BB6?:?997>@==C?B?.3,3/7/777/7,38,33:4944405:??<9:699@AC9B@?????<<>9:39?;;;:.9@BBEDD8@@BDD>BBB@
@N9IO0:00749:06071
TACGGAGGGTGCGAGCGTTGTCCGGAATCACTGGGCGTAAAGGGCGCGTAGGCGGTTCGTTAAGTCGTTGGTGAAATCCCGGGGCTCAACTCCGGGGCGGCCGGCGAGACTGGCGGGCTCGAGCACGGTAGAGGCAGATGGAATTCCCGGTGTAGCGGTGGAATGCGTAGATATCGGGAAGAACACCAGTGGCGAAGGCGTTCTGCTGGGCCGTTGCTGACGCTGAGGCGCGACAGCGTGGGGAGCAAACAGG
+
CCDE@BAB<AC@BBB@?@;@BB@BAD9;;BCAAB<@A@GE?DD>AA@@?>><@@<A=A?B?B@CBAA@@D@BBBB=BCC>BCC6??BD?DBA?ABB6AC=@<@49:;AA@8>;>@@70//007;:=;4:99=?9=>>>?@>A?B>AA;@=@DBBABB?BB?B?:::????D@@@AAA=A>BC@BBB@B;;;?BBB>B?BBB9<<BACCD>D@AA?AAAAB@@@:9:@?@@AA@@@A@@@BAB6A;;;A=@@@=
@N9IO0:00759:06101
TACAGAGGGGGCAAGCGTTGTTCGGAATTACTGGGCGTAAAGGGCGCGTAGGCGCCTGCTAAGTTGAACGTGAAATCCCCGGGCTCAACCCGGGAACTGCGTCCAAGACTGGCAGGCTCGAATCCGGGAGAGGGATGCGGAATTCCAGGTGTAGCGGTGAAATGCGTAGATATCTGGAGGAACATCGGTGGCGAAGGCGGCATCCTGGACCGGTATTGACGCTGAGGCGCGAAAGCCAGGGGAGCAAACGGG
+
CCCCCCCCCC1BC@BBBB:;;@BB@B@C>AABBB9?==<=-:;.;AABA?=;000::<<>?759?BB?:;;;CC=DCEG;CC?BBCC@CD=BB<B=A:;;BAB?C>BB@AA@ABA?C@@@@=>=9==6?AAAB=BAA@A?B@B?C@:;:;CBBBBEADBBA<AA@@??@BBB@@A@=@A>@=@A???=A@<@@B>A?;;7;@?@?BD=AA?B@BBB@BB@?@@99::????>>8;;5;<<<.;;;BC=ABA:
@N9IO0:00714:06158
TACGTAGGGTGCGAGCGTTAATCGGAATTACTGGGCGTAAAGCGTGCGCAGGCGGCGTCGCAAGTCAGGCGTGAAATCCCCGGGCTTAACCTGGGAATGGCGCTTGAAACTACGATGCTGGAGTATGGCAGAGGGAGGTGGAATTCCACGTGTAGCGGTGAAATGCGTAGATATGTGGAGGAACACCGATGGCGAAGGCAGCCTCCTGGGCCAATACTGACGCTCATGCACGAAAAGCGTGGGGAGCAAACAGG
+
CCBCBAAA<AA@BBB@??<@=AA>:@+0+0000@<;:;MM?FAA@C?=<9:4:93:::9ABB>BAB?>9@;;;@@6:;CC5@@;@A?C@C@BBD=A=AA;@@::49?>3=??A99:78BC8>88BAC6???::9*9=;7:,;8@<?>ABBAB<=<<A?BAAA:?>>AAC::9;?@CC;?>;@;@?A?CBBD?A?@;?2;9==9:A8AAB<B?A?BB@AA?997833379;;7333&39@@@EG9??ACD>BBC<
@N9IO0:00721:06130
TACGTAGGGTGCGAGCGTTAATCGGAATTACTGGGCGTAAAGCGTGCGCAGGCGTCGTGCAAGACAGATGTGAAATCCCCGGGCTTAACCTGGGAACTGCATTTGTGACTGCACGACTGGAGTGCGGCAGAGGGGGATGGAATTCCGGCGTGTAGCAGTGAAATGCGTAGATATGCGGAGGAACACCGATGGCGAAGGCAATCCCCTGGGCCTGCACTGACGCTCATGCACGAAAGCGTGGGGAGCAAACAGG
+
CCBBA;;;6;AAABB;;;<@=@AA;B7;6;A@@B>;;;GI?BBCCA@@@AA=@AA@@AAAA=?A?9:9?=>ABB<@>>>2==6?@:@:@<?=;3;4873338<3::BB98:BC999@@=8???A>?:?A???BBB1;897<2868;A;<7222552226689,25<<555977;<==188:?;BBC?BAAB@CBB?B?AA>AA@A2;;;0;;@ABCAA@>000<000@@BA;;;6;@@@@AA.;;;C@8A@A=
@N9IO0:00721:06138
GACGAACCGTGCGAACGTTGTTCGGAATCACTGGGCTTAAAGGGCGCGTAGGCGGACTGCCAAGTCGGGGGTGAAATCTTTCGGCCCAACCGGAAAAGGGCCTCCGATACTGGCAGCCTCGAGGGAGGTAGGGGCCGACGGAACTTCCGGTGGAGCGGTGAAATGCGTAGATATCGGAAGGAACGCCGGTGGCGAAAGCGGTCGGCTGGACCTCTTCTGACGCTGAGGCGCGAAAGCCAGGGGAGCGAACGGG
+
;ACA@<A7;;B@@A=AAA<???BC?C?A???:;;09>29;.4<2:<;;;@G??@8;;BA@5;5;?;;;;;*;?=93;@@B=CC>BB4:79?C?CCC6AA=A?BC@E:::A::6:BBB@BBCBBC>BB@@??BA5?;@=>@39299<?9@>@D?BCDC;@:::/:::?@A@AAAAAA?A<@;=:===:=>::6:ADB<B@@=@BB?BBC=@@?BID@BBBA@@??@@@9>?>:99.:=8<>>=299:99249@2
@N9IO0:00730:06150
TACGTAGGGTGCGAGCGTTAATCGGAATTACTGGGCGTAAAGCGTGCGCAGGCGGTCTCGCAAGCTGGGTGTGAAATCCCCGGGCTCAACCTCGGGAATGGCATTCGAGGACTGCGAGGCTGGAGTGCGGCAGAGGGAGGTGGGAATTCCACGTGTAGCAGTGAAATGACGTAGAGATGTGGAGGAACACCGATGGCGAAGGCAGCCTCCTGGGCCGACACTGACGCTCATGCACGAAAGCGTGGGGAGCAAACAGG
+
CCABAADF?;;;CCCA@A@C@BB@?@-0)0@000,9:@DD>D?@@@>::??<==::9:?;==:79337.733<=D6CCA@+99,7===8<<9997(317719;63----(-;-//6//(-77(////66(/////6.//(.22'/3838(///668888::;<;;3;333:433==<88@A377<<7<<<7;>>@;@BB?A=??@@=AB=@AD=B@BBBBBBAB;;;A:99A@@9555)5@>@AFF<CBDGC?AAA@
@N9IO0:00732:06139
TACAGAGGGTGCGAGCGTTAATCGGAATTACTGGGCGTAAAGCGCACGTAGGTGGCGACGTAAGTCGGGTGTGAAAGCCCCGGGCTCAACCTGGGAATTGCATTCGAGACTGCATTGCTGGAGTACGGAAGAGGAGGGCGGAATTCCCGGTGTAGCGGTGAAATGCGTAGATATCGGGAGGAACATCAGTGGCGAAGGCGGCCCTCTGGTCCAGTACTGACACTCAAGTGCGAAAGCGTGGGGAGCAAACAGG
+
FCBAB9997;B@@:::@@9><?AA?B>@>ACBCC>???@A9?999CCBCBC=@@@B@AA@A@>AA;;;0;BB;9:/99<=2==6<<<?<?>BCC<B?C?AAAB>AAABBBCBBBB@??>B>BABBBB?B?BAA=??@6??;A=A?BG@D?BCDBB@@=@AAA;AA@ABBBBCAA@BC<@A<@=A@;;;;9:9>9:492:9.44)4:::49=:>@@BECCCBBCB;;9;B@A;;;0;;<;;;;.:A@CD<A@@=
@N9IO0:00739:06150
GACGTAGGATGCAAGCGTTGTCCGGATTTATTGGGCGTAAAGAGTTCGTAGGTGGTTCGTTAAGTCTGGTGTAAAAGACTGGGGCTCAACCCTGGGATCGCACTGGATACTGGCGGACTGGAGTGCAGTAGAGGCAAGCGGAATTCCCAGTGTAGCGGTGAAATGCGTAGATATTGGGAAGAACACCGGTGGCGTAAGCGGCTTGCTGGGCTGTAACTGACGCTGAGGAACGAAAGCTAGGGGAGCAAATGG
+
CDCEGAA>@0/0/)//59;BB@=A?AA@4@B9B>6AABBB496669==<596:@<>>A:<6:8A695=:AAACCC7ABBCCBC9;;9B@AC<ALA<A0///:@@C9BACCCC@CC8CCCD=::9889;@>>00(/:(//@5A9?>?C>A:9:AAACC;>;AA:@;;<@AABA==5@@*0)/939@@9=9:<05AAB:BBB?@@5?;?A<4BBBAA7;C853=??<87,3,37792:@BBBED9A@@;91333
@N9IO0:00741:06113
TACGGAGGGTGCGAGCGTTATCCGGAATTACTGGGTTTAAAGGGTGCGTAGGCGGCTATGTAAGTCAGGAGTGAAAGTTTGCGGCTCAACCGTAAAATTGCTTTTGATACTGCATGGCTGGAATTAGGATGAGGTCAGCGGAATGTGGCATGTAGCGGTGAAATGCATAGATATGCCATAGAACACCAATTGCGAAGGCAGCTGGCTAGACCTGGATTGACGCTGAGGCACGAAAGCGTGGGGAGCGAACAGG
+
BECC@BAA<@??BBBAAA@BBB>@<A<B;@CCCM?DC=CC=CE=AABCA@@:9949AC@@>B@BAAAA=AAABBC>CBA=ABB?BBBA=?4::AA@2?644>??5??>@?AC==>B=A@A7959>AA49:???9>@@@BB>B>BBBA;??:99=>:A@CABB<AA@B=>>B>?>??5;75<=8==:*/)/(.../(..335:::6::95556;A<BB0225>A@AAA>AB@89:,;=@@CCC9BABBB@@@@?
@N9IO0:00742:06137
GACGAAGGTGGCAAGCGTTATTCGGATTTACTGGGCATAAAGCGCGCGTAGGCGGCTTGGCAAGTCGGGGGTGAAAGCCCGCAGCTCAACTGCGGAACTGCCTTCGATACTGCCGGGCTTGAGGGCGGGAGGGGTGATTGGAACTCCAGGTGTAGCGGTGAAATGCGTAGATATCTGGAGGAACACCGGAGGCGAAGGCGAATCACTGGACCGCTTCTGACGCTGAGGCGCGAAAGCTAGGGGAGCAAACAGG
+
CBA;;5:.9;5;@8<;;99B?8A=:AAC<BAAAA9@?9;:-4944;599A@=;;7:59=<<A<?>;;;;;*5::<4=A@6;;BBCBBFGB;;;B8@=B;;;@C@C@:<;A;5;;?>4>>9:::;399:5:=>>1==::48282:<<8==9=<==849.444<4;;:::?>>::9@@B;??=@<@AA?B<@A>BAA<A<ABC<@@C<;;=AA6::>?B@@@;;<A@;;7;ABBAB<BBCCBCC<ECCDK?CCC?
@N9IO0:00743:06117
TACGTAGGGTGCGAGCGTTAATCGGAATTACTGGGCGTAAAGTGTGCGTAGGCGGCGTCGCAAGTCGAGTGTGAAAGCCCCGGGCTTAACTTGGGAATTGCGCTCGAAACTACGGTGCTCGAGTGTGGCAGAGGGAGGTGGAATTCCACGTGTAGCGGTGAAATGCGTAGAGATGTGGAGGAACACCGGTGGCGAAAGCGGCTCACTGGGTATTTTCTGACGCTGATGCACGAAAGCTAGGGGAGCAAACGGG
+
BBABABCC>;;;BAA@@@=@>AAB?C@B?BBCCD=BBB@A<A@@@A?@@995:=9???@ABA>ABB@@ABBBA??88777(9>)7358:8B8CC>C?B78:>>><B=?6=BBBC?BBBCBBBE999A:?=>??@;::6;::C@C@B?ABA??@<C<B?BABB<AAA@<A@>@9444:28;5:39AA;A=@@<@ABA6::@<@@BCECDC>BBBBB7@<>>>>?BAAAAAABAED;?@A@@@@2@A@@@8?@?;
@N9IO0:00753:06144
TACGAAGGACCCGAGCGTTATCCGGATTTATTGGGTTTAAAGGGTGCGTAGGCGGACTTTCAAGTCAGTGGTGAAAGCCCATCGCTCAACGATGGAATTGCCATTGATACTGTTGGTCTTGAGTACGGTTGAAGTGGGCGGAATGTGTCATGTAGCGGTGAAATGCTTAGATATGACACAGAACACCTATTGCGAAGGCAGCTCGCTAAGCCGTAACTGACGCTGAGGCACGAAAGTGTGGGTAGCAAACAGG
+
CCCCB?CACCC?BBBAAAACCC@B@BBB<B@=AA8AB09:/79189:AAAB?997:AAB<@@;@AAAA@>;?;;;09:?99:9>?@;;5;:::C?C=B89;=A@;@@@@AABC>B>BAA;;;;AA@@=A<AB?BCCD>CC@C@AABB;;;;;;:9??;@<<=4<9554554;?:99>@@@CC@CCC?B;;5:?::293;8::733:37-/6(///(//6///8<87717=9977*77<<=<::;>>B=6?=;6
@N9IO0:00727:06193
TACGGAGGGTGCAAGCGTTAATCGGAATTACTGGGCGTAAAGGGCACGCAGGTGGCTTGGCAAGTCGGATGTGAAAGCCCCGGGCTTAACTTGGGAATTGCATTCGATACTGCCGAGCTAGAGTATGGGAGAGGAAAGCGGAATTCCCGGTGTAGCGGTGAAATGCGTAGATATCGGGAGGAACATCAGTGGCGAAGGCGGCTTTCTGGCCCAATACTGACACTCATGTGCGAAAGCGTGGGGAGCAAACAGG
+
CDCCECCD>CCBB@CCCC;>?@?;7:598CABBC=::;@A9AA;AB:::@>>::6:>8?ACB?BBAA?B:;;CEE=CCCB:BB<A@?B7::>AB=B?C95:AA>AAAABAA@C>A;:;A;@@=<A@::3:ABA>AI:9;D?B@B@CF>D@CAAAB;;16B==6===BBCCDBB@@@B<@?@E9BBBBBBAA=A@B4>30/)/;;1;AB<AB<A=:66<>BBBB<==@;;;665A3;666:::+99999099:2
@N9IO0:00740:06209
TACGGAGGGTGCAAGCGTTATCCGGATTCACTGGGTTTAAAGGGAGCGTAGGTGGGTTGGTAAGTCAGTGGTGAAATCTCCGGGCTTAACTCGGAAACTGCCATTGATACTATCAGTCTTGAATATTGTGGAGGTTAGCGGAATATGTCATGTAGCGGTGAAATGCTTAGATATGACATAGAACACCAATTGCGAAGGCAGCTGGCTACACATATATTGACACTGAGGCTCGAAAGCGTGGGGATCAAACAGG
+
AA?<=;<;:;JCD@CBBB?ABB6;59>;==A@@A;@A9A@9A;55;ABADB@BCC<A?B5A>7?@BBDAA>A;;;,:<@B@CD=A@:>:>DC>:C>6C=;A7AC:>CDCAA<AAB=A<<9<@8B=A79:?3@@9?<>>@@2:.:?>>A@@;;;AAAA>A@@A99::@?@::;@@?A;<<ABC>A@@:@<?5:;??;?=@@@@9949AB@BBCBCCBB@CCAAAAA;;5;=?@C@8A;<;CCC9BBACD<@@@<
@N9IO0:00744:06209
TACGGAGGGTGCGAGCGTTGTTCGGAATACTGGGCGTAAAGCGCGTGCAGGCGGCCGATTAAGTCCGGTGTGAAAGCCCGGGGCTCACCCCCGGGAAGTGCGCCTGGAAACTGGTCGGCTAGAGTACGGGAGAGGGAAGCGGAATTCCGTGGTGTAGCGGTGAAATGCGTAGATATCAGGAGGAACACCGGCGGCGAAGGCGGCTTCCTGGACCGATACTGACGCTGAGACGCGAAAGCGTGGGGAGCAAACAGG
+
CCBB>BBB:BB@BBB@@@?BCACA=A000====8:9;AA;AA@@>;;>989==*0)/66)7049=<?;AB?>>C574=6?;;.88//////$/8/83633389-33177.777,33949//////878818==AA3>0799131717,338,339999838555-5;9:>@?>>>@@CC<@@=@?@@?<@@@?=?BD=A>?=8;=1819@;=?<@A@@ABA@@@CC@@@BBAA:9:/:==>AAA8AABBC=;;;7
@N9IO0:00714:06241
TACGGAAGGTGCAAGCGTTAATCGGAATTACTGGGCGTAAAGCGCGCGTAGGCGGCTTGGTAAGTCGGGTGTGAAAGCCCCGGGCTCAACCTGGGAATGGCACTCGATACTGCCGAGCTCGAGTACGAGAGAGGGGGGTGGAATTCCAGGTGTAGCGGTGAAATGCGTAGAGATCTGGAGGAACACCGGTGGCGAAAAGCGGCCCCCTGGTTCGATACTGACGCTCATGTGCGAAAGCGTGGGGAGCAAACAGG
+
BBCD?B<A<@@AA;B;;;=@<A>:7?;@49:=?=6:99:9,44449999?A=BB?CC@A=@@?BBAAB;@AA;;;/;ACC;EC>BBCB?A<@@@;>5?@7@@DBB@@@@:00>9@0/0>>>?BCCBBBCCBBBCCCC*DC?B9:7:@@@>BBAABCCADBBB<@@99:@>?=?::9@;??<@=?:;9;@AA=A;;;;&:>:44444$4<<<266;;;::<B?<@@@?999>?;;;/;@@;;;;6;@ADD;;:;<
@N9IO0:00717:06254
TACGTAGGTGGCAAGCGTTGTCCGGAATTATTGGGCGTAAAGCGCGCGCAGGCGGCCTTTTAAGTCTGATGTGAAATCTTGCGGCTCAACCGCAAGCGGCCATTGGAAACTGGGAGGCTTGAGTACAGAAGAGGAGAGTGGAATTCCACGTGTAGCGGTGAAATGCGTAGATATGTGGAGGAACACCAGTGGCGAAGGCGACTCTCTGGTCTGTAACTGACGCTGAGGCGCGAAAGCGTGGGGAGCAAACAGG
+
BA>>@00+00+0>;DABB<@>@5;7<?ABICACE=BCBEF99:=?@=A@??:;;6;?CBC;C<BA@@@??==>?@66655;;;5;<AA4>49?9;AA;6;9=D?E@BC>BA@B900-0@;AACBBBABB>BBB>BCCCCC@B?C?B@BCCBBCCCGCAGCBB>BBBCAAACCBCC;;8;B>B?AAA?CA@@;@;;5;>ABBBBD;;;B>AABBBB?BBAAACCB;;;?CCC;;;6;@@@@@@9AABBD>@@@=
@N9IO0:00733:06253
TACGGAGAGTGCGAACGTTGTTCGGATTCACTGGGCGTAAAGGGCACGTAGGCGGCTCGGCAAATCAGTCGTGGAATCCCGACGCTTACCGTCGGAACGGCGGCTGAAAATACCGGGCTTGAGGGCGTGAGGGGTCACTGGAACTCCTGGTGAAGCGGTGAAATGCGTAGATATCAGGAGGAACGCCGGAGGCGAAAGCGAGTGACTGGCGCGTTCCTGACGCTGAGGTGCGAAAGCTAGGGGAGCAAACAGG
+
CB9:8;@BCB@AAB=@:96;@>AB?A@@CBBAAB;A@@@B>BD?CBA898829?;;;:A?AAA=AA9:9AA@@?B4:;B9@@AAAB;;;?A@EE@C@;;5;;5;BBCCD;AA@=AC;B@@@AA>>BBFFCCCC;C:;;BB?B?AAGABB>BGE?BBC@CCIIFBCCCBBBB@;;;AB>@@?A?BBB@C>BA=A;99.:AACBCCCCCC@BBBCEAE>@@@?>??<?@;;;;AAB=CBBBBCA5?99;>6;;;=
@N9IO0:00735:06252
GACGTAGGGGACGAGCGTTGCCCGGAATTACTGGGCGTAAAGGGCGTGTAGGCGGCGGAGCGTGTCCCGTGTGAAAGCGATGGGCTTAACCCATCGTCGTCATGGGAAACTACTTCGCTAGAGGGCAGTAGAGGTTGGTGGAATTCCCGGAGAAGCGGTGACATGCGTAGAGATCGGGAGGAACACCGGTGGCGAAGGCGGCCAACTAGGCTGACCCTGACGCTGAGGCGCGAAAGCGTGGGGAGCAAACCGA
+
CCC:;=CCC7A;::?@@@+007.7)/)6=@@@@D;;:;@@:@D:@?@@@@@@BB@BIADCDC@@ABC=C999@AB59:;;;CF=BC@C?BB:;;CBBABA9:9AC<AB>BBBBC?BCBBB???A;??@@@@@A=A>B>BB?B?B<@@;@5:?B469C=B;<;BAA???@??@A@@AA<AB?B?BAB?C<;;4;@A=B?BB>B=A=B;<;>AAAAAD=A@ABBBBBBA=BADBAB<B;;9BDD6:9AA>4>295
@N9IO0:00744:06211
TACGAAGGGGGCTAGCGTTGTTCGGATTTACTGGGCGTAAAGCGCACGTAGGCGGATCGATCAGTCAGGGGTGAAATCCCAGAGCTCAACTCTGGAACTGCCTTTGATACTGTCGATCTGGAGTATGGAAGAGGTGAGTGGAATTCCGAGTGTAGAGGTGAAATTCGTAGATATTCGGAGGAACACCAGTGGCGAAGGCGCTCACTGGTCCATTACTGACGCTGAGGTGCGAAAGCGTGGGGAGCAAACAGG
+
@A?5;599>9,95966@==BA?@@6<;C;@A;;;0;A;;;,:BB;;;@AA@;;;5;99?BCB;;;AABBB:BBBB=BBC=CA@@@@@@<@@BBB@@:?:9:=BB;BBAAABBCCCCDBCB@CBCBCC@C?BBC9;;AABC?C?C?C=AABA@@CCCC@BCCC>A?ACAA:;;AA5;:><?9?498?=?@??9;==9=:00/::8<=<<BA5446:=???<>>?@??<>?;=@@000AAADC6>?999/9>?;
@N9IO0:00750:06253
TACGTAGGGTGCGAGCGTTAATCGGAATTACTGGGCGTAAAGTGTGCGCAGGTGGCCGCGCATGTCGAGTGTGAAATCCCCGGGCTTAACTTGGGAATTGCGCTCGAAACTACGTGGCTCGAGTGTGGCAGAGGAAGGTGGAATTCCACGTGTAGCGGTGAAATTCGTAGATATCGGGAGGAACACCAGCGGCGAAGGCGGCCTTCTGGACGGTGACTGACGCTGAGACGCGAAAGCGTGGGGAGCAAACAGG
+
CC;<;CCJ?;;;AAA;;;9?4;9>8B?B?BC;;;7;;;@@:@AB>??@??=9@A;<2:>00//:99:;=B@@@@@6;;;;.;B-972848948;19-3-33389;@??8?999773,3993333;;A>AAABB@C?B>9:/46A6=68338889:<C>BBBB9B=A@333@@@@?:;3<<7<8<<<8?BB=8=CC<@=;?6?=A9B@B:ABC@CCCCB@;;;<<<=@@@@C;;;0;A@@>>>7;CCC@=B@@<
@N9IO0:00759:06227
TACGTAGGGGGCAAGCGTTATCCGGATTTATTGGGCGTAAAGCGAGCGCAGGCGGTTTGATAAGTCTGAAGTTAAAGGCTGTGGCTCAACCATAGTTCGCTTTGGAAACTGTCAAACTTGAGTGCAGAAGGGGAGAGTGGAATTCCATGTGTAGCGGTGAAATGCGTAGATATATGGAGGAACACCGGTGGCGAAAAGCGGCTCTCTGGTCTGTAACTGACGCTGAGGCTCGAAAGCGTGGGGAGCGAACAGG
+
BBCB@@@@@@1@A>B:;;;AAA@C?CAD=BB?CD=C@@AE=BAB@@:6;CC@DC?BB>BBAA>@98999-38-83*328>ABG@CCAB?B?AA@@@8B====8B<E@7=;;ACCC<B@799AA@@BBA;A@A3ABB@@@;@9@>B?BBCBBAAABA=????9??@@@@@@ABBAAA?CC>@=?AB<?=?@>@9999*99?=@ABAAAB@CCABCC@CBCBBABBCCC?@A@9::/9==9:::-9@;;;9;;@?
@N9IO0:00719:06289
TACGGAGGGCGCAAGCGTTGTTCGGAATCATTGGGCGTAAAGCGCGTGTAGGCGGCTTGGTAAGTCGAGTGTGAAAGCCCGGGGCTCAACCCCGGAAGGTCGCTCGAAACTGCCTCGCTCGAGTCCCGGAGAGGAAGGCGGAATTCCCGGTGTAGAGGTGAAATTCGTAGATATCGGGAGGAACACCAGCGGCGAAGGCGGCCTTCTGGACGGTGACTGACGCTGAGACGCGAAAGCGTGGGGAGCAAACAGG
+
CCCC>B@B<B<:;<@;;;@CDACD@D@BBBC9@?4:8:=<*3735<>@@A@>@A9B=<C;CB<BBCB<<:6;B<?6>C>7?@@2???D?CCC;C?B>B<B@@@BBBBB=B@@@@CBDC@@A;;;LF@F@C@@@=@?B@BB?C>A<@@:@=;;;CB;:9;BCC>G?AB;=;CCCBBCB<AB7;6;AA?CCLC@BBB=@=::386?6@BC>BAC?BBBBA947@ABBCBBBE;;;D6B;9:BBB6@A@BE?CAA?
@N9IO0:00725:06281
TACGTAGGGAGCGAGCGTTGTCCGGATTTATTGGGCGTAAAGAGCGCGTAGGCGGCTTGGTAAGCCGGATGTGAAACCCCCGAGCTCAACTCGGGGCGGCCATTCGGAACTGCTATGGCTAGAGTCTGGTAGGGGAACACGGAATACCTGGTGTAGCGGTGAAATGCTTAGATATCAGGTGGAACACCAGTGGCGAAGGCGGTGTTCTGGGCCAGTACTGACGCTGAGGCGCGAAAGCGTGGGGAGCGAACAGG
+
CCABAAAC>;;;B@@:;;?BBB?B=BAB<BB@CD<;<;CC8;;@AA@@@AA<@B?AB@C?BA9;;:=24959==F8DCCC5@?::9@B=AAA@?>2992923;8=;@C>BBBBBBAB@BBBB?=>?@:7BBBBB9B>AC??<?@????9949?@@AAB?BBCC>BAAC7;;@@@?AAA=AB?A?:::<?BBB@BCC@C?A@?BBD@BBAD=C?CB@@@@BAAA@@:::???@BBC=BBBDCBB9AABBA?9::<
@N9IO0:00727:06298
TACGAAGGGGGCTAGCGTTGTTCGGATTTACTGGGCGTAAAGCGCGTGTAGGCGGGTCGTTAAGTTGGGGGTGAAATCCCGAGGCTCAACCTCGGAACTGACCTTCAAAAACTGGCGACCTGGAGCAAGATAGAGGCAAGTGGAATTGCGAGTGTAGAGGTGAAATTCAGTAGATATTCGCAGGAACACCAGTGGCGAAGGCGACTTGCTGGACTCTTTGCTGACGCTGAGACGCGAAAGCGTGGGGAGCAAACAG
+
;A?;B;AABA,?CA9555./7277)//7.7:599,55555)555/;-----06995/55<7<7;;7:<B<)4788088:1933-3:::7<8=<@6:6;33//(-(--666$--70-/37,33,3333.33>>>00)/;(--80506(//7--...7956/57:8.7-8222777555/5222:4:395;05:5505664;,22222066661555222'222599.....57;<7767.7//....&..255,557
@N9IO0:00734:06295
TACGGAGGGTGCAAGCGTTAATCGGAATTACTGGGCGTAAAGCGCACGCAGGCGGTTTGTTAAGTCAGATGTGAAATCCCCGGGCTCAACCTGGGAACTGCATCTGATACTGGCAAGCTTGAGTCTCGTAGAGGGGGGTAGAATTCCAGGTGTAGCGGTGAAATGCGTAGAGATCTGGAGGAATACCGGTGGCGAAGGCGGCCCCCTGGACGAAGACTGGCGCTCAGGTGCGAAAGCGTGGGGAGCAAACAGG
+
ABBB?BBB;CB@@=@@BB?A>AB@;@;@;@A???9=>;;;0;;49=9889:3;;5;A0:;?@;BB@A@A;66@B>2::65&5>)556B;A7@CC=C466<<?CDDD@@@BA@<@A=@AB=A;;;BBB@@@AA@BBBB)BBBB=B<B=::6;;:BCCC@BCCE=@A@@@AAA@;;;;B5;;5;4;;;<@?@B?C;;7;>@@5<;;;*:=9>;A=:;@;AA@BAAACBC=A@BBBB<BACAACC9CBBBD:@@A<
@N9IO0:00744:06299
CACGGGGGGAGCAAGGCGTTGTTCGGAATCTACTGGGCGTGAAAGGGCGTGTAGGCGGTCAGGTAAGTGGAACGGTGAAATCCCTCGGCTCCACCCGAGGACCTGCGTCCCATACTGCTTGGCTTGAGTACGGAGAGGATGGAGGAATTCCTGGTGTAGCGGTGAAATGCGTAGATATCAGGAGGAACACCGGTGGCGAAGGCGTCCATCTGGCCCGATACTGACGCTGAGGCGCGAAAGCTAGGGTAGCAAACGG
+
;;;99999$5999./)//0*//49@3:7>55;B;;9,55544:)4;04777/00)//)//8838:3888-3-33-3333(3;;1666),,,(,,6(--;679433434?;19;///666071779>888:..)---50588,376=<;<G<??:??>>>?D?BBCC=:;;AA@;;;@@@BB@DE@B?AA@6;6;A@@?@6:6:?BB>AAA@?:??8@@===;;;;;;;@;;5;;;BBB6:::::A9??@ABA<;99
@N9IO0:00750:06278
TACGGAGGGTGCGAGCGTTGTTCGGAATCACTGGGCGTAAAGCGCGCGCAGGCGGGACTAGCAAGTCGGGAGTGAAATCTCGGGGCTCAACTCCGAGGCTGCTTCCGAAACTGCGGACCTGGAGACCGGTAGAGGTGGGTGGAATTCCCGGTGTAGCGGTGGAATGCGTAGAGATCGGGAAGAACACCTGTGGCGAAGGCGGCCCACTGGGCCGGTTCTGACGCTGAGGCGCGAAAGCGTGGGGAGCAAACAGG
+
ACBC=AAA<AB@CCCBBB>@@@CD@D@CCCBBBB=9;;A@9AAA9;:@@@@@BBD>BBBBBCC4=?773,3>>>??:?A@ABFC9BBBB>AA?2833,3779@2923;;39228@;><89=8====8A?B@AAB@CCD=CC>B?B?BE>C@CCCAAAC?BB?B>AA??>AAA@@@@@@9A=?@<?CC?:;;B?B>@+0+00,0>5>>A<=7B9C9B999:8BBBBAAA?A@A;99.99AABCC:@@ACF>;<<>
@N9IO0:00754:06260
TACGGAGGGCGCAAGCGTTGTTCGGAATCACTGGGCGTAAAGCGCGTGCAGGCGGCTTGGTAAGTCGGGTGTGAAATCCCGGAGCTCAACTCCGGAACTGCACCCGATACTGCCTCGCTAGAGTCCCGGAGAGGATGGCGGAATTTCCGGTGTAGAGGTGAAATTCGTAGATATCGGAAGGAACACCAGCGGCGAAGGCGGCCATCTGGACGGTGACTGACGCTCAGACGCGAAAGCGCGGGGAGCAAAACAG
+
BBAB=;9;.;@=A?B;;;8;;@CD?C@CBCDEJF>@A@CC<@?CBBBBBBA?A@=?>9<9<=8<<;;;4@AABBC>BBC>B>A9:9BA49:@<@<A=BABAAAD8?<AA@@AB>98:A><<8;:?80>:;58>9==>5;;5;9=>1;59:<=?>>::5;<<<1;5:<<==>>@@@@>D<@<@8<<=6<=>A=B@@9@:8:5;8=;;9;;??B=??>>=988??;;;A@@>>>ED7;<;@@BB2==9866)/7;
@N9IO0:00757:06289
TACGTAGGGTGCAAGCGTTAATCGGAATTACTGGGCGTAAAGCGTGCGCAGGCGGTTGTGCAAGACAGATGTGAAATCCCCGGGCTTAACCTGGGAACTGCATTTGTGACTGCACGGCTAGAGTGCGGCAGAGGGGGATGGAATTCCGCGGTGTAGCAGTGAAATGCGTAGATATCAGGAGGAACACCGGTGGCGAAGGCGGCCATCTGGCTCGACACTGACACTCAGTCGCGAAGGTCGGGGGAGCAAACAGG
+
CCBBBCCD<:;:@<@@@@?B>@??>B294;A@AA<BBBCC?CCB@@@A@??;>?:??A@BBC@C@899@A@@ABB;>==<5=>*00*0*/0966.638@9:9>A9BC???CBBB>>9??A985579:7<865AAAA/A=>)0+0*0)//5.7769;9:8@A@B:>=<=<==<886582+274617:>1:4;;6;BC?C?AA=@?A9:9A:?;??<788;:5>5=75557?:=>>4;5;?;@AC.88;BC>AAD:
@N9IO0:00762:06286
TACGGAGGGTGCAAGCGTTGTTCGGAATCACTGGGCGTAAAGGGCGTGTAGGCGGTCCGCTAAGTCTGATGTGAAAGCCCGGGGCTCACCCCCGGAAGGGCATTGGAAACTGGCGGACTCGAGTCCCGGAGAGGAAGGTGGAATTCCTGGTGTAGCGGTGAAATGCGTAGATATCAGGAGGAATACCGGTGGCGAAGGCGGCCTTCTGGACGGTGACTGACGCTGGAGACGCGAAAGCGTGGGGAGCAAACAGG
+
CBBB@;9;6<B@C?DBBB?BB=AB<?<?AA?=?=6=A:;:0;:9=>:B>:92781;@:@=;94:@??DDBBB;;;.;@C0;;:&49=:9999$57;9?@8BBA6;6;A9;;;=;;5;9::>@@>@@8@;:=9924.43997=39050498<<ABDBB>@@AC=@989>>?B@;;:??9???B>??@=@<?A>:::6:=?@?A5939=?133@.4994444:;:/-(---/97688(////:;;/;>;;;4///5
@N9IO0:00715:06318
TACGGAGGGAGCTAGCGTTGTTCGGAATTACTGGGCGTAAAGCGCACGTAGGCGGCTACTCAAGTCAGAGGTGAAAGCCCGGGGCTCAACCCCGGAACTGCCTTTGAAACTAGGTAGCTAGAATCTTGGAGAGGTCAGTGGAATTCCGAGTGTAGAGGTGAAATTCGTAGATATTCGGAAGAACACCAGTGGCGAAGGCGACTGACTGGACAAGTATTGACGCTGAGGTGCGAAAGCGTGGGGAGCAAACAGG
+
CCCE?BBF>CCCCAA@DD@CC@BB@B@C@DBCCD=???BE=B?@?C:::??;::6;BAA@AA9;;@?A;:6:@@@;@AA=A@@2>999,777&3494;399=A:3@BD8@@994::9:AAAC@;;:?B>AC9:6:????C=B>A=@<@@:98888AC<??CC<C<8997;==?C?AA=?18928>@<?>>?8><=8=<??@A????@B>AAA?BBBC@CBBBBB????@AA???:?@@AABB8BAABA<BBB?
@N9IO0:00721:06332
TACGGAGGGGGCTAGCGTTGTTCGGAATTACTGGGCGTAAAGGGCGCGCAGGCGGCTGCTCAAGTCAGGCGTGAAAGGCCTGGGCTCAACCCGGGAATTGCGCTTGAGACTGGGCTGGCTTGAGTGCGGGAGAGGATGGTGGAATTCCCGAGTGTAGAGGTGAAATTCGTAGATATTGGGAAGAACACCGGTGGCGAAGGCGGCCATCTGGACCGCAACTGACGCTGAGGCGCGAAAGCGTGGGGAGCAAACAGG
+
CCCC@BBBBB2BCCFAA@>@@=BB?C@C@CCCCC=9;:BB=BB=@A@BBBB>@A?@AABCCD@A@@CC@@A@CBB7;6;>@CC7;00;*00(/;.7)/)///00)4:@@BAA;4???9AD7A:;;@A?>8=833.339277/0*0,00*//75666///699;>3717///////9388(/)/81///6;6;;6;//)/)//173989//)/505-/)/889;=><<<=8;>=787*3993333&39333(37;6
@N9IO0:00724:06350
TACGTAGGGTGCGAGCGTTAATCGGAATACTGGGCGTAAAGCGTGCGCAGGCGTTGCTAAGACAGGTGTGAAATCCCCGGGCTTAAACCTGGGAACTGCGCTTGTGACTGGCAGGCTAGAGTACGGTAGAGGGGGTGGAAGTTCCTGGTGTAGCAGGTGAAATGCGTAGAGATACAGGAGGAACACCGATGGCGAAGGCGCCCCCTGGGCTGTACTGACGCCTCATGCACGAAAGCGTGGGGAGCAAACGGG
+
CCAAA???8@B@BBDCBB?C@CCG@C7;:9999)44;94)44<444//--(---(-669599/0@6</0055,-///&/:(//)-5,5(---(,(------/(//9:>::6..-(-77095::BB59;:99<<<+==:@7:6)/)//169:;=999?BCCE>??888;<;;//////(33171733.2766,---(-(--,,,,$.88'----62333555/5558557=A@@0:;:<=>>+0000>8@AB3
@N9IO0:00727:06336
TACGTAGGTGGCAAGCGTTGTCCGGATTTATTGGGTTTAAAGGGTGCGTAGGCGGTCTATTAAGTCAGTGGTGAAATATCGCAGCTTAACTGTGAGGGTGCCATTGATACTGATGGACTTGAGTGAAGTCGAAGTAGGCGGAATTGACGGTGTAGCGGTGAAATGCTTAGATATCGTCAAGAACACCGATAGTGAAGACAGCTTACTAGTCTTATACTGACGCTGAGGCACGAAAAGTGTGGGGGATCGAAACAGG
+
<@>>@<;5;<4;@9>BBC>@@B@B4;;<.<C9A?,95)3:1::4?<AAA@>:00,000=@=?=@;;::;A=B;;;-9>??959??C<A?ABA@@:;;/;@A;@@>B@@@AAA@<;7;00;@000==:=0999255957<<6;494555:5:955554.454<2=:661699C@A==544.448==A:@A?CACCC?CBAA@AA7:::4449949A=A:9:>99788827;;4944&48:70000$/80///(/9@5
@N9IO0:00728:06320
GACGAACCGAGCGAACGTTGTTCGGAATCACTGGGCTTAAAGGGCGCGTAGGCGGCTTACCAAGTCAGGGGTGAAATTTTGCGGCTTAACCGTAACAGTGCCTTTGATACTGGTAGGCTCGAGGGAGATAGGGGTCTGCGGAACTTCTGGTGGAGCGGTGAAATGCGTTGATATCAGAAGGAACGCCGGTGGCGAAAGCGGCAGACTGGATCTCTTCTGACGCTGAGGCGCGAAAGCCAGGGGAGCAAACGG
+
@AAAB:B>B:;8?>;999=@@<@@>@@CAAA@@A;??<??9@@<AA@@>=>;994;B>BB?C?CCCCCCC;BBBC=CFD7;:B=AA6@7;:>>C<DCCCCC>BB=BBBBB@@=@@@:@ABACCC=ABA??>CC:?@ABCB?B?AA>A@@>@C?@AAB@CCCC=>?9::>A@@?????@;@4849@@:???<8;:93(3:><BBCBBBB?BAAA><8=>??AA>:;<>:>>==>>1;@<@BCC5::@?>6:;:
@N9IO0:00750:06347
TACGTAGGGAGCGAGCGTTGTCCGAAGTTACTGGGCGTAAAGCGCGCGTAGGCGGGCTTGTAAGTCGGCTGGTGAAAAGCCCTGAGGCTCAACCTCAGAGGGTCGGCCATACTATGGGTCTTGAGGGCGGGTAGGAGAAGTGGAATGGCTGGTGTAGCGGTGAAATGCGTAGTATATCAAGTCGGAACACCGGTGGCGAAGGCGGCTTCCTTGGGCCGTTCCTGACGCTGAGGCGC
+
CCC@BA?A/;95599;:95:;9.45.556<=@BB<@@?@?6>:49<99:BC?@A?344033:53333,333,37777&373(3<7939766(/(//:6///(333188<=??00088)-//(////(/--(-//)/--3-//(/489)///)/-55-//49866/6///88/33377773999:6=6;::<?8==655303,383--(-(,078/83//(/(//658555;;6:<=
@N9IO0:00760:06328
TACGTAGGGTGCGAGCGTTAATCGGAATACTGGGCGTAAAGCGTGCGCAGGCGGTTATTTAAGACAGGTGTGAAATCCCCGGGCTTAACCTGGGAATTGCGCTTGTGACTGGATAGCTAGAGTGCGGCAGAGGGGGGTGGAATTCCACGTGTAGGCAGTGAAATGCGTAGAGATGTGGAGGAACACCGATGGCGAAGGCAGCCCCCTGGGCCAGCACTGACGCCTCATGCACGAAAGCGTGGGGAGCAAACAGG
+
CCCCBCCF?BBAB@@:::?B@BAA=A,00=000,95;CC>CA@@@@<<00+00+0:=>;4>=@><<?;<????>:?BCD:CF7::7;7;@DBB=B=B89;@AD:G=CBBBB?CBBBBB<<<A;@@C?A@@?@ABBB)CC@C>A<@399739900)/7777?>6?@BB>AABAA??@C85:?B>BBC@BBBC><<:=A5:999999':9=2=299;9:9?=:99.4444=><848;6<>?:998*8777?8???9
@N9IO0:00728:06360
TACGGAGGGCGCAAGCGTTGTTCGGAATCATTGGGCGTAAAGCGCGTGTAGGCGGCTTGGCAAGTCGAGTGTGAAAGCCCGGGGCTCAACCCCGGAAGGTCGCTCGAAACTGCCTCGCTAGAGTCCCGGAGAGGAAGGCGGAATTCCCGGTGTAGAGGTGAAATTCGTAGATATCGGGAGGAACACCAGCGGCGAAGGCGGCCTTCTGGACGGTGACTGACGCTGAGACGCGAAAGCGTGGGGAGCAAACAGG
+
CCCC?AB?6@A@A5;;;;;@@@BB?CACB@?7;9088333(3334495:A@=@;7;@:=8BB>;;9@>>@<BBCC>CCC>CCC<CBBB@CCC;C?B=A=;:9?<<795/55557:::=;:999444)4.388:7;49633-328288086444:8446;AAG>C@AACDCCCCCCCC>CFAE?A@A=@@<<8<<<7<7<=8=8=8??B:99558:766/////5<BBBABAAAD<BBAABCC3ABAAA;ABB=
@N9IO0:00733:06361
TACGTAGGGCGCAAGCGTTGTCCGGAATTATTGGGCGTAAAGAGCTCGTAGGTGGCTTGTCGCGTCGGATGTGAAAGCTTGGGGCTTAACTCCAGGTCTGCATTCGATACGGGCTGGCTAGAGGTAGGTAGGGGCAAGCGGAATTCCTGGTGTAGCGGTGAAATGCGCAGATATCAGGAGGAACACCGGTGGCGAAGGCGGCTTGCTGGGCCTTACCTGACGCTGAGGAGCGAAAGCGTGGGGAGCGAACAGG
+
CCFCCFDD>;;;B@B@A@@BCCAE@G@C?BC=@@<:9:?A588<<>988A@<9:4:=<@AABAABBC@C;;;@@@/;:@4=99+9@=A>BBA=CC?;;;CCBC?9::@@???9?AB?DA??::39@A>ABBDE;BB@CBB?B?B?B@BC@BDDCCBC<CBBA=AAAA???B:;;AA:.49<?8?@@:@?@A<AA>9?=AA?AF>?@BCD>D@C@BB?C@A@@@B???=??<9::-:999ABA6@@:;;?;;;@
@N9IO0:00738:06373
TACGGAGGGTGCAAACGTTGCTCGGAATCATTGGGCGTAAAGCGCACGTAGGCGGATTGTCAAGTCGGATGTGAAAGCCCTCGGCTTAACTGAGGAAGTGCATTCGAAACTAGCAGTCTTGAGTACAGAAGAGGGTCGCGGAATTCCCGGTGTAGAGGTGAAATTCGTAGATATCGGGAGGAACACCAGTGGCGAAGGCGGCGACCTGGGCTGATACTGACGCTGAGGTGCGAAAGCGTGGGGAGCAAACAGG
+
BCCC?BAA<ACCCC>AA@>@@A@A=@:@:9:.5<277:<<6;339?:??BA?D=6?A?BAAC45:;=5:5559990><<4:CC.5;694=@A@A=A=CBCBCCABBBD>FCDCCBBBBB@CAAABBBBB<A@@@6>==@9494=4=:4<9<>A===B?B>??9?=>?::9@>@???@;@@=A>AAB@DBBB>A@@=@?AA<<<00,0<939A@;>>?=A;;:;?989<<<<989.8988???3ACABB>CCC@
@N9IO0:00747:06364
CACGGGGGGAGCAAGCGTTGTTCGGAATCACTGGGCGTAAAGGGCGTGTAGGCGGTCAGGTAAGTGGAATGTGAAAGCCCTCGGCTCACCCGAGGATCTGCATTCCAAACTGCCTGGCTTGAGTATGGGAGAGGATGAGGGAATTCCTGGTGTAGCGGTGAAATGCGTAGATATCAGGAGGAACACCGGTGGCGAAGGCGCTCATCTGGCCCAATACTGACGCTGAGGCGCGAAAAGCTAGGGGAGCAAACGGG
+
BC:;9<9<$<9;A9B;A@?BC?BB:=@CCBBBCD?CBBBD>CF?AA?BBAA=997:@?@?;;0:A?2=4???BCC>CCD=DDC@BB:;;A9@@A=AAAAAAA@>@69:/9==?=AA?AA5:::;BBBD>BBBB=@@@@@C<?=@@C?@@=@AA=BBC?A;:93:?@AAABB:;;?@=8@B@C@BBB=A=;;5;;829=?>?@BBBCCA=@C6;6:@@@@A?@@A@AA<;99:;;;&43333CB9DBBBC?CCC>
@N9IO0:00750:06397
TACAGAGGGTGCGAGCGTTGTCCGGAATTACTGGGCGTAAAGGGCGCGTAGGCGGCCTGGTAAGTCGGGGGTGAAAGTCAGCGGCTCAACCGCTGGACTGCCTTCGAGACTGCCTGGCTTGAGCATGGTAGAGGCTGGCGGAATTCCCGGTGTAGCGGTGGAATGCGTAGAGATCGGGAAGAACATCGGTGGCGAAGGCGGCCAGCTGGGCCATTGCTGCGCTGAGGCGCGACGCGTGGGGAG
+
ABC;:<BB<BCAA::9::6:@@?E?B?=8@?9::/:?9::8:A;???@@@@=;;5;=A@<@B<??@@@@@.==@@5::>>@00-0>>B?C?AABA899????C?A::;@@BBC?@@=@A=?;<;;;A=@CCCB@AA@>BB>A=B?@C<A=@CCBBCCACI?C?BBGCBAABBABAAA;?9??883334.44.4;;5<756268===?>;3>69:@CCBC6555555.5;555<<::<<<:+97
@N9IO0:00779:05800
TACGAAGGGGGCTAGCGTTGTTCGGATTTACTGGGCGTAAAGCGCGTGTAGGCGGATTTGTAAGTTGGGGGTGAAATCCCGAGGCTCAACCTCGGAACTGCCTCCAAAACTACAAGTCTGGAGCAAGATAGAGGCAAGTGGAATTGCGAGTGTAGAGGTGAAATTCGATAGATATTCGCAGGAACACCAGTGGCGAAGGCGACTTGCTGGATCTTTGCTGACGCTGAGACGCGAAAGCGTGGGGAGCAAACAGG
+
AABB@4:;:;*;CCCCBB?BB?@@=ACC<BBB@B<AAABF=B@AAAABCDD@CB?;99.99@49:?BBCB2AABB;AAA:??A=AB@?<A??=@9>9=0/00850;;;0000@@78:;0/)/565/39::8//(/53667.5-/5/.//.3337888488;;3;2533/..3837.225?>:C9DDD?CCAB?AAC?C?CBAAA>BBBB?BBBAA=BA@@CDCDBBBBA@??;;;0;@A?@@@7@AABD>BBC@
@N9IO0:00782:05773
TACGTAGGGTGCGAGCGTTAATCGGAATACTGGGCGTAAAGCGTGCGCAGGCGGTTCGATAAGTCTGATGTGAAATCCCCGGGCTCAACCTGGGAACTGCGTTGGAAACTGTCGGGCTAGAGTGTAGAAGAGGGGGGTAGAATTCCACGTGTAGCAGTGAAATGCGTAGAGATGTGGAGGAATACCGATGGCGAAGGCAGCCCCCTGGGCTAACACTGACGCTCATGCACGAAAGCGTGGGGAGCAAACAGG
+
A@=>>999.;@AAAB;;0=>9>>@;B,00/=>>6996@@8?;;;B@@AAA<;:6;?ABBBB=BBB;<;BBAAAB=CCCC9CC7;:??;?=AAC7979??@DC=A>AA<A;<<ABB;AA@@@B;;;BAB?CA@@@@@'ABBB?B?C?CCCCBBBABCBABBB=@@@C@@@BBBAA@@6;;?B?CCC>A:99277<6<6988?BBB3BBC;AAB=???::9??=?@@000@BCCC<@;<<@@@3@A@AD>BAA>
@N9IO0:00786:05776
TACGTAGGGTGCGATCGTTAATCGGAATTACTGGGCGTAAAGAGTGCGCAGGCGGTTTTTTAAGCCAGACGTGAAATCCCCGGGCTTAACCTGGGAACTGCGTTTGGAACTGGGAGACTAGAGTGCGTCAGGAGGGGGGTGGAATTCCACGTGTAGCAGTGAAATGCGTAGAGATGTGGAGGAACACCGATGGCGAAGGCAGCCCCCTGGGATGACACTGACGCCTCATGCACGAAAGCGTGGGGAGCAAACAG
+
CBECCBBC>:;;CDB@@@>@=ABB?B@C?AAAAA<BB@DD<B@@9::BB<<8891:9:9:#92<=-;9BC@@@BA;>??>.::-9>7B8=>=BB<C?ABB??;?9@6=;00//(/9989?@?@A@@ABB;;6;?B@B@&44.4.4.4.44A?B@@@@;0/:::3///<@<>>BBAA;A6661:8@?C@CBBB<A@@;@>A@BBCCC2BCB=BBCDBAA;9;@::16<:@ABA@<<<4<BB@>>>7;59:C4AA@
@N9IO0:00787:05782
TACAGAGGGTGCAAGCGTTGTTCGGAATCATTGGGCGTAAAGGGCGTGTAGGCGGTTTGTTAAGTCATGTGTGAAAACCCTCGGCTCAACCGGGGAAGGGCGCATGAAACTGGCAAGCTAGAGTACCAAAGAGGGGGGTGGAATTCCCGGTGTAGCGGTGAAATGCGTAGATATCGGGAGGAACACCTGTGGCGAAGGCGGCCCCCTGGTTGGATACTGACGCTGATACGCGAAAGCGTGGGGAGCAAACAGG
+
BAABBBBB=BDDA;>:::37;5<<><7;@AA:A@8=<787*33(3339ABB>:963?3?;7;285555:;;<=A==/==4A::.449949.737&34992:98;83:=9??A@==9>>B@???::74<9(44=<8<8%8=5?7;7;>=C>=BC@AADABC?@6666<;;9;;AAAAC?CC@D@;;;@EFED?B;<896AB;BBBB0BB?B?B?BC@@:999444::>;99A;;;049>>==>155ABB;@@B=
@N9IO0:00791:05797
TACAGGGGGTGCAAACGTTGCTCGGAATTATTGGGCGTAAAGCGCGCGTAGGCGGCCACTTAAGTCGGATGTGAAAGCCCCTGGCTCAACTGGGGAAGTGCACCCGAAACTGAGCGGCTTGAATGCAAAAAGAGGGTCGCGGAATTCCCGGTGTAGAGGTGAAATTCGTAGATATCGGGAGGAACACCGGTGGCGAAGGCGGCGACCTGGGTTGACATTGACGCTGAGGCGCGAAAGCGTGGGGAGCAAACAGG
+
BCCICCCC5BAAID>;699A>:@A=>0905>7<<589:=908334:<>>?A=99.4.4<<8A7:;;;59;;9;;<09999+9<7<<>>666@@@0@7;;;;<=A6;;;4;==<<<=5;?;;=5@@;;;;;*;:AC=C??C?9=8=@BB=B@ABA@BA@=AA@A;A>AA@@@BBCAAAD@BB>B9@<;:C>BB>BA;6:59A>A999<@@A=A?BEA@A?:99?AA???????ADD=A:::ABC9BBCCD?CCB@
@N9IO0:00799:05764
GACGGAGGGTGCAAACGTTGTTCGGAATCACTGGGCGTAAAGGGCGCGTAGGCGGACTTGTAAGTCGGGAGTGAAAACTCGGGGCTCAACCCCGAGCCTGCTTCTGAAACTGCGAGTCTTGAGGACCGGAGAGGAAAGTGGAATTCCTAGTGTAGCGGTGGAATGCGTAGATATTAGGAAGAACACCAGTGGCGAAGGCGACTTTCTGGACGGTTCCTGACGCTGAGGCGCGAAAGCTAGGGGAGCAAACAGG
+
FCCC?CCC>CBBDD?;;;ABC?BB?A=@@CBCBF?BAABC@CC?CCBAB@@=?B>ABC=@@@=?@:;;0<@?BBCC:BBBBCC:BB@@:?@?7?AAA?AAA@<@BCBC=CABABA@@BA=AABBCCAB?AAAA?BC=BCC@C>@?@?BBCCCBAA9979C?C@CBBBBBBBBCB?BB?B@BA?BAA=A@@@>BBB@B@BBBBBA;AAA>BBD?C@C@CBBBBABAAA=@?@;98-9@@@@CC:BBBFM?BBC@
@N9IO0:00799:05768
TACAGAGGGTGCGAGCGTTAATCGGAATCACTGGGCGTAAAGCGCGCGTAGGTGGTCCGTTAAGTCGGATGTGAAAGCCCTGGGCTTAACCTGGGAATTGCATTCGATACTGGCGGACTTCGAGTGTGGTAGAGGGAAGTGGAATTCCCGGTGTAGCGGTGAAATGCGTAGATATCGGGAGGAACACCAGTGGCGAAGGCGGCTTCCTGGACCAACACTGACACTGAGGCGCAAAAAGCGTGGGGAG
+
CCC;;;@@;@BAAAC:99=@79;D@C?ABFCBBB>A@@@?8@??>@????B?@@=@A=AB?C?BBBB>B???>>>6<=>6?>?6@A<A>B>BBH<B>B9;;@A?BCBCCD;;5;;5;@@8<<>>000A<A@ABAB<B8;;B?A=A<AA;A<@@?:A;@?BBBB<@@BBCBBBBBAAA@=?94979??;AA?B>BBC>A>@;4::.3/3:7=>8>8<::99993//6//(/6/////$/3;;;;;.66
@N9IO0:00801:05808
TACGTAGGGCGCAAGCGTTGTCCGGAATTATTGGGCGTAAAGAGCTCGTAGGCGGCTTGTCACGTCGGGTGTGAAAGCCCGGGGCTTAACCCCGGGTCTGCATTCGATACGGGCTAGCTAGAGTGTGGTAGGGGAGATCGAATTCCTGGTGTAGCGGTGAAATGCGCAGATATCAGGAGGAACACCGGTGGCGAAGGCGGATCTCTGGGCCATTACTGACGCTGAGGAGCGAAAGCGTGGGGAGCGAACAGG
+
CDBBBFFG>@A@A=@@@B?A@@<@?C?C@BB?CC;@??=<-89;;@@??>>;:92;B6;;;;;AA@@A<@@@CCG<;:G.;;;.;@=A=BBB7BC;BB;;;9@>@99:CCCE9;;;;;@@;;9:9:?=:99CA09:99773496;8<=9=====>C@CBBB=AABAAAAB??@AAA<@?=A=:::?C@BB@B@?<??AA?BAAACBBC<B?BB589AAA?AA@?@@=@@?@@@<B???CDD8AAA@@=?=?;
@N9IO0:00804:05802
TACGAAGGGTGCAAACGTTGCTCGGAATCATTGGGCGTAAAGCGCACGTAGGCGGCTTCGCAAGTCGGATGTGAAATCCCTCGGCTCAACCGAGGACGTGCATCCGAAACTGCGGAGCTTGAGTATGGAAGAGGGTCGCGGAATTCCCGGTGTAGAGGTGAAATTCGTAGATATCGGGAGGAACACCAGTGGCGAAGGCGGCGACCTGGGCCAATACTGACGCTGAGGTGCGAAAGCGTGGGGAGCAAACAGG
+
CCA;:7<B=AAAEE?;;;>BBBDD@D;;;BA7@C;???@@59:?@B@??CC?9555=9>B>B59;;;29445>?C<CBC;@;;4:=BB9C<@;B@BBBCBB@??<?@@=A?@@A>@@@B???@@BBBGE?CCBC=DDDCD?B?A8;;8;=A@@AA@A:>A@@;@<@?BBBB@@@>>:3>@4?9??E?C@@@>BAD@C@BB>BBA@>;;;6;;A5BAABBAAAABBBB?BB@BBB;@ACBBBB7BAAA?,99=9
@N9IO0:00778:05841
TACGGGGGGGCAAGCGGTTGTTCGGAATTACTGGGCGTAAAGGGTCTGTAGGTGGCCAACTAAGTCAGACGTGAAATCCCTCAGCTTAACTGGGAACTGGCGTCTGAGACTGGATGGCTTGAGTGCAGGAGAGGAACGCGGAATTCCAGGTGTAGCGGTGAAATGCGTAGATATCTGGAGGAACACCGGTGGCGAAGGCGGCGTTCTGGACTGCTACTGACACTGAGAGACGAAAGCCAGGGGAGCAAACGG
+
CC<;;;;;;#5<.55969;@=5;9469A269;A>8>>ABD=AA<@=00000)//)58=8=<<78:883333334<3;;<3=@0/0/5:58/33(47;3907338-----/39-33>;;?7;A@:9:>@<@=9;.9.444A@D@DAD?BA>B@BA@:;4<C>A8966B@B@@@@A>97-38286=::8>9<<7::<8<8>;7;==8=BC?AABBAAABB@@@BB?@??=<999<<,97138;;+:337;*33:
@N9IO0:00785:05812
TACGAGGGGAGCTAGCGTTGTTCGGAATTACTGGGCGTAAAGGGCGTGTAGGCGGTACCATAAGTCAGATGTGAAAGCCTGGGCTTAACCTAGGATGTGCATTTGATACTATGGAACTAGAGATCGAGAGAGGAAAGTGGAATTACGAGTGTAGAGGTGAAATTCGTAGATATTCGTAAGAACACCAGTGGCGAAGGCGACTTTCTGGCTCGATACTGACGCTAAAGGCGCGGAAAGCGTGGGGAGCAAAACAGG
+
CCBCCEEE9AA@B@?>@@;?@?BB@C@C@CBBBC<???AA<BC>BBBB@8879B?BCC?B@?<?@@@@A??>:::500)/0/(/96?4?=?@@=@9:9:9::@8@???AAB@B?B@BBCBACA@@@AAAB;;8;B<DDC?B9;9;;;CJ;;<BBA@=AACC<C>AA;;9>><?7:::<7<@69:@19383-3::-707=;;?@;@??;::8?>>?A:99A?97381638>00(/8/60//333&37777;+7778
@N9IO0:00790:05825
TACGTAGGGGGCTAGCGTTGTCCGGAATCATTGGGCGTAAAGCGCGTGTAGGCGGCCCGGTAAGTCCGCTGTGAAAGTCGGGGGCTCAACCCTCGGATGCCGGTGGATACTGTCGGGCTCGAGTACGGAAGAGGCGAGTGGAATTCCTGGTGTAGCGGTGAAATGCGCAGATATCAGGAGGAACACCAATTGCGAAGGCAGCTCGCTGGGACGTTACTGACGCTGAGACGCGAAAGCGTGGGGAGCAAACAG
+
FJAAAAAAAA,ACBBAA@?A@@=@?B=BA<<8<?4999::199:;::::4:.49.44)47;?:A6:45=;AA;;:0:<:;555$5<<@2:9)5;;245::8<8=B:;?;>>B><<<4:::A<<<B>:6:8<;A>BA844=7=6=6:6:;6:?@<<;>6:=@92888:@B@A=8;:993762616672626)./6;(/*3;8@@@@=;;92=::?6@@?<<88;=837??AAA@@8?988<>>0;;>@@7;=;
@N9IO0:00790:05829
CACGTACTGTGCGAACGTTATTCGGAATCACTGGGCTTAAAGGGTGCGTAGGCGGCCATTTAAGTAGGGTGTGAAATCCCCCGGCTCAACCGGGGAATGGCGCTCTAAACTGGATGGCTGGAGTGAGATAGGGGTGTGTGGAACTTCCAGTGGAGCGGTGAAATGTGTTGATATTGGAAGGAACGCCGTTGGCGAAAGCGGCACACTGGGTCTCAACTGACGCTGAGGCACGAAAGCTAGGGGAGCGAACGGG
+
CCCCCCCBB:;;BB?;;;<@A7@@8@>AAAA@@@9>B4:9,;:6:;?AA?><@A?A8;;C<B>AAAAA<BBA@@C9??@@@.@>A@@A?B;?;;.>:?@=AAAA?@@<8@??<@?<:=CB9ABBAA=A@@?BB6BABBBB>A???<?9?@@C=AB??>@ADC>:::CB?BBBBB?B?B@D?B6:;C@DC@C@CCCD=BBB>@?@@???@;ABBAA?B???A>==;00*0;:000*/737<98&33;==8;=<3
@N9IO0:00793:05817
TACGGAGGATCCAAGCGTTATCCGGAATCATTGGGTTTAAAGGGTCCGTAGGCGGTTTTGTAAGTCAGTGGTGAAAGCCCATCGCTCAACGGTGGAACGGCCATTGATACTGCAAGACTTGAATTATTAGGAAGTAACTAGAATATGTAGTGTAGCGGTGAAATGCTTAGATATTACATGGAATACCAATTGCGAAGGCAGGTTACTACTAATTGATTGACGCTGATGGACGAAAGCGTGGGGAGCGAACAGG
+
CCBB?AA=ACC=B?A9;;@BDC@DGD>AACC?BB=@@/9:/7;0898:9AA=BB<AAA7@@A=BBB;;AG:=BCD=BBC=CB;;@B@B?BB?CC<?;;;9;@DC7;;;BBAAAA6;;@B=AA?C@CC@BC?C8B;;4;CA@@@CC;;;AA@@@<<;;6;ABC?BAAC@@@@CDC?@??::18:?;;282803399,3,333-35888888806(//7295559??=8:6:>=>=6::89?AC:BABBB?@@@=
@N9IO0:00799:05816
TACGGAAGGGGCAAGCGTTGTTCGGAATCATTGGGCGTAAAGGGCGCGTAGGCGGTCTTGTATGTCTGCTGTAAAAGCCCACGGCTCAACCGTGGAGGGTCGGTAGAAACTGCGAGACTTGAGGCTGGGAGAGGCTGGTGGAATTCCCTGTGTAGCGGTGAAATGCGTAGATATAGGGGAGAACACTCGTGGCGAAGGCGGCCAGCTGGACCAGTCCTGACGCTGAGGCGCGACAGCGTGGGGAGCAAACAGG
+
ABCC=C;@B@7AA;BA::64<8:;7;?CCAA>AF=CC@@@<@B=BBBCB@@<?@=@CB8::=BAABBCCBBBCCC6?A=7>BB?BBAA=A?BBD?AAA=@AA=AAABC:@987888=CD?C??;??@@8@A?@:?>?837.3495:?6===@:>:<=2<===;477CAA?>?@@???=2=:939=::888>8==A>A>;;8;?@@@BB?BB@DDBB@BCBCBBBBBB?@@@ABBBB@@ADLM;AABBB<;;;>
@N9IO0:00766:05876
AACGTAGGAGACGAGCGTTATCCGGATTTACTGGGCGTAAAGCGTGTGCAGGCGGTTCGGCAAGTTGGATGTGAAATCTCCCGGCTCAACTGGGAGGGGTCGTTCAATACTACCGAACTTGAGGTCATCAGAGGAAGATGGAATTCCCGGTGTAGTGGTGAAATGCGTAGATATCGGGAGGAACACCAGTGGCGAAGGCGACACCCTGGACCGATACTGACACTGAGGCGCGAAAGCGTGGGTAGCGAACAGG
+
;.;CCCC@BAABBBCBDG@BBA=?<999(9@>=?9@B@@@<@@@@BAA@<;800,03<<8=@:=@;?;?=A@A?B=ABBCC=C?ABA@6:;;;0;;9;&9<<<=699;CCBCB@CL@CB?B::7:AAAABBBC@C?BBBB??<?9>>9>;>A?@@BC@BBBB9799@>>>@???ABD>CB?B?ABA?BBBB?ABA9@9::;<BBC=CDACGABCCHDCDGCBCCA;;6;A@??@;@@AAAA<ABCCBD8::A6
@N9IO0:00788:05879
TACGGAAGGGGCTGAGCGTTGCTCGGAATTTACTGGGCGTAAAGGGCGCGTAGGCGGACAGCTTAGTCAGAGGTGAAAGCCCAGGGCTCAAACCTTGGAATTAGCCTTTGATACTGGCTGTCTTGAGTTCGGGAGAGGTGAGTGGAATGCCGAGTGTAGAGGTGAAATTCGTAGATATTCGGCGGAACACCAGTGGCGAAGGCGACTCACTGGCCCGATACTGACGCTGAGGCGCGAAAGCGTGGGAGCAAAC
+
.5--(/)///&//55;5554=95547;.44)4444909;:::(//(/7////3-49394///7)//77::@;7;;<<1///(0//(/////(/5;6;7;03-39838:(////::;9BBAAAB;A?<>6=?<,3/:;5///::;(319=;5733788////(//66.5058/0/6800(/90./(.(..328822,2:9/509:><525<==49<,77555575A@AAA:7388:888(58:575-55659.8
@N9IO0:00792:05864
TACAGAGGGTGCAAGCGTTGTTCGGAATCATTGGGAGCGTAAAAGCGCGTGTAGGCGGCTTGGCAAAGTCGGTTGTGAAAGCCCGGGGCTCAAACCCCGGAACTGCAGCTGAAAACTGCCTCGCTTAGAGTCTCGGAGAGGAAGGCAGAATTCCCGGTGTAGGGGTGAAATCCGTAGATATCGGGAGGAATACCGGCGGCGAAGGCGCCTCTGGACGGTGACTGACGCTGAGACGCGAAAGCGTGGGGAGCAAACAG
+
/;;<;;9=,95788<873-3:48838.///817;(///77777+9999:;:555.55.55.5.5<<15:5949.44:;<)55;0999&444//(/99+9)/)/----///////&//445:4445.59<:::A9;.5;;A29.5.555<.516@6?:=<<5555&4///)//)/////884449099.4.444./3992--,(,,,**(,,/5.///)///////;9<<;;695==944)49;;;<<&459990555
@N9IO0:00792:05905
TACGTAGGTGCGAGCGTTAATCGGAATTACTGGGCGTAAAGGGCTCGTAGGTGGCCAACTAAGTCAGACGTGAAATCCCTCGGCTTAACCGGGGAACTGCGTCTGATACTGGATGGCTGGAGTATGGGAGAGGATGCGAATTCCAGGTGTAGCGGTGAAATGCGTAGATATCTGGAGGAACACCGGTGGCGAAGGCGGCATCCTGGACCATTACTGACGCTGAGGAGCGAAAGCCAGGGGAGCAAAGCGG
+
@@;6;00+///9///00)/)///)/5;5AA@BB=@@@CB,:;0;AA@<>;+00*/*0)/661779>?A99:@@?9?AC<AAA?@@=?;?;>D@-917;9:48999=???@?;?;0,000*///7/94)4444.4/----(-(-(-94::7:7//)/7::1:@@AB;;4;@>944.55.5.555.59=>9><<1915<9;;;<8;;6;>1667<;:<<;99<<<<7<<<<@B9::86>DC0=9;95)5<>>
@N9IO0:00793:05880
TACGTAGGGGGCAAGCGTTGTCCGGATTTACTGGGCGTAAAGAGCGTGTAGGCGGCCAGGCAGGTCTGTTGTGAAAACTGGAGGCTCAACCTCCAGACGTCCGACAGAAACCGCTTGGCTAGAGTCCGGAAGAGGAGAGTGGAATTCCTGGTGTAGCGGTGAAATGCGCAGATAATCAGGAAGACACCAATGCGAAGGCAGACTCCATCGTGGGAGCAGGTACTGACGGCTGAGACGCGAAAAGCCTGGGGAGCGA
+
>A000BBFDE5@@<@;;:<A=B8=9AA@6;;:;>3<55580<9::9:?=>?:<:*0*00*/8;06;A@@;?=@:<<+393333,3>8828<A@;@///3..(.333.22'236665:352255558-6-86887:>AAA??19187=8<949=:;755.5;<=3558>7769--(--,6072--.87040-/.772727799:22,252..99'-----0563.-,22,26,,,--555888*//(.333).2255
@N9IO0:00804:05860
TACGTAGGTGGCAAGCGTTGTCCGGATTTATTGGGTTTAAAGGGTGCGTAGGCGGCCCTGTAAGTCAGTGGTGAAATACTCCAGCTTAACTGGAGGGGTGCCATTGATACTGCAGGGCTTGAGTGGAGTCGAAGTAGGCGGAATTGACGGTGTAGCGGTGAAATGCTTAGATATCGTCAAGAACACCGATAGTGAAGACAGCTTACTAGGCTTCTACTGACGCTGAGGCACGAAAGTGTGGGGATCAAACAGG
+
BCCHC:96:;4;C;@@@@=@AD@D:AAA<AB@DD=B=000*/:1///9999:;:5;@;@?@?=A@CCBBA?A;;;/;59@A=???=6;6:@A=@@AB8@@@<@C=@;;;CBBAAAG=B@<@@@@@>ACCB;;8;BAA?@@=@@B@A@AC@DB@@@BB?BCCB=BBBB>A??@@?@@A@@<@B?BBB>@ABAA@BA?BC?@?BC?AAAAA=@@<@AAAABABCB;<;A?ACB:::5;@AAACC9@@@AA99:;<
@N9IO0:00804:05887
TACAGAGGGTGCGAGCGTTGTCCGGAATTACTGGGCGTAAAGGGCGCGTAGGCGGCCTGGTAAGTCGGGGGTGAAAGTCAGCGCTCAACCGCTGGACTGCCTTCGAGACTGCCTGGCTTGAGCATGGTAGAGGCTGGCGGAATTCCCGGTGTAGCGGTGGAATGCGTAGAGATCGGGAAGAACATCGGTGGCGAAGGCGGCCAGCTGGGCCATTGCTGACGCTGAGGCGCGACGCGTGGGGAGCAAAC
+
0>>///:<3999:88333-39:5<7<5:7:;<?B<BA>>>5=A9:9;@AAA?BE?B<;:69:;@@?@DDD3BABC>CAABC;;;B@?<@<?@@=8<<877;><>?@:::B@@?@A>@C@B@A;;;B@BBBAA=@B@4:925.5.55)57<=<<=C@<@C@C@>CBBBBA@@@>>@@8@<??;7779429929?@:@299.9<@<@@@;)525579995559555//)//////79::;>>2>====4:
@N9IO0:00812:05889
TACGTAGGTGGCAAGCGTTAATCGGAATTATTGGGCGTAAAGCGCATGTAGGCGGCTCTTTAAGTCTGATGTGAAAGCCAGTGGCTCAACCACTGAATTGCATTGGATACTGGAGAGCTAGAATCTTGGAGAGGTAAGTGGAATTTCATGTGTAGCGGTGGAATGCGTAGATATATGAAGGAACACCAATGGCGAAGGCAGCTTACTGGACAAGTATTGACGCTGAGATGCGAAAGTGTGGGTAGCAAACAGG
+
BCCBA994;;4;D<@@BC?B?AAA=B>@>BBAGC<??999.9@B:;:::?@:894::;;A9?;@@BBBBABACD@46;5AA?A7ACCC;C<A@@A@=@=A@BB8A8AA>@@@<@A?@ABBBB?:;98<9;:>???@<?<A>B8C?6=B<<<==D???:@@8A=BABAACDBBCCA@??7@>A@?@@<@>@A=A@@=@<@AABB>B=B=8:4913;;;6=;=@??BB?@@?>944)4>?@@<5@A>?@@9==>:
@N9IO0:00764:05951
TACGGGGGGGGGCAAGCGTTGTTCGGAATTATTGGGCGTAAAGGGTTCGTAGGTGGCCGGCTAAGTCAGACGTGAAATCCCTCAGCTTAACTGGGGAACTGCGTCTGAGACTGGTCGGCTTGAGTGCAGGAGAGGAACGCGGAATTCCAGGTGTAGCGGTGAAATGCGTAGATATCTGGAGGAACACCGGTGGCGAAGGCGGCGTTCTGGACTGCAACTGACACTGAGGAACGAAAGCCAGGGGAGCAAACGGG
+
BBBBBBBBBBB"AB;A9;555;8;;9<?B@BCAJF?CBBBB<AB<B=BA;;:;>>8A;A:AA<7<<@;:;:AAABE;<;C;@;;::9=@9BAADD8?;?00/00@=:::=999;??A>AA<??9999?@<==@@5;5;:;B?B=A=@?BB?@A@@A@B?BDDD=AA;<<CCCC@@A@=:==;??AAB@C?BC@CCC?B@BB?BCD@BBE?A?AAAC?A;;;;;@@@??<@;>999/9<8<>A?2?>?>>8==<5
@N9IO0:00778:05947
TACGGAAGGTGCAAGCGTTAATCGGAATTACTGGGCGTAAAGCGCGCGTAGGCGGCTTCGTAAGTCGGGTGTGAAAGCCCCGGGCTCAACCTGGGAACTGCGCTCGATACTGCGGAGCTCGAGTACGAGAGAGGGGGGTGGAATTCCAGGTGTAGCGGTGAAATGCGTAGAGATCTGGAGGAACACCGGTGGCGAAGGCGGCCCCCTGGTTCGATACTGACGCTGAGGTGCGAAAGCGTGGGGAGCAAACAGG
+
@AAB?@<A;BBCB?BBAA>A=A;;5939=ABBBE=???BC:?9;9BAAABB?9989B?BBBCABCCFC>ABAAAF9;:@@2E@8BBBB?B?BBC=C:CBC66;@@BBAAAAA@@?;6;CCG@<;BBCCCB@@@DDDD*CC?B?B@B?BB:B@:@C::25B;;499:@@@>@::987B>;5297AAB@C?CC:C>=8;6;;29555$59499===;;;00A@00////7<;A@AA;@@BBC>>2CA?A;088>4
@N9IO0:00806:05956
TACGTAGGGTGCAAGCGTTAATCGGAATACTGGGCGTAAAGCGTGCGCAGGCGGTTATGCAAGACAGATGTGAAATCCCCGGGCTCAACCGTGGGAACTGCATTTGTGACTGCATAGCTAGAGTACGGTAGAGGGGGATGGAATTCCGCGTGTAGCAGTGAAATGCGTAGATATGCGGAGGAACACCGATGGCGAAGGCAATCCCCTGGACCTGTACTGACGCTCATGCACGAAAGCGTGGGGAGCAAACAGG
+
CDBCBCCD=@@@B?@@@@496;A@+0+00==>@<:::AB<BAC@@@BB;;89A<A<:;;9939??=::9@@@@@9=<<<2=?8;;9>(/(//66.60/////33(3;;;<====::>@AAAA@@???;?@ABBDCD3BBB<?;@=@=@@@@??@@@@ABBAA>ACDABA@@@BCBBB>BFAC@C::29<<<8?=<6?4>:6:==>1BB>BB>?888<;::0///////:=::;=/4494444&555;;)56=9
@N9IO0:00810:05941
TACGTAGGGTGCAGGCGTTAATCGGAATTACTGGGCGTAAAGCGTGCGCAGGCGGTCTTTTAAGTCAGATGTGAAATCCCCGGGCTTAACCTGGGAACTGCGTTTGAAACTGGAAGGCTAGAGTGTGGCAGAGGGGGGTGGAATTCCGACGTGTAGCAGGTGAAATGCGTAGAGATGTGGAGGAACACCGATGGCGAAGGCAGCCCCCTGGGCTAACACTGACGCCTCATGCACGAAAGCGTGGGGAGCAAACAGG
+
GDBBBCCJ?BBBDDABBB;;9;AB>B6:9<BCDI?BBBCC?CBBAB@@@9949?8??@@@5@>AADBBBBBBBB=7BB==1B=4::682849@?:A?BBA::0@7000)/0/38(/(/6<888AABH?>8<A????=&8:.>:?<@;99/:552,,,,,(,,/0)9?@=676A=;856;39;;?<BBC@ABBB?BBB?A>>>;;;;;*<<<0;AA=A@@A@@000*0000>@>A=BB>BCCCCCC9@@ABB=BBB?
@N9IO0:00770:05985
GACGAAGGATGCAAGCGTTATCCGGATTCATTGGGTTTAAAGGGAGCGTAGGTGGGTTTGTAAGTCAGTGGTGAAAGCCGGTCGCTTAACGATCGAATTGCCATTGATACTGCAGACCTTGAGTACAGATGCTGTGGGCGGAATATGACATGTAGTGGTGAAATACATAGAGATGTCATAGAACACCGATTGCGAAGGCAGCTCACAAAACTGTAACTGACACTGAGGCTCGAAAGTGCGGGGATCAAACAGG
+
BBB<;9<ACBCCB=BB@@?BCC;E9A@8=<<-33(3:(33(38(3339:AB>BBC>DE=@@@9??@ABBB?CAAC;@><>=?==99399=>>AA@@=A=A@<AB<;;;AAA@@BBCC?B<@@@A@BBBC;<;CCCCD=CC@CACCCCAAABCBBBCC?CCCD>BBBBAAAAAA;;;:;@959.5:>.59=,0//;)/)/99:;;>>C??2>@@@>9A0//<>?9:59.9B:555)5;99;>>0<;;;<4;;94
@N9IO0:00770:05996
TACGTAGGGTGCAAGCGTTAATCGGAATTACTGGGCGTAAAGCGTACGCAGGCGGCTTTGCAAGACAGGTGTGAAATCCCCGGGCCTAACCTGGGAACTGCATTTGTGACTGCATAGCTAGAGTTTGTCAGAGGGGGGTGGAATTCCTACGTGTGAGCAGTTGAAAATGCGTAGAGATGATGGAAGAACACCGATGGCGGAAGGCAGCCCCCTGGGATGAGACTGACGCCTCGATGGTACGAAAGCGTGGGAGCAAACAG
+
ECAAABAB9;;;A>B@@@=@=@BB=B7;4;AAAA<;;:@A8@@@;;:A@@@99:4;9;(3:<7434994:=ACCD::9CB6@@8?3736;6:;@8?9>??88=>588BB>>?BAAAAA@:888:=,399<=;<<;<:%5:0/(/28(./9866//-62--.(....&25688222...///8)/(/76777899>>)//(/(/4:878888)89=388<333775566836-----(...257.668222'2222;0522
@N9IO0:00781:05991
TACGGAGGGTGCAAGCGTTAATCGGAATTACTGGGCGTAAAGCGCACGCAGGCGGTCTGTCAAGTCAGATGTGAAATCCCCGGGCTTAACCTGGGAACAGCATTTGAAACTGGCAGGCTGGAGTCTTGTAGAGGGGGGTAGGAATTCCAGGTGTAGCGGTGAAATGCGTAGAGATCTGGAGGAATACCGGTGGCGAAGGCGGCCCCCTGGACAAAGACTGACGCTCAGGTGCGAAAGCGTGGGGAGCAAACAGG
+
CBAD@;:;0;>@A=AAAA>A=B?=;@;@?A@?><6=?;;;09449@A@?CA=::6;B@>@;;6;BBABBBBBCFJICCCB7@A/;;=@=@>BBB=@>A@<;9BD=BCB<;;:=@BA@BBB>BD9:58<;?=888888$8//(/384:5::4776///83/4480445::<@=::9;:>;>@29177924>>>;?BB=A?BB@BEEE5@A@BBBB<AAACBBB@9559>9:?@BD@6BBA;955&5559D6BAA=
@N9IO0:00790:05996
TACGGAGGGTGCAAGCGTTGTTCGGAATCATTGGGCGTAAAGCGCGTGTAGGCGGCTTGGCAAGTCAGTTGTGAAAGCCCGGGGCCCAACCCCGGAACTGCATCTGAAACTGCCTGGCTAGAGTCCCGGAGAGGAAGGCAGAATTCCCGGTGTAGGGGTGAAATCCGTAGATATCGGGAGGAATACCAGCGGCGAAGGCGGCCTTCTGGACGGTGACTGACGCTGAGACGCGAAAAGCGTGGGGAGCAAACAGG
+
CBCC=B?A8A@>C@BBBC@BB@CDAD=??CB9<<4@=9<>34499<BCAAA@@@7;><C<CC>A@BBAA:;;CCE?CCC>CFF9AA8A5;;;.9:?9>?BB>@@B@=?9?::;@CC@CBA@@@BAC=B?A@@B@C?B@A@@A;@4;;0:>BBBBCCC7BAAB;AB7;;ECBB;;;;;/9@<C8:96:>@;;4;BB?C@BB@BAF@B@@=@AB?AA@ADBBBB@A@@;;:@B;;:9&59;9555&5:@@@;@AC6
@N9IO0:00795:05979
TACGTAGGGTGCGAGCGTTAATCGGAATTACTGGGCGTAAAGCGTACGCAGGCGGCTGTGCAAGACAGATGTGAAATCCCCGGGCTTAACCTGGGAACTGCATTTGTGACTGCGCAGCTAGAGTTTGTCAGAGGGGGGTGGAATTCCAGCGTGTAGCAGTGAAATGCGTAGAGATGTGGAGGAACACCGATGGCGAAGGCAGCCCCCTGGGACCTGACTGACGCTCATGTACGAAAGCGTGGGGAGCAAACAGG
+
BCBBBCCD>9;:BAA@@@>A?BC@?@-0,0=@=A<@@@BB<A@CCC@?@AA=??<?AAA@@@=@AA998=<?<??8?AAA8CA8??494:;>>837177357:>5???A@;=::9;;>=A886=<,5699<889898$860616174;:;;:=:98>@@@BAA9>>=>==<A<<;;;=3::8<8ABB?AAAC<99:=A>???ADCC3CCB>BBAC;;<CCBABB:99@???@AAB8;;;<BBB7@@@BE=A;;7
@N9IO0:00803:05989
TACGGAGGGTGCGAGCGTTGTTCGGAATTACTGGGCGTAAAGGGTGCGCAGGCGCTCCGCATGTCGGGCGTGAAATCCCCGGGCTTAACTTGGGAATTGCGTCCGAAACTATGGAGCTGGAGTGTGGCAGAGGGAGGTGGAATTCCACGTGTAGCGGTGAAATGCGTAGAGATGTGGAGGAACACCGATGGCGAAGGCAGCCTCCTGGGCCAACACTGACGCTCATGCACGAAAGCGTGGGGAGCAAACAGG
+
CCFF@@A@:>@@@AAAAA@BB?CC?C?C?BCCCB:?@??@9@A;AABBBBA?994>@?C@@?@@999.:=@BBD<AAA@6A@9@A?B@CC@CD>C?C?BBCDB=@AA:@@@BB@BA@DD@CCCCCC@B@@@BB;998:@@C?B@B@CBCBBBBBCB?CBBB>BDBCBBBBBBA@A@:>A=@=@@?;@?@B>BBC?B789@A=@C>ABC=B?C?BBABBB9:9A>>>?8::=>>6@>?@BEE:AABEF>@@@=
@N9IO0:00806:05984
TACGGAGGGTGCGAGCGTTGTCCGGAATCACTGGGCGTAAAGGGCGCGTAGGCGGCCCGTTAAGTGGCTGGTGAAATCCCGCGGCTCAACTGCGGGGCTGCCGGTCAGACTGGCGAGCTAGAGCACGGTAGGGGCAGATGGAATTCCCGGTGTAGCGGTGGAATGCGTAGAGATCGGGAAGAATACCAGTGGCGAAGGCGTTCTGCTGGGCCGTTGCTGACGCTGAGGCGCGAAAGCGTGGGGAGCAAACAGG
+
CCCC@BBB<BB99;@BAA>BDE>@>@@BBCCCBD<9;;BD<BB>AAAA???>??<@B=BB@C?AAA@CDD@@A;?4?@>8@00-0;:;<A@@9999&989:29;?@A@AAAA;@?<=;5:::;@@@C>A@@AA3@><<;914.45;;5<9CBBAB=MHCC@B?BAAB@@@B@@><<=)505<5:AB=??;@=@BB:C:??I@CA@?BDC>C?DCABB@@@AAB99:@=AB@@@D>D::;CHK9BAA@B;:;;=
@N9IO0:00810:05986
TACGTAGGGTGCAAGCGTTATCCGGAATTATTGGGCGTAAAGAGCTCGTAGGCGGTTTGTCGCGTCTGCTGTGAAACCCGAGGCTCAACCTCGGGCCTGCAGTGGGTACGGGCAGACTAGAGTGCGGTAGGGGAGATTGGAATTCCTGGTGTAGCGGTGGAATGCGCAGATATCAGGAGGAACACCGATGGCGAAGGCAGATCTCTGGGCCGTAACTGACGCTGAGGAGCGAAAGCGTGGGGAGCGAACAGG
+
ECCBA@@C=;;;C=A@@A?ABB=@<A7<69B7@<073733(3344:544>>;?@>CC>BCDCEDBC;::A@@999/:@/99:3:>>?;A5:9CC<A=ABA@@;;;0;@AAA<BBAAA@::;A;;;B?BBCCB:B@A@=@<@<A<A?CC99;A@@BA=CB5;4::;A@@@AAA;:9@:==2:4::;9@@@A=>?>;<2:9>B@@<?;?==B?CCC@DB<;;;;;ABC5;;;AAB0;;@@@AA8ABABC@:99?
@N9IO0:00774:06019
TACGTAGGGTGCGAGCGTTAATCGGAATTACTGGGCGTAAAGCGTGCGCAGGCGGTTCGCCGAAGTCAAGGTGTCGAAATCCCCGGGTCTTAACCTGGGAATTGCTTTGAACAAGCGAGCTTGAGTGCGGCGAGAGGGGGTGGGAATTCCACGTGTAGGCAGTGAAATGCGTAGAGATGTGGAGGAACACCGATGGCGAAGGCAGCCCCCTGGGTCGACACTGACGCCTCATGCACGAAAGGCGTGGGGAGCAAACAG
+
BCCCC@@@::;;BBBBCD?@<A@@=A>B>BDBAA<945<<4<<ABBBDC@@<:<381779)/.05--/)/)///-/25(,,,,&,,(,,*(*/5(,,5(*(,(----(-6(--(--////<7<==:968(---666777'-//(-(-(-3-,,-,,--(-////33(3999:444::::44058397788-3338-333-3-33:::;;):;;2::=44443998/0)///68<554<;(4.3:8888+8899:1:49
@N9IO0:00803:06055
TACGAAGGGGGCTAGCGTTGTTCGGAATTACTGGGCGTAAAGCGCGCGCAGGCGGTTCTTCAAGTCAGAGGTGAAAGCCCAGAGCTCAACTCTGGAATGGCCTTTGAGACTAGAGAACTAGGGTACGGGAGAGGTGAGTGGAATTCCGAGTGTAGAGGTGAAATTCGTAGATATTCGGAAGAACACCAGTGGCGAAGGCGCTCACTGGCCCGTTACCGACGCTCAGGCGCGACAGCGTGGGGAGCAAACAGG
+
CCCBA?AJJK3ECCCABAACC@BB?C?A?ACCCD>BBBBB=ABBA@@@@?@><;6;:@?=AC?BA@;;;;6;ADD=;<;6:B::;BAA>ABBBB>A?9979=?A:B@@@AAAAABA>@@@@@8@ABBC>CCGD@BABCCC?C@B@C@BBBCBAA?9:2::9A:B@CCBCCCBBB?BB>B:;;?BAA>BBBB@CCA=A<00000=0::?AC=BC?BB?BBBC@@@9939:9:@BBBA>>===*000:;5?@@>
@N9IO0:00808:06042
GACGAACCGAGCGAACGTTGTTCGGAATCACTGGGCTTAAAGGGCGCGTAGGCGGGCTGTCAAGTCTGGGGTGAAATCCCGCGGCTCAACCGTGGAACTGCCTCAGATACTGACGGTCTCGAGGGAGGTAGGGGCGAGCGGAACTGATGGTGGAGCGGTGAAATGCGTTGATATCATCAGGAACTCCGGTGGCGAAGGCGGCTCGCTGGACCTCTTCTGACGCTGAGGCGCGAAAGCCAGGGGAGCAAACGGG
+
D@BBB=@;??A>@@<@AA9:9?AB@C?CBCBBBD;?=2::/:;245;BBBC@BBC=@?:;;:6;ABAACC;BBBC=B@@8@@A7<9=A6=6;5925<?;00+000/<<<<ABB@B?BBBBBCCJ>CA=?;;;;-;@BACD@DABBB<<?8==166;;49<A@<B@@@B?@@;:9=@=:>>:;7<AB@D?BB=;;;7;;@@?CCB;9;B>AA<?;>:BBC=B@BBA;;50<00/<.997<<<</;;=BB>BBA;
@N9IO0:00809:06027
TACGGAGGGTGCGAGCGTTAATCGGAATTACTGGGCGTAAAGGGTGCGTAGGTGGTTTGATAAGTTATCTGTAAAAGCCCTGGGCTCAACCTGGGAAGGCCAGATAAAACTGTTGAACTAGAGTATGGGAGAGGGTAGTGGAATTTCCGGTGTAGCGGTGAAATGCGTAGAGATCGGAAGGAACACCAGTGGCGAAGGCGGCTACCTGGCCTAATACTGACACTGAAGCACGAAAGCGTGGGGAGCAAACAGG
+
BBBHACCC?AA@BBB;;;?A@ADE@C?C9;;;;B9;::@<5@D:@A@A@@@=@A<@>6B=BD<?@?BBAAAAB@@3;;;/:@@8@A>>;><9:959?B=C?A??;<;;.99@@;@A?B999ABBA:::79CBDB>BBAAA;?:?B8?:?>?????AA=A@AA9<;;@@@AAA;:;A5:69;@<@@@?A@@@?BBB?B?@A<@AAB?BC>A=@@=>@;;<<;?A;@?=@@>::9>5>:9:===0959@B9999=
@N9IO0:00809:06040
TACGTAGGGTGCGAGCGTTAATCGGAATTACTGGGCGTAAAGTGTGCGCAGGTGGCCGCGCATGTCGAGTGTGAAATCCCCGGGCTTAACTTGGGAATTGCGCTCGAAACTACGTGGCTCGAGTGTGGCAGAGGAAGGTGGAATTCCAGGTGTAGCGGTGAAATGCGTAGAGATCTGGAGGAACACCGATGGCGAAGGCAGCCTTCTGGGCCAACACGTGACCGCGTCCATCGCACGAAAAGCGTGGGGGAGCAAA
+
BDABB@CB;:;;B@@;<<@C@DAA=@>A7;;CBB=@@ABA;@AA@BACCDD@CC?A=AB;;;BBBBBB@A@@;;;6;CGG5;;:<B@C@CC@BB<A>A>A@@@AABAC>C:::A9808;<;;;837807;8=C?@:@:@=:=,0*/5>:==>BBBBA<;653,0..87897756633(--(-(---2455<157>1:5;996,2,288=3915056...2,-(-,622(,,,,*,..798+53...888)222599
@N9IO0:00774:06095
TACATGGGGTGCAAACGTTGCTCGGAATTATTGGGCGTAAAGCGCACGTAGGCGGTCGCTTAAGTCAGATGTGAAAGCCCTTGGCTTAACCAAGGAAGTGCATCTGAAACTGAGCGGCTTGAGTACGAAAGAGGATCGCGGAATTCCCGGTGTAGAGGTGAAATTCGTAGATATCGGGAGGAACACCGGCGGCGAAGGCGGCGATCTGGGTCGAAACTGACGCTGAGGTGCGAAAGCGTGGGGAGCAAACAGG
+
CBCB?=@>2??>B@9:::378:<?:?=@=@@=A@;???CC<@@CCCBBBBC@BC9@@B?C684:?A@AAAAACCC>BAA;A<@<@C?B?B@D@C@B?BBAA@A@?:9:/9>>>?@@=@@=@@AA@@9::/99?:@ABACC?A=@4::5:=@A?@@:;7<BB<8@;@?@AA@;;5555)5:5<:CCGAEAAA?ACB?C@BA@BCBBB?;:09:444/5<<CBBCC:;;6;;;ABB<ACCCCEE9;;BDD=BA@<
@N9IO0:00782:06066
TACGGAGGGTGCGAGCGTTGTCCGGAATCACTGGGCGTAAAGGGCGCGTAGGCGCGCGAGGAGTCGGGGGTGAAAGTCCGGGGCTCAACCCCGGATCGGCCTTCGAGACTCTCGCGCTGGAGCACAGTAGAGGCGGGTGGAATTCCGGGTGTAGCGGTGGAATGCGTAGAGATCCGGAAGAACACCGGTGGCGAAGGCGGCCCGCTGGGCTGTGGCTGACGCTGAGGCGCGACAGCGTGGGGAGCAAACAGG
+
CCDF>BCG?CCBEBAACC@CCC?B>B9;;BBCCB>BBBCD>CD=BBA<BCC@;;6=C=BB?BBB>?><<,<;;;0;;@>ACC:@@@D@DDB9B>AA;;5;>@?DBAAAAAAABBA@ADD@BBBAABA@;;;;7;BC<BB>A=?=??CC>?@?BBBC?AA796:A>>@?@@@?@@>B=A=A@?BBB?A?AA=ABC?C?A@>@B=BBCAC;C;:::299<<<===0//3////5:@ADA9988-9<8B@49558
@N9IO0:00787:06096
AACGTAGGTGGCGAGCGTTATCCGGATTTACTGGGCGTAAAGGGTGTGCAGGCTGCTCAGCAAGTGGTGTATGAAAGTGCTCGGCTCAACCGGGCGAGGTTATGCCAGACTGCTGAGCTAGAGAGCGAGAGCGGGACGTGGAATTCCGGGTGTAGTGGTGAAATGCGTAGAGATCCGGAGGAACCCAGAGGCGAAGGCGGCGTCCTGGCTCGCATCTGACGCTCAGACACGACAGCATGGGGAGCGAACGGG
+
F;CCCAB?A@=ABAA>BB>ABB>B>??B<@@ABB<BCACC=AE>AAACA@A=A;;;A@ABBB?CBLAGCBA@BGD=A999999>BBCB?C@CD<AACB?C?CBBA=@?788::?@A@?>CB;;;99CCDCB>CC<BBBA:5;.94;:C@>DCC;;=C=B;;9/554>;;;<>C>?:@9<<7<.;:/5555.5:D=@=AC=@;55.59<A;;<;:6=ABA;;95;;;AC@@BAB94:88333&3>>@?6<==7
@N9IO0:00795:06065
TACAGAGGGTGCGAGCGTTGTCCGGAATTACTGGGCGTAAAGGGCGCGTAGGCGGCCTGGTAAGTCGGGGGTGAAAGTCAGCGGCTCAACCGCTGGACTGCCTTCGAGACTGCCTGGCTTGAGCATGGTAGAGGCTGGCGGAATTCCCGGTGTAGCGGTGGAATGCGTAGAGATCGGGAAGAACATCGGTGGCGAAGGCGGCCAGCTGGGCCATTGCTGACGCTGAGGCGCGACAGCGTGGGGAGCAAAC
+
BBB;<;@A;BCAAAB??@<@AA@E@C@C@DBBBB<BA@AA7>>5>?>>???=:9499><199;@A99999)9=?A=AABBB;:9;BCD@C@BBBA=A@A@A>A>A@@@ABB@@>@C@AB?AAA;;;C?CBBBBBHFC?BB9;:;@CC>C@BCCBCBC?BB=@=@BBBDCBCCC@@@D7:39?8>==::49929;>6?5::5;=@?>BAA49499<@@@>>99555;95;AAACA?>?:9:99*9==??8?
@N9IO0:00808:06082
TACGGAGGGGGCCAGCGTTGCTCGGAATTATTGGGCGTAAAGGGCGCGTAGGCGGTCGGGTAAGTCTGATGTGAAATCCCACGGCTTAACCGTGGAATTGCATCTTATACTGCCCGGCTAGAGTCTGGGAGAGGGAAGTGGAATTCCCGGTGTAGCGGTGAAATGCGTAGATATCGGGAGGAACACCAGTGGCGAAGGCGGCTTCCTGGACCAGCACTGACGCTGAGGCGCGAAAGCTAGGGGAGCAAACAGG
+
FGDB=;;;;;(97<@B@@659;;>9>:K;;;@BE=CCCB>6?@9?A?A;@@<@B?AABA<@B>A@A>??@CAABB<ABA<AB@;AA>B=A?CAA>B?C79:AAC@8<=A;99<=6=8@A??;5555==5>;;@C=C>BCE@B@BBED>B?AA<96;B><<=?66;;BC==CDB@>>B6@@+0+0>>8=@BB?@;;8;;@B;AA4;6;A=AB>@ACBAA:;:@@<<:979AAACE>CCDDBGH<BCBBB<A@@@
@N9IO0:00769:06137
TACAGAGGGTGCGAGCGTTAATCGGAATTACTGGGCGTAAAGCGTGCGTAGACGGTTATTTAAGTCGGGTGTGAAAGCCCCGGGCTCAACCTGGGAATTGCATTCGAGACTGAATAGCTAGGGTACGGTAGAGGGAAGCGGAATTTCCGGTGTAGCGGTGAAATGCGTAGATATCGGAAGGAACATCAGTGGCGAAAGCGGCTTCCTGGACCAGTACCGACGTTCAGGCACGAAAGCGTGGGGAGCAAACAG
+
BBCCCCCE>CCAA??7771839AB=B7:59@>@@;:::BC:AAA:;:BBAAA@@=@?ACC<B=A@@@A9@?@>>>399CC:FC>BBBB@C@BBC>C@C:;<BB?BB@@@BBBB?DD;;;BBB;@@@B?BBBCDM?C@CBC5;8;A9A=B?<;;AAAA=A@@A8AABBBCBBCC;;;<@<@=@@CB;;;BBB?B@@@9@;:5:@=@>??>@C>@@BBB>A:::=9=::3:>::::,9>>==<<1<A?@?7::=
@N9IO0:00771:06126
TACGGAGGGTGCAAGCGTTAATCGGAATTACTGGGCGTAAAGGGCACGCAGGTGGCTTGGCAAGTCGGATGTGAAAGCCCCGGGCTTAACCTGGGAACTGCATTCGATACTGCCAGGCTAGAGTATGGGAGAGGAAAGTGGAATTCCCGGTGTAGCGGTGAAATGCGTAGATATCGGGAGGAACATCAGTGGCGAAGGCGGCTTTCTGGCCCAATACTGACACTCATGTGCGAAAGCGTGGGGAGCAAACAGG
+
DCCCBAAA=ABAB=AABB?A@ABB?@=@=@BBBB>BBBBB>BC=@@@BB@@=?@9??<@<?@;@?@@>A@@@ABB7;;44&4<2=C?@=?=@@?:?7=::;;@7<;>@<;9@D<@@<@@>@@@?BBBB<BBBB@CE?EBB?B@G?BB<B=BCBBBBCACCBF=BBAAABBACCBBBC=AA?A?BB@@@@@@?BA@7@:00)/79/97947:/9)0//;9<;;<>>BB:6:B@A@8@9;5===0?955<)5555
@N9IO0:00780:06151
TACGTAGTGGCAAGCGTTGTCCGGATTTACTGGGCGTAAAGAGCGCGCAGGCGTCGTTCAAGTCGCGTGTGAAAGCCCCGGCTCAACTGGGGAGGGTCACGCGATACTGATCGACTCGAAGGCAGGAGAGGGTAGTGGAATTCCCGGTGTAGTGGTGAAATGCGTAGATATCGGGAGGAACACCAGTGGCGAAGGCGACTACCTGGCCTGTTCTTGACGCTGAGGCGCGAAAGCTAGGGGAGCAAACGG
+
@BBBC;;6B=BC>@@BDABCCAC?BBB>CBBBD<@@;;;0;?AAAAAA;;5;;44:;545.5559@<@BB=@B;;;;;.45::;<9<>DCB5:::/77=?@BBBBBA;;;AAABA@@@A<@=::9?A9::@8@?9558B7A=AD<?=?BA::;B?BBCC<?88:;A@=0//999.::7:9<<<8==6:09?A<A@C???><<8AA=A:CC@<@@<AA<>CAA@A=;:;;:<0:@:5555&55:::1455
@N9IO0:00785:06129
TACGTAGGGAGCAAGCGTTGTCCGGAATCACTGGGCGTAAAGAGCTCGTAGGCGGGGGCGCACGTCTTAGAGGAAATCTCACGGCTCAACCGTGGGGCTTTCTGAGATACGGCGCTTCTTGAGTGCAGGAGAGGGAAGTGGAATTCCCGGTGTAGCGGTGAAATGCGTAGATATCGGGAGGAACACCAGTGGCGAAGGCGGCTTCCTGGCCTGCTACTGACGCTGAGGAGCGAAAGCGTGGGGAGCAAACGG
+
;;;CCCCC=;;:A>ABCC@:;;7;7;>BBCCBCI>;;;EM?BBBA?@BB@A4@9999$44=B;:9???BBAB@CC>CBBBBBB@CCDEAG?@ACCC7;;;4:BBBBBACBB>B9;:=9:05;::==BB9A@CCE=B?BAA09057<<6=:====BA@=@;::7:A@AABBCA<?<<>6;;:?:;?@?BB>C?CCC?B:BC>CB;@1669C@BCAACAAAABBBBABA=@>=8:4(4;;;???3?A@AA<;99
@N9IO0:00788:06136
TACGAAGGGTGCAAGCGTTACTCGGAATTACTGGGCGTAAAGCGTGCGTAGGTGGTTTGTTAAGTCTGATGTGAAAGCCCTGGGCTCAACCTGGGAATGGCATTGGAAACTGGCTGACTAGAGTGCGGTAGAGGGGTGTGGAATTCCCGGTGTAGCAGTGAAATGCGTAGATATCTGGAGGAACACCGGTGGCGAAGGCGCATCCTGGACCGGCATTGACGCTGAGGCGCGAAAGCCAGGGGAGCAAAGCGG
+
CCBAA<AC>AAAC?C9::@CCDDE@C999:BABC>??@DE=@@CBBAA@@@<9949@8@B?C>BBBCCCABABC>4;@<6AC@8AAEJ<C;BB<5B8=B8>AA,0,0A9AAA8C:::@BBB@@@BBC@DCA@@CC6@@>>;@<@=@B<A?BCCBB?>>A@@@<@@@@@AAA>>888A=A?;@<@@@=B@@@;@@A;@;;;;B@A<BB<A@;@:=AA>@AABA>9558::<<<<1::49999+////7)//77
@N9IO0:00790:06159
TACAGGGGGGGCAAGCGTTGTTCGGAATTACTGGGCGTAAAGGGTTCGTAGGTGGCCAACTAAGTCATACGTGAAATCCCTCAGCTTAACTGGGGAACTGCGTCTGATACTGGTTGGCTTGAGTGCAGGAGAGGAACGCGGAATTCCAGGTGTAGCGGTGAAATGCGTAGATATCTGGAGGAACACCGGTGGCGAAGGCGGCGTTCTGGACTGCAACTGACACTGAGGAACGAAAGCCAGGGGAGCAAACGGG
+
BCC<;;;;;;#;B?C;;;@CB?;;8:>A=A@@@B=@@@AC?DD>D@AAACB?@A8?7?7>;;6:>@A@?@CBBBC?DHJ=A@@@@CAC?CCCBB3B=;;99;;9>?>@?B@A6;5:=@?499@@A????BBBC=@>AAAA@D@D?G@CC@BBBBBBC@CBBA;;;;B;;;BBB@@@@===;?9??@<?<;;6;@B>B@BC@BBF?BCDABBBABB>@;;;@@A@::::=:==??=@@;??AA299999,9??8
@N9IO0:00813:06144
TACGTAGGGTGCGAGCGTTAATCGGAATTACTGGGCGTAAAGTGTGCGCAGGTGGCCGCGCAAGTCGAGTGTGAAATCCCCGGGCTTAACTTGGGAATTGCGCTCGAAACTACGTGGCTGGAGTGTGGCAGAGGGAGGTGGAATTCCACGTGTAGCGGTGAAATGCGTAGAGATGTGGAGGAACACCAATGGCGAAGGCAGCCTCCTGGGCCAACACTGACACTCATGCACGAAAGCGTGGGGAGCAAACAGG
+
BBCCCCCC>BBABBBA@A<A8:;F@EAD@AABDE@CBBCC?CA@@BCCBAA?AC@D>AA9:::<==>;>=>>BCD>CCCD6@@5==3:3999>?6>5:.38?>A:;;?6BCCB899=@@C?BBBBAA8==9887(7=89<;B=A6;69@>=?>:@>@9@@BD=;96><@??A:99:=7;??D=A@A4:24<.449.4.4;::4994555)5.3-48::;<;@A@@@;;;?@??@9@;99<;;.;@@BG>CCC?
@N9IO0:00777:06188
TACGAAGGGTCCAAGCGTTATCCGGATTTATTGGGTTTAAAGGGTGCGCAGGCGGGGCTTTAAGTCAGTGGTGAAATCCCTTCGCTCAACGAAGGAACTGCCATTGATACTGAAGCTCTTGAATGTAGTTGACGTTAGTGGAATGTGTCATGTAGCGGTGAAATGCTTAGATATGACACAGAACACCGATCGCGAAGGCAGCTAACGAAACTATTATTGACGCTCAGGCACGACAGCATGGGGAGCAAACAGG
+
ABB:979C9AB=B?AAAA@CCC@C@BBC>??588*8@/9929?8???BAAB?BBCA6@??9@=A@@ABAA>ABBD=CCC>D@B?@@CD@CBB@BBC@CCBB>BB?AAAACCBB?AABBB?BB>AB@;;<?;<;BC=A@AA=@@CDCCCBBBBBAA??;?AAA9A@??9?????AA9:;??;:5;;?5<;<;;B::4:29=@B?@:>CCE>B900,0/2<>=A@A?9916;=@@@;;;A;:;;.;A@@A9A;;5
@N9IO0:00790:06174
TACGAACCGTCCAAACGTTATTCGGAATTACTGGGCTTAAAGGGTACGTAGGCGGCGCTGTTAGTCGGGTGTGAAATCCCTCGGCTCAACCGAGGAATTGCGCCCGATACTGCAGTGCTTGAGGGAGACAGAGGTAAGCGGAACTGATGGTGGAGCGGTGAAATGCGTTGATATCATCAGGAACACCAGTGGCGAAAGCGGACTTACTGGGTCTCTTCTGACGCTGAGGTACGAAAGCTAGGGGAGCGAAGGG
+
:=//:5;599>*0/)///4:<7<:6;29-7887?4??8?A<AA9A@:55@@5<=99;;AAA>@<<;CD>;;;BBB<BBB;AAB8<//0*/4::;;?<=6==455)555;<<<==<<<<;6555909999::>>55505==8<9<;;;=<7<>7:::<8;===5555<<7?@;:==A@9:36;59>@6>;8:38///(/68(--:*--999077335).....78999:;@>>>@=05356688....775;77
@N9IO0:00803:06171
TACGGGGGGAGCAAGCGTTGTTCGGATTTACTGGGCGTAAAGGGCGCGTAGGCGGCCACCGCAAGTCAATTGTGAAATCTCCGGGCTTAACTCGGAAAGGTCAACTGATACTGCGGGGCTAGAGTGCAGAAGGGGCAACTGGAATTCTCGGTGTAGCGGTGAAATGCGTAGATATCGAGAGGAACACCTGCGGCGAAGGCGGGTTGCTGGGCTGACACTGACGCTGAGGCGCGAAAGCTAGGGGAGCGAACGGG
+
CCBBB@@@':;9B9BCBB?CCACC9?@C=@@@DB=BBACC>BB>CBA@A>;900*03;;7;;B>@BAA<A7BBBBC;B????CD;@@?C?BB>>9>A:?>BAA>B>??AA>>=9:99&3;9>898=88<81777+783988273627;25-5>=>C;;7;AAA:AABBAA@B@@A=<9<=>5;6;@@<@:<=8>56+20255(2357775-9@AA::56888665655/56===<19A999@@5??B@@=AAA8
@N9IO0:00767:06212
TACGGAGGGGGCGAGCGTTATTCGGAATCATTGGGCGTAAAGGGCGCGTAGGCGGCCCTGTAAGTCTTGGGTGAAATCCCTCGGCTCAACCGAGGAATTGCCTTGGATACTGCAGGGCTCGAGGCTGGAAGAGGGCAGTGGAATTCCCGGTGTAGCGGTGAAATGCGTAGATATCGGGAGGAACACCAGTGGCGAAGGCGGCTGCCTGGGCCAGTTCTGACGCTGAGGCGCGAAAGCGTGGGGAGCAAACAGG
+
EAAA?AABBB0A?B@;:;?CD>AA@C?AACF<CI?BBBBB<BF=??@>=?=600*0/(/99;6;7@@@CC>;::D=B>>7?AB?BC@@=A?@@@=B=@1668B>BACAAAA@>;??4;;;;:<8>?;:>:DBBB<=;;;>9=9=:>>3?595488330444=4;9;;9977////::39;6<9=<?<<<A@:AB=:>:=B9BBBC>BBC<B>BAA<?:::BA@@?;9.444<>>7CAA@BDD;BBCCC?DCC?
@N9IO0:00790:06214
TACGGAGGGTGCAAGCGTTATCCGGATTCACTGGGTTTAAAGGGTGCGTAGGTGGCTTTGTAAGTCAGTGGTGAAAGCCCGCAGCTCAACTGCGGAACTGCCATTGATACTGCTTAGCTTGAATCAGGTCGAGGTGGATGGAATATTACATGTAGCGGTGAAATGCTTAGATATGTAATAGAACACCGATTGCGAAGGCAGTCCACTAGGCCTGTATTGACACTGAGGCACGAAAGCGTGGGGATCAAACAGG
+
CCCC?CCF>CCCCACBBB;;;C@C@BB?A??899.99.94(4;1:;BB<;;?;;7;@B:DDEACBBBB;<5;<;;)57;(45BA@?@@6;9?AB@E@@@A@<??>@?BBAAAAA=AABB?BB???@?=B@;;<?BB@AA@?A>???>BBBBBAA?99.99::1:;:<6;;>;>@C:905<AA7;;A=@@@000=;,0,/<AAA<BBBBA=A7;55=A?BBA<@;444.4889>?6?;9:??@3@?ABB=;<:@
@N9IO0:00798:06231
TACGAAGGGGGCTAGCGTTGTTCGGATTTACTGGGCGTAAAGCGCGTGTAGGCGGACTTGTAAGTTGGGGGTGAAATCCCGAGGCTCAACCTCGGAACTGCCTCCAAAACTACAAGTCTGGAGCAAGATAGAGCAAGTGGAATTGCGAGTGTAGAGGTGAAATTCGATAGATATTCGCAGGAACACCAGTGGCGAAGGCGACTTGCTGGATCTTTGCTGACGCTGAGACGCGAAAGCGTGGGGAGCAAACAGG
+
@@@AA4;;;;*9<;<>CFACC@BB?B@@8@ABBC;:;:AA;@@A@B@@@@@;;;4<B?449924:.4444$4::;4<BD>????AA@A>B?BBB?B?B:492<;399:&/;;//)/////*73;>690/.-.-/3.356,2,.2/.//..335:::6;///'.3/--,,--225.222:;496;<<@DDBB@BBC?B>AAA;;6;BA@?C;;;I>CBICB;;;BA;;;BBCBCC<BABBAAA7A;;;C=BAB?
@N9IO0:00803:06230
TACGTAGGGGGCGAGCGTTGTCCGGATTTACTGGGCGTAAAGAGCGCGTAGGCGGAAATCTAAGCGTGGCCTGAAAGCCCCCGGCTCAACCGGGGAGGGCGGCTGGCGAACTGGGTTTCTTGAGGACGATAGAGGAGAGTGGAATTCCTGGTGTAGCGGTGAAATGCGTAGATATCAGGAGGAACACCCGAGGCGAAGGCGGCTCTCTGGGTCGTACCTGACGCTGAGGCGCGAAAGCGTGGGGAGCGAACGG
+
DDBBA:::::*:CA=BAC@CCCAC=AAA;BBABB=@B@@@:@;;;@?=?;:4;B;@@6<=00,0<@@><D?;;9C=ABBBA,A5;;:?.924<<+499,94.444.4<@798<:(9;(9@:=>=9=00//:::?6>:=@A@9?:?:@:@A?AA@??AA=???A;99:88<<<==?>@?>@@<@=???A7?@@=@><1819929?BCCCDD=A:;;;C@A@@@BBA@AB@;;;BBD;@@??@@@6A@:993:99
@N9IO0:00812:06252
TACGTAGGGTGCAGGCGTTAATCGGAATTACTGGGCGTAAAGCGTGCGCAGGCGGCTCCTTAAGTCAGATGTGAAATCCCCGGGCTTAACCTGGGAACTGCGTTTGAAACTGGGGGGCTTGAGTGTGGAAGAGGGGGGTGGAATTCCAGGTGTAGCAGTGAAATGCGTAGAGATCTGGAGGAACACCGATGGCGAAGGCAGCCCCCTGGGCTAACACTGACGCTCATGCACGAAAGCGTGGGGAGCAAACAGG
+
BCCFCCCD>9::DC?A;;6;=ABC=C9;:<DCCI>CBCGG>BCBBBACA::4:;5;BA@C@C?AA:85<;<<===13733&3;18913.36:@A=B<??BA???:=B?6CAA====&:A<A<8?;;=6;4;397878#37173:4858?8>9;8855522280685:;>>=:::529.9;.:0;BB@EBBB:>;:7>7@?@BAAA1?=:2=??;@B=><8//////8:??>DCC>DA>9888*7373<3::B?
@N9IO0:00764:06260
GACGTAGGGGGCGAGCGTTATCCGGATTCACTGGGCGTAAAGGGCGCGCAGGCGGCTACGTAAGTCCGGCGTGAAATCCCACGGCTCAACTGTGGAACTGCGTCGGATACTGCGTTGGCTTGAGGATGGTAGAGGCCATTAGAACTAGCGGTGTAGCGGATGAAATGCGCAGATATCGCTAGGAATGCCGGTGGCGGAAGGCGGAGTGGCTGGGCCACTCCTGACGCTGAGGCGCGAAAGCTAGGGGAGCGAACCGG
+
BCB@@;;;;;*:C@@AAAAAAA@C=AA?AABDCC>;;;AB4:4):=449:=6;;.;:;?>:>;@@B?B@AA@@@=8499,48==AC>>9=@@@@=A?BBBAA@@@>ACBA?@@AA>A===:?;;4:4E5<?::9-3-337;;@=@:737749333333,333;;,34:666--,,----//3,3,399,3,//(//(/(/(/80333606///(/(..37.3/222522293857652'2299:>>299;66*/+/7
@N9IO0:00767:06290
TAACGGAGGTGCGAAGCGTTGTCCGGATTTATTGGGTTTAAAGGGTGCGTAGGCGGCCCGGTAAGTCAGTTGGTGAAAGGCCTCCAGCTCAACTGGAGAACTGCCATTGATACTGTCGGGCTTGAGTACAGACGAGGTTGGCGGAATTGATTGTGTAGCGGTGAAAATGCATAGATACAATCAAGAACACCGATTGCGTAGGCAGCTAACTAGGCTGTAACTGACGCTGAGGCACGAAAGCGTGGGGAGCGAACAGG
+
--(-95//)59555455558::<8<066>)55.55)5:19;(33(3/-7-,,(,,(,6/60::-;48944.459:::)/)-0-/)/9669=>?@A8949.4444733-33337737999-335::88444444499393=4:;296A7>>@5;@;?;655759333&33:::888734923;;-4449885:33-373/::*0/6787487/52954?A=ABB@;;:66558;9/0//(/7<4444&4499=39;?9
@N9IO0:00781:06283
TACGGGGGGAGCAAACGTTGTTCGGAATCACTGGGCGTAAAGGGCGCGTAGGCGGCCCTGTAAGTGGTGTGTGAAATCCGATGGCTCAACCATCGAGCTGCGCTCCATACTGCAGGGCTTGAGTACAGCAGAGGAAAGTGGAATTCCTGGTGTAGCGGTGAAATGCGTAGATATCAGGAGGAACACCGTTGGCGAAGGCGACTTTCTGGGCTGCTACTGACGCTGAGGCGCGAAAGCCAGGGGAGCGAACAGG
+
AADDDAAA)000:;1/0/49;8B=:=<DCCBAAB;;9:>@8@B<BBCBBA@>;;5;:)444<9CCB?ACCCC@@@<AB???>?=:?;=7@*00:::6A@@@@AA@>AA@@@::3880881779;888:888BC8DC<@?A.:585:6:;7;:9;?77,3799(:?@BBBBCAB?>@9.45;@8>@@=AA4;5;B@9@7?@C=BB<BCBE@A955==;::::4444556;;;555)53-3333&44::<:89:;
@N9IO0:00781:06288
TACGTAGGTGGCAAGCGTTGTCCGGATTTACTGGGCGTAAAGGGCTTGTAGGCGTCCGTTAAGTCCGGTGTGAAATCTCCCGGCTCAACCGGGAGGGGTCACCGGATACTGGCGGACTAGAGGTGGGCAGAGGAAGGCGGAATTCCCGGTGTAGCGGTGAAATGCGTAGATATCGGGAGGAACACCAGTGGCGAAGGCGGCCTTCTGGGCCTACCCTGACGCTG
+
BBCCC@@=9:4;C@B@BC?@@@;@8:990;AAAC>AA@BB=BD=BA6;;A<800/949947+//:7;7<BAAAB9;;<BB=CA@?@C?C?AA<ABAB5::AA<@=?A???B???=ABBCDCB;;;;0;?@B@=A:;8;C@D;;;;E>C@BABBCBB=@@AA9@@A@A@@AA@;:;:.9?9@?BBB?A@?@<@@A=@=;;4;4:8>=?C<?<@=A@:695<;::4
@N9IO0:00790:06270
TACGGGGGGGGCAAGCGTTGTTCGGAATTACTGGGCGTAAAGGGCGCGTAGGCGGGTGTGCGAGTCTCTCGTGAAAGCCCACGGCTCAACCGTGGAATTGCGGGAGATACTGCACGTCTTGAGTCCGGGAGAGGAGGGTGGAATTCCCAGTGTAGCGGTGAAATGCGTAGATATTGGGAGGAACACCGGTGGCGAAGGCGGCTCTCTGGACCGGTACTGACGCTGAGGCGCGAAAGCTAGGGGAGCAAACGG
+
BACCCCCCCC"BC7<;BB?BB@AA?BBF@CC@AA<BBBCD7;;7;AAAACC@BBB<A@>A@BAAABBCCABB@@@7;;A9AAA?ABCC@CACCDAJAK;9:B=8>??ABBBDDB;<<CD@BCABA=A@7;;CC?CBC>CD@D<;;;D=BCBBACAAA?BBBE>BAACBB@?@@??CC;BA;@<?A@;A=;;6;@B?B@CC@A@ABCCC?AA<@:@>:==<;99949939=@:;;0;??@@A@3@>?==09;;
@N9IO0:00796:06265
TACAGAGGGTGCAAGCGTTGTTCGGAATCATTGGGCGTAAAGGGCGTGTAGGCGGTTTGTTAAGTCATGTGTGAAAACCCTCGGCTCAACCGGGGAAGGGCGCATGAAACTGGCAAGCTAGAGTACCAAAGAGGGGGGTGGAATTCCCGGTGTAGCGGTGAAATGCGTAGATATCGGGAGGAACACCTGTGGCGAAGGCGGCCCCCTGGTTGGATACTGACGCTGAGACGCGAAAGCGTGGGGAGCAAACA
+
CCCCCAA@:@B?@>AA@@<??>@B5;9;AAB@DD;A@:99/7:1:;AA@@?=9949A8@?<A>AAAACCCA<;9;:&4<2?5926<BB:=:ACC9D<A?8@>?:==@@:AAB?AB=AAAAAA@=@=6=;4;BA<B<B%AA>A5:6;@;>8>CB;:9?5>>;?6;;@>=??@CBAAAC:AB>B>BBBACCBA>ABC?BABB=BBBB2@C@CAD:;;BA::5555<==<9:9>:;;0;>@>@DD9A@BB>2<9
@N9IO0:00802:06275
TACATAGGGAGCGAGCGTTATCCGGATTTATTGGGCGTAAAGCGCGTGTAGGCGGTTTTGTAAGTTAGGTGTTAAAGCTGTCGGCTCAACCGACAACCGCACTTAAGACTGCAAAGCTAGAGTTTGGGAGAGGGAAGGGGAACTAACAGTGTAGCGGTGAAATGCGTAGATATTGTTAGGAACACCAGTGGCGAAGGCGCCTTCCTGGACCAAAACTGACGCTAAAAGCGCGAAAAGCGTGGGGAGCAAAACAG
+
:>=A?A@B=::9>99;;;=;;;=@@DED>BB@CI?CBBBB8;;BBBBBBBB@;:9;DD*9;;155=AB<@AC@CD?;<:BBAA@BCCCAC@BAAA7;7;A@@A=A=@AA;56;?3;<A;66;;;4;?7=<<>>0616;;+96;<<7:<<;5555443:99<4555995569@@@CC?BB<A=@A@=B@@@?AAA>A=AAA5;4;2993>::>??2<<<BB<<:999.33383333&33333::+883333&388
@N9IO0:00804:06291
TACAGAGGTCCCAAGCGTTGTTCGGATTCACTGGGCGTAAAGGGTGCGTAGGTGGTGGGGAAAGTTCGATGTGAAAGCTCCGAGCTTAACTCGGAAATGGCATTGAAAACTACCCTGCTTGAGGGTTGGAGGGGGGACTGGAATTCTCGGTGTAGCAGGTGAAATGCGTAGATATCGAGAGGAACACCAGTGGCAAGGCGAGTCCCTGGACAACTCCTGACACTGAGGCACGAAAGCTAGGGGAGCAAACAGG
+
CCCCCBC?BAD>C<A9;;@ABGCC?BB@BAA>>=5;>?@@9@C<@@@BBBC@BA?CCDD;CD<@@BBCBCCCEEE>@@>B=@???A6:6:B@@<@C=BC9CCD@@???5@??AD8;<<<7:599498@=AABAAA)@@AC>B<@<AA>@9>@<:=<00)/99:1::::<90/------*,,(*(,,*(((((((*(*(*,,--/7.7<299;5555.55588::;;?:>==944(4484444&4::>?19992
@N9IO0:00807:06285
TACGTAGGGTGCGAGCGTTAATCGGAATACTGGGCGTAAAGCGTGCGCAGGCGGTCTCGTAAGACAGGTGTGAAATCCCCGGGCTCAACCCGTGGGAACTGCGCTTGTGACTGCGAGGCTGGAGTGTGGCAGAGGGAGGTGGAATTCCACGTGTAGCAGTGAAATGCGTAGAGATGTGGAGGAACACCGATGGCGAAGGCAGCCTCCTGGGCCAGCACTGACGCTCATGCACGAAAGCGTGGGGAGCAAACAGG
+
CCCICCCB=;;;CCBABB?A>CBB@C8;;A:::495;@>7BAB@@@?@??3992788334;7<<@?A?B:::7A9@AAA8@D===6:(//(//99.60-,,,,,2,,,/////66/3,/883//////(33/-,,(,,),*(*(*(*(,,-----/3333222'..3....95....3.55383<33/499848886;4=<33,33,333(348::::;=:<:=====;777333(3887777(39333(3993
@N9IO0:00771:06350
TACAGAGGTCCCAAGCGTTGTTCGGATTCACTGGGCGTAAAGGGTGCGTAGGCGGTCGGGTAAGTCTGACGTGAAATCTTCAAGCTCAACTTGGAAACTGCGTCGGATACTATTCGGCTAGAGGAATGGAGGGGAGACTGGAATACTTGGTGTAGCAGTGAAATGCGTAGATATCAAGTGGAACACCAGTGGCGAAGGCGAGTCTCTGGACATTTCCTGACGCTGAGGCACGAAAGCCAGGGGAGCAAACGGG
+
CCCBBAA<ABB;B7;;>>=AA<BB?AB@BBBDCB<AABFD=BA<AAAB@@C?>><>AAC>CCABBAA@B?@ACDE>BBB@@@=@BCBB?BB@CADC>CAB:;;AB?BBBA@@@>BB>BBBBBB?B>AA@CBDD;@@@@:;69<@@@A?B>AACCA;9:ABBB<@@?BBAA?<<=::.48:.4.5@?:A000*///)/5;:=?>CBAAC8@=844/47<AAAAA555:0448333(3:<==;;0;==@>8@@@:
@N9IO0:00780:06321
TACGAAGGGGGCTAGCGTTGTTCGGAATTACTGGGCGTAAAGGGCGCGTAGGCGGCGCATTAAGTCAGGTGTGAAAGCCCTGGGCTCAACCCAGGAATTGCACTTGATACTGATGTGCTTGAATCCGGAAGAGGATGACGGAATTCCCAGTGTAGAGGTGAAATTCATTGATATTGGGAAGAACACCAGTGGCGAAGGCGGTCATCTGGTCCGGTATTGACGCTGAGGCGCG
+
BBBB@2::::*9BAA;99?@B@@@=A?@=@BBBB=A@@BB8;;8;BCAA@@<AB?CCCBB<><>>???>BB???A<@@B<BBD<:99??CC=BC@C@C7;;<<;=???BABAEBCCBBB>BB?BA=A?E?;;<=ABCCCCBC@B@BM;;9CCCBBAB=@@CD>C?AAC@CBBBA=::(713:5:::394434889,3,33,39?<>==/778?<>=?:??????AAA=@=>:
@N9IO0:00785:06346
TACGTAGGTGGCAAGCGTTGTCCGGATTTATTGGGTTTAAAGGGTGCGTAGGCGGTTCCATAAGTCAGTGGTGAAATACAATAGCTTAACTATTGAGGTGCCATTGATACTGCGGAACTTGAGTACAGACGAGGTAGGCGGAATTGACGGTGTAGCGGTGAAATGCTTAGATATCGTCAAGAACACCGATAGCGAAGGCAGCTTACTAGACTGTAACTGACGCTGAGGCACGAAAGTGTGGGGATCAAACAGG
+
BBDCCBB<;;4;C<@>BB>ABD?B?BBB<BH@CC;@A.99/:=9AAAA@?@;::2:>A>AAC?BA@@?>@;=@@@8@BBB?B@>??594;AA@=A@@6;<D>BB?BAAA@:;;B?A?BB>BBDCBBBABCCICACCC?A@?B>B=@@B@@;;;@ACC@BBCE?DA@@?A;;;A@@@@AA@BB?BAA?BAAAAB??<@>A???B?AABBCCBCBBCACBAAAA@@@@D@ACC;;;8;ABCHFF;BBCBA9A;;5
@N9IO0:00803:06353
TACGTAGGCAGCAAGCGTTGTTCGGAATTATTGGGCGTAAAGAGTATGTAGGCGGTTGGCTAAGTTTGGTGTGAAATCTCCTGGCTTAACTGGGAGGGTGCGCTAAATACTGGTCGGCTTGAGTGTGGGAGAGGAGAGTGGAATGCCTGGTGTAGCGGTGAAATGCGTAGATATCAGGCGGAACGCCGGTGATGTAGATGGCTCTCTGGACCACAACTGACGCTGAGATACGAAAGCGTGGGTAGCAAACAGG
+
AA>B>00,0<7<@<A@A@@BB@CC?E@CACC@CC=??>??9@?BBB@@@@A?BB?A?B9;;C@DDC>D?BBBBBB=AAAA?BD<??=?<@AA@:AAC<AA@A@?@@;@@BCC?BBB?BB799:@@BEG?CCBF?BBBAAA8:8:AA>AC?AAAAAAA>ABBD?CCCBBBB?@@;9;5.5A5;.9>@>C?D@@@BBAABAA>AA@@AAA8<=8<<B@BCBBB==;;;;:3388883:?<BC?8B>BBCA8;5:5
@N9IO0:00764:06396
TACGTAGGGTGCAAGCGTTAATCGGAATTACTGGGCGTAAAGTGTGCGCAGGCGGCGTCGCAAGTCGAGTGTGAAAGCCCGGGCTTAACTTGGGAATTGCGCTCGAAACTACGGTGCTGGAGTATGGCAGAGGAAGGTGGAATTCCACGTGTAGCGGTGAAATGCGTAGAGATGTGGAGGAACACCGATGGCGAAGGCAGCCTTCTGGGCCAATACTGACGCTCATGCACGAAAGCGTGGGGAGCAAACAGGA
+
BBA@DAAA8@@:;7;?AA=@=AAC=A<A<@@A@B=;;;DC<BCCCCBBA@@<?@=A;;;BCC?AAA9::?>9AAD5:78*:<5<>8@8?;6=?8?=A33398?333=2::B:A<?=?97.7;99792::779/8:@2898@?B?C@BBBB@?<BBC@CCCE=BBA?@AA?B=ABCD8;;<?;>??=BBBB8;;;7;;@@>?8=8==>=8>?B@BBA??>99::4448888433(38:;<AA2;;@BE=AA@38
@N9IO0:00769:06370
TACAGAGGTGGCAAGCGTTGTTCGGAATTACTGGGCGTAAAGGGCGCGTAGGCGGCCTACTAAGTCAGACGTGAAATCCCCCGGCTTAACCTGGGAACTGCGTCTGATACTGGAAGGCTTGAGTATGGGAGAGGGATGTAGAATTCCAGGTGTAGCGGTGAAATGCGTAGATATCTGGAGGAATACCGGTGGCGAAGGCGGCATCCTGGACCATTACTGACGCTGAGGCGCGAAAGCCAGGGGAGCAAACAG
+
CCC<;;A?AA=>?<=<=@;??=@A=A6;5:;AAC>@AABB<BB=CBBECBB>::5;5<??@A099;99@<=B?@A6<C<<<+;6;;.5.515AD=C@BCB;:;B@@@@@A@A>A=@<AA<@@@ABAAA;B@BAA=B;;<BBB?B?BABB@BBA>@@@<@CBB=ACABBBBBAABAA@8;;6@:A;A>C?AB7??D6;8;@5>@<<7?@<;B69:@@==>B@;@B>;?=99:>@@;@@;>ABB8@?BBC;A99
@N9IO0:00769:06396
TACGTAGGGTGCAAGCGTTAATCGGAATTACTGGGCGTAAAGTGTGCGCAGGTGGCCTCGCAAGTCGAGTGTGAAATCCCCGGGCTTAACTTGGGAATTGCGCTCGAAACTACGGGGCTCGAGTGTGGCAGAGGGAGGTGGAATTCCACGTGTAGCGGTGAAATGCGTAGAGATGTGGAGGAACACCAATGGCGAAGGCAGCCTCCTGGGCCAACACTGACGCTCATGCACGAAAGCGTGGGGAGCAAACAGG
+
CCDHECCC:9:9B>@BAA<@<?BC6:9;ACCCCD?CBBCC>CDCCEBBA:96:?:@@CCCCC@BC@@@@@@??@?9==<<2;;6<@<@;@@=AB<A?B:>???B<B==3<;A=DDD8AAABBBBB??8?900==500)/:;>:B?B@CBBBCBCBBA?@AFD>CBBBBBBC@A@@BD:;;?B@000,0,0@6:09446>>=;8//)/-8/8(/)/8::7////:77/448<999,9=<=@??2;;;@B<@@@?
@N9IO0:00772:06398
TACAGAGGGGGCGAAGCGTTGTTCGGAATTACTGGGCGTAAAGGGCGCGTAGGTGGCCACCTAAGTCCGACGTGAAATCCCTCGGCTCAACCGGGGAACTGCGTCGGATACTGGGTGGCTTGAATCCGGGAGAGGGACGTGGAATTCCAGGTGTAGCGGTGAAATGCGTAGATATCTGGAGGAACACCGGTGGCGAAGGCGGCGTCCTGGACCGGTATTGACACTGAGGAGCGAAAGCCAGGGGAGCAAACGG
+
<@>9;;;:;;*;59499::5//)/7)/)/5//555)4;444)44)4;;8844.4438.33-33-333-3<555499)444)4=<8::00,0*///&/)//45:9:B:<@@=:;;0394:C?@@<;9.44)4;9>>::;<<>:=8A6>6:=8==B??@A>?::9,499:<===BCCCBB@BB;@;>@A;?7;A5>55455:::>==?9<?=>@<@>CAC?BBCAA@CBB>AAA===133-3333&3;333(3;7
@N9IO0:00773:06390
GACGAACCGTGCGAACGTTGTTCGGAATCACTGGGCTTAAAGGGCGCGTAGGCGGGCTGTCAAGTCTGGGGTGAAATGCCGCGGCTCAACCGTGGAACTGCCTCAGATACTGACGGCCTCGAGGGAGGTAGGGGCGTGCGGAACTGTAGGTGGAGCGGTGAAATGCGTTGATATCTACAGGAACTCCGGTGGCGAAAGCGGCGCGCTGGACCTCTTCTGACGCTGAGGCGCGAAAGCTAGGGGAGCAAACGGG
+
CCCCB>@4:9;9@A>@CA=AA?AD?C;<;CCCCC9>=4:;0;:1>:@CCAA<?AA<ABBBBB@BBCCCCC;BBBE?CBB@C::6:A@@=@=ABC@I@B;;;?BBBBBCBBBAAA?=@<@?@@@@9??;<9999-;BBDAA?CAB@A99549A>BDCDADCCB=BBABA@@@;;;@:=<<??>:==D@C?;:5:=B=:<<B?AAAA??B598=@@?8AC@<=;:////4::=BBA<BB<;;GG<CBBBJ=BBB:
@N9IO0:00779:06388
TACGTAGGGGGCAAGCGTTGTCCGGATTTACTGGGTGTAAAGGGTGCTCAGGCGGATTTTTAAGTCAGAGGTGAAAGCCCGGGGCTCAACCCCGGAGTTGCCTTTGATACTATTAATCTTGAGTGTAGGAGAGGGCAATGGAATATCTGGTGTAGCAGTGAAATGCGTAGATATCAGATAGAACACCAATGGCGAAGGCAGTTGCCTGGCCTATCACTGACGCTAAAGCACGAAAGCGTGGGGAGCAAACAGG
+
GCCCB:9:::*9<495;;:@==8@25;=4:::<<4>??CC=CF?C@@?;:95:?;>9998'96///<;=A:<>@@8>==6=@@2<;;>0445&47;<@4668<<4555:9?==4929<<.//90/0/6)/0BEB:?@?BB>C9=DABAB?A@@@@>>:;9990555<<?>??CCCCCBBB;;9;BB@D@BA-00B+0*000>2<>=<;4;.9=>@BEEAA;;;9?>6>999555)5@?A@CB095999,5997
@N9IO0:00783:06375
GACAGAGGTTGCAAACGTTGTTCGGAATTACTGGGCATAAAGCGCACGTAGGCGGTCCGTTAAGTCATGTGTGAAATCCCCCGGCTCAACCGGGGAATTGCGCCTGATACTGGCGGGCTAGAGGTCGATAGGGGTGAGCGGAACTCCAGGTGGAGCGGTGAAATGCGTAGATATCTGGAGGAACACCGGTGGCGAAAGCGGCTCACTGGATCGAAACTGACGCTGAGGTGCGAAAGCTAGGGTAGCAAACGGG
+
CBC<;;A?B8;:AA;@??9::@BC?B?B@BCBCD<??;;;0:99=B:;;@@:;;5<C<@@<@=A@BABCBCCCCF>CCCCC0B6<;AAADBDCC;C@C9;:@@>AAD@@@@@=@CD?DBCCCC?BA9;;<;;;.9??@BC>B>BAA?BCAHGBFCCC?B;;;7<AABABABBBBABB=@@?B@BBB@C@CC?A@@@:@@@=AGCCCCC@CCCDCC>BBCCCBBA@@@=@@B;;;6;CCDEE>CBBBBB=A@?:
@N9IO0:00823:05809
TACGGAGGGGACTAGCGTTGTTCGGAATTACTGGGCGTAAAGCGCACGTAGGCGGATTTGTAAGTCAGGGGTGAAATCCCGGGGCTCAACCTCGGAACTGCCTTTGATACTGCAAATCTCGAGTCCGGAAGAGGTGAGTGGAATTCCTAGTGTAGAGGTGAAATTCGTAGATATTAGGAAGAACACCAGTGGCGAAGGCGGCTCACTGGTCCGGTACTGACGCTGAGGTGCGAAAGCGTGGGGAGCAAACAGG
+
AA@A??>?>5????BBBB>AA@AA;@6;4:@@@@=A@@>@3::9;B;;;;@<@C@DCC7:9A?@???BBB8BA@@<@@?9@BB:BCCC@C@CBD<@=@@@@4::/;ABCC;;;FE>CBBBBAAAB?B?B=@@@=AB@@@@=B?C@CBCCBBBBBB@A>@CBC=C@@A@B@@@BA?AB?B?A@=@?>9>?@@8?>@;><9949??>>??:?A?B?CCB???CCCDAAA?AAA@BA;@@CBBBB5@@@AA:<<><
@N9IO0:00836:05780
TACAGAGGTCTCGAGCGTTAGACGGATTCATTGGGCTTAAAGCGTACGTAGGCGGGCGTGCAGGCGTCGTGTGAAAGCCCTCGGCTCAACCGGGGAATTGCACGGCGAACCGCACGTCTTGAGACAAGTAGGGGCGGTCGGAACGATAGGTGGGAGTGGTGAAATGCGTTGATATCTAATCGGAACGCCAATGGTGAAGACAGGCCGCTGGGCTTGTTCTGACGCTGAGGTACGAAAGCGTGGGGAGCGAACGG
+
BBBCBAA=ABB@@<@000,0@>@?@BB>@AA6::/8B8=@9>999?@@=??;?BB=BBB?>>A399797;899<<6<A=54445997717,222&2+2.5589942222:/85;72225/5=>:<<8<=;:::-9?2;9<9C@C@?@AB=;;:.77?>13:==6@998?=@@@>==00*0>>9<5::>>B?BB?:9:<@?@??:?=?BACC>BB?BB?BB??>><000=9>0:;AA9?@AAAAA6A@@@A>9;:
@N9IO0:00843:05795
AACGTAGGAGGCAAGCGTTATCCGGAGTTACTGGGCGTAAAGCGCGTGTAGGTGGGTTGGTAAGTTACTTATAAAAGCCCCTGGCTAAACTAGGGGAGGTTGAGTGATACTGCCAGTCTTGAATAGAGGAGAGGTTGACGGAATTCCGCGTGTAGTGGTGAAATGCGTAGAGATGCGGAAGAACACCAGTGGCGAAGGCGGTCAACTGGCCTCATATTGACACTCAGACGCGAAGGCATGGGTAGCGAACGGG
+
D<GHCAF@0000@4:<0;05=<9A:9669AA@BC=;:554(9?@@@???A@;@?;2:<A6:868;4///(0----&-0>?0@C>CBBA;@A@?@@2@@:A;@BCA@@?@@?@?6;;;;;=@@;???;;5;?@@=A=@@;;5;9@?B?BBBB@@BB00+0000*0B348=:::?>><<8<1::4:@A?B@@@>AAA5;5;;5;;;5;;;5;=@@@@A@<@@??@ABAB;;9ACC@C<?@;;;0<ABBBB@BBD=
@N9IO0:00851:05788
TACGTAGGTGTCAAGCGTTGTCCGGATTTATTGGGCGTAAAGCGCCCGCAGGCGGCTTGCCAAGTTCGATGTGAAATCTCCCGGCTCAACTGGGAGGGTGCATCGAAAACTGGCAGGCTTGAGGCAGGGGAGAGGGATGTGGAATGTCAGGTGTAGTGGTGAAATGCGTAGATATCTGACGGAACACCAGTGGCGAAGGCGGCATCCTGGCCCTGTCCTGACGCTCAGGGGCGAAAAGCGTGGGGAGCAAACCGG
+
AAA@<00+0=@00,:?AA4:9@.42:;;,;;;AB<BABDD>C:;;D=B@@@??@<@@=@A;@=AA<@CCAAADFC=;;<@@0;2:44=3<4:;0:>>9>?A=>33333&3886499:@A?B>A=@;;;;&9:==9:;>D<A:A?BCAAACAGGFCCCC?CCCI?CA@@A;;;A@@AAA????B?@;;5;=<=8>9=9@=?B?B;:;;;;4;:.97789>??@B>>?@@>>2=9;;:*:=9:999*949@@6?:94
@N9IO0:00856:05767
TACGTAGGGTGCGAGCGTTAATCGGATTTACTGGGCGTAAAGCGTACGCAGGCGGCTTGGTAAGACAGGTGTGAAATCCCCGGGCTTAACCTGGGAACTGCATTTGTGACTGCCTGGCTAGAGTCTGTCAGAGGGGGGTGGAATTCCACGGTGTAGCAGTGAAATGCGTAGAGATGTGGAGGAACACCGATGGCGAAGGCAGCCCCCTGGGATGAGACTGACGCTCATGTACGAAAGCGTGGGGAGCAAACAGG
+
CCCBBBBB=;;;CBCABB7;7;AB>;;:8;BABD>A@ABB<AAB@?@B@@@;8829=2;5559BBHFD>??BBBC6BBBA5??,9::A=AACCD>D?BAA@??C>A@BCC????AA<>??=;;;=:<AAACCCDDFD):8073<5;2;=?8?C785==;:<;=18<A977BBB@;@::6::<><447-33787@@??C<;?:>===+<AA<??>??@>?AA?@@BBA@;9:9999,49///;<.///::)//;5
@N9IO0:00820:05858
TACGGAGGGGGCTAGCGTTGTTCGGAATTACTGGGCGTAAAGGGCGCGCAGGCGGCTGCTCAAGTCAGGCGTGAAAGGCCTGGGCTCAACCCGGGAATTGCGCTTGAGACTGGGCTGGCTTGAGTGCGGGAGAGGATGGTGGAATTCCCAGTGTAGAGGTGAAATTCGTAGATATTGGGAAGAACACCGGTGGCGAAGGCGGCCATCTGGACCGCAACTGACGCTGAGGCGCGAAAGCGTGGGGAGCAAACA
+
DCBB>@?@A@,ACBBCCC@BB@BF@CACACCCCF?:;;FE?DI?@@AA@AA?;;.;99;@@B>B@A@A=AB@@@E=@=A?BAB<;;<B>AA<AA8A>A84;3994>:BBB<C=7C8939A288898<;81888849=A1336@<@;??4459899:::8=CCC>C@@@;::<BC=?DA5:39>9>=@=A<@B=A@@<@=A@@B8;:A?=3:;:::<7<?@?:@>>::95:?:;99,444;=@@166=@@6@;
@N9IO0:00815:05863
TACGTAGGGCGCAAGCGTTGTCCGGAATTATTGGGCGTAAAGAGCTCGTAGGCGGTTTGTCGCGTCTGGTGTGAAAACTCGAGGCTCAACCTCGAGCTTGCATCGGGTACGGGCAGACTAGAGTGCGGTAGGGGAGACTGGAATTCCTGGTGTAGCGGTGGAATGCGCAGATATCAGGAGGAACACCGATGGCGAAGGCAGGTCTCTGGGCCGCAACTGACGCTGAGGAGCGAAAGCATGGGGAGCGAACAGG
+
DDCDBBBG>BB@@=@@@@@BBB@B@DAC@BB@BE=??:::/9=>@@@A@9929=8@?9@@BBBBBCBC?@==0000+/0<768;@@?@<@?AAC@@?C7::@??<>6BCBBB<ABABBAAACB@@?@<@;;:;-;BAABCAD@D@D@CB@BCCCCCC@;;:;8BBA?;;;@AAC@>93:?<@5@BB?BC??=?A@?B=AAA;977=888)76;?A><>9737<@::94>;>?@?8@;;;AAA8BBBBCABBB?
@N9IO0:00815:05871
TACGTAGGGTGCGAGCGTTGTCCGGAATTATTGGGCGTAAAGGGCTCGTAGGCGGTTTGTCGCGTCGGGAGTGAAAACTCAGGGCTTAACCCTGAGCCTGCTTCCGATACGGGCAGACTAGAGGTATGCAGGGGAGAACGGAATTCCTGGTGTAGCGGTGAAATGCGCAGATATCAGGAGGAACACCGGTGGCGAAGGCGGTTCTCTGGGCATTACCTGACGCTGAGGAGCGAAAGTGTGGGGAGCGAACAGG
+
ECCAABBD>CBBCCCACBAGA@9<7=7<466:@@7AB>CC8C@8CBCBBBA>992:A9@@BCCBBBBB;;;<;;CC:BCDCCC?DCAC@CG?CCICC@AAAB?@>AA@>?AB9@@@CCC@@@@;A@@A?BDBB9A:;6;@>A?CAC@BB@BA@@@BA=A;::5:A@A@A;;;@@AAC7;;>A5;;@<A?BB@BCA=?<?A=@=AAAABB=AAA@CC@A:::@@A;;;9?A@@@@;?BB;;;;.;;;B@=:::?
@N9IO0:00817:05895
TACAGAGGGTGCGAGCGTTAATCGGAATTACTGGGCGTAAAGCGCACGTAGGTGGCGACGTAAGTCGGGTGTGAAAGCCCCGGGCTCAACCTGGGAATTGCATTCGAGACTGCATTGCTGGAGTACGGAAGAGGAGGGCGGAATTCCCGGTGTAGCGGTGAAATGCGTAGATATCGGGAGGAACATCAGTGGCGAAGGCGGCCCTCTGGTCCAGTACTGACACTCAAAGTGCGGAAAGCGTGGGGAGCAAACAGG
+
CCCAAAFF>CBBB??;7719:=AB@C?B?BBAAA<?>>??5:9::B:;;BA?;;6;AA@@@G@CCCCC=CCAA?A7:9FD:BB<??AC=A??@@9?=A=@AAA?B;;;BBCC@@?@BBAB=????@@=@=@AA6<;C6<;?A<@=@A=A=BA@@@;;6;BCE?CCCCBBCC;;9@B>6661644444599;.55949.445:=6=???7;>6?;9<<<665:::444)4:9//)/9/9/55599+9;9==45656
@N9IO0:00826:05904
TACGAAGGGGGCTAGCGTTGTTCGGAATTATTGGGCGTAAAGGGCGCGTAGGCGCCCGACAAGTCCTGGGTGAAATCCCTCGGCTCAACCGAGGAATTGCCCCGGAAACTGTCGGGCTCGAGGCCGGGAGAGGGTAGCGGAATTCCCAGTGTAGCGGTGAAATGCGTAGATACTGGGAGGAACACCAGTGGCGAAGGCGGCTACCTGGACCGGTTCTGACGCTGAGGCGCGAAAGCGTGGGGAGCAAACAGG
+
CCCBA>BBBB5BCCEBBB?@@<@A;B=B=AB=AA9??:99.33(3:<<BA@=998A3:8AA449@<@BC<A@@@9@BB0;<;5;AAA?C8;;B6:46699<<&54:9)5955544)499:44.:54:09949@8?BB?A6;8;7@>;?::?>?>@=7>::=5::8:8;8:733;;;3;:6<6:;<7BB=B>BBC7B7>82;922+26.5517571555:;595<?@<AA:9;B9@=><<;<0==@@A:??=:
@N9IO0:00839:05908
TACGTAGGGGGCGAGCGTTGTCCGGATTTATTGGGCGTAAAGAGCTCGTAGGCGGTTTGGCAAGTCGGGTGTGAAAACTCCGGGCTCAACTCGGAGACGCCACTCGATACTGCCATGACTTGAGTCCGGTAGGGGAGTGCGGAATTCCTGGTGTAGCGGTGAAATGCGCAGATATCAGGAGGAACACCGGTGGCGAAGGCGGCACTCTGGGCCGGAACTGACGCTGAGGAGCGAAAGCGTGGGGAGCGAACAGG
+
BBBC@99999*;A@:<<=:>@C9B=<::9;D?DD>AAA@?8=:@AAAAAAA=CA=A@;A?A@=AA@@C:9:;;;;;&49B5@@896BB?BCCCAAAACCB?CCBB8:99887914:<<<@=A<59?7<5;?A==+5555554:7@>BAED>@A@;>>>8<<;:29:44554;:<;<;<5:;7;:=>C<A;AA>BCA>A?BB?B:9:AAAC<A>A?B?BAA@@:98>?@<?::=A<5<@>9::9-:>?>@=:945
@N9IO0:00841:05874
TACGAAGGGTGCAAACGTTGCTCGGAATACTGGGCGTAAAGCGTGCGCAGGCGGCGCCGCAAGTCGAGTGTGAAATCCCCGAGCTTAACTTGGGAATTGCGCTCGAAACTACGGTGACTGGAGTGTGGCAGAGGGAGGTGGAATTCCACGTGTAGCGGTGAAATGCGTAGAGATGATGGAGGAACACCGATGGCGAAGGCAGCCCTCCTGGGCCAACACATGGACGCTCAGTGCACGAAAGCGTGGGGAGCAAACAGGA
+
@@A094;C9BB;;;0;;;=B@@>A?A-0/:99<9;<:BB<A<C=>=<:-.(--(-8:::8/)//////6699::(7377&3//77)/)/:4::/<)733899::><>7<?A:;7;00///)//398<3=;3999)3<1;>:=4@4:6:<88::888=8=AAB8:339;8////66677,33172:<<9><<@7994.4.44444(445889194925-----(-,***-----//:<==43973333&3338808:;,3
@N9IO0:00854:05887
TACGAAGGGTGCAAGCGTTATCCGGATTCATTGGGTTTAAAGGGTGCGTAGGCGGGGCGATAAGTCAGTGGTGAAATCCTGCAGCTCAACTGTAGAATTGCCATTGATACTGTCGTTCTTGAGTACGCTCGACGTGGGCGGAATGTGCCGTGTAGCGGTGAAATGCTTAGATATGGCACAGAACACCGATAGTGAAGACAGCTCACGAGGGCGAAACTGACGCTGAGGCACGAAAAGCGTGGGGATCGAACAGG
+
BBBAA:?B<AA@C@CBBB>ABB=A>::8:AA9BB7A=2:4/8;18=@??>?<?@?A8ABCBB?BA@@@AB?BADD>CD@BBA;;;>CCAHFFIBCB@C?@@@CB<@@BB@?@?@??=::4:;A@BBBBBA??????C=AA>A=?@@9:399=>?ABB?BAAA<BBAA=A@A????8=?@;;;?BBD;<;CCAA;;7;DDBBAA@BAAA@@6=798.8===?@=?=>=:=?@;;;;&:;@@CCC9?<@9929;9<
@N9IO0:00855:05867
AACGTAGGAGGCGAGCGTTATCCGGAGTTACTGGGCGTAAAGCGTCTGTATGGCGGTTTTTCAAGTTGCGTGTGAAAGCGCCCGGCTAAACTGGGCGAGGACACGTAAGACTGGAAGGCTAGAGGCGGGTAGAGGGTGCAGATCGGTGGTAGCGGTGAAATGATGTAGAGATCCGGAGGAACACCGATGGCGAAGGCAACCACCTGGGCCTGTACTGACGCTGAGACACGAAAAGCGTGGGGAGCAAACAGG
+
>2?CBCE@AA=AB@594;5989483;88-3799=5=?@@C69;A?=?=>0//57729===,@=8==9666?;<<<<09;559)5.5555)5::@6>;;:8<:::99=5666>>:>9<?DCCB;;54=909@:99?,9;77733//3//)////333//;5:///::;998333,3,3849-33;054;;5:;=:=:>>9;7;=8=AA<?>@@@@>>>??AABBB>?;<<:::9+9<44444&49:<?6===:
@N9IO0:00857:05907
TACGTAGGGTCCGAGCGTTGTCCGGAATTATTGGGCGTAAAGCGCGCGCAGGCGGTCCTTTAAGTCTGATGTGAAAGCCCACGGCTCAACCGTGGAGGGTCATTGGAAACTGGGGGACTTGAGTGCAGAAGAGGAGAGTGGAATTCCACGTGTAGCGGTGAAATGCGTAGAGATGTGGAGGAACACCAGTGGCGAAGGCGACTCTCTGGTCTGTAACTGACGCTGAGGCGCGAAAGCGTGGGGAGCAAACAGG
+
FFBCBBBC=@@:@>@?AA>AAA?B?C@CACCACC???@CD5::@;;;A@@@?;;7;C>BA=B?BBBBBBBBB@<<5BB>6=GC?CCA@=A=@@B?@AA<ABBB@BADD=BBDDEI5BBB@BBABBCCCB?BAA=A@@@@@;?<?<?<?BABBCBBBB?BA@@:@>?8?::=CBA@==8==7=7@::8@A:?7A>>487?>@@?===<B6;:;:?>;>>89:=<=?5505>A>?@3;?@@@AA9BBCDD>789=
@N9IO0:00860:05872
GACAGAGGGGGCAAGCGTTGCTCGGAATTACTGGGCGTAAAGGGCGCGTAGGCGGGATGGCAAGTCGGTCGTGAAATCCCTCGGCTCAACTGAGGAACGTCGATCGATACTGCCGTTCTTGAGGGTTGCAGAGGAGACTGGAATTCCCGGTGTAGCGGTGAAATGTGTAGAGATCGGGAGGAACACCGGTGGCGAAGGCGGGTCTCTGGGCAACTCCTGACGCTGAGGCGCGAAAGCGTGGGGGAGCAAACGG
+
DDGBBABBBB2BB9;;;;=A@@@B?B@CACCDCKG;;;A@097.9@;=>@>;:;;0;>>>@A=ABBG?BBB;99D>CFD?B9979?>A@>0000*06;9;?@@A@<;=;A@;:2553:;9=@@@9@8<??@AA;@ABBBA?B=B?BB>B?977BABB>A@A>7BB>??BBB>>;887.7;,:.9?>5><98.:8?==>BA@:B@@@?@@8@@<?BB>???AA???>?;?BBABC9>98:::::'7=<882;;7
@N9IO0:00862:05866
TACAGAGGGGGCAAGCGTTATTCGGAATTATTGGGCGTAAAGGGCGCGTAGGCGGCCTGGCAAGTGGAAGGTGAAATCCCTCGGCTTAACCGAGGAACTGCCTTCCAGACTGCTTGGCTTGAGACCAGGAGAGGTGAGTGGAATTCCCAGTGTAGCGGTGAAATGCGTAGATATTGGGAGGAACACCAGTGGCGAAAGCGGCGCTCTGGGCCTAAACTGACGCTGAGGGGCGAAAGCGTGGGGAGCGAACGGG
+
CGCC@@DFGF1@@<@AAA?BC@BB?@?B?@A>AD=>>9993:A:AABBBAA?8978>AA?FC=??B@B@D?BACC=BBD=@@@=@A>A=A=@AC@C@CABA?B@B?AAA@@@@A?B?BB>ABAAB?AA=@A@A>A@?>@@4:4;=@A<BBBCBBBBB>A;::/999?@AAAAAA5:;7:B=B?B<;:;BDB?B;;;9;CC?ABA@AAA?.:2973(499;;48383333&3333(3::8888+8495@:@@=:
@N9IO0:00822:05948
CACGGGGGGAGCAAGCGTTGTTCGGATTCATTGGGCGTAAAGAGCTCGTAGGCCGCTCTGTAAGTCGGAAGTGAAAGACCACGGCTCAACCGTGGAAACGCTTTCGAAACTGCGGAGCTTGAGGCCGGGAGAGGAGATTGGAATTCCTGGTGTAGCGGTGAAATGCGTAGATATCAGGAGGAACACCCGTGGCGAAGGCGAATCTCTGGACCGGTTCTGACGCTGAGGAGCGAAAAGCTAGGGGAGCAAACAGG
+
BB:;;;;;%;AAA>BBBA>BB:C@:?@=@@@=@D=;;;@@5@;9;AACC@?<?=@@AAAA999;DBC?C?AAABH?CCC@BBC@ABAH@D?AAC?B@<BBBB@4@;;;3;;;AC<CCCC@BAA?AAFJ>CCCBADCCC=@=@=@@E@BB@BCCDDDC@CEDH?C;;;BBBCCBAA::69=8?=;;;@9@?B>@:928189949???9:29<8<29.44444<<<=;;59<<59::&9==>=F@869;<;)6:;9
@N9IO0:00828:05920
TACGTAGGTGGCAAGCGTTATCCGGAATTATTGGGCGTAAAGCGCGCGCAGGCGGTCTCTTAAGTCTGATGTGAAAGCCCCCGGCTCAACCGGGGAGGGTCATTGGAAACTGGGAGACTTGAGTGCAGAAGAGAAGAGCGGAATTCCACGTGTAGCGGTGAAATGCGTAGAGATGTGGAGGAACACCAGTGGCGAAGGCGGCTCTTTGGTCTGTAACTGACGCTGAGGCGCGAAAGCGTGGGGAGCGAACAGG
+
DCCCCBB=9;2;9.49//)///)/)/5;)56155)3;;;;4<<AAA@@A@@<@C=;;0<<+0,////:<8;49::09:===*=7665A<@9===0=@A9:;49.4.44)4:<<1<;@;<7<<;9=@555.5//7)////549.5.5.4499;5444459444(4<>@BCBBBBA;;;>AA;B4987;787=8<992438@;@@@@@,:499?<=><?A@<>@?00/>9006===46444;;:.;<94454:;9
@N9IO0:00830:05931
TACGTAGGGTGCGAGCGTTAATCGGAATTACTGGGCGTAAAGTGTGCGCAGGTGGCTGAGCAAGTCGAGTGTGAAATCCCCGGGCTTAACTTGGGAATTGCGCTCGAAACTACTTGGCTCGAGTGTGGCAGAGGAAGGTGGAATTCCACGTGTAGCGGTGAAATGCGTAGAGATGTGGAGGAACACCGATGGCGAAGGCAGCCTTCTGGGCCAACACTGACGCTCATGCACGAAAGCGTGGGGAGCAAACAGG
+
DCBCBBCC=::9@A?>??:>;>AA?B@C@CA@@@:@?@AC=CBABCCBCBB>BA>@@?@?:949?A977AA?>>@8@ACC:BB:>>?C?BB?BB=B>A?@??>BBB==3:<=;A4>48C<<9<6988.799<9/6)/(.838)8,2/59=>>8<<BB@CBBB>BDBDBBBBBBBBCB8;;=A=?@A=@A@@=@AB?B?A?@@>A>@AAA;@=@?AAAABC::;BAA;;;???@?9@@@@@BB8BBCDC=@@@?
@N9IO0:00833:05947
TACGGAGGGGGCCAGCGTTGTTCGGAATCATTGGGCGTAAAGGGCGCGTAGGTGGCCATGCAAGTCGGAGGTGAAAGCCCTCGGCTCAACTGAGGAACTGCCTCCGATACTGCATGGCTTGAGTCCCGGAGAGGGTGGTGGAATTCCCAGTGTAGCGGTGAAATGCGTAGATATTGGGAGGAACACCGGTGGCGAAGGCGGCCACCTGGACGGGTACTGACGCTGATGCGCGAAAGCGTGGGGAGCAAACAGG
+
CBBB9;:;:;*;>A@B@@:@A4;9;>:CD;;;;C>C;;;A:AA;AAABA==:00+06<;;@?>A@@A;==9>@?C>CCC>BAB7BCBC?BBB;A7B7=4436?A=@A=>>@@@A@=4>?;>>>=??6=8===<<5<@:==:><@=FD7;;B==78:70:===097;:==9:///59=4::4><>==<@<@@:>::5:8<=<A7;;<@?:==DD:??@::;=????>>>AA@?>>187;==BB5AA>==5<::3
@N9IO0:00839:05947
TACGTAGGAGGCGAGCGTTGTCCGGATTACTGGGCGTAAAGAGCGCGCAGGCGGCTGTGCAAGTACCGTGTGAAATCCACCTGCTCAACGGGTGGGGTGCTAGGTAGACTGCACGGCTAGAGGACGGTAGAGGGGGGTGGAATTGCTGGTGTAGCGGTGAAATGCGTAGAGATCAGCAGGAACACCCGTGGCGAAGGCGGCCCCCTGGGCCGTACCTGACGCTGAGGCGCGAAGGCTAGGGGAGCGAACGGG
+
DAA>@00+/0)0//4>AA?CAA==+00+0<<<:5@?@@A=AB@AA@AA::6:?;?@BBBCF?B>>><@AA>@?F>CC>??<?AAAAA;;=:5;===*00@;77:=BA7857799C@CCCCCC@BBBAGC@@@BBBB)BB?B@C=<;CCBCFCABBEFB@AE?000@====BB@@?>CCC:;:;BCC;@;;4:;9.9.947<=>>+===7=;B=BC@CBBAAACBAA<@@@;;6:=A?;;;;.9>=>=8=>@8
@N9IO0:00851:05913
TACAGAGGGTGCAAGCGTTAATCGGAATTACTGGGCGTAAAGCGCGCGTAGGCGGCTTGACAAGTCGAGTGTGAAATCCCCGGGCTTAACCTGGGAGCTGCATTCGAAACTGTCTTGCTAGAGTATGGGAGAGGGAAGTGGAATTTCAGGTGTAGCGGTGAAATGCGTAGATATCTGAAGGAACATCAGTGGCGAAAGCGACTTCCTGGACCAATACTGACGCTCAGGTGCGAAAGCGTGGGGAGCAAACAGG
+
CCCAA@CB8@@==9=>>=9>?A@A>A>A>AAABH>BBBCB<@?BBBCCCCC@DD?CC@CCCC?@@@CAABCBBAB=BBBB:BD=BA?C?C?BCC<@8:9@@AA>@???9?@@AAC=A@BAAAABBCCC<A@@@@8@=@@>;@=AA<BAA>BCAAABB>BA@@9@A?@@BAAAB@@>@@=@>A@CCCCC?A@6;;AB:@@CBBC@F@CC@CF@C?BBCBBCCBBC@@@=:::DDD8;;BA@@A5;;;BB<AAA?
@N9IO0:00823:05986
TACGGAGGATCCAAGCGTTATCCGGAATCATTGGGTTTAAAGGGTCCGTAGGCGGTCTTATAAGTCAGTGGTGAAAGCCCATCGCTTAACGATGGAACGGCCATTGATACTGTAAGACTTGAATTAGTGGGAAGTAACTAGAATATGTAGTGTAGCGGTGAAATGCTTAGATATTACATGGAATACCAATTGCGAAGGCAGGTTACTATCACTATATTGACGCTGATGGACGAAAGCGTGGGGAGCGAACAGG
+
<AAA,6;49@<8=:=ABABBA@1618285<<9==7==5::2:9197+--883--(/773:AB6:;>==00)/::;)433(3=?888:?8?>>?@>A><=8<6::8;<8994334844557:98<8455:808.444.44999699445<B=::;000)////(/433-33388:-33:44.4.4445:8=266==6:2///)-055---//888?AA24445559A@@>A?9:;09;:;=<<*:99;A@@A@?
@N9IO0:00843:05985
TACGGAGGGGGCGAGCGTTATTCGGAATTATTGGGCGTAAAGGGCGCGTAGGCGCTTTCTAAGTCAAAGGTGAAATCCCTCGGCTCAACTGAGGAACTGCCTTTGAAACTGGAAAGCTTGAGGCCGGGAGGGGGTAGCGGAATTCCCAGTGTAGCGGTGAAATGCGTAGATATTGGGAGGAACACCAGTGGCGAAGGCGGCTACCTGGACCGGTACTGACGCTGATGCGCGAAAGCGTGGGTAGCAAACAGG
+
CCCCACCDDE1CCBBAA@?BB@DD@C@C@CCBCC=A@9::5:A=BCCCAAA?999AA9?9;4:?9;;.:<?==>5=@?8@BC>CCAA=AAAAC?C?ABBCBHD>CCC>BBD@DD=CCC@BBC@B?BC=@ACFC5CBBBB?A?A?CC=BBCAACBA@=@?@>:@BBBBBBBBCB?BD>FC@C=BCDAC@A@?CBB?A?9969=<?=@@;@@<@<@:99;>?AA@C@??@?BCCC:??@=<;3;==>BD>DCC?
@N9IO0:00859:05979
TACGTAGGGTGCGAGCGTTAATCGGATTTACTGGGCGTAAAGCGTACGCAGGCGGCTTGGTAAGACAGGTGTGAAATCCCCGGGCTTAACCTGGGAACTGCATTTGTGACTGCCTGGCTAGAGTCTGTCAGAGGGGGGTGGAATTCCACGGTGTAGCAGTGAAATGCGTAGAGATGTGGAGGAACACCGATGGCGAAGGCAGCCCCCTGGGATGAGACTGACGCTCATGTACGAAAGCGTGGGGAGCAAACAGG
+
CCBBBCDF?BCBB???BB@B@CCC@BBB>BBABE>???BB<CCCBAA@???9?A;?@<?<AB@CCBBB>AABBBD=CCDE8A@*992919<>@A<@>AAAABAD>CDBB>>?A=9949A@@@A???A???B@@@@??'88183;1:7=00,0@;<:;;:::??8<><>AAABBA@ABB8>>493:@@;@:9:@AAA>A;<=====?0>AD=ABA;;:;:;@ABB;;;B@@@BBBD>BCBBBDD;CBBBB=BBC?
@N9IO0:00860:05972
GACGGAGGGTGCAAACGTTGTTCGGAATCACTGGGCGTAAAGGGCGCGTAGGCGGACTTGTAAGTCGGGAGTGAAAACTCGGGGCTCAACCCCGAGCCTGCTTCTGAAACTGCGAGTCTTGAGGACCGGAGAGGAAAGTGGAATTCCTAGTGTAGCGGTGGAATGCGTAGATATTAGGAAGAACACCAGTGGCGAAGGCGACTTTCTGGACGGTTCCTGACGCTGAGGCGCGAAAGCTAGGGGAGCAAACAGG
+
CCCD?AAD?BBBCD?;;;?@@=@@8>489CCCDC>@@@CC>CE>CCBBBAA???;?@@=@AA>@@:;;0;;;CAAB6:;@BBB:BBCC7;;;6;BCB@BBBB=AABAB>BBBBDBBBBB?BBB@GJ@B?BBAA>AA:;;C?C=A?AACCCCCCBBBB>AB?B?BBBBBBABA@@>@A>A>@?<?@?<????=@@@=@?@@@A@A8?<=9===9?<@=ABCAAACA@@<?@@;:;0;A@@@BB8BDBCC>;;;=
@N9IO0:00817:06018
TACGGAGGGTGCGAGCGTTGTCCGGAATCACTGGGCGTAAAGGGCGCGTAGGCGGTGGGATAAGCGTGTGGTGAAAGTCCGGGGCTCAACCCCGGATCGGCCGTGCGAACTGTCCCACTCGAGCACTGTAGAGGCAGGTGGAATTCCGGGTGTAGCGGTGGAATGCGTAGAGATCCGGAAGAACACCGGAGGCGAAGGCGGCCTGCTGGGCAGTGGCTGACGCTGAGGCGCGACAGCGTGGGGGAGCAAACAGG
+
<=00+//:1:B9<6:BBB?@@><A<A=BDB<BA<6AAA=@/65/4;:555;599.559,49D5>:@@A@B>AACD>@@@=??=29887-3<:0943377-75<879>@79>0/09+/09;@=BCCA;00:00/36661684<8=;=197-3>:;A9;7;A=@=AA@CB@;000//39)/)/7)/3;6;244048;49677079837==92:??>@=98:8A???=<?>A>78272527.////$/.777.3767
@N9IO0:00818:06057
TACAGAGGGTGCAAGCGTTAATCGGAATTACTGGGCGTAAAGCGCGCGTAGGTGGTTTGTTAAGTTGGATGTGAAAGCCCCGGGCTCAACCTGGGAACTGCATCCAAAACTGGCAAGCTAGAGTACGGTAGAGGGTGGTGGAATTTCCTGTGTAGCGGTGAAATGCGTAGATATAGGAAGGAACACCAGTGGCGAAGGCGACCACCTGGACTGATACTGACACTGAGGTGCGAAAGCGTGGGGAGCAAACAG
+
<@A::;CB=BD??9?A@@=C>A@@=@6;6;@@@C>@@ADE;@;;;B;;;BB>;:5:A6@A;A>A@>A?CBBBBBD>DB@@2B=7@;?C@C?BBG=B:<A<<BBB@BDC;CAA7AA>@A@:::BB??;9======6;B>A@<@<A@8A<ABBA744?@7?BB>6?88:8<=:97;;;,6+54:.::7.5525.8:A;?=?CCBACC?BB>AA???@?97337777<7;28@??>?+:984?;;1B>=:A8;;;
@N9IO0:00821:06024
TACGGAGGGTGCAAGCGTTATCCGGATTCACTGGGTTTAAAGGGTGCGTAGGCGGGCTTGTAAGTCAGTGGTGAAAGCCCGGGGCTTAACTCCGGAATTGCCATTGATACTGCAGGCCTTGAGTACGGTTGAGGTGGGCGGAATACATCATGTAGAGGTGAAATTCTTAGATATGATGTAGAACACCGATTGCGAAGGCAGCTCACTAAAGCGTAACTGACGCTGAGGCACGAAAGCATGGGGATCAAACAG
+
@BAA;;:90;CAA=BBCC@DCD?B???9>>==>?6;;(74/4=4<A@CCCC@BBB<@@<@@B?BCBBB:929;:;49:D=DDD8?@?B@ABB?C?A=A?BA>BC<>@AA:;:;?:7<7A7<59;@A<8<04594555)9?<=?CCBAACA;99?@;;6:@BD<B?BB??@@@A@?@?>:=@@<@AA?ACA895;:497;>>>@@>>>>=06555<7<65;;954444.4444880:<<@DDC8BB;;;69?;
@N9IO0:00838:06042
TACGTAGGGAGCAAGCGTTGTTCGGATTTACTGGGCGTAAAGGGCGCGTAGGCGCCTGTCAAGTCAACTGTGAAATCTCCGGGCTTAACTCGGAACGGTCAGTTGATACTGTCAGGCTAGAGTGCAGAAAGGGCAATCGGAATTCTTGGTGTAGCGGTGAAATGCGTAGATATCAAGAGGAACACCTGAGGCGAAAGGCGGGTTGCTAGGCTGACACTGACGCTGAGGCGCGAAAGCCGGGGAGCAAACGG
+
CHCBBCCC=;;;D@EDBB?BD?DB?AAA;ABBBB?BCBAA<AA<@@?CCBB?CCC9;;@AA6;;AA>B;;<CCD<AA@@399.7=6<9>?>?;?;>=8=?A?@=@??>:@@??>=8=<=:::0//966617;19:6::<04058=<8>8888?A;;177@?9@?777;;===A@@4::?<@?A??:>==>:=999.89899279=??AB=@999?@999=?;;;;7;188;<<=58>69==/555<=4<<<
@N9IO0:00841:06041
TACGGAGGGGGCTAGCGTTGTTCGGAATTACTGGGCGTAAAGCGCACGTAGGCGGTTCGTTAAGTCAGAGGTGAAAGCCCGGAGCTCAACTCCGGAATTGCCTTTGAGACTGGCGGACTTGAACGTCGGAGAGGTGAGTGGAATTCCGAGTGTAGAGGTGAAATTCGTAGATATTCGGAAGAACACCAGTGGCGAAGGCGGCTCACTGGACGACTGTTGACGCTGAGGTGCGAAAGCGTGGGGAGCAAACAGG
+
BBCE?BBBBB2BCCDCCCBBB?BA=@698;;;;D?BBBBB>A@BBBAB@>>;9:4:=AAB@BACDCBBBB@CA??8>>>7>9?>@A=;8=99288>9?58@=@B9@@A@ABC@CC?BBB>??9@899A????@>A?9::@3939<@?BBBADEDBBB>>??C>C@BABAAAAAB>A=;?5;;6:=?:>;;;8==@4:48818::<<;;5;AA<;;BB?CCBBBC@@@=AAA::9.;@B@ABB9BBBCG?BBA@
@N9IO0:00846:06034
AACGTAGGTGGCAAGCGTTATCCGGATTCACTGGGCGTAAAGGGCACGCAGGTGGTCTGGTAGGTAGGGCATGAAAACTTTCGGCTTAACCGGGAGAGGCTGTCCTAAACCACCGGACTCGAGGACGGGAGAGGGGAGTGGAATTGCCGGGTGTAGTGGTGAAATGCGTAGAGATCGGCAGGAACACCAGTGGCGAAAGCGGCTCCCTGGCCCGGACCTGACACTCATGTGCGAAAGCTAGGGGAGCGAACGG
+
A7ABBBD@BB=@>9>:;;2:CB>C?@@>@@:@@<6@?@BB6:;89?;?=??=?@<@@?@=:BB7==B=5A??9999&3=<5?A?AB?A<?48929A@>>BB7:8>CCC>C6<A?B>A@@:7983:8=92338:55)565;4A:>-52+22'2559>@B@CCCC=B>??A@A@AB;55,5772828==488:A5>58823;94;;?@9=?8>>7<>AC?BAA@:8:??987??<>=277;<;>>0;7777//99
@N9IO0:00846:06058
TACGAAGGGGGCTAGCGTTGTTCGGATTTACTGGGCGTAAAGCGCACGTAGGCGGATCGATCAGTCAGGGGTGAAATCCCAGAGCTCAACTCTGGAACTGCCTTTGATACTGTCGATCTGGAGTATGGAAGAGGTGAGTGGAATTCCGAGTGTAGAGGTGAAATTCGTAGATATTCGGAGGAACACCAGTGGCGAAGGCGGCTCACCTGGTCCATTACTGACGCTGAGGTGCGAAAGCGTGGGGAGCAAACAGG
+
EEGCB;>>>>0ABCBBCB:;;=@=5>@@;@BACB>D@@AE;@@A@@@FB<<;00+/778<<///:9/333&333:19:</55;;==>>255:9>;=17978198.79<=<<999>>@@AA?@@@@@B=A;@AA<BCBCBC?B8;7;>A@@;;:99==5:>?;3>449;;899??388<>>9>:>>C?@@?>477><B;AA?>:=77133,3;6;;4<?>?@A986<9919:6559.9787@?@4B988A178@=
@N9IO0:00847:06012
TACGGAGGGGGCTAGCGTTGTTCGGAATTACTGGGCGTAAAGCGCACGTAGGCGGCTTTGCAAGTTAGAGGTGAAAGCCCGGAGCTCAACTCCGGAATTGCCTTTAAAACTGCATCGCTAGAATTGTGGAGAGGTGAGTGGAATTCCGAGTGTAGAGGTGAAATTCGTAGATATTCGGAAGAACACCAGTGGCGAAGGCGACTCACTGGACACATATTGACGCTGAGGTGCGAAAGCGTGGGGAGCAAACAGG
+
BCCF?CCCCC2BBBBBCC?CB@ED>C9:7;A@@@;@A@CC?CA@AB@A@==:00,0=<3>AC6;94:9;A=ACDD>BAB>AAAAAA?@=@AC?B?B?A=A@5;;.;@@3@CAABBEBBABCB?B@BBD2::9;29B;96B@B>B?C@:;:;>::@;;49>BC>E?988@@@BBB9A@7?;==49>>7@@?@>BBC?D>;69;>;;@CC@AB<CCBCC?AA@AACBBB?@@@BBB<A@@@EHH9;;BBB<BDB?
@N9IO0:00848:06041
TACGTAGGTGGCAAGCGTTGTCCGGATTTACTGGGCGTAAAGGGCGTGCAGGCGGTTCGTTAAGTCTAGGGTGAAAGCTCCCGGCTCAACTGGGAGAGGTCCTTGGATACTGGCGGACTTGAGGGGAGTAGAGGAGAGTGGAATTCTCGGTGTAGTGGTGATATGCGTAGATATCGAGAGGAACACCAGTGGCGAAGGCGGCTCTCTGGGCTCTACCTGACGCTGAGACGCGAAAGCGTGGGGAGCGAACAGG
+
BBBCBBB>@@=@B@CBCB??@>;@9@AA;BABCC=CCBBC0;;0:@9@:::85;7;:CCC?C?B@==995)5?;B29;DHM@F@CCCB@BACD<;;;A6:;=D5;68:>=>>69937<>;??@CC9BBBBBAB<?=>99:>B?C9;;AA=@@;:;BC?BBC@@@B@@@B???@@@ABCBB?B?BBB=@@@@9>>@;@>BC>AAABBAAA;BBBBBB=@;;;@@BABBB@>>999.::9;;;;5;BBAB>A@@<
@N9IO0:00857:06045
TACGTAGGTGGCAAGCGTTGTCCGGAATTATTGGGCGTAAAGCGCGCGCAGGCGGTCCTTTAAGTCTGATGTGAAAGCCCACGGCTCAACCGTGGAGGGTCATTGGAAACTGGGGGACTTGAGTACAGAAGAGGAAAGCGGAATTCCACGTGTAGCGGTGAAATGCGTAGAGATGTGGAGGAACACCAGTGGCGAAGGCGGCTTTCTGGTCTGTAACTGACGCTGAGGCGCGAAAGCGTGGGGAGCAAACAGG
+
CDABB:::;B@CD@CCAA@BBB?@>@8;:9B8@?7::::=/4555;;A@BB=::5;@4;;4:7@@:96<A<<>>@7<A@4;;?7;;EEBJ@B;;:=CF>GCCC@CACC;A;;9:9$5<<9666;;;;<<:>::7;;3:=>9=9=9>7;;;:;;;;;;7:99;443555;;>@@BCAD566057;9:5::;?7;<<4:64404;;1=4525::=BB?B;;;@@><<<@7@87773(3954===0>ABBB=BAA>
@N9IO0:00815:06070
AACGTAGGTCACAAGCGTTGTCCGGAATTACTGGGTGTAAAGGGAGCGCAGGCGGGAAGACAAGTTGGAAGTGAAATCTATGGGCTCAACCCATAAACTGCTTTCAAAACTGTTTTTCTTGAGTAGTGCAGAGGTAGGCGGAATTCCCGGTGTAGCGGTGGAATGCGTAGATATCGGGAGGAACACCAGTGGCGAAGGCGGCCTACTGGGCACCAACTGACGCTGAGGCTCGAAAGTGTGGGTA
+
9*5555549<:/0)////)/;;7:7>4:46>=>>4:95<>4@</55558DG@@@@;@;@@><7<:1713144444(444::>>5;;;;7:<09773(33339:255==/<666>A;'44.4444<444:8333-333-44.45:.44(439:<===B8<A=@=A@@=AA<555<;<:499282833-3:::7;;;7<7::7:8==569C:@?A;>4559999/////)////99/<666;A255
@N9IO0:00835:06073
TACGGGGGGGACGAACGTTGTTCGGAATCACTGGGCGTAAAGGGCGTGTAGGCGGCGGAATAAGTGGGATGTTAAATCCCCCGGCTCAACCGGGGACCTGCATCTCATACTGTTCAGCTCGAGCACATCAGAGGAGACTGGAATTCCCGGTGTAGCGGTGAAATGCGTAGATATCGGGAGGAACACCAGTGGCGAAGGCGAGTCTCTGGGATGATGCTGACGCTGAGGCGCGAAAGCCAGGGGAGCAAACGGG
+
AA;;;;;;;":999.55949;7995:5555<<<D=:9:CC<AB<@@@@@AA?AA>A@;?<8939???7??@@;>=6:9999)76?@BE=@=?DE9DDABBBBBCFCCCBCAA@=@9:9@@@::;AADBBBDAC?;:;ABC?B?C=??9?>@@@??BA=AAA@9@@:;;BBBA@@@AB=@@>@@BBB@BBBC@BBB?B?BCCCDCCCBAA<AB@@?BB=CC99:BBBB?BB@@@@/::;?@AA5:::AA6>??9
@N9IO0:00836:06084
TACGAAGGGGGCTAGCGTTGTTCGGAATTACTGGGCGTAAAGGGCGCGTAGGCGGCGCATTAAGTCAGGTGTGAAAGCCCTGGGCTCAACCCAGGAATTGCACTTGATACTGATGTGCTTGAATCCGGAAGAGGATGACGGAATTCCCAGTGTAGAGGTGAAATTCATTGATATTGGGAAGAACACCAGGTGGCGAAGGCGGTCATCTGGTCCGGTATTGACGCTGAGGCGCGAAAGCGTGGGGAGCAAACAGG
+
CECDB>BCCC5CCCCBBB@CC?@@>AACAABABB<@CBBB>BF>CCCBA@?:9:6:@@??9>9?@???;@?@@?@7?>@;@AA>:;:C@CC>CB?A<@6;;AAA@BAA@ACDCDBBBBB>@@<@B=B=A<@@B>@@A@;;5;<@;@D;@ABBBB@@@>AACC>B?CCB@C@@:943;0=4:;899960/(/6(//838333,38;883<49=5:59;@;@@@??????=A899>>+99>9999*9<>AA;<==;
@N9IO0:00847:06109
TACGTAGACCTCAAGCGTTATCCGGATTTATTGGGCGTAAAGCGCGTGTAGGGGGTCTTGTCAGTCTGCAGTTAAAGCCCGCTGCCTAACGGCGGAATTGCTGCGGAAACAACAAGACTGGAGGAAGTCAGAGGTACATGGAACGCACGGTGTAGGGGTGAAATCCGTTGATATCGTGCGGAACACCAAAGGCGAAGGCAATGTGCTGGGGCTTTCCTGACCCTGAGACGCGAAAGCGTGGGGAGCAAAAAGG
+
BBABA;;;C?CCC=@@BA?BBB:B8?A@8@B;AB;;;9CD:?@@@A@@@BBBDB3@@@=@@AAABBBAAAAA=AA<@?>8?@0//6884=C9BB?B=A:;;BB@A?BC8CCBII@F;=9D@??=A5:;AA@@@5?>>@;;4::BCGDCCACBB;;;:.<>>90;@=@B@BBAB:95<<:9097556:??6<9A=A:@<@B?AABDBCBBC:CBB=B<@@@A@9A?>>>@@=?@A695655@@,66;;<:<':2
@N9IO0:00819:06149
TACGTAGGGAGCAAGCGTTGTTCGGATTTACTGGGCGTAAAGGGCGCGTAGGCGGCGCGGTAAGTCACTTGTGAAATCTCTGAGCTTAACTCAGAACGGCCAAGTGATACTGCAGTGCTAGAGTGCAGAAGGGGCAATCGGAATTCTTGGTGTAGCGGTGAAATGCGTAGATATCAAGAGGAACACCTGAGGTGAAGACGGGTTGCTAGGCTGACACTGACGCTGAGGCGCGAAAGCCAGGGGAGCAAACGGG
+
BCBBAAAC=;;;B>BBBB?@@;@B<AAC9<;ABB<;;;BC=BD=AAABC@A>;:8;CCC@CD@ABBBCB9;;@@C=;;;CCA??A@9?<>?@@??>?@7A=B>AA@A@@:87<?=989@@@@@999??@8?>>2<=8=??>C<?<?B?C?BBAAABC@CCCD>;<;CBB;;;A;;:>?AA6:79@?<?>993999289AAB=C>@?AAA=@BBB?A@BBD??@?=@@:@>?:99,9813888+9888=9==>5
@N9IO0:00829:06126
TACGAAGGGTGCAAGCGTTAGTCGGAATTACTGGGCGTAAAGCGTGCGTAGGCGGTTTCTTAAGTCGGATGTGAAAGCCCTGGGCTCAACCTGGGAATGGCACTCGATACTGGGAAGCTGGAGTGCGGTAGAGGAGGGTGGAATTCCCGGTGTAGCGGTGAAATGCGTAGAGATCGGGAGGAACATCAGTGGCGAAGGCGACCCTCTGGACCAGCACTGACGCTGAGGCACGAAAGCGTGGGGAGCAAACAGG
+
BAA;;9<G=CCBB?BBBB@CB;;<;<3819:::B>BBBCD?CCC::9AA:929:2;C<BC@C?CCCE@BBB;<<@,55;39==5:?BA7;78880838:7;;?;;<;;;959>4<258>><>?>@@@;>=?@@<@CD;;;@C=@>@D=D?@@@ADBA?BAAA<ABAAAB??=99:@@9@B@B@@@ACBBBB?BBB:;;;CCFG=CCCGDCC@BBBBBBB;;:@???@>AAB:::.9>>;;;;30//::3:=D@
@N9IO0:00854:06158
TACGTAGGGGGCGAGCGTTGTCCGGAATCATTGGGCGTAAAGGGCGCGCAGGCGGCTGGCAGAGCCCGGCGTGAAAGCCCCCGGCTCAACCGGGGGAGGTCGTCGGGGGACCTGCGAGCTAGAGGCCGGTAGGGGAGAGGCGGAATTCCCGGTGTAGTGGTGGAATGCGTAGAGAGTCGGGAGGAACACCGGTGGCGAAGGCGGCTCTCTGGGCCGGTCCTGACGCTCAGGCGCGAAAGCGTGGGGAGCGATCCGG
+
BBCCABBCCC5CCBBBCC@BBC@C@C?BBBB@BC=BCBBB=BB;?@@?@@A>@@<@AA?9::ABBB>C=@@B@@?8;;;:;'9<=>>:.4.5999$554995559999(9>699///77:5;9?:@4=2:5///&////)/727)/,6@4>7/////--(-/)/2779::::::899:9A9?<@B>=98-4248.44:7<7<?:===BB>@>8>=@>AB?AB@ABA@@??=>@??>?9?>?@?@@4>?@@@AA>B?
@N9IO0:00855:06124
GACGGAGGGTGCAAGCGTTGTTCGGAATACTGGCGTAAAGCGCGGGACAGGTGGTTCTTTAAGTCCTTTGTGAATTCCGGGCTCGAACTCCGGATGTGCATAGGATACTGGAGAACTGGAGACTGGTAGAGGCGAGCGGAATTCCTGGTGTAGCGGTGGAATGCGTAGATATCAGGAAGAACACCGGTGGCGAAGGCGGCTCGCTGGGCCAGTTCTGACACTCATCCGCGAAAGCGTGGGGAGCAAACAGG
+
B;<9<@B>8?AAB?BBBD?;;7;@=@:00000*/8///(-/////(////39:3<399;093944.4<)3333-3-4.48(43333-488.4.4:;455=BA?8<;8334.4:@7ABB?BCBBBB@CCCBB?@AAA;:6;=A8;:;D?BCCBCCC@BG8@<@@????@BBB955<7;7@B:BBB8=89929AB;@=@A=@@AAA@??9>:=?@;?@@@AAA@@@CC>@@:;;0;=::8>?3989>>3=>@>
@N9IO0:00858:06134
TACGGAGGGTGCAAGCGTTGTCCGGATTTATTGGGTTTAAAGGGTGCGTAGGCGGCCCTGTAAGTCAGTGGTGAAAGCCTCCAGCTCAACTGGAGAACTGCCATTGATACTGCAGGGCTTGAGTACAGACGAGGTTGGCGGAATTGATGGTGTAGCGGTGAAAATGCATAGATACCATCAAGAACTCCGATTGCGTAGGCAGCTAACTAGGCTGTAACTGACGCTGAGGCACGAAAGCGTGGGGAGCGAACAGG
+
BBCEBCCC<A@@@=@BBB>BBE@C@BBD9??29:/3:(33(3808;<BA??;895;A9AAAA<ACBBBBB>@@@A<BA@CC?AA??@B?CBC=;;<@CBDEHAA>ABBBCDBBAA@<@?<???>?@@@@AA@@<@<@=@C@C@C?BBBC>AA;;;@@>A;;;;&;::ABCAAACC?A@BB@DF????=@>>3:99;;;4;<9@AA=BAAB9;;BCD=BBBBBDGCFCC?@@?;;;0;@@A?@@7@B;;;=AAA?
@N9IO0:00827:06206
GACAGAGGGGGCAAGCGTTGCTCGGAATTACTGGGCGTAAAGGGCGCGTAGGCGGGATGGCAAGTCGGTCGTGAAATCCCTCGGCTCAACCGAGGAACGTCGATCGATACTGCTGTTCTTGAGGATTGCAGAGGAGACTGGAATTCCCGGTGTAGCGGTGAAATGTGTAGAGATCGGGAGGAACACCGGTGGCGAAGGCGGGTCTCTGGGCAATTCCTGACGCTGAGGCGCGAAAGCGTGGGGAGCAAACGG
+
CCCCCCCCCC5AA?BB@@=@BAAB?BAC?AA;;;0;9;@B9@@9@?<====:@>@6;;;>AB?BCBB>@@@:::A=BAA;A::79CCC>A>>>>8>?A:::BABBC???A@@@99:?AB?BCB@AA=@?>;>?;>=>BBB8B@C?A@:@;>::ABBB?@:::39:///6:?::3;DD;A=2?1333496:@?BCB@C<?>C>?>;977708><A=E7887862:57:49<=888)2255@:;.>@@A;36::
@N9IO0:00834:06169
TACGGAGGGTGCAAGCGTTGTTCGGAATCACTGGGCGTAAAGGGCGTGTAGGCGTCCGCTAAGTCTGATGTGAAAGCCCGAGGCTTACCCTCGGAAGTGCATTGGAGACTGGCGGACTGGAGTCCCGGAGAGGAGGGTGGAATTCCTGGTGTAGCGGTGAAATGCGTAGATATCAGGAGGAACACCGGTGGCGAAGGCGGCCCTCTGGACGGTGACTGACGCTGAGACGCGAAAGCGTGGGGAGCAAACAGG
+
BAAB?BCC>AAAC@BABB?AA>AA<?<?BBBBCC<>@:9:-;@;A@AAA@A?885B<?A?>9=>?>99:A@AAA9AAA9@>@;@@>@@G>CBB=@<@;;:@?:?<@@@@@A=@??@@::69@?@@;A=@AAA;??A;AB?D?A?A@CD>A@BBBAB=ABBB<CB@AABBCCCBCCM?AA@C?BBB=B?;:8;B@?C@BB@BC<AACC<??A=???@@@BBBBBBCCA?==899.:9::BBB8BBAAA<@@@=
@N9IO0:00840:06206
TACGTAGGGGGCAAGCGTTGTCCGGAATTATTGGGCGTAAAGCGCGTGTAGGCGGCTTGGTAAGTCTGGTGTGAAACCTTGGGGCTCAACCCCAAGCCTGCACTGGAAACTGCCTCGCTTGAGTCCGGGAGGGGAGAGCGGAATTCCTAGTGTAGCGGTGAAATGCGCAGATATTAGGAAGAACACCGGTGGCGAAGGCGGCTCTCTGGAACGGTACTGACGCTGAGACGCGAAAGCGTGGGGAGCGAACAGG
+
DC;<9CEEED3CC?B9;;@B?E;C;C@C?BB@ED>A@@AC9A@?59:BA@@=::4:A?B@BC7BACCC8BBB???(7,31778/89=;1777&3,3949>@@@AA=AA9A@@@<@@@AD>BABCC6;;75=<<+@;966<:A<@:GADBB>A?@@@@;@>A@=B?@;;<<;@@@?BB@C@BB?BBB9B9=B9B=<4944404;A?@BD;@?AC>BACCA;;;AABA@?>=?<<808433;;;3=?CBC@CBB7
@N9IO0:00845:06191
TACGTAGGGGGCAAGCGTTGTCCGGAATTATTGGGCGTAAAGCGCGCGCAGGCGGTCATCTAAGTCTGGTGTTTAAGCCCGAGGCTCAACCTCGGGACGCATGGGAAACTGGATGACTGGAGTGTAGGAGAGGAAAGTGGAATTCCACGTGTAGCGGTGAAATGCGTAGAGATGTGGAGGAACACCAGTGGCGAAGGCGACTTTCTGGCCTATAACTGACGCTGAGGCGCGAAAGCGTGGGGAGCAAACAGG
+
AA79878888);;5:=@?=AAA?A=A=@<@B>AA<??>AA9?:8;BBCB@A<997;BBBCEF@BBB@@;ACBC?D?CA><A;:7;<AA?C@CCCE?BBBBCCCD>CB>BAA=C@@;@@B?AAAAAAA=AAAB@BC>BBB?C=A?A>BBCBBAABBB@BBCC>CCCBBAA;B>BBBC@CBAC?BAA>ABCC?A;;69;@@@BCB=B?@?AAEEDD?BBBBBCCBABB7;;?@@<5AAAABCC9A@@@B<B@A=
@N9IO0:00850:06201
TACGGAGGGCGCAAGCGTTGTTCGGAATACTGGGCGTAAAGCGCGATGTAGGCGGTCTGGCAAGTCGGTTGTTGAAATCCCCGGGCTCAACCCGGGAACTGCATCCGAAACTGCTGGGCTAGAGTTCCGGAGAGGAAGGCAGAATTCCCAATGTAGGGGTGAAATCCGTAGATATTGGGAGGAATACCAGTGGCGAAGGCGGCCTTCTGGACGGTGACTGACGCTGAGACGCGAAAGCGTGGGGAGCAAACAGG
+
EJBC?A@A;?BBC8:;CC@BD?::7;4;;@::9,959;@056<<95;A9443//)////39:6/44:-3-33-3;;(3333&39(3333,39.88086:455@<<266>5>666=>>5?;;?@@@:@=@7@?@@9C9<8A@9:5;;A@9>>99:>>==3@?AC=@@6::99@@BB?BG>BB@B@BCB@CB;;9;BB@L@CCAC@D>BBB5;;9.995<BCBBBB@@;<;CCC<;<7:CCBCCC7AA999,;@@7
@N9IO0:00852:06205
GACAGAGGGTGCAAACGTTGTTCGGAATCACTGGGCATAAAGCGCACGTAGGCGTCGAATCAGTCAGGTGTGAAAGCCCCCGGCTCAACCGGGGAACGGCACTTGATACTGTTCGACTCGAGGACGGTAGGGGTGAGTGGAACTCCAGGTGGAGCGGTGAAATGCGTAGATATCTGGAGGAACACCGGTGGCGAAAGCGGCTCACTGGACCGTATCTGACGCTAAGGTGCGAAAAGCTAGGGTAGCAAACGGG
+
BBCBBBA?:@B=AC;???5::=??8>9??AACCD<BB;;;0444;?95;??=:95::>7AA@555;A=ABB@@@9;9;:;$549<BC@C@D@@2C<@@9@AAC;ECBBBCCC????B@AAAB@DCC@DCCCC;BBBCCC?A=@@A?BB?BC:;;CCBGCBB>BBBBAAACBBAAAB?<;9<@CCC?B@BC?BCBB=CCDAEBCBAAA>@@=A@BBBBBB@;;;A>A=ABB;999&7;99:A6@??9>:4:<>5
@N9IO0:00859:06168
TACAGAGGGTGCGAGCGTTAATCGGATTTACTGGGCGTAAAGCGTGTGTAGGTGGCTTCCTAAGTCGGTTGTGAAATCCCTGGGCTCAACCTGGGAATTGCAGTCGATACTGGGAAGCTCGAGTTCGGTAGAGGACGGCGGAATTCCCGGTGTAGCGGTGAAATGCGTAGATATCGGGAGGAACATCGATGGCGAAAGCAACCGTCTGGGCCTGAACTGACACTGAGACACGAAAGCGTGGGGAGCAAACAGG
+
BCC;;:CC>CCBBBAA@A<@<?@B<@@@<@BABC>99:??6=???A@AA@><?@<@D@C?CC@CBBB@C8;;@@@1:;<,9CI=CBCDAC@CBC=D?B@BCBCBBBCCCCBBB=B=?@AAA@@@?CC?AA>::5;AA?BC@D@C?BB=B>@?AA989?CBBB=BBCCBBAAA??>?A8::7;>AC;<;@A@;@@?=9=?B=@>ABBBBC=B?B@@<@@@AAAB@@??A@A>???9@?@A@BB8BDCDC>;;;>
@N9IO0:00818:06257
TACGGGGGGGGCAAGCGTTGTTCGGAATTACTGGGCGTAAAGGGTTCGTAGGTGGCCTGCTAAGTCACACGTGAAATCCCTCAGCTTAACTGGGGAACTGCGTGTGAGACTGGCGGGCTTGAGTGCAGGAGAGGAACGCGGAATTCCAGGTGTAGCGGTGAAATGCGTAGATATCTGGAGGAACACCGGTGGCGAAGGCGGCGTTCTGGACTGCTACTGACACTGAGGAACGAAAGCCAGGGGAGCAAACGGG
+
CB@BDDDDDD"DG9:9BC?BB@CDAC@CBCCBBB<BCCBB=BC<B>ACD@A<@><><@?@CB6;:;;;BBBABBC=BBC<@A@@@A?B?BBCCC:C@C??@@@AB?>>AABB?BBD>CC????BA@@@<??@A=A?BBDC@E?@>@@AA?AAB;;;BAECDC?AAABCCBCBBAAAA=AA?B?AAB@C@AA>AAA=A@AA>BBB=ABC?@@BBBBBCAA@@@??@??<>=?<<=.:93:9@@-9::@B9ADD;
@N9IO0:00824:06259
TACGGGGGGGGCAAGCGTTGTCCGGATTCATTGGGCGTAAAGAGCTCGTAGGCGGTTTGGTAAGTCGGGTGTGAAAACTCAGGGCTCAACTCTGAGATGCCACCCGATACTGCCATGACTGGAGTCCGGTAGAGGAGTATGGAATTCCTGGTGTAGCGGTGAAATGCGCAGATATCAGGAGGAACACCAATTGCGAAGGCAGTACTCTGGGCCGGAACTGACGCTGAGGAGCGAAAGCGTGGGTAGCGAACAGG
+
@@9:9:9:9:";C=AACC>AAC=A<B?;AAB;AA<ACCCJ?CBBACBBBAB=?C<??<??BB>AABBB=AAABBDD5:9AAC@<AB@@=A@AAA@@>:;:5;AA<AAABBA@A=?????@B????B?B?BBBBB?ACBCCC@B?B@C@CC?A@::;995:AAA;;;;AAABCBCA@??<==:?;??;:>:@-00<8(/)333339/---8)-(-(-355668::33384487==>*8744;;4<=<998-4992
@N9IO0:00826:06225
GACAGAGGTGGCAAGCGTTGCTCGGAGTCACTGGGCTTAAAGGGCGCGTAGGCGGTCGTGCACGTCGGGGGTGAAATCCCCGGGCTCAACCCGGGAACTGCCTTCGATACGGCGCGGCTAGAGTGCGGGAGGGGAGAGTGGAACTCCTGGTGGAGCGGTGAAATGCGTAGATATCAGGAGGAACGCCGGTGGCGAAAAGCGACTCTCTGGTCCGCAACTGACGCTGAGGCGCGAAAGCCAGGGGAGCAAACGGG
+
CCDBB:98:C?>><??AA;??AA@=AAA@??888-9?8<<3<=6??>CABB?BB??@A899AAAAAB@AA2AAAA;?@@@7@D<BCC@@@@<==3<+00//7=:===ABBB@BBBC@BBBBBB:;;CC<BBBB7AAAA;:6;>BAC?BB<@@<@BBB?AAAA=@@@BBBBCAA@@AB?BB@C>BBB=B=AA;A;999*:=?@<??>AAC?BC@CBB?AAABBAAB@@@?AAAAAB;@?:@AAD5::AAC;AAA:
@N9IO0:00836:06215
GACAGAGGGGGCAAGCGTTGCTCGGAATCACTGGGCGTAAAGGGCGCGTAGGCGGGATGGCAAGTCGGTCGTGAAATCCCTGGGCTCAACTCAGGGGGTCGGGCCGATACTGCCGTTCTTGAGGGATGCAGAGGAGACTGGAATTCCCGGTGTAGCGGTGAAATGTGTAGAGATCGGGAGGAACACCGGTGGCGAAGGCGGGTCTCTGGGCATTCCCTGACGCTGAGGCGCGAAAGCGTGGGGAGCAAACGGG
+
KDGCCCCCCC5CC=B;;;?A@???;?499AA>>A:;9:B>3=:4?@=??AA>BBC<A@@=@B?ABBB?CDCBBBC=BCD>BBC=BBBB>@@=99:9:(3333(3,339;A>??=AA?BB99:8D;CCBA?@@@=@@@BBB<@:@5;;0;=BAABB??;????9?B@AABAAAAAABB9BB<@=@@@?B?@@<@@A?B@BBH@CCABBED>CEI@BB>B;;;CCBBBB=A@?;;;/;;<ABBB;BBCEL=CDC9
@N9IO0:00836:06229
CACGTAGGGACCAAGCGTTGTCCGGATTTATTGGGCGTAAAGAGCTCGTAGGCGGTCGTGTAAGTCGGGTGTGAAATCTCCAGGCTCAACTTGGAGGGGCCACCCGATACTGCTCGACTCGAGTCCGGTAGGGGAGTGGGGAATTCCTGGTGTAGCGGTGAAATGCGCAGATATCAGGAGGAACACCGGTGGCGAAGGCGCCACTCTGGGCCGGTACTGACGCTGAGGAGCGAAAGCGTGGGTAGCAAACAGG
+
BCBBBCDJ>BC8;8;;;;?AAD@C?>><-006>;2088@@6=:9:?@@@@@<:948>>=??@<@CCCF>BBBBBB<@@@C@CC?@@@@=AB@C>;;:;*;=A@B=BBCCCBBAAA@;;;BAAA;;7:=ACFDH6;<;;;;.;=@>A?@B<AA@@@BC?CCCC?BBBBAA;;;@@??A@ED@C=@?@<A=:;5;;93:<@=?;?ABBAAB=B=A>@AD:;;;;;;;;;>A?;;;;0;@AABH>B@?@AD=;;;?
@N9IO0:00838:06232
TACGTAGGCAGCAAGCGTTGTTCGGAGTTACTGGGCGTAAAGGGTGTGTAGGCGGCTCTTTAAGTTTGGTGTGAAATCTCCCGGCTCAACCGGGAGGGTGCGCCGAATACTGAGGGGCTAGAGTGCGGGAGAGGAGAGTGGAATTCCTGGTGTAGCGGTGAAATGCGTAGATATCAGGAGGAACACCGGTGGTGTAGGCGGCTCTCTGGACCGCGACTGACGCTGAGACACGAAAGCGTGGGTAGCAAACAGG
+
CFCCCA@;A:;9B?BBBB@DD?BB@BAB9::ABB<BCBBD<A@;@CA@?;;5;@<AA;;;09<>AB=B?BCABBC>BABAB0;6939;496;E<?@G:@@<;;7?CAGCCBB==@@1@@BBCB;;:CC=CCBC@BBBBDD@C?C@C@AA>AAAAAAA<A@??1=?@AABABA@;9:<7?A=@<ACB?B@CD@BCBBB@AB?ACEBBBB@AA@BAABA???@@AAAAAAA@AAAB:;;AAFM>CCCCCC=AAA?
@N9IO0:00839:06223
TACGGAGGGGGCTAGCGTTGTTCGGAATTACTGGGCGTAAAGCGCACGTAGGCGGCTTTGTAAGTTAGAGGTGAAAGCCCGGAGCTCAACTCCGGAACTGCCTTTAAGACTGCATCGCTTGAACGTCGGAGAGGTAAGTGGAATTCCGAGTGTAGAGGTGAAATTCGTAGATATTCGGAAGAACACCAGTGGCGAAGGCGACTTACTGGACGACTGTTGACGCTGAGGTGCGAAAGCGTGGGGAGCAAACAG
+
CBBB>@@A@C0ABCDGCCACC@CB@CAC@B:;;C=:;;BC=@?AA@:;:@@<@A?BCD>CBB@CC?BA@?:=?=A4;9B;B?A8:9??<????C@C>>???9<?5?<@@BBBB@=88:933;4;;=@@4;;?:2=>6882.5.5198=??;;;A@@@=>77=0949;:8;;;97/56396?A<>8A8;8:A7<:9/72;:;<A<?@?96@<=>A@@?-228;8:A@>5>==>>@8>=;7777)8:==>7:88
@N9IO0:00846:06241
TACGTAGGGTGCGAGCGTTAATCGGAATACTGGGCGTAAAGCGTGCGCAGGCGGTTTTGTAAGACAGGTGGTGAAATCCCCGGGCTTAACCTGGGAACTGCGCTTGTGACTGCAAGACTCGAGTACGGCAGAGGGGGGTGGGAAGGTTCCACGTGTAGGCAGTGAAATGCGTAGAGAGTCGGGAGGAACATCCGTGGCGAAGGCGGCCATCTGGATCAACACTGACGCTGAGGCACGAAAGCGTGGGGAGCAA
+
A;;;C;;;0<9;@BBCCH?@>@A@9=,00<<<<.94;=;)44>499>:??8?<9<<>*8335:98661//)///6(/399.99188(/*/)/77.759//0///)/768/0///168999///////)/38777777$/--(-(-(-(-(---/-9//)/////44(5::<<@>>@000000+003=2<955.5;;6<@==B@BB?C7;;A@<8><<<79997///;;<;;;5;=555>4=566==<+;9555
@N9IO0:00849:06244
TACGGAGGGGGCTAGCGTTGTTCGGAATTACTGGGCGTAAAGCGCACGTAGGCGGCGATTTAAGTCAGAGGTGAAAGCCCGGGGCTCAACCCCGGAACTGCCTTTGAGACTGGATTGCTTGAATCCGGGAGAGGTGAGTGGAATTCCGAGTGTAGAGGTGAAATTCGTAGATATTCGGAAGAACACCAGTGGCGAAGGACGGCTCACTGGACCGGCATTGACGCTGAGGTGCGAAAGCGTGGGAGCAAACAGG
+
CCDD?CCCCC1CCAAACC@CB@CDAC@CAEDCBB<AAABG>CCCCDBCBBB?BC?B;;;@8@=@;;;;@A=;:9C=C??5?;;.<.--3777&-(-05-//49=/55B@@?B?AA>ACD@BB?BC>BB=BDBB??>:::85:-7-3499566>>:;;:=>==7=8<>:544998)/-(-(--(-560//33686516(--7(----/--(-,(,(,,,(---/--6,,(------(-/////(/8/22,.883
@N9IO0:00852:06226
TACGGAGGGGGCAAGCGTTGCTCGGAATTACTGGGCGTAAAGGGTCCGTAGGCGGCCTTGTGAGTTAGGTGTGAAAGTTCAGGGCTCAACCCTGGGAATGCATCTAATACTGCAGGGCTTGAGAGCAGCAGAGGTTGGCGGAATTCCCGGTGTAGCGGTGAAATGCGTAGATATCGGGAGGAACACCAGTGGCGAAGGCGGCCAACTGGGCTGCGTCTGACGCTGAGGGACGAAAGCGTGGGGAGCAAACCGG
+
CB::6;@B@B0AA6@@CB?<BB;;46:C?C?@@C?BBBCD>DM>B@00/88100*04;5@@>>?B?BB9B===CB>BB?BBBB>BCCC@CD>BBB<B?:;;CDCAB?BBAAAAAAA:@@=@@@@@?CBCAABB@B?C?@@=@?B=AA<A?AABAACB@CBCC>AA?????AAA???B<BB@C@CCC@B:;;@CCE?A>A@5;5;5;;;;/;@@@:9:??A?BCCAAAC9AA;;;0;AAABCC7@@AAB<B@F@
@N9IO0:00854:06236
TACGTAGGGTGCGAGCGTTAATCGGAATTACTGGGCGTAAAGTGTGCGCAGGTGGCCGCGCATGTCGAGTGTGAAATCCCCGGGCTTAACTTGGGAATTGCGCTCGAAACTACGTGGCTCGAGTGTGGCAGAGGAAGGTGGAATTCCACGTGTAGCGGTGAAATGCGTAGAGATGTGGAGGAACACCGATGGCGAAGGCAGCCTTCTGGGCCAACACTGACGCTCATGCACGAAAGCGTGGGGAGCAAACAGG
+
BBBBBCCC=BBACBB@?@?C?@AC@D@B?BBCCE>@AACC=BA@@A@@@CC@BC=?<?B@::;BBBB@@@BAAAA<BCFF:FF9;;?@>AD@BB>B?B?BBA>??@@@9A???A9949AA?:8:BA>;@AAB?;>;>90/*/3@3@6:;8<8@@?<B??ABF>BBBB@BAAA?=;:9.25/6,4::7@ABB?BBC?B?BB@@9>8=>?@:@>D<@@@BB@A?@C:99>?@=::<4<BAAAAA7@@>:<4<<<8
@N9IO0:00815:06297
TACAGAGGGTGCAAGCGTTGCTCGGAATTATTGGGCGTAAAGGGTAGGTAGGTGGTCTCATTTGTGTGGGGTGAAAGCCTTGGGCTTAACTCAAGAAGTGCCCCGCAAACGGTGAGACTGGAGTACTAGAGAGGCTAGCGGAATTCCCGGTGTAGCGGTGAAATGCGTAGAGATCGGGAGGAACACCAGAGGCGAAGGCGGCTAGCTGGAGAGTTACTGACACTCAACTACGAAAGCGTGGGGAGCAAACAGG
+
AAAAAACC>CB??>A==?;??<AC?B>B=??9=@8:9;AC<BB<CCC;BCC@BC@BCBBDDF>CCB@???7@BBC<B@<>9?A9?A<?;@A@?=@B=@<;;AB8BBAB=::6:B:89BAC=AAAAAABAAA;;7;BCCCCAD@C@CC<A?B@>??AA>BCCD>BBBAAAA@>94444(48393@AA=BBBB9ACD?C<A<8<<<?:9:<BB@@A?CAAAABA@@;:4;?@@;;;0;@AABBB7<;;@A<@?@<
@N9IO0:00820:06299
TACGGAATGTGCAAACGTTATTCGGAATCACTGGGCTTAAAGAGTCCGTAGGCGGCTTGTTAGGTGAGGTGTGAAATCCCTCGGCCCAACCGAGGAATTGCGCTTCAAACCGGCGAGCTTGAGGAGGATAGAGGTGGGCGGAACTGATGGTGGAGCGGTGAAATGCGTTGATATCATCAGGAACACCGGAGGCGAAAGCGGTCCACTGGGTCCTTTCTGACGCTGAGGGACGAAAGCTAGGGGAGCGA
+
CGCC@CDBCCC@??99996:C?BB?B989CBCED<BA?AA<A@@@B29;;;7:B=BC?BB?CC?AAAC???@CCC?CCC>C999:C;A=B6;9A=@?C7:<@A>6=@@;@<@9;;;69A6;>C?BB;@@BAB@9=BB=CB@B@CBBBA@=BA>BBBG@CDCD?AA@@@?9::A@@>;=:;)0)/8;9@?;?2?<=7.77<2=?7@ECDD=AA?BB>BB@;<::::9<@8:933=5===<<<;+33822
@N9IO0:00831:06279
TACGAAGGGTGCAAGCGTTACTCGGAATACTGGGCGTAAAGCGTGCGTAGGTGGTTCGTTAAGTCTGTCGTGAAAGCCCCGGTCTCAACCTGGGAATGGCGATGGATACTGGCGGGCTAGAGTGCGGTAGAGGGTGGTGGAATTCCCGGTGTAGCAGTGAAATGCGTAGAGATCGGGAGGAACATCAGTTGCGAAGGCGGCCACCTGGACCAGCACTGACACTGAGGCACGAAAGCGTGGGGAGCAAACAGG
+
9;9;A=AD=BCCB?C@@A@A@?BB?A698443@99::94(449;?@@@A@=@@=@;@@>:>:BBCDBBBBBBCB;;:55&5.4444;5:;955069>B:CCCBCACB<<;B>BBB<A@A@;;;@@C?@@B<;;0;@;@?:=<B>@B8A7@@BBBAAACCCF<AABBBBCAAA;<;@8@@=A?BB;9;@B=CCCD@C@AA?A@CEACC@CH@CBBCBCCCCB@B@00*0<;<@@;@@@@ABB7BBCCM?BBB>
@N9IO0:00831:06288
TACGTAGGGTGCGAGCGTTAATCGGAATACTGGGCGTAAAGCGTGCGCAGGCGGTGATGTAAGACAGGTGTGAAATCCCCGGGGCTTAACCTGGGAACTGCATTTGTGACTGCATCGGCTGGAGTGCGGCAGAGGGGGGATGGAATTCCGCGTGTAGCAGTGAAATGCGTAGATATGCGGAGGACACCGATGGCGAAGGCCAATCCCCTGGGCCTGCACTGACGCTCATGACACGAAAGGCGTGGGGGAGCAAACACGG
+
BA<9=CHD<<;;;;BBBB?B=@@B?C6;;@995059>=>4;;B@@9::945;@:=33333:533388233448:13333&333&3949)/)//:1:)//84444(499<>A??9;8;-77:-373344.44:444444#44;.4.48;.56;;9;9:9999;FF=ABBB;;;@@BA@<<800*0///)//4;8==<7:17)/)/999+::;.8.5444:::9:4444//////8666.6)3333333$3:9:;5////5
@N9IO0:00832:06292
TACGGAGGGTGCTAGCGTTGTTCGGAATACTGGGCGTAAAGCGCGTGCAGGCGGTCGGGTAAGTCGGTTGTGAAAGCCCCAGGCCTTAACTTGGGAATTGCATCCGAAACTGCTCGGCTAGAGTCCCGGAGAGGAAGGCGGAACTCCCAGTGTAGGGGTGAAATCCGTAGATATTGGGAAGAACACCGGCGGCGAAGGCGGCCTTCTGGACGGTGACTGACGCTGAGACGCGAAAGCGTGGGGAGCAAACAGG
+
DD999;BE=AAAB@@@@@;??;@D?C7;;A@@@;<;:BB6;9@==:?988577-3339177,337739233/66166::&//*/(/5:3885>9(3,3,3787717<=6;92222;7<CCCABABC=B?BAAA?C?B?BC@C@AAAE@BBBA@@@@@2@ABA=BC?A@@@@@CC>BC>B@CIACCCACAII@CCB=B;;;7;?A;BDD@BBD@BBBCBAAAAAB@AABBBDCCB;?9::@??2>????9@AA6
@N9IO0:00832:06304
TACGGAGGGTGCAAGCGTTATCCGGATTCACTGGGTTTAAAGGGTGCGTAGGAGGGCAGGTAAGTCAGTGGTGAAATCTCCGAGCTTAACTTGGAAACTGCCGTTGATACTATCTGTCTTGAATATTGTGGAGGTGAGCGGAATATGTCATGTAGCGGTGAAATGCTTAGATATGACATAGAACACCAAATTGCGAAGGCAGCTCGCTACACATATATTGACTCTGAGGCACGAAAAGCGTGGGGATCAAACAGG
+
@A><>;;;09BBB?@B;:04C@29237-38:<:@;@@5@:4:>5<<<>C@@=@B==AAB>AC?A@@BB:949A@@:ACCC7;;;;;4938?;??CC<BCCC>@@8;<CBBBBBCA;;;;?BB?BCC:;<D<;;8;@AA;;7:?AA@@A@??=;<=:95:ABB;;;:@=AAAAAAA@@@@@;;5;>?4;:)/39;;;*/)/988888:<;:>?@C???B5:;@;;;ABE@DCAA@AA*;9>@>>>*99ABB:@@@?
@N9IO0:00848:06278
TACAGAGGGTGCGAGCGTTAATCGGAATTACTGGGCGTAAAGCGCACGTAGGTGGCGACGTATGTCGGGTGTGAAAGCCCCGGGCTCAACCTGGGAACTGCATCCAAAACTACTGAGCTAGAGTACGGTAGAGGGTAGTGGAATTTCCTGTGTAGCGGTGAAATGCGTAGATATAGGAAGGAACACCAGTGGCGAAGGCGACTACCTGGACTGATACTGACACTGAGGTGCGAAAGCGTGGGGAGCAAACAGG
+
CEGCBAAA<AA?AAA==?;?<?@B=@=@=@ABAB>???@@599?@C@@@BB?AB?BCCBBBB9;9BCF?CCDDEF;;:BB3@C/;;AB?B?CCC@CACBDCBAC6;::6:BAABDB@@@BBBA@@CC@???CGG?CAAAB?B?BB=B?BBCDBBBCC@BAAA<@B@AAAABBBCBB4:5;>B>ABB?BBAA>A;;6;?CBB;;;B>AA>ABABBBBA@:::@AABBB>AA@BAB9;;BBDEE<C;<<G?BBB@
@N9IO0:00854:06295
TACGAAGGGGGCTAGCGTTGTTCGGAATCACTGGGCGTAAAGGGCGCGTAGGCGGCTTTATAAGTCGGGGGTGAAAGCCTGTGGCTCAACCACAGAATTGCCTTCGATACTGTATGGCTTGAGACCGGAAGAGGTAAGTGGAACTGCGAGTGTAGAGGTGAAATTCGTAGATATTCGCAAGAACACCAGTGGCGAAGGCGGCTTACTGGTCCGGTTCTGACGCTGAGGCGCGAAAGCGTGGGGAGCAAACAGG
+
BAB@>29999*<CDEDAA>BB@BB@C@ECCCAAA:AA>@@:@A;AA@@@BB?CC@CED>BBBABBAAAAA0A@?A=@@=@BBB@DBBB@D@CC????B@BB?B?AAABBCB????@9??>@???;8<7;8@BA?BB7A@=8=7=888BBBBCBBBBB?AAAD>C?AABBCCBCC<AA:8.386:AA>AB8?;?A@;@=9937;6;>?@;@C=?;?388:?ABBC@A@=@?B;;;6;;CCDGD:BACCC>BBB>
@N9IO0:00814:06350
TACGGAGGGCGCAAGCGTTGTTCGGAATCATTGGGCGTAAAGCGCGTGTAGGCGGTCTGGTCAGTCGGGTGTGAAATACCGGAGCTCAACTCCGGAACTGCATTCGATACTGCCAGGCTAGAGTCCCGGAGAGGGTGGTGGAATTCCCGGTGTAGAGGTGAAATTCGTAGATATCGGGAGGAACACCAGCGGCGAAGGCGGCCACCTGGACGGTGACTGACGCTGAGACGCGAAAGCGTGGGGAGCAAACAGG
+
CCCF>BAB<BC@A=A;;:?CD@CCAI@CCFG@CD6@>:99-33;@AABBBB@BD9BB@?<BBBABEH@8AA?;95);AA;A?@@@CBC?@@C?B?B?B@A@CB@BBABB@9::?BA?CBBA@@999,;;AA@@A8@A=AA>A?A>BB=B@@@@BB@@<@ABB=B?CCCCAAABBABB;@@8;8;CA@BA;;:;CD>A?::::@CE?BB@C@A>@BBBBBCDC@@@@@@?@@9::.;@A@AAA6@?=<<8;==:
@N9IO0:00819:06327
TACGGGGGGGGCAAGCGTTGTTCGGAATTACTGGGCGTAAAGGGCGCGTAGGCGGCTTTTCAAGTCGGGCGTGAAATCTCCGGGCTTAACCTGGAAGGGTCGTTCGATACTGTCGAGCTAGAGTGTGGAAGAGGCTACTGGAATTCCGTGTGTAGCGGTGAAATGCGTAGATATACGGAGGAACACCAGCGGCGAAGGCGGGTGAGCTGGGCCAACACTGACGCTGATGCGCGAAAAGCCAGGGGAGCAAACGGG
+
@@99999999";A45555255=DC?B@CACCDCJ?AA@AB;AB<BBCBB@A>;;5;?<>/;CDCCBBB=@:;;CC>BBDD@CC=BCAC@C@BBBCBCC>CCCD?BBBCBBBBBBBBBCCCCBB;;;F@B@C:99:A@@9:5:<@<A?BBB999@@997:CCD>AAAABAABBBBB@@:;;+0*09906679.3386;699:/-----68808-304<>;??::9?=>=><?<9999&44.4444&449;>5<==6
@N9IO0:00821:06345
TACAGAGGGGGCGAGCGTTATTCGGAATTATTGGGCGTAAAGGGCGCGTAGGCGGCCATTCAAGTGACGGGTGAAAGCCCTCGGCTTAACCGAGGAACTGCCTGTCAGACTGGATGGCTTGAGACCGGGAGAGGTGAGTGGAATTCCCAGTGTAGCGGTGAAATGCGTAGATATTGGGAGGAACACCAGTGGCGAAGGCGGCTCACTGGACCGGAACTGACGCTGAGGCGCGAAAGCGTGGGGAGCAAACAGG
+
@BA;<;AABA2ABAA;;;?BB@CB?C@C?BB?BC<:::A@;@A=:;;CBA?=873:8==;??;?@@AA@@;?:::.;@A=BMH?BB@E@C;<;C@C>@@@?;:::??CCBBB?BA?<?A5::@@>39:5:?@@@CA@@;<5;5;5;C<AABB;;;BB>B;;;.;BABBHFDBCC=AA7;;=A<@@C?CCBA=A??5;5;;5;@?BBAA=?>>B>B>BB???AA@?>>??@@@A@;@?><=>@5::9DF>BBB?
@N9IO0:00840:06352
TACGGAGGGGGCCAGCGTTGTTCGGAATCATTGGGCGTAAAGGGCGCGTAGGTGCCGCGCAAGTCAGAGGTGAAATCCCTCGGCCCAACCGAGGAACTGCCTCTGAAACTGCGCGGCTCGAGTCCCGGAGAGGGCAGTGGAATTCCCAGTGTAGCGGTGAAATGCGTAGATATTGGGAGGAACACCGGTGGCGAAGGCGGCTGCCTGGACGGGTACTGACGCTGAGGCGCGAAAGCGTGGGGAGCAAACAGG
+
BBCA<;:;;;*9>@:B@@<::9:@7@8BB;;99D8CAAB?8C?7==??999.994588<?:3884;898;@<=?587>*739-33(4.313;;<A9@AAA=@?@?@A9A@@ABAA7;9AAAA555057<<;;<)9@@BA@B@CFEE>BAAAB;;;DHABBF?<<<BBBABABA?AB:9819;999=@;?@=@AA5;5<@<@;;;6;D8ABCD>BBBCBBBBCECBB@BCCCDK=AA;?B==2BB=J?8==B9
@N9IO0:00841:06323
TACGGAGGGTGCAAGCATTAATCGGATTTATTGGGCGTAAAGGGCGCGTAGGCGGATTTGCAAGTCAGATGTGAAATTCCAAAGCTCAACTTTGGAGCTGCATTTGAAACTGTGAGTCTAGAGGGATGGCGGAGAAAATGGAATTCCACAAGTAGCGGTGAAATGCGTAGATATGTGGAAGAACACCGGTGGCGAAGGCGATTTTCTAGCTTTTACCTGACGCTGAGGCGCGAAAAGTAAGGGGATCAAACAGG
+
BACC@CBJ?CCBB?ABCC>@9;9927=?9AA?CD<:8:BA:AD<AA@?@CDABC?BBC7::@<@;;;BB;;;BBC>C?C@GE<@AB;;5;AA9A=@BBAAABBD:;;D>BBBB@@AABBCBBBI=BBC?@@@B@@@@3AA<@>B@E>BBB?AAB@:;6;BAA;?@?@@@@@9::CCB?B@CC?BA@;@<??;<98293;AABDE8@@>?==>>4;>:>CB=BBBAAA<;:;;;;;&:::7=B>9?;;;?6=<<=
@N9IO0:00848:06350
GACGAACCGTGCGAACGTTGTTCGGAACCACTGGGCTTAAAGGGCGCGTAGGCGGTGCGTTAAGTCGGTGGTGAAATACTTCGGCTCAACCGGAGAATTGCCGCTGAAACTGGCGCGCTAGAGGGAGGTAGAGGTGCGTGGAACTTCCGGTGGAGTGGTGAAATACGTTGATATCGGAAGGAACGCCTGTGGCGAAAGCGATGCACTGGACCTCCTCTGACGCTGAGGCGCGAAAGCTAGGGTAGCGAACGGG
+
BB@A>9<+0000:<879839:=AA=A>A@BBCBA;AB5;;09;4<==>CEEAAA?@;;;@>A=@ABB;@@;B;;;0;A?A>CIACCBB@B@C@BCB?B8;:=@@@:;5/5>A?CCCBBBCBBB@8CC?BBABB=ABAA99.4.4:@C?C?@A:CCAB?BCD@7<BBAC?BB;;;;;@C@C>B:;;C<;;;;4:BBD=CAAABBCCCBD@BB@CC?AAAAABCC@A?@<;;:995)5>;;<=3:;<55669>@8
@N9IO0:00849:06318
CACGGGGGGAGCAAGCGTTGTTCGGATTCATTGGGCGTAAAGGGCTCGTAGGCCGCTCTGTAAGTCGGAAGTGAAAGACCACGGCTCAACCGTGGAACCGCTTTCGAAACTGTGGAGCTTGAGGCCGGGAGAGGAGATTGGAATTCCTGGTGTAGCGGTGAAATGCGTAGATATCAGGAGGAACACCCGTGGCGAAGGCGAATCTCTGGACCGGTTCTGACGCTGATGAGCGAAAAGCTAGGGGAGCAAACAG
+
BB:;<<<<%;:;A?C;;;?A@@CC:CC?BBB>BB=BCCBD=BB>BCBB=CC9>9BCCCCABB@BCEC@D?CA@?:4:997;:94?@AA?A?B@A>;9=8;;B<4@AAA<A@??C?BBCB@C=?=??CC>>??A>@ABB?B@D@B?B=>>5:>@@?AA<?@@91B9EB>=>===><>70596<6=<>C5;::6;@B?B?BAA=>:;??B=A@>A?A?ABAA:<AAAA??=@@8766&2888;;;-229;=/775
@N9IO0:00852:06345
TACGTAGGGTGCAAGCGTTAATCGGAATACTGGGCGTAAAGCGTGCGCAGGCGGCTATGCAAGACAGATGTGAAATCCCCGGGCTCAACCTGGGAACTGCATTTGTGACTGCATGGCTAGAGTACGGCAGAGGGGGATGGAATTCCGCGTGTAGCAGTGAAATGCGTAGATATGCGGAGGAACACCGATGGCGAAGGCAATCCCCTGGGCCTGTACTGACGCTCATGCACGAAAAGCGTGGGGAGCAAACAGG
+
CCCCCCCC>BBAB@BCCC@C?A@>;>*00<00/)55;BB=BCC@@ABB@@;9:5:B@>@@A69>9:99389;CD=B@CC:BC;983<,3233;3;>C;?8ABD<@@BCBBBBBBC<>>??A??@@C<@@@AA?A@0AAA@B=@=@@BCBCBBAAAAACCCC>A@AABAA@@@A=<<6//)/)//0;A>AA@CCC@D?CB@CCCC:CDD?C?BA@???>>885?A?BA??@7833&338>>>>187:BC>BBB?
@N9IO0:00854:06319
TACGGAGGATCCAAGCGTTATCCGGAATCATTGGGTTTAAAGGGTCCGTAGGCGGTTTAATAAGTCAGTGGTGAAAGCCCATCGCTTAACGATGGAACGGCCATTGATACTGTTAGACTTGAATTAGTGGGAAGTAACTAGAATATGTAGTGTAGCGGTGAAATGCTTAGATATTACATGGAATACCAATTGCGTAAGGCAGGTTACTATCACTATATTGACGCTGATGGACGAAAGCGTGGGGAGCGAACAGG
+
DDDE@9979AB>A=B@BA@CCBADAC?AABB?BC>BC>CC>CD<AA>ABCC?9;5;B8@;@A?AAABBBB:BBBA<@@A=ABA@@@@B@BCCCH@B@BC@B@BE@BBBBB@==966;;A7;A<D<CCBBA<B9=;@=@AA@A;@CAA@BB@A@A?@@<@@AB=A;;;>AAAAAB=A;;;9293944./)/)/8///)/)/994:7443>?=887?>:9198<777=>??;?=:99,9@@ABFH:B@A@B?;;;<
@N9IO0:00819:06373
TACAGAGGGTGCAAGCGTTGCTCGGAATCATTGGGCGTAAAGGGTAGGTAGGTGGTCTCATTTGTCTGGGGTGAAAGCCTTGAGCTTAACTCGAGAAGTGCCCCGGAAACGGTGAGACTGGAGTCTTGGAGAGGTTAGCGGAATTCCCGGTGTAGCGGTGAAATGCGTAGAGATCGGGAGGAACACCAGAGGCGAAGGCGGCTAACTGGACAAGTACTGACACTCAACTACGAAAGCGTGGGGAGCAAACAGG
+
BCC<;;EF=CA?@=>?@@<@??AC=A>@99:199-99;AE@CC>CGG@CBB?BB@BBCGCCC>C;;;DCC7BBBB:BB>C=AAA@A=A>BBBABBB=BBBBBB9B?BC7CJ?CCC@BABI@@B@@@7;:BBB=;C9BB@@=@=B=BC=C>@@@BBBC@BBBE?BB@@@@@@@@?@BB;??>A?ABA?BCAA:;;C>C=@@=@BB@BCCACDD@E;;;AACBBAAAB?BAB@999,9BBB>??096;@>8=>A=
@N9IO0:00820:06387
TACGAAGGGGGCTAGCGTTGCTCGGAATTACTGGGCGTAAAGGGCGCGTAGGCGGCTTTGGCCAGTCAGGACCGTGAAATTCCTGGGCCTTGAACCTGGGGACTGCGCTTATACTGCCAGGCTTGAGGCCGAGAGAGGGTGGTGGAATTCCCGAGTGATAGAGGTGAAATCGTAGATATTGGGAAGAACACCGGTGGCGAAGGCGACCACCTGGCTCGTACTGACGCGATGAGGCGGCGAACAGTCGTGGG
+
CDIHC@CCBC1BBBA;;;@BBBCC@B?C@>===@8=@?=9)94)4:449BC?=@;0//(/)/)///:8::0-(---,,(-(-(-57(/)/)//)/56999&/0//////)5::///7)//)//4<;:;:*/0/-----(--(/-3<7<17:(---,-----99)////(-----///33-33(3-3/)--7(-(--(-/5.5495668;<965./>00/7///999///7::<6;=<==?ACB0//97999
@N9IO0:00860:06391
TACGTAGGGTGCAAGCGTTAATCGGAATACTGGGCGTAAAGCGTACGCAGGCGGCTTTGCAAGACAGGTGTGAAATCCCCGGGCCTAACCTGGGAACTGCATTTGTGACTGCATAGCTAGAGTCTGTCAGAGGGGGGTGGAATTCCACGTGTGAGCAGTGAAATGCGTAGAGATGATGGAAGAACACCGATGGCGGAAGGCAGCCCCCTGGGGTAAGACTGACGCTCGATGTACGAAAGCGTGGG
+
BCBCC@B@89;:@=A;;;?B?BAB@C6:;@AAA:;9;DD>CBBBBBBA@?;9:6;BC:@AB@@@@BB?BBABBB<AADD;GC=B>AA?B?AAA;A;??A??AB=AB@?/00@@?@BBB<?8888333;A@6<?>==':;2;4=4<187338?::?@52258<187=79753-----.9.3.3:28887<;990//(/0606344=>?+;@==19>;799>A977@6///:@@?>>;>.;933933
@N9IO0:00865:05763
TACGGAGGGCGCAAGCGTTGTTCGGAATTACTGGGCGTAAAGCGCGTGTAGGCGGTCTGGCAAGTCGGATGTGAAATCCCCGGGCTCAACCCGGGAACTCATCCGAAACTGCTGGGCTAGAGTCCCGGAGAGGAAGGCAGAATTCCCAATGTAGGGGTGAAATCCGTAGATATTGGGAGGAATACCAGTGGCGAAGGCGGCCTTCTGGACGGTGACTGACGCTGAGACGCGAAAGCGTGGGGAGCAAAACAG
+
BBBB?BCG<BBBB>AAAB?@@?@@?A-0,/><<A<A@@DF<@ABB<:;CCD?BB?AABA=@@699<>9;993BED90/@?0?@00/7959;19:4:49<<<<<9<<>5<<;<DCD>C@@ABCCCC=B>?C@@=@=@:9:::3;4;:09;978?B<B2@??B8@@255=595BB9B>7>?@CACCC?AB?A<>9<7<7@A:=?=;@>>:>=<8@B>CCCBB;;;;;9555<99;39<@;;;;.:@;;;;&;44
@N9IO0:00871:05802
TACGTAGGGTGCGAGCGTTGTCCGGAATTACTGGGCGTAAAGAGCTCGTAGGTGGTTTGTCGCGTTGTCCGTGAAAACTCACAACTCAATTGTGGGCGTGCGGGCGATACGGGCAGGCTAGAGTACTGCAGGGGAGACTGGAAGTTCCTGGTGTAGCGGTGGAATGCGCAGATATCAGGAGGAACACCGGTGGCGAAGGCGGGTCTCTGGGCAGTAACTGACGCTGAGGAGCGAAAGCGTGGGGAGCGAACAGG
+
ADCDBFFF>;;;@AAAABABDB?B?B@C@BBBBB<9:9BB;A@@@A;;;@C@CC@CD=CBAAA@@<?BC7??99::-9@=@?B?BBCC@C<?>AA=@B???BD=B789BBA@999:43:::889@99==AA==,25;:696A0/0372750----,,20--(/58@@?>>=;=><;=;08:;>8>??:@:==:>=@>A?BBC>@>===<=4<AA9817====;::;::8>>>=?A9>AADBBB6;;==@;>==:
@N9IO0:00875:05767
TACGGAGGGGGCAAGCGTTGCTCGGATTTACTGGGCGTAAAGGGTCCGTAGGCGGCTTCGTAAGTTAGATGTGAAAGCTTAGGGCTTAACCCTGAAATTGCATCTAAAACTGCGGAGCTAGAGTCTAGGAGAGGTCGGCGGAATTCCCGGTGTAGCGGTGAAATGCGTAGATATCGGGAGGAACACCAGTGGCGAAGGCGGCCGACTGGTCTAGTACTGACGCTGAGGGACGAAAGCGTGGGTAGCAAACCGG
+
CCCDACBDBC5CC@CCDD@BBBBB7;@C?CCCCC>@@??@3@A<AC<?A?>:995:A?ACBB9:;:BB=BBAAA>6BBB7BBC>@@9>39:)7<=>8@;?????CDDE:B@977.398=A988<@@683;;;82><=3<A;A9@<>@8?;>688>;;2;BBB:>>>@>>;;;889;A09:5:<===<>A@@:>>B:=:>?<?<AA===;??@@@AAB?>>>;;;>>>A:@@???188;;;?9???>>>5=8=8
@N9IO0:00905:05781
TACGTAGGGTGCAAGCATTAATCGGATTTATTGGGCGTAAAGGACGCGTAGGCGGTCTTTAAGTCGAATGTGAAATTTCTGGGCTCAACCCGGGAGCTGCATTCGAAACTGAAGACCTAGAGGATAGAAGGAGAAAACGGAATTCCACAAGTAGCGGTGAAATGCGTAGATATGTGGAAGAACACCTGTGGCGAAGGCGGTTTTCTTATTTTATTCCTGACGCTGAGGCGTGAAAGCAAGGGGATCAAACAGG
+
CF<9;ABA9;:;@:>?BB<@=@BB>CGG?CCADD?AAAAD<A=ABBBBBAB=;;4;00<5<8;;000:0/0?:A3@@8>?@@8=>==:=>6=>6=>?>>99:3:::?9?==@>AAA<@>B;:4;>;:;;@;@CBDF<BB?B=A<A>B<;9;CBBBC@BABA<@@?BBBBBEBDBAA=@=@@=A@B?BBBA@C?><>?BB>CCC98807<<<088/76=;ACCB?:>?3734477(3::5<<=2=>>@?8;;A<
@N9IO0:00906:05789
TACGTAGGGTGCGAGCGTTAATCGGAATTACTGGGCGTAAAGCGTGCGCAGGCGGCGCGTTAAGACAGGTGTGAAATCCCCGGGCTTAACCTCGGGGAATTGCGCTTGTGACTGGCGTGCTCGAGTGCGGCAGAGGGGGGTGGAATTCCACGTGGTAGCAGTGAAATGCGTAGAGATGTGGAGGAACACCGATGGCGAAGGCAGCCCCCTGGGCCGACCACTGACGCCTCATGCACGAAAGCGTGGGGAGCAAACAG
+
CCECCCCD>999CCA@9:6;>AAC=C6;4;A;;;.;9;B>7BBB@@@BBAA?AA?@AABA=A>A????:=><<=?1;@@@5@@588).*-3-----&-37(-3333,339==>>>?<<<@B?744:9@A989852AAAA'68/2.506+.----(---/;<<ABB<AABBA??=@<?<BC99:=A;::9?BBBB?B?@=?=AA@@@@@2@@A9>5000)/;;;8?9:48:::<<<?:??9@@@A@BA6???@@8??A
@N9IO0:00912:05773
GACAGAGGGGGCAAGCGTTGCTCGGAATTACTGGGCGTAAAGGGCGCGTAGGCGGGATGGCAAGTCGGTCGTGAAATCCCTCGGCTCAACTGAGGAGCGTCGATCGAAACTGCCGTTCTTGAGGGTTGCAGAGGAGACTGGAATTCCCGGTGTAGCGGTGAAATGTGTAGAGATCGGGAGGAACACCGGTGGCGAAGGCGGGTCTCTGGGCAACTCCTGACGCTGAGGCGCGAAAGCGTGGGGAGCAAACGG
+
CCC;<<CCCC5CD?C;;;@CA@@C@B?B@CA@@A<@@@BB9@@;@B;A@@@<@@A;@CA?AC?BBBG@CBABBBB>BBC=BBB>AABB?BBA9849B?=@>000:::6(/83338=8?@3:9=<5?;?>@@@@6<>>?@B@B?B@BB>B?CC>?AAB?BBB>7BDCCBB@@@BB@AB:A=8C@@@@?C@BC<B>A<HBBB===C=CBCD=CC@DCC@CCBCCBCABB@CCC;;;7;CCACDE;BBBDD;;<;
@N9IO0:00912:05806
TACGGAGGGTGCGAAGCAGTTATTCCGGCATTCACTGGGGTTTAAAAGGGGTGCGTAGGCGGGCAGGTAAGTCAGTGGTGAAATCTCCGGGCTTAACCCGGAAACTGCCGTTGATACTATCTGTCTTGAATATCGTGGAGGTAAGCGGAATATGTCATGTAGCGGTGAAATGCTTAGATATGACATAGAACACCCATTGCGAAGGCAGCTTACTACACGATCATTGACGCTGAGGCACGAAAGCGTGGGGAGCAAACAGG
+
///9.559)5599954///72//)/)/)//949544444&44)4<<&444&44444::7444(333288289>:38<4==>A2?A;?2;;37717179(3,/:1///-(-7(--88668////09957;=@=???>=9=;2;>8?@@>@;>>>=;>=0//0/0A<@@BB<AA@@=A@@@@::99==AAB>B@@?9;9188898<8?=>AB?BBCCCCAA@AA@@=@BAAABA;;6;BB@@@:@@A@CDD;BBCCC<AAA;
@N9IO0:00867:05842
TACGAAGGGGGCTAGCGTTGTTCGGAATCACTGGGCGTAAAGGGCGCGTAGGCGGCCGATCAAGTCGGGGGTGAAAGCCTGTGGCTCAACCACAGAATTGCCTTCGATACTGTTTGGCTTGAGACCGGAAGAGGTAAGTGGAACTGCGAGTGTAGAGGTGAAATTCGTAGATATTCGCAAGAACACCAGTGGCGAAGGCGGCTTACTGGTCCGGTTCTGACGCTGAGGCGCGAAAGCGTGGGGAGCAAACAGG
+
CECCA:ABBB2BBBBCCC@CC@CC@D@CCCCCCC>BBBFE=BA<@A:@??@=AB7;599=55.5<@=>??+<@==259:A@5666@>C;BACB@>:6<-//6;6777???@@@>9=;8:,37739,5.5.4;B.44.444.4.4444:;<<?;;<:>6:;AD<@<@@956>??>8<<>?7<=9?AC8?=99286=:=;0/)/83/09C<???B=B9948=A@AA;;;5::94<<)4494444&49:9:(4447
@N9IO0:00891:05828
TACGAAGGGTGCAAGCGTTAATCGGAATTACTGGGCGTAAAGCGCGCGTAGGTGGTTCAGCAAGTTGGATGTGAAAGCCCCGGGCTCAACCTGGGAACTGCATCCAAAACTACTGAGCTAGAGTACGGTAGAGGGTAGTGGAATTTCCTGTGTAGCGGTGAAAATGCGTAGATATAGGAAGGAACACCAGTGGCGAAGGCGACTACCTGGACTGATACTGACACTGAGGTGCGAAAGCGTGGGGAGCAAACAGG
+
ACA9;4;:0:9;@=@@A@<@9@>9.817-3<??=6>?ADD<A@@@:;;AAA=AA6;8;AABB?BB@B@ICFCCEF=@@AA3@@:@@BE@D?@@C=B=A@;:9<@7ABB:B?@?98849A?@@CABBB?D:::?A9@A@::6;=@@8@9;9:@@@@@><?9999&8:888<;;994?:<A?B?B@???;??>?:>@>1949?@?@CB?AA=AAAAA@B@:;;;?@@@@@?CBA@AA0;;@AABB;BBCBE<;;;?
@N9IO0:00896:05840
GACAGAGGGGGCAAGCGTTGCTCGGAATTACTGGGCGTAAAGGGCGCGTAGGCGGGACGGGCAAGTCGGTCGTGAAATCCCTCGGCTCAACTGAGGAACGTCGATCGATACTGCCGTTCTTGAGGGTTGCAGAGGAGACTGGAATTCCCGGTGTAGCGGTGAAATGTGTAGAGATCGGGAGGAACACCGGTGGCGAAGGCGGGTCTCTGGGCAACTCCTGACGCTGAGGCGCGAAAAGCGTGGGGAGCAAACGG
+
CCCCCBB@@@0>>5;;AB>BBBBC?BAE@CAA@B=AA@AA9?>7?@9>?@A?@<=5>98:-3>4<@A@=@CA@@?@9@??8?::6:AAB@BDB997;=BBBBCEBBBABBB@@@?BB?BB>@?CD=C?BA@AAA<@@BCCE@B@B?BB<B>BBABAAA?ABA@<AAAAA;:4=99444)4;.;.;;9=C?BC@BCC@C@AAB:;A>@>?@;@C>ABC=;;;BCCC;;<=A@@;;;;.;A??B??2C<?=>25;;
@N9IO0:00901:05846
TACGTAGGGTGCGAGCGTTAATCGGAATTACTGGGCGTAAAGCGTGCGCAGGCGGTCTTGCAAGCTGGGTGTGAAAGCCCCGGGCTCAACCTGGGAGGTGCATTCAGGACTGCGGAGGCTGGAGTGCGGCAGAGGGAGGTGGAATTCCACGTGTAGCAGTGAAATGCGTAGAGATGTGGAGGAACACCGATGGCGAAGGCAGCCTCCTGGGCCGACACTGACGCTCATGCACGAAAGCGTGGGGAGCAAACAGG
+
CCCCCCCD>AABCCB9;:??5;;>8@5;2;C;;;0;@;;;)4;?:?ABBCC@BB@????@@?9>?9?=1733333(////&/:(////(-*-991//(/66991333386/.--(-6(-.5056756505775//(.70./),0606)-------/8887333(37<888::9333<A3994948>><AB::9:CD@D?;99B>AC=?AC?C?CC@@@@@@@;;<AAAAA@AA@@;@@@@@@@3;;;BC=;;;=
@N9IO0:00906:05814
TACGTAGGGGCCAAGCGTTGTCCGGAGTTACTGGGCGTAAAGGGCGCGCAGGCGGTTGGTTACGTCGTGTGTGAAAGCCCCCGGCTCAACCGGGGAGGGTCGCGCGAAACGGGCCGACTGGAGGCAAGGCGAGGGCGGTGGAATTCCCGGTGTAGTGGTGAAATGCGTAGAGATCGGGAGGAACACCAGAGGCGAAGGCGGCCGCCTGGACTTGACCTGACGCTGAGGCGCGAAGGCGTGGGGAGCGAACGG
+
CC;;:BBBB3@=@.5;4:4;5;0479><:888<80<944:(33(399:<A@=@@@C>B?B@BA?AA@@@?@AAA@8A@@@A2A9B=BC=B4;9:*9<:(4949499;<256625:?CAA@7;>5@A=A<ABBBC>;;7;C?B?B@BD>D@:9666>C@CCCF=CCCC@CCBBA<66626@:@<?@>:<;::7:=939344.459:49@7<=?<AAA<B?>>?===00*0:>;=1717;;<<<0737;=8797
@N9IO0:00871:05867
TACGGAGGGTGCGAGCGTTAATCGGAATTACTGGGCGTAAAGCGCGCGTAAGTGGCTTGATAAGCCGGTTGTGAAAGCCCCGGGCTCAACCTGGGAACGGCATCCGGAACTGTCAGGCTAGAGTGCAGGAGAGGAAGGTAGAATTCCCGGTGTAGCGGTGAAATGCGTAGAGATCGGGAGGAATACCAGTGGCGAAGGCGGCCTTCTGGACTGACACTGACACTGAGGTGCGAAAGCGTGGGTAGCAAACAGG
+
CCA@?;;<7<BAC=;;BC6:49@>6A6;4;A;;;7;@@@C<AAA@@AAA@<@;:3:A>:;?A7=@;??A699>=C@CCCC:DC7::??:?>AA@8?389.:=AC@C?B?=BAAB==4?A?ABCBBBCB@?@@@;@0925=@C7@7;@6;7@?;;<AA;A@CD>99:CCCCBC@@A@@9993:3;AB@A@AA@CBB=B>AC@B@C?@AC@A@@BCA@@;;<<BCA@??>AAAAAC=B???DC<??AAAA?AAA?
@N9IO0:00876:05891
TACGGAGGGTGCGAGCGTTGTCCGGAATCACTGGGCGTAAAGGGCGCGTAGGCGGCGCGAGGAGTCGGGGGTGAAAGTCCGGGGCTCAACCCCGGATCGGCCTTCGATACTCTCGCGCTGGAGCACAGTAGAGGCGGGTGGAATTCCGGGTGTAGCGGTGGAATGCGTAGAGATCCGGAAGAACACCGGTGGCGAAGGCGGCCCGCTGGGGCTGTGGCTGACGCTGAGGCGCGACAGCGTGGGGAGCAAACAGG
+
AABB>;<;069DCCCDCC@BBC9;7;?CBBBCCB<A;;;>)99,;@9:48855;.99:;@@8:;DCDEDD3;:;D>CCD@CCC;ABAA=AAA7>;;944.55=8<44444>;@>?@@?>:5:==B?;;==B9;66@@7?C<B>A<@>@?7::458@B?BB9B=??:549>@9:35.4387;<9<<C:B::;49>>8B=>@.55)5:////'/////499;;;<;;944.49888555;8:9;;.<<<<<25396
@N9IO0:00890:05886
TACGTAGGTGGCGAGCGTTGTCCGGATTTACTGGGCGTAAAGCGCGCGCAGGTGGTTGGCTAAGTCTGGTGTGAAAGCTCCCGGCTCAACTGGGAGAGGTCACTGGATACTGGCCGACTTGAGGCAGGCAGAGGAAGGTGGAATTCCGGGTGTAGTGGTGAAATGCGTAGATATCCGGAGGAACACCAGTGGCGAAGGCGGCCTTCTGGGCCTGTCCTGACGCTGAGGCGCGAAAGCGTGGGGAGCGAACCGG
+
CBBB@992:;4;@;:;BB?BBC?B>BBB<A@@AC=;;;BA9@@??AAA@@?;995:=A=BCDACCBBB?AA@<<@90//76.669/::<A@@@8>?>>378?@@@?AA@A@@:><?AA@?@AA?AAB?CC@AA@B>B?BB>A7;5;5;;09A999<@=??;?6BBCCBBBCDCAB?C?BB7@7;BC=CA5:099938:99.95?:>:981:7595>;::<;88833304>?ACE>A@@??<<2<=?>>?A9>;
@N9IO0:00897:05902
TACGGAGGGTGCAAGCGTTATCCGGATTCACTGGGTTTAAAGGGAGCGTAGGTGGGCTTTTAAGTCAGTGGTGAAATCTCTGGGCTTAACCCGGAAACTGCCATTGATACTATTAGTCTTGAATTCTCTGGAGGTAAGCGGAATATGTCATGTAGCGGTGAAATGCTTAGATATGACATAGAACACCCATTGCGAAGGCAGCTTACTACGGAGACATTGACACTGAGGCTCGAAAGCGTGGGGATCAAACAGG
+
5=9<89:</9>B=9>>6605=?.428?9;=?@@@9??*:9,4:(444?@>?<>>@<@BDD:B?@@:99>@=BBBC8C@CAB>>4;;9?9>>7>>AA=@?=>:?@=@CBBBBBB>A@@;;5:A=A<B;;;A9?@9@A?@AA?B<AA;;;@@:9959@@:=@EH<AABB>;;;B@==>9;;::92:@?>.99.4444.45:445;7;8:9994:<A?@C>?877===9929==@@@69999999-9==?B<@?@9
@N9IO0:00898:05860
TACGGGGGGGGCAAGCGTTGTTCGGAATTACTGGGCGTAAAGGGTGCGTAGGCGGTTCGCTAAGTTGGATGTGAAAACTCTGGGCTCAACCCAGAGCCTGCATCCAAAAACTGGCGGGCTAGAGTTCTGGAGGGGGGTAGCGGAATTCCTGGTGTAGCGGTGAAATGCGTAGATATCAGGAGGAACACCGGTGGCGAAGGCGGCTACCTGGACAGAAACTGACGCTGGAGGCACGAAAGCTAGGGGAGCAAACAG
+
AA<:;9;9;9"5<499<<>BB?BC?B?B7;;B@B;B;9;A9AA<AAAAA??<;;506<0..-)-/161688:6888&///333(3337,33(333332889333-3333$38;6787*4444444.44;5999999$:566>;?@C@C@BA?;;;@@@C@BBBB=A@A@D@@@;;;A9928=291999;=;:;4;@=181871778>=AB>A??999,444433333-39434////(///3333&38;;;0344
@N9IO0:00898:05872
TACGGAGGGGGCTAGCGTTGCTCGGAATTACTGGGCGTAAAGAGCGCGTAGGCGGTTGGGAAAGTCCGGTGTGAAATCCCTTGGCTCAACCAAGGAACTGCGCTGGAAACTACCTGACTCGAGGCCAGGAGAGGGAAGTGGAATTCCCGGTGTAGCGGTGAAATGCGTAGATATCGGGAGGAACACCTGTGGCGAAGGCGGCTTCCTGGACTGGTTCTGACGCTGAGGCGGCGAAAAGCTAGGGGAGCAAACAGG
+
BCCC@CCDCG5CCBD===@DDCBC@B?B@CBAAA<;;;BA<A@@@=@@><<;??4>7@;5@?8C=B7B8DBB>>>1<AA=A?B=AABB>A<><>6C4@:79888?45=367;52668:=:;;;=B<BC?AACDH>C@BCC@B>A7;;6;=@@ABB??=?BDC<AA@@@AABBBBBBB<AA<?=?AA?CBBB@BBD@C@A@?@B?B>BB@BBBC7;6;C;;;B@@;00+00*00000&0995555&59955)59<8
@N9IO0:00910:05890
TACGGAGGGTGCAAGCGTTGCTCGGAATTATTGGGCGTAAAGGGGAGGTAGGTGGTCTCATTTGTCTGGGGTGAAATCCTTGAGCTTAACTCAAGAAGGGCCTCGGAAACGGTGAGACTGGAGTCTTGGAGAGGTAAGCGGAATTCCCGGTGTAGCGGTGAAATGCGTAGAGATCGGGAGGAACACCTGAGGCGAAGGCGGCTTACTGGACAAGTACTGACACTCAACTCCGAAAGCGTGGGGAGGCAAACAG
+
@@AC@BB@>:;;B6:;::>@?@BB?A<@8=<.44(3333=5<<=1;:6:88349.4<=ABBC=C;;;@CC4;:;@<@=9@?A;955.5.59;A@;;.55)55;BB@BDIBC>BBBBBBBB@;;;;;555:@@>?>C@CCC?FAD=??9?<@@@ABBB?BBBA:>>>?@>?>>>999=8=<:@>998?A@@A69:=:=:9;2:@:=>>>8=55.5;@569=@@@>>>6;;;055:1:55////'//)/8;.644
@N9IO0:00913:05884
TACGAAGGGGGCTAGCGTTGTTCGGAATTACTGGGCGTAAAGCGCACGTAGGCGGACTATTAAGTCAGGGGTGAAAGTCCCGGGGCTCAACCCCGGAACTGCCTTTGATACTGGTAGTCTCGAGTCCGGAAGAGGTGAGTGGAATTCCGAGTGTAGAGGTGAAATTCGATAGATATTCGGAGGAACACCAGTGGCGAAGGCGGCTCACTGGTCCGGTACTGACGCTGAGGTGCGAAAAGCGTGGGGAGCAAACAGG
+
CECDB@CHHK5CCCCCCC@CC@B=;>+0)0>><>8:6;CF=CCC@@;;<;;6;C?@@@DC<A=@AAA@@@7<<<>,00><8<??0=0958===+5.4.4449>CC>BA@@@@@<@?A@AABBA@?@4939;>>@;>>BB??=@7:095/0///:;;:<6:===2:48//00//9:?8=<988/717<<89999699858;CA;567888808@=@?A@;;;AAA::;;;:@@A;999*;??B@BB8BABBB89:D:
@N9IO0:00865:05958
GACAGAGGGTGCAAACGTTGCTCGGAATCACTGGGCGTAAAGGGCGTGTAGGCGGGCGTGCAAGTCAGGCGTGAAATCCCTGGGCTCAACCCAGGAATTGCACTTGAAACTGCACGTCTTGAGTATCGGAGAGGAAAGTGGAATTCCTGGTGTAGAGGTGAAATTCGTAGATATCAGGAGGAACACCGGTGGCGAAGGCGGCTTTCTGGACGATAACTGACGCTGAGACGCGAAAAGCGTGGGGAGCAAACAGG
+
CHC<;;BB=BB??=6=:92774:;7<9AABBBCC>;;:DE=AB=BDBAAAB?DBA9@@;;;=9=>?@@<@AABAB<AAA9;;;8;CCDACC>CC@CAC@AAFDD;==G?GBBBCAAABB<AAAACBBC>AA;;7;B;@@B@H@B@B?@@@GBBA@@@=?CDC=B@A@?ABBBCBBBB?;;7;=@A@@C?AB7<;929.5>;>@@8@A@=@A;;;;?BAABB@@@BBC@@@>::9:-:?=;999*4<:><<<<@?
@N9IO0:00866:05911
TACAGAGGGTGCAAGCGTTGCTCGGAATTATTGGGCGTAAAGGGTAGGTAGGTGGTCTCATTTGTGTGGGGTGAAAGCCTTGGGCTTAACTCAAGAAGTGCCCCGCAAACGGTGAGACTGGAGTACTAGAGAGGCTAGCGGAATTCCCGGTGTAGCGGTGAAATGCGTAGAGATCGGGAGGAACACCAGAGGCGAAGGCGGCTAGCTGGAGAGTTACTGACACTCAACTACGAAAGCGTGGGGAGCAAACAGG
+
BCBBCBDH>BA>@9==>@=>@@@?;?>A3:96;<0939883:<4<@B>BAA?;:6;?ABBBB=BCB@@??3A<<;)5?;>;@=6<@5927=9:29:3844444&49;80986=@:9:BCC>@@ABBAAA??;;6;AABCE@D?B?CC>C?@@BAC??<??@A<BAAC==<=<:;;;>8AA;A:<<<7<<9:5;<<8<9==8=<A:99C@CBBBB=AA@@@ABAB;;6;A@@AAA;A@@@CCC;AAA@C=BBC<
@N9IO0:00866:05936
TACGAAGGGGGCTAGCGTTGTTCGGATTTACTGGGCGTAAAGCGCGCGTAGGCGGGCATTTAAGTCAGGGGTGAAATCCCAGGGCTCAACCCTGGAACGGCCTTTGATACTGGATGCCTGGAGATCGGGAGAGGTTGGTGGAATTCCGAGTGTAGAGGTGAAATTCGTAGATATTCGGAGGAACACCAGAAGCGAAGGCGCCAACTGGCCCGATACTGACGCTGAGGCGCGAAAGCGTGGGGAGCAAACAGG
+
76--/)////$////;9;75425<.59B;AA;;;6;AACC0;;<;@@@@@A@BDD?BBBB<A<>@?9999-9<<<5>=A577C<A@@@399/9>6;600*05>>7??BB@AA;???@?AA?A@@@:99,0;00*0;?6=@;?;?<@;@<00/9<;=;6:877'/(.5//.6955,224694;588=:>@B<@:::591//.38379949<.52555779=55666816559==0:@;9:B@39::::6:AB?
@N9IO0:00872:05912
TACAGAGGGGGCGAGCGTTATTCGGAATTACTGGGCGTAAAGGGCGTGTAGGCGGCCTGGTGTGTCCTCTGTGAAAGCCCTCGGCTCAACCGGGGAACTGCAGGGGAAACGTACCAGGCTCGAGTCCGGGAGAGGAGAGCGGAATTCCCAGTGTAGCGGTGAAATGCGTAGATATTGGGAGGAACACCGGTGGCGAAGGCGGCTCTCTGGACCGGTACTGACGCTGAGACGCGAAAAGCTAGGGGAGCAAACAGG
+
ECGBBBGDDC5CC@@@BB?BC@CD@C@C@CCCCC=9::CC>CG?BCBA>B>;00,09><=?AABDD?BBAAAA@A=???9?AA=AABC?A9??=*9/9777;;;<0;;30////)3:5;;<;;<::5;<5<>@@8<@@;;:;A4:6:C=B@@@B@:;9@DCCC>BCBCCCBBBCB@CI?BB=?<?@@=B;;;5;;C>A>BC=ABBAA@@=BA=@=AAA@@@ABBA???;:999:::&:;99>BB9BBBBA8>@>:
@N9IO0:00872:05918
TACGTAGGGGGCAAGCGTTGTCCGGATTCATTGGGCGTAAAGAGCGTGTAGGCGGCCAGGTAGGTCGGTTGTGAAAACTGGAGGCTCAACCTTCAGACGTCGACCGAAACCATCTGGCTAGAGTCCGGGAGAGGAGAGTGGAATTCCTGGTGTAGCGGTGAAATGCGCAGATATCAGGAAGAACACCCGTGGCGAAAGCGGCTCTCTGGAACGGTACTGACGCTGAGACGCGAAAGCGTGGGGAGCGAACAGG
+
CAAAABBBBB2BC=@@@@6:5=8=8=B:;;905>2;949909@:::@BBBB?AA=A>AA>ADDACCB?B=@@@@BB6===;9:1:8<B:B8@<@;;;A@@@CCC?BBB<B?CCCCC@BCCCC;;;7;;0;B@A<@ABABD?C>?>@>AB?CBBBAA@:?:;:69AABBCABBAAABB?C@CC@CCBB0;<;4;;99.77819??>>?E?B?BB9::AB@==99:::4949@?>>,9955=@@2>>=BB@AAA>
@N9IO0:00875:05918
TACGTAGGGTGCAGGCGTTAATCGGAATTACTGGGCGTAAAGCGTGCGCAGGCGGCTCTTTAAGTCAGATGTGAAAGCCCCGGGCTTAACCTGGGAATTGCGTTTGAAACTGGAGGGCTTGAGTGTGGAAGAGGGGGGTGGAAGTTCCAGGTGTAGCAGTGAAATGCGTAGAGATCTGGAGGAACACCGATGGCGAAGGCAGCCCCCTGGGCTAACACTGACGCTCCATGCACGAAAGCGTGGGGAGCAAACAGG
+
FCCCCBBC=AA@CB?AAA<@=@BB>D9<8;DECC>BBBAA<A@@?BCCBBA?994:;AA@;A=AABB===><<<=/4888+79199.3,338892>;@;:33;9(33;3:996777(33178:====8=6930////#.605(..(....).;8855222555-22288><=D>855;7:<8<8=<<=?A@<9>;:6:8B@A@@<@)>>=5?AA>?@@?:8////0(/6666=7::29?>?@BB2>=933(3774
@N9IO0:00881:05923
GACGGAGGGTGCTAGCGTTGTTCGGAATTACTGGGCGTAAAGGGCGCGTAGGCGGCCGCTTGCGTCGGATGTGAAAGCCCGGGGCTCAACCCCGGAACGGCATCCGATACGGGGCGGCTGGAGACCGGGAGAGGAGGGTGGAATAGCCAGTGTAGAGGTGAAATTCGTAGATATTGGCTGGAACACCGGTGGCGAAAGCGGCTCTCTGGCCCGGTTCTGACGCTGAGGCGCGAAAGCGTGGGGAGCAAACAGG
+
EDAB=AA@8A@@AABABC?AA?AB?B@C@BA@AC<?@?CC>CC>CBBBA@A;::5;8?>;7>9889:5:@@@@@@;@BB=CCC;DBBB@CEF;C@JBBB=A;:;?B;99@BAB7@@<AAA?BBAA7::5:B@A?CBD=BD?B>AACB?BBCAAAA@@=@BCF>D@CBA@@@A@A=@=@BA?E@ABB@B?BB7;;BB=BCC@CBBCCCC@DC>CACADBBBBBBBBBB?AA@;;;0;AAA@BB3@;;9=5=999
@N9IO0:00891:05950
TACGGAGGATCCAAGCGTTATCCGGATTTATTGGGTTTAAAGGGTCCGTAGGCGGTTTAGTAAGTCAGTGGTGAAAGCCCATCGCTCAACGGTGGAACGGCCATTGATACTGCTAGACTTGAATTATTAGGAAGTAACTAGAATATGTAGTGTAGCGGTGAAATGCTTAGAGATTACATGGAATACCAATTGCGAAGGCAGGTTACTACTAATTGATTGACGCTGATGGACGAAAAGCGTGGGGAGCGAACAGG
+
BBCC@CC>@@C@D@CAAA@CCD?A??FF>BB=@@9>>6@?9@A9A@=A@?@=;;5;B;@@CK>AABA@999;BAD?CBB<A@??@A;;9;C?AA?C?CC@F>BA@BBAAA:;;@@@@@?5;;5;=AB?<<7;6;;D?BBCCC@BAAAB??@A@@?;;6;AAC<B@???CC;;;C?@@@;<5<<@@@<?=A7;;AA5;4;::4:;AAB@?@C=@=?;:29>:9:=?A::4:?::9:&9=;?>CC9BBBBB<??@;
@N9IO0:00891:05953
TACAGAGGGTGCAAGCGTTAATCGGAATTACTGGGCGTAAAGCGCGCGTAGGTGGTTTGTTAAGTTGGATGTGAAAGCCCCGGGCTCAACCTGGGAACTGCATCCAAAACTGGCAAGCTAGAGTACGGTAGAGGGTGGTGGAATTTCCTGTGTAGCGGTGAAATGCGTAGATATAGGAAGGAACACCAGTGGCGAAGGCGACCACCTGGACTGATACTGACACTGAGGTGCGAAAGCGTGGGGAGCAAACAGG
+
ICCC@@@B=@@??<?>871:=@AA=@<@?BCBBA9@?>>?8@@A@CBCBBC>AA?BC>CB@C?AA<A=AABABDD<@@::.:=6BBBB@D@BBB=B:BBBB?>>9>AA6@??6=?9??D??>A@@>848???@:398,9@;=399(3,38>@@?>>>=>>>@9<====A?=<=8681:1:3;4>:;5;;;;5;;A?B?BBBC?BB?BC<@A>????=<<;;988>9939???@A;????@@@6@??:@8@=@7
@N9IO0:00896:05931
GACAGAGGGCGCAAGCGTTGTTCGGAATCACTGGGCGTAAAGCGCGCGCAGGCGGAAGTGCAAGTCCGAAGTGAAATCCCGCCGCTCAACGGCGGGCTGCTTCGGAGACTGCACCTCTGGGGACCGGTAGAGGCTGGTAGAATTGCTGGTGTAGCGGTGGAATGCGTAGAGATCAGCAAGAATACCCGTGGCGAAGGCGGCCAGCTGGGCCGGATCCGACGCTGGAGGCGCGAAAGCGTGGGGTGCAAACAGG
+
AAA@;;;;0;>@B=AABB@BB>AA=@<@@@ABAC=BADBB:?>A?@=??9949?>A>@@@00)00/(/60/3377(3//(/946/./.(..(225'5??9838<6333333733-373333&337=7=>747<?@@<=;00)/6;;88077?>>?@:>?8?9=@A99:8898732755.57,229?0=>@;<<>+0*/6/5/5578==585:29//*/:97900)//2//49990:;:::>>/55;;;)4992
@N9IO0:00913:05924
TACGAAGGGGGCTAGCGTTGCTCGGAATTACTGGGCGTAAAGGGGAGCGTAGGCGGACAGCTAAGTCAGAGGTGAAAGCCCAGGGCTCAACCCTGGAATTGCCTTTGATACTGGCTATCTTGAGTATGGGAGAGGTGTGTGGAACTCCGAGTGTAGAGGTGAAATTCGTAGATATTCGGAAGAACACCAGTGGCGAAGGCGACACACTGGCCCATTACTGACGCTGAGGCTCGAAAG
+
AAA@@9>@@@,@BAC@A@?BB@?@@C@B@CBBBA;==887-999-9>>>ABB>BC@A?><<8819=999=<8>;>=6=?@5:9C=BBAA?BF>BB>B>B?BC@EC>CAAAA@@=@<><?>299?=A@A@;@A:94:===00+0*//8488>>==>???<?ACD>B?;;;ABD>=>:==8=5;;:>>A:>;86/677.717777:;=99:5;@4==<=;;:>:::>=85/795657.7
@N9IO0:00872:06003
GACGGAGGGTGCTAGCGTTGTTCGGAATCACTGGGCGTAAAGGGCGCGTAGGCGGCTCTGGCAGTCGGCTTTGTGAAAGCCCGGGGCTCAACCCCGGAGGTGCGGCCGAAACACCAGGCTTGAGGCCGGAAGAGGAGGGTGGAATACCCAGTGTAGAGGTGAAATTCGTAGATATTGGTGGAACACCGGTGGCGAAAGCGGCTCTCTGGTCCGGTTCTGACGCTGAGGCGCGAAAGCGTGGGGAGCAAACAGG
+
CDCF?CCD>CCDE9;:BB?BC@BB?B>@@CDCEE>@@@@A9@@9@A@AABB>BC?A@@@@<@B:::=8;@<255?AA:BBB=?==1444:6:::/:6994;788284:;<6=BB8=8489/55<5:2;4=5>@A9>9=,22,2,2::8/89:6555=6278:=1939:::8<622+2+28060657.5.55.55;>788A<@???A@@<A@<@>A:?>ABA@?B@9949@AABB=AAA??<<2<999?8<<??
@N9IO0:00876:05977
TACGAGGGGCTAGCTGATGATGACTGGAGTAAGCACGTAGGTGGTATCAATCGAAGTACAGGGGCTGAAATCCTGGAGCTCGAACTCCAGAACTAGCCTTTGATACGTGGCGTATCTTCGAGTCCGGGAAGAGGGTGGGTGGAACTCGCGAGTGTAGAGGTAGAAATTCGTAGATAGTTCGCAAGAACACCAGTGGCGAAGGCGGCTCACTGGCCCGGTACTGACACTGAGGTGCGAAAGCGTGGGGAGCAAACAGG
+
AA>00-99+----/----,,-,--22(,---(-79434::)//)//98948333-33333333&38333/575::+///////27796<<<7;;;;;7<E8@@@@665<7<9:?;;=:<<<<<<5::(3-3333(3::1;;7<033399888;777777/7;777*92998;8/0///)/8664696:8858:<<8==@>A=??:999BBBC?CD>D?:88A:??>=<778-557555(2775556(/.96:.3722
@N9IO0:00880:05982
TACAGAGGTCTCGAGCGTTAGTCGGAATCACTGGGCTTAAAGCGTGCGTAGGCGGATGTGCAGGCGTCGTGTGAAAGCCCTCGGCTCAACCGGGGAATTGCACGGCGAACCGCATGTCTCGAGACAAGTAGGGGCGGTCGGGAACGAATAGGTGGAGTGGTGAAATGCGTTGATATCTATCGGAACGCCAAAGGTGAAGACAGACCGCTGGGCTTGTTCTGACGCTGGAGGCACGAAAGCGTGGGGAGCAAACGGG
+
BBBCC::8;BBAA@AA@@=@AACC@D>AAAABBC=CC=AA<AAC@@@BBBC@CC@BBAA@@@B@BA@?@BB?@?D7:;C9??@====>9?=ACC8A?C>@@@BB?@@@@B?@@>000:0007773<7888===18616/--(-3---(-//333.389;698::4:<<BC?BB>CA9995::8=:>;?::;095>=97=999@BB?BBBCE<@@=;;5;;@???@;;5:?>@?;:9>8???@@AA9CABCC>A@A9
@N9IO0:00882:06003
TACGGAGGGTGCGAGCGTTGTCCGGAATCACTGGGCGTAAAGGGCGCGTAGGTGGTTCGGTAAGTTGCTGGTGAAATCCCGGGGCTCAACTCCGGGGCTGCCGGCACGACTGCCGGACTTGAGCACGGTAGGGGCAGATGGAATTCCCGGTGTAGCGGTGGAATGCGTAGAGATCGGGAAGAATACCGGTGGCGAAGGCGTTCTGCTGGGCCGTTGCTGACACTGAGGCGCGACAGCGTGGGGAGCAAACAGG
+
CCCD@CCC=BAAB@@?BC@ABA6:6;=@@A@BBD?A@ACD=AB<AAAA@CB?BB?B@BB>BA=AA;>>?:6<===6<::2:;;146>>9==>:>>>.87//)/179:======9=7;:@7555;<<=8:9999.9=;?A<9<6;488184;;3333?9>?=@>A?>?:?>>>@>:<=6=8==7=:?6:7==7=::494>>:59855999-505@38;9222229522/:98==9978;79=>1525>>9<::4
@N9IO0:00885:05975
TACGTAGGTGGCAAGCGTTGTCCGGATTTATTGGGTTTAAAGGGTGCGTAGGCGGCTTTGTAAGTCAGTGGTGAAATATGGCAGCTCAACTGTCAGGGTGCCATTGATACTGCGGAGCTTGAGTACAGATGAGGTAGGCGGAATTGACGGTGTAGCGGTGAAATGCTTAGATATCGTCAAGAACACCGATAGCGAAGGCAGCTTACTAGGCTGTAACTGACGCTGAGGCACGAAAGTGTGGGGATCAAACAGG
+
B@CB@@@=9949D<@?BB=@@C<@<@@@;@B?CC=BB=??9?B9:::BABB?;:::CC;@?A?BBAAB@@>ACCF>CCCC?CCECCDDAC@A@BBBB<B@@<@B>AABCDCBBB>>??A<??BCC@@@BBB?@<@AC@BB@C?B>AAAA>>>?@@@@=ABAA<A???=A???BBCC????BC=ABD;;;CB@@AA7;7;CBBB?BBAAA>AAABC@C@@?BBBCBCB?BAA;;;7;B@@ADD;C;;;C=;;;7
@N9IO0:00889:06003
TACGTAGGTGGCAAGCGTTGTCCGGATTTATTGGGTTTAAAGGGTGCGTAGGCGGCCTTATAAGTCAGTGGTGAAATACTCTAGCTTAACTAGAGGGGTGCCATTGATACTGCAAGGCTTGAGTGGAGTCGAGGTAGGCGGAATTGACGGTGTAGCGGTGAAATGCTTAGATATCGTCAAGAACACCGATAGTGTAGACAGCTTACTAGGCTTCTACTGACGCTGAGGCACGAAAGTGTGGGGATCAAACAGG
+
CCCCBBB?B@>@B=A??@?ABC?B@DCB>CC@CD:;;9:D>GC>AB@@@::2::4;=B=BBB;@AA998B?BBBC>CBBBC@000B+0+/:;;@AAA7@@@8BC:CBCDAABCB=A=AB8:A?<A;A=B<<<A>ABC?CCAC@E;;;BC@BBBCCCC@CCFD?CAAA?BBBBC@?;@AA:BB=A@@9??@?@@AA@@A@@@BB@CBCCCABB@DIFFCCBBCCB@@D9CB;;;;09>@@@>>2@AABC=@@@<
@N9IO0:00894:05964
TACGGAGGGGGCTAGCGTTGTTCGGAATTACTGGGCGTAAAGCGCACGTAGGCGGATGCTCAAGTCGGGGGTGAAATCCCGGGGCTCAACCCCGGAACTGCCTCCGATACTGGGTGTCTGGAGGATGGGAGAGGCGAGCGGAATTCCGAGTGTAGAGGTGAAATTCGTAGATATTCGGAGGAACACCAGTGGCGAAGGCGGCTCGCTGGCCCATTTCTGACGCTGAGGTGCGAAAGCGTGGGGAGCAAACAGG
+
BBCC=@@A@A0ACCBBBB?BB>@@@C>B>BAAAA=BCBCC=@@B@@@AA;:6:A=AAA>?@?59899999)8798*38808;;+7733,333&/16)////)//16:;@=???8799@@D9::@BAA@59:;;5;=@0//696;6=5555<<<:;;;8==<<4<04449=>@@?4;:4976>:@>>:=994.444.4355.5559:55.5;099=6;;;CCB==000+0000BC8A@C<;;<.;A;;;,:;?<
@N9IO0:00895:06009
TACGAAGGGTGCAAACGTTGCTCGGAATTATTGGGCGTAAAGCGCACGTAGGCGGCATTGCAAGTCGGATGTGAAATCTTATGGCTTAACCATAAAAGTGCATCCGAAACTGCAGTGCTTGAGTACTTAAGAGGATCGCGGAATTCCCGGTGTAGAGGTGAAATTCGTAGATATCGGGAGGAACACCAGTGGCGAAGGCGGCGATCTGGGAAGATACTGACGCTGAGGTGCGAAAGCGTGGGGAGCAAACAGG
+
A@AAA=@C=@A@CD>:;;8;;?@@<@=@?AB?BB;==897*373:A5:8?@;:404:<5@@B7=A::59445<<<1@@B=ABF?DI:<7:7B9955&555:BCC?BAA<@@@@;;;;;;=AAB9:49.5.5;;4;A@@BE?B8B8=>4<?;65==@B@CBBB>B>BBC@;@DBA<A@5@=4=8;<=;>===9;;=8=.555:::<=666266;;><666;=><??;?:>=>9::.59<BABB8:::A?6@;;5
@N9IO0:00900:05985
TACGGAGGGTGCAAGCGTTATCCGGAATCACTGGGTTAAAGGGTGCGTAGGCGGTGGCGTAAGTCAGTTGTGAAATTCCCCGGCTTAACCGGCGGGACTGCGATTGATACTGCGTCACTTGAATCAGGATGAGGTAGGCGGAATGTGGCATGTAGCGGTGAAATGCTTAGATATGCCATAGAACACCGATTGCGAAGGCAGCTTGCTGGACCTGTATTGACGCTGAGGCACGAAAGCGTGGGGAGCAAACAGG
+
AAACACCC?CCBC@CBCG@BBB@D>?=?@@:;:>*0+/:1:;5;;@B6<989>59;6:@@D:B@9;6?<A<>@@8?@CGG<C9;:8B7;797ADD00/997>=C76;@=@=;44;49A;7<<7:99>@ABCCC@CCC:;;?B?;;;A599?9449446;999)449939@:99444.44:44.44439883<:::.4.333:<5::::58:38<=49299==>=>9929?<<=A8==<7877*99::?6?AC>
@N9IO0:00904:05974
TACGAAGGGGGCTAGCGTTGCTCGGAATTACTGGGCGTAAAGGGAGCGTAGGCGGACTGTTAAGTTAGAGGTGAAAGCCCAGGGCTCAACCTTGGAATTGCCTTTGATACTGGCAGTCTTGAGTACGGAAGAGGTATGTGGAACTCCGAGTGTAGAGGTGAAATTCGTAGATATTCGGAAGAACACCAGTGGCGAAGGCGACATACTGGTCCGTTACTGACGCTGAGGCTCGAAAGCGTGGGGAGCAAACAGG
+
CCCCD@CCCC1AAABCCB?BBCCB?B@D@C???C<B@@@@5::-:A???AA>AB?@@@@A8:8:B@@A::8:?@A8::9,:>@=AABB@E@D<?;?;@<AC?CE>B??????<??????>ABBB9::?B?BBB?BA@=0/,05::;:;@?;;====>:>CCD>D?AAAAB@@>><@?;B???<??>:;///)///)/5=:;;:9:<8818:5:;;;;;==A>67///)//666>6<888:<<)88:::.9:6;
@N9IO0:00908:05970
TACGGAGGGGGCGAGCGTTGTTCGGAATCATTGGGCGTAAAGGGCGCGTAGGCGGTCGGGTAAGTCGGTTGTGAAATCCCCTGGCTTAACCAGGGAAGTGCGTCCGAAACTACCTGACTGGAGGCCGGGAGAGGAGAGTGGAATTCCCAGTGTAGCGGTGAAATGCGTAGATATTGGGAGGAACACCGGTGGCGAAGGCGGCTCTCTGGACCGGTTCTGACGCTGAGGCGGCGAAAAGCTGAGGGGAGCCAAACAGGG
+
CBA@<@BBBB0BBA@@@@@CC@BB>B>BBAB<AA=@???B=BA<BB@A@BA;CA=??@E<@@<@@@@>A>ABBBE:;;CB7AA>BB=?;??@@@9@?@@;:;BC?BBF?C;;;?BB@AAC<AA5;7;B9BBBB9;;CC;;5;4:.9=5=>?@A@??C?CBCC=;;;:@99:<5506=3885:05546;745055<7<545.555555<454.439.4444449;=;;399.55/::+//////;;+://)/7.99993
@N9IO0:00909:05966
TACGGAGGGCGCAAGCGTTGTTCGGAATCACTGGGCGTAAAGCGCGTGTAGGCGGCTTGGCAAGTCGGGTGTGAAATCCCGAGGCTCAACCTGGGAATGGCGATGGATACTGGCGCGCTAGAGTGCGGTAGAGGAGAGTGGAATTCCCGGTGTAGCAGTGAAATGCGTAGAGATCGGGAGGAACATCAGTTGCGAAGGCGGCTCTCTGGACCAGCACTGACACTGAGGCACGAAAAGCGTGGGGAGCAAACAGG
+
CCCA=9998;BCD?A@BB?BB@BB@C@BBBBBDD9@@;:;0;>B@A>??;;5;@-459B8CD=@?CCC>CBDCCC=CCC>C@B=B<BC8E?@A>3;178499:>A>BBBA@B?ABBA@>AAACCBBB?BBBA><AAAA@@<?<?;AA:A====<<<=;9;96/69B>=B==>===??8<@<?;;;;@A<;6;;BB4;4;;4;?AABBA?BB?AABABAA@@@A;;9:49<=7777&738;:;;/<;::>8;;;9
@N9IO0:00879:06020
CACGGGGGGGAGCAAGCGTTGTTCGGATTCATTGGGCGTAAAGAGCTCGTAGGCGGCTCTGTAAGTCGGGGAGTGAAAGACCACGGCTCAACCGTGGAAACGCTTTCGAAACTGCGGAGCTTGAGGCTGGGAGAGGAGATTGGAATTCCTGGTGTAGCGGTGAAATGCGTAGATATCAGGAGGAACACCCGTGGCGAAGGCGAATCTCTGGACCGGTTCTGACGCTGAGGAGCGAAAGCTAGGGGAGCAAACAGG
+
CC;;;<;<;#;=?94>>;;44;64405:7@;946?6<;;?>6;?BBBAA@@@=?A<A?9:8=<8<=::::&4:94490944.49?=BBAA8@=@9915<)55<::0999;09><9>.5599.59>496>>6@>>A@CCDD7;7;8A<A;BC?C@>?A;;4:ABD>9;;:@B@@000@AD;@A?A@;;;D>AAC@CA=3:3:@A>AAAABB=@@<@4;4::==@@AA@@@<@@C;;;7;@AACKK<CCCGC;A<;7
@N9IO0:00896:06058
CACGAACCGTACGAACGTTATTCGGAATTACTGGGCTTAAAGGGTTCGTAGGCGCCTTGTAAGTGGGGTGTGAAATCCCTCGGCTCAACCGAGGAATGGCGCTCCAAACTACACGGCTTGATGGAGACAGGGGTAAGCGGAACTGATGGTGGAGCGGTGAAATGCGTTGATATCATCAGGAACACCGGTGGCGAAAGCGGCTTACTGGGTCTCTTCTGACGCTGAGGAACGAAAGCTAGGGTAGCGAACGG
+
CC;6;=B=ABC===;:999>=8<<7<7;7>ABBA9@D5;<0;@;@>:99@@<;;5=>=<B@@BCCDD;CCBCCE>BBE=BBE@CCBCADAFCCAC@C>:>ABAA=BA=BBBCDAA?AB=A@?@;:;;BBBDD:AA?AAD@G@BDIBBA?BB=??BB@CDDD?<;;BB?@A@@@CB@@@A5;5;<<>C>;;7;BBB=CCB?BB>BBBBC?CBCCD?A@CICECBBBB@B>ABBB=BBBDCB=B@@@@A=;;;
@N9IO0:00908:06056
TACGGAGGGCGCTAGCGTTGTTCGGAATCATTGGGCGTAAAGCGCGTGTAGGCGGCTTGGCAAGTCGAGTGTGAAAGCCCGGGGCTCAACCCCGGAAGGTCGCTCGAAACTGCCTCGCTCGAGTCCCGGAGAGGAAGGCGGAATTCCCGGTGTAGAGGTGAAATTCGTAGATATCGGGAGGAACACCAGCGGCGAAGGCGGCCTTCTGGACGGTGACTGACGCTGAGACGCGAAAGCGTGGGGAGCAAACAGG
+
DFCB=;9:0;@A@BBB@@;>>;@B?BACCCD?BC<A@999/7;8?>ADBBB@CC;DC:B:>C?CBCCAA@BA;<;/;AB8@@A4@CBC@BDD;EAE;;:<AA@ABBB>7>5557<;;;BBC;:9BB=B998?B=@8@?BB=A<@5::5;>@@@AB<;7<AAB=B?CCBBBBCCCCCC=BA5;6;@@?CDDC@CCC<@<;:7;=B;ABB>@@D?AAABB899CBCBAABBCCCCC=AAAACCC7A@@@@:@@@=
@N9IO0:00912:06027
TACGTAGGGACCAAGCGTTGTTCGGATTTACTGGGCGTAAAGGGCGCGTAGGCGGCGCGGTAAGTCACTTGTGAAATCTCTGAGCTTAACTCAGAACGGCCAAGTGATACTGCAGTGCTAGAGTGTGGAAGGGGCAATCGGAATTCTTGGTGTAGCGGTGAAATGCGTAGATATCAAGAGGAACACCTGAGGTGAAGACGGGTTGCTGGGCCAACACTGACGCTGAGGCGCGAAAGCCAGGGGAGCAAACGGG
+
HHCBABBB<AB=@<@@A@;;;49:5=?B<BCCCC<?@@@B9AA<AAABCCD@BB?BBBA?AC:;:ABBA8;;BBB<;;;ABB>?>?;@7;;;;;;59939.5.5<<<<><;;@@@@@@AABBAAB;;5<<@@@7@@?AAB?A>A:=B>B9=BBBBBB?@CE?6744;>=;>?>@9@588;9?488739997-333-3<;;;5<255?@=5@-0-0>;89;:4499334899??=/4924488&59?CD>BCC=
@N9IO0:00913:06050
TACGAAGGGGGCTAGCGTTGTTCGGAATTACTGGGCGTAAAGCGCACGTAGGCGGACATTTAAGTCGGGGTGAAATCCCAGGGGCTCAACCCTGGAATGGCCTTCGATACTGGGTGTCTCGAGTCCGGGAGAGGTGAGTGGAATTCCGAGTGTAGAGGTGAAATTCGATAGATATTCGGAGGAACACCAGTGGCGAAGGCGGCTCACTGGTCCATTACTGACGCTGAGGTGCGAAAGCGTGGGAGCAACAGG
+
BDA=A5;;;;*:@;959A@BC?BB@CAC@B@@@A;ABBDE=DBC;;:AB;;5;@<@CAAA9@9;;::::-3333(399.////&/8//)/6.6:470//(/(/4:878333-7/-----8/33::6:=5<5558;;=BAA=?8<3929:773;?;;>4;///(/(////333333,37177396877,7773,7;61739;5/.....2+2<.447:::;@<@@A?::6:AAAAB;@@@000,0<00+00>:
@N9IO0:00864:06092
TACGTATGGTGCGAACGTTGTTCGGAATCACTGGGCCTAAAGAGCGCGTAGGCGGCCAGGTAAGTCAGGTGTGAAATCCCTCGGCTCAACCGAGGAATTGCACTTGATACTGTCTGGCTCGAGTGCAGGAGGAGAGAGTGGAATTCCTGGTGGAGCGGTGAAAATGCGTAGATATCAGGAGGAACGCCGGTGGCGAAAGCGGCTCTCTGGTCTGTTACTGACGCTGAGGCGCGAAAGCTAGGGGAGCAAACGGG
+
@CAAABBC>9:;;;4<AA=@@;>@<>:CCBBABA6?;;<;094448<A@;;5;:-32;85?>4@A>=848??@@:3:A;3A?>2???@4@4@:959?C8?>;:9.3:79A@@@@::,7=77787;?<>85:/7;===>@@<B?C<@=?;68?4<>@=6<6989&:9;AABBB?>=;73,3;6;>BCB?B?999:ADF>CBB>BBB???A>:99AA9>>AAABBCAAAA499=<<<8=?A@ACB:@?CCC=>>>6
@N9IO0:00870:06103
GACGTAGGGCGCGAGCGTTGTCCGGATTTATTGGGCGTAAAGCGTGCGCAGGCGGTTTTGTAAGTCAGATGTGAAATCCCCGGGCTCAACCTGGGAACTGCGTTTGAAACTACAAGGCTAGAGTGTAGAAGAGGGGGGTAGAATTCCACGTGTAGCAGTGAAATGCGTAGAGATGTGGAGGAATACCGATGGCGAAGGCAGCCCCCTGGGCTAACACTGACGCTCATGCACGAAAGCGTGGGGAGCAAACAGG
+
BCCDEAAA<AB@@@A9::?BBB@B?CBD>CC?CC=CCCDD>BBDBBBCCBB?BB=AAA8@@B?BECCCBCAABB=4>>:9.9=4;<BB?B?BCC>C143A@@=?7??D@BBA=B?B?BBC=?????BBB?BBBCBBB)BCED>A6A7?=98558=8>8255>3:;;>>?A>>>;;5=48><@<@==:997:166:)/)/779==<+665'26635977;;6575;>877?>A@A;A???ACC5999BC>BCB?
@N9IO0:00872:06084
TACGAAGGGTGCAAGCGTTGTTCGGAATCATTGGGCGTAAAGCGCGCGCAGGCGGATCAGCAAGTCAGATGTGAAATCTCGGAGCTCAACTCCGAAACTGCGTCTGAAACTGCTAGTCTAGAATGTCGGAGGGGGCAGGGGAATTTCACGTGTAGGGGTAAAATCCGTAGAGATGTGAAGGAACACCGGGGGCGAAGGCGCCTGCCTGGACGACTATTGACGCTGAGGCGCGAAAGCGTGGGGAGCAAACAGG
+
@@B:94<JIBBAC:;:@@>@A;?@=@<@?A?04528=:??39:44::?@;;6;A?BCDAAAB>AAB?@@@@@@@A9???CC=9;;BCC?AAA:;;;0::49?<?@@@@;@@@@@@@BBBAA@=;;;;;49A<A<,<7777*32880444;;;:3733&3;;;09?<A?;=A?@;;9AB?A?A7;;A5;;;;*;;;5;5;;;4999;9>9?????>@<899:BAAAAA<;;9@@?8@?>>>?@3>999B8@@@<
@N9IO0:00907:06093
GACGGAGGGTGCGAACGTTGTTCGGAATCACTGGGCATAAAGAGCACGTAGGCGGTTCGCTAAGTCAGGTGTGAAAGCCCCCGGCTCAACCGGGGAACTGCTCCTGATACTGGCGAGCTAGAGAACGGTAGGGGTGAGTGGAACTCCAGGTGGAGCGGTGAAAATGCGTAGATATCTGGAGGAACACCGGTGGCGAAAGCGGCTCACTGGACCGTCACTGACGCTGAGGTGCGAAAGCTAGGGGAGCGAACGGG
+
CBCCACCC?AAAA@<@BB<;:4;;;@;@???BBB9@@::;0489@DDB??@:@<3>7::A?=337:<<;@BABBB;;;;;;*;>BCDCAF@BBB:B?CCCCB@?BA:::@@B>AABBBBABAAB=@@:;55<=.<@@@@A:@5;;;:>><@C7ABHB;A::::&;;;BBBBBA@:;;@6A;6>7@AA@C@CB;A:;;6;BB?@B=<;@?=?@<A;;:@@ABAAA;;;;5;AABCE>B@<;;DC8C???<277;5
@N9IO0:00864:06110
TACGGAGGGGGCTAGCGTTGTTCGGAATTACTGGGCGTAAAGCGCGCGTAGGCGGCTTTGTAAGTTAGAGGTGAAAGCCCGGAGCTCAACTCCGGAATTGCCTTTAAGACTGCATCGCTTGAATCATGGAGAGGTGAGTGGAATTCCGAGTGTAGAGGTGAAATTCGTAGATATTCGGAAGAACACCAGTGGCGAAGGCGACTCACTGGACATGTATTGACGCTGAGGTGCGAAAGCGTGGGGAGCAAACAGG
+
CACHBHCCGC5BC@ABBB@CC@CB?C?C?C;;;E>@@@BE=BBCBCAAACB??>:>@@8?@A=BC@CBBB?BBBC;@>D=B?A??=8929>=6<7B?B=AA@BC<A?AA@A@ABA888;033177<??9?==;8?;?8<<7=8=7=558=<BB====7888=3;6888668:9@:?@<@;;;6;?>5:;>>6;;?;?<A8::AA@?@C?B???>???177?>??@>>9>A???@7??AAACF9?@CCC:??A>
@N9IO0:00872:06130
TACGGAGGGAGCTAGCGTTGTTCGGAATTACTGGGCGTAAAGCGCACGTAGGCGGCGATTTAAGTCAGAGGTGAAAGCCCGGGGCTCCAACCCCGGGAACTGCCTTTGAGACTGGATTGCTAGAATCACGGAGAGGTGGGTGGAATTCCGAGTGTAGAGGTGAAATTCGTAGATATTCGGAAGAACACCAGTGGCGAAGGCGGCCCACTGGACGTGTATTGACGCTGAGGTGCGAAAGCGTGGGGAGCAAACAGG
+
AAA@>;<9/9@@ABA@CL@CC?CC?A=A;?@??@;@AACD;<<>00000==:=@;@;90>8;:00///6647:9=,3/828;;09//(/0666*66.636/346;;333/8///4//(/>@?@A????AA>A@<=8999)8>8>5=8=,77?;;8?>;;8<?<B;B???;://.99.5559477.58;9==9:5:<A;D7::<AA3;;8:699/..3575<?A9888;:1:===AA5:;585>=.;:8A=3=8>5
@N9IO0:00876:06142
TACGGAGGGAGCTAGCGTTGTTCGGAATTACTGGGCGTAAAGCGCACGTAGGCGGCGATTCAAGTCAGAGGTGAAGCCGGGCCTGCAACCCGGAACCGTCTTTGAACCTTAAGATTGCTAGAATCTTCTGGAGAGGTCAGTGGAATTCCGAGTGTAGAGGTGAAATTCGTAGATATTCGGAAGAACACCAGTGGCGAAGGCGACTGACTGGACAAGTATTGACGCTGAGGTGCGAAAGCGTGGGGAGCAAAC
+
CCCC?B@B::;9BCBCCD?CB?DB@B<@<?;;;@8;;;AA<A@?@B:;<BB?;;6;;;:=AA?BBAA@?=:=:92:;6::-8)----(-9,506(,(,,///(//(/(3,3,3//48/..22,,**(((())(((((***,-293:4938:8444////)----(-(///5555/-(--(-(-6(//5.5555.444.4.4439;=<===8<;;7<<<@;@@@@@A@@@?BB@@@B6;;BBAAB6;;@@@5<
@N9IO0:00880:06155
AACGTAGGAGGCGAGCGTTATCCGGAGTACTGGGCGTAAAGCGCATGTAGGCGGTTGTACAAGTTGAGTGTGAAAGCGCCTGGCTAAACTAGGCGAGGACATTCAAGACTGTAGAGCTAGAGACAGATAGAGGGACACAGAATTCCGGGTGTAGCGGTGAAATGTGTAGAGATCCGGAGGAATACCAGAGGGGAAGCCGGTGTCCTGGGTCTGATCTGACGCTGAGATGCGAAAGCGTGGGGAGCGAACGGG
+
C<CCFCC>A@=A@;9:AA@9::?@:000/6;;9885:BD9;;BBA???@?;==9?6;;ABB?CC@BCBA@@:99)5A>95667:CC@8DAA@8@;;:8A<;;7;=8==:::A@A@A@A@@@@@ABBBCBBBBB<BCCCBBC?B?ABIK?CGBCB;>7555=6;;;??@?;;:<:5:354058=@>9;@EDDD8@7?@5=4?>=A=??;4:>;A;BCB?888>::6/0-7--//(/666788.8:A==6:<>6
@N9IO0:00885:06134
TACAGAGGGGGCAAGCGTTGTTCGGAATTACTGGGCGTAAAGGGCGCGTAGGCGCCTTCTAAGTCAGACGTGAAATCCCCGGGCTCAACCCGGGAACTGCGTCTGAGACTGACGAGCTCGAAGGTCGGAGAGGATGTGGATCAGTGTAGCGGTGAAATGCGTAGATATCTGGAGGAACACCGGTGGCGAAGGCGGCATCCTGGACCGGTATTGACGCTGAGGGCGCGAAAAAGCCCAGGGGGAGCAAACGGG
+
BCCCCEGGGG1CC?AABB?BC=@@=???>>>999.:><@@;@C=BCCCB@@=888>?>?BC?CBC<@ABB?@>B;;9:9-;A8AABB=AA<AI>IACCCAAABBBBB><00/777:,,,,,(,(,,20,-/-0/////)///3388989;;4;@AB<C?>:>>>=B?AB?B=9:5:<??C@C@@@<@@A=@<@B?CBCB?<@669<?=@@=89870//////(/;;44444$444)44444$4999>7=;:3
@N9IO0:00894:06145
CACGTAGGGACCAAGCGTTGTCCGGATTCATTGGGCGTAAAGAGCTCGTAGGCGGTTCGATAAGTCGGGTGTGAAACCTCCAGGCTCAACCTGGAGACGCCACCCGATACTGTCGTGACTAGAGTCCAGTAGGGGAGCGTGGAATTCCTGGTGTAGCGGTGAAATGCGCAGATATCAGGAGGAACACCAGCGGCGAAGGCGGCGCTCTGGGCTGGAACTGACGCTGAGGAGCGAAAGCGTGGGGAGCGAACAGG
+
;@=99<<;.9@4=.5<:;4;997<;9:5:DD4=>5<<39:/9><=?@?>@>;=94?6:;<<C@BA@@@:AB@BCC>B:BC?@@=@<BBAH@DH9<AA@@:6>99099=A;;;?<9:9@BB;@;55<8@:?BBBA6:9943>6A7B?A=AA5@@A@?@838333(3978<@:?@B@@CC=@@:@5>@@;@@;>=B<?7;7<@8959==;;;,999.405;?;;=A@@@B>BB?<;;000//;>>0=@BBB?BBB?
@N9IO0:00867:06178
TACGGAGGGGGCCAGCGTTGTTCGGAATCATTGGGCGTAAAGGGCGCGTAGGCGCCGACCAAGTCGGAGGTGAAATCCCTCGGCTCAACTGAGGAACTGCCTCCGATACGGTCGGCTTGAGTCCCGGAGAGGGTAGTGGAATTCCGAGTGTAGCGGTGAAATGCGTAGAGACTCGGAAGAACACCAGTGGCGAAGGCGGCTACCTGGACGGGTACTGACGCTGCAGCGCGAAAGCTAGGGAGCAAACAGG
+
CCCCBJGJGJ5B>A<@@A><<:;;7:.445:15D4?@<BH>CC?@@?BBBB>;:4.48>7>?BCDD@CC?DBB=8?:=4=:>4?B@@<@@@@A=A9A;5;7@@=@@???;7;:;9;=8=B>;?D?E@BBBBB<@@@BB?B?C@C@BB???C???C@@@@D;@@BA@A?@;;;;;;6:=AC@BBB=ABCDGBBB?A?@@<@BBB@BB?;;;D>;;;BA@@BA@@@@@@B@A@C9A@>;99,5<;<<6>=<7
@N9IO0:00888:06204
TACGGAGGGTGCAAGCGTTATCCGGATTCACTGGGTTTAAAGGGTGCGTAGGAGGGCAGGTAAGTCAGTGGTGAAATCTCCAAGCTTAACTTGGAAACTGCCGTTGATACTATCTGTCTTGAATATTGTGGAGGTGAGCGGAATATGTCATGTAGCGGTGAAATGCTTAGATATGACATAGAACACCAATTGCGAAGGCAGCTCGCTACACATATATTGACTCTGAGGCACGAAAAGCGTGGGGATCAAACAGG
+
<;9=9AAB89;BA9=@;;49@=.4.3:599@@@@8>>5?<6<>6=B>C>CC@BBB<@@D@CG@DBBBE:95;:<;)599A>C89;@:B9=B9=>BC?CDEC;66:A<ACCB@@;555;@9@@:@??==??6:;4;7?88@<@>@?????@:::@@BB?B???0;:43433398///////8:4==?04-/*/---)-05---99;<==8<<>>=>@?88;773;;=?:<<=:;::&97::494&4::94,4@;5
@N9IO0:00897:06187
TACGGAGGGTGCAAGCGTTGTTCGGAATCATTGGGCGTAAAGCGCGTGTAGGCGGCTTGGCAAGTCAGTTGTGAAAGCCCGGGGCCCAACCCCGGAATTGCATCTGAAACTGCCTGGCTGGAGTCCCGGAGAGGAAGGCAGAATTCCCGGTGTAGGGGTGAAATCCGTAGATATCGGGAGGAATACCAGCGGCGAAGGCGGCCTTCTGGACGGTGACTGACGCTGAGACGCGAAAAGCGTGGGGAGCAAAACAGG
+
BCBC?BBC=AA@C?BAAA>BB@BB@C=@?BB9==187333(3338:??@;;5;@5:>;C;CC@BB@@@>6;;CBB<BBG?DDD9AA6A=AAA3=;>:A9??@AAAA@C=????8::>B@@;@@@@@<A>AABB?B?B?@@@A=@=@C<A?BBBDDEE;A@@B8AA595<554544==4::7:7::737///)/795;8;<9<?C?@AA:9:A=@@?BBAAA@A?@;:;>>??>=:+==99955&595959&9<<4
@N9IO0:00900:06176
TACGGAGGGTGCAAGCGTTATCCGGATTCACTGGGTTTAAAGGGTGCGTAGGCGGATTGGTAAGTCCGTGGTGAAATCCCCGAGCTTAACTTGGGAACTGCCGTGGATACTATCAGTCTTGAATATCGTGGAGGTAAGCGGAATATGTCATGTAGCGGTGAAATGCTTAGATATGACATAGAACACCAATTGCGTAGGCAGCTTACTACTCGATCATTGACGCTGAGGCACGAAAGCGTGGGGAGCAAACAGG
+
CCCEACCC>CBBC@BBBB@BBC@D?BC=?==999.4:(44(4>3:;?AB@@@BB@CC@CACD>@@B89;B7;@@>29;55&5:A?C@C@BC@BB=B:;;CC=@@C?ABBCBBBBB<A>DACB?CBB;99@8;<6;B=BCC@D@BB;;0<<000==0929==@9:99A=>?@A@@>>;;;@@@=B@@<@=@499595?8BBBB=?B=<<AC;;;BBBB:?>CBB9445.555444)4=@@BBC;BDDDC>;;;=
@N9IO0:00905:06202
TACGTAGGCAGCAAGCGTTGTTCGGAGTTACTGGGCGTAAAGAGTGTGTAGGCGGTCCCGCAAGTTCGGTGTGAAATCTCCCGGCTTAACTGGGAGGGTGCGCCGGAAACTGCGGGGCTTGAGTGCGGGAGAGGGAAGCGGAATTCCTGGTGTAGCGGTGAAATGCGTAGATATCAGGAGGAACACCTGCGGTGTAGACGGCTTCCTGGACCGTTACTGACGCTGAGACACGAAAGCGTGGGGAGCAAACAGG
+
BBCBCBB>BBBBB@CAAA<@@=AC<AAA?BBCCC>;;;DE=C;;;B<<;;;5;@=@AE>FCC99;???;::;ABC>CBBCE=B@AA?D>A@@@0:9@5@@;?A7A:CC8@???@@?0;;266;<:>>;0=@59:498BCG@C@C@C@CE@CCCBBAA@;;;A9;::?A@A@9999876;=6;6;771777>:=;98778818?:<<AB=??>AA?BCBBAA@A?@?A@@@;::>.9:???AA699BAD9999=
@N9IO0:00911:06193
TACGGAGGGAGCTAGCGTTGTTCGGAATTACTGGGCGTAAAGCGCACGTAGGCGGCTATTCAAGTCAGGGGTGAAAGCCCGGGGCTCAACCCCGGAACTGCCTTTGAAACTAGATAGCTAGAATCTTGGAGAGGTCAGTGGAATTCCGAGTGTAGAGGTGAAATTCGTAGATATTCGGAAGAACACCAGTGGCGAAGGCGACTGACTGGACAAGTATTGACGCTGAGGTGCGAAAGCGTGGGGAGCAAACAGG
+
CCCC?A@A:;;;BAAA?@:@C=BB?B?B@BBCCD=@@@BD<A@?@??BABB@;;6;B@@=AC?AABBBFD9AAAE<??B9?=?5?998<BBB:B?A59858:A@:AAA9:::?@A@?=???>;??@?B?BB;;8;BABBE@C>B=@;@=B;;;ABBB@BBBC=C?BBBBBAAACFCCADBFF@FCCABBA@<@AB?B?BB@@@@???A=AAC?CBBB@BCC@@A@@@=ABB@?@;@@CBBBC;@@ABC=@@B?
@N9IO0:00889:06254
TACGAAGGGGGCTAGCGTTGCTCGGAATCACTGGGCGTAAAGCGCACGTAGGCGGCTTGTTAAGTCAGGGGTGAAATCCTGAGCTCAACTCCAGAACTGCCTTTGATACTGACGAGCTTGAGTCCGGGAGAGGTGAGTGGAACTGCGAGTGTAGAGGTGAAATTCGATAGATATTCGACAAAGACACCAGTGGCGAAAGGCGGCTCACTGGCCCGGTACTGACGCTGAGTGCGAAAAGCGTGGGGAGCAAAACAG
+
9@966:=@@@+??CCABB?CCCCC@C@A@@B<=@8666?A7>>>555@?;;09B8:;7@C7A7B@@;:==.??::18<63339998<>A@@8;78*//6=/::(377377?@=>>>?B7:@:;:6:;18899288855=4</5/..3...766722-59A;3A=A/....355;-222.33,...33055672....'.37729885555.55'2+26668---,,4--..-2333)...8888.892222&285
@N9IO0:00893:06256
GACAGAGGGGGCAAGCGTTGCTCGGAATTACTGGGCGTAAAGGGCGCGTAGGCGGGATGGCAAGTCGGTCGTGAAATCCCTCGGCTCAACTGAGGAGCGTCGATCGATACTGCTGTTCTTGAGGATTGCAGAGGAGACTGGAATTCCCGGTGTAGCGGTGAAATGTGTAGAGATCGGGAGGAACACCGGTGGCGAAGGCGGGTCTCTGGGCAATTCCTGGACGCTGAGGCGCGAAAGCGTGGGGAGCAAACGGG
+
CCCBABCCCC1BC>B:;;@BBBAC@D@C?CABBE=?@@?B0:;04=8@<<;8;9;.;A@>AA8;:BB?BCCAAAD>BBB=BBB?BBBB@CBBBB>AA@@?BBAABBBA@@:::?>?9=?<??=8<>399AA@@<?>==>A5;4;;@@9@<@BB@@@@@BBCE>CCCCA@AAA;;;;:/781810//495//)/794:5555/5<@==?@869754<800*0==<>>00)9@<<<93/0/7999.:666>6<@A6
@N9IO0:00896:06237
TACGGAGGGTGCAAGCGTTGTTCGGAATCACTGGGCTTAAAGCGCGTGTAGGCGGAGTGCCAGGTGCCGTGTGAAATCCCCGGGCCCAACCCGGGAACTGCGCGGCAAACCGGCATTCTTGAGGCAAGTAGAGGTGACTGGAACGACCGGTGGAGCGGTGAAATGCGTAGATATCGGTTGGAACGCCGGAGGCGAAAGCGGGTCACTGGGCTTGTCCTGACGCTGAGACGCGAAAGCGTGGGGAGCAAACAGG
+
BFFF?CCD>CBBB?BB@@=;;45938-33?;;991==:?A5=@>54;?:@?;?93=9?=@49;5;@@;>B>A>>>6>?@@2<=7=>7>:@@6AA6>:CB=@=994555)5.59>;A<AC=B@A<@@=A;;;;?;==9444.353333494:?45:BC>@?BC9A::;;??B@AA:;6::?5;4;;;4:899.99;;*3/66(/////380882888534498:=:458?<9333(3389:;;+4548804445
@N9IO0:00879:06265
TACGGAGGTGGCGAGCGTTGTTCGGAATCACTGGGCGTAAAGGGCGCGTAGGCGGGGCCGGAAGTCGGGTGTGAAAGCCCCGGGCTCAACCCGGGAACGGCGCTCGAGACTCTGGCTCTTGAGTCCCGGAGAGGCGGGTGGAATTCCTGGTGTAGCGGTGAAATGTGTAGAGATCAGGAGGAACACCGGTGGCGCAGGCGGCCCGCTGGACGGAGACTGACGCTGAGGCGCGAAAGCGTGGGGAGCAAACAGG
+
AAAA>00,0A;@AA@;;;=A@?BA>B:;;CDDCD@BA@@B:AA=A@?<ACD?BBDF;D@C>B@B@@@A=BBABBD;@@DB8AC9@?==4991:=5B8@A>988?BCB???BECC?BBBA=A:::AA;A?AAAA@BBC>CC@C?C@B?BB>BBCCBBC@CCCI?CCCCBB@ABA;;:A?CE@C@B??=@?BB?B@@@A>AA?BC=CCBB@BBB?AA?@@BBA:::A@@=@AAACC;@?AAA@A6A??@C>@AA@
@N9IO0:00905:06287
TACGGAGGGTGCGAGCGTTGTCCGGAATCACTGGGCGTAAAGGGCGCGTAGGCGGCCTGGTAAGTCGGATGTCAAATTCCGGGGCTCAACTCCGGGGCGCCATCCGAGACTGTCAGGCTGGAGCACGGCAGGGGCGAGTGGAATTCCCGGTGTAGCGGTGGAATGCGTAGAGATCGGGAAGAACACCCGTGGCGAAGGCGGCTCGCTGGGCCGTTGCTGACGCTGAGGCGCGAAAGCGTGGGGAGCAAACA
+
FDEE>CCF>BBBBBBBCC@BBC@C@F=AACB@??<@@?CC>CB=AD@@?@@;>?<@?BA<BB=@@@@<@@BCCBB<B<?=?@@6AAAC?A??=?BB8ABC@BBB@AAABBBBBBBB?BCC=@A@BCCG;<;DC7;;;@?B=C?B?BC>B>BBB@@@C@CC@C@BBBB;;;AA@@@BB9@=@?9=?@?8???9@AA>A?CC?B@@>>9::5:?BA=AAB:::BBA9:94:A@@@A:??A@@@@6>===<3<9
@N9IO0:00905:06291
CACGGGGGGGAGCAAGCGTTGTTCGGAATCACTGGGCGTAAAGGGCGTGTAGGCGGTCAAGTAAGTGGGATGTGAAATGCCTCGGCTTACCCGGGGACCTGCATCCCAAACTGCTTGGCTTGAGTATGGGAGAGGATGAGGGAATTCCTGGTGTAGCGGTGAAATGCGTAGATATCAGGAGGAACACCGGTGGCGAAAAGCGCTCATCTGGCCCAATACTGACGCTGAGGCGCGAAAGCTAGGGGAGCAAACGGG
+
BCCBBBBAB#<997275..*-50-.,-3;@@A999,4:9=:4;@7<<<>?@@:>>:>==055:5:9;;4<??@@@A50//7?B@?A@-00@9>@A0??<:99=900-0>4>0//;6:6:=9>::<:=?=6@@A@;@A>=99.71;.7/7?83373334239;;2///::;?A@@:<BC<???A:<::49.99.44737&7333334:::<9=>6;>:;B=BB?@@C;;;@;<;@@@;@A??@DD5::ACC=CA@9
@N9IO0:00905:06292
TACGGAGGGTGCGAGCGTTGTCCGGAATCACTGGGCGTAAAGGGCGCGTAGGCGGCTCGATCAGTCGTTGGTGAAATCCCGGGGCTCAACCCCGGGGGCTGCCGACGAGACTGTCGGGCTTGAGGCCGGTAGAGGCAGATAGAATTCCCGGTGTAGCGGTGGAATGCGTAGATATCGGGAAGAACACCAGTGGCGAAGGCGGTCTGCTGGGCCGGACCTGACGCTGAGGCGCGAAAGCGTGGGGAGCAAACAG
+
CCGD@BBB<ABB9;;ACD@CBA?C?C@CCCCBBB>BBBDD=CC=BCBBB:949>9>@@@A@A@=BB;?;D;666>5@??.977*38331333&4444$444/2::=000@@A@BBBB<AC?9:9;A8=;@?@@@=@AA@@A==8<299.:<@@BCBAB>AC?B@BBAA?A@?8:::::-:4:;=AAA=:;;B>@@A@C@CC?AA;;:???6?>A=@A?B???BA?>::7:AAACC9>9:9999*7=977(794
@N9IO0:00907:06295
TACGGAGGGGGCTAGCGTTGTTCGGAATTACTGGGCGTAAAGGGCGCGTAGGCGGTGCGGTAAGTTAGGCGTGAAAGGCCCGGGCTCAACCCGGGAACTGCGCTTAAGACTGCCGCGCTCTGAGTCCGAGAGAGGATAGCGGAATTCCCAGTGTAGAGGTGAAATTCGTAGATATTGGGAAGAACACCAGTGGCGAAGGCGGCTATCTGGCTCGGTACTGACGCTGAGGCGCGAAAGCGTGGGGAGCAAACAGG
+
BBAA><<;;;*59<==BB?AA=AA?C@C@CCCCF>@@@AA9AA;AA?AA@A;;;5;@;;6:B>A@?;<7;;;;@@;@@BD7;;8:@@C@CC>CD=B?BBEAAAC>A=@@@???=>:89==;9?AAA<@@A:9:909@@@9:176?2<818?;885575/76=92?6=:>?:AAAB8::19(//(///(/:77278?6?<9:03798>89.7=:<6?A;;98777<88:;?;:7;:09525777+888;=02226
@N9IO0:00911:06295
TACAGAGGGGGCAAGCGTTATTCGGAATTATTGGGCGTAAAGGGCGCGTAGGCGGCTTTTCAAGTGACGGGTGAAAGCCCTCGGCTTAACCGAGGAACTGCCTGTCAGACTGGAAGGCTTGAGACCGGGAGAGGTGAGTGGAATTCCCAGTGTAGCGGTGAAATGCGTAGATATTGGGAGGAACACCAGTGGCGAAGGCGGCTCACTGGACCGGAACTGACGCTGAGGCGCGAAAGCGTGGGGAGCAAACAGG
+
CCCBBBFDEF3CC?AABB=AB5;;5:8=6???CC>BABAC=BD>BCBBB@B>8819===2??;?BBB@@@8@??>9@@B<@@A=@?=@?B<:::?C?BBBB>???AAAAAA@?B>@=@@4:9?>>9@@9@CCB?CBBBBB?A<@=AA9@@BBBBBAA;?;99.9===?A@BA@A=@@8;;5;>ABB?CBCB@EBB>B@AA?ABBCCCD?AA@B>B@BDCCBBBB@AA<@CC;;;0;ABBCBC9BBBBF?A@@@
@N9IO0:00912:06282
TACGGAGGGAGCTAGCGTTGTTCGGATATACTGGGCGTAAAGCGCACGTAGGCGGCGCCGTAAGTCAGGGGTGAAATCCCGGAGCTCAACTCCGGAACTGCCCTTGAAACTGCAGTGCTAGAATCCTGGAGAGGCGAGTGGAATTCCGAGTGTAGAGGTGAAATTCGTAGATATTCGGAAGAACACCAGTGGCGAAGGCGACTCGCTGGACAGGTATTGACGCTGAGGTGCGAAAGCGTGGGGAGCAAACAGG
+
CDDD>CBD>BCADBBBBC@CD@CB?BAABBBBBF>@@@CC8::?@B;;;:?:>>6>9;29>@;@@BBBBB=BDDK>CCC?CAAAACBC?BBA=A6:7;@>@B=A9A>>5C55:5:@ABB=BB9BB?BB7BBBB@BBAAAB=A<@09.38<;?BC?=>>@<<>6>8=:?;9;:9>9==<A<;;7;AA<@@>=4::<8=;@@CBB@AAA@<@;<;@DCC@AAABBB@@@@@@@ABB;@@BAAAA5;:=??9?@A=
@N9IO0:00869:06346
TACGTAGGGTGCAGGCGTTAATCGGAATTACTGGGCGTAAAGCGTGCGTAGGCGGTTTGTTAAGACAGGTGTGAAATCCCCGGGCTTAACCTGGGAACTGCGCTTGTTACTGGCAGACTTGAGTGTGGCAGAGGGGGGTGGAATTCCACGTGTAGCAGTGAAATGCGTAGAGATGTGGAGGAACACCGATGGCGAAGGCAGCCCCCTGGGCTAACACTGACGCCTGGATGCACGAAAGCGTGGGGAGCAAACAG
+
@ACCCCGG=AA@BA=:::=A>BAC;A5;4;A@AA:@BBCC=B;;;@@?@@@<;<7<C=AA?B?BCCBB?BBABBC<A@@C6@A9@@6;5;@;;;8;5:;BABAB8@;7;<<<:CBBCCC?AAA@A@?4??<BBABBB(@@=@7?2=<A=?333>;:893;7<3;777799:8933;>688487:;>6A@99,3;506.7777777'78:3:;>6;8833366:4//(///39::<=6=C@=@@@50/.27.465
@N9IO0:00874:06342
GACGTAGGGCGCAAGCGTTGTCCGGATTTATTGGGCGTAAAGAGCTCGTAGGCGGCTCATTGCGTCAACCGTGAAAACCTGGGGCTCAACTTCAGGTCTGCGGTTGATACGGGTGGGCTGGAGTTCGGTAGGGGAGACTGGAATTCCTGGTGTAGCGGTGAAATGCGCAGATATCAGGAGGAACACCGGTGGCGAAGGCGGGTCTCTGGGCCGATACTGACGCTGAGGAGCGAAAGCGTGGGGAGCGAACAGG
+
BCCAC@BA9;;;;5;9:9?D@A?@=AAD=BA=B@9?>==:1999;<558??<9958@@BB?A;;;<<6<+00@==>7@=ACFE;AA@D?CB?BAA=ABABAA<A=BABABCC>CCD<?@C9:::?AA>BFCCC8;;;;@B>A?B@C?BB?BB@@@CC@CBBA<@@?????@@A:::C=@@@C?BCC@C@CC@CCB@B>AAD=BAACCBC<C?B>??A???AAA@@@A=@@?>>>9????ACD9AAAAA?AA@?
@N9IO0:00876:06345
TACAGAGGTCTCAAGCGTTGTTCGGAATTACTGGGCGTAAAGGGTGCGCAGGCCGCGCGGGCAGTCAAATGTGTAATTCAGGGGCTCAACCCCTGCACTGCGCTTGATACTTCCGCGCTCGAGCTTTGGAGAGGAGTCTGGAATTCTCGGTGTAGCAGTGAAATGCGTGGATATCGAGAAGAACACTTAGGGCGAAGGCAAGACTCTGGACAAATGCTGACGCTCATGCACGAAAGGCTAGGGGTAGCGAACGGG
+
@B>000A;=:@;;699;;6:9:CC?B:C@BCCCC=:::BB6:;0;@@=<==:?8<<@989(7@?AAAB<@@;55<7B=???AA6@DA@4999&737<?@@@<<=266::::39.4449?BB95555)57555<7996CCD?C@B?BBBA=BB=966;;<<>@6666<<<8>>=B==966<AC:BCBB??@?3?>>991668>>>@D@=.55:9,5;99;<;;9;990//77///)45:<5555&54449934444
@N9IO0:00886:06349
GACAGAGGGTGCAAACGTTGCTCGGAATCACTGGGCGTAAAGGGCGTGTAGGCGGGCGTGCAAGTCAGGCGTGAAATCCCTGGGCTCAACCCAGGAATTGCACTTGAAACTGCACGTCTTGAGTATCGGAGAGGAAAGTGGAATTCCTGGTGTAGAGGTGAAATTCGTAGATATCAGGAGGAACACCGGTGGCGAAGGCGGCTTTCTGGACGATAACTGACGCTGAGACGCGAAAAGCGTGGGGAGCAAACAGG
+
BAA000A<4>A999*7;;-339:=9?4=;=>:9:/987?=8=?9899@A9929=<6;887742449<=8>@@AAA;AAA=ACE>BBBC@CF>CGAC=A?AABBD@BBD>;;9:B;;;BB459@@A@;949959.4;)44=8B;@?@<@A@CBA?>:926<D?8EB:99AB=@BA@BB=;<7;;ACA5;5;;5;?B4<4;B=@AB;@@@>BB@@@@=@>595954::=<88;3333&33398>>/<<;??:??@?
@N9IO0:00912:06351
AACGTAGGAGACAAACGTTATCCGGAGTTACTGGGCGTAAAGGGCGTGCAGGCGGTCTGTTAAGTTCGGCGTGAAAGCACCCGGCTAAACCGGGCGAGGTCGTCGGATACTGGCAGGCTAGAGGACAGTAGAGGCGGGTGGAATTCCGGGTGTAGTGGTGAAATGCGTAGAGATCCGGAGGAACACCAGTGGCGAAGGCGACCCGCTGGGCTGTACCTGACGCTAAGACGCGACAGCATGGGGAGCGAACGGG
+
B9AAA<;4<5;B@C6;668<<B<C<6669@<000(0////(/9/7=88<;4.4;59AB@A>B6@?8AB8AB@AA9/87333(339<?<587==188:9486////(/8997807>?:@BCBBD@BBBBBAAA@>AAB<AA?B>A6@@GH:>>>>;8569@@B:@>>>>@======;?<@94?;@>><>@AA=AAA58.7>>>919>??A7;;?AAA:@@=<>==<7::9:A:??@?AAACCC9BB@@@>BCB;
@N9IO0:00913:06356
TACGAAGGGGGCTAGCGTTGTTCAGAATTACTGGGCGTAAAGGGCGCGCAGGCGGCTTTGTAAGTTGGGCGTGAAAGGCCTGGGCTTAACCCGGGAATGGCGCTTGAGACTGCAAGGCTAGAGTACGGGAGAGGATGGTGGAATTCCCAGTGTAGAGGTGAAATTCGTAGATATTGGGAAGAACACCGGTGGCGAAGGCGGCCATCTGGACCGTAACTGACGCTGAGGCGCGAAAGCGTGGGGAGCAAACA
+
CCEBB>BDDD5CC;;;AA?A@>ACCBAC?BACCF>?@@DD>DC=;;<@@@@?AA>ACD=@@B>AA?AB<A@@@AA=A?B?BBB:;;@C@CK>CB<B@;;:;CBC@BBBBBBABD=@<@???=9;:CCE>BBCD>@@?<?A=?;?9??8@??A@?@??;?A??:@=@@??@CCBB?CD<@=@>;<88399993;BE@D@CD>B9<9@@B6;:>ADB=@@@?@A@?@@@=@@@;99/;@@?>>=2?;;:C8>:
@N9IO0:00865:06399
GACAGAGGGTGCAAACGTTGTTCGGAATTACTGGGCATAAAGAGCACGTAGGTGGTTCGCTAAGTCACGTGTGAAATCCCCCGGCTCAACCGGGGAATTGCGCGTGATACTGACGAACTCGAGGCGGGTAGGGGTGAGCGGAACTCCAGGTGGAGCGGTGAAATGCGTAGATATCTGGAGGAACACCGGTGGCGAAAGCGGCTCACTGGACCCGATCTGACACTGAGGTGCGAAAGCTAGGGTAGCAAACGG
+
CCBBA@BC<BB@@A98994:>;@@=A<A?B@AAA9@?:::0;=?@C;;:>?;;:5;;@@C@@=@CCCBB@@@AAA<BACDD5@=@BBB@E>B@B7A?C=C<;9BCCCBB@?@?@A@?B@@B997;BC;@@BDD;6;CCCCIC@CCCACC@CF?AACC@CCDD>C?@@BBA@@@9;669B=8B>BBDAG@BB@BAA@:ABA;@::<<>;7;??6C@@@BB@B@<::::5::<<<<4>@8=::/44A===17;;
@N9IO0:00899:06382
TACAGAGGGTGCAAGCGTTGTTCGGAATCATTGGGCGTAAAGGGCGTGTAGGCGGTCTGCTAAGTCATGTGTGAAAGCCCTCGGCTTAACCGAGGAACGACGCATGAAACTGGCAAGCTAGAGTACCAAAGAGGGGGGTGGAATTCCCGGTGTAGCGGTGAAATGCGTAGATATCGGGAGGAACACCGGTGGCGAAGGCGGCCCCCTGGTTGGATACTGACGCTGAGAGCGAAAGCGTGGGGAGCAAACAG
+
CCC<;9CC=BC??9>@?><?B?CC>A?AABC@CD>AAABC>CD>CF???;:4993:=:999;6:AABBCBAACCD>CCL?C@A>@C?C?B@CCCACAJC?CCCCCCCC>CCC@CC>AAAA@@::@A3::3@ABCCCC)CB@C@C?BC>B?BBB>??B?:95=4>88;?:9:A???BF<@@?B@AAA?A=>><?@@?A@CG?BCBC2?C;=5=?BAAA=98///////A<<888188778?A174<;<1886
@N9IO0:00901:06374
TACGGAGGGGGCGAGCGTTGTTCGGAATCACTGGGTGTAAAGGGTGCGTAGGCGGTCCGTTAAGTCTGATGTGAAAGCCCTGGGCTCAACTCAGGAATTGCATTGGAAACTGGCGGGCTCAAGAGTACCGGAGAGGGAAGCGGAATTCCTGGTGTAGCGGTGAAATGCGTAGATACCAGGAGGAACACCGGTGGCGAAGGCGGTTTCCTGGCCGAGTACTGACGCTGAGGCACGAAAGCGTGGGGAGCGAACGGG
+
DDBB=;:<:;*;BBCCCE=BAACC@C@CAAAACC=CCCCE?DC>BBBB@A@?CC@BB@CD?B>BAA@AABB>C==66;>8BB=6BBA@9ABCBB?B@B?BB?@2:45=7BBB@BBB<BABA?@A@AAB?B?BBBBB9A=A??=A9?:?<A@=ACBCCBC@DCCD=@??BBABAA@B?@?=@@<@;?=?;?677.559:@5;;6?A5<277573::88:8;:>>A::;8808<<>>D6==898AA388>==98888
@N9IO0:00903:06399
TACGGAGGGTGCAAGCGTTATCCGGATTCACTGGGTTTAAAGGGTGCGTAGGTTGACCGGGAAGTCAGTGGTGAAATACTCTCGCTTAACGAGAGAACTGCCGTTGATACTATCGGTCTTGAATACGGTGGAGGCGGGCGGAATGTGTCATGTAGTAGTGAAATACTTAGATATGACACAGAACACCTATTGCGAAGGCAGCTCGCTACGCCGTCATTGACACTGAGGCACGAAAGCGTGGGGATCAAACAGG
+
CBCC@B@B=BBBB@CCCC?@@C@B?AA?B@@??=6=>.;;0;<9;@CCCBB?B<@A?5;;0:<?<A<@BD:?CCG>BACBDBBBCB=?;?A@AABB?BBBB?BB=@@CCBBBAAA=@@@;::5:?BC?BB?BB@BBB;@A=?<???CA???@@@@::9?<>>6;@@B?CCBAAAB;9;B@@A?BBCAA@B@CBBB;A>ABBBBA@ABCECC:;=AAB@;;;DDCB;;6:@A>BD:A;<:BBB9CCBCC7@BC?
@N9IO0:00919:05773
TACGAAGGGGGCTAGCGTTGTTCGGAATCACTGGGCGTAAAGCGCACGTAGGCGGGTGTGTCAGTCAGGGGTGAAATCCCGGGGCTCAACCTCGGAACTGCCTTTGATACAGCACATCTCGAGTCCGGAAGAGGTGGGTGGAATTCCTAGTGTAGAGGTGAAATTCGTAGATATTAGGAAGAACACCAGTGGCGAAGGCGGCCCACTGGTCCGGCACTGACGCTGAGGTGCGAAAGCGTGGGGAGCAAACAGG
+
BEBBB>BBBB2BCBCBBB=AA>;;8;?BBBB;;;6;;;CE<@ABBBCBELF@BBC>CABAB;;;@;;;EF;BABC=CCC>CFD9A@@?>A?AAA<A@C99:?AA<AA@ABBBBBD???A99;@@D@C@C@BBB?BBC=BB@BADAF@ABACBBBBBB>BCCF?C@AA@@@@ABB>AA?B6;;<@@A?BA9979AA<?=9838A=ABDC>A@8=8899?@@@A@@>?>8>A?AAD387;:@@@5@ACBA9:::<
@N9IO0:00935:05797
TACGTAGGGTGCGGGCGTTAATCGGAATTACTGGGCGTAAAGCGTGCGCAGGCGGCTCCTTAAGTCAGATGTGAAATCCCCGGGCTTAACCTGGGAACTGCGTTTGAAACTGAGGGGCTTGAGTGTGGAAGAGGGGGGTGGAATTCCAGGTGTAGCAGTGAAATGCGTAGAGATCTGGAGGAACACCGATGGCGAAGGCAGCCCCCTGGGCTAACACTGACGCTCATGCACGAAAGCGTGGGGAGCAAACAGG
+
CCBBACBB=:::@@9>9;6;?ABC?D8:5;A;;:6;;:EE?CBBAAAB@::4:;4;BC@C@C>AABBBG???A?=3>@::1@=3BB8B7B7B@@<A?BBB899E779D=ABC=B==1;B7B::A:9;2616<====='=?:@:73769949998875559::05556225;878854.495:7;;;7<<<=8B??=??BBBCCBB/:::59@@>@@@@@>9899:8>?==???@:@AA@@??5??@??8@><:
@N9IO0:00938:05800
TACAGAGGGTGCGAGCGTTAATCGGAATTACTGGGCGTAAAGCGCGCGTAGGCGGCTTTGTAAGTCGGTTGTGAAATCCCCGGGCTTAACCTGGGAACTGCATCCGAGACTGCATAGCTAGAGTATGGGAGAGGGAAGTGGAATTTCAGGTGTAGCGGTGAAATGCGTAGATATCTGAAGGAACATCAGTGGCGAAAAGCGACTTCCTGGACCAATACTGACGCTCATGTGCGAAAGCGTGGGGAGCAAACAGG
+
CBC;;;FI?CCBA??9;;:@=@@A?B?B;;:BCC>BAAA@/;;@;;;AADB?BB?BCC?CCC@@@@A>A=AABCC=AAA@6@@;AA?C?B?CDD>D>A@@@@@@;@@BAABBAA@??????:::@@AA<AAACE=B?AAC?C@DD<@@@?ABCBB<;9;BBC;AB;:;BAAA@:99=<8=6=9>>?;??@?:94999&459=9?7;7<?5;@0:09<@;A@@BBBBBBCBCC<<;0;@A@@@@3;;;BB8;<B?
@N9IO0:00948:05788
TACGAAGGTGGCAAGCGTTGTTCGGATTCACTGGGCGTACAGGGTGTGTAGGCGGTTCGGTAAGCCCTCTGGGAAAGCTCCTGGCTCAACCGGGAAAGTTCAGGGGGGACTGCCGGGCTAGAGGACGGGAGAGGAGCGCGGAATTCCCGGTGTAGCGGTGAAATGCGTAGATATCGGGAGGAAGGCCGGTGGCGAAGGCGGCGCTCTGGAACGTACCTGACGCTGAGACACGAAAGCGTGGGGAG
+
CC;;:5;4;B>@B?BABB?@@<@@==?;?ABBCD?CC<;:BBE>AA@BBBB@BE?C@BB@CDACBD>CCCCC>CC>BABC@BB?@@;;4:4:9,9@0?;>?@?AAAA(???A@:?=5<<9:4939499)599=9966CBC@CII@CB>B=AA;;;@@=ACCD<@A>@?>9;:@=599,493939397=5:@=A@B5;5;;59>?;>CC@C@CBCBD@;;;@;95549999////(//:7888+88
@N9IO0:00918:05818
TACGGAGGGGGCTAGCGTTGTTCGGAATTACTGGGCGTAAAGGGCGCGCAGGCGGCGGTTCAAGTCGGGCGTGAAAGGCCTGGGCTCAACCCGGGAATGGCGCTCGAGACTGGACTGCTCGAGTCCGGGAGAGGATGGTGGAATTCCCAGTGTAGAGGTGAAATTCGTAGATATTGGGAAGAACACCGGTGGCGAAGGCGGCCATCTGGACCGGTACTGACGCTGAGGCGCGAAAGCGTGGGGAGCAAACAGG
+
BBBB=A@A@A,AC@@AAA?BCACC@B@C@B@@@@:;;;BC=BB=@A@@@>@=@@>@A?C@CC?AAAA@9;000::)0)0:88839?BB=AA<AA=B?BB@@??@@BAAA@@@=AA;;;@@A;;;E@DD=BBBDACCCACH@C?B7;;0;@@@BBBBB@;;;C<@>AB;;:::BC@CC=D@CC?BBB@D?CC@B??;?=@A?B>BACCE:::?B@BBBB???@AB>>>@>>>BBB<AA@@@@?3>>>>>7>>>=
@N9IO0:00918:05846
TACGTAGGGTGCGAGCGTTAATCGGAATTACTGGGCGTAAAGTGTGCGCAGGTGGCCGCGCATGTCGAGTGTGAAATCCCCGGGCTTAACTTGGGAATTGCGCTCGAAACTACGTGGCTCGAGTGTGGCAGAGGAAGGTGGAATTCCACGTGTAGCGGTGAAATGCGTAGAGATGTGGAGGAACACCGATGGCGAAGGCAGCCTTCTGGGCCAACACTGACGCTCATGCACGAAAGCGTGGGGAGCAAACAGG
+
CCCCCCFF<9:9CBABBB?C>?@C@B?B?D@>@>6>?;:;/;;??;BAABB@BB>B>BCBBAAACBC@@?AAA@B<A???3@@5::?B=AA=??9?;?;???999BCC>B??<@894:A=???>AA?=?779@;>+0*00)/4@9@<?@?=>B;@;<8B?AB=BAA===;A@72258166050;CC@CCCB@BBD@C:;;@@>A>@@@A<A>A>AA;;;B;;;@A@;;;??=>A9@A@@@@@7@@BDIGDCC>
@N9IO0:00919:05856
TACAGAGGGTGCAAGCGTTGTTCGGAATCATTGGGCGTAAAGGGCGTGTAGGCGGTTTGTTAAGTCATGTGTGAAATCCCTCGGCTCAACCGGGGAACGACGCATGAAACTGACAAGCTAGAGTACCAAAGAGGGGGGTGGAATTCCCGGTGTAGCGGTGAAATGCGTAGATATCGGGAGGAACACCTGTGGCGAAGGCGACCCCCTGGTTGGATACTGACGCTGATACGCGAAAGCGTGGGGAGCAAACAG
+
BCC;;9CC=CC??9?@?>9?>>@@<@>AABC7A;3@=???9?=4=>88:@?;<<199-:@8=;?@BCBBBCA@AC=BBB<BAA<@ABA7<8===2=:CC>BCCCCBBKIBBCCCC9;;@?@AA?@@;@:3>;ABCCC(BB?A@B@BE@E@CCB;;;D@AA<@8A=B@>>>==AAAEF>BC@D@BCB@CDCC?C;;798@@>CCCC5CC=B=@=@AAA>@A<<@A@@@@@@AABB?CBCBBCC9@@@BB<A?>
@N9IO0:00930:05819
TACGTAGGGTGCGGGCGTTAATCGGAATTACTGGGCGTAAAGCGTGCGCAGGCGGCTCCTTAAGTCAGATGTGAAAGCCCCGGGCTTAACCCGGGAACTGCGTTTGAACTGGGGAGCTAGAGTGTGGAAGAGGGGGGTGGAATTCCAGGTGTAGCAGTGAAATGCGTAGAGATCTGGAGGAACACCGATGGCGAAGGCAGCCCCCTGGGCTAACACTGACGCTCCATGCACGAAAGCGTGGGGAGCAAACAGG
+
CCCCBBBB<@A>@B:9:;;@=@@A=C7:6;CBBC?BA@CC=ABBBAAA<;;600,0/95;<?;??BBBC88:B@=1?<88/?=3AA17.3;/>92?6;?@AAA>888198=9;.;;>@AAAAA@??<8?CBDADCD)CB>A>@?B??>;993>>:AAAA@@9999::A@BA@855959;5:585867777599927388:?DED/;;;3;;;4:=::85..../)/9>@>===?7=;;;===/;99691>AH;
@N9IO0:00936:05846
TTCGGGGTGAGGCAAGCGTTGTTCGGAATCACTGGGCTTAAAGCGCGTGTAGGCGGCTCGGTAAGTACCTTGTGAAATCCCTTCTCTCAATGAAGGAACTGCTTGGTATACTGCCGGGCTGGAGGCAGGTAGGGGTCACTGGAACTCTAAGGTGGAGCGGTGAAATGCGTAGATATCTAGAGGAACGCCCGTGGCGAAAAGCGGGTGACTGGGCCTGTCCTGACGTGAGACGCGAAAGCGTGGGTAGCAAACGGG
+
@:0000'/://)/<7::;@669@CC?B?A?A?:94)4;.44)499::::54949=27990+//)////393999::39;=3>5;=55691//@+0*07004=>7:6:<:;9:974::0444644.5<<<==@@@166;;;9494:7///)/27747755.595<2555<;;9?AA;66666>9>8=999)559495444&44::)449459=4;:>944.4449:4444443//9;.////99(//;99:3;;;4
@N9IO0:00938:05832
TACGGAGGGTGCGAGCGTTATCCGGAATTACTGGGTTTAAAGGGTGCGTAGGCGGCTATGTAAGTCAGGAGTGAAAGTTTGCGGCTCAACCGTAAAATTGCTTTTGATACTGCATGGCTGGAATTAGGATGAGGTCAGCGGAATGTGGCATGTAGCGGTGAAATGCATAGATATGCCATAGAACACCAATTGCGAAGGCAGCTGGCTAGACCTGGATTGACGCTGAGGCACGAAAGCGTGGGGAGCAAACAGG
+
CCHF@BAB<BB@BBBCCB?CCC?A?B@B=@@999,;@6AC>CC>BBCCCBB@@@;?:;;?@>=>=000,00//;;5;=C6>8;5;9/0)/0::?CC8B<=>BCC9BBAAABBBDDD????=A>A599:>>ABB7BCB:99?B?B??;*00;0//355699BC<B756>=>=>>?>>5:;;;<5:9=180/(////(/(/.//66366969;6<<386<A?===BB;;5;@;9:;0;?@@BEE;CC@@@;;;;>
@N9IO0:00940:05821
GACAGAGGGGGCAAGCGTTGCTCGGAATCACTGGGCGTAAAGGGCGCGTAGGCGGGGCGGCAAGTCGGTCGTGAAAGCCCTCGGCTCAACCGAGGAGAGTCGGCCGAGACTGCCGTTCTTGAGGGATGCAGAGGAGACTGGAATTCCCGGTGTAGCGGTGAAATGTGTAGAGATCGGGAGGAACACCGGTGGCGAAGGCGGGTCTCTGGGCATCTCCTGACGCTGAGGCGCGAAAGCGTGGGGAGCAAAC
+
BCCAAABBCB5BF?BBCB?B:::C>B?BCBCCCC>B@?>@5:959A<@ABB@CDDF8@?@BB?BCAB=AAA?@??9@AC=CCC@BB;99;=AAB><9;@@@C@C=A@AABA@@9;:29=39944,4<<=??A@<@@@ABB?D?A?AL>C@BGCABAA=AABB=BEAABA@@@BB@BD<A<7?5;;;=B?AB:B@@@CACCB<BBABBCC=AAAA@A>ABAAACCB<;7;DB@@A0;;;9@@@*9995<15
@N9IO0:00960:05852
TACGTAGGGTGCAAGCGTTAATCGGAATACTGGGCGTAAAGCGTGCGCAGGCGGCTATGCAAGACAGATGTGAAATCCCCGGGCTACAACCCGTGGGAACTGGACATTTGTGACTGCATGGCTAGAGTACGGCAGAGGGGGATGGAATTCCGCGTGTAGCAGTGAAATGCGTAGATATGCGGAGGAACACCGATGGCGAAGGCAATCCCCTGGGCCTGTACTGACGCTCATGCACGAAAGCGTGGGGAGCAAACAGG
+
DCAAACCG>BB@@;@B@@=A?A?@<A2:;A;;;.9@AAD>C?CBAC>000+0<:0//443:-3900///68==?2AABB6BA8778?B?BC<?88:.71//-(---//(//:;<=>BAAA<??>>@@@AAC=A9;;AAAA0AA@7@=@?C@BCCCBBBACBABDDD>;:;D@A@BBBBBDA@@@=@?A<B?BBCC@BBB@C?BB?@@??7@?A;C=@@AB@@@@9:9@@=?B?<?999,9999BBB6BAA@@<@?=8
@N9IO0:00917:05874
TACGTAGGGGGCAAGCGTTGTCCGGAATCATTGGGCGTAAAGCGCGTGTAGGCGGCCCCGATAAGTCCGCTGTGAAAGTCCAGGGCTCAACCCTGGGATGCCGGTGGATACTGTCGGGCTCGAGTCCGGAAGAGGCGAGTGGAATTCCTGGTGTAGCGGTGAAATGCGCAGATATCAGGAGGAACACCAATGGCGAAGGCAGCTCGCTGGGACGTGACTGACGCTGAGACGCGAAAAGCGTGGGGAGCAAACAG
+
CCBBBCCCCC5BA26;;?8;;:8<8<055<<7<<1:5459094449<;;4429<3987&33::7;>B89:@?@C?D<AAB5??@699@D;AB<A?;99;;;?B>BB=@ABB;;;CDE>BBAA@CBB@B@D<;;;<?;;:;B=B?B?B?BC?CC;;;DC@CDCC>BBA@>=000::>AC>AB?C>AAB8;6<C@BBA=A=AAAABBAAABC=B;<<CBAA@@@BB;;;AA;999999&9<<?===0949=@6>??
@N9IO0:00918:05876
TACCAGCACCCCGAGTGGTCGGGACGATTATTGGGCCTAAAGCATCCGTAGCCGGTTTTACAAGTCCTCCGTTAAATCCAACTGCTTAACAGATGGGCCGCGGAGGATACTATAAGACTAGGAGGCAGGAGAGGCAAGCGGTACTCAGTGGGTAGGGGTAAAAATCCGTTGATCCATTGAAGACCACCAGTGGCGAAGGCGGCTTGCCAGAATGCGCTCGACGGTGAGGGATGAAAGCTGGGGGAGCAAACCG
+
<=B9;9;;;;;.5559405<=C=CC@=<+00*0:.<;?DD6//99<+00000<B9BCB9??><>???BB<A@>BB;>=?C@C979C?B?B>==<;;3;5797;??;@@BA@A@A4::A?=;:88/7;:49;55.7>1;=A;>>A@=@867;1:9:79,77888(96,2288;CC<@?4978>@?8BA6A55847;=391::0574;=<>===ACBAD????;;5;@88858BKED;C>>?CCB/@?;<<19/6
@N9IO0:00918:05885
TACGTAGGGTGCGAGCGTTAATCGGAATTACTGGGCGTAAAGCGTGCGCAGGCGGTCTCGCAAGCTGGGTGTGAAATCCCCGGGCTCAACCTGGGAATAGCATTCAGGACTGCGAAGCTCGAGTGCGGCAGAGGGAGGTGGAATTCCACGTGTAGCAGTGAAATGCGTAGAGATGTGGAGGAACACCGATGGCGAAGGCAGCCTCCTGGGCCGACACTGACGCTCATGCACGAAAGCGTGGGGAGCAAACAGG
+
BECCCCCC>AA@BBC@@@797;AB:@-0,0@@=A=BBBBC=BCC?@@A@==89:2:@=<?@C???>@B=999BCC=BABA1>@79:BA?A>???8?<@A?A<;6;<=2?@85556/55>>=>>528:5=889:A9;=4:;5?<@;@;99337778;;;::>>2?@:=;@?=@4338<17;6829??8ABAA?ABE@E>@A:;49<8===,9.4;@=@@@A<99<555B@@=@;;0?A?@@@@3AAABB<ACA@
@N9IO0:00919:05879
TACGAAGGGTGCAAGCGTTAATCGGAATTACTGGGCGTAAAGCGTGCGTAGGTGGTTTCTTAAGTCTGCTGTGAAAGCCCTGGGCTCAACCTGGGAATGGCGGTGGATACTGAGGAGCTAGAGTGTGGTAGAGGAGGGTGGAATTCCCGGTGTAGCGGTGAAATGCGTAGAGATCGGGAGGAACATCAGTGGCGAAGGCGGCCCTCTGGACCAGCACTGACGCTGAGGCACGAAAGCGTGGGGAGCAAAC
+
CCB;97:C;DCAA?@;;;>A>BBA>D<?8=@99:/994<<5>>ABB:;;AA>;:5;A/;;?B;AABCCBBCABAD05:5)5EA269BF<G9BC@8C<BB:BC>BC@AAA@@@AA=;:;AA@BB@@@C@CBBBA?ABD<AA=A;A?CC>CABBCBBCC@CCDD>D@AACCBBAAA@BC=BB<B:@@@BBBBC@BCB?B?BB?BB<BBEB?BB>??A@A>>9::>>9::?@@@??A;B?@?CHD;???==6;
@N9IO0:00921:05881
TACGGAGGGTGCGAGCGTTGTCCGGAATCACTGGGCGTAAAGGGCGCGTAGGCGGCCCGGTAAGTAGGGGGTGAAATCTTGCGGCTCAACCGCAAGGCTGCCTCCTAGACTGCCAGCTCGAGCACAGTAGAGGCAGGTGGAATTCCCGGTGTAGCGGTGGAATGCGTAGAGATCGGGAAGAACATCAGTGGCGAAGGCGGCCTGCTGGGCTGTTGCTGACGCTGAGGCGCGACAGCGTGGGGAGCAAACAGG
+
CCCD@CCC>::9BBA?@@?BCC@B?B?AABBCCE>?@@BB=BC=BBAAACB>@@29:,;=AB=@@:9999';@BA5?A@?A@A?BABA@D=@?C9=6<8882;>9????>8884333:=378@@AAAA@@@A?BBB?@@<?9>;?A9A@ABCAABD@DC<A>@B@@@A@@@@@AAB<B>BB@BBCCCCCCAFCGAHACC@B?CBB@@@:@AAA=AA@666=@=>:?<?ABAB@???@;;;;6??BB<9:>=9
@N9IO0:00923:05895
TACGTAGGGTGCAGGCGTTAATCGGAATACTGGGCGTAAAGCGTGCGCAGGCGGTTTCTTAAGTCAGATGTGAAAGCCCCGGGCTTAACCTGGGAACTGCGTTTGAAACTGGGAGACTAGAGTGTGGCAGAGGGGGGTGGAATTCCACGTGTAGCAGTGAAATGCGTAGATATGTGGAGGAACACCGATGGCGAAGGCAGCCCCCTGGGTTAACACTGACGCTCATGCACGAAAGCGTGGGGAGCAAACAGG
+
;AA@ABBB>BCBCD=@@B7;7:?A5@,0/99:;866;CA=B@@@ABB=00+00+0:1:>8<:=@CBBBA<??<=/59<<.@>3;;05057;;<4B@BBB;9:=;:>B<555<499><;:ABBBBDB<?:;:AFDDC(BB@C?C@C?ABA@@@@@@BBBBCC=;9;66>??ACBBBB?@A5?7:==9BBCC:ACB?C@B;99@@@+;@@<@=@7;??@@955;555999;<555)5:;@@<<'5999@5===;
@N9IO0:00927:05871
TACGGAGGGTGCAAGCGTTGTTCGGAATCACTGGGCGTAAAGCGCGTGTAGGCGGCCTCCTAAGTCTGGTGTGAAATCCCGGGGCTCACCCCCGGAAGTGCACTGGATACTGGAAGGCTAGAGTACCGGAGAGGAGGGTGGAATTCCTGGTGTAGCGGTGAAATGCGTAGATATCAGGAAGAACACCGGTGGCGAAGGCGGCCCTCTGGACGGATACTGACGCTGAGACGCGAAAGCGTGGGGAGCAAACAGG
+
CHJJ@;999;BBF@BBCC@BC???==39:>@???9@A@CD>CBBBB@@@@@=::4;=@@;?@<ACCCC:AA@B@@3>BB=BBB7A?:>=:99'<)0)////?;886<;;9:??B?C?BCCA@??::8:?BBBC?AAC=CE>A>@?B>BB>BBBBCCF@C;;;7;BCBCBBBBAAABA?B?BB?BBA=A=@@<@AA=@=AA?AB>BBDC?AAA>@?@?A<<;@@@@@@A@==999/8<=@BCC8@@BBC=;;;?
@N9IO0:00936:05870
TACGTAGGTGGCAAGCGTTGTCCGGATTTATTGGGTTTAAAGGGTGCGTAGGCGGCTTTGTAAGTCAGTGGTGAAATATGGCAGCTCAACTGTCAGGGTGCCATTGATACTGCGGAGCTTGAGTACAGATGAGGTAGGCGGAATTGACGGTGTAGCGGTGAAATGCTTAGATATCGTCAAGAACACCGATAGCGAAGGCAGCTTACTAGGCTGTAACTGACGCTGAGGCACGAAAGTGTGGGGATCAAACAGG
+
DCCCCCC@BC?BC@C@?@?BCC@C@CCC=CCADF>CC:9:5:?999:AAAA?A@>@CC>BAB<@@AAA@B<BBBB=BB9:8:AABCDC@CBBBCBB@<BAB>BC?BBBA@>>?>:??@>=AAAACAAABBA>><=BB@BB?B>C=@A=>;?BAABBB=ABBB=BBBB@CAA???BABEB=AA?CCC?BBC;;;;;5;;ACBBB>ABB?@=@@?;;5;A@@AACBBBC?@>>;::.;;@??>>3>@@@B=;;;6
@N9IO0:00961:05897
TACAGAGGGTGCGAGCGTTAATCGGAATTACTGGGCGTAAAGCGCACGTAGGTGGCGACGTATGTCGGGTGTGAAAGCCCCGGGCTCAACCTGGGAATTGCATTCGAAACTGCGTTGCTGGAGTACGGAAGAGGAAGGCGGAATTCCCGGTGTAGCGGTGAAATGCGTAGATATCGGGAGGAACATCAGTGGCGAAGGCGGCCTTCTGGTCCAGTACTGACACTCAAGTGCGAAAGCGTGGGGAGCAAACAGG
+
BCCCBBDC>BBAA??889;??CCD?C=@<@===?9???AA<@:;;BB@@@C6;;=A@?@AAAABBBBC=CBBA@@7;;CD9CD;;=CG@JAICC>A=A?BBBBACCBB=B;;;BB>BBBC?AAAECC@C?CCC?C@C>@?>@?B?CE=B?BB;;;BC@BBEH?GBB;;;BBBAA@@@9@@<@@CAAAA;;;=?CC?D@CC?A>@>BBB<@A?BA@@@A@@:::@@A=A@@@???8?@@@???0=>99:38=98
@N9IO0:00916:05916
AACCAGCACCTCGAGTGGTCAGGAGGTTTATTGGGCCTAAAGCATCCGTAGCCGGTTGCATAAGTTTTCGGTTAAATCTATGCGCTCAACGTATAGGCCGCCGAAAATACTGTGCAGCTAGGGAGTGGGAGAGGTACACGGTACTCAATAGGAAGGGGTAAAAATCCTTTGATCTATTGATGACCACCTGTGGCGAAGGCGGTGTACCAGAACACGTTCGACGGTGAGGGATGAAAGCTGGGGGAGCAAACCGG
+
A3A=;;;9:=A>@@ABB?CCCB?@?7??8=B9<>8A;===8;;;BD;>>>>?<@<A8::B@@39:9:+99/9<BA>BBA?:79<?A??=;99?9::5;=AA5;;@@2@BA;::>@@=??@AA9==799-9<>@;@ABBAA?A@??;?9::C8<9>;;+33333$3;4;;58;<<;;;455>6659==8<<;;699=8=2:984499579==:888>A??@AAA?A@@@@9?@@@B9B>>>??<,=<<<>5<<?4
@N9IO0:00924:05940
GACAGAGGGTGCAAACGTTGCTCGGAATCACTGGGCGTAAAGGGCGTGTAGGCGGGAAGGTAAGTCGGGCGTGAAATCCCTGGGCTCAACCCAGGAACTGCACTCGAAACTACTTTTCTTGAGTGCCGGAGAGGAAAGCGGAATACCTGGTGTAGAGGTGAAATTCGTAGATATCAGGTGGAACACCAGTGGCGAAGGCGGCTTTCTGGACGGTAACTGACGCTGAGACGCGAAAGCGTGGGGAGCAAACAGG
+
FCC;;;;;0;?>>@9A??;@@AAA=A?ABBBAAA<@@@BB;@@;ABBBBBB?BBC=C?B?BE@BCBAB=B9::AD>@A@:;;;/;;;A>BE>CC@D@CCCCBBA;::B;A@@@AAA7BA>ACCBBCAC?BB;;8;B=BBA>B>;;;?;;6;@B@?:;5:99B=C@CCCCCDCCBABA?@@<@=AAA7;:AB?B;;5;>;;5;@A8BEC>BBD?BA?BB;;;CB<;;;;9B?999,9955;AA0AAAAA6=992
@N9IO0:00933:05952
TACGTAGGGTGCGAGCGTTAATCGGAATTACTGGGCGTAAAGTGTGCGCAGGTGGCCGCGCATGTCGAGTGTGAAATCCCCGGGCTTAACTTGGGAATTGCGCTCGAAACTACGTGGCTCGAGTGTGGCAGAGGAAGGTGAATTCCACGTGTAGCGGTGAAATGCGTAGAGATGTGGAGGAACACCGATGGCGAAGGCAGCCTTCTGGGCCAACACTGACGCTCATGCACGAAAGCGTGGGGAGCAAACAGG
+
CCCBCAA@<9:9CEBBAA@D=?@C?C@D@BBAAA<ABABC::;AABAAA997:@;@?AB@??@AAAAAA@??:::5:AAB5??9??:<4<?077)7,7/788;;;?=?8??=?A??;??@@>>??>:5:99DA@A<;6//05;+0*/86662229:68=<F7;;??;;;>>;:::A1885;5@@@?BCBB@BCD@F?BA@@;@<;;;;0;=A>@AA@:::999?=========5>@?AACC:BCBCG=BCC8
@N9IO0:00951:05912
TACGTAGGGGGCGAGCGTTGTCCGGATTCATTGGGCGTAAAGCGCGTGCAGGCGGCCTGGTAAGTCGGCCGTGAAAGCGCCAGGCTTAACCTGGCGAGGTCGGGCGAGACTGCTAGGCTGGAGGCCGGTAGAGGGCGGTGGAATTCCGGGTGTAGTGGTGGAATGCGTAGAGATCCGGAGGAACACCAGTGGCGAAGGCGGCCGCCTGGGCCGGACCTGACGCTGAGACGCGAAAGCGTGGGGAGCGATCCGG
+
CGGDCAAAAA,ABB;;;E@BBC@C@CCAB@;:??7<<<;;4;>::<@A@@?=A@;?959:6B?BDCC7;8:=@@;09?9;49B8@@?B?B?B@9@B@@=@9:945@=BDCCC@@@B?BAD>??<?=A=@?@>>>7>B=@B@C>A>A?DF>CCA@ACF@AA=@=@@ABBBAA>>??>B>AB?B@BBB?BAAB>AAA=@>;;50800,0<=+0+0*99255555555559555;:>,95<999:*95559;;7<8
@N9IO0:00954:05943
TACGGAGGATCCAAGCGTTATCCGGATTTATTGGGTTTAAAGGGTGCGTAGGCGGAATTGTAAGTCAGTGGTGAAAGCCCTTCGCTTAACGAAGGAACTGCCATTGATACTGCAAATCTTGAGTACATTTGACGAGGGCGGAATGTGTCATGTAGCGGTGAAATGCTTAGATATGACACAGAACACCGATTGCGAAGGCAGCTCTCGAAACTGTAACTGGACGCGAGGCACGAAAAGCGTTGGGTAATCAAA
+
DCCDACC?@AB>B<@BBA@DCC@DACCD9::3:@/;;0:>9@A;@??>?:;5::9<>C9AA@?C:9999:24444)5::2<9::>C5;5;998=3=5::::0547::?@@BA@AC=::9:>>>@A:9:C<B>>=:99,9=9=9??B@AAA@A>>>9:6:@CC9CB;;6;A::;AA;;;@@;;4;:=:?@A<???<191;977737;377*7;;88-///)///////)33333;;+/---(--(--(-6688
@N9IO0:00916:05970
TACGTAGGTGGCAAGCGTTGTCCGGAATTATTGGGCGTAAAGCGCGCGCAGGCGGTCTCTTAAGTCTGATGTGAAAGCCCACGGCTCAACCGTGGAGGGTCATTGGAAACTGGGGGACTTGAGTACAGGAGAGGAGAGTGGAATTCCACGTGTAGCGGTGAAATGCGTAGAGATGTGGAGGAACACCAGTGGCGAAGGCGGCTCTCTGGCCTGTAACTGACGCTGAGGCGCGAAAGCGTGGGGAGCGAACAGG
+
BBBBB@@<:94:B<@?BE>A@B@B>B@B@DB?CG>AAAAE6;;;;AAAABB?;;9;CC@B;?;@AAABBDBCBBD=CCC>CCC@CCBC@D<;;C@@A@;ACCC>B@BE?CDBBBB2BBB>BBBBBBBC?BCCC@CCBBBC?B?B=A<@@A@@@@=00-0@@@<ACCBBBCAAABA?@;;;5;5;CC?CCCC@CBB?B?;;8;BBBACD?B>CBBB?BBA@@@AAABC?@@=000,00==ACC;BB@@A?;;;<
@N9IO0:00929:05960
TACGAAGGTGGCAAGCGTTGTTCGGATTTACTGGGCGTACAGGGAGCGTAGGCGGTTGGATAAGCCCTCCGTGAAATCTCCAGGCTTAAACCTGGAAAGTGCAGAGGGGACTGTTCAGCTAGAGGATGGGAGAGGAGCGCGGAATTCCCGGTGTAGCGGTGAAATGCGTAGAGATCGGGAGGAAGGCCGGTGGCGAAGGCGGCGCTCTGGAACATTTCTGACGCTGAGGCTCGAAAGCGTGGGGAGCAAA
+
CBB@@6;6;B=AB@@@@B@<<:<AACFD=AABEF@AA@AAAAA;@@@CBAB>AC=A=A4::@4;;D=BC@BBBBC=@@@A=AB=@@5;;)9<@B=B@45944:@@>;;/??::?9@??ABABBB<BBCC?CCBB?AA;;;A@C?D?AA;@=@;;;A@A?BBBD=CBB@@@BABC?;;;0;B>B?B@E@D?@@>@CC?D?AA=@AA::9A;?8::9?39788>;;;777/773778/<377>><0<;9::3
@N9IO0:00931:06007
TACGGAGGGTGCAAGCATTGATCGGAATTACTGGGCGTAAAGGGCGCGTAGGCGGCGATATAAGTCAGATGTGAAATTCCGGGGCTCAACCCCGGAGCTGCATTTGAAACTATATTGCTAGAGGTTAGTTAGGGAAAACGGAATTCCACGTGTAGCGGTGAAATGCGTAGATATGTGGAAGAACACCAGTGGTGAAGACGGTTTTCTGGGCTAATACTGACGCTGAGGCGCGAAAGCAAGGGGAGCAAACAGG
+
@?>><;;;6;AAA>BBBB<@;;:;9=4;4:7<<<2=?<<<*87*3;333394==<<>899@@;???A@AAA@<;;0;:@<@DD;BBBB@CEE9C>;;;ADBCDD>CCD?BBBBAA?ABBAB@@<@>ABB@DCC=CCC;CC?C@C?B?BCBABABBAA?A;::599;AACCCCCCCBC@D@BB?AAA?AAAA6;;;<@;;<?CBC;CBCC@CDEACCBBBBACBBBBD?AAA;<;0<AB?CGE=AABBL>BBB?
@N9IO0:00942:05992
CACGTAGGGGGCAAGCGTTGTCCGGATTTATTGGGCGTAAAGAGCTCGTAGGCGGTTCGGTAAGTCGGGTGTGAAACCTCCAGGCTCAACCTGGAGACGCCACCCGATACTGCTGTGACTAGAGTCCAGTAGGGGAGCGTGGAATTCCTGGTGTAGCGGTGAAATGCGCAGATATCAGGAGGAACACCAGTGGCGAAGGCGGCGCTCTGGGCTGGAACTGACGCTGAGGAGCGAAAGCGTGGGGAGCGAACAGG
+
CCB@@?@@@@0>A<?000<<<<?A<AAE>CC>AC=A????9?ABB???BCC???;?;??=BC?BBBBB=@?=889/:17<3=><ABAD?B790<;;;000;;;;7??@@@B@ABBBAA@@000@;;7=@BABDD6;<;==>8=8<9=3::5;>=AA;;7;@A>7889//;///;7;@B?@@=@=@A@=@@CC?CB@>@@BB>;;;;;;;;.:=<9<:>=>???@?ABB?;;;AA@9A:;:ADD6AAA@?<;;;=
@N9IO0:00915:06033
TACGTAGGGTGCGAGCGTTAATCGGAATTACTGGGCGTAAAGCGTGCGCAGGCGGCTCTCTAAGACAGGTGTGAAATCCCCGGGCTTAAACCTGGGAATGGCGCTTGTGACTGGGGGGCTTGGAGTGCGGGAAGAGGGAGATGGAATTCCTGGTGTAGCAGTGAAATGCGTAGAGATCAGGAGGAACACCGATGGCGAAGGCAGTCTCCCTGGGCCAGCACTGACGCTCATGCACGAAAGCGTGGGGAGCAAACAGG
+
CCBBB@@?8>??A>@AAA=@=AAB?C=@<@B?@@;@@@DD>CAAA@@@>9939929=@@BBB@CCB?>8>?899=5=@@@6AA8>>399(3<377.33891778;.33<?A<<?===&:8187=<<<::9.:4<898*6<:;<8<4;4<6<>;?AB?=;;====909=99779;;///==?CCGKACFC?BB;;5;@@;@?AAABA<;;.9=?8?<A?@>==>00/0000/<<8<999,994==BC9??@AD:::99
@N9IO0:00919:06037
TACGGAGGGCGCAAGCGTTGTTCGGAATCACTGGGCGTAAAGCGCGTGCAGGCGGCTTGGTAAGTCGGGTGTGAAATCCCGGAGCTCAACTCCGGAACTGCACCCGATACTGCCTCGCTAGAGTCCCGGAGAGGATGGCGGAATTTCCGGTGTAGAGTGAAATTCGTAGATATCGGAAGGAACACCAGCGGCGAAGGCGGCCATCTGGACGGTGACTGACGCTCAGACGCGAAAGCGTGGGGAGCAAACAGG
+
CDCD??>?:@@>D6;;@A@CC@CC@C?BBBCBBB<AA@@@9?@A@@@@?>><?A=AB@C?A@;?=:::29AABFD>CBC7<9??;;;:*0.8183838-..56;.79?5867<4687=<;;865DD:A8;;>>8==>8==<@<AA8>:>=??<==///:::2>;??;;;=;;;@@=B=C7;7;??9?>>>;?@@;@;==:<;>????:==A=ACA@@:::==:9:<@@>>>AA3:9=;;;;/:>;;;/;;:5
@N9IO0:00925:06047
TACAGGGGGAGCGAACGTTACTCGGAATCACTGGGCATAAAGGGCGCGTAGGCGGTTCTGTAAGTCGGATGTGAAAGACCTTGGCTCAACCAAGGAATGGCATCCGATACTGCGGGGCTTGAGGCCGAGAGGGGCAAGCGGAACTCCTGGTGGAGCGGTGAAATGCGTAGATATCAGGAGGAACACCGGTGGCGAAGGCGGCTTGCTGGATCGGTTCTGACGCTGAGGCGCGAAAGCCAGGGGAGCAAACGGG
+
CC@99999';@@AA@BAA@BBBBE?B?BAAB@??8=?9994:C;@@AA@CC@CC?B?BBBBB=AABB>BAAACBE>AAA?B:><@@@@=A?B@B@C@BB?BCBB?BDCDBBA????6>A=B:::;>A@CCCHF;BA=??B<A>AAA?CA;@A<>@AA?BABB<BBBCCBCCCBBBCC?CB=A9;;C?C@CC@BCB;?<;;5;@5;;AC@BBAB?B8<<@0000;;<<8<<00/7.//)4:;;+::544)4=?6
@N9IO0:00930:06044
TACGGAGGGGGCTAGCGTTGTTCGGAATTACTGGGCGTAAAGCGCACGTAGGCGGACCAGCAAGTTGGGGGTGAAATCCCGGGGCTCAACCCCGGAACTGCCTTCAAAACTGTTGGTCTGGAGGTCGAGAGAGGTGAGTGGAATTCCGAGTGTAGAGGTGAAATTCGTAGATATTCGGAGGAACACCAGTGGCGAAGGCGGCTCACTGGCTCGATACTGACGCTGAGGTGCGAAAGCGTGGGGAGCAAACAG
+
FC;;8;BCCC5CCCBBBB?CC@CC?C9:8:A@@B=BBBCD<BBCAB:;:AB?@A>AC@DCCD=?@=@???,=>>>6==?/:::-9?BA?BCC:C@B?BB??;?=@@@@5?=@@:=9=?>=89:3:@@>=====:=ABB;:6::>:>=>>>AAABA:949;>>9B=BBBAA@>>>:763<<2;6;55-59775;765;5//(/333;::5:;7;==?@;;;>==AA??<???BCC>BBBBBAA8AA@@A9=<<
@N9IO0:00941:06048
TACGGAGGGTGCGAGCGTTGTCCGGAATCACTGGGCGTAAAGGGCGCGTAGGCGGCCCGTTAAGTGGCTGGTGAAATCCCGCGGCTCAACTGCGGGGCTGCCGGTCAGACTGGCGAGCTAGAGCACGGTAGGGGCAGATGGAATTCCCGGTGTAGCGGTGGAATGCGTAGAGATCGGGAAGAATACCAGTGGCGAAGGCGTTCTGCTGGGCCGTTGCTGACGCTGAGGCGCGACAGCGTGGGGAGCAAACAGG
+
EFCC@CBC>CEBBBBCCB@BBA?B@C?@@BCBBB=?@?FE>BB>CC@??@@?@A>AE>CC@C@A:;7;A?=@???9@BA;A::5:?9>1<899::9&888<7<8<BBBBBBB?ABA@@BB;;;BABB?BBBBB:BAA@AA<@<@?BC=B?BAAAABB?BB@B@CEBBBBAA@??@@@6@=BB?CBB?BAAA@CCD@C@BECACAA@DBB=B@CC?BBA;;<AA@?@@@AAABB@@@BBBBCC:BBBBB=;;;;
@N9IO0:00944:06011
TACGTAGGTCCCAAGCGTTGTCCGGATTCACTGGGTATAAAGGGTGCGTAGGCGGCCTTGTGCGTCAGAGGTGAAATATCCGGGCTCAACCCGGGAGGGTGCCTTTGATACGGCGAGGCTTGAGTGCGAGAGAGGATGATGGAATTCCTGGTGTAGCGGTGAAATGCGTAGATATCAGGAGGAACACCGGTGGCGAAGGCGGTCATCTGGCTCGTAACTGACGCTGAGGCACGAAAGCGCGGGGATCAAACAGG
+
9;699=>5=>B8@=;;:D<@@B@B?BE?BBA@@@8?@;::.;A;@@;;;A@,00,0:@:@00;9;@@@@@>A;<;/;BBB@EE=@=9=.55)49044;,94=5>@9@;;;5@.95:;7:B?ABC;;;ABCC@AA>:::FBB>B>B>B?@>:>@@@99:=?AAE=CCCCCCDBBB@@@B=@A?B<@@C=@<@A?B::8:<???ABABBAA>A;;;;C?B;;;@;::BAA;ABA999.8??@DFD6?;;;;0:>@9
@N9IO0:00950:06017
TACGGGGGGGGCAAGCGTTGTTCGGAATTACTGGGCGTAAAGGGCTCGTAGGTGGCCAACTAAGTCAGACGTGAAATCCCCAGGCTTAACCTGGGAACTGCGTCTGATACTGGATGGCTTGAATTCGGGAGAGGGATGCAGAATTCCAGGTGTAGCGGTGAAATGCGTAGATATCTGGAGGAATACCGGTGGCGAAGGCGGCATCCTGGACCGATATTGACACTGATGAGCGAAAGCCAGGGGAGCAAACGGG
+
DB::::::::";A5;;B@=>@?CD?A?A@BBCCE>CCBAA<@A;ABBBBBA=;;6:4;4;;;50=@=0009=:CC=CDDC8;;50:*0+/::::3>9?>?>>>>=@;;;@@A@BBB@CC@CC>A>@CG>GEBBC>BBAA@@@<@=@@BB?CCBBBCB>B@@@<ACCCCCFCBBBB@?;??<??BCD>A=;;5;@@<@=@A@BBCC@CC@CC@CAAAC@BA@@DCC@@;;;AAAB9AA><;;;.;;;@C;BBA<
@N9IO0:00950:06035
GACGAAGCCGTCCTAACGTTGTTCGGAATCACTGGGCTTAAAGGGCGCGTAGGCGGGCGATCAAGTCAGGGGTGAAATCTTTCGGCTTAACCGGAAAATAGCCCCTGATACTGGTTGTCTTGAGGGAGGTAGGGGCCATGGGAACTTCTGGTGGAGCGGTGAAATGCGTTGATATCAGAAGGAACGCCGGTGGCGAAAGCGCATGGCTGGATCTCTTCTGACGCTGAGGCGCGAAAAGCTAGGGTAGCGGAACGGG
+
BB=@=+00)00<4;=:6:9ACB=?9)0)//7////)5;.55)5;2;<===>>:595/4@;;<<5;?=:::9*4444(33//(/6169)/)/16)///&/889;<1=;;:<;::7:7;;6966>DD>@?=?9999-8177;;6;9=?;A??;@A<@@CC@BBCC?BBBCC@CDCDCDBBC4;5;5;;A5<5;<5<A@A;BBBBBCC?BBC9;;CBBB>BBCBBCCCCAA=???:;;;.;@@@@B9@0000+06<:@9
@N9IO0:00954:06035
TACGTAGGTGGCAAGCGTTGTCCGGATTTATTGGGTTTAAAGGGTGCGTAGGTGGCTGTCTAAGTCAGTGGTGAAATATCTCAGCTTAACTGAGAGGGTGCCATTGATACTGGATAGCTTGAGTACAGATGAGGTAGGCGGAATTGACGGTGTAGCGGTGAAATGCATAGATATCGTCAAGAACACCGATAGCGAAGGCAGCTTACCAAGCTGTAACTGACACTGAGGCACGAAAAGTGTGGGGATCAAACAGG
+
CCBB@=>:994;C?A@AB>ABB?B>;;;7;A>CC=BB=BC=BB>BBACA?????;?@@?A??;@BB@@?C@CCCD>CCCCAB@AAA6;6;ABBBBBB>BCCACD@BBBDBCCBCCCCCCBFAAABBBBBBBCC?CBB>AA<A=B?BBCB?CDCBBA@=AA@@:ACCCECCCBA@;;;BB@CJABCB?@@@@@@;<5;400<><:>>*0+0<8500*/A>9>ACC9997=999555&5<::<??2>?=>>6<<<5
@N9IO0:00961:06016
TACGGAAGGGGCAAGCGTTGTTCGGAATCATTGGGCGTAAAGGGCGCGTAGGTGGTTCTGTATGTCTACCGTGAAAGGGTACAGCTCAACTGTAGCACGTCGGTAGAAACTGCAGGACTTGAGGCTGGGAGGGGCTGGTGGAATTCCCTGTGTAGCGGTGAAATGCGTAGAGATGGGGGAGAACACTCGTGGCGAAGGCGGCCAGCTAGACCAGTTCTGACACTGAGGCGCGACAGCGTGGGGAGCAAACAGG
+
BCCC@C@CFF;CC?@@BB@DC@CC?C?BB@@5;;6;A@CC=CC>CBCBBBB@CD@C?@@?CBAABA?@@=A?@?B=BC>BA@A@@?9938=<@???A?@@??<?AA@F<AABBAA=AAA;>@B@AAAB977CC:BBC@AA<?3:399/9@@=999??<ABDF=CCCC@@@@@@@@EME5CBC@BBBHBBCCACA?:@=;;6;?;;;?@@BB@DCC@BABA;;;;;<<5<BA;;;CC;;;CCC<CFGII>CBA=
@N9IO0:00917:06104
TACGTAGGGGGCAAGCGTTGTCCGGAATCATTGGGCGTAAAGAGCGCGTAGGCGGCCAGATAAGTCCGGTGTGAAAGTCACAGGCTCAACCTGTGAATGCCGCTGGAAACTGTTTGGCTAGAGTCCGGTAGGGGCGAGTGGAATTCCTGGTGTAGCGGTGAAATGCGCAGATATCAGGAGGAACACCAATGGCGAAGGCAGCTCGCTGGAACGGTACTGACGCTGAGGCGCGAAAGCGTGGGGAGCGAACAGG
+
CCBBAAAAAA1@D?B9:9?ABB9B;J@CBBBACE>CBBCD>G<;<@>>@?>98919<@@>:95;AC@C@CAA?>>:?ABCBBB@CCCD@D@CCCCC>;;;@BCBC@CC=CC;;;6;>AACCCCCC@D>AACBB9BBCCCE>C?C@C>CC@CCBCCBB@BJDJ?CCBC;;;CCAABB=:CB@C?BBB>@>@C?BBC@C@CCB:;;CCCD@D@CD@BBBCCCCCCB:::<:;;@@?9@AAADDD;DC@@@?@@@=
@N9IO0:00920:06074
GACGGAAGGTGCAAGCGTTGCTCGGAATCACTGGGCGTAAAGGGTGCGTAGGCGGCTTCTTAAGTCCGGTGTGAAAGCCCAGGGCTCAGCCCTGGAAGTGCACTAGAAACTGGGAAGCTTGAGTACCGGAGGGGAGAGTGGAATTCCTGGTGTAGCGGTGAAATGCGTAGATATCAGGAGGAATACCGGTGGCGAAAGCGACTCTCTGGACGGTTACTGACGCTGAGGCACGAAAGCGTGGGGAGCAAACAGG
+
BACD@D<@<@?@@;A@AA?BBAAA=A=AABBBBC>BA@@?399.:<<==??;=?:?A=?A<><<?C=A>B=>>AF>BBC:AAC=B@B<<<>:??<A=@AA=?@BFCCC>BBBB=B=@@A<@@@@@A?B@BBDD;ECCBBB?B=B=A?AA;@@AABBB=A@@@<@BAAAA@A@@@AAA>BA?C@BBC@C@??:@9;;6;BBCBBB;;;C=@?A5;5;;AC@@A;;;;;5<@AABC6:=CCDFE:CBCCD@CCB<
@N9IO0:00943:06099
TACGGAGGGGGCTAGCGTTGTTCGGAATTACTGGGCGTAAAGGGCGCGTAGGCGGTGCGGTAAGTTAGGCGTGAAAGGCCCGGGCTCAACCCGGGAACTGCGCTTAAAACTGCCGCGCTCTGAGTCCGAGAGAGGATAGCGGAATTCCCAGTGTAGAGGTGAAATTCGTAGATATTGGGAAGAACACCAGTGGCGAAGGCGGCTATCTGGCTCGGTACTGACGCTGAGGCGCGAAAGCGTGGGGAGCAAACAGG
+
CCIC@GCFDH5DCBCDBB@CC@CC@C@CABBBBB>BCCDD>DC:@BBCCBB?BB?BBBB@CC?BB?BB@CCDCCD>C?BB=BD<;;;C?BB=AD9?>?BA@@@@3999-8;7917;;;7>@@@ABC999C@@@C@AAA@??9?:?=AA;AA@@A???@;?9;;6;>AAABCBBAA=??9A?AC@BBB>B?>?>??>?C?::99A?>@9939@@A?BCBBBCB???@@@?BAABBB=BB>>>ED8@@BCD=9994
@N9IO0:00947:06104
TACGGAGGGTGCAAGCGTTGTTCGGAATCATTGGGCGTAAAGCGCGTGTAGGCGGCTTGGCAAGTCGGGTGTGAAATCCCGGGGCCCAACCCCGGAACTGCATTCGAAACTGCCTCGCTAGAGTCCCGGAGAGGAAGGCGGAATTCCCGGTGTAGAGGTGAAATTCGTAGATATCGGGAGGAACACCAGCGGCGAAGGCGGCCTTCTGGACGGTGACTGACGCTGAGACGCGAAAGCGTGGGGAGCAAACAGG
+
AAAC?BCH>CBAC@BBBC>BB@CC@B?BBBB<A@8AB@AA<BAACAA;;;B>AC:=B7@5:B4;;;;@8ABABAC=CCE>BCB<BG>C>AA?6A?A?@99:=>;====50000;@>A?9;<ECCCD=B>@@>>9>9@=??=A7999A9B7;;@@B;;49?BD>CADB;;;@A;;:BB=B=?B>AAA?BBAA>B;;6;<:9.4.4.49>:?AD>BABBBAAAAABAAABBCEAA@49;99:99&99==@=@BA=
@N9IO0:00960:06082
TACGGAGGGGGCTAGCGTTGTTCGGAATTACTGGGCGTAAAGCGCACGTAGGCGGCTTGGTAAGTTAGAGGTGAAAGCCCGGGGCTCAACCCCGGAATAGCCTTTAAGACTGCCTCGCTTGAACACGGGAGAGGTGAGTGGAATTCCGAGTGTAGAGGTGAAATTCGTAGATATTCGGAAGAACACCAGTGGCGAAGGCGGCTCACTGGACCGTTGTTGACGCTGAGGTGCGAAAGCGTGGGGAGCAAACAGG
+
BBCC@AAAAA0ABBCBBB@BBABB?CAE@CBBBF>BBBBC>CCC@?@BBBB@BA=AC7:7;A?AC?BAAB?AAAA<ACD>BBB:BBBB?BBB:B=?<@@@A?BB<B?AAA:::49A@AB@CC?A@:;;6;@@@=@A9::?;?=@=@=ABB999@@AA?BBBB<A=@B@@@BABA=A@<@<;;5;;=;@@BB;?;;5::8818;=>?BA<BB:==;>>:>?<=<@===:===???9?BB=>><-;;99919<>;
@N9IO0:00914:06158
TACGGAGGGTGCAAGCGTTGTTCGGAATTACTGGGCGTAAAGCGCGTGTAGGTGGTTGAGTAAGTCGAATGTGAAAGCCCCGGGCTCAACCCGGGAAGTGCATCCGAAACTGCTCGACTAGAGTCCCGGAGAGGAAGGCAGAATTCCCAATGTAGGGGTGAAATCCGTAGATATTGGGAGGAATACCGGTGGCGAAGGCGGCCTTCTGGACGGTGACTGACACTCAGACGCGAAAGCGTGGGGAGCAAACAGG
+
CCCC=B@@:A@>B>BCCF?BB@CD?C8949:@AA=AAABB=BBBBBBBBBA=@@<?@BBCCD@CAAAB=;;:;;;.;@=@+@@5@?;:6;B=CC>C>B<;;;;>;@>A9@000>@@>ABBBBBBCD?C?CCCC?B7;7;;;B=A<@@;A@BBBBAAA9;;;D>CC?@@A@@@BC@CG@CD?C=@BB6;6:?:000)/1/0*0;>5>??<=@B9998AA>;>?@>>>@AAABBBC<AA???BB9BBBA@8=999
@N9IO0:00919:06146
TACGGAGGGTGCAAACGTTGCTCGGAATCATTGGGCGTAAAGCGCACGTAGGCGGACCATCAAGTCGGATGTGAAATCCCTCGGCTTAACCGAGGACGTGCATTCGAAACTGATGGCCTTGAGTACGAAAGAGGATCGCGGAATTCCCGGTGTAGAGGTGAAATTCGTAGATATCGGGAGGAACACCAGTGGCGAAGGCGGCGATCTGGGTCGATACTGACGCTGAGGTGCGAAAGCGTGGGGAGCAAACAGG
+
BBBB><<;.9@B<>4999.5554>:>059<>7<<7::9CD79:@@C<@ACD>A;8;=8ABBA9<C>>:=<;<A@@8BBB<BA@=BA4<269BBC;CDAAABAA>ACCD<AACCBD@D@C?@@B@@A;;;0;;;5;;;B;;5<>B5;<8;>BBBBB;;:;BBD@D@BCCCBBCCCCCF>BB>A?AAA>BABA@BBC@E@BB>@@AABBCD>BBCCCHBBBICHHCCBB?AAC;;;7<CCCDDD<BBEDG>BBB?
@N9IO0:00924:06139
TACAGAGGGTGCGAGCGTTTAATCGGAATTACTGGGCGTAAAGCGCACGTAGGTGGCGACGTATGTCGGTTGTGAAAGCCCCGGGCTCAACCTGGGAATTGCATCCGAAACTGCGTTGCTGGAGTACGGAAGAGGAAGGCGGAATTCCCGGTGTAGCGGTGAAATGCGTAGATATCGGGAGGAACATCAGTGGCGAAGGCGGCCTTCTGGTCCAGTACTGACACTCAAGTGCGAAAGCGTGGGGAGCAAACAGG
+
CECABA@@;AB@@@>99:9(7:=992438.4444>8=?=@@;A?==B::;;A=<;9<ACCCC@@0000,0,00>=@069??2C@>B@@A@FACFF>B?C?AACBC@B@@;A;;:;B=ABBB?AB@@@B?B?BBC@C@D@BC@B@C@BE>B?<@;;;9:59///)//777955/797:;.//)/39778788839@@9@?BC?B?B?BBA=9:3:9399335===>>>7<??A777)7733377+77;8;08732
@N9IO0:00949:06123
GACAGAGGGTGCAAACGTTGTTCGGAATTACTGGGCATAAAGCGCACGTAGGTGGTCCGCTAAGTCGCGTGTGAAATCCCCCCGGCTCAACCGGGGAACTGCGCGTGATACTGGCGGGCTCGAGATCGGGAGGGGTGAGTGGAACTCCAGGTGGAGCGGTGAAATGCGTAGATATCTGGAGGAACACCGGTGGCGAAAGCGGCTCACTGGCCCGATACTGACACTCAGGTGCGAAAGCTAGGGTAGCAAACGG
+
CCC;=;BC<;::??899919>9@@>B9B78:BAA<BBBBA9@;90<0/0::6:A<AA69:A@<@A;;;@@CDA@A=ACFFFF&B6;6;<4;2<9<'58>9;;;;@CBCDCCBB@BEG>BAA@:<<BAAA9;;:;*;==@AB;@=@?@@BC=A@>@@@A>A;;;0;;;A@A@AAB???B?@@?C@BBB=@=@A>@;;;6;BB?A???CBB>CA<AA@;;9@@@?ACC>>=?B?>>?7<;8333(3737>>77:9
@N9IO0:00955:06145
TACGGAGGGTGCAAACGTTGCTCGGAATCACTGGGCGTAAAGCGCACGTAGGCGCCTTGTAAGTTGGGTGTGAAAGCCCTGGGCTCAACCCAGGAAGTGCATCCAAAACTGCAAGGCTTGAGTACCGGAGGGGTTCAGAGAATTCCTGGTGTAGAGGTGAAATTCGTAGATATCAGGAGGAATACCAGTGGCGAAGGCGCTGAACTGGACGGTCACTGACGCTGAGGTGCGAAAGCGTGGGTAGCAAACAGG
+
FCCC=A@A:ABABC=9;:<>?@;;7;=BBBBBBB=@AABB=BBAAAABABB??@@@C?BBB?BB?BB<@@@@@D>BBB>AAB<AAAB@CD>BB?B998BBBAB>A@?6@999B?C?CF????@???B>??>=5><<;;;BB<@<@;::6:@>@@>>:;AAC9@<>>@?@A@:;588::95:4;==8=>=<9=?A;><>A>>7818==8=>>:===>@@>788A@;;7;?????9?BAA@A9@@@===5;::9
@N9IO0:00919:06160
GACAGAGGGGCAAGCGTTGCTCGGAATTACTGGGCGTAAAGGGCGCGTAGGCGGGATGGCAAGTCGGTCGTGAAATCCTTCGGCTCAACCGAAGAACGTCGATCGATACTGCTGTTCTAGAGGATTGCAGAGGAGACTGGAATTCCCGGTGTAGCGGTAGAAATGTGTAGAGATCGGGAGGAACACCGGTGGCGAAGGCGGGTCTCTGGGCAATTCCTGACGCTGAGGCGCGAAAGCGTGGGGAGCAAACGG
+
@@@>?;;<<.;=499;;=BAA@@?B@A?AA;;;6:?B@B9;;59A:::BB<BBB9;00+0/)///617:;9:77.69+/(/90667:8=?BB?BB>:::=0000///99778><<577399;6:>8@>??@B=@@>=<?18/75;>3<8=977A==98657:0?A?><A9::B>9;A9;7052;:;351696<55.50222'266:8?>1>859*/*/-9---6....3336:;-2627566+=@:<8/=99
@N9IO0:00927:06187
TACGGAGGGCGCGAGCGTTGTTCGGAATCATTGGGCGTAAAGCGCGTGTAGGCGGCTTGGTAAGTCGAGTGTGAAAGCCCGGGGCTCAACCCCGGAAGGTCGCTCGAAACTGCCTCGCTCGAGTCCCGGAGAGGAAGGCGGAATTCCCGGTGTAGAGGTGAAATTCGTAGATATCGGGAGGAACACCAGCGGCGAAGGCGGCCTTCTGGACGGTGACTGACGCTGAGACGCGAAAGCGTGGGGAGCAAACAGG
+
CCEC=:9:,;AABAA;;;ADD@CC@D?CCCC>AA=BCDCF>A@CBBACBAA<AB:BB9B9=C9AACC=B958B<=4<A<8<??1===C?BBB:B?B=A8????>?CBC>C:89>BBBBBCB<<;DE>C?BAAA>A>A?BD>A=A<@@9@?@@@CC@@<@A@C<A>AAAAACCBBBBB>BC?B?>>??CCCC?AAA=A<895:<=8=>>=AAA<@>>>@88:>@@>>>?8<<>??8???@BBB:BBBBB>BCC=
@N9IO0:00932:06195
TACGGAGGGTGCAAGCGTTAATCGGAATTACTGGGCGTAAAGCGCGCGTAGGCGGTCTTGTAAGTCGGATGTGAAATCCCCGGGCTTAACCTGGGAACTGCACTCGATACTGCTTGACTAGAGTATGGAAGAGGGAAGCGGAATTCCGGGTGTAGCGGTGAAATGCGTAGATATCCGGAGGAACACCAGTGGCGAAGGCGGCTTCCTGGGCCAATACTGACGCTGAGGCGCGAAAGCGTGGGGAGCAAACAG
+
BD:;8;BC;@B;979@@@?C?BBA@A=A>ABBBD>9:;@@9@@>@A;<;AA6997;=>5;;;=BBCC@B<9;A@<)599=+9<)5505.57<<>6>9>A<666?@===BBBBCB?BABAAA@>>?>A?B<??CD=A883=-3272;197(3337:@@6AAA:3>>>??CBA@@:8,3155.9.5<>7A:553999.55::8=<8<7::;(4.4344445:::AB>>?:>===??0:::9944&3333:1986
@N9IO0:00942:06161
TACAGAGGGTGCAAGCGTTAATCGGAATTACTGGGCGTAAAGCGTGCGTAGGTGGTCTTTTAAGCTGGATGTGAAATCCCCGGGCTTAACCTGGGAACTGCATTCAGGACTGGGAGACTCGAGTCTGGGAGAGGGTGGTGGAATTTCCGGTGTAGCGGTGAAATGCGTAGATATCGGAAGGAACATCAGTGGCGAAGGCGACCGCCTGGCCTAAGACTGACACTGAGGCACGAAAGCGTGGGGAGCAAACAGG
+
BCEBB::9.;A;=:=:::398><=9>7?=?BABC>;;;@@;AA@@B;;;BBADD@AABCD<CACCCD?AABB@@A=ABBB.;;6998<3934:;)9:@ABCCC@CBB>@A@?=6;:4;:98;8;9973(3;=?>=9=28?286:;5;6@/9339333.773;3;:;;544:9:9?@8<8@4948>??@@@@=@BD>B??@@A@CC?AA?A589;@????@;;;@?;;49==@?B7>??=?==6?@??D<???7
@N9IO0:00949:06173
TACGTAGGGTGCGAGCGTTAATCGGAATACTGGGCGTAAAGCGTGCGCAGGCGGTCTTGCAAGCTGGGTGTGAAAGCCCCGGGCTCCAACCTGGGAGGTGGCATTCAGGACTGCGGAGGCTGGAGTGCGGCAGAGGGAGGTGGGAATTCCACGTGTAGCAGTGAAATGACGTAGAGATGTGGAGGAACACCGATGGCGAAGGCAGCCTCCTGGGCCGACACTGACGCTCATGCACGAAAGCGTGGGGAGCAAACAGG
+
CCCCDABB=;;;CBBAAA?B?BAA?A000?@@>8;9:DD>CAA@@@@@CC?CB=@?BA??>9><696.68///9/8888+8;3733,3,3,/66.684//(/::3689;@<8855+26.555157;<77177799>7<:+265(78;8?/8737789:99988892=787<<987;;333;.3346093404:997<994>.788817?<?AC<A?AAAAAB@@@ABBBBBBBBCCCC=C@@@@@@3@A@@@8AAA=
@N9IO0:00949:06203
TACAGAGGATGCAAGCGTTATCCGGAATGATTGGGCGTAAAGCGTCTGTAGGTGGCTTTTTAAGTCCGCCGTCAAATCCCAGGGCTCAACCCTGGACAGGCGGTGGAAACTACCAAGCTGGAGTACGGTAGGGGCAGAGGGAATTTCCGGTGGAGCGGTGAAATGCGTAGAGATCGGAAAGAACACCAACGGCGAAAGCACTCTGCTGGGCCGACACTGACACTGAGAGACGAAAGCTAGGGGAGCGAATGGG
+
DCCCCBB@BBC?@=@@@==@BB?B?B?BBBB;C?7A??@A<AABCB@<ACB?BA@@?@@@,@9@@@=BB<@@ABB<@@D;@@B<BA<C?CC:?>9>?==3>B<BB@DF=CCBA8A9;9BB6?;@BAA>BBBCC<BBCBAA<A?@B>B@C@CC;;;BA8=554(449@>?><::::;:>A6==<><=:=;CD?BBCC>CCDDDCCCBAAA<A@CCBBBBBB@@@@AABDBBA@AB>DDBBBCC9A@@@@?AAB<
@N9IO0:00915:06257
TACGGGGGGAGCAAGCGTTGTTCGGATTCATTGGGCGTAAAGGGTGCGTAGGCGGCTTGGCAAGTCTGACGTGAAATGTACCGGTTCAACCGGGGCGTGTGTCGGAAACTGCCTTGCTTGAGGTCGAGGGAGGAAAGTGGAATTCCTGGTGTAGCGGTGAAAATGCGTAGATATCAGGAGGAACACCCGTGGCGAAGGCGGCTTTCCTATCTCGATTCTGATCGCTGAGGCACGAAAGCTAGGGGAGCAAACGGG
+
=>000000$0//94:;0:76<9::7;A<@AB>BB:AC@EC7DD>CBBBBBE@BB?AC>@=@A9<AAAABB;;;@@8944;;7:6:7994:7;<<1888::B;BA>BA9@=?A7;7:BB7=887BBAAAB<BA?BK>???9?07/36@A7@AAB>==:>7922&255558;=<=555:2<=:>:=AAA:?7718=A<@=:929=@/:19?==;;7831788339?=?@A@:@@@ABB=@@A;:::-:@AAC>?@@9
@N9IO0:00935:06226
TACAGAGGGTGCGAGCGTTGTCCGGAATTACTGGGCGTAAAGGGCGCGTAGGCGGCTTGGTAAGTCGGGGGTGAAAGTCAGCGGCTCAACCGCTGGACTGCCTTCGAGACTGCCTGGCTTGAGCATGGTAGAGGCTGGCGGAATTCCCGGTGTAGCGGTGGAATGCGTAGAGATCGGGAAGAACATCGGTGGCGAAGGCGGCCAGCTGGGCCATTGCTGACGCTGAGGCGCGACAGCGGTGGGGAGCAAACAGG
+
CCCC@BBB:@A@@AA@994:AB?D@C@C@DAAAB>BBBBB<BC<??>??@??BA=@@595:?=AAA@ABB3BCED>BA>;<00,0==B@C?BBBB<@@:::=C?A??@A@A@@<@C?AB@CBBCBBC?CC:;;?BA@;@C8;:;@CD=C@AAAAABD@CC@DACCAAABBAA><000+0+0;688///3::388:3839:5::>@CCCE=A>@A?BBB@A<;<<<@@<@B;;;00000)0;;707<>@;9?=93
@N9IO0:00936:06215
TACGGAGGGTGCAAGCGTTGCTCGGAATTATTGGGCGTAAAGGGCAGGTAGGTGGTCTCATTTGTCTAGGGTGAAAGCCTTGGGCTCAACTCAAGAAGTGCCCTAGAAACGGTGAGACTAGAGTTCTGGAGAGGGTCGTGGAATTCCCGGTGTAGCGGTGAAATGCGTAGAGATCGGGAGGAACACCAGAGGCGAAAGCGGCGACCTGGACAGACACTGACACTCAACTGCGAAAGCGTGGGGAGCAAACAGG
+
BBCCACDC>BB??:@:;;?A@@@A?B>B?BC=BB<@@:::5:;4?AB>A@@<995:BBABBC<@@C@@@D<@@@A=AA>B=?@9@B@@;@??@8=A>;;::9(49;;>86626<>@@CDBBB@A<ABC?CBDCG?BBBCD@D@C?AA;@=@BBDBBB?BBCC>AAA;:::==@<<=>8<<9=9BCA9<<::38333(4<<4??BC?BB@AAAAA???AA999@@>?8=9??@A?:ABBBBDD:BAABE?BCC?
@N9IO0:00938:06213
TACGTAGGGTGCGAGCGTTAATCGGAATTACTGGGCGTAAAGTGTGCGCAGGTGGCCGCGCATGTCGAGTGTGAAATCCCCGGGCTTAACTTGGGAATTGCGCTCGAAACTACGTGGCTAGAGTGTGGCAGAGGGAGGTGGAATTCCACGTGTAGCGGTGAAATGCGTAGAGATGTGGAGGAACACCAATGGCGAAGGCAGCCTCCTGGGCCAACACTGACACTCATGCACGAAAGCGTGGGGAGCAAACAG
+
BAABDCCC>@@@BBCAAA@C@CCD?B@CBCCBBC>;;;CC=BC@A@?AA??;?@>??BB??@CBBBB@@9;:;;;.;A@A2?>6<=;@:@@;@@9@9?;?????@BBB=B@???9:29;437?@:9:29?=@:=4-.(--(-(-3;3:@BB;<;:::6::::3334<===8=8<=::6::5:5:==2=9:86>AA:>:>A=@;7713//(/(/)//6:;8:?@A@@>?><<??A88933999.888:<37:3
@N9IO0:00955:06251
TACGTAGGGTGCGAGCGTTAATCGGAATTACTGGGCGTAAAGCGTGCGCAGGCGGTTTTGTAAGCCAGATGTGAAATCCCCGGGCTTAACCTGGGAATTGCGCTCGAAACTACGGTGCTGGAGTGTGGCAGAGGGAGGTGGAATTCCACGTGTAGCGGTGAAATGCGTAGAGATGTGGAGGAACACCGATGGCGAAGGCAGCCTCCTGGGCCAACACTGACGCTCATGCACGAAAGCGTGGGGAGCAAACAGG
+
CCABACCF>@@@CCC???@C?@AC@C@C?BA;;;6;@@BC=CCC:;:AA::59:4:DC9BBE@BB<???999@:@3@BCC5>>8??4=4968??:??B?B@?>BECC?8<CCBB?BBBCD@CCAA@B????@>?8::59@=B<@=@?AAABAAAAAA?BBCB?CCCDAAAAAA@@@A<??=A=@A@:=@;:6;AB?B>?@CC=@@?AA@8?5;5;BAABBAAAB;;;@@A@;;<0;@@CCMH;BCBCE@BBBA
@N9IO0:00956:06238
TACGGAGGGTGCAAGCGTTATCCGGATTCACTGGGTTTAAAGGGTGCGTAGGTGGGTTGGTAAGTCAGTGGTGAAATCCCCGAGCTTAACTTGGGAACTGCCATTGATACTATCAGTCTTGAATATCGTGGAGGTTAGCGGAATATGTCATGTAGCGGTGAAATGCTTAGATATGACATAGAACACCAATTGCGAAGGCAGCTGGCTACACGAATATTGACACTGAGGCACGAAAAGCGTGGGGATCAAACAGG
+
AAAC@CCC>BACC<>B==9<A@7:<>?8<<?::9/4;(44(4:2:<AC;<;@BCD?C@D@BB;CBBBCCD?B;;905=<=0=A<ABAEAFEACC=B>AACC@CCACCBCCCCBBC>B=B>@A@CCB<65>:BA<B=A?;;4;9@BAA<;:@@@@AAA>BBAC<9::;@CBB@@@B@@AAAA@5;;;5;5;49:::497@;?@CC@CCCABB;;:;FF>CBBAAAA@A=@@?8888-9:8:==?3??@BB=@;:5
@N9IO0:00914:06288
TACGAAGGGGGCTAGCGTTGTTCGGAATCACTGGGCGTAAAGCGCACGTAGGTGGCGACGTAAGTCGGGTGTGAAAGCCCCGGGCTCAACCTGGGAATTGCATTCGAGACTGCATTGCTGGAGTACGGAAGAGGAGGGCGGAATTCCCGGTGTAGCGGTGAAATGCGTAGATATCGGGAGGAACATCAGTGGCGAAGGCGGCCCTCTGGTCCAGTACTGACACTCAAGTGCGAAAGCGTGGG
+
B@B<9;;KJK3CCCGCBB@BBBCC@F>BCCCBBB=:;:AA<A;;;CABAB@=@@=@CCAA@?<ABABE@:;;CCC>BBG?8BB<??>=9?;??@;@;=17?;;5;?:?@DCBBBB?BABB<>??BBB?A>ABB>@AC<?>;?=@<@D5959??????????E>B???A??==86565(:=9>=BA:88BCC?ADB@E?BB>AA<@@@@<??5:9<>;??A989??@=999@999+8773333
@N9IO0:00921:06309
TACGGGGGGGGCAAGCGTTGTTCGGAATTACTGGGCGTAAAGGGCTCGTAGGCGGCCAACTAAGTCAGACGTGAAATCCCTCGGCTTAACCGAGGAACTGCGTCTGATACTGGATGGCTTGAATCCGGGAGAGGGATGCGGATTCCAGGTGTAGCGGTGAAATGCGTAGATATCTGGAGGAACACCGATGGCGAAGGCAGCCCCCTGGGCTAACACTGACGCTCATGCACGAAAGCGTGGGGAGCAAACAGG
+
CCCCEEEEED"BB6;;A@<>B?CI?B?B@CCBBB<BAAAA8@@;@CAA><<:00,0;@:AAC>@@B@<;;@@BCD:;;D<@@@=@@?B?A?A@@:@>A;;:@?@C??@BBBA?AAA?BA=@@DEE@CC9??===599800*0/3;(73,38778::=ABDD>999??AAAAABBBC=AA<?<?@A?AAAB@CCC@C?BA?>?>?,;;;0;AA@BCBBBB;;;CBCCCBBA@@B<AAAAAAA7@@@BB=A@@=
@N9IO0:00927:06303
GACAGAGGGGGCAAGCGTTGCTCGGAATTACTGGGCGTAAAGGGCGCGTAGGCGGGATGGCAAGTCGGTCGTGAAATCCCTCGGCTCAACTGAGGAGCGTCGATCGATACTGCCGTTCTTGAGGATTGCAGAGGAGACTGGAATTCCCGGTGTAGCGGTGAAATGTGTAGAGATCGGGAGGAACACCGGTGGCGAAGGCGGGTCTCTGGGCAATTCCTGACGCTGAGGCGCGAAAGCGTGGGGAGCAAACGG
+
BCC;;;BBBB5BB?CA@AAEBB@A>AAE@B?@@C;AA998-9<6==:??BB@CCD:??=2995::BB?BBDBBAB=>>>7>@@=ACBA=@A???:???@@@@???AAA??:99>AA8@><@?@4?>6:BA@>@90//96;7;3>4::2:6::6=??A=A???8??>A>>???A@@AA9><1=1998;A?>?:@BB?C>>>A7==;88@@7AA=D=D387;;B===;;3:<==<<5995;<88*75<96.777
@N9IO0:00936:06284
TACGGAGGGTGCGAGCGTTGTTCGGAATTATTGGGCGTAAAGCGCGTGTAGGCGGTTTGTTAAGTCTGATGTGAAAGCCCCGGGCTCAACCTGGGAAGTGCATTGGAAACTGGCAGACTTGAATACGGGAGAGGGTAGTGGAATTCCTAGTGTAGGAGTGAAATCCGTAGATATTAGGAGGAACACCGGTGGCGAAGGCGGCGTCCTGGACCAACACTGACACTGAGGAGCGAAAGCCAGGGGAGCAAACGGG
+
GDCC=A@@:@A>@@B@@@@CC?BB@C@C@BCACD=AA@@@5::@@A;;;BB@CC@CB<CC@C>ABCCBAAABBB?4;A==2=>7>===:>@CDC=C9;@BBBB@C@CD<DED9BBBB@?8:;@AABC>8@?BBC<BBBBB>B>B>B?BFBBBBCC?BAAACF>CD58=A??A>?4>?;=;6;;@AA=B=??<>;C;?9?=9>98927</777=?BCBB>>AAAABBA=BCAAAB<BC@CCCC;BBBJE>CBC;
@N9IO0:00954:06298
AACGTAGGAGCAAGCGTTATCCGGATTTACTGGGCGTAAAGGGCGTGCAGGTGGTTTTGTAAGTGGTGCGTGAAAGCGCTCGGCTCAACCGGGCGAGTGCGTGCCAAACTGCGGAACTAGAAACAGGCAGAGGAAAGTGGAATTCGGGGTGTAGTGGTGAAATGCGTAGAGATCCCGAGGAACTCCTGTGGCGAAGGCGACTTTCTGGGCCTGCTTTGACACTCAGACGCGAAAAGCATGGGGAGCGAACGGG
+
;.<?><=800/94970;5;>>>A?BBC=B@@@B=;59AA/55/54958<=7?:49::&338-48?7BBA@A;;;049;;ABB=@ACC@C???9?::;;AAAADC6;;0;AAAB?D?BBBCCI?EDC@ABABB=AA0;:@;A=B?DCCB7;;;@@BC@CBCB=AA:::::BBBBBB=AAA>B>ABB<@A9940>>*0,0/08?>9?BCC>C>999BA<AB:;;BA@??;:99999&4<<3333&3433;4:;>7
@N9IO0:00955:06267
TACAGAGGGTGCGAGCGTTAATCGGAATACTGGGCGTAAAGCGCGGGCAGGCGGTCTGTTAAGTCGTTTGTGAAAACCCGGGGCTCAACCCCGGGAATGCATACGATACTGGCAGGCTGGAGACTGGTAGAGGCTAGCGGAATTCCTGGTGTAGCGGTGGAATGCGTAGATATCAGGAAGAACACCTGTGGCGAAGGCGGCTAGCTGGGCCAGTTCTGACGCTCGATCCGCGAAAGCGTGGGGAGCAAACAGG
+
AABBBBBB<BAA???>994:=?BC?C8::=97939@:CD=AABCCD>;;;>@@<@BB@C@C=?@9949(9=::::+880888+8333-333&3:1:5444:::>>>>><<A?@@B?;;;>;<;AAA=@@BBB>BCB@A@@B@B7;5;?9=@@:::B?BB=A>AA@@?;:;A@@@995;29:7::=8554;7;999:68<:>====:::.95:9C>;;>@;;;;544<;.44444(4:33388+889::14443
@N9IO0:00956:06264
TACGAAGGGTGCAAGCGTTAATCGGAATTACTGGGCGTAAAGCGCGCGTAGGTGGTTCAGCAAGTTGGATGTGAAAGCCCTGGGCTCAACCTGGGAACTGCATCCAAAACTACTGAGCTAGAGTACGGTAGAGGGTAGTGGAATTTCCTGTGTAGCGGTGAAAATGCGTAGATATAGGAAGGAACACCAGTGGCGAAGGCGACTACCTGGACTGATACTGACACTGAGGTGCGAAAGCGTGGGGAGCAAACAGG
+
BBC;;6;D=;;;D@C:;;@D=;;;;>3919===?9?@?AB=AABAB@@@@@;@@?B>A@CGD?AA@C@C@:;;BA:@@B=CB>7BBBF<B:=C>6<7;?CB<BA9???6?@@A?????CCCCBBBCD??<<899.9@@@A>AAFD<B?;::ABAA@@<@:99:*9;;;<A=?;99A@@D@D@D@BBB@CBCB>B@?;?9??A?@@A?AA=@@@@@@@@;;;@;;;AAB@@A@@AA0;;;;ABB9@@AAD=;;;=
@N9IO0:00923:06310
TACAGAGGGTGCGAGCGTTAATCGGAGTAACTGGGCGTAAAGGGCGCGTAGGCGGTTTAGCGAGTGTGATGTGAAAGCCCCGGGCTTAACCTGGGAAGTGCATCGCAAACGGCTAGACTAGAGTAGATGAGAGGGTGATGGAATTTCCGGTGTAGCGGTGAAATGCGTAGAGATCGGAAGGAACGTCGATGGCGAAGGCAGTCACCTGGCATCATACTGACGCTGAGGCGCGAAAGCGTGGGGAGCAAACAGG
+
@AA0//<<3<=;:==877:;034<9556=9==CB<?>>@B;CC>99:BABB=::6;B9A@@?@=?@@CCCBCCCB:@AAA7AD:BA?A?A@BBB=B?BBAA@??>>BD>AA?ABBCCBCBAB@@;;;A@599A>8>BBAB7;6:@9@>B=;:8:::C:=ABC=CBBBAA@A=99993:3:3:19<833:::6@BB>B?BAAABCB?BB;@@>99999?:@><?A@>><:99<<<3=????DC8BAACC>@@@@
@N9IO0:00938:06329
TACGAAGGGGGCTAGCGTTGCTCGGAATCACTGGGCGTAAAGCGCACGTAGGCGGGTCCTTAAGTCAGGGGTGAAATCCCGGAGCTCAACTCCGGAACTGCCTTTGATACTGAGGATCTCGAGTCCGGGAGAGGTGAGTGGAACTGCGAGTGTAGAGGTGAAATTCGTAGATATTCGCAAGAACACCAGTGGCGAAGGCGGCTCACTGGCCCGGTACTGACGCTGAGGTGCGAAAGCGTGGGGAGCAAACAGG
+
DDCCB>ACCC1CCDCAA@BCCCBB?B?CBBCA@A<;:;BB:A@@@CAA@A@<@A;6AB?B@D?CAACBCC8?@?>7<A<2:039@=@A>B?;7?8=3;=/0*/929@CBBBACC@B@A::<;@>?.82)2;8;9?>@DAA5:4=>ACB<779=>9<<6===A8@9@@@@@@>>><A>>><@?;?>>2>@<=4<;;/535;1;:=>>>><@@9@<??9966///6889;??=AAC9==?@@@@5==>>A9>>>;
@N9IO0:00941:06313
TACGTAGTGGCAAGCGTTGTCCGGATTTACTGGGCGTAAAGGGCGTGCAGGCGGTTTGTTTAGTCTAGGGTGAAAGCTCCCGGCTTAACTGGGAGAGGTCCTTGGATACTGGCAGACTCGAGGAGGGTAGAGGAGAGTGGAATTCCCGGTGTAGTGGTGATATGCGTAGATATCGGGAGGAACACCAGTGGCGAAGGCGGCTCTCTGGGCCCTACCTGACGCTGAGACGCGAAAGCGTGGGGAGCAAACCG
+
CCBBB;;5@9>@;99;C?CBC@C?BBB=AA@BB=BABAC0;;6;95@BCD@CC9A<4:>:38:;;==>A<@AB>5;;<==6=8:;6:,3733(33=@<=?6A>A?AB=<@:6:@:88?@?@B;383,3;8996773::;6:6=4881863338;57/35333...9...22=ABCA6==38.9AA9AA99,376(/(/8(//8:::==6?>6452222.7./---//67;89@,9:88777&378:?7@<@
@N9IO0:00942:06339
TACGGAGGGTGCGAGCGTTGCTCGGAATCACTGGGCGTAAAGCGTACGCAGGCGGACCGTTAAGTCGGGTGTGAAAGCCCGGGGCTCAACCCCGGAAATGCATTCGAAACTGGCGGTCTTGAGTACGGGAGAGGGAGGTGGAATTCCTGGTGTAGAGGTGAAATTCGTAGATATCAGGAGGAACACCGGTGGCGAAAGCGGCCTCCTGGCCCGATACTGACGCTCATGTACGAGAGCGTGGGGAGCAAACAGG
+
CCBBAAA>8?;;;=>;;;5@CDEE@C?BBBBDDD>@A@AA8@CA???AAAA=AD<??5:9<A?BCCCD:48486:28<928;;0///838::.:7=A9=?8;:8>555'.662..(.35.28897;>>9?>>>D9;;38806.5.547715722757.57:6/=5:9>9??B@@>>>6;519.7::-7.594:;??9?DB?C>??<?@<@@9@@A;:9=<978==@?BBBBBB???BAA@DD8899AA9@@@<
@N9IO0:00949:06317
GACGAACCGTGCGAACGTTGTTCGGAATCACTGGGCTTAAAGGGCGCGTAGGCGGGCGAGCCAGTCCGGGGTGAAAGCCTCCGGCCCAACCGGAGAAGGGCCTTGGATACTGCTCGTCTTGAGGGAGGTAGGGGCTTGTGGAACTTCCGGTGGAGCGGTGAAATGCGTTGATATCGGAAGGAACGCCGGTGGCGAAAGCGACAAGCTGGCCCTCTTCTGACGCTGAGGCGCGAAAGCTAGGGGAGCAAACGG
+
CCB@?2:4;A@<==8==<;??;@B@B7;;@@@DE=AA?AC=B@<@@@;@BA@>??8@A>@@@AABB=AA@3@;;;7:B;@@9989C<A=B?@=ABB@BD>D@D?B>@@@???@@?@@@@?A@?@7??=AAADE9BA?BBB?B?BB=?=??AA?BCCD?BAAA=;;;DD@DB;;;AA=A@B@D@BBC;?;::6:BCC<AAA@9:69=>@5::.9@@;AA?@@@B@;;;5;AB;;;6;@@@EHG;DBBBB8;;;
@N9IO0:00950:06320
GACGGAGGGTGCTAGCGTTGTTCGGAATCACTGGGCGTAAAGGGCGCGTAGGCGGCTGTGGCAGTCGGGTGTGAAAGCCCGGAGCTCAACTCCGGAACGGCACTCGAGACGCCATGGCTGGAGGCCGGAAGAGGAGGGTGGAATACCCGAGTGATAGGAGGTGAAATTCGTAGATATTGGGTGGAACACCGGTGGCGAAAGCGGCTCTCGTGGTCCGGACCTGGACGCTGAGGCGCGAAAGCGTGGGGAGCAAACAGG
+
CAA@><;<09=A=>=>;;5;@;>>=?;AA;;<BA=AB;::5;A;A@@::::6;D?ABBAA=@BB???F>DAAABC:?8=2?8?@?793678<2817/981;7<>@?977787,3382<BC8>=8<7?17,2785./.'..(-299;=--/53653./(.5.335939:>=::79679,5202=;>7;25-249>:<582)27=9;:65.--505606),-2--(,6,-.33527:<==90;?>8888)8=<<<4:9:4
@N9IO0:00950:06346
TACAGAGGTCCCAAGCGTTGTTCGGATTCACTGGGCGTAAAGGGTGCGTAGGTGGTCGGGTAAGTCTGATGTGAAATCTCCAAGCTCAACTTGGAAACTGCATCGGATACTATTCGGCTTGAGGGTTGGAGGGGGGACTGGAATGCTTGGTGTAGCAGTGAAATGCGTAGATATCAAGCGGAACACCAGTGGCGAAGGCGAGTCCCTGGACAACTCCTGACACTGAGGCACGAAAGCTAGGGGAGCAAACAGG
+
CICCCCD@CCC?C?B@@@?AA?@@=@B?AAABBB<?@@BA<AC;@@@>@@@:>@;@@@@<BB?CBBA@?B==A=A8;@@C:B?BA<@C@BB?B?BH?B???BBBB?BAACA@@=@@=AB@BBCD>C@C?CCCCDD)BCBA@B>AAAA>A?A@@@@@AABBAB=ABBB;::AAAA>@;@@B=B?BCC?BBBB;A;;5;>B@BB;;;0;@<@@B@BBB@CBBA???A?@<>B?899-9=>@@BC9AAABC>;;;?
@N9IO0:00956:06354
TACGGAGGGGGCTAGCGTTGTTCGGAATTACTGGGCGTAAAGCGTACGTAGGCGGCTTTGTAAGTTAGAGGTGAAAGCCCGGGGCTCAACCCTGGAATTGCCTTCGAGACTGCATCGCTTGAGTATGGAAGAGGAGAGCGGAATTCCCAGTGTAGAGGTGAAATTCGTAGATATTGGGAAGAACACCGGTGGCGAAGGCGGCTCTCTGGTCCATTACTGACGCTGAGGTGCGAAAAGCGTGGGGAGCAAACAG
+
HEFF?BBCCC5BCCCAAA<@@>AC?C9;7;B@@@;@@@CE?CBBBAAAABB?BC>@AD>CBB?BB@BBBB@AAAC=BBC>BBB:BBBB@BB:@A9?8;2;828=>?>?A@@?>?@:@=;6====;<=;B>AB@<??B?77374<5;;0>88859===:=8;;3:562526755<6AA6=8:;4;;>;@<@?=CBB>A?BD@?@?BBBA=A@5::==??@??ABA@@@298=9888&7899:==1=553;(378
@N9IO0:00923:06397
GACGAACCGTGCAAACGTTGTTCGGAATCACTGGGCTTAAAGGGCGCGTAGGCGGGTCTCCAAGTCGGTGGTGAAATCTTTCAGCTCAACTGGAAAAGTGCCGCCGATACTGGGGACCTCGAGGGAGGTAGGGGTCGATGGAACTAATGGTGGAGCGGTGAAATGCGTAGATATCATTAGGAACGCCGGTGGCGAAAGCGATCGACTGGACCTCTTCTGACGCTGAGGCGCGAAAGCCAGGGGAGCAAACGGG
+
CBBBB>B7;;A<=>6:::38<:<::?254ABBBB<B?5;:0;:8??@@?:969??9=?@@4:39@@@>@B<;99<6@CCD>?988B=C=BBB5;;;*9@@?=?A<@A@BCA@@@7@B=@BBBBB=BC@BBBBB7B@9::@=@:???=?A?AB>BAAA?A@??9????AA@@@?@;;8<AB=B?BA?:>87717777*49B?AAC@@@D@CC@BAA=AABCCAA?@@B;::::::-:817<??0>??>>9>=<6
@N9IO0:00925:06395
TACGTAGGGTGCAAGCGTTGTTCGGAATTACTGGGCGTAAAGCGCGCGTAGGCGGGCTTGCAAGTCGATTGTGAAAGCCCTGGGCTTAACCCGGGAATTGCAGTCGAAACTGTAAGTCTTGAATGCCTGAGGGGATGGCGGAATTCCCGGTGTAGAAGTGAAATTCGTAGATATCGGGAAGAACACCTGAGGCGAAGGCGGCTATCTGGCGGTGCATTGACGCTAAGGCGCGAAAAGCGTGGGGAGCAAACAGG
+
CBCBB000,0//;7<9?;?;;8;@<C4;16BBCC>;;:AA:@@B@@@@ABC@DCC8;;>@@@@AAABBB9:9DAB=::9/3@:(398A>AB<BC>C@C8=>::>CCC>7B959@:@C9:337-9:<7<>CBDB9DBA:BB?B?C>BB=A=BB;;:C7;<??E8C@CDDCBCBD@@@@8><9:66?@<AA::48<;28233-3:;=;8<477,78;7;8==;333=6;699<9833&37=?<>>197>?D;=;=7
@N9IO0:00957:06375
TACGAAGGGGGCTAGCGTTGTTCGGAATTACTGGGCGTAAAGCGCACGTAGGCGGACATTTAAGTCAGGGGTGAAAGTCCCAGAGCTCAACTCTGGAACTGCCTTTGATATCTGGGTGGTCTAGACTATGGAAGTAGGTGAGTGGAATTCCGAGTGTAGAGGTGAAATTCGTAGATATTCGGAGGAACACCAGTGGCGAAGGCGCTCACTGGTCCATTACTGGACGCTGAGGTGCGAAAGCGTGGGGAGCAAACAGG
+
BB<9;5;:@:,:9956A<:CD@DC@D@B?BB@AB<:;;BA;AAA;;;9:@A<BB?BBBME=B9<;9?=<<0<000*/0//(//3333:;7;?@78282838;6=;2933377799/33,/8888///---042---2,--,**,(,(,05(,,*(*(*((((((*5,92767@;;=>>578025+5+255+2225.577(/)//.6535;=8=</5/163..)/89=>>?>397>?@A7;;>>@@@6@BAAA6=::3
@N9IO0:00966:05795
TACGGAGGATCCAAGCGTTATCCGGAATCATTGGGTTTAAAGGGTCCGTAGGCGGTTTAGTAAGTCAGTGGTGAAAGCCCATCGCTCAACGGTGGAACGGCCATTGATACTGCTAGACTTGAATTATTAGGAAGTAACTAGAATATGTAGTGTAGCGGTGAAATGCTTAGAGATTACATGGAATACCAATTGCGAAGGCAGGTTACTACTAATTGATTGACGCTGATGGACGAAAAGCGTGGGGAGCGAACAGG
+
BBAB?AB=@DC6;:6<BB@DA@?@@A?BBA@=>>.98(77(3:4?A9?A=:6:?:@A<ABBC@B???AAA@><;;5:=;5;;;73334.5=6:;8;7:;=?488;?A=>>9899A??>@499:=2945<939.55<8<<==?:B>999===>?;;;@;:99>4458>38:@@@A<00000)/)///)4.4.4///)/)/7717+55=666?:>45;=3453888;>>=::49999&4::@BBC8;;:9B:>??:
@N9IO0:00966:05803
TACGTAGGGTGCGAGCGTTAATCGGAATTACTGGGCGTAAAGGGTGCGCAGGCGGTCCTGCAAGTCAGGCGTGAAATCCCCGGGCTTAACCTGGGAATGGCGCTTGAAACTACGGGACTGGAGTATGGCAGAGGGAGGTGGAATTCCACGTGTAGCGGTGAAATGCGTAGAGATGTGGAGGAACACCGATGGCGAAGGCAGCCTCCTGGGCCAATACTGACGCTCATGCACGAAAAGCGTGGGGAGCAAACAGG
+
DCCCCCCC=ABACCAA@A6:7;AB@C@C@CBCBE=BBBCD>EC?C:;;AA@=:955<9=CCC@BBBBB>ABA@AC<AACC:CC;@@6;5;>ABA<A?BA?AAAA>BBE?CCCCCD>AACC@BBAABB?>==595)9>::B@B?B?C?CBAAA@<>>C:>>BC799:;;<<<=A??BB<@A<@<?@@;>@::6:AA>A8::?>;@B=AAB5;0:5:A@==@;94<;;9;;;:4999&9:;;;EM;CBCDC=?@@>
@N9IO0:00983:05770
TACGTAGGGTGCGAGCGTTAATCGGAATTACTGGGCGTAAAGTGTGCGCAGGTGGCTGAGCAAGTCGAGTGTGAAATCCCCGGGCTTAACTTGGGAATTGCGCTCGAAACTACTTGGCTCGAGTGTGGCAGAGGAAGGTGGAATTCCAGGTGTAGCGGTGAAATGCGTAGAGATCTGGAGGAACACCGATGGCGAAGGCAGCCTTCTGGGCCAACACTGACGCTCATGCACGAAAGCGTGGGGAGCAAACAGG
+
DCABABBB<AA@CBDBBB>?<?@C?B?B@BCCCD=???CC=BBBBBCDBBB?BA=@A???AA>ACBBBBBCCCCC=?>??5?A;AB@B>AA?BB<A=@48:A@A;BB=688>BB5808A=;;:7888/8::>=8=7=8==:<8=:=;??9@A;;9??3=>B;0<=78799;?<:55=8>>9<95568====:==><><BBCD>A?ACCF>F@B?B@@@BC;:;@@>959>@==?9?:::A@@-;;;@B9@@@?
@N9IO0:00997:05790
TACGTAAGGGGCAAGCGTTGTCCGGAATCACTGGGCGTAAAGCGCACGTAGGCGGTTACGCAAGTCAGGGGTGCAAGCTCCAGGCCTAACCTGGAAACTGCCTCTGAAACTACGTTACTTGAGTGTTAGAGGGGAAGCTGGAATTCACGGTGTAGCGGTGAAATGCGTAGATATCGTGGAGAACACCCGTGGCGAAGGCGGGCTTCTGGCTAACAACTGACGCTGGAGGTGCGAAAGCTAGGGGAGCGAACGG
+
CCBB@B69:96;C6B;;:>@;@;>;C@AABBCEE=@AB@@:?@@AA??A9718;4;9@>@?@=ABBBCEE8AAAA=?@@B<BC=A>;;8;?CDAFC>CCBC=ACB?@A;@@@BAA?ABC@DCC;;;ADBBBDC6;759=<06269=>>?:<AB>=;:-3333(3::@CAABC@@:55=8<<=:555?8?=?<==;2905<<2@B@B@:5<00+/61678883334.445::4444(4333333&38444.444
@N9IO0:01012:05784
GACAGAGGGGGCAAGCGTTGCTCGGAATCACTGGGCGTAAAGGGCGCGTAGGCGGGATGGCAAGTCGGTCGTGAAATCCCTTGGCTCAACTGAGGGGAGTCGGCCGATACTGCTGTTCTTGAGGGATGCAGAGGAGACTGGAATTCCCGGTGTAGCGGTGAAATGTGTAGAGATCGGGAGGAACACCGGTGGCGAAGGCGGGTCTCTGGGCATCTCCTGACGCTGAGGCGCGAAAGCGTGGGGAGCAAACGGG
+
CCDAA@ABBB2BC@CA@AACAA<A=A000@?=@A99:9BD<AB<AA@@AAC@CCF????=AC=AAAA>A@A???D=BBB=B=@=@BBB?BBBAA@@2<8889189>B@@@BBB;<;?BB?BBBC=B@@ABCBB?BBBDCC@C?B?AA;A?CBCBBBB?BBBA=ABAABB@@@BBBAB;AA<@=@AA@J@CD@DCCABACCC>CDAAABB=BBBCBB=@@BBBBBAAA?BBCBBB>BBC@@AA7@@@@@;@EE>
@N9IO0:00978:05823
TACGTAGGGTGCGAGCGTTAATCGGAATTACTGGGCGTAAAGTGTGCGCAGGTGGCCGCGCAAGTCGAGTGTGAAATCCCCGGGCTTAACTTGGGAATTGCGCTCGAAACTACGTGGCTGGAGTGTGGCAGAGGGAGGTGGAATTCCACGTGTAGCGGTGAAATGCGTAGAGATGTGGAGGAACACCAATGGCGAAGGCAGCCTCCTGGGCCAACACTGACACTCATGCACGAAAGCGTGGGGAGCAAACAGG
+
CBAAACCC=::9@@DDCB?B=@@@?B?C@CCEDD<BBBEF?E<<;DBBA;94:@=@?AA:::<??@>>?BBFCCC=CAAC9BB9><18/999>:3:7=5=?BBB;A==6=BCC99909@@=ADBABB<99999C>AB9==<B=@<@=A@@@@A?A@B8:??=6A@C>;;<>?:::<<555?B<:<:)/)-5(--/)/277750//)//;1:)5048<<:;;@@@@@<;;ABBAB:B<99>::+9455=4;@@<
@N9IO0:00995:05851
TACGAAGGGGGCTAGCGTTGCTCGGAATTACTGGGCGTAAAGGGCGCGTAGGCGGATAGTTTAGTCAGAGGTAAAAGCCCAGGGCTCAACCTTGGAACTGCCTTTGATACTGGCTATCTTGAGTTCGGGAGAGGTGAGTGGAATGCCGAGTGTAGAGGTGAAATTCGTAGATATTCGGCGGAACACCAGTGGCGAAGGCGACTCACTGGCCCGATACTGACGCTGAGGCGCGAAAGCGTGGGGAGCAAACAGG
+
BBC@>9?AAA,A@@B@@@@ACDCC@B@C@C@@@C>::9AA9@@;@B?CCBB?BB@AB@A@D<BBA@@@9939@@?2@AA:AAA=@A@A=A?A;A=@<@>>@3992:>?@@8928<<9:9:?@@@>;;;0;@;;5;AA@BB?B=AAA>AAABBCGBBB>A@@B=C=AABAAAA;<50>,008<8000;>>000;AA=A?BBCDAAACBB?BA;A;;;;;;AAA@AA;;6;@A9::.;;@@==?5=>@@@9@@@<
@N9IO0:01003:05818
TACGAAGGGGGCTAGCGTTGTTCGGAATTACTGGGCGTAAAGCGCACGTAGGCGGACATTTAAGTCAGGGGTGAAAGTCCCGGGGCTCAACCCCGGAACTGCCTTTGATACTGGGTGTCTAGAGTATGGAAGAGGTGAGTGGAATTCCGAGTGTAGAGGTGAAATTCGTAGATATTCGGAGGAACACCAGTGGCGAAGGCGGCTCACTGGTCCATTACTGACGCTGAGGTGCGAAAGCGTGGGGAGCAAACAGG
+
ABB;<9;CDC5CHAA;;;?@@;@A7;4:>CB;;;/:9;=;2;:4444995505=8<<<:919)/////::.//48(3333(3::&33/-0577&-(-(--596>>8=5548333(39=;;;;=<;;::497;::7:<<=88/938=A?CB@@@BBA:;6;@?<6?@:88???>@@9==<9919<?7719?=?;@<=6;:00*0<;;<?@?AB?BC?BABA@@BBBBCC@CCCBBB>BAAAJJJ;BBCCC>A@@?
@N9IO0:01004:05845
TACGGAGGGTGCAAGCGTTGTTCGGAATCATTGGGCGTAAAGCGCGTGTAGGCGGCTTGGCAAGTCGGTTGTGAAATCCCGGGGCCCAACCCCGGAACTGCATTCGAAACTGCCTCGCTAGAGTCCCGGAGAGGAAGGCGGAATTCCCGGTGTAGAGGTGAAATTCGTAGATATCGGGAGGAACACCAGCGGCGAAGGCGGCCTTCTGGACGGTGACTGACGCTGAGACGCGAAAGCGTGGGGAGCAAACAGG
+
BBCC>BBC<BBBB?B@@AACCADC@C@AA@@6>=4>?:::/3:;?@@CBAA>AC?BB@F@CC>@@@A?B?BBBCC?CEE>CCC;BB=A>ABB9BAD>??????@DDDE>@;;;>AAA@@@AA@AAC=A>AABB@C>A?@@<?597:B;B?:;;DA<<5;;@@9A?BBCCCCCBBBCB<@A7<7;AE@FFED?A@G5;5<;4;4;.:<@:>AD>@@CDD:;:BBBACCCBBBCDF>CCCFCCC7??:::.;@@<
@N9IO0:01007:05849
TACGGAGGGTGCGAGCGTTGTCCGGAATCACTGGGCGTAAAGCGTACGTAGGCGGCTTTGTAAGTTAGAGGTGAAAGCCCGGGGCTCAACCCCGGAATTGCCTTTAAGACTGCATCGCTTGAATCGCGGAGAGGTGAGTGGAATTCCGAGTGTAGAGGTGAAATTCGTAGATATTCGGAAGAACACCAGTGGCGAAGGCGGCTCACTGGACGCGTATTGACGCTGAGGTACGAAAAGCGTGGGGAGCAAACAGG
+
BBBB=;9:4;B@B@@@BB<@@B?B?B@BBBBBBC=ABACC=B@@@@9::??:9:69BB>CBB@BA=C?9829?;A3??C=BBB:BBBA9>=<2<2928093>BB6C?A@>>>@@?@@AA8::=BAAAB?AAAB=AA???B>B>C=B;=?BBBCDCDF>?>=?6<8777<;;<>?8?<2939?:?A@<@>8819=@:C:>>=<<<@ABB<@BAA@A??9>????ABBC?A?:9999(9?<=<AA6889A@8?@B=
@N9IO0:00967:05894
TACAGAGGGTGCCAGCGTTGTTCGGAATTATTGGGCGTAAAGGGCGCGTAGGCGGCGCCGTGTGTCGGGTGTGAAAGCCCACCTCTTAAAGGTGGAATTGCATTCGAAACTACGGTGCTCGAGTATCGGAGAGGATGGTGGAATTCCTGGTGTAGAGGTGAAATTCGTAGATATCAGGAGGAACACCGGTGGCGAAGGCGGCCATCTGGACGAATACTGACGCTGAGGCGCGAAAGCGTGGGGATCAAACAGG
+
BCC;<<HD=BB?;===99399<A@=@?A<@A:?>5?@<=9(73(388<8=?4:817;<8<:;98:A@@9;:9=>=,499)9A=ABB?BB;@=@@>A>B>BBA><::9@9@@AAB?AAA@@@;<;BABB>AB;;7;AC=;<5;>B=B@CCACCCAA@B>BCCE?D@BBBEBCCBCCCB=@@<@=@BB?C@CE@FA?3:3:>;@?:::AA>AA;;6;ACAABB@@@:;;=;;;@AD>BBBCBBB6@@?@@8;;;5
@N9IO0:00969:05877
TACGTAGGGTGCGAGCGTTAATCGGAATTACTGGGCGTAAAGCGTGCGCAGGCGGTTCGTTGTGTCGGCGGTGAAAGCCCCGGGCTCAACCTGGGAATGGCCGTTGAAACTGGCGAACTGGAGTGTGGCAGAGGGGGGGTGGAATTCCGCGTGGTAGCAGTGAAATGCGTAGAGATGCGGAGGAACACCGATGGCGAAGGCAGCCCCCTGGGCTGACACTGACGCCTCAGGCACGAAAGCGTGGGGAGCAAACAGG
+
CCBAACCE>999B?@>?@<@@AAA=B4:5;@A@A;A@@CC=C@@@@@A@::68@9@?BBB??@?:::?AA=???B>BBFD9@=)0000)0500/)/4993=:<8/93929;B5=>B=A??=??@@@@;>89:::::::":98828<85886./)///67525993522;::9:878==A9796:8=>?9==>>:>=>:>;?;;;AAA/??D:A??====<<<><=:<<9;5:==9<90<<==>>>5>=EEE8>=@5
@N9IO0:00974:05878
TACGTAGGGTGCGGGCGTTAATCGGAATACTGGGCGTAAAGCGTGCGCAGGCGGCTCCTTAAGTCAGATGTGAAATCCCCGGGCTTAACCTGGGAACTGCGTTTGAAACTGAGGGGCTTGAGTGTGGAAGAGGGGGGTGGAAGTTCCAGGTGTAGCAGTGAAATGCGTAGAGATCTGGAGGAACACCGATGGCGAAGGCAGCCCCCTGGGCTAACACTGACGCTCATGCACGAAAGCGTGGGGAGCAAACAGG
+
CCGFCBBB<BBBCC>A::9;?CC@;?,00=<=<595;CB;@:=>>>@@<<5;;4:@B?A?B?BBBB<<:55;;=5;B<;1;=2::6:486377.:;==<99:7+39;3<?8=C=>1BB544;@<>@.3,26/////%/:79)//(/2//)/5=@?;8:8673-/..88==?=::5242;;5>5@BA?CCAB?AA;8A=?A@>=8;'8880<7917;;8333333739::;<8;>6??>>???.7388:1:;<6
@N9IO0:00980:05898
TACGGAGGATCCGAGCGTTATCCGGATTTATTGGGTTTAAAGGGAGCGTAGGCGGGTTGTTAAGTCAGTTGTGAAAGTTTGCGGCTCAACCGTAAAATTGCAGTTGATACTGGCGACCTTGAGTGCAACAGAGGTAGGCGGAATTCGTGGTGTAGCGGTGAAATGCTTAGATATCACGAAGAACTCCGATTGCGAAGGCAGCTTACTGGATTGTAACTGACGCTGATGCTCGAAAGTGTGGGTATCAAACAGG
+
BDFFA;97:;;5:ABBBB?BCB@C@CBC=AA>BC;BC7::/9>6>?@BACA?@@@9@=@@<@?BBBBAB?AAABG?BBC8;;@<@CB@?@6;;B@@3@;@ABAA?BBBBB@@<A;;;?B<;:<;AAA=@;<00-0=@<@B?C?C@CBBB?CBBBB??=???D>A???<@>>?@?@@AAB?BB?BCC>AAA9::CD;@<?????<?CCC?BB@??@@A?@??@@@@CBCBCCCDE<<;DDDC@CBCBKMG=;;@
@N9IO0:00988:05901
TACGGAGGATGCGAGCGTATCCGGATTATTGGTTAAAGGGTGCGTAGGCGGCATTATAAGTTAGTGTAAATATTGGGGCTTCACCTCACTACGCCATTAATACTGTAGAGCTAGAGAACAGACGAGGTAGGCGGAATAAGTTAAGTAGCGGTGAAATGCATAGATATAACTTAGACACGATAGCGAGGCAGCTACAGACTGAGTCTGACGCTGATGCACGAGAGCATGGTAGCGAACAGG
+
::..*.-(--//0-/<///--05(//279393:.33(33(39::>@A=;;0:445:;<.44.4444//0*//0)///&/;)/99.599955555.55.54554::445??@A@;<<A=:90/////)//:4:@@C?BBACB8;9;A@AAB=B@==0<=974?;;<@00,..(-,,---///777///),,-------9;<<@B;;;@B@;;:@@>=B@;9;A::0=00*/0@7;A@C>B@
@N9IO0:00992:05890
TACGTAGGGTGCGAGCGTTAATCGGAATTACTGGGCGTAAAGCGTGCGCAGGCGGTTCGTCGTGTCCGATGTGAAAGCCCCGGGCTCAACCTGGGAATGGCATTGGAGGACTGGCGGGCTGGAGTGTGGCAGAGGGGGGTGGGAATTCCGCGTGTAGCAGTGAAATGCGTAGAGATGCGGAGGAACACCGATGGCGAAGGCAGCCCCCTGGGCTGACACTGACGCTCAGGCACGAAAGCGTGGGGAGCAAACAGG
+
GCCFCCCC=;;;CCCC@@?@?BBC@C6;49@?>?::9;DD<BA@@@@@@CD@BA>A?AAABBB:::???98:;=?1;?A?0@@577??9?7;?A8?6<>6B@A>A7;;:@@AA=@?C=@@@6;;;A@@:?<<<=<<<<%;;;5=9=6:4>>885?A??A@@AAC>CBBB???A@@@A;;5;@5;59992900=+0//49)333399:);<=4<<:::<<;?<?898999:?44333(3:<<<>>2===>>6???<
@N9IO0:00997:05874
TACGAAGGGGGCTAGCGTTGTTCGGAATCACTGGGCGTAAAGCGCATGCAGGCGGATCGATAAGTCGGGGGTGAAAGCCCGAGGCTCAACCTCGGAACTGCCTTCGATACTGTCGATCTTGAGTCCGGGAGAGGTGAGTGGAACTCCGAGTGTAGAGGTGAAATTCGTAGATATTCGGAAGAACACCAGTGGCGAAGGCGGCTCACTGGCCCGGGTACTGACGCTGAGATGCGAAAGCGTGGGGAGCAAACAG
+
CBB;<:;DDE5DAA@;;;=BC?BB@CACBGCCCC>;66=?4<56556;9:;?C=955559=@:=<88777'7>=?4@@=8=4424844.4399945;<@BB??@B@;;;@;;;A@@@BB=@@@;<5;;0:???<:;;@BB?C@CCCACCDGCCC;;;8;AAD:>4999::?@A?:><8<755048:6@>:@>@A@;@<994000/:;<5@;)5;,5599<>>=@@>>:;7;7944(4<<::::&4444909;;
@N9IO0:00971:05917
TACGAGTGGTGCAAACGTTATTCGGAATCACTGGGCTTAAAGGGTGCGTAGGCGGCTACGAAAGTCAGGTGTGAAATCCCACGGCTCAACCGTGGAACTGCGCTTGAAACTGTGTAGCTAGAGGAAGACAGAGGTGAGCGGAACTGATGGTGGAGCGGTGAAATGCGTTGATATCATCAGGAACACCGGTGGCGAAAGCGGCTCACTGGGTCTTATCTGACGCTGATGCACGAAAGCCAGGGGAGCAAACGG
+
CBCC9<;C?BBBCC=B::8:B?@@=?788AABBE>CC?AA:A>;955<:;;5;;5;@?@@AA699<B<196>>>>7>C?6>>G<;=CFAF;;;D@C@CCC@@@B<;<;7:C@@96666;<<<=8<7;;<<@;?7;;;>>>9C@AA@=>=8<<7;;::5;=>>6>AAAC:>=;;;>BB;;;7;5;<<.9.5=90/0/*//0)/;9;;@@@8BBB>BA=@??99:>=;5555455=3:>5;=99+9::A=9>>9
@N9IO0:00978:05925
TACAGAGGGTGCGAGCGTTGTCCGGAATTACTGGGCGTAAAGGGCGCGTAGGCGGCCGGGTAAGTCGGGGGTGAAAGTCAGCGCTCAACCGCTGGACTGCCTTCGAGACTGCCTGGCTTGAGCATGGTAGAGGCTGGCGGAATTCCCGGTGTAGCGGTGGAATGCGTAGAGATCGGGAAGAACATCGGTGGCGAAGGCGGCCAGCTGGGCCATTGCTGACGCTGAGGCGCGACAGCGTGGGGAGCAAACAGG
+
BBCD@?@?;@@=??@>994:@?<@?B?B@CA9::8;BABC>BB<ACA@;;;?BBAE>AB<@@=ABCBFDD3CEFG><00BB000>@DACACCCC@CDFFC@C?@@>>>?@A@?BDAEE@C@@@@@@;@?A>@5::C?CE@C@C?AA<A?A@@BBBCACC@C@BB@@@A>>=>;;;;0;5;B?CCCAB?::8:BC?C=@@@E?AAA???8?4::?AA???@?:99>@;9:9??9677625<<.=9797,52:6
@N9IO0:00982:05919
TACGTAGGGTGCAAGCGTTAATCGGAATACTGGGCGTAAAGCGTGCGCAGGCGGTTATGCAAGACAGATGTGAAATCCCCGGGCTCAACCCTGGGAACTGCATTTGTGACTGTATAGCTAGAGTACGGTAGAGGGGGATGGAATTCCGCGTGTAGCAGTGAAATGCGTAGATATGCGGAGGAACACCGATGGCGAAGGCAATCCCCTGGACCTGTACTGACGCTCATGCACGAAAGC
+
BBDCGGJI>;;;B?BABB7;5;>;2>*00>><;596;ED=@@BBA;;;;<5;B>B=A==00+0::0078889;=5@ADA+:9+9733,33(39;1;7<:::<B<4A>?@?>BABA:;;@<;;;:@@B?CCDCIDDE5CBB?B>A=@<>;;9@@::5:559;A0;;:@?@CAAAA;99355.5.599.5:9:49BA>B?;;6;ABB9BB?AA>ABB@@@?>>999>=ABACBAAD=A<
@N9IO0:00984:05914
TACAGAGGGTGCGGGCGTTAATCGGAATTACTGGGCGTAAAGCGTGCGCAGGCGGCTCCTTAAGTCAGATGTGAAATCCCCGGGCTTAACCTGGGAACTGCGTTTGAAACTGAGGGGCTTGAGTGTGGAAGAGGGGGGTGGAAGTTCCAGGTGTAGCAGGTGAAATGCGTAGAGATCTGGAGGAACACCGATGGCGAAGGCAGCCCCCTGGGCTAACACTGACGCTCATGCACGAAAGCGTGGGGAGCAAACAGG
+
CCGCBBED;;;DEE>@@A@C>AAB=A5;.9???@>@@CCE>BBB@@;;000,00+///5;;A>A@BBC>966?;<24<44&4<2B>492558BB8:6<@0///;(//;296799::&334:9:><;=5:58=@@A@A(@@7:*//383//*/;;9>9//(//..'.2257A=868/../)/72726669>CC@9>66269B>@CCCC1ABD>CAA?@B@@<:444444:888<9<<6<?;99::*88737)7;=9
@N9IO0:00985:05910
TACGAAGGGTGCAAGCGTTAATCGGAATTACTGGGCGTAAAGCGTGCGTAGGTGGTCTTTTAAGTCCGTTGTGAAAGCCCTGGGCTCAACCTGGGAATGGCAGTGGATACTGGAAGGCTGGAGTGCGGTAGAGGAGGGTGGAATTCCCGGTGTAGCGGTGAAATGCGTAGAGATCGGGAGGAACATCAGTGGCGAAGGCGGCCCTCTGGACCAGCACTGACGCTGAGGCACGAAAGCGTGGGGAGCAAACAGG
+
DBBBA=AJ>BBBB=B;;;=@<@AA8@>A?BBBBC>:;<DD9;;@@B@A@BC>:96:@@@@9A?BBC@CC?BA@AA.5;@;ACB<??BB?B?CCC?C@BC@CAAAC=@@AAAB@C?B?BCC?BBBBAB?@?@=>9??@9@B?A>A=??9??@??BCBH@CCBC>BCBBBBBBAAAABB<AA?A@ABBA@@@C?CEF@C@AA?@D>DCCC@CC?BCCCDDCCCB;<;;;4;A@@@>6@:9:CCC499:@@:@AB?
@N9IO0:00995:05925
TACGTAGGGGGCAAGCGTTGTTCGGAATCATTGGGCGTAAAGCGCGTGTAGGCGGCCAGGTAAGTCGGATGTGAAATCCCGGGGCCCAACCCCGGAACTGCACCCGATACTGCCTGGCTGGAGTCCCGGAGAGGATGGCGGAATTTCCGGTGTAGAGGTGAAATTCGTAGATATCGGAAGGAACACCAGTGGCGAAGGCGGCCATCTGGACGGTGACTGACGCTGAGACGCGAAAGCGTGGGGAGCAAACAGG
+
CCC@@:9:9:*;A<@?AB=@@=@@@C@CCBC?CD?ECCCC=CBCCBAAAA@<AA;@<@A=BB@CABB?BA@A;;;0;AB<BIF;DD<CACDD:B@C@C;;<CCB=BBC;=<CCACHACCB>;;;CJ=CACCBB?CCD<A@=@5;;0;>A>CBB@@;;5;9??5>9>?::;@AB???=A?B?B=A?B?BBBA?A@@9=:9949<AABBB@A@A?>>=BBBBBBA???::::=AAA;@>@9:99+99=<=3:985
@N9IO0:01000:05911
GACGAACCGTACGAACGTTATTCGGAATCACTGGGCTTAAAGGGTGCGTAGGCTGTGCAGAAAGTTGGGTGTGAAATCCCTCGGCTTAACCGAGGAACTGCGCCCAAAACTACTGTGCTGGAGGGAGACAGAGGTGAGCGGAACTTAGGGTGGAGCGGTGAAATGCGTTGATATCCTAAGGAACACCGGTGGCGAAAGCGGCTCACTGGGTCTCTTCTGACGCTGAGGCACGAAAGCTAGGGTAGCGAACGGG
+
BBBBB>@=@AB?>;=>:94:A>@@=@=A@BBCCB<BB4::/4<29:@@C@@<@A@?@@?>>>7??;@B<;;<BBE>BBA=A;;5;A=A?B@CAB?C@BBCCCCC0<<<.9<9=>@;>:AA=ABD=BB@@@@@B?BBB???=B>BB@CCC=BB?BBAB?CCCC=CBCCC@CAA@<@900+0:=9>=@<@;A@9==::3:BC?BB@?@;;;0;CAB@@C;;;BACAA;;5;@B;;<0;?494:3;;>@>?5:;?8
@N9IO0:01005:05923
TACGAAGGTGGCAAGCGTTGTTCGGATTTACTGGGCGTACAGGGAGCGTAGGCGGTTGGATAAGCCCTCCGTGAAATCTCCAGGCTTAACCTGGAAAGTTGCAGAGGGGACTGTTCAGCTAGAGGATGGGAGAGGAGCGCGGAATTCCCGGTGTAGCGGTGAAATGCGTAGAGATCGGGAGGAAGGCCGGTGGCGAAGGCGGCGCTCTGGAACATTTCTGACGCTGAGGCTCGAAAGCGTGGGGAGCAAACAGG
+
CCBBB=@=9919B=@>?><@A?BA@AAA=ACCCC>BCCCBBCC=;;;;;;;?AD?C=A7@9:2955)/94::777)////)//)//)/*/488055(-/)///66888+883347<::@BCCCC@BCCE?CCCB?BB@@@C>B?C@BC=C?C@@@ABB?BBBD?CB@@@BAAA@;;;<0;@=A?B?B6;7;@=@AA@C@:958AA???@==<???A9@<<<><=;;;;5;;;?>A9>778999*9<9::+9=<;
@N9IO0:01005:05959
TACGTAGGGTGCAAGCGTTAATCGGAATACTGGGCGTAAAGCGTGCGCAGGCGGTGATGTAAGACAGTTGTCGAAATCCCCGGGCTCAACCTGGGAACTGCATCTGTGACTGCATCGCTGGAGTGCGGCAGAGGGGGATGGAATTCCGCGTGTAGCAGTGAAATGCGTAGATATGCGGAGGAACACCGATGGCGAAGGCAATCCCCTGGGCCTGCACTGACGCTCATGCACGAAAGGCGTGGGGAGCAAA
+
ECBAA@@@8::;D?B@@@?B=@AA;@4:;AAAA<;;;BA6;5?A@@<ABB;@?<??????@;???@>>9<00/>>4::;;/:>6>===:=:=??7@;>;@?@@>995@@@BBB=====@A<@@CCBC;?:;;;;;;*:@@=A9@<@6;6A@=B969;?:>AD=888A>998:?=<==877,3,3884::<=8===8=144133=>188=5:544?>>>@?@AA>999@=;;==<3=8933<<=144/:;2
@N9IO0:00975:05997
GACAGAGGGGGCAAGCGTTGCTCGGAATCACTGGGCGTAAAGGGCGCGTAGGCGGGATGGCAAGTCGGTCGTGAAATCCCTTGGCTCAACTGAGGGGAGTCGGCCGATACTGCTGTTCTTGAGGGATGCAGAGGAGACTGGAATTCCCGGTGTAGCGGTGAAATGTGTAGAGATCGGGAGGAACACCGGTGGCGAAGGCGGGTCTCTGGGCATCTCCTGACGCTGAGGCGCGAAAGCGTGGGGAGCAAACGGG
+
CBBBBAAAAA2AC=A@@@?A@<<?:?000AAAAA<A@@AA=AA=AA>>>AA?ABA;A@@=>>;?CAA?BBBBBBC>CCC=B?B?BBAA<??@;:::-9888=8=:AB@ABBBBAAA>BD?@ABF9;;B;:;AA>BBCCBB@BAD@CC=C@BBBBBAA@B@@@<@BABBB@@@B@A@@8;;5;7;BB@G@BB?BDC@CACDB=CBBBBGE?@@@A@@<@@CAABCA@@@BAB;;;8;@A@CEE;CCDGE>BCD?
@N9IO0:00977:05993
TACGTAGGGGGCAAGCGTTATCCGGATTTACTGGGTGTAAAGGGAGCGTAGACGGCACGGCAAGCCAGATGTGAAAGCCCGGGGCTCAACCCCGGGACTGCATTTGGAACTGCTGAGCTAGAGTGTCGGAGAGGCAAGTGGAATTCCTAGTGTAGCGGTGAAATGCGTAGATATTAGGAGGAACACCAGTGGCGAAGGCGGCTTGCTGGACGATGACTGACGTTGAGGCTCGAAAGCGTGGGGAGCAAACAGG
+
;;9;:??ACB5BC@DA@@?@99057:>;4;387857798:1:;1344;8>?989??A::87A=@>000??=9?@;3377(7:9+9::@=ADC8B@/:3733222'2+2+2555<<97;;77765786617=9939;499<7@08098:55257655:9=<AA:758A>>>A>>>==<788184:::7<@AA66777;5//(//(/9<=8::;===A@@>>=75/3--(---329.2528<@@2>?;;;1;==8
@N9IO0:00979:05987
AACCAGCACCTCAAGTGGTCAGGAGGATTATTGGGCCTAAAGCATCCGTAGCCGGCTCTGCAAGTTTTCGGTTAAATCCACTTGCTCAACAAATGGGCTGCCGAAAATACTACATAGCTAGGGAGTGGGAGAGGTAGACGGTATTCGGTAGGAAGGGGTAAAATCCTTTGATCTATTGAGGACCACCCATGGCGAAGGCAGTCTACCAGAACACGTTCGACGGTGAGGGATGAAAGCTGGGGGAGCAAACCG
+
B9A<@@BBBADEC@AAB?BACD?AA?BF?BB?BB>C?@@A9=000A<>>:99:?:?999<>@6;;BC9@A=@?AA=@@<@AA5;;A;;5;AA;ACC;B;;;9;ADD9BBA;;<ABAAACBBA;@@;:;/;@?@=AA9::A=A@A=@A?AAA?B?BDA29999*9>8<?8?A>>>>?<@??9<B;:9929==9=00*09=;;@@?9937?>;BBBAB6;:>:;4:>888)8:=>=7>;;;>>>.>=ABB6>5;
@N9IO0:00988:05993
TACGTAGGGTGCAGGCGTTAATCGGAATTACTGGGCGTAAAGCGTGCGCAGGCGGCTCCTTAAGTCAGATGTGAAAGCCCCGGGCTTAACCTGGGAACTGCGTTTGAAACTGGGGAGCTAGAGTGTGGAAGAGGGGGGTGGAATTCCATGTGTAGCAGGTGAAATGCGTAGAGATATGGAGGAACACCGATGGCGAAGGCAGCCCCTGGGCTAACACTGACGCCTCATGCACGAAAGCGTGGGGAGCAAA
+
CCBBBBBB>BCBBB?A@A<A=AAB>B<@=@CBBB=;;;BD<@@AAAAA>00,00,0==;@>@=@ACBBBBABAA@,:999+:>8>@6>4=6983(9397?<??B499C998BA?.77?98667;;9<5<;???>>>>'>=:>:@7:7;@DD;;:?>98.59;C9A888>>>>>=88-60--(-(---(4@9:09@?;@;><9999*4:;2<<@89553>?@;;5:97==?>>>AA;?A>????39::0@5
@N9IO0:00993:06002
TACGTAGGGTGCAAGCGTTAATCGGAATACTGGGCGTAAAGGCGTGCGCAGGCGGTGGATGTAAGACAGATGTGAAATCCCCGGGCTCAACCTGGGAACTGCATTTGTGACTGCATCGCTGGAGTACGGCAGAGGGGGATGGAATTCCGCGTGTAGCAGTGAAATGCGTAGATATGCGGAGGACACCGATGGCGAAGGCAATCCCCTGGGCCTGTACTGACGCTCATGCACGAAAAGCGTGGGGAGCAAACAGG
+
;<A@@@@=30/073:/99=A<@@@;A8;;>>>A=///;;)/)/7779>=;;7883//)///3823338/////7:;3;<<</>>7>666:@7;@?4@:999=999,9=?A@BBCA:::::B@BAA;;;<?;99????,?=>;?4:2:2:9>@>9:95595<;;4666>>===@<<9<@<>?00/88799;=9<<<8<7:>8><<<+:;@,949<<<>??>?>AC@@@@<999998&8;9=;;</<88<;5=;;6
@N9IO0:00998:05992
TACGGAGGGTGCAAGCGTTATCCGGATTCACTGGGTTTAAAGGGAGCGTAGGTGGGTTGGTAAGTCAGTGGTGAAATCCCCGAGCTTAACTTGGGAACTGCCATTGATACTATCAGTCTTGAATATTGTGGAGGTTAGCGGAATATGTCATGTAGCGGTGAAATGCTTAGATATGACATAGAACACCAATTGCGAAGGCAGCTGGCTACACATATATTGACACTGAGGCTCGAAAGCGTGGGGATCAAACAGG
+
;;9D<AAC>CBCEAA@AC@BBB>@=AD?CBAABB8@@0;;0;>8@@BCCCB?BFD=C?B?@@@D@@@C;;4;<;;0<@@@3BBBBC@G@CC?BC;A=AACD@CB@BCCBBB@@@@@@AA=@@@DBB9;:A;@@<@=A@@@>A?BB;;;;:@@@BAAA@@A@@;@AAB@CBAB@;;;;A@AAB=@@@5;50+0000,09@@AABB?BCBAAAAACCCC@A@@@@@C;<5<;;BCC;@;;;@BB7;;;BB;@@@=
@N9IO0:01000:05996
TACAGAGGGTGCGAGCGTTAATCGGAATTACTGGGCGTAAAGCGTGCGTAGACGGCTATCTAAGTCGGGTGTGAAAGCCCCGGGCTCAACCTGGGAATTGCATTCGAGACTGAATAGCTAGGGTGCGGTAGAGGGAAGCGGAATTTCCGGTGTAGCGGTGAAATGCGTAGATATCGGAAGGAACATCAGTGGCGAAAGCGGCTTCCTGGACCAGCACCGACGTTCAGGCACGAAAGCGTGGGGAGCAAACAGGA
+
BBBB@@@@<AA??AA>>>:=9=@A?B?B?BAAAB>?@@CE;@@A:;:@AAA@A@=AABBBDC=@@:::.:CB:::.;;@@3@C=BBCC@D@BBK>C@D@C;;:=AA;;;CCCC>BAAABBAA<@@@B?B;;<AA;A=@@@@B>AB;?<?>A?@@BBB?AAAA=:::?@ABB?????393:=@=ABBABBBA=ABBB>BBC?BD?B?BA>AC>AABBB?900@@:=//*/69<==6/88<<AA2:;9:9.8::18
@N9IO0:01005:05968
TACGGAGGGTGCGAGCGTTGTTCGGAATTACTGGGCGTAAAGCGCGTGTAGGCGGCGTCCTAAGTCCGATGTGAAAGCCCGGGGCTTACCCCCGGAAGTGCATCGGATACTGGGAGGCTAGAGTACCGGAGAGGAGGGTGGAATTCCTGGTGTAGCGGTGAAATGCGTAGATATCAGGAGGAACACCGGTGGCGAAGGCGGCCCTCTGGACGGATACTGACGCTGAGACGCGAAAGCGTGGGGAGCAAACAGG
+
CCCC=;::/;A@B@AA@@?@@=@??D6;99@AAC:@@@@@8????;;;@AB>@A?;000<::6:9918<:99=??8??><B=C2@@<88787)8;?<?9;;;;:B=@@A;;;G=;;8<@@@A@@;;5;5;B;;7<AB9AA6;5;;@=@B=BCABCBC?BCCC=BBBBBBABBBBCBB@AA>A?;:;;@9;;5;?=;@=@A=@@;;;;@<@>B=@@@@@A??9:9:9::9=<799,994<@==4A>>>?6999=
@N9IO0:00996:06022
TACGAAGGGGGCTAGCGTTGTTCGGAATTACTGGGCGTAAAGGGCGCGCAGGCGGCTTTGTAAGTTGGGCGTGAAAGGCCTGGGCTTAACCCGGGAATGGCGCTTGAGACTGCAAGGCTAGAGTACGGGAGAGGATGGTGGAATTCCCAGTGTAGAGGTGAAATTCGTAGATATTGGGAAGAACACCGGTGGCGAAGGCGGCCATCTGGACCGTAACTGACGCTGAGGCGCGAAAGCGTGGGGAGCAAACA
+
BC;;;?BBBC2CB@@B@@>AA=;;7;7;>BBABB=BBACD6<;0;@:;:8<3<=7>@@3=9@;9:2:>8?9:9?@,9299=@@<@A?C:C>=>D6C66504?:@<A??@B@@@B@D?B=??;;;;;;:.:AAA>BBA<?@<=293;@8@AB@AAA;;7;CAB=C>BABBBDDCE?BB;?::;5;;;5;>;<7;@C>C<@@=A<A@AAB?BB?AAA<@;;;B@@@;;;<;<;;::.:::9??@4?999@5=:
@N9IO0:00996:06038
GACGAACCACACAAACGTTATTCGGAATTACTGGGCTTAAAGGGTGCGTAGGCTGTGCGGAAAGTTGGGTGTGAAATCCCCCGGCTCAACCGGGGAATTGCGCCCAAAACTACCGTGCTTGAGGAAGACAGAGGTGAGCGGAACTTCGGGTGGAGCGGTGAAATGCGTTGATATCCGAAGGAACACCGGTGGCGAAAGCGGCTCACTGGGTCTTTTCTGACGCTGATGCACGAAAGCTAGGGGAGCAAACGGG
+
CBCEE@C@CCC@AA<:;;?CE@CC?B?B?BBBBD>CC<?>7>A9???A@AB?@??AA>?;>A6:9<?C:BBBBBC=BBB@A0@=@BBB?C@CCC:C@C;=8999.9:9-;BBB@EBBCB?BAA?A?ABBBBBC>BB@@@C?C=AB@BDH?DC@BB;:8:AAB>BBBFC@C@@;;;?;;6;;A=;;;@B@AA>@@@?0;;B?ABBB;;:J>CCBDD9BBCCICCBCBCCCGBBBD>A@@:;:;.;?@@C>DCE=
@N9IO0:00997:06034
TACGGAGGATCCGAGCGTTATCCGGATTTATTGGGTTTAAAGGGAGCGTAGGTGGATGTATAAGTCAGTTGTGAAAGTTTGCGGCTCAACCGTAAAATTGCAGTTGATACTGTATGTCTTGAGTGTACAAGAGGTGGGCGGAATTCGTGGTGTAGCGGTGAAATGCTTAGATATCACGAAGAACTCCGATTGCGAAGGCAGCTCACTAGGGTACAACTGACACTGAGGCTCGAAAGTGTGGGTATCAAACAGG
+
CFCD@;;9;@=9=BAABC@CCC=@=ABB=CC@CG?CC?BB>BD<AAADBCC?CEAE@;;;?@29949?@>A@BCB=BBD>C;0,0</0*/)//999+:8555<>499@@;;9:C<::6;?CCBBCB@@@?;;;@DEG?ED?A=@6;;@A<ABAAB@A?BDCC=A@@@<@@@@A@@@BBA@CC?@?A>BBB6;;@@:@>@@AABAAABABB<ABAA=A??@:;;;::>;?A999C499;>==6>>====04454
@N9IO0:00999:06024
TACGGAGGGCGCAAGCGTTGTTCGGAATCACTGGGCGTAAAGCGCGTGTAGGCGGTTCGACAAGTCGGCTGTGAAAGCCCGAGGCTCAACCTCGGAACTGCAGCCGAAACTGTCGGGCTCGAGTCTCGGAGAGGGTGGCGGAATTTCCGGTGTAGAGGTGAAATTCGTAGATATCGGAAGGAACACCAGAGGCGAAGGCGGCCACCTGGACGATGACTGACGCTGAGACGCGAAAGCGTGGGGAGCAAACAGG
+
CCCC@CCF>BBCB;@>;;7;C@CC@DACCCCBBB>BBBCD?DCDA@@AA@@<?@=A=@?ABB?AABB@BBB@BAA9888*::85;8>A6A>AAA<?;@>??A@@?@@@;A????BC<;;;BAA>>>>>;>???@:@@<?@=@<@@5>595:<==<=<7??>>7><8::@@??@677<?=D<@:>>@<A@A@=A88389=>=B=BB7;;<@>>=AAAA?>>><;89:==@@BAAA7>=A?>88->A@>90???5
@N9IO0:01013:06023
GACGAACCGTCCTAACGTTGTTCGGAATCACTGGGCTTAAAGGGCGCGTAGGCGGGTGATCAAGTCAGGGGTGAAATCTTTCGGCTTAACCGGAAAATGGCCCCTGATACTGATTGTCTAGAGGGAGGTAGGGGTTGCTGGAACTTCTGGTGGAGCGGTGAAATGCGTTGATATCAGAAGAGCCGGTGGCGAAAGCGAGCAACTGGATCTCCTTCTGACGCTGAGGCGCGAAAAGCTAGGGGAGCGAACGGG
+
CEBBB?A<@@B?AB?BBB=@A?BC?C=A@AABBB;A@6::5;E<;;;ABAA?AAA9@?@A;;6;ABBMDD;BCCF>BCCC>BB@CC?C?B?B@CGD:BB@CDD;CBBBCBBCCC>BBABBBABC>@@;?;;;;.;>BA@@<@=@A>BAB=BC?CCBA>;;;<,:::??:AB@@9999;4;:497<0669<;;;28//////5:88484443-3-3345;9::;;<7<<::8><0<<00/0/)///33-3888
@N9IO0:01013:06036
TACGTAGGGTGCGAGCGTTAATCGGAATTACTGGGCGTAAAGTGTGCGCAGGTGGCCGCGCAAGTCGAGTGTGAAAGCCCCGGGCTTAACTTGGGAATTGCGCTCGAAACTACGTGGCTAGAGTGTGGCAGAGGGAGGTGGAATTCCACGTGTAGCGGTGAAATGCGTAGAGATGTGGAGGAACACCAATGGCGAAGGCAGCCTCCTGGGCCAACACTGACACTCATGCACGAAAGCGTGGGGAGCAAACAGG
+
CC;;;AAA8;;;AACAAA=@<?@@@D@D@BCDDD=;;<BB=CABAA@@@??;@B=@=AA9:8>@AA989733>??8ACBA6@@8??:?8>B9>=5<8</33:??@CBC6BEAA>9709@@@ABBBBB?A><<9909;7=>9B?B?B?BBCCBBBBBB?BBBD;::;@?@A?@?AAAB59:;?;?@@<@;?B<@:;6:<>>99237346;1;+/+/8:::566;<@>@??BB@@@9=000000)0077;5;=<8
@N9IO0:00969:06099
TACGTAGGGGGCTAGCGTTGTCCGGATTTATTGGGCGTAAAGAGCGTGTAGGCGGTCAGGTAGGTCGGTTGTGAAAACTGGAGGCTCAACCTTCAGAGGTCGACCGAAACCCCCTGGCTAGAGTCCGGGAGAGGAGAGTGGAATTCCTGGTGTAGCGGTGAAATGCGCAGATATCAGGAAGAACACCCGTGGCGAAAGCGGCTCTCTGGAACGGTACTGACGCTGAGACGCGAAAAGCGTGGGGAGCGAACAGG
+
BBBB@ABBBB2BBBBCCD@BBC?A;?@@;@B@BC?@??CD>CBBAAAABBD@BB>AACC@BB@?B@>=?6:<A@BB7BA@<@B7;;@@=A?A=B@@@A>AA@@@>AAB0;:::);=<@@AA:::A@DG=BBCC?ABCCBC@C>A>A=@@<@AB;;<HABCBJ?CAABBC;;;BBBDE@C@AA?@@@B9@@@<@@==6=9:3:??@?@B?A=AC=??AD:::?@?@@@@@@C;;;;-;;:;>DD8@@BB@:999:
@N9IO0:00969:06103
AACGTAGGACGCGAGCGTTATCCGGAGTTACTGGGCGTAAAGTGCGGGCAGGCGGTTGGACAAGTGGGATGTGAAAGCGCCCGGCTAAACCGGGCGAGGCCATTCCAAACTGTCTGACTGGAGGGCAGTAGAGGTCGGTAGAATTCCGGGTGGAGTGGTGAAATGCGTAGAGATCCGGAGGAATACCAGAGGCGAAGGCGGCCGACTGGGCTGCACCTGACGCGTGAGCCGCGGAAAAGCCCAGGGGAGCGAACGGG
+
;.<AAAB9A;::@=@::;>@@@>A=AAA?CBCBD9:;;<;)9=@>@D>BCCABB?B@C>B@A;@9;;05<AA@BD6>;:;9/5.55::-:5@=9>A;;4;;@@?B?BB=B;;;CBBBCCB@CBC=BBEBBB@A=@BB=::;A4;5;=@@;@C=@@BB>ABBA<BBAAADCDB@A@@C@BC@C>??A<?@CB>AAA=@<@B>A>B?;;;;0;@@A;;7;@<@00//<<<;47//)///&///(38::+45<<<7;:=2
@N9IO0:00978:06109
TACGGAGGGGGCTAGCGTTGTTCGGAATTACTGGGCGTAAAGGGCGCGCAGGCGGCTGCTCAAGTCAGGCGTGAAAGGCCTGGGCTCAACCCGGGAATTGCGCTTGAGACTGGGCTGGCTTGAGTGCGGGAGAGGATGGTGGAATTCCCGAGTGTAGAGGTGAAATTCGTAGATATTGGGAAGAACACCGGTGGCGAAGGCGGCCATCTGGACCGCAACTGACGCTGAGGCGCGAAAAGCGTGGG
+
BBCA?ACGJG2CDDCCCC@BB@BC@CBE@CCA@@:A@A@D>CD>BBB@@@@?@A;@@@AC@@<@@;;;;AA:;:C=B>B=@@?:40/9277377.7)0)///>96@<<ABBF>5A@B?BB8B<B=BBBB>@?<<78<?8==8=6<,00*//78---///17:==4:57////667:588(-(--(---(-3:;69:928433-32889//)/-(---(-69;=====;:6:<;;;==+8333333
@N9IO0:00983:06081
TACGAAGGGGGCTAGCGTTGTTCGGATTTACTGGGCGTAAAGCGCGTGTAGGCGGGTCGTTAAGTTGGGGGTGAAATCCCGAGGCTCAACCTCGGAACTGCCTTCAAAACTGGCGACCTGGAGCAAGATAGAGGCAAGTGGAATTGCGAGTGTAGAGGTGAAATTCGTAGATATTCGCAGGAACACCAGTGGCGAAGGCGACTTGCTGGATCTTTGCTGACGCTGAGACGCGAAAGCGTGGGGAGCAAACAG
+
B@CAA>ACDF5CDDDBBBAA@=@B6;;B=BBBCC>BBBBC=AACCCBBA??:>==6>:9:=B<??=?BBB3AAAA<A@?8=00,0@@B@D@C@=;=<@AB@=B@BBBB6>>B@BBBB?@@99:8A=AAABA7959A=@@@<@9:+//8885;;A@==:=>?A:?<?AA=<;A?A<@????6;6:@@<AA>>::;;;@=A>>>@<?@??8==;=>7>A@??=>=AA===C@?===6<:;:AAA1<<99:0:<<
@N9IO0:00985:06090
TACGTAGGGTGCGAGCGTTAATCGGAATTACTGGGCGTAAAGTGTGCGCAGGTGGCCGAGCAAGTCGAGTGTGAAATCCCCGGGCTTAACTTGGGAATTGCGCTCGAAACTACTTGGACTCGAGTGTTGGCAGGAGGAAGTGGAATTCCAGGTGTAGCGGTGAAATGACGTAGAGAGTCTGGAGGAACACCGATGGCGAAGGCAGCCTTCTGGGCCAACACTGACGCTCATGCACGAAAGCGTGGGGAGCAAACAGG
+
DFBCCBAB9;:;@@@BBB@D@BCB@C@B@CDDCC=BBBCE=CAABBBAABA?AB>A>A?@?<8;73377777337,37>>(77.3;1728;8=@)81717999338<=6==<::45/55557533..(.37..)22380655/52738133)..773554899;355565...---....948<9:7>AB?<@>?9===:>8====:=666GG8@:=<=;;;>=54555555599333(389=?BB6?@??@;:9;9
@N9IO0:00986:06090
TACGGAGGGGGCTAGCGTTGTTCGGAATTACTGGGCGTAAAGCGCACGTAGGCGGCTTTGTAAGTTAGAGGTGAAAGCCCGGAGCTCAACTCCGGAACTGCCTTTAAGACTGCATCGCTTGAACGTCGGAGAGGTAAGTGGAATTCCGAGTGTAGAGGTGAAATTCGTAGATATTCGGAAGAACACCAGTGGCGAAGGCGACTTACTGGACGACTGTTGACGCTGAGGTGCGAAAGCGTGGGGAGCAAACAGG
+
CCCC?CCDDD3BCDBCBC@CD@CC?C@CACBBBF>CCBCC?CCCB@@A@@@?;;8;DF?DCC@CC@B@@@AA?@C=?>B;A;>>>>>>9??A?C?C?B9:9?AA=B>AABBBAAA@@A@79:?@@@9:3:??<7==189;9>9>8=5::<788>>>?:==AA6=687:<888?A6;;<@;??;===:<===5978151522>>7@==<8=<8///..(..7779=>>:::9<<94;;:::::/::<=>7==>:
@N9IO0:00988:06069
TACGTAGGGTCCAAGCGTTAATCGGAATTACTGGGCGTAAAGCGTGCGCAGGCGGTTTTATAAGCCAGATGTGAAATCCCCGGGCTTAACCTGGGAATGGCATTTGGGACTGTAAGGCTAGAGTACGGCAGAGGGGACTAGAATTCCTGGTGTAGCAGTGAAATGCGTAGATATCAGGAGGAATACCGATGGCGAAGGCAGGTCCCTGGGTCGATACTGACGCTCATGCACGAAAGCGTGGGGAGCAAACAG
+
CCBBBCDD<BB@C<@@BA?B@BAA=>3929@ABC>CBBCC>BBB@@@A;;;=@B>BBB7;;<@CC@BCCCCCCBD;9999*;A8AB;@<A;DCC<B?@@=@BBB?CC=BCCBAA>@<@A@><:89;C=ACEBCBB8BA@???=@=A?CD??@??<>@@ACDC>AABBBA@A999>>><8979=@@B??>881885-5+7386;<<3388)7;;<<777778333<:8;766778)8><:7==,66:67.767
@N9IO0:00998:06066
TACGAAGGGGGCAAGCGTTGTTCGGAATTACTGGGCGTAAAGGGCGCGTAGGCGGCCGCTCAAGTCAGGTGTGAAATCCCCGGGCTCAACCTGGGAACTGCACTTGAAACTGTGTGGCTTGAATCCGTGAGAGGTTGGTGGAATTCCCAGTGTAGAGGTGAAATTCGTAGATATTGGGAGAACACCGGTGGCGAAGGCGGCCAACTGGCACGGTATTGACGCTGAGGCGCGAAAGCGTGGGGAGCAAACAGG
+
CBC:99:DEC3DF9;;;C?AB@BA>A=@7:9>AA<BBABC=CC<9:5?:998;;7;7::9=84:@@BB@BCC>>=3;<<<(77(74<@7@9<BB5B<?@@@CBB>;;:7<CA@ABA=@@@@@=@B?AAAA@@?;=9?9??=A=?:??58883:;:::63739(3,37778;;:=589(---(--603)...:<<7<7:939.929@A?BCCC@B;;7;AB;;;;;;><;;;;;0;:@::::*9=999,9=<:
@N9IO0:01004:06087
GACGGAGGGGGCGAGCGTTGTTCGGAATTATTGGGCGTAAAGGGCTCGTAGGCGGACGGGTAAGTCTGGCGTGAAATCTCCACCGCTCACCGGGGAGAGGCCGCTGGATACTGCCTGTCTGGAGTTCGGCAGAGGACCATGGAATTCCAGGTGTAGCGGTGGAATGCGTAGATATCTGGAAGAACACCGGTGGCGAAGGCGGTGGTCTGGGGCCGAAAACTGACGCTGAGGAGCGAAAGCCAGGG
+
BCAA<ABABA0ABBBABA@BB?@B=B?C@CC@CC>@A;BB<BB<AAA@@@A=??9>???9?A?B@;;:?AA@AA@659>B:;:5:559;@=@@@4=>@@;A5;;@B6:9;CCCB?B9;;BA?AAA?AC@BBB??<?A<@?B?B?B?B?AB?B??>ABA=AA9>9???AAAABBA@@@A4949?;@@@<@=@@=@BC@D@DC@CC>@@;;;;-::??>@.@<<@=A>:9;9;?@@;;;0:929999
@N9IO0:01010:06065
TACGTAGGGTGCAAGCGTTAATCGGAATTACTGGGCGTAAAGTGTGCGCAGGTGGCCGCGCATGTCGAGTGTGAAATCCCCGGGCTTAACTTGGGAATTGCGCTCGAAACTACGTGGCTGGAGTGTGGCAGAGGAAGGTGGAATTCCAGGTGTAGCGGTGAAATGCGTAGAGATCTGGAGGAACACCGATGGCGAAGGCAGCCTTCTGGGCCAACACTGACACTCATGCACGAAAGCGTGGGGAGCAAACAGG
+
ACA=@;;;0;:9>9;;<;+0,0771>6A@CCGDL?B@@@A<AABBB@A@AA=@@5;29?794>====;9:::9=<29:;;.:?8<>;=:=<9=:8=9@=???:::AAF=BBB8::@:><?9989A@?9?CC@=:>:>900*0:=:@=AB>@@=@@<717344(944<<<>>?<;;;;5;<8>:>>?:??=@<>==<=;@AA=9<:=BBC>C8:499>>?BEDBBC@:599444;1:9998<<+<<@AA8=<:6
@N9IO0:01010:06067
TACGGGAGATGCTAGCGTTGTTCGGAATCACTGGGCTTAAAAGCGCGTGTAGGCGCAAGGTAAGTACCTTGTGAAATCCCTCGTCTCAATCGAGGAATTGCTTGGTATACTGCCCTGCTTGAGGCAGGTAGGGGTGCCTGGAACTCTAGGTGGAGCGGTGAAAATGCGTAGATATCTAGAGGAACGCCCCGTGGCGAAAAGCGGGGCACTGGGCCTGTTCTGACGCTGAGACGCGAAAAGCGTGGGTAGCAAACGG
+
997::)//////5595540569>>5;2549:444(4:.444&4A@@?:9:BA;8933-3-393:86659(/////(///(3993338817333;17,3,3883:.338::348C<B?@A499@<@==462222)2223<<.3.3869994//(/6-/(-,,,,&,,,,-33376222==>>8;2:9;;:*99547////&/////&/7999>)4.4883::<<=::444999444444&449444)499999)54<
@N9IO0:00987:06114
TACGGAGGTGGCGAGCGTTGTTCGGAATCACTGGGCGTAAAGGGCGCGTAGGCGGGGCGGGAAGTCGGGTGTGAAAGCCCCGGGCTCAACCCGGGAACGGCGCCCGAGACTGTCGCTCTTGAGTCCCGGAGAGGCGGGTGGAATTCCTGGTGTAGCGGTGAAATGTGTAGAGATCAGGAGGAACACCGGTGGCGCAGGCGGCCCGCTGGACGGAGACTGACGCTGGAGGCGCGAAAGCGTGGGGAGCAAACGG
+
BAAA@CHACFDGB@@?@@;@A?AB>B?CCCBB@@99;;>909:1<AAA?@B>>>?>4@AA;B?BBBBC>BBAAAB>BCDD:CC=?:?D<@;8;=7C>@??BBDC=AA@@@@@???BBBB=A@@B@@:@<@@A@?BBD;AA>A>C?B?C@;??=<=??<?AAB=;;;BAAABA@@@A?;<<2959<??B9;;@BA@;<5;;5;B<CBBB?BAA=A9987<=;0000)/:5//555>46555===1<=<:;0433
@N9IO0:00988:06158
GACAGAGGGGGCAAGCGTTGCTCGGAATCACTGGGCGTAAAGGGCGCGTAGGCGGGATGGCAAGTCAGTCGTGAAATCTCTCGGCTCAACCGAGAAACGTCGGCTGATACTGCCGTTCTTGAGGGATGCAGAGGAGACTGGAATTCCCGGTGTAGCGGTGAAATGTGTAGAGATCGGGAGGAACACCGGTGGCGAAGGCGGGTCTCTGGGCATTTCCTGACGCTGAGGCGCGAAAGCGTGGGGAGCAAACGGG
+
DCCCBBBDDD1DD=A@@@@CA@AB>A?BCCBBBB>BBABB<@@<?A>??@?;<>>9?@??AB?B999::AABBDD@CBA@@@?<@AAA?B?BA@@C=CABA@>@B@@@BA@@A=@?;?A?@ABE>BBC???A@5::@?::7:<@?CD<A?CBACAAA????B>BCCBBBABA???AB;@@<@<@@A?A?BB?BAC@D@CCD>CBBCCAC>CEFE?H@;;=BC@A@AA=@BA@@@8@@@AABB8BBDBD=AAB<
@N9IO0:00992:06117
TACGGAGGGTGCAAGCGTTATCCGGAATTACTGGGTTTAAAGGGTGCGTAGGCGGCTTGATAAGTCAGGGGTGAAATCTTCCCGCTTAACGGGGGCTGTGCCTTTGATACTGTCAGGCTAGAATCGGGTTGAGGCAGGCGGAATGTGGCATGTAGCGGTGAAATGCATAGATATGCCATGGAACACCAATTGCGTAGGCAGCTTGCCAAACCTGTATTGACGCTGAGGCACGAAAGCGTGGGGAGCAAACAGG
+
CCB@=99:4;A>DACBBB@B@@8:89?AABBBA?5;</;;0;B9@@BAB@@;::4;B?AAAC>@@AABBB7@@@A=BCCADD>ABA>A795555$5999A?;?B6A@;:;:;;@;;6:BBBB@CBBC<A?A@@=@@?<>A=@9@AAA=@A>?<>;8?=AABD=?>@B;;<BCBAC@;@00)0)/65080;*//6500)0/6696<A:??:??D@???=@@A@>>:7738@9;9@89:B@<<<2<ABA@6?;;;
@N9IO0:00995:06156
TACGGAGGGTGCGAGCGTTATCCGGAATTACTGGGTTTAAAGGGTGCGTAGGCGGCTAAGTAAGTCAGGAGTGAAAGTTTGCGGCTCAACCGTAAAATTGCTTTTGATACTGCATAGCTAGAATTAGGATGAGGTCAGCGGAATGTGGCATGTAGCGGTGAAATGCATAGATATGCCATAGAACACCAATTGCGAAGGCAGCTGGCTAGACCTGGATTGACGCTGAGGCACGAAAGCGTGGGGAGCGAACAGG
+
BBBDACCC>AA@C@A@A@?ABBAB@F@B@BCBBB=AA?BC>CI<@ACBBAA=9949AA=A?@:???884:@A@BD>BBB<A@?9>C:96:8@?AA?6@8:9BCC:BBBACAA????@@?>BC;D@DCACBB=C@CAABBC=A=A?AC?DC:;;BB@B@CBCD>CCCCDCBBBBAAA>B:::A;AAB8@8A5>@@@5:7<<@ABB9BB=<<<9==9BB9955=CB?@@>@>??==8@899CCC9BBBBB??>>=
@N9IO0:01007:06111
TACGTAGGTGGCAAGCGTTGTCCGGATTTATTGGGTTTAAAGGGTGCGTAGGCGCCCTGTAAGTCAGTGGTGAAATACTCCAGCTTAACTGGAGGGGTGCCATTGATACTGCAGGGCTTGAGTGGAGTAGAAGTAGGCGGAATTGACGGTGTAGCGGTGAAATGCTTAGATATCGTCAAGAACACCGATAGTGAAGACAGCTTACTATGTTTCAACTGACGCTGAGGCACGAAAGTGTGGGGATCAAACAGG
+
AAB>>00+00+0@:<@BB;<<D@>7AAA:@C>B@4::)73(7;1448<<:?;:;9A9AA@@=@BCBCBB=A@@A;AB@@B=?@BB=@=@@B?BKGI;C@@=@B=BBBBCBDBCCC<@>5;:?;;5;BC@@A@AABCACCAEAD>BBCCAIGD@@@B?BCCC=BB@?<?@AABC:;;AA@CG?BDB8:;DAA;;;<A@A@@@C>@@CC;;;B=AA?CCBAA@A0000*0A;888-7=??@BB2AB@AC;::;;
@N9IO0:00967:06200
TACGGAGGGGGCAAGCGTTGTTCGGAATTACTGGGCGTAAAGGGCGCGTAGGCGGCCTGTTGCGTCAGGTGTGAAAGCCCCGGGCTCAACCTGGGATGTGCACTTGATACGGGCGGGCTGGAATCCGGGAGAGGATGGTGGAATTCCCAGTGTAGAGGTGAAATTCGTAGATATTGGGAAGAACACCGATGGCGAAGGCAGCCATCTGGACCGGCATTGACGCTGAGGCGCGAAAGCGTGGGGAGCAAACAGG
+
CCCC@A?A?A0CC=BB:;65;8@A7@=@<@@BA@9@;;:C7C?@C<<<==<8<=24-398)/-----/599ACCD>CDDD;DD=AACB=A<@A@:@@@ABECCB9;;=BBDD>CCC=BBB@F=?@?CC8;:AA=AAA?AA@C:;:;D<@@BC@@AAA?BBBC8<7;@BA@@CAA?@E@D@CC>A@B?BBBB?A@@=@<A=9506=@@B?;;:;@CBCABBA@:49<<3<9;;CE=CBB@@@?3?@AAB=@@?=
@N9IO0:00976:06179
TACGAAGGGGGCTAGCGTTGTTCGGAATTACTGGGCGTAAAGCGCACGTAGGCGGATATTTAAGTCAGGGGTGAAATCCCGGGGCTCAACCCCGGAACTGCCTTTGATACTGGGTATCTGGAGTATGGAAGAGGTGAGTGGAATTCCGAGTGTAGAGGTGAAATTCGTAGATATTCGGAGGAACACCAGTGGCGAAGGCGGCTCACTGGTCCATTACTGACGCTGAGGTGCGAAAGCGTGGGGAGCAAACAGG
+
ECCDB;?@?@0ABCCCCC@CC@DC@C=A?AABAD>9;;BB;@@@@D;<=GCACC@CCCCC<@>@BBABAA5;;AB8@@B0;;:-9@=<9??=.?:>:??@@?BC=BBAA@@@@8@A;::C?AA@??B?B<???<@===00,0<@;@<A:99??@?:;4:??=8?;888@CC???=@A=994:=:89;??=@9@00+0;00+0@==@BB?BC=@@@BBBBBC;;;BCC@CCCBBB;@@BBBBB<CCCCD>AAA?
@N9IO0:00978:06181
TACGGGGGGGGCAAGCGTTGTCCGGAATTATTGGGTGTAAAGGGCGCGTAGGCGGATTTGTAAGTCAGTGGTGAAATCTCGGGACTTAACTCCGAGTCTGCCGCTGAGACTGCCATGCACTACAGGGATGAAGGAGATGATCCGTGTACGTGAAATGCGTAGATATCGGGGCGAAAGGAAACACCCAGTGGGCGAAAGGCGGTTTTCTGGTCCATAACTGACGCTGAGGCGCGAAAGCGTGGGTAGCAA
+
A@99999999"9<49;;;=@CHAFIDAD@CC@CC=B@BEF>CC>BCBCBCC?CB@CCC>CCD<@?CBBBA?BBBD<@@BBBB<AAB>A<@BC=??DBBAAA>ACBBAA?>8.,),,,,,,,,-///)/---(-(,,,-///-(-,,***,-///(33333888786----&----(-(--(--//)/5555)5555)55;;.555&5<<6;;6833-38889555=<<7334433(3333<<2;5//99
@N9IO0:00979:06181
GACGAGGGGTGCGAGCGTTATTCGGAATTATTGGGCGTAAAGGGTGTGTAGACGGCATATTAAGTCTGTTGTTAAATCTCCCGGCTTAACCGGGAATATGCGATGGATACTGATGTGCTCGAGGATGGAAGAGAGAAGTGGAATTCTCGGAGTAGCGGTAAAATGCGTAGATCTCGAGAGGAACACCAATGGCGAAGGCAGCTTCTTGGTCCATATCTGACGTTGAAACACGAAAGCGTGGGGAGCAAACAGG
+
BBCCCCCC9CECCBA@@??BC@CE@B@B@CD@DJ????BC?CE=BA@@@@??997:AAAC@C=@??:;;<AA<BC=CB;;;7;=BA=B?B<AB=A?CCCCCBBBB>BBBBCCCBBBBBBABCC?B@@;@<@@AA@@=@AA>A<@:@99:=A>>::9:53778-3;@CB:;;@>==>9444./178816)//)///6;6:=B@A<BB@C@BB@AAABDB@@@@@<@CB=BCBBAA:?;;;;;;.;:;BC=@@@?
@N9IO0:00984:06183
TACGGAGGGGGCGAGCGTTGTTCGGAATCACTGGGTGTAAAGGGTGCGTAGGCGGTCCGTTAAGTCTGATGTGAAAGCCCTGGGCTCAACTCAGGAATTGCATTGGAAACTGGCGGGCTCAAGAGTACCGGAGAGGGAAGCGGAATTCCTGGTGTAGCGGTGAAATGCGTAGATACCAGGAGGAACACCGGTGGCGAAGGCGGTTTCCTGGCCGAGTACTGACGCTGAGGCACGAAAGCGTGGGGAGCGAACGGG
+
BACC=;:;:;*9@@<@CCACCACDAD?ABC@;;:/5999@0;9/5<9>@;;49A7A@:>@=A?CCFJDD@?AC>>6;A>5DB=6?@BB:BB<<B?B?A:58<=8<8<;199;7;AA8A?@?<8777993:2;8:AB<B>CFC?B593:;992:>:::?@<ABBB>BAACBB???@A=?>;>B@D@CBB;?677.32:7=17805808055283:888...6556888775<<;::9158AAAED5===;<:8888
@N9IO0:00984:06192
AACGTAGGACACGAGCGTTATCCGGAGTTACTGGGCGTAAAGGGCGTGCAGGCGGCGTGGTAAGTCTGATGTGAAAGCTCCCGGCTCAACCGGGAGAGGACATTGGAGACTGCCAAGCTCGAGGCAGATAGAGGGCTGTAGAATTCCGGGTGTAGTGGTGAAATGCGTAGAGATCCGGAGGAATACCAGAGGCGAAGGCGGCAGCCTGGGTCTGACCTGACGCTGAGACGCGACAGCATGGGGAGCGAACGGG
+
B7BBBBB@BBB@@@B:::?BBB?B?AAA>ABAAC>;<;CD>DD>AA@@@@?>@B=;;;;@CDACCCCCCCDE@::)///00+/49AGE<B:CH=BCCC?BA;;;?7;;B;;;=7;7;==<===9====C=B=D@8@==<<<@9A9=;>>8656::;B;ABAA<ADDCBBAB;;9?5>:@=9B@CCF?BBDGAGCC?C@996:C997;CC=CBBBCC@DCBBBBA@@@@@=@=@@@@DDCBCC6@?@::4:AA9
@N9IO0:00984:06196
TACGTAGGGGGCAAGCGTTGTCCGGATTTACTGGGCGTAAAGAGCGTGTAGGCGGCCAGACAGGTCTGTTGTGAAAACTAGAGGCTTAACCTCTAGACGTCGCAGAAACCGTTTGGCTAGAGTCCGGAAGAGGAGAGTGGAATTCCTGGTGTAGCGGTGAAATGCGCAGATATCAGGAAGAACACCAATGGCGAAGGCAGCTCTCTGGGACGGTACTGACGCTGAGACGCGAAAAGCGTGGGGAGCGAACAGG
+
EB@C?;;;;;*5949:9;89=@9C8>@>3:::>>6<655C5@@@@@@@=;:900+0)0:=@??<<A@@@6AAAAAB.70=00/(/65=9=9>>B87738339::<<<192333(33;>???CCC@C@B?B@@<@@BBCC@CBDAFAEF@CCAAABB?B;;<0;;;@BB:99BA???1928?;?@@=@?AA?BBB?A>ABB@A@CCCCC<@@A=@@AA???A@@@@@;;;A;;;;&:9599==066BB>8><<7
@N9IO0:00988:06168
TACGTAGGGACCAAGCGTTGTTCGGATTTACTGGGCGTAAAGGGCGCGTAGGCGGCGTGGTAAGTCACTTGTGAAATCTCTGAGCTCAACTCAGAACGGCCAAGTGATACTGCTGTGCTAGAGTGCAGAAGGGGCAATCGGAATTCTTGGTGTAGCGGTGAAATGCGTAGATATCGGGAGGAAGGCCGGTGGCGAAGGCGGCGCTCTGGAACATTTCTGACGCTGAGGCTCGAAAGCGTGGGGAGCAAACAGG
+
AABBBCCC>BD?B8;;AA=;;599.39A;A9:9B=A;;;C>CE?BBBBCAA@997:@>@;00-0;@@@A7::>BB:@B;9:@@@@<<<8<<<<99344.4.5.554:99:CBBBDBC@@@;;;;;;AAA?BCC;@@;@::2:6:5:C?B?CC@@@@D=@@BB=BBBBBBAAA@@@AB;?@?E?B?A?B<;;9;BC?B?BE@BCCBBBD?C>?;;;/;BA@AAA@@@@<@AA;;<0;C@AABB3AA;;;0;;;5
@N9IO0:00993:06179
AACCAGCACCTCAAGTGGTCAGGAGGGTTATTGGGCCTAAAGCATCCGTAGCCGGCTTTGTAAGTTTTCGGTTAAATCTATATGCTCAACATATGGGCTGCCGGGAATACTGCACAGCTAGGGAGTGGGAGAGGTAGACGGTACTCCGTAGGAAGGGGTAAAATCCTTTGATCTATGGATGACCACCTGTGGCGAAGGCGGTCTACCAGAACACGTCCGACGGTGAGGGATGAAAGCTGGGGGAGCAAACCGG
+
@7@?AAAFC?BBD:;;A=AABC<BBB<A?AA=AA<A=AAC>BBCBB>AA:::;@9@BB9??A?999:+9=9>9?A=?>>ACB<;;@BA><;;CCGG=AAAA<??:??BB??@CBBBBBA?@A<AB???:?@@B<@::;AA=ABAAAACCBA>B4;;;*:@@@0@C2;9.9=>@B@@B>B@BBB@CC@CC@@=ABB>B?AA?ABB@@:>@@9>>A:99?BBCB<@@999,999>>389;=A@A1B???D8?;>8
@N9IO0:00994:06181
TACGGAGGGAGCTAGCGTTGTTCGGAATCATTGGGCGTAAAGGGCGCGTAGGCGGCTTGGCAAGTCAAAGGTGAAATCCCTCGGCCCAACCGAGGAACTGCCTTTGAAACTGCCTGGCTTGAGGCCGGGAGAGGGTAGCGGAATTCCCAGTGTAGCGGTGAAATGCGTAGATATTGGGAGGAACACCAGTGGCGAAGGCGGCTACCTGGACCGGTTCTGACGCTGAGGCGCGAAAGCGTGGGGAGCAAACAGG
+
CCBB=AAA:ABBCBBABB;>?=@@=@@BBCC@CB=ACBBB=BD>CC@@?@@;=>9>@=?;A?9;;777*9>BAAA9AAA<AAC@CG<@>@=??B?B?B????AA9>>?9???@=AA=AA=AAA?A?BB<AABBC<BBBA@=@<@<@C<?ABBBBBA@<@??>5?A?@@BBBABA=@A:8949=@?B>A>???C@@=?=::4:@@@=BB>BB>B>B?B@BA@>9:::93:???@@9>>>=>>>2==AAC<AAB<
@N9IO0:00997:06191
GACGTAGGGCGCGAGCGTTGTCCGGATTTATTGGGCGTAAAGAGCTCGTAGGCGGCTTGTCGCGTCGACCGTGAAAACTTGGGGCTCAACCCCAAGCCTGCGGTCGATACGGGCAGGCTAGAGTTCGGTAGGGGAGACTGGAATTCCTGGTGTAGCGGTGAAATGCGCAGATATCAGGAGGAACACCGGTGGCGAAGGCGGGTCTCTGGGCCGATACTGACGCTGAGGAGCGAAAGCGTGGGGAGCGAACAGG
+
ECBCCCCD>:;;@AA;;;?BBC@E>AAC;@@6;;0<A@@@<B;:;>>@A;;5;;5;D;@@BBBBB?:;;=@@AAGD9A@?CCC:AAAB?BBB8B?BB?>>=?;@@:999:BB>BBB@>@@BAB@>@?;:::>>2;:9AAA?B@B?B?BC@???BBBB@BCBC>BBBBA@@A@BBBBB=@@<?<@A@=B<??;?BA>B>BCC<BBBBAAA<@;@=??@>?>A@@AAAB?B@@:::.;99:ABB6AA@@@=@;;6
@N9IO0:01003:06204
TACGTAGGCAGCGAGCGTTGTTCGGAATTACTGGGCGTAAAGAGTGTGTAGGCGGTGCTCCAAGTCTGGTGTGAAATCTCCCGGCTTAACTGGGAGGGTGCGCCGGAAACTGGAGTGCTAGAGGGTGGGAGAGGTAAGCGGAATTCCGTGGTGTAGCGGTGAAATGCGTAGATATCAGGAGGAACACCTGTGGCGAAGGCGGCTACCTGGCCATGTACTGACGCTGAGATGCGAAAGCGTGGGGAGCAAACAG
+
CC<<<;:15;@@;@AB<>:B<9<<7<8=7;;<>?7<;=<>/55<;;;C<??9?>6?BAA<8A7;444=7@<=A@;3:::;;3;7<>4<6A<77.393(3A<>?5@296/6=91;995:?>?9=6/6<6/555=4??3?>;08(.(.(..9268;;;77378890988888777555??:==;?<???:;;;:5:56058<;49955.5;6;5;;5548<:::<<<<<<<<;;;;;3;B<;;;;0;;;;=6==?
@N9IO0:01005:06177
TACGTAGGGGGCAAGCGTTGTTCGGAATTACTGGGCGTAAAGGGCGCGTAGGCGGCACGGCAAGTCGGGAGTGAAAGCCCGGGGCTCAACCCCGGAGGGTCTCTCGAAACTGCCGAGCTAGAGTGCGGAAGAGGCAATCGGAATTCCCAGTGTAGCGGTGAAATGCGTAGATATTGGGAAGAACACCGGAGGCGAAGGCGGATTGCTGGGCCGACACTGACGCTGAGGCGCGAAAGCCAGGGGAGCAAAGCGG
+
CCCC@>>>>>0@B9B;;:=@<:<A>A>A6:;@BC>BAABD=BB<BBCBBBB?BB?BAA?4==5<<:93(3=7>@A>BCE>DCC:BBBB>AAA2:30>;5;=0/////6.66788<9=9797;;;799<A>ABB?BA<@@@<@>A?AC<CBBBB@A9939773*7;9738;;@A@;A?:?6;?2;=?89639.:;A>A>AB3:3178333(349788:==<==;5522+225266.22+2555)555591889;
@N9IO0:01007:06190
TACGAAGGGGGCTAGCGTTGTTCGGATTTACTGGGCGTAAAGCGCACGTAGGCGGATTGTTAAGTCGGGGGTGAAATCCTGGAGCTCAACTTCAGAATTGCCTTCGATACTGGCTTTCTAGAGGCTGGAAGAGGTTAGTGGAATTCCCAGTGTAGAGGTGAAATTCGTAGATATTGGGAAGGAACACCAGTGGCGAGGCGGCTAACTGGTCCAGATCTGACGCTGAGGTGCGAAAGCGTGGGGAGCAAACAG
+
;55;;.5555$5;A@CDC<@;7@I2;;A46966?6@AA=@7CBB;;6@AA@8B<9>>:>>8A46:>>>>>+@:::3:<5@@5:55A@;7;;6:?8:16)//05056-0/;@;5B@=188::A<588C7;4<884968>886:38/:5,7582262;=4855=)8+22222255?4@:08292<05555=6992:/..27:2/.24=66*..)..9/22?C<?<;<;;7;;==@>/44;4444&44=9>2;55
@N9IO0:01007:06206
TACGAAGGGGGCAAGCGTTGTTCGGAATTACTGGGCGTAAAGGGCGCGTAGGCGGCTTATCAAGTCAGGCGTGAAATTCCCGGGCTCAACCTGGGGGCTGCGCTTGATACTGATGAGCTTGAATGCGGGAGAGGATAGTGGAATTCCCAGTGTAGAGGTGAAATTCGTAGATATTGGGAAGAACACCGGTGGCGAAGGCGGCTATCTGGCCCGTGATTGACGCTGAGGCGCGAAAGCGTGGGGAGCAAACAGG
+
@<65<4;<<<+>>7@;<<8<>:>?:C:C;B<BG?8CAAA>5A<6@::A<=B9BB9<<9:::;6;:===5:33399296;=3::3333349388989)33;888:6=9@<433AA:88@;8A>7555@90:@;;:>B::54.8-95:;3;?;;<<A9646BD=4?8:=<C>>B=<7@<)9-39-7445:344.9@@5>.443999@<@@5?;3:B;9605=@@99444.5@?<B>/54A5555&5999:15957
@N9IO0:00968:06256
CACGGGGGGGAGCAAGCGTTGTTCGGAATCACTGGGCGTAAAGGGCGTGTAGGCGGTCAGGTAAGTGGAACGTGAAATCCCTCGGCTCACCCGAGGACCTGCGTCCCATACTGCTTGGCTTGAGTACGGGAGAGGATGGAGGAATTCCTGGTGTAGCGGTGAAATGCGTAGATATCAGGAGGAACACCGGTGGCGAAGGCGTCCATCTGGCCCGATACTGACGCTGAGGCGCGAAAGCTAGGGTAGCAAACGGG
+
BA;;;;;;;"95596;:951597::7;:==BB;;9,999<A=DE>DCCCBBC@BC>B;:;@BC9CBC8;8;<;?C;4A<<4:>D<ABBAAC?CCC=@?>BBAAABD>CBBC9:9B;?9>A?ABBBBCCC;AABB?BBB>???B?A?A?BB>B;;;;;B?BA??9?@@AB@AA:;;@@B5;;@B@AAA7;8;B=ABA=A?ABBE@BBBAA=AA;@@??@===9;;@AAA=;;;BCE;@?????6=??9;;6;@C=
@N9IO0:00975:06258
TACAGAGGGGGCAAGCGTTGTTCGGAATTACTGGGCGTAAAGGGCGCGTAGGCGCCTGCTAAGTCGAACGTGAAATCCCCGGGCTCAACCCGGGAACTGCGTCCGAGACTGACAGGCTTGAATCCGGGAGAGGGATGTGGAATTCCAGGTGTAGCGGTGAAATGCGTAGATATCTGGAGGAACATCGGTGGCGAAGGCGGCATCCTGGACCGGTATTGACGCTGAGGCGCGAAAAGCCAGGGGAGCCAAACGG
+
CCCAAACHDD5AB>BBBB@BC@DEAF?B?BB?AA=899BB=BF@ABABB@?=889;=@ABA<>@AAA?;;<BBB<BBCC;CD>BBBC@DD>CC=C?A9;;;:9?CBBC=;;DAAAACC@CD<?@?BE=A???D>BBBCB?B998:?BB>BBBCCBB>B@@A<AA@A?@@ABA;;;A?@@=@=???AA?AC=@@B?B?BB=@@BB?AB?A@@C@@@@=@AB@AAAAA<A@@<;;;*;?899<9./00)/:.77:
@N9IO0:00978:06244
TACGGAGGGGGCTAGCGTTGTTCGGAATTACTGGGCGTAAAGCGCACGTAGGCGGCTTTGTAAGTTAGAGGTGAAAGCCCGGGGCTCAACCCCGGAATTGCCTTTAAGACTGCATCGCTTGAACGTCGGAGAGGTGAGTGGAATTCCGAGTGTAGAGGTGAAATTCGTAGATATTCGGAAGAACACCAGTGGCGAAGGCGGCTCACTGGACGACTGTTGACGCTGAGGTGCGAAAGCGTGGGGAGCAAACAGG
+
ABCCBBBCBB,AB;;;BB=AB=@C=C?A?A@@@@<@@@BJ?CCCAAAB::;@AB>BCC?BBC@BB>BBCB=@@@@;@?C;AAA9AAA@:>??3?<B@C?BB?DD>B>AA?:<>?A=ABB@CF@965@A795;94>:44:47;8B9B?BBA977AAAA?:33=,3.39377@@??:??6?>B?<>>>7;=>>:7:7/52<=;>AAAAAA<@@>>>;<<=BA?>?A???:8::@@@9@BAADDD3@?<<<599:<
@N9IO0:00980:06244
GACAGAGGCCACGAACGTTGTTCGGAATCACTGGGCATAAAGCGCACGTAGGCGGCTAGGTCCGTCCGATGTGAAAGCCCCCGGCTCAACCGGGGAATTGCATCGGATACAGCCTGGCTTGAGGACGGTTGGGGTGAGTGGAACTCCTGGTGGAGCGGTGAAATGCGTAGATATCAGGAGGAACACCGGTGGCGAAAGCGGCTCACTGGACCGTTTCTGACGCTGAGGTGCGAAAGCTAGGGGAGCAAACGGG
+
CGCBBBC@C=@@@@<;;;4::;@A?C@CDDBBAA<AABBC>B???A:;;BB>BB9BBBB9BB9BA?6AB779@B;(3:777';3?==;9?=A@@6@<@9>??:99=???BB>><@@<@>:;;99>997;;???2==;=;B<@;>>C=@@<>>:;;=>9@>DD;687;;==<?:;;?A:>>5;5;:76>8=<4<::5-57=8>>@A@@@<AA=<<=7<>>?=?B==9:5;<<:87.7667=KE5?=>BD:AAA6
@N9IO0:00986:06239
TACGGGGGGGGCAAGCGTTGTTCGGAATTACTGGGCGTAAAGGGCGCGTAGGCGGCCTGCTAAGTCACACGTGAAATCCCTCGGCTCAACCGGGGAACTGCGTGTGATACTGGCGGGCTTGAATTCGGGAGAGGGATGTGGAATTCCAGGTGTAGCGGTGAAATGCGTAGATATCTGGAGGAACACCGGTGGCGAAGGCGGCATCCTGGACCGAGATTGACGCTGAGGCGCGAAAGCTAGGGTAGCAAACGGG
+
BBBCCCCCCD"CC@CCAA=AB@AA=A?C>BBCBC<;;;BD;BA=ACB:;;;<;<.:8@=@;;4:;9::;;BBCCC6BCB>CCD@CCCB=@:?AA3@9@@B;;;BBA;:;A?>9:;90;A=BC:;;;CC=BA@@C>CBBDC@C8:8:=C@?CBBBCBB>A@?=9@@;;;@@A@@::9C=CA@E=@@F@C>@@6<;A>B?DD@ECCC?EB?@@<;;;@@=@AAA?@@@?;@@;;;;0;>==;>4=@@>>>59;;;
@N9IO0:00999:06253
TACGGAGGGAGCAAGCGTTACTCGGAATTATTGGGCGTAAAGGGCGCGTAGGCGATCTGCCAAGTCCTGTGTGAAAGCCCAGAGCTTAACTCTGGAAGTGCACAGGAGACTGGCTGGATTTGAGTTCAGGAGAGGAAGGCAGAATTCCCGGTGTAGCGGTGAAATGCGTAGAGATCGGGAGGAATACCAGTGGCGAAGGCGGCCTTCTGGACTGACACTGACGCTGAGGCGCGAAAGCCAGGGGAGCAAACGG
+
CCBB?BBB>BBCD@BBBC@C?@@B=?;?=AC=A?6@@9:9(33(3344///)/:99:558?A?A??=?A@ABBAB<;<<0<@AA@E@C@CCCDCAC@B:::CBBB?BCAAAA6;;@;;;;0;;:;2:>>9>@@@=A=A>@@BB?B>BC>C@DDCBBAA>AABB=BBBFBBBBA>?;;;0;@;?<@AA?C???=AA@=A=AB?B?B=@>C?BBBBBBDBBB???BBBAB=;<;CBD:;;6;AAA-::;;C;;;;
@N9IO0:00965:06266
TACGGAAGGGGCAAGCGTTGTTCGGAATTATTGGGCGTAAAGGGCGCGCAGGCGTCTCATATGTCTGCTGTGAAATCACACGGCTCAACCGTGTTCAGCCGCAGAAACTGTGAGACTTGAGGCTGGGAGGGGCTGGTGGAATTCCCCGTGTAGCGGTGAAATGCGTAGAGATGGGGGAGAACACTCGTGGCGAAGGCGGCCAGCTGGACCAGTTCTGACGCTGAGGCGCGAAAGCGTGGGGAGCAAACAGG
+
CCBC>B?@A@8@C?A@9;55;8<=:=;E@CC:D@8@A@BC4?<5555<?A@?;;5;>@@@@@@@DBAAAA@<<>8?CCBBBD8;;<<7:/55:95:9330449=?A:??CA@ABBB=7@AA8==B=4;@AA9CCC?CC=A<?;?@@2>::9@@@@>@CJM?BBDB@@@@;;:====,<<;9=99:>:>B8B>?=?799?C@@C@CC?BC?BBB>AABAAA@??@@;@@A@AB<A???@@@5::AAC=::;=
@N9IO0:00991:06293
TACGTAGGTGGCAAGCGTTGTCCGGATTTATTGGGTTTAAAGGGTGCGTAGGCGGCTTTGTAAGTCAGTGGTGAAATATGGCAGCTCAACTGTCAGGGTGCCATTGATACTGCGGAGCTTGAGTACAGATGAGGTAGGCGGAATTGACGGTGTAGCGGTGAAATGCTTAGATATCGTCAAGAACACCGATAGCGAAGGCAGCTTACTAGGCTGTAACTGACGCTGAGGCACGAAAGTGTGGGGATCAAACGGG
+
CCCCCDD@@@>@C=AABB?BBD@C=AAB>@@?BA<AC8::5:?9:::A@@B=:949AA5;9B=@ABBBBC@CBBB=BCBB@B??>@>C?BBBBBBBA<A@@<@B@ABAB@@?BB?@??B?BABBC889>>>>>9>@A>BB@C>B>BBBB?BBA@ABB>AABC>C@A@@BAABAABABBB?BB?BAAAIGHDBB;;7;=A@@AB=@>@;;4;9:@@<@@@@ACCDA@?<:98ABB:@@BAABC9BAAAE?CCC=
@N9IO0:00992:06281
TACCAGCACCCCGAGTGGTCGGGACGATTATTGGGCCTAAAGCATCCGTAGCCGGTTTTACAAGTCCTCCGTTAAATCCAACTGCTTAACAGATGGGCCGCGGAGGATACTATAAGACTAGGAGGCAGGAGAGGCAAGCGGTACTCAGTGGGTAGGGGTAAAAATCCGTTGATCCATTGGAAGACCACCAGTGGCGAAGGCGGCTTGCCAGAATGCGCTCGACGTGAGGGATGAAAGCTGGGGGAGCAAACCG
+
CBB?BABABAA3@@@@@<@@@@:@@@A@5;:299)98<<=454>::7<??;?994;<<07989===<AB8:>8A=344282733/8493////333(3,339687288888@@A>@??:>:5:909/0).7..(3;,33>4:::8883339193222&22222$25.55423/8389(/*/5;:@6;;5<;:98<88+2225+55+290625,2<<699966...5...'26677/7<55555'59:::(5+5
@N9IO0:01001:06266
TACAGAGGTGGCAAGCATTGTTCGGATTCATTGGGCGTAAAGGGTCCGTAGGCGGTTTGGTAAGTTGGATGTGAAATCCCACAGCTTAACTGTGGAACTGCATTCAAAACTGCCAGACTAGAGTGTGGGAGGGGTGAGGGGAATTCCCGGTGTAAGGGTGAAATCTGCAGAGATCGGGAGGAACACCAGTCGCGAAGGCGCCTCACTGGCCCACTACTGACGCTCCAGGGACGAAAGCTAGGGTAGCAAACGG
+
EDA<<;;5;;59=37:??;@@@BB@AA>AAB=AA=@@A@A<AE=CC>@ADC>@A?BB=B?B@;=?4;4;BBABCE=ABA;@@;;;C>D>A@@;:2:9=99;;6<CCD@2A??@<B@@@>>995@@<BB<CCBC9CAABCC:C@C@BD;@;:;9924=3;;@@8669@A@?;;;>>@@8==9<7;:@6@:>>>:>83834492333377-785899<433338<8858??9?989=7==9=?<1;98:?@8766
@N9IO0:01006:06289
TACGGAGGGTGCAAGCGTTGCTCGGAATTATTGGGCGTAAAGGGTAGGTAGGTGGTCTCATTTGTCTGGGGTGAAAGCCTTGAGCTTAACTCAAGAAGTGCCCCAGAAACGGTGAGACTGGAGTCCTGGAGAGGGTCGTGGAATTCCCGGTGTAGCGGTGAAATGCGTAGAGATCGGGAGGAACACCAGAGGCGAAAGCGGCGACCTGGACAGGTACTGACACTCAACTACGAAAGCGTGGGGAGCAAACAGG
+
DICGAAAA<AB@D@BBBC@BABCC?B>B>BB8@D=?@?CC@BD>CAA>A@@<::6;BBB@AA;AAAACCC;CBBB<BB<?<??==@6;5;@;;5;B;>?::9:&9;??295.559<<BBD@BB@BAJF@CBCCE=BBCCC@C@B?BB<B?BBCAAAA?ABCC=B:::@ABBA@??AC=AA>A@ABB@BBAA>AAAB9@@B@BBCD>A@@BB@@<@AA@@ABBBBBB>BBBBBBB;B;;;CEE;<=;CG?CBI>
@N9IO0:01008:06308
TACGAAGGGGGCTAGCGTTGTTCGGAATCACTGGGCGTAAAGCGCACGTAGGCGGACTTTCAAGTCAGGGGTGAAATCCCGGGGCTCAACCTCGGAACTGCCTCTGATACTGTTGGTCTCGAGTCCGATAGAGGTGGGTGGAATTCCTAGTGTAGAGGTGAAATTCGTAGATATTAGGAAGAACACCGGTGGCGAAGGCGGCCCACTGGATCGGTACTGACGCTGAGGTGCGAAAGCGTGGGGAGCAAACAGG
+
CCCAA>ADCC5CB@@BBB@BB@CC?CAAABCCCD>ABADI?CCB:9;BA<<800+0000,0C=BBBBBDD:BBBB>BDD>CDD:A@@@@D?A0000<@0006;:<?@AAAAA@8;7;B@@@;;;G=@@@?999<AAB>BC?C?C@B@BBBBBDB@?@?AAAB<A?CBBB@@@CD=@@40,0;;=00,079:9>=@=A?BB?CB9:9AA2777337;;??;=>=<=<?;?@>>;A5;;8;A==.>AAA;35264
@N9IO0:01013:06269
TACGTAGGGTGCGAGCGTTAATCGGAATACTGGGCGTAAAGCGTGCGCAGGCGGTGCTGTAAGACAGGCGTGAAATCCCCGGGCTTAACCTGGGAATGGCGCTTGTGACTGCAGTGCTGGAGTGTGGCAGAGGGGGATGGAATTCCGCGTGTAGCAGTGAAATGCGTAGATATGCGGAGGAACACCGATGGCGAAGGCAATCCCCTGGGCCTGCACTGACGCTCATGCACGAAAGCGTGGGGAGCAAACAGG
+
CDBAACBB<AA@B@@@AA<@=@AA@B8;:@944)449<<4=<;>?=@@@=9?@;=?A;=9969??BC>BABBCE=BABA9AB=BB=@<@=?@@0;6:A=ABCC7;;@@@BBEDIFEDCC?BCCCCC>@@AAABBB0;;;=A;@<@=A?CC@@@@?????AC:999?><???B@@==900)06;88*/8;;2;>>6>;AA579DC1>??8?5<;@=<80////6::9<;>875>6;000000(/5868(5:94
@N9IO0:01013:06287
TACGAAGGGGGCAAGCGTTGTTCGGAATTACTGGGCGTAAAGGGCGCGTAGGCGGCCGATCAAGTCAGGCGTGAAATTCCCGGGCTCAACCTGGGGGCTGCGCTTGGATACTGATTGGCTTGAATGCGGGAGAGGATAGTGGAATTCCCAGTGTAGAGGTGAAATTCGATAGATATTGGGAAGAACACCGGTGGCGAAGGCGGCTATCTGGCCCGTGATTGACGCTGAGGCGCGAAAAGCGTGGGGAGCAAACAGG
+
CCB<99;DDD5CB8<@@;<;=@EE9B?B?BAADD=AAAAB8AA<@@?BBCB?BB?B>BACBB=@=<<<143:>@=8A=BB=B=;>=>?=@<?@@@>,73333333818<=?=AAA;?;?A>BF?BBCDC=????>@@??@@7>6?6?=0;8333777<4:577060-,,,,,4457499'2+22+288282;=9ABB@B?BD:;<DBBBB?BA<ABBAA>AAB@@@AAA=;;;;;<<&;=??===0=====3;<<9
@N9IO0:00967:06329
TACGTAGGGTGCGAGCGTTAATCGGAATTACTGGGCGTAAAGGGTGCGCAGGCGGCGTCGCAAGTCAGGCGTGAAATCCCCGGGCTTAACCTGGGAATTGCACTTGAAACTACGATGCTGGAGTGTGGCAGAGGGAGGTGGAATTCCACGTGTAGCGGTGAAATGCGTAGAGATGTGGAGGAACACCGATGGCGAAGGCAGCCTCCTGGGCCAACACTGACGCTCATGCACGAAAGCGTGGGGAGCAAACAGG
+
CC=9;CCE=BBCCCCBBB?A7;<A;B?C@DDBBB=@@@BG6;;69@<@@A<9AA6@9444358559@@<ABBBBB9;;;;.:@6@B>B@C@DDD>D?B8;;B@A7;;A;ABB@BB;<<AB@AABBBC?BBBCCD=@>;::6;@C?C@CBCBBBCCAA;?:;;0;9:>A?A?@555:<5>?=A=?@??BB@A=@AA?A>A@::6:@=@AB9@:@=@AAAA@?@????:>?=>;44)5;;;ACC:BBBBB<BAA=
@N9IO0:00974:06349
TACGTAGGATCCGAGCGTTGTCCGGATTTACTGGGTGTAAAGGGTGCGCAGGCGGACTGGTAAGTCAGTGGTGAAATCTCGTCGCTTAACGACGAAAACTGCCTTTGATACTATCAGTCTTGAGTCCGGTAGAGATCTGTGGAATTCCGAGTGTAGCAGTGAAATGTGTAGATATTCGAAGAACACCAGTGGCGAAGGCAGCAGATTGGGCCGGTACGTGGAACGACTCCATTGCACGAAAAGCGTGGG
+
@B96;BA=A;;4595:9@=A@>4;:@AC8A@;;;09=9=93:@46::?>::::;09==@9:;6:33><::37839*3:7900//09*0(//>>:;;8+7;7;397(0;00/99:A???9:17733;493998///668<93,3284:6==A733887:7:8;;5;0/////66:;,332.55+..3......3372832..85...).7074905335..(...22227.55.222555;;+8862222
@N9IO0:00977:06342
AACGTAGGACGCGAGCGTTATCCGGAGTTACTGGGCGTAAAGGGCGTGCAGGCGGGGACGCAAGTCACGCGTGAAAGTCTTCGGCTCAACCGGGGGAGAGCGGGTGATACTGCGTTTCTAGAGGGCGCTAGAGGGACACGGAATTCCGGGTGTAGTGGTGAAATGCGTAGAGATCCGGAGGAACACCAGTGGCGCAGGCGGTGTTCTGGGGCGCACCTGACGCTGAGACGCGAAAGCATGGGGAGCGAACGGG
+
A7FCCAA@C::9A???????@@8;6:??;??AAA<AA@BB0;;0;=A@@BB@@@@@7@AACB=;99BBC@AABBJ;<:CGABB@B@BB=B4;444$4@@@@D>6A@;?@;;:ABBC>BAAABBB=85:??>>AC8??AA@6A7=8=8=>6BB>88@B?BBBC6BB=BB@<;?/..383/0+57<=>9;;;;:>>A@@9??=@@@?BBBDC9BCCCC?B:;;BA9998=773983(399:;;:-9@>?@:B>>6
@N9IO0:00988:06333
CACGGGGGGAGCAAGCGTTGTTCGGAATCACTGGGCGTAAAGGGCGTGTAGGCGGTCAGGTAAGTGGAACGTGAAATCCCTCGGCTCACCCGAGGACCTGCGTCCCATACTGCTTGGCTTGAGTACGGGAGAGGATGGAGGAATTCCTGGTGTAGCGGTGAAATGCGTAGATATCAGGAGGAACACCGGTGGCGAAGGCGTCCATCTGGCCCGATACTGACGCTGAGGCGCGAAAGCTAGGGTAGCAAACGGG
+
A@:;9<9<$;C@B=BAAA?AA<D@;@;CBBBBBC>@@BCD?ED?CCBBB@A>AA>A?AD?BB:B<A9<8=;9484(3;;09:;255BCBD>CCC>BA>BB?@?BE:??A@9:9@<@??>9?A???BBC>????;?@A>AB?A?B@B?BBADBBC@@A>C;88-999BBB@@@AAABB?BB?B?AAA4:7;@=@B?6:59@AA=AAA@@>@@9@@@@@@@@AAA@A??=:;;?AA6;:@=??9?@@CBC>BBB;
@N9IO0:00989:06359
TACGGAGGGAGCTAGCGTTGTTCGGATATACTGGGCGTAAAGCGCACGTAGGCGGCGCCGTAAGTCAGGGGTGAAATCCCGGAGCTCAACTCCGGAACTGCCCTTGAAACTGCAGTGCTAGAATCCTGGAGAGGCGAGTGGAATTCCGAGTGTAGAGGTGAAATTCGTAGATATTCGGAAGAACACCAGTGGCGAAGGCGACTCGCTGGACAGGTATTGACGCTGAGGTGCGAAAGCGTGGGGAGCAAACAGG
+
BBCC>B@A8;;9BCBCCC8;;69<8::::988980;8337*3::?=;::4;7::5:;;59:B49=@;;;;.;<;;0;@@8A=?965@<8AAA?B=@=@:49<9:5?C>5@@6;8@@AABAAA7>?::@4?>00*088;/9,81;,3,33=:>?@<8<;@::<6<7==B=;;>=>6<<8<8<=8;;;:=>??388A8=8==BAB@;;;B<@@@?@BBC?BBB;;;BDC?BAA:;;0;@B;;;;5:@CCC<AAA3
@N9IO0:00991:06321
TACAGAGGGGGCAAGCGTTGTTCGGAATTACTGGGCGTAAAGGGCGCGTAGGCGGCCTGCTAAGTCGATCGTGAAATCCCCGGGCTCAACCCGGGAACTGCGACCGATACTGGTTGGCTTGAATCCGGGAGAGGGATGCGGAATTCCAGGTGTAGCGGTGAAATGCGTAGATATCTGGAGGAACACCGGTGGCGAAGGCGGCATCCTGGACCGGCATTGACGCTGAGGCGCGAAAGCCAGGGGAGCCAAACGGG
+
<@A:;;DDDD5CB=@@@@=;;7;C9B?C=@?BCD>>@@AC5:;8;:;CB<;9:@;@=CAA@A=A:;;ABBBABCD>BADD6;:7;BBC@CC?CE=C?B:;;CBC=B@AACBB=A=@?BA=@A@BB@EF?CBBBB=AA;;;?D@CAF@BB?BBB<;<C?CCBC=BBAAAAABBB@A@A?AA?B@BCC?B?C@@DBC?D@;;7;C@@5::4::494999.4949=9499049C:;;09=29999*454.4<04444
@N9IO0:01010:06354
TACGGAGGGAGCTAGCGTTGTTCGGAATTACTGGGCGTAAAGCGCACGTAGGCGGCTATTCAAGTCAGGGGTGAAAGCCCGGGGCTCAACCCCGGAACTGCCTTTGAAACTAGATAGCTAGAATCTTGGAGAGGTCAGTGGAATTCCGAGTGTAGAGGTGAAATTCGTAGATATTCGGAAGAACACCAGTGGCGAAGGCGACTGACTGGACAAGTATTGACGCTGAGGTGCGAAAGCGTGGGGAGCAAACAGG
+
CCEE@GEI>;;;BCBBCC@CC?BB@C=@=@@A@B=@@@DD>BAAAA>?>?>9:;4;AA@=BB>A@@??==2==<=6>>@9AAA6@???=AAA5@<@5:8=?;@?9@>>9=::8??@@??BBB?CCB@C@BCAA=BB@@@C@C?B?B<@??:;;BBBB?BBBC;A>;;;BBBBBB?BA@DA;;:<CC@B;;;7;BB@C@C@@@CCBBBC?BBC?A@CC@CBBBCB@@@?@??:::-;@CCCFD:CBEDE;;;C?
@N9IO0:01011:06311
TACGAAGGGTGCAAGCGTTACTCGGAATTACTGGGCGTAAAGCGTGCGTAGGTGGTTTGTTAAGTCTGATGTGAAAGCCCTGGGCTCAACCTGGGAATGGCATTGGATACTGGCGAGCTAGAGTGCGGTAGAGGGCAGTGGAATTCCCGGTGTAGCAGTGAAATGCGTAGAGATCGGGAGGAACATCTGTGGCGAAGGCGACTGCCTGGACCAGCACTGACACTGAGGCACGAAAGCGTGGGGAGCAAACAGG
+
CCC;99:D=AAAD?B@@@?AAB@@;@1:-9???B>;;<DC<B@@@@@@@AA=;969B:BC@CAECCCAAACCCD@66;@6BB=6AACC<D9>>@6@:>><CCC@B@BBCCCC@BBA@@BA@?@;;;A<?@@@@@;@B@@@?C6:5:A9?>BA?AAABBCEFG>CCBBAAAC@>@@A?:@B=B?BCCCBBBB@BBD?B@BBCDCBB?BB@BB<>>CB@;;;:;;;833.3:99:<6<@;?B==144CCE>???4
@N9IO0:01012:06312
TACGAAGGGGGCTAGCGTTGTTCGGAATTACTGGGCGTAAAGGGCGCGTAGGCGGCTCTGATCGTCGGATGTGAAAGGCCTGGGCTCAACCTGGGAACGGCATCCGATACGGCAGGGCTTGAGTGTGGGAGAGGTTGGTGGAATTCCCAGTGTAGAGGTGAAATTCGTAGATATTGGGAAGAACACCGGTGGCGAAGGCGGCCAACTGGACCACAACTGACGCTGAGGCGCGAAAGCGTGGGGAGCAAACAGG
+
BBBCA=ACCC5CBBCBAA?@B??@=A@C@CDCBB>ABBCC>CD>DDAABBB=?@;?AAA@?????AB=@@@@ABB<@<@?@@@<@BBC@C@BBC=C@CC?CBBB=A;;;BF@BBBC>CC@BBABCBBF>BBBB>B@C@BB@E@C@CC=BBBBCBBAA@CCCC=B@???AA???A?BB<B?BD@????E>AA?CCE?B??@9?5:5;AC8<<ADBA@BB@@@BBBB<;7<CCCCC>A;;;CDE7;;BBD=BBB>
@N9IO0:01012:06322
TACGTAGGAGCGAGCGTTATCCGGATTTATTGGGCGTAAAGCGCTCGCAGGTGGTCCGTCGCGTCGTGTGTGAAAGACCCCGGCTCAACTGGGGAGGGTCATGCGATACGGGCGGACTGGAGGCCAGTAGGGGGATGCGGAATTCCGGGTGTAGTGGTGGAATGCGTAGAGATCCGGAGGAACACCAGCGGCGAAGGCGGCATCCTGGACTGGTCCTGACACTCAGGAGCGAAAGCGTGGGGAGCGATCCGG
+
CCCCBBB<;::AABBCC@CBB<?;@AC=BB?CC<C@A>>8@9;;BBBB;:6;@9@A?ABBBBBCCCBB@A@CCD>:::AA5?<@?@?=AAAA@2:99,9>>AABBB??>><3=A<@@?@=9:6:=@@@A@AAA0A@AAA<?<??A@CE?CCBBBBB?BB?B?BBBBA@??99:;?B?BC@B@ABB@BBBB@CCE@D@A@=@CBB?BC@ICBB@DCACAAA@AAC@A5;;BABC=CBCAABB6;;CCCCCAD?
@N9IO0:00966:06399
TACGGGGGGGGCAAGCGTTGTTCGGAATTACTGGGCGTAAAGGGCTCGTAGGTGGCCAACTAAGTCAGACGTGAAATCCCCAGGCTCAACTTGGGAACTGCGTCTGATACTGGATGGCTTGAATTCGGGAGAGGGATGCAGAATTCCAGGTGTAGCGGTGAAATGCGTAGATATCTGGAGGAATACCGGTGGCGAAGGCGGCATCCTGGACCGAGATTGACACTGATGAGCGAAAGCCAGGGGAGCAAACCGG
+
D@9:9:9:9:"5B=BA;;<AB@AA?A?B?CBBBC=AA@CC?CF>DCCCCAA=::8;@C?BA@>@BBBBB@@@BBB<A@BB5?@;@AAC?BC?BB>B@B??@CBA@@?@@@@?<@BB?BB?BB@C@BCC=CCCCG>AAB:99A8989@BB?BE@@@BC?BCCC?BBBCCCBBBBAA@?<?@=@@BCC@C>??=?AC@C@BB?BBBB?BB?BB@BBBCC>A@A@BADA@@@@@@BB=BB@CIHK<BBBCC>C?C@
@N9IO0:00967:06369
TACAGAGGGTGCGAGCGTTAATCGGAATTACTGGGCGTAAAGCGCGCGTAGGCGGCTTTGCAAGTCGGGTGTGAAATCCCCAGGCTTAACCTGGGAACTGCACTCGAGACTGCTTTGCTAGAGTATGGGAGAGGGAAGTGGAATTTCCGGTGTAGCGGTGAAATGCGTAGATATCGGAAGGAACATCAGTGGCGAAAGCGACTTCCTGGACCAATACTGACGCTCATGTGCGAAAGCGTGGGGAGCAAACAGG
+
HDCBBBCC>CB??>>>?@=?=@AA>A@C@CCBBB<B@@?B7>899::?@AA?;:6;AA<@@@ACCDCD>BABCCC?CCDD;;;8;C?B?B?BBB=B@CCDDHFCCBA@@AABBBB7;;BBAAABBCFD<;;;;;0;=@@A>A=@@<@@B?CCC@@:;6;@AA<BBCJBBBCCAAA@;@4;4:4:999:=>A?:69@8=A?@><7<266?BC@CBDDB@;;;;>@;;;?@@;:9A9?@??A@@3;;89939??9
@N9IO0:00967:06392
TACGGAGGGTGCAAGCGTTATCCGGATTCACTGGGTTTAAAAGGGTGCGTAGGCGGGCTTGTAAGTCAGTGGTGAAAGCCCGGGGCTCAACTCCGGAACTGCCGTTGATACTGCAAGTCTTGAGTACGGTTGAGGTGGGCGGAATACATCATGTAGAGGTGAAATTCTTAGATATGATGTAGAACACCGATTGCGAAGGCAGCTCACTAAAGCGTAACTGACGCTGAGGCACGAAAGCATGGGGATCAAACAG
+
BCBC@AAA;BBAB?BBCB?BBB;@;?@9<==783(3;(444&480445=>BB?BEM>CC?@?B:BBCCCCC?;;;B0<9A;@?@3@BAA=ABA=A?A@C@A@7<;494@A@;;;;.5955266<@A==8=7;9:5499):@;@<BBBBCBCCCBBB;<7;?BB>C@BB@CBBBBBBCB@;A<;69AB7<@B4955;598====@>?>>BC255<=@5=0/07//////533399919;<ABBB:AABBD>BBA
@N9IO0:00970:06396
TACGTAGGGTGCGAGCGTTGTCCGGAATTATTGGGCGTAAAGAGCTTGTAGGCGGTTTGTCGCGTCTGCCGTGAAAATCCGGGGCTCAACCCCGGACTTGCGGTGGGTACGGGCAGACTAGAGTGTGGTAGGGGAGACTGGAATTCCTGGTGTAGCGGTGAAATGCGCAGATATCAGGAGGAACACCGATGGCGAAGGCAGGTCTCTGGGCCACTACTGACGCTGAGAAGCGAAAGCATGGGGAGCGAACAGG
+
FCBBADFG@9::BBBBCC@BCB@C@C?C@CC@DD=BBBCE=B@@@B>BBCC@CC@DD>CCBBCBBB;;9?BBABBB5;:=ACC9BB@A;A@A5@49;C=A@C?BCC=BBBBB=;<;<;<ACCCABBC@A::::-9>=>AA@B@E?E>AA@CCBBCBB=A@??9?CBB?@?CBBAAAA=AA?B?AAA=A@A@;@@A>B@BBC@CCCCCBB>BACBBBCBAAA@@@@@@@<@B;;;6;?@?CCC6A@@@@=@@@?
@N9IO0:00975:06394
TACGGAGGGTGCGAACGTTAATCGGAATTACTGGGCGTAAAGCGCACGTAGGCGGTTCGCTAAGTGGGATGTGAAAGCCCTGGGCTCAACCTGGGAACTGCATTTCAGACTGGCGGACTGGAGTACGGTAGAGGGCGGTGGAATTCCCTGTGTAGCGGTGAAATGCGTAGATATCTGAAGGAACATCAGTGGCGAAGGCGGCCCTCTGGTCCAGTACTGACACTCAAGTGCGAAAGCGTGGGGAGCAAACAGG
+
BCCC?AAA:AB@CC@;::>@>@BB<?<?=@@@AB;??@?@9@;;;CBAABB?BB?@>A;<<A=@@ED>DCCB@??6??909@90>AAB7A7;;5)55@BBB>B=6=;>ABBB?BB?>BBB?@@AA@@<=?@9:;.992499>9?4::)55595555549978*7===>B=<=@:::9>8=;A?BBBBBBBB>BCC?C?CC?BB;BAAA;;;459555555555::<7<=@>::9,9>44444&49;;;)5599
@N9IO0:00982:06389
TACGTAGGGTGCGAGCGTTAATCGGAATTACTGGGCGTAAAGCGTGCGCAGGCGTCTTTTAAGACAGGTGTGAAATCCCCGAGCTTAACTTGGGAATTGCGCTTGTGACTGGAAGGCTCGGAGTGCGGAAGAGGGAGCTGGAATTCCTGGTGTAGCAGTGAAATGCGTAGAGATCAGGAGGAACACCGATGGCGAAGGCAGGCTCCTGGGCCAGCACTGACGCTCATGCACGAAAGCGTGGGGAGCAAACAGG
+
CCCCB@@@:9:9CCCCCB?B@BAA=@6;5;AA@A;;;;BB<BBBBAAB@@?;000009<.<6?<BBB?BAA?>?8?AAA2898886;6:?;>A2947177789.33?889?;@2:4:BBA?BA@@@B?B?B@@@:@@@@C@C?B?B?BB@CCBBBBABBCCC?CCCCDCCBA@@@AA>AA?B?BCF@CBBB>BBBADAGDJ?<<;5;@?6?;>@@???AA:9;BAA;;;A@;;;0;BBBBBB:A@@CG>CCE@
@N9IO0:00991:06364
TACGGAAGGTGCAAGCGTTAATCGGAATTACTGGGCGTAAAGCGCGCGTAGGCGGCTTCGTAAGTCGGGTGTGAAAGCCCCGGGCTCAACCTGGGAACTGCGCTCGATACTGCGGAGCTCGAGTACGAGAGAGGGGGGTGGAATTCCAGGTGTAGCGGTGAAATGCGTAGAGATCTGGAGGAACACCGGTGGCGAAGGCGGCCCCCTGGTTCGATACTGACGCTGAGGTGCGAAAGCGTGGGGAGCAAACAGG
+
BBCC?D<A?<<;B?BBBB=@=@AA<>9?????@C>A9;;C;@:;;BA@@AB=::6;B>BBBB=@BB?B:A@BBBC;;;>?0@=7=BBC?C=>>>8A3=>?45;;ABABBBCC@A9;69ABBB=?B=BCCB@@@BBAB(@@;@>@?B@DD?BBBBBCB9=BB<6985?@?>?8:988>=:5.94::9=B>@B9B==7@;:9.4444$4:5<:?A>>AA>>AA00/;;:7;;B;:;6;?B<>::.<@<>94?@?7
@N9IO0:00997:06397
TACGGAGGGCGCAAGCGTTGTTCGGAATCACTGGGCGTAAAGCGCGCGCAGGCGGGTGTGCAAGTCGGAAGTGAAATCCCGGGGCTCAACTCCGGGGCTGCTCCCGATACTGCATGTCTAGAGACCAGTAGGGGTTGGTGGAATTCCCGGTGTAGCGGTGGAATGCGTAGATATCGGGAAGAACACCTGTGGCGAAGGCGGCCAACTGGGCTGGATCTGACGCTGAGGCGCGAAAGCGTGGGGAGCAAACA
+
CBBB>BCB=BBAA>BBCD?BB?BA=@?BCCCCCC>@@@DD=B:;;ABBBBB?BBC:@?CACA<???@9@>AAABB<B@C;CCC5>??=199B?BEE:C897AAA7>?>=A@@A@8:9>>>=:<;A:><9::77+7/:59=6=15.55,56<=>?>AC6BC1;15>>??A@?????DD8B@CCA@A@?CBBB?BCC9B7:;.9.4388==5?@B<??:55<<589BBC@CAA@@@9984:ACC9BBB==5>9
@N9IO0:00998:06392
TACGAAGGTGACGAAGCAGTTAATTACGGAAATTACTGGGCGTAAAGCGCGCGTAGGTGGTTCAGCAAGTTGGATGTGAAAGCCCCGGGCCTCAACCTGGGAACTGCATCCAAAACTACTGAAGCTAGAGTACGGTAGAGGGTGGTGGAATTTCCTGTGTAGCGGTGAAATGCGTAGATATAGGAAGGAACACCAGTGGCGAAGGCGACCACCTGGACTGATACTGACACTGAGGTGCGAAAGCGTGGGGAGCAAACAGG
+
/775/)/)/0//7:)/--//)/)/)///)//(48;;;;;09438;(//;//.:00/8;@=@:AABBB5877B5<8;;===6B==<.;<,3,377171777.5/59888;;0555+58;=922+27:9;??====8>===?A:AA9=<8=198)618<<:;;>;;5;@CB>BDAAAA@@@@@@?4:4:<>;@BB=A@@A>BBA<C=A999?AA=BB?AA???AA?@::;@@@ABB@BBBAAA<@@@@@@A9BBBBE?;;;?
@N9IO0:01000:06371
TACGGAGGGTGCAAGCGTTATCCGGATTCACTGGGTTTAAAGGGTGCGTAGGTGGCTTTGTAAGTCAGTGGTGAAAGCCCGCAGCTCAACTGCGGAACTGCCATTGATACTGCTTAGCTTGAATCAGGTCGAGGTGGATGGAATATTACATGTAGCGGTGAAATGCTTAGATATGTAATAGAACACCGATTGCGAAGGCAGTCCACTAGGCCTGTATTGACACTGAGGCACGAAAGCGTGGGGATCAAACAGG
+
CBCB>;:;7;B@B=BBBB?CAB>B>?@9998??A39948=5B?5;;BBBAA>;:4:;;6;CC?BCBBC;;9;CCD>CBC<AA???ABC@AAABB?BAD:;:@BB?BAA@AA?>>:>AAA?CC>AA@A=?@@@@?BB?BBB?B?BBB>B;;:?@??;;2;9=90454:6;<>;?@C??5:999.44<.490*0//:)/)////<:DAAAC@CACCCCB=@@B<?@<54./70//7.70;;;;;*:==>@=;;5:
@N9IO0:01003:06363
TACGGAGGGTGCGAGCGTTGTCCGGAATCACTGGGCGTAAAGGGCGCGTAGGCGGCCCGGTAAGTAGGGGGTGAAATCCTGCGGCTCAACCGCAGAACCGCCTTCTAGACTGCCAGCTCGAGCACAGTAGAGGCAGACGGAATTCCCGGTGTAGCGGTGGAATGCGTAGAGATCGGGAAGAACACCGGTGGCGAAGGCGGTCTGCTGGGCTGTTGCTGACGCTGAGGCGCGACAGCGTGGGGAGCGAACAGG
+
A@BC;ABC;;;<CCCA:;4;;;246<466?CCCI>AABA?4<<4<>;;?BA>BB=@@;@?BB@@?@@@@@1@@@D<AB@BBBB9CBBB@B>@:769(/(//064>A>::;4436883333333338::=>994;?AA;;5;=A<A@;@=@@AAABD<?@=?=@@:::?@A;;449=098;<<9650589;266>:@<>B:>>@BBBHG=CBBD866;==<=@C;955::733388::3344&33:8425<=6
@N9IO0:01007:06376
TACGGAGGGCGCGAGCGTTGTTCGGAATTACTGGGCGTAAAGCGCGTGTAGGCGGCCTAGCAAGTCGAATGTGAAATCCCGGACGCTCAACATCCGGAACCGTAGCATACGATACTGTTAGGCTCGAGTCCCGGAGAGGATGGCGGAAATTTTCCGGTGTAGAGGTGAAAATTCGTAGATATCGGAAGGAACACCAGTGGCGAAGGCGGCCATCTGGACGGTGACTGACGCTGAGACGCGAAA
+
CCCD?;:97;A@BBBBAA?BC=A@;@5<.9@AA@;AB@CC?BBBC@@ACCBACD@D>@@@@@>AAABB>BB=<?;4@:9295333337738777493849(-----/633333336660//(/88333333(3389;<7<;;477,33(333&/(/48//////393333&3178983/////7(-(-2727..).655057505388,2,2;979279928AAC>?>AAA==88899;<;;:
@N9IO0:01010:06393
TACGTAGGGTGCGGGCGTTAATCGGAATTACTGGGCGTAAAGCGTGCGCAGGCGGCTCCTTAAGTCAGATGTGAAATCCCCGGGCTTAACCTGGGAACTGCGTTTGAAACTGAGGGGCTTGAGTGTGGAAGAGGGGGGTGGAAGTTCCAGGTGTAGCAGGTGAAATGCGTAGAGATCTGGAGGAACACCGATGGCGAAGGCAGCCCCCTGGGCTAACACTGACGCTCCATGCACGAAAGCGTGGGGAGCAAACAGG
+
CCCCCCCC=@@?@B;@9;6;=@@@:B*0,0A>=A<;9;HL>CCC@@@A<==:00+0=>:><@>@@BCAABAA@?=48944&3:1:9.3,347<=7=:>?@??>E448=573BA@::/:@6?=<937>171<998888%:>:<<76.84:50;7>;<7//).55;0.22666778522293::8=8===@CA@@;C>>9?;?BAAABB2AAC:A??<?==998////0(/6889<<?A;A999AAA293<8<5;?A=
@N9IO0:01024:05775
TACGGAGGGGGCAAGCGTTGCTCGGAATTACTGGGCGTAAAGGGTCCGCAGGTGGCCTCGTAAGTTAGATGTGAAATCTTACGGGCTTAACCCTGAAACTGCATCTAATACTGTGAGGCTCGAGTCCGGGAGAGGTTGGCGGAATTCCAGGTGTAGCGGTGAAATGCGTAGATATCTGGAGGAACACCAGTGGCGAAGGCGGCCAACTGGCCCCGGTACTGACACTCGAGGGACGAAAAGCGTGGGTAGCGAACCGG
+
DCCC@ICCCC0AA155==65:A@@;;8=9BDBBB=;94@C0;;)4<7:=BB=;;5;9>@:992447<::9:598?6:/0*///7.7759)33(33//(/////7;:;6=<;;;;;==96999ABBC<C@7==>?;@<>7;<9=8:6>)0/698:==5626:9>255555<55555953-38282834.44493444.4.4<.4.4.555.444&4.5999555;=<666=A4;;;;;9+9:5555)57/---(-383
@N9IO0:01026:05769
TACGAAGGGGGCTAGCGTTGCTCGGAATCACTGGGCGTAAAGGGTGCGTAGGCGGGTCTTTAAGTCAGGGGTGAAATCCTGGAGCTCAACTCCAGAACTGCCTTTGATACTGAAGATCTTGAGTTTCGGGAGAGGGTGAGTGGAACTGCGAAGTGTAGAGGTGAAATTCGATTAGATATTCGCAAGAACACCAGTGGCGAAGGCGGCTCACTGGCCCGATACTGACGCTGAGGCACGAAAGCGTGGGGAGCAAACAGG
+
ABAA?;AAAA0ABBB;;;@BCCCE@C?BBCBBBC>CC@@@8>?6@@=AAAA>BAC=@@@@8?<;99:8??6BBBF<BB?AA;9899<?8=>C>BBB?CCCC<@>,99:000/0)//656(/////(/99186222'2882225:2725288/7======>;AAAA65/56--(----9;1662505<8<<@?AA@@?ADC@I@;;9;<<C@AA=@A8;;;@@@@A@@@CA@@?@??;;;0;@??@@@2;:;??6?@?>
@N9IO0:01014:05815
TACGAAGGGTGCAAGCGTTAATCGGAATTACTGGGCGTAAAGCGCGCGTAGGTGGTTCAGCAAGTTGGATGTGAAAGCCCTGGGCTCAACCTGGGAACTGCATCCAAAACTACTGAGCTAGAGTACGGTAGAGGGTAGTGGAATTTCCTGTGTAGCGGTGAAAATGCGTAGATATAGGAAGGAACACCAGTGGCGAAGGCGACTACCTGGACTGATACTGACACTGAGGTGCGAAAGCGTGGGGAGCAAACAGG
+
ABA<:6;E;BCAA?A;;;?B?BBA;@6:3:@@@B>;;;CE>CABAB;;;DC@DF@B@BBBEC@BB>B?BBBBCBB8;;<:=C=6BBCB;>;>??6645<A;<<;9BCC9=598==44:AAAAAACCB?BAA@@@:@@@??>@@CA<A?000>@@@@@<?9999&9379;B?AB@@@@@C?B@B@@@@?BA@@=@A>=@<@A@@AAB?AB?ABA@@BBC;<;DBBDCCB@BD;;;;0;<;;@@A5@@BBD>;;;>
@N9IO0:01015:05844
GACGAAGGGGGCTAGCGTTGTTCGGAATACTGGGCGTAAAGCGAGTGTAGGCGGTTGCCCAAGTCAGGTGTGAAAGCCTTGAGCTCAACTCAAGAAATGCACTTGGTACTGGGTGGCTAGAGGACCGGAGAGGATAGTGGAATTCCCAGTGTAGTGGTGAAATACGTAGAGATTGGGAAGAACACCAGTGGCGAAGGCGGCTATCTGGACGGTTACTGACGCTAAGACTCGAAAGCGTGGGGATCAAACAGG
+
CCDCC@DDIC5IECCCDDFCD@B@=@5;;@AAA6;9;;;)55599BBBA@;@B=@7;;C<@=ABCBC?AACDDD>@@=@;?=???9:7:@@B=;;;6;??ABB?C=@AB;;;8;A?BBCBAB;@=+0*0/7729@<B::5;=@>DB=BBBCB@?@B;@;;;6:AACBCCCBBB?BD7;16;7<BCACA<@<BCC:C;C><==<<;::5844.438::;;<<A@A=A@@??9;;09==@ADF8BBBB>8BBC?
@N9IO0:01018:05818
GACAGAAGGTGCAAGCGTTACTCGGAATTACTGGGCGTAAAGCGTCTGTAGGTTTTTGACCACGTCTGGTGTGAAATCACAGGGCTCAACTCTGCCCACATTGGAAACGAGTTGGATAGAGTCATTCAGAGGCATCTGGAATGTCGTGTGTAGGGTAAAATCCGTAGATACACGATGGAACGCCAAAAAGTGAAAAACAGGATGCTAGGAATGCACTGACACTCAGAGACGAAAAGCGTGGGGAGCAAAGGG
+
DCC;;;>A=B@:93:=??;@CCCC@C;;8;CBBD?;;;CC=CCCBBA<BCB5;;:;*<@A;?BCCCDCACACACD=CCCA@@C;@@9=3944499;4<;;;:=:>?7;669B@C@CBCAAADCCC@CBB::8;A@@@@=A>;;;AACCCC@;;;09;::*;@256A?;@>655>@:;6:>@BB5;;<;*;@;;;;;*;4;.;5=<@=?7;7;===>BBBBEB@???:;;@;;;;&;7<9777&988<<7>AC
@N9IO0:01018:05826
TACGGAGGGTGCAAGCGTTATCCGATTTATTGGGTTTAAAGGGTCCGTAGGCGGATCTGTAAGTCAGTGGTGAAATCTCATAGCTTAACTATGAAACTGCCATTGATACTGCAGGTCTTGAGTAAGGTAGAAGTGGCTGGAATAAGTAGTGTAGCGGTGAAATGCATAGATATTACTTAGAACACCAATTGCGAAGGCAGGTCACTATGTCTTAACTGACGCTGATGGACGAAAGCGTGGGGAGCGAACAGG
+
@?>>6;9>6==;;24444.4/:)////(/95::188(33/4=7==8;;::4:;7:<BAA@?6::A@@@A>9:;A9ABA@AA<;:57<.45>955@3:5697??1978888<<=;687714445?:>:?>>@79905>00*0)/;)/0099@B>A@@20000*///==>=>D::49999?BB?BCC;@<>-00<<*0)///)/79<<666<<<8>9<555449=999=8<88<=6=955?<</@=<<<+000:
@N9IO0:01024:05812
TACGTAGGGGGCGAGCGTTGTCCGGATTTATTGGGCGTAAAGAGCTCGTAGGCGGTTTGGCAAGTCGGGTGTGAAAATCCGGGCTCAACTCGGAGACGCCACTCGATACTGCCATGACTCGAGTCCGGTAGGGGAGTGCGGAATTCCTGGTGTAGCGGTGAAATGCGCAGATATCAGGAGGAACACCGGTGGCGAAGGCGGCACTCTGGGCCGGTACTGACGCTGAGGAGCGAAAGCGTGGGGAGCGAACAGG
+
BCBBBCDCCC1BB?@@BCADCC@C>@@D>BCADG=A@999.;?@@AAA@AA>AB?BB>B@CB<??=?>9::;ABCC;BB?BB9AAA@=@BBB?@B@@??<?AACBBA>@@;;5;;;;AAAA;;;D@H@BCCHF=BCBBA@<@?B?B@DCBCCAABCC?BBCB=BD@@@@@A@AA@A@7;;?B<@AA?B?BA?BBA=A?AA@CAAAAAAE>H@C?BA@;;;@AAA;;;=AA;<<C8A@;;:@B3::9@A<999;
@N9IO0:01031:05824
TACAGGGGGTGCAAACGTTGCTCGGAATTATTGGCGTAAAGCGCACGTAGGCGGTCTGTTATGTCGGATGTGAAAGCCCTTGGCTCAACTGAGGAAGTGCATCCGAAACTGGCAGGCTAGAGTACGTAAGAGGGTCGCGGAATTCCCGGTGTAGAGGTGAAATTCGTAGATATCGGGAGGAACACCGGTGGCGAAGGCGGCGACCTGGGACGATACTGACGCTGAGGTGCGAAAGCGTGGGGAGCAAACAGG
+
FCA99999*;AAA@6;9;=BBBBB@B?@;00*0+/6/33(388:::>@::6:@?ABB@@=@BBABB@BAAA;;;0;;9)54939;<@;@>=9;2:<B@@;;;>;955)5<<7;;;19<<<@>>A;ACC?A@>?8@94455B;A29:,55555A????AA@C8A=ABBC:;;@:000+00)0)///)/1887<<<7=9>@;>:;95>9;4<566:BBAAABA==>9;0:CBABD?BB=BB>>2BABA<4?@>4
@N9IO0:01036:05848
TACGTAGGTGACTAGCGTTGTCCGGATTTACTGGGCGTAAAGAGCGCGCAGGCGGTCGTGCAAGTCGAGTGTGAAAGCCCCCGGCTCAACTGGGGAGGGTCACTCGATACTGCTCGACTTGAAGGCGGGAGAGGGAAGCGGAATTCCCGGTGTAGTGGTGAAATGCGTAGATATCGGGAGGAACACCAGTGGCGAAGGCGGCTTCCTGGCCCGTTCTTGACGCTGAGGCGCGAAAAGCTAGGGGAGCAAAC
+
@ACBBCD@BBBBBBBBBC?BBD@D@CBB=??BBB<?@@AB9@?????@<>>900,0@@@@BF?BAAAA@A?@9:9,:?>>@.@=A8684;5555*5883;875>8627:8<<9:;;;;<8=@<C>AAB=BBBBE>C@ABA?B4:39>+8/39::::<8=BCC=BBB@A@@AA>:99<5?@=A@CCC?CAAB@CCC?B=AB=@A;?455.5;1:<.655>;:?=?;;;:?@@;;;;*;::9@E?;=9:5<24
@N9IO0:01038:05826
TACAGAGGGTGCGAGCGTTAATCGGAATTACTGGGCGTAAAGCGCGCGTAGGCGGCTTTGCAAGTCGGGTGTGAAATCCCCAGGCTTAACCTGGGAACTGCATTCGAGACTGCATTGCTAGAGTATGGGAGAGGGAAGTGGAATTTCCGGTGTAGCGGTGAAATGCGTAGATATCGGAAGGAACATCAGTGGCGAAAGCGACTTCCTGGACCAATACTGACGCTCATGTGCGAAAGCGTGGGGAGCAAACAGG
+
CCCCCCCG@::9????@@>A?BBB@F@E@CBA@@8@?@?A3;:;:@@@@AA?@@<@DF=@@F@CCBBB=;<;BBC?CJJJ<BA?AC=@=A?@@@;@7;;CBBC@BAAAABBBACB>@B@AAAAAACCC=BBCCE=C>@@C@F@DD>D@G@BBBAABB=@@@B<AAAABBBDCBBCB@C;;;;@BBBBBCBB?BABC=;;;BBB?B?BB?CC?C@BBBBB;;;;;@?@AB@@@@@09;79@@@2999==6=AB4
@N9IO0:01043:05825
TACGGAGGGGGCTAGCGTTGTTCGGAATTACTGGGCGTAAAGCGCGCGTAGGCGGATCTTCAAGTCGGGGGTGAAATCCCGGGGCTCAACCCCGGAACTGCCTCCGATACTGGATGTCTGGAGGACGGGAGAGGCGAGTGGAATGCCGAGTGTAGAGGTGAAATTCGATAGATATTCGGCGGAACACCCGTGGCGAAGGCGGCTCGCTGGTCCGTTTCTGACGCTGAGGCGCGAAAGCGTGGGGAGCAAACAGG
+
BBCC@BBFDF5DC@@ACC@CC@CC;@4:5;A@AB=;;;CD>BBB@@@A@@@?CB?@@@C@BB>@??CCCC1=>>B>AAA2999*9>??;?DE:B?@=@>00*//39;=<?;?:>B>>>>D<?;4999:0:=>?;;;;===9>066<7=======;;;:>>@@6>8;///./5335/572:>2<7:9993:<A=B@@:=:00,099@BAA?@@@DDD=@@@BBBBB;;;<?AA@@@6;:@???@5;;BAC>;;;@
@N9IO0:01055:05857
TACGTAGGGTGCAAGCGTTAATCGGAATACTGGGCGTAAAGCGTGCGCAGGCGGCTATGCAAGACAGATGTGAAATCCCCGGGCTCAACCTGGGAACTGCATTTGTGACTGCATGGCTAGAGTACGGCAGAGGGGGATGGAATTCCGCGTGTAGCAGTGAAATGCGTAGATATGCGGAGGAACACCGATGGCGAAGGCAATCCCCTGGGCCTGTACTGACGCTCATGCACGAAAGCGTGGGGAGCAAACAGG
+
AABBBBCC=9:9B?B@???C69:<9<+00>>>@<@@@BG?D@A@BBBBBB>AA>A@9449=49;>@@@:8<?AB>BBCC:BB<=<=>*0+//:1:5=BBBBBB=BCBCBBCCCCC>A>>>C?@@@C<@@AAAAAA0AAA>B>B@B?BDBBAAABAAABBDD=;;;@AAABBBBCCB@CC=@<@@@=A@@A>ABC?B=AA8;;DC:CCC>C?BBBBAAAA:::?999A===::9,9@@@BBB9BBBBC@BA@?
@N9IO0:01061:05831
TACGGGGGGGGTAAGCGTTGTTCGGAATTACTGGGCGTAAAGGGCTCGTAGGCGGCCAACTAAGTCAGACGTGAAATCCCTCAGCTTAACTGGGGAACTGCGTCTGATACTGGATGGCTTGGATCCGGAAGAGGGATGCGGAATTCCAGGTGTAGCGGTGAAATGCGTAGATATCTGGAGGAACACCGGTGGCGAAGGCGGCATCCTGGGCCGGTATTGACGCTGAGGAGCGAAAGCCAGGGGAGCAAACGG
+
AA;;;;;;;;"9@9>;BC@CB@DD@E@E>BBBCD<AADEE<AA<@@@@@@A=::6;=?=A;;6;@B@:::@@@AA<AAB=AA@A?AAF?AAADD:C@BBB???C@@@:::@@=@@A;??;?=@BB>B;@<@==?8???AA:?:?;>3:88>;;><BB?BBBD@A>=????AAA;;;C?CB>C?AAC;@<@@=@BC@C@BB@BA@@=@@B>B?B@B;;8;AAAA@@@@?BBB@@@9@A=BBBA3@@;;;0::9
@N9IO0:01015:05865
TACGAAGGGTGCGAGCGTTGTTCGGATTTACTGGGCGTAAAGGGTTCGTAGGCGGGAGGATAAGTTGAATGTGAAATCCCTAGGCTTAACCTAGGACGTGCATTCAAGACTGTCATTCTTGAGTATCAGAGAGGGTCGTGGAATTGCTGGTGTAGGAGTGAAATCCGTAGAGATCAGCAGGAACACCTGAGGCGAAGGCGACGACCTGGCTGAATACTGACGCTGAGGAACAAAAGCGTGGGGAGCAAACAG
+
ABA;96;B<@A@CBBACC?BC=AA6;;A<ABABB=:;9CE>BB>C@AAA@@=@?@9@?9?@A<??=AC?:;:CCD>CCD:A??;>86:7<8B=A194??>BBB?BB??999==>>?=AB?BBBCBDBA@@>898(625:91@<@=ACBA<??:98;@AABBB>BB=AA??88<<5<33396;6;AA>AA9929@@<@;@@ABAAA?BB?BBCB7>?:00/////;;;5B?@ABB5;>825;;*7:;:7'22=
@N9IO0:01017:05887
TACGGAGGGAGCTAGCGTTGTTCGGAATTACTGGGCGTAAAGCGCACGTAGGCGGCTATTCAAGTCGGGGGTGAAAGCCCGGGGGCTCAACCCCGGAACTGCCCCTCGAAACTAGGTAGCTAGAATCTTGGAGAGGTCAGTGGAATTCCGAGTGTAGAGGTGAAATTACGTAGATATTCGGAAGAACACCAGTGGCGAAAGGCGACTGACTGGACAAGTATTGACGCTGAGGTGCGAAAGCGTGGGGAGCAAAACAGG
+
CCDE@ICH>;::BBBBCC?AB?BB?B@C?BBBBB<@@@@A<A@@??9;;@@=::5;?;;5:A>ABCBBCB3BCCB<?=>*7777):@@A@BFE9A=?9<78333&38;>?8?=;<<::9BCCCD@>@?<?;?;;A;??==;;5:6;9<4999:7777795;9>>4<//.4422((((((2((((()))2,(***((((('(((*((***(,2(--305655/338.....32.22555,5655598+8:8::;.99>7
@N9IO0:01021:05864
TACGTAGGGTGCAGGCGTTAATCGGAATTACTGGGCGTAAAGCGTGCGCAGGCGGCTTCCTAAGTCAGATGTGAAATCCCCGGGCTCAACCTGGGAACTGCGTTTGAAACTGGGAGGCTGGAGTGCGGCAGAGGGGGGTGGAATTCCACGTGTAGCAGGTGAAATGCGTAGATATGTGGAGGAACACCGATGGCGAAGGCAGCCCCCTGGGCCTGCACTGACGCCTCATGCACGAAAGCGTGGGGAGCAAACAGG
+
CCBBBAAF?000>>;>BA?B>BBB?C7;7;BBBC>BBBCC>BCC;;;AA;;4;;5;B@D?CB?BBBC==@<;:9;13844&3;3<==B@C?CAC<B/44=9@@B59:B=B@@92/0*/8>5::?:782;:9::>>@@(;==C<@<?9?@@:9877733,3333(39::;<>BB=@B<?7;;>B=????AAAC?::9=?9=555<<<);;;2:7;988=8=<8334333398<733;3;;=?AA?2>=>::3:?>9
@N9IO0:01033:05900
TACGGAGGGCGCGAGCGTTGTTCGGAATCATTGGGCGTAAAGCGCGTGTAGGCGGCTGGGCAAGTCGGATGTGAAAGCCCGGGGCTCAACCCCGGAATTGCATTCGAAACTGCCTGGCTCGAGTCTCGGAGAGGAGGGCGGAATTCCCGGTGTAGAGGTGAAATTCGTAGATATCGGGAGGAACACCAGTGGCGAAGGCGGCCCTCTGGACGATGACTGACGCTGAGATGCGAAAGCGTGGGGAGCAAACAGG
+
BB?@9<;;/59AA9>@BB>ABABB?C@BBCB7;;/;A>@A;ABCBBBCCCC>BA:<5;4)4;49@AA<ACBAAAA9@==-:79*3:;;:?@@6A?A?D=@??@<==;;3<??@?CC@BCCCDC@AACC@BBBC<>>>7:;6;6;6;B<B?::;BC;;7:;CD=CADCBCBCCBABED;@@6;5;;:;@@==<<==17-382=A>CCCC=@?BBA?@>9::=987=;?A@@@AAA;@@BBDEM;@ABDF=@@A=
@N9IO0:01059:05879
TACAGAGGGCTCGAGCGTTAATCGGAATCACTGGGCTTAAAGCGTGCGTAGGCGGACGTGTAGGCACTTTGTGAAATCCCCCGGCTCAACCGGGGAATTGCTTGGTGAACCACACGTCTTGAGGCAAGTAGGGGCTGTCGGAACGCTAGGTGGAGTGGTGAAATGCGTTGATATCTAGCGGAACGCCGAAGGAGAAATCAGGCAGCTGGGCTTGTCCTGACGCTGAGGCACGAAAGCGTGGGGAGCGAACGGG
+
BBC;;;CB=BC@@@@@CB@C@BBB?B>@@BBBBC=A?477-9=>@B?@?BD?@@?@9:9@???????@=6>:;;;0;::::)93<?AD@C>A@A8@@D?A@B@C@BBB@C?BBBBAAAB9:9A?BC@AA;;;;.;BDBEC@C?BBBBBBAEE:;;;;6;BAA;@A?AA?AAAAAA@;;;;5;<@@A5;:399=>>A9AA@@<@@@A;;;6:B=@@CABBBAAAA@::5:??<>?9??ABBBB9AABAA>ACD=
@N9IO0:01061:05873
TACAGAGACTGCAAGCGTTATTCGGATTCACTGGGCGTAAAGGGTGCGCAGGCGGCCGTGTGTGTAAGGTGTGAAATCCCGGGGCTTAACCCCGGAACTGCGCCTTAAACTACATGGCTAGAGTACTGGAGAGGGTAGCGGAATTCACGGTGTAGCAGTGAAATGCGTAGATATCGTGAGGAACACCAGAGGCGAAGGCGGCTACCTGGACAGTTACTGACGCTCAGGCACGAAAGCGTGGGGAGCAAAAGG
+
ICC;;:;;@;;;A<AABB?BD?BB?;;69BABBD>BCCBC<BA<989<AAA?991:=BAABB>>>A?B?BCBBA?9999,9>>2:9398<<<0<;>165256906.55-57;?A@@;>;;;;????>>:>8529/977:85A7<27>=>6:??@@AA@@???9@AABAAAB???BCB@@@:?9???<AA:949??2949@>ABBB>A@>AAAAC99:BBB9:9BBAA?><7;@G000=0999*9?AABB6?@
@N9IO0:01016:05928
TACGAAGGGGGCTAGCGTTGCTCGGAATTACTGGGCGTAAAGCGCACGTAGGCGGCAATGATAGTCAGGTGTGAAAGGCCTGGGCTCAACCCGGGAATTGCACTTGATACTGCATTGCTAGAGTCCAAGAGAGGGTAGTGGAATTCCCAGTGTAGAGGTGAAATTCGTAGATATTGGGAAGAACACCAGTGGCGAAGGCGGCTACCTGGCTTGGTACTGACGCTCAGGTGCGAAAGCGTGGGGAGCGAACAGG
+
CCB@@;?BBB3CCCC@@??AB@9:8:?C=@AA@@9@@@@B<B???@@A@@@<@A>AB?@@B@888BBB>BBBA@A<A@D?@AA<ABBC?CC8::6:>B;@@@@A?BCDCCBCCBD?BBBBBB@@@@B?AA@@@@9@@@@B@C@C?BB=BCAABDBBB?BCCC>C?AAABCCBBB@BC>CADCACCB>BABB=@AB@B@DD@CBBC?9979@=@>AAAAAA@AAA@??;??ACDF>CC@9999+9==@B<??A;
@N9IO0:01022:05937
TACGAAGGTGGCAAGCGTTGTTCGGATTTACTGGGCGTACAGGGAGCGTAGGCGGTTTGGTAAGCCCTCCGTGAAATCTTCGGGCTCAACCCGGAAAGTTCAGAGGGGACTGCCAGGCTAGAGGACGGGAGAGGAGCGCGGAATTCCCGGTGTAGCGGTGAAATGCGTAGAGATCGGGAGGAAGGCCGGTGGCGAAGGCGGCGCTCTGGAACGTTTCTGACGCTGAGGCTCGAAAGCGTGGGGAGCAAACA
+
AB@;;4;5;@=@C@BACC5;<5;<5:CC=BBCDC<BA@@@@@@<@??@@@@=@C@DD;D@DD>BBG>BB@BBBBB>BCC@BBA;:;;;5;C;@<@C;@@;@@@BBDC;BB;;;4;:4:9?BAB@CCED>CAAA?ABACAB?C5;2:@6?9ABB;;;B=AAAA7;;@BBBBCB;;:AB<AAAG@D@C@B=@A<A?@;@>@@=@@BAAAB;@;A;;;0:?::9@@A@@@;@9::5909555===*9555>095
@N9IO0:01030:05959
TACGTAGGGTGCGAGCGTTAATCGGAATTACTGGGCGTAAAGTGTGCGCAGGTGGCTGAGCAAGTCGAGTGTGAAATCCCCGGGCTTAACTTGGGAATTGCGCTCGAAACTACTTGGCTCGAGTGTGGCAGAGGAAGGTGGAATTCCAGGTGTAGCGGTGAAATGACGTAGAGATCTGGAGGAACACCGATGGCGAAGGCAGCCTTCTGGGCCAACACTGACGCTCATGCACGAAAGCGTGGGGAGCAAACAGG
+
CCBBBACC>@@@@@AA@@=A@DDC=@?@@CBBBC=AB@@@;@@@@CAAAAA<>?<???@@AA?ACCBBA???DDD>BBBB:BB>BC?A?AA>AC=B?A=@A???AAAA<?:>?A=A<>?>>>>?=:;488888088=:=>8=:>1:4::186;==>>36999'222277:;:<6555@>AB@C?@AA@BBBE@BCC@B@BBBB?A=@@@A8A;@<@B@@A<0////5555<544:084448<<+56??D=B@B?
@N9IO0:01036:05915
TACGGGGGGAGCAAGCGTTGTTCGGATTTACTGGGCGTAAAGGGCGCGTAGGCGGCCATCGCAAGTCGGTTGTGAAATCTCCGGGCTTAACCCGGAAAGGTCAATCGATACTGCGGGGCTAGAGTGCAGAAGGGGCAACTGGAATTCTCGGTGTAGCGGTGAAATGCGTAGATATCGAGAGGAACACCTGCGGCGAAGGCGGGGTTGCTGGGCTGACACTGACGCTGAAGCGCGAAAGCTAGGGGAGCGAA
+
BB999999$;AAB=AAA@=A<89926CC<AABC@8BAA?A8D?8<65BA@@7<;4;49999;A8A<>:48.33>AA;AABB?BC<AB=A>AA9A595)4394904=<<56;CA@@AB7@@:9:?BBBBBD@DCC9BB?CCD@C>@>@ABC?@>:==00)/76;2:<B;9;@?<;9999:546:>??@@C??>8<9:37-3333&36345??8<=BC984377733333-3;;733:38@:99BB8@@@>@3
@N9IO0:01039:05944
TACGTAGGTGGCAAGCGTTGTCCGGAATCACTGGGCGTAAAGCGCGCGCAGGCGGCGATCTACGTCTGGGGTGAAAGCCCGGAGCTCAACTCCGGGACTGCCTTGGATACGGGATCGCTTGAGGATTGGAGAGGCAAGGGGAATTCCACGTGTAGCGGTGAAAATGCGTAGATATGTGGAGGAACACCTGTGGCGAAGGCGCCTTGCTGGCCAAATTTTCTGACGCTGAGGCGCGAAAGCGTGGGGAGCAAACAGG
+
CCCCCBD?:969A@AABB?CBE@B@CACCCCBBB>BCCCG=CBB9<;C><:600+0:::@A@AAAA9:9:-9=@@,999+:8=<=?@A=AAA@CC=<899=29,34:?@ABF999B9:97A:?6@B8A7A?7727=8;78.88?;>??????=;;;@:@;;;;&;?BBABBB:;:@@B=BB?B?@@@<@ABB?AAA6;5;;;4;=ABBA=A5;;)999&4:>9<>?@>>?;===;;;0;@?;;;;.;@;;;0;;;?
@N9IO0:01046:05910
TACGGAGGGCGCAAGCGTTGTTCGGAATTACTGGGCGTAAAGCGCGTGTAGGCGGCCAGGTAAGTCGGGTGTGAAATCCCGGGGCCCAACCCCGGAACTGCACCCCGGATACCTGCCCGGCTGGAGTCCCGGAGAGGATGGCGGAATTTCCCGGTGTAGAGGTGAAATTCGTAGATATCGGAAGGAACACCAGTGGCGAAGGCGGCCATCTGGACGGTGACTGACGCTGAGACGCGAAAAGCGTGGGGAGCAAACAGG
+
CDHC?A@A:@@?B5;;;;49<:=;7<,0)/>===/95959,5:::<@@@@@;==+0+00+0>7779A<5;>??AA;@@@,:9:+7>9A?BCD5B>B>;3/-----&-(----(/379296=9:;?977?3>49=78/79>187;=277(33(3399:8??@:?=AA8>9>A>=<777;;8(0)/0959//(7;7;388817537,318;;<=7;33.333:;;3233225552222566&5556:==.88755,5576
@N9IO0:01028:06008
TACCAGCACCTCGAGTGGTCAGGAGGTTTATTGGGCCTAAAGCATCCGTAGCCGGCTTTGCAAGTCTCCGGTTAAATCCAGCTGCCTAACAGATGGGCTGCCGGAGATACTACAAAGCTAGGGAGCGGGAGAGGTAGACGGTATTCGGTGGGTAGGGGTAAAATCCTCTGATCCATTGAGGACCACCAGTGGCGAAGGCGGTCTACCAGAACGCGTTCGACGGTGAGGGATGAAAGCTGGGGGAGCAAACCGG
+
BBB>;;;;;@CBBCCBC?B@@@<=>9>?8993:B9A=;;;/;@A@A=A@@@?4:5;BD0<;C>A@BCC=@?A@DIGGE?BBAAAA@CCACAAA;;;0;;9::?;@BAACCDCBBB=BBDCBD>CBBCC>CCCCACABABB?A@@<@@<?@A9@@@@@3@AAB:AE@CBCBBBA=@?9?;;6;B?CC?BBBB?AAA=A>AA=AAAAA>ABB????CC?CCCCC>A@???5<>@@@;>@==???.?DAAA:A;><
@N9IO0:01044:05978
TACAGAGGGTGCGAGCGTTAATCGGAATTACTGGGCGTAAAGCGCACGTAGGTGGCGACGTATGTCGGGTGTGAAATCCCCGGGCTCAACCTGGGAACCGCATTCGAAACTGCGTTGCTGGAGTACGGAAGAGGAAGGCGGAATTCCCGGTGTAGCGGTGAAATGCGTAGATATCGGGAGGAACATCAGTGGCGAAGGCGGCCTTCTGGTCCAGTACTGACACTCAAGTGCGAAAGCGTGGGGAGCAAACAGG
+
CGBBBBCF?CCBB@@?@@=?=@BB@B@C@CB@@@8>=<=>4::::C?@@AB=AA>BBBCBCC@B?:::6;ABAAA9;<;;.<C;ABBC?CACCC>C=@=A;;;?BCBD=C;;;BD=@@AB?@A@CCC?C@BBB?B?D=??=@?A?BC?B?BA?@@AA=ABBB=BE@@@BBBAB@@@C>BB?B@BCBA@???=999?B?BC?B?B?BBD>BB?B>>?@@@@AA???C????@:99,:@@?@A@2>>:9:+0;>9
@N9IO0:01044:05993
TACGGAGGGTGCGAGCGTTGTCCGGAATCACTGGGCGTAAAGGGCGCGTAGGCGGCCTGGTAAGTAGGGGGTGAAATCCTGCGGCTTAACCGCAGGGCTGCCTTCTAAACTGTCAGGCTCGAGCACGGTAGAGGCAGATGGAATTCCCGGTGTAGCGGTGGAATGCGTAGAGATCGGGAAGAACATCAGTGGCGAAGGCGGTCTGCTGGGCCGTTGCTGACGCTGAGGCGCGACAGCGTGGGGAGCAAACAGG
+
CCCC?A>@:@@>@AAAAB?BBBAE@C?BBCCCDC?@@@@@<AA9AB?@???<?A=A<@@=AA?BBBBDDD3BA@?7>>;>=??9>?=A;A8>8@BD>AA@@:?9=<==6==8<;7908==<=>:99A?:9:FF@>?@BAA:>8=7==4=:==;;:7717<683<;>>?;888@?@@A8<499498777:::5577-5+76/699;988@7A<>>:=BAA:;;7////)/6<96::9:97899+8768;1:==:
@N9IO0:01058:05975
TACGGAGGGCGCAAGCGTTGTTCGGAATTACTGGGCGTAAAGGGCGCGTAGGCGGCACGGCAAGTCAGGAGTGAAAGCCCGGGGCTACCAACCCCGGGAACGGCTTTTGAGACTGCCGAGCTAGAGTGCGGAAGGGGCAACCGGAATTCCCAGTGTAGCGGTGAAATGCGTAGATATTGGGAAGAACACCGGAGGCGAAGGCGGGTTGCTGGGCCGACACTGACGCTGAGGCGCGAAAGCCAGGGGAGCAAACGGG
+
CBCB?;;;8;BCB@A@@@@DD@CC@B?B@CBBBB6;;@CD0<<0:;70//84::5::<?=AA=;:;??;@>:95@2777(399+8333-328::.;;2;78828999+889;::8=6:33488::;44:EAH?BCB:A@=@493:>B=AC=??@?C>>>B?BCCC<AA>>?A?;;;;4:</?9@@>AAA?B>;;7;BB?C@CEE?D?AABBB=C@CHABCBBBBBBCB;;9;BBBCC9<;?BBBC9BBCBB=BBB=
@N9IO0:01020:06042
TACGGAGGTGGCAAGCGTTGTTCGGAATTACTGGGCGTAAAGGGCGCGTAGGCGGCTAAGCAAGTCAGGTGTGAAAGCCCCGGGCTTAACTCGGGAATTGCATCTGAAACTGCCGTGCTTGAGTTCTGGAGGGGGTAGTGGAATTCCCAGTGTAGCGGTGAAATGCGTAGATATTGGGAGGAACACCTGCGGCGAAGGCGGCTACCTGGACAGAAACTGACGCTGATGCGCGAAAGCTAGGGGAGCGAACGGG
+
CBBB?:969@=@@>AABB=AB=BB?B?B@CA@AA<;;;@@9@D>BBCDCBA>@@;@BB>AAA=@BA9:6:A?DDF;;:CC:BC>CC@CACCBBC<B?B:;;CCCCEDD?CAB@=9:;BF?BBBB?BACACDCCC3C@?;;6;4;?CC>BBBAA@AA@=@AAA8ACAA@AAAABB>BD=BD?@>@BC?BBBB@BCC@C@A@?ABBCACC@CAAABA<@ABBBBCBCBB@A@C;;;/;;;<BDC8@@ABC@@@?9
@N9IO0:01023:06010
CACGGGGGGGAGCAAGCGTTGTTCGGAATCACTGGGCGTAAAGGGCGTGTAGGCGGTCAGGTAAGTGGAACGTGAAATCCCTCGGCTCACCCGAGGACCTGCGTCCCATACTGCTTGGCTTGAGTACGGGAGAGGATGGAGGAATTCCTGGTGTAGCGGTGAAATGCGTAGATATCAGGAGGAACACCGGTGGCGAAGGCGTCCATCTGGCCCGATACTGACGCTGAGGCGCGAAAGCTAGGGTAGCAAACGGG
+
;@@=>====#0/0727//;;<<8=@:>:=@A;9:>6:56AC7CD=BA@AABB?;;8;AAB???=??B?C?CBB@@@:@@A9@??487?999.7??:??@CC9:9BA<AB??:99B?A=AC;????BBCC>???A>AA?;?A<@;B@B@BB@CBB?@@B=AAAA<:::CBB@@@BAABB:;;?A=@:;6;=BB?C@?4:6:?AB?CBAAB6;;6;@@@A;;;@@@;;<;>BAA@AA0;999995;@@ABC>CBB=
@N9IO0:01030:06021
TACGGAGGGTGCAAGCATTGATCGGAATTACTGGGCGTAAAGGGCGCGTAGGCGGTTGGATAAGTCAGATGTGAAATTCCGGGGCTACAACCCCGGAGCTGCATTTGAAACTGTCGAACTAGAGTTCAGTTAGGGTAAACGGAATTCCACGTGTAGCGGTGAAATGCGTAGATATGTGGAAGAACACCGGTGGTGAAGACGGTTTACTGGGCTGATACTGACGCTGAGGCGCGAAAAGCATGGGGAGCAAACAGG
+
BFCE?BBA<:;9B?AAAA>AA???=@=@@CAAAD>C@?@G=AA=?@?>?@@<AB?A?B=??>>A??BBB@AABAC:>8;7;>>*..00=<:;;,.,-89<@AABB>BFD=A;;;;;;?BBCD@@@@CCCC@BBD<@@D=BB@C@C@B?B;;;@@A@??;989<699999?AA@@@@@B@D@CC@??A@C?BB=AA@5;;@@=AA=AA@BB<AAAAAABAAAABB@@@A=?@;;;;;&;<<9:;:.:>?>=69::<
@N9IO0:01030:06030
TACGGAAGGGGCAAGCGTTGTTCGGAATCATTGGGCGTAAAGGGCGCGTAGGCTGTCTCGTATGTCTGCTGTAAAAGCACACGGCTCAACCGTGTAGGGTCGGTAGAAACTGCGAGACTTGAGGCTGGGAGAGGCTGGTGGAATTCCCTATGTAGCGGTGAAATGCGTAGATATAGGGGAGAACACTCGTGGCGGAAGGCGGCCAGCTGGACCAGTCCTGACGCTGAGGCGCGACAGCGTGGGGAGCAAACAGG
+
CCCCAC@CCC9BB?A@?@=@@@BB?C@CC@@?AC>CCCCD>CC=CCCAAAB?BA@@BBBBABBBBBBBA>?>@@@5??;BBBB?BB>?;??AAAABBC<BBC@BAAA@:AABBCCCABB?BBB?BBBB=AAAA>=@@<@?:>;><@@8@??=>>ABB>B@@@9==>BBB>>>?>>>CC5;;;5;;;=@<=<7//-0?A<AC?B?BBBBF?AA?B@@@;??@BBBAAAA>AAA:::ABBDCCDC:BBBA?88992
@N9IO0:01038:06030
TACGTAGGGGGCGAGCGTTGTCCGGATTTATTGGGCGTAAAGAGCTCGTAGGCGGTTTGGCAAGTCGGGTGTGAAAATCCGGGCTCAACTCGGAGACGCCACTCGATACTGCTATGACTCGAGTCCGGTAGGGGAGTGCGGAATTCCTGGTGTAGCGGTGAAATGCGCAGATATCAGGAGGAACACCGGTGGCGAAGGCGGCACTCTGGGCCGGAACTGACGCTGAGGAGCGAAAGCGTGGGGAGCGAACAGG
+
CEAA>A@@AB,A@@@ABD@BBA=A4;;@;A@?CB=???AA9A;;;BBAACC?BCAED<B?BC>@A@@?9>@@;;;;.:?=BB>CCDC?DCEG@BBCAAA?ACCCCBAAAAABBA:;;A@BA@@@B>@=;<<@@3?A@AAC@C=A?@?CC?CCBAAAB?BBBB?BCCCAAABBCA@@B7;<?B?@@@?A?AA>AAA>A?BB?BBAAAAAA=C=C5<5;??>@@A@;;:49?@???9?;9:CDD8AA@BC@;;;?
@N9IO0:01049:06014
TACAGAGGCCTCGAGCGTTAATCGGAATCACTGGGCTTAAAGCGTACGTAGGCGGACGCGCAGGCATCGTGTGAAATCCCTCGGCTCAACCGGGGAACTGCACGGTGAACCGCGTGTCTTGAGGCAAGTAGAGGCGGTCGGAACGCTAGGTGGAGCGGTGAAATGCGTAGATATCTAGCGGAACGCCGAAGGTGAAAACAGGCCGCTGGGCTTGTTCTGACGCTGAGGTACGAAAGCGTGGGGAGCAAACGG
+
@BB;:;;4;9@?>A@@;;7;>A@A=A;@?@BAAB;AB=?@9?=A@C:;:AC?AA>@::::;BB@AABBB<;;BED?CCC=CA@=ABCB>A5;::-;=AAAAA@C?;;;?C?CBBBCBAA=@@@=@@=@BCDBBABB>??A=A=AAB@@??BB?BCCC@???B=9::CA@@AA@@@@9999>B>BBB?AC=@===?>=2=::3:39>999,9@9>?6;=??@?A=:99:?@AAAA;@@@9999-9@@@@8:::
@N9IO0:01059:06020
TACGAAGGGGGCTAGCGTTGTTCGGATTTACTGGGCGTAAAGCGCGCGTAGGCGGGCATTTAAGTCAGGGGTGAAATCCCAGGGCTCAACCCTGGAACGGCCTTTGATACTGGATGCCTGGAGATCGGGAGAGGTTGGTGGAATTCCGAGTGTAGAGGTGAAATCGTAGATATTCGGAGGAACACCAGAAGCGAAGGCGGCCAACTGGCCCGATACTGACGCTGAGGCGCGAAAGCGTGGGGAGCAAACAGG
+
AA?=A=AA@?,=AABABBACC@BD<;;;9;CCED>BBBEE<@@AA;;<AAA>AAA9@@==6=::88BDCC8?>>?8<<@+900*00//)//(/838)330449=4=B<<88>5=@AB>@@=>?>@?=>4;///596;;::18282828:::>;879A9>966(------..7927736505(---(--2023.2+2466177;5<>D8==4<</////57555>@A8=::;?A5=AA@@@A.;;CCC>HHC;
@N9IO0:01035:06099
TACGGAGGGGGCTAGCGTTGTTCGGAATTACTGGGCGTAAAGCGCACGTAGGCGGCTTTGTAAGTTAGAGGTGAAAGCCCGGAGCTCAACTCCGGAATTGCCTTTAAGACTGCATCGCTAGAATCGTGGAGAGGTGAGTGGAATTCCGAGTGTAGAGGTGAAATTCGTAGATATTCGGAAGAACACCAGTGGCGAAGGCGACTCACTGGACACGTATTGACGCTGAGGTGCGAAAGCGTGGGGAGCAAACA
+
CCCC@CCJDJ5CCBBBA@>@C@BB@BAC?BBBBC=A@@ED;@<<;;;@@CC@;;;;CG?BBB@CC>A@AB=?@BF<?@C@F@A00000*00/6;595:*/57<<3<7;>??BA@><00006839333:6::?>;87877?/8/717178;;888:9918888186;;3339;;;>><4;3793999;<=::5:;A:A;?8;:AAAAAD????AA@AA>ACBBB???A<??A@A@9@?9:9AA2:9DAA;::
@N9IO0:01060:06106
GACGGAGGGCGCGAACGTTGTTCGGAATCACTGGGCGTAAAGGGCGCGTAGGCGGGTCGGTAAGTCGAGGGTGAAATTCCAGGGCTCAACTCTGGAACTGCCTTTGAAACTACCGACCTAGAGTGCAGGAGAGGAAGGCGGAATTCCAGGTGTAGCGGTGGAATGCGTAGATATCTGGAAGAACACCAGTGGCGAAGGCGGCCTTCTGGACTGACACTGACGCTGAGGCGCGAAAGCTGGGGGAGCAAACAGG
+
CCCCA@>=50000:6:@B?DC@AA?BBCBBBCCC=BBBAA<AA;AAAA@AA>:::6;AA@EFACAAABBD>CCCC>B?A=??B=ADCC=?@BCD@E9B?:??BB=@CD>ABBB6@AE7<=88;???@@=@AAB<>;??BA>B<?=>?BC@BA<;?;;4975::>A><=@>>>>A=>>6;/5839;;;@>>><@@A<@<@@=;5:5:77378=A??<=:98;=?ACBA=AAAAAA:@@AAAAB3BBBBC>A?@:
@N9IO0:01015:06116
TACGGGGGGGGCAAGCGGTTGTTCGGAATTACTGGGCGTAAAGGGCTCGTAGGTGGCCAACTCAGTCGGACGTGAAATCCCTCGGCTTAACCGGGGAACTGCGTCCGATACTGGATGGCTTGAGATCGGGAGAGGGATGCGGAATTCCAGGTGTAGCGGTGAAATGCGTAGATATCTGGAGGAACACCGGTGGCGAAGGCGGCATCCTGGACCGACACTGACACTGAGGAGCGAAAGCCAGGG
+
CCCCCCCCCB"><+000)/2775A>8>?@?@AA@B9@B=A@0;;0:>>>55579=4;9=5>@@A@@;;59?=:=@>8>@@8<B@-0/7;27)///&/39444444.44==A@>:>00,0=9==A==?@@599AAA;A;;9<.7-3-3-33-3999;00*/6;;2:ABB@@??89:837177,3,3988;=?A>B??:?;97/87792886;;499;7777233333784:8889908;+//99
@N9IO0:01016:06138
TACGGAGGGTGCAAGCGTTGTTCGGAATCACTGGGCGTAAAGCGTGTCTAGGCGGGTTGATAAGTCTGTTGTGAAAGCCCTTGGCTCAACCAAGGATGTGCAATGGAGACTGTTAGTCTTGAGTGATGGAGAGATGGGCGGAATTCCGGGTGTAGCAGTGAAATGCGTAGATATCCGGAGGAACACCAGAGGCGAAGGCGGCTCATTGGCCATCAACTGACGCTGAAGCACGAAAGCGTGGGTAGCAAACAGG
+
CCCC>A@F>@@@D@BABB@CB?CCAF<?>BBBFD>AAABB:@@B@AABBCC@BCD>D@CCAA<AAB@BB>BBBBC=???:?6949C@@=@?A>A?ABBBBBB?CD@AAACBCC?BB@@A<@?@@AAB@=A@:::?<?.::;@?B=B=A@;AAB@@@BBCBBB>BBBBBBAB@@@@>A=@@5@7;@@????A=AAA?B?BB?A@A><>>?@?C@>=:>A@ABBBBAA<?999888*9?@@@@:@@@?::1:::9
@N9IO0:01025:06125
TACGGAGGGGGCCAGCGTTGCTCGGAATTACTGGGCGTAAAGGGCTCGTAGGCGGTCTGATAAGTCCTGTGTGAAATCCCTTGGCTCAACCAAGGAATTGCGCAGGATACTGTCGGACTAGAGGCCGGGAGAGGGAAGTGGAATTCCCAGTGTAGCGGTGAAATGCGTAGATATTGGGAGGAACACCGGTGGCGAAGGCGGCTTCCTGGACCGGTTCTGACGCTGAGGAGCGAAAGCTAGGGTAGCAAACAGG
+
BB@A=:9999*;?A@ACE?@@A@C?C@D?B@@AM?A@ABC<AA<A=<=<;B8::8:BACABB?BBA>AB@AABAD>DDA;C?C?BBA@:@*0,05=;@8?:@BBA?A<:;;::<<8==>998618;BA7AABCD>C>@@B?B@C?CD>CCBBA????<?@CC<BBBBAAAA????BB=BA=B=@@A@C@BB9:9??B???<?B?B@DD?BB?B?B>AA@@@@@@@@>5;:>??@8>>BAAA7;;@@@D9><;6
@N9IO0:01040:06139
TACGGAGGGGGCAAGCGTTGTTCGGAATTATTGGGCGTAAAGGGCGCGTAGGCTGCCACGTAAGTCGGTTGTGAAATCCCTTGGCTCAACCAAGGAACTGCGTCCGAAACTGCGTGGCTCGAGTCCGGGAGAGGGTAGTGGAATTCCCAGTGTAGCGGTGAAATGCGTAGATATTGGGAGGAACACCAGTGGCGAAGGCGGCTACCTGGACCGGTACTGACGCTGAGGCGCGAAAGCTAGGGGAGCAAACAGG
+
BBBB<99999*;C9BCCC?@@:DA<D@B?BB@CM@@A@A=,:9/9@AAABB@@@?B8B958C@ECAA7B7BBBBB=BBG>B@B@BBAA?A7;6;?C=@@BBCCF?BBD=B;;;BCC@DEC;;;BB?BC=AABDC>AAA??;?;@=?D>EB;;;BBBC@BABC>BBBCCCAAABB>AB;BB>B@BBB@AA@A?BBC8;7:@<@A::8:A?BB@C=?99997>?@>@@@69:D??<9??999BA6A@???8??=9
@N9IO0:01044:06129
TACGTAGGGTGCGAGCGTTAATCGGAATTACTGGGCGTAAAGCGTGCGTAGGCGGTCTCGCAAGCTGGGTGTGAAATCCCCGGGCTCAACCTGGGAATGGCATTCGAGGACTGCGAGGCTGGAGTGCGGCAGAGGGAGGTGGGAATTCCACGTGTAGCAGTGAAATGACGTAGAGATGTGGAGGAACACCGATGGCGAAGGCAGCCTCCTGGGCCGACACTGACGCTCAAGCACGAAAGCGTGGGGAGCAAACAGG
+
AAA=BBBB;@@@B@@?BA<A899A?C=A=AC;:;/;9;94)4:=;@ABC??=??<?BBBBBC>@>>?@;9337;=.<???+98+9=:9305:88.60//(.8860///(/=0/////(/99(3388;9466////(/60.22'36;381333333339977333(333383337993339,3315.8883:<::7?CC@C>@@@A?BB>AAD?D@BBCBBD@AAC@A@D499?:;;B;@ABBCCC;CCCDD=;;;@
@N9IO0:01049:06145
TACGGAGGGCGCGAGCGTTGTTCGGAATCATTGGGCGTAAAGCGCGTGTAGGCGGCTTGGCAAGTCGAGTGTGAAAGCCCGGGGCTCAACCCCGGAAGGTCGCTCGAAACTGCCTCGCTCGAGTCCCGGAGAGGAAGGCGGAATTCCCGGTGTAGAGGTGAAATTCGTAGATATCGGGAGGAACACCAGCGGCGAAGGCGGCCTTCTGGACGGTGACTGACGCTGAGACGCGAAAGCGTGGGGAGCAAACAGG
+
EB@A<ABB9;;9ABA@@@;@B?BB@CAC@@@@CC<CCA@@:@@B@A@BBCC@BB?@?6:6;?;@;;;?B9::CBD?CCB=BBB8BBBB?BBB8A?C=@=@@@>?>:::.;;<;>BBBBBABB@@AA<B@ABBB=@=@>@B>@;@5;:0;@BBBBB;;7;BCC=C@CCCCCCCCCFDD=CC=@=B@@?BCBB?@@@=@;@@;@?B?BEC=??B?BBBBA???@A@@AAABCCABA:@@@@CCC;B@A@G>BAB>
@N9IO0:01057:06135
TACGTAGGGGGCTAGCGTTGTCCGGATTTATTGGGCGTAAAGAGCGCGTAGGCGGCCAGGTAAGTCCGACGTGAAATCTGGAGGCTCAACCTCCAGCGGTCGTTGGAAACTATCTGGCTAGAGTCCGGAAGAGGAGAGTGGAATTCCTGGTGTAGCGGTGAAATGCGCAGATATCAGGAAGAACACCGATGGCGAAAGCAGCTCTCTGGGACGGTACTGACGCTGAGGCGCGAAAGCGTGGGGAGCGAACAGG
+
CB@@=99:::*;@@ABBB>@@B?C?BBA;@@=@D=@?@CB8:;AACAAA@@;00,0+0@:@@?@AC:==ABA;;;7;BDB@BB@CCCB@B@CC@BBBB?BAA@=?5::6;BBBAAAADC:;;CBB>B;A5;;B?BA@@BB?B>A>A@AB@BCCA@@@>@@BF?CBCBBAA@@@@?@A>B?BC8;<B=AA;;5;;AA9AAAAA@@@A@@@;?BC=?@BB?@@@;;;;;7;BAACC0;;;;@BB7BAAAB=ABB>
@N9IO0:01058:06136
TACGGAGGGGGCTAGCGTTGTTCGGAATTACTGGGCGTAAAGCGCACGTAGGCGGACCGGAAAGTCAGAGGTGAAATCCCAGGGCTCAACCTTGGAACTGCCTTTGAAACTCCTGGTCTTGAGGTCGAGAGAGGTGAGTGGAATTCCGAGTGTAGAGGTGAAAATTCGTAGATATTCGGAGGAACACCAGTGGCGAAGGCGGCTCACTGGCTCGATACTGACGCTGAGGTGCGAAAGCGTGGGGAGCAAACAGG
+
CCCC=B@BBB2BCCCCCD?BB?CD@D998:BBAB=@AABE>CBB::;BBBB?@A<@C<@4;;0<<?@?@A><<<<489938;>*88;=:9=@<@-0-//00=CC9BBB<AAA?994:@?87336::==AA8883:;<>;;5;5;4;9???888=;;84:899:&:1<79::@B;;5;>4<?4:39@@>A===7;7;7=7//+/88;9;:9<999<:=<@@@@@CCCBB>???CEE>DCC@???5?:::B>?>?:
@N9IO0:01017:06202
TACGGAGGGTGCAAGCGTTGTTCGGAATCATTGGGCGTAAAGCGCGTGTAGGCGGCTTGGCAAGTCGGTTGTGAAAGCCCGGGGCCCAACCCCGGAATTGCATCTGAAACTGCCTCGCTAGAGTCCCGGAGAGGAAGGCAGAATTCCCGGTGTAGGGGTGAAATCCGTAGATATCGGGGAGGAATACCAGCGGCGAAGGCGGCCTTCTGGACGGTGACTGACGCTGAGACGCGAAAGCGTGGGGAGCAAACAG
+
>CD>8B<=4B;B=49///)/;5//)3-33894:=1::333(388333;;44.4:5993939:.45996;05555>)56=3>;;1;>2A-733&3-36;055=;;3439033337<9999::555<>5<9<?=<:<8=74544.4.44)57556==>>09555)55.559;<:884444&446;8;;;7;;==9===7<794.4.48==>7:::.44:<<:<<:44444445<555)5955999+9555909::
@N9IO0:01019:06171
TACGAGAGGCCCAAACGTTATTCGGATTTACTGGGCTTAAAGAGTTCGTAGGCGGCTTGGAAAGTGGGGTGTGAAAGCCCTCGGCTCAACCGAGGAATTGCGCTCCAAACTACCGAGCTTGAGTAGGCTAGAGGTGAGCAGAACTGATGGTGGAGCGGTGAAATGCGTTGATATCATCAGGAATACCGGAGGCGAAGGCGGCTCACTGGGACCTAACTGACGCTGAGGAACGAAAGCTAGGGGAGCAAACGGG
+
HCGDAAA@<@D:AB=:;;?CC=AA?AAA<ABCBD>AA499-9>@@@BBBBB@BB>BC=?<@C>CCCDD8A@ECCC=@?C:?>><>???=@>@@B?C@D?BABBCC@CC>BBAC<@::9A;@?@@BB?ABBBAA=AAABBBBB?BBCCCC@CC?A@CC@AAAJ>CCBCC@BB:;;ABBBBB>A>BBB@C@CB@BBA292:92;B;;;@AA9@@>@@;@AAB@@@@C@@=A?BABC<?????DD6@A@@?9@AA9
@N9IO0:01020:06179
TACAGAGGTCTCAAGCGTTGTTCGGATTCATTGGGCGTAAAGGGTGCGTAGGTGGCGGGGTAAGTCAGGTGTGAAATCTCGGAGCTCAACTCCGAAACTGCACTTGATACTGCCTTGCTCGAGTACTGGAGAGGAGATTGGAATTTACGGTGTAGCAGTGAAATGCGTAGATATCGTAAGGAAGACCAGTGGCGAAGGCGAATCTCTGGACAGTTACTGACACTGAGGCACGAAGGCCAGGGGAGCAAACAGG
+
C>=;6;;16<BBF9@ABB9A@;CF;GB:;@?:C>6B=BD@8D@8@@A?@AA8@A7AC>>2CD:A<ABB8@>@;44)4?@AA9BB@BAC9B;@6:B=4A?;?B<D9;;=BCA@@7=044@:=:55@?B?7AA95.4<=:5B3>5:<4B<A9BE;;;?A<A?C@8?CCCB>BAAA@;;BB7@7>9A@:5=A5;.5;5.54?;A7AA@:::7?559<8A?<<<=E>;;;=7?9::<494948::;+45::=6@<<:
@N9IO0:01030:06163
TACGTAGGGTGCAAGCGTTGTCCGGAATTATTGGGCGTAAAGAGCTCGTAGGCGGTTTGTCGCGTCTGCTGTGAAATCCCGAGGCTCAACCTCGGGTCTGCAGTGGGTACGGGCAGACTAGAGTGTGGTAGGGGAGATTGGAATTCCTGGTGTAGCGGTGGAATGCGCAGATATCAGGAGGAACACCGATGGCGAAGGCAGATCTCTGGCCATTACTGACGCTGAGGAGCGAAAGCATGGGGAGCGAACAGG
+
CCCC>C>>6;66B26966:>>A7;7;9>266:>@6555::19545:>?;8;44404=4<====?A<;;??>9??91:<<4;;B8BB@@7:49333(3:;8=88393(3999;4@A<ABBBBBBDC=?7;:555&5=AB4A6B6?6A9BA96;6@55;8CB:C7;;D@=CCE>C;;8>376)/)/661669:69<9-3-9559;9=944.45AA9BDDB;95=5:5D8:55B<<19A:;;55&4C@AA;CBA9
@N9IO0:01031:06163
TACGTAGGGTGCAAGCGTTGCTCGGAATCATTGGGCGTAAAGAGCGTGTAGGTGGCTAGATAAGTCGGATGTGAAATCCCTCGGCTCAACCGAGGAAGTAGCATTCGAAACTAATCTAGCTCAGGATGGCAGAGGAAGGTGGAATTCCTAGTGTAGAGGTGAAATTCGTAGATATTAGGAGGAATACCGGTGGCGAAGGCGGCCTTCTGGACCACTCCTGACACTGAGACGCGAAAGCGTGGGTAGCAAACAGG
+
CIBABBBC=;;;B?B@@A@BBBCD@B899>:38;3448<=4:::::8:>00+00,09::>AB?BBBB@BCBB<=<1;;;6:@@;@;00)/)-8839+-/-----(/65:(-//)/-6-///666(//0*06//3-3-34:;8=:=<>@CJCCCCCA@@?@@@B<A>ABCGBCBFC?BB5;:.:3<89-3-37-7?A?B<??=@<@<@?>9??8<>CC?ABABBACC?::99:??@;@?????8=>?9:9.8@?:
@N9IO0:01033:06194
GACAGAGGGGGCAAGCGTTGCTCGGAATCACTGGGCGTAAAGGGCGCGTAGGCGGGATGGCAAGTCAGTCGTGAAATCTCTCGGCTCAACCGAGAAACGTCGGCTGATACTGCCGTTCTTGAGGGATGCAGAGGAGACTGGAATTCCCGGTGTAGCGGTGAAATGTGTAGAGATCGGGAGGAACACCGGTGGCGAAGGCGGGTCTCTGGGCATCTCCTGACGCTGAGGCGCGAAAGCGTGGGGAGCAAACGGG
+
C@CA>BB===+BC7@:6;8ABCBC;C6:6CBA<>8B<?<</94(3<@@AAB8BB<6;5:8?B7:>::BBBECCC=7?;;B@<<;CCC><>:B;;@=6=A=<<9BAA<AB<@AA2457<94:444(4=;334=?074=:>@9=:>:>>5>9>>=;;==9554=6<<<==<?;:99333(38284::@7<7:;7?>D:C:B@@8>==DCE@7666=<<6;;B>B<=<5:05;44B>)44>4444&459;<4<<>7
@N9IO0:01034:06198
GACAGAGGGGGCAAGCGTTGCTCGGAATCACTGGGCGTAAAGGGCGCGTAGGCGGGATGGCAAGTCGGTCGTGAAATCCTTCGGCTCAACCGAAGAACGTCGGCCGATACTGCCGTTCTTGAGGGATGCAGAGGAGATTGGAATTCCCGGTGTAGCGGTGAAATGTGTAGAGATCGGGAGGAACACCGGTGGCGAAGGCGGGTCTCTGGGCATCTCCTGACGCTGAGGCGGCGAAAAGCGTGGGGAGCAAACGGG
+
ECC;;;EGCD2DD?CA@=+..---(-(--89@@A<BBBDG>BB>BBBBBDD?BBB=BAB@??=?FDD>AABABBE>BB<?<?B?9::F@D@BB?BB????@A;@59:@@A99:?A@:??79:BE=AABB???B?@@@@3949=@=BC@E@@??@@00*0@@@<BBBCBBABA???BC=BC<?;???>A???;???;??ABA>=>=>@@@:@@@>:9388:@@@@:00*00)//000&/333333&22222'28;3
@N9IO0:01059:06183
TACGTAGGGGGCAAGCGTTGTCCGGATTTACTGGGCGTAAAGAGCGTGTAGGCGGCCAGGCAGGTCTGTTGTGAAAACTGGAGGCTCAACCTCCAGACGTCGACAGAAACCGCTTGGCTAGAGTCCGGAAGAGGAGAGTGGAATTCCTGGTGTAGCGGTGAAATGCGCAGATATCAGGAAGAACACCAATGGCGAAGGCAGCTCTCTGGGACGGTACTGACGGCTGAGACGCGAAAGCGTGGGGAGCGAACAG
+
CBAB@BBBBB2BB?AAA?<@BA?B=@@A<ACAAA<BBBDD?CAABCBBBA?=892:;=<9<@@9???@@9=<9999(38?8<=9==??;>>BC<??;;:::;<;<=>F:?;?>=1818::7;79;6;:=;>==9<>>>@@<?;?;>:==;>>>>>8818??A;@@@@@====<=>>>9=8=<9=?=7<7//*/6;6;498@958599=A7;59;@776//./(/78888697:98.79555<:.5568;7<<<
@N9IO0:01017:06238
TACGGAGGTGCAAGCGTTAATCGGAATTACTGGGCGTAAAGGCGCACGCAGGTGGCTGAGTCAGTCGATTGTGAAAGCCTGGCTTAACCTGGGAATTGCAGTCGATACTACTCAGCTAGAGTATGGGAGAGGGTAGTGGAATTCCCGGTGTAGCGGTGAAATGCGTAGATATCGGGAGGAACATCAGTGGCGAAGGCGGCTACCTGGCCCAATACTGACACTCAGGTGCGACAGCGTGGGGAGCAAACAGG
+
//@>400)--85(//77494:<:59-7-3:;6:1.----(-(-6@@?8839-443459<<=;94;5;5=47@785,.-(--(-6097>:?=?7?1615779//////5@@@@C>666;;444?444(3:373(39=996:28278(3.3;=BDBB74:4=5?>8A<B;BA:8878,;68C:C>=<A6655:;=9=8=A7::;:5883;8(3-33388888334<=255=;98////////&/8:;=6=;;6
@N9IO0:01018:06258
TACGAAGGGGGCTAGCGTTGTTCGGAATACTGGGCGTAAAGCGAAACGTAGGCGTGTTCCATGTCAGAGGTGAAAGCCTGGGGCTCAACTCCAGAATTGCCTTTGAAACGGGAACGCTTGAGTCCGAGAGAGGATGGCGGAATTCCTAGTGTAGAGGTGAAATTCGTAGATATTAGGAAGAACACCAGTGGCGAAGGCGGCCATCTGGCTCGGTACTGACGCTCAGGTTCGAAAGCGTGGGGAGCAAACAGG
+
ICBCB@CCCC5CB:;;@A=@C=??5;5<:?@>?8969BC;BB;;;)9;;:949949<8=?<BBCBB??@?ABBC=BB@BBBB;BCCF@BBC@CCC@C:;;=AA8ABB<BJJII?;<;D7;;BAB?CBCCCBB?B@@=@B@BAF@D?BBCBBBCBBB?;<<B=C?AA@@@???B?BB?B?BB?BBB@@???;>AA?B@BB?B@BBCBB?BBBB?BBBBBCBC@@@@@?A=A:::6;B@>@AA000@AA-::B?
@N9IO0:01023:06211
TACGGAGGGGGCTAGCGTTGTTCGGAATTACTGGGCGTAAAGCGCACGTAGGCGGCTTTGTAAGTTAGAGGTGAAAGCCCAGGGCTCAACCCTGGAATTGCCTTTAAGACTGCATCGCTTGAACATCGGAGAGGTAAGTGGAATTCCGAGTGTAGAGGTGAAATTCGTAGATATTCGGAAGAACACCAGTGGCGAAGGCGACTTGACTGGACGATTGTTGACGCTGAGGTGACGAAAGCGTGGGGAGCAAACAGG
+
CCDFACCCCC1BBBBBBB@BC@CC?CBD@@@@AB=@BCCB=CBBBBBCCBB?@@<@@@<@BB?BB?BACB>AABC<?A?<?@@:A@@==@?7?>,/*05<=5?>6C8@B@@@@?@@BBC@CC?A@@00+0=00+8C8<<?,7/98</8387737779,3333(338:86358..(./)/4::.35749A==7<//)/(/3369,22555486822055+22555533748///9<>)/272222&25555-3754
@N9IO0:01032:06259
TACGTAGGGTGCAGGCGTTAATCGGAATACTGGGCGTAAAGCGTGCGCAGGCGGTTTGTTAAGACAGATGATGAAATACCCCGGGCGTTAACTCGGGACTGCTTTGAACTGCAGACTGAGTGTGGCAGAGGGGGTGGAATTCCAAGTGTAGCAGTGGAAAATGCGTAGATATTTGGAGGACACGATGGCGAAGGCAGCCCCTGGGCTAACACTGACGCCTCATGCACGAAAGCGTGGGAGCAAACAGG
+
CCABACCC=@@@CC@BABAD?B?=9>-00>>==9000@@,0/999:BBBA@BC@>>6<<?B?C=???>=000/0>+--9;:&--(--,(,(,**,6/,,--/88//3,33/7,,,,,,,-.225+27757878(.629(/(.(.(.33577?A>>=1877&2888957::8//'/.34(-----4-/(//.(5+555788+222'26:49<998:///(//.3777:225)2;>::;1;;=<>7>=>8
@N9IO0:01027:06281
TACGGAGGTTCCAAGCGTTGTTCGGAATTACTGGGCGTAAAGGGAGCGCAGGCGGACAGGTCAGTTTAAAGTGGAATCCCAGGGCTCAACCCTGGACGTGCTTTGGATACTGCCTGTCTTGAGTTCGTGAGAGGAAAGTGGAATTCAGGGTGTAGCGGTGAAATGCTTAGATATCCTGAGGAACACCAGTGGCGAAAGCGACTTTCTGGCACGAAACTGACGCTGAGGCTCGAAAGCCAGGGTAGCGAACGGG
+
AA??;@?9@?A8?;?:::=@A@EE@E?A?@@ABB=;;;CC=BB?;;;CC;;99C@CDCCACB@>=@,::.;AC@D;;;E;;<C=B;;;@CM@IG@BCCA@AFG>B@BCCBBAA?AAA@@<@DBB@BBBBBABB@BC=???<??A>@>?<59999:@A>AAAA=???B?CBCBBBC@DEBB<?;?;:4;?@?<@ABB<B@@@BCC=B;;7;;;;;;0;ABBBBCB@AA>AAB<<<0;A>BCE=CB;;;A;?A>5
@N9IO0:01030:06302
TACGGGGGGGGCAAGCGTTGTTCGGAATTACTGGGCGTAAAGGGCTCGTAGGCGGCCAACTAAGTCACACGTGAAATCCCCAGGCTCAACCTGGGAACTGCGTGTGATACTGGATGGCTTGAATTTGGGAGAGGGATGCAGAATTCCAGGTGTAGCGGTGAAATGCGTAGATATCTGGAGGAATACCGGTGGCGAAGGCGGCATCCTGGACCAACATTGACGCTGAGGAGCGAAAGCTAGGGGAGCAAACGGG
+
>>00000000"0<)////)/<;BD@CAD:;;CFG>BBBBD;@@<@BBBBBB@;;:;?B>CBB=AA;;;@;9:?AC9?>==2::4:@AC@CACCC?C=@;;;BAC@@@AA@@@?BCC?BB>BB>BD=BB>BAAAC=CCCBB@@<?=B=@@<:;;>@;;6;AAA<@@@@@BBBBCCAA?=A@=A=:9:=A=@A=?AA;?;;;7;CBB?CC;;;?C?AAD@BA@@@@@@@=?BB;::.;@AACDD;CCDFD=BBD=
@N9IO0:01059:06297
TACAGAGGGTGCGAGCGTTGTTCGGAATCATTGGGCGTAAAGGGCGTGTAGGCGGTTTGTTAAGTCATGTGTGAAATCCCTCGGCTCAACCGGGGAACGACGCATGAAACTGGCAAGCTAGAGTACCAAAGAGGGGGGTGGAATTCCCGGTGTAGCGGTGAAATGCGTAGATATCGGGAGGAACACCTGTGGCGAAGGCGACCCCCTGGTTGGATACTGACGCTGATACGCGAAAGCGTGGGGAGCAAACAGG
+
CCCBAABB=@@=@@A99:=@B?BB?B?BCDC@CE=BA@@@;@=9>;>>@BA;;;5;=09;;A8B@BBCCCA@::;6;DD8@;;7;AAB@B?CCC9@=@BA@AABCCCD>@@@?BC>A@?:::@>@B?B<9A<9::::%;949.;2;B8?;<B=;;;C?AABB9?@A?@>@<@B@@@@7CC?C?BBC@CBAC?@AB4;19BDCMGF5CB65.93=::9<=0////994443<8<<3:<@??@@5><===/9974
@N9IO0:01021:06335
TACGTAGGGTGCAAGCGTTAATCGGAATTACTGGGCGTAAAGCGCACGCAGGTGGCTGAGTCAGTCGATTGTGAAAGCCCTGGGCTTAACCTGGGAATTGCAGTCGATACTACTCAGCTAGAGTATGGGAGAGGGTAGTGGGAATTCCCGGTGTAGCGGTGAAATGCGTAGATATCGGGAGGAACGATCAGTGGCGAAGGCGGCTAACCTGCCCAATACTGGACACTCAGGTCGCGACGAGCGTGGGGAGCAAACAGG
+
CCCCCCEC>@A@C?AA@@;@=@@A2<5<2:B;;:49@ABA;A??;;;9;=9;@@;>>;;;BCFEDCCBB>AA??<9=>=08<8(33-3-32888086;-3066:/0/6;<>A?AAA:93;::::A::=6=BBBC=@=8322'20:0<9'5,597<8220;78:0@@>@;9;:7:7555,--(-3--------/(/78,3,3/(///(/0///6.60668/.(//883337422.333.....72222&2225;.9588
@N9IO0:01027:06312
TACGTAGGGGGCGAGCGTTGTCCGGATTTATTGGGCGTAAAGAGCTCGTAGGCGGTTTGGCAAGTCGGGTGTGAAATCCGGGCTCAACTCGGAGACGCCACTCGATACTGCTATGACTCGAGTCCGGTAGGGGAGTGCGGAATTCCTGGTGTAGCGGTGAAATGCGCAGATATCAGGAGGAACACCGGTGGCGAAGGCGGCACTCTGGGCCGGAACTGACGCTGAGGAGCGAAAGCGTGGGGAGCGAACAGG
+
BB:;9:::::*9A;9;CC@CCC@C?CCC>CB>@@:@?<>?5:5??==::00+0>6:<3<9@A6::@@@9@?@:::,9:59;1<<00*/://)//9339183<=8<=><>@?9;;;9:;AB;;;A?B=@;;;;-:9::998=8=;>:?B<BBBBBBE?BCBB>ACBB;;;A;;;;;;4;?;?=AAA;A=;;4;;;6;?BB@B@@@@@@B0;5;5;<?;;;;;:??@@=@@@CBC<B9;;;;;-:?@<=<<@@:
@N9IO0:01028:06344
TACGTAGGGTGCGAGCGTTGTCCGGAATTATTGGGCGTAAAGGGCTCGTAGGCGGTCTGTCACGTCGGGAGTGAAAACACGGGGCTTAACCCCGTGCCTGCTTCCGATACGGGCTGACTAGAGGTATGCAGGGGAGAACGGAATTCCTGGTGTAGCGGTGAAATGCGCAGATATCAGGAGGAACACCGGTGGCGAAGGCGGTTCTCTGGGCATTACCTGACGCTGAGGAGCGAAAGTGTGGGGAGCGAACAGG
+
CDCCCBB@:@BBBBA@;;7;BB?C@E@C@BC?BB=AABCG?FE?ECCDCBB?9949A??@AA@>><<<5:;<??AA8@@@CEE;DD@C@CEF;BBCC?BCCC@B@BCCCBCC>BBABABBA??9?@@?@@@@@8A@A>@@<??A>A@BD@ECCCCBB=B@??5?AAA@CAAABBBBC>@@?B<AAA;@@BC?CCB@C@CB@B@BBBBBB<BBC?BB@A?????@:;;=@@?@@@;@ABBCCD;A@CCC?999=
@N9IO0:01028:06347
TACGAAGGGGGCTAGCGTTGTTCGGAATTACTGGGCGTAAAGGGCGCGTAGGCGGCGCATTAAGTCAGGTGTGAAAGCCCTGGGCTCAACCCAGGAATTGCACTTGATACTGATGTGCTTGAATCCGGAAGAGGATGACGGAATTCCCAGTGTAGAGGTGAAATTCATTGATATTGGGAAGAACACCAGTGGCGAAGGCGGTCATCTGGTCCGGTATTGACGCTGAGGCGCGAAAGCGTGGGGAGCAAACAGG
+
CCCAA<ACCC5CCAAABB?BBAEC@C@C@CBABD=999DD6::8:DB@BBB?BB@CCBBB>B>AB?>>>B@@@@C<??A<@@@:???B@BD<BB@C@C8::@@@<@@BCCCCECCCCBB;;:5;A=A=A>AAA?ABBBBB?C@B@BE=AABCBBCBB@BBCD>C>AAC@DAA?@:<<*;49?499<3:4447:::6:73929=?<@??279<A>@AA?A???A@ABB?CBAA@@299?9999(79877(7><3
@N9IO0:01037:06322
TACGAAGGATGCAAGCGTTATCCGGATTCACTGGGTTTAAAGGGTGTGCAGGTGGGGTAATAAGTCAGTGGTGAAAGCCCCCCGACTCAATCGGGGAACTGCCATAGATACTGTTACTCTTGAGTGTGGTTGAGGCGGATGGAATATGACATGTAGCGGTGAAATGCTTAGATATGTCATAGAACACCGATCGCGAAGGCAGTCCGCCAAACCATTACTGACACTGAAACACGAAAGTGCGGGGATCAAACAG
+
CBB;;4;4;@@996;6555:99.4.33-38333:2:=4;;/43(484449939@<<.<B@AA5>?@;;;;5;;5@3;:=<==&==D???>@::::-/)////)/9887::<=<<8<;;;<6::999996:798:388388:7<9<>===<<555:;:<7<;<;5555;7<=<;;;=4344488.44:.45::9<99.4.4;;;;75529=5=<@B=BBBBBBA@A@@@6:;:999,59<5555&55555)5:@
@N9IO0:01040:06347
TACGGAGGATCCAAGCGTTATCCGGAATCATTGGGTTTAAAGGGTCCGTAGGCGGTTTAGTAAGTCAGTGGTGAAAGCCCATCGCTCAACGGTGGAACGGCCATTGATACTGCTAGACTTGAATTATTAGGAAGTAACTAGAATATGTAGTGTAGCGGTGAAATGCTTAGAGATTACATGGAATACCAATTGCGAAGGCAGGTTACTACTAATTGATTGACGCTGGATGGACGAAAGCGTGGGGAGCAAACAGG
+
@@;;6;B>A@@5;59@@B@ECC?A=?7::??7;;3;<0<819919<444892394:A=@@@B?AABBBBA<?=>>9@=?8?AA@AA??;@@=@@=@=@A=A499<@>>@@:::?AA@@@6;;5;=AB?CA?B899C<@ABBB@BB;;;AAA@@A@;;6;;;B=BBAA@DC?A@C??==;;4;.:=83<2;*///9)4.333-34:;<955A:?59;4.44/0///)/771/4449,48>?;==/555:>34553
@N9IO0:01061:06316
TACGGAGGGTGCAAGCGTTATCCGGAATCACTGGGTTTAAAGGGTACGTAGGCGGTTTTGTAAGTCAGACGTTAAATCCCACGGCTAAACTGTGGTCTGCGTTTGAAACTGCAGAACTTGAATATGTTCGAGGTGCATGGAATGCTTCATGTAGCGGTGAAATGCATAGATATGAAGTAGAACACCAAAAAGCGAAGGCAGTGCACTAGGGCAGAATTGACGCTGAGGTACGAAAGCGTGGGTAGCGAACAGG
+
DCCC@CCC<BBBC@BCDD?CBD>A?@?BBA??DC>CC6994;@9?@BBBCB?;;2;CC6BCB@BBCCC@@BB?BA;BCC=BBH@BBBB=BBB@@<@BBABCCC>CCD=ABBA@@@=AA?CC?BAA@?;??@@=ACECCC<>8000<8<=@A@AA::6;AAE>CBBCCBCBCBBAA>AAAAA=??A>@ABA.:4;A=A6ABAAAAABCCEC?IGCCACACCCCEBBAA?ABCCCE>CAAACC=CCBAA@@BBD@
@N9IO0:01016:06391
TACGTAGGGGGCGAGCGTTGTCCGGATTTATTGGGCGTAAAAGGCTTGTAGGCGGCCACCGCGCGTCGTGCGTGAAATCTCCCGGCTCAACTGGGAGGGGTCGTGCGATACGGCGGGGCTCGAGGCCGGTAGGGGGACGCGGAATTCCCGGTGTAGTGGTGGAATGCGTAGATATCGGGAGGAACACCAGTGGCGAAGGCGGCGTCCTGGACCGGTGCTGACGCTGAGGAGCGAAAGCGTGGGGAGCGATCCGG
+
CCCECCCCCC1@@A@@@A=AAC@C=AA?;AB?DD>BBA@AA5:5:=6?=90,00+06;:8=@?BCBBACB@????D<BBCCC<A>ABBC@CBCC9@@@@3@A@@@@BAB@@B@BKKI<CBB;<;=@=A=;::A?A(:9?>@;>;=9>@:@?CCBBBBC@CC=@>@B@????@@@@@@@9==8?;???=AABB?@@A=@<;;8;CBC?;;8;@?C?CCCEBBBCCCBBB>;;;CCE?BA@AEIM;AABCCCIAC@
@N9IO0:01019:06362
CACGGGGGGGAGCAAGCGTTGTTCGGAATCACTGGGCGTAAAGGGCGTGTAGGCGGTCAGGTAAGTGAGACGTGAAATGCTCGGCTCACCCGAGGAGCGGCGTCTCATACTGTTCAGCTCGAGCACATCAGAGGAGACTGGAATTCCCGGTGTAGCGGTGAAATGCGTAGATATCGGAGGAACACCAGTGGCGAAGGCGAGTCTCTGGGATGATGCTGACGCTGAGGCGCGAAAGCCAGGGGAGCAAACGGG
+
@C@?CCCCC#AA@B8B;=;?CB?CC9=8A;;65==4666@@6BB<994<4:469939:44.5;7<<=<:::;;::<4554<<<054:433/4:;7<9;525449A8:5BAB@?5:::8:??9::?;;<::8?B1348=BC8C=C:CD;@<@=9:::@?B>B<5@555<<>>99833-33-3-39:7@<==7==B8C643387788777.777788;;988///66828>@BB>6;A=::99&4335>7>>A8
@N9IO0:01023:06393
TACGGAGGGTGCGAGCGTTGTTCGGAATCACTGGGCGTAAAGCGCGTGCAGGCGGTCGGATAAGTTCGATGTGAAAGCCCGGAGCTCACCTCCGGAAGGGCATTGGAAACTGTCCGGCTGGAGTACCGGAGAGGAGGGTGGAATTCCCGGTGTAGCGGTGAAATGCGTAGATATCGGGAGGAACACCAGCGGCGAAGGCGGCCCGTCTGGACGGCTACCTGACGCTGAGACGCGAAAGCGTGGG
+
BCAA>ACF>AA@BBA@@?>AA?BB?B>A@@@BCC;:;;;;09>=AA@@?@>;@@;?@?;@?<8<<:=00/666:92?B<9B?A:97><=:=?2;2849<388=7@7=;19@@@A=A====2;<<88-7099==5;5;/9=89.5,7C5@<>>===<?:===>4;9;;9958522266.55/546886:;@@=BBB97353.38)..3354::;69732,------7669<<<>AAC5<;67799
@N9IO0:01064:05780
TACGGAGGGTGCAAGCGTTATCCGGAATCACTGGGTTTAAAGGGTGCGTAGGCGGTGGCGTAAGTCAGTTGTGAAATTCCCCGGCTTAACCGGTGGGACTGCGATTGATACTGCGTCACTTGAATCAGGATGAGGTAGGCGGAATGTGGCATGTAGCGGTGAAATGCTTAGATATGCCATAGAACACCGATTGCGAAGGCAGCTTGCTGGACCTGTATTGACGCTGAGGCACGAAAGCGTGGGGAGCAAACAGG
+
FCCC;;;C<;;;A>A@@@??A@@D?B9::@@:;;0;@,;;.::6;;@CC@@:994;A9@BA@;@@CCBB@C@@@C=C=@@@3@=AA?B9>:A:>B=6@ABBB==>:>???@??==BAA>E869;CAAA@BCB;;8;AA=ABAGBAABC>AA;:;@@@B@BBCD=BABA<@@;;;?@@5;:::;5;@A<@@A<@@AA>@=@@@@B?AACC8;:<@@ABB?@@@B@@ABB>AA>000,00::??@5AAABB=;;;>
@N9IO0:01070:05797
TACGGAGGGTGCGAGCGTTGTCCGGAATCACTGGGCGTAAAGGGCGCGTAGGTGGCCCGTTAAGTGGTCGGTGAAATCCCGGGGCTCAACTCCGGGCTGCCGATCAGACTGGCGAGCTAGAGCACGGTAGGGGCAGATGGAATTCCCGGTGTAGCGGTGGAATGCGTAGAGATCGGAAGAATACCAGTGGCGAAGGCGTTCTGCTGGGCCGTTGCTGACACTGAGGCGCGACAGCGTGGGGAGCAAACAG
+
BCCC=;:;8;CBCCEBCB?BBB?B@C@CBAA@@@;?C@?@8@A8AB:90==900+0/(/>6;6:?A7>::6@A;@3>99(333+3=BC=AB?2:;04:::7;;??AA@A>94989788889::>>?677;77+7:::AA48486:<3<6333889?<?@8@>?>?B@AAA@??>:15/26,2=A:?:55385:/70522+2223333(31794?@B<>???;;00)/96;7333377;77+7338?*785
@N9IO0:01076:05780
GACGGAGGGTGCAAACGTTGTTCGGAATCACTGGGCGTAAAGGGCGCGTAGGCGGACTTGTAAGTCGGGAGTGAAAACTCGGGGCTCAACCCCGAGCCTGCTTCTGAAACTGCGAGTCTTGAGGACCGGAGAGGAAAGTGGAATTCCTAGTGTAGCGGTGGAATGCGTAGATATTAGGAAGAACACCAGTGGCGAAGGCGACTTTCTGGACGGTTCCTGACGCTGAGGCGCGAAAGCTAGGGGAGCAAACAGG
+
CCCC@BBC>AA@DE@;;;@CB?BB=A8::AAAAC>AAABC;@@;@B@@?AB=@A?BBA=A@?9?@:;;0;;9>@<@0>><@@@9BBCD?A@A8@AA@@AABB>@@>>>;@BBBBABAAA=BBB?CC?B>BB;;:;E>CCJ@D9;:;>BBBBBBAAA@=@C=@?ACBBBBBBA@@=@B?B=AA?AAA?A?9979AA>B@AAAAAC:??B<??B?B@C?ABBCBAA@@@?B@@;::5;BBBBCC;BBBDE?@@B@
@N9IO0:01079:05809
TACGTAGGGTGCGAGCGTTAATCGGAATACTGGGCGTAAAGCGTGCGCAGGCGTTGCTAAGACAGGTGTGAAATCCCCGGGCTTAACCTGGGAACTGCGCTTGTGACTGGCAGGCTAGAGTACGGTAGAGGGGGGTGGAAGTTCCTGGTGTAGCAGGTGAAATGCGTAGAGATCAGGAGGAACACCGATGGCGAAGGCAGCCCCCTGGGCCTGTACTGACGCTCATGCACGAAAGCGTGGGGAGCAAACAGG
+
CEBB@;:;/;@@A@@@@@=A=??A?A7:;B@@A;@@@AA<AAA???A>00+00-)---/3///5;534889?4????0<;50/(0)/0---(,0,----77(-/=BBBA?A=?;?CA@@@BBCC@DAAAAAAA@'@A=@;@=2839@=@BA>@@00,0=@?8AAAAA??>@9:8@A<@@<@<@@@;@A;;5<;B?B?BBBBBBB0@@@8?<@CCBBBB@@000==>@A@@99949@@ABBB7<;;BB;@@@>
@N9IO0:01081:05787
TACGGAGGGTGCGAGCGTTATCCGGAATTACTGGGTTTAAAGGGTGCGTAGGCGGCTTTGTAAGTCAGGAGTGAAAGTTTGCGGCTCAACCGTAAAATTGCTTCTGATACTGCAAGGCTAGAATCAGGATGAGGTCAGCGGAATGTGGCATGTAGCGGTGAAATGCATAGATATGCCATAGAACACCAATTGCGAAGGCAGCTGGCTAGACCTGTATTGACGCTGAGGCACGAAAGCGTGGGGAGCGAACAGG
+
BBA@>@BC>@@?CBA@BB@BCB@C@D?B?BECCC?CC<AA<AA<AABCAAA???=?CC=BAB?BA@AB?BBCBCC=BBD;AAB?BB@@?A499@AA6A<??B@C?;;@@@:::A=A=A???C@BCBB@BBBBC@CCBBBC@C@@@AB?AB:;;BBBB?B<;;9;BBCCCAAABBBB9;;BBB?CAA<A?B5;;@@<@?C@@ACC@CCBBAA@AA@@@?AA@@@A@@@?A?9:99.;=?;;;;.;@?@B?<::@
@N9IO0:01097:05764
TACGGAGGGCGCAAGCGTTGTTCGGAATCATTGGGCGTAAAGCGCGTGTAGGCGGCTTGGCAAGTCGAGTGTGAAAGCCCGGGGCTCAACCCCGGAAGGTCGCTCGAAACTGCCTCGCTCGAGTCCCGGAGAGGAAGGCGGAATTCCCGGTGTAGAGGTGAAATTCGTAGATATCGGGAGGAACACCAGCGGCGAAGGCGGCCTTCTGGACGGTGACTGACGCTGAGACGCGAAAGCGTGGGGAGCAAACAGG
+
BCCD?BBC>BBBB?BBBC@CC@CC@C?CCBC?BD8?:887*39;><BB@@@?;;6:B?A?CC=@@AA@@ABECCC?CCC>CEH<CBBD@CGD;CAB<@;@?@9998:4(44447;;?CCCB;;;BB=B=?@A@AA;@>9:39<?3:;.;?AAABA;;8;BAB=C@BBCCBBCBBAAA6@B>A=AAB@BBBC?CDB@C?A@=@?B?BDD>AAC@CBCCB???AAABBBCCCCCCG>BACBCDG;BBBBA<@@@=
@N9IO0:01100:05802
GACGAAGGATGCAAGCGTTATCCGGATTCATTGGGTTTAAAGGGAGCGTAGGTGGTCTTATAAGTCAGTGGTGAAATCTCTGGGCTTAACCCAGAAATTGCCATTGATACTGTAGGACTTGAGTATAGTTGCCGTTGGCGGAATATGACATGTAGTGGTGAAATACATAGAGATGTCATAGAACACCGATTGCGAAGGCAGCTAACGAAACTATAACTGACACTGAGGCTCGAAAGTGTGGGGATCAAACAGG
+
CCBBB4;5;@A@C?BBCB@BBB6;6:@:=@A=A@9>B/::/9<6<=@@ABB@CH@CBB?AA?;@@A@ABB?AAAB<@@@A@@?:@@;>;>?8@;;;/;5;;;@C=AAAB@@AACCACCC?AABCCBBA@4;;5;;@C@CDAC@CBCBBCC;;;;;AA=ACCF>BBCCBBCA@ABA;;;@;;;=AAC5<;0+00=@+0*0<<<<=;>=@?:?@AAB?BAABBABA@:939>:;;;0:??AA@A6??>AB<@@?7
@N9IO0:01083:05811
TACGTAGGGTGCGAGCGTTAATCGGAATTACTGGGCGTAAAGCGTGCGCAGGCGGTTCGCCGTGTCCGATGTGAAAGCCCCGGGCTCAACCTGGGAATGGCATGGGAAACTGGCGGGCTGGAGTGTGGCAGAGGGGGGTGGAATTCCGGCGTGTAGCAGTGAAATGCGTAGAGATGCGGAGGAACACCGATGGCGAAGGCAGCCCCCTGGGCCAACACTGACGCCTCAGGCACGAAAGCGTGGGGAGCAAACAG
+
CCCBCCCD=BBACA@@AA<@<@@@=A6:6;AAAA=BAACD?EBBBBBBBAA??@9?:?<;7>@999?BCBCDCCC=ABEE9BB=BBA@=?;>?>8?8;:9AABBC<BA=ACD@BBB>B@?<???>?@=A@??=>>>>&>=5;*0+0*0*0:9>>>==??A>>>8>==?????;;;>BA:9:5;8===;A;;;:>8818:===?BBB.;;D:?<@:>>@@AA<;;5;>9:399<9CC9>@@@AAA5>>ADD::99
@N9IO0:01091:05811
TACGTAGGTGGCAAGCGTTGTCCGGATTTACTGGGCGTAAAGGGCTTGTAGGCGGTTCGTTAAGTCCGGTGTGAAATCTCCCGGCTCAACTGGGAGGAGCCATCGGAAACTGGCGAGCTAGAGGTGGGCAGAGGAAAGCGGAATTCCCGGTGTAGCGGTGAAATGCGTAGAGATGTGGAGGAATACCGATGGCGAAGGCAGCCCCCTGGGATAACACTGACGCTCATGCACGAAAGCGTGGGGAGCAAACAGG
+
ABAAA@@<;;5;A=@?@@>ABA=A=;;:9;CDCC>@@@CD=BB=AA<@@;;59>;@4;;@?B=AAD@C?;;;BBL?CEDCC=A=@ABC7;0B@,00;0/08;;00+9B<AAAABCBB@A@@@B>;;;6;@?A@?CC>CBC@CAF@GH?HACCBC;<<?BBBD>@BACDCBDCBBB@A;AA4;5;@@<@BBB@CAA>A@BBDBHED1:;B<@@C?;;;@BB;;;::><@@???@@/97>8999+988<A3==>;
@N9IO0:01085:05864
TACGTAGGGGGCGAGCGTTGTCCGGATTTATTGGGCGTAAAGAGCTCGTAGGCGGTTTGGCAAGTCGGGTGTGAAAATCCGGGCTCAACTCGGAGACGCCACTCGATACTGCTATGACTCGAGTCCGGTAGGGGAGTGCGGAATTCCTGGTGTAGCGGTGAAATGCGCAGATATCAGGAGGAACACCGGTGGCGAAGGCGGCACTCTGGGCCGGTACTGACGCTGAGGAGCGAAAGCGTGGGGAGCGAACAGG
+
CBBA@:::::*;>=@BBD@CAA=@4;;A8@A@BC=???AA5:;;;A<::AA=AA?BC>CABB>@ACDD=?@@@@@A8AC?BC>@@@D@CCCEAAAA@BA>BC?@ABBBBA@@A@;;;@@@@;;;A?A@BBBBB5;;@B@?5;6;@DAGE@DBCBBBC>@;;;0;BBBCCFCCECCBA6;;;?<@@@>B=;;5;A@:@>@C@CBBAAAAA<B@C?BBABBB@A@;;;;59B>@@?09:==A@C6@@ABB@;;;?
@N9IO0:01093:05866
TACGTAGGGGGCGAGCGTTGTCCGGAATCATTGGGCGTAAAGCGCGTGTAGGCGGCCCGGTAAGTCCGCTGTGAAAGCCCAGGGCTCAACCCTGGGATGCCGGTGGATACTGTCGGGCTCGAGTCCGGAAGAGGCGAGTGGAATTCCTGGTGTAGCGGTGAAATGCGCAGATATCAGGAGGAACACCAATGGCGAAGGCAGCTCGCTGGGACGTGACTGACGCTGAGACGCGAAAGCGTGGGGAGCAAACAGG
+
BCAB@CDDCD5ECB:9;C?C@@=A@C?AABB@CB<@?@=@9?@@@A@@AA@<@@<@A;A?CB?DBB>AB;;;A@E8;<;79<D9@B@A6;:,9A?9@B@@<A?AA@CBBAAAB@??9??=>>>=?5:39>ABC@CDBBCC?B<?<??CD????BB::39A@>8BBBBAAA@@A<<:807=16167:376:;5;>@=@?@@@?99399;;188:BBA?>837?@::7?ABDCCCF9:9??BAB8ABBBC>@?=6
@N9IO0:01094:05865
TACGGAGGGCGCGAGCGTTGTTCGGAATCATTGGGCGTAAAGCGCGTGTAGGCGGCTGGGCAAGTCGGATGTGAAAGCCCGGGGCTCAACCCCGGAATTGCATTCGAAACTGCCTGGCTCGAGTCTCGGAGAGGAGGGCGGAATTCCCGGTGTAGAGGTGAAATTCGTAGATATCGGGAGGAACACCAGTGGCGAAGGCGGCCCTCTGGACGATGACTGACGCTGAGATGCGAAAGCGTGGGGAGCAAACAGG
+
BBEH?CBC=B@@BB@@@B?CDAECAG?AABB?CC=BBBBB<BBBABACCCC@BC<?::;-;?>ABBB?BBAAACC>BCC7???6?AAC@BBB:B?B?B=A@@?;@@@A9A;;;=@B<ABA@@@;;;BB@CBBC@BCH=BBAC>B7;;6<@BBBBBA@=AACC=C@BBBBBBBBCBDD>DC?B=@??@CFCC?DDB?C???9=<5=>@@=AABBC?@A@>>=>>>@AABCCA::97:AA@BBB;BCCCD>AB@:
@N9IO0:01095:05894
TACGTAGGGTGCGAGCGTTAATCGGAATTACTGGGCGTAAAGCGTGCGCAGGCGGTCCGTTGTGTCCGATGTGAAAGCCCCGGGCTTAACCTGGGAATGGCATGGGAAACTGGCGGGCTGGAGTGTGGCAGAGGGGGGTGGAATTCCGGCGGTGTAGCAGTGAAATGCGTAGAGATGCGGAGGAACACCGATGGCGAAGGCAGCCCCCTGGGCCAACACTGACGCCTCAGGCACGAAAGCGTGGGGAGCAAACAGG
+
DBBBB<;;0;;;A@AB@@=@@CBC?C::5;C;;;,99<>:4<:@@@@@?>>9??;?A?AA>AAA@@=9:9AA?=?3::96*:;)//(0+07=?@=?<@B8<9:CC9@@:@@?=:;;8;BB?AB9:8>;99989??@?'@?:>;?9=3:39937=>933=>BCCF>?@?AA??>;=AABC?AA<?<?AA>BBBB>A75,2.7777777'88=594;4332588;::43332+227;;=6==<====/88222)2772
@N9IO0:01099:05883
TACGGAGGGGGCTAGCGTTGTTCGGAATTACTGGGCGTAAAGCGCACGTAGGCGGCTTTGTAAGTTAGAGGTGAAAGCCCGGGGCTCAACCCCGGAATTGCCTTTAAGACTGCATCGCTTGAACGTCGGAGAGGTGAGTGGAATTCCGAGTGTAGAGGTGAAATTCGTAGATATTCGGAAGAACACCAGTGGCGAAGGCGGCTCACTGGACGACTGTTGACGCTGAGGTGCGAAAGCGTGGGGAGCAAACAGG
+
;;CE@BBKDK5AABBBBB@CC?AA:@4:4;@@@B<@AADB<AB@@@;;;CE?BB@BBB=BDB?BB>AABA?ABBB=ACC9???5?@@A?CCC:C>A>A?AA?BB<A?A@@@>>=ABBBB>AC?CAABD=AA??;?@@?@?>A>B>A9???999@????AAAB8?9??>A???AA>=A=A=AA588=:?>@@8==<5:4;=:;:;;;;?:>=>==?>>:>==<<788>9::;898*8>><<<</::988*8::9
@N9IO0:01100:05899
TACGGAGAGTGCAAACGTTGTTCGGATTCACTGGGCGTAAAGGGCACGTAGGCGGCCAGGCAAATCGATCGTGGAATGCCGACGCTTACCGTCGGCGCGGCGGTCGAAAATACCTGGCTTGAGGATGTGAGGGGTCGCTGGAACTCCTGGTGGAGCGGTGAAATGCGTAGATATCAGGAGGAACGCCGGAGGCGAAAGCGAGCGACTGGCGCATTCCTGACGCTGAGGTGCGAAAGCTGGGGGGAGCAAACAGG
+
CEDD@CC@@>ABBA;A==:=@=@?=@@;8;:BBA;BA@?@8@:8>BCB@==;00+0)0::;CD=BA:>??@@A?B?AAB?AAB@@@5;;;?;;;<???@=;;5;@;;9;*:BB;AA=A@=@BB=AAAACCDEE;DDFDBB?B@CCC?BB@BB?BBBB>CBBG>CBCCCCAAA;::?@:==;@<@AA=B?;<5<;9>9@A:::AD??@@<@@@@@?C=??@A:999:9;9:::44)43:::<<<$88749(4885
@N9IO0:01103:05896
TACGTAGGGTGCGAGCGTTAATCGGAATACTGGGCGTAAAGCGTGCGCAGGCGTTGCTTAAGACAGGTGTGAAATCCCGGGCTAACCTCGGGAACTGCGCTTGTGACTGGCAGGCTAGAGTACGGTAGAGGGGGGTGGAAGTTCCTGGTGTAGCAGGTGAAATGCGTAGAGATCAGGAGGAACACCGATGGCGAAGGCAGCCCCCTGGGCCTGTACTGACGCCTCATGCACGAAAGCGTGGGGAGCAAACAGG
+
GCCCCBBB=@@@CCCCDC?C?BBA>@;@@A;;;0<??@@5;4=44488332990*///)/5://5<7545;9918;8*//(///)/)///;(/(///////0666:9::500/(/=:=98<?CD<??BBBBCBF)BB@E?BB?B599>@@?@@989:???@9?;8:?==;<//.00+;A=A=BBB>@@;;7;AA>DACAAADI@,<<<,0+0@@@>@BAA:;2:99;AAABBAB=A@@@AAA2;;;@A=@@@=
@N9IO0:01067:05913
TACAGGGGGTGCAAGCGTTGTTCGGAATTACTGGGCGTAAAGCGCGGGCAGGTGGCCTTCTAAGTCCTTTGTGAAATCCCGGAGCTCAACTCCGGATGTGCATAGGATACTGGAAGGCTAGAGACTGGTAGAGGCGAGCGGAATTCCTGGTGTAGCGGTGGAATGCGTAGATATCAGGAAGAACACCGGTGGCGAAGGCGGCTCGCTGGGCCAGTTCTGACACTCATCCGCGAAAGCGTGGGGAGCAAACAGG
+
DFCCCDDD1BBCC@CBCB@CB@BC?B8:8:A@@C=@@@CD;@AAACE>BBA=;;5;59<@@@69:@5:@;@@AAB=@@>8:9569BBC=B@@<@:@B@@;>??AB@BCCDDD?D:;::AAABBBBAA?A@AA@=AB@@@@=@?B=A>@C?CCCBABB:=@<B@BBBAABAAAAAAAA;A8BB?;;;@C?BB=AB@8?=::6:BBAAABC>C;BCC>@ABBA??>AAAC=@@??=5=:89?>?388;AA<@@@=
@N9IO0:01067:05924
TACGGAGGGTGCAAGCGTTATCCGGATTCACTGGGTTTAAAGGGTGCGTAGGAGGGCAGGTAAGTCAGTGGTGAAATCTTCGAGCTTAACTCGGAAACTGCCGTTGATACTATCTGTCTTGAATACCGTGGAGGTGAGCGGAATATGTCATGTAGCGGTGAAATGCTTAGATATGACATAGAACACCGATTGCGAAGGCAGCTCACTACACGAATATTGACTCTGAGGCACGAAAGCGTGGGGATCAAACAGG
+
<<;C@CBB>BAAA?BAAA=@@@=@?BB@B:::BB9@@9@A<AA<BCCBCBB=@@A<A@B=;;7;;<<A;;5;AAA=A@@?;;;??>2837?@@?CC>C;;;>@A6;;;;@@@AB;<<ACBCCACCD>A@C?::8:;:;BB>A>@@@AA@@:::??;;6;???9@@?@=?@@BBAA@@@A@@@<A@A5;;@<@>@B4:49;;?DDDCCAA>=00*/@@;@@=BA;;;B=@B@;;;099?>??@8@@@CD<?@?:
@N9IO0:01073:05952
TACGGAGGGTGCGAGCGTTGTCCGGAATCACTGGGCGTAAAGGGCGCGTAGGCGGCCTGGTAAGTAGGGGGTGAAATCCTGCGGCTTAACCGCAGGGCTGCCTTCTAAACTGTCAGGCTCGAGCACGGTAGAGGCAGATGGAATTCCCGGTGTAGCGGTGGAATGCGTAGAGATCGGGAAGAACATCAGTGGCGAAGGCGGTCTGCTGGGCCGTTGCTGACGCTGAGGCGCGACAGCGTGGGGAGCAAACAGG
+
CCCC@CCC>CCBCAAA;;6;AA<@;@6::AA@@@:@AABB=BB=BBDCBAA>??<??BB?BC>@???DED3BBBB8>???A@A>AB@B@B?BAA@B>B?@=?B?CBBB<A;;:@00,0>>;009@AC@BABBB?>>>BBC??;><>A9A:=<@>>8818?8=8==BBAAA=>BB@@B<B8>><???A>8564;8717.;<8;77<988?7A<AA=?BBCBAA=;;8818:>>898<886989-9;<<A7::?:
@N9IO0:01080:05930
TACGTAGGTGGCAAGCGTTGTCCGGATTTATTGGGTTTAAAGGGTGCGTAGGCGCCCTGTAAGTCAGTGCTGAAATATCCCGGCTTAACCGGGAGGGTGGCATTGATACTGCAGGGCTTGAGTACAGACGAGGTAGGCGGAATTGACGGTGTAGCGGTGAAATGCATAGATATCGTCAAGAACTCCGATAGTGAAGACAGCTTACTAGGCTGTAACTGACGCTGAGGCACGAAAAGTGTGGGGATCAAACAGGA
+
BB@@@CC?@?=@B>B@;;8;BB?B?CCE>CCADC<AA;??9?A=ACCBA@@=000A<C>AA@CBBCFCDCCCBD>AABBB;B?CC?B?B=@@8;;;0;@<;::>A;9;ABA?@@B<?;8=?>@BA@@A@@@B?BBA?BB?B6;5;<=?=@;99878-4<:=8;>:;;;BA??999:=?0474:;@;??????AA9<8977336<99=<173333/3;99=?782224777????1?B???CA698333(37739
@N9IO0:01081:05914
TACGTAGGGTGCGAGCGTTAATCGGAATTACTGGGCGTAAAGCGTGCGCAGGCGGTGCGCCAAGCTCGATGTGAAAGCCCCGGGCTTAACCTGGGAATTGCATTGAGGACTGGCGTGCTCGAGTGCGGCAGAGGGGGGTGGAATTCCACGTGGTAGCAGTGAAATGCGTAGAGATGTGGAGGAACACCGATGGCGAAGGCAGCCCCCTGGGCCGACACTGACGCCTCATGCACGAAAGCGTGGGGAGCAAACAGG
+
CCAB@BCC=BCBCDB@@@>A>AAA=B7;6;AABB=;;;@@9@@?@C;;0=>;00+0;=68:=;>:88973349?A;??88.;;2>@?B@B?AAA;@9=9:98;48772878>4==<??>>A@@@A??;??>BBDDDD)>>7;8;=C997---(-::<<==AAC=BABBBAAABBBBBB?AA=A=@@@?@??=+00/)/)/44<<::)444(/36/////--///)////3338333(3::::==+333//(/886
@N9IO0:01087:05955
TACGAAGGGGGCGAGCGTTGTTCGGAGTTACTGGGCGTAAAGGGCGCGTAGGCGGCCGATCAAGTTAGGCGTGAAAGCCCCGGGCTTAACCTGGGAATTGCGTTTAAGACTGATTGGCTTGAGTGCGGGAGAGGTGAGTGGAATTCCCAGTGTAGAGGTGAAATTCGTAGATATTGGGAAGAACACCAGTGGCGAAGGCGCTCACTGGCCCGCAACTGACGCTGAGGCGCGAAAGCGTGGGGAGCAAACAGG
+
BBC;;;:FDF5CBA@@@B?BC@BB?@@@?BBBBB<B@@@B>BE>DBBBA??=9:6:<<<:::5:??CC@CCAAAA9?=@@-::/:9:=8?=AAC=@9>*0////)/5/777=;?;B@BB>C?@?@BCD=AA==7<=>;;;:A;@399,:989>@@>?9>>AB=C@BCDDDCBBBACC=B?AA?BBB>BAAA?BCC?B?;;;BAA@@@<@A8@BB9;;CBAA@@B;;5;@@@BB=BBCCCBB:BABBC?AAA?
@N9IO0:01087:05959
GACGAAGGTGGCAAGCGTTATTCGGATTTACTGGGCATAAAGCGCGCGTAGGCGGCCTGGCAAGTCGGGGGTGAAAGCCCGCAGCTCAACTGCGGAACTGCCCTCGATACTGCCGGGCTTGAGGGCGGGAGGGGTGATTGGAACTCCAGGTGTAGCGGTGAAATGCGTAGATATCTGGAGGAACACCAGAGGCGAAGGCGAATCACTGGACCGCATCTGACGCTGAGGCGCGAAAAGCTAGGGGAGCAAACAGG
+
;BBBB?C?;;8;A>A@@@?BC@CC@BBB<??CCB<A@@@@8@@@;;;@@<@;00,0:@>:0;5;AA>@>@0BCBD=BBB>B@@AAA;;7<BAAA?A<?@@>>8@@==@C?@@@3:9/99<@>>>8:::,9@BB6BBBB@B<?<?DC???>@BBBB;;7;@?A;@;;;;BBBBB<;:;2:@:>:@@@>AA@@<@BB>B?BCB?AAC<:;?BB?BBBC@?@CB@ABAAA=@@?;;;;-;@>9994*48<8<4<=82
@N9IO0:01102:05914
TACGGAGGGAGCTAGCGTTGTTCGGAAATACTGGGCGTAAAGCGCACGTAGGCGGCGCAGCAAGTCAGGGGTGAAATCCCGGGGCTCAACCCCGGAACTGCCCTTGAAACTGCAGTGCTAGAATCCTGGAGAGGCGAGTGGAATTCCGAGTGTAGAGGTGAAATTCGTAGATATTCGGAAGAACACCAGTGGCGAAGGCGACTCGCTGGACAGGTATTGACGCTGAGGTGCGAAAGCGTGGGGAGCAAACAGG
+
CCCC@CCK>;;;B@@@CC?AB<@@=@A9AA@@@B9@@@CC=BAAA@:;;@@9@A>@AB@@@A?BBBBBEE9AAAC<ABB=BDD9:9AB8BDD5>9<287:>?6@9><<3;<<=?999?BBCC@CD>BB@BBAB?ABBBBC?B=A?A>BBBAABCCCC=AAAB=B?BCC@@AAAA7;<>A@;;8;@E>A@??<?AA?C@BBBBBBAAAE?BCAB?CBE@BA@@@CCCC@BCBCCE;;;CDDED;@AADF>BBCA
@N9IO0:01107:05943
TACGGAGGATCCGAGCGTTATCCGGATTTATTGGGTTTAAAGGGAGCGTAGATGGATGTTTAAGTCAGTTGTGAAAGTTTGCGGCTCAACCGTAAAATTGCAGTTGATACTGGATATCTTGAGTGCAGTTGAGGCAGGCGGAATTCGTGGTGTAGCGGTGAAATGCTTAGATATCACGAAGAACTCCTATTGCGAAGGCAGCCTGCTAAGCTGCAACTGACATTGAGGCTCGAAAGTGTGGGTATCAAACAGG
+
BBBD?:98;;D5;;A;;;8;AB=A=ABC=CC@CC=CE=@@9?A=::;A@@@AAC?CBA@>5?7?;<ABC;9;;BA=ABB=BCC<@@@?9A5:55;;&5.559;;:@CBBA::.5>>@:<9<=BBBBDBB?B9:6;AA>BB?B?B=;;;C?CEBBAAA>@@@E<@@@@?A;;;AA;;9>?:==99:93>@@699A@;?=????;?=?A@5;;:99929:9959@<=9929000<@*00//9909;5555)55<4
@N9IO0:01113:05952
TACGGAGGGTGCGAGCGTTGTCCGGAATCACTGGGCGTAAAGGGCGCGTAGGCGGCGCGGTAAGTAGGGGGTGAAATCCTGCGGCTCAACCGCAGCATTGCCTTCTAGACTGCCGTGCTCGAGCACAGTAGAGGCAGACGGAATTCCCGGTGTAGCGGTGGAATGCGTAGAGATCGGGAAGAACACCGGTGGCGGAAAGGCGGTCCTGCTGGGGCTGTTGGCTGACGCTGAGGCGCGACAGCGTGGGGAGGCAAACAG
+
BBBB?A@B:BBBBBAABB>AA@?B?B?CCBBBBB=BCBBB>BB=AA@@?AA=AB?BCCB?BC?A??????2@BBB>BD?BB::9:BAA?A598@@@@A=A@<@<???=;?;8<,..--88//5>=?@8//<//+/<99//*/5</88*747:97<56-26+2+277968/6//.789083.2+276-/(.54..(-2,2022,--(..32222&2577(.(.....225525+275557699888>>2<<68:C:786
@N9IO0:01071:06001
TACGTAGGTGGCGAGCGTTGTCCGGATTTACTGGGCGTACAGGGCGCGCAGGCGGTCCGTTAAGTTCGAGGTGAAATCTCCCGGCTCAACTGGGAGGGGTCTTCGAAAACTGGCGGACTTGAGGAGAGCAGAGGTGAGTGGAATTCTGGGTGTAGTGGTGAAATGCGTAGATATCCAGAGGAACACCAGTGGCGAAGGCGACTCACTGGGCTCCACCTGACGCTGAGGCGCGAAAGCGTGGGGAGCGAACCGG
+
GCBBBCF@@@?@?>A@@?<@AB?B@CCE>BBCBD=@@@@A@@A<BAAAA@>;884:@?@A?B599799AA;A?>?8?@>>>9?;@@@@=ABBA;@@@@6??;:==<>>1>==8973;@@499:47659=>>@@:7875CC99;?;?@DD8?>===AA=;;;@:@A@C><=B@@=<:==>><A=>>@<?:;616//)/5;99;;:;@@@@:???7;<<>?@@A>A?<<69;:@@E:=<<;;;:/:=<88186=9
@N9IO0:01076:05960
TACGAAGGTGGCAAGCGTTATTCGGAATCACTGGGCATAAAGGGCCCGTAGGCGGTTTGTTAAGTGAATTGTGAAATCCCTCGGCTTAACTGAGGAATTGCTGTTCATACTGGCAGACTAGAGTATCGGAGAGGTAAGTGGAATTCCTGGTGGAGCGGTGGAATGCGTAGAGATCAGGAGGAACGACGGAGGCGAAAGCGACTACTGGACGATAACTGACGCTCAGGGGCGTAAGCTAGGGGAGCAAACGGG
+
CBBB@:><9;6;B=ABBC@CCABB@B>@?BB??>8=<:::7;C<CC?BBA@9;:4;A;B@@C@CBBB@C@C@ABG?CGC>C996;B=@5:@;:97@9=9>BB@@8;:@;;>B:CCCCBABBAA@B>?<?BB;<::C@ABB?C@B?B>AB?BB>@ACC@BC8;8;BBBABABB@@@AI@BC@GACBDBC?;<7;A>?6;;;@@AAA@C?EBBBBB@C@AAABB@@@?DD9@???;?@BBBDG9@@AAF<A@B=
@N9IO0:01086:05960
TACGGAGGGGGCTAGCGTTGTTCGGAATTACTGGGCGTAAAGCGCGCGTAGGCGGCTTTGCAAGTTAGAGGTGAAAGCCCGGAGCTTAACTCCGGAACTGCCTTTAAAACTGCATCGCTAGAATCGTGGAGAGGTGAGTGGAATTCCGAGTGTAGAGGTGAAATTCGTAGATATTCGGAAGAACACCAGTGGCGAAGGCGACTCACTGGACACGTATTGACGCTGAGGTGCGAAAGCGTGGGGAGCAAACAGG
+
FBBB@CCCCC5CBBBCCC@??>@C@C@D@@A@BB=BBBBD<A@@@?===;;600,0=;5=@B<?>9;;;>6;>AA8@@@8@3;;@@>A>BCC?C7;8;;AA5<</;;;.:A@ABBB:9:@>@<@@@BB?AA;;6::AA::8;>A<@=@A@AACBBAA?ABCC=B>BBBABCCAA;AA5;59?;@@B=AABA>@?=;@;;:99BDBCCC@CBBBAAAB;@@ABA@CDD>ABA;;;0;;@?@@@.;;@BD=CBD?
@N9IO0:01100:05996
TACGTAGGTGGCGAGCGTTGTCCGGATTACTGGGCGTAAAGAGCGCGTAGGCGGCTTGCCAAGTCAGCGGTGAAATCTCCCGGCTCAACTGGGAGGGGCCCGTTGATACTGGTAGGCTTGAGGGAGGCAGAGGAAGGTGGAATTCCCGGTGTAGCGGTGAAATGCGTAGATATCGGGAGGAACACCAGTGGCGAAGGCGGCCTTCTGGGCCTTACCTGACGCTGAGGCGCGAAAGCGTGGGGAGCGAACCGG
+
BBCCCBB?BB@BCBB@@>@CAA>A>00-0>@CC>CCBBB;BAA@@@B@@@<??:>A=A@?A=?@A???A@BBBB<AACCD<?=?BBB?B??=89999+9A;AA@?@?BBCC@CCEHAB?AAAA:@@=ABBCD@CACBCCAC>A>@C=C?BBBBBCC@CCCD>FC@@@@@AA@@@@@6??;@=@@@=ABBB?CCC@C?;;8;=B=BAAA<B?C=@@?BB@@ABB@@@?A@?;;;0;@@CCGG:BABDB@B>A>
@N9IO0:01068:06043
TACGTAGGGGGCGAGCGTTGTCCGGATTTATTGGGCGTAAAGAGCTCGTAGGCGGTTTGGCAAGTCGGGTGTGAAAATCCGGGCTCAACTCGGAGACGCCACTCGATACTGCCATGACTCGAGTCCGGTAGGGGAGTGCGGAATTCCTGGTGTAGCGGTGAAATGCGCAGATATCAGGAGGAACACCGGTGGCGAAGGCGGCACTCTGGGCCGGTACTGACGCTGAGGAGCGAAAGCGTGGGGAGCGAACAGG
+
CBAA@:;;;;*;@@@@BF@DCC?C;99:6;@=AA<9:9==6@@>@A@??BB?AA?BB=C@CC>@A@A?9:;;;;BB7AB=AA=@@@B?CCCC?BAA?AA?BBBBBCBBA;;;>A;;;;;;;;;;B=A=AABDD9BBCDBA=@?B=@>BA=BBAAACC?CA@@;@B@@@@@AAA@AAC5;;5;7;BB?EFCA?BA?;@>@@?BBBAAABK?L?B?BBAAABBAAA;;;5:?>A@C<A@CCBCC:BBABB@;;;=
@N9IO0:01085:06036
GACGGAGGGTGCTAGCGTTGTTCGGAATCACTGGGCGTAAAGGGCGCGTAGGCGGCCAAGGCAGTCGGTTGGTGAAAGCCCGGGGCTCAACCCCGGAGGTGCGGCCGAAACACCTTGGCTGGAGGCCGGAAGAGGAGGGTGGAATACCCAGTGTAGAGGTGAAATTCGTAGATATTGGGTGGAACACCGGTGGCGAAAGCGGCTCTCTGGTCCGGTCCTGACGCTGAGGCGCGAAAGCGTGGGGAGCAAACAGG
+
CDCB@CCD;;;BCA@@BC=;;7;B=B@CBBCAAA;A@:=;4;=4@@99:?@?AA<@<?>A=AC@C??<??@8=?@?5<>?3<=>0<<<>8@=>0>39;5;:;D?C@CCC=@@@>A=@=;;:;AA>B>A>A>ABB79:C=BC?B>BBCC>BBCCDCBBC?BBDD<@=@@AABCCBC=?@9=<8<177<1717>=;;?B5::>055;===@8<<0505949999:99>>>@@@?BDD>CB???@@8BBBCC=A@@6
@N9IO0:01085:06047
TACGGGGGGGGCAAGCGTTGTTCGGAATTACTGGGCGTAAAGGGCTAGTAGGCGGCCGACTAAGTCGGATGTGAAATCCCCAGGCTCAACTTGGGAATGCATCCGATACTGGTTGGCTTGAATCCGGGAGAGGGATGCAGAATTCCAGGTGTAGCGGTGAAATGCGTAGATATCTGGAGGAATACCGGTGGCGAAGGCGCATCCTGGACCGGCATTGACGCTGATCAGCGAAAAGCCAGGGGGAGCAAACGGG
+
CHCDDDCCCD"DD<@@:;6:@@GI@E@I>BBAEE>B9;;C<BB>BBBCDBC?BC@C8;;<;B?BBBB>@::;@?@9@?A@6@@<?ABC>BC@DC>B@@@?AAB<ABBBBCC?@?A?AA?@?5::;>>6;<778*77==3748<6=877/789<=9:8:CDD>@@@@;;;BBB;;;D?CC?B?BAB?B@BB@CAA?@?000=@A;CC;;;?B=@@C=A>000BBBBBBAA;;;;*;9.55959$5559@4@<<3
@N9IO0:01105:06052
TACGAAGGGGGCTAGCGTTGCTCGGAATCACTGGGCGTAAAGCGCACGTAGGCGGGTTGCTAAGTCAGGGGTGAAATCCCGGAGCTCAACTCCGGAACTGCCTTTGATACTGGCAACCTTGAGTCCGGGAGAGGTGAGTGGAACTGCGAGTGTAGAGGTGAAATTCGTAGATATTCGCAAGAACACCAGTGGCGAAGGCGGCTCACTGGCCCGGTACTGACGCTGAGGTGCGAAAGCGTGGGGAGCAAACAGG
+
BB;;;5<=A=,9;@@@A@@CBBJE@DACBBBAAB<;;;AA6;:>?@@BBBB?@@@;@;@>AA?BCCBCDD8ACBB>BBB<@>???AAB?CBB?C>@<@@99199*;ABB@A@@CCAC@DAECC@A?@I>CCCC@BCBAAB5;49===:?<<@@B@@@=@@@D?D@BBBAABBBC?BBBC?BB@@@AADBBCACCC=@;;;5;;;;;@@<AB;@=@BBCBCCCDGA@@?@?@;;;0;@A?>=@4??@>=4<>>5
@N9IO0:01072:06069
TACGAAGGGTGCAAACGTTGCTCGGAATTATTGGGCGTAAAGCGCACGTAGGCGGCTTTGTAAGTTGGATGTGAAATCCCTCGGCTCAACCAAGGAAGTGCATCCAAAACTACAGAGCTTGAGTACTTAAGAGGATCGCGGAATTCCCGGTGTAGAGGTGAAATTCGTAGATATCGGGAGGAACACCAGTGGCGAAGGCGGCGATCTGGGAAGATACTGACGCTGAGGTGCGAAAAGCGTGGGGAGCAAACAGG
+
BBC:94:C=BBADE>:;;@CCBBD@D?B?BBACD?ABBBC<A:;;BCDCBC@AA=AAA;BBB?BD?C>BABBBAB=@@@:@@@<@BBCACFL?B>B=AA9?:><7@<=0B@BBBB;:;A?AAABBBD=A=AAB=@ACCAB?A@C?BB>B?AAB;;:?<;99>5C9;;<==<;::555)445:3::@054594555.5.55.59;;<==@8?:>==;666==>?====84944:99&95;==>=0=@999)49=8
@N9IO0:01084:06068
TACGAAGGGGGCTAGCGTTGTTCGGAATTACTGGGCGTAAAGGGCGCGCAGGCGGCTTTGTAAGTTGGGCGTGAAAGGCCTGGGCTTAACCCGGGAATGGCGCTTGAGACTGCAAGGCTCGAGTACGGGAGAGGATGGTGGAATTCCCAGTGTAGAGGTGAAATTCGTAGATATTGGGAAGAACACCGGTGGCGAAGGCGGCCATCTGGACCGTAACTGACGCTGAGGCGCGAAAGCGTGGGGAGCAAACA
+
AA@@@9>@>@0@CBB;;;@BB?BD?B?B@BBBBC>BBACD>CD=BB@@?@?=8849BB<BCC?B@@BC>ABAAAD>C<@;A@@;@@@C@BB<BA<A>AA=CBAA>@@@@@BAAA?B?;:;A;;9:??=6??9:6:?C<@A=@?A?AC=CCAAAA@@@<@@@@9@?:;;<<CCCC<@@;>9=?9=??4;4;;4;9:2;<BB;A<@???A>BB?BAC?;::?=?999994:?>9::.99949::+:9999099
@N9IO0:01086:06077
TACGAAGGGTGCAAGCGTTACTCGGAATTACTGGGCGTAAAGCGTGCGTAGGTGGTGGTTTAAGTCTGTCGTGAAAGCCCTGGGCTCAACCTGGGAATTGCGATGGATACTGGATCACTAGAGTGTGGTAGAGGGATGCGGAATTTCCGGTGTAGCAGTGAAATGCGTAGAGATCGGAAGGAACATCTGTGGCGAAGGCGGCATCCTGGGCCAACACTGACACTGAGGCACGAAAGCGTGGGGAGCAAACAGG
+
CCAA?=AB:;;;D=@;;;?BBBBA>@5:3:@@AC=;;:CC;@@B;;<BBBB@BA>BC@BF>F@CCDCGCBBBGDE=AA@8CB@7CBBB:D:DD@6C:>9<BCCCC@BBBCCC@CBB@@@A@@@BBBBABBBBBD>CAAAC>A9@;2=:@;?::;?BBBBBCD=BBBBBBBB>??@?<@<A;?<@CBBBCCC?BBC?B@B>;>??=67>;6A?B=>;;;8:8A<<6//*/=9@>A:@??;;;;/::::;1;==:
@N9IO0:01087:06100
GACAGAGGAGGCAAGCGTTGTTCGGAATCATTGGGCTTAAAGGGCGTGCAGGCGGCCGCGTAAGTGTCCTGTGAAATCCCACGGCTCAACCGTGGAACTGCGGGGCAAACTACACGGCTTGAGGTCGGTAGAGGCGCCTGGAACTCTAGGTGGAGCGGTGAAATGCGTAGATATCTAGAGGAACGCCAGGAGCGAAAGCGGGGCGCTGGGCCGATTCTGACGCTGAGACGCGAAAAGCGTGGGGAGCAAACAG
+
BBC:;;C?@@??C?CA@A?CB@DF?B=@@A?7::1<<-33(3:1=<<;8.-(--(-39<@BB?BAA@B?AA@@@@;A@@5<00+0//@8C@CCC?B?BAAABBB3;;;0;A>@AAA?BB<@@C?BBC?A@A@@=@A@=@A?A=AABDBB?BF:99AB@CCED>@???@:9:?>>=:::@A:@<;;;;@?;>@@@@@=BBDEE;BBBADD<A=:;:2:<<@>97794494333333&4444444&4999;29::
@N9IO0:01097:06075
TACGTAGGGTGCGAGCGTTAATCGGAATACTGGGCGTAAAGCGTGCGCAGGCGGTTTTGTAAGCCAGATGTGAAATCCCCGAGCTTAACTTGGGAACTGCATTTGGGACTGCAAGGCTGGAGTACGGCAGAGGGGGGTAGAATTCCTGGGTGTAGCAGTGAAATGCGTAGATATCAGGAGGAATACCGATGGCGAAGGCAGCCCCCTGGGTCGATACTGACGCTCATGCACGAAAGCGTGGGGAGCAAACAGG
+
CC:;:BAB;AA@@@BA@A=@=@@@<@000AAAA=AA@FE?CAA???@=?>;@@>BCD:CAB?BF?BBBBAA?>>8?@@@6@A:99=A=@A<@@;@?AAB???A9>>.::=<=<6==@??8>??????BDBAA@@@@'999A<@<@=?==598875>;=BBBB=9:9:9:?@@@9:<C=A@?B=@@@>ACBB@CAA=A5;::9999(:==5=@>?BAAAA@A@@@@@@AACCAAA<@;;;BAB8BBBCC<AAA?
@N9IO0:01081:06148
TACGTAGGTGGCAAGCGTTGTCCGGATTTATTGGGTTTAAAGGGTGCGTAGGCGGTGTCCTAAGTCAGTTGTGAAATACGGCAGCTTAACTGTCGAGGTGCCATTGATACTGCAGGACTAGAGTACTGATGAGGTAGGCGGAATGGACGGTGTAGCGGTGAAATGCTTAGATATCGTCCAGAACACCGATAGCGAAGGCAGCTTACTAAAGAGTAAACTGACGCTTGAAGGCACGAAAAGTGTGGGGATCAAACAGG
+
DDCD@?=9:;4;B>BABB?BAB@C@CCF>BB9;;0;C0:9/97.777><:::00+000:;AB:A?;9;;5:;:::)44458=====5:5:;=>>@;;5<;;9AB=@ABBA;;;AA=;;:;;BAB@@@BBBABB?:::?AA?A<??98477783<337/37791984804<<899AA=?79388>>?6:>:==<AB>A<?>@AA:@?@@>6<<=899(3:-,,,,,(,,02(,.23377+7333;;;.::?@B>BBB?
@N9IO0:01084:06121
AACGTAGGGGGCGAGCGTTATCCGGAATCACTGGGCGTAAAGGGCGTCTAGGCGGCACAGCAAGTCTCGTGTGAAATCTCCCGGCTCAACTGGGAGGGTGCACGGGAAACTGTTGAGCTTGAGACTCGAAGGGGGGTGCGGAATTCCCGGTGGAGCGGTGGAATGCGTTGAGATCGGGAGGAACATCGGAGGCGAAGGCGGCACCCTGGTCGACGTCTGACGCTGAAGCGCGACAGCGTGGGGAGCGAACGGG
+
C<CCCCCFHH5CCCB@BB=;;;?B@C?CCCBAAD?BCBCC>DC>CCBBA@?;9949BBAABD?;;;@@@@BBABD=A@BAA:B>BBCC@CHEC>BBE=;;;;@AC<BB>BBBB@BCBCC@BABBBBBBC@CCCCC*BB??4:4:4:B9A>BB?AAAB@@@=><>A@AA>@@@BCBBC=A@>A>;;;;;49@<>=:;?:>?:<@BC=BC@BBBBAA@@@@BBBBB@@=@;;;;;;;;9BCBDD:BAAAA@FDD<
@N9IO0:01079:06171
TACGGAGGGTGCGAGCGTTGTCCGGAATCACTGGGCGTAAAGGGCGCGTAGGCGGCCTGGTAAGTAGGGGGTGAAATCCTGCGGCTTAACCGCAGGGCTGCCTTCTAAACTGTCAGGCTTGAGCACAGTAGAGGCAGGTGGAATTCCCGGTGTAGCGGTGGAATGCGTAGAGATCGGGAAGAACATCAGTGGCGAAGGCGGCCTGCTGGGCTGTTGCTGACGCTGAGGCGCGACAGCGTGGGGAGCAAACAGG
+
CCGC?BBC>CDDDBBBBA?BBB@D?C?BBCCCCD=ABBBB>BC>CC@??@?;>?;?<A??CC=@@?>=??2?ABC=BB?>?>><?@?A?B?A:ACC>B>>=@B@CBBC>B?@?CBC@CC>@998@@@BBBBBA=:;;7:B:>;>:>>6=8=>>>=8918A:><>AAA>>>>>@>>>F9?<?A=;:;<<ABB=;;;:;7//*/6998:>?7>===8=??<=<=:::7708>=>?;;;BAACAC5:99<<099;6
@N9IO0:01080:06204
GACGAACCGTCCTAACGTTGTTCGGAATCACTGGGCTTAAAGGGCGCGTAGGCGGGCTGCCAAGTCCGGGGTGAAATCTTTCGGCTTAACCGGAAAATTGCCTTGGATACTGGCAGTCTCGAGGGAGATAGGGGCTTCTGGAACTTCCGGTGGAGCGGTGAAATGCGTTGATATCGGAAGGAACGCCGGTGGCGAAAGCGAGGAGCTGGATCTCTACTGACGCTGAGGCGCGAAAGCCAGGGGAGCAAACGGG
+
CBBBB=A<A@C>BA?@@@>AA@@@;>499<?<<<6:9399/;A9@@@BBBB?BBB=BAA?;@<@AA?CCC;BBBD=CDCC<BC@CC;999@D@DCC9C=AA?B?B?A@@A;;6;B@@@BCBCBH?BAAACDLJ<BB?BBC=A>AA=A?A?AA=;;:C?CBEE?;;;CC@CCBBBCDAEACAC?A@C?C?;;9;BBB=CBBAA=@@BBB?BBBBBBBA@@DCCCA@@?5;;:94904929<<<3>?@?C>CCC<
@N9IO0:01086:06175
TACGGAGGTGGCAAGCGTTGCTCGGAATCACTGGGCGTAAAGGGCGCGTAGGCGGGGAGGTAAGTCGGGTGTGAAATCCCTCGGCCCAACCGAGGAACTGCGCCCGAGACTGCTTCTCTTGAGTCCCGGAGAGGAAGGTGGAATTCCCGGTGTAGCGGTGAAATGTGTAGAGATCGGGAGGAACACCGGTGGCGAAGGCGGCCTTCTGGACGGTGACTGACGCTGAGGCGCGAAAGCGTGGGGAGCAAACGGG
+
@>@@900-0@?@@<A@@@@C@A@B?B>AADCBCB=@@@AA=AB=ABBBBBB@BBAA8@?<???BCBBB=BBCBCC>CCC>BAA;?>8?>A?:::?B=@ACA?@@;@AAAB@;:;<@ABA9;;CBCB>B?BBBB?A?A?AB?B?A=@E;A=ACBAAAA?BHFI?CCCCA@@BA;<<@C9=@=@;@?@?B?CC@BCC@CABC@B?C?BBC:;;B>BBBBBAAACCBBBB@BCCCBB=B?@@DDD;@@BCC>CDC=
@N9IO0:01090:06208
TACAGAGGGCGCAAGCGTTATCCGGAATTATTGGGCGTAAAGAGCTCGTAGGCGGTTTGTCGCGTCTGCTGTGAAATCCCGAGGCTCAACCTCGGGCCTGCAGTGGGTACGGGCAGACTAGAGTGCGGTAGGGGAGATTGGAATTCCTGGTGTAGCGGTGGAATGCGCAGATATCAGGAGGAACACCGATGGCGAAGGCAGATCTCTGGGCCGTAACTGACGCTGAGGAGCGAAAGGGGTGGGGAGCAAACAGG
+
BCCAA@CC>AB?@;??@??BBB?B?B?B@CD@CD9>>999/9?@@>???BC@BC?AA>ACCCCCCCBCCAAACCG?CBB:@:;6:A@@=A=@?@@;@<@AA@@@@@6@A@@@;@AAAAB:;:;?@@A?AAABB9BCBB>B>B>B?BBJG?AABBBBB@BB?B>@@@@BBCCCABA>=900,0+00:6:;@@;??=;=3::@DAAA>>@?9@=ABB=@@;;:;99?=<3>>4448(333&39;;+555==4<==4
@N9IO0:01094:06191
GACGTAGGATCCGAGCGTTGTCCGGAGTTACTGGGCGTAAAGCGCGCGCAGGCGGATACGCGCATCGGCGGTGAAAGCCCCCCGCTCAACGGGGGAGGGTCCGTCGAGATGGCGTGTCTGGAGGCAGGGAGAGGCCAGTGGAATTCCGGGTGTAGTGGTGAAATGCGTAGAGATCCGGAGGAACACCAGTGGCGAAGGCGGCTGGCTGGACCTGACCTGACGCTGAGGCGCGAAGGCGTGGGGAGCGAACGG
+
BCCCCCC?BBB?BCCCCB@CCC?@;?@>;@@@@A;AA@AB=BA@@@?@>@@=@?=>??@ABBBBBA@<@?=>AAA8<<;<;<&=<A;=8>@@??,988*9@>9:998:AA@;ABB998CC9>>=@@AA7=>>>?B?AACB;?:=8<29:5:A?@?BBABAAC=CBBABA@B@=?@?A?BC@B?BBB@C@@@?BABADBDCGCCC@CBB?AAACCCC@B@@@B@@;;;5;;<>>+0+0>0000&/7<//)//;
@N9IO0:01103:06197
TACCAGCACCTCGAGTGGTCAGGAGGTTTATTGGGCCTAAAGCATCCGTAGCCGGCTGTTCAAGTTTCCGGTTAAATCCACACGCTTAACGTATGGGCTGCCGGAAATACTGTTCAGCTAGGGAGTGGGAGAGGTGGACGGTACTCGGTAGGAAGGGGTAAAATCCTTTGATCTATTGATGACCACCTGTGGCGAAGGCGGTCCACCAGAACACGTTCGACGGTGAGGGATGAAAGCTGGGGGAGCAA
+
ECC?BA9;;?BBC@@?C@CDBB?AB:>>8885:C<B@CLJ;;;BAA<?@BCC=A=AAA@?BC7;;A<A?B?B?AB<@@=@BCDCCCAB@BBBCBBB>CBBBAE@CC>BBCBBB@BBBBBCCD>BBBCG@BAAA@BB@ACC?CCCCA@>ABD=@>@CC;CACD9CC?BC9??99:?@=ACAA@A;::6:@=>:@::8:?BB@DD?:95:@@<@ABAA=AAABA=@@9992:?ADD>C;:::::+:=;;;
@N9IO0:01104:06206
TACAGAGGGTGCAAGCGTTGTTCGGAATCATTGGGCGTAAAGGGCGTGTAGGCGGTTTGTTAAGTCATGTGTGAAATCCCTCGGCTCAACCGGGGAAGGACGCATGAAACTGACAAGCTAGAGTACCAAAGAGGGGGGTGGAATTCCCGGTGTAGCGGTGAAATGCGTAGATATCGGGAGGAACACCTGTGGCGAAGGCGGCCCCCTGGTTGGATACTGACGCTGATACGCGAAAGCGTGGGGAGCAAACAGG
+
ACC;;:DD?BBB@:?99:5;;=@A?B4:9<839=4;??@?<@B<BBBBBCC>9:5:A9@A?B?BB@@@A?A@?@A;ABB;B;;7;BBB>D@CFD;C@EBCBBBBBCCC=A@@@AA=@@??@@@@@@=AA<ACCCCCC)CC@B@B?BC=C@CCD@A@B?BBDD>CCDDBBBBBAAACM>BB@D@BBBACCBD?CBC@B@CFADCCC5CD@C@B?@@@AACDBBBBAAA;;;?=@@9@@CDDEC7@=:33(3882
@N9IO0:01105:06200
TACAGAGGTCCCAAGCGTTGTTCGGATTCACTGGGCGTAAAGGGTGCGTAGGTGGTGAGGTAAGTCGGATGTGAAATCTCCGAGCTCAACTCGGAAATGGCATTGGAAACTACCTTGCTCGAGGATTGGAGGGGAGACTGGAATGCTTGGTGTAGCAGTGAAATGCGTAGATATCAAGCGGAACACCAGTGGCGAAGGCGAGTCTCTGGACAATTCCTGACACTGAGGCACGAAAGCCAGGGGAGCAAACGGG
+
CCCCDBB@BCC=C?A@@@>AB@BB@AA>ABBBCE<8;;CA9A<::@@?@AA?AB?BBBB?BB?AA:96:BB@CCC>BBAD?B@@@@@C@CEAA?BD?CB?B??1849<6<=?@=B?AAA???@??>;>=?@CC998BBBB@B?BBBB<?<?BBABBBABACE>B>=A@>>>>><8;7;@A>B>BAA<@@AB>@A@<?<@A@A@BAABB?BBC@C?C@CCBBA@@A;;6;BB>>=/9929???399:AD>BBF>
@N9IO0:01070:06256
AACGTAGGAGGCGAGCGTTATCCGGAGTTACTGGGCGTAAAGCGCGTGCAGGCGGCAGGACAAGTGGCGGGTGAAAGCGCCCGGCTCAACCGGGCGAGTGCCGGTCAGACTGTCGTGCTGGAGTACCGGTGAGGGACGTGGAATTCCGGGTGTAGCGGTGAAATGTGCAGAGATCCGGAGGAACACCAGCGGCGCAAGCGGCGTCCTGGACGGAAACTGACGCTGAGACGCGACAGCGTGGGGAGCGAACGGG
+
;6<DDCC=;;7;BA@::9=:88<@69::;@?>@?9@@@AD?BCCA@@@ABB@BB@CCC@CCI@<:;>BCD>BBCF=BA;;;/;=@@>?7;:>C<B@;?@==0834;<<<A??>BAA?BAB=@@:::>A>BBAAC<AAA@A>A;?=?=@?9?:0////)//33(4;9:=:>>?@?@?B?BC@D@BBB@BCCF@BBBC?A@@;???@<@@=@@B?BB>@AABBBB????CBBBBB@??ABBDCC9@@ACC?CCD>
@N9IO0:01072:06227
TACGAATGGGGCAAGCGTTGTTCGGAATCACTGGGCTTAAAGCGTGCGTAGGCGGATTTGCAAAGTCAGAAGTGAAATCCCAGGGCTTAACCCTGGAATTGCTTTTGAAACTGCAAATCTAGAATCTTGAAAGAGGTTAGCAGAATTCCGAGTGTAGAGGTGAAATTCGCAGATATTCGGAGGAATACCAATGGCGTAGGCAGCTAACTGGGCAAGTATTGACGCTGAGGCACGAAAGCGTGGGGAGCAAACAG
+
@@>AA6A@<<0BC9BBCC9BB9BD8@7@A>?@B<1@@-33(3:::;;9444.4:59?904444)5:5555.5556>2;;;1333(385:38:/547=7<7;:;;;+444(4444?<4=;;;@?9955.555)555.59<=;<<C<@;?;<@<===CCJC:C>C?2915;;:@=<;50:@7@A5?7:B<9=9<?9>::>?7;ABBBA8B;?;2>=4553A7?@@;;////(/90//:*09@AA==1BBBB=3?88
@N9IO0:01082:06218
TACGTAGGTGGCAAGCGTTGTCCGGATTTATTGGGTTTAAAGGGTGCGTAGGCGGCCTATTAAGTCAGTTCTGAAATATCCCGGCTTAACCGGGAGGGTGGGATTGATACTGATGGGCTTGAGTGGAATCGAGGTAGGCGGAATTGACGGTGTAGCGGTGAAATGCTTAGATATCGTCAAGAACACCGATAGTGTAGACAGCTTACTAGACTTCAACTGACGCTGAGGCACGAAAGTGTGGGGATCAAACAGG
+
CC;;;:;5;A<@C9;:BB?ACC?B>AAC>BA@BC:?B6995:A;CABB?<<900+0:<<A@C@CDC@?A<;;ACC=:::A@;@?BB@B@C@CC=BBB<BCC=BB?@@@@BAAABBB<AA?A@@@C?B?;;;BB=B@@<@@?B=B>BBBB?CDEBBBB@BCCE>CB@@;????@AAA@@A=AA@;;;@@@@CBC@@@AA@@@CC8;;AACCCC@CCAICCCCBABAAA<@BBBCC:;;BBBDD7BCBAA9;;;>
@N9IO0:01084:06222
TACGGAGGGTGCGAGCGTTGTCCGGAATCACTGGGCGTAAAGGGCGCGTAGGCGGCGCGAGGAGTCGGGGGTGAAAGTCCGGGGCTCAACCCCGGATCGGCCTTCGAGACTCTCGCGCTGGAGCACAGTAGAGGCGGGTGGAATTCCGGGTGTAGCGGTGGAATGCGTAGAGATCCGGAAGAACACCGGTGGCGAAGGCGGCCCGCTGGGCTGTGGCTGACGCTGAGGCGCGACAGCGTGGGGAGCAAACAGG
+
CCB@=@>@8@@@BBBACC??@@@C?B@BBBCBBB>BBBDD>CC=ABABA==900+0000::;?@B@@@@@,@@?@;@@@@CGD;BBCE@CCC;A=AA;;7:?A=BBB@@@AAAACBBBCC=@@BB@AB@@@@A<BCC?CCAC?B>A=AA=BBBCCCC?CC?A>AA9::@:;::;;>A>@>@@=@AA=A>;;6;CC?C@AA=AA<ABBBF:;;BBB?B@BA@AA@@@@<@?@@@@?=@@9:::-;@@AA=??@>
@N9IO0:01085:06223
TACGAAGGGTGCAAGCGTTAATCGGAATTACTGGGCGTAAAGCGCGCGTAGGTGGTTCAGCAAGTTGGATGTGAAAGCCTGGGCTCAACCTGGGAACTGCATCCAAAACTACTGAAGCTAGAGTACGGTAGAGGGTAGTGGAATTTCCTGTGTAGCGGTGAAATGCGTAGATATAGGAAGGAACACCAGTGGCGAAGGCGACTACCTGGACTGATACTGACACTGAGGTGCGAAAGCGTGGGGAGCAAACAGG
+
/9955.55)55::.4444.45444.3-3-3888<6556C>6ABCA;;;ABB>BA>B7<;ACC@CGAG=;;CB;;;0;;5;@>6@AA@>AA?@C9<;<000:::1=<9.:9;;?98,38:87>??@@A?B???@B;@A@9:388<<-91333:;;;;;63338088:;?AACBB@@@>A>B?B?BBB>BA@@?BBB>B?CBBBBBB>CB=AABAACCA;;;@@@BBBB?CBB@@A8@@@@@CD:BCCCE?BBB?
@N9IO0:01086:06253
TACGGAGGGGGCTAGCGTTGTTCGGAATTACTGGGCGTAAAGGGCGCGCAGGCGGCTTGGCAAGTCGAGTGTGAAATCCCTTGGCTTAACTGAGGAATGGCGCTCGAAACTACCTCGCTGGAGGGCGGGAGAGGGAAGTGGAACTCTCGGTGTAGGGGTGAAATCTGTAGATATCGAGAGGAACACCGGTGGCGAAGGCGGCTTCCTGGCCCGTACCTGACGCTGAGGCGCGAAAGCGTGGGGAGCAAACAGG
+
CCCCACCDDD5CCCBBBB@AA=BC@CBHAECAA@6>@@@@;@D>AAABCA?=::5;;?C?CEACBBBBBBBBBBC>CCD@B@A;??3:39@?@B?C?BD?@@@@A@AA;@BBB?BBBB;;5;??8?AB<CABBC=B?BBB?BBC;;;BC>AAA;;::*9495)555<<>C>@A@CC@?>@>B>AAA<@<:;2:@>2404A;9909>>?;>A9>>??:=99997;;8849@?=BB<=><??@?2>?<??8???=
@N9IO0:01087:06254
TACGTAGGGTGCGAGCGTTAATCGGAATTACTGGGCGTAAAGCGTGCGCAGGCGGTTCGCCGTGTCCTGTGTGAAAGCCCCGGGCTCAACCTGGGAATGGCATGGGAAACTGGCGGGCTGGAGTGTGGCAGAGGGGGGTGGAATTCCGGCGGTGTAGCAGTGAAATGCGTAGAGATGCGGAGGAACACCGATGGCGAAGGCAGCCCCCTGGGCCACACTGACGCCTCGAGGCACGAAAGCGTGGGGAGCAAACAG
+
CCBCBCCC>A@@BAAAA@=A?BBB@D@B@BBBBB?ABAID?DBBBCBCAAA>9:6:9==>;<973338;8789::)9998&73(33333939::5:7=B8BC?::3;>6?;;8;AA:@>;8=9786<9;:9:<;;;;'9=<B;>;>=A;=<8<>=;:;:::AAB:;;;@AB@:///78;477:=<@@C=AA>>;>>>;>;?===@@@.96<19(//33389-,,02,,,,(-23222'2672222&2299;/766
@N9IO0:01092:06222
TACAGAGGTGCCAAGCGTTGTTCGGATTTACTGGGCGTAAAGGGTGCGTAGGTGGTTTGGTAAGTCAAATGTGAAATCCTACAGCTTAACTGTAGAAATGCATTCGAAACTGCCAAGCTGGAGGACTGGAGAGGAGATCGGAATTCTCGGTGTAGCAGTGAAATGCGTAGATATCGAGAGGAACACCAGTGGCGAAGGCGGATCTCTGGACAGTTTCTGACACTGAGGCACGAAAGCCAGGGGAGCAAACGGG
+
CCCBBBA;@>;171899:<@A?BC@CBD=BBCCC=AA:99.;@;BCBBBBC@CC@DD>D?CB?B@@>>8>?@@AB=BC@CCBBBBB6;7;B@ACBAA<B@@??>A;;;0;;;;<@?@@@@=@@>BBBB@BCCC?AACBBB5;6;=@@BB?A;;;A@@CDCDC?D@AABBB@@AB;;;<;;?C9;;C?@@@@?B;:8:?AB?A@@@AAB=AABBCC>CAAABAAC@@@=@AA???3999??AA3::@??9@CD=
@N9IO0:01110:06228
TACGAAGGGTGCAAGCGTTAATCGGAATTACTGGGCGTAAAGCGCGCGTAGGTGGTTCAGCAAGTTGGATGTGAAAGCCCTGGGCTCAACCTGGGAACTGCATCCAAAACTACTGAGCTAGAGTACGGTAGAGGGTAGTGGAATTTCCTGTGTAGCGGTGAAATGCGTAGATATAGGAAGGAACACCAGTGGCGAAGGCGACTACCTGGACTGATACTGACACTGAGGTGCGAAAGCGTGGGGAGCAAACAGG
+
CCCBC?BE>DCBB@BCCC@C@AA@;>9<;???@A=@@@AB<A:;9B??@CC@CC@C9::BCC?BBAC9::AAA?@9;:;0;CC>DCBB@C@CDD>B@BA???@@:???5?AACC?@@BAAAAAAABB=A@???B>CDBBB>C@BA<A=???A???@@>=:::5:@AAABABBBBCBAC@D?B@BCC=@B::4:?<9@=AACABBB>AA=@@@@@ABA@@@@@@@BBB?BCBBBB;A@@@BAB:BBBBC>@@@=
@N9IO0:01068:06301
TACGTAGGGGGCAAGCGTTGTCCGGATTTATTGGGCGTAAAGCGCTCGCAGGTGGTCCGTTGCGTCGTGCGTGAAAGGCCCCGGCTCAACTGGGGAGGGTCGTGCGATACGGGCGGACTGGAGGCCAGTAGGGGGATGCGGAATTCCGGGTGTAGTGGTGGAATGCGTAGAGATCCGGAGGAACACCAGCGGCGAAGGCGGCATCCTGGACTGGTCCTGACACTCAGGAGCGAAAGCGTGGGGAGCGAGTACCGG
+
CCBDDAAAAA1@C?CA@?@CBB:C:BBB<BB?@A<@99:=/5;AAAAABBB>??<@A>AC@@?8BBB=BBBBAAC7?;?AA9A?BA?@<@A@>>2988,7?>AA?:79A@AA=BB?BBAA?AA=?299A@@ABB3BBBBD<?8=2;399397222:>:<=2@?9928:>>??95538322,2/56:2>@A=58>>7>767.59994><4<>AA<=>:<=8::;7666/5:;;AA;=<<8866&2793-----272
@N9IO0:01073:06294
TACGGAGGGGGCTAGCGTTGTTCGGAATTACTGGGCGTAAAGCGCACGTAGGCGGGCATTTAAGTCGGGGGTGAAATCCCGGGGCTCAACCCCGGAACTGCCTTCGATACTGGGTGCCTGGAGGATGGGGAGAGGCGAGTGGAATTCCGAAGTTGTAGAGGTGAAATTCGATAGATATTCGGAGGAACACCAGTGGCGAAGGCGGCTCGCTGGCCCATTTCTGACGCTGAGGTGCGAAAAGCGTGGGGAGCAAACAGG
+
BBDF=A??B?,ABBBCBB@BB@B@=B794;A::;0;;;DC=CBB;:;BB@@>@CC>CBBA<A=@@@BCCC,:;:;0;;B.:::*:>9:49@@*9./)///0)/5:7:::;??@<??A>9:379197737&388;2::8<8=8=696;)//(//(/889:=587;;290/////33779,332884:4::;5222959994949=5225B???4;;0:99,9==<=>>><>>:9994999&98:@@BB9BBBAA:?>@8
@N9IO0:01087:06283
TACGGAGGGTGCGAGCGTTGTTCGGAATACTGGGCGTAAAGCGCGTGCAGGCGGCCGACTAAGTCCGGTGTGAAAGCCCGGGGCTCACCCCCGGGAAGTGCGCCTGGAAACTGGTCGGCTAGAGTACGGGAGAGGGAAGCGGAATTCCTGGTGTAGCGGTGAAATGCGTAGATATCAGGAGGAACACCGGCGGCGAAGGCGGCTTCCTGGACCGACACTGACGCTGAGGCGCGAAAGCTAGGGGAGCAAACGGG
+
CCCF@DBC>CCCBBC@@?@CC@BA<A000AAA@=@@@BB<BAAABB@<;=:00+06888-0+/;96;8:?BBBB578E>CAA5==000000(0/(/)/33338/37/77(3;;2<<A>A9:9?=>>;;818>>AA9A=ABA>B;?;?9;=9?>8<<BC>BACD>BBCBAAABB@@?@@=@@?B@@A@=A?;;:;CC<@=@@:;;5;<@A=AB?BBBBA@@AAAA@@@A<@AACCG>CB@@???2@AABD?BAA<
@N9IO0:01088:06261
TACAGAGGGGGCCAGCGTTATTCGGAATTATTGGGCGTAAAGGGCGCGTAGGCGGCCATGCGTGTCTTCCGTGAAATCCCTCGGCTTAACTGAGGACGTGCGGAAGAAAACTGCAAGGCTCGAGTCCGGGAGAGGGGGGTGGAATTCCCAGTGTAGCGGTGAAATGCGTAGATATTGGGAGGAACACCGGTGGCGAAGGCGGCCCCCTGGACCGGTACTGACGCTGAGGCGCGAAAGCGTGGGTAGCAAACGGG
+
CCCBA:;;;;*;@@@@BB?CB?@A=?=@?BB?CB=@@9:939?9??@BA@=;00+0)0//:<559<A>A=@@ACD<@@@8@;;5;A?D?C;;;B>BB??AA@<A:9999&:=:??.:.444999=;.44)38337878%9?:?:@:?@9?AAA@@A;;5;@@A9BCA@@@BA@@@4;;/:@9@9@@@<<;@A000>8=89=;@@@@0>>;?A?D@CBAAE@>>>>A;;5;;;;;;/;@@?>>5>9999=0>;<4
@N9IO0:01090:06260
TACGTAGGGTGCGAGCGTTAATCGGAATACTGGGCGTAAAGCGTGCGCAGGCGGTTTGTTAAGCCAGATGTGAAAGCCCCGGGCTCAACCTGGGAACTGCGTTTGGTACTGGCAAGCTAGAGTACGGCAGAGGGGGGTGGAATTCCACGTGTAGCAGTGGAAATGCGTAGAGATGTGGAGGAACACCGATGGCGAAGGCAGCCCCCTGGGCCGATACTGACGCCTCAGGCACGAAAGCGTGGGGAGCAAACAGG
+
CBAAAABB;;;;CBB@@@7;6;@=:@-00>??><:9:CE<AAAA@?@><<99949C=AB@B=AA<??ABBBBBE9::CB:BE=AA@A;?:>BG=B?BBB??>C8?=8227>28C>AA;;::;????=>>9::=<<<&::16+63=3?>8A??AA5:725,68355655<<A878;56.55162@BAABBBB?BBB?C=AA@@@@A2ABD>D>@?@A????@@A?>?>==@??@@@9??A@@@@6@@AAA=A@@4
@N9IO0:01102:06275
TACGAACCGTCCAACGTTATTCGAATCACTGGATACAGAGTTCGGTAGGCGGCGGAGAAAGTAAGGGTGTCGGAAAGACCCGTCGGCTTAACCGAGGAATTGCGCCCTAAACTACTTCGCTCGAGGAGGCTAGAGGTGAGCAGAACTGATGGTGGAGCGGTGAAATGCGTTGATATCATCAGGAATACCGGAGGCAAAGCGCTCACTGGACCTTTCTGACGCT
+
IHFCC?<2779)/)/--3-/)//,0,,,,,2(*-----8//)//)///)55.59.55<<5<>>:@@7<;<::277)////)////)-/3639+-,6(,(*(,-,,6,,,,(,*,,,(-,,--///(/8389:3336:??><<<<588=<;;67<,3332.5255'59955/572225756995;-2252616619::0444444444/)/;)//)///;;8;9
@N9IO0:01064:06356
TACGAGGGGTGCAAGCGTTGCTCGGAATTATTGGGCGTAAAGGGGAGGTAGGTGGTCTCATTTGTCTGGGGTGAAAGCCTTGAGCTTAACTCAAGAAGTGCCCCGGAAACGGTGAGACTGGAGTGCTGGAGAGGGTCGTGGAATTCCCGGTGTAGCGGTGAAATGCGTAGAGATCGGGAGGAACACCAGAGGCGAAGGCGGCGACCTGGACAGTGACTGACACTCAACTCCGAAAGCGTGGGGAGCAAACAGG
+
BBCC::;;.;BBC>A;;;9@99:=?>@B?BB<AA:?=9;<4?<</;?7:?;2597<;;<=@>49999?>:.@@AA4@?<=8::89<-714844.4>69:==@@2@:==7=B8@@B955;A9@B>@BCD:=BD>>6BBB=A<L:B8B?8H:A?:;@>A?ABBF>BBBBBC=66@@@><499199BCD?BACC@BBB:@6>B?BBCCADEABCCBBABABABAA@A@@<@@?9?@A4???7733&333;=37886
@N9IO0:01081:06324
GACGTAGGTGGCCAGCGTTGTTCGGAATCACTGGGCATAAAGCGCACGTAGGCGGCTTTCAAAGTCGGGTGTGAAATCCCTCGGCTCAACCGAGGAACTGCGCCCGAAACTAGGAGGCTTGAGGTTCGGAGGGGAAGGTGGAATTCCCGGTGGAGCGGTGAAATGCGTAGAGATCGGGAAGAACGCCGGCGGCGAAAGCGACCTTCTGGCCGGAATCTGACGCTGAGGTGCGAAAGCTAGGGGAGCAAACGGG
+
<<55555.55.9=A@BBBACC@BB@C?BBCBBCD>BB@@@:@?@>A?@>>@;::7;CE=CCC<BABCC=;::AAF>CBC>B??=?A?A=B7;;A=A?DA@@@@A/;;A=BBBA@;:8:C?BBC?B@BB<>?@?5?=@?AB?B@C>BB>B?BC@BB@@<ADCD>BBCCA@@CBBABBC>C<BC@CCD@B?@@<?@@?699@@@>B>BAB@E?F@D@@@@@@@@AAABB<@@AAA@<AAAAAAA3@@;;;0;AA9
@N9IO0:01081:06337
TACGGAGGGTGCGAGCGTTGTCCGGAATCACTGGGCGTAAAGGGCGCGTAGGTGGCTCACTAAAGTGGCTGGTGAAATCCCGGGGCTCAACTCCGGGGCTGCCGGTCAGACTGGTGGGCTCGAGCACGGTAGAGGCAGATGGAATTCCCGGTGTAGCGGTGGAATGCGTAGATATCGGGAAGAATACCAGTGGCGAAGGCGTTCTGCTGGGCCGTTGCTGACACTGAGGCGCGACAGCGTGGGGAGCAAACAGG
+
BBAA?ACD?AAABAAA;;7;AB6;8;?BAA@;;;0;;;<<0;B<ABBBBBB@BB=A@??@:::.:AB=B@@1988808??8===3=99@?>==>CDD:???B?A?@??;;=00*/:959?=>>?=@:929=?>@=@???@@?A?B?BE>B?BBABAAB?AB>B?BBCBBCCAAABBAC<@499?A@A<?9978>>?=?9>>>1729>@AB=B=@@7;;??@@@C@A;;5;;;;:9999>====0999?G<@BC@
@N9IO0:01083:06343
TACGGGGGGGGCAAGCGTTGTTCGGAATTACTGGGCGTAAAGGGCTCGTAGGCGGCCAACTAAGTCAGACGTGAAATCCCCAGGCTCAACTTGGGAACTGCGTCTGATACTGGATGGCTTGAATTCGGGAGAGGGATGCAGAATTCCAGGTGTAGCGGTGAAATGCGTAGATATCTGGAGGAATACCGGTGGCGAAGGCGGCATCCTGGACCGACATTGACGCTGATGAGCGAAAGCTAGGGGAGCAAACGGG
+
AADDDDDDDD"CC@BBCC?BA@CCAC@DACBBBB=B9:9C=CE=?AA@@@B;@A<@<@?AAA>AA@AAAAA@AAB<@@CC5::6:@@??BB?BB>B?A@@@BBBBBB???@@=>?@;@?49;5;5;A@;ACDIKFBCBCBBD:;:=ACCACCCBCCC@CBBB=BBABBBAAAAA@@?9>@;@?BBCAD>@@=@DD?B?BC@CCCC@BB?BA=AAAAB@BBCBBBB@@@@AA;:;6;CCCFDG<A@@AA<ABB=
@N9IO0:01084:06323
TACGGAGGGTGCAAGCGTTGTTCGGAATCATTGGGCGTAAAGCGCGTGTAGGCGGCTTGGCAAGTCGGTTGTGAAAGCCCGGGGCCCAACCCCGGAATTGCATCTGAAACTGCCTAGCTAGAGTCCCGGAGAGGAAGGCAGAATTCCCGGTGTAGGGGTGAAATCCGTAGATATCGGGAGGAATACCAGCGGCGAAGGCGGCCTTCTGGACGGTGACTGACGCTGAGACGCGAAAGCGTGGGGAGCAAAACAGG
+
CCCC@CCC>@@@D<AABB;>@?@@<?=AAAA>AC:==998-:>=AABBA@@<@@;@C?B?BB?BABB?B>A@BCG>AAF>CCC<BB<@<@@A9A?C@B>AAAAA@A@A;A???=@@@@@@A?@AAB<B@BBBB?B@B@BBBA<@;@@;@@BBBCCCD:BBBB>CC8;;C@@?@@;;;0;@;A=@@@<@@;;7;CC?C@BB?BAI@DBB@BAA>ABBBCBBCB@@@;;;<@A;<;0<BC;;;;.;C;;;;*;==;
@N9IO0:01085:06322
TACAGAGGTCCCAAGCGTTGTTCGGATTTACTGGGCGTAAAGGGTGCGTAGGTGGCTGGGAAAGTCTGATGTGAAATCTCCGGGCTCAACTCGGAAATGGCATTGGAAACTATCCGGCTCGAGGGTCGGAGGGGAGACTGGAATTCTCGGTGTAGCAGTGAAATGCGTAGATATCGAGAGGAACACCAGTGGCGAAGGCGAGTCTCTGGACGACACCTGACACTGAGGCACGAAAAGCTAGGGGAGCAAACAG
+
CCDBA@@>@BD>D?A@@B>AB?BA?@@@<AA@BD>??@>>5?A;@@@CCCC?BB?C>>>5>@99:9?BBAAB@@A9AAAB?BD>BBBB@BBBC7;;7;C>AAA@J@BD>CBABD=@=@BBBCDF=AAC?@@@@5;;BCCB@C@B>BCBC@;;;GCCBBCFDD>;;;ABBBBBA@@@ABAB=@=@@A?B<;;@C@?=??BBAAAAAAAA@CAA;;;@6:;ACB>;<::388:4444&4844444&44:::)455
@N9IO0:01087:06352
TACGTAGGGGGCGAGCGTTGTCCGGATTTATTGGGCGTAAAGAGCTCGTAGGCGGTTCGATAAGTCGGACGTGAAATCTCCACGCTCAACGTGGAGGGGCCGTTCGATACTGTCGTGACTCGAGTCCGGTAGGGGAGTGTGGAATTCCCGGTGTAGCGGTGAAATGCGCAGAGATCGGGAGGAACACCCGTAGCGAAGGCGGCACTCTGGGCCGGTACTGACGCTGAGGAGCGGAAAGCGTGGGGAGCAAACAGG
+
@AB=0;;;;;*;;;:;BC@CBB>C>;;;/;@;>:4889AD:???@@@??CC?CC?B@BDBBB?BDCC@C@@@AAA9;<<B>BBA;;;B@BBBB>@@@@5@;@B@AAAAAAAA@@@<<;AAAB;;;A>A?;;;LK;AACC@@=B?B?CC=CI;;;BCEFADCCC>CCCDAAA@@@@;;;0;?<@<;;;C<A@???;:5:=@@=??@:::==6==@;???999ACA@??;5:000*0:5:087<;;0;<799*7<>8
@N9IO0:01089:06328
CACGTAGGATCCAAGCGTTATCCGGATTTACTGGGCGTAAAGCGCGTGCAGGTGGTTTGCTAAGTTGGGTGTTAAATCTCTCGGCTCAACTGAGAGGTGTCGCTCAAAACTAGCAGACTGGAGGATGGTAGAGGATGGCGGAATTCCGGGTGTAGTGGTGAAATGCGTAGATATCCGGAGGAACACCAGTGGCGAAGGCGGCTATCTGGACCATTCCTGACACTCAAACGCGAAAGCTAGGGGAGCAAACGGG
+
CCCCCA@<@AB>A<A@@@6;;B=@=CCB=B@@@@:;;:BC=C@@@@@@@DB?@:4::4:===744.44(4:<7;;455555:939<44.5455<@@8BCBCCGCBBBB9BBBBBBABBBB@BD@EDD?BCBCD@BAA>;;5:7A>C9@@<@AACCCDACCCC>CBBBCBBB:;;A<@=@B>A=AAA?AB@A?BBB@B@CC?BBBB=BB>AA<>@@C?BABBEBBBBB;99978?8????;;;/333;;5;<<3
@N9IO0:01101:06326
TACAGAGGGTGCGAGCGTTAATCGGAGTAACTGGGCGTAAAGGGCGCGTAGGCGGTTTAGCGAGTGTGATGTGAAAGCCCCGGGCTTAACCTGGGAAGTGCATCGCAAACGGCTAGACTAGAGTAGATGAGAGGGTGATGGAATTTCCGGTGTAGCGGTGAAATGCGTAGAGATCGGAAGGAACGTCGATGGCGAAGGCAGTCACCTGGCATCATACTGACGCTGAGGCGCGAAAGCGTGGGGAGCAAACGGG
+
ABC;;:CC=BBC?<<:;:4;:?AB>@;;:=A@AD>BBBCB=BB=;;;BBBB?;<7;B<?AA555555==;<<@@@6?===2=>4==26269=<=4;5::<<<<;;:==4<<7555<=======555<<;;<;;;4;;@@?9>9=?8?7@>A?;;<<B>BBCD>BBBB:::A>;;8827481;1;;3333;<6===7<6::8889=637/3::8=;;?:::;99>773157775;3>:::;;;.;<<?<5<??8
@N9IO0:01104:06344
TACGAAGGTGGCAAGCGTTGTTCGGATTCACTGGGCGTACAGGGTGTGTAGGCGGTTCGGTAAGCCCTCTGGGAAAGCTCCTGGCTCAACCGGGAAAGTTCAGGGGGGACTGCCGGGCTAGAGGACGGGAGAGGAGCGCGGAATTCCCGGTGTAGCGGTGAAATGCGTAGATATCGGGAGGAAGGCCGGTGGCGAAGGCGGCGCTCTGGAACGTACCTGACGCTGAGACACGAAAGCGTGGGGAGCAAAACAGG
+
BBC@?:@=A@=AB?BBBB=@@=@A?@A>AABBCC>CBCBB?>>8>@>>A@>;?B=B@CC@CD?A@F<@@CBD<??<@?>>9??:?@@@?@@DD>BB=BE?B??====&=A@A@<@@9@BBCBC>B;;;0;;:;?BCCGLJ@C;;=;D=C=@@A@@;:6;BBC<ABDC@@@@@@BBBC=BA7;6;=@=B=@@?BAC7;8;@<@@A@@BA<@=@CBBB?@@@@;;;;;>>>?><<<6<?<>>@?2??999:*9=><
@N9IO0:01075:06387
TACGAAGGGTGCAAGCGTTACTCGGAATTACTGGGCGTAAAGCGTGCGTAGGTGGTTGTTTAAGTCTGCTGTGAAAGCCCTGGGCTCAACCTGGGAATTGCAGTGGATACTGGGCGACTAGAGTGTGGTAGAGGATAGTGGAATTTCCGGTGTAGCAGTGAAATGCGTAGAGATCGGAAGGAACATCTGTGGCGAAGGCGACTATCTGGGCCAACACTGACACTGAGGCACGAAAGCGTGGGGAGCAAACAGG
+
ECCAA=AC<;;;B?B@@@?BBBBC?A8:8:CBAC>9:;@D:AAAAABBABA7;@<A?CCG>B@BCB966>>>:::0595)5=A6>@=B:=9==?4<7<0599?AA;>BBBA@@;@A:AA;;9?>@?A=;:44:2;@@?AA>A9B=8=:=8;;;@BBBAA@CC?CCCC;;;CA;;9?4;.4393:BAAB><A<A<?7?>ABA<<<<<<@<3@6:6:===CCBB?:33328;357B;B????CC.37773(/986
@N9IO0:01088:06372
TACGAAGGGTGCAAGCGTTGTTCGGAATTACTGGGCGTAAAGCGCGCGTAGGCGGGTCGTCAGTCGATTGTGAAATCCCTGGGCTTAACCTAGGAACTGCAGTCGATACTGCCGATCTTGAGTGCCTGAGAGGATGGCGGAATTCCCGGTGTAGTAGTGAAATACGTAGATATCGGGAAGAACACCTGAGGCGAAGGCGGCTATCTGGCGGTGCACTGACGCTGAGGCGCGAAAGCGTGGGGAGCAAACAGG
+
CBB::4:D;;;:C@BACB@BB?BA>C597:AAAC>:;;@A9A@@@BBABBB?AA@9A:;;;;;@BBBB@BCBCK>CBC=BBB0;;4;497@@B==:B;66;:<8944499::;?@@@@5::>?AA=AAAB@A=B@@=AA>@=A;A@:A;:9999999>?>@<@@BB@@@BABBCCC>B?BC=BAA?AA@A>@??<?=??9>?@:99@:=?<??99:A;;;A;;<;;5<@@AAB6;<;;@BA3A@@@@6:;98
@N9IO0:01103:06390
GACGAACCGAGCGAACGTTGTTCGGAATCACTGGGCTTAAAGGGCGCGTAGGCGGGTCTACAAGTCCGTGGTGAAATACCTCAGCTCAACTGAGGAACTGCCTCGGATACTGTGGGTCTCGAGGGTGGTAGGGGTATGCGGAACTATTGGTGGAGCGGTGAAATGCGTTGATATCAAATAGGAACTCCGGTGGCGAAGGCGGCATACTGGACCACTTCTGACGCTGAGGCGCGAAAGCCAGGGGAGCGAACGG
+
BBC;;2;>AAA=9939@@=AA>AA=@=@ABA?>?6;:5;;09<2====BBC@BBB<AAABBB=BBC=CAE@BBBC>CDC@BC???C@@=@CBCB?B?A;;;<AAC?DB@@@C;;;0:::595=>6;<9<@==</>>00/727697;A6;86?9>;;@<?CCD=;:;@?6;;:::599)555.5.4::5<8:93=44.5.55.5;;<<<?:=>:>>=266<<8;<9///)//95//)//)/:::&//7993444
@N9IO0:01117:05804
TACGTAGGGTGCGGGCGTTAATCGGAATTACTGGGCGTAAAGCGTGCGTAGGCGGTTGGCAAAGTCAGCTGTGAAAGCCCCGGGCTTAACCTGGGAATGGCGGTTGAAACTAGTCGACTCGAATCTGGCAGAGGGGGGTGGAATTCCACGTGTAGCAGTGAAATGCGTAGAGATGTGGAGGAACACCGATGGCGAAGGCAGCCCCCTGGGCTGAGATTGACGCTCGAGGCACGGAAAAGCGTGGGGAGCAAACAGGGA
+
CBBBCAAA<BBBDD>@994;=@AA;B?A?ABBDD>B@@?B;@@@@@@AAA@>AB?C?A?ACC>CCCBBBBCA@@@5::AA6AD;AA8:6:=?>@:?=@@?BC@C?AAB;???BBBBBAA@00+0000*00000;;;;&=@=A8905>;996<>>>>;:9@=>6A;@@BABBC:;;9B=@@AD=9857;34585848=455<<==>+55>255<434:.4444//////)-5//)///&//33333&3:333(4444(4
@N9IO0:01119:05784
TACGAAGTGGCAAGCGTTACTCGGAATTACTAGGCGTAAAGGGCAGGTAGGTGGTTTGGTAAGTCTGTTGTGAAAGCTCCCGGCTTAACTGGGAGAGGTCAACGGATACTGCTGAACTTGAGTATAGGAGAGGTTACTGGAATTCCCGGTGTAGCGGTGAAATGCGCAGAGATCGGGAGGAACACCAATGGCGAAAGCAGGTAACTGGACTATTACTGACACTCAGCTGCGAAAGCTAGGGGAGCAAACAGG
+
CB@A=2:5=49;499:::@=999.7288>>>@=8=?;;;0:<6=;C<@@A=@@@BB<A?@@=@;;;9:<@>=>>,0////(/16828288;;9=??A=@@C>AA?AABBGCCCBC?@@>BBBBGGDD>AA00-0:@=<=;??A>AC<A?AAA@????BBBB=AA9:9?@AAA;;;B=BB@B@CCC>@=@B;@AA@;ABBB?BB?BCI?CBHCA?ABBBA@ABBBDGDCCB@A@:@@B@@@A3A?@>?09;0:
@N9IO0:01125:05761
TACGGAGGGTGCAAGCGTTATCCGGAATCATTGGGTTTAAAGGGTCCGCAGGCGGTCTTATAAGTCAGTGGTGAAAGCCTACAGCTCAACTGTAGAACTGCCATTGATACTGTAAGACTTGAATTCGATCGAAGTGGGCGGAATGTGACATGTAGCGGTGAAATGCTTAGATATGTCACAGAACACCGATAGCGAAGGCAGCTCACTAGGTCTGGATTGACGCTCAGGGACGAAAAGCGTGGGGAGCAAACAGG
+
AIAA=;;;0;@AB=A@BB@CAA@CAG?BBBB?CD<AA<@@9>A3::;?@??;?A=AAC?BBB?A@@??:92;A@B9AA@AAA@?@AAA=A<<;:9:<@@@@;??=AAA::987717=>;6<=8<294;;:492949:.9B2:2:99@@A@:9:@B@@=B;;;0;:;@>BBCBBBBABBBBBB?AAC?@AAA;;99243944:;<<=<<<79;9940;:00/8<:34480443333&4344:::.<;<<=39993
@N9IO0:01144:05779
TACGTAGGGTGCGAGCGTTGTCCGGAATTATTGGGCGTAAAGGGCTCGTAGGCGGTTTGTCACGTCGGGAGTGAAAACTCGGGGCTTAACTCCGAGCCTGCTTCCGATACGGGCTGACTAGAGGTATGCAGGGGAGAACGGAATTCCTGGTGTAGCGGTGAAATGCGCAGATATCAGGAGGAACACCGGTGGCGAAGGCGGTTCTCTGGGCATTACCTGACGCTGAGGAGCGAAAGTGTGGGGAGCGAACAGG
+
CCCCCCBB=:;9@@CABB?ABAAD?C?C?CC?CB>CCBBC7996;@@@:;;@CC@CC=CCCABACCCD=@??::::.;@A@A@.;;5;49=A?CBBB@@@@?<@;@@AB;<;0;@>?@@@>9;5;;?@:;;BB6A@@<@A=@?C?C@CC?B@::;;;>C;;;6;BBB;<;CCCBBBB=AA@C?CCC?B@BB?A@?9=;>?2939AA;;;6;AA>AC????@@@@@@A?;;;;;;0;BAABDC9@ACB@;:::?
@N9IO0:01147:05780
[truncated: 44,065,211 more chars]
