# Supplementary material for: Analysis of the rhizosphere bacterial diversity of Angelica dahurica var. formosana from different experimental sites and varieties (strains)
Source: PeerJ. 2023 Sep 6;11:e15997. doi: 10.7717/peerj.15997 (PMC10492537; doi:10.7717/peerj.15997)
Supplement: Supplemental Information 3 [file peerj-11-15997-s003.gz › peerj-11-15997-s003]

@N9IO0:00666:05788
GACAGAGGGGGCAAGCGTTGCTCGGAATCACTGGGCGTAAAGGGCGCGTAGGCGGGGCGGCAAGTCGGTCGTGAAAGCCCTCGGCTCAACCGAGGAGAGTCGGCCGAGACTGCCGTTCTTGAGGGATGCAGAGGAGACTGGAATTCCCGGTGTAGCGGTGAAATGTGTAGAGATCGGGAGGAACACCGGTGGCGAAGGCGGGTCTCTGGGCATCTCCTGACGCTGAGGCGCGAAAGCGTGGGGAGCAAACGGG
+
BDDBCBDGHC5CCACAAA?B;;;B@C;;;CCAAA<:;9CD>CC?BA@@@BB@CEEG;;:;;C?ABBD?B9::@?@9@BC>CCD@CCCC@B@CBB?BBC@@@C@B?CCCCCDDC?AA?@@@CCCC<@@@@ABBB?BBCCCCAD?D@BB>B?B=BBBDD@CCDC=CCBA:;;B@@@BBD=B=8<89669?:;;7<>>:>:?AA6>>>?@@@8666A@@;@;;;BBBBAA?ACCFCC>AAACBBC9CCBCC>CDF>
@N9IO0:00679:05772
TACAGAGGGTGCAAGCGTTAATCGGAATTACTGGGCGTAAAGCGCGCGTAGGTGGTTTGTTAAGTTTGGATGTGAAAGCCCCGGGCTCAACCTGGGAACTGCATCCAAAACTGGCAAGCTAGAGTACGGTAGAGGGTGGTGGAATTTCCTGTGTAGCGGTGAAATGCGTAGATATAGGAAGGAACACCAGTGGCGAAGGCGACCCACCTGGACTGATACTGACACTGAGGTGCGAAAGCGTGGGGAGCAAACAGGA
+
=AABBBBC:;;0:6:0//)/)/8=<@6A8B;;5>4<@@?9)4;495;5559=A<+00+//)/2///)/27AA@@B?469==&55)4<?A=A@@?@6;.4?:@;4;59::+333288.4333333338<8>88B@;18=8@A4:29A2@143:?ABBBB@BAB=3833333;@@>>==4=3?;?<?>?6:::;;AAD?@=?;333(33-3;378?A@??::9BBA=:6//(/=6;;8/<999?AA6?@=?A297A38
@N9IO0:00686:05763
TACGTAGGCAGCAAGCGTTGTTCGGAGTTACTGGGCGTAAAGAGTGTGTAGGCGGTTCGCTAAGTCTGGTGTGAAATCTCCTGGCTTAACTGGGAGGGTGCGCCGGAAACTGACGGGCTAGAGTATGGGAGAGGGAAGCGGAATTCCTGGTGTAGCGGTGAAATGCGTAGATATCAGGAGGAACACCGGTGGTGTAGACGGCTTCCTGGACCATAACTGACGCTGAGACACGAAAGCGTGGGGAGCAAACAGG
+
ABBCCCC?C@BBA=AA?B?::4<A=;;;5;;BBB9@A;;;0;BBBCCCC@@=@C<A=BC@@?=A???>;?:??AE>CBBB?BB:BB=B:@@BB<AA@;::<CGAGACD>CCBBBCJ=AABBBBB@;;9,5@;@A6B@BBBAE@D@C@DC:B@@;9;B8C;5545>CCCBBA????AC;??7;6:@@?B@BB?BB?@@@@@?BC@C@CCACE@CBB?A@:;:::::49=9:;444)5339<<<1=ABCC>BBB?
@N9IO0:00689:05773
TACGAAGGTGGCAAGCGTTGTTCGGATTTACTGGGCGTACAGGGAGCGTAGGCGGTTGGGTAAGCCCTCCGTGAAATCTCCAGGCTTAACCTGGAAAGTGCAGAGGGGACTGCTTAGCTAGAGGATGGGAGAGGAGCGCGGAATTCCCGGTGTAGCGGTGAAATGCGTAGAGATCGGGAGGAAGGCCGGTGGCGAAGGCGGCGCTCTGGAACATTTCTGACGCTGAGGCTCGAAAGCGTGGGGAGCAAACAGG
+
A@AB@;@<:;6;C>B@AB;AA?BB?BBB>BBBBD>BBAAA>?>5:;;@@@C>BB@C@CD=CC>BAC=B@<??BCC=BA@@?@@6<<,0+04>>2=939@AABCAAA@0:5555<7@;;;CCBC@CCCD>DCBC>BBBBCG@C?B=BD>D@CBBAA@?<@487*7?>@A;;:??:444/5=9B;C@E@B:BC@C>>8<=BC:;;@AA;=8=799::,5999<9995554994444)4444;<<+49;;;0;;:9
@N9IO0:00694:05771
TACGTAGGGTGCGAGCGTTAATCGGAATTACTGGGCGTAAAGCGTGCGCAGGCGGTTCGCCGTGTCCGATGTGAAAGCCCCGGGCTCAACCTGGGAATGGCATGGGAAACTGGCGGGCTGGAGTGTGGCAGAGGGGGGTGGAATTCCGGCGTGTAGCAGTGAAATGCGTAGAGATGCGGAGGAACACCGATGGCGAAGGCCAGCCCCCTGGGCCAACACTGACGCCTCAGGCACGAAAGCGTGGGGAGCAAACAGG
+
BBBBBCCE>9::CCCBBB;G9BBD@D894;BCB@>BBADD>DCCBB@@?>>;>A<@?CCC?BB@@@>@@@B>=;;69999&77(3:?@9A=AAD=A?AA=BJBBB>BD?DDD@CDC>CBB>AA@@@A=AAA;;;;;;%:=:=+0)0,0)0009=?>:@?B@A@<9:9A@@@B>>?BCC???2?2;8:6BCAA>AB@9>*0)//////$/691:1828777899888<=37,3<==AB>BBBBABA6AB@AA<??=;
@N9IO0:00672:05851
TACGTAGGGTCCGAGCGTTGTCCGGAGTTACTGGGCGTAAAGCGCGCGCAGGCGGCTCGTTAAGACTGGACGTGAAACGGCCCCCGGCCGTCAACCGGGGAGGGTCGCTGGTGACTGGCGACTTGGAAGACAGCAGGGGCAGGTGGAATTCCCGGTGTAGTGGTGAAATGCGTAGAGAGTCGGGAGGAACACCCGTGGCGAAGGCGGCCTGCTGGGCTGATCTTGACGCTGAGGCGCGAAGGCGTGGGGAGCGAACGGG
+
CB@@@:;;055.5999@@=;59.5.459.555;;3;666A2;:0////;55.54.4;;9<6>90.-99+,,7:---)-/)////$/)-(/666)/(-55)522(,,,,,-(--/3;=043869)/)/16688?@@@?@4@>?;:929:<;?A1919C<>=CB?BAA@:@A??;??;9///666.00+:4:44:2>4949AC?D@EE?@?AEFCCD>CBCC;<;?BBBBCCB@@=@@@@G7;5;@;;;;-;:@@A;AAB=
@N9IO0:00675:05842
TACAGAGGTGGCAAGCGTTGTTCGGAATTACTGGGCGTAAAGGGCGCGTAGGCGGCCATCTAAGTCAGACGTGAAATCCCCCGGCTTAACCTGGGAACTGCGTCTGATACTGGACGGCTTGAGTATGGGAGAGGGATGTAGAATTCCAGGTGTAGCGGTGAAATGCGTAGATATCTGGAGGAATACCGGTGGCGAAGGCGGCATCCTGGACCATTACTGACGCTGAGGCGCGAAAAGCTAGGGGAGCAAACGGG
+
BBC:;:B?BB??A=@@::8:=8BE?C9B9=BCBC=:6<@;3:>5BBCBBA>;00+0)09:<C?BB@@@BBBBBBB<AA???*:6:@@C@E@BBB>BABBBA@@@@A?BBBAA@B?@<@A7<@B>DBA<5;?@@@9@::9CAB?C@CACA?BBBBA@@=A@A@;ACBAACAAAC;;;@8=<8B?;69:B:BC?BBB6;6;?7<C@A<CB:<@459;<=<C@?@BBBAB=;;;;<;<&;?445@<5<@A=:2:AA9
@N9IO0:00703:05827
GACAGAGGTGCCAAGCGTTAGGCGGAATCACTGGGCTTAAAGCGTGTGTAGGCGGATGTCTAAGTACCTTGTGAAATCCCACGGCTCAACCGTGGAACTGCTGGGTATACTGGATGTCTTGAGCCAGCTAGGGGCTACCGGAACAAATGGTGGAGCGGTGAAATGCGTAGATATCATTTGGAACGCCAATGGTGAAAAACAGGTAGCTGGGGCTGTGCTGACGCTGAGACACGAAAGCCAGGGGAGCGAACGGG
+
BBCC@@@;@A=8=:===@=@A8AB;@295>CDDI=AA095)4@>BABBBBBACD;BABAAAB9BCCCAD?CBBBC=BAB=A@A=@AAG@C:;;C?A?BBCCBBC>BBBBCBC?B9;:@@?@@@@7?@BBBCCC;AA@D@C=B;A@@6@B<@A?DCAB?BBBB=AAACDCBECB@B;;5)9498;669=89A9;99555$:<C7<B@@;;55&59A@B@AABAAAAB<CB@<@;44)4=<@BAB7B@AAA=@BD>
@N9IO0:00704:05826
TACAGAGGGTGCGAGCCGTTGTCCGGAATTACTGGGCGTAAAGGGCGCCGTAGGCGGCGTTGGTAAGTCGGGGGTGAAAGTCAGCGGCTCAACCGCTGGACTGCCTTCGAGACTGCCTGGCTTGAGCATGGTAGAGGCTGGCGGAATTCCCGGTGTAGCGGTGGAATGCGTAGAGATCGGGAAGAACGATCGGTGGCGAAGGCGGCCAGCTGGGCCATTGCTGACGCTGAGGCGCGACAGCGTGGGGAGCAAAC
+
@?@;;;99)5533888-33-37:49=@<@043333(333/8288/8//)//77)//5///)-(--(/7/3333$3:::3::::900)0<<B<B<A@@=:;;0/06:;>@@?BBDCC=AB6;;>;;;A@CCACCDCD@BB>8<<+0*09=@3=8==999B@?BC@C@CBB;;;@ACC999C8;6::*0//7//)//)/::7;04505056:::;39,//4:7/55655;<;;7;>>>55544499::+:889:.7
@N9IO0:00706:05824
TACAGAGGGGGCAAGCGTTGTTCGGAATTACTGGGCGTAAAGGGCGCGTAGGCGCCTGCTAAGTCGAACGTGAAATCCCCGGGCTCAACCCGGGAACTGCGTCCGAGACTGACAGGCTTGAATCCGGGAGAGGGATGTGGAATTCCAGGTGTAGCGGTGAAATGCGTAGATATCTGGAGGAACATCGGTGGCGAAGGCGGCATCCTGGACCGGTATTGACGCTGAGGCGCGAAAGCCAGGGGAGCAA
+
===?A@A>>>(00+//9;27;>BA=@=A????C?9?>999,:=-44:999:69958<??AA99?;:;;:95::@2>>>>4=;6=;?;9BA9>:*0+00//97727555@@5555:45;6:?699=<>7666>>7===<<49.5.5455.5559;<<;>>>>999544;;@=7////)/6466::;<<455599:)/)//)/744.5<5::9<9<=>9=<<95959<8===;::39954444&4999<
@N9IO0:00708:05846
TACGTAGGGTGCGAGCGTTAATCGGAATACTGGGCGTAAAGCGTGCGCAGGCGGTTTGCTAAGACAGGTGTGAAATCCCCGGGCTTAACCTGGGAACTGCGCTTGTGACTGGCAGGCTAGAGTACGGTAGAGGGGGGTGGAAGTTCCTGGTGTAGCAGTGAAATGCGTAGAGATCAGGAGGAACACCGATGGCGAAGGCAGCCCCCTGGGCCTGTACTGACGCTCATGCACGAAAGCGTGGGGAGCAAACAGG
+
AABA@>??:>@@B@A@AB;A=ABC@C6:;@AAB;AAACC?GBBBCCCA>>:9:4;B<B@@BABAA@@:A@A@DD;;:::.;B9@A5<5;9@AA<A9AA;;:AA9B=CCBB@<>>>9>BB:;;BBCC?A@BB@@AAA)=@;@-00;>+0/6?C>@@@99:CCC@BCCCCA@A?999@B=@A>A>ADC@BA;;6;@A=A5;:;9999(9<<0?<@C>BBBBCB;;;B@@>@@@<<?6<>=====5;:;BD=@A@@
@N9IO0:00709:05837
TACGGAGGGGGCGAGCGTTATTCGGAATCATTGGGCGTAAAGGGCGCGTAGGCGGCCCCATAAGTCTTGGGTGAAAGCCCTCGGCTCAACCGAGGAATTGCCTTGGATACTGTGGGGCTCGAGGCTGGAAGAGGGCAGTGGAATTCCCGGTGTAGCGGTGAAATGCGTAGATATCGGGAGGAACACCAGTGGCGAAGGCGGCTGCCTGGGCCAGTTCTGACGCTGAGGCGGCGAAAAGCGTGGGGAGCAAACAGG
+
<;;B>BACCB2AA:;9BB@CCADC@D>@A@@;@A4@AAAA<@@;@@@A@@>:00,0:>+A??>?;@A?BA<AAAB;<9:/:=>:@@AA;@>@9949?B>BB@B@C?@AACCAAABB8@?CAAA9;;EAD?@?@@:B;::D<A=B?CC=B@BCCCDAA>ABBE>CBCDB@@@AA?;;;/9@9?<?@?;@@:;6;;9<@=@@>@@AC>;::,:4959.55555<56559759299999&5555555'59555)5996
@N9IO0:00666:05873
TACAGAGGGTGCAAGCGTTAATCGGAATTACTGGGCGTAAAGCGCGCGTAGGTGGTTTGTTAAGTTGGATGTGAAAGCCCCGGGCTCAACCTGGGAACTGCATCCAAAACTGGCAAGCTAGAGTACGGTAGAGGGTGGTGGAATTTCCTGTGTAGCGGTGAAATGCGTAGATATAGGAAGGAACACCAGTGGCGAAGGCGACCACCTGGACTGATACTGACACTGAGGTGCGAAAGCGTGGGGAGCAAACAGG
+
?A?;;:AA8998>8<::9=?=@AC=@7?48A<<>9@:@C>6;;6;A;;;@B>A><?B:BC=C>AA=A?CABBCBA8BB@@2B=7BCBC@B?BBD>D:DBCC?@@<@BB3B980:A6;;A:::@@@?<8A??<<81?;6;A8@:@@;?=??<?988BA?A==81?A?@ABBB>>//.0505+/)/=>9<=:;3:?A<?<?C??<AB?CC=????=>>99337773739,3@<===5=?=>ADD:B?>>C=@@@3
@N9IO0:00676:05905
TACAGAGGGTGCAAGCGTTGTTCGGAATTACTGGGCGTAAAGCGCGCGTAGGTGGCTAAGCAAGTCTTGTGTGAAAGCCTCAGGCTCAACCTGAGAGGGTCATGAGAAACTACTTGCTCGAGGATGGGAGAGGAGAGTGGAATTCCCGGTGTAGAGGTGAAATTCGTAGATATCGGGAGGAACACCAGAGGCGAAGGCGGCTCTCTGGCCCATTTCTGACACTCTGGCGCGAAAGCGTGGGTAGCAAACAG
+
ECD@@@BC<BA==9<==>9>??@B=@0905@@@C<B=BE?46;?@AABAA@599.59949;@=@BBD9:;BBCCE?CCA@@@?@BAAC:B:B==B=B=7;;@::::;=6BBBBC6;;=BCAB?BCCB9??@@=@AAABB=A7<7<:0:5:<<<=<<8<>B=7C<>CBBB?BB==>?4:90905>85@<5926=@7?89526=<<<;;7;=2<<<4<<<<<>>>><A7A;666>4=<=55505<<A=>4555
@N9IO0:00691:05872
TACGTAGGTGGCAAGCGTTGTCCGGATTTATTGGGTTTAAAGGGTGCGTAGGCGCCCTGTAAGTCAGTGGTGAAATACTCCAGCTTAACTGGAGGGGTGCCATTGATACTGCAGGGCTTGAGTACAGATGAAGTAGGCGGAATTGACGGTGTAGCGGTGAAATGCATAGATATCGTCAAGAACTCCGATAGCGAAGGCAGCTTACTAAGCTGTAACTGACGCTGAGGCACGAAAGTGTGGGGATCAAACAGG
+
ABBBBAA?@@>@D?B?AA?AACAD@BBC=CC@CC=C?6>:1=<4455A<==;00//(/8886@@@@A@@<;;;B=@@?CC8:9??2969>>=@AAB6ABB?CB=A@DCCCCCCCC>CB>BAAAA@@@ABBB>@ACC@@@<@<?9<<@?<@@=<<;:7:=@<5ABCCCFCCCBB@@@BC?BB>AA@<?@A@@@@@>A>@@@BB@CBBA=@@BABB?CCBCCFECBBA9999@??69;CCC@D2BBAAB<;:;?
@N9IO0:00696:05865
AACGTAGGTGGCGAGCGTTATCCGGATTTACTGGGCGTAAAGGGTGTGCAGGCTGCTCCTCAAGTGGTGTATGAAAGCACCCGGCTCAACCGGGTCATGGTATGCCAGACTGAGGAGCTAGAGAGCGAGAGCGGGACGTGGAATTCCGGGTGTAGTGGTGAAATGCGTAGAGATCCGGAGGAACCCAGAGCGAAGGCGGCGTCCTGGCTCGCATCTGACGCTCAGACACGACAGCATGGGGAGCGAACGGG
+
;-;:::;?CC?DD@A?BB?????B5::C;@ABBB=@@=>?9@B<@@@@AA@:@;66<<39:?5:>@8<<;:99<:(33337(3-3:::6<043*3=?:95:@@?@>@AA?@@==:@:;;AAB@@@<<<BAA@CD=AA@;;5:4;=A@DH>CCCCBCCAAAAM?CABACB@@@;99:@<00*0*--)-----8;6;6;;7;:::9;>7>B@@@A??====9::@@AA:;:::;@<<;;BAA9BCBCC@DBC=
@N9IO0:00701:05901
TACAGAGGTCCCAAGCGTTGTTCGGATTCACTGGGCGTAAAGGGTGCGTAGGCGCCGGGTAAGTCTGCTGTGAAATCCCGCAGCTCAACTGCGGAACTGCATTGGATACTATCCGCTCGAGGAATGGAGGGGAGACTGGAATTCTCGGTGTAGCAGTGAAATGCGTAGATATCGAGAGGAACACCAGTGGCGAAGGCGAGTCTCTGGACATTTCCTGACGCTGAATCACGAAAGCCAGGGGAGCAAACGGG
+
BBCBB:97:AA;A=@@@@7;;@BBABC@BCBAA?6;=;;;0;<;@@?@=><800/)/0(0:179A@@@AAA@AA<ABB6;;BBBBCC>BB?9;8;8CCAB@C?C@?@@BA?@@;?@@AAAB>A@AA5???@-;;@@;;.54=4@<:@55966B<B@=;;;9<CDCBBBECBABBA;:?=B<@CC?BDA@=@:;797<@>CCCBBBC@@A<;<6:=?@C@???AB;@@@:444)4924=>>0=?AAA9ABB=
@N9IO0:00713:05868
TACGTAGGGCGCGAGCGTTGTCCGGAATTATTGGGCGTAAAGAGCTCGTAGGCGGCTTGTCACGTCGGGTGTGAAAGACCGGGGCTTAACCCCGGTTCTGCATTCGATACGGGCTAGCTAGAGTGTGGTAGGGGAGATCGGAATTCCTGGTGTAGCGGTGAAATGCGCAGATATCAGGAGGAACACCGGTGGCGAAGGCGGATCTCTGGGCCATTACTGACGCTGAGGAGCGAAAGCGTGGGGAGCGAACAGG
+
DBBBBCDF>9;;C9;:<B8C>B:=9B<D:BB@BB=@@@A@;A@@@CA@>@@=9;16<196<;;ABBBB>ABACCC>;;;?CCB:BB?B?BIE:B?@9<000/86>8=?ACDC:;;BCBDD@?@:::@<===>>2>=;000)0:>:@:BC@CCBBCA@?AEEC>BB???AABABACAA5::=A6;;A?C?BB=A@?<?>AA=??AABCCC=B@BB>AAAAABBBC@@@=@?=??@;A@@@BBB9AAABB@;;;@
@N9IO0:00666:05942
TACGTAGGGTGCGAGCGTTAATCGGAATTACTGGGCGTAAAGTGTGCGCAGGTGGCCGCGCAAGTCGAGTGTGAAAGCCCCGGGCTTAACTTGGGAATTGCGCTCGAAACTACGTGGCTAGAGTGTGGCAGAGGGAGGTGGAATTCCACGTGTAGCGGTGAAATGCGTAGAGATGTGGAGGAACACCAATGGCGAAGGCAGCCTCCTGGGCCAACACTGACACTCATGCACGAAAGCGTGGGGAGCAAACAGG
+
A@A@@>>>8>@@CBBA@A;A;BAC?BAC@CABBD>AAABB=BBBBBBBCBB@CC@C@B?A@B=@@CAAAABBCDE<??BB9@C9@@;?9?A=@A<A>B;????B=B==6<;A=A>?>>ABBBCBBBB?AA???B=AA;??<B=A=A?CBB?>B>>>D?BCCD>CCBB=EABBA<<@A;?@>B=AAA<A99:29=>9=5>::@=49454<2>29:9<CCB@ACB@@;;;@BDCBC=A;;;;;;.;?@AB=BBC?
@N9IO0:00670:05955
TACGAAGGGGGCTAGCGTTGCTCGGAATCACTGGGCGTAAAGCGCACGTAGGCGGCTTTTTAAGTCAGGGGTGAAATCCTGGAGCTCAACTCCAGAACTGCCTTTGATACTGAGAAGCTTGAGTTCGGGAGAGGTGAGTGGAACTGCGAGTGTAGAGGTGAAATTCGTAGATATTCGCAAGAACACCAGTGGCGAAGGCGGCTCACTGGCCCGATACTGACGCTGAGGTGCGAAAGCGTGGGGAGCAAACAGG
+
AACA@>@CCD5BCCDAAA@BBBBC@C?AACCBBB<BA?BB>B;;;D;;:CB?9:.5A999(949<BBBBB9BBBB>BG@DD?9:9=>B?BBC9A<>8A:8;>AA;@?@AB@@?BA?BA@=A@@??BBC>CCBB@BBBBAA>A?BBBBBB=B<;CAAA?BBBD>D@CBA:99@A@<AA=A=@A?@@@@BBBC?B?>6;800,0@<<<;;5;;/;AABBABDCCBC:;:?:;:ABB<BBBBLJF9@@CCC=@@@?
@N9IO0:00676:05944
TACGGAGGGTGCGAGCGTTAATCGGAATTACTGGGCGTAAAGCGCGCGTAGGCGGTTCGTTAAGTCGGATGTGAAAGCCCTGGGCTTAACCTGGGAATCGCATTCGATACTGGCGGACTAGAGTGTGGTAGAGGGTAGTGGAATTCCCGGTGTAGCGGTGAAATGCGTAGATATCGGGAGGAACACCAGTGGCGAAGGCGGCTACCTGGACCAACACTGACGCTGAGGTGCGAAAGCGTGGGGAGCAAACAGG
+
@?;;24A;=<AABAA>>>5:7;BB?D@C@BBBCD>9;;BC;A;;;@@@@BB=::8:@CBB@B@BDBB?C:;;BCC7:;>6A@>2698B=B@BBE?F@C@@@B@<A;6;BCBC?B@6?BDBA@@:9;A;=??9;:)9556>;?@G@EH>B>BABAABB?BCBC>CBBBBBAB@@@;;<4=<8B?;;;ACFCD?CCC@CACC8B>>>:::3><8<8<<;<AB;;<A@@@>@CBABC<@@@@>>@5@??@@99993
@N9IO0:00690:05926
GACAGAGGGGGCAAGCGTTGCTCGGAATTACTGGGCGTAAAGGGCGCGTAGGCGGGATGGCAAGTCGGTCGTGAAAGCCTTCGGCTCAACCGAAGAACGTCGGCCGATACTGCCGTTCTTGAGGGATGCAGAGGAGACTGGAATTCCCGGTGTAGCGGTGAAATGTGTAGAGATCGGGAGGAACACCGGTGGCGAAGGCGGGTCTCTGGGCATCTCCTGACGCTGAGGCGCGAAAGCGTGGGGAGCAAACGGG
+
BBCBBBEDDD3CC?B9:9BEBBCDAD?C?AABBB=@@@BD=@@<@BBCBCC?@@@<@@@@BC@BDBB?BBAABBF>AA@C@BB@AAAA>A?BB?AC?;;;AB?A=A@@@?A@>9?A=??=?ABC=AABA@@AB?BBBBBB@C?C=??<??BBBBBCC?A@@@;@C@@@@?A@@A@@@:@?7?>>>??C???=<@;7B?CCC;CC>>>CC>:99AA@=@??@@@ABAA?BB???C=B@@AAAA8AABCC=9992
@N9IO0:00693:05928
TACGGGGGGGGCAAGCGTTGTTCGGAATTACTGGGCGTAAAGGGCTCGTAGGCGGCCAACTAAGTCGGATGTGAAATCCCCAGGCTCAACCTGGGAACTGCATCCGATACTGGATGGCTTGAATCCGGGAGAGGGATGCAGAATTCCAGGTGTAGCGGTGAAATGCGTAGATATCTGGAGGAACACCGGTGGCGAAGGCGGCCTTCTGGACGGTGACTGACGCTGAGGCGCGAAAGCGTGGGGAGCAAACGGG
+
9;;;;;;;;;"4<.4;6::B?@BC@GAE@BA;;:6;A?BB6;;7;AAAACC?BB@B@C@B;;:;BBC?C;;;CCD<A=@=300,0=A@?@?AA@8@-000/97:5;;;;>==:=>>9>>255.44.55)555>@8=6665554949455.5555:882445<5==::::;<<<<<9858A>A>@AA?B?AC@BAA>A?CC:;;:=ACD;;;C@CB@@@@;;;BBBBA@BBB;;;8;@@ACCC;BCCCC=@AA:
@N9IO0:00666:05960
TACGGAGGGGGCTAGCGTTGTTCGGAATTACTGGGCGTAAAGGGCGCGCAGGCGGCGGTTCAAGTCGGGCGTGAAAGGCCTGGGCTCAACCCGGGAATGGCGCTCGAGACTGGACTGCTCGAGTCCGGGAGAGGATGGTGGAATTCCCAGTGTAGAGGTGAAATTCGTAGATATTGGGAAGAACACCGGTGGCGAAGGCGGCCATCTGGACCGGTACTGACGCTGAGGCGCGAAAGCGTGGGGAGCAAACAGG
+
AA;;;;DEEE2BBBCBBB?BB@ED@B?B?C@@@C>;;:CC=CD>;;;;<BB?;;7:A>B@DC@DCCBB<B:<;AC;@:@>:::/9@@@2:;6:>;>?BA=::9????DBBAA?AA;:;?@??@>?7<=5;;;C:>>C9B?:>5;2:5)5;<<BBDEDA;;<D=B?;;:99??BB@DD=B@BB>AAA>B?@A>ABB?B>BB@B@BBCBB>@@@D?CCBC973:;A999????BBB9B@@@AAA5;:AAA=A??;
@N9IO0:00692:05961
TACGTAGGGTGCGAGCGTTAATCGGAATACTGGGCGTAAAGCGTGCGCAGGCGGTTATTCAAGTCAGATGTGAAATCCCCGGGCTTAACCTGGGAATTGCGTTTGAAACTAGATAGCTAGAGTGTGGCAGAGGGGGGTAGAATTCCACGTGTAGCAGTGAAATGCGTAGAGATGTGGAGGAATACCGATGGCGAAGGCAGCCCCCTGGGCTAACACTGACGCTCATGCACGAAAGCTGGGGAGCAAACAGG
+
:9444444)4;;;55:55.5499:8<7666A>>3666<<2;5555555:>79;2474405B<A0//99///:<<5>CCC2CC444.424.444)46<.44444)488(54:;;555:<970////:29:@ABCCCC(C<@;05./17/////9::99999;4<<<==;;;=<::54.44.405<;84954.43;7<49833333$3//(///)//////88;;99////3::<06/:<;;&/////)/:;7
@N9IO0:00670:06014
TACGGAGGGTGCAAGCGTTAATCGGAATTACTGGGCGTAAAGGGCACGCAGGTGGCTGAGAAAGTCGGTTGTGAAAGCCCCGGGCTTAACCTGGGAATTGCAGTCGAAACTACTCGGCTAGAGTATGGGAGAGGGAAGCGGAATTCCCGGTGTAGCGGTGAAATGCGTAGATATCGGGAGGAACATCAGTGGCGAAGGCGGCTTCCTGGCCCAATACTGACACTCATGTGCGAAAGCGTGGGGAGCAAACAGG
+
DCBB@BCC<;;9C>AAA@=B>BBB?A?B?BBAA?<@A@BB>BE?DBAA@@?;??9?@@@@@@<@@?@<A7;;CCD>BEDG;CD>BB??=?@BBD>C?A=A???AA@@@9?BACABA?BBBBBBBCCCC=CCCDD>D@BBC@D=@=@B=B>BCCCCAC?CCCD=A>>??@?@A@@@@C>::8:??=:99=>@<@BB?B=@@<AA=B<;;2;?9??BBAAAA;;;BBCB;9996<=4<666<=<+<;444)44:8
@N9IO0:00670:06050
TACGGGGGGGGCAAGCGTTGTTCGGAATTACTGGGCGTAAAGGGCTCGTAGGTGGCCAACTAAGTCGACGTGAAATCCCTCGGCTTAACCGGGGAACTGCGTCCGATACTGGTTGGCTTGAGTTTGGGAGAGGGATGCGGAATTCCAGGTGTAGCGGTGAAATGCGTAGATATCTGGAGGAACACCGGTGGCGAAGGCGGCATCCTGGACCAATACTGACGCTGAGGAGCGAAAGCCAGGGGAGCAA
+
A@;;;;;;;;"49.559;45949A>BGI@BBBBB:@@A@B0;;0;@<><<<800+0:@5A>A=BB@A?;;;ABA0;;B=BCC@HE?A?AACDC:C?CABACEC?BBBBBCFAD@D?@@?BAABD=BB=BCCBC>B@@?C?B@C@C@BB?BA@@@AA:@9;;0;59@9;;CCC;;;@7<<8A7@@@?B?@A8A<A?B@BB?BB=C;DB?BB=@=?BC?AC@:88:<<:988=?A9AB<??FD9B>:::
@N9IO0:00675:06030
TACGGAATGTGCAAACGTTATTCGGAATCACTGGGCTTAAAGAGTCCGTAGGCGGCATGTTAGGTGAGGTGTGAAATCCCCCGGCTCAACCGAGGAATTGCGCTTCAAACCGGCGTGCTTGAGGAATTAGAGGTGGGCGGAACTGATGGTGGAGCGGTGAAATGCGTTGATATCATAGGACACCGGAGCGAAAGCGGCCCACTGGGTCTTTTCTGACGCTGAGGGACGAAAGCTAGGGGAGCGAAGCGGGA
+
BB;;7;@AB:;:@@9:896;8873-3-3;8>?A>6?A2::.488=B=BB??<>>:=B:;:5;@;@A>A;@?B@>@5=A=A=,;=<B@A7;79AB=@7;:>;:9=8<@@3=.4.44:4/:58/0*0393::<<8:??9?@:>;==<<33,38176//)////)/559:7:A99:900//)/---(-0-////7.-//7;;+////:(//:<<+:=::5:8;<<<;*7339;1::;<<==155:9;7:99<(7
@N9IO0:00675:06033
TACGTAGGGGGCGAGCGTTGTCCGGATTTATTGGGCGTAAAGAGCTCGTAGGCGGTTTGGCAAGTCGGGTGTGAAAATCCGGGCTCAACTCGGAGACGCCACTCGATACTGCTATGACTCGAGTCCGGTAGGGGAGTGCGGAATTCCTGGTGTAGCGGTGAAATGCGCAGATATCAGGAGGAACACCGGTGGCGAAGGCGGCACTCTGGGGCCGGTACTGACGCTGAGGAGCGAAAGCGTGGGGAGCGAACAGG
+
@A@@C:::;:*94554AA>BCCAD@BBB9;;;AA:@?;<=1944588;;8849C=@B=B?CB?A@>??699;;;::&4;6<<456<<?BBBD:@@@><<49:9<;::;;53399////6:8459>9<899;@A.;;;44:7=:A>A@CC@A;;=>;;8<<<<4<<;<965:<B;56=5?A7;26=B@?:A>:<55055:87<88884444&45:5:===;:@;99559497:99>)//88::;+9;AAC@@@@=
@N9IO0:00683:06041
GACAGAGGGGGCAAGCGTTGTCCGGACTGACTGGGCGTAAAGCGCGCGCAGGCGTCAGAGGCGTCGGTGCTCAAAGTCCACCGCTTAACGGTGGGAGGCGTGCCGATACGCTCTGACTGGAGGGCGGGCGAGGGTGGTGGAATTGCCGGTGTAGTGGTGAAATGCGTAGAGATCGGCAGGAACACCAGTGGCGAAGGCGGCCACCTAGCCCGCACCTGACGCTGAGGCGCGACAGCGTGGGGAGCGAACTGG
+
ABCBBBCBBA3AA>ABBB?AAC@I??:::99@@@:AAACC25955:=@AAA=;;55;;;A?B;::B@B@BFAA@;;;;;@@?BBC<@;@B=AAD;A@@;;<@@>A;;:?@A<===>>>>7:>:4@BA;C:55>55845<7;4:4:;<?:??845??7@CCB6=AAB@@?A;:9<<6899-:.98:5>@BB<A>B0506<8?=@@=@?AAD>B===9;9995533336:445::88=<9;;;4;BBA=:B@B9
@N9IO0:00683:06052
TACGGAGGGTGCAAGCGTTGTTCGGAATCACTGGGCGTAAAGCGCATGTAGGCGGCTGGTTGTGTCGAGTGTGAAAGCCCTCGGCTTAACCGAGGAAGTGCATTCGAAACTGACCGGCTTGAGTACGGGAGAGGAGGGTGGAATTCCCGGTGTAGAGGTGAAATTCGTAGATATCGGGAGGAACACCAGTGGCGAAAGCGACCCTCTGGACCGATACTGACGCTGAGATGCGAAAGCGTGGGGAGCAAACAGG
+
@?BB@BBD?;;;D?BBBBACC?BB@C584::8891874?A/5955;9==;@9::588:39055:=@B@AACBCBB:AAA8ABB<AB@CAJ;99C<@?BCCCCD?AA@D>BB@AC@C?BB466<<E?GD?BBBC=@@A<BC?C=C6;9496@AGGCCC?CCD@8A:??==@;99>@@@:AA?B?@@@=A@@@4::?@9@ACAAA=@??@;@?=@AC@??@A988BA>@>>99444)4999<==/<=<@@7<<;8
@N9IO0:00687:06018
TACGGAGGGTGCAAGCGTTGTTCGGAATCACTGGGCGTAAAGGGCGTGTAGGCGGTCTGTTAAAGTCTGATGTGAAATCCCTCCGCTCAACGGAGGAACTGCGTCGGAAACTGGCAGACTCGAGTACCGGAGAGGAAGGTGGAATTCCCGGTGGTAGCGGTGGAAATACGTAGATATCGGGAGGAACACCCGTGGCCGAAGGCGGCCTTCTGGACGGATACTGACGCTGATACG
+
@=54.994)49@B45555799.5/)/)-------(///:;5>>6==>;;::;=>;939==2:9(4:444444455909==5====@;;9.55855169=;;;9954.44)4775/////:::555<<796<66:+0+/)//66)7-/9(/)//(////3,39399133333733//////(//27255//)/77)/)//)/4//)5.5.555.444394449444888<:887;
@N9IO0:00691:06037
TACGTAGGGTGCGAGCGTTAATCGGAATACTGGGCGTAAAGCGTGCGCAGGCGGTTTTGTAAGTCAGATGTGAAATCCCCGGGCTCAACCTGGGAACTGCGTTTGAAACTACAAGGCTAGAGTGTAGAAGAAGGGGGGGTAGAATTCCACGTGTAGCAGTGGAAAATGCGTAGAGATGTGGAGGAATACCGATGGCGAAGGCAGCCCCCTGGGCTAACACTGACGCCTCATGCACGAAAGCGTGGGGAGCAAACAGG
+
BA@@@BBB<;:;<=A;66:>8=@?8@-0/<//0-;6;AA6@BCBBCCB::7:@<>DF7@??:000//9=:AA==13933&33(38@<:@??=?3<,339377<58;;37333938,8=<733:;8<00*//(/9999:#7777-3.3.33...35577966+...&...33389887778066.2.2;:/77:;182=05/5222666'222'28:5888998622,2555776588:37788888+33378/8:>3
@N9IO0:00701:06050
TACAGAGACTGCAAGCGTTATTCGGATTCACTGGGCGTAAAGGGTGCGCAGGCGGCCAAGTGTGTGAGGCGTGAAAGCCCGGGGCTTAACCCCGGAATTGCACCTCAAACTACATGGCTAGAGCATTGGAGAGGGTAGCAGAATTCATGGTGTAGCAGTGAAATGCGTAGATATCATGAGGAATACCAGAGGCGAAGGCGGCTACCTGGACAATTGCTGACGCTCAGGCACGAAAGCGTGGGGAGCAAAAGGG
+
BCGBB@@?@:;;B@B;;;?BG@CE?AA7;A@CCD?B=B??8@@8<@BB<00,00)03<;>@AAA??@<7ABA@AA=BB=6C>>1A@6<2787+7381;1<9997?ABD57:@:?AA=@BA@89:BA?B?99:A@;=>>@A@>3:3:AAA>BBDBBCCCCCBB>BBBCCBBCCAAABCAAABC@CBC:;;@?<@;;7;ACB@@B00,0>8<=@=@?CCABBCCDAAAA=@BBAAC>C@BAAAA9ACCEIK<FE:
@N9IO0:00706:06032
GACAGAGGGTGCAAACGTTGCTCGGATTTACTGGGCGTAAAGCGCATGTAGGCGGGACTTTAAGTCGGGTGTGAAATCCCTGGGCTCAACCTAGGAACTGCATCCGAAACTGAGGTTCTGGAGTAGTGGAGAGGAAAGCGGAATTCCGGGTGTAGAGGTGAAATTCGTAGATATCCGGAGGAACACCAGTGGCGAAGGCGCTTTCTGGACACTAACTGACGCTGAGATGCGAAAGCGTGGGGAGCAAACAGG
+
CBCBBBA=6@@AA@9?;>3899?D9???1?A==?<898CC<??CBBBBCBB?BBC;@<<<6::?BBCC=BAA@@@4@BB=@AB;BABB=B6>AA7B=BBBBC@@<?AA8>AB;;6:8>;;:=BBBBBC?CCCIACC;A:;.65@7@7B@<A;@@@;;05=AC=F@BBBBBCBBBB8=:??6?8ABB>ABAA=@@B=B@:66==4:A@9=;944<7<<ABBBBBCBBAAB@;;<0;AA@AA@7@CBBB>BDC@
@N9IO0:00707:06030
TACGGAGGGTGCGAGCGTTGTCCGGAATCACTGGGCGTAAAGGGCGCGTAGGCGGCCCGGTAAGTAGGGGGTGAAATCCTGCGGCTCAACCGCAGAATGGCCTTCTAGACTGCCAGGCTCGAGCACAGTAGAGGCAGACGGAATTCCCGGTGTAGCGGTGGAATGCGTAGAGATCGGGAAGAACACCGGTGGCGAAGGCGGTCTGCTGGGCTGTTGCTGACGCTGAGGCGCGACAGCGTGGGGAGCAAACAGG
+
?@?@;@AA;;;9B@B@BB:CBC<G<C7A;BDAAA<AC@C>7CA8CCCCBBB??@=AB=E@CCACCCCCEC5BBBC;@@?;6;B9BBBB?C>@@CCB>::0:7@=@BA@A??;;:00)09:<:9:CCC;;;@;;6;BCC<;9;=@>@F?CADEABB;:6;@=B?BC@A@BBD@@;;;@8@<@@<@@C@D@::89CC?B>AA?BAABA@AB=@@?=8?@999AAAAA;?9????<?@@@;??::/@BBBC=B@?=
@N9IO0:00665:06097
GACAGAGGGTGCAAACGTTGTTCGGAATTACTGGGCGTAAAGCGCGTGTAGGCGGCTCGGAAAGTCGGATGTGAAAGCCCTGGGCTCAACCCAGGAAGTGCACTCGAAACTCCCGAGCTGGAGTCCTGGAGAGGAAGGCGGAATTCTCGGTGTAGAGGTGAAATTCGTAGATATCGAGAGGAACATCGGTGGCGAAGGCGGCCTTCTGGACAGTGACTGACGCTGAGACGCGAAAGCGTGGGGAGCAAACAGG
+
C@A@BBBF>9;9BC=@??=?<<<B@A6?6:BCCD=95::4(4@??ABA>==:00)/7<@7C=3AAAA7;BB@A@?6@@?6AA;5ABBC9B>7<B7:5>;;;=CDDBC@7?@@;4;>=B@C:<AAG@CC?CBCD?B@B@BB@D@B>ACCC????CC??>?BBB=B?BCCCCBB>??B@??B?B?BCBBB?A@?BBA6@7?=<??B?CCD=@@ACDBBBB??<9::<:;:>BBBBE>C?A@BCC;BBBCC>BBC<
@N9IO0:00681:06106
TACGGAGGGGGCTAGCGTTGTTCGGAATTACTGGGCGTAAAGCGCACGTAGGCGGCTTTGCAAGTCAGAGGTGAAAGCCCAGGGCTCAACCCTGGAATTGCCTTTGAGACTGCATCGCTAGAATTGTGGAGAGGTAAGTGGAATTCCGAGTGTAGAGGTGAAATTCGTAGATATTCGGAAGAACACCAGTGGCGAAGGCGACTTACTGGACACATATTGACGCTGAGGTGCGAAAGCGTGGGGAGCAAACAGG
+
ABCC@BABAA1BBBBBCE?BB@BB?B>B?CBCBD>9::@A<@@AAECCBBB?;;:;CF=CCC@CCCBBCC?BA@@8ABB<ACC>BACC?CD=BC?A?A=A@@CD>BBBCC;<:;;@@@@@@C?B@A@@<@C;;7;?8?;;2:3<.4.444444:<<<:=?>>5<7555::99:<7:?5@=>>388:59?9=3999393555==166>>:>??>@>??7;;6665==B05444;;,99?AAAA69:AAA;BAA=
@N9IO0:00683:06080
TACAGAGGGTGCGAGCGTTAATCGGAATTACTGGGCGTAAAGCGCACGTAGGTGGCGACGTAAGTCGGGTGTGAAAGCCCCGGGCTCAACCTGGGAATTGCATTCGAGACTGCATTGCTGGAGTACGGAAGAGGAGGGCGGAATTCCCGGTGTAGCGGTGAAATGCGTAGATATCGGGAGGAACATCAGTGGCGAAGGCGGCCCTCTGGTCCAGTACTGACACTCAAAGTGCGAAAAGCGTGGGGAGCAAACAGG
+
ABBBBBCB;@@?@@@?993939>>=C=@=?BBAF=AAABC<??BBB?@@@@?AA?B;<;AAC@BBBCC=BBBB@@.99<=2=@9=???<??BBC>C=@=@;;;:@@;;;BCBBCB?@@?@499>>993;5;BB<@@C>CC@C>B?AD;@;@@>ABA@=@A@A8;;;ABAAAB;55==59929;?9969>=<065:49;::299,9>@@499.999<@@996A@@:::)5999:444&4559999&555;=6<<=:
@N9IO0:00693:06080
CACGGGGGGAGCAAGCGTTGTTCGGAATCACTGGGCGTAAAGGGCGTGTAGGCGGTTTGGTAAGTGGAACGTGAAATCCCTCGGCTCACCCGAGGACCTGCGTCCCATACTGCCAAGCTCGAGTACGGGAGAGGATGGAGGAATTCCTGGTGTAGCGGTGAAATGCGTAGATATCAGGAGGAACACCGGTGGCGAAAGGCGTCCATCTGGCCCGATACTGACGCTGAGGCGACGAAAGCTAGGGGAGCAAACGGG
+
BBBCCCCC)ABBB@A@A@<A;8<>:>:@<A@BB@8CCAAA4?D3AA;A;;;4:A>A<6@9BC=B@B6949<55:5);;<4<BB?BCCCDD>CBB4658:=>=:94)//0/998)4.49:;;<<>BAA@589;;6;?A=?@=@<?=B@CB<?98733728433(399=<B=;777794.44383955058::5:433(349<<=7;585<7==4544888866///--53---///:1/3455==1<;::958;;3
@N9IO0:00695:06078
TACGAAGGGGGCAAGCGTTGTTCGGAATTACTGGGCGTAAAGGGCGCGTAGGCGGCTTGCCAAGTCAGGCGTGAAATTCCCGGGCTCAACCTGGGGGCTGCGCTTGATACTGGTGAGCTTGAATGCGGGAGAGGATAGTGGAATTCCCAGTGTAGAGGTGAAATTCGTAGATATTGGGAAGAACACCGGTGGCGAAGGCGGCTATCTGGCCCGTGATTGACGCTGAGGCGCGAAAGCGTGGGGAGCAAACAGG
+
CBBBA?AGGE1CC=@???=BC<DE:D@C@CCCCC>CCBCG>CC>CCBBBB@=9:7;C6::?B>@@CCCHAAABCC<A>AC=CC=;:;A@C@CACCC3BBB@??@49:AAAAC?AB?>=C@BB?BBBCD:>>>=:<BA@@A?A?A?BC>BBB@ABBBB?BCBC>B?BA999??9=5=A5907>5:;=8=::;498702.55/7=>9969055-5;7796779?=>===;?>>;;;0:A@AABB8?>;=:6<<<8
@N9IO0:00695:06097
TACAGAGGGTGCGAGCGTTAATCGGATTTACTGGGCGTAAAGCGTGTGTAGGTGGCTTCCTAAGTCGGTTGTGAAATCCCTGGGCTCAACCTGGGAATTGCAGTCGATACTGGGAAGCTCGAGTTCGGTAGAGGACGGCGGAATTCCCGGTGTAGCGGTGAAATGCGTAGATATCGGGAGGAACATCGATGGCGAAAGCAACCGTCTGGGCCTGAACTGACACTGAGACACGAAAGCGTGGGGAGCAAACAG
+
BBCCCBBB<9:8???;88399;?B=@@@;@CABB>A@A??8>=>8;:@@AA?:::;D?B=BB?BBBC@C<AAAA@6B?@;BBB=BBBC@DACCC>BAC?BBBBBCCCCBBCCC>D?BBCBCBBC@BB@BAC@@>?@B?BD>B=A>AA=B?BBB?999?BAAA;ABBBBA???AAAAA=CB=A>AA;;;A@@>?CBC>BBB?B?BBBBDB=B?BBA?AAAA@AA@:::@@@B:::5::@@@AA-87;;:-:98
@N9IO0:00695:06103
TACAGAGGGTGCGAGCGTTAATCGGAATTACTGGGCGTAAAGCGTGCGTAGACGGTTATTTAAGTCGGGTGTGAAAGCCCCGGGCTCAACCTGGGAATTGCATTCGAGACTGAATAGCTAGGGTACGGTAGAGGGAAGTGGAATTTCCGGTGTAGCGGTGAAATGCGTAGATATCGGAAGGAACATCAGTGGCGAAAGCGACTTCCTGGACCAGTACCGACGTTCAGGCACGAAAGCGTGGGGAGCAAACAGG
+
@BBAA@CG>@A?@??899398=<?<A0525??@C>:::CC5::A:;:@??@@@@=@=@?A;A4;::::.;:@?=A4::@?2>@9??BB@CACDD<@<@<@@@@?@@@AAAABB@CBCCCCCC<AA;;5;ABAAA<A?;;;@D@CD?D@I@CCA==;C@CCCC=CBCBBBBBBBBBB>A7;6;=@@;<;A=>;000>9;:????<??CC>??<??@@A177987/7=<8<<>777)787=>;;/477BB9ABB=
@N9IO0:00696:06094
TACAGAGGGGGCAAGCGTTGTTCGGAATTACTGGGCGTAAAGGGCGCGTAGGCGCCCGCTAAGTCGAACGTGAAATCCCCGGGCTCAACCCGGGAACTGCGTCCGATACTGGCGGGCTTGAATTCGGGAGAGGGATGCGGAATTCCAGGTGTAGCGGTGAAATGCGTAGATATCTGGAGGAACACCGGTGGCGAAGGCGGCATCCTGGACCGAGATTGACGCTGATGCGCGAAAAGCCAGGGGAGCAA
+
CCB99:;;;;$9B>BBBB>BB?CFAB?C@DA???6=>8;;0:@;@ACBB@@<779:.9=78/33@@@=:89?>?:BCEH;DD><;;C?CC>BC>C?B:;;;;C?BBBB@@@;;;;0;><@@=?=?AA=DAAAD<@@@??;??B?B@BB?ABB:;;C@B@@@9@@@@AABB;;;AB>:@A?B@BBB?C@AA>A;;6;>AB@BBAA=AB=@@=?@CCB?AABACDB;;;@@?;;;;*;>9==B<9<@CA>
@N9IO0:00707:06078
TACGTAGGGGGCAAGCGTTGTCCGGATTTACTGGGCGTAAAGCGCGCGTAGGCGGAGCGTCAAGTCCGGCCTGAAAGCCCCCGGCTCAACCGGGGAGGGTGGCTGGAAACTGGCGTTCTTGAGGGCGAGAGAGGAGGGTGGAATTCCTGGTGTAGCGGTGAAATGCGTAGAGATCAGGAGGAACACCCGGGGCGAAGGCGGCCCTCTGGCTCGACCCTGACGCTGAGGCGCGAAAGCGTGGGGAGCGA
+
CBCBB?@AAA2BD=CBBB?BBC2:26BC9969B@8CBBBG8<C>>B<@9==89;49?AABDC@CCC?B>A?BBBB99;;;;);=AAAA=A?@AA2::9-33599<133(3:969::4447=::;3:;;;;=<>399=8<=5=30)0;/0)/66696=4<@AA=BA@@BC??>33333,331718;>A<BDD:BBE:?7:5/58/7777+5266597,55222A===>5;7:6==-5777;AA,55862
@N9IO0:00707:06087
TACGGAGGGTGCGAAGCGTTATCCGGATTCACTGGGTTTAAAGGGTGCGTAGGTGGGCAAGTAAGTCAGTGGTGAAATCTCCGGGCTTAACCCGGAAACTGCCATTGATACTATTTGTCTTGAATACTGTGGAGGTCAGCGGAATATGTCATGTAGCGGTGAAATGCTTAGATATGACATAGAACACCAATTGCGAAGGCAGCTGGCTACACAAATATTGACACTGAGGCACGAAAAGCGTGGG
+
4444.4/0)/7///5:///)555.5.5<8;;;555)55)55)55)555>>CB@@@@:A>8>;;49>@AAAB??@?C>BBAC@DC:?>-3-33(349919;8@;=:69::>@@??;)33773782==>@>@A>AA?@@@AAA>A@DD?====;;;855609522'223<;BBBCBBA=9:=6578=<>5:5?499<<1806999<729552558=3:==3777:77722+2222255)5752222
@N9IO0:00675:06110
GACAGAGGGGGCAAGCGTTGCTCGGAATTACTGGGCGTAAAGGGCGCGTAGGCGGGATGGCAAGTCGGTCGTGAAATCCCTCGGCTCAACTGAGGAACGTCGATCGATACTGCCGTTCTTGAGGGTTGCAGAGGAGACTGGAATTCCCGGTGTAGCGGTGAAATGTGTAGAGATCGGGAGGAACACCGGTGGCGAAGGCGGGTCTCTGGGCAACTCCTGACGCTGAGGCGCGAAAGCGTGGGGAGCAAACGGG
+
B@@<69<@??+=C@B@@A<AACCCAD@CACBAAF?;=;BE8D@7??A=BCF?CCC?CCB?CB=AAAA<@@B@@@F?DDD?CBA>AAAA=???00-0;@<>=;>>@@???????>A@???78<BB=B=@@AA@@7:::DA?9>9?9??:B??:>CCCC:@<AC>EA:99<@@@CCCCH?BB?B>>??>A>;C9BBB?B?BCB>CCBBBB=6==5<AB??????>?@@@=??=9::5:@ABBBB:B@AA@<?CD=
@N9IO0:00693:06157
TACAGAGGTGGCAAGCGTTGTTCGGAATTACTGGGCGTAAAGGGCGCGTAGGCGGCCCGTCAAGTCCCGTGTGAAAGCCCCCGGCTCAACCGGGGAACTGCACGGGAAACTAGCAGGCTTGAGTTCGGGAGAGGGAAGCGGAATTCCGGGTGTAGCGGTGAAATGCGCAGATATCCGGAGGAACACCGGTGGCGAAGGCGGCTTCCTGGACCGACACTGACGCTGAGGCGCGAAAGCTAGGGGAGCAAACGG
+
CBA?A:;6;@;=A=@@AA=@@@BC@C9B9AA>>?9@:@<=/95/55;BCCC@::9;@9@B@@887::/8=??@@@499>>>0??BA@C4968?A0>5889=9>??:@?<ABCBBCC?BA6;;@?8?AA9ABBBB;A>;;;5;;A9@;AC<BBCCCBB>BA@@:@@AB@@::666;=C;@;:?:BCC@C@CCAEFHAD?@=9;9.9.5:4996;55549<=566==<<8656:@=4@A555==/;A=><5978
@N9IO0:00695:06159
TACGTAGGGTGCGAGCGTTAATCGGAATTACTGGGCGTAAAGCGTGCGCAGGCGGCTCTTTAAGACAGGTGTGAAATCCCCGGGCTTAACCTGGGAATGGCGCTTGTGACTGGGGGGCTTGGAGTGCGGAAGAGGGAGATGGAATTCCTGGTGTAGCAGTGAAATGCGTAGAGATCAGGAGGAACACCGATGGCGAAGGCAGTCTCCTGGGCCAGCACTGACGCTCATGCACGAAAGCGTGGGGAGCAAACAGG
+
AB@CACCC=A@@BBD9::>B@BDD?C4:6;AABC?;=:DF?DDDBA:;:;;5;;5;@>??<@?CCDCB@BBBAAB=BABB9AA<AA?C@C@AAA<@>BB<CIGE:==CCBBB@@@B*B@?B>@@@C?>;@?@@@C=BBCCC@C@B@B@BB?BCCCB@@@@@CC=BBBBBBAAA;;;@@=@A?B>A;:6;B@@=@@C@DABB@@<00+0<<5>>@@@@=>BA;:;@AABBBAC;;;7<BBBCFE;ABBBE?DCB?
@N9IO0:00701:06146
AACGTAGGGGGGCCAGCGTTGCTCGGAATTACTGGGCGTAAAGGGTCTGTAGGCGGTGCGGTAAGTCCGGAGTGAAATCTCCAGGCTCAACTTGGAGGCTGCTTTGGAAACTGCCGTGCTCGAGTGCGGGAGAGGCGAGCGGAATTGCAGGTGTAGCGGTGAAATGCGTAGATATCTGCAGGAACACCAGTGGCGAAGGCGGCTCGCTGGACCGCAACTGACGCTGAGAGACGAAAGCTAGGGGAGCAAACAGG
+
9*49944;;;;#47455@@55383:282927;779.7<8@A=CC>CCCCCBB?@@<@=;<59@4;4<0505::?@A:996@9<;@CC6;99<9A?B>8;A;BBF?D@DE?C;6;469BDCB@;;@::5>7CCBB>AAB<<<9=8==>8887=@?>>:=6=?A=188@BBBBBBB>=444997<049@9?=::9;;;(/(/638///=8;4;><A:979A@?@?999833;??=>?3;<83399.8;;?85==C7
@N9IO0:00710:06151
TACGAGTGGGGCGAGCGTTATTCGGATTTACTGGGTGTAAAGGGCGTGTAGGTGGTCAGGTATGTTAGGTGTGAAATCCCTCGGCTTACCCGAGGAACTGCGCCTAAAACCACTTGACTTGAGTATCGGAGAGGAAATCGGAATTCCTGGTGTAGCGGTGAAATGCGTAGATATCAGGAGGAACGCCGGTGGCGAAAGCGGATTTCTGGACGAATACTGACACTAACAGCGCGAAAGCCAGGGGAGCAAACGGG
+
BBCDBDCCBC9BBAAABA<>CAEDABBA;@@999,9?AAA<AG>CCBBBCC@CC?BBBC@CBBBB?BC@:::@@>9@>>9@?@5::ACDF<BBC?B;?@A@??74444&4.9;@?CBBB?BAAAAA@A?BC:;99C>CAB?A=A;?9??;?A>??:959CCC>??>AAA@ABA??@B>AA@C?B@@=@=@@@B<99/9=@<ABB9??C<??BB@@@@@@@?AAAB?BBAAA@;;;0;@=ABBB:@@@BC;?@?8
@N9IO0:00679:06165
TACGTAGGGGGCAAGCGTTGTCCGGAATTATTGGGCGTAAAGCGCGCGCAGGCGGTCCTTTAAGTCTTGTGTTTAAGCCCGAGGCTCAACCTCGGTACGCATGGGAAACTGGGGGACTGGAGTGCAGGAGAGGAAAGTGGAATTCCACGTGTAGCGGTGATATGCGTAGAGATGTGGAGGAACACCAGTGGCGAAGGCGACTTTCTGGCCTGTAACTGACGCTGAGGCGCGAAAAGCGTGGGGAGCAAACAGG
+
CB?@=99:::*;@4>:;9=A?C<C:CBC?BA>B<:BCCBB6;;444;44::65509<7??<@7:@@?4::<AA;A3398.789-45<B:>9<@B:B=BA?;>?>7<?6?9::::)33383:A@BAAA?CCCC@CD<A;909:@;@498ABBBAAAD?B@??BBCBBAB@A:::?A@8=?5:69>A?CBAA?BBB>B?BCBCCC>BBB?B?BBBA?A@:::ABD@AA;>@@99::-;99:<;;0===AA<??@?
@N9IO0:00697:06167
TACAGAGGATGCAAGCGTTATCCGGAATGATTGGGCGTAAAGCGTCTGTAGGTGGCTTTTTAAGTCCGCCGTCAAATCCCAGGGCTCAACCCTGGACAGGCGGTGGAAACTACCAAGCTGGAGTACGGTAGGGGCAGAGGGAATTTCCGGTGGAGCGGTGAAATGCGTAGAGATCGGAAAGAACACCAACGGCGAAAGCACTCTGCTGGGCCGACACTGACACTGAGAGACGAAAGCTAGGGGAGCGAATGG
+
CCCBCBB?B?@>B<?@BB?ABB?B?B?@AAA?A@2@>=<<6<?@@ACCCBC?::5;=>>>,@8@8=:@A<@CCDE>BBB<AAA=A?>E<?>:@A<@@B@8AD>BB@CB=AA<<5A=AABB9;<ACCF@BCCFF;CCB@@@=A@FL>D@C@BB:;;DA9=555/5<<A<=<><<;::8<>6;;;>==9;7;?9==>>6;;;=<<<=<<<>8=9<<>>><A=>995@?>?AA;99B=BCBBBBB8AAA@?<;;;
@N9IO0:00700:06197
TACAGAGGGTGCGAGCGTTAATCGGAATTACTGGGCGTAAAGCGCACGTAGGTGGCGACGTAAGTCGGGTGTGAAAGCCCCGGGCTCAACCTGGGAATTGCATTCGAGACTGCATTGCTGGAGTACGGAAGAGGAGGGCGGAATTCCCGGTGTAGCGGTGAAATGCGTAGATATCGGGAGGAACATCAGTGGCGAAGGCGGCCCTCTGGTCCAGTACTGACACTCAAGTGCGAAAGCGTGGGGAGCAAACAGG
+
BA@;;:AA<BC@@@>9993:397;283:7;>>?>8<=:::/7878/00//:389+/9>>@?@:@>9;;09:5988-7;>>*88-7;8><?@BCC?C@C<:;CB@B;;;;BBBBCB?BAAA>@@C@@A=@>@@@>AAB>BEAHAE?DB>B@CCCBB@A?ABBD=<;;CAAAA@@@@BA9AA=A?;;;@A@;;6;@A>B<@@<@B=BCCE?BB@AAACCCCCBBBB;;7;BCCCDM>CB:99A@0====>)9995
@N9IO0:00700:06205
TACAGAGGGTGCGAGCGTTGTCCGGAATCACTGGGCGTAAAGGGCGCGTAGGCGGCTTGGTAAGTAGGGGGTGAAATCTTGCGGCTCAACTGCAAGGCTGCCTCCTAAACTGTCAGGCTTGAGCACAGTAGAGGCAGGTGGAATTCCCGGTGTAGCGGTGGAATGCGTAGAGATCGGGAAGAACATCGGTGGCGAAGGCGGCCTGCTGGGCTGTTGCTGACGCTGAGGCGCGCAGCGTGGGGAGCAAACAGG
+
ABB;;;AA;ACA?@?9:93977284:5::;;:<?9>??DB=BD>BBAAABB>BA?A@=?<?D8:;CCCCC3CABB=:::=?::5:@>>:>000<6:6>000;>>6@BG>B;;;A@A>BC<@AAABBCCCCCCB?BCCACCAC@C?CD>C?DA;:999.4;.4.48==9>;<<<:<<<1:4//)//-//4:>*//:)/)/97=8=656<<5?<>?:<<<555<::34313>;;898933377+33377.7775
@N9IO0:00704:06162
GACGAACCGTGCGAACGTTGTTCGGAATCACTGGGCTTAAAGGGCGCGTAGGCGCCGTTCAAGTCTGGGGTGAAAGCCCCCGGCTCAACCGGGGAATTGCCTGGGATACTGGACGGCTCGAGGGAGGTAGGGGCACGCGGAACGGCCAGTGGAGCGGTGAAATGCGTTGATATTGGCAGGAACGCCGGTGGCGAAAGCGGCGTGCTGGATCTCTCCTGACGCTGAGGCGCGAAAGCTAGGGGAGCAAACGGG
+
<=444.4.4447;<;833-3328;5<255;:<<>3:@4;9(490449:@BC>;;4.445:97;9?@@AA6@@?@/:;;;;)9.98:?3=5?@@6@=@6::<?@A=A???@=;?9;5;9:@:::59@;>@@@@6@@@@CA>A>AA9?;?@@@9???A?@@@B<BB@@@@AAB@@=@@CCC>A7;;@=@=BB>C;;;7:@C?@@ABCBB@EBBBC@@<@BAAAA@;;;6:AA:;;6;@@@BBB2>=:99*8@?9
@N9IO0:00672:06237
TACGTAGGGTGCGAGCGTTAATCGGAATTACTGGGCGTAAAGTGTGCGCAGGTGGCCGCGCATGTCGAGTGTGAAATCCCCGGGCTTAACTTGGGAATTGCGCTCGAAACTACGTGGCTCGAGTGTGGCAGAGGAAGGTGGAATTCCAGGTGTAGCGGTGAAATGCGTAGAGATCTGGAGGAACACCGATGGCGAAGGCAGCCTTCTGGGCCAACACTGACGCTCATGCACGAAAGCGTGGGAGCAAACAG
+
A@@@@>>>8>@@A?AABC<D<ECC@C@B@BCDCI?BCBCC=BA@:;;DCBB>AB?B?BCCBBCA<<@;;ABBAAC>CEDE;FD<@?7?:BB?BD<@>A?BBABA9;;B<ABAAB;;59=8334?=;=6::9>C8A?B@??<?7D8:7;:/3377333,37:>4@?ACBBBADA:5595:;5;5;@B=B=>>:>>=9=<CCIFAC@BBBB9C=A=ABABBA;9:900///99337(473999,4949:,444
@N9IO0:00675:06249
TACAGAGGGTGCGAGCGTTGTCCGGAATCACTGGGCGTAAAGGGCGCGTAGGCGGCTTTTCAAGCGTGCGGTGAAAGCTCGGGGCTTAACTCCGAGTCTGCCGTGCGAACTGGGAGGCTTGAGTCTGGTAGAGGTCGATGGAATTCCGGGTGTAGCGGTGGAATGCGTAGAGATCCGGAAGAACACCGGTGGCGAAGGCGGTCGACTGGGCCAGTACTGACGCTGAGGCGCGACAGCGTGGGGAGCAAACAGG
+
CBBBBBBD>BBA@>==>=9??B?D?C@BBBBBBC>>??@A3995:A@AA??=;9.4888.:=?BB@@ABC@AAAC;@@BA@@@5??<?@CEC@DBBA@@@@@ABAAAB>A?>>6:;2;?9<@AABBC@@@@@@<@A;;;B=@<@?B?CD=BBAA@;;.5:496;=AB@@@>;;;;;>9>9::3:;92:44<5?><;:::?=>?>:>A@B9A=A@>::9:??=9599925955@@999>>@@@49;9@A9A@@<
@N9IO0:00679:06239
GACAGAGGGGGCAAGCGTTGCTCGGAATCACTGGGCGTAAAGGGCGCGTAGGCGGGATGGCAAGTCAGTCGTGAAATCTCTCGGCTCAACCGAGAAACGTCGGCTGATACTGCCGTTCTTGAGGGATGCAGAGGAGACTGGAATTCCCGGTGTAGCGGTGAAATGTGTAGAGATCGGGAGGAACACCGGTGGCGAAGGCGGGTCTCTGGGCATCTCCTGACGCTGAGGCGCGAAAGCGTGGGGAGCAAACGG
+
<@>;9:BCC?+CD@BBBB>B:<;A9@296B@@?B;BA;;;044)4;:A@A@=@>@6;;;<@A=BBB;;;AAA@AA<??CABBB@BBBB?B7;;@@@8@<>=@9ABBBBB???@8=?;992:??A<ABC????A499<>::5;;@?BD=B?AABABA@=:::A=ADCB????::999?9@B?C@CCB>A?;;6:>@:@<AA@:@A@@ACC>AAAB<;8;;BA@@@000+00=::9,4444444&459<>2544
@N9IO0:00696:06230
GACGGAGGGTGCGAGCGTTGTTCGGAATTACTGGGCGTAAAGGGCGCGTAGGCGGTCTGTTAAGTTCGGTGTGAAATCCCCCGGCTCACCCGGGGAATGGCACCGGAAACTGGCAGGCTAGAGTACCGGAGAGGAGGGTGGAATTCCTGGTGTAGCGGTGAAATGCGTAGATATCAGGAGGAACACCGGTGGCGAAGGCGGCCCTCTGGACGAGTACTGACGCTGGAGGCGCGAAAGCCGTGGGGATCAAACAGG
+
@@AD?ABC;A@@@;;;6:8BD<C>:B:D:CBCCF@ABBC@6B@8BBBCDCD?@A<A@@@@9=9?@;@A?BBBBBD>BBBBB2A?BBAA?B0;;;.;=BB9BBB:;7;D<AAB@BBB>BBBBCCCBC@C@CBB@=@@@;@C@C@C?C@BC=AA999AA?AAAC;:;;;;;BB<;;BCA=BA?C?@@@@B@CC@CCDAD?AA>AF<AABD@BBBB;;;CB;;;@@;;5;@;;9:900*0/)/6999&/333:08885
@N9IO0:00704:06237
TACGTAGGGTGCGAGCGTTAATCGGAATTACTGGGCGTAAAGCGTGCGCAGGCGGCCTCTTAAGACAGGTGTGAAATCCCCGGGCTTAACCTGGGAATGGCGCTTGTGACTGGGGGGCTAGAGAGTGCGGAAGAGGGAGATGGAATTCCTGGTGTAGCAGTGAAATGCGTAGAGATCAGGAGGAACACCGATGGCGAAGGCAGTCTCCTGGGCCAGCACTGACGCTCATGCACGAAAGCGTGGGGAG
+
BCBAA<;;09>9=;?9;;AF@AA>4:)0)/7779/:599>5999969DDCB?::0574440505<<=<055:::<48888+88(33-5./)/;;.7)//)/99<8@>>@@@>>>>>&66>>?;;;;000-/5::<<5;@;99:A=A@B@>@;@><<<65555=<4;;666<;::////:)//3607//)---/)/664:6::=::00+/88(/(3373:6600//899458:::==68?><:;;.=8
@N9IO0:00709:06251
TACAGAGGGTGCGAGCGTTAATCGGAATTACTGGGCGTAAAGGGTGCGTAGGTGGTAGATTAAGTTGGATGTGAAAGCCCTGGGCTTAACCTAGGAATTGCATTCAATACTGGCTTACTAGAGTCGGGTAGAGGGAGGTGGAATTTCCGGTGTAGCGGTGAAATGCGTAGATATCGGAAGGAACACCAGTGGCGAAGGCGGCCTCCTGGATCCAGACTGACACTGAGGCACGAAAGCGTGGGTAGCAAACAGG
+
;=;:66?>4<A@?==000)/388:8>9<9<=BBC<985==5;@9:9:<<00)//)///:<8B>BB@B?BBA:;:B8::@9989/37:A7?>A?@=@>B5:;?>:@A899:AB<@@>@?ABBBCDCCC>@@@@@B0;;;AA=A=BC>C@C@CCCCBAB=BA@B=;;;;;AAAACCEGAE:>:C@BBA::65<8<?>39849.43887<>9===6::<;;9::9:;900)////3;3;89>>:4:<<;::33334
@N9IO0:00666:06298
GGACGGGGGGGGCAAGTGTTCTTCGGAATGACTGGGCGTAAAGGGCACGTAGGCGGTGAATCGGGTTGAAAGTGAAAGTCGCCAAAAAACTGGCGGAATGCTCTCGAAACCAATTCACTTGAGTGAGACAGAGGAGAGTGGAATTTCGTGTGTAGGGGTGAAATCCGGAGATCTACGAAGGAACGCCAAAAGCGAAGGCAGCTCTCTGGGTCCCTACCGACGCTGGGGTGCGAAAGCATGGGGAGCGAACGGG
+
0+09:<:?:<:"/0)/:;;.5B>@A=A?CCBBBBD>ABBCE>CD=@A=DA>A>00+0@@?@ACB=B=:;90;A@??;@?@?<49;;;;#4:A<AC?A?@@@BBCBAAA9@=@<@?A???:?AA@A@BBBAAAD@BAAAAA;A=@?:?BBBBBBBB==1=B==5BA7?7?888::<?@@?C?B7;:?=CED2:;@@;><>@@?>=88<=9/999/9>=;>>;;=@CCC;CCBBBC9??@9999-:==?>;>?A9
@N9IO0:00667:06282
TACAGAGGTCTCAAGCGTTGTTCGGAATTACTGGGCGTAAAGGGTGCGCAGGCCGCGGCGGCCAGTCGAAATGATGTAATTCAGGGGCTCAACCCATGCACTGCGCTTGATACTTCCGCGCTCGAGCTTTGGAGGAGGAGTCTGGGAAATTCTCGGTGTAGCAGTGAAATGCGTGGATATCGAGAAGACACTTAGGGCGAAGGCAAGACTCTGGACAAATGCTGACGCTCATGCACGAAGGCTAGGGTAGCGAACGGG
+
ACBBB@@=;;;DD7;;:;9?@=EC@C:D?CBCDC9@@9:;/;;09>:@@;;4027-,),*(*(***,,,5/2,,,222(,(---99)--//)44(433/////7779)4444//)/)-----///5778(/)//*.-(---////)55)/)////)////7055;;<A6BA@B95.555/--,,,(,,,5/5.5:5,//0,/)/7279@B?@949595)5<;9555555555/-55..(-(-79::4@>@A?B9<AC=
@N9IO0:00672:06265
TACGTAGGGTGCAAGCGTTAATCGGAATACTGGGCGTAAAGCGTACGCAGGCGGTTTGCAAGACAGGTGTGAAATCCCCGGGCCTAACCTGGGAACTGCATTTGTGACTGCATAGCTAGAGTCTGTCAGAGGGGGGTGGAATTCCACGTGTGAGCAGTGAAATGCGTAGAGATGTGGAAGAACACCGATGGCGGAAGGTGACAGGCCCCCTGGGTAAGACTGACGCACTCGATGTACGGAAAGCGTGGGGAGCAAACAG
+
;==<==??7C@??99:668A455/)-(.-----(/55=D:;;CCCCCBAA;;;55=4=>?;;;;<<5:;A<9<)5599&55)5.554;49;;)45;9?9:@C;@@=;000987449::<;;::;:<888339:9:#3717;@:=,/////333933333:;19::888::9983334947825555:9;:2/-(-02(,,,,--(----$-//(/61633373/6---55--/9//--(-8,5---888&//777.989
@N9IO0:00673:06264
TACGTAGGGCGCAAGCGTTATCCGGAATTATTGGGCGTAAAGAGCTTGTAGGCGTTCGTCGCGTCTGGTGTGAAAGCCCATCGCTTAACGGTGGGTCTGCGCCGGGTACGGGCGGGCTAGAGTGCAGTAGGGGAGACTGGAATTCCCGGTGTAACGGTGGAATGTGTAGATATCGGGAAGAACACCAATGGCGAAGGCAGGTCTCTGGGCTGTTACTGACGCTGAGAAGCGAAAGCGTGGGGAGCGAACAGG
+
CGBBAAAA9@@00+///0)/;A:A8A?B=@@;@@697333(33334.44<:4/--3855--////<<9;<;;;>)55<)33333:8<8==:>=>8;;:9333-33(333;;1333(333338348@A@@@@@3:98>?:.5055:>4=7555505<7;;.5.5559555;;9559<)3-495:;=2524<7<::7:7<=?7:<<<>>:8:?@?;@:9944449;;>>6;5544)5555555&59;5516;;9
@N9IO0:00677:06293
TACAGAGGGTGCGAGCGTTAATCGGAATTACTGGGCGTAAAGCGCACGTAGGTGGTTCTGCAAGTCGGATGTGAAAGCCCCGGGCTTAACCTGGGAACTGCATTCGAGACTGCAGTACTGGAGTGTGGGAGAGGGAAGCGGAATTTCCGGTGTAGCGGTGAAATGCGTAGATATCGGAAGGAACATCAGTGGCGAAAGCGGCTTCCTGGCCCAACACTGACACTCATGTGCGAAAGCGTGGGGAGCAAACAGG
+
BBBBBCCC=::8?;;;7719<?AB@C>@>@AA@B>BBAEC<@>??BBBABB?BC?C?BBBCCADABB@B?@@AC@6<;;;*9:1551/7<<?@B<A-//<<<BACA@@CCCBB@@@@ABC9BB:89DF>BBBBC=A?ABA>B?A=/7.34>??@@BB7BA@=5CCC@BAA=?>><:4B?B@B?BA@@@@??>A>>?9?==9??2<5990:A9A??:8@@A@A;A<;:888<;;=38;;3333&39333(3883
@N9IO0:00678:06307
GACGGAGGGTGCAAACGTTGTTCGGAATCACTGGGCGTAAAGGGCGCGTAGGCGGACTTGTAAGTCGGGAGTGAAAACTCGGGGCTCAACCCCGAGCCTGCTTCTGAAACTGCGAGTCTTGAGGACCGGAGAGGAAAGTGGAATTCCTAGTGTAGCGGTGGAATGCGTAGATATTAGGAAGAACACCAGTGGCGAAGGCGACTTTCTGGACGGTTCCTGACGCTGAGGCGCGAAAGCTAGGGGAGCAAACAGG
+
@<BB?BBC=BAACC=;;;@BC@CC@B578?:99?9989?@<?>5@?A?AAA@??<>@@;@>@;@A@@@9@@B;;;;.9:9???7AA@B>BBD9BAAA?AAAA?A@@@D>C;:;A@>>>@?BBB?BB@A=@@@@=@C=@@@>A7;8;@CCBCDAAAAA?AA=A?AAAFBBBA@@@=@A@E>;;7;A@=@A;;5;AA=A?A@AA@?9>>>999::?9?9???899A?@?;=<<:99/8?89:DF:BABDD>@@@@
@N9IO0:00694:06270
TACGTAGGGTGCGGGCGTTAATCGGAATTATTGGGCGTAAAGCGCGCGCAGGCGGTTTCTTAAGTCTGATGTGAAAGCCCACGGCTCAACCGTGGAGGGTCATTGGAAACTGGGAAACTTGAGTGCAGAAGAGGAAAGCGGAATTCCACGTGTAGCGGTGAAATGCGTAGAGATGTGGAGGAACACCAGTGGCGAAGGCGGCTTTCTGGTCTGTAACTGACGCTGAGGCGCGAAAAGCGTGGGGAGCAAACAGG
+
99>9445:1559<<2555.5.5569@=C>BA7<:1///88(/////4444;8<=<@=80/+/)/9///:=99<>@8>BA7>>B:AB@@<?0/097:::5:<;@5@5;;,99=90;=4=B?BBBB?@;;;85957>:1;::69:>9>:<55554<<996:;;;3:9///<777=665>855.4.49:5::590088171//)/:;16996433=<;8<;;;:::;;;>8<::4444&4A@;;;;.55;;=6;;?:
@N9IO0:00697:06295
TACGGGGGGAGCGAACGTTGTTCGGAATCACTGGGCGTAAAGGGCGTGTAGGCGGCTGGATAAGTGGGATGTTAAATCCCCCGGCTCAACCGGGGACCTGCATCTCATACTGTTCAGCTCGAGCACATCAGAGGAGACTGGAATTCCCGGTGTAGCGGTGAAATGCGTAGATATCGGGAGGAACACCAGTGGCGAAGGCGAGTCTCTGGGATGATGCTGACGCTGGAGGCGCGAAAGCCAGGGGAGCAAACGGG
+
CCBDDDEF*<;;AA@AAA?AA;EI:C@CCBBBBB>BBBCE?CC>AAACDCB@AB?ADD@BBB?DCCD>BBBB?BD>CDDDF1?>@BBC<@<@BB:BC@BBBBBBBB@@?A???=@@@?@AA@A@BBCFCBBBB<?@BABB?B@B?BB=B?ABAAABC@BBB@:@=>??A@>?995;;3;?>?>@@@?BBBDACCC@CBBCB???@>CC@8BBDA@@B=BA@B@00)/:277;99<0;=9=?<</85=BB<BBB<
@N9IO0:00705:06297
TACGAAGGGGGCAAGCGTTGTTCGGAATTACTGGGCGTAAAGGGCGCGTAGGCGGCTTGCCAAGTCAGGCGTGAAATTCCCGGGCTCAACCTGGGGGCTGCGCTTGATACTGGTGAGCTTGAATGCGGGAGAGGATAGTGGAATTCCCAGTGTAGAGGTGAAATTCGTAGATATTGGGAAGAACACCGGTGGCGAAGGCGGCTATCTGGCCCGTGATTGACGCTGAGGCGCGAAAGCGTGGGGAGCAAACAGG
+
A@C@?<ADCC5DC?BDBB?BC@CC9C@B?CCFEE>9;;;F;@?<@CAAA@@=::5;?.4;6:6;AA@@?AA@ACC>C@BC<AA=AAAA@B?AACDE3BCBBAAC?BBA?@?D?BBAAAC?BB?AA@@A<@BBB?BCCCB@=?8=:=?8@AA@ABA??;?AAA=B?B>>>>@A==077)87::4:88/7=AA=:99/71//)/55655=8=>5=<<//)------76849>>@BD;BB@=;99.999;?7><<6
@N9IO0:00664:06348
TACGTAGGGTGCGAGCGTTAATCGGAATTACTGGGCGTAAAGTGTGCGCAGGTGGCCGCGCAAGTCGAGTGTGAAAGCCCCGGGCTTAACTTGGGAATTGCGCTCGAAACTACGTGGCTAGAGTGTGGCAGAGGGAGGTGGAATTCCACGTGTAGCGGTGAAATGCGTAGAGATGTGGAGGAACACCAATGGCGAAGGCAGCCTCCTGGGCCAACACTGACACTCATGCACGAAAGCGTGGGGAGCAAACAGG
+
@BBBBBBB<@@@A::9BB>B?ABH@C@C@CCAB@8@A9994;;;;ABBA@@:@A=@@BAA@C?AAB@::9BBABB799C@6@D=BB<?<@B?BD=B=A<??@ABBB==6ABAE=??>@@?C@AAB@>8=@999A<AC=@@<A?AAD?BB955544445445;3;@ADBBCBCBBBCC?BA>@6<;B>B?BB=@;;5::;44?;4:49:=4@<A?ABCBBABABBA@;;;BA@@A8A;;;AAA9@@@BE=CBE@
@N9IO0:00667:06341
TACGGAGGGGGCAAGCGTTGCTCGGATTTACTGGGCGTAAAGGGTCCGTAGGCGGCTTCGTAAGTTAGATGTGAAAGCTTAGGGCTTAACCCTGAAATTGCATCTAAAACTGCGGAGCTAGAGTCTAGGAGAGGTCGGCGGAATTCCCGGTGTAGCGGTGAAATGCGTAGATATCGGGAGGAACACCAGTGGCGAAGGCGGCCGACTGGTCTAGTACTGACGCTGAGGGACGAAAGCGTGGGTAGCAAACCGG
+
CCCC?CDCDD1CC=@@@A<=@A9;16CD<ABCCC>BBBCC>BC>BBADBAB@;;2;C9@ABB=AA?ABA@A@>=918:@4???9@@9@=@A=AAAA<A=@@AABCCCC:B:997,7:989A???8>:B6BBA@4>8<6??<B<?<?D<=:>@>>?;;5:>>>8=>ABB@@B787:==4??;?<BA@=<A==:<AA6979?8>;?>>=A;===<=>=>@@@@;;;A???9?@???8;??;;A8>>>;;;3;:A?
@N9IO0:00673:06316
TACGTAGGGTGCGGGCGTTAATCGGAATTACTGGGCGTAAAGCGTGCGCAGGCGGCTCCTTAAGTCAGATGTGAAATCCCCGGGCTTAACCTGGGAACTGCGTTTGAAACTGAGGGGCTTGAGTGTGGAAGAGGGGGGTGGAAGTTCCAGGTGTGAGCAGGTGAAATGCGTAGAGATCTGGAGGAACACCGATGGCGAAGGCAGCCCCCTGGGCTAACACTGACGCTCATGCACGAAAGCGTGGGGAGCAAACAGG
+
DCCCBBCF=BBDDD<@;;6;4@?>:B?A?@@@BC=AA;;:/;AABB@AABA>@@6;;E?C?B@CB@@;=;;@?:>24;44&4:2:<7<7;6389-;5;???>@A537;/555<===155433::8887;7=A@??==&>=::*-.(-0-,(,5-,,:8--)-33;035597666665557166(/(///(/6522--.(.49/.....$.33'.--02--.56--,-------3222'2222222&22222'2553
@N9IO0:00674:06330
CACGGGGGGAGCGAGCGTTGTTCGGAATTACTGGGCGTAAAGGGCGTGTAGGCGGCACGGTAAGTGAGATGTGAAAGCCCCCGGCTTACCCGGGGAACGGCATCTCATACTGCCGAGCTTGAGTGCGGAAGAGGATGGGGGAATTCCTGGTGTAGCGGTGAAATGCGTAGATATCAGGAGGAACACCGGTGGCGAAAGGCGCCCATCTGGTCCGTTACTGACGCTGAGGCGCGAAAGCTAGGGGAGCGAACGGG
+
A@;:9999$945AAA@@@@BB@CC?B=A<@@@BD99;;@A;AB=BBABB?=99:4:ACC@CG@BBBBBB@?>;;;094444$48==9=>>6===2<8<<9?A@<AAAAAA;;:;:0//:+//9?@@@=B=AAA@CCBBBC1B>@=@>A?7;BBB@AA?>?>=6BBBCBBBB@AB;?849:=A?A@@8@8><8:8;;(349773/49?>C?BB?BC?CAA>?:79A<=?;:88??A=ABCBBCC:BBBA?@BBC7
@N9IO0:00693:06340
GACAGAGGGTGCAAACGTTGCTCGGATTTACTGGGCGTAAAGCGCATGTAGGCGGGACTTTAAGTCGGGTGTGAAATCCCTGGGCTCAACCTAGGAACTGCATCCGAAACTGAGGTTCTGGAGTAGTGGAGAGGAAAGCGGAATTCCGGGTGTAGAGGTGAAATTCGTAGATATCCGGAGGAACACCAGTGGCGAAGGCGGCTTTCTGGACACTAACTGACGCTGAGATGCGAAAGCGTGGGGAGCAAACAGG
+
BCCCB===5<<:::2:78044:;;6:::199;<<687387*38:=<9:;AA=;@:9?<;;0439::;@8AA=>??8CF?69;605;@B4>27/0)/7<@ECBBB><;;69;@@A>B<@AB?BDBBBA@>BAAB=AA;A@@=C?B?D=AA:A>@@:::26<@?8D?CCBC@>BA@=8<7@?6?7:857<ACC@CA@<@<00)/::1:0905@@@==:==>@@@@CB;;;@@@@BB;A@BBBCC7<;;AC=BAA=
@N9IO0:00706:06346
TACGAACTGTGCGAACGTTATTCGGAATCACTGGGCTTACAGGGTGCGTAGGCGGCCTTTCAAGTCAGGTGTGAAATCCCCCAGCTCAACTGGGGAACTGCGCTTGAAACTGGAGGGCTGGAGTCAGCTAGAGGTGCACGGAACTTCCGGTGGAGCGGTGAAATGTGTTGATATCGGAAGGAACACCAGAGGCGAAAGCGGTGCACTGGGGCTGAACTGACGCTGAGGCACGAAAGCCAGGGGAGCGAACGGG
+
>@C@@;@@@@BBA@<:;;?C?<>C:@<E@<<<C@6BC:===CC=;9;A@::5;;.58C>8CD?BBCBA=@:?:9=08=999'8;;;:A:=?ACC6@.33377<@59:C>BDB?98928>=;8799::?>9@88.3A999B6A,332?98;@?>B@?;5;>>>8>?==>4?>>998926.3(.(.5505.22/5555-57=4/..58=@@@2;8:94:B??>@?9:37,378;>C<A@:>>@@5000AA=@@@7
@N9IO0:00711:06341
TACGGAGGGTGCAAGCGTTGTTCGGAATCATTGGGCGTAAAGCGCGTGTAGGCGGCTTGGCAAGTCAGTTGTGAAAGCCCGGGGCCCAACCCCGGAACTGCATCTGAAACTGCCTGGCTAGAGTCCCGGAGGAGGAAGGCAGAATTCCCGGTGTAGGGGTGAAATCCGTAGATATCGGGAGGAATACCAGCGGCGAAGGCGGCCTTCTGGACGGTGACTGACGCTGAGACGCGAAAAGCGTGGGGAGCAAAACAGG
+
@AAC>BBA=@@;;8;ABB=B@?AA7>=AA?>489173333(3::=;?@@;:5;9.56:B;DD?BAC@;;8;@>AC>CCC>CFF;HE=C5;;;.81817984<BBAA@>+00//)//17844/7777.72//)/7)/)/6;<BB4:6;?9?5999><@@2>>>@7BB455:5545<<<=766268<<=9<:55.5994944:298=8=99244;.44=4444499444455555555&5555555&5<5959&0998
@N9IO0:00712:06319
TACGAAGGGGGCTAGCGTTGTTCGGAATTACTGGGCGTAAAGCGCACGTAGGCGGATACTTAAGGTCAGGGGTGAAATCCCGGGGCTCAACCCCGGAACTGCCTTTGATACTGGGTATCTCGAGTCCGGAAGAGGTGAGTGGAATTCCGAGTGTAGAGGTGAAATTCGTAGATATTCGGAGGAACACCAGTGGCGAAGGCGGCTCACTGGTCCGGTACTGACGCTGAGGTGCGAAAGCGTGGGGAGCAAACAGG
+
ABA??2;;;;*;?=:@CB@BC=@@8<7;<;:9?>.0.---(,,,**,-,--(-/)/---727)/)///7;<.665>4<BB<AAA7BCBB@CCC;C@D>BBBC@CG>CCDCC9996;A@ABBACC::8;>@>AAB@CDBBA@;?4949=?@@@@BBA::6:?=@9A6::@??<??@;??<@@<@9===999:94:AB?E@BB>AA@@@??>?B?B?CBCA@ACB@@:::;@?@A@@9??BBBBC8@@ABB;@@A?
@N9IO0:00669:06397
TACGGAGGGTGCAAGCGTTGTTCGGAATTACTGGGCGTAAAGAGCGTGTAGGCGCTGATCAAGTCCGGTGTGAAAGCCCGGGGCTTACCCCCGGAAGTGCGCTGGAAACTGATCAGCTAGAGTATGGGAGAGGGAAGTGGAATTCCTGGTGTAGCGGTGAAATGCGTAGATATCAGGAGGAACACCGGCGGCGAAGGCGGCTTCCTGGACCAATACTGACGCTGAGACGCGAAAGCGTGGGGAGCAAACAGG
+
999=5:B==?@@@=@:9;=BB=CB???A=?@ABD=:9;AA9A@ABB;;;CC?;;6==<<;;6;<B>C@BAACDD<@>@,;;;.9@?CCCCC5CAC7:9AAACCC>AA:?@BABAA;;;AA@@@A;;;0;A@AB=B<@@@>@?B?B?BC<A@@BBBB?BBCD>AA???AA@9::9::;??<A?BBB?B?DB@DBA=A=?=:=>393:A39:<@<?ABBBAAAAB@;;;@@@999/::99???2;::;:.:?>=
@N9IO0:00672:06384
TACAGAGGGTGCGAGCGTTAATCGGAATTACTGGGCGTAAAGCGCACGTAGGTGGTTCTGTAAGTCGGATGTGAAAGCCCCGGGCTTAACCTGGGAATGCATTCGAGACTGCAGTACTGGAGTGTGGGAGAGGGAAGCGGAATTTCCGGTGTAGCGGTGAAATGCGTAGATATCGGAAGGAACATCAGTGGCGAAAGCGGCTTCCTGGCCCAACACTGACACTCATGTGCGGAAAAGCGGTGGGGAGCAAACAG
+
BBCBB@@@<@CBB?????<??A@A>A<@9@@@@A9>=@@@9>>?@AA;;;B?AB?A7;;@A?<::9:;;;9;99?,5555&55)59496;9;;;,925995<7<<666>>BBIBA;;;B?;;:AA@D8;;;@@0;4;@C5;4;:,4.47:<<>6559<;;?578788=44444497:6;8;7;;33344454444/4;;745.55:<8<>8>865455444445555////)///&///)5<<<0<5//;,//<
@N9IO0:00699:06388
GACAGAGGGGGCAAGCGTTGCTCGGAATCACTGGGCGTAAAGGGCGCGTAGGCGGGATGGCAAGTCAAGTCGTGAAATCTCTCGGCTCAACCGAGAAACGTCGGCTGATACTGCCGTTCTTGAGGGATGCAGAGGAGACTGGAATTCCCGGTGTAGCGGTGAAATGTGTAGAGAGTCGGGAGGAACACCGGTGGCGAAGGCGGGTCTCTGGGCATCTCCTGACGCTGAGGCGCGAAAGCGTGGGGAGCAAACGGG
+
AAA;;;@>>>0@@=@AAA@CCCCC@C9;<CCBBB=;;;DC.;9,:A:@?>>59<>0669;@>8<@00)/7:89>;=5=CA;;;@<@@@C@C;?>:;9.999>?2::?=?@:666)//)/:)9944(4<:33333-3/67/0)/)/39;5;;??B@A@A8::??9888B>;:=:0//;;;5:?;>:0598::>?9?>B9@7955)5:>@995,555555.6654::;444.4445<<4;=44499&5555;4=>>7
@N9IO0:00723:05762
TACGAAGGGTGCAAACGTTGCTCGGAATCATTGGGCGTAAAGCGCACGTAGTCGGCTTCGCAAGTCGGATGTGAAATCCCTCGGCTCAACCGAGGACGTGCATCCGAAACTGCGGAGCTTGAGTATGGAAGAGGGTCGCGGAATTCCCGGTGTAGAGGTGAAATTCGTAGATATCGGGAGGAACACCAGTGGCGAAGGCGGCGACCTGGGCCAATACTGACGCTGAGGTGCGAAAGCGTGGGGAGCAAACAGG
+
>>@00+0>4000A@:;;;@BBBBCAC=AAAA6?B6:9:CA7????>;:9@@???4?<8@@@B=;<@@<@0/0;;A<ACC<A@@=@@@C@C966B>BAA?@?>==3999/9=<?B>AA::68@A@BCB9B?@@AD=BBBBB>A=@<AB=A?A;;:???=A@AD=B?ABB>BBBA?;==28:0:49=?6?;5:;>;4.4749.44445:993;7@7@>;;;:9>?@;:;4;;99::.5=?>>=>0=;:5<09::2
@N9IO0:00746:05808
TACAGAGGGTGCAAGCGTTGTTCGGAATCATTGGGCGTAAAGGGCGTGTAGGCGGTTTGTTAAGTCATGTGTGAAAACCCTCGGCTCAACCGGGGAAGGGCGCATGAAACTGGCAAGCTAGAGTACCAAAGAGGGGGGTGGAATTCCCGGTGTAGCGGTGAAATGCGTAGATATCGGGAGGAACACCTGTGGCGAAGGCGGCCCCCTGGTTGGATACTGACGCTGAGACGCGAAAGCGTGGGGAGCAAACA
+
BBBBBACC<BB=@8<8:959;6@B=@7@:B<7<<2@@998-:;8?CBBBBB===8;;*99293:?ABABBA>@?@?8@>7CBB9CCCB7A5?@?2=<@;5AAA>94:=6;;?38979:@A?==;=;-33(4449999$4<8>;A>B?9@:AA@;99@5;9;=4566;;99995599:099495>>A?CAAA?BBB@B@BC=BBBB0A@7<9B<@@C@>=4444999:599?:<<6;AAAAEE8@??@:088
@N9IO0:00752:05788
TACGAAGGGGGCTAGCGTTGTTCGGAATTACTGGGCGTAAAGCGCACGTAGGCGGGTATTTAAGTCAGGGGTGAAATCCCAGAGCTCAACTCTGGAACTGCCTTTGATACTGGGTACCTAGAGTATGGAAGAGGTGAGTGGAATTCCGAGTGTAGAGGTGAAATTCGTAGATATTCGGAGGAACACCAGTGGCGAAGGCGGCTCACTGGTCCATTACTGACGCTGAGGTGCGAAAGCGTGGGGAGCAAACAGG
+
BBB;;8;BAA2BBBBBBB@BBGDF?B7;29>?@@8@;;;B.55<<<;;;CB@BCE>BAAA<A>BCFCCCC9:;;D>@@@<ABBBDBBB8:;A@@7>055558=>8::BBBB==6===7:333888??:@9@?:+000//?8;8?;@@===///9@@B>:88A:B<===@776@A<@@<>=;@4:9:/58<=7;:;1::88,585:AA;5AA:?@=B>>>=:99;88858:>>>D:@?>>>>>/===<>7==<8
@N9IO0:00755:05766
TACGTAGGGTGCGAGCGTTAATCGGAATTACTGGGCGTAAAGTGTGCGCAGGCGGCGTCGCAAGTCGAGTGTGAAAGCCCCGGGCTTAACTTGGGAATTGCGCTCGAAACTACGATGCTGGAGTGTGGCAGAGGAAGGTGGAATTCCACGTGTAGCGGTGAAATGCGTAGAGATGTGGAGGAACACCAATGGCGAAGGCAGCCTTCTGGGCCAAACACTGACGCTCATGCACGAAAGCGTGGGGAGCAAACAGG
+
BCBBBBBD=:;;CCBBBB?B@BCHBDAE@BBCCC>CCCCH?ECBBBBCB998:C=BABBCAE@DDCC@@???AAA9??==2=?9@@4939@9??8>6=547BAA:<<>6;<B<CBBBBBB?BB??>@<>??>@>A:@=9:4;>B5;6;BABBBCCCB:>;?;3:59<=====?===E669?A=9655:.55.559497:;;;7;8<;::09.55)59::==69:BA>>AA>=944)4;::BDC8@@@AD=BBC>
@N9IO0:00761:05776
CACGTAGGATCCAAGCGTTATCCGGATTTACTGGGCGTAAAGCGCGTGCAGGTGGTTTGTTAAGTTGGGTGTTAAATCTCTCGGCTCAACTGAGAGGTGTCGCTCAAAACTAGCAGACTGGAGGATGGTAGAGGATGGCGGAATTCCGGGTGTAGTGGTGAAATGCGTAGATATCCGGAGGAACACCAGTGGCGAAGGCGGCCATCTGGACCATTCCTGACACTCAAACGCGAAAGCTAGGGGAGCAAACGGG
+
CCAABBB?BBB5@6B:;:@ACB@D?BAD>CDBBC>BBAAB<BBBABBCB:;4;;4;A8@A<A>AB>BB=AA?@CD=?@@AC;94::9:?B:::@@@<???@@@@@ABA5?????BBBBBB>BA?B?@<@@@AB?A@@800*04>6?:@E<@BB@@AA>@CCC>BBAAAAAC??AA=@<@@;@?BBB@CCBA?ACB9><9<4:7BB;@@<BC@BB?B@BBCCCCCCCD>@@@9:4)4455>??/:::::3:=>4
@N9IO0:00723:05820
TACGGAGGGTGCGAGCGTTGTCCGGAATCACTGGGCGTAAAGGGCGCGTAGGCGGTCTGTTAAGCGTGTGGTGAAAGCTCGGGGCTCAACCCCGAGTCTGCCATGCGAACTGGTGGACTTGAGCACTGTAGAGGCAGGTGGAATTTCCGGGGTGTAGCGGTGGAATGCGTAGAGATCCGGAAGGAACACCGGTGGCGAAAGGCGGCCTGCTGGGGCAGTTTGCTGACGCTGAGGCGCGCAGCGTGGGGAGCAAACAGG
+
44993444)444;::7//)///275=8=@@:555)66AAA6>>69555///)--(-////)-0--//;:=)0549)4444999+99<<.444&4488333:27////:384403959--(---////3;34/:1777)//)/)//(/)///&444;//-(--(-(---/////----3806(,(,(---071//)/:::1:7//)/2///4555&5;555)555555<<<<>=655////////444&499993::<8
@N9IO0:00728:05843
TACAGAGGTCCCAAGCGTTGTTCGGATTCATTGGGCGTAAAGGGTGCGTAGGCGGCAGTGTAAGTTGGACGTGAAATCCTGGGGCTTAACCTCAGAATTGCGTTCAATACTGCATTGCTAGGGCGCTGTAGAGGAGATTGGAATTTACGGTGTAGCAGTGAAATGCGTAGATATCGTAAGGAAGACCAGTGGCGAAAGCGAAATCTCTGGGCAGCAGCCGACGCTGAGGCACGAAGGCCAGGGGAGCAAACGGG
+
A@B@@@@=@AC>C?BABBADG@CEBDG@??@?B<4?A:?>8?C9@@>?>?@?>?<?A???>?;@@<@;@@@ABBE?CB@@@A@3@@.5.57BBBBB@C>ADBC:BC@BBBABBCC?BBBA@A<9;<@@>?@:;4:??>=?<@?AB<BA@=A?@?AAABCCCC=@AADBCCB::::::@<A=@?@??8<<;;59:==*0/000(/6777791:33377;/33;77333317<=@@;@9=99999*9BBCE>BBC=
@N9IO0:00740:05820
TACGTAGGGTGCGAGCGTTAATCGGAATACTGGGCGTAAAGCGTGCGCAGGCGGTCTTGCAAGCTGGGTGTGAAAGCCCCGGGCTCAACCTGGGAGGTGCATTCAGGACTGCGAGGCTGGAGTGCGGCAGAGGGAGGTGGAATTCCACGTGTAGCAGTGAAATGCGTAGAGATGTGGAGGAACACCGATGGCGAAGGCAGCCTCCTGGGCCGACACTGACGCTCATGCACGAAAGCGTGGGGAGCAAACAGG
+
???@@BBB<@@B@:;::;>C@CC?@B000==>A<:9;ED=CBA@@@@@AA=AD<:;;:;;C@CBCCC=@????A9????5@B;@?@B@B@BCC;::5:?AAB=AA@=@@;:;=00*0===CCCCA@;:;898C7@?7;:4<:=2837<99::;;:<;>:??7?><<=@@BC988>B>AA:?;:::???>@<?=>:?5:9??<=?179=,9.9<=:959>99:AAA;;;??;;;0;@@?@@@7@ABCC>CCC<
@N9IO0:00749:05818
TACGTAGGTGGCAAGCGTTGTCCGGATTTATTGGGTTTAAAGGGTGCGTAGGTGGCTGTCTAAGTCAGTGGTGAAATATCTCAGCTTAACTGAGAGGGTGCCATTGATACTGGATAGCTTGAGTACAGATGAGGTAGGCGGAATTGACGGTGTAGCGGTGAAATGCATAGATATCGTCAAGAACACCGATAGCGAAAGGCAGCTTACCAAAGCTGTAAACTGACACTGAGGCACGGAAAAGTGTGGGGATCAAACAG
+
556==99555.5>166==9///4:)//:/77277.9:188/891///;:::6;:7::94494.49544==3555909=545<:///27)//9999;;/:;;>BB=@@CAAAB6:;B@@@:?=99:@?:99B@B?CCC?BB9;8:=A@@A>AABBAAB?:::@9@AA@@@:99>?:944839=8=9=9773337700(/)/////)//)/;5<<<<=??8?>=<::>0...3-.-/)///&/555555&55544)445
@N9IO0:00714:05874
TACGTAGGGTGCGAGCGTTAATCGGAATACTGGGCGTAAAGCGTGCGCAGGCGTTGCTAAGACAGGTGTGAAATCCCCGGGCTTAAACCTGGGGAACTGCGCTTGTGACTGGCAGGCTAGAGTACGGTAGAGGGGGGTGGAAGTTCCTGGTGTAGCAGGTGAAATGCGTAGAGATACAGGAGGAACACCGATGGCGAAGGCAGCCCCCTGGGCCTGTACTGACGCTCATGCACGAAAGCGTGGGGAGCAAACAG
+
@ABCA@@@:@@@@;;;;<=C>BCC>C9:;;:99)59><=096@<;;;;;93=90+0///)///5<;555555)4999+9<)44.44)4:9444&/57//////5;9:?:::1:0/)//;<?>;>BB8;;A:;9:9:#9989.44.9.457=?=?A;::39??C=B???CC@?@=000..)-/(/3666188::5333;939933333$399'.(------6692226668555>=:(4734999&44444)444
@N9IO0:00735:05874
GACGGAGGGTGCAAGCGTTGTTCGGAATACTGGGCGTAAAGCGCGGGCAGGTGGTCTTTTAAGTCCTTTTGTGAAATTCCCGGGGCTCCGAACTCCGGATGTGCATAGGATACTGGAAGACTTGAGACTGGTAGAGGCGAGCGGAATTCCTGGTGTAGCGGTGGAATGCGTAGATATCAGGAAGAACACCGGTGGCGAAGGCGGCTCGCTGGGCCAGTTCTGACACTCATCCGCGAAAGCGTGGGGAGCAAACAGG
+
@@AB?BBA9;;;;5:@AB=BC?BB98*--,,,6,-//66(///444(49979:26A<<B2B;B==5:99&///--(-(-8(---&*,,(,,0266+-+-<=:;8<AAA7;;554:7<9==BB=?@CBBBB@BBA@>;>;;;@A>B@B?B?BBABCCCCAA?CC>@9??::9@A?8::@@:7B?BB?BBB@E@BB?A@??A>::4:@A???CC:?7>A?4:?;?:;?=558B8844::(4444AAA599?DD>BBB?
@N9IO0:00741:05876
TACAGAGGGTGCAAGCGTTAATCGGATTTACTGGGCGTAAAGCGTGCGTAGGCGGTTCAGTATGTCGGTCGTGAAATCCCCGGGCTTAACCTGGGAACTGCGGCCGAAACTGCTGGGCTTGAGTGTGGTAGAGGGCGGTGGATTCCGGGTGTAGCGGTGAAATGCGTAGAGATCCGGAGGAACATCAATGGCGAAGGCAGCCGCCTGGGCCACAACTGACGCTGAGGTACGAAAGCGTGGGGAGCAA
+
ACC<;9;;0;;>?;@:89<A<844.433(9:999,99494)4:999@>@AB=@A;@;A:995;;;:<7:595:99,9444&4:1<@@A;>;B=A<@599<<=49.4//(/9///7;29;7:43397819:::;;+00)0;)0/)/)/7.7://4444:===4:>9:99??=;9:;?;=?;?=AABBBAFE<;;C?B5;;@A5;;<@CD=C?BBB<B?@BBBABB;;5;<;;AC8;;;5555&5:999
@N9IO0:00748:05898
GACAGAGGGGGCAAGCGTTGCTCGGAATTACTGGGCGTAAAGGGCGCGTAGGCGGGATGGCAAGTCGGTCGTGAAATCCCTCGGCTCAACTGAGGAGCGTCGATCGATACTGCTGTTCTTAGGATTGCAGAGGAGACTGGAATTCCCGGTGTAGCGGTGAAATGTGTAGAGATCGGGAGGAACACCGGTGGCGAAGGCGGGTCTCTGGGCAATTCCTGACGCTGAGGCGCGAAAGCGTGGGGAGCAAACGGG
+
@@A@A@EDDD1CC?B@A@?BBBBB?C@FACBBBI?;;:@@;@C>;<<BCBB?CEC>BBB?CC?BBBC?BBB?@@B;?>?:?CC@BBBC>B@??><?@BBDBBBACBBBBBBCBAAA>AA?<<79>555?ACB:::@A@@=A>?>@D<B?BCB@@@@<;;:@:;;9B@;;<:99555)39-3-4436;79;7;;<9>:>>?8==??;@@:>@=@?@<000>>>>>0009BB@@@6;;99==90::::A9>AB:
@N9IO0:00754:05906
TACGGAGGGTGCAAGCGTTGTTCGGAATCATTGGGCGTAAAGCGCGTGTAGGCGGCTTGGCAAGTCGGTTGTGAAAGCCCGGGGCCCAACCCCGGAATTGCATCTGAAACTGCCTCGCTAGAGTCCCGGAGAGGAAGGCAGAATTCCCGGTGTAGGGGTGAAATCCGTAGATATCGGGAGGAATACCAGCGGCGAAGGCGGCCTTCTGGACGGTGACTGACGCTGAGACGCGAAAGCGTGGGGAGCAAACAGG
+
@ABA=BAC<BBBB?BA@@@DD@BC@B?BBBB>BB<9::AA;AACA@@BA:;5;<8<=8<8:A<@AAA<B?BB@@=6BCB<CFJ6;;093:::-99?:?587>??AA?A9>:::?A@?@@A??@@??9@=ABBA?B=A>@BBA=A<@@:@?ABBCCCC<CCCC>BC?ABCBCBAA@@@9@A=A=;:9;?A@@=@CD@B@;;7;?A=CBB?CBB@BBBAA@@@A@@?;;;;;B@=>3>@CCCCC7BB;;;6;BB=
@N9IO0:00763:05880
TACGTAGGATGCTAGCGTTGTCCGGAATCACTGGGCGTAAAGGGTCCGTAGGCGGTTTGTTAAGTCTCCTGTGAAAGTTCAGGGCTCAACCCTGAAATGTCGGGGGATACTGGCAAACTTGAGACTGTCAGAGGCAGGTGGAATTCCCGGTGTAGTGGTGAAATGCGTAGATATCGGGAGGAACACCAGTGGCGAAAGCGGCCTGCTGGGACAGTTCTGACGCTGAGGGACGAAAAGCGTGGGTAGCAAACCGG
+
BBAAA;:7;95;BACAAA@BAA7A;A8B<BABBB=@@AC@8C@7CC<==993/0)/7.786:4;;=AB:BBBBCE86<@A@@C7@@;@.55)59A<);66????A+=<<;B<8<CD>AA@@@@BCC@@@B;;;?B@A<@A;A?C?BB>B@CCCCBBC?BCCC>CB<;<CB@@@@@AC=BA>A?::9=9:9?=@@??=A8848.339:::3:8833.388;?>877773(255656&577<9932559<B:C<B?
@N9IO0:00763:05902
TACGTGAGGTGCGAGCGTTAATCGGAATACTGGGCGTAAAGCGTGCGTAGGCGGCGCGCTAAGACAGGTGTGAAAGCCCCGGGCTTAACCTGGGAATGGCGCTTGTGACTGGCGGGCTCGAGTGCGGCAGAGGGAGGTGGAATTCCACGTGTAGCAGTGAAATGCGTAGAGATGTGGAGGAACACCGATGGCGAAGGCAGCCTCCTGGGCCGACACTGACGCTCAAGCACGAAAGCGTGGGGAGCAAACAGG
+
AAA?>0//)//<>;AB<<9>:;;97>,//977:199;@@:;<>;@::;=B<D>;>BB@@:?7;;;<A8?=9:::/8ABB:CB=BB@C8=8=B<5<4448?CCC588<=BBB?BC>6C@@?@854:?<9:843;1892333?2909;=9:;;<;;;::8:=>7::::333::;9::<5::6:5<==8<<<@=@@@49066::4;;59:<)505;;:<9889///;;7;;=ADCE>C;;;::9&9<<<>7<>>:
@N9IO0:00721:05956
TACGTAGGTGGCAAGCGTTGTCCGGATTTATTGGGTTTAAAGGGTGCGTAGGCGTGTCCTAAGTCAGTTGTGAAATACGGCAGCTTAACTGTCGAGGTGCAATTGATACTGGGACACTTGAGTACTGATGAGGTAAGCGGAATGGACGGTGTAGCGGTGAAATGCTTAGATATCGTCCAGAACACCGATAGCGAAGGCAGCTTACTAAGGAGTAACTGACGCTGAGGCACGAAAAGTGTGGGGATCAAACAGG
+
BCBBC@B?999:D?BBEC@CDF?C?ABB<AB?CB:A>)78.7:18=?AAA@?::5@@:9=?;>??<<;1::@?A<ABBE@BBCBC=@<@;;;@A;;6;@AEAD?CBDECAAA:BAAABABAAA??000@@A@<A@<BBCADABB?A<A>A@?AC@@>@CEF>BABB@DBBBBB@@@B;?>@<AAA=@CCAAABB>B=BB@A@=B@:9057>>9:49:::ABBA@@?7<<?<;;;&;>@A<==0=;@BC>ABA@
@N9IO0:00724:05959
TACCAGCACCTCGAGTGGTCAGGAGGTTTATTGGGCCTAAAGCATCCGTAGCCGGCTGTTCAAGTTTCCGGTTAAATCCACACGCTTAACGTATGGGCTGCCGGAAATACTGTTCAGCTAGGGAGTGGGAGAGGTGGACGGTACTCGGTAGGAAGGGGTAAAATCCTTTGATCTATTGATGACCACCTGTGGCGAAGGCGGTCCACCAGAACACGTTCGACGGTGAGGATGAAAGCTGGGGAGCAAACCGG
+
4;;5;44447=A=BB=A:A@CC>;;4:D;9926?4@>ACE>DCBBB>A@>>>4979ABC@BB9:;D=B?C?B?BD>@@<@BB;;;C>A?BCCCCCD?DCBB?B?AB<AAAAAA>ABBBBBBA:BBBAB=BBACABB?CA@?AA@CCC?AA@.9.4:9&4<@@.@@0;;.:=<85958<>:>9B89:.4:=;8=?A0:4:A<;>:00+0;;3:;;A?;?983@;@@9954:<=C=A?9999*8?379,7,34
@N9IO0:00731:05951
TACGAGAGGCCCAAACGTTATTCGGATTTACTGGGCTTAAAGAGTTCGTAGGCGGCTTGGAAAGTGGGGTGTGAAAGCCCTCGGCTCAACCGAGGAATTGCGCTCCAAACTACCGAGCTTGAGGAAGCTAGAGGTGAGCAGAACAGATGGTGGAGCGGTGAAATGCGTTGATATCATCTGGAATACCGGAGGCGAAGGCGGCTCACTGGGACTTTTCTGACGCTGAGGAACGAAAGCCAGGGTAGCGAACGGG
+
ABBBA@?@5:;,;B=;;;>BB>BA@BCH>BB??>6=?299.:=???@B=00+00+0@?A<BD;;;BDD9BCBBBC<AAD=BCC?AAA@>A?BBB?C?C>::::AA=AA<@@@A>A;<:A<??B?A?DCAA@@@;@@BAAAAA>@@BBBA>BA=A@@@<;;;B;BBBBB?CBBAA;;;9:@=B>@A@6:4:@;>??293::3:B:9;;?B6;;;??3???@@@BB@@A@CACDDD>BCABBB;<<;?@A>@@@;
@N9IO0:00739:05947
TACGGAGGGTGCAAGCGTTAATCGGAATTACTGGGCGTAAAGCGAGTGTAGGTGGTTGCATAAGTCGGATGTGAAAGCCCTGGGCTTAACCTGGGAATTGCATTCGATACTGTGTGACTAGAGTCTGATAGAGGGAAGTGGAATTCCAGGTGTAGCGGTGAAATGCGTAGATATCTGGAGGAACATCAGTGGCGAAGGCGGCTTCCTGGATCAAGACTGACACTGAGGCTCGAAAAGCGTGGGGAGCAAACAGG
+
@BBB<;;90499C=B;;;<A6?;A9@5:3:A@@@9>@;;:-4<4733344:5:;05.49:9:6:????@:::??A9??A9@@A0;;9@?B8;;C<B=B:;;@@=@@;BAB;;;AA;;;ABB;;;BCCCCAA;;;0;>ABB?A=A<>29939:9=9<<4<777(9=<=?CA@@@:::?9=>=@>AABBBCBB@BAB>A@;;8;E?B?BCACCCCABBAA<;;A<0000*0@<0999&9;;>999066?CD=CB=<
@N9IO0:00752:05931
AACGTAGGGGGCTAGCGTTGCCCCGGATTCACTGGGCGTAAAGCGGGTGTAGGCGTTCTTTAAGTCAGATGTGAAATCCAGCGGCCCAACCGCTGAATTGCATCTGATACTGGGGAACTTGAGGACGGTAGAGGTCGGTGGAATTCCCGGTGTACCGGTGAAATGGGCAGATATCGGGAGGAACACCAGTGGCGAAGGCGGCCGACTGGGCCGATCCTGACGCTGAGACCCGAAAGCCAGGGTAGCGAACCGG
+
;.4::44;;;*4;:55>@25449&5.5@7<<B;;;0;959>)5555)5<<>?:9;5;5:;0:9==@<@@?A@??B<???A:;;;><6<:<6=>8798@<@@@AA??@?@@9999-9:=@59:A5::B>?;::@=@DD@CE?B;@;@@8@?;;;CC@D?CBDD<AAA=AACCC;;;CC?BB?C@CCB?AA;;5:==8?9?A=A?BBC@@@9?5;:;;;@@>@@@@?@BABA8@@@,99;?BD:AACCBB?B?>8
@N9IO0:00761:05922
GACGGGGGGGGCAAGTGTTCTTCGGAATGACTGGGCGTAAAGGGCACGTAGGCGGTGAATCGGGTTGAAAGTGAAAGTCGCCAAAAAACTGGCGGAATGCTCTCGAAACCAATTCACTTGAGTGAGACAGAGGAGAGTGGAATTTCGTGTGTAGGGGTGAAATCCGGAGATCTACGAAGGAACGCCAAAAGCGAAGGCAGCTCTCTGGGTCCCTACCGACGCTGGGGGTGCGAAAGCATGGGGGAGCGAACGGG
+
BB;;;;;;;;"4:.59@=5;B?BBACACCBB>@>5;;;@@;@F?DDEAAAA;00+0B=:@ABB<C?AA@<@A>>>8>????4;9999#;:?=AB=?;@@AABCBBBD>C987:>A?@@<===999>?;BBBE@BAA>?;4A09929@@@BBBBB==1:A:<5AA<@=A;;;<=B::9@F@F977B?BCB4559:.83=>?=85279>=0>@D8@892:@::82:999$4;:::A9=9998888$7:99;7;?=7
@N9IO0:00715:05961
TACGTAGGTGGCAAGCGTTGTCCGGATTTACTGGGCGTAAAGAGCGCGCAGGCGGTTGATTAAGTCGAATGTGAAAGCCCCCGGCTTAACTGGGGAGGGTCATTCGATACTGGTCGACTTGAAGGCAGGAGAGGGTAGTGGAATTCCCGGTGTAGTGGTGAAATGCGTAGATATCGGGAGGAACACCAGTGGCGAAGGCGACTACCTGGCCTGTTCTTGACGCTGAGGCGCGAAAGCTGGGGGAGCAAACGGG
+
BAABBA@=@A=AC?@@BDAECD=B4;;;,;?CBD>;;=CC=B;;<AAAA@@=:;6:?A?A=@;@AAAC@@A@CCC6;;?@?,?.446@469AGG3;;:45@@B?CABB@@@B?AAA@@@;??:=<@<?<?@AAC>CBBBB@E@B@BE>B?BD;;;@C?CCCD?C?@?A@@@A@:::D=BB?B?B@@=@;;<@BBB?B?BA@ACB@=AB?B@CCC@CCAEGBAACBDD@CCC;;;7;AAACCC0;;;BB=BBD<
@N9IO0:00720:05993
TACGGAGGGTGCAAGCGTTGTTCGGAATTACTGGGCGTAAAGCGCGTGTAGGTGGTTGAGTAAGTCGAATGTGAAAGCCCCGGGCTCAACCCGGGAAGTGCATCCGAAACTGCTCGACTAGAGTCCCGGAGAGGAAGGCAGAATTCCCAATGTAGGGGTGAAATCCGTAGATATTGGGAGGAATACCGGTGGCGAAGGCGGCCTTCTGGACGGTGACTGACACTCAGACGCGAAAGCGTGGGGAGCAAACAG
+
BBAA>ABD=@@@A=@@AB?@A=AB==9?48:AAB=:::@@9A@?@ABBBBD@HD@C>@@DEF@CCCBC?;;;BB@=@@G<0AA00/99277.7<5<)///////4<<>7>666;;<<<566966>>5=666==8=8<5955925.4:6A>55599;;+555<255.5;:9;;>>9>?8<<;>;?AA<<8;<5444.4.394??=8<<<248=699:<9<8337?:::BCCA@@@.99>:999(7>;;<1<87
@N9IO0:00738:05992
TACGTAGGGTGCAAGCGTTGCCCGGATTTATTGGGCGTAAAGGGCGCGTAGGCGCCCGGCGCGTCCGCGGTGAAAGCTCCCGGCTCAACTGGGAGAGGTCCGCGGAAACGGTCGGGCTGGAGCAAGGTAGGGGGTCGTGGAATTCCCGGTGTAGTGGTGGAATGCGTAGAGATCGGGAGGAACACCAGTGGCGAAGGCGGCGACCTGGACCTGTGCTGACGCTGAGGCGCGAAAGCGTGGGGAGCGATCCGG
+
ADCCBBBM?;;;B=AAAA=<;;098@@A;@@@BB=AAAED>CB>@?@AA@@:9:37(3588844:>BAA?@@AB;A@BBB=C@CDCC?CCDF>BB;;7;A;A;;6:@8>B7@@CC=CCD@BCDC@B@AA@CCC2@ABBB=@=A<A@<@9;:9;;59.4:598=<>::;:<<=>???6659<9;;;:CC=B>??:4:49<8B>:86<>3982;?<=A@943A@?>>?:=999>>3;>;3333&389///85:5
@N9IO0:00743:05988
TACGTAGGGTGCGAGCGTTAATCGGAATTACTGGGCGTAAAGTGTGCGCAGGTGGCCGCGCAAGTCGAGTGTGAAAGCCCCGGGCTTAACTTGGGAATTGCGCTCGAAACTACGTGGCTAGAGTGTGGCAGAGGGAGGTGGAATTCCACGTGTAGCGGTGAAATGCGTAGAGATGTGGAGGAACACCAATGGCGAAGGCAGCCTCCTGGGCCAACACTGACACTCATGCACGAAAGCGTGGGGAGCAAACAGG
+
@>@AAAAB=;;;B<A>;A9>:CCCAHAD?CCJGL>BBBCB8@@<<@AAA@B?AA=@5@A@@;7:?<:55:@;@=A99999*9:1?=@C9:::;;2:59+//98;888818:;;?895:CABBBBABA<@@=?>@9??:>>9A>B>CACHFDCCCC==8@@@>8@@@A@BBB@@?BCD:;;>B>;;;7;5:B;@992549944.44.44:1:.516==B@@@BABAAAA@@@@AD?C;;;BBB7@@@CC=CGC@
@N9IO0:00745:05966
GACGGAGAGTGCAAACGTTGTTCGGATTTACTGGGCGTAGAGGGCACGTAGGCGGCCAGGCAAATCAGTTGTGGAATCCCGACGCCTACCGTCGGAACGGCAATTGAAAATACCTGGCTCGAGGGCATGAGGGGTCGCGGGAATCCTGGTGGAGCGGTGAAATGCGTAGATATCAGGAGGAACGCCGGAGGCGAAAGCGCGCGACTGGCATGTCCCTGACGCTGAGGTGCGAAAGCCGGGGGGAGCAAACAGG
+
BBBB?AA@@@@@AC;;7938:5;A8BB=8<BBBC=;5565>>?7<B;??AA=;405.4<74;;(7;73:;AAC@C@CCC=A@::9:9:9;979A8:59C9@A?B>AA@@7A>@:;;5;>><9::4:===;;;;0;?>:==4<7<<8;;7;<7<;;;6;@>=5<<<>@A?AA:9;@@6::>A;??@:=<@@:@@=?8?ABAABB???C?AAAC???9?@@>?AA;;;>@@@@??8;9189898$39<8<2>>97
@N9IO0:00752:06001
TACGTAGGGTGCGAGCGTTAATCGGAATTACTGGGCGTAAAGCGTGCGCAGGCGGTTGTGCAAGACAGGTGTGAAATCCCCGGGCTTAACCTGGGAACTGCACTTGTGACTGCACAGCTGGAGTGCGGCAGAGGGGGATGGAATTCCGGCGTGTAGCAGTGAAATGCGTAGATATGCGGAGGAACACCGATGGCGAAGGCAATCCCCTGGGCCTGCACTGACGCTCATGCACGAAAGCGTGGGGAGCAAACAG
+
ACB@A99:6;AA@99:@A.5.5;A=A6:5;BAB?=AICJH?FBB::;BA@@=@@=AADCCCC=@?@;;5;@>:;:-00>>0::3::)0)/5;7;7<6<AB<?>>5>;ABBBCCBBBBAA>288337?8>>=98777'3>?4>(0+0*0)0>966=BA@@?==>8?@A>8887333388133,33:;;7;;>><?A@?B>AA@;;;<.;@@0;04;;;45554449555@<<?>>=29>55555&5559<2==@
@N9IO0:00718:06026
TACGGAGGGGGCTAGCGTTGTTCGGAATTACTGGGCGTAAAGCGCACGTAGGCGGCGATTTAAGTCAGAGGTGAAAGCCCGGGGCTCAACCCCGGAATAGCCTTTGAGACTGGATTGCTTGAACATCGGAGAGGTGAGTGGAATTCCGAGTGTAGAGGTGAAATTCGTAGATATTCGGAAGAACACCAGTGGCGAAGGCGGCTCACTGGACGATTGTTGACGCTGAGGTGCGAAAGCGTGGGGAGCAAACAGG
+
@@9504@===+=BAA@BB@CC?CFAE?@=A@@@A<;;;BA69;?@C<;;BB@BC@CCDBJ?C?CBCBBBB?@@@B<AAA;@@@3@;;9:>>>6?@D?B@??>CC>CCCCCBB?AA=AAB?BB@BDCCC@AA;;5;@;;;@>B?C?BAC;;;@@AA;;5;A@@:AAAAAAABAAA?BB?C<??;:::=A:;;?B<<6<;00,0@<<>CC>BB;;;?BB>CCBBACBBB>BBA@@@:@AA@CFD;;;BDC>BBB?
@N9IO0:00721:06030
TACGGAGGATCCAAGCGTTATCCGGAATTACTGGGCGTAAAGAGTTGCGTAGGTGGCATAGTAAGCGAATAGTGAAAGCGTGTGGCTCAACCATACATCCATTATTTGAACTGCTAAGCTAGAGTATGAGAGAGGTAGATGGAATTCCCAAGTGTAGGAGTGAAAGTCCGATAGATGATTGGGAGGAACACCATGGCGTAGGCAGTCTACTGGCTCATTACTGACACTAAGGCACGAAAGCGTGGGGGAGCAAACGGG
+
;:@?;?A<@@@=A9@@;;6;B@?CAD<C<?CCCC=;6;A;3A>>>29:;;BB<@A@B>CCCBB;@>:949===?AA8A@ABCCB@==;;5;:;00/:<;587/883(3338;8<>A<?998>733899?@A@??;<A<<<=4838)//(/(./.6782899555'..3(--,,-7---6(,,',,(,(,,506..(4454<8=556>AAABB?@;;;@:@@@;;;;:::29<??>:9:-::499949$444<@465<5
@N9IO0:00736:06056
TACGTAGTGGCAAGCGTTGTTCGGAATTATTGGGCGTAAAGGGCGCGTAGGCGGCGTGTTAAGTCGGCTGTGAAAGCCCGGGGCTCAACCCCGGAGGGTCAGCCGATACTGGCATGCTAGAGTACGGAAGAGGTAGCTGGAATTCCCGGTGTAGCGGTGAAATGCGTAGATATCGGGAGGAACACCTGAGGCGAAGGCGGGCTACTGGGCCGATACTGACGCTGATGTGCGAAAGCCAGGGGAGCGGAACGG
+
B?@A?;;55.5B?A@BB?AA<@C>A@B@CC@EL=A??@?9?C=AAABBBB?995:???@=@<@A@@9?;;;;:;)444)4;;&559=4999+9755626>>CC?CBABBAC@BB@BABACCCBDCC@D=BAA=@BCBBA4;66<DD?C?@@BAA@<9ADD>8B==BBCBAAA@:9=4::6;8@@@<A@>A;@B@=B><B>=CCCBCCG>C@B@@@@::<<AABB@@ABBBCDC=BA<=;;;03///)/1659
@N9IO0:00739:06052
TACGGAGGGTGCAAGCGTTGTTCGGAATCACTGGGCTTAAAGCGCGTGTAGGCGGAGTGCAGGGTGTCGTGTGAAATCCCCGGGCTCAACCCGGGAACTGCGCGGCAAACCGGCATTCTTGAGGCAGGTAGAGGTGACTGGAACGACCGGTGGAGCGGTGAAATGCGTAGATATCGGTTGGAACGCCGGAGGCGAAAAGCGGGGTCACTGGGCTTGTCCTGACGCTGAGACGCGAAAAGCGTGGGGGAGCAAAACAGG
+
B@@@5?@@;;;;C@C;699C>7<;9<584:::;:1<@3:8*334:8?@?@?=@@5@A;;;;55)55A>=;;;BBA4@CFJ<ED=BBCD=A@<A=4<9>666=<<7?AG=B>B@;<;@DD?BBB>BBB?AABBC@BBBBCC?C<BA<;8<?CC:;;CC?B@BB>ADCC;;;C@@@@@?B;@4;5<@A=B?A@:@;:::-:99:9-8888999.9?:?BC@BBB??>?:89>???9999&97373==;'884444&4993
@N9IO0:00746:06045
TACAGAGGGTGCGAGCGTTAATCGGAATTACTGGGCGTAAAGCGCACGTAGGTGGCGACGTAAGTCGGGTGTGAAAGCCCCGGGCTCAACCTGGGAATTGCATTCGAGACTGCATTGCTGGAGTACGGAAGAGGAGGGCGGAATTCCCGGTGTAGCGGTGAAATGCGTAGATATCGGGAGGAACATCAGTGGCGAAGGCGGCCCTCTGGTCCAGTACTGACACTCAAGTGCGAAAGCGTGGGGAGCAAACAGG
+
AAB<:;BC<A@>???????A=@AC@C?B9BAAAA<:::AA9?:9:C;;;@B>@?=@@@BCBE@CBCCC>CBCCBC9::A@6@A9???B=??>??<@@D?BBBB?BBBBBAABBBB@AA@C<??AAAC@C?AAA6:;A<@A@C>C?BD>E@CCCCB::8:BBB<AA@BA@@CBCBCBC:99154945;>@@B9:9D;B=BB?BB<@BBB?AA>BBCDCB;96::<5505;:>=:>3@AABCDD<;;;BD>BBB9
@N9IO0:00732:06095
TACGGGGGGAGCAAGCGTTGTTCGGATTTACTGGGCGTAAAGGGCGCGTAGGCGCCACCGCAAGTCGACTGTGAAATCTCCGGGCTTAACCCGGAAAGGTCAGCCGATACTGCGGGGCTAGAGTGGCAGAAGGGGCAACTGGAATTCTCGGTGTAGCGGTGAAATGCGTAGATATCGAGAGGAACACCTGCGGCGAAGGCGGGTTGCTGGGCTGACACGTGACGCTGGAGGCGCGAAAGCTAGGGGAGGCGAACGGG
+
??;99494$44493999;7<:599.559)66=<A46555;)55)5;:::;;7544.4<.4/86:///:8/43339099<<7<=0/0)/)/;1:277(/+//<44.444494488;;.55476///)/9682998+8<54557:5:9<;;;7:;:99::7;;;<0775555=<<<<;;:66616)///)/88968882828:;3;.3333;3;;:::////55,----(-50699333(34///::+//)/993:==4
@N9IO0:00746:06090
TACGAAGGGTGCAAGCGTTACTCGGAATTACTGGGCGTAAAGCGTGCGTAGGTGGTTGTTTAAGTCTGTTGTGAAAGCCCTGGGCTCAACCTGGGAACTGCAGTGGAAACTGGACAACTAGAGTGTGGTAGAGGGTAGCGGAATTCCCGGTGTAGCAGTGAAATGCGTAGAGATCGGGAGGAACATCCATGGCGAAGGCAGCTACCTGGACCAACACTGACACTGAGGCACGAAAGCGTGGGGAGCAAACAGG
+
BBC:96;C<@AAC?BABA@CCCCCAC588:@@@A=???CC<AAC?@@@?A@<>>:>=>@@;@?CBBCCC<AABBA5:96)5A=6CCDD:C:CC@7D:C9;:CCDC;C>7>CC?BBD:CCABBBBBAA=>>=777/9@=>A7B?B@BC<B>BB99:;BBBBBD>ABACBAAAA??@AA9??=@@CBBD?BCB@CAB>B?BAABB@@=@B<@@;>=BBBBBBBBBBAAA>BB@>>?:@?;?BCC4BAABB;ABB?
@N9IO0:00760:06076
TACGTAGGGTGCAAGCGTTAATCGGAATACTGGGCGTAAAGCGTGCGCAGGCGGTGATGTAAGACAGTTGTGAAATCCCCGGGCTCAACCTGGGAACTGCATCTGTGACTGCATTGCTGGAGTGCGGCAGAGGGGGATGGAATTCCGCGTGTAGCAGTGAAATGCGTAGATATGCGGAGGAACACCGATGGCGAAGGCAATCCCCTGGGCCTGCACTGACGCTCATGCACGAAAGCGTGGGGAGCAAACAGG
+
CCA@ABCD=;;:A=@AAB492;AA;>9=@?;:;0;>@BB;A;A6:6><AA<@@99555;;@;9:3<4405;<A?7?@??6?D>AA@C?C?CCC=C?BBABBBCAAB??@BBCCC?CCCC>???@B?9=:;;AAAA,AAA?D>B@B?BBBB@@@@@@A@@CB>AA@BBBBBC@@?AA<=;2839>?;??888:CC?B?BE=@ACC6?@?9?9>=A=@:;:7333338>?<=?88.<=<8999*9;;<=2;;?:
@N9IO0:00716:06156
TACGTAGGGGGCGAGCGTTGTCCGGATTTATTGGGCGTAAAGAGCTCGTAGGCGGTTTGGCAAGTCGGGTGTGAAAATCCGGGCTCAACTCGGAGACGCCACTCGATACTGCCATGACTAGAGTCCGGTAGGGGAGTGCGGAATTCCTGGTGTAGCGGTGAAATGCGCAGATATCAGGAGGAACACCGGTGGCGAAGGCGGCACTCTGGGCCGGTACTGACGCTGAGGAGCGAAAGCGTGGGGAGCGAACAGG
+
CBCCBBB@@@1@ABAAA@=BBB?BADCC>BB>AA=???CC>BBAABAAACC@BB>BB>B@BB?BBBBB<>???>>>5@B=AA<@@?B?CBCC@B@A?AA>ACBDAAA@?@?>9@@@?AA@@:;;B?CABBBDD8@@AA?@=A@C@CACCAIHB<A>C:>CBC<BB@?:::ABBBCB=4::=@7@CC@FACC@CCB?B?CCAAABBBBCC>C?B?@@@@;;;BA@?;;55>;@@B>BBBBBCC9::BCC@<;;>
@N9IO0:00717:06147
TACGGAGGGTGCAAGCGTTAATCGGAATTACTGGGCGTAAAGCGCACGCAGGTGGCTGAGTCAGTCGATTGTGAAAGCCCTGGGCTTAACCTGGGAATTGCAGTCGATACTACTCAGCTAGAGTATGGGAGAGGGTAGTGGAATTCCCGGTGTAGCGGTGAAATGCGTAGATATCGGGAGGAACATCAGTGGCGAAGGCGGCTACCTGGCCCAATACTGACACTCAGGTGCGACAGCGTGGGGAGCAAACAGG
+
@BBA>BBA9@@;:4;;;;9?4=AA.939-3<<<;488:@>6?;9;;9?><=>:;6;A@?ABBBBCBBAB75;99=6:;:)5A;)55.:459ACC>DAC;9:A>ACC@CCCDEDD@;;;A>:955CCC>7CCBBA<@@;AA8B8B@BB=A?BA?????2>>:;6AABDA?AB???<;>6CCAC@CCA@@?=B?BBC=C:669A@AC???9?A8?9=;<;=>><8773323;333:333>3333&3777;69>>9
@N9IO0:00724:06125
TACGTAGGTGGCAAGCGTTGTCCGGAATTATTGGGCGTAAAGCGCGCGCAGGCGGTCCTTTAAGTCTGATGTGAAAGCCCACGGCTCAACCGTGGAGGGTCATTGGAAACTGGGGGACTTGAGTGCAGAAGAGGAGAGTGGAATTCCACGTGTAGCGGTGAAATGCGTAGAGATGTGGAGGAACACCAGTGGCGAAGGCGACTCTCTGGTCTGTAACTGACGCTGAGGCGCGAAAAGCGTGGGGAGCAAACAGG
+
CE:;;AA>BA?AB=AACC?BBB=B69:;?BC>BB<:9:CC9A:::@@A@;;5;;5<B<@?8@5:;9999555;<<3;A@6?BC:9;AA;@;:59:;@><;@B=<><CF996CGGG5CCC@9::BBB@A??A@@<;>>BBC@D@D?B?BAA@@=0000+/99>30/043;A?@>?:A;7>:6A7B=D?BAAA=?:9,347933::;;;;48=88==89;66755599:4>;=6655&67377::.898>C<ABB<
@N9IO0:00733:06150
TACAGAGGTGGCAAGCGTTGTTCGGAATTACTGGGCGTAAAGGGCGCGTAGGCGCCATCTAAGTCAGACGTGAAATCCCCCGGCTTAACCTGGGAACTGCGTCTGATACTGGACGGCTCGAGTGCGGGAGAGGGATGTGGAATTCCAGGTGTAGCGGTGAAATGCGTAGATATCTGGAGGAACACCGGTGGCGAAGGCGGCATCCTGGACCGACACTGACGCTGAGGCGCGAAAAGCTAGGGTAGCAAACGGG
+
BBB?@?A?@@<=A;??A@<??=AB?B:B9BCCBD>96;B>/95/44?:;;;5;:46;=@??;@@A@A@?@@@BB;A@@@@*;7;C@B?C@BBB=B=ABA9::AAAACC@@@;>00,0:>>:;/4;;9,4?:==3>@@@A?CBC@C@CCA@@?AB@@<@@BD>BBBBBCABBB@@@@:=@7A<A@A=A>@B9=?C?C?BA7?>:9499588388889999?;?9::=89<?7899&988;@C<DBDBBA<>;:5
@N9IO0:00735:06135
TACAGAGGGGGCAAGCGTTGTTCGGAATTACTGGGCGTAAAGGGCGCGTAGGCGCCTTCTAAGTCAGACGTGAAATCCCCGGGCTCAACCCGGGAACTGCGTCTGATACTGGAAGGCTTGAATCCGGGAGAGGGATGTGGAATTCCAGGTGTAGCGGTGAAATGCGTAGATATCTGGAGGAACACCGGTGGCGAAGGCGGCATCCTGGACCGGTATTGACGCTGAGGCGCGAAAGCCAGGGGAGCAAACGGG
+
B>>BA@@@@>,@A>B@A@=BB@CC@B?@;>>889.9?3::6:>9>A<9<AB?::8=?:?BC>AAA@@C@;;;BB=BCCD9BB<BBBB?BA>C>6B8<;;?<<@BAAADCCE@B?A;@?<???BC?BE>@?:::5:@?AA@C@C@C=@A>BAABB::6;@@?9::94999<?<A@A?/8929<9::?A?@@=@@B>A>BB>AB??=@C?BB?B?CCD@ABA@?@@;;5:@?9::-9:58<<83555>>6<>>6
@N9IO0:00750:06153
TACGGAGGGTGCAAGCATTGATCGGAATTACTGGGCGTAAAGGGCGCGTAGGCGGCTAGAAAAGTCGGATGTGAAATTCCGGGGCTCAACCCCGGAGCTGCATTTGAAACTCTCTGGCTAGAGTACAGTTAGGGTAAACGGAATTCCACGTGTAGCGGTGAAATGCGTAGATATGTGGAAGAACACCGGTGGTGAAGACGGTTTACTGGGCTGTAATCTGACGCTGGAGGCGCGAAAAGCATGGGGAGCAAACAGG
+
BBBC@BAC=<;;@<@BCD?BBBCG@H:<7<B;::6;A@CE?DD?CBBBAAA=:999CCCFDF;@@CC@@AA@CCC;@>@=<AA5AAAA9;:;+0+0=@@BBBBE<@@C=AAAA=79-7333778AA888588:5:;<6::6:7=7=7<43388888;4:766.///889=@AB?=8=283883?8718?BB<><?87333,3;(33333(333:;-433337778908>8<>@999:&97398=:5<BEDD>BBB@
@N9IO0:00758:06115
TACAGAGGGTGCAAGCGTTGTTCGGAATTACTGGGCGTAAAGCGCGCGCAGGCGGATCCTGTAAGTCGGAAGTGAAATTTCACGGCTCAACCGTGAAGCTGCTTCTGATACTGCGATCTGGAGATCGGTAGAGGTCGGTAGAAATTACAGGTGTAGCGTGGATGCGTAGATATCTGTAAGAATACCCGTGGCGAAGCGGCCGACTGGCCGAATCTGACGCTGGAGGCGCGAAAGCGTGGGGAGCAAACAG
+
CBCB@@@B<968:5:733-39533-4.3-4::::3544;;)44449959594994555.5444.4444.4.444//(-9/----(-/33-32833349867//)/:==@;;;B;;9:9;@;;9578843337616::60////(/(////)/555,---9(--///::<=554977/0*..*.,,,)---(-7:)-/727)//-,-(-(--0//55533333-3:499<8880434:===1;554;1344
@N9IO0:00761:06153
GACGGAAGGGGGCGAGCGTTGTTCGGAATCACTGGGCGTAAAGGGCGCGTAGGCGGCGCAGTCAAGTCAGGCGTGAAAGCCCCCGAGCTCAACTTGGGAATAGCGCTTGATACTATTGTGCTAGAGAGCGGGAGAGGATGGTGGAATTCCCAGTGTAGAGGTGAAATTCGATAGATAGTTGGGAAGAACACCGGTGGCGAAGGCGGCCATCTGGACCGTTTCTGACGCTGAGGCGGCGAAAAGCGTGGGGAGCAAACAGG
+
////)/)/:::)9:;;999.5505=7<.4445555)559990990555:555.596;5533333-397887433377.33333$3////6638:2991948883333-339:334:.4448///////4<>6<===9<<@:==:<8;8<<4:::444844.440/(/)////777:5445:<)/)//)---(-(--(-896;6>>:?9<<;<>7<;79880888899///--(--(--///&/333388+8:444(4883
@N9IO0:00717:06171
TACGTAGGGTGCGAGCGTTAATCGGAATTACTGGGCGTAAAGTGTGCGCAGGTGGCCTCGCAAGTCGAGTGTGAAATCCCCGGGCTTAACTTGGGAATTGCGCTCGAAACTACGGGGCTCGAGTGTGGCAGAGGGAGGTGGAATTCCACGTGTAGCGGTGAAATGCGTAGAGATGTGGAGGAACACCAATGGCGAAGGCAGCCTCCTGGGCCAAACACTGACGCTCATGCACGAAAAGCGTGGGGAGCAAACAGG
+
BBBCB999,;A>>59955.5.5994=:@7ABACA;?@A?@:A;;;CCDECB=AA6;45?A?@:>?@:;;BBA?AA60000,0;3=>+0+/6)//(/3806?@AABC==6=<B<===1BBCBBB@@8909>;:;>30/(/606394:6??ABBABBCC@BBDC>BBAAAAB@CAA@@@=@B<?;===19244.444.47;;4/)//)///)/)33(399:::///9///44==9999&988<A>>26666E@CCC@
@N9IO0:00723:06187
TACGAGGGGTGCAAGCGTTATTCGGAATTATTGGGCGTAAAGGGTGCGTAGACGGCTTGTTAAGTTGGTTGTTAAATCCTTCGGCCTAACCGGAGGCTTGCGATCAAAACTGGCGAGCTAGAGGATGGAAGAGAGAAGTGGAATTCTCGGAGTAGCGGTAAAAATGCGTAGATCTCGAGAGGAACACCAATGGCGAAGGCAGCTTCTTGGTCCATATCTGACGTTGAGGCACGAAAGCGTGGGGAGCAAACAGG
+
C@A;;;;;-45//)////4>94<<8B@B8CB6>:4<<;>;1=8033337=<?9917;-397@4?>;?<@3;;9@=8<=:@>@@>A@EGAC<@<00,00)8:<<<7999-7;=6:@?@A@????59;B4:498:94405==:??B<@A@B=BBCBABB><;;;;$:<;9:CCCCDB@;@@;;.:89999C8ABABA??C>A:66<7>>6949=5;>?989:99>?<?<;4;?;973*7934;;;.455:</5;?7
@N9IO0:00730:06189
GACGTAGGGGGCGAGCGTTGTCCGGATTCATTGGGCGTAAAGCGCGCGTAGGCGCCCGGTAAGTCGGATGTGAAATCCCGGAGCTCAACTCCGGAACTGCACCCGATACTGCCGGGCTCGAGGTAGGTAGGGGGAGATCGGAATTCCTGGTGTAGCGGTGGGAATGACGCAGATATCAGGAGGAACACCGGTGGCGAAGGCGGATCTCTGGGCCTTACCTGACGCTGAGGTGCGAAAGCTAGGGGAGCGAACAGG
+
BBB@?<<<<<,<>>=99:;@@B>A=AA@BCB@ED>@@@DG>BCBB>AABB@9@;55)55@A?CBBB@CBBBCC@8CD>6B:@;<;A@>A@@<@?D?A989@?=4ABD::9AB?BD<AAAB::75><6?79:9:'787;894:8=6;6;83=:::99;33//(/6;///778/..335>A>@@@D@CBB@CAHCACBA=A=A@?CAABABBC?D@C@BB=AAA?@@@9::;:::?AB>CCHBCBB9@?@@B?;;;9
@N9IO0:00730:06201
TACAGAGGGGGCAAGCGTTATTCGGAATTATTGGGCGTAAAGGGCGCGTAGGCGGCCTGGCAAGTGACGGGTGAAATCCCTCGGCTTAACCGAGGAACTGCCTGTCAAACTGCTTGGCTTGAGACCGGGAGAGGTGAGTGGAATCCCCAGTGTAGCGGTGAAATGCGTAGATATTGGGGGGAACACCAGTGGCGAAGGCGGCTCACTGGACCGGTACTGACGCTGAGGCGCGAAAGCGTGGGGAGCAAACAGG
+
CC@@@?>@=>,?@;@@@@<@B>BB=A>A?BB?CB=@?:::8:D=ABAABBB@<?<?=@A=BB=??@A???9??A@=@CC=BBB=@@6:8;@CCC@DABBBC?BAABAA<@;;;A>A?@@=@CABB@DD>BBBC?BCCBBB@A=????5?AAA@@@@@;@;995:::A?@?CBAB?BABBA(A@;;;=@@@@<@BB<@=@B@BBBCBCC?A?@F@B@A@BB@@A@@@@?@@@;;;0;@BBCCD;BBBCC>A@@@
@N9IO0:00737:06171
TACAGAGGGTGCAAGCGTTGTTCGGAATTACTGGGCGTAAAGCGCGCGTAGGTGGCTAAGCAAGTCTTGTGTGAAAGCCTCAGGCTCAACCTGAGAGGGTCATGAGAAACTACTTAGCTCGAGGATGGGAGAGGAGAGTGGAATTCCCGGTGTAGAGGTGAAATTCGTAGATATCGGGAGGAACACCAGAGGCGAAGGCGGCTCTCTGGCCCATTTCTGACACTCTGGCGCGAAAGCGTGGGTAGCAAACAGG
+
BBC;;:BB<@@?A=@??><::=?@;@-0)0><<:9@A@AA<AAABBBCCCB?B@;@;:.55;8;CCB99;A=AAA:@@?ABBC@CCCC?A7@;>A>@;3>?A888333(3<99?255BAAAAC?CAB@:=@@B=@@@??A6:06:=>5>9AA<<<<@>BBCB=B@BBBBBBBBB=@A8>?6@7AA@7@A?@>@BB8C795049;;555499099909;<<<<<>=@B7A9555:1:;;555/5===>>7BBB?
@N9IO0:00738:06174
AACGTAGGAGGCGAGCGTTATCCGGATTCACTGGGCGTAAAGCGCGTGCAGGCGGTTCGGTAAGTTGGGCGTGAAATCTCCTGGCTCAACTGGGAGAGGTCGTTCAATACTACCGGGCTAGAGAGTGGTAGAGGAAGATGGAATTCCCGGTGTAGTGGTGAAATGCGTAGATATCGGGAGGAACACCAGTGGCGAAGGCGATCTTCTGGACCATTTCTGACGCTCAGACGCGACAGCTAGGGTAGCAAACGG
+
D;AA@AA?::2;?;;:AA????;?;9:38A=<?A=@?@CB=CAABBAA;;;?BB@A?@A7@D@G@AFE>BAABB@4<BB@<AB=B@@@896<>6>A;A@C@@@>;919::9==-8:39;<<<;;66=8>AB;;6;>;9;;2:4>5;@8@<<<<;@@@=@???8?AAAAABA?@A@@@9@:5>7AAA=AA;;7;BB<@=@::5<@;A<:7;?7<B>669DDBBBCAA<;;;;@EBBAA@@AB=BBCBBA999:
@N9IO0:00741:06169
TACGAAGGGGGCTAGCGTTGTTCGGAATCACTGGGCGTAAAGGGCGCGTAGGCGGCTTGACAAGTCAGGCGTGAAAGCCCCGGGCTCAACCCGGGAATTGCGCTTGATACTGTCTTGCTTGAGTCCGGGAGAGGATGGCGGAATTCCCAGTGTAGAGGTGAAATTCGTAGATATTGGGAAGAACACCGGTGGCGAAGGCGGCCATCTGGACCGGTACTGACGCTGAGGCGCGAAAAGCGTGGGGAGCAAACAG
+
@A?9;5;9;9*4;@A@@?8;;@CC@D;;;CDCCC=@AABB<B?8CC96;CC?BB@BC@BBHI?AACBB=>@@999/7333&3;(355>:>A5>>5=7;65;9<=8<B=CCDCCCC?BAE9>;6669=@6;6669<<<7@96<1909>099@@?;:;;:544<)4.4448:::44.33(35::-43;2818=<??A;@5889?<ABBBC?BA=A=@??@?==999<?><???;::9&97;<<:;.::?:;2:44
@N9IO0:00749:06165
TACGAAGGGAGCAAGCGTTGTCCGGATTTATTGGGCGTAAAGAGCGTGTAGGCGCCAGACAGGTCCGTTGTGAAAACTGGAGGCTTAACCTCCAGACGTCGATGGAAACCGTCTGGCTAGAGTCCGGAAGAGGAGAGTGGAATTCCTGGTGTAGCGGTGAAATGCGCAGATATCAGGAAGAACACCCGTGGCTAAGGCGGCTCTCTAGTACGGTACTGACGCTGAGACGCGAAAAGCGTGGGGAGCGAACAGG
+
BBB;:6;C;@A;;8;@@@9;;A@D9???9@??DD>:;;BD:@:::?:;;@@;00/)/9;9<<8<A=BB7;;CCCC<CCG@DB@CC:;7;?>;7;=@A@@@::9>;@@=B:BB;??<AB@@@@AA?A@B?CBA?ABBBBC@C?B>A=@C?AAAAAAB?BCBB=???AABABBBBCDC@C>BA>AA@@0;;;5;@D@D??@=@AAAC@?@CECC?BBBB???::9@@@:::?;;::*;99:=>:4?ABB>7;?@2
@N9IO0:00749:06196
TACGAAAGGGGGGCAAAGCGTTGTTCGGATTTACTGGGCGTAAAGGGCGCGTAGGCGGATTCGTAAGTCAGAGGTGAAAGCCCTGGGCTCAACCCGGGAATGGCCTTTGAGACTGCAAGTCTTGAGTGCGAGAGAGGGTGGCGGAATACCCAGTGTAGAGGTGAAATTCGTAGATATTGGGTAGGAACACCGGTGGCGAAGGCGGCCACCTGGCTCGCAACTGACGCTGAGGCGCGAAAGCGTGGGGAGCAAACAGG
+
@::///(/::::#///)/9//)5=5<<7;;A6666;A8D;;=D>BB>BCCCCBB<@B?@@7;BBD>BBA;<@@=@>@>9@AA9@AA<A?@C@CH>CC>B9::?B?AA=B???CA9:;7;;;;>AAB??@AAAAD:::5:@<BC>@=@BBC<BB?@?B@@?????A;A599@@A:99A=@>7000,0:==@8>;><?BBC?B?BC@C?@@=@B?BCBBBE9;;B??;;99999995544)555////&////:/99:4
@N9IO0:00714:06239
TACGGAGGGGGCCAGCGTTGTTCGGAATTACTGGGCGTAAAGGGCGCGTAGGCTGCTGCGCAAGTCGAACGTGAAATCCCTCGGCTCAACTGAGGAACTGCGTCCGAAACTGCGTGGCTCGAGTCCCGGAGAGGGTAGCGGAATTCCCAGTGTAGCGGTGAAATGCGTAGATATTGGGAGGAACACCAGTGGCGAAGGCGGCTACCTGGACGGGTACTGACGCTGAGGCGCGAAAGCTAGGGGAGCAAACAGG
+
ABAA:>==>>0@@BCCCC?BB@CC:C@DBCCCCC=AAAAC=CC>B?@C=BB7?;;666BBAC@B@@@B?CDA?@;5AB=6BAA>ACAB?C?>>?=@5<@@8::C:>?D<?:99>973:ADBBBBBB5@?CAAAC=BBBCC:B@C@EC=CCCCBCBCC<CCC>7@@ACCCBBBBA?B=8BCAF?BBC@CBCC?BAB=B?B@>A@@@>AA<@AAA=@<55:?<?;9::;49:94?<0=>=9999&4::99(4<82
@N9IO0:00727:06230
TACAGAGGTCCCAAGCGTTGTTCGGATTCACTGGGCGTAAAGGGTGCGTAGGTGGCCAGGTAAGTTCGGTGTGAAAGCTCGGAGCTCAACCGAAGAACGTCGATCGATACTGCTGTTCTAGAGGATTGCAGAGGAGACTGGAATTCCCGGTGTAGCGGTGAAATGTGTAGAGATCGGGAGGAACACCGGTGGCGAAGGCGGGTCTCTGGGCAATTCCTGACGCTGAGGCGCGAAAGCGTGGGGAGCAAACGGG
+
AAC;;:A=??@8@5;;;;>AB<AD?AA?AAABBD>?@?CD?AA<AA@@>??=9:2;<@@?BA<AC9;;ABCBCGH?CBAAA=9:;CBC@D?CB?AB=@???CCAADB@@@@@@ABB@BAAAA@=@C>BABAAA?;;:BCC@C@C@CD?D?;<;CBBC@AABC>CC<99@@@@BB@BC<B=9B=BCD8B:BB<B>@:D?CCD>CB996@=5AA=A?C9;;::?=>9888<=><88(3445C>>1ABCC=6=BA9
@N9IO0:00731:06218
TACGTAGGGGGCAAGCGTTGTCCGGATTTATTGGGCGTAAAGAGCGTGTAGGCGGCCGGGTAGGTCGGTTGTGAAAACTGGAGGCTCAACCTTCAGACGTCGACCGAAACCCCCCCGGCTAGAGTCCGGAAGAGGAGAGTGGAATTCCTGGTGTAGCGGTGAAATGCGCAGATATCAGGAAGAACACCCGTGGCGAAGGCGGCTCTCTGGGACGGTACTGACGCTGAGACGCGAAAGCGTGGGGAGCGAACAGG
+
BBCCBBCBBB1A@>A@B@9;9?:D:>CC7CD8A=7<<ADD8B66966;>@>:00,03@<3@>@;@997;?A<AB<<.@<969?;@BBB@B@B@?@@A:55<=<C;===/333333"37<<BB<<<>;D@D<??B@B@A@97294<297AB>AABBA;B>B@BB=AAACAAACBA?;?<7<8>>5>DDA8?::7:CD@M@BB?@@@BCBDD>BCB?BBAA@?@;;;=?><<><778-77379==144A@@<@@@3
@N9IO0:00734:06251
TACGTAGGGGGCAAGCGTTGTCCGGATTTATTGGGCGTAAAGCGCGCGCAGGCGGTTCTTTTAAGTCTGGAGTTTAAACCTAGGGCTCAACCTTGGGTCGCTCTGGAAACTGGGGGGACTGGAGTGCAGGAGAGGAAAGTGGAATTCCACGTGTAGCGGTGAAATGCGTAGAGATGTGGAGGAACACCAGTGGCGAAGGCGACTTTCTGGCCTGTAACTGACGCTGAGGCGCGAAAGCGTGGGGAGCAAACAGG
+
BAA@@??@AA2AB>A@@@=ACE:D:?CC?CD@CC>AAADD769955;4;=@@D@<@@;;;;&4.4@ABD>??AA3::788CCFC>BB=A8<3>3<808<==@@?@5;;0;444444#4:45.5;;<<>>:>>>>7A@8;AB>B@B:B;@@A@A@;;;A8ADCE?;:;C:;:A?AAA@@:@@7@8A>>;CCCC?BBB6@7@:;;EE>CCB@B=A@994:@;;;BBCC;;7;AA;;;0;B@AAAA7AA@BC>BBCA
@N9IO0:00747:06233
TACGTAGGTGGCAAGCGTTGTCCGGAATTATTGGGCGTAAAGCGCGCGCAGGCGGTCCTTTAAGTCTGATGTGAAAGCCCACGGCTCAACCGTGGAGGGTCATTGGAAACTGGGGGACTTGAGTGCAGAAGAGAAGAGCGGAATTCCACGTGTAGCGGTGAAATGCGTAGAGATGTGGAGGAACACCAGTGGCGAAGGCGGCTCTTTGGTCTGTAACTGACGCTGAGGCGCGAAAGCGTGGGGAGCAAACAGG
+
BCAAA??;;95:C=A;;;<@AAIC@C@C>@@>AB;@:89?389>?@@BBAA?:;7;C=@A<@;@CBBCBB=;;;;4;AA8@CC@DEBB>B=@@A=;;;.9@@A?C?BD>BBEEDD5BA@=ABBAACBBB@BBBB?BCCCC?B>A>A@AA:983:<7908:=?993933>A?8@>88?333.3.3;A?CC??;?>?2>4?B?@ABBB9B@885?8919@999=<<>8929@@AAA2:9@@ABD9BBACC>998?
@N9IO0:00748:06219
TACAGAGGGTGCGAACGTTGCTCGGAATCACTGGGCGTAAAGCGTGTGTAGGCGGCCTGATTAGTCGGGCGTGAAAGCCCTTGGCTTAACCAAGGAAGGGCGCTCGAAACGGTCAGGCTTGAGTACCGGAGGGGGTGACGGAATTCCCGGTGTAGTGGTGAAATACGTAGATATCGGGAGGAACACCTGTGGCGAAGGCGGTCACCTGGACGGATACTGACGCTGAGTACACGAAAGCGTGGGGAGCAAACAGG
+
CBBACCCD=CCBBA@9:;585==C?C=<<=??>?9<=8<?7=9?B??@@@A>AA?BACBBB>AA@::9/9><:9:5:@D>C@C@CC?B@B@D?B?B@CC<@@;;:BAA;AA=@;;<=AA?BBCCCC@C?BBCCC5CBBBC?B?C?BC;B>:;;@BA@?ABEE>BBBA@@@AB<;:@A:>?=A=A@A=AABB@BBB>A?::2777;;?A>BAC?A@@@AB@BAAAA@A@@@@@>>?8?CBBADE:CB?>>8?==:
@N9IO0:00749:06254
TACGGAGGGTGCGAGCGTTATCCGGAATTACTGGGTTTAAAGGGTGCGTAGGCGGCTATGTAAGTCAGGAGTGAAAGTTTGCGGCTCAACCGTAAAATTGCTTTTGATACTGCATGGCTGGAATTAGGATGAGGTCAGCGGAATGTGGCATGTAGCGGTGAAATGCATAGATATGCCATAGAACACCAATTGCGAAAGGCAGCTGGCTAGACCTGGATTGACGCTGAGGCACGAAAGCGTGGGGAGCGAACAGG
+
BBBA<@>?8;;:;;;;;;@BCB@CAD@C?A@CCB=BC=BB>BE>BABB:;;>;;4;ABAA@C@BAA;;6;@?@@?9:;;.9::5:?::276=::99*4.44494*49;:@AC:;;A649?;>6>?@?;@?@@@?A>??::5:7?>@@;=@=?::9@@<?<AB9:8399;=????>?497@?>9<@@/80:133383(349@:ACB>A<CBB<59<8<<2=;=6<=?;;6;BB999.9999:::-:@@@A?;:;?
@N9IO0:00729:06273
TACGTAGTGCAGCGTATCCGAATTATTGGCGTAAGCGCGCGCAGGCGGTCTCTTAAGTCTGATGTGAAAGCCCACGGCTCAACCGTGGAGGGTCATTGGAAACTGGGAGACTTGAGTGCAGGAGAGAAAAGTGAATTCACGTGTAGCGTGAATGCGTAGAGATGTGGAGGACACCAGTGGCGAAGGCGCTTTTTGCCTGTAACTGACGCTGAGGCGCGAAAGCGTGGGGAGCAAACAGG
+
0//////-----------(,,(,(,,(,0,---(---68:4088)//)--5-/)/)//6;8<=<9494(444)44868;99-4038:6333(399:5@255/488;088833-44488999.9;??<<<,-..-(-(--,,-------799395333:333437;;68817444384447944.4.4//////$//)//55.66;<@?>><696:?ABCC>CHEBBCC9AABBB<@@@@
@N9IO0:00742:06302
TACAGAGGGTGCGAGCGTTGTCCGGAATTACTGGGCGTAAAGGGCGCGTAGGCGGCTTGATAAGTAGGGGGTGAAATTCCATGGCTCAACCATGGATCGGCCTTCTAGACTGTCAGGCTTGAGCACGGTAGAGGCAGATGGAATTCCCGGTGTAGCGGTGGAATGCGTAGAGATCGGGAAGAACACCAGTGGCGAAGGCGGTCTGCTGGGCCGTTGCTGACGCTGAGGCGCGACAGCGTGGGGAGCAAACAGG
+
ABB;;:CC=@A?@@?9994:AA?D?B?B?BBBBD>???BE=BB=999@???=:95:C=@@BB?BBCCCDC3AAAB<B?B>@>?<?@@@?B>AAC>@??@=@<?>A@@@@A;;;?;;59@>@:::AAA?A???A???99:?4:4:=AA=B?BC@??CC>AA@B?BB???C?@?::;BB<A?AB?;;;@AAAB>;;;?C@CE@CBBBA>??9??AD?A>=99;9:887;<>788==>;::ACCD9:<:CD::9;=
@N9IO0:00753:06303
TACGGAGGGTGCAAGCGTTGTTCGGAATCATTGGGCGTAAAGCGCGTGTAGGCGGCTTGGCAAGTCAGTTGTGAAAGCCCGGGGCCCAACCCCGGAACTGCATCTGAAACTGCCTGGCTAGAGTCCCGGAGAGGAAGGCAGAATTCCCGGTGTAGGGGTGAAATCCGTAGATATCGGGAGGAATACCAGCGGCGAAGGCGGCCTTCTGGACGGTGACTGACGCTGAGACGCGAAAGCGTGGGGAGCAAACAGG
+
;;;<*//7.//0:25566466<EE;=8;:::288078333(33933355:>7::5:=2526>8<<=AA@?>=:99)55<)555&55)5.555&36<055<<<>@?BBC=A;9;?CB?CA@@AABBC=C@?;?C?C:?8995929.95,5.5;<<<>=0;;9>0992555554::444)4;.4.5<<:>>>>95551626?:>8@.4452444.444::?<=999::459;555:099<<===+;A;;;0;;?4
@N9IO0:00722:06326
TACGGAAGGTCCGGGCGTTATCCGGATTTATTGGGTTTAAAGGGAGCGTAGGCCGGAGATTAAGCGTGTTGTGAAATGTAGATGCTCAACATCTGCACTGCAGCGCGAACTGGTTTCCTTGAGTACGCACAAAGTGGGCGGAATTCGTGGTGTAGCGGTGAAATGCTTAGATATCACGAAGAACTCCGATTGCGAAGGCAGCTCACTGGAGCGCAACTGACGCTGAAGCTCGAAAGTGCGGGTATCGAACAGG
+
BBCC@D?B>BB@DD?@@A?BCC@CACCC?DB?CB:@?6@B.:9)59>@>@B5;055:==@8@49;>::;?DCCCF>@@@BA=0///68:AAA:549?AAA????@??A>ABA?CE?C@E;::??@959=BCD=ABCC=CB?B9B466<<7>;;??<A>BA??9?@@@<@??::;@BABC>@@?CBC?BCC:;:BB=@????ACA@@BB;;;;;9A:A@AA;::?>>5:;??555)559>A@7>?>CBC>ABC?
@N9IO0:00724:06354
GACGAACCACCCAAACGTTATTCGGAATTACTGGGCTTAAAGGGTGCGTAGGCGGCGCGGAAAGTCAGATGTGAAATCCCTCGGCTCAACCGAGGAACTGCGTTTGAAACTACCGTGCTCGAGTGAGACAGAGGTAAGCGGAACTTCGGGTGGAGCGGTGAAATGCGTTGATATCCGAAGGAACACCGGTGGCGAAAGCGGCTTACTGGGTCTTTTCTGACGCTGATGCACGAAAGCTAGGGGAGCAAACGGG
+
<?;;B?@;>=:)0/*///4:?;C@:C@I@DCCCB9BB5;;0;?8>DBB;;;@;;7<@@@=BD;@@@@AA;:;>::3>A@<@BC@CD=B7?4;?<7<8@99:99?398@<A?A@6944459:9=;;;===BC;;4;>6;;C?B<?@6;AA8?@=:9:?9??CD>CCBBB@C@@@@?9;:492:4:9?=B=<@;>9:9/9>?;?>=@000;30//77+7?>>@@@@B;;;AA;9;G>B@@A@==+==@?C6BBC>
@N9IO0:00731:06310
TACAGAGGGTGCAAGCGTTGTTCGGAATTATTGGGCGTAAAGCGCGTGTAGGCGGCCTAGCAAGTCGGGCGTGAAAGCCCTCGGCTCAACCGAGGAAGTGCACCCGAAACTGCTGGGCTTGAGTGCCGGAGAGGATGGCGGAATTCCCCAAGTAGAGGTGAAATTCGTAGATATGGGGAGGAACACCGGTGGCGAAGGCGGCCATCTGGACGGTAACTGACGCTGAGACGCGAAAGCGTGGGGAGCAAACAGG
+
BBBBBAAA:9;9>3::>=2888<<8>7?<AA@CC99:999.3333;?@@AA@@@<?;@@:;;@BBBCC<?@BABB=BBH<<<@<?BCC<>;>?D:@:?>>>=>>7>G@6=666<<@4<<8<=;;;=9=;==BB?A<>:<<7?5>7?=@/A<@@@@9:89BDE>D<@@BBBBAAACCC9DD=B?A@?6?;=?:;=<286::6:;<;@@?079A8;<8=?979BCD?@@??CCBCF=BBABCFD9AA:::,9>>;
@N9IO0:00731:06334
TACAGAGGGTGCGAGCGTTGTCCGGAATCACTGGGCGTAAAGGGCGCGTAGGTGGCTCGCTAAGCGTGTGGTGAAAGCCCGGGGCTCAACCCCGGGTCTGCCATGCGAACTGGCAAGCTGGAGCATAGTAGAGGCGGGTGGAATTTCGGGTGTAGCGGTGGAATGCGTAGATATCCGAAAGAACACCGGTGGCGAAGGCGGCCCGCTGGGCTATTGCTGACACTGAGGCGCGACAGCGTGGGGAGCAAACAGG
+
BBCBBCDC?BCB???????????B@B?BADCBBB?AAABB<AC>9::BBBC@BD@CC@AAFG@E;;;BAA=A@@@)9;==B@F2@AABACCC<CB:B:<9:;><>?>??BBC?A@499993:99==>999@??5?BD?ED?B@BB=BBB<AB;;:9;.;B5;259>>=??@@9999B>>6@A<AAA?A=@@-006)/)/:4::6;BBBC>CAAB@DBA;;;@@@@;;4;;<0//7===;@BB7;;;AE>CCC:
@N9IO0:00738:06317
GACAGAGGGGGCAAGCGTTGCTCGGAATTACTGGGCGTAAAGGGCGCGTAGGCGGGATGGCAAGTCGGTCGTGAAATCCCTCGGCTCAACTGAGGAACGTCGATCGATACTGCCGTTCTTGAGGGTTGCAGAGGAGACTGGAATTCCCGGTGTAGCGGTGAAATGTGTAGAGATCGGGAGGAACACCGGTGGCGAAGGCGGGTCTCTGGGCAATTCCTGACGCTGAGGCGCGAAAGCGTGGGGAGCAAACAG
+
<@<@?;;;;;*;?8=9;;9@@@ACADAF@CCJCC<;;;BA5@@699:;@BA=@@B;B@@=@C?CBBB?BCCCBAD>CED?EA@=@B??=?CAAA>A=AA@AAABBBBBBBBB@<@>;00,//::3>455>@??<?@ABBC>B9=<;;5;9B@@AB=B?A@>;4?:;;<<BDCCC=B>8@<:B9@??39233-3:A?B?B@D>ABAAABA=BB?B?C?BBBBBB?<>>;??BA@@:;;5;=::-22@?=/<28
@N9IO0:00739:06310
TACGGAGGGTGCAAGCGTTATCCGGATTCACTGGGTTTAAAGGGTGCGTAGGTGGGCAAGTAAGTCAGTGGTGAAATCTCCGGGCTTAACCCGGAAACTGCCATTGATACTATTTGTCTTGAATACTGTGGAGGTCAGCGGAATATGTCATGTAGCGGTGAAATGCTTAGATATGACATAGAACACCAATTGCGAAGGCAGCTGGCTACACAAATATTGACACTGAGGCACGAAAAGCGTGGGGATCAAA
+
CCCB?@??8@A@@=B@@@@CCB?B=?>9<??998-9A/9:7:<9<BBCBBB?CBE>BB?BCC>BBBBBCD@CCDD?BCCC@BC9;96;49;05.5>2:55;<>=8=<<@BABCB8;;?;@CC9BA=BA@A<AA@:8;999.57<AAABBCCC=::57.9@@@8939A=AACBBCBBBBBAAB;?A@393:178771719>><<648//////828??7@@@<?A;33,377>===+73338==1=8>@@4
@N9IO0:00752:06320
GACGTAGGTGGCCAGCGTTGTTCGGAATCACTGGGCATAAAGCGCACGTAGGCGGCTTTCAAAGTCGGGTGTGAAATCCCTCGGCTCAACCGAGGAACTGCGCCCGAAACTAGGAGGCTTGAGGTTCGGAGGGGAAGGTGGAATTCCCGGTGGAGCGGTGAAATGCGTAGAGATCGGGAAGAACGCCGGCGGCGAAAAGCGACCTTCTGGCCGGAATCTGACGCTGAGGTGCGAAAGCTAGGGGAGCAAAACGGG
+
??@@@A?;;;7;<@@;;;6;IACC@C@CBBBBDE<AB;;;05559;<@AAA<;;.555)59@5A?;;;.;C;;;;)4//)/00)/77:<B>=>;5;1:9A;9;E=BBC>CCBC?<;7;A=@BB<B=AB?BC?D0C8B>AA?A>B?BC=C@BB?BB@?>ADCG?CCBB;;:@@:55:<)5.6>9>@@?B@AA<@;999&59<>>2:6;BBAD@D@H?AA@969@B>;;;769;BB@6A@;;;@>3=;999:&9<<4
@N9IO0:00752:06355
TACGTAGGGTGCAAGCGTTAATCGGAATTACTGGGCGTAAAGCGTACGCAGGCGGCTTTGCAAGACAGGTGTGAAATCCCCGGGCCTAACCTGGGAACTGCATTTGTGACTGCATAGCTAGAGTCTGTCAGAGGGGGGTGGAATTCCACGTGTGAGCAGTGAAATGCGTAGAGATGTGGAAGAACACCGATGGCGGAAGGCAGCCCCCTGGGGTAAGACTGACGCTCGATGTACGAAAGCGTGGGGAGCAAACAG
+
DCCCBBBC<:;;A=A;;;?B7BBB>B<@=@ABCB=BCAAA<B;;<EECC><800+//;.77<7<59:A=BBACCC;@@BA9AE>C<:9@EACCC>C>AAD??@B=BCDB:::BCAAAAA;333883337;9379797%3>5?:?=A30///9996<;7333;<,37@;?>=8==BB==7=7=C?AAA?BDA@<00*01:669:9==>+55==1547=>AAC:99A933339777899.7399987(7333;1;33
@N9IO0:00757:06347
TACGGAGGATCCAAGCGTTATCCGGAATCATTGGGTTTAAAGGGTCCGTAGGCGGTTTAGTAAGTCAGTGGTGAAAGCCCATCGCTCAACGGTGGAACGGCCATTGATACTGCTAGACTTGAATTATTGGGAAGTAACTAGAATATGTAGTGTAGCGGTGAAATGCTTAGAGATTACATGGAATACCAATTGCGAAGGCAGGTTACTACCAATGGATTGACGCTGATGGACGAAAGCGTGGGGAGCGAACAGG
+
BBBA?BB>ACC7;6;;<;=ABB?C@B=?@BB8==28525=4==4;;0438824:6;C?AAAB798??A?A=@@AA9@>A8?@?9::??9@A=??=@9??9>;A?=CA:::??????@AA8;;?B@DK@CC<@799@::@??@<AA;;;BBAABBBAA?ABBDG;;;@@BB@@@A;@?>>97<8<>CAEAM;9;AA=A;@B=8@:;@?=?9>9AB>AB?A@AABBBAAA>AB@@@9@9::CCC;A@@AC?;;;?
@N9IO0:00761:06355
TACGTAGGGGGCTAGCGTTGTCCGGATTTATTGGGCGTAAAGAGCGTGTAGGCGGCCAAGTAAGTCCGGTGTGAAAACTCGAGGCTTAACCTCGAGATGTCATCGGAAACTATTTGGCTAGAGTCCGGAAGAGGAGAGTGGAATTCCTGGTGTAGCGGTGAAATGCGCAGATATCAGGAAGAACACCTATGGCGAAAAGCAGCTCTCTGGGACGGTACTGACGCTGAGACGCGAAAGCGTGGGGAGCGAACAGG
+
ABBB@AAAAA0AB;;:BC=AACGE@CBC<AA@EE>899AA9@AA:;:@@<<8995;.95>@=8==C?B?A@AAAAA-00@B@A?BC;@<@@CCCCCCAA@CBBBD@CC=CCCCD>B@BDCCBBCC?C?C@BCCACBBBBB6;7<@B?BCAAAABA@@?C;;;7;A@@@BBDBCCBBB@B?CD>@AC@BBA>188:::*;??>@@ABBBBB=ABB>AACBB999??@@@;;;?;;;0;BABBCC;CECCC?BBB?
@N9IO0:00745:06392
TACGGAAGGTCCGGGCGTTTATCCGGATTTATTGGGTTTAAAGGGAGCGTAGGCCGGAGATTAAGCGTGTTGTGAAATGTAGACGCTCAACGTCTGCACTGCAGCGCGAACTGGTTTCCTTGAGTACGCACAAAGTGGGCGGAATTCGTGGTGTAGCGGTGAAATGCTTAGATATCACGAAGAACTCCGATTGCGAAGGCAGCTCACTGGAGCGCAACTGACGCTGAAGCTCGAAAGTGCGGGTATCGAACAGG
+
BDBA?@6:0:B=AC;@;;:);;;59:>CD>CC@IE<BB/::.<C8A@<:;=?@C?B:BBBB>B=AA@@@?=A@:;;.;:;?@@AAA@@?<??<<<====BBBBB?>?BC79:@=?B>B>C?B<<<;737>887)7<<>3>>;?@B@BBCE@999AAA?=@BBB>BBBB?BBBBBBA?;;;7;;<@@B=A@@68/;:)-(---..66688166///856527756////5559777*73448:38;=;5403335
@N9IO0:00749:06363
TACGAAGGTGGCAAGCGTTGTTCGGATTTACTGGGCGTACAGGGAGCGTAGGCGGTTGGATAAGCCCTCCGTGAAATCTCCAGGCTTAACCTGGAAAGTGCAGAGGGGACTGTTCAGCTAGAGGATGGGAGAGGAGCGCGGAATTCCCGGTGTAGCGGTGAAATGCGTAGAGATCGGGAGGAAGGCCGGTGGCGAAGGCGGCGCTCTGGAACATTTTCTGACGCTGAGGCTCGAAAGCGTGGGGAGCAAACAGG
+
=>//0,0)0:;;@<B;:;7A@8@C?ABB=BA???9:7:=:445(:?@;<<A>AA>A@B<@@@4;;;7;B=AAAB@6?C;;80@:BB+0,03<@:>:3=???><<<;;./////6;;569B>>=:BCCC>BBBC@;;;CCD?C=A:@@8@199@BBAA?A<>?6;<<;;;=>>=666@7>>:><=:=:=8==7;;=8=>9:25:;>:45036<3333&3998///////)/<<;;;3;33/888+//000(/776
@N9IO0:00757:06369
TACAGAGGGTGCGAGCGTTAATCGGAATTACTGGGCGTAAAGGGCGCGTAGGTGGTTATATAAGATGGTTGTGAAATACCTGGGCTTAACCTGGGAATGGCAATCAAGACTGTATGACTAGAGTACGGTAGAGGGTAGCGGAATTTCCGGTGTAGCGGTGAAATGCGTAGAGATCGGAAGGAACACCAGTGGCGAAGGCGGCTATCTGGACTGATACTGACACTGAGGCGCGAGAGCGTGGGGAGCGAACAGG
+
ABB;;;DA=AA?>99999:=39:@<A@D@BBBBD>::9@@8<>8000===A>;;6;?B;;;E@BBCJ?C?CBBAA;ACCAFDI>CBACAC@CCD=B>;;4;B>A@@;@ACAAA@@@@BB@@@AABCC@CCBA?B<@>;;C?B<A>8=+0+08;?@:A>AAAD=BBE@?>AAAAA@@49.36;4;>>48:;A=@AD@F@BB?B;<<>;;2822A676>=;;:9@??8818:;=<>=>888;;;/;=@;;5989:
@N9IO0:00759:06369
AACGTAGGGGGCGAGCGTTATCCGGAATTACTGGGCGTAAAGGGCGTCTAGGCGGCTCGACAAGTCCTGTGTGAAATCTCCCGGCTCAACTGGGAGGGTGCATGGGAAACTGTCGGGCTTGAGACTCGAAGGGGGGTGCGGAATTCCCGGTGGAGCGGTGGAATGCGTTGAGATCGGGAGGAACACCGTGAGGCGAAGGCGGCACCCTGGTCGAGACTCTGACGCTGAAGCGCGACAGCGTGGGGAGCGAACGG
+
B7B49:;;;;*9<;;;;;:;CC@D@D@C@CBBBC>BAABC?CC?CEBBA@@<994:<;BBBC=A?><???@@ABA;9:9==/9-:?;<6;BCC?CDD=CCBBA?A7>>9?@@AA??7?><?AAA??:99278888%8A@?<@49.3=5<6::4888@;AA:>;?A@<?:==>>733<6BC>B?@??399>85+22727389,22.7033.3..-,6,,--59;33333-37779;998977777+6600/(//8
@N9IO0:00760:06372
TACAGAGGGTGCAAGCGTTAATCGGATTTACTGGGCGTAAAGCGTGCGTAGGCGGTTCAGTATGTCGGTCGTGAAATCCCCGGGCTTAACCTGGGAACTGCGGCCGAAACTGCTGGGCTTGAGTGTGGTAGAGGGCGGTGGAATTCCGGGTGTAGCGGTGAAATGCGTAGAGATCCGGAGGAACATCAATGGCGAAGGCAGCCGCCTGGGCCACAACTGACGCTGAGGTACGAAAGCGTGGGGAGCAAACAGG
+
ABCAA@BC=@@>>9<97:4>4??B?CB>6BBBCD=BBB<<5<?@@BBBA:96;@6@:CBCCC9:9DC=B:;;;;B8AABB9BC;A@@C?C@CCC>B?AC@@@<?=@@A<BCAAABE>BB<?>>>=993:??AAC<?>?CC?B?B?A<@@9@AB???B?BBBB=BBBBAAAB?@@@?B>AA?B@BBBBB?CB>ABB:;7;CAA?AA=ACE=C?BAC?AAAAAA@CA;:8;BBBDD>BBB@@>>0000@A9>AB>
@N9IO0:00769:05775
TACAGAGGGTGCAAGCGTTGTTCGGAATCATTGGGCGTAAAGGGCGTGTAGGCGGTTTGTTAAGTCATGTGTGAAATCCCTCGGCTCAACCGGGGAACGACGCATGAAACTGGCAAGCTAGAGTACCAAAGAGGGGGGTGGAATTCCCGGTGTAGCGGTGAAATGCGTAGATATCGGGAGGAACACCTGTGGCGAAGGCGGCCCCCTGGTTGGATACTGACGCTGAGACGCGAAAGCGTGGGGAGCAAACAGG
+
BCD;;;CD=@@>;6<9983::<@B>@69:@@8@D:ABAAA<AA=??88:@A=::29:*39>A8A<CCAB@@?@@G?CCC>C;:69<@A7<8=>>2><==@>@@@?CCF?CCHACC:;;@@@@@=@?9?;3;@@<@<@%@B?@5;4;>9>7??;;559499;<4666>;;9=5555;<4==:>;@@A?BBBB>BCB@C>AC5;;;;*9<7<;@>BB@@>@:595<;;==:499??8?A??>??3?AAAD<@A?;
@N9IO0:00775:05809
TACGTAGGGACCAAGCGTTGTTCGGATTTACTGGGCGTAAAGGGCGCGTAGGCGGCGCGGTAAGTCACTTGTGAAATCTCTGAGCTTAACTCAGAACGGCCAAGTGATACTGCAGTGCTAGAGTGTGGAAGGGGCAATCGGAATTCTTGGTGTAGCGGTGAAATGCGTAGATATCAAGAGGAACACCTGAGGTGAAGACGGGTTGCTGGGCCAACACTGACGCTGAGGCGCGAAAGCCAGGGGAGCAAACGGG
+
BCBBDCCC>AA@B@BBCC?AA<AC7::C9??@AA9::;BB;AA<ABBCB@@<>>9>ABB?BC=?@A???:@;;;B;;;;;;B@;@@4;69@ACBB@B=:B7A?ABBCBCCCBCCCB@@@BBAA@?;:7;>ABC9BC@A@A@C@C?BB?C@CCCCBB@<?9:3,3=?AAA@A@@?=?287?;@477@:@@@B>B::37;8880854:9?>3@,0+0;;99:;@?:::87999?A<4BB@BCDE9BBABB<ACD<
@N9IO0:00777:05767
TACAGAGGGTGCGAGCGTTAATCGGAATTACTGGGCGTAAAGCGCGCGTAGGTGGTTTTGTAAGTCGGGTGTGAAAGCCCCGGGCTCAACCTGGGAACTGCATTCGAGACTGCATTACTCGAGTATGGGAGAGGGCAGCGGAATTTCCGGTGTAGCGGTGAAATGCGTAGATATCGGAAGGAACATCAGTGGCGAAAGCGGCTGCCTGGCCCAATACTGACACTCATGTGCGAAAGCGTGGGGAGCAAACAGG
+
ABB@AAED>BBB@??8993919=;8>?@<@C@?@<??=AA9??@@@@@@@B@BC@CGD;CAA?BBABC>CBBC?A599??6<?8@A@A?C?AAA>A@CCCBA@=AA@@@BBBCBB@B@A@???BBCCC=BAABD=BB@@@5;5;;0;5;5;DB;;:B?BCCB>C?@?ABA@@A;<<=>:?;?;?BAAA;;;5;:::,9??5;9==9=;8<@8@@CCAA;;;=B@CBBBAA;95<2:555555&49555)5557
@N9IO0:00787:05791
GACGAACCGTGCGAACGTTGTTCGGATTCACTGGGCTTAAAGGGCGCGTAGGCGGGCAGTCAAGTCAGGGGTGAAATCTTTCGGCTCAACCGGAAAACAGCCCCTGATACTGGCTGTCTCGAGGGAGGTAGGGGCCTGTGGAACTTCCGGTGGAGCGGTGAAATGCGTAGATATCGGAAGGAACGCCGGTGGCGAAAGCGACGGGCTGGACCTCTTCTGACGCTGAGGCGCGAAAAGCCAGGGGGAGCAAACGGG
+
AAA;:6;=AA@@??<<99699<?B99:05;;AAA9@=4;;0;<2>;;9;DC@BBB<@@@AB@=AB??@@@3AABB=BBBC=BA?BCCC@C;;:;BC3B;5:<?.AA;;;;;;;B;;96BCBBCC=BB?A@@CC:B@@@@B?B?BB?A?B=AA=@@A@=A@BB6999CC@@B@;;;A>B=C5;6;@@?C=@A@BBID>GDDCCDE?CBB?BA@CCC@BB:;;B@BAAA=AAA:;;;&:<555:5:$5555909>?6
@N9IO0:00793:05763
TACGAAGGGGGCGAGCGTTGTTCGGAATTACTGGGCGTAAAGGGCGCGTAGGCGGCGACTCAAGTTAGATGTGAAAGTCCTGGGCTTAACCTGGGGACTGCATTTGATACTGGGTTGCTTGAATTCGGGAGAGGATAGCGGAATTCCCAGTGTAGAGGTGAAATTCGTAGATATTGGGAAGAACACCGGTGGCGAAGGCGGCTATCTGGACCGACATTGACGCTGAGGCGCGAAAAGCGTGGGGAGCAAACAGG
+
?@A;;5;???,@@;:;@@=AB@CH?B?C@BB@@?:>AA@A<AB9@B@:;;B=::8:C@BCCC?CB>BBCCBBBBB<BAB?BCD>DB6;497A@==/;9;:ABBB<BB@@ABAD>C;@;;8<A=B?@@@;?B>@59;@@99087?7?<4;???@<>@@;>487*759:;BBCBCB?AA9@433;=894;9;9.4<B;B?BD?@@@AB@B?BB?CBBBA>BB@AAB@AA?@AC;;;;&;?@@===&5559:1:555
@N9IO0:00797:05768
TACAGAGGGGGCGAGCGTTGTTCGGAATTACTGGGCGTAAAGGGCGCGTAGGCGGCCTGTTAAGTCGAACGTGAAATCCCCGGGCTCAACCCGGGAACTGCGTCCGAGACTGGCAGGCTCGAATCCGGGAGAGGGATGTGGAATTCCAGGTGTAGCGGTGAAATGCGTAGATATCTGGAGGAACACCGGTGGCGAAGGCGGCATCCTGGACCGGTATTGACGCTGAGGCGCGAAAGCCAGGGGAGCAAACGG
+
BBC@@?BCBB1BBBBBBB@CGBCC@B@D?BCCCC<AAACC=CC?CBBCCBB?9949<@A@=B?AABBA<BBBBBC>CCCC;BB<AAAB?CE=BB;@<@@?:;>A>A>><93718<=3:33871886;A9CCCCD>EBBBB?B>B>B?@@@BBBCCCC?CFFG>BBBB;;;@@@@@@B?A@>A?AAA@C@BB?ABC>B?;;8;BAA?CB?DA?B?AAB@BAABBA@@@=9999:9,9:34999*4494:1:::
@N9IO0:00798:05783
TACGGAGGGGGCTAGCGTTGTTCGGAATTACTGGGCGTAAAGCGCACGTAGGCGGCTTTGCAAGTTAGAGGTGAAAGCCCGGAGCTCAACTCCGGAATTGCCTTTAAAACTGCATCGCTAGAATTGTGGAGAGGTGAGTGGAATTCCGAGTGTAGAGGTGAAATTCGTAGATATTCGGAAGAACACCAGTGGCGAAGGCGACTCACTGGACACATATTGACGCTGAGGTGCGAAAGCGTGGGGAGCAAACAGG
+
BCCC@CCCDD5CBBBABB>BB@CD>C7;49;ABB;A@@@@:ABBBBA@@CC@:::;DD<BBC?BB@AAACACCCC>BBC;@<???@@A>ACB@C8;:;6;;5;;0<;;.:=9=@BBBAA;::<G?BAI@BBBB?AC@@@A:?9><A<?9455;;<<=9<<<?8=8;<=<;<@;8178)0*/65900)9:44399;5<5;::>=<666;9==>>>@@>:CC<<;BB=B7;9>4;;0:=>BACC6@A@@@<ABC@
@N9IO0:00810:05786
TACGTAGGTGGCAAGCGTTGTCCGGATTTATTGGGTTTAAAGGGTGCGTAGGCGGTCTTTTAAGTCAGTGCTGAAATACTCCAGCTTAACTGGAGGGGTGGCATTGATACTGGAAGACTTGAGTATAGTCGAGGTAGGCGGAATTGACGGTGTAGCGGTGAAATGCTTAGATATCGTCAAGAACACCGATAGTGAAGACAGCTTACTAGGCTATAACTGACGCTGAGGCACGAAAGTGTGGGGATCAAACAGG
+
EBBBB9979A=AC=AABA>AAD<?9@@@;@B@CC=BB7:93:<9?ABAAAB>;:5;9:;:.:8=?>>@@DAA=>@:;;;AA?AAA@>B>BBC?CFGG=BB?BAB>@@@AABB?B=B@@@=;;;ABDDCDCCCC=B@?9;;5;<B=A;;;6>9=:@<A>BBBB=BAA@@CCCCCBBBBCB>AA@CCC?BBE;;<B@:@@?ABAA=A@A9915:;>>;?@@@==>666>9=:9999)55;<<>>0A@@B@:@@@=
@N9IO0:00812:05762
TACGGAGGATCCAAGCGTTATCCGGATTTATTGGGTTTAAAGGGTGCGTAGGTGGCTTTGTAAGTCAGTGGTGAAAGTTTTCAGCTTAACTGGAAAATTGCCATTGATACTGCAGGGCTTGAGTACAGATGAGGTAGGCGGAATGTGTCATGTAGCGGTGAAATGCATAGATATGACACAGAACACCGATTGCGAAGGCAGCTTACTAAACTGATACTGACACTGAGGCACGAAAAGCGTGGGGATCAAACAGG
+
95<=949099<5:5<=>@4955.514=A9BA7?:088(33(3:0348;:??<:;0:AA5?@B<?;99@:@8;:CD6@@?C2?A?B=6:6::>9<<=1;499-434884444444;;/458@56:>@===969:5:@@<@B@C?;9000/0=9984447;:>>80///6:;;45448:8944438::.444.4488.4.3333:-33:::(4444::445:=@=>>9:49A@@@CC9BBA@??@5;9;CD=BBB@
@N9IO0:00812:05803
TACGTAGGGTGCGAGCGTTAATCGGAATTACTGGGCGTAAAGCGTGCGTAGGCGGCTATGCAAGACAGATGTGAAATCCCCGGGCTTAACCTGGGAACTGCATTTGTGACTGCATGGCTAGAGTGTGTCAGAGGGAGGTGGAATTCCGCGTGTAGCAGTGAAATGCGTAGAGATGCGGAGGAACACCGATGGCGAAGGCAGCCTCCTGGGATAACACTGACGCTCAGGCACGAAAGCGTGGGGAGCAAACAGG
+
@@@@@BCD<;;;A<B96<6;7;<C<C4:.5999?8;5:B>26;AAC;;;CC?A@7<::::<<7<=B>885<<<B=8B===1;</33,3,34333,339738::;3:::A??<AA::7?;97;3333588<8<BA7AA5;=,:.9.749>BB888:<:=;8;;5:::77889522299,..38)//6589<=8=<@>A39873.3:6;<>57446;333339899:8848=9557.7;<::::)77<;;1;;=9
@N9IO0:00786:05844
TACGAAGGGGGCAAGCGTTGTTCGGAATTACTGGGCGTAAAGGGCGCGTAGGCGGCCGATCAAGTCAGGCGTGAAATTCCCGGGCTCAACCTGGGGGCTGCGCTTGATACTGATTGGCTTGAATGCGGGAGAGGATAGTGGAATTCCCAGTGTAGAGGTGAAATTCGTAGATATTGGGAAGAACACCGGTGGCGAAGGCGGCTATCTGGCCCGTGATTGACGCTGAGGCGCGAAAAGCGTGGGGAGCAAACAGG
+
ABCBA=ABBA2CD5@@AA<AC:CC:C@C@CCCCC?BBBDB6:;49<<BADD@@A?@?BABBC=@?B=B9=BBBCC@B@BC>BC>BBBB@C@BBBBA1??BBAAD@BBA@@@@AA?A?BB>AA@CBBBB=>>>><@@@BAA?C>A>AF=???AAAAAC>A@A?7=8778<<;<<<5<;3;57827<<5>:>>=ABB?C?CC8;;;BBAB?AA;@AAAA>@@@BAAAAA=;<:::;;&:49=9;;+;4455)5998
@N9IO0:00795:05818
TACGTAGGGTGCAGGCGTTAATCGGAATTACTGGGCGTAAAGCGTGCGCAGGCGGCTCCTTAAGTCAGATGTGAAATCCCCGGGCTTAACCTGGGAACTGCGTTTGAAACTGAGGGGCTCGAGTGTGGAAGAGGGGGGTGGAATTCCAGGTGTAGCAGTGAAATGCGTAGAGATCTGGAGGAACACCGATGGCGAAGGCAGCCCCCTGGGCTAACACTGACGCTCATGCACGAAAGCGTGGGGAGCAAACAGG
+
CCCCCDDD<9::CC?BDC<A<AA=9<+0*0<===3AB;::.;AABBACB>=8<<*00=5<=A;@??CCB?@?>@80:944&3919:4?6:7?AD897:?BAAAE=AAB<@A?3333&337A@BAAAB>D?BCCCCCC);;2;4;2;=;;6;D;;0>B@00//(/>?ABBBAAA@>894996:8<AB>?;8<7=885848;>?>>>)8>@9ABD?>??8<6////0/8@;;?=>E7>=;6555'22229099?4
@N9IO0:00804:05814
TACGGAGGGTGCGAGCGTTAATCGGAATCACTGGGCGTAAAGCGCGCGTAGGTGGTTCGTTAAGTCGGATGTGAAAGCCCTGGGCTTAACCTGGGAATTGCATTCGATACTGGCAGACTCGAGTGTGGTAGAGGGAAGTGGAATTCCCGGTGTAGCGGTGAAATGCGTAGATATCGGGAGGAACACCAGTGGCGAAGGCGGCTTCCTGGACCAACACTGACACTGAGCGCGAAAGCGTGGGGAGCAAACAGG
+
BABB?@BC<@A?C?A9698@6AA@?B=@AC;;<<0<9;AB<BB@AB@@?BC?AA?A?A@B?B?BCBA<A84:>>90393(5A;1@B?CACBCDC>C?C8:;AA?BBECCCCC@BBBBCCBB@@@@@A?AAA@AA<A>A??6A@C?DH>C@BB<B>>>@DCCE?IBBBBBBAAA=544)4;6A9A@@@CBBB@CCC?B@??=?A=A=??9=A=A=A@?:BBBAAAA::5;;BDD<@@@>><<2<@9::7:@@>
@N9IO0:00805:05816
TACGGAGGGTGCAAGCGTTATCCGGATTCACTGGGTTTAAAGGGTGCGTAGGTGGATTGCCAAGTCCGTGGTGAAATCTCTGAGCTTAACTCAGAAACTGCCGTGGATACTGGTAATCTTGAATGCCGTGGAGGTTAGCGGAATATGTCATGTAGCGGTGAAATGCTTAGATATGACATAGAACACCGATTGCGAAGGCAGCTGACTACACGGTGATTGACACTGAGGCACGAAAGCGTGGGGATCAAACAGG
+
A@@@9;:;0;BADACA@B@CCC?A?=>489989918;3<<3<<5;;:<<@A=A@<=A244:@<@BD?BCD?DBA<7<???BC;99;:>8==>CFCH8C;;;?CBB>;;;@;;4;A49;D@BB?@@@<AAB7;;@C?BBAA>A?C@:::;;000000?<??BB<BBBB=??ABA?>=799999399@599?077::5:7======BC@A@;;;@CBCD?BBCCCCBAA=ACBAAC<B;;;;;;.;;;BB=;;<@
@N9IO0:00809:05832
TACAGAGAGTGCAAACGTTGTTCGGAATTACTGGGCTTGAAGCGCACGTAGGCGGCGTTGTAAGTGTCGGGTGAAATCCCACGGCTCACCCGTGGAACTGCCCGGCATACTGCGATGCTAGAGTGTGGTAGGGGGAGAGCGGAACTCCTGGTGGAGCGGTGAAATGCGTAGATATCAGGAGGAACACCGGTGGCGAAGGCGGCTCTCTGGTCCACAACTGACGCTGAGGTGCGAAAGCTAGGGGAGCAAACGGG
+
@AB@@@B@BA?@>=4=>=9=:5:?4>4:8;<AB<5AA055054;=D:9;CD@BB9=BB9;;F?ABBBCCJ=C9;;:;DC=BBB@@@@@?>8:<<7;7A<<<=6=8=@44444498<>?@A;;A@?@A7:@?::9)@@:37;6;4988337.3=5:BBC?BBBD>CBBBAAAAA@@>A:5>A?B?AAA@D???>;>B@C?BB?@@@BCCB?CB>BAB?A@?>>==97332444AAC<BCCBBBB.;;@@@6>@?8
@N9IO0:00813:05851
TACGGAGGTGGCGAGCGTTGTTCGGAATCACTGGGCTTAAAGGGCGTGTAGGCGGGGCACAGGGTGTCAGGTGAAATCCTCGGGCTCAACCCGAGAACTGCCTGGCAAACCGGTGCTCTTGAGGCAGGTAGAGGAAGATGGAATTCCCGGTGTAGTGGTGAAATGCGTAGATATCGGGAGGAACACCAGTGGCGAAGGCGATCTTCTGGACCATTTCTGACGCTCAGACGCGACAGCTAGGGTAGCAAACGG
+
@ADD=;:9:B=BBAAA>B9A@<>>:?9@<ABAGI>BB1;5)590?CAA@::49@@B7BCDCCC>CBBBBA=@A??9;:7;@@C7BBBC?BB=BBBC?BBCC?CCACC@8C>@7;>CCCC@CCC@ECC@BBCCF?B?@@;;097A8<?8?:<>=BBAA=AAAA=BCABB?@?BBBBCC>B=;C:CDD@BBAB<BBD=A?ADB=>C?AAA=A@:?F@6<<CCBAA@ABACBBBCBBCBB@@@A<B@A@AA9:::
@N9IO0:00766:05891
TACAGAGGGTGCGAGCGTTAATCGGAATTACTGGGCGTAAAGCGCACGTAGGTGGCGACGTAAGTCGGGTGTGAAAGCCCCGGGCTCAACCTGGGAATTGCATTCGAGACTGCATTGCTGGAGTACGGAAGAGGAGGGCGGAATTCCCGGTGTAGCGGTGAAATGCGTAGATATCGGGAGGAACATCAGTGGCGAAGGCGGCCCTCTGGTCCAGTACTGACACTCAAAGTGCGGAAAGCGTGGGGAGCAAACAGG
+
9<=ABBCC>CCCBA>000*0*/8:5;+//9@AAA9==999.3888:@;9:A=A?9<A>>A=B9;;;:;/9////;+//;;.?;2//0;3;3<;<3;7>499:@=AA@@@A@@@;:6:ABCACB@@@@:@:?@B<@@C<AA=A>B>AD=B>BABBB;;6;A@@6:;:A?@@@C??>>?4//)/)////79;95>99.92:9299,4@@>:;A.99>>0////99;/44)490/0)/7.7/65<>>066>>=46553
@N9IO0:00783:05879
TACGTAAGGGGCAAGCGTTGTCCGGAATCACTGGGCGTAAAGCGCACGTAGGCGGTGCAGCAAGTCAGGGGTGCAAGCTCTGGGCCTAACCCAGAAACTGCCTCTGAAACTACTGTGCTTGAGGGTCAAAAGGGGAAGCTGGAATTCACGGTGTAGCGGTGAAATGCGTAGATATCGTGGAGAACACCCGTGGCGAAGGCGGGCTTCTGGTTGACCTCTGACGCTGAGGTGCGAAAGCTAGGGGAGCGAAC
+
@@AB@>:>A@7BA69;@A=A;@.<.9<AABBDCF?ABBDC>CAB@CCBA=;67819@<?@AA=??A@@@A6@@@A=A@;;;BA.;.55.5909==>6>AAA6?99595)5<;<@C@@@C9BAA<2<4944&444&3288AD?D?B@BCDD@>>?@A::399==5<>;;>AACBBBBBB@<?==8999@5??A==?>5;5;<>19818AA8=7;:B?999>BB900///)/777DD588<8888'59;::45
@N9IO0:00785:05872
TACGAAGGGGGCAAGCGTTGTTCGGAATTACTGGGCGTAAAGGGCGCGTAGGCGGCTTACCAAGTCAGGCGTGAAATTCCCGGGCTCAACCTGGGGGCTGCGCTTGATACTGGTGAGCTTGAATGCGGGAGAGGATAGTGGAATTCCCAGTGTAGAGGTGAAATTCGTAGATATTGGGAAGAACACCGGTGGCGAAGGCGGCTATCTGGCCCGTTATTGACGCTGAGGCGCGAAAGCGTGGGGAGCAAACAG
+
AAB;;7;BBB2AA5>:;;?BB@CC<C@C@CBBBH?;;;BD0:505<:;???:C=:BC;CD>A<?AB:94:8:@BD<C?BB<AB<A9:88B:BBBBB1ABBAABB???@BAA@?A@@BBD@BB?AA???7>>>>:>ABABB=@=@?DC=@AA@??@<>;>BBB>B?B@====A;;4;>3<25:297<6;7:<4966-2+57+228555?=AC688:<;9;:;888:;94::;;;=1=688>@@2???AA9A66
@N9IO0:00797:05875
TACAGAGGTGGCAAGCGTTGTTCGGAATTACTGGGCGTAAAGGGCGCGTAGGCGGTCTTGCAAGTCCCGTGTGAAATCCCTCGGCTCAACTGAGGAATGGCACGGGAAACTGCTTGGCTTGAGTTCGGGAGAGGGAAGCGGAATTCCGGGTGATAGCGGTGAAATGACGTAGATATCCGGAGGAACACCGGTGGCGAAGGCGGCTTCCTGGACCGACACTGACGCTGAGGCGCGAAAGCTAGGGGAGCAAACGGG
+
CCC:;:C@B@=><8=<<=;?>7AC?B9B7<@@@?9@999:0:<1:9><@;;5;;5<BB>BBB?BBDK?BBCBBBI>BAC>B;;8;BBA@BD@AA@C@CC@BA>==7>?9@@BA?=?19;57<8:294;(455==2;;<54055:7;;<<390//779@;>@==0=955ABBB@@@BA@B@BB797:A@<A?;;8;AB@DACC?@@=@<@@>BB@BB@AABBCBCBBB;;8;BAAAB:;;BBBDD;CBCCC>CCC>
@N9IO0:00809:05886
TACGGAGGGGGCGAGCGTTATTCGGAATTATTGGGCGTAAAGGGCGCGTAGGCGGCTCTTTAAGTCAAAGGTGAAATCCCTCGGCTCAACTGAGGAACTGCCTTTGAAACTGAGGAGCTTGAGTCCGGGAGGGGGTAGCGGAATTCCCAGTGTAGCGGTGAAATGCGTAGATATTGGGAGGAACACCAGTGGCGAAGGCGGCTACCTGGACCGGAACTGACGCTGATGCGCGAAAGCGTGGGTAGCAAACAG
+
BAA@<@BBAB2A?9;9;;>BD?CC@C@C=?@@DE>????@9??9?BADB@@;77199:9A;A6::@@@9@?AABD>@@@9@A@=AC@@<AABBB@C@CBCB@DE<@@@<ABBBC@ABAB?BB@@D69:69B=>?+>BBA@=@=B8B><ABAAABABB<>884/4@=A@BBBBBB>BB<B=7B?CCB@BCBB?BBB?C?87189=@=@A;>>=@7:5;9;?B>>>@@?;:=AAAA7==9::@6;;>BAD6=7:
@N9IO0:00811:05878
TACAGAGGGTGCGAGCGTTGTCCGGAATCACTGGGCGTAAAGGGCGCGTAGGCGGCCTACTAAGTAGGGGGTGAAATCCTGCGGCTCAACCGCAGGGCTGCCTTCTAGACTGGTAGCTCGAGCACAGTAGAGGCAGGTGGAATTCCCGGTGTAGCGGTGGAATGCGTAGAGATCGGGAAGAACATCAGTGGCGAAGGCGGCCTGCTGGGCTGTTGCTGACGCTGAGGCGCGACAGCGTGGGGAGCAAACAGG
+
BBB@@ABB=BDA???>??;?@@?B>A755>A@?>8?99:A;AB=@A?BB>@;00)03=;97;6;@AAACC2BBCD<BB>@@@A=ACAA>B<@?::9/::::?B?B??@A@@?90000=>>???BBDDCB@@@@@@A@DG@C?B>BE>G@@@AAABB?BB?B>AAAA:::AA??@AC=B?AA?BBBCDBBC@BBB;;9;C?B@CCCCBB>BCCC@CBBBBBAA;;:;9>@;;:AAAA>>=??49:@BB;@@@;
@N9IO0:00811:05898
GACGGAGGGTGCAAACGTTGTTCGGAATCACTGGGCATAAAGCGCACGTAGGCGGTGCACTAAGTCAGGTGTGAAAGCCCCCGGCTCAACCGGGGAATGGCATCTGATACTGGTGTGCTCGAGGACGGTTGGGGTGAGTGGAACTCCTGGTGGAGCGGTGAAATGCGTAGATATCAGGAGGAACACCGGTGGCGAAAGCGGCTCACTGGGCCGTCTCTGACGCTGAGGTGCGAAAGCTAGGGTAGCGAACGGG
+
BCCC?BBE>A@ADF>CCC@BCADD?B99:AAABB;@?9;;0:<=AB=AA@A=990:@??@:98:BAAA9:9BDCA9:99:9):;<@?@?B<??<2?=;;5;@@A@@@BBBBC?BB@@@AAACC@BBB=B5;;;.:A@@@@4959;B@BB?AC@@@@D@A@@D=;9;B@@@CCBBCBB=<;.9.555>C=;;6;>A<4=<A>@@@BCCCH>C@CCBBADBC???BA@><949?@A9ABAAAA6;;ABAB@BBI?
@N9IO0:00813:05869
TACGAAGGGGGCTAGCGTTGTTCGGAATTACTGGGCGTAAAGGGCGCGTAGGCGGTGTGTCAAGTCAGGCGTGAAAGCCCCGGGCTCAACCTGGGAACCGCGCTTGAGACTGGCACGCTAGAGTTCGGGAGAGGATGGTGGAATTCCCAGTGTAGAGGTGAAATTCGTAGATATTGGGAAGAACACCGATGGCGAAGGCAGCCATCTGGACCGACACTGACGCTGAGGCGCGAAAGCGTGGG
+
>9;5;6:>B>1==CCBBB>@A>@B=A=A<@@@AD=;;<;;6:A>C?=BBBC?@B=;;;CCCGACAA@B>ABCCCC;@A>>+>@/:5;:397944)43939>>>>7???@9557;;:AC@;4499.//;1:;00+/9:;:=8;5=187(3;8899;00(/89:.:055;<<<=;;033(43993:88.444559<<7;5/00/)/6///66647///::?@B@000//(//338808773333
@N9IO0:00804:05917
TACGGAAGGTCCGGGCGTTATCCGGATTTATTGGGTTTAAAGGGAGCGTAGGCCGGAGATTAAGCGTGTTGTGAAATGTAGATGCTCAACATCTGCACTGCAGCGCGAACTGGTTTCCTTGAGTACGCACAAAGTGGGCGGAATTCGTGGTGTAGCGGTGAAATGCTTAGATATCACGAAGAACTCCGATTGCGAAGGCAGCTCACTGGAGCGCAACTGACGCTGAAGCTCGAAAGTGCGGGTATCGAACAGG
+
BCCC@C7<7;A<?C;A;;69>@=B?BDC>CC?BB6::7;B=CF>CCCCCDC@C?B@BCBB=A>ABBABB?@AAEE>CCCBAA@@@@BA@ABBD;;:BBAAABBAAABB@CBA5993:>B=A9::?:::DCCB=B;;;/;?<?8@:>@CC@CCBB@;;9;BCC>CBBB>AAAAA@CB@?@?BC?ABC?DBB=??BB<?=?AAACBBBBB?@@@@@C?B:;;;;;AAA;@?A;65>4;;==@@7=??>;;7;;;:
@N9IO0:00765:05971
AACCAGCACCTCAAGTGGTCAGGAGGATTATTGGGCCTAAAGCATCCGTAGCCGGCTCTGCAAGTTTTCGGTTAAATCCATTTGCTTAACAAATGGGCTGCCGAAAATACTACATAGCTAGGGAGTGGGAGAGGTAGACGGTATTCGGTAGGAAGGGGTAAAAATCCTTTGATCTATTGAGGACCACCTATGGCGAAGGCAGTCTACCAGAACACGTTCGACGGTGAGGGATGAAAGCTGGGGGAGCAAACCGG
+
;.:7A@@CC?BBB?AAC@CCCD@CC@CC>AA?CF?D?@AE>BBBBA;@>?@@5;6;@@@@@A;@???5>@<@6::8;C@CCE>@@A@B?BCC>CDC;?:<;5:=CD6@@ABBCBBBCBA@@@:>?>@@:@CAA>BAAABD?D>?;@@<@BD?C@ACC3;;;;;'<;6;?4A<@@AAA=A@?=AB?AA?A@@=;><?4:4:CCDAAAB7=DC@BBBBA=@@A:93=D877(7<8<<39;73999(9777<3>583
@N9IO0:00765:05984
TACGGAGGGTGCAAGCGTTGTTCGGAATTACTGGGCGTAAAGAGCGTGTAGGCGGCCGATCAAGTCCGGTGTGAAAGCCCGGGGCTTACCCCCGGAAGTGCCGCTGGAAACTGGTCGACTAGAGTATGGGAGAGGGAAGTGGAATTCCTGGTGTAGCGGTGAAATGCGTAGATATCAGGAGGAACACCGGCGGCGAAGGCGGCTTCCTGGACCAATACTGACGCTGAGACGCGAAAGCGTGGGGAGCAAACAG
+
BBBB?BDE=CBBB?B:;;@BBACCAC@C?A?9:9.9>9;;0;@AAAABBBA=AA<@<?AA;;8;;C?C=;<;;;C>CDF<AAA.;;>00000*0+-06---(////49:.799499555CDBAA@@;;;0;A??@;@9?@B>A=@=@?BB?BBBAA@A?ACCD><<;CCBBAB;;;BB=@@=@=@AA=AABB?B;927:;;67717139-33282899?;==>?:0000/8//3803333333&4:888088:
@N9IO0:00767:05981
TACGTAGGGTGCGAGCGTTAATCGGAATTACTGGGCGTAAAGCGTGCGCAGGCGGTTATGTAAGACAGTTGTGAAATCCCCGGGCTCAACCTGGGAATTGCATCTGTGACTGCATAGCTAGAGTACGGTAGAGGGGGATGGAATTCCGCGTGTAGCAGTGAAATGCGTAGATATGCGGAGGAACACCGATGGCGAAGGCAATCCCCTGGACCTGTACTCACGCTCATGCACGAAAGCGTGGGGAGCAAACAGG
+
>@B@:;;;7::5@:@@55.5.59<7<.616<>>>7966>@4;;C@@;@@AA4443939::AA>A@>?@:699?>=0;;<<2>=583336;6;<<5;6=14444;::::>8888;9<8875557688?167<:>:<:.<995;)-(-2655,,,---4456890>?<;9787555222,2238,//:*//995:<=7;6;;/33;;.;;6::4:9933/666/////66799877.7:55566+22266)..63
@N9IO0:00769:06008
TACGTAGGGGGCTAGCGTTGTCCGGATTTATTGGGCGTAAAGAGCGCGTAGGCGCCGAGTAAGTCCGACGTGAAATCTGGAGGCTCAACCTCCAGCGGTCGTTGGAAACTACTCGGCTAGAGTCCGGAAGAGGAGAGTGGAATTCCTGGTGTAGCGGTGAAATGCGCAGATATCAGGAAGAACACCGATGGCGAAAGCAGCTCTCTGGGACGGTACTGACGCTGAGGCGCGAAAGCGTGGGGAGCGAACAGG
+
BCCBCCCCCC5CCCCDCE=;;;9?;;;;.;B>CB>AAACC7>:::9;=<??;;;4.4=9:?9<?B?BBBAA@DD=:;;CBCC@BBCC?C>@A=AAAB?CBBA50+0>3>000>AC=@@BBBBAB@B5<5;:;4;===;=<>9>=C=AB??@@AABB?A???9?BAABB???BAAAA=A=AA=ABB>@@CC=?;;;0;@@AABB@AACD>BAA?BA@@9:9>?@@?@=@B@@@D?;;<BCEE;DBB;;5;@A=
@N9IO0:00779:05994
TACGGAGGGGGCTAGCGTTGTTCGGAATTACTGGGCGTAAAGCGCACGTAGGCGGCTTTGCAAGTCAGAGGTGAAAGCCCAGGGCTCAACCCTGGAATTGCCTTTGAGACTGCATCGCTAGAATTGTGGAGAGGTAAGTGGAATTCCGAGTGTAGAGGTGAAATTCGTAGATATTCGGAAGAACACCAGTGGCGAAGGCGACTTACTGGACACATATTGACGCTGAGGTGCGAAAGCGTGGGGAGCAAACAGG
+
9>9905A==>+@GDCCBA<@@>AB?C>A>@@@@C>@@@BB:@@BBB;;;CC@BC?BBB9B00,0>>>>AB<@@BB<ACC=@A@9@>>@;@@:AC>A>A@CC@CG=CBC@;;;;A@?@;;;CC=A????;@AA@6=:5@00)/15060/////7//4:59988(4.4::8:5549377)/)/8)//93:944.4495:4555;<8=CB@=BAA@@BBB=BB<BA@A@@<@@BA@@:AAB@@@@8@BBBE=AAA@
@N9IO0:00795:05993
CACGGGGGGAGCAAGCGTTGTTCGGAATCACTGGGCGTAAAGGGCGTGTAGGCGGTCAGGTAAGTGGGATGTGAAATGCCCCGGCTCACCCGGGGACCGGCATCCCATACTGCTTGGCTTGAGTACGGGAGAGGATGTGGGAATTCCTGGTGTAGCGGTGAAATGCGTAGATATCAGGAGGAACACCGGTGGCGAAGGCGCACATCTGGCCCGATACTGACGCTGAGGCCGCGAAAGCTAGGGGAGCAAACGGG
+
BA<;::::%944A6B@@@>BB<C@<E;99EBBBD>:;<BC:CC?CCFBB?>:9:4;AB@@AA5@;;4)5B@AABB=;6;DD9D?B><@@D:@@=3<<+0+/0///)4>995>>>5;7@C9A<:>;<<=4;<BA8BB@?;>7>:=:B?BB?@@>@?8949?>?9==?A:::99>?>>>?A?=A?>??=A>@@<A99.36:>:7839>:;3<;3575555555553333(.(.357;+8:??>?A69:8BC<ABC5
@N9IO0:00810:06003
TACGAAGGTGGCAAGCGTTGTTCGGATTCACTGGGCGTACAGGGTGTGTAGGCGGTTTGGTAAGCCTTTTGTGAAAGCTTCGGGCCTAACCCGGAAAGCGCAGAGGGGACTGCCAGGCTAGAGGACGGGAGAGGAGCGCGGAATTCCCGGTGTAGCGGTGAAATGCGTAGAGATCGGGAGGAAGGCCGGTGGCGAAGGCGGCGCTCTGGAACGTATCTGACGCTGAGACACGAAAGCGTGGGGAGCAAACAGG
+
@?A<;5;4;@=@@:>:;;?BC@CG?AB?AAACBC=AA:96BCC>AAABBBB?BG@CC<C@CB@BC@DHD<;;;DE6BCC?BBC<?=@C@BK>G?BB=BAAAAA????2=:::A>AA?AAABBB?BBBC=AAAB???@BBB?E999:C>C=@@AAA::9:CCC<@@BB@>?>:97787*9@=B@B?B@D@??>?DE@B?BC@CCCAAAB>B<@@BBBAA@BBBBBBBBBAAA;;<0:@@?>@@7>AAAB<AAA=
@N9IO0:00776:06016
GACGGAGGGTGCAAACGTTGTTCGGAATCACTGGGCGTAAAGGGCGCGTAGGCGGATCTGTAAGTCGGGAGTGAAAACTCGGGGCTCAACCCCGAGCCTGCTTCCGAAACTGCAAGTCTTGAGGACTGGAGAGGAAAGTGGAATTCCCGGTGTAGCGGTGGAATGCGTAGATATCGGGAGGAACATCGGTGGCGAAGGCGACTTTCTGGACAGTTCCTGACGCTGAGGCGCGAAAGCTAGGGGAGCAAACA
+
A@@@;99:4;A@BG>ABB9;;<A@=@=ABAABBB;???@@9@C=@@@CBBB?BC?B8::>??;?@A@C>D@@9998-9=@A@A9A???>BAA8A:;:?BBBB?B?BBB=B;;;B?B@@@>B@@=@@AB?BBCC?BB>BCC@B@B@CE=C@BB:;:AA?AB@C?AACBBAAB::<;;;0;D?C@CB@;;5;;5;@A;A<AABBCC=CBB>@ABBD@B@CDCAAACBAA>;;;?@@6@AA?@@@7@@A@C;A;
@N9IO0:00776:06033
TACGGAGGGTGCAAGCGTTATCCGGATTCACTGGGTTTAAAGGGTGCGTAGGAGGGCAGGTAAGTCAGTGGTGAAATCTCCGGGCTTAACTCGGAAACTGCCGTTGATACTATCTGTCTTGAATATCGTGGAGGTGAGCGGAATATGTCATGTAGCGGTGAAATGCTTAGATATGACATAGAACACCAATTGCGAAAGGCAGCTCGCTACACGAATATTGACTCTGAGGCACGAAAAGCGTGGGGATCAAACAGG
+
695:59??;;95=9=;;>;@AA5<2465::/0/9(//(/9.66.7?B;4;@9@AA<ACD@CC?B;;;@@@=@;;9,:?9?=BB8AA7;:;@;;.95)5?5:455.5<==ABB@;65AA=044.94949998;;2:::95B=B?BA@A:;;;B9;;@?;?900+0//75788884448;?=::6>><6:66*/////(/169;334=<<;7:0//)-7:)-/?:=9;<<;9878988&79:@B==1;5:9>55:5<
@N9IO0:00782:06034
TACAGAGGGTGCAAGCGTTAATCGGAATTACTGGGCGTAAAGCGCGCGTAGGTGGTTTGTTAAGTTGGATGTGAAAGCCCCGGGCTCAACCTGGGAACTGCATCCAAAACTGGCAAGCTAGAGTACGGTAGAGGGTGGTGGAATTTCCTGTGTAGCGGTGAAATGCGTAGATATAGGAAGGAACACCAGTGGCGAAGGCGACCACCTGGACTGATACTGACACTGAGGTGCGAAAGCGTGGGGA
+
@BC99;DD=@@??499==:@;@A@?B6;5:A@@A<@A>?B6;;:;B@CBAA=;:7;C9CB7;7<@>B=BABA@AD7:;<<0:=6=;;A@B?BBD>D;>BAA@@@=@GE;CBC8=E?B?C:9:8:=@;7<?A@?;3?<;?A?C?BB=A??@@A???AB?C=?81933:>@AAA<@><9=17188>?A:==>=9<?A597:@?>>::68?044:=98:8788998888:6:9:?>?9994>;;;/7
@N9IO0:00791:06048
TACGGGGGGAGCAAACGTTGTTCGGAATCACTGGGCGTAAAGGGCGTGTAGGCGGCTGAATAAGTGGGATGTTAAATCCCCGGGCTCAACCCGGGACCTGCATCTCATACTGTTCAGCTCGAGCACATCAGAGGAGACTGGAATTCCCGGTGTAGCGGTGAAATGCGTAGATATCGGGAGGAACACCAGTGGCGAAGGCGAGTCTCTGGGATGATGCTGACGCTGAGGCGCGAAAGCCAGGGGAGCAAACGG
+
>>000000%///7:19/0)/9.4A7??BAA@@@B<ABCBC=BB<ACBBCCCABB@CDCB?9:6;BBB<CCCCBDC?BBBB.::0;>=949;)44)5;:@AAAACC;;;;AA;;2977;<<?ABBBBBBCBBBA6:;;ACB@D>@<??9@?@?ABBBB>A???9=A::9A?@?@A@<>6<<8<8966:>B>?:=BB9B9?===@@@@@>@7<;;<<<==;;555;=A=6;666;<25404:<</55<<?9999
@N9IO0:00800:06030
TACGGAGGGGGCAAGCGTTATTCGGAATCATTGGGCGTAAAGGGCGCGTAGGCGGCCTGGCAAGTCAAAGGTGAAATCCCTCGGCCCAACCGAGGAACCGCCTTTGAAACTGCAAGGCTTGAGGCCGGGAGAGGGTAGCGGAATTCCCAGTGTAGCGGTGAAATGCGTAGATATTGGGAGGAACACCAGTGGCGAAGGCGGCTACCTGGACCGGTTCTGACGCTGAGGCGCGAAAGCGTGGGGAGCAAACAGG
+
A@BC>@?@@@0AC>A@@@>BA>BC@C@BB;;79>6CCGCK>BC>CA@BA<<800*05<789C=A@BBA<A?A@@@;@AC;AAB9AD>C@D?BAA>@?B=AA=AB=CAD@EBBBC@C@AA=@;;8;@DD<@@BAA7;;CAA>A?B?AB=@A@@@@???=@???8?B@@@ABB@@A;??:?>?C=BBB?BBAA?CCD?B>??6>>??::?<??=D=C:><8:?;;;CCB?BBB?@@;?@ABBBB9AACAA=A@>>
@N9IO0:00802:06050
TACGAAGGGGGCTAGCGTTGTTCGGAATTACTGGGCGTAAAGGGCGCGCAGGCGGCTTTGTAAGTTGGGCGTGAAAGGCCTGGGCTTAACCCGGGAATGGCGCTTGAGACTGCAAGGCTCGAGGACGGAGAGATGTGATCCAGTGTAGAGGTGAAATTCGTAGATATTGGGAAGAACACCGGTGGCGAAGGCGGCCATCTGGACCGTAACTGACGCTGAGGCGCGAAAAGCGTGGGGAGCAAACA
+
BABB@;?@??0AA:;9BB=AB?BC@C@C?A999D99:::;6;C<BBBBABB@AA?ABB=CCD>AB?BB<BCCCCC>C?B?BCE>BB@C@DC>BB<A?@>;>?:95:@@@AA;:;=@=;88700)//-(--,-,,,,-/3/)---------(-48;1<7555=;;>A@=@A;?;=?>999<@;@@=@@@=@?BB<@7;:ABB?CC8:;A?@@@?AA9:9??;;;99999*9<<<<>>+55:99099
@N9IO0:00809:06037
GACGTAGGGGGCGAGCGTTGTCCGGATTCACTGGGCGTAAAGGGCGTGTAGGCGGTTATGTAAGTCCGGCGTGAAAACCCACGGCTCAACCGTGGACGTGCGTCGGAGACTGCATTGACTAGAGGGCGGCAGAGGCAGGTGGACTAGCGGTGTAGCGGTGAAATGCGCAGATATCGCTAGGAACGCCGGTGGCGAAGGCGATCTGCTGGGCCGATCCTGACGCTGGAGGCGCGAAAGCCTAGGGGAGCGAACCGG
+
<;A>=<<<<<,<?>><::5;AA@D>@A@BBBABB9@@???9?C9AB?@@BC@CC?C?BCAAA=AA@<@<9944777*73(39<7;<::4:7::=:=3333333886::<<<<555255;=4//77.//)/;779.///499)///<<<<8<</----(-/--(////://5;555=<::;)/)///)/6890600)/)0>>><9899AC=B?BCBB?AA>?::9:4:@<>>><::300)/9::;/9;<<=7;:>>
@N9IO0:00765:06096
GACGGAGGGTGCAAGCGTTGTTCGGAATACTGGCGTAAGCGCGGAGCAGGTGGTCTTTAAGTCCTTTGATGAATCCGGGCTCGAACTCCGATGTGCATAGGATACTGGAAGACTGGAGACTGGTAGAGGCGAGGCGGAAATTCCTGGTGTAGCGGTGGAATGCGTAGATATCAGGAAGAACACCGGTGGCGAAGGCGGCTCGCTGGGCCAGTTCTGACACTCATCCGCGAAAGCGTGGGGAGCAAACAGG
+
;:<<5;?>8>@;;5;AA@9;;@CC==,00///)/6//)/,,,,(,,,,,,550/444)437//)/7)///;;)//:=;16--,,(,,,(,,/9//39899;93343:5<055;AB9:>A??>5:::::.4444.4<.55)57<4;;9====<<<;B;6969999443655----(-(-8099=7<054.496161/0)///8888908388:5:88837733333-33::;3;999999+33333(3885
@N9IO0:00766:06105
TACGAAGGTGGCAAGCGTTGTTCGGATTTACTGGGCGTACAGGGAGCGTAGGCGGTTCGGTAAGCCCTTTGTGAAATCTCCAGGCTTAACCTGGAACAGTCGGAGGGGACTGCCGGGCTAGAGGACGGGAGAGGAGCGCGGAATTCCCGGTGTAGCGGTGAAATGCGTAGAGATCGGGAGGAAGGCCGGTGGCGAAGGCGGCGCTCTGGAACGTTTCTGACGCTGAGGCTCGAAAGCGTGGGGAGCAAACAG
+
A@@>@<A8@?9@A5;;9=4??:?B=>??7?AAAA=@?@BBBBB=@@@A@@@@BB?C?BB@CD>@AB>BD>CBDGG?ICCC@;;9;=9=:@<>=<?9;@@A<<8<<<<2<=><<9<>6<<<>;:8:<==4:::9499==88282?48=5=6<::;A??9>;?:4?B@<<CAAA@::==6==7=7=8=8>7<<7;==7=8::6:::9988,3,399918899;:88888288;===3:337<;;0;;?BB=AA@
@N9IO0:00785:06088
CACGGGGGGAGCAAGCGTTGTTCGGAATCACTGGGCGTAAAGGGCGTGTAGGCGGTCAGGTAAGTGGAACGTGAAATCCCTCGGCTCACCCGAGGACCTGCGTCCCATACTGCTTGGCTTGAGTACGGGAGAGGATGGAGGAATTCCTGGTGTAGCGGTGAAATGCGTAGATATCAGGAGGAACACCGTGGCGAAGGCGTCCATCTGGCCCGATACTGACGCTGAGGCGCGAAAGCTAGGGTAGCAAACGG
+
BCBCDDEG(?@?A;@B;97;?:@B:CBCCAAAA@:@BBBB>BC>CCCCCCB?BD?@B@A=@<:CED;A;<<:;;4):::4;DD@BABBDI?CCC?A;7>@?@@@>3?BAC@=<<,0-0@<@ABAC???7>?AB>ABB<???B?B?B@CB@BBBBBDB?B:9839A?@ABBAA@?=::5;;=@<<<@,00<8<>?1959???9=>???;?C:@?BA@::9=99;@@A?@@@BAA9@<>>>?;>998A?8899
@N9IO0:00798:06081
TACGGAGGGGGCTAGCGTTGTTCGGAATTACTGGGCGTAAAGGGCGCGCAGGCGGCGGTTCAAGTCGGGCGTGAAAGGCCTGGGCTCAACCCGGGAATGGCGCTCGAGACTGGACTGCTGGAGTCCGGGAGAGGATGGTGGAATTCCCAGTGTAGAGGTGAAATTCGTAGATATTGGGAAGAACACCGGTGGCGAAGGCGGCCATCTGGACCGGTACTGACGCTGAGGCGCGAAAGCGTGGGGAGCAAACAGG
+
AABB<@@BAC5CCCCCCD?AB>BCBC@D@BCBDB:?@@BB=BH>AAABBCC?AC?9;9;?CC@BBBCG>B;;;CC<?;@>99958AAA<?A.:8/717<6??:AAA????@@<@@@@@AA@BACC@CC=BB@@<@BC>@?=@>B>BB<CBBCBBB;;9;CAC<B>A@BBBBBBC?BB=B?AB?:::<@@@@=@@@;>;::3:6:9CCC=???B?ABCB@>?BCB?>?>A@@AAA4:;@?@AA5@A@@@9@AA<
@N9IO0:00807:06062
GACAGAGGGGGCAAGCGTTGCTCGGAATTACTGGGCGTAAAGGGCGCGTAGGCGGGATGGCAAGTCAGTCGTGAAATCTCTCGGCTCAACCGAGAAACGTCGGCTGATACTGCCGTTCTTGAGGGATGCAGAGGAGACTGGAATTCCCGGTGTAGCGGTGAAATGTGTAGAGATCGGGAGGAACACCGGTGGCGAAGGCGGGTCTCTGGGCATCTCCTGACGCTGAGGCGCGAAAGCGTGGGGAGCAAACGGG
+
===:59=:::+>D@DAAA@ABCCE?C?C@DCCCH?;;;HC>CC>CBBBB@A=@@A8;;;>BB?BBB@A@CBBBCD>BBABB;:8:BBD@C@CA@@A<;9:BD@GAABBCA@??2::<9939;??8?A@:::AC=@AA@A@<@>@;@@;@?ACBA@BB=::9D=AAADBBBC::9??=6?>;?=;;;=A>;;7;AB?D@CBC>BBBBBEC=;;;ABC8<;ABB@?:::29==>AA:A>=8;;;,///9;//944
@N9IO0:00808:06084
GACGGAGGATCCAAGCGTTATCCGGAATTACTGGGCGTAAAGAGTTGCGTAGGTGGCATAGAAAGCAAGCAGTGAAATCAATACGGCTCAACCGTGTGCCCATTGTTTGAACTCCTAAGCTAGAGCACAGTAGAGGTACCTGGAATTCCCAGTGTAGGAGTGAAATCCGTAGATATTGGGAGGAACACCGATGGCGTAGGCAGGGTACTGGGCTGTTGCTGGACACTAAGGCACGAAAGCGTGGGGAGCGAACGG
+
ABBA=AC>@CC4929:99:@@@=AAD@C?BCBBG>;<;DE?C;;;?B@@@00+00,0>>=@CE>BBC:@;;9:9990700)-8..*089>-818<9777;5;85:::(49.499344.4:444444;<<<<:<00)///)/:5;7A7;;39;9;955.5<<:<<049.44=88::<7<<6;:69498:039;;+////3-34393;:888>6:?<:68=//(///:66(/(3//0/;2;;33388.7?><<3333
@N9IO0:00767:06112
TACGTAGGGGGCAAGCGTTGTCCGGATTTATTGGGCGTAAAGCGCGCGCAGGCGCTCGCCAAGTCGGTCGTGAAATCTCTCGGCTCAACCGGGAGGGGTCGGGCGAAACTGGCGAGCTTGAGGTCGGTAGGGGAAAGCGGAATTCCCGGTGTAGTGGTGGAATGCGTAGATATCGGGAGGAACACCAGTGGCGAAGGCGGCTTTCTGGACCGAAACTGACGCTGAGGCGCGAAAGCGTGGGGAGCGATCCGG
+
DB;;;<;;;;$4<.55@@=;==9B8@CB6>A:>>4<95;:)5555999>><8<96:@@@@D?AA;;57;9>=;;4;=;<<::47933,33::18888+:88=4999919;:7;=<<AD@CBB?BBB?>>>>>2>>6<<>9<9<:>>8@;@A=<<;;7;<8<9=CCCBBBBA999@A8>@=?:@BA8@@;;6:AB=B@CB?;;;0:?@;@@?BCC>BB???@@@@994:B??>C;AAAAACC9:9BA@AB>@;
@N9IO0:00769:06152
TACGGAGGGTGCAAGCGTTGTTCGGAATCATTGGGCGTAAAGCGCGTGTAGGCGGCTTGGCAAGTCGGTTGTGAAAGCCCGGGGCTCAACCCCGGAACTGCGACCGAAACTGCCTCGCTAGAGTCCCGGAGAGGAAGGCAGAATTCCCGGTGTAGGGGTGAAATCCGTAGATACCGGGAGGAATACCGGTGGCGAAGGCGGCCTTCTGGACGGTGACTGACGCTGAGACGCGAAAGCGTGGGGAGCAAACAGG
+
ABA@>@@C<;;;A>B:9;=BB=CE@C8:99:-33(39333(3388;::;CC;>>:>?8<8<=:<<<>8=.45555)5:<09;;055<<.555&36;-4444<:96;9;1:///)/778==<99444)5599::-3-4.3:8828-44(4588:;<>>/;;99.77)//://3::-33(34.43::<7<059.99=.4.4:5;:@:>BB?@@C@BAAACAAABBCCBBAA@@::9/::9:ABC5;::CE>BBB;
@N9IO0:00774:06146
TACAGAGGGTGCGAGCGTTAATCGGAATTACTGGGCGTAAAGGGTGCGTAGGTGGTTTTATAAAGTTAGGTGTGAAAGTCCTGGGCTTAACCTGGGGATTGCGCCTAATACTGTGAAGCTAGAGTCTTGTAGAGGAAGGTGGAATTTCCGGTGTAGCGGTAGAAATGCGTAGATATCGGAAGGAACATCAGTGGCGAAGGCGACTTTCTGGACAAAGACTGACACTGAGGCACGAAAGCGTGGGGAGCAAACAGG
+
BBBCB;;;09==?==<??3:39<?9??A<@>=>>7>?:BA9??373344::7;;7;::+:499)4;7440495;@@2=;;2:94)49397<74444&/:)////)//5:@B;9;9=<:557//////57775--(-(-(--(-07;39696:::555549;===3;555:5:4;;>44.4.48>=AAB@?:<B?AAA@G?A@A383,39=5:BDB>BBBBBBBA9?@::0:=?AAC?CCA>=??5?@@@@9@:99
@N9IO0:00774:06150
GACGTAGGGGGCCAGCGTTGCTCGGAATAACTGGGCGTAAAGGGTCCGTAGGCGGTGCAGCAAGTCGGGAGTGAAATTTCTGGGCTTAACCCAGAATCGGCTTCCGAAACTGCTGTGCTGGAGTGCGAGAGAGGCGAGTGGAATTGCAGGTGTAGCGGTGAAATGCGTAGATATCTGCAGGAACACCAGAGGCGAAAGCGGCTCGCTGGATCGCAACTGACGCTGAGGGACGAAAAGCTAGGGGAGCAAACAGG
+
@AABCBCCCC1C?AAAAA>BCBBB8@8BB>BCDD=AAABC=BC=BA=AA@@;00*000@@@C?BBCEC<AA???919;19::=1;@+0,/9/99@=BBB?BB?A?ACH?ECCCCCCCB;;6;;;@AACBBA;;7;B@@@C=?;@=@@AA?AABB;;;<@???9@@@@@@@A@@;;;@BBC@FBCGC?DB;;2;9;9/9=@;>?ABBBB>;9::CC=B:99>>?@AABC=BB????.<;=<;?=-78=<;7?@@@
@N9IO0:00776:06140
TACGAAGGGGGCAAGCGTTGTTCGGAATTACTGGGCGTAAAGGGCGCGTAGGCGGCTTATCAAGTCAGGCGTGAAATTCCCGGGCTCAACCTGGGGGCTGCGCTTGATACTGATGAGCTTGAATGCGGGAGAGGATAGTGGAATTCCCAGTGTAGAGGTGAAATTCGTAGATATTGGGAAGAACACCGGTGGCGAAGGCGGCTATCTGGCCCGTAATTGACGCTGAGGCGCGAAAAGCGTGGGGAGCAAACAGG
+
CCC@@<@AAA3BC@CBBC?BC@CC9C@B>CCCCC>BBBCF=BB>BBAABAA?:97:C?A@??;@@A@@8???BDD=B?CC<??7??BB@C?AACCC3BBB??>B=@@@??>?@@???BC@BB?BBBBE=CCCC@CCBB@@<=<?299/:==@@@A@@=@A@@=A?ABABBBCCC@CC9?:9:3999<B<;;6;@A=A=AA?;;;BBBB=@@;@BC@C?BBBB@@@A@;@@;;;;;*;==?>@@4>494;2;555
@N9IO0:00803:06135
GACAGAGGGTGCAAACGTTGCTCGGAATTACTGGGCGTAAAGCGCGCGTAGGCGGGTCGGAAAGTCGGGTGTGAAATCCCTGGGCTCAACCCAGGAACTGCATTCGAAACTTCCGATCTTGAGTGGTGGAGAGGGAGAGCGGAATTCTCGGTGTAGAGGTGAAATTCGTAGATATCGAGAGGAACACCAGTGGCGAAGGCGGCCTCCTGGACACTTACTGACGCTGAGGCGCGAAAGCGTGGGGAGCAAACAGG
+
BFC@@@DG=BB>>=5;771:9<=@;@5:79BCCC>@??AB7>898?>A?@?<@AB=BBB>AB9AA@@A9A@>;:;):BB;AAA6AA@;8<<6=C@C<DDBBBB@BBBC=AA>B>;;;;;8<;BCCADD@BBBBB=CCCDCD@C@C?BABB?B@@>:::5::;;4;=BCC@A?BBBDBAC@@<@7B@C9;:BC8<@=05095045;>=@A>;;;CC7;=CBBBCB@@@@;;9449909@>@@@A7@@@@G=CCCA
@N9IO0:00767:06184
TACGAAGGGTGCAAGCGTTAATCGGAATTACTGGGCGTAAAGCGCGCGTAGGTGGTTCAGCAAGTTGGATGTGAAAGCCCCGGGCTCAACCTGGGAACTGCATCCAAAACTACTGAGCTAGAGTACGGTAGAGGGTGGTGGAATTTCCTGTGTAGCGGTGAAATGCGTAGATATAGGAAGGAACACCAGTGGCGAAGGCGACCACCTGGACTGATACTGACACTGAGGTGCGAAAGCGTGGGGAGCAAACAGG
+
44444.4;)44:;5;<<:6@6555.3-36::777*3>377*488;:::5;A?>C<B?ABCBB@CL@F@CC@<<<>6>=>>&560665>9?8886/6(-------6>>>2;;:::;43/9///99=>A=@A@@@C<AB=::3:;??6@;;44=44444.4977*7>789@@@@@?@@>A?B?B@CDC?BB@@<@A@3:49AAA?BB?BB??????AA:::??@@@@@E?CBB;<<0;@@@DHD:C@@@D=A@@=
@N9IO0:00768:06182
TACGGAGGGTGCGAGCGTTGTCCGGAATCACTGGGCGTAAAGGGCGCGTAGGTGGCTCACTAAGTGGCTGGTGAAATCCCGGGGCTCAACTCCGGGGCTGCCGGTCAGACTGGTGGCTCGAGCACGGTAGAGGCAGATGGAATTCCCGGTGTAGCGGTGGAATGCGTAGATATCGGGAAGAATACCAGTGGCGAAGGCGTTCTGCTGGGCCGTTGCTGACACTGAGGCGCGACAGCGTGGGGAGCAAACAGG
+
;CBB=BBB<BBBBBB@A@=@AC?B?B@BDABBBB=BCBBB?AG>CC@A@BFABC@BCB@B?B;AAB?BBB?BBBC=BBC<AAA:AA;@3444.4::.<@@B>A;@@@?@<00+/0)/;:9<A<BBCABA@@B?@AABDD?B@B@BB=B@BBABBCB?BB@B@BBBB??@AAA?=>>6>9??<@@?<????;?@A>A=A??499@???D>B?BB?CCBC;;;A??=@=?@?@@@@@;;;;;;.:@@BB7::B>
@N9IO0:00782:06170
TACGTAGGGTGCGAGCGTTAATCGGAATACTGGGCGTAAAGCGTGCGCAGGCGGTTATTTAAGACAGGTGTGAAATCCCCGGGCTTAACCTGGGAATTGCGCTTGTGACTGGATAGCTAGAGTGCGGCAGAGGGGGGTGGAATTCCACGTGTAGCAGTGAAATGCGTAGAGATGTGGAGGAACACCGATGGCGAAGGCAGCCCCCTGGGCCAGCACTGACGCCTCATGCACGAAAGCGTGGGGAGCAAACAGG
+
CBBBBBCD>::9BBB@@B=B?BBA@A-00=000+:6;CC=C;;;;;B@===996:@DDD>C?CCAAA>AA??>A9>>><2=>/972>9>;9;;9<@C@AABB?;C@BCCCC?BBBAAC<AAB66;B@A=:;;@@@A(BB?B?B?B?BB@@@B<;6;;?@C>6B@A;;<@<@<969B5;@=@<;;<@BCCC@<;;AC@CC;;9:9*5:<2<=B9::>=CA<:;29>:>>>=>:>@;@CBCBCC9A@@@B;BAC8
@N9IO0:00813:06165
TACGAAGGGTGCAAGCGTTAATCGGAATTACTGGGCGTAAAGCGTGCGTAGGCGGTTCGTTAAGTCTGTCGTGAAAGCCTGGGCTCAACCTGGGAATGGCGATGGATACTGGCGAGCTAGAGTGCGGTAGAGGATGGCGGAATTCCCGGTGTAGCGGATGAAATGCGTAGAGATCGGGAGGAACATCCGGTCGGCGAAGGCACGGTCCGATCTGGACAGCACTGACGCTCGAGGCACGGAAAGCGTGGGGAGCAAACAGG
+
BBB<;8;C<@A@B>AA;;7;:@B@7=3939::::/9;7;:-4<==??CAAA?@@=@?B@@8;6:<@<=DECAA;;)/0)/=;1@BBB8B8<==6=:=?9B;99C?CCCBCB@DBCCDBCCCCBBCG@CBCCB@A@?@DG?B?C=??9??A@===00+099::3::///////9:;<=8=<9<7443:28-5//55,,(,,,,,,(,,(,,,/59855565555//--------(-5//)/;)//5559;0;>=B@:6553
@N9IO0:00772:06252
TACGAAGGGGGCTAGCGTTGTTCGGAATTACTGGGCGTAAAGCGCACGTAGGCGGATATTTAAGTCAGGGGTGAAATCCCGGGGCTCAACCCCGGAACTGCCTTTGATACTGGGTATCTGGAGTATGGAAGAGGTGAGTGGAATTCCGAGTGTAGAGGTGAAATTCGTAGATATTCGGAGGAACACCAGTGGCGAAGGCGGCTCACTGGTCCATTACTGACGCTGAGGTGCGAAAAGCGTGGGGAGCAAACAGG
+
B@C@@;@?A?,??;;:BB@BB@CC?B<?<@:::D<9;;CB;BCBCB<;;CC?CC@CCCCF>CACBBBBBB6;;@B=AAB<A@A.99>848;;+96<,//<<7AC<@>@@@;;;0;;?>?@=@>B@;;5:;??@=?<;<<<9>9>=?;@899@?>@::8:BCC>C?@@?BAA@AA6;;<@>:@>@??:=>;;5;00+0900+0;;=@AA>AB?BB@CBAA@A@@CCCC?BAA;;::-;;BBBCI;BACDD=BBB=
@N9IO0:00796:06258
TACAGAGGGTGCAAGCGTTGTTCGGAATCATTGGGCGTAAAGGGCGTGTAGGCGGTTTGTTAAGTCATGTGTGAAATCCCCCGGCTCAACCGAGGAAAGACGCATGAAACTGGCAAGCTAGAGTACCAAAAGAGGGGGGTGGAATTCCCGGTGTAGCGGTGAAATGCGTAGATATCGGGAGGAACACCCGTGGCGAAGGCGGCCCCCTGGTTGGATACTGACGCTGAGACGCGAAAAGCGTGGGGAGCAAAC
+
BBC@@?BA;@A=>9<><<4::<@B5;599?>9>>5>=79:/8;1=:@AA@@?A?=?A7<=4859?BBABBB@@AC=CCCCC5B@BCDC@D@??@@BB?BBAA@?:;;A9A@A?BB9ABA@?A;8:8)///&//7::::%9=;A<B>AB=B@BBAAAAB?@A;=4666=<<<>;666@@8==:?:=BB?7CCE?B@@:>4=B4;<<<*;C9?<A:@@CBBAB@;;9BBB@??B<::;&;>>@?>>2<<?:;.8
@N9IO0:00798:06240
TACAGAGGATGCAAGCGTTATCCGGAATGATTGGGCGTAAAGCGTCTGTAGGTGGCTTTTTAAGTCCGCCGTCAAATCCCAGGGCTCAACCCTGGACAGGCGGTGGAAACTACCAAGCTGGAGTACGGTAGGGGCAGAGGGAATTTCCGGTGGAGCGGTGAAATGCGTAGAGATCGGAAAGAACACCAACGGCGAAAGCACTCTGCTGGGCCGACACTGACACTGAGAGACGAAAGCTAGGGGAGCGAATGG
+
@?@@ACC4;:578297486733-4.45@;;<:C>5DB::939BA@AAAA??;?A?A@CCC1@=@CC?BB?BBBBB;A@@4@@@5@?;C@DD>BB??@;B:BB=BB<AA3;A::5@:;A:B966:B@A9=;;;;*999>>;4@=BC=B?A?B>466A=8::::3:::;<<;;?955:8>>55904;;.:09@5:@@=4>>@;<;;AACCC>C@@@@?:BA>;;;;;:C@@@@@@@<A@@@@?@7@@@@A>@@A
@N9IO0:00799:06249
TACGGAGGGGGCCAGCGTTGTTCGGAATCATTGGGCGTAAAGGGCGCGTAGGCGTTCGGCAAGTCAGTTGTGAAATCCCTCGGCTCAACCGAGGAATGGCGTCTGAAACTGCCGAACTCGAGTCCCGGAGAGGGTAGCGGAATTCCCAGTGTAGCGGTGAAATGCGTAGATATTGGGAGGAACATCAGTGGCGAAGGCGGCTACCTGGACGGGTACTGACGCTGAGGCGCGAAAGCGTGGGGAGCAAACAGG
+
AABB?A@A?@,A=AA@CC@CCFAA9<AICAA6;;8;@BFG>CC?BBBCBBB>:997;;6AB=BBAABB8::CCC=@@@9@@@<@ACB?B=?<@:=:00+/::@BBCB>BAAA<AA;?BB?>?ABD>C?CABBE>A@A@D?B>B<@@;?AAABBBBC@BBBD>BBBCCA@@@CB?CC88838:>?>>?@??<A@@=@>??<@AAA@AA=ABBB<BBBCBCBB;;;;;5;;ABBB<BAB;;;;.;A;;;8;BB@
@N9IO0:00799:06255
TACGTAGGGTGCGAGCGTTAATCGGAATACTGGGCGTAAAGCGTGCGCAGGCGGTTTTGTAAGCCAGATGTGAAATCCCCGGGCTTAACCTGGGAATGGCATTTGGGACTGCAAGGCTGGAGTGCGGCAGAGGAGACGTGGAATTCCCGGTGTAGCAGTGAAATGCGTAGATATCGGGAGGAATACCGATGGCGAAGGCAGGTCTCTGGGCTGACACTGACGCTCATGCACGAAAGCGTGGGGAGCAAACAG
+
CECCCAAB=@BBA@A;594949=@;B00/<<<A<:;;CC=CCBB@@@B??<;;6;CC;FCD@ED?AA@AA?@B@<BBDD8BB<BA9F9B8BBB>B?BB?AAAD>CC<BB999@292:8:33733887:<@BB?AAA989A;>;A>AB<><A?=<<::;;;;:3::BBAAB?9:488<3::>A?>??;?::;7::B<A<@??=??>889:379=?5559755555887798766805;7:599.5227=/99=
@N9IO0:00807:06220
TACGTAGGGGGCGAGCGTTGTCCGGATTTATTGGGCGTAAAGAGCTCGTAGGCGGTTTGGCAAGTCGGGTGTGAAAATCCGGGCTCAACTCGGAGACGCCACTCGATACTGCTATGACTCGAGTCCGGTAGGGGAGTGCGGAATTCCTGGTGTAGCGGTGAAATGCGCAGATATCAGGAGGACGCCGTGGCGAAGGCGGCACTCTGGGCCGGAACTGACGCTGAGGAGCGAAAGCGTGGGGAGCGAACAGG
+
BA@@AAAABA0ABBBBBD;;;C>B5;;A0;;=B@:888BC>B@BAA;9:@A?BC@BG>B?BA;??999/99:?A@@3>=5::(4449;??::49A>=@?<?@;;>?::9A@A@A:8:@@?A:;;C?B?BCCCC9@@@@@@;@7?7<;>>;;;;<<<:59595)5<56:;<<<BA?<2,22(,,,*(,--(--/)/5::6;;;?BBCD>B@B?B>A:;599998879=A;@@>@C?@=<;;*999458;;;:
@N9IO0:00807:06230
TACGGAGGGGGCTAGCGTTGTTCGGAATTACTGGGCGTAAAGGGCGCGTAGGCGGATGTTCAAGTCGGGGGTGAAATCCCGGGGCTCAACCCCGGAACGGCCTCCGATACTGGACGTCTCGAGGACGGAAGAGGCGAGTGGAATGCCGAGTGTAGAGGTGAAATTCGATAGATATTCGGCGGAACACCAGTGGCGAAGGCGCTCGCTGGTCCGTTTCTGACGCTGAGGCGCGAAAAGCGTGGGGAGCAAACAGG
+
>B;;7;B>C>5CCBCBCC=AA=@@<@=A<AAA@A;@@AAB9AB<BB@BBCA?@B=A;;;@BB>CBCJJJM5DDBC<BAD/;;;.;@A@5;::*9:?>AA;A=>@9>??;;9929<=98::<@@?BA?>?=AAB?BA@@AC?B=9:988979>>;8887<@@B9?<>00///8888.334:=4;85557<@??;?>>9=<000<;;;>=:>>:>@@:??=?A<<?99918??8888&7333888+345<<5<<<7
@N9IO0:00765:06292
GACGGAGGGCGCGAGCGTTGTTCGGAATCACTGGGCGTAAAGCGCGCGCAGGCGGGCTGGTAAGTCGGGAGTGAAAGACCGGGGCTCAACCCCGGAGCGGCTACCGAGACTGCGAGCCTGGGGACCGGTAGAGGCGGGTGGAATTCCCGGTGTAGCGGTGGAATGCGTAGAGATCGGGAAGAACACCGGTGGCGAAGGCGGCCCGCTGGGCCGGGTCCGACGCTGAGGCGCGAAAGCGTGGGGAGCAAACAGG
+
;AAA?BBA=<B?A@@:5;6>>:>?<D:B;;9;;;0955EA26:;A?@BBCB@CCC>CDC;@B8?;9;4(4:?<8:3:3;5;;;.4;@?5:9:-47@ABC@C??@>A???@@@@A@>@;::::-;?<@>BABAA?ACC=BA@B=?=?F=A>CAA???A>AA<?=999B@@A?A>?9>:.71;;1>?>:C>@A<@@@,0+/:5>>7?AAA@8>:??8?A=????=;;77/7==>@A9>>@9:9:*9<=>@8?A>8
@N9IO0:00766:06279
AACGGGGGGAGCTAGCGTTACTCGGAATAATTGGCGTAAAGGGTGCGTAGGTTGTATTTATTTACATACATTTAAAGATAATAGGTTTAACCTTTTAAAAATGTATTTGATTATAGTACTAGAGTTTAAAAGAAGATTGGATCGTACTCTTAGTGTAAAGTAGAATTTGTTGTATCTTAAGAGGACGGTCTTTAGGTGTAGACACCATTTATAGTAAAACTGACACTAAAAGCACAAAAAGTATGGGGCGCAAAATAG
+
@3;9:4:4%4;?@@;;5;7AABBB?B?BB>B=B=BBBBB3;;3559<55516.55;;;6;@@8@@CBBB<;:6;E0;;A>;...).-(-(-(---&,,,,$-//889+//58==437733333333(3;;+3/05--(-(-5--/3399;-3333/66(////3-3:(33-44<::;:>9<AC<?@;8::;?466:=:9;;655=6;;@8>=;;5555&55:456=>>>>+44444444$4444::<.:::<<<+54;
@N9IO0:00778:06279
TACGGAGGGTGCAAACGTTGCTCGGAATCATTGGGCGTAAAGCGCACGTAGGCGGTCGGCTATGTCGGATGTGAAAGCCTCGGGCTTAACCCGAGAAGGGCATCCGAAACTTGGCCGGCTTGAGTACGGAAGAGGGTCTCGGAATTCCCGGTGTAGAGGTGAAATTCGTAGATATCGGGAGGAACACCAGTGGCGAAGGCGGCGATCTGGGAAGATACTGACGCTGAGGTGGCGAAAAGCGTGGGGAGCAAACAGG
+
9>>>3>?=849;AB=BCC99;>;A?B=BCB@6;9079333(3888;33333-3;2833-34//;///6;//0<@@9?>:B?A@8=;.4.49)44996;;)555549;;25626:>:@:=<8<9994447;7;<<=8;?BAA?AAD@ED:;7;B?A>@@<@?A@6;7;BABD;;0000=8=>;>;@BB=?==>.44;.4.44.//:///::38+//93333339333//3//)-----&-//////&/44:;/56=7
@N9IO0:00781:06290
TACAGAGGGCCCGAGCGTTGCGCGGAATCACTGGGCTTAAAGCGTGCGTAGGCGGATCGTTAAGCGTTTTGTGAAATCCCACGGCTCAACCGTGGAATTGCAGGGCGAACTGGCGATCTTGAGGTCGGTAGGGGTCGTTGGAACGCTAGGTGGAGCGGTGAAATGCGTAGATATCTAGCGGAACGCCGAAGGTGAAGACAAGCGACTGGGCCGATTCTGACGCTGAGGCACGAAAGCGTGGGGAGCGAACGG
+
AAB@@?AA<AD=C@@@BB=A;:;C9C99;DBBBB;B@4::/;==@@@DB996;A7?AABB?A;@?:9::-:=:<?58:A:@AA9??@@6=88;9483:288:;=58?>;>AA>B99:DE>@BB?A@@>ABBCE:B?>>5:180676=00*/:56;=B>ABBB=???:7555?=;:8<==?;>:>@C5;?593:BB<AAA@=@A7339:9,73<77,32555:222:;488::>:18<?==>?2=A>:92899
@N9IO0:00790:06281
TACGGAGGGTGCAAGCGTTATCCGGATTCACTGGGTTTAAAGGGTGCGTAGGCGGGCAGGTAAGTCCGTGGTGAAATCTCCGAGCTTAACTCGGAAACTGCCGTGGATACTATCTGTCTTGAATACTGTGGAGGTGAGCGGAATATGTCATGTAGCGGTGAAATGCTTAGATATGACATAGAACACCAATTGCGAAAGGCAGCTCACTGCGCAGTCATTGACGCTGAGGCACGAAAGCGTGGGGATCAAACAGG
+
ABAA?BAB=AABC?DA@A@CAB:B>?@=@BCBBB=AA5::3:=9?@@B@@=:9;;6<BC?CC?AAB?BCC@BBB@7@<AC@;<9<E2946CC><CA6??@>269;7;BA@@??;;;?;?7;?@CBBA::<7;;6<@BBA@<???@;;;@?@@@AAA@>@CCD<@@AB=;;;B@@?@:;:@@@=AAB=@=@599999*78<<;>;<=;733;9AABBBC>A@??99:?=9=@:99=/99???DD9@A@AA<;;;?
@N9IO0:00795:06274
TACGAAGGGGGCTAGCGTTGCTCGGAATCACTGGGCGTAAAGGGTGCGTAGGCGGGTCTTTAAGTCAGAGGTGAAATCCTGGAGCTCAACTCCAGAACTGCCTTTGATACTGAGGATCTTGAGTTCGGGAGAGGTGAGTGGAACTGCGAGTGTAGAGGTGAAATTCGTAGATATTCGCAAGAACACCAGTGGCGAAGGCGGCTCACTGGCCCGATACTGACGCTGAGGCACGAAAGCGTGGGGAGCAAACAGG
+
@AB@@=@CCC5BCBB9:9@DDDCC@C>BBCCCCC>CFBAA<AC<BBBBBDC@CCE>CBBB<B=ABBB@@@@BBBE>CC?BA=;<:;;A@A?A@???=@9898A=5<<==B@@??;?;;;?ACDH>AAB<AAAA>BBBBCC@B@BBBBBBCCDCC@9969@@C>D@CCGBBBBA@<A@BB8==;>BB8AA;?7?BB?B@:;29<::85504<2::;:?:?B::?BA??9=99333,3<<BC?=/73:9:-9=<8
@N9IO0:00795:06299
TACGGAGGGTGCGAGCGTTGTCCGGAATCACTGGGCGTAAAGGGCGCGTAGGTGGCTCGTTAAGTGGCTGGTGAAATCCCGGGGCTCAACTCCGGGGCTGCCGGTCAGACTGGCGGGCTCGAGCACGGTAGAGGCGGATGGAATTCCCGGTGTAGCGGTGGAATGCGTAGATATCGGGAAGAATACCGGTGGCGAAGGCGTTCCGCTGGGCCGTTGCTGACACTGAGGCGCGACAGCGTGGGGAGCAAACAGG
+
?BBA=;;;0:;:B9<0//)/774:8>265<BAA@6@;@B<5B@6BBB@@BC@CC@CCHAA>@8@<@?CBB@AAA@29;;0;=>+=<::7;;<7<<</55<<7;8;=<<;==;6444/3;9;<:<;;=7;:<4414=8===7=8<4::/3.3;888;;<???B>A=?<@@A?A??=>>8?8?:6333486:@6=>>+/+/;;5;578?CC>C9984<;:33333:<37,3/6///88883777(3738A8=>A5
@N9IO0:00812:06297
CACGTAGGGGGCGAGCGTTGTCCGGATTTATTGGGCGTAAAGAGCTCGTAGGCGGTTTCGTAAGTCGGATGTGAAAACTCCAGGCTCAACTTGGAGACGCCATTCGATACTGCGATGACTTGAGTCCGGTAGGGGAGTGTGGAATTCCTGGTGTAGCGGTGAAATGCGCAGATATCAGGAGGAACACCGGCGGCGAAGGCGGCACTCTGGGCCGGTACTGACGCTGAGGAGCGAAAGCGTGGGTAGCAAACGG
+
?;<>=CBDCD5BBBCB@A9<<=,0,0@@6CC?BA;999==9@@@>@A@@::59:5:C=BBBA?A@@@=@@@@LEFE:AAA@CC@BBBA>AA=@=???@@@;BD@DBBB@???BABBA@@@<@@BBB>B@B@@BC9BDBB@A5;2:4;.5<9<=66;;;@;;:?4>C;;;9;?@A@:@:0555:499?9979816//)/48869<BA???A=A?B8:>>94444444455::9;;;09::333(39:;>>6<;7
@N9IO0:00767:06349
TACGGGGGGGAGCAAGCGTTGTTCGGATTTACTGGGCGTAAAGGGCGCGTAGGCGGCCTCCGCAAGTCACTTGTGAAATCTCCGGGCTTAACTCGGAAAGGTCAACTGATACTGCGGGGCTAGAGTGCGGAAGGGGCAACTGGAATTCTTGGTGTAGCGGTGAAATGCGTAGATATCAAGAGGAACACCTGCGGCGAAGGCGGGTTGCTGGGCCGACACTGACGCTGAGGCGCGAAAGCTAGGGGAGCGAACGGG
+
>?9999999"444A2:;BB=BB?BB26;B6;<;C@8@A@;D3@?6@<<AB<<900+03=9;<@D?CCC?FC6@?ABC>BABB@BE<?A?B?CA@@?BE=B@BBC?CAAABAA@@4833&399;8;8<;;1718::/;B8BBB6<6<8>C@B@>??BB@99=882'59<:;;:<<9755/5556;6;AD9ABBB=@:9-357771848>>DC<B>BB??>@87:?=????7>@@BBE=BB?@@DG6::CBB?AAA<
@N9IO0:00769:06323
GACGAAGGATGCAAGCGTTATCCGGATTCATTGGGTTTAAAGGGTGCGTAGGCGGACCTGTAAGTCAGTGGTGAAATCTCTCAGCTTAACTGAGAAACTGCCATTGATACTGCAAGTCTAGAGTATAGATGACGTTGGCGGAATATGACATGTAGTGGTGAAATACTTAGATATGTCATAGAACACCGATTGCGAAGGCAGCTAACGAAAACTATAACTGACGCTGAGGCACGAAAAGTGCGGGGATCAAACAGG
+
@@@BA?A?AB@@B>BB>C9>>>8=7=?;=>>4=808;(7823;199?>;AB?BB@BB@BB;:.499>=@A>@@@C=BACAA;;;AA=@=A;;;6;D=CAAA?A@5::@@=?=00+0000?@:8:@@BAA:99>@@;@;@@=A?BAAABBB<;:AABB@BCCC=CC;;6;::??;55;>><>?:;:8+---(---/)4.3333::433444&4<;8:254>>>>==>==29997333&3394444&48::;49995
@N9IO0:00777:06333
TACGAAGGGGGCTAGCGTTGTTCGGAATTACTGGGCGTAAAGCGCACGTAGGCGGACATTTAAGTCAGGGGTGAAATCCCGGGGCTCAACCCCGGAACTGCCTTTGATACTGGGTGTCTAGAGTCCGGAAGAGGTGAGTGGAATTCCGAGTGTAGAGGTGAAATTCGTAGATATTCGGAGGAACACCAGTGGCGAAGGCGGCTCACTGGTCCGGTACTGACGCTGAGGTGCGAAAGCGTGGGGAGCAAACAGG
+
BBCBB?BCCC5CDCCBBB?BB@CC?B7;7;B?BB=:;9BD>AACCB;;;CD?DC@BA@@A8A;;;;A@FF<A@@D?DDC>CCC;BBBB@CEF;EAC@EDCB@CC=:;;CBBCE=;;;CBBCBECC?A7;5;;;=AAB???<?=@=@?A@@@@@@@??;?@@@8@<999@@?@BB?BB?BB?B@BAA=@@@@<@??:?>BB?BA@@@9838CAD@DABCCCAAAA9;;?BA@ACC7:;A@@@@2;;;??6?AA=
@N9IO0:00779:06321
TACGAAGGGGGCTAGCGTTGTTCGGATTTACTGGGCGTAAAGCGCGTGTAGGCGGGCTTGCAAGTTGGGGGTGAAATCCCGAGGCTCAACCTCGGAACTGCCTCCAAAACTGCAAGCCTGGAGCAAGATAGAGCAAGTGGAATTGCGAGTGTAGAGGTGAAATTCGTAGATATTCGCAGGAACACCAGTGGCGAAGGCGACTTGCTGGATCTTTGCTGACGCTGAGACGCGAAAAGCGTGGGGAGCAAACAGG
+
9>;9@?@FGD5BCA@@CD=;;6;B2::C29;BBB=;99AB069669999@@=ABD=@@:>;;5;A5;;;;*;@@A8@@@-/006::CC@D?AAC?A9?947-7/)///&/////)/9(33399;;6:6//////8,3393939*//:53399888@<@BBB6=888////..50688<C>A>ADD?B@@@<?@?;?<@BABB?BCCC@BBCCC9<;@@@BBBBCC;;;@A;;;;&;;:>999&44<<>6=BB?
@N9IO0:00786:06359
TACGGGGGGGGCAAGCGTTGTTCGGAATTACTGGGCGTAAAGGGTCTGTAGGTGGCTTGCTAAGTCAGACGTGAAATCCCTCAGCTTAACTGGGGAACTGCGTCTGAGACTGCAGACACTAGGGTAGAGAGAGAGCGATCAGGTGTAGCGGTGAAAATGCGTAGATATCTGGAGGAACACCGGTGGCGAAGGCGGCGTTCTGGACTGCAACTACACTGAGAGACGAAAAGCCCAGGGGGAGCAAA
+
BBAA?@?@@@"BA26;DC?BB@BC@C@C?CCBBB=BB@A@;AA8@BBCBHCADC?CC::;CC?BAAA;9;@@A?;2;@@;@BDBBC?@9A;;;;.<9???@@@@:@BB?A00,,2,,,,-,--(-,**((((**,-,-,,--(----///)44555&555999;;;;@=<:599.5.544.49==><<<8<7:85:44.439-349444.44999;555==;;<>>>>0544)45555$5;<;;;
@N9IO0:00798:06358
TACGGAGGGGGCTAGCGTTGTTCGGAATTACTGGGCGTAAAGGGCACGTAGGCTGGCTGTTAAGTCGGTGGTGAAATGCTGAGGCTCAACCTCAGAATTGCCTTCGATACTGACGGTCTTGAGTGCGGGAGAGGTGAGTGGAATTCCCAGTGTAGAGGTGAAATTCGTAGATATTGGGAAGAACACCAGTGGCGAAGGCGGCTCACTGGCCCGCAACTGACGCTGAGGTGCGAAAAGCGTGGGGAGCAAACAGG
+
BBCC@CBBBB1BBCCCBB?AB<BC?B?C?BB@@@8:;;BB<BA=BAA>>??=??C>A????A598AA599@A99929>?B@::8:@@A@C?BBB;;7;<@@=@=@A@@BBBBAA@?B@@7;<B<<;CC=BBAA=ABCBCC?C?@<@G<<;;@@BB@@=@BBB:@<:9999@@??<?C5>;??<@BC?@AAA6:9A;@;?A?999<988/98-7??1::?>???><<<89944949&4:::<<<.=<:::3:9:5
@N9IO0:00803:06339
TACAGAGGGTGCGAGCGTTAATCGGAATTACTGGGCGTAAAGCGCACGTAGGTGGTTCTGTAAGTCGGATGTGAAAGCCCCGGGCTTAACCTGGGAACTGCATTCGAGACTGCAGTACTGGAGTGTGGGAGAGGGAAGCGGAATTTCCGGTGTGAGCGGTGAAATGCGTAGATATCGGAAGGAACATCAGTGGCGAAAGCGGCTTCCTGGCCCAACACTAGACACTCATGTGCGAAAAGCGTGGGGAGCAAACACGG
+
DCBBBBEG>BBAB???@??A?AAA?A9;;;BBBC>BBBAA:?9:9@;;;@@<@C?B?BA@@B=@@@@?B;;;BAC8;;CC7BB9;;?C?B?><<5>,0000>=>CA:9:CCCA;;;BBBB@;;;BBAC055555)45::=1626>6>:=8=:///99;29:::2::::><::999447;-4034993445885:;::)499.49395450/;5;5:9////;779;99955555555&5544:<:+:9444)45554
@N9IO0:00812:06345
TACGAAGGGGGGCTAGCGTTGTTCGGAATTACTGGGCGTAAAGGGCGCGCAGGCGGCTTGGTAAGTTGGGCGTGAAAGGCCTGGGCTTAACCCGGGAATGGCGCTTGAGACTGCCGGGCTAGAGTGCGGGAGAGGATGGTGGAATTCCCAGTGTAGAGGTGAAATTCGTAGATATTGGGAAGAACACCGGTGGCGAAGGCGGCCATCTGGACCGCAACTGACGCTGAGGCGCGAAAGCGTGGGGAGCAAACAGG
+
@@A@?5<;<;;#4;445CC=@B@BC@CAC@CCB@@6:;;;;095,5;;<BBE@AA>AA;@=@B>A@?BC=CAABAK?C?C@;;;0;A;@5;;0:4,4.5:4<<889???AA;;;?BC<A@?@?????CC=CCCC?AAA>AB?A?B@BC>CAAA@@@AA?B;::/98999@@CA@?9?>.817;;79:=@9??;@??2:499=@;@?BBA=@@9>>?;>@A@CAAA;;;5;@@;;;0::?=@AA4>:::>8@:;4
@N9IO0:00813:06349
TACGAAGGGGGCTAGCGTTGCTCGGAATCACTGGGCGTAAAGCGCACGTAGGCGGCTTTTTAAGTCAGGGGTGAAATCCTGGAGCTCAACTCCAGAACTGCCTTTGATACTGAGAAGCTTGAGTCCGGGAGAGGTGAGTGGAACTGCGAGTGTAGAGGTGAAATTCGTAGATATTCGCAAGAACACCAGTGGCGAAGGCGGCTCACTGGCCCGGTACTGACGCTGAGGTGCGAAAAGCGTGGGGAGCAAACAGG
+
?A>4;5;494'4;;:5;;@BCCCC=A?@<>CCCD><;;@=,5555?56<AA?A@555555$5.5:<BBBB;BCCE?ED>BB@AA@BCB>AAB<?:;==@@A>@C;@@A@???>?@?BCA7:9??A=BC>CBBA?BBBCBB7A7BBB@===888;;371744=6:5>:AAAA@@@=AA@B=@@?AAA?BBBC?CBB>A=;;6;BAB@AB>@C:A=?CBBAAACCC:::>@@>::::'<95;5<=2===@@8?BC@
@N9IO0:00767:06376
TACAGAGGGTGCGAGCGTTGTTCGGAATCACTGGGCGTAAAGCGCGTGTAGGCGGCGACGTAAGTCGAATGTGAAATCCCTGGGCTTAACCGAGGAAGTGCATTCGAAACTACGTTGCTTGAATCTCGGAGGGGGTGGCGGAATTCCCGGTGTAGAGGTGAAATTCGTAGATATCGGGAGGAACACCTGTGGCGAAGGCGGCCACCTGGACGAGTATTGACGCTGAGACGCGAAAAGCGTGGGTAGCAAACAG
+
BCCBCBDC=BBA@???9849?=<><?=@@AABBB>AAAAA7?>?=A@AAAB?A@>@BCAABC;@?@A?=BCBBBB>BED<B@D>AA=B?D?AAA5:5;@@@ABACCCE>CBCCCC;;:C@BB@CCCCC@CCGFG5CCBBB>B@B@BD?C?BB;;:BB?BGHD?C@BBBCCCCCCCCC>CC@B@BCC?BCBA=;<;4;5:>29.5:8=?;@CBBA??B9@@BA>:4//////////&/4;:::(444444)44:
@N9IO0:00775:06398
TACAGAGGGTGCGAGCGTTAATCGGAATTACTGGGCGTAAAGCGCGCGTAGGCGGCTTTGCAAGCCGGATGTGAAATCCCCGGGCTTAACCTGGGAACTGCATTCGGGACTGCATTGCTAGAGTATGGGAGAGGGAAGTGGAATTTCCGGTGTAGCGGTGAAATGCGTAGATATCGGAAGGAACATCAGTGGCGAAAGCGACTTCCTGGACCAATACTGACGCTCATGTGCGAAAGCGTGGGGAGCAAACAGG
+
BBCBBBCE=BBAA>>7871829:B?C>@?ACBCC>?>?@A.:9==@:;;BC?@C?ADC=BBC=@@=A>A@@@AAF=CCCC<CF=BB@B>B@BAB:A<B@@@BC@BBB<BA:<;BC9>CAAAAA<<=??7<;>@C<B=??=8A<BA<@5:6::::::;=B@BC;837:8878:998?;?9?<??AAABA@8829987)7;7==?;?>AA?BB?B>???@@??<:@==BBBB?;;E:A>>====/::88818C@<
@N9IO0:00807:06385
TACGTAGGGTCCGAGCGTTGTCCGGAATTATTGGGCGTAAAGGGCTCGTAGGCGTCCGTCACGTCGGGAGTGAAAACTCAAGGCTCAACCTTGAGCGTGCTTCCGATACGGGCGGACTAGAGGTATGCAGGGGAGAACGGAATTCCTGGTGTAGCGGTGGAATGCGCAGATATCAGGAGGAACACCGGTGGCGAAGGCGGTTCTCTGGGCATTACCTGACGCTGAGGAGCGAAAGCATGGGGAGCGAACAGG
+
BCBCBBBE?@@<@A=;;;<@@C@CADAD@BC@BD=9::BA9AA<ABBBCBC@99::8:@AA@::9=<699:@@@@3;;AA?B?BBBD?C?B8;;;AA999=8<7;;::8<80883:<@BBAA<@@@@@>@@@8ACC@AA?A@C@FACC@DFBBBCB?BC9B>ABBB:;;AAACBB@49;5:.5;@?B@BB@B@?;@=@@?B@AACAAA>ABC<??=@9;;ABB;;;@BBB;;;0;:::CDE:@ACBC@@@@@
@N9IO0:00811:06364
TACGTAGGGTGCAAGCGTTAATCGGAATTACTGGGCGTAAAGCGTGCGCAGGCGGTGATGTAAGACAGTTGTGAAATCCCCGGGCTCAACCTGGGAACTGCATCTGTGACTGCATCGCTGGAGTGCGGCAGAGGGGGATGGAATTCCGCGTGTAGCAGTGAAATGCGTAGATATGCGGAGGAACACCGATGGCGAAGGCAATCCCCTGGGCCTGCACTGACGCTCATGCACGAAAAGCGTGGGGAACAAACAGG
+
DMBAABCC<AB;:4;;;;=A9AA>8<+0)/;>>@3:9:@@0;9==BA@?@@=A@=A;;;A;;5;AA@AA=@?::9/:>@@6AA<AAAA?A@CBB=B?@@@@BBA<;;;;;ABBBBAAA@@=@ABAA@?BABA@AAA,ABB>A?A=A>BCCCCCCCBB@@AAA8:9;@::;CBBBAA@<=<-80444<BA@A????>A>AB488<<+787*7-7;?<;443997973333393333&39>>9::/848==6@@??
@N9IO0:00813:06380
TACGTAGGTGGCGAGCGTTGTCCGGAATTACTGGGCGTAAAGAGCGCGCAGGCGGCTGGGAAAGTCCGATGTGAAAGCTTCCGGCTTAACTGGAAAACGGCATTGGAAACTTCTCAGCTTGAAGGTGGGAGAGGGTAGCGGAATTCCCGGTGTAGTGGTGAAATGCGTAGATATCGGGAGGAACACCAGTGGCGAAGGCGGCTACCTGGCCCATTCTTGACGCTGAGGCGCGAAAGCTAGGGGAGCGAACGGG
+
AAAB@9989B=AABBBB@?BBB?C?B?B?C@AAD:??::;0;BBBBBCCBB?A@=@AAA<AD=A?A@C@@@AA@B<;497>7>49?=A=@@A<@@@6@A<ADC@C>@@<@B@BBBAAAB<@A=B>BBB=CGGEH?CBB?C=A>A>AC>E@ABBCD@@?@BGD?C@@@BDCCBB@ABC<BB?B@BBB@CC@B?B>@;@=@A?;<<C@<;7;B;@A?AB?@@@>=>=::19@@?AE<?@BBBBB:BBAA@@BCC=
@N9IO0:00819:05770
TACAGAGGGTGCGAGCGTTAATCGGATTTACTGGGCGTAAAGCGTGTGTAGGTGGCTTCCTAAGTCGGTTGTGAAATCCCTGGGCTCAACCTGGGAATTGCAGTCGATACTGGGAAGCTCGAGTTCGGTAGAGGACGGCGGAATTCCCGGTGTAGCGGTGAAATGCGTAGATATCGGGAGGAACATCGATGGCGAAAGCAACCGTCTGGGCCTGAACTGACACTGAGACACGAAAAGCGTGGGGAGCAAACAGG
+
@AB<;;CC<@A?@==89829:=>B=AAF>C@@?D=?>98838???@?????;>>:>B<B>BG@CCBB?B:;;CCC8CGG?BAA<ABAB?CACBB=B@EAEBA@@@A@AAA???9?<@@BBCCBB?CC@CBBA@799C>BB?B@C=@@:?=A???997<A@@@;@BABBB???AA???8?@6:7;@@@@B;:39===9?@B5:6;;<;BC<A?BBD@CCAAAAA???D@@=?::99&977>;;;/33>@@8?AA?
@N9IO0:00828:05804
TACGGAGGGTGCTAGCGTTGTTCGGAATACTGGGCGTAAAGCGCGTGCAGGCGGTCGGGTAAGGTCGGTTGTGAAAGCCCCAGGCCTTAACTTGGGAATTGCATCCGAAACTGCTCGGCTAGAGTCCCGGAGAGGAAGGCGGAACTCCCAGTGTAGGGGTGAAATCCGTAGATATTGGGAAGAACACCGGCGGCGAAGGCGGCCTTCTGGACGGTGACTGACGCTGAGACGCGAAAGCGTGGGGAGCAAACAGG
+
BBAA=:9;/;;;BBBBCC>@@@AA?A)0/7000+;5;==6@;;>@@??AA5;067///(/:)/)/9939<:9489189:9+88,3,34:4::6BA882;17888=8<<<3<93388=8=BCBAAACD?D?AACC?A5;69?9???@@B<>=<=?;;;;.;ABC>CE@DBBBBBBB@CD>C@CKAACB@C@AA?ACB<@=@@;@=@;BCB=@@C?BBBBB9::@CCAA@BAABBBC<A??@CEE8AB@AB:@AA;
@N9IO0:00842:05805
TACGGAGGGGGCGAGCGTTGCTCGGAATTACTGGGCGTAAAGGGTCCGCAGGTGGCCTCGTAAGTTAGATGTGAAATCTTAGGGCTTAACCCTGAAACTGCATCTAATACTGCAAGGCTTGAGTCCAGGAGAGGTTGGCGGAATTCCAGGTGTAGCGGTGAAATGCGTAGATATCTGGAGGAACACCAGTGGCGAAGGCGGCCAACTGGCCTGGTACTGACACTCAGGGACGAAAGCGTGGGTAGCGAACCGG
+
BBCG@;;;;;*9??=@BB@BCC@@=A?A?BBBAA8AA;;;05<0;;?B@00)00)/)00ABB?BE?ABBA??CBD<??A?AAA<AA<?=?C>BCCB<BCA;:;>:<:AAB@@@C=@=@C=A@@996;B5<;@@7;0;9@:7B5@=A@BC@BBBDDDJ;CA@<5;;;<<B?;?B:55404;7<7:::8<@;?9ABB@C@BD<@9<27//)/57@<@B@@BCB@=99555)5<:<<4:@B5:5)5:A@==+0)/5
@N9IO0:00843:05783
TACGGAGGGTGCAAGCGTTGTTCGGAATACTGGGCGTAAAGCGCGTGTAGGTGGTCGAGTAAGTCGAATGTGAAAGCCCCGGGCTCAACCCGGGAAGTGCATCCGAAACTGCTCGACTAGAGTCCCGGAGAGGAAGGCAGAATTCCCAATGTAGGGGTGAAATCCGTAGATATTGGGAGGAATACCGGTGGCGAAGGCGGCCTTCTGGACGGTGACTGACACTCAGACGCGAAAGCGTGGGGAGCAAACAGG
+
BBCC@BCE>AA@B?BABAAED?A>>@-00:000(73;BA8@::;@@A?>>:@@=@BBCCCB>B@A;:4;>@@@D7CCEC;BA;AA;:4;@8>>9>6:0/0///7;=B6B?;?;;<<<<@A@>:::3><ABCE@E@>9@?:;5:.49,:75559999+555;255.4444<<??:>>5>>9>:>>>9<7982833-3233-36:5;::433A6::::?<????AA@A@???888*9?@@AAB59:ADB8>::9
@N9IO0:00845:05762
TACAGAGGGTGCGAGCGTTAATCGGAATTACTGGGCGTAAAGCGCACGTAGGTGGCGACGTAAGTCGGGTGTGAAAGCCCCGGGCTCAACCTGGGAATTGCATTCGAGACTGCATTGCTGGAGTACGGAAGAGGAAGGCGGAATTCCCGGTGTAGCGGTGAAATGCGTAGATATCGGGAGGAACATCAGTGGCGAAGGCGGCCTTCTGGTCCAGTACTGACACTCAAGTGCGAAAGCGTGGGGAGCAAACAGG
+
BBCBBCDD<@@>=<<<993::==@=A5:6:ABAB>BBBBC798?>AAAABC>@A=@@AA@@@?@A@CG?;;9A==.99??3@@:@BAB?A9???:@@B?@@@@=@@@@@BBB;;9?BAAB>??A??@?C<@@B?A?B?@@=@=@=AD>D@CBBBBAA?ACCC>ABACCBAC@@@@BD;AB>B=;;::;:59259@==566269=7<<=0557<<566=666;;A9949<?996@4@@996>>+555/7.///3
@N9IO0:00845:05782
TACGAAGGTGGCAAGCGTTGTTCGGATTTACTGGGCGTACAGGGAGCGTAGGCGGTTGGATAAGCCCTCCGTGAAATCTCCAGGCTTAACCTGGAAAGTGCAGAGGGGACTGTTCAGCTAGAGGATGGGAGAGGAGCGCGGAATTCCCGGTGTAGCGGTGAAATGCGTAGAGATCGGGAGGAAGGCCGGTGGCGAAGGCGGCGCTCTGGAACATTTCTGACGCTGAGGCTCGAAAGCGTGGGGAGCAAACAGG
+
BBCA@<@?BC?B@<@@A@?AA?BCACCD=BABBF>AA?@@@@@9;;;BBBB@CC?C794;@@=BCC?CC@CDDCC>BBAA>AB>AB6;9;@CC@CC7;<?:49@<:=+953::=998@??>?BAFCCE=CCCC?BB;;;C?C?B@BF=C?BCABBCCABCBJ>CBAAAAAAAA665<1995@?B?B@C?BB>ADB?B?AA>?AAAA44-3484::-333/9///6661/33333(3998799+7?@@@9@::3
@N9IO0:00853:05795
GACGAAGGGGGCTAGCGTTGTTCGGAATACTGGGCGTAAAGCGAGTGTAGGCGGTTGCCCAAGTCAGGTGTGAAAGCCTTGAGCTCAACTCAAGAAATGCACTTGGTACTGGGTGGCTAGAGGACCGGAGAGGATAGTGGAATTCCCAGTGTAGTGGTGAAATACGTAGAGATTGGGAAGAACACCAGTGGCGAAGGCGGCTATCTGGACGGTTACTGACGCTAAGACTCGAAAGCGTGGGGAGCAAACAGG
+
?>@@?4;;;;*;CCBBAB?CC?B@>>-00===<8CDBBB;BB;;:ABCCCACDAC>@B@/929>>>A>A@@@AC<BC@C@B???CBA?BBAB?AAB<;<;BBA<@>@CAABC<AA??@@BBB<BA?B<AAAA?@@CCAA>A@C@CG?CBBBBBBBB?B@@@;@ABBBBBCAAA=B@:B6;=?B@C?B@@@?BBCAC@CEABA@?;;:9;;:9=7;;;;<<BBBB?CA@@@:;;7;ABB>A>1;;;==4;;=7
@N9IO0:00855:05778
GACAGAGGGTGCGAGCGTTGTTCGGAATTACTGGGCGTAAAGGGCGCGTAGGCGGTCTGTTAAGTTCGGTGTGAAAGCCCTCGGCTCAACCGAGGAAGTGCGCCGGATACTGGCAGACTCGAGTACCGGAGAGGAGGGTGGAATTCCTGGTGTAGCGGTGAAATGCGTAGATATCAGGAGGAACACCGGTGGCGAAGGCGGCCCTCTGGACGAGTACTGACGCTGGAGGCGACGAAAGCGTGGGGATCAAAACAGG
+
BA=B====6=644;;4558<<9?>:>:>7=<789/79333(3:1:=@B@?=<94.444387?7??2589<98:99,77>355=9B=BB>B@CAA?B8::@ABB>B=A?>>::4;;;AA@;;;AAAA;@=B;9:@BBC>BB=A<>5>7<=8===<AAB?BBAA=::8899=:444:9:-//)/)///)/)/<7<<;5:43304;4;AA@=9980000/////444:7772//////9)/333333&333333&4445
@N9IO0:00857:05785
TACAGAGAGTGCGAACGTTGTTCGGAATTACTGGGCTTAAAGCGCACGTAGGCGGTGCTGTAAGTGTCAGGTGAAATCCCACGGCTCACCCGTGGAACTGCCTGGCAGACTGCGGTACTAGAGTGTGGTAGGGGAGAGCGGAACTCCTGGTGGAGCGGTGAAATGCGTAGATATCAGGAGGAACACCGGTGGCGAAGGCGGCTCTCTGGTCCACAACTGACGCTGAGGTGCGAAAGCCAGGGGAGCAAACGGG
+
A@@;;;@@AB;;;A;A<<5;@>BA>A;@;@B@@C?DB<@@:?;;;B;;;AA?BC@BCCCCCC<??@AAAC@AAAE>@@?9??=;@A@@AD9<9B?B?C:::=@@=ABAAA@@@B?CDBBBA@@BCEC;==CHH9CCA@<<+0*0>>;@@?BE?@@CC@CCCL?@@@A;;;C<;;A@@=AA?B?CCC@C=;;9;CB=B@9:99BBBBBB?DB8;;A?A<<;@@>99998==955@4<:69988.99:=?<?@B<
@N9IO0:00834:05841
TACAGAGGGTGCGAGCGTTAATCGGAATTACTGGGCGTAAAGCGCACGTAGTCGGCTTTGCAAGTCGGGTGTGAAATCCCCGGGCTCAACCTGGGAACTGCATCCGAGACTGCATTGCTAGAGTATGGGAGAGGGAAGCGGAATTTCTGGTGTAGCAGTGAAATGCGTAGATATCAGAAGGAACATCAGTGGCGAAGGCGGCTTCCTGGACCAATACTGACGAGTCAGGTGGCGAAAGCGTGGGGAGCAAACAGG
+
ABB;;;;:6;B@@@?98917-7::7<?A?BBB@A<?89:A9??AADCCCCBB@?;@@@;@CC9CCBBB;>@;BBB8<<<<0<<5;;@?9=9=>@7=:BCCCB?@9::9:?@@?@?;==>;7773999<1:888:0:7<AB?B@CC>BBB?A@AAA@??BA@A9@;;:@@?A@::9@@?=B?A=@@@::;AA=000+0+00*0<38844.44.4.333833333/////4//)//44(4444444&44444)4457
@N9IO0:00834:05852
CACGGGGGGAGCAAGCGTTGTTCGGAATCACTGGGCGTAAAGGGCGTGTAGGCGGTCAGGTAAGTGGGATGTGAAATGCCCCGGCTCACCCGGGGACCGGCATCCCATACTGCTTGGCTTGAGTACGGGAGAGGATGTGGGAATTCCTGGTGTAGCGGTGAAATGCGTAGATATCAGGAGGAACACCGGTGGCGAAGGCGCACATCTGGCCCGATACTGACGCTGAGGCCGCGAAAGCTAGGGGAGCAAACGG
+
BA@>>>==&?@>A?B@A@?BAAEF:EBGCBBCCD>BBBCG=CC=BDCBCCD@997:BAA?BA8BA@<6@AA@BDD<@9;9:&99A>6::C8A??0?@5;5;;:;@=A;;;@;;;597?C8B:??AA<=6BCBC@ABA@@>7B?C@C?BC?@???@?@=@?@@9@@@?@AAA879<<??BB@B@@AA?B?>;:>??286;AAAA@??;=8<A2::5575722565535)/(..///)8977777*3;377.7=>
@N9IO0:00837:05820
GACGTAGGGGGCGAGCGTTATCCGGATTCACTGGGCGTAAAGGGCGCGCAGGCGGCTACGTAAGTCCGGCGTGAAATCCCACGGCTCAACTGTGGAACTGCGTCGGATACTGCGTTGGCTTGAGGATGGTAGAGGCCATTAGAACTAGCGGTGTAGCGGTGAAATGCGCAGATATCGCTAGGAATGCCGGTGGCGAAGGCGGATGGCTGGGCCACTCCTGACGCTGAGGCGCGAAAGCTAGGGGAGCGAACCGG
+
@?@AC;;;;;*;AA@?@@=AAB?C@CC@BCCCCC>BBBDD>CC>CB?;0/0800)/:AAABC?CCC=A?ABB<<=3;>>8>@@:@BBA=BBCCC?B9BCCBBBAA?BAA?@=?@@=>;??8@;;155=8=@BBB=A8<@8@BB7;;@ABB@CB;;;AA?ABBB=BBBABAA@@@A<<<@;;547:::8<8<B=@A@5878A:@AB=AAAB=B5:8;>4933399888=6=>@?77'28988>@6@@BBA=?:=9
@N9IO0:00842:05814
AACGTAGGAGCCTAGCGTTATCCGAATTTACTGGGCGTAAAGCGCGTGCAGGCGGCTTCGTAAGTGGATTGTGAAATCTCCCGGCTCAACTGGGAGGGGACGGTCCAGACTGCGAGGCTGGAGGCAGGGAGAGGGAGGTGGAATTCCCGGTGTAGTGGTGAAATGCGTAGAGATCGGGAGGAACACCAGTGGCGAAAGCGGCCTCCTGGCCCTGACCTGACGCTGAGACGCGAAAGCTAGGGGAGCGAACGG
+
?3@@@A>;@A@;@BB;;9@@BB?A?<?A9A?>??9???BB;@@@@:;;???;;;4;B?BCCD@BAF@CC<CBBA>6BBCDD?E:CCCC:C<G?7<<<<2<CC@CC@CCCHCCEC;;7;BB7;;?A@?@6;;@@C=BB?AA?A?B?BD>C@AAABBBB?CCCC>BBAAABBBBBBBBC799>A=ACC;??AA=ABBB=B>=9=5;;;==8=@1;887:>?>>>=<<<:;;<<988-6;==BBB5>>>><89::
@N9IO0:00853:05857
TACGTAGGGAGCGAGCGTTGTTCGGATTTACTGGGCGTAAAGAGCACGTAGGCGGGTGTGCAAGTCGGTTGTGAAATCCTCTGGCTCAACCAGAGAATTGCAGCCGAAACTGCACATCTTGAATCCAGCAGAGGGAATTGGAATCCTAGGTGTAGCGGTGAAATGCGTAGATATCTAGGAGAACACCAGTGGCGAAGGCGGATTCCTGGGCTGGTATTGACGCTGAGGTGCGAAAGCGTGGGGAGCAAACAGG
+
CCCCCBBC>9;9CA@@CA7@B9B<7B<<5CCCCJ>96=FG8BBBCC;9;KGABC>7BBBBBB;@B==<A666=CA7CC@BAAD?CCCDAEBBBBBC=A65:@=>7;;>5;::?;;?@AA8;:7@;7::@;;;AB<@?A:><>8@?7?@?<9::BBBB>B==85?CBB89:???BBBA=2=??2;;A>A@?>9;5=;B=AA?A@;A9>;;5=8<6888;A=9@@A=<=<A@;:=D;;;@ABDD3:;A@@39793
@N9IO0:00861:05842
TACGTAGGGTGCAGGCGTTAATCGGAATTACTGGGCGTAAAGCGTGCGCAGGCGGCTCCTTAAGTCAGATGTGAAATCCCCGGGCTTAACCTGGGAACTGCGTTTGAAACTGAGGGGCTCGAGTGTGGAAGAGGGGGGTGGAATTCCAGGTGTAGCAGTGAAATGCGTAGAGATCTGGAGGAACACCGATGGCGAAGGCAGCCCCCTGGGCTAACACTGACGCTCATGCACGAAAGCGTGGGGAGCAAACAGG
+
BCCCCCCE>9::CB?BBC?C?BCB?A<?<?@:;9.:?;:;0;;:;BBCAB?;994;9@;<=B>BBDCBBAAAAB>7CEA>1?;4:94>6?9BBC<B=??BAC@B5:9@6;<?3833&37<BBBBCCC@D@CCFFGKF*AA?A>B>B?@@=@C@@>>>@00/:3/;;BCCCBAA@?>:5887;7;BD@FBBB>A:B?B?AADDDDD1==@3@@A=@B@??60///0/9>==BBBC>B@>5555)87:5;-59<:
@N9IO0:00862:05842
TACGGAGGGTGCAAGCGTTGTTCGGAATCATTGGGCGTAAAGCGCGTGTAGGCGGCTTGGCAAGTCAGTTGTGAAAGCCCGGGGCCCAACCCCGGAACTGCATCTGAAACTGCCTGGCTAGAGTCCCGGAGAGGAAGGCAGAATTCCCGGTGTAGGGGTGAAATCCGTAGATATCGGGAGGAATACCAGCGGCGAAGGCGGCCTTCTGGACGGTGACTGACGCTGAGACGCGAAAAGCGTGGGGGAGCAAACAGG
+
:5==8@BC=@@AB@CCCC@AB<AC?A?A@??4991<<373(3:::;AA@@@>@?;>>9B:>C@CCB@@@;@@BBB=BBB>DEI<AA9>+000+/)/1668/44<59:D>F?@??AA>A@@@@@AAA<A>@@:;7;;B=?@@A4;4;C;D:@?><<<<0<<=B4A?166;99<45449044.58555:;;;=9<>>:=:=>8<5:.455.44;799:<444:444;9555555555&5<<55555$5599<2<:<5
@N9IO0:00863:05822
TACGTAGGGTGCGAGCGTTAATCGGAATACTGGGCGTAAAGCGTGCGCAGGCGTCTTTTAAGACAGGTGTGAAATCCCCGAGCTTAACTTGGGAATTGCGCTTGTAACTGGAAGGCTCGGAGTGCGGAAGAGGGAGCTGGAATTCCTGGTGTAGCAGTGAAATGCGTAGAGATCAGGAGGAACACCGATGGCGAAGGCAGGCTCCTGGGCCAGCACTGACGCTCATGCACGAAAGCGTGGGGAGCAAACAG
+
ABBCBB@A:??@ABB@@@>B>ABB>@-0/9==<5CCCEC<BBB@@@CCBB=:;6???A2C:>CDCD?BBBCBD<BCGH9AA@@@8=;?@<@A/948.37<?A4??C7A@?;A4?7>=AA6@AA@BB4?;?AA@:AC<?>:6.2+23550569==<>>>@@@7524<;8555233;838907075538622322.(.(//7333305793:6;778866./.68355556666:3285>=AA2>;=AA-88:
@N9IO0:00820:05881
TACGGAAGGTCCGGGCGTTATCCGGATTTATTGGGTTTAAAGGGAGCGTAGGCCGGAGATTAAGCGTGTTGTGAAATGTAGGTGCTCAACATCTGCACTGCAGCGCGAACTGGTTTCCTTGAGTACGCACAAAGTGGGCGGAATTCGTGGTGTAGCGGTGAAATGCTTAGATATCACGAAGAACTCCGATTGCGAAGGCAGCTCACTGGAGCGCAACTGACGCTGAAGCTCGAAAGTGCGGGTATCGAACAGG
+
BBBB@B6;5;?<AB9A;;65AA=B?AAA>AC?CC>CD>AA<AE;BBBBBCC?B=A=AAAA7;4;@A?@?=@@@BM@CCDCB@BCCCCB?BBBFBBACCAAABB???AA?AAA>BB>C@G@B??:::::BBBE?CAAA;@@9?>A>BBCCABBBBCBB>BCAA<AAAB?BBBBBBBCBAA@DC?BAA=AAA8::AA=A=@AAAAACCDC=9;;@@CDC@AA:;;@AC8A=BCB>=3;>;;;;3;=>>>>:@@;9
@N9IO0:00820:05890
TACGTAGGTGGCAAGCGTTGTCCGGATTTACTGGGCGTAAAGGGCTTGTAGGCGGTTCGTTAAGTCCGGTGTGAAATCTCCCGGCTCAACTGGGAGGGGTCATCGGATACTGGCGGACTTGAGGTGGGCAGAGGAAAGCAGAATTCCCGGTGTAGCGGTGAAATGCGTAGATATCGGGAGGAATACCAGTGGCGAAGGCGGCTTTCTGGGCTATCCTGACGCTGAGGAGCGAAAGCGTGGGGAGCAAACCGG
+
DBBAA;;5;;4;@=AABB>BBA;A>;;;,;?@@A:;;;BB=BC=CC:;;CC@AA=A>AAB?C?BAA=@<@BCAAB?@@@BD>C?CCDF:99@>4<@CC9CBBBBB?BABAAD??@<A@@=@BA>BAA<BBBCC@CC=@AAAC?B?BD>B?BBAA@CC@CDDF>BBBBBBBAB@A;;;0:>3:3:>@;??AC>AAB?B@<;8;AA<AAAA6;<CAB=@@BCBBB@@@=@@C;;;7;BCAA@A3;;;;;7;@C@
@N9IO0:00831:05865
TACGTAGGCAGCGAGCGTTGTTCGGAGTTACTGGGCGTAAAGAGTGCGTAGGCGGTTTTCTAAGTTTGGTGTGAAATCTCCCGGCTTAACTGGGAGGGTGCGCCGAAGACTGGAAGGCTTGAGTATGGGAGAGGTAAGCGGAATTCCTGGTGTAGCGGTGAAATGCGTAGATATCAGGAGGAACACCCGTGGCGAAGGCGACCTTCTATCTCGATTCTGACGCTGAGGCGCGAAAGCCAGGGGAGCAAACGGG
+
ABBCB>>;@;::CCCAAB:B><F@:B?G:CCCBB=A;;==055::AA@@AD@AB0954&4:<=ABA<B9CCBBBD:?????9?9=@<@;@?AA=AB@<@ABCB66:<C???CAF:B<AB9::BADCCC>B@@@=AA>BBC@B@C;E:==:B@@ABC>:>C>>8?CCCCCA;@BB@>>8BA:?:?;;;044:595:8:?AABC>C?DBBBBCBBAB9;;?:=>;445:8;8::;:1:923733&334;=4;A@9
@N9IO0:00833:05905
TACGGGGGGAGCGAACGTTGTTCGGAATCACTGGGCGTAAAGGGCGTGTAGGCGGCTGGATAAGTGGGATGTTAAATCCCCCGGCTCAACCGGGGACCTGCATCTCATACTGTTCAGCTCGAGCACATCAGAGGAGACTGGAATTCCCGGTGTAGCGGTGAAATGCGTAGATATCGGGAGGAACACCAGTGGCGAAGGCGAGTCTCTGGGATGATGCTGACGCTGAGGCGCGAAAGCCAGGGGAGCAAACGGG
+
@@>=====&;;;@@@EBB?BC=;;49@CCCCCCD>AAACCIIG?FCCCCCC@BB?BCC@AAA@BBAC=CCCC?CD<DCDEE198:AAA?B?BDD;CC?BBAAABCBBBBBB>><>@@?BBBBBBCBCBCCB@@<9;;@BB?A?B@BD=A?:9:??A@=@???9?A???BAA@??:;;5;A?A?BBBABBBB@CDC@G@CBB>@?>>C??7=BGB@@BB@@@@@>BCB@CBA@<>15713999+9:;?C;ABD=
@N9IO0:00837:05890
GACAGAGGGGGCAAGCGTTGCTCGGAATCACTGGGCGTAAAGGGCGCGTAGGCGGGATGGCAAGTCAGTCGTGAAATCTCTCGGCTCAACCGAGAAACGTCGGCTGATACTGCCGTTCTTGAGGGATGCAGAGGAGACTGGAATTCCCGGTGTAGCGGTGAAATGTGTAGAGATCGGGAGGAACACCGGTGGCGAAGGCGGGTCTCTGGGCATTTCCTGACGCTGAGGCGCGAAAGCGTGGGGAGCAAACGGG
+
BBBBBBCBBC5BD@CBBBACCCCC@C;;;CCCCC>A@@BB=BA<BB@@@AB=>>@:????BC?CB@@@@@@ABBD>BBCAAAA>ACCC@C?AABAC=BAAAA>AABAACA@@@4:;=>=8@@@A9ABAAAAAA=A@@AAA=A=A@CC?C@CC@??AA?AAAD@BBBBBAAA???AAC=CB=@>@@@>B=;;7;AC?D@CCC>CCCDFCC>CCCJ?F@::;ACA@@@@<@BBBCD<B;;;AAA8BBCBD>ABB=
@N9IO0:00838:05899
TACGAAGGGGGCTAGCGTTGCTCGGAATCACTGGGCGTAAAGGGCGCGTAGGCGGCCGTTCAAGTCGGGGGTGAAAGCCTGTGGCTCAACCACAGAATTGCCTTCGATACTGGACGGCTCGAGACCGGAAGAGGTCAGTGGAACTGCGAGTGTAGAGGTGAAATTCGTAGATATTCGCAAGAACACCAGTGGCGAAGGCGGCTGACTGGTCCGGTTCTGACGCTGAGGCGCGAAAGCGTGGGGAGCAAACAGG
+
AAB@?:?@??,@A;;:BB?BDCCC@C9;;CCCCC=AAB@B=BB=BBBB@@@;9949>AB@A?;?>===@?.=AAD7:;;>@::6:BAA?B@BC@@??B>BB?B?@@@BB@@@=@;;29=<C;<AC:BAC?B;::;CCCCC;E:>@@BCBBBBBBBBB<@@@B<B@BCCCCCCFCABBBB:=FACDF@B@?A?BBC@DABA?ABBABBB>AA>A?A8:9???AAA@@@<@@@;;;0;;B@@@@2>?@A@8@A@>
@N9IO0:00839:05876
TACGTAGGGGGCGAGCGTTGTCCGGATTTATTGGGCGTAAAGAGCTCGTAGGCGGTTTGGCAAGTCGGGTGTGAAAATCCGGGCTCAACTCGGAGACGCCACTCGATACTGCCATGACTCGAGTCCGGTAGGGGAGTGCGGAATTCCTGGTGTAGCGGTGAAATGCGCAGATATCAGGAGGAACACCGGTGGCGAAGGCGGCACTCTGGGCCGGTACTGACGCTGAGGAGCGAAAGCGTGGGGAGCGAACAGG
+
BBCBBBBCCC5CCBBACC@CDC@D@BBD>CC@CC=@@@@@:@ABACBBBBB@BB=AA<@=@A=?@???8<=@;;;;59>>>D8999C@BBCC@BBBAAA>BBBBBBAA@@?>9?;;;@AAB<:;A=A=A@@BB4;;;;:A4?<@<@@BB?CB;;;BC@CCBC>EB@@;::@B@A?B<0455;5;BB?C@AA?BCC?D>AA@CCBBBBBD?C?A?@@@A;<<A?>=992599;;A79:??AAB9AABBB>;::8
@N9IO0:00852:05862
TACAGAGGGTGCGAGCGTTAATCGGAATTACTGGGCGTAAAGCGCACGTAGGTGGCGACGTATGTCGGGTGTGAAAGCCCCGGGCTCAACCTGGGAATTGCATTCGAAACTGCGTTGCTGGAGTACGGAAGAGGAAGGCGGAATTCCCGGTGTAGCGGTGAAATGCGTAGATATTGGGAAGAACACCGGTGGCGAAGGCGGCCATCTGGACCGTAACTGACGCTGAGGCGCGAAAGCGTGGGGAGCAAACAGG
+
>ABABCBB=BBAE@>?;;4=4>??7<9=9==BBA9@=977*9==>AA@@?B?=B;B@;;BABA>=BBF>BC<;:A4?ADD8BB=BCCD@C@CCB=C@D@CCCB79;BA9A;;;?@>@@BC8;;@BBB?B?CCC@E@C866:B?C@CE=C>AABCBFJAB=BC=AAAB@B@@<@@;@?7@:>@:<<;9=:6525::3:2557@8?BB?@<8>.449.4:5;:BBCCCC?AA;9;@8@@???@@8@??DA5:::3
@N9IO0:00852:05873
TACGTAGGGTGCGAGCGTTAATCGGAATTACTGGGCGTAAAGCGTGCGCAGGCGGCGCCGCAAGTCGAGTGTGAAATCCCCGAGCTTAACTTGGGAATTGCGCTCGAAACTACGGTGCTGGAGTGTGGCAGAGGGAGGTGGAATTCCACGTGTAGCGGTGAAATGCGTAGAGATGTGGAGGAACACCGATGGCGAAGGCAGCCTCCTGGGCCAACACTGACGCTCATGCACGAAAGCGTGGGGAGCAAACAGG
+
BBCD@@AE=::;BBBBBB?C@CBB?B6;7;BCCJ?BBACC>CBBBBBBD;;2:924;?<:593988444:==@?B=BBBA5??;55.5.5<499094=555:556CCC=B;;;B>ACD<;4:5:>4;2;@@>>>8:9.:9.43@3939?9::<<<<>:<@AA:;55<<:44448843-39495;;;9>>BC?AAA>@+00//)/9279<5:4;45499949555999999;555)4>A:999&9:??B;B@@5
@N9IO0:00856:05907
TACGTAGGTGGCAAGCGTTGTCCGGATTTACTGGGCGTAAAGAGCGCGCAGGCGGTCGGTCAAGTCGAGTGTGAAAGCCCCCGGCTCAACTGGGGAGGGTCATTCGATACTGATCGACTCGAAGGCAGGAGAGGGAAGTGGAATTCCCGGTGTAGTGGTGAAATGCGTAGATATCGGGAGGAACACCAGTGGCGAAGGCGACTTCCTGGCCTGTTCTTGACGCTGAGGCGCGAAAAGCTAGGGGAGCAAACGG
+
CBCCCAA<??;>B?BAABACCC@C?BAB=ABBBD>@A@@@;ACCBDABAEE@CB@BCC@DBB?BCCCCAAAACCB=BBBBB1@>@BBB?BBCBB3A@@;??CCACCCCCC??BBBBBBBBBB@B?BBB>AABBC;C@BBA>@9=9?A;A>AAABB??<?BBB>B@>>>@><<<:::?9??=A;??C=F?>=9=8918;??@@?@D@@@=??A@@<@@=???=>????:;;;;9::*;===CE>8@?;94,4;9
@N9IO0:00814:05919
TACGGGGGGGGCAAGCGTTGTTCGGAATTACTGGGCGTAAAGGGTGCGTAGGCGGCTTTCTAAGTTGGATGTGAAAACTCTGGGCTCAACCCAGAGCCTGCATCCAAAACTGGAGAGCTTGGGTTCTGGAGGGGAAAGCGGAATTCCTGGTGTAGGCGGTGAAATGCGTAGATATCAGGAGGAACACCGGTGGCGAAGGCGGCTTCTGGACAGATACCGACGCTGAGGCACGAAAGCGTAGGGGAGCAAAACAG
+
;;;;<;<;<;":?9=959@EG<CC@C@C?;;;CC=@@@AA;AD;;;;>7::4//)/::1::=.5:.920;00//77&//:944(4=>>=@?9A@>>=8=7944;8=CC9BBB>99:><=5<7)3,3<<4;;88.799988488=6;788268///(//(/633,88228;::6;9//.0331647;:7?4;=8<89694<<:37133928397?>?C5::C999<;>399833:06///6999+883///&/88
@N9IO0:00816:05945
TACGGGGGGAGCAAGCGTTGTTCGGATTTACTGGGCGTAAAGGGCGCGTAGGCGGCCATCGCAAGTCGGTTGTGAAATCTCCGGGCTTAACCCGGAAAGGTCAATCGATACTGCGGGGCTAGAGTGCAGAAGGGGCAACTGGAATTCTCGGTGTAGCGGTGAAATGCGTAGATATCGAGAGGAACACCTGCGGCGAAGGCGGGTTGCTGGGCTGACACTGACGCTGAAGCGCGAAAGCTAGGGGAGCGAACGGG
+
@?;;;;;;%;4:?6;@;;8597<@16:<199;<<4<<:@A)95)555ABCC@BB=B<;66DCC?AACC7?4:99BC=BBBC?AB=AA=A<@A8A4;;)999?B8BBBC>CBBBBBBB9BCCCBBCCCBBB>BBB7BD@CCD@B9;4:@;:19@@BA;;7;BBD>CCCCAAABAAA@?@@;;5;>@@@@CBBA?A@@5:7;@<9@79;9CD=CBBB?;::<;A?@;88.44999<=25;;;;EI<IDBBC@CCE:
@N9IO0:00816:05947
TACAGAGAGTGCGAACGTTGTTCGGAATTACTGGGCTTAAAAGCGCACGTAGGCGGCGCCGCAAGTGCGGGGTGAAATCCCACGGGCTTACCCGTGGAACTCGCCTTGCCAGACTGCGGTGCTCGAGGATGGTAGGGGAGAGCGGAACTCCTGGTGGAGCGGTGAAATGCGTAGATATCAGGAGGAACACCGGTGGCGAAGGCGGCTCTCTGGTCCATTTCTGACGCTGAGGTGCGAAAGCTAGGGGAGCAAACGG
+
BBB<<;CBA@;;;B>A<;59925<8<<A<>CECB;A<+000&/0/-2,----(-97=?@:CAA>@@AA@AB8@@BB=@==6:000(//)//916//)3-38336161/-(-----/6639;;;7333,379398888*///6663<.//:3//)/7399;C>ABBB=C;;;AAAAAA?;;4.4424.4<:=A?::4:?@=@:@@=;;;:@??:??296>4<<:55:994998444:<<1<<;;@BB3A@;00-0@@
@N9IO0:00817:05954
GACGGGGGGGGCAAGTGTTCTTCGGAATGACTGGGCGTAAAGGGCACGTAGGCGGTGAATCGGGTTGAAAGTGAAAGTCGCCAAAAAACTGGCGGAATGCTCTCGAAACCAATTCACTTGAGTGAGACAGAGGAGAGTGGAATTTCGTGTGTAGGGGTGAAATCCGGAGATCTACGAAGGAACGCCAAAAAGCGAAGGCAGCTCTCTGGGTCCCTACCGACGCTGGGGTGCGAAAGCATGGGGAGCGGAACGG
+
@?;;;;;;;;"49.4499=AB?@@=@@BBBCCCC?;;;;E=CB>;;;AACC?;<9;CC=CCBB>B@BBC>CB@??8>?>@>4:;<;<$;;?=AB?A=AA@@@CCAAC=@896:?A=??;<=>878::=;<<C8B>>>??6A>BB?BBCD?>8<=??1=B==6BB7B>B:::<==8776;38+//906666)68<;,2,8=9>9667233,3;;/22727?9926<<<2<DBAAC<:;8>=?>0==0/)/)-79
@N9IO0:00823:05930
TACCAGCACCCCGAGTGGTCGGGACGATTATTGGGCCTAAAGCATCCGTAGCCGGTTTTACAAGTCCTCCGTTAAATCCAACTGCTTAACAGATGGGCCGCGGAGGATACTATAAGACTAGGAGGCAGGAGAGGCAAGCGGTACTCAGTGGGTAGGGGTAAAAATCCGTTGATCCATTGAAGACCACCAGTGGCGAAGGCGGCTTGCCAGAATGCGCTCGACGGTGAGGGATGAAAGCTGGGGGAGCAA
+
ACC<;;<AAAA7@@@@A<@BBA<BCCDA=9;7;B;B@CCC>BB@@@5;;;;;<@?@DD;>@@=000=AA=AA@CC>DC@B@B;::B<?;?::9AAA:B>999<@A;???A@???<@@AA@A?995:@@;@?::4:@=ABB>BAAA@@?>>B9BAA@@2:9333$381777<<==:<A5=88<<<8==8==<<6;??17338,7<87933=A6B@@@@?>9622,2966717;??A7AA=?>>>/<><<:
@N9IO0:00827:05952
TACAGAGGGGGCAAGCGTTGTTCGGAATTACTGGGCGTAAAGGGCGCGTAGGCGGCCTGCTAAGTCGATCGTGAAATCCCCGGGCTCAACCCGGGAACTGCGACCGATACTGGTTGGCTTGAATCCGGGAGAGGGATGCGGAATTCCAGGTGTAGCGGTGAAATGACGTAGATATCTGGAGGAACACCGGTGGCGAAGGCGGCATCCTGGACCGGCATTGACGCTGAGGCGCGAAAGCCAGGGGAGCAAACGGG
+
BBC@@ABCCC5CC?CCBB>AA;:9.34<8=:899-7=9?=8CC=DCCB@@@=?B?B;>=<00+0:::<=<<?BAB9@@AA3@@9;;:@>BC=CI=B?B:;;?;;6;BBBBBB8;299CC89;@CC@CC>C@;;;05559>;A=B?B4:9:@;;;;;<9600>3<000=<@@;;;;;;B?BB?C?BBA=A?AA>A@@:@>;;7;A@B:??5;93:9<;;4;@BBAA@@A>B@C<;;0;>89;;:.9=>>=3::<2
@N9IO0:00834:05957
TACGTAGGGTGCGAGCGTTAATCGGAATACTGGGCGTAAAGCGTGCGCAGGCGGTTTTGTAAGACAGGTGTGAAATCCCCGGGCTTAACCTGGGAACTGCGCTTGTGACTGCAAGACTCGAGTACGGCAGAGGGGGGTAGAATTCCACGTGTAGCAGTGAAATGCGTAGAGATGTGGAGGAATACCGATGGCGAAGGCAGCCCCCTGGGTCGATACTGACGCTCATGCACGAAAGCGTGGGGAGCAAACAGG
+
B?@AACCD=:;;C<BA;@7<7A@@<B+0/5558/0/0;<1::@055:=A?;?@<@CC;CBB?BBCA@<:::9:<6<AAA3@>/99/;5:=BCC=C=@;95::>8===BBBA@A>ABBBB@?@B9::AAA@999999%9>>>38,3,3833333338<:473(7445;<<>>=5444.44;?;;99.5=995<;<49.96;;@@@+;?;055;;;@:559:9:9954<<<<799,9<<=BCA399?>>6>??<
@N9IO0:00842:05939
TACGTAGGTCCCGAGCGTTGTCCGGATTTATTGGGCGTAAAGCGAGCGCAGGCGGTTTAATAAGTCTGAAGTTAAAGGCAGTGGCTTAACCATTGTTCGCTTTGGAAACTGTTAGACTTGAGTGCAGAAGGGGAGAGTGGAATTCCATGTGTAGCGGTGAAATGCGTAGATATATGGAGGAACACCGGTGGCGAAAGCGGCTCTCTGGTCTGTAACTGACGCTGAGGCTCGAAAGCGTGGGGAGCAAACAGG
+
ABA@@@B>BBC>CA@@@@>AAA>A<@@@9@@>BB;::9AB7>?A?>=@?996:@;@B6;9;C@BBBBBA8<A7AA=B?BBCBB?AA?A>AGGC9997;;AA@:@=?>19=8;9>>??B?C???????B>AAA5;;;BAB?C@C@B@CBCCCBA@?>8>>;<7>@@AABBBBBBBBC5::5:4999<?;<<8<999.9>@>ACC@@@B?BBBCEEAC@@A@AACCCC@AA@>@@6???@@@@6@AAAB;@?>;
@N9IO0:00844:05922
TACGAAGGTGGCAAGCGTTGTTCGGATTCACTGGGCGTACAGGGAGCGTAGGCGGTTGGGTAAGCCCTCCGTGAAATCTCCGGGCCTAACCCGGAAAGTGCAGAGGGGACTGCTCGGCTAGAGGATGGGAGAGGAGCGCGGAATTCCCGGTGTAGCGGTGAAATGCGTAGAGATCGGGAGGAAGGCCGGTGGCGAAGGCGGCGCTCTGGAACATTTCTGACGCTGAGGCTCGAAAGCGTGGGGAGCAAA
+
AABA@;@=@C@BB@BBCC=BA;@B<??>@@@???9@BA@@@@A6;;;BA;;6;C<@>AD>BC=AAB:A@>ABBBB<BB@@;@B0;7;A=AD=A?AB9A>@@@@CCCC;BAB;;:@@=@ACBBB>BBBB=BBBC@BCDCCCAC?A?AJ>B?BB@;;;B>BCDC=BBAAACAAAA@???9@@>A?A@D@C?BB?BBB@H@CCACCCBBAA?A@A;;;0<CAABCAA;;;5;;A;;;/:99:999*9=>>>3
@N9IO0:00860:05925
TACAGAGGGTGCAAGCGTTGTTCGGAATTATTGGGCGTAAAGCGCGTGTAGGCGGCTTTGCAAGTCGGGTGTGAAAGCCCTCAGCTCAACTGAGGAAGTGCGCCCGAAACTGCAGAGCTTGAGTGCCGGAGAGGGTGGCGGAATTCCCCAAGTAGAGGTGAAATTCGTAGATATGGGGAGGAACACCGGTGGCGAAGGCGGCCACCTGGACGGCAACTGACGCTGAGACGCGAAAGCGTGGGGAGCAAACAGG
+
CCCCCCCC>;:9A<@:::3446>C=;7:7;:5>:0=?<==59999<BBCDE?C>9<<?7CDC@BBBBA=BCBBCD>BBC=CAAABBBEACBBCCAE@A@@@A@@6@?808:;=@AABAB9A??:>?;?;??AAB=BB?BB?B?B?BBB8@6:==BBC?BBDD=B?AA68587==>BB2?>5;39695><@@;>><275590:466/57.26<2977==:8:A?>=>=@@CECCC=A:;;ABB8CBCCC;;9:5
@N9IO0:00861:05930
TACGGAGGGGGCTAGCGTTGTTCGGAATTACTGGGCGTAAAGCGCGCGTAGGCGGACCTGCAAGTCGGGGGTGAAAGCCCGAGGCTCAACCTCGGAACTGCCTTCGATACTGCGGGTCTCGAGTCCGGGAGAGGTGAGTGGAATTCCTAGTGTAGAGGTGAAATTCGTAGATATTAGGAAGAACACCAGTGGCGAAGGCGGCTCACTGGCCTGGTACTGACGCTGAGGCGCGAAAGCGTGGGGAGCAAACAGG
+
AABC@BCCCC5B:;;BCC;@@>BB>A6;6;AAAA=@A;;;7;BABC@@??@:>@>BB>BA;;4;A;;;;;):??:2:@@9??A=@@::198=;<186;:97<@:@??>>99:997(399>?A?BB9??8?:@=<>>;;;>;A7:8;=ACAA@@@><;9;>=?8@9;=>>>>>>>:==<A<A?<>><8<:;:5:?>:>:6616<<<=985@@CC?BBCB@@@BAB@>>::9;???0<<A;;;;*9?@@?8?A?<
@N9IO0:00855:06000
TACGTAGGTGGCAAGCGTTGTCCGGATTTATTGGGTTTAAAGGGTGCGTAGGCGGTGTCCTAAGTCAGTTGTGAAATACGGCAGCTTAACTGTCGAGGTGCAATTGATACTGGGACACTTGAGTACTGATGAGGTAAGCGGAATGGACGGTGTAGCGGTGAAATGCTTAGATATCGTCCAGAACACCGATAGCGAAGGCAGCTTACTAAGGAGTAACTGACGCTGAGGCACGAAAGTGTGGGGATCAAACAGG
+
BCCBBAC@;;6;A5:;AA?BCDACACCE=CC?CB;?C088-:;6;;?A@;;*00*/8:61=B;@@A:::6;;@@>3;@?C@CBAAB7;5;@;99>997;BCCAG@CBAABACJ>CB;;;@AABBBBBBCA@::6:>055=9>9BB9;<<9<::@B@@8ABBB<C;;;?CDDCCCBA@C?A=B?A@@=BAB@A@;;4:2:99=>494::247?>?@=@;;;?@?7833-338555)55445>>/<666>4;=>2
@N9IO0:00863:05990
GACAGAGGCCTCGAGCGTTAGGCGGAATCACTGGGCTTAAAGCGTGTGTAGGCGGAAGCGTAAGTACCTTGTGAAATCCCACGGCTCAACCGTGGAACTGCTGGGTATACTGCGTTTCTTGAGCAATCTAGGGGCGAGTGGAACGGATGGTGGAGCGGTGAAATGCATAGATATCATCCGGAACGCCTGTGGTGAAGACGACTCGCTGGGGATTTGCTGACGCTGAGACACGAAAGCCAGGGGAGCAAACGGG
+
BCDBBBA>B?BBBCCCCCACDBCC?C?BABBCCC=BB<BB:A@A@@@BBA@?AB>A?B@A@C?BBCC@C@DCFGJ>CCC?CCC@9;;C?A>AA@=@>BCCCCDD=A@BAABAAABB=BB>A??AC@CCAAADD:BBBBBB?B?AA<A993393<?::/3333,3::;:<:<=7;222;59595:6<-99?C=@CB??@<=;<<B:85===/;:<5<<=BBB?BBBBBB@@@AAB<AC@BBIL;BAA@C=BBB<
@N9IO0:00829:06037
TACGGAGGGTGCGAGCGTTGTTCGGAATCATTGGGCGTAAAGCGCGTGTAGGCGGCTTGGTAAGTCGGGTGTGAAATCCCGGGGCCCAACCCCGGAACTGCATTCGAAACTGCCTCGCTAGAGTCCCGGAGAGGAAGGCGGAATTCCCGGTGTAGAGGTGAAATTCGTAGATATCGGGAGGAACACCAGCGGCGAAGGCGGCCTTCTGGACGGTGACTGACGCTGAGACGCGAAAGCGTGGGGAGCAAACAGG
+
@@BB?ACC<;;:BAA99;:CG<DD:D7@;B?7;>2@@:9:/7<<@AC@@@B>A@7=9393997;;;=?7DCCCDG?A??8BA?7AA6B?CCB.;.56:>@A?;9=@>@7C;6::CBB=A@A@BAAD>C?ABCE@B@B?BB?D?A?AD>D@C=;@ABB?BCCC>D@;9;AA@@@@@@B6@@:@8@@@?BC@A?AA@:@?00-09=6>=@<@@D@@??A??AAAA??<?:::7778*7;::;;;/8<@=>6<999
@N9IO0:00832:06049
TACAGAGGGGGCAAGCGTTATTCGGAATTATTGGGCGTAAAGGGCGCGTAGGCGGCTTTGCAAGTGACGGGTGAAAGCCCTCGGCTTAACCGAGGAACTGCCTGTCAGACTGTGAGGCTTGAGACCGGGAGAGGTGAGTGGAATTCCCAGTGTAGCGGTGAAATGCGTAGATATTGGGAGGAACACCAGTGGCGAAGGCGGCTCACTGGACCGGAACTGACGCTGAGGCGCGAAAGCGTGGGGAGCAAACAGG
+
=>=;;;EEEL5JD9;;9:=@B1666>6@=AC9==7BA??@:@;9A?@;AAA==<8<><6<::59?AACFC=@@@D>AAA<@@@?DB@D=@>@DB?B@C?@@?AAA;;;A@??????>AD?B@??C@CD<A:::;99;@;;5;5<5;D<AA@@@@@BB?B;;;0;A;<<CCCADB8<;8;B@B@CBB@CBDC@BBB@C?AA>ACBBBBB>AA5:6:;?@@?ABBBBBB??@?:::5:ABAAAA5::?AA;????
@N9IO0:00834:06023
AACGTAGGGGGCGAGCGTTGCCCGGATTCACTGGGCGTAAAGCGGGTGTAGGCGTTCCTTAAGTCAGATGTGAAATCCCACGGCTCAACCGTGGAATTGCATCTGATACTGGGGAACTTGAGGACGGTAGAGGTCGGTGGAATTCCCGGTGTACCGGTGAAATGGGCAGATATCGGGAGGAACACCAGTGGCGAAGGCGGCCGACTGGGCCGATCCTGACGCTGAGACCCGAAAGCTAGGGTAGCGAACCGG
+
C;@?@>@=9=(=?555@@79;C;C@BB?BA@999.:;:;;)9BCC=CICCA:9:9=A?B?=<?A@A@@???AAA<BA@9@;93:>=?:@>AAB?D?C98:?CCCA@???>?@@8A?AA@C@@=@B@>@A@::8:AB?BB?B=@=@@;@>???BB;?=?BBA9??A<ABBBCCCCGD6::4:49AC=@B;;49?@4;5;;5;<@@@@@B<C=@@BC?AACCCCCBBA;;:0;BE7;=CCLF>BBCCCB@E?C@
@N9IO0:00847:06053
TACGGAGGGTGCAAGCGTTGTCCGGAATCACTGGGCGTAAAGGGCGCGTAGGCGGCGACGCAAGCGTGCGGTGAAAGCTCGGGGCTCAACCCCGAGTCGGCCGTGCGAACTGCGTTGCTTGAGCACTGTAGAGGCGGGTGGAATTCCGGGTGTAGCGGTGGAATGCGTAGAGATCCGGAAGAACACCGGTGGCGAAGGCGGCCCGCTGGGCAGTAGCTGACGCTGAGGCGCGACAGCGTGGGGAGCAAACAGG
+
BBBB@BCD>::9B>B@AA@CDB@C@C=@@BBBBC=BBAAA<AC>@@AABA@>00+000/89:;??DBBAA>ACCC7<;A;:9:3:?BBACDD;BB??=@5;5;@@@@?<?BBCCC@CAA>AAA@ABB@A@CCC@CCC>BB>B9;7;?BA<B@A@CCD@CB<@=;<<BA??;@@???C?B9BB>BBA@C?BB@AAC8;6;B=@@;@@A@B>BDDBBB@?:::A;;;AB?BBBBC;;;@E;;;;.:@@@@=ABB@
@N9IO0:00857:06033
TACAGAGGGTGCGAGCGTTAATCGGAATTACTGGGCGTAAAGCGCGCGTAGGTGGCTTGTTAAGTCGGATGTGAAAGCCCTGGGCTTAACCTGGGAATTGCATTCGATACTGGCAGGCTAGAGTGTGGTAGAGGGAAGTGGAATTCCCGGTGTAGCGGTGAAATGCGTAGATATCGGGAGGAACACCAGTGGCGAAGGCGGCTTCCTGGACCAACACTGACACTGAGGTGCGAAGCGTGGGGAGCAAACAG
+
CCDBBBCC>BBABAB@>><?=@BC?C@C?BA???7??>=?3:9@?A@@@@@;?@;@A>BC?C?@@?D?B9::BCD=A@@8>=?.;;<@<@<ACC<C@I@BBCB?BBBCA@@C@BBB@CB;;<@;;;B=A@B>@@;@?BBC@C>B=@@8@>@@=AA9:5:?@C>AABECBB;;6;=<>0550439;;6:;AB=;;57;.44.4939244:99.43=:;;<<B?;559925////)//555::+:::::)554
@N9IO0:00817:06090
TACGGAGGGGGCTAGCGTTGTTCGGAATTACTGGGCGTAAAGGGCGCGCAGGCGGCTGCTCAAGTCAGGCGTGAAAGGCCTGGGCTCAACCCGGGAATTGCGCTTGAGACTGGGCTGGCTTGAGTGCGGGAGAGGATGGTGGAATTCCCAGTGTAGAGGTGAAATTCGTAGATATTGGGAAGAACACCGGTGGCGAAGGCGGCCATCTGGACCGCAACTGACGCTGAGGCGCGAAAGCGTGGGGAGCAAACAGG
+
@;44.9;4:4$4;@ABAA=@A?BCACAD@BCBAB=ABBBE?DE?;;<ACA@7@A9<566;?>9;;??>9;:;==>3>=@=@AB;A??@8==7=@4<.5.555448=====??>8<9525A9A<C>>@@@;=@??7;AD>A@?C=A=AA9@@>955::;9>CCF?F@;;5554:<;:??/917?==?A;>9;:4:?C;A>@@<@<?>@99.5<5::<.45>88;885546;99999,4:>@@@@1666;@6=@@5
@N9IO0:00826:06092
TACGGGGGGAGCGAGCGTTGTTCGGATTCATTGGGCGTAAAGGGCGCGTAGGCGGCTCGGTAAGTCTGACGTGAAATGCACCGGTTCAACCGGGGCGCTGTGTCAGAAACTGCCAGGCTTGAGGTCGAGGGAGGAAGGTGGAATTCCTGGTGTAGCGGTGAAATGCGTAGATATCAGGAGGAACACCCGTGGCGAAAGCGGCCTTCTATCTCGATTCTGACGCTGAGGCGCGAAAGCTAGGGGAGCAAACGG
+
//;;=;;;%0//:::?@@@CC@DC?@@=@BC>CD7955==4B=8=CBBBCCA??;?@9933>2744444<;AA<>5666<<6;6;799398@@@.:9AABBBB@?@AB8@@<;5;A<A@8;;C;:;659:1;;7;:D?BB@B>A?B@BB?@@@A;;9<ABCF=999@B??AB;:;CC=??<?<999?9A??8=997-77717-7-7<7777944<244443::;///+///888/:833333&3388;1433
@N9IO0:00831:06087
TACAGAGGGTGCGAGCGTTAATCGGAATTACTGGGCGTAAAGCGCACGTAGGTGGCGACGTAAGTCGGGTGTGAAAGCCCCGGGCTCAACCTGGGAATTGCATTCGAGACTGCATTGCTGGAGTACGGAAGAGGAGGGCGGAATTCCCGGTGTAGCGGTGAAATGCGTAGATATCGGGAGGAACATCAGTGGCGAAGGCGGCCCTCTGGTCCAGTACTGACACTCAAGTGCGAAAGCGTGGGGAGCAAACAGG
+
AABBBBBB<@@>A??8889==?AA?B>A>ABBAF<AABBB8>>?>C??@C@=BA@BDCCCDD<AACCD>BBBCBB799ED:DC=@@AB@C@BCC>C?B<@@A@=BB@?@CAA@A@>AB>>9>=?????@=BBB=?@C>B@?B6979B=B=B@A@@:94:A@A;AA@D@@@CCBBBBF>BA?A?AB@A@BBC=AAC@C@BC@DI?BBBD@BBAAAACCCAA>@==00+0BB@BBB=BAAABLF<BBCBD>BBB?
@N9IO0:00835:06080
TACAGAGGGGGCGAGCGTTGTTCGGAATTACTGGGCGTAAAGGGCGCGTAGGCGCCTGTTAAGTCGAACGTGAAATCCCCGGGCTCAACCCGGGAACTGCGTCCGAGACTGACAGGCTCGAATCCGGGAGAGGGATGTGGAAGTTCCAGGTGTAGCGGTGAAATGACGTAGATATCTGGAGGAACACCGGTGGCGAAGGCGGCATCCTGGACCGGTATTGACGCTGAGGCGCGAAAAGCCAGGGGGAGCAAACGG
+
BABC?:9:::*;BA@ADF@CE@CC@C?B?@@ADF>CCCCC>CHFICCC@@@4::9=<BB<C@CA=BC@BBBCCE>CCIG;CC>BABC@CB=CB6:4;@?999B=AAA@?99999:39@@99398177(9596A4;?/..08*..(.(-838666;;;999690999;::95===999A7888B<@AC?A?:999@D;B;B>9>A990983:;7:7<5505;:::8844.49:::==099249999$////;.777
@N9IO0:00836:06074
TACGAAGGGTGCAAGCGTTACTCGGAATTACTGGGCGTAAAGCGTGCGTAGGTGGTTCGTTAAGTCTGTCGTGAAAGCCCCGGGCTCAACCTGGGAATGGCGATGGATACTGGCGGGCTAGAGTGCGGTAGGAGGGTGGTGGAATTCCCGGTGTAGCAGTGAAATGCGTAGAGATCGGGAGGAACATCAGTTGCGAAGGCGGCCACCTGGACCAGCGACTGACACTGAGGCACGAAAGCGTGGGGAGCAAACAGG
+
AA;;;7;@;?@@A=B:;;=BA@BB;A29-3888>9:8;B>4?@@@A@@@BB?BBABADCC?C@CCCCIDAB@BBB0;;55&59099:@?CACBB<A7;;.4>8@A5;:9???8BBB>CBBBBBB==@<>00(/66.6C?BB>B>A8@@8?:;A>=?<;>=<;;377;=BA878?:;:=3:98?8977;;88*//;;3:6;;8:6::6760/-(-----/-////69933,4:8444(48=9===/=AABC=@@?4
@N9IO0:00843:06108
TACAGAGGGTGCGAGCGTTAATCGGAATTACTGGGCGTAAAGCGCACGTAGGTGGCGACGTAAGTCGGGTGTGAAAGCCCCGGGCTCAACCTGGGAATTGCATTCGAGACTGCATTGCTGGAGTACGGAAGAGGAGGGCGGAATTCCCGGTGTAGCGGTGAAATGCGTAGATATCGGGAGGAACATCAGTGGCGAAGGCGGCCCTCTGGTCCAGTACTGACACTCAAGTGCGAAAGCGTGGGGAGCAAACAGG
+
A@A?@?BC=DA?@::9>=8=;?BC@C@C@CAA@@9=<><?9?@@?AC@@@?<>@<???BBBC>B@AAE?;;9;99.7737&7;3588B8?=9::5;@A>A;;;>AB@@@CC@@@B?BBBB?A@@>>>9@<@AB9;;D>BB=A<@;@A8@<@A@=@;;5;@:<4665=<<<<<;9999)55.5.44455<;;5555057<<.59/5;;A=BB>@@CCCCDCBBBB;;8;BB;;9@4?;55555&55555)55;8
@N9IO0:00850:06082
TACAGAGGTGGCAAGCGTTGTTCGGAATTACTGGGCGTAAAGGGCGCGTAGGCGGCCTTCTAAGTCAGACGTGAAATCCCCCGGCTTAACCTGGGAACTGCGTCTGATACTGGGAGGCTTGTAGTATGGGAGAGGGATGTAGAATTCCAGGTGTAGCGGTGAAATGCGTAGATATCTGGAGGAATACCGGTGGCGAAGGCGGCATCCTGGACCATAACTGACGCTGAGGCGCGAAAAGCTAGGGGAGCAAACGG
+
BACA???;9:.8=33/>>*00*/939)/)4448809;:>@,;;.9>?@9>@=;;4:7@8:947:>5555<:5599059:9:(:4?;9B:?<?@@6A;A956<<=B@;;;><<<500+.:60//999744(4@@@A;AA@@;;9<=6;399:?BBBB@@;@@><6?@9::=:9:?=9:9.4=<>>ACC@C>CB:@>A=;6;<8<<B=7551556;99.55559<<556<6;@@9999&9<555;;+5559:1999
@N9IO0:00853:06108
GACGGGGGGGGGCAAGTGTTCTTCGGAATGACTGGGCGTAAAGGGCACGTAGGCGGTGAATCGGGTTGAAAGTGAAAAGTCGCCAAAAAACTGGCGGAATGCTCTCGAAACCAAATTCACTTGAGTGAGACAGAGGAGAGTGGAATTTCGTGTGTAGGGGTGAAAATCCGGAGATCTACGAAGGAAACGCCCAAAAAGCGAAGGCAGCTCTCTGGGTCCCCTACCCGACGCTGGGGGTGCGAAAAGCATGGGGGAGCGA
+
AB;;9999999"4@.55;;49>:@C?C>BA;;;:;/9955=6>?8??<<<>>+00+0>>4@?=<09<:99)5;:9::+9B000+/9999%99@;BB>B@AA@@@==999/9199(368344037;8=<??9333827><933,31;B;@@?8>@@:C=<+?9333&93231733797333717,33(3333(2888(55667:5999;:779777.2222&2233(332755;>>>+>BCAAAA59:AABCCC/:8883
@N9IO0:00820:06139
TACGTAGGGGGCGAGCGTTGTTCGGAATTATTGGGCGTAAAGGGCGTGTAGGCGGTGCGGTAAGTCGGGCGTGAAATCTCCGGGCTTAACCCGGAGGGGTCGTTCGAAACTGCCGTGCTCGAGTGTGGGAGAGGGAAGTGGAATTCCCGGTGTAGCGGTGAAATGCGTAGATATCGGGAGGAACACCTGCGGCGAAGGCGGCTTCCTGGACCACAACTGACGCTAAAGCGCGAAAGCTAGGGGAGCAAACAGG
+
BBBCCCCBBB1?@@@@@>:@B<@A@B@F;;:@DE>BBBBA<AC=ABAACAA=A@>??=<19829@;;;6;A@BBB=<:;C?BD=BC@C@CE=C?BDIG;;:BB@BBDD>CA@@@CCCCAAACBBBABD;??:::/;>?DD=A<@4;;0;=@AAAABGACDDIGHBBB@@@BA@;;;C=??;?<===<999@=ACD=A>AA=AC=A=@C<A@5<;@<;;;B@<;99>09=>>977.8==?ACA3889;;,9@?=
@N9IO0:00828:06112
TACGAAGGTGGCAAGCGTTGTTCGGATTCACTGGGCGTACAGGGAGCGTAGGCGGTTGGGTAAGCCCTCCGTGAAATCTCCGGGCTAACCCGGAAAGTGCAGAGGGGACTGCTCGGCTAGAGGATGGGAGAGGAGCGCGGAATTCCCGGTGTAGCGGTGAAATGCGTAGAGATCGGGAGGAAGGCCGGTGGCGAAGGCGGCGCTCTGGAACATTTCTGACGCTGAGGCTCGAAAGCGTGGGGAGCAAACAGG
+
><000,0)099<>6A@@A@;;5:94;?:?AAACA<A??>:>??8@?99:::29@=A=BC=A@;ACC=CD9::@AA<@@<A?AA00/;6;;1:67;2>000//9999.<=::>>::5;;>?@A=BBBB>BCDCAICB@@C=A9;7;@:B;AA:;9:949@<<4<=BB;;;BBAA===8<?9B:B?B=A<:905==8=9BB9;;<<<<@;@:666=4;;<A=:9;:;:29599>;39<:@BA@3>>@A@8>@B?
@N9IO0:00829:06140
GACGTAGGTGGCGAACGTTATCCGGAATTATTGGGCGTAAAGGGTGCGTAGACGGCATGATAAGTTAGCGGTGGGAAATCGAGGCTCAACCTCGTGGAAGCCGGTAATACTGTCGTGCTTGAGTATAGGAGAGGTTAACGACTCCCTGTGGAGCGGTAAAATGCATAGATATAGGGAAGAACATCAATAACGGCGAAGGCAGTTAACTATTCTATTACTGACGTTGAGAGCACGAAAGCGTGGGGAGCAAAACGG
+
ABBBBCF@CB?CCD@;;;?BBB?@9C<@;;;7:@4?A??>5>D>BBBCABBBBB?BCCBBA@<??899BB>>=<.98(3<<<;8?@==><8<A<BA>A<??3939<8<@@@?A@??@??9=??999AA?@@96)/)/1///////(//995<<::54444&4445399<:<<444(35:<9:::@?=@?444688804039::6;7<<<=;>>>=05///////5:::==666<<>5<;;;<<<+883333&3;4
@N9IO0:00840:06110
TACGGAAGGTCCGGGCGTTATCCGGATTTATTGGGTTTAAAGGGAGCGTAGGCCGGAGATTAAGCGTGTTGTGAAATGTAGATGCTCAACATCTGCACTGCAGCGCGAACTGGTTTCCTTGAGTACACACAAAGTGGGCGGAATTCGTGGTGTAGCGGTGAAATGCTTAGATATCACGAAGAACTCCGATTGCGAAGGCAGCTCACTGGAGCGCAACTGACGCTGAAGCTCGAAAGTGCGGGTATCGAACAGG
+
@@AA=@6:0;B>@B;;;;6;@@=C@EEE>BA@CD<BB:B?6AB;BB;;;CC?A>A>AA@?5;5;@@@AA;?@@@@8A@@AA@@@CCBB?BBBBAABCAAA@@@9:::92:>>=CC=B?B?BBBCBABBA@@@9@@@@;@A>C7;:;;BB@B@AA@;;4;===9>???=???::;AA>?@9BB?BBB????89:BA;@<:::?BCBBBA?@@@B@@=?>@?:;;A@@<@@A@55506=@B@@7<<;;;:;;998
@N9IO0:00855:06119
TACGTAGGTGGCGAGCGTTGTCCGGATTACTGGGCGTAAAGCGCGCGCAGGCGGCTGGCCAAGTCCGATGTGAAAGCTTCCGGCTCAACTGGAAAACGGCATTGGATACTGGTCGGCTGGAAGGTGGGAGAGGGTAGCGGAATTCCCGGTGTAGTGGTGAAATGCGTAGATATCGGGAGGAACACCAGTGGCGAAAGCGGCTACCTGGCCCACTCTTGACGCTGAGGCGCGAAAAGCTAGGGGAGCAAACGGG
+
AABDD??<9979CCAADC:C>D8;500)//B@A>G>=<=4<;;>;?;;9C?;;;;=<7<7A>BAA>BB@?ABBC>BCD9=9=9CBBB7BBC8=>=1@<6ABB>B>???BBB>@@A=ACC@D?B@BCC>CCBBB=BABAA=A6:6;C<@<BCB@A<;89BCC;@@;;;CBBCAA@>@500+0+/7:1:94805;?>98880000>;00)/;3;;87949?=@<=;;;5;;9=<<<.>8;;<<<2<<<<>6;:<4
@N9IO0:00815:06181
TACGGAGGGTGCAAGCGTTGTTCGGAATTATTGGGCGTAAAGGGCGTGTAGGTGGCTCACCAAGTCTGGTGTGAAAGCCCACGGCTCAACCGTGGAACTGCATTGGAAACTGGAGAGCTCGAGTGTTGGAGGGGGTCGCGGAATTCCCGGTGTAGAGGTGAAATTCGTAGATATCGGGAGGAACACCAGTGGCGAAGGCGGCGACCTGGCCAATCACTGACACTGAGACGCGAAAAGCGTGGGGAGCAAACAGG
+
BBBC?BBD>CCAB=A@@A@CC@CG@B?B=??>A@9@@>??:?C=AAA@A@@=@A>@??AB?B>A@A@?<@A@@AC>BBA;?993::BA?A8::?<?=AABCBB?A<@@6;9;5;;;@@AA@@@AAA?C8;;CCC2BBABBFJBF?AA>AABBBCABB@BBBF>C@BBBBBB;;;BBC=::7:<??A>AA@@<@@@:@?@?<?;<;=;;5;=A=@ABBAAACBCDDBA;;;@;;;;*;@@@>>>4>>ADD>ABB?
@N9IO0:00819:06191
TACCAGCACCTCGAGTGGTCAGGAGGTTTATTGGGCCTAAAGCATCCGTAGCCGGCTATGCAAGTCTCCGGTTAAATCCAACTGCCTAACAGGTGGGCTGCCGGAGATACTACACAGCTAGGGAGCGGGAGAGGTAGACGGTATTCGGTGGGTAGGGGTAAAATCCTCTGATCCATTGAGGACCACCAGTGGCGAAGGCGGTCTACCAGAACGCGTTCGACGGTGAGGGATGAAAGCTGGGGGAGCAAACCGG
+
BBB?@@;;;=@DCBCBDACCCC?BB>BB>BCBCD>E@BAA8;;A@><@>000+0,0==<<@D?BBDBB?B?B@DB=CB=@=@BDD@CGABCB?CGJ?CBBB@B?DCBBBBB@@@C@@@CAAA=;;;BB;;;;A>BA@@@D@B@A>?A>ABB>AAACC:CCCC9BA?CCBBB@@=??;?@@<AA>AA>>9::>ABC@C@BB?BBB??=?DD?998?>:>;;;?:>=888-8:9<<5<====>=/=<==<1<3:5
@N9IO0:00822:06193
TACGTAGGGTGCGAGCGTTAATCGGAATTACTGGGCGTAAAGTGTGCGCAGGTGGCCGCGCAAGTCGAGTGTGAAATCCCCGAGCTTAACTTGGGAATTGCGCTCGAAACTACGTGGCTCGAGTGTGGCAGAGGAAGGTGGAATTCCACGTGTAGCGGTGAAATGCGTAGAGATGTGGAGGAACACCGATGGCGAAGGCAGCCTTCTGGGCCAACACTGACGCTCATGCACGAAAGCGTGGGGAGCAAACAGG
+
CB@@@??@:?@@BB@:667;5AAA=@?B?BCCCD>:<;BB9A<:9>AAADB@EF;::;C;;98@A;555@@A>>>99:77*7=>00+/)/;4::5<6@<ABBBAA;;;0;;;;AA@;AA@@@?AAAD?BCBCB?B2;2::.45=5<9<;:::<====9AAAC<@?B<;<<585:;;;-33,3,5556;;;C:CCC=@=>955.55::=@7=:=:BAABAA00/7///--80//<5<@B;;;;&9999909:>3
@N9IO0:00835:06174
TACGGAGGGTGCAAACGTTGCTCGGAATCATTGGGCGTAAAGCGCACGTAGGCGGTCCGGTAAGTCGGATGTGAAATCCCTCGGCTCAACCGAGGAAGTGCATTCGAAACTGCCAGACTTGAATATGGAAGAGGGTCGCGGAATTCCCGGTGTAGAGGTGAAATTCGTAGATATCGGGAGGAACACCAGTGGCGAAGGCGGCGACCTGGGCCAATATTGACGCTGAGGTGCGAAAGCGTGGGGAGCAAACAG
+
CCCC?DDD=@AABE@@@@@BBBBC?C=ABCF:BA8@A@AC:?A??CAA@==;8:09?:<75925>@@8A@@>;;5/6@>4@@?7@BB@9B9ABA:@:?=?<@@:@AAC@BBAAA?@@BB?AA<??AA?B?BCCC>BBCCC@C?C?CJ9:::CEBAAA?C@@;6?8<<ABB<96>>>@98<;>;:@@7@>:96=>><??CC@C@???>>>;>>B@=@@@????99999,7;AAAB?CBB>>;;.??5:5-826
@N9IO0:00837:06160
TACGGAGGATCCAAGCGTTATCCGGAATCATTGGGTTTAAAGGGTCCGTAGGCGGTTTTGTAAGTCAGTGGTGAAAGCCCATCGCTCAACGGTGGAACGGCCATTGATACTGCAAGACTTGAATTACTAGGAAGCAACTAGAATATGTAGTGTAGCGGTGAAATGCTTAGATATTACATGGAATACCAATTGCGAAGGCAGGTTGCTACTAGTGGATTGACGCTGATGGACGAAAGCGTGGGGAGCGAACAGG
+
BBBB@BC>AB@9B8@???<ABDHE@C=AAAC@CC<??4@?8@B=BB@CDCC@AA7AAA6@@D@CBABBCC;BB@A8>>?;@AC?@@AB9;;5:@9?<@B?B@CD<@@@;;;=;;.599A=AAADACCJ=A8<8=@A8==DDB@DDDBBCBBAA@@;;6;@@A=A@@B@BAACDC?C;;<;5;9<00)0)/)//::)/)4994;8<BBB9;:AAB?CE@@AACAAA@AA<@@;;;0;;9:>@@4AAA@@<@>@;
@N9IO0:00843:06169
TACGTAGGGTGCGAGCGTTAATCGGAATTACTGGGCGTAAAGTGTGCGCAGGTGGCCGCGCATGTCGAGTGTGAAATCCCCGGGCTTAACTTGGGAATTGCGCTCGAAACTACGTGGCTCGAGTGTGGCAGAGGAAGGTGGAATTCCAGGTGTAGCGGTGAAATGCGTAGAGATCTGGAGGAACACCGATGGCGAAGGCAGCCTTCTGGGCCAACACTGACGCTCATGCACGAAAGCGTGGGGAGCAAACAGG
+
BBBBB?@@:9;;BA@@A@8<8BBC@C?B@CCCCC:@@@@A8A>@@BBCCCC@CC@B?BBBCCCCC@><@@AAA@@8;;<<.9>4AB?C@BC>@@<@?A?@;:9BBFDC?C@@@A>?<?BB@9::@A?=ABBBB@C=A:97096A6B8==5@BCA@;@:@>@@9;99ABC@@@A;:9<4;98<86;<@BA@B8B;?;;:BCBCAD:?BAA<B@C@B=;:AB;;;>@@;99A@>>?:?::;@AA.;;;;G<AAA>
@N9IO0:00843:06203
TACGTAGGGTGCAAGCGTTATCCGGAATTATTGGGCGTAAAGAGCTCGTAGGCGGTTTGTCGCGTCTGCTGTGAAAACCCGAGGCTCAACCTCGGGCCTGCAGTGGGTACGGGCAGACTAGAGTGCGGTAGGGGAGATTGGAATTCCTGGTGTAGCGGTGGAATGCGCAGATATCAGGAGGAACACCGATGGCGAAGGCAGATCTCTGGGCCGTAACTGACGCTGAGGAGCGAAAGCGTGGGGAGCGAACAGG
+
FDBBBBBC?;;;@=@?@A=BBB@C@C>B?BC:B?7?>???5=8498;9889-73-3<4<=>><<BB@@?@@@9999*7<0=?A?BBCC@C?BBAA<A?BAA??:::.;BBBE?CBBAAA9::?A@AC?AABDG;CCBA<A=@<@?B?BB>BBBBBBB?BC@C?AAA@@@@ABCAAAB>;<5;;?@A5;;;B?@BA<@;ABBCCCBBABB=CADBB@BC;<<;;;BCC>;;;CEC<ACAAAEM;;;DGH@BAB?
@N9IO0:00860:06171
TACGGAGGGTGCGAGCGTTGTTCGAAATTACTGGGCTTAAAGCGCGTGTAGGCGGAATGGTAAGTGTGGGGTGAAATCCCTCGGCTCAACCGAGGAACTGCCTGGCAAACTGCCGTTCTTGAGGCAAGTAGAGGTGACTGGAACGACTGGTGGAGCGGTGAAATGCGTAGATATCAGTTGGAACGCCAGAGCGAAAGCGGGTCACTGGACTTGTCCTGACGCTAAGACGCGAAAGCGTGGGGAGCGAACAGG
+
::;C@BBC=::9BBD::;<AB@BBBB=B@CCBBI?DD499.;;9;C<;;;;<@C?D@@@<@A=AAAA@@?3?;;;0;A@9@@@<@@DC?C?BBB@B@CCCB?AA;;94)499@;>?:@>7AAA>B=8=;;;=C9AB?<55047<;==A<8<B?;9;A7;;6506===BDB;96>;>;@:>8<8<50+/90////0*/8881::;;CC?BBB?AAA=A@>;::0/)///77/44(4445<>>.565;94;;;4
@N9IO0:00819:06219
TACAGAGACTGCAAGCGTTATTCGGATTCACTGGGCGTAAAGGGTGCGCAGGCGCCGGGTGTGTCAGATGTGAAATCCCGAGGCTTAACCTCGGAACTGCGTCTGAAACTACCCGGCTAGAGTATTGGAGAGGGTAACGGAATTCACGGTGTAGCAGTGAAATGCGTAGATATCGTGAGGAACACCAGAGGCGAAGGCGGTTACCTGGACAATTACTGACGCTCAGGCACGAAAGCATGGGGAGCAAAAGGG
+
BCC@;95;9@@A@<AA?A=BB>AA=A=8<;;@@D;@:;44)4<2:>@00/:)//8-3>1955==B=AA?;;333(3<7.7;;,7708:>;BAB?C57333:>AABBD>ACBBC591:A@@???AA;?9<;993(39378487<7485>9::8@A<666<<=3??A==<96-----79:;=A?BAA;?>9905??3<05::>?BC?BB?AAA>B>BABCBBCB<===7:9;444)4>>=9::.:>B>>>2>>4
@N9IO0:00828:06243
TACGAAGGGGGCGAGCGTTGTTCGGAATTACTGGGCGTAAAGGGCGCGTAGGCGGTTTGACAAGTCAGGCGTGAAATTCCCGGGCTCAACCTGGGGGCTGCGCTTGATACTGTTGAGCTTGAATGCAGGAGAGGATGGTGGAATTCCCAGTGTAGAGGTGAAATTCGTAGATATTGGGAAGAACACCGGTGGCGAAGGCGGCCATCTGGCCTGTGATTGACGCTGAGGCGCGAAAGCGTGGGGAGCAAACAGG
+
@BAAB?BCCC5CCCCCCC;;;?CC>A>A=???@@8;;;@A4@B<BB@:;<A?AB>AA<BB@B;?=995.377;;80;177*7;69:?@<A;@@@@@.:9@?BBC?CBBCCBBB=;;;AC=AA@A@@BB>ABBB>BBC?BDIFAEAEI@CCB@@@;;;=@<;;0;>CBCCCCBAA:@@0:39@<>::3:<;;6;@=6:0..(.(-66:<9>6>>955B?CAAACA988;?>>999/9:::BBB9BBAAB=@@@>
@N9IO0:00835:06245
TACGGGGGGGGCAAGCGTTGTTCGGAATTACTGGGCGTAAAGGGCCAGTAGGCGGCCAACTAAGTCGGATGTGAAATCCCCAGGCTTAACCTGGGAACTGCATCCGATACTGGATGGCTTGAATTCGGGAGAGGGATGCAGAATTCCAGGTGTAGCGGTGAAATGCGTAGATATCTGGAGGAATACCGGTGGCGAAGGCGGCATCCTGGACCGACATTGACGCTGAACGGCGAAAAGCTAGGGGAGCAAACGG
+
??;;;;;;;;"49399555:=8@@@B?B?@A@BC=@;;;D8@>8>8@9>9949929=B=BBB8;;CC?CCC@@AB>A@@@300,0:;?=B@BA@8@-000000928:?@ABC@CED@BB=@@?A=A@@:@@@AA<@BCAAAB@C?D>;;5;A;;;AA??@AB=A?::;;;BBABBBB=@@?D?@A@<@=@B?BBB>A>;;7;BBA?CC>@@@A;;;B?BBBBBBBB>BA=A;;;;*;@?:9;5-5595<2555
@N9IO0:00837:06226
TACGTAGGTGGCAAGCGTTGTCCGGATTTATTGGGCGTAAAGAGCGCGCAGGCGGTTCGTTTAGTCCGAGGTGAAATCTCCCGGCTCAACTGGGAGGGGTCTTCGGATACTGGCGGACTTGAGGAGAGCAGAGGTGAGCGGAATTCTCGGTGTAGTGGTGAAATGCGTAGATATCGAGAGGAACACCAGTGGCGAAGGCGGCTCACTGGGCTCCACCTGACGCTGAGGCGCGAAAGCGTGGGGAGCGAACCG
+
BDAAA?@<;;5;A;:;;9259>9>9<AA<AB<AB998798-33338<??;;5;;2;=ABAB>@@?C@@A@<CC>>7<;;;=0616=<<8=ABB=B???2==B?AA;?;::;;8<<7:::7:<;9<<;;::99;6::@<=C8@8;9=CCB?CAAAA?>8?@@>8=>:9:?88:>>::>=;;6;5::;6;:8823331717;6>@@?>??:3<>@;AA6:857778733-333?>@8@BA@AAA6??A@@<@49
@N9IO0:00843:06258
GACAGAGGGTGCGAACGTTGCTCGGAATTACTGGGCGTAAAGCGCGTGTAGGCGGGTGATCAAGTCAGGTGTGAAATCCCTGGGCTCAACCCAGGAACTGCACTTGAAACTGGTTGCCTTGAGTGTTGGAGAGGGAAGCGGAATTCCTGGTGTAGAGGTGAAATTCGTAGATATCAGGAGGAACACCGGTGGCGAAGGCGGCTTCCTGGACAACTACTGACGCTGAGACGGCGAAAAGCGTGGGGAGCCAAACAGG
+
BCCBBBCC=AA@BB?>>>999AA?;A6:38AAAC>A@@??8?@@@@ADCBB?CBD>@@?B@A>ABBAB@BACBAA;@@A;A@A;????<??9?B=C<@@==<89138809AA7?>>>9??AADBAA>A8;;@@D>D?BAB6:5:==:@@9AABBBBC?BABB<B?BCCBBB@@;:9<:>>*0*.87370--(//;7<:@D9A@9B:=B8=@A:@@AAA;:9995999555.65<>@0666/<<;.<//,/;/9975
@N9IO0:00846:06225
TACGGAGGGTGCGAGCGTTGTTCGGAATCACTGGGCGTAAAGGGCGTGTAGGCGGTCCGCTAAGTCTGATGTGAAAGCCCGGGGCTTACCCCCGGAAGGGCATTGGAAACTGGCGGACTCGAGTCCCGGAGAGGAAGGTGGAATTCCTGGTGTAGCGGTGAAATGCGTAGATATCAGGAGGAATACCGGTGGCGAAGGCGGCCTTCTGGACGGTGACTGACGCTGGAGACGCGAAAGCGTGGGGAGCAAACAGG
+
@@@@=@CC=;::@@@:;;5;B=EC@C@BA@BAAB=;=;JJ>CC>BB69;A@;:;4;A?ABC@<@@???@@<::;;6:?@6@B@6@@466E@E+B@B?B>3::>)0)/8.///5<:+////7;456>9A=<44424.58>?;>:>;><=B?BBBAAAB>AABC>AAAA@ABAAAAABA;?@=@;:::3:39?;?AB?B?BC=@<@;@@@5::A<;;;:9:99=;//)/778:9///(/0///;;&//:::0::95
@N9IO0:00848:06226
TACGTAGGGGGCAAGCGTTGTCCGGAATCATTGGGCGTAAAGCGCGTGTAGGCGGCCAGAAAAGTCCGCTGTGAAAACTCGAGGCTCAACTTCGAGCTGTCGGTGGAAACTTTCTGGCTAGAGTCCGGAAGAGGAGAATGGAATTCCTGGTGTAGCGGTGAAATGCGCAGATATCAGGAAGAACACCCGTGGCGAAGGCGGTTCTCTGGGACGGTACTGACGCTGAGACGCGAAAGCGTGGGGAGCGAACAGG
+
A@BBBDCDDD1AA8;;BB>BCC:I<E?AAAA;@C;;:;A?6A;:;@<CB@=900+0)/////&/6@;ABC@AABDD:CBBC;;8<>AA?BB?BC;9;AB=>;7;C8@<6;;;3;<@7BBBBBBBB@C@C<@CC?BCB@CD;D@C>B@AD@CDBBBCD>BBCD<;;;@@BBBBBBCBB?B?A?;?>>>7@@D?ACB=?=?C>A?BBBABB<?@C=@@AA;;;AA;;;ABBAA9::/::9>???5?@@@A=@?@;
@N9IO0:00854:06234
TACGGAGGGTGCAAGCGTTGTTCGGAATCATTGGGCGTAAAGCGCGTGTAGGCGGCTTGGCAAGTCGGGTGTGAAATCCCGGGGCCCAACCCCGGAACTGCATTCGAAACTGCCTCGCTAGAGTCCCGGAGAGGAAGGCGGAATTCCCGGTGTAGAGGTGAAATTCGTAGATATCGGGAGGAACACCAGCGGCGAAGGCGGCCTTCTGGACGGTGACTGACGCTGAGACGCGAAAGCGTGGGGAGCAAACAGG
+
CB@?;AAA=ABAB>BBCC@BDABB>?6::>:49=4;99991999:=AAAAA7?<8<>;>;>B?BBAAA<A@<BCC=BCC>CFG;CC=A>@BB9B?B??9::AA<@AAA>BAAA@CCEDAAACBBBD?C?????=?>B@AA>A:?:==6@5;;@AA;;7;@CG?E?BCCCDEEDCCBB=BA<@;@AA:CBCC@AA>:=:00)02;2>BB=@AC@CBCBB9;;ABABBBBBCCBCD>B;<<EDD9BBA@@;@BB7
@N9IO0:00858:06239
TACGGAAGGTCCGGGCGTTATCCGGATTTATTGGGTTTAAAGGGAGCGTAGGCCGGAGATTAAGCGTGTTGTGAAATGTAGATGCTCAACATCTGCACTGCAGCGCGAACTGGTTTCCTTGAGTACGCACAAAGTGGGCGGAATTCGTGGTGTAGCGGTGAAATGCTTAGATATCACGAAGAACTCCGATTGCGAAGGCAGCTCACTGGAGCGCAACTGACGCTGAAGCTCGAAAGTGCGGGTATCGAACAGG
+
ABA@>B5;.9?:>C8;;;ABBB@C@CDD?GC=?A0;;)9<4@A>CAAAACC>B@B@CCEE9A8;;@@CC@CCCCC?BBB@@@@@??AB@BA<=::>:<<<555<<<<=9BBD=AA9@:=3;738=88:@A@<6955>35404395566?8==<6655.5:::4???=4=9:89?;>@@A?AA====6787148?A?A@BBAB99:A@?9=><<<<8<77:@@@@BB@BAB;444)5999==4=>;;9:54445
@N9IO0:00860:06215
TACAGAGGGGGCAAGCGTTATTCGGAATTATTGGGCGTAAAGGGCGCGTAGGCGGCTTCGCAAGTGGAAGGTGAAATCCCTCGGCTTAACCGAGGAACTGCCTTCCAGACTGCGTTGCTTGAGGCCGGGAGAGGCGAGTGGAATTCCCAGTGTAGCGGTGAAATGCGTAGATATTGGGAGGAACACCAGTGGCGAAGGCGGCTCGCTGGACCGGTTCTGACGCTGAGGCGCGAAAGCGTGGGGAGCAAACGGG
+
BA@BA;;;;;*;I>BBBB@BC?AA?>=><@A9AC9?????9?A9???BBBB@BA>BC@CBCB>BBA?C598:ACB=CCE<A@@<@A?B?B@CCB@B@C????A?A=ACA?@@>??=AAA?A??9=398-9>=?;@CAAAD@C?B?CC>BBBBAAA?@=@:9959?>?@@@@=>>-93(382=7ACB@BCBC@CCC?B?AB@BBBCCCC<>>:@:@<>>@?>@AB=@@?987===5==;;<==389A@D=BB>5
@N9IO0:00817:06283
TACAGAGGGGGCGAGCGTTATTCGGAATTATTGGGCGTAAAGGGCGCGTAGGCGGCTGCGCAAGTCTCGGGTGAAATCCCTCGGCTCAACCGAGGAACTGCCCTGGAAACTGCGCGGCTCGAGGCCGGGAGAGGATGGTGGAATTCCCAGTGTAGCGGTGAAATGCGTAGATATTGGGAGGAACACCGGTGGCGAAGGCGGCCATCTGGACCGGTCCTGACGCTGAGGCGCGAAAGCGTGGGGAGCAAACA
+
ABBBBBBBBB5BAAA@AA<AB?CC>A@B@AB@CC????EE=BB=BAAA@??;=?9?@@@AAA@C;;<CEE?BCBD>@@@;A@@=@BCC?B9;;B?DBDBBBC=BB@BH>C@@@@;;2:::@5616:?A7@>>B=@<@<@@9=;D@CC=DDE@@A@<;6;>D@>CBBBA@@@A@@2;:.4@6?39555:.555;>>@C?BCAE@AB9997<>;:555.553:;;;<<<7;;@<?A799AA@CC6???>@699
@N9IO0:00827:06284
GACAGAGGGTGCAAACGTTGTTCGGAATTACTGGGCGTAAAGCGCGTGTAGGCGGCTATGTAAGTCGGGCGTGAAATCCCACGGCTCAACCGTGGAAGTGCACCCGAAACTGCGTAGCTAGAGTCCTGGAGAGGAAGGTGGAATGCTTGGTGTAGAGGTGAAATTCGTAGATATCAAGCGGAACACCGGTGGCGAAGGCGGCCTTCTGGACAGTGACTGACGCTGAGACGCGAAAAGCGTGGGGAGCAAACA
+
BA<@@@A@9;6:;?99384>:8AA<B4804;@@@9?:><8(4444;;;:AA?@@7;CEBBBFACCBAB;:995<>6BBD>BA@9?@CC;C>A;B9<5555=9;<4<==7==;??????<<<<=<=9=?8;;=@;?6A>AC@D@@??C4:4:?@>@9:5:AAB>C?BBBAAABBB>>8?@>9=99778>=AB=A?>9<9>;696;67//).7333>@>99:474:9<<@00//000&0<<?=;;.75229.55
@N9IO0:00835:06268
TACGAAGGGGGCGAGCGTTGTTCGGAATTACTGGGCGTAAAGGGCGCGTAGGCGGTGTGCCAAGTCAGGCGTGAAAGCCCGGGCTCAACCTGGGAACGGCGCTTGAGACTGGCACGCTCGAGTTCGGGGAGAGGACGGGCGGAACTTCCCAGTGTAGAGGTGAAATTCGTAGATATTGGGAAGAACACCGATGGCGAAGGCAGCCGTCTGGACCGAGACTGACGCTGAGGCGGCGAAAAGCGTGGGGAGCAAACAG
+
;;BBB?CBBB0;;:;;AA<A@@BB>A6:5;????8?A@>@:@B;@AA;;;0+00,0=>=<9=9=;:;B5983:::1333(3;195557<5::@8@;@@@?@;?8<45944438=<;<<=<:9934555&/7772/0//)/94:)/5.55)5999;ACCB@BDC@8C?A@A@@@C@@>@E?H?BB:;:@=??>?<BBB?B=B5555:4559.5549555<>=;;<CC@==+00*0/000&09:@<==+<5555)444
@N9IO0:00846:06268
TACAGAGGGTGCGAGCGTTGTCCGGAATCACTGGGCGTAAAGGGCGCGTAGGTGGCTCGCTAAGCGTGTGGTGAAAGCCCGGGGCTCAACCCCGGGTCTGCCATGCGAACTGGCAAGCTGGAGCATAGTAGAGGCGGGTGGAATTTCGGGTGTAGCGGTGGAATGCGTAGATATCCGAAAGAACACCGGTGGCGAAGGCGGCCCGCTGGGCTATTGCTGACACTGAGGCGCGACGAGCGTGGGGAGCAAACAGG
+
::<A@@B?8>>AA93938-///)/)/6:77<999/9<>?A<BA<@A:;;A@<9909::===@29:;:;BB@BBBB7:;A:ACC7;;;B=>>>0>>3>0//:6;8;?8555<A=CC>??@?9>>?????>=>::4:::-9>5>;AD<A@=59=9555949<.5.59::345::>AD855>4?:8==;8830/)//6)/)/;6<<8665<>7<<;B9?>>::999:94429?00////;<99<AA1<666@45568
@N9IO0:00852:06263
TACGGAGGGCGCGAGCGTTGTTCGGAATCATTGGGCGTAAAGCGCGTGTAGGCGGCTTGGTAAGTCGAGTGTGAAAGCCCGGGGCTCAACCCCGGAAGGTCGCTCGAAACTGCCTCGCTCGAGTCCCGGAGAGGAAGGCGGAATTCCCGGTGTAGAGGTGAAATTCGTAGATATCGGGAGGAACACCAGCGGCGAAGGCGGCCTTCTGGACGGTGACTGACGCTGAGACGCGAAAGCGTGGGGAGCAAACAGG
+
B@@?<@B@=5;;A;@A;;7<<:;;7;7A;A<8<<4<;;@@:@@@ABBBBBB=AA7A<:C;@C:BBCB=BABBBB>4??:4?<<2>>BB?BEC:B?B?C>AAAAAABBB>C????B?BABBB=;;EF=B?CCCC@D@B?BE@B<@<@@;A=@@@@?@@6;;BC?E@CC@A@BCBBBBC;@?5:3:::?BBCE@CAA9=99:/81;1=>A9>?B?CBAAA999BBBBBBBBC@@AH;???::::-:?>>A;@?@4
@N9IO0:00852:06275
TACGTAGGTGTCAAGCGTTGTCCGGATTTATTGGGCGTAAAGCGCCCGCAGGCGGCTTGCCAAGTTCGATGTGAAATCTCCCGGCTCAACTGGGAGGGTGCATCGAAAACTGGCAGGCTTGAGGCAGGGAGAGGGATGTGGAATGTCAGGTGTAGTGGTGAAATGCGTAGATATCTGACGGAACACCAGTGGCGAAGGCGGCATCCTGGCCCTGTCCTGACGCTCAGGGGCGAAAGCGTGGGGAGCAAACCGG
+
BBDDDCC??@@BA=B@;;6;>>:><>@>7>>;D@8@@@EE>B;::>6>BCCADE?BB<>A:@<@@?CCBBBBCCF><;;GJ=B>BCBB@C;;;0;;;/;A@BBCBDCC;CBC@B@@<@@<@??8<8::5;AAAC>BBBBB>B?CBABBC@CCCCCCCBDBBB=BBBAB@@@@A@@:::>@5:5:AA;@@@@=@@@6:8:A=@@:;6;@=@B<B?@?<@AAAABC@@@@?2?:;;6;@ABCDD8;;;@?6?<?;
@N9IO0:00815:06334
TACGAAGGGTGCAAGCGTTAATCGGAATTACTGGGCGTAAAGCGCGCGTAGGTGGTTCAGCAAGTTGGATGTGAAAGCCCTGGGCTCAACCTGGGAACTGCATCCAAAACTACTGAGCTAGAGTACGGTAGAGGGTAGTGGAATTTCCTGTGTAGCGGTGAAATGCGTAGATATAGGAAGGAACACCAGTGGCGAAGGCGACTACCTGGACTGATACTGACACTGAGGTGCGAAAGCGTGGGGAGCAAACAGG
+
4;44;244)49=A:C;;<:A7>95.7-72<<?@@9979:4(48=<A;9<A@?AB@B?CBBCC@ECBC;;=FBBBB,;;5)5<=4BCCB:C9AC?4646BB<<@>:CCC9BBBBCA:8;BBACCBBCB?B@??AD=ABBBB?B@A@<@0000@<<<0929999.9;<>@AAAABBBBAD?B?B?BAA=@AA@=AA@9?9>?A?@AA=AC=@@BBBCCA?@@:;;@AAA=AA@@@@;A@@@BDE;BBCBC=BAA>
@N9IO0:00832:06345
TACGGAGGGTGCAAGCGTTAATCGGAATTACTGGGCGTAAAGGGCACGCAGGTGGCTGAGAAAGTCGGTTGTGAAAGCCCCGGGCTTAACCTGGGAATTGCATTCGAAACTACTCGGCTAGAGTATGGGAGAGGGAAGCGGAATTCCCGGTGTAGCGGTGAAATGCGTAGATATCGGGAGGAACATCAGTGGCGAAGGCGGCTTCCTGGCCCAATACTGACACTCATGTGCGAAAGCGTGGGGAGCAAACAGG
+
BACC?CCD=@@?B=@=>@<@;ABB6:5:?BBBCB;:9:;;0;9(4;;;?@@9??;>@:9;;;(4:==7@295@@@6;;;;&44)4>5=9;<799/8-3-37;=<@8::28@AB?@@?BAACA?@@BBB=BBBBB6>:BBE@D@B?CC=@=ACCBBAA>ADDE?BBBAA@AA@@@@BB9@@<@<AA@@ABBC@BBB?A>??:??;?;::.:;0;>@@@BCBBBBCCDA;;;B=<=4@>?5555&59::<4;;?:
@N9IO0:00839:06359
TACGGAGGGTGCAAGCGTTAATCGGAATTACTGGGCGTAAAGCGCACGCAGGTGGCTGAGTCAGTCGATTGTGAAAGCCCTGGGCTTAACCTGGGAATTGCAGTCGATACTACTCAGCTAGAGTATGGGAGAGGGTAGTGGAATTCCCGGTGTAGCGGTGAAATGCGTAGATATCGGGAGGAACATCAGTGGCGAAGGCGGCTACCTGGCCCAATACTGACACTCAGGTGCGACAGCGTGGGGAGCAAACAGG
+
B@?>;@?989;;A>AA>A<A7B<B9A8:79CAAD>;59<>3849994378:5495:;?;<<>B=B<;;;1559?;055A0555)59;B@EBIFI?C@B86;?A@B966>CCBBBB;54=555;;@AAA6689C>8BB=::4:7;4?=5>6?@@@@9814===6==>CCCAA@AAA?@:AB@BAFCB@@><>245A;B=BC?CBA?59;.39197<<ABBAA@>??>A=A?8599=<<@<<78.8;;<=6==B8
@N9IO0:00842:06329
TACGGGGGGAGCAAGCGTTGTTCGGATTCATTGGGCGTAAAGGGCGCGTAGGCGGCCCGGTTAGTCCGTCATGAAATGTACCGGTTCAACCGGGGCACTGTGTCGGAAACTGCTGGGCTAGAGGTCGAGGGAGGAAAGTGGAATTCCTGGTGTAGCGGTGAAATGCGTAGATATCAGGAGGAACACCCGTGGCGAAGGCGGCTTTCTATCTCGAATCTGACGCTGAGGCGCGAAAGCTAGGGGAGCAAACGGG
+
C@>=====&;9;:5:>B@>BB;@A9>C<CBB=BA:BB@C?6;<4;@BCBBA>;<4:<8:7<@CBBB?AABCB@BE=;;;BB9=8=8>?:=2833&444;<===;;8<=8<>>=666/5==@=C?BB>CCC=BB=@@;ABB?C?B?AABB@BCBBBAA@A;:6/9AAAABBBA<<<@>7:>9>8=:??344403;=;A;;;4;;;0;BBCBBBAB?BCCDBBDBC@B@<BDC;;;7;B@@AEE;AABCC=CCD=
@N9IO0:00857:06343
TACGGAGGATCCAAGCGTTATCCGGATTTATTGGGTTTAAAGGGTGCGTAGGCGGAACGGTAAGTCAGTGGTGAAAGCCTGTTGCTTAACAACAGAACTGCCATTGATACTGCCGATCTTGAGTACATATGATGTGGGCGGAATGTGTCGTGTAGCGGTGAAATGCTTAGATATGACACAGAACACCGATTGCGAAGGCAGCTCACAAAACTGTAACTGGACGCTGAAGGCACGGAAAAGCGTCGGGTATCAAAACAG
+
554:644.49?2:45444.499.5.3::18;177(3;(33(3808;;ACCA9=<2;4447:@?BABAA??<?@BC:::?@;:+008(-)-80---7)/333-37,37;>@:00*////3299;;=88/////8988:39;7:48<770//:00/6561////(/3334333893334444:;59>;.///)///7)4.33333339:99+:4448533/)-------(-(----(,,,&,-----5,57/////&55:
@N9IO0:00829:06378
TACAGAGACTGCGAGCGTTATTCGGATTCACTGGGCGTAAAGGGTGCGCAGGCGCCGTGTGTGTCAGGTGTGAAAGCCCGAGGCTCAACCTCGGAATTGCGCCTGAAACTACACGGCTAGAGTATTGGAGAGGGTAGCGGAATTCACGGTGTAGCAGTGAAATGCGTAGATATCGTGAGGAACACCAGAGGCGAAGGCGGCTACCTGGACAATTACTGACGCTCAGGCACGAAAGCGTGGGGAGCAAAAAGG
+
CBCBB@AABBB@B@@9;99;J@CB?BC?AA@BBB9>>:994:D;BBAA>>=9000;:=>?BBBCBBB@CCBBBB=?@@5<00,0@BB@I@CBB?B@D>AABB>@999.9A@@@AB?A@ABBBBBB?B?A@ABD>BBBCDAF@B?BABA>AAAA@@?==98939??@ABBB@@AABC@@@=A=???=@@??;=@@:@:;;5;ABB@@A>ABB@B?BB:::AAAAA@@=@<;999/9=;AAB?0?@;;:::'::
@N9IO0:00832:06362
TACGTAGGGTGCAAGCATTATCCGGAGTGACTGGGCGTAAAGAGTTGCGTAGGTGGTTTGTTAAGTGAATAGCGAAATCTGGGGGCTCAACCTCACAGACTGTTATTCAAACTGGCAAACTCGAGAATGGTAGAGGTAACTGGAATTTCTAGTGTAGGAGTGAAATCCGTAGATATTAGAAGGAACACCAATGGCGTAGGCAGGTTACTGGACCATTTCTGACACTGAGGCACGAAAGCGTGGGGAGCGAACCGG
+
<;;@@==@5000>;>>BA;998;?;>???@BDDC>AB@@@;@AAA7;;@@@C?AA@AD-00>@>?>AA@BAAAAFE?B@AEGGE1;:CC?CACAAA;;<AABA@CD>B@@;AAA>AA@8AB;;;CC?BB?A@?@@:@A=@@B=A>BB=BBBA@@?90+0;000=8;;+//99=9>>5>?A07178<<>0728?;>@AA@:=<?;=/7777,3839??8?AAB@?@@??>8?@@9::,9@?@BCB:BBBBC@F@C=
@N9IO0:00849:06386
GACAGAGGGGGCAAGCGTTGCTCGGAATCACTGGGCGTAAAGGGCGCGTAGGCGGGATGGCAAGTCGGTCGTGAAATCCCTGGGCTCAACTCAGGGGGTCGGCCGATACTGCCGTTCTTGAGGGATGCAGAGGAGACTGGAATTCCCGGTGTAGCGGTGAAATGTGTAGAGATCGGGAGGAACACCGGTGGCGAAGGCGGGTCTCTGGGCATTCCCTGACGCTGAGGCGCGAAAGCGTGGGGAGCAAACGGG
+
;;@BABA@A@2A@4::;;5;=:5;25.559<;;<2959;;.:;2:??BCCD@DDD=B::7;A>ABBC@CCBAAAD<@@@9<@@8=88949<<37333$33;6<6::BA???@=995:B;@99:29A@:::@A69:>@;;5;5;=AA8@<?A@???A@CBCC>?@???AA@?=>:::/9>;@>@@@>A?@@=@AA=A=;;:69@BBBBC<AAC?BA;AA;;;@@@;:49:99??69944999*4===:88==5
@N9IO0:00854:06396
TACGTAGGGTGCGAGCGTTAATCGGAATTACTGGGCGTAAAGGGTGCGCAGGCGGTTTGTTAAGACAGGTGTGAAATCCCCGGGCTTAACCTGGGAACTGCGCTTGTTACTGGCAGACTCGAGTGTGGCAGAGGGGGGTGGAATTCCTGGTGTAGCAGTGAAATGCGTAGAGATCTGGAGGAACACCGATGGCGAAGGCAGCCCCCTGGGCTAACACTGACGCTCATGCACGAAAGCGTGGGGAGCAAACAGG
+
@@@@AACB=;;9BCABBA7;6@@B?B?B?BBECC;:;9AB8@>;;@;ABCB?A@;@@5@@6;0:BBBC?AAA@AA<ABDF:BC=BB7;4<=;:;6;=AAAAA@@=@A=@@@@?@AACBCBBBB?@@B@B@@?B====&<@9C9DACBDE<@BBAA:99:@@?8@@@@ACCB<;;;;?<?@?B?CGF@AABC@FDC?B;?:::999'4:;2;9909;<B@@0//77779=;;;;B8@;44999+444::4:885
@N9IO0:00862:06394
TACGTAGGGTGCGAGCGTTAATCGGAATACTGGGCGTAAAGCGTGCGCAGGCGGTAATGTAAGACAGATGTGAAATCCCCGGGCTCAACCTGGGAACTGCATTTGTGACTGCATTGCTGGAGTGCGGCAGAGGGGGATGGAATTCCGCGTGTAGCAGTGAAATGCGTAGATATGCGGAGGAACACCGATGGCGAAGGCAATCCCCTGGGCCTGCACTGACGCTCATGCACGAAAGCGTGGGGAGCAAACAGG
+
ABBBBBBC=9::BBBAAB<A?AAA:@-0/9///,66:CG>EBAABBB@@@;9:4;@=AA@@<@BBA@@?@@@@?9?BBB:CE>???B5957>=5>6@@BBBAB=D?@@CCBBAB@CC??=?ABBCC>@@@@AABB2BBB@C?B?B@CAAABBAABBCCCEG>BB@B@@@@@@@@@?=;;5;:@AB=@ABB?DCC@CDBB;::BB5?@?9?=@@AB???=0/0/0//=======8>??AABB8??BCF?BBB@
@N9IO0:00875:05762
TACAGAGACTGCAAGCGTTATTCGGATTCACTGGGCGTAAAGGGTGCGCAGGCGCCATGTGTGTCAGGTGTGAAAGCCCGAGGCTTAACCTCCGGAATTGCGCCTGAAACTACATGGCTAGAGTACTGGGAGAGGGTAGCGGAATTCATGGTGTAGCAGTGAAATGCGTAGATATCATGAGGAACACCAGAGGCGAAGGCGGCTACCTGGACAGTTACTGACGCTCAGGCACGAAAGCGTGGGGAGCAAAAGGG
+
CCBBAA@000/0949<<=9<C?AB=@A?B=:;;9.9;49;09;199;9<@@?;;50448:449??>=6:8839:(/;>400/)//59383/0)/5:27+5549:=<<?5;?@@@?C?A?:7/0/9=944)4:<<>6;;;;;7;7<6:>:=8<AAAAA@@@A@@9>9::==@>>999948883:.34;7999:2844.45:?8>?99299299949.45<<566<665<555555905555=??2>>>@AA2@@6
@N9IO0:00881:05779
TACAGAGGTCCCGAGCGTTGTTCGGATTCACTGGGCGTAAAGGGTGCGTAGGTGGCATAGAAAGTTTGATGTGAAAGCTCAGGGCTTAACCCTGAAATGGCATTGAATACTGCTGTGCTGGAGGTTTGGAGGGGGGACTGGAATTCTTGGTGGTAGCAGTGAAATGCGTAGATATCAAGAGGAACACCAGTGGCGAAAGGCGAGTCCCTGGACAACACCTGACCACTGAGGCACGAAAGCTAGGGGAGCAAACAG
+
BCB@??>;>BA;BBB96<7@<:C>9BA<<AACCJ>:6;<<0@;3;@@@?;;5;;5;4;BBCC5@?@3@<89:333(335556<)5515.5<19444)44.5994773///<;;@@9;;@?;@B?BC=B?@@@>@@'@@AC=A:@<7913338,38;;:@?@=;3::733398>@@<949=@4;2:=;1995706222'238222222'26.5594777488./*/96667133333=5==888=?1;<700*0;=
@N9IO0:00885:05766
TACGGAGGGTGCGAGCGTTGTTCGGAATTACTGGGCTTAAAGGGTGCGTAGGCTGTGCGGAAAGTTAGGTGTGAAATCCCCCGGCTCAACCGGGGAATTGCGCTTAAAACTACCGTGCTAGAGGAAGACAGAGGTGAGCGGAACTTCGGGTGGAGCGGTGAAATGCGTTGATATCCGAAGGAACACCGGTGGCGAAAGCGGCTCACTGGGTCTTTTCTGACGCTGATGCACGAAAGCTAGGGGAGCAAACGG
+
BACC@CBC=@@@BBBACC<CC<CC:B:C<CCCEC;BB.;5)5909BBBAAA@BAA???A<@@9@@=AB?BCCCCC=BBBBB5B?BBAA=C=BA@7A?C=C@>>?.444&4:::5<<<<<AB@@?A@BBBCCAA?ACCGCB@D?B@=BBC>BB>@BBC@AA<@7>@B>>7;;6:;C?BC?C?B@B;;8;?CB>A;;;0;@@>BBCCECCC>CAABD7@@?::@C@@ACABBCCCI>BAC;;;;.;;;;@8;;9
@N9IO0:00885:05770
TACGGAGGGTGCGAGCGTTGTCCGGAATCACTGGGCGTAAAGGGCGCGTAGGCGGCCTGGTAAGTAGGGGGTGAAATCCTGAGGCTTAACCTCAGGGCTGCCTTCTAAACTGTCAGGCTCGAGCACAGTAGAGGCAGGTGGAATTCCCGGTGTAGCGGATGGAATGCGTAGGAGATCGGGAAGAACATCAGTGGACGAAAGGCGGCCTGCTGGGCTGTTGCTGACGCTGAGGCGCGA
+
@CBB=@@C=AB@B@@;9;<A;A9@;;099555:<5<<<AA8CE>CBA@C;;5:A9A=AA;>>9B00/<<<*;9<7./.(/700)//5:2848<@@>:?::>7?:;008.////6//)///3;8669/0//6665:@=@::4917,//(-3----,,6(,-/(/066666/-(---///8(/(/<533//---7(--///(/0794;68444:=1>;73.3;99<=337737177333
@N9IO0:00887:05800
TACGTAGGGTGCGAGCGTTAATCGGAATTACTGGGCGTAAAGCGTACGCAGGCGCTATGCAAGACAGGTGTGAAATCCCCGGGCTTAACCTGGGAACTGCATTTGTGACTGCATAGCTAGAGTTTGTCAGAGGGGGGTGGAATTCCTACGTGTGGAGCAGTTGAAATGCGTAGAGATGTGGAGGAACACCGATGGCGGAAGGCAGCCCCCTGGGACCTGACTGACGCTCATGTACGAAAGCGTGGGGAGCAAACAG
+
CDCCCCCD>@@@CA@?A?6;7BBB;@6;2;B;;96;B@CC>BBBCBCCA??<00/?<8<@B7:@@@@;@@=???4;@??0?=3=;)0(/3=992=5@>?8:@<5B<<C998@>>=99980//::*//::A=<;;;;%79).(.37(.3388877166///.(.66.7;72225555599=055595:::7;:9=5/00/5>68733333$3891;828:8;8:8<<A44388798333(3373777(7772=/333
@N9IO0:00889:05807
TACGGAAGGTCCGGGCGTTATCCGGATTTATTGGGTTTAAAGGGAGCGTAGGCCGGAGATTAAGCGTGTTGTGAAATGTAGATGCTCAACATCTGCACTGCAGCGCGAACTGGTTTCCTTGAGTACGCACAAAGTGGGCGGAATTCGTGGTGTAGCGGTGAAATGCTTAGATATCACGAAGAACTCCGATTGCGAAGGCAGCTCACTGGAGCGCAACTGACGCTGAAGCTCGAAAGTGCGGGTATCGAACAGG
+
BBAA>@4;4;@;@B8B;;9:BC?CACCC>BC?CC>CD>BA8A@=9:;@@BB?B?A=A:@A5?:@A?>@?=AAABC=@@@?;>;855==8<===545;:<;545959?<?A??<@A;A?C89:?AA@@@@B=E>DCC>4::595:7<<<>8;;99955.5;<=8@@@?;?@@@@AAA@@@>@@=@AD=?AB8::BA;?<?:::AA@@@@:;::::?9@=@@:;;:94.4999555)59@A@@8@>>?=C@;:9:
@N9IO0:00904:05771
TACAGGGGGTGCAAACGTTGCTCGGAATCATTGGGCGTAAAGCGCGCGTAGGCGGTTACTTATGTCGGATGTGAAAGCCCCTGGCTTAACCGGGGAAGTGCACCCGAAACTGAGTAGCTAGAGTACCAAAGAGGTCGCGGAATTCCCGGTGTAGAGGTGAAATTCGTAGATATCGGGAGGAAGCACCGGTGGCGAGGCGGCGACCTGGGTGGAAACTGACGCTGAGGCGCGAAAAGCGTGGGGGAAGCAAAACAGG
+
BBCBAABA5BBBBE>:;;?@ACA@;A<ACBB>CF7BB??=5=9799<:95:3><7@8<>D:B@@@BA?BBBBCCE::;>C0CC4699B?B?BBB9B7;;AA:;9)39>6<?>:48459@AA@@@C@<@9/=0/)/699B6;7:6?B0;.;=@B@@@@C@@?3=6;:595555955907725(--55(-(-5(----(--055//)/4;)447;<077---555-,,05.--888&///33888$3-3@A<<1;::=
@N9IO0:00904:05807
TACGGGGGGGAGCAAGCGTTGTTCGGATTTACTGGGCGTAAAGGGCGCGTAGGCGGCCATCGCAAGTCAGTTGTGAAATCTCCGAGCTTAACTCGGAAAGGTCAACTGATACTGCGGGGCTAGAGTGCGGAAGGGGCAACTGGAATTCTTGGTGTAGCGGTGAAATGCGTAGATATCAAGAGGAACACCTGCGGCGAAGGCGGGTTGCTGGGCCGACACGTGACGCTGAGGCGCGAAAGCTAGGGGAGCGAACGGG
+
@?;;;;;;;"444@4=@B@=BC=CD66;H8BBBCG>BBBBB=BC=BD=BAAA>;<6;9BCBBBD9;;C??:9?:>CF>BBBB>A9::C9C:D9959B=6C@B@A8A>??BAA@@9899&39;=???@AB;?/799&8=4??A6A794:=4;2;==@@AC<@>>7/==::;=<=<<=55,28>;A;A@@<B@@=:=00*/0699291/77>>4?0/0/////56///////(3877873;<<;<==2=<?;>8<@@;
@N9IO0:00905:05824
TACGTAGGTGGCAAGCGTTGTCCGGATTTATTGGGTTTAAAGGGTGCGTAGGCGGTGGATTAAGTCAGTTGTGAAATACTTCAGCTTAACTGGAGAGGTGCAATTGATACTGGTTCACTTGAGTACTGATGAGGTATGCGGAATGGACGGTGTAGCGGTGAAATGCTTAGATATCGTCCAGAACACCGATAGCGAAGGCAGCATACTAAGGAGTAACTGACGCTGAGGCACGAAAAGTGTGGGGATCAAACAGG
+
A?AA?::5;;4;A=@@AA>BCC?B>A@@;@B@DE?DC=AA;@=989:??>>?::5;B?BB;;8;BAABB>@@BBE?CCBD@@@@AA=A?ABC@BBBB@BBBF:B?CCBB@9:4;9AA@B7<B@<B=C>=556<7<<;;;>9=<=?<@@@<===<<9939444)4:<@8CA@:;9>>@C=@@>7<<=266>>><@@7;7;;;;6//;//)/277793955599955995:<<::::.::<>:::+8::;;0:9;;
@N9IO0:00908:05812
TACGTAGGGTGCGAGCGTTAATCGGAATACTGGGCGTAAAGCGTGCGCAGGCGGTTTGACAAGTCTGATGTGAAAGCCCCGGGCTCAACCTGGGAACTGCGTTGGAAACTGTCAGGCTAGAGTGTAGCAGAGGGGGGTAGAATTCCGACGTGTAGCAGTGAAATGCGTAGAGATGTGGAGGAATACCAATGGCGAAGGCAGCCCCCTGGGTTAACACTGACGCTCATGCACGAAAGCGTGGGGAGCAAACAGG
+
AABBA@@B:9:9CBBAAA@C@BBC@C6;;BBBB>BBBCH?FAA@@@BC@@>?B@CD?BBBA?AA@@@CCAABBB<A@AB6>@8?899?B?BBC>B>BBB;:;@C@CD>CA???>@<@????????DAAA@BADACA(BBBB9?;?5::@@A@@:97333;AA=BBBBCBBCCBBB@@;??:?;>>>9=8>=;><=9?9??@AAAA,333(3,36;>AABA82257;9;:;868D7://////)/.86907:95
@N9IO0:00875:05873
CACGGGGGGAGCAAGCGTTGTTCGGAATCACTGGGCGTAAAGGGCGTGTAGGCGGTCAAGTGAGTGTGATGTGAAATCCCTCGGCTCACCCGAGGACCGGCATCGCATACTGCTTGGCTTGAGTACGGGAGAGGATGTGGGAATTCCTGGTGTAGCGGTGAAATGCGTAGATATCAGGAGGAACACCGGTGGCGAAGGCGCACATCTGGCCCGATACTGACGCTGAGGCGCGAAAGCTAGGGGAGCAAACGGG
+
B@;;;;;;%949A7ABBA?CC<CD:C?CBCCCEI?CCBEF<CC?BCBBABB=9949CB;@BB???BCBBBCCCC>8BB<5A;@8;BBC==5BBC@BB?B?BBCBCCBBBBAA@B9B:CC@C@;@CBCC=BABB>@@B;;;8;:B:?:BC?BB>>?>D=CA@@<@BBCBBBABBCBB?46;?C?ABB=A<A@=@A@=?<?ADCABBBBB?BC>BBBBBBAAABBABBB?BBBAAA;A????FE9??BCB>BBB=
@N9IO0:00890:05875
TACGAAGGGGGCTAGCGTTGTTCGGAATTACTGGGCGTAAAGCGCGCGTAGGCGGCGACCTTTGTCAGAGGTGAAATCCCGAGGCTCAACTTCGGAATTGCCTTTGAAACGGGGTTGCTTGAGTCCGAGAGAGGGTGGCGGAATTCCTAGTGTAGAGGTGAAATTCGTAGATATTAGGAAGAACACCGGTGGCGAAGGCGGCCACCTGGCTCGGTACTGACGCTCAGGCGCGAAAGCGTGGGGAGCAAACAGG
+
@@>9;5;==9,:@??ACC?BBADD>C6;09=>=@6;9;;;09;5:;;::BC>;;4:995.55)5599@>A<@>BC<@AA0:83-3;994;;9<E;D@D@AA699)49;24444&47493-3388:055;;?=AB8;9.49398=:>;?<<;>AA::9;?AAD>EABBBBBBCAB=BE>C?CA;<;;=B?BB>@A@:=:::6:=AA@CC@CBCC>@?@@?==?>=989:<<9433(388::::+8888808=9:
@N9IO0:00890:05880
TACGAAGGGGGCTAGCGTTGCTCGGAATTACTGGGCGTAAAGGGAGCGTAGGCGGATAGTTTAGTCAGAGGTGAAAGCCCAGGGCTCAACCTTGGAATTGCCTTTGATACTGGCTATCTTGAGTACGGAAGAGGTATGTGGAACTCCGAGTGTAGAGGTGAAATTCGTAGATATTCGGAAGAACACCAGTGGCGAAGGCGACATACTGGTCCGTTACTGACGCTGAGGCTCGAAAGCGTGGGGAGCAAACAGG
+
ABCBB<ABBB5BBBD@@@?BADBB?AAE@CCCBC>CB@BB/::.;?9A@@@<ACAAA@CCF>CCAAA@??:?AAB<AAD=CCC=BA@A=A?B?C?A?B?B@?BB;@?BBA@@<?B@@@?:??@?@AA@D?BBB?B@@A??;??BBB?BBBBB?>>@@=@BBB=B?>?>BCABBB<??<@=@@;@AA=AA9949??9?=A???AABBBA???:===>>>@BCC8667708=;;;D:B==>BAA59558=4=<@:
@N9IO0:00892:05867
TACGGAGGGTGCAAGCGTTATCCGGATTCACTGGGGTTTAAAGGGTGCGTAGGAGGGCAGGGAAGTCAGTGGTGAAATCTCCGGGCTTAACTCGGAAACTGCCGTTGATACTCTCTGTCTTGAATCCCGTGGAGGTGAGCGGAATATGTCATGTAGCGGTGAAATGCTTAGATATGACATAGAACACCATTGCGAAGCAGCTCGCTACACGGGTATTGACTCTGAGGCACGGAAAGCGTGGGGATCAAACAGGA
+
BB?>;?A?8>@;;5;;9;49:;9>8;94///////&/6(//(/:(/448::;65A<69:95,49=;>;?6916;@90;;5549<3;@8<8BA>>5@<1@A@B:;@8<ACCC;;;@>8@;;54:3339.378;88187933:69<A?944;:;>;88882;>@?8>8==073;=?@A@??>=8<5>>?<882333717733/9::------77/6//(/6655../6(//6839;(333////&///.80777.3
@N9IO0:00896:05867
TACGGAGGGTGCAAGCGTTAATCGGAATTACTGGGCGTAAAGGGCACGCAGGTGGCTTGGCAAGTCGGATGTGAAAGCCCCGGGCTTAACTTGGGAATTGCATTCGATACTGCCGAGCTAGAGTATGGGAGAGGAAAGCGGAATTCCCGGTGTAGCGGTGAAATGCGTAGATATCGGGAGGAACATCAGTGGCGAAGGCGGCTTTCTGGCCCAATACTGACACTCATGTGCGAAAGCGTGGGGAGCAAACAGG
+
CCAB>@@@:AA@B?B;;;?D=C??6?8@9A::9D>989B>8B>7BCBBBBB?AA9?<7;<@C?@A@@<<0007:;1//00)4<)45?A=???BB=D?B85::??AAAAB9:;A>@;9<BAA@?:C?@:4:A@?<@>/95@4=4@4?<0?6@BCBAA?7<CC@8@@>>BBBC?@@@BA9==4=79::<==>>9=@:5:5//+/;;1;>A9@C>C?BBBBBBBCB>;@;A<A@>>>06665;;<+;;@@@89;68
@N9IO0:00901:05868
TACGTAGGGTGCGGGCGTTAATCGGAATTACTGGGCGTAAAGCGTGCGCAGGCGCCTCTTAAGTCAGATGTGAAATCCCCGGGCTTAACCTGGGAACTGCGTTTGAAACTGGGAGGCTAGAGTGTGGAAGAGGGGGGTGGAATTCCAGGTGTAGCAGTGAAATGCGTAGAGATCTGGAGGAACACCGATGGCGAAGGCAGCCCCCTGGGCTGACACTGACGCTCCATGCACGAAAGCGTGGGGAGCAAACAGG
+
BCBBBBBA<B@>@?6;::5:4>9A=@2:2:ABAB>9;;FF>C;<<BBBA:949@@8;@@?C?BC?@;@AA@A@>5A?<<2@=4@@6@6:9BCC<B<AAC???A::>><;AB>188699=:;??@=;7?=AACDDDC)>?6B493:==?:?AA@@A??=BBB>ABABCBBBBA???>257293>@A=BA>><>AA5;6;=>??@@/>>>9>?<<<=8885-----(-5668;8:A8@<;9=<<(75<:7/>AA<
@N9IO0:00907:05882
TACGAAGGGGGCTAGCGTTGTTCGGAATCACTGGGCGTAAAGCGCGTGTAGGCGGATTGTTAAGTCGGGGGTGAAATCCCGAGGCTCAACCTCGGAACTGCCTTCGATACTGGCGATCTTGAGTCCGGGAGAGGTGAGTGGAACTCCGAGTGTAGAGGTGAAATTCGTAGATATTCGGAAGAACACCAGTGGCGAAGGCGGCTCACTGGCCCGGTACTGACGCTGATATGCGAAAAGCGTGGGGAGCAAACAGG
+
BA@<97;CBB5BBBD@@@>AA?BB>A=@@BBBBC>:;:DE>BCCCCBA?;97;B8AC?@?@C?@@BBCCC5AAAD=CCC=AA@8;:AB?D?DAA@CA@9394@6=@AAC????999BDC@BA@@C=@@<=><B???>ABA=A;@@><ACBCB?>=BB:8:>90=9526?==9<A8==8=786/8;=:=;;;6;?A=B=??;==889::1;;0:;??A:;9ACBAAAA????9999&9;;=:<</<<<<;2:AA=
@N9IO0:00908:05888
GACGGAGGGGACCAGTGTTATTCAACATTATTCGGCGTATAGGGTAAGTAGACGGTTTTTTAAATTTGTTAGGTAATTAATCTCGACACAAGTCGGACCCTTTCAAAGACTATTAAACTAGAATTTACAGGATGTGCTTTTAGTGTACTGCGCGCGTACGGGTGAAATCAGTAGATTTAGGCTGGACGATCATAAAGCGAAAGCAAGCCACAACTTTAAATTGACGTTAAGTTACGAAAGCATGGGGCTCAACTCG
+
@?@A<;;;;*;A?CDBBB@CCAAA?ACC9B=:=<785555<<>5;:7:<;;;?@4;;;;;%:@/;;0:?4;9=AC@C@C?BBBBBBBBAA7;;BB?BCD;@A6;9@,59444>7@>=AA888<??6?@9:2:;;;;;:99-777?AA@@@99;999;;;;;/999>1@@@@BB@@BB<@A<@@A<ACBBBBA;;;0;AA@@;@AA>AA=A@@;>?C,9:,:499===5>;:@7>7888588<;;;;0;><>5;;;;
@N9IO0:00865:05923
GACGAACCGTCCTAACGTTGTTCGGAATCACTGGGCTTAAAGGGCGCGTAGGCGGGCAACCAAGTCCGGGGTGAAATCTTTCGGCTTAACCGGAAAATAGCCTTGGATACTGGTGGTCTCGAGGGAGGTAGGGGCCGTTGGAACTTCCGGTGGAGCGGTGAAATGCGTTGATATCGGAAGGAACGCCGGTGGCGAAAGCGAACGGCTGGACCTCTTCTGACGCTGAGGCGCGAAAGCCAGGGGAGCAAACGGG
+
;9B@@:@266=:<<:?@@;AA?BC>A>ACCCAA@8>?188-9@9AAA@@@@=?BB>BB@C@B>@AB<@BB8@@BD>B@@@;@@9>@6;6;?B?CCG<HBBBACAFACCBDDC@CD@CBCCCBDB;A@<@BB@B;B@BB?C?B?ABADAD?BB?BBBC@CBBB=CBBCC@DAAA?AA68788<8BCB=@96549>@=6>@:;7:A=ABB=AB@@?@?BABBDFECBBB7:;B;;;0;;5;;;;.:>>?B<;;@4
@N9IO0:00897:05941
TACGGGGGGGCAAGCGTTGTTCGGAATTACTGGGCGTAAAGGGCTCGTAGGCGGCCAACTAAGTCCGACGTGAAATCCCCAGGCTCAACCTGGGAACTGCGTCGGATACTGGATGGCTTGAATTCGGGAGAGGGATGCAGAATTCCAGGTGTAGCGGTGAAATGCGTAGATATCTGGAGGAACATCAGTGGCGAAGGCGGCCTTCTGGTCCAGTACTGACACTCAAGTGCGAAAGCGTGGGGAGCAAACAGG
+
;:;;:;:;:#9B;@;@A@CC@CC?D@D>BACCC>BCDED<AA<AABBBBB>;:8;?B@BBB?A@B?BCBBBDID=BBBB3::6;BBA?C@BBC9?=?A@ABC@A?@??@AA=A@@<@B?BBAC@CCF>BBBCC<AACECCC>B>A>AA>@@@@@AB@BCCC>B@@@@?@A@A;;;C?BB?B?CCCBB:;:@CCC@C@AA8:6;;@A@=@@<@A@AAAAABBBCDC?;;;AA@A;@A@>@@@3??;;;.:;:4
@N9IO0:00899:05950
TACAGAGGGTGCGAGCGTTAATCGGAATTACTGGGCGTAAAGCGCGCGTAGGCGGCTTTTCAAGCCGGATGTGAAATCCCCGGGCTTAACCTGGGAACTGCATTCGGGACTGTCTAGCTAGAGTATGGGAGAGGGAAGTGGAATTTCAGGTGTAGCGGTGAAATGCGTAGATATCTGAAGGAACATCAGTGGCGAAAGCGACTTCCTGGACCAATACTGACGCTCATGTGCGAAAGCGTGGGGAGCAAACAGG
+
BBDC@@@@:A>@AAA>@?;?=?@@?B?B@C???B>BBBCB<@AA?@??@@B@BB?BA@A/<@?CD?B=A;:99AA8AACD<CD<BB6;7;;AAB=B?C@@@BA@CCE<@@A@>@A?@?BBBBB@@ACG>BB@?@9?;@??8=398/9==8=@@@@AA=AAAA;9:9>?AAABA999;;6;?@>BBBCB;;;@BA@A;ABBBCB@BGDD?AB?B?BBBAA@AAABAA@;;;@;;;0;;AAAAA3@@@@@0;;@;
@N9IO0:00912:05956
TACGGAGGGTGCGAGCGTTGTCCGGAATCACTGGGCGTAAAGGGCGCGTAGGCGGTTCGTTAAGTCGTTGGTGAAATCCCGGGGCTCAACTCCGGGGCTGCCGACGAGACTGGCGGGCTCGAGCACGGTAGAGGCAGATGGAATTCCCGGTGTAGCGGTGGAATGCGTAGATATCGGGAAGAACACCAGTGGCGAAGGCGTTCTGCTGGGCCGTTGCTGACGCTGAGGCGCGACAGCGTGGGGAGCAAACAGG
+
AACC?BBC=A@@@@??A@8;;B?B?B@ECCCCCE>AAABB<BC>@@A=BAA?BB>B@BBC@C@CCCCC?C@BBCC=BCE=BBB8@ABB?BBA=CAA5::BA@BBBBAAA@AA<999,9==>@ABBDC?C;;;@?@@@B@@=@@B?BC<A?@DCABBB?AA?B?BCBBAAAAAAAAAA;@=@B?BBB?B;;;?BBC@C@CBB?AABABBC>B?BC>AABCAAAA98:@>:;;BBBAAAA;;;;.;AAAA8;<;5
@N9IO0:00867:06008
TACGGAGGGAGCTAGCGTTGTTCGGAATTACTGGGCGTAAAGCGCACGTAGGCGGCTTTGTAAGTTAGGGGTGAAAGCCCGGGAGCTCAACTCCGGAATAGCCTTTAAGACTGCATCGCTTGAATCCGGGAGAGGTGAGTGGAATTCCGAGTGTAGAGGTGAAATTCGTAGATATTCGGAAGAACACCAGTGGCGAAGGCGGCTCACTGGACCGGTATTGACGCTGAGGTGCGAAAGCGTGGGGAGCAAACAGG
+
AB=>9<?<4555?966F@999ACC@G@C@CGCCC>:;;CE;@;6:D;:;CC@;;7;CB;@@C>BB?BBBB:@@@C4;:C/;;0;>@?=A=B???A588:@@@?CC;A=AA@;;;AB;::@8:;@DD?BB=:::A>AC@@@B?B>A=@=@??9::AAAB?BBBC>D?BBBBCCCCD?:978:>A;@@@<@?9:55//).2..(.5778:D<@A:=:>AA<@A;;:>799,/..7880@C>>>CC5A;;;;1;><:
@N9IO0:00889:05990
TACGTAGGGTGCAAGCGTTAATCGGAATTACTGGGCGTAAAGCGTGCGCAGGCGGCTATGCAAGACAGATGTGAAATCCCCGGGCTCAACCTGGGAACTGCATTTGTGACTGCATGGCTAGAGTACGGCAGAGGGGGATGGAATTCCGCGTGTAGCAGTGAAATGCGTAGATATGCGGAGGAACACCGATGGCGAAGGCAATCCCCTGGGCCTGTACTGACGCTCATGCACGAAAGCGTGGGGAGCAAACAGG
+
BBAAA>>>8@BBA=@@AA;@@BD@=?49.9??@A=@@@?@:ABCCCCC@:98;A>AC<@B;;05<>@AAA@AAAC9????5?A9:83;6;=@BB<B?BBBB:::5:@ABABBCBBA<??==??@@AA=@;;;@@A@,@@@5;5;<@@DCCJBBAAAAAACEE>;;;CBBAB@@AAAA>@@<>:@@@>A@@@=@A?<A4:;7;@BB8BBC>B9::A@?@?::97:=9?@??<==7.7989<<<(77@BB=>>>=
@N9IO0:00901:05969
TACGGAGGGTGCGAGCGTTGTCCGGAATCACTGGGCGTAAAGGGCGCGTAGGCGGCCCGTTAAGTGGCTGGTGAAATCCCGCGGCTCAACTGCGGGGCTGCCGGTCAGACTGGCGAGCTAGAGCACGGTAGGGGCAGATGGAATTCCCGGTGTAGCGGTGGAATGCGTAGATATCGGGAAGAATACCAGTGGCGAAGGCGTTCTGCTGGGCCGTTGCTGACGCTGAGGCGCGACAGCGTGGGGAGCAAACAGG
+
BACD=BBD=CCDBCBAAA?CCC?B@D@CCCCCCC>ECBBB>BD>BB@A@@@=;;6;E7;;@C?BAB=@BB<BBBA=BAA;A;:5;5:?5?<?8899-:===8@<ABABBBBC?BBBBBCB;;;BCBB>AAABA7B??@@A5;5;=@A<B>@@@@@BB?BC@B?CBCBBBBBBBCBAB6;6;B?CBB@B;;;@CCD@C@DDC@CCBAA@A=A=AB@A@@AAAA@?@@A>AAA@@@AAA;;;CC;CBBBC=BAA=
@N9IO0:00875:06025
TACGGAGGGTGCAAGCGTTGTTCGGAATCATTGGGCGTAAAGCGCGTGTAGGCGGCTTGGCAAGTCGGTTGTGAAAGCCCGGGGCTCAACCCCGGAACTGCAGCTGAAACTGCCTCGCTAGAGTCTCGGAGAGGAAGGCAGAATTCCCGGTGTAGGGGTGAAATCCGTAGATATCGGGAGGAATACCGGCGGCGAAGGCGGCCTTCTGGACGGTGACTGACGCTGAGACGCGAAAGCGTGGGGAGCAAACAGG
+
AB@@=AAB<@@@C?BAAA?BCAFG@B?BBBA8B<4?>:::5:>=?@ACC@@<@@=@B<@;@F@BBBB?B=@ABCJ>CCE>CCC;ABBC>BBB:A=B=A9::BBBCD>>6>66;9BBCCCEBBCCBCBB?A<CCAD@C@CCHCAC<AB;A=B@BCEED;BCBB=BC=@ABBA>@@;;:-4@7@5?@>=?7@C9CCD?C?;;6;=B9CCG@BCD@BBCELA@@BBBBBBCCBA@@?;@@@?BAA7@@@>=5>@@6
@N9IO0:00911:06011
TACAGAGGGTGCGAGCGTTAATCGGAATTACTGGGCGTAAAGCGCGCGTAGGCGGCTTTTCAAGTCGGATGTGAAATCCCCGGGCTTAACCTGGGAACTGCATTCGAGACTGTCTAGCTAGAGTATGGGAGAGGGAAGTGGAATTTCAGGTGTAGCGGTGAAATGCGTAGATATCTGAAGGAACATCAGTGGCGAAAGCGACTTCCTGGACCAATACTGACGCTCATGTGCGAAAGCGTGGGGAGCAAACAGG
+
ABB;;;BJ?BBBB??989;>39;A?B@C@DBBA@9>@:88-99::AABBBC@CC@CBBB:BB=A@AA>BAAABCC>BBFE<GD=@A?A?@ADDC>D@C:;;BC?B@@?AB?@?@?899@AAABAA><<7<?AAB=@<>>?;?=@@8AAC@CBCBA>:7:=?A:688B;;;?::988BC@C@B@CCAAABBA<?9993:@ABBB>B?BB?BB@B?BEA???9:9AAA::9>>=>?8??>?AAA4>??AB:AAA>
@N9IO0:00867:06104
TACAGAGGGTGCGAGCGTTAATCGGAATCACTGGGCGTAAAGCGCGCGTAGGTGGTCTGTTAAGTCGGATGTGAAAGCCCTGGGCTTAACCTGGGAATTGCATTCGATACTGGCGGACTTGGAGTGTGGTAGAGGGAAGTGGAATTCCCGGTGTAGCGGTGAAATGCGTAGATATCGGGAGGAACACCAGTGGCGAAGGCGGCTTCCTGGACCAACACTGACACTGAGGCGCAAAAGCGTGGGAGCAAACAGG
+
ABCBBBCC=AABA===7719;>>A?A?BCCCABB<ABBBC<@@BBB???@@;?A=??@@>:@<@BAC?B;;:BCD;;:E>B@B=AA=AAD@CCE@H=A?ABAA>AACCCCFC7::<AAA=A;AAA@@@@DBBBBC=C7;;A<@9=.99(4388???:??CBBB>BCCBCCCBA?=773(39-3-4<<6:?8><?BC@C?CC@BB>B=A@>BB?B>A974:CBA999//(/6////&/97222'2558=32224
@N9IO0:00873:06082
TACAGAGGAGGCAAGCGTTGTTCGGAATCACTGGGCTTAAAAGCGCGTGTAGGCGCCTCGCAAGTACTTTGTGAAATCCCTCGGCTCAACCGGGGAATTGCTGGGTATACTGCAAGGCTTGAGGCGGGTAGGGGTGCTTGGAACTCTAGGTGGAGCGGTGAAATGCGTAGATATCTAGAGGAACGCCTGTGGCGAAAGCGGAGCACTGGGCCCGTCCTGACGCTAAGACGCGAAAAGCGTGGGTAGCAAAC
+
CCBBB@@;:989@;????<?=6:@8;09@@;@CD<BB.944&4?@@A@@AAA@;:58<99AB7:;AAAE9;<BAA6:;;0:5;4;:;;::.444&47<.45>=90888?>@@?A5:88A=A@D>@@?::<<B>8?><@5;54::=<<:949?9?;CC?BBAA9::9??AA@@A:::@?>A6;5:@@=@AAA?@???5;;B=A;;;9;??8AA=BBB?BBC;;:AA>@;;;9?>>>0@??>?>=AAABAB8;
@N9IO0:00883:06080
TACGTAGGGGGCGAGCGTTGTCCGGATTTATTGGGCGTAAAGAGCTCGTAGGCGGTTTGGCAAGTCGGGTGTGAAATCCGGGCTCAACTCGGAGACGCCACTCGATACTGCCATGACTCGAGTCCGGTAGGGGAGTGCGGAATTCCTGGTGTAGCGGTGAAATGCGCAGATATCAGGAGGAACACCGGTGGCGAAGGCGGCACTCTGGGCCGGTACTGACGCTGAGGAGCGAAAGCGTGGGGAGCGAACAGG
+
@BBBAACDDE1CB??>@A=@@@:@<@CE@BB@CD>@@999-9>>::;?@9959C;AD>G?CB=??>?D389>:::.9;8>>8;;;@<?AAA?@@@AAB?BEBBBAAAAAD@=A@>>@@?@;9;@;A=@@@DD7@@9;6B:>@C@D?BC?B@>;;55.5>;=6=;88:44==@:;@=8=B?B?BCBAC@CCAGCB>A>AC?A@@:::AB9A;@<;:;>;;9944?==99:5@BB<B@@9;;;.;@@?B?;9;>
@N9IO0:00884:06064
TACGGAGGGGGCTAGCGTTGTTCGGAATTACTGGGCGTAAAGCGCACGTAGGCGGCTTTGTAAGTTAGAGGTGAAAGCCCGGAGCTCAACTCCGGAACTGCCTTTAAGACTGCATCGCTTGAACGTCGGAGAGGTAAGTGGAATTCCGAGTGTAGAGGTGAAATTCGTAGATATTCGGAAGAACACCAGTGGCGAAGGCGACTTACTGGACGACTGTTGACGCTGAGGTGCGAAAGCGTGGGGAGCAAACAGG
+
?A@@=ABBBB5CCBBBCC@CD@CC@CAD@DBCCD@BCBDG:;;=;BCCCBB?AA=AEG:;:C@BBACCCD?CCBG=@AC=C@:;;?;8198=7;7=8<:;9?AC<B>AAA9:9AB<=AA>AC><88<;6348;6BA7>?>452:;A:?>=868@A==8=996/95:>:==>?<>4;9284//*.3;0878?;;87,2169>992526?5AA882:@;0555588?9958;;;;?3;;B@@@@3::<<<3<9:7
@N9IO0:00895:06082
TACGGAGGGCGCAAGCGTTGTTCGGAATTACTGGGCGTAAAGCGCGTGTAGGCGGCCAGGTAAGTCGGATGTGAAATCCCGGGGCCCAACCCCGGAACTGCACCCGATACTGCCTGGCTGGAGTCCCGGAGAGGATGGCGGAATTTCCGGTGTAGAGGTGAAATTCGTAGATATCGGAAGGAACACCAGTGGCGAAGGCGGCCATCTGGACGGTGACTGACGCTGAGACGCGAAAGCGTGGGGAGCAAACAGG
+
@@AA=?=?6@?:;5;;;@9@A@BD?C4:7;<CEE>BBCCC=BBBBBBD@A:6..*.*.8388188BA?A@@@@<@6<DE>CCC;CC>D@EBA8B7<8<559===1966////65:=1973-38888184:???9=@@587475>:(0+/166679@@9?@AA:@?A9738=.---,(,0606<00-3::=B?B@@7959A<A==77::6:;;<@@@?>;6555222222899<<-./86655)/58?A79;96
@N9IO0:00899:06094
TACGTAGGTGGCAAGCGTTGTCCGGATTTATTGGGTTTAAAGGGTGCGTAGGCGGTGTCCTAAGTCAGTTGTGAAATACGGCAGCTTAACTGTCGAGGTGCAATTGATACTGGGACACTTGAGTACTGATGAGGTAAGCGGAATGGACGGTGTAGCGGTGAAATGCTTAGATATCGTCCAGAACACCGATAGCGAAGGCAGCTTACTAAGGAGTAACTGACGCTGAGGCACGAAAGTGTGGGGATCAAACAG
+
C<<<:00*0/)/;270;;499A.5.449)4=5:<)55)3:1:;1449=:>>600)/::95994:@A=?>7;:ABD=@@@A?A;9;C?B?C@@>AA;;6;BBB>B?DBBCCBBB<AA@BB=A@BA;;;BB@A996;>:>@C:B:CC:=;<9;:9:6655<:::3><<<5>:99:::::>95558;;;6;9955555158@AB;>4=>::248:977270//:;;:/557::9555)59555==0<545;0555
@N9IO0:00906:06062
AACGTAGGGGGCGAGCGTTATCCGGAATCACTGGGCGTAAAGGGCGTCTAGGCGGCGGGGTAAGTCCTGCGTGAAAGCTCCCGGCTCAACTGGGAGAGGGCGTGGGAGACTGCCCGGCTCGAGACTCGGAGGGGGGTGTGGAATTCCCGGTGGAGTGGTGAAATGCGTTGAGATCGGGAGGAACACCCGTGGCGAAGGCGGCACCCTGGCCGAGGTCTGACGCTGAAGCGCGAGAGCGTGGGGAGCAAACGGG
+
;.4::::@@>,@@955=?9@<@>B?B=@ABABBD;A@:;:)5<2=>>>CB?@BC?BBCC6??=AAB?BC;<;A@@90/0>9/;67=8=:=8@?9>C<@A<AAA@A6>>=9555>)516:>>00//00425C>DAD(A@<A<A=@>CE0;59929AAA?9:9C7==>BB?:9990==<3=9,/)///;3@=>=:;;7;6;BADCCB>CH@C?B;;4;@<<<;;;<<;6<///99:9;;===<=2=;;;?7;:B8
@N9IO0:00908:06080
TACAGAGGGTGCAAGCGTTGTTCGGAATCATTGGGCGTAAAGGGCGTGTAGGCGGTTTGTTAAGTCATGTGTGAAAACCCTCGGCTCAACCGGGGAACGGCGCATGAAACTGACAAGCTAGAGTACCAAAGAGGGGGGTGGAATTCCCGGTGTAGTGGTGATATGCGTAGATATCGGGAGGAACACCAGTGGCGAAGGCGGCTCTCTGGGCTCTACCTGACGCTGAGACGCGAAAGCGTGGGGAGCGAAACCGG
+
BBB@?::9095=><???>;??<B@<@7@@A<:D>8CB?>?9?;9A?::9@@=@A?BF=BB?B>@?AAA@AA<4944&44)4@B8<AAC5;59<</<8=B7??<;:997/8=A@BC>@@AA@8::??>A=/94:4444#4=292<<@@8@8:A<;99A55;6;=@@AA;<99@>9@A@8;B8A=@@?>@A@>:=00)/39=?=;;;;;@C:989??@9@899973>>?BC@@@CE=@@;;9AA5?@?:;:,8<B=
@N9IO0:00874:06153
TACAGAGGGTGCGAGCGTTAATCGGATTTACTGGGCGTAAAGCGTGTGTAGGTGGCTTCCTAAGTCGGTTGTGAAATCCCTGGGCTCAACCTGGGAATTGCAGTCGATACTGGGAAGCTCGAGTTCGGTAGAGGACGGCGGAATTCCCGGTGTAGCGGTGAAATGCGTAGATATCGGGAGGAACATCGATGGCGAAAGCAACCGTCTGGCCTGAACTGACACTGAGACACGAAAGCGTGGGGAGCAAACAGG
+
AA@?;;;@8?@?A:9:8A<@=:99;?=>,:8899-9===?9?@??>;;;:<4:;;;:454:9:9;9<6;:;A;AA69;;)59:,55551926?@4=2925>=;BD;:9CCCCE>B>A@CCCB??;?@<@BBBB?AAA?:969;>:=?9?>AACBBBA@BBBB>BBBBA@@><<<999,;;5;>BA?>>>5:49DCC>CCD>A==<<00+/2704.4<98;:;?@A?::7@99:/9@?::99-8<;;:(9992
@N9IO0:00884:06144
TACGGAAGGTCCGGGCGTTATCCGGATTTATTGGGTTTAAAGGGAGCGTAGGCCGGAGATTAAGCGTGTTGTGAAATGTAGATGCTCAACATCTGCACTGCAGCGCGAACTGGTTTCCTTGAGTACGCACAAAGTGGGCGGAATTCGTGGTGTAGCGGTGAAATGCTTAGATATCACGAAGAACTCCGATTGCGAAGGCAGCTCACTGGAGCGCAACTGACGCTGAAGCTCGAAAGTGCGGGTATCGAACAGG
+
BB@@=@7;4;B=AD<@@@?ADC@FABBB>BC@CC;CC0<;0;D9BBAAABC@C@BABBAB7;49;;?A@=@AAAA9@?B@=<0/////)3:9::;ABA???:::9:?>9>AC?CC;@=?<?>>>A99;?:;:6:@BC=@AAD>B>BBBB@;99>C<A=@??>7>::<8<<=?>?;;:::7;;7;9716<=+00==8?>AAAACA@@@?9:;;@@B?A@AA@@@@@@=?@A;:6?4>A@@;>6>@@@CC@DDC?
@N9IO0:00885:06152
TACGAAGGGTGCAAGCGTTACTCGGAATTACTGGGCGTAAAGCGTGCGTAGGTGGTTCGTTAAGTCTGCCGTGAAAGCCCCGGGCTCAACCTGGGAATGGCGGTGGATACTGGCGGACTAGAGTGCGGTAGAGGGTGGTGGAATTCCCGGTGTAGCAGTGAAATGCGTAGAGATCGGGAGGAACATCTGTGGCGAAGGCGGCCACCTGGACCAGCACTGACACTGAGGCACGAAAGCGTGGGGAGCAAACAGG
+
A@B;94:A;@@@C?C@A@@DAB;<58392:ABAA=???CC=B@@:;;@@A@<AC<><@@@=;:>>=B<A7@BBCC;9:@@2D?6??CC@D@CBD;D:CI<BB?AA=A@A@@@?CB?BC@?B<???BB;?=<99:+9>;>?9A49/9C>D@AB???BABA@AA8??AACBBCBCBCAC=??<?>?>@??@@A?@A??D=@@?A799>AB=AA9?>>;>955438888=6<==99:-9=====>4>@@@D<@@@5
@N9IO0:00891:06117
TACGGAGGGTGCGAGCGTTAATCGGAATCACTGGGCGTAAAGCGCGCGTAGGTGGTTCGTTAAGTCGGATGTGAAAGCCCTGGGCTTAACCTGGGAATTGCATTCGATACTGGCAGACTCGAGTGTGGTAGAGGGAAGTGGAATTCCCGGTGTAGCGGTGAAATGCGTAGATATCGGGAGGAACACCAGTGGCGAAGGCGGCTTCCTGGACCAACACTGACACTGAGCGCGAAAGCGTGGGGAGCAAACAGG
+
BBBB?BAB<;;;BBB96;9C7CAC?C?BBBB@@@89;:BB;@@A@A@B?@@?@C?C@CBB?C@CCCC??@9?=88(393(5?909;=CACACCE>FAD;9<BB>AAAAECCC@B@A@@AA@@@;9;G?A@A@?@9?=@>A8C?B@BF>CAAB@CFCCACCCJ?CBBBAA?ABD@?@@:;;7;9@?@:B@:?9=AA9B:::4>;7>7=?7?A=@?:85>ACA@@AA00/6//87.;8>:9::*9@@@@;@?>9
@N9IO0:00899:06131
TACGAAGGGGGCGAGCGTTGTTCGGAATTACTGGGCGTAAAGGGCGCGCAGGCGGCCCATCAAGTCAGGCGTGAAAGCCCCGGGCTCAACCTGGGAATTGCGCTTGAGACTGATCGGCTCGAGGACGGGAGAGGAGAGTGGAATTCCCAGTGTAGAGGTGAAATTCGTAGATATTGGGAAGAACACCGATGGCGAAGGCAGCTCTCTGGACCGTACCTGACGCTGAGGCGCGAAAGCGTGGGGAGCAAACAGG
+
@B?0;5;AAA0AC;;:AAADD@CC@C@C?BBBCF>:;;DC=BC?;;<BA@=900)0/)/9;;<@@@BB@BA@@BB(4:::.8>3<<A@9>9@@?:@8B8???ACACBBBB@;;9;;7;;;CCC@CA@@:@@@A7;;BBCC@B=@>@C=BBBCABACB=ACDC?C@BBBCCCBDB>CC:C?BB?BBB@BCCC@C=B?B@GGCA=>CBBB<BC=@@B@9==B@A@CC@@>@BAACB=AAG@@@@5@@@BB;;;;9
@N9IO0:00910:06142
TACAGAGGGTGCAAGCGTTGTTCGGAATTATTGGGCGTAAAGCGCGTGTAGGCGGCTTGGCAAGTCAGATGTGAAAGCCCTCGGCTTAACCGAGGAAGTGCGTCTGAAACTGCTGAGCTTGAGTCTCGGAGAGGATGGCGGAATTCCGCAAGTAGAGGTGAAATTCGTAGATATGCGGAGGAACACCGGTGGCGAAGGCGGCCATCTGGACGAGTACTGACGCTGAGACGCGAAAGCGTGGGGAGCAAACAGG
+
@BB<;;AD=BCBB?BBBB>BB>AA596;;@@9>=5=:899.8=@@CBBA@B?::5;;20+/0+////09555555)55;)555.5:9@;@;>;:.4644;?@A:9444(4::@?@:8498=>A<<<<A:>BAA>A@@;<=3;5:.97?8:7553;;;6;<@?8@;AACCBCCC@@??293-3-3883823733371;4@@<>=?<8=B>BBBBAAA>???;;@==78:AAA:9929B?::::+9@AAC=B??<
@N9IO0:00870:06199
TACGTAGGGGGCGAGCGTTGTCCGGATTTATTGGGCGTAAAGAGCTCGTAGGCGGTTTGGCAAGTCGGGTGTGAAACTCTGGGCTCAACCAGAGACGCCACTCGATACTGCCATGACGTCGAGTTCCGGTAGGGGAGTGCGGAAATTCCTGGTGTAGCGGTGAAATGCGCAGATATCAGGAGGAACACCGGTGGCGAAGGCGGCACTCTGGGCCGGTACTGACGCTGAGGAGCGAAAGCGTGGGGAGCGAACAGG
+
CCBBBBBCBB2@A@AA@@755=8=165A9@?9>=573333(3:8888<<;;9==69?4?8<;9=77:?4;0////(//::::////7)/)-85-.///47//6>=AABB;;555///-,2,,,,(,(,(,-899+8:4444.44)45:79:5:<::4557<<=>7;<<=;;9555544;.44.4.4443974525>E?A?AC?BBBBAAED9A2;45595554499944.4;4994(9>>9=99+55555.5543
@N9IO0:00902:06169
TACGGAGGATCCAAGCGTTATCCGGAATCATTGGGTTTAAAGGGTCCGTAGGCGGTTTTGTAAGTCAGTGGTGAAAGCCCATCGCTCAACGGTGGAACGGCCATTGATACTGCAAGACTTGAATTACTAGGAAGTAACTAGAATATGTAGTGTAGCGGTGAAATGCTTAGATATTACATGGAATACCAATTGCGAAGGCAGGTTACTACTAGTGGATTGACGCTGATGGACGAAAGCGTGGGGAGCGAACAGG
+
AACC?BB?A@@<@<@@@@?BBB?C@D>AABB8<<5<=4>:4>=4<@554::53:1:AA3;;D=@AC669?;?CDD<AAC=CC===AAA;B@?AA>B@AA@A@CC=@A@@BBCCC:@==B666<C:BB>66268==>:==;;;8=B;::955:>@=@A=AAAB=BAA@<@@?<<?7<@B;;4;8>==8<6;13066)/)/;;6=:::598=000/(0<;ABBBCCAAA?;<<777*99:9BAB6AAADA?;;;=
@N9IO0:00904:06204
TACGTAGGTGGCAAGCGTTGTCCGGATTTACTGGGCGTAAAGCGCGCGCAGGCGGACTGGTCAGTCTGGGGTGAAATCTCACGGCTCAACCGTGAGAGGTCCCTGGATACTGCTAGTCTTGAGGGGCTCAGAGGAGAGTGGAATTCCGGGTGTAGTGGTGGAATGCGTAGATATCCGGAGGAACACCAGTGGCGAAAGCGGCTCTCTGGGGGCAACCTGACGCTGAGGCGCGAAAGCGTGGGGAGCGAACCGG
+
BCDCCBC?@@=996;BBB=ABB=B;@@@;@A@AA=:;;FJ7;<9;AABBBB=A@=@DED?BB@@@CCCCC:BBCE>A?=?@::6:AAB@C;;;BBB::9:CE=BC?B@@@@@@ABBBCG?BBBCC8BB@@@CF@BBBBBB?C>B>B>BB=BCCCCCC?BB>A=AA@B?@@BBCBB?B?A@=A<@@B?BAAD@A@@?9>>?;@ABBBCDDDD2DC@C?B:::BBCBBB@BBBBEG>B9::CCC9AABAA?A>A=
@N9IO0:00908:06169
TACGTAGGGTGCGGGCGTTAATCGGAATACTGGGCGTAAAGCGTGCGCAGGCGGCTCCTTAAGTCAGATGTGAAATCCCCGGGCTTAACCTGGGAACTGCGTTTGAAACTGAGGGGCTTGAGTGTGGAAGAGGGGGGTGGAATTCCAGGTGTAGCAGTGAAATGCGTAGAGATCTGGAGGAACACCGATGGCGAAGGCAGCCCCCTGGGCTAACACTGACGCTCATGCACGAAAGCGTGGGAGCAAACAG
+
B@A<<;@@7;;BCD=A@?;>:??>;@+00000@895;A@8>AACCCE>00,00+//:5<@D=CACBB@A;::<<4:@=;&;4(445:5:7;AD=A?C:::4<=1:@A<>A<?=::.79=>:=////06(//38889%99;A78486771833/88/..333,35559:7669222>8<<:?:??>9>>6625<=8=:<;;@@@@*999/9:<7<<::/-----.-6=@@CBAA6=33333(3333;/733
@N9IO0:00910:06186
TACAGAGGGGGCTAGCGTTGTTCGGAATTACTGGGCGTAAAGGGCGCGTAGGCGCCCGCTAAGTCGAACGTGAAATCCCCCGGGCTCAACCCGGGAACTGCGTCCGATACTGGCGGGCTTGAATCCGGGAGAGGGATGTGGAATTCCAGGTGTAGCGGTGAAATGCGTAGATATCTGGAGGAACACCGGTGGCGAAGGCGGCATCCTGGACCGGTATTGACGCTGAGGCGCGAAAAGCCAGGGGAGCAAACGGG
+
99:555====+=665<<@1698@>8=7<7;;9<<6666?@6>>7==666>>8@955)/:00,09;6616/4444(48888):>4<:>:7<<4>>8;255:99:;.54555;;:>@@7><798233-33(4:88:3:::;;695;)/)/92779990/)///:1/455499<46555:0548<8<<<?B>?@:?=?5;5;@<@@9;5;@5:98=9<>>7:=>>===9:24444///&//)/999&////:1<<<2
@N9IO0:00872:06248
TACAGAGGGTGCGAGCGTTGTCCGGAATCACTGGGCGTAAAGGGCGCGTAGGCGGCCTGATAAGTCGGGGGTGAAATCCTGTGGCTCAACCACAGGGCTGCCTCCGGGACTGTCGGGCTCGAGCACAGTAGAGGCAGGTGGAATTCCCGGTGTAGCGGTGGAATGCGTAGAGATCGGGAAGAACATCGGTGGCGAAGGCGGCCTGCTGGGCTGTTGCTGACGCTGAGGCGCGACAGCGTGGGGAGCAAACAGG
+
@@6969D?<ABAC?????<??@?B?A=@@@A:::5:@@@A5::/:==??;;4;:4:9@=?BC8;;BACDC2@???9?A@BA@@=@@@C>B?BBBBH?CCCC@CC?BA7;;:55:<<4<<BBBB@@;===<@@A=@@@<@@<@>A@DD?C?AB@ICCB@FC@CAEBAABCCCB;;9<<2;554.4<;CC?<;0;A=:@>@?;??A@;;A;2@A??7ABB>=8==AA<<443?A??>?<AACBB:BBBBB;AAB?
@N9IO0:00873:06236
TACGGAGGGTGCAAGCGTTGCTCGGAATCACTGGGCGTAAAGCGACCGCAGGCGGCCTGACAAGTCGGATGTGAAAGCCCTGGGCTCAACTCAGGAATTGCATTCGAAACTGGTAGGCTCGAGTACGGGAGAGGGGGGTGGAATTCCTGGTGTAGGGGTGAAATTCGTTGATATCAGGAGGAACACCGGCGGCGAAGGCGGCCCCCTGGCCCGCAACTGACGCTCATGGTCGAAAGCGTGGGGAGCAAACAG
+
C@>?:=B?766;B=BA;;19;96B=@=;;;655=6;;;@?7???@;1559949;595:<::;9==;;255;;;;=4::<4::<1999:43////(/59*//9837-//(///(/6728;=<4454888088888888$:=7<8<7<7::48993333&38:>8A:=<=8:556<===2669=8=>=5:555.55<.5.59.5555$5:7<A4<;;166555<9555557556=>3;::99;;.444>>*994
@N9IO0:00880:06221
TACGAAGGGGGCTAGCGTTGTTCGGAATACTGGGCTAAAGCGCACGTAGGCGGACATTTAAGTCAGGGGTGAAATCCCGGGGCTCAACCCCGGAACTGCCTTTGATACTGGGTGTCTGGAGTCCGGAAGAGGTGAGTGGAATTCCGAGTGTAGAGTGAAATTCGTAGATATTCGGAGGAACACCAGTGGCGAAGGCGGCTCACTGGTCCGGTACTGACGCTGAGGTGCGAAAGCGTGGGGAGCAAACAGG
+
44944.4444$4;::49:49:7;:69)/////95:;<<,//777555<=8==6;;<<<4<9CCBBBDD9CBBC=@@@/;;;.;;@?;???3@;A;A:90*0=+00/00?=@4<@0//78<=@>;@:=:>>>3>@@????C<@8<8<@@:99:>00/777.764449944597;:69929-33;,33;=5;;>07/7C?C>;;@00)0=:=;?A?998;733;;;7<::977*33888<<.:::;;3<==7
@N9IO0:00884:06212
TACGGAGGGTGCAAGCGTTGTTCGGAATTACTGGGCGTAAAGCGCGTGTAGGTGGTTGAGTAAGTCGAATGTGAAAGCCCCGGGCTCAACCCGGGAAGTGCATCCGAAACTGCTCGACTAGAGTCCCGGAGAGGAAGGCAGAATTCCCAATGTAGGGGTGAAATCCGTAGATATTGGGAGGAATACCGGTGGCGAAGGCGGCCTTCTGGACGGTGACTGACACTCAGACGCGAAAGCGTGGGGAGCAAACAGG
+
BBCE@AAB=A@@C@DDBB@CCACB=?3729=:99.9>?AB=CA@@CABABC?A@?@ADBBBC@A>>>>9000@@<5@?@=);;0;@;;5;9.0=3>)/0/////599=3>95;55:::9;<BA?>>6<>BCAA?B<=3<=00+/)/0,9699;>>AA0665909949;<::;<<9<A7>>9;7:<<5:588588828237-36:6:99044<4888=333:::>>>ACBAB:::,99??AAB5@=EDD=A994
@N9IO0:00884:06243
TACGGAGGGGGCAAGCGTTATTCGGAATCATTGGGCGTAAAGGGCGCGTAGGCGGCCTGGCAAGTCAAAGGTGAAATCCCTCGGCCCAACCGAGGAACCGCCTTTGAAACTGCAAGGCTTGAGGCCGGGAGAGGGTAGCGGAATTCCCAGTGTAGCGGTGAAATGCGTAGATATTGGGAGGAACACCAGTGGCGAAGGCGGCTACCCTGGACCGGTTCTGACGCTGAGGCGCGAAAGCGTGGGGAGCAAACAGG
+
BABA<;;;;;*;A8ABBB?CCACC?C@DHFC:==8=CCHF=CB=BCCCCBB?;;:;:DC@BC@CBA@?8?5>@@@;@CC799=:>F>C@C@A@>+0*/)/;4:<4<>;8:@@AB?A?A?9?994;;@@:?:9@<45:95A9C?B?AA9==8:7;33349333(3@>@?@;;00/6;E<A;8?:A@B?B@A@?A?@5923>688337(393881787/5225<ABBAAA>@A@9;;0:<?::99*79<?=8590<
@N9IO0:00888:06253
TACGTAGGGGGCGAGCGTTGTCCGGAATCATTGGGCGTAAAGAGCTCGTAGGCGGTTCAGTAAGTCGGCTGTGAAATTCCGAGGCTCAACCTCGGAACTGCAGTCGAAACTATTGTGACTCGAGTCCGGTAGAGGAGAATGGAATTCCCGGTGTAGCGGTGAAATGCGCAGATATCGGGAGGAACACCAGTAGCGAAGGCGGTTCTCTGGGCCGGTACGTGACGCTGAGGAGCGAAAGCGTGGGGAGCAA
+
ACBBABCBBB1BBBBBBC@BBB?B@C@CBBB@BC;>?9993:?==@<<<9839=2=7A@A@B?BD??>??@>>??;@;B>B9:9:BCCAE>AAC?C<@9:9CCDCCCC?CCBB;@@A?@@CDBBCD@C@CCBBB?AAB?BC@D@C@CD?C@BCCCC?B@CCEH?GHEB;66=<<<<<;244.439::5:::::;<>@D@BB>;6:88733(/5=;;00////;888833-37738C<CBB;??>0<3877
@N9IO0:00905:06217
TACGTAGGTGGCGAGCGTTGTCCGGATTTACTGGGCGTAAAGAGCGCGCAGGCGGTCATTCAAGTCGAGTGTGAAAGCCCCCGGCTCAACTGGGGAGGGTCACTCGATACTGTTTGACTCGAAGGCGGGAGAGGGAAGTGGAATTCCCGGTGTAGTGGTGAAATGCGTAGATATCGGGAGGAACACCAGTGGCGAAGGCGACTTCCTGGCCCGTTCTTGACGCTGAGGCGCGAAAGCTAGGGGAGCAAACGG
+
BBBCBBB?BC@@@@B:;:;@;<4945;D<BBFCC>;::CF>AAC@@@@@AA@;;:;BBC>BA@BBAA@@:::@@A79:CDD1><>BBB?CCECC6:9859BBCDA@B@@AAAAC>B>=>>BB?B?@<>9>@@@B9>:?==1;3=1;;3::>B?>=>>9>AAD:>>522958:>>@BB:??<?<@AA;>>>>:<>=5;6;>>>A;A;>><>@:?C=AA<@>><>?>=<475;:9;158555==-9;;77/799
@N9IO0:00907:06228
TACGTAGGGTGCAGGCGTTAATCGGAATTACTGGGCGTAAAGCGTGCGCAGGCGCTCCTTAAGTCAGATGTGAAATCCCCGGGCTTAACCTGGGAACTGCGTTTGAAACTGGGGAGCTGGAGTGTGGCAGAGGGGGGTGGAATTCCAGGTGTAGCAGTGAAATGCGTAGAGATCTGGAGGAACACCGATGGCGAAGGCAGCCCCCTGGGCTGACACTGACGCTCATGCACGAAAGCGTGGGGAGCAAACAGG
+
AA@@?>@@::;;BC?BBB@C@CCE?B9<6:ABBD>A@@@@8A;:<BBCABA;:;6;?9>@C?AAABBBB<BBA>45;55/5>4>>9;7:8?=?<@;@@A??;@7==;8;@;<<1;;AFC7;;A:@?8BBBAAA@@@':A4<8=:@:>@>;:;@@<996=AA<0//<</56;;;:==9=A;A;<<<:>>==9@<;494744<<<<,;880=?>??::4?6////0/66:@???B500//>>>(////929:?6
@N9IO0:00909:06257
TACGGAGGGTGCGAGCGTTGTCCGGAATCACTGGGCGTAAAGGGCGCGTAGGCGGCCCGTTAAGTGGCTGGTGAAATCCCGCGGCTCAACTGCGGGGCTGCCGGTCAGACTGGCGAGCTAGAGCACGGTAGGGGCAGATGGAATTCCCGGTGTAGCGGTGGAATGCGTAGAGATCGGGAAGAATACCAGTGGCGAAGGCGTTCTGCTGGGCCGTTGCTGACGCTGAGGCGCGACAGCGTGGGGAGCAAACAGG
+
BBBB?CBB=BCABCB;667;>D6;7@255<>=??3;66<>6>?8;;;;9::2//)//)/9496:;=<>>B:;;:;24;;0444.9=:A6:959>>>.?>:>7;8<=A<>CEE@@@@@?==;94=>;:2:=??>3>>===:7:5:.44(4588954498::5:7:495544;<<@AAD=C466<<<@:966;7<<B:C<>@?<?B<??BA;@;>?88=>::;;??BDH=?@A;::99CCCEDE8@@@@B<@@@=
@N9IO0:00870:06304
GACAGAGGGGGCAAGCGTTGCTCGGAATTACTGGGCGTAAAGGGCGCGTAGGCGGGATGGCAAGTCGGTCGTGAAATCCCTCGGCTCAACCGAGGAACGTCGATCGATACTGCTGTTCTTGAGGATTGCAGAGGAGACTGGAATTCCCGGTGTAGCGGTGAAATGTGTAGAGATCGGGAGGAACACCGGTGGCGAAGGCGGGTCTCTGGGCAATTCCTGACGCTGAGGCGCGAAAGCGTGGGGAGCAAACGGG
+
AAB@??>?@@0@D@C;;;?BAAAB?B@E?BBBB@8B@@>@:@A6@@@@@@B@@AB:A??;::4;AAA?CBBB@@?8;:9/9AA>@??=393:==391:@@AAAABBC>>?=>=898<?@3::A?BB?BBA@@A=@@@@BB>B>B@BB;A>ABBCCBC@AAAA<@??@899@@@@>>>5<>8>8>A@?C??><?BB>A>AAB=BBFBBCE>>>8>:A=A?>>B>====5<>?=9707=8<B;;.99:@;3;AA2
@N9IO0:00887:06278
TACGAAGGGGGCTAGCGTTGCTCGGAATCACTGGGCGTAAAGCGCACGTAGGCGGCTTCTTAAGTCAGGGGTGAAATCCTGGAGCTCAACTCCAGAACTGCCTTTGATACTGAGGAGCTCGAGTCCGGGAGAGGTGAGTGGAACTCCGAGTGTAGAGGTGAAATTCGTAGATATTCGGAAGAACACCAGTGGCGAAGGCGGCTCACTGGCCCGGTACTGACGCTGAGGTGCGAAAAGCG
+
;;;>@5;;;;)4999=@A6;;B>A;;:=>?A999,599=A9A@@;;<==@@795.597DB=A@@A;;499+444<)5558=059::;=7?;<08496=:;?=@C=@990/0//:1///988@@BA9A@9B447=<;::;?6=/37717778;8;8@B733<=.7.33399====733,3333,3371522205==5959=622.5...(//(/17444448888<::49???>>>-994
@N9IO0:00894:06265
TACAGAGGGTGCAAGCGTTGTTCGGAATCACTGGGCGTAAAGCGCGCGCAGGCGGATGGTTGCGTCCGGAGTGAAATTTCGCCGCTCAACGGCGAAGCTGCTTTGGATACGGACCGTCTAGGGACCGGTAGAGGCTGGTAGAATTGCAGGTGTAGCGGTGGAATGCGTAGAGATCTGCAAGAATACCCGTGGCGAAGGCGGCCAGCTGGGCCGGATCCGACGCTGAGGCGCGAAAGCGTGGGGAGCAAACAGG
+
AAA;;;@<499:>:>99=69:533-5034;:@?<5<4444)4444;;>?<B8=>9@?A:;=<;?@B=B=;::AB@,;;,:??59;A??:?@:@?>;?@@@BBA<B7;:?BA>BB:;;BBCBC<??@C=?C@:;5:AA=AB;;9;?BBCF@CCCAAAH@DD@B@AB;;;;;B<;;CCCBC@BC@BBBB0<;;5;;;5;5<;2:;?>@CDG>CAC@BBC?<;<BA@??@=@==:;;0;:9:?CA399@@@:?@A=
@N9IO0:00897:06271
TACGTAGGTGGCAAGCGTTGTCCGGATTTATTGGGTTTAAAGGGTGCGTAGGCGGCCTATTAAGTCAGTGGTGAAATATTTCAGCTTAACTGGAATTGTGCCATTGATACTGATGGGCTTGAGTACAGATGAGGTAGGCGGAATTGACGGTGTAGCGGTGAAATGCTTAGATATCGTCAAGAACACCTATAGCGAAGGCAGCTTACTAGGCTGTAACTGACGCTGAGGCACGAAAGTGTGGGGATCAAACAGG
+
>BBCBBB?@>;>@6;:@A;<<;<B=BBB>CE@CB<AC09:/:868??BA@?<:95:=?AA>A=@<;99>;60008////:3//4;<.4.4993939455@@;@>:0000>@ABA@@;BH>CAAABAA@B?95905<=8==8@8A455<=8@@@BBDC@DCBB>BA@@?BBAAA@;:;>=5::25558;;@B=<<@.9.5999?6?=>65.5999>;:;9?BB<=9>74//----(-/77;;<.<<9::09;?2
@N9IO0:00908:06266
TACGAAGGGGGCTAGCGTTGTTCGGAATCACTGGGCGTAAAGCGCACGTAGGCGGATTGTTAAGTCAGGGGTGAAAGCCTGGAGCTCAACTCCAGAACTGCCTTTGATACTGGCAATCTCGAGTCCGGAAGAGGTAAGTGGAACTGCGAGTGTAGAGGTGAAATTCGTAGATATTCGCAAGAACACCAGTGGCGAAGGCGGCTTACTGGTCCGGTACTGACGCTGAGGTGCGAAAGCGTGGGGAGCAAACAGG
+
BAB@>:>@@@0@CDCCCC@BB?BCAC@BCCBBBE>@AACC>ACAAEB@?@?<?B8AC=CC>A>ADCCCFG9B@??8>A>?@5;?BDBB@CBC;AAB?DB<A8AA5AC<<AA@?AA9BBBBC>?@B?B?C?ABC@CC@BBC?B?C@@@B@@@BBBBCC>CCBB>B?CCCCCCBBB;A@@@7;>:CCCAGGBCACCDACABB@BD?BBCC?BB@B@BAB@?@AA@B999?CA@ABB<??BBCCC;BCBCC9@:;5
@N9IO0:00908:06281
TACAGAGGGTGCGAGCGTTAATCGGATTTACTGGGCGTAAAGGGTGCGTAGGCGGTTATACAAGTGGGATGTGAAAGCCCCGGGCTTAACCTGGGAAGTGCATACCATACTGTATAGCTGGAGTATATGAGAGGGTGGTGGAATTTCCGGTGTAGCGGTGAAATGCGTAGAGATCGGAAGGAACGTCAATGGCGAAGGCAGCCACCTGGCATAATACTGACGCTGAAGCACGAAAAGCGTGGGGAGCAAACAGG
+
@@AAAAAB=ACCC==78719:=>@=AAD=BBAA@9???@@9@A9???@@BB@CC@C@@@@BB?A?@@:??@@;9:09@@@*95)594>4?>@@D7C?BA@@A@@>=@@@DB;;;B@@@@@7::9@@?7338373(3;4:?8C>BC?B?C?CCCIIC@<@CJJ?GBBA:;9BB;555.5.4.4.4;99975505<<7A>ABBB=@;9@B=A@;;5:99?>@443::=488::7733&3<A?A@B5@AABD;A:99
@N9IO0:00886:06352
TACGGAAGGTCCGGGCGTTATCCGGATTTATTGGGTTTAAAGGGAGCGTAGGCCGGAGATTAAGCGTGTTGTGAAATGTAGGTGCTCAACATCTGCACTGCAGCGCGAACTGGTTTCCTTGAGTACGCACAAAGTGGGCGGAATTCGTGGTGTAGCGGTGAAATGCTTAGATATCACGAAGAACTCCGATTGCGAAGGCAGCTCACTGGAGCGCAACTGACGCTGAAGCTCGAAAGTGCGGGTATCGAACAGG
+
?B@D?C4:7;A=CA;@;;5:5;8@9;@;6@@>CC0;;0<@8@C;<<;;;9@4;29;>:?D;A>B999@@?AC@@@;@AAAA?AAAABB9BBCBBBBB999?@?99:@@9<;:28;*71328<:;ABBBBCCC=B@@@9@A=A>D?BABCAA@@?B5;49>??9?AAA=AA=::499834.44.333-3:=17788181988:@?:9;:29:;:AA5;8B@?:94;?894449;;4965==>06666==9@B>:
@N9IO0:00896:06356
TACGGAGGGGGCGAGCGTTGCTCGGAATTACTGGGCGTAAAGGGTCCGCAAGGTGGCCTCGTAAGTTAGATGTGAAATCTTAGGGCTTAACCCTGAAACTGCATCTAATACTGCAAGGCTTGAGTCCAGGAGAGGTTGGCGGAATTCCAGGTGTAGCGGTGAAATGCGTAGATATCTGGAGGAACACCAGTGGCGAAGGCGGCCAACTGGCCTGGTACTGACACTCAGGGACGAAAGCGTGGGTAGCGAACCGG
+
A@<<9@@==<*<A596==8==C;;9:?B?BCBBC?;<;MF@FE=>=+000)/)/72>;A@@@A=?<9<>B=BB@?A:@@@<?@D>DC;99:D>AABB>CAAACCCBB>A?@BBCC@C@BB>A?@@C@BC@CB@?<@=@<@B8B?B9C?CC@BBBCCCC:CDC@7;;;BBBBBCCABAB>B=9=9>?@:D@;?:?@@8=6?@:@29.49@4A=CB@BBDCBBBA??@??90999=>:@CBCEF7@@BCCD@B@B>
@N9IO0:00903:06323
TACGTAGGGTGCAAGCGTTAATCGGAATTACTGGGCGTAAAGCGTGCGCAGGCGGTCGTGCAAGACAGGTGTGAAATCCCCGGGCTTAACCTGGGAACTGCACTTGTGACTGCACGGCTGGAGTACGGCAGAGGGGGATGGAATTCCGGCGTGTAGCAGTGAAATGCGTAGATATGCGGAGGAACACCGATGGCGAAGGCAGTCCCCTGGGCCTGTACTGACGCTCATGCACGAAAGCGTGGGGAGCAAACAGG
+
BBCCCBBB<9;9C?CAAA?@?BBA<?4909@@>D>@@@CC=CAABBBBBCC@CC@@@@A@?@9BBAAA?BBBBBB=BBDD:CC=??6?8A8BB=8C8C=?=8?A6B=@?>A@?===8998387<>BB@BAA@@DEF3AA@<=*0+0*0)0>0//:8:@ABBBD=CDBB=>>@AA@@AA>AA@D@CBB?BBBB?CBB?B?@@@BCDE;CCC>C?BBCCBCC@000<000>00:::9,9>>@BEF;@@ACF?AAA=
@N9IO0:00912:06339
TACGGAGGGCGCAAGCGTTGTTCGGAATACTGGGCGTAAAGCGCGTGTAGGCGGTCTGGTAAGTCGGATGTGAAATCCCCGGGCTCAACCCGGGAACTCATCCGAAACTGCTGGGCTAGAGTCCCGGAGAGGAAGGCAGAATTCCCAATGTAGGGGTGAAATCCGTAGATATTGGGAGGAATACCAGTGGCGAAGGCGGCCTTCTGGACGGTGACTGACGCTGAGACGCGAAAGCGTGGGGAGCAAAACAGG
+
CC@@;@=@9;;:C?CBBBBCD@CA=A000=<;>3@=@A@8>@?@BDECCC@BB?B@@@=AA=@@@@69955>?@6@?@?2>@8@><=8>@/;;8;5<B=666;>>A8>>@@:;;3544:<<?AA793;@AB@B==8:::<0505=4?>BCCCCGG9::5A8>>;?:@?@ABB@CC>CB?A?:::<=93757775;.9:?A=?588;8:00)00/0BA?C9:999878=@==>8@>??DDF8A@9999&:333
@N9IO0:00884:06399
TACGGAGGGTGCGAGCGTTAATCGGAATTACTGGGCGTAAAGAGTGCGTAGGTGGTTTAATAAGTTATCTGTGAAATCCCTGGGCTCAACCTGGGCAGGTCAGATAAGACTGTTGGACTCGAGTATAGTAGAGGGTAGTGGAATTTCCGGTGTAGCGGTGAAATCGTAGAGATCGGGAGGAACACCAGTGGCGAAGGCGGCCTACCTGGGCTAATACTGACACTGAGGCACGAAAGCGTGGGGAGCAA
+
A@@@;@@A9AA?@>@@@@@B?@BC@B@C@EDCCC>BBBIC?CCC@B:;;BB@A@<@D6>9;;5;?=A@A@A@???9:990;@@8987=9@9@BB=CBB>B;;;CCC?DCBBBB<?;:;;A@ABBA@AAAAB<<;/:==@>5>2:;,;.95:@>@?@@=BBCC?C><<;::834444)495:.459577//)/77)/)/8284:;;8=B=5;::3766---,,66,-/499/54:180///77&//;;;
@N9IO0:00905:06373
TACCAGCACCTCGAGTGGTCAGGAGGTTTATTGGGCCTAAAGCATCCGTAGCCGGCTATGCAAGTCTCCGGTTAAATCCAACTGCCTAACAGGTGGGCTGCCGGAGATACTACACAGCTAGGGAGCGGGAGAGGTAGACGGTATTCGGTGGGTAGGGGTAAAATCCTCTGATCCATTGAGGACCACCAGTGGCGAAGGCGGTCTACCAGAACGCGTTCGACGGTGAGGGATGAAAGCTGGGGGAGCAAACCGG
+
B?A>;;;;;?BBBBCCC@BCCD;::@CC=BB@BC>C@BBB:;:B><9?<9981829A@@@AC>ABBBB7;7;@DD?CC@C?B@@@@CDACBB?CBD>BAAA;@=AAAAABLCCBB@@?@;;;0;;?CC;@@@A<@@AAAB?AAA?BC@DCD<?@@CC;CCCA;DD@:99?B@@=@@??>>@BB?BB@DCBB?BA@4949=9=@@@A>ADF@A=>@@=A@@AA;>=788-8;;=>9@>>>AAA/AB>==6=:>5
@N9IO0:00914:05760
TACGAGGGGGGCAAATGTTGTTCGGAATCACTGGGCGTAAAGGGAGCGTAGGCGGGTGTTTAAGTTAGGTGTTTAATCCTGGGGCCCAACCCCAGTCAGGCACCTAAAACTGGACATCTTGAATAGGGGAGAGGTCAGTGGAATTGGAGGTGTAGCGGTGGAATGCGTAGAGATCTCCAAGAACACCAGTTGCGAAGGCGGCATCCTGGACCGGCATTGACGCTGATCAGCGAAAGCCAGGGGAGCAAAACGG
+
CBBBCCDEEE*@@B695;9A;7@D9B9BCA;;;@;@BCAE<AA;AA@A;;<@BBF>BBCC>C@CC=A@?>@9@:@<@D?AABA9BG>B@BHJ;A@CC;;7;;@?CCCC7;;;=@@@?BB@BB=@@AA@5;;BB=@@@@BB?B?C@B?BA>AA;;<@@>AA=A@AABDDFBCBB;;;;5;5;;7;DD>AAC>@==@5;5<;5;;:;5:@>;;40+00.(.8--/9>==>>;;;;>25945:A@0??9;;;*;99
@N9IO0:00918:05776
TACGAAGGGGGCTAGTGTTGTTCGGATTTACTGGGCGTAAAGCGCGTGTAGGCGGGCTTGCAAGTTGGGGGTGAAATCCCGAGGCTCAACCTCGGAACTGCCTCCAAAACTGCAAGCCTGGAGCAAGATAGAGGCAAGTGGAATTGCGAGTGTAGAGGTGAAATTCGATAGATATTCGCAGGAACACCAGTGGCGAAGGCGACTTGCTGGATCTTTGCTGACGCTGAGACGCGAAAAGCGTGGGGAGCAAACAGG
+
@?@;:4;;;;*4;@=BCC@BB?BC?BA@<AA@@C<@;;;;044>?>@@AAA=;;:0;@;ABB=@A4;;;;*:CEJ>CAD7;;;?BCCC@B?AAA?B:@0009>@:@@A6A@==@:@=3992978>:?==<>//*/=6;=B>A>A49999=<989?>?=B???7;6/-----.337+225;<7<7;:=<?99:<@@B=@=ABBBB<@ABC?C;;;C>CAAACCBCBAA@?;;99:::*:>>>?=@6B??;>6<<<9
@N9IO0:00923:05763
TACGTAGGGTGCGAGCGTTAATCGGAATACTGGGCGTAAAGCGTGCGCAGGCGGTTTTGTAAGTCAGATGTGAAATCCCCGGGCTCAACCTGGGAACTGCGTTTGAAACTACAAGGCTAGAGTGTAGAAGAGGGGGGTAGAATTCCACGTGTAGCAGTGGAAATGCGTAGAGATGTGGAGGAATACCGATGGCGAAGCGCCCCTGGGCTAACACTGACAGCCTCATGCACGAAAGCGTGGGGAGCAAACAGG
+
AA;;;CDD?A@ABBBBAA=@=A@@8A6;9BBBC>;:;BE<BA@A<0/0;;6<A5;::-;@@=::5<@A85;B??79:::-3:078:;6;68=<+7,3/98;=@,//;.669/3.7288;;32555::A>?;;>?@@(>A@>:><?;???5228885558+66(22255766----.5.35055;@@9=-,,*,,6),,4555+555,5581667699../95;;;/..<>@@@;@900>>>00///>35574
@N9IO0:00939:05778
TACGGAGGGCGCAAGCGTTGTTCGGAATCACTGGGCGTAAAGCGCGTGTAGGCGGCCGGGCAAGTCGGGTGTGAAAGCCCGAGGCTCAACCTCGGAATTGCATTCGAAACTGCTTGGCTCGAGTCCCGGAGAGGATGGCGGAATTCCCGGTGTAGGGGTGAAATCCGTAGATATCGGGAGGAACACCAGTGGCGAAGGCGGCCATCTGGACGGTGACTGACGCTGAGACGCGAAAGCGTGGGGAGCAAACAGG
+
ABBC?BBE=@@?C@DCCC>@A@DDBD?BBBAAA@8>A;;;0;@@BCBBACB@B=8=.;;,9=8<;=?@9?@?@@B<@@@9@;:5;=AB@C@CCC;?=A:9;>C;FHC>6>66;C=B?BBBBBBBBB=B=@@@@7<<C>AB>B>B4:;/;;;;<CCEF;FDDD=CC@B;;;BBBBAAA;@A>A=;;;@CBDC>AA@59.9;4;=@<@BB<@@C?BAA@A99:ABC@@?BACBCCE>B@AACFE9BA;;;0;@B@
@N9IO0:00942:05778
GACGAGGGATCCTAGCGTTGTTCGGAATTATTGGGCGTAAAGCGGGTGTAGGTGGCTATGTAAGTCAAGTGTGAAAGCCTGGGGCTCAACCCCAGAAGTGCATTTGATACTGCGTAGCTTGAGTGCTGGAGAGGTTACTAGAATTCTTGGTGTAGTGGTGAAATACGTAGATATCAAGAGGAATACCGGAGGCGAAGGCGGGTAACTGGCCAAGCACTGACACTCGAGACCCGAAAGCGTGGGGATCAAACAG
+
CCCCBBB<AAA:@ACAAAACCADC@D?@?@D?CC>???@@9?@@@;?@@AA?@?=?A@@ABA=ABCA?ABB@@AC:?@?BBBB6?@@@:@@A3@@C>BBBCCBD<B8::BCAABB9::C@C:;;BCCC?BC@@=@@BBBBAA=@=@A?@=:::@BA@>ABAB<B@@@C;;;;;AA?:=??9@;?A?8?;::4;:81:::99,9?:>79203<600///7//////////4;2:::04555<>>2===@@6555
@N9IO0:00950:05769
TACGTAGGTGGCGAGCGTTATCCGGAATTACTGGGCGTAAAGCGCACGCAGGCGGCTTTTTAAGTTTGACGTGAAACCTCCTAGCTTAACTGGGAGAGGACGTTGAAGACTGGAAGGCTTGAGGCAATGAGAGGGGTGCGGAATTCCCGGTGTAGTGGTGGAATGCGTAGAGATCGGGAGGAACACCAGTGGCGAAAGCGGCACCCTGGCATTGGCCTGACGCTCAGGTGCGAAAGCGTGGGGAGCGAACGGG
+
BB==@;;09?>>@;69;<>A@A=A9=9;8>?@EB;00000)/0//:566BC?BC><9555$5.5::1:;:6655>0849=6=9:?<9>9>?@@8:;@C=?A;;69@=@@ACC:?<BABB=@==8:92734;;<CC:?@AC@C@C?CC=B>@@<;;>?;AB;?7@AABBDCAAA=<<=300)/166748;;@@BB>>/449.44;@4=>466<8<7<:;;;==45955.5::<==055555<<&55555499:3
@N9IO0:00957:05783
GACGGAGGGCGCAAGCGTTGTTCGGAATACTGGGCGTAAGCGCGGCAGGCGGTCTGTTAAGTCGTTTGTGAAACCCGGGGCTCAACCCGGGAAATGGCATACGCAGTACTGGCAGGCTGGAGACGTGGTAGGAGGGCTAGCGGAATTCCTGGTTGTAGCGGTGGAATGCGTAGAGTATCAGGAAGAACACCTGTGGCGAAGGCGGCTAGCTGGGCCAGTTCTGACGCTCATCCGCGAAAGCGTGGG
+
@ABA@@@@=@A@@=B@@?=@B>BC?D=?;0...(----(,,,--(///)/5.459994924444:?6:4900+09)/0/&////)//)/:)55)5:5::5/--6-----55(//4.44:34443333-333-333(3999//)/4705057(/(/96633,33,338887798///=;:?B?@?C@=AB@=@BBA>A<;5<>AA?969@<===59.555.54:<::<<;;;?8<;;;=4<@:<<::
@N9IO0:00961:05768
TACAGGAGGGGGCAAGCGTTGTTTCGGAATTACTGGGCGTAAAGGGCGCGTAGGCGGCCCCGCTAAGTCGAACGTGAAATCCCCCAGGCTCAACCTGGGAACTGCGTCCGATACTGGCAGGCTTGAATCCGGGAGAGGGATGTGGAATTCCAGGTGTAGCGGTGAAATGCGTAGATATCTGGAGGAACACCGGTGGCGAAGGCGGCATCCTGGACCGGTATTGACGCTGAGGCGGCGAAAAGCTAGGGGAGCCAAACGG
+
@@@00)/////$//)5555.555)5<7<8=6:>=:919?9?@6@D>BBA;;;@:00)0//&/8//)/66/0*//////(44444$4439;44.4.455)5.333898823434448.444.5=9<=;??;?@46/:::1:////)/4<6=:>>8;;;<;>>7;BAD;AA;:;ACA;;;;><8;?1818<=9=9<@2;:>;>4::459@@?CC?BB>A?@@@<;;;;;:=;;900*00000&0==9:>:0:99.5>099:
@N9IO0:00917:05858
TACGGAGGGGGCTAGCGTTGTTCGGAATTACTGGGCGTAAAGCGCACGTAGGCGGATCAGTCAGTCAGGGGTGAAATCCCGGGGCTCAACCCCGGAACTGCCTTTGATACTGCTGGTCTGGAGGTCGAGAGAGGCGAGTGGAATTCCGAGTGTAGAGGTGAAATTCGTAGATATTCGGAGGAACACCAGTGGCGAAGGCGGCTCGCTGGCTCGATACTGACGCTGAGGTGCGAAAGCGTGGGGAGCAAACAGG
+
B@@@?BD@BB2@ABCBAA=@A>BB@C7;29@@@D=;9;CC:9;GAA000AC<AF@BBBBABBBBBAAAFF<CDCC>CCI?HFG9A<;;=AAA3A;B=AA@C@CC>BCCCAAABCD?AABB?BB?B;;;@AA<<7;@???@<@>A>A?CBACCB??@A?@@JD9;:;;;A@?@DD?CC@BC9;5;AA5;;;;5;@@;@?;;8;BBBBBB?BBBBBBCBAAA?@@@;;;>@@@@@C>D;:;GDD9@AAAD>;:;=
@N9IO0:00932:05835
TACGGAGGGTGCAAGCGTTGTTCGGAATCACTGGGCGTAAAGGGCGTGTAGCGGTCTGTTAAGTCTGATGTGAAATCCTCGCTCAACGGAGGAACTGCGTCGGAAACTGGCAGACTCGAGTACCGGAGAGGAAGGTGGAATTCCCGGTGTAGCGGTGAAATGCGTAGATATCGGAGGAACACCGGGTGGCGAAGGCGGCCTTCTGGACGGATACTGACGCTGAGACGCGAAAGCGTGGGGGAGCAAAACAGG
+
AA;;6;BB9AC@@?@BBB559.5<482448;BB?9B@>@?-:4(4;<;:99394955;A>A<@;;;@B;45577.//)///////)55.55159=<<:5444.4<)4457;?;59A:;389=84948;9@;?;@6<<6<,7,33(33888==@@6993=3@A??>;89000//(//)/)/;;.55)55.5;<49.55.5494@::5:>:7:<<><;;;:::99999=989;133333333$3;3733&/894
@N9IO0:00952:05821
TACGAATGGGGCAAGCGTTGTTCGGAATCACTGGGCTTAAAGCGTGCGTAGGCGGACTTGCAAGTCAGGAGTGAAATCCCCGGGCTTAACCCGGGAATTGCTTTTGAAACTGCAAGTCTAGAAGATTGAAGAGGTTAGCAGAATTCCGAGTGTAGAGGTGAAATTCGCAGATATTCGGAGGAATACCAATGGCGCAGGCAGCTAACTGGGCAATTTTTGACGCTGAGGCACGAAAGCGTGGGGAGCAAACAGG
+
BBBA@:9:::.4;5:<CCBDG@BC794::>9?BF=BA5::.33:8<@AA==::9.4<C=AAB9AACBB?CCCECD>CCCC<CE>CD?@9@@8DD>D?@?@?@@@6@?@;A@@@C;;;CBBCC@AA?4669>=C?D:B>><>?9>8<265:::<====9<;;<6:7:>;;;=<;:7>@:AB>B@=;;?C7::9:6;AA?B@BABA>BCBC=;;5;>?>,;;:@@B@5504?<9:9/79=@ABC9ABBCC=@@@=
@N9IO0:00954:05810
TACGTAGGGTGCGAGCGTTAATCGGAATTACTGGGCGTAAAGTGTGCGCAGGTGGCCGCGCATGTCGAGTGTGAAATCCCCGGGCTTAACTTGGGAATTGCGCTCGAAACTACGTGGCTCGAGTGTGGCAGAGGAAGGTGGAATTCCAGGTGTAGCGGTGAAATGCGTAGAGATCTGGAGGAACACCGATGGCGAAGGCAGCCTTCTGGGCCAACACTGACGCTCATGCACGAAAGCGTGGGGAGCAAACAGG
+
@@@BBABC<;;9@AB;<;?B>BBC@C@C@BCBBB<BA>>@;ABBBBCCCCC@CB>@<@B@@@CDCAAAB@@@A@A0<;;<.9;,493<3<=38:4:=B@??????@@C>D:00@00+0>::0/8>9:2:??BC?A>A;>>;>?A>A?BA<AA8888;47344(489@;;?BABBBBB8A=7<7;;;=B>>>466?:D:BCCC?B<=CD>7C@C?BB@@@@0//:69///:555<:BAAAACC5:;;;B=AAA@
@N9IO0:00954:05829
TACAGAGGGTGCGAGCGTTAATCGGAATTACTGGGCGTAAAGCGTGCGTAGGTGGTTGATTAAGCTGGATGTGAAAGCCCCGGGCTTAACCTGGGAACTGCATTCAGGACTGGTTAACTCGAGTCTGGGAGAGGGTGGTGGAATTTCCGGTGTAGCGGTGAAATGCGTAGATATCGGAAGGAACATCAGTGGCGAAGGCGACCGCCTGGCCTAAGACTGACACTGAGGCACGAAAAGCGTGGGGAGCAAACAGG
+
BBB@@@AA<@@?A?=8988<<?=?5;4;9=A@@@:9:9??8=><9;:@@BB@CC@B@BCC?C?A@??9?>??=@A/:999-:<6<?=A>A?BAA<A=AABABB?@@@=BBBB@B@B?BBA;;;AAAAA6;;AAA<BB=BC?B>BB<B>B=A@@@;;;5;@@C=BCCDBBBB@@@BB?B?D@C@???@@AAA>AA?4:59==>:=A=@@;?;???BAACB::9@;;9=:?<77333&3999:==.;544<18896
@N9IO0:00963:05817
TACGGAGGGTGCGAGCGTTATCCGGAATTACTGGGTTTAAAAGGGTGCGTAGGCGGCTTTGTAAGTCAGGAGTGAAAGTTTGCGGCTCAACCGTAAAATTGCATTCTGATAACTGCATAGCTAGAATCAGGATGAGGTCAGCGGAATGATGGCATGTAGCGGTAGAAAATGGACTAGATATGCCATAGAACACCATGCGAAGCAGCTGGCTAGACCTGATATTGACGCTGAGGCACGAAAAGCGTGGGGAGCGAACAGG
+
@@CDACDC=@@@=99:55.5997<4;19.5:;;;)55)555&55)5;999==5;/)//;)///7;:>AA=@@;::A;@?@5<90+00665:)//---&,(----(-6733317333333//////(---:0-/.33.3:=8?;:?:85226+..5.....5033.522&52+25556962--,(,22--(-22(-,,,,-(--22222+22266:/5333..(.34786...373.4444&48<=BDC;BB;;;;@>@9
@N9IO0:00944:05880
TACGAAGGGGGCAAGCGTTGTTCGGAATTACTGGGCGTAAAGGGCGCGTAGGCGGCTTGCCAAGTCAGGCGTGAAATTCCCGGGCTCAACCTGGGGGCTGCGCTTGATACTGGTGAGCTTGAATGCGGGAGAGGATAGTGGAATTCCCAGTGTAGAGGTGAAATTCGTAGATATTGGGAAGAACACCGGTGGCGAAGGCGGCTATCTGGCCCGTGATTGACGCTGAGGCGCGAAAGCGTGGGGAGCAAACAGG
+
@@@AA<ABBB5CB@CBCC?BBACC<CBDICBBGF?CBBBC>CC?C?;@@AB>;<6;B45<?B?AB@@@<:9:?>>3A7>@0<83989=8<477777'3389=AC?BBCBBBA?ABBBBB?BB????BB<AABB?BBBBA@<@>C>CC;@@@?>A>>>=@AAA<A?@====>?AB<AD9@<?>5:;;5;=@@9<<;)/(//(/889;;A=CA7<=;;;:;:;;;;A==:=>>CBB:@@><<;</::;;<3<;;8
@N9IO0:00947:05863
TACGGAGGGTGCAAGCGTTGTTCGGAATCATTGGGCGTAAAGCGCGTGTAGGCGGCTTGGCAAGTCAGTTGTGAAAGCCCGGGGCCCAACCCCGGAACTGCATCTGAAACTGCCTGGCTAGAGTCCCGGAGAGGAAGGCAGAATTCCCGGTGTAGGGGTGAAATCCGTAGATATCGGGAGGAATACCAGCGGCGAAGGCGGCCTTCTGGACGGTGACTGACGCTGAGACGCGAAAAGCGTGGGGAGCAAAACAGG
+
@@BB?ACC?BDBC:;;BB@BEACC@B?BBBE8@:2<737;5;=>?>AAA;;8;F>BB?C@GC;;<CBBB?AAFFF=BCB=ABB.<:092999-35:4984449;@@?@9@@@A<@@=@BBA@@@@@9?>AAA@=@?B?AA??5;5;A9B@CBBCCCC<DGGC?CC?AACAA@;;;;;.9?:A8:99;@B9;8;CC>C>;;6;=A=A@@6;;<7;@@@BB@@@AA@A@@@A@;;;;*;BC<:99*5=9999&9:<7
@N9IO0:00954:05906
TACAGAGGGTGCAAGCGTTGTTCGGAATCATTGGGCGTAAAGCGCGTGTAGGCGGCCGCCTCAGTCTGGTGTGAAAGCCCAGGGCTTAACCCTGGAAGTGCACTGGATACTGGGTGGCTAGAGGGTGAGAGGGGAGTTTGGAATTCATGGTGTAGGGGTGAAATCCGTAGATATCATGAGGAACATCAGTGGCGAAGGCGAAACTCTGGCTCATTTCTGACGCTGAGACGCGAAAGCGTGGGGAGCAAACA
+
BCBBBBCD=BB@A=?>>>=?@?BB?B?AABC:B<3@?773(39888@@?=<5>@+0)//)/095>@AB>BDC;;<,;?=0;==8?B?B@BD?BB>A?CBBBBBCC?BAA?889-:><@@@A;;;09@=>ABBA8@ABB=B?B>A<????9>@B;;;;.9B?D=DC@BBBBBCBBCC<;;B>B=BB@@@@@@=@??4;2::;:/9A<AC@BBA@@@;@AAAACBBAABA@@@989.:>?DBCC9BBBA>8>9
@N9IO0:00959:05864
TACGGAGGATCCGAGCGTTATCCGGATTTATTGGGTTTAAAGGGAGCGTAGATGGATGTTTAAGTCAGTTGTGAAAGTTTGCGGCTCAACCGTAAAATTGCAGTTGATACTGGATATCTTGAGTGCAGTTGAGGCAGGCGGAATTCGTGGTGTAGCGGTGAAATGCTTAGATATCACGAAGAACTCCGATTGCGAAGGCAGCCTGCTAAGCTGCAACTGACATTGAGGCTCGAAAGTGTGGGTATCAAACAGG
+
BBCC@A?=?AA=ACB@AA?BBC@C@BBD<BB?CC=CC=AA8=@5:9?@AAABBB?BCECF>B?BBBCCC?::;AA8ABB;@@B?BBCC?C;;;DBB3@7;;@BBAA@?@B996:BCBBC@BBCCBBCAA=@;;7:@AABB@C@C?@AAC@CBCAAA@>AABD>DBBB<>899@@AABBD@CC@AA?6:::000@@<A>??@A?DCCCG?BA@@@A@A??@BBA?DBA>@@@@@A:ABBBBB<A@BAAB<@@@:
@N9IO0:00932:05926
TACGGAGGGTGCGAGCGTTGTCCGGAATCACTGGGCGTAAAGGGCGCGTAGGTGGCTTAGCAAGCGTGTGGTGAAAGCCCGGGGCTTAACCCCGGGTCTGCCGTGCGAACTACTATGGCTAGAGGACTGTAGAGGCAAGTTGAATTCCGGGTGTAGCGGTGGAATGCGTAGAGATCCGGAAGAATACCGGTGGCGAAGGCGGCTTGCTGGGCAGTTTCTGACACTGAGGCGCGACAGCGTGGG
+
CCCA=999,;B@BABBEC=BBA?A@E@BCBBBBB<A;;;@8@A<@@@DA@@<@@<@DACCCC@CBB@@@A<@@BB=ABB0;;;-:<6<<BBB8CD:@@???;@@AA@A?A9::CCDG@AAAAAA=@?@AA;;;A=;;5:>;>@=CACBCD=BBBA;9;ACCBD@BBABBCBBB;;;=A=A=AB?AAAAC@DD@CCD@C?CC@;:5;@;99/9?>=@9@B?A@BA@9992;;;<CA@@@<:<<<
@N9IO0:00935:05934
TACGTAGGGTCCGAGCGTTGTCCGGATTCATTGGGCGTAAAGAGCTCGTAGGCGGCTCAGTAAGTCGGATGTGAAAACTCAGGGCTCAACCCGGAGACGCCATCCGATACTGCTGTGGCTTGAGTCTGGTAGGGGAACACGGAATACCTGGTGTAGCGGTGAAATGCGCAGATATCAGGTGGAACACCGATGGCGAAGGCAGTGTTCTGGGCCAGTACTGACGTGAGGAGCGAAAGCGTGGGGAGCAAACAGG
+
DBCBCBBB>BC?BBCBBD@CCCBI;;:@BBCBCD?@@@BB=CAA@@?==:949A<A@BAA@?;?@@@=A@BABCFH;CCCFDC>BABCADE>D@B==BA@8=9:459=>;9;;@@@B?AA=@ACACCD?;;;AA.;5<BBB@C@CA@;;:299===>>:999A<ACBB@@@B===000*0;6:6::<;=??>8@9:49>???AAB9??A@9@<@@>999987/////(/66333(2::<<@@2??ABA:@BC>
@N9IO0:00956:05922
GACAGAGGGGGCAAGCGTTGCTCGGAATTACTGGGCGTAAAGGGCGCGTAGGCGGGATGGCAAGTCGGTCGTGAAATCCCTCGGCTCAACCGAGGAACGTCGATCGATACTGCTGTTCTTGAGGATTGCAGAGGAGACTGGAATTCCCGGTGTAGCGGTGAAATGTGTAGAGATCGGGAGGAACACCGGTGGCGAAGGCGGGTCTCTGGGCAATTCCTGACGCGAGGCGCGAAAGCGTGGGGAGCAAACGGG
+
BCCCBCCDDE5CC?BBCB>DB:;;=@=A=BA?@@9555<>6<<6<=;;ACC@;:;6;??;=?<??@A?AAAA@?>6?<>7><@;0//=5=7=8B?B@BB???A???@???AABBCC>A@=@9979A=?@B??>?BB@@=>7>-/-/;4;4<<=BBBA?BBBD>B>>>BAA??>A:99,9A394:?A=A?@@797=9=:9==6=///5>>188181:8<>AA87522,2788<<+///7766+69568)5552
@N9IO0:00933:05960
TACAGAGGGTGCAAGCGTTAATCGGAATTACTGGGCGTAAAGCGTGCGTAGGTGGTTCTTTAAGTCAGGTGTGAAATCCCTGGGCTCAACCTGGGAACTGCATTTGATACTGAAGAGCTAGAGTGTGGTAGAGGATAGTGGAATTCCCGGTGTAGCGGTGAAATGCGTAGATATCGGGAGGAACATCAGTGGCGAAGGCGGCTATCTGGACCAACACTGACACTGAGGCACGAAAGCGTGGGTAGCAAACAGG
+
DDBBCCCC=B@?=8<<8:4;;A@?=@?B?BBCDD=BBBCC=DAB@A@BCDD@CC@A:>@@;@@BBBBA<?@>@??;@BB;:::6;BCC@C?BAC=A?CCDBBAA<A@@@B@@?<>>>>BAACBB@@A>AABBB?BAA?8839<@<@A<A?BBBBAAB@BBBB=BBBBBBBBBB>?>@8@@<@=@AABDBAB?BBB@B?BA;AA?;<=<:=><A<?>>=??@???>>>8=@;=>D9><<788)8<<::;.::97
@N9IO0:00937:05974
TACGGAGGGTGCAAGCGTTGTTCGGAATCATTGGGCGTAAAGGGCGCGTAGGCGGGTCGTTAAGTCCGATGTGAAACCCTCGGCTCAACCGAGGACGTGCATCGGATACTGGCGGTCTTGAGTCCTGGAGAGGGTAGCGGAATTCCCAGTGTAGAGGTGAAATTCGTAGATATTGGGAGGAACACCGGTGGCGAAGGCGGCTACCTGGACAGTGACTGACGCTGAGGCGCGAAAGCATGGGTAGCAAACAGG
+
BCCC@BBI>CCCD@CCBBACD@BB>@=<=<<198(399:A=BD>BBAAA:;79AA:>?@@8@:@;;2:>=??;;;09<6;7958<AC?C=:9:<?=?A?8:9>=48:A@AA:9;5;;;5;@=9905=:@;;;D<ABBDD@A?A4:;,44444445;6;555(45:>>@?@;9/5;@,0/49499=:<76615:;399@A4;9:99A=9>999;;;;:ABAA<8...*-.88:>)5555A@8=;?@@;4<;<8
@N9IO0:00941:06009
GACGTAGGTGGCGAACGTTATCCGGAATTATTGGGCGTAAAGGGTGCGTAGATGGCCTAATAAGTTAGCAGTGGAAAATCGAGGCTCAACCTCGTGGAAGTTGGTAATACTGTTAGGCTTGAGTGCAGGAGAGGTTAACGGAACTCCATGTGAAGCGGTAAAATGTGTAGATATATGGAAGAACACCAATAACGGCGAAGGCAGTTAACTATTCTGTTACTGACATTGAGGCACGAAAGCGTGGGGAGCAAAAAGG
+
AC;;5@A;;:69BC>B@><>>><@<@9;7;=<AA8===@@9@A=@@@@@BBBBC@C?998;D?BB?@ABCCCCADDD9BBBCF@CCA@>@@ABBBB?B>@@?C@BB?BBBAAA?CC9;<?CAC;;;;;?BAAA<@<?>?A=@=@@A?BBBBDE@BBEACCDD:;<;AA@@@A@9:7=6?;@@:??D4:49@;@@:==@4;6;AAD?C?CCCD?CACB?AAACBBBA;?::3:=;;==5=000///(/77::::'82
@N9IO0:00952:05963
GACGAACCGTGCGAACGTTGTTCGGAATCACTGGGCTTAAAGGGCGCGTAGGCGGGCGTCCAGGCCCGCGGTGAAATCCCCCGGCTCAACCGGGGAAGTGCCGCGGGGACCGGACGCCTCGAGTGAGGTAGGGGTGCGCGGAACTGTGGGTGGAGCGGTGAAATGCGTTGATATCCACAGGAACTCCGGTGGCGAAGGCGGCGCACTGGACCTCCACTGACGCTGAGGCGCGAAAGCCAGGGGAGCGGAACGGG
+
?@A;;4;=A;;8>>9?=@=BB?AC=@=@BBA::;.;B4;;/;G;CAAAABB@<<;3;000=@@<@A9BCC@BA@A9;;;;;*;>BB;;7;?BDD;D?BAAA>BBBCF;BB>B@BA@@@CCBBACBCC@AAAED;A@@@@A=B?BBDCCC=BB>BBBC@CCED?AABCCACCBCBC?BA@A>A=@@A@B@;:6;;>;>8>;6<<987;=/79;><8=?<<<?A==8876;<BCCC<AA<??CA2@000*09==>7
@N9IO0:00953:05966
TACAGAGGGTGCGAGCGTTAATCGGAATCACTGGGCGTAAAGCGCGCGTAGGTGGTCCGTTAAGTCGGATGTGAAAGCCCTGGGCTTAACCTGGGAATTGCATTCGATACTGGCGGACTTCGAGTGTGGTAGAGGGAAGTGGAATTCCCGGTGTAGCGGTGAAATGCGTAGATATCGGGAGGAACACCAGTGGCGAAGGCGGCTTCCTGGACCAACACTGACACTGAGGCGCAAAAGCGTGGGGAGCAAACAGG
+
BCCCCAAA<AB??@@@@@<@@ABCAF@CBCBAAC>AAACE>ABB??@AAAB?A@>@C9;;@B@BCAC>B@@@AAA6;;D=B@@6AA9@=@=AAA,0,0+00008<=99;CCH?AA>BAA;@@BA;;;B@B?@:;;0;5:;4.4.45991:7;;>@@:=::>@@;A@BBBDBBBAA@@C7858;79??;<?8;387A?A?BC>A:6<5884:=,3,3733;88779933,337889.9982222&258893877;
@N9IO0:00961:05984
TACAGAGACCCCGAGCATTATCCGGATTTATTGGGCGTAAAGCGTTCGTAGGTGGTTTTGTAAGTCATTTGTTAAATCTTCAGGCTCAACCTGGAGGCTGCAGGTGATACTGCAAGACTCGAGTGTGGGAGAGGTAAGCGGAATGCCCGGTGTAGCGGTAAAATGCGTTAATATCGGGTAGAACACCAAAGGCGAAGGCAGCTTACTGGAACACAACTGACACTAATGAACGAAAGCGTGGGTAGCGAA
+
BAC@@@AA@@@7@AAABC@CCC@C@CCC>BB>BB>BCCCC>CBBBA@A@BA=::4:?>3?@B>@@@BEE>BCADI>FAA=@;;6;BBC@C@BB?AA=@?AAAA=AAABCBBBBB?@@@@@A@AAAABB;;;BB@BB=B;;5;:@@AB<B?BCDBBBC?AABB9BBBBB=B>@@@@CC>B@@?;>??9>>6=9==?4819989<2=:9<7?9????9==>>888=?9?=?;?<==9?>>>??6>><969=
@N9IO0:00925:06038
TACGGAGGGTGCAAGCGTTAATCGGAATTACTGGGCGTAAAGCGCACGCAGGTGGCTGAGTCAGTCGATTGTGAAAGCCCTGGGCTTAACCTGGGAATTGCAGTCGATACTACTCAGCTAGAGTATGGGAGAGGGTAGTGGAATTCCCGGTGTAGCGGTGAAATGCGTAGATATCGGGAGGAACATCAGTGGCGAAGGCGGCTACCTGGCCCAATACTGACACTCAGGTGCGACAGCGTGGGGAGCAAACAGG
+
ABCB>@@A;A@>C>BBBB?B?BDB?@496:@?@A<@A@@@<@@@@A@??AB>@@<@CBBBBDCCCCBBB=;;CCC8;9;)5:5)55;A?BACCH>DAG?BBBA@@>@CB@@@CC@?@????:;;AA@@:@A>=>7>@@?A?B@B?CE<?<>@>>>>>9>@AC?AAACCBAA@@??<<5@@=@@BC@@@BA@=@AC@D@CCAA??A;994:?9?<BB=B=@??>::7?:=?8777777<7777(7>?@B<@@@>
@N9IO0:00931:06017
TACGTAGGCAGCTAGCGTTGTTCGGAATACTGGGCGTAAAGCGAGTGTAGGCGGTTTGCCAAGTCCGTTGTGAAATCTCCCGGCTCAACTGGGAGGGTGCGGCGGAAACTGGCAGGCTAGAGTGCGGAATGGGAGAGTGGAATTCCTGGTGTAGCGGTGAAATGCGTAGATATCAGGAGGAACACCGGTGGTGAAGACGGCTCTCTGGACCGCTACTGACGCTGAGACTCGAAAGCGTGGGGAGCAAACAGG
+
BBBCCCC@C;;;GCCBBB>BC?BC@C@ABACCC=BB@@@;@AB;;;BAAA>BB@BE>CC997:BD?BC?AABEE>;<<AA;@=@BAB=AAAA8?B@89@:;6;A>@@<AAA>A@@<@AABBA@@;;5;<?@>9:A?ABB@B?B=B7;::@@BDCBB?BBBC<BEBBBABAB@@?@@>AA?A=@@@9?;??5;;939A@@=AAA@@@B@CC@BBA@A@=;;;;;;;>:99@@@D<B966>GG2CCAAA;@;;8
@N9IO0:00933:06017
TACGAGGGGTGCAAACGTTATTCGGATTTACTGGGTGTAAAGGGTGTGTAGACGGCATATTAAGTTCGTTGTTAAATCTTCCGGCCTAACTGGAAGCCTGCGATGAAAACTAATACGCTTGAGGATGGAAGAGAGAAGTGGAATTCTCGGAGTAGCGGTAAAATGCGTAGATCTCGAGAGGAACACCGATGGCGAAGGCAGCTTCTTGGTCCATTCCTGACGTTGAGACACGAAAGCGTGGGGAGCAAACAGG
+
A?B:;;;;&599>>46;;7;E>AA=@@@9==99:.;=?@B<A@:?>??@@@@;;8;CCCD@C@BA=ABB?BCAEF?CCC@C@E@D@BC@BFGAD?BAABA@BBBAAA@3@;;5;A@@<<498:4:?C?C@AABBBC?CCCAD?A8:;A@=?@@@ABB?BCCC;BBBCAB@ABBBBBABBC@C@CBB@BBCC>B;;9<?CDBA@=@A?D?CB?;;6;>AAA;;<@BCC@;;;@??8@;;;BEF;CCCCC>BBB?
@N9IO0:00935:06027
GACAGGGGGCTCGAGCGTTAATCGGAATCACTGGGCTTAAAGGGTGCGTAGGCGGTCCTGTAAGTGTCTCGTGAAAGCCCCCGGCTCAACCGGGGAACCGCGGGGCATACTGCAGGACTTGAGGAAGCTAGAGGCCGGTGGAACGATCGGTGGAGCGGTGGAATGCGTAGATATCGATCGGAACGCCAAAGGTGAAGACAGCCGGCTGGGGCTTTCCTGACGCTGAGGCACGAAAAGCGTGGGTAGCAAACAGG
+
;AAABCAB1@@BB9;;;;?C=@<;5;<A@@B@BA8@B5;;099,5;:::==8A947;:000=8<=AAAAA@;;0<3<<@@@0<-.-67050588&-(/166999+////74449:?>>?<??B?B@BBCBBBB?B@B?BC=A=@@@@@C@BB?AAAA<@C=B>AAAABBBBBB;;;BBBC?DAA@AACD=D@@A@=@;;;@@>@?BBCAA6???9=;<=?@999999<?;>:999&599>>A8@>=?=@8??>;
@N9IO0:00936:06057
TACGGAGGGCGCGAGCGTTGTTCGGAATCATTGGGCGTAAAGCGCGTGTAGGCGGCTTGGCAAGTCGAGTGTGAAAGCCCGGGGCTCAACCCCGGAAGGTCGCTCGAAACTGCCTCGCTAGAGTCCCGGAGAGGAAGGCGGAATTCCCGGTGTAGAGGTGAAATTCGTAGATATCGGGAGGAACACCAGCGGCGAAGGCGGCCTTCTGGACGGTGACTGACGCTGAGACGCGAAAGCGTGGGGAGCAAACAGG
+
ABCE?@@@;;;9B;<;;;>BFAGDAE?BBCCADK?@@;;:.;@@BBACB@@=992:B?A=BCACBBCBBAAACCD>BBB>BCB:BBBC?BCA9A?B?B@BBB??@@@@<A;;;?ABBBBBB@@@BC>C@BBBC?C=@=>B<@=@=@>8>=:;;BB;;8;BBB=C@BBHCCCCGCBBC?AB=@?A@AACCCC@ABA?@:00+09=:>>?=?@A=ABBBCBBBBCCCCAA@EBBAB<B:;;DDC:BCAAA;;;;<
@N9IO0:00958:06018
GACAGAGGGGGCAAGCGTTGCTCGGAATCACTGGGCGTAAAGGGCGCGTAGGCGGGATGGCAAGTCAGTCGTGAAATCTCTCGGCTCAACCGAGAAACGTCGGCTGATACTGCCGTTCTTGAGGGATGCAGAGGAGACTGGAATTCCCGGTGTAGCGGTGAAATGTGTAGAGATCGGGAGGAACACCGGTGGCGAAGGCGGGTCTCTGGGCATTTCCTGACGCTGAGGCGCGAAAGCGTGGGGAGCAAACGGG
+
??@AA@@>@?1>A?CABAACBBBC?B?CBBBBCC=?????8?B;:::AABC@BBB>BBA?BB?BBB@@@BBBBCC>CBBBCBB?BBBB?C?CBBBF?CBAAB@CBAA@@AAA@=?@=::6;AAC<AAC;;;;C=A@@AAB?B?CAFE>H@CC;::A@=@@@C>CCDCA@@A@@?;;;/:?5;5;AA>B?;;9;@B?CACCC?BBBBBCC?CCCD?D?;;<<B@AA;;6;B@@AB9@?@>=@@2=@=<?8?A@<
@N9IO0:00961:06024
TACGGAGGGGGCAAGCGTTGCTCGGAATTACTGGGCGTAAAGGGTCCGTAGGCGGCCTTGTGAGTTAGGTGTGAAAGTTCAGGGCTCAACCCTGGGAATGCATCTAATACTGCAGGGCTTGAGAGCAGCAGAGGTTGGCGGAATTCCCGGTGTAGCGGTGAAATGCGTAGATATCGGGAGGAACACCAGCGGCGAAGGCGGCCTTCTGGACGGTGACTGACGCTGAGACGCGAAAAGCGTGGGGAGCAAACAGG
+
@@BC?BBDDD1?@;@@@A<ABBBC@C@C@CAABC>BCBEF>DD9::?BCB@;9949=?@@ABAA@@CC?BBB?@@:AB?BBCE>BCCC>BB>BBD?FA;;;CCCAA<ACAAACCCC>BB?@@@AAA@BABBBB@B>@=@@=>=@?AA=B?@@?A@AA?BAAA<AB@@@@@??>=9993:B?B@@@@5<;@A=B<;5;;?A;A>B=@AB:;;DAGGCCCCECCBBAA@;;;;;<<<.;ABBBBB9;;:AD8:::=
@N9IO0:00963:06036
TACGTAGGTGGCAAGCGTTACTCGGAATCACTAGGCGTAAAGCGCAGGTAGGAGGTTTGGTAAGTCTGTTGTGAAAGCTCCCGGCTCAACTGGGAGAGGTCAACGGAAACTACCAGGCTGGAGTGTGGTAGAGGGTAGGTGGAATTCCCGGTGTAGCGGTGAAATGCGTAGATATCGGGAGGAACACCAGTGGCGAAGGCGGCTACCTGGACCAACACTGACGCTGAGGTGCGAAAGCGTGGGAGCAAACAGG
+
BBBBB@>;9:6;C<;9;A@CB=BGAC@BBBBB@@=@CBCC>CAAAB<8A<<?AB?BC?D@CE?BBB;;;:?=;9:,444AA<@7@B@A7;=>>7>=AA8;994:?=:D8BABDACC?CAA=9:9BBB<?@BB@>7=00*0>5;7?>AA;=:::;9;@@=A@@A<999CBBABBB:99?8;;6;@BBB@B;;;AJEC@C>;;7;BBB?BB>BB?B?@@@@@@BA@>99949@>@CC=@@C999,9=9:9)44/3
@N9IO0:00923:06104
GACGAAGGTGGCTAGCGTTATTCGGATTTACTGGGCATAAAGCGCGCGTAGGCGCTCGACAAGTCGGAGGTGAAAGCCTGCAGCTCAACTGCGGTGTGCCTCCGAAACTATCGAGCTTGAGTGCAGGAGGGGTGATTGGAACTCCAGGTGTAGCGGTGAAATGCGTAGATATCTGGAGGAACACCAGAGGCGAAGGCGAATCACTGGACTGCAACTGACGCTGAGGCGCGAAAGCTAGGGGAGCAAACAGG
+
A@A:989@CC@DBBB@@@?CC?BB@CCC8@@99:,;C;;;0;9=?>;;;<=900/;;;;AC?CBDC>A?<@:79.9=;@A<BAABAA:==@00*/@99A6@@?A@@:???BBA@A?@;??@AC==<759;;3;>@@5;18,6<;6;=8=;:782938252'28:=<?<=<<=9==2>93?;?>>:=>AA<@??:>:?8<28:::55575555:179758::@A;<6;A@BBD8AB;;:@@4@ABCC=BBB>
@N9IO0:00927:06077
TACGTAGGGTGCGAGCGTTAATCGGAATTACTGGGCGTAAAGCGTGCGCAGGCGGTTCGCCGTGTCCGATGTGAAAGCCCCGGGCTCAACCTGGGAATGGCATGGGAAACTGGCGGGCTGGAGTGTGGCAGAGGGGGGTGGAATTCCGCGTGTAGCAGTGAAATGCGTAGAGATGCGGAGGAACACCGATGGCGAAGGCAGCCCCCTGGGCCAACACTGACGCCTCAGGCACGAAAGCGTGGGGAGCAAACAGG
+
CCAAACCG>@AACBBAAA?B?BAD?C6:4:BBBC=BA@BB=BBBAAACAAAACB?B?BBA=@C9::>AAAC@@@C=BBFD9@@:>?@@>A?BBD>D@>=<@CCCF=BB=BCC@BAB<AA@=ABC@??<=;;<<<<<<&<?;?293939797?><>>BBBBBB?AAABBBBBBAAACC?99494:???BBBB?A@A?A>ABBBCCD1??D>EAF>???;=>B9929<78059:?BB<BBBBAAB9BBBBB>@?>=
@N9IO0:00937:06108
GACGGAGGGTGCAAACGTTGTTCGGAATCACTGGGCGTAAAGGGCGCGTAGGCGGACTTGTAAGTCGGGAGTGAAAACTCGGGGCTCAACCCCGAGCCTGCTTCTGAAACTGCGAGTCTTGAGGACCGGAGAGGAAAGTGGAATTCCTAGTGTAGCGGTGGAATGCGTAGATATTAGGAAGAACACCAGTGGCGAAGGCGACTTTCTGGACGGTTCCTGACGCTGAGGCGCGAAAAGCTAGGGGAGCAAACAGG
+
BBBB?BFD>9;;BC=;;:>;;49;4;5;9?=AAA<;::BD;@@9@@@:@@@==?9=>=8?::4;B@@@;>A@@AAA000==>=0@@@@?CCC:B@AA@CCCD=A@@@A9@;;;;;BBCD@CCCACC@A?@@@A>AB=BAC=A6;6;=@@CFCCBBCA?BC?C@;;;CCCBB@@@?BB?C@BB?B@@<@@@?>BBA?B@AABBAD5:9817<?;?=@=@CBB???A??;==A;:9:&9;;=;A<9==B??76;9<
@N9IO0:00941:06091
TACGGAGGGAGCTAGCGTTGTTCGGAATTACTGGGCGTAAAGCGCGCGTAGGCGGCTATTCAAGTCAGAGGTGAAAGCCCGGGGCTCAACCCCGGAATAGCCTTTGAAACTAGATAGCTAGAATCTGGGAGAGGTGAGTGGAATTCCGAGTGTAGAGGTGAAATTCGTAGATATTCGGAAGAACACCAGTGGCGAAGGCGGCTCACTGGACCAGAATTGACGCTGAGGTGCGAAAGCGTGGGGAGCAAACAGG
+
CBBB?@@B8@@?BBBCCC@CC@CCAC>A<AB@@@::;9CD?CECBBBBAAA=??=@CBB@BC@CBA@@::8:ACA;BBA;?>>2<:971777&3,338;?>6<=6C>>8=FC;;9849@?>@<=>@?919=::5:A?AAA>A<?7>?@?;<:>=BBB@BABD<B?B@?>>>=;A999>A=9979@A?A??;:>?>;>=@?<>>=A===8=A=@@A?B>BABBBB;;:=AA@>??4::B>>>>3??;;;0;BB?
@N9IO0:00949:06105
TACAGAGGGTGCGAGCGTTAATCGGAATTACTGGGCGTAAAGCGCACGTAGGTGGCGACGTAAGTCGGGTGTGAAAGCCCCGGGCTCAACCTGGGAATTGCATTCGAGACTGCATTGCTGGAGTACGGAAGAGGAGGGCGGAATTCCCGGTGTAGCGGTGAAATGCGTAGATATCGGGAGGAACATCAGTGGCGAAGGCGGCCCTCTGGTCCAGTACTGACACTCAAGTGCGAAAGCGTGGGGAGCAAACAGG
+
BBBBBBDE>@A?A=<7982919=B?C@B?BAAAC>?????3::9;B;;;@B?BB?BBBBBBB<AACBD=BBC@<<-99>>2@A:???A?B?;;;8;?B?B@@@<@@BABBBBBBB@BBBB>AAB????C@D??<??@;@@<@<@<@F>C@DCCCC;:::BBE>CCCCCCCDCBBCDF>;;7;>;;;BABAC8:;C@C=@@?BC?CCCG@CCAABADBBA@>@@@00,0@@<@@A<A@?@ADD9@@A@@8???:
@N9IO0:00915:06127
TACGTAGGGACCAAGCGTTGTTCGGATTTACTGGGCGTAAAGGGCGCGTAGGCGGCATGACAAGTCACTTGTGAAATCTCTGGGCTTAACCCAGAACGGCCAAGTGATACTGTCGCGCTAGAGTGCGGAAGGGGCAATCGGAATTCTCGGTGTAGCGGTGAAATGCGTAGATATCGAGAGGAACACCTGAGGTGAAGACGGGTTGCTGGGCCGACACTGACGCTGAGTGCGCGAAAGCCAGGGGAGCAAACGGG
+
BBABACCC=BA6;8;@A@<@@=@@49:@9?AABC>??@@@9?@9@CBBBBB???9@@@??@?5;;AB@?<?A@@@;9:9@@@@:@C=@>@C<@@@;??<?<@?AAAABBAAAAAA@@@BA@@A:::B=B5;;;.9=:>=@>A>A?AABA@DB<;;BA?A@??9?@>@@@;;;B@@@@@;;5;;@@@9997<9==C:>?99:4:<??>CC<A=A@@@@AAABB;;;;;;;;@???C8;;5:@@@6;;CCE=CCC7
@N9IO0:00926:06117
TACAGAGGGTGCAAGCGTTAATCGGAATTACTGGGCGTAAAGCGCGCGTAGACGGTTACTCAAGTCGGGTGTGAAAGCCCCGGGCTCAACCTGGGAATTGCATTCGAGACTGCGTAGCTAGGGTGCGGAAGAGGGAAGTGGAATTTCCGGTGTAGCGGTGAAATGCGTAGATATCGGAAGGAACATCAGTGGCGAAAGCGACTTCCTGGTCCAGCACCGACGTTCAGGCGCGAAAGCGTGGGGAGCAAACAGG
+
BBD;;9@A:@@=?9@BAA=A<=>>;?;?<@AABC>BBCCC<@;;;B@@@@AABB@CACCCBD?@AACC=9;;BBE=BBCC9AA<@BAB?B<BCA<A?C9>BBB?BC:6;ECA@AABBBB9A90559B=B8==BC>CACCC?@?@E>DAC@C<69B>C@CCCC<??@:844;?A???<>6?3939=??BB><6;733(3;:<:;7;9=B:?@;???>@;===??;??@;@??>??.9:99BDD7;:;BB<AAA=
@N9IO0:00936:06123
TACGAATGGGGCAAGCGTTGTTCGGAATCACTGGGCTTAAAGCGTGCGTAGGCGATTTGCAAGTCAGAAGTGAAATCCCAGGGCTTAACCCTGGAATTGCTTTTGAAACTGCAAATCTAGAATCTTGAAGAGGTTAGCAGAATTCCGAGTGTAGAGGTGAAATTCGCAGATATTCGGAGGAATACCAATGGCGTAGGCAGCTAACTGGGCAAGTATTGACGCTGAGGCACGAAAAGCGTGGGGAGCAAACAGG
+
@@?9;5;@::.<C?CA@AADG?AB?A6::>?>?>6<<1895:@@AAABA@@?0//:>/=;;04;;9568:66?E6@A<5??<9>?<@?BC>BA?A@B=;;;::&48:2:669>?4;;@BBC>;;;.55.5<<.6169999;49494596>>>C??DAA;;<)5.5555<CA;9.4:5::2:244717)//3////8)/3;458>?=;@500*///8399;;777836773:333&98<<788.8;=@?9>:93
@N9IO0:00940:06137
TACGAAGGGGGCGAGCGTTGTTCGGATTTACTGGGCGTAAAGGGCGCGCAGGCGGTCTTTCAAGTCGGGTGTGAAAGCCCCGGGCTCAACCCGGGAACTGCACTCGAGACTGGAAGACTAGAGTTCGGGAGAGGATGGTGGAATTCCCAGTGTAGAGGTGAAATTCGTAGATATTGGGAAGAACACCGGTGGCGAAGGCGGCCATCTGGACCGAGACTGACGCTGAGGCGCGAAAGCGTGGGGAGCAAACAGG
+
BBB@@>@DDD1AB@@:;;?BA?BB8;;B<@@@@@;@BBDD>DE<9<;<0==400)0@@@<CC?BAAAB;@@BBCG69;?@2?@9A@@@?AD9?>7??@???@D@@@@@?ABC?B?;;:==>>9949<?9@?;?=?@B=<A8<?=;B>7@@?@;;599.55<<)5459=?>@<<<5=9.9500*000)/4993:4424.44.46455<<8<B<;;;;::444=9989:6888;==18;;;@??0AA;;;7;BB@
@N9IO0:00942:06121
TACGGAGGGTGCAAGCGTTGTTCGGAATCATTGGGCGTAAAGCGCGTGTAGGCGGCTTGGCAAGTCAGTTGTGAAAGCCCGGGGCCCAACCCCGGAACTGCATCTGAAACTGCCTGGCTAGAGTCCCGGAGAGGAAGGCAGAATTCCCGGTGTAGGGGTGAAATCCGTAGATATCGGGAGGAATACCAGCGGCGAAGGCGGCCTTCTGGACGGTGACTGACGCTGAGACGCGAAAGCGTGGGGAGCAAACAGG
+
@@A@>;9;.;;:C?CBBB9:9ABB?@<?>@A9@@8@@??A:AAA@;AAACC?C>:>>9<8=L@DAA@BC>ABBGD?AAB>BEH9CC9A5;;;.84<5<@???@AAA@@<AABB?CC@CCBBCBBBB<B?BBBB?B=@?@BBC?C=@@;A<A@ABBBB7BBAB;BH?BBCDCA@@@AA8??;A<@>>>@:69:A>>;?9@A?B>A?@@@=@AA=BB??@BA@;<;;;9999@555)59;@@<<+;@;;;/;CA@
@N9IO0:00956:06134
TACGGAGGGTGCGAGCGTTATCCGGAATTACTGGGTTTAAAGGGTGCGTAGGCGGCGCAAGTAAGTCAGGAGTGAAAGTTTGCGGCTCAACCGTAAAATTGCTTTTGATACTGCTGTGCTAGAATTAGGATGAGGTCAGCGGAATGTGGCATGTAGCGGTGAAATGCATAGATATGCCATAGAACACCAATTGCGAAGGCAGCTGGCTAGACCTGGATTGACGCTGAGGCACGAAAGCGTGGGGATCGAACAGG
+
AA@@<A@A;;;9ABBBBB?BCDAD@C@E@CBCDC=BB7;;0<A;BBBCAAA@AA=@C@@=@AA;@@BCC@CABACE<BBE>C;94:@;:5;.;;BBB9B>@@BEF;@ACBBAAA@A@@@BBAB@C@BD?BAAAA?ACCAA@>A?9::C?A@98799:@>@BBC>CCCDBB???B@@A49:??=9==;5;5:*/0::)/)/8>?@A?>>?:>>:>>=BB<;;;?>BA@@<@AABBF9::BBBCC;CCCCB?::;=
@N9IO0:00960:06154
TACGGAGGGTGCGAGCGTTGTCCGGAATCACTGGGCGTAAGGGCGGCGTAGGTGGCCGCTAGTAGGTCGGTGGAATCCGGGGACCGTCAACTCCGGGGCTGCCGATCAGACTGGCGAGTAGAGCACGGTAGGGGCAGATGGAATTCCCGGTGTAGCGGTGAATGCGTAGAGATCGGGAAGAATACCAGTGGCGAAGGCGTTCTGCTGGGCCGTTGCTGACACTGAGGCGCGACAGCGTGGGGGAGCAAACAGG
+
ABCC@BBB=@@@C;;;BA>;;;>BAD@BBAA9<</99//)/9///)//544.//25(--------(--/383-3533-333&36)////0699(///&33886444===:<:>8<::;:8522255>9>8?@A9B@9;99),(,(,,',(,,,67-/*2574:;:555<:222222'235505::6:8886;;@494:=A7;;;ACCC<C?:9356575999<>88/779876<:9966555$288==1;;74
@N9IO0:00926:06205
TACAGAGGGTGCAAGCGTTAATCGGAATACTGGGCGTAAAGCGCATGTAGGTGGAAGGACAAGTTTGATGTGAAAGCCCTGGGCTTAACCTGGGAATGGCGTTGAAGACTGTTCATCTAGAGTCAGACAGAGGGCCGTAGAATTTCCGGTGTAGCGGTGAAATGCGTAGAGATCGGAAAGAATACCAGTGGCGAAGGCGGCGGCCTGGGTCAAGACTGACACTGAGGTGCGAAAGCGTGGGGAGCAAAC
+
DCCBB@@@:@A9929837284;;;1:)//7:7;5556<<3::9:<554==056:B?B<AAB=ABF=BB;9:>>A4AA;3;=>6>C<@<>:BB@7??BB=AAA@CD>BB;;;B=AA@@A@@@;:9A@@@998>?8@055<==8=<3;.3,388789@4?;=81=99=@A?8<973829?7599=CC:CB<B?BBA?B:B=8>@4;5555)55549<<<<BB?>><<<;@@666>09555555&4499;19
@N9IO0:00952:06175
GACGGAGGGCGCAAGCGTTGTTCGGAATACTGGGCGTAAAGCGCGGGCAGGTGGGCCTGTTAAGTCTGCGGTGAAATCCCGGGGCTCAACTCCGGATCGATGCCGCGGATACTGGCGGGCTAGAGACCGGTAGAGGCAAGTGGAATTCCTGGTGTAGCGGTGGAATGCGTAGATATCAGGAAGAACACCGGTGGCGAAGGCGGCTTGCTGGGCCGGTTCTGACACTCAGCCGCGAAAGCGTGGGGAGCAA
+
ABBB@CCC>BABB?@9;9?BB@CCBD69;A@@A;000B@-0/<<<<5;;<;;:5)56:A@<<<;ACCCAA><>@A7>CD>BBB7BB<B@C@=18(-------04;<@<A>CBBB8;9=4;66=<AAA5;55555>69=9?==.5.57<9>>9>==;;;=0668<9<66959<?>=969;:@9@@7;>?>B>;;5;;;5;6?;8<>7<<<DD<B>A;A295>:555:444:.4488;3;<><<<<.83//:
@N9IO0:00953:06194
TACCAGCACCCCGAGTGGTCGGGACGATTATTGGGCCTAAAGCATCCGTAGCCGGTTTTACAAGTCCTCCGTTAAATCCAACTGCTTAACAGATGGGCCGCGGAGGATACTATAAGACTAGGAGGCAGGAGAGGCAAGCGGTACTCAGTGGGTAGGGGTAAAATCCGTTGATCCATTGAAGACCACCAGTGGCGAAGGCGGCTTGCCAGAATGCGCTCGACGGTGAGGGATGAAAGCTGGGGGAGCAAACCGG
+
BCB@A@@:;;;.5@AADADCC@8CC96;7:;:?C4C?CCC;@@AAA>@A@@@=B=BBB6BBC:;;B=A<7;;;DD<;;@C@C99:G:C?AAAA@?A<B?BBB@CB=@?A???AB<?>BBBC?>><>@@:@ABA>BB@BBC?BBBBCC>??A8??@?>/:<==1;B:888==>B8@A6A:7@B<8=>7@<<B?BBB2?2:9,8A8?A>>?;<B@>@>A@<559389222)26;<A:AA@@@@@/>>@BD7>:>5
@N9IO0:00920:06232
TACAGAGGTGGCAAGCGTTGTTCGGAATTACTGGGCGTAAAGGGCGCGTAGGCGGTTCCGTAAGTCCCGTGTGAAATCCCCCGGCTCAACTGGGGAATGGCACGGGAGACTGCGGGGCTTGAGTTCGGGAGAGGGAAGCGGAATTCCGGGTGTAGCGGTGAAATGCGTAGAATATCCGGAGGAACACCGGTGGCGAAGGCGGCTTCCTGGACCGACACTGACGCTAAGGCGCGAAA
+
ADC;;9B?BB@BA:??::6:@?BB?C?B@CBBBD<A@;:;/;A=BACBC@@=@C?B?B@BBB@BBCD>BBECCBB;::9:9*;=@?=?9@@AAA7A?BB:6;CC?:AB;;9CCCDD6;<7;;;A8;;D>DECBA7?9:888=17376;?8?AB@A??9>998(37:;9=00)/8986>6:@@B>?>?>B?BB9B==9<699,33178=>;;?4737333/8///683839866:99
@N9IO0:00927:06245
AACGTAGGGGGCGAGCGTTATCCGGATTTACTGGGCGTAAAGGGCGTGTAGGCGGCGAGACAAGTTGGACGTGAAAGCTCCTGGCTTAACTGGGAGAGGTCGTACAAAACTGGCTCGCTTGAGGTTGGAAGAGGAGCGTGGAATTCCCGGTGTAGTGGTGGAATGCGTAGATATCGGGAGGAACACCAGTGGCGAAAGCGGCGCTCTGGACCAAACCTGACGCTGAGATGCGAAAGCGTGGGGAGCAAACGGG
+
B6BBAAAABA0AB;55;:7;>C>D>AAA<ABBDH?JCBBB7;;7;BAA@@@:00,0<@@@@@<AB?B@BAAB@B@>BBCCACC?CCAC@CBCB<BB@@<@BA@@;;;;6:;>:BBBCCF@CBA=?:>;?=@CA=AA>??A?A<?>@E>F?C??933@4:A>@>BBBBBBBBA@A@@?8@:5?6ABC?BAAA?@@AD9A8852@<===<8<=5::/:1555758@@@BA@BCCDD>BBBBBCB7@@@AA;ABB:
@N9IO0:00937:06229
TACGGAGGGGGCTAGCGTTGTTCGGAATTACTGGGCGTAAAGGGCGCGCAGGCGGCTGCTCAAGTCAGGCGTGAAAGGCCTGGGCTCAACCCGGGAATTGCGCTTGAGACTGGGCTGGCTTGAGTGCGGGAGAGGATGGTGGAATTCCCAGTGTAGAGGTGAAATTCGTAGATATTGGGAAGAACACCGGTGGCGAAGGCGGCCATCTGGACCGCAACTGACGCTGAGGCGCGAAAGCGTGGGGAGCAAACAGG
+
AABC>@@@@?,A@@@@@@;@@?BB@H>B?BBAAB;:;;AA8A=6?@@AAACACB@C;;;BBB@ABABA=:;:BBB=B@B@CCC?AAAB=AA;@C8A9@45;;<<8@=BCCCC>8DED?AB9A@@=A;;;08@??;=?A;@?<A?B@CF;;;AA>:::?<@ABF?D@CCAAAAA@@<@@;?=@C?BBB5;5;;5:BB<@7;;;>5;:@?=59<244<3:995<<><>:>59?;;;@/;;@>???3?>@@@5@AA5
@N9IO0:00937:06238
TACGGAGGGTGCAAGCGTTGTTCGGAATCATTGGGCGTAAAGCGCGTGTAGGCGGCTTGGTAAGTCGGGTGTGAAATCCCGGGGCCCAACCCCGGAACTGCATTCGAAACTGCCTCGCTAGAGTCCCGGAGAGGAAGGCGGAATTCCCGGTGTAGAGGTGAAATTCGTAGATATCGGGAGGAACACCAGCGGCGAAGGCGGCCTTCTGGACGGTGACTGACGCTGAGACGCGAAAGCGTGGGGAGCAAACAGG
+
BABB<AAC;;9;@8@>BB@CCGCC@C?BB<<8;=433333(3<<<<<::@A=9;09<7@7AA7@?BB>7AAADFD<AAA<@CC9B@8B4;9:*5497<66:CA:=<=<5;///4777::???;?=>7>:==>A;>9=9?94?8?4;:.97@<ABCAA<@<BE=C?;;6;;;:;<<==465.5499:5::44.4//)/3//)/6;5;;B45:?:;@A>::::::::<>=>?@>?@9??@AACD:????=6=992
@N9IO0:00944:06255
TACGTAGGGTGCAAGCGTTAATCGGAATTACTGGGCGTAAAGCGTGCGCAGGCGGCTATGCAAGACAGATGTGAAATCCCCGGGCTCAACCTGGGAACTGCATTTGTGACTGCATGGCTAGAGTACGGCAGAGGGGGATGGAATTCCGCGTGTAGCAGTGAAATGCGTAGATATGCGGAGGAACACCGATGGCGAAGGCAATCCCCTGGGCCTGTACTGACGCTCATGCACGAAAGCGTGGGGAGCAAACAGG
+
@BCBBBBC:9;;A=@A:;4;=AAA;A6;6;BBAE=;;:;;09:::<A@@994:@;A;:9@@@7<CA@999::@??6?@<<5@A9B==?9=>A@=6=?BCBABAA;A@@@A::9A?A7::?@D???AC@BBA@@@??,?<<5:243934599@>@;99::;9A8CBBB@@;:6<AAAB=9:058:::9BB?@<AA>:?;:;5:;??2=<>7>?DBCBAAA>>:;483:39737;7.===:999&79>?A;A@A?
@N9IO0:00963:06257
TACGAAGGTGGCGAGCGTTGTTCGGATTCACTGGGCATAAAGGGCGCGTAGGCGGTTCTGTAAGCAGCGCGTGAAATCCCGCCGCTCAACGGTGGAACTGCGCGCTGGACTGCAGTTCTGGAGGACGGGGAGGGGGGGTGCGGAACTCTAGGTGTAGCGGTGAAATGCGTAGATATCTAGAGGAACACCGGTGGCGAAAGCGACACCCTGGCCCGTCTCTGACGCTGAGGCGCGAAAGCGTGGGTAGCAAACAGG
+
AAC;:4;=@@:@CBBBBC8B<9:626@9BCCCHC=CC@?93=909>5;:A@=@B=B?A@CCC:;;@@@C;;:DDC;:9:4;>=B;;;C?BB?BB?B=??@A??@@@A?ABAA@BBC@BBC@BB=@;;;;.;;;;;;;#<<A>4;7;ACBB@:>A9;;AC8;;BC=@@@BCCCCCBA@@@@=A6:399@:=:::59?;>30000////(33,3;3;;:443:==;00000*0=;;==078BCCC>BB?9::3:;;>
@N9IO0:00922:06266
TACGTAGGGTGCAAGCGTTAATCGGAATTATTGGGCGTAAAGGGTGCGCAGGCGGATGTATAAGTCAGATGTGAAATCCCTGGGCTTAACCTAGGAATTGCGTTTGAAACTATATGACTAGAGTGTGATAGAGGGGAGTGGAATTCCATGTGTAGCAGTGAAATGCGTAGAGATGTGGAAGAACACCGATGGCGAAGGCAGCTCCCTGGATTAACACTGACGCTCATGCACGAAAGCGTGGGGAGCAAACAGG
+
BBBBCCCD>;;;B>BCBB=A<ABB?A>A>?@=AA:@BABB=BC>;:;BBBB?BCHCBBB@@A=@BAABCB<<;;;4;C@7DI@7<A@C@CAC@@?C?B999;A@9ABB>CDGGCCCBAAAA@@;;;A@@@@9999.;AAA;@?B?C@CA@@BBBCEAAABBB=BBCBBCFCCCBBBC?A?BC@@C@@A@AC@BBC?B?A@AABBB=BC?BB7;7;AA@99:::<=A999BAAAA:AAA@A@@.;;;CC<BDE@
@N9IO0:00924:06291
TACGGAGGGTGCGAGCGTTAATCGGAATTACTGGGCGTAAAGCGCGCGTAGGCGGTTCGTTAAGTCGGATGTGAAAGCCCTGGGCTTAACCTGGGAATTGCATTCGATACTGGCGGACTAGAGTGTGGTAGAGGGTAGTGGAATTCCCGGTGTAGCGGTGAAATGCGTAGATATCGGGAGGAACACCAGTGGCGAAGGCGGCTACCTGGACCAACACTGACGCTGAGGTGCGAAAGCGTGGGGAGCAAACAGGG
+
A@<;5;A@8@A=;99@@A5;59:A.:29.5===<499;C@,95555555<=600;A<00-393----(-///::B459:1999)55.5.569=90949.5///4/////5@<1665;@@A@>=44:9.4;A494)4445;;D@@;@@8=9<@@<;;;6;=@@:>@;;666<<;5559055.5.55477777)//9)/)/;7////)/:5//+/5/3343;748CBB@?@>0000+00<<===155;A@8@AAE>
@N9IO0:00927:06271
TACGTAGGGTGCGAGCGTTAATCGGAATTACTGGGCGTAAAGTGTGCGCAGGCGGCGTCGCAAGTCGAGTGTGAAAGCCCCGGGCTTAACTTGGGAATTGCGCTCGAAACTACGATGCTGGAGTGTGGCAGAGGAAGGTGGAATTCCACGTGTAGCGGTGAAATGCGTAGAGATGTGGAGGAACACCAATGGCGAAGGCAGCCTTCTGGGCCAACACTGACGCTCATGCACGAAAGCGTGGGGAGCAAACAGG
+
B@AA@:::.;;;B@AABB;A?ABC?B@B@BBEFJ?;<;CC<AA@ABBBBBEABB?B@@@CBA>AAA;;:?A?BB@99999&7:1<97=;8=8BC>C@C54:BCC:@<=5:8<89739@@@>AAAAAC?>>>@@:?8=9>?8@>B>BDECBBBCCBBB@EBBB>BBABBB@@@B@ABE@BB?B?AA@<?29:255526:>>@>:=9==::3;+/,/;;::=695@9999955544)4BBBCCC;CBCBD?BBB?
@N9IO0:00930:06305
TACGGAGGGTGCGAGCGTTGTCCGGAATCACTGGGCGTAAAGGGCGCGTAGGCGGCCTGGTAAGTAGGGGGTGAAATCCTGCGGCTTAACCGCAGGGCTGCCTTCTAAACTGTCAGGCTCGAGCACGGTAGAGGCAGATGGAATTCCCGGTGTAGCGGTGGAATGCGTAGAGATCGGGAAGAACATCAGTGGCGAAGGCGGTCTGCTGGGCCGTTGCTGACGCTGAGGCGCGACAGCGTGGGGAGCAAACAG
+
BCCC>AAD>;5;559A@?8B@C<C<C:BCCCBBB;;5555)5@4@?A@A@=:00+08>>9<A,0/BBBBB2BACB=BC>@A@D:>><<9<:;;ACC=B:<<GE@CCCC>A;;;=0/)/89966:99B?BAABB>A?@@>@6;491==5<,33=?>>?;?@>A;=<?8<8<BB=B===3<6::6888<<7336977.3.7><><<=:76;29*//399??=00000//(/99:8><88>8=88.8<88=5888
@N9IO0:00931:06302
TACGAAGGGGGCTAGCGTTGTTCGGATTTACTGGGCGTAAAGCGCGTGTAGGCGGGCTTGCAAGTTGGGGGTGAAATCCCGAGGCTCAACCTCGGAACTCCTCAAAACTGCAAGCCTGGAGCAAGATAGAGGCAAGTGGAATTGCGAGTGTAGAGGTGAAATTCGATAGATATTCGCAGGAACACCAGTGGCGAAGGCGACTTGCTGGATCTTTGCTGACGCTGAGACGCGAAAAGCGTGGGGAGCAAACAGG
+
:9::@5;;;;*4<>>=CB?:;5;@;?BA9BBBBA;:;;;;0::<BC<;<AA>;;;0:?6@BC?AA=@@@@0@CBD<BBC6;;;6;@BB?D@;:9;@:<>6)/--88)5--/65@=9@A>?=B>7B@=@>93,73,39:3:4:.339@;8557222,299;39454----445=8888@@=A>AAA?BAAA?@@A6;6;@A<A<AB:94:@@AB;AAABBBBCB@@@B;;54999&9@@CCCD9CA@?>4?:;5
@N9IO0:00934:06290
TACGTAGGGGGCAAGCGTTGTCCGGAATCATTGGCCGTAAAGGGCGCGTAGGCGGCTATATAAGTCTGATGTGAAAGTGCGGAGCTTAACTCCGTAAAGCATTGGAAACTGTATGGCTTGAGGACAGGAGAGGAAAGTGGAATTCCACGTGTAGCGGTGAAATGCGTAGAGATGTGGAGGAACACCAGTGGCGAAGGCGACTTTCTGGACTGTAACTGACGCTGAGGCGCGAAAGCGTGGGGAGCGAACAGG
+
@@@AA999:9*;@.59;;66<>:@<@:BA;;49=@466CC6B>6@@@?ACC@CB@CCCCBBB>BBBBBBA@B;95/9:<>A>AAAC?B8AAB88>CC:??8>7A7<=6=448BBB7BA?B?>>?AAA>BBBB?BC<??D=@=A=@=A???AEBBBB@BABA<????>B?@?@@B@@=@@@C>A@?=?B??<A;;597A@??@B:ABB?BBBDCC@CCBBBCCCAAA>AA@@@A;@??8788-9>BAA>;;;;
@N9IO0:00947:06280
TACAGAGGGGGCAAGCGTTGTTCGGAATTACTGGGCGTAAAGGGCGCGTAGGCGCCTTCTAAGTCGAACGTGAAATCCCCGGGCTCAACCCGGGAACTGCGTCCGAGACTGAAAGGCTTGAATCCGGGAGAGGGATGTGGAATTCCAGGTGTAGCGGTGAAATGCGTAGATATCTGGAGGAACATCGGTGGCGAAGGCGGCATCCTGGACCGGTATTGACGCTGAGGCGCGAAAGCCAGGGGAGCAAAGCGG
+
AAB@?>>>>>0@A=ABBBADDABB?A>@>AAABA;8:9@A;AA=@@AECBB@88;@E?AAA?AACBB>9:9AAC;@@BB8BB<BBBB@CE?CE?C?BAAACBB>BBA;;;BBD=C@CC?BB>B@8B=7BB>BB<A@@@@=@7A7A:BCACCD:55:39?BA<BBBCBBBBCBCCAA7::6?8BDBBEAAA>ABB=A?>?<?BBC:BB:??>A=ABB?B@@???ABA:=>888:/97/3<<<0=797?/37??
@N9IO0:00950:06272
TACGTAGGGTGCGGGCGTTAATCGGAATTACTGGGCGTAAAGCGTGCGCAGGCGCCTCTTAAGTCAGATGTGAAATCCCCGGGCTTAACCTGGGAACTGCGTTTGAAACTGGGAGGCTAGAGTGTGGAAGAGGGGGGTGGAATTCCAGGTGTAGCAGTGAAATGCGTAGAGATCTGGAGGAACACCGATGGCGAAGGCAGCCCCCTGGGCTGACACTGACGCTCATGCACGAAAGCGTGGGGAGCAAACAGG
+
BCBBBDDF>>>9:;0;;;2<?C@@=@49.9?>=@;?BBCC?CICBA@C@>>:9:97<AA=B=BBA@?@:6:AD>18933&390997A9B9ECC>C>@??=>=@8@@A<AAC=5:?488@;BBB>?@8A6@877878%:<9>:?:?;>?=@A?>@???@BBB<@AABBBCCBAAB==37;6F6???<>>>@<@:A<A=AA@@??=+;;;3;A>>9:;<95333//.6:8:<<;;3;<<<<<<-:;;9:0=?B=
@N9IO0:00952:06264
TACGGAGGGTGCAAGCATTGATCGGAATTACTGGGCGTAAAGGGCGCGTAGGCGGCTAGAAAAGTCGGATGTGAAATTCCGGGGCTCAACCCCGGAGCTGCATTTGAAACTCTCTGGCTAGAGTACAGTTAGGGTAAACGGAATTCCACGTGTAGCGGTGAAATGCGTAGATATGTGGAAGAACACCGGTGGTGAAGACGGTTTACTGGGCTGTAACTGACGCTGAGGCGCGAAAGCATGGGGAGCAAACAGG
+
@@;;:;BD;;;;@=@BCC@CDCBC?C>B?BBBBE>:::@@:@A;ABB@AAC@BB@BBBAABB8BAAB?@@@A>?@0;5;5000-0=>>6;;;,0,0=;@CCBBC<A@C>CCBBBBB?@A@@899?@:>A6::?6===6==8B8B7B7C@88;;:55@;=;BB<99:B?AA?;:;;58162786A@B?C@BB@AA@:====378(7=373(3;==>;?==;>0/00/96;9<<<<+8999BCD:BBCCD>A@@<
@N9IO0:00963:06307
CACGGGGGGAGCAAGCGTTGTTCGGAATCACTGGGCGTAAAGGGCGTGTAGGCGGTCAGGTAAGTGGAACGTGAAATCCCTCGGCTCACCCGAGGACCTGCGTCCCATACTGCTTGGCTTGAGTACGGGAGAGGATGGAGGAATTCCTGGTGTAGCGGTGAAATGCGTAGATATCAGGAGGAACACCGGTGGCGAAGGCGTCCATCTGGCCCGATACTGACGCTGAGGCGCGAAAGCTAGGGTAGCAAACGGG
+
9B;;;;;;%445B>BB996;;9=C:B@BDC:;;B?BCCCG?CG?BBBBCCC@BB?BBAA=@A5A@@8@:BAAAA=6BCA7CCC=@ACCCB=?AC?CA?AA@A@CD>BBBC??@B?B?BB@??>ABB@B>BBAA<?@?9>><A>A?B?BB?DB??@?=;?:8859@@CCBBBBA@@@B7;;?C=>>@+0+00+0@>396:=@D?AAA:97;B=A????@???AAA:::=:;:>??/;9=??C<BBBBCC=BBC;
@N9IO0:00926:06345
TACGTAGGGGGCAAGCGTTGTCCGGATTTATTGGGCGTAAAGGGCGCGTAGGCGGCCGTTTAAGTCAGACGTGAAATCCCTCGGCTCAACCGGGGAACTGCGTCTGATACTGGGTGGCTTGAATCCGGGAGAGGGATGTGGAATTCCAGGTGTAGCGGTGAAATGCGTAGATATCTGGAGGAACACCGGTGGCGAAGGCGGCATCCTGGACCGGTATTGACGCTGAGGCGCGAAAGCCAGGGGAGCAAACGG
+
BBBBACCCCC1BB?B9;:>BBB:C9BAF>CC@CF>BB@BD4;926@<CBBC@BC?C=@A>?C?BAAAABAB?ADA;@?@9?9:5:@AC@B?BDD9A>BBCBBBAA??<<>@BB>BC?BB?BD?AA9>>7?@@AC=ABA<;7:?B?B@DC?BCCDC::9;BBB=AAAAABAAAA@@@><==;?=A@A@C?BB>AAC?B?BC?@@?B=AA>A@=@<@@@<@@@==@;;:9==?9:;.:929999*9=<@@6444
@N9IO0:00927:06336
TACAGAGGGTGCGAGCGTTAATCGGAATTACTGGGCGTAAAGCGCGCGTAGGCGGCTTTGCAAGTCGGGTGTGAAATCCCCAGGCTTAACCTGGGAACTGCATTCGAGACTGCATTGCTAGAGTATGGGAGAGGGAAGTGGAATTTCCGGTGTAGCGGTGAAATGCGTAGATATCGGAAGGAACATCAGTGGCGAAAGCGACTTCCTGGACCAATACTGACGCTCATGTGCGAAAGCGTGGGGAGCAAACAGG
+
CAB;;;BB<@@?@=<9:93:2:9@<A?C@CBBBB>????A9?9:9@@@?@@><;7<CB9@@A=AA@@@;A>@CCD>CDIG<CC@CC@C@CACCC=C?C;;;AA>BBBBBCCBBBA?CCB???BBBBBD=CCADD>C=@@D@F?CC>B?B?AABBBBC@CCCD>CCCCABACCBBBB=A;@;@;;;;CCCBC?CCCD?CBDDCFAFACB@CCACAECCCAA@ABC;;;CCCBBDB=BBAABBB.;;?==6@@@<
@N9IO0:00927:06347
TACGTAGGGTGCGAGCGTTAATCGGAATTACTGGGCGTAAAGTGTGCGCAGGTGGCCGCGCAAGTCGAGTGTGAAATCCCCGGGCTTAACTTGGGAATTGCGCTCGAAACTACGTGGCTCGAGTGTGGCAGAGGAAGGTGGAATTCCACGTGTAGCGGTGAAATGCGTAGAGATGTGGAGGAACACCGATGGCGAAGGCAGCCTTCTGGGCTAACACTGACACTCATGCACGAAAGCGTGGGGAGCAAACAGG
+
ABBB@@@C=@@@BAAABB@C?ABC?B=A>BBBBB=9;;CC=CAA@BAA@DC@CB?B@BCBAB;?@@A;;:::DCC>BBBB8AA5>=9>7??>AB=B?B78:??B??8858:A>A??;>BAABB@@AB>BB@@??A8=9??>B@CACADBB@@A<<<C?A;;;6;BAC@@@@@?@@@C=@@>@>?CB@??@A=@?@>A>@A@@<@<?@BB<;:;?CCBBBBBBABDA;;;@@;;;0;;;;CDD:CCCFG?CCBA
@N9IO0:00928:06345
TACGGAGGGCGCAAGCGTTGTTCGGAATTACTGGGCGTAAAGCGCGTGTAGGCGGTTTGGTAAGTCGGATGTGAAATCCCCGGGCTCAACCCGGGAACTGCATCCGAAACTGCTGGGCTAGAGTCCCGGAGAGGAAGGCAGAATTCCCAATGTAGGGGTGAAATCCGTAGATATTGGGAGGAATACCAGTGGCGAAGGCGGCCTTCTGGACGGTGACTGACGCTGAGACGCGAAAAGCGTGGGGAGCAAAGCAGG
+
BBBJ?BBC=BB@@=A:;:@CDADDAE89:<BAAB=;;;BB<BBBBA?A@@@=@B=AB=A?BB?BBBB@CBAB@@@6@CCC;CD<C@AA>BA<BE=B>ABB?@?A;?<>5==>?<<B9BABB=>>@D:><>BA@>A<@=@@@A48,5:0<25555>==-7688'22,2589:955+22'26097BAB@C898:>==<B8;<7;<@5;6702<<4<<9:5533/...6689752566&5269===.=2226'22755
@N9IO0:00930:06332
TACAGAGGGTGCGAGCGTTAATCGGAATTACTGGGCGTAAAGCGCGCGTAGGCGGCTTTGCAAGTCGGGTGTGAAATCCCCAGGCTTAACCTGGGAACTGCATTCGAGACTGCATTGCTAGAGTATGGGAGAGGGAAGTGGAATTTCCGGTGTAGCGGTGAAATGCGTAGATATCGGAAGGAACATCAGTGGCGAAAGCGACTTCCTGGACCAATACTGACGCTCATGTGCGAAAGCGTGGGGAGCAAACAGG
+
@@?;;;BB=:;9?998988<9=@@<@@C@ECCBB=?????7>89:;;;;AB><;5<@@0;;A=ABBCC>;:;CCB=CCCC:AA=@B<A=B?CCF?D@AAAACC@CCAABB@AAB?=AAA999AAACFD>BBCBD<@>@BA>A7:97:@D@BBBBBBDBCCCC?AAAC;;:CDCCCD?B=A>@5;;BBBBCC@BBCD?CCCCFFAJAFC@BB>C@CCCAAABA@BA@@@@@BBBC:;;@@BBD9;;;BD>BBB@
@N9IO0:00938:06341
TACGGAGGGGGCCAGCGTTGTTCGGAATCATTGGGCGTAAAGGGCGCGTAGGCGCCGATCAAGTCGAACGTGAAATCTCCCGGCTCAACCGGGAACCTGCGTCCGATACTGCTCGGCTGGAGTCCCGGAGAGGGTAGTGGAATTCCCAGTGTAGCGGTGAAATGCGTAGATACTGGGAGGAACACCGGTGGCGAAGGCGGCTACCTGGACGGGTACTGACGCTGATGCGCGAGAGCTGGGGGAGCAAACAGG
+
00@@:9;;;;$43445>><>;7;><>9>>;;05=2<<BBB6==6;;AB9<;>B<;75999;<>?A9;2499:<:1:<444(47;:@>*0+/7.73838444885:==?9::@@?>:=::1:0//;295:@BAD<A3339385;5;;379::888=<<?=<<5777=>?>===9999,3=1918771713<.94<5<7::5::9=399399<<4;@@B@AACEBBB;;;AA@BBBABBBBBB1999@@:???9
@N9IO0:00942:06310
TACGAAGGGTGCAAACGTTGCTCGGAATCATTGGGCGTAAAGCGCACGTAGGCGCCTTGCAAGTCGGATGTGAAATCCCTCGGCTCAACCGAGGACGTGCATCCGAAACTGCTCGGCTCGAGTATGGAAGAGGGTCGCGGAATTCCCGGTGTAGAGGTGAAATTCGTAGATATCGGGAGGAACACCAGTGGCGAAGGCGGCGACCTGGGCCAATACTGACGCTGAGGTGCGAAAGCGTGGGGAGCAAACAGG
+
?@B;96;C>BBCED>;:9@BBCCC@C9;<CC@CD?9;:BD<@?AABAA@AA?9:46:7?AA>??AA=A@@@>@@8CBC=B9646@CC<D8==?<@DBAA@?>>;@@A9A9:9CC@<@AA@?@@@@@@B?A;;;6;BBAB>A>@<@@;@@BBBBA?@>ACCD>C@CCCBBBB@@@BA;::298=??<@@?@>A;<6;@AB>AA@@<?@@;A?B=A@@ABBAABB;;;=ACCCDD8;;C;;;;.;:;55)5554
@N9IO0:00951:06312
TACAGAGGGGGCAAGCGTTGTTCGGAATTACTGGGCGTAAAGGGCGCGTAGGCGCCTTCTAAGTCGAACGTGAAATCCCCGGGCTCAACCCGGGAACTGCGTCCGAGACTGAAAGGCTTGAATCCGGGAGAGGGATGTGGAATTCCAGGTGTAGCGGTGAAATGCGTAGATATCTGGAGGAACATCGGTGGCGAAGGCGGCATCCTGGACCGGTATTGACGCTGAGGCGCGAAAGCCAGGGGAGCAAAGCGGG
+
BCCBBBBBBB5CC@BCCGBBB?CC@B@C?BBBBB<@@@CC>CC>@@@BA@@<899?A=@AA=@@A??;@@@AAA;A?@?7AA;@@BC@CC?CC>C@CCBCCAA=ABBABB;;;7;>CC>CA=;>7?:3:A9@@;@@BBB=?7A9<8<A8@?:999?;99;A;@BCDBBBBAA@@@@5;84@4?BBCC@BA?B>B8B>BB?BA;;8@A=?A==7A??58:?@A?<<<6;<;778-87/3<<<0>;><>58=?>3
@N9IO0:00955:06350
TACGTAGGGTGCGAGCGTTAATCGGAATTACTGGGCGTAAAGCGTGCGCAGGCTGTTTTGTAAGTCAGATGTGAAATCCCTGAGCTCAACTTAGGAACTGCGTTTGAAACTACAAGACTAGAATATGTCAGAGGGGGGTAGAATTCCACGTGTAGCAGTGAAATGCGTAGAGATGTGGAGGAATACCAATGGCGAAGGCAGCCCCCTGGGATAATATTGACGCTCATGCACGAAAGCGTGGGGAGCAAACAGG
+
BBABA@@@:@@@BBBBFC:B:BCD<@;@;AA?A>5>C<;;7;DCABBCDDDADA@AA@3A?@<@BBC;;:ABBBD>EDD<@@BAAA;;89<>AA=??@9;0??A0/0;9::;?B?A@AAA?A>AC?;;A00/:;;;;&:;:<4?9@;??@AA:>@:A:;?@@8??ABACCFB@??8;28<>A=ACC>A<?>=AAA:?9>AAAFED3855-5;;79@@9@@?888<==@>@ABBB89:?@BBB6????D>BAA=
@N9IO0:00956:06315
TACGGAGGGTGCGAGCGTTGTCCGGAATCACTGGGCGTAAAGGGCGCGTAGGCGGCCCGGTAAGTAGGGGGTGAAATCCTGCGGCTCAACCGCAGAATGGCCTTCTAGACTGCCAGCTCGAGCACAGTAGAGGCAGACGGAATTCCCGGTGTAGCGGTGGAATGCGTAGAGATCGGGAAGAACACCGGTGGCGAAGGCGGTCTGCTGGGCTGTTGCTGACGCTGAGGCGCGACAGCGTGGGGAGCAAACAGG
+
CCCC@BBC<B@>>>B:6;8BCC:C:C:A@<BAAE?AAC<<4B=4BBBBB@>:=A49;4;5<C>B@@@AAA,AABB<BC?===C:==DC@D@@00/::0/)/39:>@>;;:0//5/0/333337=====@?;;2:@ABBB?D>A=@C=B?BBBBCBB@BB?B@AAABBBBA@;::?A8?=AA>BBB7<85525AA9?=?B>AAAA;??;4???;<AA997;;8;::@8<??=8????=;@::/?@:;>5<AA?
@N9IO0:00959:06339
GACGGAGGGTGCAAGCGTTGTTCGGAATACTGGGCGTAAAGCGCGTGCAGGCGGTCTATTAAGTCGTATGTGAAAGCCCTCAGCTCAACTGAGGAACGACGTACGAAACTGACAGACTTGAGTACGGGAGGAGGGGGGTGGAATTCCCGGTGTAGCGGTGAAATGCGTAGATATCGGGAGGAACACCTGTGGCGAAGGCGGCCCCCTGGTCCGATACTGACGCTAATACGCGAAAGCGTGGGGAGCAAACAGG
+
BCDC@CAC<;;;?:B>CCACCABB@A<??:::A9:8:AB:AAAA;;;ABA=A@6;:@@A5;4;@BAABA99;@@8@@?8@;;994<;38:@@@<B?C9:8>:?:===7=AB@@A:99;339733333(33,39>9?;';828.3,39(3,333;;=>6:ABD:<<=>988?@??>>@9AA=A>AAA>A@@@?BBB?A6;;<A@A@,@>9:;59>@@999CBCAAA@;;;BABAB=BBB@@@@7@@@AD<AAB?
@N9IO0:00963:06318
TACGGAGGATCCGAGCGTTATCCGGATTTATTGGGTTTACAGGGAGCGTAGATGGATGTTTAAGTCAGTTGTGAAAGTTTGCGGCTCAACCGTAAAATTGCAGTTGATACTGGATATATTGAGTGCAGTTGAGGCAGGCGGAATTCGTGGTGTAGCGGTGAAATGCTTAGATATCACGAAGAACTCCGATTGCGAAGGCAGCCTGCTAAGCTGCAACTGACATTGAGGCTCGAAAGTGTGGGTATCAAACAGG
+
?CCC@BC@BCC<@@@0009>=@;?<CCC>BA?CC=CE=C9::F>BBAAAC@@@A7;;@@>5B<?@@@AB@ABBBC=DBD7;;;75<=B@E=@;;;;.;5A<;;;:@A00000)/;>0;55954999?>@=?9;.78829><A>B?AA@DADC@??BB<8::C=???A>A????@@@@AA?@@<?AC=BBD9::AA396:@@A@DBBCA;@@::;@=@@AAAAB;@::3:==:::/999<?B9ACA@??5:99:
@N9IO0:00963:06325
TACAGAGGGTGCGAGCGTTAATCGGAATTACTGGGCGTAAAGCGTGCGTAGACGGCTATCTAAGTCGGGTGTGAAAGCCCCGGGCTCAACCTGGGAATTGCATTCGAGACTGAATAGCTAGGGTACGGTAGAGGGAAGTGGAATTTCCGGTGTAGCGGTGAAATGCGTAGATATCGGAAGGAACATCAGTGGCGAAAGCGACTTCCTGGACCAGTACCGACGTTCAGGCACGAAAGCCGTGGGGAGCAAACAG
+
BCBBCACC=AB?A>=78719:<@B@C@D@CABBC>>??BB<@@B??>?>AAA@A>ABBCCBB@@@@CF>BBACAA8::ED;DE>B@@@@D?ABB<@=@@D@AA@BBBCCBBCC@CBBBBBB@8BA@B;@;;;BB=B?BCB?B6;;0;<@=AABABAB@CCKE?CAA@CCBBBB@@@6;6:=?>:::994;>4>;;;3;8:9@@=@=::637.389>A5:///80668*//::55,-0(/=:9:.9:765.337
@N9IO0:00928:06379
TACAGAGGGCTCGAGCGTTGCGCGGAATCACTGGGCTTAAAGCGTACGTAGGCGGGCATGAAAGTATCGTGTGAAATCCCCCGGCTCAACCGGGGAATTGCACGATAAACTTCATGTCTTGAGGTCGGTAGGGGCCGTCGGAACGCTCGGTGGAGCGGTGAAATGCGTAGATATCGAGCGGAACGCCGAAGGTGAAGACAGGCGGCTGGGCCGAAACTGACGCTGAGGTACGAAAGCGTGGGGAGCAAACGGG
+
@ABBBBBE<@@@;;;;;;49@=;9.9499:::55)5949@066;@@BBCCC?AAA8;;:>A=5?@@A;;<<??@B=DCCCD1@<@9994920>>0;9=,//:::98::3:?59999;?>;?@B>@@@9:::::0:+00;;:;6:?=99<48<;>>;;6=???8>AADBBBCC@@@@@@?@=@7::C?BB=?;?:939A:::=@@<=:99/8<?@A=??>?@?>::9C;>@@<;;6;ABBFEE9BAAAE=B@A8
@N9IO0:00931:06368
TACGTAGGTGGCAAGCGTTGTCCGGATTTATTGGGTTTAAAGGGTGCGTAGGCGGCTTTGTAAGTCAGTGGTGAAATATGGCAGCTCAACTGTCAGGGTGCCATTGATACTGCGGAGCTTGAGTACAGATGAGGTAGGCGGAATTGACGGTGTAGCGGTGAAATGCTTAGATATCGTCAAGAACACCGATAGCGAAGGCAGCTTACTAGGCTGTAACTGACGCTGAGGCACGAAAGTGTGGGGATCAAACAGG
+
BBBBBBD@CC@BB?B:;;?BBC@C@BCC=BA?CC=BD79:39?6<=@??@@=AA>@@@6@;;5;@A@@9:40<<<5<=00)0<A<ACCGD:;;A;;:.;@>;<C=@?::;;::9.4<:?:??@@@????@?AA?CBB7==7<7;443::4333999;8<<>?8<;<<8<<<:?>@?@?@6??6A@<266>=656=15.6=<9;69995505<<<>7;;==<555::;7;;;>>>4<995555&499>@5;;;5
@N9IO0:00941:06381
TACGTAGGTGGCAAGCGTTATCCGGATTTATTGGGCGTAAAGCGAGCGCAGGCGGTTTTTTAAGTCTGATGTGAAAGCCCTCGGCTTAACCGAGGAAGTGCATCGGAAACTGGGAAACTTGAGTGCAGAAGAGGACAGTGGAACTCCATGTGTAGCGGTGAAATGCGTAGATATATGGAAGAACACCAGTGGCGAAGGCGGCTGTCTGGTCTGTAACTGACGCTGAGGCTCGAAAGCATGGGTAGCGAACAGG
+
AABBBCDACC?BB=B9:9>@CB?A?@BB=BBAEF?AAAAA;@@@:::??@A>@@9<=<=<&@:?@@@@===>997*7<;3?<<8=B=B?B?AAA=A=A@AAAAA@<?@=@CCE>BB=@@=@@@AAB?@A?::;@C??@BB?B@BCC@CCBBB@??AA=?@A@:AAAABBABBB@@@C@C=AA>??B?BBBA?A996:>AA@CBBBCCC?CCCCBB?CCBBBBBBBBC>BBB@>>9?9:9AA9@@A>?@<;;;>
@N9IO0:00951:06363
TACGGAGGGTGCAAGCGTTATCCGGATTCACTGGGTTTAAAGGGTGCGTAGGTGGGCTAGTAAGTCCGTGGTGAAATCTCCGAGCTTAACTCGGAAACTGCCGTGGATACTATTAGTCTTGAATTTCGTGGAGGTAAGCGGAATATGTCATGTAGCGGTGAAATGCTTAGATATGACATAGAACACCGATAGCGGAGGCAGCTTACTACGCGAATATTGACACTGAGGCACGAAAGCGTGGGGATCAAACAGG
+
:>::79:;7:@B=7<<;;69@;.5.39-339888(33(44(44(444<5;<>BCC>BCBBBB:;;CACCFACCCC>CCBB=AA=>:.714:::8==7>BAA<@:;7;CAA@@@?BBBBB=AA5;;0:ABCBFFAFB7::?<??A@????@;;;;;;C@BBBC>BBBB>@@@AA@@@;;;ABA>@;;5<CBA@;;5;B>BCBCIABBBB<<<;;5;;D?BBBBACCBB?BAA;:;/;;;<CGJ<CCCCE>A@@=
@N9IO0:00951:06371
TACGAAGGGGGCGAGCGTTGTTCGGATTTACTGGGCGTAAAGGGCGCGTAGGCGGCGTGTCAAGTCAGGCGTGAAAGCCCCGGGCTCAACCTGGGAGGTGCGCTTGGGACTGGTACGCTGGAGTTCGGGAGAGGAGCGTGGAATTCCCAGTGTAGAGGTGAAATTCGTAGATATTGGGAAGAACACCGGTGGCGAAGGCGGCGCTCTGGACCGAGACTGACGCTGAGGCGCGAAGGCGTGGGGAGCAAACAGG
+
AAB;;6;BAB2BAAB?@@@BB?BC<@@A;@@@@D<ABBBB<BB=BBBCCCC@BB?BBBCCCCAFBBAA?ACCCCJ>AADE<CC>CBBB@C@A>@300-0@@@A@=@A6:;BB7;:@ABAA>B;:89DC9@@:;75B<BBH?B?B?AA9@::43484808<8=2:5:8888::;@>AA,9/87,33;4:4888=BC>B?BB@::;CCBB?BA>@@@@@BBBBB@@B@@>@@@AA=@=@AAA@@0@AAA?59:9;
@N9IO0:00974:05762
TACGTAGGGCGCAAGCGTTGTCCGGAATTATTGGGCGTAAAGAGCTCGTAGGCGGCTTGTCACGTCGGATGTGAAAGCCCGAGGCTTAACCTCGGGTCTGCATTCGATACGGGCAGGCTAGAGTGTGGTAGGGGAGATCGGAATTCCTGGTGTAGCGGTGAAATGCGCAGATATCAGGAGGAACACCGGTGGCGAAGGCGGATCTCTGGGCCATTACTGACGCTGAGGAGCGAAAGCGTGGGGAGCGAACAGG
+
?@CCCBBC>::9B<AAAA>BBCADAC@C>BB>BB=>>==?9@@AAB@??@@=@A=AD?@@ABCAC?@=@9;9CDE<@AC=A@CAEE?B?D@CCBB=BAAABBC=AAA@@@CC>CCB?A@?9;;;;;@>@@@BB7@@@@A@<@>A?BACC@CCCGCCC?B<99/99:>@AAAABBC<<5<<<A<@BB?C@;;7;;:3:?@@?B;:;BLDE>C>@@?BB???B@@@;;;;?@?;;;0;@@@BCC9AAAAA?@@@?
@N9IO0:00987:05767
TACAGAGGGTGCAAGCGTTAATCGGATTTACTGGGTTTAAAGGGAGCGTAGGTGGACTTTTAAGTCAGTGGTGAAATCTCTGGGCTTAACCCGGAAACTGCCATTGATACTATTAGTCTTGAATTCTCTGGAGGTAAGCGGAATATGTCATGTAGCGGTGAAATGCTTAGATATGACATAGAACACCCATTGCGAAGGCAGCTTACTACGGAGACATTGACACTGAGGCTCGAAAGCGTGGGGATCAAACAGG
+
CCC?>999,:>><9?9:9>A>@AA?AAA<ABABD<@@<AC=CD=AA@AA@A=@@=ABBDD8A<ABB@?A?<?CCC>CFCBAAB;@@>@?AB;A=@@9>@@@5;;?;;;CCCCC:;;A@C5;;<A=@CBAA>@@;@C?BBB@C@DCCCBBB;;;;;;B@BCDC=CB@@=@CBAAAAA;<<;@@=@@@B=BC=@@@@<@<@A@BB=??AA:979AA@AA<??BBCBA??;@??>@A9?:::@@@2@@@@@8;;;>
@N9IO0:00990:05781
TACAGAGGGTGCGAGCGTTAATCGGAATTACTGGGCGTAAAGCGCACGTAGGTGGCGACGTAAGTCGGGTGTGAAAGCCCCGGGCTCAACCTGGGAATTGCATTCGAGACTGCATTGCTGGAGTACGGAAGAGGAGGGCGGAATTCCCGGTGTAGCGGTGAAATGCGTAGATATCGGGAGGAACATCAGTGGCGAAGGCGGCCCTCTGGTCCAGTACTGACACTCAAAGTGCGAAAGCGTGGGGAGCAAACAGG
+
AAC<;;CC=;;:A>>998296:BC@D?B?CBBBC=@<888-9==<@:;;;A<@@?AAAA@@@>BBABB<BBCA??9?=@@2>@9:::B?B?BCC<B;@6;;@@9?@@@ABABBBB>BA??9>=>?@@=A?CBB:;;G?CC@C?@=@A<A>AABBBAA=ADCE=BBB@A@CCB@@;;;/:;2:9?=>>@=;;169@=@799:=D=AABB99:AAAACBBBB@@A@;;;,:?A:;:=5:;55555&5999<6=<=8
@N9IO0:00999:05787
TACGTAGGGTGCGAGCGTTAATCGGATTTACTGGGCGTAAAGCGTACGCAGGCGGCTTGGTAAGACAGGTGTGAAATCCCCGGGCTTAACCTGGGAACTGCATTTGTGACTGCCTGGCTAGAGTCTGTCAGAGGGGGGTGGAATTCCACGGTGTAGCAGTGAAATGCGTAGAGATGTGGAGGAACACCGATGGCGAAGGCAGCCCCCTGGGATGAGACTGACGCTCATGTACGAAAGCGTGGGGAGCAAACAGG
+
AA;;;@@@8@@AA;;;CA=A:;99=@AA<BBBCC=CB;;;09<;?=;;;AA=@@@BC?A?AA?AA::9>BBBBBK>BBBB9AA<A:7C;C>@@C=A5:377338089:=?AAB?BB>BA:::A??=?>?:99BAA?A'>=6>5<:@9?::3:>@@@@@@A@C@9@@??AACDC?>9373;;5;88959@9453494.4.3444444$4::(44944445954444444/////:;.//59999+95555)5554
@N9IO0:01004:05783
TACGTAGGGTGCAAGCGTTAATCGGAATACTGGGCGTAAAGCGTGCGCAGGCGGTTGTGCAAGACAGATGTGAAATCCCCGGGCTTAACCTGGGAACTGCATTTGTGACTGCACGGCTGGAGTGCGGCAGAGGGGGATGGAATCCGGCGATGTAGCAGTGAAATGCGATAGAGATGCGGAGGAACACCGATGGCGAAGGCAATCCCCTGGGCCTGCACTGACGCTCATGCACGAAAAGCGTGGGG
+
BBCCC<<<50000)//554;7<<@9=6;9===>:;9;DD>C;99;<BAAA=A@;@;@@@AA>@<0000/8::::2?AAA5A@7;:+0+06000*/1/3333;<3;==B=>=@@9927>>*000///(/7//////'///4=///(/38////6666/33668(///66///////--5(-,(,(,,-(/:8938/-(-(--(,---&-//(/(/////3;=3333338999343==.99933333
@N9IO0:00976:05840
TACAGAGGGTGCGAGCGTTAATCGGAATTACTGGGCGTAAAGCGCACGTAGGCGGCTTGGTATGTCGGGTGTGAAATCCCCGGGCTCAACCTGGGAACTGCATCCGAAACTGCCTTGCTCGAGTATGGGAGAGGGAAGTGGAATTTCCGGTGTAGCGGTGAAATGCGTAGATATCGGAAGGAACATCAGTGGCGAAGGCGACTTCCTGGACCAATACTGACGCTCAGGTGCGAAAGCGTGGGGAGCAAACA
+
CBDB@@@D?IDBAA@::98=;:99:?::=@?@?A9???AA:@@A@@??;;;49;344.4.4=?;978=5;;8>>?797??-89-3;;;9?=AA>;?<::9:ABC@CAB6@000,0*/>==>999@>CC<ABAA@8A5;9@=@=@C<A>A?>B6;;A@?BBA@;AAAA;<<CA@BBA5;5;;@=;;;?;:9@;?>><?:@@?@A?B<???AA>A?;;:AA@@@AB@=?8<989;;09@=??CC:999?>*77
@N9IO0:00980:05852
TACGGAGGGGGCAAGCGTTATTCGGAATTATTGGGCGTAAAGGGCGCGTAGGCGCTCTGCAAGTCTGGCGTGAAATCTCCACAGCTCACCTGGGAGAAGCCGCTGGAAACTGCAGAGCTTGAGGTCCGGAGAGGCCGATGGAATTCCCGGTGTAGCGGTGGAATGCGTAGATATCGGGAAGAACACCTGTGGCGAAGGCGGTCGGCTGGACGGCACCTGACGCTGAGGCGCGAAAGTGTGGGGAGCGAACGGG
+
BCCC@CCCCC1CC?BC@A=AB?BC?C=A?AB>BC>CCCCC@CC>CCCCBBB?BA@A@;;;A;@<?>?=@@ABBE>BBBC=AA?989@AA?BCC>AAA>AA=@@BB@CE=BBCBB:;;>>399>8<<8?;@????C:9949.4.58=B=B@?@@@@;;69@=C>AABBAA@A@AA@@@:@?BB?ABAACCCGBCBB?B?BC?B@@=@BC?BBB@CBB@BAAC@@A;;;?@@@DDB=BBA?@??.;;??B;A@@6
@N9IO0:00983:05852
TACGGGGGGGGGCAAGCGTTGTCCGGAATCATTGGGCGTAAAGGGTGCGTAGGCGGAATGGTAAGTCAGGAGTGAAAGACTCGCGCTTAACGCGGGTTCTGCTTTTGATACTGTCATTCTTGAGTGCGGAAGAGGGAAGTGGAATTCCCGGTGTAGCGGTGAAATGCGTAGATATCGGGAAGAACACCGGTAGCGAAAGCGGCTTCCTAGTCCGTAACTGACGCTGAGGCACGAAAGCGTGGGTAGCAAACAGG
+
@@;;;;;;;;;";?.55:;>BBB?C@B=@@?@=@D>BBCCC?DD?BCBCCCCACC@C@AA?AC@C=BCFACCCCCF>BCCCBBBCCC@F@BBBEF>C@BBBCCCB9AABBCCBBBCC@CB@BBCCBBC?B?AAAB8;8:BA?C@C@BC>C@CCCBBCC@CDED>DAAB999@@99:>>6>4;;>ABA?B?BBBBDED?C@@>>?:?48877;133?4:>BBBCAA@??;??@@BB>BBBAAA9999>==8??@:
@N9IO0:00985:05816
TACGGAGGGGGCGAGCGTTATTCGGAATTATTGGGCGTAAAGGGCGCGTAGGCGGCTTGCCAAGTCAAAGGTGAAATCCCTCGGCTCAACTGAGGAACTGCCTTTGAAACTGTCAGGCTTGAGTCCGGGAGGGGGTAGCGGAATTCCCAGTGTAGCGGTGAAATGCGTAGATATTGGGAGGAACACCAGTGGCGAAGGCGGCTACCTGGACCGGATCTGACGCTGATGCGCGAAAGCGTGGGTAGCAAACGAGG
+
BBCC>@@CCD5CCBBBCB?CC?BB?B?B@BB?CD=@@BBB<BB>BB??@@@?BC?BB?CC@C=@@???9?<@BDD?CCC<A@@=@AAC?BBB@A=A@CCCCACC>BBB<A?>>>>?:?@=@@ABB?BD>BBBBB3AAA@B?C>B>AC>CABB???@@?@BBA=BAAABBBBBCC?CC=BB?B@BCC@B?@@>@@@=?=::6:A?@=AA=@@>C8;;;BAABBABBBBBDCA;<<0;;CAAA<;;9>@D4965<4
@N9IO0:00986:05852
TACGGAGGGTGCGAGCGTTGTCCGGAATCACTGGGCGTAAAGGGCGCGTAGGCGGCGCGAGGAGTCGGGGGTGAAAGTCCGGGGCTCAACCCCGGATCGGCCTTCGAGACTCTCGCGCTGGAGCACAGTAGAGGCGGGTGGAATTCCGGGTGTAGCGGTGGAATGCGTAGAGATCCGGAAGAACACCGGTGGCGAAGGCGGCCCGCTGGGCTGTGGCTGACGCTGAGGCGCGACAGCGTGGGGAGCAAACAGG
+
BBCC@BAB<BB@@@BCBB@CCC@C@C@BBBCCCC>AABDD>DD>CCAA@A>;996;BBD@A;>>?77877':444(4:@9?@@3?@@A5;;;.9:=?>A7A=A?AAA@@??@BBB@@@AA=@@@BBBC;;;BCAGCD=CCAB=?<?=AA:???BBBC@BB@B?BA9::@@A?9;;>A>A<@@?@@@@D@@@?@DC@C@CC@BB>BBBBG>BBCA@:@;;:9@>:>;:5:<=;;999<>:=;;/;;;>>8;:?8
@N9IO0:00988:05835
TACGTAGGGTGCGAGCGTTGTCCGGAATTATTGGGCGTAAAGGGCTCGTAGGCGGTTCGTCGCGTCGGGAGTGAAATTCCACGGCTTAACTGTGGGCTTGCTTTCGATACGGGCGGACTGGAGGTAGGCAGGGGAGAACGGAATTCCTGGTGTAGCGGTGGAATGCGCAGATATCAGGAGGAACACCGGTGGCGAAGGCGGTTCTCTGGGCCTTACCTGACGCTGAGGAGCGAAAGCGTGGGGAGCGAACAGG
+
BBBBBABB=;;;C@CA;;:>==<@<A<C<BC@CC7DDDCC=BB=BCECCCCAAA>A@BBBBBBCCBBB<;<;@AG?KAE?AAA?AA?C?BBBBGF?GE<;;DE>DCCCCCCC?CCACBBB>9989??<999>>2>9;6;B?B?B>@=@A>BC<;;BB>;;;:?DC@??AAA@@@@@A<@@?B?@@@@C@BC?CBA?A>AA>A>CC@???9?;@=@?=@@@?>>?>??=@@@BBB=BCCCCDD8AA???;:::4
@N9IO0:00997:05817
GACAGGGGTCTCGAGCGTTAATCGGAATCACTGGGCTTAAAGGGTGCGTAGGCGGACCCGAACGCGTCCCGTGAAATCCCCCGGCTCGAACCGGGGAACTGGCGGGGCGAACGGTGGGTCTCGAGGCAGGTAGGGGTCGCCGGAACCGTAGGTGGAGCGGTGAAATGCGTAGATATCTACGGGAACGCCGATGGTGAAGACGGGCGACGTGGGCCTGTCCGTGACGCTGAGGCACGAAAGCGTGGGGAGCAAACAGG
+
@@?;:;:.;@@@;;69AB=C@CBD?B?@AAB;;:.5@2:9,55)5;;<BBB=992:==6@A?BD;96==6=>===7=CCBB5B;@?:90*0)/::&/)///)/888*6/0+00*//;1///37383;;;>@@@BB6B@A?4;49<<3>;;:4:?;?@AA>AAAB=B::9=90////////33(3,377179;;5;87/7<<>?9>?>7357A3;678-.)----/444;::055>CCE=CA@ABCB;BBCBG=;;;5
@N9IO0:00998:05835
TACGGGGGGAGCGAACGTTGTTCGGAATCACTGGGCGTAAAGGGCGTGTAGGCGGCTGAATAAGTGGGATGTTAAATCCCCCGGCTCAACCGGGGACCTGCATCTCATACTGTTCAGCTCGAGCACATCAGAGGAGACTGGAATTCCCGGTGTAGCGGTGAAATGCGTAGATATCGGGAGGAACACCAGTGGCGAAGGCGAGTCTCTGGGATGATGCTGACGCTGAGGCGCGAAAGCCAGGGGAGCAAACGGG
+
AA;;;;;;%445@@=B@@>AD<DD:E@CCCBBBC?CCCKJ7CB=CCCCBA@<@@;@BBB?CB@CCBB=CCBB?BD>CCDDD5A>BBBC?C?BBB8BCACCCAABBAAAABA@@>A899BBA:;;DDBBCBABA=@@@BCC@B?C?CC>C@BCBBBBA<?>==5>??@A@?@@@@@@D>BB?BABBB@CBCCAGCC@C@CCCCEEFCCCE=@@@;;;A@>>;<@CCCCACCBBBB:@?<?ACD9::CCD=BBC<
@N9IO0:00998:05846
TACGGGGGGGGCAAGCGTTGTTCGGAATTACTGGGCGTAAAGGGCTCGTAGGCGGCCAACTAAGTCGGATGTGAAATCCCCAGGCTCAACCTGGGAACTGCATCCGATACTGGATGGCTTGAATTCGGGAGAGGGATGCAGAATTCCAGGTGTAGCGGTGAAATGCGTAGATATCTGGAGGAATACCGGTGGCGAAGGCGGCATCCTGGACCGACATTGACGCTGAGGAGCGAAAAGCTAGGGGAGCAAACGGG
+
@@BCCCCCCC"BB<?9;9@CCACC@D?C?BBBCC>CCBBB<@B:A@@CCCC@BB?B?@?BBB>BBBE@CBBBBBB=@>>>300+0=>??C?CDC>C9::AAAAC=AAA@@@B?CCD@BB?CC@C@BBB>BCDDD>BCCBAAB?B?B>BA?AA;;;??<?BAC=CA@@@BABBB@@@C=@@>B@BCC@D@@?=@@B;A=@@=ABCD>AA@BC@BABBC?CBBBBBBBB=A@@;<<<.;@@@CDD:B;;:@,9;=6
@N9IO0:01000:05837
TACGGAAGGTCCGGGCGTTATCCGGATTTATTGGGTTTAAAGGGAGCGTAGGCCGGAGATTAAGCGTGTTGTGAAATGTAGATGCTCAACATCTGCACTGCAGCGCGAACTGGTTTCCTTGAGTACGCACAAAGTGGGCGGAATTCGTGGTGTAGCGGTGAAATGCTTAGATATCACGAAGAACTCCGATTGCGAAGGCAGCTCACTGGAGCGCAACTGACGCTGAAGCTCGAAAGTGCGGGTATCGAACAGG
+
CBCE?B<B>AB?BD<@:;89>@=C@CCD?BB>@@:A@<BD>BB>BAAABCD=A:;:;CCC8B>B@;;;C?@ABCC@CCBC@?;9////)///:::B==555<<>>?BB>AAA5;;5;=A?A?@?@:9;=?::3:>>:0::8>8A=BBCC:C>;666;6;@@@9@???9?ABABAAABBB?CA@A??:>:9399@@2:5:???EEDECB?A@@CCC?CBA@@@?@@A<@@CBBAB=BBBBCC>BBAA;@=@@@=
@N9IO0:01004:05818
TACAGAGGGTGCAAGCGTTGTTCGGAATCATTGGGCGTAAAGGGCGTGTAGGCGGTTTGTTAAGTCATGTGTGAAATCCCTCGGCTCAACCGGGGAACGACGCATGAAACTGGCAAGCTAGAGTACCAAAGAGGGGGGTGGAATTCCCGGTGTAGCGGTGAAATGCGTAGATATCGGGAGGAACACCTGTGGCGAAGGCGGCCCCCTGGTTGGATACTGACGCTGAGACGCGAAAGCGTGGGGAGCAAACAGG
+
AACBBBCC=BB?B9??>?=AA@DD@C?@@BB?BB7BBBBB>BB=BA@@?A?=9929=6=@?A>BA@@@BBBABAC>CDC<B;;8;BAA7B=BBB:BACCCCFCFBAAF?BBAFDC8;;@?@>:99A=AA9@@BCCCD)BB@C?B@BC?C@CCC@@@B?;;:?7CCCBBBBBA;:9@<5<@9A:BBBABDDD@CCC@B?BB6?@>@0>>9>:><@ADB@@B>999B@????A?@@;@CCCDDD;AAABE>C??;
@N9IO0:01006:05819
TACGGAAGGTCCGGGCGTTATCCGGATTTATTGGGTTTAAAGGGAGCGTAGGCCGGAGATTAAGCGTGTTGTGAAATGTAGATGCTCAACATCTGCACTGCAGCGCGAACTGGTTTCCTTGAGTACGCAGCAAAGTGGGCGGAATTCGTGGTGTAGCGGTGAAATGCTTAGATATCACGAAGAACTCCGATTGCGAAGGCAGCTCACTGGAGCGCAACTGACGCTGAAGCTCGAAAGTGCGGGTATCGAACAGG
+
BBBB@D>?==><@>5@00,//07C<BAD>CB;A@.::0;A0;;0;@AAA@I?B?B@CBBB?B9;;BCA>==??9907700///44:771733348???@@;000;=;:6?CC?CD@L@B699733//00//7<3;=8<5>>:>8B<AAAA?@A;999;4;544(4<=B?BCCCCCBBBBC>BC@BBB>C@A7::@A:@<@@??AACCCC?A@@BBC@C@@@AAAA@A<?=@@;;;.9=9?BB<BAAA:;59455
@N9IO0:01010:05811
TACGGAGGGTGCAAGCGTTATCCGGATTCACTGGGTTTAAAGGGTGCGTAGGTGGATTGCCAAGTCCGTGGTGAAATCTCTGAGCTTAACTCAGAAACTGCCGTGGATACTGGTAATCTTGAATGCCGTGGAGGTTAGCGGAATATGTCATGTAGCGGTGAAATGCTTAGATATGACATAGAACACCGATTGCGAAGGCAGCTGACTACACGGTGATTGACACTGAGGCACGAAAGCGTGGGGATCAAACAGG
+
BBBB?ABA<AB@B?B;00;B@>)/)//)/<9333(3;(44(4:155:@>;;:;C=AB8;;>B>ABB8;;A>@@?@:@BBBBFBAAA8<8<>=CBC=4@;:;?CB@=BB;;;@=@A?BCE@DD@AAA;<<C?CC@C?CBAA>A=:::::AA?>?988B>BCBE=AAB?9>?@==>>><???BB?BBB=@@@0//=>5;7>>==@ACAADD@CA@DCA@<@@AAAAA;;6;CCBCC=BAA;;;;.;;;BD=;<<=
@N9IO0:01013:05833
TACGGAGGGGGCAAGCGTTGCTCGGATTTACTGGGCGTAAAGGGTCCGTAGGCGGCTTCGTAAGTTAGATGTGAAAGCTTAGGGCTTAACCCTGAAATTGCATCTAAAACTGCGGAGCTAGAGTCTAGGAGAGGTCGGCGGAATTCCCGGTGTAGCGGTGAAATGCGTAGATATCGGGAGGAACACCAGTGGCGAAGGCGGCCGACTGGTCTAGTACTGACGCTGAGGGACGAAAGCGTGGGTAGCAAACCGG
+
BBBC@CCCCC5CC?ABBB>BBAAG@CDC=BBAAB=;96BF7CC=CC@CA<?>;;7;D@CCCC>@@;;;@CB?@AB<@@B?AAA<AD?C?BA;@?>>9?6::@=@@AAA6@AA::5:=?>?A988;@=A<ACCC>AAB>A>8:3;2==6<9=97779708<<@7528=>=:</..5580772>;>==8;;??=AAA<A=??<@7::B??<??@?@===@??>;;;@@@@:???@H7;;@:;;3;@@;;;6:<@:
@N9IO0:01013:05838
TACGGAGGGGGCTAGTGTTGTTCGGAATTACTGGGCGTAAAGGGCGCGTAGGCGGCCTGGCAAGTCGAGTGTGAAATCCCTTGGCTTAACTGAGGAATGGCGCTCGAAACTACCTCGCTAGAGGACGGGAGAGGGAAGTGGAACTCTCGGTGTAGGGGTGAAATCTGTAGATATCGAGAGGAACACCGGTGGCGAAGGCGGCTTCCTGGCCCGTACCTGACGCTGAGGCGCGAAAGCGTGGGGAGCAAACGGG
+
A@BC>@@@@@0@BBCBBB@DD@B@>CBF>BACBD>AAACC>CD>CCCCB??;??:@=AA?BD?AAA@???@ABDB=BCC>C?B=>?5:2:@A@B?B@CB@BBBCA@@C?CBBB@CAAACBBAB?BBAC>BA?AC>C<@AB@B<??AAAA>99:BBBB:BABA<@??@@@@BBA@=B?===5;5;@?9?;8817<=6;1:94997=:<:5;:,2222+.335...79;58=>>BC9>BBBCGG;@@@CE?DEH?
@N9IO0:00972:05907
TACAGAGGGTGCAAGCGTTGTTCGGAATCATTGGGCGTAAAGGGCGTGTAGGCGGTTTGTTAAGTCATGTGTGAAAACCCTCGGCTCAACCGGGGAAGGGCGCATGAAACTGGCAAGCTAGAGTACCAAAGAGGGGGGTGGAATTCCCGGTGTAGCGGTGAAATGCGTAGATATCGGGAGGAACACCTGTGGCGAAGGCGACCCCCTGGTTGGATACTGACGCTGAGACGCGAAAGCGTGGGGAGCAACAGG
+
BBBCBAFD=AA9839>??5::?BD?B8:;@@7:>4A@@??9?=;BA;BABB@BB@CG>BB@B=??AAACCAA@ADE6@;3::9055=;7;.333&35;=5<B?::;AB=???@BC>BB?@?@?9??8<:2459ABCB)BB=B9:8;?>E@CCB@@@@8?@;?6;;@>=>>??CCBCC=BB>B>BBA?CAA@<@00+/49779>>>0AF=A<@=@@@CAA?@@A@>>>::9=9;;0;@?;;;;&9494.4475
@N9IO0:00981:05871
TACGGGGGGGGCAAGCGTTGTTCGGAATTACTGGGCGTAAAGGGCGCGTAGGCGGTTGGATAAGTCAGCTGTGAAAACCACGGGCTTAACTCGTGGCCTGCAGTTGAGACTGTCTGGCTTGAGTGTGGGAGAGGAGAGTGGAATTCCTGGTGTAGCGGTGAAATGCGTAGATATCAGGAGGAACACCGGTGGCGAAGGCGGCTCTCTGGACCACAACTGACGCTGAGGCGCGAAAAGCTAGGGGAGCAAACAGG
+
??;;:;:;:;"4<7;566=@C@CC?C@D@CD@@@;@BBBD=BB>BCBBBCC?CB@BAF@CCC?B@B:66BB=@@?@5@?A=C>8BB?B@DDCC6:798A@@;A=7;558:C:888=8:?7???:88AA499BB??@?BBB?B@B?B@BB?A??9:9@?@@C@<0//::96;8557753;;0808>=1:59:1:88-5+271978:;;A0<<48>>8?>=55577699:<822887+8;:?@AA6@=99927996
@N9IO0:00982:05884
TACGTAGGGTGCGAGCGTTAATCGGAATACTGGGCGTAAAGCGTGCGCAGGCGTTTGCTAAGACAGGTGTGAAATCCCCGGGCTTAACCTGGGAACTGCGCTTGTGACTGGCAGCTAGAGTACGGTAGAGGGGGGTGGAAGTTCCTGGTGTAGCAGGTGAAATGCGTAGAGATCAGGAGGAACACCGATGGCGAAGGCAGCCCCCTGGGCCTGTACTGACGCCTCATGCACGAAAGCGTGGGGAGCAAACAGG
+
BBCC@?@C8:;ACB@>??<?;>@@:>9<;55590566??7??B=B;;;==6;444)4::<8>=@@A7955444)////&/9(//)/)/)///(/174343347:::CB@@?>00/:7099;>BC69:95<====%=<8<544.0)//6///:663403;;;1855;;:999/////)4838.54;79/--(---3938-//777'555)549;<<;;;>>==96555<;99:99199:?ACC6??B?@<A@@<
@N9IO0:00983:05878
TACGGAGGGGGCTAGCGTTGTTCGGAATTACTGGGCGTAAAGCGCGCGTAGGCGGACCTGCAAGTCGGGGGTGAAAGCCCGAGGCTCAACCTCGGAACTGCCTTCGATACTGCGGGTCTCGAGTCCGGGAGAGGTGAGTGGAATTCCTAGTGTAGAGGTGAAATTCGTAGATATTAGGAAGAACACCAGTGGCGAAGGCGGCTCACTGGCCCGGTACTGACGCTGAGGCGCGAAAGCGTGGGGAGCAAACAGG
+
BAEG@CBCBC5BCA@@@C?;;;;C@C7;05@A@D=;:;BE=C;;;C;;<A@=@C@BB>AB@@;@A@@BBB2BBAB7:;B0;:;6:8?@:@<@::6:<@:7:09-78=A?=?@==>8?AA@AA@AA4992:??@???:74<6E:=:=<ACBBBBAAAA?BB?=6?::78:88>@@;==:=;?>:?<969688:=>A;>:>@;===>><<5AA:@?BBBA<<>A;;;;;5;@A;;;0;:B:;9:*9>;;:)9<:4
@N9IO0:01008:05901
GACGGAGGGTGCTAGCGTTGTTCGGAATCACTGGGCGTAAAGGGCGCGTAGGCGGCTTTGGCAGTCGGTTGGTGAAAGCCCGGGGCTCAACCCCGGAGGTGCGGCCGAAACACCAAGGCTGGAGGCCGGAAGAGGAGGGTGGAATACCCAGTGTAGAGGTGAAATTCGTAGATATTGGGTGGAACACCGGTGGCGAAAAGCGGCTCTCTGGTCCGGACCTGACGCTGAGGCGCGAAAGCGTGGGGAGCAAACAGG
+
@@==9;;5,4=@@@@@@B?CCDCC@C:A>>>666)59555)55)5=<==<B@DG?BBB=B@C;;;BA>A=@<AA?@6?@@0444&4488.444&3488233486<:;::59?B=B60+//7)//497;7=7;@;055@2669>7;;>>09;6559<<@:@A@@7>?CBBAA>:44.44)4<.4.98<38.47493333&3994344448:0558=8==8:>:=9:77776;<<999,9==@BBB:C:;;D=;;;@
@N9IO0:00971:05951
GACAGAGGGGGCAAGCGTTGCTCGGAATCACTGGGCGTAAAGGGCGCGTAGGCGGGATGGCAAGTCGGTCGTGAAATCCCTCGGCTCAACCGAGGAACGTCGGCCGATACTGCCGTTCTTGAGGGATGCAGAGGAGACTGGAATTCCCGGTGTAGCGGTGAAATGTGTAGAGATCGGGAGGAACACCGGTGGCGAAGGCGGGTCTCTGGGCATCTCCTGACGCTGAGGCGCGAAAGCGTGGGGAGCAAACGGG
+
A@@@@ACCCC5CDACAAA@CBBBC@C>@ACBBBD=AAACC>DD>@??AABB?CEE>AAA?BB>ABBB>BCBA@@A;BBC<A@A>ABBB@B@BBB?B?BBBBB>@=AA??????:?C=AA?BBBB=AABBBBBB>BBBBBB>B=B>@C=D?ABAABBB>@@AD>CBAAAB?>>????@8@A=@=>>?@D?BB?BBB?B?BBB>BA@@@@@:<==9:9488:>@ABBBB?BA@@@@8?=@=??=2=@999+99?9
@N9IO0:00976:05930
TACGGAGGGTGCAAGCGTTATCCGGATTCACTGGGTTTAAAGGGTGCGTAGGTGGGTTGGTAAGTCAGTGGTGAAATCTCCGAGCTTAACTTGGAAACTGCCATTGATACTATCAGTCTTGAATATTGTGGAGGTTAGCGGAATATGTCATGTAGCGGTGAAATGCTTAGATATGACATAGAACACCAATTGCGAAGGCAGCTGGCTACGCATATATTGACACTGAGGCACGAAAAGCGTGGGGATCAAACAG
+
;:;B>BBB=BCCCACCDC@B@@?@>AB?BBAADD;@@:@C>CC>CCBB@@@@CGF>C?B?CC@CBBBC@A?AHJJ?BBBC?B9;;@2:45@>C?CC>CA@@>AA=AA@@ABBCCCAAAC?CC@CBC?@@B?@@=@=AA@@?B@A@@@AAAABBCCCC@CAAA<@@@B?A????????@@????BCC@C?C5::9:399>=>>BB?B@@??897AA@@=@@@@@???A;9889:99&9<;<<==0==@?>8==;
@N9IO0:00977:05959
TACGTAGGGTGCGAGCGTTAATCGGAATTACTGGGCGTAAAGTGTGCGCAGGTGGCCGCGCAAGTCGAGTGTGAAATCCCCGAGCTTAACTTGGGAATTGCGCTCGAAACTACGTGGCTCGAGTGTGGCAGAGGAAGGTGGAATTCCACGTGTAGCGGTGAAATGCGTAGAGATGTGGAGGAACACCGATGGCGAAGGCAGCCTTCTGGGCCAACACTGACGCTCATGCACGAAAGCGTGGGGAGCAAACAGG
+
BBBA@@@@8>??B@AAAA>A?BBB@B?B?CCCCC>CB@??8>@@?@A@AA@?BB?B?B@A@C<>>>>BA@@@CBB>?>==0;=@@B?B?BC@CC>C@B=A@@@??A@A<B@@@B@@=@A9:9@?CCC@?>>C>=>)0*00+0:=<@:@?>??BABAA>A@?A;ACCCBCBAABBB=B6::6:5:;;@BBBB@BBD@C?BBBA=A6;;;B0;5;?@@@?AB;;;BAA;;;;;A@A9A@@@@@@7;;;BD>AAA;
@N9IO0:00981:05918
TACAGAGGGTGCAAGCGTTGTTCGGAATCATTGGGCGTAAAGGGCGTGTAGGCGGTTTGTTAAGTCATGTGTGAAATCCCTCGGCTCAACCGGGGAACGACGCATGAAACTGGCAAGCTAGAGTACCAAAGAGGGGGGTGGAATTCCCGGTGTAGCGGTGAAATGCGTAGATATCGGGAGGAACACCTGTGGCGAAGGCGGCCCCCTGGTTGGATACTGACGCTGAGACGCGAAAGCGTGGGGAGCAAACA
+
@@A<;;AA;AAAC?BAAA8::?:;6:58:AB9<>5989==5;:2:?<<@;;49=9=<6<B=A=BBBBCAAA;5;>=BBB<A>@599=>5:.555&58=>>AA=>@@GD=CBC?=<469????>8<;28:3:<DDEDD)CB7@;@=@A<B?BBB;99D7;A;>6669<B<;66;?;>?7@C@D@BBB?C@@A@BAB7<19B=@CCC0BB=B7@5>>B@=@A;>9?999:9>?:;;0:@@ABCC;BBBBA9@;
@N9IO0:00983:05950
TACGGAGGGTGCAAGCGTTGTTCGGAATCATTGGGCGTAAAGCGCGTGTAGGCGGCTTGGTAAGTCGGGTGTGAAATCCCGGGGCCCAACCCCGGAACTGCATTCGAAACTGCCTCGCTAGAGTCCCGGAGAGGAAGGCGGAATTCCCGGTGTAGAGGTGAAATTCGTAGATATCGGGAGGAACACCAGCGGCGAAGGCGGCCTTCTGGACGGTGACTGACGCTGAGACGCGAAAGCGTGGGGAGCAAACAGG
+
CBCC?BBB<AB@C?BBAA@CCABB?A?><7729=6=DAAD=BAB@@@???B?CC?AA>B=@B?BBBCC>BBBABB;AAA9BBB9BE>C>BBB:B?C?A@@@@@7;@>>5@;557@;ACA@@@;:9A;A<AAAA9<9B?CC8A>B?BC?B@BBABBBA>AABB<B@ABBBBBBBBAAC<@A@C@BBB?A@@@=A>=9=<00-0=@=B@A?BBB?AAA?@?BBA@?==9:::?>?@8??AABBB9A?>?A8>9::
@N9IO0:00987:05956
TACGTAGGGTGCGAGCGTTAATCGGAATTACTGGGCGTAAAGCGTGCGCAGGCGGTTTTGTAAGCCAGATGTGAAATCCCCGGGCTTAACCTGGGAACTGCATTTGGGACTGCAAGGCTGGAGTACGGCAGAGGGAGGTGGAATTCCACGTGTAGCAGTGAAATGCGTAGAGAATGTGGAGGAACACCGATGGCGAAGGCAGCCTCCTGGGCTAGTACGTGACCGCTCATG
+
CC@@??@@8A@CBAAACD@C@CBB@B@C@CBBBB=ABCCC>CCB@@@A@@@>@D@DDD9BBB@@@;@?????CCC=?<><4=A:@@?A>A<?>A8;5<9:3733(3;188=;9>*0+0::9/09=8?8><<:==5..)..)-(-(-04352659758557<@79>BBA@>=00)0=;;533/88;;75@@B@;::749-////(/9(//8.333755566822+2552689
@N9IO0:00988:05934
TACGAAGGGGGCTAGCGTTGTTCGGAATCACTGGGCGTAAAGGGCGCGTAGGCGGCTTTATAAGTCGGGGGTGAAAGCCTGTGGCTCAACCACAGAATTGCCTTCGATACTGTAGAGCTTGAGACCGGAAGAGGTAAGTGGAACTGCGAGTGTAGAGGTGAAATTCGTAGATATTCGCAAGAACACCAGTGGCGAAGGCGGCTTACTGGTCCGGTTCTGACGCTGAGGCGCGAAAGCGTGGGGAGCAAACAGG
+
DC@@@=@B@B1BBAA@CC?CC@BE@C@CCCCCCJ?CCCBB>BE=BB::9;:?CE@CCC>CCB?BB@@@>>1@BBE=CC@CB:96:BAA?B?BBAAA?A=BA=@=?99:CBB@AABBBBC=@@<>>:?;@?AAE@CC?CAB>C>ABBBCAAAAABAAA?BBBC>C>??BCCCCBA=A@994:A?AAA@EAAA>A>>9><>>;>C<<=??<?@<?:>7;;>BBBBCBA@=@?@>@@;@@BA@AA8@@@AA<A@A?
@N9IO0:01012:05959
TACGGAGGGGGCGAGTGTTGTTCGGAATTACTGGGCGTAAAGGGCGCGCAGGCGGCTTGGCAAGTCAAGTGTGAAATCCCTCAGCTTAACTGAGGAATTGCGCTTGAAACTACCTCGCTAGAGGGTGGGAGAGGGAAGTGGAACTCTCGGTGTAGGGGTGAAATCTGTAGATATCGAGAGGAACACCGGTGGCGAAGGCGGCTTCCTGGCCCACATCTGACGCTGAGGCGCGAAAGCGTGGGGAGCAAACAGG
+
A@CDAECCDE5CBBBBBBACBABEACAC@CCCDC?@AABG>DC=BBBCCCC@@@=@B?A@BB?AABB>AAAB>==5=?<6?A@???=A=A8837,3184@ABBC@BBC>CBBC?BBBAAA?>=>7>?A=CCCBB7?<?>=9??AABBCC@???AAA@9ABBB>BBBE???BB>??AA@@@4949?:9<98818>>:@9==9==9=<??=AA:<;;===>=AA>>=;;5:;:>?B:>A=7777,8>?DE:<<;8
@N9IO0:00968:05988
TACGTAGGCAGCAAGCGTTGTTCGGAATTATTGGGCGTAAAGAGTATGTAGGCGGTTGGCTAAGTTTGGTGTGAAATCTCCTGGCTTAACTGGGAGGGTGCGCTAAATACTGGTCGGCTTGAGTGTGGGAGAGGAGAGTGGAATGCCTGGTGTAGCGGTGAAATGCGTAGATATCAGGCGGAACGCCGGTGATGTAGATGGCTCTCTGGACCACAACTGACGCTGAGATACGAAAGCGTGGGTAGCAAACAGG
+
BCBCB@@=AAA?C?B@@@>BCADD@CAC@CC@CH>AAAAA;@@@@AABB?@;@@;@=A;@@B?ABC=B?BC@@??<@BAB?B@=@@=A>AABC=BBC=BA@AA;;;8;CCBB?AAC?BB?AAABBACD=@@BB?ABBCBC=@<@?@<@B=BBCCBCB?BBCC?DCBBAAABCBBBBB?BC?B@BBB@CABBBBBA@@A?>9>@??A?@<@@<@?A>AC@@A???BBBBBCAABC<A@??@@;@BBCCC>BAB=
@N9IO0:00977:05961
GACAGAGGGGGCAAGCGTTGCTCGGAATTACTGGGCGTAAAGGGCGCGTAGGCGGGATGGCAAGTCGGTCGTGAAATCCCTGGGCTCAACTCAGGGGGGTCGGCCGATACTGCCGTTCTTGAGGGATGCAGAGGAGACTGGAATTCCCGGTGTAGCGGTGAAATGTGTAGAGATCGGGAGGAACACCGGTGGCGAAGGCGGGTCTCTGGGCATTCCCTGACGCTGAGGCGCGAAAGCGTGGGGAGCAAACGGG
+
AABB@BBBBA2BB@BABA?BCBBB?C?B?BDABA<AC@@@=AD>AA???BB?ADC9>9947<8>@AB@CCCCAAA<@BA=ABB:899C?AA?999998%9>A>B@BBBBB@@B9==799:?<<<6<AA@@@@A<@@@B9969;?;@@:A?ABAC?@?<@AAA<ACAAACAAA?@@@A;AB=A>BCB@LABB?BCCACBCCC>CBBBCCC=BBA?AA<@@@@A??@@?=?BBAAD::9:?ACC:CCBBB>CDC<
@N9IO0:01004:05961
TACAGAGGGTGCTAGCGTTGTTCGGAATCATTGGGCGTAAAGGGCGTGTAGGCGGTCTGTTAAGTCATGTGTGAAATCCCTCGGCTCAACCGGGGAAGGACGCATGAAACTGACAAGCTAGAGTACCAAAGAGGGGGGTGGAATTCCCGGTGTAGCGGTGAAATGCGTAGATATCGGGAGGAACACCGGTGGCGAAGGCGGCCCCCTGGTTGGATACTGACGCTGAGACGCGAAAAGCGTGGGGAGCAAACAG
+
CCCCB@@@:@@?>@@@??=?A@EE?C?B@B@AEE<BA;;;6;=4BBBBB@@=;;7;CBAB@C@CB@@ACCCBBBC>BBD>E;;;;BCC?C@BCC:C@B@BCCCCABAF@A@CBAA=A?@@@@BAAB@CC=BCCCCCC'CC@C>@=@C<@=A@@99993::>:*337?>??BBB???C=BC?C>AAB?B???<?@@<?<>A:>??=,=@:@<@>ABBBB;;:3338>@@@@@9:::(9@@@@>=1@;BB;3;:8
@N9IO0:01004:05990
TACAGAGGGGGCAAGCGTTGTTCGGAATTACTGGGCGTAAAGGGCGCGTAGGCGGCCTGCTAAGTCGAACGTGAAATCCCTGGGCTCAACCCAGGAACTGCGTCCGATACTGGTTGGCTTGAATCCGGGAGAGGGATGTGGAATTCCAGGTGTAGCGGTGAAATGCGTAGATATCTGGAGGAACACCGGTGGCGAAGGCGACATCCTGGACCGGTATTGACGCTGAGGCGCGAAAGCCAGGGGAGCAAACGGG
+
CCBB@;;:;:*;C?CBBBACCGBB>A?B@BBBCC=@@???:?A9@@ABABB?BB?B@DBBA@;??A>>;?BABBC>CDD=BBF>BAAD?BB>BB@C@CC@@@BC>AABBCBB?A=A=@A=@A=AC@CJ?HCECD>CDC@@<@<@?D=@A=@BA@AAA=AACC=@@B@@@@CAA@@@A=@A=@=@?A=A=AA<@@@<@>ADCBBCC@CC>A@=A=A;;6;AAAABABA=?AA:;;/:=9>@@@3>=?>?5>??6
@N9IO0:00967:06040
TACGTAGGGTGCAGGCGTTAATCGGAATTACTGGGCGTAAAGCGTGCGTAGGCGGTTTGTTAAGACAGGTGTGAAATCCCCGGGCTTAACCTGGGAACTGCGCTTGTTACTGGCAGACTTGAGTGTGGCAGAGGGGGGTGGAATTCCAGGTGTAGCAGTGAAAATGCGTAGATATCTGGAGGAACACCGATGGCGAAGGCAGCCCCCTGGGCTAACACTGACGCCTGATGCACGAAAGCGTGGGGAGCAAACAGG
+
BBAAA99:6;C=@@><;;5:7?=;599@6;9BDD0:;9:;)9CC;;;;:;A=;;2;@/9;?B=BCCB@;@0000/(----&-5(//6<8<8<=B,5.559555<8==:==@D9;<<<<>:<<?:?>>79>66:::::%0/)/391647759@@@>00//////&/99:9389@A9::@<::3:????????>;>993:9;733333$333(/88(//;9779//(///9;<:?>==.;733;;;+;77/>+//:3
@N9IO0:00977:06046
TACAGAGGTGGCAAGCGTTGTTCGGAATTACTGGGCGTAAAGGGCGCGTAGGCGGTCTTGTAAGTCTTGTGTGAAATCCCTCGGCTTAACTGAGGAACTGCACGAGAAACTGCCTGACTTGAGTTCGGGAGAGGGAAGCGGAATTCCGGGTGTAGCGGTGAAATGCGTAGATATCCGGAGGAACACCGGTGGCGAAGGCGGCTTCCTGGACCGACACTGACGCTGAGGCGCGAAAGCTAGGGGAGCAAACGGG
+
@@@CA;;6;;49@6:9?@=@B@BB?A>B@CCCCC?CBCBB=BE?;;;DCAA=::4;@@4;:;8;BBB@CCCCCCC>BBB:ABB=@@?A?A<;<<5;:@?;;;BBBBEF?CCBC?BBBBB@BBCB@@@@:?@AAA9A?@@@?C?C?B@FD>?:::@@>>?@?A;???BBEBBA@??:=;::3:<A@A?B<9:4:@@<A=@C?9999=BA:=>>A?=?;;;:=775222+299<<;-5:<:;::1;D?>90<<<4
@N9IO0:00978:06031
TACGTAGGGTGCGAGCGTTAATCGGAATTACTGGGCGTAAAGCGTGCGCAGGCGGTTCGTTGTGTCGGCGGTGAAAGCCCCGGGCTCAACCTGGGAATGGCCGTTGAAACTGGCGAACTGGAGTGTGGCAGAGGGGGGTGGAATTCCGCGTGTAGCAGTGAAATGCGTAGAGATGCGGAGGAACACCGATGGCGAAGGCAGCCCCCTGGGCTGACACTGAC
+
CBCCCCCC>AAAB@A@AA>B?AAFAD>B?BCCCC?CCCDD>DCCBBABBCC@CC?B@BCC@BBBBAA>>?<>BBC;@@@@9@A;AABB?B?BCA;@9>>;?=@A?BBB=BBD?BBD<?>>8>@?>??;??@A@AAAA'@=0839;?<ABA???A====>88818==@@A@B@@@B@@;::397:;;:>>::59<<3939:>=??@/?>E8==>;;;=;<:9
@N9IO0:00978:06058
TACGTAGGGAGCAAGCGTTGTCCGGATTTACTGGGCGTAAAGGGCGCGTAGGCGGCCTGCCAAGCGTGAAGTGAAATCTCCAGGGCTCAACCCGGAAACTGCTTCGCGAACTGGCAGACTAGAGGAAGGTAGAGGTGAATGGAATTCCTGGTGTAGCGGTGACATGCATTGATATCAGGAGGAACACCCGTGGCGAAGGCGGTTCACTGGGCCTTTCCTGACGCTGAGGCGCGAAAGCGTGGGTAGCAAACAGG
+
CCBB@999,:@A@=BBB@?BBB?B@BCC>CCCCC>BBAEG?CC=CCB@?>>:>?:@=AB@;?;B;;:BB?CDCDC=BBBD@DCC=BBBD<??=@@CD>B@@?A?BBBBB@D??=????@@ACCC@B?B@BBB@B?BAB=??=@=A=AACC?A@@@@??;?ABBBBBBCB?BA???@@@<@A=A=ABBB=BBB?BCC>B@BC<@<?>>@@A;@=AA9>;>BBAA@????9>@><=?8=?A???8?A@>@@8999:
@N9IO0:00987:06059
TACGAAGGGGGCTAGCGTTGTTCGGAATTACTGGGCGTAAAGGGCGCGCAGGCGGCTTTGTAAGTTGGGCGTGAAAGGCCTGGGCTTAACCCGGGAATGGCGCTTGAGACTGCAAGGCTAGAGTACGGGAGAGGATGGTGGAATTCCCAGTGTAGAGGTGAAATTCGTAGATATTGGGAAGAACACCGGTGGCGAAGGCGGCCATCTGGACCGTAACTGACGCTGAGGCGCGAAAGCGTGGGGAGCAAACAGG
+
BBB@@<@CCC5CCCCCCD?BC@BCAC@C@BCCCC>ABCDF>BB=@@@@@AA=@@=@CD>CCC@CC?B@8@A@@@A<A?D@CDD=CBAEACC?CC>CACC@BBBB?BCCCAA@@B<?<@=>>??@?AAA<?@AA?ABC?BB??;?;?A<@BB@@@A??<?CBB>B?BCBBBCCBB>AA<@=AA?@@@=A=;;6:BB?B?BB?B?CBCBB@BB=@@D>@@CBCAAA@;;4;AA;;;0;@@ABBA7@;;;A9A;;5
@N9IO0:00989:06027
GACAGAGGGTGCAAGCGTTGTTCGGAATTACTGGGCGTAAAGGGCGCGTAGGCTGTCCATCAAGTCCGGTGTGAAAGCCCCCGGCTCAACTGGGGAACTGCATTGGAAACTGATGGACTCGAGTACCGGAGAGGAGGGTGGAATTCCTGGTGTAGCGGTGAAATGCGTAGATATCAGGAGGAACACCGGTGGCGAAGGCGGCCCTCTGGACGAGTACTGACGCTGAGGCGCGAAAGCGTGGGGATCAAACAGG
+
0>=A@AAB<;;:@<@=::5:B=99495=.400/</0//;;)//)/7556997>98899999A=A9:899@@ACAA399???,?9=?@@=ABBBA9A7;:BBBB@C?BA;A;;;@A>;;;;;ABB@B:@;>@AA;@@B;@@:>;@4949@:==>?:99:?=?A<89:@@B@;;<;:;>9?B7;7:BA<B=;;5;;939;9919A9@ADC@AB:;;AAA@999:9999@;999A??6><=<<<<0000>>8;;;9
@N9IO0:00992:06023
TACAGGAGGTGGCAAGCGTTGTTCGGAATTACTGGGCGTAAAGGGCGCGTAGGCGGCCTTATAAGTCTCGTGTGAAAGCCCTCGGCTTAACTGAGGATCTGCACGGGATACTGTAGGGCTCGAGTTCGGGAGAGGAAAGCGGAATTCCGGGTGTAGCGGTGAAATGCGTAGATATCCGGAGGAACACCAGTGGCGAAGGCGGCTTTCTGGACCGACACTGACGCTGAGGCGCGAAAGCTAGGGGAGCAAACGGG
+
BAA::7;@>@B@BA=>???=AA@CD@D@C>BACCE>BBBCD>CC>BCBCCCB>@@=@?A@BBC@CDDCCCBBABBB;ABC=BBB?BB?B?BCD;;8;@@BCDCCCD?CCBBBBCCCC>CCCCBCB@BCD>@@@D@CC=ABA?B?B@B?BB=BBAAABC@BBCJIJCCBBBBCBBBB7;7;C@C@BBB?BBBC@CDD?B?::4:==6?A@;?@=??@?A@@ABBA>>??>A@@::92:A@@ADD:CCBBB<AA?;
@N9IO0:00992:06058
TACGTAGGGGGCTAGCGTTGTCCGGAATCATTGGGCGTAAAGCGCGCGTAGGCGGCCCGGTAAGTCCGTTGTGAAAGTCAAAGGCTCAACCTTTGAATGCCGATGGATACTGCCGGGCTAGAATCCGGAAGAGGCGAGTGGAATTCCTGGTGTAGCGGTGGAATGCGCAGATATCAGGAGGAACACCAATAGCGAAGGCAGCTCGCTGGGACGGTATTGACGCTGAGGCGCGAAAGCGTGGGGAGCGAACAGG
+
BBAA@@@BBB2BCDCCCE=;;;?C?B>AABBFCM?BAABC7::;;@;;;BA?;;7;B>C@CC@CCC?@@9::CCC<<<;BB8;9;CCC@C@CD?DD?@AA@C@@A<?BBCCDC=??:??CCC=?@?B?A<??@=@B???A=A>A>A@BB@B@AABA?=;;6?>@@===>??>>A;;:179192:@@=D<@;;;>A@C?BBBBBBBBCFE=AAC?BBC?>;;??BA@@;999@CC<A>>>AAA8BBBBB@AAA?
@N9IO0:00993:06029
GACGGAGGGTGCAAACGTTGTTCGGAATCACTGGGCGTAAAGGGCGCGTAGGCGGACCTGTAAGTCGGGAGTGAAAACTCGGGGCTCAACTCCGAGCCTGCTTCTGAAACTGCGGGTCTTGAGGACCGGAGAGGAGAGTGGAATTCCTGGTGTAGCGGTGGAATGCGTAGATATCAGGAAGAACACCGGCGGCGAAGGCGGCTCTCTGGACGGTTCCTGACGCTGAGGCGCGAAAGCTGGGGGAGCAAACAGG
+
ABCC>BBD>AAADJ@:;;@AA=BB=@;??@?ABC>DDBCB=CF>AAACBBC@AB>@@?AABB=AAAAA<@@A@BDD;DDEDDD;CCB@=@@@:@@@@@BBCC@BCCBB=B@@A@@8;<<?CAAFEC@D?BA;;5;@@@BH@C?CAC?CB@CBBBBBA?BB=A??@@@AA??:::@@C@C@CB?:;;;@<@A=@AA396::6:BCABBE@BBB?B@C?BBBBCBBBBB?@@@AAA8;9BBDED1@@CDD>BBA?
@N9IO0:01001:06032
TACGAAGGGTGCAAACGTTGCTCGGAATTATTGGGCGTAAAGCGCACGTAGGCGGCATTGCAAGTCGGATGTGAAATCCCTCGGCTTAACCAAGGAAGTGCATCCGAAACTGCTGTGCTTGAGTACTTAAGAGGATCGCGGAATTCCCGGTGTAGAGGTGAAATTCGTAGATATCGGGAGGAACACCAGTGGCGAAGGCGGCGATCTGGGAAGATACTGACGCTGAGGTGCGAAAGCGTGGGGAGCAAACAGG
+
BBA?@5;;,49@@=4:;;7A@BCC?C@C@CC?BB=:::A?5>:9:AB99:@6::;?AB:@;:5;;AA=ABB;;;D=CBB=BBB>BC5;5<=@=@5;29900000+/77.7//;@>94;<55;9997<)/)//:599666;7;49:;>3>8@@@??>=8=::;0:49?>?@?@@@;;;/87-7=DAB@A;:;;@A?<?>;;6:@A@A;;;0:9?@AB:::9BBCCCBB?BA@;<<0;;A@ACB.;;;;;0;;C>
@N9IO0:00964:06075
TACGTAGGTGGCAAGCGTTGTCCGGATTTACTGGGCGTAAAGAGCGCGCAGGCGTCGTTCAAGTCGCGTGTGAAAGCCCCCGGCTCAACTGGGGAGGGTCACGCGATACTGATCGACTCGAAGGCAGGAGAGGGAAGTGGAATTCCCGGTGTAGTGGTGAAATGCGTAGATATCGGGAGGAACACCAGTGGCGAAGGCGACTTCCTGGCCTGTTCTTGACGCTGAGGCGCGAAAGCTAGGGGAGCAAACGGG
+
BB@@@BB?::6:B=@?BB>BBB@C?@A@;@ABBB=;;;@A;ACAADAAABB?:9;AA@?BC@BBBBBBAAACCC;@@A@@,A=@@BBACCCCC9A@C>BCDC@@AABBEBB;;;BBBBBBB?B@CBA@DCBAA<A>AAC@C@D?BB>B>AACBBBB?CCEF>@??A@@@AAA@@@A9:;6;>AAB?BCCB?B;;7<?BAABC=A=AD>B@CCDACD@BBBCCCBBB?BBBAAA>BGGGDDE;BBBBB<@AA;
@N9IO0:00969:06094
TACGTAGGGGGCAAGCGTTGTCCGGAATTATTGGGCGTAAACGCGCGCAGGCGCCTTGTAAGTCTGTTGTTTAACCCGGGACGTCAACCCCGGGGTCGCAATGGAAACTGCAAAGCTTGAGTGCAGAAGAGGAAAGTGGAATTCCACGTGTAGCGGTGAAATGCGTAGAGATGTGGAGGAACACCAGTGGCGAAGGCGACTTTCTGGGCTGTAACTGACGCTGAGGCGCGAAAGCGTGGGGAGCAAACAG
+
@BBCB@@@@@,>9.559;49<>16269=9=?:@@6=>?@@76669>9A55.5556<8;<<.555:==7:88(,(,2,26(,,--/:3888&333&338887;:49919886;;5///3///////33,3;;4:<133=/3/47:4:=;3/.///:1668;38?9338@973=888633.36??@><BCF@CBB8=8====?>588B=6==<==7=BBBBBB?>?B@BBBBFD;B@??AAA399@AA9@@@
@N9IO0:00976:06090
AACGTAGGAGGCAAGCGTTATCCGGAGTTACTGGGCGTAAAGGGCGTGCAGGTGGTTCAATAAGTTGGTTATGAAAGCTCCTGGCTAAACTGGGAGAGGTTGACCAAGACTGTTGGACTTGAGTGGATGAGAGGTAAACGGAATTCCGCGTGTAGTGGTGAAATGCGTAGAGATGCGGAGGAACACCAGTGGCGAAGGCGGTTTACTGGCATCCAACTGACACTGAGACGCGAAAGCATGGGTAGCGAACGGG
+
?3?@A@@=:;5:<79AA?7@BB?B?AAA@CICCD?BBB@B<@@:@@@@>A@=AB<@?>@;@A>?B?C?B@B@;:4/49?=8BC@BBAA;AA@@9@B>C?B>BCC?B=>?ABA@6@?@?@<@BAAB?BA@AB>>>>DC=??<?>@<@?@@>>?;:;@@<@AAC;878????>???===<@A;>;=;>>@=>><?@B6A=>@<@A3;=8808;>>;@<?>>>>==>AAA>=<<===7>>>>BC:>>>==<9<==3
@N9IO0:00978:06061
TACGGAGGGGGCTAGCGTTGTTCGGAATTACTGGGCGTAAAGGGCGCGCAGGCGGCGGTTCAAGTCGGGCGTGAAAGGCCTGGGCTCAACCCGGGAATGGCGCTCGAGACTGGACTGCTCGAGTCCGGGAGAGGATGGTGGAATTCCCAGTGTAGAGGTGAAATTCGTAGATATTGGGAAGAACACCGGTGGCGAAGGCGGCCATCTGGACCGGTACTGACGCTGAGGCGCGAAAGCGTGGGGAGCAAACAGG
+
ABBC?CBJCD1CCBBABB?@B=AA=@?B?BBDCD;;;;;;0;F;CCCCBBB@CC@AB?A=BC@BBDDE=@A@@BB;@=@=@@C=BB;;7;B<AB=A?AC?AABBACBC@@;;7;@A@;;;:;@?B;B@<:;9@@CCCBCC@B=B49:,9=?>@@BAA=AAAA<@=@BAA???BB>BB=A=@A>@?@=@ACC@BBA>A=??;?>AABCB?BB@C@BBAAAAA@BBCBB>B??@AA<ABBAABB9AA???9>??>
@N9IO0:00979:06063
TACAGAGGGTGCGAGCGTTGTCCGGAATCACTGGGCGTAAAGGGCGTGTAGGCGGCCCTATAAGCAGCGTGTGAAAGCCCGGGGCTCAACCCCGGAACGGCACGCTGGACTGTAGGGCTCGAGTGTGGTAGAGGCGAGCGGAATTCCTGGTGTAGCGGTGGAATGCGTAGAGATCAGGAAGAACACCGGTGGCGAAGGCGGCTCGCTGGGCCATTACTGACGCTGAGGCGCGAAAGCGTGGGGAGCAAACAGG
+
ABB@@@CD>CB@@@?:::<@AA?C?C@BBBDBCB>AAA@?9@@9@A@@?>>:00,0@5@<@@8;:@@AA:;;@@C=BBB=BCC8BBAB>BBB7A5;7;B>BCBCBBB?BBCBCCCD>AAACAAACBB=@@A@?<@A;;;B?B?B@B>@@8;;@??AB=???CADCB@@?BB@@AAAA?B@CC@BBB?B@BB=@@B>A=@@=;;;BBBDF>C=@B=AAA@A@AAA;<;<@@A;;;0;;AACCD;AADCC>@@@?
@N9IO0:00982:06081
GACAGAGGGGGCAAGCGTTGCTCGGAATTACTGGGCGTAAAGGGCGCGTAGGCGGGATGGCAAGTCGGTCGTGAAATCCCTCGGCTCAACTGAGGAACGTCGATCGATACTGCCGTTCTTGAGGGTTGCAGAGGAGACTGGAATTCCCGGTGTAGCGGTGAAATGTGTAGAGATCGGGAGGAACACCGGTGGCGAAGGCGGGTCTCTGGGCAACTCCTGACGCTGAGGCGCGAAAGCGTGGGGAGCAAACGGG
+
AAB:;;DCCC5CB>BBBBABCCCC@D@C:<;BBC=CCCCE>BB=BBBB?@@@DDD>@@@@CC?BBBA?BBB@@@E>CCC>BAA??@?B?AA@9879?BBBBBBA??<??A@??;?C?BA=@:::5;=@A@AAC9:;ACBB>A=A=AA<B@A@@BBCC@A<AD>DEA@@@@A@BBBCC=BB?C>@@A@D@??<??=4>@CCC>C>=>BBB=A@<@??<?ACAA@@>><<@B?ADD5998:===2>==AA9???8
@N9IO0:00982:06095
TACGGAGGGTGCAAGCGTTAATCGGAATTACTGGGCGTAAAGCGCACGCAGGTGGCTGAGTCAGTCGATTGTGAAAGCCCTGGGCTTAACCTGGGAATTGCAGTCGATACTACTCAGCTAGAGTATGGGAGAGGGTAGTGGAATTCCCGGTGTAGCGGTGAAATGCGTAGATATCGGGAGGAACATCAGTGGCGAAGGCGGCTACCTGGCCCAATACTGACACTCAGGTGCGACAGCGTGGGGAGCAAACAGG
+
BABB?BB@<:;;@<@>;A?C=BBA9>39-3:?=A=AAABB<A;;;?4499<58@=@;;<==>>>B<<<>466?C?096;25;606;>EAC@CEE@G@B=9;?ABAB;CCCCBBBA@@@A>:955ABA<6AAAAC=BAAAB9=9B@FC<?<?BAAA8414;<=6;;;BBBA@;??777.;;6@9BB966@>B5;;;7:5:;:<;>>6;;3<:3;7<=A?@<?:=???><99//////393778+89:::3;BB?
@N9IO0:00985:06081
TACAGAGGAGGCAAGCGTTGTTCGGAATCACTGGGCTTAAAGCGCGTGTAGGCGAATGCCAGGTACCGTGTGAAATCCCCCGGCTCAACCGGGGAACGGCTTGGTAAACCGGCATTCTTGAGGCAGGTAGAGGCGGGCGGAACCATGGGTGGAGCGGTGAAATGCGTAGATATCCATGGGAACACCGGTGGCGAAAGCGGCCCGCTGGGCCTGTTCTGACGCTGGAGACGCGAGAGCGTGGGT
+
333888;.44.44.44::3796//)/)//7:99>-699<<)6;65;;A=55.///)---3-,(-88(-/;;9:=599888$3-33335;5:<<+4-3;,34055:<>6:7::556:==75557;:=8=:8::5889(//3806168;;3;<6:::>17333(398788897858058A@2;29;=/7.59496==345=:<</37773*34977-3338666//)///33::;999//-79/6
@N9IO0:00986:06089
TACGGAGGGTGCAAGCGTTAATCGGAATTACTGGGCGTAAAGCGCACGCAGGTGGCTGAGTCAGTCGATTGTGAAAGCCTGGCTTAACCTGGGAATTGCAGTCGATACTACTCAGCTAGAGTATGGGAGAGGGTAGTGGAATTCCCGGTGTAGCGGTGAAATGCGTAGATATCGGGAGGAACATCAGTGGCGAAGGCGGCTACCTGCCCAATACTGGACACTCAGGTGCGACAGCGGTGGGGAGCAAACAGGG
+
AABB>ABA9?@:;5;A@@;A=BBC?B8:5:@===6==9;;09444443377-385:::>@@=?444;55.55977)//)/0)//)/29499@6A20)/0//////5955;;;;9444;:8849444(4:393(399::-3-3-37(339:<=<=A4;88818;?@@@<;=<9333(5:;@9B<<=<B<B<>00)02/0)/88<<9:5;(3-/////)/766>?99-36////---/(////&///3<5;:=92
@N9IO0:00998:06079
TACGGAGGGGGCGAGCGTTATTCGGAATTATTGGGCGTAAAGGGCGCGTAGGCGGCCCGGTAAGTCAAAGGTGAAATCCCTCGGCTCAACTGAGGAACTGCCTTTGAAACTGTCGGGCTTGAGGCCGGGAGGGGGTAGCGGAATTCCCAGTGTAGCGGTGAAATGCGTAGATATTGGGAGGAACACCGGTGGCGAAGGCGGCTACCTGGACCGGTTCTGACGCTGATGCGCGAAAGCGTGGGTAGCAAACAGG
+
AA;;8;ACCC5CA@@@B@>BB?BB@C@E?CC?BB<@@:::8:C=BBACBB@?8838A9@=BA>@A;:;0;=BBBC=DCB<ABB@BB@@>ACBBC@C?BDCB@DE>BBF?DDAAABB<BB=AAA=A4;;0:@?AB5CFCDD@D@B=AB:@@@ABBBBB@A@@B<??BBBBBBAAA:C>4<<6:489;6;7B=7?AA4:4:?8<;<=6:?>=B?B>B>BB>??B==>>>>>>=<==1<>:898)777:::/9:85
@N9IO0:01008:06071
GACGTAGGGGGCGAGCGTTGTCCGGATTCATTGGGCGTAAAGCGCGCGTAGGCGCCCCGGTAAGTCGGATGTGAAATCCCGGAGCTCAACTCCGGAACTGCACCCGATACTGCCGGGCTCGAGGTAGGTAGGGGAGATCGGAATTCCTGGTGTAGCGGTGGAATGCGCAGATATCAGGAGGAACACCGGTGGCGAAGGCGGATCTCTGGGCCTTACCTGACGCTGAGGTGCGAAAGCTAGGGGAGCGAACAGG
+
@AA>>99999)9@>>;9:2999<B45505??;AD6@<;>=5=9599>>;;;499>>>0>=@@<@@<<+0.--778(--8,72/9448829;;6:7;=??=433:1:9:?A????BB:?@BBAB=A9949ABBA6@@??9933<?38278,7977732,2838385227;999>78AC>BBAC@CBC?C>BB?AB?:@:;;5;A@AACCC6;9;7;E=@@AA@@9:;;:@;;:@@<ABB@@@@2@@@@@=;;;<
@N9IO0:01008:06090
TACGTAGGTGGCAAGCGTTGTCCGGATTTACTGGGCGTAAAGGGCTTGTAGGCGGTTCGTTAAGTCCGGTGTGAAATCTCCCGGCTCAACTGGGAGGGGCCACCGGATACTGGCGAGCTAGAGGTGGGCAGAGGAAGGCGGAATTCCCGGTGTAGCGGTGAAATGCGTAGATATCGGGAGGAACACCAGTGGCGAAGGCGGCCTTCTGGGCTATCCTGACGCTGAGGAGCGAAAGCGTGGGGAGCAAACCGG
+
CAA@@AB?BB=;;5;AA@=A@B?B@BCC;;;CBI?ABAII>CC>CC>AA@A<@@;>=@?@<@@BBB?B?;<;@AB;@AAAB<C=BBBC@BBBC<A@AB7A>BB?C@BBBBBB>AA;<;@@BBC@CDE><:;BD@C@B@BCACAF@CC>C?;;;BBBB@BCCE>;;;BBCAAAABAAA;?A;@;?;;5;??@>;;;=B?@@<@=A>A???.;9@@@=999BCA@9992:?A:;;0;ABABBB7BABAF>F@B@
@N9IO0:01011:06102
TACGGAGGGTGCAAGCATTGATCGGAATTACTGGGCGTAAAGGGCGCGTAGGCGGCCGTAAAAGTCGGATGTGAAATACCGGGGCTCAACCCCGGTGCTGCATTTGAAACTTTATGGCTAGAGTTCAGTTAGGGTAAACGGAATTCCACGTGTAGCGGTGAAATGCGTAGATATGATGGAAGAACACCGGTGGTGAAGACGGTTTACTGGGGCTGAAAACTGATCGCTGGAGGCGACGAAAGCATGGGGAGCAAACAG
+
BBCC?@@@;;;9A>BBBB>BBD@@<A>A?BB@@B=9;;CE=C?8ABA@@@A@@@=@@AAABA7@@AA=AAB;:;A<?@@7?<<+<@<;2899+:69??ABBBDD7:9B>BBF=AAB8A<A<8;<6:7348??=5===5<<6<6<8=4623222779:688692///999;;888333<4928849996?6:>.3/6066//(/8.663333&399===/<333338837.3349333737.787;788.8?>@@8;:@
@N9IO0:00999:06115
TACGAAGGGGGCTAGCGTTGTTCGGATTTACTGGGCGTAAAGCGCGTGTAGGCGGATCTGTAAGTTGGGGGTGAAATCCCGAGGCTCAACCTCGGAACTGCCTCCAAAACTACAAATCTGGAGCAAGATAGAGGCAAGTGGAATTGCGAGTGTAGAGGTGAAATTCGTAGATATTCGCAGGAACACCAGTGGCGAAGGCGACTTGCTGGATCTTTGCTGACGCTGAGACGCGAAAAGCGTGGGGAGCAAACAGG
+
AAB@@;@@@@,AB@>@BC6;;?AA=@BB=BCBBC=B@@@@<@CBBA@@@A@=AA5;;<;?@B?BB<@@@@);;AA0<<C9A??;?ABD@D?BBB=A>@;;;5;;=BBB9BBBAEF>AAAD???AA9;;BBA@@=@@>AAB?C=@=@CCCBBCCC<;;=@@AA;A@CGJFCCBCD@DC@@A?C?CAA?AA@@=@BB?B@CBCBC>@@CB@B@??B9A9::A@AABBBB??<@9999*9=A@@@@499??A9A994
@N9IO0:01001:06133
TACGTAGGTGGCGAGCGTTGTCCGGAATCACTGGGCGTAAAGCGCGCGCAGGCGGCGATCTACGTCTGGGGTGAAAGCCCGGAGCTCAACTCCGGGACTGCCTTGGATACGGGATCGCTTGAGGATCGGAGAGGCAAGGGGAATTCCACGTGTAGCGGTGAAATGCGTAGAGATGTGGAGGAACACCTGTGGCGAAGGCGCCTTGCTGGCCGATTTCTGACGCTGAGGCGCGAAAGCGTGGGGAGCAAACAGG
+
BBBBABB?;:2:A:<<AA9;;FGIGE;=<CCBBB=BBBBC6:;::9;;0==900+0>=<?BBBBBAAAAC9BBBB<BBD<A>9::@AA>??>?AC=@>>??>A?B<??AAAA:>?DBBB8B@A6ABBA8BA:739;6><=/A<?9?;@@???@@A@?:@;;;0;AAAABBBABBBBF@CBAC@BCC@BBBB?AAA6:6:@@;@@CCBDADACBBB<AAABBBCB;;;>;;;AAA<ABBBBCC;BBBCD=99:;
@N9IO0:01006:06126
TACGGAGGGTGCGAGCGTTGTTCGGAATCACTGGGCGTAAAGCGCGTGTAGGCGGCCCGCTAAGTCTGATGTGAAAGCCCGGGGCTCACCCCCGGAAGGGCATTGGAAACTGGCGGACTCGAGTCCCGGAGAGGAGGGTGGAATTCCTGGTGTAGCGGTGAAATGCGTAGATATCAGGAGGAACACCGGTGGCGAAGGCGGCCCTCTGGACGGTGACTGACGCTGAGACGCGAAAGCGTGGGGAGCAAACAGG
+
@@@B?AAB<;;;CCCAAA?BB@CG?C?A@BBCDKGABACC>AABBA@@@BB?;;7;@9>@@?9=???@@?;:@==1494)444&4;9;;===+=:=<@@8>>>9<7<=35553=@54449455;@D8?;;;?<8===8=@@D:C:?9B=:@>C>CBB>AACE>BBBA@@@BBAAAC@2;:4:4::;<?=;:7:BC?C?CC@FF=:;;C=@@B<@??;;;;;@A;;:@@?AAAAC6::9:@CC9C@ABD>::;;
@N9IO0:01010:06112
TACGAAGGGTGCAAGCGTTACTCGGAATTACTGGGCGTAAAGCGTGCGTAGGTGGTTTGTTAAGTCTGATGTGAAAGCCCTGGGCTCAACCTGGGAACTGCATTGGAAACTGGCTGACTAGAGTGCGGTAGAGGGGTGTGGAATTCCCGGTGTAGCAGTGAAATGCGTAGATATCGGGAGGAACATCTGTGGCGAAGGCGACACCCTGGACCAGCACTGACACTGAGCACGAAAGCGTGGGGAGCAAACAGG
+
@?A;:4;?;@@@C@B9::DFCCBB?A799:BCAD>?@@BE<@@B@A;;;@@@;:::F=BC@C@CCCBCCABBCCG8>B@8CC>7ABGC:C:@A<4<155=A<B8A:=>7>BB@ACCCCCBB@?8::?;?@@@?BB5B@BB?B=@=AB>B@CBBBB@@@BBBB9==>AAA@<<=<<<<3::7:=BC:;;A@@6;;BAF?BACCAAA>AC?CC@BBB;;;@BCB@AA000==>@A;ABBCDJL<BBCCC>BBA<
@N9IO0:01010:06118
GACGGAGGGTGCAAACGTTGTTCGGAATCACTGGGCGTAAAGGGCGCGTAGGCGGACTTGTAAGTCGGGAGTGAAAACTCGGGGCTCAACCCCGAGCCTGCTTCTGAAACTGCGAGTCTTGAGGACCGGAGAGGAAAGTGGAATTCCTAGTGTAGCGGTGGAATGCGTAGATATTAGGAAGAACACCAGTGGCGAAGGCGACTTTCTGGACGGTTCCTGACGCTGAGGCGCGAAAGCTAGGGGAGCAAACAGG
+
BCBB?CCF>:;:FF>;;=?BB?CB>A8::C@@?E>;:<DC<AA<;;;@ACA?:95:@@5;:@9@A;;;0:?>@ABC9CCBBCB7;;;@5;<<.<;;<?BDBB?B@@@B=B@@@@@AACB@CBB@BC@B?BAA@6;;6;AB=B>B>B>BBBBBCAAAA=@C@B@BCBBBBBBABA?@@:?:@@=@AA@B:::=AAA?B@AAABCC<AAC?BAA>A?B?BBCBA@C@;;6;@?;::5;AAAACC;;;;CC=AAA>
@N9IO0:00969:06199
TACGAAGGGGGCTAGCGTTGCTCGGAATTACTGGGCGTAAAGGGCGCGTAGGCGGACAGTTTAGTCAGAGGTGAAAGCCCAGGGCTCAACCTTGGAACTGCCTTTGATACTGACTGTCTTGAGTTCGGGAGAGGTGAGTGGAATGCCGAGTGTAGAGGTGAAATTCGTAGATATTCGGCGGAACACCAGTGGCGAAGGCGACTCACTGGCCCGATACTGACGCTGAGGCGCGAAAGCGTGGGGAGCAAACAG
+
A@?;:4;9;9*5;;;@@@@BBCCCAC@DACBBBF>AA@CC?CC?BBBBBBA?@?<@@AAAF>BCCBCC9969>>>:@@D=CCC=CBBB@D?C?C?C?BBAB?CE;??@CCBBBCBABAB>BBBE?AAB<@@AB?BBB>=>@C@CCC@BABBA?A@><:<@?D>B?BBBA@A@@@<@@:>>8>>@?@=ABAB>BBB:=;=?@AAA@?>=8=@8??===;@>9>9A>:96::9?AD6::=>=<=1::=AA:966
@N9IO0:00971:06182
TACGTAGGGTGCGAGCGTTAATCGGAATTACTGGGCGTAAAGCGTACGCAGGCGCTATGCAAGGACAGATGTGAAATCCCCGGGCTTAACCTGGGAACTGCATTTGTGACTGCATAGCTAGAGTTTGTCAGAGGGGGGTGAATTCCTACGTGTGAGCAGTGAAATGCGTAGAGATGTGGAGGAACACCGATGGCGAAGGCAGCCCCCTGGGACCTGACTGACGCTCATGTACGAAAGCGTGG
+
?=??A<<;30//;966//)/)/775>1516<;<<4699=9)55<<@99;CC?@@;B@<@00)/)/7:::=>:58><CBCC6??:?><B6B588=3:4:<8?:?=5;;;BB@??A7733;986669(//:9;:5<<<<&//-0205(,,,,-58867888877;.333::=<977779<;A=6:4@00,/;=A;897>B=:::<<<<+:?B9??<?777<><@AA888::::::9;(333377
@N9IO0:00978:06194
TACGGAGGGGGCCAGCGTTGCTCGGAATTATTGGGCGTAAAGGGCGCGTAGGCGGCTTGGTAAGTTTGATGTGAAATCCCATGGCTTAACCATGGAACTGCATCTCATACTGCCGGGCTAGAGTCTGGGAGAGGGAAGTGGAATTCCCGGTGTAGCGGTGAAATGCGTAGATATCGGGAGGAACACCAGTGGCGAAGGCGGCTTCCTGGACCAGAACTGACGCTGAGGCGCGAAAGCTAGGGGAGCAAACAGG
+
<;A@=<;;;;*924555;25599<.5.5.552:9,9<5<;.5<2>BBCBBC@DB?BA=@=;;.4:=4=DCBBBBB:?:;4;CB>B=:>:=9<BC<?6;<<<=<AAA@?000/03<83<?=:9;@?::4(4;<B>7>9==@:=7@095)56;<;;;;;499;9366655::<4554==4<=8@8BBC@DAAB?BCC=@=;;5;>8?=?A<@@;@BB@CBBBCCB@;?<5955999,9@ABCEE7CA<;;7;CC@
@N9IO0:00987:06196
AACGTAGGGGACAAGCGTTATCCGGATTTACTGGGCGTAAAGCGCCCGTAGGCGCCTGTCAAGTTGGATGTGAAAGCTCCTGGCTTAACTGGGAGAGGTCATTCAAAACTGACAGGCTAGAGGATGGAAGAGGAGAGCGGAATTCCCGGTGTAGTGGTGGAATGCGTAGAGATCGGGAGGAACACCAGTGGCGAAAGCGGCTCTCTGGTCCGTACCTGACGCTGAGGGGCGAAAGCGTGGGGAGCGAACGGG
+
>2;59=BCC;CAA:@@@@=@JL@D?CCD>CBAAA;AA?BA;@<5:;.65BB?C@@=@@@A@=BB>A=@@@@:>>3568@>BC<>?=?5:;B?6<?@@<@BBB@BBBB;BBBBDCC@CC;;<B?C;:9;?BBDADCBBBC;F@C?BC=B?BBBBAA@?BB?B?@?????@AA?>>?A8??6=9;<;4<=77/7?AA=BBB?A@>@>98,7;-48<<7594<7700////&//8:1::;::>=+45:3318?=8
@N9IO0:01001:06170
TACGTAGGGTGCGAGCGTTAATCGGAATTACTGGGCGTAAAGTGTGCGCAGGTGGCTGAGCAAGTCGAGTGTGAAATCCCCGGGCTTAACTTGGGAATTGCGCTCGAAACTACTTGGCTCGAGTGTGGCAGAGGAAGGTGGAATTCCGAGGTGTAGCGGTGAAATGACGTAGAGATCTGGAGGAACACCGATGGCGAAGGCAGCCTTCTGGGCCAACACTGACGCTCATGCACGAAAGCGTGGGGAGCAAACAGG
+
>@<<=???4555555@?>49499;6;9C9==?>A4<<665)5:@99<999>0548<<;554:.4;43888:8733(3399&33(383:6?B8B=6=8?58>>9333<7.3393=2;6@?;?8:66/0(/6;3:.7+8+2/(/38.3(.//(/258=8@222280262558>7>>@622A2<80;05AA7=;;;9ABD;>:=@::5:5::;@8C<A;?<;;<@555:><@=BB@B<<4A933<88+888@;4>@?3
@N9IO0:01002:06172
TACAGAGGTGGCAAGCGTTGTTCGGAATTACTGGGCGTAAAGGGCGCGTAGGCGGTCTTTTAAGTTCCGTGTGAAATCCCTCGGCTCAACTGGGGAACGGCACGGGAAACTGGAAGGCTTGAGTTCGGGAGAGGGAAGCGGAATTCCGGGTGTAGCGGTGAAATGCGTAGATATCCGGAGGAACACCGGTGGCGAAGGCGGCTTCCTGGACCGACACTGACGCTGAGGCGCGAAAGCTAGGGGAGCAAACGGG
+
BBAA@9929928@;@>@?>AB=@A?A>A?C@@@B;??;;;04<2;:;;BBA>:;2::99:*;>BD@H@CA@BB@A8AAA8A;;5<@@@;@@>@>7>=AA>BABAA;@B9AAA<?;@9??;?;@B=:::5;ABBB=C>AAA=A6;7;=@A=;;;:9@@=@@@A:;;5=5;:BBBBC?CBBB9A9<==7=15505<:7<9AB8@?7;8<<7;;<<;:733<93349998489:7;;,33888;<1:::==588;3
@N9IO0:01002:06209
TACAGAGGGTGCGAGCGTTAATCGGAATTACTGGGCGTAAAGCGTGCGTAGACGGTTATTTAAGTCAGGTGTGAAAGCCCCGGGCTCAACCTGGGAATTGCATTTGAGACTGAATAGCTAGGGTGCGGAAGAGGGAAGCGGAATTTCCGGTGTAGCGGTGAAATGCGTAGATATCGGAAGGAACACCAGTGGCGAAAGCGGCTTCCTGGTCCAGCACCGACGTTCAGGCACGAAAGCGTGGGGAGCAAACAGG
+
BBBABA@=6AA=A@@?994<4<==3?.505???=7@B@B>5AAA859A?ABC??7?9<@<6?7@@655:BABBA;(4:44&:<2@AB=;C:AA=8A9B:D@BA>7B@AABBCC:BB=>CCDA5966;8A8B<A@8C9ABB7;7;@7>:>::559;4A3?8@:3@A@A@@@A@@CA@7>4>4?7A?B9CBBB9BBA;5@@?479,3333,3@389:8?48A=BB7B=>5?:@:D>6B@@AA==1BB??:3@9@6
@N9IO0:01010:06201
TACGTAGGGGGCGAGCGTTGTCCGGATTCATTGGGCGTAAAGCGCGCGCAGGCGGCAGTCGGAGCCCGGCGTGAAAGTCCCAGCTTAACTGGGAGAGGTCGTCGGAGACCCGGCAGCTCGAGGCCGGTAGGGGTGAGCGGAATTCCCGTGTAGTGGTGGAATGCGTAGAGAGTCGGGAGGAACACCGGTGGCGAAGGCGGCTCACTGGGCCGGTCCTGACGCTCAGGCGCGAAAGCGTGGGGAGCGATCCGG
+
B>@??A<<<<*<BBB?BA8BBC9B9A@7<>;5;<4A<?<=4:?;?:?A000)00)/@@99:4?444)4.4445A<09;;=0A=?@.5.5@9;4;BBC466C?@>8<<555)47;559A@=@=8C7B5@BB<=0=5995;.5.5.5;1B>C==B?C:=B9=8=A<B@@@>>0/////(//)323336;05504<<5@7A?:;;<=<;;@6<4:58838899;9::::8;;;<<<455<;;;;+455<<CB:C:
@N9IO0:01012:06203
TACATGGGGTGCAAACGTTGCTCGGAATTATTGGGCGTAAAGCGCACGTAGGTGGTCTGTTATGTCGGATGTGAAAGCCCTCGGCTCAACTGAGGAAGTGCATCCGAAACTGGCAGGCTAGAGTACTGAAGAGGGTCGCGGAATTCCCGGTGTAGAGGTGAAATTCGTAGATATCGGGAGGAACACCGGTGGCGAAGGCGGCGACCTGGGCAGCTACTGACACTGAGGTGCGAAAGCGTGGGGAGCAAACAGG
+
B<=BC===1::@==5:>:043;<>4=69699-33(3@@A=8D:6:D@@?BB8BA7@@A@A:B@@@BC:=<:@;;5)5A;4BBB9BCCB9BB:597@7AAB=BBC<CC?7DCC:A;@7@BBAAABBCCCB8AAB=7DBBBB9B9B6B>5?5?BBA=??6AAB=6B8BBBBCBBBBBB=6BB7B7?:>384<95B:@7;8<=:A==>:>>@7@669@B<AABB<A;<<<066>>>@8<<;;;;9+9<444(48;5
@N9IO0:00968:06238
TACGGAGGGTGCAAGCGTTGTCCGGATTCATTGGGTTTAAAGGGTGCGTAGGCGGCCCTGTAAGTCAGCGGTGAAATCCCACGGCTCAACCGTGGAACTGCCGTTGATACTGCGGGGCTTGAGTTCGCCCGAGGTCGCTGGAATGCGTGGTGTAGCGGTGAAATGCATAGATATCACGCAGAACACCGATTGCGAAGGCAGGTGACTGGGGCGCGACTGACGCTGAGGCACGAAAGTGTGGGGAGCAAACAGG
+
@ACC?BBB:;;;A=AAAA=AAEAC?@?=???@DE=AA589,8;/8=?A????AA=@A:AA@@<@ACDBBC@BBCD=CCE?BBB>AA@B>C8::DAG:BBBB@CC@BAAA@?@;;::&:=:>@BB@CCCD<@@D?CB?AAC?B?BBBBBB?ACA????:?@@@80/0=<=>BABBBBBACBAA?CCD?BAA>A?@@7;8:BB9@?@AADDD5??>@@>=>=:::99;=8=>>9750;BBAACC5@@>@@:@AA3
@N9IO0:00975:06222
TACGTAGGGTGCGAGCGTTAATCGGAATTACTGGGCGTAAAGCGTGCGTAGGCGGTCTCGCAAGCTGGGTGTGAAATCCCCGGGCTCAACCTGGGAATGGCATTCAGGACTGCGAGGCTGGAGTGCGGCAGAGGGAGGTGGAATTCCACGTGTAGCAGTGAAATGCGTAGAGATGTGGAGGAACACCGATGGCGAAGGCAGCCTCCTGGGCCGACACTGACGCTCAAGCACGAAAGCGTGGGGAGCAAACAGG
+
CDLDD<;;7;AAABB@B=9><@>>9=05.55555)555<>6>666>;;;;;5;?5:===ABB>A@@C>8B==BBA4???=2<:(4:AC?C@BB=6=4447><<7<:9-4433394405<<4::;;?@=@???AB9><9>>8=;?5;5:?=774;:::;;:::4=>=?;==?>777=?0778<8<77-33334433494=9<<4::7;;;4?295>>=;9<0/0/77278:;;;>4;555;;;+:B:::49=?<
@N9IO0:00978:06222
TACGTAGGGTGCGAGCGTTAATCGGAATTACTGGGCGTAAAGTGTGCGCAGGTGGCCGCGCAAGTCGAGTGTGAAAGCCCCGGGCTTAACTTGGGAATTGCGCTCGAAACTACGTGGCTCGAGTGTGGCAGAGGAAGGTGGAATTCCACGTGTAGCGGTGAAATGCGTAGAGATGTGGAGGAACACCGATGGCGAAGGCAGCCTTCTGGGCCAACACTGACGCTCATGCACGAAAGCGTGGGGAGCAAACAGG
+
AA@A@@@?8;;9AAB;<;>B?BBB=B@B@BCCCC>BCCDD>B;=;BBABAA;@@5;5;A@@@?AAA@@@C?????.9::9*9?6?<=@?AB?BE>D?B548?@C==<=6;333;77/:@@B:<:::=8=@977;>29/782<?D?B?BBB@@@@<?A>AAB@:;59;;@B==;::59.4:24.3883349@;@@B=B49744.4388<=4:7;:665@@B9448444::B955<4:??====&4449=0==>9
@N9IO0:00991:06216
TACGGGGGGAGCAAGCGTTGTTCGGAATCACTGGGCGTAAAGGGCGTGTAGGCGGTTCGGTAAGTGGGATGTGAAATCCCTCGGCTCACCCGAGGACCTGCATCCCATACTGCTGAGCTTGAGTACAGGAGAGGGTGGGGGAATTCCGTGGGTGTAGCGGTGAAATGCGTAGATATCAGGAGGAACACCGGTGGCGAAGGCGCCCACCTGGCCTGCTACTGACGCTGAGGCGCGAAAGCTAGGGGAGCAAACGGG
+
?@::::::%444A:ABBB>BB:=?<?BGEDABAC?BDCED>CC>CCBBBBB?BB?B?BB@BEADCCC>CCBB;;;7;>:1<00-0:=@AF>ACB@BB8C:;9::9.9=@A:45;;>>;<48??@BBAB?BBBBB>BAFAC0@7;5;*00..).////.2+2557-799=<==?>>>>AA>AA?A?A>?9@<@@?ABA=@=@@@@9@@?9:5:;?=?@@@CBAACCB;;;=???;:;/;>>::::-9@@DC=BBF>
@N9IO0:00993:06212
TACGAAGGGGGCAAGCGTTGTTCGGAATTACTGGGCGTAAAGGGCGCGTAGGCGGCTTATCAAGTCAGGCGTGAAATTCCCGGGCTCAACCTGGGGGCTGCGCTTGATACTGATGAGCTTGAATGCGGGAGAGGATAGTGGAATTCCCAGTGTAGAGGTGAAATTCGTAGATATTGGGAAGAACACCGGTGGCGAAGGCGGCTATCTGGCCCGTAATTGACGCTGAGGCGCGAAAAGCGTGGGGAGCAAACAGG
+
B@A:;2;AAA0AD7@@:99:>:>C:D?C@CCCCC>BAACC?CL?CBBBCCC@CC@CD@B@@@?ABBCC;>??BBA<A>AA<A@<?@?A=A@CEFCC2AABAAAB?BB@@@??@ABB?A@?BC@:;;CL>CCCCACCBBAD@C>B?AA<AAAAAAB@@<@@?>6@<:9:@>@@@@;@@9?9?C?BAA=A=;;6;AA?BACC@<;;AAAA5;;0::?:?=AAA@@@@@@5;<B<;;;*;::;@DD9B??;>4;?<8
@N9IO0:01000:06253
TACGGAGGGGGCTAGCGTTGTTCGGAATTACTGGGCGTAAAGCGCACGTAGGCGGCTTTGTAAGTTAGAGGTGAAAGCCCGGGGCTCAACCCCGGAATTGCCTTTAAGACTGCATCGCTTGAACGTCGGAGAGGTGAGTGGAATTCCGAGTGTAGAGGTGAAATTCGTAGATATTCGGAAGAACACCAGTGGCGAAGGCGGCTCACTGGACGACTGTTGACGCTGAGGTGCGAAAGCGTGGGGAGCAAACAGG
+
A@??5=?9=9,9ABBBCC@CB@CCAE@E?:;:@C=CBBBB>AAABBABB::6:@;ACC=CBB>BC>BAAA@DEEE>CBC>BCC;CBBB?CCC:C?B?B@CC?CD>C=@>?999<A;;;B?BB@BCAAA>BBAA=AA;;:A=A?C@E@DBA:::A@AB?AAAB=B?BBBB>>>>>9>A>@=BB?888<>>AA:=00*0+0/)/769:@A<A==>@@@@;?@===>>??8777<??9?BBBCDD:CA@@?8788<
@N9IO0:00970:06287
TACGAAGGGGGCTAGCGTTGTTCGGAATCACTGGGCGTAAAGCGCACGTAGGCGGATTTGTAAGTCAGGGGTGAAATCCCGGGGCTCAACCTCGGAACTCCTCTGATACTGCAAGTCTCGAGTCCGGAAGAGGTGAGTGGAATTCCTAGTGTAGAGGTGAAATTCGTAGATATTAGGAAGAACACCAGTGGCGAAGGCGCTCACTGGTCCCGGTACTGGACGCTGAGGTGCGAAAGCGTGGGGAGCAAACAGGG
+
@@?;;5;:;:*9D@ABBA<@@=AB=A7;:@@BBD>;;;CD:;966?66;BB?@A7BCB9B??:BBBBA@@7BBCC>ECC>CCC:B@@A@B@DAA>@?BAC;955:8<<<000;+//777/44:;28583844.4:556>;?9>9=6:::::??@@@@966<4:89>:455;55.5=7<8<=:>AA:@:9929:9494444444444.444(438:443-49<;;@@A>AB:9;@;@ACDLFE:@:::?8;<::3
@N9IO0:00991:06304
TACGTAGGGTGCGAGCGTTAATCGGAATTACTGGGCGTAAAGTGTGCGCAGGTGGCCGCGCAAGTCGAGTGTGAAAGCCCCGGGCTTAACTTGGGAATTGCGCTCGAAACTACGTGGCTAGAGTGTGGCAGAGGGAGGTGGAATTCCACGTGTAGCGGTGAAATGCGTAGAGATGTGGAGGAACACCAATGGCGAAGGCAGCCTCCTGGGCCAACACTGACACTCATGCACGAAAGCGTGGGGAGCAAACAGG
+
ABBBBCCC=@@@BBA9:9=@<ACD?C@B@CBBCC;??;;;0;ABBBBBBCC?BB<?;@A;;;=@AAAB@@@DBBB=BBCC;CD>CC>@<?B=@@:@=A;>@CCBBA;=1333B988.:@?ABCBBBB?@@9::B:AA<??>C@DAC?BBC>B@;@@C?>BBB>A@A@<A@<<<<<<C269?B8@@B161595:55258<;44.44.49;2;0626<AD@=BBBAA@;;;BBCCC?BAAABED<;;;@C<BBD?
@N9IO0:00995:06271
TACGAAAAGGTGCAAGCGTTACTCGGAATCACTGGGCGTAAAGCGCACGTAGGCGGATTCGTAGGTCGGTTGTGAAATACCCGGGCTCAACCTGGGAGGGGCAGCCGAAACCGCGTTTCTTGAATACCTGAGAGGGTGGGGGAATACCTAGTGGAGAAGTGAAATTCGTAGAGATTAGGTGGACACCAGAGGCGAAGGCGCCTGCCTGGCAGTGTATTGACGCTGAGGTGCGAAAGTGCGGGGAGCAAACAGG
+
?@?:;;;&46//0/)/7774/66<<8>255;;;==4855<>/5555=443/71//)/83989::39//)/)//:::5;>>@8AA7666>8<699905555&4;44.455)5.55;;?266???@CCE79555555)55955$55<<<8<<@6926==9B@99:.7)///;///C?9//)/7)//;;497-/)//7)/)/<@;@@A@DEABBABBBAC<@@?<<33//)////;;299;>>==/337==5=9;7
@N9IO0:01002:06277
TACAGAGGTGCCAAGCGTTGTTCGGATTTACTGGGCGTAAAGGGTGCGTAGGTGGTTTGGTAAGTCAAATGTGAAATCCTGCAGCTCAACTGCAGAACTGCATTCGAAACTGCCAAGCTAGAGTACTGGAGAGGAGATCGGAATTCTCGGTGTAGCAGTGAAATGCGTAGATATTGGGAGGAACACCGGTGGCGAAGGCGGCTCTCTGGACCGGTATTGACGCTGAGGCGCGAAAGCTAGGGGAGCAA
+
CCCCCBB<>@=6;8<98:9?B?CC@CC>6AA@AA;96;B=5B@8@@@BAB@?@@=BC>B?CC?CAA?@89;:BCE?DC@A@?>??A@?=A:::AAA@@@@@CB?CBCC>BB@@<@=AAACC@AAADDE@BBCCACBBBBD?B?B?AACFACBAABB;;;@@@;ABBBAAAAA@@<@B;AA>A=@@@>B?@@=@A@=A>AC???@BAAA?BC?B?ABB=?@@CCA???9?<=9;;09:99===2?<==?
@N9IO0:01010:06278
TACGAAGGGGGCGAGCGTTGTTCGGAATTACTGGGCGTAAAGGGCGCGTAGGCGGCGACCCAAGTCAGATGTGAAAGTCCTGGGCTTAACCTGGGGACTGCATTTGATACTGGGTTGCTTGAATTCGGGAGAGGATAGCGGAATTCCCAGTGTAGAGGTGAAATTCGTAGATATTGGGAAGAACACCGGTGGCGAAGGCGGCTATCTGGACCGACATTGACGCTGAGGCGCGAAAGCGTGGGGAGCAAACAGG
+
BAC@@;@BBB2BBBBBCC?@@@CC@B@C?B@???:@BBHF>DD>BBCBCBB?@@=@@@@@8@=@@@BBBBCBBBB>BBC>99:8;B?C@DABBBA7@A@@@BDD=B@@@A@BB:B=A@>:?A=@=BAA9AAA@=@A@@?A>A?B?CD=?@@ABBABB?BCBB=B@??@BAA@AA>AB<@<??<@A@>@<;;7;CC>A@@GACCBDECC@CB@BBBCB?BBBBBBBBB?ABB;;;/;@CABBC:ABBBC=BBB?
@N9IO0:01001:06315
TACGGAGGGTGCGAGCGTTGTCCGGAATCACTGGGCGTAAAGGGCGCGTAGGCGGCGCGAGGAGTCGGGGGTGAAAGTCCGGGGCTCAACCCCGGATCGCCTTCGATACTCTCGCGCTGGAGCACAGTAGAGGCGGGTGGAATTCCGGGTGTAGCGGTGGAATGCGTAGAGATCCGGAAGAACACCGGTGGCGAAGGCGGCCCGCTGGGCTGTGGCTGACGCTGAGGCGCGACAGCGTGGGGAGCAAACAGG
+
BBAA=?@?8000////77:CAA@AAF@AAADEEE>AAACC0;;0;=;59908..*.-.-//)33989777'488;(95505<=.<666:==;.:.4444459499998<<=:;9@=?@A6;;AAA@@@=@00*0==/>>8813-328:18;3373<173898783333737988385:294.9998=899.959.949@4=9)55555)5;9994955////////)/77>7?::::9888+0000/(///6
@N9IO0:01005:06319
TACGTAGGGCGCAAGCGTTATCCGGATTTATTGGGCGTAAAGAGCTCGTAGGCGGTTTGTCGCGTCTGCCGTGAAAGTCCGAGGCTCAACCTCGGATCTGCGGTGGGTACGGGCAGACTAGAGTGATGTAGGGGAGACTGGAATTCCTGGTGTAGCGGTGAAATGCGCAGATATCAGGAGGAACACCGATGGCGAAGGCAGGTCTCTGGGCATTTACTGACGCTGAGGAGCGAAAGCATGGGGAGCGAACAGG
+
DCAABDDD>@A@B@B@EB>AAA?B@CCC=CBGMH?@@::9/97:;<>@?9939>39:5:ABBABAA@;95:AADC>BCB>B:;6<@@B:C?B@@=@ABBA@@>@ED;A@@@@8@AABBCCBCBCBBADCB@@@4AABBCB@BAB?B?::8;@@=FGD@@AAD=BBBB;;:AADCCCC=@@<@;A@@<@BBC?CBB@B@CBB?CAAADBB=AAAB<BDB@@@;;;;;;=BBBFCF=B@@BCBC:CCBBB?AAA?
@N9IO0:01010:06343
TACGGGGGGGGCAAGCGTTGTTCGGAATTACTGGGCGTAAAGGGTTCGTAGGTGGCCGGCTAAGTCAGACGTGAAATCCCCGAGCTCAACCCGGGAATGCGTCCGATACTGGCAGGCTCGAATCCGGGAGAGGGATGTGGAATTCCAGGTGTAGCGGTGAAATGCGTAGATATCTGGAGGAACACCGGTGGCGAAGGCGGCATCCTGGACCGGCATTGACGCTGAGGCGCGAAAGCCAGGG
+
<?::<:<:<:"4<.444459@8AB@D@C@BBBDD>CC;;;8;B=C?CC;;;=;;5;>B>B;;7;BC@A@BAA=A?6;:99*5;556<<>AD>CD>B>;;559=9=955::@=@@B=;;9>>;>@=@@=AAAAC8@??8839;@:?<@A?CA@AB::8:::?9<9877334448::73::-4049;49437-94<6<65909@?<:??<@@@C??@@:=?:994444.44455:///57777
@N9IO0:00966:06377
TACGTGGGGTGCAAGCGTTGTTCGGAATTACTGGGCGTAAAGCGCGTGTAGGCGGTTTGTTGTGTCAGGTGTGAAAGCCCTCGGCCTAACCGAGGAAGTGCGCCTGAAACTGGCAGACTTGAGTACGAGAGAGGAGGACGGAATTCCCAGTGTAGAGGTGAAATTCGTAGATATTGGGTGGAACACCGGTGGCGAAAGCGGCTCTCTGGTCCGGACCTGACGCTGAGGCGCGAAAGCGTGGGGAGCAAACAGG
+
BCCCCCCC::;;B?CBBB>AA?ABAC=A>AA??@<@@@CC<A?@@B@AABC@CC?BC=@@>ACCCCFDACCCCCC>CBB=C@@?AACBAC@BCC?C7@@@@@==@?@;3@??8AB@@>C:B888B=>??@A??;?B@A@A=@;?;?C>BBBBBBB@?<@BCC=C@DCCBBBBBB>AA<AA<A79557;8;<9BCBB?BBB@???BBBB?BB?BAA@????AABB@@A=@@?<<<-99>>???2=998>9>AA=
@N9IO0:00968:06391
TACGGAGGGTGCGAGCGTTATTCGGATTTATTGGGCGTAAAGGGCGCGCAGGCGGTTCGTTAGGTCCGAGGTGAAATCTCCCGGCTCAACTGGGAGGGGTCTTCGGATACCGGCGGGCTTGAGGTGAGCAGAGGTGAGCGGAATTCTGGGTGTAGTGGTGAAATGCGTAGATATCCAGAGGAACACCAGTGGCGAAGGCGGCTCACTGGGCTCCACCTGACGCTGAGGCGCGAAAGCGTGGGGAGCGAACCGG
+
AAAA=AAB;A@?A@@?BB?BI@CC>;;;8:D9C@8???B=7B>@BB;;;@@=?@;@?BBC?BF?CC;D@@=?AAB=B=BBB<A>AB>C?C@?>4;5<<.A:@<@>9=@AA6;9=GH?CCACDDABCBCBBBBB?BDBCDC@C@C@BBCE=BBBCCCD@CBBA=BCCC@@@CCCB=:=<<@9B9?@@@CAAA>CAA=A<;;5;@@@AACB>AABGJI@C;;;@AA;;;4;=@>?A:CBBBCCC8@@BBB8;6;?
@N9IO0:00983:06385
TACGGAGGGTGCGAGCGTTGTCCGGAATCACTGGGCGTAAAGGGCGCGTAGGCGGCGCGACAAGTCAACGGTGAAAGCTCGGGGCTCAACCCCGAGTCGGCCGTCGATACTGTTGGGCTGGAGCACTGTAGAGGCAGGTGGAATTCCGGGTGTAGCGGTGGAATGCGTAGAGATCCGGAAGAACACCGGTGGCGAAGGCGGCCTGCTGGGCAGTAGCTGACGCTGAGGCGCGACAGCGTGGGGAGCAAACAGG
+
BCDC?BAA<@@@CCCBBC7<<C:><D9@;>>CDD>AAA>>06605<A@AAB>AC@FDBCBBC<>>BB@BB=CCFE;;;@??>?3??@A<A@@6@@@@@A<?<?CABBCCCEBB@BM?BBB=;55<<BBBBBCC=A@A=AB?B?B@CBIH?AAACCCE?DD9D@CFBBA@AAA@AA@C@C:>C;BBB?B???9@>B?C?AA?A=@A?;;=6:>>8339:333======7==CDC987BBCBBB5AA?>:24478
@N9IO0:00986:06366
TACGGAGGGTGCGAGCGTTGTTCGGAATCACTGGGCGTAAAGCGCGTGTAGGCGCCTCTTAAGTCTGATGTGAAAGCCCGGGGCTCACCCCCGGAAGTGCATCGGAGACTGGGAGGCTAGAGTACCGGAGAGGAGGGTGGAATTCCTGGTGTAGCGGTGAAATGCGTAGATATCAGGAGGAACACCGGTGGCGAAGGCGGCCCTCTGGACGGATACTGACGCTGAGACGCGAAAGCGTGGGGAGCAAACAGG
+
@@CC?@AC<;;;@;;;BB>BCAIGAF@BBBBCCC>A@BAA:ABBAA@BA@D=9:68?A@=@<@BABAAC@?@?9/58=5<<=/4339:999(36?2<=>?B<BB>AA@BBBD>BC>>8;;98833/25555B<@>A4>>;C08056>93;>>=AAB8<;75-58557755228;::6773759@@<@<@@<BBD?B?BB?BD:999=9<;;5888<:;;;===@@B889@@@@<@??:==>2>>>>B:<;;6
@N9IO0:00986:06387
TACGGAGGGTGCAAACGTTGCTCGGAATCATTGGGCGTAAAGCGCACGTAGGCGGTCGGCTATGTCGGATGTGAAAGCTCAGGGCTCAACCCTGAAATTGCATCTAAAACTGTGGAGCTAGAGTCCAGAAGAGGTCGGCGGAATTCCCGGTGTAGCGGTGAAATGCGTAGATATCGGGAGGAACACCAGTGGCGAAGGCGGCCGACTAGTCTGGCACTGACGCTGAGGGACGAAAGCGTGGGGAGCGAACCGG
+
CCCC?CCC=CCBBB>9:9@BBCCCBH?AACCBDD>?@@CC:@9::CBBBBB@BB9BBB9BBAAAC?@>@??>@@@9::;BBBC>BBBD?BB?BBBC>C?BAA??::::-9>=@A=?????@??=@<@::8;CC@CCC@CC@C@B@BD>C@BBBCCCCABBB@<@@BBBBBCCCCCCH>AA7A?BBC@CCCB@BCC?B@??=@?BBABAA;;:?;?@@?@;@<AB@AAD9>>999-;@@AFDD;CBAAA@C@C=
@N9IO0:00986:06392
TACGTAGGGGGCAAGCGTTGTCCGGATTTATTGGGCGTAAAGAGCGTGTAGGCGGCCATGCAGGTCCGTTGTGAAAACTGGAGGCTCAACCTCCAGACGTCGACGGAAACCGCGTGGCTAGAGTCCGGAAGAGGAGAGTGGAATTCCTGGTGTAGCGGTGAAATGCGCAGATATCAGGAAGAACACCGATGGCGAAGGCAGCTCTCTGGGACGGTACTGACGCTGAGACGCGAAAGCGTGGGGAGCGAACAG
+
BBBBA>>>>>0@A;@@BB796>9C9>CC8BB<F@8@@@BD>;6;@BBB@;;:00+0)0/:>@@>AA?BC?BA@A;;+44A28<<ABBD?A?BB?>??BA?;:8@>1<=1867?@=?<?>??AAAA@C?C?BBB?BCBBA=8=5;5:8:;5;>>=<::7;AAD9=>=>?=;:;=;::=8=;?>;::99=<88,28838,557:775>788/7673;=<==<772576666967:<5;;585==.<=89;/359
@N9IO0:00996:06394
TACGAAGGGTGCAAGCGTTACTCGGAATTACTGGGCGTAAAGCGTGCGTAGGTGGTTCGTTAAGTCCGATGTGAAAGCCCTGGGCTCAACCTGGGAATGGCATGGGATACTGGCGGGCTAGAGTGCGGTAGAGGGCAGTGGAATTCCCGGTGTAGCAGTGAAATGCGTAGAGATCGGGAGGAACATCTGTGGCGAAGGCGACTGCCTGGACCAGCACTGACACTGAGGCACGAAAGCGTGGGGAGCAAACAGG
+
A@>@>8>A6;::B@CA@A@CABBB=?1819?>=A>8::DD6;;A;;;@@CA;@@796;?=7<>@@B>BBB>>===4;9908;;4::<<7;7544/58<=:<<ACB=BBBBBC<;<E?CBBBBCBAAA?@?;;<@;@BBBBAE?A>AB=B>BB@???BBBDCC>CBAA???@AA@AAC=BD?A?BDBCA@AB@BBC@D@CCCCCCCBCB?BBACCBAA@@@CCB@@9:04:459:09;;9944&44?=C8??@=
@N9IO0:01006:06376
TACGTAGGTTGCGAGCGTTGTCCGGATTTACTGGGCGTAAAGCGCGCGCAGGCGTCCTGCAAGTCCACGGTGAAAGCTCCCGGCCCAACTGGGAGAGGCCCGTGGAAACTGCAGGACTTGAAGGCGGGAGAGGCAAATGGAATTTCCGGTGTAGCGGTAAAAATGCGTAGATACCGGAAGGAACACCAGTGGCGAAAGCGATTTGCTGGCCCGCCCTTGACGCTCAGGCGCCGAAAGCTAGGGGAGCGACCGG
+
@DDBB996:7;:B@B@;B8<=B9>7@B@7BCCCC=BBB@<3;;;;;ACCBC@C;;;9??CD9<B=:;::8;;;;29:333(32880;-33;80833317;.8371/>1?@0//9*//95::6?6@BB5BABB=BED8:<785993:3848999877222222$222222:8822,238.5,2+27727222/5777,33...3,33572:9(255,5066669>:9535//).9;09566867'59=:5808<
@N9IO0:01009:06387
TACAGAGGTCCCAAGCGTTGTTCGGATTCACTGGGCGTAAAGGGTGCGTAGGTGGTCTGGTAAGTCTGATGTGAAATCTCCGAGCTTAACTCGGAAACGGCATCGGAAACTACCAGGCTAGAGGATTGGAGGGGAGACTGGAATTCTCGGTGTAGCAGTGAAATGCGTAGATATCGAGAGGAACACCGGTGGCGAAGGCGAGTCTCTGGACAATTCCTGACACTGAGGCACGAAAGCTAGGGGAGCAAACAGG
+
BBDBB@@>@BC=C?BC<<8<>9<<8@A8<<<CCC>955::3:<3;>@@@BB@CC@CBBB?BCACCCBBCAABBB=6AAAD@C@A@C?C9BABA7@:3?@5?@BBE@CE>B@@A?BA?BAAACB=??5857AAB:BBBB@@=@?B?BBBB=BBBBBB@AACCC=899AA@@BAB?>>DCBB@B?@?@<A=@A=@AA=@=@@@@@BBAAB?A::6;>A:@@C:::ACBB@BBB@@=/::???FF:CC@@@9@@@<
@N9IO0:01025:05796
TACGTAGGGGGCAAGCGTTGTCCGGATTTATTGGGCGTAAAGCGCGTGTAGGCGGCCAGGTAGGTCAGCTGTGAAAACTCGAGGCTCAACCTCGAGATGTCGGCTGAAACCATCTGGCTAGAGTCCGGAAGAGGAGAATGGAATTCCCGGTGTAGCGGTGAAATGCGCAGATATCGGGAAGAACACCCGTGGCGAAGGCGGTTCTCTGGGACGGTACTGACGCTGAGACGCGAAAGCGTGGGGAGCGAACAGG
+
@@BDCCCCCC5DD@@@BB6;;B8B8CCB=BB?B@<BBBBD7;;@;:;@@>>>::4;3<88:AB@CCBAAAABBBDD5::A???8>?@@<A=AA@AB???@AB?BBBC>6B5>?EBA?A>>??@@@;?<?>A@@=@AB@BCAB@C<AA<A>BBBAAAB?BBBB=BBABBBBBCAAADD=B?AB?ABBB;CBB@CCC@B@CEAGACDCBBB:;;B@CB@@;99@AC;;;BAA@@@@6;;;;CCC8A@;;;@A@@>
@N9IO0:01026:05775
TACGGAGGGGGCTAGCGTTGTTCGGAATTACTGGGCGTAAAGCGCACGTAGGCGGACAGGGAAGTTGGGGGTGAAATCCCGGGGCTTAACCCCGGAACTGCCTCCAAAACTCCCTGTCTGGAGGTCGGGAGAGGCGAGTGGAATTCCGAGTGTAGAGGTGAAATTCGTAGATATTCGGAGGAACACCAGTGGCGAAGGCGGCTCGCTGGCCCGATACTGACGCTGAGGTGCGAAAGCGTGGGGAGCAAACAGG
+
A@AA;?>>>>0@CCBCCC@BB@@?<?<?=@A?@@;;;;BF>BBBBC;;;@B>;:9:CCBC=C<AA5;;;;*;BCC=CBC;@@@.;;=A=@??0>40)/000)/:5;;;&//::09::==B@@@>ABCC>BACD@AABBBC@C@B@B@C@@AB@@@CA?A@??:??DBBCBBA:;:;A?AA<@=@AA?B@@@>A@@<A>;;8;@ACCAA=AB=BBBBBBCCHHFD;;;@BAA@AA:@BA@@@@7@AABC>CCB?
@N9IO0:01033:05765
TACAGGGGGCGCGAGCGTTGCTCGGAATCACTGGGCGTAAAGCGTACGCAGGCGGACCGTTAAGTCGAATGTGAAAGCCCGGGGCTCAACCCCGGAAGTGCATTCGAAACTGGCGGTCTTGAGTACGGGAGAGGTGAGCGGAATTCCTGGTGTAGAGGTGAAATTCGTAGATATCAGGAGGAACACCGGTGGCGAAAGCGGCTCACTGGCCCGATACTGACGCTCATGTACGAAAGCGTGGGGAGCAAACAGG
+
@?@;;;;;*::55::=AA?BCCCF@C@CBCC@A@:@@ABC<A@AADBBA@@?CC?AA>BB@C<>>BDC?>><>>>8>@A8?AA8@?>=0777.9;A=@=><??>AAAC>CDB<7716;<4<8:9=>@@:>>>@<>=>=>?;A9><><>>:>??>>;;9>@@@9A=BB>>><>@@@<<8:;5;9>>>;A;==:=@@A:@@A<:::;=<@188)8<888;;;;;====;;;>@@BE9888@@@@5>>>@@8><<8
@N9IO0:01035:05763
GACGAAGGGGGCTAGCGTTGTTCGGAATTACTGGGCGTAAAGGGCGCGTAGGCGGTTTGTTAAGTCAGGCGTGAAAGCCCTGGGCTCAACCTGGGATGTGCGTTTGATACTGGCAAGCTTGAGTGCAGGAGAGGATGGTGGAATTCCCAGTGTAGAGGTGAAATTCGTAGATATTGGGAAGAACACCGGTGGCGAAGGCGGCCATCTGGACTGCAACTGACGCTGAGGCGCGAAAGCGTGGGGAGCAAACAGG
+
@@A;;5;;;;*9>?;DCC@BB@AA?@?A=A@@?A;@@AAC<BC<CCA@@AA=;;7;C;AA?A=BABBB=AAA@@A6@?@8@AB=BB@@=@@AAA<A;;;?@@@@<AAABBBB?AA=??C?BBB@@@CC@BBBB?BBC@A@>B>B?CE?AAADCBBA@=@>@@:@=ABBBBBBBB?BC=B;?@<@@@:@:;<7;AB?B?CC?B@CBACC?A@ACCC@BBBCBACA999<???CCC=C999@@@5??@AB;:::=
@N9IO0:01038:05803
TACGGAGGGTGCAAGCGTTATCCGGATTCACTGGGTTTAAAGGGTGCGTAGGCGGGCTTGTAAGTCAGTGGTGAAAGCCCGGGGCTTAACTCCGGAATTGCCGTTGATACTGCAAGCCTTGAGTACGGTTGAGGTGGGCGGAATACATCATGTAGTGGTGAAATACTTAGATATGATGTAGAACACCGATTGCGAAGGCAGCTCACTAAAGCGTAACTGACGCTGAGGCACGAAAGCATGGGGATCAAACAGG
+
BBCB@BBB>BBCCAGBCC?BC=6;69>7:;?==;58:(44(44(4:>@BA@=AAA<AC@CAB@ABBBBBB=BBCE;@<>-999-9=8<:BBC9>9B?C?AA>@A7;:AA>?@@A<??;?@ABBBCCD@D?CCB?@@@:@B>B>BBABCCCCCB@@@B>BBBD=BBBB?BABACCCCCCBCBA=ABB69;B6;;@=:?7;<<<<=>>CDD;::@?@<B;98;883339433339929@@A@AA4?@@AA;>>;6
@N9IO0:01043:05800
TACGGAGGGGGCTAGCGTTGTTCGGAATTACTGGGCGTAAAGGGCGCGCAGGCGGCTGCTCAAGTCAGGCGTGAAAGGCCTGGGCTCAACCCGGGAATTGCGCTTGAGACTGGGCTGGCTTGAGTGCGGGAGAGGATGGTGGAATTCCCAGTGTAGAGGTGAAATTCGTAGATATTGGGAAAGAACACCGGTGGCGAAGGCGGCCATCTGGACCGCAACTGACGCTGAGGCGCGAAAAGCGTGGGGAGCAAACAG
+
A@@A<A@CAB5BDBBAAB@CC?BB@B?B@CBABF>@@@DD?DD>AA;;;BA>;;7;;;;DCC?@ABAA=@CCDDD?C@B>BBB:;;;B?BC>CF?F@B?@@@BC?BBBDBBCE?D<;8;B>@@@CBBBC=B:::=@@@;??<A=A5;;.5>;=455?<5;;BD>CACB>==<<<:6;;)33(3:688:5:349.9@;7:7/0*/)//877144.44<395558<4444439944444&4499<@@2<<>@@4<55
@N9IO0:01048:05800
TACGTAGGGTGCGAGCGTTAATCGGAATTACTGGGCGTAAAGCGTGCGCAGGCGGCGCGTTAAGACAGGTGTGAAATCCCCGGGCTTAACCTGGGAATTGCGCTTGTGACTGGCGTGCTCGAGTGCGGCAGAGGGGGGTGGAATTCCACGTGTAGCAGTGAAATGCGTAGAGATGTGGAGGAACACCGATGGCGAAGGCAGCCCCCTGGGCCGACACTGACGCCTCATGCACGAAAGCGTGGGGAGCAAACAGG
+
BBBAA???89:;BBBAAA>@?B@=9=*0)0=>>A8BBABC<BBBABBBBB@???<?BBBC@D@CCAAA?BAAAFD>BBBB9AC9@@794:@ABB>B?C=@@@CC@BB@CBBC?AA999AA>?????A>999@@BBBB)BB>B::7;=@A988A@@@<@BCFF>ABBBBBBADBBABC=@?=A=@@??A@@@=99:?B?BA@>?@@.??A9A=@:::A?>==00+0;;;??<?99929AABBBB:B???C>BBA?
@N9IO0:01058:05765
TACGGGGGGGTGCAAACGTTGCTCGGAATTATTGGGCGTAAAGCGCACGTAGGCGGTCCTGTAAGTCGGGGTGTGAAAGCCCCCAGGCTTAACCTGGGAAGTGCACTCGAAACTGCAGGGGCTTGAGTATGGAAGAGGGGTCTCGGAATTCCCGGTGTAGAGGTGAAATTCGTAGATATCGGGAGGAACACCAGTGGCGAAGGCGGAGACCTGGGCCAATACTGACGCTGAGGTGCGAAAGCGTGGGGAGCAAACAGG
+
@@;;;;;;;"5;?CC?;697;;::C@C?C===5;;/<A@BC::;FEC@A>??>AA<??9@?<@:@:;;;;-:?@:94)45555$55.55.5.5.555)57<<=665<<59:,55995555&44.4444448.4.44499&49:;<7;7;9<@4@<>=;>>9939899*76;;@BBBCBBBBC>BC?B?ABA??;00+000*/8;;6792799AA;B7:5:AAA???BBAAAA>AAABBB==ABBFCC5????@:@@@=
@N9IO0:01015:05852
TACAGAGGTTGCAAGCGTTAATCGGATTTACTGGGCGTAAAGCGTGTGTAGGTGGTTTGACAAGTCGGTTGTGAAATCCCCGGGCTCAACCTGGGAATTGCTTCCGAGACTGTCAGACTAGAGATCGGTAGAGGGCGGTGGAATTTCCGGTGTAGCGGTGAAATGCGTAGATATCGGAAGGAACACCAATGGCGAAGGCAGCCGCCTGGGCCTGATCTGACACTGAGACACGAAAGCGTGGGGATCAAACAGG
+
BCBCB@@<@4:8@>A???;?;??B@DCC=A???=6=?;;;0;>=?@@@BB@=@A49969BB@>CBBB@C@CBBBG>BBCC9BC>A@AC@C@A@A<@?B<AAC@C@B999@>@@B@@@@AA@@@@BBC@CCAAAC=BB?BB@B?BB=B=?=@ABAABB?ABAA=A@???????<=::4:<@=@>ACC?B?AB>AAA=A>BAAB@BA=AA@6>;@;;;;<BDCCBFCDBBBAA@@@;@AACBCC:BBACA=;;;=
@N9IO0:01018:05842
AACGTAGGACGCGAGCGTTATCCGGAGTTACTGGGCGTAAAGGGCGTGCAGGCGGGTGAGCAAGCACGCGTGAAAGTCTTCGGCTCAACCGGGGGAGAGCGGGTGATACTGCCCATCTAGAGGGCGCTAGAGGGACACGGAATTCCGGGTGTAGTGGTGAAATGCGTAGAGATCCGGAGGAACACCAGTGGCGCAGGCGGTGTTCTGGGGCGCACCTGCGCTGAGACGCGAAAGCATGGGGAGCGAACGG
+
;.::<:A@B;::?==??>=@@@7?7>>><@AAAA<;;;BD=BK?CBBBBBF@CCD=CCCCCC?A;<988444@@0;<@@;;;4;@9;2;;@DAD1A?>?;;;0;;59999:>@8>AAA@>000,000004333(3733849-3-/)//(///698938333(33337777//--(-3--(-(/::39566956599355.555444444&4455=:?;55///////44444)5599999&55555.5<<
@N9IO0:01023:05839
TACAGAGGGTGCAAGCGTTAATCGGAATTACTGGGCGTAAAGCGCGCGTAGGTGGTTGGTTAAGTTGGATGTGAAAGCCCCGGGCTCAACCTGGGAACTGCATCCAAAACTGGCCGGCTAGAGTACGGTAGAGGGTGGTGGAATTTCCTGTGTAGCGGTGAAATGCGTAGATATAGGAAGGAACACCAGTGGCGAAGGCGACCACCTGGACTGATACTGACACTGAGGTGCGAAAGCGTGGGGAGCGAACAG
+
CBBA@@>>8@@??<@:99<?=@@C9;8;=BAAAB9;;;;;0;>=@CBBBCC@CC>A=B?B>B>BA>A?CBCBBBC:??;:.@=5BBBB@D?BBB=B??>==:00+0;;0=?:6=99<>=?@????@A?@??CCA;7779B>A>BB:??@A@ABB??>:>999,:A>??CAB@>8686=4=6=6><>;A;<;7==A?B@BBAC?9959A289?997<<7773<<;<;>8>@@@@@8?=>>@@@6A???@<===
@N9IO0:01026:05828
GACGGAGGAGGCTAGCGTTATTCGGAATTACTGGGCGTAAAGCGTGCGCAGGTTGTGAGTTCAGTTGGATGTGAAAGCCCGGGGCTTAACCTCGGATGTGCATCCAATACTGGCTCGCTGGAGGTTGGAAGAGGAGAGTGGAATTCCCAGTGTAGAGGTGAAATTCGTAGATATTGGGAAGAACACCAGTGGCGAAGGCGGCTCTCTGGTCCATACCTGACACTCATGCACGAAAGCGTGGGGAGCAAACAGG
+
BBBCADC@BB@BCAAABC@CD?AA<A>A?AC;;;9;@@EE>BBBCA@CBAA?A8:9A???>B@@@;?>?999CAA;??>7?DD9AA?B?C?BBB?A@A:AAAAB?C?AAAA@;?@=;=<A=9949<@<A>;:@;====?>:?:=:>C:??AAA@>>>=???D9@8;::<<=<>?>DD:A==>:=>A;>>;;5:::3::>>;>>>>A>>;>B>AABB<??A@AA@@@999=?==?8?@@>==?5999@D<AAB?
@N9IO0:01027:05838
TACGGGGGGAGCAAGCGTTGTTCGGATTTACTGGGCGTAAAGGGCGCGTAGGCGGCCTCTGCAAGTCGACTGTGAAATCTCCGGGCTTAACCCGGAACGTCAGCCGATACTGCAGGGCTAGAGTGCAGAAGGGGCAACTGGAATTCTCGGTGTAGCGGTGAAATGCGTAGATATCGAGAGGAACACCTGCGGCGAAGGCGGGTTGCTGGGCTGACACGTGACGCTGGAGGCGCGAAAGCTAGGGGAGCGAACGGG
+
ABBCCBBC)@@@C?BBCC@BC@F@:?CG>CCCKD>ABADF>E?6B=>BDCD?BA7@5?>B??@=@DBCBCBA@9::-98<?299/9?<A8AA4?=?=793;88<7BCABAA@@888+9==@@@AA@<<>399:*8;5;;A=@>B?==;;7;?>>?;:7;BBB7AABBBB?>=>99:====6<69==:=;7;4;55053899)2+25555,57655522266556..(.62757699-244====1?@?8:38;;3
@N9IO0:01047:05826
TACGTAGGGTGCGAGCGTTAATCGGAATTACTGGGCGTAAAGTGTGCGCAGGTGGCCGCGCAAGTCGAGTGTGAAAGCCCCGGGCTTAACTTGGGAATTGCGCTCGAAACTACGTGGCTAGAGTGTGGCAGAGGGAGGTGGAATTCCACGTGTAGCGGTGAAATGCGTAGAGATGTGGAGGAACACCAATGGCGAAGGCAGCCTCCTGGGCCAACACTGACACTCATGCACGAAAGCGTGGGGAGCAAACAGG
+
@@CC@;;;0;AACBBAAA?B?BBB?B>B?BABBB9AA;;;0<?@ABBBBCD?BB=@=??;;;>A@@@ABABBBCB<??DD;CC>BB<>6<>18829;@<ABBBBBC==5BBCBA9959AA??ABBBB?BBCBB@;@@4::=B7<:;@CC@@<=BCBC?=9:949;?<=<=====<==9==9<8A;?5:.55.59:5:69944244.49<2<0616;==>=CBBAA@@@@BBAAB<A;;;;;;.;?ABG?BBB?
@N9IO0:01049:05844
TACGGAGGGTGCGAGCGTTGTCCGGAATCACTGGGCGTAAAGGGCGCGTAGGTGGCTCGTTAAGTGGCTGGTGAAATCCCGGGGCTCAACTCCGGGGCTGCCGGTCAGACTGGCGGGCTCGAGCACGGTAGAGGCGGATGGAATTCCCGGTGTAGCGGTGGAATGCGTAGATATCGGGAAGAATACCGGTGGCGAAGGCGTTCCGCTGGGCCGTTGCTGACACTGAGGCGCGACGAGCGTGGGGAGCAAACAGG
+
AA@@;AAB;AAA@@@CBB?BBD=C?@>@@BBJDD>AABBB>BJ>BBACCBB?BC?ABBAA8>:>>>9BBB@BBC@45;;7:>>4@===9<;>;???166<<7<9<<<<<<984333(33399:ABBB?BBB>>6>A>?@<6:6:4=;1;2;?787<<6AA;?7;998958<<<?@AB<B?BB>@??@F?BB?@@@-0+/::6:8;BBBB=A588578@BB<8<?@?>9=<>:9889=><<;;;07;;>A;A?@7
@N9IO0:01057:05835
TACGTAGACCTCAAGCGTTATCCGGATTTATTGGGCGTAAAGCGCGTGTAGGGGGTCCGACGCGTTTCTCGTTAAAGCCCGGGGCTTAACCCCGGAAGTGCGAGGAATACGGTCGGACTGGAGGAGGTTAGAGGTGCACGGAACGCACGGTGTAGGGGTGAAATCCGTTGATATCGTGCGGAACACCAAAGGCGAAGGCAGTGCACTGGGACCTTCCTGACCCTGAGACGCGAAAGCGTGGGGAGCAAAAAGG
+
C?;;;;;;C@CDC?B<;;?AAAAD@ABB<@@=BA;@AAAA:@AAAA@@?>===>,@B?AA:;;BBB<BDABB@CC>BCD=CCC8BB>@=@AA-937-3333:?A?B>999A>ABC>BBBB<A=7<B?B7A???@DBBBBC?B@BBABBA>BBGCCCC5::AA;AC>BB>AABA@@A???B=A>ABB?EB>C>A@A>?:??@@@@ABBBB<BB<><?>???BB=BBAAACBBBBB>BBBCCCB6@?99999(98
@N9IO0:01062:05838
AACGTAGGACACGAGCGTTATCCGGAGTTACTGGGCGTAAAGGGCGTGCAGGCGGCATGGTAAGTCTGATGTGAAAGCTCCCGGCTCAACCGGGAGAGGACATTGGAGACTGCCAAGCTCGAGGCAGATAGAGGGCTGTAGAATTCCGGGTGTAGTGGTGAAATGCGTAGAGATCCGGAGGAATACCAGAGGCGAAGGCGGCAGCCTGGGTCTGACCTGACGCTGAGACGCGACAGCATGGGGAGCGAACGGG
+
B;CDCCC?C@@@D9:8BB????=@=9:9?AAABB<AAABC=CE>A@@A?@@<@B?ACEC@BC?AAAACCEECBBB;A@BBB:B8BBCC<C:CC>CABC?AABC<@9;;DBBBC@C@CAA@:;;<@AAABAB;;;7;AAAABC>A?A?BC=CC;;;BC?CCDF?BBAA@@@@??@A<A=AB?B?CBB@CCBC?ABF?C?A@;>B:94;BD;@@CDBB@BCBDCAAA@@@??@AAABBCBBBBB6??@AA=A@D;
@N9IO0:01027:05897
TACGGAGGGTGCAAGCGTTGTTCGGAATTATTGGGCGTAAAGGGCGTGTAGGTGGCTCACCAAGTCTGGTGTGAAAGCCCACGGCTCAACCGTGGAACTGCATTGGAAACTGGAGAGCTCGAGTGTTGGAGGGGGTCGCGGAATTCCCGGTGTAGAGGTGAAATTCGTAGATATCGGGAGGAACACCAGTGGCGAAGGCGGCGACCTGGCCAATCACTGACACTGAGACGCGAAAGCGTGGGGAGCAAACAGG
+
CCCC?A@E>A@@B?B@A@=AB?CC@B@B@BB?BB=@>999/985==:;AAA>AA=@@@??=@<??@@A?ABBBBC?BCF<?@@>AACC?C<@@@;?:??AAAA?B?BB6;;@<@@;;<BA@@@;;;5:4:;;;;*;A@AA@C@C@CC>CA;;;CABB@CBBD>C@;;;BAAAAA;;;/8;6<8>>@:>9446994.474929::9<9:2:=A;:9;;9::@@@?BA:;;@@;;;/:?B?AAA8?@BCC=BBB>
@N9IO0:01037:05882
TACAGAGGGTGCGAGCGTTAATCGGAATTACTGGGCGTAAAGCGCACGTAGGTGGCGACGTAAGTCGGGTGTGAAAGCCCCCGGGCTCAACCTGGGAATTGCATTCGAGACTGCATTGCTGGAGTACGGAAGAGGAGGGCGGAATTCCCGGTGTAGCGGTGAAATGCGTAGATATCGGGAGGAACATCAGTGGCGAAGGCGGCCCTCTGGTCCAGTACTGACACTCAAAGTGCGAAAGCGTGGGGAGCAAACAGG
+
<;;@A@AB<BBB@@@9:9=@=AAC@C8;8:??@@9=>9::/998;B;;;;B>;;7;@@@;;;<@A:;;0:B@?==699999'7<0787?8=8;;909=?>?ABB>BAAABABBBBC@BBBB=????@B@C?BAC?CCD<BB@C?B?AB;A<B@BBBAA?ACCJICCBCCCCC;;;BBC=AB=B6:9999@@>.999.52948=>7>CCC?BB?AAABCBA@@?@>@??494;4944)45555<<+<<<<=3:?:8
@N9IO0:01039:05884
TACAGAGGTGCCAAGCGTTGTTCGGATTTACTGGGCGTAAAGGGTGCGTAGGTGGTTTGGTAAGTCAAATGTGAAATCCTGCAGCTCAACTGCAGAACTGCATTCGAAACTGCCAAGCTAGAGTACTGGAGAGGAGATCGGAATTCTCGGTGTAGCAGTGAAATGCGTAGATATCGAGAGGAACACCAGTGGCGAAGGCGGATCTCTGGACAGTTACTGACACTGAGGCACGAAAGCCAGGGGAGCAAACGGG
+
CBD:;9@<@@<172:<884:??CC>AA>5CBCCD=96;B>7B>7;@@A@@>:?>:@D>A?BD@CBBBA:>??A@A9AB=:;:@@@???<?AAABBB?A;<;AA@AAAB=B@??;@<@@BAAACADDDC@CCDC@CCBB:96:<?;@BAA>BA@@AAABBBCD>DCBBBBBBCBBBB@@@@@D?BAC?CA;:59=<8@>@A?BBBBBCC?CCCCC@CCBABBCBDB;;7;@AAAA;AA?BCEE;ABCBC?DDD>
@N9IO0:01059:05883
TACGTAGGGTGCGAGCGTTAATCGGAATTACTGGGCGTAAAGCGTGCGCAGGCGGTCTTGCAAGCTGGGTGTGAAAGCCCCGGGCTCAACCTGGGAGGTGCATTCAGGACTGCGAGGCTGGAGTGCGGCAGAGGGAGGTGGAATTCCACGTGTAGCAGTGAAATGCGTAGAGATGTGGAGGAACACCGATGGCGAAGGCAGCCTCCTGGGCCGACACTGACGCTCATGCACGAAAGCGTGGGGAGCAAACAGG
+
BBBBBCCD=@@@BA@=9:4;?AAA:@+0)0<<>A<AABCD>CBBBCBBABC?BB?BBA@AAA>;;9<83:?:?;?588=A/?@;@:99292773)3A6@BBDD@?@??B@:99@??8@@@499??@@<@?:88>6<<6891;?B?C>::9>??=??@?@ABB>BCDBAAACCA?@?B;??;?:@@@=@AAA?BAA>B>???B?BC?AAC<A>@@@@@AAA@@@B@@@B@@@BBB=BABAAAA9@@@BD?AAA@
@N9IO0:01059:05902
TACAGAGGGTGCGAGCGTTAATCGGAATTACTGGGCGTAAAGCGCGCGTAGGCGGCTTGTAAGTCGGTTGTGAAATCCCCGGGCTTAACCTGGGAACTGCATCCGAGACTGCATAGCTAGAGTATGGGAGAGGGAAGTGGAATTTCAGGTGTAGCGGTGAAATGACGTAGATATCTGAAGGAACATCAGTGGCGAAAGCGACTTCCTGGACCAATACTGAACGCTCATGTGCGAAAAGCGTGGGGAGCCAAACAGG
+
9>;99;;;09?=989978:==??@@B6;5:A:99/9@79:/998:>=BB@@=;;5;?;>AA=AA::298;::??89999*8<8?B@E?B?@>>/91000000/)////;344:77377<;;?88/;;28///8/8399>9=9=>6=<=9555;;>95:/00*00////;::9555588498=8<<<<@94459444)449@AB?C?@@=9:49:955=99299//-----:9////&/555<<<+555.5>)5572
@N9IO0:01036:05913
TACGTAGGTGGCAAGCGTTGTCCGGAATTATTGGGCGTAAAGCGCGCGCAGGCGGTTCCTTAAGTCTGATGTGAAAGCCCCCGGCTCAACCGGGGAGGGTCATTGGAAACTGGGGAACTTGAGTGCAGAAGAGAAGAGCGGAATTCCACGTGTAGCGGTGAAATGCGTAGAGATGTGGAGGAACACCAGTGGCGAAAGGCGGCTCTTTGGTCTGTAACTGACGCTGAGGCGCGAAAGCGTGGGGAGCAAA
+
=>:99;;.5529@79A=?9;99.5.47;69:5>90;;733(3388:@AA@@<@A<@<A;C<@=A@@@CCCBCB<>25;555$57<<:A5;.555&55909<;;.9.49099>>>0@5>A:@@@@@@BBB@BCEF@@@@BB>B==;@6=88?@?=>:9/7777.333=<??;<@AA74.44.4.444.4<<B39555)575:2;@AAA;A<@B?<7:49AAA;;::444.44:@=D;@?::9>>.@A><:3
@N9IO0:01039:05942
TACGTAGGTGGCAAGCGTTGTCCGGATTTACTGGGCGTAAAGCGCGCGCAGGCGGCTGTTCAAGTCCGATGTGAAATCTTCCGGCTTAACTGGAAAACGGCATCGGATACTGGACGGCTGGAAGGTGGGAGAGGGTAGCGGAATTCCCGGTGTAGTGGTGAAATGCGTAGATATCGGGAGGAACACCAGTGGCGAAAGCGGCTACCTGGCCCACTCTTGACGCTGAGGCGCGAAAAGCTAGGGGAGCAAACGG
+
@@@AA?B=994:B=@@CC@BBC@CAEEE=@@DCC;>@;;;/;C?AABBA@@;>A=ABBA@AA=AAA6<;<;;@@E?CCC@C@B>AA<><?@@=ABB8BC??????:?@@@@@>A>><>DC@E?B?BBC=CAA@@<@@AADAD?A=AC>C?CCBA@9939?@@9AA:::CAAAB???A9@@<A>AAB?B?;;8<EGE;???=>=<=:7818>3<<;;;>ABBBAA@@@9??@;;;;-;??=;=;2;;<891394
@N9IO0:01047:05946
GACGGATGGGGCTAGCGTTGTTCGGAATTACTGGGCGTAAAGGGCGCGTAGGCGGCCACTTAAGTTAGACGTGAAAGCCCTAGGCTTAACCTAGGAATTGCGTTTAATACTGGGTGGCTAGAGTTTGGTAGAGGAAAGCGGAATTCCTAGTGTAGAGGTGAAATTCGTAGATATTAGGAAGAACACCAGAGGCGAAGGCGGCTTCTGGACCGACACTGACGCTGAGGCGCGAAAGCGTGGGGAGCAAACAGG
+
ABCC@C@@@@7@BBBBBD@CC@CCAC@CAFAAAB<BABBB;@@;@CBBBA@=::4:;@@@=@?CC@BAB;;;@@B<BBC<A@@@BB?C@B?BBB?A?C:9:ABB5;688879:39=??@?@?@@@;A<@A@AB?BK>BBB?B>A1749BAABCCCBA?BBDD=@<;000//=;?;<>7=9>@29:;5;=00*0@@;@<??:?>;>87/6=9=>==>=AA?<=<=7718>C?=>3;;;=?CB2====<1<=?6
@N9IO0:01053:05931
GACGTAGGTCGGCGAGCGTTACTCGGAATCGACTAAGGCAGTAACGCACGTGTAGGCGGTGCTTAAGTCCGTGTGCTGAAATCTACCTGGCTCAAGCTGGGAGGGTGTGCGATACTGGGCGTCTTGAATCGGGCAGGGGGAACGGGAATTCCTGGTGTACGGTGAAATGCGCAGATATCAGAAGAACACCGGTGGCGAAGGCGCGTTCCTGGGCCTGTATTGACGCTAAGACGCGAAAGCTAGGGGAGCAAACAGG
+
;;C;59@=:567:<@<?A;=6;9@;5;)/////-9560,*()(((((((*,*,26(--056-/)/)/-6055-///////(-----(--066//)/////(///(/B@;8937996=;5;00//066488<92888==='60/..'.(.(.3795339=9:6888=3888?>978>@?=:989==<BBB?B;==7<<?6989BBCCAD?@@@9@=A@AA@;@?A;:;B=?:::999=8==>::::+000>>2==?6
@N9IO0:01061:05959
TACGTAGGGTGCGAGCGTTAATCGGAATTACTGGGCGTAAAGCGTGCGTAGGCGGTTCGTCGTGTCCTGTGTGAAAGCCCCGGGCTTAACCTGGGAATTGCATGGGAAACTGGCGGGCTGGAGTGTGGCAGAGGGGGGTGGAATTCCGCGTGTAGCAGTGAAATGCGTAGAGATGCGGAGGAACACCGATGGCGAAGGCAGCCCCCTGGGCCAACACTGACGCTCAGGCACGAAAGCGTGGGGAGCAAACAGG
+
CCCCCCCD>@AA@???AA=A@DDDAD@C@CCCCG>B@@@?8>BBABACBBC?CC?C@@ABCBBABA=A@A999@@<ABCC:BB8==3:399<<<3=<A<@@@??@:@>9@@A>ACC;B@B?@@A@@B?C@==>@?@@(>?;@496<6<;9;?A:;;:;B>>>98::@@??@@>>>??:>=8<8===:@>=><?AA=A<???@BBB.>=C:B=B;=;;;:<<///8//)/@AABB9=<=CBBB2?>>>D9??@<
@N9IO0:01063:05954
TACAGAGGGGGCAAGCGTTATTCGGAATTATTGGGCGTAAAGGGCGCGTAGGCGGCTTTGCAAGTGACGGGTGAAAGCCCTCGGCTTAACCGAGGAACTGCCTGTCAGACTGTGAGGCTTGAGACCGGGAGAGGTGAGTGGAATTCCCAGTGTAGCGGTGAAATGCGTAGATATTGGGAGGAACACCAGTGGCGAAGGCGGCTCACTGGACCGGAACTGACGCTGAGGCGCGAAAGCGTGGGGAGCAAACAGG
+
A@?;:;;;;;'9B7@A<<4<B?BB<?;=>99399-7=;8=6=<6<B@;;;;59828>=8=AA<?>BA;;;0:9@>699:)4993:>:>8@8::929;<?AA=BA@???@?@@?@?@<>@5;9>?A>BE=BB@@;@::9=;7;.4.55)5==>@BBAA=ABBC=AAABA@ACB;;8;D;;:9;=A?@=@;;;=AAA?C???=?A???AA=@@>A;=3999:9A@@@??;<==999/9>@9999+9<=>>3<=>;
@N9IO0:01027:05970
TACGGGGGGAGCAAGCGTTGTTCGGATTCATTGGGCGTAAAGGGCGCGTAGGCGGCCCGGTTAGTCCGTCATGAAATGTACCGGTTCAACCGGGGCACTGTGTCGGAAACTGCTGGGCTAGAGGTCGAGGGAGGAAAGTGGAATTCCTGGTGTAGCGGTGAAATGCGTAGATATCAGGAGGAACACCCGTGGCGAAGGCGGCTTTCTATCTCGAATCTGACGCTGAGGCGCGAAAAGCTAGGGGAGCAAAACGGG
+
@@CCGDEH*@A@C8BAAA?BCACIACC@CBB6::6;BCCE=CC>BBBBB992:;5;A9@@C@BCBB>AB;:;BBB<;;;EEAC?C?DD>A49::-;@BABBBBBB?AB<@@@@@@B=BBCCCC?A@BBBA:AB6::6;BB=B@B@C@BC?@@@@@BA?A::;6;C@BBCBCAAAAAB8@;>B?AA@B599<8<7=8975905>>4<==>>>B@;6?99;////////)/995555&5::>ADD7@B;;;;-;C@;
@N9IO0:01031:05977
GACGGGGGGGGCAAGTGTTCTTCGGAATGACTGGGCGTAAAGGGCACGTAGGCGGTGAATCGGGTTGAAAGTGAAAGTCGCCAAAAACTGGCGGAATGCTCTCGAAACCAATTCACTTGAGTGAGACAGAGGAGAGTGGAATTTCGTGTGTAGGGGTGAAATCCGGAGATCTACGAAGGAACGCCAAAAGCGAAGGCAGCTCTCTGGGATCCCTACCCGACGCTGGGGGTGCGAAA
+
@@@DEEECED"CC?A@BA@CCACCACADCBBBBB>BECCC>CF?AA>A@>>800+0@@;BBCB>B@CCB=BBBBB=BBBBB4::::)9>@=CC?B?AAA@@><<;8.9)/(/4////5><?@?99:@@=>A=A>::::5<9>?8?BABBAABB@A4AABB8@?29/75559;>885;@5;6:7;9>?@299==4:1867776655590888:/88==3;>8857;>>>*8573333
@N9IO0:01040:05976
TACAGAGGGTGCAAGCGTTAATCGGAATTACTGGGCGTAAAGCGCACGCAGGCGGCTGCATAAGCCGGTCGTGAAATCCCCGGGCTTAACCTGGGAATTGCGATCGGGACTGTGCGGCTAGAGTGTTGGAGAGGGCAGCGGAATTCCAGGTGTAGCGGTGAAATGCGTAGATATCTGGAGGAACATCAGTGGCGAAGGCGGCTGCCTGGCCAAACACTGACGCTCAGGTGCGAAAGCGTGGGGAGCAAACAG
+
BDCBBBBD;@@992:?;;5;8A@>?C2949@ABC=;;;BB<BAAACBA@AB>BC@B>?BB@A?@A>@ADCBBCCE8;;;;.;@9@A?B>A=@@A9A=B:;;FCCCCC?BBBBBBBD@BCCCCBBBB7;7:BAAC=BB;;:;@;>=A;>>?AA>>>?@;@@AA9AAACBBBCBAA<<;637088987>?A@A?C::59>?>?BABA?BB?B=@@9::9=>9987=;;;8>783?A297:::==18888;3;78
@N9IO0:01047:05966
TACGTAGGGGGCAAGCGTTGTCCGGAATTATTGGGCGTAAAGCGCGCGCAGGCGGTCTTTTAAGTTTGGTGTTTAAGCCCGGGGCTCAACCCCGGTTCGCACTGAAAACTGGGAGACTTGAGTGCAGGAGAGGAAAGCGGAATTCCACGTGTAGCGGTGAAATGCGTAGAGATGTGGAGGAACACCAGTGGCGAAGGCGGCTTTCTGGACTGTAACTGACGCTGAGGCGCGAAAGCGTGGGGAGCAAACAGG
+
BBBBBBBDFE1BB@BCCC@CCC@B?C@B@BC@HM?C@A@B<A;;;@@@@AA>;:6;@CCC:C?BAC<B?BBCB=C>BBC?CBB9A>>>?BCC:B?B????ABA@BAB5??>=5:;0005:099999@?ACDA<@@7;//)/175:3:9<<>;==@@=A@@@9:9:=<<==>=>>=<8<?;>;AAA?BAAA@A@@<@=;;5<AA9ABB=@ABDCC@BCCCCCCCB;;6;A@;;;6;CBBCED6@@;:;.;<;>
@N9IO0:01048:06004
TACGTAGGGTGCGAGCGTTAATCGGAATTACTGGGCGTAAAGTGTGCGCAGGTGGCCGCGCATGTCGAGTGTGAAATCCCCGGGCTTAACTTGGGAATTGCGCTCGAAACTACGTGGCTCGAGTGTGGCAGAGGAAGGTGGAATTCCAGGTGTAGCGGTGAAATGCGTAGAGATCTGGAGGAACACCGATGGCGAAGGCAGCCTTCTGGGCCAACACTGACGCTCATGCACGAAAGCGTGGGGAGCAAACAGG
+
DA;;;ABC?;=<CFHAAB?B?BBC@H@C@CGCCC?;;;CC<CCBBBBBBBB@BC?A?AA@?@CBBBCCCBBBCBC=@@@@3@B0;;<@<@B?BB>C@C@C???AA@@A<AAAA??@=@AB?:99B@@=ABBBB?B<@;>>;??B?B>A@=BB<@@CC>A>@?:@@A@@@@BBCCBBC@D>:C:;;:BB<@C=<;@;?:BCBB>A?@??B6B?C?BBABB@0//757///9989<4<>>?AA?3;;;BC>CCC?
@N9IO0:01049:05988
TACGGGGGGGGCAAGCGTTGTTCGGAATTACTGGGCGTAAAGGGAGCGTAGGCGGTGCGGCAAGTCTGGTGTGAAATCTCCGGGCTTAACTCGGAGCGGTCATTGGAAACTGCCGTGCTAGAGTGTGGGAGAGGAGAGTGGAATTCCCGGTGTAGCGGTGAAATGCGTAGATATCGGGAGGAACACCAGTGGCGAAGGCGGCTCTCTGGACCACAACTGACGCTGAGGCTCGAAAGCTAGGGGAGCAAACAGG
+
BBCCCCCCCJ"CB<@@AB?BC@BB@C@C@CBBBC=@@@@@8AC<AACCCCC?BB?AC;;8;C?C:;;B?ACBAAA<@@?@4995:;@B?AAABA@@?B?ABBB>B?BB<BBBB>BA@@@BBB@AABBB>BBBB=@ABBBA;?8=8>@:==B??===<8==AE:@@==>?@@>>>>>A7@@9@:>>A;A???<@>=4:58808<=>>>?<@C188;5;???>>?????<=>=AAA188;;;:;/:>==>7===:
@N9IO0:01054:06001
TACGGAGGGTGCAAGCGTTGTTCGGATTTATTGGGCGTAAAGGGGAGGTAGGTGGTCCCGCATGTCTGGGGTGAAATCCCTGAGCTTAACTTAGGAAGTGCCTCGGAAACGGCGGGACTTGAGTCTTGGAGAGGTTGGCGGAATTCCCGGTGTAGCGGTGAAATGCGTAGAGATCGGGAGGAACACCAGAGGCGAAGGCGGCCAACTGGACAAGTACTGACACTCAACTCCGAAAGCGTGGGGAGCAAACAGG
+
@BBB?BBB<@@;;4;AAA=BB@CC@AAA<AA?AC=B???A9@??6?D?AAB?@@;@BC6;;@BB@A@GDC;AAAC=@AA;@@@@@@<@=@B@AB?B:;;BC?CCEACC=AA?ABC?:::<?89:89;<1799:4:>B=@A=@=@@DE?E@<;;@?;;2:=@@8@@AABBB@A@>>>>8??7><?::4:@@@;@@>4:.95.54949=@99:;=AAA<;::9:99=>24555<<>7<<B@@AA8;:;DD>CCC7
@N9IO0:01063:05991
TACGAAGGGGGCTAGCGTTGCTCGGAATCACTGGGCGTAAAGCGCACGTAGGCGGGTCCTTAAGTCAGGGGTGAAATCCCGGAGCTCAACTCCGGAACTGCCTTTGATACTGAGGATCTCGAGTCCGGGAGAGGTGAGTGGAACTGCGAGTGTAGAGGTGAAATTCGTAGATATTCGCAAGAACACCAGTGGCGAAGGCGGCTCACTGGCCCGGTACTGACGCTGAGGTGCGAAAGCGTGGGGAGCAAACAGG
+
CBCAA?AFLF5BBBB@@A@CCCAA=A@CBBBCCC?CCCCC=BAAABA@@BB?BBD>CD?B?C@CAAABCC9AAAB>BCC=C>AAAEBB@BAA>A?C499AA=AD<AB:99@@9839:A@@AABAA?@A;A899>A@@>?@:>;><><C:;;@??<<;7<?=C6;:<@?=566@@<>>AA8<><>><<@=;948//*/28729B>>>?D=BC4>:>;7///:99=>>>=??;;;;,//:699:/:===?9;;;<
@N9IO0:01035:06039
TACGGAAGGTCCGGGCGTTATCCGGATTTATTGGGTTTAAAGGGAGCGTAGGCCGGAGATTAAGCGTGTTGTGAAATGTAGATGCTCAACATCTGCACTGCAGCGCGAACTGGTTTCCTTGAGTACGCACAAAGTGGGCGGAATTCGTGGTGTAGCGGTGAAATGCTTAGATATCACGAAGAACTCCGATTGCGAAGGCAGCTCACTGGAGCGCAACTGACGCTGAAGCTCGAAAGTGCGGGTATCGAACAGG
+
BBBB=B6;6;B?CB>BBB?BBB?B@AAA<AB=BB4::7;D<FD=@AACDCA?B?B>BCCC=@<@@@@AB@BA@CD>AABBBA899BBB?BBBB998BBBBBBB899CC@CAA>AF>C?B?A???@@@@A;;;6;BAB<A@<?=A=BBCE@@@A@<9:4:BAA=AAAA>A@@@@A@?@==;?@9=@@=AAA>??@@;@<????@=??;:5;@@@@C@CAAA@@@BBB<@@A@:;:.;A@@AM?FGDCCC@;;;@
@N9IO0:01036:06056
TACGGAGGGGGCTAGCGTTGTTCGGAATTACTGGGCGTAAAGGGCGCGCAGGCGGCTGCTCAAGTCAGGCGTGAAAGGCCTGGGCTCAACCCGGGAATTGCGCTTGAGACTGGGCTGGCTTGAGTGCGGGAGAGGATGGTGGAATTCCCAGTGTAGAGGTGAAATTCGTAGATATTGGGAAGAACACCGGTGGCGAAGGCGGCCATCTGGACCGCAACTGACGCTGAGGCGCGAAAGCGTGGGGAG
+
BCBC>BCCCC5CC@@@BBBCC@CCAC?B?BBECF=AAAEF=CC=AAABBAB>;;5;;;<BAB=B@A@A=BBBCBC=C?B?BCB=;;;C=BB=BI?G@C>;;9BB9B>CBBACD>B::::D?@@?C@???9=9::<??C?BB?E?@?@B;A@C@AA@@@;@@BB<B?AA?@@BBBA<=@,0+0<:::=;A<BB?BCC=A=;;49499?:9244.44;6<666=<99544.4?994>,99>??@@499
@N9IO0:01037:06020
TACGTAGGGTGCGGGCGTTAATCGGAATTACTGGGCGTAAAGCGTGCGCAGGCGGCTCCTTAAGTCAGATGTGAAATCCCCGGGCTTAACCTGGGAACTGCGTTTGAAACTGAGGGGCTTGAGTGTGGAAGAGGGGGGTGGAAGTTCCAGGTGTAGCAGTGAAATGCGTAGAGATCTGGAGGAACACCGATGGCGAAGGCAGCCCCCTGGGCTAACACTGACGCTCATGCACGAAAGCGTGGGGAGCAAACAGG
+
BBCCBAAB=@@@CD;B9;6;?BBB>B7;6;@CBC?BBBDF?BCBBA9;9BB=@@6;;@;B@C@DCCCCCCCCB<<48@88+8:3;=6;-3-333(35:;@???C=BBE>BB<9999+334:;;A<@B8?8BBBBBBB)AC?E6786?673/67<::72229:;37;779>=>=<888C?CC@D>@@C@DBBA@CCC@C@BBBHDED5BBB<A@@=@AA@AA:78384:AAABBBB=A>=>===*7378;18<?;
@N9IO0:01038:06037
GACGGAGGGTGCAAACGTTGTTCGGAATCACTGGGCGTAAAGGGCGCGTAGGCGGACTCGTAAGTCGGGAGTGAAAACTCGGGGCTCAACCCCGAGCCTGCTTCTGAAACTGCGAGTCTTGAGGACCGGAGAGGAAAGTGGAATTCCTAGTGTAGCGGTGGAATGCGTAGATATTAGGAAGAACACCAGTGGCGAAGGCGACTTTCTGGACGGTTCCTGACGCTGAGGCGCGAAAAGCTAGGGGAGCAAACAGG
+
CCCC@CBC>BBACC=AAA@CC@DJ@C9;;BBDDC>CBBBB>BC>@@@AABD@??=?BBABBA<@C@@@:@@BA@CC7;;CCCC<CCCC49::6;?@??AAAB>BBBBF>BAABCBBBBA>ACC?BB@B?AAAA=AB<BBC@C?C@C@BBABBBBB@@=AB?B@BCCBBDCCAA@@BC@C?BB?AAA=AA@@=@@@=@=ABBBBD>BBB?BBB@C@C?AAABAAAAAA>ABB;999*;=995D>9;?B>A8=BB:
@N9IO0:01063:06015
TACAGAGGGTGCGAGCGTTGTCCGGAATCACTGGGCGTAAAGGGCGCGTAGGTGGCTTGTTAAGCGTGTGGTGAAAGCCCGGGGCTCAACCCCGGGTCTGCCATGCGAACTGGCAAGCTGGAGCATAGTAGAGGCGGGTGGAATTCCGGGTGTAGCGGTGGAATGCGTAGATATCCGGAAGAACACCGGTGGCGAAGGCGGCCCGCTGGGCTATTGCTGACACTGAGGCGCGACGAGCGTGGGGAGCAAAC
+
ABBBBBCC?BBAACC@:;6;;;@E?B@CBADDBB>BAA?C<@@<?@@AB@A=AA?@@=@@?B?BA@@A@@=@?@?0;;<0;:;-:?@@?CCC;BA<B;:99=98:@>>9@>=:>A799AA>AA@@@A@@@BBA?BBB<@C5;5;5;@CC?BCCCC;;9;E?B>B;;;BCBC<<9;:@8@<>>4<<<587::)//:)/)/9277.7:99=5=99>;@AA@@@@@;;:949@@;999000/////&/777:16
@N9IO0:01018:06088
TACGTAGGGTGCAAGCGTTAATCGGAATACTGGGCGTAAAGCGTGCGCAGGCGGTTATGCAAGACAGATGTGAAATCCCCGGGCTCAACCTGGGAACTGCATTTGTGACTGCATAGCTAGAGTACGGTAGAGGGGGATGGAATTCCGCGTGTAGCAGTGAAATGCGTAGATATGCGGAGGAACACCGATGGCGAAGGCAATCCCCTGGACCTGTACTGACGCTCATGCACGAAAGCGTGGGGAGCAAACAGG
+
BCCCCBBB<9;9C@CAAB@C@CBB?@69;ABBB=;;9CCICCCBBBCCBB?BB?C?@@@A@<@@AA?@@???CE>BADD:BB<??<>/7/39;3<8====AAA<AAAAA@?@BBAABA>???@@?@>ABBBDDDD2BBC@B>A>A?AAA@???@@@BBCBD>DCCBBBB@@@CCCB@CD?B@AAB>?@@@=@@C>C9:9<?BDD9BB>@@=@?@@AB:::::99>?999;555)55;5555'599<=6=<<7
@N9IO0:01030:06100
GACAGAGGGTGCAAGCGTTGTTCGGAATCATTGGGCGTAAAGCGCACGTAGGCCGTCCTGTAAGTCAGATGTGAAAGCCCTGGGCTTAACCCAGGAAGTGCATCTGATACTGCAGGACTTGAGTCCCGGAGAGGGTGGTGGAATTCCTGGTGTAGAGGTGAAATTCGTAGATATCAGGAGGAACACCGGTGGCGAAGGCGACCACCTGGACGGAGACTGACGCTGAGGTGCGAAAGCGTGGGGAGCAAACAGG
+
CCCBBBBE>BBAB=?>?=9@@?AA?B?BCBB?BC8BBBBB:?9:9A@??@@=@799A?BBBC=@?CCBBCCCCCC<BBC>CCC>BC>B?BC?BC@C@BAAAB???AACCA?@@??;??B?AAA@@@;@?CA@@@<@B?BC@C@C@B@BB@CCHCCCC?BCBC=B=AABA@AA?@@AC?AA?A@CEC@C@CB@BCB=@?ADCD@CC>@@<@;;5;AAAABBB;<;BBB=@AACBC<A@BACBC9B@@@B<A;;7
@N9IO0:01031:06107
TACAGAGGGTGCGAGCGTTGTCCGGAATCACTGGGCGTAAAGGGCGCGTAGGCGGCTTGGTAAGTAGGGGGTGAAATCTTGCGGCTCAACTGCAAGGCTGCCTCCTAAACTGTCAGGCTTGAGCACAGTAGAGGCAGGTGGAATTCCCGGTGTAGCGGTGGAATGCGTAGAGATCGGGAAGAACATCGGTGGCGAAGGCGGCCTGCTGGGCTGTTGCTGACGCTGAGGCGCGACAGCGTGGGGAGCAAACAGG
+
CCBBBBCF?BCB@>>=@@=:;;>A>A?BBCDABB>AA@BC<@A<@@?ABAA>BB?AA<?;@B=@@BBCDC3BCCC?@A@?AAA?BBBB?DA@AC@C@B:;;?BB@BED=C:;;B;;5;C=;;;;CBCCCA@DD@CBC@CC@B?B?BD>B=A@:99:939@3:3:@BB@@@@@BABBA<A>;;5;A@A@?AC=AAC=?<?A?CABBBBCC>AA@=9=?>978A>>977/3<;733;;8;8788.333>=3<8<7
@N9IO0:01035:06107
TACAGAGGGTGCGAGCGTTAATCGGAATTACTGGGCGTAAAGCGCACGTAGGTGGCGACGTATGTCGGGTGTGAAAGCCCCGGGCTCAACCTGGGAATTGCATTCGAAACTGCGTTGCTGGAGTACGGAAGAGGAAGGCGGAATTCCCGGTGTAGCGGTGAAATGCGTAGATATCGGGAGGAACATCAGTGGCGAAGGCGGCCTTCTGGTCCAGTACTGACACTCAAGTGCGAAAGCGTGGGGAGCAAACAGG
+
DBBBBBLL?CCBA@@9;:>@=@@C@C=@>@BAAC>BAAAA9@:;:C@@@AC?AA?A@@@A@@:;;BBB<BEBBBB=BADD9BB>BAACIF@CCC>C@BACBBB?B:99/;9;:@B?AA@A=A@@A?@=@=@@A=A>A?BA?C>A>AD>B@CBBBBCC@CCCC?CCBA@A????@@@B=@?>@@AA@@@@@?=AAC=A???=??B?BCC>BA@BBBBBBABBBABAB<???:99A:>>>7733&39;77.7;;8
@N9IO0:01042:06062
TACAGAGGTCCCAAGCGTTGTTCGGATTCACTGGGCGTAAAGGGTGCGTAGGCGGTCGGGTAAGTCTGACGTGAAATCTTCAAGCTCAACTTGGAAACGGCGTCGGATACTATTCGGCTAGAGGAATGGAGGGGAGACTGGAATACTTGGTGTAGCAGTGAAATGCGTAGATATCAAGTGGAACACCAGTGGCGAAGGCGAGTCTCTGGACATTTCCTGACGCTGAGGCACGAAAGCCAGGGGAGCAAACGGG
+
AAB;;:@=@AB0;5:AAA>BC@DE>??=?BBBDD>?@@CE>AA<ABB@A@D@?@?@CDD=CB?AA@ABCBBAA@L>BBB@@@;@@BAA=AB@DAEF>@@?@BAAD@BBB@@@B?BB@BBACCB<@;::6;ABB7;;<;AA<?;@@AA>A>AABBB;;;BDDE>AA@CC@@@@@@<;5;;;4;29@@;@999.955.58>?<<ABBBDFA@A?AA<A?BCB??@B??@>AA;99=6==89999-88<@A=CC@9
@N9IO0:01061:06080
TACGTAGGTGGCAAGCGTTATCCGGAATTATTGGGCGTAAAGCGCGCGCAGGCGGTCTCTTAAGTCTGATGTGAAAGCCCACGGCTCAACCGTGGAGGGTCATTGGAAACTGGGAGACTTGAGTGCAGGAGAGAAAAAGTGGAATTCCACGTGTAGCGGTGAAATGCGTAGAGATGTGGAGGAACACCAGTGGCGAAGGCGGCTTTTTGGCCTGTAACTGACGCTGAGGCGCGAAAGCGTGGGGAGCAAACA
+
BDAA@@@;9969D<AABC@BBB>@>?@C?CB@CC>ABBBD:?9:;@AAAAB@AA?BBA@A4839?>>@BA@@@@C<BAA<@?><?ABAADAB?@=?AA9??@C?B@BB9@999/9=9:;=;;:BA@BB>AAA;;;;;*;>B=@>A=A=CGCCB@C=9;.;;::,9A???@BA@A???@>>@5;4;??<@BAA<?@A<@<@C@CEIIK5G?A=@BBB?AAACCCCCAAA=ABB;;;/;@@ACED<BCBBD<@;
@N9IO0:01020:06126
TACGGAAGGGGCAAGCGTTGTTCGGAATCATTGGGCGTAAAGGGCGCGTAGGTGGTGGCGTATGTCCGCTGTGAAAGGCCTCAGCTTACCTGGGGCACGGCGGTGGAAACTGCGCCGCTCGAGGCTGGGAGGGGCTGGTGGAATTCCCTGTGTAGCGGTGAAATGCGTAGAGATGGGGGAGAACACTCGTGGCGAAGGCGGCCAGCTGGACCAGTCCTGACACTGAGGCGCGACAGCGTGGGGAGCAAACAGG
+
CCED@E8:::6;C5@AA@?BC@CJ@B<@A;;8;F>EICGK?CC>BBCBBBD?CB?@@?B;;;AAAA>BAC@@@BA6:7:?ABCCBC@CC=::::5;ABB?BC?AA=A@9@@@;;:<@@ACCAA=A@@@;@CCC7=;C?BB?C7<4<B9BAAABBCB@=@A@@9;59:;;@FEDCDCCC1@@@?;;;BA@9=3944.58<<7<7;::;A8@?7?><>5543<<@9:4=8=9>==9>>:99BDD;BBBBB=AAA?
@N9IO0:01034:06157
TACGGGGGGGGCAAGCGTTGTTCGGAATTACTGGGCGTAAAGGGCCAGTAGGCGGCCAACTAAGTCGGATGTGAAATCCCCAGGCTCAACTTGGGAACTGCATCCGATACTGGATGGCTTGAATTCGGGAGAGGGATGCAGAATTCCAGGTGTAGCGGTGAAATGCGTAGATATCTGGAGGAATACCGGTGGCGAAGGCGGCATCCTGGACCGAGATTGACGCTGAACGGCGAAAGCTAGGGGAGCAAACGGG
+
>?;;;;;;;;";A.555;8B>@DC?C@C?CCCCF>;;;BF7;;7;>AAAAB<;;7;>B>BCB=@@@D=A;;;BCD>AA@@700,0:==,00<==5@-00=>==@=@AABBBE@BCB@CB>AA6;7;CC=BBBDF?CCCAAAA>A>A=@@<@AACCA@<@::9.;A@@@ABBA@@@@><9:3::>@@=A<@@:@:;4::AA<BBCD@CB@BB?BCCBB@BBBBB@?@=A@:@999,9959999+9;<@B:?=@9
@N9IO0:01037:06142
TACAGAGGGTGCAAGCGTTAATCGGATTTACTGGGCGTAAAGCGTGTGTAGGTGGCTCGCTAAGTCGGTTGTGAAATCCCTGGGCTCAACCTGGGAATTGCAGTCGATACTGATGAGCTCGAGTTCGGTAGAGGGTGACGGAATTCCCGGTGTAGCGGTGAAATGCGTAGATATCGGGAGGAACATCGATGGCGAAGGCAATCACCTGGGCCTGAACTGACACTGTGACACGAAAGCGTGGGTAGCAAACAGG
+
BDBAA@CD=@@??9=8988?;=@B=;;;4;BABC=;;;@@;A@@@DABBBB@AA?ACCCGCC@CCCCAC@CBCCF>CCD>CCC=CBBB?A=AAB=B@EADCBBB???BBBBBBBBA@@B>:55369:5@AA999,9>?AA>A6@7==6=8@A@BCBB?BA==5==:;;C=<:688:<4@A<@=BB;99@A?:A;:69=AC@CDHL@BBB<A<BBB?BBBBBBB@@@@@@@@@AA699=:77(4;;?A?8BBB8
@N9IO0:01043:06112
TACGTAGGGTGCGAGCGTTAATCGGAATTACTGGGCGTAAAGTGTGCGCAGGTGGCCGCGCATGTCGAGTGTGAAATCCCCGGGCTTAACTTGGGAATTGCGCTCGAAACTACGTGGCTCGAGTGTGGCAGAGGAAGGTGGAATTCCACGTGTAGCGGTGAAATGCGTAGAGATGTGGAGGAACACCGATGGCGAAGGCAGCCTTCTGGGCCAACACTGACGCTCATGCACGAAAGCGTGGGGAGCAAACAGG
+
BCBBB@@@=:;:BCCBCC@DACCCAC@C@CCCCC?AAABC<BA@@CCCCCE@CC@B?AA@;;<CBBBBC;;;AAA9@@?@3@?0:;;@:?@;@@;@:@=A@?@BBBCC>CBAAA::5:A<?988=?@8AAABA?A393::39,8<A7BAAA@@:::A?BBBB>BC@A?<<>?<;8<A.378>6<><5:;;;6;BB?B?AAAA>A>@@CA;@;A>ACA@@@;:98444>>>949:0;A>??@@4@?ADE;ABB=
@N9IO0:01043:06146
TACGGAGGGTGCAAGCGTTGTTCGGATTCACTGGGCGTAAAGCGTATGTAGGTGGTTGGTTAAGTCCAATGTTAAATGTCAAGGCTCAACCTTGAAACTGCACTGGATACTGGCTGACTAGAGGGCAATAGAGGAGGGTGGAATTCCCAGTGTAGCGGTGAAATGCGTAGATATTGGGAGGAACATCAGTAGCGAAAGCGACCCTCTGGGTTGTTCCTGACACTGAGGTACGAAAGCGTGGGGAGCAAACGGG
+
@@AD<@@B;@@@C@CCBB<AA?BC@@A>???CAC>9;;@A3>;;;C;:<BA?BB@B@EACAC?AAD8:9;BB;BB<<65:A;@7;;AB=A7@<A@>6;66;CBCC@DCCCCC?BABABA@@9994:@=A@@@B?@?@;??>B7:::C<ABBBBBBBB?BAAA9@@:99@@>B=>399,993:3;B@@@BAAAA<<<0;;;;;;0;BBCC=B<;;GG@CC;;;C;;;B?@=::;@9@?@;;;;.<;<@A;AB@9
@N9IO0:01056:06150
TACGTAGGGTGCAAGCGTTAATCGGAATTACTGGGCGTAAAGCGTACGCAGGCGGCTTTGCAAGACAGGTGTGAAATCCCCGGGCCTAACCTGGGAACTGCATTTGTGACTGCATGGCTAGAGTTTGTCAGAGGGGGGTGGAATTCCACGGTGTAGCAGTGAAATGCGTAGAGATGTGGAAGAACACCGATGGCGAAGGCAGCCCCCTGGGATCTGACTGACGCTCATGTACGAAAGCGTGGGGAGCAAACAGG
+
@@9:5@@>8:69C>AABC8;8;CC=A=@=@@AAB<AACFG?GCCBB?;;;;5;;4;;;.:<A=ABA@@?BA@???9?>??2>>6=8==<@=CBB=B@AB@AAAA<ABBBBBBA@@@<=<==<=>>,9::33773333#37394?><<A7949>;;8;8888;=,3744;;<==<<;;;/7/7788::8<:4505447=7:;<<>>@+>AA7>969B999?;AAB?@?@;;;999>,59=5995*55555)5557
@N9IO0:01062:06157
TACGGAGGGTGCAAGAGTTAATCGGAATTACTGGGCGTAAAGCGCACGCAGGCGGTCTGTCAAGTCGGATGTGAAATCCCCGGGCTCAACCTGGGAACTGCATTCGAAACTGGCAGGCTAGAGTCTTGTAGAGGGGGGTAGAATTCCAGGTGTAGCGGTGAAATGCGTAGAGATCTGGAGGAATACCGGTGGCGAAGGCGGCCCCCTGGACAAAGACTGACGCTCAGGTGCGAAAGCGTGGGGAGCAAACAGG
+
BBDC?BAB<A@@@=@@@A=B=BA@;?3:18=?>@<BABCD8;:@@BBBBCA?896:@B?ABD>@@BB?A@AABA@60000+00*//;;2949BB9A59544;@<ADED>DDD@BAA?ABAA@@:::338?=99999:%9@?<=A:C?BB@???CCEB@B;;;.:==<<@@=:?>@@?;981817339;<;A>A9949:=9.4494'4;755593;;;=B>CBB=966:===CC@7BCCFDDD7;;ABC=CCC>
@N9IO0:01029:06183
TACGTAGGGTGCGAGCGTTAATCGGAATTACTGGGCGTAAAGGGCGCGTAGGCGGCGCGGGAAGTCGGGGGTGAAAGTCCGGGGCTCAACCCCGGATCGGCCTTCGAGACTCCCGCGCTGGAGCACAGTAGAGGCGGGTGGAATTCCGGGTGTAGCGGTGGAATGCGTAGAGATCCGGAAGAACACCGGTGGCGAAGGCGGCCCGCTGGGCTGTGGCTGACGCTGAGGCGCGACAGCGTGGGGAGCAAACAGG
+
ABCCCCCC>AAAB?@?AB;A?ACC?C@B@CBAAA:@B??@8?B;@A@CA><;00*0@000,::>>:999:);@@@0;:@=AAB8A@AC5;;;.;<@B@@?@?B?BBBBBCBBB>BCCCCC?@@@BBBBBBAAA?CCE>CA<?5:6:?BB<BBC:::A?BA<?;???AAAAA@AAB?B?B>BB?@??=@<??>?AA5:4:@<@?:@ABBG>CCBBA>@A:::BBBAAA?BBBBBAA@@?==>>2<>676-8;<8
@N9IO0:01039:06160
AACCAGCACCTCAAGTGGTCAGGATGATTATTGGGCCTAAAGCATCCGTAGCTCGTTTTGTAAGTTTTCGGTTAAATCCATGCGCTTAACGTATGGGCTGCCGGGAATACTGCATAACTAGGAAGTGGGAGAGGTAGACGGTACTCGGTAGGAAGGGGTAAAATCCTTTGATCTATTGATGACCACCTGTGGCGAAGGCGGTCTACCAGAACACGTTCGACGGTGAGGGATGAAAGCTGGGGAGCAAACCGG
+
:.;:?A?BB:BCC7;;<7;;=>:>BBCC:D>296)96933(3@?A@9CBAAABBB==?1B@@8;@==1??4@7@;5<A7<@>@9?@5:8BCBD>B?8?DDG<C>7C:DGCE=B?B>7;;;;9B8<A@=4@@;A8<<BD==:=<<=54-399-3-3;;.9:==.::-33(3<556;;8;99555.55.5<49.;:D194;D9B965;4954.49;;=056::86::444(39888(344444&4;433/3496
@N9IO0:01047:06196
GACGTAGGGAGCGAGCGTTGTCCGGAATTACTGGGCGTAAAGGGCGTGTAGGCGGGGCGGCGCATCCTGGAGTAAATCCAACGGCTCAACCGTTGGCTCTTCTGGGAGATGGCCGCTCTTGAGGACAGGAGAGGAAAGTGGAATTCCCGGTGTAGCGGTGAAATGCGTAGATATCGGGAGGAACACCAGTGGCGAAGGCGACTTTCTGGCCTGTTCCTGACGCTGAGGCGCGAAAGCCAGGGGAGCGAACGG
+
A@BBBBD>7AABBBGCCC:C@C:C<C<F:CBCC@6@B@A;4??6D>=CA@@5AB<<0>B:B>;6:<8A?8;?::<4AB:C;CB9AAAA0505>7<8A;::7=555/5:;>@;@;@DB=B:CB>9??;@8:A:A7B<5<=D19258<<5<9===;<::6:===8===<;;:=844:;<5<<:>:BAB8966;8<A=0;05=@5;5)5>>4@:BB=:C:CDCB@A;<><9=<<595)5<45555'559555;:<
@N9IO0:01053:06194
TACAGAGGGTGCGAGCGTTATCCGGATTTACTGGGTGTAAAGGGTGCGTAGGCGGTTTGGTAAGTCAGAAGTGAAATTTTGGGGCTCAACCCCAGAGCTGCTTCTGAAACTGCTGAACTAGAGTGTGGGAGAGGAAAGTGGAATTCCGAGTGTAGCGGTGAAATGCGTAGAGATTCGGAGGAACACCAGTAGCGAAGGCGCTTTCTGGACCATAACTGACGCTGAGGCACGAAAGCGTGGGGAGCAA
+
C>=B<BB@6AA@A@@>480:?@7<:>>>8BCBA<5<BAB?8==7@>?AAA?5:@.44(45:B9CA<?;;.4=@=<)955&5<<0A<AC<C@@2CC=<B@?@C394455)5@;@C=B:>CACCC>CCC>7=BBB8A>6AAA9B8B;C7?<CCCCCCAA8AGC?7AAABBC?@?77.386B>9C:CA@8<<<=@@D@<G<6:6>A4=@?7;B156<265=H=B=@=65.5::544)4:9?;?>+44555
@N9IO0:01056:06174
TACGTAGGTGGCAAGCGATACTCGGAATCACTAGGCGTAAAGCGCAGGTAGGCGGTTGGATAAGTCCGTTGTGAAAGCTCCCGGCTTAACTGGGAGAGGTCAACGGAAACTATTCGGCTAGAGTGTGGTAGAGGTAGCTGGAATTCCCGGTGTAGCGGTGAAATGCGTAGATATCGGGAGGAATACCTATGGCGAAAGCAGGCTACTGGACCATCACTGACGCTGATCTGCGAAAGCTAGGGGAGCAAACAGG
+
BBBBCBC?CF@CC;;;BCCCCBBC=B?@BA?A;;5;B;;945::>BB?CAA=AC>A>A@@???BBB@BB=::=;=50//6;2808;,0,/:::58=AB?@@@700*/=18;:?@CC?BBCCB@>:6708<<;=9===<?A8<8<;??9@=BD?>>::4;::90:===???A@>;;::/;;5;?;<=AGCCC?CA@@:@@@@<ABCCCCDBB9;;;;CBBBABCBFCBBBAA;::.;BBDBEF:@B@CB?BBB@
@N9IO0:01056:06198
TACGGAGGGTGCAAACGTTGCTCGGAATCATTGGGCGTAAAGCGCGCGTAGGCGGCTGAACAAGTTGGATGTGAAAGCCCTGGGCTCAACCTAGGATGTGCATTCAAAACTGTTCGGCTTGAATCTCGGAGGGGGTCAGAGAATTCCCGGTGTAGAGGTGAAATTCGTAGATATCGGGAGGAACACCAGTGGCGAAGGCGCTGACCTGGACGATGATTGACGCTGAGGCGCGAAAGCGTGGGGAGCAAACAGG
+
CCCC>@?@<@A@CD=@A@>BBAAC@C?AABB7@B8:::AA;A:9;CBBB?@;??;?@@@?BA>AC?A=A@BBBBD9;9C>CB@8CCCC;D:CBCAB@BAEEAA@;;:;.;;::;B?;BA9@@=AAABB?BCCCC3EBBAA??=??CC;@<@?@;;;?9>@@>6?;969CBB@BBABB:?C<A=ABB<@@BB?B@@=A@DDCAA@D@DC@BB:::B@@=AA@@@@@@@>ABBCCE<A@@=;;;0==??A<>???
@N9IO0:01058:06162
TACGAAGGGGGCAAGCGTTGTTCGGAATTACTGGGCGTAAAGGGCGCGTAGGCGGCTTATCAAGTCAGGCGTGAAATTCCCGGGCTTAACCTGGGAATGGCGTCCGAAACTATGGAGCTGGAGTGTGGCAGAGGGAGGTGGAATTCCACGTGTAGCGGTGAAATGCGTAGAGATGTGGAGGAACACCGATGGCGAAGGCAGCCTCCTGGGCCAACACTGACGCTCATGCACGAAAGCGTGGGGAGCAAACAGG
+
BBDCB>BDCC5CB?BA@>:@B?CEEFAGICCCGE?ABBDC>CC=CB@@@@A=BB>BEABBCD>@@BBB9ABAABC>C?AA<BB<BB@D>B>>??9>=?A=AABB@BBC>>>>BB?BBBBB>BB;;;C?CCBA@@900*0<:<)/,0<@A?@?@@?::6:AAA<AABBBBAAABEAA@?<<5<=AA@@BCBB@BAA?B>BA;;6:?:?@@:?9B<@AA@@>B;;;==<<<=A@@@<ABBA@@@8@@@BC=B@@;
@N9IO0:01061:06173
TACGGAGGATCCAAGCGTTATCCGGAATCATTGGGTTTAAAGGGTCCGTAGGCGGTTTGATAAGTCAGTGGTGAAAGCCCATCGCTCAACGATGGAACTGCCATTGATACTGTCAGACTTGAATTACTGGGAAGTAACTAGAATATGTAGTGTAGCGGTGAAATGCTTAGATATTACATGGAATACCAATTGCGAAGGCAGGTTACTATCAGTATATTGACGCTGAGGGACGAAAGCGTGGGGAGCGAACAGG
+
BBBC@??<?AA4>5A:;9?@AAAC@B?BBCB?BC=AA;@A;C@;AD8::?@?@@=@C6::AB=AB@@@@@@BCBD<ABB<B;66AACB=@:9<B=A=;;;;7;@7@BCCCAA?;:5<<A=AA?C>ABCCD@D>@?B?AAAAA?BBB@A??999?=00+0;=;3<987=AAAA@@3:9::929;@==5<9>178>>/7,333396=883877==@@<<6;<B;;:BCDC>CB;;;7;@ABCKI=BBBDD?<;<5
@N9IO0:01062:06162
TACGAAGGGTGCAAACGTTGCTCGGAATCATTGGGCGTAAAGCGCACGTAGGCGCTTCGCAAGTCGGATGTGAAATCCCTAGGCTCAACCAAGGACGTGCATCCGAAACTGCAAAGCTTGAGTACAGAAGAGGATCGCGGAATTCCCGGTGTAGAGGTGAAATTCGTAGATATCGGGAGGAACACCAGTGGCGAAGGCGGCGATCTGGGCTGATACTGACGCTGAGGTGCGAAAGCGTGGGGAGCAAACAGG
+
ADB;;7;C>BCCBB;;;;59<@95166::BB8<@4:9:98-7<;??:::@@=::8=9?;BB9<=;:44;:9BCE=BCD:@;;6;AAB=B:A;A>CAAAAA9::?AAA<A??@BB<AAA<@@@@BCBCC>BBB=@;;<BB=A>A>AB<B@@@ABCAA>AAAA<A@ABAABBBAAAAA0:95:<@AC>@@BB?@@@<@<@A=@@@ABBCB:;;CC;;;ACC;<=CAAA=?>999:/;:::@AA6BBBCD>@@@?
@N9IO0:01017:06229
TACGTAGGGTGCAAGCATTATCCGGAGTGACTGGGCGTAAAGAGTTGCGTAGGTGGTTTGTTAAGTGAATAGTGAAATCTGGGGGCTCAACCTCACAGACTATTATTCAAACTGGCAAACTCGAGAATGGTAGAGGTAACTGGAATTTCTAGTGTAGGAGTGAAATCCGTAGATATTAGAAGGAACACCAATGGCGTAGGCAGGTTACTGGACCATTTCTGACACTGAGGCACGAAAAGCGTGGGGAGCGAACCGG
+
ABCBACCE=BBBC=AAB?;>??=?=?@@??A:;:6;AAAB=B@@@=@@DCCC?::49B4;;>B?B;;;?AAABBBB>CBBDDDD1??BE@C?BCCC:;;B@@>;>@;;99.;;;6;DF<AACC???=A@;??A::5:A=@AB=@>AC:??BAAACA@=@A;;;B<AA=@@B@@@@@=A@A;@5<5;BB>B=AB=BCBCC@CCC@B?B@BA<@@=@BC=BBCCBBAAA::4:??;;;;-;@?@@AA5@?A@>;@6:6
@N9IO0:01022:06237
TACGTAGGGGGCAAGCGTTGTTCGGAATTACTGGGCGTAAAGGGCGCGTAGGCGGCACAGCAAGTCGGGAGTGAAAGCCCGGGGCTCAACCCCGGAACTGCTTTCGAAACTGCTGAGCTAGAGTGCGGAAGGGGCAACCGGAATTCCCAGTGTAGCGGTGAAATGCGTAGATATTGGGAAGAACACCTGAGGCGAAGGCGGGTTGCTGGGCCGACACTGACGCTGAGGCGCGAAAGCCAGGGGAGCAAAGCGG
+
@@AB?:9444$4?7@?;@:BC<DD;C;C9=<565)5=9A;)55)5:ABCCD:CC:CBBBCC>9;;;=>5AB<@::4:==7B==1<ABC7A;;1@7A7933893(3;::3:B<A@@==;;;;::::?<6=6:::/9B8<:C9?<@<@@8CBCCCCCCC9@@::3>A@:?BBA@;?.44(48:<9==>8==<;8;==494333(3287333,769>88==<===:::::6::9:::2::6::<<.33377(3377
@N9IO0:01024:06247
TACGTAGGGGCGAGCGTTGTCCGGATTTATTGGGCGTAAAGAGCTCGTAGGCGGTTTGGCAAGTCGGGTGTGAAAACTCCGGGCTCAAACTCGGAGACGCCACTCGATACTGCCATGACTCGAGTCCGGTAGGGGAGTGCGGAATTCCTGGTGTAGCGGTGAAAATGCGCAGATATCAGGAGGAACACCGGTGGCGAAAGGCGGCACTCTGGGCCGGTACTGACGCTGAGGGAGCGAAAGCGTGGGGAGCGAACAGG
+
BACCB;:::-5;99>@A>ABC?C<@@@;@@>AB<@@???6=>=@@@@@??<::6;:,0+00,03777(0////;;&///)//(/4///(/7//)/567//)/9///:=:=>00+0:000;;?;::@@C>AAB@@*0/0.-8(-(/5;4//,559;555.553==.:;555:89994994299257<59497@@;@988(3-498@<<<9994,45:38<94449999;559)555555)5379999*4;499.999:
@N9IO0:01037:06241
TACGAAGGGGGCTAGCGTTGTTCGGAATTACTGGGCGTAAAGCGAGCGTAGGTTGCTTAGTGTGTCAGTGGTGAATCCCGGAGCTTAACTTCGGAACTGCCATTGAAACTGCTAAGCTGGAATCTCAGAGGGGAGTAGCGGAATTCCAAATGTAGGGGTGAAATCCGTAGATATTTGGAGGAACACCGGTGGCGAAGGCGGCTATCTGGATGAGTATTGACACTGAGGCTCGAAAGCGTGGGGATCAAACAGG
+
A@B@?<AGDD5CBBBBCC?@@@CC?C697;AAAB>BBBBB>CCBAABB@@@=@8:9CACCCC:;0===..*...*0//(/)555:494;=5;;7<:=@@A?AB>BBC>BBBBBC@BC;;7;>@@@CBBAB==-.,,,,,,(,(-080<9388:<B??1;;>C>CC?AACCBBA@@<@?BB@D?BBB@B@BCACBB@C@BB?@@@BCBD>@@B@@@BB@DC;;;AA;;5;@AA@A;@BBBCJJ<CBBCF>A>??
@N9IO0:01044:06259
TACGGGAAGGTCCGGGCGTTATCCGGATTTATTGGGTTTAAAGGGAGCGTAGGCCGGAGATTAAGCGTGTTGTGAAATGTAGATGCTCAACATCTGCACTGCAGCGCGAACTGGTTTCCTTGAGTACGCACAAAGTGGGCGGAATTCGTGGTGTAGCGGTGAAATGCTTAGATATCACGAAGAACTCCGATTGCGAAGGCAGCTCACTGGAGCGCAACTGACGCTGAAGCTCGAAAGTGCGGGTATCAACAG
+
ABCCE=C<A?=@;<<3<0/,/9;;C@?AA6>>9BE:@@8@@6@D;CBB@@@@4;4;059::9=8@A;:;@<B@@BD=@A@?:>A@??@@=@@@:99:CBBBBBA???A@==@@3;;0:<?.89A??9;;?@@@;;49=3:?=A=B<??@=:>;;;><;6@:77*78;@;@??:9;A@@@@9BD@CCB?AAA4:::928<?988??=>@C=@?=A;;5:8::@::00/)/99///9/7955590995547;45
@N9IO0:01047:06230
GACGGAGGGTGCAAACGTTGTTCGGAATCACTGGGCGTAAAGGGCGCGTAGGCGGACTTGTAAGTCGGGAGTGAAACTCGGGGCTCAACCCCGAGCCTGCTTCTGAAACTGCGAGTCTTGAGGACCGGAGAGGAAAGTGGAATTCCTAGTGTAGCGGTGGAATGCGTAGATATTAGGAAGAACACCAGTGGCGAAGGCGACTTTCTGGACGGTTCCTGACGCTGAGGCGCGAAAGCTAGGGGAGCAAACAGG
+
ABAB7@>:3@A@C@7BBC7A@7;B9?4?:BBBB>8AAA>>6A<6@<?;@AA88:0:994@5;25B<==29=;494)444555&555B9>>>0<;?@9BAAC9@BBA<5A;@@BBBBBB9=DC9CD:A9B@A@8@=7BDD:B7?7@:BBBBCCCCBB:CM:B:B=BCBCBC@A@:=B7@9<C<BBD;C@;@:@@;8B9A@::?;3;?;6<<=8<8=9<<<<;;;:::7;<<54525;;<>>A2;;;==5:::8
@N9IO0:01054:06214
TACGGAGGGGGCTAGCGTTGTTCGGAATTACTGGGCGTAAAGCGCACGTAGGCGGCTTTGCAAGTTAGAGGTGAAAGCCCGGAGCTCAACTCCGGAATTGCCTTTAAAACTGCATCGCTAGAATTGTGGAGAGGTGAGTGGAATTCCGAGTGTAGAGGTGAAATTCGTAGATATTCGGAAGAACACCAGTGGCGAAGGCGACTCACTGGACACATATTGACGCTGAGGTGCGAAAGCGTGGGGAGCAAACAGG
+
@@@@?ACGLE5CCBBBCC@BBADA>@,0-0@B@A>;;;CE79:ABB;;;BB><<6;@@6:;:=@94>>>>5>@@@8;;:,9=>=>>CC@CCC?B?B?B>@A<AC0;;;.;A@AAABAAA;<;AD?BBC=@@@@=@B;<;B?A?A=A>@@@ABBBCA@>@BBB;A=ABCBBCBDB<@@5:39?=@@@=A@@@=@@@4;4;;?@AB@@@D?ABAIHHGEFGD;;;B@@@@@@AABB7;;BBBEM;@ABCH@CCC@
@N9IO0:01061:06214
TACGGAGGGTGCGAGCGTTGTCCGGAATCACTGGGCGTAAAGGGCGCGTAGGTGGCTCGTTAAGTGGTTGGTGAAATCCCGGGGCTCAACTCCGGGGCTGCCGGTCAGACTGGCGGGCTAGAGCACGGTAGGGGCAGATGGAATTCCCGGTGTAGCGGTGGAATGCGTAGAGATCGGGAAGAACACCAGTGGCGAAGGCGTTCTGCTGGGCCGTTGCTGACACTGAGGCGCGACAGCGTGGGGAGCAAACAGG
+
@ACC:BB>7CCCCBBBBB<C@C:C9B4;6BBCD@7A<A>>6=>4ABB@@BA:??7?@BB=7C7ACC;G:?:CBC@8CB=7C@@2B=<@8<==9A>>/A;;@7;9CCCCBAAA6;;;2@AA8439:??7:::>?1BBBBBB48487@=6B7BB888=B8=<7B8B<=<>=::///8:;.61785:;<7977769996:67776:99====8=9==7::888:99899948:A@::::>9A@::1ABBB=6BAA6
@N9IO0:01061:06256
TACGTAGGGGGCAAGCGTTGTCCGGATTTATTGGGCGTAAAGCGCGTGTAGGCGGCCAGATAGGTCCGTTGTGAAAACTCGAGGCTCAACCTCGAGCTGTCGACGGAAACCATCTGGCTAGAGTCCGGAAGAGGAGAGTGGAATTCCCGGGTGTAGCGGTGAAATGCGCAGATATCGGGAAGAACACCTATGGCGAAGGCAGCTCTCTGGGACGGTACTGACGCTGAGACGCGAAAGCGTGGGGAGCGAACAGG
+
BBBCCCCCCB1@@9;9;6:B@C:I:>CC:?@7@<4AAACF=@AA;:6?=CA@<<6;5<;:::A=?>8831388;<<.3:78:817>;A9?6>33737;8844338288196555AA=ABBBBAAA=A?A8;;B?A@@@@@<@=@<AB0;;.:>994::7:?;>5;:499999995<@@>F999999@=@@:0+000+0+00::88899:;(749289933333334444:;;:::09:9:<==0666<<=9:;9
@N9IO0:01017:06285
TACGAAGGGGGCTAGCGTTGCTCGGAATTACTGGGCGTAAAGCGCACGTAGGCGGCTCTTTAAGTCGGGGGTGAAATCCTGGAGCTCAACTCCAGAACTGCCTTCGATACTGAAGAGCTCGAGTCCGGGAGAGGTGAGTGGAACTGCGAGTGTAGAGGTGAAATTCGTAGATATTCGCAAGAACACCAGTGGCGAAGGCGGCTCACTGGCCCGGTACTGACGCTGAGGTGCGAAAGCGTGGGGAGCAAACAGG
+
BBDBA=ABBA0BDBBABB?BCCCC?C@C=AA::;6;;;BA:B@@@?@EBA@>@@<@AB@B<@>@BCDCDC3BBCC=BB?CD>???@??<?BB?BBC>A999<?=@AACB@@AA<??BBBBA@@>>:?A<AABB?BB@@@B?B?BBBBBB>>A@@===:>>>>7>;<<=8::CBA=A@7;8;B?ABB@B@@@?AAC=A=?>9??=><=<9=?6@?BACBCCBCAAAAA@BBCBBB<??=;;;;2=>>AA<???@
@N9IO0:01027:06272
TACGTAGGTGGCAAGCGTTGTCCGGATTTACTGGGCGTAAAGGGCGTGCAGGCGGTTTGTCTAGTCTAGGGTGAAAGCCCCCGGCTTAACTGGGGGAGGTCCTTGGATACTGGCAAACTTGAGGGAGGCAGAGGAAAGTGGAATTCCCGGTGTAGTGGTGATATGCGTAGATATCGGGAGGAACACCAGTGGCGAAGGCGGCTTTCTGGGCCTTACCTGACGCTGAGACGCGAAAGCGTGGGGAGCGAACCGG
+
BBBC@==:992;F>A@BB:@BA=A>;;;/;@@BB=DDCCB<BB<BBCCBBB@AA?AC=BB;;;;:4>?@@:@BCC:;<DDD1A>@B?B=@;;:::':979@7?=@::;;;<=9>DF=A@?@??@6::7666@??BB;A:;5:885;>5<9;;599CC@CBCAA@BBBBC@@@C9;;E?CB@B@BBB@BBBB?BBB?B?BB?BCC>BBBC;@=@>@E@B@@@BBC;;;CCBBAAA6;;?@A@A3@;;;@:@:@:
@N9IO0:01029:06275
TACAGAGGGTGCAAGCGTTGTTCGGAATTACTGGGCGTAAAGCGCGTGTAGGCTGCGGAGTAAGTCGGATGTGAAATCCCTTGGCTTAACCAAGGAAGTGCATCCGATACTGTTTCGCTTGAGTGTCGGAGGGGGTGGCGGAATTCCCGGTGTAGAGGTGAAATTCGTAGATATCGGGAGGAACACCTGTGGCGAAGGCGGCCACCTGGACGACAACTGACGCTGAGACGGCGAAAAGCGTGGGTAGCAAACAGG
+
@BBBBBBC=;;:A>A>==8983:?<?:@;?@DDF?A@@CC=BBC@@@ABBB?;::AB?BBA@;>777137;333:8:;A5B?A;?<5949;?8<8<27879>@@=AA@@@BAAA<AACC@;;;BC@@A>;;;;;':929@9=9?:AD=C@CBB@@;919;DC<C@BBBBBBA@=999(9:8>7@@?;?===;???<A<=?8<99929>8<:0//:;<//4??>:3//6//(/////&/37;77.7;789=2>;;6
@N9IO0:01051:06285
TACGAAGGGGGCTAGCGTTGCTCGGAATCACTGGGCGTAAAGCGCACGTAGGCGGCTCTTTAAGTCGGGGGTGAAATCCTGGAGCTCAACTCCAGAACTGCCTTCGATACTGAGGAGCTTGAGTCCGGGAGAGGTGAGTGGAACTGCGAGTGTAGAGGTGAAATTCGTAGATATTCGCAAGAACACCAGTGGCGAAGGCGGCTCACTGGCCCGGTACTGACGCTGAGGTGCGAAAGCGTGGGGAGCAAACAGG
+
@BB::2;@A@,>@AB@@@?BBCCEAE9;;BC@@>8;;;CB=@ABCCCCCCCA@@<@A;:;6<?BBBBBBB5BCBE>CC?BB>@A?@AA<?@A>BBB?B@@?<?<???AAAAAA@>@A@C@BBBAB?BE>BBBB???>BCC;><>BBBAC@@@@@=<<::88818;@@???????<@@>B>BA?BBB@CAA@?BBA;?;>?<?ABAA??8==6=;???BBCBBBB>>>>???@BB<?>C@@AA9AABBC>BAA@
@N9IO0:01056:06274
TACGTAGGGTGCAGGCGTTAATCGGAATTACTGGGCGTAAAGCGTGCGCAGGCGGCTCCTTAAGTCAGATGTGAAATCCCCGGGCTTAACCTGGGAACTGCGTTTGAAACTGGGGGGCTTGAGTGTGGCAGAGGGGGGGTGGAATTCCAGGTGTAGCAGTGAAATGCGTAGAGATCTGGAGGAACACCGATGGCGAAGGCAGCCCCCTGGGCTAACACTGACGCTCATGCACGAAAGCGTGGGGAGCAAACAGG
+
BDCBBCCD>@AAAAAABBAGACCC?C8;:;CBDM?BBBCC?DABACCCBBB?;;8;@A@C?B@BCBBBCBBBC==4>?:9.9<4<<9=9=9BCC=B@DCC:::?9;;?6:::::::$994=:8<<=>6<<<9977777"78199A?C?CCABBAAAB@@;@BB=;66==@BCBCBBAB:=<9<9;;;9<<AC?B<A>A;@?<<;;;,<<:1=<?6;=>3833333:3<=>A??@F>B==9999*83756.66<6
@N9IO0:01059:06285
TACGTAGGGAGCAAGCGTTGTCCGGAATCACTGGGCGTAAAGCGTGTGCAGGCGTCTGGTAAGTTGGATGTGAAAGCTCCTGGCTCAACTGGGAGAGGTCGTTCAATACTGCCAGACTGGAGGACGGTAGAGGAGAGTGGAATTCCCGGTGTAGTGGTGAAATGCGTAGATATCGGGAGGAACACCAGTGGCGAAAGCGGCTCTCTGGGCCGTTCCTGACGCTAAGACACGAAAGCGTGGGTAGCGAACGGG
+
CCBCCCCD=:;;C>BBBB?BBC?C?B8;;@@CCE>CBBCC>BCCABAC>>><00/><:8/:05B@C?BBBAACC:;:BC@BB?BBBB?A99713><B?AAAA?AB?AA@BAA>AABBDC@AA>A@@>@AAAB>AACB?>9?7:7:D>C@CBBBB@@>ADEE>C@AABC@@@AAAAD>AA>A@BAB?BAAB@AABH>BBB@BC???999+98>@>C@AAABABAA>BBCBBBBB<AAB???:?BAABB>AAD?
@N9IO0:01063:06287
TACGGAGGGTGCGAGCGTTGTCCGGAATCACTGGGCGTAAAGGGCGCGTAGGTGGTTCGGTAAGTTGCTGGTGAAATCCCGGGGCTCAACTCCGGGGCTGCCGGCACGACTGCCGGACTTGAGCACGGTAGGGGCAGATGGAATTCCCGGTGTAGCGGTGGAATGCGTAGAGATCGGGAAGAATACCGGTGGCGAAGGCGTTCTGCTGGGCCGTTGCTGACACTGAGGCGCGACAGCGTGGGGAGCAAACAGG
+
AA::69C>=@@?@AA?AA@BA@7;7;8;;BCBBB<AAACH>CC=BBB@@@A=?@<@>AA?BB?BC@CCB=9BBCC<B<=7?>>19:;A8@==5;;9+9999.4.499566>>>9>7;;@9556A@<@8::@>>4>A<BBB9>9<7<<6;7;=9:::?<?D<A>ABABAA?@@>>???8@8BC8==B7B88858==7=8<<;7==B=<>=5=;8?28>=99666252243337?<977?:;AB5756BA:@>>:
@N9IO0:01018:06346
TACGGAGGGGGCAAGCGTTGCTCGGAATTACTGGGCGTAAAGGGTCCGTAGGCGGCTTCATAAGTTAGATGTGAAAGCTCAGGGCTCAACCCTGAAATTGCATCTAAAACTGTGGAGCTAGAGTCCAGAAGAGGTCGGCGGAATTCCCGGTGTAGCGGTGAAATGCGTAGATATCGGGAGGAACACCAGTGGCGAAGGCGGCCGACTAGTCTGGCACTGACGCTGAGGGACGAAAGCGTGGGGAGCGAACCGG
+
@BBD@CCDDD2CC?BBBBACAA@C:C:D=@;;;A;BBBCJ6;;06<7=ACC@@@?@=;?CBB?BB@BBA@@9:9=6BCE>BBB>BBAB=??:@@?@;@5::AAA????5?@=>?4<::::@@@?=173:47AC?CB?=>>*/)/388/526:::>@>4=<>>9>@@@>==@@@B@@>7>:0518@@;A@>@<@@A6A6:807.669779<=772//.37885;BBBBB=AABBB=?>>@???6>>????A9?<
@N9IO0:01032:06359
TACGTAGGGTGCGAGCGTTAATCGGAATTACTGGGCGTAAAGCGTGCGCAGGCGGTGCGCCAAGCTCGATGTGAAAGCCCCGGGCTTAACCTGGGAATTGCATTGAGGACTGGCGTGCTCGAGTGCGGCAGAGGGGGGTGGAAGTTCCACGTGTAGCAGTGAAATGCGTAGAGATGTGGAGGAACACCGATGGCGAAGGCAGCCCCCTGGGCCGACACTGACGCTCATGCACGAAAGCGTGGGGAGCAAACAGG
+
AA@@A>>@;@ABB@@955.54999.929.5;>;D>BCBCC<B;;;@A@<<=:00+07<7:=A=@@@@@AAA?AAA3:4::.;?2==5;8;?BBB>B8;05@BA=AAA7;:006:00/>>;:::AA?=;@877/::::&9=7@0//5>5::=:@>CA:69@@FD?:<<B<A<<;;;>>>:==7;56669<<<<196;5<166??AAA+?D@6B8<9:9:99:@995555555545;)45:9999&9444<4<9:3
@N9IO0:01033:06316
TACGGAGGGTGCAAGCGTTGTTCGGAATCACTGGGCGTAAAGCGCGTGTAGGCGCCTCCTCAGTCTGGTGTGAAAGCCCGGGGCTCAACCCCGGAAGTGCATTGGATACTGGGAGGCTGGAGTACCGGAGAGGAGGGTGGAATTCCTGGTGTAGCGGTGAAATGCGTAGATATCAGGAGGAACACCGGTGGCGAAGGCGGCCCTCTGGACGGATACTGACGCTGAGACGCGAAAGCGTGGGGAGCAAACAGG
+
BBAA?@F@=9;;B=ACCC>BBFCA>A00066//0*749:?,99>>:@BB@@;00/)//)/9@@BBCC@CBAACD?CBB/:;;.;@AC@CDD;D@E@@@@@@?5??@@@@??C:?=4;9:?AAAAB@B@FAAA?AAC=BA>B=A=A@BB?B@@ACCC?BAAB:;;;BBBBBC;;;AC?DB@B@???;A>;;6;B@9?<::6:C<AABC@BBB?;;;@@;;;;;;;:@@=>>999.8739?<</=BCCD:@:;6
@N9IO0:01036:06359
TACGAAGGGGGGCAAGCGTTGTTCGGAATTATGGGCGTAAAGGGCGCGTAGGCGGCCGATCAAGTCAGGCGTGAAATTCCCGGGCTCAACCTGGGGGCTGCGCTTGATACTGATTGGCTTGAATGCGGGAGAGGATAGTGGAATTCCCAGTGTAGAGGTGAAATTCGATAGATATTGGGAAGGAACACCGGTGGCGAAGGCGGCTATCTGGCCCGTGATTGACGCTGAGGCGGCGAAAAGCGTGGGGAGCAAACAG
+
A>B;;4;;;;;#4<377==,//6:A6A;B=@5//)///-9(--(,,-,,,20,.).00//89399:44.44<BBB=C@ED=CC=A@@@:;<==???.=?AABBB=ABA:99>>@8?;9?=9858@?AB<@???@AAA<88494:4::3999:::<@B8B;;;160/-----///338:(/(/(/(/66065::5=CC@C?BB>::;@@@@=?B=ABBBB>@AA@@?900:00)/7:>>.<;A<<<<2=665=2=54
@N9IO0:01051:06344
TACGTAGGGACCAAGCGTTGTTCGGATTTACTGGGCGTAAAGGGCGCGTAGGCGGCATGACAAGTCACTTGTGAAATCTCTGGGCTTAACCCAGAACGGCCAAGTGATACTGTCGCGCTAGAGTGCGGAAGGGGCAATCGGAATTCTCGGTGTAGCGGTGAAATGCGTAGATATCGAGAGGAACACCTGAGGTGAAGACGGGTTGCTGGGCCGACACTGACGCTGAGTGCGCGAAAGCCCAGGGGAGCAAACGGG
+
ABAA@AAA:AA=@>AAAA=AA:@C;988(9@===7?=@@?8@C<@<;<=44.77173348;;:999?:817787;3788??AC<BB>A?@?9=00,0>,0,:=>@AB@@@@@;;;BBBCCABB:::A3:3999*9<8;=><B9?>@A@B=A@@???=>@:::/9=<99:==<==;00//0*/5:973///63667479<<<6=9AAABC>B@BA??==;;997<;<<8<4448880444)4;;;.==>>A8>>>6
@N9IO0:01054:06347
TACAGAGGTCCCAAGCGTTGTTCGGATTCACTGGGCGTAAAGGGTGCGTAGGTGGTCGGGTAAGTCTGATGTGAAATCTCCGAGCTCAACTCGGAAATGGCATTGGATACTATTCGGCTAGAGGGTTGGAGGGGGGGGACTGGAATTGCTCGGTGTAGCAGTGAAATGCGTAGATATCGAGAGGAACACCAGTGGCGAAAGGCGAGTCCCTGGACAACTCCTGACGCTGAGGCACGAAAGCTAGGGGAGCAAAACAGG
+
B@B;;:;<@?A8@<@;;;6;;>BB>?D?ABBBCC=@B994(44(48::<==8?=.4444)5;79;@@=<337944(400/)/:665//)/799399///)599.516<@C?;;.5=4@BB;9:B8A2;.:9595959"5554.4.4.449495::99:555AAAA9A::4>999???ABA9:84;48::?ABBA9=:93(36888;788*78383337=<8==7:94333829;9;;<5?A@BBDD;B>9:99&9882
@N9IO0:01060:06351
GACGGAGGGTGCAAACGTTGTTCGGAATCACTGGGCGTAAAGGGCGCGTAGGCGGACCTGTAAGTCGGGAGTGAAAACTCGGGGCTCAACTCCGAGCCTGCTTCTGAAACTGCGGGTCTTGAGGACCGGAGAGGAGAGTGGAATTCCTGGTGTAGCGGTGGAATGCGTAGATATCAGGAAGAACACCGGCGGCGAAGGCGGCTCTCTGGACGGTTCCTGACGCTGAGGCGCGAAAGCTGGGGGAGCAAACAGG
+
ABBB>BAA;;;;AA;;;;;@=8=>9<<AABBCDC9::::8*4;2<<@@@AA?C@=@A???@@:@@99:,<A;;;EM;CBBBBC6;;CCADCF@CBBA=@@??;@AAAA;AAA@@@8@@@<@@B@CDAB@BCCB?BBBBBC?BAC?D>AB@BAAABBB?BC=@=999@?@?@@@??@A=A?CB=@@?=?=;;5;;93:>::5:@@@D?A>@CD?B@C@A:::???CBA@@@;;;;0:9???AB198BAA8?>?;
@N9IO0:01020:06379
TACAGAGGGTGCGAGCGTTAATCGGAATTACTGGGCGTAAAGCGCACGTAGGTGGCGACGTATGTCGGGTGTGAAAGCCCCGGGCTCAACCTGGGAATTGCATTCGAAACTGCGTTGCTGGAGTACGGAAGAGGAAGGCGGAATTCCCGGTGTAGCGGTGAAATGCGTAGATATCGGGAGGAACATCAGTGGCGAAGGCGGCCTTCTGGTCCAGTACTGACACTCAAGTGCGAAAAGCGTGGGGAGCAAACAG
+
ABCCCCCC<AA@>><;8819:?@A?C=@=@A???:?@@AC>B899BA:;;C?AA?A;<;@@@ABBCCC=BCBCBB:;;EF:CC?AAABAC@CCC>A?A@CBBC@CAA@;A;;;;@<@ABC?AA@CAA?B@CBC?C@E@BA?B?B?BE>C?DCBCBCC@CCCC>CCBBBABCBBBBBC=BB@B@BA@@@A@@?B@@?@>AC8;;<@BBC@CC>@@AAAABBAAABBB?@??99999&97333==1<=CBA9?98
@N9IO0:01027:06393
GACGTAGGTGGCCAGCGTTGTTCGGAATCACTGGGCATAAAGCGCACGTAGGCTGCTTTCAAAGTCGGGTGTGAAATCCCTCGGCTCAACCGAGGAACTGCGCCCGAAACTAGGAGGCTTGAGGTCCGGAGGGGAAGGTGGAATTCCCGGTGGAGCGGTGAAATGCGTAGAGATCGGGAAGAACGCCGGCGGCGAAAGCGACCTTCTGGCCGGAATCTGACGCTGAGGTGCGAAAGCTAGGGGAGCAAACGGG
+
A@A@A@@;?@=@@CCBBB@CC@CEAC8;;BBBBC<AA;;;79:;AC;9;@C?A@B?>>:@A<1@B;B;3;ABCC@6DFE>DAA?@CCC:B<;;=8@<B@@ABCC0;;?:?;@D?BA?AE@CBC>AA<A?BCEF<C?B@BB?C?B?BD<B?BB?BBCC?BBGC>DCBCABBCCB@@B=4?7?B=;;;;@=;;4:;;9/5599<6;4;BB>C?A=B=B@@:9;@@>>A@;;ABCC>6CA99:FD4BA;;;7;BB=
@N9IO0:01054:06384
GACGTAGGGGGCGAGCGTTGTCCGGATTTACTGGGCGTAAAGGGCGCGTAGGCGGCTGGTTAAGTGTGGTGTGAAATCTCCAGGGCTCAACCCGGAAACTGCACCGCATACTGGCTAGCTTGAGGAACGCAGAGGTGACTGGAATTCCTGGTGTAGCGGTGAAATGCGTTGATATCAGGAGGAACTCCCATGGCGAAGGCAGGTCACTGGGCGTTATCTGACGCTGAGGCGCGAAAGCGTGGGTAGCAAACAGG
+
BACBBBCBBB1AA@@?BB@CBA>A;;:;7;@@@C=:;;CE>BF?BFCC@9979B?CFDAD@C@CCCBB?ABBBBC>AABC@BCC<AABCACD>D?BB=B:;;AE=@ACCBBBCBDCCDBB:B::5;@BAABA9:9;BBB@@?A?B@CACCACB@@@CA?A:;5/5<@AA?BBAA@A@@5:9<?<?BBD=BBB>BBB@B?BBB?BBBBBDC=AAA?AAAAAAA???999=AAABBC>BCCCCC<@@@BAC=:;;>
@N9IO0:01071:05789
GACGGAGGGGTGCAAACGTTGTTTCGGAATCACTGGGCGTAAAGGGCGCGTAGGCGGACTTGTAAGTCGGGAGTGAAAACTCGGGGCTCAACCCCGAGCCTGCTTCTGAAACTGCGAGTCTTGAGGACCGGAGAGGAAAGTGGAATTCCTAGTGTAGCGGTGGAATGCGTAGATATTAGGAAGAACACCAGTGGCGAAGGCGACTTTCTGGACGGTTCCTGACGCTGAGGCGCGAAAAGCTAGGGGAGCAAACAG
+
::@?<:9:9-49=>@7;>C>;<;)5>7?9?=;=:::/9=494(4808:<<?AB=::4;946::927///7)---8888,-//:::+:;55.555&499:39999.449::1:555<;;;;;7;@>:?>7>:?@@A<BB:>@D4:4:4:29@@@ACBBCD@DD?@=@AAA;;;A@>=8<<2:29=8;;=7>4847;:6*/(////:;288;5<<<5828633349988791///////&/:;89::.:9::<3955
@N9IO0:01091:05806
TACCAGCACCTCGAGTGGTCAGGAGGTTTATTGGGCCTAAAGCATCCGTAGCCGGCTGTTCAAGTTTCCGGTTAAATCCACACGCTTAACGTATGGGCTGCCGGAAATACTGTTCAGCTAGGGAGTGGGAGAGGTGGACGGTACTCGGTAGGAAGGGGTAAAAATCCTTTGATCTATTGATGACCACCTGTGGCGAAGGCGGTCCACCAGAACACGTTCGACGGTGAGGGATGAAAGCTGGGGGAGCAA
+
BB@<@@000=AAACACCACCDJA@A?@C<@@=@B<C@BCC=BBB??:=>===2;5;;;;<AE5;;@6;5:>B4;:.9=9=99999:299<@?>9;;/;@@@?B=AA9B@@;;;?BA@AA;;;7;BCDM?CBBB@CC?BCC@BBBA@A@CBC8;8;BB2;;;;;):;5<A6A;?;;@:6=@:33A<@@=@?AD?C::79;@@:@A:9949@@<@BABB?BBBBB?:::?>5==999+9//6999*97669
@N9IO0:01093:05809
TACGAAGGGTGCAAGCGTTACTCGGAATTACTGGGCGTAAAGCGTGCGTAGGTGGTTTGTTAAGTCTGATGTGAAAGCCCTGGGCTCAACCTGGGAATGGCATTGGATACTGGCGAGCTAGAGTGCGGTAGAGGGCAGTGGAATTCCCGGTGTAGCAGTGAAATGCGTAGAGATCGGGAGGAACATCTGTGGCGAAGGCGACTGCCTGGACCAGCACTGACACTGAGGCACGAAAGCGTGGGGAGCAAACAGG
+
AAA;;7;A=ABBB@CBAA@CAAAB=B<?9<@999.:9494(4>>AA@@@BB@BE@DD=CC@C@BBCCCB;A@;>?6<A@7@AA<ADDGAD@BBC;@<@<:BCC?C=AAAABB@CDCBBBAAAA@;;;5<;A@@?9@B:9:>B6;6:B9A?BABCCCBCEDCC>CCCBBBBBB;;;AC=@@=@?BAAAAA???A@@=@<?DCABABACB>@?>AABBBCBBAB@@9::9>>@@@@:AAAABBB499AAA;AAB<
@N9IO0:01110:05785
TACGTAGGGTGCAGGCGTTAATCGGAATTACTGGGCGTAAAGCGTGCGCAGGCGTCCTTAAGTCAGATGTGAAATCCCCGGGCTTAACCTGGGAACTGCGTTTGAAACTGGGGGGCTTGAGTGTGGCAGAGGGGGGGGTGGGAATTCCAGGGTGTAGCAGGTGAAAATTCGCGTAGAGATCTGGAGGAACACCGATGGCGAAGGCAGCCCCCTGGGCTAACACTGACGCTCATGCACGAAAGCGTGGGGAGCAAACAGG
+
BAA??999,;ABBE@ECC<A;AAA;@8?9?@;;;0:B9A=3;;AAA@AB;;5;;55.4.439444@@@84///(/>::.A:+//6=)/+/88-:60--66::*-/8(//-----#//(/////-5(,,,,,,,,,,,",,,(4.45:58::08994544:845444&4.4445;;>A==<<>>)//2727=>;>@@@7@??:B?BAA??>>(444)449299444/////0/9=009=?=3<>?9:::&3339;28??8
@N9IO0:01113:05773
TACGGGGGGGGCAAGCGTTGTTCGGAATTACTGGGCGTAAAGGGTTCGTAGGTGGCCGACTAAGTCAGACGTGAAATCCCTCAGCTCAACTGGGGAACTGCGTCTGAGACTGGCCGAGCACTTGAGGGTGCAGAGAGACGCGATTCCAGGTGTAGCGTGAAATGCGTAGATATCTGGAGGAACACCGGTGGCGAAGGCGGCGTTCTGGACTGCTACTGACACTGAGGAACGAAAGCCAGGGGAGCAAACGG
+
??@BBCBDCB"CC=A@BB?BG@CB?B@E@CBBCC>BBAAC=CC=B?BCAAA@CC@C@CBBBA<@@AAABCCBAB@9>>@:@@??@A@@<@AAAA8B?BBAACCCABAA>=00,0+0-5,---(-,,,(,-//8762----,2(*(*(**(((*,--..229.2....878...3374::8:4:33,31791777171771733.3884/----//97888::;:;:7:54444(4/1////&///7:1455
@N9IO0:01072:05841
TACGTAGGGGGCAAGCGTTGTCCGGATTTATTGGGCGTAAAGAGCGTGTAGGCGGCCAAGCAGGTCCGCTGTGAAAACTCGAGGCTTAACCTCGAGACGTCGGTGGAAACCGTTTGGCTAGAGTCCGGAAGAGGAGAGTGGAATTCCCGGTGTAGCGGTGAAATGCGCAGATATCGGGAAGAACACCCGTGGCGAAGGCGGCTCTCTGGGACGGTACTGACGCTGAGACGCGAAAGCGTGGGGAGCCGAACAGG
+
BBCDCCCCCC1CB:;:BB=B@B9B:CCD>CC:A<6AB@BC<A?BABAA@AB?BA?B7<6:95<5;:9==<BCCBBB5;;;;;93<@:?<??CBBCBDBABBB?AB>BB<A>A@@;@@AABBCCBB?B8;8<@B?BAA@AA>B>B@CD>D@CCBBBBB?BBCD>B@@@@@;;;BBBBC;@;??998:@6@::6:@B=A=;;69>>@AACF=BBCABBBA@@A@?<999=9949<<,44<4444&444.4;.5554
@N9IO0:01088:05831
TACGGAGGGGGCCAGCGTTGTTCGGAATTATTGGGCGTAAAGGGCGCGTAGGCGGTCCGGCAAGTCAGTTGTGAAATCCCCTGGCTCACCCAGGGAACTGCTTCTGAAACTGCCAGACTTGAGTCCGGGAGAGGAGAGTGGAATTCCCAGTGTAGCGGTGGAATGCGTAGATATTGGGAGGAACACCGGTGGCGAAGGCGGCTCTCTGGACCGGTACTGACGCTGAGGCGCGAAAAGCTAGGGGAGCAAACAGG
+
@@CD?@>@>@,@;@@@BB@BB@CHAGAC?BB<@G7=A@>:)55)5<@@;>A<990:A=A=@<:BBBB@@8;<@@B<BBBB9AA<AA9995)5<<2=:;;;?>=;<;==69733-3:88878::<<<<>7@@@C@CCB;<0,0,0+0@6<=@B@@?AD?;;7;?BBBBBBCCCCC?CF>BB?B@???<A=:959??=A=@A?@@AAAAB:;;?B?BBBBBBAA@@@@@:@?@<;;;*;==>@CC;C@A@@<AB@=
@N9IO0:01089:05820
TACGGGGGGAGCAAGCGTTGTTCGGATTCATTGGGCGTAAAGGGCGCGTAGGCGGCTCGGTAAGTCTGACGTGAAATGCACCGGTTCAACCGGGGCGCTGTGTCAGAAACTGCCAGGCTTGAGGTCGAGGGAGGAAGGTGGAATTCCTGGTGTAGCGGTGAAATGCGTAGATATCAGGAGGAACACCCGTGGCGAAGGCGACCTTCTATCTCGATTCTGACGCTGAGGCGCGAAAGCTAGGGGAGCAAACGGG
+
@A@ECDFD*AAAG@A@CC@BC@BCACC@CCC@CC<BBHED>BB=BBBBBBE@AA?ADCC@CC@CA@@BBBBA@@A799:@@;@<?;@A=@?CA@6@@AAAABBAA@@@8???@;@B?BA=@@@=ABB@@A;AB@B@C@IL@C@C@C?;;:;BBB@@A@BDEG>CAA:;;@@AABBAA<:;5;=@;;;0;;A=ABA?A?BBBFAC?BA@@BDDBBB>BBAB@@@:;;A=@@?;;;/:<<>>DD8AAABA<@@?9
@N9IO0:01092:05843
TACGGAGGGTGCGAGCGTTGTTCGGAATCACTGGGCGTAAAGCGCGTGTAGGCGGCCTCCTAAGTCTGGTGTGAAAGCCCGGGGCTTACCCCCGGAAGTGCACTGGAAACTGGGAGACTAGAGTACCGGAGAGGAGGGTGGAATTCCTGGTGTAGCGGTGAAATGCGTAGATATCAGGAAGAACACCGGTGGCGAAGGCGGCCCTCTGGACGGATACTGACGCTGAGACGCGAAAGCGTGGGGAGCAAACAGG
+
BCBC?;;;/9?=>=>7<>800+/;4=)55@=?AA8@;9;B=BBBC;;;B<<800,05=96;@;@@AAA8???>:<19>:(933&3>477777'7393:9333<=C>CD8?998*8;?>@AAAA@AD@B?BBBA@B?>8?><@=C=C=AA;=;;?<<<:===B:@@:;;@@A?9=>@A4>3993555/5/583;5@;@:>@<@B=CCBC>AAC?;;;BAAA@;;;CCCBBACCCD>BB@A@DE;BBBBL>AAA=
@N9IO0:01094:05855
TACGTAGGGTGCGAGCGTTAATCGGAATTACTGGGCGTAAAGTGTGCGCAGGTGGCCGCGCATGTCGAGTGTGAAATCCCCGGGCTTAACTTGGGAATTGCGCTCGAAACTACGTGGCTCGAGTGTGGCAGAGGAAGGTGGAATTCCACGTGTAGCGGTGAAATGCGTAGAGATGTGGAGGAACACCGATGGCGAAGGCAGCCTTCTGGGCCAACACTGACGCTCATGCACGAAAGCGTGGGGAGCAAACAGG
+
;?>;:??C>;;:;;;;BA>B@CDD@D@C?ABCJC?CCBCE>BBA@CCC:99;>>::8@AAABBBCCCBB;;;@>B9;:;:.0@+00+0-0?6>;5;+:44479<;:;;0;A@?@?@;@A:::9:??A=A@@@B?A<@>994:>A=A<?A938>::9>8?@@@:@A@@@BAB@444;;68=8?099>7???B?999@D?ABBB=@=@@AA0;4;>A@@@AC;;;C@@;;;@@@AA<B;;;CCC8@@BBD>BCC?
@N9IO0:01104:05830
TACAGAGGGTGCGAGCGTTAATCGGAATTACTGGGCGTAAAGCGCACGTAGGTGGTTCTGTAAGTCGGATGTGAAAGCCCCGGGCTTAACCTGGGAATGCATTCGAGACTGCAGTACTGGAGTGTGGGAGAGGGAAGCGGAATTTCCGGTGTAGCGGTGAAATGCGTAGATATCGGAAGGAACATCAGTGGCGAAAGCGGCTTCCTGGCCCAACACTGACACTCATGTGCG
+
BCCBBBCC>BBBB??@@@5:4;@@=B7;7:@@@A<BBBCB;@:;:AAAABB@BDAE?AABBB?BBCB?A;<;@@C0<;;;.;:/9@;@=@=A>=.9.555::7<<:;;?@@@;;;BCDC@BBB;;;B9AA;;;0;9?==+0*0:3::>6::>849@:==??9@@?ABAAB@@@;97:5:5:7;;9445557::>>)559.55.579;7<?4>9666;<<;;;<54444497
@N9IO0:01108:05830
TACGTAGGTGGCAAGCGTTGTCCGGATTTATTGGGTTTAAAGGGTGCGTAGGCGGCCTATTAAGTCAGTGGTGAAATATTTCAGCTTAACTGGAATTGTGCCATTGATACTGATGGGCTTGAGTACAGATGAGGTAGGCGGAATTGACGGTGTAGCGGTGAAATGCTTAGATATCGTCAAGAACACCTATAGCGAAGGCAGCTTACTAGGCTGTAACTGACGCTGAGGCACGAAAGTGTGGGGATCAAACAGG
+
AB9;;CD@AA?AC@BBCC@BBC@C@CCM>BB@CC=BD8::5:A;??@CBAA=;;6;?BBB@B>BBBAAACACBAA<BCCC<@@@?C5;5:@>;@>@=@<@B>BB=<<;BBCCCCCC?CC@BABBCBA@AB:;;5;::24<8<=A<@@AA?ABBDCBB@@@@C=B@@A?CBAAB@@;;;A>@A=@@A?BBCDCBAB;@=AA>AC?AAC@@7@AB@@<;;;@AA@?6:97@A;9:9,599::::+;;@@@8;;;8
@N9IO0:01109:05827
TACGTAGGGTGCGAGCGTTAATCGGAATTACTGGGCGTAAAGTGTGCGCAGGCGGCGTCGCAAGTCGAGTGTGAAAGCCCCGGGCTTAACTTGGGAATTGCGCTCGAAACTACGATGCTGGAGTGTGGCAGAGGAAGGTGGAATTCCACGTGTAGCGGTGAAATGCGTAGAGATGTGGAGGAACACCAATGGCGAAGGCAGCCTTCTGGGCCAAACACTGACGCTCATGCACGAAAGCGTGGGGAGCAAACAGG
+
CCAAA@@A:@@ACCCBBB?B?BBC?C@CACCEED>BBACC>BBB@@?BBCC?BB@CBBBAAC?BBB???BBBCCA899:9(9>8@?>B@@A=@A8A8;///>>>::;>6==CBBA>=?BB?BBBBAC?===@?<?8949:4@4:6:?ABCCCAABCB@B@@@;@AABBA@;;;??AA;??=C<@@@6;5:@9>?@<>=@@;:532888:1:-55)44<<=5///://////=999,4==9999*4<<?=5<>?5
@N9IO0:01113:05823
CACGTAGGCTCCAAGCGTTGTCCGGATTTATTGGGCGTAAAGAGCTCGTAGGCGGTTTAGTTAGTCGGGTGTGAAAATCTGGGCTTAACCCAGAGACGCCACCCGATACTGCTATGACTAGAGTACGGTAGGGGAGTGGGGAATTCCTGGTGTAGCGGTGAAATGCGCAGATATCAGGAGGAACACCAGTGGCGAAAGGCGCCACTCTGGGCCGAAACTGACGCTGAGGAGCGAAAGCGTGGGTAGCAAACAGG
+
B@>????<?AA>B=?@CB>@@@>@=@CE>BB@FG=A?;;;0;;;;CBAAFE@BB?BB9;;;5;;AAAF>BBBBA@A9AAAAE>DC=?=@B8@@;;;;@@?BBC=B;;;B;;;CBBAABBBBBBCB;;5;AAAA.;;;;;;.;5;>A;?@<@AAB@@A?AAAD=??>???@?><>=@>:?@;@;@>@9=<<<+00--(-380/)/7889:<1:.444)499<<<<<@<=499@CCC=BAA@@@:@???@D89::9
@N9IO0:01113:05843
TACAGAGGGTGCAAGCGTTAATCGGAATTACTGGGCGTAAAAGCGTGCGTAGACGGTTACGTAAGTCGGATGTGAAAGCCCCGGGCTCAACCCGGGAATTGCATTCGAGACTGCGTAGCTAGGGTGCGGAAGAGGGAAGCGGAATTTCCGGTGTAGCGGTGAAATGCGTAGATATCGGAAGGAACATCAGTGGCGAAAGCGGCTTCCTGGTCCAGCACCGACGTTCAGGCACGAAAGCGTGGGGAGCAAACAGG
+
ACCCDCCE;=;?D?A@:9391944.4.4.55:?C6?;:;;;&4@?;>@@A@ABDC?C=AAA;>:?CBB@CBB>DA=66;>>.@</55:;69>19:/5.95;<:919<>=9987:AA??@DDCC>BBAB>A>B@@A<@?BAB?B@CB<B<A=AACBBBC?;;;A6@;9:@:99?>955.3-4.4.44499444.55990///)//)/499)/66;;955.5799957//)/9:::=5;B=B=@@6@@BBC<@CA2
@N9IO0:01070:05895
TACGGAGGGGGGCCAGCGTTGTTCGGAATCATTGGGCGTAAAGGGCGCGTAGGCGGCTAGGCAAGTCGGAGGTGAAATCCCTCGGCTCAACCGAGGAACTGCCTCCGATACTGCCTGGCTTGAGTCCCGGAGAGGGTAGTGGAATTCCCAGTGTAGCGGTGAAATGCGTAGATATTGGGAGGAACACCGGTGGCGAAGGCGGCTACCTGGACGGGTACTGACGCTAAAGCGCGAAAGCGTGGGGAGCAAACAGG
+
///<99:4949#4.555995?A<CA<@@C@9:15:1==;<<6@C=BBBDCBB>996:@@>;>;5>;@B=@@7A@@<5<@<1<49294997B9?@@=A=A?AB=@@@CBB>@88:=@@<@@=AAAABG>B@BA@9:297<7:)0(/(/6.69<;<<AAA=?:::7;BABBB@@@@@<@D;9949;???<A;::8;BB>A?AC?BBBA?BB?BBCC?BBBB:;;BBAAC<CBBBEED>A:;;DFF7;;AAA9???5
@N9IO0:01076:05894
TACGAAGGGGGCAAGCGTTGTTCGGAATTACTGGGCGTAAAGGGCGCGTAGGCGGCTTGCCAAGTCAGGCGTGAAATTCCCGGGCTCAACCTGGGGGCTGCGCTTGATACTGGTGAGTTTGAATGCGGGAGAGGATAGTGGAATTCCCAGTGTAGAGGTGAAATTCGTAGATATTGGGAAGAACACCGGTGGCGAAAGGCGGCTATCTGGCCCGTGATTGACGCTGAGGCGCGAAAGCGTGGGGAGCAAAACAGG
+
@?@A>8=A@A2AC<BBAA>BD@GCAD@CADDCBC>B;;;C<BB=BCCDECC@997<A04;?B=@@BBBABAAACE>D>AA9AA9@ABB?B??@@@@,=?A;AAC?BAA@@??;?AAABF>DF??@?BC>AAAA@DCCBBB=@=@>AC<BBBBBBBBB?BBBD>B?BBBB>>A@@<@B:B=@@899:-806917522'2.561688888>;A@7>?8//5//0///;9>;>@A@AK8>B@;:AA)888788)8<<9
@N9IO0:01089:05896
TACGGAGGGTGCAAGCGTTAATCGGAATTACTGGGCGTAAAGCGCACGCAGGCGGTTTGTTAAGTCAGATGTGAAATCCCCGGGCTCAACCTGGGAACTGCATCTGATACTGGCAAGCTTGAGTCTCGTAGAGGGGGGTAGAATTCCAGGTGTAGCGGTGAAATGCGTAGAGATCTGGAGGAATACCGGTGGCGAAGGCGGCCCCCTGGACGAAGACTGACGCTCAGGTGCGAAAGCGTGGGGAGCAAACAGG
+
B@@>;:;:.9559.557727)///)/)/189:;;18=;;;0;;9<BBBABA?996:B<AA?B?@B@ABB999B=@8=B==2=>7@A@A=A6=BB9A,//::==BBBBAAA@@=@A6;;C@B;;;BABAB@@BBBBBC*BBCJ8;5;;;;4595?A;;6:ADB=BBA@?B@@;;:@@C=AA@C?BAA@CACG@BAA?@>AA4;:;:*9=9==BB:>B@?ABAACBBBB>BBBDCC=BAA;;;;.;@@?A<@@><
@N9IO0:01090:05886
TACGTAGGGTGCAAGCGTTGCCCGGATTTATTGGGCGTAAAGGGCGCGTAGGCGGAGCCGCGCGCGCCCGTGAAATCTCCCGGCTTACCCGGGAGGGGTCGGGCGATACGGCGGCTCTCGAGCGCGGGAGAGGGAAGCGGAATTCCCGGTGTAGTGGTGGAATGCGTAGAGATCGGGAGGAACACCAGTGGCGAAGGCGGCTTCCTGGACCGTGGCTGACGCTGAGGCGCGAAAGCGTGGGGAGCGATCCGG
+
AABAA:::.:@@A=BBBB?;;;7;<@AA;@@4;;09=<??:AC>ABACCAB??=;???9@B;000//7.75;;;5///<<3:7==6;;C/;;9;CCC7:::=6?99;@:92992959?@A==>=:99,4=99:,9294@;@4969B=C>AB?@ACH@BB8;7;@A@@@AD?;<<<<0;?<@?AAB?A@?A@CCC?C?BB@BA>A?A@?AB9:9C@CCBBBBAA?::3:@@=<<*88<7777&777==73148
@N9IO0:01094:05887
TACAGAGGGTGCGAGCGTTAATCGGAATTACTGGGCGTAAAGCGTGCGTAGGTGGTTGATTAAGCTGGATGTGAAAGCCCCGGGCTTAACCTGGGAACTGCATTCAGGACTGGTTAACTCGAGTCTGGGAGAGGGTGGTGGAATTTCCGGTGTAGCGGTGAAATGCGTAGATATCGGAAGGAACATCAGTGGCGAAGGCGACCGCCTGGCCTAAGACTGACACTGAGGCACGAAAGCGTGGGGAGCAAACAG
+
BBB;;;CL?CBBCBB::;?B6;;A=@4:29?AAC?AAABA5:;;:@?AAAA?;:8;7::C@C;@>?<298?=<@@/;999-:?9AB?B>A>AAA<A?A@@@@@:@>@<@@@D@D@C?BBC;;;;;;@B0;;@@@:@C@CCAD@CC?C?B?BB;;;;;5;;;A:AAAA9::AB@@@E@B@B?B?:::AA;:;<@;:4;4779929C?AB<?<>>==<8889488/0//)/94338088::<>>/:;:<<3:;>
@N9IO0:01074:05947
AACGTAGGGGCAAGCGTTGCCCGGATTCACTGGGCGTAAAGCGCGTGTAGGCGGTCTGTTAAGTCGGATGTGAAATCTCCGGCTTAACCCAGAAATTGCATCCGATACTGGCAGACTTGAGGACGGTAGAGGTTGGTGGAAATTCCCGGTGTACCGGTGAAATGGACAGATATCGGGAGGAACACCAGTGGCGAAGGCGGCCAACTGGCCGATCCTGACGCTGAGACGCGAAAGCCAGGGGAGCGAACCGG
+
/&////444&5547///)///(/333-33888808343808:<<<<4444279:445::.9.4444.4994455)555<.5.55.56<=6>?>?06.55555.6;;=@@@<@AAAA@:>9949;838----05053;<.55)5.55)57555:85:54444)44.444;<<6//::)//4949;;6;5557:45.5.59./)-35--(-(----07//////////////77.//)/788&///34.45:3
@N9IO0:01075:05956
TACGTAGGGTGCGAGCGTTAATCGGAATTACTGGGCGTAAAGCGTGCGTAGGCGGTCTCGCAAGCTGGGTGTGAAATCCCCGGGCTCAACCTGGGAATGGCATTCAGGACTGCGAGGCTGGAGTGCGGCAGAGGGAGGTGGAATTCCACGTGTAGCAGTGAAATGCGTAGAGATGTGGAGGAACACCGATGGCGAAGGCAGCCTCCTGGGCCGACACTGACGCTCAAGCACGAAAGCGTGGGGAGCAAACAGG
+
BBBBBBBB<A@@@ABABAIGACCC@D@C?BBBB@:@CCCC?CBBBBBAAAA=@A<@AA@@??<@CAAA<???>?A:A@@@6@?9@A??;??A@@<A>>?6AAA?BBB?BBBAAA9:39@@39999>@;??999D=B@=A@,0,06:6::>=888>:;;>?@@:@@ABBBBBBBBBBB?BB?B?::;>@?;;9;CB?C???AA>;;5;;;0;4;@?@@AAA???@??;>>>>:::.999==>>6?>@AD=@@@=
@N9IO0:01080:05953
GACGAACCGTGCAAACGTTGTTCGGAATCACTGGGCTTAAAGGGCGCGTAGGCGGGCGGCCAAGTCAGGGGTGAAATCTTTCGGCCCAACCGGAAAAGTGCCTTTGATACTGGTCGTCTTGAGGGAGGTAGGGGTCGGGGGAACTGGTGGTGGAGCGGTGAAATGCGTAGATATCACTAGGAACGCCGGTGGCGAAAGCGCCCGACTGGACCTCTTCTGACGCTGAGGCGCGAAAGCCAGGGGAGCAAACGGG
+
@@B@@<@?BBBAAD>B??=@B?BD@B>A?@@ABB;?=5:;0;B;;;;9;BB?ABB<AC<@7:6:@@@@@@8@ACD?BCBC=;;7;B9A<@<>:===2=@@@>AC>CBBBECC?C@@@AA>BBBG>CB@A@@@@3@99999):<BAA?AB@AB?BBBC@BBBE?DBBCBAAAA;;;AABBB?B?B@@;@<;;5;;;;0;;;;;0;AABB?BE?CBC?A@BCB@@?@>>8=900/9)//)/777.:<=@=3::>8
@N9IO0:01091:05953
GACAGAGGGTGCGAGCGTTGTTCGGAATTACTGGGCGTAAAGCGCGCGCAGGCGGATCCTGCAAGTCGGAAGTGAAATGTGGCTGCTCAACGGCCACGCTGCTTCCGATACTGCGGATCTGGGGACCGGTAGAGGCTGGTGGAATTGCAGGTGTAGCGGTGGAATGCGTAGAGATCTGCAAGAACACCCGTGGCGAAGGCGGCCAGCTGGGCCGGATCCGACGCTGAGGCGCGAAAGCGTGGGGAGCAAACAGG
+
;BBBCCCG@AA?@?@?@A=AB?BC?C?@>@BBAA;@?@??5::@AAAAAAA=:969@@?BBCEABBCB>B>AAABA<ABAB????AA::6;B?B5::@@AABB=@>@CBCB@AAB>BCBDCCC<CC@C?BBAAA?BBCACC@C@EACDBB?@@@@@@A?BD?C?BA@@@@AA@AA@@@CD?BC@B;;;0;@A=@?B5;6<A>@?;:;AAA<A?A>;;<5<;@@@==>>;==@??>:?999BBB:BBCCE>B@@<
@N9IO0:01093:05915
TACGGAGGGTGCAAGCGTTAATCGGAATTACTGGGCGTAAAGCGCACGCAGGTGGCTGAGTCAGTCGATTGTGAAAGCCCTGGGCTTAACCTGGGAATTGCAGTCGATACTACTCAGCTAGAGTATGGGAGAGGGTAGTGGAATTCCCGGTGTAGCGGTGAAATGCGTAGATATCGGGAGGAACATCAGTGGCGAAGGCGGCTACCTGGCCCAATACTGACACTCAGGTGCGACAGCGTGGGGAGCAAACAGG
+
A@;;8;BA=BCBB?B;;;?B?CCC?A492:>9:95:@@BC<A;;:AAA?<<89:2;@AABBBBBCBBBD@BBCCB;BCB9@B=3;>9<8;AGEC?E@B?BAA@BBBCDCCBBCCB?@@B@@AAACCBB=@@??>9?@@@@=A?B=AA8?;?@@@@9949BBC>BBCBBB?>>>??AC=AA?A>BDA@AA@@5;;A=A>@@=@A>@<993:=6=;@BCAAB???@@?>=?=977<733;3377&38==C<@AA>
@N9IO0:01096:05953
TACGGAGGGTGCGAGCGTTAATCGGAATTACTGGGCGTAAAGAGTGCGTAGGTGGTTTAATAAGTTATCTGTGAAATCCCTGGGCTCAACCTGGGCAGGTCAGATAAGACTGTTGGACTCGAGTATAGTAGAGGGTAGTGGAATTTCCGGTGTAGCGGTGAAATGCGTAGAGATCGGGAGGAACACCAGTGGCGAAGGCGGCTACCTGGGCTAATACTGACACTGAGGCACGAAAGCGTGGGGAGCAAACAGG
+
BCBB?BCF?::9CB@@@B>B?BBC@C?B?B;;;C;AAABB;B@@@C@@@BB@BC@CE=B@BB?@C?AAAAAA@@@=@??9<?>9???B@C?CCC>CBB>@@ABBBD?BBB@@@=@=:;;@@;;;BBBBCA@;;;0;AABB@C@CC>B?B@CCCBDBA?CCCC=>>?C@??BA@@@@@;>>9>3:9:;??@A=ABA<@<??:??@@?BBB>BBB>AABBAB???AA@@=@A@?==6=:::?CC:BBBEE<@@A?
@N9IO0:01101:05915
TACGGAGGGGACTAGCGTTGTTCGGAATTACTGGGCGTAAAGCGCACGTAGGCGGATTTGTAAGTCAGGGGTGAAATCCCGAGGCTCAACCTCGGAACTGCCTTTGATACTGCAAATCTCGAGTCCGGAAGAGGTGAGTGGAATTCCTAGTGTAGAGGTGAAATTCGTAGATATTAGGAAGAACACCAGTGGCGAAGGCGGCTCACTGGTCCGGTACTGACGCTGAGGTGCGAAAGCGTGGGGAGCAAACAGG
+
AA;;8;DCC;CCCCCAAA?CFBCD?D4:2:AAAA;A@>BB<BAA@B:;;AB?AB?BBC>CCE@BBBA@A@8AAAC>DBB=BA@7;;@@9@;==?9=4=>=;2=>5==>@C@@@BB<@@@BB@@@D=@=@>A@@=@BBBBB?A?B?C@CAAAAAAAAB?BBBB=B?BBBBAAAA@<@A<@=A@=B;;5;?@@<@@A=A?;;6;BA>>??;??;=?A???BCAAAC9:9=??>===7>@AAADF8999AA9@992
@N9IO0:01069:05980
TACGAAGGGGGCTAGCGTTGTTCGGAATCACTGGGCGTAAAGCGCATGCAGGCGGATCGATAAGTCGGGGGTGAAAGCCCGAGGCTCAACCTCGGAACTGCCTTCGATACTGTCGATCTTGAGTCCGGGAGAGGTGAGTGGAACTCCGAGTGTAGAGGTGAAATTCGTAGATATTCGGAAGAACACCAGTGGCGAAGGCGGCTCACTGGCCCGGTACTGACGCTGAGATGCGAAAGCGTGGGGAGCAAACAGG
+
@ACA@;@BAB0BC@@@DC@CD@CC@C@CCCCCCC?ABAHH>BBDCC@@@BB?BCABCBBBBB>???A@AA3BBBC<AAC8@9949A@@=A@C@@<@?A@BB>B?BBA@AABBBBBAA::5;@@@B?CC>AAAC>BBBCCCAGADCCACBBBCBA@@@<@A@D=B@BCBCCBABA?BB>A;??<::;?BABB@>><,0+00,0<<@=@@<AB>B?AAECAA;;;B;;<;;@;;9:.:?:9949*4;595)5;@9
@N9IO0:01090:05996
GACAGAGGGTGCGAACGTTGCTCGGAATTACTGGGCGTAAAGCGCGTGTAGGCGGATCGGCAAGTCAGGTGTGAAATCCCCGGGCTCAACCCGGGAACTGCACTTGAAACTGCCGGTCTTGAGTGCCGGAGAGGAAAGTGGAATTCCTGGTGTAGAGGTGAAATTCGTAGATATCAGGAGGAACACCGGTGGCGAAGGCGGCTTTCTGGACGGTGACTGACGCTGGAGAACGCGAAAGCCGTGGGGAGAAACAGG
+
>@CBCDDC>BCABB@FBB>A@@;:59=B9??CCC9@@;;;0;@BAA@AACC@BB?@@@@<BB?BCBBB=@@BCCC?@A??.:;.;94:5:>5<<6<7>@A;??;2777.700/)/366863455@@8B<?;;;7;;6<<@:@9>5;6592:?9==>>:965;2=4566@@@@99955.55.5.66;9>9;;69::.9.5<;999,5;@;@@A;655;;;:;C=9727//)//--99///)/9:::&/577.///5
@N9IO0:01091:05960
TACAGAGACTGCAAGCGTTATTCGGATTCACTGGGCGTAAAGGGTGCGCAGGCGGTTGGGTGTGTCAGATGTGAAATCCCGAGGCTTAACCTCGGAACTGCGTCTGAAACTACTCGACTAGAGTATTGGAGAGGGTAACGGAATTCACGGTGTAGCAGTGAAATGCGTAGATATCGTGAGGAACACCAGAGGCGAAGGCGGTTACCTGGACAATTACTGACGCTCAGGCACGAAAGCATGGGGAGCAAAAGGG
+
BBC@@?@@@?B?C:B:;;?BC@A@?@C@CBBBBB=BCCCC?CC>9;:BA@?>AB>B?BC<BC@@@BAAABBBBBB;BBC8@@B=BB<?=?@BBB?B>A???@@@@BAA=BBBBCBA@?>>==@@@@9>;?AAAB:AA>AB?C@A:>AAC@CB@BBBBCBABF>BAAABBBA?@><>?@@@=A?BBB@DB??;?==8?<@@<@???9??;=>>;A>@@@@@@@BBBAA=A::;AA6:;?BBCC:CCCCCC9BB8
@N9IO0:01100:06004
TACGTAGGGTGCAAGCGTTAATCGGAATACTGGGCGTAAAGCGTGCGCAGGCGGTGATGTAAGACAGTTGTGAAATCCCCGGGCTCAACCTGGGAACTGCATCTGTGACTGCATTGCTGGAGTGCGGCAGAGGGGGATGGAATTCCGCGTGTAGCAGTGAAATGCGTAGATATGCGGAGGAACACCGATGGCGAAGGCAATCCCCTGGGCCTGCACTGACGCTCATGCACGAAAGCGTGGGGAGCAAACAG
+
CA:;9::;0;A@?;ABBB>B?AA@<@4:;A@@A;;9;AA,:6==<::;995;:59944::=29:4@@A?CCBBD9?@@@2@B;@@AD@B@BDE=C?B@@@@@AABBCCCCCBBB@CBBB@BBBB@A<A;;;BCCC2BA@AC@B?B?A@CCBB@@@@@AADD>@@?AA@@:::???A?>?;?>@AA?BBBB?BAB?A8;;.339:.:<=6=7==?=<4333333339;;;::9929789===0889@C:A@=
@N9IO0:01103:05989
TACGTAGGGTGCGAGCGTTAATCGGAATTACTGGGCGTAAAGGGCTTGTAGGCGGTTCGTTAAGTCCGGTGTGAAATCTCCCGGCTCAACTGGGAGTGGTCACTGGATACTGGCGAACTAGAGGGGGGTAGAGGAGAGCAGAATTCCTGGTGTAGCGGTGAAATGCGTAGATATCAGGAGGAATACCAGTGGCGAAGGCGGCTCTCTGGGCCTACCCTGACGCTGAGGAGCGAAAGCGTGGGGAGCAAACCGG
+
CCABACCC>9::EBBBBB?B?BBD@EAC@CCBBB>A@@GE>CC>CB=B;;;59=8@=AAE?C@BBB@C@BBBBBD=BBDDD>C?BCCC@CBED<B@@@=A@AABB@CCCCBC@BCB@AAAA@=<<<<&???CA?AA???@@@>@=@?@A?ABBBCBB?AAAD>AABBBC@>?BAA@A=@@;@=ABA=AA;;8;CC=A?@@<@AABCBAA6:5;@AA9BAAAAAB@@@@BBBBCC<@;;;DDE:BBBCD>D@C@
@N9IO0:01066:06026
TACGTAGGGTGCAGGCGTTAATCGGAATTACTGGCGTAAAGCGTGCGCAGGCGGTCTTTTAAGTCAGATGTGAAATCCCCGGGCTTAACCTGGGAACTGCGTTTGAAACTGGAAGGCTGGAGTGTGGCAGAGGGGGGTGGAATTCCACGTGTAGCAGTGAAATGCGTAGAGATGTGGAGGAACACCGATGGCGAAGGCAGCCCCCTGGGCTAACACTGACGCTCATGCACGAAAGCGTGGGGAGCAAACAGG
+
BCCCCBCC=;;9CC@AAA?B9:;@;@+.(...-(/;99<5<BDBBABB@@;@@;?BBCC;C@BBBCCC?@@@<<1?>88+=91:@4@6:9BBB<B<??A??>=137=6=B=8>7=7;<=7==B<<<8BA@??????'>A=A=A?A?BBBBBBA@=<<<BAA=BDBBBCCCCCCCCC?BB@BABBB?BB@@;>?@<@=@@@ALEE5CCC?C@@?B@AAAB;;;??@@AABBBAB=B;;;GEI9=;;BC=DBB?
@N9IO0:01069:06025
AACGTAGGGGACAAGCGTTATCCGGATTTACTGGGCGTAAAGCGCCCGTAGGCGGCTTGATAAGTTGGACGTGAAAGCTCCCGGCTTAACTGGGAGAGGCCGTTCAAAACTGCCAAGCTAGAGTGAGGAAGAGGAGAGCAGAATTCCCGGTGTAGTGGTGGAATGCGTAGAGATCGGGAGGAATACCAGTGGCGAAAGCGGCTCTCTGGTCCTAAACTGACGCTGAGGGGCGAAAGCGTGGGGAGCGAACGGG
+
;.;=@::55&55;49=AC=ABB?C@CBC=BAA@C=;;;AA9A;;;;0:=?A=@B?BC?AAAB>@A?A>AB<<8<:*.--68/<1=<9B>?A@@9;;;;4;:@A;@>?>3>:9;5;;@ABBBBCCBCB@G?DBB@BBBA;;;;899CD=C@BBBBBBD?BB@D79;;;;ACAA;658<194.9.7<<:@A@@;@??@;@AC?CBBBBBB=BA@AAA;BCBABCBB@<;;<.<;;;0:BBBBCC:ABAAB?CCC>
@N9IO0:01071:06050
TACGTAGGGTGCAAGCGTTAATCGGAATACTGGGCGTAAAGCGTGCGCAGGCGGTGATGTAAGACAGTTGTGAAATCCCCGGGCTCAACCTGGGAACTGCATCTGTGACTGCATCGCTGGAGTGCGGCAGAGGGGGATGGAATTCCGCGTGTAGCAGTGAAATGCGTAGATATGCGGAGGAACACCGATGGCGAAGGCAATCCCCTGGGCCTGCACTGACGCTCATGCACGAAAGCGTGGGGAGCAAACAGG
+
ACAA@@@D=;:<C@CCBB?A=A@B?A=@@;;;D<;;<@@19;;;@ACC;;6;@;@;;9AAA;@A>98:?B;::C=@@@@5?>9@@@@?A?@@@;@=AAAB@@@@@B;;:FCCCCBBB@@8;;@@>>:?@@95555$5;;7=5;5;5;;===>=<<=<;:::3:<<::?@AA<@??><77,31888,333707@@<A<=;27877&7>=6?<?@@C>>==,,,,,,,798333=5;<==BBB577A@B9???;
@N9IO0:01074:06058
TACGTAGGGTGCAAGCGTTAATCGGAATACTGGGCGTAAAGCGTGCGCAGGCGGTGATGTAAGACGGATGTGAAATCCCCGGGCTCAACCTGGGAACTGCATTTGTGACTGCATCGCTGGAGTGCGGCAGAGGGGGATGGAATTCCGCGTGTAGCAGTGAAATGCGTAGATATGCGGAGGAACACCGATGGCGAAGGCAATCCCCTGGGCCTGCACTGACGCTCATGCACGAAAGCGTGGGGAGCAAACAGG
+
BCA@@ABA;;;;;5<AAA=A=@AA=A7;:>@@>:;9;CE>CAB;;;BBAA=994;AAAAAA=A@CA=A::;A@B;::::-;@9AABC?B?BBC=C?CDDBBBE>CCCB@@@B@@ABBCC?BAAA:;6:>>>>>>>,@?A;@<@=B?BCCCBB;;;BBCCCE?;;;CBBBBBBCBBA?@@=?<@DC<@@A@=@??=?ACC?@@CC9ABB=B?BDDDBBBB:::A@??A@>@???8?:9:BEF9BBBBB=A@@=
@N9IO0:01078:06044
TACGTAGGGTGCGAGCGTTAATCGGAATACTGGGCGTAAAGCGAGCGCAGGCGGTTCTGCAAGTCAGATGTGAAATCCCCGGGCTCAACCCTGGGAACTGCGTTTGAAACTACAGAGCTAGAGTATGGGAGAGGGAGGTAGAATTCCACGTGTAGCAGTGAAATGCGTAGAGATGTGGAGGAATACCAATGGCGAAGGCAGCCTCCTGGCCTAATACTGACGCTCATGCTCGAAAGCGTGGGGAGCAAACAGG
+
@@;:;@@@:@BBBBBAAA7<7;BB=C@AA@<<;0;A@BD8B@;;9<@B;;4;A=A=A@BBB>@@@@@@CCAAAD=BCCC6@?9=>>>3:9(3>;1;68544:;<6=<>5::>898=@@A877@BBBBC>BB@CB;>><>@@@>?<??A:?BBB@@?;<<<AA<A??????BDAA@@@597=?;>>B>B>BB99:C?A>BA@>9:948=<?<894877789?>?>;>?A???ABB=A9::BFB6:9999,9899
@N9IO0:01079:06029
TACGAAGGGGGCAAGCGTTGTTCGGAATTACTGGGCGTAAAGGGCGCGTAGGCGGCTTGCCAAGTCAGGCGTGAAATTCCCGGGCTCAACCTGGGGGCTGCGCTTGATACTGGTGAGCTTGAATGCGGGAGAGGATAGTGGAATTCCCAGTGTAGAGGTGAAATTCGTAGATATTGGGAAGAACACCGGTGGCGAAGGCGGCTATCTGGCCCGTGATTGACGCTGAGGCGCGAAAGCGTGGGGAGCAAACAGG
+
@@@B?;>@>@,@B5;;;;?BC@CCACAC@CBCCC>BAAAC>CF?BCBBCBC@A@>@A=@@@B?BBBDB>B;::9;1<4<<6<91==?<8@7?>>>>17:C?@?D?BAB>?>A>BB>>?B@CC?::9@@;@BAA?BBBB>>:=>@>BD=BB>>:<<::5:;;A5=7;;B???A>=9=A7?:??;;;;<A=BB=?>=49167/6:<:88A;AA7==;;;9:;;888A@@;;;;>DD:@><=<DD6>><<909999
@N9IO0:01083:06019
TACAGAGAGTGCAAGCGTTATCCGGATTTACTGGGCGTAAAGCGTTTCGTAGGCGACTTATTAAGTTATTCTTCAAAGACCGGAGCTCAACTTCGGGAAGGGGAGTAATACTATTAGGATTGAAATATTTCGGGGTTACTGGAACTATCGGTGTAGGGGTGAAATCCGTTGATATCGATAGGAACACCAAGGGCGAAGGCAGGTAACTAGGAATCATTTGACGCTGAGGAACGACAGCTAGGGGAGTGAAAGG
+
@A@BCBCABAA@@=@;;;?BBB?A?A@A;@BCCC=A@@AB6;;AAA;AAA;;6;@@AB@CC@A000;@@;@?;;;;.;BB<@=@@AACC?@@?CBB=B>AAA7<;;I?B@ACCCABB@BA?ADB>CCBD>AAAA8A?BBBB>@>AAAAAC?;<;BCCC;<;;D>CC:;;9;;@CAAACBBB@C@BCD>A=@@8@;;6<@CBB?DB>AA@A<A<AA;;;0;@AAA@@;;7;>AAAB;;;BBCDD;BA000@9@@
@N9IO0:01087:06037
GACAGAGGGGGCAAGCGTTGCTCGGAATTACTGGGCGTAAAGGGCGCGTAGGCGGGATGGCAAGTCGGTCGTGAAATCCCTCGGCCCAACCGAGGAACGTCGATCGATACTGCCGTTCTTGAGGGTTGCAGAGGAGACTGGAATTCCCGGTGTAGCGGTGAAATGTGTAGAGATCGGGAGGAACACCGGTGGCGAAGGCGGGTCTCTGGGCAATTCCTGACGCTGAGGCGCGAAAGCGTGGGGAGCAAACGGG
+
BCBBBCCDDD5CC>BBBB@CCCCC@C@C@CC???:@?>AB=BB<@@;;:?A?BCF>BBA?AA>AACC@CBBBA@@9@@A;@AA:??8?=@?ABB?B@BBBCCCCBBBBA>>?A>AA?BB59:@@9@;@@AAAA=@@BBBCAC@B?BD>C@CCCAACD@CBAC>CC@@@B@@@BBAAB<AA?B?A@@?B?;:6:@B>B@GED=CCCBCCC?BB?B?A?A:;;CAAA@@;>??899.::====?6?ACGF@BBB=
@N9IO0:01094:06058
TACGAAGGGGGCTAGCGTTGCTCGGAATCACTGGGCGTAAAGCGCACGTAGGCGGCTTCTTAAGTCAGGGGTGAAATCCTGGAGCTCAACTCCAGAACTGCCTTTGATACTGAGGAGCTTGAGTCCGGGAGAGGTGAGTGGAACTGCGAGTGTAGAGGTGAAATTCGTAGATATTCGCAAGAACACCAGTGGCGAAGGCGGCTCACTGGCCCGGTACTGACGCTGAGGTGCGAAAGCGTGGGGAGCAAACAGG
+
A@AB@=@BBB0A@@B@@AAECDCC@D?AABBBAA<ABABB:;:;:BABBBB?@@<@C?@B?B?@AACCCD9@@@B<AA;??;???BCB>BBB:>>D?B=>=@BC<BBB@?====8=@?@=@ABAA>AF>EBAA?BBBC@@;?<AAAAAA?;;;>===;>==B:C=AA;;;?>>>=AA@D@CB?@@@@BBCCDCCC?C?;;9;CBBBCC8;;9;?BCBCBBBCCD@@@?;;;BBC;@@BCEEE;BBBDG@BBB?
@N9IO0:01096:06033
TACGTAGGGTGCAAGCGTTGTCCGGAATTATTGGGCGTAAAGAGCTCGTAGGCGGCTTGTCACGTCTGCTGTGAAAACTCGGGGCTCAACCCCGAGCCTGCAGTGGATACGGGCTAGCTAGAGTGCGGTAGGGGAGACTGGAATTCCTGGTGTAGCGGTGAAATGCGCAGATATCAGGAGGAACACCGGTGGCGAAGGCGGGTCTCTGGACCGATACTGACGCTGAGGAGCGAAAGCGTGGGGAGCGAACAGG
+
AABA@000+///;7<<AB?BBB@B?B=A<@@5@:177773(3449<999<=8993:?4:;@@@@AB;<;AA@0000+00===>5@ABC@CCC7;;@@>:::9BBB?AAAA@@8AA>@@ABBBA@@AC@BABDC:BAB@A@>@@C?C?CC@CBBCCCC@BBAE<@@ABABBCBBBBBC?B@;?;????B?BB@BAA?B@CCC=ACBABB=@@?BA@@A@:::A@ACCC?BCBCBD=@?@@BAB:BBBBB@@@@@
@N9IO0:01098:06013
TACGAAGGGGGCTAGCGTTGTCCGGAATTACTGGGCGTAAAGCGCGCGTAGGCGGCCTAGCAAGTCAGGTGTGAAAGCCCGGGGCTCAACCTCGGAACTGCGCCTGATACTGCTAAGCTCGAGACCGGAAGAGGAGAGCGGAATTCCCAGTGTAGAGGTGAAATTCGTAGATATTGGGAAGAACACCAGTGGCGAAGGCGGCTCTCTGGTCCGGTTCTGACGCTGAGGCGCGAAAGCGTGGGGAGCAAACAGG
+
AAB;;5;>@>,@BBBBBC@CCC?A?@-0+0<<<<9@A@A@:BB@ABBBBBB=BB<@<@BC@A=AA<;;?AAA;;;0:@A6???6?BCC?B=??@<@=@AAAAB?BBCBBBAA@BB>BAA9:9:88<A>B>BBB>A@B===:A9?;?@9@AABBCBDB?B>BA<A=>>???@@A@<@B8@8;;@CCG?BBBBACBB@B?BB=BBCCBCC@CC@C@B@BDCCBBBD;;;@CA@A@@;BCBBBDD6;;CCB=CCC?
@N9IO0:01100:06020
TACGTAGGGTGCGAGCGTTAATCGGAATTACTGGGCGTAAAGGGTGCGCAGGCGGCTCCGCATGTCGGGCGTGAAATCCCCGGGCTTAACCTGGGAATGGCGTCCGAAACTATGGAGCTGGAGTGTGGCAGAGGGAGGTGGAATTCCACGTGTAGCGGTGAAATGCGTAGAGATGTGGAGGAACACCGATGGCGAAGGCAGCCTCCTGGGCCAACACTGACGCTCATGCACGAAAGCGTGGGGAGCAAACAGG
+
BBBBB@@A:@@@@BBACC@CACCC@C?B=B:::B;AA;;;6;C<;;;C@@=900+0<A>BBCA@@;;;0;@A@@@;;;;;.;D;CB?@=B?BBB=B<AA@CCBC?;;;6;BAAA=@@@BB?BBCCCB@BBAAAA:@@;@@=C?B@C@CCBDBBBBCC@CCCC>CCCAAACDCCDDCB?CA<@<???9=?;;6;BB>A::;AA?BB@BBC=B>A=AAAA@A?BDC@@@A>??:;:6;AAAEEE;@@@CE>BBB?
@N9IO0:01105:06046
TACAGAGGTGGCAAGCGTTGTTCGGAATTACTGGGCGTAAAGGGCGCGTAGGCGGCCCGTCAAGTCCCGTGTGAAAGCCCCCGGCTCAACCGGGGAACGGCACGGGAAACTAGCAGGCTTGAGTTCGGGAGAGGGAAGCGGAATTCCGGGTGTAGCGGTGAAATGCGCAGATATCCGGAGGAACACCGGTGGCGAAGGCGGCTTCCTGGACCGACACTGACGCTGAGGCGCGAAAGCTAGGGGAGCAAACGGG
+
BBB@@@B?BC@BA;@@781;;?BB@C@C>@@ABD=@?@CB=BD=@AACCBEA??>AG>BBBA;>?>?6=A@?@@C9@@@A?,@?;;;C=@=?CC9B?BC??@@??9?A;???ABAA=@@<@@;<5;;;0;AACC=B@A;;5;5<>B@CD>;;;DCBB@@@AD<A@BBBBABBBAA=A=BC>B>BBB@DFFCGCDC?A=@A=;;5;;??<@@=@?999<>@=>>995><?>@AAA<9:9BB<<2@@ABB<BBC<
@N9IO0:01110:06011
TACAGAGGTCCCAAGCGTTGTTCGGATTCACTGGGCGTAAAGGGTGCGTAGGCGGTCGGGTAAGTCTGACGTGAAATCTTCAAGCTCAACTTGGAAACTGCGTCGGATACTATTCGGCTAGAGGAATGGAGGGGAGACTGGAATACTTGGTGTAGCAGTGAAATGCGTAGATATCAAGTGGAACACCAGTGGCGAAGGCGAGTCTCTGGACATTTCCTGACGCTGAGGCACGAAAGCCAGGGGAGCAAACGGG
+
BBB@@@@;AAA8@;?999:A@7@@48917<<<??9?@@ED>DE>@AAABCG=9:6;?@?8@B?B@BBBB@@ABBB=B@@<@A=ACJIDABB@B?BB=B@@@CCBC?BAAA<<;?<;5;B@=?C?C<@<7<<<@.999@AA?A?BAAA=@<?AB@@BAA@@@A=;::AABBBAB@99.449.509BB?C><>80/0)/5;799CBBBBC?99:::/768::<<@:3795=?:44<8=@?BACC6:9;BD=CBA;
@N9IO0:01070:06084
TACAGAGGGTGCAAGTGTTGTTCGGAATCATTGGGCGTAAAGGGCGTGTAGGCGGTTTGATCAGTCGGATGTGAAATCCCTGGGCTTAACTCAGGAATTGCATTCGAAACTTTCAAGCTAGAGTGCGATAGAGGGTAGCGGAATTCCCGGTGTAGAGGTGAAATTCGTAGATATCGGGAGGAACACCAGTGGCGAAAGCGGCTACCTGGATCGCAACTGACGCTGAGACGCGAGAGCGTGGGGAGCAAACAGG
+
BBCCBCCC=BBAB>AABB=@@@@A=@;?;;95;=5BBBBC<BB=ACABAAB?BB=A@;??@AAECCC@CCBCCDC?DDD=AAD>BCAD@CCCAA;@=@<@@@@?A@AD>ECD?;;:;@>=@;:8==98<>@999/997:A8@<@:??8?=???9::@<?=??8?<@@@A@?>>:;;E;BB;@<>?><>>>D;=;;:088;5;9:D:>>;?>?A@A4>>A>=88::99@<==>======<???6A@?=?8=>?;
@N9IO0:01072:06083
TACGTAGGGGGCAAGCGTTATCCGGATTTACTGGGTGTAAAGGGAGCGTAGACGGTGTGGCAAGTCTGATGTGAAAGGCATGGGCTCAACCTGTGGACTGCATTGGAAACTGTCATACTTGAGTGCCGGAGGGGTAAGCGGAATTCCTAGTGTAGCGGTGAAATGCGTAGATATTAGGAGGAACACCAGTGGCGAAGGCGGCTTACTGGACGGTAACTGGACGTTGAGGCTCGAAAGCGTGGGGAGCAAACAGG
+
A@@BBCBA@@,:;555:A=BBB@C?CGG>CAA>B90000<3A<59;;A@CBBBC>;;;B>BCACDCB@AABBABB<B?A=A?;266AC:C;BC;@7:C<A<BB?C?BB<BBB@@?>::;.4:59998B74;;:+9;7<<C?C?B9=8<@;@;:;?B=8=<<<6443;<AAABAA9:7,73/84@>@;A???=:;54;657.5<7<>?>:>?;49:(///(/325-555-5>=?=>8=?@?@A@2?@;;;,:?B9
@N9IO0:01080:06080
TACAGAGGTCCCAAGCGTTGTTCGGATTCACTGGGCGTAAAGGGTGCGTAGGTGGTCGGGTAAGTCTGATGTGAAATCTCCGAGCTCAACTCGGAAATGGCATTGGATACTATTCGGCTAGAGGGTTGGAGGGGGGACTGGAATTCTCGGTGTAGCAGTGAAATGCGTAGATATCGAGAGGAACACCAGTGGCGAAGGCGAGTCCCTGGACAACTCCTGACGCTGAGGCACGAAAGCTAGGGGAGCAAACAGG
+
AACAABB?BBD>D>B@AB=AB?BB?AC?@@@@AD;?@@@@8@@=?B@A???;==9>>A@<AB=BCBB@@BCCCCD>ABAB?@@@99;C@CCBB@BD?<<;;CC@C>A@@CBBB?BB?BBBBBBB=B?B>BBAAAA'>>>=9@:@>AAAA?@?CC????A?@B>BA@B@@>A<>??998BB=@>>??:@>;616//)/38869>==6=>:>==:=>=8==8:9>>@99499@@AC9????@??5?AAAA=???3
@N9IO0:01096:06075
TACAGAGGATGCAAGCGTTATCCGGAATGATTGGGCGTAAAGCGTCTGTAGGTGGCTTTTTAAGTCCGCCGTCAAATCCCAGGGCTCAACCCTGGACAGGCGGTGGAAACTACCAAGCTGGAGTACGGTAGGGGCAGAGGGAATTTCCGGTGGAGCGGTGAAATGCGTAGAGATCGGAAAGAACACCAACGGCGAAAGCACTCTGCTGGGCCGACACTGACACTGAGAGACGAAAGCTAGGGGAGCGAATGGG
+
BBB;;:C?AADA@<A>?>?BCC@C?B>@@CB9B?8988BC;>?CCCBBBBB@CC@CCEEE1A>@BB?BB@CBDCD=BBC8;;B<BAAC?CB>BA=@AA@<AC@BB@ED?CC;;5>6>ABB>B666?@<@CGDD9C@CBBB<B>AA<A?@=BC8:;@B=B@@@:@AAA@??A@:85=9>A7>>;?>>8<:=>:>DFF<BBECCBCCBBBE>C@CCAABBAA::<@@@ABCCDCCC>BBDCCEC:CBAAAADCD=
@N9IO0:01098:06070
CACGGGGGGAGCAAGCGTTGTTCGGAATCACTGGGCGTAAAGGGCGTGTAGGCGGTCAAGTAAGTGGAATGTGAAATGCCCCGGCTCACCCGGGGACCGGCATCCCAAACTGCTTGGCTTGAGTATGGGAGAGGATGAGGGAATTCCTGGTGTAGCGGTGAAATGCGTAGATATCAGGAGGAACACCGGTGGCGAAGGCGCTCATCTGGCCCAATACTGACCGCTGAGGCGCG
+
==;;;;;;%;B@B=@;;:7<;8B>9B?BCCICCC?CCBBB>BG>CBCBBAB?;;7;@@29;9.9;?.949?<@@>40/0/0&/3;79=>A9@AA000<A=ADA@@<>@9<0-.8(.(/:57089BABC>@?@?<>99999/92;4969848?>>:00)//0/(///7777773////(/537(...(236946664638222222222399094;9996//(///88:477;7
@N9IO0:01101:06103
TACGTAGGTGGCAAGCGTTGTCCGGATTTACTGGGCGTAAAGCGCGCGCAGGTGGCTTGCCAAGTCTGGGGTGAAATCTCCCGGCTCAACCGGGAGGGGTCTCCGGATACTGGTAAGCTTGAGGGAGGTAGAGGAGAGCGGAATTCCCGGTGTAGCGGTGATATGCGTAGATATCGGGAGGAACACCAGTGGCGAAGGCGGCTCTCTGGGCCTTTCCTGACGCTGAGGCGCGAAAGCGTGGGGAGCAAACCGG
+
DBBB@==:00,0A;AAGCACC@=@9999.:>>@D=::;EC>AABBCBBB@A=@@;@A=@>;@=@ABBDCC;B@AA;;;;BB=A>AA??;@;??:?@CC9;;BEHD@CBAABC@CC?A@C@BBBC<@@?A@ABB=A@@@BC??<?49939>ABBCBBB?BCCAAABBBBBBAABBCBE?@@=@>9::7;;BC?BBB8;7<A>ABBBCBCB=B@BC<B>B<;;D@?;;:@:::BBB6;;;;DDE:ABBCC=B?A6
@N9IO0:01104:06094
TACGTAGGTGACAAGCGTTGTCCGGATTTACTGGGCGTAAAGAGCGCGCAGGCGGTCGTTCAAGTCGAGTGTGAAAGCCCCCGGCTCAACTGGGGAGGGTCATTCGATACTGATCGACTCGAAGGCAGGAGAGGGAAGTGGAATTCCCGGTGTAGTGGTGAAATGCGTAGATATCGGGAGGAACACCAGTGGCGAAGGCGACTTCCTGGCCTGTTCTTGACGCTGAGGCGCGAAAAGCTAGGGGAGCAAACGG
+
B@A@@;;7;AABE@BDCC?BBB8A=BBE<@ACCE=;;<CC;AABBBBBBBC@BD?C@@@?BC?BBCCBA9:9BAD6;;AAA,A@B@@@=?;;;;.9::,38::7<=BBCCAAAABBCCCAAA?B?BCC>AA@@@8@59:B?B=A>AB=A<;;;>?>><>@@B:AA==;;;===<>?A:AB8;7:@A:><==277527555::=0505<7<9==>;=A<?B>9:;;@@=;;;;;;;.;@@@@A@7;;;BC.90<
@N9IO0:01105:06105
TACGGAGGGAGCTAGCGTTGTTCGGAATTACTGGGCGTAAAGCGCACGTAGGCGGCTATTCAAGTCAGAGGTGAAAGCCCGGGGCTCAACCCCGGAACTGCCTTTGAAACTAGATAGCTAGAATCTTGGAGAGGTCAGTGGAATTCCGAGTGTAGAGGTGAAATTCGTAGATATTCGGAAGAACACCAGTGGCGAAGGCGACTGACTGGACAAGTATTGACGCTGAGGTGCGAAAGCGTGGGGAGCAAACAGG
+
BB@@>@AD:;;:BBBBCD?BAABB?C@C>BB@@@8@=>=>4;;@@A;;;BB@;;7;CBB?BB?ABBAA@B>B@DD=>??9>??3@A@A@BDC9C?D?B>??=@@;ABB>BBAAAA???@@AA>@@@=@:@B;96:B???C=A=A=A;?@B@A@BDBB@BBBB=B>??@??ABBC@CB?A>@@=AAA?@???>@@A?B>A?@@CCBBBC@BBB@CCBB@BBB@@@A??:@BA:9:6;@BBBCC<BBBCE7;<;5
@N9IO0:01064:06137
TACAGAGGGTGCGAGCGTTAATCGGAATTACTGGGCGTAAAGCGCACGTAGGTGGCGACGTAAGTCGGGTGTGAAAGCCCCGGGCTCAACCTGGGAATTGCATTCGAGACTGCATTGCTGGAGTACGGAAGAGGAGGGCGGAATTCCCGGTGTAGCGGTGAAATGCGTAGATATCGGGAGGAACATCAGTGGCGAAGGCGGCCCTCTGGTCCAGTACTGACACTCAAGTGCGAAAGCGTGGGGAGCAAACAGG
+
@@DAAABB=BB@A??=?><?=AAL@D?A?CBBCC>???>>7??=@BAAAAC?AB@BCBBDDC?B@BAE;AAAA@=9==@@2@D9:::FAE>@@D>B?B;;;BC>A@;;;ABCDBA>AA??<???@AB?A>;;<5<<@;@@>B?C@BD>D?BBDAAAA:ABBB<BBAA@@ABBA?@B><AA9C:BBBBBBBB?BCB@E>;;5;@8@BBC?AA?BBBCBBA?<<<;00*/;;>B>G8B966@@@2669BC<@@=;
@N9IO0:01069:06129
TACGGGGGGGGTAAGCGTTGTTCGGAATTACTGGGCGTAAAGGGCTCGTAGGCGGCCAACTAAGTCAGACGTGAAATCCCCTCAGCTTAACTGGGGAACTGCGTCTGATACTGGATGGCTTGGATCCGGAAGAGGGATGCGGAATTCCAGGTGTAGCGGTGAAATGCGTAGATATCTGGAGGAACACCGGTGGCGAAGGCGGCATCCTGGGCCGGTATTGACGCTGAGGAGCGAAAGCCAGGGGAGCAAACGGG
+
==999:9:9:";@<@@@@=9:7;A9>5;5;?=@>6<ACCG=BB=B@@:;99<95./)/27//)-666--/77/55)5555&54449949.55444&55:<=<<<>69;BBBCC@BCC?CB@C@CCC@D8:59??<9?A@AA>@=@=C>BC?BBAAABC@CBCC<999??AAAACBBAB?BA=A@;;;@C@BB>ABC?B?CC@BDBB@BEC?C@B@BAA=AACA@@;;;=AAA;;;0;@;?@@@7@AABF>BBD8
@N9IO0:01078:06116
TACAGAGGATGCAAGCGTTATCCGGAATGATTGGGCGTAAAGCGTCTGTAGGTGGCTTTTTAAGTCCGCCGTCAAATCCCAGGGCTCAACCCTGGACAGGCGGTGGAAACTACCAAGCTGGAGTACGGTAGGGGCAGAGGGAATTTCCGGTGGAGCGGTGAAATGCGTAGAGATCGGAAAGAACACCAACGGCGAAAGCACTCTGCTGGGCCGACACTGACACTGAGAGACGAAAGCTAGGGGAGCGAATGGG
+
CCC9:9CACCDBB9????>ABB@F@D>CACD?AA6BA<AC;?@A@<<<BCF@BC@CCHGH1A?@BB>BC@CBBBC=AAA=BBB>BAAH@BB=BB<@@@?;?B<AA>AA6@ABA5A9;;BB@C>AABB?BDDFF:CCCCDE?C@CB=B<?;>A4;;@@=>::;5:AAB:;:CAAA<=8C>666;>@@:?:?C:>CCE>BBACCBBCACBE>F?AAA@ACCC@@ACBBBBCCBCCJ>BBBBBFG:BAA@B?AAA=
@N9IO0:01083:06154
GACGGAGGGCGCAAGCGTTGTTCGGAATACTGGGCGTAAAGCGCGGGCAGGCGGTCTGTTAAGTCGTTTGTGAAAACCCGGGGCTTCACCCCGGGAAACTGGCATACGAGTAACTGGCAGGCTGGAGACGTGGTAGGAGGCTAGCGGAATTCCTGGTGTAGCGGGTGGAATGCGTAGATATCAGGAAGAACACCTGTGGCGAAGGCGGCTAGCTGGGCCAGTTCTGACGCTCATCCGCGAAAGCGTGGGGAGCAAACAGG
+
DCBB@BBB=:;;C@BBBCACC?BA@C5;;9:99,0>=9=)0/7///,5::7;;5;9:9939394449=,448888.9:5:<<+//)/////&/;)//)/9:6;=;@@99:44.4443:;=:<<<394433;;2333-38-337933,349,3,33,33993333(394<7==<=BCBB99736>6;7<@:==C<?CCC@CCC?C?C@;==955579/9)//7)//:=556;;;;;8==>>@8666<:::+669@>2@@@4
@N9IO0:01103:06118
TACGTAGGGTGCGAGCGTTAATCGGAATTACTGGGCGTAAAGGGTGCGCAGGCGTCCCGCAAGTCAGGCGTGAAATCCCCGGGCTTAACCTGGGAATGGCACTTGAAACTACGGGACTTGAGTGTGGCAGAGGGAGGTGGAATTCCACGTGTAGCGGTGAAATGCGTAGATATGTGGAGGAACACCAATGGCGAAGGCAGCCTCCTGGGTCAACACTGACGCTCATGCACGAAAGCGTGGGGAGCAAACAGG
+
BBBA@9994:BABBBA@A6:7;BB?B?B?BAAAC>:;;FF@DG>A@@BAA@>:;49:,9;B=BCCCB?@@?>?@0:;?@2??9???B>B?BBD>B?BB?BBAB?BBB=BAAABB<BBB8::BACAB>@??><<7:849A?A;?<??BBABABBCBB?BBBC>AAAABAABBBBBBB@BB>?9;:9081/;7;//(-2-/.50574668.8885>>;>??688;;;;?=>>?@@;@AAACBB5;;@@B=;;;<
@N9IO0:01110:06157
GACGGGGGGGGCAAGTGTTCTTCGGAATGACTGGGCGTAAAGGGCACGTAGGCGGTGAATCGGGTTGAAAGTGAAAGTCGCCAAAAACTGGCGGAATGCTCTCGAAACCAATTCACTTGAGTGAGACAGAGGAGAGTGGAATTTCGTGTGTAGGGGTGAAATCCGGAGATCTACGAAGGAACGCCAAAAGCGAAGGCAGCTCTCTGGGATCCCTACCCGACGCTGGGGGTGCGAAA
+
CCBCCCCCCC"CC>@@@@@CC@DD@C@CCBBBBC>@@@BB=BC=DCCCC@B=999;DC@BBCD>C@CFC=BBA@@:@@?@@:=?==0>@C@CF@E@A@899AABEFGE>A>A?A>???C@AAB@AAB:9:B@BBBA:93939:2:@ACBAAABEE:BBBA<AE@D@>8===:@?>??C<?956=;?EE5<>:;3;679:<=955556)22993:>==6<://..6;;;)8772222
@N9IO0:01066:06183
TACGGAGGGGGCCAGCGTTGTTCGGAATCATTGGGCGTAAAGGGCGCGTAGGCGGCCTGGTAAGTCGGGTGTGAAATCCCGCGGCTCAACCGCGGAACTGCACTCGATACTGCCGGGCTCGAGTCCCGGAGAGGGTAGCGGAATTCCCAGTGTAGCGGTGAAATGCGTAGATATTGGGAGGAACACCAGTGGCGAAGGCGGCTACCTGGACGGGTACTGACGCTGAGGCGCGAAAGCGTGGGGAGCAAACAGG
+
BBBG8::444$47>A@BB9B>9>@9>9>;@@9=>7C@?C=8C>7@CIC=9<.9:.57@>5@C:C?;<>7=B<C@A8B>>7==>;>?>><>:>==:=<===>AA>====@===>9==8ACC@C==>?7=9<;;>;3>A;A;8A7@7;<4B=B=>;;;@7<;;;3;:::<;::<::49919;8C9AA@8;5555::@5:7:>5;=@<9;;7;;>?6><;;;=<=<<;;@6;A=;>=055A5;55&5BBA>4;><8
@N9IO0:01075:06161
TACAGAGGGGGCGAGCGTTGTTCGGAATTACTGGGCGTAAAGGGCGCGTAGGCGCCTGTTAAGTCGAACGTGAAATCCCCGGGCTCAACCCGGGAACTGCGTCCGAGACTGACAGGCTCGAATCCGGGAGAGGGATGTGGAATTCCAGGTGTAGCGGTGAAATGCGTAGATATCTGGAGGAACACCGGTGGCGAAGGCGGCATCCTGGACCGGTATTGACGCTGAGGCGCGAAAGCCAGGGGAGCAAACGGG
+
CCCDB@@@@@,@B@A@CC@CJAEFAD@D?BBBBD>9::CC?DJ?CCCCCBB?999?ACD:C@CC@CC@BBBCBC>CCCC9CD=CBBB@BC=AD=C>@@B@@?D?ABAAA?@?AC?=>??BB>AB?BB>CCCCC>CCCCC@C?C?B?;;;;CCCCCC@CCCC=BAAA@@@AAA@@@B@CC>A?AAA>A?AA<@@B?B?BC@BCCC@CC>A@@B@BCD?A@AB@@@@@>A@A@@@;@A<A@AA3;;;;@6>?C<
@N9IO0:01096:06180
TACAGAGGGTGCGAGCGTTGTTCGGAATCATTGGGCGTAAAGGGCGTGTAGGTGGTGGAGTATGTCCGACGTGAAATCCCCCGGCTCAACTGGGGAATGGCATTGGAAACTGCTCTACTAGAGTGCGAGAGAGGGTGACGGAATTCCCAGTGTAGAGGTGAAATTCGTAGATATTGGGAGGAACACCAGAGGCGAAGGCGGTCACCTGGCTCGTTACTGACGCTGAGACGCGAAAGCGTGGGTAGCAAACAGG
+
CCD@@@CD=BBBA?>>>?;@@?CC@C@D@@@@BE<BA;9:6;@;AC?CCDD@CCACC@CCECCBBB??@?CECCC=>?>?>0>=@CBC@BBBBA6A=CA=@@@8;9;C>B;;<CBBCCAAABB998?@@A??>C<?@B??:<;@39:,9@>=?>>>>:>DDF>F?BDCAABACB?BC=BB?B?DCC?CB@A=ABA=B>AA?AA@@?CC@BBBCD@BBBBCCGFCCBBBBCC;;<9;BCBCC>BAA@@D=AAA=
@N9IO0:01098:06175
TACGTAGGTCCCGAGCGTTGTCCGGATTTATTGGGCGTAAAGCGAGCGCAGGCGGTTTGATAAGTCTGAAGTTAAAGGCTGTGGCTCAACCATAGTTCGCTTTGGAAACTGTCAAACTTGAGTGCAGAAGGGGAGAGTTGAATTCCATGTGTAGCGGTGAAATGCGTAGATATATGGAGGAACACCGGTGGCGAAAGCGGCTCTCTGGTCTGTAACTGACGCTGAGGCTCGAAAGCGTGGGGAGCGAACAGG
+
BCBBBBB@BCC=BBA@@@<@BC?C?BBA=AC?CC=>?>??7>?@899??@A?BB?BC>BBBB@BAAACD<@@=@@:A>@BBBB?BCCCBCADB@@@>AABB>7C;E?8=@:@?@@9?A;@@;;9BEEC?BBB8BCA?@<??;?<??CGEDDDCCAA=ABAA<BABBBBBBCCBBBF>BB?B>AAA?B?BA>@;;;0;@A=BDG;;;CDAAABCCADCCBBBBCBBC@A@@@@@;@AAACCC:CC;;;>;;;=
@N9IO0:01107:06181
TACGAAGGGGGCTAGCGTTGCTCGGAATTACTGGGCGTAAAGGGCGCGTAGGCGGACAGTTTAGTCAGAGGTGAAAGCCCAGGGCTCAACCTTGGAATTGCCTTTGATACTGGCTGTCTTGAGTTCGGGAGAGGTGAGTGGAATGCCGAGTGTAGAGGTGAAATTCGTAGATATTCGGCGGAACACCAGTGGCGAAGGCGACTCACTGGCCCGATACTGACGCTGAGGCGCGAAAGCGTGGGGAGCAAACA
+
@@BA@<@CBC5CCBBBBC@BBCCEAE@C@CBBBB>A@@GF?CC?@@@@@?@=AC?BBBAAC=CCCBBA?@;@:88/998.;AA=BCCC?C@D?A=B?C@BB>BB<A?BBB@@<@BBBBB@A@@?>BBE<AABB?@BBBBB?C?CCC@BBABBBCBAA>AAAD>C@BB99:AABB>BA<?=3:3:99;>>@@=A=><A<@;??DBBAA@9??5:=9888;=;:;A;;;=AA>>>@6::@????2><<==4<8
@N9IO0:01066:06257
GACAGAGGGGGCAAGCGTTGTCCGGACTGACTGGGCGTAAAGCGCGCGCAGGCGTCAGAGGCGTCGGTGCTCAAAGTCCACCGCTTAACGGTGGGAGGCGTGCCGATACGCTCTGACTGGAGGGCGGGCGAGGGTGGTGGAATTGCCGGTGTAGTGGTGAAATGCGTAGAGATCGGCAGGAACACCAGTGGCGAAGGCGGCCACCTAGCCCGCACCTGACGCTGAGGCGCGACAGCGTGGGGAGCGAACTGG
+
BBBBBBCCCB3AA=@@BB?BBHAD>AA@?:?CAB=@@?AA8?<9<:;@?AA@;;6<BCBCBCBBAC?:;:CCBB;B;;6;C@CDC@C@DD<A@C=?><>@?@B=@@CCCCBDB??ACCC@CCD>BBC>BBBBB>BB@BB?B9:9;H@C@CB@@@BA?AAAB>CCCBAAACBB::98;9;2:::499=A?A>AAA<A:@@7@8@B>BBBCE?DKDC@BBB>;B98;;699;=::9:;99?@@5@DDBB?BAC=
@N9IO0:01078:06257
TACAGAGGGTGCGAGCGTTAATCGGAATCACTGGGCGTAAAGCGCGCGTAGGTGGTCTGTTAAGTCGGATGTGAAAGCCCTGGGCTTAACCTGGGAATTGCATTCGATACTGGCGGACTTGGAGTGTGGTAGAGGGAAGTGGAATTCCCGGTGTAGCGGTGAAATGCGTAGATATCGGGAGGAACACCAGTGGCGAAGGCGGCTTCCTGGACCAACACTGACACTGAGGCGCAAAAGCGTGGGGAGCAAAACAGG
+
ABA<;;CH>BCAC??999:=4:9A?C9=A>BBBF>:99CD:?@BCBA@ABB@BB@CCCCD@B@AC@@<A@@@CCL>BBF?BCC>BA?B?B?CCC<B?B9;;CB?AA@BBBCB?BB=A@B=B>@@@A@@<@AABBF>C?CBC?C<@;?@9?;?AACBCB@@?@C>BBBBAAAA:::::B9AA>A>@AA?BBBB?B??<?=@@=AA?D@::9:C?B?B?@?BBBA@@=00*0888;;/5786555+.././.&...4
@N9IO0:01082:06211
TACAGAGGTGGCAAGCGTTGTTCGGAATTACTGGGCGTAAAGGGCGCGTAGGCGGCCCGTCAAGTCCCGTGTGAAAGCCCCCGGCTCAACCGGGGAACGGCACGGGAAACTAGCAGGCTTGAGTTCGGGAGAGGGAAGCGGAATTCCGGGTGTAGCGGTGAAATGCGCAGATATCCGGAGGAACACCGGTGGCGAAGGCGGCTTCCTGGACCGACACTGACGCTGAGGCGCGAAAGCTAGGGGAGCAAACGGG
+
CCCBB?@;9948A598@@=@A>@@=A>A@A@@A@9AA??@9@C<@@@BABA=>>:>A:@@BB<??@@9@@>=@?@9@BCCC3B?@@AB=A=?AA6A?BC?CCAAA;AD=@??A?@@?BD?DBBB?BBB<BBBBB8;8;A@=B?B>B<@@<ABBBCAA=ABAB<A@AAAB;<;:99:B=BB=A<@AA@C@CC@CCCAHACE=@A<A?BB?B@+0000000<:999:4929>?<==5?@?>@CD8AACDD?<::5
@N9IO0:01091:06251
TACGTAGGTGGCAAGCGTTGTCCGGAATTATTGGGCGTAAAGCGCGCGCAGGCGGTCCTTTAAGTCTGATGTGAAAGCCCACGGCTCAACCGTGGAGGGTCATTGGAAACTGGGGGACTTGAGTGCAGAAGAGGAGAGTGGAATTCCACGTGTAGCGGTGAAATGCGTAGAGATGTGGAGGAACACCAGTGGCGAAGGCGACTCTCTGGTCTGTAACTGACGCTGAGGCGCGAAAGCGTGGGGAGCAAACAGG
+
BB@@ADC@DC@CCACBBB:;:C@B?C@C?@@ADE??@@CC5:;;;;;BB<;7;A=@G=@@;@>BABCBBBCBCCC=<;:6;CB?BDBB@B?BBC@CDD=CCCG@C@ED=BCCCCC5BBB?BB@@ACCCC@CCC@CCBAAB>B>B>A?BBBBBBCBBB>BBBB>899==BBBBBAABC@DB>B@B=B>B?>?8@@A=A?A>>>@@@@@B=>>>??A7;;;;<<=>>>A<?==;9:1:=@@@AA9ABBDD>>>>9
@N9IO0:01106:06244
TACGTAGGGTGCGAGCGTTAATCGGAATTACTGGGCGTAAAGCGTGCGCAGGCGGTTTTGTAAGCCAGATGTGAAATCCCCGGGCTTAACCTGGGAATGGCATTTGGGACTGCAAGGCTGGAGTGCGGCAGAGGAGACTGGAATTCCCGGTGTAGCAGTGAAATGCGTAGATATCGAGAGGAACACCAGTGGCGAAGGCGAGTCCCTGGACAACCCCTGACACCTGAGGCACGAAAGCTAGGGGAGCAAACAGG
+
BC?@@CEG?:::CBBBCCACACDF@C?A?BBBBI?BBB@B6;;@;;;AAAA?BB?BBB:ACC?BA=?>B>?>BBC=?>?>8?D>BB?A?A?BBD>B?AA>BBAB7=?7?@@@?@<@8?@@1:9CABB?BABCC???@@::5::A7??9?;??@@@>>>;;:@7==BBCBBB?>>=>;;:;5;8=;;5;==<5;;;4;3;=<====6<A;==>5:::1:>;;//)0;:<6>?>>BB=BBBBBCC;DC???:?;>=
@N9IO0:01106:06249
TACAGAGAGTGCGAACGTTGTTCGGAATTACTGGGCTTAAAGCGCACGTAGGCGGTGCTGTAAGTGTCAGGTGAAATCCCACGGCTCACCCGTGGAACTGCCTGGCAGACTGCGGTACTAGAGTGTGGTAGGGGAGAGCGGAACTCCTGGTGGAGCGGTGAAATGCGTAGATATCAGGAGGAACACCGGTGGCGAAGGCGGCTCTCTGGTCCACAACTGACGCTGAGGTGCGAAAGCCAGGGGAGCAAACGG
+
CBBBB@@@@@@@AC?BBB@CB@BLAC@C@CCCCB=@=4;;/;@@@AAAA@@;@@;?AB@@@@;?>@@@?@>ADLF?CCB=CCD?A@@BBC<???9>9>>>><@@=CCCBABBAA=AAABCBBBCBBC?BACDD;CBBB;;5;5;CC=@BADD@CBCE@HCBD>BBB@@@@A@AAAAD?AA>A@BBB?C>@@=@B@>A>::6:@??AAA?AA?ACC=@A<<000<><<800//-9,--(/888&//8::1889
@N9IO0:01112:06226
GACAGAGGGTGCAAACGTTGTTCGGATTTACTGGGCGTAAAGCGCGTGTAGGCGGCCTTGCAAGTTGGATGTGAAAGCCCACGGCTCAACCGTGGAAGCGCATCCAAAACTGCATCGCTCGAGTCTCGGAGAGGAAGGTGGAATGCTTGGTGTAGAGGTGAAATTCGTAGATATCAAGCAGAACACCTGCGGCGAAGGCGGCCTTCTGGACGATGACTGACGCTGAGACGCGAAAGCGTGGGGAGCAAACAGG
+
B@@@>@==5?A<>@9>9:7:C?CB?CCF=BAACC=CC???:@AAAA?9;;;5;C?C@B>BB@;AA?B>BBCCBAB=@@@3>AA?BAA@=@=BAB>A?BBBB@@?=@@@:ABBBBBBBAA???>89:?A=?@??8=<=<?@7><>?AA=B=AAB?>?A?AACG?D@BBCBCB@?:00+0=>@A<@CC?BB;;5;@@5;4;=8<8<6<=<8<=9999?@999=898>;?ABBCBCC<@@A@@?@5@@?AA;?@@;
@N9IO0:01080:06262
TACGGAGGGTGCAAGCGTTGTTCGGAATTACTGGGCGTAAAGAGCGTGTAGGCGGCCGATCAAGTCCGGTGTGAAAGCCCGGGGCTTACCCCCGGAAGTGCGCTGGAAACTGGTCGACTAGAGTATGGGAGAGGGAAGTGGAATTCCTGGTGTAGCGGTGAAATGCGTAGATATCAGGAGGAACACCGGCGGCGAAGGCGGCTTCCTGGACCAATACTGACGCTGAGACGCGAAAGCGTGGGGAGCAAACAGG
+
BBAA?@CG@BABD=@@AA?BCBDD@C?C?CBBBE>?@@@@9@@@@@ABBBC>BB?B?BBBCC9;:CBD?;:;BBC?CIL=BBA6;;;00000*0,.088..0///6::3:<<8<BBAAACB@@@A;;;0;@?>@:@=BBB>A>A?B@BB@BB>>>BB?BDDF>:;;AA@@@@@AA@A<@@=@>;;;;?<@@>ACB=A?AA=@@6;6;C?BB?B@ABBA@@@@@@@@;;;BB;;;6<BABBCC;BCBCC=@BA=
@N9IO0:01084:06306
TACGTAGGGTGCGAGCGTTAATCGGAATTACTGGGCGTAAAGTGTGCGCAGGTGGCCTCGCAAGTCGAGTGTGAAATCCCCGGGCTTAACTTGGGAATTGCGCTCGAAACTACGGGGCTCGAGTGTGGCAGAGGGAGGTGGAATTCCACGTGTAGCGGTGAAATGCGTAGAGATGTGGAGGAACACCAATGGCGAAGGCAGCCTCCTGGGCCAACACTGACGCTCATGCACGAAAGCGTGGGGAGCAAACAGG
+
CCCCAAAD?ABACCCAAB?B:;;B=B<A9:;FDC>AAACC=BBC@@ACBAA>@A=@;@@:@@=:95>:<<<@9:9/99>>2??373/3,39288186;6<:@@@;<==5:::=>=>1<<==?99=/0)///;<>3;949<7@1605=AA978;@B9949=@>.999@>>?C@@??@?;@??B?AAA=A6;;>A:;79;?@==955.555)5483:>=>5655494444945:=>5BBBBBBB9999BC<@@A;
@N9IO0:01086:06267
TACATATGGGGCGAGCGTTATCCGGATTTATTGGGTGTAAAGGGTTCGTAGGCGGGAAAATAAGTCAGTATGTGAAATCCCTCGGCTCAACCGAGGAACTGCAATTGAAACTATTTTTCTTGAGTACTGGAGGGGAAAGTGGAATTCTTAGTGTAGCGGTGAAATGCGTAGATATTAGGAAGAACACCAGTGGCGAAGGCGACTTTCTGGACAGTAACTGACGCTGAGGAACGAAAGTGTGGGGAGCAAACAGG
+
BCBCAA::::-:@==9:93:>@:@>ABC>CC@CC=@@?AA<AC=C?ABC9;6;AB=CEG;CC?AACBCBCBBABB=3;5505<@>CCCC@D@CCC?C:@DCAA?@-00:5:;=>>>>+<<<@A???@:;8;BBB5@>8;998<8<99=:==@=>><??>;@@A<0/0A@:;<BCB?CC?B?@@=@CC@BBBA>???9?8@AABBC>CBB<??BBAA?A9::@977BBB>C:?;;;8;ABBBEE;;:;BB<ABC=
@N9IO0:01090:06281
TACGTAGGTGGCAAGCGTTGTCCGGATTTACTGGGCGTAAAGCGCGCGTAGGCGGAAGCGTAAGCGTGCCCTGAAAGCCCCCGGCTCAACCGGGGAGGGCGGGTGCGAACTGTGCTTCTTGAGGGGGATAGAGGAGAGTGGAATTCCTGGTGTAGCGGTGAAATGCGTAGAGATCAGGAGGAACACCCGTGGCGAAGGCGGCTCTCTGGGTCCGCCCTGACGCTGAGGCGCGAAAGCGTGGGGAGCGAACGGG
+
BBBB@>?;>@:>C=@?AA?BCCAC>;::0;?@@B;ABBBB=B<9<BBAABB>A@<@?BBBCC?AA@:;9@8@ABD=BBBBA0A?@@@A@C?BAA2999/9@A:ABBCD@DCCBA??<@@=AAABBB1@@CCCB=??@@@?<A=A=@>@A=AAA@@AB?BBBB>BBBBBAAA@:;:@B<@@?B?@A@B6;;B>BCB?A?9979AC@@ABB<AA=AAA7:;@@BAB???@BBBBCC>C999BBB8BAA@@<@@?;
@N9IO0:01091:06261
TACGTAGGGGGCAAGCGTTGTCCGGATTTACTGGGCGTAAAGCGCGCGTAGGCGGAGCGTCAAGTCCGGCCTGAAAGCCCCCGGCTCAACCGGGGAGGGTGGCTGGAAACTGGCGTTCTTGAGGGCGAGAGAGGAGGGTGGAATTCCTGGTGTAGCGGTGAAATGCGTAGAGATCAGGAGGAACACCCGGGGCGAAGGCAGCCGCCTGGGCCTGTACTGACACTGAGACACGAAAGCGTGGGGATCAAACAGG
+
BBBCCCCCCC5B@=AAAA<AGDBD@CBC>BBBBD?BAABC69;::??A?A@@CC?ABABBBDACBB?B?A>ABBB8::@@@/@?AABB@B@CCC9BBD>B@?BBA=@A=ABC?BBB?CB@???D>CBB@AABB9:8B9??=C?B?B?BB@BBBBBBB?BABB;BBBBBBBCBBB@BB?B>:=;>=<<4<==2=?B=A=>>>A<A@<??D6:7;@@@A?>=<?=98:9?>??@@>3:::::@A5>>@BE:???:
@N9IO0:01099:06309
TACAGGGGGCGCGAGCGTTGCTCGGAATCACTGGGCGTAAAGCGAACGCAGGCGGACCGTTAAGTCGAATGTGAAATCCCGGGGCTCAACCCCGGAAGTGCATTTGAAACTGGCGGTCTTGAGTACGGGAGAGGTGAGTGGAATTCCTGGTGTAGAGGTGAAATTCGTAGATATCAGGAGGAACACCGGTGGCGAAAGCGGCTCACTGGCCCGATACTGACGCTCATGTTCGAAAGCGTGGGGAGCAAACAGG
+
ABCBGEEG5@@@BBC@AA@CCDCCAC@BBBBDAA<@0//<5:=<C?BBAAA@@@<@A=AA=@<@BBBB?@@?CDD?DCC<@@@8ABCC?BBB8B>B>@===77859AD>BBA@BB?BBB?CBBBBBA;3:98818>>>;:7:=A=A<AD;@@@B>>=<?@BB=B????ABBABCAAA=??8?8@<=1827;5;:>:3;;;7=BB?>>?399+:@=??BBBBBBBBB>>=;?>>>7>AAB@@@4999@B5?992
@N9IO0:01105:06297
TACGTAGGTGGCAAGCGTTGTCCGGATTTACTGGGCGTAAAGAGCGCGCAGGCGGTCGGTCAAGTCGAGTGTGAAAGCCCCCGGCTCAACTGGGGAGGGTCATTCGATACTGATCGACTCGAAGGCAGGAGAGGGAAGTGGAATTCCCGGTGTAGTGGTGAAATGCGTAGATATCGGGAGGAACACCAGTGGCGAAGGCGACTTCCTGGCCTGTTCTTGACGCTGAGGCGCGAAAAGCTAGGGGAGCAAACGGG
+
BBBBDAB>;;8;B?CCCC?BAC>B=;;;0;@AAA<;;;BC7;<A;;;CBBB?AB?ABB?BBC?;;;CJE<;=CCC;;;;;;*;=B@@@=A;;:;-::;0:>??=A???DB@AABBA@????=9=:=@@>?@?CD>B>BBB>A>A?BB>B@>>>??<<:=AAA:A?;:;>>;;;;;>>4>D1838>?:?@>>:?>?:?;>?CCC?B?CE?B@BBB?BB=;;;@@A@AA=;;;;;;;.;AAABCC;BBBBA:BBB<
@N9IO0:01066:06338
TACGAAGGGTGCAAGCGTTAATCGGAATTACTGGGCGTAAAGCGCGCGTAGGTGGTTCAGCAAGTTGGAGGTGAAATCCCCGGGCTCAACCTGGGAACTGCCTCCAAAACTACTGAGCTAGAGTACGGTAGAGGGTGGTGGAATTTCCTGTGTAGCGGTGAAATGCGTAGATATAGGAAGGAACACCAGTGGCGAAGGCGACCACCTGGACTGATACTGACACTGAGGTGCGAAAGCGTGGGGAGCAAACAGG
+
A?B<:2;@8?@AB?B@@@>A=BAA=>391:@==A9:9:@@8?@=@:;:ABB?CC?B?CBBHF?BC@C@CC?BBBB=?AAA3@A9A@@@<@<ABB=D@@@A@?BC@@@@5>000><::@???A????@=@A;;;D>BC=@?;?9??9??CAAAAAA@?;?:88-9>==?@=??@::;@B@B@B?@@@>BBAA?A;:3:;???A?BA?BB=?????@@9::;;@@@ABB@AA;<<;0;::;BBB9CADCE=BBB>
@N9IO0:01075:06311
TACGGAGGATTCAAGCGTTATCCGGATTTATTGGGTTTAAAGGGTGCGTAGGCGGTTTGATAAGTTAGAGGTGAAATTTCGGGGCTCAACCCTGAACGTGCCTCTAATACTGTTGAGCTAGAGAGTAGTTGCGGTAGGCGGAATGTATGGTGTAGCGGTGAAATGCTTAGAGATCATACAGAACACCGATTGCGAAGGCAGCTTACCAAAACTATATCTGACGTTGAGGCACGAAAGCGTGGGGAGCAAACAG
+
A;;:09@7=905549>@B?CDC?C>:99*9=2;=2::299088088?@899?BB?CD<AA::4558===E@BCCD>DD>CCCC9BABB6;:059=6666>@<@<@@@@@696<:?;<<>?>>>:@@:997=5529<=5@@=@8@@BBBC@BA@9999.5:::1=99929<@?@@@BBBBBCC@CDC@BBA8;;AB>B=?????;@@2:::&9444444449;99.555.5::333(43348::+454;;0444
@N9IO0:01084:06345
TACGGAGGGTGCAAACGTTGCTCGGAATCATTGGGCGTAAAGCGCACGTAGGCGGGTCATCAAGTCGGTTGTGAAATCCCTCGGCTTAACCGAGGACGTGCAGTCGAAACTGACGACCTTGAGTACTAAAGAGGATCGCGGAATTCCCGGTGTAGAGGTGAAATTCGTAGATATCGGGAGGAACACCAGTGGCGAAGGCGGCGATCTGGGTAGATACTGACGCTGAGGTGCGAAAGCGTGGGGAGCAAACAGG
+
ABCC?BCE>@@@@@:@@@?BBCBC?C=AABC=CB=<>899/::>@B@??AA=@@?:@????><@@AC=A6;;;;;0:@?9@CC=BB?B@C?BAB@C@A:;;CAAA@@@9@BBBBBBCAG@C:;;AA;;;0;A@=;<<AAB>B8;9;C=C@;;;CCA@?ABBD=B@BBBBBBABBBBD>AB=?=@BC?BCBB@BCB@B?@@=@@@CCCCG>CBBBBCAAAABCCDBBB@BBABBB>@@CBDDD;BBFFE>CBB>
@N9IO0:01095:06350
GACGTAGGATGCAAGCGTTGTCCGGATTTATTGGGCGTAAAGAGTTCGTAGGCGGTTCGTTAAGTCTGATGTTAAAGACTGAGGCTCAACCTCGGGAGTGCATTGGATACTGGCGGACTGGAGTGTGGTAGAGGCAAGCGGAATTCCCAGTGTAGCGGTGAAATGCGTAGATATTGGGAAGAACACCGGTGGCGCAAGCGGCTTGCTGGGCCATAACTGACGCTGAGGAACGAAAGCTAGGGGAGCGAATGGG
+
CCAABCCAC;9;>9B9:<=BBB=B=@AA<@@?CD?;;;ED=@AAA=AABAA=;;4;>BAA>B@BECCBBAAA5:;0:?@BB9:29>CC@C@BAAA<ACAAACB?B?BAA9::=A@=@@??9:::@:928====8=B7;;B?C?C@CD>CCICBBCCC<@@@@;@B@@@@@CAAA?BB6?;??38@A=A?AA8ACBB?CCC>BA78??AC8?788A<AA899AABBBB?A<A887,3?@@ACC9AABBC?CDF@
@N9IO0:01106:06341
TACGAAGGGGGCAAGCGTTGTTCGGAATTACTGGGCGTAAAGGGCGCGTAGGCGGCTTATCAAGTCAGGCGTGAAATTCCCGGGCTCAACCTGGGGGCTGCGCTTGATACTGATGAGCTTGAATGCGGGAGAGGATAGTGGAATTCCCAGTGTAGAGGTGAAATTCGTAGATATTGGGAAGAACACCGGTGGCGAAGGCGGCTATCTGGCCCGTGATTGACGCTGAGGCGCGAAAAGCGTGGGGAGCAAACAGG
+
[truncated: 44,245,318 more chars]
