# Supplementary material for: Analysis of the rhizosphere bacterial diversity of Angelica dahurica var. formosana from different experimental sites and varieties (strains)
Source: PeerJ. 2023 Sep 6;11:e15997. doi: 10.7717/peerj.15997 (PMC10492537; doi:10.7717/peerj.15997)
Supplement: Supplemental Information 4 [file peerj-11-15997-s004.gz › peerj-11-15997-s004]

@N9IO0:00676:05808
TACAGAGGGTGCAAGCGTTAATCGGAATTACTGGGACGGTAAAGCGCTCGCATGGTGGTTCGATGCGTCGTGCGTGAAAGGCCCCGGACTCAACTGGGGAGGGTCGTGCGATACGGTCGGACTGGAGGCCAGTAGGGGGATGCGGAATTCCGGGTGTAGTGGTGGAATGCGTAGAGATCCGGAGGAACACCAGCGGCGAAGGCGGCATCCTGGACTGGTCCTGACACTCAGGAGCGAAAGCGTGGGGAGCGATCCGG
+
AAA=?:::,440>58///)/366717)/)-,,,6(,,,(,,,(-99::=;;:::8<<7<8955<55///////::595)/)/;;+7)////74:9:::+45=3555<<455<AA?;:89<@@=>4>A>B?BBC==<<<(5////)/)/)/)4>4<<;;959<>?5><;:<994<:=@@@9>::5.575968<;994955.555506===9<<7;;<<;?@79;;544;>>:3884448088594==+445444:5:3
@N9IO0:00678:05775
CACGGAGGGGGCTAGCGTTGTTCGGAATGACTGGGCGTAAAGCGCGCGTAGGCGGTTCGGTAAGTTGGATGTGAAAGCCCGGGGCTCACTCCGGATGTGCGTTCAAGACTGCCGAACTTGAGACCGAGAGAGGAGAGTGGAATTCCCAGTGTAGAGGTGAAATTCGTAGATATTGGGAAGAACACCAGTGGCGAAGGCGGCTCTCTGGCTCGGTTCTGACGCTGAGGTGCGAAAGCGTGGGGAGCAAACAGG
+
AC@@:@>A=A2AABBBBC?@@?BB?B@CA@ABCE>CBBBB<B@@@CB@AABGCC:C89;16<7@@8C?AA>A@99040/)/::*78/0/77486:B<;;A@@<@A;@@BBBB?BBACD?BBHCC?@ACBBBB?BB;;;@=@=@9@>:?ABBBACCC?BBCC=B@BAABDBCCC>A@6>9?@<AAA?AB@@?ABB>B;;;7;ACCA;;6;@AB>BACCCCCBBBB;;8;BDABB=@@BBAAB9A@AGG6;;>9
@N9IO0:00685:05785
TACGGAGGGTGCAAGCGTTGTTCGGAATCATTGGGCGTAAAGCGCGTGTAGGCGGCTTGGCAAGTCGGTTGTGAAAGCCCGGGGCCCAACCCCGGAATTGCATCTGAAACTGCCTCGCTAGAGTCCCGGAGAGGAAGGCAGAATTCCCGGTGTAGGGGTGAAATCCGTAGATATCGGGAGGAATACCAGCGGCGAAGGCGGCCTTCTGGACGGTGACTGACGCTGAGACGCGAAAGCGTGGGGAGCAAACAGG
+
BCCC?AAB<:;9B<@@AA=@A@CC@C?BBB=7::1;8333(3389<=??@@;;605>;>;?D?BBBB<@=>;:@A49;>=BCC4<<091989388A8A<?=>??AA@@;A:9:?B??@CA@@@CBC<B>BCBB?B:DADC@@=@=AA<A>B@@@BAA8AAAC<BB7;;@@@>A@==>65:.98995;@>:;4:@@=C@@@?@@C@BCB?AAF@BBCBA@@A;;;A@AA@@@@@@8@;96B>>0>B@@=9999;
@N9IO0:00691:05787
GACGAAGGATGCAAGCGTTAATCGGAATTACTGGGCGTAAAGCGTGCGCAGGCGGTTCGCCGTGTCCTGTGTGAAAGCCCCGGGCTTAACCTGGGAATTGCATGGGAAACTGGCGGGCTGGAGTGTGGCAGAGGGGGGTGGAATTCCGCGTGTAGCAGTGAAATGCGTAGAGATGCGGAGGAACACCGATGGCGAAGGCAGCCCCCTGGGCCAACACTGACGCTCAGGCACGAAAGCGTGGGGAGCAAACAGG
+
AAA;:5;>ABBBC@B;96:?9===:=:C:==554(333<83:555<8=49:39:393:<<7<=;;;:@AAAABBC;;;DE:BB>BD@C?D?@@C?D@M@B;;;@A0<;)9>@3@A@;A@@>AA;:;A=?=?====?='?=;@7;7=-0///:=888@@A@BA=99:A@@???BBEBB:99.8.7<=6CBAA:@?=8=9>@9:999'3<<3=2?;?AAA@@@00/8//(/55;=>;B??????2=A?;;76667
@N9IO0:00702:05766
TACGTAGGTGGCAAGCGTTGTCCGGATTTATTGGGTTTAAAGGGTGCGTAGGCGGCTTATTAAGTCAGTGGTGAAATATCGCAGCTTAACTGTGAGGGTGCCATTGATACTGATGAGCTTGAGTACAGATGAGGTAGGCGGAATTGACGGTGTAGCGGTGAAATGCATAGATATCGTCAAGAACACCTATAGCGAAGGCAGCTTACTAAGCTGTAACTGACGCTGAGGCACGAAAGTGTGGGGATCAAACAGG
+
@CBBAAA>;:7;A=A@@B:;;D@C?@@?9>@<?>6>D097*9:838:@@?A<:95;A=@@=@7;;BBAAB>ABBB=BBBBCCA9::?B?A?@?B;;;6<A??BC8;;BB@@AA@@@@AB?BBCCBBB@@@@@C<@@B>BB=A=@@CBBB?AA@@A@@=AAAC>:::AAAAAB?@@CAAA?BB?????@@@:;;@@9?9@;;;D?AA@@;@@><<?:=9999;>:9:;2:=B;;=3379<<9=.>999C>@AA=
@N9IO0:00664:05844
TACAGAGGATGCAAGCGTTATCCGGAATGATTGGGCGTAAAGCGTCTGTAGGTGGCTTTTTAAGTCCGCCGTCAAATCCCAGGGCTCAACCCTGGACAGGCGGTGGAAACTACCAAGCTGGAGTACGGTAGGGGCAGAGGGAATTTCCGGTGGAGCGGTGAAATGCGTAGAGATCGGAAAGAACACCAACGGCGAAAGCACTCTGCTGGGCCGACACTGACACTGAGAGACGAAAGCTAGGGGAGCGAATGGG
+
CDBBB@@<??@>?=?>>=9?==8@<@=?BBB?BA9@@9::3:BA?@BB@??<?@<@@@?@2A=@@D?CB@BBBA@<AAA=A@@;B?:@@BB=AA=A@:@5?@@;;45<4<A<<7@=@ACC:??CCHC?B;;;;*9@@@B@8B?CD>A?@?BC@@@CD:BBC>8CCCCBAA@A?>;<:>>8<A9=>?:C:CC?BBC@8;696=<<<AAAA=A=AC@@@D@@;;;AAAB@@@A;;;0;A@A@BB6AA@@@;@@B;
@N9IO0:00665:05847
TACGTAGGGTGCGAGCGTTAATCGGAATTACTGGGCGTAAAGCGTGCGCAGGCGGCGCCGCAAGTCGAGTGTGAAATCCCCGAGCTTAACTTGGGAATTGCGCTCGAAACTACGGTGCTGGAGTGTGGCAGAGGGAGGTGGAATTCCACGTGTAGCGGTGAAATGCGTAGAGATGTGGAGGAACACCGATGGCGAAGGCAGCCTCCTGGGCCAACACTGACGCTCATGCACGAAAGCGTGGGGAGCAAACAGG
+
BBBBBBBD<999@AA>?@<@>@CC@C>?=?B@@B>BBBCF>CCCAA@>:..*..*-8@9@AA7;<;;?>;@CCCC<BBCC6:;55:.516CAED@H?B=ADB@@@BAC>BBBA@=@AA99.55;A=A:ABABBD;::199.57A8B:=B=A:;;>::<@AAA<BB?;;<???;;;;:.4448-9:9=BCCC@CCCAD9;;@@9>@;>>>)9.529:===9=9:5;999;;<@<<4>@@;;::*999:@4>?A5
@N9IO0:00671:05829
TACGGAGGGTGCGAGCGTTGTCCGGAATCACTGGGCGTAAAGGGCGCGTAGGCGGCCCGGTAAGTAGGGGGTGAAATCCTGCGGCTCAACCGCAGAACCGCCTTCTAGACTGCCAGCTCGAGCACAGTAGAGGCAGACGGAATTCCCGGTGTAGCGGTGGAATGCGTAGAGATCGGGAAGAACACCGGTGGCGAAGGCGGTCTGCTGGGCTGTTGCTGACGCTGAGGCGCGACAGCGTGGGGAGCAAACAGG
+
CCCE@A@A<:;9AAA::;?ABB?C?B>@ACBBDB=@@@@@8@@9BAAAACC@CF?CC997;@?@CCCCCC5CCBD>CC?B=CC;@??E@C<60;:>+0)//)/)-<0//9//32883/////69::;<:559<ACCDCC?B=@<@C<A?BCBAABE?BB@C@BBABAA??@;9999,929:8@=<:?:6626BB=BACJ@CAAA>B>?6@;;;49;455:98<844.44333488;;3333&3:::=55558
@N9IO0:00684:05848
TACAGAGGGGGCAAGCGTTGTTCGGAATTACTGGGCGTAAAGGGCGCGTAGGCGCCTGCTAAGTCGAACGTGAAATCCCCGGGCTCAACCCGGGAACTGCGTCCGAGACTGACAGGCTTGAATCCGGGAGAGGGATGTGGAATTCCAGGTGTAGCGGTGAAATGCGTAGATATCTGGAGGAACATCGGTGGCGAAGGCGGCATCCTGGACCGGTATTGACGCTGAGGCGCGAAAGCCAGGGGAGCAA
+
CBCCBBBDDD5BC?@?AA=;;5;=4=:@:>?9:9/333:<3<<45:;:;;0+00/:7::>?348::@::9:BAE>CDDC500+0@00,0;*0/(/27945@@A=A:9;BBBCGBB?BB=@@>;;4::,9@>>?<@A@@A<A>B=B=AC@BEBBBAA89:CC>@@<;BCC=BB999?9==<?9??>>@;>>:>>:;:8==499559<C9=B:B??:?8?=:=::994.49<499,4939999+9///;
@N9IO0:00696:05845
TACGAAGGGGGCGAGCGTTGTTCGGATTTACTGGGCGTAAAGGGCGCGCAGGCGCCACTCAAGTCAGGCGTGAAAGCCCCGGGCTTAACCTGGGAACTGCGTCTGGGACTGAGAGGCTAGAGTTCGGGAGAGGAGAGTGGAATTCCCAGTGTAGAGGTGAAATTCGTAGATATTGGGAAGAACACCGGTGGCGAAGGCGGCTCTCTGGACCGAGACTGACGCTGAGGCGCGAAAAGCGTGGGGAGCAAACAG
+
>AA:;59888'8::>@@@?BB?BC5;;;(99>=>0>=?@@;AE<@@;;;BB?;;9=>ABBC?AAAAC@BCCGFD7:;::.:>7>>;?7;7;CC=B@CBB@@@@@CC<;;:A@@@@=A@@?@::7:AB=BCBD?CBCDDEAC=A?AC=ABBBBC;;;@BBBC>C?AAACC@A;;7;D0;4;@5;;A?B>BB@BBA>A=@A>@@@BBBB?BA>AABB;;;AA@@?:9989:99999&999>=>>.;4444)455
@N9IO0:00705:05831
TACGTAGGGTGCGAGCGTTAATCGGAATTACTGGGCGTAAAGCGTGCGCAGGCGGCGCCGCAAGTCGAGTGTGAAATCCCCGGGCTTAACCTGGGAATTGCGCTCGAAACTACGGTGCTGGAGTGTGGCAGAGGGAGGTGGAATTCCACGTGTAGCGGTGAAATGCGTAGAGATGTGGAGGAACACCGATGGCGAAGGCAGCCTCCTGGGCCAACACTGACGCTCATGCACGAAAGCGTGGGGAGCAAACAGG
+
@BBBBABC>???DAAACB@B@CCD@C?B?BBBBB=@@>@@:@ACABBAA00+0<8<=A=@@A5:9499::;@CCD=A@@A5AF9@@-0+0300/(/(/(/3389788;5==B=C;88:?B?BB<?@@8:99>?A9BB999<B@C@C?ABC<;:>B@C?BBCF?CCBB6:9CB<;;@B05:<@<??><AA@A=????B6::?@;@@=BBD=A;@@@A@AAA:87:8<4:::=89:3>@A@@@@2;9;AB:BCC=
@N9IO0:00667:05861
TACGGAGGGTGCGAGCGTTAATCGGAATTACTGGGCGTAAAGCGCGCGTAGGCGGTTTGATTAGTCGGGTGTGAAAGCCCCGGGCTTAACCTGGGAATTGCATTCGATACTGTCAGGCTCGAGTCTAGGAGAGGGAAGCGGAATTCCGGGTGTAGCGGTGAAATGCGTAGATATCCGGAGGAACATCAGTGGCGAAGGCGGCTTCCTGGCCTAAGACTGACGCTGAGGTGCGAAAGCGTGGGGAGCAAACAGG
+
BBCC?@?@6;;;?99;;9>B?BBB@B=@>ACBBC?;;;EE=BB;<;<;;BB>BB?BB=C;;5;@@?AC=BBCBCD>ABCC8@=5<:+0,0:>>:3727)/4>>8==>??@>>::00*0<=<;;<:;A@=ABBCB=C758;7;7;7;9=;389899;;7<A==8==@A?888=;;;4:4??;>;@?:99B@?;?A@;@=:80847;8@B>@=??<>??;;;;43333949==899+8;==???0;777;.7992
@N9IO0:00675:05895
TACGGAGGGTGCAAACGTTGCTCGGAATCATTGGGCGTAAAGCGCACGTAGGCGGTCGGCTATGTCGGATGTGAAAGCCTCGGGCTTAACCCGAGAAGGGCATCCGAAACTGGCCGGCTTGAGTACGGAAGAGGGTCTCGGAATTCCCGGTGTAGAGGTGAAATTCGTAGATATCGGGAGGAACACCAGTGGCGAAGGCGGAGACCTGGGCCGATACTGACGCTGAGGTGCGAAAGCGTGGGGAGCAAACAGG
+
CBBF?@?@:@@>BB=@@@?A@A@B?B6;;BB4>C:?@?AC99:99CCBB??=?B6>>B:CCB???BC>BBABC@A<A@<?BBB<BD@D@DC=BBCC@CC;AABB?BCC=CAA?A?C=AC=A@A@AAB>A>ACAA=BCCCD@C@C?BA6;7;@@AB@@<?BBD?C@CCCCCCCCCCCG?DD@C@CCC?B@A@>BBA?A@CC?::::=AAB>B@B9::???AB@@A@@@>@@@<;;0;@ABBED8@A;;;/;AA@
@N9IO0:00679:05901
TACGTAGGGTGCGAGCGTTAATCGGAATTACTGGGCGTAAAGCGTGCGCAGGCGGTTCGCCAAGTCAGGTGTGAAATCCCCGGGCTTAACCTGGGAATTGCGCTTGAAACTAGCGAGCTAGAGTGTGGCAGAGGGGGGTGGGAATTCCACGTGTAGCAGTGAAATGCGTAGAGATGTGGAGGAACACCGATGGCGAAGGCAGCCCCCTGGGTCAACACTGACGCTCAGGCACGAAAGCGTGGGGAGCAAACAGG
+
AA@A@???89;:CCD;;;@C?AA@9=+0)0<<<<3>>ADD>DCCAAACBBD;=>5;29>?6B?B@@CC?BACFFE;:;CG;CD>CB?C@C@A@@;@>A:>?@@@9>>>6=;?;;@ADBCCDBC;;;@;???AAECBA'998-86@7?9BB9:9BBBA=BABAC:??AA<BB><;;;??7?@?C@BBB?BA@?:9:8;=;==::;;;+;?B<;@A?B?@@@BA::999929<=<<=<BBBBBBB8@ACCD<BBB>
@N9IO0:00691:05882
GACAGAGGCCCCGAGCGTTAATCGGAATTACTGGGCTTAAAGGGTGCGTAGGCTGATCCGAAAAGTGCTTTGTGAAATCCCCCGGCTCAACCGGGGAACAGCGGGGCATACTGCGGATCTTGAGGCAGGTAGGCGCCGAGGGAACAGTAGGTGGAGCGGTGAAATGCGTAGATATCTACTGGAACGCCGATGGTGAAGACGCTCGGCTGGGCCTGTCCTGACGCTGAGGCACGAAAGCGTGGGGAGCAAACAGG
+
BCB@?>=49:9.;;:;9:<A?CBD=@<@?ABBCC=AA5;;0;:09;:BBBB@C@??>@<99:9-8=::;;0:>AAC=CDEEH5C?AA@@<A5;;;.57<=;ACCC9CCCB;;;DC@CCBB?BBB<ABC@BBC@@;;5:444(45;;<<:9344.4;5526=>>5565::<;;;A@??CABB6;7;AA>;;:C;?<<*00000///16:AC<A?ACAA=A@@A;;8;33/39;CCC<@ABAACC:AACBB;9992
@N9IO0:00691:05895
TACAGAGGTCCCGAGCGTTGTTCGGATTCACTGGGCGTAAAGGGTGCGTAGGCGGCTTTGCAAGTCTGATGTGAAATCTCCGGGCCCAACCCGGAAATGGCATTAGAAACTGCGGAGCTGGAGGCTTGGAGGGGGAACTGGAATACTTGGTGTAGCAGTGAAATGCGTAGATATCAAGTGGAACACCGGTGGCGAAGGCGAGTTCCTGGACAAGACCTGACGCTGAGGCACGAAAGCCGGGGGAGCAAACAGG
+
DDDAA@B?BAA<@;::@@<@A=AB=?@=@BBCEE>@@ABB>BE?BCBBACB=?@;@BB;BBB?BBA@ACBBBBAB=@@@B=AA:AA<A8BB>C;C?7CB:BCC@C@AA<AAA@?<@BBAA?A@;?@?B?BBEDD2A>A?B:C>AABB9B9;AACCCBABDDC=???88:A;ABBBB@C==6:5888:=69?;>99,2/5575;4B=?@<<5805::2:=;:>:888:5:?:==>68:68=>?+@@BBB=AAA>
@N9IO0:00701:05878
TACAGAGACCTCAAGCGTTATCCGGAATCATTGGGCGTAAAGCGTACCGATAGGTGGTTGAAATAGTCTTGGGTAAAAGCCCGAAGCTCAACTTCGGAGTTTGCTTAAGATACTTTTCGACTAGAGGGGCAAAGAGGTGCTTGGAACGAACGGTGTAGTAGTGAAATGCGTTGATATCGTTCGGAACACCGAAAGCGAAGGCAGAGCACTGGGTGCCACCTGACACTGCTAGGACGAAAGCGTGGGGAGCGAATGGG
+
AABAA:::B?BA@;A:;:<@BB?B?B?AACCADD@A@BB@:@@@@AD=AABBB@B@=@=::;7;CBBBB@CC=BBFD;BBG@BB>BBCBB?B>8==9669A8ABC6525@A?@AFC9???@==>9988-:@@9@::8:@@A9?9=>A;;6;@=@BB@?@BA@@A@;>>><<1::>>@@;;5;A5<5<@@?BBB=BBBB>B>A@@@@@@B@@@9????CB?BBA;;:@>>>9818999@;A@AAACB6??AAA@CBC<
@N9IO0:00709:05873
AACGTAGGAGGCGAGCGTTATCCGGAGTTACTGGGCGTAAAGCGCGTGTAGGCGGCAGGTCAAGTGGCGGGTGAAAGCGCCGGCTCAACCGGGCGAGTGCCGGTCAGACTGACGTGCTAGAGTACCGGTGAGGGACGTGGAATTCCGGGTGTAGCGGTGAAATGTGCAGAGATCCGGAGGAACACCAGCGGCGCAAGCGGCGTCCTGGACGGAGACTGACGCTGAGACGCGACAGCGTGGGGAGCGAACGGG
+
F;BACAB?;:7;;;????>@@@;>8<99-3>>>@::::BB<BAAB@@@@?C?BB?@@@=@A@<A@A=BCF>CCCD<BBBB=A>@:99.4.4;299444:?7@7<@A99::44:<::@@;:95::;6;9AB;;;,9<>>>27)/)/499/:555;9@7?99;)////////99=<8A4944928>>=AAA@59>??;@=;1933349<8?;96><;;833399:>?:::<;;;666<==CCC9B@B;;7;CD;
@N9IO0:00711:05885
TACGGAGGGTGCAAGCGTTGCTCGGAATTATTGGGCGTAAAGCGCACGCAGGCGGCAAGATAAGTCAGTTGTGAAACTCCCGGGCTTAACTCGGGAACTGCAGCTGATACTGTCCTGCTTGAGTACGGAAGAGGGGAGCGGAATTCCCAGTGTAGAGGTGAAATTCGTAGATATTGGGAGGAACACCGGTGGCGAAAGCGGCTCCCTGGTCCGATACTGACGCTCATGTGCGAAAGCGTGGGGAGCAAACAGG
+
BBBB@BBC>::9A=@@@@>BBCCC@C@C@CC@CC=>??==6=:99@AA?@@=??<?@:@BA?<?A@@@?<?@@@C=BBCD>CE<BB=@7BCBE>6>:B;;;BB==BABB@@@AC?@@@D9??::A;B?B?AAACC6AA??<??A>BC>B888<AA@B>BBDE<@=?;888;88A9@?+899@9<:=/8.66-9000+000)07:>3?>:@?;;;?B@@@@@BB?996@@@BBBB=BA@?>>>+///::////6
@N9IO0:00664:05926
TACAGAGGTCTCAACCGTTGTTCGGATTCATTGGGCGTAAAGGGTGCGTAGGCGGTCGTGCAAGTCGGATGTGAAATCTCAGGGCTCAACCCTGAAACTGCATTCGATACTGCGCGGCTAGAGTGCTGGAGGGGAGACTGGAATTTACGGTGTAGCAGTGAAATGCGTAGATATCGTAAGGAAGACCAGTGGCGAAGGCGAGTCTCTGGACAGCAACTGACGCTGAGGCACGAAGGCCAGGGGAGCAAACGGG
+
BBABA::6:AA@A?B?BA?BC?BB@BB>ABB?BB8?><=?9?A9@@@?9::<>C?BBBAAAC@BAA@?C?@@BBC?@@@B@@?<@@>>289/:;;;,9:;A@B?CC:::::9=?:959@@>@@@@AAB>BCHD:@@;;;A?B>BB=BBE@BCCC@A@BBBCC?BBBAAAA959BCCBB;C<C@CBB<ABAA=BA@;>7=:89=>995:7::<<==2;5;==::99>;7:<;99393<.44;;&459BB<AA@9
@N9IO0:00669:05947
TACGTAGGGTGCGAGCGTTAATCGGAATACTGGGCGTAAAGCGTGCGCAGGCGTTTGTCTAAGACAGGTGTGAAATCCCGGGCTTAACCTCGGGAACGGCGCTTGTGACTGGCAGGCTGGAGTACGGCAGAGGGGGTGGAAGTTCCTGGTGTAGCAGTGAAATGCGTAGAGATCAGGAGGAACACCGATGGCGAAGGCAGCCCCTGGCCTGTACTGACGCTCATGCACGAAAGCGTGGGGAGCAAACAGG
+
BBB?@?@@:?@?CCC@@@AD<A@A=@6::A@@@:@=AAA6A?@:96;;@>=00/0)///:;:05:;<5555555)555)5:19:7:9>.444>5;2//)///:385/////)/33-3557<BC<;;5;;950///$/=5;,//3:)/0,/<<@A<;;5;;>5B;;;9?==99999@<9;4;2:<<:?>>>5=99.4.955555&55.56;9;;66599995555:9?;::;04444<==1<<<<>24992
@N9IO0:00674:05945
TACGGAGGGTGCGAGCGTTGTCCGGAATCACTGGGCGTAAAGGGCGCGTAGGCGGCCTGGTAAGTCACTTGTGAAATCCCGGTGCTCAACGCCGGGGCCGCAGGTGAGACTGTCAGGCTAGAGCTTGGTAGAGGCGAGTGGAATTCCCGGTGTAGCGGTGGAATGCGTAGATATCGGGAAGAACACCGGTGGCGAAGGCGGCTCGCTGGGCCGATGCTGACGCTGAGGCGCGAAAGCGTGGGGAGCAAACAGG
+
AACE?BBB<;;9@@@@BB?ABB>A>@?ABBBEED>@@@DE?DE>BBBCCCDAA@=@?;;6;B?BC;;;@=ABBBD?GCC>C@BBABBB?BBC5;;<.<>BB;;9;CBBCBB@@@;;9;==C==BB?C;BBB;;9;AAAAA=A?@?CD>B@BCBBBBC@CC@C@CCBCBB::;@===90>8<B?BEC@D@@@7@;>:@=A@=A<9?<994(938>==@@?;?AB::8?<?@999A5=;?9999*87>>?8=::3
@N9IO0:00694:05915
TACGGGGGGGGCAAGCGTTGTTCGGAATTACTGGGCGTAAAGGGCTCGTAGGCGGCCAACTAAGTCAGACGTGAAATCCCCCGGCTCAACCGGGGAACTGCGTCTGATACTGGATGGCTTGAATCCGGGAGAGGGATGCGGAATTCCAGGTGTAGCGGTGAAATGCGTAGATATCTGGAGGAACACCGGTGGCGAAGGCGGCGATCCCTGGACCGGCATTGACGCTGAGGAGCGAAAGCCAGGGGAGCAAACGG
+
@@>>>>>?=?"==9?;;;<@B@CC@D@D@CBBAA<A9:9D6::7;@@BAAA=@?;??C@BBC?@@BBBBAAADDD>@ADDD1B@CCC@>A4999*;>CBBBCBCDBCBB@@@@CCG@BB@BEFDC?BD?CCCCC=BBCCCAD@C?C?@??BA??@??<?ABB>>>@CBB??@>>:@B7<@:>9998<?=>@:=0/)/3//(////--(/8(//6;59::6333@<:::97;>00/91996;<<</<BC@A;@:;
@N9IO0:00699:05937
TACGGAGGGGGCAAGCGTTGCTCGGAATTACTGGGCGTAAAGGGTCCGTAGGCGGCTTCATAAGTTAGATGTGAAAGCTCAGGGCTCAACCCTGAAATTGCATCTAAAACTGTGGAGCTAGAGTCCAGAAGAGGTCGGCGGAATTCCCGGTGTAGCGGTGAAATGCGTAGATATCGGGAGGAACACCAGTGGCGAAGGCGGCCGACTAGTCTGGCACTGACGCTGAGGGACGAAAGCGTGGGGAGCGAACCGG
+
AB=?9:::::$4<5:<@=05554;3:.5.4<55505@<CB:BB;@A6;5<>66;26?:@@@@?@@0:6<@A<<<>6<<555;;/9:::38:0559@;@255;=;;@=<.==877-3933388377.3;A=BBB>BBB>@@=A?B?BF>D>AAABB>C==9==6444B;A>:42299:,55,5,2=;:??>>5:8816.9>9<:><888=777:3889555955<@AAB>BBBCD@D@>9888+:==;;8<4?5
@N9IO0:00706:05914
GACGAAGGTGGCTAGCGTTATTCGGATTCACTGGGCATAAAGCGCGCGTAGGCGGCTCTTCAAGTCGGGGGTGAAAGCCTGCAGCTCAACTGCGGAACTGCCTTCGATACTGTCGAGCTTGAGTGCAGGAGGGGTGATCGGAACTCCAGGTGTAGCGGTGAAATGCGTAGATATCTGGAGGAACACCGGAGGCGAAGGCGGATCACTGGACTGCCACTGACGCTGAGGCGCGAAAGCTAGGGGAGCAAACAGG
+
???;:4;5;><=@BA@A@@CF@CC@BA>BBBBCC>CCCCE=B;9;=@A@@C?;905;;??CC@BBBBBBB3@@@A<A@7B@@@AACAA=A;;;;:??BCCB?B?DBBBBBBBC@@A@@C?C;;;@@?@69;AA6?@BCCC@C?@@D@BB?BA;;;;;0;?@@895;BAAAC:;;BA@6;:+0,0006:<>@<AA?;=19:59=;;:>>9:>89:7::;8888:997828373;;3:A;<<DB7@@BCC=@@?;
@N9IO0:00709:05934
TACGTAGGGTGCGGGCGTTAATCGGAATTACTGGGCGTAAAGCGTGCGCAGGCGGCTCCTTAAGTCAGATGTGAAAGCCCCGGGCTTAACCCGGGAACTGCGTTTGAAACTGGGGAGCTAGAGTGTGGAAGAGGGGGGTGGAATTCCAGGTGTAGCAGTGAAATGCGTAGAGATCTGGAGGAACACCGATGGCGAAGGCAGCCCCCTGGGCTAACACTGACGCTCATGCACGAAAGCGTGGGGAGCAAACAGG
+
@@@AABBB;A@999,;:4::4;;9.:5;4;;;;@;@>A@>3=;A;>==9994;;5;?B@A@B@BAAB;>;A?444)4444&4;0980;05<3<<6A9<B<@ABB=@@A8;95>;.959>>:99@A:948:<8=;?=?%>@?A=A=?;?=6;<3783:@9>AC;AAA??9:8AA?>><6@;5@;?BC@CBCB??==>A>BBBBCCC3BAA8@??8<8:22./.../.6;99AAAD:A==8888'6222;085:5
@N9IO0:00671:05984
TACGGGGGGAGCAAGCGTTGTTCGGATTTACTGGGCGTAAAGGGCGCGTAGGCGCCACCGCAAGTCGTTGTGAAATCTCCGGGCTTAACCCGGAAAGGTCAACCGATACTGCGGGGCTAGAGTGCAGAAGGGGCAACTGGAATTCTCGGTGTAGCGGTGAAATGCGTAGATATCGAGAGGAACACCTGCGGCGAAGGCGGGTTGCTGGGCTGACACTGACGCTGAAGCGCGAAAGCTAGGGGAGCGAACGGG
+
@A@@????&:4;9399:@;9<755.59;3;>>??89965<0993;<<>>>A>:;5.5949AA7;:=<<8<<;BC=@@@D?B=8CC@D?BB<B;@:09499949.56;<<@@:999+999;;;;=@A@A?AGF9FC@BBD@C@C?CBAA=ADCB@9919:>B996;9;ABC;99;<99:@29.5996<<<<9<BB7<8>@@;>=@ABBB=CABA??>??>A?@<==5;;<@?C>7@CA;;;;.;AAAA=AA@;
@N9IO0:00681:05986
TACGGGGGGAGCAAGCGTTGTTCGGATTTACTGGGCGTAAAGGGCGCGTAGGCGGTCAGCACAAGTCAGTTGTGAAATCTCCGGGCTTAACTCGGAAAGGTCAACTGATACTGTGCGACTAGAGTGCAGAAGGGGCAACTGGAATTCTCGGTGTAGCGGTGAAATGCGTAGATATCGAGAGGAACACCTGCGGCGAAGGCGGGTTGCTGGGCTGACACTGACGCTGAGGCGCGAAAGCCAGGGGAGCGAACGGG
+
ABCCCCCC):::A7AABA>B@7@@35;;)5<<>C=BBAAA)95)5>>AAAB>00)000;?@AC?BCBBAB?BBBBC?BBBB@CC;AA?@=@DCB?BE=B>ACE@CCBBBCCECCCBDBBBBBCCCCB@@@4:::.;B@BCC@C:;6;@;;5;99?CBB?BCCC>CCCC@@?BBA@BBA:@@=A>@CA?BBBB?C@@<@=:;;09649:CC>ECBCCB=<;;?@@<<;;7;==C>>5??699??3=??;?9?AA;
@N9IO0:00682:05977
TACGAAGGTGGCAAGCGTTGTTCGGATTCACTGGGCGTACAGGGAGCGTAGGCGGTTGGGTAAGCCCTCCGTGAAATCTCCGGGCCTAACCCGGAAAGTGCAGAGGGGACTGCTCGGCTAGAGGATGGGAGAGGAGCGCGGAATTCCCGGTGTAGCGGTGAAATGCGTAGAGATCGGGAGGAAGGCCGGTGGCGAAGGCGGCGCTCTGGAACATTTCTGACGCTGAGGCTCGAAAGCGTGGGGAGCAAACAGG
+
BCBB@496:;5;D?A9:;::;@BC?AA=:::@@A;AAACCCFE<@@:;:@@;@B?B?BB=BC@BBG>BB?A@AAD7?>8:4;;0;29;6>A<A=@A8@::;?>A?@@3==99:44=069@@DC@CCCD=BABC@DCBBBGAF?B?BE>H@CBA;9;@6<A;;4;=BCBDBBBBB=<=5??<@7A?C?A;>>5@;:3:5@@;<@A@@<B7;5@@@A<AB=CBBABAA@=BABBEC?GCACACC9BBAAB:@@A=
@N9IO0:00683:05974
GACAGAGGGGGCAAGCGTTGCTCGGAATCACTGGGCGTAAAGGGCGCGTAGGCGGGATGGCAAGTCGGTCGTGAAATCCCTCGGCTCAACCGAGGAACGTCGGCCGATACTGCCGTTCTTGAGGGATGCAGAGGAGACTGGAATTCCCGGTGTAGCGGTGAAATGTGTAGAGATCGGGAGGAACACCGGTGGCGAAGGCGGGTCTCTGGGCATCTCCTGACGCTGAGGCGCGAAAGCGTGGGGAGCAAACGGG
+
CBBBABAACB2AA?B?@@=AB@@@=A9:9CCCFF?AAADH>CC=BB;::AB?BCC<BDBACFACCCC@CCCA?@@;ABB<BBC@CDCD@D?BBB>A?B@A@B?B=B@@AABAA>BB>AA?BBBE=@@@@@@BB>AAABBB?B?B=@@;@@AAABBDD@BBBD>CBB@@@@AAABCBB=BB>@?@@@?C@BB>ACC?C=AAD>CB?????8???@@@<@?@@;::AAA?BD???A;A@AABBB6??@AA9@AA5
@N9IO0:00686:06002
TACGTAGGGGGCAAGCGTTGTCCGGATTCATTGGGCGTAAAGCGCGTGTAGGCGGCCAGGTAGGTCCGATGTGAAAACTGGAGGCTCAACCTCCAGCTGTCATTGGAAACCATCTGGCTAGAGTCCGGAAGAGGAGAGTGGAATTCCGGGTGTAGCGGTGAAATGTGCAGAGATCCGGAGGAACACCAGCGGCGCAAGCGGCGTCCTGGACGGAAACTGACGCTGAGACGCGACAGCGTGGGGAGCGAACGGG
+
AAAAABBBBB3BB<@?;:2555.5.5E?CB@?DC>A@@@A;AAA@DBBBA@;9939:@=>;?@=AC?ABFCA<<?>18:@=::7:AAB?C7;;=AA@@A???B@C?BF>B=:::@@=@AAAB@@@?C=@=@BBADAAA;;8;@A=A=@@;@A@??A@=AAAA<AA?@:::BA@AA<?<@@=@=@@D@@@@A=ABCC?BBC@@;;;=@@?CCB@CM?AAABCDCAAAAAA????::9==>>@@6:9:AA=??<6
@N9IO0:00687:05978
GACGAACCGTGCAAACGTTACTCGGATTCACTGGGCTTAAAGGGCGCGTAGGCTGTTCGTTAAGTCGTGGGTGAAATCTTTCGGCTCAACCGGAAAATTGCCTACGATACTGGCGGGCTGGAGGGAGGTAGGGGCGACGGGAACTGCCAGTGGAGCGGTGAAATGCGTTGATATTGGCAGGAACGCCGGTGGCGAAAGCGCGTCGCTGGATCTCTCCTGACGCTGAGGCGCGAAAGCTAGGGGAGCAAACGGG
+
@@@@@<@?A@@=BB>?=??B???>9885:@ABCC<A@=??.;;0;>>?@@@<?@BB=AAB>@<@AAAABC>AAAD>BBBC=BB>ABBC@C@C@CCC9B>BA>@CBBBCCBCC@CD?8A@??BAD=?@>@BCCD;C:::@?6?>AAAB?AABB:;;@DADCCC>DDECC@@AABB@B?B@@3:39;@:@?AA>CDCC?DCCBCCCCC@A<@@@@BBA?CBBBCB@@@@<@@@@@@;A@?@EDD;C;;9@69;;;
@N9IO0:00688:06009
TACGTAGGGTGCAGGCGTTAATCGGAATTACTGGGCGTAAAGCGTGCGCAGGCGGTCTGCTAAGACAGGTGTGAAATCCCCGGGCTTAACCTGGGAACTGCGCTTGTTACTGGCAGGCTTGAGTGTGGCAGAGGGGGGTGGAATTCCAGCGTGTAGCAGTGAAATGCGTAGAGAATGTGGAGGAACACCGATGGCGGAAGGCAGCCCCCTGGGCTAACACTGACGCCTCGATGCACGAAAGCGTGG
+
BB@A???>5:;9AA?@??=B<@@B>@499;CABD?CCABB<B@@@BBCCCC?BB@BAACEAA?BCCCCABABBBA9>=@@3@@6@@-0+0:000+/16<>:?A<9B?9<<;=:AAA?BD@BBAAAAA:???;<<>>?'?>>B>A>B493777=8@:699:955-5586666655/5555455.5.555/5796../(..3.3522222$258.755(..3333556155585222999:3777222
@N9IO0:00692:06000
TACGGAAGGGGCGAGCGTTGTTCGGAATCATTGGGCGTAAAGGGCGCGTAGGTGGTGCTGTATGTCTCCCGTGAAAGTCCACGGCTCAACTGTGGGGCGTCGGGAGAAACTGCAGGACTTGAGGCTGGGAGGGGCTGGTGGAATTCCCTGTGTAGCGGTGAAATGCGTAGAGATGGGGGAGAACACTCGTGGCGAAGGCGGCCAGCTAGACCAGTTCTGACACTGAGGCGCGACAGCGTGGGGAGCAAACAGG
+
??DD@D?BCC;@@AB@CC?BC@CDAB?BA@><@A<ACDCD=AB<BC??>?>:??<@@AAB=BBBCBBBD>CECCC>CCD>BBB=;;;A4=@@9;::&49@9@<5BBA=6BAACBB>@??7@@;4@?>91:797&3<<4>>6>2;2;:3@@:A@AABB?ECCC=BBBB@A7;;=9:333$3=?;899A@@:@<>9:.206=9;8?<=AB=;7377979<<:886;9==6=<=;::=88886DD6AA???9?AA:
@N9IO0:00695:05966
TACGTAGGGGGCGAGCGTTGTCCGGATTTATTGGGCGTAAAGAGCTCGTAGGCGGTTCGGCAAGTCGGATGTGAAATCTCCACGCTCAACGTGGAGGGGCCATCCGATACTGCCGTGACTCGAGTCCGGTAGGGGAGTGTGGAATTCCCGGTGTAGCGGTGAAATGCGCAGAGATCGGGAGGAACACCCGTAGCGAAGGCGGCACTCTGGGCCGGTACTGACGCTGAGGAGCGAAAGCGTGGGGAGCGAACAGG
+
BBCCAACCCC5BBBAABF@BBC@C:::A<AA>AA=@CA@A<A????@@@@@>@B@C@BB>AA<??@@<?:::BAD=;;;E?AAA:::C@B???=??@?6?=@AA?@AABBBBC?AA999@@@@@@A>A>A@ACC5;;BCCD?C?B?A@<@?@@@AB@@<@BAA=AABB;;;CC;=;CF>CC@C?BBAA;ABBBBBB?B@CB?ABA?@<;;6<>B?@@@;;;@BBBDAA?@@@@AD=BCBBBBB8@@A?=:==>;
@N9IO0:00705:05985
TACGGAGGGTGCGAGCGTTGTCCGGAATCACTGGGCGTAAAGGGCGCGTAGGCGGCCCGTTAAGTCACTTGTGAAATCCTGGGGCTCAACTCCAGGGCTGCAGGTGAGACTGGCAGGCTAGAGCTCGGTAGAGGCGAGTGGAATTCCCGGTGTAGCGGTGGAATGCGTAGATATCGGGAAGAACACCTGTGGCGAAGGCGGCTCGCTGGGCCGGTGCTGACGCTGAGGCGCGAAAGCGTGGGGAGCAAACAGG
+
@@@@?ABC<;;;AA@@>@:@BB?BAC?BBAA9994;A?FF>DD<BCDCBCC@AC7994:B>B?AACCCC?B9;;B=AA>BCCD;DCCD?@@@?BBB=CA@AAA?BAAACBBB@BB@>@A???AA@?@=@?@@B?BCDCCC@C?B=@@:@=AABAABC@CB8;9<;;BCC@A@A@@A=4<5>@>;;;>BBGF@CCC?A>AC=AACCBCED?C@D?BBBBCBBAACCCA=@@@@CD=C@@ACFF;AACCD?BBB@
@N9IO0:00710:06004
GACAGAGGGGGCAAGCGTTGCTCGGAATTACTGGGCGTAAAGGGCGCGTAGGCGGGATGGCAAGTCGGTCGTGAAATCCCTCGGCTCAACTGAGGAACGTCGATCGATACTGCTGTTCTTGAGGATTGCAGAGGAGACTGGAATTCCCGGTGTAGCGGTGAAATGTGTAGAGATCGGGAGGAACACCGGTGGCGAAGGCGGGTCTCTGGGCAATTCCTGACGCTGAGGCGCGAAAAGCGTGGGGAGCAAACGG
+
@A@?B::;:;);C=@;;;?BBABB@J@C?ABCCC?AABEG>CC?AA@ABCC@CBA89::;@@<@@BC?BCB@@@@6;;;0;:@;@>>?;?BA??>?=@@?>??????@A>9700//38>5:::1;>;<ABA@A=><>B<>68,7.28082669:8887;<;=6=87338>;>?>:>=2=9.3,3333:66737;;3;7::7.55255A@7AD=E<?5;:9975876626==7522)222;D==.::9?90889
@N9IO0:00676:06055
TACGTAGGGGGCAAGCGTTGTCCGGATTTATTGGGCGTAAAGAGCGTGTAGGCGGCCAGACAGGTCCGTTGTGAAAACTAGAGGCTCAACCTCTAGACGTCGATGGAAACCGTTTGGCTAGAGTCCGGAAGAGGAGAATGGAATTCCTGGTGTAGCGGTGAAATGCGCAGATATCAGGAAGAACACCCGTGGCTAAGGCGGTTCTCTAGTACGGTACTGACGCTGAGACGCGAAAGCGTGGGGAGCGAACAGG
+
@@>??:;:::);@.9:;;5559.5.5A@4=C8@<4@@>>9099:556;9@@<B@>A=A@@@BB@CC7:;8@4:;44&4:<>@A?ADCB?C?BBCCBCAAAA@ABB7A<2:488=1>48BBCBBB@:?9>;@00(///(0A>B8C8B8BB>@?8888?;B@@@;979>AAAAABDA>8487@A;@B@@9?>?8>@?:@>BB>B5=>>>><>?@@584::>9737>BBBBCBBBCC79:98AAA2>>989>@A@5
@N9IO0:00693:06031
TACGTAGGGCGCAAGCGTTATCCGGAATTATTGGGCGTAAAGAGCTCGTAGGCGGTTTGTCGCGTCTGCCGTGAAAGTCCGGGGCTCAACTCCGGATCTGCGGTGGGTACGGGCAGACTAGAGTGATGTAGGGGAGACTGGAATTCCTGGTGTAGCGGTGAAATGCGCAGATATCAGGAGGAACACCGATGGCGAAGGCAGGTCTCTGGGCATTAACTGACGCTGAGGAGCGAAAGCATGGGGAGCGAACAGG
+
BBBCB???9;;;B7;;@@?@@B=A<@;@<@B?CC=BBA@?7<9999:777738B=@A<AB@@@A:9;@@<@@>>=68334:<<1;;>>9><<5:054=>?=?9?A?(77777*4??AA???@@@A@@??;;;;.;@BDAB>B<A?B?CCACCCCCCB?A@@B=;;;BA@A@@B@AA>7BB=B?ABB=BB@@<@AB?B>BBC?B@@@AAA<ABA=@>@CAABCBB:;;<@@A;;9,9::;CDD9AABBB?;;;=
@N9IO0:00697:06010
GACAGAGGGGGCAAGCGTTGCTCGGAATTACTGGGCGTAAAGGGCGCGTAGGCGGGATGGCAAGTCGGTCGTGAAATCCCTCGGCTCAACTGAGGAACGTCGATCGATACTGCCGTTCTTGAGGGTTGCAGAGGAGACTGGAATTCCCGGTGTAGCGGTGAAATGTGTAGAGATCGGGAGGAACACCGGTGGCGAAGGCGGGTCTCTGGGCAACTCCTGACGCTGAGGCGCGAAAGCGTGGGGAGCAAACGGG
+
CCCBBBBBBB5BC@BBBB@CDCBC@C@DACCCCJ>CCCEF@CC?AA@A@BB@@CC<BBB@CC?BBBC@DCCBBBB<BBB;A;;8;ABD@CDA:979=@CCDBBBB@<>?@@994:@;=?;>@BC>C?BBAABB9;;BBCC@D?B?BB=B?AB@BBBB@A;;@8DCAA@A@@@ABBBD=BB?A??@A@C@BB9B=B@C@AA;5;>88=@=58819AA=??????A????BBBBAE=BAAAA@@6@@@AA:AAA=
@N9IO0:00697:06015
TACAGAGGGTGCGAGCGTTGTCCGGAATCACTGGGCGTAAAGGGCGCGTAGGTGGCTGTGTAAGTCGGGGGTGAAATGCTGCGGCTCAACCGCAGCGCTGCCTCCGAGACTGCACGGCTTGAGCACGGTAGAGGCCGATGGAATTCCCGGTGTAGCGGTGGAATGCGTAGAGATCGGGAAGAACACCGATGGCGAAGGCAGTCGGCTGGGCCGTTGCTGACACTGAGGCGCGACAGCGTGGGGAGCAAACAGG
+
@@AA@@><5>?;<??89:?9::?BAC;;;A@999.9<=<?9?A;AA??@CC?AA?A998=9719@@@?@?0@@AA;A@@@@;;6;??@2:49=<;889::;5;A@DABBBBBCBCD@BB=B@AACCF?BBCCC=@=??<<;?;@;?@9@>@@@@A==:9939288<887>=<;;7::,::@B>@@@<?@@@=AAB>B>B;;;;B>B;;;8;?AC@GCBBCBAA;;<B=AABBABBAAA@@=>0=?@AA;ABA>
@N9IO0:00669:06065
TACAGAGGTGGCAAGCGTTGTTCGGAATTACTGGGCGTAAAGGGCGCGTAGGCGGTCTTCTAAGTTCCGTGTGAAATCCCTCGGCTCAACTGGGGAATGGCACGGAAAACTGGAAGGCTTGAGTTCGGGAGAGGGAAGCGGAATTCCGGGTGTAGCGGTGAAATGCGTAGATATCCGGAGGAACACCGGTGGCGAAGGCGGCTTCCTGGACCGACACTGACGCTGAGGCGCGAAAGCTAGGGGAGCAAACGG
+
BBA99;B?BCABA<A>9929==@B?C?B?BBABB=BBCDD=CC>CCCCCBA=?B<???<@CD9::@C>A@@?AAK=CBC<AAC@CBBA?@::;;.;=?A9==BA;BBB7BBB>B8=:>@;??=B9BCE>BBABD<B=;;;?C9;;;?CD>;549@4:6;BCD?CBBCA@@CB>B<7;788.405;;7?89929<<7<=CB???587BB<>?=977:::;;<;;3338488?78=058777==-555>>3999
@N9IO0:00672:06067
TACGTAGGGGGCAAGCGTTGTCCGGATTTATTGGGCGTAAAGAGCGTGTAGGCGGCCGGATAGGTCCGTTGTGAAAACTCGAGGCTCAACCTCGAGACGCCGATGGAAACCATCCGGCTAGAGTCCGGAAGAAGAGAGTGGAATTCCCGGTGTAGCGGTGAAATGCGCAGATATCGGGAAGAACACCCGTGGCTAAGGCGGCTCTCTCAGTACGGTACTGACGCTGAGACGCGAAAGCGTGGGGAGCGA
+
@ABCCBBDDD1BB=>>@@755:7<4;@>39B6@;<ABBCC<CCCBBBC@<<900+04>::AAB@BB@BA>BBAB>>/55<::>=@BAB?C?A@@>@???>9<=99333(327;@=@5AC?@@=BB7BAF>BA?BBBB@;A282849:3:7=<<<88848:::3888;873A@?::?=2:6<=7==BB9B=858B=8=7::5;<565....6677297755877335559;=@AAF6;;=:989*7:956
@N9IO0:00678:06077
TACGGAGGGTGCAAGCGTTGTTCGGAATCATTGGGCGTAAAGCGCGTGTAGGCGGCTTGGCAAGTCAGTTGTGAAAGCCCGGGGCCCAACCCCGGAACTGCATCTGAAACTGCCTGGCTAGAGTCCCGGAGAGGAAGGCAGAATTCCCGGTGTAGGGGTGAAATCCGTAGATATCGGGAGGAATACCAGCGGCGAAGGCGGCCTTCTGGACGGTGACTGACGCTGAGACGCGAAAGCGTGGGGAGCAAACAGG
+
???@<?>A:@@@C=AABB?@A?BB>@<??AB9BB<BAAAB:??AAA??@CC@CE:>B;>:@C?BCBA@A?CBCDD>DDD=CBB7CF?IACEC=B?B?A?@@ABBBBCD>B???@BB@CA@@A@@AA9A?ABBB?B=A=@BAB>A>AA<B?AAAHFHE:BBBC;@A<AAABBB@@@AA9?@=A=BAA=AB@B?ACD@DABA@A?B@BAA<@@B>BBAABAAA@?@?@;;;A@;;:,9@@@CCC7@B;;;6;BB9
@N9IO0:00688:06108
TACGTAGGGTGCGAGCGTTAATCGGAATTACTGGGCGTAAAGCGCACGTAGGCGGCTTAGCAAGTCGGAAGTGAAATCCCTCGGCTCAACCAAGGAAGTGCTTTCGAAACTGCTGAGCTTGAGTACTTAAGAGGATCGCGGAATTCCCGGTGTAGAGGTGAAATTCGTAGATATCGGGAGGAACACCAGTGGCGAAGGCGGCGATCTGGGAAGATACTGACGCTGAGGTGCGAAAGCGTGGGGAGCAAACAGG
+
@@AAA;;;0;@@ABB;;;7;7;A@9?<?8?;:9;299559,59;:;9:;BB?BB?BB@DB;<8;::@;@=::9B@6ABC<A::2:;;;5;4;2:3=5<9559=1:::91999=9;87<=58;B@AAB6<6<@@>ADAA;;5;5;5;A8@:@????9918=@?9A?AAABAAAAA@@@9??;?;?;<6;=9929?>:?<9:29999<<<?8?:>=>;666<;;?@@@@8;;B;<;8;ABBBBC9BB@@@;@CB@
@N9IO0:00690:06107
TACGGAGGGGGCTAGCGTTGTTCGGAATTACTGGGCGTAAAGGGCGCGCAGGCGGCTGCTCAAGTCAGGCGTGAAAGGCCTGGGCTCAACCCGGGAATTGCGCTTGAGACTGGGCTGGCTTGAGTGCGGGAGAGGATGGTGGAATTCCCAGTGTAGAGGTGAAATTCGTAGATATTGGGAAGAACACCGGTGGCGAAGGCGGCCATCTGGACCGCAACTGACGCTGAGGCGCGAAAGCGTGGG
+
>@??;9:9;9)499449>4;;=A?=A?B5;;<<<0;449<39:09:55/772//)//49;<>2959;999;;@=D/9499A<=4959:.5909909.5.55955.555559993;?@7@C;>===<<?</55;>055;343-5.5299)59555555549555)57<;<>=<=<=9@@/938;<:38255:;5444.4.443974////)//)//4.489<:;:;::939;4444(4:;::::
@N9IO0:00708:06082
TACAGAGGGTGCAAGCGTTAATCGGATTTACTGGGCGTAAAGCGTGCGTAGGCGCCAGACAAGTCGGATGTGAAATCCCCGAGCTTAACTTGGGAACTGCATCCGAAACTATCTGGCTAGAGTGTGGTAGAGGGCGGTGGAATTCCCGGTGTAGCGGTGAAATGCGTAGATATCGGGAGGAACATCAATGGCGAAGGCAGCTGCCTGGGCCAACACTGACGCTGAGGTACGAAAGCGTGGGGAGCAAAC
+
CCD;;;BB=AB991::::272;882437(4=@>@9:9:@?3>>==A;99@>=B;966@@<C>BBBB@C;;;CB@9@A?@3?;:<A>B>@@=@B<B=@:89@??558=4:8AB@9939=989@?>?@=???9992:@<AB=B?BACC?CABCBBBBB@BCCC>BBBBAAABBCBDCE=CC@C?@AA;;5<?9?=?5;29?>@@@D?AAB:?=@?BAA??@?@@BABB?BBBBCD>BBBBBBB:A@===5=
@N9IO0:00713:06097
TACGTAGGTGGCAAGCGTTGTCCGGATTTACTGGGCGTAAAGGGCGTGCAGGCGGTCTGTTAAGTCTAGGGTGAAAGCTCCCGGCTCAACTGGGAGAGGTCCTTGGATACTGGCGGACTTGAGGGGGGTAGAGGAGAATGGAATTCCCGGTGTAGTGGTGATATGCGTAGATATCGGGAGGAACACCTGTGGCGAAGGCGGTTCTCTGGGCCTTACCTGACGCTGAGACGCGAAAGCGTGGGGAGCGAACCGG
+
BA>??::4;?=>=7<A;;9:@A9>9?@@5=?;;;/:4455)55)5955;@@=;;15@AAB?B?BBBBABB=BA<D26:;CC;B>@@GC@@@AA5<<00*0:4::>059@?=?;::69?>>>9:9:9:%9=8:9;9988>;285>>BC<B?BBBBBBB@BBAAAB>??@@755?:779077,2-2996;;;A;???6:4>>9@:@@E?>>18188=A:@87256=978>@BBBBC:?>??@@@+888888>:=4
@N9IO0:00680:06154
GACGGAGGGTGCTAGCGTTGTTCGGAATTACTGGGCGTAAAGGGCGCGTAGGCGGCCTTGTTGGTCGGGTGTGAAAGCCCGGGGCTCAACCCCGGAACGGCACCCGAGACGGCAGGGCTGGAGACCGGGAGAGGAGGGTGGAATAGCCAGTGTAGAGGTGAAATTCGTAGATATTGGCTGGAACACCGGTGGCGAAAAGCGGCTCTCTGGTCCGGTTCTGACGCTGAGGCGCGAAAGCGTGGGGAGCAAACAGG
+
B@@@=@@?8;;;C@@@@@<@@=@B@C@G@BACDD=AAABB>BE>BBBBBCC@9:;<AC@CC@C@CCDD>;::@@D8;;D?DBC:B@:=.444&4383883<::=(599==<9=BCD>BBB>AAADADC=AABB@BBB=AA>@<@A894:@@AA???A?BBAA8@><9:>?8555261666163555,2,25382333&39;-45:??;>8<@5>8@<AA870;8///60//3>>?9AA@?AAA6?AAAA<AA??
@N9IO0:00681:06131
TACGGAGGGCGCGAGCGTTGTTCGGAATACTGGGCGTAAAGCGCGTGTAGGCGGCCTAGCAAGTCGAATGTGAAATCCCGGAGCTCAACTCCGGAACTGCATACGATACTGTTAGGCTCGAGTCCCGGAGAGGATGGCGGAATTTCCGGTGTAGAGGTGAAATTCGTAGATATCGGAAGGAACACCAGTGGCGAAGGCGGCCATCTGGACGGTGACTGACGCTGAGACGCGAAAGCGTGGGGAGCAAACAGG
+
?@BB?AAE?;;:C@?9::=@@@CDAD8:;????8;;;A@9BABBBBBBBC?;:8;=@@;;;?B<<<?:=BB=>>7B<>7>9===;@>7:9:4849-333988<<BBBCBAAA?BB?BBA@@A???9?=?@CE>AA@=998:?AE8;6;=;;;??@@<@BBC=D>BBBBBB:;;;A<A?DAC?BBI@CB@@=@BA?B@BB?B@@A@BD@BBB@BBBBBBCCCAAA@???<@=>@;@@ABDDD:AAAAA9@??<
@N9IO0:00687:06113
TACGTAGGGACCAAGCGTTGTTCGGATTTACTGGGCGTAAAGGGCGCGTAGGCGGCGTGTTAAGTCAGCTGTGAAATCTCCGAGCTTAACTCGGAACGGTCAGCTGATACTGATGTGCTAGAGTGCAGAAAGGGCAATCGGAATTCTTGGTGTAGCGGTGAAATGCGTAGATATCAAGAGGAACACCTGAGGCGAAGGCGGGTTGCTAGGCTGACACTGACGCTGAGGCGCGAAAGCCAGGGGAGCAAACGGG
+
BBACABCC=CC<?;@AAA?@@<AD7::?7@@AAB=9::BB=BD>AAABBB@;00-0===@<B>AACBBB=??@?C<789B?@9::C=A?ABAA>@=??;?@??@AAAABA@@@??;;;?=?@A:99?;::5:>9@A@CCC@C@C?AA@C@BBBBB@A?BCJF?CBBCBAAAAAAA?@CBB@C@BBB?BB@@;@9929=@>@9A>@@@==;=;::::;AAA@CA@@@@<@AAA@@9<:39===2=A@@@<ABA;
@N9IO0:00690:06157
TACGTAGGGTGCGGGCGTTAATCGGAATTACTGGGCGTAAAGCGTGCGCAGGCGGCTCCTTAAGTCAGATGTGAAATCCCCGGGCTTAACCTGGGAACTGCGTTTGAAACTGAGGGGCTTGAGTGTGGAAGAGGGGGGTGGAATTCCAGGTGTAGCAGTGAAATGCGTAGAGATCTGGAGGAACACCGATGGCGAAGGCAGCCCCCTGGGCTAACACTGACGCTCATGCACGAAAGCGTGGGGAGCAAACAGG
+
BBABBBBE=@@?AA<@AA?B?BAB?@5:6;BA@A<AA@AB;@@@@B@C@>>:9:6<CC?C@B?AABBAC;5;A@909?9:.:=4=<7;7;:>>>7C@CBB@@@C6::A=>@;:?;:/:A585;ABB=6;68797878#394988587<=6?88;;?888<==6=?=@B?>??;;55;=B<:D@BCD?AAC@9>;;7;6@@9:995(5:;2<=C@DDA995------5::::484/4:?;=CA6>555<4<;;6
@N9IO0:00695:06120
TACGTAGGGTGCAGGCGTTAATCGGAATTACTGGGCGTAAAGCGTGCGCAGGCGGCTCCTTAAGTCAGATGTGAAATCCCCGGGCTTAACCTGGGAACTGCGTTTGAAACTGGGGGGCTTGAGTGTGGCAGAGGGGGGGTGGAATTCCAGGTGTAGCAGTGAAATGCGTAGAGATCTGGAGGAACACCGATGGCGAAGGCAGCCCCCTGGGCTAACACTGACGCTCCATGCACGAAAGCGTGGGGAGCAAACAGG
+
BBBBCABB<?@?@@;>996;?CCD?B@B@CBAA@9@?;;;0;9AA@BB@@B>AB=CCC@C@B@BCBB=@B<CDE>4CD??1?;4659>:>:>CC?C@C@@@@BB<BCB=AAC====&CC>@@;<A<A:@A@BBB@???#8<0:059>5:;;995555555559)9559@AB???9555.555:75;;@CC@A?@A@<A6;;;;<<<*:=;2@:;5;><8733333<6=?8;;8387)3333999+77333(3334
@N9IO0:00709:06129
GACAGAGGGTGCGAGCGTTGTTCGGAATTACTGGGCGTAAAGGGCGCGTAGGCGGTCTGTTAAGTTCGGTGTGAAAGCCCTCGGCTCAACCGGGGAAGTGCGCCGGATACTGACAGACTTGAGTACCGGAGAGGAGGGTGGAATTCCTGGTGTAGCGGTGAAATGCGTAGATATCAGGAGGAACACCGGTGGCGAAGGCGGCCCTCTGGACGAGTACTGACGCTGAGGCGCGAAAGCGTGGGGATCAAACAGG
+
BBB??@A@:@@>=<<<883:A?AB?B@D@CBBCC@>??AA<?B<>>?A?>><992:?;98;:9=@-00<?A@DCC5::@9??A>BABC?C@BDC:C<@@@:;:5:6:ABBCJBCA@@@A=:9:@?@;@>BBBB>BBB<AB?B?B@D@CC?BB@@@A?;<:::-:>?@@B@@?BAAAB=>??A<?<<6<8=?:@?@=@=??2::5;@BC?BAED@@@A@@@@@@@BBA=:;;@@@6A<??ADC9@?@BB<;;;:
@N9IO0:00665:06201
GACAGAGGGGGCAAGCGTTGCTCGGAATCACTGGGCGTAAAGGGCGCGTAGGCGGGATGGCAAGTCGGTCGTGAAATCCCTCGGCTCAACCGAGGAGCGTCGGCCGATACTGCCGTTCTTGAGGGATGCAGAGGAGACTGGAATTCCCGGTGTAGCGGTGAAATGTGTAGAGATCGGGAGGAACACCGGTGGCGAAGGCGGGTCTCTGGGCATCTCCTGACGCTGAGGCGCGAAAGCGTGGGGAGCAAACGGG
+
ABBBBBCCCC2@@=@@@A@BCBCHAK=;9CBBBC=DCCBB=CC=BB@6;;B?BCC<AAA@BB@BDCC@CA@?BBD=CCD<BBA?BCCB?B@BBB<??>9::B>A<ACA@@@@@9<?5>>=@BBA<B<66:@@@<@?@A??=?9B9=<7=9>BBBA;:7;=@A<A@@@BBBBBBA@AA;AA=A>@@>8<8<=9B==8B=BCC;CC@B>><7>A@BBC=??@@@@@??@>BABBBD@C@?@CCC9@?AEE>BBB:
@N9IO0:00667:06194
TACGTAGGGTGCGAGCGTTGTCCGGAATTATTGGGCGTAAAGGGCTCGTAGGCGGTTTGTCGCGTCGGGAGTGAAAACACCGGGCTTAACTCGGTGCTTGCTTTCGATACGGGCAGACTAGAGGCATGCAGGGGAGAACGGAATTCCTGGTGTAGCGGTGAAATGCGCAGATATCAGGAGGAACACCGGTGGCGAAGGCGGTTCTCTGGGCATGTCCTGACGCTGAGGAGCGAAAGTGTGGGGAGCGAACAGG
+
A@<=@:::.499445=AB899B?A;@?B7;;<@@8;;9;:.:>6>@=>;;;=>>:??9?==??9:999,4<455>?/:::49;0;C>A=ABAB<?@@@+00::3:009=9:;-;::BAABEEE>@@AA?::99*;:;5;@<A?CAC@BB>BBAAABC@AAAA<AAABBB@@@A@@?@;=?2829??<@?BB?BCB5849A9>9???>=?9?@@ABB@B?????@@BA=??@???;@@CCCCD;A@CCA=???;
@N9IO0:00668:06176
TACGTAGGCACCAAGCGTTGTTCGGAATTACTGGGCGTAAAGCGAGTGTAGGCGGTCTGCCAAGTCGGTTGTGAAATCTCCCGGCTTAACTGGGAGGGTGCGACTGAAACTGGCAGGCTGGAGTGCGGGAGAGGAGAGTGGAATTCCTGGTGTAGCGGTGAAATGCGTAGATATCAGGAGGAACACCGGTGGTGAAGACGGCTCTCTGGACCGCTACTGACGCTGAGACTCGAAAGCGTGGGGAGCAAACAGG
+
BB@A?994:@@5;5;@>>;@A=AC@B5;29@@@@8<;:A@6<=00/:::<==DB9;;BAA=B?B<<9294//-89(--/:;3;6997<7::>@9:;;,::<=:@?CDE=CCC@?;;9BBC>AA???AA;AA@C@BBBBBC@B?B>A?A?=AA?@@CB@CCCC>AAAA@A@@?@@@@>7?@?B<@@B?B?BB@BCB@CBBA?BBAAAAC@AB?ABA@@B@@@AA@@@AAABBBBD<@@BBBCC:CBBBB<BBB?
@N9IO0:00674:06170
GACAGAGGGGGCAAGCGTTGCTCGGAATCACTGGGCGTAAAGGGCGCGTAGGCGGGATGGCAAGTCAGTCGTGAAATCTCTCGGCTCAACCGAGAAACGTCGGCTGATACTGCCGTTCTTGAGGGATGCAGAGGAGACTGGAATTCCCGGTGTAGCGGTGAAATGTGTAGAGATCGGGAGGAACACCGGTGGCGAAGGCGGGTCTCTGGGCATTTCCTGACGCTGAGGCGCGAAAGCGTGGGGAGCAAACGG
+
BCBBAAAAAA2AC=A9;;?BAAAB=B8;;DCAAA;;;;BD=CE>AA:6;DC@CDE>;;;=@C=ABC@@@???BBB<BBCA@CC@ABBB@F@CBCBB=@??AA?A9:9@BA???<>@=992;;;;0;B@@@?@@6::@AAB?B?A6;;6;?BBBAAAA=?@@B>BBCCAA?@@???@@9@@=A>@@@?B@;;8;@B@D@DDC>BCBCCEI?HCBC=B=@;<;CBAB;;8;B@;;;0<;<<BBB9BCCCB=@@@
@N9IO0:00682:06177
TACGGAGGGTGCAAACGTTGCTCGGAATCATTGGGCGTAAAGCGCACGTAGGCGGTCCGGCATGTCGGGTGTGAAATCCCTCGGCTTAACCGAGGAAGTGCATTCGAAACTATCGGACTCGAATACTGAAGAGGGTCTCGGAATTCCCGGTGTAGAGGTGAAATTCGTAGATATCGGGAGGAACACCAGTGGCGAAGGCGGAGACCTGGGCAGATATTGACGCTGAGGTGCGAAAGCGTGGGGAGCAAACAGG
+
ABBC?BCA<AB@@@;<:<?CCDDC@A>A@AA5==4:::9=4>858=:@?:;9=>9<<8;743799733(333799.48808:<<AA>A;@;?>>8=:?;;<=?>@9993:AABAA>AAA>;96;BABDC@BABF>BBBBC@C@C7;;8;;C>DCBCC@AA@C?D?@?@==@B:66;;39<7@4?:<7;?<?>A<<7<76626=;;8;;;3:<<>;<;:?=;;;;<<@:99;@AA;A;;;CCC<BDCHM?BBB@
@N9IO0:00709:06194
TACGGAGAGTGCGAACGTTGTTCGGATTTACTGGGCGTAAAGGGCACGTAGGCGGCTCGGCAAATCAGTCGTGGAATCCCGACGCTTACCGTCGGAACGGCGGCTGAAAATACCGGGCTCGAGGGCGTGAGGGGTCGCTGGAACTCCTGGTGAAGCGGTGAAATGCGTAGATATCAGGAGGAACGCCGGAGGCGAAAGCGAGCGACTGGCGCGTTCCTGACGCTGAGGTGCGAAAGCTGGGGGAGCAAACAGG
+
BBED?@@@@@?@@@<:99.4:544.544)59<<<4666>>7@@8@DBAAAA=@?;=@?@=@BD<BA@@????A<?8999.9=>99:=@?<@AAB?B>BB<A?=;;;===&55439909555577.7///////'/99:=>:>9>@;9<@:==@:>;;;;BBD?ABBGHCAA<;;;AA<@@=B6;;@<A>;;5;<:95:AAABCAAABB?BBBCC@DAAABBBBA;;;@BBABBI8;:@@@@A.@ABBB=BBB?
@N9IO0:00668:06226
TACGGAGGGGGCGAGCGTTATTCGGAATTATTGGGCGTAAAGGGCGCGTAGGCGGCTCGATAAGTCAAAGGTGAAATCCCTCGGCTCAACTGAGGAACTGCCTTTGAAACTGTAGAGCTTGAGTCCGGGAGGGGGTAGCGGAATTCCCAGTGTAGCGGTGAAATGCGTAGATATTGGGAGGAACACCAGTGGCGAAGGCGCTACCTGGACCGGAACTGACGCTGAGGCGCGAAAGCGTGGGTAGCAAACAGG
+
ABCD>@@DCD3CC@@:;:>@B@BB@A@D?AA?BB>BBAAB<AA<@A@AACC?@A>AAA@@B@=@A::95:?AAAB=AAB<BBB?BBBB?BBBAA=B>BAAA@CC999C=CAB@@@@>@@=BCDAB;@@8;;;;;*5AA@@=A@B@CC>CDBBA@A@B?BABA<:;;AAAABBBB?BB;@?<?<?BB?CBBB=@@C?C?;;;@AB=?@6;:=C6:8:ABABDCB@@A=@@@@@@8@A@;;;.:@??@B999;6
@N9IO0:00690:06223
TACGTAGGGTGCGAGCGTTAATCGGAATACTGGGCGTAAAGCGTGCGCAGGCGTTGCTAAGACAGGTGTGAAATCCCCGGGCTTAACCTGGGAACTGCGCTTGTGACTGGCAGGCTAGAGTACGGTAGAGGGGGGTGGAAGTTCCTGGTGTAGCAGGTGAAATGCGTAGAGATCAGGAGGAACACCGATGGCGAAGGCAGCCCCCTGGGCCCTGTACTGACGCCTCATGCACGAAAGCGTGGGGAGCAAACAGG
+
;=:59<<<0999@>?9:945.5<=:>::>;000*0//9:1:///55;555=?>A@B<<=86555<5556;5<2/0//&/9.77)/)/)///)-(-////9:69;>>=<@7?44.4:5555559;6;;@995555#59498<<1515A=A;;;=<<<7<:8:3:555<<:97----506<8>9<<B?A@AA=;;;5;5;596@@@+<:>)55)55599<<>;;;9?666999533808343;;;+544;<3;;<2
@N9IO0:00699:06242
TACGTAGGGTGCGAGCGTTAATCGGAATTACTGGGCGTAAAGTGTGCGCAGGTGGCCGAGCAAGTCGAGTGTGAAATCCCCGGGCTTAACTTGGGAATTGCGCTCGAAACTACTTGGCTCGAGTGTGGCAGAGGAAGGTGGAATTCCAGGTGTAGCGGTGAAATGCGTAGAGATCTGGAGGAACACCGATGGCGAAGGCAGCCTTCTGGGCCAACACTGACGCTCATGCACGAAAGCGTGGGGAGCAAACAGG
+
BBCCABBF=99:C?@:;;>B@CDG@C?C?BBCCC>@@@BB;A;;;AAJCBA>::6;@@;;;C>BBJECCBBAA@A9@?@@8AA=AA=@=A@<@C597:<B::9??:74/5;;<=6:6<BBBBB>>>A?@AABB>B=@><;6<9;:;===87:9=A@A7BCC?6BBBACBBE=>===B=A<9<9AAA?B@A<:B@>:=9BCAB?B=ABBC<B@C@BBBBBB;;;AA@;9:;;<<@9A:::CDD5::??A9@@@=
@N9IO0:00700:06235
TACGAAGGGGGCTAGCGTTGTTCGGAATTACTGGGCGTAAAGGGCGCGTAGGCGGTTTGTCAAGTCAGGCGTGAAAGCCCCGGGCTCAACCTGGGAACTGCGCTTGAGACTGGCAGGCTCGAGTTCGGGAGAGGATGGTGGAATTCCCAGTGTAGAGGTGAAATTCGTAGATATTGGGAAGAACACCGATGGCGAAGGCAGCCATCTGGACCGACACTGACGCTGAGGCGCGAAAAGCGTGGGGAGCAAAACAGG
+
>@A>?5;;;;)9:=@@AA=BB>BJ@D@D>@@@@@6>?@@A8@@9@A@ACBB?@?<@?/<<@=;@?@AE@CBA::9/9:@B6BB>@@@A@C@A@A<C000CACCEABB@@999=>@@=BBABB;;8;CC>CCCB@DCC?@@?C?B?BB=AAAAAAC@@=@@@B<A=@??AAAABB?BC=B?::39>=:AAAA?@AA?B?BBAB?ADAAA?::59<>>=<<<<8877??1;;;7777&3978333&37::::&8883
@N9IO0:00707:06227
TACGGAGGGAGCTAGCGTTGTTCGGAATTACTGGGCGTAAAGCGCACGTAGGCGGCTACTCAAGTCGGGGGTGAAAGCCCGGGGCTCAACCCCGGAATAGCCCTCGAAACTAGGTAGCTAGAATCTTGGAGAGGCGAGTGGAATTCCGAGTGTAGAGGTGAAATTCGTAGATATTCGGAAGAACACCAGTGGCGAAGGCGACTCGCTGGACAAGTATTGACGCTGAGGTGCGAAAGCGTGGGGAGCAAACAGG
+
BBCD?CBD=:;;B@@@AB?BBACC@C9:6;B@@A>BAADJ?CAA@CBBB>A;00+0AB000C?CCBBBBB5BCDE=@@D6;;;.;C@@>@CC:B?BACBCCG=AACCC>CCBB@B@@?A@AB?999>@=@@@@<@A@AAA=A:@<@=AAA@@@AABB?AACF>C@BBAAACCCC?AA@C?BB>BBA?AB;;6;@?;@?AAAAAA???C?BBC@DBBB@BBAA@@999=BCCBAA:@@AAAAB8BAABC=BBB?
@N9IO0:00709:06302
TACGAAGGGTGCAAACGTTGCTCGGAATTATTGGGCGTAAAGCGCACGTAGGCGGCTTTGCAAGTCGGATGTGAAATCCCACGGCTCAACCATGGAAGTGCATCCGAAACTGCAGAGCTTGAGTACTTAAGAGGATCGCGGAATTCCCGGTGTAGAGGTGAAATTCGTAGATATCGGGAGGAACACCAGTGGCGAAGGCGGCGATCTGGGAAGATACTGACGCTGAGGTGCGAAAGCGTGGGGAGCAAACAGG
+
AAA@?;?D>@AACC>;;;>A@CDC@C?C?BCACC?AAAAA5::44<:>?BB??>499919?@1:9?@:>;55==E@CCC>CCC?BBGD@C?CCD@C@BBACBBB?BBB<B;95<<A@B@7;;<<B<>0:5:?@;@CA@::5;?B=BC=B@CCBC@;;76<DD?HABB@@;<AA966<4;;4>7;?=9>>==9<<>8=855045::<==@8?7;;=?;;<>>>CCCCD@BAB;::/<ACA??@7@BBCD>BBC@
@N9IO0:00676:06329
TACGTAGGTGGCAAGCGTTATCCGGAATTATTGGGCGTAAAGCGCGCGCAGGTGGTTTCTTAAGTCTGATGTGAAAGCCCACGGCTCAACCGTGGAGGGTCATTGGAAACTGGGAGACTTGAGTGCAGAAGAGGAAAGTGGAATTCCATGTGTAGCGGTGAAATGCGTAGAGATATGGAGGAACACCAGTGGCGAAGGCGACTTTCTGGTCTGTAACTGACACTGAGGCGCGAAAGCGTGGGGAGCAAACAGG
+
CCBC@>>:996:B>B@@A?CCD@F@B?A?AA>AA<000@@-00//>8?@AA=::5:A;AA<B=@@ABBBB<<<<<4<B>6?CE?BBCEAC?@@B?@@B;@ECG@C@CC?CCEJ?DCABAACCC@@@CBB>BBB?BA<AAA?A?A?A@BBBBBCBC::9:BCA>@>?BBBB>?>A@?A<;;49.9A><?<?>:>@?495?AABCC>BBB?>;;A@@<>>???A@>>;;5:==9:90:>??CFF;BB===6<<<9
@N9IO0:00681:06333
GACAGAGGGGGCAAGCGTTGCTCGGAATTACTGGGCGTAAAGGGCGCGTAGGCGGGATGGCAAGTCGGTCGTGAAATCCCTGGGCTCAACTCAGGGGGGTCGGCCGATACTGCCGTTCTTGAGGGATGCAGAGGAGACTGGAATTCCCGGTGTAGCGGTGAAATGTGTAGAGATCGGGAGGAACACCGGTGGCGAAGGCGGGTCTCTGGGCATTCCCTGACGCTGAGGCGCGAAAGCGTGGGGAGCAAACGGG
+
@@@;;;@@@?0?B>B;;;@EAAACAD@D@CBBBH?DBAAA<@C=@A@CBCC?CDG>BBA?BB>BCBB@DFCBCCE<@AC=BBD>BBCD?CBCBBBBAA'?@?;:7?9AA:=9>4886>>7<>?@9?A@????A399@???4:4:4::5:?ABCBCAA>@9::59@AA@A@@::9::@9@A:@<;;;>@?AB?BBB@BACDD?DDBABBC>CCC?BB<BAAA@B@@@@<@BB?AA7;;@BBBC9;;:BA;?@@;
@N9IO0:00696:06359
TACCAGCACCCCGAGTTGTCGGGACGATTATTGGGCCTAAAGCATCCGTAGCCTGTTCTGCAAGTCCTCCGTTAAATCCACCTGCTCAACGGATGGGCTGCGGAGGATACCGCAGAGCTAGGAGGCGGGAGAGGCAAACGGTACTCAGTGGGTAGGGGTAAAAATCCATTGATCTACTGAAGACCACCAGTGGCGAAGGCGGTTTGCCAGAACGCGCTCGACGGTGAGGGATGAAAGCTGGGGGAGCAAACCGG
+
A@B????BCDE9B@@@?@@CCC>BBCCB@AB?BC?CADCC9;;B@A=AB;;;@DDC?AA:;;>AAB>@@=@B?BB;@?8::?BBBCBC?BB?BA?@:>?>?@=@A?BBCC@BABACBABAB;?<6:78,7<=B?BAC=B@;??@=9CA<A@7=B>>=.:::99':<7<<7;:<;;?;;==<?>A?BB;:;BA?BAA?A?BA?BK>BB?BBB?:99A@@@@??A<>>>>@8@??>;1;?@@BBB3BBABB=A<@?
@N9IO0:00700:06341
TACGAAGGGGGCTAGCGTTGTTCGGAATTACTGGGCGTAAAGCGCACGTAGGCGGACATTTAAGTCAGGGGTGAAATCCCGGGGCTCAACCCCGGAACTGCCTTTGATACTGGGTGTCTGGAGTATGGAAGAGGTAAGTGGAATTCCGAGTGTAGAGGTGAAATTCGTAGATATTCGGAGGAACACCAGTGGCGAAGGCGGCTTACTGGTCCATTACTGACGCTGAGGTGCGAAAGCGTGGGGAGCAAACAGG
+
BAB:94;?@?,?AAA@A@?AA@CC?A;?;@A?@@<9:9CD;;;CBB;;<BB@CC?BDBBB=B?::;BBCC<BCAF?CCC>CCC9BA@@?BCC9C>B=B@AA?CC>ACABC@@@:@B=AAB?AACDBB=@<@BA?BC@BBB=@=@=@<@;:;?@ABAB?BCBD<A?A:::>>AAB>AA999=A?BBB?BBAA>ABB?B@BB>==:<@>;.661776<<=<<====<::5:>=?@@:@@>>?AB3<<<<;1;>=9
@N9IO0:00704:06347
GACGGAGGGTGCAAGCGTTGCTCGGAATCACTGGGCGTAAAGGGTGCGTAGGCGGTTGGTATGTCTGCCGTGAAAGCCCGGGGCTCAGCCGCGGAAGGGCGGCAGAAACTGCCAAGCTTGAGGGCCGGAGGGGAGAGTGGAATTCCGTGGTGTAGCGGTGAAATGCGTAGATATCAGGAGGAATACCGGTGGCGAAAGCGACTCTCTGGACGGTCACTGACGCTGAGGCACGAAAGCGTGGGGAGCAAACAGG
+
BBCD?CBB<A@@@>AAAA>A@@@C?B?AAKECCC=@A9:;6;C=BB@@=994;<556<9>>>C;;653288339(388(333&34444975557:;?B6:9.4;444)4445.5.5994999@8A2;29999+9:00//)/)/)/2/446554:=55.5///)///77::;<A@@?A>BB?B=:;:3:39918797.77878=?@>?@@GCC?A:::@?>=?::990+000<<<+00<=?AA8@AAAB=ABB?
@N9IO0:00704:06351
TACGTAGTGGCAAGCGTTATCCGGAATTATTGGGCGTAAAGCGCGCGTAGGCGGTTTCTTAAGTCTGATGTGAAAGCCCCCGGCTCAACCGGGGAGGGTCATTGGAAACTGGGGAACTTGAGTACTGAAGAGGAAAGCGGAATTCCACGTGTAGCGGTGAAATGCGTAGAGATGTGGAGGAACACCAGTGGCGAAGGCGCTTTCTGGTCAGTAACTGACGCTGAGGCGCGAAAGCGTGGGGAGCAAACAGG
+
BB@@=994;.9<8<:;;?BCC?C?@@C=@A<@@8>=000+00///8<:00,00+0/*/<+/)/7:::@ABBCC?4;@:::$:.5;;A>B@BDD2BBD?DDCC@C<@@<ADCCC<B?AAADHCC@@@@@<@CA5;;0:?@;@9B?B@CBBA??:::B?BAAD=@??A<?=@@=<=>?9;?=@>BCB?BB@@><A@<@<00/77.7:@=@DA@AA???@BBBBCBBB?;;;;;;0;===@AA6ABBCD;;;C@
@N9IO0:00677:06387
TACGGAGGGTGCAAGCGTTAATCGGAATTACTGGGCGTAAAGGGCACGCAGGTGGCTGAGAAAGTCGGGTGTGAAAGCCCCGGGCTTAACCTGGGAACTGCATTCGAAACTACTTGGCTAGAGTATGGGAGAGGGAAGCGGAATTCCCGGTGTAGCGGTGAAATGCGTAGATATCGGGAGGAACATCAGTGGCGAAGGCGGCTTCCTGGCCCAATACTGACACTCATGTGCGAAAGCGGTGGGGAGCAAACAGG
+
A@AB>ACD=BA@>:>:;;<@=@A@;??@?ABA@A=899AB;AA<ACAA@CA?::6:?@AAAB<AAAAB<;9:???,:;=@0@;,5:59699?>C=A9>:9;>A>AEGE>B@@?A<@=@ABBBBBBGCE>BCCCC>A<AAD@C?C?CB>B@CCCCCBA?AAAA9AAA@@@BBBBBBII;??=@=????@@@@=@AA>A7;97>@<;:94.44)439::<A????AABB@>?B///)///)/:;;+<=444)4454
@N9IO0:00683:06360
TACGGGGGGAGCAAGCGTTGTTCGGATTTACTGGGCGTAAAGGGCGCGTAGGCGGCCTCCGCAAGTCACTTGTGAAATCTCCGGGCTTAAACTCGGGAAAGGTCAAACTGATACTGCGGGGCTAGAGTGCGGAAGGGGCAACTGGAATTCTTGGTGTAGCGGTGAAATGCGTAGATATCAAGAGGAACACCTGCGGCGAAGGCGGGTTGCTGGGCCGACACTGACGCTGAGGCGCGAAAGCTAGGGGAGCGAACGGG
+
??CCCCCC'::;;39@@><:;.4=4ABD8;:A::-.---8(-.(-/55599755158<<9B<A4;5555>:555>>256;@8<>4558;;)55444)590965544)44444=>?;;=@@.;4933333334:8=?=1=B9BAA6:7B6:?>B;:A>993833733(77=>@B@?>:;9@46695:3><==BA@@:??@:@7@>;4;4::<<<5<9;<::99:984333485;;9:>;4;@BBBDD;A@BBBACDD?
@N9IO0:00692:06361
TACGTAGGTTGCAAGCGTTGTCCGGAATCACTGGGCGTAAAGCGCACGCAGGCGGCTTTGGAAGTCCAAGGTGAAAGCCCTCGGCTCAACCGAGGGAGGCCCTTGGAAACTCCGGAGCTCGAAGGCGGGAGAGGCAGATGGAATTTCCGGTGTAGCGGTAAAAATGCGTAGATACCGGAAGGAACACCAGTGGCGAAAGCGATCTGCTGGCCCGCTCTTGACGCTCATGTGCGAAAGCTAGGGGAGCGACCGGG
+
?AAB@@@?C4;:A>A?@@6;;BGI?C?BABAAAA;@A?AA6:;@ABA@>@?;@@=;55)9.5495;.5.56@B=>4;AB=@@A=??AC?A9:9CA;@?=?A<A?C>CB8><<292:;?8<@<0;6:AB5;;BC?BBBBA@?AADJ>D@D?BBBA>;A=;;;;;*;59AAB=BBA?5>05057=8=B=8<?::3:444(5::>??BBAAA?CB=BBBCCACBBBBA@@@AACABBC8:;@@===09=599=:CD=
@N9IO0:00698:06368
TACAGAGGGGGCAAGCGTTGTTCGGAATTACTGGGCGTAAAGGGCGCGTAGGCGCCTTCTAAGTCGAACGTGAAATCCCCGGGCTCAACCCGGGAACTGCGTCCGATACTGGAAGGCTTGAATCCGGGAGAGGGATGTGGAATTCCAGGTGTAGCGGTGAAATGCATAGATATCTGGAGGAACACCGGTGGCGAAGGCGACATCCTGGACCGGTATTGACGCTGAGGCGCGAAAGCCAGGGGAGCAAAGCGGG
+
CCCCAABDDE1BA>A@@??BDACC=A?C?BBBB@9=?>>?9@B;@@@AABB@BBB@F?BA@5;;@<;5<:;;?>1?BDB:BD<A?@@=@C8AA;@;???A@@A?BBAAABC=@=@>BA9;4.44.44)4;:AA<A@@@B6;2:7A7?A=AAC?::>;?@AA<;<;A@BBBAAAA?@9?<9=9ABE@D>@>5>::2<5<8<<<==8AB9<><?<@DC?BBB883;;;58;<;<<5<<5;???4@AAAC579AA9
@N9IO0:00714:05795
GACGGAGGTGGCGAACGTTGCTCGGAATCACTGGGCTTAAAGGGCGTGTAGGCGGCCGATTAAGTCGGGTGTGAAAGACCCCGGCTCAACCGGGGAACTGCATTCGATACTGGTCGGCTAGAGTGCGAGAGGGGCAAGTGGAACTCCAGGTGTAGCGGTGAAATGCGTAGATATCTGGAGGAACGCCGGTGGCGAAAGCGACTTGCTGGCTCGTAACTGACGCTGAGGCGCGAAAGCCAGGGGAGCAAACGG
+
CCAB=:;6;B>AAB?:;;=AABAB?C9::BBBBE>CC>BB=BB=AA@BBBA=>>6:7;BB<A?BCBBE=;;;;;;0;;;CC7B:;;::@C@DDD<C?@A@@;;49CCCBBCD@C::6:B@;;;;;;BA@@@@@3@@<@AA?CA@@@?CC>AAB????;@999,9<<@????BC@@AB9;;@D@CDC@C@BA7:;@A;ABBB@A=@EBB?BCB@@?@CCA@@AAB@A@=???@@@9;:+//::+///7:279:
@N9IO0:00718:05808
CACGTAGGGGACGAGCGTTGTCCGGATTCATTGGGCGTAAAGCGCGCGTAGGCGCTCGGAAAGTCGGTCGTGAAATCCGGGGGCTCAACCCCCGAACTGCGTCCGATACTTCCGAGCTGGAGGCAGGTAGGGGAGATCGGAATTCCTGGTGTAGCGGTGAAATGCGCAGATATCAAGGAGGAACACCGGTGGCGAAGGCGGATCTCTGGGCCTTGCCTGACGCTGAGGCGCGAAAGCTAGGGGAGCGAACAGG
+
AAA:;<CDD:BCDBAAAA;;;EADACC@ABA@B@4;:99919@=<????94.4:45BB8B@7;;=?:BBB=BBA2668B>>>+>C@>9A@@@,;;259>955?:=@BBAA:?5=>:737:79-:==?>>ACC9???BBB@D=@<?9@:5?<;8;77,3377.7:;;:>:99::33/31772848::6=7;B><<A:A8<?9=9:9=;<<4>6:8DD=???A=?@<<829=????1>@@@@AA8AACBC???=8
@N9IO0:00722:05797
GACGGAGGGTGCAAGCGTTGTTCGGAATTACTGGGCGTAAAGCGCGGGCAGGTGGTCTTTTAAGTCCTTTGTGAAATCCCGGGGCTCAACTCCGGATGTGCATAGGATACTGGAAGACTGGAGACTGGTAGAGGCGAGCGGAATTCCTGGTGTAGCGGTGGAATGCGTAGATATCAGGAAGAACACCGGTGGCGAAGGCGGCTCGCTGGGCCAGTTCTGACACTCATCCGCGAAAGCGTGGGGAGCAAACAGG
+
A@?@<@AB9@@??;?@@@;@B?BB;>+0*0:;:;8??AAA<ACA@@@;><<?BB9BCCDD;D@CBB2;9,39333(39:(444&//0/39996;6;BCAAA9;;B>BBA@?@?C?EBCBB??@@@@A>@@@@B?BBBABH@F?C?C@DF@BBBBACCBGCAB?BB??ACAA@@AAB=;D@CC?BBB?C?;;:;A@<@?::7:@@@A:::8;=BBC@CAAA???CAAAA=@@@AA;A:::BDD:?@?BB=AAA?
@N9IO0:00723:05795
TACGTAGGGTGCGAGCGTTAATCGGAATTACTGGGCGTAAAGCGTGCGCAGGCGGTTTTGTAAGCCAGATGTGAAATCCCCGGGCTTAACCTGGGAATGGCATTTGGGACTGCAAGGCTGGAGTTTGGCAGAGGAGACTGGAATTCCCGGTGTAGCAGTGAAATGCGTAGATATCGGGAGGAATACCGATGGCGAAGGCAGGTCTCTGGGCTATAACTGA
+
BBABACCE=9::B@@?@@?CACCB?A6:6;A@AA;@@>@@:@BC@AAABBB@CC?BBB8BBB@BB@BBBBBBBBB<A???-98/787A8C:BBB=B>B?=9999.99/7?@>??;@;=::39:::2:?BBCBB?BBBABA>A495:B=A?@@>>@@;;55>?8A==@ABA<:;:599/82+6.7;;<BA??;?>>5:7:=><866==A?6>>=8818<86
@N9IO0:00726:05765
TACGAAGGTGGCAAGCGTTGTTCGGATTCACTGGGCGTACAGGGAGCGTAGGCGGTTGGGTAAGCCCTCCGTGAAATCTCCGGGCCTAACCCGGAAAGTGCAGAGGGGACTGCTCGGCTAGAGGATGGGAGAGGAGCGCGGAATTCCCGGTGTAGCGGTGAAATGCGTAGAGATCGGGAGGAAGGCCGGTGGCGAAGGCGGCGCTCTGGAACATTTCTGACGCTGAGGCTCGAAAGCGTGGGGAGCAAACAGG
+
?AA;:5;>@@=@D?B?@@?BB@BDABB@AABABD>CAAA@@@@<@?@@?:96;C=D@CB@BC@BBF<BB@BA887*9<00,0/*/5//+4=1<9?=6=<;;:?>??@3?>=>@BAB=BAACCA=B;;;6:CDC?CBBBBB?A=<6;;4;7A@/---.(-:@;3ABBBA@?@C@<;>>5;;08-4385:699.49;393995444955<9A9@>@>899559@=@;;;4995955)5555=@@2==BBC<BBB7
@N9IO0:00727:05797
TACGTAGGGGGCAAGCGTTGTCCGGATTTATTGGGCGTAAAGGGCGCGTAGGCGGTCGGGTAAGTCTGATGTGAAATCCCATGGCTTAACCATGGAATTGCATCTTATACTGCCCGGCTAGAGTCTGGGAGAGGGAAGTGGAATTCCCGGTGTAGCGGTGAAATGCGTAGATATCGGGAGGAACACCAGTGGCGAAGGCGGCTTCCTGGACCAGTACTGACGCTGAGGCGCGAAAGCTAGGGGAGCAAACAGG
+
AACDCABB@@0==5;;;;4:9<4@5;CC;@C?BB<BBBB@8@;:A==BB;;6;?=A@BA=BB?BBBBBBCCAAAD>BBB>BCB=AA6:6:8AAB?B9B:BB@@@B?BCBA>><A;@?AA899:9::BD=ABA?@7><@A@=?>@:>@8@?ABABBBEACBCC>9;;<<><@CCBBCC<@B;@?BBB@CA@@=ABA>B=BB?BB@B@CC@CC?CCCCCAA@??@AB@?;@>??=?9?@CCCFF;ABAB@<ABB?
@N9IO0:00739:05793
GACAGAGGGGGCAAGCGTTGCTCGGAATTACTGGGCGTAAAGGGCGCGTAGGCGGGATGGCAAGTCGGTCGTGAAATCCCTCGGCTCAACCGAGGAACGTCGATCGATACTGCTGTTCTTGAGGATTGCAGAGGAGACTGGAATTCCCGGTGTAGCGGTGAAATGTGTAGAGATCGGGAGGAACACCGGTGGCGAAGGCGGGTCTCTGGGCAATTCCTGACGCTGAGGCGCGAAAGCGTGGGGAGCAAACGGG
+
A@C<;;CCCC5CD?@@BB?BCCCCACBDBCCCCC>CCBCC>CF>CBBBBBC?DDL<;;:?BB?BCCB@BCB@@@C=BCC=BBE@CAAA@B@BBB>B>BBB@A@A??9::@:::???<AB>BBB?BC=AABBAA?BBBAAC?C@D?BB=B@BB@??BB@CDDC>EB?@?A?@@BAA@A;@96A<??D>B?AA:?8A;A????8<>8978C=:8069>:>;;;==>=;;4:>>:;;1995=B;;.AA??919AA7
@N9IO0:00742:05780
TACAGAGGGTGCGAGCGTTGTCCGGAATCACTGGGCGTAAAGGGCGTGTAGGCGGCTCGATAAGCAGCGTGTGAAAGCCCGGGGCTCAACCCCGGAACGGCACGCTGGACTGTCGAGCTCGAGACTGGTAGAGGCGAGTGGAATTCCTGGTGTAGCGGTGGAATGCGTAGAGATCAGGAAGAACACCGGTGGCGAAGGCGGCTCGCTGGGCCAGTTCTGACGCTGGAGGCGCGAAAGCGTGGGGAGCAAACAGG
+
@BBBBBBB<@@AA@@@??=?BB?D@B>@AAAAED>???CB<BB<BBBAB??=9929>B;;9?5::AA@@AC???B>BBD>DDE9CCBB<@@@7@?B>AB?AABC;;;7;;B@@@CBBABB@@ABAAC?AAB@@=ACCCCEIE;=:<ACC@CCBBBBC@A@<@>;;;AA@DEAAAA??=A>AB?:::=A?AB@AAA;@;9:39?>::;BB9@=???5;9990>>00)0860/48880:;;9:::&3388808<==
@N9IO0:00750:05806
TACGTAGGGGGCAAGCGTTGTCCGGATTTATTGGGCGTAAAGAGCTCGTAGGCGGCTCACTAAGTCGGATGTGAAAACTCCAGGCTCCAACCTGGAGACGCCATTCGATTACTGGTGTGGCTTGAGTTCGGTAGGGGAGCACGGAATTCCTGGTGTAGCGGTGAAATGCGCAGATATCAGGAGGAACACCGGTGGCGAAGGCGGTGCTCTGGGCCGAAAACTGACGCTGAGGAGCGAAAGCGTGGGTAGCAAACAG
+
AA@@@@CCCC5CC=A9;:=B>B<@:CDG?BB7AC6ACCCJ?DBCCDBB===<=@<?BCB=BA7<;::3844//-66&,,,(,,(,--(-37(-/(/////63873,,,,(,,22(33@?8@A<????9?A498>9=+=3376;:@+0-/3986=9565::5:=CB=;;;BBCABBACB@A=??=A?@@@<@<@@=A;:6:?AA;>9900/69(/)////&/77/459///:)--//-8/--////(/:::<>/444
@N9IO0:00758:05800
GACAGAGGGGGCAAGCGTTGCTCGGAATTACTGGGCGTAAAGGGCGCGTAGGCGGGATGGCAAGTCGGTCGTGAAATCCCTCGGCTCAACTGAGGAACGTCGATCGATACTGCCGTTCTTGAGGGTTGCAGAGGAGACTGGAATTCCCGGTGTAGCGGTGAAATGTGTAGAGATCGGGAGGAACACCGGTGGCGAAGGCGGGTCTCTGGGCAACTCCTGACGCTGAGGCGCGAAAGCGTGGGGAGCAAACGGG
+
;@@;;;<<;<*;C>@@@@?BBCCC@E@C@BBDHJ?BCBCC<BB;BA59;AA?BCC=;;;@BB?CBBB?BCBBBBB=BCC<A@@<@@@?:;>>00+03;;==087@@A999???@BB?BB?BABB7;7;AABCB@BBCB??9?7@;@A:@=988??@A=@;>A7>CB@ABBBBB@;;<495257AA?4>49;7;::68:=<=8><;<?>?:?C?BBB>@@@:9:@@::39?999B;?:99===2<=<<=)79:6
@N9IO0:00762:05798
TACAGAGGGTGCAAGCGTTAATCGGATTTACTGGGCGTAAAGCGTGCGTAGGCGGTTCAGTATGTCGGTCGTGAAATCCCCGGGCTTAACCTGGGAACTGCGGCCGAAACTGCTGGGCTTGAGTGTGGTAGAGGGCGGTGGAATTCCGGGTGTAGCGGTGAAATGCGTAGAGATCCGGAGGAACATCAATGGCGAAGGCAGCCGCCTGGGCCACAACTGACGCTGAGGTACGAAAGCGTGGGGAGCAAACAGG
+
CCCBBBGE=A@?B;?A?><?<>?A=A@@9??:::-:?@?@<ABBBBBCC:99:C?C@DCCCEDCCBB?B::;944)4999+9;09:7<7<9<<<6=9::?:<8;1933(39:;@==4?A>:::?BCC@A@?899+9:3:?3:4:<?;@D<BC@AABB?BBCD>BBBBBCCA9:;:=?=?A>B?ABBBC?AA@CBB?B@BABB<@@>;;;0;5;;B@BBCAABAA;;<5<BBBBC=CB@;;;;.;A@@@.;;;5
@N9IO0:00721:05811
TACAGAGGGTGCGAGCGTTAATCGGAGTTACTGGGCGTAAAGGGCGCGTAGGCGGTTGTGTGAGTGTGATGTGAAAGCCCTGGGCTTAACCTAGGAAGTGCATCGCAAACGACACGACTGGAGTATAAGAGAGGGTGGCGGAATTTCCGGTGTAGCGGTGAAATGCGTAGAGATCGGAAGGAACGTCAATGGCGAAGGCAGCCACCTGGCTTAATACTGACGCTGAGGCGCGAAAGCGTGGGGATCAAACAGG
+
AAA@?>??8@@=???88949=?@B?;;;@BA@AB=???A?:?B=???@@BB@DD@C<??C@@@BAABBBCBBBAA:@@B;BCC=DE@CAE@CBB<@=A;;;A@@A;;;6;BBBAABBBFD@AA@@@@;@@BBCC=AA@AA=A?BB>B@C>AA9::AA>ABBF>BBBD???BAA@AA4:1:9=9=?????AA?BAA=A<>>9?3936:9066(/(/99;@BBBB:47B6::BBB@9AA???BA6@?:::,9>>;
@N9IO0:00739:05824
TACAGAGGGTGCAAGCGTTAATCGGAATTACTGGGCGTAAAGCGCGCGTAGACGGTTACTCAAGTCGGGTGTGAAAGCCCCGGGCTCAACCTGGGAATTGCATTCGAGACTGCGTAGCTAGGGTGCGGAAGAGGGAAGTGGAATTTCCGGTGTAGCGGTGAAATGCGTAGATATCGGAAGGAACATCAGTGGCGAAAGCGACTTCCTGGTCCAGCACCGACGTTCAGGCGCGAAAGCGTGGGGAGCAAACAGG
+
ACD@@?CC9::8<8=999396=;:9>5>9@BBBC>BBBCC<@;;;AAABABBAB>B?CBCDB?CA@BB:?@>AA@6;;;;&5:)55:;49:BCC>HACACBBB@BCA@?BA@@AA@@ABBC?5;?BA;A4;@BB>BACCC>?>?E>E@C?CBBCCBC?C;99448933999>ABBB?B>A=A>BBCB@@@@<@@>>:>CBBBD@C@CC@CC@BABBA>@@:9;;=>>9>==>>>,9:>>@CC:;;;BB=BBB@
@N9IO0:00745:05825
TACGGAGGGCGCGAGCGTTGTTCGGAATCATTGGGCGTAAAGCGCGTGTAGGCGGCTGGGCAAGTCGGATGTGAAAGCCCGGGGCTCAACCCCGGAATTGCATTCGAAACTGCCTGGCTCGAGTCTCGGAGAGGAGGGCGGAATTCCCGGTGTAGAGGTGAAATTCGTAGATATCGGGAGGAACACCAGTGGCGAAAGGCGGCCCTCTGGACGATGACTGACGCTGAGATGCGAAAGCGTGGGGAGCAAA
+
ABBB?AAA9@?=;;;;;::AB?BB@B?ABBC;CC<BA@@>8>;>;5;A<>@;@E<==BA8BB9<;BB?BBB@B@B8;55)9>>&95:;24;=.?>A=A<????698AA5A@??4@?9;;;?@AA@<<<8<===9=>?6==7:49.95)56666CCAA?BACC>A?@@9;444455==2882:.9<83333:288::2:7;;<<<(3333,389<9;6/--55---//9;><>;?;3:>566@@2?>>A<3
@N9IO0:00752:05844
GACAGAGGGGGCAAGCGTTGCTCGGAATCACTGGGCGTAAAGGGCGCGTAGGCGGGAGGCCAAGTCGGTCGTGAAATCTCCGGGCTCAACCCGGAGGAGTCGGCCGAAACTGGTTTTCTTGAGGGAGGCAGAGGAGTCTGGAATTCCCGGTGTAGCGGTGAAATGTGTAGAGATCGGGAGGAACACCGGTGGCGAAGGCGGGACTCTGGGCCTACCCTGACGCTGAGGCGCGAAGGCGTGGGGAGCAAACGGG
+
ABC@A@BDDD2CC>B?@@@B@AAD@C@CCCCCDD?AA@@@:?D=:;;BBBE@DCC=BB@C=?:?@@@?BBCCCCD=AA@@=@C>BBAC@@@8A?@A;0///9298IJC>CAA6ACC6;;?BBDD?DC@BBBCB@BAAAAD=@=@>BB<C=A?@A?::48??;4<B>?=:BBBBBBCC>C=6B?CCD@C@@?;?B>;?;77:3>ABDDDC;C;ABCC:???@@>>>9:38>;9=*0)0:5888)/27::08AC9
@N9IO0:00759:05810
TACGAAGGGGGCAAGCGTTGTTCGGAATTACTGGGCGTAAAGGGCGCGTAGGCGGTCTGGTCAGTCGGGCGTGAAAGCCCCGGGCTCAACCTGGGAGGTGCGTCCGAGACGGCCGGGCTTGAGGTCGGAAGAGGGTGGTGGAATTCCCAGTGTAGAGGTGAAATTCGTAGATATTGGGAAGAACACCGGTGGCGAAGGCGGCCACCTGGTCCGCACCTGACGCTGAGGCGCGAAAGCGTGGGGAGCAAACAGG
+
@A95438888'8<.45::59<856269>7;66-9/----5,5818<=B>;;5;<056>>:>=B==>?@7?666>>666AA2@@7>;;;8<799;0557<566==8=<<<;:38.44(4<5<==9=::5:5::;;3;;7;;8;9=9==7===;888994888=6=233////9:96=>5:6::5:::7;8==7?>>9>;?@:>:>>9>=8==9=<;;5;<<<555=54.5::::>5:;554==.454;:08883
@N9IO0:00761:05819
TACGAAGGGTGCAAGCGTTACTCGGAATTACTGGGCGTAAAGCGTGCGTAGGTGGTTCGTTAAGTCTGATGTGAAAGCCCTGGGCTCAACCTGGGAATGGCATTGGATACTGGCGACCTAGAGTGCGGTAGAGGGGTGTGGAATTCCCGGTGTAGCAGTGAAATGCGTAGATATCGGGAGGAACATCTGTGGCGAAGGCGACACCCTGGACCAGCACTGACACTGAGGCACGAAAGCGTGGGGAGCAAACAGG
+
CBBBC=AA<9;;A7;;AC@CBBBB?A=A=AB@??9<<9:;0;@A@@@ABBB=AA=@=@AC:@BC@ABBCA;ACC>66;@8GE@7CBCB7A7;C?6><=B:DCFAD?BABB@A=@@@C?CDAA@BBA@=AA@@@CC7B;:;?C=A=@B=B>BBBBABAABCBB<B;<=BFEECBBA@A8@@<A?CBBBA@@B?B;;6;?@?=>?:=8??4>??CBAAAAAAC@996//(/88:<;6<<<8877&39AAC<BB@=
@N9IO0:00714:05886
AACGTAGGGGACAAGCGTTATCCGGATTTACTGGGCGTAAAGCGCCCGTAGGCGGCCTGTCAAGTTGGCTGTGAAAGCTCCCGGCTTAACTGGGAGAGGTCAGTCAAAACTGGCAGGCTAGAGGCTGAGATAGGCGAGCGGAATTCCCGGTGTAGTGGTGGAATGCGTAGAGATCGGGAGGAACACCAGTGGCGCAAGCGGCTCGCTGGTTCAGCCCTGACGCTGAGGGGCGAAAGCGTGGGGAGCGAACGG
+
<3>=:8::8+8:=066BB9BCC?B?@@@;@AAAD=CBBBC0;<;<A9AB;;5;;5;=B@@DC=@@?B>AAA=;55(---;;)/)/4:@;@@AA=@AAB>B;;;<B<<>2<>@<?A?9@BA???=@?@?::5<C@AA@?CA;?9?6::5::@AAAABA>AA>A?AAAA??>?9:;AA@<@B8B=BBB<BB=B<CDDC@C::6;AABBCC?@?ABBBG?B@AAA@A@@@BB3B;;;7;BCDCHE7<;;;;5;;;
@N9IO0:00718:05875
TACGAAGGTGGCAAGCGTTGTTCGGATTTACTGGGCGTACAGGGAGCGTAGGCGGTTGGATAAGCCCTCCGTGAAATCTCCAGGCTTAACCTGGAAAGTGCAGAGGGAGATTCTACTAGAGGATGGGAGAGGAGCGCGGAATTCCCGGTGTAGCGGTGAAATGCGTAGAGAGTCGGGAGGAAGGCCGGTGGCGAAGGCGGCGCTCTGGAACATTTCTGACGCTGAGGCTCGAAAGCGTGGGGAGCAAACAGG
+
@@<<<,0*0/*/96=BB?:9505514;=199999143334444(488<>@@?CC?C@C=B@A:;:F>FD;69AB>2<>55.55.55.5.57;;5<:0444444444(4/,*(***-:79:=:=B>@7>C>>>99:BCB=B?C?CB9A55955:=@:;;<>2<:555577>//////)/9)/,5:=8=:=B<=@A:C?9:05<:45545:5459@8>455<444:44.43388=5=;;;>@@-89@@@6=;;9
@N9IO0:00728:05872
GACGGAGGGCGCAAGCGTTGTTCGGAATACTGGGCGTAAAGCGCGGGCAGGTGGCCCGTTAAGTCTGCGGTGAAATCCCGGGGCTCAACTCCGGATATGCCGCGGATACTGGCGGGCTAGAGACTGGTAGAGGCGAGTGGAATTCCAGGTGTAGCGGTGGAATGCGTAGATATCTGGAAGAACACCGGTGGCGAAGGCGGCTCGCTGGGCCAGTTCTGACACTCATCCGCGAAAGCGTGGGGAGCAAACAGG
+
ABBC@@??9@A>?>A@@@?AB?B@>@,00=<;>8@;@BD4;5566=4;;<=BA6AC=CCAEAC@A>>;;5;===0;=@5>>>&55994955.5.59999A>B@A8@?@@BBACEE<BBAA@@?@@B=;;9;A9>@@AAB?A:C:=96515;99:>B?AA;=:BBBDBBBCAAAB<=8=5::7;;:8>:6666@@7@=AA;A>@BBBA@8@7<@C;AA>B@?;@666@7@966>6==>>>>>2<;AAE>CCC?
@N9IO0:00741:05879
TACGTAGGGTGCGAGCGTTAATCGGAATTACTGGGCGTAAAGTGTGCGCAGGTGGCCGCGCATGTCGAGTGTGAAATCCCCGGGCTTAACTTGGGAATTGCGCTCGAAACTACGTGGCTCGAGTGTGGCAGAGGAAGGTGGAATTCCACGTGTAGCGGTGAAATGCGTAGAGATGTGGAGGAACACCGATGGCGAAGGCAGCCTTCTGGGCCAACACTGACGCTCATGCACGAAAGCGTGGGGAGCAAACAGG
+
@@@A@@AB<AAAB?????;?=AAC?B@B@BCBBB=@@@BB=CAAABAB@AA?BB?B@CBB9::BBBBAAACA9::8;BBB9BC=BC@C@CCABB>B@C@CCCABBBCE=CBBBB@@=@BBB:::A::4;?@A?=@6:600)/3;6@6?A@>88@B<B?BBBC>BBBB<AABB:::??28;2808=>9BAAB@DBB?B?A@AA>A=A;;;0<;@=ABACBB???A@?>?:99:9:3;AABCEE;AA@BB<B;;5
@N9IO0:00758:05879
TACAGAGGGTGCGAGCGTTGTCCGGAATCACTGGGCGTAAAGGGCGCGTAGGCGGTTTGACAAGCGTGCGGTGAAAGCTCGGGGCTCAACCCCGAGTCGGCCGTGCGAACTGTCGGACTTGAGCACAGTAGAGGCAGATGGAATTCCGGGTGTAGCGGTGGAATGCGTAGAGATCCGGAAGAACACCGGTGGCGAAGGCGGTCTGCTGGGCTGTGGCTGACGCTGATGCGGCGACAGCGTGGGGAGCAAACAGG
+
:;5?@@BB=@@?B:::@@599==?9?7;B599>B<ABBBD<BB=:::@@AA>;;4:?68;73-388455<6;444)4999889.:>?E@DED:B:;;A@8=49;9=?>8=7877:4:@>;??@BBAA@@@BBB?CDDDDC:;8:=A=AB:AB@@?;;6;<6;5;=::;<<<<>??9<7:755.4445:344.555.5.6=9<<<<<55606;;;>:;;;<<;;;=44449.499::4444444&4445>7>><9
@N9IO0:00761:05905
GACGGAAGGTGCAAGCGTTGCTCGGAATCACTGGGCGTAAAGGGTGCGTAGGCGGCTTCTTAAGTCCGGTGTGAAAGCCCAGGGCTCAGCTCTGGAAGTGCACTAGAAACTGGGAAGCTTGAGTACCGGAGGGGAGAGTGGAATTCCTGGTGTAGCGGTGAAATGCGTAGATATCAGGAGGAATACCGGTGGCGAAAGCGACTCTCTGGACGGTTACTGACGCTGAGGCACGAAAGCGTGGGGAGCAAACAGG
+
@A@B=@5;6:;;A@B@@@@CCCCCAC>ABCCCCC>BBBCC?CF?AA@BBAA?::8;I>BB?C?BBB=?<?B@@@B7;;;5;<<5<<>:>@;@AF?B@B::9BCB:<:?6==BB=B6:<=7<<=>?B6;6BADE:BA@@A@;A<@<>>>>;?<:566<09:95-;:=;??@@@@AA>83773848@B=D<;;4;;??8?ABBABBBBAA?B??;?799BA@@A?>=?@<??:::<.8=>:::;/;><=<7=>>:
@N9IO0:00742:05928
TACGAGAGGCCCAAACGTTATTCGGATTTACTGGGCTTAAAGAGTTCGTAGGCGGCTTGGAAAGTGGGGTGTGAAAGCCCTCGGCTCAACCGAGGAATTGCGCTCCAAACTACCGAGCTTGAGGAAGCTAGAGGTGAGCAGAACAGATGGTGGAGCGGTGAAATGCGTTGATATCATCTGGAATACCGGAGGCGAAGGCGGCTCACTGGGACTTTTCTGACGCTGAGGAACGAAAGCCAGGGTAGCGAACGGG
+
ABBB@@@A>AB;AB<BBB@CC@AA=>>>9>@@AB>DC?BB=A????BDBAB?9959C=?;BB8;:ADD:CBAAAC=A@D=BBB>ABBB<?<???;>:?499:@CB?BB<AA@@=A;;9A599A=@=AABBA?@<@AABAA@@=@BBBBB?BB>ABBB>BBBC=BBBBB=BB:;;;;;BBD=B?AGE@EABB@BDD;?<9929>=:;;;B=AADEF;BAAABBBBDCCAD@CBBB:;;ACCC=;=;BFDABCI?
@N9IO0:00748:05944
TACCAGCACCCCGAGTGGTCGGGACGATTATTGGGCCTAAAGCATCCGTAGCCGGTTTTACAAGTCCTCCGTTAAATCCAACTGCTTAACAGATGGGCCGCGGAGGATACTATAAGACTAGGAGGCAGGAGAGGCAAGCGGTACTCAGTGGGTAGGGGTAAAAATCCGTTGATCCATTGAAGACCACCAGTGGCGAAGGCGGCTTGCCAGAATGCGCTCGACGGTGAGGGATGAAAGCTGGGGGAGCAAAC
+
:9@:;<;;;;<.;??@@<@BBB=BC<9<B<<9;F>C@CFF:;;@@@5;;;;;=A=ABB6000-000;??/00:C>/55.4.4738:494:::=::>8?,00:;AA??>?@:>>?499?????@@<A??:?B9:5:C=A@B?@@??@@?AAA=A??>=+33333$33,3868:;=8==4447===7==8====6>@>,3,33,3<4:A?C@@5@B???@?855505:66707:8>>9>@@?@@@.==;;;05
@N9IO0:00750:05958
TACAGAGGGTGCGAGCGTTAATCGGAATTACTGGGCGTAAAGCGCGCGTAGGCGGCTTTGCAAGTCGGATGTGAAATCCCCGGGCTTAACCTGGGAACTGCATTCGAGACTGCTTTGCTTGAGTATGGGAGAGGGAGGTGGAATTTCCGGTGTAGCGGTGAAATGCGTAGATATCGGAAGGAACATCAGTGGCGAAAGCGACCTCCTGGACCAATACTGACGCTCATGTGCGAAAGCGTGGGGAGCAAACAGG
+
BBCBBBCD=BBBA?=8989<=@@A?AAHAEAAAB>B@A@B8?898?>@?@@?@?;?AA9@@B@CDCC@EBABCCC?BCDE;BC>BB@C@CACDC?D@C@@@BB?C@@@ACCCBBB<A@B=A@@@AAAC<AA@@B;9959A=A>AC=B<><>B@@ACB?BBCC>@AACBAABA<<=@:B@B@B?BB:;;CAA=AAAC>BBBBB@BC@BB=??@C@CCAA@@9::CAD999@@@>@8@AAABEE:AABBB?BBB>
@N9IO0:00751:05928
TACGAAGGGTGCAAGCGTTAATCGGAATTACTGGGCGTAAAGCGCGCGTAGGTGGTTCAGCAAGTTGGAGGTGAAATCCCCGGGCTCAACCTGGGAACTGCCTCCAAAACTACTGAGCTAGAGTACGGTAGAGGGTAGTGGAATTTCCTGTGTAGCGGTGAAATGCGTAGATATAGGAAGGAACACCAGTGGCGAAGGCGACTACCTGGACTGATACTGACACTGAGGTGCGAAAGCGTGGGGAGCAAACAGG
+
@BA;:4:A9@@@C=@?@@?A?AAA=@4969@AAB>BBBCF=B:::@:;;CC@@@>@?BBBCBACC?CACC?BBIJ=BCCB<BE>CBCB>B>BCC=B@B;;;>@@5;;;.<??@;;;:<BBBCCBBBB?9;;@@?8@B;<<@B?BC=B?:::??BAAA>AAAA9:::??>9::??@@?D=@=@>AAA>ABBA@CBA=@;?:99>9:3:=:==;9;@AA?@@A@@@AAA@;;;@@@8@;;;BDD8A@@AB;@?@=
@N9IO0:00752:05936
TACGGAGGATCCAAGCGTTATCCGGAATCATTGGGTTTAAAGGGTCCGTAGGCGGTTTTGTAAGTCAGTGGTGAAAGCCCATCGCTCAACGGTGGAACGGCCATTGATACTGCAAGACTTGAATTACTAGGAAGTAACTAGAATATGTAGTGTAGCGGTGAAATGCTTAGATATTACATGGAATACCAATTGCGAAGGCAGGTTACTACTAGTGGATTGACGCTGATGGACGAAAAGCGTGGGGAGCGAACAGG
+
CABB?;:5;;;59.4:9;@;;;?B=A485==9=>8==8<:2:<39:254;;649-:?@-:;C6;;C;;;=9==BB8@A?9@>===B@A<@B?BC:B@BB?B@ED?BBBBB@C;@7;>><9>=9=9B>>;;7;8<<<8==666:?D<;;@@:9:@?;;6;ADD=A??@?@??;<@::=<881012,,(,(,(,,68(/+3<:6<7553<;>:900*0<;ABCCDCBBB@<??8777-8>:8999-777:<:959>
@N9IO0:00756:05933
GACGTAGGGCGCAAGCGTTGTCCGGATTTATTGGGCGTAAAGAGCTCGTAGGCGGCTCATTGCGTCGTCCGTGAAAACCTGGGGCTCAACTCCAGGATTGCGGGCGATACGGGTGGGCTGGAGTTCGGTAGGGGAGACTGGAATTCCTGGTGTAGCGGTGAAATGCGCAGATATCAGGAGGAACACCGGTGGCGAAGGCGGGTCTCTGGGCCGATACTGACGCTGAGGAGCGAAAGCGTGGGGAGCGAACAGG
+
BCAAABCC=@@?C=A@BB>BBC@C;@@B<@@@DD>?@?DD<A??AA;:99939:39@ABB?B@@@@A@@6;;?@@@.;4:@AA9BCBH@C@@?BB>BC?CCCC=BBAAB@AC=DCH>CCB?B@B?BB@CCCGG7;;BABB?B@B@DACC@CB;<<CCADECD<BBBB???B@@@ACD<@@>@=@BB@C?CB@CBB>B?BBD>BAAAAAC;D?CB?>?@999?@;:;B=@@BAAA6;:@@@AB6A??@B>;;;=
@N9IO0:00739:05989
TACGGAGGGTGCGAGCGTTGTTCGGAATCACTGGGCGTAAAGCGCGTGTAGGCGGCCTTCTAAGTCTGGTGTGAAAGCCCTGGGCTCAACTCAGGAAGTGCACTGGATACTGGATGGCTGGAGTACCGGAGAGGAGGGTGGAATTCCTGGTGTAGCGGTGAAATGCGTAGATATCAGGAGGAACACCGGTGGCGAAGGCGTCCCTCTGGCCGGATACTGACGCTGAGACGCGAAAGCGTGGGGAGCAAACAGG
+
AABA;@?@9;<:AAA@@@@BB@CFAE;<<BBBCC>:;:BB=BBBBCBB@@@=9;.5.57?AA?BBCCC7A@@@?@0;;4(4;;4=BB=;>>>>=9=9=====><B>@??999389:17>?5=?<AB>B7=@:?6;;9)334:5@?A???:??>=?A?:AAAA;@ABBAAA@@@>9>:5>@>A?CCB?B@BB>BB?;@;>?:99/9??B=A=@?:::::A@ABCC;;;B<:9:99/:A@BBBB9@@CBC=B@@=
@N9IO0:00745:05960
TACGGAGGGGGCAAGCGTTATTCGGAATCATTGGGCGTAAAGGGCGCGTAGGCGGCTTGGCAAGTCGAAGGTGAAATCCCCCGGCTCAACCGGGGAACTGCCTTCGAAACTGCCAGGCTAGAGTCCGGGAGAGGGTAGTGGAATTCCCAGTGTAGCGGTGAAATGCGTAGATACTGGGAGGAACACCAGTGGCGAAGGCGGCTACCTGGACCGGAACTGACGCTGAGGCGCGAAAGCGTGGGGAGCAAACAGG
+
?@CF@CCCCB2@?<@@@?<@A=@B?B@BBBB9=>6@B@AA=@D=BBBCCCC@DE@BCACACCACBBBA6;5;A=90@=99:)>8BBBB?A;???4@@B@A@=?=@A<<3@@@?7:<8@===;;;=9==8<:;AA2877?@?C>A>BB>BBBBBBBBB7AAA;5::;BB====::<??6==:=<?>>:BB==;BBB8@755.444<9>?7:7<;173438=?BAA@??:=>;:<<+00;8:::/::::<4;<:6
@N9IO0:00750:05964
TACAGAGGGGGCAAGCGTTATTCGGAATTATTGGGCGTAAAGGGCGCGTAGGCGGCTTAGCAAGTGGAAGGTGAAATCCCTCGGCTCAACTGAGGAACTGCCTTCCAAACTGCTTTGCTTGAGTCCGGGAGAGGTGAGTGGAATTCCCAGTGTAGCGGTGAAATGCGTAGATATTGGGAGGAACACCAGTGGCGAAGGCGGCTCACTGGACCGGAACTGACGCTGAGGCGCGAAAGCGTGGGGAGCAAACGG
+
BCC@>99999':B6;;@@@AB?@@<=;<<@@=@B=ABBCB>CH@AAACAA@=8849A=AACB?BBB9?9?=?@@C<@??9?::4:AA?<@ABBBACACBBBAC@E@GC?C:;;DJ>BBD@B;;;B=AA<BBAA?@@@ABB@C=?6><4BABAAABAA7A>>:39>@@@AAA???>?B:@@?A?>>?@C?@A?CA@<@<9;.:@>A@AA5@@.5.56;;?;@CBB;;;?@AAA@@8A@@AA@A3AAAAA6;;;
@N9IO0:00757:05996
TACGTAGGGTGCGAGCGTTAATCGGAATTACTGGGCGTAAAGCGTGCGCAGGCGTTGCTAAGACAGGTGTGAAATCCCCGGGCTTAACCTGGGAACTGCGCTTGTGACTGGCAGGCTAGAGTACGGTAGAGGGGGTGGAAGTTCCTGGTGTAGCAGGTGAAATGCGTAGAGATCAGGAGGAACACCGATGGCGAAGGCAGCCCCCTGGGCCTGTACTGACGCCTCATGCACGAAAGCGTGGGGAGCAAACAGG
+
BCBBCBBD<A@@;;;;@@=A@CAB?A495;@;;;,5<=9;3;=C??@>000+000*0595.555592;5;;/0)----&--(--(-(-(-99(-,/4444446<<@AB<<6<00*0//0=A;A9:25;;5;:::*5<5:5:;.5.543999:9;99:?@AD>CB>>>@>><73373-347<055@3884;299=8B89656;;;(555)5.5::<<@@@@:;2::99CDDDCDD=A:::@>>299;@A9@@@5
@N9IO0:00750:06044
GACAGAGGGGGCAAGCGTTGCTCGGAATCACTGGGCGTAAAGGGCGCGTAGGCGGGATGGCAAGTCGGTCGTGAAATCCTCGGGCTCAACTCGAGGGGGTCGGCCGATACTGCCGTTCTTGAGGGATGCAGAGGAGACTGGAATTCCCGGTGTAGCGGTGAAATGTGTAGAGATCGGGAGGAACACCGGTGGCGAAGGCGGGTCTCTGGGCATTCCCTGACGCTGAGGCGCGAAAGCGTGGGGAGCAAACGGG
+
BBCBBBBBCB5BB?BBCCACCBCC@C@CCBCBBB=AA@CC6;;6;B@ABBB@CCD>AA@@@@=B?AB=@@??@@D>AA>ACCC;@?=><000/66999)//95=5?==BCC??<?A>AA=@@@@;A@AAAA@A>AA@@;;6;<@@DD?D@@@@C:::?BAAA<BBDBBBAB???BBG>CC?B?AAA?B?AB@BCD@D?BBD>CCCBCCD>CCC=AA6;;AAA@@@AA>AAAAAB;@@@CEEF9AACCC>BCC=
@N9IO0:00750:06059
TACAGAGGGGCAAGCGTTGTTCGGAATTACTGGGCGTAAAGGGCGCGTAGGCGCCTTCTAAGTCGAACGTGAAATCCCCGGGCTCAACCCGGGAACTGCGTCCGATACTGGAAGGCTTGAATCCGGGAGAGGGATGCGGAATTCCAGGTGTAGCGGTGAAATGCGTAGATATCTGGAGGAACACCGGTGGCGAAGGCGGCATCCTGGACCGGCATTGACGCTGATGCGCGAAAGCTAGGGGAGCAAACGGG
+
BAA@9:999*<B.99@D::;@CE@C@C>AAABC9??999(4=1?@<@A994998=A9>?B;?@?995<AABCF=B@@@6@A<BBCC@CD=BB994;BB;;;F:;;BBC;:4:7:6;C@FE@BB@DL?CBCBE<@@A9:6;5@9C:CD@CC@@@:@;>999,;>>CABB@@@A5545::596:?@;A?AA>@BB=@><>:>??D6:9339175??A6::CBB???AAAACCDD=BA@?BEC8<>=@@5<::5
@N9IO0:00753:06052
GACAGAGGAGGCAAGCGTTGTTCGGAATTACTGGGCTTAAAGCGCGTGTAGGCGGCTGCGCAAGTGTCGTGTGAAATCCTGCCGCTCAACGGCAGAACTGCACGGCAAACTGCGCGGCTTGAGGTCGGTAGAGGTGCCTGGAACTCTAGGTGGAGCGGTGAAATGCGTAGATATCTAGAGGAACGCCGTGAGGCGAAAGCGGGGCACTGGGCCGATTCTGACGCTGAGACGCGAAAACGTGGGGAGCAAACAGG
+
A??:;;<5;<7:?=?AAB>AB=AC=@>??A;;;@;@C@DF;:;@@A;<;DG@DD>@@;;:AB?BCCCBBBCBBAA=AA>BBB?B;;;B?B@;@@9929839?==<AAA9A:798976;828::5;::5>@B@@=;;;;A@6949B?;@C8<@7;9666;;;A466969@ABBBCBB???<8<8000+0///94==>>394444&44;49:,93=<;133377333////////888+33389:.;====45583
@N9IO0:00755:06017
GACGTAGGGGGCGAGCGTTGTCCGGATTCACTGGGCGTAAAGGGCGTGTAGGCGGTTATGTAAGTCCGGCGTGAAAACCCACGGCTCAACCGTGGACGTGCGTCGGAGACTGCATTGACTAGAGGGCGGCAGAGGCAGGTGGAACTAGCGGTGTAGCGGTGAAATGCGCAGATATCGCTAGGAACGCCGGTGGCGAAGGCGATCTGCTGGGCCGATCCTGACGCTGAGGCGCGAAAGCTAGGGGAGCGAACCGG
+
A@===77787):@BB:;;5;??=A>AA?BCBBBH>???AA<@A:AB@AAAA<=>9=9=?>>@;@@?=??BDAAADE:BB<??C=@AAB?C?ABC@C???A@A@@@=@A@CCAA@@;>>?A?@@@@:::6;BB@@=@BB?BCAH@CCCCCCACC;;;CCACCCC>CCAABBAGDGCB@@@BB>B?BBDAE@BB@BCC8;9;BAAA@@@BCD>B?ACDD?CBD@@@;:;A@B;;<CF>BBA????6?ACCC@D?B?
@N9IO0:00756:06036
TACAGAGGGTGCAAGCGTTAATCGGAATTACTGGGCGTAAAGCGCGCGTAGACGGTCATGTAAGTCGGGTGTGAAAGCCCCGGGCTCAACCTGGGAATTGCATTCGAGACTGCCTGGCTAGGGTGCGGAAGAGGGAAGTGGAATTTCCGGTGTAGCGGTGAAATGCGTAGATATCGGAAGGAACATCAGTGGCGAAAGCGACTTCCTGGTCCAGCACCGACGTTCAGGCGCGAAAGCGTGGGGAGCAAACAGG
+
CDCCA@BD=CCBA<=9::392<<:.4.328<=<:1999?>5>>@A@@@@DCCBC?BBB;;;@=AA?CC<@?@@@@5::AA6AC:@@AG@E@DDC5;6;6;;BB?BB;;;B;::=??9?@@@@9;:;A;?;@9::,;9>@A<@49:,:;A;BBAAAAA=@;;;6:@@@9::AAABCC=B5;5;=@@??@A?@9@@??8?=?==>9=<>=9?C>AABBB?BA@@@498;6777;??.774;;==1==::;33333
@N9IO0:00758:06010
TACGGAGGGTGCAAGCGTTATCCGGATTCACTGGGTTTAAAGGGTGCGTAGGTGGGTTGGTAAGTCAGTGGTGAAATCCCCGAGCTTAACTTGGGAACTGCCATTGATACTATCAGTCTTGAATATCGTGGAGGTTAGCGGAATATGTCATGTAGCGGTGAAATGCTTAGATATGACATAGAACACCAATTGCGAAGGCAGCTGGCTACACGAATATTGACACTGAGGCACGAAAGCGTGGGGATCAAACAGG
+
C@@??ADA<AB;;69?@A=ABB@B@?@?=?@??;589(33(3;1;<ABCCC?BBC=B@B=@@?ABBBCCB?BBAA<AAAA7A@=@@9@;@@8AB>B=A@BA=BB@CCGCCA;;66=;::7;;7<<=>9<<5::4:=BABC@B?CAB@@ABBCBA::939=<=.99<<:?A@@A@@@@@AA@A<@@A5<5;4999:295>;<;;;:>>>9<>00+0>>8=BB?=??991:@;:9:/9=@@@CA9???DC>@A@?
@N9IO0:00758:06018
TACGTAGGCAGCAAGCGTTGTTCGGAATACTGGGCGTAAAGCGTGTGTAGGCGGTTGGGTAAGTCTGGTGTGAAATCTCCCGGCTCAACTGGGAGGGTGCGCCGGAAACTGCCTGGCTGGAGTGCGGAAGAGGAGAGTGGAATTCCCGGTGTAGCGGTGAAATGCGTAGATATCGGGGAGGAACACCTGTGGTGAAGACGGCTCTCTAGACCGTAACTGACGCTGAGACACGAAAGCGTGGGGAGCAAACAG
+
A@;:;@A=@::;;5:99;9;;@DA>B-0/<00/*99@AB=BBB;<;ACABAAA4?2;9.5:5:;;:<8@ABA=?7<@BBF=B?AAAB989??9=??<?BCCD?C?BC=AA=948?8?AA>B?@?AB=A=??A????AAA9?>?;?C=C=??A>000;<;::3<<877?;;<>>7888(7@;=49493=::;.5545:;53-4;><;<<;::7>8=4=;;;<=:;5949444999,4445;==0=<555)555
@N9IO0:00719:06065
TACGTAGGGTGCGGGCGTTAATCGGAATTACTGGGCGTAAAGCGTGCGCAGGCGGCTCCTTAAGTCAGATGTGAAATCCCCGGGCTTAACCTGGGAACTGCGTTTGAAACTGAGGGGCTTGAGTGTGGAAGAGGGGGGTGGAATTCCAGGTGTAGCAGTGAAATGCGTAGAGATCTGGAGGAACACCGATGGCGAAGGCAGCCCCCTGGGCTAACACTGACGCTCATGCACGAAAGCGTGGGGAGCAAACAGG
+
ACBABCCE=@@@@A8@@@5;8;BC=@5;6;@ABD>CA;99,;AB@BABB@@?99:;AD?D<@?@@@B?@?CCCC>4:@::/:>4<<7;7;8AAC=@=AAAAABC759=>CCD=C==1AB?C==BAB;8C6@877777$986;8?4>5>?>@A@CB>782DD=368255?<==A=<9@=A>;C@EFGBFBBB@C;@=@?AA@ABAB0@BD<AAB=@@@@@7////0/;@?>9::A;A=??===5?;?@?9@?=9
@N9IO0:00719:06099
TACCAGCACCCCGAGTGGTCGGGACGATTATTGGGCCTAAAGCATCCGTAGCCGGTTCTGCAAGTCTCCCGTTAAATCCAACTGCTCAACAGGTGGGCTGCGGAGGATACTACAGAGCTAGGAGGCAGGAGAGGCAAGCGGTACTCAGTGGGTAGGGGTAAAATCCGTTGATCCATTGAAGACCACCAGTGGCGAAGGCGGCTTGCCAGAATGCGCTCGACGTGAGGGATGAAAGCTGGGGGAGCAAAGCCG
+
A@@<@??::;;5;@AAB?CBBB<BC9;:ABD@BM?DABBB:;;BBA8;;;@@?B=A=@;<<@@CCCEDE;:;?BB=DB?B?B@?@CBB?BCC>??D=B@AAA?BB?BBBBBBBBBC???@@:??9:>>:>>::5?A?BAA>AB@AAA;:;C9??@@?6??==.2502=5>?@;6<?6?5452249:4@>5708==+2,22+2906;7=:>9@@@A76655...8...*29<==0==66666)2//=<-./28
@N9IO0:00729:06087
TACGGAAGGGGCAAGCGTTGTTCGGAATCATTGGGCGTAAAGGGCGCGTAGGTGGTTCTGTATGTCTACCGTGAAAGGGTACAGCTCAACTGTAGCGCGTCGGTAGAAACTGCAGGACTTGAGGCTGGGAGGGGCTGGTGGAATTCCCTGTGTAGCGGTGAAATGCGTAGAGATGGGGGAGAACACTCGTGGCGAAGGCGGCCTTCTGGTCCAGTACTGACACTCAAGTGCGAAAGCGTGGGGAGCAAACAGG
+
@@BGAD>AA@9AB5<;;;69<8=><C=CC;;09=4AACBC<AA<BA@BBBB@@A=A?BBBBBBBBBBDD7;9@@@:@C=BCDCBCCBB?BA@@@BBCBBBBB?BAA@A<A@@ACC?@AA>@AB=@@AA9@AA@8BBC@CC?C4;5;;0<AAAAA@@=<>:99/9@>??:::;;:AEED3BBC>BBBC;:;C?C@?:=<::2:;><ACA?BA>BB?@????@AAABB@C@@@;;;/:97<===0999<?6>>>9
@N9IO0:00730:06095
TACGGAGGGGGCCAGCGTTGTTCGGAATTATTGGGCGTAAAGGGCGCGTAGGCGGTTCGGTAAGTCAGTTGTGAAATCCCTCGGCTCAACCGAGGAACTGCGTCTGATACTGCCGGACTTGAGTCCCGGAGAGGGTAGCGGAATTCCCAGTGTAGCGGTGAAATGCGTAGATATTGGGAGGAACACCAGTGGCGAAGGCGGCTACCTGGACGGGTACTGACGCTGATGCGCGAAAGCGTGGGGAGCAAACAGG
+
AABC?A@A@@0@=@@>AA<@@:BC:C@D@CC@DC>BBBCC4<909<<BCCC@AB@A@CCACD@BBC@?A9@?CCD=BCE>C99::BBC@D?BAC?C@EDBBCCBBBAAAA@?@;>:?@@9:<A???9?=@AADD=@@@@@<@8?8=?7B=B==CDDC:CAA;4;;;BBCBBBBB@BC<>??B?BBB@CBBC@CBB@B@@@=@ABA?CC@CDDD?BBBBBAABAABB;;;CBBBF>BBBBCDF;ABCCE?BBB@
@N9IO0:00737:06085
TACGAGGGGTGCAAGCGTTGCTCGGAATTATTGGGCGTAAAGGGTAGGTAGGTGGTCTTATTTGTCGGGGGTGAAATCCCTGGGCTTAACCCAGGAAGTGCCTCCGAAACGGTAAGACTGGAGTACTGGAGAGGGTCGCGGAATTCCCGGTGTAGCGGTGAAATGCGTAGAGATCGGGAGGAACACCAGAGGCGAAGGCGGCGACCTGGACAGTTACTGACACTCAACTACGAAAGCGTGGGGAGCAAACAGG
+
AACCCCCC99:9A>B:;;=@CCBE>B=B@CC=CC6BCBCC>CD=CBC9BBC?:96;;?>BAB<@?BCCDD5BBCI>DCC=BBB<AB>A>BF<A??B>@AAA=AA?BBE>DC@BB?BBBBB=@@@?AAB?BCAAA<ACCDCAD?B=@@;@?AAAAA;;9;BBD>BBBBBCBCB;96<>7;;9;:?@@>AABB=@??5;2:;5;AA@=@A=AB@@@>ABA@ABAAA;;5;:;@@?@9A;;;BEF9BBBCE>BBB?
@N9IO0:00762:06061
TACAGAGGGGGCAAGCGTTGTTCGGAATTACTGGGCGTAAAGGGCGCGTAGGCGCCTTCTAAGTCGAACGTGAAATCCCCGGGCTCAACCCGGGAACTGCGTCCGATACTGGAAGGCTTGAATCCGGGAGAGGGATGCGGAATTCCAGGTGTAGCGGTGAAATGCGTAGATATCTGGAGGAACACCGGTGGCGAAGGCGGCATCCTGGACCGGCATTGACGCTGAGGCGCGAAAGCTAGGGGAGCAAACGGG
+
BABC@?ABBB5BC@BBBC?BA?BC@A?B<ABBBC<>>>CC>CD>ABBFB??<==?9?=@CB>@@C@@8:;;<@?9?@?@5@@;?@ABADD?CC?C?@@@AAAC?B;;;BBA?B9:9:F@GC?@@AEE<BBBAA;@A>>B;A7@9@7;C?@@?AA9?;?@AA<BCBBBCCCCCCBB=:>>:=9BBBAE?AA8A>=7@>::19;:94>?558;A=A<=9<589A;;?<8?=;78:59@?BCDD8AAAAA:@@>8
@N9IO0:00716:06134
TACGTAGGGTGCGGGCGTTAATCGGAATTACTGGGCGTAAAGCGTGCGCAGGCGGCTCCTTAAGTCAGATGTGAAATCCCCGGGCTTAACCTGGGAACTGCGTTTGAAACTGAGGGGCTTGAGTGTGGAAGAGGGGGGTGGAATTCCAGGTGTAGCAGTGAAATGCGTAGAGATCTGGAGGAACACCGATGGCGAAGGCAGCCCCCTGGGCTAACACTGACGCTCATGCACGAAAGCGTGGGGAGCAAACAGG
+
BBBBB:;;0;@;<;0;;;545>;<7<5;5;@@@B=<<;AA;A@CCAAA@AA;:;5<9B8?@C?BBBB=ECBCBC>8B>>@2C@7CC9@586;::.;:?@C:;9C9>?@8??>BC?>1<A6::=?8=C6:3>99:9:9$9<;<9?4<6;;7?8?AB@==8?B=386277A>@@=822<=B=9B?BCC@ECBB=@9;8:<BC;;;;;*:;;4<<C?BBBAB9>8800/:@>=@:::5:???CDD6???<:3::B>
@N9IO0:00736:06142
TACGGAGGGTGCAAGCGTTAATCGGAATTACTGGGCGTAAAGAGTGCGTAGGCGGTTTGATAAGCGGAGTGTGAAAGTCCCCGGGCTTAACCTGGGAACTGCATTCCGAACTGTCAAGCTAGAGTATGATAGAGGGTGGTGGAATTCCGAGTGTAGCGGTGAAATGCGTAGATATTCGGAGGAACACCAGTGGCGAAGGCGACCACCTGGATCAATACTGACGCTGAGGCACGAAAGCGTGGGGAGCAAACAGG
+
?@994;@>9@AAA<@??A5;.9@95<9<9=A:::/0=000+//7774;;44.44.4<244594:9:559<5////)--,66&,,(,,(,(-(---(,02-////)/6996;?@>83-3:379=333445<BBBDH>BB@BB?A<>6;+0/00///A<D@@@?E>CB??@@@==7:.4:344.46:@@;=9454995.59=CC?7;;=9=4;@@@;BAAABBBCB;;;@?ABA@@A;@?@@@@@2=?ACB>BDD@
@N9IO0:00741:06116
AACGTAGGGGGCAAACGTTGCTCGGAATCATTGGGCGTAAAGCGCACGCAGGCGTCCTGCAAGTCGGGTGTGAAATCCCTCGGCTTAACCGAGGAACTGCGCCCGAAACTGCTGGACTCGAGGACGGGAGGGGAGAGTGGAACTCCTGGTGGAGCGGTGAAATGCGTAGATATCAGGAGGAACACCGGCGGCGAAAGCGACTCTCTGGTCCGTCCCTGACGCTCAGGTGCGGAAAGCTGGGGGAGCAAACGGG
+
A:BBBBBCCC2DFD=;996::@@C?C<@?::6:@;@@@>>-00/0>;<<>>;??>?<??@C?@A@EF?BBBBBD>BBC>@::8:B=B?B?@AB>B?A><>998-9==6??A@CCACBABBBB>AA??7<<??-99:::A>A=@;;8;B>AB@BBAA?ADDD>AA@BB@@@99:@?@>A?=@;998;>8::5;;99,:=:9:ABAAAE@CC>ABCE?A@A?@@@@@=;>=00+00+0=78878'7<8=<8:8A3
@N9IO0:00744:06155
TACGGAGGGTGCAAGCGTTATCCGGAATCACTGGGCGTAAAGGGCGCGTAGGCGGTCTGTTAAGTCCGATGTTAAAGACCGGGGCTCAACCCCGACATGGCGTTGGATACTGGCAGGCTAGACGACTGGAGAGGAAAGTAGAATTACCAGTGTAGCGGTGAAATGCGTAGATACTGGTAGGAATACCCATTGCGAAGGCAGCTTTCTGGACAGTCCGTGACGCTGAGGCGCGAAAGTGTGGGGAGCAAACCGG
+
BAAA?A@A<ABBBAFA@@@BBB7;7:;??BBBGC>AABDD<@@;?B?@?@>9>>9?C?@?@C@CBC?BB???5:;6;@@?CEE:BBBBADDC;CC:;;@=ACC@E?;;;CCC@CCDBCBBB@B@@@BB?AB@A=@C>B@@@?7;7AE@CCAABDBCC@C;?:4?AABBCDCC@@:;29>?8@<BBBC6;;69B@B>B?B;66<<2:<<166@BBB?BD;;;@?=<==7;?:<=<266;;;?@166><<3;7:7
@N9IO0:00750:06129
TACAGAGGGTGCGAGCGTTAATCGGAATTACTGGGCGTAAAGCGCACGTAGGTGGCGACGTAAGTCGGGTGTGAAAGCCCCGGGCTCAACCTGGGAATTGCATTCGAGACTGCATTGCTGGAGTACGGAAGAGGAGGGCGGAATTCCCGGTGTAGCGGTGAAATGCGTAGATATCGGGAGGAACATCAGTGGCGAAGGCGGCCCTCTGGTCCAGTACTGACACTCAAGTGCGAAAGCGTGGGGAGCAAACAGG
+
??A><;::0<;9DBAAAA>A?8888=5;5;=@@@=BBDCC<??A@BA@?@??@B?BBABBCE@BABBB;@@BA@?9??BA9AD=A99:?B@BBD@D@C?BCBA6;<;;;?B@@@@3::AA;??@=:;6;>@BB<@@@9@B>B?B?BE8;8;BBAB;;7;=A?:?B?BCCCCCCCCCC=AA=A@;<;@@;99:@@A?B=@?9@?8?AAA5;;5;;;A>>00.:::..*077095@6@AAAG@@2=69:D=@@A;
@N9IO0:00761:06121
TACGTAGGGTGCGAGCGTTAATCGGAATTACTGGGCGTAAAGCGTGCGCAGGCGTCTTTTAAGACAGGTGTGAAATCCCCGAGCTTAACTTGGGAATTGCGCTTGTGACTGGAAGGCTCGGAGTGCGGAAGAGGGAGCTGGAATTCCTGGTGTAGCAGTGAAATGCGTAGAGATCAGGAGGAACACCGATGGCGAAGGCAGGCTCCTGGGCCAGCACTGACGCTCATGCACGAAAGCGTGGGGAGCAAACAGG
+
AABBA000+000@;=>@B<@?@B>:=+0)0;;<@8;9;AA8ABABA:<0AA;000<<7<+<2099?A=ABCBBB<AADD9B@A@F?B?BB;=@7?;=-37<=?054?AAAB?B8:8:ACA?BC@@@?<@<@CBF><;<@A>A=@=@?BB@BBBBCBCDCCCI?BAAFCDC@@@@::9<AA;@=@AA>AC@@>ACD@LGFCB>;;;5;;;0;?ABBBAAAB:::B?@;;;@A;<<0;;@@BBC8;;;BC=C;;7
@N9IO0:00724:06194
TACGGGGGGGGCAAGCGTTGTTCGGAATTACTGGGCGTAAAGGGTCTGTAGGTGGCTTGCTAAGTCAGACGTGAAATCCCTCAGCTTAACTGGGGAACTGCGTCTGAGACTGCCAGGCACACTAGGGATGAGAGAGAGAGCGATCAGGTGTGCGGTGAAAATGCGTAGATATCTGGAGGAACACCGGTGGCGAAGGCGGCGTTCTGGACTGCAACTGACACTGAGAGACGAAAAGCCAGGGG
+
@@BBABACAB"BB=@@BB=AA?@@<@?A=A@AA@:ABBBA=BD:;;BBA;;6;@=@C:;;CC?BBBB:9;BAABB<@@@9@BAAAB=@=@CCEE<DBDCBACABBBA>><0.-(--(-////7444)//--,,**((((*,*,((*,(,,,--/*44444&445995//0////:4:<494;@A;@<;>5:44.43993::;5:;<055<9994554449444;;;:666;>>+54.44444
@N9IO0:00729:06160
TACGGAGGGTGCGAGCGTTATCCGGAATTACTGGGTTTAAAGGGTGCGTAGGCGGCTAAAGTAAGTCAGGAGTGAAAGTTTGCGGCTCAAACCGTAAAATTGCTTTTGATACTGCATAGCTAGAATTAGGATGAGGTCAGCGGAATGTGGCATGTAGCGGTGAAATGCATAGATATGCCATAGAACACCAATTGCGAAGGCAGCTGGCTAGACCTGGATTGACGCTGAGGCACGAAAAGCGTGGGGAGCGAACAGG
+
::;@?BBF>CBBBBBBBB@BBBACAC>@;?@;;;0;;):@8A><>@6;6:<89A=>000*/0/)/77882378==;7===5=00)/://0(438;=;;&7333888+8>@??@AAA?9;;6=AC:D@BB?B;;;C?BBCBCC@G@AAA@9<<0//////6@=>>669:BCBBBBBA@@2:5;99.9AA5;50)////)/39:>/4505@ABDE;AA=?>7?<=8<9:99-8==7777&388;=>>1==AAA6;;;>
@N9IO0:00739:06179
GACGTAGGTGGCCAGCGTTGTTCGGAATCACTGGGCATAAAGCGCACGTAGGCGGCTTTCAAAGTCGGGTGTGAAATCCCTCGGCTCAACCGAGGAACTGCGCCCGAAACTAGGAGGCTTGAGGTTCGGAGGGGAAGGTGGAATTCCCGGTGGAGCGGTGAAATGCTAGAGATCGGGAAGAACGCCGGCGGCGAAAGCGACCTTCTGGCCGGAATCTGACGCTGAGGTGCGAAAGCTAGGGGAGCAAACGGG
+
:CABBBB?:97;?BC@@B@BB@CC@C?BBBBBBB=AA?>>8@@A@CCB@??=9;05==4BCC>BBBBB=;;;CBH?EDF?C:;;;CBC@D9;:@=@@D@A?AAB6;;B:BABA?AA=AD?CBB<A=AA?AJJJ<D?A<@B=B?C@BC>C@CC@CCBB?BDDD=CCF;<;>BAAAA?8@5@A8@@A<A=;;4;@@=/65<<@8<9<CC@CAB@B>@AAAA?@@@@@@=@@@BBE>DC:;;AA7@@@@B<BCC=
@N9IO0:00754:06169
TACGGAGGGCGCAAGCGTTGTTCGGAATTACTGGGCGTAAAGCGCGTGTAGGCGGTTCGGGTAAGTCGGGTGTGAAAGCCCGGAGCTCAACTCCGGAATTGCATTCGAAACTGCCGGGCTAGAGTCTCGGAGGGGAGGGCAGAATTCCCAGTGTAGGGGTGAAATCCGTAGATATTGGGAGGAATACCAGCGGCGAAGGCGGCCCTCTGGACGATGACTGACGCTCAGACGCGAAAGCGTGGGGAGCAAACAGG
+
BBBC?AAA=A@@@:@@@B<???>99>4:29999B4:9;BB<BCBCCB@@ACACJ>A:000*//4777::/5549<<1<<<0727///77178:.3-3-36;;;<7<373(44::5;<5<ACBBAABA??:9944&49909@@B>B5;;09=;<@9:;;.<@@?6AB295;;;9;;8?=6==9=9>?@?@@>@4:5;8B8@A?BC=AACC8::BB@??=0//////355?@C<<C>3=@@;;::&445;;)5554
@N9IO0:00755:06202
TACGTAGGGTGCGGGCGTTAATCGGAATTACTGGGCGTAAAGCGTGCGCAGGCGGCTCCTTAAGTCAGATGTGAAATCCCCGGGCTTAACCTGGGAACTGCGTTTGAAACTGAGGGGCTTGAGTGTGGAAGAGGGGGGTGGAAGTTCCAGGTGTAGCAGTGAAATGCGTAGAGATCTGGAGGAACACCGATGGCGAAGGCAGCCCCCCTGGGCTAACACTGACGCTCATGCACGAAAGCGTGGGGAGCAAACAGG
+
CEBAAABC=@@?>?6;;;5;=@@D@D=@>@BBBB;??;::.;@AAABB@@@?9:7;?@?B?A=AEBB=CBBBC><24;44&4<2<=26057<@A<B649=9448088;3;>==<==+444999<::88<49700000%/>4:0--373--*-88=@:338;;;5888?::689;5225.5<1516;;8<>?G<@@>:>7<@:95555#59@4?=B>A@>//-----.-59<<@;99/9978???2<773808994
@N9IO0:00760:06201
TACGGAGGGTGCGAGCGTTGTCCGGAATCACTGGGCGTAAAGGGCGCGTAGGCGCGCGAGGAGTCGGGGGTGAAAGTCCGGGGCTCAACCCCGGATCGGCCTTCGAGACTCTCGCGCTGGAGCACAGTAGAGGCGGGTGGAATTCCGGGTGTAGCGGTGGAATGCGTAGAGATCCGGAAGAACACCGGTGGCGAAGGCGGCCCGCTGGGCTGTGGCTGACGCTGAGGCGCGACAGCGTGGGGAGCAAACAGG
+
BBBC>B@C=BBBBAA@BB@BBB?BAG?CBCBBBC=9;9DE?CE>BBBBBCBA999BB>AB?AABACCCC1B?=<5;>?<@BB;CCBB@BEE;D=AA::;:@C?CBB9::AAC@C:;;CC5?;@>@;AAAABB>BCD?DF@D<?=@=?A<A<AABBC?BC8C@BB????@@??>=7?6?5::7?AA?C@A@9A@C>C?;;2;5)5@@AB9;9@;>=B?965<<=;;;9<<@@<@@@AA>?>>3::<A>8@@A@
@N9IO0:00763:06187
TACGAAGGGGGCTAGCGTTGTTCGGAATCACTGGGCGTAAAGGGCGCGTAGGCGGCTTGACAAGTCAGGTGTGAAAGCCCCGGGCTCAACCCGGGAATTGCACTTGATACTGTCTCGCTAGAGTCCGGGAGAGGATGGCGGAATTCCCAGTGTAGAGGTGAAATTCGTAGATATTGGGAAGAACACCGGTGGCGAAGGCGGCCATCTGGACCGGTACTGACGCTGAGGCGCGAAAAGCGTGGGGAGCAAACAGG
+
A@BBB4;;;;)4;:<:AB@CB?B@;B?AA<BCDD?DDBBB<BB;>@:595;=;;4<C>BBBDADAAA@8<>00/7.////&//)55595<>4<<5<;?5:737;49=?AB::::@AAA<66<:::.55)6556:>>><B@8B;;6?>056>?@C;;;>;69?>C?969@A?;@?>@=6@89:49<?;@?BB?AAA?B?AA@C@BBBBB>AB?A<;;;000:?777:63/0///99&/333388+88::>5;<>7
@N9IO0:00721:06246
TACGTAGGGGGCAAGCGTTGTCCGGATTTATTGGGCGTAAAGAGCGTGTAGGCGCCAGACAGGTCCGTTGTGAAAACTAGAGGCTTAACCTCTAGACGTCGATGGAAACCGTCTGGCTAGAGTCCGGAAGAGGAGAATGGAATTCCTGGTGTAGCGGTGAAATGCGCAGATATCAGGAAGAACACCCGTGGCTAAGGCGGTTCTCTAGTACGGTACTGACGCTGAGACGCGAAAGCGTGGGGAGCGAACAGG
+
BBBCCBCBCB1BC@CAAA=@@@<C<HDF>BB@CC>BCAFJ?A:9;9:A;;;;9:9@A;;;BA@AA>AA5;:@@<<+54>@:839?5>7:9B@?A<<85:AA;@A9B=6=8AABBB@C?>8:?@A7979?BA@@B@>8=A<@.7.36AB@BB?>;8=7////(/88A?>?@@A@9932828A=@BBC;@??:?>?:?=@@;@9@9:9@@AA@@===>;733;?@BB?>?CCC@@9?999>>>2><=9:29<=<
@N9IO0:00736:06250
TACAGAGGGTGCGAGCGTTGTCCGGAATCACTGGGCGTAAAGGGCGCGTAGGTGGCGCCCCAAGTCAGTGGTGAAAGCTCGATGCTCAACATCGAGTCGGCCACTGAGACTGGGGGCTCGAGCACTGTAGAGGCAGATGGAATTCCGGGTGTAGCGGTGGAATGCGTAGAGATCCGGAAGAACACCGGTGGCGAAGGCGGTCTGCTGGGCAGTAGCTGACACTGAGGCGCGACAGCGTGGGGAGCAAACAGG
+
BCCAAABB=BBA@@@>:94:??=@>B>AAABAAD>:::??9?C>AAACC@@<?@:9:9:9-;5;@?@AA@>@DDD=:;;B@><;;BBC@BBCCBBBB;;8;@BBBA;;;CCA@B@1:9999=<;:;<33344.48999>:>>B;A?A@<@B@@?CC=?@?A?BBBAAACB9::A@C@D?CB?BBB?B>BC?BBB@B@BB@BCCCDGDH?BBACCCBCCC@A@BBBB>ABCDCAAA>000@@-00=>>8??B?
@N9IO0:00738:06235
TACGTAGGGTGCAGGCGTTAATCGGAATTACTGGGCGTAAAGCGTGCGTAGGCGGTTTGTTAAGACAGGTGTGAAATCCCCGGGCTTAACCTGGGAACTGCGCTTGTTACTGGCAGACTTGAGTGTGGCAGAGGGGGGTGGAATTCCAGGTGTAGCAGTGAAATGCGTAGATATCTGGAGGAACACCGATGGCGAAGGCAGCCCCCTGGGCTAACCACTGACGCTGATGCACGAAAGCGTGGGG
+
CCCBABBD>???BB????=B?BBFAE?A>ABCCF>???CE=CBB@@@@@:929:2:C:A??@?BCCCC@BBBBBD=B@CD9DD<@??A?A@BBB>B@CBBBCCE8A;7;>>B@FCCCEF@EBBBBBB?BBBB@AAAA'@A<@=@?B<@@?BBAAAA@?9:4;3;<@>:55?>ACBBC=??=?=?AA@CCCC=ABC@B?@@@BBBB3BBB<@AB6:6:@@=>@00/0/;???A??A<BCBBAA@5
@N9IO0:00742:06214
TACGGAAGGTGCAAGCGTTAATCGGAATTACTGGGCGTAAAGCGCGCGTAGGCGGCTTGGTAAGTCGGGTGTGAAAGCCCCGGGCTCAACCTGGGAATGGCACTCGATACTGCCGAGCTCGAGTACGAGAGAGGGGGGTGGAATTCCAGGTGTAGCGGTGAAATGCGTAGAGATCTGGAGGAACACCGGTGGCGAAGGCGGCCCCCTGGTTCGATACTGACGCTCATGTGCGAAAGCGTGGGGAGCAAACAGG
+
CBBA<A4959@@B?C;::?B?BBB@B=?=@A@?A<>?>AB<@?A@A@AABB@CC?CC897;A=BBBBB>BBBCCD9:9EF;DC=BBBCACACCC=C?BB?@@@BCCCCCBBBC?B:;;CCCBBBBAB@@>>=====>'>A@E@C?C?CC@BBBBBBC@BBBB<899@???AA@@@@A9??=@=?@@?C?@@=@EE@D??A4:;;;*;A=A?B@@AB@@@AB;;;BCAB@@AA@A;@AAAABB9ABCDC=BBB@
@N9IO0:00745:06223
TACAGAGGGTGCAAGCGTTGTTCGGAATCATTGGGCGTAAAGGGCGTGTAGGCGGTTTGTTAAGTCATGTGTGAAAACCCTCGGCTCAACCGGGGAAGGGCGCATGAAACTGGCAAGCTAGAGTACCAAAGAGGGGGGTGGAATTCCCGGTGTAGCGGTGAAATGCGTAGATATCGGGAGGAACACCTGTGGCGAAGGCGGCCCCCTGGTTGGATACTGACGCTGAGACGCGAAAGCGTGGGGAGCAAACAGG
+
BB@@@@CC>@@??9?8995::?@A?C:9;BB9<>5@?89:8:A=BBAAABB?BB@BC<AA=@=@A?@?BBBBAAAA.<<4<<<9<<@@;@:===1=8=>7BBB===CB>BFB@CB?AAAAA@A@@A<@;4@?BCCCC)BC9B?B?BB=B@BBA@AAA;@@;=4<<<<<<<>6666==066;?;CCC@CCBB:ABC:B:BC;ABB?0?B9>8A79:@;:<=<>>>??9999>9;;8;CCGEDE;BBBDD=A@@;
@N9IO0:00749:06258
TACGAAGGGGGCTAGCGTTGTTCGGAATTACTGGGCGTAAAGGGCGCGTAGGCGGCCGATTAAGTTAGATGTGAAAGTCCTGGGCTCAACCTGGGGACTGCATTTAATACTGGTTGGCTTGAATTCGGGAGAGGATAGCGGAATTCCCAGTGTAGAGGTGAAATTCGTAGATATTGGGAAGAACACCGGTGGCGAAGGCGGCTATCTGGACCGACATTGACGCTGAGGCGCGAAAGCGTGGGGAGCAAACAGG
+
AABBB?AEEE1@AAC@@??BA=@A<?=@>:;;BD>CABBD=CC=CCBBABD=:::;>?BB5;4;?<@AB;;;BBB<CCFACCC>CBBB?C?CB=<+96;99<>@0926;;9<7:5@.5:2996@?CCC=BB@@=;;;A;;5:;@>AA9@A@??A@@@>A@??9???????@@:;;;C<A8::;?==:=::;6;BB?C@BB?AAABCDD@CB@BAAAC>AABAAAB;;7;AB;;;6;ABBCDD9@@@BB<BBB?
@N9IO0:00750:06248
TACGTAGGGTGCGAGCGTTAATCGGAATTACTGGGCGTAAAGTGTGCGCAGGTGGCCGCGCAAGTCGAGTGTGAAATCCCCGGGCTTAACTTGGGAATTGCGCTCGAAACTACGTGGCTGGAGTGTGGCAGAGGGAGGTGGAATTCCACGTGTAGCGGTGAAATGCGTAGAGATGTGGAGGAACACCAATGGCGAAGGCAGCCTCCTGGGCCAACACTGACACTCATGCACGAAAGCGTGGGGAGCAAACAGG
+
BABBA@AA<?@@@@A@@@<@<ACB?B@C@CCCCC=@@A@@6A;<;AABABBBEC?B?BABAB>@@BB@@@BBBAC>BBBB:CB<BB>B<@@?CC<A?C=B?@?DBBB=6=BB?BAB?ABC@BBBBBC>AB@@?B;==<>B@FAD@C@CCCCBBCCCD?CDDD>CBBCBBBBBBBCCCACB@CABCC=?9=?4:99246::9=89;59>>6@0:6:??==>000>::::;??:;;0;;;;BBB8;<;@E>DBB?
@N9IO0:00751:06240
TACGAAGGGTGCGAAGCGTTAATCGGAATTACTGGGCGTAAAGCGCGCGTAGGTGGTTCAGCAAGTTGGAGGTGAAATCCCCGGGCTCAACCTGGGAACTGCCTCCAAAACTACTGAGCTAGAGTACGGTAGAGGGTGGTGGAATTTCCTGTGTAGCGGTGAAATGCGTAGATATAGGAAGGAACACCAGTGGCGAAGGCGACCACCTGGACTGATACTGACACTGAGGTGCGAAAGCGTGGGGAGCAAACAGG
+
///44.480894448;99949.559.4.47<<:?;4>B@B@8@96966;<@CBCDAE@CCDCC?BC@B?BB?BAA@9;;;;5;E9@@@?=??A@A;A;@999:@?1999*8<;:////0==>ABB?C@?@@@@@?8@B5;<?B?BD9?<???@AAABA=A;::,9@=??BAAAAA@@;?<@@B?CAA;;;AA=@;:6:<?AAE@BC?BB?AABAAAA9999;;;;;;A>???;;;/;999@@@2@;;;C=CDC?
@N9IO0:00719:06263
TACGGAGGGTGCGAGCGTTGTCCGGAATCACTGGGCGTAAAGGGCGCGTAGGCGCGCGAGGAGTCGGGGGTGAAAGTCCGGGGCTCAACCCCGGATCGGCCTTCGAGACTCTCGCGCTGGAGCACAGTAGAGGCGGGTGGAATTCCGGGTGTAGCGGTGGAATGCGTAGAGATCCGGAAGAACACCGGTGGCGAAGGCGGCCCGCTGGGCTGTGGCTGACGCTGAGGCGCGACAGCGTGGGGAGCAAACAGG
+
BBCC@CCC>BAAB;;:;:?:;=@FAF@CCBBBBC=A@;;:.995>@96;BC=999BB=??9=?<88888)888:0444.4<</===B@EEE;D@AA@?9@?C?A?:373;8::<?;:5=8A<ABB;;;BBBB?BBC<;;4469;?5:954;;@AAA9=@9@:>=:989?AA@>:4:7;7;;7;54.47::7;>@;C>BB=@A;B;;;A4;@:9;.99@9::99>4404?>?;;55:<?==;0=A?AA3?:;8
@N9IO0:00721:06282
TACGGAGGTTGCGAGCGTTGTTCGGATTAACTGGGCGTAAAGGGAGCGCAGGCGCCGGGTCTGTCCCAAGTGAAATGCCGAGGCTCAACCTCGGACGGTCTTGGGATACTGCCCGGCTTGAGTACGCGAGAGGAGTGCGGAATTCCAGGTGTAGCGGTGAAATGCGTAGATATCTGGAGGAACACCGGTGGCGAAAGCGGCACTCTGGCGCGAAACTGACGCTGAGGCTCGAAAAGCGTGGGGAGCGAACGGG
+
BAAA>;;6:6;;CCC;;;6;;>A@<@@?C@CCCC>9;:CC<BC=;;;BA@>:?@A=@A2@A;;;@<4@7B;455/5?@<@@A?ABBB@B@CCC@BBA>ACB?AE<A@A99:?@9@?AA?B???A???BBBBC=@@@@??<@=B>B?CC?BBBCCCG@C@@@:9::>;BABBBCCCD<==:C:BBB?C@BB7A5:;,5A@>BB<?>>B?BBB66606@AC>CCHBBA=A;;5555&5999???1;;ABB=AB@8
@N9IO0:00730:06261
TACGGGGGGAGCAAACGTTGTTCGGAATCACTGGGCGTAAAGGGCGCGTAGGCGGTCCTGTAAGTGGTGTGTGAAATCCGATGGCTCAACCATCGAGCTGCGCTCCATACTGCAGGACTTGAGTACAGCAGAGGAAAGTGGAATTCCCGGTGTAGCGGTGAAATGCGTAGATATCGGGAGGAACACCGTTGGCGAAGGCGACTTTCTGGGCTGTAACTGACGCTGAAGCGCGAAAGCCAGGGGAGCGGAACAG
+
>?BBBBAB&::;94(4:;5<@8B@09699@@;<;,94999)49)4;;B=<<900)/94///<7C=C4;6;@?@@?;AB=;95A59@9<5::@BBA@@@;<;;A@?=CDBBBCBBB7@?B7;@>?CCECA<<A?:?;3:/0)0)/4::3867:>CDEC?C;;;7;ABBBDEC??@;;:)55.5.5@?=AC8929<@:A?B;;6>@8====5=;;6<:>;;;:66===9BBCCCGD=CB>@@CB2@:;:29.4/:
@N9IO0:00736:06304
TACGAAGGTGGCAAGCGTTACTCGGAATTACTAGGCGTAAAGGGCAGGTAGGTGGTTTGGTAAGTCTATTGTGAAAGCTCCTGGCTTAACTGGGAGAGGCCAATGGATACTGCCGGACTTGAGTATAGGAGAGGTTACTGGAATTCCCGGTGTAGCGGTGAAATGCGCAGAGATCGGGAGGAACACCAATGGCGAAAGCAGGTAACTGGACTATTACTGACACTCAGCTGCGAAAGCTAGGGGAGCAAACAGG
+
BBCAA=@>;:4;C5;9;;=A@@BB=A<@9=?>>?9???BC>BB>BCC:CCC?CC@CD=C@BB?BAAACB?BBBBB789A=8@A=?>8?6;;<<5<<<A?C;B?BB9BBBCAA@@CABBB=BAAAB@B@=@@996:>BBCC@C?C@CC<A=@AAABBCGHBBB=AA@AAAABBBCAB@8CC@B?@AB=B>BC@B:;<76ABC?DC@CCD?BACDEADCBBBBB<B@ABB;66=CB<BBCBBCB:BBBBA<A@@;
@N9IO0:00737:06274
TACGTAGGGTGCGAGCGTTAATCGGAATTACTGGGCGTAAAGCGTGACGCAGCGGTGATGTAAGACAGATGTGAAATCCCCGGGCTTAACCTGGGAACTGCATTTGTGACTGCATCGCTGGAGTGCGGCAGAGGGGGATGGAATTCCGCGTGTAGCAGTGAAATGCGTAGATATGCGGAGGAACACCGATGGCGAAGGCAATCCCCTGGGCCTGCACTGACGCTCATGCACGAAAGCGTGGGGAGCAAACAGG
+
AAAAA@@@;@AAAAA>;;494==9492:29?555)55555)55955557/////)//55<59.599;????>9995:@@A6AA<AB@C@B?;;;0;49:;;@?D=C;::A@@@BBBBBBD>AABC?@=@@@@CCCD5A@B@C@B@C?CCDDBCBBAAACCCF?:;;B@@@BBBB??><::6:<?@@?BBAA?AED@C?;;5<@@@3;;;0;9>?A@@A@?000=<<:??AABBC9A:99999-9<888*7889
@N9IO0:00763:06300
TACGTAGGGTGCGGGCGTTAATCGGAATTACTGGGCGTAAAGCGTGCGCAGGCGGCTCCTTAAGTCAGATGTGAAATCCCCGGGCTTAACCTGGGAACTGCGTTTGAAACTGAGGGGCTTGAGTGTGGAAGAGGGGGGTGGAAGTTCCAGGTGTAGCAGTGAAATGCGTAGAGATCTGGAGGAACACCGATGGCGAAGGCAGCCCCCTGGCTAACACTGACGCTCATGCACGAAAGCGTGGG
+
CAB@@9990<A?CC=BAA@D?BBB?C?A?BBBBB=??@AB=AABBBBB===800+0>:4<AC>A=CBBB@@>9;4)4?::.<=6BD;E:B:CBB=B8;;@@AAC<AAB=AA:3333&385:9:?888286=@>?@?@'@@9=*//064661;:BB@?8=====6222;9@>>==:55=9==7;6;<@@CBBC;CCC?@<@B;;;;;(5:.5555;A>BA=:555:5=@ACA@AB;B??:9::
@N9IO0:00718:06356
GACAGAGGGGGCAAGCGTTGCTCGGAATCACTGGGCGTAAAGGGCGCGTAGGCGGGATGGTAAGTCGGTCGTGAAATCCCTCGGCTCAACCGAGGAACGTCGGCCGATACTACCGTTCTTGAGGGATGCAGAGGAGACTGGAATTCCCGGTGTAGCGGTGAAATGTGTAGAGATCGGGAGGAACACCGGTGGCGAAGGCGGGTCTCTGGGCATCTCCTGACGCTGAGGCGCGAAAGCGTGGGGAGCAAACGGG
+
BAB;::CCCC5BB?BAA@<@@BBC@C@CCBBBCB;BB;;;0:9099;BAAB>BBI?CFD@AA=@A@@<@BAABBB=BCC=C@@<@A>@8=6<78488ABBBB=A<@@BBCCCC?AA?::6:BBA=BBBABBBC?BB???B?B>B?BB<B?989BB@@=A@BB=BBBCBCB@@@@:;949<7A?BBB?B@AA=A>?;>?99:27?@@@AA<ABBBBB?BBBBBBC@9948=<<=?9=>@@@@@5:99AD:ABC;
@N9IO0:00724:06328
TACAGAGGTCCCAAGCGTTGTTCGGATTTACTGGGCGTAAAGGGTGCGTAGGTGGCGGGGTAAGTCGGATGTGAAATCTCCAGGCTCAACCTGGAAATGGCATTGGAAACTACCTTGCTGGAGAGTTGGAGGGGGACTGGAATACTTGGTGTAGCAGTGAAATGCGTAGATATCAAGTGGAACACCAGTGGCGAAAGGCGAGTCCCTGGACAACTTCTGACGCTGAGGCACGAAAGCTAGGGGAGCAAACAGG
+
?AA;<;;5;?>5=24;>@69;@DC@ABB=ABBCC=:::??9@B;AA@@?@@=?@>;9;9-;B=BCCC<A9:8987(4::<.44.444B8<<@A=AC=@@@A@A?B<@A5>5955;699;54555997;095;;;(555=7<54444.454449888444;:3;;48990//0/:;*/9B<A=?>;3;;00(////(/06<733;<3;?<97348;1;:>5@<>=>00*00688:(49955BB3@?=;;7::::
@N9IO0:00725:06342
TACCAGCACCTCGAGTGGTCAGGAGGTTTATTGGGCCTAAAGCATCCGTAGCCGGCTATGCAAGTCTCCGGTTAAATCCAACTGCCTAACAGGTGGGCTGCCGGAGATACTACACAGCTAGGGAGCGGGAGAGGTAGACGGTATTCGGTGGGTAGGGGTAAAATCCTCTGATCCATTGAGGACCACCAGTGGCGAAGGCGGTCTACCAGAACGCGTTCGACGGTGAGGGATGAAAGCTGGGGGAGCAAACCGG
+
B@?<@@;;;>ABBAAAB=BBCD:;;?BB;;;7;C?B?CEE<A@BAA7:99992929@@@@@A?AAABB>B=A?BB=BD@D@CBBB@BC?BBB@BCC;B@@@=A=BACCBBEDBBB@@??:::.;??AA<AAAA=BCCCCF@BBB@BB@BCE>AAACC:CDED9BB>??????A=AA???@?BB?BB@BBBD?AA@:?:??:?ABBB?BBD@AA@9819????<?>:::09:=<=5=?>??@?/?@@@B:A<A7
@N9IO0:00743:06326
TACAGAGGGTGCGAGCGTTAATCGGAATTACTGGGCGTAAAGTGTGCGCAGGTGGCCGCGCATGTCGAGTGTGAAATCCCCGGGCTTAACTTGGGAATTGCGCTCGAAACTACGTGGCTCGAGTGTGGCAGAGGAAGGTGGAATTCCACGTGTAGCGGTGAAATGCGTAGAGATGTGGAGGAACACCGATGGCGAAGGCAGCCTTCTGGGCCAACACTGACGCTCATGCACGAAAAGCGTGGGGAGCAAACAGG
+
@AABBBDD=CBCB?>>@?9>9=AA<@=@?CA>??9=?:88-9>=9;:@@@@<@@6:6;@;;<@@@AABCBBBBCB<BAAA3AA9<<5;5;A<ADIGGG?BBCBCCBBF>B@@@B;;7;AA@AA;;:A=A@B@=:=+0)0:6:)/+06@@990;;;00,/=>:29?@@??@=@@AA@@<:9-92=9@?BCCC?AAB?C?BB;927177:8.9-36@=@==7;4338;7338:3333&38=<?AA6BBBBC?CBB?
@N9IO0:00748:06314
GACAGAGGTGCCAAGCGTTAGGCGGAATCACTGGGCTTAAAGCGTGTGTAGGCGGACTCGTAAGTACCTTGTGAAATCCCACGGCTCAACCGTGGAACTGCTTGGTATACTGCTTGTCTTGAGCCACTTAGGGGCTGTCGGAACAAACGGTGGAGCGGTGAAATGCGTAGATATCGTTTGGAACGCCAACGGTGAAAACAGACAGCTGGGAGTGTGCTGACGCTGAGACACGAAAAGCCAGGGGAGCGAACGGG
+
@AB;:;A=;99291779:9@@;@@8@<@@A@@@D;@B6::,9=999@B;;55;C8BBBBCAA?B;<91:.5;AAB9?@B,00=49<=A7@69;?;?17737>8?9>ABB@@@@@::A@B8;?;<:@@@7;<@@2=?<<?A5:69BB=BC@BB59:::4;B@D=:::C?@@BAA@@@A@:?5:8>=>8<:>A7554::+8:@A>99>3;4(48<=?B>:;<;99999:@:::5555'5313888&448<<=???9
@N9IO0:00751:06320
TACGGAGGGTGCAAGCGTTATCCGGATTCACTGGGTTTAAAGGGTGCGTAGGTGGCTTTGTAAGTCAGTGGTGAAATCTCGGAGCTTAACTCCGCAACTGCCATTGATACTGCTTAGCTTGAATCAAGTAGAGGTGGATGGAATATTACATGTAGCGGTGAAATGCTTAGATATGTAATAGAACACCGATTGCGAAGGCAGTTCACTATGCTTGTATTGACACTGAGGCACGAAAGCGTGGGGATCAAACAGG
+
A@DC?CBB<@@BB?B?@?@CCC@D@??=?@@>??6<=.99/9;8:ABAB??=@@=BCC>CCC?@A@BCBB;@ABC<BABCC@AAAB9:7:BC=@??>B9::?BC=??A@@A?<>9999=<??;?@@<AAAAAB?BC@BAA7979AA=BBBAA@@@;;8;BBC<AA??;?@A@@@CBB?BBBB=AAB>AAB?ABBB6;7;BBA?BCCDCCBBA=A@AB>B@@@@AA;;6;@@:;;.;AABBBC9BBBCJ>AAA5
@N9IO0:00751:06343
TACGGAGGGTGCAAGCATTAATCGGATTTATTGGGCGTAAAGGGCGCGTAGGTGGGTTTGTAAGTCAAGTGTGAAATTCCGGGGCTCAACTTCGGAACTGCACGTGAAACTACAGATCTCGAGGATTGGCGGAGAAAACGGAATTCCACAAGTAGCGGTGAAATGCGTAGATATGTGGAAGAACACCGGTGGCGAAGGCGGTTTTCTAGCTTATTCCTGACACTGAGGCGCGAAAGCAAGGGGATCAAACAGG
+
ABCC>@@C=@@@B=AABB@C@BBD@BBD>BB>AA<AACCB<BA<AA?@@BB?@@@9@A8@?@?CAA@;?::::BC=C?B?BCD9CCAA?BB@CC?C?C;;;A@@@:::.;;;<CAB@CCBBBC?AA?B>A@>A;<;;.7D?B?A?A?B997:A::;A?ABDB=BBBBBAAA@@;;;@5;5;A<@ACAD@CBABBB?B@CD=B@@7@AAABA><;89<<@@@A@A?@A>@>>:::59@B?CCC8@??@C=AAA>
@N9IO0:00752:06331
AACGTAGGAGGCAAGCGTTATCCGGATTTACTGGGCGTAAAGGGCGTGCAGGTGGTTTTGTAAGTGGTGCGTGAAAGCGCCCGGCTCAACCGGGCGAGTGCGTGCCAAACTGCGGAACTAGAAACAGGCAGAGGAAAGTGGAATTCGGGGTGTAGTGGTGAAATGCGTAGAGATCCCGAGGAACTCCTGTGGCGAAGGCGACTTTCTGGGCCTGCTTTGACACTCAGACGCGAAAGCATGGGGAGCGAACGGG
+
9*:;;;A:;;5<>39;;;9@>A9@=@BC=BCCCG>BBABB<AA;CFBBBB<8@@4@;;&55328=<<AA>?;8;;0::89:/82<=@@=A?BB=BC:::A???AA<@@9@;;;B?B@BBBBCD>A@@ABBBCC@BB=BBB=B=A=@CCC9:::BB??=@BBA<BB@@AECBBBCCC>CAA?A?AAC?@@?A=@@A9?;>@@@AC<??CC<@<=<999.9<>>@AA@@@;;;;;;/:?@ABBA6?9977177>8
@N9IO0:00752:06340
TACGGGGGGAGCAAGCGTTGTTCGGATTTACTGGGCGTAAAGGGCGCGTAGGCGGTCAGCACAAGTCAGTTGTGAAATCTCCGAGCTTAACTCGGAAAGGTCAACTGATACTGTGCGACTAGAGTGCAGAAGGGGCAACTGGAATTCTCGGTGTAGCGGTGAAATGCGTAGATATCGAGAGGAACACCTGCGGCGAAGGCGGGTTGCTGGGCTGACACTGACGCTGAGGCGCGAAAGCTAGGGGAGCGAACGGG
+
??;;;;;;%:?@?>AABA6;;7;;.5;B;BCCDF>AAACC<BC=CFCCCCB?::9;B@@>BBB<@@CAAA@BAAAJ?BBBB?BAAAC?B?BBBB@BB=A>A;;9;CCCBBCCABB@@@@@BAAA@@@BCC@CCF9A?=?BB?B>A59:@@9:8:ABCC>AABA<BBBBAAA@@><>??<AB?C>??C>ABBB?B;;4:79:9465:<BCC>CCCCBB>==<BCIAA<C:@AABBB<BB@@@BC8@@BCA=A>>5
@N9IO0:00720:06389
TACGTAGGGTCCGAGCGTTGTCCGGAATTATTGGGCGTAAAGGGCTCGTAGGCGGTCTGTCGCGTCGGGAGTGAAAACCAGGTGCTTAACACCTGGCCTGCTTTCGATACGGGCAGACTAGAGGTACTCAGGGGAGAATGGAATTCCTGGTGTAGCGGTGAAATGCGCAGATATCAGGAGGAACACCGGTGGCGAAGGCGGTTCTCTGGGAGTATCCTGACGCTGAGGAGCGAAAGTGTGGGGAGCGAACAGG
+
BBAABCCD>CC?A@>>??<@BDAG@D?C?BA@CC>9::CC=AA<ACAA?@@=7949AA>?@B@?>?>>5?@AAACC8@>@@?BBBD?C?ABB=@@?A?AA@AF>@@ABB@@@;@AAAAA?@@@=@BA@@@BAA3A;;5;A<B?EAD@CKACC;<;CB=::;B<BBBBBBBCBBBCCC>@@>A=AAA?B@CB@BA@<@>@?=?<??AABB:@@BAAB@A@??BBAAAA>A@@AAA=BBBBDEG;;;;DD>:::=
@N9IO0:00724:06380
TACGTAGGTGGCAAGCGTTGTCCGGATTTATTGGGTTTAAAGGGTGCGTAGGCGGCCTTATAAGTCAGTGGTGAAATACTCTAGCTTAACTAGAGGGGTGCCATTGATACTGCAAGGCTTGAGTGGAGTCGAGGTAGGCGGAATTGACGGTGTAGCGGTGAAATGCTTAGATATCGTCAAGAACACCGATAGTGTAGACAGCTTACTAGGCTTCTACTGACGCTGAGGCACGAAAGTGTGGGGATCAAACAGG
+
BBAAAAA?;:4;@<A>@@<@AB@C49:D9AA4:4)4<)33(3:1445?>;;;00+01<6<A@=@@B??9858>=A9@9;:@@;:;;;A8==CCCECC2B@@7;B=BBCCABBCDAJ@BB16555B=A<A;;;@<AB@=@@=A?C>BBAB?BDABBAA=ACBC=CCBB@CA@:;;B@@BC?BC?ACB<??AA@?@@;;;AAAAB<AAB@A:==:CCAAAAAAAB555<5999444)44:=??@2?==AB;;;9=
@N9IO0:00731:06372
TACGTAGGGTGCGGGCGTTAATCGGAATTACTGGGCGTAAAGCGTGCGCAGGCGGCTCCTTAAGTCAGATGTGAAATCCCCGGGCTTAACCTGGGAACTGCGTTTGAAACTGAGGGGCTTGAGTGTGGAAGAGGGGGGTGGAATTCCAGGTGTAGCAGTGAAATGCGTAGAGATCTGGAGGAACACCGATGGCGAAGGCAGCCCCCTGGGCTAACACTGACGCTCATGCACGAAAGCGTGGGGAGCAAACAGG
+
BCCBCBB@8@@@@?8000+/49994<5;5:AA@B<;99?=5=<<@C;;0=@900,0>=9=>A>BACCCD@<AB@=25;55+4<2:;24.464;;0:9<:9;439/333(389:==>1==8;;:>88:6:6;A@AA@@'99396A>B<@:788;AA9378?880222557:?C;:77>5;;8;8<AA?ABB@>B591509ACCGDD0;;;6;BC?BBCCC=5544:4488==999/:A@?@=<2<=:73(39;6
@N9IO0:00744:06377
TACGTAGGGTGCGAGCGTTAATCGGAATTACTGGGCGTAAAGCGTGCGCAGGCGTTTGCTAAGACAGGTGTGAAATCCCCGGGCTTAACCTGGGAACGGCGCTTGTGACTGGCAGGCTGGAGTACGGCAGAGGGGGGTGGAATTCCTGGTGTAGCAGTGAAATGCGTAGAGATCAGGAGGAACACCGATGGCGAAGGCAGCCCCCTGGGCCTGTACTGACGCCTCATGCACGAAAGCGTGGGGAGCAAACAGG
+
@@AB@@@@:9::BAA@AA@CABBB>@+0+/;;<@<@@@GD>EAAACBBBAA>;;:;)9?;=@CCB@@=@AABCC=A@AA3@C.99;>9>;;:;69=AB9BBBC:C=;9;BB?AAA:@BB>BBCB;;7;BB@CBBCC*DC@C?C@B>BB:CD@BA@@@ABBD?;<;BAAAAA;::@@;@??D?AAA>AA@A6;;A?C?AA@@BAB,;;;0;;@BBBCBC@>00+0@>;::?:777*7=<=???3999BC=AAA@
@N9IO0:00746:06384
TACGGAGGGGGTTAGCGTTGTTCGGAATGACTGGGCGTAAAGCGCGCGTAGGCGGATCAGGAAGTTGGGGGTGAAATCCCGGGGCTCAACCTCGGAATGGCCTTCAAGACTCCTGGTCTTGAGTTCGAGAGAGGTGAGTGGAATTCCGAGTGTAGAGGTGAAATTCGTAGATATTCGGAGGAACACCAGTGGCGAAGGCGGCTCACTGGCTCGACACTGACGCTGAGGCGCGAAAGCGTGGGGAGCAAACAGG
+
CBCD?BBCCC1B?BB????@@?BB@C?BAAABBG@999CD<A:::A;;;@@=AA=AAA@B9?9=@:>>>>0???A=BBB=BEE;BBBB?C@CCC@C@BBAB<@<?B>??AAA?CC@BBB>@@@A>ABB@@ABB?BCBBBB@C@C@C@CCC:;;BBBB?BBCC=B@BABBBBABC>AA?AB?B?BBB?BBBB?BBC?C@CB?AA?B@8849@@=???>?@@A@@>?A@<?==888-9999AAB6BBBCC<A@@<
@N9IO0:00765:05790
TACAGAGGGGGCAAGCGTTGTTCGGAATTACTGGGCGTAAAGGGCGCGTAGGCGCCTTCTAAGTCGGACGTGAAATCCCCGGGCTCAACCCGGGAACTGCGTCCGAGACTGGAAGGCTCGAATCCGGGAGAGGGATGTGGAATTCCAGGTGTAGCGGTGAAATGCGTAGATATCTGGAGGAACACCGGTGGCGAAGGCGGCATCCTGGACCGGTATTGACGCTGAGGCGCGAAAGCCAGGGGAGCAAAGCGGG
+
BBBBAAADED5A@>@BBB?BB<AA?@=A>BBBBD>???CC>CH>AAABBAA>::8;=:>AA=AACB?>B;;;BG>CCCC:BC<;;;CAED?DC>DA@@ABBBBACBBBBBCAC@C@CCBB=8<:39:3:<<BC<AACAA>?8A8<8;;7;A=@;5808;A@;@@@@@FEBCBDCBB9::6;9BBD?B?BB>B=A4:79A8@@?:6AB;8?:=4>@?7A@@AB@??A;<>?;<=5=<8;<<<2=?@AA479?>3
@N9IO0:00766:05808
TACGTAGGGTGCGAGCGTTAATCGGAATTACTGGGCGTAAAGCGTGCGCAGGCGGCGCCGCAAGTCGAGTGTGAAATCCCCGGGCTTAACTTGGGAATTGCGCTCGAAACTACGGTGCTGGAGTGTGGCAGAGGGAGGTGGAATTCCACGTGTAGCGGTGAAATGCGTAGAGATGTGGAGGAACACCGATGGCGAAGGCAGCCTCCTGGGCCAACACTGACGCTCATGCACGAAAGCGTGGGGAGCAAACAGG
+
BAAAAABB=<:;BAAAA@8;69@<6?4;6;;;:C>ECCDD9;;695<</00800)/7<2<9=.4444:;<ABDDD=BACE5A@<>>9;+--058(-(-(-///688::3;====/334@@;:::>?@99977;7.;?;@@?C?B@B?BCAAAABBBB@BKIH>C@?>>>;;;;555@055>@79::8@@BC>AAD@D@C???=@@:;;;0;3=::99>@A:44=:84:9<8444)4<D@?@@7@ABBD=CCC7
@N9IO0:00789:05764
TACGGAGGGGGCTAGCGTTGTTCGGAATTACTGGGCGTAAAGGGCGCGCAGGCGGCTGCTCAAGTCAGGCGTGAAAGGCCTGGGCTCAACCCGGGAATTGCGCTTGAGACTGGGCTGGCTTGAGTGCGGGAGAGGATGGTGGAATTCCCAGTGTAGAGGTGAAATTCGTAGATATTGGGAAGAACACCGGTGGCGAAGGCGGCCATCTGGACCGCAACTGACGCTGAGGCGCGAAAGCGTGGGGAGCAAACAGG
+
@@;;6:A>B>5>CCCCCC@BB>BB?B?B?BBCCD=@@@DD=CC=;9;AB95.994>9>@??B=;99::2;9;;:;,;4:<99:)959@4:9)55)5494;?<==8=;;;====4=9909@8<<===CBD=@@?A69:A?AA?E=B?AC>ABB@<<=5504<@<5>9>>=;<;CC=:>>8;6;;:<79293:>:>CC4:6:@;@699EF>9=A@@??<@;;9@@@@5558;>??>>.99>9999&49999)5==<
@N9IO0:00789:05807
TACGGAGGGTGCAAGCATTGATCGGAATTACTGGGCGTAAAGGGCGCGTAGGCGGTCAGATAAGTCGGATGTGAAATTCCGGGGCTCAACCCCGGAGCTGCATTTGAAACTATCTGACTAGAGTACAGTTAGGGTAAACGGAATTCCACGTGTAGCGGTGAAATGCGTAGATATGTGGAAGAACACCGGTGGTGAAGACGGTTTACTGGGCTGTAACTGACGCTGAGGCGCGAAAGCTAGGGGAGCAAACAGG
+
A@;;5;;;,:@AA?CCCB?B@A;:6;?B>CC<<;0;;;9B,00+0<///:<755.5::<@::3:>9969?@=999.9393:::-:;?@5;;;-95444444444)444)4555555333;=999::>=?;:::.999,4<.4.4393:;;>>>>C>D?CCCD=;:;BBBAAACCCCC@C@CC@AA@=@<=?;???<?@??4::,:?<<=9?@?@@<@9999::::9>:>>>:99,97777??3>?AAA9@@@;
@N9IO0:00791:05798
TACGGAGGGTGCGAGCGTTATCCGGAATTACTGGGTTTAAAGGGTGCGTAGGCGGCCGAGTAAGTCAGGAGTGAAAGTTTGCGGCTCAACCGTAAAATTGCTTTTGATTCTGTCTCAGCTTAGAATTAGGATGAGGTCAGCGGAATGTGGCATGTAGCGGTGAAATGACATAGATATGCCATAGAACACCAAATTGCGAAGGCAGCTGGCTAGACCTGGATTGACGCTGAGGCACGAAAAGCGTGGGGATCGAACAGG
+
>??;<;<;)4::4449==.9556;7=:?244555)59)55)5909<666<<9=>:>9:;A;;7;;;<@8AB;:;=4>::1:49.4<::4:6::8;:-8+,,***&**,(,2---68//33.39;6;2773////7)//999949756/<6:://///79)4444)4444:554<::444.44433-448)//(-(--66(-(--//334:<:;<>7==7;;.3333;3778-4947899&8;<>?CC9BBBBA;>@?4
@N9IO0:00764:05832
TACGTAGGTGGCAAGCGTTGTCCGGATTTATTGGGTTTAAAGGGTGCGTAGGCGGTCCAGTAAGTCAGTTGTGAAATACGGCAGCTTAACTGTCGAGGTGCAATTGATACTGCAGGACTAGAGTACTGATGAGGTATGCGGAATGGACGGTGTAGCGGTGAAATGCTTAGATATCGTCCAGAACACCGATAGCGAAGGCAGCATACTAAGGAGTAACTGACGCTGAGGCACGAAAGTGTGGGGATCAAACAGG
+
CBCBBBB@BC@BB?C@@@>ABC@D@AAD?BB@BA9@@,97*380333?@@A=AA?BC@BC@@=@BAA@@;@@9997:CAC@C:;;D?@<@@@@BICC@DB;;:;@BBBCCAAABB@BCCCCCCBAABDBBBBB=A@B@;;59.4<75558AA::9::07=7;18<@@<@BA???@?>?=:847;;?7>>A?;;<>5?;A@>>=BB=?A>A<??BB?>>>BBA???BB6879333(38;;<?=1:6:>>68882
@N9IO0:00792:05810
TACGTAGGGTGCGGGCGTTAATCGGAATTACTGGGCGTAAAGCGTGCGCAGGCGGCTCCTTAAGTCAGATGTGAAATCCCCGGGCTTAACCTGGGAACTGCGTTTGAAACTGAGGGGCTTGAGTGTGGAAGAGGGGGGTGGAATTCCAGGTGTAGCAGTGAAATGCGTAGAGATCTGGAGGAACACCGATGGCGAAGGCAGCCCCCTGGGCTAACACTGACGCTCATGCACGAAAGCGTGGGGAGCAAACAGG
+
BBCB@@BB=ABBAB;@@@<@=@A@;@+0)/<<<>8:9;BC<AABBBBB@==:00+0>@;A<?<@@@@@CCCCBB>4;944&4:1;;9@9A9BAC>C?CBC;:9B;?@C<ABBBB<</;?7?:=B==C8=8BBBBBBB(BB?B<8487885?<?A@?4227==3522::C>>@;:56=8@<9=9<<B@CBAA<C??<>:?@@ABB@.;:=4@BB?@@=:87////0/;=<ACCAB;A???@??-83777.88;6
@N9IO0:00797:05844
TACGTAGGGTGCGGGCGTTAATCGGAATTACTGGGCGTAAAGCGTGCGCAGGCGGCTCCTTAAGTCAGATGTGAAATCCCCGGGCTTAACCTGGGAACTGCGTTTGAAACTGAGGGGCTTGAGTTGTGGAAGAGGGGGTGGAAGTTCCAGGTGTAGCAGTGAAATGCGTAGAGATCTGGAGGAACACCGATGGCGAAGGCAGCCCCCTGGGCTAACACTGACGCTCCATGCACGAAAGCGTGGGGAGCAAACAG
+
@@A@B;;95;@>BB=AAB<@=@@@=?5;2::>=@:@@BBE=B@@;;;CBCC@BB769<7=<@=A<;;5;99:;4909>::&<4)4:7B9C:A<<6A69;C??:A000=5..-.,,,&,,(-6-0(///494>90000(/>3;*//(/3//(/A9=@///.555.3557799582222:7<<8=8;;;=@B==9=;;7;8?@==999$555)555.499:::9944;.4:BAB@??B:A?@9777-9338;.737
@N9IO0:00811:05813
TACGGAGGGGGCTAGCGTTGTTCGGAATTACTGGGCGTAAAGGGCGCGCAGGCGGCTGCTCAAGTCAGGCGTGAAAGGCCTGGGCTCAACCCGGGAATTGCGCTTGAGACTGGGCTGGCTTGAGTGCGGGAGAGGATGGTGGAATTCCCAGTGTAGAGGTGAAATTCGTAGATATTGGGAAGAACACCGGTGGCGAAGGCGGCCATCTGGACCGCAACTGACGCTGAGGCGCGAAAGCGTGGGGAGCAAACAGG
+
ABAA>AAAA@0@CA@@CC?BB@BD?B?B?BBBBB=?@@BC=BB=BCBCBA<5;:.949;@AB>@@ACB?@AAAAD9;8;@BAA=A;<;>BB;BA8A=A16;;=A9C>:;6??>5C;:09B8955<<A@A<<@BE?BBB=??:A;A5;;,5=<<9;;::399??3A8@??>>>@?78<<*0*/95::;6:6::5:998=6:::@2:4444.4838<<8=:;9A@???>>:>>?;;;/9=@A@CC6A:;9@6=BB=
@N9IO0:00771:05907
TACGGAGGGGGCTAGCGTTGTTCGGAATTACTGGGCGTAAAGGGCGCGCAGGCGGCTGCTCAAGTCAGGCGTGAAAGGCCTGGGCTCAACCCGGGAATTGCGCTTGAGACTGGGCTGGCTTGAGTGCGGGAGAGGATGGTGGAATTCCCAGTGTAGAGGTGAAATTCGTAGATATTGGGAAGAACACCGGTGGCGAAGGCGGCCATCTGGACCGCAACTGACGCTGAGGCGCGAAAGCGTGGGGAGCAAAC
+
@@@A=AABAB2B@AAABB@CC?BB@C@D?AABCC>@@ACE?DC>@A@BBBB@9:7:;;:BBA<>@@::4;A@@>C=B?C?@@@8:;;A19946A6A@D:6;6=>:B?CCDA@90?;;2:B5@:>;@A@@<<@;:8<<<555=C;A?AB9:;55555998>?CD>GBCB=A<;@@B?BE8813:288<7;7;<7<<<8@6;;<>5:9@@<7<<7;<@499;9=@:4444.44444>/55A=???3?>@@@5=
@N9IO0:00784:05864
TACGAAGGGGGCTAGCGTTGTTCGGATTTACTGGGCGTAAAGCGCGTGTAGGCGGACTTGTAAGTTGGGGGTGAAATCCCGAGGCTCAACCTCGGAACTGCCTCCAAAACTACAAGTCTGGAGCAAGATAGAGGCAAGTGGAATTGCGAGTGTAGAGGTGAAATTCGTAGATATTCGCAGGAACACCAGTGGCGAAGGCGACTTGCTGGATCTTTGCTGACGCTGAGACGCGAAAAGCGTGGGGAGCAAACAGG
+
BAA<:4;A@A0BCBBBAA@BB>BC6::A<AABBG>BBBBB8;;BBBBBB@@=@@=@@?;@@?9>>49;:;*<CAB=BDC>BCB@CCCB?A;@@B@B>B89:=AA?BBB:BBBAB?AA@@@9>?@A;??=;=00*0>;==?:;5;5;;;:CBBBA>>><@@@B:A:::;878:7=6<<:@@=A>ACC>AA@@<@CC@C@CCCCD@ECDC?BBBAF@DCCBCCCBA;;;????;;;;.;@BBBDC;;;AAA<AAC@
@N9IO0:00784:05874
TACGTAGGGTGCGAGCGTTAATCGGAATTACTGGGCGTAAAGGGTGCGCAGGCTGTCCCGCAAGTCAGGCGTGAAATCCCCGGGCTTAACCTGGGAATGGCACTTGAAACTACGGGACTGGAGTGTGGCAGAGGGAGGTGGAATTCCACGTGTAGCGGTGAAATGACGTAGATATGTGGAGGAACACCAATGGCGAAGGCAGCCTCCTGGGTCAACACGTGACGCTCATGCACGAAAGCGTGGGGAGCAAACAGG
+
CCCB@???9;;9AAC;;;AD@BBE@C@D?CC@@@;A@@BC;AC;ABBBBA=9<0/0/7.77>9>@ABB?A?@A>@08?A@2AA;@?8B8A9@AA=A@CB@BBBB@FCC>??@AAD>CCCC?BBBAAB?C9::@A99949?;@4:5:<AABBBCBA@@;00//(///7>;=;;<?@AAB?@@;:5;=>5;59<4:55-2.7752,264666/533278...33/..33655599=<C=B:::BBC5::BDE>CCB@
@N9IO0:00785:05895
TACGTAGGGTCCGAGCGTTGTCCGGAATTATTGGGCGTAAAGAGCTCGTAGGCGGTTTGTCGCGTCTGCTGTGAAATCCCGAGGCTCAACCTCGGGTCTGCAGTGGGTACGGGCAGACTGGAGTGCGGTAGGGGAGAATGGAATTCCTGGTGTAGCGGTGGAATGCGCAGATATCAGGAGGAACACCGATGGCGAAGGCAGTTCTCTGGGCCGTAACTGACGCTGAGGAGCGAAAGCGTGGGGAGCGAACAGG
+
CBAAACCE>BB?B@@?BB=@@C@B@B?B@CC@CC=?????6=?@:;;@???;=@9??9?BABBCAB@@?@@??>B:AAA3:9978AA@>B=??AA<?@CD>??BBA9??AAA<BBAA@BC6;;;:;B=@@CCC3;;;5;A5<4<>B=@@<@A@@@CC>;;6<>AACCBBABAAABAA>AB=?<@9849?>>;>9939=AADC@AAA?>?8?=@@@???>BABAB@AA?AAABBB=>:::BBB8BBAAA?;;;>
@N9IO0:00794:05869
TACGTAGGGGGCAAGCGTTGTCCGGAATTATTGGGCGTAAAGCGCGCGCAGGCGCCTTGTAAGTCTGTTGTTTAACCCGGGGCGTCAACCCCGGGTCGCAATGGAAACTGCAAAGCTTGAGTGCGAAAGAGGAAAGTGGAATTCCACGTGTAGCGGTGAAATGCGTAGAGATGTGGAGGAACACCAGTGGCGAAGGCGACTTTCTGGGCTGTAACTGACGCTGAGGCGCGAAAGCGTGGGGAGCAAACAG
+
LDDCBBBCBB0AA.59557<>><@:>:>:>?:??8>>>?@065955599:;34458=5::<3444444./::(-(-8(---&,---2,222&--(--///488(//*/:;=881865(-----/333(3:;6=?5883150549)--,,2-,---(-///(33866/-----/3;4;?57.4;9,3/--(--,(,(,,,,/;2;;;:3:8///3///98866///4::99:9+/0//:96*69333(399
@N9IO0:00802:05884
TACGTAGGGTGCGAGCGTTAATCGGAATTACTGGGCGTAAAGGGTGCGCAGGTGGTTACGTAAGTCTGATGTGAAAGCCCCGGGCTCAACCTGGGAACTGCATTGGAGACTGCGTGGCTAGAGTGTGGCAGGAGGGGGGTGGAATTCCGCGTGTGAGCAGTGAAATGCGTAGAGATGCGGAGGAACACCCAATGGCGAAGGCAGCCCCCTGGGTTCAAGACACTGACACTCATGCACGAAAGCGTGGGGAGCAAACAGG
+
BBDCB???:?A@DCCBAAAD>AAB?B?B?BCBBB=BBACC?CC?CCBAACC?BC?C?BCCBB9B@CCDB;6:CCA6C@=<0@;4@B=D@B?BCB>B<CDDA?A@F<@ACCABC???@CBCBBBBB@?=>:9/7<==>>&;@4<284:/33?;>0//6/33;889)99:@AACBAA@A9939@9=28788(3386355505/7=55666$.//(-(-2(,******,56222555<=<;;>/4444444&4499:,9992
@N9IO0:00804:05895
GACGAGCCTTGCTAACGTTATTCGGAATTACTGGGCTTAAAGGGTGCGTAGGCTGTGCAGAAAGTTGGGTGTGAAATCCCCCGGCTCAACCGGGGAATGGCGCTCAAAACTACTGTGCTAGAGGAAGACAGAGGTCGGCGGAACTTCGGGTGGAGCGGTGAAATGCGTTGATATCCGAAGGAACACCGGTGGCGAAAGCGGCCGACTGGGTCTTATCTGACGCTGATGCACGAAAGCTAGGGTAGCGAACGGG
+
AA?@9::?B?BCCCABBB?CB@BB@B?B@CCCCC=AC4996;<6<=BCBBC@BBBBBBA@AA<AC?CD=@@@;;;0<;<<;.;@CCCB?A=@@@7@@CC@A@ACBBBB;CBBDCCCCBABBAB?B?B@@@A992;5;.5A:?;AA?BBB>BC>BA9999CCD@CBBBB?BA;;;B=@@=@?B?BCBACACC@ABBB<@@B?B>BABBCC=BCB@BCBCBAA@A;<<AAAABBBB:???AAD;ABA:;;?BBD<
@N9IO0:00811:05890
TACGTAGACCACGAGCGTTATCCGGATTTATTGGGCGTAAAGCGCGTGTAGGCGGCCAGATACGTCTCTTGTTAAAGCCCACTGCCTAACGGTGGAACTGCAGGAGATACGGCCTGGCTGGAGGAGGTTAGAGGTAAGCGGAACGCACGGTGTAGGGGTGAAATCCGTTGATATCGTGCGGAACACCAAAGGCGAAGGCAGCTTACTGGGACCTTCCTGACGCTGAGACGCGAAAGCGTGGGGAGCAAAAAGG
+
BCBAB<9;A<AB956;;;9>>>4669BC<CB;@@8AAAAB=B@@@BAAA00,00)/5><=?A@@ABBCC?BB@BB<AAB<BCCBB?@@<9949@8=<@:::?=8@????AB9B8BB7BCC@B=6@A?A=BA?@>AA=B??5?@CBBBBB?B@A;:;;.;B@B=B@>AC>BACB@@A@@=>.9.5669>@6B@CCC?C?C@A@A>AAAAA<BB@D@C?BBCAA@BAA@@??@;99.;>B;;::-:9:?>>>)<8
@N9IO0:00776:05923
TACGGAGGGTGCAAGCGTTGTTCGGAATCATTGGGCGTAAAGCGCGTGTAGGCGGCTTGGCAAGTCGGTTGTGAAAGCCCGGGGCCCAACCCCGGAATTGCAGCTGAAACTGCCTCGCTAGAGTCCCGGAGAGGAAGGCAGAATTCCCGGTGTAGGGGTGAAATCCGTAGATATCGGGAGGAATACCAGCGGCGAAGGCGGCCTTCTGGACGGTGACTGACGCTGAGACGCGAAAGCGTGGGGAGCAAACAGG
+
AACC?BAB<;:9A=A@@A=@@=@C@A?CCAA>AC9B>:99/8<<???CC@@>AC:CD9B:BB@BBAA>A69;<<D;?@;4?CB:BI?C@BBB:B?B?B9:9??BBBCC;@:9:9@?@AACAAA@@@9@=AAAA?A493988?:@1:9.9<999DDCC8@?@?9@@599@@@>>=99809<5>7845>>>8:5:;:5><::6:=@<@@@=@::4:????@??99::;:944=;<=5@?;;;AA3B;;;;0;AA>
@N9IO0:00779:05926
TACGGAGGGAGCAAGCGTTACTCGGAATTACTGGGCGTAAAGGGCGCGTAGGCGTTCTTTCAAGTCTTGTGTGAAAGCCCCGGGCCTAACCCGGGAAGTGCACAAGATACTGAAAGGATGGAGTTCCGGAGAGGAAGATGGAATTCCCGGTGTAGCGGTGAAATGCGTAGATATCGGGAGGAACACCAGTGGCGAAGGCGATCTTCTGGACGGATACTGACGCTGAGGCGCGAAAGCTAGGGGAGCAAACAGG
+
BB?@=@BB9@@?@=AAAA@C@A@B9B9?9??@@B;@@@>>6@?9@A?AABB@A??<999.7?9?>9817>==@AA<BBCC:CD>E?AB8;;0;C0:5::9:>>@9;;:BCCCFJ?F>BBD@B:;:;?C:AAAC?B:BA=D7;9?@DD?D>@@;;:??=?BCD<AACCCAABBAA=?@8?B?C?;;:@CBBB@C;;895>@@AAB=A@@>BBB?C??@BA@@@;89<>9>?BBBC?ECCFGFD;AACCE>C@A?
@N9IO0:00785:05926
TACGTAGGGTGCAAGCGTTGTCCGGATTTATTGGGTTTAAAGGGTGCGTAGGCGCCTTGTAAGTCAGTGGTGAAATACTCCAGCTTAACTGGAGGGGTGCCATTGATACTGCAGGGCTTGAGTTAAGTTGAAGTTGGCGGAATTGACGGTGTAGCGGTGAAATGCTTAGATATCGTCAAGAACACCGATAGTGAAGACAGCTAACTAAACTTTTACTGACGCTGAGGCACGAAAAGTGTGGGGATCAAACAGG
+
ABBCBA@@9:;;A>AAAB>AAB?C@AAC>CC<@@6@@/:9/9<69?A????;:97;@559:8>=AA@;;79?@>7=BA@@8;;;=*0+/9:4//00)4<93:?5:>??:;;;;>@6=B@?@?@;>5:<7;<9<C?A?BA;A<@<AA;;5444339=2::><6<@;;5;@:::99/000*//)--0)//8//4<<7<;;33333-3444/5===.<;:4444/////1777////&////999+:9433(3:;4
@N9IO0:00799:05918
TACGGAGGGTGCAAGCGTTAATCGGAATTACTGGGCGTAAAGCGCACGCAGGTGGCTGAGTCAGTCGATTGTGAAAGCCCTGGGCTTAACCTGGGAATTGCAGTCGATACTACTCAGCTAGAGTATGGGAGAGGGTAGTGGAATTCCCGGTGTAGCGGTGAAATGCGTAGATATCGGGAGGAACATCAGTGGCGAAGGCGGCTACCTGGCCCAATACTGACACTCAGGTGCGACAGCGTGGGGAGCAAACAGG
+
BDDD?CCC<BA@@;?@@@>B?BCC592919>@@B=AAA@@:@AA:;<AACC>@A?BCCBAAABBBCCCCABBB@@=:::)595)5<5;6<AEDD=B;?45955>?ABBBCBBAA:;;;5<<>::CAA<6;@?AA:A@??=494?<AA5:5:?>?@@A7>?8?6@AACCBBAAA?88=5<A?A?B@BBBA<A<@;B:D9A<<@<?B;:9.9:(3-4<<;?;;:93333-3388<3///0////&/6:;<3?:94
@N9IO0:00799:05927
TACAGAGGTCCCAAGCGTTGTTCGGATTCACTGGGCGTAAAGGGTGCGTAGGCGGTCGGGTAAGTCTGACGTGAAATCTTCAAGCTCAACTTGGAAACTGCGTCGGATACTATTCGGCTAGAGGAATGGAGGGGAGACTGGAATACTTGGTGTAGCAGTGAAATGCGTAGATATCAAGTGGAACACCAGTGGCGAAGGCGAGTCTCTGGACATTTCCTGACGCTGAGGCACGAAAGCCAGGGGAGCAAACGGG
+
BBA@@?C@;;;0;=A;:;9BB=BC=>@<::9AAA;::;@A;AA9:;:B@>>;7839AA@<AB=@@@BBBAA@A@A;ACC?CD>BBCCCACF@C@CC>CBBBBCBB?BBCBBCC@;;9;BAA@A>A<??=@@DD9@@@BBB?B?AAAA=@<@AAAAABBBCCD>BBABA@@@@@?@@59;?6;6:DE@CA==8000*/5;;<<CBAAAC@@@999/88;<@?AB@?@A=@A@9::/8<177;;0778@B=BBB=
@N9IO0:00800:05917
TACGGAGGGGGCCAGCGTTGTTCGGAATCATTGGGCGTAAAGGGCGCGTAGGCGGCCGGGCAAGTCGGAGGTGAAATCCCTCGGCTCAACCGAGGAATTGCCTCTGATACTGCCTGGCTTGAGTCCCGGAGAGGGTAGCGGAATTCCCAGTGTAGCGGTGAAATGCGTAGATATTGGGAGGAACATCGGTGGCGAAGGCGGCTACCTGGACGGGTACTGACGCTGATGCGCGAAAGCGTGGGGAGCAAACAGG
+
CCAA=AA>A=,=;:=?>?5::7<?8<7<=@?7;@8;;;;@4??:>AA;:::<=A<A;AD6CC@C?;:25>559:?6C>?466<7?A@@;=49:5.96<8==;>@@@@ECCCBB?BD?CD@C;9:CF>B<9555;1:9:44035:288/3389445<<7:>@@9:99ACBB=B@@;>>,8829<>>>=?;<?=@@?5;5;@>@A;;7;@=B@CC=CCA@@A@ABB;;;BBBBCCB;B@AA@BB6;;AAA;;;:=
@N9IO0:00810:05951
TACGGAGGGTGCAAGCGTTATCCGGAATCACTGGGTTTAAAGGGTGCGTAGGCGGTGGCGTAAGTCAGTTGTGAAATTCCCCGGCTTAACCGGCGGGACTGCGATTGATACTGCGTCACTTGAATCAGGATGAGGTAGGCGGAATGTGGCATGTAGCGGTGAAATGCTTAGATATGCCATAGAACACCGATTGCGAAGGCAGCTTGCTGGACCTGTATTGACGCTGAGGCACGAAAGCGTGGGGAGCAAACAGG
+
BACD@DCC=CCCC?AABB@CCEAC@B?C?=<889.780891:=4:@@@<;;5;;5;@?ABBB8;;?@AA?BBBCC8A@CAA7A,00)0)/5B4000+:AADDCCC;;<BC;;;:;:BAAA>BB@BBBBACCCBC@BBB=;;7;?ABAF?CBBBBBBBB@CCHH>AACE@BBBBB;;;5;;;@?:@BB@@@@;;;CC5<7:::@D?BBCB=@@?CAABB?AAAAAA@;;4;@@=<=.:9@@AAB9@?CBL?AAA@
@N9IO0:00766:05991
TACGGAGGGCGCAAGCGTTGTTCGGAATTACTGGGCGTAAAGCGCGTGTAGGCGGCCAGGTAAGTCGGATGTGAAAGCCCGGGGCCCAACCCCGGAATTGCACCCGATACCTGCCTGGCTGGAGTCCCGGAGAGGATGGCGGAATTTCCCGGTGTAGAGGTGAAATTCGTTAGATATCGGAAGGAACACCAGTGGCGAAGGCGGCCATCTGGACGGTGACTGACGCTGAGACGCGAAAGCGTGGGGAGCAAACAGG
+
BCBB?A@A8@?>@5;:@@?AB?B@;@*0*0===>8@??BC=BBBBBBB@@@<994:5;A;=>?==CC@CBB=??>49@9)444&44)43999+86:1<60//7:(//6/4.44:577*0/71///@C=B>@@@=:<:924:58:B;(:4(438;;88::400:;/8380/(/60933360638493/0/599=B@BBC?B?BB?>7==;;8397847?=966688522257578578(5669;;<2;9<:=,5688
@N9IO0:00770:05976
TACGAAGTGGCAAGCGTTGTTCGGATTTACTGGGCGTACAGGGAGCGTAGGCGGTTGGGTAAGCCCTCCGTGAAATCTCCGGGCCTAACCCGGAAAGGGCGGAGGGGACTGCTCGGCTAGAGGATGGGAGAGGAGCGCGGAATTCCCGGTGTACGGTGAAATGCGTAGAGATCGGGAGGAAGGCCGGTGGCGAAGGCGGCGCTCTGGAACATTTCTGACGCTGAGGCTCGAAAGCGTGGGGAGCAAACAGG
+
@A@:;5:49399.449939969;599=255A<=4:9344444(4::99?B=@@>D;@@;@B4;:@8@A=@?@@?.944:5::(4.4;499/3-3;(37/9>6>?<>.@=:9995<7@<>>CC?C;;;6;B@@<@BCAAA=A5;5;B<B@BB@:440448=1944/://-6-////(//4:6<4:4:7;<8<<<7;7:<8::;:<<@.929999.4?;==9:4455.55555:1:5559<<066<;<05592
@N9IO0:00771:06002
GACAGAGGGGGCAAGCGTTGCTCGGAATCACTGGGCGTAAAGGGCGCGTAGGCGGGATGGCAAGTCAGTCGTGAAATCTCTCGGCTCAACCGAGAAACGTCGGCTGATACTGCCGTTCTTGAGGGATGCAGAGGAGACTGGAAATTCCCGGTGTAGCGGTGAAATGTGTAGAGAGTCGGGAGGAACACCGGTGGCGAAGGCGGGTCTCTGGGCATCTCCTGACGCTGAGGCGCGAAAGCGGTGGGGAGCAAACGGG
+
ACCCBACDDD1BB?B9:9?A@@@@;@=@ABBBBF>DCCGC>CC>ABAACCLACCD9;<A=@@9@000/>;??88837AAAAAA@CCBC?B?@A@@@8@==>?>?ABACBAAA@5:::=>:=;;;0;@?@?AA@9???=@@3;;,7;?A:B?AAAA@@@;??=;7<BBCA@>>>000;;;3<=:>:@@@;?<@@?B@@<?:999,9;;;;;:/:BBC@A=A:::?>C??@9594:77.70/)----&---/;398;3
@N9IO0:00787:06002
TACGAAGGGGGCTAGCGTTGCTCGGAATTACTGGGCGTAAAGGGAGCGTAGGCGGACATTTAAGTCAGAGGTGAAATCCCGGAGCTTAACTTCGGAACTGCCTTTGATACTGGGTGTCTTGAGTGTGAGAGAGGTATGTGGAACTCCGAGTGTAGAGGTGAAATTCGTAGATATTCGGAAGAACACCAGTGGCGAAGGCGACATACTGGCTCATTACTGACGCTGAGGCTCGAAAGCGTGGGGAGCAAACAGG
+
BBBCC?BCCC3BBBC????BBBCC@D?C@BB@@?:@BBAB<BC;@AAAB@@=996:@@@A4:6;BBBBCB=B@>@:@CD;A=::;<=@;ADAGE@F@EFCA;@@8;:ACAAAB<;<;AB>AACCBBBBBBA;:8:;;BBC?C;;;B?BBBAA@@@@@>>==@9?4::BBDC???<87078==1:;;<B@BA=@@@49.449=D@>?@A<@@>@D?D@A;;;@@:@<<7>>@;;;6;@AADED;A@BCG>@@?8
@N9IO0:00799:06004
TACGGAGGATCCAAGCGTTATCCGGAATCATTGGGTTTAAAGGGTCCGTAGGCGGTTTAGTAAGTCAGTGGTGAAAGCCCATCGCTCAACGGTGGAACGGCCATTGATACTGCTAGACTTGAATTATTAGGAAGTAACTAGAATATGTAGTGTAGCGGTGAAATGCTTAGAGATTACATGGAATACCAATTGCGAAGGCAGGTTACTACTAATTGATTGACGCTGATGGACGAAAGCGTGGGGAGCGAACAGG
+
AABB?@@=@BB;A7;;;;@BCD?D?B9::BA?DC:A@4A>8@A;BB889;;7:?<?D>BBBB>AACCBBB?BBBC>CCD>BBBAA@AA?BB?CC?C@BC?A>AA=AB???A???A@??@59:;???A>@@=@6;;A>BBBBBABCBCC?@@BBCBBC@@@@@9@AAB=AA?@@@?===;;5;:@BB;@=A6::?@4:2773-37<<<;;;>9@;?;9.:>=99344;:5;9;;:.99:9999-:94?=:<?A=
@N9IO0:00803:05969
GACAGAGGGTGCGAACGTTGCTCGGAATCACTGGGCGTAAAGCGCGCGTAGGCGGACCGGAAAGTCGGTTGTGAAATCCCTGGGCTCAACCCAGGAACTGCATCCGAAACTCCCGGTCTCGAGTGACGGAGAGGATAGTGGAATTCCCGGTGTAGAGGTGAAATTCGTAGATATCGGGAGGAACACCAGTGGCGAAGGCGGCTATCTGGACGTCCACTGACGCTGAGGCGCGAAAGCGTGGGGAGCAAACAGG
+
ACCBBBBB<?@?>>9>AB799BBC@C?A@BCCCC>????C3::??A@A@@B?<;4:<5<8=?/8:AD?C@BBAAB7??B:??C;ABA@=@A99949<>@@99:=;?BC>CECD8;8;;;<AAAABA@@=@BAA9;<DCAA?A@B@BE?F@BBBB@@A<AAAA<B?@@@CAA;;:@?A9AA=A=@@@?AA@@9?;:495;B?CCCB;;;<@@;::@C@@@??;;999549@>?9<1:955555&5;599.9;;5
@N9IO0:00808:05996
TACGTAGGGTGCGAGCGTTGTCCGGAATTATTGGGCGTAAAGGGCTCGTAGGCGGTTTGTCGCGTCGGGAGTGAAAACCAGGTGCTTAACACCTGGCTTGCTTTCGATACGGGCAGACTAGAGGTATTCAGGGGAGAACGGAATTCCTGGTGTAGCGGTGAAATGCGCAGATATCAGGAGGAACACCGGTGGCGAAGGCGGTTCTCTGGGAATGACCTGACGCTGAGGAGCGAAAGTGTGGGGAGCGAACAGG
+
CBBCA?@@<@@@@AAABB@CCC@D@C?C?BB@CC>@@@BB=BC>CCCCCBB?AB?BC<BBBBBB??>>6::;;;;;.;=@@>AABA797;@@<;;7<B<@@AA<A@BBA@AB:::;9;;CCCD@CBB>BBBBC;CCC?BB?B>A<@=@@?CCCCBBB?BBBD>BBABBBB@@@???@=@A;?;@@@>A?AA@DBC8:59>8<5::@>@@:?<?@@A>AABBBB9::@;999:99/:@?@ACA3:::;9<999;
@N9IO0:00812:05969
AACGGAGGGTGCGAGCGTTGTTCGGAATTACTGGGCGTAAAGCGCGTGCAGGTGGTCTTTTAAGTTTCGTGTGAAATCCCTCGGCTTAACCGGGGAACGGCGCGGAATACTGGAGGACTTGAATACGGGAGAAGAGGGCGGAATTCCCAGTGTAGAGGTGAAATTCGTAGATATTGGGAGGAACACCGTGGCGAAAGCGGCTCTCTAGACCGATATTGACACTCATACGCGAGAGCGTGGGTAGCAAACAGG
+
=2?@=@@B<B@@@AA?=?<?@<?A?A4:39>::9/9>=>=9@@AAAAABDD?BD?BBBDD;D@BBB=A@@AA;;<0;AA8;;;49=;=:=9>==3=9=?8BA;?=@8::ACB>:;8<A@?DG>@@CCD@AAA>BABB<@@?C<@5;;0;@@@A;;;B>BCCC=C=::9BA@@BB=@B<???B?ABC:;:B=@?A?7<8818=>?>C;;;B>AAAAA5;;@AABBBBIIH<;:A;;;:9>>8@A@@AD8>;;6
@N9IO0:00812:05987
TACGGAGGGTGCGAGCGTTGTTCGGAATCATTGGGCGTAAAGCGCGTGTAGGCGGCTTGGTAAGTCGGGTGTGAAATCCCGGGGCCCAACCCCGGAACTGCATTCGAAACTGCCTCGCTAGAGTCCCGGAGAGGAAGGCGGAATTCCCGGTGTAGAGGTGAAATTCGTAGATATCGGGAGGAACACCAGCGGCGAAGGCGGCCTTCTGGACGGTGACTGACGCTGAGACGCGAAAGCGTGGGGAGCAAACAGG
+
@@BD?BBC>AB@@@@@?@@CE@DD?D>BABB?CB<AAABB<@?CBB@AABA?AE;>>:D:??9==@@@8BBBCCC=DCC>CCC;CK?DACCC:C9=166AABB<DD@@8B;6:5:<@A@@ACBCB>8C@AAAE@C@C?BB?B?@?@E?D@CBBCCAA?ACCC>B@BCBBBABAE>>>7BB8@7<==8<<==9==A8=:55459C8CB@7:??=?ABBBB<B@=====<<==;<?398CCCDD9@AAA?8>:93
@N9IO0:00771:06011
GACAGAGGTCCCGAGCGTTAGGCGGAATCACTGGGCTTAAAGCGTGTGTAGGCGGATGCCTAAGTACCTTGTGAAATCCCACGGCTCACCCGTGGAACTGCTTGGTATACTGGGTGTCTTGAGCCACTTAGGGGCTACCGGAACAAATGGTGGAGCGGTGAAATGCGTAGATATCATTTGGAACGCCAATGGTGAAAAACAGGTAGCTGGGAGTGTGCTGACGCTGAGACACGAAAGCCAGGGGAGCAAACGGG
+
CAA:;:;7;BB<B@A@BC@CB@BA<A0//:::;A<BD7:;6;BABB;;;AA@CB9;BB@=CB:=BBB?D>@@BBB<ABB=AAB>BAABBB<@@C=A?AAAABAF@BBAAA;:;6;C@AB<@A@@=;;;?BBBB8@??A=@:@:;;;0;B=AB?BBAA=@;;;0;A@@AB@CBBAABCC=B@B=BAA<A:BC?B;9:::):8?3<<:A:::8:ACCCCAA;<;@@@;;;B@@@;;;0<:39@@@2@@AAA=ABC=
@N9IO0:00776:06042
TACGTAGGGTGCAGGCGTTAATCGGAATTACTGGGCGTAAAGCGTGCGCAGGCGGCTTCCTAAGTCAGATGTGAAATCCCCGGGCTCAACCTGGGAACTGCGTTTGAAACTGGGAGGCTAGAGTGCGGCAGAGGGGGGTGGAATTCCACGTGTAGCAGTGGAAATGCGTAGATATGTGGAGGAACACCGATGGCGAAGGCAGCCCCCTGGGCCAGCACTGACGCCTCATGCACGAAAGCGTGGGGAGCAAACAG
+
DDCCCCDD=CCB?@<@@@=B>AA@=?=>=@A@@B=BBBDD>CCCBB@@999=??;ACAC?BB@CCCBCCCACCA?7@B>>2D>6;;BC?B@CCC=?6>AA@@??337:19=?:177.8>@:AA@779;@479C=>?=&@A>A6A5@7<AB?888:>>>//*/;2>CBBBB@<<;==7;3779=9@@?@CDBC@A@@?B8;;@@EEE5BCC>C>B:99>==<>44.4:::555<;;;4<B::9CB6>?900+0=>
@N9IO0:00777:06010
GACGTAGGGGGCCAGCGTTGCTCGGAATAACTGGGCGTAAAGGGTCCGTAGGCGGTGCGGCAAGTCGGAAGTGAAATCTCCGGGCTTAACTCGGAGGCTGCTCCCGAAACTGCCGTGCTCGAGTGTGGGAGAGGCGAGTGGAATTGCAGGTGTAGCGGTGAAATGCGTAGATATCTGCAGGAACACCAGAGGCGAAGGCGGCTCGCTGGACCACAACTGCGCTGAGGGACGAAAGCTAGGGGAGCAAA
+
BB@@@BBCCC5B?B<BA=9>666<7<8;;5;;>=6CA>B@7CG7CCAC?BB?BEADCBB?;;6:A;;99:D=A=>7<<<>7<<6@A=@:==:;5=?5?;9;59:,9;?6@@9;49@?AAADBAABBBB8@9;:;@@>@BB?D?C?BB@@=@AAAABB?BCCC>@???:888;:::<<:::7:5:33-44445::92829928;<4557177)//739//4<;:454;3;435;38733333&3/88;2
@N9IO0:00780:06049
TACAGAGGGTGCGAGCGTTGTCCGGAATCACTGGGCGTAAAGGGCGCGTAGGCGGCTTCTCAAGCGTGCGGTGAAAGCTCGGGGCTTAACTCCGAGTCTGCCGTGCGAACTGTGAGGCTTGAGTCTGGTAGAGGTCGATGGAATTCCGGGTGTAGCGGTGGAATGCGTAGAGATCCGGAAGAACACCGGTGGCGAAGGCGGTCGACTGGGCCAGAACTGACGCTGAGGCGCGCAGCGTGGGGAGCAAACAGG
+
@BC;;;BB<BCB@@@99999::?B?B?BAAABBE>AAABF?BB>BBAAA@@=993;;5:@A>8ABB;9;A;BABB=@ADDCCA6@??B@CBA>AC@@?9557;;;??B99:CCA@@<@B?@@A@BBA?BA;;;;@@@A@A:;9@:C@CD?DBBBB6515=595;=9955499==>;@=@;@A=@@@@C=AA@C?@=A<@A?BBDBBBCD<B8:9@:???=@@??@@@=???C?<<<<<;;;&555::1:555
@N9IO0:00785:06027
GACGAAGGTGGCAAGCGTTATTCGGATTTACTGGGCATAAAGCGCGCGTAGGCGGCTTGGCAAGTCGGGGGTGAAAGCCCGCAGCTCAACTGCGGAACTGCCTTCGATACTGCCGGGCTTGAGGGCGGGAGGGGTGATTGGAACTCCAGGTGTAGCGGTGAAATGCGTAGATATCTGGAGGAACACCGGAGGCGAAGGCGAATCACTGGACCGCTTCTGACGCTGAGGCGCGAAAAGCTAGGGGAGCAA
+
0:<00*/1//)/939;44.4;7:<7:=:2;>>>=5?>9::-444444:9==<;;49::>:?C@:99@D?C+@<>>8>@@7<<>DBBBC8;66==9>:??:@:>89::999444.5>4>=9554<2338/8:::.:888(/(/399;:>>9<<:88??8:44:189444;==954;<:49:7<7:::5:5:<85565:5:;:5:>=?;;8<<86667;;<<==99455.5555444&4;::<?>0<<<;;
@N9IO0:00791:06041
TACGGAGGGTGCAAGCGTTGCTCGGAATTATTGGGCGTAAAGCGCACGCAGGCGGCAAGATAAGTCAGTTGTGAAATTCCCGAGCTTAACTTGGGAGCTGCAGCTGATACTGTCTTGCTTGAGTACGGAAGAGGGGAGCGGAATTCCCAGTGTAGAGGTGAAATTCGTAGATATTGGGAGGAACACCGGTGGCGAAGGCGGCTCCCTGGTCCGATACTGACGCTCATGTGCGAAAGCGTGGGGAGCAAACAGG
+
AABB?AAA9::9?;@@@@6:;BBC@C?B?BB?BC>AAA@@9?9::A;9:AC<<>;993:@@@<@AABBB@BBBBB=BADD=B@@;;5;.9@7;@6:;9555AAACCAAAC:;:CC<@@A=B;;;@@D@F?AAADE9BCB@<@<@<@@>CBBBDCCBB@9;;C<B?BCBBBCBAA69;6;A5B?BBA=@=AB>BCC@F?A@=@BBB<BB@CC@CB@@;;5;;<<<A@@A::@A@@8@CB@@??7@<?<<39599
@N9IO0:00791:06052
TACAGAGGGTGCAAGCGTTGTTCGGAATCATTGGGCGTAAAGGGCGTGTAGGCGGTTTGTTAAGTCATGTGTGAAAACCCTCGGCTCAACCGGGGAAGGGCGCATGAAACTGGCAAGCTAGAGTACCAAAGAGGGGGGTGGAATTCCCGGTGTAGCGGTGAAATGCGTAGATATCGGGAGGAACACCTGTGGCGAAGGCGACCCCCTGGTTGGATACTGACGCTGAGACGCGAAAGCGTGGGGAGCAAACA
+
AAA@@?AA<BBAB?BB::58==?=9>9B=BA7;;183733(3:1:;59:CC??A8@B<??>B=??AC@:9444444&4<2:;<255<<5;7:==1=:C=7?==<3393*33328=8?=??>=<9<;-33(38::<<<%@A<:7??BC8C9=B=:549399<;4<<;;<>><@B>;;;066:??CBC?BB;;5;:;.56;<99:99(5<.5.68<9;;;?:</0/:7/44444>?6>?=9:;;/;>CC>4:9
@N9IO0:00792:06014
TACGGGGGGGGGCAAGCGTTGTTCGGAATTACTGGGCGTAAAGGGAGCGTAGGCGGTGCGACAAGTCCGGTGTGAAATCTCCGAGCTTAACTCGGAGCGGTCATTGGAAACTGTCGTGCTCGAGTGTGGGAGAGGAGAGTGGAATCCCCGGTGTAGCGGTGAAATGCGTAGATATCGGGGGGAACACCAGCGGCGAAGGCGGCTCTCTGGACCACACTGACGCTGAGGCTCGAAAGCTAGGGGAGCAAACAGG
+
AA?@???????"?<+0000+/:6=?<C@B?ABBBE?BBBBB<BL>A@@ECCB?CC?AAABDAB?BCCAD@BBBA@@6;;;;5;@>@A5<5;AAA:CB;96:BBC@C?CD=C@AABC??>BB>>?@AA?A<@>>>=>>=@>>9?=ABBB:B?AAAA?>><?B@?6BACAAAAAC>>>@???@'@=BBC>BA??9:;6)/)/616:998:?6=?;=00/6666;;344=7<;:<;;19>=;;==0;<<>=7;??9
@N9IO0:00801:06013
TACGAAGGGGGCGAGGCGTTGTTCGGAATTACTGGGCGTAAAGGGCGCGTAGGCGGTGTGCCAAGTCAGGCGTGAAAGCCCCGGGCTCAACCTGGGAACGGCGCTTGAGACTGGCACGCTCGAGTTCGGGAGAGGCGGCGGAATTCCCAGTGTAGAGGTGAAATTCGTAGATATTGGGAAGAACACCGATGGCGAAGGCAGCCGTCTGGACCGACACTGACGCTGAGGCGCGAAAGCGTGGGGAGCAAACAGG
+
??=9;60?@>,><00)07;3A?@CC@CAD=@;<<B0;:;?>)99,59:::<@7>@6;;ABC?B=:5555.38:334/48;=.::4555B?C?BBE>B>?@@CBBC@@@@BCCB?BBBBBB@@?@@;@>>6=@5:45<89;7;8<:?D<@?A>;@@B@=;::>8?7?;?AA@?@?:>A4949A????=??@B>BBC@C@C;<<?AAAAB=@@=BBBAAABBBBCBBBC=A@A;<;/:@@:;::-:@==>8999<
@N9IO0:00806:06054
AACGTAGGACGCGAGCGTTATCCGGAGTTACTGGGCGTAAAGGGCGTGCAGGCGGGTGAGCAAGTCACGCGTGAAAGTCTTCGGCTCAACCGGGGGAGAGCGGGTGATACTGCCCATCTAGAGGGCGCTAGAGGGACACGGAATTCCGGGTGTAGTGGTGAAATGCGTAGAGATCCGGAGGAACACCAGTGGCGCAGGCGGTGTTCTGGGGCGCACCTGACGCTGAGACGCGAAAGCTGGG
+
;.:88:;3:5:9=?@:958AA<:>78544==;>?6:9949,4;29;<=BBA?ABA<AB000<80//===A@B<;<0;;@@<AB?CCDH@B=@@A@0ABBCCDD>BA<@@44934/3::A@A@A=48/////:;8.6::<=7>6:5:28818?=;<;B6A788,3333;?>78233.34//)/699:8:6665:=?9945/)///)//555'6<;;;<?>@@@:.....0>9>?@6<<<<<;
@N9IO0:00807:06044
TACGTAGGGTGCGAGCGTTAATCGGAATTACTGGGCGTAAAGTGTGCGCAGGTGGCCGCGCATGTCGAGTGTGAAATCCCCGGGCTTAACTTGGGAATTGCGCTCGAAACTATGTGGCTAGAGTGTGGCAGAGGGAGGTGGAATTCCACGTGTAGCGGTGAAATGCGTAGAGATGTGGAGGAACACCAATGGCGAAGGCAGCCTCCTGGGCCAACACTGACACTCATGCACGAAAGCGTGGGGAGCAAACAGG
+
BBBCAAAE>???C@A>>@6:7;CC@D@C@BBCCG>BBBBB=B;;;CCCCBB;;;4;>B@B@@@BB@ABCBCDCBB;;;:;.;D7;;@D?CC@CB=B=@=@A@@ABBBK?CDCA@AC?B@?9;;;;:C@ABAB@C<??<>@=A8B9B:=B=B==<@:A=@@AB=BBBAB<<8<:888@/33:>89:9:?;<>9<?@=@>A?79233-3/6.6)/)/9:>:66:BBB@;;;B::9A9=00////&//333/3@?;
@N9IO0:00808:06052
TACGTAGGGTGCGAGCGTTAATCGGAATTACTGGGCGTAAAGCGTGCGCAGGCGGTTTTGTAAGCCAGATGTGAAATCCCCGGGCTTAACCTGGGAATGGCATTTGGGACTGCAAGGCTTGAGTGCGGCAGAGGAGACTGGAATTCCTGGTGTAGCAGTGAAATGCGTAGATATCAGGAGGAATACCGATGGCGAAGGCAGGTCTCTGGGCTGACACTGACGCTCATGCACGAAAAGCGTGGGGAGCAAAACAAGG
+
AA;:;;;G<;<;:;?:99.549;;4:*0)/////)55;<<099;969BABB@;:9;CC7BBCACB@CA@@@@@@A:ABAA8@@9@=5:7:7;==5C?AA??BAA9??<?BABAA>A>AA=A?@?A::39@>@?::9993318284:69?=;=<@?>>AB?;:06222292225766949;3=2;;;155=B3;=73829::42225277)3785559//--------55.22666*5566888.3...33)..(.3
@N9IO0:00812:06047
GACAGAGGGTGCAAACGTTGTTCGGAATTACTGGGCATAAAGAGCACGTAGGTGGTTCGCTAAGTCACGTGTGAAATCCCCCGGCTCAACCGGGGAATTGCGCGTGATACTGACGAACTCGAGGCGGGTAGGGGTGAGCGGAACTCCAGGTGGAGCGGTGAAATGCGTAGATATCTGGAGGAACACCGGTGGCGAAAGCGGCTCACTGGACCCGATCTGACACTGAGGTGCGAAAGCTAGGGTAGCAAACGGG
+
BAB;;;?A<:;8DD>?>?=???CA=B=A>AAAAB9BB;;:.;@@?B<:9@@;00,0:@@BAB?AA:::CCEA@@H>BBBBB2C?BCCE@E@FEE;A@CAH@A@BBCCCCB@@@BBB?AABB:;7:DG9@@BBB7BBBCFEAD@CDDACCACD>AACC@CCBC<@@@@@@@A@A@AA@8=<9B?BAB@CACC?CB@@6;;@5?=BBCCC9<BC<@BBB??;;>>;;;>9<<B>=>4><55;;3;<AAAB<BCC>
@N9IO0:00785:06109
TACGTAGGGTGCGAGCGTTGTCCGGAATTATTGGGCGTAAAGGGCTCGTAGGCGGTTCGTCGCGTCGGGAGTGAAATTCCACGGCTTAACTGTGGGCTTGCTTTCGATACGGGCGGACTGGAGGTAGGCAGGGGAGAACGGAATTCCTGGTGTAGCGGTGGAATGCGCAGATATCAGGAGGAACACCGGTGGCGAAGGCGGTTCTCTGGGCCTTACCTGACGCTGAGGAGCGAAAGCGTGGGGAGCGAACAGG
+
BBBBBBBB=:;;BBAABB?CCC@CFG@C=@@<@@8>?@AA=BB=BCCCCCC@??>?@CCCBBAA@@??9;;;AAB=B?B?BBB?A@AD@BCBCID>CB;;;LJ@CCCBC;;<7;E@CABC?AA?AA@<00000+000+0@<@;B?C@BA>AA;<;@@?BBAB?BCAB???A::;AAB6;;=@=@BB?B?BB@FBB>B@BD?B?AA@@@B=B?B@BB?A999?<?9::<???CDC>B8::CDD6????=<;;;9
@N9IO0:00794:06104
AACGTAGGAGGCGAGCGTTATCCGGAGTTACTGGGCGTAAAGCGCGTGTAGGTGGTTGGATACGTCTGCTGTGAAATGTCCCGGCTTAACCGGGAGGGTGCGGCAGATACGGTCTGACTTGAGGGCGACAGAGGAGCGTAGAATTCCGGGTGTAGTGGTGAAATGCGTAGAGATCCGGAGGAATACCAGTGGCGCAAGCGGCGCTCTGGGTCGCAACTGACACTGAGACGGCGAAGGCATGGGGAGCGAACGGG
+
@8BBBBB@;;7:AABA@@=AAA=A????>AA?AB=AA@DD=BBBBBBCCCC@CD@D?C>@:;;AAC;;;ABC<;<0<<<AD<B>AD9=:=399/88>7ACCD@BAAACAAA?@@@@?BBAAAAD>CBBBBA@A8::ACBC@@>@@B@EF?AA@@@@@>@CCD=BAAAAAACCBBB?B8;;?B>???=@@@?<@@?=5:00)/9;8::?=037373-34=@788?@??>00*0>@:=+0:9@@>4A@?@?;@>@6
@N9IO0:00806:06066
TACCAGCACCTCGAGTGGTTAGGAGGTTTATTGGGCCTAAAGCATCCGTAGCCGGCTTTGCAAGTCTCCGGTTAAATCCATCTGCTTAACTGATGGGCTGCCGGAGATACTACATAGCTAGGGAGCGGGAGAGGTAGACGGTATTCGGTGGGTAGGGGTAAAATCCTCTGATCCATTGAGGACCACCAGTGGCGAAGGCGGTCTACCAGAACGCGTTCGACGGTGAGGGATGAAAGCTGGGGGAGCAA
+
A@=:000//5>==;;=B?C@CC?BB:AA;AD?BB8B5;;A7;;BBB?BB@@@>@@CEI?@A@=@@?BB6;6;=A?9AA6::@??@?<@?B:::?BB;AABB?B=@@AAAAAA@@99:@@::9,8<;BA=BAAA>B>?>BD<>>>=BF===</55755+5B=>1?A>ACB<;;>:9:4;>=>@@<@@?@?>?=AA@29293-39999.3994>::<A>BBA::4<<793(3889;3;;77777'77555
@N9IO0:00811:06076
TACAGAGGGTGCGAGCGTTAATCGGAATTACTGGGCGTAAAGCGCACGTAGGTGGTTCTGCAAGTCGGATGTGAAAGCCCCGGGCTTAACCTGGGAACTGCATTCGAGACTGCAGTACTGGAGTGTGGGAGAGGGAAGCGGAATTTCCGGTGTAGCGGTGAAATGCGTAGATATCGGAAGGAACATCAGTGGCGAAAGCGGCTTCCTGGCCCAACACTGACACTCATGTGCGAAAGCGTGGGGAGCAAACAGG
+
BBCBB;:;9;CCCAAA@@=B>A@A=@6:5;@A@@;;;:CC>C@@;:;BACFABB?B?BBBBB?A@@@?ABCCAAB9::=?+:4-3?20,0:>==8=*//888B@BBBBAB@AA@@@BCCD7AA<AACC?CBBBD>C@BBC@B?CD?I@DABBBBBBC;CCD>7ABBC??AA@??=90;59:@7BABBA;6:;@AAA<A<<8A<8<9;;6;;399;;;>>=<@<<<<;655999909594444&44<<=4=AB?
@N9IO0:00768:06157
TACAGAGGGTGCGAGCGTTAATCGGAATTACTGGGCGTAAAGCGCGCGTAGGCGGCTTTGCAAGTCGGGTGTGAAATCCCCAGGCTTAACCTGGGAACTGCATTCGAGACTGCATTGCTAGAGTATGGGAGAGGGAAGTGGAATTTCCGGTGTAGCGGTGAAATGCGTAGATATCGGAAGGAACATCAGTGGCGAAAGCCGACTTCCTGGACCAATACTGACGCTCATGTGCGAAAGCGTGGGGAGCAA
+
BBBBCDCE>BA>>==798293:AD@D@C?AABBE>B@A@@9@9::???@@A@;;4;>>,95=8>>@?@8;;;@@E>CCCC89505=1616:>>A6>266<65/27///---//5;4333333333988/----8(-(---(/29;)4.437:7///<7///<866//:///////:)/)/)/)///5555<165:;1//)/77;294;=855269=9;97////////5/////;18889:::+8;444
@N9IO0:00786:06145
TACGGAGGGTGCGAGCGTTAATCGGAATTACTGGGCGTAAAGCGCGCGTAGGCGGTTTGTTAAGTCAGCTGTGAAAGCCCCGGGCTCAACCTGGGAACTGCAGTTGATACTGGCCGACTGGAGTGCGAGAGAGGGAGGTAGAATTCCATGTGTAGCGGTGAAATGCGTAGATATATGGAGGAATACCGGTGGCGAAGGCGGCCTCCTGGCTCGACACTGACGCTGAGGTGCGAAAGCGTGGGGATCAAACAGG
+
BBCD?CBD=@@@DA@9:;?A?CCC@C>B>AABCB<@@@AA;A;;;;BAAAA;?A4:;,;@;@>BABBBCAB@BCC99;<<2B>6>BBB?A?CBD>B9A@@A????BAAABBB?B?938?>6>@@A@AA@A@@>?5=?=<>@?8>;?>BBBBBBBC;;;<ACD?CCAA@B;;;CBBBB6::=?<?BC?B???=?BB=@>AC?C?;;9:B?BAAA@@>=>>=>888888=A@@@A?4?BDCCCC;C:;;D>;;:=
@N9IO0:00808:06118
TACGTAGGGTGCGGGCGTTAATCGGAATTACTGGGCGTAAAGCGTGCGCAGGCGGCTCCTTAAGTCAGATGTGAAATCCCCGGGCTTAACCTGGGAACTGCGTTTGAAACTGAGGGGCTTGAGTGTGGAAGAGGGGGGTGGAATTCCAGGTGTAGCAGTGAAATGCGTAGAGATCTGGAGGAACACCGATGGCGAAGGCAGCCCCCTGGGCTAACACTGACGCTCATGCACGAAAGCGTGGGGAGCAAACAGG
+
BCCCAAAC;>>::;/;;;5:<@A@6@6;5;@;;;6;BBDD=B@@@A>@>00+00,07;5<897;BB@@@:69@<<2:@:;/@>5BD:B:B:BCC>B;<0CA@@@0/0;5;??;;;;+437;:;ABBB8=7BABBBBB)BC@C:?4<5>:6CBAAAA==8;99355599=8999755;5;?<>:==GAIDBB9=69895@A<;;;;*99>3;@@?AAAA@<4444;58<A@?9::5:???ABC9;88==5;BB7
@N9IO0:00769:06191
AACGTAGGTCCCGAGCGTTATCCGGATTTACTGGGCGTAAAGCGCGTTCAGGCGGTGGGCTAAGTCGGGCATGAAATCTCTCGGCTCAACCGGGAGAGGCTGTCCGAGACTGGCGCACTTGAGGGCAGTCGAGGGAGGTGGAATTCCGGGTGTAGTGGTGAAATGCGTAGAGATCCGGAGGAACACCAGTGGCGCAAGCGGCCTCCTGGGCTGCCCCTGACGCTGACACGCGAAAGCTAGGGGAGCGAACGGG
+
>2@AABB?CCC=A@@;;;=BCC=@=:::0;C<;;8;BBDD9;9A@BB@BCC@CC??>@8@@@=AECCD>BBCCCC>CBBBBAA>ACCC@C@A@8??994:????=AAAAB>>9>?9899;@=@A=A@@B@@@AD;@@=@A=A?B?B@CH?@@@BBCJACCCC<AAAAACCFBBBC@C@AA>A?CCE>AA@@:@@@@;??@>A=::39==6999999(7777;8334;;;9;;;;4;@BCBBB9A:::;<>=@9
@N9IO0:00786:06200
TACGTAGGGTGCGAGCGTTAATCGGAATTACTGGGCGTAAAGTGTGCGCAGGTGGCCGCGCAAGTCGAGTGTGAAAGCCCCGGGCTTAACTTGGGAATTGCGCTCGAAACTACGTGGCTAGAGTGTGGCAGAGGGAGGTGGAATTCCACGTGTAGCGGTGAAATGCGTAGAGATGTGGAGGAACACCAATGGCGAAGGCAGCCTCCTGGGCCAACACTGACACTCATGCACGAAAGCGTGGGGAGCAAACAGG
+
CCBD@@@B<;;;@AAA@A;@7;;A9B<@=@BABC=;;;DD=CCBBCBBCCB?A@=A=BABAA?BBBCCCCCC@AA<AAAA6A@=@A=A=?A=@=:?4:4<BA?;;===6<<;;3334@BAAAAA?>=<@???>A9:99:A?C9;:;@CCCCCCC>>>:=BB@8CGDDBCB===@BBC;9;@C?ABA25.5949996;:=<<<855055>2;0625==>>>=@@>=>999>>=990;?;;=>>0@@@@B6BBB?
@N9IO0:00793:06202
TACGGAGGGTGCAAGCGTTATCCGGATTCACTGGGTTTAAAGGGTGCGTAGGTGGGTTGGTAAGTCCGTGGTGAAATCTCCGAGCTTAACTCGGAAACTGCCGTGGATACTATCAATCTTGAATATCGTGGAGGTAAGCGGAATATGTCATGTAGCGGTGAAATGCTTAGATATGACATAGAACACCGATAGCGGAGGCAGCTTGCTACACGATCATTGACACTGAGGCACGAAAGCGTGGGGAGCAAACAGG
+
CAAA>:994;A@C@D@@@?AAC=@=?A=>>=988-7=(73(3;19:@CBBB@BBB=B?B@CB>A@C?BBB?BCC@7@;@D@CCDDC;D<B@A<:E@8C;6;9@BB>BBCDAABCB8B>C@BB?CBB@@@C?BC@CD@CBC@CAEGDDCCC;;;@@??=?A@A;:::A?@???@@@@@@@AAA?A@@=@@BAAAB=<;7:BBCC?CDDDBBBBCB@@@=AABDD@?66.599595)5:::BBB8BBDJF><;;>
@N9IO0:00805:06183
TACGGAGGGGGCTAGCGTTGTTCGGAATTACTGGGCGTAAAGCGCACGTAGGCGGCTTGGTAAGTTAGAGGTGAAAGCCCGGGGCTCAACCCCGGAATAGCCTTTAAGACTGCCTCGCTTGAACACGGGAGAGGTGAGTGGAATTCCGAGTGTAGAGGTGAAATTCGTAGATATTCGGAAGAACACCAGTGGCGAAAGGCGGCTGCACTGGACCGTTGTTGACGCGTGAGGTGCGAAAGCGTGGGGAGCAA
+
CCCC?CEDDD2B@;;===8<A<AB?>9@5:54490999993555=>;;;?C:?@>@C?B@CC@EH:;;;6:599?75;B:@@?7>=@>:>B>9=8@<@:69?CC7905::0/0)///77)//455555)5::@;@@>:>;3<6<+0)//77788<49.3733(328837388765995:39:1//-376--(////(/4990;////.:6299699598053......-..3.--77)-/7;A>=2<9888
@N9IO0:00810:06193
TACGTAGGTGGCAAGCGTTATCCGGAATTATTGGGCGTAAAGCGCGCGCAGGCGGTCTCTTAAGTCTGATGTGAAAGCCCACGGCTCAACCGTGGAGGGTCATTGGAAACTGGGAGACTTGAGTGCAGGAGAGAAAAAGTGGAATTCCACGTGTAGCGGTGAAATGCGTAGAGATGTGGAGGAACACCAGTGGCGAAGGCGGCTTTTTGGCCTGTAACTGACGCTGAGGCGCGAAAGCGTGGGGAGCAAACAGG
+
DBABA@@=@B>BC@C:;;?AAA=@=@>@@DD<@<577399(3333889;?==;;6;DC?@5939<<<<@=@AAAC>CCC:A::3:=99189<<?<AAA8><<<3958>6?9:838<=<?9=?>??>>@8=??9::9:$9;;==?>9=069559:=700)09::3<C888AAAABBBCC@@A=@?AAA?AAAA=@@C<@<@?;;;;;;*;;@>BBBBGCCCDCC;;;;;5;CAA@@;@BBBCCC:CCBA@;A;;5
@N9IO0:00810:06204
TACAAGAGGGTGCAAGCGTTAATCGGAGTTACTGGGCGTAAAGGGCGCGTAGGCGGTTTTATGAGTGTGATGTGAAAGCCCCGGGCTTAACCTGGGAAGTGCATCGCAAACGATAAAACTGGAGTAGATGAGAGGGTGGCGGAATTTCCGGTGTAGCGGTGAAATGCGTAGAGATCGGAAGGAACGTCAATGGCGAAGGCAGCCACCTGGCATCATACTGACGCTGAGGCGCGAGAGCATGGGGAGCGAACAGG
+
0000)////(//332833349-333-///5///77(//444)4;2556=<<@9;;?BCC;BA@@?7787778:<?B8:;:;-;B,99047;8=@B<@>BBBBBBBB<;;0;;;;;:9-4@<8=B@@@BBBCBCCH>AAAGCAD?DE>F?A?AHCCCBB:BCC>6@??>>A?::@A;;8?=;7?7:::::7:<9<<=8<7@@AA<@>:;;7?@AA@@@BBBBBBBCBBB>@A@BBBBCBBBCDG9BCCEGAAA;:
@N9IO0:00767:06229
TACGGAGGGGGCCAGCGTTGCTCGGAATCACTGGGCGTAAAGGGCTCGTAGGCGGTTTGATAAGTCCTGTGTGAAATCCCCTGGCTTAACCAGGGAACTGCGCCGGATACTGTCAAACTAGAGGCCGGGAGAGGGAAGCGGAATTCCCAGTGTAGCGGTGAAATGCGTAGATATTGGGAGGAACATCGGTGGCGAAGGCGGCTTCCTGGACCGGTTCTGACGCTGATGGGCGAAAGCTAGGGTAGCAAACAGG
+
BCCC?AACCC2A<ACAA?<@ABBB:C;CCBBBC>6ABCBB<BB=BHCJ<>A600,0@9@B?B<@@A9A@;A@A?>7AA<<.9;6;C?C@CACBB<A=BBC:;:AE@CBBA@@@@AD>CCCCA@<??@A<AAACA9?;???9?>A?CF>ACAA::9:A<?@@C=@@@CCDBBBBB@BD;994929=@?@<;;6;@@?B?BE@AA>@>AA=@A?B=A=@BBBBBCAAACCE=C;;;8;;BBBC=@A@BBD=BBB@
@N9IO0:00805:06250
TACGGGGGGAGCGAACGTTGTTCGGAATCACTGGGCGTAAAGGGCGTGTAGGCGGCTGGATAAGTGGGATGTTAAATCCCCCGGCTCAACCGGGGACCTGCATCTCATACTGTTCAGCTCGAGCACATCAGAGGAGACTGGAATTCCCGGTGTAGCGGTGAAATGCGTAGATATCGGGAGGAACACCAGTGGCGAAGGCGAGTCTCTGGGATGATGCTGACGCTGAGGCGCGAAAGCCAGGGGAGCAAACGGG
+
@@>?>?=?%:;:BB?AAC<@@9BA8B?CCABBBC<?@?BB<AA=BCDDGCC@AA?ACCACCCABBBC>CCBD@DD>CCDEE5B?A@CF@D?BBB9CC?CCBBCCBBB@@@A9:8;9:9AB???@BBCCCCB@@;?@>>@A?A=A>AD?C@BBBBBAA>ACBC>CBABBBBB?>>444(49.;7AAA@CBBB@CCCACAC:;6>=@C;96)6AB@@@BBCCBBBCCCC@BAAC?;3;?<AAAA5::::D=BBB>
@N9IO0:00806:06231
GACAGAGGAGGCAAGCGTTGTTCGGAATCATTGGGCTTAAAGGGCGTGCAGGCGGCCGCGTAAGTGTCCTGTGAAATCCCACGGCTCAACCGTGGAACTGCGGGGCAAACTACACGGCTTGAGGTCGGTAGAGGCGCCTGGAACTCTAGGTGGAGCGGTGAAATGCGTAGATATCTAGAGGAACGCCAGGAGCGAAAGCGGGGCGCTGGGCCGATTCTGACGCTGAGACGCGAAAGCGTGGGGAGCAAACAGG
+
CBC:;;D?BB@??<?@?>>BB@BC@C=@@AA7<<2>>/7938=4==@>=00)0/)/+;;=<A=AAA@A<;;<?AA4;;B7;;6:===@:>1699.579555<;;+555)599;<;;7;@266>7;;>:<<<:98=9949:6:*0/7///6;;6::<=8==?C8;A@::>A@@:@@??<::39:?A@=@@=???;9939?@DD9AA???B<A788B;@@B><>=@987<877777*7<9=?<<159CCC;A@@;
@N9IO0:00769:06290
GACAGAGGGTGCAAACGTTGTTCGGAATTACTGGGCGTAAAGCGCGTGTAGGCTGCTCGGAAAGTCGGATGTGAAAGCCCTGGGCTCAACCCAGGAAGAGCATTCGAAACTTCCGAGCTTGAGTTTCGGAGAGGAAGGCGGAATTCTCGGTGTAGAGGTGAAATTCGTAGATATCGAGAGGAACACCGGTGGCGAAGGCGGCCTTCTGGACGATGACTGACGCTGAGACGCGAAAGCGTGGGGAGCAAACAGG
+
A9::@@CC=@@BAA999:5:A=@@?C5958C@@A9;;;::.;;9;BAAACC?C7::@@@8?=9>=AA?D:::@@B6;;:39?=5@@@C:C@7;@5;6@BBACC9BAC@6BB9=:BBACC;E@A@C>BC<@???<@?B@CDAF?B?AA@A?AAAAC9899CBA=B??8>AABBCB?88<@B>A>BBA?C?BB?BBD?B?;;:;?C?CCC?BAAAAAAB@@?A???AAAAABBCBC>BBCBCFE;CCCCC?BBB=
@N9IO0:00770:06295
TACGTAGGGTGCGAGCGTTAATCGGAATTACTGGGCGTAAAGCGTACGCAGGCGCTATGCAAGACAGGTGTGAAATCCCCGGGCTCAACCTGGGAACTGCATTTGTGACTGCATAGCTAGAGTTTGTCAGAGGGGGGTGGAATTCCACGTGTAGCAGTGAAATGCGTAGAGATGTGGAGGAACACCGATGGCGAAGGCAGCCCCCTGGGACCTGACTGACGCTCGATGTACGAAAGCGTGGGGAGCAAACAG
+
BBBA@@?>499>@=@9:;=B7@@D?C7:7;B@@@;@A>BC<A;;<CBBBBA=999D95;@@5>BA@B<??A?@@;@BBB:BC<>?>A08344=1=4@DBBBBD<??BCCBB@@@BBBBA>??AA9??@??>=>=>=&>?;@>A=A@BCBBB99:BBCAAAF>B??????@@@>?@@:@A5;5999387<<-7332828444===+55545A8B@@@BCBBCC:978<83333:<(445:<;;.6665<0944
@N9IO0:00772:06268
TACAGAGGGTGCGAGCGTTAATCGGAATTACTGGGCGTAAAGCGCACGTAGGTGGCGACGTATGTCGGGTGTGAAAGCCCCGGGCTCAACCTGGGAATTGCATTCGAAACTGCGTTGCTGGAGTACGGAAGAGGAAGGCGGAATTCCCGGTGTAGCGGTGAAATGCGTAGATATCGGGAGGAACATCAGTGGCGAAGGCGGCCTTCTGGTCCAGTACTGACACTCAAGTGCGAAAGCGTGGGGAGCAAACAGG
+
BCBAA@@@;@CA?<=;87199>=@=B6:69@AAB>???A?399:9A?@@AA?AB?BBBAABCBBBBBB;@@@A@C;;;FE:BC>BCCC@CACCC>CAC@CCCC?@?>>8@:;;AA?AACD?;;;CAA?B@CBB?B?B>AA?B?B@BD>D@CCBCCCC@CCCD>DBBCCCCCBA@@@@:@B?C@CCDCA@@@?ABB?A???<?=A?BBB?BC9;:BCBCAA:99A@@<@@@:99@;>>>7733&3>878/7;::
@N9IO0:00803:06265
TACAGAGGGGGCAAGCGTTGTTCGGAATTACTGGGCGTAAAGGGCGCGTAGGCGGCCTGCTAAGTCGAACGTGAAATCCCTGGGCTCAACCCAGGAACTGCGTCCGATACTGGTTGGCTTGAATCCGGGAGAGGGATGTGGAATTCCAGGTGTAGCGGTGAAATGCGTAGATATCTGGAGGAACACCGGTGGCGAAGGCGACATCCTGGACCGGCATTGACGCTGAGGCGCGAAAGCCAGGGGAGCAAACGG
+
ABBA@ACCCC5BB?BCCC@BB?CG@C>A>AABAC>???CD>DF>CCDDB@@<>>9?=ACABB=??CCD@@@?AAB=BBB<@@@;@AAD@CC>CC?C=@@A@@@E<@ABCCBB>B=B?BB:=B:FC@CD?C>CCC?ECDCC:B;D@C@CC@BDDCCBB?BBCC>CCAAABBCBBBCDG>AA>@>@BA=A?@@=@BB>B@BDCCCCB?BB>BB?B@CFD?BCBDCA@??=>>=9::,94.5555&55455)5:<
@N9IO0:00803:06306
TACGGAGGGTGCAAGCGTTGCTCGGAATTATTGGGCGTAAAGGGTAGGTAGGTGGTCTCATTTGTCTGGGGTGAAAGCCTTGAGCTTAACTCAAGAAGTGCCCCAGAAACGGTGAGACTGGAGTCCTGGAGAGGGTCGTGGAATTCCCGGTGTAGCGGTGAAATGCGTAGAGATCGGGAGGAACACCAGAGGCGAAGGCGGCGACCTGGACAGGTACTGACACTCAACTACGAAAGCGTGGGGAGCAAACAGG
+
@@BC?BBE>@@?A=@@@A=@@ECD@C@D>BB>BB:??@DE>BB=B=A8=<<;;;.988@9;;)9949:;;&9:>@6;;5:>???@A;@49:?@5?==?<9;44&49990:<8566=<<@B?CCBC:BC:=DC@@6BBBBB;@9@7@@6A8B@:445909@AC=BABBAAA<<<;<<<499494=::49944-444.405>:>@BB?BC@BBBC@BBBCBBAAABAA?AABDCCC:A;;;;;;*959;<2;@@5
@N9IO0:00805:06261
TACGGAGGGTGCGAGCGTTGTCCGGAATCACTGGGCGTAAAGGGCGCGTAGGCGGTTCGTTAAGTCGTTGGTGAAATCCCGGGGCTCAACTCCGGGGCTGCCGACGAGACTGGCGGGCTCGAGCACGGTAGAGGCAGATGGAATTCCCGGTGTAGCGGTGGAATGCGTAGATATCGGGAAGAACACCAGTGGCGAAGGCGTTCTGCTGGGCCGTTGCTGACGCTGAGGCGCGACAGCGTGGGGAGCAAACAGG
+
BCAA;@?@9@?=B@@?@@<@BB?C?B8;;BCAAB<@BAE?8CG8@B<<AAB?@@=@?B;:9;?BBEBB?ABBBBK>CBC@CIK=A@BB7;?A8@=>/96<<8<<<<A?@?;;8===173777789:@;>>>::3:AABCCAF@C?BB<B>BCCBBCD?BC?C?BBBB???BBAAABD>D=A@@A@@@A;;;8;BD?D@FBB@CBB@CCC=A?BG?A????@A@B???=???AA9;;AAAABB:BBBCE?BBB?
@N9IO0:00809:06268
TACAGAGGGGCGAGCGTTGTTCGGAATTACTGGGCGTAAAGGGCGCGTAGGCGGCCTGTTAAGTCGAACGTGAAATCCCCGGGCTCAACCCGGGAACTGCGTCCGAGACTGGCAGGCTCGAATCCGGGAGAGGGATGTGGAATTCCAGGTGTAGCGGTGAAATGCGTAGATATCTGGAGGAACACCGGTGGCGAAGGCGGCATCCTGGACCGGCATTGACGCTGAGGCGCGAAAGCCAGGGGAGCAACGG
+
@@AA@;999*4444455?CC@CB?B6:8;@@AG<A@@@B<AD?BBBCBAB=::4;=?@@?B?@BBBB>:;;ABE>DEEE9@A;@;;57<=1:>5@49:94;@B?BAA;99>8??@=;9:??;=?9?A<=>CCC>CCFA@8@=A=A?BB?BDBA@@B@BCCC>;;;BAAACAAAABA<AA=@;??<8<8<=2:0>6<600)/9;86;<7<;7;7;<<055:<8:55439::444(/9699::+/---(,-9
@N9IO0:00810:06270
TACGAAGGTGGCAAGCGTTGTTCGGATTTACTGGGCGTACAGGGAGCGTAGGCGGTTGGATAAGCCCTCCGTGAAATCTCCAGGCTTAACCTGGAAAGTGCAGAGGGGACTGTTCAGCTAGAGGATGGGAGAGGAGCGCGGAATTCCCGGTGTAGCGGTGAAATGCGTAGAGATCGGGAGGAAGGCCGGTGGCGAAGGCGGCGCTCTGGAACATTTCTGACGCTGAGGCTCGAAAGCGTGGGGAGCAAACAGG
+
A@AA@294;;4;D?BBBD?@@@BB?@@@:@@@@C<???AAAAD>9:9CBBC@CC@B?B8;;A=B@F=BBACBABA5>>00+--(--(-(/5::6;=5;A@?@?;:99+5:;BB=????===>>:>AAB>ABBBGCCCBB<8B==<@>8>:>@;;;5;6566<2;;;95555<<565;3;@8C;@=@=@=;A:A<<;C@<C9<555<;;7=4555<08898:884333-38888808993333&39:<=499;6
@N9IO0:00813:06269
TACGGAGGGCGCAAGCGTTGTTCGGAATCATTGGGCGTAAAGCGCGTGTAGGCGGCTTGGCAAGTCGAGTGTGAAAGCCCGGGGCTCAACCCCGGAAGGTCGCTCGAAACTGCCTCGCTAGAGTCCCGGAGAGGAAGGCGGAATTCCCGGTGTAGAGGTGAAATTCGTAGATATCGGGAGGAACACCAGCGGCGAAGGCGGCCTTCTGGACGGTGACTGACGCTGAGACGCGAAAGCGTGGGGAGCAAACAG
+
BBBD@@@@9;;:A?BBBB>BB@CC@C?AAAB7?<197987*79:?>AAAAA=:626=:C9=B@ABBBBCBBCBCH@CCE?GGI<GCBB?BED<EAG999;DADBC??:4:5559=<=>>B<666<<4<8;;;<:>:?9B=7?6=4>=597:9=@@;;6:@??8@;>?BA??@AAAC>7>B8A9>>=;@@C?<>==8;79;.:395?=B@BBD@BBBBC<99BBB:;;BDCCDCB;@;:;A@@0A:;0<3<@@
@N9IO0:00764:06310
TACGGAGGATCCAAGCGTTATCCGGAATCATTGGGTTTAAAGGGTCCGTAGGCGGTTTAGTAAGTCAGTGGTGAAAGCCCATCGCTCAACGGTGGAACGGCCATTGATACTGCTAGACTTGAATTATTAGGAAGTAACTAGAATATGTAGTGTAGCGGTGAAATGCTTAGAGATTACATGGAATACCAATTGCGAAGGCAGGTTACTACTAATTGATTGACGCTGATGGACGAAAGCGTGGGGAGCGAACAGG
+
AABC?@?<@A@<@<A:;:=ABB@DAC?BAAA@CB;AA293/7=3<B:99<B9AB<AE=ACCC>AABBB:979AAA<BCF>BAA?@?AA>AC=?@>B>AB?B@BB?BAAAA?@??A@@AA8;;?B?@A>;;2;2:9@?@ACDE@BBBBC???C@@=:;6;;;C9999>9=>;;;A?::;;;5;2;?>6<*0*//<<)9.737197<<>965C0:5494.49797388<@9;449:.4:=<@BB6@@@AA>;:9=
@N9IO0:00780:06332
TACAGAGGGTGCGAGCGTTAATCGGAATTACTGGGCGTAAAGCGCACGTAGGTGGCGACGTATGTCGGGTGTGAAAGCCCCGGGCTCAACCTGGGAATTGCATTCGAAACTGCGTTGCTGGAGTACGGAAGAGGAAGGCGGAATTCCCGGTGTAGCGGTGAAATGCGTAGATATCGGGAGGAACATCAGTGGCGAAGGCGGCCTTCTGGTCCAGTACTGACACTCAAGTGCGAAAAGCGTGGGGAGCAAAC
+
AAB;;:CC>BCAA998989<9>@@=A?A>ABABB>A?@AA7>899C@@@CB?BB@BBBCBCC@@@CBB=BBBBBC;@@BA7@@:@BBCAD@CCF>C?B?BCCB?CA@@8A;;;@A=@AAB=@@@BBB@BACBB?B@B@CC@C?B=?@;??ABABBCC@BBBD>CCCCBBBBBBBBCF<BB@C@BBBBCAAA=@AB>@=::4:=A<AAA=???ABBBABBA???A@A=@@@9////&////9;:.8:::9.6
@N9IO0:00783:06327
TACAGAGGATGCAAGCGTTATCCGGAATGATTGGGCGTAAAGCGTCTGTAGGTGGCTTTTTAAGTCCGCCGTCAAATCCCAGGGCTCAACCCTGGACAGGCGGTGGAAACTACCAAGCTGGAGTACGGTAGGGGCAGAGGGAATTTCCGGTGGAGCGGTGAAATGCGTAGAGATCGGAAAGAACACCAACGGCGAAAGCACTCTGCTGGGCCGACACTGACACTGAGAGACGAAAGCTAGGGGAGCGAATGGG
+
AABCBBB@B9;:A<@9::6:9<:>;>?A@@C9DD>CB:::59?==B<=@AA=;<6;????1>9??B6;;;@@BBB=BCD>BAB<;:5<?BB<A@;??49.;>>@A;?A6BA==05056<A9>?CCCC:CEDDD8@@CBBA7C@CD>D@CABB?;;;C9>AA<6@ABBBCAAA@>996;;5<A9==>9>:BC?C<<<5<555==;;>BBC>C=??>>>AAB@;::AAA@@?959<4@?CBCCA8@@;;;@BBB=
@N9IO0:00785:06329
TACGTAGGGTGCAAGCGTTAATCGGAATTACTGGGCGTAAAGCGTGCGCAGGCGGCTTTGCAAGACAGATGTGAAATCCCCGGGCTCAACCTGGGAACTGCATTTGTGACTGCATGGCTAGAGTGCGGCAGAGGGGGATGGAATTCCGCGTGTAGCAGTGAAATGCGTAGATATGCGGAGGAACACCGGATGGCGAACGGCAATCCCCCTGGGGCCTGCACTGAACGCTCATGCACGAAAAGCGTGGGGAGCAAACAGG
+
BBBBCBBB<:;;@<@AAB>B>BBF=A6;4;A@@@8@@=AA0;9>?@>AACB?BC996>49<94//////:;<ACK?BBBA5AA6;;8:.4.5::2:8<:::977*3=><@???ADD<??A@>=>=;;5;@@@@CCC3CBB@C?B>A=@@@@@ABEBBAB@@@;;;;CCB;;9966668<;6:4///)/)/5202,-(--37:3<<:::(4444&/2///9:;44.5:::=:533383444&4888:<<.:555>4<<@7
@N9IO0:00790:06315
TACGGAGGGTGCGAGCGTTGTCCGGAATCACTGGGCGTAAAGGGCGCGTAGGCGGCGCGAGGAGTCGGGGGTGAAAGTCCGGGGCTCAACCCCGGATCGGCCTTCGAGACTCTCGCGCTGGAGCACAGTAGAGGCGGGTGGAATTCCGGGTGTAGCGGTGGAATGCGTAGAGATCCGGAAGAACACCGGTGGCGAAGGCGGCCCGCTGGGCTGTGGCTGACGCTGAGGCGCGACAGCGTGGGGGAGCAAACAGG
+
CABB?@>@5@@>AAB@@A>ABA<@=@<@@BBBBB<?@@BB>CI?BBBCBC@:00+0>B>?B<A?@77777'99:;,:<@:@BC9BBBC<@@@9=:?@::2;?C?CCB??@AA@AE@@@CD7;;;?:<?@ABBB?BDFGDD:C?B>A<??9??;ABCB9BC8A<A@@@@@9::?==7?4>5::7?CB@C@;;6;>?:B@BB6;909B@AA7;5;;;;@;955<<<<<<6<9>::949==9;999$4::?:3?@>7
@N9IO0:00800:06314
TACGAAGGGGGCTAGCGTTGCTCGGAATTACTGGGCGTAAAGCGCACGTAGGCGGCTCTTTAAGTCGGGGGTGAAATCCTGGAGCTCAACTCCAGAACTGCCTTCGATACTGTAGAGCTTGAGTTCGGGAGAGGTGAGTGGAACTGCGAGTGTAGAGGTGAAATTCGTAGATATTCGCAAGAACACCAGTGGCGAAGGCGGCTCACTGGCCCGATACTGACGCTGAGGTGCGAAAGCGTGGGGAGCAAACAGG
+
@@A@=4:::;);BAA@??<??C??<?<><@A>@>8;;:CJ?BBBBCCBBB=?@@6@@A@@<B?CCDDDDD3BBBD>CD@CE?AABDAA>AABAB<D?B:9;?B@AAABBCAA@BBB>??8?>?A8>D>6C@?><?BBABB<><?BBBBC=A=;A;:;=AAAD9D=@>==<=?@A:?>:A=AA?AAAACBBB@CCB692995<@@A?;;5;?6@@?C@BBBBBAC@@@>@AA>??8???@ABA6A@?@>8=992
@N9IO0:00813:06332
TACGGGGGGGGCAAGCGTTGTTCGGAATTACTGGGCGTAAAGGGCTCGTAGGCGGCCAACTAAGTCCGACGTGAAATCCCCAGGCTCAACCTGGGAACTGCGTCGGATACTGGATGGCTTGAATTCGGGAGAGGGATGCAGAATTCCAGGTGTAGCGGTGAAATGCGTAGATATCTGGAGGAATACCGGTGGCGAAGGCGGCATCCTGGACCGACATTGACGCTGAGGAGCGAAAAGCTAGGGGAGCAAACGGG
+
A?::9:9:9:";G>AA:;4;B>ABAHAI>A@BBD>@@@AC;@@;;;;BBBB?BA=@<@<@@@=@@B?BB;<;JCF=A@GG.;;7;?=A@D@ABC>C7::::AAAA?BCBBBB>AAA?BB@CC?B?BDD>BBBCD>CCB::::4;;A;@B?@@;;;??=?AAA9@@:::@@BAAAABA=AA=A=ABA?C>:;8;BB5;5;;49>??>@A?BB?BBBBB>AABA@A@@?:>?94444&4<445@?/=;;;;0;:;4
@N9IO0:00767:06370
TACGAACGGTCCAAACGTTATTCGGAATCACTGGGCTTAAAGCGTCCGTAGGCGGCTCGGAAAGTAGGGTGTGAAATCCCACGGCTCAACCGTGGAATTGCGCTCTAAACTATCGAGCTAGAGGGAGATAGAGGTGAGCGGAACTGATGGTGGAGCGGTGAAATGCGTTGATATCATCAGGAACACCGGAGGCGAAGGCGGCTCACTGGGTCTTTTCTGACGCTGAGGGACGAAAAGCTAGGGGAGCGAACGG
+
:>//94::5=:.44(444.4==>:7>7::AA??=7;=6::*//977)/:?@=::8:@@@=AA;@:;;;0;;4<<>6<@D=C@@9@B@@?A0/0<7;3:+//>>:;===6@<@@<<66;A@A@@@;@CA@A@:9.5<B@BC@B@CCDBA@5;>496669>>AB6BBB>?:=>=666@B=BB@B=AAB>A6997?54.4744.4;;5566?4==>>>2<<<==>?=>@?@0995555&4<<4444&499::5444
@N9IO0:00772:06372
TACAGAGGGGGCAAGCGTTGTTCGGAATTACTGGGCGTAAAGGGCGCGTAGGCGGCCTGTTAAGTCGAACGTGAAATCCCCGGGCTCAACCCGGGAACTGCGTCCGAGACTGATAGGCTCGAATCCGGGAGAGGGATGTGGAATTCCAGGTGTAGCGGTGAAATGCGTAGATATCTGGAGGAACACCGGTGGCGAAGGCGGCATCCTGGACCGGTATTGACGCTGAGGCGCGAAAAGCCAGGGGAGCAAACGG
+
9=:=?:;;;;*;?;@=>=49:5><6?6;178<<<6333<<5<=8=><A<=?89917;<;@4;2:444:29444<<14;;;.9<6<A==?CD=AA>A@ABADC@B>@:99;;@BAAA<999;<;?A>A@<ACCFE>BAA?;7;:B8B;::6:ABBBAB>A<<<0;9:>>>=999>;:9=@A?B????>B=AA?BCC>B?BB?CC;;::D?AB?C@AAA6955<<845539;;4999&4834444&444::1444
@N9IO0:00779:06378
TACGGAGGGGGCAAGCGTTGCTCGGAATTACTGGGCGTAAAGGGTCCGTAGGCGGCCCTGCAAGTTAGGTGTGAAAGTCTGGGGCTCAACCTCAGGAATGCATCTAATACTGCGGGGCTTGAGGGCAGCAGAGGTTGGCGGAATTCCCGGTGTAGCGGTGAAATGCGTAGATATCGGGAGGAACACCAGTGGCGAAGGCGGCCAACTGGGCTGTCGCTGACGCTGAGGGACGAAAAGCGTGGGTAGCAAACC
+
8:;;7=>>;>)::5?@?@?C666?;@;C=@@;:;0;:59<)59)5:5:;B@7:;.;:6@@BB>BC??@?@BCBDL?CABBAAA3;;;>=@=AAAA=@=@ABBCC;;9;CBAADCCB7BB4999B=BCCDFEDD@C@CACC@C@C@BB=B=@@AAA@A=AAA@;@=000>@>AB@@@@8=<5<:>=?;?9:;;;;:8<8=>.9.95999:1><99///::<:;99:///)//////'/9/55<065==<<4<2
@N9IO0:00784:06368
TACAGAGGGTGCAAGCGTTGTTCGGAATTATTGGGCGTAAAGCGCGTGTAGGCGGCCAGGCATGTCGGGTGTGAAAGCCCTCGGCTTAACCGAGGAAGTGCGCCCGAAACTATCTGGCTTGAGTACCGGAGAGGGTGGCGGAATTCCCGGTGTAGAGGTGAAATTCGTAGATATCGGGAGGAACACCAGCGGCGAAGGCGGCCTTCTGGACGGTGACTGACGCTGAGACGCGAAAGCGTGGGGAGCAAACAGG
+
ACC::9CC;?@9919=<<3::=AA?B?B>BB?CC;9:8<;*37:?A:;;AA<:;5;9?><999AADDF?99:AAB;;;;5;@@=@C=@>A=@@A=@<@@ABCBC89;;3ACBCCCB@DC9A@@=B@7@=@AACD?CB@CC?C>@>@C=C?BCBBBBB>AACC6C@C=AAABBBBBBD<AA?B@BBB?A????AA@?A?9:39:@=AAA>A@@>@EAABBBA@;;;;;??@@;<<09:>@?==2=@@<=3;@@=
@N9IO0:00789:06385
TACGAAGGGTGCAAACGTTATTCGGAATCACTGGGCGTAAAGGGTGCGTAGACGGCGCATTAAGTTCGTTGTTAAAGGCTCCGGCCTAACCGGAGTACTGCGATGAAAACTGGTGTGCTAGAGGGTGAGAGAGAGAAGTGGAATTCCTGGAGTAGCGGTAAAATGCGTGGATCTCAGGAGGAACACCAATGGCGAAGGCAGCTTCTTGGCTCATACCTGACGTTGAGGCACGAAAGCGTGGGGAGCAAACAGG
+
AAB;:4;A<ABBBC=;<;@BB>BB?B?@BBBBCC<BBABA<AB<@@?BAA@@8838?=?A;?:>>;??=;??:;;+0+0//*/;B?BB?A=@=???A@90000/89::/9AB?@A:9:<<?999(44?@@BB@@@@=@AC=C?B<@5;;=999@@@@=@???2999==?;>>>>@>>8?@4;7;;;=B<AB=B@@462;B><<87<)0)07<=:CC@BBBB@>5:AA7@B@A@A;ABB;;;;.;BCID?CB@=
@N9IO0:00793:06374
TACGTAGGGTGCGAGCGTTAATCGGAATTACTGGGCGTAAAGTGTGCGCAGGTGGCTGAGCAAGTCGAGTGTGAAATCCCCGGGCTTAACTTGGGAATTGCGCTCGAAACTACTTGGCTCGAGTGTGGCAGAGGAAGGTGGAATTACCACGTGTAGCGGTGAAATGCGTAGAGATGTGGAGGAACACCGATGGCGAAGGCAGCCTTCTGGGCCAACACTGACGCTCATGCACGAAAGCGTGGGGAGCAAACAGG
+
:BBBBCFE>:9:BAA:;;>A>ABA<A?B@@@@BB<AAAAA<BCBBBBBBBB>BB>BBAA@9:5;@A;;:AAA?==6;;;;.94(445:7::49A/869033:;B<<C=7;?@==03-38989?773=488:::6;6:7>>9=)-(--(--///3787938333(3338788:;;::::6:;6<7;;;:?84404;:5?:???@:=8=999/;8=?AAACAA9::@@=733444:>5<:::@@?2@@AAA<AAB?
@N9IO0:00824:05792
GACGTAGGGCGCAAGCGTTGTCCGGATTTATTGGGCGTAAAGAGCTCGTAGGCGGCTGGTCGCGTCGACTGTGAAAACCCGCAGCTCAACTGTGTGGTCTGCAGTCGATACGGGCTGGCTGGAGTTCGGTAGGGGAGACTGGAATTCCTGGTGTAGCGGTGAAATGCGCAGATATCAGGAGGAACACCGGTGGCGAAGGCGGGTCTCTGGGCCGATACTGACGCTGAGGAGCGAAAGCGTGGGGAGCGAACAGG
+
BAACB@@?8=?:;5;A@A?BCDAD=@@A=BB@EH=ABAEC<??BBCCCBBB???;?@A=ABDBBCC;;;GDDABBA7A@;@BBBCBCC>BBCFCCL@BBBBAA;A??@:96>>6>??9=@@=@<A:=@;=BBBA5;;;9;;2::C?C?BB>;:49=:?:@@CB>CDCCCBA@@@A;;5055>A;ABA>A?>A=ABC?C?ACC>CCCCCCD=C?CA;96??9:;>99559@>?@BB;@ACCGJJ<CCAAA@;;;6
@N9IO0:00829:05799
TACGAAGGGGGCTAGCGTTGTTCGGAATTACTGGGCGTAAAGGGCGCGCAGGCGGCTTTGTAAGTTGGGCGTGAAAGGCCTGGGCTTAACCCGGGAATGGCGCTTGAGACTGCAAGGCTAGAGTACGGGAGAGGATGGTGGAATTCCCAGTGTAGAGGTGAAATTCGTAGATATTGGGAAGAACACCGGTGGCGAAGGCGGCCATCTGGACCGTAACTGACGCTGAGGCGCGAAAGCGTGGGGAGCAAACAGG
+
BBB@=2:;:;'4<<=ABA?@@<@@=@?A=A@9997:CCFD>DD>BB@@?AB=CC>CCG=A@B@DC@CD>CCBABD>D@B@BDD>BB?B=AA<AA<A<@@@ABCF@A???B@@@A?A?A@@?9937;;;5=?>>7>AA<A@>@<@=@A;@@A@@@@::7:BAA<B?BBBGBBABC@CF?C>:939993:<:;6;AA=A6;<<A<@?@AA?BB<@@B=@@A@@B??=::29:::::-9:?>AAC6@9:9>64992
@N9IO0:00833:05761
TACGGAGGGTGCGAGCGTTATCCGGAATTACTGGGTTTAAAGGGTGCGTAGGCGGCTATGTAAGTCAGGAGTGAAAGTTTGCGGCTCAACCGTAAAATTGCTTTTGATACTGCATGGCTGGAATTAGGATGAGGTCAGCGGAATGTGGCATGTAGCGGTGAAATGCATAGATATGCCATAGAACACCAATTGCGAAGGCAGCTGGCTAGACCTGGATTGACGCTGAGGCACGAAAGCGTGGGGAGCGAACAGG
+
AABB=@>@5;;9?@@?>@;@BB?BAC@B@CCCDD>EE;;;8;D;@@BCBAA=<;5;BB;;;C?CDCBC?@@@BAA<BA@;@:0+0>00+0)00:94*42499@@7AAAA@@@@BBC?BCC?A>B?AA>A@@@B?BBBBCB@C?BBA@=??>????<<7A;==6447??>?>?@@@@<@@@??:?@@7;78)....)-)--/<BB>BBBB@@<@@=@B:>=>@BBB@@9?@;99:/9===<<<2@A@AA?BBBA
@N9IO0:00833:05793
TACGTAGGGTGCAGGCGTTAATCGGAATTACTGGGCGAAAGCGTGCGCAGGCGGCTTCCTAAGTCAGATGTGAAATCCCCGGGCTCAACCTGGGAACTGCGTTTGAAACTGGGAGCTCGAGTGCGGCAGAGGGGGGTGGAATTCCACGTGTAGCAGTGAAATGCGTAGATATGTGGAGGAACACCGATGGCGAAGGCAGCCCCCTGGGCCAGCACTGACGCTCATGCACGAAAGCGTGGGGAGCAAACAGG
+
BBCBCCCC<@A?55.59<8<;00/45083.----(--//)/:;55;;A;<5;B?;@:C?BB>ABBBBCBB=?@;6;A>A2D>6CA@@:=6:97/7-3383383(333(3<88/33377??;;5/:27/0//////#/0*/3?5<7;;;;;:::<<=<<AF@BBAABBA@A@@@@A=AA?B?A@@>AB;<6;BA>B=AAAABBB3BCC;B>;<<@;::B;995:8:==<877?6=BB99::-999<>9@AA?
@N9IO0:00854:05806
TACGAAGGGGGCAAGCGTTGTTCGGAATTACTGGGCGTAAAGGGCGCGTAGGCGGTCTGGTCAGTCGGGCGTGAAAGCCCCGGGCTCAACCTGGGAGGTGCGTCCGAGACGGCCGGGCTTGAGGTCGGAAGAGGGTGGTGGAATTCCCAGTGTAGAGGTGAAATTCGTAGATATTGGGAAGAACACCGGTGGCGAAGGCGGCCACCTGGTCCGCACCTGACGCTGAGGCGCGAAAGCGTGGGGAGCAAACAGG
+
@@BA?2::::);D7@BAB>BB;BB:B@C@CCCED?BBBDD>DE>BBBCCBB@CCACCCC@CBABBCCF>BBCCC@7??@>0BB>AABE@C?;99,;;2;BBIDD@B@@@@@;@>AD>CC@CDB@BBA@B?BBCB>CC?BB?D=A?CD>CBBBBBBBC?BBBF<D?A????@AAC>AA5949B=@@A?B?B@=EBC@CACC?C;;<AGDAGJBBBBA?A;;;BA??9909<ABCD899;:==>1;<=C=5@;:8
@N9IO0:00824:05812
TACGTAGGGTGCAAGCGTTAATCGGAATGACTGGGCGTAAAGGGTGCGCAGGCGGTTTGCCAAGACAGATGTGAAATTCCCGGGCTTAACCTGGGAACAGCATACGTGACTGGCAGACTAGAGTATGGCAGAGGGAGGTGGAATTCCACGTGTAGCAGTGAAATGCGTAGAGATGTGGAGGAACACCGATGGCGAAGGCAGCCTCCTGGGCTAATACTGACGCTCAGGCACGAAAGCGTGGGGAGCAAACAGG
+
CDD@?;;;0;;;@<?;;;;A:AAA=A8;;AA@AL?BBBGG=BB=BBACCCCBDA?>>*//)/)//<CCBCCBCCB;B8;;7;D5=905.47444)96?@@AA@;;5=@@?@A?BA;<;??:???<5804::9<>37:.7=;94>594?@@?????A;;9:><4?>BB><==<<<;<<7<<8>78846::;A8?BA:@<?:89;??;AAB=@<A@@@@@:99@<<5969=;6:6>3:@@?;<=/=BABG>CBC>
@N9IO0:00825:05829
TACAGAGGGTGCAAGCGTTAATCGGAATTACTGGGCGTAAAGCGCGCGTAGGTGGTTCGTTAAGTTGGATGTGAAATCCCCGGGCTCAACCTGGGAACTGCATTCAAAACTGACGAGCTAGAGTATGGTAGAGGGTGGTGGAATTTCCTGGTGTAGCGGTGAAATGCGTAGATATAGGAAGGAACACCAGTGGCGAAGGCGACCACCTGGACTGATACTG
+
CB??@AAA;;<9@3::886>-74838382<8=@=299449,4444<9;;@@=BC=A<BAA=<=@=6>=@@@?@@E>CACA7<<5;///7;49>A=A/66CCCC@CBBB6??:=88=833339338BF?CCC999,9>9>>9=1:8*/400)/99=:9=:0//5./..78?AAA>>>?<?<@:>9;88+.557(..638)..9A5550585999:885333
@N9IO0:00826:05834
TACGGAGGGTGCAAGCGTTATCCGGATTCACTGGGTTTAAAGGGTGCGTAGGTGGGTCTGTAAGTCAGTGGTGAAATCCCCGAGCTTAACTTGGGAACTGCCGTTGATACTATAGATCTTGAATATCGTGGAGGTAAGCGGAATATGTCATGTAGCGGTAGAAATTGACTTAGATATGACATAGAACACCAATTGCGAAGGCAGCTTACTACACGATCATTGACACTGAGGCACGAAAGCGTGGGGAGCAAACAGG
+
:;9<7>>=899=95::;;9>CC@C@AA<@=7733(3;(33(3808:BBBBD<@>A9@A@@;;.5A99AAB=AA@@8@>AA3955<@9A7<B4=@5A=@BAA8;67<;;?;:=>@>@5559<A8B9:5;:;4?;8AB8?@@?A=?@;:0/;0//7//4854/88(-(----(/44:9//////7998BBB?A=@9?=9929;=??CC@CDCAAAB?<9::929<<<?@@AA?@@@:9:/9999ABC6AA@@@;@@@>
@N9IO0:00827:05846
TACGTAGGTGGCAAGCGTTGTTCGGAATTACTGGGCGTAAAGGGCGCGTAGGCGGTTTGCTAAGTCAGTTGTCGAAAGGCCCGGGAGCTCAACTCCGGAGGGTCGACTGATACTGGCGAACTAGAGTACGGGAAGAGGTAGCTGGAATTCCTGGTGTAGCGGTGAAATGCGTAGATATAGAGGAACACCTGAGCGAAGGCGGGCTACTGGGCCATACTGACGCTGAGGCGCGAAAGCCAGGGGAGCGAACGG
+
@AA;90<;00+0@*/0;9595.559<0959>?A@:@@?@A0;;/:=@>>;:.4:.44)44/6)///-77(-,--66(-(-9(//(--/6//)//95>7;;C=;;<?>>?=83773-3;;4:>BC@<<4444(45444.499944.5494;9=?:>=;;;;?166==4:66;955@==>----(-066>)///////)/49;;395555//)/)----////5555555;9566>6==:====.555993444
@N9IO0:00832:05857
GACAGAGGTGGCAAGCGTTGTTCGGATTCATTGGGTGTAAAGGGTCCGTAGGTGGCCCGTTAAGTCCGGCGTGAAATCCCAGAGCTACAACTCTGGAACTGCGTTGGAAACTATCGGGCTTGAGTGCCGGAGAGGTAAAGGGAATTCTCGGTGTAAGGGGTGAAATCTGTAGATATCGAGAGGAACACCAGTGGCGAAAGCGCTTACTGGCCGGTTACTGACGCTGAGGGACGAAAGCAAGGGAGACAACAGG
+
@AC@@@@=<;7:@;>@::58>:77-4328883::3:?<B>8C?8B>:>=99455.9;1:A@C?CCC9B8<655=@.99?397866///83775.-(/)////89@C<A@/94;>;:9)5:7:::559.5.5<<B=BAD>BC=C7;29=<B=;449.444&49993;==<666>>@>>@A<99.5.55<6:<<=;?@AA9?9554.4:44.55:5:043384448:4444(33333(386)//(-----(,253
@N9IO0:00833:05835
AACCAGCACCTCGAGTGGTCAGGAGGTTTATTGGGCCTAAAGCATCCGTAGCCGGTTGCATAAGTTTTCGGTTAAATCTATGCGCTTAACGTATAGGCCGCCGAAAATACTGTGCAGCTAGGGAGTGGGAGAGGTACACGGTACTCGATAGGAAGGGGTAAAAATCCTTTGATCTATTGATGACCACCTGTGGCGAAGGCGGTGTACCAGAACACGTTCGACGGTGAGGGATGAAAGCTGGGGGAGCAAACCG
+
:-;=<<0/0<A?ACECD@DCCCA;:<:H>FD@DD=D@CCD=BBBBC?B@A@??A>B?BCCAB;:999*;?9@?D>>C<BA???>>A6;8;B>?FCC@B?@?=@ABA8ABBBBBBBBBBAABB=9;;CB9A>?@9;=>>=?28AAACBDABC@C<?==2::999$984;A>BBBA@AA6?8888;6:94>:3:1:<>172872=>=@A7;BD>A=>AA<@@A?>:=>:9;0:9798.7=87888(78:99-7/5
@N9IO0:00849:05825
TACGAAGGGTGCAAACGTTGCTCGGAATTATTGGGCGTAAAGCGCACGTAGGCGGCATTGCAAGTCGGATGTGAAATCTTATGGCTTAACCATAAAAGTGCATCCGAAACTGCAGTGCTTGAGTACTTAAGAGGATCGCGGAATTCCCGGTGTAGAGGTGAAATTCGTAGATATCGGGAGGAACACCAGTGGCGAAGGCGGCGATCTGGGAAGATACTGACGCTGAGGTGCGAAAGCGTGGGGAGCAAACAGG
+
BBCBA?BB>BBBEE>9;:@DCCCD@F?B@BCACJ?AAACD<@?AABCBBBB?BC8B=C?C9925@BA9B@@;<<:1;9;>@BC>BB@J?C5;;;99*999;@BB?BBB;A;;;<;@;:;=A;;:>?=:A>A@@;@;9;A@=A=A;AB=B?BBBB<::=B:994;=BBAA;@A@>;;;09<5?8A?@7?4443:9><B::;6;CA@;<=@6>9=?AAAABIIFFCGBB?AA@CCC>BABBCCE;@@CCF?CBB?
@N9IO0:00850:05853
TACGTAGGTGGCAAGCGTTGTCCGGATTTATTGGGCGTAAAGAGCGCGCAGGCGGTTCGCATAGTCCGAGGTGAAATCTCCCGGCTCAACTGGGAGGGGTCTTCGGATACTGGCGGGCTTGAGGAGAGCAGAGGTGAGCGGAATCCTCGGTGTAGTGGTGAAATGCGTAGATATCGAGGGGAACACCAGCGGCGAAGGCGGCTCACTGGGCTCCACCTGACGCTGAGGCGCGAAAGCGTGGGGAGCGAACCGG
+
;B@@A;;5;<4;B?BABB9;;B=B?A@@9?A<@@8=<=;;5;737777?:92995:8BBBA@999929==9=9:9/977??9?=A?:939<=>9?BCC9?==<;;5;@@B;;5;<;09@5;:A>AABB@A@DD?@BA@@@>A?AA=@BB?@@ACCBB@BBCC>CCBCCCBBBABAA@@@@7@;@>@=???>8@>94739=*0/<7<9?;3?@@@CC>@?@:9;;@@@=@CBBBE>B@ABBDD9ACA@A?B=A=
@N9IO0:00851:05857
TACAGAGGGTGCGAGCGTTAATCGGAATTACTGGGCGTAAAGCGCACGTAGGTGGCGACGTAAGTCGGGTGTGAAAGCCCCGGGCTCAACCTGGGAATTGCATTCGAGACTGCATTGCTGGAGTACGGAAGAGGAGGGCGGAATTCCCGGTGTAGCGGTGAAATGCGTAGATATCGGGAGGAACATCAGTGGCGAAGGCGGCCCTCTGGTCCAGTACTGACACTCAAGTGCGAAAGCGTGGGGAGCAAACAGG
+
@CA9:9BC=BBBA=;7871939@A=B4:45>@@C>@??BC8>898A:::@A=::7:AAACCC>@@@CC=BBCCBC798BB6AC<???D@D?BBB=A?B?AA@@?A?@@ACBC????BBBB>BBAA@@<>:?>><?@C=@@>B<@;@A:A?BABAA;;5;BBC=BB@DECEDBBBBBD?CB>B?;;;;;@@C<@@B?B>AA=BB=BCCD;;<@BABCBB;;0BBB00,0>>0;9=5>BA@@@A7AABEE=BBC?
@N9IO0:00852:05823
TACGTAGGGGGCCAGCGTTGTCCGGATTCATTGGGCGTAAAGCGCGTGTAGGCGGCCAGGTAGGTCTGGTGTGAAAACTGGAGGCTCAACCTCCAGCTGTCACTGGAAACCATCTGGCTAGAGTCCGGAAGAGGAGAGTGGAATTCCTGGTGTAGCGGTGAAATGCGCAGATATCAGGAAGAACACCCATGGCGAAGGCAGCTCTCTGGGACGGTACTGACGCTGAGACGCGAAAAGCGTGGGGAGCGAACAGG
+
@AAAABCEEE1B?@@?BA;@B>5;7@B?CBB8AA5AA@B<4>95:;9@@<0+00,01:9<::?<=AAD9@@@ABAB/ABB?;;4;@@A<B>BC@;;;AA@AA???>AC=B@AAA@@=@BBBBBBB?B?B>AAA>@B@@@BAGAC@E@CB@BCBBBCC@CCCE?AB@A@@AAA?@AB>:DACB@BA@A8A;<6<@@:@8?555<ABBCBB<AAA=?AA?::9BAA@A@<==>;;99&4445<>>1;;DHFACFC=
@N9IO0:00818:05877
TACGGAGGGTGCAAGCGTTGTTCGGAATCACTGGGCGTAAAGGGCGTGTAGGCGGTCTGCTAAGTCTGATGTGAAAGCCCGAGGCTTACCCTCGGAAGTGCATTGGAGACTGGCGGGCTAGAGTCCCGGAGAGGAGGGTGGAATTCCTGGTGTAGCGGTGAAATGCGTAGATATCAGGAGGAACACCGGTGGCGAAGGCGGCCCTCTGGACGGTGACTGACGCTGAGACGCGAAAGCGTGGGGAGCAAACAGG
+
BBBA?@??:@@BC=@:;9=@@<@B?@>BB?@?AF>ABAA@<@C<A;9;AAA?==979;?84405>>>?CBB=@??8@BC=B<<8<=:=KH?CCC@C@DCCBCC@D@CBCBBB?BDD<BBCCCCBBD<A=BBCB?CCJ?CC?C?B@BB@@?ACBBCBB?A@?@9;;;AAA@@@@B@A@8AB@CAABA?B?;:8:B@?B>@@<?@;@AAA<@@A?@@@BBBBCCCDDBBBB?C:::6:;;;AAA7@@BBD=AAA<
@N9IO0:00834:05883
TACGTAGGTGGCAAGCGTTGTCCGGATTTATTGGGTTTAAAGGGTGCGTAGGCGGCTTTGTAAGTCAGTGGTGAAATATGGCAGCTCAACTGTCAGGGTGCCATTGATACTGCGGAGCTTGAGTACAGATGAGGTAGGCGGAATTGACGGTGTAGCGGTGAAATGCTTAGATATCGTCAAGAACACCGATAGCGAAGGCAGCTTACTAGGCTGTAACTGACGCTGAGGCACGAAAAGTGTGGGGATCAAACAGG
+
@A?A@AA>::6;A>A>@@=@ADAEABCD9@A7;;0;E0::5:;849:@==>::93;A@8?@@=@ADBBBC@CBCB;AB;;4;>>;@BA9BACAAAAC?BBB@CD?BBBAAAABC?:;:C8;;ABB;:9@?A9978@A;BB8B7B144==8==BBBAA>ABDD>A??A=A:45?=445?>6;B4;;>466><9566;A;AC;;919:>==5959@@<@?@@BA@@A@@5437;;;;&95<@;>>2<<ADD8;;;5
@N9IO0:00840:05903
TACGGAGGGTGCGAGCGTTGTCCGGAATCACTGGGCGTAAAGGGCGCGTAGGCGGCCTGGTAAGTAGGGGGTGAAATCCTGCGGCTTAACCGCAGGGCTGCCTTCTAAACTGTCAGGCTCGAGCACGGTAGAGGCAGATGGAATTCCCGGTGTAGCGGTGGAATGCGTAGAGATCGGGAAGAACATCAGTGGCGAAGGCGGTCTGCTGGGCCGTTGCTGACGCTGAGGCGCGACAGCGTGGGGAGCAAACAGG
+
BCAA<A?A:::9CBB???@BBD@C?C>A@DCBBC>CCBAB:?@:@BAB@@A=9949?BB@CC@CB@@@@A1@CDD>BB@BBAD<=B:=;@:=BBAB<ABBB?B@C@@@<@>===0/)/:9877??AB@BBCCB@???BBB?B?B@BB>B?BAB>?9949A>A?BBAAAB??@BBBBC<B>BB?::;BBAAB?BBB?B?AA??@?BBBAB<C@BA>ACCAA@A@=977,38=A@??>@@@@@@6A>?>?1;;?<
@N9IO0:00842:05907
TACAGAGGGTGCAAGCGTTAATCGGATTTACTGGGCGTAAAGCGTGCGTAGGCGGTTCAGTATGTCGGTCGTGAAATCCCCGGGCTTAACCTGGGAACTGCGGCCGAAACTGCTGGGCTTGAGTGTGGTAGAGGGCGGTGGAATTCCGGGTGTAGCGGTGAAATGCGTAGAGATCCGGAGGAACATCAATGGCGAAGGCAGCCGCCTGGGCCACAACTGACGCTGAGGTACGAAAGCGTGGGGAG
+
CCBBBCCC=AA@?;??>>9><>?B@BBG>BBBBA:@@>>?:?AACCCCCDB?9999?BBCCCCCCCB?BB@@@@B:@@?@4AA<AB@B?A????<?<@@@:949=@??9@@@@@@@8>?;>??BAAA9898><<5??<AA?B@B?B@CD>ECBBBAC?BBCC<BBA@????99:?=?=?A=@=ABBCC?BBAECC>A<A@@A?CCACCD>B?ABE=A;;;BBBCBAA<A;;;BC;@@@;;;;.;<
@N9IO0:00847:05888
TACGGAGGGGGCTAGCGTTGTTCGGAATTACTGGGCGTAAAGCGCGCGTAGGCGGCTTTGTAAGTTAGAGGTGAAAGCCCGGAGCTCAACTTCGGAATTGCCTTTAAGACTGCATCGCTAGAATCGTGGAGAGGTGAGTGGAATTCCGAGTGTAGAGGTGAAATTCGTAGATATTCGGAAGAACACCAGTGGCGAAGGCGACTCACTGGACACGTATTGACGCTGAGGTGCGAAAGCGTGGGGAGCAAACAGG
+
BBAA=;:;:;):AABBBB@DD@CG?C?C?BBAAA<@@@BC=C@@@A@BBCC@AA>ADC>BBDABB=BB@@<@AAA6<:A;A=@@ACCC@BB?BA=@=@;>@>@@;A?BABABBBB==<;;BB@C@@AB?A;AA?BAA@=C?D?B7=7=BCBBCCB=B>AAA>6B=A@AAABCBB@BB=@>?@=>><;@A>>9>AA>B?BBCBBBBAAB?AAABBBBC?BBA@@BAAA=A@B@@@7;;BBCCC8@@CCC=AA@=
@N9IO0:00854:05901
CACCGGCGCCACAAGTGGTCATCACGATTATTGGGCCTAAAGCGTCCGTAGCTGGTGCGGTGCATCCCTTGTGAAATTGTTCGGCTTAACCGAACAGCGTGCAGGGGACACGGCCGCGCTCGAGACCGGGAGGGGTTAGAAGTATTCCATGGGACCGGTAAAATGGGATAATCCATGGAGGACTACCGATGGCGAAGGCATCTAACCAGAACGGATCTGACAGTGAGGGACGAAAGCCCAGGGGAGCGAACCGG
+
CBB?A?@@@<@BA<B@@?BC>C>CBBBB>BB6@?3@>;;;9;ABBC:CCCBABB?BB??=?@:::CC=C>@@@CA9A59:9?A<AB?B>B?BB?BCBBBB;9:CCA6@??=;6;-49<?;??<B;;29:,9994&4.449.95552:.95::.9:.96@@@@0@<<4<;@:A@=@BC@BB@BCAAA489771778282;8;855>=<78919:;:999>99494;555)5544<2444)44::+99:::7:8=<
@N9IO0:00859:05868
TACGGAGGGTGCGAGCGTTGTCCGGAATCACTGGGCGTAAAGGGCGCGTAGGCGGCCGTCTAAGTCACGTGTGAAATCCTGGGGCTCAACTCCAGGGCTGCACGTGAGACTGGATGGCTTGAGCGCGGTAGAGGCGAGCGGAATTCCCGGTGTAGCGGTGGAATGCGTAGATATCGGGAAGAACACCGGTGGCGAAGGCGGCTCGCTGGGCCGTTGCTGACGCTGAGGCGCGAAAGCGTGGGGAGCAAACAGG
+
@AAB=AAB<ABCA@@????@BB@C@C@CBBCBCB;BB;;;69=2<<669CC:@@=@<A@BBA>A@A@BAA>@@@@3=A@<999&8;=B=A??=?@@9@95:CAAABCCBCCD?AAA=@A>:;;@AAB?AAAAA=AABB@A=A>A>AB<B>AAABBBB?BB?A>A@@@@BB@@@BABM?E?BB>@@A?B=AB>@@C?C?BB@AA@BBBBB=D?DB?CBB@@@B@@;;;5;A@BCC9@@@;;;:-99>??5>@@;
@N9IO0:00863:05892
TACGGAGGATCCAAGCGTTATCCGGATTTATTGGGTTTAAAGGGTGCGTAGGCGGTAAATTAAGTCAGAGGTGAAAGCCTGCAGCTCAACTGTAGAAATGCCTTTGATACTGGTTTACTTGAGTACAGATGAAGTGGGCGGAATGTGACAAGTAGCGGTGAAATGCTTAGATATGTCACAGAACACCGATTGCGAAGGCAGCTCACTAAAGTGTAACTGACGCTGAGGCACGAAAGCGTGGGGATCAAACAGG
+
BABC?A@<???:A<@@@@@AAA?B;?@?0>>5>:3>>39919:1445>:=>=;:6;CC=C@C?BCCBDBB?BBBC>B??BB???BB??=?AAACCDD?;;:?AC;@ACCCCE@BB=BCC469BBC;9;B;;;8BA@@;@A=A>;59;;BC?CCCD@@=@ABA=BBBC@C;;;CABBBBB@@A@BBB799B79:BB<B??BAA?>><:;;0:@ABC@BAA@AA>?@@@:@<=;44)4<BBCCC;BBFFE?;;:=
@N9IO0:00828:05917
TACGTAGGTGGCGAGCGTTATCCGGAATTATTGGGCGTAAAGCGCGCGCAGGCGGTTTCTTAAGTCTGATGTGAAAGCCCACGGCTCAACCGTGGAGGGTCATTGGAAACTGGGAAACTTGAGTGCAGAAGAGGAAAGCGGAATTCCACGTGTAGCGGTGAAATGCGTAGAGATGTGGAGGAACACCAGTGGCGAAGGCGGCTTTCTGGTCTGTAACTGACGCTGAGGCGCGAAAGCGTGGGGAGCAAACAGG
+
CCCCC@@<@@<@A9;9;;@BBB@E@C?B?BC?CC?@@@CE8;;@@@;:;@@<;;5;C<?A?A<ACDBBBCCBBA=4@B<4=AB?BCGDAD=AAC@?AA>@BCC@B@BE=BACD>DE>CB@BCBBCAAAB?BA@?AA7::C@C?A?B@C???BAAA?><?BBE?BBBCAA@CCCEBDB<:;.4.4<<9BBAC9BBB8<89:7:BB=CBD?BBBBBB?B:;;@@@AB??=@BDAAB<??@AFGD:AACDD>@?>>
@N9IO0:00831:05927
TACGGAGGGTGCAAGCGTTATCCGGATTCACTGGGTTTAAAGGGTGCGTAGGTGGAATTATAAGTCAGTGGTGAAAGCCCCGGGCTCAACTTGGGAATTGCCATTGATACTGTTTTTCTTGAGTGCGATTGAGGTGAGTAGAATATGTCATGTAGTGGTGAAATACTTAGATATGACATAGAATACCGATTGCGAAGGCAGCTCACTAAATCGTAACTGACGCTGAGGCACGAAAGCGTGGGGATCAAACAGG
+
BAAB=AAC9@@?@<A?@@@CCC>B>>>9=====<.;;,;B9A@<@@@BB@@;?B<@=A?BBB@B@AABB@>>>@>,0000,0>9@@BB?BB?BD=B?C=@@@CB<@@@@@;;;DDD1BBACBDCCBBBI=9;C?CABBCCCC@CBBCAAA@@@@@@@=@CBB>BBCC?A@ABB@@@??AABB>AAC=@?B8::??3:19>>?@???9:9,9>?AA?C999>99:997,377;;8.38;ACCC6@@:9929><;
@N9IO0:00833:05949
TACAGAGGATGCAAGCGTTATCCGGAATGATTGGGCGTAAAGCGTCTGTAGGTGGCTTTTTAAGTCCGCCGTCAAATCCCAGGGCTCAACCCTGGACAGGCGGTGGAAACTACCAAGCTGGAGTACGGTAGGGGCAGAGGGAATTTCCGGTGGAGCGGTGAAATGCGTAGAGATCGGAAAGAACACCAACGGCGAAAGCACTCTGCTGGGCCGACACTGACACTGAGAGACGAAAGCTAGGGGAGCGAATGGG
+
BBA<<;@<@@@?A?ABBB?BBC?B?C8;;@@5:<5?;?=A589??@=<B;;5<:497777$438:<;?A;BBBCC=BAA;AA@8@@?A=BA;@@;:99@8AA<@@7@@7>>?@7<669AA<?=CBCC?@BBBB7ABBBC@6C@EH>@=@?@@::@;;7;>>>7<AA@?:AB>:;:<8<>8><6:>:)/)/;7<=>>7;996=><<;;;<6<:>>@<?@@@@@???@A@@@AAAA:@@AAACB8B@@@B=@@C;
@N9IO0:00835:05916
TACAGAGGTCCCAAGCGTTGTTCGGATTCACTGGGCGTAAAGGGTGCGTAGGTGGCCAGGTAAGTCTGATGTGAAAGCTCTGAGCTCAACTCAGAAACGGCATTGGAAACTGCCTGGCTTGAGGATCGGAGGGGAGACTGGAATTCTCGGTGTAGCAGTGAAATGCGTAGATATCGAGAGGAACACCAGTGGCGAAGGCGAGTCTCTGGACGATTCCTGACGCTGAGGCACGAAAGCTAGGGGAGCAAACAGG
+
CCCA@@?>BBD<B?A?A@;@@=A@;?B?@@@999.997;;6;;7:?:;:;929@;A>AA?A@=ABBB@@>=?@::3?A@;ACBCCBBC>BAA?>A?4>>5@BB=B=@@;@AAA>@@;?@5;;;.99CB8;@A@0><ACDD8>7A?ACBCACBB@@@@BABAE?CCCCBBBAABB9666669>:>CEABBBA5@:9135;:;<BBBAAE@BAA??3:3;??;:9=9::=AAB<<?39:@@CCC9BABAC>CBB>
@N9IO0:00837:05940
TACGTAGGGTGCGAGCGTTGTCCGGAATTACTGGGTGTAAAGGGTCCGCAGGCGGGCGAGCAAGTCGGTGGTGAAAGTTCAGGGCCTAACCCTGAAATTGCCATTGAAACTACTCGTCTTGAATCCGAGAGAGGATGATGGAATTCATGGTGTAGCAGTGAAATGCGTAGAGATCATGAAGAACACCAGTAGCGAAGGCGGTCATCTGGCTCGGCATTGACGCTCAGGGACGAAAGCGTGGGGAGGCAAACAGGA
+
DCBBBBBC>A;;;@@>BB?ABBIIAFAC>@@AAA0;;;A@5BA:?D=B9;:;555)544;:?;<6957:?29999,3:5448C9>7@@7<;2::::395<<2668<<=35;9888;44874408;7:333333,3339=?7;7;99=;;0439878?=>?9;3::<>ACC@:<000/77)//479@?A?<87878,3,/96////9:=7<<:B>:<<588=;:;@:::29::9:193338;;07813891;<;37
@N9IO0:00852:05913
TACGTAGGGTGCGAGCGTTAATCGGAATTACTGGGCGTAAAGCGTGCGCAGGCGTTGCTAAGACAGGTGTGAAATCCCCGGGCTTAACCTGGGAACTGCGCTTGTGACTGGCGGGCTAGAGTACGGTAGAGGGGGGTGGAAGTTCCTGGTGTAGCAGGTGAAATGCGTAGAGATCAGGAGGAACACCGATGGCGAAGGCAGCCCCCTGGGCCTGTACTGACGCTCATGCACGAAAGCGTGGGGAGCAAACACGG
+
CCAA@@@@9@@?AAA@@@<@?BA@:@+0)/<===8ABBCC>CBCABACCAA:=00+/99;;A@@AD?AAAABB;A@AA3AB.:9.9257599/45:;555<<7B=BCBBB@CC>?CAB;;;9?;<79B@@BCDDD*BB?D6;;=A6998@A?B@<00-0@@@<ABBBBA???9:9:@9?@?A?CAA>@@;;5;A@=A=;;;9>=>,;99,9.5@@<@@AAA000>=@BCICCCC>9:9?AAA599:?B;B:998
@N9IO0:00853:05956
TACGAAGGGGGCAAGCGTTGTTCGGAATTACTGGGCGTAAAGGGCGCGTAGGCGGCTTATCAAGTCAGGCGTGAAATTCCCGGGCTCAACCTGGGGGCTGCGCTTGATACTGATGAGCTTGAATGCGGGAGAGGATAGTGGAATTCCCAGTGTAGAGGTGAAATTCGTAGATATTGGGAAGAACACCGGTGGCGAAGGCGGCTATCTGGCCCGTAATTGACGCTGAGGCGCGAAAGCGTGGGGAGCAAACAGG
+
CCB?@;:<<<+==9><==:==:>>:?<?;>>>@@8<666@7@A7C>66:==8<=:A?;@C>>:C>>>>9==555>4:5:<0<8084957<7;;;;;)99>:@;A>BBAA@BBCAA??A@?CC@@A;;;0;BAA;AB;99@=>6>9=>8>?A@@?>::5;A@@;A?AAABBBB@@=@C;?<>?<=>>7@;>>:>>?;?;?A=;;:AA;;9;B<BBB?C?BDBAAA@;;7;C@;;;0;?B@?AA3?????6>A@;
@N9IO0:00858:05937
TACGGAGGATGCAAGCGTTGTTCGGAATCACTGGGCTTAAAGAGCGTGTAGGTGGAATGTCAGGCATCGGGTGAAATCCCCCGGCTCAACCGGGGAACTGCCTGGTGAACCGGCATTCTTGAGGCAGGTAGAGGTGGCTGGAACGACAGGTGGAGCGGTGAAATGCGTAGATATCTGTTGGAACGCCGGCGGCGAAAGCGAGCCACTGGGCCTGTCCTGACACTGAGACGCGAAAGCGTGGGGAGCAAAC
+
A@CC>@?<?AA?A?B?@@>@@>AC@C>??BC???6<?189.39:@@@@@?@?B@?A<9;;BBC@CCCCDA8CB<<25;555$55:<CCAC?BBA7A?BBBDACC:;<D@D>?=?BA?BB<;;C@A??>?@@@@=A?=AAA>A???8AAA@BC>EBCB=A@A@;AA@@@BABAB@??AB<@6:3:@>9?<9919<=;.33??>@799=??2903>>>8=?997;7;788<787<=)7938<==/;;::;58
@N9IO0:00815:05990
TACGTAGGGTGCAAGCGTTGTCCGGAATTATTGGGCGTAAAGAGCTCGTAGGCGGTCTGTCGCGTCGGCTGTGAAAACCCGAGGCTCAACCTCGGGCCTGCAGTCGATACGGGCAAACTGGAGTGTTGCAGGGGAGACTGGAATTCCTGGTGTAGCGGTGAAAATGCGCAGATATCAGGAGGAACACCGGTGGCGAAGGCGGGTCTCTGGGCAACAACTGACGCTGAGGAGCGAAAGCGTGGGGAGCGAACAGG
+
A<54448808;4506<<<;???:<7;58.44388033399(333488;;53-3;-339:<;;;;;:;7::;:3333&3<1<77173:;6=04499198=;;<?@;;;@?@CC=BBC?CCD=@@999=BBCDDD9BBB@>=2949;@=AC?BA?>><<8<9999&9:==>????@=?@@9==3939@@?B?AA>AAB@CBDCD?BAAACCL?CCADC@BB@@@;;;;99<B@@AAB;@ABBBBB7B@A@@>@A@?
@N9IO0:00844:05996
TACGAAGGGGGCTAGCGTTGTTCGGAATCACTGGGCGTAAAGGGCGCGTAGGCGGCTTGACAAGTCAGGTGTGAAAGCCCCGGGCTCAACCCGGGAATTGCACTTGATACTGTCTCGCTAGAGTCCGGGAGAGGATGGCGGAATTCCCAGTGTAGAGGTGAAATTCGTAGATATTGGGAAGAACACCGGTGGCGAAGGCGGCCATCTGGACCGGTACTGACGCTGAGGCGCGAAAGCGTGGGGAGCAAACAGG
+
BBBCB?BCCC1BAAACAB<AA?@B?B<?@@A@@A:A@@BB>BF>BBBBBA@<@A=AB@BBBE@CDCBB=BB@BBB=@@ED;CC=A@?@<@?9@B;@?B?ABBBB@BBBBBCBCBB@@@?@?@BBB=BC::;;B=@@C@BB@C@C@CF>CCCCAA@BB?BBCC>C?BB;;;BCCC@CF>B?CB>@?B?B@BB?DBB?B@@@>@@CABBB?BB?B?A??@BABA@=?;;5;?B;99/;;BAAAA2@?;;;.:AA>
@N9IO0:00863:06009
TACGAAGGGGGCTAGCGTTGTTCGGAATTACTGGGCGTAAAGCGCGCGCAGGCGGTTCTTCAAGTCAGAGGTGAAAGCCCAGAGCTCAACTCTGGAATGGCCTTTGAGACTAGAGAACTAGGGTACGGGAGAGGTGAGTGGAATTCCGAGTGTAGAGGTGAAATTCGTAGATATTCGGAAGAACACCAGTGGCGAAGGCGGCTCACTGGCCCGTTACCGACGCTCAGGCGCGACAGCGTGGGGAGCAAACAGG
+
::B;;5;>?>,>AABBBB>BB>@B@C?B@B@@@C=@@@BB;A;;;BCCA>@;00-08<<;?B=BCCCCCD@BBBB=BBC>AA9:9@@@>AAAAB?A???=?>AA;AAAABBBAAAA5;;;;;0;@@@B=BCCD?AAAAAC?B7;9;?BBDEDBBBBA=AA@@<A<@@BBABB??<?A<A6;;>AAA>AB@@>ACD?C?;:6:>==@??=@D@CC?BB?CBBBBA@??8999AAC@A??@BAA6:::?>8>?A=
@N9IO0:00841:06058
TACAGAGGGCCCGAGCGTTGCGCGGATTCACTGGGCTTAAAGGGTGCGTAGGCGGGGGCGTAAGTGCCTCGTGAAATCCCACGGCTCAACCGTGGAATTGCGGGGCATACTGCGTCTCTTGAGGCTGGTAGGCGCCGCCGGAACTGTAGGTGTAGCGGTGAAATGCGTAGATATCTACAGGAACGCCGATGGTGAAGACGGGCGGCTAGGCCGGTTCTGACGCTGAGGCACGAAAGCGTGGGGATCAAACGG
+
CCC@@?BC=CC<B9:9@@@C;;;D=;;26CBCEE>CH?BC<AA;@B;@@BB@CCEEH5CAAA=@@?@?BCDA@@C=BDC=CA@;@A@@<@6:;B?A;@455?<@/@>C<CCC::;==BB>AA@9@AA>BAA@;;;?BC<@5;4;;::?@:>BAAACC?BBBD<:::A?@=@A@@=983334949::4:A8<5=?=6>;777(3;4?=BC?B@B?C=>>B=:::>8:;:=;<=<8/8228ADD3=>>>>5>=6
@N9IO0:00847:06025
TACGGAGGGTGCGAGCGTTGTCCGGAATCACTGGGCGTAAAGGGCGCGTAGGCGGCCCGTTAAGTGGCTGGTGAAATCCCGCGGCTCAACTGCGGGGCTGCCGGTCAGACTGGCGAGCTAGAGCACGGTAGGGGCAGATGGAATTCCCGGTGTAGCGGTGGAATGCGTAGAGATCGGGAAGAATACCAGTGGCGAAGGCGTTCTGCTGGGCCGTTGCTGACGCTGAGGCGCGACAGCGTGGGGAGCAAACAGG
+
::?>:@BB>ACCCBB;;;?CAA49494;9@?>;A3;66==4>A7999>BBB?;;7;A9BB?A;A9;7;BB?;96@8=BC>D;625=9=3949:<<809978:?>BBBB<@BB@>:5599<<<459>=7;>>::.::9<9:05058>>6@7?<<666=:>>:>9<<<?A@>?@A@@@?.:69>;@9:49<=A9>>@<>7;;;5;<587<?-81334<;;=??::9988=ABA@@@@@A;;:DD9@@@A@8:999
@N9IO0:00847:06045
TACGTAGGGTGCGAGCGTTAATCGGAATTACTGGGCGTAAAGGGTGCGCAGGCGGTTTTTTAAGTCAGCTGTGAAATTCCTGGGCTTAACCTGGGGACTGCAGTTGAGACTGGGAGGCTAGAGTGTGTCAGAGGGGGGTAGAATTCCACGTGTAGCAGTGAAATGCGTAGAGATGTGGAGGAATACCGATGGCGAAGGCAGCCCCCTGGGATCAACACTGACGCTCAGGCA
+
DCAA@BBG=BCBBBB;;;?B=ABC?CAD@CDBBB>BABGJ?DD?AAABAB@=@@49;9;9%47:AA@@@@@@CCC>A>@9BBC<BC9B9E:BABA8BBBBBBAB=A????>@C>@A>AAAABBAAABA@889AABBB)BCCC?C@F?A9:9????A@ABECF>898=;;;=>;7366)--)-)-33079994<AA588;>AADDC/??C9>8885::=8555555559385
@N9IO0:00858:06054
TACGGAGGGTGCAAGCGTTGTTCGGAATCATTGGGCGTAAAGCGCGTGTAGGCGGCTTGGCAAGTCGGTTGTGAAATCCCGGGGCCCAACCCCGGAACTGCATTCGAAACTGCCTCGCTAGAGTCCCGGAGAGGAAGGCGGAATTCCCGGTGTAGAGGTGAAATTCGTAGATATCGGGAGGAACACCAGCGGCGAAGGCGGCCTTCTGGACGGTGACTGACGCTGAGACGCGAAAGCGTGGGGAGCAAACAGG
+
AABC?BBG>A@@@;?:;;=A@;<<8>=@@@;6::1<9773(3333<>BA@@=@@=@E@C@DC;;;AB@A6;;@AA8AA@8@@A7AD;@3:99-9>@;::::AA>B@@@9@;:;<@@ABBBAAA@@@6@=@@BC?C?B>??;@>@1;:.:::9:B@>=399;:/9;?;:<;;999565)5<.5.5557==::5:<:5:744.43:5:>>:>>C9?:;=?0////978>??ABBEG>D<;;@@A3@A;;;0;A@5
@N9IO0:00861:06043
TACGGGGGGAGCAAGCGTTGTTCGGATTTACTGGGCGTAAAGGGCGCGTAGGCGGCCTCTGCAAGTCGACTGTGAAATCTCCGGGCTTAACCCGGAAAGGTCAGCCGATACTGCAGGGCTAGAGTGCAGAAGGGGCAACTGGAATTCTCGGTGTAGCGGTGAAATGCGTAGATATCGAGAGGAACACCTGCGGCGAAGGCGGGTTGCTGGGCTGACACGTGACGCTGATGCGCGAAAGCTAGGGGAGCGAACGGG
+
AABBBABA(:;9B=A@?@?@B?@?49;D<BCCCC>BDCB=7B@6B==BBAA7?@5@5?=BBCB?BBCBAAACAAAC>BBAC<??:?A8B9D=8B7<</903==8?499CEBBBBBBB>BBBBBBAAA?A@3999+:@=BBB@B=?:;=8819>=>>8838??B:>>AC?@?BB@>??A=::1818>>=BCBC<?>=263277,51589AA:AF==66/..335552528>877999'2575766+6<8AA6ABB9
@N9IO0:00817:06064
GACAGAGGTGCCGAGCGTTAGGCGGAATCACTGGGCTTAAAGCGTGTGTAGGCGGACGGCTAAGTGCCTTGTGAAATCCCCCGGCTCAACCGGGGAACGGCTCGGCATACTGGTCGTCTTGGGCAACCTAGGGGCGAGCGGAACAAACGGTGGAGCGGTGAAATGCGTAGATATCGTTTGGAACGCCGACGGTGAAAACAGCTCGCTGGGGGTTCGCCGGACGCTGAGACACGAAAGCCAGGGGAGCGAACGGG
+
BCBCBCC?@@>=@@@@??=?C?AA>B?BAAAA@?8@B=?@7?>@?@@@@BC@CC@BBC?ABB8<B@BGF;;;DEE>CCEFF1:9;;CB:C@C>>2>:==:BBBC>BBBBABA?BBBBBCADD>A@=@?BAABB9BABBBA=A<<;;0;?5@@:>C=B?BCEG>BBACCCAAABBBBDD>C@C@CCC@CCDC=B;;;;.<;;:<<=?>==:=)<4;;8)0)/8;;9977888>BDD=AA59:@@2>@@@@<=>=5
@N9IO0:00821:06075
TACAGAGGGGGCAAGCGTTGTTCGGAATTACTGGGCGTAAAGGGCGCGTAGGCGGCCTGCTAAGTCGAACGTGAAATCCCTGGGCTCAACCCAGGAACTGCGTCCGATACTGGTTGGCTTGAATCCGGGAGAGGGATGTGGAATTCCAGGTGTAGCGGTGAAATGCGTAGATATCTGGAGGAACACCGGTGGCGAAGGCGACATCCTGGACCGGCATTGACGCTGAGGCGCGAAAGCCAGGGGAGCAAACGGG
+
CCCAAADDDE5DD?CCCC?BB?BB@B>A>A?>>=5;>79949A;?@>B?:947717=A?BBB<?@@@?=?@?AAA<BBC=BBE=;;;C?CC>CC@CBBBB@@@A>@@;;;A@=B5;5;;5:@;@@5::.9??BC>CCHFE@C@CAD?;:8:AAAABC?CBCC>CCBBBBBCCCBBCB?BC?B?ACC<@=@A?BBB@CACCCCBBB=AA>@@=@?BBB@BBAB@AA@@>AAC;;;0;@<;;;;.;A@@@6@??8
@N9IO0:00821:06087
TACAGAGGGTGCGAGCGTTGTCCGGAATCACTGGGCGTAAAGGGCGCGTAGGCGGTTTTTCAAGCGTGCGGTGAAAGCTCAGGGCTCAACCCTGAGTCGGCCGTGCGAACTGGAAGACTGGAGCACGGTAGAGGCACATGGAATTCCGGGTGTAGCGGTGGAATGCGTAGAGATCCGGAAGAACACCGGTGGCGAAGGCGGTGTGCTGGGCCGTTGCTGACGCTGAGGCGCGACAGCGTGGGGAGCAAACAGG
+
?@@CBBBC>BCB@??===6899<@3;6:@@CBCB>BCDBD<??:??=@@??;;:5;AA@0AA<????A??=?BBC<@@A@;;;0;@?B?CD>CCBBBBB>B>BBCABB=??C>A>AA@AA=??9;;@<>>A::6:B@AAD>A>A@B?CE>CBBBB;;7;C>B>BBAA?@@AA@@?=@;A<;;5:<<<A=>?@BAA<@=@A>ABCAA@BB<A=AA>AAA;<;BBA;;;>AAA;;;;;:B@@@@4@@AAA5:999
@N9IO0:00824:06099
TACGGAGGATCCAAGCGTTATCCGGAATCATTGGGTTTAAAGGGTCCGTAGGCGGTTTAATAAGTCAGTGGTGAAAGCCTATCGCTTAACGATAGAACGGCCATTGATACTGTTAGACTTGAATTAGTGGGAAGTAACTAGAATATGTAGTGTAGCGGTGAAATGCTTAGATATTACATGGAATACCAATTGCGTAAGGCAGGTTACTATCACTATATTGACGCTGATGGACGAAAGCGTGGGGAGCGAACAG
+
BBAA=;:6:BA>A>BABA?@AA=@=>??@@@3::/97(77.<>8:00088>;00)-8/8*.0)///::/0+5;AA099.4:444=;39549499997::49.5549;<A;;>>9@@@;;0669>:CDCBB?A8@@A>@@@@@;@@:98???;<A000)/777.85559999<43133773-3-///)-06(-,,,,(,(,,,(-(--/83338886//(////339944.4:444(4333333&3889:5444
@N9IO0:00831:06068
TACGGAGGGAGCTAGCGTTGTTCGGATATACTGGGCGTAAAGCGCACGTAGGCGGCGCCGTAAGTCAGGGGTGAAATCCCGGAGCTCAACTCCGGAACTGCCTTTGAAACTGCAGTGCTAGAATCCTGGAGAGGCGAGTGGAATTCCGAGTGTAGAGGTGAAATTCGTAGATATTCGGAAGAACACCAGTGGCGAAGGCGACTCGCTGGACAGGTATTGACGCTGAGGTGCGAAAGCGTGGGGAGCAAACAGG
+
AB;;6;A@<@@@BA@@DD<;;6;A<AABBBAABC9<<978*::=>>9::==:<<2;00*/772;@BBBJF<DCCB6B>>6@7A;>==:4///)/)/6:BA@=A<098:08455<AAD@9438533/37177<>/833::>6A=A482898889997713333(343338;757<:?A;?1//7///*////(6::8=9==AA@@;;;B7;;@C>AAC<@AAA@@@;;7;@A;;;6;AA@ACC;CBBBC>BBB>
@N9IO0:00841:06082
TACGGAGGGTGCAAGCGTTGTTCGGAATCATTGGGCGTAAAGCGCGTGTAGGCGGCTTGGTAAGTCGGGTGTGAAATCCCGGGGCCCAACCCCGGAACTGCATTCGAAACTGCCTCGCTAGAGTCCCGGAGAGGAAGGCGGAATTCCCGGTGTAGAGGTGAAATTCGTAGATATCGGGAGGAACACCAGCGGCGAAGGCGGCCTTCTGGACGGTGACTGACGCTGAGACGCGAAAGCGTGGGGAGCAAACAGG
+
AAAA=A@A<AA@C???@C=@@=AC@D>BA@A?AA;ADAAA<AC@CA??A@@>AC7B=7@7;B:CDBC>8BBBCCB>CED<@AA8AE>E@CCC:B8<9>BCBBA8A@::/=0/0,/9>BAAB@@A@C=C@ABBC@D?B@CB?B?A>AC>B?BCABB::;;DCC?C@CCCC>=CCC>==495158<==8==;;9<;;7;6//+/4:4:AB<@@@=@ABBBCBBB?9999:99AABC8:9@9999-:=:99*8=<9
@N9IO0:00851:06090
TACGGAGGGTGCAAGCGTTGCTCGGAATTATTGGGCGTAAAGCGCACGCAGGCGGCAAGATAAGTCAGTTGTGAAACTCCCGGGCTTAACTCGGGAACTGCAGCTGATACTGTCCTGCTTGAGTACGGAAGAGGGGAGCGGAATTCCCAGTGTAGAGGTGAAATTCGTAGATATTGGGAGGAACACCGGTGGCGAAAGCGGCTCCCTGGTCCGATACTGACGCTCATGTGCGAAAGCGTGGGGAGCAAACAGG
+
@?@@<@AB<;;;B>A;;;?BBCFE@B?B?BBADK=@@:99/9=;@BBBBCC???;?828<;:5;CB@@@>A@CDE>BBBD>CE=BB@C:CG@@@7@:C;6;<@=<B<AABBBBB?ACBB9AA@<BBB?B>AAAFG;CCBA>A=?6>=7B<B<;@B@A>ABB=2@4<8888>@?A<AB:??=A<@@A493:>9>000,000)08<</<;:5905<AABBABBC@@ABBBB>BBBC>BCCBBBB8:66>>36668
@N9IO0:00855:06080
TACAGAGGGTGCGAGCGTTAATCGGAATTACTGGGCGTAAAGCGCACGTAGGTGGCGACGTATGTCGGGTGTGAAAGCCCCGGGCTCAACCTGGGAATTGCATTCGAAACTGCGTTGCTGGAGTACGGAAGAGGAAGGCGGAATTCCCGGTGTAGCGGTGAAATGCGTAGATATCGGGAGGAACATCAGTGGCGAAGGCGGCCTTCTGGTCCAGTACTGACACTCAAGTGCGAAAGCGTGGGGAGCAAACAGG
+
CBBAA???9@=<<<<8982939::3;?B?BBBAA;A9:9@9@::9AB@AAB=@@8<<BDBBBCBAAAD=BB;;;B/;;99*:?8?>@@7?7;DD<A;A>BAAA=A@AA:A;;;CCADDCDAA@@BBC?C?BBB>BADACC@D@DACC:;79A@::9?=@;?@:ABB?ABBAA;99=?69905:>9:><659:>AA?A?BB@B?D=@::5:?=A=>>9=;;<;83340445<<;<33893333&38333(3394
@N9IO0:00833:06133
TACGTAGGCAGCAAGCGTTGTTCGGAGTTACTGGGCGTAAAGAGTATGTAGGCGGTTGGGTAAGTTTGGTGTGAAATCTCCCGGCTTAACTGGGAGGGTGCGCTAAAGACTGCCTGGCTCGAGTGTGGGAGAGGAAAGCGGAATTCCTGGTGTAGCGGTGAAATGCGTAGATATCAGGAGGAACACCTGCGGTGTAGACGGCTTTCTGGACCATAACTGACGCTGAGATACGAAAGCGTGGGTAGCAAACAGG
+
AAADC@@>AABAC?CCDD@BC=@@?9;:@@A@@A8@A;;;0;AA?AAACCB@@@;@2:;0;@<@A@<?;@CBABA;?>9::0;=AB2:69?AD8:;C5;;;;;=990:::@A?;:;4;@ABBBBB@A?6?BAA=@B4BBB>B?B8;7;C@BBBCBBE?CDCC=;;;BCBBBBBBB@@=@@<?9?@@=A@@?<>?===>8717;>*844<<<-333-388<<<4944493//669///////(/::99904443
@N9IO0:00841:06125
GACGGAGGGCGCAAGCGTTGTTCGGAATACTGGGCGTAAAGCGCGGGCAGGCGGTCTGTTAAGTCGTTTGTGAAACCCGGGGCTTCAACCCGGGAAATGGCATACGCAGTACTGGCAGGCTGGAGACGTGGTAGGAGGGCTAGCGGAATTCCTGGTTGTAGCGGTGGAATGCGTAGATATCAGGAAGAACACCTGTGGCGAAGGCGGCTAGCTGGGCCAGTTCTGACGCTCATCCGCGAAAGCGTGGGGAGCAA
+
ABCC?A?@<:;:G7<;;;7;;?BA?B5;;;;;;,9=;99)455555)5559BB?CBBCB?B55;55>A6@:5//)/:/999+//)//)//)/:)55)59499:00///////79);5<47772/////583-//)///(/44:33045938)//)/)/9////)//(/38;:@@=ABA?336;=A:CC@BBD@CC@?<A;;4549<8;;;;;;;;2;.559.55;;99::::;;8==??G7>=@@@==0:99/9
@N9IO0:00851:06142
CACGGGGGGAGCGAGCGTTGTTCGGATTCATTGGGCGTAAAGGGCGCGTAGGCGGCCGAGCAAGTCTGATGTGAAATGCACCGGTTCAACCGGGGCGCTGTGTCAGAGACTGCCCGGAGCTTGAGGTGCGAGGGAGGAAGGTGGAATTCCTGGTGTAGCGGTGAAATGCGTAGATATCAGGAGGAACACCCGTGGCGAAGGCGGCCTTCTATCTCGATCCTGACGCTGAGGCGCGAAAGCCAGGGGAGCAAACGG
+
??::::::$;@@@>A@AB=@@@AB?AD=?@A?BC7BBBBC<BB>AA:9:B@;00+0)0=;97337;;?=84499=0=@:;52:246<<.509<<.<@A@@;;:@@;;;9>8888(.(----(---(5955555)5;4949377(-(-050--(-////557:<==2555;;;:@>474334::?C@BAAA8;;?8;;>29299.57=8ABB;;;BAAAB?BBBCCCCB@@9;:00/7)//57779.;<;CE0:9:
@N9IO0:00852:06128
TACAGAGGGTGCGAGCGTTAATCGGAATTACTGGGCGTAAAGCGCACGTAGACGGTCTTGTAAGTCGGGTGTGAAAGCCCCGGGCTTAACCTGGGAACTGCATTCGAGACTGCATTACTGGAGTATGGGAGAGGGCAGTGGAATTTCCGGTGTAGCGGTGAAATGCGTAGATATCGGAAGGAACATCAGTGGCGAAAGCGACTGCCTGGCCCAATACTGACGTTCATGTGCGAAAGCGTGGGGAGCAAACAGG
+
BBBCBAAA<??>?<<<771939@A?B<@<?@@@@<A@?AB7:9A@A@@@A@AAB@BBB@CBB;;;BDF>DCBBAC9:;FG;GD;AA?C?B?BBD=A7:;;;AB=AA;;;BAAAA@=@@@A9???@A?@9@@??>9?@@@B9;:;E>M@C@DC@;;:C@GCDC>??>@@?=?@@000:>*0)/1669:::<<0555>4=>>;;;;?;@?7;;4;9;;;>A@@CC?CCB;;;AAAA;@@B>>>@7>::9D9A?@;
@N9IO0:00856:06131
CACGGGGGGGAGCGAGCGTTGTTCGGATTCATTGGGCGTAAAGGGCGCGTAGGCGGCCGAGCAAGTCTGGCGTGAAATGTACCGGTTCAACCGGGGCGCTGTGTCAGAAACTGCACGGCTTGAGGTCGAGGGAGGAAGGTGGAATTCCTGGTGTAGCGGTGAAATGCGTAGATATCAGGAGGAACACCCGTGGCGAAGGCGACCTTCTATCTCGATTCTGACGCTGAGGCGCGAAAGCCAGGGGAGCAAACGGG
+
B?:;:;:;:#;9:=:AA@@<@B?AA?A@=@BB5??8?A=>?9?A9@AAA@BB?986:<9::@A;<9;;@<?ABBBB9@::991717-3<4:7;==/=B955@@@@AAAG?DDBBAA@9??9??@;??>@?A9@A<@<@?AB?D@C@B@DC>AA@;;;@>AACC=;;;BBBBHB;;;A@;<<+0*000<1<;=.44:5<5;?BC@C=@@;:;@@@@@;??@?@@AB;;;?AAACAB9@@<@@BB3;;;AB<ACD=
@N9IO0:00856:06156
TACGTAGGATCCGAGCGTTGTCCGGAATTACTGGGTGTAAAGGGCGTGTAGGTGGGCTTCTAAGTCGGTGGTGAAATCCTGCAGCTTAACTGTAGAACTGCCATTGATACTGGAAGTCTTGAGTGCGGCAGAGGGAGATAGAATTCATGGTGTAGCGGTGAAATGTGTAGATATCATGAAGAATACCGGTTGCGAAGGCGGTCTCCTGGTCCGTTACTGACACTGAGGCGCGAAAGCGTGGGGAGCAAACAGG
+
BBBBBBB@BBB?BBC@AA@BBC>B>@?B?BBCEF=@ABCD=CC=CBBBCAA?ACG>CC?AAA@CCBB@BC????A8::4<AB>@@@=C=AABBBBB?BBBB@CC@CCBBBBB?C?A@?@<@@@@BBA?:;;CCH>ACCBBBB?B<@@AA?BABBAABBCCKL?<;9EA@ACBB;59=:>0658CBA?A<=+00//)/16>;@A:;8:@???=?B4:9<=;799;?=@;@?=@AA9A@@?ACG9??DCD>999=
@N9IO0:00857:06135
TACGGAGGGGGCTAGCGTTGTTCGGAATTACTGGGCGTAAAGCGCACGTAGGCGGCTTTGTAAGTTAGAGGTGAAAGCCCGGAGCTCAACTCCGGAATTGCCTTTAAGACTGCATCGCTAGAATTGTGGAGAGGTGAGTGGAATTCCGAGTGTAGAGGTGAAATTCGTAGATATTCGGAAGAACACCAGTGGCGAAGGCGACTCACTGGACACATATTGACGCTGAGGTGCGAAAGCGTGGGGAGCAAACAGG
+
@ACC@CCDDD3DCBCCCC>@@@CC@B?A?BAAAA<BABBF>CBCCBA@@@B@;;9;CB=CEEACC@CCBA?ABCC9;;C;@=@@@@BA?BCC?C@C?B?AC?AC:@=A@AB@>??>>=CCDD?B<;:C:<<@A>@??<<B@B?C8C?CBBBCCB@A@?@?==8=@B?@?@C@@A@CB=A@?><?BA?@A>?;?AB:?;?@BBBBCCBB>ABBCBCBB?BAAAA@@A@>AAB;;;/;@A@@??2==<<808;;6
@N9IO0:00819:06192
CACGTAGGAGGCAAGCGTTATCCGGATTTACTGGGCGTAAAGCGCGTGTAGGCGGTTTGGTAAGTTGGATGTGAAATCTCCTGGCTCAACTGGGAGAGGTCGTTCAATACTGCCAGACTAGAGGACGGTAGAGGAAGGTAGAATTCCCGGTGTAGTGGTGAAATGCGTAGATATCGGGAGGAATACCAGTGGCGAAGGCGGCCTTCTGGGCCGTTCCTGACGCTCAGACGCGAAAGCGTGGGTAGCGAACGGG
+
@BAAABB=::7;B;@ABC>@@B?B=@@@<>A@AA>?@?CD<@:;;BABBCD@CC@DC>C?CBEGC@C@BBABBBI?DBBB?;:8;BAA>?@DD:BB;:6:@@??BC=899BBB@CCBB@@@?><@>A7?ABAA=B8;8;@AB5:39<8=785;BBBA?BCAA<A???@AAB:;9:<<5995:7;AC?CB=B?BBD<A<BA<?9C5@CA?8A?CC@GACBBABA;?@@<::::991:::9==6:::;;;454=4
@N9IO0:00849:06193
GACAGAGGGGGCAAGCGTTGCTCGGAATCACTGGGCGTAAAGGGCGCGTAGGCGGGATGGCAAGTCGGTCGTGAAATCCCTTGGCTCAACTGAGGGGGTCGGCCGAGACTGCTGTTCTTGAGGGATGCAGAGGAGACTGGAATTCCCGGTGTAGCGGTGAAATGTGTAGAGATCGGGAGGAACACCGGTGGCGAAGGCGGGTCTCTGGGCATCTCCTGACGCTGAGGCGCGAAAGCGTGGGGAGCAAACGGG
+
BBCBBBCCCC5CC?C?@@?B@AAC@C9;9CBBBC=AAABC=CB=BBABBBB?@BB8:;:=@B@CCDEACCAA@@C=CBD=B>@>@FCD?A00/6666$//:5:5:8??>:78;9:4:@????@;A??=>A;;6;ABBBE?B?B=@A;A=B@AA@993388<6??>9>?A@@B<:::3:<7<9@@@8@8<<8?==8<8BB<4<==>>>>6ABBCBB@;;;ACCAAAA>AA@@@@;@CCCDDE;AAAAC=A@@:
@N9IO0:00854:06197
TACGGGGGGGGCAAGCGTTGTTCGGAATTACTGGGCGTAAAGGGCGCGTAGGCGGCCTGCTAAGTCACACGTGAAATCCCTCGGCTCAACCGGGGAACTGCGTGTGATACTGGCGGGCTTGAATTCGGGAGAGGGATGTGGAATTCCAGGTGTAGCGGTGAAATGCGTAGATATCTGGAGGAACACCGGTGGCGAAGGCGGCATCCTGGACCGAGATTGACGCTGAGGCGCGAAAGCTAGGGTAGCAA
+
BBBCCCCCCC"BA;>@::7;B@CC?B?B?BAABB<??>@@8@A<BBBCCA@=@>=A=A@DCC>ABBBB@A@@@@@9@AA<A@A=AA@@<@>?@@8A?BABA@@BCCB@ABCC=@?@:A@=BB=A;@AA>CCDBC?CCCDFAC@B?A?;;8;CCDCCC@DDHD>B9;;BBBBBB;;;=;=@<A=AAC?C?AA>ABB?B@CB@BBAC?BB?BB?BBAAA@BA@@A@@;;5;;A;;;099;=BC<BC<<:<
@N9IO0:00855:06185
TACGGAGGGGGCCAGCGTTGTTCGGAATCATTGGGCGTAAAGGGCGCGTAGGCTGTCTGGTAAGTCGGTTGTGAAATCCCTCGGCTCAACCGAGGAATTGCGACCGAAACTGCCGGGCTTGAGTCCCGGAGAGGGTAGCGGAATTCCCAGTGTAGCGGTGAAATGCGTAGATATTGGGAGGAACACCAGTGGCGAAGGCGGCTACCTGGACGGGTACTGACGCTGATGCGCGAAAGCGTGGGGAGCAAACAGG
+
BBBD?BBFCC1@:@@?AA;@@<CC:C>BB@@?AF>CBA@@=@D?BBBBBAC@C9<;CBB=@B4:;BA7<269BB?8D>>8DBC@ACCF@D?BBBAB@C666>BB@BCC?C@@A7A@9A@:<8<=@@9@>A@ABD<AAABB?B>A>AB7>>>AA???B>???B=AC?>?BBBBBC?BB=A:6A?BBB?BBAA<AAA;><>=9=A=<8::7:ADE:@>>>>=@>>>AA@????>?A6::?>>AA5;;=AA5<=:6
@N9IO0:00861:06176
GACGAACCGAGCGAACGTTGTTCGGAATCACTGGGCTTAAAGGGCGCGTAGGCGGGCCGCCGCGTCCGGGGTGAAATCCCACGGCTCAACCGTGGAACGGCCTCGGATACGGGCGGCCTCGAGGGGGGTAGGGGCATGCGGAACTGTGAGTGGAGCGGTGAAATGCGTTGATATTCACAGGAACTCCGGTGGCGAAGGCGGCGTGCTGGACCCCTTCTGACGCTGAGGCGCGAAAGCCAGGGGAGCAA
+
@@A@?;?<@?A@??<????BD@BB@B;:;BBAAC=BB?BC<BB=BBABA?>:<<<8@<;;2;=BBC@BDD9B@BD>DDD>DBB?BDBB?B@AAB?D???=?=@??=?CBAAB=@@=?>A??@AHGKD(BBCBC:AAAB@@=@@A?@@@@??B;@A::7:BBB=<;;BD?BCBCC@AA@CD=@>@@B?C?@A;A::2:4::;BAA@@@@8::DC7B>@@A=988?>?>:>=?>>>7>?;???=07:977
@N9IO0:00837:06210
TACGTAGGGGGCAAGCGTTGTCCGGATTTACTGGGCGTAAAGAGCGTGTAGGCGCCAATCAGGTCCGTTGTGAAAACTGGAGGCTCAACCTCCAGACGTCGACGGAAACCGGTTGGCTAGAGTCCGGAAGAGGAGAGTGGAATTCCTGGTGTAGCGGTGAAATGCGCAGATATCAGGAAGAACACCAATGGCGAAGGCAGCTCTCTGGGACGGTACTGACGCTGAGACGCGAAAGCGTGGGGAGCGAACAGG
+
CC?@@CDDCD1BB?B?@@=@@B8<.5;5)5<<=>6<;;<>4?66;BBCBAA;00/4727:=B?BC7;:;:59;<<+54<5393;BBB<@<@A=A@@;<;;;<==8=?5:6:9>9>8==<<=<@=14/36::B?ABB??>.7,33@4:B>BBB=:8848:==5=8=88<<=;;;:88284::6;==7<6794;7@;@:@?;99=778;=5@@A?BBBCAA;;:><<;;88:8881443?BCC8BBB@=:>CA4
@N9IO0:00853:06232
TACGGAGGGTGCGAGCGTTGTCCGGAATCACTGGGCGTAAAGGGCGCGTAGGCGGCGCGAGGAGTCGGGGGTGAAAGTCCGGGGCTCAACCCCGGATCGGCCTTCGAGACTCTCGCGCTGGAGCACAGTAGAGGCGGGTGGAATTCCGGGTGTAGCGGTGGAATGCGTAGAGATCCGGAAGAACACCGGTGGCGAAGGCGGCCCGCTGGGCTGTGGCTGACGCTGAGGCGCGACAGCGTGGGGAGCAAACAGG
+
??AA?A@B=A@@AAA@BB<@@@?B?B@B@@@CCC=AABAB=BM@BBBCB@>:00+0>B>;B>AAB<>><<,==@@8??@=@CC8@A@B@BCC;B;??::4::>;A??:::AAAAD@@@AA0;59@@;@@>@:;8;DC<CC@B?A?A?BC>CCBBACC@CE8?<?B???A??@@?:8@7@7;;9@CB@C@<;4;=@<A<;;.95)5:9AA;AB@;A?B9;55::::::39:>?<@><<@4944&498;<5<<@7
@N9IO0:00854:06239
TACGGAGGGTGCAAGCGTTGTTCGGAATCATTGGGCGTAAAGCGCGTGTAGGCGGCTTGGCAAGTCGGTTGTGAAATCCCGGGGCCCAACCCCGGAACTGCATTCGAAACTGCCTCGCTAGAGTCCCGGAGAGGAAGGCGGAATTCCCGGTGTAGAGGTGAAATTCGTAGATATCGGGAGGAACACCAGCGGCGAAGGCGGCCTTCTGGACGGTGACTGACGCTGAGACGCGAAAGCGTGGGGAGCAAACAGG
+
ACDD?BCA:@@?B<@@BB>AA@DC@B>ACA<7:91;3333(3;;::=>??<3<<344048<B9;;BB>B59:9=@8ABC>DFD<DB>?<@AB6A=@=A::9AC@CCDK?B;:;?AABCBCCBBBBB;@<?@??=A2:59:29=@=@@9@;;;;BA@@?ACFH=B?BCDDBBBBBBCC>CC@C996@=A@@<8<95.594:.93=3=4:24@?:>B:@A;944>@@ACCBBCCDE9;;<;;;;*:9:;F?AAA@
@N9IO0:00820:06283
TACAGAGGGTGCGAGCGTTAATCGGAATTACTGGGCGTAAAGCGCGCGTAGGCGGCTTTGCAAGTCGGGTGTGAAATCCCCAGGCTTAACCTGGGAACTGCATTCGAGACTGCATTGCTAGAGTATGGGAGAGGGAAGTGGAATTTCCGGTGTAGCGGTGAAATGCGTAGATATCGGAAGGAACATCAGTGGCGAAAGCGACTTCCTGGACCAATACTGACGCTCATGTGCGAAAGCGTGGGGAGCAAACAGG
+
BACA@@CC=BBBA999?@9?;?AB?B@D@C@AAF>B@A??8?899AA@@AA<;;5<;;,9;A?BBCDC>A@BCCE>DDDD;BB=AB=A?ABDJL?DAABACCB<@@@@ABBBBCB????AAAABBAAA<@@@AD>C?BCC@D?BB>B?B=BBB@@@B?@AAC>BBDCDCCDBB@BB=A<A=B5;;;BBAAA?BCCG><;:DCB?C?A@<@A=B?BBBBAAA@@A@@;;;>;;9?8?======0999<@8>?>6
@N9IO0:00831:06273
TACGTAGGGGGCTAGCGTTGTCCGGAATCATTGGGCGTAAAGCGCGTGTAGGCGGTCCGGTAAGTCCGCTGTGAAAGTCGGGGGCTCAACCCTCGAAAGCCGGTGGATACTGTCGGGCTAGAGTACGGAAGAGGCGAGTGGAATTCCTGGTGTAGCGGTGAAATGCGCAGATATCAGGAGGAACACCAATTGCGAAGGCAGCTCGCTGGGACGTTACTGACGCTGAGACGCGAAAGCGTGGGGAGCAAACAGG
+
BBBB@@@@@@0@BAAABB=AAB?B?A;@@@?7;@8@@ABB<??BAA;;;::8;D?CC@C@CC?BBB?BBBBBCCE>AADF@@@+66DD@CC>CBBB>6;;:B?BF@;99@=<>>>>8<=::555=DD@D@BBB?BBABBC@C?C?B@BC@BBBBBBB?A>>81;?ABBBBC?=8:;;6::6?788>>B8B:<:9@;>7=:=AABBBCCF>BBBA4997733@@A>??@AAA?@@5:9@@@DD5@???@9@@?9
@N9IO0:00839:06281
TACGTAGGGTGCGAGCGTTAATCGGAATTACTGGGCGTAAAGCGTGCGCAGGCGTCTTTTAAGACAGGTGTGAAAGCCCGGCGTTAACTTGGGAATTGCGCTTGTGACTGGAAGGCTCGGAGTGCGGAAGAGGGAGCTGGAATTCCTGGTGTAGCAGTGAAATGCGTAGAGATCAGGAGGAACACCGATGGCGAAGGCAGGCTCCTGGGCCAGCACTGACGCTCATGCACGAAAAGCGTGGGGAGCAAACAGG
+
@@?@@@AA<:::BBBBBB>B@BBA;B-0,0>>>A<BBABB;BBB;;9BBBA=@@::;>B2B:@>>9;244<449(///+-(---(-(-8(//(/)/)/989:4999:99:494:8<<<<7;;59:@:@:??@?8??ABC@D@DAFABC@CCBBCBBBBBBB=BBBBAAAA@;99>?;@A=@=A@@=@BAB@A@@?B?B@A=000,0>>3AAC???AAA::9?@AA;;;?@;;<<&;94?=@@6???CD=CCC?
@N9IO0:00854:06273
GACAGAGGGTGCGAACGTTGCTCGGAATTACTGGGCGTAAAGCGCGTGTAGGCGGGTGATCAAGTCAGGTGTGAAATCCCTGGGCTCAACCCAGGAACTGCACTTGAAACTGGTTGCCTTGAGTGTTGGAGAGGGAAGCGGAATTCCTGGTGTAGAGGTGAAATTCGTAGATATCAGGAGGAACACCGGTGGCGAAGGCGGCTTCCTGGACAACTACTGACGCATGAGACGGCGAAAAGCGTGGGGAGCAA
+
B@@@@@AA;AA@::5:AA3::?@?:@5949BAAA;AA987*8===@@AA?@?BAB<AA@?>?<@;::@<945;:;19=919991:;::9=?7??=@:>977733-333(388-3-3828055<<;>7<5:444;(4.4485:5;7<5::4::<<<<<8<:::3:5:::;;<==5555.4<.4065<7<466155<7>8<;.55.549:6;59059@9955/>0//////557<<<>>&5595555&57777
@N9IO0:00859:06279
TACGTAGGGTGCGAGCGTTAATCGGAATTACTGGGCGTAAAGCGTGCGCAGGCGGTTCGTTGTGTCGGCGGTGAAAGCCCCGGGCTCAACCTGGGAATGGCCGTTGAAACTGGCGAACTGGAGTGTGGCAGAGGGGGGTGGAATTCCGCGTGTAGCAGTGAAATGCGTAGAGATGCGGAGGAACACCGATGGCGAAGGCAGCCCCCTGGGCTGACACTGACGCCTCAGGCACGAAAGCGTGGGGAGCAAACAGG
+
CBBBC@@@<@@@B@@?BB?B@BCCAC8::;BBBC<;;9@@:@BBAAAAA@@=AB?B@BBBABCCCBB=@?;@@?@9;;;;.;B.::??<?<?=@6>:9:1;5;;=AAC=BAB@BAA@BBB?AA??@?;?>@@@AAAA(AC;?8>8@;=>@00/:::>@B@@B=BBBB??=>>:??CB?<;1808:99AA5616=<372?>>?AAA.>AA:@@A>>=98969//(.533.37668>3AAB;:::3;?AAA6;;=8
@N9IO0:00815:06314
TACGTAGGTGGCAAGCGTTGTCCGGATTTACTGGGCGTAAAGAGCGCGCAGGCGTCGTTCAAGTCCCGTGTGAAAGCCCCCGGCTCAACTGGGGAGGGTCACGGGATACTGATCGACTCGAAGGCAGGAGAGGGTAGTGGAATTCCCGGTGTAGTGGTGAAATGCGTAGATATCGGGAGGAACACCAGTGGCGAAGGCGACTACCTGGCCTGTTCTTGACGCTGAGGCGCGAAAGCTAGGGGAGCAAACGGG
+
@ACDC?>=:94:A>A?AB?AAA=@;:990;;?@C>@B@DC=B:;:AACD??;9:9CCC9A@=@BCC=BCB@@@C=A@DDD5C@CBAB=AAC@C3@@C<BAA;;;6;BCBCCCDCBBBBBBC@C@CBB?AACCJ>AAAFD@E>A=@C<@<@D:;;BEBCCCE?HICCCBBBBCBBBE=??=?=@AA;??@@<@@@@B=@@CB@@@?AA>B@DCC@CE@CC@@@A:;;>BBCBBB=AAA;;;;.;AACD>BA@9
@N9IO0:00817:06351
TACGGAGGGTGCAAGCGTTATCCGGATTCACTGGGTTTAAAGGGTGCGTAGGTGGGCTTGTAAGTCAGTGGTGAAAGCCCGGAGCTCAACTTCGGAACTGCCATTGATACTGCAGGCCTTGAGTACACTTGAGGTGGGCGGAATACATCATGTAGTGGTGAAATACTTAGATATGATGTAGAACACCGATTGCGAAGGCAGCTCACTAAAATTGTAACTGACACTGAGGCACGAAAGCGTGGGGATCAAACAGG
+
A@AB?BBD;@@:94:@@@7;;B@B@AC?D@@??>6=@.97*3;1<ABBBBB@FCC=@@>BAB>BB@ACCC@BBBB0;99.:=@@ABAA=AD?AB@E?C?A@?AA>BBBBBAAA;;5;>B<@@CCAAAAB6:;A=;<;6;C>CACCCCBBA;99=9=@;@;;;095558==;99:;;BBB@@@=BBB600?*0/98)404:<<83444444&4.44:7:89>:=;??::49<;988-89778:;.<<BAA:><<8
@N9IO0:00826:06349
TACGTAGGGTGCGAGCGTTAATCGGAATTACTGGGCGTAAAGTGTGCGCAGGTGGCCGAGCAAGTCGAGTGTGAAATCCCCGGGCTTAACTTGGGAATTGCGCTCGAAACTACTTGGCTCGAGTGTGGCAGAGGAAGGTGGAATTCCAGGTGTAGCGGTGAAATGCGTAGAGATCTGGAGGAACACCGATGGCGAAGGCAGCCTTCTGGGCCAACACTGACGCTCATGCACGAAAGCGTGGGGAGCAAACAGG
+
ACEC@A@F@@?@A@@@@@<@>BCB>B@BADCCDD;@>;:;0;==?@CCCCCBAA>@;>>@>@;@BBCBCBBBBBE>BBBB8BD=BB>A=?A?BB=B?B?A:::<=??:4:AAAB4:/7A=?;=8::?6?ABBC>B<?;7939<?:?>>?<?CCCAAA7B@@:3??8>:AAABA;;;D@B<9A8AAA?@ACC:C==:C@CBBB>B>BBBB=C=A=@BCBCB;;;;;A;;;B;999/9:9:ABB6??@AD=B@@=
@N9IO0:00835:06353
GACAGAGGGGGCAAGCGTTGCTCGGAATCACTGGGCGTAAAGGGCGCGTAGGCGGGATGGCAAGTCAGTCGTGAAATCCCTGGGCTCAACTCAGGGGGGTCGGCTGATACTGCCGTTCTTGAGGGATGCAGAGGAGACTGGAATTCCCGGTGTAGCGGTGAAATGTGTAGAGATCGGGAGGAACACCGGTGGCGAAGGCGGGTCTCTGGGCATTCCCTGACGCTGAGGCGCGAAAGCGTGGGGAGCAAACGG
+
BAA@@@AAAA0AA=AABA?BBBCC@D@CCCCCCF>;;;A@,95)9?9@ABB@BBB=CBB>BA?AB@AAA:::@@@7?@D>CCC=AB;;6:BCBBBBBB(@??4;;;;ACBBCC;9;?BB::9BD<@@BA@@;;5;;;;:@<@9@8@@;@<<<<B?@@:>>?=5?B@???ACAA?;;<4=>2625:98>;;>5;<<6@6;;6,5<=@AAC?DDD@DE>B@@@A??A;;5:AB@?@9@@9=A<<.<<9880344
@N9IO0:00838:06348
TACAGAGGGTGCTAGCGTTGTTCGGAATTATTGGGCGTAAAGGGCGCGTAGGCGGTTTCGCGTGTCCGATGTGAAAGCCCACCTCTTAAAGGTGGAATTGCATCGGAAACTGCGAGACTGGAGTGCCGGAGAGGGTGGTGGAATTCCTGGTGTAGAGGTGAAATTCGTAGATATCAGGAGGAACACCGGTGGCGAAGGCGGCCACCTGGACGGTTACTGACGCTGAGGCGCGAAAGCGTGGGGAGCAAACAGG
+
BCB@@@CE>@@?BAA>>><@@?BB@B@C@CB@BD>AA@BB;@@;A@@BBAA=<<2995:@?A:;:@<@AABBBBB<BCF>CC@CBA@CC>CBCC@CAD9::BCCF@DD>CBBBCBBBBBB@CB@A@?@>ABBBB>BB@CC@C@C@C>BB@BBBBBBB?CCCD>B@BB???BBBBBCC@AA7979BA?A=9949?@<@=BD=A>AB?AA8?>>4949@AA=<>;;;=?8=>?===3;;6<;66+<>>=91><>5
@N9IO0:00851:06329
TACGGAGGATCCAAGCGTTATCCGGAATCATTGGGTTTAAAGGGTCCGTAGGCGGTTTAGTAAGTCAGTGGTGAAAGCCCATCGCTCAACGGTGGAACGGCCATTGATACTGCTAGACTTGAATTATTAGGAAGTAACTAGAATATGTAGTGTAGCGGTGAAATGCTTAGAGATTACATGGAATACCAATTGCGAAGGCAGGTTACTACTAATTGATTGACGCTGATGGACGAAAAGCGTGGGGAGCGAACAGG
+
BBA<:9;4;99.4.48:=?ABB<@=@<??@?699088(33(37.88-43;;637-99-99@?=AAAABBC?BBBA5><>+98<:99@A?A@<@?9:7;:-3-33-3999;84:B@?==@499243<<6::3>5::<8<@A?>:>?89:?>:99A@@@=?@@@8:47969=::9?70007:*0)/86063:+/-67(/)/66186;;>>>>A7:;=94.49;<<888@A;@89;;;&;799?AA9@@@CC?@@@<
@N9IO0:00851:06349
TACGAAGGGTGCAAGCGTTACTCGAATTACTGGGCGTAAAGCGTGCGTAGGTGGTTCGTTAAGTCTGTCGTGAAAGCCCCGGGCTCAACCTGGGAATGGCGATGGATACTGGCGGGCTAGAGTGCGGTAGAGGGTGGTGGAATTCCCGGTGTAGCAGTGAAATGCGTAGAGATCGGGAGGAACATCAGTTGCGAAGGCGGCCACCTGGACCAGCACTGACACTGAGGCACGAAAGCGTGGGGAGCAAACAGG
+
BAB@?;@C=BBAB>A:;;<@A@9:7-3-3888A=:::CE=CBBAA;;:@??@?<??BBC@D?BBBCCCCCCBD>)5;55&590;CDC@C@CCC=C9??7;@>BC@BBBCCC@BBC>AAABB??:??:=00///(/@;@@8=1<1?@9@?ACBAAAABAAAB9A9AB??@BB???BC9?@<?9::9=?>=4=:9718699494>:7??:=>4998733334388833,3::;;=5><==???2?>===9;;:=
@N9IO0:00854:06338
AACGTAGGGGACAAGCGTTATCCGGATTTACTGGGCGTAAAGCGCCCGTAGGCGGCTCAATAAGTTGGACGTGAAAGCTCCCGGCTTAACTGGGAGAGGCCGTTCAAAACTGTTAAGCTAGAGTGAGGAAGAGGAGAGCAGAATTCCCGGTGTAGTGGTGGAATGCGTAGAGATCGGGAGGAATACCAGTGGCGAAAGCGGCTCTCTGGTCCTAAACTGACGCTGAGGGGCGAAAGCGTGGGGAGCGAACGG
+
D:@@@CCCD;CAA<@:;:=ABB@BGEDF>CBBBB>CB@EE9<;;;F=BBAA900+0@@A?BC?BC?B<@A@@@AC8;;:CC=C?BE?B?AA@D:???@>A>@A>????3@;497B:@@AAAAAAAAB>B?ACC=@ADA@A;;6;?CD?D@CCCCCCI@CC@C@BC;;;BBAA;;;@@9==3929AA>DBCB@B;;;0;@?<@@A@BBA=@B@BBB=BBBBBABAA;;;;.;;;;0;AA;;;;6;B@<?=9:9
@N9IO0:00862:06356
TACGGAGGGTGCAAGCGTTAATCGGAATTACTGGGCGTAAAGCGAGTGTAGGCGGCTGCATAAGTCGGATGTGAAAGCCCTGGGCTCAACCTGGGAATGGCATTCGATACTGTGCGGCTAGAGTCTGATAGAGGGAAGTGGAATTCCAGGTGTAGCGGTGAAATGCGTAGATATCTGGAAGAACACCAGTGGCGAAGGCGGCTTCCTGGATCAAGACTGACGCTGAGGCTCGAAAGCGTGGGGAGCAAACAGG
+
AACC?ABA9AA:94:;;;<@<@A@:=+0)/>>>>5888:;0;B;9:C@@AB?CB@BAAA?7839???<C@@@==?6999.;A@8@@@A>B@EEE>B@AA?ACC>BBDBCBC@AA:;5;BAA?AAAABCBBB;;;0;<@?C@D?C?B@BB?BBBBBBB?BACA;????@@@@@@;;;?;?=AA?????BAAB?BBA?B?;;7;A>@>AA>AAAB?BBBBBBB@@@;;;5;A;;99,5@@=?@@2669CG>DDI?
@N9IO0:00817:06360
TACGTAGGTGGCAAGCGTTGTCCGGATTTACTGGGCGTAAAGAGCGCGCAGGCGTCGGATCAGTCGAATGTGAAAGCCCCCGGCTCAACTGGGGAGGGTCATTCGATACTGTCCGACTCGAAGGCAGGAGAGGGAAGCGGAATTCCCGGTGTAGTGGTGAAATGCGTAGATATCGGGAGGAACACCAGTGGCGAAGGCGGCTTTCTTGGCCGTGTTCCTTGACGCTGAGGCGCGAAAGCTAGGGGAGCGAAACGGG
+
BA?@=9:5;?<?@<@AAB?CCC?A4::>8>??@?;:;:BA=C@@@BBBAAA=?@@;;5;@@BABCCC?:;9@@C9<;;;;$488?BB@BBBBA6:::5:CBC?BCBCBBBB@A>@CCCCAA?A@C@?=?B@@@9?44:<6?9?:@A2923;7<>=94::?>8?@=@A@???@@@@@;AA?E@BB><A>::2222054990222'.3(.(-(--22(-(-0333587722,28887;0;><<;99,78;878(6<<3
@N9IO0:00818:06398
TACGGAGGGTGCGAGCGTTATCCGGAATTACTGGGTTTAAAGGGTGCGTAGGCGGCTATGTAAGTCAGGAGTGAAAGTTTGCGGCTCAACCGTAAAATTGCTTTTGATACTGCATGGCTGGAATTAGGATGAGGTCAGCGGAATGTGGCATGTAGCGGTGAAATGCATAGATATGCCATAGAACACCAATTGCGAAGGCAGCTGGCTAGACCTGGATTGACGCTGAGGCACGAAAGCGTGGGGAGCGAACAGG
+
AAAA=@>?5:;9AACBBB?BCE@C@C@E@BBCCC=CC>DC>CC>BBBBBCCA9999CC:;:B?CBAAA:;;BAAA<BAA<A:0+0@00+/5><=:9&47;AADD;CBBBBCCC@@@>AA@@C?C@BA=??AAA>B@???>7=6=A?=198733789><@@C=798788=@?@@???9>?AAB?BBC;<9>38:<=,3,3@@@B=8BBBCC:69959937555:?@::09=>>>@99::BBCC:CCBAA@BBA?
@N9IO0:00830:06370
TACGGGGGGGGCAAGCGTTGTTCGGAATTATTGGGCGTAAAGGGCGCGTAGGCGGTGCGTGCAAGTCTTCAGTGAAATCCCCGGGCTCAACTCGGGGTCTGCTGGAGAAACTGCCGTGCTGGAGTGTGGGAGAGGTGAGTGGAATTCCCGGTGTAGCGGTGAAATGCGTAGATATCGGGAGGAACACCTGTGGCGAAGGCGGCTCACTGGACCATAACTGACGCTGAGGGCGCGAAAGCTAGGGGAGCAAACAGG
+
@@9:9:9:9:";@5;;@@=AA?@@=@@C@BC@CE>BBBCD>DD=C@@ACCC>AA<ABBCBBBD@CBCB@CCDBDCD=;;;;.;D<BDCH@BBA@@@7@AAABBB<@@AA;BBBC@CCCBBC?A@BBCBB<B@@@=A@AABB?B?B?BD=B>AA@@A@A>@CCA<??@@>?>==899?@8@?9?:@;;5<AAA@CAB;@;00,0@=BAGG?ABAAAA@BBBDBBBB@@@@:@ADABB>BBBABBC7@A@@@;@BC@
@N9IO0:00850:06374
TACGTAGGGTCCGAGCGTTGTCCGGAATTATTGGGCGTAAAGGGCTCGTAGGCGGTTAGTCACGTCGGGAGTGAAAACTCAGGGCTCAACCCTGAGCGTGCTTCCGATACGGGCTGACTAGAGGTATGCAGGGGAGAACGGAATTCCTGGTGTAGCGGTGGAATGCGCAGATATCAGGAGGAACACCGGTGGCGAAGGCGGTTCTCTGGGCATTACCTGACGCTGAGGAGCGAAAGCATGGGGAGCGAACAGG
+
BBABBDEE<AA@BBB@@?>@@C@E@D=A?BE<AA<>?>CC<AB<AAAABAA?7858;?>AB@??@==<.7338888&49:7;;5>@@D?CD<@@@??>;<;A=A=A@;;;BC<BBEBCBBBBB@CBCCBBBCC<CBE?AA=A?B?B@CC?B@@@BAC>?A0;79@ABAAACCBA@A>7;>>A;?@B@D@CDAEA?=@?AB;@7:;ACCC>C9979A?A?@@@@@@@B?BCBBBB=B???DEF9B@@@@?@AA?
@N9IO0:00862:06386
TACGGAAGGGTCCAAGCGTTATCCGGATTCATTGGGTTTAAAGGGTGCGCAGGCGGGGCCTTAAGTCAGTGGTGAAATCTCTTCGCTCAACGAAGAAACTGCCATTGATACTGAGGTTCTTGAATGTAGTTGACGTTAGTGAATGTGTCATGTAGCGGTGAAATGCTTAGATATGACACAGAACACCGATCGCGAAGGCAGCTAACGAAGCTATTATTGACGCTCAGGCACGACAGCATGGGGAGCAAACAGG
+
0000)/177.//)43>@AA>AAA=A=???BBA@AC:>:17;(33,4889?B=9====/@;<3<54444;;;5==990999<=7;;??>=9<44-33:(33434;=5;0//669//)/)//)//3//5>::5:=:993/////)///>545<<::34405<<;24477-333333999:@<<<+//747<@@@<00)/)/////7,//?:><=>C4969>==;;;655.50////<<><>>>=0@;9@;35555
@N9IO0:00868:05780
TACCAGCACCCCGAGTGGTCGGGACGATTATTGGGCCTAAAGCATCCGTAGCCGGTTTTACAAGTCCTCCGTTAAATCCAACTGCTTAACAGATGGGCCGCGGAGGATACTATAAGACTAGGAGGCAGGAGAGGCAAGCGGTACTCAGTGGGTAGGGGTAAAAATCCGTTGATCCATTGAAGACCACCAGTGGCGAAGGCGGCTTGCCAGAATGCGCTCGACGGTGAGGGATGAAAGCTGGGGGAGCAAACCGG
+
BBB?:;:BBBB:C@@@A=BBBC=CF;<:B;;:;D>CABBB<BBBAA<@@;;;@C@CDD;BBB@CBB@BB=@@<@@9@@=A>A;;;B@C?B@?ABAA9A<??@=@@=@??@@????BBBBBB?AA>AAA?AA:94:A;@@@9??@?@@>@?C=B@>88+33333$3917;5=BBB?BB6@:7<=B6:<8>B:A6?;=,3,37,8<17>4:8>088;:;<;6822,2:66717:?AA:A>>>AAA/??;;;194;9
@N9IO0:00869:05809
TACAGGGAGTGCAGACGTTATTCAGCATAATTGGGTGTAAAGGATATGTAGACTGTTTTGGATTGGATATCTTTTTAAACGCTAGAGAAAGGTCCTTTAGATTGATGAAGATTTACTCAAAAAACTACGAGTTTAAGAAAAAGTTGAGAGAATTTCTCGTGTAGGGATAGAATCCAGAAATATTAGAACGACTACCGAAATTGTTGCGAAAGCACTCTTCTAGCTTAACACTGACGTTGAGATATGAAAGTATGGG
+
CCBCDF>CC;;9@@@???=?D?BBBBBCC@E=@@;@:9==4;7;>>>>BCCA?@CCDC;D@AA7:5:@BBCCDDG5CC=B<55AA59:A7>;<<9<>8:??@055554399::0=@?9:9999#55559;<@@8?;;===='?9049=:::9==5<<@@>89444)4:83304;-45;;3;@A=@@?=;::=9??5995)5.55.65;;>3;;;;=?@:==<<<=7:5:94444444.445995555909995555
@N9IO0:00870:05795
GACGAGGGATCCTAGCGTTGTTCGGAATCATTGGGCGTAAAGCGGGTGTAGGTGGCTTTGTAAGTCGAGTGTGAAAGCCTGGGGCTCAACCCCAGAAGTGCATTCGATACTGCGAAGCTTGAGTGGTAGAGAGGTTAGTAGAATTGTTGGTGTAGTGGTGAAATACGTAGATATCAACAGGAATACCGGAGGCGAAGGCGGCTAACTGGCTACACACTGACACTCAGACCCGAAAGTGCGGGGATCAAACAGG
+
CBBBCCE>:;<?@@@ACB?CC@ECAB?BBAA:?:)938;<4BBGD=B@BBD@::6;;803376;;49:BB@;;=?7>B:==>>1>;;;:>>>/<54.444:9949;;;B@@?;@=8@BC7<<<;?;@CCBB;;8;?A@@ABA?@8::.;3944<@;;;??CD>B9;:<@BB<7;//)/;;29499<.4.495:53-328;-333-39949373334::;;<555?@ABAD>?==5<944444&49::=5=9:5
@N9IO0:00877:05774
TACGTAGGTGGCAAGCGTTGTCCGGATTTACTGGGCGTAAAGAGCGCGCAGGCGGTCGTTCAAGTCGCGTGTGAAAGCCCCCGGCTCAACTGGGGAGGGTCACGCGATACTGATCGACTCGAAGGCAGGAGAGGGTAGTGGAATTCCCGGTGTAGTGGTGAAATGCGTAGATATCGGGAGGAACACCAGTGGCGAAGGCGACTACCTGGCCTGTTCTTGACGCTGAGGCGCGAAAGCTAGGGGAGCAAACGGG
+
CCBCB997:A<AA?BBB@?@;::;@BBB9@@??>6;;;CC<BBBBBBAA<B;00,/7::6;>7;;;;;>666>@@6><<;;$5.599<7;;;>>&55:3::=>AA?@@@AB@AAHCBBBB::6;?A><>@@::=1=>:=A7<9<7?<6@:CEAA@>G?BAAA<ABBAAA@BA???<@6??8B>ABAACCBB@CBB?C=@??<<<B?BB@B:CD@:@@;AB==>>6669=<<66606=<<<@@1;;<<<4<<<4
@N9IO0:00881:05772
TACGTAGGGTGCGAGCGTTAATCGGAATTACTGGGCGTAAAGTGCGCGTAGGCGGTCTGTTAAGCGTGTGGTGAAAGCTCGGGGCTCAACCCCGAGTCTGCCATGCGAACTGGTGGACTTGAGCACTGTAGAGGCAGGTGGAATTCCGGGTGTAGCGGTGGAATGCGTAGAGATCCGGAAGAACACCGGTGGCGAAGGCGGCCTGCTGGGCAGTTGCTGACGCTGAGGCGCGACAGCGTGGGGAGCAAACAGG
+
?A?@?::9/;;;AAAABBAC@CCDAC@B=AA;;;0;AAAB<B?AABBAABB?A@=;;;BC@B@BBBBBBB@B;;;,9778>=?5?AAE?DEE:A8833>996A855;;7?BC?BB?A@@9>?@??@@AA;;><9;;;9<>5:5:395<<4<=;=<6616>6;7;CBBABBA@A@>5>8<8@?;AA@:@69:>BBB>B>@??C@BBCCCB=A@AB>A;:;99@@?@>@=::9999@@@@?CAB5:99@C;@@A=
@N9IO0:00884:05794
TACGTAGGGTGCGAGCGTTAATCGGAATTACTGGGCGTAAAGTGTGCGCAGGTGGCCGCGCATGTCGAGTGTGAAATCCCCGGGCTTAACTTGGGAATTGCGCTCGAAACTACGTGGCTCGAGTGTGGCAGAGGAAGGTGGAATTCCACGTGTAGCGGTGAAATGCGTAGAGATGTGGAGGAACACCGATGGCGAAGGCAGCCTTCTGGGCCAACACTGACGCTCATGCACGAAAGCGTGGGGAGCAAACAGG
+
@A@@AABB<ABA@@@=@@6:8;BC?B@B@CCCCD>BABA@8@AB?AABBCDACD?B@BBBBBBBBBBBCCICBBB<@@@@0>?.;;=@>ABAFF>C@E@CBBBBABAD>B;;;B:;6;DB?:9:A??;?ABAC@D<?<9:6:?A?B????>>@?A=C?BBBD:BBB=<@@B977@AB;@@494:;:>@AAB@BBC?A;?=?=9<:<?AA9@;@?BBBBBC:9:<:::@@@@@::3;AABGII;BBCBB=BBA?
@N9IO0:00893:05777
TACGTAGGGTGCGAGCGTTAATCGGAATTACTGGGCGTAAAGTGTGCGCAGGTGGCCGCGCATGTCGAGTGTGAAATCCCCGGGCTTAACTTGGGAATTGCGCTCGAAACTACGTGGCTCGAGTGTGGCAGAGGAAGGTGGAATTCCACGTGTAGCGGTGAAATGCGTAGAGATGTGGAGGAACACCGATGGCGAAGGCAGCCTTCTGGGCCAACACTGACGCTCATGCACGAAAGCGTGGGGAGCAAACAGG
+
:ABDBCCC<::9AAAABA294;<:2;=B@ABBBB;:;;A@6@9:9BBCCBC?@@;@>A@@@BBBBCAAAAA@BAA8;;;;.9;6=?5@7@A=BB:B@B7;9@@:?BCE>BA?:;;;5;?=@@AAAAC=????A?B=@=::49=A?C?BB?>?AA@<A=A???8?AAA;BCCB944:>4:>=@;:::?>??C>AAA>A>@?@@>A>AAAA8@<@<@;;995734:4449999444)4<BABBB7<:;AC=BBB8
@N9IO0:00902:05798
GTACAACAGGAGCAAGCGTTGTTCGGAATTACCTGGGCTTAAAGCGCGCGTAGGCCGGCTTCGCAAAGGTGTCTTGTGAAATCCCCCGGCTCAACCGGGGAACTGCTGGGCAAACTGCGGGGCTTGAGGTCGGTAGAGGTGCCTGGAACTCTAGGTGGAGCGGTGAAATGCGTAGATATCTAGAGGAACGCCTGAGGCGAAAGCGGGGCACTGGGCCGATTCTGACGCTGTGGCGCGAAAGCGTGGGGAGCAAACAGG
+
.--,*/*,-(,***(,,,,(--(-/)/5;6883444(44.4:244449999//)/)-37735-///)/5/5555.5559;)55<<<*<8<A;;;<GEGD;C@B@A@@@C<AAA<AAA@@@@7@B>BBB9;;B?AAA;;6;@A>@@=@<@@A@@>9BB=A?AA99:AD=::9BAAAC@@@?===9:3;>@@@=??AA=@;;;6:@BCC9AAACCC=C=@?@=@@?<?A9894;6=?@999,9<;;;;;*39:??9@@A=
@N9IO0:00912:05772
TACGTAGGGTGCGAGCGTTAATCGGAATTACTGGGCGTAAAGCGTGCGTAGGCGGCGCGCTAAGACAGGTGTGAAAGCCCCGGGCTTAACCTGGGAATGGCGCTTGTGACTGGCGGGCTCGAGTGCGGCAGAGGGAGGTGGAATTCCACGTGTAGCAGTGAAATGCGTAGAGATGTGGAGGAACACCGATGGCGAAGGCAGCCTCCTGGGCCGACACTGACGCTCAAGCACGAAAGCGTGGGGAGCAAACAGG
+
A@@@@AAA;@@@AAABBB>B>BCC?A6;6:AAAB<;;;BB6;;AACBAA@@;:;4;;;;BCC@BBBCB@;<:BDD:?@BB:BC>CC@D?B>@AA;A7;;7BB@<7<=<<<@?=AA:3@BA:55::@A6;4338:077-38-4.4.438:;<<@====<;;;;488:BB==<55454<28828/66;9>>>?9>>>:>:>>>B7;;199@,9.599:?9:9@999993444455=0=::5555&4;444)4447
@N9IO0:00872:05815
TACGGAGGGAGCTAGCGTTGTTCGGAATTACTGGGCGTAAAGCGCACGTAGGCGGCGATTCAAGTCAGAGGTGAAAGCCCGGGGCTCAACCCCGGAACTGCCTTTGAAACTAGATTGCTAGAATCTTGGAGAGGTCAGTGGAATTCCGAGTGTAGAGGTGAAATTCGTAGATATTCGGAAGAACACCAGTGGCGAAGGCGACTGACTGGACAAGTATTGACGCTGAGGTGCGAAAGCGTGGGGAGCAAACAGG
+
CAAA=;:;099<B;;;CD@BC@CC?B=@?BBBBC?;;<CG>AAA@C;;;BA?AA;A;;;=@B=ABDBBBB?AA@A9@AA0;;;-;9:3-333&328499>:6:C8CCC>CBBBAA?BBBBA@=>>><B=AC:;8;AAAAA?A=@=@@CCCBBCCBBB@CBCB=A=@@@@@@AAA;?=;>:::6:@A?CBBB?BBB?B>A::::::@@C?BBC@CCCE@CCCBA@??@<?@B@>?:@@BBCEE;A@CAA;B@@<
@N9IO0:00875:05825
TACGGAAGATCCAAGCGTTATCCGGAATTACTGGGCGTAAAGAGTTGCGTAGGTGGCATAGTAAGTTAGTAGTGAAAGCGTGTGGCTCAACCATACTCACATTACTAAAACTACTAAGCTTGAGAATGAGAGAGGTACCTGGAATTCCCAGTGTAGGAGTGAAATCCGTAGATATTGGGAGGAACACCGATGGCGTAGGCAGGGTACTGGCTTATTTCTGACACTAAGGCACGAAAGCGTGGGGAGCAAACGGG
+
@AAA5:8;BAB>B:;;;;>@A@@C@C@CACCBBB<;;;DE=C;;;6;;AABA?BB?BBBBBBC?BAABA?@@@@A@:@BAAAAC@BBBD?D?BCDCBB@@@B?BBAAAA8?@BA=A-00B,00>@:888@?@@B=BCD=AB=?9<187-8==??@@<@@ABBC=@@789??A@AA=@@9?B=A?BBB?ABAC?AAABB>AAAA9@@@BB@BD@CCD?CBBA@@BCCACACCC;<<0<ABAABA:BBBDE>CCC?
@N9IO0:00881:05845
GACAGAGGTGCCAAGCGTTAGGCGGAATCACTGGGCTTAAAGCGCGTGTAGGCGGACTTCTAAGTGCCTTGTGAAATCCCACGGCTCAACCGTGGAACTGCTGGGCATACTGGGAGTCTTGAGAGACCTAGGGGCTGTCGGAACAAGTGGTGGAGCGGTGAAATGCGTAGATATCACTTGGAACGCCGAAGGTGAAAAACAGACAGCTGGGGGGTCAATCTGACGCTGGAGACGC
+
CCC@@@C@0..(-(--,,(,83//)/)////88:2<@9>85=444444555.554555.5984;@?AAD988@A@4;:A5?>@=ABAB?B6;;949=A??BAAA;AA>>:>?>1>;;>?49949;<<744994*45999>.516=7@<B7@:.5555.5;<;3::445::<<<955;;393:5;AA8A@7@7555555$5:@;;=<9333333#448-3;<<:99?@<3::?<8:
@N9IO0:00893:05815
TACGGAGGGTGCAAGCGTTATCCGGATTCACTGGGTTTAAAGGGTGCGTAGGTGGGTTGGTAAGTCAGTGGTGAAATCCCCGAGCTTAACTTGGGAACTGCCATTGATACTATCAATCTTGAATATCGTGGAGGTTAGCGGAATATGTCATGTAGCGGTGAAATGCTTAGATATGACATAGAACACCAATTGCGAAGGCAGCTGGCTACACGAATATTGACACTGAGGCACGAAAGCGTGGGGATCAAACAGG
+
@@@@=;;;/9?B@:CABB=@@C?B?@B8????>=58;(34/4=4<=BBBBB?AAB<B@C?BB>ABABBBB=BBBB>BCCC7@;9;B?B?BB@ID>B@BBBB@BD@CCCCCBCBCC7@<B76:?CCB:;;A8;;1:9A=<;7<?BCAAA@@;;;??@@?BAAA;:::A?@@AA??=>;::=:9299929./)////)/5<::;>>@AAAABB;<7;BB=BBAA@@?:93;A;99=.99::>>@5:::BE>;;;>
@N9IO0:00893:05819
TACGGAGGGTGCAAGCGTTGTTCGGAATTACTGGGCGTAAAGCGCGTGTAGGCGGTCACCTAAGTCTGATGTGAAAGCCCGGGGCTTAACCCCGGAAGTGCATTGGAAACTGGGCGACTCGAGTGCCGAGAGGAGGGTGGAAGTTCCTGGTGTAGCGGTGAAATGCGTAGATATCAGGAGGAACACCGGTGGCGAAGGCGGCCCTCTGGACGGATACTGACGCTGGAGACGCGAAAGCGTGGGGAGCAAACAGG
+
CCCB<>??8?@=?=@?@@=AA=A@;>3:-7????8?=?AA=A@@@@?@@CC@CC?CBBB@A@<AAAADDDBB9::.;@@6@A@3>=4969GC3@50+/000/:)/)/8.6:<</449;=???=;00*0////39B=9;;48299/95786==33355.5994)4444:<;=<;558=2995;7;BC@C@GE?A;:3919?=AC?CAAB?BCC@;;;?<9000000)///5;3333(38888::.:<=AB<99:?
@N9IO0:00896:05838
TACGGAGGGGGCTAGCGTTGTTCGGAATTACTGGGCGTAAAGCGCACGTAGGCGGCTTTGTAAGTTAGAGGTGAAAGCCCGGAGCTCAACTCCGGAATTGCCTTTAAGACTGCATCGCTAGAATTGTGGAGAGGTGAGTGGAATTCCGAGTGTAGAGGTGAAATTCGTAGATATTCGGAAGAACACCAGTGGCGAAGGCGACTCACTGGACACATATTGACGCTGAGGTGCGAAAGCGTGGGGAGCAAACAGG
+
@@CC?ABCCB5CCBBBBB<@@=@@@L@C@C;;;D>:;;AB<ABBCBBBAAA@@@=ACC>CCC@CCADCCC?9;:C:@@A;A<@@A@@?<@?@<@;@?A9:;@CC>C@BBB@>;66;;;@;997>,//84777<355588:28290404>><===<<<:855=7=8:::9:434=7=@>B?>?<?AA?A:99:>>@9?;?ABDDIBBAB?B@@@CCAA>AAA;;;CBB>AAA@@@;@@@@AAA5;;CDE>?@??
@N9IO0:00905:05817
TACGTAGGTGGCGAGCGTTGTCCGGATTTACTGGGCGTACAGGGCGCGCAGGCGGTCCGTTAAGTTCGAGGTGAAATCTCCCGGCTCAACTGGGAGGGGTCTTCGAAAACTGGCGGACTTGAGGAGAGCAGAGGTGAGTGGAATTCTGGGTGTAGTGGTGAAATGCGTAGATATCCAGAGGAACACCAGTGGCGAAGGCGACTCACTGGGCTCCACCTGACGCTGAGGCGCGAAAGCGTGGGGAGCGAACCGG
+
BBAAACC?CD@EB@@@@B=AAA<A?BBC=@@CCC=BBAABCCC>AAAB@==900,0@8;>>C6A;=CC@@=@A@B<BBBBE>B?BBBC>BACD::855+3::7@BBBC1BBB@BD>BBA?BBB@???BAA?BB>BBBBBB8C6A6ABBB<BB;;;>;<A>>81>@@A@@@B>>>B7:577;?<>>><@@AA=@@B>A>ABBBBBBBBBB9>>?<>>=A@@AAACB??;?@?999)9===<>>5?AB@A<@:;6
@N9IO0:00908:05840
TACGTAGGGAGCGAGCGTTGTCCGGATTTATTGGGCGTAAAGAGCGCGTAGGCGGCTTGGTAAGCCGGATGTGAAACCCCCGAGCTCAACTCGGGGCGGCCATTCGGAACTGCTATGGCTAGAGTCTGGTAGGGGAACACGGAATACCTGGTGTAGCGGTGAAATGCTTAGATATCAGGTGGAACACCAGTGGCGAAGGCGGTGTTCTGGGCCAGTACTGACGCTGAGGCGCGAAAGCGTGGGGAGCGAACAGG
+
BBCBB@@@:?>?@>@?@B?BCCACACDD=BC@CB=@@??@9@A@@AAAABA?BD@DE@E>BC?AA=C>BAA@BAC=CCCC5CCCCCCC@BBBBDD3::7:5:C?BB@B@ECBBB@AA@DEC@AAABAB9BBBCF8A????A@C@DCB@AA?ABAAABC>BABB<@A??=B@@@@>>9;8:B?B>BBB?B@@@?BBC?C?CC@CBF?BBCC?C?AABBBBBBBBBB@@@?@@@AAA;AAAACCC:CC@@@=:;;=
@N9IO0:00868:05867
TACGGAGGGTGCAAGCGTTGTTCGGAATCACTGGGCGTAAAGCGCGTGTAGGCGGTTTGTTAAGTCATGTGTGAAAGCCCCCGGCTCAACCGGGGAAGGGCACATGAAACTGGCAAGCTAGAGTACCGGAGAGGGGGGTGGAATTCCAGGTGTAGCGGTGAAATGCGTAGATATCTGGAGGAACACCTGTGGCGAAGGCGGCCTCCTGGTCGGATACTGACGCTGATACGCGAAAAGCGTGGGGAGCAAACAGG
+
CC??:::;0;@?B>BA@@>AB>BB?C?A@>?:99.3334838:;<<966;@=?;;@@8>@:=166666<<<9;9:)55999(9166=>:>59>=2;4<<689455>>?9A>>9?@6=@AAACC::95:78BBCDDDD(?@=@;?@A7:939??ABA@;@;:;5;B@@@CCCBB;;;?;?@<@=???@CDFD?A@A>A<@@<@?BB@BB@CDC8<;A;;;B@?@@=00000//00/&5559>@@066;;9)65:7
@N9IO0:00868:05904
TACGTAGGGTGCGAGCGTTAATCGGAATTACTGGGCGTAAAGTGTGCGCAGGTGGCCTCGCAAGTCGAGTGTGAAATCCCCGGGCTTAACTTGGGAATTGCGCTCGAAACTACGGGGCTCGAGTGTGGCAGAGGGAGGTGGAATTCCACGTGTAGCGGTGAAATGCGTAGAGATGTGGAGGAACACCAATGGCGAAGGCAGCCTCCTGGGCCAACACTGACGCTCATGCACGAAAGCGTGGGGAGCAAACAGG
+
BCABBAAA<AAAAAA@@@=@6;;A:C@D@DC@@@;ABBCC>CCCCGDCCCC@CB?B?BB>BA>BBBBBBBABBAA=BBDD;CE<A@<?8>=399/9=?7;:::BBC==7==B=DCC9CBBB9::D9:/9<<<>>89949A?B>B>A>AAABB>BBHDACCCD>CCBBBBBBBBBCCC?A@@C???@192;@:@;;5;=@@@=:00+/:;1@,803:9:890//:00/<<=?:::,:???BBB8@@BBC=CCB?
@N9IO0:00875:05906
TACGGAGGGTGCAAACGTTGCTCGGAATCATTGGGCGTAAAGCGCGCGTAGGCGGCGAAGCAAGTTGGATGTGAAAGCCCTGGGCTCAACCTAGGATGTGCATACAAAAACTGCTTTGCTTGAATCTCGGAGGGGGGACAGGGAATTCCCGGTGTAGAGGTGAAATTCGTAGATATCGGGAGGAACACCAGTGGCGAAGGCGCTGTCCTGGACGGATGATTGACGCTGAGGCGCGAAAGCGTGGGGAGCAAACAGG
+
BBBB?CBC=A@>@@;;<;>DBAA@<@=@BBC;BA>?@?AC=A:::=??:;:7@>5:@A=BBC<=B;H7;;@99=9)55<29@9)5555.57<=C=@9655;?@=:....$..--88,6:B=@?:>?=<?:899:9:#34449)4.4.44(4.444:;;;0444838=??AA??>B?>?D=AA=@=??=8:99=88=8:87;???;7559958//(/7822,2687>8;8;6@AA<;;38<79898*7?=AA=879<
@N9IO0:00885:05891
TACGGAGGGGGCTAGCGTTGTTCGGAATTACTGGGCGTAAAGCGCACGTAGGCGGCTTTGTAAGTTAGAGGTGAAAGCCCGGGGCTCAACCCCGGAATTGCCTTTAAGACTGCATCGCTTGAACGTCGGAGAGGTGAGTGGAATTCCGAGTGTAGAGGTGAAATTCGTAGATATTCGGAAGAACACCAGTGGCGAAGGCGGCTCACTGGACGACTGTTGACGCTGAGGTGCGAAAGCGTGGGGAGCAAACAGG
+
BBCD>A@CCC2BAACBBB?AA?CC?B<@=@?BAC=??@BE=A@CCC9:9DD@AA?BDF?CCC?CCACCCC@BBBC>CCF>CCC9BBCC@CCC;B?C?C@CD?BB>B?BBBBBBBB>CCB@CCACECED:CBA;7@B55;A7@<@?C@CDB@@@@@@B>?=??9@>BBBCCCB??58:6:6@<588:7BA?@;@@?2;2??9?AAAAB@<>;:;??;;6;=>===;;;;===AAA7;@BBDCC:CAAAD>DBB?
@N9IO0:00890:05893
TACAGAGGGTGCAAGCGTTGTTCGGAATCATTGGGCGTAAAGGGCGTGTAGGCGGTTTGTTAAGTCATGTGTGAAAACCCTCGGCTCAACCGGGGAAGGGCGCATGAAACTGGCAAGCTAGAGTACCAAAGGAGGGGGGTGGAATTCCCGGTGTAGCGGTGAAATGCGTAGATATCGGGAGGAACACCTGTGGCGAAGGCGACCCCCTGGTTGGATACTGACGCTGAGACGCGAAAGCGTGGGGAGCAAACAGG
+
AACBB@A@<@B>>;?>>>9>@<@@=A?AABB=@@:>?;AC<A@<A@??>:;6:?8<?38:=@9@A?@>??@;9;9:&4<2<;;5:=::7;:===1<8<;4:;;<<<CC>??@>AA5:;;=>@:50<5=9(/+/:;;;;&;@6<0949>5??BA@;:9C?=@=?7669=A>>CCCCCBJ>CC?B?BBB?CA;:5;;94;5@C9:;;;*;@5@;B=A@@AACCBBA>>:9;>>=:;;0;AABDGG;;:;FD>C@@<
@N9IO0:00908:05909
TACAGAGGGTCGCGAGCGTTGTCCGGAATCACCTGGGCGTAAAGGGCGCGTAGGTGGCTGTGTAAGGTCGGGGTTGAAATGCTGCGGCTCAACCGCAGCGCTGCCTCCGAGACTGCACGGCTTGAGCACGGTAGAGGCCGATGGAATTCCCGGTGTAGCGGTGGAATGCGTAGAGATCGGGAAGAACACCGATGGCGAAGGCAGTCGGCTGGGCCGTTGCTGACACTGAGGCGCGACAGCGTGGGGAGCAAACAGG
+
0000////(/7794444//)///4:4:)///5.3;=2;544<19?7<?=;::;4;?5;:73388-4.44;;>2>7;;>5544:44:2;;;<1817;<=<;<99:8<?;@?@BBCBCCBB@CC?B;;;BDA>@?===:=::99?=A?A=??:@@CCCBAAA@BB?B?AAAAAABB@A@@AA8@9;;5;BB=AA;;5;AA<@<A@@@BC>BBBA8@=@B=CADFFCCCAAAA>ABACCCBB@<<:::*...::/..0:
@N9IO0:00912:05889
TACGGGGGGGGGCAAGCGTTGTTCGGAATTACTGGGCGTAAAGGGCGCGTAGGCGGCTTCTCAAGTCGGGCGTGAAATCTCCGGGCTTAACCTGGAAAAGTCGTTCGATACTGTCGAGCTAGAGTGTGGAAGAGGCTACTGGAATTCCGTGTGTAGCGGTGAAATGCGTAGATATACGGAGGAACGACCAGCGGCGAAGGCGGGTGAGCTGGGCCAACACTGACGCTGAGGCGCGAAAGCCAGGGGAGCAAACGG
+
??:;:;:;:;:":B<@:@@=A@<AB?B@E@BBBBA9??9;:.4<6=>?>===7;;8@>6;?@=<:/000)////-.*0//987<5?C5<295//)///&/////47779;955=B=A<ADBBBB?@@A?B=A:98;B@?@@<?=?=B?BBB??>><>?<?AAA99::???@@@@A@@A;;:;@50//:355,,(,,,(,(,22,2-------(-(-(--/889333:334.44487:(//*/999*6:087*777
@N9IO0:00865:05938
GACGGAGGGCGCAAGCGTTGTTCGGAATACTGGGCGTAAAGCGCGGGCAGGCGGTCTGTTAAGTCGTTTGTGAAATCCGGGGCTCAACCCCGGAAATGGCATACGCATAACTGGCAGGCTGGAGATGTAGAGGCTAGCGGTATCTGGTGTAGCGGTGGAATGCGTAGATATCAGGAAGAACACCTGTGGCGAAGGCGGCTAGCTGGGCCAGTTCTGACGCTCGATCCGCGAAAGCGTGGG
+
BBCB@CCC=DB@@7;:AA?@@>AB@B@;;:;;@8<;;=9)95999<3;9:99926B<<<=B269@>>A9;4944)4;7;;=.4448.444&4.44(4838:33338833-333-33/(-,,(,,*,,,//-2,-,,**,(,,--//(3792226389490227988775525>@=B?AA>ABB=988=8?@@<@=@?=>>>=9444)4.4457<<=<:9:93344838555>4<::3733
@N9IO0:00867:05916
TACAGAGGGTGCGAGCGTTAATCGGAATCACTGGGCGTAAAGCGCGCGTAGGTGGTCCGTTAAGTCGGATGTGAAAGCCCTGGGCTTAACCTGGGAATTGCATTCGATACTGGCGGACTTCGAGTGTGGTAGAGGGAAGTGGAATTCCCGGTGTAGCGGTGAAATGCGTAGATATCGGGAGGAACACCAGTGGCGAAGGCGGCTTCCTGGACCAACACTGACACTGAGGCGCAAAAAGCGTGGGGAGCAAACAGG
+
<<<666<=49;;=5559>3>8<=C:C?B@A@@@@4966?@6==C???@BBB@@@=@A599;>;?=<;8>;;9BCC<BBB<;;;0;A5;7;?BCD>B@B?@ABB@BDDDECCC@CCACCCACBBAA@@@=@AABFD=C?BED@C@B@BC>C@CBBBB??<?>>?7???B@A???AAAAA<A@>A@BBB@BBBB@CCB@B?BB?BB>B?CC@CC@C@CDDCGCGJBBB;;4;=:::;:'99;?=?>/5599904447
@N9IO0:00883:05931
GACAGAGGGTGCAAACGTTGTTCGGAATTACTGGGCGTAAAGCGCGTGTAGGCGGCCCGGAAAGTCGGATGTGAAAGCCCTGGGCTTAACCTAGGAAGTGCATTCGAAACTGCTGGGCTTGAGTTCTGGAGAGGAAGGCGGAATTCTCGGTGTAGAGGTGAAATTCGTAGATATCGAGAGGAACACCGGTGGCGAAGGCGGCCTTCTGGACAGTGACGTGACGCTGAGACGGCGAAAAGCGTGGGGAGCCAAAC
+
@BB;;;CC;@@><<6<9929?;@??B9@;?:;;@9@@@@B;@@@@BBBBBB?B@>BB:@=AC>CGCC@CCCCBBB=@@D=BAA8::>B@D@CBC?B>AABBBA?A@@@;@BBDCCD<BB?9;;A8;:B>BB;;7<?B@CD@B@DACDCFA@A@BAAA=@@@G:@=AABCDCBCBCBBBAA>A?BBCAC>994:=>;@?AB?B;?9???9>@@@@;;00/:@@@@??==<78/7=>AA8ABA@>A@5@0000>3;
@N9IO0:00883:05948
TACGGAGGGGGCCAGCGTTGTTCGGAATTATTGGGCGTAAAGGGCGCGTAGGCGCCCGGCAAGTCGGCTGTGAAAGCCCTCGGCTCAACCGAGGAATTGCGGCTGATACTGCCGGGCTCGAGTCCCGGAGAGGGCAGTGGAATTCCCAGTGTAGCGGTGAAATGCGTAGATATTGGGAGGAACACCGGTGGCGAAGGCGGCTGCCTGGACGGGTACTGACGCTGATGCGCGAAAGCGTGGGGAGCAAACAGG
+
BACB=;:;:;*:;99=>@>A=:??<>:B9>A:>>6665;<)55)6<<@>:<7///7.729B?AADD;;6;>>BC>CFE=BB=9=BBB?B?BAA>A?B?BBD9BBAA@BCCAB6::4:>>A@@@AA;A>AAADB?BBBABAB?A?AF?ABBBBCBBD@AACB=BCCCBDBBBBB?BD=??<?=999<A=::7:AB5:::C?BBCC?BD=@;;;7;BBBBCBCCCBBCBBC@@@A8A;;;=DD4996>>5669;
@N9IO0:00894:05941
AACGTAGGAGGCGAGCGTTATCCGGAGTTACTGGGCGTAAAGCGCGTGTAGGCGGCAGGACAAGTGGCGGGTGAAAGCGCCCGGCTCAACCGGGCGAGTGCCGGTCAGACTGTCGTGCTGGAGTACCGGTGAGGGACGTGGAATTCCGGGTGTAGCGGTGAAATGTGCAGAGATCCGGAGGAACACCAGCGGCGCAAGCGGCGTCCTGGACGGAAACTGACGCTGAGACGCGACAGCGTGGGGAGCGAACGG
+
:3;AABC?;;6:A?A?AC?BBB@E?8::?AABBB=CBA??:??>>A@AA;;8;D?CBB?B@?=ACE@CGE=BBBG?C@@@B;B>;;:9;>=AA<@@>@@@?;?;?AB;;;??B@@@A@::6:B@>@;?;=?=>>9=893>8<8=8=9?@9?@:00/=6?;==7BB<A>=>=@;:;4;4:?=A<@@C?@@AB?BBA@;@??;@A@A@BA>AAA<@@;@AAA@AA??A??ABBDD:::::@@BB8:9:==9;;;
@N9IO0:00904:05938
TACGTAGGGTGCGAGCGTTAATCGGAATTACTGGGCGTAAAGCGTGCGTAGGCGGCGCGCTAAGACAGGTGTGAAAGCCCCGGGCTTAACCTGGGAATGGCGCTTGTGACTGGCGGGCTCGAGTGCGGCAGAGGGAGGTGGAATTCCACGTGTAGCAGTGAAATGCGTAGAGATGTGGAGGAACACCGATGGCGAAGGCAGCCTCCTGGGCCGACACTGACGCTCAAGCACGAAAGCGTGGGGAGCAAACAGG
+
BBA@@BBB:@@@@@@>?@<A=ACD@C@B?AB>@><@B@BC?CCCBBBBB@?<?B?BAABCCB?CCBBB?BBBCCA98877-9>9@B?B?B?CCC;C?BB?BBEF7==BCB@?<@>@:@A?@BAA@@?<=::::A9??<?B?B6;8;<@@AB???ABBBCCCC=ABBCBBBBBBBBBC5==>B?BAB@CCBB?BCB?B9<<BC>A@=;;;0;;@@?>??@?@@@ABB?BCCCCCC=A?A;;;;.;?@?A<;;:=
@N9IO0:00868:05964
TACGTAGGGTGCGGGCGTTAATCGGAATTACTGGGCGTAAAGCGTGCGCAGGCGGCTCCTTAAGTCAGATGTGAAATCCCCGGGCTTAACCTGGGAACTGCGTTTGAAACTGAGGGGCTTGAGTGTGGAAGAGGGGGGTGGAATTCCAGGTGTAGCAGTGAAATGCGTAGAGATCTGGAGGAACACCGATGGCGAAGGCAGCCCCCTGGGCTAACACTGACGCTCATGCACGAAAGCGTGGGGAGCAAACAGG
+
CCBCBBBB=@@@GD>BBB?B?BBB?B6;7;DBCC@;;:DJ=BBJHCBA?==9992:A@?D@C?BBCCCGBBBBB>5@?::/:<3;<6:498>@@9?5::@=:9:.3392:BBBB==1:@6@<=A@AB8B6B=;=<<<&<?8@<A=B?BB7B>::;;;:5:::38857;?>??>976A6;<>B:;;@>@@?@:5967;<@BBCECD0;;;0;@@=@@<=000/07:79CABAAAB=B>??BAA5?<>:=388=6
@N9IO0:00873:05962
TACGGGGGGGGCAAGCGTTGTTCGGAATTACTGGGCGTAAAGGGCTCGTAGGCGGCCAACTAAGTCAGACGTGAAATCCCCAGCTCAACCTGGGAACTGCGTCTGATACTGGATGGCTTGAATCCGGGAGAGGGATGCAGAATTCCAGGTGTAGCGGTGAAATGCGTAGATATCTGGAGGAATACCGGTGGCGAAGGCGGCATCCTGGACCGGCATTGACGCTGATGAGCGAAAGCCAGGGGAGCAAACGGG
+
AABCDCCCCC"CC6;;<;7:9?CC=A=@@CCCCC?BCBCG6;;79AABBCD@;;:;?B=CBB@BCBBBC;;;BBE>ABAB-000=??<B@BBB>B?B99;A?ABBBBBBBB?@@@@@@<AB?BB@CC>CBBBB=B;;;@@A@C?C@@@<@BA;;;EAHGFF>CCCCCBBBBA@A@C=AA@F@A@@?C?CA?CCC?B?@@<@AAB?BB6;;=@@BBC?BBC@@@A@@????;;;0;B>;;;;.::;:D:@@>6
@N9IO0:00877:05993
TACGTAGGGTGCAAGCGTTAATCGGAATACTGGGCGTAAAGCGTGCGCAGGCGGCTTTGCAAGACAGATGTGAAATCCCCGGGCTCAACCTGGGAACTGCATTTGTGACTGCATGGCTGGAGTACGGCAGAGGGGGATGGAATTCCGCGTGTAGCAGTGAAATGCGTAGATATGCGGAGGAACACCGATGGCGAAGGCAGTCCCCTGGGCCTGTACTGACGCTCATGCACGAAAGCGTGGGGAGCAAACAGG
+
A@BBA???8;;;A>BBDF=A=AA>8;+00===;5@@@CC<BBB;;;FFCCACC?AAC=B@A<@@@BAB@@?CCC?CDCD;DD>@???9<8=>>6?9@BBBBAC=??@@BBBBBBC>AAC<@?B:::?B9:;BEED1;;A<@<@<@@ABBBCB@@@AABCCC?ABABBCBBBBB@@@=::4:5;@B?CEBB?BCF@C@B;;;BCC;CDE>C?BCCCCCCC;::A???@>>?:::,:>>??@@6A@ABB>BAB@
@N9IO0:00886:06002
TACGTAGGTGGCAAGCGTTGTCCGGATTTATTGGGCGTAAAGCGCCCGCAGGCGCCCGATTAGTTTCAGGTGAAATCTCCCGGCTCAACTGGGAGGGGTCCTGGAAAACTGTCGGGCTTGAGGCAGGGAGAGGGATGCGGAATTCCCGGTGTAGCGGTGAAATGCGTAGATATCGGGAGGAACACCAGTGGCGAAGGCGGCATCCTGGCCCTGTCCTGACGCTCAGGGGCGAAAGCGTGGGGAGCAAACCGG
+
AB@@???;@>:>A?BBBC>ABC@C@BBB<BB>AA;?====5::8;D=CA;;5:;;:/<BD?@@ALGCCC@CCCC>CCCCC<A>BAA@@CCDG>BBBB8AA>??4;:;.;A@AABA=BC@CIG@@@@?9>@@A=6BAAAC?D>@>@C=B@CBAAA??=@BDD>CCCAABBCCAAAA@<AB9B?BBB@BABB?BBA?B@BB@CB@>5?A=?A=AABB?BBBAA???<@>>2<99928?>AA==18<@@C:?7??
@N9IO0:00892:05989
TACGGGGGGGCAAGCGTTGTTCGGAATTACTGGGCGTAAAGGGTTCGTAGGTGGCCAACGAAGTCAGACGTGAAATCCCTCAGCTCAACTGGGGAACTGCGTCTGAAACTGGCTGGCTCGAGTGCAGGAGAGGAACGCGGAATTCCAGGTGTAGCGGTGAAATGCGTAGATATCTGGAGGAACACCGGTGGCGAAGGCGGCGTTCTGGACTGCAACTGACACTGAGGAACGAAAGCCAGGGGAGCAAACGGG
+
BB;;;;;;;#9?;?@BB@BB@CD?B?A<@@@@A9???BC<BD:;:;BBBCACGFH>@=A:;4;;;;<BBAC;::5:@B8@@;<;BAA?BCCCB8A>@@@@BBBBBBG>CBB@BCC@CCC;:;;;;AA>ABBB?B?BBCC?B@A?A8::5;B?@@BC?AAAA<;;;ABBBBABABBA?BB?C@BBB=@=AB?BBC@D@;;7;AA<@@C>BACCCC?AA@@@@?A?::6:>@@@@;@?39:@@2?@AAC=BAB9
@N9IO0:00909:05981
GACGGAGGGTGCAAGCGTTGCTCGGAATCATTGGGCGTAAAGGGTGCGTAGGCGGCCAGCCGGGTCTGCCGTGAAAGCCCAGGGCTCAGCCCTGGAAGGGCGGTAGAAACTGGCGGGCTGGAGTGCCGGAGGGGAGAGTGGAATTCCCGGTGTAGCGGTGAAATGCGTAGATATCGGGAGGAATACCGGTGGCGAAAGCGACTCTCTGGACGGTGACTGACGCTGAGGCACGAAAAGCGTGGGGAGCAAACA
+
CCCC?;<;.:>@@=@@@@>A@AAC<A?ACCB8BD7AAAAB;@@9??@A@AA?CA>A?BBB?AA<@??@A=@@@@@5;<;0;=909C<<BCF>AA?B?CB=<;8;CBCC=C;A7;@A2:545::;557<5:>::.:?AABB@D@D@BB<A?B@C@BBB?CBCB<BBCA@AAA@@@;;;,4;6<9>>B:B:5505:::3:A8:5<:>>AA=??DAC???998=????>@9==>9:9:&:=;><==/3399>6<7
@N9IO0:00873:06030
TACGAGAGGCCCGAGCGTTAATCGGAATCACTGGGCTTAAAGGGTGCGCAGGCTGATCCGTGTGTGTGTCGTGAAATCCCCCGGCTCAACCGGGGAATTGCGGCGCAAACTGCGGATCTTGAGGCGGGTAGGGGTCGTTGGAACGATCGGTGGAGCGGTGAAATGCGTTGAGATCGATCGGAACGCCGAAGGTGAAGACAAGCGACTGGGCCCGTCCTGACGCTCATGCACGAAAGCGTGGGGAGCAAACAGG
+
BD@A>?994:?6@@A@@@?B=AAC@C;;;BB@@@:@?;@>.;909AABBB@>@@A?BC@CCCCC@@@B@AABA@@:@BBBB.;7;AAB?B?BBB.<29.44838;@A@<@A???;???B?@???BBB>???DD9CCCC?C<@;@A;;;?>AA?BBBB@CBBC<999AC=AAA@@@>=<==9=9==@;@@3959AA>A9999:99:>>==)88)655479<738@999BAAA998-99::ACC9ABBBD=@@@:
@N9IO0:00888:06041
TACGTAGGGTGCGAGCGTTAATCGGAATTACTGGGCGTAAAGGGTGCGCAGGCGCTCCGCATGTCGGGCGTGAAATCCCCGGGCTTAACCTGGGAATGGCGTCCGAAACTATGGAGCTGGAGTGTGGCAGAGGGAGGTGGAATTCCACGTGTAGCGGTGAAATGCGTAGAGATGTGGAGGAACACCGATGGCGAAGGCAGCCTCCTGGGCCAACACTGACGCTCATGCACGAAAAGCGTGGGGAGCAAACAGG
+
CC:;;@AA0;;;9949>:7@=BCC?C@C?BBBBG>CB:;;7;>7@BB@@;;5;;59;.5:@:99??D;@@@;;;4:AA?5@@;@B?C?C<@@@;@>@A=@B@A?;;;7;B@CA6:9ACC?CCDBCC=A@A@@A:@B6;;?C5;7;=@AAA@@ABBC@CCDD?FCCCCBBBBBBCAA?AC?B@BBB?B@@A@BA@?B8:99?=>>8<<=.;4;;??@@@@???@@:9899::999&9339<>>/=656=5==>8
@N9IO0:00892:06017
GACGAAGGGGGCTAGCGTTGTTCGGAATTACTGGGCGTAAAGCGCGTGTAGGCGGTTGCCAAAGTCGGGTGTGAAAGCCTTGAGCTCAACTCAAGAAATGCACTCGATACTTGGTGACTAGAGGACCGGAGAGGATAGTGGAATTCCCAGTGTAGTGGTGAAATACGTAGAGATTGGGAAGAACACCAGTGGCGAAGGCGGCTATCTGGACGGTTCTGACGCTAAGCGCGAAAAGCGTGGGGAGCAAACAGG
+
A@ABB?BCCC3AAABABB?CBAD@<@+0)/<000(99??>:@@BBBBC@;;9<B=B?BA<??9?@@@B=AAA@BB6;:6;=A@A@B@@<@C;;7;BC;BAABAAACAAAA@=@=AAAABDC??<?@>A=@@AA>A???AB?C?C>A@:@A@?>@@?@<??A@8@AA@@@><<551590975:.9555:>?@8>@@+0+00)/:/94583<<<*0+/7;77/69A999555444&499>A>>1<@CDD6CAC@
@N9IO0:00893:06016
TACGGAGGGCGCAAGCGTTGTTCGGAATACTGGGCGTAAAGCGCGTGTAGGCGGCCAGGTAAGTCGGATGTGAAAGCCCGGGGCCCAACCCCGGAATTGCACCCGATACTGCCTGGCTGGAGTCCCGGAGAGGATGGCGGAATTTCCGGTGTAGAGGTGAAATTCGTAGATATCGGAAGGAACACCAGTGGCGAAGGCGGCCATCTGGACGGTGACTGACGCTGAGACGCGAAAGCGTGGGGAGCAAACAG
+
CBAA>A@A9;;;B7;;BB>AB?B@;>,00:;;93?<ABB=BBBBB@A><>:00,08<=9:=<==BA=A;;9<<<)4<9)444&4;1;7<>>2>;>9@9<=8880868/0//93:;2:33-38388-8:@CAA>AAA5:;2:8<:1?9=9>?=>=00,0=;9165;;333A:;:0/(/38393/0/3::9@?A??>?;<<276:::??6?AB=A=>=@>=79:7775669<;==3;;>BBBB5;;;??1;88
@N9IO0:00895:06048
GACGGAGGGTGCAAACGTTGTTCGGAATCACTGGGCGTAAAGGGCGCGTAGGCGGACCTGTAAGTCGGGAGTGAAAACTCGGGGCTCAACTCCGAGCCTGCTTCTGAAACTGCGGGTCTTGAGGACCGGAGAGGAGAGTGGAATTCCTGGTGTAGCGGTGGAATGCGTAGATATCAGGAAGAACACCGGCGGCGAAGGCGGCTCTCTGGACGGTTCCTGACGCTGAGGCGCGAAAGCTGGGGGAGCAAACAGG
+
BBBC@BBB>@@@DE=:;;=@A<@C;@>AAAACAA=AAABC<BD>@@@ABCD@CC=??9>?==9=?:;:.;A@@ADE;BB@@@@9@CCC@CCCACAA@??@@?;@A@AD>@@A;;;0;@A?DCCHBB@A?CA??<?@@@AB?B@B@B@BB?BBBBBCB?AA??>??>>>><>=89::C?C@CC@AA@=A=;:6;@>9?>AA?ABBAAAC?CDF>A=@=C???@AA@@@;???;;;0;:@ACCF1?@BDD=AAA>
@N9IO0:00899:06036
TACGAAGGGTGCAAGCGTTACTCGGAATTACTGGGCGTAAAGCGTGCGTAGGTGGTTCGTTAAGTCTGTCGTGAAAGCCCCGGGCTCAACCTGGGAATGGCGATGGATACTGGCGGGCTAGAGTGCGGTAGAGGGTGGTGGAATTCCCGGTGTAGCAGTGAAATGCGTAGAGATCGGGAGGAACATCAGTTGCGAAGGCGGCCACCTGGACCAGCACTGACACTGAGGCACGAAAGCGTGGGGAGCAAACAGG
+
BBBBA?BD=BBBC?B@@A?BCCBB@?9><?@AAC;9::A@8A?AAA@@@@@>@?:??BBB@CADCCBBBCCCA9909;55&5>4B@@@@G@ECC<@9BB9=@;@A<@@@@?>6;?:8=AD@@:9:@>;><<333(3=8??>A7954=5A7BB>?9:9@@???79AAADC?@?BABAA9::69<99998;;084;;6<8=<7=44404:49?7=99878933333333,3;534=4:499<<<0<=<<<5=><:
@N9IO0:00912:06050
TACGAAGGGGGCTAGCGTTGTTCGGAATCACTGGGCGTAAAGCGCACGTAGGCGGATTTGTCAGTCAGGGGTGAAATCCCGGGGCTCAACCTCGGAACTGCCTTTGATACAGCAGATCTAGAGCCCGGAAGAGGTGGGTGGAATTCCTAGTGTAGAGGTGAAATTCGTAGATATTAGGAAGAACACCAGTGGCGAAGGCGGCCCACTGGTCCGGTGCTGACGCTGAGGTGCGAAAGCGTGGGGAGCAAACAGG
+
@AA@?8?@??0AB@@??@:;;@CC@B@CBBBBAA<@@@AB<A;;:CA?@BB>AG?BCC=BADBBBCCDDD9CCCC<BBC?CCC;CCBA?BAEBA?A@C@@@59:5:@@AAAAAAAA??>@?@@A@;@;?;?BB@BCC>CB?B?A<A=???@BB@>>==???D9?8;;:99:99:1991749>5;;<8=8885;@@:?7;;;?@9@>>>:>><@<=>=<<998666//+/:<:==1>?@>>AA2@>88858>>:
@N9IO0:00894:06065
TACGGAGGGCGCGAGCGTTGTTCGGAATCATTGGGCGTAAAGCGCGTGTAGGCGGCTGGGCAAGTCGGATGTGAAAGCCCGGGGCTCAACCCCGGAATTGCATTCGAAACTGCCTGGCTCGAGTCTCGGAGAGGAGGGCGGAATTCCCGGTGTAGAGGTGAAATTCGTAGATATCGGGAGGAACACCAGTGGCGAAGGCGGCCCTCTGGACGATGACTGACGCTGAGATGCGAAAGCGTGGGGAGCAAACAGG
+
@@BB?@@@9;;<B@A;;;?CC@CG@C?BBAB<AA9AA@@@;AAABBBBBCC@BB9=>B>6>CACCCD@BBBCCCC=BCC>CDD;?@@D@CCB;A?D?B=????;?BAA=@@@?;@A>AB@@@@@@BDD?DBBC@BBD>BBAE?B@BB=BABBBCC::6;BAA;B>BCDCCBCCBBEE?CC@D@A@AHECCB@BBA=@<>>3::59@@@?BAAABAAABABABBBBCCBBBCCCC>A@@BB??2CCCC@8B@A8
@N9IO0:00897:06078
TACGAAAGGTGCGAGCGTTAATCGGAATTACTGGGCGTAAAGCGCGCGTAGGTGGTGTGTTAAGTCGGATGTGAAAGCCCCGGGCTCAACCTGGGAACTGCATCCGATACTGGCACGCTAGAGTGCAGTAGAGGGAGGTGGAATTTCCGGTGTAGCGGTGAAATGCGTAGAGATCGGAAGGAACACCAGTGGCGAAGGCGGCCTCCTGGACTGACACTGACACTGAGGTGCGAAAGCGTGGGGAGCAAACAGG
+
BAB@>>5?<?@?B@@::9=@>ABB=B=@=@A;;:7;B@CD>BBAAAACCBBABB?BFCCC@C???BA?BAAAABB;:::;&99(9:??<?@CCF>B?A8:9BBB@BBBBCCB>BCBBBBA@@A???@998;??H:@@<@><B@BC>B?C;??A4438.3:;;4<;=????=?AA@@>@2>4?>A@A@EAAA?BCC@D>>?==677382,2:9===777522;>AA9939@?@>@;?9::===2=>??B;B@A3
@N9IO0:00905:06098
TACAGAGATGGCAAGCGTTGTTCGGAATCACTGGGCTTAAAGCGCGTGTAGGCGGAGCGGAAGGCGCCTTGTGAAATCCCCCGGCTCAACCGGGGAACTGCTCGGCGAACCGACGCTCTTGAGGCAGGTAGAGGTCACTGGAACCATAGGTGGAGCGGTGAAATGCGTAGAGATCTATGGGAACGCCGGTGGCGAAAGCGAGTGACTGGGCCTGAACTGACGCTGAGACGCGAAAGCGTGGGTAGCAAACAGG
+
ABB;;;AC@@>?C=@:::=AA?BB@C=>>??AAA9AA<@?,5954:?A;:;8;;5;<BB:?:>>BAB@B=??C@?8@ABBB1B9B=BB;D;CCC6@8<955955.5<>:?<@@96;AAB=??C?A>?9@:4447=<@@??7@052655>:<<8<<;;5;<>>5959>;:>BAA:69;;>>05266C@C@BB?B<::59?AAAAAA@@@A9A>@:869@A@AA@A::8:979@AC<BBBAAA<ADCBCD<;998
@N9IO0:00907:06073
TACGAAGGACCCGAGCGTTATCCGGATTTATTGGGTTTAAAGGGTGCGTAGGCGTCCTGGAAAGTTACGGTTGAAATCTCCTTGCTCAACAAGGAAACTGGCCGTAAAACTATCAGGATTGAGTACATTTGAAGCGGGCGGAATGTGTCATGTAGCGGTGAAATGCATAGATATGACACAGAACACCGATTGCGAAGGCAGCTCGCTAAACTGTAACTGACGCTGAGGCACGAAAGCGTGGGGATCAAACAGG
+
AA9:;65=>BB=B@@???=@AA>B?ACE>BB@CC=BC689-9;6=?BBBAC>89:BAEF@CC=CC?BBB>A>AAA9@@BC@C?AABBB?@@=@@CC@CCC@C;;<CCB8@@A@@BB?CD9;;;<AABBC=CE=A;::6;B=B?CCBBBBB:;;A@?A;AAAA=;9;@@AAB@@@A@ABB@@@=@@A<?:000>>>+0)099;8=@BCCC>BB@AB>FCBC?=>=993,388>=92;?>??DD:?>>??5<??3
@N9IO0:00912:06108
GACAGAGGGTGCAAACGTTGTTCGGAATTACTGGGCGTAAAGCGCGTGTAGGCTGCTCGGAAAGTCGGATGTGAAAGCCCTGGGCTCAACCTAGGAAGAGCATTCGAAACTTCCGAGCTGGAGTTTCGGAGAGGAAGGCGGAATTCTCGGTGTAGAGGTGAAATTCGTAGATATCGAGAGGAACACCGGTGGCGAAGGCGGCCTTCTGGACGATGACTGACGCTGAGACGCGAAAGCGTGGGGAGCAAACAG
+
AAB;;;BB=@A?AA9>8920;9=>:>)0+/<=<><:::CD=BBBBB@A@AA?A>>????299/:=@@>A;;:A@A6;:=5==@7=BCC:>:><B7?6?<@A@B8@A@@:@B?B?C;;;BA5;;;:/;A@CBBB@C?B@BC?A<@<@AAA?BBC;;<C?BACC<A=A@@@@:::AA??????B?@>>9=:00)///3839:6</713<A;;>777<==:;;?==;:9:;;<>?@A9>;7@@;;.AB@>:3766
@N9IO0:00872:06141
GACGGAAGGTGCAAGCGTTGCTCGGAATCACTGGGCGTAAAGGGTGCGTAGGCGGCTGTGTAAGTCTGGCGTGAAAGCCCCGGGCTCAGCCCGGGAAGTGCGCTAGAAACTGCGCGGCTGGAGTGCCGGAGGGGAGAGTGGAATTCCTGGTGTAGCGGTGAAATGCGTAGATATCAGGAGGAATACCGGTGGCGAAAGCGACTCTCTGGACGGCAACTGACGCTGAGGCACGAAAGCGTGGGGAGCAAACAGG
+
CABA?@>A=@@@C<A;;;AC@AACAC;=;CCBCC=BE:99,;A8=@@BAAC?:98:BB@BBC@BA@@B?BCCCBD;9999*;C9;;;::AD<CC<A=@@@BB;::AAA9ABB@@@B=@@A=::9@A=@?BCCB:BBBCBB?A=@=?;BA<@@9999@;ABBC@BBBA@@@@@@?6=93===B=@?B@C=<>8<89:3:A@@AAAAAAB@BCC???<?@@=@????9959==>>@299AAAAB:BAAAB>>>??
@N9IO0:00876:06121
TACGGAGGGCGCAAGCGTTGTTCGGAATCATTGGGCGTAAAGCGCGTGTAGGCGGCTTGGCAAGCTCGAGTGTGAAAGCCCGGGGCTCAACCCCGGAAGGTCGCTCGAAACTGCCTCGCTAGAGTCCCGGAGAGGAAGGCGGAATTCCCGGTGTAGAGGTGAAATTCGTAGATATCGGGAGGAACACCAGCGGCGAAGGCGGCCTTCTGGACGGTGACTGACGCTGAGACGCGAAAGCGTGGGGAGCAAACAGG
+
DCCD?BBC>;;;A>A;;;<@A?CB?B>@@BB9=>5=:9==1==99;?@?AA;;4.4<3=37>60////;=>A=;;<6;>A6@@@2??@@<@IJ9A7;8@8==966=<::195557<<<=@@><=66;,57><AC9<8<9AA=@:@4;9/57<<<B@;:5;A@A;A?B@ABBB@AA>?:3:<5;7<==<>CDC:B@?9=78:3:?C?ABB=??B@BBBBBBBBDCBBBBA@@B@@@;AABBDEE;A@ABB>BDCA
@N9IO0:00880:06134
TACAGAGGGGGCAAGCGTTATTCGGAATTATTGGGCGTAAAGGGCGCGTAGGCGGCTTTGCAAGTGACGGGTGAAAGCCCTCGGCTTAACCGAGGAACTGCCTGTCAGACTGTGAGGCTTGAGACCGGGAGAGGTGAGTGGAATTCCCAGTGTAGCGGTGAAATGCGTAGATATTGGGAGGAACACCAGTGGCGAAGGCGGCTCACTGGACCGGAACTGACGCTGAGGCGCGAAAGCGTGGGGAGCAAACAGG
+
DDB@A@CCCC3;;5;;;;4:<256147?7??9@=8==::;19=5=??>>CC?::79@>9>::5:??A@AA9AAAA;@@C<@@@:<;@C?B@BBC@C@CCAA=@ABCCCCC:::A::6:@>A?@?D=@@=A@???@@@@@@:@5;4;;0;AAAAABA@=A;;<0:;;:BBBCIDG@CC<@@=@?BBC@BBCB@BBB?B<;;6;A@@@AA>AA?C@B@BCC@@@BBBBB?@@>999/::BBABB6??A@B:AAA?
@N9IO0:00884:06120
TACGGAGGATGCGAGCGTTATCCGGATTTATTGGGTTTAAAGGGTGCGTAGGCTGGTAAATAAGTCAGCGGTGAAACTCACAGGCTCAACCTGTGCCGTGCCGTTGAAACTGTCTATCTAGAATTCGGATGCTGTGGGAGGAATGTGTAGTGTAGCGGTGAAATGCATAGATATTACACAGAACGCCGATTGCGAAGGCATCTCACAAAGCCGTTATTGACGCTGAGGCACGAAAGTGTGGGGATCAAACAGG
+
@@CC>@?=?@@>AAA?@@8<AB?B>@AB<BB?CB=BB.99/7;18=?@A@A?ACD@BBA9;;59@@=??>9=:996;CBFBBB@CABB>BACBBB@4;:B@9@@=;;;0;ABBBBD?@@A9;69<?A<@;59B@@@C<:;6;:ABCCC@AA@:;;;;.4<<@496;@@CABBCDA;;;DBAA=AAB265<7;:??2:2:>?>AAB@AA<BB?BC@CD@BBBA;;;;;5;AA;;969@<<AFF9BBBCF>CCA>
@N9IO0:00887:06131
TACAGAGGAGGCTAGCGTTGTTCGGAATCACTGGGCTTAAAGCGCGTGTAGGCGGCCTGTCAAGTATCTTGTGAAATCCCCGGGCTCAACTCGGGAATCGCTGGGTATACTGACGGGCTTGAGGTAGGTAGGGGTGCCTGGAACTCTAGGTGGAGCGGTGAAATGCGTAGAGATCTAGAGGAACGCCCGTGGCGAAAGCGGGGCACTGGGCCTGTCCTGACGCTAAGACGCGAAAGCGATGGGGAGCAAACGGGG
+
BADDDBB?BC?BAABBBB>BB?BB@C7::@@@@A;CA=??7??A??????B@@?=@?@@???<@?@@??;@@@A@99::939A9?@CC@BB@@?:@?AABBBBB<BBBBBCCBBBB:;;7<AA=BCB?BBBEC<BBB@CC@C@ECB@@A;@A5:;>G?D;;;9;AAABBBCCC@AAAAAA<>>?BAA=B??=?AAA<BBABA6AAAACC<B?BBAA=A@@@==?>:==999=@=,99944=99+44955)54444
@N9IO0:00913:06111
TACAGAGGTCCCAAGCGTTGTTCGGATTTACTGGGCGTAAAGGGTGCGTAGGTGGTCGGGTAAGTCTCATGTGAAATCTCCAAGCTCAACTTGGAAACGGCATGGGATACTATTCGGCTAGAGGATTGGAGGGGGGACTGGAATTCCAGGTGTAGCAGTGAAATGCGTAGATATCTGGAGGAACAACCAGTGGCGAAGGCGAGTCCCTGGACAATTCCTGACGCTGAGGCACGAAAGCCAGGGGAGCAAACAGG
+
ACAAA@@=@AB;B:;:@@=BA?BC7:9A9??99939?ACC>CE>CBBBBBB@BB@BBCD;;:ADCBC;9:BBBBC>A?AD8;8;@@@C@BA8:7:B<??;@A??>9?A@A?@??BC?CBA@@@<@>2:2::9999#444:7>9>9>9;?7?BAAB@AAECCC>:;;BCCBBBB:;;A=@A>B=::39>B;;;>ABC>C@CBCBBBB=AB?CBB?B<@<@@CAA@@@@@@@@@;;;0;A.9555'5555905583
@N9IO0:00867:06202
TACGGAGGGCGCGAGCGTTGTTCGGAATCATTGGGCGTAAAGCGCGTGTAGGCGGCTGGGCAAGTCGGATGTGAAAGCCCGGGGCTCAACCCCGGAATTGCATTCGAAACTGCCTGGCTCGAGTCTCGGAGAGGAGGGCGGAATTCCCGGTGTAGAGGTGAAATTCGTAGATATCAGGAGGAACACCGGTGGCGAAGGCGACATCCTGGACCGGCATTGACGCTGAGGCGCGAAAGCCAGGGGAGCAAACGGG
+
AA@@>@AD=@@@@@A@@A?CC@;;;;?CBBC?BB;@@;::5;A@@C:;:@@7@@5;<B<4;A<@BBB6:;B<=A=5?@=6@9=+99;BADEE;C?C@B959?A>>933(33374=<7;@A@A@;;;BB?A@@A==A90=?3@;A5;;0:;:9:BBAA;@<;;6;ACCCC@@@@@A@@<@A?B?A@<6:600+0>@,;6;;@?<884990447;8;;<>:9:8;8;;<69;=;77.7813787-38733*3877
@N9IO0:00870:06160
TACGAAGGTCCCAAGCGTTGTTCGGAATCACTGGGCGTAAAGGGAGCGTAGGCGGCGTGGTAAGTCAGATGTGAAATCCCGGGGCTCAACCCCGGAACTGCATCCGATACTGCCATGCTAGAGGATTGGAGAGGTAGCTGGAATTCTTGGTGTAGCAGTGAAATGCGTAGAGATCAAGAGGAACACTCGTGGCGAAAGCGAGCTACTGGACAATTCCTGACGCTGAGGCTCGAAGGCTAGGGTAGCGAAAGGG
+
BC@?>495:BC>C?BBBC=??@CC@B?BA>99:?8???@@9@@8=A>@?AB?BB?BBCC@BB>A?@?@@AA@@=@1;;;69@@0;:9:.555'55;5:55::<@>BCDCCCBB?A9;:ABA?@>?@494999<28=?@@@7;8B:???A8A@AB@@BB>?8?6B@=>BBAAA>?8=9=DC>B?CBBBCB;;.9494)4:A@@@BBBDC?ABA8<8=8=BBCBCCBBC9@AAA?:>;A;;;E=A@C@@@A:@@9
@N9IO0:00883:06188
GACAGAGGGGGCAAGCGTTGCTCGGAATCACTGGGCGTAAAGGGCGCGTAGGCGGGACGGCAAGTCGGTCGTGAAAGCCCTCGGCTCAACCGAGGAGAGTCGGCCGAGACTGTCGTTCTTGAGGGATGCAGAGGAGACTGGAATTCCCGGTGTAGCGGTGAAATGTGTAGAGATCGGGAGGAACACCGGTGGCGAAGGCGGGTCTCTGGGCATCTCCTGACGCTGAGGCGCGAAAGCGTGGGGAGCAAACGGG
+
@@BBBBBDCD1CC?C????AAA@@>B6;;CCCCD>BBBBB;AA;AC@@@CB?@AA8@;;5;?=@DBB?CBB@@?B<AAE<@@B<@@@@=@?@BB<;;;;;;B@C@DCCAA@@@ABC>BA=??CC<AAAA?@@B?ABBBA@<?2:5;A;@?CCCBBBA?ACBC>BBAAAFAAABA???4:=9B>AAA:>:BB<B??;><CCC=;AABBDB=BBBB;;5;@AABBCB@A>BBA@@@:@@@;;;;.;A@BB<=B@4
@N9IO0:00891:06198
TACGTAGGTGGCAAGCGTTGTCCGGATTTATTGGGCGTAAAGAGCGCGCAGGCGGTTCGCATAGTCCGAGGTGAAATCTCCCGGCTCAACTGGGAGGGGTCTTCGGATACTGGCGGGCTTGAGGAGAGCAGAGGTGAGCGGAATTCTCGGTGTAGTGGTGAAATGCGTAGATATCGAGAGGAACACCAGCGGCGAAGGCGGCTCACTGGGCTCCACCTGACGCTGAGGCGCGAAAGCGTGGGGAGCGAACCGG
+
@A?@@::9;B?BD?BBAA=@@@@D?@@D>BB?CD=?@99:.9:::??C@==89;4;8?>DBA@A98199:4:@@D;@AAAA<A?BBBB=ABCE>BBBB9AA@?CC>AABCCA?@@@;@?=BAA=AA@@@@@BB@CCBBAA>A?B?BBBB@CBBBBBB=BCCC>:::BCA@AA@???>:;:4;5;AA=AABC?@@A=A>BB>BBBBBA@A<@@@?BC=BAC@@?A?::7;BABDG=A::;?>?2@BABBAG?B=
@N9IO0:00900:06166
TACGTAGGGTGCGAGCGTTAATCGGAATACTGGGCGTAAAGCGAGCGCAGGCGGTTCTGCAAGTCAGATGTGAAATCCCCGGGCTCAACCTGGGAACTGCGTTTGAAACTACAGAGCTAGAGTATGGGAGAGGGAGGTAGAATTCCACGTGTAGCAGTGAAATGCGTAGAGATGTGGAGGAATACCAATGGCGAAGGCAGCCTCCTGGCCTAATACTGACGCTCATGCTCGAAAGCGTGGGGAGCAAACAGG
+
CCBBBAAB<;;;B@?;;;49.5;>9>:9;;;;;0;@ACC7CCB@@@AA;;7<C?B@CECBC?B@@:999=>>@A;@AAA8AA<>===,0-/::2:/96?BBAB=@>>1:7<00//669/44<?@@AB<?;@>>+0/*/9996;<B?A;8897;44444:99.///899<===><<<7:>9?8?@=:;*00)/665:+585478848=6=68?:94/0//////998=<;:;==+/0--;;;&/////(/896
@N9IO0:00902:06160
TACGTAGGATGCAAGCGTTATCCGGATTCACTGGGTTTAAAGGGTGTGTAGGCGGGGCGGTAAGTCAGTGGTGAAATCCTGTAGCTCAACTACAGAACTGCCATCGATACTGTCGCTCTTGAGTGTAGTTGAGGTGGGTGGAATATGACATGTAGCGGTGAAATGCTTAGATATGTCATAGAACACCGATCGCGAAGGCAGCCCACCAAGCTATTACTGACGCTGAAAACACGAAAAGTGCGGGGATCAAACAGG
+
BB@A@@@=@@@BB?CAAA@CCC;<9;C?A@@;;;0;?,;9,4:1::<A@BB>BBBC8BB>C@:CCCCCCC=B999,;:.9A@:;:BCC@CBBC?@?888:?8<BBBBBBBAAA74:A@?39:9:@@?==79897??C6AA=A8BA874A=BCCCBCB>B;;;7:<@A<AAB;9;C==>>;969=B@46;ABA=A=.9.9:99909<.:66;<@C9>@::888833333&3>84944&44::<<<2<@?BC9:99<
@N9IO0:00905:06208
TACGGAGGGTGCGAGCGTTGTCCGGAATCACTGGGCGTAAAGGGCGCGTAGGCGGCCCGTTAAGTGGCTGGTGAAATCCCGCGGCTCAACTGCGGGGCTGCCGGTCAGACTGGCGAGCTAGAGCACGGTAGGGGCAGATGGAATTCCCGGTGTAGCGGTGGAATGCGTAGAGATCGGGAAGAATACCAGTGGCGAAGGCGTTCTGCTGGGCCGTTGCTGACGCTGAGGCGCGACAGCGTGGGGAGCAAACAGG
+
BBBC?:9:4;A@@@@A@@@BBB@B@B>BBBBBCC>CCCBC9::6;C9;<BB>:;5;A<AB@C?CAA>ABDACBBG>BCD>C:98:CCA?BCC@?@@5@@AA>D?CBBCAA<<5==89:>?99;BB@@<?@@A@6BA999A6:184992>7AA@@@<A?AB?B?BB@AAA::9>?;<=5=:=@=?;?7;B@IADJE@CACCC>AA@?@AB<B8@@9@@@989BCBBBC@AAA::;@@;;;@@@3@@BAB<AAB6
@N9IO0:00908:06161
TACGGAGGGTGCGAGCGTTGTCCGGAATCACTGGGCGTAAAGGGCGCGTAGGTGGCCCGTTAAGTGGTCGGTGAAATCCCGGGGCTCAACTCCGGGGCTGCCGATCAGACTGGCGAGCTAGAGCACGGTAGGGGCAGATGGAATTCCCGGTGTAGCGGTGGAATGCGTAGAGATCGGGAAGAATACCAGTGGCGAAGGCGTTCTGCTGGGCCGTTGCTGACACTGAGGCGCGACAGCGTGGGGAGCAAACAGG
+
@A:;6;AB;;:;AA@9996;;B?B?B?BABA@??:>BCBB>BD>CCAABC@9:;4;A;AB@D?A9:8;@A=B9;9/:@=5CA>2C@@A@CGDAECC;AAAC?CAAACCCCDC:C=A<<==<<;BAAD@@;@<</<@<<A<7;7:499197<;;<;<=9BB9B?B@@>;:>??@A@==5=78848882888<8=B=7=7;<=7==8@CCD>D?CC>@@AAA@@>@;;;4:?B@>@AA998BCC8BBAAA9@>@3
@N9IO0:00908:06204
TACGGAGGGTGCGAGCGTTATCCGGAATTACTGGGTTTAAAGGGTGCGTAGGCGGCTTTGTAAGTCAGGAGTGAAAGTTTGCAGCTCAACTGTAAAATTGCTTCTGATACTGCAAGGCTAGAATCAGGATGAGGTCAGCGGAATGTGGCATGTAGCGGTGAAATGCATAGATATGCCATAGAACACCAATTGCGAAGGCAGCTGGCTAGACCTGTATTGACGCTGAGGCACGAAAGCGTGGGGAGCGAACAGG
+
BB@@<?AA:A@ABBBADD?@AB@CADFD@BBBBE>DD6:;0;<6=@CC;<<@BB?BCI@FCC>BBBBB?B@@ACC=CCD>CB@C@D=C?C;9:DBB9B?BBC@BCBBBB>??AA;>;@?;;A7@ABC?BBA;@<@CBBBC@C?;;;;6;A;9;96<A?BBBC=BBBCCCBBCBBBB7;6;>>=CBB>B?B6;;AA8@9BAAACE@DC=<<<:<@AAA?BB;;;;@>:38@3797*3<=>??@5@BABB@@@@?
@N9IO0:00870:06238
TACAGAGGTCCCAAGCGTTGTTCGGATTCACTGGGCGTAAAGGGTGCGTAGGTGGTAAGGTAAGTCGGATGTGAAAGCTCCGAGCTCAACTCGGAAATGGCATTGGAAACTACCTTGCTCGAGGGTTTGAGGGGGGACTGGAATACTTGGTGTAGCAGTGAAATGCGTAGATATCAAGTGGAACACCAGTGGCGAAGGCGAGTCCCTGGAAAACTCCTGACACTGAGGCACGAAAAGCTAGGGGAGCAAACAGG
+
AAA@@;;5<A@9@7;;;;;@@;><5380499;<C>:;;CC<A?9@@@?BBB>ABACC@C;;;ACCCC?AA@998:0443823333:984:A?=8?@5@@:CBC:C:D@7>B@@7;26;CBBBCC=BD=A?BCCCC)BBBC?A>BABB>B@CBCBCCB;?665)6:555======AA<AAA497:A@6?<39-333496:;;;:==1;=1978&3:94888::9;;33.3993333&3799<==1=888=5>=:4
@N9IO0:00878:06225
TACCAGCACCTCGAGTGGTCAGGAGGTTTATTGGGCCTAAAGCATCCGTAGCCGGCTGCTCAAGTTTCCGGTTAAATCCACACGCTTAACGTATGGGCTGCCGGAAATACTGTTCAGCTAGGGAGTGGGAGAGGTAGACGGTACTCGATAGGAAGGGGTAAAAATCCTTTGATCTATTGATGACCACCTGTGGCGAAGGCGGTCTACCAGAACACGTTCGACGGTGAGGGATGAAAGCTGGGGGAGCAAACCGG
+
ABA?AA:;;=ABAAABB@BBBD?AA?AD;AA?AC>B?CCC>CCBBA=@?88717179::ACC:;;C<A<@;?5;;/;A=ACCAAAB@C@B@ADDCE;;;@@=A>@B=BBBBBB?BCBBCDDD>BBCCC=CCCB?BC@?@D@DBBBBBBCBB@C@CFF3;;;;;*;=39A6B@B=>A<7;C@?A@?BA=AA:;6;BC?C@BB?BAAAA=A;;5;;ACC?BBCCB?CCA@A<:89?D79:@AA@A199??D<A=A>
@N9IO0:00886:06259
GACGGAGGGTGCAAACGTTGTTCGGAATCACTGGGCGTAAAGGGCGCGTAGGCGGACTTGTAAGTCGGGAGTGAAAACTCGGGGCTCAACCCCGAGCCTGCTTCTGAAACTGCGAGTCTTGAGGACCGGAGAGGAAAGTGGAATTCCTAGTGTAGCGGTGGAATGCGTAGATATTAGGAAGAACACCAGTGGCGAAGGCGACTTTCTGGACGGTTCCTGACGCTGAGGCGCGAAAAGCTAGGGGAGCAAACAGG
+
@AAA@AAA<A@?AA;?@@?AB?AA<?8>?BCCCC>?????9@C9@@A@@@B?@B?A@@=@@>9?@;;;09=499=@,59<@AA59;AB=ABB7@;;:>AB::8;AAAC>CAA@C@@@B@=@@@=AA5:5;@@A?BG?DDD@D>B?B?AABBBCBCBB@CC@CABBBGCCBA@@A;@>2;4993949.4444:9//)/3/0////(//96===9<;<4554<>@@??>8<<<;:99*:<<=?BA8?@A@@<@B@=
@N9IO0:00887:06224
TACGTAGGTGGCGAGCGTTGTCCGGATTTACTGGGCGTAAAGGGCTTGTAGGCGGTTCGTTAAGTCCGGTGTGAAATCTCCCGGCTCAACTGGGAGGGGTCATCGGATACTGGCGGACTAGAGGGGGGTAGAGGAAAGCAGAATTCCCGGTGTAGCGGTGAAATGCGTAGATATCGGGAGGAATACCAGTGGCGAAGGCGGCTTTCTGGGCCTACCCTGACGCTGAGGAGCGAAAAGCGTGGGGAGCAAAC
+
BCABAAA>BD@CC@?>9:4;@@;?9:;;0;C?@@;@ABBB>CD>DC6;;;;59=8?<@@A?B>@AA?B?AA@@BC<:;:BC<B?BBBB=@ABB=A@AA7@=@?@A=A???AC??@<@@@@BACGJGD*BCBDC?BB=BAAAB=@=@D=C@CBBCC@?<@B@@<BBBBB@@A@@@@AB<??=??BAD=?::;@CCB@C?;:6;;C0;<BA=A@;<;C<@A@@?@>>::299=9999&999?;==.;;>9909
@N9IO0:00900:06246
TACGGAGGGTGCAAGCGTTGTTCGGAATCACTGGGCGTAAAGCGCGTGTAGGCGGCCGATTAAGTCTGATGTGAAAGCCCGGGGCTCACCCCCGGAAGTGCATTGGAAACTGATAGGCTCGAGTCCCGGAGAGGAGGGTGGAATTCCTGGTGTAGCGGTGAAATGCGTAGATATCAGGAGGAACACCGGTGGCGAAGGCGGCCCTCTGGACGGTGACTGACGCTGAGACGCGAAAGCGTGGGGAGCAAACAG
+
CCCC?CDD>@??@=A>@@=@B>BE@B?BBBBAA@9>=:;;0;:4:<BBAA@=::4;.9@@=@=ABBBCCCCCCCC>BBD>FFF99;:BBBCC5C@C?B?99;?5?=?D8A???@9:6;BBBCCCCC=C@CCCC@CCC=AA>A>A?B?BB@BBBBBCC?CBBB:;;;@;;;AB@@@??=@@?C@????B@BB?BBB>B>AB>BC<AAAD<@@@;>>>;;;;;A@;;;AA??@999.8=<<<8<+<::;@69;4
@N9IO0:00904:06234
TACGTAGGGTGCGAGCGTTAATCGGAATTACTGGGCGTAAAGCGTGCGCAGGCGGTTTTGTAAGCCAGATGTGAAATCCCCGGGCTTAACCTGGGAATGGCATTTGGGACTGCAAGGCTTGAGTGCGGCAGAGGAGACTGGAATTCCCGGTGTAGCAGTGAAATGCGTAGATATCGGGAGGAATACCGATGGCGAAGGCAGGTCTCTGGGCTGACACTGAGCGCTCATGCACGAAAGCGTGGGGAGCAA
+
BA?@@>@@;?@A@AA@@@=A?;<0:B,0,/@@@@<;9;DD=BBBBB@A@@@<;:4;;;.:>98==7;@CCBAA<<39???5?A9A<8;8;9=DD=C?BC?A???9?C9@A@?>A<?;?B;?>A@@@@:=<=A@>AAABBB@B<A199298>@BA?:::<552'25=?@?=AAA>>>C:AB@B@BBA@C?8918:>6=68;@4;;8227808=??9879------4563587;::=/52258;=)2225:
@N9IO0:00909:06217
TACGTAGGGTGCGAGCGTTAATCGGAATTACTGGGCGTAAAGCGTGCGCAGGCGGTTTTGTAAGCCAGATGTGAAATCCCCGGGCTTAACCTGGGAATGGCATTTGGGACTGCAAGGCTTGAGTGCGGCAGAGGAGACTGGAATTCCTGGTGTAGCAGTGAAATGCGTAGATATCAGGAGGAATACCGATGGCGAAGGCAGGTCTCTGGGCTGACACTGACGCTCATGCACGAAAGCGTGGGGAGCAAA
+
AAAA?9::.;@AA@A;;;5;2;@:4<,0)/>>>>595;BB;AABCABABAA>A@9=AB7@?B<@@?BBBBBBCBB9@>>>3@B<AA6:6:9<AB>B=??@CCCC>CC<CBB??><@=@B?ABA@B??<?AABB?AAABBB?B?B=A?AA<A@BBBB=::?>>4879???B@@>?>BB<??<?<??>27;9;1775+5+7994<>>==AC>?888;;=@>=85557566:8756@7A7579@@2///<:4
@N9IO0:00913:06222
TACGAATCGTCCTAACGTTGTTCGGATTCACTGGGTTTAAAGGGCGCGTAGGCGGTGCGTTAAGTCGGTGGTGAAATACTTCGGCTCAACCGGAGAATTGCCGCTGAAACTGGCGTGCTCGAGGGAGGTAGAGGTGCTTGGAACTTCCGGTGGAGCGGTGAAATGCGTTGATATCGGAAGGAACACCTGTGGCGAAAGCGAAGCACTGGACCTCTTCTGACGCTGAGGCGCGAAAGCCAGGGGAGCGAACGGG
+
A@@@@<@@@@B?BB?;;;=AA?AA=??;@ABCCD>CB<?;2:;299?<A@?@:959A>?@?B?BBB>:>C;@@AE=CCCB@;;8;BBE@C@C>AAB@B>BB>AACC<<5<550:B@@?BCC@A?7??:@@@;;.444;7<:>8<<7;7:8<<7;;<=8<<==7==<<<8;;;;:AA<@>@?B?BCB:B@9;6;@AA<BBCA=>:;;==8;;:==<9<;::99=;9995334433(33-3;>;+5547958<<5
@N9IO0:00878:06309
TACGGGGGGGGCAAGCGTTGTTCGGAATTACTGGGCGTAAAGGGCTCGTAGGTGGCCAACTCAGTCGGACGTGAAATCCCTCGGCTTAACCGGGGAACTGCGTCCGATACTGGATGGCTTGAGATCGGGAGAGGGATGCGGAATTCCAGGTGTAGCGGTGAAATGCGTAGATATCTGGAGGAACACCGGTGGCGAAGGCGGCATCCTGGACCGACACTGACACTGAGGAGCGAAAGCCAGGGGAGCAAAGCGG
+
@ABCAAAA@A"A?4;<;;49=?AB?B@F@BBBCC=BBBAA6;;6;AAA@@@@00,09@9=@>;;;AB=AAAAABB;@@@;@BA?BD<@=@;@>=3>=A@@@CCC?CBBBBBC@CHD==<ACBBCBCBD>BBCDE>BCBAA=A>B?C?A@@BBABBA@<@BBB6A<CDCBCCCA@@@A5;;5;2:;:=B@BA>>@=,0+00)09//)5;8<B?BCBBA:99433889949=::::389044<</;;;=</3366
@N9IO0:00890:06285
TACAGAGGGTGCGAGCGTTAATCGGAATTACTGGGCGTAAAGCGCACGTAGGTGGTTCTGTAAGTCGGATGTGAAAGCCCCGGGCTTAACCTGGGAATGCATTCGAGACTGCAGTACTGGAGTGTGGGAGAGGGAAGCGGAATTTCCGGTGTAGCGGTGAAATGCGTAGATATCGGAAGGAACATCAGTGGCGAAAGCGGCTTCCTGGCCCAACACTGACACTCATGTGCGAAAGCGTGGGGAGCAAACAGG
+
ABBAAACC>BA?@><788299>?A=D=A=@AA@A<:::AC8::::D@A@CC@CC@B=@@CDE@C@@@<@;;;@@A09:<>0@@<@@@C?B?BCC8@;9999@5@;666CCCAAABB@@C=9:;BBAC:;;CBC=C?BBC=>;?@8@9B7<<<;;:B>BBBC>AABAC@@@:;;AA@B=A>A?AA:9:A@A=@?>?6=;:2:=8=<9949@9@<996==B@@@CAAA;;;BCDD:@??5555&55444)49;9
@N9IO0:00892:06274
TACGTAGGGGGCAAGCGTTGTCCGGATTTATTGGGCGTAAAGAGCGTGTAGGCGGCCGGATAGGTCCGTTGTGAAAACTCGAGGCTCAACCTCGAGACGCCGATGGAAACCATCCGGCTAGAGTCCGGAAGAAGAGAGTGGAATTCCCGGTGTAGCGGTGAAATGCGCAGATATCGGGAAGAACACCCGTGGCTAAGGCGGCTCTCTAGTACGGTACTGACGCTGAGACGCGAAAGCGTGGGGAGCGAACAGG
+
BCBCCCCCCC1A@<@@AA=@@@8<8<BC>BB:C>6CBBB@3A?A@CBB@@@=>=;?5;54CAA=BB?BD?BBCCBC8AABBCB@CDBC?C@CCB>>>??><?ABB@DF>C<>>?7<2?>??@887<A<A4<?8?@@@@@@4939<@A=B?B???A9:49ABB?CBBC?@?BAA@;;81;49:47666/65508;;5:5:A;;7575755555939999:>>>A===>;;;A???3::>8888)8;<;<8<==3
@N9IO0:00899:06275
TACAGAGAGTGCAAGCGTTAATCGGAATTACTGGGCGTAAAGCGCACGTAGGTGGAACTGTAAGTCGGATGTGAAATCCCCGGGCTTAACCTGGGAATTGCATTCGATACTGTAATTCTAGAGTATGGTAGAGGGAAGTGGAATTTCCGGTGTAGCGGTGAAATGCGTAGATATCGGAAGGAACATCAGTGGCGAAAGCGGCTTCCTGGACCAATACTGACACTTAGGTGCGAAAGCGTGGGGAGCAAACAGG
+
CBCBBBBB???BB=B?@?>@>@CC=B496<DDCD@BBBBB:@:;;;5BBBB>BD@C?BAA;96;@BA>@@@>@AA<ACCA6;;*00)0+02;77.7171799>7?CCECCECBA<?9?@@@>??AAA=@@@999,:2:774:7<<5<9=9<AAB@A?=ABBB<AC99:@@?A>?=?6:6;@D@BBBCBBBB>A@@A8?@B;BB>B@CC@CC?B>AABDDJCCCB@A@8;;@ABC=BBB=>==*94<<=8>@?<
@N9IO0:00911:06281
TACGGAGGGTGCAAGCGTTATCCGGATTCACTGGGTTTAAAGGGTGCGTAGGTGGGTTGGTAAGTCAGTGGTGAAATCCCCGAGCTTAACTTGGGAACTGCCATTGATACTATCAGTCTTGAATATTGTGGAGGTTAGCGGAATATGTCATGTAGCGGTGAAATGCTTAGATATGACATAGAACACCAATTGCGAAGGCAGCTGGCTACGCATATATTGACACTGAGGCACGAAAGCGTGGGGATCAAACAGG
+
AAAB@ABB=BBBC@DDDC=A@A5;59>8;<==?=6;;(34/4=2;<@BBBBABBB=B?B9BB>A@@@BBB<@BAA7==@@2>=9;A>B?BEAGC?C?AACE@BB?BCBBBB@@@A=A<B;:;?BBB8;;C=B@=@>@@@@<@>AA:;:AA;;;AABB?BCCD79:?A?@@AAA;;;;<<BBB@BBB=@<@5;;;;596?;@B@<<ACBCCICCCDCC@AAA@@@;;;<@@@<;;0;<99BAA49:;AA<@@A?
@N9IO0:00911:06294
TACGGAGGGTGCGAGCGTTGTCCGGAATCACTGGGCGTAAAGGGCGCGTAGGCGCGCGAGGAGTCGGGGGTGAAAGTCCGGGGCTCAACCCCGGATCGGCCTTCGAGACTCTCGCGCTGGAGCACAGTAGAGGCGGGTGGAATTCCGGGTGTAGCGGTGGAATGCGTAGAGATCCGGAAGAACACCGGTGGCGAAGGCGGCCCGCTGGGCTGTGGCTGACGCTGAGGCGCGACAGCGTGGGGAGCAAACAGG
+
9;;;5:@=9;:;@??@;;6;BC=B?B;;;CCCCC>CCCDC?ED?CCCC>;;79;5=A54:>?======@.=??@5@@@9@>>1?@BC?BBB:A>@@;;8;?C@AAA:88?;?AB@@?@@056;@==B=A@9:.9>>4@B?B?B=B<??9>>9?BA?758247;A@?@@:::93328380557;AB@C@9;49>=7?<;;.55)5<==>6=??>><@====@<<<;;7;=@@;@DBAA?A>?50/:;;30//4
@N9IO0:00912:06288
AACGTAGGACACAAACGTTATCCGGAATTACTGGGCGTAAAGAGCGTGTAGGCGGGTTTGTAAGTCAATCGTGAAAGCTCCCGGCTAAACTGGGAGAGGTCGGTTGAGACTGCAGATCTAGAGGGTGCTAGAGGGATGCGGAATTCCGGGTGTAGTGGTGAAATGCGTAGAGATCCGGAGGACACCAGAGGCGAAGGCGGCATCCTGGGGCATTCCGTGACGCTGAGACGCGAAAAGCATGGGGGAGCGAACGGG
+
?6@;;;B?BBBA>?9;99.4;?<A?D?B?BAAAD>;;;;@8BBCCEBBB;;::CA=AA7::?<@ADC?CA@=88:*.----(-(/333(3<AB=CBBB>@@C@C>@@@ADABBCCCAAABBBCC=CBBA@@???6A;;;;;>9>;@>>=6999@@AB?BACA=B@@@BACBA;0/)0)0/)//97688/0+0::6;<00*/98858?AA50//5>*//980//8999:33387<<0<<;77373$3787<97777
@N9IO0:00864:06314
TACGGAGGGTGCAAGCGTTGTTCGGAATCATTGGGCGTAAAGCGCGTGTAGGCGGCTTGGCAAGTCGGTTGTGAAATCCCGGGGCCCAACCCCGGAACTGCATTCGAAACTGCCTCGCTAGAGTCCCGGAGAGGAAGGCGGAATTCCCGGTGTAGAGGTGAAATTCGTAGATATCGGGAGGAACACCAGCGGCGAAGGCGGCCTTCTGGACGGTGACTGACGCTGAGACGCGAAAGCGTGGGGAGCAAACAGG
+
@?BB?BBB<@??A<@9;:>BB?BB=A7:9<<8==488333(3::;<<>@@A>@@=@E@E?BB>@@AA>B>BBBBC>BBB>BDF;CD<A=AAA9C?C?A?>???9?@BC=C;;;@CCECBBBB@@@C>C@BBBC@C?C?@@;@;?;@@<A?CBBCA@@=@BBB=C@BBCCCCCFFCCC=CB?B?BBB?BBBC7;?@5>54:4;5;4<A@4::B=@@@A@:::ACCABAAABCCCC>BAAABBB7BBBBB<BBB=
@N9IO0:00868:06347
TACGGGGGGGGCAAGCGTTGTTCGGAATTACTGGGCGTAAAGGGCTCGTAGGCGGCCAACTAAGTCACACGTGAAATCCCTCGGCTTAACCGGGGAACTGCGTGTGATACTGGATGGCTTGAGTTCGGGAGAGGGATGCGGAATTCCAGGTGTAGCGGTGAAATGCGTAGATATCTGGAGGAACACCGGTGGCGAAGGCGGCATCCTGGACCGACACTGACGCTGAGGAGCGAAAGCCAGGGGAGCAAACGGG
+
A@999:9:9:":G6;<BB>AA@AB?BAD@BBBCD=BCCCD6;;6;??A@@@<;;5;?C=CCC=;;CCCC:;;CCD;AA@:AAB?BCAF@C@IFD9A?AABAABCCECCCDCC?BBB?AA>BBAA=ADD=BBBAA;@@BBB?B@C?B?A@<@B@AAAA>@???:?ABCBDBBBA@??@9;=*0)0::6?::A=BB@:>779/8=;;6<A>AA@CBBA@DAAA977<;;2>?@:;?6=B@BBCC9ABCAA>@??8
@N9IO0:00881:06329
TACGTAGGGTGCGGGCGTTAATCGGAATTACTGGGCGTAAAGCGTGCGCAGGCGGCTCCTTAAGTCAGATGTGAAATCCCCGGGCTTAACCTGGGAACTGCGTTTGAAACTGAGGGGCTTGAGTGTGGAAGAGGGGGGTGGAATTCCAGGTGTAGCAGTGAAATGCGTAGAGATCTGGAGGAACACCGATGGCGAAGGCAGCCCCCTGGGCTAACACTGACGCTCATGCACGAAAGCGTGGGGAGCAAACAG
+
BBCCBBBC<AABBC=:;:7;<@@C@C@C@ABABD;:;;;;0;5==BBBB;;4;;5:9@=>@CAA@AB=BC@@;55/5C==2B=5;;5:5:38:;(;44488=@B9>?<<>?=>C==/55499:87:46;3>799999#794;/3.36872<;;;;33337880...7677875...<<A=8?8CBB?CB;9.555.549==A@@@+<@<5@@A?BBBB==5544444555==BF=B@>99::&3333;177?
@N9IO0:00894:06330
TACGTAGGGGGCGAGCGTTGTCCGGATTTATTGGGCGTAAAGAGCTCGTAGGCGGTTTGGCAAGTCGGGTGTGAAAATCCGGGCTCAACTCGGAGACGCCACTCGATACTGCCATGACTAGAGTCCGGTAGGGGAGTGCGGAATTCCTGGTGTAGCGGTGAAATGCGCAGATATCAGGAGGAACACCGGTGGCGAAGGCGGCACTCTGGGCCGGTACTGACGCTGAGGAGCGAAAGCGTGGGGAGCGAACAGG
+
BA@@=<;;;;*4999=@A>BAB?C@@@@;@B>BC?BBBCC=BAAA@@@AAB@BD?CD>D>;7199:::/:>@AACC:>>9>>289545;@:;2555:==288:::=??<:::4:;C@@@A;<;AA=A?AB>@@+000//:)/,/8<=@C>BB;;<<=>BBFE>AB;:;99ABC@;>=266:>:??E;C:962958-329:9>@@987=<58385:<:::565;;;5529::99;09>>ABCC;@@@;;7;??>
@N9IO0:00898:06341
GACGAACCTGACGAACGTTATTCGGAATCACTGGGCTTAAAGGGTGCGTAGGCTGTGCAGAAAGTTGGGTGTGAAATCCCTCGGCTTAACCGAGGAACGGCGCCCAAAACTACTGTGCTCGAGTGAGATAGAGGTGAGCGGAACTTAGGGTGGAGCGGTGAAATGCGTTGATATCCTAAAGGAACACCGGTGGCGAAAGCGGCTACACTGGGTCTCGAACTGACGCTGAGGCACGAAAAGCTAGGGTAGCGAA
+
ABB;:8:?@@AB@@=@BB@DC@CC@B>ABBDBBB=@A49:8:?9@ABBBBB@BBBBA>>>>>9?@>AD?BBCBBB>CGD=B::;:C@D@C@A@A=A>@A;B;<<0;;;.:5<=BCCBBBB@@@@@@BAABBBB>AC@@CBAD@BB?BED=BB7;;?A>;;;C=BCC@@=?BAABB>;;;)9;?29957:7;<7:;>>677:6////:998;2==@0/0;>/0/=?<<79:39?:9999&8789:=2:8/00>:
@N9IO0:00902:06324
TACGTAGGGGGCGAGCGTTGTCCGGATTTATTGGGCGTAAAGAGCTCGTAGGCGGTTTGGCAAGTCGGGTGTGAAAATCCGGGCTCAACTCGGAGACGCCACTCGATACTGCCATGACTCGAGTCCGGTAGGGGAGTGCGGAATTCCTGGTGTAGCGGTGAAATGCGCAGATATCAGGAGGAACACCGGTGGCGAAGGCGGCACTCTGGGCCGGAACTGACGCTGAGGAGCGAAAGCGTGGGGAGCGAACAGG
+
BBAA@?====,?A@@@CC?AAB<@;???9@D@DE?AA???9??@??@BC@@>?F@EC>C@A@>?C@??8<==:;;;59A>CD=@A?B@BBCG@A@ABBB=??FBAAABA????@;:;@AAB<;;C?B>B:9::-;@@CBB>B@B?B@BB?BA@?@<A?CDDC>@?@@;55:>A@@B>2555;5;BB=B=@@<@BB=B>AB>AAA???AB9@6;5;=?>?:@ACA??@?AA@CCC<A?==@@@2@@A?A?:9;>
@N9IO0:00911:06325
TACGGAGGGTGCAAGCGTTGTTCGGAATCACTGGGCGTAAAGCGCGTGTAGGCGGCCTACTAAGTCTGATGTGAAATCCCGGGGCTCACCCCCGGAAGTGCACTGGATACTGGAAGGCTAGAGTACCGGAGAGGAGGGTGGAATTCCTGGTGTAGCGGTGAAATGCGTAGATATCAGGAAGAACACCGGTGGCGAAGGCGGCCCTCTGGACGGATACTGACGCTGAGACGCGAAAGCGTGGGGAGCAAACAGG
+
CCCC?A?A;@@@D@CBBB>@@@BC@C9::?@DCC>@ABCF=@@BACBBBBA@CC2;25@=BB8BCDCBCBCGD>?7;B;6;??2==<A@@?>,>3@5:?A@@ABC@AAAAAA?C@CACBBBCDCCCAC@EBB@<@A@=?D?B>B>A=AA?BAAABBC?BBBB>CCCCAA@A:::ABD@G@CC@CCB@C?BB9:;C@C@CC=AA=ABBBACCF@:;;;BBBB;;;DDDCBCA@AA:BBBBCDD;AAFFD;;;;5
@N9IO0:00911:06345
TACGTAGGGTGCAAGCGTTAATCGGAATTACTGGGCGTAAAGCGTGCGCAGCGGTTTTGTAAGTACAGGCGTGAAATCCCCGGGCTTAACCTGGGAATTGCGCTTGTGACTGCAAGGCTGGAGTGCGGCAGAGGGGGATGGAATTCCGCGTGTAGCAGTGAAATGCGTAGATATGCGGAGGAACACCGATGGCGAAGGCAATCCCCTGGGCCTGCACTGACGCTCATGCACGAAAGCGTGGGGAGCAAACAGG
+
ACCBA9996:@?B@CBBB>A=@@>9<*0*0===@8BBBBB=BBBA@@B;666>8:<<.:;>-0//>>:6>@0/0959;;;/88(//*0+/3;78387:48559;5@;@BACBBB?C?DBC7;;;::C?@BABAMAA,000,/8;8;*55:;::A@??AACCF?CCCBAAAA@@ABBA<@@6;7:A@<@A::8:BD?B?BA>ACAA5:9:/;;@@@@@A><000:<==AA??::9,:???BAA3A@@BB<AAA=
@N9IO0:00867:06393
TACGTAGGGGGCGAGCGTTGTCCGGATTTATTGGGCGTAAAGAGCTCGTAGGCGGTTTGGCAAGTCGGGTGTGAAAATCCGGGCTCAACTCGGAGACGCCACTCGATACTGCTATGACTCGAGTCCGGTAGGGGAGTGCGGAATTCCTGGTGTAGCGGTGAAATGCGCAGATATCAGGAGGAACACCGGTGGCGAAGGCGGCACTCTGGGCCGGAACTGACGCTGAGGAGCGAAAGCGTGGGGAGCGAACAGG
+
CCCCBAACCC5FC@@?AC?BBC?B=ABB<AB@CC;>>::9.79<<<???AA?BC?CC>C@CB=??AA@9??>:9:9.4;7<>7:;;==@@BB7;;@@DD?BAB=AAAB???ACAAC9::BA@?@B?A@:;;A@-;;:9:@9?8@8@:CC:C?@;@=A9=9;606=;;CBBAABBB@<0943939AA>A=BC@AAA?D?BB?BDB;;<BE>C?C@B?BB@@@@A?:9:9<?:?@>;@CACACC9@@@AA>;:;=
@N9IO0:00878:06387
TACGTAGGGGGCAAGCGTTGTCCGGAATCATTGGGCGTAAAGAGCGTGTAGGCGGGCTGAAAGGTCTGGTGTGAAAGCCCGGGGCTCAACCCCGGAGGGTCACTGGAAACCATCAGTCTTGAATCTGGAAGAGGAGAGTGGAATTCCTGGTGTAGCGGTGGAATGCGCAGATATCAGGAGGAACACCAATGGCGAAGGCAGCTCTCTGGTACATGATTGACGCTGAGACGCGAAAGCGTGGGGAGCGAACAGG
+
@@BAA>>???0??<@<;;;@=B;D:EACCAA7;;0;@=@A;@@@>AABBDCABBB<??8:959?AAAA>BBCB@@,;:4)444&4?@?2999*54999;>BCCCCAIK?D@BDELAAAD466:==>A:>?BBB>AAAAAA=A9B9B;CB?BBCBB<A>::4;?;;;BCCCCBBC<?;7;>5>5=?A=A>AB?ABC@C@CCCBBABBAA?A@AABBCD=??BA@:554>AABBBB<@ACCEDD:C@@@@<@DA=
@N9IO0:00904:06369
TACGGGGGGAGCAAGCGTTGTTCGGATTTACTGGGCGTAAAGGGCGCGTAGGCGGCCTCCGCAAGTCACTTGTGAAATCTCCGGGCTTAACTCGGAAAGGTCAACTGATACTGCGGGCTAGAGTGCGGAAGGGGCAACTGGAATTCTTGGTGTAGCGGTGAAAATGCGTAGATATCAAGAGGAACACCTGCGGCGAAGGCGGGTTGCTGGGCCGACACGTGACGCTGAGGCGCGAAAGCTAGGGGAGCGAACGGG
+
?>999999$;;;B5@>BB6;;7A;05;C;@AABF>BBBCL?FC>BC>FBBB@;;46:==@BBC?BAACCC;B<AAB=BBBB@BD<AB9:9;BCC?EJ=@=@;;5:A??A@?<<9;:-4::>::88<>4:28DC6AB9B@@4@4@28?:?9>AC:94=698833&3@9:347@===/0(.336;7=AB=C@<<6<00*/5///(/)/44:;0823//////88/4333396;;;<@=7=BBBCBB:BBBAA?ACC<
@N9IO0:00904:06375
TACAGAGGGGGCAAGCGTTATTCGGAATTATTGGGCGTAAAGGGCGCGTAGGCGCCTTGTAAGTCTTGGGTGAAATCCCTCAGCTCAACTGAGGAACTGCCTCGGATACTGCAGGGCTTGAGGCCGGGAGAGGGTAGTGGAATTCCCAGTGTAGCGGTGAAATGCGTAGATATTGGGAGGAACACCGGTGGCGAAGGCGGCTACCTGGACCGGTTCTGACGCTGATGCGCGAAAGCGTGGGGAGCAAACAGG
+
ABCBB@BDCD1CC<??@@=@A;:968;<<=@=@B=@AABB<BB<BBBBAAA?<897:7::C?B?C@@CC?@@@C:@@@3=?<;;BB=8=>;:55:7=;9;?C@@?ADBB<<9>=A;@?:A@@<@<@@;@BBAD<@::5949.:.55)4<>@?ABBB;D??@8666C>A@BBBB=::133175::9<A;>?7A:@5<2;>:459=7<<466:><><CC<<<A;=@>>666@;@C=@A@@?>>4>:9;;04443
@N9IO0:00913:06378
TACGGAGGGTGCAAGCGTTATCCGGATTCACTGGGTTTAAAGGGTGCGTAGGTGGGTTGGTAAGTCAGTGGTGAAATCCCCGAGCTTAACTTGGGAACTGCCATTGATACTATCAGTCTTGAATACCGTGGAGGTCAGCGGAATATGTCATGTAGCGGTGAAATGCTTAGATATGACATAGAACACCAATTGCGAAGGCAGCTGGCTACACGAATATTGACACTCAGGCACGAAAGCGTGGGGATCAAACAG
+
AAA@?ABB>DGBD@BBBB>A@@4;59<49;@@@A/:9(791<<4;;AC;;;>AAA<A@C>@@?@@@AACC?BCBC>CDCC;CCDCC:A8BA8BB;@<@BBB9;;?CCCCCCBBBCB@;@?CB?BDD455@7;905A?9:C@C@CCBBB@:?;78A:94:CCB=>>>B=@A>?@?>>BC9::B>><?<@<@499==9=:@>@???8???>?>>>6A@?6<<>;;989;/::5797)7979=AA9>=::91676
@N9IO0:00919:05774
TACAGAGGATGCAAGCGTTATCCGGAATGATTGGGCGTAAAGCGTCTGTAGGTGGCTTTTTAAGTCCGCCGTCAAATCCCAGGGCTCAACCCTGGACAGCGGTGGAAACTACCAAGCTGGAGTACGGTAGGGGCAGAGGGAATTTCCGGTGGAGCGGTGAAATGCGTAGAGATCGGAAAGAACACCAACGGCGAAAGCACTCTGCTGGGCCGACACTGACACTGAGAGACGAAAGCTAGGGGAGCGAATGGG
+
AACC;;;>:943328334499<7<7?<A@??7<;(7733808888854444544.4?===.319::49;7::444)499)455)58885::(44.44////)//)//)////)5.5555.555;55.55555&55:99907277)/)/5//)//998=>>?8>===>>;;;::7:388(//)/79396<<5:::<4<565===;::A<4<7;=?:;@@=?AAAAACBCD@AAD<BBB;;;;.;B@@A?BAA9
@N9IO0:00929:05783
TACAGAGGGTGCGAGCGTTAATCGGAATTACTGGGCGTAAAGCGTGCGTAGACGGTTATTTAAGTCGGGTGTGAAATCCCTCGGCTCAACCGAGGAAGTGCATTCGAAACTGGCGAGCTTGAATATGGAAGAGGGTCGCGGAATTCCCGGTGTAGAGGTGAAATTCGTAGATATCGGGAGGAACACCAGTGGCGAAGGCGGCGACCTGGGCCAATATTGACGCTGAGGTGCGAAAGCGTGGGGAGCAAACAGG
+
??B999DG?BABCBA9995:6;@E?C>A?@BAAD>???DC<@@??@??@AABAA=A?AAA<B?BBBDD@ECBBAA9??A9??@=:::A?B?;;;?B?BAA@@@>A;;;6;AA>BC@@?B?BA=AA;:5;>@@AA;@@AAA?B>B=@@;A?BBBBBBB@BCCC>C@;;;@@BCAAA@E=BCAC@BAA>A@@@=@AA?B@BC@@@AB@CBB=B4:39==399AAA@A??;??CBBB=BBBBDCC8A>>:<36779
@N9IO0:00930:05777
TACAGAGGGTGCAAGCGTTAATCGGAATTACTGGGCGTAAAGCGCACGCAGGCGGCTGCATAAGCCGGTCGTGAAATCCCCGGGCTTAACCTGGGAATTGCGATCGGGACTGTGCGGCTAGAGTGTTGGAGAGGGCAGCGGAATTCCAGGTGTAGCGGTGAAATGCGTAGATATCTGGAGGAACATCAGTGGCGAAGGCGGCTGCCTGGCCAAACACTGACGCTCAGGTGCGAAAGCGTGGGGAGCAAACAGG
+
BAB;;:BD=@@?B;@A??=?<??A>A5:39AAAD<;9;@=4@96;;;BB;:5;;5999@;89<==;?>ABBC@@@9::9:-8?8AC?B?B?BBC>C@G=???@@@@@9?@AABB@@>@A@;;;BBB=B9:;DFE>CC;;;;@;=:@;@>?BB@@ADB@BCDE?@@@BBA;;;?;>BB=9;6;;A@;::AAA=AAB6:6;9=956A7??4905>4449?;::5;;5456:=99::+//;;>>>2=655<4==97
@N9IO0:00930:05780
CACGGGGGGAGCAAGCGTTGTTCGGAATCACTGGGCGTAAAGGGCGTGTAGGCGGTCAGGTAAGTGGAACGTGAAATCCCTCGGCTCACCCGAGGACCTGCGTCCCATACTGCTTGGCTTGAGTACGGGAGAGGATGGAGGAATTCCTGGTGTAGCGGTGAAATGCGTAGATATCAGGAGGAACACCGGTGGCGAAGGCGTCCATCTGGCCCGATACTGACGCTGAGGCGCGAAAGCTAGGGTAGCAAACGGG
+
AA;;;;;;%489<:A@;:6559<<8=:BBBBCCD>ACBBF=BB<@@AAA;:4;@;@AAB=BB>BDD@C<@@@9::.;?B6@<;05:<<<>8==?9=<:>;669>>299<>0000:=:=@==48898?<<AB@@;@?@399:?;??C?AA?A@@@@@@=B<99/:9;@AA@BB@:::=<?@<@>ABB@C?AB?BBA393:9:@?BBB@@:@@8@====99;;;;;???;;99999,977<<<699559@5<;;5
@N9IO0:00933:05802
TACGTAGGGTGCGAGCGTTAATCGGAATTACTGGGCGTAAAGCGTGCGCAGGCGGTTCGATAAGTCTGATGTGAAATCCCCGGGCTCAACCTGGGAACTGCGTTGGAAACTGTCGGGCTAGAGTGTAGAAGAGGGGGGTAGAAGTTCCACGTGTAGCAGTGAAATGCGTAGAGATGTGGAGGAATACCGATGGCGAAGGCAGCCCCCTGGGCTAACACTGACGCTCATGCACGAAAGCGTGGGGAGCAAACAGG
+
ACBA@@BA<@@@C@@@AA?C=;;A;@+0)/;000)9:BBB<BBBAABAAAB>BB?C?BBABB>ABBAAA@@?@@A6::BC6BC>:9:C?C>ABB=A<A;;;@A5;59A8@ABBCCF>CCA@;;9=<9989>>BBAAA'8879137,/(-----768;===<><5:;:?==CA???BAB=??;???@?>A@@@;998/749977773$3;;1:<;7::99888888@@@AAA:::B=B?@@CCC6@@@BA<@@A=
@N9IO0:00935:05793
TACGTAGGGTGCGAGCGTTAATCGGAATTACTGGGCGTAAAGCGTGCGCAGGCTGTTTTGTAAGTCAGATGTGAAATCCCCGAGCTCAACTTGGGAACTGCGTTTGAAACTACAAGACTAGAATATGTCAGAGGGGGGTAGAATTCCACGTGTAGCAGTGAAATGCGTAGAGATGTGGAGGAATACCAATGGCGAAGGCAGCCCCCTGGGATAATATTGACGCTCATGCACGAAAGCGTGGGGAGCAAACAGG
+
@@@@@AAA;@@@AAA:;;?B@BCC@B?@=@DABB=:;;@@;@BBAAACCCC@DBAAAA7@@B=BCAAABCCBBBD>CCCC8?@@@@BC?A@@ED>B?B;<<;;?.:;B<B@@?B>??BA:::ACC9;:@>>:9::::%:@@@0:194@?>>>?BBA?;;;@?8@@@@CCDCBCCCBA<::8:?CDE?B=???@@?;?19899878'7991:7929@@9??B99:AA:99@@BAA;A<;;?@@2@@@CD@AAA?
@N9IO0:00945:05785
TACAGAGAGTGCGAACGTTGTTCGGAATTACTGGGCTTAAAGCGCACGTAGGCGGTGTCGTAAGTGTCAGGTGAAATCCCACGGCTCACCCGTGGAACTGCCTGGCATACTGCGACACTCGAGTGTGGTAGGGGAGAGCGGAACTCCTGGTGGAGCGGTGAAATGCGTAGATATCAGGAGGAACACCGGTGGCGAAGGCGGCTCTCTGGTCCACAACTGACGCTGAGGTGCGAAAGCTAGGGGAGCAAACGGG
+
@@A000>><@@@;;5;AA5:;999.54;9>CCCD?DC@BB6;;:;@?A@@A<;;6;BBBBBB?A@@@CCC@CBAA<ADD>CBB>@BB?@@:@@A=>;>=993:;5;BBBB@@@;;;BBBBAAAAA@B=@;;;;.;AAABD@C?BDB@BB?BB?BBBB?CABB<AAAB:::DACB????@@=A<@AA3928?<?@?:@=?@<@AA@AAB>BB>CAA>CBBB=>>@?@@?>>>>>?5;@@@@AA6AA@A@<AAA;
@N9IO0:00945:05789
TACGTAGGTGGCAAGCGTTGTCCGGATTTACTGGGCGTAAAGGGCTTGTAGGCGGTTCGTTAAGTCCGGTGTGAAATCTCCCGGCTCAACTGGGAGGAGCCATCGGAAACTGGCGAGCTAGAGGTGGGCAGAGGAAAGCGGAATTCCCGGTGTAGCGGTGAAATGCGTAGATATCGGGAGGAACACCAGTGGCGAAGGCGGCTTTCTGGGCTATCCTGACGCTGAGGAGCGAAAAGCGTGGGGAGCAAACCGG
+
A@B@@@CALE@BB@CABB7;;A=A=AAD<BBCCF>@@AFC>BB=BC9<:AA?AB=A=ABB?B@BBB@C@9;;CDC=BB@@A<@?CCDC@BBCD<BB<;59:>@AB?CC=CAC?BBC@9::BBB>@AC=@?@BB?BC=@AG@C?BACC=C?AACCC@@>@@BD<BBB;;;B@@@@;::.7;6=8BBC@C:9:>BBB@B=@@;;;;0;AAC0;;@@A:@>@=??;<BB:==@9;;;*:959@<A0@699E>C;@;
@N9IO0:00946:05773
TACGTAGGGTGCGGGCGTTAATCGGAATTACTGGGCGTAAAGCGTGCGCAGGCGGCTCCTTAAGTCAGATGTGAAATCCCCGGGCTTAACCTGGGAACTGCGTTTGAAACTGAGGGGCTTGAGTGTGGAAGAGGGGGGTGGAATTCCAGGTGTAGCAGTGAAATGCGTAGAGATCTGGAGGAACACCGATGGCGAAGGCAGCCCCCTGGGCTAACACTGACGCTCATGCACGAAAGCGTGGGGAGCAAACAGG
+
@@@A@@@@9@AAAA<>>@;@=@BB?C6;49@@@D=;:;CC=BBBBCBBB=<800*00A5<;A?@=ABAA?;@?@;2;944&4908:.4058BCD>D8::A@@>@:@AC=AB=:?99.997?<<BBBB7=6A@?@@@@'?C?C?=8=8==7ACDCB?483=880655@>?>?>;:55;7?>:>:BEC966<<9=>=:=8@B;;:::*9:=4@BC@BAB=<;4444;4:<;@@@??9?@??>??-:7;7829;?;
@N9IO0:00955:05791
GACAGGGGGCCCGAGCGTTAATCGGAATCACTGGGCTTAAAGGGTGCGCAGGCGGACCAGAAAGCATCTTGTGAAAGCCCCCGGCTCAACCGGGGAATTGCGGGGTGAACTCCTGGTCTTGAGGCAGGTAGGGGCAGACGGAACTGTCGGTGGAGCGGTGAAATGCATAGATATCGACAGGAACGCCAATGGCGAAGGCAGTCTGCTGGGCCTGTCCTGACGCTCAGGCACGAAAGCGTGGGGAGCAAACAGG
+
AAACCCCC3CC<@@A999?B?BBD?B?BAA@??>8<=177*9@8;;;;;AA?<<7;B@AAAA:@@A@AA>AAAAA;BAABB2A@A;;;5;:A?@5A;@7?;A@A8BBB?BBC?AA49957<<>:=B@:@;<<<.<A?@;;5949;@>@C@@C??AAA@CCCC=BB@@@AA@@@>@B>>?;;A7A@@=B669.55;5;:C?==@A?@;;;0;=?BBB?BAB;<;ABAA=;;;@BB>BABBDEE;BCCCB>BBB@
@N9IO0:00957:05787
TACGAAGGGGGCTAGCGTTGTTCGGAATTACTGGGCGTAAAGGGCGTGTAGGCGGTCTATTAAGTCAGGTGTGAAAGGCCTGGGCTCAACCCAGGAAATGCGCCTGAGACTGGTACAGACTGAGGTCGGAGGAGGATGGTGGACTCCAGTGTAGAGTGAATTCGTAGATATTGGGAAGAACACCCGTGGCGAAGGCGGCCATCTGGACCGGTACTGGACGCTGAAGGCAG
+
CBCAA>AGGG1@ACCBBB?BB@CGAD@D?AAABC=@@@BD=BB=BBC:;;;5;;4;@@AD7;7<BBBB=@@B@@@;@=<;@88*..--(-8,57497.;:9995::9758*,)*****2,-//-(---(--(--3*,,(,*(*,-605-/44444///-(-(---7779:;7;<4=8::7::<<)449.4446<38838-344445:;58277///)//444557:6977
@N9IO0:00958:05800
TACGAAGGTGGCAAGCGTTGTTCGGATTTACTGGGCGTACAGGGAGCGTAGGCGGTTAGGTAAGCCCTCCGTGAAATCTCCAGGCTTAACCTGGAAAGTGCAGAGGGGACTGCTTGGCTAGAGGATGGGAGAGGAGCGCGGAATTCCCGGTGTAGCGGTGAAATGCGTAGAGATCGGGAGGAAGGCCGGTGGCGAAGGCGGCGCTCTGGAACATTTCTGACGCTGAGGCTCGAAAGCGTGGGGAGCAAACAGG
+
@?>:92;;AB@ED@D@@@=>>;AC?ACC>BBABC<999@@AAB=:;;AABB@BE@C>BA@CD?BB@:;;7:==?B0;;@@=@A=@A7;7;=@@=AB;BABBBBCCCC7<<;AAC@C@BBAB@D>B@A@;@CBB@BBBCCC@C>A>AC<A=@:;:@@B?BCCC=CBBABCBBAAA>>?8?D?C@C?B?A9;;?ABB?A?@@=@BBAAAA=A>;;;B<BAA@CC@AAAA4::>@@@8@@@ACED;;;;A@8@;;5
@N9IO0:00961:05776
TACAGAGGTCCCAAGCGTTGTTCGGATTCACTGGGCGTAAAGGGTGCGTAGGCGGTCGGGTAAGTCTGACGTGAAATCTTCAAGCTCAACTTGGAAACTGCGTCGGATACTATTCGGCTAGAGGAATGGAGGGGAGACTGGAATACTTGGTGTAGCAGTGAAATGCGTAGATATCAAGTGGAACACCAGTGGCGAAGGCGAGTCTCTGGACATTTCCTGACGCTGAGGCACGAAAGCCAGGGGAGCAAACGGG
+
BAA@@?@<??@8@=A;;;?BC@CC?AA>BBBBBB<>??CE>BC>BCCBBCC@AA>ABBB=BC@BBBBBCBBBCCC=BCC@CC>@@BBB?CC@CADE>C?@@@@CC@CBBBBBB?BB>BCBBBB=A=9959A?B5@@@@@@=?@BCBB@B>AA@BCB???CCD>BBBBB@?=;;=::.4:=4;4:@A2;;A@=@B@=@:BBCCCDCCCF@A>999.9<@@AACC@:99:@@A@@>9=>39887-733=<9?@A;
@N9IO0:00914:05845
TACAGAGGGTGCGAGCGTTAATCGGAATACTGGGCGTAAAGCGCACGTAGGTGGTTCTGTAAGTCGGATGTGAAAGCCCCGGGCTTAACCTGGGAACTGCATTCGAGACTGCAGTACTGGAGTGTGGGAGAGGGAAGCGGAATTTCCGGTGTAGCGGTGAAATGCGTAGATATCGGGAGGAACACCGTTGGCGAAGGCGGCTCACTGGACAGATACTGACGCTGAGGCACGAAGGTCGGGGGAGCAAACAGG
+
CCBB:;;?8???>=====30+0;<6<,0/9:==<@@??A399::@D;;;C@BB>B6;;A;;7;@?@<@@A;;;B69;CD7BB=BB@C7;80@A+0+00>>>>;BB@@@BBGJ<<<BAACAGDCCCBF>BBBBI?C@BBB>A5;;0;9@?CCC;;:B@BCCE>CAA;;;AAAAA@AA;@@=@<::;=;;4:2:??2:2::2999:99929:99::9:99:>=:?<@@:===99468>?C@@@+<AA>>6CCC@
@N9IO0:00916:05846
GACGAAGGTGGCAAGCGTTACTCGGAATACTAGGCGTAAAGCGCGAGCAGGCGGTTCGGCAAGTCTGTTGTGAAAGCCCCGGGCTCAACCCGGGGAGGCCAATGGAAACTGCCGGACTTGAATGCGGGAGAGGTGACTGGAATTCCTGGTGTAGCGGTGAAAATGCGTAGATATCAGGAGGAACACCGAAGGCGAAGGCAGGTCACTGGACCGTTATTGACGCTGAGTCGCGAAAGCCGGGGGAGCAAACAGG
+
BBB;;4;5;?=?C?BBCC@BCCBB?=29:::::179:<=5?9:5;;;?@@=A@=@?::7;B=A;;;@?;?@?@A8;;;:.5>19;<;9>>7?>=0<>892:;@?=?B=::9::@=ADC@CC@@AACC?AAAC?BA@@@A?B?C@C>AA@FDBBBAC;@;;;;*;@@=>A<@A@=BBA?BB?B?BED?AAAD@C;:7:;:::=?@BCBB@BB?BC?AA=ABA@@A@@??>@;;:<59818??A1?@BBC<AAB>
@N9IO0:00935:05835
TACGTAGGGTGCAGGCGTTAATCGGAATTACTGGGCGTAAAGCGTGCGCAGGCGGTCTTTTAAGTCAGATGTGAAATCCCCGGGCTTAACCTGGGAACTGCGTTTGAAACTGGAAGGCTAGAGTGTGGCAGAGGGGGGTGGAATTCCGACGTGTAGCAGTGAAATGCGTAGAGATGTGGAGGAACACCGATGGCGAAGGCAGCCCCCTGGGCTAACACTGACGCCTCATGCACGAAAGCGTGGGGAGCAAACAGG
+
BA>?>999/<@ACB?BCC?B?BA?;=4:2;@@@A<;;;DE>DCB;:9@@??;BA;AAAEF<B?BCBCC@A?BCC>2::44&4:1::5:3879::5;<:>BA??>599=4;;<8<8<9<<A;:@?>??>?8>BBBBBB'?>=?6;9<,//6::>@/3344<BCF<BBBB@AAB@A???A>AB?D?;;;?AABB@BBB?A>>>;;;;;*<@@8@CB?@@@@AB;<<4;>?@@@@@;;;6;AABCCC9AABBK?GJJA
@N9IO0:00942:05847
GACAGAGGGGGCAAGCGTTGTCCGGATTTATTGGGCGTAAAGAGCGCGCAGGCGGTTCGTTAAGTGCGAGGTGAAATCTCCCGGCTCAACTGGGAGGGGTCTTCGCATACTGGCGGGCTTGAGGAGAGCAGAGGTGAGCGGAATTCTCGGTGTAGTGGTGAAATGCGTAGATATCGAGAGGAACACCGGTGGCGAAGGCGGCTCACTGGGCTCCACCTGACGCTGAGGCGCGAAAGCGTGGGGAGCGAACCGG
+
CBB:;;BDBB5CB@CCBC@CDG@C???A<AB?CC=?A@BA9A@@??<AA996:B>C<@@A=@<@BAABBB>BBBF>BBBCC>A?ABBB>@;;;09959&44;6<<=BCBAAA>ACC=DC=;;;>A@@@;;;BB?BBBBCEAD@B@ECFHBBBBCCGEACCCD?CCDCCCCCBBACDB?@@;@=AAA?B@BC@C;97:???;???ABBED>BBB?BB>BBBAAA@999<?99:AA9B???ABB6??BBC@C@B?
@N9IO0:00952:05847
TACGGAGGGGGCCAGCGTTGTTCGGAATCATTTGGCGTAAAGGGCGCGTAGGCGGCCAAGCAAGTCGGAGGTGAAATCCCTCGGCTCAACCGGGGAACTGCCCCCGATACTGCTTGGCTCGAGTCCCGGAGAGGGTAGTGGAATTCCCAGTGTAGCGGTGAAATGCGTAGATATTGGGAGGAACACCGGTGGCGAAGGCGGCTACCTGGACGGGTACTGACGCTGAGGCGCGGAAAGCGTGGGGAGCAAACAG
+
BBBB<;;:;:'9<=:?AB>A=<@@:@<CD@A@8@;A96;@8CC>BCBA5;;99;.9498B@C?AB@@=@A:@@@>4>@;/55D=@ADD:>2:<;.:999<CCBC1?><999955.67<==<<<;;;3;8B@@@C>@@@CC?B@B9=?299>00/9//)/66:2:<<<>>9A?992<9673,3,3;><A=??4>:<4:4;8233384:<144;=5:::333265222705522+27'2252222&.38;7)--6
@N9IO0:00961:05818
TACAGAGGGTGCGAGCGTTAATCGGATTTACTGGGCGTAAAGCGTGTGTAGGTGGCTTCCTAAGTCGGTTGTGAAATCCCTGGGCTCAACCTGGGAATTGCAGTCGATACTGGGAAGCTCGAGTTCGGTAGAGGACGGCGGAATTCCCGGTGTAGCGGTGAAATGCGTAGATATCGGGAGGAACATCGATGGCGAAAGCAACCGTCTGGGCCTGAACTGACACTGAGACACGAAAGCGTGGGGAGCAAACAGG
+
@AC@@@CG>CCBB898??>@??A@=@@?;@BCCD>>>?BB<BBBAC?A?@@?9979B=@<BA<@?@A>A6;;BCC>CJK?BCC>BBBB@C@BCC>C8;89AABBB@@@BBBBG>B?CB@@@BBB?BC?BCBCC6::?8;=9?8=9>>8>9<;;87::?BBBD>BCBBCBBB>>>>@C9AA?A?ABBBC@@@=AC@A9@AA5;7;BBCDD?E?BA@=@@A@AAA@?????=@999/9<<=>??377:@?6?;93
@N9IO0:00962:05821
TACGGAGGGAGCTAGCGTTGTTCGGAATTACTGGGCGTAAAGCGCACGTAGGCGGCTATTCAAGTCAGAGGTGAAAGCCCGGGGCTCAACCCCGGAACTGCCTTTGAAACTAGATAGCTAGAATCTTGGAGAGGTCAGTGGAATTCCGAGTGTAGAGGTGAAATTCGTAGATATTCGGAAGAACACCAGTGGCGAAGGCGACTGACTGGACAAGTATTGACGCTGAGGTGCGAAAGCGTGGGGAGCAAACAGG
+
AABC?BBL>CBBCBBBBB?BA<@@<A<@>AB;::8;@?CE:<;BBD:;;::8:B=BCBB?BCACCDCBBB>ABAA<AAA<ABA8B;:;@CCC:A?BAC??@=??9?AD>CCBAAC?::;BBB?A@@?B?AA;;7;B@@@C@E@C?B>ABB;;;DBBB?BCCE?L?BAAAA:9:@;???B?BB?BBB?A@>>8>@?:@<@A?@@A@@@B?ABC@CCCE@DBBABBBCB?BCC;;;6;BACDFE9@@EID?BBB@
@N9IO0:00918:05909
TACGAAGGGCCCGAGCGTTGCGCGGAATCACTGGGCTTAAAGCGTACGTAGGCGGGCGTGCAGGCACTTTGTGAAATCCCCCGGCTCAACCGGGGAATTGCTTGGTGAACCACACGTCTTGAGACAAGTAGGGGCTGTCGGAACGATAGGTGGAGCGGTGAAATGCGTTGATATCTATCGGAACGCCGAAGGTGAAGACAGGCAGCTGGGCTTGTTCTGACGCTCAGGTACGAAAGCGTGGGGAGCGAACGGG
+
@@C@?;?B9@@9@AC@AA?A@@@B>A8;:@BEDE?CC@CC=B@AACBBBAB>BBB>AA@BB@A@BBACD<A?AAC;@@BBB0B=@@@@<?=@@@9A@C@CAA=A>@@@@E?BCBBBA@A=9::@AA=AA????5?@????4:49@@@CA=@A?AAAB?A;;;6;AABB@@A@BBA@@@AA=@=A@A>AC@C@CCB?@@@AA?ABCCCCC>CC@CC?CC@@>BBB>??@BBCCCE>CA@ABCC8AAAAB?BBD>
@N9IO0:00927:05892
CACGGGGGGAGCAAGCGTTGTTCGGAATCACTGGGCGTAAAGGGCGTGTAGGCGGTCAAGTAAGTGGGATGTGAAATGCCTCGGCTTACCCGGGGACCTGCATCCCAAACTGCTTGGCTTGAGTATGGGAGAGGATGAGGGAATTCCTGGTGTAGCGGTGAAATGCGTAGATATCAGGAGGAACACCGGTGGCGAAAGCGCTCATCTGGCCCAATACTGACGCTGAGGCGCGAAAGCTAGGGGAGCAAACGGG
+
@?:;;;;;%:9::=ABBB=A?:66468@BBBAAA=;:6CDGDD>CCCBB@@;994<?D;A@C:CCC@8CCB@@@E8:6;@CDC>CC:;;C?CEF<CB?AAAAA@@:@C=B;;;CAJFDDABBB@@@@C>CBBB?B;:9@@:A9B?B?BC=9::??@A>ABAB;;;;:99?==;====9=?<A<::;=@=@@;@;89-77999::A@@@@CB9@=???A@@@BB;;:?=;;9===597788?A8BBBBE=CAA:
@N9IO0:00928:05898
TACAGAGGGTGCAAGCGTTGTTCGGAATCATTGGGCGTAAAGGGCGTGTAGGCGGTTTGTTAAGTCATGTGTGAAATCCCTCGGCTCAACCGGGGAAGGACGCATGAAACTGACAAGCTAGAGTACCAAAGAGGGGGGTGGAATTCCCGGTGTAGCGGTGAAATGCGTAGATATCGGGAGGAACACCTGTGGCGAAGGCGGCCCCCTGGTTGGATACTGACGCTGATACGCGAAAGCGTGGGGAGCAAACAGG
+
CBCABBCC=CCB@9=>>><?@=AB=A=?@A@5>:0=?79:8:=9???AACA?AB:??7??9><?AAABCBB?@?B=CCC?CBB@BCBB?C?BBB:B?B@BBB???AAA<ABBCCC?@@A??>=?=?9<=6?;;;;;;%;B=@;@>AD>C@CBA?@>@=@@AC=BBBBAAACCCBBBF>BB@D@@@@?BCBB@C999;ACIBEDDE5CC?@>@=A@@@AAAABBAAAB;;;B;;;7<BCCDED;ABBBD<@AC>
@N9IO0:00941:05869
TACAGAGGGGGCGAGCGTTGTTCGGAATTACTGGGCGTAAAGGGCGCGTAGGTGGCCTGTTAAGTCGAACGTGAAATCCCCGGGCTCAACCCGGGAACTGCGTCCGAGACTGGCAGGCTCGAATCCGGGAGAGGGATGTGGAATTCCAGGTGTAGCGGTGAAATGCGTAGATATCTGGAGGAACACCGGTGGCGAAGGCGGCATCCTGGACCGGTATTGACGCTGAGGCGCGAAAGCCAGGGG
+
BBA;;;;;;;*;@@@@@B?CD@DDAC@C;::BBD>9;;BB<BB<BCCCCCC=AC7:9;@C?B?AACBC=::9@BB9B@AA9AD=CB@>ACF>B=6@4555<<<<:??@C@;;;???@@?@BA>AB?BC=BCBBB<BBBBB?B@CBE?BB@BBBDBBB@BBBB;AAAA;<;BBB;;;D???=?8:;A<@<@@:@;<7<?BB8;;BB>AB8<;?B@A;;7;B@@@A;<<5;;A;;;6;C?ABDD6
@N9IO0:00946:05864
TACGTAGGGTGCGAGCGTTAATCGGAATTACTGGGCGTAAAGTGTGCGCAGGTGGCCGCGCAAGTCGAGTGTGAAAGCCCCGGGCTTAACTTGGGAATTGCGCTCGAAACTACGTGGCTAGAGTGTGGCAGAGGGAGGTGGAATTCCACGTGTAGCGGTGAAATGCGTAGAGATGTGGAGGAACACCAATGGCGAAGGCAGCCTCCTGGGCCAACACTGACACTCATGCACGAAAGCGTGGGGAGCAAACAGG
+
CBABA999.;;:@@BA?@;A=AAC@C=@>@BBBB<;;;DC>CCAAAABBDD?@@6:5;AA;;6;BCBA@@@A?@@9@@@@6AA=AC?B=??@DD>D?B99;BCCBB@;3:8?8@;?7?CAABBA???;@AAAAD=AA9898A4;49=C@969>;;@B=??A@=BAAC?C@@@@>BDC::9=@=BCD@C=AA?BBC@B=>>;;44=.44;2@7@=@<>=@@BAA@B;;;@@@CDF>B;;;BBB7BAABG=BBA>
@N9IO0:00959:05901
TACGAAGGGGGCGAGCGTTGTTCGGAATTACTGGGCGTAAAGGGCGCGTAGGCGGTTTGACAAGTCAGGCGTGAAATTCCCGGGCTCAACCTGGGGGCTGCGCTTGATACTGTTGAGCTTGAATGCAGGAGAGGATGGTGGAATTCCCAGTGTAGAGGTGAAAATTCGTAGATATTGGGAAGAACACCGGTGGCGAAGGCGGCCATCTGGCCTGTGATTGACGCTGAGGCGCGAAAGCGTGGGGAGCAAACAGG
+
?@?:A4;;;;*;@@>ABB@BB?CC>A>A@A:;;E=;;;DE;@A=AB@CCAB?@C=AA<@@@@@BCCCB@AAAA@@9?3::/;A<@A@C@G@GDEDE1<<CCDCD@DCCCBB@@=;:;AB=AB@BBBCH@CBAA@BBB>BB?B@B@CD?DCBCBBBAA=@;;;;*<=CBABCCBCC?BA3947929?>9>;::5;@86:6..*.).658:8<9@???>@;@?@AB@????:99??@9@AABEDC9AABCD<;;;>
@N9IO0:00918:05952
TACCAGCACCCCGAGTGGTCGGGACGATTATTGGGCCTAAAGCATCCGTAGCCGGTTTTACAAGTCCTCCGTTAAATCCAACTGCTTAACAGATGGGCCGCGGAGGATACTATAAGACTAGGAGGCAGGAGAGGCAAGCGGTACTCAGTGGGTAGGGGTAAAATCCGTTGATCCATTGAAGACCACCAGTGGCGAAAGGCGGCTTGCCAGAATGCGCTCGACGGTGAGGGATGAAAGCTGGGGGAGCAAACCGG
+
CBB@AAAAA@@8A?@>>;?ACC>BBBCD@EC@DF>C?@@@:@A::;?AA@@@=@>@AA8AAA=AAA@BB@BC?BB=BC?C?B998A=@;@?000@@8@=;??=AB?BB??>AAA?BAA@AA<8848A?8??=<9@@=@@B?BBBBBBCCBC:>6666(7>@A6AB?B>:>A@@=AA?BB>AAD>AA>ABA?;?999,:;>=9;>:>?:==A=?>>>>>>>A><6<?9::6;?ADD8>>?AABB/;;;=B9>;:7
@N9IO0:00937:05938
GACAGAGGGTGCAAACGTTGTTCGGAATACTGGGCGTAAAGCGCGTGTAGGCAGCTAGGCAAGTCGGATGTGAAAGCCCTGGGCTCAACCTAGGAAGTGCATTCGAAACTGCGTAGCTTGAGTTCTGGAGAGGAAGGCGGAATTCTCGGTGTAGAGGTGAAATTCGATAGATATCGGGAGGAACACCGGTGGCGAAGGCGGCCTTCTGGACAGCAACTGACGCTGAGACGCGAAAGCGTGGGGAGCAAACAGG
+
CBB::9AA;>@<=?999950@?@@?@-00:000*:?AAA<B@@@BB:;;B8;;;CCAB?;;5<;;;=A@@@@>?5;;;/;?B499A@8@=@??9B;888?7717798.8<<;;<<<==;;;==178<6=;==<?7<9;<8=18/8<<<6<<>??>?;885;/:17/////9:9756D9@@<@<==<8=4:;5@AC@D?AA>A6;5;@@<?;;;;:;A:;9ABB=?:9:>>@AAA9A@;;;??3?B@@@;@A@>
@N9IO0:00948:05953
TACGAAGGGGGCAAGCGTTGTTCGGAATTACTGGGCGTAAAGGGCGCGTAGGCGGCTTACCAAGTCAGGCGTGAAATTCCCGGGCTCAACCTGGGGGCTGCGCTTGATACTGGTGAGCTTGAATGCGGGAGAGGATAGTGGAATTCCCAGTGTAGAGGTGAAATTCGTAGATATTGGGAAGAACACCGGTGGCGAAGGCGGCTATCTGGCCCGATTATTGACGCTTGAGGCGCGAAAGCGTGGGGAGCAAACAGG
+
BBCBA>BGED1BB=@@AB>BB@DCAD@C@CBBBC=AAABB:A@;ACCCCCB?@@>@D@CC@C:;:A@@;?AAAAA;@=@C=BB<B?@?@D@CCCCC2CCCCBAB?????=?@<AB:99F@CB>A@99:2:?AB?BC???A<@;?:??8?@@@@AA>:3:988.91:9::;;=>>:?@:@;??69;;8=:=>9:85051781758777=6==15583;8322.5662---(---889088899::.985;:3:<<<
@N9IO0:00951:05922
TACGTAGGGTGCGAGCGTTAATCGGAATTACTGGGCGTAAAGTGTGCGCAGGCGGCTCTGCAAGTCGAGTGTGAAATCCCCGGGCTTAAACTTGGGAATGGCGCTCGAAACTACGGAGCTTGAGTGTGGCAGAGGGGGGTGGAAGTTCCACGTGTAGCGGTGAAATGCGTAGAGATGTGGAGGAACACCAATGGCGAAGGCAGCCCCCTGGGCCAACACTGACGCTCATGCACGAAAGCGTGGGGAGCAAACAGG
+
BBBBCCCC=ABBBBCFFD@E;AADAD?B?BCCCD>DCCCE>BCBBBABB;;6;@;@@;;;CC?B@@@@?@BBBDC<AAFF9AA5<<289*9@287)3,3338;8?AA?A8ABBBD?AA@B=@@A9:9@:=>@:99999%9>;>9==3929>837<9:4=:==??9@ABBCB@@@BA@AC:;;@C?@@@>A7:;;@;;5:;>=:9999'59;1<7<8<666<<<595;;556CCBBG>C@@????.;;AAD=BBB@
@N9IO0:00959:05958
TACGTAGGTGGCAAGCGTTGTCCGGATTTATTGGGTTTAAAGGGTGCGTAGGCGGCCCTGTAAGTCAGTGGTGAAATACTCCAGCTTAACTGGAGGGGTGCCATTGATACTGCAGGGCTTGAGTACAGATGAAGTAGGCGGAATTGACGGTGTAGCGGTGAAATGCATAGATATCGTCAAGAACTCCGATAGCGAAGGCAGCTTACTAAGCTGTAACTGACGCTGAGGCACGAAAGTGTGGGGATCAAACAGG
+
BCBBBBD?AA<@C=B>AA=ACBAF@CCE>CC?CC>CE=BB>BC>???BAAA=::7;B<BA@AADBBDCAA?BCCF?BB@BC>@@@?6:6;AG?@@@@7@AA>BB;@@AABCCAAAC=BB=AA@@@;;;BBCC@CDCC@BB@B>B9;;CB?CCICCBB=A@@?;@BAAABBA@AAAABBC@CC?C@@<@BB@@@AA5;5;;;AA>BBBB=AAAAAD@BBBBCCBBC@A=@AA;;;0;BBAAAA3CAA@C=AAA?
@N9IO0:00919:05974
TACAGAGGGGGCAAGCGTTGTTCGGAATTACTGGGCGTAAAGGGCGCGTAGGCGCCTTCTAAGTCAGACGTGAAATCCCCGGGCTCAACCCGGGAACTGCGTCTGATACTGGAAGGCTCGAATCCGGGAGAGGGATGTGGAATTCCAGGTGTAGCGGTGAAATGCGTAGATATCTGGAGGAACACCGGTGGCGAAGGCGGCATCCTGGACCGGTATTGACGCTGAGGCGCGAAAGCCAGGGGAGCAAACGGG
+
CCC@???>?>,??6;:CC?BB@CC@B@D=??BBB<;;;AA<BE=BCBBAA@=000<>6;>A9>>B@@@BCCCCC>CCCC9BB>CCCC@BD9DD>D@D@@@CCBBBBBABCC@D@C?BBCCB?BB@CC>BBBBC>BCBDC@D?B?B@CIACBBBCCB?CBCC=BBBBBCBCCB;;;@<@@?B?BBB@C?BB=AAA>B?BB?BCBD=A@>@A=A@B;;:;CDC@@;;;7;;BBBB7;;7;;CC3;;;;;,99@6
@N9IO0:00922:05968
TACGTAGGTGGCAAGCGTTGTCCGGATTTATTGGGTTTAAAGGGTGCGTAGGCGGCCCTGTAAGTCAGTGGTGAAATACTCCAGCTTAACTGGAGGGGTGCCATTGATACTGCAGGGCTTGAGTGGAGTCGAAGTAGGCGGAATTGACGGTGTAGCGGTGAAATGCTTAGATATCGTCAAGAACACCGATAGTGAAGACAGTTTACTAGGCTTCTACTGACGCTGAGGCACGAAAGTGTGGGGATCAAACAGG
+
ABBBA?@=9949D<AABB?AACAC@BBB<AB>AA;@A;?B;BC>;;;BB>>;00+0@5B@@A@DBBBC;;;;DDF>CBBDD?CABB998;CD?@@@@3>@@;@C@BCCBBBCBAAB<BB=@@B9979A>@::8;DBB>BB@CAD@CBBB@BCCBBCB?BCCE=C?@@<AB@@@BAAABB?CC@BCB@CCC@AADC@CC;;;AC6;;@AC=;;7;@@@DBDCBBBAAE@DDC;;;6<C@@AAA7AAA@D=BAB?
@N9IO0:00941:06008
TACGAAGGGGGCTAGCGTTGTTCGGAATGACTGGGCGTAAAGGGCGCGTAGGCGCCTATTTAGTCAGGCGTGAAAGCCCCGGGCTTAACCTGGGAATTGCGCTTGATACTGATGGGCTTGAGTGCGGGAGAGGATGGTGGAATTCCCAGTGTAGAGGTGAAATTCGTAGATATTGGGAAGAACACCGGTGGCGAAGGCGGCCATCTGGACCGTAACTGACGCTGAGGCGCGAAAAGCGTGGGGAGCAAACAGG
+
BCB;@:><=<+=>=B;;;?CB;:9@D;9:AA??@:;:;CD?DF>BBCCAAA?;;:@BBBG?@BABC@@>A>>>>+/000&09/9949392444)57<;@555<=@@CCHFCBCBC;AA;AAA;;;AA8@@@@<?AC7;;?B=@>@C=BCCBAACCB>ACBB=B>BCCCCDEB@,00,0+0>:=00,0;A@=A>@?A6==;>+0/>/0)55.555.55555>??<><49959555'5599999+;999>)5444
@N9IO0:00960:05962
GACGGAGGGTGCAAACGTTGTTCGGAATCACTGGGCATAAAGCGCACGTAGGCGGTCCGCTAAGTCAGTTGTGAAATCCCTCGGCTCAACCGAGGAACTGCACCTGATACTGGCGGGCTCGAGGACGGTAGGGGTGAGTGGAACTCCAGGTGGAGCGGTGAAATGCGTAGATATCTGGAGGAACACCGGTGGCGAAGGCGGCTCACTGGACCGTGTCTGACGCTGAGGTGCGAAAGCTAGGGTAGCAAACGGG
+
BBBB?BCC=BBCBC=BAA=AB@CC@B?A@A?@@B;??:::.;@@ACBABBB@BB@CB?BC??9?>@A@A?ABBCC>EFF=@AB?BCCC@CACCB@B@DCCCDDACBBBBBBB?@@@89::CBC>CCD?BA@B@4@@AAACAE?BBC=;;@@A5;;;;7;A@D>BCCCFCDBCBBABA<@@5<5;;;5;=?@>BA@<@:;:39>=988?;?A?BBBBBB?????999@?999??D9ABA;:9.9>:9:;/:@@6
@N9IO0:00922:06040
TACGGAGGGGGCTAGCGTTGTTCGGAATTACTGGGCGTAAAGCGCGCGTAGGCGGCTTTGTAAGTTAGAGGTGAAAGCCCGGAGCTCAACTCCGGAACTGCCTTTAAGACTGCATCGCTAGAATTGTGGAGAGGTGAGTGGAATTCCGAGTGTAGAGGTGAAATTCGTAGATATTCGGAAGAACACCAGTGGCGAAGGCGACTCACTGGACACATATTGACGCTGAGGTGCGAAAGCGTGGGGAGCAAACAGG
+
@AAC@CCCCC1BCBBAAB@CD@CC@D?B?BBBBF>A@?>>8@?A@@ABBCB?@@;?BB:BBC@BB@CCCA>BBBD898A8?;?@????<?AA;@=@=@8:9389,::??BBBBBC>?>BA@@?B;>>@<@@9:08;==>B6;8;=A=BCAA?BAAAA<ABBB:A;?:898>>>C=??<@=@@:==?9;=8818?A:A;>8;;BBBB@@=@AAABCCC>AABBABBBA>@@=>>?7>>A@@@@8AABFD=BAC?
@N9IO0:00923:06033
TACGGAGGGTGCAAGCGTTAATCGGAATACTGGGCGTAAAGCGCACGCAGGTGGCTGAGTCAGTCGATTGTGAAAGCCCTGGGCTTAACCTGGGAATTGCAGTCGATACTACTTAGCTAGAGTATGGGAGAGGGTAGTGGAATTCCCGGTGTAGCGGTGAAATGCGTAGATATCGGGAGGAACATCAGTGGCGAAGGCGGCTACCTGGCCCAATACTGACACTCAGGTGCGACAGCGTGGGGAGCAAACAGG
+
BBCC@BCB=BBBB<@@AA=B@CCA>>+00:;;=9@@@CC;C@@@@;::@A>AB?AADBBBCCCCCECC==<ACC9<<<0;;;.59.5.67<=B5A>A=@AAABCCBBCB@@@A=@@@@@@@@@A;::5:??AA;@@@::89?C=@A;@<:97?@?>?798B9A>@ABBA@@?:888)9:5;?@@@AB@@@>AAB>B=@B<BAAA>;;8;J>CACCCBBICBCB@@A>A@;;;;;;;A:;;;-9?ACC>CBB?
@N9IO0:00924:06042
TACGTAGGGGGCAAGCGTTGTCCGGATTTATTGGGCGTAAAGCGCGTGTAGGCGGCCAGGTAGGTCTGACGTGAAATCTCGAGGCTCAACCTCGAGCGGTCGTTGGAAACCACCTGGCTAGAGTCCGGAAGAGGAGAGTGGAATTCCTGGTGTAGCGGTGAAATGCGCAGATATCAGGAAGAACACCAATGGCGAAGGCAGCTCTCTGGGACGGTACTGACGCTGAGACGCGAAAGCGTGGGGAGCGAACAGG
+
A@@@ABABBB2AA<@;;;5;:>;;<@AA8>?:<>46699A5==@>>99;@@;00+0*0::78?<??>?B?????<6:90==00+0@@@=AAHCBAAAC9;;CB?D@BC?B@CC@CB>BCB;;<CC?B@C?BBB?B@BCCB@B?B@B@BC@BCC@@AC?C@@@;ACBBAA@@@;;;@C?C?BA>@@A>B=@@?AA?;@=@AAA@@@BCDC?BBB?BBBD@@;;;;?;:;;;@;;;.::99@@@499C@@<@@A>
@N9IO0:00930:06056
TACGAAGGGGGCTAGCGTTGTTCGGAATCACTGGGCGTAAAGGGCGCGTAGGCGGCTTAACAAGTCAGGTGTGAAAGCCCCGGGCTCAACCCGGGAATTGCACTTGATACTGTTTCGCTAGAGTCCGGGAGAGGATGGCGGAATTCCCAGTGTAGAGGTGAAATTCGTAGATATTGGGAAGAACACCGGTGGCGAAGGCGGCCATCTGGACCGGTACTGACGCTGAGGCGCGAAAAGCGTGGGGAGCAAACAG
+
BA@<<7<CCC2BBD;;;A<@@>BC@B@CCAB;;;0;@;::.9B5??A999B=;;5;B4;29>8><///8:=:=A@6::;;.:D99;9E@CC=BC/904::=9978=7379949;3:8@===?>>><AA5?>AA=?@D?::6:=A;@@<@B@??>995.59;@7?<>>666665<.55)5455.544.47;=8A>>8>;9929;@779=49838=?@@D@@?89:@??9>?@;;;;*;:9?<>>/65:9;0955
@N9IO0:00937:06051
TACGGAGGGTGCAAGCGTTATCCGGATTCACTGGGTTTAAAGGGTGCGTAGGCGGGCCGGTAAGTCAGTGGTGAAATCCTGGGGCTTAACCCCAGAACTGCCGTTGATACTATCGGTCTTGAATGTTGTGGAGGTGAGCGGAATATGTCATGTAGCGGTGAAATGCTTAGAGATGACATAGAACACCAATTGCGAAGGCAGCTCACTACGCAACGATTGACGCTGAGGCACGAAAGCGTGGGGATCAAACAGG
+
BBBC@CBC>BCCC@DBBBABBC7;7:@=@@@:;:0;B0;;0;<6<@@?>>@;@CB=B@A@AB?BBABCBB=@BA@:@@=@BBB7BE=B>BBA7AAA?BBBB@CC@BBBCCCCBAB?????BB?CBB?A>?9?>8>@>??@=A?BBBBBBBBBBBB=><>B@D:;8>E<>>BBBB??88:<<>8?=?:>:B?B???5949A@<;<==;;:>>A=>@::4:>@A@@???>A==:::0;878>>>2?>>>C6::8:
@N9IO0:00929:06079
TACGAAGGGGGCTAGCGTTGCTCGGAATTACTGGGCGTAAAGCGCACGTAGGCGGCTTTCTAAGTCGGGGGTGAAATCCTGGAGCTCAACTCCAGAACTGCCTTCGATACTGGAAAGCTCGAGTCCGGGAGAGGTGAGTGGAACTGCGAGTGTAGAGGTGAAATTCGTAGATATTCGCAAGAACACCAGTGGCGAAGGCGGCTCACTGGCCCGGTACTGACGCTGAGGTGCGAAAAGCGTGGGGAGCAAACAGG
+
@A;;;<@@@@,;;;@BBC?BBABB>B>B?BBBBB<BCB@A<ABABBBBABA;;;6;CD=BBB=@>;;;;;*<ABB=BB?AA>@@??BC@BBC>9::?@@AB?B>BBA@??=?9?@2:9BAABBAA8;;0;;<<<@@@@@@?A=AABBAABCCCBBBB?BBBB;A<@AA@AABBA;@=00+0=:0004=98858:85:53304::::::177(3<<=???C@AAA:::>===::99*9773377+78333(3777
@N9IO0:00931:06072
GACAGAGGGGGCAAGCGTTGCTCGGAATTACTGGGCGTAAAGGGCGCGTAGGCGGGATGGCAAGTCGGTCGTGAAATCCCTCGGCTCAACCGAGGAACGTCGATCGATACTGCTGTTCTTGAGGATTGCAGAGGAGACTGGAATTCCCGGTGTAGCGGTGAAATGTGTAGAGATCGGGAGGAACACCGGTGGCGAAGGCGGGTCTCTGGGCAATTCCTGACGCTGAGGCGCGAAAGCGTGGGGAGCAAACGGG
+
CAB@@@AAAB2BD>BBBBACCCBCBDBE@CCBCF>BBACD>DD=ABBBBBB?CDF<@@B?BC@BBCC@CCCAAAC>CDD=AAB?BBBB@D?????B?CCD@A@BBBAAAA:::@@??CC<????BA=ABBACB?ABBB@A=A?B?BE>C@:::BBAC?BBBA=AA9:9??AACC@@@8@?1828?@=A??><>CC?B?BBB=BB=>>CE?B=;>=A5;==>>=?===8=><::;1898>?AA3@?ABA9>>=3
@N9IO0:00943:06065
TACAGAGGGTGCAAGCGTTGTTCGGAATTACTGGGCGTAAAGCGCGCGCAGGCGGATCCTGTAAGTCGGAAGTGAAATTTCACGGCTCAACCGTGAAGCTGCTTCTGATACTGCGGATCTGGAGATCGGTAGAGGTCGGTAGAATTACAGGTGTAGCGGTGGAATGCGTAGATATCTGTAAGAATACCCGTGGCGAAGGCGGCCGACTGGGCCGAATCTGACGCTGAGGCGCGAAAGCGTGGGGAGCAAACAGG
+
CCB@AACC=AA>=9;;;;9@@=AB=B6;6;ABBC?BBBCD;A@@@@@@@BB>BC@BBB?B@@@=ABBB?B?BBBBB=BD>DDAA>@BBB>B9>>><8=?:::A@BBBBBCCCCCC@CBBBG@CCC@@?>@@?AA?BBB?CDDD@C788A@<@@??@?@=@A=A@@@@BAAAABBBAAABC@CC@BA@A8@@@;@@B4:4;;5;?CBEAAA>AACC?BAABB?99:@@B?BAB@@@9@@@ABBC:BBCCH@<<<@
@N9IO0:00943:06096
TACGTAGGGTGCAAGCGTTGTCCGGAATTATTGGGCGTAAAGAGCTCGTAGGCGGTCTGTTACGTCGGATGTGAAATCCCGAGGCTTAACCTCGGGCCTGCATTCGATACGGGCAGACTCGAGTGTGGTAGGGGAGACTGGAACTCCTGGTGTAGCGGTGAAATGCGCAGATATCAGGAAGAACACCGGTGGCGAAGGCGGGTCTCTGGGCCACTACTGACGCTGAGGAGCGAAAGCGTGGGGAGCGAACAGG
+
AAB@@;;:,9>@D?A=A@45668<8<:>7<?.44)33399198;=>;::@?;?@???@AA?A:;:CB?BAA@@@C<BBD<A;;7;C@C=@=@CBB;B=AABBA=@@?:::AA9:::CCAAB@@@ABB?BCBDD8@???:94:4;AC?CC@B@@@BA@=@BA@<AA@A:::ABBABBC@C@CC@BBB@D@CB@C@?<??ABD<??BCCCC>B@BA@@A@:::?@;:;@=@@@CCC=BABBBFE9?@@?=9;;;<
@N9IO0:00954:06070
TACGTAGGGTGCGGGCGTTAATCGGAATTACTGGGCGTAAAGCGTGCGCAGGCGGCTCCTTAAGTCAGATGTGAAATCCCCGGGCTTAACCTGGGAACTGCGTTTGAAACTGAGGGGCTTGAGTGTGGAAGAGGGGGTGGAAGTTCCAGGTGTAGCAGGTGAAATGCGTAGAGATCTGGAGGAACACCGATGGCGAAGGCAGCCCCCTGGGCTACACTGACGCTCATGCACGAAAGCGTGGGGAGCAAACAGG
+
BCBCBBCC=BBBCD?@AA?B@GCC@B@E@BBCCC=B:;;B;ABBAAABAA@=AC6;;C@F@D@CCBBBB@@BAAA=CBAA7AA9<<-0-/6::?9A9::@:99?6=??6<<:;;==000)//6:;?B?A;@:0000(/>:;)//3838957=>9;6//+/57808<85558:A=:55<.55.5.555156?D9BBB?B@BCCCCCD,;00+...---55266//0/669/:8>?6;66////&////9(///5
@N9IO0:00956:06085
TACGGGGGGGCAAGCGTTGTTCGGAATTACTGGGCGTAAAGGGCTCGTAGGCGGCCAACTAAGTCGGATGTGAAATCCCCAGGCTCAACCTGGGAACTGCATCCGATACTGGATGGCTTGAATTCGGGAGAGGGATGCAGAATTCCAGGTGTAGCGGTGAAATGCGTAGATATCTGGAGGAATACCGGTGGCGAAGGCGACATCCTGGACCGACATTGACGCTGAGGAGCGAAAGCTAGGGGAGCAAACGG
+
<<0000000#/:)//99)/69<<7<2505<;;=/56;@>6>D=CA@@@@@=<;698@.55<7<@<?8=666@@A6>?AA1667?B?D?C>A@A9@3:987@=?;@A:;9BC<@BC@BB?CEAL?ABB;;;;DD?BCBBCCC>B=@;55.555599;7;;<=2;5544<<;;;<:43-33-3-38;2;:7924:=2:09B><@9949A;>>9>??===>999=@9998>>>99:.9@>9999&555590544
@N9IO0:00914:06149
TACGTAGGTGGCAAGCGTTGTCCGGATTTACTGGGCGTAAAGAGCGCGCAGGCGGCTGGTCAAGTCCGATGTGAAATCTCCCGGCTCAACTGGGAAACTGCATCGGAAACTGATCGGCTTGAAGGTGGGAGAGGGTAGTGGAATTCCCGGTGTAGTGGTGAAATGCGTAGATATCGGGAGGAACACCAGTGGCGAAGGCGACTACCTGGCCCATTCTTGACGCTGAGGCGCGAAAGCTAGGGGAGCGAACGGG
+
AA@@@AA=;:5:A=@@BB?CCB?B7;;@9@ABCD>CBCCC;@;;;BA@BCC@BB?BBCADCC?BBCAEGCBBCCC>CBBBF>D@BBCC?AA@A<@A<BCBBCCCC@CC=CBBBBBB<AA@CC?B?BAA<B9:;D=BBCAB?B@D?>C498;AAAABB>BBAB<ABBABBA@@>;888*;A=B?BCC?B@@@<;;;5;=@@@AAAB=@>29:/9>;@B?BBCCAA?8949?>=>>7>??8888-9?@CC@EBD8
@N9IO0:00926:06120
TACGGAGGGTGCAAGCGTTATCCGGATTCACTGGGTTTAAAGGGTGCGTAGGTGGGCTAGTAAGTCCGTGGTGAAATCTCCGAGCTTAACTCGGAAACTGCCGTGGATACTATTAGTCTTGAATATTGTGGAGGTAAGCGGAATATGTCATGTAGCGGTGAAATGCTTAGATATGACATAGAACACCGATAGCGAAGGCAGCTTGCTACACAATCATTGACACTGAGGCACGAAAAGCGTGGGGATCAAACAGG
+
@@?>>;;;,9>@;9>;@B=BAA7;6:A=A@BAA@9@@.99.3;1;<<CCCD@CCE>@@@ABB>BBCACCC@CCCD>BDBC=A:;;B8:6:AAA@BD>DBBB=@@A?BCBBBCC>AA;;;=AB@B@@+00<+00+00;CCE@C?CB000><000>=>@<BCCC=;;;@@BAAAA;;;@@????4::D99:A@@???=??CCD??=?A@?@FCD@BA?<288?<;3333,37<999:&3378@@A6::9?D>::9?
@N9IO0:00935:06159
TACGGAAGGGGCAAGCGTTGTTCGGAATCATTGGGCGTAAAGGGCGCGTAGGTGGTCTTGTATGTCTACCGTGAAAGCACACGGCTCAACCGTGTAGAGTCGGTAGAAACTGCAGGACTTGAGGTTGGGAGGGGCTGGTGGAATTCCCTGTGTAGCGGTGAAATGCGTAGAGATGGGGGAGAACACTTGTGGCGAAGGCGGCCAGCTGGACCAATTCTGACACTGAGGCGCGACAGCGTGGGGAGCAAACAGG
+
CCCC@C<?@?8?B?BAAA@CB@BD@F@CB?@>@B=BCCCC>BB>BCCBCCC@BB?BCC@CCCCCCCBCC?CCCCD=A@@@BCE@DCCB@B?BEBBBBBBBCC@BCBBB=BBC@@@?@@?@D@@<@5;;0;A@B6C;;:;B?B?B@BC=BBC@;<;BA>?::959=@A???BBCCCCCC3CCB>ABAA>A@@=@DC@C@DF?C@CBBAA9::@D@C>@@BCCAA@@::6;A@B;;;@@B<<<<.;;ABB<;;:3
@N9IO0:00947:06113
TACGTAGGGGGCGAGCGTTGCTCGGATTTACTGGGCGTAAAGAGCGCGTAGGCGCCAGGGAAGTCTGGTGTGAAATCCCTCGGCTCAACCGAGGACCCGCATTGGAGACTCCCTGGCTTGAGTCCAGGAGGGGAGGGTGGAATTCCCGGTGTAGCGGTGAAATGCGTAGAGATCGGGAGGAACACCGGTGGCGAAGGCGGCCCTCTGGAATGGCACTGACGCTGAGGCGCGAAAGCTGGGGGAGCAAACGGG
+
ABBBB?@@@?1@A@A;;;>BADBC<?@A<AABBB>BBCCC=C;;;;;B;;;=@:;85@@:B<B=BBB@BAACCD>CCD<AAA?BCCC@C@BA@?BCC=BBDB?B?ABBBBAC=AB?@?=?@@A@<?A=??AA6@A@9=?295:8<@5?9?AA???B@BBBF>AAAA???B@>?>AC7=>?B>@9949?@@>ABB@B>A@?CC>CC>>9?<@@=@??<::<<==?>B?=>=@@D;>AACDDD3BBBCC>CBB=
@N9IO0:00954:06156
TACGGAGGGTGCGAGCGTTAATCGGAATTACTGGGCCGTAAAGCGCGCGTAGGCGGTTCGTTAAGTCGGATGTGAAAGGCCCTGGGCTTAACCTGGGAATTGCATTCGATACTGGCGGACTAGAGTGTGGTAGAGGGTAGTGGAATTCCCGGTGTAGCGGTGAAATGCGTAGATATCGGGAGGAACACCAGTGGCGAAGGCGGCTACCTGGACCAACACTGACGCTGAGGTGCGAAAGCGTGGGGAGCAAA
+
:::92:44)444;;===B?C865949.4./9777)/)//99/9<;999;<<<5;==@59958=8====.4/7////(/)/:1<77.9A4;8;@CCH?C@G?A@@A@BBBCCDDF@CCBCBBBBCBAAAA=@@@;;;0;AA@C?B>B;@@8@=ABBCCCB?BBBB<BB;;;BA>@>0//7.772949=@;B?;@:>AA?B?CB?@596?AA?BB?B?BBBBBCDD@@@::39==>??/99:9:::-9<;==3
@N9IO0:00956:06110
TACGGAGGGTGCAAGCGTTATCCGGATTCACTGGGTTTAAAGGGTGCGTAGGTGGGCAAGTAAGTCAGTGGTGAAATCTCCGGGCTTAACCCGGAAACTGCCATTGATACTATTTGTCTTGAATACTGTGGAGGTCAGCGGAATATGTCATGTAGCGGTGAAATGCTTAGATATGACATAGAACACCAATTGCGAAGGCAGCTGGCTACACAAATATTGACACTGAGGCACGAAAGCGTGGGGATCAAACAGG
+
@BBB?;;;6;BAB@CDCD>B@A4:49@<>>@??>9@A9AA<A==@AAEBBCACCD=BB>BBC?DB@BB;:6:BBB>CBBB>BB:;;@C=AB6;45;09=@?=@?7<==BBBDDD>BB?;9<<9C@?@?@?=@?;@@AA@@=?@CCCBBBAB?>::00*0>>>7/7:B>AACCCDDAAA???B799A;>9@699892719>>>>=8?893??@<6<BB;?<><;>>73.37538;6?@AA@@@6???AA9@@@4
@N9IO0:00958:06113
AACGTAGGGGACAAGCGTTATCCGGATTTACTGGGCGTAAAGCGCCCGTAGGCGGTTTTTTAAGTTGGACGTGAAAGCTCCTGGCTTAACTGGGAGAGGCCGTTCAAAACTGGGAAACTGGAGTCTGGAAGAGGAGAGCGGAATTCCCGGTGTAGTGGTGGAATGCGTAGATATCGGGAGGAACACCAGTGGCGAAAGCGGCTCTCTGGTCCAGAACTGACGCTGAGGGGCGAAAGCGTGGGGAGCGAACGG
+
B8BCBBDDD;CBB>BAB@>BBB@D@DCC>C:;;B;AA@BB0;;<;A9BB=@900+0>@>@'A>AA=C?@@?>?@A0;;@@=AB@BDAIAGCBB>BBCB>C>A>5>@;;+99=95=9598=:>??@@C@F?BAA>??=>@@<@=A=AE>E?BB?@@BC@BB?B?AAAAAABBB@??BB<AA:C9BBB9BBBB;@?<81;:<.9398<=;4896;9:698883338888B=1;<;;3;7222::.669:4.4::
@N9IO0:00958:06142
TACGAAGGGTGCAAGCGTTACTCGGAATTACTGGGCGTAAAGCGTGCGTAGGTGGTTCGTTAAGTCTGTCGTGAAAGCCCCGGGCTCAACCTGGGAATGGCGATGGATACTGGCGGGCTAGAGTGCGGTAGAGGGTGGTGGAATTCCCGGTGTAGCAGTGAAATGCGTAGAGATCGGGAGGAACATCAGTTGGCGAAGGCGGCCACCTGGACCCAGCGACTGACACTGAGGCACGAAAGCGTGGGGAGCAAACAGG
+
CBC:98:D=@@@B>A???@CCCDC@B5879@?@C>AAAEE=@AB@AABBBC@BA?A?BBB>B=AACCCCBCBBA@,9;99+9=7CACC?C@DCC9@89;05@:AA>AAAAA?:??B=AAAA@AB??@=@00///(/;:??>C7:2:A,:37>88>8>77339166;;:>=@00/779/9818-3:700;8(/(/99493//)/1685//(3//(/6////-////66733,4::444(4888@@@6@B@@@<?AA;
@N9IO0:00914:06165
TACGGAGGGTGCAAACGTTGCTCGGAATCATTGGGCGTAAAGCGCACGTAGGCGGCTCGTTAAGTCGGATGTGAAAGCCCAAGGCTCAACCTTGGAAGTGCATACGAAACTGACGAGCTTGAATATGGACGAGGGTCGCGGAATTCCCGGTGTAGAGGTGAAATTCGTAGATATCGGGAGGAACACCAGTGGCGAAGGCGGCGACCTGGGCCAATATTGACGCTAAGGTGCGAAAGCGTGGGGAGCAAACAG
+
:<00+/>://50@>5000)/07@C@D;;;DD@FK>99:@@5>:79<83:>@=9804?8359B5<:49.449999=/6;=4=0925==E?C<CAA;A89///<<@<?>@8>=BAAA:;:A?CC>ABBB?@B?;;;0;;;;A?B=A=@C=C@BBBDB;;=;GGF?EGCCCAAABBAABC;A@>B>ABB<<;;@<@BD@C@CC?A???=:9:5:<?=:::?A@@@@::498??AAAA8?>>9:99*87<?A7?@A
@N9IO0:00914:06192
TACGGAGGGTGCAAGCGTTGTTCGGAATCATTGGGCGTAAAGCGCGTGTAGGCGGCTTGGCAAGTCGGTTGTGAAATCCCGGGGCCCAACCCCGGAACTGCATTCGAAACTGCCTCGCTAGAGTCCCGGAGAGGAAGGCGGAATTCCCGGTGTAGAGGTGAAATTCGTAGATATCGGGAGGAACACCAGCGGCGAAGGCGGCCTTCTGGACGGTGACTGACGCTGAGACGCGAAAGCGTGGGGAGCAAACAGG
+
@@BC?ABC=;::C@BDCC>@@?BB@A?ABCB9B=5@@???9??>?AAAA@@;?@<AC@C?@?6;;@@=A7;;ABD?CCC>CCC;DD>?388837<?;@8::A@=ABBB<@;;;=@?ABCBAAAAAA<A=??BB?C=A>??8<8<2::-;<?@@AA;;8;BAC=F@DBBCDCCAAACC>CC@B@CBB@DCCC?BBM@D@;;6;<A9@BB=@@C@BACBA>??BABBBBABB@@B@:@@AAACC7BB@@@6@BA<
@N9IO0:00922:06206
TACGGAGGGTGCGAGCGTTGTTCGGAATCATTGGGCGTAAAGCGCGTGTAGGCGGCTTGGTAAGTCGGGTGTGAAATCCCGGGGCCCAACCCCGGAACTGCATTCGAAACTGCCTCGCTAGAGTCCCGGAGAGGAAGGCGGAATTCCCGGTGTAGAGGTGAAATTCGTAGATATCGGGAGGAACACCAGCGGCGAAGGCGGCCTTCTGGACGGTGACTGACGCTGAGACGCGAAAGCGTGGGGAGCAAACAGG
+
@@AB=AAA;;;;CAA;;;8;:8@<7?4999>49;297333(388=>A@@@@>:;05<8C5;;7@;=C>3;;;A@>;CCC?CJJ:BB<@=@@@0?4;9;66;CC8@=<=2;5595::<<:@>@::::3:7:::;8?7?7@>=@=?;?@;@@D?;@0//)/9@@<A>AA@AAA@@?>@<4@?<@<@?>:@@A@>@CC>C9::4;9B<AAA>?@F@BBB?@?A?=??>?9:9AA@@@9?=>9999+:<=>?7=?A<
@N9IO0:00941:06197
TACGAAGGGGGCTAGCGTTGCTCGGAATCACTGGGCGTAAAGGGTGCGTAGGCGGGTCTTTAAGTCAGGGGTGAAATCCTGGAGCTCAACTCCAGAACTGCCCTTGATACTGAGGATCTTGAGTTCGGGAGAGGTGAGTGGAACTGCGAGTGTAGAGGTGAAATTCGTAGATATTCGCAAGAACACCAGTGGCGAAGGCGCTCACTGGCCCGATACTGACGCTGAGGCACGAAAAGCGTGGGGAGCAAACAGG
+
BAB@?4::::)4;;;>??@BBBBD@C?BBBBCCC>@@999,;A9ABA@@BB@BBD>AAAJ?HBCCBBBBB9:;;C<BC?AB>:::??B?BCC?BAC?B:::C=C7;;;AA:::B8::CB?@???<??A8D9::49@?AAA>A>AABBBA@BCCC:;;7:AAA:A8=<:9999792655C>?A?;;<@BCAB>AA@9<80000000<<7<G<AAABA@@BBBBC@@A@AA@;;;;.;BB:;;;.;;;CG=@;<7
@N9IO0:00943:06175
TACAGAGGGGGCAAGCGTTGTTCGGAATTACTGGGCGTAAAGGGCGCGTAGGCGCCTTCTAAGTCGAACGTGAAATCCCCGGGCTCAACCCGGGAACTGCGTCCGAGACTGAAAGGCTTGAATCCGGGAGAGGGATGTGGAATTCCAGGTGTAGCGGTGAAATGCGTAGATATCTGGAGGAACATCGGTGGCGAAGGCGGCATCCTGGACCGGTATTGACGCTGAGGCGCGAAAGCCAGGGGAGCAAAGCGGG
+
ABBBBBBCCC5CD?BBBB?BB@BD@C>A>@@999/:::AC>CD>@@@CCBA?999=?=@CD=@@@;?;@BBBBD=CBDD;CC=CBBB@FH=CC?C@CAAACBB?BBBABAB@B;A=@@>A<===8==5=A?AA;@@AAA?A=A<?=@D@CCCAA:908;@@;;99<<CCBCBBBB=9==8=8ABBBD>BB?C=C:?:?B?ABB@6BB;???A@CBB?BBBABC?@@?@@A::9,:>;9::9+80;:>*//::2
@N9IO0:00947:06178
GACAGAGGGGGCAAGCGTTGTCCGGACTGACTGGGCGTAAAGCGCGCGCAGGCGGTCTGAGGCGTCGGTGCTGAAAGTCCACCGCTTAACGGTGGGAAGCGCGCCGATACGCTCAGACTGGAGGGCGGGCGAGGGTGGTGGAATTGCCGGTGTAGTGGTGAAATGCGTAGAGATCGGCAGGAACACCAGTGGCGAAGGCGGCCACCTAGCCCGCACCTGACGCTGAGGCGCGACAGCGTGGGGAGCGAACTGG
+
@BDA@;:;:;);?=ABBB@CBB>B?BAA@?@??@9?A@B@/4:4444:;;C=:94:A@A@@=@::4;7;;AA?=:1;34.4:5=@@?B?AA>ADD;@=@;;;AA?ABBBCCBCCC;;<BB?BBB=AAA<ABBBB=BC@CCAF@C@DFGE?ADBBCBD<A::5/5<@CABBC??>AA89>?09179:5:@@A699A8;.498=99;59944:1::::599559=<=??9:99A<@>=?<>?AA5ABCBB?AAD9
@N9IO0:00951:06184
TACGTAGGTGGCAAGCGTTGTCCGGATTTATTGGGTTTAAAGGGTGCGTAGGCGGCCCTGTAAGTCAGTGCTGAAATATCCCGGCTTAACTGGGAGGGTGGCATTGATACTGTGGGGCTAGAGTACAGATGAGGTAGGCGGAATTGACGGTGTAGCGGTGAAATGCTTAGATATCGTCAAGAACACCTATAGCGAAGGCAGCTTACTAGGCTGTAACTGACGCTGAGGCACGAAAAGTGTGGGGATCAAACAGG
+
BCAAAAA=@?>?A=AAAB7;;B=@=@AB>AA?AA9A@099/7;2;@ACB??=883:?/99:>9599@@::<@?@@8:==BB>B=B>15.5555)599099455549;<=>=====<09959545:::::<@;;5544.44.56:5:833-3:;:;::49;::6<8771788=879<7//)//)/896:<<;;;;;7;7;::>A<@@BAA;@;:8<;?854;:;555>9=;;:;;;+8893333&34433(3885
@N9IO0:00955:06180
TACGTAGGTGGCGAGCGTTGTCCGGATTTACTGGGCGTACAGGGCGCGCAGGCGGTCCGTTAAGTTCGAGGTGAAATCTCCCGGCTCAACTGGGAGGGGTCTTCGAAAACTGGCGGACTTGAGGAGAGCAGAGGTGAGTGGAATTCTGGGTGTAGTGGTGAAATGCGTAGATATCCAGAGGAACACCAGTGGCGAAGGCGACTCACTGGGCTCCAACCTGACGCTGGAGGCGCGAAAGCGTGGGGAGCGAACCG
+
ACFCC@A>@@<@@AABCC@CCD@B?BBC;@@AAA<:;;BB@@A<;<9E<;;?;;4;>9=@>A0;9>A@AC<@;:;0:84;;092438>:=98938A?<1B:?=?BB@;5C>?;?B=@@A8::@=>>;??ABBA?BBB:AB7B7A7<ABC=978AB?<<>BA:3>8;AA@??588;.95584:1;=>5;;AA69<A?B?BBAAACBBB@@8;:6*/*/5:7636700*08686<<?=3:@?:988+9>9/0)/6>
@N9IO0:00961:06183
TACAGAGGGTGCGAGCGTTAATCGGAATTACTGGGCGTAAAGCGCACGTAGGTGGCTTTGCAAGTCGATTGTGAAATCCCCGGGCTTAACCTGGGAACTGCAGTCGAGACTGCTTTGCTTGAGTATGGGAGAGGGAGGTGGAATTTCCGGTGTAGCGGTGAAATGCGTAGATATCGGAAGGAACATCAGTGGCGAAGGCGACCTCCTGGACCAATACTGACACTCAAGTGCGAAAGCGTGGGGAGCAAACAGG
+
BBCBBABB<@@>;;<79729<@AB?A?A=??AAC=@AA@?8@<9:;;;;@@:<;5;CB=BAB?AB@AAB=@A;;;.:AAA.;;.9:.5.5.5;=4=:=<B?A@BBCAA@A??887/9>A?CECCA@@A6==999,9:39><==AA:A;?;???CBA@<@998,:>>@@@????<==:B<@>@@AA@@@AAA<@@A4:5:A?=;?A?BB?BC?D9::AA@@A@A>>>:@@@?>?B=BA@@@@@2=<@==6=:93
@N9IO0:00918:06241
TACGGGGGGAGCAAGCGTTGTTCGGATTTACTGGGCGTAAAGGGCGCGTAGGCGCCACCGCAAGTCAGTTGTGAAAGCTCTGGGCTTAACCCAGAAAGGTCAACTGATACTGCGGGCTAGAGTGCAGAAGGGGCAACTGGAATTCTCGGTGTAGCGGTGAAATGCGTAGATATCGAGAGGAACACCTGCGGCGAAGGCGGGTTGCTGGGCTGACACGTGACGCTGAAGCGCGAAAGCTAGGGGAGCGAACGG
+
??9:9999$999;=AA:;44:89@26;C;BBBBB<BB@CE;A@:ABBCCBB=;;515;=BBC<@?B@@?8@:@AA;ABBBBCD>BB=@<>@9A?@A9A=@@??BBA???<==9:9.39;>?:99>@>@,999&384><<,3,3,3978.7==;<//(/65<0;=C@@@?@ABABADB>><>=@@A?;;;A<=87,235::/30.//780885225557778222224669;;;C;>BABBBB9BAB@@<=>=
@N9IO0:00921:06250
TACGGGGGGGGCAAGCGTTGTTCGGAATTACTGGGCGTAAAGGGCTCGTAGGTGGCCAACTAAGTCGACGTGAAATCCCTCGGCTTAACCGGGGAACTGCGTCCGATACTGGTTGGCTTGAGTTTGGGAGAGGGATGCGGAATTCCAGGTGTGCGGTGAAATGCGTAGATATCTGGAGGAACACCGGTGGCGAAGGCGGCATCCTGGACCAATACTGACGCTGAGGAGCGAAAAGCCAGGGGAGCAAAGCAGG
+
ABBCCCCCCC"CC8<:BB@BB?AD@C@C?BBBBB=BA@BD;@@:@@@@?AA>;:5;<@>CBB@BBCCBBBBAAA6;;A=AAB>BC@D@C@CBB4@=A9;:AED@CC;;;BD=B<A<AB?BBBBC6:;6;@:AA;@@BCC@D@C?CAFC@CB955439?@@;@BB@9;;JCCAA<;8<<8A:BCC?C?BB@B>>:C?@@7::;;8=@9;@<;9AA>;:;;<BBBCC@BA@;;<;&;>39:C>;?9;5=3599B:
@N9IO0:00922:06227
TACGGAGGGGGCAAGCGTTGCTCGGAATTACTGGGCGTAAAGGGTCCGTAGGCGGCCTTGTGAGTTAGGTGTGAAAGTTCAGGGCTCAACCCTGGGAATGCATCTAATACTGCAGGGCTTGAGAGCAGCAGAGGTTGGCGGAATTCCCGGTGTAGCGGTGAAATGCGTAGATATCGGGAGGAACACCAGTGGCGAAGGCGGCCAACTGGGCTGCGTCTGACGCTGAGGGACGAAAGCGTGGGGAGCAAACCGG
+
AA@@<?A=A=0><5:?9:44555>:?:>099595)5::@=4::099166<A869296;7=@BAA@9:;7;=<>DE?CCACBBB>BBFF@CC=B@@9>9000=:=CC?BB@@@BBBC=BB=AABCAABBDAA@A=A;B=;:79=A=AB=@=@CBBBBD?BAAE?BAACCCBCBA@CCC=AA?A>?@@;?@@@?BBE?C?BA=A9>9>999,:=>?9495555;==<<<<099955)5>99999*9596@8@<?<
@N9IO0:00925:06252
GACGAAGGTGGCAAGCGTTATTCGGATTTACTGGGCATAAAGCGCGCGTAGGCGCCTGGCAAGTCGGGGGTGAAAGCCCGCAGCTCAACTGCGGAACTGCCTTCGATACTGCCGGGCTTGAGGGCAGGAGGGGTGATTGGAACTCCAGGTGTAGCGGTGAAATGCGTAGATATCTGGAGGAACACCGGAGGCGAAGGCGAATCACTGGACTGCATCTGACGCTGAGGCGCGAAAGCTAGGGGAGCAAACAGG
+
>B@::6;?BBACE@B9;;?BD>BB@A@?<@AABB=A?9993;ABBB?@?>>900/8775:A;::;BABA0ABBB=BBD9;;BBBBBB?BACAD?B?B:;:?B@BCBA@??@>=@A<AA7?@B=5B??7:@@@6??<:7<7;7B==8<B78888:??=@@@@9@@@ABBABA@@@;939?;?<@CC?B?;;6;;;=A>@@@?BDC@AA?BCCCDBB????@:99@9;5;??;;:0:==??AA6@??@A<A@@:
@N9IO0:00936:06230
TACGGAGGGAGCTAGCGTTGTTCGGAATTACTGGGCGTAAAGCGCACGTAGGCGCTACTCAAGTCGGGGGTGAAAGCCCGGGGCTCAACCCCGGAATAGCCCTCGAAACTAGGTAGCTAGAATCTTGGAGAGGCGAGTGGAATTCCGAGTGTAGAGGTGAAATTCGTAGATATTCGGAAGAACACCAGTGGCGAAGGCGACTCGCTGGACAAGTATTGACGCTGAGGTGCGAAAGCGTGGGGAGCAAACAGG
+
AABB@@@@;;:;@@A;;;>A@;@>=@.915@@@A8969;C7;;B@@@@AAC?;;9@>@<A@=@@;;;;;*;@?>0:@?8@>>1;?@>:>;?.;9C7?@ABB<@@@AB<AACG=@@CBA???6::A5;5;@;;2:>=944.56;5>:>@B:99@B:;4;9:@6;9666>A555515<8=9@C?CCC?;;;;4;?B9@;@A=<?>>=?B@AAB@BBAB=AAA;;<BBD>@;;;;;6;BBBCGG;B;::L;@@C;
@N9IO0:00938:06238
CACGGGGGGAGCGAGCGTTGTTCGGATTCATTGGGCGTAAAGGGCGCGTAGGCGCCGAGCAAGTCTGATGTGAAATGCACCGGTTCAACCGGGCGCTGTGTCAGAGACTGCCCGGCTTGAGGTCGAGGGAGGAAGGTGGAATTCCTGGTGTAGCGGTGAAATGCGTAGATATCAGGAGGAACACCCGTGGCGAAGGCGGCCTTCTATCTCGATCCTGACGCTGAGGCGCGAAAGCCAGGGGAGCAAACGGG
+
??:::;:;%;@A@@@?@@;??;;;5;A?AAC@CB=BB:::8:C=ABBCBBB=888;====>9?@A@CCAA:::A<;;;@C8<9;=?B=@5;;09AA>@?ABA>@@B@;;;BA8@=AA=A;;59995>>5=<==8<8<C:>;@4:29?49;9::44.5<<>7><<<;<<99::89>:998:?CCCC<??@=ABA?A>??;@<@>AACC@A;;;;;?@@??BBB@AA:A@@>==6:938=AA8B@AAB<BBB<
@N9IO0:00939:06213
GACAGAGGGGGCAAGCGTTGCTCGGAATCACTGGGCGTAAAGGGCGCGTAGGCGGGGCGGCAAGTCGGTCGTGAAAGCCTCCGGCTCAACCGGAGAACGTCGGCCGATACTGCCGCTCTTGAGGGATGCAGAGGAGACTGGAATTCCCGGTGTAGCGGTGAAATGTGTAGAGATCGGGAGGAACACCGGTGGCGAAGGCGGGTCTCTGGGCATCTCCTGACGCTGAGGCGCGAAAGCGTGGGGAGCAAACGGG
+
ABBBBCBDEE5BB<@9;;@CAC@FAF?AACCCCC>BBBDD?DG?BBA@ABB?CCCC;CC@BB>>?>A9@?@??>B5;;>AA=A<@B;;5;>A>ABB?B@@@C?B<B@???@@?<@BBCC@BAAD<@@AA@@@A=ABBCBBAGAD>@?:A?BBBCCC@=@:::5:A@@AAAB@@@@BB=CC@C@BBB?B?;;9;BB?B@CGG?CCCCCEL>A@ACCC?BBBBBCBABB;@ABBAA<BBBBCCC<BABCH?CCE=
@N9IO0:00956:06219
TACGGAGGGTGCAAACGTTGCTCGGAATCATTGGGCGTAAAGCGCACGTAGGCGGTTCGCTATGTCGGATGTGAAAGCCTCGGGCTTAACCCGAGAAGGGCATCCGAAACTGGCGGGCTTGAGTACGGAAGAGGGTCTCGGAATTCCCGGTGTAGAGGTGAAATTCGTAGATATCGGGAGGAACACCAGTGGCGAAGGCGGAGACCTGGGCCGATACTGACGCTGAGGTGCGAAAAGCGTGGGGAGCAAACAGG
+
CCDD@AAA=BB@AA<0009>>9AC?C?BB@;49:1334;;19554=:8???<@:6:7;;<ABBB@>?>B955<<<3:>7>:>?4?C9A=BB;99?;4;;45::B?B@L?BBB@BEC7<:389=?AAA;?9??@@:ACDCC?B?C?CE<A=:;;@A;;7;BBD>CABCCCCBBBAACC=BC;;;;CB=A;9:6:CC=B>BC?B?@@@BBB>C?BBBBBBAAA:::@@@=@@?;999*;=<><@@3@@BAB<??A8
@N9IO0:00957:06259
TACGTAGGGTGCGAGCGTTAATCGGAATTACTGGGCGTAAAGCGTGCGCAGGCGGTCTCGTAAGACAGGTGTGAAATCCCCGGGCTCAACCTGGGAACTGCGCTTGTGACTGCGAGGCTGGAGTGTGGCAGAGGGAGGTGGAATTCCACGTGTAGCAGTGAAATGCGTAGAGATGTGGAGGAACACCGATGGCGAAGGCAGCCTCCTGGGCCAGCACTGACGCTCATGCACGAAAGCGTGGGGAGCAAACAGG
+
@A@@?CBE=9::BAA@BA<@?ADA;@-0,0>>>@<B@;;:6;BABBBBA@A=:;7;BBABBB?BC@A@@@@@@@@;?ACG:CC;ABCE?B?ABD>C?BBCBBAD9;;AAAAA?AAA=@@@9???9::;AA@A?@7::600)/1:1:6=<:@:<BB====@BB<???A:?>@?:::?A68=7>6?@@;?@AB?A@A<@<?9;;=@A?BBD<A=ABBBAAAB@A@?;99;;AAA9;0>CB?@@?3?ABBB=BBA=
@N9IO0:00963:06255
TACCAGCACCTCGAGTGGTCAGGAGGTTTATTGGGCCTAAAGCATCCGTAGCCGGCTGTTCAAGTTTCCGGTTAAATCCACACGCTTAACGTATGGGCTGCCGGAAATACTGTTCAGCTAGGGAGTGGGAGAGGTGGACGGTACTCGGTAGGAAGGGGTAAAATCCTTTGATCTATTGATGACCACCTGTGGCGAAGGCGGTCCACCAGAACACGTTCGACGGTGAGGGATGAAAGCTGGGGGAGCAAACCGG
+
AAA>??9::@DBBBCCC@BBBB?@@=?B:AB@CF?B@BBB;;;CBB?BB??>3839@?<=@@;@@@9@;@;@>AA;AA=ABAAAAB=A?BBCCCCC>CCCC@B?BB<@?B@BB@A@AAB@@B<A@CCD>B@@@?CD?CDD@CBAAB@;@??;@=@DE;CAAC;BC5:;6;@@=?@@=AB???B<??9?@AA>A::7:?BFDDE?BB;???9>?BBC?A?CBB<77887+9<@>A;A??;===+=A>>>6=8=:
@N9IO0:00921:06269
GTACAAGCAGGGTGCCGAACGTTGCTCGGAATCACTGGGCGGTAAAAGCGCGTGTACAGGGCGGGTGAGTCAAGTCAGGTGTGAAATCCCTGGGCTCAACCCAGGAACTGCACTTGAAACTGGTTGCCTTGAGTGTTGGAGAGGGAAGCGGAATTCCTGGTGTAGAGGTGAAATTCGTAGATATCAGGAGGAACACCGGTGGCGAAGGCGGCTTCCCTGGACAACTACTGACGCTGAGACGGCGAAAAGCGTGGGGA
+
:////)//777.5--(--(---(/////16)////-//(//)////&//3----------(-,,(,------(-/77<:===CB<49;;69:<4?AAB?CC=AA>A6;;@=>8935BA;BCB?B?BBAF@C:;;A@5;5;;;<;0;<?@@;@<@?B=;:4:<<??9:7:DCB>D8999:;;;;994?5:>29.55:5:8<=296<:>9==.55.55)54.499.455;9///7799999997;;;AA0<66/<;;+:
@N9IO0:00921:06282
TACGTAGGACCCAAGCGTTGTCCGGATTTACTGGGTATAAAGGGTGCGCAGGCGGCCGTGTGCGTCAGAGGTGAAATCTCCGGGCTTAACCCGGAGGGTGCCTTTGATACGGCATGGCTTGAGTCCGAGAGAGGGTGATGGAATTCCTGGTGTAGCAGTGAAATGCGTAGATATCAGGAGGAACACCGGTGGCGAAGGCGGTCACCTGGCTCGGAACTGACGCTCAGGCACGAAAGCGCGGGGATCAAACAGG
+
CBAA@::5;;;0;29@?@=A@B=@5::@9=@@@@:@A???:?D=;;;A===,00)/)/0ABACBB;;;AA=BACC<CABC@CC?AA<B:@@+0+///)/9<2783;<@A@A?BAAA@CC@@@?AB7::@@A:9989BBBB@C?B?B?BB>CB??>B>==BC=6=??A?<>A@@?=AA=A?<@=@AA?C@@@=@BA>A?BC?BBBB@BB@BAAA?D?BB@@@@@@@??;@=><<=.9:>::99*8;<<A5:44=
@N9IO0:00929:06275
TACAGAGGGAGCAAGCGTTATTCGGAATTATTGGGCGTAAAGGGCGCGTAGGCGCCCAGCAAGTCTTGGGTGAAATCCCTCGGCTCAACCGAGGAACTGCCCTGGAAACTGCTGGGCTTGAGGCCGGGAGAGGGTGGTGGAATTCCCAGTGTAGCGGTGAAATGCGTAGATATTGGGAGGAACACCAGTGGCGAAGGCGGCCACCTGGACCGGTTCTGACGCTGAGGCGCGAAAGCGTGGGGAGCAAACAGG
+
CCBAA@CE=BBAA<?888<>?;?C>A?A@CD@DD????BB=BB>???BBCD@@@AD>AAAC>A@AA@CC<BBBC?CCC<@<;5;==?8B66;C=@=?>::9-9@8??9?BBBBCD>CB?ABB@C?BB=CBCBD>CC@CC?B@C@BC;@BCBBBB>?;?@@@;AAABCDBB@@A?CB=BD=A=:::<@@@@>@@@6;5;@5;5;:2995<@?C?C>@@@?A?988776;77477*3889:>>2<B@BC=9::@
@N9IO0:00939:06284
TACAGAGGGTGCGAGCGTTGTCCGGAATTACTGGGCGTAAAGGGCGCGTAGGCGGCCTGATAAGTCGGGGGTGAAATTCAGCGGCTCAACCGCTGGACTGCCTTCGAGACTGTCGGGCTCGAGCACGGTAGAGGCTGGTGGAATTCCCGGTGTAGCGGTGGAATGCGTAGAGATCGGGAAGAACATCGGTGGCGAAGGCGGCTACCTGGACCGGTTCTGACGCTGATGCGCGAAAGCGTGGGGAGCAAACAGG
+
BD@@@BCE?CA??@@???;??@@FAD?B?BBBCC>AAAAA5:95:?>>;::?BBACADCB??=??@@@@@.@???9??A??9:5;B::8;@CCCB@CCCCB?B?BAAAAA@;;;;;0;@@;;;CBA@>??@??<?AA?CE>A>A?BB<@=@A;99BB=AA=A>?????@@A::99@>6@=@A=::;AB?;;5;@@;@@FG@BCCE;=;:;;@C?B@EC;;;BC;;;AA@@?AA@:@B@@@BB8BDCA@89988
@N9IO0:00945:06265
TACGTAGGGTGCGAGCGTTAATCGGAATTACTGGGCGTAAAGTGTGCGCAGGCGGCGCCGCAAGTCGAGTGTGAAAGCCCCGGGCTTAACTTGGGAATTGCGCTCGAAACTATGGTGCTGGAGTGTGGCAGAGGAAGGTGGAATTCCACGTGTAGCGGTGAAATGCGTAGAGATGTGGAGGAACACCGATGGCGAAGGCAGCCTTCTGGGCCAACACTGACGCTCATGCACGAAAGCGTGGGGAGCAAACAGG
+
CBBB@@AG=999B@@>@A=@?CCC@C@C@CCCCC>AAAAA<ACCCBBAA00+00,0=A=@>A5;49<<::@A?@@69999&3:1894:7;=8<A:A=@238:8<88;;188?A<588ACC@BAABA@:00/00)09A;AAAIAE@C@CCCCDBBBBB=@ABB<CBB===<;@;===C259=@8:999@@BB?BBC@C?BBBB=A7::A@.;.9;?==::5:555;;;@B<<<<?6@CA@@AA7@@AAF=BBB4
@N9IO0:00962:06274
AACGTAGGACGCAAGCGTTATCCGGAGTACTGGCGTAAGCGCGGCAGGCGGTCTGGCAAGTCTGAGGTGAAAGCGCCCGGCCTCAACCGGGCGAGGGCCCTTGGAAACCTAACCCGACCTGGAGGACAGTAGAGGTAGGCGGAAATTCCGGGGTGGAGTGGTGAAATGCGTAGAGATCCGGAGGAACACCAGAGGCGAAGGCGGCCTACTGGGCTGCACCTGACGCGTGAGCCGCGAAAAGCCCAGGGGAGCGAACGG
+
C;@@?@<7?<8:?9=?CC?:;:>@=9:00:00*////)/4444.499<?@<9;557;:444558:>7;::=45//7;)/)/)//7496<<)55555)5;1:49.55)5.55.55)55;.568><9>>666;;=<4/0/4//)//(/)/)333&33-3:885:<<<3<:>><:::9///272661829996<<5505:;7<9==;>7;;=<<@=AAAA>>899@=0///9::<49/////&///(//99+<555=498:
@N9IO0:00963:06301
TACGGAGGGCGCAAGCGTTGTTCGGAATTACTGGGCGTAAAGGGCGTGTAGGCGGTCTGGTAAGTCGGTTGTGAAATCCCCGGGCTCAACCCGGGAACTGCATCCGAAACTGCTGGGCTAGAGTTCCGGAGAGGAAGGCAGAATTCCCAATGTAGGGGTGAAATCCGTAGATATTGGGAGGAATACCAGTGGCGAAGGCGGCCTTCTGGACGGTGACTGACGCTGAGACGCGAAAGCGTGGGGAGCAAAACAG
+
@AAC?CBD>;:;B<@?AA=@B?BB?A?C8::@AC;:;;@A<AC=DCBB@@@=9949@?@>@@9;;CE@C?BBCCC?CCCC8@@:BBBC@EE>BC=B?B;;;AA@@AAB:AA@ABBC=CBBAA;;7;>A=BCCC?C<A:A;;:2;6:D;@>000AAAA0>BCC=A@=>>9999@?;@B<BB@C@;<;>@;9;?CCC?C>BB@D@D@BBB=@@@;@A?@@BBA;;:99=888<944(3;;7877*3>9:9:&:=9
@N9IO0:00941:06323
TACGAAGGGGGCTAGCGTTGCTCGGAATCACTGGGCGTAAAGCGCACGTAGGCGGCTCTTTAAGTCGGGGGTGAAATCCTGGAGCTCAACTCCAGAACTGCCTTCGATACTGAGGAGCTTGAGTCCGGGAGAGGTGAGTGGAACTGCGAGTGTAGAGGTGAAATTCGTAGATATTCGCAAGAACACCAGTGGCGAAGGCGGCTCACTGGCCCGGTACTGACGCTGAGGTGCGAAAGCGTGGGGAGCAAACAGG
+
@@BBC?BCCC5CCCCBBC@BCBCD@I?BBCBCCC>BBACD>BBBBB=BBCCICC9><BBB;B=BBBBCCC1C;<;6;=8@@<:::;;C@AAA>?7:6>0/0:@:9:9BA?:8:??BBBB?AAAAG@BB=B@AA<A@BBBA?B>AAAAABBBBBBB@?:;:7:0;9=<9>@@AA?9?>AD@CC>BBB>ABAB>BB@=@?998:BBAAA?298*9<@AA;BDDDBB999?AA@AAB:?ABCCCC9AACCD=A??:
@N9IO0:00945:06323
TACGGAGGGTGCAAGCGTTGTCCGGATTTATTGGGTTTAAAGGGTGCGTAGGCGGCCCGGTAAGTCAGTGGTGAAAGCCTCCAGCTCAACTGGAGAACTGCCATTGATACTGTCGGGCTTGAGTACAGACGAGGTTGGCGGAATTGATTGTGTAGCGGTGAAATGCATAGATACAATCAAGAACACCGATTGCGTAGGCAGCTAACTAGGCTGTAACTGACGCTGAGGCACGAAAGCGTGGGGAGCGAACAGG
+
:9CC?BBD>AA@C<??BB?CCCAC@CBC=A?9=;6=>.9:/9;59?BBA==:00+0/+/:::?C@@@@@A>A@@@6;:>??;:::@@A?@AC<:;;>A;<;<?@>@@?BBC???CC:@@<??@AAABCBBBBC?B=A<@A=B@C@BAA=AABBBBBB=@A=>9:::@@D???@@A@BBB???<?@??A@@5::=@::6:??CBC=@@@@<@@@@B>@@@AACCCKFF@CDC;;;0;@@@CHH:AAA@A?;;;@
@N9IO0:00949:06324
TACAGAGGGGGCAAGCGTTGTTCGGAATTACTGGGCGTAAAGGGCGCGTAGGCGGCCTGCTAAGTCGATCGTGAAATCCCCGGGCTTAACCCGGGAACTGCGACCGATACTGGTTGGCTTGAATTCGGGAGAGGGATGCGGAATTCCAGGTGTAGCGGTGAAATGCGTAGATATCTGGAGGAACACCGGTGGCGAAGGCGGCATCCTGGACCGGCATTGACGCTGAGGCGCGAAAGCCAGGGGAGCAA
+
DCCCB?>???0?C@CCBB?BB?CE@C>A=@?><@9:::@A=BC>CCCCB9968849>AABBB=??BBAAAA;<;B;;;;;.;@8@@@E@DC>CE?E@B:;;CBC?@AABA;;7;7<>CB@CD?@?@CB=BBBBC=@AA@@<@?A;A>9;6:B;;;BB?BBBB=@@ACBAA@@@BBBA@A@<?;:::>A>CB?ABD?B?BB>A@?@=@A>AA?B>AAA>ABAA@@;;;6;;G;::59A<@@@@099944
@N9IO0:00957:06348
TACGAAGGTGGCAAGCGTTGTTCGGATTTACTGGGCGTACAGGGAGCGTAGGCGGTTGGATAAGCCCTCCGTGAAATCTCCAGGCTTAACCTGGAAAGTGCAGAGGGGACTGTTCAGCTAGAGGATGGGAGAGGAGCGCGGAATTCCCGGTGTAGCGGTGAAATGCGTAGAGATCGGGAGGAAGGCCGGTGGCGAAGGCGGCGCTCTGGAACATTTCTGACGCTGAGGCTCGAAAGCGTGGGGAGCAAAC
+
AAA@@;@>AB?DB?A@?@<;;5;@;>AA9?????99::@B@@@8@@@@@@B>BC@B@C=A?>:>@@:@B<@ABBB;B@@A=>=+00+0,/5<<3;<,/;?@<@@;>>2555<<7:;:@@BB>C@CCGE?DCCC?BABBEDAC?C@FF>C?ACCAB@=8666>4<AA966@@@A5555)55.57@=@<@>??8@;;<@?CC=???:93:347@>>@9<///:<<8967(------(--6/333&3368:.6
@N9IO0:00962:06318
TACGGGGGAAGCCAAGCGTTGTTCGGAATCACTGGGCCGTAAAGGGCGTGTAGGCGGCCAAGTAAGTCGGGGGTGAAAGTCCACTGGCTCAACCAGTGACGTGCCTTCGAAACTGCTTGGCTTGAGTATGGCAGAGGGAAGCGGAATTCCAGGTGTAGCGGTGAAATGACGTAGATATCTGGAAGAACACCGGTGGCGAAGGCGGCTTCCTGGGCCAATACTGACGCTGATGCGCGAAAGCCAGGGGAGCGAACGGG
+
9:;:???';.44.4.4444344.5/)/)///:/44)5.559909<)5/-----(-7373<4696466?A@>>(9555)55<.5555.56<A?C:A@@AAA?A@@396;444)449;@7A<AA?B?@?>@<7?@:9==38035@<B>@=@?BB=@@ACBAB?BCCC=A99::9BBBAB@9992929A9>?C?B=;;4:?A=A=;;5;;2;=ACC>D@EABBBBBBBA?;:655555999)558>>AG1<<=;<65555
@N9IO0:00933:06369
GACAGAGGGGGCAAGCGTTGCTCGGAATCACTGGGCGTAAAGGGCGCGTAGGCGGGATGGCAAGTCAGTCGTGAAATCTCTCGGCTCAACCGAGAAACGTCGGCTGATACTGCCGTTCTTGAGGGATGCAGAGGAGACTGGAATTCCCGGTGTAGCGGTGAAATGTGTAGAGAGTCGGGAGGAACACCGGTGGCGAAGGCGGGTCTCTGGGCATTTCCTGACGCTGAGGCGCGAAAGCGTGGGGAGCAAACGGG
+
BBB:;;?@@A1AG?BAA@@BBBBE@C9=;AACCC=AAACC=BB=ABABBCC@BBB>BBB@CC@CBB?@ABBBCCC>CCCA@@@=@@@E@D@CB@@@:;:9AC@CBBBBA>>>=-006<<+:::=6><;;;77928:???@?B@C:>>7C:=B;898?999:=5>:?@??=<;7777::-9@=B?@@@=A=@@=@CC?C>;;;69@BBBDC>BBAB;A>;;;A@BA@@B>AB<<;;0;;:@AAA9B?@@B=BCG<
@N9IO0:00934:06368
TACGTAGGGTGCGAGCGTTAATCGGAATTACTGGGCGTAAAGCGTGCGCAGGCTGTTTTGTAAGTCAGATGTGAAATCCCTGAGCTCAACTTAGGAACTGCGTTTGAAACTACAAGACTAGAATATGTCAGAGGGGGGTAGAATTCCACGTGTAGCAGTGAAATGCGTAGAGATGTGGAGGAATACCAATGGCGAAGGCAGCCCCCTGGGATAATATTGACGCTCATGCACGAAAGCGTGGGGAGCAAACAGG
+
AA@@@ABC>:;:BAAABC?B@CBB?A6;49ABBD?BBBGD?CBCBBBECCCACCBCCC8@AF@EEAAAA@BBBAB<BBC=BBCCBBCC?A@@CC@B?CBB@@@D;::D>CBBEC?@@???>??A@000>>@?BCCCC)B@???A>A>AABACCCCCBBBAAA:???BBBBCBBBA@@499=@?BCC?B>?@=?@?8=8>?=>???1>=>6B@B?AAA;>;<00/777779:>>=/9:::ABB6;;:BG>:::?
@N9IO0:00935:06385
TACGGAGGGGGCTAGCGTTGTTCGGAATTACTGGGCGTAAAGCGTACGTAGGCGGCTTTGTAAGTTAGAGGTGAAAGCCCGGGGCTCAACCCCGGAATTGCCTTTAAGCACTGCATCGCTTGAATCGCGGAGAGGTGAGTGGAATTCCGAGTGTAGAGGTGAAATTCGTAGATATTCGGAAGAACACCAGTGGCGAAGGCGGCTCACTGGACGCGTATTGACGCTGAGGTACGAAAGCGTGGGGAGCAAACAGG
+
BBBC?CBBBB1BCCCBAA?BB@CD=A4:4:@@?C=;;;CC>CCCBA:;:AB<AA?ACF?CCC@CC@CBBB@BBBC8;;C<AAA8AAAA@CCC;D>A><9:;:;;5;6///:::::99:781334:??@;8@;?A>?>?=>>6<<?0754A?;::?:8;53337186;;;<;B<@@;?>4707?>9998<<>?:=>=8=88808>??@@C<?CCCCCBB>BBDAA@CCB=@@@;;;0:?AAAAA3::;:C;ABC:
@N9IO0:00940:06372
TACAGAGGTCCCAAGCGTTGTTCGGATTCACTGGGCGTAAAGGGTGCGTAGGCGGTCGGGTAAGTCTGACGTGAAATCTTCAAGCTCAACTTGGAAACTGCGTCGGATACTATTCGGCTAGAGGAATGGAGGGGAGACTGGAATACTTGGTGTAGCAGTGAAATGCGTAGATATCAAGTGGAACACCAGTGGCGAAGGCGAGTCTCTGGACATTTCCTGACGCTGAGGCACGAAAGCCAGGGGAGCAAACGGG
+
CCCBBBB?CCC=C?@9;;=@@?BC@BB>AAAABD>???AA<@C=AA@@@A@=?>=>BCA=CA?@A@@A@BBBBBB>BBA?@A:;;BBF?AA@C@CC>C@AACCCC@BCCBBBB<@A<ACA@AA<@?::8:ADB8AAABBA?A?AA?@<@8:;@@@;:89AA>:;;@BAAA@A@@;;2489.4.4>=3ABAA<;;;556;<<BCC@AAC?ACAAA<A=AABA@AB???>@?@:9:/9>399==2<??CF=BBC>
@N9IO0:00940:06398
TACGTAGGGTGCGGGCGTTAATCGGAATTACTGGGCGTAAAGCGTGCGCAGGCGGCTCCTTAAGTCAGATGTGAAATCCCCGGGCTTAACCTGGGAACTGCGTTTGAAACTGAGGGGCTTGAGTGTGGAAGAGGGGGGTGGAATTCCAGGTGTAGCAGTGAAATGCGTAGAGATCTGGAGGAACACCGATGGCGAAGGCAGCCCCCTGGGCTAACACTGACGCTCATGCACGAAAGCGTGGGGAGCAAACAGG
+
AAABBABC=;<;;;000/,/27777<;@<@CBCC=BA;;;7;AAB@@A;;;5;;555<.5.549977////////(-666+99/77)/)/1///(4387@00//(//6.///9;<</;;7:833333,337777777$33,31<3<4=96?9889///.--9....5355777222;8=>8=99669>>=?:6668=8<<<<@@@+===6<@@<===<444444777///86??9=@?9::9-9777718>:4
@N9IO0:00974:05761
TACGAAGGGGGCTAGCGTTGTTCGGAATTACTGGGCGTAAAGCGCACGTAGGCGGACTATTAAGTCAGGGGTGAAATCCCGGGGCTCAACCCCGGAACTGCCTTTGATACTGGTGGTCTGGAGTCCGGAAGAGGTGAGTGGAATTCCGAGTGTAGAGGTGAAATTCGATAGATATTCGGAGGAACACCAGTGGCGAAGGCGGCTCACTGGTCCGGTACTGACGCTGAGGTGCGAAAGCGTGGGGAGCAAACAGG
+
?@A@@;@ACC3ACCBABB?A@?CCAD<@=@:;;C<A@;;;7;@BCC;;;@@<?A=ABACC6;9;BBBBJJ=BBBC>BCB>BJI<BAAC@GDG6;4;5;A@C@EE>EFCCDBB?BB@BBBE?A@;;4;4;4:>=;:;695<7<7@5=299494::<>>9<;;;38)/0////333:5::633-3289948333,3336<688287;78996@=9=9=BA@AACBA@?@@:;;;;::/9?B@@@@5@@@?A8??>9
@N9IO0:00979:05783
AACCAGCACCTCGAGTGGTCAGGAGGTTTATTGGGCCTAAAGCATCCGTAGCCGGTTGTTTAAGTTTTCGGTTAAATCTATGCGCTTAACGTATAGGCTGCCGAAAATACTGGACAGCTAGGGAGTGGGAGAGGTACACGGTACTCGATAGGAAGGGGTAAAAATCCTTTGATCTATTGATGACCACCTGTGGCGAAGGCGGTGTACCAGAACACGTTCGACGGTGAGGGATGAAAGCTGGGGGAGCAAACCG
+
;.959:::?8@>A;;;B?CCCC?BA?AE?CC@CE>H?AAC>CCCCC@CB@@@>B>A7<<B=C8;;CC;BB?B?BA?BDAC;;;<<B?C>BBBBBBC>B;;;=;;;;.;@@AA?BBAA@CCDD>BBBBB;???><?AABBB>BBBBBCCBBB@B??>>288888(8?9?A=979>=@=;<??<<B=B@:@@00+0==9=9;?9?ABAA>ABB?AA>AB;???>>;>A@@@9<<=FD:>:::AAA/>>>BA:A37
@N9IO0:01000:05798
TACAGAGGGGGCAAGCGTTATTCGGAATTATTGGGCGTAAAGGGCGCGTAGGCGGCCTGGCAAGTGGAAGGTGAAATCCCTCGGCTTAACCGAGGAACTGCCCTCCAAACTGCTTGGCTTGAGACCAGGAGAGGTGAGTGGAATTCCCAGTGTAGCGGTGAAAATGCGTAGATATTGGGAGGAACACCAGTGGCGAAGGCGGCTCACTGGACTGGTACTGACGCTGAGGCGCGAAAGCGTGGGGAGCAAACGGG
+
ACCBBBBCCC1BB899BB=AB?;;99?A?BB>BC<BB?>>8>C9??9:9<=87719=??=@>4::A=A>B?AACM>BBC<A@@;>A;>;@=@AEAIABBCDC9=?5;;0;@@@A=@<@A?BBBBC>@@@BBBB?BB@><<+0+0;>>9AABBCBAA@>A<:9:&9>9::BBDCCB>A@;?@;@=BBB?BB@@=@@C?C@BB?BBA@@??<?B@DABBBCCCCDBBA;;6;@B;;;6<CAAADB5;;@BC>BCC>
@N9IO0:01009:05797
TACGGAGGGTGCAAGCGTTAATCGGAATTACTGGGCGTAAAGCGCACGCAGGTGGCTGAGTCAGTCGATTGTGAAAGCCCTGGGCTTAACCTGGGAATTGCAGTCGTTACTACTCAGCTAGAGTATGGGAGAGGGTAGTGGAATTCCCGGTGTAGCGGTGAAATGCGTAGATATCGGGAGGAACATCAGTGGCGAAGGCGGCTACCTGGCCCAATACTGACACTCAGGTGCGACAGCGTGGG
+
ACBB@@@C9?A;;5;;:;4=4=?>.728-3;<;;573:::1:555AA::9?=:;5;9;AACBCCCBBBB:9;>=B=AAA<AD@3;9.;4549990;9<49;559:>;.554;4?=<<ACCB;;;C@@@;@A;;;0<@?BA?B?B?BB7;6;A?@A::79=A?<988A@:99AA@??D<AA?@=BB;;;>=?5;9@=A>A@:@?==:99298*3-333378::4449;,3333333333/;;;
@N9IO0:00984:05831
TACGTAGGTGGCAAGCGTTATCCGGAATTATTGGGCGTAAAGCGCGCGTAGGCGGTTTCTTAAGTCTGATGTGAAAGCCCACGGCTCAACCGTGGAGGGTCATTGGAAACTGGGAAACTTGAGTGCAGAAGAGGAAAGTGGAATTCCATGTGTAGCGGTGAAATGCGCAGAGATATGGAGGAACACCAGTGGCGAAGGCGACTTTCTGGTCTGTAACTGACGCTGATGTGCGAAAGCGTGGGGATCAAACAGG
+
@A@@??@=AB?BC?B?@@@CCC=A=?=@=AB?BB>AAABC<A9::AABB??:995:G;@?<@>AAABBBBABC>>6BB>6>CB?BCBB@C?A@C@BBB=BCCC@C?CC?BBCC>CI=CC?AAABBBBBB@CBB6;;6:AB>A@B?B?BFBBBBBCBB?A:93(3;78?BACBB???B<AA=A=BBB@CCBB<???;@<@AAA@A<@BB?AAABA@=@?::;@@BBBBBCBAA@@;A?@AAAA9BAAAC:>==:
@N9IO0:00987:05850
TACAGAGGGTGCGAGCGTTAATCGGAATTACTGGGCGTAAAGCGCGCGTAGGCGGCTTTGCAAGTCGGGTGTGAAATCCCCAGGCTTAACCTGGGAACTGCATTCGAGACTGCATTGCTAGAGTATGGGAGAGGGAAGTGGAATTTCAGGTGTAGCGGTGAAATGCGTAGATATCTGAAGGAACATCAGTGGCGAAAGCGACTTCCTGGACCAATACTGACGCTCATGTGCGAAAGCGTGGGGAGCAAACA
+
AAA;;;BC=BCBBA@998;=5::@=A6;8:BDAC>AAA@A9?9:9AAAACC?@A<@AA9@A@:A@@@@6959999)5<>>0==:=>:><>BEMJ?C@BDCCCC@CA;;:BABBBA>899CC@=@@;;;0;@@@A=B?BBD?D@DD>CCC@BCBBB??=?BAD>C?::;A?=<994488287<054=;:444.4444)4;455<8=6<:4993939<<<;>>@:59>9959:555)5<<<=>>0;;::<055
@N9IO0:00997:05813
TACGTAGGGTGCGAGCGTTAATCGGAATACTGGGCGTAAAGCGTGCGCAGGCGGTTTTGTAAGCCAGATGTGAAAGCCCCGGGCTCAACCTGGGAATGGCATTTGGGACTGCAAGGCTTGAGTGCGGCAGAGGAGACTGGAATTCCTGGTGTAGCAGTGAAATGCGTAGATATCAGGAGGAATACCGATGGCGAAGGCAGGTCTCTGGGCTGACACTGACGCTCATGCACGAAAGCGTGGGGAGCAAACAGG
+
ACCBB@@@:9;9BAAABFAF@BBA?@+00<000)5<;;:09BBAA@CB@@;?@;@CC;AAB@FC=@@A@@?@@@39:AA6AB<@AAB?C?BBB;@=::/7=<<1=;18=B@AC9949?:@<>?AAB?BBBBB=@AA<<<6<5<1917;5:;<::9?=775C9>=>=?;;79::9;<=@@=A<>>>4>@AD;>;;19062558;<=>@>6::;;;<:<9876622::;;;=>AA8??>>>=>2:;;=D:;;:9
@N9IO0:01002:05814
TACAGAGGGTGCAAGCGTTAATCGGAATTACTGGGCGTAAAGCGCGCGTAGACGGTCGTGTAAGTCGGGTGTGAAAGCCCCGGGCTCAACCTGGGAATTGCATTCGAGACTGCACGGCTAGGGTGCGGAAGAGGGAAGTGGAATTTCCGGTGTAGCGGTGAAATGCGTAGATATCGGAAGGAACATCAGTGGCGAAAGCGACTTCCTGGTCCAGCACCGACGTTCAGGCGCGAAAGCGTGGGGAGCAAACAGG
+
BBBBBABC:??>>9====9>;>@@=A<@<@@@@A<<;9AC<A:;:BBBBBBADE@CBDBCCF?@@BB@999:??@;@CCC8A@9?@=<8>=??A;A?C>ABBB?BB@A@CCCCCBB?BAA@A9@@??;?<@AAC=B=AAA?B?BC>C@B?B@BBBBC?BBCC>BB@@@A?@=;==?<?8<:<8@BBABA<<9>@AA<AAAB??<?@??>?B?AAA@A<ABAAB=@@B@BAA@@@9@@>@AAA6:::@@=@A@>
@N9IO0:00968:05903
TACAGAGGTGGCAAGCGTTGTTCGGAATTACTGGGCGTAAAGGGCGCGTAGGCGGCCTCTTTAGTCAGACGTGAAATCCCCCGGCTTAACCTGGGAACTGCGTGCTGATACTGGGAGGCTTGAGTTCGGGAGAGGGATGTAGAATTCCAGGTGTAGCGGTGAAATGCGTAGATATCTGGAGGAATACCGGTGGCGAAGGCGGCATCCTGGACCGAAACTGACGCTGAGGCGCGAAAGCTAGGGGAGCAAACGGG
+
ABBBAAA?AA@BA=A?995:C=AA@B?D?CBBBA9==;:;0<@;@CCB@@@<994;=@?AC<@?@A@@?AB@999099999(949<=A8B?@;>6>:>7<<////0////----(,,(--3:;55156>4<<?CC=CCDB@AB8;.9699.9BBBBBG<CBB?7CCECCCB@=>@;43-3=-8-3=>8<::;2:B@=@<9:7;B@@5@@:=<::;;(48:@@?:;;<<5;;?=??9???;;;;&49455)59;2
@N9IO0:00988:05868
TACGGGGGGAGCAAGCGTTGTTCGGATTTACTGGGCGTAAAGGGCGCGTAGGCGGTCAGCACAAGTCAGTTGTGAAATCTCCGGGCTTAACTCGGAAAGGTCAACTGATACTGTGCGACTAGAGTGCAGAAGGGGCAACTGGAATTCTCGGTGTAGCGGTGAAATGCGTAGATATCGAGAGGAACACCTGCGGCGAAGGCGGGTTGCTGGGCTGACACTGACGCTGAGGCGCGAAAGCCAGGGGAGCGAACGG
+
?=:;;;;;%;@?@5:@AA6557<<5;AC>CCCCC>H:<=J>LG=AA>CDCC=::5;@;;:@@A?BBA@@@6;;;;;09BBB@IG=CC9;4;AA@;A@,929>>999:BCCCACAAABBBCBCBCB@@@@B5;;;.;A=AAA=B>C7;;;:;>;::@@C?B=DD=CBBBBCCCB>??999@@>A>ABB=A@BBAC@@=@;???0;5<;:BB;@?@??:99@@A>A@<;;;?;;;BC=@@8::AA3::AA@:9:9
@N9IO0:00996:05886
TACGGAGGGTGCAAGCGTTGTTCGGAATTATTGGGCGTAAAGGGCGTGTAGGTGGCACTCCAAGTCTGGTGTGAAAGCCCACGGCTCAACCGTGGAACTGCATTGGAAACTGGGGAGCTCGAGTGGTTGGAGGGGGTCGCGGAATTCCCGGTGTAGAGGTGAAATTCGTAGAGATCGGGAGGAACACCAGTGGCGAAGGCGGCGACCTGGCCAATCACTGACACTGAGACGCGAAAGCGTGGGGAGCAAACAGG
+
:@@?;>@@<@BBC:<;BC@BB>BD@F?B?BCACI>A@ACD?FI>BBDECCC@AA=AA@BA?B?CDCBB@BCCCCC=DDE?BBB?A???;@;??A>A@CAAA@A=@<@@8=@BBB:BBCB@@@>00,0:@<@=A@A0?>>:86:=??AB<A==?;?;;;@CBBC=C?CCBBBA?>:>=A9::6:==<<9=;6:4/0/163//*38886:;7:6<6333737;=;;;;777;;;777)3899999,79AAA=@@@>
@N9IO0:00997:05885
TACGGGGGGGGGCAAGCGTTGTTCGGAATTACTGGGCGTAAAGGGCTCGTAGGCGGCCAACTAAGTCACACGTGAAATCCCTCGGCTCAACCGGGGAACTGCGTGTGAGACTGGATGGCTTGAGTTTGGGAGAGGAATGCGGAATTCCAGGTGTAGCGGTGAAATGCGTAGATATCTGGAGGAACACCGGTGGCGAAGGCGGCATTCTGGACCAACACTGACGCTGAGGAGCGAAAGCCAGGGGAGCAAAACGG
+
@=999:9:9:9"9B5;;DB?CB@@@<@?A=BBBBB=@@AAE9;;8;BABABB>;;5;5;;@@@5;;;;:C;<;CCC;AAA8A;<8<BBC>C5;::-<>CBCCCCBBB@@@AAA=@@@<@@=@@@AB=BC<ABCC@B?BBBB?B@B<?=?B?AAAABA@;@@AA;:9:AAA@BB???BB?BB<?>?AA<B?BA?BAA=@?@A=A@@8???;???B>A:<775<=>;8888><>;;=7=A=@AAA6>>9:99-989
@N9IO0:00998:05909
TACAGAGGGGGCAAGCGTTGTTCGGAATTACTGGGCGTAAAGGGCGCGTAGGCGGCCTGCTAAGTCGAACGTGAAATCCCCGGGCTCAACCCGGGAACTGCGTCCGATACTGACAGGCTCGAATCCGGGAGAGGGATGTGGAATTCCAGGTGTAGCGGTGAAATGCGTAGATATCTGGAGGAACACCGGTGGCGAAGGCGGCATCCTGGACCGGCATTGACGCTGAGGCGCGAAAGCCAGGGGAGCAAAGCGGG
+
BB@@?99999*;B<@BBB?CC@BB@A?B>B@?@B<889DD<AB>ABBA?><:00+0;@>AAC9:9CCB=:;;;<B=BABA8@A8AA;;4;;0;=9>=A@@@BBB<@AAABBBAACB>BCABB?@@;?>5?A@AB=BCCBBAB=@?@?BCACAAAGCE@BBBB=B@@@:;;BBBBBBCAAA=?=?AA7;8;C=@@GAE?BB@BBAA8;;8;;>B@B;;7;BBB@@;;;;=>?9;;.:>:>@A?3:9:99)449<2
@N9IO0:01011:05900
TACGAAGGGGGCTAGCGTTGCTCGGAATGACTGGGCGTAAAGGGCGTGTAGGCGGTTTGTACAGTCAGATGTGAAATCCCCGGGCTTAACCTGGGAGCTGCATTTGATACGTGCAAACTAGAGTGTGAGAGAGGGTTGTGGAATTCCCAGTGTAGAGGTGAAATTCGTAGATATTGGGAAGAACACCGGTGGCGAAGGCGGCAACCTGGCTCATAACTGACGCTGAGGCGCGAAAGCGTGGGGAGCAAACAG
+
;;B@B>AAAA0>?A@ABB?B@A;;69<AABDCCC?BAACC<AA<ACAAAB@?BB6;;7;@BBCCBAAAA;;;;@@8?>>>2@=)55.45:6=@@4545=<:;:=2;:::<;;::::08;<7338994:;@9999)9.4;;4905.5>09;;;::;9;166==5<9<<<<<=<<<8<<1:644.444.47;;5444.45:?:<=3819:5<;;;==9=CB@@@@@999:994444(3554999+9;444)444
@N9IO0:00977:05924
GACAGAGGGGGCAAGCGTTGCTCGGAATCACTGGGCGTAAAGGGCGCGTAGGCGGGATGGCAAGTCGGTCGTGAAATCCTTCGGCTCAACCGAAGAACGTCGGCCGATACTGCCGTTCTTGAGGGATGCAGAGGAGATTGGAATTCCCGGTGTAGCGGTGAAATGTGTAGAGATCGGGAGGAACACCGGTGGCGAAGGCGGGTCTCTGGGCATCTCCTGACGCTGAGGCGCGAAAGCGTGGGAGCAACGG
+
ACCBBBBBBB1BB<B@@@>BBBBB>B?BBBBBDD>CBBBC<B@:@@@@@AA@CEE?BA@<@?;@A@@=BCCA@?C<CC9959@=???C@C?AA@BB?BBAAC=@=?@@@A????BB=??=A:9939??>??BB>B@@?:<8=:?:>?:@<AAABAAA?@AAC>BBBBBCA@???<<<6<><?<@@@<@?AA>BBB?B?BAB<A???@A@;>?=@99498@@@=>:::399<=DB299?;<<)7777/3/:
@N9IO0:00982:05939
TACGAAGGGGGCTAGCGTTGCTCGGAATCACTGGGCGTAAAGCGCACGTAGGCGGCTTCTTAAGTCAGGGGTGAAATCCTGGAGCTCAACTCCAGAACTGCCCTTGATACTGAGAGGCTCGAGTCCGGGAGAGGTGAGTGGAACTGCGAGTGTAGAGGTGAAATTCGTAGATATTCGCAAGAACACCAGTGGCGAAGGCGGCTCACTGGCCCGGTACTGACGCTGAGGTGCGAAAGCGTGGGGAGCAAACAGG
+
@@B;;5;?@?,?:;<<=>7;;=@A:?=@@@AA?C>@A@DF>B:9;DDEA;<7:@9@B=AA=@<A@ABBBB6B<;;0;B=AA89:=@=:::BB=A@A<@:7:C>C?AAB?>?@99773::==00/=6=97==8>>444==B8B>BB>>>>@A>>>;<;==>>B:B=???>>>>>A=AA>B?BB?@@@?B@AA?CCC?B>;;7;BBAABA<AA;A@@@@A@CCC@@;;;=AA?AAA6;;A;;;;.<B@AA=AAA@
@N9IO0:00992:05944
TACGTAGGGTGCAAGCGTTAATCGGAATTACTGGGCGTAAAGCGTACGCAGGCGGCTTTGCAAGACAGGTGTGAAATCCCCGGGCCTAACCTGGGAACTGCATTTGTGACTGCATGGCTAGAGTTTGTCAGAGGGGGGTGGAATTCCACGGTGTAGCAGTGAAATGCGTAGAGATGTGGAAGAACACCGATGGCGAAGGCAGCCCCTGGGATCTGACTGACGCTCATGTACGAAAGCGTGGGGAGCAAACAGG
+
CC@@?@@A:ABCB=ABBC@C@CCCBC>@<@A@@@:?@?@B=CBBBCCCC?@;>@6;;E?CCC@C@A@B?C@@?AA<??CC9AA=@6::5:?DCD>B?BBBBBBC>BBBBBBB??7748AA><<==*000/9333333#36385C;=5?7:4:A==<>;;;799*9=<?AAABBC:9:>3:39>:;;;>@;;;5;;99>9:99999*5<<2:;;;;;>BB?C>B996><9:99?@499?>===6CBBBF=@A@=
@N9IO0:00992:05949
GACGGAGGGCGCAAGCGTTGTTCGGAATACTGGGCGTAAAGCGCGGGCAGGTGGTCCTTTAAGTCCTTTGTGAAATCCCGGGGCTCAACTCCGGATGTGCAGAGGATACTGGAGGACTAGAGACCGGTAGAGGCGAGTGGAATTCCTGGTGTAGCGGTGGAATGCGTAGATATCAGGAAGAACACCTGTGGCGAAGGCGGCTCGCTGGGCCGGTTCTGACACTCATCCGCGAAAGCGTGGGGAGCAAACAGG
+
CBA@=;;;0;?@@?CCCDAAA?AC??5;;;;;:,9=>>A9@99:>A5>@@=@@=@A>AG@GACBC@BC9:;AAA8;;;/:::&9?>=497>4>*0/>008=>@C=AC@>??49:89::AAAA;989=A@A@@6;:::9949:@:?<?A=@@@@BAB>BC<?;??@ACABBAAA@@D=A>BC@@@@<?@==8===3;5;A=A@@ABBGM>D@CAB:;;BBCA;::@??9=@::9,9=9:;?@2?>>>>466>:
@N9IO0:00995:05935
TACGTAGGGTGCAGGCGTTAATCGGAATTACTGGGCGTAAAGCGTGCGCAGGCGGCTCCTTAAGTCAGATGTGAAATCCCCGGGCTTAACCTGGGAACTGCGTTTGATACTGGGGAGCTGGAGTGTGGAAGAGGGGGGTGGAATTCCAGGTGTAGCAGTGAAATGCGTAGAGATCTGGAGGAACACCGATGGCGAAGGCAGCCCCCTGGGCTAACACTGACGCTCCATGCACGAAAGCGTGGGGAGCAAACAGG
+
CCCCC??>8=@?=?;@>?;?>@A@;?4;5;A@BB<BCCCC>CCCBBBC><<800*00<:@?A=A@CCCCCBBA@?99888-9>6=>19048?AB=A=BBBBBBD?AAACBBBCC8>??@@:???@@@=B7:7EDFDE)??;?:@<@=AA?C>=66257599A8@???B?@?AB???A<A:0;0;;=9?8<;=BA@;@;>>>=<;;*877)8<<7<>=;;66:7//)/8999>@@D:@@@97771:>=DD9@::6
@N9IO0:01001:05925
TACGGAGGGTGCAAGCGTTAATCGGAATTACTGGGCGTAAAGGGCACGCAGGTGGCTTGGCAAGTCGGATGTGAAAGCCCCGGGCTTAACTTGGGAATTGCATTCGATACTGCCGAGCTAGAGTATGGGAGAGGAAAGCGGAATTCCCGGTGTAGCGGTGAAATGCGTAGATATCGGGAGGAACATCAGTGGCGAAGGCGCTTTCTGGCCCAATACTGACACTCATGTGCGAAAGCGTGGGGAGCAAACAGG
+
AAAA=???9@A@A<@@BB@C@CBB??;?>A???C=AAAAA<AC>CDBBA@@<::5:A?A?BC>A@@@=@BBBCCC>CBCC:BB:BB8859B?BB?C?B@BBBA?BAAAAC@@?=@:;:CABBBBCBEE>@@@C@CC>BBC@D@C>BB9989CB@BBC@CCCC>DCCBBBBBCBCBAC=??=??CCBBBCCC@B@A=A<000@@5@0;7;C>C@CBBBCCABABAAA;;;@@@D=@@?:<<<.<<<>>6<;=:
@N9IO0:01005:05921
GACGAACCGTGCAAACGTTATTCGGAATCACTGGGCTTAAAGGGCGCGTAGGCGGGCTGGCAAGTCAGGGGTGAAAGCCCACGGCTCAACCGTGGAAGTGCCTTTGATACTGCCGGTCTCGAGGGAGGTAGGGGCGTGCGGAACTTCCGGTGGAGCGGTGAAATGCGTAGATATCGGAAGGAACACCGGTGGCGAAAGCGGCGCGCTGGACCTCTTCTGACGCTGAGGCGCGAAAGCCAGGGGAGCAAAGCGG
+
ACCCC?C@BBC?>=7=??9?B?BC=?=??AABBB;;;5;;0;C;>@@AA@@=@CD?CCC@BB=@@@ABBB:ABCC?ECD?DED@CC;;7;=ABB?D9;;AA?AB=AB@ABBAA=A@;;;BAA@C>BB?@@@AA9BCCJFF@B@CC@C?C=BB>AAAA?BDGD=CBCCBB@@@@?>A=@=@7<5;AA>A=@B=BBBD>BCC?;;;A@;;5;@>;;;>@?;;;BB@???<;<>799,44.3733&3333=499:;
@N9IO0:01005:05936
TACGTAGGCAGCTAGCGTTGTTCGGAATTACTGGGCGTAAAGCGAGTGTAGGCGGTTTGCCAAGTCCGTTGTGAAATCTCCCGGCTCAACTGGGAGGGTGCGGCGGAAACTGGCAGGCTAGAGTGCGGAATGGGAGAGTGGAATTCCTGGTGTAGCGGTGAAATGCGTAGATATCAGGAGGAACACCGGTGGTGAAGACGGCTCTCTGGACCGTTACTGACGCTGAGACTCGAAAGCGTGGGGAGCAAACAGG
+
BCCBB??;@@@@@@BBCC?AC@A>;A+0)/>><7.95;AA9A@;;9@A@;;6;D?BC=BE@B?BBB?BC=@@CCC>BBBED>C@CBBD?CBCB<;;;79@@@=@>6=?9?AA<@@@=A@B:::BBCC@C?BCM>C@@@AB>@<A4;49;8ACEDBCB?CDCG?CCBBBAAA;;;@@@<::3;<@AA@C>;;:;B@?CD??<?A@@A@@=?C?BB@ABC@=<9;;;@@@@AA@BB;;;:;;;;.9@9;;7;CC=
@N9IO0:01008:05959
TACGTAGGGTGCAAGCGTTAATCGGAATTACTGGGCGTAAAGTGTGCGCAGGTGGCCGCGCATGTCGAGTGTGAAATCCCCGGGCTTAACTTGGGAATTGCGCTCGAAACTACGTGGCTGGAGTGTGGCAGAGGAAGGTGGAATTCCAGGTGTAGCGGTGAAATGCGTAGAGATCTGGAGGAACACCGATGGCGAAGGCAGCCTTCTGGGCCAACACTGACACTCATGCACGAAAGCGTGGGGAGCAAACAGG
+
CA>>=99:/;;;C;BAAAGF@CAA=@>A?BCCDJ?CC@@@;@@AACCCA;:6;;4:?BBBBCBBBCDBBBB@>??5>>>>0??6AB@CAGC@DC?DAD@CA@9;:BBC=CABBCBC@CBB@BCCCBB?BBAAB@C=A=::6;?A=B@@@>@BBBBBB?A;:95:ABCCDBBAAB@??;@@<@@CCCABBCC?BCC?B@CCCC@CABBBF>CACFCBBBCCCBBCCA@;;;A@@@:@??:999*9?B@D>CBB@
@N9IO0:00981:05973
TACGAAGGGGGCAAGCGTTGTTCGGAATGACTGGGCGTAAAGGGCGCGTAGGCGGTTCGTTGCGTCAGATGTGAAAGCCCCGGGCTCAACCTGGGAACTGCATTTGATACGGGCGGGCTTGAATCCAAGAGAGGGTGGTGGAATTCCCAGTGTAGAGGTGAAATTCGTAGATATTGGGAAGAACACCAGTGGCGAAGGCGGCCACCTGGCTTGGTATTGACGCTGAGGCGCGAAAAGCGTGGGGAGCAAACAGG
+
CCCA@29:9:*;A;A@AA@CCBDD@DBCCBBBB@<ABACC?CG?BCBAAAC@CC@C@CCB8;9BCCBBCCCECCC999DD9CC<BBBD@D@AA@<A?CBBB@@?:@>>>>>>8;<;3=?8>A>CC@B@B???BB>BB=@@797:?BC>DCBBBBBBB?B@AA<A>?@?AAB>>>@BD=B??>;>@?:?@@@;@;;5;;00,06=;6=@<@B>B?ABB??A=A==888:8955555&5229:==.99766.6;76
@N9IO0:00991:05998
TACGTAGGGTGCAGGCGTTAATCGGAATTACTGGGCGTAAAGCGTGCGCAGGCGGCTCCTTAAGTCAGATGTGAAATCCCCGGGCTTAACCTGGGAACTGCGTTTGAAACTGGGGAGCTAGAGTGTGGAAGAGGGGGGTGGAATTCCAGGTGTAGCAGTGAAATGCGTAGATATCTGGAGGAACACCGATGGCGAAGGCAGCCCCCTGGGCTAACACTGACGCTCATGCACGAAAGCGTGGGGAGCAAACAGG
+
ACBBBCCC<BBBB@?BAA=@@B@A???B?@BBBB>BBBDF=B:::ABDA<<800+0<@9><A<@ACBAAABAAAB;:9993;E;AA>B8A9AAC;?<?CCBBBC<@?C<AAAAA6><<<8787?@@C?B@BBBABBB(99;A=A?B>AA??>?A@A>><AAA:BBBBBBBCBA9989/62+2.5=@<A>==7;;=5949:88888'6//(///(.//673/////.6555=@@A6==>8899'59:670;?A=
@N9IO0:01001:05965
TACGGGGGGGGCAAGCGTTGTTCGGAATTACTGGGCGTAAAGGGCTCGTAGGCGGCCAACTAAGTCAGACGTGAAATCCCTCGGCTTAACCGGGGAACTGCGTCTGATACTGGATAGCTTGAGTTTGGGAGAGGGATGCGGAATTCCAGGTGTAGCGGTGAAATGCGTAGATATCTGGAGGAACACCGGTGGCGAAGGCGGCATCCTGGACCAACACTGACGCTGAGGAGCGAAAGCCAGGGGAGCAAACGG
+
CBBBCDCCCD"CC8;:@@<@B@CC@D@C=AABBE=BBBBD7;;9;ABCCBA>;;7;>B?CBB=AABBBBAAA;;<0;@@8BBB?BJAI@CAGEH<C?B;;;CBCBBBBCBCF?BB@@@@=A:9:B.;:.:@@@D?DBB@@=A<@<@=;;5;?;;;;B?BBCD?AA@@@@@@C@??@?<@B?B?@@A6;49?2:5<8<8==9<<<<8<>8==8=9@;???@>@B=;;;7::9599,5>9?@@@2;9555)555
@N9IO0:01013:05990
TACAGAGGGTGCGAGCGTTAATCGGAATTACTGGGCGTAAAGCGCACGTAGGTGGCGACGTAAGTCGGGTGTGAAAGCCCCGGGCTCAACCTGGGAATTGCATTCGAGACTGCATTGCTGGAGTACGGAAGAGGAGGGCGGAATTCCCGGTGTAGCGGTGAAATGCGTAGATATCGGGAGGAACATCAGTGGCGAAGGCGGCCCTCTGGTCCAGTACTGACACTCAAAGTGCGAAAGCGTGGGGAGCAAACAGG
+
A@CC?>@@;A@?AA??@?;@<@BB@C?@=@AA@@9@9:9=5;:;;CCCBBA=:;6;@@BBBD>;;;CC<BBAA==/::AA6AC=@@C@@DHCCC=C<@7<<;;5;;;;;BCCDB@=>???:?:::@@?B?BCC?@AC?CCAC=A<@B9A>BAABCBB>BBBD>CCCDCBBABAA;;;0;;5;=;;;A@;;;6;:A=B9;9@CJ?CCCB@BB?BBBBBAA@@?@@;;;0;>?;;99,7?<==AA2??;?B<@??7
@N9IO0:00974:06010
TACGGGGGGAGCAAGCGTTGTTCGGAATCACTGGGCGTAAAGGGAGTCTAGGCGGTTTGGTAAGTGGGATGTGAAATGCCCCGGCTCACCCGGGGACCGGCATCCCAAACTGCTGAGCTTGAGTACAGGAGAGGGTGGGGAATTCCAGGTGTAGCGGTGAAATGCGTAGATATCTGGAGGAACACCGGTGGCGAAGGCGCCCACCTGGCCTGCTACTGACGCTGAAGCTCGAAAGCTAGGGGAGCAAACGGG
+
BBBCDDDE*BBAB?AA@@;@@<@@=B?CCABBDC=BBBBF>CC>CC;;;CA=@A=@B9@=AA?ABBD9?;;;@@B;;;999-:>BABBAB9@@@2=A=@>C@@@C=CC>B@@@BA@@@C?B@@@AA@@<@A@@@9;;;;.;>A=CACDBCCBBBAB?BBBC=BB@@@@@BAB@;;;>;;5<?BBCAD@BBACCA=A=AAAC;@@?BA<@>@AAA@@?@A@@@=??6:::BCDD<@:::9::+9<===8<?<8
@N9IO0:00998:06045
TACGTAGGGTGCGAGCGTAATCGATACTGGGCGTAAAGTGTGCTGCAGGTGGCCGCGCAATGTCGAGTGTGGAAATCCCCGGGCTTAACTTGGGAATTGCGCTCGAAACTACGTGGCTCGAGTGTGGCAGAGGAAGGTGGAATTCCACGTGTAGCGGTGAAATGCGTAGAGATGTGGAGGAACACCGATGGCGAAGGCAGCCTTCTGGGCCAACACTGACGCTCATGCACGAAAGCGTGGGGAGCAAACAGG
+
?>A;<;??/;;:;959:;56:/0,******(*,--7/:/--/,,,,,,026,-(4;444.555<;99;;5:.5>25955&5;)554939:5::)4./27///::445/588::@<<>??985?AAA?B???A9?8<889/827<?3954:::>===7;<=B<AAB@>=8BC===@C@CK?D?BBB?AABCGGGDAC@BBDHFL?AADC=C9;9;@ACAA;:;@B@@AAA@;;;/9>95955&5;555)5<=9
@N9IO0:01002:06038
TACGGAGGGGGCCAGCGTTGTTCGGAATTATTGGGCGTAAAGGGCGCGTAGGCGCCCGGCAAGTCGGCTGTGAAAGCCCTCGGCTCAACCGAGGAATTGCGGCTGATACTGCCGGGCTCGAGTCCCGGAGAGGGCAGTGGAATTCCCAGTGTAGCGGTGAAATGCGTAGATATTGGGAGGAACACCGGTGGCGAAGGCGGCTGCCTGGACGGGTACTGACGCTGATGCGCGAAAGCGTGGGGAGCAAACAGG
+
@@?@;:9:9:*;=<;;A@=@B?BB@B@F@DDBDD?ABACD0;;8<@ABBBB?;;9A5@;@><@>AA=@@@A@??<?CC>CCC@BBBC?B?AAB?D?D@CBB?BAB@@@B@@@4::/;==@?@@BB<A?AAAAA<A@@@B?C<A>AC>BBCCBBBBC=BBBB=BBBCBBBBBCC@BB=9848;>==:@:?@;?BB6:8:A>AABB@BC?BAAA<@BBCCCCCCCBBCCBA@99949@@@BCC99::DD<AAA=
@N9IO0:01008:06035
GACGAACCGTGCGAACGTTGTTCGGAATCACTGGGCTTAAAGGGCGCGTAGGCGGGCAAGCAAGTCCGGGGTGAAATCTTTCGGCTTAACCGGAAAAGTGCCTTGGATACTGCTTGTCTGGAGGGAGGTAGGGGTCTGTGGAACTTCTGGTGGAGCGGTGAAATGCGTTGATATCAGAAGGAACGCCGATGGCGAAACAACGGACTGGACCTCTTCTGACGCTGAGGCGCGAAAGCCAGGGGAGCAAACGGG
+
A@@AA9>5;;;9>@=@@A8:;@BB>A=@@@@CCC=BB=@@;@D>A@ABB@@=@BA<BB=@@?;@@C@CDD;CCCC>DCEE>CC@BCAB?B?A9><<3:;@@@DAD?CBBCBBCA>@@@@A<AAB:@@=@BBCC;BABDBB<?9?>39:@=@C;@@@B?ABBB=AAACB?AB@@@@@CC@CAB@CBB>AA@@<@;;;/::29@=@ACC<DD@969<CCCCCDCBAAA?BBB@@@;AB?BBCC3;;;;;0:AB;
@N9IO0:01010:06039
TACGTAGGGTGCGAGCGTTAATCGGAATACTGGGCGTAAAGCGAGCGCAGGCGGTTCTGCAAGTCAGATGTGAAATCCCCGGGCTCAACCCTGGGAACTGCGTTTGAAACTACAGAGCTAGAGTATGGGAGAGGGAGGTAGAATTCCACGTGTAGCAGTGAAATGCGTAGAGATGTGGAGGAATACCAATGGCGAAGGCAGCCTCCTGGCCTAATACTGACGCTCATGCTCGAAAGCGTGGGGAGCAAACAGG
+
ABBBBBBE=;;;BBBBBB>A=ACB=B8;:@;;;.:5;;;19://////<>?CC?A?@BA@A<:44444:=:??C>BCCD9AB;@==@199/49;1;4////77:5;:;599;777977<344;?AABB@BBBBA:993:9971;4:6::>==;;95;<<<DE?;;;CCCCBBBBBBC8::<?<@@@:@0886=<A?B>BBAB>?@>@?8>87:2999<;77338::;?=;88=>6=00.;;:(.-/9939;<4
@N9IO0:00967:06088
TACAGAGGGTGCAAGCGTTAATCGGAATTACTGGGCGTAAAGCGTGCGTAGGTGGTTCTTTAAGTCAGGTGTGAAATCCCTGGGCCTCAACCTAGGAACTGCATTTGATACTGAAGAGCTAGAGTGGTGGTAGAGGATAGTGGAATTCCCGGTGTAGCGGTGAAATGCGTAGATATCGGGAGGAACATCAGTGGCGAAGGCGGCTATCTGGACCAACACTGACACTGAGGTACGAAAGCGTGGGTAGCAAACAGG
+
A@A?>@@@8?A==:>=33-3-3:;7<7;7;ABAA;@@@?>9?;;;@BBBDDACB>B5;;:.5499;;B=;;;==>6>@@2//;)/)///)/5/443875696;<=5:8::AAA@59:873334844.4<844499)/////749)/,6@4;)//////6377:<.///7779::>565>4;:<@:;9999@??;@@@;?495.5:;5555.5<7=7699A:;;;>9444.4:44:>5=@@ABB;@AA@?C<A@A>
@N9IO0:00972:06071
TACGAAGGGGGCTAGCGTTGTTCGGAATTACTGGGCGTAAAGCGCGCGCAGGCGGTTCTTCAAGTCAGAGGTGAAAGCCCAGGGCTCAACCCTGGAATGGCCTTTGAGACTAGAGAACTAGGGTACGGGAGAGGTGAGTGGAATTCCGAGTGTAGAGGTGAAATTCGTAGATATTCGGAAGAACACCAGTGGCGAAGGCGGCTCACTGGCCCGTTACCGACGCTCAGGCGCGACAGCGTGGGGAGCAAACAGG
+
BBCBA?ABBB1CCCCCCC?AA@BC=C<@=@ABBD>BBBBB=BBA?AAABAB=:;:;@BCACC?BAABB;;9<BCC>BBA<?@@;@CCC@CC=CC@C@BA=A4;;0;?A?@@@@A;;5;A<;;0;AAAD=CBBCA;;;EEE@C@B6;7;;@AABB;;;<@??A-:4999;;;000*//)/)/8399:7<5568===9=9692959?=9929@6@A=CC@CCCC@@@AA>@@@BBDBCAAA@@@2==@@@;@@C?
@N9IO0:00997:06064
GACGAACCGTCCGAACGTTATTCGGAATTACTGGGCTTAAAGGGTGCGTAGGCGGCGCGGAAAGTCGGGTGTGAAATCCCTCGGCTCAACCGAGGAATGGCGCTCGAAACTACCGTGCTCGAGGAAGGCAGAGGTGAGCGGAACTCAGGGTGGAGCGGTGAAATGCGTTGATATCCTGAGGAACACCGGTGGCGAAAGCGGCTCACTGGGCCTTTTCTGACGCTGATGCACGAAAGCTAGGGGAGCAAACGGG
+
BBCAA=A=AAC?CB@BBB@CD@BB>A?B@BCBBA<@A>AB<AD=@@@AAAA???9>@9969?:?AABB<???>@?;@AC;@@@=@BBFAGACBB?B?BB@:::ACBBC>ABBC?AAACCCCCDBH@C@AAABB?BBBBAB?B?AA@:;;0;@<@BCC@BBBC>@AABA?AA;;;C<??@@;=;@??<@=@@<@AAA<B@@=@BBBBCCC>B=@A@6@@@@@AAAAAACCBAAAB<AAAA@@@2@@;;;0;>D9
@N9IO0:01000:06078
TACAGAGGGGGCAAGCGTTATTCGGAATTATTGGGCGTAAAGGGCGCGTAGGCGGCCGAGCAAGTCTTGGGTGAAATCCCTCGGCTTAACCGAGGAACTGCCTTGGAAACTGCTCTGGCTTGAGGCCGGGAGAGGGTGGTGGAATTCCCAGTGTAGCGGTGAAATGCGTAGATATTGGGAGGAACACCAGTGGCGAAGGCGGCCACCTGGACCGGTCCTGACGCTGAGGCGCGAAAAGCGTGGGGAGCAAACAGG
+
BCCCBCCCCC1CC?@@BD@DDABA>?9?;?@>@A:A@@??8?@8?A@BABB?9949<?<>::5;BBB?BB>BBCE?DDD=BBD=@@=A<@>BBCACABAAA@B@F?BB=B?@@BCAA???;>99299=>9@ABAC<@@@AB>B>B>BB<BBBBAAABCAECCC>CB@A@@AA@@@<@B;??=@?BBB?BBBB?ABA>A=;:5;=AA5<<=@@=A=AA;AA@?@@?99:=::99:::*:=>>:=@0>9944)5996
@N9IO0:00973:06137
TACGTAGGGTGCGAGCGTTGTCCGGAATTATTGGGCGTAAAGGGCTCGTAGGCGGTCTGTCACGTCGGGAGTGAAAACTCAGGGCTTAACCCTGAGCCTGCTTCCGATACGGGCAGACTAGAGGTATGCAGGGGAGAACGGAATTCCTGGTGTAGCGGTGAAATGCGCAGATATCAGGAGGAACACCGGTGGCGAAGGCGGTTCTCTGGGCATTACCTGACGCTGAGGAGCGAAAGTGTGGGGAGCGAACAGG
+
AABBBBBC=9:9BBBABB?BBC=A=@=A?BBADD?ABBCC6<;6:A?@AA@;00+0;;=>A@><=9::.;@ABCEE;CCBBCG>CC@C@CD=;;;AA=@@@A=A=AACEAAA<<;;BBBECDC@BA@?=::::-;;;5;;5;5;7;?BB?BA;=;GC?CCBB<AAAB::;BAA@@@B9;;?C?BCC@C@CB@CCD@B=??9>9>BBBBB<B>?=?B@BBBBBBB@@A@BBBBBB<BBDCDJJ;AAACB=???=
@N9IO0:00976:06125
GACAGAGGGTGCAAACGTTGCTCGGATTTACTGGGCGTAAAGCGCATGTAGGCGGGACTTTAAGTCGGGTGTGAAATCCCTGGGCTCAACCTAGGAACTGCATCCGAAACTGAGGTTCTGGAGTAGTGGAGAGGAAAGCGGAATTCCGGGTGTAGAGGTGAAATTCGTAGATATCCGGAGGAACACCAGTGGCGAAGGCGCTTTCTGGACACTAACTGACGCTGAGATGCGAAAGCGTGGGGAGCAAACAGG
+
@AB@@@CB>BCBCC>BBB9;:@AB4:9B=BBABB=?@?@A8::AABAABCC?BC><?;<;097=ABCG>BBB@A>0;;;,595)5@AB7@7@>;7;:BCBBA@@<@AA;CBB@@=@?@AA9BBBCBCD@CBBB@BD;A;;6;;B=C>B@:B@B@@??5:?A@<A?AB@@;;AAB@8<99809-3::7>B@A=A<<4><0//==5<AB8@:55995;===>BBCB@@BBA;;;;0;>>@BBB8BCBCC=A@@>
@N9IO0:01002:06132
TACAGAGGTGGCAAGCGTTGTTCGGATTTATTGGGCGTAAAGGGCTCGTAGGCGTTCGAAAAGTCAGATGTGAAATCCCACAGCTTAACTGTGGAACTGCATCTGAAACTCTCGAACTAGAGTGTGAGAGGGGTAAAGGGAATTCCCGGTGTAAGGGTGAAATCTGCAGAGATCGGGAAGAACATCAGTCGCGTAGGCGCTTTACTGGATCACCACTGACGCTGAGGGGCGAAAAGCTAGGGGAGCAAACGGG
+
@@CAA@@<;;59@8=9:95:;=BB<?@@;@@>BD<988B>7=B<BBBCBBB?99:=@@?@A6ABCBBC;<<@CG<BBB<ACBBBB=@=@;;;C=A=A;;;AAABBBB=BDCCA@@?AAAAAA@@@ABBAABB7@AA;AC;B<A=AD=C@AABB>BC;A;;;0999;99:;:89494)4.445<?9999::A999BB>AAACC>CDDC?AACBC@BBBCBBCAAA;;;;.;;;;;.;AAAACC:ABABD>BBC<
@N9IO0:01004:06128
GACAGAGGGTGCAAACGTTGTTCGGAATTACTGGGCATAAAGCGCACGTAGGTGGTTCGCTAAGTCGAGTGTGAAATCCCCCGGCTCAACCGGGGAATGGCGCTCGATACTGGTGGGCTAGAGGTCGGTAGGGGTGAGCGGAACTCCAGGTGGAGCGGTGAAATGCGTAGATATCTGGAGGAACACCGGTGGCGAAAGCGGCTCACTGGATCGAATCTGACACTGAGGTGCGAAAGCTAGGGTAGCAAACGGG
+
CCC:;;BC=BBABC>@@A=?????<??B?BBCLC<@A;;;0;;9;AA@@CC@CB@C@BCCA@<?AAAAABBBBBD>CDCCC1C?BBCC@B@CCC9CACC@BABBABBCCCCC@CB==BAAA@@=AA@=@;;;;.;;;ABB>CACCCBDDACCACDCC@CCCG?AAACAA@BAAABBC=@??B?@@A?B?BC=@:::6;AA=BCHGCCE?BBCCC@BBCJCCCCBB;<7;BCBBD>CBBBBD=ABCB@@=@CC>
@N9IO0:00979:06169
TACGGAGGGTGCAAGCGTTGTTCGGAATACTGGGCGTAAAGCGCGTGTAGGCGGTCGCCTAAGTCTGACGTGAAAGCCCGGGGCTTACCTCCGGAAGTGCGTTGGAAACTGAGCGACTCGAGTGCCGGAGAGGAGGGTGGAAGTTCCTGGTGTAGCGGTGAAATGCGTAGATATCAGGAGGAACACCGGTGGCGAAGGCGGCCCTCTGGACGGATACTGACGCTGAGACGCGAAAGCGTGGGGAGCAAACAGG
+
CABB?BBB=AB@B=@>@@<@A=A>;>,0/0;;9.;8=?@8@>=@A@@>??<BC@B@BB=:94:?A@@ABA@ABB<??C>CDD8BB:;;@@@=C@E@C;;;DEAD@CC=A@A@;;;;;<;B@@ACC=@999>=<>@@<==;@-00:<)//2444:888)////)/999==>>?>>C;;8;A>A@BBB?BAAA>AAA?A?@@=@@9@@BC>@@B?;;;A;;;;;;;BBBAA==:::/9>=@@@@2@AABA=BBA?
@N9IO0:00979:06186
TACGGAGGATCCGAGCGTTATCCGGATTTATTGGGTTTAAAGGGAGCGTAGGCGGACTATTAAGTCAGCTGTGAAAGTTTGCGGCTCAACCGTAAAATTGCAGTTGATACTGGTCGTCTTGAGTGCAGTAGAGGTAGGCGGAATTCGTGGTGTAGCGGTGAAATGCTTAGATATCACGAAGAACTCCGATTGCGAAGGCAGCTTACTGGACTGTAACTGACGCTGATGCTTGAAAGTGTGGGTATCAAACAGG
+
BCCC>@?<?@@<@AB::9?BCC@C@CCC>CC@CA9AA6:9/9?/9:=<=991992:>@BC@C?A@A@AA?@@BDC;@@A;A;;5;A;;59.79944&4.448;=;@@;;;@@7>==9=A<=?=9>A?;A@B<@755559:.::@:?@@@;@BABB=B?BDCE>AAAB?B:;;@@BCDCE>AA<@??9>@A89:CC<A=????A?A@BC<AABBBB?A???AA@@@A@>@C699:3:956>>6>?===?7?@@<
@N9IO0:00981:06188
GACATAGGTGGCGAACGTTATCCGGAATTATTGGGCGTAAAGGATGCGTAGATGGTAGAATAAGTTACTGGTTGATGCCAAACTCAATTTGACGGAAGCTGGTAATACTGTTCTGCTAGAGGGCAGGAGAGGTTGATGGAATTCTGTGTGGAGCGGTGAAATGCGTTGATCTACAGAGGAACACCAAAAAAAGGCGAAGGCAGTCAACTATTCTGTTCCTGACATTGAGGCATGAAAGCGTGGGGAGCAAACCGG
+
AABCBAB=??9=;;679;:@??=B:B?>?BB?BA;=???=5;67879788@;;;@CBBB@CC?AB?BABB@B>A=<=<399/9==@?CB7::?@;@6:9@A=AC?BA@???9?@B@?@@A@@9ABB>BBCC?C@CCCC@B@B@BBBCCCB<AA;;7;CCD=;;;@@>A@@@BBBAAAA?A?ABB?BDFDDD#908991304=><<=8=;?>;>@@@<@5;;;;:A?CCC@CCDCGG?GBBA@@@7ACABB;A=@=
@N9IO0:01006:06186
TACGTAGGGGGCGAGCGTTGTCCGGATTCACTGGGCGTAAAGGGCGCGTAGGCGGTTCCGTAAGTCAGGCGTGAAAGCTCACGGCTCAACTGTGGACGTGCGTCTGATACTGCGGTGACTTGAGGTCGGTAGAGGTAAGTGGAACTAGCGGTGTAGCGGTGAAATGCGCAGATATCGCTAGGAACGCCGGTGGCGAAGGCGACTTGCTGGGCCGTACCTGACGCTGATGCGCGAAAGCTAGGGGAGCGAAC
+
=B;;;@@CCC5CBBB:;:=;;;?C<AB@BCCBBB>BBAAA5:9/:A:;;AA?AA>A?B@CBB?BBBBB?BBBBBD?CBBBDAA?ACCB?ABBBC?CAA;<:A@@AAAA@@@A@@=A@@@B8;;A>B<;7;AABB?CC@CBC>A>AAAA@@<?A?@;;;4;;;9,9=;???@@AA;:;?;;;>B>ABD@D>@A?ABB=B7:9@@@?A@AAC6;5:99718====@995::=<;<<:)4594444&4499939
@N9IO0:01011:06178
TACGAAGGGGGCTAGCGTTGTTCGGAATCACTGGGCGTAAAGCGCTTGTAGGCGGACTGTTAAGTCGGGGGTGAAATCCCGAGGCTCAACCTCGGAATTGCCTTCGATACTGGCAGTCTTTGAGTCCGGGAGAGGTGAGTGGAACTCCTAGTGTAGAGGTGAAATTCGTAGATATTAGGAAGAACACCAGTGGCGAAGGCGGCTCACTGGCCCGGTACTGACGCTGATAAGCGAAAGCGTGGGGAGCAAACAG
+
BBCBB7A;;;);B?@?A@8AC:AB:A9@:CC>>;4@@@A>6A:66<7<AEH<EE7A?BCF<C7;@CE@@@+BCC?8CC?4A?@6;;;;8@;C==:=;?:<B;>9;;;>BC>C:B>>=BC>7CA@<B;C@7CBBC;BBBCDD:B:=AA8AC?BBBB<555@;;;5<8558>::<<C7550468=49886A9347@::7;6:?47337;<<1@;3A7B;;;;;CBB;99<5.5A55506B;;;?>+55555)554
@N9IO0:00981:06220
TACAGAGGGTGCTAACGTTGTTCGGAATTACTGGGCATAAAGCGCACGTAGGCGCCAGATAAGTGTAGAGTGAAATCCCACGGCTCACCCGTGGAACTGCTTTGCATACTGTCTGGCTAGAGGAAGGTAGGGGAGAGCAGAACTCTTGGAGGAGCGGTGAAATGCGTAGATATCAAGAGGAATACCAGTGGCGAAGGCGGCTCTCTGGTCCTTTTCTGACGCTGAGGTGCGAAAGCTAGGGTAGCGAACGGG
+
ACAAAAA@9:;:99399:379.44.45:5;:??=;@@;;;09599:599?@<:;5.5::5:69955BCACFCEJ>BBB=B@@=AECBCL<;;C?B?BA@ABB>CABCBBBBAAAE@EEBBDEAC?@?ABBCC9BBDCCDCCBCBBB@D?AA?BB@@?ADCC?BCBBBBACCAAAA?BAA?A?AAA=AAAA=@AA492;?;=?DAA@>:A<9=>=/<>5949;;565:>CBBCC>A@AAAD>AA@DDC@CCC?
@N9IO0:00990:06217
TACGTAGGTGGCAAGCGTTGTCCGGATTTATTGGGCGTAAAGAGCCCGCAGGCGGCTCAGCAAGTTTCAGGTGAAATCTCCCGGCTCAACTGGGAGGGGTCTTGGAAAACTGCTGGGCTTGAGGCAGGGAGAGGGATGCGGAATTCCAGGTGTAGTGGTGAAATGCGTAGATATCTGGAGGAACACCAGTGGCGAAGGCGGCATCCTGGCCCTGTCCTGACGCTCAGGGGCGAAAGCGTGGGGAGCAAACCGG
+
ACCCCBB@BBACC?CBBC9;:A>B=@@C<BB?BB=??@BC=B:8:D<@?<>7:90;<=789>;?BB9B??;:59>6??ADD<?9?B=@8@>=905559&5@A=C?CCC9CCGDDGD=@B?BBB>BBBB=BABAE>AABCD@C@C?B?BB?@??=?8:2:AAA=BABBBBAB::9AAA?AB>B@CBB?AAA@>ABC<B>A@=@A??9?@<AB<BBBD@CB?@@@;98=99.;?<=4::;9778.333<=5=184
@N9IO0:00991:06220
GACGGAGGGTGCAAACGTTGTTCGGAATCACTGGGCATAAAGCGCACGTAGGCGGCGCACTAAGTCAGGTGTGAAAGCCCCCGGCTCAACCGGGGAACTGCACTTGATACTGGTGTGCTAGAGTTCGGTTGGGGCGAGCGGAACTCCAGGTGGAGCGGTGAAATGCGTAGATATCTGGAGGAACACCGGTGGCGAAAGCGGCTCGCTGGACCGATTCTGACGCTGAGGTGCGAAAGCTAGGGTAGCAAACGGG
+
@BBB?ACC=?@@CC=:;:6;;;A@:>;?CBCBBB=BAAAA9@@A@B54:>?9?D8<@ABAAB?BBGBB?@@@@>=/99999)75=<<?5?3<=A0?:=:;;:??;@@@ABBC@@@;;;BBBBAB=AB?B>BCC7AACCBC?C?BBB@BCACC?BA;;7;ACC9;;:::995;966=>9<>9<?ACFAG@BA>@;::/;AB?BDC;;<B59924:;.9B;;;@@C;;;255777:)//799;4566BBD=CCC<
@N9IO0:01001:06230
TACAGAGGTCCCAAGCGTTGTTCGGATTCATTGGGCGTAAAGGGTGCGTAGGCGGCAGTGTAAGTTGGACGTGAAATCCTGGGGCTTAACCTCAGAATTGCGTTCAATACTGCATTGCTAGGGCGCTGTAGAGGAGATTGGAATTTACGGTGTAGCAGTGAAATGCGTAGATATCGTAAGGAAGACCAGTGGCGAAAGCGAATCTCTGGGCAGCAGCCGACGCTGAGGCACGAAGGCCAGGGGAGCAAACGGG
+
AAA?:>>7@A>5C9A@AB:C>;@@<AA6;;;8<=7A<?;;4<<4<B?;AAA9?A8AA=@@8804@9C7A@BCBB>8CC:>>:9+9A7@8B<CFCCC:C:>CCC<CC:BBBCCCC@:>BB=B?8A;@B<AB@A@7?@AA9B9C;C@8CA<9B<<<B==>=CE>6B=BBCBBBA?A>>?A8B8B9BB;28888279@:,33?82899;88;1973388?4;8=777333.3<9<<5;6;055==0;;=C>7>@>4
@N9IO0:01001:06244
TACAGAGGTGGCAAGCGTTGTTCGGAATTACTGGGCGTAAAGGGCGCGTAGGCGGTCCGATAAGTCCCGTGTGAAATCCCTCGGCTCAACTGAGGAACTGCACGGGAGACTGCCGGGCTTGAGTTCGGGAGAGGGAAGCGGAATTCCGGGTGTAGCGGTGAAATGCGTAGATATCCGGAGGAACACCGGTGGCGAAGGCGGCTTCCTGGACCGACACTGACGCTGAGGCGCGAAAGCTAGGGGAGCAAACGGG
+
@?BBBBC?AA?BD?CB897:A=AA@C@C@BBBBC<AA???9@@9@CAAA@?:>?;?@?BBBC8::DC>CBBBBBC>CBC<AAC@DCCEAD@@;;7;?BA@ACCCE;;;CCCBB?AD;:;7;AAA?BCB8AA;;;0;;@A@?B@J@C?CD?BACA@@C@CAAA<AAA@B?@?>>?@>A>@@?@?BBB?C>BA=ACC<@<@A=@@=@>BB?@@?@@;;;@AAAA@?@98-3:?<=;4?@;<B>>1@???807==6
@N9IO0:00965:06302
CACGGGGGGAGCAAGCGTTGTTCGGAATCACTGGGCGTAAAGGGCGTGTAGGCGGCCCGATAAGTGGGATGTGAAATGCCTCGGCTCACCCGAGGCACGGCATCTCAGACTGTCAGGCTTGAGTACGGGAGAGGATGAGGGAATTCCTGGTGTAGCGGTGAAATGCGTAGATATCAGGAGGAACACCGGTGGCGAAGGCGCTCATCTGGCCCGATACTGACGCTGAGGCGCGAAAGCTAGGGTAGCAAACGGG
+
AC;;9999$555B.;5AA<A?9A=9B@CABB@@@;@BDCD>CC>CFCCBBB@@@>@D=A<CB?BCCC?C??>CCD>95<@DBB@BBBBBB=BBB?BAAC?C???CBBBBBCAAABB?BB?A@?>=99:.::AA<BBAAAA;A=A>A?BB?A@;;;AA=AACC=BBCCBBBCBBAA?B><<6;>@A@4;5;;5;5;4;8=BCCBCBBCE?BB>::;ABAAAAABAAAB>AABGEC99;@@@C>CCBDLM?CBB<
@N9IO0:00966:06264
TACGTAGGGGGCGAGCGTTGTCCGGATTCATTGGGCGTAAAGAGCTCGTAGGCGGTTTGGCAAGTCAGGTGTGAAATCTCCGGGCTCAACTCGGAGAGGCCACCTGATACTGCTATGACTTGAGTCCGGTAGGGGACCATGGAATTCCTGGTGTAGCGGTGAAATGCGCAGATATCAGGAGGAACACCGGTGGCGAAGGCGGTGGTCTGGGCCGGTACTGACGCTGAGGAGCGAAAGCGTGGGGAGCGAACAGG
+
BAA@@::;;;*9@>?BCC?BBB@B?BB?ABB7@=0<?7:9/388>?BA???9?A7@<5A8BB>AABBB?AAABCC=AABC>BB=BBBFACCCC@AABFAGAHHAAABCFCB???A@@@A?9?999B5;69@A@A.AB8;;B?B@E?C@CD?AABBBBB@BBBB<BC;;;A@@@@@=;9.9:=?=AAC?C@BB@BBB@D?AA@@@=@ACBC=B?B<@AAAB>:@B:;:A?BABCBB=B9::BBB7@;;;@@;;;?
@N9IO0:00971:06309
TACGAAGGTGGCAAGCGTTGTTCGGATTCACTGGGCGTACAGGGAGCGTAGGCGGTTGGGTAAGCCCTCCGTGAAATCTCCGGGCCTAACCCGGAAAGTGCAGAGGGGACTGCTCGGCTAGAGGATGGGAGAGGAGCGCGGAATTCCCGGTGTAGCGGTGAAATGCGTAGAGATCGGGAGGAAGGCCGGTGGCGAAGGCGGCGCTCTGGAACATTTCTGACGCTGAGGCTCGAAAGCGTGGGGAGCAAACAGG
+
@>>=<+0+00+0:+4;;;?CD?BC?::6:98;=>7?@AAA;;;6:?@@A::6:B;A?BB=BC@CFD>BB@A>>?A9@@@A<@@0:.4:5::(7-73(3444449:;:/:<<<966:8====AA?ACCA=C<<;?@CAAAB><9>9C@6B@B:;:5@;7=@;;4:=<@<<<==;95<<3;?9@7A6;2:5>:7A>C@E@@<:===<<<<8<6;9990999;;555555.59555909555:<<+:<>@=5=:;4
@N9IO0:00978:06292
TACGTAGGTGGCAAGCGTTGTCCGGAATTATTGGGCGTAAAGCGCGCGCAGGCGGTCCTTTAAGTCTGATGTGAAAGCCCACGGCTCAACCGTGGAAGGTCATTGGAAACTGGAGGACTTGAGTACAGAAGAGGAAAGCGGAATTCCACTGTAGCGGTGAAATGCGTAGAGATGTGGAGGAACACCAGTGGCGAAGGCGGCTTTCTGGTCTGTAACTGACGCTGAGGCGCGAAAAGCGTGGGGAGCAAACAGG
+
AA@AADE@AA>@@=@;;;6;;C=B?A<?<@B>AA;==9::/8939>?;00=900*0:)/0(/3::;;;<<<<<<<3;;?6?>B<ABAA=A=@@D8;8:=BABB>B>BG=ABC>BF@CBB:B@?;??<<<8<>?7AB?AAB@B@C9B9B:6/997/0)//::19<;9:A;59>>?>A;49.47;<<9A:557::=2404<045=5;;=8888<9:=AA@@>@@@?>?8===::99&:A@@ABB:BCAAA<@@?4
@N9IO0:00981:06304
GACGAACCGTGCGAACGTTGTTCGGAATCACTGGGCTTAAAGGGCGCGTAGGCGGGTCAGCAAGTCCGGGGTGAAATCTTTCGGCTCAACCGGAAAAGTGCCTCGGATACTGCTGGTCTTGAGGGAGGTAGGGGTTTGTGGAACTTCTGGTGGAGCGGTGAAATGCGTTGATATCAGAAGGAACGCCGGTGGCGAAAGCGACGAACTGGACCTCTTCTGACGCTGAGGCGGCGAAAAGCTAGGGGAGCAAACGGG
+
AAB??=?5;;?=>=:>@=;?A=@A=A79;ACABD<AA5;;09:1::?<ABB?AAA<AA?@;;6;AA?DCC<CBCB>CBBD>AA<AB;:6;@CAEGC5?:99198??:::AA????6;;@>A:9:6;B:AABBB:BB<AAB=A=AB7;:>9?A8::BA>ABBA=:::AA@CCCAA@@;;5:2;200/4:2//)/999/:;;:?@?<?;;299;::9.5<555;;:5//)//)//-55)-////<<.<997:)5555
@N9IO0:00988:06262
TACAGAGACTGCAAGCGTTATTCGGATTCACTGGGCGTAAAGGGTGCGCAGGCGGCCGTGTGTGTTAGATGTGAAATCCCGGGGCTCAACCCCGGAACTGCGTCTAAAACTACATGGCTAGAGTATTGGAGAGGGTAGCGGAATTCACGGTGTAGCAGTGAAATGCGTAGATATCGTGAGGAACACCAGAGGCGAAGGCGGCTACCTGGACAATTACTGACGCTCAGGCACGAAAGCGTGGGGAGCAAAAGG
+
BCBBB@@@?9;;C5;;;;79F?BBAAA?BBBBDD>@@@BB<AC?;;;BB@?@998:?BBABB>??<?@@@>?>AA<ABC=BBB5???><;AA5A9>9>0/0===@BBB9BA@ABBB7?AAA8::BC<>:>?@>B9>???93?9<9<BBB?BBBBBBBB?>?D<A@CBABB@@>><<:?:??C?BBB?A@;;5;00*/5>>5?B:953?6>78499??AA@9:9@>=>5>@@ABB;@@D::::+9@>=>=2<@
@N9IO0:00994:06300
TACGGAGGGTGCGAGCGTTGTTCGGAATCACTGGGCGTAAAGGGCGTGTAGGCGGCCCGCTAAGTCTGATGTGAAAGCCCGGGGCTCACCCCCGGAAGGGCATTGGAAACTGGCGGACTCGAGTCCCGGAGAGGAGGGTGGAATTCCCGGTGTAGCGGTGAAATGCGTAGATATCGGGAGGAACACCGGCGGCGAAGGCGGCCCTCTGGACGGTGACTGACGCTGAGACGCGAAAGCGTGGGGAGCAAACAGG
+
ABAB=@@@5@@@A?A::;6;C?BB>@?BBBBCCC>:;;@A;A@8BCC@@:929:2;A9CBB?9?>???BAABCCC?CED<BBA6A@??@@@@,><=<;<5?CC@C?BB<@@@:@A=@;;;BDBBBG>DABBCB?CDM>BB?B=@;@C;@=@ABB@AABCCCF>BBCEAAABB;99@>4?;:>:9;:=C=@@<ACB=B9AA:AB766>>8<BD=@@@@?955=A@A@BB?B@;;9)5A>5999&99:;@8=@=:
@N9IO0:00996:06291
TACAGAGGGTGCGAGCGTTAATCGGAATTACTGGGCGTAAAGCGCACGTAGGTGGTTCTGTAAGTCGGATGTGAAAGCCCCGGGCTTAACCTGGGAACTGCATTCGAGACTGCAGTACTGGAGTGTGGGAGAGGGAAGCGGAATTTCCGGTGTAGCGGTGAAATGCGTAGATATCGGAAGGAACATCAGTGGCGAAAGCGGCTTCCTGGCCCAACACTGACACTCATGTGCGAAAGCGTGGGGAGCAAACAGG
+
AAACCCCC>A@???@?@@?B?CBA?B8;8;AAAC>ABADF9:9?@A@@@@@?@?;@7;;CBC>B;<;@A@@@ABD9;;BC.;;09:=B=C@CBC=C669BB@B?BA?@@AAD;<<BBA@B?CBBBBDC;A@A@@0;5;@A4;299,45:7<=>>>==:=CCD=@::9@===>99559;6:69388//////57444)445.55.575515>2;7;666<=;;;55595//////)///5<>>2>?@@@6<;;4
@N9IO0:00997:06282
TACGGGGGGGGGCAAGCGTTGTTCGGAATTACTGGGCGTAAAGGGCGCGTAGGCGGCCAGACCAAGTCAAATGTGAAAGACCGGAGCTTAACTCCGGGCGGTCGTTCGATACTGGTCGGCTAGAGTGTGGAAGAGGGTGCTGGAATTCCCGGTGTAGCGGTGAAATGCGTAGATATCGGGAGGAACACCAGCGGCGAAGGCGGGCACCTGGGCCAACATGACGCTGAGGCGCGAAAGCTAGGGGAGCAAACAG
+
?@;;;;;;;;;";@344;444;7<<9<8<<=;;9<6=>>>@/55)559999:555.549;AJ=A<@B;5509:==BA9@;:046;=;9058<<@?CA=<90:>@?4444444:<75548554;;=988;7;6;?::2:=:::6:7<7==6<7::<<<>?9555?5=;:43/8///698;277183833,3833.4:=6=8<<<5:>=6333(3174?<778/*****,(,-2689.557////'/./33,366
@N9IO0:01010:06303
GACGTAGGGGGCGAGCGTTGTCCGGATTCATTGGGCGTAAAGCGCGCGTAGGCGCCCGGTAAGTCGGATGTGAAATCCCGGAGCTCAATCCGGACTCACCGATACTGCGGCTGAGGTAGTGAGGGAGAGTGGATCGAGTCGTAGCGGTGGAAGTGACGCAGAGTATCAGGAGGAACAGCCGGTGGCGCGAAGGCGGATCTCTGGGCCTTACCTGACGCTGAGGTGCGAAAGCTAGGGGAGCGAACAGG
+
@AAC@=?@??/@@@::;B=@@C@C@CJACBB@CB;@A@CD;@@A;000///)-./:)/)//)////)/54?=:;2400(0:.--,,,0--(-(-/;555./////7///297---(-,,*,,,,(---/77)555555444444//3//)/)/7///8:433//////94665:)////391753/////)/)//6:<<>>@>A8@:@:>>8<;;;;998884434;<<5<:::;;:+945457=;;7
@N9IO0:00969:06324
TACCCGCAGCACAAGTGGTGGTCATTATTATTGGGCCTAAAGCGTCCGTAGCTGGCTTGTTAGATGCCTGGGTAAATCGATGCGCTCAACGCATCGAACTCCGGGTAGACCGGCAAGCTTGGGACCGGGAGAGGCGTGAGCTACTCGAGGGGTAGGGGTAAAATCCTGTAATCCTTCGGGGAGGACCAGTGGCGAAGGCGTCACGCTAGAACGGCTCCGACAGTGAGGGACGAAGCCCTGGGGCGCAAACCGG
+
@@?@,00000>/0*09A59A7ABDE>:95;;5;A8@>AAB=B:;9C>BA:;:>C=@@>@A=?>?@BB@CCD>???9?A@A@A:;:@@@=BBBBBBBB@???=AA9@@@A@=A=AA>ABB?BB=CC@CD;@AA@=ABBB;;;BCBBBCBBBB7@@ABB9@@CC;CD@BCDC?BB7;6;BAB3;;7;;>AC;<9;CC?C@B;;;ACCBBBCC=@@=A@@>ABAA@==999/9>=?<?BD>BCCB9AABBB<B>A>
@N9IO0:00974:06314
TACAGAGGTCCCAAGCGTTGTTCGGATTCACTGGGCGTAAAGGGTGCGTAGGTGGTGGGGTAAGTCGGATGTGAAATCTCCGAGCTCAACTCGGAAATGGCATTGGAAACTACCCTGCTAGAGGGTCGGAGGGGGGACTGGAATACTTGGTGTAGCAGTGAAATGCGTAGATATCAAGTGGAACACCAGTGGCGAAGGCGAGTCCCTGGACGACTCCTGACACTGAGGCACGAAAGCTAGGGGAGCAAACAGG
+
CCC::9B?:;;/;=AA@A=@@>BC?AA?AAAACC:>??AA=AB=@@@?@CC@BB?CCCC9CC@ABAC@B???BCD>@??C?A:<:BBC?BCCA?;@6BC:=>D<A<@@8<<AC@8BBBC@A@@@8?;:55:5555#59CEAD?BCCB:B<>BCCCCBBC@@@;;59::<<<ABCBB?BCD>A>ABB@FBAA<?89.36:?>A@A@;@@:??:@B==6<;8433<<37148=?==18;;7777&33><C<BBB=
@N9IO0:00979:06318
TACAGAGGGGGCTAGCGTTGTTCGGAATTACTGGGCGTAAAGGGCGCGTAGGTGGCCTGTTAAGTCGAACGTGAAATCCCCGGGCTCAACCCGGGAATGCGTCCGAGACTGGCAGGCTCGAATCCGGGAGAGGGATGTGGAATTCCAGGTGTAGAGGTGAAATTCGTAGATATCGGGAGGAACACCAGTGGCGAAGGCGGCGATCTGGGTTGATACTGACGCTGAGGTGCGAAAGCGTGGGGAGCAAAACAGG
+
CBCCCCCCCC5BBA@ABB<AB?BB@C@D@DBCCC>99:BB9@B;BCBDCCC?AA6;6;BB>B;A@>>@:000===3<<7<+=;69>>>:>@4?<5?:==666C9AACLC@@<@?@>:99?@=@A>AA<AABEJ?ICBBB@B8;8;8;;?;;;@A@>;?AAA;A?AAAEDCAA@9::/9>;=;==>6=<7=57;=:=28?>AB??:888184?=@;;;;/0///:8=8>?999=5<@@=?><2<99:@@.>?>8
@N9IO0:00988:06312
TACGTAGGTGGCAAGCGTTGTCCGGATTTATTGGGCGTAAAGGGCGCGCAGGTGGTTCGTTAAGTCCGAGGTGAAATCTCCCGGCTCAACTGGGAGGGGTCTTCGGATACTGGCGGACTTGAGGAGAGCAGAGGTGAGCGGAATTCTCGGTGTAGTGGTGAAATGCGTAGATATCGAGAGGAACACCAGCGGCGAAGGCGGCTCACTGGGCTCCACCTGACACTGAGGCGCGAAAGCGTGGGGAGCAAACCGG
+
BA?@=::5;;4<G=A@@A?@@CAC?@@?9@@?CB>CBBAC=A@:??8;;@@=@D?C@?@?@C?BBB@A@@<@BBB>BBBBC>B@BBCC?BBCB=CBCC9CBB?BB@BBBBBB:BC@ABB@BBB?A@ABBBBCC@CBB>DG@E?C?CCBB@BBAABBB?BBBC>BBBCBBCCCCBBBBBAA>@=@BD?BBAA?ABB8<9AH@BBBBBBBB>AAA?CC@DAAA@?B>@@<@@@BBC=B@@@AAB9BBACC=C@B?
@N9IO0:00965:06368
TACAGAGGGTGCAAGCGTTATTCGGAATTATTGGGCGTAAAGAGCACGTAGGTGGTCTCTTAAGTCTGGTGTGAAATCCCTGGACTCAATCCAGGAAGTGCATTGGATACTGGGAGACTTGAGGATAGGAGAGGAGAGCGGAATTCCTGGTGTAGAGGTGAAATTCGTAGATATCAGGAGGAACAACAGAAGCGAAGGCGGCTCTCTGGACTATAACTGACACTGAGGTGCGAAAGCGTGGGGAGCAAACAGG
+
ACCAA@AA89:7=;?8996:A?BB@C@B>A@ADF>799BB<B?@?B;9:BB?BB?ABB@@=?<C???A>@@@A@A;ABB=AB>AAA??=?C@BC@L?C;;;DA<?<?A@??BA9?????=AAC@BAAA?CCCC?BC@@@@@F@C@C@BB=B@?A;9549>=93;6;;ACBBBBA@>:3993939:.59/:57;00)/)/>;@AB@@?CABBBBBB?A@@@@?@AD:98;A@BBD;@@@;;;;.;?@AB<@@E@
@N9IO0:00973:06371
TACCAGCACCTCGAGTGGTCAGGAGGTTTATTGGGCCTAAAGCATCCGTAGCCGGCTATGCAAGTCTCCGGTTAAATCCAACTGCCTAACAGGTGGGCTGCCGGAGATACTACACAGCTAGGGAGCGGGAGAGGTAGACGGTATTCGGTGGGTAGGGGTAAAATCCTCTGATCTATTGATGACCACCTGTGGCGAAGGCGGTGTACCAGAACACGTTCGACGGTGAGGGATGAAAGCTGGGGGAGCAAACCGG
+
@AB?9:9@@?BBBBCBC?BBCC?@B?AB:AB>BC>B@CDE<@ABBB=@@??>;?;@AA>???:>>@@@<@;@69:7:C?C@@A@D@EC?B:92:;@9@@@@?B?AAABB;;;AAAAA?@@@@:@AAAA<BBAA?BBBBBE?B??=?@>@@@:::;CC:BDEE:BB?????AAAABA@BBBBBB?BB?CCBB?CDD?B>@@=A???@=@AA>B???B@BC@A@?BB@@@9@@@@B;A;;;DFD5@@@BB6;8;?
@N9IO0:00986:06365
AACGTAGGAAGCGAGCGTTATCCGGATTACTGGGCGAAAGGGCATGCAGGCGGTTGAATAAGTTAGACTTGAAAGCTCTCGGCTTAACTGGGAGAGGTGGTTTAAGATGTTTGACTAGAGGGTAGACGAGGAGAGCGGAATTCCCGGTGTAGTGGTGAAATGCGTAGATATCGGGAGGAACACCAGTGGCGAAAGCGGCTCTCTGGACTATTCTGACGCTCAGATGCGAAAGCCAGGGGAGAGAAACGG
+
>+0/088363,-..--676=BA=>://)0;;;8*3388(33(4:78000*--(-(--388(-/*0//0/)--8/-------(//)/)///7.59--(--(--(-3//5555)58889444;183344448.4444448<0525=2<.5595555./77;)/////555/////;1//)/)///)----(,,,6/6,-(/:7----(,95/0*/9////6555:55569<<156166@@0=;;555)555
@N9IO0:00996:06377
TACGGAGGGTGCGAGCGTTGTCCGGAATCACTGGGCGTAAAGGGCGCGTAGGCGGCGCGACAAGTCAACGGTGAAAGCTCGGGGCTCAACCCCGAGTCGGCCGTCGATACTGTTGGGCTGGAGCACTGTAGAGGCAGGTGGAATTCCGGGTGTAGCGGTGGAATGCGTAGAGATCCGGAAGAACACCGGTGGCGAAGGCGGCCTGCTGGGCAGTAGCTGACGCTGAGGCGCGACAGCGTGGGGAGCAAACAGG
+
@@AB?BBD<@??@BBABC?CCC@C?B?BABBDDD>?@@DD=AA<AC@CB@@=997:BABABC<>>AC?BB;BBBD8::@@?@A2@AAA;@??5=>:9991919>?BBBBBCCB>AA<BBA?@@@@@@BBCCGD@DA@=@C>@=@===@@=;99@C@GIEC@C@BBBABBCCBBBB=B=B8<A<BDC@C@;;69>B>C?@@=@>AAA<>;4;?ABBB<<<<<=<BB8858BBBBB:77A=@??2@A;=818886
@N9IO0:01031:05773
TACAGAGGTGGCAAGCGTTGTTCGGAATTACTGGGCGTAAAGGGCGCGTAGGCGGTCAAGCAAGTCCTGTGTGAAATCCCTCGGCTCAACTGAGGAACTGCACAGGAAACTGCCTGGCTTGAGTTCGGGAGAGGGAAGCGGAATTCCGGGTGTAGCGGTGAAATGCGTAGATATCCGGAGGAACACCGGTGGCGAAGGCGGCTTCCTGGACCGACACTGACGCTGAGGCGCGAAAGCTAGGGGAGCAAACGGG
+
BBB???B?@C?@@9?>??7:;@FGAC@C@BCCCC=AA@AA;AA=BAABB@@=:;6;BB?CCD@AAA@CCHCHCCC>CCC=AA@?DCBB>BCA@AAE@CBBBBCCB@DG?CBBA>AA<@A?999?<<<<699:@A;A=AAB?C@D>A?BC>BBA899B?BCCD<ABBBAA;<877<171::2:=AAA=A=;;5;@@<@>BB>BC@C@II?CA?BB;;;BAAADBA;;;=@CBBBB8;;AAABB8AA?@@:?CD<
@N9IO0:01033:05798
TACAGAGGTCCCAAGCGTTGTTCGGATTCACTGGGCGTAAAGGGTGCGTAGGTGGTCGGGTAAGTCTGATGTGAAATCTCCGAGCTCAACTCGGAAACTGCATCGGATACTATTCGGCTGGAGGGTTGGAGGGGGGACTGGAATACTTGGTGTAGCAGTGAAATGCGTAGATATCAAGTGGAACACCAGTGGCGAAGGCGAGTCCCTGGACAACTCCTGACACTGAGGCACGAAAGCTAGGGGAGCAAACAGG
+
@@?B@;;5;A@8@;>@@<=@@:B>:AB=?A<;;;29?7;;5:=9:;@=CCC?BD?CCCD>DD?BB@A>@:44@;;3<BBA7A?;66:D@BBBF@BB=@@@BAAAAA@??CB??=?B?BBB@DCC=C?B4:;;;;;$;?AC?B>ACCC@C?BABAAAABCCDE>@@@@@:;:@@?;;8;CC?C?;;;?BBBB@C;:8:>A@@@@@@9@@?BBD?BBA;@@@?@@AA??;?@@:::/9=<<???2978=<6<@@=
@N9IO0:01035:05793
TACGAAGTGGCGAATGTTGCTCGGATTCACTGGGCGTAAAGCGTCGGTAGGAGGTTGATTAAGTCAGGTGTGAAAGCCCCGTGCTCAACATGGGAATTGCACTTGAAACTGGTTAACTCGAAGATATGAGAGGATGGCGGAATGACTGGTGTAGAGGTAAAAATTCATAGATATCAGTCGGAACACCCATGGCGAAGGCAGCTATCTGGCATATTCTTGACTCTGAGCGACGACAGCGTGGGGAGCAAACAGG
+
@??;92;49.4;;69==6@0//<6<<8/96555)555;@6;;@?==;9;55;;8=9<;:7:7::8:=2337787*7@@@0@B::;AB=@AB==4;6;8;;;=@9<<=4655.5.5.5559:5595;;;:<<<55592450949A>?9925555559655555$57?995:9@<99;99@<=>669CC<?@@8=9:29=A@@>==5554.49<@@=@@=ABACDCBBCBBBC<;<;;;;A@@@3@AA@@:AAA=
@N9IO0:01048:05789
CACGGGGGGAGCAAGCGTTGTTCGGAATCACTGGGCGTAAAGGGCGTGTAGGCGGTCAAGTAAGTGGAATGTGAAATGCCCCGGCTCACCCGGGGACCGGCATCCCAAACTGCTTGGCTTGAGTATGGGAGAGGATGAGGGAATTCCTGGTGTAGCGGTGAAATGCGTAGATATCAGGAGGAACACCGGTGGCGAAAGGCGCTCATCTGGCCCAATACTGACGCTGAGGCGCGAAAGCTAGGGGAGCAAACGG
+
?==?=?>@&;;:C>A:;96;@8BCAC@EEBBBBD>9;;@B=BB=CCAAA994:A=@BB=@@B<A@B>A=;;;DCC?;;;BC7C@GB=BDG6BB@4:;;A=;;:;A<BD<A;4;=.9.5?6=99;AAAA<?@CC?BBDBA@<A>B@C@CD@BDA?@::6:>AA=:9:C@AAB@@AA:979A>@19991:39?;=8:9(31777333;<=959;177@?>?A@:849;9;9<=7333(38737??0?@999/8@@
@N9IO0:01049:05764
TACGGAGGTGGCAAGCGTTGTTCGGAATCACTGGGCGTAAAGGGCGCGTAGGCGGGGTCGGAAGTCGGGTGTGAAAGCCCCGGGCTCAACCCGGGAACGGCGCTCGAGACTCCGGCTCTTGAGTCCCGGAGAGGCGGGTGGAATTCCTGGTGTAGCGGTGAAATGTGTAGAGATCAGGAGGAACACCGGTGGCGTAGGCGGCCCGCTGGACGGAGACTGACGCTGAGGCGCGAAAGCGTGGGGAGCAAACGG
+
BBBB?CB?AB>BA>BBCCADC@CC?A7::@AA@A9A:;;B<AA<;;;AA@@??CAA39:?9?:;;;?@.99????8;;;;.;@8@@@D@DD9994;>A@=ACC??AA???@A>A@;;;B>AAC;<;6;?BBCE@BBD>BC?A=@?B=AA=BB;;;AC?DDBC=;;;;;;?C;;9?BA:?@9>8:::9===@=@@?9949@=AD=CBBC?CCC=A99955<;/////;4//65/;)///6888+8///:+//;
@N9IO0:01049:05770
TACGGGGGGGGGCAAGCGTTGTTCGGAATTACTGGGCGTAAAGGGCGCGTAGGCGGTTGGATAAGTCAGCTGTGAAAACCACGGGCTTAACTCGTGGCCTGCAGTTGAGACTGTCTGGCTTGAGTGTGGGAGAGGAGAGTGGAATTCCTGGTGTAGCGGTGAAATGCGTAGATATCAGGAGGAACACCGGTGGCGAAGGCGGCTCTCTGGACCACAACTGACGCTGAGGCGCGAAAGCTAGGGGAGCAAACAGG
+
:4:44444444"4?244@A<@A@AB@BAM@BBBBE?CBBBC:@@;@A@BACC@BB?B;A;ABB>BBCCC@;@>BBBC7>8?;;4/5B?B@CBBA>L@C?@?@:B<6:;<BDBB==BC?CC@?@?BBBBD<AABB>@@@BBB>B>B>B<AA?BAA@@9928@@@;???BB@??>;=<<;199193:996><;=8=891538=39889==?4?=7BAA>B>><:@<:9991765222'2;<?ACC9BAABB:@A?3
@N9IO0:01060:05776
TACGTAGGGTGCAAGCGTTAATCGGAATTACTGGGCGTAAAGGGTGCGCAGGCGCCCCGCATGTCAGGCGTGAAATCCCCCGGGCTTAACTTGGGAATGGCGCTTGAAACTACGGGGCTGGAGTGTGGCAGAGGGAGGTGGAATTCCACGTGTAGCGGTGAAATGCGTAGAGATGTGGAGGAACACCGATGGCGAAGGCAGCCTCCTGGGCCAACACTGACGCTCATGCACGAAAGCGTGGGGAGCAAACAGG
+
CCCCB@@A9;;;;5;;;;5;2;A@9A@B?BBAAA<;;;CD;@@;@B@AAAC=A;<;<.55<559<@B>BBA?@@8;<;;;$4B4>;=;9<<:CC<B?BC@CDBB?@@E>A;;;AAA9ACD@BBBCCB>A;;999/9=9@A?C<?=??BAAA@@AA9:7:CCD>::9AA@@AA??=>>99:3:399A9?987:?>>5>;A757177.777.717-5559997222266555<>@@9@9::@@@5@@@BB<;;;=
@N9IO0:01062:05774
TACGAAGGTGGCAAGCGTTGTTCGGATTCACTGGGCGTACAGGGAGCGTAGGCGGTTGGGTAAGCCCTCCGTGAAATCTCCGGGCCTAACCCGGAAAGTGCAGAGGGGACTGCTCGGCTAGAGGATGGGAGAGGAGCGCGGAATTCCCGGTGTAGCGGTGAAATGCGTAGAGATCGGGAGGAAGGCCGGTGGCGAAGGCGGCGCTCTGGAACATTTCTGACGCTGAGGCTCGAAAGCGTGGGGAGCAAA
+
A@CAA?B?BA@A@69:9@;:@@:;9:B?BBCCDF>BB;;;;<;0;;>A;;::@B>B@CC=CCAGEG>AA??@BEE:::??4;;0<4;>;@?9>1;;(9444::<<==/559;;;BA;>=AA;<5:@@A;ADAA=AAAA;;7:?B=@D8A;9:499993444<4<==@?@?;;:A??A<AA>@<@:>:>4998AA@?C?9;7;@@@BDCADB;;;A;??@@A@;::999>>====5=599999*4900>3
@N9IO0:01014:05840
TACGAAGGGGGCTAGCGTTGTTCGGAATCACTGGGCGTAAAGCGCTTGTAGGCGGACTGTTAAGTCGGGGGTGAAATCCCGAGGCTCAACCTCGGAATTGCCTTCGATACTGGCAGTCTTTGAGTCCGGGAGAGGTGAGTGGAACTCCTAGTGTAGAGGTGAAATTCGTAGATATTAGGAAGAACACCAGTGGCGAAGGCGGCTCACTGGCCCGGTACTGACGCTGATAAGCGAAA
+
BBBBC;????1?ABBBBB?BB@BC@C@A@@ABBB;@@A@@;@@AAA>BAAA=??;@@>>@<@<@BBBBBB5CCIG?CCC=C<;8;;BE=C?BB@>?29.4:;A=B:9;BDA@=A@;;;CC6;;A;;4;;,::>A>BBB000,0*000)/==BBBB@AA@CCDE=B6:9==<=<79173,36;<2778,77771;;;>B>AA=9887333,55)55:96559@>99:;;;5;@@<;;
@N9IO0:01018:05819
TACCAGCACCCCGAGTGGTCGGGACGATTATTGGGCCTAAAGCATCCGTAGCCGGTCCTGCAAGTCCTCCGTTAAATCCACCCGCTCAACGGTTGGGCCGCGGGGGATACTACAGGGCTAGGAGGCGGGAGAGGCAAGCGGTACTCGATGGGTAGGGGTAAAAATCCACTGATCCATTGAAGACCACCAGTGGCGAAGGCGGCTTGCCAGAACGCGCTCGACGGTGAGGGATGAAAGCTGGGGGAGCAAACCGG
+
AAB?A@@@@AA6A;;;A=A@@@8@BA@A;A@5;<0;>;;;6;@BBB:;;;;;@C@BB8;;@B>AAB?AB?AA9@@8@<8;=<9=@CDD@CC@C@CC>C@BBCCCC1@@A;::???A9?=<?:8959AA6@@9:19A?BBC@BB>???>998.8?@>?099888$776;?:A????A@;@>137A68;7;///4:89(/(52+26057/78=5<=>:;<?>87768878818::8;3>AAAAAA/??=@@,9298
@N9IO0:01019:05845
TACGGAGGGGGCTAGCGTTGTTCGGAATTACTGGGCGTAAAGGGCGCGCAGGCGGCTGCTCAAGTCAGGCGTGAAAGGCCTGGGCTCAACCCGGGAATTGCGCTTGAGACTGGGCTGGCTTGAGTGCGGGAGAGGATGGTGGAATTCCCAGTGTAGAGGTGAAATTCGTAGATATTGGGAAGAACACCGGTGGCGAAGGCGGCCATCTGGACCGCAACTGACGCTGAGGCGCGAAAGCGTGGGGAGCAAACAGG
+
@@?@>@ALGE3CCBBBBB?CB?BD@C@B?BBABD>::;CF=BB>@AAA@AA?;;5;;;;BBA@@BABB>ABBBBC>E@C@@@@<:;;B?BB?CE?C=A=AA@@B8ACEBBBCE>B:9;:D?@@@A@@@@;@AAA<??A<??<B?B?BB=BBB@;;:@@=ABBE?KGCCBA@DCCA<@@-0+0:::<<=@<@@=@AB?B?AA?A:;:BCC?CC?@@@=@@A@@B@?:::29?:::A9?@AABBB9AA@CD=A;;5
@N9IO0:01021:05812
TACGAACCGTCCAAACGTTACTCGGAATCACTGGGCTTAAAGGGTGCGTAGGCCGCGCGGAGGGTGGGATGTGAAATCCCCCGGCTCAACCGGGGAATAGCGTCCCAAACCGCCGTGCTCGAGGGAGACAGAGGTGAGCGGAACTGATGGTGGAGCGGTGAAATGCGTTGATATCATCAGGAACACCAGTGGCGAAAGCGCTCACTGGGTCTTTCCTAACGCTGAGGCACGAAAGCTAGGGGAGCGAACGGG
+
BB;:;=@6;;B5;;0<:;9>?>;;492:8ABABB<AA;?=6>=68;:=@@@:=;>>>;;69@>9???9?@@A@@B9AAAAA0A=AA:;8;=CBC6B9?:7:=<=>8@?8<8<:7:>:@CBAA@D?HEDBBBCCACBBBCC?CAB;;;AB@BC@CEA@=@AAA<@@@BA?AD:;;AA@>==9@9????B@@?<?BAB=B>>??:::999,:9@D>H?BB>BAABBBB?B@?=>>-89>;<;</<===>=BBB8
@N9IO0:01023:05846
TACGTAGGTGGCGAGCGTTGTCCGGATTTACTGGGCGTAAAGCGCGCGCAGGCGGGCTGGTCAGTCCGGGGTGAAATCTCACGGCTCAACCGTGAGCGGTCCCCGGATACTGCCAGTCTTGAGGTGTCTAGAGGAGAGCGGAATTCCCGGTGTAGTGGTGGGAATGCGTTAGATATCGGGAAGAACACCAGTGGCGAAAAGCGGCTCTCTGGGGACCACCTGACGCTGAGGCGCGAAAGCGTGGGGAGCGAACCGG
+
AA<<;9:.44.4<;55557<=>9<7444)4999;2:5555)5555;77///2///)/;>8==>=<<.444&444<4<<==<44.4443-3-33899:;7:=A?3=8733;?;7077;;7288;6::887<<<:)////550507499096=2254443333(4544488-3??:;@<==5=6::48:;.33::383333&399188::<;??>14458>6;;;32278994622266,2226666+62222+2062
@N9IO0:01031:05815
TACGTAGGCAGCAAGCGTTGTTCGGAGTTACTGGGCGTAAAGAGTGTGTAGGCGGTTTTCTAAGTTCGGTGTGAAATCTCCCGGCTCAACTGGGAGGGTGCGCCGAAGACTGGGAGGCTTGAGTGCGGGAGAGGAAAGCGGAATTCCTGGTGTAGCGGTGAAATGCGTAGATATCAGGAGGAACACCTGCGGTGTAGACGGCTTTCTGGACCGTAACTGACGCTGAGACACGAAAGCGTGGGTAGCAAACAGG
+
BCABAAB>B9;9C:;;;;=AA@BH@B@@>@BBBI>@A@A@:@BBBBBCCBB???<>@@70008<;6=>6ACBCCC;=?:::.:<@BAA>AAAB<AAF;@@@??:?B<@@@?==8>?8@A6::A???BB=B@@@?AA<@@@?B@B@C>AA?BBBBAAA=B@@@:ABBBBBBBBBBB@?;@?8=9=::49>>><::;@@@9:39>?6?@A?AC>??@=?@>@?@;;;;<;<;;AAD6;;A@@B>BBBCDG?CCC@
@N9IO0:01031:05832
TACGGGGGGGGTAAGCGTTGTTCGGAATTACTGGGCGTAAAGGGCTCGTAGGCGGCCAACTAAGTCAGACGTGAAATCCCTCAGCTTAACTGGGGAACTGCGTCTGATACTGGATGGCTTGGATCCGGGAGAGGGATGCGGAATTCCAGGTGTAGCGGTGAAATGCGTAGATATCTGGAGGAACACCGGTGGCGAAGGCGGCATCCTGGACCGGTATTGACGCTGAGGAGCGAAAGCCAGGGGAGCAAACGG
+
?=99999999";@5;<BC?BC@BB@A@C?CCBBA<B@@AB=CC>CBBCCAA=;;7;>B>BBB>BCABACAABHKH=<;D;AA;;;AGLACCCDE<CACCCAA@CBBA@@@AA?C@@>@C@D?AAC?BD=BBAAC?@@@BB;@7:5;:@A?BCBBBBF??@CD=???@??????>>>A>AA@C@AAA@C>AA>@AB?B?CBACDCB>AA=@@?C@CAB?ABAA@@@@@<@@A;;;0<C=<;;;.;;;;B6==>
@N9IO0:01035:05812
GACGGAGGGTGCTAGCGTTGTTCGGAATCACTGGGCGTAAAGGGCGCGTAGGCGGCCAAGGCAGTCGGTTGGTGAAAGCCCGGGGCTCAACCCCGGAGGTGCGGCCGAAACACCTTGGCTGGAGGCCGGAAGAGGAGGGTGGAATACCCAGTGTAGAGGTGAAATTCGTAGATATTGGGTGGAACACCGGTGGCGAAAAGCGGCTCTCTGGTCCGGTCCTGACGCTGAGGCGCGAAAGCGTGGGGAGCAAACAGG
+
@@BC?AAA<@@?BBBBCC>AB@BB@B@BBCCCCC=9;;C@:@?=;;9>B@><9;4;;B?A>BBGBBBAD@C@DCCC>BBL>CDD;BBBB?ABB8?9=A:988@7>7;;<7@A@;A4;5;@A<;;4;@C@C@ECC:;;B<BA?C7;;CC=CCBBB@@@A>BAAA=B<@@ABBBB@C=@@;@@=@;>8;3848?<?99::&88888><<<<<:9>2929?;@@@?BBBBBC?AAABBD:<:BAAAA6??;;;6;AC>
@N9IO0:01035:05853
TACGGAGGGGGCCAGCGTTGCTCGGAATTATTGGGCGTAAAGGGCGCGTAGGCGGTTCGGTAAGTTTGATGTGAAATCCCATGGCTCAACCATGGAACTGCATCTCATACTGCCGGACTAGAGTCTGGGAGAGGGAAGTGGAATTCCCGGTGTAGCGGTGAAATGCGTAGATATCGGGAGGAACACCAGTGGCGAAGGCGGCTTCCTGGACCAGTACTGACGCTGATGCGCGAAAGCTAGGGGAGCAAACAGG
+
AACC=A>A>@0A=AAAAA?ABABC@C?B=;;4;B9@@@CD;@B;ABBBBDJ@CC?CADCABB>BDF?DHCBCBBC=B@@4@9:29ACE@C@BBA=@=???@BBAACCBAA@@=9?=@@@BCAB;;;BC=BBCCC>CACCB@C8:7:C<A?BBA@@@?;@A@@:@@ABBBBBCAAAAB;AB?BABFD@CABBIJFHFGABB@BB=@=?A=;;4;@ACAAACCDCECDCB@@@@BB<AAA@@@@2=?@@@/9:93
@N9IO0:01047:05822
AACGTAGGACGCAAGCGTTATCCGGAGTTACTGGGCGTAAAGCGCGGGCAGGCGGTCTGATGCGTCCGATGTGAAAGCGCCCCGCTTAACGGGGCGAGGCCATTGGAAACGGTCGGACTGGAGGGCAGTAGAGGCAGGCGGAATTCCGGGTGGAGTGGTGAAATGCGTAGAGATCCGGAGGAACACCAGAGGCGAAGGCGGCCTGCTGGGCTGCACCTGACGCGTGAGCCGCGGAAAAGCCAGGGGAGCGAACGG
+
;.;B@AA9B;:9?;@=???B@@=@=>9:-3;<;;584;?A5@??@CC<AAA>;;5;@AA@BBBC;;5:?:55777.////77+7//)4.4444&4<4505:<;-803=67959?A7@@@A?BCB>??@DBAAA>AA@<@@<@:@:@>AA=AB<@@BB@CCCC=AABBBBCCB;::=A=?>9?9><==::9>:==>8@=A@=A=:;:::;/;?B>9929=@@996;;;9>55//)///&/-(--99+///9969;;
@N9IO0:01022:05886
TACGAAGGGGGCAAGCGTTGTTCGGAATGACTGGGCGTAAAGGGCGCGTAGGCGGTGCGTTGCGTCAGATGTGAAATCCCCGGGCTCAACCTGGGAATGGCATTTGATACGGGCGCGCTGGAATCCGTGAGAGGTTGGTGGAATTCCCAGTGTAGAGGTGAAATTCGTAGATATTGGGAAGAACACCAGTGGCGAAGGCGGCCAACTGGCACGGTATTGACGCTGAGGCGCGAAAGCGTGGGGAGCAAACAGG
+
@@AB@<ACCC1BB=@@BB=@A@BB@BADCBA@@B>BBBDE?EF?FCCCCAA?BA=AC@CC;;;BBBACBBB@@@B6;;;;.:@9BCBB?C@BBC>B@CC?BCCC=BAAABBB=?@?=BBD?C=A;44488@AA?B?B>AB=@:@49:27A?ABB???=>=@@9>893388;@?B?BB>B?BB?BA@>BA<?;?=<6>;00+/6;5=>A6??>B?B?>4><8347B@B?D988?>5=996>DD3::@@>6::;8
@N9IO0:01034:05898
TACGGAGGGTGCAAACGTTGCTCGGAATCATTGGGCGTAAAGCGCACGTAGGCGGTTCGTTAAGTCGGATGTGAAAGCCCTGGGCTCAACCCAGGAAGAGCATTCGAAACTGGCGGACTAGAGTATGGAAGAGGGTCGCGGAATTCCCGGTGTAGAGGTGAAATTCGTAGATATCGGGAGGAACACCAGTGGCGAAGGCGGCGACCTGGGCCAATACTGACGCTGAGGTGCGAAAGCGTGGGGAGCAAACAGG
+
AACC?BBB=BBBCC=999?BABBB?B>BBBC?CC=999??9?@@A@;99CB?@A>@>?@B<?<?BBC@BBBBBCD=BBC=BBC>BBBB>AA<AB@C>AACCCE@B@@@;@AA=>>;@@ABBCCCBBA>B>BCCC?CCCCC@C?B@CE=B@BCBAA@?;@@BC=B?BDCBAAA>>>AB<BB?B<@@B>BB@?8?;=6><@@=ABAA<ABA;B=@=@@@@@@@>??>>>>AAACCC>CBBBBAA5???@@:@AB=
@N9IO0:01038:05867
AACCAGCACCTCAAGTGGTCAGGAGGGTTATTGGGCCTAAAGCATCCGTAGCCGGCTTTGTAAGTTTTCGGTTAAATCTATATGCTCAACATATGGGCTGCCGGGAATACTGCACAGCTAGGGAGTGGGAGAGGTAGACGGTACTCCGTAGGAAGGGGTAAAATCCTTTGATCTATGGATGACCACCTGTGGCGAAGGCGGTCTACCAGAACACGTCCGACGGTGAGGGATGAAAGCTGGGGGAGCAAACCGG
+
?5?=???@@<@BD<@@B?BBCC>BBC>B?AB?AB;A@AA@;AAA@A?BB@@@?@=@BC6;;@5;;<;-9=2925>8>CBCBCBA@@@B=@B@A@BC<A:::@CH>B@CBCAA?@@@ABCBBB<@@BBB9@@;;5;<;;;A>A@@@B4:9?;7<8<>=0;A>>2B>9=@0959=>>@@=AB;<<4;:29@@@9<00+0*0=:>>099.99549555;;3:::939;444)4888:18944444$49444/47;5
@N9IO0:01040:05863
TACGGAGGATGCAAGCGTTGTTCGGAATCACTGGGCTTAAAGAGCGTGTAGGTGGGGTGTCAGGCGTCGGGTGAAATCCCTCGGCTCAACCGAGGAACTGCCTGGCGAACCGACATTCTTGAGGCAGGTAGAGGTGGCTGGAACGACAGGTGGAGCGGTGAAATGCGTAGATATCTGTTGGAACGCCGGCGGCGAAAGCGAGCCACTGGGCCTGTCCTGACACTGAGACGCGAAAGCGTGGGGAGCAAACAGG
+
@@AA=@@=A;;;B@A;;;>AA>AB?A=AAAAABA9AA3:8-33988;95;?;>EAE2BBBBAA?BCCBDC<BCBB<@@@;@@C?BBBC?@;;<<9>:;;?A<@@9BBB9A9=C@@@?BBACBEA?@?=@A?;?7@A8ABA?B?CCCAAB@EC;;<DD=A@BA;@AAA@@@BABAAA?C?C5;295:;A;:;.;978*49>;=?8;:@DD9?=?AAB=AA:9:AA?:9:@===>>/:9>AAAB:@@@CE=B<;5
@N9IO0:01056:05905
GACGAACCGTGCGAACGTTGTTCGGATTCACTGGGCTTAAAGGGCGCGTAGGCGGGTGACCAAGTCAGGGGTGAAATCTTTCGGCTTAACCGGAAAACAGCTTCTGATACTGGTCGTCTGGAGGGAGGTAGGGGTCTGTGGAACTTCTGGTGGAGCGGTGAAATGCGTAGATATCAGAAGGAACGCCGGTGGCGAAAGCGACGGACTGGACCTCCTCTGACGCTGAGGCGCGAAAGCTAGGGGAGCAAACGGG
+
AACBB?B?A@A@@@=@?@<@@=@A@BC?A@?@@@9A?9??8@98?BBBBBB???>8=;;;*0+0@@<<<>3@AAB;BBAA=AA?AB=B>B?A?ADD;D;:;B>ABBBAAABA;?:;;AAB@BDD:::9:AACD:BBABAA<?;?@<@@G@GE?AABA?BDBB=BBA@@A9998::@AB@DAD?BBB?B?@@<@@??7::CCBB>A????BC?BB:;;BBBBBBA@AA=999@AC;AB99:CC99:9BD=BBC=
@N9IO0:01015:05912
TACGAAGGTGGCAAGCGTTGTTCGGATTCACTGGGCGTACAGGGAGCGTAGGCGGTTGGGTAAGCCCTCCGTGAAATCTCCGGGCCTAACCCGGAAAGTGCAGAGGGGACTGCTCGGCTAGAGGATGGGAGAGGAGCGCGGAATTCCCGGTGTAGCGGTGAAATGCGTAGAGATCGGGAGGAAGGCCGGTGGCGAAGGCGGCGCTCTGGAACATTTCTGACGCTGAGGCTCGAAAGCGTGGGGAGCAAACAGG
+
B?@<@5;294.4<056;;7:;:==9<=9:::<<;4;;:;;<<>5;;;:9:B?BD?C:BF8C>9=>>2699BBCCC>>;@?:==,9.43-3:1:7;<2:::555<===1;;;;?@A<8@=<=?;7;>==4;6668<<<CCD=A6;4;A8A=B@;;;;B>BABB=BCCDCCBBBBCCDD<??6:3;=A<@5;;5;@?=B?BE@CA@ACDD=B=;;;B=B@A@@BBBA;;8;;BDCC>BAABBDE<;;=CD=CBB?
@N9IO0:01038:05913
TACGGAGGGGGCTAGCGTTGTTCGGAATTACTGGGCGTAAAGGGCGCGCAGGCGGCGGTTCAAGTCGGGCGTGAAAGGCCTGGGCTCAACCCGGGAATGGCGCTCGAGACTGGACTGCTCGAGTCCGGGAGAGGATGGTGGAATTCCCAGTGTAGAGGTGAAATTCGTAGATATTGGGAAGAACACCGGTGGCGAAGGCGGCCATCTGGACCGGTACTGACGCTGAGGCGCGAAAGCGTGGGGAGCAAACAGG
+
ACCC>AAAAA2BBBHCCC@CB@BB=C=@=A@BBC>;;;BC=BL?;;;BBBB=AB;CA=A?CC@CCCCC:;965@@/4.9:333(3;;;-33(33*358;28849>A@AA;;;=@AAA@@@ABBBC?BC;@@@AACBB@BB;A7C5<;0;:;@BAA@@<:59@5<9A>BBBACCCADD=@<?A;>??7@;?@;@@?;>;??<??CBBBB:>>?B>=BBB874<BB<==7@@?BA=5B;6:BCC6CBBBB<AA?9
@N9IO0:01040:05915
TACGTAGGCAGCAAGCGTTGTTCGGAATTACTGGGCGTAAAGAGCGTGTAGGCGGCTCGCTAAGTTTGGTGTGAAATCTCCCGGCTCAACTGGGAGGGTGCGCCGAAAACTGGCAGGCTTGAGGGTGGGAGAGGAAAGCGGAATTCCCGGTGTAGCGGTGAAATGCGTAGATATCGGGAGGAACACCTGCGGTGTAGACGGCTTTCTGGACCACTTCTGACGCTGAGACGCGAAAGCGTGGGTAGCAAACAGG
+
AACD:::@B;;;B>ABBA=BB@CC@C>A>@CBBC=;;;@?8@@@@ABBBBC?AB>BBBA@@@=;;;7:=BACCCC>CDCCC>C@DBAA@CA@?-989/7<=>??CEDF<BBA>;;;?AB@BCBB=BBA=ACBB?BC=:;;=A=@>BA;@<@CCDCBB=B;99/;>?@@AABBBBBBB8@@6:3:AB>AAAA=@@@@@@;;4:?@7>@?899?CBA@BABB@??:::@@@A??<>6<<;?<<6>>B=B>45443
@N9IO0:01046:05943
TACAGAGGGTGCGAGCGTTGTTCGGAATACTGGGCGTAAAGCGCGCGCAGGCGCCTTTTAAGTCTACCCGTGAAATGCCGGGGCTCAACTCCGTGCACGCCGGGGGATACTGGGGAGGCTGGAGACATGTAGAGGCAAGCGGAATTCCGGGTGTAGCGGTGGAATGCGTAGATATCCGGAAAGAACACCTGAGGCGAAGGCGGACTTGCTGGGCATGATCTGACGCTGAGGCGCGAA
+
AABA:;;;0;;9@???@?;<<==<:=*0//333(4333;/54::89:944.4457;>>05.555555909777;,///7;;</<<<@<===:999/0//74:<<<*;5555555&59.544.4;::<><554472/-(---(-0506389+///:;4/)//)/)/79:=>=<<:44.3-44(33489868833-333,3133,33;6<;:9:2//--6---/866788771522233
@N9IO0:01051:05936
TACAGAGGTCCCAAGCGTTGTTCGGATTCATTGGGCGTAAAGGGTGCGTAGGCGGTTGCCTAAGTCAGGTGTGAAATCTCGGGGCTCAACCCCGAAACTGCACTTGATACTGGGTGACTCGAGTACTGGAGGGGAGACTGGAATTTACGGTGTAGCAGTGAAATGCGTAGATATCGTAAGGAAGACCAGTGGCGAAGGCGAGTCTCTGGACAGTTACTGACGCTGAGGCACGAAGGCTAGGGGAGCAAACGGG
+
@BAAA@@<@A@8@;>:;:=@CACC@BD@BBB@BB=BB@@@9?=6?B:;;AC??B?B<>?=9949@@@C?AAABBB;A??::::.;?@@<@DD7;;;7;@ABCCF@BBBDB@@@7>?=?==?@?@@???;89:9.;::99;.4244)49939:::55955@@@<ABBBCCCDCCAAA@@<A<@@B@@;==9946==9=7><94999444.4<@@B:A??@AA@?BB@@<?@@@@=@?CAABBB:ABCCC?CBB>
@N9IO0:01052:05947
TACGTAGGGTGCAGGCGTTAATCGGAATTACTGGGCGTAAAGCGTGCGTAGGCGGTTTGTTAAGACAGGTGTGAAATCCCCGGGCTTAACCTGGGAACTGCGCTTGTTACTGGCAGACTTGAGTGTGGCAGAGGGGGGTGGAATTCCACGTGTAGCAGTGAAATGCGTAGAGATGTGGAGGAACACCGATGGCGAAGGCAGCCCCCTGGGCTAACACTGACGCCTGATGCACGAAAGCGTGGGGAGCAAACAGG
+
BC@@@AAA<;;;BC@;;;8;>BBCAD?B?BCCIM>CBBBC=BBCBBAABA@<AA<@C>AAAF@BBB;;9;ECCCD>CCCC;DD>BB?@@A@AAA?A00000::>7@@=@@@A7@B=>BC@BBBABBB=@@BBBCCCC)BA<@<?=A=@?>????@@>><@@?88338899::933::49:8A6A<B?AA>><?AB?C@C>>=BBB1=>A:@@@<@:98>=<;;6773>??=?>>@:@@@BAAA1878=@6?=C<
@N9IO0:01055:05931
TACCAGCACCCCGAGTGGTCGGGACGATTATTGGGCCTAAAGCATCCGTAGCTTGTCCTGCAAGTCTTCCGTTAAATCCACCTGCTCAACAGATGGGCTGCGGGAGATACTACAGGGCTAGGAGGCGGGAGAGGCAAGCGGTACTCAGTGGGTAGGGGTAAAATCCTCTGATCCACTGAAGACCACCAGTGGCGAAGGCGGCTTGCCAGAACGCGCTCGACGGTGAGGGATGAAAGCTGGGGGAGCAAACCGG
+
BBB?BDCCCCC9CBBBC?BBBB>CCDCCAAB>BB;@=@@@;@BAAA=@@@@@A?BDC?BBBD>??AA@B?AB?BA=BB>AA?CCBBBC?B=>=BBB>B@B@@C=>>>AA@@=<<<?08>==8771787-8A?@>@D?BBB?BDAAABDBBB<A??==29:::-:A?BBBCBBC?AA@;;5;@?9=??A@AB@BBC?B?BC?AA:9949@@>BCDBBEDA@AB@AAAAC=BBBDG=BB@@???,@@9995:?C@
@N9IO0:01015:05968
TACAGAGGGTGCAAGCGTTAATCGGATTTACTGGGCGTAAAGCGTGCGTAGGCGGTTCAGTATGTCGGTCGTGAAATCCCCGGGCTTAACCTGGGAACTGCGGCCGAAACTGCTGGGCTTGAGTGTGGTAGAGGGCGGTGGAATTCCGGGTGTAGCGGTGAAATGCGTAGAGATCCGGAGGAACATCAATGGCGAAGGCAGCCGCCTGGGCCACAACTGACGCTGAGGTACGAAAGCGTGGGGAGCAAACAGG
+
A@@@?@@@;@@>??A?>?<@?@BB=A@?5:;@@@<ABBBB=CCC@@>BA::4:;4;?BCCEB@?@::6:B?>:;;0;@BA.;;0;;?B@C@CCC>C@CCDAA>@>BBB=BBAABBD>BB??>>B@@??>>>ABC<AA?BB?B?B>A>AF>BBAAAAA?BBAD>BBACBBAC::;@=?;?@5;7;AABD@CC@CCC@B?B@@A=AB=;;;/;;AAC=A@ABBBCCBBB?BBBBDE<@??;;;;.;B;;;.:;?=
@N9IO0:01018:05996
TACCTGCAGCCCAAGTGGTGGCCGTTATTATTGGGCCTAAAGCGTCCGTAGCCGGTTTGGTAGATGCCTTTGTAAATCGAACGGCTCAACCGTTCGACTTGAGGGTAGACCGCCAGACTCGGGATCGGGAGAGGTGCGAGGTACTCGGGGGGTAGAGGTGAAATTCTGTAATCCTCCGGGGACACCGGTGGCGAAGGCGTCGCACTTGACGACTCCGACGGTGAGGACGAAGCCCTAGGGGCGCGAAACCGG
+
BCC@AAABBBD<@<@:979A=B<AABCC@CC@BB;?<999.;@@@A?BB@@@>A>@F>E?BBBB??@ADD:@=::3;000?@@=AABC?C?BB@CDBBC@BBCF>CCCCF>@@=@AA;;;BB;A@AAA;AAAA?BBCDBA>?==<;;;;;;%<>?==8<>?@8@<?>AAB>BC?AB?BFE6;;:9<B490*000)/579::9:;//)////:9986//--(,,22(,,,-(-/8//////&////33(35:4
@N9IO0:01021:06004
TACGTAGGGTGCAAGCGTTAATCGGAATACTGGGCGTAAAGCGTACGCAGGCGGCTTTGCAAGACAGGTGTGAAATCCCCGGGCCTAACCTGGGAACTGCATTTGTGACTGCATAGCTAGAGTCTGTCAGAGGGGGGTGGAATTCCACGTGTGAGCAGTGAAATGCGTAGAGATGATGGAAGAACACCGATGGCGAAGGCAGCCCCCTGGGGTAAGACTGACGCTCGATGTACGAAAGCGTGGGGAGCAAAC
+
CCBBBBBC=;;:A=A;;;8;=AA@4=+0/7;;:5;;@CC=DA@AA;;;<<5;;5:>95=@A=@>@BB?ACC@@@9@@@@6@B9A59:?B?BCB<@7??=99>?8>>?A:98AB>>??@A??;8::9??@><?AAAA&>@393:9=8<8888783<7;3338;188=::::>:;:000@:@:=C;??B@BBCC=::88<89;;:=>>+55>>/;:233333377>4444899:333=,3343>>?07787>6=
@N9IO0:01022:05994
TACGTAGGGTGCGAGCGTTAATCGGAATTACTGGGCGTAAAGGGTGCGCAGGCGCTCCGCATGTCGGGCGTGAAATCCCCGGGCTTAACCTGGGAATTGCGTCCGAAACTATGGAGCTGGAGTGTGGCAGAGGGAGGTGGAATTCCACGTGTAGCGGTGAAATGCGTAGAGATGTGGAGGAACACCGATGGCGAAGGCAGCCTCCTGGGCCAACACTGACGCTCATGCACGAAAGCGTGGGGAGCAAACAGG
+
AAABBBGH>@@@@::9>?<A@CCC@B?B@BBBDC9B@::;6;D<BBBC@A@<;;;;;2;BA@@@?@@9@@AABB<BCCD;DG?CC?@>@@BCC>C@B?BBBBD?AA@;@C;;;=@@ACC@CCCCCB@BBBBAA;::7:A=?=@6:6;ABBAAAACA?AHDI?CCCCCCFCCB@@@A>AB@D?AA@<=?;;6;CB>A?@@AB?@@:;;;0;5<@A<;;@B:99>?;:9::9999,9??@CEE8AABCC=AAB?
@N9IO0:01032:05970
TACGGAGGGGGCGAGCGTTATTCGGAATTATTGGGCGTAAAGGGCGCGTAGGCGCCCTACAAGTCAAAGGTGAAATCCCTCGGCTCAACTGAGGAACTGCCTTTGAAACTGTAGGGCTTGAGTCCGGGAGGGGGTAGCGGAATTCCCAGTGTAGCGGTGAAATGCGTAGATATTGGGAGGAACACCAGTGGCGAAGGCGCTACCTGGACCGGAACTGACGCTGATGCGCGAAAAGCGTGGGTAGCAAACAGG
+
ABGD?BDDDD5BB@@@@@=@C?BB:;:;>AA?BB<==9:93;E<@@@BAAA>9;;D;@@DA;@@;;;0;=@BAB9@AA8BBC7;;CCAEAAAB>B@B;;;BHD?CCE>CBCCCCL?AA>ABBBC?BB=@AAAA2AABAB?A<@<AB<@AAA@@@BC?B@@@;@@@@ABAAACC@CE;;;5;5;@A>A@@@=AAB>B<:;9@::29=9=><B;@6;:;;ABBB@@@BA?@:;;;*:9?BAA<@C<<<>4::<5
@N9IO0:01044:06008
TACGTAGGGGGCAAGCGTTGTCCGGATTTACTGGGCGTAAAGAGCGTGTAGGCGGCCAGACAGGTCCGTTGTGAAAACTGGAGGCTCAACCTTCAGACGTCGACGGAAACCGTTTGGCTAGAGTCCGGAAGAGGAGAGTGGAATTCCTGGTGTAGCGGTGAAATGCGCAGATATCAGGAAGAACACCGATGGCGAAGGCAGCTCTCTGGGACGGTACTGACGCTGAGACGCGAAAAGCGTGGGGAGCGAACAG
+
ABAAACCBCB0AA69:>>296<1616>A6<<<>?66666@4<;;69:ABBB?<;6;;@AAACC@BB?AA4::8:??6@=C55:?BBBC?@>@@AAAAA?@BCCAA=@B;A<??A8?9>>?>378@=?>A177@;A@AAAA4939<??AB==>=??;;5;9>?:@AAABBCBBAB;;;<?<AB=A@@9<<:;5;<=:?;?=<6588;;=A9A9959??9999987=>?<<<<7777&7737377+7;;994898
@N9IO0:01045:05973
GACGTAGGGGGCGAGCGTTGTCCGGATTTATTGGGCGTAAAGGGCTCGTAGGCGGTTTGGCAAGTCGGATGTGAAACCTCCAGGCTTAACCTGGAGACGCCATTCGATACTGCTATGACTTGAGTTCGGTAGGGGCGCATGGAATACCCGGTGTAGCGGTGAAATGCTTAGATATCGGGTGGAACACCAGTGGCGAAGGCGGTGCGCTGGGCCGAAAACTGACGCTGATGAGCGAAAGCGTGGGTAGCAAACAGG
+
ABBCBBBCCC1CCA@??A=AAD@C@BBB<AA<@@;?CCCC>CC>BBAA@@@<>A;@A<A>AA99:CC@@@@;::?8?;?@=@@<@@=@=A?CC@;<<BCBAGCACFCGCCABACCBAAAA?BB@@=AA;A;;;;.;A@@>=9=;:99D;B:??99:?@;@ABD;@@@@=@AAAB<;<B0;;<@<@AB>ABAA=@;;5;>@@=@DABB;;;0;=;;;;*;@>>>BAA9:999::ABB<CAAABB<AAAABA;:;;>
@N9IO0:01055:05962
TACAGAGGGTGCGAGCGTTGTCCGGAATCACTGGGCGTAAAGGGCGCGTAGGTGGCGCCCCAAGTCAGTGGTGAAAGCTCGATGCTCAACATCGAGTCGGCCACTGGAGACTGGGGGCTCGAGCACTGTAGAGGCAGATGGAATTCCGGGTGTAGCGGTGGAATGCGTAGAGATCCGGAAGAACACCGGTGGCGAAGGCGGTCTGCTGGGCAGTAGCTGGACACTGGAGGCGCGGACAGCGTGGGGAGCAAACAGG
+
CCBBBBCE>BBB:::A@@4;;@5;5:=?;;;:99.7@7::/;?8?@AA@@@?BC@BBBCC6;7;A@@@BB5<;@C8;;;CBCAB@:99.5=@@A::;BB?B>@@00+00<@?@BC>)955554;94444;4446944559498=8<7<<4;>?@?>?49:9>9<>@@>???;944.92929=29559>8661555.5655.5555<559,4;444994/)///---(--(---/)///74455>>.;;;<<4<<:5
@N9IO0:01060:05976
TACGTAGGGGGCGAGCGTTGTCCGGATTTACTGGGCGTAAAACGCTTGTAGGTGGCCACGCCAAGTCGGATGTGAAATCTCCCGGCTTAACTGGGAGGGGTCATTCGATACTGGCGGGCTCGAGGCAGGTAGGGGGAAGCGGAATTCCCGGTGTAGTGGTGGAATGCGTAGATATCGGGAGGAACACCAGTGGCGAAGGCGGCTTCCTGGACCTGTTCTGACACTGAGGAGCGAAAGCGTGGGGAGCGATCCGG
+
BBBB@>>>=>,?>@@@BB?BBC@B@BCC>BBBBB6BB9:::-;BAC;BBAA<AB=@;@A:94:4<BBC@ECBBCCB=A@=@@9<+00+0+0<<<3=>=>.AABB?BBCBCBAA?AA@;@B;;=FACCC@CIEEFF5C@CBB@C=A>@C=B?BCBAA;;6:?<>;@?9:9@@@@?::9A:AA@B?BBD@DC9:4:@@;@=@@;:8187<;6<<<A==:>A@???@??AA;>>>??>3:::9:::/88886<;7;=
@N9IO0:01016:06018
TACGTAGGGTGCAGGCGTTAATCGGAATTACTGGGCGTAAAGCGTGCGCAGGCGGCTTCCTAAGTCAGATGTGAAATCCCCGGGCTCAACCTGGGAACTGCGTTTGAAACTGGGAGGCTGGAGTGCGGCAGAGGGGGGTGGAATTCCACGTGTAGCAGTGAAATGCGTAGATATGTGGAGGAACACCGATGGCGAAGGCAGCCCCCTGGGCCTGCACTGACGCTCATGCACGAAAGCGTGGGGAGCAAACAGG
+
BB@@@?@@:@@@BC@B?A=A?CCC?B7;4;AAAA=ACBKG?DBCAAACCDD@CC?BC@C@BB@@@@CCC;6;@B:24944&4:3;;<B>B8BDDGE=?@B??>B189C>B?A;500+/9=467;@AC?>@@BBCCCC(BB?C@B@B>@@C@@@A@A::5?AA=;::BBBDCBBAABB?BA?B@BBA@CC::6:@@=@:?@??@@A2ABD=B?ABA@@?@A@;;:99=?AAAAAC=BBCA@@>-9::?>9>??:
@N9IO0:01021:06041
GACAGGAGGCCCGAGCGTTAATCGGAATCACTGGGCTTAAAGGGTGCGTAGGCGGGCCTGTGCGTGTGTCGTGAAATCCCCCGGCTCAACCGGGTGAACGGCGGCGCAAACGGCAGGTCTCGAGGAAGGTAGGGGTCGCCGGAACGCTCGGTGGAGCGGTGAAATGCGTTGAGATCGAGCGGAACGCCAATGGTGAAGACAGGCGACTGGGCCTCTCCTGACGCTGAGGCACGAAAGCGTGGGGATCAA
+
BCCBA?AA6;;6;AA@@A=A>AAB?B=@@CCBBB=BB=A@:AA:AAABBCC@BBB>B@BBCBBBBBCCCDECCCL>AAA@@0@7;;BB?B?A@<A@@:=?<>C<B;;;<5<=9AA@?BABB@?@6;6:=A@ADC:CCA?4;5924?>=?C<@?=99:@<@?@C=??BBA?B@989=<<?8849?CCC?C<?>>>??>@@@@@<????>>@2948@>>9?????@AAAA>???B@@8?<<:999-86699
@N9IO0:01027:06033
CACGTAGGGGACGAGCGTTGTCCGGAATCATTGGGCGTAAAGCGCGCGTAGGCGGCTCGGAAAGTCGGTCGTGAAATCCTGGGGCTCAACCCCGGAACTGCGTCCGATACTTCCGGGCTGGAGGCAGGTAGGGGAGATCGGAATTCCTGGTGTAGCGGTGAAATGCGCAGATATCAGGAGGAACACCGGTGGCGAAGGCGGATCTCTGGGCCTTGCCTGACGCTGAGGCGCGAAAGCTAGGGGAGCGAACAGG
+
CC??>99:9-;;;?@AAB:;;C@C?B6;;;;5;B=:::@@9???@A@@@CC?CC?BB@@<@C>BBCG@BBBBBBB<BB=B@@@4:::D?CCC8?9>9>999@AA=ADCBAA>A=AC<CCC:;:?BBB?BBBBB7B@A@BB?B@C@C@CC?BBA::;@<?@@@;@CBCBBBBBBAA??<>A>A>BDC?C>AA?BBC@C@CC?CC;;;BBB<C=@=AB=ABB;;;A@CC=A;;;BB=CBBCBCC9AACCC@A@@=
@N9IO0:01030:06043
TACAGAGGGTGCGAGCGTTAATCGGAATTACTGGGCGTAAAGCGTGCGTAGACGGTTATTTAAGTCGGGTGTGAAAGCCCCGGGCTCAACCTGGGAATTGCATTCGAGACTGAATAGCTAGGGTACGGTAGAGGGAAGCGGAATTTCCGGTGTAGCGGTGAAATGCGTAGATATCGGAAGGAACATCAGTGGCGAAAGCGGCTTCCTGGACCAGTACCGACGTTCAGGCACGAAAGCGTGGGGAGCAAACAGG
+
CCBAABDG>BBAA@B@A??B@BBB@D:;7;A99:7:@@AC5::@@@@CBDDE??>??@?@<@699BBA:BB@@?D7:9DD:CC>ABAA@C@CCC>D@D?BBCB?BB?@@BBCC@DCBBBBBB>BBBD@CCCCCC>CACCE>B?BB>A>C?;;;BB@@?ABDE=BBBA@@@AA@@@?=A;@=@?BC;;:CA@=@@@@9@??<??;????<?B<??BBB?BBBAA=A>>9>CA??@:889ABBB:AAAFE=BBA4
@N9IO0:01037:06047
TACGGGGGGGACGAGCGTTGTTCGGATTTACTGGGCGTAAAGGGCGCGTAGGCGGACTGTCAAGTCGGAAGTGAAAACCGGAGGCTTAACCTCAGGCTTGCTTTCGATACTGTCAGTCTTGAGTACAGGAGAGGAAAGCGGAATTCCAGGTGTAGCGGTGAAATGCGTAGATATCTGGAAGAACACCAGTAGCGAAGGCGGCTTTCTGGTCTGATACTGACGCTAAAGTGCGAAGGCTAGGGGAGCAAACAGG
+
AABBB@BBB#AADBBAAC?BB?AB;988.8>@@A<A@A@C>CF>CBBCBBB?@@<AC?@@::2;@?@5;7;BBCEK<C@BA<;7;C7;7<?BB;;6;A6<;CD?CCDCCBAAAABBBBB>B@AACCDHBGCAA>@D.;:;5;<@=A@@A=A@BBCBB@A;;<0<CAA@CBBBBB@A@6;6;C@AABAFCCCCCDD@C@DC@DCC>CBC@BBBCBBCBB@@@C@AAA<@@@@CC@C@DB@@@@.;;;AB=BBE>
@N9IO0:01039:06045
TACAGAGGGCCCGAGCGTTGCGCGGAATCACTGGGCTTAAAGGGTGCGTAGGCGGAAACTTAAGTGTCTCGTGAAATCCCACGGCTTAACCGTGGAACTGCGGGGCATACTGGTTCTTGAGGCTGGTAGGCGCCGCCGGAACTGTAGGTGTAGCGGTGAAATGCGTAGATATCTACAGGAACGCCGATGGTGAAGACGGGCGGCTGGGCCAGTTCTGACGCTGAGGCACGAAAGCGTGGGGATCAAACAGG
+
BC@::9EE>EE=B;;;;;>BAAAC@C=AAAACCC=CF?AB=AD=;;:@@AB?AA?@C=AB>A>A@@@AA9;:@@C>BBB>BBC?BB>?=?ABBA?C?CCAACDD9C0....-)-)-93:9:8<::4333,38918<8?=A>B:::CC?@@@BBBD?BBBB=;<;A;;;AABBBBBCBC?B@CAA?BCBB@BBA=AA??@;@A?@@@C<B?CCB?BBAA?@@@?::6:ACCCD798?><<<28::@B;:::;
@N9IO0:01048:06034
TACGGAGGGTGCGAGCGTTATCCGGAATTACTGGGTTTAAAGGGTGCGTAGGCGGCTATGTAAGTCAGGAGTGAAAGTTTGCGGCTCAACCGTAAAATTGCTTTTGATACTGCATGGCTGGAATTAGGATGAGGTCAGCGGAATGTGGCATGTAGCGGTGAAATGCATAGATATGCCATAGAACACCAATTGCGAAGGCAGCTGGCTAGACCTGGATTGACGCTGAGGCACGAAAGCGTGGGGAGCGAACAGG
+
BBBC?BBC>?@@BBBBBB?BCC@CAD@C@CCBCI?CC>BB=BC=ABAFAAA@;;9;CCBBBC@CCBBC??@@BBE>DCC<A9949?A?=A9;;CDC8@=@@ABC8@A@BBACBBBC9:9A=@;@<@>:?:::A>AAAA??=?>BA?>8<>9::??@A>AABC<??>@@@@@@@???4::=>@;@@B:?:?39:::3929<?;??=E@@==><?B;>><==>@AC@@@9??;999.;9:;@AA7ABABB?;;;?
@N9IO0:01056:06019
TACGGGGGGGGTAAGCGTTGTTCGGAATTACTGGGCGTAAAGGGCTCGTAGGCGGCCAACTAAGTCAGACGTGAAATCCCTCAGCTTAACTGGGGAACTGCGTCTGATACTGGATGGCTTGGATCCGGAAGAGGGATGCGGAATTCCAGGTGTAGCGGTGAAATGCGTAGATATCTGGAGGAACACCGGTGGCGAAGGCGGCATCCTGGGCCGGTATTGACGCTGAGGAGCGAAAGCCAGGGGAGCAAACGGG
+
????=?=?=?"@B6;;AA6:;=BA?B@BADCCCC>BBBBC6;;6;@@AABA?;:9;@C@DCG?AACBBBBBBCFJ>ACC=BBBBACFMFDCCCC<C>BBC;;;C@;;;@@@A=AAA=@@?B<@@?<@>A=ABBB<A::;A?B?D?D?BA?BBAAAAA=AAA@:@A@@@@@@@???@A>AD=@?ABBAE@CB?CCG?B@AA?ADEE@CCD>D@B@BBB?BBBBBB;;;?AAB;;;0;B>;;;;.;@?>B<@@D<
@N9IO0:01058:06011
TACAGAGGGTGCGAGCGTTGTCCGGAATCACTGGGCGTAAAGGGCGCGTAGGCGGCTTTGCAAGCGTGCGGTGAAAGCTCGGGGCTTAACTCCGAGTCTGCCGTGCGAACTGTGAGGCTTGAGTCTGGTAGAGGTCGATGGAATTCCGGGTGTAGCGGTGGAATGCGTAGAGATCCGGAAGAACACCGGTGGCGAAGGCGGTCGACTGGGCCAGTACTGACGCTGAGGCGCGACAGCGTGGGGAGCAAACAGG
+
BBA@AEDD=BBAB>>>CB>AAA=A=?<@@BBAAC>A>>=?3996:@=B@:<600,000(0@<8B?B;;;B@CCED=A@BB@@A9AB?B@BCC?BBAAB@AA?@A@?@@<@AABB?@>@C@CBBBAAA?@@@BA=@AABCC?C@CACACC>BBBBAAA>AC?B@BCBBA@ABBCGC@E?B?996:@@=B?BB@CCC>@>@B?BCDBCBCC>C@CBBBBBBBBBBCABA@CCB:::AABBBCCC8?@?>>9::9<
@N9IO0:01062:06042
TACAGAGGGTGCGAGCGTTGTCCGGAATTACTGGGCGTAAAGGGCGCGTAGGCGGCCGGGTAAGTCGGGGGTGAAAGTCAGCGGCTCAACCGCTGGACTGCCTTCGAGACTGCCTGGCTTGAGCATGGTAGAGGCTGGCGGAATTCCCGGTGTAGCGGTGGAATGCGTAGAGATCGGGAAGAACATCGGTGGCGAAGGCGGCCAGCTGGGCCGGACCTGACGCTGAGGCGCGAAAGCGTGGGGAGCAAACAGG
+
BBBAB@@@;@@?@>A>:;7;@@@D@E@E@BA:::5:AAAC>BE>:::>@;;6;<@B?CD?DC=@@;;;;;*5;;@096B=>>C9<BFF@C?AACC@BBBCA=@=ACDBB@@A@?@@>AC?BAAABAB@B@@AB?BBC@BC?A;@<@@9@@;;;BBAA=BC8;8;B;;;@BBAAA@@@<@@CC@BBA;;69929?>393993:;@A???C=C:?499;>=<<<;73396<=CCCH<??BA=AA6A???C:AAA:
@N9IO0:01015:06081
TACGGAGGGGGCCAGCGTTGTTCGGAATCATTGGGCGTAAAGGGCGCGTAGGCGCCGATCAAGTCCGACGTGAAATTCCTCGGCTCAACCGAGGGCCTGCGTCGGATACTGCTCGGCTTGAGTCCCGGAGAGGGTAGTGGAATTCCCAGTGTAGCGGTGAAATGCGTAGATACTGGGAGGAACACCGGTGGCGAAGGCGGCTACCTGGACGGGTACTGACGCTGAGGCGCGAAAGCTAGGGGAGCAAACAGG
+
A???:;9;9;'4599:BB<@@ABBAB@DC;;7;A;@ACCC>BB=CDCBBBB>AAB=B;;;C@@@@=@B@A;;;;097?.96@=@BCC?A=A;::6<;?@@AA??=???BBDBBAA<@A:>?A@?C8@=A@ABB>BBCAA>A?B?BE=BBBBB@A@@9@@?@8;;;;;;@AAA;;;;/7>1719==29249.9;=;<;<A4959?299:>=BA:9::@?>BA??@@@=@ACAAA;@@BABBC;BDCCC>A@@A
@N9IO0:01022:06061
AACGTAGGGGACAAGCGTTATCCGGATTTACTGGGCGTAAAGCGCCCGTAGGCGGCTTGATAAGTTGGACGTGAAAGCTCCTGGCTTAACTGGGAGAGGCCGTTCAAAACTGCCAAGCTAGAGTGAGGAAGAGGAGAGCAGAATTCCCGGTGTAGTGGTGGAATGCGTAGAGATCGGGAGGATACCAGTGGCGAAAGCGGCTCTCTGGTCCTAAACTGACGCTGAGGGGCGAAAGCGTGGGGAGCGAACGGG
+
;.;;;;?9=&:;@5;;;;5;@@=B?BFE?B;;;C<A@AAA0<;:;A9@@>>99;5;A=A@CB>AA@B@CC@@?AA6<;?A?CC?AA?B>A@@A9B@;:6:;@@>;;;;.:555496<@@ABBBCC@@=@<@@B=A?@@?A@@<;4;93>=>??@@@C?@@=@9=>;::>@?>;5/79100*0/9:6;;>>9>659)94905<AAABA=BE>;;;7;CA@@BBFBBBKH9DBAA<ABBBBCC<BB?@?8;;B=
@N9IO0:01026:06061
CACGGGGGGGAGCAAACGTTGTTCGGAATCACTGGGCGTAAAGGGCGCGTAGGCGGCCTCGTAAGTGGTGTGTGAAATGTCCTGGCTCAACCAGGGAATTGCGCTCCAAACTGCGAGGCTTGAGGGCAGTAGAGGAAGCTGGAATTCCAGGTGTAGCGGTGAAATGCGTAGATATCTGGAGGAACACCGTTGGCGAAGGCGAGCTTCTGGGCTGTCCCTGACGCTGAGGCGCGAAAGCTGGGGGAGCAAACAGG
+
>;9999999#:==@=4:995:;5:<8>054<4444)4999?:A@:@BBA@<@:00,0;A0;;C@CCC@FCDCAA@B=@@A@?BB>><>>+0+/;;2:6:67@A;:;;@@9?><=@;;5;A5;;@@8@A@@@A@@;?8=>::5:?B?C@BC?@??BB??:?999,:=>????A@@ABBD@BB@B=?@?;>>9?9@@@<@@BBACED@BBBK?B@@@@@9@@ABCABA@@<@AA@@?8@@;;;;;*;AA@A=ACC@
@N9IO0:01026:06089
GACAGAGGGTGCGAGCGTTGTTCGGAATTACTGGGCGTAAAGCGCGCGCAGGCGGATCCTGCAAGTCGGAAGTGAAATGTCACTGCTCAACGGTGACGCTGCTTCCGATACTGCGGATCTGGGGACCGGTAGAGGCTGGTGGAATTGCAGGTGTAGCGGTGGAATGCGTAGAGATCTGCAAGAACACCCGTGGCGAAGGCGGCCAGCTGGGCCGGATCCGACGCTGAGGCGCGAAAGCGTGGGGAGCAAACAGG
+
AAC;;;BB=BBA@A?>994:A?AB?A>A?BCBBE>BAA@@7?9::;:BBBC?@@<@@@>BBAC?A@@@6:6;@A@B<DBBCC@??:::?;@A=??@?@@@@@C?C@CB;;;;;;A5;;@A@AA8AA>A=@@BAA>BBB@DEAG@B?B@@@>A@ABBBB?BC?B?BAAA@BB@;;;;;BBC?BC@B@?@;@AA=@@@=@>@A<@?BAAACB=CAD@BBC@CB@@@???@>@@@AAA;A@@????6?ACBF>BBB@
@N9IO0:01029:06098
TACGGAGGGTGCGAGCGTTGTCCGGAATCACTGGGCGTAAAGGGCGCGTAGGCGCGCGAGGAGTCGGGGGTGAAAGTCCGGGGCTCAACCCCGGATCGGCCTTCGAGACTCTCGCGCTGGAGCACAGTAGAGGCGGGTGGAATTCCGGGTGTAGCGGTGGAATGCGTAGAGATCCGGAAGAACACCGGTGGCGAAGGCGGCCCGCTGGGCTGTGGCTGACGCTGAGGCGCGACAGCGTGGGGAGCAAACAGG
+
:;?;<?CB=ABAB@@@@@<@BC:?7??B@?@AA@8;59<<4<=4666;9@A=;;59559?=@>?99999):44;3;;A>A?@6AABB<AAA9??BA@A>A:B8<::::>?;@@A;;;@B>@@@@@@@@BBBC?CCC>CCBC>A;?3:9/9=<???@>A??B?ABCA?@??@9:;5;5;5:<:@@@;?;9504<C;@=;;2;;0:?=?A299C>@;@9;9>:9==::7;<><<<<<>=<<==1B==>>8;;?9
@N9IO0:01030:06093
TACAGAGGGTGCGAGCGTTAATCGGAATTACTGGGCGTAAAGCGCACGTAGGCGGCTTGGTATGTCGGGTGTGAAATCCCCGGGCTCAACCTGGGAACTGCATCCGAAACTGCCTTGCTCGAGTATGGGAGAGGGAAGTGGAATTTCCGGTGTAGCGGTGAAATGCGTAGATATCGGAAGGAACATCAGTGGCGAAGGCGACTTCCTGGACCAATACTGACGCTCAGGTGCGAAAGCGTGGGGAGCAAACAGG
+
BCBBBACC=BBAA>==>=9=9>AB?B@C?BBBBC>A?@@@5:9AACCCCBB???;?@;>;@@@@@?AA9BBAA@A89:9:-9A9???B>A?AAB<B?@@@@@@A?BAD=C;;:<@?AACDCBBBBBBB<AAABE>C@CCB@B?BC=B@BADDCBBCB>@@??:@AABECAABCCCC9:9;?C=BBBBBABB>@AB@C@BBBBB@B>CA?BC@C@CCBBBBAB@@@@C=@@@9::.9=@>>@A6AAACC<AA@<
@N9IO0:01044:06098
TACGAAGGGGGCTAGCGTTGTTCGGAATTACTGGGCGTAAAGGGCGCGCAGGCGGCTTTGTAAGTTGGGCGTGAAAGGCCTGGGCTTAACCCGGGAATGGCGCTTGAGACTGCAAGGCTCGAGTACGGGAGAGGATGGTGGAATTCCCAGTGTAGAGGTGAAATTCGTAGATATTGGGAAGAACACCGGTGGCGAAGGCGGCCATCTGGACCGTAACTGACGCTGAGGCGCGAAAGCGTGGGGAGCAAACAGG
+
CCCA@=@CBC5DEDBBCC@BB@BCAE@D?BBCCC>@@@BC?EC?CC@BBA@=;;7;CC=BBB>BB?BB:BCBBBB<B=A=@CC=BB?B?BB>BC=C@BB@BABA??@@CCBBBC@C@CBBA@?@@@??:@?AA=@@@<@A?A>B?BD=AA@????>>=@@??<A>@ABBBBBBB@BD<@<993;;;5;>;;7;CC@C@A@=@=@@AAA?DB?AAC8;;BABB;;;;;<@@A;;;0;?C?@@A.;;?>>5>@B;
@N9IO0:01045:06088
AACGGAGGGTGCAAGCGTTGTTCGGAATTACTGGGCGTAAAGCGCGTGCAGGCGGTCCTTTAAGTTTCATGTGAAATCCCCCGGCTTAACCGGGGAACTGCGTGGAATACTGAAGGACTTGAATACGGGAGAAGAGGGTGGAATTCCCAGTGTAGAGGTGAAATTCGTAGAGATTGGGAGGAACATCGGCGGCGAAAGCGACTCTCTAGACCGATATTGACGCTCATACGCGAGAGCGTGGGTAGCAAACAGG
+
C:DD9;:C=@AAA<?;;;=AC@CC?C8;9:CCCC=B;;;B8;<<;B<;0<<;00-0>;@@<A0;;@=A?;;;;;;0;BEBE1C?@C?A>A==>=2=6;?=@B;;8;>A@CCCC>A=@A@<@@<@@CC@9??@;@??@9@A=B?B@CH?AAAB@@A;;4;59=6?@BBBCCCCBB?AC=BA?B?AAB@@=@@<@ABB=BBBBCCCAB;;;CC@CCDCC>BB;;;BBADBBBBCBBBC@@@BB=B@AADE?BBBA
@N9IO0:01021:06139
TACAGAGGTGGCAAGCGTTGTTCGGATTTATTGGGCGTAAAGGGTCCGTAGGCGGCTTGGAAAGTCGGATGTGAAATCCCACAGCTCAACTGTGGAACTGCATTCGAAACTTCCAGGCTAGAGTGTGAGAGGGGTGAAGGGAATTCCCGGTGTAAGGGTGAAATCTGCAGAGATCGGGAGGAACACCAGTCGCGAAGGCGCTTCACTGGCTCACTACTGACGCTCAGGGACGAAAGCTAGGGTAGCAAA
+
@CCA@@B;9948><@9::39;;><7=>>8@@@CA698873(33(3:6<55;?AB<@@>A?A?9@?;;59?@=@A@9=9?0?AA;;;CCGEDGBB?B>A;;;BB@BCCF>CC>A>;:6;@@B?:::>@==9999+:>=39:,95<5;@9@?BBBB?CD=BBCD>B?>?@@@<;998;;0;<6;9==><A?@9:8=?:@<>>><7;=>@@=@@@@?=?A978@A9@@AAC>CCCCC=AAA;;;0;;@=;;5
@N9IO0:01039:06156
TACGTAGGTGGCAAGCGTTGTCCGGATTTACTGGGCGTAAAGGGCGTGCAGGCGGTTTGTTTAGTCTAGGGTGAAAGCTCCCGGCTTAACTGGGAGAGGTCCTTGGATACTGGCAAACTTGAGGGAGGCAGAGGAAAGTGGAATTCCCGGTGTAGTGGTGATATGCGTAGATATCGGGAGGAACACCAGTGGCGAAGGCGGCTTTCTGGGCCTTACCTGACGCTGAGACGCGAAAGCGTGGGGAGCGAACCGG
+
ABBBB@@=@@<@A?ABAB=BCC@C=@@@8?@?@A<@AABE8;;9;BAA@@A;;;4;B<BBB=CCBB@A@D>BAB</444::1<8;A:@88<@83::A;8A;8A@C>=<C=<<8<DD>CC@<:;E>BB@A@@CC@CE>C?=49085@;4?8BB:A@DE@BBC@A@BBBBB9;<DBCBC>BB?B@CBB?BCCB?B;9659>>5555/4;;;4<7;6<=8;665<<<;;;=>><<::38///;;;+//<;:6;192
@N9IO0:01040:06144
TACGGAGGGAGCTAGCGTTGTTCGGAATTACTGGGCGTAAAGCGCGCGTAGGCGGCTTCGCAAGTCAGAGGTGAAAGCCCGGGGCTCAACCCCGGAATTGCCTTTGAGACTGCGTCGCTAGAATCCGGGAGAGGTGAGTGGAATTCCGAGTGTAGAGGTGAAATTCGTAGATATTCGGAAGAACACCAGTGGCGAAGGCGGCTCACTGGACCGGTATTGACGCTGAGGTGCGAAAGCGTGGGGAGCAAACAGG
+
DCCC@AAB:9:9@@@BCBACC@CC@C99;:DDDD>9::BB=B@A@@@AABB?;;7;C=@ABB<@?ACAAB?BBBC>BCB>BCC:A:98<?AA4937<;,3646B4BABCBBBAA@:;;ABBB@CC@CC7;;@>:=>???@=@4989>@ACCBBBBBB>AADD>B?>>???@A??;??>A??>9?@@<@9::>BBB@B?BB@===@>>?=AC@D@CBC?BAAAABBBA?CBA@@@;@ABCABB9@@@BB<BBB@
@N9IO0:01040:06155
AACGTAGGTCACAAGCGTTGTCCGGAATTACTGGGTGTAAAGGGAGCGCAGGCGGGAGAACAAGTTGGAAGTGAAATCCATGGGCTCAACCCATGAACTGCTTTCAAAACTGTTTTTCTTGAGTAGTGCAGAGGTAGGCGGAATTCCCGGTGTAGCGGTGGAATGCGTAGATATCGGGAGGAACACCAGTGGCGAAGGCGGCCTACTGGGCACCAACTGACGCTGAGGCTCGAAAGTGTGGGTAGCAAACAGG
+
=5@AABC@C;;;;.495:5<:@8<9B?C?AACC@8BBBB@29646A>A@@A<AAB<BBC@??=?@>A;?<??CDC>CD@BDA>8BBBB@BE<BBDA8::99?=<@?>A.94448<8,8<38<?@@BBDBAA?@;??@<@C?B?B@CC>C@AA::;?C?CB?D@BA?@@CBB@@;<<<0:=2:2:?>3;;@@>BAA<@<00-0:<<<;;;0;;;>B4:;?@>@?@A@A?B:::BB;AA@@@B;>@000=8:9>7
@N9IO0:01042:06132
GACAGAGGGGGCAAGCGTTGCTCGGAATCACTGGGCGTAAAGGGCGCGTAGGCGGGAGACCAAGTCGGTCGTGAAATCTTCGGGCTCAACCCGAAGGGGTCGGCCGAAACTGGTTTTCTTGAGGGAGGCAGAGGAGTCTGGAATTCCCGGTGTAGCGGTGAAATGTGTAGAGATCGGGAGGAACACCGGTGGCGAAGGCGGGTCTCTGGGCATTTCCTGACGCTGAGGCGCGAAAGCGTGGGGAGCAAACGGG
+
::::9<CEEE5CC@B@???:;;AGBFACABBBBD=AAABD9A@9;99>@?A:@@B8;;;;5;7;@@=9><<0/0;3<:?=??C?BBBC<@>6=<-777&39@;@?BCC5433-333&3;7;<=<5<<9==@@?=@@>>=?4949177.717;3337:599:=3332228333578880883=;?@@<@>CC6=>>;><@@@9@A>=;>A:>=>D;C:=;::9;><<<59=>>??9????BBB5>>>AA9===3
@N9IO0:01048:06130
TACGAAGGGTGCAAGCGTTACTCGGAATTACTGGGCGTAAAGCGTGCGTAGGTGGTTTGTTAAGTCTGATGTGAAAGCCCTGGGCTCAACCTGGGAACGGCATTGGATACTGGCTTACTAGAGTGCGGTAGAGGGTAGTGGAATTCCCGGTGTAGCAGTGAAATGCGTAGATATCGGGAGGAACATCTGTGGCGAAGGCGACTACCTGGACCAGCACTGACACTGAGGCACGAAAGCGTGGGGAGCAAACAGG
+
CCCBB?BB<AB@A<B9;;@CCCCC=A6:39:99A=??@AB<B@@@@ABBCC@BB?BE>CC?C@CCFCDBBC@@B<26;@8GF?6AAJJ;C7AB@6C8961;B@;@<A@ACCC;@@6;;;;;@@;99:39?>=??9?AA@@?B6:6:@<@@;;;BA;;;BBBC>CB@@@CCB;;<AAB;;;8;>BBDCAAAC?BCC@B@CBBBBBD@CB?@@?B@@@B><BAA;;;::4:?A@AA<ABA@?@A8??BBD=BAA>
@N9IO0:01051:06128
TACGGAGGGTGCAAGCGTTATCCGGATTCACTGGGTTTAAAGGGTGCGTAGGTGGGTTGGTAAGTCAGTGGTGAAATCTCCGAGCTTAAACTTGGAAACTGCCATTGATACTATCAGTCTTTGAATATTTGTGGAGGTTAGCGGAATATGTCATGTAGCGGTGAAATGCTTAGATATGACATAGAACACCAATTGCGAAGGCAGCTGGCTACACATATATTGACACTGAGGCACGAAAGCGTGGGGATCAAACAGG
+
@@@@>ABA<AB@A?BCBA=@;;.5.382333333(3:199(33(48:::4509;@2@4;25:7<599B9;499;949@;@5::555.33(3;6;-44/344:.44.444449445559555)597;/--(--93--(-05779496;9000000//799>;AABB<@@@C@CBBAA;;;@@@:::=AAA=@>>3999:39<AAABBC????AB??@AAAD?AAA:9:=:949@@@@@;>:99999(8<<AC>988?
@N9IO0:01058:06122
TACGAAGGTGGCAAGCGTTGTTCGGATTCACTGGGCGTACAGGGAGCGTAGGCGGTTGGGTAAGCCCTCCGTGAAATCTCCGGGCCTAACCCGGAAAGTGCAGAGGGGACTGCTCGGCTAGAGGATGGGAGAGGAGCGCGGAATTCCCGGTGTAGCGGTGAAATGCGTAGAGATCGGGAGGAAGGCCGGTGGCGAAGGCGGCGCTCTGGAACATTTCTGACGCTGAGGCTCGAAAGCGTGGGGAGCAAACAGG
+
AA?@?:@=?A?BC@BBBB?AA<AB?@@????CGD>?@@A@@??9???@@@@<@A=A;??;?C?CCB<BA>@A@AB9@@::5;B;A<@B?CB<A=AA9;::;BBCHEM;CB@A;;;@>BCCBA@<AC@C8CBBB?BBCCBB4:4;5;@8@=AA@;:;@99:9B<BBCB;;;@?@@;99.:B>B@BAG@E><<9<BB@F@FG?BBCCCCC@CABBBF>CBBBA@AAA;;5;<A<;;7;;;;BBB7AABBB;BBB@
@N9IO0:01062:06118
CACGGGGGGAGCAAGCGTTGTTCGGAATCACTGGGCGTAAAGGGCGTGTAGGCGGTCAGGTAAGTGAGACGTGAAATGCCTCGGCTCACCCGAGGAGCGGCGTCTCATACTGCTTGGCTTGAGTACGGGAGAGGATGTGGGAATTCCTGGTGTAGCGGTGAAATGCGTAGATATCAGGAGGAACACCGGTGGCGAAGGCGCACATCTGGCCCGATACTGACGCTGAGGCGCGAAAAGCTAGGGGAGCAAACGGG
+
?B;9;9;9%444;6@@@@8;;?;:89?CCCBABA=ACCCC>CC?BBBCCCFAAA=A;;:>9929<@>@ABACBCF;;6;9B@B7;;AB@@<BCCACCDH?A666B=A<>A;66@8@=BB?AA@@BBCF>CCCC?A@@:99.;5;2;:@>=@@=?A::18<A@;@@@CCDCC@@@A;;.98387ACB?B?BA?AAB>B?BCCBCBA@@C>AB;;;9=9999=;@;:?>>>>>::::*:CBBBBB<BFCCD?DFI?
@N9IO0:01020:06161
TACAGAGGATGCAAGCGTTATCCGGAATGATTGGGCGTAAAGCGTCTGTAGGTGGCTTTTTAAGTCCGCCGTCAAATCCCAGGGCTCAACCCTGGACAGGCGGTGGAAACTACCAAGCTGGAGTACGGTAGGGGCAGAGGGAATTTCCGGTGGAGCGGTGAAATGCGTAGAGATCGGAAAGAACACCAACGGCGAAAGCACTCTGCTGGGCCGACACTGACACTGAGAGACGAAAGCTAGGGGAGCGAATGGG
+
@ABA?@@7?@@<A7A@BB9BBC6?6@9?@<<7<;3>@:44/4@:;<<<@AA7:90;A::<+905<B7;@7BB<:4)44904;4)588@5>;5A@7AAAA9AB9AC;D?7?C?C9B7@@;;:A<BCC>9B:;55&59@BB>7D<B=8B<C;CC9<@CB:C?@;6?AAB<<<<<::9:4::3:<9>>?9<9<=8<<<<5<;?;>>>=B;<>7>;>C==<<<=:55445:@<<<<<=4;?@;@>>/<::::7<@=4
@N9IO0:01020:06178
TACGGAGGGTGCGAGCGTTAATCGGAATTACTGGGCGTAAAGCGCGCGTAGGCGGTTCGTTAAGTCGGATGTGAAAGCCCTGGGCTTAACCTGGGAATTGCATTCGATACTGGCGGACTAGAGTGTGGTAGAGGGTAGTGGAATTCCCGGTGTAGCGGTGAAATGCGTAGATATCGGGAGGAACACCAGTGGCGAAGGCGGCTACCTGGACCAACACTGACGCTGAGGTGCGAAAGCGTGGGGAGCAAACAGG
+
CCCD>AAD>@@@BAA;;;>A;@@A9C9<9;BCCEG;;:BB;@;;;B<;;AA=@B?B?CBC@C@CCCC>@9;;BAA;@@<4A@;3;;8C?B@CCC>C@C7AAAB=C@@:99CC<CC<@DAAABBAAAC=AAA;;;0;;;@A@D@C?CE?D@BBBCDDD@CCCC>CBBBBBBCCBBA@@;AB?B?BBBAEBCB@DCB?B@AB>AAA@=;;498<?<AAAACD@@?A?@??ABCBBB<????DDE9BB@@A;?==9
@N9IO0:01032:06208
TACGGAGGTGGCGAGCGTTGTTCGGAATCACTGGGCTTAAAGGGCGTGTAGGCGGGGCACAGGGTGTCAGGTGAAGTCTCGGCTGCAACCGACGAACTGCCTGGCAAACCGGTGCTCTTGAGGCAGGTAGAGGCGACTGGAACGATGGGTGGAGCGGTGAAATGCGTAGATATCCATTGGAACGCCGGTGGCGAAAGCGGGTCGCTGGGCCTGTCCTGACGCTGATACGCGAAAGCGTGGGTAGCAAACAGG
+
@>AB<;95;@<@@@@B@@>AB?BC?B?BBCCCCD=AB69:6;=9BBBB??>99999*;BABBB<BB>>@:*.,,*,,,-,,0,,,--(-(-----+5><>95666ED?E?B?CBBBBB?A??=@BB>A@@>@;@:;;?@<@?BCCDGF?ED?BBBB>ACBB=BBBB@@AC@AAB>AA=B;?7?@A;A?;;5;;9:5:?AB=BBBBBBA=A?ABBB?B???AAB899AA??:::5;;BBBD?BBCAAC;9:9;
@N9IO0:01039:06194
TACGGAGGGTGCAAGCGTTATCCGGATTCACTGGGTTTAAAGGGTGCGTAGGTGGGCTGGTAAGTCAGTGGTGAAATCTCCGAGCTTAACTTGGAAACTGCCATTGATACTATCAGTCTTGAATACCGTGGAGGTTAGCGGAATATGTCATGTAGCGGTGAAATGCTTAGATATGACATAGAACATCAATTGCGAAGGCAGCTGGCTACACGAATATTGACACTGAGGCACGAAAGCGTGGGGATCAAACAGG
+
?@::5:44(4@CA8BB6;05@A.514@5999833(3:0995:=6=BBB<BB;BB>7BAB9BB9CBBBC;91;@<<6>C>B6AA995.3-3@7<:==7=B<B9<B055;@;:ABA;665@5AB9BBC9BAH;CC8B8BA;A9C:A@@B<<A955;55@9AAB<5AB:?7@@B@=?::555=998B<;::7?044@:7@8<====B8@@@=:=//+/>>59>9<B>@5;.5B@;;4)4<44@==2BCBD?79;;5
@N9IO0:01044:06179
TACAGAGGGTGCGAGCGTTAATCGGAATTACTGGGCGTAAAGCGCACGTAGGTGGCGACGTAAGTCGGGTGTGAAAGCCCCGGGCTCAACCTGGGAATTGCATTCGAGACTGCATTGCTGGAGTACGGAAGAGGAGGGCGGAATTCCCGGTGTAGCGGTGAAATGCGTAGATATCGGGAGGAACATCAGTGGCGAAGGCGGCCCTCTGGTCCAGTACTGACACTCAAGTGCGAAAGCGTGGGGAGCAAACAGG
+
=@<:6;B>7BB@;B??::2:29<;7=:=:B????8A;AC=4589:B>;;<=9<<;====A<C<==>CA7<B<A>;(4799+><4???=9B:=G=7D9B9B?;A7BA;@@@AABBB7BBA;4:=:::<7<7;@<055<4AC8=9=9C>6>:<A<<=5626C=A7??B?===@>>>>==6<<8<6::;;:<<;.555.55:4.493:=>C:?B9B=@C>><<;;;=5605==4;6<4AB<<=>>2>==B=4;::7
@N9IO0:01049:06175
GACAGAGGGGGCAAGCGTTGCTCGGAATCACTGGGCGTAAAGGGCGCGTAGGCGGGATGGCAAGTCGGTCGTGAAATCCCTTGGCTCAACTGAGGGGAGTCGGCCGATACTGCTGTTCTTGAGGGATGCAGAGGAGACTGGAATTCCCGGTGTAGCGGTGAAATGTGTAGAGATCGGGAGGAACACCGGTGGCGAAGGCGGGTCTCTGGGCATCTCCTGACGCTGAGGCGCGAAAGCGTGGGGAGCAAACGGG
+
BBBBBBCDCD5CC?A@BB@CBBBDAG@BCCBCCC>CCBBC=@@:?AA9;;C?;;;6;@@?@@=@BBD@BBBBBBC<@BA6969=???B@CCA????5?@@AB?A?BA9;:AA@@A@<@@:;:BC;A@@;;:CC>ABCBBC@B@B@CD>B@BCB@@BB@BBBD?BBABA@@AB?@;;;0;A5;7;CB?B?;;:;CC@D@CCC?CBBBBBI?BBCDBB>B@@ABBC@;;7;BCCCC9<;A@CBC.;;BBC;AAA8
@N9IO0:01050:06177
TACGAAGGGGGCTAGCGTTGTTCGGAATTACTGGGCGTAAAGGGCGCGTAGGCGGCCGATTAAGTTAGGTGTGAAAGTCCTGGGCTCAACCTGGGGACTGCACTTAATACTGATTGGCTTGAATTCGGGAGAGGATAGCGGAATTCCCAGTGTAGAGGTGAAATTCGTAGATATTGGGAAGAACACCGGTGGCGAAGGCGGCTATCTGGACCGACATTGACGCTGAGGCGCGAAAGCGTGGGGAGCAAACA
+
?@A?@7;>>>+CDBBCB=599.44.57<7<=AB=4?>:;4)44)9AACBAB<AB;C;DEE:A:=A9BB8A:A9:5)6?C9BC?6CCDD<C:B==<0<<;66B<<8<8<BA@;AA7A09549<.5.5;;09;A?49A9555.55:9>@8>==<<<=9939455069>>>>>;@;;49;0A.557@@@6;96;26CD<D:DA;B6:6>>A;>@:====@:==AC><=<<7<=?:@:256C>>>>2;;@;:1:9
@N9IO0:01018:06223
TACGTAGGTGGCAAGCGTTGTCCGGATTTACTGGGCGTAAAGCGCGTGTAGGTGGTTCGGAAAGTCCGGGGTGAAATCTTGCGGCTCAACTGCAAGAGGTCCTTGGATACTTCCAGACTTGAGGGAGGCAGAGGAAGGTGGAATTCCCGGTGTAGTGGTGAAATGCGTAGATATCGGGAGGAACACCAGTGGCGAAGGCGGCCTTCTGGGCCTTTCCTGACGCTGAGGCGCGAAAGCGTGGGTAGCAAACCG
+
BBBBB:;.4;.;C8BA=E:CCC;C8@@:4>AAA=5@A9;5/5A@ACBBBCC:DD<C:CC:E@8C?B:B<<2AB??7<=A46;C7;;BB;><BDD:D5:45A7B9B9ABA;;7;8<A<DD6?:A=7B=8;;ABB7=8B8CB8B6A6?;5;688<>B?848AA;6B@?A:@@9<;822909A6=5:AE3<772,588+24:5/5/5.;6:7/849:3:5:555876655/5:7822)2<;::=155A@981=3=
@N9IO0:01019:06229
TACAGAGGGTGCGAGCGTTGTCCGGAATCACTGGGCGTAAAGGGCGCGTAGGTGGCCTGGTAAGTAGGGGGTGAAATCTTGCGGCTCAACCGCAAGACTGCCTTCTAAACTGCCGGGCTTGAGCACAGTAGAGGCAGGTGGAATTCCCGGTGTAGCGGTGGAATGCGTAGAGATCGGGAAGAACATCGGTGGCGAAGGCAGCCTTCTGGGCTAACACTGACACTCATGCACGAAAGCGTGGGGAGCAAACAGG
+
CCBBAA@A<AA?A?????<?@C?B?B>@@A@BBC>AA@AB7>>9?A?AABB?BB?B@CB>AA?@@?ABBA/A9::/:;;=B;;6;@BB?C=@A@;?=?@@??A=A???<@CBC@CC=BBA@:;;DBBBCCCBB?B;;7;D=A?B@BF?C@BBBCBCC@DD?B?B@@@BBAABCCBBB;@:@A>000@@;00,0>=9>=BBAA>@=AA@@9A@@<@AAABBBBB@@A;;;?@;;:/::@>>AC7@@BBF>BBBA
@N9IO0:01027:06258
CACGTAGGGGGCAAGCGTTGTCCGGATTCATTGGGCGTAAAGAGCTCGTAGGCGGCTCAGTAAGTCGGGTGTGAAACCTCCAGGCTCAACCTGGAGACGCCACCCGATACTGCTGTGGCTAGAGTCCAGTAGGGGAGCGTGGAATTCCTGGTGTAGCGGTGAAATGCGCAGATATCAGGAGGAACACCAGTGGCGAAGGCGGCGCTCTGGGCTGGAACTGACGCTGAGGAGCGAAAGCGTGGGGAGCGAACAGG
+
CCECC@@AA@2AC6;:@@>A@A;@>@B?CCB=@A;@BCBB<B@@@AABBAA<?A<???@@?B<@@BAC;?>?@@@8A@AB?BB>BBBB@B@CC?;;<BBB@BBB=BBBB@AABA@@@ABBBBBB@?=?;AABBB6???@:<7B6@6@5:;6AAB==8858C==5B4339<737;;79:5@@8@:BA@?ACFE@BCB@D@GD@;;;9=:;:)5:;995;=A?@DCBAAA@BBBBBC=B;;;;;;*:@@>@@@@@>
@N9IO0:01036:06247
TACGTAGGGTGCGAGCGTTAATCGGAATTACTGGGCGTAAAGCGTGCGCAGGCGGTTCGACAAGTCTGATGTGAAATCCCCGGGCTCAACCTGGGAACTGCGTTGGAAACTGTCGGGCTAGAGTGTAGAAGAGGGGGGTAGAAGTTCCACTCTGTAGCAGTGAAATGCGTAGAGATGTGGAGGAATACCGATGGCAAGGCGCCCCCTGGGATAACACTGACGCTCATGCACGAAAGCGTGGGGAGCAAACAGG
+
BBBBB???<?CAAAB?@>=@>ABC@B4:6;BBAD>;9;CD?HCCCCC@@9:4:@=A>B@A;;5<;:;=?<@AA??87777*9=6=>?A7977BC;A<ABA????C=AA<???BAAA<@AB?::8<;893-33:::::#37393860632,,,,,,6678;=<<<6;;:::A??>=<>==<>>8?<9899<A?@=@=682/--555'555)-.33..25222677:255;;:?=>9>988:;:-:9::=5=>=:
@N9IO0:01048:06250
TACGAAGGGGGCTAGCGTTGTTCGGAATTACTGGGCGTAAAGGGCGCGTAGGCGGCCGATTAAGTTAGATGTGAAAGTCCTGGGCTCAACCTGGGGACTGCATTTAATACTGGTTGGCTTGAATTCGGGAGAGGATAGCGGAATTCCCAGTGTAGAGGTGAAATTCGTAGATATTGGGAAGAACACCGGTGGCGAAGGCGGCTATCTGGACCGACATTGACGCTGAGGCGCGAAAGCGTGGGGAGCAAACAGG
+
AAC@@=@DBB2BCCBBCC@CD@CC@C@E?ABBBC;??;::.;;0:@A999A9;;5;@@;;6;=@C@DBBAAACCD>CCC=BCD>CBCC9;8;BBC3B;;;@BBB;B7;;;;;5<>B5;;7;9?C?BBB>BBBD@CCCCA@<?>A;?@9?C@@@B@;;;;CDD=B>AA?@@@AAA>AA9@3:93;;;5;;??;@?@<?=AA;@;:9@@B@CA@B;;;B=@@CCCBA@@<@@@;;;0;?@@>@@3;:;BB;BAA<
@N9IO0:01049:06248
TACGAAGGGGGCTAGCGTTGTTCGGAATTACTGGGCGTAAAGGGCGCGCAGGCGGCTTTGTAAGTTGGGCGTGAAAGGCCTGGGCTTAACCCGGGAATGGCGCTTGAGACTGCAAGGCTAGAGTACGGGAGAGGATGGTGGAATTCCCAGTGTAGAGGTGAAATTCGTAGATATTGGGAAGAACACCGGTGGCGAAGGCGGCCATCTGGACCGTAACTGACGCTGAGGCGCGAAAAGCGTGGGGAGCAAACA
+
BAB=?4:;;;);CCAA@@=::7;C@C@C?B@AAG>BBBCE=BB<AB;;:@A<;;9;CD=BBB>A@?BD=CCBBBD>C9:9;CD<@@AE@CB=CE?E@CB?A@??<?@@@B;;;B?B?B@==999:==<6<@;;5;>?9=?>?:>;?@6=@@@AAB;;6;BAB=CD@@@BAAABB=@@9=:==?@?@8@;;;6;9B=@9;;2:29;399??A<ABB499:789<8<9929<=9999&9:::;==/;665@4<5
@N9IO0:01050:06259
TACGGGGGGAGCAAGCGTTGTTCGGATTTACTGGGCGTAAAGGGCGCGTAGGCGCCACCGCAAGTCAGTTGTGAAAGCTCTGGGCTTAACCCAGAAAGGTCAACTGATACTGCGGGGCTAGAGTGCAGAAGGGGCAACTGGAATTCTCGGTGTAGCGGTGAAATGCGTAGATATCGAGAGGAACACCTGCGGCGAAGGCGGGTTGCTGGGCTGACACGTGACGCTGAAGCGCGAAAGCTAGGGGAGCGAACGGG
+
?>::9;9;$449<8@@@@<AB@A@?ABD@CCCCD>BBBAC0;;7;CBABA=>00/)/@29=B;@?B;6;7@A@>?9@AABABB<AC<@=@B<A?@@9@=?BD?B?@?BA???7333&398>>????:97>ACB8AA?BBA;?;>4>:>>69;;;>8818;991;=AABBBBBBABABA>>;:;>>>=A78;6<//).26<<06238;BC9>;6533...665222220655555:/8BBBBFE;@@@9829=>5
@N9IO0:01057:06242
TACGGAGGGGGCTAGCGTTGTTCGGAATTACTGGGCGTAAAGGGCGCGCAGGCGGCTGCTCAAGTCAGGCGTGAAAGGCCTGGGCTCAACCCGGGAATTGCGCTTGAGACTGGGCTGGCTTGAGTGCGGGAGAGGATGGTGGAATTCCCAGTGTAGAGGTGAAATTCGTAGATATTGGGAAGAACACCGGTGGCGAAGGCGGCCATCTGGACCGCAACTGACGCTGAGGCGCGAAAGCGTGGGGAGCAAAC
+
A@@@;@?A?A2ABBBAAB=@@=@D@B@D?BBBCC>BBBCD>CC=@@@@@@A>;:7;;;;BAA>@@A;;7;AABCC>B@B@BBB=;;;B@CC=CJ?I@B=;;BBC@CCDCCCCC<A?>;>A>AAAAA@@@;@AAA>A?@=@A=B@C@CC>BBA@995;;8==>C=C@AA696BBB=:@@+0,0;:;>>;@<AA>AAA=A;@@;@<@@DBB?AA=@@B<@@@@@B@??;;4:??::;0::;9@CD6??=>>3=
@N9IO0:01020:06298
AACGTAGGAGCCTAGCGTTATCCGAATTTACTGGGCGTAAAGCGCGTGCAGGCGGCTTTGTAAGTTGGCTGTGAAATCTCCCGGCTCAACTGGGAGGGGACGGTCAAGACTGCGAGGCTGGAGGCAGGGAGAGGGAGGTGGAATTCCCGGTGTAGTGGTGAAATGCGTAGAGATCGGGAGGAACACCAGTGGCGAAAGCGGCCTCCTGGACCTGACCTGACGCTGAGATGCGAAAGCTAGGGGAGCGAACGG
+
@7@@=??3:4:45>>@DEACCC?A@@BD=AACCC<AA@AD<A9::A@C@AA=;:5;@@8@AA=;;8;=BBBBCBB=BAA@B=C?BC@@<?@A?:?;??2=>C<CCC?BBBBACC;;7;BA>AB>A;;;6;@AAA<@@;?A>B?B@CD>C@???BB>><>CDD=BABBBB@@?>??@C>CB?B?BBB;>:::5:@?>9@::5:9::4;>8==:=;::=AAA@:::=<99:@>>>?7=<<?999-999//*/;;
@N9IO0:01040:06292
TACGGAGGGTGCAAGCGTTGTTCGGATTTACTGGGCTTAAAGGGCGTGTAGGCGGGTCGTCAAGTGTCTGGTGAAAGCCCCGGGCTCAACCCGGGAACGGCTGGGCATACTGACGGTCTTGAGGCAGGTAGAGGTCACTGGAACAACTGGTGGAGCGGTGAAAATGCGTAGATATCAGTTGGAACGCCGGAGGCGAAAAGCGGGTGACTGGGCCTGTCCTGACGCTGAGAACGCGAAAGCGTGGGGAGCAAACGGG
+
A@9:49A=;=BCB;?<=@+/0)/94688088<>=6=A3::5:A=@AAAA@@>@@A;:;;>??;?@@???B=@ADE>ABB@6?A9::;9299,998>@DFADAAA<AB:::AA@@@<;;;?CBB?BBC=??ABA>@;0000+0+0:)///)5:5;;::7<5444&4;;99;:=;55077:)/)-(---(/2774:5333&33;;1::::9==5=:?9889;<987;70//0)0:6699(3334444&488:=5<::2
@N9IO0:01043:06299
TACAGAGGGGGCAAGCGTTGTTCGGAATTACTGGGCGTAAAGGGCGCGTAGGCGCCTTCTAAGTCGAACGTGAAATCCCCGGGCTCAACCCGGGAACTGCGTCCGATACTGGAAGGCTTGAATCCGGGAGAGGGATGTGGAATTCCAGGTGTAGCGGTGAAATGCGTAGATATCTGGAGGAACACCGGTGGCGAAGGCGGCATCCTGGACCGGTATTGACGCTGATGCGCGAAAGCCAGGG
+
BBC@@?@@@@,@B<@@;;7;B?BB?B@D7::???9@DABB>BF?BBBCCBB?AAA@C@DEF?AAAA@=<;;@@B<@@@@.;;0;?9;29=0=B4B?BAB=;:D:;;@CA;;7;=A>AB?BC<@?8;;0;@@??8@@@==:@:@;@;?A9?==?@93-33;;0:::AAAADCCCB?@<?=8B8D??9?9;828;;4?6A@8=899488/358=8BCC=BB@??>AA979<<999+7717777
@N9IO0:01044:06308
TACAGAGGGTGCAAGCGTTAATCGGATTTACTGGGCGTAAAGCGTGTGTAGGTGGCCGCGTAAGTCGGTTGTGAAATCCCTGGGCTTAACCTGGGAATTGCAGTCGATACTGCGTGGCTCGAGTTCGGTAGAGGACGGCAGAATTCTCGGTGTAGCGGTGAAATGCGTAGATATCGAGAGGAATACCGATGGCGAAGGCAACCGTCTGGGCCTGAACTGACACTGTGACACGAAAGCGTGGGAGGCAAACAGG
+
CBBBCBBB<??>?<?899<?69;@@AAA<AB@A@9>?;;;0<BBCBCBBBB=@@=B>@@AAA?BCCC@C;;;CCD>DDG>BA@8@@6;7;@CCC=C?C@CCAAAA;;:BAAAB???=?AAA===8==8BCBBB>BAA=A;9=5:49;:>6?ABCBBC@BDCD>BBBCCCBAACBBABCBA>?8<>?????A=@9949;?>6;7@88<=>)0(//839;==<<<33788778000(--,*,,',,(-5918:<7
@N9IO0:01062:06280
CACGTAGGGGACGAGCGTTGTCCGGATTTATTGGGCGTAAAGCGCGCGTAGGCGGCTCGGAAAGTCGGTCGTGAAAGGCCGGGGCTCAACCCCGGGACTGCGTCCGATACTTCCGGGCTGGAGGTAGGTAGGGGAGATCGGAATTCCTGGTGTAGCGGTGAAATGCGCAGATATCAGGAGGAACACCGGTGGCGAAGGCGGATCTCTGGGCCTTACCTGACGCTGAGGCGCGAAAGCTAGGGGAGCGAACAGG
+
BBBCCCCDE;B???@?BB@BCC@D<?@@;@C@BB>A??AA7?@??A@@@BA?BB<BB@@>AD>DBCEACCCCCCD>A?A;C>@2>>>F@FFE<CC=A@@@@BBC@DCCCBB:=?BB<BBB9<B>AAA?BDEGE9BBBB??=@=A7A:BA?BB@@@BB?B;;;9;CBBBCCBCCC@@C:BB:@:BBC@C@BB?CBA>A>CC=@ABBCCCD>C?B?BC?BAA@@@@=994:;;BCC>CC@AACC5:;@@>=:::9
@N9IO0:01063:06265
GACGTAGGATGCGAGCGTTGTCCGGATTTATTGGGCGTAAAGAGTTCGTAGGTGGTTCATTAAGTTCGGTGTTAAAGACCGGGGCTCAACCTCGGGATCGCACTGAATACTGATGGACTGGAGTGAAGTAGAGGCAAGCGGAATTCCCAGTGTAGCGGTGAAATGCGTAGATATTGGGAAGAACACCGGTGGCGTAAGCGGCTTGCTGGGCTTTAACTGACGCTGAGGAACGAAAGCTAGGGGAGCGAATGGG
+
AA@AA<=;@000>:@0668<=<:>8<==39909629@>CD;9:;;8<<ACB=@@=A?BBDAC@CC?BB@CBC@BB=BBCACHH<IDCB@B?BBBB<ABCBDDCCCE@CCCCBAAD@ECCD@@@@CB?@=@>00+0@9@=A?B@B@CD>BCCBGDCAA?ACLH@BC@@@AAA??>?AB=B?BB?BCA=A?::7:BBC@BBB@BB?CCCCD>BBB>B?BB::;CCCBBB>A<@@AA;AB;;;CD<ABCAA=AAA9
@N9IO0:01026:06315
TACAGAGGGTGCAAGCGTTAATCGGAATTACTGGGCGTAAAGCGTGTGTAGGTGGTTTTTTAAGTCAGGTGTGAAATCCCTGGGCTCAACCTAGGAATTGCATTTGATACTGGAAGACTCGAGTGTGGTAGAGGATGGTGGAATTCCCGGTGTAGCGGTGAAATGCGTAGATATCGGGAGGAACATCAGTGGCGAAGGCGGCCATCTGGACCAACACTGACACTGAGACACGAAAGCGTGGGGAGCAAACAGG
+
ABB;;;AA9@A992:===:@<@A??A6935@@@@<::;BB;A@>@A;;;BC=;;4;AAAA'@=@@9::?A@@@?@9:;;6;BB=BBAA>B?AAA<@<A<@@@AA;AABBCCC?B?BBAAABCB;<<D@BBAA@?BBB8;:@B@C@CC<A>@BCBB@@?@DDG?DCDB;;;A@AABAA8::5;5;C;;;CAA=AA@>A>AA=A?BBBCC?BB@B?CAAAAA@AAAA@??AAABCC<AA???AA6@D@A@<@??=
@N9IO0:01042:06357
TACGTAGGGCGCAAGCGTTGTCCGGAATCATTGGGCGTAAAGAGCTCGTAGGTGGTCTGTTACGTCTGCTGTGAAAACCTAGGGCTTAACCCTGGGCCTGCAGTGGATACGGGCAGACTAGAGGTAGGTAGGGGAGAATGGAATTCCCGGTGTAGCGGTGAAATGCGCAGATATCGGGAGGAACACCGGTGGCGAAGGCGGTTCTCTGGGCCTTACCTGACACTGAGGAGCGAAAGCGTGGGGAGCAAACAGG
+
CCAAAAAB<;;;A>AA@@>BBC?B=A6;;??8<<233333(3333;9885:7;@8AA???499A@@:9;@@?;:::*9:@:;;7@C=C9??7=?@.91938:=;;8555@AA;@AB@@A@AAB?BBB@BBBCC;CCKADB@B=A?AD>C@CBCDAAB?BBBD<??BBBCCA@@>88808:5<8;;?9>8<=:B??<C@DK?B>BBBACF>C?CACCBCCCCCBCAAA<;;;@@A;@B@?=@?2?=@<<4;;?4
@N9IO0:01048:06326
TACAGAGGGGGCAAGCGTTATTCGGAATTATTGGGCGTAAAGGGCGCGTAGGCGGCTTAGCAAGTGACGGGTGAAATCCCTCGGCTTAACCGAGGAACTGCCTGTCAGACTGCTTGGCTTGAGACCGGGAGAGGTGAGTGGAATTCCCAGTGTAGCGGTGAAATGCGTAGATATTGGGAGGAACACCAGTGGCGAAGGCGCTCACTGGACCGGAACTGACGCTGAGGCGCGAAAGCGTGGGGAGCAAACAGG
+
BBBBBBDDDD1CC<@?@>;@B?CB@B?B@BBACC>BBBBB=BB=?@???CC@BA>AD?BBCC=??BB??@<@BCB>BCC<??>:>@<@;@?BBC@D@C?@@@DDBCCBCB???C@B@DC?BBBAB=@@9@:::=@@@A?@<@;@<@E>BBECA@ABB?B@@@:@@@B@AABBBB>BB;AA=@>AA@?BCAA?B==9=;000A><<@@<@A<@?B?ABGBAAACCBB@@@?ABB;@?AAABB9@@CCE>????
@N9IO0:01050:06330
TACAGAGATGGCGAGCGTTGTTCGGAATCACTGGGCTTAAAGCGCGTGTAGGCGGAGTGATGGGTGCCTTGTGAAATCCCTCGGCTCAACCGGGGAATGGCTCGGCAAACCGGCACTCTTGAGGCAGGTAGAGGTCACTGGAACCATTGGTGGAGCGGTGAAATGCGTAGAGATCAATGGGAACGCCGGTGGCGAAAGCGAGTGACTGGGCCTGTACTGACGCTGAGACGCGAAAGCGTGGGTAGCAAACAGG
+
BBCCB???A@?AB@??AA=??@CD>C8;<CBAAD>??<?>3::@@@CA??A???<@@@=@::4/5A=;@?BBA?C=BBC<B9978AA@?B>AA?6A:??<899?<?BE>E?C?CBCA@@?@@@;@AA?AA@>><@;;;BCACFEGCC?B>B@>BABA=AAA@:@BAA@@AA>9;9>5@A<7C9@;B?C=@=9<<<=4;;DDBA@ABEGE>C@::;BBB@@@AB;;:9A@?@::;6;BBCGE@CBB@@@<;;;=
@N9IO0:01054:06330
GACAGAGGGTGCGAACGTTGTTCGGAATACTGGGCGTAAAGCGCGTGTAGGCTGCTCGGAAAGTCAGGTGTGAAAGCCCTGGGCTCAACCTAGGAAGTGCACTTGAAACTTCCGAGCTGGAGATCTGGAGAGGAAGGCGGAATTCTCGGTGTAGAGGTGAAATTCGTAGATATCGAGAGGAACACCGGTGGCGAAGGCGGCCTTCTGGACAGCATCTGACGCTGAGACGCGAAAGCGTGGGGAGCAAACAGG
+
@AA@@@AC=A;99?;99930;9;898+0/9<<:395;AA=CA@@BAABAB>00000>>6?;8;=CCC?BBAAAC9;;;)4=;4<=BB?B?BAC@C?BAB;<;B=A@?6>C@B>BBCCCB?B@@><:@9;A?A=B<@:49.3-7:;AAA9==<==<<5:543/36889?::??@::?:<<?B@BBB@B?AA=@;:388;;9??B?CCC=?@BAA@A@@@@AABD@@ABBA@:::/9==:988-9=>?A;ABB:
@N9IO0:01056:06314
TACGTAGGGTGCGAGCGTTGTCCGGAATTACTGGGCGTAAAGAGCTCGTAGGTGGTTTGTCGCGTCGTTTGTGTAAGTCCACGGCTTAACTGTGGGATGGCAGGCGATACGGGCATAACTTGAGTGCTGTAGGGGAGACTGGAATTCCTGGTGTAGCGGTGAAATGCGCAGATATCAGGAGGAACACCGATGGCGAAGGCAGGTCTCTGGGCAGTAACTGACGCTGAGGAGCGAAAGCATGGGTAGCGAACAGG
+
BB@@>999.:>@AAAA@@;@BB@CAD@D?BBCCC8@@:;;0;A@ABBAABB@;;:;F>CCCGDAAACBB=C@ACDACED@BBC?AA9B9<<;;==7=<<8?::8<BBDCCBC;BB@B?BD>??ACCC??@????5;@@@AB>A?A@C@CC@@?@CAA@=@@AA=ABBBAAAABA@AAA<??>A>ABB?AC@@<@??=?=A??59;<<999*8AACC@CA??;;=;0007@=7::@,/0<<@@;@C@;;;<000:
@N9IO0:01062:06346
AACGTAGGACACGAGCGTTATCCGGAGTTACTGGGCGTAAAGGGCAGGTAGGCGGACAGGCAAGTTGGGTGTGAAATCTCCCTGGCTTAACCGGGAGGGTGCACTCGAAACTGCTTGACTGGAGGGCGGCAGAGGAGCGTGGAATTCCGGGTGGAGTGGTGAAATGCGTAGAGATCCGGAGGAACACCAGAGGCGAAAGCGGGGCTCTGGGCCGCACTGACGCTGAACTGCGAACCAGGTAGCGAACGGG
+
E:CC@?@@BBBAAAB@BB?@A@5949??<@?BBE<AAABC=BC>B@>==7948>;>>@@?@@=?C@DC>@@@CGG=ABACD=BA?BB9=6;189-9=;/7:??@AABBC?AAAAB?@@@AD=;;;0;;4:::BB<;;=GEC@B9;9;?CDGLI@B@@@<@>>=)49=<@@B@@@99599@@>B?AA@::=00(/;==*08978(777?<?)9/0000/8888<9??87676--)-,--(--...516:;3
@N9IO0:01014:06386
TACGTAGGGTGCGAGCGTTAATCGGAATTACTGGGCGTAAAGCGTGCGCAGGCGGCCTCTTAAGACAGGTGTGAAATCCCCGGGCTTAACCTGGGAATGGCGCTTGTGACTGGGGGGCTTGGAGTGCGGAAGAGGGAGATGGAATTCCTGGTGTAGCAGTGAAATGCGTAGAGATCAGGAGGAACACCGATGGCGAAGGCAGTCTCCTGGGCCAGCACTGACGCTCATGCACGAAAGCGTGGGGAGCAAACAGG
+
ABBCCAAD=9:;BBAAAB=@?ABC>C7;49@@@D>CBBBF>CCCCBAB@>?9:;5;=B@B=B<ACBBB@BBCBBB<AAAB8BE>DD?B?C@CGC>C=AA;@AB=7<<@EEBBBBBB&AB<A;?BABBB>B=@9<:96CCCDAC>A<A=A@>BAAAABAAACCD9;;;A@@AA?;99>?=?B>A?A:;6:??@>AAA=A=B?A=<00+//7.729:::::@>:99>999@A@A99:6:AAAAAA3AAAAA<ACC@
@N9IO0:01016:06386
TACGTAGGGAGCAAGCGTTGTCCGGAATCATTGGGCGTAAAGCGCGCGTAGGTGCCTCATAAGTCCGCTGTGAAAGTCAAAGGCTCAACCTTTGAAAGCCGGTGGATACTGTGAGGCTAGAGTACGGAAGAGGCGAGTGGAATTCCTGGTGTAGCGGTGGAATGCGCAGATATCAGGAGGAACACCAATAGCGAAGGCAGCTCGCTGGGACGTTACTGACACTGAGGCGCGAAAGCGTGGGGAGCGAACAGG
+
BCCCCDCD=;<;A>B@@AADCD@C@C?A@@;:??8555<<08343834;:;=9;45:<BBC?BBD:;;BBAAAA0:<:BB=B?AAEC@CBGI?BBB<BB<A<BC=AAACCBBDCC@BCCB;;;BAA=A????=@BBDBB?C?B?B@CC?BBB@@@@=;;7;@BBBCCCCDHCCF@B=@B=A>AAB@C>BA@@AA6;6;BBABBBBABA<A@@@=BBABBBBA@@BA>ABA<;;0<@@@CCC9BBBAA<AAA?
@N9IO0:01022:06378
TACGGAGGGGGCTAGCGTTGTTCGGAATTACTGGGCGTAAAGCGCACGTAGGCGGCTTTGTAAGTTAGAGGTGAAAGCCCGGGGCTCAACCCCGGAATTGCCTTTAAGACTGCATCGCTTGAACGTCGGAGAGGTGAGTGGAATTCCGAGTGTAGAGGTGAAATTCGTAGATATTCGGAAGAACACCAGTGGCGAAGGCGGCTCACTGGACGACTGTTGACGCTGAGGTGCGAAAGCGTGGGGAGCAAACAGG
+
00;;6;@>DA1@BCCCCC@BB?AB<@<A?ABCCG=9::CC<@;;;BBBBAA=:989CD=BAB@CFACCDC@BBBC>AAD=CFF;AACCADCC;EAE?A@@D@CE=D@BBB@@@@@;<@B>B@=:66>B8@=BB=@BA;968<8@<A>ABB;:;AABB@BAAB<?<?A@AABADB=?@?C@CC?B=B?BBBB>>>=(/(/0(0>>@A>><>A?BBCAA;>=B<==>?><>==AAB9ABBBBBB5@@BBD>BBB>
@N9IO0:01026:06380
TACGGAGGGTGCAAGCGTTAATCGGAATTACTGGGCGTAAAGCGAGTGTAGGTGGTTGCATAAGTCGGATGTGAAAGCCCTGGGCTTAACCTGGGAATTGCATTCGATACTGTGTGACTAGAGTCTGATAGAGGGAAGTGGAATTCCAGGTGTAGCGGTGAAATGCGTAGATATCTGGAGGAACATCAGTGGCGAAGGCGGCTTCCTGGATCAAGACTGACACTGAGGCTCGAAAGCGTGGGGAGCAAACAGG
+
@A??=?CD;??@A=@@@@>A>@@B?C8<69CDBB>BC@@>:@BA@A@CBBB?BC@B?CA?9919>==9?@@@ABC<??C>BBB:@@<@<@?BDD>C?B:;;BB@EEBBBBBBACACBCAB@AAAABCEAAA;;;0;=@@@8;5;=@;??6944954>8?BBA<@@9:;ABB;;;;;?299;?>@@ABBBBA@CCC@C@BB@BC@C@CE@@AAI@;;;BABAAACA;<5;CC;;;7;CBBBII;:;CML=BBC@
@N9IO0:01037:06375
TACGAAGGGTGCAAGCGTTAATCGGAATTACTGGGCGTAAAGCGTGCGTAGGCGGTTCGCTGAGTCTGCCGTGAAAGCCCTGGGCTCAACCTGGGAATGGCGGTGGATACTGGCGAGCTGGAGTGCGGTAGAGGAGGGTGGAATTCCCGGTGTAGCGGTGAAATGCGTAGAGATCGGGAGGAACATCAGTGGCGAAGGCGGCCCTCTGGACCAGCACTGACGCTGAGGCACGAAAAGCGTGGGGAGCAAACAGG
+
?@B:94;B9@@@@<?>>=9@<@AA>D598:BAAC>???BD>CCC@@?B@::7:A;A?BBBBBA??BBBB?@@?@?.;;;-44808::;:>:==@8C?;:65;5:=8=BBAB@:@B<;;?A4=BAA?D9;;;9A.59>:;@@B:C:C@8C:==CBBCA>A9::/:>>@BA@@CA;99>5@<9=:BDBBC@;@?BFF@B@BB?CC>CB<<<>C<CG??===<==;?99:=@@@;;;;&9999:;;+5595@3;>B8
@N9IO0:01038:06397
TACGTAGGTGGCAAGCGTTGTCCGGATTTATTGGGTTTAAAGGGTGCGTAGGCGGCCCTGTAAGTCAGTGGTGAAATACTCTAGCTTAACTAGAGGGGTGCCATTGATACTGCAGGGCTTGAATGAAGTCGAGGTAGGCGGAATTGACGGTGTAGCGGTGAAATGCTTAGATATCGTCAAGAACACCGATAGTGAAGACAGCTTACTAGGCTTAGATTGACGCTGAGGCACGAAAGTGTGGGGATCAAACAGG
+
;:BCB00+00*0;)/0>9<@@A<@=AAA<;;5;B8@=8>>5=A=A:9:?@@<9:398*4==;<?@ACCCC@CAAA<;97A@>9:::4:8<<<;::::.:=>:BC@BBBB@@@A@@@;@>8@B69966;><<<<:<AA;@B?B?C<CC@C?AADBCBB?CDCC=BBAB=AA@@??>>@@A7@A>AAB?BBBADA::7:A@@???;=?A::.44.4;==:@===@GAAB=AB?::958>?>???6?ABBC<A??9
@N9IO0:01043:06378
TACCAGCACCCCGAGTGGTCGGGACGATTATTGGGCCTAAAGCATCCGTAGCCGGTTTTACAAGTCCTCCGTTAAATCCAACTGCTTAACAGATGGGCCGCGGAGGATACTATAAGACTAGGAGGCAGGAGAGGCAAGCGGTACTCAGTGGGTAGGGGTAAAATCCGTTGATCCATTGAAGACCACCAGTGGCGAAGGCGGCTTGCCAGAATGCGCTCGACGGTGAGGGATGAAAGCTGGGGGAGCAAACCGG
+
BAA=:::;;;;-449997=59;6;C;9;?A@=AC=CABBB>CBBCB7:;@BB=B?BCC:BBB9;;@?BA=@@>BA<AD2:29959@=@;@::::??;>+0001::1<@@?;95:=@:::???@?9?@@;@@AA=AB?BBB?BBCBBC??>=6=99::&39;;/=C<>=8CCCB@BB9@;64446::7;:9:6<>>,3,3;88929<178<7BBBBBB>?8;<788===08??BF=>=65555'29:9@7;6=8
@N9IO0:01049:06380
TACGTAGGGGGCGAGCGTTGCTCGGATTTACTGGGCGTAAAGAGCGCGTAGGCGCCAGGGAAGTCTGGTGTGAAATCCCTCGGCTCAACCGAGGACCCGCATTGGAGACTCCCTGGCTTGAGTCCAGGAGGGGAGGGTGGAATTCCCGGTGTAGCGGTGAAATGCGTAGAGATCGGGAGGAACACCGGTGGCGAAGGCGGCCCTCTGGAATGGCACTGACGCTGAGGCGCGAAAGCTGGGGGAGCAAACGGG
+
CCBBBCCCCC5@A@CBBB@DDDCC?;;;,;@AAB=:;:JKGHCCCBBCBBB=;55.5;4)59B<@CC9BBDACC=BCC>CCC?AAAA@E>CCD@BAA<BCCCAC@DCD;;<K>CBABB?BBBDC?BB>??AA6@A?<?A?B?B>AC<@>BBBBBBC@BBCC>BBBAB@?@A973;<,334:6;>;=A479<AAB>B>AB>BF>@?;;/7,371777788333:???=@AA???8?===?@?.@ACDD?CCC=
@N9IO0:01060:06380
TACAGAGGGTGCGAGCGTTAATCGGAATTACTGGGCGTAAAGCGTGCGTAGACGGTTATTTAAGTCGGATGTGAAAGCCCCGGGCTCAACCTGGGAATTGCATTCGAGACTGAATAGCTAGGGTACGGTAGAGGGAAGTGGAATTTCCGGTGTAGCGGTGAAATGCGTAGATATCGGAAGGAACAATCAGTGGCGAAAGCGACTTCCTGGACCAGTACCGACGTTCAGGCACGAAAAGCCGTGGGGAGCAAACAGG
+
ABCCBAAC;??@??<=8949=@@A?B6;9;?BBC>ABAGD<A?>>?>@@@AAAA=@?=>>9@6;;BB5;;;<CCC<@ACC9CB;@;;;@D@CDD>C@CADCDG@DDAAACBBBACBBBBBBB<BCBB=B;;;EF>C@D@@<A5<;6;>C?BAAA@@@=BACC>@@@@?A@A@>00.).*-6:6.-)-8888:6=><>7=797736;6;;63803;7;849///94666(//9/---&-/(/99::.35222'27:4
@N9IO0:01060:06390
GACGAAGGGTCCTAGCGTTGTTCGGAATCACTGGGCGTAAAGCGTATGTAGGCGGGCTTTTAAGTCGAATGTGAAATCCCATGGCTCAACCATGGAATTGCATCCGAAACTGGAAGTCTTGAGTGTGGGAGAGATTGGTAGAATACCTGGTGTAGTGGTGAAATACGTAGATATCAGGTGGAATACCGGTGGCGAAGGCGCAATTGGCCCAAACACGTCGACCGCTGAGATACGAAAAGCGTGGGGGATCAAAACAGG
+
?@A@@<@C=AC?BBB@AB=A@@BF@D<<;BBBBC:9;:AB<BBBBB9;:BB?BCA8CB<<06.5AB<B8AAABB=6=C>6=?@269CC:D9;<?7;9>9ABCCCACBG8CAC:@8<=5605<<>>@AA7??AABA7;8ABBBAAAA?CC@AAA@??C@??@D>:97B>BBBBBB>:;<?A:>:/..(.(..(.682:4::52+227+..'..'-2---4--,,22-....2882222&29:86555$567686&/774
@N9IO0:01061:06375
GACAGAGGGTGCAAACGTTGCTCGGAATACTGGGCGTAAAGCGCGTGTAGGCCGGTTGGTAAGTCAGATGTGAAAGCCCTGGGCTCAACCCAGGAACTGCATTTGAAACTGCCAGCCTAGAGTGGTGGAGAGGGAAGCGGAATTCCTGGTGTAGAGGTGAAATTCGTAGATATCAGGAGGAACATCGGTGGCGAAGGCGGCTTCCTGGACACTTACTGACGCTGAGACGCGAAAGCGTGGGGAGCAAACAGG
+
BCC@@@AA9?@999.9<;-88;?@3:4983>>>7999::/9>>9:;AAAA@D?B?B;934924944595559=<2;?A8@==5@<00,/<3<<:=69CB@;:939=?7?@@@9?:;09=@@C@A?AC?BB;;;0;;A;;5;7<.51658ABBBBBB9BCD@7C;;;?A?@@CCA;;4;;4;:?A??=???0:4?:?7874:@<@<AA=AABBB@BCBBCCBBB??????BAAA9?=@::::*9>=<=3<>=8
@N9IO0:01064:05765
TACGGAGGGTGCAAACTTGCTCGGAATCATTGGGCGTAAAGCGCACGTAGGCGCTCGTTAAGTCGGATGTGAAAGCCCAAGGCTCAACCTTGGAAGTGCATACGAAACTGACGAGCTTGAATATGGACGAGGGTCGCGGAATTCCCGGTGTAGAGGTGAAATTCGTAGATATCGGGAGGAACACCAGTGGCGAAGGCGGCGACCTGGGCCAATATTGACGCTAAGGTGCGAAAGCGTGGGGAGCAAAACAG
+
@@?:4:>;5;@BBD>E>9=555<8<6::BB7@@8??@=?6<948=>=<AA?9977;49.4055=>7:;;;;;;0;;;09257<<==?BAIEEACAI;;;B@BA:59)4::>;9;9:D??@>@BAC?:;;@?@8@;;;C@C>B@BC=B@BBBCEBB?CCCC>C@BAA@@@BCAA@B=CD@D@BBA<?@?@5;9=9=<::6:::@>:::/:9=:?AA?@@@;;00+09===098)7=@:999+7<5868&855
@N9IO0:01081:05792
TACGTAGGTGACAAATGTTATCCGGAATTACTGGGCGTAAAGGGTCTGTAGGCGGCTGTTTAGGTCTGATGTGACACCTCTCGGCTTAACTGAGAGTATGCATTGGAAACCGGACAGCTAGAATCCCGTCGAGGTCGGTGGAATTCCCGGTGGTAGTGGTGGAATGCGTAGAGATCGGGAGGAACCTCGAAAGCGAAGGCAGCCGGCTAGACGAGGATTGACGCTGAGGGACGATAGCGTGGGGAGCAAACAGG
+
@@?@@@@<@>@;;;09557>@?=A:@;?=AAAAB<;;;9@6AC>@;;@?>@<;;5;@@AB9?@=;:;?A;<<A@;;;;?>9:58==9>:;;;<<;;;;<?@B@=B499)47<7=<556;;;=16/:377///<6<:=9<A=?;>4:;.5655.595556;;9>9666@995<;9549<244.4.4.4556?6?>@@<>:==>?:>:;;;;;;>@@;94.4449?@A@@?5?@;;;:9:>@@@A4AB>AA>ABC@
@N9IO0:01085:05802
GACGAACCGTGCGAACGTTGTTCGGAATCACTGGGCTTAAAGGGCGCGTAGGCGGACCCTAAGGTCCCGCGGTGAAAGCTTCCGGCTCAACCGGAATAACGCCGCGGATACCGAGGGTCTGGAGGCGGGCAGGGGCGCGTGGAACTCCCGGTGGAGCGGTGAAATGTGTTGAGATCGGGAGGAACGCCGGCGGCGAAAGCGGCGCGCTGGGCCCGTCCTGACGCTGAGGCGCGAAAGCCAGGGGAGCAAACAGG
+
?@9;9;?<?@A?@@<@994:?=AA?A?BB@@@CB;AB5;;0;@;?@ABCBBACC<@@@6??;@;;;;)5;@.955A.9:<6;697;@B=@D>@<?389;<8747??:9999=>>@A79:BB<@@89:B;>:;;;.;@>?@@;>9999=5=4?A>ACAC????@9@@AAA>@?000000+0@+0)54949633-3344(444.5>4::778*73*334.44:999444439:<449,4=<@@BB6?>?@@49:>=
@N9IO0:01085:05803
TACGGAGGGTGCAAACGTTGCTCGGAATCATTGGGCGTAAAGCGCACGTAGGCGGCTCGTTAAGTCGGTTGTGAAATCCCTGGGCTCAACCCAGGAAGAGCAATCGAAACTGGCGAGCTTGAATATGGAAGAGGGTCGCGGAATTCCCGGTGTAGAGGTGAAATTCGTAGATATCGGGAGGAACATCAGTGGCGAAGGCGGCGACCTGGGCCAATATTGACGCTGAGGTGCGAAAGCGTGGGGAGCAAACAGG
+
@@;;7<AC9@@@@@;;;;>BAAAD@C@BCCB?BC>AABBB<AACBBBA@A?:9849BCCD?B?BBBB?B?CAABB<AAB=BBE>ABAB=BD;B@<@<@@@@C>@@@@B=CBB?BC@@@B?;::;CCD@C@DCCC>CBCCC@C@C@CF>C?BBBA@@@=BBBD>C@CFBBCAA@BAAD?@@=@?AAACB@??;@??:???>;?BAA=??>:>=B?AAA?BBCBBAB>:7:A@@@B6::<::::1:AAAA:;:::
@N9IO0:01098:05796
TACGAAGGTGGCAAGCGTTGTTCGGATTTACTGGGCGTACAGGGAGCGTAGGCGGTTGGATAAGCCCTCCGTGAAATCTCCAGGCTTAACCTGGAAAGTGCAGAGGGGACTGTTCAGCTAGAGGATGGGAGAGGAGCGCGGAATTCCCGGTGTAGCGGTGAAATGCGTAGAGATCGGGAGGAAGGCCGGTGGCGAAGGCGGCGCTCTGGAACATTTCTGACGCTCATGCACGAAAGCGTGGGGAGCAAACAGG
+
BBC::4;>AA=AB?BBBB?AA;AC?AAC>BBBBC=?@@>?>>>8@@ABBCC@BB?B494:==9:<;0;B>BAAAA8@@@@<A@>@A7;7;=BB?CD;@@@@?>@@@@6AA@AA?BBBCEBBBCACCCB>BCCB>A@BBBC?C=A=@A9@;@:;;@BB?BBBF?CCBBBA@@@AA@@@9@B?B@B@CAG?BB?CBD?B?BB?BBBAAAA=@>:::@=A@AACCAAAA???BBCCC?CCBBCEE;;;BBD=BBB=
@N9IO0:01101:05786
TACGTAGGGTGCGAGCGTTAATCGGAATTACTGGGCGTAAAGCGTGCGCAGGCGGTTCGTTGTGTCGGCGGTGAAAGCCCCGGGCTCAACCTGGGAATGGCCGTTGAAACTGGCGAACTGGAGTGTGGCAGAGGGGGGTGGAATTCCGCGTGTAGCAGTGAAATGCGTAGAGATGCGGAGGAACACCGATGGCGAAGGCAGCCCCCTGGGCTGACACTGACGCTCAGGCACGAAAGCGTGGGGAGCAAACAGG
+
BB@A@@@@<@CABABBAA@C?BBDAC=@=@AAAB=@B@@B=BCCCCCB@>>:9949?BBC@CCB@@??:969AAA;@@@A9AD>BB@@<@=??D>B?BB?B=@A=??B>BCD?BBC@BBA>@@?=?@;AABABDDDD)BB?B?B?A;@>;98:==888A@@A<=??A:;;@66:@??:;;3749<=9?@<=:>AA<A6:;=====.;;B9@@@;;;==:;;///8./(.775;C9?>?;;;;/;>>>>9===:
@N9IO0:01102:05808
TACGGGGGGTGCGAGCGTTGTCCGGAATCACTGGGCGTAAAGGGCGCGTAGGTGGTCTGATAAGGGTGTGGTGAAAGCCCGGGGCTCAACCCCGGGTCTGCCGTGCCGACTGTCAGACTGGAGTGCTGTAGGGGCAGGCGGAATTCCGGGTGTAGCGGTGGAATGCGTAGAGATCCGGAGGAAGACCGGTGGCGAAGGCGGCCTGCTGGGCAGTTACTGACACTGAGGCGCGACAGCGTGGGGAGCAAACAGG
+
A?:::9:9%;?>?A@?@B=@@@;@<@>@@CBDCC>CDCCC>BB>BBDBBDD=::6;@@@ACC@DC?CCB@;?::90;A@=ACC9CC@>8=??5@B<AA@@@=AA;92:BB@@@;::@@BBAAB@??@CBABCB:BBA?CC?B@A>A=A@;A@???AB;??=A>ABBBB@@@@>>>=B=CC@C@@@@<@<<;5<@A;A@;;8;:;;CCCF><;;C7;;BBBABBA;;;>A@@A@@@@ABBBCE7;;ACC<BBB@
@N9IO0:01067:05857
TACAGAGACTGCAAGCGTTATTCGGATTCACTGGGCGTAAAGGGTGCGCAGGCGGCCAGATGTGTCAGGTGTGAAAGCCCGGGGCTTAACCCCGGAATTGCGCCTGAAACTGTCTGGCTAGAGTACTGGAGAGGGTAGCGGAATTCACGGTGTAGCAGTGAAATGCGTAGATATCGTGAGGAACACCAGAGGCGAAGGCGGCTACCTGGACAGTAACTGACGCTCAGGCACGAAAGCGTGGGGAGCAAAAAGG
+
AABBA@A@@:;:D<@;;;=BC?BB@BB@BCDFLH?CBBBC=BC=@@@;>@>:00+09<@AA:;;::::;@@@?=A9997,399+88587=?=1B@B<=:8AAC:>B==6==@AA@@<AAA@BCBABAB>ABBAA<ABCCC@A6:6859<9<B@BBCCBB;;;8;BBBBCCB@@@@@@AAA>A>@@@?ACCC@DBC?C>BB@A@@E@BB@CBBAAA?AAAA@AA@??>9<<:000+0099<;:+<>77777$7;
@N9IO0:01084:05834
TACAGAGGGTGCAAGCGTTGTTCGGAATCACTGGGCGTAAAGCGCGCGCAGGCGGATGGTTGCGTCCGGAGTGAAATTTCGCCGCTCAACGGCGAAGCTGCTTTGGATACGGACCGTCTAGGGACCGGTAGAGGCTGGTAGAATTGCAGGTGTAGCGGTGGAATGCGTAGAGATCTGCAAGAATACCCGTGGCGAAGGCGGCCAGCTGGGCCGGATCCGACGCTGAGGCGCGAAAGCGTGGGGAGCAAACAGG
+
AAB?@@@@;@B@?9?>?>9@B@CC?B;;;BBCCF@A@@BE:;;BBBAA;;<ACJ?C;;9;?BABBB?C>@ABBBB9;;9;BA?A?@::29<8==@>@@?@:::/::>=@BB=@A@CBBBDDD;@@@DACCABB?BBC?CCBC?C@CCCCACCBBBBB>BB?B?CC;;;AAAACBBBDBB>BC@BBBC:;;C>BB@9@900+0;=<>ACB=B?B?BBB@CCBBDB:;;=;;;@AA<B??@DEF9@@AGG>;;;@
@N9IO0:01087:05814
TACGTAGGGTGCGAGCGTTAATCGGAATACTGGGCGTAAAGCGTGCGCAGGCGGTCTCGCAAGCTGGGTGTGAAATCCCCGGGCTCAACCTGGGGAATGGCATACAGGACTGCGAGGCTCGAGTGCGGCAGGAGGGAGTGGAAGTTCCACGTGTAGCAGTGAAATGCGTAGAGATGTGGAGGAACACCGATGGCGAAGGCAGCCTCCTGGGCCGACACTGACGCTCATGCACGAAAAGCGTGGGGAGCAAACAGG
+
@@@A@ABC=@@ABBB@@A>B@BCF?B6;;@@@A:@@ADE@CCEBBBAB;;5;;5:9:<5958@;;?A8@?;998(3<@@-99-7=971363333&317718844333-3:89555=6;:=877989>8;77,368.////(-(,*/5,,,,,,,,,,/88334(/89///:;==?>;:287,3,39:784557;:;5;0444>7<<7::;3<:>>?==>>595@A@<;:9:55555&5;;5555&5<999399>6
@N9IO0:01087:05831
TACGGAGGGTGCGAGCGTTGTCCGGAATCACTGGGCGTAAAGGGCGCGTAGGCGGCCCGGTAAGTAGGGGGTGAAATCCTGCGGCTCAACCGCAGAACCGCCTTCTAGACTGCCAGCTCGAGCACAGTAGAGGCAGACGGAATTCCCGGTGTAGCGGTGGAATGCGTAGAGATCGGGAAGAACACCGGTGGCGAAGGCGGTCTGCTGGGCTGTTGCTGACGCTGAGGCGCGACAGCGTGGGGAGCAAACAGG
+
BBBC=@??8@@??@@ACC@BBBBCBC?BBDCBBB>BBBHD?CC>DCAA@CC?CC?BB8:6;A=ABCCDDC5CDCD>CC@DCBB@BBBB?B?A000>+0*//393;?==>>799=??;=>898;>=??>@@<;5;AABCE@CAC?CE?E@CCBBBDC>AA>A?AAAB@@@B;;;AA@8@=AB?BBB?C?;;:;CD@CECEABBBCCCCF>BB@@<@AB@@@BBAA::3:==::::9@@9:::+9>??@;@@A?
@N9IO0:01104:05847
TACAGAGGGTGCGAGCGTTAATCGGAATTACTGGGCGTAAAGCGCACGTAGGTGGTTCTGTAAGTCGGATGTGAAAGCCCCGGGCTTAACCTGGGAACTGCATTCGAGACTGCAGTACTGGAGTGTGGGAGAGGGAAGCGGAATTTCCGGTGTAGCGGTGAAATGCGTAGATATCGGAAGGAACATCAGTGGCGAAAGCGGCTTCCTGGCCCAACACTGACACTCATGTGCGAAAGCGTGGGGAGCAAACAGG
+
AABAA@BB=BCBBB?>>>;?9>?B=A6;6;@>@C<???AA799AAEBAACC@BB?B>BBDDD?BBCB?B@@@AAC6;;CG;CC>CIIGAGACCI9A,00<<<<;@@@@@CCBAA@A@@@A?A@;;;<<0;>AAA;@=?@@6:49A<B?C?CBBAAAD?BAAA<AAAAAB>@000//5;4:6:7<;5555445444;0955.594955515=4<7<<;;;<<<@<@@@9599555)5444===+::99909997
@N9IO0:01104:05855
TACGGAGGGTGCAAGCGTTATCCGGATTTACTGGGTTTAAAGGGAGCGCAGGCGGACTGGTAAGTCAGTGGTGAAAGCCTTGAGCTTAACTCGAGAACTGCCATTGATACTATCAGTCTTGAATGTTGTTGAGGTTTGCGGAATGGGTCATGTAGCGGTGAAATGCATAGATATGACCCGGAACACCTATTGCGAAGGCAGCAGGCTAAACAAATAATTGACGCTGAGGCTCGAAAGCGTGGGGATCAAACAGG
+
AABB=A@A9AA@B7;;BB>BBB?B>::959<<@@/:9(73(380445C@@@>@@?BBBB>AC<@BCCCAA?ABAD>HF>A=@=000*0+/77:7795:;9::=>+/007:=AAAAA???;??<;;;?AA>BBB?BC=BBE>A>ABA<AB:::@;;;;5;@A@9AA9:9==@;;:>@>>*0*0*0//)///)4444.58<;=>6616<??8><@300*0+0==>B99:9197:999/9933888+3347;38893
@N9IO0:01069:05889
TACGTAGGGTGCGAGCGTTAATCGGAATACTGGGCGTAAAGCGTGCGCAGGCGGTTCGACAAGTCTGATGTGAAATCCCCGGGCTCAACCTGGGAACTGCGTTGGAAACTGTCGGGCTAGAGTGTAGAAGAGGGGGGTAGAAGTTCCACGTGTAGCAGTGAAATGCGTTGATATCGCAAGGAACACCAAAGGCGTAGGCAGGCTACTGGGAGAGATCTGACGCTGATGCACGAAAGCTAGGGGAGCGAAAGG
+
ACBBA@BB:99:AAA@@@<@=@AB?@000AAAA=BBBCC>CBBBAADCBB?BD?C@BBBB@=?@@@ABAA@AA@<@BCC8@@<>??C?A=???7>6CLEAAAAD@BB>?@?BBBB>BAAA:::99==>9@@?????'::9>*/0)06:-/////788::344(48833-3444;<;88-3,31733,33(36;;3446:==9=?>>788*3977;8======;:<:?B<=;===5=<?=>@@2==>@@@0;;
@N9IO0:01073:05899
TACGGAGGGTGCAAGCGTTAATCGGAATTACTGGGCGTAAAGCGCACGCAGGTGGCTGAGTCAGTCGATTGTGAAAGCCCTGGGCTTAACCTGGGAATTGCAGTCGATACTACTCAGCTAGAGTATGGGAGAGGGTAGTGGAATTCCCGGTGTAGCGGTGAAATGCGTAGATATCGGGAGGAACATCAGTGGCGAAGGCGGCTACCTGGCCCAATACTGACACTCAGGTGCGACAGCGTGGGGAGCAAACAG
+
CCCC>AAD=;;:B?B@@@?B=@@@;>+0)/0:::1849CC<AAA@@;::AA?AA?AAABBBBBCCCAAB96;@CC>BBE=BA;066=B?CACGC?DAD>AABABBB=BDA@@CBA@@@A<<??:A@@83499>=8@?::A8;9C?BE<?=?B@>?AB6A;;=6===BBB>>899@@C=CC@C@BBBBBBBG?BBB?B?BC9@>?=;98-7:4;8@<<<<<;;487881/;/-----///666*79777.737
@N9IO0:01076:05860
GACAGAGGGTGCAAACGTTGTTCGGAATTACTGGGCGTAAAGCGCGTGTAGGCGGCTTTGCAAGTCGGGCGTGAAATCCCATGGCTCAACCATGGAAGTGCACTCGAAACTGCAGAGCTAGGGTCCTGGAGAGGAAGGTGGAATGCTTGGTGTAGAGGTGAAATTCGTAGATATCAAGCGGAACACCGGTGGCGAAGGCGGCCTTCTGGACAGTGACCGACGCTGAGACGCGAAAGCGTGGGGAGCAAACAGG
+
BCC;;<CC>@@???9?@@<?@@BB?C?A?A@???:@@@BD8:<@@CAA@CB?@@<?BC<BBC@BBCCD?CAABCL>CCC>CBB?BCAA?A7;<A=A;@;;;BBBCBBC=@@AB???CDBBAC>BC@CB8::??<?=@;::3:=CAAB@B@BBABA??;?ABB>B@BBBAAB?9:9@599A>B<>>B@DAAB>AAB>A=@@<@5:4:AA>BB???A@A?AAA999?>>=<?@;;;0;@B@@AA7;;;CE=;;;7
@N9IO0:01077:05900
TACAGAGGTGGCAAGCGTTGTTCGGAATTACTGGGCGTAAAGGGCGCGTAGGCGGTTCGATAAGTCCCGTGTGAAAGCCCCCGGCTCAACTGGGGAACTGCACGGGAAACTGACGGACTTGAGTTCGGGAGAGGGAAGCGGAATTCCGGGTGTAGCGGTGAAATGCGTAGATATCCGGAGGAACACCGGTGGCGAAGGCGGCTTCCTGGACCGACACTGACGCTGAGGCGCGAAAGCTAGGGGAGCAAACGGG
+
BBCBBBB?BB?BB>B?8859A=AB@C@B@BBBBB=??@BD>DD=CCCCCAA<?@?A?BBBBB<??CD=CCB@@?B8@@C@B1@;AA;;4;AAAB7@=@@@>?;;;7:C;AABBBBABCC@CCEGACBB>BBBBE>B?BBB@B>B@B>AA<?>?AA?><>??C>BCBBA@ABB?@@?B?AA>A?AAB>C>BB@BBB=?=?B>@A>A?BC<??>@@9::=<?999>?>@=???AAA;???@@BA6@A@AA<AAA9
@N9IO0:01094:05905
TACGTAGGGTGCGGGCGTTAATCGGAATTACTGGGCGTAAAGCGTGCGCAGGCGGCTCCTTAAGTCAGATGTGAAATCCCCGGGCTTAACCTGGGAACTGCGTTTGAAACTGAGGGGCTTGAGTGTGGAAGAGGGGGGTGGAAGTTCCAGGTGTAGCAGTGAAATGCGTAGAGATCTGGAGGAACACCGATGGCGAAGGCAGCCCCCTGGGCTAACACTGACGCTCATGCACGAAAGCGTGGGGAGCAAACAGG
+
CBCCAABC=9::AA;@9;7;@CCJ@B697;@>?A<@@@BC=BBDBB@BB??9::2;BI>C?B>AABBBDABABC=4:@::/?>5BC9B7?8A?@<@=AADAAAD79;D>CCC?B?>1AA<@?;@@??587BB?????'==;?,//165885>ABA=;5;9BB>3882>>?@A><:;;B=AB@I@CCCAH;:9<?CC?C@CCCGDDC2BBA<AA@<@@?<:::<;5:5<<:?AAAA<ACCBBBB9????=5@@B?
@N9IO0:01112:05899
TACGTAGGGTCCGAGCGTTGTCCGGAATTATTGGGCGTAAAGGGCTTGTAGGCGGTTCGTCACGTCGGAAGTGAAAACTCAGGGCTTAACCCTGAGCCTGCTTCCGATACGGGCGAACTAGAGGGATGCAGGGGAGAATGGAATTCCTGGTGGAGCGGTGGAATGCGCAGATATCAGGAGGAACACCAGTGGCGAAGGCGGTTCTCTGGGCATTTCCTGACGCTGAGAAGCGAAAGCGTGGGGAGCAAACAGG
+
?BBBBBBE=??<?AA@@@?AAB?B@B@BACC>BB>BBBDD>BB>BB?CB@@;77189=?ABAA?A992:>@AACEF;A@@AAA<AB@H@CC;@;:;;=AA@@=@?BBBBCCC?CCC@CCCEDCC=@BBBCCEE9BBC?BA@C<><??A@?CC=@@BB@BB@C?BBCC:;:AA@A@BC7;;?B@B;;7;BBB?C;:7:?AA;?=?AABBB<BA@A<A>ABAA??99:;;6;ACCC?EBBAC@@5?@??@9???<
@N9IO0:01075:05913
CACGGGGGGAGCAAGCGTTGTTCGGATTCATTGGGCGTAAAGAGCTCGTAGGCCGCTCTGTAAGTCGGAAGTGAAAGACCACGGCTCAACCGTGGAAACGCTTTCGAAACTGCGGAGCTTGAGGCCGGGAGAGGAGATTGGAATTCCTGGTGTAGCGGTGAAATGCGTAGATATCAGGAGGAACACCCGTGGCGAAGGCGAATCTCTGGACCGGTTCTGACGCTGAGGAGCGAAAGCTAGGGGAGCAAACAGG
+
??9::;:;%4::<=@>@?:@B?AB@BB@FCC?BL?BBBAA<A;;;DCDABA694:?AABABB?AABB<@:@@;;;/;AA?BCC?AAAA=A6;;D@BD>CB;;;0;;;;0:CB;;6;BBB?BBB?D9;;:<CEEBDDCC@C@B?B@C@BB@CDBBBCB=ABAA;@@ABBACBBBBA@@5;;=@=;;;;0<@C=B@?6:5:AA?BBCCCD=@@=A5<5;;;;@@B?::99==@9::.9999AAA7A@ABE<AA@>
@N9IO0:01085:05918
TACGGAGGGTGCGAGCGTTGTCCGGAATCACTGGGCGTAAAGGGCGCGTAGGCGGCGCGAGGAGTCGGGGGTGAAAGTCCGGGGCTCAACCCCGGATCGGCCTTCGAGACTCTCGCGCTGGAGCACAGTAGAGGCGGGTGGAATTCCGGGTGTAGCGGTGGAATGCGTAGAGATCCGGAAGAACACCGGTGGCGAAGGCGGCCCGCTGGGCTGTGGCTGACGCTGAGGCGCGACAGCGTGGGGAGCAAACAG
+
A@AA=A@B9;;;@AAABB?BCC@C?B:;<BCCCB;:;;;9)5<2=@B<A;0,00,0=@=@C@CCBAA@@>,@;;;0;@A>ABA7;;;>=@AA7A:>?;;2;48:?=??AAB;;;B;;<AB?@A@DCCCBBBCC@BCB=BC5:391918=<ABBBCBB?AC?C@CC??:::A>9;;5;4::?=8=8:6;6//)/772<;?@9BD=@<;;9,5@@/0)/00///777//)4;?A@@@?;;3733&4<8=:0873
@N9IO0:01085:05949
TACGAAGGGTGCAAGCGTTAATCGGAATTACTGGGCGTAAAGCGCGCGTAGGTGGTTCAGCAAGTTGGATGTGAAAGCCCTGGGCTCAACCTGGGAACTGCATCCAAAACTACTGAGCTAGAGTACGGTAGAGGGTAGTGGAATTTCCTGTGTAGCGGTGAAATGCGTAGATATAGGAAGGAACACCAGTGGCGAAGGCGACTACCTGGACTGATACTGACACTGAGGTGCGAAAGCGTGGGGAGCAAACAGG
+
9:6=A>AB<??CC?BBBBAC=@=B2858?CABBE>AA;;:6;@?A@@@BBB?CC@C@CCCCC@CC@F>BBCCBAC;;;;0;AB<DDCCAD@BAA=A?ACAAAAA=ABB:BBBBBA>?????ABBAA@<?>==>=8>CBAA9?100+0;000@A@>>A?AABB=AB@@@B@A@@@@B@C@B?CBCCC?AABB>B@@5;6;BABBCB?BB>@@;;;AAA;;;AAA@BBB?BAA;;;/;??@BDD;DBBBC?A@A>
@N9IO0:01070:05978
TACGTAGGGGGCAAGCGTTGTTCGGATTCATTGGGCGTAAAGGGCATGTAGGCGGTTATATAAGTGTGGATTTAAATACCCAGGCTTAACCTGGTGTTCGGTCTGCAAACTGTATAACTAGAGTACAGAAGGGGAAACTGGAATTCCGCGTGTAGGGGTGAAATCTGTAGAGATGCGGAAGAATACCGATGGCGAAGGCAAGTTTCTGGTCTGTAACTGACGCTGATATGCGAAAGTGTGGGGAGCAAACAGG
+
BBBBDCBDDD1CC<AA@@<ADBED@ICACAA?AF>BBBCC>CC>CCBB@==9::4:?BACCC@BAC@>:?>>:?C=CCDF>AB>BC>B@BACC@BBB@CC@AA@BBCF>B@??@??9?A???AAACBBB?BCC:CB<BBB?A>B?C?CCBAAABBBB:BBBB=BB>@@A?>>>@@>?:>7;;=AAA=A@>>;>@?8=:>@<@@A:A@@<@DCBBA?BBBB???BBBBBA@@999+9@@@@BB9CBBKF<;;A=
@N9IO0:01073:06005
TACGTAGGGTGCGAGCGTTAATCGGAATTACTGGGCGTAAAGCGTACGCAGGCGGCTGTGCAAGACAGATGTGAAATCCCCGGGCTTAACCTGGGAACTGCATTTGTGACTGCGCAGCTAGAGTTTGTCAGAGGGGGGTGGAATTCCACGTGTAGCAGTGAAATGCGTAGAGATGTGGAGGAACACCGATGGCGAAGGCAGCCCCCTGGGACCTGACTGACGCTCATGTACGAAAGCGTGGGGAGCAAACAGG
+
@@@@@BCC=;;;B@A:;;595@<<7=2:05555@7666>G79;BBCBBBAA=;;6;BBA@AC?A@A@9944:9;=1;=<<0<<3>?>@?C??@@8?/33338:>6===<?7378=><<?>>@@@@,98::<::::::&::8=9?;A:A787?99:8333==@:>>>BBBBAA????A9;;1819::48???9:99:@:;9998<<':@C=BB?B??@CCCBCB?@@A@@@AABC0;;;;;;;.9>@B@;@@A=
@N9IO0:01082:05990
TACGGGGGGGCAAGCGTTGTTCGGAATTACTGGGCGTAAAGGGTTCGTAGGTGGCCGGCTAAGTCAGACGTGAAATCCCTCAGCTTAACTGGGGAACTGCGTCTGAGACTGCCAAGGCATCGAGGGACAGAGGAGACGCGATCAGTGTACGTGAAATGCGTAGATATCTGGAGGAACACCGGTGGCGAAGGCGGCCCTCTGGACGGATGACTGACGCTGAGACGCGACAGCGTGGGGAGCAAACAGG
+
@?;:;:;::#:?;>>BB@CB?BDAE@C>A@@@@:@B@BB;BD9::;CDCB@:;4;6;4;AD<@?ABBBBBBBBC=AAB;@@;;;C@C>A;;;;5;?CBBBAABBBA::000.),(,0,,,-,*(((,(((((((*,,,,////333333334444(44444494455553-33-4.44438344.5==:@<=<:==3;;<<499<4:0//:979;;:<<==<<<@@<555993333&545/;///74
@N9IO0:01086:05970
TACGGAGGGCGCAAGCGTTGTTCGGAATCATTGGGCGTAAAGCGCGTGTAGGCGGCTTGGCAAGTCGAGTGTGAAAGCCCGGGGCTCAACCCCGGAAGGTCGCTCGAAACTGCCTCGCTCGAGTCCCGGAGAGGAAGGCGGAATTCCCGGTGTAGAGGTGAAATTCGTAGATATCGGGAGGAACACCAGCGGCGAAGGCGGCCTTCTGGACGGTGACTGACGCTGAGACGCGAAAGCGTGGGGAGCAAACAGG
+
AA::49??9?BA@<@;;;?BC?CC@B?BCCCADC=@@9::/:BB@@@AA:;8;D@BB@C@@@=AAB@AA;<;<;;,;;;0:DD4@A??3===0=5>3=494:9==?<<7<??@<A:9:BBBBBCBB=B@C:::?B?A?A@=A=@>@D>D@;;;BA;;7;;;B=C@BBCB@AACAAAD>CC?B<@@@<??9;5::0+0*//)/)/38:;8<<<8;;<<@A@?@ABBBACDBB;;;0;AA;;;;.;ACCC=A@A<
@N9IO0:01101:05978
TACGGAGGGTGCAAGCGTTGCTCGGAATCATTGGGCGTAAAGCGTACGCAGGCTGTTCGTTAAGTCGGGTGTGAAAGCCCGGGGCTCAACCCCGGAACTGCGCCCGAAACTGGCGAGCTTGAGTGCGGGAGAGGGAAGCGGAATTCCTGGTGTAGAGGTGAAATTCGTAGATATCAGGAGGAACACCGGTGGCGAAAGCGGCTTCCTGGCCCGACACTGACGCTCATGTACGAAAGCGTGGGGAGCAAACAGG
+
AABB>ABB=9;:C=@@@@=B;;;GACACGEEAED>A@:::5:A@ABAAAAB?AABB?AAC?A=@@A@C>@@ABBC>CCC=CDD;CCCB<AA@7@@A?B<;<@@A;ABD=;;;?BB;;;C@ABB;;;BB=BC;;;0;6;AB?C@CAC?BB@CBCCCCC@BBBB=B=AAAA@@BBBAAA<@@;?9?@?;?<99298=<8==;<77076;=>AC;B999?@A9:9???A@@????@A8=<@9:::+9789;.9::4
@N9IO0:01101:05998
TACAGAGGGTGCAAGCGTTGTTCGGAATCACTGGGCGTAAAGCGCGCGCAGGCGGATGGTTGCGTCCGGAGTGAAATTTCGCCGCTCAACGGCGAAGCTGCTTTGGATACGGACCGTCTAGGGACCGGTAGAGGCTGGTAGAATTGCAGGTGTAGCGGTGGAATGCGTAGAGATCTGCAAGAATACCCGTGGCGAAGGCGGCCAGCTGGGCCGGATCCGACGCTGAGGCGCGAAAGCGTGGGGAGCAAACAGG
+
BBA@?>@>:@@=?=??>@<@B?AA>A=@@AAAAB=BBBCC=B@@:;;BBBB@BC@BBC@C;;;CBB<@=ACBA@B6;;6;??6::BAD???<?@@;?>ABBBC?B@???BA?AA?BBACAAA5;;>A?BBB@@<@@B>BBDD@E@BBBB@BBCCBCC?AB?ABCCBABCBCBB@A@BBC@CC@BBBC=BAD=A?@6:6;C>B=;;;ABC=B@C@CBC@BCBAA??@@=@@@@@@;@A@ABBB9BBBBD>BAA?
@N9IO0:01107:06001
TACGGGGGGGGCAAGCGTTGTTCGGAATTACTGGGCGTAAAGGGTTCGTAGGTGGCCGGCTAAGTCAGACGTGAAATCCCTCAGCTTAACTGGGGAACTGCGTCTGAGACTGGTCGAGCACTCGAGGGGCAGGAGAGGAACTGGAATTCCAGGTGTACGGTGAAATGCGTAGATATCTGGAGGAACACCGGTGGCGAAGGCGGCGTTCTGGACTGCATCTGACACTGAGGAACGAAAGCCAGGGGAGCAAACGGG
+
BB::::::::";@24494.4<=AC@C@C@CCCCD>@@ADD=BB>B@BBBAA=AA=A@C?CBB?@@C@@@@@@ABB=BBB;@@;;;C@C?CCCDC;E@BBC;;;ABAA@97,,)(((((((*,----66+5//(///85;5:;7676:68+--0---//4.4:;=5:7///;::33388:0557<64992924C;?@=<<<AB?C>><><<8///:/97=A?:8::999=:@2979=,99:>?@@6956BB:??E<
@N9IO0:01112:05977
TACGTAGGGTGCGAGCGTTAATCGGAATTACTGGGCGTAAAGCGTGCGCAGGCGGTTTTGTAAGCCAGATGTGAAATCCCCGGGCTTAACCTGGGAATGGCATTTGGGACTGCAAGGCTGGAGTGCGGCAGAGGAGACTGGAATTCCCGGTGTAGCAGTGAAATGCGTAGATATCGGGAGGAATACCGATGGCGAAGGCAGGTCTCTGGGCTGACACTGACGCTCATGCACGAAAGCGTGGGGAGCAA
+
CC@@A@?C<@?@C?@?@@<@?BBB?A8;7;AABB<BABBB<BBCAA@BB;;8;A=BCC;CCC@BB?AA?@?=777(3;99&73(3;=A8B9BBC9:600+0;;>8@997;A=;:+0+0;;5009;=A8>>>BA?B>899@;@00(/>)/(.37557525557,227?@B???A979?8?9498=>A<>>??388>;><@@C=;;:;9?A455575557785222777797;:<>4;;888DC5;;633
@N9IO0:01079:06040
TACGGAGGGGGCTAGCGTTGTTCGGAATTACTGGGCGTAAAGCGCACGTAGGCGGACCAGCAAGTCGGGGGTGAAATCCCGGGGCTCAACCCCGGAACTGCCTCCGAACTGTTGGTCTGGAGGCGAGAGAGGCGAGTGGAAGTTCCGAGGTGTAGAGGTGAAATTCGTAGATATTCGGAGGAACACCAGTGGCGAAGGCAGGCTCGCTGGCTCGATACTGACGCTGAGGTGCGAAAGCGTGGGGAGCAAACAG
+
;;@A;>???>,?A@A@CC?BA@CC?C>A>@?BBD=@?:9:4;BBABA@@@C?AC@BB@BBBC>@@;;;;;(:=@@8@BB8@@@*99:949>>0=8;;0...(,,0--(-///)/)////)//(/:8///,,(,,,*2202(//(/(//-(-///8562355=090558889;;848>488=C87:987//-(---(-2----23887754633....58555855:??555599909556<::,9:9:A7;::
@N9IO0:01087:06027
TACGGAGGGTGCAAGCGTTATCCGGATTCACTGGGTTTAAAGGGTGCGTAGGTGGGTAAGTAAGTCAGTGGTGAAATCTCCGGGCTTAACCCGGAAACTGCCATTGATACTATTTGTCTTGAATACTGTGGAGGTCAGCGGAATATGTCATGTAGCGGTGAAATGCTTAGATATGACATAGAACACCAATTGCGAAGGCAGCTGGCTACACAAATATTGACACTGAGGCACGAAAAGCGTGGGGATCAAACAGG
+
;;;;6;AC9@@@@<@@BC@CCCAE@??<???@AA;@B6;;0;B8@@@BBCD@CDD<BBAC999:@AD@AB?C@BB>BCBC@DD<BB@C?BB=B?AB<BBBB?BB@C@@@CB???8@?@@;?>9CCAAABB>??=?@?AAB>B?BAB@@A??=>9:::19==<7???@=ABABBBBBCBB????BBC594:<??AC<?;???@@A?A:99???A=AAA<????;;=9:4:<59:9:&877=@DF:?;;AA:ABA<
@N9IO0:01090:06049
TACGTAGGGTGCGAGCGTTAATCGGAATACTGGGCGTAAAGCGTGCGCAGGCGGTGTGCCAAGCTCGATGTGAAAGCCCCGGGCTTAACCTGGGAATTGCATTGAGGACTGGCGCGCTCGAGTGCGGCAGAGGGGGGTGGAAGTTCCACGTGGTAGCAGTGAAATGCGTAGAGATGTGGAGGAACACCGATGGCGAAGGCAGCCCCCTGGGCCGACCACTGACGCCTCAGGCACGAAAGCGTGGGGAGCAAACAGG
+
@@CCBBBC=::;CAA@@@=@=AAB>B000=@?@<A@AGC>CAB;<;BBBB;:;5;=??>:>89;::?<:343==1:=:=.==58:?C?B?DCC8<,0*00/7577:8<:::8AAA@???99977;;4737//////$//(/4//*/478///16;;666<;<D=A@ACBAA@BBBBCC7;;?B>AAA@CBBC?<;9=@8>=>>G@@+<;=2=*/00)/7///559499995555;==2<<:5555&59444)4;;3
@N9IO0:01098:06041
TACGTAGGTGGCAAGCGTTGTCCGGATTTATTGGGTTTAAAGGGTGCGTAGGCGTGTCCTAAGTCAGTTGTGAAATACGGCAGCTTAACTGTCGAGGTGCAATTGATACTGGGACACTTGAGTACTGATGAGGTAAGCGGAAGTGGACGGTGTAGCGGTGAAATGCTTAGATATCGTCCAGAACACCGATAGCGAAGGCAGCTTACTAAGGAGTAACTGACGCTGAGGCACGAAAGTGTGGGGATCAAA
+
CAA@@;;2;95:@<@FDC@BBEAC4;;;0;;4;C8A@6<;(77(3;:::5505;:>@@6;;@@@@A@@5;:;;;0;B@B>B@A@A=A>BAB@BC;;7;BBD@F@BCDCC;;;0;@@@@@DCAAAEDBAA<<@:00*.-*(*(,,,(,,-0-/3=:::8::>@9@CBB?CBBBAAABBA<@@>2;;;4:;@@?A@?6;6;@@BB>AA;;6;@AA;0,0==000000;?189;>==,99959CD9AA@@@4
@N9IO0:01100:06031
TACCAGCACCCCGAGTGGTCGGGACGATTATTGGGCCTAAAGCATCCGTAGCCGGTTCTACAAGTCTTCCGTTAAATCCACCTGCTTAACAGTTGGGCTGCAGAGGATACTATAGAGCTAGGAGGCGGGAGAGGCAAGCGGTACTTAGTGGGTAGGGGTAAAATCCGTTGATCCACTGAAGACCACCAGTGGCGAAGGCGGCTTGCCAGAACGCGCTCGACGGTGAGGGATGAAAGCTGGGGGAGCAAACCGG
+
BCC?A@A::::-;@@@C<@ABB=BEAAA?AA?BC>DACCF>BBBBA=BAAAA=A>A?AA@AA>AABA>A<??=@A9?@=A@?AAAC?C?BBCC?BB=BBBBBBBB>B@@@@<<<?===BBC??>6778*9@@@=AB>A@A>ABB@@CBBBB>B@AAA5=ACC8BB?BB>@99:99:DCC=AAA=@@9?8776;>?3919<899/991<9808:<==AABCCC?BBBFE>???AA:@ABBEDF3@??=A,92;=
@N9IO0:01109:06018
TACGTAGGGTGCTAGCGTTGTTCGGAATCATTGGGCGTAAAGCGCGTGTAGGCGGTTAAGTAAGTCTTGTGTGAAATCCCTGGGCTCAACCGAGGAAGTGCATGGGAAACTACTTAGCTAGCAGACGGTAGAGGAAGGTGGAATTCCTAGTGTAGAGGTGAAATTCGTAGATATTAGGAGGAATACCGGTGGCGAAGGCGGCCTTCTGGACCGTTCTGGACGCTGAGACGCGAAAGCGTGGGGAGCAAACAG
+
CCCBBACB<9:9BBCCDCACC@AA?BADECE@E@7BC>??9???@@AABBC@BB?B?B?BBC@CECC@CGDBBBD=CCD=ECD>BBCC@C;;;D?B>BAAACBCB>CIGGBCCB?BBBCCCCCCCBC?B;;;B?B@E?BC@C?B?A?CAAABBBBBC>A:9:6<>BC@A@CCBB?AA?AB?B>CCC?BBCE@CCD@C?AB=A<@>BAA=@@=@D@CBC?B???A??=>A>>?@@:@BBBB==/AA>:6.;;:
@N9IO0:01112:06013
TACGTAGGGTGCGAGCGTTAATCGGAATTACTGGGCGTAAAGCGTGCGCAGGCGGTTTTGTAAGTCAGATGTGAAATCCCCGGGCTTAACCTGGGAACTGCGTTTGAAACTACAAGGCTAGAGTGTGGCAGAGGGGGGTGGAATTCCACGTGTAGCAGGTGAAAATGCGTAGAGATGATGGAGGAACACCGATGGCGAAGGCAGCCCCCTGGGGTTAACACCTGACGCTCGAGGCACGGAAAGCGTGGGGAGC
+
ABCC@??C<@AAB@@@DD?B@BCC@C6;6;ABAB=BBBBB=BBA:;;BB@@<@A<BBB:@@A=?@@@@@;9:=>B;:877*9@9?>8B9B8B??3:69<?8>==/337.7;::?:@6>8=7;>??;959;?AABBAA&9:23,3394????<;9<<79298333&378;=<@=////..7.335=:?><<@@AA=997/3,338=<;;'3333&31717663//-7-,----/49833,33(3339:==.883
@N9IO0:01068:06097
TACAGAGGGCTCGAGCGTTTAATCGGAATCACTGGGCTTAAAGCGTGCGTAGGCGGACGCGTAGGCACTTTGTGAAATCCCCCGGCTCAACCGGGGAATTGCTTGGTGAACCACGCGCCTTGAGGCAAGTAGGGGCTGTCGGAACGCTAGGTGGAGTGGTGAAATGCGTTGATATCTAGCGGAACGCCGAAGGAGAAATCAGGCAGCTGGGGCTTGGTCCTGACGCTGAGGCACGAAAAGCGTGGGGAGCGAACGG
+
ED@@@ABD=:::AAA@;;:)5.5555:4999<:::29;-38*38;>==989<4<:08849>>::79A?BA89;@@@0;;?@?,?5:<@C@C@DDF;E@C>@@B?B?BAC=A=A;;;@A?A5;;;6;@;@@9:::'9;?@>C;C?CBC;:0;>=+009=8A999)5;9:;7844??39:8..*.)--.(-/18-3333(334<688444///&/7)/)/7279:;;<;44454443333&///////&/89::8444
@N9IO0:01077:06099
TACGTAGGGTGCGAGCGTTAATCGGAATTACTGGGCGTAAAGCGTGCGCAGGCGGTTTTGTAAGCCAGATGTGAAATCCCCGGGCTTAACCTGGGAATGGCATTTGGGACTGCAAGGCTTGAGTGCGGCAGAGGAGACTGGAATTCCTGGTGTAGCAGTGAAATGCGTAGATATCAGGAGGAATACCGATGGCGAAGGCAGGTCTCTGGGCTGACACTGACGCTCATGCACGAAAGCGTGGGGAGCAAACAGG
+
BAA@A@@@<@A@AA@@>@4;5;AB;A5;49AABF>BBADD>CCBBBBBB@@=AB?BFD9AAD@BB>@@@BCCCCC@BBBB9BD<???A@A?CBC=B?BB?BBBB=AB=BBBCAB<>9>?=?@AA@AA?>>?BD?BABABB@B@D?B@BB>BA=>;;;=>>>?9>>>@B@@==<====:;;59599A;AA7608;:4;5;:7;A>655AA89;9<;;<999///53556:;==>?-8577888-/./690/..4
@N9IO0:01089:06087
TACGGAGGGTGCGAGCGTTGTCCGGAATCACTGGGCGTAAAGGGCGCGTAGGCGGCCCGGTAAGTAGGGGGTGAAATCCTGCGGCTCAACCGCAGAACCGCCTTCTAGACTGCCAGCTCGAGCACAGTAGAGGCAGACGGAATTCCCGGTGTAGCGGTGGAATGCGTAGAGATCGGGAAGAACACCGGTGGCGAAGGCGGTCTGCTGGGCTGTTGCTGACGCTGAGGCGCGACAGCGTGGGGAGCAAACAGG
+
CABA>@?C=BBBBBB@@A@CCCAC?B?@@CCCFF>:;;BD>CC?CCA@@BC@BA=AB:@=BC@BFCCCCC1ABAC8@>;:;;B?CBDC@C@BBB@A595::@A?AA@??:999<88778777799>B?@@@B>BCBAAA=A<A<@B<B?BBBCCCC?CC@C?CCBBBBAA;;;;;A8@<@@=AAB=@=:94:@@;ABBB?BAA@@A@C<B@@@<@;;;@ACAAA??;??????@AA???BB8DBAAD<AAB>
@N9IO0:01091:06073
TACCAGCACCTCGAGTGGTCAGGAGGTTTATTGGGCCTAAAGCATCCGTAGCCGGCTATGCAAGTCTCCGGTTAAATCCAGCTGCTCAACAGATGGGCTGCCGGAGATACTACACAGCTAGGGAGCGGGAGAGGTAGACGGTATTCGGTGGGTAGGGGTAAAATCCTCTGATCCATTGAGGACCACCAGTGGCGAAGGCGGTCTACCAGAACGCGTTCGACGGTGAGGGATGAAAGCTGGGGGAGCAAACCGG
+
B@@;@A;;;@BBBBBBB>BB@@>@F?BB>BB@BE?L@BCC=BBA@?;@@>??9>;@AA@@@A>ABCBB@CBH@CC=CJACDB@@@B@@<@@@@BBH?BABC@B@BCCCCBB@A@ABB@@@AA<:::CC=ABBB>BBAAAB?B@A<993:<;7;@ACC8BBCC5>?<?@@B@>=865-5771775::;>565:><<8:;77.5557?299A499@992996;97<<555)5555@6>666@@@+=<>>>7>:@;
@N9IO0:01094:06070
TACGGAGGGCGCAAGCGTTGTTCGGAATTACTGGGCGTAAAGGGCGCGTAGGCGGCCTTCTAAGTCATGCGTGAAATCCCCGGGCTCAACCCGGGAACTGCGTCTGATACTGGAAGGCTTGAATCCGGGAGAGGGATGTGGAATTCCAGGTGTAGCGGTGAAATGCGTAGATATCTGGAGGAACACCGGTGGCGAAGGCGGCATCCTGGACCGGTATTGACGCTGAGGCGCGAAAGCCAGGGGAGCAAACGGG
+
BCBB?BBB<ABAB8;;AA?CGACC@B?C@CBBBC=@@@AC6::8;ECCBB>:00,0+09@=>,00=A9:969;;D<BBBB:BD;@;;:=AB<BD>E;;:B;9:AABABBCBA?C>@>AC?BB?BC@CE>B@AAC=B;<;GAEFHIG?BB@BBAAA;;9;CCD?BB=<;BBB@A@ABC?BA>A>ABB@CABB@BCC<@=@A?@;;;>AC=;;6;>??A>BBBBBBCBB>BAA;;;0;A5;;;;.;;;;;.99>6
@N9IO0:01098:06107
TACGTAGGGTGCGAGCGTTAATCGGAATTACTGGGCGTAAAGTGTGCGCAGGCGGCGCTGCAAGTCGAGTGTGAAATCCCCGAGCTTGAACTTGGGAATTGCGCTCGAAACTACGGCGCTGGAGTATGGCAGAGGAAGGTGGAATTCCACGTGTAGCGGTGAAATGCGTAGAGATGTGGAGGAACACCGATCGGCGAAGGCAGCCTTCTGGGCCAATACTGACGCTCATGACACGAAAAGCGTGGGGAGCAAACAGG
+
CAAA@@@@:@@@??@>@@?B?BCC@B?B@CCCDD>B@BDE>CCCCCCCBBB>BB?BBBA@@C@BBCCCCCAAB@B==:::.:9::;+//6996<<586?+////9:=>>8>CCA?=@@==@=;9:>>>7<<;::7;.3-33-37<=B>BBBCBBBB=DA=BCB<BBBBBABBBBBB==/33282:@=<::///699:6;4::::7:=?>??-9181:=<?@988=999:988873333&3338<==1=<BBC<888?
@N9IO0:01094:06133
TACGAAGGGGGCAAGCGTTGTTCGGAATTACTGGGCGTAAAGGGCGCGTAGGCGGCTTATCAAGTCAGGCGTGAAATTCCCGGGCTCAACCTGGGGGCTGCGCTTGATACTGATGAGCTTGAATGCGGGAGAGGATAGTGGAATTCCCAGTGTAGAGGTGAAATTCGTAGATATTGGGAAGAACACCGGTGGCGAAGGCGGCTATCTGGCCCGTAATTGACGCTGAGGCGCGAAAGCGTGGGGAGCAAACAGG
+
AA?A?>ACCC1BB>@@BB>CBADD?B?B@BBCCD>BBCBC>CG>BBCCCCC?DC@CD?BCBC?BBBCC?AAAAAA<@?AB<AA<@@@A@C@CCCCC2AABCBBD@B@@>9::????ABC?CBA;;;CJ?CCCC?CBAAAB@B@F?BC=A@@@AAB;;:;CBD=B@;;;CDBBCB=A?.919929==:>:9:49@B<B?AB?BCBBDBC?AA<AAC@D?CBBAAD@@@>@@@;;;/;;A@ADD6;;@@D9@@B=
@N9IO0:01095:06139
TACGGAGGGTGCGAGCGTTGTCCGGAATCACTGGGCGTAAAGGGCGCGTAGGTGGCCCGTTAAGTGGTCGGTGAAATCCCGGGGCTCAACTCCGGGGCTGCCGATCAGACTGGCGAGCTAGAGCACGGTAGGGGCAGATGGAATTCCCGGTGTAGCGGTGGAATGCGTAGAGATCGGGAAGAATACCAGTGGCGAAGGCGTTCTGCTGGGCCGTTGCTGACACTGAGGCGCGACAGCGTGGGGAGCAAACAGG
+
CBCB@BBB=???B@@@BB@CCC@C@B4;;@@995)5:=>>8?A7?>CCB@>:>>:>A:AC?C?C@>:>;:2::795:AB9@AA6ABBC?CDD>BBB7BBAB>BBBAB@@@BB@CDCAAAAAAAAABC@CCCBC:BCAAAB8>9=8==7=6:?=88?D@AA>A?B>??CBB>>=<773(33:;?CBB?BAAA=AA><@=@@>:==>AABD>C?AA?BCB:99@@:::?;?AA???AAAAAABB9BCCDD=BBB?
@N9IO0:01100:06110
GACGAAGGGGGCTAGCGTTGTTCGGAATTACTGGGCGTAAAGGGCGCGTAGGCGGTCTTGTTAGTCAGGCGTGAAAGCCCTGGGCTCAACCTGGGATGTGCGCTTGATACTGCGAGGCTTGAGTGCAGGAGAGGATGGTGGAATTCCCAGTGTAGAAGGTGAAATTCGTAGATAGTCGGGAGGAACACCAGCGGCGAAGGCGGCCATCTGGACAGATATTGACGCTGAGGTGCGAAAGCGTGGGGAGCAAACAGG
+
BABCA4;;<;*;@ACBBB=@@<@B>A>B?CCCCC=BBAAB=BB=BCBCBBB>AB>BCCACC?BCBBBB?ABA<<</;;A9@@@;@CBB>B?BBD8<;B@@@AAA@BCAAA@:99;<5;:9<:99@?@@4::@?;@BB>AA<@<@>BB;??@=;000*06:6::2858=988:-------(-606378<;?@73.3=@3@>8819?A:;==7=@>:A8852>::>???@A<>==999.6688877(6;;>=77775
@N9IO0:01065:06175
TACCAGCACCTCGAGTGGTCAGGAGGTTTATTGGGCCTAAAGCATCCGTAGCCGGCTTGCTCAAGTTTCCGGTTAAATCCCACACGCTTAACGTATGGGCTGCCGGAAATACTGTTCAGCTAGGGAGTGGGAGAGGTAGACGGTACTCGATAGGAAGGGGTAAAATCCTTTGATCTATTGATGACCACCTGTGGCGAAAGGCGGTCTACCAGAACACGTTCGACGGTGAGGGATGGAAAGCTGGGGGAGCAAACCGG
+
CC>600000)00//79>=B@=>:..(.94.-(--(/5444)4443348<<<;=A@;;6:???B::;E>C?C>C5;;0995)5665@<<.5.55/9///)////)516@4<95555.55555555)44;;;0:4446:8::;?:>==;?896>@=@=>>>09999*4@29444>;@995.5::;9:5;=8<=::)0///)/)/;6:54493944.4:;:=7::;::4999980833-3:13338888)9::;=7=8>:
@N9IO0:01076:06165
TACAGAGGTCTCGAGCGTTAGTCGGAGTCACTGGGCTTAAAGCGTACGTAGGCGGATGTGCAGGCGTCGTGTGAAATACCTCAGCTCAACTGAGGAACTGCACGGCGAACCGCACGTCTTGAGACAGGTAGGGGCGGTCGGAACGATAGGTGGAGTGGTGAAATGCGTTGATATCTATCGGAATGCCGAAGGTGAAAAACAGACCGCTGGGCCTGCTCTGACGCTGAGGTACGAAAGCGTGGGGAGCGAACGGG
+
B<<>70/)///>>:5;=B:BCBBD:666B<B<GE7GC<C=7=<CAA?96667B<8A@<>>===8:9933333444(4:<6;4433333-38:44.57;:<684;7;;;5?53333334;.345444;543333&3:5::<7;4::;;;=6::7;:897:444)4449959;;;;;;=5657<755/)//)/4::A===+<<<<<:<<;<<4<7:99333888333:994:::8::38993333&3888:7;::2
@N9IO0:01082:06184
TACGTAGGGTGCGAGCGTTAATCGGAATTACTGGGCGTAAAGCGTGCGCAGGCGGTCTTGCAAGCTGGGTGTGAAAGCCCCGGGCTCAACCTGGGAGGTGCATTCAGGACTGCGAGGCTGGAGTGCGGCAGGAGGGAGGTGGAATTCCACGTGTAGCAGTGAAAATGACGTAGAGATGTGGAGGAACACCGATGGCGAAGGCAGCCTCCTGGGCCGACACTGACGCTCATGCACGAAAGCGTGGGGAGCAAACAGG
+
;;:AA@AA8@@9;5;@>@9>4?=>9=5;29999>6>@@CD>DCC=;;CCBD@BB<;;;4;@@=A<<;B;;;:BBD8;:9:&3;1:;<?5:2733(37,39?=;66//(/;9=?>78/7@B;@AB@@A997?9:::*//(/62948474:7///////6883///&///////88833333.38173333283457=<<5:.3344.44.444)4399<>==>>5555444=666???39994555&59555)5>>5
@N9IO0:01098:06181
TACGAGGGGGGCAAGCGTTGTTCGGAATTACTGGGCGTAAAGGGCGCGTAGGCGGTTGGACAAGTCAGCTGTGAAAACCTCGGGCTTAACTCGACGGCCTGCAGTTGAAACTGTCGAGCTGGAGTGTGGGAGAGGGAAGTGGAATTCCTGGTGTAGCGGTGAAATGCGTAGAGAATCAGGAGGAACACCGGTGGCGAAGGCGGCTTCCTGGACCGACAACGTACGTGAGGCGCGAAAAGCTGGGGGAG
+
ABBB@@@@AA(AC@DB::6:>8AA?CAC@BCCCE@AABCM>CC>CECCCCCACC@E@C?BBB@CBBBBABA<>>>>7@<A@@A:;@<A@CA@;///1616///99288923333338887717773333(36666(/+/990606(/*3;6;;;2...(....'.5567799--(----267).).6625(-,(,,-(-379479(/(--(--(/-55(-////3/99;*//89999.:888;<9'99
@N9IO0:01092:06210
TACGGAGGGTGCAAGCGTTGTTCGGAATCACTGGGCTTAAAGCGCGTGTAGGCGGAGTGCCAGGTGCCGTGTGAAATCCCCGGGCTCAACCCGGGAACTGCGCGGCAAACCGGCATTCTTGAGGCAAGTAGAGGTGACTGGAACGACCGGTGGAGCGGTGAAATGCGTAGATATCGGTTGGAACGCCGGAGGCGAAAGCGGGTCACTGGGCTTGTCCTGACGCTGAGACGCGAAAGCGTGGGGAGCAAACAGG
+
ABAA;:9;6;AAB>A@@@=@A@@A=?=??BCAA@9@=399.;;;;>@BBBB?BB?BBCCC@CD@C@A<B??A:;;0;ABA3@A;A@@C@CC=BD?G@C;;;B;;5;?>5??B@CCC@BB>A;;5;@<A@@@BB?AAABBC@CADCCB@B?@@=@@@@>ACDD?CCCCCCCCBBA;;6;=A=@=@CA8=;99298995:?BB;@@@A?@@9@A>AAB>A@@@;;;;:;;9<=::9,9?=>?CC9B?@@B=@@@?
@N9IO0:01099:06227
TACGTAGGTGGCGAGCGTTGTCCGGATTACTGGGCGTAAAGCGCGCGCAGGCGGCTGGCCAAGTCCGATGTGAAAGCTTCCGGCTTAACTGGAAAACGGCATCGGATACTGGTCGGCTGGAAGGTGGGAGAGGGTAGCGGAATTCCCGGTGTAGTGGTGAAATGCGTAGATATCGGGAGGAACACCAGTGGCGAAAGCGGCTACCTGGCCCACTCTTGACGCTGAGGCGCGAAAGCTAGGGGAGCGAACGGG
+
BBABABB@BC?BBA@?@B?BBB=A=;;5;@CBC<;;;JJ?FFBBBBA@@@=AA<@?A5;5:<:99<@@:9:BBB=@AA@C=?98939:947-737&7:6;::9:4899=>>8>>A=ACE@D>@=@AA;ABAAB=BABBB@D@C?BC=B>BBBBBBB?BCCE>DCDDBB@@@A@@@C;@@?B?BBC?CAAA=AAAA:ABB????B?::4:A8??ABB?AAABA@@;;6;@B@@A6;;<;;;;.;@@>@5:;A9
@N9IO0:01107:06244
TACGTAGGTGGCAAGCGTTGTCCGGATTTACTGGGCGTAAAGGGCGTGCAGGCGGTCTGTTAAGTCTAGGGTGAAAGCTCCCGGCTCAACTGGGAGAGGTCCTTGGATACTGGCAGACTTGAGGAGAGTAGAGGAGAGTGGAATTCCCGGTGTAGTGGTGATATGCGTAGATATCGGGAGGAACACCAGTGGCGAAGGCGGCTCTCTGGGCTCTACCTGACGCTGAGACGCGAAAGCGTGGGGAGCGAACCGG
+
BBBBA@@=996:B>AABC>BBB>B@@@@9>?=>?9??@@@/;;0;@59;CC@CCBCCCCCAD?B9;;CCC;A:;90;;;DE?F=@@;;6;BEG=BBBA>AB?B?C?BA?AAA>ABCBBBABBC?C>>>@@@9959B@@::4::?:AA8>;>ABA@AC@BBG@@@B@@@@@@@BDBCB=CD?C?@?@6:;AA?AAA?B@<;6;AAAABBB;@BB;;;?B;;;@AABBBAB@B:;;0;AAAAAA7AA@AA?C>C9
@N9IO0:01110:06255
TACGGAGGGGGCTAGCGTTGTTCGGAATTACTGGGCGTAAAGCGCACGTAGGCGGCTTTGTAAGTTAGAGGTGAAAGCCCGGAGCTCAACTCCGGAACTGCCTTTAAGACTACATCGCTTGAACGTCGGAGAGGTAAGTGGAATTCCGAGTGTAGAGGTGAAATTCGTAGATATTCGGAAGAACACCAGTGGCGAAGGCGACTTACTGGACGACTGTTGACGCTGAGGTGCGAAAGCGTGGGGAGCAAAACAG
+
A@CC?@@@@@1@BBBBBB>??@CF@D?B?BAA@C=@AABB<BABCC:;;CCABB@BCC>CCC@DH@CCBB?BBBC=CCD=B?AAA@9:6;AA>A>A>A:;;?BB=B>@?BBAAAA???C?BB@A@@>>8<@7838A8?>A?B?B?B@DAA>>=@@AC?@@AA9><>@B>>>>>@;??<A<AD=@@>;>@BA:>76.8:;;;DA=@>@C<@?:;;===;@AA;;;@??=;;:AAD;BA?@@BA,88::::):96
@N9IO0:01076:06262
TACAGGGGGGGCGAGCGTTGTTCGGAATTACTGGGCGTAAAGGGTTTGTAGGTGGCTTGTTAAGTCAGACGTGAAATCCCTCAGCTTAACTGGGGAACTGCGTCTGATACTGGCGAGCTTGAGTGCAGGAGAGGAACGCGGAATTCCAGGTGTAGCGGTGAAATGCGTAGATATCTGGAGGAACACCGGTGGCGAAGGCGGCGTTCTGGACTGCAACTGACACTGAGAAACGAAAGCCAGGGGAGCAAACGGG
+
A@A::9:9:9#;BCA@AA<???BB@C?B?BBBBC>99:AA5::5:A<BCCEAAA>@C@CC@C@BBCBBBBBBAAD=BCC=A?@@AA6;9;BDCE;A=ABCB@ACFCB?@?BB?AB@@@A?BBAAACDD>@@CB@C?;;;@=@=A?C:;;@CBCCBEE?BA@@:@?@A;;;@@A@BCB?CC?A?ABB?B@CCBCDC@C@BB?BBB@BBE?BBCCCC?B:;;@AA@???@@9?::9/9>:>>@@2::;:9/9>>9
@N9IO0:01085:06273
TACGGGAGATGCTAGCGTTGTTCGGAATCACTGGGCTTAAAGCGCGTGTAGGCGGCAAGGTAAGTACCTTGTGAAATCCCTCGTCTCAATCGAGGAATTGCTTGGTATACTGCCCTGCTTGAGGCAGGTAGGGGTGCCTGGAACTCTAGGTGGAGCGGTGAAATGCGTAGATATCTAGAGGAACGCCCGTGGCGAAAGCGGGGCACTGGGCCTGTTCTGACGCTGAGACGCGAAAGCGTGGGTAGCAAACGGG
+
@A@@@9::;@BABBC@@@?CC?BB@C?BBCCCCC=B@4996;AAAA@BAAA=9949@<@=BB?BBAB?B=??BBC=?>?7?BAAABBA=ACBBB=?=?=A@D=A>@??CC::9D>BBBC>?9829<<8???AC69:9;<=8?;@?BCBE?BB>BABB?BBCC<BB>>>?===?@@@A@AA=?;?:::.;@@;@;;;0;;;;;.;@@:;;6;?BAA?AAAA@AA;;;@@DDDDDD=AAA<<<0<@B;;;0;??8
@N9IO0:01088:06303
GACAGAGGGGGCAAGCGTTGCTCGGAATCACTGGGCGTAAAGGGCGCGTAGGCGGGATGGCAAGTCAGTCGTGAAATCTCTCGGCTCAACCGAGAAACGTCGGCTGATACTGCCGTTCTTGAGGGATGCAGAGGAGACTGGAATTCCCGGTGTAGCGGTGAAATGTGTAGAGATCGGGAGGAACACCGGTGGCGAAGGCGGGTCTCTGGGCATTTCCTGACGCTGAGGCGCGAAAGCGTGGGGAGCAAACGGG
+
BBB;;;AABA0AC?BBBB?ABB;;8:?BAB<96?6666@?6==6;@;BBBCABBC>;;;?BC?BBABBAAAABBB<A@@BABB@;;;B?B=AABBC=;:::B?BB?@?BA@A@8::?AC?B@@@;@AA???A@6;;@@BB?C@C@DC@D@BBBAABB=??AB=:::CAAAA@=9:;?8;:5:<@?@>A<@@<@AB?C@CBB=BBBBCICFCDGF?C=;;;@A@?@;;4;@B;;;0::99?A@8BBCEC=BBD?
@N9IO0:01093:06265
TACGGGGGGGGCAAGCGTTGTTCGGAATTACTGGGCGTAAAGGGTTCGTAGGTGGCCGACTAAGTCAGACGTGAAATCCCTCAGCTTAACTGGGGAACTGCGTCTGAGACTGATCGGCTCGAGGGCAGGAGAGGAACGTGGAATTCCAGGTGTAGCGGTGAAATGCGTAGATATCTGGAGGAACACCGGTGGCGAAGGCGGCGTTCTGGACTGCATCTGACACTGAGGAACGAAAGCCAGGGGAGCAAACGGG
+
A@@>>>=>=>">B4;;;;5;A?AK@D@D@DBBBB<AAABC<BB=@=@BBAB>;:6:=AADA@<@@CBBBBBBDCC89::6;@@@@C@C?BBBBB8B=BBBA@@CCBB@B@@;;;;A=@==@??=6?>A;@@?B=A=:::@=A8:9:ADD?<;;AAAA?BBBB=BBBCCBBBBAAAAA5::=@=???;@=AB?BBC@D?BB?BHE?BCF?A@BB;;:BA@AA@???>>=A>@??A99:39>>?6::;GF>BCC<
@N9IO0:01093:06307
GACGGAGGGTGCTAGCGTTGTTCGGAATCACTGGGCGTAAAGGGCGCGTAGGCGGCTGTGGCAGTCGGGTGTGGAAGCCCGGAGCTCAACTCCGGAACGGCACTCGAGACGCCATGGCTGGAGGCCGGAAGAGGAGGGTGGAATACCCAGTGTAGAGGTGAAATTCGTAGATATTGGGTGGAACACCGGTGGCGAAAGCGGCTCTCTGGTCCGGACCTGACGCTGAGGCGCGAAAGCGTGGGGAGCAAACAGG
+
@@;;6;?B;;;;BBAAAB>@@@DF@D?@A@BBBB<BBBBC>CC=BB@@@@@=ACABBB@@<@B@@@BA::;:B?C@CDD>B?@@@BCD?AAC?B@B9:9?@ACBBAA??88?:AAA?BBC@BB?B?B?C@BBA>???8?B=A=???@8A@?888>>=;>>>C8=:=>AAAABBC:=>8>B5;5;>>:><AA<@>;=.525,22=@@?A=>>;>;>>=AAAAAA88778>;>BBB:A@?>???3;;BBD;::;8
@N9IO0:01107:06281
TACAGAGAGTGCGAACGTTGTTCGGAATCACTGGGCTTAAAGCGCACGTAGGCGGCATCGTAAGTGTCTGGTGAAATCCCACGGCTCACCCGTGGAACTGCCCGGCAGACTGCGATGCTCGAGTGTGGTAGGGGAGAACGGAACTCCTGGTGGAGCGGTGAAATGCGTAGATATCAGGAGGAACACCGGTGGCGAAGGCGGTTCTCTGGTCCACAACTGACGCTGAGGTGCGAAAGCTAGGGGAGCAAACGGG
+
CDBAA@@A?@99::2;;;>BB?CC?B?CCHCBBF=BB4;:.;;59=><;;C=;:5;@A@A@B?B@@@@AA?BBBB<BCC7::A>AB???B9??A4918?9::,9;?=>999@@@@???AAABBAA@A;A@A??3?:;2:B<@<@@B?CB>AA>BBBC?BBCD=;;;@BBCBBBBBAC?BCAC@CBC=@>@A?B@@>@<@B?A?A@@@@;==299929:99<99994;.44:97;)///////&/;==>8=<>7
@N9IO0:01110:06300
TACGAAGGTGGCAAGCGTTGTTCGGATTCACTGGGCGTACAGGGAGCGTAGGCGGTTGGGTAAGCCCTCCGTGAAATCTCCGGGCCTAACCCGGAAAGTGCAGAGGGGACTGCTCGGCTAGAGGATGGGAGAGGAGCGCGGAATTCCCGGTGTAGCGGTGAAAATGCGTAGAGATCGGGAGGAAGGCCGGTGGCGAAGGCGGCGCTCTGGAACATTTCTGACGCTGAGGCTCGAAAGCGTGGGGAGCAAACAGG
+
A@@;:2:5;C?AA?BABB?;;9;F@BB?@@@9::5;@@BA@@@;@@@A@A@@CD@F?CB=CC@CCD=AA@BBBBD>AABC?BA:B@::7;E9@=@A9A@@@@?@A@A49999:95=8@AABBB?CDIM>CCBB@CCCCBB?B@C@CD?D@CB@@@AA>B;;;;&;;===@>>@55:AA9AA5:4:;?9>8=>8>>?;?;@C?;;;@@AD@C@AABC=B;;;C;;;@<<5;@ABCC>C;;;CCB;BBBBB;@@@>
@N9IO0:01064:06351
TACGTAGGCAGCGAGCGTTGTTCGGAATTACTGGGCGTAAAGAGTGCGTAGGTGGTTGGCTAAGTTTGGTGTGAAATCTCCCGGCTTAACTGGGAGGGTGCGCCGAAAACTGGCTGGCTAGAGTGTGGGAGAGGAACGTGGAATTCCGTGGTGTAGCGGTGAAATGCGTAGATATCAGGAGGAACACCTGAGGTGTAGACGGCGTTCTGGACCATTACTGACACTGAGGCACGAAAGCGTGGGTAGCAAACAGG
+
@@@CA9949;4;@9;:;C5>;:<<8B:B:BBBBC>CCC>A8CCCAAA:99@=BB?B?B;@;;8;BB<B?AACBCC<BBBCB=B6::=B?ABBC>CDE>BBBBB7@AA?2BCC@BBB?BBAA@?>>9::.9?>?=A?BBBB>@;@9>0//;6;@BAA:858;==6<AAAAA@BB99:BC8;<?B?DBB??@??<?A@@@?9929?@;>9918=1778<;799999?>@@;?AA:;;0;=?@@C<BBBCGD?;;;>
@N9IO0:01067:06335
TACGAAGGGGGCTAGCGTTGCTCGGAATTACTGGGCGTAAAGGGCGCGTAGGCGGACAGTTTAGTCAGAGGTGAAAGCCCAGGGCTCAACCTTGGAATAGCCTTTGATACTGACTGTCTTGAGTTCGGGAGAGGTGAGTGGAATGCCGAGTGTAGAGGTGAAATTCGTAGATATTCGGCGGAACACCAGTGGCGAAGGCGACTCACTGGCCCGATACTGACGCTGAGGCGCGAAAGCGTGGGGAGCAAACAGG
+
=>@<@8<<<=,?AAA@??@CBBCC@C@C@BBCCD>AABCC?CI?BBCCCDC@CC@ECCCCC>CCCCCC@@=@CCC>BBD>FFJ?CA9;:;@C@D@D@A@@@@CC8;;AAABA@:;9@9;06@@<24;;.498:7>C@@@B@D>BBB>?@CECCCC9998DAA<B?AA@@???9:09>:9949699:7@BBB?B=B?B?BCBBAAAAAC>A@:?>???BABAB@BBBB>?==:9:,9@AAADD8@@ACD><;;;
@N9IO0:01080:06358
TACGAAGGGTGCAAGCGTTACTCGGAATTACTGGGCGTAAAGCGTGCGTAGGTGGTTTGTTAAGTCTGATGTGAAAGCCCTGGGCTCAACCTGGGAATGGCATTGGATACTGGCGAGCTAGAGTGCGGTAGAGGGCAGTGGAATTCCCGGTGTAGCAGTGAAATGCGTAGAGATCGGGAGGAACATCTGTGGCGAAGGCGACTGCCTGGACCAGCACTGACACTGAGGCACGAAAGCGTGGGGAGCAAACAGG
+
AAA@?:?B<;;:D=@@BB@CCDAA=?3979AAAC>@@@FC<AAA:;;AABB?BC@CC>CCAF?ABCCCBB@@??=5A@90=@C=BCGEAB@BFD>C@CC:BBCAD?ABBBBB?A@@@@@@;;;A<;<@CB@;;;0;AAA@;@<@<@C=C@CC?BBBBBDCCC?CCBBBBBAA@?;;;0;@<?>BDBCCBBC@@@@<@=@AAAABC@BB?BB?BBBBBBBBAAB????:>B::::2:@AADDG9::?CC>BBA:
@N9IO0:01095:06317
TACAGAGGTCTCGAGCGTTCAACGGATTCATTGGGCTTAAAGCGTACGTAGGCGGATCTGCAGGCGTCGTGTGAAAGCCCCCGGCTCAACCGGGGAACTGCATGGCGAACCGCAGATCTTGAGACAAGTAGGGGCGGTCGGAACGATAGGTGGAGTGGTGAAATGCGTTGATATCTATCGGAATGCCGAAGGTGAAAGCAGGCCGCTGGGCTTGGTCTGACGCTGAGGTACGAAAGCGTGGGGAGCAAACGGG
+
CCB<<;D@BABBC;;;==AFEABA?AA?CBC<@>:>B>AA0;<9;BAA@>>:00+0<><BA;C@:;;BBAAAACC0;;ABB0B@BBBBAC?BED;D@CAAAB@A=AA@<@=@@BA@;;;>AABAAA?ABBBDC;CC?BBC?B=?:::BA?AB?BBBA>A;;;0<@A@A>BBBDDEBBBBC?C@BBA>BB<@=;;;@8@;;;?C=BBBBC?DDAC@AAAAB?:::@@@>AAAABC<BAAACCC8@@@@A<@>>9
@N9IO0:01095:06347
TACGTAGGGTGCGAGCGTTAATCGGAATTACTGGGCGTAAAGCGTGCGCAGGCGGCGCGTTAAGACAGGTGTGAAATCCCCGGGCTTAACCTGGGAATTGCGCTTGTGACTGGCGTGCTCGAGTGCGGCAGAGGGGGGTGGAATTCCACGTGGTAGCAGTGAAATGCGTAGAGATGTGGAGGAACACCGATGGCGAAGGCAGCCCCCTGGGCCGACACTGACGCTCATGCACGAAAGCGTGGGGAGCAAACAGG
+
BCBAB@??:?@@BAB:;;?A=AA@:=+0,0<<<<9ABBFFIFAAABBBA9979A?BCCCC@B?BB@A?>??@ABB>CB??2<;*9939;@=A=>5:6:7454BB8B<ABBBB?BBAAABA?>=447A<<98999999%3>8<17,79>7:39,244455<CCC>BCAABAAABB:::@6::<@=;;;>ABAB@<::AC=A@99999)9>?9>3::@?===;0000;8:00/;6:63:?;?ACC9B??>A:99:=
@N9IO0:01101:06311
TACGAAGGTGGCAAGCGTTGTTCGGATTTACTGGGCGTACAGGGAGCGTAGGCGGTTAGGTAAGCCCTTCGGGAAATCTCCCGGCTTAACCGGGAAAGGTCGGGGGGGGACTGCCTGGCTAGAGGACGGGAGAGGAGCGCGGAATTCCCGGTGTAGCGGTGAAATGCGTAGAGATCGGGAGGAAGGCCGGTGGCGAAGGCGGCGCTCTGGAACGTTCCTGACGCTGAGGCTCGAAAGCGTGGGGAGCAAACAGG
+
@AB??>?@CC@CC@BBBB@BB?BC?ABC>BBBBC<BB@@=999,;?B@@@@@BB@C8;;=AA5;;A6@4?==6=?6:9:;;0;8?@=B=A5;;04:1:5:55555555"559@@=CDABBA<:<55995,599949:<@;@=<4:59;0;:>>=@@;;5<@@@;ACBBBDDFAAA;;;0;?>B4;6:9=9?@>@>B?BACC@CBA@949.905A>?C@BBCCCDAAAA=@@BBDD>B@@@BDD8@@BAB<@BA>
@N9IO0:01101:06322
TACGTAGGGAGCGAGGCGTTGTCCGGAATTACTGGGCGTAAAGGGTGCGTAGGCGGTAGGCTAAGTTGGATGTGAAATACCTGGGCTTAACTTGGGGGCTGCATTCAAAACTGGTTTACTAGAGTTCAGGAGAGGGAAGCGGAATTCCTAGTGTAGCGGTAAAAATGCGTAGATATTAGGAGGAACACCGGTGGCGAAGGCGGCTTTCTGGACTGACACTGACGCTGAGGCACGAAAGCGTGGGGAGCAAACAG
+
89=99?=>6900=00)0/95;>>>B?B>A=AA;;;0:B:;;0;9/55::::;5;;5<C@=@;:8<=?B=@:;;@@B;@@@;:;;15509:@@4;;;;*95959:;:;;;.;955::1<<99=99934332334<8585=?@5:4;;@>A??@?@A@?@=;;;::$:::9:@@=BBD>BB?BB@C@AA@7;50>*0/95:3/4.4:;2;44.4:999566:;9BBCCDAA=@@9A@@;@ABBBDF;A@BA@9>@>
@N9IO0:01112:06316
TACAGAGGTGGCAAGCGTTGTTCGGAATTACTGGGCGTAAAGGGCGCGTAGGCGGCCATCTAAGTCAGACGTGAAATCCCCCGGCTTAACCTGGGAACTGCGTCTGATACTGGACGGCTTGAGTATGGGAGAGGGATGTAGAATTCCAGGTGTAGCGGTGAAATGCGTAGATATCTGGAGGAATACCGGTGGCGAAGGCGGCATCCTGGACCATTACTGACGCTGAGGCGCGAAAAGCTAGGGGAGCAAACGG
+
BCCCB>?::927?;><892;@:@A>A?B?BCCDF?CCBBA<AC=BCBCBAA=996;@BBA;;5;@?@@@BBBBCG>BBCCC2B=BB>B>B@BBC>C?BBBA@@;;;@@AABB?BBB>??@BBBAA?>>5??@?A=A???BB@=B;B;B?:?>@@BBB=A@@@:@B@@AC@A@B@@@@<@D@C@CBB@B?BB@EDD>A?AC?AC@@<@@;@@8;;@@@@@@@@@@@@@5;;>9;;;-;@A>>@?6@@>@?99;;
@N9IO0:01066:06399
TACAGAGGGGGCAAGCGTTGTTCGGAATTACTGGGCGTAAAGGGCGCGTAGGCGGCCTGCTAAGTCGAACGTGAAATCCCTGGGCTCAACCCAGGAACTGCGTCCGATACTGGTTGGCTTGAATCCGGGAGAGGGATGTGGAATTCCAGGTGTAGCGGTGAAATGCGTAGATATCTGGAGGAACACCGGTGGCGAAGGCGACATCCTGGACCGGCATTGACGCTGAGGCGCGAAAGCCAGGGGAGCAAACGG
+
@@@@@99999*;B=AABB<AA?BB@B@B>A?==;5;<999/9=8A@AA@:968?9@?BBBBB788?C@>AABBBE=BBB=AAD<?@AC@BC?BB@B@BBBBBCB>@@BAAAB>A=B>AA8<B9BC@CD?C?CCD>CCCHDAB@CAC?CC@BBCDDAA?ABCC=;;;AACACBAAAA@?CC=@?@DD?B@CC?A@DAE@CBBBBCB>BA<A@<@9@A@=@ABAA@;;:49;B:;;0:=8=???3==?>:399<
@N9IO0:01070:06397
TACAGAGGGTGCAAGCGTTAATCGGAATTACTGGGCGTAAAGCGCGCGTAGACGGTTACTCAAGTCGGGTGTGAAAGCCCCGGGCTCAACCTGGGAATTGCATTCGAGACTGCGTAGCTAGGGTGCGGAAGAGGGAAGTGGAATTTCCGGTGTAGCGGTGAAATGCGTAGATATCGGAAGGAACATCAGTGGCGAAAGCGACTTCCTGGTCCAGCACCGACGTTCAGGCGCGAAAGCGTGGGGAGCAAACAGG
+
BCC@@@BB<AB?>:<=98298><;494=48@@@A<@@@@@;A@?@A@@@A::;B>B?CCCCC>@@CFE?;;<BBD;@???+A@9@>;;5;>A@A>A@CACBBB?BB@BBCBA@@@@@@B>C?5<@;;5;5;@BB=B@CCC@B@BB>BACACBBBBBC?BBCF?AA@@?<;:@???@;?<?=@<BBBAA@@@=A@@?9@BBBBBAC@CC@CB?BB@@@????@@<@@@;@AAAAC6;;::?AA6;;@CB=BBB@
@N9IO0:01074:06369
TACGTAGGGACCAAGCGTTGTTCGGATTTACTGGGGCGTAAAGGGCGCGTAGGCGGCGCGGTAAGTCACTTGTGAAATCTCTGAGCTTAACTCAGAACGGCCAAGTGATACTGCAGTGCTAGAGTGTGGAAGGGGCAATCGGAATTCTTGGTGTAGCGGTGAAATGCGTAGATATCAAGAGGAACACCTGAGGTGAAGACGGGTTGCTGGGCCAACACTGACGCTGAGGCGCGAAAGCCAGGGGAGCAAACGGG
+
BCBBA@A@6>>2;59=>?<@@<?=8;?>8>;3333&38333(33(48/////)3329?B@<?>3;;@@@B>AA@@?9@@@@BAB@@D<B?ACBC@B=;9.92<49BCBABACACCCBBBCCCBA@@:;5;5;;;6;B?BBD@E@C>@@@D@DBBBB@A>@BB<8BBAB@A??>??79.33:;A:=>A=@@<:.444.4:445/57:<B@@6@+0+0<:77<<59<<;97>><@A:/5;<??DD;@@CDE?CCD=
@N9IO0:01108:06371
TACGGAGGATCCAAGCGTTGTCCGGATTTATTGGGTTTAAAGGGTGCGTAGGCGGACTTATAAGTCAGAGGTGAAAGCCGGTAGCTTAACTATCGAATTGCCTTTGAAACTGCAAGTCTTTGAATTTTGTTGAGGTAGGCGGAATGTATCATGTAGCGGTGAAATGCATAGATATGATACAGAACACCGATTGCGAAGGCAGCTTACTAAGCAAATATTGACGCTGAGGCACGAAAGCGTGGGGATCAAACAGG
+
BBBB@@?>@BB=B?A?@@:;;EAE?BBC=BB?CC>CB<AA;@@5::=@@;;,00+0//17892999;@;;5;;;;,9B9>:?9//@+0,///9//58<<AA<@@7;;D?CBBCC=@A;;;):A?DFF9CC8;;B7;<C?BA,0+00//0/5559ABBB>BCCC<??@@@AAAAC:;;A??;;;5;;;5;@C6;;CC=@=?AAA@=@@@@5<<AA9>993;A9000>00,0009:A9A@??@AA5;:>?C;:996
@N9IO0:01110:06377
TACGGAGGGTGCAAACGTTGCTCGGAATCATTGGGCGTAAAGCGCACGTAGGCGGCCTGTTAAGTTGGATGTGAAAGCCCAAGGCTCAACCTTGGAAGTGCATTCAAAACTGGCGGGCTTGAATATGGACGAGGGTCGCGGAATTCCCGGTGTAGAGGTGAAATTCGTAGATATCGGGAGGAACACCAGTGGCGAAGGCGGCGACCTGGGCCAATATTGACGCTAAGGTGCGAAAGCGTGGGGAGCAAACAGG
+
@ABD@CCC=BBBCE=9;:?@ABBCAI?CCAA@BB=ACBAB<A:;:A@??@@;9838<=?=495:@<@?BBBBBBD>CCC=C?C@CBBC@C@C@C?C?AACCCC@AAAA9BDC@EEE>BC?BA?BBBAACBBBIE>CCCBB>B>B@CE=C?BC;@?BA=AAAA8D@CCDBBCBBA>>?5@@:@?CBB@B@?@>@@@>B???<?@?@?AAB=B?B?BCB?AA@@@8837:787799,4<;99::+9==?A499=:
@N9IO0:01119:05782
TACAGAGGTGGCAAGCGTTGTTCGGAATTACTGGGCGTAAAGGGCGCGTAGGCGGCCTTCTAAGTCGGACGTGAAATCCCCCAGGCTTAACTTGGGAACTGCGTCCGATACTGGAGGGCTCGAGTGCGGGAGAGGGATGTGGAATTCCAGGTGTAGCGGTGAAATGCGTAGATATCTGGAGGAACACCGGTGGCGAAGGCGGCATCCTGGACCGACACTGACGCTGAGGCGCGAAAGCCAGGGGAGCAAACGG
+
BBBBBBB@AA?@B<?===9>?<@B<@=@?B??@A<BBBBC>CC?CBBB@@@;992:=A>ABB@BBCC?B@>@::;/;;<;<(5@5@;8<7<@8BA<B>BBBBBBB@CCDBCCC@BAB=BBA@;@;5;::2:@@CC=BB?AAAC@C?A<AA?AA@BA??9????9?@CCAAABBBA@??1982949@A?C@BB?A7709??=9>@37/37:>@=BB?>?AAAB9978<<8=>?ACC=>B?CCC@2==:9:/999
@N9IO0:01123:05780
[truncated: 44,664,817 more chars]
