# Supplementary material for: Analysis of the rhizosphere bacterial diversity of Angelica dahurica var. formosana from different experimental sites and varieties (strains)
Source: PeerJ. 2023 Sep 6;11:e15997. doi: 10.7717/peerj.15997 (PMC10492537; doi:10.7717/peerj.15997)
Supplement: Supplemental Information 5 [file peerj-11-15997-s005.gz › peerj-11-15997-s005]

@N9IO0:00665:05784
TACGGAGGGGGCTAGCGTTGTTCGGAATTACTGGGCGTAAAGCGCGCGTAGGCGGACCTGCAAGTCGGGGGTGAAAGCCCGAGGCTCAACCTCGGAACTGCCTTCGATACTGCGGTCTCGAGTCCGGGAGAGGTGAGTGGAATTCCTAGTGTAGAGGTGAAATTCGTAGATATTAGGAAGAACACCAGTGGCGAAGGCGGCTCACTGGCCCGGTACTGACGCTGAGGCGCGAAAGCGTGGGGAGCAA
+
CCDHFCCGCG5CCGDCBB@BB@CC@D@E?B@99949A@CC>C;;9BA@A>>:==8>?<@DAA>ABDBDDD3@@AC>@??9<==9==?A>B?BAA>A@C>??:<;?A@BB@@A7753BA@AA=6<+56)26=<:>=886<49:?;?<???A>>>>=<:?==<062555;7=B@@::95:;>>189=9<;794;<=8=;<<8=::77::1@@8?>B;;556<<BBA@@?A@@@@@9@@@CDDC8A;;98
@N9IO0:00676:05800
TACGTAGGTGGCAAGCGTTGTCCGGATTTATTGGGTTTAAAGGGTGCGTAGGCGGCTTTGTAAGTCAGTGGTGAAATATGGCAGCTCAACTGTCAGGGTGCCATTGATACTGCGGAGCTTGAGTACAGATGAGGTAGGCGGAATTGACGGTGTAGCGGTGAAATGCTTAGATATCGTCAAGAACACCGATAGCGAAGGCAGCTTACTAGGCTGTAACTGACGCTGAGGCACGAAAAGTGTGGGGATCAAACAGG
+
CBAA@AA=;;5;@=@AAA<??C?C299B4@@195)5>)33(3;1335:9::?;:5:@?0;;@=AACBCCC?CDCE>BB;;8;<<<<=<7;;;ABBBF@BBB?BA:@@A@?:;;A????D?@@DBC??@@A=9817;A?BB7B7B6::;;6::9@@::79?BC=B?>??B:98AA779@@6;?6??@265A=::99;A;AB9:95=9?>>59:>;;69:::?94433363335555&5594444&4;:::15555
@N9IO0:00693:05764
TACGTAGGGTGCAAGCGTTAATCGGAATACTGGGCGTAAAGGCGTGACGCAGGCGGTGATGTAAGAACAGGTGTGAAATCCCAGGGCTTAACCTTGGAACTGCATTTGTGACTGCATCGCTAGAGTACGGTAGAGGGGGATGGAATTCCGCGTGTAGCAGTGAAATGCGTAGATATGCGGAGGAACACCGATGGCGAAGGCAATCCCCTGGACCTGTACTGACGCTCATGCACGAAAGCGTGGGGAGCAAACAGG
+
666=<::<15599.5599.4.44<394955955)555::)5.499999://0)--(--//:77)/0)/9;59;;???9@AA5:8>8<<5;2;6=6=9>>AAABBBB=BBBBB@@@BA@@B;;;;::>>A=ABCBDEDD5B;;9;=A8B>B:69@@BBA@AACCC>;66>==@BABB<;:7@@7@7;:;7?@?A8BBA=@=@@599@?3@A=???BAB?<000<<::==B>CABABD<A:878==/888;;18<@:
@N9IO0:00702:05807
TACGAAGGTGGCAAGCGTTGTTCGGATTTACTGGGCGTACAGGGAGCGTAGGCGGTTCGGTAAGCCCTCTGTGAAATCTCCAGGCTTAACCTGGAACAGTCGGAGGGGACTGCCGGGCTAGAGGACGGGAGAGGAGCGCGGAATTCCCGGTGTAGCGGTGAAATGCGTAGAGATCGGGAGGAAGGCCGGTGGCGAAGGCGGCGCTCTGGAACGTTTCTGACGCTGAGGCTCGAAAGCGTGGGGAGCAAACAGG
+
B?@C@7;6<CACCAC;;;@AB?BB?AAD=BBBDC>9::;;AAA;AAA@@>>:>@:@>AA?BC@BBB=BDBBBBBC>B@BB=@@=AA<@<A@CF@C@CCBBBD<?A@@7@?4458<<6;?>BCB=A::939@@B>AACC@@48399?A;@<@@9988?;?@BB=BBAAAAA@@=??=?8??<??C@C@C@AB?BDG?B?CB?BBB@@@D@C?BAAA<BBBABC@@@::5;A@??@;AAA@CCC7;;;@@8?AA>
@N9IO0:00664:05845
TACGTAGGGCGCAAGCGTTATCCGGAATTATTGGGCGTAAAGAGCTCGTAGGCGGTTTGTCGCGTCTGCTGTGAAATCCCGAGGCTCAACCTCGGGCCTGCAGTGGGTACGGGCAGACTAGAGTGCGGTAGGGGAGATTGGAATTCCTGGTGTAGCGGTGAAATGCGTAGATATCTGGAGGAACACCGGTGGCGAAGGCGGCATTCTGGACCGAAACTGACGCTGAGGCGCGGAAAGCCAGGGGAGCAAACGGG
+
CCBBCB@@:AA?@?@@@@?BCB?B?CAC@CB=AA;>@?@@9@:;;5;AA>>=9:29=6C=C>BCBBBCBBAAAA@9??A9@??=?AAA?C=@@@@9@=@AAA@@@C=CBBBD>BA??>?<899;:;B=@@BCC:BBCC>B7;6;=B?DCABBCCBBA>BCCC?;;;CBBBCCA@AA@8<<,0+0009=;>B?@@@4:4:?9>>?0844-33499819;454=8;6::;000/)/9/9949999+99;<<5<@@6
@N9IO0:00688:05857
TACGAAGGGGGCTAGCGTTGTTCGGAATTACTGGGCGTAAAGGGCGCGCAGGCGGCTTTGTAAGTTGGGCGTGAAAGGCCTGGGCTTAACCCGGGAATGGCGCTTGAGACTGCAAGGCTCGAGTACGGGAGAGGATGGTGGAATTCCCAGTGTAGAGGTGAAATTCGTAGATATTGGGAAGAACACCGGTGGCGAAGGCGGCCATCTGGACCGTAACTGACGCTGAGGCGCGAAAGCGTGGGGAGCAAAC
+
DCCAA?BCCC5CCEEECC>@@@EE@C@C@CBBBF>9::DE?FE?AA@:9<A=@@=@HF>CCC?BB>AA<AB@A@@;@<@?CDD=@@?D@DD;DD9D>BB@AA@A=A?@@CCCCD@C@@??AA???CCC=BBCC<@@B?BB@B>A>AD@DBBAAAAAA@BCDD<A>AAAAABABB?BB9@<==9999393:;5;BB?C@CC=@7<9>=?9??3::B5;;@==A9:999.49=494(4<=::::+8400917
@N9IO0:00692:05851
TACGAAGGGGGCTAGCGTTGTTCGGAATTACTGGGCGTAAAGGGCGCGCAGGCGGCTTTGTAAGTTGGGCGTGAAAGGCCTGGGCTTAACCCGGGAATGGCGCTTGAGACTGCAAGGCTCGAGTACGGGAGAGGATGGTGGAATTCCCAGTGTAGAGGTGAAATTCGTAGATATTGGGAAGAACACCGGTGGCGAAGGCGGCCATCTGGACCGTAACTGACGCTGAGGCGCGAAAGCGTGGGGAGCAAACAGG
+
CB@A>4;;;;*9ACCCCB?BB@CC@C>A?BCBCD>AA@BD;@@;@A;;;AB?;;8:CD>DCC?@@?@B9A;;;AB<A@C@CBC>BB?D6:;8;B;B>BB@AABC@BBBDBBBBC@B@BBBAAABAAAB<@A@A=?@@<@A=@;@=@B9@@@@@@@::6;A@@:A=@AAABCBBA?BB9?:>>::99:=>:;6;AB=A>@@?B9;:AAB=AA8::B=@@AAAA=@;;;9?@@;;;0:>??A@@3>>?>>5=::4
@N9IO0:00695:05859
TACGTAGGGGGCTAGCGTTGTCCGGATTTATTGGGCGTAAAGAGCGCGTAGGCGCCGAGTAAGTCCGACGTGAAATCTGGAGGCTCAACCTCCAGCGGTCGTTGGAAACTACTCGGCTAGAGTCCGGAAGAGGAGAGTGGAATTCCTGGTGTAGCGGTGAAATGCGCAGATATCAGGAAGAACACCGATGGCGAAAGCAGCTCTCTGGGACGGTACTGACGCTGAGGCGCGAAAGCGTGGGGAGCGAACAGG
+
CCBBB9::::.;CCCCCC=@@@?C>BBC>CC@BB=AAAAA;@:::;;AAA?=A:;4:?A;;8;BA=@BB;;;BA9;;;A?AA>ABB@=@7;;;A@;;5;CCB=A=AB<BAAACAA=@@BBBDCC@C>A<ABB>BCCBBB?A=A8=9>@=AB???AC>AACE>?????===?@???B?B=?@?BA@=A@;;6;AAA;A@@@ABBBBBED?BBB?BAAA@@@?788::6:BBAAB;@;;;CCB7BBCCCACAB<
@N9IO0:00700:05852
TACGTAGGACCCAAGCGTTATCCGGAGTGACTGGGCGTAAAGAGTTGCGTAGGGGGTTTGTTAAGCAAATAGTGAAATCGTGTGGCTCAACCATGCGGCTATTATTTGAACTGGCAAACTTGAGAATATGAGAGGTAGATGGAATTTCTAGTGTAGGAGTGAAATCCGTAGATATTAGAAGGAACACCAATGGCGTAGGCAGTCTACTGGCATATTTCTGACCCTGAGGCACGAAAGCGTGGGGAGCGAACCGG
+
ACBBBBB?BCC:@<@@AB@BBB@D@DBACBBBBB<?A>>?9@:9:9??A??>DED3BB=BB>B?BBCC>ABACCDD>BBBCBBB?BBBB?B8::@@@<AA<A>BAB<AB7AAB8BBC?CC9:9??;9:99:@==;??@@>>3:29<57=?ACBBBB@BBBBBA<AB<>?BBBB@A<@<;6=3;/7=<:C5::496<28,2;;;AA>AAB?BBBBAC;@????=5=>??9=@=99:/998<?AA9???BB?C?B?
@N9IO0:00706:05856
TACGTAGGATCCGAGCGTTGTCCGGAATTACTGGGTGTAAAGGGCGTGTAGGTGGGCTTCTAAGTCGGTGGTGAAATCCTGCAGCTTAACTGAGAACTGCCATTGATACTGGAAGTCTTGAGTGCGGCAGAGGGAGATAGAATTCATGGTGTAGCGGTGAAATGTGTAGATAATCATGAAGAATACCGGTTGCGAAGGCGGTATCCTGGTCCGTTACTGACACCTGAGGCGCGAAAGCGTGGGGAGCAAACAG
+
<><<888(---(---555.59;.5.68;7<@;;;095544)44)4444944.488/89,--838---(//)/444(4858888888.4.444444.449;6;<5:9;<:::7:64444.44:9955.5555<<2=65/9//)/)///97==666657999905555599444344499;3:879//)/)/)/---(-(,-(,,,,(-616:033,////-6--(/99;-433388(33333==/555::2999
@N9IO0:00674:05871
TACGGAGGGGGCTAGCGTTGTTCGGAATTACTGGGCGTAAAGGGCGCGCAGGCGGCGGTTCAAGTCGGGCGTGAAAGGCCTGGGCTCAACCCGGGAATGGCGCTCGAGACTGGACTGCTCGAGTCCGGGAGAGGATGGTGGAATTCCCAGTGTAGAGGTGAAATTCGTAGATATTGGGAAGAACACCGGTGGCGAAGGCGGCCATCTGGACCGGTACTGACGCTGAGGCGCGAAAGCGTGGGGAGCAAACAGG
+
CCCC?;:;;;.:BCCBAA@EC@BB?C@C@BABCE?BBBCC>CC>?@9;;BB@DC=?@@D@CC@DB@??8@9::AC<A?A?AAA=ABBC@CD<@A<A;???9::BAAA@@AAA>AA?@@BBCCCBB>@A<A<BC@CCC@BB?A;A@CC>CECCBBBCC?@@CC=B?ABB@;;;DE@CG<D?CD>::;@C?BC?B??:?AAA>A?BBCCC>BA>A>A@AB?>?A>??AA>9::BBC>BBBAAAA8ABBBE@BAB>
@N9IO0:00679:05866
TACAGAGGGTGCAAGCGTTGTTCGGAATCATTGGGCGTAAAGGGCGTGTAGGCGGTTTGTTAAGTCATGTGTGAAAACCCTCGGCTCAACCGGGGAAGGGCGCATGAAACTGGCAAGCTAGAGTACCAAAGAGGGGGGTGGAATTCCCGGTGTAGCGGTGAAATGCGTAGATATCGGGAGGAACACCTGTGGCGAAGGCGGCCCCCTGGTTGGATACTGACGCTGAGACGCGAAAGCGTGGGGAGCAAACAGG
+
BBCCCCCC=AA@?=@@??<?B<AB=@7::<<9>>4:<789.33(3::AAAA?@?9=>6=>293:@@@?@@?@:;9;&4;4<>@;>BBD<@:<<</;7?;4?A?;@?AB=@@?@BB=@@??@@?@@A>A;3;4=888:%>A?B=A?@D?C@CCC@A@@7>@;=5;;;>;;;==999@@6BB?B@@@AAHEGDBDCCAC@CC@CCCD5CC@C:C7:;@>:;;;;<=BBAAA@B@@@;ABBBDDD;CCCCC<A@<6
@N9IO0:00680:05881
TACGTAGGGTGCGAGCGTTAATCGGAATTACTGGGCGTAAAGCGTGCGCAGGTGGTTTGTTAAGACAGGTGTGAAATCCCCGGGCTTAACCTGGGAATTGCGCTTGTTACTGGCAGGCTAGAGTACGTCAGAGGGGGGTGGAATTCCACGTGTAGCAGGTGAAATGCGTAGAGATGTGGAGGACACCGATGGCGAAGGCAGCCCCCTGGGATGATACTGACGCCTCGATGCACGAAAGCGT
+
BB@AB:;;0;:;CAA>@@8A7@@>:>+0)/;=:><?@?AC=BBBB@AA@BA???=?D<AB@B>??BCC?BB9:8A=BCCC9BA2:99A5;4;AA;A8=269;;<7?;:>>;;7@@A@CCCBBBAA9::@A???BBCC)BA=A<@:?<??@ABA00//-(-677/---/666:;73/66066(//664@@==48=828499::<<<+===5::?>833:::33368622>>=;5588.2625
@N9IO0:00687:05868
TACAGAGGTCTCAACCGTTGTTCGGATTCATTGGGCGTAAAGGGTGCGTAGGCGGTCGCGCAAGTCGGATGTGAAATCCCGGGGCTCAACCCCGGAACTGCATTCGATACTGCGTGGCTCGAGTACTGGAGAGGAGACTGGAATTTACGGTGTAGCAGTGAAATGCGTAGATATCGTAAGGAAGACCAGTGGCGAAGGCGAGTCTCTGGACAGTTACTGACGCTGAGGCACGAAGGCCAGGGGAGCAAACGGG
+
CCHAAAA>A@BBC@D9;;=BA=@@@CC;CAA7@:0;?989.9<9<@@B?@@@BB?BAABB@A?B@@@?A@@@B@B:BBB=BBB4A@992:;;.:<@9=:::AA?AB@@@CBBAA;;7;B<<===D?@@:@<<<7666<<<8@8B=6B@=9@;;;<<<<=@DD8BBBC?CBBB<BBABE@J?B@BBB@BCCD?@@@<?8@@@>::?@BC@CBCAA5;:?==@@::;AB?A@@@B5<4;4:9;9.4>>@@<@@@6
@N9IO0:00697:05906
TACGAAGGGGGCTAGCGTTGTTCGGATTTACTGGGCGTAAAGCGCGTGTAGGCGGGTCGTTAAGTTGGGGGTGAAATCCCGAGGCTCAACCTCGGAACTGCCTTCAAAACTGGCGACCTGGAGCAAGATAGAGGCAAGTGGAATTGCGAGTGTAGAGGTGAAATTCGTAGATATTCGCAGGAACACCAGTGGCGAAGGCGACTTGCTGGATCTTTGCTGACGCTGAGACGCGAAAGCGTGGGGAGCAAACAG
+
BCBAA<ACCC5CCDCBA@@CB=BB7::B<AB=@@::;9BC>CDCBAABA@@<?BC<@:9;AC?BA39999)0;:;.::6.6/0*0>>?=B?C==<>7BBBB?B=>?==6@@>6@?A@?@@=??>B?BB@@?//*0;5;==9>5>8><G>>>A@;:5516>?C9@<@@@@??;;<<A??>>8<8===:?C;;7;:85>;A@>@A<BAAA9<9775-59:888==<:::A@@???D9?>>>>>>.;;555(6::
@N9IO0:00701:05876
TACGGAGGGTGCAAGCGTTGTTCGGAATCACTGGGCGTAAAGCGCGTGTAGGCGCCTTCTCAGTCTGGTGTGAAAGCCCGGGGCTCACCCCCGGAAGTGCATTGGATACTGGAAGGCTGGAGTACCGGAGAGGAGGGTGGAATTCCTGGTGTAGCGGTGAAAATGCGTAGATATCAGGAGGAACACCGGTGGCGAAGGCGGCCCTCTGGACGGATACTGACGCTGAGACGCGACAGCGTGGGGAGCAAACAGG
+
@>>@:CC@796;E<CCBCABB@BB<@;?????>>8??@BB<ABB@@@@AA@>:955;8@BBB@A@CCADDDBCB=BBB>BED<BBBBBBBB5B?C>A<;;957:7559@@C?B>A8;:??AAAAG@C?@@@B=@@D>BB?D@G@F?;;:;C@@@@A>A;<;;&<@@A@C@@;:;;9A<??<?=@CC@F?AA@BBA5939=8==69::A>A@A>??@@@@@@A@@@@@ACBBAB?????BBBB:BAAAA:@AA>
@N9IO0:00669:05927
TACGTAGGGGGCAAGCGTTGTCCGGATTTACTGGGCGTAAAGAGCGTGTAGGCGCCAAACAGGTCCGTTGTGAAAACTGGAGGCTTAACCTCCAGACGTCGACGGAAACCGTGTGGCTAGAGTCCGGAAGAGGAGAGTGGAATTCCTGGTGTAGCGGTGAAATGCGCAGATATCAGGAAGAACACCAATGGCGAAGGCAGCTCTCTGGGAACGGTACTGACGGCTGAGACGCGAAAAGCGTGGGGAGCGAACAG
+
BC;5;::999(55.5<BD@DCB0:05;>2<<<<<1:8444(477///::@@=:93044(9?@;?>5887C=>=>>/33=,33,8=<@=C?::5:CBAAA===AA6AD>B=@:?=?6<88>BB<<7@.703894:===:=:>7;376::37776622,28:8)223378....2255.5167289938322,255.51222525276:9)/*.34955.////(.5...33552222&25555::+677882755
@N9IO0:00677:05919
TACGAAGGGGGCTAGCGTTGTTCGGAATCACTGGGCGTAAAGGGCGCGTAGGCGGCTTTGTAAGTCGGGGGTGAAAGCCTGTGGCTCAACCACAGAATTGCCTTCGATACTGCATGGCTTGAGACCGGAAGAGGTAAGTGGAACTGCGAGTGTAGAGGTGAAATTCGTAGATATTCGCAAGAACACCAGTGGCGAAGGCGGCTTACTGGTCCGGATCTGACGCTGAGGCGCGAAAGCGTGGGGAGCAAACAGG
+
CCDBB=BBBB2BI@@A@?<@@?CC@C>B@DDDDD>CCCCC=CC<BA;;;AA>BD@CCC=B@@=@B?@@@@0@AAC=CB=@A;;6:>AC@C?BBBBB?B=??@C@???BBBBBBBAB?A@;@=??=4=6:7BBB7B<7AA=7B8=A@ABBBBBCBBBB?BBBB=A>ABBBBBBAA=ABBB6<A@BBB?BBBB?DAB>A>7518<6==>>;=A<@5::<>>@@@AA8;::==>AAD7=:86666)8<888(7<:6
@N9IO0:00698:05979
TACGGGGGGGGCAAGCGTTGTTCGGAATTACTGGGCGTAAAGGGCTCGTAGGTGGCCAACTAAGTCAGACGTGAAATCCCCAGGCTCAACTTGGGAACTGCGTCTGATACTGGATGGCTTGAATTCGGGAGAGGGATGCAGAATTCCAGGTGTAGCGGTGAAATGCGTAGATATCTGGAGGAATACCGGTGGCGAAGGCGGCATCCTGGACCGAGATTGACACTGATGAGCGAAAGCCAGGGGAGCAAA
+
CBA@??????"AC.55B96;=:GC@C@C@CCCCC?CBCCC?DD>CCCCCBB@AA?A@C?BBB?AAAAA@@A@@AC;;;GG6;;7;>?A<AA=AA<A?ABBBCCCCCBBBAA@<@@B?CC?CC>B?ABB=BCCCG=@@BA@@@?C@B@CD@DC;;;BB?BCCC>CCBCBCBCCCCBCB?BB?B?AAA?B?AB?ACC?A?:;:;CBC@BC?AA@BCCCB?BBBBCCCBB@@@@@@A6;;>AAAB7;;<BC;
@N9IO0:00681:06046
GACGGAGGGTGCAAGCGTTGCTCGGAATGATTGGGCATAAAGGGTAGGTAGGTGGTGAGATAAGTCTGTGGTGAAAGCCTTAAGCTTAACTTAAGAAGTGCCTCAGAAACTGTCTGACTAGAGTCCTAGAGAGGGTCGTGGAATTCTCGGTGGAGCGGTGAAATGCGTAGAGATCGAGAGGAACATCAGAGGCGAAGGCGGCGACCTGGAAAGGAACTGACACTGAACTACGAAAGCGTGGGGAGCAAACAGG
+
CCCCACCC=AAAB>BCBB@CBBCD@D<;;9C:BC<C@???:?D=BCB?BBB@9989BBCCBB?C?@@A@A?BBBF<B@7@05.4@?4:6;B9@:;;6;ABB@B=B;994:@@ACB:;<DICAA<C:=B==BBBB<BAAAB?B?B@BBBC@CC?@@@B?BBBE?AAACBA????:::CBBBAD?BA@AB@@A>ABC@B@CCACBBB>BA?CC<A<@<@AA@@@BA::6:=??@@A=A::;CCC9:::?B=AAA?
@N9IO0:00689:06024
TACGTAGGGTGCGGGCGTTAATCGGAATTACTGGGCGTAAAGCGTGCGCAGGCGGCTCCTTAAGTCAGATGTGAAATCCCCGGGCTTAACCTGGGAACTGCGTTTGAAACTGAGGGGCTTGAGTGTGGAAGAGGGGGTGGAAGTTCCAGGTGTAGCAGTGAAATGCGTAGAGATCTGGAGGAACACCGATGGCGAAGGCAGCCCCCTGGGCTAACACTGACGCTCCATGCACGAAAGCGTGGGGAGCAAACAGG
+
CDBCCCCC=AAABC=BAA=A?@@@=@799;CCCI=CCCDD>C@@@@@C@994994;@B@C@C?BBB@A?>?@?A=1=?:9.==4;;9B7B8CCC5879AC?><C599B;>>?3:33&3739>@BBB@8=6A98989(3@3>:;:1:282,2::87/...=990/225:A?@?=;5599?:5>7ABCACBBB@CCC?B?ACCEEFE2@@@9@9919>>>;90///0(/8=<@CCDC>B@@9899(7779;3?>?2
@N9IO0:00693:06051
TACAGAGGGTGCGAGCGTTGTCCGGAATCACTGGGCGTAAAGGGCGCGTAGGTGGCTGTGTAAGTCGGGGGTGAAATGCTGCGGCTCAACCGCAGCGCTGCCTCCGAGACTGCACGGCTTGAGCACGGTAGAGGCCGATGGAATTCCCGGTGTAGCGGTGGAATGCGTAGAGATCGGGAAGAACACCGATGGCGAAGGCAGTCGGCTGGGCCGTTGCTGACACTGAGGCGCGACAGCGTGGGGAGCAAACAGG
+
9A>;69@<5@B@???:886==>7@;@7;;=BCCC=@@?BB9@@9??@@@AB?BB@BBCBBBC;;;AEHDF0CCDE=;;<;:::0:?>@9?<>@?>98:?@@=@A?ABBBCCBBBBB?BD?@;;;BBA?A@@@=:>:999?<@<@?BB>C@DCCBBBD@BB?A?AB@@?BAA::::;A<A?BB@BA@=ABA@=@AD<A=@A@A@@=@CDD>B@BB@CCGABABDCCBB@A@@BA;;;@A@@AA7@@ABB<@@@@
@N9IO0:00695:06057
TACGGGGGGGGCAAGCGTTGTTCGGAATTACTGGGCGTAAAGGGCTCGTAGGTGGCCAACTCAGTCGGACGTGAAATCCCTCGGCTTAACCGGGGAACTGCGTCCGATACTGGATGGCTTGAGATCGGGAGAGGGATGCGGAATTCCAGGTGTAGCGGTGAAATGCGTAGATATCTGGAGGAACACCGGTGGCGAAGGCGGCGATCCTGGACCGACACTGACACTGAGGAGCGAAAGCCAGGGGAGCAAAGCGGG
+
CA99999999";C.5;BB@=BADD@D@CABA@@A;ABABC?CC?CCACA@@;00,09@;@AA@@@AB?B?@@BCF9::F=B@@?@CAE@D@BBB6@<@@@@@@@?CAABCBC@CBB@BB?ABBBBBCC<??CCC>C@AAE@C7:599>?=AA??=9749@BB:?>CBAAA???A>??9=<9@:?><?C?BB?A??9=;87,73333,37,334::;::69:7333555/5:6555,5828:>=1=:7::5::<=2
@N9IO0:00699:06038
TACAGGGGGTGCAAGCGTTGCTCGGAATACTGGGCGTAAAGCGCACGCAGGCGGACAGACAAGTCGGACGTGAAATCCCTGGGACTCAACTCAGGAACTGCATTCGAAACTGTCTATCTGGAGTACGGGAGAGGTGAGTGGAATTCCTGGTGTAGAGGTGAAATTCGTAGATATCAGGAGGAACACCGGCGGCGAAAGCGGCTCACTGGCCCGATACTGACGCTCATGTGCGAGAGCGTGGGGAGC
+
AA?@CB?B,@BBB?BBBB?B@@@A?B5;:=:9;.94;4:(988999=A;;6;@?@??@@@A=???A;?::8899/777.339)333336;888828;A<88@<6343=183378;8::99;?8=:==@9?>;=:=A>?88.51;1638838=5555929@BC>E?BBA@::??<///3//(/38:@<@?::59BCC>BBA<:7833783<8/8?=@>===??=98999>?899:::=<8877'977
@N9IO0:00678:06069
TACAGAGGGTGCGAACGTTGTTCGGAATTACTGGGCTTGAAGCGCGCGTAGGCGCCCCGCAAGTGCGGTGTGAAATCCCACGGCTTACCCGTGGAACCGCGCCGTGAACTACGGGGCTAGAGGGATGGTAGAGGAGGGCGGAACTCTTGGTGGAGGCGGTGAAATGCGTAGAGATCAAGAGGAACACCGGTGGCGAAAGGCGGCCCTCTGGTCCATTACCTGACGCTGAGGCGCGAAAGCTAGGGGAGCAAACGGG
+
EDHBBBBD>BBABC?BCC>A?=BA;@7?7;CCC=7C>9==7;;;;=@AAAB@BAABA9ACA8=<@BC?A@A;;;)9<B,0//)/9)//=5>>@:<7<79544.499:.55:9999+9:55444)49;7<@@5605=>)565:395545:3771//)/8167==6>==@=;;444444.4385:7;@;7:799493:9)54997==6====8<@.0/)//)////7799885444:::(55555>?2>>BBB<@@B4
@N9IO0:00691:06077
TACGGGGGGGGCAAGCGTTGTTCGGAATTATTGGGCGTAAAGGGCGTGTAGGCGGTGCGGTAAGTCTCCTGTGAAAACTCCGGGCTCAACCCGGAGCCTGCAGGGGAAACTGCCGTGCTTGAGTGTGGGAGAGGAGAGTGGAATTCCCGGTGTAGCGGTGAAATGCGTAGATATCGGGAGGAACACCCGTGGCGAAAGCGGCTCTCTGGACCACACTGACGCTGAGACGCGAAAGCTAGGGGAGCAAACAGG
+
CDEJJJJJJJ"DB6;9:;4;:5BA?C@C@CC=BA<?@BCC>DD>CCCCLBB>BB?<;<C?CB<@@?@?9?BB;;;;*9;B>CC?DCCC@BD:B26658<=;<;>>2<<3;==@9>9733-388;;;==/987;6?@@@9:33.34;@5A4<=399996;99=688>BBBBBB=::;;2:7(-*---9199=<BCFD;?89187;78:;6<B25444;337;7<33333:8:8=4;:98<<<*79>@@9@>>7
@N9IO0:00692:06075
TACGAAGGTGGCAAGCGTTGTTCGGATTTACTGGGCGTACAGGGAGCGTAGGCGGTTAGGTAAGCCCTTCGGGAAATCTCCCGGCTTAACCGGGAAAGGTCGGGGGGGACTGCCTGGCTAGAGGACGGGAGAGGAGCGCGGAATTCCCGGTGTAGCGGTGAAATGCGTAGAGATCGGGAGGAAGGCCGGTGGCGAAGGCGGCGCTCTGGACGTTCCTGACGCTGAGGCTCGAAAGCGTGGGGAGCAAACAGG
+
@A000,0)0727B?CCBB>BB?BB?ABB<@ABCA9:::998=<5?;:;@?@<@@=@@DC@DC?AAF?D@CAC>CD>@@:::5;>AA=B9A9AA=@>7B9A<?<::::#56;;@<>><>;;;6616>>@6=<<<:>>=>;;6>4:4:@:@8@@@;::?7?ACA=BB;9:BABBA;;?@8>>:?:@:C@C<>@:<<<:?:6615;97777)//994>7;>@;@B@@@B=AABCBE>B969@CD699<CC<BBB=
@N9IO0:00695:06067
TACAGAGGGTGCGAGCGTTGTCCGGAATTACTGGGCGTAAAGGGCGCGTAGGCGGCCTGATAAGTCGGGGGTGAAATTCAGCGGCTCAACCGCTGGACTGCCTTCGAGACTGTCGGGCTCGAGCACGGTAGAGGCTGGTGGAATTCCCGGTGTAGCGGTGGAATGCGTAGAGATCGGGAAGAACATCGGTGGCGAAGGCGGCCAGCTGGGCCGTTGCTGACGCTGAGGCGCGACAGCGTGGGGAGCAAACAGG
+
CCCBBBBB>BDDA::9::<:9:@D>A<@:CBBBD>AAA@@<@B:AB@@@@@=@A?B?BB:9;=?@BBBBB3BBBB=B=@@@::7;AAB@C>A@AA?CBAAA@B?BBAAAAA??;;;0;?@<<;BBBC?B@@@@>CCA@BB?B>A=AA<@?ABAAAAA?AB?B?BCCC@??A::9=??8@<@B?ABBAA>;;7;AA;B?;;:;ADKGCEI>B?AA?BAA;;;;;AABA@B@@@A@@??@::;;5;BCCC<A@@=
@N9IO0:00701:06074
TACGTAGGGTGCGAGCGTTAATCGGAATTACTGGGCGTAAAGTGTGCGCAGGTGGCCGCGCAAGTCGAGTGTGAAAGCCCCGGGCTTAACTTGGGAATTGCGCTCGAAACTACGTGGCTAGAGTGTGGCAGAGGGAGGTGGAATTCCACGTGTAGCGGTGAAATGCGTAGAGATGTGGAGGAACACCAATGGCGAAGGCAGCCTCCTGGGCCAACACTGACACTCATGCACGAAAGCGTGGGGAGCAAACAGG
+
BCB@B??B:;;:BBCCBC<@7?;;7;=A?ACCCF>BCABB=B<;;B;;;;:5;;5;7BB??@8;@;555>@=A@@39:99&37.772<7BC7C=6H5?28>=<>777718=A?>7859@>@@:=;?>9>;988>9AA;??=B>B@B?BAB>@??A5:69ABC>BBBC<?9995:><@0489?9=><3>5:@;?@A<@;>:8<344.46919)/)//;::666==:>::;AA@@B=A;:9999&988<<6<AA;
@N9IO0:00705:06089
TACGAAGGTGGCAAGCGTTGTTCGGATTCACTGGGCGTACAGGGTGTGTAGGCGGTTTGGTAAGCCTTTTGTGAAAGCTTCGGGCCTAACCCGGGAAAGCCGCAGAGGGGACTGGCCAGGCGTAGGAGGACGGGAGAGGGAGCGCGGAATTCCCGGTGTAGCGGTGAAATGCGTAGAGATCGGGAGGAAGGCCGGTGGCGAAGGCGGCGCTCTGGACGTATCTGACGCTGAGACACGAAAAGCGTGGGGAGCAAACAG
+
ABB;0+0:00,0:7;=@A>BB=A@<?@=?A<:;;278/0/:::///6<<@B@CC@B=6@2969=<.69946><AD==<<8<:>*3-33-3;(33(3;03/)/66///::+55//)-3660-////)/739989(33333(3833334838,33(46:<==BBB?C???5;=>0000:7339;;5;;8>25058<3;;7;=>8<7<<6//----,(,----/--/////---------///&5599;<<+;:444)444
@N9IO0:00709:06065
TACGTAGGGTGCAAGCGTTAATCGGAATACTGGGCGTAAAGCGTGCGCAGGCGGTGATGTAAGACAGTTGTGAAATCCCCGGGCTCAACCTGGGAACTGCATCTGTGACTGCATCGCTGGAGTGCGGCAGAGGGGGATGGAATTCCGCGTGTAGCAGTGAAATGCGTAGATATGCGGAGGAACACCGATGGCGAAGGCAATCCCCTGGGCCTGCACTGACGCTCATGCACGAAAGCGTGGGGAGCAAACAGG
+
CCCBBBCE>@@@D@BBCC?B?B@>9>+0//99B9A@@AA<ACC@@@BA;;5<;5::;;BBB=:9:@@@=@@@?@:??DD:BB????C=A=ABB=B@BCB@@@BBCCBBBCCCBBBBBAA<?@AAAB>AAA;;;;;*;;<4;7A7B>B@BBAA@@@@@@@AB=@@@AAAA@A@BBBA???4?4?8>;@@CC@AAA>@?==389<=0<AA:A<@??<8=>:937:333AAAAA@:2@><7999+:<=@B8??A<
@N9IO0:00664:06126
TACGGAGGGTGCAAGCGTTGTTCGGAATCACTGGGCTTAAAGCGCGTGTAGGCGGAGTGTCAGGTGCCGTGTGAAATCCCCGGGCTCAACCCGGGAACTGCGCGGCAAACCGGCATTCTTGAGGCAAGTAGAGGTGACTGGAACGACCGGTGGAGCGGTGAAATGCGTAGATATCGGTTGGACGCCAGAGGCGAAAGCGGGTCACTGGGCTTGTCCTGACGCTGGAGAACGCGGAAAAGCGTGGGGAGCAAACAGG
+
AABD@CCD>CBBB@C@@?@CC?BC@B=?????BA9@@3:9/38:@@?A;;;?BB8;A?AB@@AACBAACC@A:;;);BAB7BD=?@@@39;)44)43=8;@;;C?BCB=B@C@BBB=@@<;;;=B@=AA@@@@<@A;;;A@C@CCCC@B?BB9;;BB@BBEH>BBA@@@@@@?:90*0)0)//9:)/5:<38333(33;;0944499:19;63381399;0000)//0)3837-333&3333333&4:444(4::8
@N9IO0:00672:06152
TACGTAGGGTGCGAGCGTTAATCGGAATTACTGGGCGTAAAGCGTGCGCAGGCGGCGCCGCAAGTCGAGTGTGAAATCCCCGGGCTTAACTTGGGAATTGCGCTCGAAACTACGGTGCTGGAGTGTGGCAGAGGGAGGTGGAATTCCACGTGTAGCGGTGAAATGCGTAGAGATGTGGAGGAACACCGATGGCGAAGGCAGCCTCCTGGGCCAACACTGACGCTCATGCACGAAAGCGTGGGGAGCAAACAGG
+
ACDBB@@@:@@BAA@A?@8<8BCB?C@C@BB;;;7;@>AD=BAA<??@@@?9>998:=<>??7443A;733>AAA@BBDD:CC8?>.3,/=066(/(/(/////399:2:?DBC?94:AA>ABAAAA2:99@@A>AA588=D@E@B?A@@@@?;@;A@BCCC?AA@;;><<;:::<<8;=8<7;::7:<<>9=A@=?599557;<9>>>7<8<7>>>@@@=99444449:9444)49>?AAB7;:9?B=ABB=
@N9IO0:00691:06155
GACGAAGGGGGCTAGCGTTGTTCGGAATTACTGGGCGTAAAGCGAGTGTAGGTGGTTGTCCAAGTTGGATGTGAAAGCCTTGAGCTCAACTCAAGAAATGCATTCAGGACTGGGCGGCTAGAGGACCGGAGAGGATAGTGGAATTCCCAGTGTAGTGGTGAAATACGTAGAGATTGGGAAGAACACCAGTGGCGAAGGCGGCTATCTGGACGGTTTCTGACACTAAGACTCGAAAGCGTGGGGAGCAAACAGG
+
BABBB>BDFG5BBBCBBB>ABAD@;>+0)0>===8A>>@@8@A;::ABBBB?CC?C?@A@6859A=A?CAAA>>>,:::@7ABCACFE@CB@B:??95;9:@A?ABB@BBABD<??;??@@@C?BB@C?BB?@<AAB@@@8<9B9??6==B@@>>;;7<@DD>CB@@@AAAAAA.;5058<BAEGCAFCBC@BBB?BABC@BBCDBBB?<:57;<6<<<C@@?BB9@BBA655<5<<@@@>>.==C@A<BAB@
@N9IO0:00693:06139
TACGGAGGGGGCTAGCGTTGTTCGGAATTACTGGGCGTAAAGGGCGCGCAGGCGGCGGTTCAAGTCGGGCGTGAAAGGCCTGGGCTCAACCCGGGAATGGCGCTCGAGACTGGACTGCTCGAGTCCGGGAGAGGATGGTGGAATTCCCAGTGTAGAGGTGAAATTCGTAGATATTGGGAAGAACACCGGTGGCGAAGGCGGCCATCTGGACCGGTACTGACGCTGAGGCGCGAAAGCGTGGGGAGCAAACAGG
+
BCDHBCCCGC5CCBBBBB7;;?BA;B@F>B<<;C;;99B>6=@7;;<DCBBAMI8<9@C9AB@CBAAB<@??ABD:?;?;:9:.:>==8<?6@:8;?@@9???@A@;CCBBA@AB;9;??B;96@:??6==<A=@<>9?@<@<@<B=6=>=<?@@AA?CCCD?C@DD<;;AABB<??9?=AC?BBB@D@BA?BBC=A4::49<?98<?2789<38<;;733;?B@BB?AAABCB6CAA;;::*8=?AA<??>?
@N9IO0:00698:06146
TACGTAGGTGGCAAGCGTTGTCCGGATTTATTGGGTTTAAAGGGTGCGTAGGCGGCTTTGTAAGTCAGTGGTGAAATATGGCAGCTCAACTGTCAGGGTGCCATTGATACTGCGGAGCTTGAGTACAGATGAGGTAGGCGGAATTGACGGTGTAGCGGTGAAATGCTTAGATATCGTCAAGAACACCGATAGCGAAGGCAGCTTACTAGGCTGTAACTGACGCTGAGGCACGAAAAGTGTGGGGATCAAACAGG
+
@@66699400*0/)//778:;=8<8>>>4==165)5<)//(/6.///99773/0)0<<3<0/+4:459BE?D;;:6;@@B8B;;;>=@8=<CB@@;A9956<@A;?A;;;@@AB=@@=A5:;99ABAABCCBB?A@@8==:?6>166//*/98;?A<8555<4;=;;7=444<:97889,33,55<5;;;<9569:=7@<;<<:=>@99.44449.445/:99///93//355>>0>;=B@@@2=6:;B;;9:6
@N9IO0:00713:06126
TACGAAGGGGGCTAGCGTTGTTCGGAATTACTGGGCGTAAAGCGCACGTAGGCGGATCGATCAGTCAGGGGTGAAATCCCAGAGCTCAACTCTGGAACTGCCTTTGATACTGTCGATCTAGAGTATGGAAGAGGTGAGTGGAATTCCGAGTGTAGAGGTGAAATTCGTAGATATTCGGAGGAACACCAGTGGCGAAGGCGGCTCACTGGTCCATTACTGACGCTGAGGTGCGAAAGCGTGGGGAGCAAACAGG
+
CECBB=A@@@1BCAAAAA;AB@CC?C8;9;AAAC=AAACC>BBE@?:<;ED@AA?ACBCJDCAA@??<<=2===?8@@@9@AAAABCC@CCCBC?@=A????BC;BB99:CBBCCCBBBBBBBBB@@=??A::7;@??>>;?6;7;?B????@B@@@>ABBA<B?;;;@@ACBB>@A?BB@C?ABC?BBAA=ABB=B@BA=@@@@@::6:A9??>???BB???B>9948>?>??5::CBBBB9A@BBD?CCC@
@N9IO0:00666:06207
TACGAGTGGGGCGAGCGTTATTCGGATTTACTGGGTGTAAAGGGCGTGTAGGTGGTCAGGTATGTTAGATGTGAAATCCCTCGGCTTACCCGAGGAACTGCGTCTAAAACCACTTGACTTGAGTATCGGAGAGGAAATCGGAATTCCTGGTGTAGCGGTGAAATGCGTAGATATCAGGAGGAACGCCGGTGGCGAAAGCGGATTTCTGGACGAATACTGACACTAACAGCGCGAAAGCCAGGGGAGCAAACGG
+
BCBC<:;B@@0@@ACB==:>@<CC;AB@0?=995)59=@A=AA<ABBDCCC@BB?;:9A=?????6@@>:55;9<38?818<>37?199?89:8?C<@@@@A???@CC6A=A@B?A4:9588?>????9?><@<@@:?@@?B?B?B@CC=AA@==00)0===7;?>@AB>;;;88:B>;;6;:@@@:@<;;5;A@?;999=AA?.77819<994999996=BB==:=::44444909:5::::+454;;2444
@N9IO0:00667:06208
TACGTAGGGTGCGAGCGTTGTCCGGAATTATTGGGCGTAAAGGGCTCGTAGGCGGTTTGTTAAGTCATGTGTGAAAACCCTCGGCTCAACCGGGGAAGGGCGCATGAAACTGGCAAGCTAGAGTACCAAAGAGGGGGGTGGAATTCCCGGTGTAGCGGTGAAATGCGTAGATATCGGGAGGAACACCTGTGGCGAAGGCGGCCCCCTGGTTGGATACTGACGCTGAGACGCGAAAGCGTGGGGAGCAAACAGG
+
CCCCAA@A;;;;BBA@?@7;==:=;C<C<CC@BB>AABCC>CF?CCBBAAA?AC<@@<@A9?<@BCBBC@@?::::.;@5?A@?DCBC?C=??@5?=@A;AAABBBBB>BCC?CC=@@>?>==<<<178*9;;;;;;%;B>B@C=@@;@=ABAA@@@=ABCB;@AAAAAACCABBCI>BB@C@BBB?CCDD@DCC@C?BB?BBBB2CC?CAB@BCBBCB@@;;;@@@;::B:;;6;ABBBCC;BBBCD<@@B>
@N9IO0:00680:06181
TACAGAGGGGGCAAGCGTTGTTCGGAATTACTGGGCGTAAAGGGCGCGTAGGCGGTTGGATAAGTCAGCTGTGAAAACCACGGGCTTAACTCGTGGCCTGCAGTTGAGACTGTCTGGCTTGAGTGTGGGAGAGGAGAGTGGAATTCCTGGTGTAGCGGTGAAATGCGTAGATATCAGGAGGAACACCGGTGGCGAAGGCGGCTCTCTGGACCACAACTGACGCTGAGGCGCGAAAGCTAGGGGAGCAAACAGG
+
BCCAAACFIE2ED@CBBCABB?BB?A?C=??BBB>???DL?BB?AAAA@??;>?9>?B9@@A<@@A::9??>9999+:<@ABB?BC@B?CBBBBC@C?AAAAAA<@ABBBBCDDCC@CC?BBBBBAAA7;;BC:;;BCCC@CACBF@AA=ABABBBB>ABCC=:;;B;;;BABBBAA=><2949AA=A?AB>AAC=@=??<?AA@ABC@CB@BBB?BB;;;BB@@@@?;;;A@>6?A;;;BC7;;CCC=;<<?
@N9IO0:00687:06207
TACGTAGGGTGCGAGCGTTGTCCGGAATTATTGGGCGTAAAGGGCTCGTAGGCGGTTCGTCGCGTCGGGAGTGAAATTCCACGGCTTAACTGTGGGCTTGCTTTCGATACGGGCGGACTGGAGGTAGGCAGGGGAGAACGGAATTCCTGGTGTAGCGGTGGAATGCGCAGATATCAGGAGGAACACCGGTGGCGAAGGCGGTTCTCTGGGCCTTACCTGACGCTGAGGAGCGAAAGCGTGGGGAGCGAACAGG
+
CCAAA@@@8:;;A@>95;7BCC;D:B:D:BB<AA<BBBBC=CC>BBBCB@@;8718;<=<A@AAAAAA9;;;AAA<B@HAFCGACB=A=A;;:CD:A>000>A9A00:BADD>BB?BBBB>9959@@=ABBCB6A:;6;A>A?B>A?@@<@AABBBC@CC?B?@@@@??>@9;;@AB<@@?A<@@B@C@CC@CCB@B?BC@C=??BBBC>B@B@BA=@???999?@A?BBABFF@A???BCC9BBBBB=@@@=
@N9IO0:00689:06178
TACAGAGGAGGCAAGCGTTGTTCGGAATCACTGGGCTTAAAGCGCGTGTAGGCGGAATGTCAGGTACCGTGTGAAATCCCCCGGCTCAACCGGGGAACGGCTTGGTAAACCGGCATTCTTGAGGCAGGTAGAGGCGGGCGGAACCATGGGTGGAGCGGTGAAATGCGTAGATATCCATGGGAACACCGGTGGCGAAAGCGGCCCGCTGGGCCTGTTCTGACGCTGGAGACGCGAGAGCGTGGGTAGCAAACAGG
+
C@?BA@@=;;4:@8=99:5987AB?C9A;CCBCC9@A.44)4:494;CCCC?A;8<=;66=>>8CGE@BBCCBEE=CBDCC0@=@?@@7B5@;:/:7<<79:1549;?3>;:;<@A?AA>A;;5;@@:@@BBB>AAC=BB?CAC?BBCC=AB?BAAA=A???7;?;>88877833,3333(3,///(/(//(--//)//;4::+/5?AB8@<>@>8>=:;>0000)//<@=;@ABBBCBAAB<A;;;??5<<;<
@N9IO0:00701:06192
TACGGGGGGGGGCAAGCGTTGTTCGGAGTTACTGGGCGTAAAGGGCTCGTAGGTGGCCAACTAAGTCAGACGTGAAATCCCTCGGCTTAACCGGGGAACTGCGTCTGATACTGGATGGCTTGAGTTTGGGAGAGGGACGCGGAATTCCAGGTGTAGCGGTGAAATGCGTAGATATCTGGAGGAACACCGGTGGCGAAGGCGCGTCCTGGACCAATACTGACACTGAGGAGCGAAAGCCAGGGGAGCAAAGCGG
+
AB;;9999999";<.55;549955926;;9>>C>?6<655;)5505>=BB<@=9;7;;A9@?@<@ABA@@;:;@@A0;;;0949.::4939.4::-96???@AA?@@@@@@@@=A@@>@@6;4<<>5>=7>=?BB<A@???894:;>888/7=>7377/3?A?547>BBABDB977@>4<>,3,373,/36606//(-055--/;6;=5554953337733388;;<6888::9(//(//99+///33(3399
@N9IO0:00706:06168
TACGTAGGGTGCGAGCGTTAATCGGAATACTGGGCGTAAAGCGTGCGCAGGCGTTGCTAAGACAGGTGTGAAATCCCCGGGCTTAACCTGGGAACGGCGCTTGTGGACTGGCAGGCTGGAGTACGGCAGAGGGGGGTGGAAGTTCCTGGTGTAGCAGGTGAAATGCGTAGAGATCAGGAGGAACACCGATGGCGAAGGCAGCCCCCTGGGCCCTGTACTGACGCCTCATGCACGAAAGCGTGGGGAGCAAACAGG
+
CCAAACCD>9;;BBB@@@9B9BA><@00/<<<A>;9;C?8?=C@@@B;;;=@@=9???@=A?@@B?@@@@BB<A@A@7@B0::30,0900/(/)//+/-8849/0*0:8>;:00)0;;8=<;;@@<?BA@BCBBB(AA=@6999>4=;8<?<??:9907AAB>BBBBBBAAA9:7:?9=@=A?ABB?BAA>;@;;5;<@;;5555$5;A)55)5<;9;<===>C=A:9999>>A??388>=?@A3955@@9>?>:
@N9IO0:00707:06184
TACGGAGGGGGCTAGCGTTGTTCGGAATTACTGGGCGTAAAGGGCGCGCAGGCGGCTGCTCAAGTCAGGCGTGAAAGGCCTGGGCTCAACCCGGGAATTGCGCTTGAGACTGGGCTGCTTGAGTGCGGGAGAGGATGGTGGAATTCCCAGTGTAGAGGTGAAATTCGATAGATATTGGGAAGAACACCGGTGGCGAAGGCGGCCATCTGGACCGCAACTGACGCTGAGGCGCGAAAGCGGTGGGAGCAAACA
+
BBCCBGGGGG2BBBBCCC@@A=@@=A>C=BA@@A;;;;AA;AA<@?>A@;;5;?;<000@@@:0;;;;7;B@AA?0:4;>A@G<@@@A=A@:@@4??C59:4:4.3:8=:;;;3:873=43343339;19973.33:6994<497;A9=><<88833-3877.50------58<:7;=/404:5:@838544.;>?590:=7<055::<8::7::<7<565<::955454445/9(///)/77)//799095
@N9IO0:00710:06168
TACGGAGGGCGCGAGCGTTGTTCGGAATCATTGGGCGTAAAGCGCGTGTAGGCGGCTGGGCAAGTCGGATGTGAAAGCCCGGGGCTCAACCCCGGAATTGCATTCGAAACTGCCTGGCTCGAGTCTCGGAGAGGAGGGCGGAATTCCCGGTGTAGAGGTGAAATTCGTAGATATCGGGAGGAACACCAGTGGCGAAGGCGGCCCTCTGGACGATGACTGACGCTGAGATGCGAAAGCGTGGGGAGCAAACAGG
+
DBB@7;<;0;@A@B@BCC:CB:B=9C;BA<<;>>2::;:5)599?;B@@>><A=8==<<5::5:@??>>A?:9:9/89>0=?>5=?AA?BBB9A=A=A?C8::;>999-444;=BB>@@@CC@;;;@A;@@;;46?<4=B@C@C?CD>D@C@C;::9169=@6@:=<;;9;:AA@@A:;;7<:===;>=<A9<A;6:637-791988;173339;8?8888333987744444;049;:@<</<<<CG8;<@8
@N9IO0:00711:06173
TACGTAGGGTGCGAGCGTTAATCGGAATACTGGGCGTAAAGCGTGACGCAGGCGTTTGCTAAGACAGGTGTGAAATCCCCGGGCTTAAACCTCGGGAACTGCGCTTGTGACTGGCAGGCTAGAGTACGGTAGAGGGGGGTGGAAGTTCCTGGTGTAGCAGGTGAAATGCGTAGAGATCAGGAGGAACACCGATGGCGAAGGCAGCCCCCTGGGCCTGTACTGACGCTCATGCACGAAAGCGTGGGGAGCAAACAGG
+
CB;;;BBA;;;;B@A@;;9=:=BG;G8;:>99;,94;9;):4<4944<99:.73//(////37//4?:;49:4808:;;.:;(39-33(348///(-3------5(//3;=AB=:734:9<@??9?AA58:@=>=?=?'???A8=?4909?;AAABB?9949??D>??@BB@@@B:;:@@9?@<@?CCDABC@@=@BC=B<@AAAAAA*;;;0;49B@<<@@>@000009?ABBBBB<A9:;BBB5;;@AB=BBC>
@N9IO0:00665:06244
TACGAAGGGGGCTAGCGTTGTTCGGAATTACTGGGCGTAAAGGGCGCGCAGGCGGCTTTGTAAGTTGGGCGTGAAAGGCCTGGGCTTAACCCGGGAATGGCGCCTTGAGACTGCCAAGGCACTCGAGGTACGGGAGAGGATGGTGGAATCCCAGTGTAGAGGTGAAATTCGTAGATATTGGGAAGAACACCGGTGGCGAAGGCGGCCATCTGGACCGTAACTGACGCTGAGGCGCGAAAGCGGATGGGGAGCAAACAGG
+
>>>00,/:::*<999BCD@CB?BB?C?B?BBAAA;;;;@@5@=5:99>:967@;?BCE?AAA?BB;A@600///;3<8=6<=@7<;<A7;>5@@8@=9:4897131387//7/-(,(,0***,,,,6069555)5955.555.59)/)---(-6---////+5:9=4=2554999954.4;0769<499=6<:<<6;44.43887B<@;<=<7<;555>8::9849:;88854444//(///)//8::&///8;.:999
@N9IO0:00672:06214
CCCCAGCGCCACAAGTGGGGGATCGCGTTTTATTTGGTCTAAAGCGTCCGTAGCAGGTTCTGTAAATTTTTTTTGTGAAATTGTTGTGCTTAACATAACATACGCAGAAAACACTGCAGAGCTTGGAACTGGGAGGGGCAAACAGTATTCTTGGGGGAGCGGTAAAATGTTATAATCCCAAGAGGACTACCTGTGCCGAAGGGGGTTTGCCAGAACAGATTCGACTGTGAGGGACGAAAGCTAGGGGAGCGAAAAGG
+
955&5;;994955.555555$4::@/////&//;5;7;9///(//:8838873333-34933333(3333333"33339/3-33-33778-3-3:<?9@@<;97;83778(39933773788<8<9=:;;;>8>>>>2>>>8====>>8=<.4444$33884:<==15559==>:>>>6:4::<7<>665:;::;:.44.4444$4<4=>:BB>:=666>:==@;655<555)59555)55:5555&556>AEA2<;
@N9IO0:00674:06239
GACGGAGGGCGCAAGCGTTGTTCGGAATACTGGGCGTAAAGCGCGGGCAGGTGGCCCGTTAAGTCTGCGGTGAAATCCCGGGGCTCAACTCCGGGATATGCCGCGGATACTGGCGGGCTAGAGACCAGTAGAGGCGAGTGGAATTCCAGGTGTAGCGGTGGAATGCGTAGATATCTGGAAGAACACCGGTGGCGAAGGCGGCTCGCTGGGCTGGTTCTGACACTCATCCGCGAAAGCGTGGGGAGCAAACAGG
+
BBCI?ABI?<;<C?A;;;@BCAEDAD::<CCAA9;;;@@0;5994?4;=:=@A?BG>CC@C@B@@@DAA?AC>@8;@F=CCC6://0+///)//(/0044:5;@B>B;;;998=>:3ACAB<<BB?BA@@AAA6::?<9<.48A8=:?:7:;;;;<@=?@4?<>A?AAABCB@@@;;8<8<>:=CB?D?@@9@A@<D@CC:C@CDEDEC?CCB?C@BCBBBBCECCCC<;;BCB4@@@@A<<2<?A?D8A;;4
@N9IO0:00678:06234
TACGTAGGTGGCAAGCGTTGTCCGGATTTATTGGGTTTAAAGGGTGCGTAGGCGGCCCTGTAAGTCAGTGCTGAAATATTCCAGCTTAACTGGGAGGGTGGCATTGATACTGTGGGGCTAGGAGTACAGATGAGGTAGGCGGAATTGACGGTGTAGCGGTGAAATGCTTAGATATCGTCAAGAACACCTATAGCGAAGGCAGCTTACTAGGCTGTAACTGACGCTGAGGCACGAAAGTGTGGGGAGCAAACAGG
+
CCCCC::6:A9A@=A@@@=ACB@C?BBC>CCBDD>FH>??9??9?@ACA@A=:95:A8@AAB>BBBBBBAAABCF?DEE@B@BBB@.5.5599,555)5@>=??;:5959;;4444&444939985447:////)/4:.44.4.4389;=:?>659:;6:@BC=BBCFADECBAAACCCC>BB>@@@?BBCCCCCC=A=ABBAA=@CC;;7;A@;;8;@A@CBBBB<;5;AA;;;0;AA;;;;.;;:AC>ABB=
@N9IO0:00687:06233
TACGTAGGGTGCAGGCGTTAATCGGAATTACTGGGCGTAAAGCGTGCGCAGGCGGCTTCCTAAGTCAGATGTGAAATCCCCGGGCTCAACCTGGGAACTGCGTTTGAAACTGGGAGGCTGGAGTGCGGCAGAGGGGGGTGGAATTCCACGTGTAGCAGGTGAAATGCGTAGATATGTGGAGGAACACCGATGGCGAAGGCAGCCCCCTGGGCCTGCACTGACGCCTCATGCACGAAAGCGTGGGGAGCAACAG
+
BBAAAADD=;:;BB=@DA?A=@AD=C5;.5@A>@:@BACC?CCCABACA@@<9:6;D9D@@A?BBBBB=???BB>6=B=</;;2888C?B@BFD8@144:9@@B199A:?<;8100(/8=3636><<6;:7:::9:9%5>3<8B8B258?43399733,3999/733:::<B733733,33,3,3434=?::8::9=A598<<===+==>7=9@884?473;8849333888;;<=6=:@:000*000.)-::
@N9IO0:00696:06216
TACGGGGGGGGCGAGCGTTGTTCGGAATTACTGGGCGTAAAGGGTTCGTAGGTGGCCTGCTAAGTCAGACGTGAAATCCCTCAGCTCAACTGGGGAACTGCGTCTGAAACTGGCGGGCTTGAGTGCAGGAGAGGAACGCGGAATTCCAGGTGTAGCGGTGAAATGCGTAGAGATGTGGAGGAACACCAATGGCGAAGGCAGCCTCCTGGGCCAACACTGACACTCATGCACGAAAGCGTGGGGAGCAAACAGG
+
CA99999999":<9>>A@;@B?BB?B@C@BBBCC>BCBCD<?@<@>AB:;;?;:6;?AAACC9;9D???AA9:;@9A>?6??@A@AAA=AAABB6A9889?>?CBBCC=BBC>773)7;18<>>ACBB?AAA@<@<9::A=A>BAC@EEAAAA@DBB>BBBC=AAACCCBBBACBAB?CB@C@BCB6;5;;>@??<@=ABBB?@?>;;;0;=@:AAA@@@CCC@@@;;;A@AAA599;8777&33944(/885
@N9IO0:00708:06235
TACAGAGGGGGCAAGCGTTATTCGGAATTATTGGGCGTAAAGGGCGCGTAGGCGGCCTTTCAAGTGACGGGTGAAATCCCTCGGCTTAACCGAGGAACTGCCTGTCAGACTGGAAGGCTTGAGACCGGGAGAGGTGAGTGGAATTCCCAGTGTAGCGGTGAAATGCGTAGATATTGGGAGGAACACCAGTGGCGAAGGCGGCTCACTGGACCGGTACTGACGCTGAGGCGCGAAAGCGTGGGGAGCAAACAGG
+
BABBAB@>?>,>A:>;6;9@A99509:?<@@6?=4@?>?C<BA<??????@;00+04;917767?BBBBB>BCDD?CCC=C??;@A@D?C?@@@@C@CCDB@?@??AAABBB?B=@5::3::?@A>AC<AA;;7;@@A@C@B=A=@A;AAABABA@@;@A@?9?????@@AAAA@BB>BC?C?CBB?BBBB@CBB=A?@@=@BCBBBB@BB@GAGCCBDDECCC;;<?AAAAAA0<<@AAAA3A@ACD>A@@=
@N9IO0:00713:06214
AACGTAGGGGACGAGCGTTATCCGGATTTACTGGGCGTAAAGCGCCCGTAGGCGGCTCGATAAGTTGGACGTGAAAGTCCCGGCTTAACTGGGAGAGGCCGTTCAAAACTGTCGGGCTAGAGTGAGGCAGAGGAGCGCGGAATTCCCGGTGTAGTGGTGGAATGCGTAGATATCGGGAGGAACACCAGTGGCGAAAGCGGCGCTCTGGGCCTAAACTGACGCTGAGGGGCGAAAGCGTGGGGAGCGAACGGG
+
D;CCCCCCC2CBAAA???=9::=@<9::3:?@@C>???BB<@@A@B<@AACACC?@@?@@>><?@=A=A@@@AAB7;5==4;7;>9=9=<AB+0000+05>>7A=<<&5<99@AB;BBB;:;BB=?;?@???=AAAA@A<@<@<?C;@=@@@AACD>;;5;29@@BA??@9;;<;;07=<@>BBB@CBAA=@A@A<AAA>;;;<<;;;,9.47;1344438;78377938?A?7=783999*449::8=?>8
@N9IO0:00664:06262
TACAGAGGGTGCGAGCGTTGTCCGGAATCACTGGGCGTAAAGGGCGCGTAGGCGGCTTGGTAAGCGTGCGGTGAAAGCTCGGGGCTCAACCCCGAGTCTGCCGTGCGAACTGCCAGGCTGGAGCACGGTAGAGGCACATGGAATTCCGGGTGTAGCGGTGGAATGCGTAGAGATCCGGAAGAACACCGGTGGCGAAGGCGGTGTGCTGGGCCGTTGCTGACGCTGAGGCGCGACAGCGTGGGGAGCAAACAGG
+
CCCCCCCC=BB??@==??9??A>B=A?AABB>>>7>?>>A7>>;?BBCA>>;00+0>:@<BB?B??????<@ABB6;;@ABCE;CBCD@CBB9A@@@A@@@=AAA?@B?BBBB@AA=@BB=;;;BCE>BAB@@=@CDCCC@C?@=B7;<7:CBCCCA>@A7905=AC;<<CAA;=<?9=95;2;;;9>;9?;A@;9995:29@BBACCJ?C?CCABBBA?@@A9;669@BBBB:;;9C@@AB59<BBC=@@@>
@N9IO0:00669:06275
TACGGAGGGTGCGAGCGTTGTCCGGAATCACTGGGCGTAAAGGGCGCGTAGGCGGCTCGTTAAGTGGCTGGTGAAATCCCGGGGCTCAACTCCGGGGCTGCCGGTCAGACTGGCGAGCTAGAGCACGGTAGAGGCGGATGGAATTCCCGGTGTAGCGGTGGAATGCGTAGAGATCGGGAAGAATACCGGTGGCGAAGGCGTTTCGCTGGGCCGTTGCTGACGCTGAGGCGCGACAGCGTGGGGAGCAAACAGG
+
DCAA?ACB=BBAA;B?99699:)/)/477<B@@@:966A<6A>6@BBAA@A@;;7;BB@A=A;@<<8@@@<@AAA<BBB>BCC:BBBB789C:FFF8A???;?7BBBBCCBA6@973:::>8>?;8?;??A??<?B>BCF?@9@9??3;4;==:9890:A<>:@=A@?><A988>@?8?>??;?BB@E?@?===A00,0@@@<@@EBBB=B>AA<?>@AAAAAAAAB?BBBAA>;;:::=>>-//;;;6;;?5
@N9IO0:00672:06274
GACAGAGGCCACGAACGTTGTTCGGAATCACTGGGCATAAAGCGCACGTAGGCGGCTAGGTCCGTCCGATGTGAAAGCCCCCGGCTCAACCGGGGAATTGCATCGGATACAGCCTGGCTTGAGGACGGTTGGGGTGAGTGGAACTCCTGGTGGAGCGGTGAAATGCGTAGATATCAGGAGGAACACCGGTGGCGAAAGCGGCTCACTGGACCGTTTCTGAACGCTGAGGTGCGAAAGCTAGGGGAGCAAACGG
+
DCAABAA<A659BB?BAA6;;6:9::9=A;;:::38<@@?9???@@9??:9598-3839-3?7@;@8BB949B==5<A?>>+B7=?=>?D<@??0?8=;><=?==8<A:99B@<@E===:=@@;<<<8<8=?>2>A><==18.6CA=BB<>>;>?@;7=9992///:::9=??;;:>3>A5<9=>>7><==4=:>809??:?><==>:6;:7::919<//).876699)//..69/5555BAA3==?>>4<99
@N9IO0:00684:06306
TACGTAGGTGGCAAGCGTTGTCCGGATTTATTGGGCGTAAAGCGCGCGCAGGCGGCTATGTAAGTCTGGTGTTAAAGCCCGGAGCTCAACTCCGGTTCGCATCGGAAACTGTGTAGCTTGAGTGCAGAAGAGGAAAGCGGTATTCCACGTGTAGCGGTGAAATGCGTAGAGATGTGGAGGAACACCAGTGGCGAAGGCGGCTTTCTGGTCTGTAACTGACGCTGAGGCGCGAAAGCGTGGGGAGCAAACAGG
+
CCBBBBB:::6;A=B9;:=@AB?B=BBA;AA>BB>A@@AA3:99;?=AA<=8992:AA@@@B?B@@@D@B@C<AA8ACB697;:9=@B?BBC<?<??BCCBBBA?AB<@@CAA@BB@B:C?A;5;AAA;@>>>?A:ABB?BBC@C>B@BBCBBBBA=@AAA<ACAABBBBBC?@?C?BA>A@DBB>BBAA=CBA=@<;;4:B?8CCC@BBBCBB?BBAAACBCCA@<@@@@@@;@BBBCGG<CBCCH?BBB@
@N9IO0:00686:06272
TACGTAGGGTGCGAGCGTTGTCCGGAATTATTGGGCGTAAAGAGCTTGTAGGCGGTTTGTCGCGTCTGCCGTGAAAATCCGGGGCTCAACCCCGGACTTGCGGTGGGTACGGGCAGACTAGAGTGTGGTAGGGGAGACTGGAATTCCTGGTGTAGCGGTGAAATGCGCAGATATCAGGAGGAACACCGATGGCGAAGGCAGGTCTCTGGGCCACTACTGACGCTGAGAAGCGAAAGCATGGGGAGCAAACAGG
+
CBBBCBBA<:;9BCB@;@9B==;>9@;F<BA<A@:;<;CC=B;;;C>ABBB?:;7;C<A@CDBBBBCCA>A@====+//)/::.9;<>9>>>2>7;@@8;;B>AAA8;;;@@8;;;CCHCBCB;;;B>A::::-9===?B?B@B?B@BB@AAACCAA=B@??9?AABAAACCBABCB=@??B?BCB>B@@@;@>>:>=BBC@CCCCBAB>B@BCECCCCBAA@A@@@A=AAAAA;@999=<=2===@A<ABB@
@N9IO0:00694:06265
TACAGAGGGTGCAAGCGTTGTTCGGAATCATTGGGCGTAAAGCGCACGTAGGCGGCTTTGCAAGTCAGGTGTGGAAAGCCCGGGGCTCAACCCCGGAAGTGCACTTGAAACTGCAGAGCTTGAGTCTTGGAGAGGGTGGTGGAATTCCGAGTGTAGAGGTGAAATTCGTAGATATTCGGAGGAACACCAGTGGCGAAGGCGACCACCTGGACAAAGACTGACGCTGAGGTGCGAAAGCGTGGGGAGCAAACAGG
+
BCFBAAGH?CBBD?BA??8:45<@;@7@:A<7@;1>=:78-9737@<AABB>A;6333(44913@?AA=@@993990444)444&49998===0=6;459;;;;B:?::3:////0=ABA?AAA9453838555<6B>:B=;@;C?C@CCB>?DCCCB=A<:9)549:9;;AAAB8<<8==8=9=>@;>>>C:?@?8@9BCBC=BB?CB?BBCF>BB???A@A@@ABB=@@@BBC>CCBBBMH;BBBBB=BCC?
@N9IO0:00667:06312
TACGTAGGGTGCAAGCGTTAATCGGAATACTGGGCGTAAAGCGTGCGCAGGCGGCTTTGCAAGACAGATGTGAAATCCCCGGGCTCAACCTGGGAACTGCATTTGTGACTGCATCGCTGGAGTGCGGCAGAGGGGGATGGAATTCCGCGTGTAGCAGTGAAATGCGTAGATATGCGGAGGAACACCGATGGCGAAGGCAATCCCCTGGGCCTGCACTGACGCTCATGCACGAAAGCGTGGGGAGCAAACAGG
+
EBCCCDDD>@B@C@B@@?>A>BB@<A-0/999=9BBBCD?BBB;;5@?;;5;<594<3<<<8555<<@>?>@?=5====+<<50//;(/*/66.66@??;@=B>CBBBBCC?>>BBBBB=??BB9:5:>?:;;;;*<?A?B?B@C@ECEDBBBBBBBCCCI?=;;CBA@B@@@@@A=@A7A7@<B@CEBB?CBB?A?BB?BBDC4;;:5:>A@CCBAA<:55:998>=;74391>9::>@>2=<<??7>AA?
@N9IO0:00676:06344
TACGTAGGGTGCAAGCGTTAATCGGAATTACTGGGCGTAAAGCGTGCGCAGGCGGTTTTGTAAGTCTGACGTGAAATCCCCGGGCTCAACCTGGGAATTGCGTTGGAGACTGCAAGGCTAGAATCTGGCAGAGGGGGGTAGAATTCCACGTGTAGCAGTGAAATGCGTAGAGATGTGGAGGAACACCGATGGCGAAGGCAGCCCCCTGGGTCAAGATTGACGCTCATGCACGAAAGCGTGGGAGCAAACAG
+
CCCDCCCD>9;;C?C@@?=B@BD@;A-0,/<<;D>@@@BE=BBBBBAB@??;9949CB9BBD@C@@@BBBBBBBC=BBBB8BB8>?AA?B?BDF=B7B7@AA@;@<@@@?8:8@4@=A?@@B>BBBA=A@@BBCCCC)B>>><@<@:=====>==<<::9A@38::@@@A???:;;>9==7<7<=?8==@A=???<B=AA;;;;;+:=B7>=B<??95;9/..3799==<5///)//..66.65385,388
@N9IO0:00709:06329
AACGTAGGAGGCGAGCGTTATCCGGATTTACTGGGTGTAAAGCGCGTGCAGGCGGTTGACTAAGTTGGATGTGAAAGCTCCTGGCTCAACTGGGAGAGGTCGTTCAAGACTGGTCGACTGGAGAGCAGTAAGGGAAGGTGGAATTCCGGGTGTAGTGGTGAAATGCGTAGATATCCGGAGGAACACCAGTGGCGAAAGCGGCCTTCTGGACTGTATCTGACGCTCAGACGCGAAAGCTAGGGGAGCAAACGGG
+
C:CCB@A=BB>BC@@????BBB@C=??@9===?>6=?:;;69??A@@@?;;5;;5;<@;99B>AB=A;?AAABAA79;;B<BB@CDBB@BBCD=BA::8;@@A>AC@CCAAB==@A;;996BBBAAB;99:D?7C@D?BB=A=?6>8B=7556>?CB?CAAA<ACBA@ADB@>><2545>9>9<<=<=C>B9=9:906<A@B@EFFCC:;;AACCJBBBC?>BCCB;;;999@B;@BBCDEE;CBA==4;<<4
@N9IO0:00709:06344
TACGGGGGGGGGCAAGCGTTGTTCGGAATTACTGGGCGTAAAGGGCTAGTAGGCGGCCGTCTAAGTCGGATGTGAAATCCCCAGGCTCAACTTGGGAACTGCATCCGATACTGGATGGCTTGAATCCGGGAGAGGGATGCAGAATTCCAGGTGTAGCGGTGAAATGCGTAGATATCTGGAGGAATACCGGTGGCGAAGGCGGCATCCTGGACCGGCATTGACGCTGATCAGCGAAAAGCCAGGGGAGCAA
+
AA;<;;;;;;;"<@)//0/*/75/0-;?C9<;CCD=;;;@C0;;8;CCCBBB?A@;@5;;@AB=@@BE?CBBBBAB=BBBB8A@>AACA5<;=@B;B5;959>9>;>@AABBB?BBB?BB?BB?A@@DE>AAACB=BBC:::?:>8=28717779=@@;@:;;0;A;;;CBAACBBBB@BB@DDDCC@D?@@<???5;5;<5<AA@=@@=@@;@=@;:5:=000>>>@:9=99999&95.5555&559<<
@N9IO0:00669:06398
TACGAAGGGGGCTAGCGTTGTTCGGAATCACTGGGCGTAAAGGGCGCGTAGGCGGCTTTGTAAGTCGGGGGTGAAAGCCTGTGGCTCAACCACAGAATTGCCTTCGATACTGCATGGCTTGAGACCGGAAGAGGTTAGTGGAACTGCGAGTGTAGAGGTGAAATTCGTAGATATTCGCAAGAACACCAGTGGCGAAGGCGGCTGACTGGTCCGGTTCTGACGCTGAGGCGCGAAAGCGTGGGGAGCAAACAGG
+
CCCBB?BBBB2BECCCBB?@@@BB@AADIDCCCC>BCBCD>CE>BB@A@AA=A@=@?@;@DB@A@9:999$9>@C=@B@AB==:==AB@C?BBAAB?A=@@=A>@AABBBBCA@??9<<;>9774047<48><6:5:AB<6?7;@@ABAAABAAABA?BBBC>B<??CCCBBBC7:::B7;<6;;;6?<8?;?AB?B???;?AAA@?=7=@6:6:*//./89>A??@AA@@???9@@AAAAB6AA@>>8:9:3
@N9IO0:00682:06368
TACGTAGGTGGCAAGCGTTGTCCGGATTTATTGGGTTTAAAGGGTGCGTAGGCGGCTTTGTAAGTCAGTGGTGAAATATGGCAGCTCAACTGTCAGGGTGCCATTGATACTGCGGAGCTTGAGTACAGATGAGGTAGGCGGAATTGACGGTGTAGCGGTGAAATGCTTAGATATCGTCAAGAACACCGATAGCGAAGGCAGCTTACTAGGCTGTAACTGACGCTGAGGCACGAAAAGTGTGGGGATCAAACAGG
+
CCCCB@@=?@<@A=A?@?ABCC@C?EBE>CC@BA8>D.77*:=9;?@@@??=:949BC<AAC@BBCCBBC?CCCE>9::A=ACCBBBB@BBBBBBBF>BBB?BB?BCBBBB@@@@???C@BABBB999@@A@A;??B?BB?B=?;??:@:>>;?B??<?A@?9@?>?<?A@CA9:9<<<6:A?DDB?CCCCCBBB=A=ABBCC=B@A;;4;99;?=A@@@AAA?>?B7;<=;;;;&;9:@<>>2=<AAE>;;;6
@N9IO0:00695:06392
CACGGGGGGAGCAAGCGTTGTTCGGAATCACTGGGCGTAAAGGGCGTGTAGGCGGTCAAGTAAGTGGAATGTGAAATGCTCGGCTTACCCGAGGACCTGCATCCCAAACTGCTTGGCTTGAGTATGGGAGAGGATGAGGGAATTCCTGGTGTAGCGGTGAAATGCGTAGATATCAGGAGGAACACCGGTGGCGAAAGCGCTCATCTGGCCCAATACTGACGCTGAGGCGCGAAAGCTAGGGGAGCAAACGGG
+
ADBBBBAA'@ACC:C9;;AD@<C?:>:CBBBBCC=@@@BB=BF?BBBCB@@;994;<@<@@B9B>C9<9:90@>@60/0/@@?BC>@@C>BBC@BB?BBBB@??7<<7>9::A?B?BC?A??@@@@D<AA<<7;;B@@A=B?D@E@BB?BBBBBBA=A@>>7?@ACABAAABCBBC>@A?B;@@C<@>@B>B;88.:@@@CBB??@C@DD;<;:AAA???ABC;;;>@@@;;;0;=9::AA9BBBBD>CBB>
@N9IO0:00699:06381
TACGTAGGGGGCAAGCGTTGTCCGGATTTATTGGGCGTAAAGCGCTCGCAGGTGGTTCGCGGCGTCGTGCGTGAAAGACCCCGGCTCAACTGGGGGATGTCGTGCGATACGGGCGAACTGGAGGCCAGTAGGGGGATGCGGAATTCCGGGTGTAGTGGTGGAATGCGTAGAGATCCGGAGGAACACCAGCGGCGAAGGCGGCATCCTGGACTGGTCCTGACACTCATGAGCGAAAGCGTGGGGAGCGATCCG
+
CABBABBBBC5BB=@>@><?9@5@9BBE=BB@DD?AAACC=@@===;@AAA>AAACACCBB?B>??DBBB@ABDD>>>>==1B8B=?>>A@AAAA3AAA=BAC<@AA???AC7@>A4>>@5:A<=8=<<77777(::=><;@;A=A<?>9==9;8=>6;F:<9<:9;=>:::;==<A8;56@=BBB:>>?939??;?;@@<@B=92<>6;;><7<;9<=?<<9;=:;;;;==@A9AAA;;::,77=>>>86;
@N9IO0:00700:06392
GACAGAGGGGGCAAGCGTTGCTCGGAATTACTGGGCGTAAAGGGCGCGTAGGCGGGATGGCAAGTCGGTCGTGAAATCCCTCGGCTCAACTGAGGAACGTCGATCGATACTGCCGTTCTTGAGGATTGCAGAGGAGACTGGAATTCCCGGTGTAGCGGTGAAATGTGTAGAGATCGGGAGGAACACCGGTGGCGAAGGCGGGTCTCTGGGCAATTCCTGACGCTGAGGCGCGAAAGCGTGGGGAGCAAACGGG
+
CCB;;;>9=9,>C?C;9;?CBBBB@B?B?B@@@@;@B@@A9??9??9@?==<>>>3<00+0=9;@?C>BB@@BBC<?>D>BB?=@CBB@AA?87299>999?>9;>;;;@8988=<18816CA?BB=?=BA>><>?>?99577B>BF=B?977;;?@<A:@<6>?@AABA@@A>??D>B=8B?AA@?C@CA<A=A>A<AAE>C@:::AA9??<A;A:?788;8889917=>866(5522;78+8?>B=3==>4
@N9IO0:00716:05768
TACGTAGGGTGCGAGCGTTAATCGGAATTACTGGGCGTAAAGCGTGCGCAGGCGGTTCGACAAGTCTGATGTGAAATCCCCGGGCTCAACCTGGGAACTGCGTTGGAAACTGTCGGGCTAGAGTGTAGAAGAGGGGGGTAGAAGTTCCACTCTGTAGCAGTGAAATGCGTAGAGATGTGGAGGAATCCGATGGCAAGGCGCCCCCTGGGATAACACTGACGCTCATGCACGAAAGCGTGGGGAGCAAACAGG
+
BBCBBBBB<BA@ABA@@B7;7?A@:@,0)////@<@@@@@;@AA@AAABA@<?B?C<??=??8????@@@@@A@B>BCCC4>=29:<>8<5;;>6>9AAA???<@9?>:>AAC???8?==<88:=:9:?489BCCCC(79>?;<>5:53------/887776992855557722228774..).2550577=533.34.-----$-99'---0--.53332229777>>>BBD=BAAABCB9B@@?A9?>?;
@N9IO0:00717:05783
TACGGGGGGGGCAAGCGTTGTTCGGAATTACTGGGCGTAAAGGGCTCGTAGGCGGCCGACTAAGTCAGACGTGAAATCCCTCGGCTCAACCGGGGAACTGCGTCTGATACTGGCCGGCTTGAATCCGGGAGAGGGATGCGGAATTCCAGGTGTAGCGGTGAAATGCGTAGATATCTGGAGGAACACCGGTGGCGAAGGCGGCATCCTGGACCGGTATTGACGCTGAGGAGCGAAAGCCAGGGGAGCAAACGGG
+
CB;:::::::";A.55@@=@C@DC@C@F?BB@@@;@BBBB7;;7;B>AA@@<00-0:@@<;:4;;?BBBBBAABB=BCC>CA@?@C@@?A@CHL;A?A;;;@@@AABA@@;;5;6:6;C@CC@AB=AA;@@@AC>DBBBA?B>@<@?;:6;A@@@?A?ABBD=???B@>>@999@>>;??<?=ADB?C?;;:;CC?CA;;:;;;;>BB>@CDE?CBB?BECCBB;;<>BAABBB<AE<;;;;.;;@BG8;;B=
@N9IO0:00726:05767
TACGTAGGGTGCGAGCGTTAATCGGAATTACTGGGCGTAAAGCGTGCGCAGGCGGCCTCTTAAGACAGGTGTGAAATCCCCGGGCTTAACCTGGGAATGGCGCTTGTGACTGGGGGGCTTGGAGTGCGGAAGAGGGAGATGGAATTCCTGGTGTAGCAGTGAAATGCGTAGAGATCAGGAGGAACACCGATGGCGAAGGCAGTCTCCTGGGCCAGCACTGACGCTCATGCACGAAAGCGTGGGGAGCAAACAGG
+
BDABACCC>CBBBBC@CB7;7;>@:A+0,/999@=;;;CG>DDCBBBA@;:5:;5:.44:4:6888??9@@?:=;7::9927;1<?@C?B>;;;0;39:9?C?>;?>==?9;9999$4:7;38:0000*/39/94(4:<88494>9>;?A9??@@@ABBDBDK>@A@@@>>>;0//796<@?C:???:>999295=9@<?>;9///)//7.75=555=5555559555555<559,9A@ABBB799?>C;@;;4
@N9IO0:00737:05771
TACGGAGGGTGCGAGCGTTGTCCGGAATCACTGGGCGTAAAGGGCGCGTAGGCGGCCGTCTAAGTCACGTGTGAAATCCTGGGGCTCAACTCCAGGGCTGCACGTGAGACTGGATGGCTTGAGCGCGGTAGAGGCGAGCGGAATTCCCGGTGTAGCGGTGGAATGCGTAGATATCGGGAAGAACACCGGTGGCGAAGGCGGCTCGCTGGGCCGTTGCTGACGCTGAGGCGCGAAAGCGTGGGGAGCAAACAGG
+
FCGC?CAA:;;:C;;;;?7;;<:>;@666@CBCD>@;?>>8D>8BBBCABA?CB@B?CBBBB=@?ABBB@;;ABD8A@9<BDD9A??>:=CB@CCE=A;;;A;:;B@AABBB=@@A>@@<AA@;;;B=@@B;;49BBAAC?A?A@CD?D@A@@@@@@?AB?B?CABA@@AAB@@@BD>C=A?;8889:7@@4:9?7?;@A=@?>?B::949:<??BBBACCCCA<;<?;<;@AC499?9999+999993;=<8
@N9IO0:00740:05794
TACGAAGGGGCGAGCGTTGTTCGGAATTACTGGGCGTAAAGGGCGCGTAGGCGGTTTGGCGAGTCAGGCGTGAAATTCCCGGGCTTAACCTGGGGGCTGCGCTTGATACTGCCGGGCTTGAATTCGGGAGAGGATGGCGGAATTCCCAGTGTAGAGGTGAAATTCGTAGATATTGGGAAGAACACCGGTGGCGAAGGCGGCCATCTGGCCCGGGATTGACGCGTGAGGCGCGAAAAGCGTGGGGAGCAAACAGG
+
>><<@5;;:.5>><AAA=@A>@>.;.:>;:9990=@@@C<BC>BBBA?>=5==259)99=>989?9949>@999*829;(:?5>;?B=@=99999'9;9;@;;4;ACC;;;A<AB7;:;@@4:19@<6969<8===:=A;C@C@CC8;;?>@@@??>@B=>4;7;:;<<:;;<8<<4:49:6::=+0*00*0/6063--(-(-6588289(33(38-33/6////--0-//////&/3;::<</::;<</56:8
@N9IO0:00746:05805
GACATAGGTGACGAACGTTATCCGGAATTATTGGGCGTAAAGGATGCGTAGATGGTTCGATAAGTTACTAGTGGGAAATCGAGGCCCAACCTCGTGGAAGTTAGTAATACTGTCGAGCTTGAGTGCAGGAGAGGTTAACGGAACTTTATGTGGAGCGTAAAATGCGTAGATATATGAAAGAACATCGATATAGCGAAGGCAGTTAACTATTCTGCTACTGACATTGAGGCATGAAAGCGTGGGGAGCAAAACGG
+
CCDBBBB@BBBBBC??@??BDD@B@C9B:=B?CD=:::??9?7CAA???A@A??;?<@@@@@=BB@BCCBBCCB>BB?BAAACADF>B?B?A:::B=A=AB?BBBB@BBBBC???AAAA?B@A@AA@A=@@@B@B@DAHD@C?ABE?D;;;C4:::44444&444:<=?@?CCCBBA?5>@;?;A@BBBBBAA><>2:2;@@@?B?BDBC<AAB;;;ABBBBBC;A;;4;?A;;<0;AA>ABB7@A@?:<.<B=
@N9IO0:00757:05793
TACGGAGGGCGCAAGCGTTGTTCGGAATCACTGGGCGTAAAGCGCGTGTAGGCGGTCTGGAAAGTCGGTTGTGAAATCCCGGGGCTCAACCCCGGAACTGCAGTCGAAACTCCCAGGCTAGAGTCCCGGAGAGGATGGCGGAATTCCCGGTGTAGAGGTGAAATTCGTAGATATCGGGAGGAACACCAGTGGCGAAGGCGGCCATCTGGACGGTGACTGGACGCTGAGACGCGAAAGCGTGGGGAGCAAACAGG
+
AABD?BBB=@B@@<@A@@?BC?BB@C>AABBBDC>@;;;C:ABD?@?BA9:5:B7@>@A9=;7==>@:=;?@@DB<BCC<CBB8BCBB@BDC;C?C<???>;555>>>8===?8>>9<:9999555)56;<==9@@B@@@=A=B.;;0;=BBBCCAA=A@BB;@7@==>===>===>7;;;A7;;>7?:;@;?=<385/0)/)00:CC@CBB?B@?@99.38>?;<<A?==?:99,:@@@ABB:BDCFE=AAB?
@N9IO0:00759:05764
TACAGAGGGTGCGAGCGTTAATCGGAATTACTGGGCGTAAAGCGCGCGTAGGTGGTTTTGTAAGTCGGGTGTGAAAGCCCCGGGCTCAACCTGGGAACTGCATTCGAGACTGCATTACTCGAGTATGGGAGAGGGCAGTGGAATTTCCGGTGTAGCGGTGAAATGCGTAGATATCGGAAGGAACATCAGTGGCGAAAGCGACTGCCTGGCCCAATACTGACACTCATGTGCGAAAGCGTGGGGAGCAAACAGG
+
CCC;6;?@7BCCBBA:9908085>9=?B:>AAAB>??@BF=BBB@@@@@BB?AC>@A@6@@@=@BAAB>CBBA??-9898-9?9>@??8=<:;;8;?BBDCBB?BDAABB@@@AA?BBBA999@A??A<AACCH>BBDDD@B?CE?I?CACCBBA@B@BCDD>???CC@;:;@?@@<?=@=A>ABB@@@BB=@@AB=DCBBBBBBADC@CC=B?BBCBA@ACDDCCIAAAA;;;8;BBBAAA6::;@B:ABB>
@N9IO0:00722:05827
TACGTAGGGTGCGAGCGTTAATCGGAATTACTGGGCGTAAAGCGTGCGCAGGCGGCTCTTTAAGACAGGTGTGAAATCCCCGGGCTTAACCTGGGAATGGCGCTTGTGACTGGGGGGCTTGGAGTGCGGAAGAGGGAGATGGAATTCCTGGTGTAGCAGTGAAATGCGTAGAGATCAGGAGGAACACCGATGCGAAGGCAGTCTCCCTGGGCCAGCACTGACGCTCATGCACGAAAGCGTGGGGAGCAA
+
AC:6666>1;?@@<=9440505::8D6;26AA@C?A@@A<)5955<;A===900*086::(/)/9>@@>>?>AAA8897713=5=C6B<A;:;:6:0559====<==<;;4;;;;;%4<5:8;<8://)/4:8;;3:;:4403492829949<:99>@@=88;199<;;:;?=4444<7<<9<9>::894444594;8>=999555)5<A4@=@@=555/////;///5555555)5;55555&59977
@N9IO0:00726:05820
GACAGGGGCTCGGAGCGTTAATCGGAATCACTGGGCTTAAAGGGTGCGCAGGCGCCCGTCAAGCGTTCTGTGAAAGCCCCCGGCCTCAACCGGGGAACAGCAGAGCGAACTGACGGGCTCGAGGCAAGTAGGGGCGGGCAGAACAGTCGGTGGAGCGGTGAAATGCGTAGATATCGACTGGAATGCCGATGGTGAAGACGGCCCGCTGGGCTTGTCCTGACGCTCAGGCACGAAAGCGTGGGGATCAAACAGG
+
@CB0000,/7/0)//05:=C4;;C>B>BBBBBBB<BC?BB.;9.5>9::;;74;44)4<<<=;::?;<<9?;;;06:;;;,6)/)///060899+97<566>=<===;8:::=<>>8;::;;:7;;7<<>>>>2BB=<@@AC@BCCBAA>@@5554;6;9;;4;;;C@BAA@AA;6:@BA4;8;AAACBCC>AAA<>??>9==59:9?C<CB?BCC@CAAA@@B??@>;;;:99/:=B===@5??@AB=;;;>
@N9IO0:00757:05839
TACAGAGGGGGCAAGCGTTGTCCGGACTGACTGGGCGTAAAGCGCACGCAGGCGGTCGCGGGCGTCGGTGCTGAAAGTCCACTGCTTAACAGTGGAAGGCGTGCCGATACGCCGCGACTGGAGCGATGCAGAGGTCAGTGGAATTGCCGGTGTAGTGGTGAAATGCGTAGAGATCGGCAGGAACACCCAAGGGGAAGCCAGCTGACTGGGCATTTGCTGACGCTCATGTGCGACAGCGTGGGGAGCGAACTGG
+
CCBAA99:::';;5@ABB@CEG@B?BBB???BBB=BB@@@<@BBCB@C@@@?;<.9;<9<;3;///:6::@@AAA=ABB?ABBCBB?B?BBBBCBC@C?AAAAC@BBCEB==;CCCFEEI?A@BC@@@@BBCC?BBBBAA?A@DGBA>A?AAAAAAB?BDEC=BABBBAAA?89:?:=?@9?9??AA9A<A@@6@>BB@BBB>BBCB??5<:990:;>>?;;;:;==;;79><==>?>====,89;==59:=4
@N9IO0:00759:05857
CACGGGGGGAGCAAGCGTTGTTCGGAATCACTGGGCGTAAAGGGCGTGTAGGCGGTCAGGTAAGTGAGATGTGAAATGCCCCGGCTCACCCGGGGACCGGCATCTCATACTGCTTGGCTTGAGTACGGGAGAGGGTGTGGGAAGTTCCTGGTGTAGCGGTGAAATGCGTAGATATCAGGAGGAACACCGGTGGCGAAGGCGCACACCTGGCCCGATACTGACGCTGAGGCGCGAAAGCTAGGGGAGCAAACGGG
+
?GGDEDDD+:<;C:B;;:?@@:BE;K@BBBBBCC=CC9;;0490455>=BB?;:5:84:4797@<BCBBCC>@;;6;=C>=1=8<==BBB<ABB8AA?B?B??9:999:?@@AB7979A?@AAABBBD>>>?CF<900@@7@00/3:)/.278888<=:897>7==9=<=<<?;9;@@=@@<@@CBB?B?BB?CCD8:5:A>9:;@>AB?CC=B@????@@@BBBABB<;;:AAA;AA:99DD:C?@@D>BAC<
@N9IO0:00722:05888
TACGGAGGGGGCCAGCGTTGCTCGGAATCACTGGGCGTAAAGGGCTCGTAGGCGGTTTGATAAGTCCTGTGTGAAATCCCTTGGCTCAACCAAGGAATGGCGCAGGATACTGTCATACTCGAGGCCGGGAGAGGGAAGCGGAATTCCCAGTGTAGCGGTGAAAATGCGTAGATATTGGGAGGAACACCGGTGGCGAAGGCGGCTTCCTGGACCGGTTCTGACGCTGAGGAGCGAAAGCCAGGGGAGCAAAACAGG
+
CEECACCDDF1B>AA@CC75;5@B7A7@@@;;;>6;5;AA5@@;ADED>BC8??<??9?ABD@BBB18388>>@<5A=<2=.7,;@@@?B?B?B@C?BA=AA98:=??>BBAB???;>>@>@?=D4?>5>>=BA9A-7:3-36>2;919=8@@?:;9=?;;99&49999:99999=AA6?=:A?;:98<.998>@B6;6;A;@>9<;@@000:<8A<ACCCCCECBA@:;;CCCC;;;7;;@@3?@;;;;&;444
@N9IO0:00728:05889
TACGTAGGGTGCGAGCGTTAATCGGAATTACTGGGCGTAAAGTGTGCGCAGGCGGCAGAGCAAGTCGAGTGTGAAAGCCCCAGGCTTAACTTGGGAATTGCGCTCGAAACTACTTTGCTGGAGTGTGGCAGAGGAAGGTGGAATTCCACGTGTAGCGGTGAAATGCGTAGAGATGTGGAGGAACACCAATGGCGAAGGCAGCCTTCTGGGCCAACACTGACGCTCATGCACGAAAAGCGTGGGGAGCAAACAGG
+
@CBBACCC=BA@@@A@;:058AAC@C@C@BCCCD?@@@CE=B@C?@@BA@@=@@<@?A@A?>49A;;539@?<<?8???A1AB?BB@B>AA?BG=B?B?CBBBBBBBB>BA@@CB7:9AA=@::9@A?BBCCC?A28499299?:??BABAAA???><?ABB>??>@:A@BCBBBBB:99?B<999<@=?A=A;;8;>A?5;895@A==4A1:595@@A@99:=944???94444&49@@?DE;;:BBD=;;;@
@N9IO0:00729:05887
GACAGAGGGGGCAAGCGTTGCTCGGAATCACTGGGCGTAAAGGGCGCGTAGGCGGGATGGCAAGTCAGTCGTGAAATCTCTCGGCTCAACCGAGAAACGTCGGCTGATACTGCCGTTCTTGAGGGATGCAGAGGAGACTGGAATTCCCGGTGTAGCGGTGAAATGTGTAGAGATCGGGAGGAACACCGGTGGCGAAGGCGGGTCTCTGGGCATCTCCTGACGCTGAGGCGCGAAAGCGTGGGGAGCAAACGGG
+
CJGAAACCCC5CD?A;;;?BBBBC?B:<<BBAA?8>@@AB<BC<BA?A?BB@ACC=BBA>@C=@AA???AAAABB=BCCAA@@=@BAC?C?BBBBC=BBBAD?BBBBAB@>?@3;;;@@5;;::.:@@9::@@=@AAABB?B?C?BB>BAAA@??AA>AAAD=BDDCBBABA??AAA9??;@>A@@<@@;;7;BB=A=@@@:>CCB;<;79>?B@B>BBCBAAC;;;8;BABBB<@@A>???.99>=@69;96
@N9IO0:00730:05905
TACGTAGGGTGCGAGCGTTAATCGGAATACTGGGCGTAAAGCGTGCGCAGGCGGTTTGATAAGACAGGCGTGAAATCCCCGAGCTCCAACTTGGGAATGGCGCTTGTGACTGTCAGGCTAGAGTATGTCAGAGGGGGGTAGAATTCCACGTGTAGGCAGTGAAATGCGTAGAGATGTGGAGGATACCGATGGCGAAGGCAGCCCCCGTGGGACGTCACTGACGCCTCATGCACGAAAGCGTGGGGAGCAAACAG
+
BBAABCCJ?:;:CCC?@@8<9CBB?E7;9=>=@;;5:@@6BA@@@@BAAB?CC@CD?B8988@AABB?AAAA@@8@@@?6000/0/(/(/8066175:B?DC?@4<899;8;;>@@:862999=A777925255555$5628176=6>8@8228F?BBBA<:=1<<?@<A@B:;;739(--(--22,3528/67;-/)///.<<<(..33,36..29999:8885;22222====B:>>>@@>@188;;D5==@
@N9IO0:00738:05900
TACGAAGGGGGCTAGCGTTGTTCGGAATTACTGGGCGTAAAGGGCGCGCAGGCGGCTCATCAAGTCAGGCGTGAAAGCCCCGGGCTCAACCTGGGAATTGCGCTTGAGACTGGCGGGCTTGAGTTCGGGAGAGGAGAGTGGAATTCCCAGTGTAGAGGTGAAATTCGTAGATATTGGGAAGAACACCGGTGGCGAAGGCGGCTCTCTGGACCGATACTGACGCTGAGGCGCGAAAAGCGTGGGGAGCAAACAGG
+
<<>6;:6AAA+>===CCCACC@DC@GFFACABCC>BCCCC=AA::;9@@BB>;;6:A;9;DD?A@BA@<A@BBBD<AABB8AG=;<<@?B@@@@;@>@=@989;7;<<<?=;1999/7;29=@:49::2:<AD@C>=>AC@B?B>BB;E???A:77A?CBCE=B>@:???CCDC@BB<@<::4:==5;5;@1;;B=B?<;7;AA@BBB>@@?@?@A@<<<<<5559:399:5444&499?;==2<666@6?=B9
@N9IO0:00739:05866
TACAGAGGGTGCGAGCGTTAATCGGAATTACTGGGCGTAAAGCGCGCGTAGGCGGCTTTGCAAGTCGGGTGTGAAATCCCCAGGCTTAACCTGGGAACTGCATTCGAGACTGCATTGCTAGAGTATGGGAGAGGGAAGTGGAATTTCCGGTGTAGCGGTGAAATGCGTAGATATCGGAAGGAACATCAGTGCGAAAGCGACTTCCTGGACCAATACTGACGCTCATGTGCGAAAGCGTGGGGAGCAAACAGG
+
BBBBBBBB>BC@A?=9:9292<44.47;7<BCEF>CBBAB9?@?@@@@???=;;2;@D/9:A8AB;;:65@<BCD=@B??4@>>CC?B?BAGGI?C>BBB;<;;A;9:;@BBBBB?::9A????>::;0;@:;;0<@EAB>A=A@;?>A?;;;CBBCABBCG?BBCCCBCCBAA>;5:595:59559@>??;;AA6;;<<:A4;4;@=;;5:;?A@AA;;6>9;;=@A@;;9B,9:55:::+8859:58CB>
@N9IO0:00747:05885
TACGTAGGGTGCAAGCGTTAATCGGAATACTGGGCGTAAAGCGTGCGCAGGCGGCTTTGCAAGACAGATGTGAAATCCCCGGGCTCAACCTGGGAACTGCATTTGTGACTGCATGGCTGGAGTGCGGCAGAGGGGGATGGAATTCCGCGTGTAGCAGTGAAATGCGTAGATATGCGGAGGAACACCGATGGCGAAGGCAATCCCCTGGGCCTGCACTGACGCTCATGCACGAAAGCGTGGGGAGCAAACAGG
+
CCCECCCD>9;9C?BA@@;@=@A@?A000<??@?BBBCD?CBBBBBDB@@<@?545<4<<@8995;<AABAAAC=A@@@6@B=??8=6;<333/36D=BBBBC>CCCCCBB??>C=@@B99:@@@A?@@?:;:::);?@<@;@=B@EDBB;;;;;A<::A>6966C@?@BB@A@AA>@@0905<<7BC@A<@CD@D?BB?AACC6@A@9@;?>@=<<<<>:>;;?@@@==933(3?@ACEE:BBA@@<@?@?
@N9IO0:00752:05904
TACGTAGGGTGCAAGCATTATCCGGAGTGACTGGGCGTAAAGAGTTGCGTAGGTGGTTAGTAAAGTGAATAGTGAAACCTGGTGGCTCAACCATACAGACTATTATTCAAACTCACTAACTCGAGAGTGGTAGAGGTAACTGGAATTTCTTGTGTAGGAGTGAAATCCGTAGATATAAGAAGGAACACCAATGGCGTAGGCAGGTTACTGGACCATTTCTGACACTGAGGCACGAAAGCGTGGGGAGCGAACCGG
+
<C;;<BBC?CBBD@CCGC??::6:9=@==@@;;;0<C@??9?@?@7;;BBBB@AA:A;AA;99.9>?B?BAA@CBD;@=AA<AA>BBDC?C?;;;A@@@BBCF@BB=@BB<BGCCCCC=@A;;;@@A;;7<@@@@=@B@CCC?A>A@9@A5::@@AA=@@AA@@;@@<@??@BBBDB>;;5;9@=ACC@C>AA>BBCBB?B@@>@@AA;;9;A?CBC>C<;;BBABAAA;AAA;;:.:@@;9::-:@@BB@C9;8
@N9IO0:00754:05888
GACAGAGGGGGCAAGCGTTGTCCGGACTGACTGGGCGTAAAGGGCGCGCAGGCGGAGCAGGGCGTCGATGCTGAAATCGGGCCGCTTAACGGCCCGCGGCGTGTCGATACGCTTGCTCTGGAGCGCGGGCGAGGGTGGTGGAATTGCCGGTGTAGTGGTGAAATGCGTAGAGATCGGCAGGAACACCCGTGGCGCAAGCGGCCACCTAGCCCGTAGCTGACGCTGAGGCGCGACAGCGTGGGGAGCGAACTGG
+
@CCBA;;;;;*;;4:>?@?BBD@D;BBB??@DCC;AA;;;0:95=9?@A?B?CC?BBB595)5A@BBB@AACCDD=DEBB=B?BBB=A=AA=AC>C@A?@CBA@@@@;:;ABB?AACBAA>AAA@@@A=A;;;C=;;7;B=B?B@CC@DAAAABBCB@CCDE?BBCJBBBBAA@AA=A;;5;;@AAC=CCC?CCBC>@?B>B@;;8:BAAA8::::;?A@A;;9@@@;@@@@@@@@BBBBCC:CBCBB@BBB=
@N9IO0:00757:05906
TACAGAGGGTGCGAGCGTTAATCGGAATTACTGGGCGTAAAGCGCACGTAGTCGGCTTTGCAAGTCGGATGTGAAATCCCCGGGCTCAACCTGGGAACGGCACCCGAGACTGCATTGCTAGAGTATGGGAGAGGGAAGCGGAATTTCTGGTGTAGCAGTGAAATGCGTAGATATCAGAAGGAACATCAGTGGCGAAGGCGGCTTCCTGGACCAATACTGACGATCAGGTGCGAAAGCGTGGGGAGCAAACAGG
+
CCCBBBBB=BCA@@@:::9?<?CC@D?B?BAAAA;@A???9?@@@A::9ABBAA>;;;0;AB=BBCC@CABAICB>BBBB4@@:;=BC@D=<::/9300)//77.9<<C<<<;;:055==>><<<===4::@@@9@;@A@:=9@A9=?<8A@@@A?:944=>444?BBB><>@735==8@=B8BB@?;==A:::@;?:@D>?@7@;?>::;+/+/:;9555555455.5===>@7==;;@CC6A;99A<<AA=
@N9IO0:00716:05940
TACGAAGGTGGCAAGCGTTGTTCGGATTTACTGGGCGTACAGGGAGCGTAGGCGGTTGGATAAGCCCTCCGTGAAATCTCCAGGCTTAACCTGGAAAGTGCAGAGGGGACTGTTCAGCTAGAGGATGGGAGAGGAGCGCGGAATTCCCGGTGTAGCGGTGAAATGCGTAGAGATCGGGAGGAAGGCCGGTGGCGAAGGCGGCGCTCTGGAACATTTCTGACGCTGAGGCTCGAAAGCGTGGGGAGCAAACAGG
+
CCC;:7;:A@=AC?BBCB>@A=@B?BCD=BB@@@9:99999:9,:?=AAAA@@@<@<@=@@B<@AA<@B@BAABC>BA::60@:@@,0,06>>;?;39@;;:?@:<</:::::7=84;A@B@C@CCGI>GCCC=AA;;;D?C@CACC>C?A@A;;9@9?;<?8DBBBBAAABB<;;;3;<8=9B:C<A8@@8@<;7<9;?7;<<;;;9282433;3;455=888833-333:;=4:88=BBB6BA??<69993
@N9IO0:00734:05948
TACGGAATGTGCAAACGTTATTCGGAATCACTGGGCTTAAAGAGTCCGTAGGCGGCTTGTTAGGTGAGGTGTGAAATCCCTCGGCCCAACCGAGGAATTGCGCTTCAAACCGGCGAGCTTGAGGAGGATAGAGGTGGGCGGAACTGATGGTGGAGCGGTGAAATGCGTTGATATCATCAGGAACACCGGAGGCGAAAGCGGTCCACTGGGTCCTTTCTGACGCTGAGGGACGAAAGCTAGGGGAGCGAACGGG
+
CCCCAIADCCCACD=:896>A>@A>A8?;=BCEF<AA7>:3@;56>9@BBC?CC?CC?AB?BB@BBBB??@@BB@:>@@<ACD@CC::4:>@@@;@@C79;65=9ABB>B?C=BA;599.59@=BC@C@@ACE@CBD>CC?B@BBAA?A;;:6;@>BADDDD>AAABB>B???AAA@>=@4>48=B?B???9<><7.77?;?B>BBBBC<A@?CC>???B?C@??99:*9;777.8:7:999+25=<=69;>4
@N9IO0:00748:05937
TACTGGGGTCCGAAGGCGTTGTCCGGAGTTACTGGGCGTAAAGGGCGCGCAGGCGGCGGTGTGGGTCCGGCGTGAAAGCCCCCGGCTCAACCGGGGGAAGGTCGTCGGGGACCGCACCGGCTTGAGGGCGGCAGGGGCCGGTGGAATGCCTGGTGTAGTGGTGAAATGCGTAGAGATCAGGCGGAACACCCGTGGCGAAGGCGGCCGGCTGGGCCGACCCTGACGCTGAGGCGCGAAGGCGTGGGGAGCGAACGG
+
---,-99+--(-,(,(---(/66182788;<<BB?8>?@CC9@@9=?7;///)//)/;75:5;;)55.5.5;;;;;159999$5499;:8<*////$/)/)/////8;:+55.5<:<588@@.4444(4?:84444&/38)//+/)/;;+557;;8::;<244:<(/////878;:3333-3>9>4><<=4@;=4<7;499=@<@<@?=700*04///8(////6869//)/7744.4.3333;;+93444.444
@N9IO0:00718:06000
TACGTAGGGGGCTAGCGTTGTCCGGAATCATTGGGCGTAAAGCGCGTGTAGGCGGCCCGGTAAGTCCGCTGTGAAAGTCGGGGGCTCAACCCTCGAATGCCGGTGGATACTGTCGGGCTAGAGTACGGAAGAGGCGAGTGGAATTCCTGGTGTAGCGGTGAAATGCGCAGATATCAGGAGGAACACCAATTGCGAAGGCAGCTCGCTGGGACGTTACTGACGCTGAGACGCGAAAGCGTGGGGAGCAAACAGG
+
BAABBCCCCC3BB@@@@D@CBC?C@D?BBBB@CE?CBAAA;@@@;::@@::5<>3>=5@?BB?BCC?BBCCCECC=AAB@>>>+CC@A;?>8@B?>3A;;29:@@:@@A@@?A?==5>@@>?9::AA5:?BA?>@B@:@@6A5>4@6>@<????A??:<:82)38;;=>>@@>=782/566<8>??;>1818;=@=A?BBB?@?BBBBB??@@E@DA>>?;=>A???BBBBBBC799AAABB:CBBBD@@??:
@N9IO0:00729:06007
TACAGAGGGTGCAAGCGTTGTTCGGAATCATTGGGCGTAAAGGGCGTGTAGGCGGTTTGTTAAGTCATGTGTGAAATCCCTCGGCTTAACCGGGGAACGACGCATGAAACTGGCAAGCTAGAGTACCAAAGAGGGGGGTGGAATTCCCGGTGTAGCGGTGAAATGCGTAGATATCGGGAGGAACACCTGTGGCGAAGGCGGCCCCCTGGTTGGATACTGACGCTGAGACGCGAAAAGCGTGGGGAGCAAACA
+
B?;;;;A=,59;;6:6/0)/958=684:;<<8>=088333(3;199:>A;:49927;58=;>;=??AA@AC;;<C>;;;6;>>=@>598B8CBC;C@GCBBBCBABAD>DCCACB=@;98=<=<@<8?:3>>@<<<<%<A8A<@=@B=B@CBA@>5905<<>4;;<;;;;>=;??@=0554=5@@@>ABAB4;;;799>>:CCCD5DD@C?B=@@A@>?4944999:494<9;;;*;>??@A@3=>::9,79
@N9IO0:00754:05988
TACGGAGGGTGCAAGCGTTGTTCGGAATCACTGGGCGTAAAGGGCGTGTAGGCGGTCCGCTAAGTCTGATGTGAAAGCCCGGGGCTCACCCCCGGAAGGGCATTGGAAACTGGCGGACTCGAGTCCCGGAGAGGAGGGTGGAATTCCTGGTGTAGCGGTGAAATGCGTAGATATCAGGAGGAACACCGGTGGCGAAGGCGGCCCTCTGGACGGTGACTGACGCTGGAGACGCGAAAGCGTGGGGAGCAAACAGG
+
CBB@>A@B8BB@B?B;;;@BB?BB;?<?@@@:99.;@<@A9A@=AA;@@AA>9:5;C=@@CD=???@?<;::<8:08><)444&44445===+>:<>=C>BBC?C5;;0:4;4;?=>:::AAA@@@;A>?B::65>>4>>9;7;8=9==:>EBBBDA:=999/:@@>@AAA@@@@@@:>>3:399:>B@AA>@@=3:6:?>AA>BCBB=@@@5;;;;;;;;?<00*0/09?=A?A78845<<</=<<A=5@==8
@N9IO0:00714:06044
AACGTAGGAGACAAACGTTATCCGGAGTTACTGGGCGTAAAGGGCGTGCAGGCGGTCTGTTAAGTTCGGCGTGAAAGCACCCGGCTAAACCGGGCGAGGTCGTCGGATACTGGCAGGCTAGAGGACAGTAGAGGCGGGTGGAATTCCGGGTGTAGTGGTGAAATGCGTAGAGATCCGGAGGAACACCAGTGGCGAAGGCGACCCGCTGGGCTGTACCTGACGCTAAGACGCGACAGCATGGGGAGCGAACGG
+
;.:<<5;7;:;;;;0;9=3@AA=B@;598A99;B<;9;@C3??:?@??ABB>BB?ABBBB?B8AA8BB7???A@:188333(34:ABB<B8<>58>>?<?>=??;46;AAAA@BBB?AAAAAC@BCBBBBA@?:>:;1:>9@:=:><@@982577;B6;@@@:??>>>>>A>=>>;D:>84>;?A@=@@<=5<>=2<5<<:89-55==90=<@@>>9>>977;>>3<888>=BBCC@@@BBB5B<>=B7BA=
@N9IO0:00721:06017
TACGTAGGGTGCGAGCGTTAATCGGAATACTGGGCGTAAAGCGAGCGCAGGCGGTTCTGCAAGTCAGATGTGAAATCCCCGGGCTCAACCTGGGAACTGCGTTTGAAACTACAGAGCTAGAGTATGGGAGAGGGAGGTAGAATTCCACGTGTAGCAGTGAAATGCGTAGAGATGTGGAGGAATACCAATGGCGAAGGCAGCCTCCTGGCCTAAATACTGACGCTCATGCTCGAAAGCGTGGGGAGCAAACAGG
+
DCCCB@@@8:;;B?A=9;058ABB@C8:;@>>C=BABCD;>900/:::AB>@@?D8:9C5804::;895<<BBB=BCDD8A@:@>7717/333(348;=:99:39=9/8>0//////668788=333(3>>>:2/0(/555(.(2+2776979988889AA;?==@<BBB==8===/436;4=<;2;,33.34=8=7C>=91//*/:4;3387(3;;=;<;???><::3333==3::33:99.3338=5=AB7
@N9IO0:00736:06050
TACAGAGGGTGCGAGCGTTAATCGGAATTACTGGGCGTAAAGCGCACGTAGACGGTCTTGTAAGTCGGGTGTGAAAGCCCCGGGCTTAACCTGGGAACTGCATTCGAGACTGCATTACTGGAGTATGGGAGAGGGCAGTGGAATTTCCGGTGTAGCGGTGAAATGCGTAGATATCGGAAGGAACATCAGTGGCGAAAGCGACTGCCTGGCCCAATACTGACGTTCATGTGCGAAAGCGTGGGGAGCAAACAGG
+
9?;:6;BD<@A?A@?9:939399?<A6945CABB>9:;ED:???@@;;;;CCAB?@@@659<69;=B?7CCCB@@59:@?6@D99:@D@C?CCD:A4:;:9AA<@@@@@BCAAAB>A@?A=><<<9::.9@AAB=AA@@@;@9?@9@?B@BCA@A@B?ECDE>:::@@:;;;;;<=8;17-7-333;:8::255<>8>CA???CD@CC?CF=C@CDFHDBB@@<@@A;;;:;99,9@B<<<=0<699D8@==9
@N9IO0:00737:06011
TACGGAGGGGGCAAGCGTTGTTCGGAATTATTGGGCGTAAAGGGCGTGTAGGTGGCTCACCAAGTCTGGTGTGAAAGCCCACGGCTCAACCGTGGAACTGCATTGGAAACTGGCGAGCTCGAGTATTGGAGGGGGTCGCGGAATTCCCGGTGTAGAGGTGAAATTCGTAGATATCGGGAGGAACACCAGTGGCGAAGGCGGCGACCTGGCCATTCACTGACACTGAGACGCGAAAAGCGTGGGGAGCAAACAGG
+
CCBB=??@@A,AC4;;BB<BB;BB:B@C@CC@CC>@@@AA8@;5?<<B==>9==9AAADC?B@A@ABB7BBBBD>5:<=6===8==CC@C7@39.98@>@BBB?B?BB9>>?:989;;>?@898@@<@5:9CCC2A99:>9?8?7:C9@7>;@===>;882>3;5>88887765222'394:7===6:<882575.5.22+2===:>?8>8==6<<<79=<;5222655572622&299:<;;.:>@@A:@@@;
@N9IO0:00747:06033
TACGGGGGGGGCAAGCGTTGTTCGGAATTACTGGGCGTAAAGGGCTCGTAGGTGGCCAACTAAGTCAGACGTGAAATCCCCAGGCTTAACCTGGGAACTGCGTCTGATACTGGATGGCTTGAATTCGGGAGAGGGATGCAGAATTCCAGGTGTAGCGGTGAAATGCGTAGATATCTGGAGGAATACCGGTGGCGAAGGCGGCATCCTGGACCGAGATTGACACTGATGAGCGAAAGCCAGGGGAGCAAACGGG
+
CB@BA@@@@@"AD16;BB@BC@CJ@C@C@BBA@@;BAAAB7;;7;BCCBBB?;;8;@C@CCC?@@AAA@;<;AAC;><<<300+0=6<8<>999.:8=?@AA@CA??@BCCD?BBB@BC@CF>A>ABB=BBCCD>AAA@?@A?C>B@AB?ABBBBBB?BBBB=BCBBCCCCCDCCCB?BB?B?@A@=@>AC?CCC?C@@A?@BCC@CC?@@?BBBAA=A@@@BACBC@@@AAAB9;;ACBCC9AAABB;A@@:
@N9IO0:00748:06025
TACGGGGAGGGCGTGTGTTATTCAGCGTTACTGGGCGTAAAGGGCATCTAGGCTGTTTAATAAGTTCTTTGTAAAAGCTTATGGCTTAACCGTAAAAGATATAAAGAATACTGTTGAACTTGAGTATAGGGGAAGATAGCGATACTTTTAAAGGAGAGGTAGAATGCTGCGATAATAAAAGGGTCATCAACTAGCGAAGGCGGCTATCTATTTTATCACTGACGCTGACGTGCGAAAGCGTGGGTAGCAAACAGG
+
CB9:::-;A@9?AACAAA@BB?B@@9;;7;;ABA;@@@BB9@@;@BBBCCB=A:;:;.;5;B?BC>BBC:;;CCC.;;;7;BB=AA=B=A799ABA7@@;;;DD=BB?CA@@@@6;;;@@;@@>@>@;;;;.:8>?@>@:::?A@@@@2@@9@=;;:@?A@@@7000;=@A@A@?@>>>+99+9>;000)/////30)/3//(/6:=;;?@?=2977>=833373377755?<<;9+//<899/9=;:99/9:::
@N9IO0:00749:06033
TACGTAGGGGGCGAGCGTTGTCCGGATTTATTGGGCGTAAAGAGCTCGTAGGCGGTTTGGCAAGTCGGGTGTGAAAATCCGGGCTCAACTCGGAGACGCCACTCGATACTGCCATGACTCGAGTCCGGTAGGGGAGTGCGGAATTCCTGGTGTAGCGGTGAAATGCGCAGATATCAGGAGGAACACCGGTGGCGAAGGCGGCACTCTGGGCCGGTACTGACGCTGAGGAGCGAAAAGCGTGGGGAGCGAACAGG
+
ACAAABBDDD0AAAAABC@CCCAB>BBC>CC>BB9==9:9/8;<<;>@?@B>CC>AA>A@CC<?????6?@@AAAA9BC@CC=AA@E@BBBD@C@A?DD@AAABC@@@@??@;?;;;?@;;;::D?C@BBCMI;AABBBB>B?C@C@CD@CBBBBAA?AECC=AB@@@AAB<;;@@A<@@<@<@BB>B?;;7;B@=A<@@?B@@>??>=9<7<7@A;;:=@;;<900*/;755<;&;8:?ABB9@A@BD@;:;=
@N9IO0:00760:06051
TACGGAGGATCCAAGCGTTATCCGGAATTACTGGGCGTAAAGAGTTGCGTAGGTGGCATTGTAAGTCTGTAGTGAAAGCGTGGGGCGTCAACCTCATATACATATGAACTGACAAGCATAGAGGCGGAGAGAGGTTACTAGAATTCCTTGTGTAGGAGTGAAATCCGTAGATATAAGGAGGAATACCGATGGCGTAGGCAGGTAACTGGCTCGTCCCTGACACTAAGGCACGAAAGCGTGGGTAGCAAACGGG
+
ABAA=AC=C@B=B=AAAA?CBB@B@C<D:BDCCD<?;AB>5B@AA7@>>=:;459>;BB?A@C<:97983345:=C5@:<3333&33733,3,399:=>--,,,,,,(--//66(/-/////3(...89998?9@7@?CBBB8B8=9=:><<AA@7;;CBB>8==5:5655<@@@=A?BC@DABBB?BBBB@CCCC>:>A@8@B>BCC@CAA@BBD:@@????@B?C?AA@::;0;?=@BC=BBCCBA;;;;8
@N9IO0:00763:06054
TACGGGGGGGAGCAAGCGTTGTTCGGATTCATTGGGCGTAAAGGGCGCGTAGGCGGCTCGGTAAGTCTGACGTGAAATGCACCGGTTCAACCGGGGCGCTGTGTCAGAAACTGCCAGGCTTGAGGTCGAGGGAGGAAGGTGGAATTCCTGGTGTAGCGGTGAAATGCGTAGATATCAGGAGGAACACCCGTGGCGAAGGCGACCTTCTATCTCGATTCTGACGCTGAGGCGCGAAAGCTAGGGGAGCAAACGGG
+
BBAA@@@@@#;5:<7@@;975:75505@;ABA9@D8C@@A?6B>=ABBBBAA>;;6;ABA?BA?A;;;?=977777*388<<9@8<9=C?B<@?@2===?@?@AAA@@@9@AA?=AA?AA<A??<@AA@AB=AB?B@B@CCAD@C@C@CC@BACABAA>BCEI?BBBBBBABB@@@BA<@@<@>9:9@/9;;5;@>:?=?@?A?C=??BBBCBBBB?BB@@?A?99:@<?=?:;;0;:99999-8>>?A;???7
@N9IO0:00721:06097
TACGGAGGGTGCAAGCGTTGTTCGGAATCATTGGGCGTAAAGCGCGTGTAGGCGGCTTGGCAAGTCGGTTGTGAAAGCCCGGGGCCCAACCCCGGAACTGCATCTGAAACTGCCTGGCTAGAGTCCCGGAGAGGAAGGCAGAATTCCCGGTGTAGGGGTGAAATCCTAGATATCGGGAGGAATACCAGCGGCGAAGGCGGCCTTCTGGACGGTGACTGACGCTGAGACGCGAAAGCGTGGGGAGCAAACAGG
+
CCCE@CBF>BBBE@BBCC?@@<@B?A?CBDC:C=4@@9:9/389>?BDBAA>A=:=?:D:CC@CA@@<@6;;@@B8BBB;BCC7BB;<8<@?6@>A?AABBA@@@@>>7?@BB?CC@C@@@@@@@C=B>B@@@@D@D@CCBC?C<@@;@?BBCCGDD7A000)//)///::98333/3:7<8;<;5:<:;6;@A?D@BB?A=@<;:9278?:878=?==@9999:::::GAAB=BA@AJJE9BB;;;0;BB>
@N9IO0:00729:06069
GACAAGTGGGGCAAGCGTTATATTTCGTTACTTGGCGTTAAGGGTGAGTAGGCGGGTGTATAACTTATATGTTAAATGCCGGGGTAAGACTTTGCAAGGCATATAATAGTATACTATCTAGAGATAACTTTAAGTTAAGGGAACGGGCAGCGTAAGGTTGAATTCTTATCATTTTGCCCAGAACACCGGTTAAGCAAAGGCACTTTTCTTGAAGTTAGTTCTGACGCTGAGTCACGAAGGGGTGGGTAGCAAACCGA
+
CCHC?BACCC<CC>B:;;@BBCEG=;:<7;;@5;5;?@<A?CC>AAACC@@=@AB<ABCCBB?BA?A??@AA>AC;9:939:9*:<8<997;3;?A>B?CC@@?B?B99:CHAAAB987<73339=6;;@7;+//(/(/:193/77(3838A=?9>8?<@A:@599<===9?>>0;?A9>>>;>?<28451<89222'........&..(.8/556=78-555A;99?@?@@:;;A@5;;;.;;;0;@ABAA4@799
@N9IO0:00736:06084
TACGTAGGGCGCAAGCGTTGTCCGGAATTATTGGGCGTAAAGAGCTCGTAGGTGGCTGGTCGCGTCGGATGTGAAAGCCCATGGCTTAACTGTGGGTCTGCATTCGATACGGGCCGGCTTGAGGTAGGTAGGGGCAAGCGGAATTCCTGGTGTAGCGGTGAAATGCGCAGATATCAGGAGGAACACCGGTGGCGAAGGCGGCTTGCTGGGCCTTACCTGACGCTGAGGAGCGAAAGCGTGGGGAGCGAACAGG
+
CCBBCCCB<@@9;6;@A@=@AA?B?C@B?BC>BB<@@>=?9?::;A@??@A<:97:AA>CAABBBCD@CA@@BBB7;;@<ABA=AA>D<DB>>D@7>CA<<CB?BBBBBCHD>D8A>AB=AAA?@AA>AABDD:CC@F::7:?B=A>AC??@@AAAA?BBBC>>??B?>>A@@@AA>5?@=A>AA@=B?BB?BB@>A?AA>A@7:;BGD>C?C@BB@CAA:;:@899;>??BBD>C999BBB6BB@@@@:::=
@N9IO0:00740:06106
TACAGAGGGTGCGAGCGTTGTCCGGAATCACTGGGCGTAAAGGGCGCGTAGGCGGCTTGCTAAGTAGGGGGTGAAATCTCGCGGCTCAACCGCGGGGCTGCCTTCTAAACTGGCGGCTCGAGCACAGTAGAGGCAGGTGGAATTCCCGGTGTAGCGGTGGAATGCGTAGAGATCGGGAAGAACATCGGTGGCGAAGGCGGCCTGCTGGGCTGTTGCTGACGCTGAGGCGCGACAGCGTGGGGAGCAAACAGG
+
CCCCCCCD=CCCC@@:::59??:B<@>@AAA???9?@AAB=BB=BBBBBAA@@@<@B8::AB?DCBBCCC2ABEE<@:>@@;;4;<<@:@:>@??@6@::;?B@BBCC>@@@;00+00079?ABCBCBCCCB?BBC@CEAD?C@CF>C@CC@A@;;6;B<A<@A@ABAABAA?;>>7?ACC@BAABB<CA?BBB@B>BD@D@CBBBCD=ABBB>AAB@@ABABABB?BAACBB???9::==-998AA9ABB<
@N9IO0:00727:06111
TACGGAGGGTGCGAGCGTTGTTCGGAATCACTGGGCGTAAAGCGCGTGTAGGCGGCCTCCTCAGTCTGATGTGAAAGCCCTGGGCTTACCCCAGGAAGTGCATTGGATACTGGGAGGCTGGAGTACCGAAGAGGAGGGTGGAATTCCTGGTGTAGCGGTGAAATGCGTAGATATCAGGAGGAACACCGGTGGCGAAGGCGTCCCTCTGGTCGGATACTGACGCTGAGACGCGAAAGCGTGGGGAGCAAACAGG
+
BBCC?CCC=BBCBBB@A@<CC;C@<C9A<JCCCC=?A;55/5BA@ABB@<@:00)/)/616:AAABCBBBABAAA;???8?BA<AA?BBDF:??<?>A@BBCB?A>::;A@@@9<>:;;;5>@ACG@CB:CCD@BBC;@A5@<@<@=??5;;@@BBB@BBBB=BBABABACCA?<A=666;@<>BC@C?CCADBA>A?A:9:?9@@BC@BCB???>>?9:;@AB@@@AA98:<<6?@@@BCC9CBCDD?CCB=
@N9IO0:00732:06133
GACGAACCGTGCAAACGTTGTTCGGAATCACTGGGCTTAAAGGGCGCGTAGGCGGGTTCCCAAGTCGGTGGTGAAATCTTTCAGCCCAACTGGAAAAGTGCCGCCGATACTGGGAGTCTCGAGGGAGGTAGGGGTCGAGGGAACTGGTGGTGGAGCGGTGAAATGCGTAGATATCACTAGGAACGCCGGTGGCGAAAGCGCTCGACTGGACCTCTTCTGACGCTGAGGCGCGAAAAGCCCAGGGGAGCAAACGG
+
A665949.55<333(399-344:=7<8<<>?@CA6?@5;9,4808<44;;<7;BB7B4;:,949@==:@@=@>A@;@@AC<BB;;;7;>BAC?ACE:CBAC6967>>>C@@@D>C;:59@<<=>7==:=BA>C1?::;:=2:044;7??>A@=ACAA?BBDF?<;;BB;;;CBBBB???B@B@?@??B?@@<@:::/9:9:=@<>>??:7417889==<>8:44444.4444444&433(33::&5598;1333
@N9IO0:00737:06110
TACAGAGGGTGCAAGCGTTGTTCGGAATCATTGGGCGTAAAGGGCGTGTAGGCGGTTTGTTAAGTCATGTGTGAAATCCCTCGGCTCAACCGGGGAACGACGCATGAAACTGGCAAGCTAGAGTACCAAAGAGGGGGGTGGAATTCCCGGTGTAGCGGTGAAATGCGTAGATATCGGGAGGAACACCTGTGGCGAAGGCGGCCCCCTGGTTGGATACTGACGCTGAGACGCGAAAGCGTGGGGAGCAAACAGG
+
CCCCB@A@:@B==9=??=9?@=AA>A9ABC>;D>8@@:993:>9???A@>>:=>:>A8@?9>>?AAABCCC@A@D>BBA;?;;7;=@B8A8<??2@;C@@CB=?CCBC>CCCBFG@BB@@@@?@?A;@:6@BCDFDD*AA<A=@>@F?GADDC;;;C>:;6@6;;<><;;>>BBBBB<@@>C<AAAACCDC@CBB?C?CE@CFIH5CCAFBD?BA@@>>@>:99??@AA@AA@?8@???@@@8@BCDD?A@@:
@N9IO0:00742:06149
TACAGAGGATGCAAGCGTTATCCGGAATGATTGGGCGTAAAGCGTCTGTAGGTGGCTTTTTAAGTCCGCCGTCAAATCCCAGGGCTCAACCCTGGACAGGCGGTGGAAACTACCAAGCTGGAGTACGGTAGGGGCAGAGGGAATTTCCGGTGGAGCGGTGAAATGCGTAGAGATCGGAAAGAACACCAACGGCGAAAGCACTCTGCTGGGCCGACACTGACACTGAGAGACGAAAGCTAGGGGAGCGAATGGG
+
?;<666?9<@@33-333328882838.44:;5<<6555==455<<CB>BCC>B@<@;:::$5.5:>5;;:>>@?A7<<=445505<<<7<<(49.4444.4<54526=4=<;;05059==:;;;>66.5@@:<0<<=@>>6@8BA4965;;;0555;6;454)44445=<<;;;::5::3:<7==>7;7;><@@?@6==>>==665;;;5;9>><<<<<=;:::565@@;9555)4:=<<<<+<899;<@@B=
@N9IO0:00743:06116
TACGGGGGATGCGAGCGTTGTCCGGATTCACTGGGCGTAAAGGGCGCGTAGGCGGCCCGGTCAGTCGAATCTCTAAGTGCGGGGCTCAACCCCGTGACGGGTTCGGGACGCCGGGCTGGGGCGCGGCAGAGGGAGACGGAATGCCGGGTGTAGTGGTGAAATGCGTAGAGATCCGGCGGAACACCGGTGGTGAAGGCGGTCTCCTGGGCCGAGGGCCGACGCTGAGGCGCGAGAGCGTGGGGAGCGAACCGG
+
CBBBCCC2BCCCCCCCCC9AAE:B9CB:=CDDCG>@@A==7B@7CDBBBA@>995;=8@?BBCBCA8839AAAAB?A@??>??5@ABBAFLD;C@@AACC>C@DEJ>JCECACC=C@A@A7A@@@=AAAAC?6BAA@@5:5:=?4;;69@?ABB@<?@@A<AAAACBBBCCBB@C@CE@B?BBB=B=@@5?BB0505?;?:597;?C<B?B@@@;@=A@@@A;;48388:>B?@ABBBCBC9AAAAA?B?A=
@N9IO0:00720:06196
TACGTAGGGAGCAAGCGTTATCCGGATTTACTGGGCGTAAAGCGCGCGTAGGCGGACGCTTAAGTGTGGCCTGAAAGCCCCCGGCTCAACCGGGGAGGGCGGCTGCAAACTGGGCGTCTTGAGGGGGATAGAGGAGAGTGGAATTCCTGGTGTAGCGGTGAAATGCGTAGAGATCAGGAGGAACACCCGTGGCGAAGGCGGCTCTCTGGGTCCGCCCTGACGCTGAGGCGCGAAAGCGTGGGGAGCGAACGGG
+
CCBABBBB8AA;;5;>A@=AAA?B@DEF>ABABC<AB:;;6;AAA@A55593@<5?>@:>0;7:@BBB>B?BBBB6>@>>>,@9@@AC;D;@@@,554)4;78:::;@3:88:1////;+44:<<<)443933-4=@??A>?=?@B>BB?CBBBCCC@;:8C7::9A@??AAAAA@<7?@<@:@?@@9A@?<?;9399=@<A??:::AB:?@?B@C<?99;ADC:::=:::9AA9A???@@@5?????9@BB;
@N9IO0:00721:06170
TACGGAGGGTGCGAGCGTTGTCCGGAATCACTGGGCGTAAAGGGCGCGTAGGCGCGCGAGGAGTCGGGGGTGAAAGTCCGGGGCTCAACCCCGGATCGGCCTTCGAGACTCTCGCGCTGGAGCACAGTAGAGGCGGGTGGAATTCCGGGTGTAGCGGTGGAATGCGTAGAGATCCGGAAGAACACCGGTGGCGAAGGCGGCCCGCTGGGCTGTGGCTGACGCTGAGGCGCGACAGCGTGGGGAGCAAACAGG
+
CCCE?@AA:ACBBBBABB9A<<8=:C9A@BDECD>96;B=6=@7BBBBBBB?@@@CC???=?=?77777'9888094;;@CC:CBCC?CCC;C?AA;;4;@D?CBB:::??BBB:;;>C7;;?@>:>;ABBB>BBB=BC?A=A;@;?>8@ABBBBB@BB>B<??::898:9:453:5:7;;9BBB@C?9949?>9D=A@4;5)5::AB=CCC@C?BB;66=@=;;;7;CBBBBAABB;;::59<:A>59::7
@N9IO0:00731:06174
TACGGAGGGGGCTAGCGTTGTTCGGAATTACTGGGCGTAAAGCGCACGTAGGCGGCTTTGTAAGTTAGAGGTGAAAGCCCGGGGCTCAACTCCGGAATTGCCTTTAAGACTGCATCGCTAGAATTGTGGAGAGGTAAGTGGAATTCCGAGTGTAGAGGTGAAATTCGTAGATATTCGGAAGAACACCAGTGGCGAAGGCGACTTACTGGACACATATTGACGCTGAGGTGCGAAAGCGTGGGGAGCAAACGGG
+
@CCC@BDJDJ0EEDCBAA@CD@BC?EAD@BBCCE>A@@AC=@>@>>;;;AA=@@=@BB<B@@=@C?BBBA?A?@@9@<B-::;5;@@A?AAC=A<?=@>AC@CC>C:??>933@A<@=A;009@+///)///85:>7@84047?:A9ABBCCCDBBB?BB>>7>=?>@@>>??A;??;><::6:BA?@B??:?@A=B?BCCCD@DBBD@BCBBBCCC@CC8::A???<?CAABB399>::::-8<?<;4<A=8
@N9IO0:00731:06201
TACAGAGGGTGCAAGCGTTGTTCGGAATACTGGGCGTAAAGCGCGTGTAGGTGGCATGGTAAGTCTCGTGTGAAAGCCCTGGGCTCAACCCAGGAAGTGCGCGAGATACTGCCGTGCTGGAGTGATGGAGAGGATGGCGGAATTCCCGGTGTAGAGGTGAAATTCGTAGATATCGGGAGGAACACCTGTGGCGAAGGCGGCCATCTGGACATTTACTGACACTGAGACGCGAAAGCGTGGGTAGCAAACAGG
+
BB>CBBB@8;;=>8<:33-/93886:+//8>>>5<4949)4;@AC@BBAA>AA;ABBB=@@=BBAACB@A@444)444(4;B6@;@@:>A8?A?A@;;;AAA@?@?AB>>:=453<??@7>:AC==B6AAA@9?>?:>=::4A6:;3:6888=A9957=DC>G@@?>>=777::;=,;57:8<AA>A;4404436>69839-3;>;?6>BAAC>;99BBBCBBBB@@<88::=3<=7333(33338929;;4
@N9IO0:00735:06165
TACGTAGGGTGCGGGCGTTAATCGGAATACTGGGCGTAAAGCGTGCGCAGGCGGCTCCTTAAGTCAGATGTGAAATCCCCGGGCTTAACCTGGGAACTGCGTTTGAAACTGAGGGGCTTGAGTGTGGAAGAGGGGGGTGGAAGTTCCAGGTGTAGCAGGTGAAATGCGTAGAGATCTGGAGGAACACCGATGGCGAAGGCAGCCCCCTGGGCTAACACTGACGCTCCATGCACGAAAGCGTGGGGAGCAAACAGG
+
CBBCBABD:9;:BB<A>>:@=A9>;@-0////A9@@;;;09;;AA@@;<;600,07<;?<?;==CCCB959BB=4;@<</A:3@?4@4@4>==3=*00=:6;A039B<<;=<<<<1376:::BBBD5@5988<?>@'@B<A;::5:999/97555525+2222'22222=>;:;<65;7;>;?<<<A?AA<<9;<=6=9=?::999'49;1:4:373/665----.(-7=9ABBBB;@@?>===*73777.89A>
@N9IO0:00738:06164
TACGGAGGGTGCGAGCGTTGTCCGGAATCACTGGGCGTAAAGGGCGCGTAGGCGCGCGAGGAGTCGGGGGTGAAAGTCCGGGGCTCAACCCCGGATCGGCCTTCGAGACTCTCGCGCTGGAGCACAGTAGAGGCGGGTGGAATTCCGGGTGTAGCGGTGGAATGCGTAGAGATCCGGAAGAACACCGGTGGCGAAGGCGGCCCGCTGGGCTGTGGCTGACGCTGAGGCGCGACAGCGTGGGGAGCAAACAGG
+
CDHH@CAC=AA@BBB@BB8BBB8A9C9B<?CDGE>??@?@7B>8BBCBBBA?;;6BB<@@<>>>77777'4444(48?=AA@8@BBD?BBB8?;@@;;0;=A<BBBA@AB@A@@9;;A?7;55>>=@BBB;;9;DD>EG<?<?=@:??9?@?BCBB?BC=?<??>?????::9?7B=B:>>:BAA;A=;;09?@:D?BB8:606<<AE<B@B9;6;;;;;<:<<::3:?A;5:@@B@A@AA5;:AA>59997
@N9IO0:00747:06164
TACCAGCACCCCGAGTGGTCGGGACGATTATTGGGCCTAAAGCATCCGTAGCCGGTTTTACAAGTCCTCCGTTAAATCCAACTGCTTAACAGATGGGCCGCGGAGGATACTATAAGACTAGGAGGCAGGAGAGGCAAGCGGTACTCAGTGGGTAGGGGTAAAAATCCGTTGATCCATTGAAGACCACCAGTGGCGAAGGCGGCTTGCCAGAATGCGCTCGACGGTGAGGGATGAAAGCTGGGGGAGCAAACCG
+
;BB?@B@B@AA3@@@@A;@A@;3@BB;?;;;5;;,;:ABC<@A@@@555959?B:B>>1:<<<00/6996:?6BC=BB?A>A847:7:578335;=5=14386995:?@AA9::>??BBAA?994::939=9949B>BBB>AABB@@?>>A9AA@@?083333$385576@BBB?BB5:4788=7>C?B888=AAA6:6;6167225,25559@?>>=:5555/5888818==BC6?@@AAAA.>?===05.5
@N9IO0:00756:06164
TACAGAGGTGGCAAGCGTTGTTCGGAATTACTGGGCGTAAAGGGCGCGTAGGCGGTCTTCTAAGTTCCGTGTGAAATCCCTCGGCTCAACTGGGGAATGGCACGGAAAACTGGAAGGCTTGAGTTCGGGAGAGGGAAGCGGAATTCCGGGTGTAGCGGTGAAATGCGTAGATATCCGGAGGAACACCGGTGGCGAAGGCGGCTTCCTGGACCGACACTGACGCTGAGGCGCGAAAGCTAGGGGAGCAAACGG
+
CCBBB@A=A@:>A;????=@@?BB=A9?7:?AA@9;4;55/5@6?@@?DCCABB?BA@>BCB?AB>A=??BA@AA<AAB=AAB?BCBB@B;;;;.;=@A8BBB@=@@@9BBB?C:>7A;9;;;B?BCC=AAABD>C?@@?=B;@<@9A=8;449>9@;@BBB>BCCCCBBBBABB5;4;:.:09AA?A=?@6?=C@C@BC>8:/327849<;:79338778;9;833.3<>:96)2575589+89575-577
@N9IO0:00758:06200
TACGGGGGGGGCAAGCGTTGTTCGGAATTACTGGGCGTAAAGGGCTCGTAGGTGGCCAACTAAGTCGACGTGAAATCCCTCGGCTTAACCGGGGAACTGCGTCCGATACTGGATGGCTCGAGTCTGGGAGAGGGATGCGGAATTCCAGGTGTAGCGGTGAAATGCGTAGATATCTGGAGGAACACCGGTGGCGAAGGCGGCATCCCTGGACCAGTACTGACACTGAGGAGCGAAAGCCAGGGGAGCAAAGCGG
+
IDCCDDDDDF"FC155:965=:BB@CAL@CBBBB;B;9;?8>@:?CCCC@@=;;7;=B=BBB>BB@@@;;;?@@8@@>6@AA;AC9;:0@AAA7>;>0/0==?=EC??@CC?B;;6;@=<=?ABBBD>@A@CF@BBBDD?A>A8:28>;977338<7888=5739777333338==6>B5979??>B>??<?AA>A?9:29<377(33,3238922252222722254==5557/9<49799+;=9=>7>?<>
@N9IO0:00762:06201
TACGAAGGGTGCAAGCGTTACTCGGAATTACTGGGCGTAAAGCGTGCGTAGGTGGTGGTTTAAGTCTGCTGTGAAAGCCCTGGGCTCAACCTGGGAATTGCAGTGGATACTGGATCACTAGAGTGTGGTAGAGGGATGCGGAATTTCTGGTGTAGCAGTGAAATGCGTAGAGATCAGAAGGAACATCCGTGGCGAAGGCGGCATCCTGGGCCAACACTGACACTGAGGCACGAAAGCGTGGGGAGCAAACAGG
+
CCCCB?BD>AAAD>B9;;@CA@@A>@598:AAAB>>?>@@;@ACAA@@ABB?BB@BB@DD>C@CCC@AABBA?A>06;<4AB=6BBDD:A8A@=5;8;,/0<>>@>BBABBBABBBBBCBABBBBBC?BAB;;:6;BAAB@C:B=8;?C@EBCCB<>::BBB=BBBBBBBB@@A??:86@?B?BBBB?BBB=A9:5;?AA;AB;;7;BB=B9;4;BB@@@@AA@@;;4;B?>@?9@:;;AAB8BBBCC=DA@;
@N9IO0:00715:06251
TACGAAGGGGGCGAGCGTTGTTCGGAATTACTGGGCGTAAAGGGCGCGTAGGCGGCCGGTCTCGTCAGGCGTGAAAATCCCGGGCTTAACCTGGGGACTGCGCTTGAGACTGACTGGCTTGAATTCGGGAGAGGATGGCGGAATTCCCAGTGTAGAGGTGAAATTCGTAGATATTGGGAAGAACACCGGTGGCGAAGGCGCATCTGGCCCGTTATTGACGCTGAGGCGCGAAAGCGTGGGGAGCAAACA
+
AA@9;5<BBB0B;;:9;;>BB=@@=A=@=@BBBB;BAA@A:@@:AC@BBBB@CCAB@B?AABB;;<CB@@?=999:-:=@6@@8@B5;5;=@@?A6A;<;BBBD:9;B@@BAAAAA5;;6958=5;;>7>ABA?BBB>;;8;?C?BC8:;@AA@@AB8A==>8C=??><<?@@;8=@5;;=<5877-4344.4:=:?;@;448844.:858<7<<9>@?@@>@>?;?;::99,448<==>166;;@2:9
@N9IO0:00730:06228
TACGTAGGTGGCAAGCGTTGTCCGGATTTATTGGGTTTAAAGGGTGCGTAGGCGGCCGTATAAGTCAGTGCTGAAATACTCTAGCTTAACTAGAGGGTGGCATTGATACTGTATGGCTTAGTATAGTCGAGGTAGGCGGAATTGACGGTGTAGCGGTGAAATGCTTAGATATCGTCAAGAACACCGATAGTGTAGACAGCTTACTAGGCTATAACTGACGCTGAGGCACGAAAGTGTGGGGATCAAACAGG
+
D@9<:;;5;;5;C>A;;;=@>@7@39:909B:CA8E@6<<4?=244843//;00+0*008?A>ACB?@@BB@@@@9000==:@BCC@D@BA>B999,5949<<6;;A@@@ABBBB=AA>555:?@AA@@AB>AAC?::7:=?;?@8919<<==>@;997=58448====:;934554.5;.//9)//6//3333:<<<<<>;@@<=A;?==:;5;AA<0000//76:;=:;;399<4444&59=>>>;;?9
@N9IO0:00743:06229
TACAGAGGGTGCAAGCGTTAATCGGAATTACTGGGCGTAAAGCGCGCGTAGGTGGTTTGTTAAGTTGGATGTGAAAGCCCCGGGCTCAACCTGGGAACTGCATCCAAAACTGGCAAGCTAGAGTACGGTAGAGGGTGGTGGAATTTCCTGTGTAGCGGTGAAATGCGTAGATATAGGAAGGAACACCAGTGGCGAAGGCGACCACCTGGACTGATACTGACACTGAGGTGCGAAAGCGTGGGGAGCAAACAGGA
+
/////0;;,558A?CBBB?A;??@:@3@3<A?@@4?AB<?8C96:>?@@;;6;@=BC>HEAD@BB?B>B@BBBB@7>>@@/C?7CCCB?B9ACD>D:CCB<?;@=@DA9B?949:.33;737<<<@86A:BBC=38?;>@:<6>?8?6@ABBAA@???CCC=6B=885:@<>=//.(.(.(/(/<;4<:68.22==A?B@<<8<><?@:==<98333373337383B6ABBBAB;A999@AB:AA@BD:@@>3:
@N9IO0:00746:06249
TACGTAGGGTGCGAGCGTTAATCGGAATTACTGGGCGTAAAGTGTGCGCAGGTGGCCGCGCAAGTCGAGTGTGAAAGCCCCGGGCTTAACTTGGGAATTGCGCTCGAAACTACGTGGCTAGAGTGTGGCAGAGGAAGGTGGAATTCCACGTGTAGCGGTGAAATGCGTAGAGATGTGGAGGAACACCGATGGCGAAGGCAGCCTTCTGGGCCAACACTGACGCTCATGCACGAAAGCGTGGGGAGCAAACAGG
+
DFCCCCCI>;;;CAB:555:5:<B?FHG@CC@B@;;;;BB6;;BABBBADF@CC?B?BC:9:7;?::55;:@BBA;?>??2?>6?;4:,3;,33(349.34=<B:<<?5<<===?@6A@::88898;177///(/(/0663<8=;?<;>>=====AA:==BC=;99<<<?;?:<@BB488:;7>@><@@@@=ABB@B>@@;;5;29===5<385?@@@@?@;:49:449::44;(4;B;;;;&988<?/73@8
@N9IO0:00748:06254
TACGGAGGGTGCAAACGTTGCTCGGAATCATTGGGCGTAAAGCGCACGTAGGCGGCCCGTTAAGTCGGATGTGAAAGCCCAGGGCTCAACCCTGGAAGTGCATTCGATACTGGCAGGCTTGAATATGGAAGAGGGTCGCGGAATTCCCGGTGTAGAGGTGAAATTCGTAGATATCGGGAGGAACACCAGTGGCGAAGGCGGCGACCTGGGCCAATATTGACGCTGAGGTGCGAAAGCGTGGGGAGCAAACAGG
+
CCCCACIC=BB>@@;:;;?B@@@D@D;;9CC;BC8@?@@@5889=B>?>AA>?A7;<6AA?C=@@CD@BBABBC?7BB@6CB?7;66B?BB>BF@J:?AAABB>BBBBCBBB@BBB@BC@CC?AAAC?C?BBBC<A@A@@;@:=9;>5?;@A????A=@@AA<A?BB???BABBBBB=BA;?;????ABAA=@A?8986;6;7889>==8?;B?>??=A@A?>=AA@;??DBBB>BCBBBCB7AAA@@;@DB?
@N9IO0:00758:06223
TACAGAGGGTGCTAGCGTTGTTCGGAATCATTGGGCGTAAAGGGCGTGTAGGCGGTCTGTTAAGTCATGTGTGAAATCCCTCGGCTCAACCGGGGAAGGACGCATGAAACTGACAAGCTAGAGTACCAAAGAGGGGGGTGGAATTCCCGGTGTAGCGGTGAAATGCGTAGATATCGGGAGGAACACCGGTGGCGAAGGCGGCCCCCTGGTTGGATACTCGACGCCTGAGACGCGAAAAGCGTGGGGAGCAAACAGG
+
=>>;:;B@8?@==>=:99277<@A@B?CCBA?CC8@@9;4)4<2@B?@AAA;995;@@@@@C@CAA@BCCCCCCC>CFH?CCB@A@?=8=5;;;096;5::<<<@@@B<BBBBAA>ACB@@@B@>@<@:3;CCCCCC)BD;C?@?CE>C?CCA:;;?:974:499999989=:838=1887=65::?A=@A8:8<8;5;:28888'8<4:4:8;883333////(/556/////---&////;;;/::;==18<88
@N9IO0:00759:06219
GACAGAGGGGACAAGCGTTGCTCGGAATCACTGGGCGTAAAGGGCGCGTAGGCGGGCGGGGAAGTCGGTCGTGAAATCCGCGGGCTCAACCCGCGGGGGTCGGCCGAGACTCCTCGTCTTGAGGGGGGCAGAGGAGCCTGGAATTCCCGGTGTAGCGGTGAAATGTGTAGAGATCGGGAGGAACACCGGTGGCGAAGGCGGGGCTCTGGGCCCACCCTGACGCTGAGGCGCGAAAGCGTGGGGAGCAAACGGG
+
BBBBBBDDD;BCB?@@??7@?A@A?A9B;CCCCC=???@:0=90???AABB@BBB=BBBB:B<>?BB@CBBBBCB<BB>B?@@<>?;A6=;.;99888)38:6<7@>;;;AA>ABCBAA?A@@A?@?'@=>@><AB@?BB@B=A9??:?=AAA?@@A=A:::6;AAAABAA@@A;;;0:>:=:?@??A?::5;@B=@=ABBD:BBCCCH>CB>AAA;?9:;@A@@;<5<A@BBC7;;@@BBB9BBDDC>CBB<
@N9IO0:00714:06282
TACGGAGGGTGCAAGCGTTGTTCGGAATCATTGGGCGTAAAGCGCGTGTAGGCGGCTTGGCAAGTCAGTTGTGAAAGCCCGGGGCCCAACCCCGGAATTGCATCTGAAACTGCCTAGCTAGAGTCCCGGAGAGGAAGGCAGAATTCCCGGTGTAGGGGTGAAATCCTAGATATCGGGAGGAATACCAGCGGCGAAGGCGGCCTTCTGGACGGTGACTGACGCTGAGACGCGAAAAGCGTGGGGAGCAAACAGG
+
ECCB?AAA;ACBA@BBCA9;;=BA<@<?@:9-380;;99:/3:8=<000//)/:)//)/)4A?ABC@@@=@>9:9,9=;6@@<*99,5.555&349-3-33337;=@@9@988-3333::8455:9098444:.4.5.444439399)/)////;;;&//=>3;;797//////66.882844545:85506==8=:4524:>6@<:279918<=??@???@?@;;;;;@;<;<*<?=?>>>*99999,9BB6
@N9IO0:00720:06289
TACGTAGGTGGCAAGCGTTGTCCGGATTTATTGGGTTTAAAGGGTGCGTAGGTGGCCCCGTAAGTCAGTGGTGAAATATCTCAGCTTAACTGAGAGGGTGCCATTGATACTGCGGGGCTTGAGTACAGATGAGGTAGGCGGAATTGACGGTGTAGCGGTGAAATGCATAGATATCGTCAAGAACACCGATAGCGAAGGCAGCTTACCAAGCTGTAACTGACACTGAGGCACGAAAAGTGTGGGGATCAAACAG
+
BBBCBAA;A?9:9.5AAB6::@7?5AAC=CCACE=BD6:837;(45@A@=>:00*0/0&///)4;<ABBB?BA@>46;9>@@<<<<+0+///77;DF?CBB@BL@BCAB@;;;944&44.4:=<<>;::994424:=7;<7?7?9>:<B>BBBBBBB?AAAA<@A;:8?>=>DB:88=969:5=9;-37874444.4.3;<<@254295::4>@@>::5555<<99;.55:5555&5;;@:<<066>=@2555
@N9IO0:00727:06268
TACAGAGGTCCCAAGCGTTGTTCGGATTCACTGGGCGTAAAGGGTGCGTAGGTGGTCGGGTAAGTCTGATGTGAAATCTCCGAGCTTAACTCGGAAACTGCATCGGATACTATTCGGCTCGAGGGTTGGAGGGGGGACTGGAATGCTTGGTGTAGCAGTGAAATGCGTAGATATCAAGCGGAACACCAGTGGCGAAGGCGAGTCCCTGGACAACTCCTGCACTGAGGCACGAAAGCTAGGGGAGCAAACAGG
+
::BA?9969?A9?<?9:9?BCACB@CC:=@ABCB;?=;95)5>2;@ACBBB@AA??A@@:AC?C=A@@@@@?@=>4;;;>5;;9;C@C<CCCC9A<6ABBCBBCG;@@@B@;;05<7@BBCBBB>B?B?CCCCCC%9:FH?B>???@7@9=ABCB??>?BBF>CDB<88888BABB?B@A692999/:@?@8>>B<?;>BC@@@@2::8<33.3AC<@733888887=A=CDD9BBBBBEE9??BD>6B=C7
@N9IO0:00728:06264
TACGTAGGGAGCAAGCGTTGTTCGGATTTACTGGGCGTAAAGGGCGCGTAGGCGGCGCGGTAAGTCACTTGTGAAATCTCTGAGCTTAACTCAGAACGGCCAAGTGATACTGCAGTGCTAGAGTGCAGAAGGGGCAATCGGAATTCTTGGTGTAGCGGTGAAATGCGTAGATATCAAGAGGAACACCTGAGGTGAAGACGGGTTGCTGGGCTGACACTGACGCTGAGGCGCGAAAGCCAGGGGAGCAAACGGG
+
@BCCCCCD>9;:B>AABB?AB?AA<BBB=AABCC=CC:::8;I<BBBBCCC@@?;?@?@?BC=@@A@::6;@AAA;;;;>?@=<>@6:6:@@@??;?A<@=A?BBBBB@?@?>B@@A@789@A@99::94:BB6BC?C>?;?=@<@C?B?BB?:::D?AABB<@@ABC;;;@@;::=???9<6;7718?8818;<188@@B;C8:98DD=BBCBBBBB@@?BAA?::5;AABAB;@@?@A@A6@@@@@;@@@=
@N9IO0:00730:06296
TACGTAGGGTGCGAGCGTTAATCGGAATTACTGGGCGTAAAGGGTGCGCAGGCGGCTCCGCATGTCGGGCGTGAAATCCCCGGGCTTAACCTGGGAATTGCGTCCGAAACTATGGAGCTGGAGTGTGGCAGAGGGAGGTGGAATTCCACGTGTAGCGGTGAAATGCGTAGAGATGTGGAGGAACACCGATGGCGAAGGCAGCCTCCTGGGCCAACACTGACGCTCATGCACGAAAGCGTGGGGAGCAAACAGG
+
ACA666=?6?@@AA:95A8<0:;B?C@B@BB=<<4:9==90880::><@@>:9909?A;ACB@>>:;;0:<8<?A9??=>4?A:BF?B@D@CCC?C@@-0000/299<3;9@@B>@AADGAGCHCCB?BBBAAC;;;6;@;>=B?A=@>;95566;>:?@@@8@AABCCDCCAABBA=AB<@=@@?<@A::4:AD=B@B:99;>?;?>?9@6;8;CBBAA:99=?@9999::;:.:<;<BAA8:::BC=BBB@
@N9IO0:00732:06285
TACGAAGGGCCCAAGCGTTGCGCGGAATCACTGGGCTTAAAGCGTACGTCGGCGGACATTCAGGCACCTTGTGAAATCCCTCGGCTCAACCGAGGAATAGCTTGGTGAACCGTTTGTCTTGAGGCAAGTAGGGGCTGTCGGAACGATAGGTGGAGCGGTGAAAATGCGTTGATATCTATCGGAACGCCGAAGGTGAAGACAGGCAGCTGGGCTTGTTCTGACGCTCAGGTACGAAAGCGTGGGGAGCGAACGGG
+
CCDBB?@B5?@6C4>A;:4555:A<@;@@@@B==2?@5;;,4:AACCCCBB>?@9<?==8=<<9=??7C;@@:93(39:188=7CBAA<@6393596:?AAB?A?ACC<B=;<;/;A@A=ABB<@A?A@BCCD;ACCBDB=A=AAA<;<?BB>AACB=@;;;;*;99@@>@A@A@@99::98=;>??89:406:00*/00/:6>@@BBBD=BB=A@?BAAAB;;;@@B>B;;;@@8@A@A@@A7@;;;D6:;C:
@N9IO0:00734:06305
CACGTAGGGGACGAGCGTTGTCCGGATTTATTGGGCGTAAAGCGCGCGTAGGCGCCCGGAAAGTCGGTTGTGAAAACCCGGGGCTCAACCCCGGGCCTGCATCCGATACTTCCGGGCTGGAGGCAGGTAGGGGAGATCGGAATTCCTGGTGTAGCGGTGAAATGCGCAGATATCAGGAGGAACACCGGTGGCGAAGGCGGATCTCTGGGCCTTGCCTGACGCTGAGGCGCGAAAGCTAGGGGAGCGAACAGG
+
BCCBCCCEE9CCCAAAAA@CCC@C=BCB?BC@CC>???@A9??@AB@A@A@>?9;:0;=@@0;;@C?C>@@;;;;*9A9BBB:BAAB<??@5??9A?@;94<8.44:B@A<@<;>8CBC?@@=@C>:>BC@@2BC@<;=:C?B@B?AB?AB@BBC?<?;:9/:?<??BBBBCCBC>9<A?B9AAE?C@BB@CDC@C@BA?AAAAABBB>B@C>???A>??@??;9959>>=@@9?BBBBCD8BA>?>;>=?=
@N9IO0:00747:06277
TACAGAGGGTGCAAGCGTTAATCGGATTTACTGGGCGTAAAGCGTGAGTAGGTGGCTCGCTAAGTCGGTTGTGAAATCCCTGGGCTCAACCTGGGAATTGCAGTCGATACTGGCAAGCTAGAGTTCGGTAGAGGGTGGCGGAATTCCCGGTGTAGCGGTGAAATGCGTAGATATCGGGAGGAACATCGATGGCGAAGGCAACCACCTGGGCCTGAACTGACACTGAGACACGAAAGCGTGGGTAGCAAACAGG
+
CBBABBFG<AB?>9>>?=;?=?A>:>>:3@A@@B=?@@B=6BABBCC@DDCABCAAABBB@?<@CBBAD?BCCCB;999.;B@8@B@G@C@CCC>B@B@BB??CCBCCBBBC@A@<ABBBBAAA>AA?@A@BCC8BB>BC@B@C@BB<B@CBBBBBC8C@@:5ACA@BA@B@B=?<;3@@>B?BCCCCBBB>B=C?C@BE@C@EF@CCB=C@BBD@CCCCCCCAAA@@@AA;;;0;A@;:9,9>>AAB9?@@=
@N9IO0:00714:06314
GACAGAGGGGGCAAGCGTTGCTCGGAATCACTGGGCGTAAAGGGCGCGTAGGCGGGATGGCAAGTCAGTCGTGAAATCTCTCGGCTCAACCGAGAAACGTCGGCTGATACTGCCGTTCTTGAGGGATGCAGAGGAGACTGGAATTCCCGGTGTAGCGGTGAAATGTGTAGAGATCGGGAGGAACACCGGTGGCGAAGGCGGGTCTCTGGGCATTTCCTGACGCTGAGGCGCGAAAGCGTGGGGAGCAAACGGG
+
CCCA@@CDDF3CC>C@@@?B?@?B@B>AACBAAC<?@>BB>CB>BB?@?B?;>??5>>=;>?<?AAABBAAABBB=BBBBBAA?ABBC?C@B;;;D=@??BB?BBBBBCC@@@9@@;??=AAAD?CBBA???@;??AA@@=@?B?BC<A?AA@????=???C>DCBBBA@A??:::@;@A?B?A@@@B?<<:;CD@E?CCC?DCBCCBB<BBBB;A?AA@@BBBBBB?ABA@??8?@@@@CC9CBBBE?DDD=
@N9IO0:00723:06316
GACGGAGGGTGCAAACGTTGTTCGGAATCACTGGGCGTAAAGGGCGCGTAGGCGGACTTGTAAGTCGGGAGTGAAAACTCGGGGCTCAACCCCGAGCCTGCTTCTGAAACTGCGAGTCTTGAGGACCGGAGAGGAAAGTGGAATTCCTAGTGTAGCGGTGGAATGCGTAGATATTAGGAAGAACACCAGTGGCGAAGGCGACTTTCTGGACGGTTCCTGACGCTGAGGCGCGAAAAGCTAGGGGAGCAAACAGG
+
=>>A469<49599939558@=4669?599AAA<B<:88@<4<<5555;:B>:0-(-66(--9399044)///9<99&///;;;.9?@B@BEE7A;;;6;B@@=@@@?@9@:9;=955;?=@BB=BA?@<;;;B<@@6;;?<@;@<@?C@AACCBBAC?BAAD<A@B=ABBAAAB>BCAC?A@?BBA>AAAA?BBA?A>AAAAAC=BBC????>C=@<>??@@@A????===:999&7:88:EA8;;?<>5=?;7
@N9IO0:00730:06350
GACGAACCGTGCAAACGTTGTTCGGAATCACTGGGCTTAAAGGGCGCGTAGGCGGGTGGCCAAGTCTGGGGTGAAATCTTTCGGCTTAACCGGAAAATTGCCTGGGATACTGGCCGTCTTGAGCGAGGTAGGGGCATGTGGAACTCCAGGTGGAGCGGTGAAATGCGTTGATATCTGGAGGAACGCCGGTGGCGAAAGCGACGTGCTGGACCTCTTCTGACGCTGAGGCGCGAAAGCTAGGGGAGCAAACGGG
+
CCCCC?C@CAA?AA9@??;??>AD=@898A?@CD<CB=@@;@B=BCBBBBB@BCC>@@=@=?9=?===>@5?@AC=;;;C<@@>AB@B@C?@>@CC8B?A@=???9?@@A@B?B?AAAA<?@@AA@A=@BBCC;BBAA@E@C?BBB?BA=BA<9:;B?B@??9??=@@=:::?@AA@<@A<A<>@B5;59?:?>>>8>AAABBCCC??<??<??A=??@@@@@A?@?<:::::9/8?978??3>?>AA9??>8
@N9IO0:00731:06341
TACGTAGGGTGCGAGCGTTAATCGGAATTACTGGGCGTAAAGTGTGCGCAGGTGGCTGAGCAAGTCGAGTGTGAAATCCCCGGGCTTAACTTGGGAATTGCGCTCGAAACTACTTGGCTCGAGTGTGGCAGAGGAAGGTGGAATTCCAGGTGTAGCGGTGAAATGCGTAGAGATCTGGAGGAACACCGATGGCGAAGGCAGCCTTCTGGGCCAACACTGACGCTCATGCACGAAAGCGTGGGGAGCAAACAGG
+
CBAABCCE?;;;BBCB==:=8<<@9C>B=ABABA<@A@@A;B@@@B@@?AA=@@;?==:;>?68B<::A@BB?><59:88*8;999784886<=184848??>AA?8858:B@B4>4>?<<<<688=7==<=<170608:4::<698<=:>?>>>>D3??9>18>8>9>;<@>:55A8>:7:9<AC;C>==8::905.5=>@;@5>>@A9B<@<@A@@A?0//7795559533;1=777888*99:9@;BCC@
@N9IO0:00737:06321
AACGGAGGGTGCAAGCGTTGTTCGGAATTACTGGGCGTAAAGCGCGTGCAGGTGGTCTTTTAAGTTTCGTGTGAAAGCCCATGGCTTAACCATGGAACGGCACGGAAAACTGGAAGGCTTGAATACGGGAGAAGAGGGCGGAATTCCCAGTGTAGAGGTGAAAGTTGTAGATATGGAGGACACGTGGCGAAAGCGGCTCTCTAGACCGATATTGACGCTCATACGCGAGAGCGTGGGTAGCAAACAGG
+
@7@B=B@B8AA?B>B@;98:<9=B5@4;.4;==@;@@@@D>B966BA@@BB@B=8BBBBB8B?@?@8@AAAAAB=3B?;188?2?>9=8?17=8,3,373<=7;68>;.;??=:171883=84;;:AB:><=;?@AC7=<:<7:4<<.222<7898708222'22+2.3..../97./)-,,,,,,(--33(334.44489456<@?C@@@B=@ABBBAAAACBBBCB;;<CAAAA0;:BAAA:@@=3
@N9IO0:00741:06336
TACAGAGGGTGCGAGCGTTAATCGGAATTACTGGGCGTAAAGCGTGCGTAGACGGTTATTTAAGTCGGGTGTGAAAGCCCCGGGCTCAACCTGGGAATTGCATTCGAGACTGAATAGCTAGGGTACGGTAGAGGGAAGTGGAATTTCCGGTGTAGCGGTGAAATGCGTAGATATCGGAAGGAACATCAGTGGCGAAAGCGACTTCCTGGACCAGTACCGACGTTCAGGCACGAAAGCGTGGGGAGCAAACAG
+
CCCCCCCC=A@??;<7:9395:@B@C@B?BBBBC>>??BB;A@C9;9??@BB@@=@?BAB=B;;;BBD=BAA<99/::=>2=A/::@?=@?=?@9@<@?BBCC@CCBBBBBA@@A@@@@@AA;ACCB?B@A@CC=C@BCC@CAHH>DAIAHAAABBB>B;<<7<BCCBBCCECBBB=@=@<@?;<;@?::>7<<<<<@?AA::39<8849=99=9??499;98288;2779333(337@?CA5<<>;;59=@
@N9IO0:00758:06311
TACGGAAGGGGCAAGCGTTGTTCGGAATCATTGGGCGTAAAGGGCGCGTAGGCTGTCTCGTATGTCTGCTGTAAAAGCACACGGCTCAACCGTGTAGGGTCGGTAGAAACTGCGAGACTTGAGGCTGGGAGAGGCTGGTGGAATTCCCTATGTAGCGGTGAAATGCGTAGATATAGGGGAGAACACTCGTGGCGAAGGCGGCCAGCTGGACCAGTCCTGACGCTGAGGCGCGACAGCGTGGGGAGCAAACAGG
+
;AFEAD79;96;C4A@@@=><8==<C@FD;;:;C=BBCDC>CC?BBBBBCC?B@@@BCAAAC::9A<ABA<<BCC1??<?@@@6:@BB7=8=BBBBCE>BBA><<999.9???@?>?AA6;@B7BBB=5<==B?ABB>AB@A?B=AA;@>@??ABBB?CDDD=AABBAB;;;?<==@@5>;;7;@???A@@<==B>B@CC@C@CCCBB@BB@BA@@=@?@AABABBD<@@@;;:BBABDBAB6@@@@@;?>><
@N9IO0:00716:06361
TACAGAGGTCTCGAGCGTTCAACGGATTCATTGGGCTTAAAGCGTACGTAGGCGGATGTGCAGGCGTCGTGTGAAAGCCCTCGGCTCAACCGAGGAATTGCACGCGACCGCACGTCTTGAGACAAGTAGGGGCGGTCGGAACGGATAGGTGGAGTGGTGAAATGCGTTGATATCTATTCGGAACGCCGATGGTGAGACCAGGCCGCTGGGCTTGTTCTGAC
+
666666<8<<<@90/;77)//69:6<B?@@:7:<2:;.44(4444444433-3823348888=03389;;B745>5:::3:::./---(-(--/)3057::;543:33-3///----(--699:63333;;&34/3;;6;2//*//660//(3;7828;;;3;3335.33..-42..(.3.32.22493//05-----(-7373956:?9::5::6:6622
@N9IO0:00722:06376
GACGGAGGAGGCGAGCGTTATCCGGATTTACTGGGCGTCAAGGGCGCGTAGGCGGCCTGGCAGGTCGTGGGTGAAAGCCCCAGGCTCAACTTGGGGAGGTCCTGCGATACCACTAGGCTTGAGGATCGTAGAGGGGGGCGGAATGTCCGGTGGAGCGGTGGAATGCGTAGATATCGGACGGAACACCCGAGGCGAAGGCGGCCCCCTGGGCGACACCTGACGCTGAGGCGCGAAAGCGTGGGGAGCAAAGCGG
+
CCIK?BB?;;7;CBBCBC:@@A?C?@@@;@AAAB=ABABA?BB=AB@@@<<900*0)//579:>;ABBBB=::8A9?>?>5<?:?????@A<>==000+0=;?BBABBCB@BBA@@=A?9>??589??==<::::::%;?=A?BCBB?B?BB;@@@@<@B?B?CCCCCCBB<;:BB>>@A5918<=<6>>??ACC7:8:A>AAA@)9::/:9:;AA<@@BAA@@;;;?ABAA@@9@AB;;;;.;;;;@:ABC?
@N9IO0:00757:06392
TACCAGCACCTCGAGTGGTCAGGAGGTTTATTGGGCCTAAAGCATCCGTAGCCGGCTGTTCAAGTTTCCGGTTAAATCCACACGCTTAACGTATGGGCTGCCGGAAATACTGTTCAGCTAGGGAGTGGGAGAGGTGGACGGTACTCGGTAGGAAGGGGTAAAATCCTTTGATCTATTGATGACCACCTGTGGCGAAGGCGGTCCACCAGAACACGTTCGACGGTGAGGGATGAAAGCTGGGGGAGCAAACCGG
+
BBCBCBA@C8B@A@A@B?AAAA;@@;@@;;;.4?3@7BB@7BBCBC>A@>>>2829;;;>AC8;;C=C?B?B=@@9@@<@BC;;;@5;5;AABCDD>DCBB?B@CC>CCBBBB>BBBCCCCC=BB@@@:@AA@>@@=@BD?B@@@AA><A?7;7?DC:BCBB9=B?BD=AA;:9?:8<<;<8@900)/<00,0?@297??=?C?AA>@<=:?A??8>BB?;:6<;789)79<=A;A???@@@2AAACC;@5:6
@N9IO0:00764:05807
TACGGAGGGTGCAAGCGTTGTTCGGAATCATTGGGCGTAAAGCGCGTGTAGGCGGCTTGGCAAGTCGGTTGTGAAAGCCCGGGGCCCAACCCCGGAACTGCATCTGAAACTGCCTGGCTAGAGTCCCGGAGGAGGAAGGCAGAATTCCCGGTGTAGGGGTGAAATCCGTAGATATCGGGAGGAATACCAGCGGCGAAGGCGGCCTTCTGGACGGTGACTGACGCTGAGACGCGAAAGCGTGGGGAGCAAACAGG
+
CCCC?CCC>AA@C>BABA@CB?BC?B?BBBC=B?8@@7:959??BCCCCAA>@;7;@;@;?D?AABB=B79;=>B:BB>7CFD9DB8=:==@2?=C:??AABBCCBAA;:9772<<.44::8899:192//)/927292:=<<8<<@@:@<BBBBCCC;CCCD>AA6999999??444/593=85557<>5516BB:C@CC@C@C@BBB?@@C@BABAAAABB@A@@@@@@@;;;0:??@@@@0=?;;;0;@@=
@N9IO0:00778:05797
TACAGAGGTGGCAAGCGTTGTTCGGAATTACTGGGCGTAAAGGGCGCGTAGGCGGTCTTGCAAGTCCCCGTGGTGAAATCCCTCGGCTCAACTGAGGAATGGCACGGGAAACTGCTTGGCTTGAGTTCGGGAGAGGGAAGCGGAATTCCGGGTGTAGCGGTGAAATGCGTAGATATCCGGAGGAACACCGGTGGCGAAGGCGGCTTCCTGGACCGACACTGACGCTGAGGCGCGAAAGCTAGGGGAGCAAACGG
+
07/00//)/753913333-33-4:385>7<A@A>6>9944)44)4::@@;<7;=85558:9959////&///)/777./55)6=<7=B;;7;BBA@=@?AA=@?:99/9>6@BCBF?B::;?A?@@@;;;0:@9;;.;5;9;=A=@?A@DD;;;;;:;D?CBCC<BABBBBCBBBBB=B?A@<@>:::=@>;;6;AA=A=BB@BB>A=AB<@@?CBDCBBDBBBC;;;A?A@@AAA;AB;;;FF:BBBDC9ABA
@N9IO0:00786:05786
TACAGAGGGTGCAAGCGTTAATCGGAATTACTGGGCGTAAAGCGCGCGTAGGTGGTTCGTTAAGTTGGATGTGAAATCCCCGGGCTCAACCTGGGAACTGCATTCAAAACTGACGAGCTAGAGTATGGTAGAGGGTGGTGGAATTTCCTGTGTAGCGGTGAAATGCGTAGATATAGGAAGGAACACCAGTGGCGAAGGCGACCACCTGGACTGATACTGACACTGAGGTGCGAAAGCGTGGGGAGCAAACAG
+
/0/0//::)//388=97:;@6A@B;A0;04:??A=@A@A=/5;?@BBBB@@?;9:9?CCC@C@CC?B<@@A@BB=8=D@@2A=8<DB?;?<???8?+//><@=<AADD;GBAAB<?:>BAAAAAC=B???>@@@88839=9<<AA=A>BBBBBBD??;?ABB9>>=A888=768@@<A=A6:8;>><A@<<:;=<3?6>><@8;=:>A=B@>>>>;;9<==:=;75;05>=;;C5:8;;KHE5C??==6:98
@N9IO0:00813:05808
TACGGGGGGGCAAGCGTTGTTCGGAATTACTGGGCGTAAAGGGCTCGTAGGCGGCCAACTAAGTCAGACGTGAAATCCCTCGGCTTAACCGGGGAACTGCGTCTGATACTGGATGGCTTGAGTTTGGGAGAGGGATGGCGGAATTCCAGGTGTAGCGGTGAAATGCGTAGATATCTGGAGGAACACCGGTGGCGAAAGGCGCGATCCTGGACCGAACACTGACGCTGAGGAGCGGAAAGCCAGGGGAGCAAA
+
?>5955555"5:.59BB<AA@CIBE@C?A;::D9;;;AA.;;0;BBBCCC@;::;>C=;9949?;@:;9><??@9@AA<BCC?CC<@9>4:::-::??@@=<>9489>>781997899-438;:(37*3:0//(///(/83838(/(383999==@@933382778A>??86///66069496333286::3<556'..33.....(.2355+2.(....732..32,,(,,,-(-8-288=BBB2@@9788
@N9IO0:00796:05856
TACGGAGGATCCGAGCGTTATCCGGATTTATTGGGTTTAAAGGGAGCGTAGATGGATGTTTAAGTCAGTTGTGAAAGTTTGCGGCTCAACCGTAAAATTGCAGTTGATACTGGATATCTTGAGTGCAGTTGAGGCAGGCGGAATTCGTGGTGTAGCGGTGAAATGCTTAGATATCACGAAGAACTCCGATTGCGAAGGCAGCTTGCTGGACTGTAACTGACGCTGATGCTCGAAAGTGTGGGTATCAAACAGG
+
JDCC@BB?BCC:CBBBBB@ABB<@<@BB=AB?BB=BC=AB=BB=BCAAA?@?A@7@=BB>4@<@AA>>@;??@AB=AAA9A;;6;@BB=B?AAECC8A?AACCB?BBBCCCC>?@BCCE@BCCA@@ABA?A@@=@@@>BB@D@C?ACBB@CCB@??>:>@?C<C????B??AB???BBB@CC?BBC?AAA<??AA;<9<<==?>AABC?BDCA@A?AC@@AAAA@BCCBBBBBB<BBBBBB<BD@@@B=;;;A
@N9IO0:00799:05827
TACGTAGGGTGCGGGCGTTAATCGGAATTACTGGGCGTAAAGCGTGCGCAGGCGGCTCCTTAAGTCAGATGTGAAATCCCCGGGCTTAACCTGGGAACTGCGTTTGAAACTGAGGGGCTTGAGTGTGGAAGAGGGGGGTGGAAGTTCCAGGTGTAGCAGTGAAATGCGTAGAGATCTGGAGGAACACCGATGGCGAAGGCAGCCCCCTGGGCTAACACTGACGCTCATGCACGAAAGCGTGGGGAGCAAACAGG
+
CBBBBBBB=AB@@@8@;:5;3>;@>C7<29BAAC>:;;BB=BBBBAAB@=<:00+0/>:>;?;??AAABA@AB?;19833&38/8;5:6:7BBB=B;??AA@AB:=?B=@BBBC==18>144:A@AA484>?=;;;;';979+//294//*/55;?<22288802228<B>><>522>7;;:>:<<<:>B>=9B==8<8?@?CDDD1AA?<@@@=??;:/-------7::@???@;>977<88&3389:3:;93
@N9IO0:00806:05829
TACGAAGGGTGCAAGCGTTGCTCGGAATTATTGGGCGTAAAGGGTAGGTAGGTGGTAATAAAAGTCTGGGGTGAAATCCCTGAGCTCAACTCAGGACTGCCTTGGAAACTTTATTACTAGAGTGCTGGAGAGGTTTGCAGAATTCCCGGTGTAGCGGTGAAATGCGTAGAGATCGGGAGGAATACCAGAGGCGAAGGCGGCAAACTGGACAGTAACTGACACTCAACTACGAAAGCGTGGGTAGCAAACAGG
+
BBB;;7:@=BBCB;AA;;7;BBBC@C?C?AA=A@9:99>=-93(39<6;AA;;;.9;::;:9-44449@@2;;@@8A=@8;;666<<<4;:<;<7<555:7A9?9>85794(3=:?@@@@AABAAA@:=>0/)//)//95C:C7@<05.5999999<@BCD?BAAA@;;;@@>::<244258=<<9???A;?@@;?=:<6;AG9:;9<>>:=<<8;@;?>=CCCC?BB<;;AC6:999:;,999;@B9BBA9
@N9IO0:00764:05881
TACGGAGGGTGCGAGCGTTGTCCGGAATCACTGGGCGTAAAGGGCGCGTAGGCGGCCCGTTAAGTGGCTGGTGAAATCCCGCGGCTCAACTGCGGGCGTGCCGGTCAGACTGGCGAGCTAGAGCACGGTAGGGCAGATGGAATTCCCGGTGTAGCGGTGGAATGCGTAGAGATCGGGAAGAATACCAGTGGCGAAGGCGTTCTGCTGGGCCGTTGCTGACGCTGAGGCGCGACAGCGTGGGAGCAAACAGG
+
CCCD@CCC>BBBB=CCBB:@;@8<8@7@>B@@A@3:<<<=6=>6?;;;@A@=;;5;A;;;4;<A>@;@A@;A;:9(4@@6?8:39;?A?@@?AAC:900/0)/4/////99;6:?447===:>:873,3333(3866//)/)/177.8688=;=>B@CC;C@BBBBB@A@;::995)57<CBCCEACB<BACCC@CACCC@BBB@???9?=AC?CBCAAAAA???@;@@AAAABA?@<;;0;B:;;/;>@=
@N9IO0:00765:05898
AACGGAGGGTGCAAGCGTTGTTCGGAATTACTGGGCGTAAAGCGCGTGCAGGTGGTCTTTTAAGTTTCGTGTGAAAGCCCTCGGCTTAACCGAGGAACGGCACGGAAAACTGAGAGACTTGAATACGGGAGAAGAGGGCGGAATTCCCAGTGTAGAGGTGAAATTCGTAGATATTGGGAGGAACACCGGTGGCGAAAGCGGCTCTCTAGACCGATATTGACGCTCATACGCGAGAGCGTGGGTAGCAAACAGG
+
@3A>?;BD=BAAA=@>;:6;=:>D:C7;46><>C=BBCLD;;;:;A???BB@BB9BBBBB9B>A@B9ABBAAAC?58>>6BBB6A?=?8=28884=;9@4;89=5<<<+7732;>865;2<<022:>=4>==7=BDC5<=/;07-8:16655575:<5::>=7?>BC=::BBAA3770<<9=:=>>9=:A<7<;;;6;?@;=BBCC<;<AA7<ABBB>@@=BBBBBBB;;;BC@@@BB@::4:::>>>8<::4
@N9IO0:00774:05901
TACAGGGGGGGCAAGCGTTGTTCGGAATTACTGGGCGTAAAGGGCTCGTAGGCGGCCAACTAAGTCACACGTGAAATCCCCAGGCTTAACCTGGGAACTGCGTGTGATACTGGATGGCTTGAATTCGGGAGAGGGATGCAGAATTCCAGGTGTAGCGGTGAAATGCGTAGATATCTGGAGGAATACCGGTGGCGAAGGCGGCATCCTGGACCGACATTGACGCTGAGGAGCGAAAAGCTAGGGGAGCAAACGGG
+
AAAABBAABB#BB?C@@@=?<5;;:B@B=<59@A;?B;:9,;808B<@<==8:@3@2;544=3<:944933339;00<>>)/0)/8)3-48;>?<@9?999??@?@@@@:95;?<@9AB@BC?C?@@B=BBBBB>BADC<>A9;496>>7@A==>9:2:=>=6=?>@@ABCCBB@@?=??9?<@AA<?=@B?BBB?A?@@=@@CD?BB?@=3;;::@;@@C@955993==95949&44444;;+55555)54<2
@N9IO0:00779:05881
TACGGGGGGTGCGAGCGTTGTCCGGATTCACTGGGCGTAAAGGGCGCGTAGGCGGCTGGCTCAGTCGGGCCTGTAAGTGCGGGGCTCAACCCCGTGATGGGCTCGGGACGGGCTGGCTGGGGCGCGGTCGAGGGAGACGGAATGCCGGGTGTAGTGGTGAAATGCGTAGAGATCCGGCGGAACACCGGTGGCGAAGGCGGTCTCCTGGGCCGAGGGCCGACGCTGAGGCGCGAGAGCGTGGGGAGCGAACCGG
+
CC<;9999$5<<CCBBBEACCCAD?BB?BB@@AA<BCCBB=BB=AABB@@@=@B?BDC@CC@A?;>>>6?<@BAA?A:84<88+88=<-773&39@;:;:3:;8=81899:2:::6:::::.9;??>BBAABD<?:55:5:595858=6AB@A@99/9@==6=8>=??<<8@@@?C8BC582<77,733869@A5858A?AA=><@AA6;7<999,98?@=@@@???<???A=>>====ABA198;;;4<7<4
@N9IO0:00780:05890
GACGTAGGGGGCGAGCGTTATCCGGATTCACTGGGCGTAAAGGGCGCGCAGGCGGTTACGTAAGTCCGGCGTGAAATCCCACGGCTCAACTGTGGAACTGCGTCGGATACTGCGTTGACTTGAGGATGGTAGAGGCCATTAGAACTAGCGGTGTAGCGGTGAAATGCGCAGATATCGCTAGGAATGCCGGTGGCGAAGGCGGATGGCTGGGCCACTCCTGACGCTGAGGCGCGAAAGCTAGGGGAGCGAACCGG
+
CCC@@>>>>=,@B@@ADD?BBB=@??@?@CCCED>BBABB>BE>@@@@?@?=??:??BBBB=9BBB8A7<?;;?>3?AA8??C@BBCC@CBB>>;??B>?>DD>=<:@>><=8;::;:;A5=8:0;BA7>?@9:7;8BD?BCC@DCCBBD@CECBB;;:;CCC>BABD@@@CAA@AAAAAA5;5;;A2;20=:<00*0*0<7;DB?ABCH>C;96>D>BA<;<<<555:=;:@<</3;A@@@@7@ABAA?B?A?
@N9IO0:00781:05901
TACAGAGGGTGCGAGCGTTAATCGGAATTACTGGGCGTAAAGCGCACGTAGGCGGCTTGGTATGTCGGGTGTGAAATCCCCGGGCTCAACCTGGGAACTGCATCCGAAACTGCCTTGCTCGAGTATGGGAGAGGGAAGTGGAATTTCCGGTGTAGCGGTGAAATGCGTAGATATCGGAAGGAACATCAGTGGCGAAGGCGACTTCCTGGACCAATACTGACGCTCAGGTGCGAAAGCGTGGGGAGCAAACAGG
+
DDC<9;>>6;A?B:::??>A?DCC@C@C?B@@?A;CAA@A<A@@@A:;;BB@;;8;B@C@A@;;;??C=CB???B<AADG:EC<AAAB=@=@AA9A=@@BAA;;7;BB;A;9;;A;ABBB@;;;BAAA79:@BE>C@CBC@B@CM?C@D@FBCBBBB?B;;;6;BBBAAAAACBBB?B?B@C@CBAB@@@@>BAA9;9;BDDC?B?BB?AA@C?BBBBBC@@@B@??>@>>?@?09:>>>>@6:::@?6=::3
@N9IO0:00785:05888
TACGTAGTGGCAAGCGTTATCCGGAATTATTGGGCGTAAAGCGCGCGCAGGCGGTTTCTTAAGTCTGATGTGAAAGCCCACGGCTCAACCGTGGAGGGTCATTGGAAACTGGGGAACTTGAGTGCAGAAGAGAAAAGCGGAATTCCACGTGTAGCGGTGAAATGCGTAGAGATGTGGAGGAACACCAGTGGCGAAGGCGGCTTTTTGGTCTGTAACTGACGCTGAGGCGCGAAAGCGTGGGGAGCAAACA
+
CC:<;:;6>6;B?C@@??AAB=@=;:>9?><A@8;;;==/445588::8934504>4;<7;7;<@B==B===?A8?C@7>BB@BCDD@D@BAA>@BB>CCCCAF<AA/:;;:;&57=B@BBBBCCCCC@B?C@EC:>BB?B>@===?999:@=?@@=@A@A=>@@A@BCCBBBBBA@BA=B>B>B?BB@@<@@@5:7>?<=????1@>A@CCBA????@A?989=>9=>>9::,9????CD5??A@>8>9
@N9IO0:00804:05889
TACGGAGGGTGCGGAACGTTAATCGGAATTACTGGGCGTAAAGCGCACGTAGGCGGTTCGCTAAGTGGGATGTGAAAGCCCTGGGCTCAACCTGGGAACTGCATTTCAGACTGGCGGACTGGAGTACGGTAGAGGGCGGTGGAATTCCTGTGTAGCGGTGGAAAATGCGTAGATATAGGGAGGAACATCAGTGGCGAAGGCGGCCGCCTGGATCGAATACGTGACGCTGGAGGTGCGAAAGCGTGGGGGAGCAAACAGG
+
BAAA<;00)/7/0)/5///4@5@>C9B9B@BA@??6?=::9,4<;?@;??A@7A@.9.444432345>5<>;;9==099:3:>>6;;=B;@455>)5.555;97:1:0////5.4484//@*////7727/////(//18:7;58(-*---555//5499.333&388883/////8::.8:0604<=5666?9996(-(--(-(-/3<<7;5555.5;9555///9//)/72779999)53333333$333:<44443
@N9IO0:00811:05895
TACAGAGGGGGCAAGCGTTGTTCGGAATTACTGGGCGTAAAGGGCGCGTAGGCGGCCTGCTAAGTCGAACGTGAAATCCCCGGGCTCAACCCGGGAACTGCGTCCGAGACTGGAAGGCTCGAATCCGGGAGAGGGATGTGGAATTCCAGGTGTAGCGGTGAAATGCGTAGATATCTGGAGGAACATCGGTGGCGAAGGCGGCATCCTGGACCGGTATTGACGCTGAGGCGCGAAAAGCCAGGGGAGCAA
+
BCCCCCBBBC5CC@CCCE;;;@BC@A6:6::::D;::;AC=CE=CCCCBAA=9949?AB>@=4:;@AA?;;;@AC;A@CC:BB=CA@@AEF?BC=C?B;;;CCD@DBCCCCCACACBCBBBD@CB?BB=AAA@E?CBCBCAC?B?A@;;9<CBCCBA=@@BB<A@@@@@@BBA;;;@?@@;??:::AC?@@=@AA>B?BC@CBBA=@@8;;?B?@;;4;=:99;544399:4444&4:5::==.99<99
@N9IO0:00813:05884
TACGAAGGGTGCAAGCGTTACTCGGAATTACTGGGCGTAAAGCGTGCGTAGGTGGTTTGTTAAGTCTGATGTGAAAGCCCTGGGCTCAACCTGGGAATGGCATTGGATACTGGCGAGCTAGAGTGCGGTAGAGGGCAGTGGAATTCCCGGTGTAGCAGTGAAATGCGTAGAGATCGGGAGGAACATCTGTGGCGAAGGCGACTGCCTGGACCAGCACTGACACTGAGGCACGAAAGCGTGGGGAGCAAACAGG
+
A?A;;4;<0;@@C@C@AA?@A@AA==7879BAAC>??@CC>CBB?@?@@@@=??:>>:@C@C?BBBBBC@B@CC>6BC>6CC@7BACB8A9;>;4;8<=9BBA8:7;BDCB@>BB;;:@@@@A;;;@=A@;;;@;@AABA?B<@<@A<@@CA@BBCCCCDDD>CCCCCCCCB@@@@B6;;>B?CCBBB??@=ABB?B?BBBBCCC?BB=@@=@AAA@:<@@?::::?4>:;8;;7<AAABCC5=>BBF>BAA4
@N9IO0:00765:05958
GACAGAGGTGGCAAGCGTTGTTCGGAATTACTGGGCTTAAAGGGCGCGTAGGCGGTGGAGTAAGTCTGAGGTGGAAGATTAGGGCTTAACCCTAAAATTGCCTTGGAAACTGCATCACTTGAGTCAGCGAGGGGATGGCGGAATTCCAGGTGTAGCGGTGAAATGCGTAGATATCTGGAGGAAGGCCGGTGGCGAAGGCGGCCATCTGGCGCTGAACTGACGCTGAGGCGCGAAAGCGTGGGGAGCAAACAGG
+
BBB;;;C?BA?@=;@?::6:=8BC?C:E9BDCB>8BB7;;4;>5;;?=BBB@@@>AD?ABBB?ABAAAAB?BC@C@CCDBDDD>A@;A4::0;@BB3C=??5=7@.95)5;@>;@DBAD:;<;<CBAAABEDD9@@A>AA?A=?<A>A@@BCA;<AC@BBBC>BAAA9:9@@@???D=@@<@5;7;@D@CC?CCC?B?CD@B?@@@@@=?@AA;;8;BACCB@@@@@<@BBBBC<AAA>>>>3;;;BB=BBC?
@N9IO0:00767:05956
TACGGAGGGTGCGAGCGTTGTTCGGAATTACTGGGCGTAAAGCGCGTGCAGGCGGCAGACTAAGTCCGGTGTGAAAGCCCGGGGCTCACCCCCGGAAGTGCGCCTGGAAACTAGTCCGCTAGAGTACGGGAGAGGGAAGTGGAAGTTCCTGGGTGTGAGCGGTGAAATGACGTAGATATCAGGAGGAACACCGGCGGCGAAGGCGGCTTCCTGGACCGATACTGACGCTGAGACGCGAAAGCGTGGGGAGCAAACAGG
+
BCGFBCCC=CCCCBB@@@;CD;C@7B,0,/:@@@<;66==6<=>>???9;;@CD>A;=:@9:1:<=8=;:84<>?6<;;5ADE:B@@89:9:(927-337788,3327;3;9:8881788333<=888=6=>?B><@57:>5:+/.274333,.2....--(-//:1:6,,,,,,,66894445;7:4977,3,371733-4.4838838:9:5:A>B;;<BCCBBBCBBB;;;@A@@@5:;????@3=:9;>6>??;
@N9IO0:00773:05919
TACGGAAGGGGCAAGCGTTGTTCGGAATTATTGGGCGTAAAGGGCGCGCAGGCGCCTTGTATGTCTGCTGTAAAAGCACACAGCTCAACTGTGTAACGTCAGTGGAAACTGCAAGGCTTGAGGTTGGGAGAGGCTGGTGGAATTCCCTGTGTAGCGGTGAAATGCGTAGATATAGGGGAGAACACTCGTGGCGAAGGCGGCCAGCTGGACCAGACCTGACGCTGAGGCGCGATAGCGTGGGGAGCAAACAGG
+
CCCC@C@CCC;CF@BBBB<@@9BD;D@C?BB?BB>BCDDD<@@<@?;B@@@<99:@C>ABBBBBBBCCCBBBBB;BBCBDBAAABAB>A???AAA7<=B=BBBE@B=6<==BE?B??A7;BD:D9AA>A=AB@CAA=AC>A=@=@B;???A@AABB?BCCD>C@AABB@@@@<<===2===9???????A=??@?B@BB@B@CAAEC>@@=?@;;5;@A@@@@CBA;<<000=@@ABBBCC9CBCCC>BAA>
@N9IO0:00780:05941
TACGAAGGGTGCAAACGTTGCTCGGAATTATTGGGCGTAAAGCGCACGTAGGCGGCTTAGCAAGTCGGAAGTGAAATCCCACGGCTCAACCATGGAAGTGCTTTCGAAACTGCTGAGCTTGAGTACGAAAGAGGATCGCGGAATTCCCGGTGTAGAGGTGAAATTCGTAGATATCGGGAGGAACACCAGTGGCGAAGGCGGCGATCTGGGTCGATACTGACGCTGAGGTGCGAAAGCGTGGGGAGCAAACAGG
+
CBB;;4<B9@AA<<4:66.5559@4>2;09A7?A9>>999.7333:<;;>>4><8;;7:<:>9????=@7@ABBC<AAD;A;;7:=@B;B=BA@:?=@;??;909555)5<<@BBBCCC>AABBAC;;;6;;;7;CBBBC?B<A=A@8A;@@AA>@@<@@AA<B@CBBBBBCCBBBB=@@=A=AAA>B@;;6;@B?C?;;9<@@@A@A@;@@BBCCBCBGICCC<;;?AACBBB?BCCCCCE;BADCC>CCC@
@N9IO0:00783:05921
TACAGAGGGTGCGAGCGTTGTCCGGAATTACTGGGCGTAAAGGGCGCGTAGGCGGTTCGGTAAGTCGGGGGTGAAATGCTGCGGCTCAACCGGAGCATGGCCTTCGAGACTGTCGAGCTGGAGCACGGTAGAGGCCGGCGGAATTCCCGGTGTAGCGGTGGAATGCGTAGAGATCGGGAAGAACACCTGTGGCGAAGGCGGCCGGCTGGGCCGTTGCTGACGCTGAGGCGCGACAGCGTGGGGAGCAAACAGG
+
ABCBBACD=A@CA?==>=9@A@>A=@;:9>@AAB=BBBCD:??9@@AA@@@<@@=A<;:24?;>@;;9:9*5:::4<@CBCCC@ECDF@D4916BBBBC?C@CBCCBBBCDA@ACCBDBB<@@A>><7<<A?@?A;D?CB9B@B@BD?F@BB6;:CD>AB@C@BBAAAA@@:;;9;B9B7<<;CDC@@@:>7=@?9?;@A=C=@<?:99(358;2;734;9=8@99:;?>>@A???CCA@A@4:9@AA7>;;4
@N9IO0:00788:05948
TACGAGGGGTGCAAGCGTTATTCGGATTTACTGGGCGTAAAGGGTGTGTAGACGGTTTATTAAGTCTGTTGTTAAATACTCTGGCTTAACTGGAGCTCAGCAATGGAAACTAGTAGACTAGAGGTTGGGAGAGAGAAGTGGAATTCCCGGAGTAGCGGTAAAAATGCGTAGATCTCGGGAGGAACACCGATGGCGAAGGCAGCTTCTTGGCCCATACCTGACGTTGAGACACGAAAGCGTGGGGAGCAAAC
+
CCCECBBB;BC@C?B@@@?BC?CC?BCF>BABBF>@@@?@9@@<@B<@@@@A@C?BB?CD@C=A9;<A@=@@7:;6;CBB=DC=@;7;8<<A:66;BBAABB=?@@CC8BCCAAAA@@@AAAA6;2;>:@ABBC@@5@9;.55;7;A7>:@>>A@88344444$4;;99<CBAA966=2??4:0;AB=AA@@7A>CAE@CAA;;2:;.97BA;AB;;9;BCCCC@@AA;;:?=??:A:6:CFD;C;00<3<
@N9IO0:00790:05921
TACAGAGGGGGCCAGCGTTATTCGGAATTATTGGGCGTAAAAGGGCGCGTAGGCGCCACGCGTGTCTTCCGTGAAATCCCTCGGCTCAACCGAGGACGTGCGGAAGAAACTGCGAGGCTCGAGTCCAGAAGAGGGGGCGGAATTCCCAGTGTAGCGGTGAAATGCGTAGAGTATTGGAGGGAACACCGGTGGCGAAAGGCGGCCCCCTGGGCTGGTACTGACGCTGATGCGCGAAAGCGTGGGTAGCAA
+
//////:;;;$/,///-8(--(--(/)0)336::1333333&3;1;9::;;;5888-3///6///77)/)48:::)44:1444.//.-(-(--7(--87444.4.5<=4==5555:7<<666===76667;;>@@@+69.5.5.55)5;555597:)///:.77:94/////99)/)444)485559=844.5555)57::.5555$55<256649:4449:;556=<556555<09;666>2995555
@N9IO0:00803:05927
GACGAAGGGGGCTAGCGTTGTTCGGAATTACTGGGCGTAAAGCGCGTGTAGGCGGTTGTCCCAAGTCGGGTGTGAAAGCCTTGAGCTCAACTCAAGAAATGCACTCGGTACTGGGTGACTAGAGGACCGGAGAGGATAGTGGAATTCCCAGTGTAGTGGTGAAATACGTAGAGATTGGGAAGAACACCAGTGGCGAAGGCGGCTATCTGGACGGTTCTGACGCTAAGACGCGAAAAGCGTGGGGAGCAA
+
CBJCB4;;;;(999;>@A?B@=@A2;499@BBBB;;;;@@0;4999//0//)-8383-//;(/+/555=7<<<:88(44.4.444444:495568<>>8@@@BD?@?6;;@AAA9@??::0>>>60/)/177/4.47777;2:29299/9@;<<?999055>@4;;;;;9999//)//)/5//)///)-88:,//;6:68:6?:444485:/0*0)////;/5955::4444444&44444::+88444
@N9IO0:00805:05923
TACGTAGGTGGCAAGCGTTGTCCGGATTTATTGGGTTTAAAGGGTGCGTAGGCGGCCTATTAAGTCAGTGGTGAAATATTTCAGCTTAACTGGAATTGTGCCATTGATACTGATGGGCTTGAGTACAGATGAGGTAGGCGGAATTGACGGTGTAGCGGTGAAATGCTTAGATATCGTCAAGAACACCTATAGCGAAGGCAGCTTACTAGGCTGTAACTGACGCTGAGGCACGAAAAGTGTGGGGATCAAACAGG
+
DEBBBCC?:;;;C=A@@?>BCC@C@AAA>AC?BB=BB7:93:A=@@?BCA@<995;;@BB?B?CCC???E@AAAD>AAAC=AAAA@5;5:==39594;9>@49?4966;BCCCCCC>CC@C@A@B:;;CC?;;.49A5<A=B?B>AB=C@EBBBC@@>@DCD=BAA@?BABAC;99ACA?CC>:99:B=@CCB;:1669>BAA=AB><<8AAB??:@;9;:66>?;;69@94444&49;<BBB3AA:;;09994
@N9IO0:00807:05949
TACGGAGGGGGCAAGCGTTGCTCGGAATTACTGGGCGTAAAGGGTCCGTAGGCGGCTTCATAAGTTAGATGTGAAAGCTCAGGGCTCAACCCTGAAATTGCATCTAAAACTGTGGAGCTAGAGTCCAGAAAGAGGTCGGCGGAATTCCCGGTGTAGCGGTGAAATGCGTAGATATCGGGAGGAACACCAGTGGCGAAGGCGGCCGACTAGTCTGGCACTGACGCTGAGGGACGAAAGCGTGGGGAGGCGAACCG
+
CCDE?BBCCC5BB?BAAB=@;555059C?C;;;@8@?>B;/45/5<8<>>=>@?<?C?ABBB<?>@BBBA?=873,3:==>>=5AABB=A@8=::;5?0//:::BCCC:C844A=A888;A876906278'299::;;<;;399<6=>7>;:;;=89?9==993:257:>>>>>>@??7;5083???:>;A?<@@A=A=BA<@1225557522643...776.25>>?C:???AA:B:66999-//)/67072<
@N9IO0:00789:05983
TACAGAGGGTGCGAGCGTTAATCGGAATTACTGGGCGTAAAGCGCACGTAGGTGGCTTGGCAAGTCGGGTGTGAAATCCCCGGGCTCAACCTGGGAACTGCATTCGAGACTGCCTTGCTAGAGTATGGGAGAGGGAAGTGGAATTTCCGGTGTAGCGGTGAAATGCGTAGATATCGGAAGGAACATCAGTGGCGAAGGCGACTTCCTGGACCAATACTGACACTCAGGTGCGAAAGCGTGGGGAGCAAACAGG
+
CCI;;;BC>CCBB@@>9:6;<@@B>B8;46AABC>???@@9???@C@@@AA=::5;@<@@BB@ECBBB=BCCCCG?GCCC9CD>;;;D?B=BBB?B?CGCCCC@CB???BBBC@F9:9AACA?@ACCD>;;;@@8@<@CC>B?BB=B@CACCCBC;<:<IIE?CCBB@??CA@::838.4.43333:<;<?=A>@;A;?:@<<8<8@@>@D?D@CC:9:95>:<<=B:CB@A?=6@:99@@@0954>=4>?>8
@N9IO0:00811:05981
TACGTAGGCAGCTAGCGTTGTTCGGAATACTGGGCGTAAAGCGAGTGTAGGCGGTTTGCCAAGTCCGTTGTGAAATCTCCCGGCTCAACTGGGAGGGTGCGGCGGAAACTGGCAGGCTAGAGTGCGGAATGGGAGAGTGGAATTCCTGGTGTAGCGGTGAAATGCGTAGATATCAGGAGGAACACCGGTGGTGAAGACGGCTCTCTGGACCGTTACTGACGCTGAGACTCGAAAGCGTGGGGAGCAAACAGG
+
GJCBACHADBB@@AB@<;<;;<<A<@+0/6..-(0//66.660;9=>?9904?49919<9?<?AA=A@>A@<@@;;;:@=7=;CC@@:>;990555)5;;;6;969;/44?7?;A9AA@?B<;;;=.4.444(4<<=@@3=.:.9.597=ACAAB>:>@<<5;;;>>>;;;>;;:=8;;9>:><;5:544.44=6<588?????@@C@CC@BA=AA:::@?==@@?>?;>;A?46:CBCCC9CCBAA;BBB=
@N9IO0:00771:06028
TACGAATGGAGCGAGCGTTGTTCGGAATCACTGGGCGTAAAGCGTGCGCAGGCGGCTATGAAAGTCAGGAGTGAAATCCCAGGGCTTAACCCTGGAATTGCTTTTGAAACTCCATAGCTAGAGTACTGGAGAGGTTAGCGGAATTCCGAGTGTAGAGGTGAAATTCGCAGATATTCGGAGGAACACCAATGGCGTAGGCAGCTAACTGGACAGTAACTGACGCTCATGCACGAAAGGCGTGGGGATCGAAACAG
+
DCDDE@;;6;;8?;888<059<A@>C@D;;:933(499:=45:@A?::8=<8?89<?@??B?8FB?@?<@>594:199<4<<>8=B?B@BB:@>2:3:698<==/:;;/43328399>=:??@AABBB@BBCD?A=;97?8<8<:87;:;?;;@>>>;?>==5=4:999@@=9966>7<<05.555.5.5<.5569949666<>9>CC=@@B;;;>ABCBBBBB@@@AAA@@@A60+0<;;;;+0////929:<
@N9IO0:00772:06017
TACGTAGGGTGCGAGCGTTAATCGGAATTACTGGGCGTAAAGTGTGCGCAGGTGGCCGCGCAAGTCGAGTGTGAAATCCCCGGGCTTAACTTGGGAATTGCGCTCGAAACTACGTGGCTGGAGTGTGGCAGAGGGAGGTGGAATTCCACGTGTAGCGGTGAAATGCGTAGAGATGTGGAGGAACACCAATGGCGAAGGCAGCCTCCTGGGCCAACACTGACACTCATGCACGAAAGCGTGGGGAGCAAACAGG
+
@BABACGD>:;:BB@;5;7<5>@B=B?C?CBBBA=;;;BA;@;?<@@@@AA=AA7;4:A::87??9;;@ABABBC>@@@@5@A7@>,0(//(//(/4:17?BBB=A==5ACDCB?><=BB?CBBBBA;<9:99@9@A>BA?C?B?A=A@@@@@ACCC@BBBD>;;:<<<<::::::<6:>?C=>??2:244.444.47=;:@<59255;2<1849<>?@A@@A@@@@@@@@CCK>B@@@CCC6@@?;A8CDD?
@N9IO0:00777:06041
TACGTAGGGTCCAAGCGTTATCCGGAATTACTGGGCGTAAAGAGTTGCGTAGGTGGCATAGTAAGCGAGTAGTGAAAGCGTGTGGCTCAACCATACATCCATTACTTGAACTGCTAAGCTAGAGAACGAGAGAGGTAGATGGAATTCCTGATGTAGGGGTAATATCCGTAGATATCAGGAGGAACACCGATGGCGTAGGCAGTCTACTGGCTCGTTTCTACACTAAGGCACGAAAGCGTGGGGAGCAAACAGG
+
ACAAACEB<B@>@>BBBB>BBB@CALFD@BCBBC=?@@CC<A@@@=@@@>A@=?><>BBBAB@=@AA@?@@?>?AA9@>>?A@@8BBBB?C7::@@???<@A499A499<A988??177?===;==>>>>BCAA>AB@@:95:?B?D@??@CCBCCCE:B><>?>=068:::=@;:::5:A;A<??@;?>88188878/7<;==>>;;:39::9::.975445<<7<8655<<<3<=?::99*9>>AC<@@@=
@N9IO0:00801:06025
TACGAAGGTGGCAAGCGTTGTTCGGATTTACTGGGCGTACAGGGAGCGTAGGCGGTTTGGTAAGCCCTTCGTGAAATCTTCGGGCTCAACCCGGAAAGTTCGGAGGGGACTGCCAGGCTAGAGGACGGGAGAGGAGCGCGGAATTCCCGGTGTAGCGGTGAAATGCGTAGAGATCGGGAGGAAGGGCCGGTGGCGAAGGCGGCGCTCTGGAACGTTTCTGACGCTGAGGCTCGAAAGCGTGGGGAGCAAACAGG
+
BBB@>6;4;>@@F@BBBB>;;7;@>AAB;@@>=?7??@CCBCC<@@@AAAB@CC?CC>C@CC?AAA>A@BA@AAB=@?=;:::0:99<5;;/:3:7(4;8>>-99;:-;?:4909:=A@@@@A>B;;;7;@@A@CBAAAA5;5;4::,929@A<;<A<696F>BBAB@CB;;;A?@?99:49294(/5:6/0)0//)/5/4.595555927)////)///:98:B>==8=::;;;/:@::999*554::)54;;
@N9IO0:00764:06094
TACAGAGGGTGCGAGCGTTAATCGGATTTACTGGGCGTAAAGCGTGTGTAGGTGGCTTCCTAAGTCGATTGTGAAATCCCTGGGCTCAACCTGGGAATTGCAGTCGATACTGGGGAGCTCGAGTTCGGTAGAGGACGGCGGAATTCCCGGTGTAGCGGTGAAATGCGTAGATATCGGGAGGAACATGATGGCGAAAGCAACCGTCTGGGCCTGAACTGACACTGAGACACGAAAGCGTGGGGAGCAAA
+
77////77.778888333-3588:7<;>2;8333(39333(333388==94.4959@3=849.59999<166;;A2;;;4;>?6>?CC9=?@@;4:5:5:=445;544<<3333&3844494557;;7<::53-388233-32829<19444388886:::>6<8889877877<<<3::29:@?<::44.3333(39;5<7;;;==>4;7;;:7<<969A@?998;;33333(389;;=>188CBB;
@N9IO0:00776:06074
TACAGAGGGTGCGAGCGTTGTCCGGAATCACTGGGCGTAAAGGGCGCGTAGGTGGCTTGGTCAGCGTGTGGTGAAAGTCCGGGGCTCAACCCCGGATCGGCCATGCGAACTGCCGAGCTGGAGCAATGTAGAGGCGGGTGGAATTTCGGGTGTAGCGGTGGATGCGTAGATAATCCGAAAGAACACCGGTGGCGAAGCGGCCCGCTGGGCATTTGCTGACACTGGAGGCGCGACGAGCCGTGGGGAGCAAACAGG
+
DFCCCCCC<ABA@>@?9829??:><?<?@@A@@@9@>>>>/::.8<CAAAC@CEABB>@<@8;;??ABCEGBCBB8;;A=?A?3;<;;2:;9&929444.4.55<?>?@CBAA=A@@@@A3:000+00.8:00)//919:39)44)4<<0:9////-(-5*.-79;888844.446888049.73328-//)//7+//:6:;58:554(48;<-97=??:9:::4:@99994445555.55555&5<99939::7
@N9IO0:00778:06108
TACGGAGGGTGCGAACGTTAATCGGAATTACTGGGCGTAAAGCGCACGTAGGCGGTTCGCTAAGTGGGATGTGAAAGCCTGGGCTCAACCTGGGAACTGCATTTCAGACTGGCGGACTGGAGTACGGTAGAGGGCGGTGGAATTCCCTGTGTAGCGGTGAAATGCGTAGATATAGGGAGGAACATCAGTGGCGAAGGCGGCCGCCTGGATCGATACTGACGCTGAGGTGCGAAAGCGTGGGGAGCAAACAGG
+
BECC?CCC=@A@@;:BBB>A@A;;;9?A>ABBBB<BBBCE=@9;;C>>;8:5;5.47<@=BB?BBDE>AA<<>@@300)/@;.>@CC<C:CC@8C:BBAB<B<4B@@>@@A999.4>@A>BBABBB<@@@@@@8@A=@@?C>B5<;,599;<=<<:6=;::/:@@@ACAAABA@@C;@@?B?CCC;;;BB?BCB@C>AA<@:@A<@A<@@B@@>B999@ABBAAAB?CCBBBB=BBBBBEE9B??@D>:;;?
@N9IO0:00781:06095
TACAGAGATGGCAAGCGTTGTTCGGAATCACTGGGCTTAAAGCGCGTGTAGGCGGGGCGGAAGGCGCCTTGTGAAATCCCTCGGCTCAACCGGGGAATTGCTTGGCGAACCGACGCTCTTGAGGCAGGTAGAGGTCACTGGAACCATAGGTGGAGCGGTGAAATGCGTAGAGATCTATGGGAACGCCGGTGGCGAAAGCGAGTGACTGGGCCTGTTCTGACGCTGAGACGCGAAAGCGTGGGTAGCAAACAGG
+
>><0////:>6=>9<733-3358:5;465==BB>7B=7<</55::=@A?@@:B>>>2@><@@C;ABC@B@DCBBD>DDD=BCB>BBBB@B@CDD;C@C@CCB@C?B@A=A=AAAAABBA<??@=?@?>@A@;;9;BBC<;7;5;5;AAA?BB?BBBC@CCCC=<<;BBBA@@B@@ABAAA8A4::@=C>BB>B:99.77>=?ACAAABB<@=???>??AA@@@@:9;@;99999.8<;=>B<@AABBD=;9:4
@N9IO0:00784:06072
TACGTAGGGTGCGAGCGTTAATCGGAATTACTGGGCGTAAAGCGTGCGTAGGCGGTCTCGCAAGCTGGGTGTGAAATCCCCGGGCTCAACCTGGGAATGGCATTCAGGACTGCGAGGCTGGAGTGCGGCAGAGGGAGGTGGAATTCCACGTGTAGCAGTGAAATGCGTAGAGATGTGGAGGAACACCGATGGCGAAGGCAGCCTCCTGGGCCGACACTGACGCTCAAGCACGAAAGCGTGGGGAGCAAACAGG
+
CD:;;EID?EDDDDBBB=:>265<8A4;.9?;;;0;4<=B=B@AA@@@@BC?A<8;;9:4;:5343=818@=BB;3@???6@A8??BB@B?BCC:>;=@8BBB?B9949A?@A@<?9?AB2:9:99@?@?:90@6==500*0:;:;777377333;@;888B5?@B@=<<??;=<>B:??>A=@A@?@@::8:DB@C>@@::39;5;;A<A?BBABBB@@@A@A@C@C@@ACBC?CCCBBCC;BBBBB=@@@=
@N9IO0:00794:06082
TACAGAGGTGGCAAGCGTTGTTCGGAATTACTGGGCGTAAAGGGCGCGTAGGCGGTTCTGTAAGTCCCGTGTGAAATCCCCCGGCTCAACTGGGGAATGGCACGGGAGACTGCGGGGCTTGAGTTCGGGAGAGGGAAGCGGAATTCCGGGTGTAGCGGTGAAATGCGTAGATATCTGGAGGAACACCGGTGGCGAAGGCGGCGTTCTGGACTGCAACTGACACTGAACAACGAAAGCCAGGGTAGCAAACGGG
+
ICCACAB<AB=??9??@@<?@?CC@C:C9BBBBC=A?@>;3>=6?;ACBBBA@@>A?ABBCC?BBCC=BBAABBD>CCCCC1C?AADF@BBDEJ;B@A@=@C@@@:@A@=000===3<?<>AA@>ACC=CCFFHFJ@CCC7:5<>A>BC><=<BBBB@CCCB=BA:99@?A?@AACA?CA=@=???;@=AC@BBB@C@BB@BCG@CCC?BBBCCC?CBAA@@@?==9993:===6::39@A9ABBCCD9@??8
@N9IO0:00797:06086
TACAGAGGGTGCAAGCGTTAATCGGAATTACTGGGCGTAAAGCGAGTGTAGGTGTTTGCTAAGTCAGGTGTGAAATCCTCGGGCTCAACCCGAGAACTGCATTTGATACTGGCAGGCTAGAGTGTGGTAGAGGATAGTGGAATTCCCGGTGTAGCGGTGAAATGCGTAGATATCGGGAGGAACATCAGTGGCGAAGGCGGCTATCTGGACTAACACTGACACTGAGACTCGAAAGCGTGGGGAGCAAACAG
+
<AB;9;@;)559:37837-3-//:17)/)/7::;8?;;<</55:?:<:<78(---8/8:98-333337455<<>5<<7;444)//7;)//)////27/56;@B8@;;;@@A=A@@;:987995>><=::;@C=A@CCBCAC@C@HF>B@BCBBICG@CCCH>CBBB@:65<A:999)44.4.5559<==C?BBB8@=B?295:555=7<965.55;566;;;>@>==;98333(3444;=>2>>;;;1658
@N9IO0:00806:06080
GACAGAGGGGGCAAGCGTTGCTCGGAATTACTGGGCGTAAAGGGCGCGTAGGCGGGATGGCAAGTCGGTCGTGAAATCCTTCGGCTCAACCGAAGAACGTCGATCGATACTGCTGTTCTAGAGGATTGCAGAGGAGACTGGAATTCCCGGTGTAGCGGTAGAAATGTGTAGAGATCGGGAGGAACACCGGTGGCGAAGGCGGGTCTCTGGGCAATTCCTGACGCTGAGGCGCGAAAGCGTGGGGAGCAAACGG
+
B@BAC;:999*;A=AACC>AABA@=A=?;@@@@A;AB??>9@@9@A;@???;?>>8=:::00+0=;;7:AA@AAD<??>B=@B????B=A>AB?BB?BBA?889???@CB>?>A>>8>?@AAA?BA>A<==?=8>@99:C<@;@4::+99<<;58887///75.=C=?7@00/@6353-583=1;;=8<7==:>99;B;>?;355:;???9>>:>=@6;:;66588//)///86@6<;5BB;;->?:75-999
@N9IO0:00810:06061
TACGTAGGGGGCGAGCGTTGTCCGGATTTACTGGGCGTAAAGAGCGTGTAGGCGGCCAGACCGGTCCGTTGTGAAAACTGGAGGCTCAACCTTCAGACGTCGACGGAAACCGTTTGGCTAGAGTCCGGAAGAGGAGAGTGGAATTCCTGGTGTAGCGGTGAAATGCGCAGATATCAGGAAGAACACCGATGGCGAAGGCAGCTCTCTGGGACGGTACTGACGCTGAGACGCGAAAGCGTGGGGAGCGAACAGG
+
ABABB@AA@A,ABBBCCCABCB@C=A@?;AABCC?;;;B@8AAABA@@@@@;00+05@:=>4<4:?:==3999999-:=<:;<9?;8=9=6:7:9788738;=77,7<3<9=<=3=9=@@A@@@A=A5;5;>?;@@CCCD@C@BAC?CB?;::@?@@=@>@=5>=>=>@@999@@?C?B?BD=@@E@A@::4:;;9?<@BB;;;BBBBB=?:94:AB??::::9998:::?:::-9999===0>A:9:>@@A>
@N9IO0:00810:06088
TACGTAGGGTGCGAGCGTTAATCGGAATTACTGGGCGTAAAGTGTGCGCAGGTGGCCGCGCATGTCGAGTGTGAAATCCCCGGGCTTAACTTGGGAATTGCGCTCGAAACTACGTGGCTCGAGTGTGGCAGAGGAAGGTGGAATTCCACGTGTAGCGGTGAAATGCGTAGAGATGTGGAGGAACACCGATGGCGAAGGCAGCCTTCTGGGCCAACACTGACGCTCATGCACGAAAGCGTGGGGAGCAAACAGG
+
CCCCCCCC>CCBBBBABB:B9BBA>B>B@CCBBB<@AAAA<A@@@BCBABB?BC@B@BB??@BBBB<CC@CCAA@<::99&:@384=?9>?<?@9@>A;?>>><ABBE>E@>??980399:337?>A=AAABA=A<@:00(/4>3;3::888@=;<@>BBBC:A@88887::33388.55+2,5558<<AB<@@B?A<@@A@=?;>>@?6?8>=@@@@A@;99:;;4999:444)5=@@ACC8@@@BL=CDD=
@N9IO0:00767:06119
TACAGAGGGGGCAAGCGTTGTCCGGATTAACTGGGCGTAAAGCGCACGTAGGTGGCGCGGTTAGTGCGCTGTGAAAGCGGCCCGCTCAACGGGCCGAGGCCAGTGCAGACTGCCGCGCTCGAGCCATACAGAGGCCCGTGGAATTGCCGGTGTAGTGGTGAAATGCGTAGAGATCGGCAGGAACACCCAGGGGGAAGCCAGCGGGCTGGGTATGTGCTGACACTGAGGTGCGACCGCGTGGGGAGCGAACCGG
+
CCB<9<A@@@0@@=ABEEACCC?B>?@=@=B@AA=BAC@C:@9;;B@??AA?;:6:ABB@C?@ABB;;;CBDCCA5::91:?9>:88?4?:>5<055<7<7:;:?A@?@>><@*/0//595599<:44?;;?A>BB<BBC=?=>?BC?B?:::A@BB>AAAA<ACAAAABAAAAAA=@>?;=8=>9;)44444$4655.33333(3333(3==;<>><9::995966:@CCBAA=@999>>>+95559.5.57
@N9IO0:00779:06131
GACGGAGGGTGCAAACGTTGTTCGGAATCACTGGGCGTAAAGGGCGCGTAGGCGGACCTGTAAGTCGGGAGTGAAATCTCGGGGCTCAACCCCGAGCCTGCTTCCGAAACTGCAAGTCTTGAGGACTGGAGAGGAAAGTGGAATTCCCGGTGTAGCGGTGGAATGCGTAGATATCGGGAGGAACATCGGTGGCGAAGGCGACTTTCTGGACAGTTCCTGACGCTGAGGCGCGAAAGCTAGGGGAGCAAACAGG
+
CCCCAAAA:ABBBB=BBA>BA?AB=?<??BACCC>??@@@;@C=@@@BBBB?BB>BB>AB@@<@@BBB=??@BBG=ABA@@@@7@B??=@@A3ABBA?@???<?5;;?8@>@@B=BB;;6;BB>BCCCACCCC?BD>CCC@C>?<?C<@?ABBAAAA?BB?B?AAC@AA@ABB@??C=@@<@<A@>@@=;;5;@A=B?BCCBBD>CEC@C@@AC@D;;;CCCAA@A@=;;;<;;0;@B@AAA3;9;59)59@4
@N9IO0:00781:06140
TACGGAGGGGGCGAGCGTTATTCGGAATTATTGGGCGTAAAGGGCGCGTAGGCGGCTTGACAAGTCAAAGGTGAAATCCCTCGGCTCAACTGAGGAACTGCCTTTGAAACTGTCTGGCTTGAGGCCGGGAGAGGGTAGCGGAATTCCCAGTGTAGCGGTGAAATGCGTAGATACTGGGAGGAACACCGGTGGCGAAGGCGGCTACCTGGACCGGTTCTGACGCTGATGCGCGAAAGCGTGGGTAGCAAACAGG
+
CCCCACFDDD3CCCCCBB?BB>BB?C@CBDH@BB<@A9::8:D=CDBBAAA@CC?CC?CCCC=@@BCB=B@ACBD?DDD=A@@>@CBC=AAB;;8<>CACA@CC=BBA<AB???@@?CC?B@@>@ADD>AAABB=BBBCCAC@B@BG?BBBBBBBBC=@:;;6;BAABBBCB;;;@@;?@?B>@@@393993;BB;A;;;4:??C@CC@BB>@=@@CBBBBBBBCCCCBBCCCC>BCBABB<@BBABA<AB>;
@N9IO0:00797:06153
TACGAAGGGGGCAAGCGTTGTTCGGAATTACTGGGCGTAAAGGGCGCGTAGGCGGCTTATCAAGTCAGGCGTGAAATTCCCGGGCTCAACCTGGGGGCTGCGCTTGATACTGATGAGCTTGAATGCGGGAGAGGATAGTGGAATTCCCAGTGTAGAGGTGAAATTCGTAGATATTGGGAAGAACACCAGTGGCGAAGGCGGCTATCTGGCCCGTTATTGACGCTGAGGCGCGAAAGCGTGGGGAGCAAACAGG
+
@BCCB>BBB@2BD=@?@;=<=?CD:B?B>BBABB=B@A@C>CD>BCBCBAA?CC?BB???@C@BBB==73338?=8?8>>)87,388>?D@BBBAA2::::?A?9;899777?A@@?AB@CB>@A@CC=BBBB?BDBBBB@BAF?BB=AAAAAAA;;7;BAA;A=?@?@@CCCC@CB;?<?@?A@@:?;;;5<<<5;@;;5;;;:@;949=5=B=BB>BBBBBC;;<?BBBBBB:@?B;;;;.<;BBB=BBB@
@N9IO0:00798:06111
TACGGGGGGGGCAAGCGTTGTTCGGAATTACTGGGCGTAAAGCGCGTGTAGGCGGCTTTTCAAGTCAGACGTGAAAGCCCCAGGCTTAACCTGGGAACTGCGCTTGATACTGTTGAGCTAGAGTGTGGAAGAGGCTACTGGAATTCCGTGTGTAGCGGTGAAATGCGTAGATATACGGAGGAACACCTGCGGCGAAGGCGGGTAGCTGGGCCAACACTGACGCTGAGACGCGAAAGCTAGGGGAGCAAACGGG
+
=C<:::::::"<D.66CC?CD@DC@C@C?CCCCE>DAA@B<BBBBCCBA==:00,0<;;0>C;@@?@AACCBAAA69898-;A=AA<@<@>BBD?DAECB@A@C>@???B@@@?A@@@B@ACC:;:C?B=@@@>AAAACC?A>B>B@BAAACAAA?>8=97739A?@ABBBBCABAA9??5;59==;?BBB?BAA=@<@AA<A@ACCCD?E?@>@BBABBBABA:::@?>>999/:?:::=?2=@@BB;AAA8
@N9IO0:00799:06133
TACGAAGGGGGCTAGCGTTGTTCGGAATCACTGGGCGTAAAGGGCGCGTAGGCGGCTTTATAAGTCGGGGGTGAAAGCCTGTGGCTCAACCACAGAATTGCCTTCGATACTGTAGAGCTTGAGACCGGAAGAGGTAAGTGGAACTGCGAGTGTAGAGGTGAAATTCGTAGATATTCGCAAGAACACCAGTGGCGAAGGCGGCTTACTGGTCCGGTTCTGACGCTGAGGCGCGAAAGCGTGGGGAGCAAACAGG
+
BBB;:;;DED5CDBBB@@?AC@DE@C?BBCC@@@;ABBCC>CD?CCBBBB@=9979CC?AACACCABAAA0ACBC;A@=AB@@;ABCC@C@BC@@@@F;;;@D?@?@AAA?@@AB@@@A=A::;;8<8<9BBA?BB8@??8A7;:598AAABBBAAA@BBCE>C@CBCBB=CBB8<;:?04474976B@:A<@>;*0*00(/95;@AA?BB?A?C<???BACCC;;;?AA@BBB9;;CBBBB9ABABB<AAA=
@N9IO0:00804:06124
TACGTAGGGGGCTAGCGTTGTCCGGAATCATTGGGCGTAAAGCGCGCGTAGGCGGCCAGATAAGTCCGGTGTGAAAGTCACAGGCTCAACCTGTGAATGCCGCTGGAAACTGTCTGGCTAGAGTCCGGAAGGGGCGAGTGGAATTCCTGGTGTAGCGGTGAAATGCGCAGATATCAGGAGGAACACCAATGGCGAAGGCAGCTCGCTGGAACGGTACTGACGCTGAGGCGCGAAAGCGTGGGGAGCGAACAGG
+
CCBAA:::::*;@BBDBB<@@B?C?CACCCC@DE>ABCBC99:??@@BAAA5;9.4.4;?A@<A@?;@?BBBBBC<;;:CCBB?BCBB@B@EBBBC@;;<@AA@@=@B=CCAAACC@CCA?@????B5:7:AD9:::ABB=A?B@A?BD@CBBBBBB?BABB<9;;BBBDECA@@@94??;?:AAA@D?A@=??@>A@CCCCCBCBBC=@>AB?BCBB;:9BCBABB?@A@CBC;C;;;;;;5<BGBC@<;;?
@N9IO0:00808:06145
TACGTAGGGTGCGAGCGTTAATCGGAATTACTGGGCGTAAAGTGTGCGCAGGTGGCTGAGCAAGTCGAGTGTGAAATCCCCGGGCTTAACTTGGGAATTGCGCTCGAAACTACTTGGCTCGAGTGTGGCAGAGGAAGGTGGAATTCCAGGTGTAGCGGTGAAATGCGTAGAGATCTGGAGGAACACCGATGGCGAAGGCAGCCTTCTGGGCCAACACTGACGCTCATGCACGAAAGCGTGGGGAGCAAACAGG
+
CDCCCCCC:A@@BBB@<B;J;CBB?B@C@CDCCC=BBBCD=BBBBCCCB??;9:4:?@9:?A7?<B?8>AAA@?@<A@AA6AA<BA>C7A:6:=3;6=148ABB=B=>6>888=6:5:B?;;>;;;;3;:>:A9?6=29<6>8=59.95/769:FA;6:>::322289=989>===@=A;7?7;::<<@@B=A<=5@;@@@C:C:>BBB:A=A<ACAAB@0///0555599337*7;;=???-9:::A;@@A?
@N9IO0:00808:06146
TACGTAGGGTGCGAGCGTTGTCCGGAATTATTGGGCGTAAAGGGCTCGTAGGCGGTTTGTCACGTCGGGAGTGAAAACTCGGGGCTTAACTCCGAGCCTGCTTCCGATACGGGCTGACTAGAGGTATGCAGGGGAGAACGGAATTCCTGGTGTAGCGGTGAAATGCGCAGATATCAGGAGGAACACCGGTGGCGAAGGCGGTTCTCTGGGCATTACCTGACGCTGAGGAGCGAAAGTGTGGGGAGCGAACAGG
+
GCBCCCCC>CCBBBBBCA<DD>9B:B<D9@@?DD>CCCCC8:;9;CCBCCA=7717<-99ACBBCBBB=?>>>>>>5::ADED8AA9:8;CC?A@@@<@@@A=B?CBDCCCF>CCBBBBB?>>>?=>><9999*9@?8:969>A?C@CC@CB@@ABD=C::9,:??A@B@BAA>@@@4::4:4;@A<B>BB>BA?=??CC<?=?CBBDC=BBB@BC?@?????@@@A=ACBBBB<BBBBBEE;@@DBA=@@@<
@N9IO0:00769:06193
GACGGAGGGTGCAAGCGTTGCTCGGAATCACTGGGCGTAAAGGGTGCGTAGGCGGCCTCCTAAGTCTGACGTGAAAGCCCAGGGCTCAGCCCTGGAAGTGCGCCGGAAACTGGGAGGCTCGAGTGCCGGAGGGGAGAGTGGAATTCCCGGTGTAGCGGTGAAATGCGTAGATATCGGGAGGAATACCGGTGGCGAAAGCGACTCTCTGGACGGTAACTGACGCTGAGGCACGAAAGCGTGGGGAGCAAACAGG
+
AABB;;;:/99;C=@@@@=ABBBA?B7;9>:9:@9?=;<<.97.3=:@@@>:00+0)/916;9;;?@>B?:::@@8?>=6BC=6A:A8:8>9:>4:6733339;?@DC>B>>81>?7>:==660//(/4999:/?@BAAA?D5:.3;193333889@><@BD99:?<?>AA722596/6=6;377>3<5520277=3===;<<>>?EE7;;=8:75;?>>>><>;9949<:::=5=88/7>>-///<;27<;5
@N9IO0:00779:06167
TACGTAGGGGCGACGCGTTGTTCGGAATCATTGGGCCGTAAAGCGCGCGCAGGCGGATCAGGCAAGTCAGGGTGTGAAATCTCGAGGCTCAACCTCGAAACTGCGCCTGAAACTGCTAGTCTAGAATGTCGGAGGGGGCAGGGGAATTTCACGTGTAGGGGTAAAATCCGTAGAGATGTGAAGGAACACCGGGGGCGAAGGCGCCTGCCTGGACGACTATTGACGCTGAGGCGCGAAAGCGTGGGGAGCAAACAGG
+
:699;5;;;.59999:5405<6:<7:49977)//)/)//66.6::444444939:59//0/)/8366//44(489444)49944998=<;>8>6=>?@C<A:9<@@@?@?C>B:::@@????;::*0////3/4444$33333&3-3:(33;:<;<:>>?1=<;:+37-338:::>554::393934446;;;;$599.5.5;;499@855.5995/00/5///<</56;9;>;B@@:B?@@CEE8@@BCC9@;;5
@N9IO0:00790:06183
TACGAAGGTGGCAAGCGTTGTTCGGATTCACTGGGCGTACAGGGAGCGTAGGCGGTTGGGTAAGCCCTCCGTGAAATCTCCGGGCCTAACCCGGAAAGTGCAGAGGGGACTGCTCGGCTAGAGGATGGGAGAGGAGCGCGGAATTCCCGGTGTAGCGGTGAAATGCGTAGAGATCGGGAGGAAGGCCGGTGGCGAAGGCGGCGCTCTGGAACATTTCTGACGCTGAGGCTCGAAAGCGTGGGGAGCAAACAGG
+
B@A<:7<<ACACC@C@AA?B@<@@?@@=A@A@A@<9:;CCBBC=@??>>?@;@C@C?BF?CC?@AC=BB?AA?AA<@@@B=@@0;29929>:C>BD>?;;;BBBBCC;BB@@=@;;44;=;@@=BDCB=BCCE@CKDCAA?A?A=BG=C@CAAAAAF9@;6605;ABBA@@BB@<=>6BB@B:C?A=A:@@5@==8A=;;65<@@@;B8<7>9;;0599>A;:;@@A=AAA;;;/9>9==>>4;BCBE=BBB<
@N9IO0:00795:06196
TACCAGCACCCCGAGTGGTCGGGACGATTATTGGGCCTAAAGCATCCGTAGCCGGTTTTACAAGTCCTCCGTTAAATCCAACTGCTTAACAGATGGGCCGCGGAGGATACTATAAGACTAGGAGGCAGGAGAGGCAAGCGGTACTCAGTGGGTAGGGGTAAAATCCGTTGATCCATTGAAGACCACCAGTGGCGAAGGCGGCTTGCCAGAATGCGCTCGACGGTGAGGGATGAA
+
DCB@BCDCCCC8B:;:B;B>?;4@B94949;<@A9B@FEE<@ACBB559:990908==/9@@;/0/6;;6::6BB=BB:>6:554=8B8787>@==*7,37718<>>>?A@ABA=B9::B@;:919<=9<9988>A=ABB<??AABAAAAA9B8:33&3999+33.254234=7:?+0/6///69917//369@@2>25616845505::6;A@@><;9622+29222'27557
@N9IO0:00802:06167
TACGGAAGGGGCGAGCGTTGTTCGGAATCATTGGGCGTAAAGGGCGCGTAGGTGGTTCTGTATGTCTACCGTGAAAGCGTACGGCTCAACCGTATTTTGTCGGCAGAAACTGCAGGACTTGAGGCTGGGAGGGGCTGGTGGAATTCCCTGTGTAGCGGTGAAATGCGTAGAGATGGGGGAGAACACTCGTGGCGAAGGCGGCCAGCTAGACCAGTTCTGACACTGAGGCGCGACAGCGTGGGGAGCAAACAGG
+
?@CB@B?BDC:@@@@899;?@=AC@F@CCCB=@@9@@@@A8A<6ADB=BDJBBCAB@BBCCCBCCCCCB?@@?>>8@;;:ABD>A?781929=>>>>2>>:;6;@@BB=BBC;;;?BBA?@@@>C999.:9==2@AC?BC@B@B?BH=AAABBBCDC@CCCB=BB;;;@@@@BBBGGF5BBC?BCDCCCA@=@@=:>=??=@?:::????@?BBB>AABBBAA@A??;:::AAAA@@ABCDC;BBCCB=@@@?
@N9IO0:00803:06202
TACCAGCACCTCGAGTGGTCAGGAGGTTTATTGGGCCTAAAGCATCCGTAGCCGCTTTGCAAGTCTCCGGTTAAATCCAGCTGCCTAACAGATGGGCTGCCGGAGATACTACAAAGCTAGGGAGCGGGAGAGGTAGACGGTATTCGGTGGGTAGGGGTAAAAATCCTCTGATCCATTGAGGACCACCAGTGGCGAAGGCGGTCTACCAGAACGCGTTCGACGGTGAGGGATGAAAGCTGGGGGAGCAAACCG
+
@;;6=9>;;7;==BC=B?BCAC<@@<AA9@@9?@5@9ABB8BBA?A6::000,0/99.:<;69>>AC?B?B>AA=AB>ABB;;;?@?;@@;;;AD;?98717:=?@B@??>777(3::49949A@AC<@@@B?BBCBBC@;;;=@A=;;<0<;;CC0;9999$9949@<666>=<<9;;;7;=?==@=6;;=@GG7;6;@9;:;@@=@@@=:89GD@CCCCF?@@999,:::??5=?=?AAA/AA???8?>?
@N9IO0:00806:06208
TACAGAGGGTGCAAACGTTGCTCGGAATCATTGGGCGTAAAGCGCACGTAGGCGTCCAGCAAGTGGGGAGTGAAAGCCCTCGGCTTAACCGAGGAAGTGCTTTCCAAACTACTGGACTTGAGTACTGAAGAGGGTCGCGGAATTCCCGGTGTAGAGGTGAAAATTCCGTAGATATCGGGAGGAACACCAGTGGCGAAGGCGGCGGACCTGGGCGCAGATACTGACGCTGAGGTGCGAAAGCGTGGGGAGCAAAACAG
+
6699:A=93;556>36666;?;;@8=7;;>94990655==4=<:::6:6;>>;95=3;9;0)//7::&////9:3<<>4:9<6::7<:=7:8C??7A<555<2:6;:29:@@@@393;4993773///(/88=*///3=68=A<?@7>28?:97;;858688&8-5+25522296669.7=-8+575.5;;<59:<587;=7//).3(-.6.....8/.25333..--,,2(,--9;<2@?@@@CA-:86555&555
@N9IO0:00809:06176
TACGTAGGGTCCGAGCGTTGTCCGGAGTTACTGGGCGTAAAGGGCGCGCAGGCGGCGGTGCTGGCCCGGCGTGAAAGCCCCCGGCTCAACCGGGGAGGGTCGTCGGGGACCGCACCGCTTGAGGGCGGTAGGGGCTGGTGGAATGCCTGGTGTAGTGGTGAAATGCGTAGAGATCAGGCGGAACACCTGGGCGAAGGCGGCCAGCTGGCCGTCCCTGACGCTGAGGCGCGAAGGCGTGGGGAGCGAACGGG
+
CC@B@EEF>CC?BBB@BB?BBA?B?AAA@BBBBB=;;;CC=CC=BBAA@@A?;;2:<=<AAAA?@C=B>BAABBD=BBDDC5C?@A@B>B?CCC;BCK>DBBBAAAA5:;=A9:97@@@@@??B>BC@BA@BA4?>:3==25.5557;C@BBBCGBB@BBBB=CC;:;B??A;;;;;20@+0+0//)/--(,--(,(,-(-(////4.48999@8@99;EAA;;;29@ABB@BACCCDFG9BA?@@?AAD<
@N9IO0:00812:06160
TACCTGCAGCCCAAGTGGTGCTCGTTATTATTGGGTCTAAAACGTCCGTAGTCGGCTGAGTAGATGCCCGGGTAAATCGCAGCGCTCAACGTTGCGAATTCCGGGTAGACCGCTCGGCTAGGGAGTGGGAGAGGTGCGAGGTACTCTGAGGGTAGGGGTAAAATCCTGTAATCCTTGGGGGACCACCAGTGGCGAAGGCGTCGGCACTAGACACGTCCGACGATCAGGGACGAAGCCCTGGGGCGCAAACGG
+
CCCACCB;;;E>B@BCC@CCCC:;9>AB?BA?CC8::>?>>6?BBC>BB>>>AA?BCCB@@BBBBCDD=A@9BCE;??BB=>=?>CBB?BBA029?C?B?A?BC<BBABC?B?<9<9<===A39;===5>A@@<>>88:A<9:;@;==A;=3@@@AA5AACC5@>;AA@@<>:0202=C=.258::19>?@:==A561/////)-5778//.77>;;<???<<;<888(67:>8==>6;;;;/;==>?5;;;
@N9IO0:00813:06195
TACAGAGGGTGCGAGCGTTAATCGGAATTACTGGGCGTAAAGCGCACGTAGGTGGCGACGTAAGTCGGGTGTGAAAGCCCCGGGCTCAACCTGGGAATTGCATTCGAGACTGTGTTGCTGGAGTACGGAAGAGGAGGGCGGAATTCCCGGTGTAGCGGTGAAATGCGTAGATATCGGGAGGAACATCAGTGGCGAAGGCGGCCCTCTGGTCCAGTACTGACACTCAGTGCGAAAGCGTGGGGAGCAAACAGG
+
966966?@6=BBBAB????B9:;C@C?B9<??@D=BB:99.:>385:>@?@?@?<?<;99==5?ACBB=BCBB@A9==??5?A9@@9:381344(46<7555<9::;;A59:CAA=@AAA::99B?=.9.4;;.56B=BD@C=A7;;0;2:66;>AC?C:95)55;5//0//99::<5<<8<8<;;;<<<<9;;;:<7:<044(3:::244.3:883334///:00//96=;9.7783333&39<992=::4
@N9IO0:00764:06241
TACGGAGGGCGCAAGCGTTGTTCGGAATTACTGGGCGTAAAGCGCGTGTAGGCGGCCAGGTAAGTCGGATGTGAAATCCCGGGGCCCAACCCCGGAACTGCACCCCGGATCACCTGCCTGGCCTGGAGTCCCGGAGAGGATGGCGGAATTTCCCGGTGTAGAGGTGAAATTCGTTAGATATCGGAAGGAACAACCAGTGGCGAAGGCGGCCATCTCGGACGGTGACTGACGCTGAGACGCGAAAGCGTGGGGAGCAAAC
+
BBBB=BBB:BAAD=A@AB?BD@CC?B=A>BCAAA8;;;>=5>@@BBBA@<=600,0*0>6990/0AAAC995<==4;@@/999-3;1:7<BA6A6;69=>6--..&-(---,,(-/808>(/(/63///AA8@=@@@<56//(/838389(//(3,3897778,///:1838//(//:=7322+2+206.26,23889?;>>=091:7374333...233326;9622265555522225222'2675555*5;:::06
@N9IO0:00766:06243
TACGAAGGTGGCAAGCGTTGTTCGGATTCACTGGGCGTACAGGGTGTGTAGGCGGTTTGGTAAGCCTTTTGTGAAAGCTTCGGGCCTAACCCGGAAAGCGCAGAGGGGACTGCCAGGCTAGAGGACGGGAGAGGAGCGCGGAATTCCCGGTGTAGCGGTGAAATGCGTAGAGATCGGGAGGAAGGCCGGTGGCGAAGGCGGCGCTCTGGAACGTATCTGACGCTGAGACACGAAAGCGTGGGGAGCAAACAGG
+
CCE:99;@BFACGACAB@<A@=@A=CB@??@AA@9??=??;;;6:@?CBBB?CC?CB>B@BC?AC6;;;.;@BCB<BAB?ACE<A>AB@BB>B?BB<@?BBBBBCCB:BBAAA=@@=@??@@@=?==?8AAAC>AAAAAD?D?C<AB=B?AAABB??;?@>>8>@?A??BA>>??CC;BE?C?B@E?B?;;7;BB?C@DDGCCCBBBCAC@@@ABBAA@BC;;;AAABBAC;;;6;BCCDDC<BBBCC=BAA;
@N9IO0:00772:06234
GACAGAGGGGGCAAGCGTTGCTCGGAATCACTGGGCGTAAAGGGCGCGTAGGCGGGATGGCAAGTCGGTCGTGAAATCCCTTGGCTCAACTGAGGGGAGTCGGCCGATACTGCTGTTCTTGAGGGATGCAGAGGAGACTGGAATTCCCGGTGTAGCGGTGAAATGTGTAGAGATCGGGAGGAACACCGGTGGCGAAGGCGGGTCTCTGGGCATCTCCTGACGCTGAGGCGCGAAAGCGTGGGGAGCAAACGGG
+
BBCBCBBBBB5BC?B@@@@@@@BB@B@CBBBBBF?A@@CD=BB=@@?AABB?BBD<B@@=@C?AABD@C@AA@AC>CCC<@;>;>BBB?B?=/000(0////*/3=@@@@@@@@@@=AA7;;AD<A<<;BABA?AAABBB=B7B<@@;@@A<ABBBB?BBCC>BB@@AB@@@AA@@?3:=9B?BA@:C;AB:B@EAGFAAA:;B;?;B>6@>>A@@<;;;;BCCBBA=A@@AA@0<<A;;;;-:=@@@4>@=6
@N9IO0:00773:06258
TACGTAGGGTGCGAGCGTTAATCGGAATTACTGGGCGTAAAGTGTGCGCAGGTGGCCGCGCAAGTCGAGTGTGAAATCCCCGGGCTTAACTTCGGGAATTGCGCTCGAAACTACGTGGCTGGAGTGTGGCAGAGGGAGGTGGAATTCCACGTGTAGCGGTGAAATGCGTAGAGATGTGGAGGAACACCAATGGCGAAGGCAGCCTCCTGGGCCAACACTGACACTCATGCACGAAAGCGTGGGGAGCAAACAGG
+
?A@BA?@B;AA@BBB;::9=466=:@AC@BB@@<3959==4<555;555AB=?A=>4=;00/38;6//3778<>>8:733&3;/88,8,33,333(34;48-------8189==973,8;;6;88<@=0.-----(->(/74>;?=@;9;999<:=@A?9;6>6@><<:884448779)//47168838344.44:5<8;::<655.55:1:.405;;:<555=:99949>?;99)4944444&444;<4<AA5
@N9IO0:00784:06219
TACGAAGGTGGCAAGCGTTGTTCGGATTCACTGGGCGTACAGGGAGCGTAGGCGGTTGGGTAAGCCCTCCGTGAAATCTCCGGGCCTAACCCGGAAAGTGCAGAGGGGACTGCTCGGCTAGAGGATGGGAGAGGAGCGCGGAATTCCCGGTGTAGCGGTGAAATGCGTAGAGATCGGGAGGAAGGCCGGTGGCGAAGGCGGCGCTCTGGAACATTTCTGACGCTGAGGCTCGAAAGCGTGGGGAGCAAACAGG
+
CCAA?295;@=@C?B:;;<AA=CC>??=@BBAED>::;@?AAA;@@>@>@@<@C?B?@D>DC=BCF@A@<?@??A9;::@>AC8;8:B?CD<A>AC9B;;;@@AABA6>>99;55=7@ABBBB@BCBD=BABCDCCAABG@CAC@C@6B?CCA;;;C:CCD@8@@<;;;ABBA@;>>6;:9>:>:C:C9;;5:<;0526?:>>>>>>@<@;;;@B6=<<<<>=>=>>9?@@???5?959@<<0<@@FL?AAA@
@N9IO0:00770:06280
TACGGGAGATGCTAGCGTTGTTCGGAATCACTGGGCTTAAAGCGCGTGTAGGCGGCAAGGTAAGTACCTTGTGAAATCCCTCGTCTCAATCGAGGAATTGCTTGGTATACTGCCCTGCTTGAGGCAGGTAGGGGTGCCTGGAACTCTAGGTGGAGCGGTGAAATGCGTAGATATCTAGAGGAACGCCCGTGGCGAAAGCGGGGCACTGGGCCTGTTCTGACGCTGAGACGCGAAAGCGTGGGTAGCAAACGGG
+
CECCB=;<;@BBCCCBBA<@@>AB9B466>BCBC=BC095/5=8>@@@<>=;99-4?7A8==8;8BC8C444===6=C=6B<@:::=B8A88885=6B:=@B8=8===@B989D=AAA@<=??89998>9=>?5;9;6==3929???BC>BB>BABB?BBCC@BC?????;;=<?<AABB?A?A;;;0;;;5;A@@9@ABBB;AABCCD?C@BBB?AAAA@@@@@@@@?=?999/:==?=A;C:99@@4@AA2
@N9IO0:00771:06270
TACGTAGGGGGCAAGCGTTGTCCGGATTCATTGGGCGTAAAAGCGCGTGTAGGCGGCCAGGTAGGTCCGATGTGAAAACTGGAGGCTCAACCTCCAGCTGTCATTGGAAACCATCTGGCTAGAGTCCGGAAGAGGAGAGTGGAATTCCTGGTGTAGCGGTGAAAATGCGCAGATATCAGGAAGAACACCAATGGCGAAGGCAGCTCTCTGGGACGGTACTGACGCTGAGACGCGAAAGCGTGGGGAGCGAACAG
+
@E;6:DCBBC2;92;;;;25:;7=:>>:>=>265)5;4444&44999:;??86..(-(-937781--(/////////&/8;-33045<<9>9==8<?@:8777=1817>5;67999:4:<<;988?;>4928=?4;::;?@4:498=5>@8@@=@@99255777&334::;455<<<=>=B=AA;@A@5;5;;5;?>8=9?998=?==?@A<CBA6:>AA999987779994?999,4444999+9;95516:<
@N9IO0:00774:06271
TACAGAGGGTGCAAACGTTGCTCGGAATTATTGGGCGTAAAGCGCGTGTAGGCGCCTGTTAAGTCGGTTGTGAAAGCCCATGGCTCAACCATGGAAGTGCAACCGAAACTGGCAGGCTAGAGTTCCGACGAGGGTGGTGGAATTCCCAGTGTAGAGGTGAAATTCGTAGATATTGGGAGGAACACCGGAGGCGAAGGCGGCCACCTGGGAGGCGACTGACGCTGAGACGCGAAAAGCGTGGGGATCAAACAGG
+
566666=@1::333(3::-349<<8=9=9=B8<:183344(4444:<=BAA?:;55;>=8=7;;><49.559993;>@8??>7<;=C7;7;<<8<7::844.45::;0955.5<=9<ABB@@@6@6;?@;;;D@CC@CB4;4:299,95@<;>?@A?;;;B<B?BBBBBBABB>BD=BB8;8;AB?B=@A?ABCAE?BB@B?AA>@@@8@@<@AAABBA@??=888;===9777&39:=<>>2==<<=5;;=7
@N9IO0:00776:06288
TACAGAGGGGGCAAGCGTTGTTCGGAATTACTGGGCGTAAAGGGCGCGTAGGCGGCCTGCTAAGTCGAACGTGAAATCCCCGGGCTCAACCCGGGAACTGCGTCCGAGACTGGTAGGCTCGAATCCGGGAGAGGGATGTGGAATTCCAGGTGTAGCGGTGAAATGCGTAGATATCTGGAGGAACATCGGTGGCGAAGGCGGCATCCTGGACCGGTATTGACGCTGAGGCGCGAAAAGCCAGGGGAGCAAACGG
+
CCB@A;;999*;;8>?;=?BB@BC<?;?=@@ABB;B@@@@9@B=AAABA9948?9??BCCBB799@@C?;;;@@@8@?@?3@@9@AAB=AB;A@<@<A9;;@;;4:=>ABCB>B@@=@?@?B===4::/;;;;G=BBBBA5;5;5;>BB@DBCECBB?BCBC=D@@@BBABBC::;B?AA?B?A@@@@=AB?AAC7:7:@<@ABA?CC?BC?@=?@@<@AB?@A;;;<@?B;;;;*;<8==B=7:>A>>64:4
@N9IO0:00779:06268
TACGTAGGTGGCGAGCGTTGTCCGGATTTACTGGGCGTAAAGAGCGCGCAGGCGTCGTGCAAGTCGCGTGTGAAAGCCCCCGGCTCAACTGGGGAGGGTCACGCGATACTGCTCGACTTGAAGGCAGGAGAGGGAAGTGGAATTCCCGGTGTAGTGGTGAAATGCGTAGATATCGGGAGGAACACCAGTGGCGAAGGCGACTTCCTGGCCTGTTCTTGACGCTGAGGCGCGAAAGCTAGGGTAGCAAACGGG
+
CEDDDAB;?@;@B@@>>>5:>A7?7;95)5<@?@<:6:B?7BA@@@@AA??=>:::?:@@@79?:;ABBCC@>=+:9:9:(349:CB?BBDED8>>>8;:;A???@AB???@@@@BBB8?>1719??6?@???7?8AAB@C?C>B=1<4>A>A=>=<AAAC:;;8=>=99<<;;::3AA<@7@BB@CBA@>@BB8B@AAA?C;A:?B:CACBB?BC@@A@;;<<<<>ACB;;;0;@AAAA;AAA<;;/:;@8
@N9IO0:00780:06270
TACGAAGGGGGCTAGCGTTGCTCGGAATCACTGGGCGTAAAGGGCGCGTAGGCGGCCGTTCAAGTCGGGGGTGAAAGCCTGTGGCTCAACCACAGAATTGCCTTCGATACTGGACGGCTCGAGACCGGAAGAGGTCAGTGGAACTGCGAGTGTAGAGGTGAAATTCGTAGATATTCGCAAGAACACCAGTGGCGAAGGCGGCTGACTGGTCCGGTTCTGACGCTGAGGCGCGAAAGCGTGGGGAGCAAACAGG
+
AACEC@CDDE1CCBB9::@CCCBC@D<AAABFED>9<;@:5>>5?A@AABB?CB?B>@@@A?=@BBBCCC2A@AA6;:59@>@<??CA?A?@A:;9?@7;;=@<;:;9?<<<:000)/9>><;B><D@C?AAA@CI@IDC:C9=55:@;>@@@BABB?A@@A:B?ABCBBBBBA>?A@@.558=BC@BBBC@DBB?B@@@=@AAAABB?BB?C@C988=BCBCCBAB?@;<;;;0::?====0==>@>4?CB?
@N9IO0:00790:06267
TACGTAGGGTGCGAGCGTTAATCGGAATTACTGGGCGTAAAGTGTGCGCAGGTGGCCGCGCATGTCGAGTGTGAAATCCCCGGGCTTAACTTGGGAATTGCGCTCGAAACTACGTGGCTCGAGTGTGGCAGAGGAAGGCGGAATTCCCGGTGTAGAGGTGAAATTCGTAGATATCGGGAGGAACACCAGCGGCGAAGGCGGCCTTCTGGACGGTGACTGACGCTGAGACGCGAAAGCGTGGGGAGCAAACAGG
+
CCBBBCCE>CBBCBA>;;055@AA?B?B?BB@@B=@@?CE?CBAABBBBBB@CC>@7@@??:;=====<BDBBCD5CCCD9CC=A@?A<?C=@?8?;A>BAAA;@BBE>C?=;>00)0886//398=6?BBCD@E@D?9:081718;3;7888<ACC:==EF>D;;9965<BBB=>>4>>5@3<8:3>@AB9=ED<@<9:.96@7=B<7@@@<;?@B===>=>CAAABBAB;;<7;AACCCC;CDCCB=AAA=
@N9IO0:00791:06266
TACAGAGGGTGCAAGCGTTAATCGGAATTACTGGGCGTAAAGCGCGCGTAGGTGGTTCAGTAAGTTGGATGTGAAAGCCCCGGGCTCAACCTGGGAACTGCATCCAAAACTGCTGAGCTAGAGTACGGTAGAGGGTGGTGGAATTTCCTGTGTAGCGGTGAAATGCGTAGATATAGGAAGGAACACCAGTGGCGAAGGCGACCACCTGGACTGATACTGACACTGAGGTGCGAAAGCGTGGGGAGCAAACAGG
+
CCCBBADE=@@A?;>998;=;=?==@;?>?AAAD>?@?CE>A?@?A:;;AA>BBBC@DCCCC?AA?C@A9;:BCB<BAA@7>>8@@AA>A?BAA<A7595::=?188834<?ABA98:;::CBBBBB@A???BB=BC>??;?=@A0;5:>>?;;;00+0:>>9BC::;BAAAA@@@5:5;:@?BBB@BBBB>BBB<?=?BBB?CB@BCGBB@??@?:999;;::>?C=@>>;::,99>9;;;*:9:9A<@@@>
@N9IO0:00794:06267
TACGTAGGGTGCAAGCATTATCCGGAGTGACTGGGCGTAAAGAGTTGCGTAGGTGGTTAGTAAAGTGAATAGTGAAACCTGGTGGCTCAACCATACAGACTATTATTCAAACTCACTAACTCGAGAGTGGTAGAGGTAACTGGAATTTCTTGTGTAGGAGTGAAATCCGTAGATATAAGAAGGAACACCAATGGCGTAGGCAGGTTACTGGACCATTTCTGACACTGAGGCACGAAAGCGTGGGGAGCGAACCGG
+
BBAAACBC>AAAJ?CACC?@@A>A<??AA?@@AA<@@@BC=BBBB>AADBAA@;;7;@@AAAA<@BAA<?9;;DEE9;6;@=;<599?@>C@C;;;AABCCCC@AA?ABH=BBBCCCC?AABBBAA@;;6;BA@@=@B;@@@=?<@A9??9::BBAC>@@@@??8?A<?@CCBBBA@<;;5;5;5;BB>C=@@=@AABB=@@B?B@CCBC@BB>BBC<A@C@@@BBBAA=AAA;;;0;;:;:;;-:BBAB@C9;9
@N9IO0:00795:06277
TACGTAGGGTGCGAGCGTTAATCGGAATTACTGGGCGTAAAGTGTGCGCAGGTGGCCGCGCATGTCGAGTGTGAAATCCCCGGGCTTAACTTGGGAATTGCGCTCGAAACTACGTGGCTGGAGTGTGGCAGAGGAAGGTGGAATTCCAGGTGTAGCGGTGAAATGCGTAGAGATCTGGAGGAACACCGATGGCGAAGGCAGCCTTCTGGGCCAACACTGACACTCATGCACGAAAGCGTGGGGAGCAAACAGG
+
AABBBBBB=ABABBBA@@8A7ABB?B?B@BCDCD?BBBCC=BAA@@@@@A@=@A?A7BB?:5:BB==;:@AA@?@4?CDC;DE9888?7>@?AA;A=A=AA@?<?AAC>BA@AC8979BB;@??=<?6:::AB?A?C=99/76A4>6::6?@?@@:>88::9,:??BBBCBBB@@@@599.516CCACCCC<B=@:B@BCHD?B?@@?@=B?C@CB@ABCAA@BBA9999444<4::<????.>>ABB<AAA7
@N9IO0:00796:06281
TACAGAGGGTGCGAGCGTTAATCGGAATTACTGGGCGTAAAGCGCACGTAGGTGGCGACGTAAGTCGGGTGTGAAAGCCCCGGGCTCAACCTGGGAATTGCATTCGAGACTGCATTGCTGGAGTACGGAAGAGGAGGGCGGAATTCCCGGTGTAGCGGTGAAATGCGTAGATATCGGGAGGAACATCAGTGGCGAAGGCGGCCCTCTGGTCCAGTACTGACACTCAAAGTGCGAAAGCGTGGGGAGCAAACAGG
+
BEBBA;99/;???AA?:93928<:7<7;7>A@??9=@;=@9?=8<;=:9557<=8===;A;B8@?;@A<AC@A@C@BBCC:BB>???A?B?BBB>C?B;;;AA>AA;<;BBB@@><9::?;=?@>??=@=@A@=@@A<AB>B6;5;@/;49?;9999.995:4<;?;=B@@=>;;99055.5.444<<<<>055:49.44.4909::;599.555::;66599<555)5<=566@7=<;;;<;+:555:399;7
@N9IO0:00801:06300
GACAGAGGGTGCAAACGTTGTTCGGAATCACTGGGCATAAAGCGCACGTAGGCGTCGAATCAGTCAGGTGTGAAAGCCCCCGGCTCAACCGGGGAATGGCACTTGATACTGTTCGACTCGAGGACGGTAGGGGTGAGTGGAACTCCAGGTGGAGCGGTGAAATGCGTAGATATCTGGAGGAACACCGGTGGCGAAAGCGGCTCACTGGACCGTATCTGACGCTAAGGTGCGAAAGCTAGGGTAGCAAACGGG
+
DBA;:<CC>CCBBD>9487A=?CD?B8>:<<AAA9@:;44(4949C;9;B@;9;5A@>3@A@;;6BB@CCCCCJ?BB@A@*95;<BB:C@C??2?:==9BCDC:@?CCCCCG@CCCCCCABB@CIE@CBCCC:BBBBCB<?>?A@=@@=@B=BAEDACCCG?@A@BBCABBBAAAA>BB5;8;;;?B@BC?B@@A<ACC?AAACCCD>AB?BACCBACB@:9:A<@=AB@:98.7>889E>CAA@BB7?@D<
@N9IO0:00813:06305
TACAGAGAGTGCGAACGTTGTTCGGAATTACTGGGCTTAAAGCGCACGTAGGCGGCGCCGCAAGTGCGGGGTGAAAGTCCCACGGCTTACCCGTGGAACTGCCTTGCAGACTGCGGTGCTCGAGGATGGTAGGGGAGGAGCGGAACTCCTGGTGGAGCGGTGAAATGCGTAGATATCAGGAGGAACACCGGTGGCGAAGGCGGCTCTCTGGTCCATTTCTGACGCTGAGGTGCGAAAGCTAGGGGAGCAAACGG
+
BBBAAA@@A@;;5A<944.4>8=B@G<C9<<AB>4@>)//(/0////49<>5;;6:3:08886:A;>@AA5@@=>*////(/88377,333(33338,338849.37:333:8<88===@?>:8,225,2..;;+..)/3365?7=@?=9:75<8?C=B?CCDD=AAACBBGCCB@@@=48=3908>?<A=9949?@<@?AA=AAA:::B?BA=??A;??98;A@A@@@=:88::<7BCAAAFD9A::8=67:9
@N9IO0:00767:06326
TACGAAGGGGGCTAGCGTTGTTCGGAATTACTGGGCGTAAAGCGCACGTAGGCGGACTATTAAGTCAGGGGTGAAAGTCCTGGAGCTCAACTCCAGAACTGCCTTTGATACTGATGGTCTCGAGTCCGGAAGAGGTGAGTGGAATTCCGAGTGTAGAGGTGAAATTCGTAGATATTCGGAGGAACACCAGTGGCGAAGGCGGCTCACTGGTCCGGTACTGACGCTGAGGTGCGAAAGCGTGGGGAGCAAACA
+
CBACA>BCBC5CGECICC?BB@BA?B5;4:<<;B=;9;GC>CDBBA@;;<;5;B?A@@@@5;5;?@;000+0<<<*//71//)38999==>:@<?>=;A;;<@BC>BFGCBAAA@@<;;;BBAAACADACABA@@BBBABB7;7;?C?AABBCDDB;;8;BAB<C@AA@@@AAAA<??>::5;5;@A=@;;;5;00+0900*00<<7;<7<=8<=<BB@ABBBBC;<<ABAA;<;0<@BBBDD9A@@@@8@;
@N9IO0:00768:06326
TACAGAGGGGGCCAGCGTTATTCGGAATTATTGGGCGTAAAGGGCGCGTAGGCGCCCGGCGTGTCTTCCGTGAAATCCCTCGGCTCAACTGAGGACGTGCGGAAGAAACTGCTGGGCTCGAGTCCGGGAGAGGGGAGTGGAATTCCCAGTGTAGCGGTGAAATGCGTAGATATTGGGAGGAACACCGGTGGCGAAGGCGGCTCCCTGGACCGGTACTGACGCTGAGGCGCGAAAGCGTGGGGAGCAAACGG
+
@BB;<;@BAB2B@CBA@@>BB;@A;B>B7988;<4858BB7B>6999;=@=900/8/85667::9?<A7::@@E<@@@8<;;8>=@A7>@A;;5;>9;9@B;@=;9:(9@>?AA@9?;;;@?==.59,5>::A@7:;;C5;6;>@D>A@A@>95:4.45<=5>>?@@C;9;A=+00+00)/3/003<:9;.49=9=2;5.5<BB;CB;;;8=8<<>BA<<=;;444.49<48<(49@9444&33:<:1344
@N9IO0:00768:06329
GACAGAGGCCACGAACGTTGTTCGGAATCACTGGGCATAAAGCGCACGTAGGCGCCAAGTCCGTCCGATGTGAAAGCCCCCGGCTCAACCGGGGAATTGCATCGGATACAGCTTGGCTTGAGGACGGTTGGGGTGAGTGGAACGTCCTGGTGGAGCGGTGAAATGCGTAGATATCAGGAGGAACACCGGTGGCGAAAGCGGCTCACTGGACCGTTAACTGACGCTGAGGTGCGAAAGCTAGGGGAGCAAACGG
+
CBCAA;;2;4;000:0008==7@?<?7>BDBA@D;BB994(433/9///775044.32833-38823449;<::1/////$/(///:4:(///&3498=?>7007<///7::B@B?BC<:;><:::;@<@DD5@??=66/89866A;::4971;79=9?<<<2:9;>79798///9848;9A=<::5?:57/5556/66;46575<=;066389)/(/6//.6<=9//(...../'2>:;:@@2>?>=>4:::
@N9IO0:00771:06339
TACGGAGGGTGCGAGCGTTGTCCGGAATCACTGGGCGTAAAGGGCGCGTAGGTGGCTTGGTCAGCGTGTGGTGAAAGCTCGGGGCTCAACCCCGAGTCGGCCCATGCGAACTGCCGAGCTTGAGCACTGTAGAGGCAGACGGAATTCCGGGTGTAGCGGTGGAATGCGTAGAGATCCGGAAGAACACCGGTGGCGAAGGCGGTCTGCTGGGCAGTTGCTGGACACTTGAGGCGCGACAGCGTGGGGAGCAAAC
+
BDGC@AAH?ABADAA@AB8?;;9=:F696==@AC<;44::)44)4::AACD@??6=A:?<::;;>@@ABC?@@?B9:97<;;8+89::-333&3::889488.83799:6;8887=433=4333:>777733//(.553554B=D;C<BA:@@=A@AA>AC?B?AAAAA@@@>>;84:2848:<@AB>B?>?5?8838:??=@??>2225-5579.66./(.33//(...255555577:<<=>>6>@@@@2:
@N9IO0:00777:06349
TACGAAGGGGGCTAGCGTTGTTCGGATTTACTGGGCGTAAAGCGCGCGTAGGCGGGTCACTAAGTCAGGGGTGAAATCCCGAGGCTTAACCTCGGAACTGCCTTTGATACTGGTGACCTGGAGATCGGGAGAGGTTGGTGGAATTCCGAGTGTAGAGGTGAAATTCGTAGATATTCGGAGGAACACCAGAAGCGAAGGCGGCCAACTGGCCCGATACTGACGCTGAGGCGCGAAAGCGTGGGGAGCAAACAGG
+
CCB9;;:@@G+??CCBCC@BB?BB=AAC?CCBCB;:;;AA=AAAAA:;;@A:;;:(4:<;?C?CAAAAAA6?@BC>BBB>BBB?BB@E?B?BBB;@=@??>=AC:???BA@A>AA@@?AA>A@CCAAB<@@@C?B?C@CCADAD>B>B;;;BBCCBB@BCDF?DFBBCABBBBB@CDADG?A?@BB?AAA5;;993::==;??C?B@@>?C>CABAAAAAAA@@@9939?>BCK<??ABCCC:BA<<;4<==5
@N9IO0:00786:06344
TACGTAGGGTGCGAGCGTTAATCGGAATTACTGGGCGTAAAGCGTGCGCAGGCGGTTTTGTAAGCCAGATGTGAAATCCCCGGGCTTAACCTGGGAATGGCATTTGGGACTGCAAGGCTGGAGTGCGGCAGAGGAGACGTGGAATTCCCGGTGTAGCAAGTGAAATGCGTAGATATCGGGAGGAATACCGATGGCGAAGGCAGGTCTGCTGGGCTGACAC
+
DCCCB@BA<AA>AAA?@?:B7@@A>@6:.9?>==8:;:BA=AA@AA@@?CC<@A>ADG:BAC?CC?BBBBA?@AA2>AAA5>>8?@4:5>5:AA;@;?>;??>>.8:29@@>@@3929:929??AAA?:79BB;@=///57(.(..33,3.3562222+22222'278555;9852225-5839555532822,28906/576055757555,5553322
@N9IO0:00803:06321
TACGTAGGGTGCAAGCGTTAATCGGAATTACTGGGCGTAAAGCGTGCGCAGGCGGTTTTGTAAGACTGTCGTGAAATCCCCGGGCTCAACCTGGGAATGGCGATGGTGACTGCAAGGCTAGAGTTTGGCAGAGGGGGGTAGAATTCCGACGTGTAGCAGTGAAATGCGTAGATATGTGGAGGAACACCGATGGCGAAGGCAGCCCCCTGGGTCAAAACTGACGCTCATGCACGAAAAGCGTGGGGAGCAAACAGG
+
AC<9<CCKGBBAC@CCCC@C@BBB?C?A8;;BBF?AA@CC=B@AA@@@A@>;?A?BCC:CBC@AA@BBBBBBB@@9=;;;5=?8@BBC?A?CCD<B?B@>AAAFG@BBAAAA??:?;@@ABBCCE:><?AAAECDED)AABB=A?A49::99?BBABBBBCBD>GCBAAAAAAAA@::6:?;A=@A?<999929==;><?989CCC1ACC7?@CCC:BBA;;:;:::==@>?;;;;&;<;=<<<0>><<?99995
@N9IO0:00783:06365
TACGAAGGGGGCTAGCGTTGCTCGGAATCACTGGGCGTAAAGGGTGCGTAGGCGGGTCTTTAAGTCAGGGGTGAAATCCTGGAGCTCAACTCCAGAACTGCCTTTGATACTGAAGATCTTGAGTTCGGGAGAGGTGAGTGGAACTGCGAGTGTAGAGGTGAAATTCGTAGATATTCGCAAGAACACCAGTGGCGAAGGCGGCTCACTGGCCCGATACTGACGCTGAGGCACGAAAAGCGTGGGGAGCAAACAGG
+
CBAAA?BKFJ3BBBC9:9@BBC?@>@?BBCCBBB:>><?@8@=8<?<?>AA=BBD<?@@@<A?ABCA@@@6???@5:97;<77998AA9??B@CCC>@89:;AA9???><9791;<9893::>?:<@D=BA=><>A@@@@<@<===A::;:?>><==;>@AB:A=@?;9999:<8=>>D?CB=AAB@CBBB@BCA=B?::6;BA@CAA5<;0;;;BBC@@@BBBBBB=???::9:*;??@AAA6@?AAB<AA?;
@N9IO0:00785:06382
TACGTAGGGTGCGAGCGTTAATCGGAATTACTGGGCGTAAAGTGTGCGCAGGCGGCGCTGCAAGTCGAGTGTGAAATCCCCGAGCTTAACTTGGGAATTGCGCTCGAAACTACGGCGCTGGAGTATGGCAGAGGAAGGTGGAATTCCACGTGTAGCGGTGAAATGCGTAGAGATGTGGAGGAACACCGATGGCGAAGGCAGCCTTCTGGGCCAATACTGACGCTCATGCACGAAAAGCGTGGGGAGCAAACAGG
+
BBAAACCF?;=;BBC;69:?9BCF@C@C@CCCCC>9;:BC=BA@@BBA@A@>;;6;5??BBC8BB;;<@@@AAAC>CDDD;EA;;;8<8BB@CD>D?C989B=B=??C>BAAAA=99:<=4343<883<333717,3,33,34:4:6;:::::====8;;;=5443:::33398887,33,3.4;:7<AAA9::B>A?CA??<>;@@BB=B?B?AA@?<<833333377=93333&37333==1<;;CF<@@@9
@N9IO0:00790:06368
TACGTAGGTTGCGAGCGTTGTCCGGATTTACTGGGCGTAAAGCGCGCGCAGGCGTTCCGAAAGTCGAGCGTGAAAGCTCCTGGCCCAACTGGGAGAGGCCGTTCGAAACTTCGGGACTTGAAGGCGGGAGAGGCAGATGGAATTTCCGGTGTAGCGGTAAAATGCGTAGATACCGGAAAGGAACACCAGTGGCGAAAGGCGATCTGCTGGCCCGCCCTTGACGCTCAGGCGCCGCAAAAGCTAGGGGAGCGGACCGG
+
CCA@A;;4;2:;A@C@;?89558<26;<5ABABB>B<<>?5B@@;9;;000*00/696;;D5A;747:9>=733(33=9133.3;396///;*//885=5A@6@>9;17=4962,2==4550526;<.:987-8<7:7:45.55'5,227;82255/5888+557;655555606+22'2+2+2792855503333'-(---...58882;8189<3;.379888?AA?@>=90////&/667799)----(-7388
@N9IO0:00819:05760
GACGGAGGGGGCAAGCGTTGTCCGGAATCACTGGGCGTAAAGCGCACGTAGGTGGCCTGCTGCGTCGGTGCTGAAAGCGCCGGGCTTAACCCGGCGAGGTGTGCCGATACGAGCAGGCTCGGAGGCCAGCAGAGGGTGGCGGAATTCCGGGGTGTAGTGGTGAAATGCGTAGAGATCCGGAGGAACGCCGGTGGCGCAAGCGGCCACCTGGGCTGGACCTGACACCTGGAGGTGGCCGATAGCGTGGGGAGCGAACGG
+
;9CD@;9;9;*59.5<CD7;96:C:CAC@@@@A@:;:;CD8CBBBBBAAAB?BA@B>BBC??@@?;;5;;<;:::-999@5?@<@@<D8;;6;;>@9:2959@;6566996<AAA>:0000)//2729:<;;;==6<<9<?:=7;7;:?BB7A>994485455@7?;?@A?000///)/)//)/)33@<A>@?<@D;A488:281<@1333(/690/0(//--//(-6(,,(,-(-(--675888555)56<=A3933
@N9IO0:00830:05770
TACGAAGGGTGCAAGCGTTAATCGGAATTACTGGGCGTAAAGCGTGCGTAGGCGGTTCGCTGAGTCTGCCGTGAAAGCCCTGGGCTCAACCTGGGAATGGCGGTGGATACTGGCGAGCTGGAGTGCGGTAGAGGAGGGTGGAATTCCCGGTGTAGCGGTGAAATGCGTAGAGATCGGGAGGAACATCAGTGGCGAAGGCGGCCCTCTGGACCAGCACTGACGCTGAGGCACGAAAAGCGTGGGGGAGCAAACAGG
+
9BB;94<D;;:;A<@;;:=?7;9=:>+0+0;;8=9BBBCC89;??BA@@A@=A@9=9=>=BBB455:993488::(444(444)44449>:@@A9@;;;555.55.55@A<<59:5;>@B;AA@CBB=;:;@A<=?;64;.:.9.4<4<8>>@@?BA<A9::5:A@AABA@@@?:;;04<3?;@?=<<BBB?B;;9:7CA4;;8:@<C@LJ@BBAA@>D@?=@:999=@>?:;;:&:44;9444$48>;?4::97
@N9IO0:00833:05807
TACGAGTGCCCCAAGCGTTACTCGGATTTACTGGGCGTAAAGGGTGTGTAGGCGGTTGTATTAGTCTTTTGTTAAATCCCAAGGCTTAACTTTGGGACTGCGGGAGAAACGGTACAACTAGAGAGTGCGAGAGGTGTACGGAACTCACAGTGTAGGGGTGAAATCCGTTGATATTGTGGGGAACACCAAATGCGAAGGCAGTACACTGGCGCATTTCTGACGCTGAAACACGAAAGCGTGGGTAGCGAATGGG
+
CC@@=A9;000+0)00//399<0;7:CC=BBBBD>9;;BA9A?<?@;B@@?:783;9@A==<;<;@ABB8@@=BB;;;D=B?B@BB9=?BAB:@@:?BBCDDG<;;;A9;;49@;;49@>ABBB@@@@@@AA@=ABBACC?A?AA=C@;59@?:@@@7@B=C6B=45946555<5::;@@0@<878100+0///:6:69;;5:4<=<9;989=;7.;?AAAA@>998+7<8333(3;/0.;5..-6--(/;;2
@N9IO0:00835:05796
TACGGAGGGGGCTAGCGTTGTTCGGAATTACTGGGCGTAAAGGGCGCGCAGGCGGCTGCTCAAGTCAGGCGTGAAAGGCCTGGGCTCAACCCGGGAATTGCGCTTGAGACTGGGCTGGCTTGAGTGCGGGAGAGGATGGTGGAATTCCCGAGTGTAGAGGTGAAATTCGATAGATATTGGGAAAGAACACCGTGGCGAAGGCGGCCATCTGGACCGCAACTGACGCTGAGGCGGCGAAAAGCGGTGGGGAGCAAACAGG
+
??AA:?>AAA+===<6667<<;@@?C@E?AA@AB;;95>A8??8A@ABAAA<;;.9555@;;49554=?@;;9@@6@;@494?699::.9;69>2;3:.444::7?;@A555=4<8903=497889<=>3<0//59=?447<B2:2::(444://////6;:><6;8;@@0//66;;-33(44(4:8777)///)/994:6;;03038889444043;-3444889::99799288666&///)//66*79::;5==A6
@N9IO0:00847:05767
TACAGAGGGTGCAAGCGTTAATCGGAATTACTGGGCGTAAAGCGTGTGTAGGTGGTTTTTTAAGTCAGGTGTGAAATCCCTGGGCTCAACCTAGGAATTGCATTTGATACTGGAAGACTCGAGTGTGGTAGAGGATGGTGGAATTCCCGGTGTAGCGGTGAAATGCGTAGATATCGGGAGGAACATCAGTGGCGAAGGCGGCCATCTGGACCAACACTGACACTGAGACACGAAAGCGTGGGGAGCAAACAGG
+
CCGAAADG>AB@@9?=>?9=6@;B=B0925:DB>7BAC==6BABAD@@?BB=;;2<@A@A$A=;;6AA=A@??@<6;@C>FED>BBCB@C?CCD>@=@=C;:;@8@ABBCCC@C@;;<;BDCB;;;C@BBA@@?;00:00+0:B?AB>A@ACABCBBBGHDD?@A@BAA@CCC;;;D=A@9;7;CCBABBA?AAA<@;@B?B?CBCBB8AB<@<@;::B@@@BAA???AABBBB=???CEEE:B?@@B;@@=8
@N9IO0:00850:05802
TACGTAGGGGGCGAGCGTTGTCCGGATTTATTGGGCGTAAAGAGCTCGTAGGCGGTTTGGCAAGTCGGGTGTGAAAATCCGGGCTCAACTCGGAGACGCCACTCGATACTGCCATGACTCGAGTCCGGTAGGGGAGTGCGGAATTCCTGGTGTAGCGGTGAAATGCGCAGATATCAGGAGGAACACCGGTGGCGAAGGCGGCACTCTGGGCCGGTACTGACGCTGAGGAGCGAAAAGCGTGGGGAGCGAACAGG
+
B@@@@<;;;;*9B99;;;5:>>5:5:AA8AA499)333;=459@;A@==8838?<AB6B@DD59::::/;;:?@DC6><.44)49998=@@@7@BA?@A?BBB<<?84788<38949>>959@@B;@<@BBCD;;;BC<;6;:@:@?BA@DB999??6;>>>8BA@?@@A@AA@AAA6;;>A=B;;79?@@=BCB?C@CC?C:;7?:::-4383:?C9569@>>999259<5599&5:8=@CC;AAAA@<000;
@N9IO0:00854:05800
TACAGAGGTGGCAAGCGTTGTTCGGAATTACTGGGCGTAAAGGGCGCGTAGGCGGCCTTCTAAGTCAGACGTGAAATCCCCAGGCTTAACTTGGGAACTGCGTCTGATACTGGAGGGCTCGAGTGCGGGAGAGGGATGTGGAATTCCAGGTGTAGCGGTGAAATGCGTAGATATCTGGAGGAACACCGGTGGCGAAGGCGGCATCCTGGACCGACACTGACGCTGAGGCGCGAAAAGCTAGGGGAGCAAACGG
+
CBBA@>@=@@:?A9==?><?@@CC@B9B:ECCCC=BCBCA7B=8BA@B@@@9994;=A=BCC@BBCCCCBBA@@<2<95506=9CC<B:BC;CG?C>@@@@BBA@BBBBBCC>A@C>CBBBBB@@@AA<A@ABA;A;;;B@C>B?B?BA>A@AABCA=B@??:?@?@@@@A?@@9::?BC=B?@@@@C@CC@DDD?C?AA?ACBB>BC@BB>BB@AABBBBBBCBAC@CCB;;;;*<A:99@=3=?A@:64;:
@N9IO0:00856:05790
TACGGAGGGTGCAAGCGTTAATCGGAATTACTGGGCGTAAAGCGCGCGTAGGCGGCTTGGTAAGTCGATTGTGAAAGCCCCGGGCTCAACCTGGGAATTGCAGTCGAGACTGTCAGGCTAGAGTGTGGGAGAGGGCAGTGGAATTCCCGGTGTAGCGGTGAAATGCGTAGATATCGGGAGGAACATCAGTGGCGAAGGCGACTGCCTGGCCCAACACTGACGCTGAGGTGCGAAAGCGTGGGTAGCAAACAGG
+
FCCC@@@A<ABCC?BCBB?A??;;4:4:>?>887*7?;:;0989=A@??BB>@B9AB8B:=B:BDGI@C7ABCDG8@@@@2C?8CCCC?B?AAB<B:C8AB@;95::?>=?>>?::5:ABBBBBABBC=CCBBB<A@@BB?B?B<AA<A?BABBBAA?ADED=ACDBCB???????D=BC@C@CCBBBBBB?BCB@C@CCCCDBA>AC5;;.95=;<?:665AA:;;@BAA?>>4::ABCE=ACBCCC<@@A<
@N9IO0:00856:05798
TACGTAGGGTGCGAGCGTTAATCGGAATTACTGGGCGTAAAGTGTGCGCAGGTGGCCGCGCAAGTCGAGTGTGAAATCCCCGGGCTTAACTTGGGAATTGCGCTCGAAACTACGTGGCTAGAGTGTGGCAGAGGGAGGTGGAATTCCACGTGTAGCGGTGAAATGCGTAGAGATGTGGAGGAACACCAATGGCGAAGGCAGCCTCCTGGGCCAACACTGACACTCATGCACGAAAGCGTGGGGAGCAAACAGG
+
DCB@CCGG>ABABA@@>B8<7;?B?CAE@BBBDEGCDCCC=B;;;?@CC>>=@?:?=A>@@A8@@:;::98=BBC?BBBB8BC=BA29.3;28=5=7=7;?793<99:5::9=BAA=@BB99388;;8;??<?C:AA>>>8B@B@C@D;;;555<<<7<?@?<@BAC>CCBB@??>A78:?B=@@B>A<;;4;:;297@;8@:78138;1;0545<@A@@ABDDBB@@@BACBC=A000@@@0<=@?D5AAD?
@N9IO0:00856:05802
TACGTAGGGTGCGAGCGTTAATCGGAATTACTGGGCGTAAAGCGTGCGTAGACGGTTATTTAAGTCGGGTGTGAAAGCCCCGGGCTCAACCTGGGAATTGCATTCGAGACTGAATAGCTAGGGTACGGTAGAGGGAAGCGGAATTTCCGGTGTAGCGGTGAAATGCGTAGATATCGGAAGGAACATCAGTGGCGAAAGCGGCTTCCTGGACCAGTACCGACGTTCAGGCACGAAAGCGTGGGGAGCAAACAGG
+
CCCCDCCF@:;;CBB@;;9=9>BB<C@C@DDCCC>BBBBG<@?B@@@BA::9::098;AA9@=??8?A9CBAA@?+3933&3;39:A?::8;@@,0*/4;6??4>=<?999;<6>?:@CCBC=CBBB?AAAAAA=A?CAA?A@DD>C?CABAABCCB?BBBB<;;;BA@@A:99<<29391:;>=>@@A@@@C@@@6@;;5;@>C>;;8<@<@ACBB=AA;;;<@@@;@A;;;;0;BCCEDD;ABBEE?BAA@
@N9IO0:00860:05769
TACGTAGGGTGCGAGCGTTAATCGGAATTACTGGGCGTAAAGTGTGCGCAGGCGGCTCCGCAAGTCGAGTGTGAAATCCCCGAGCTTAACTTGGGAATTGCGCTCGAAACTACGGAACTGGAGTGTGGCAGAGGAAGGTGGAATTCCACGTGTAGCGGTGAAATGCGTAGAGATGTGGAGGAACACCGATGGCGAAGGCAGCCTTCTGGGCCAACACTGACGCTCATGCACGAAAGCGTGGGGAGCAAACAGG
+
CC;=;CCE>;;:CCBABB9>9ABB?B?B@BB@@?::;:CE=BAA@B@A@CC@@@=?BD?CBB?BAA:9:?BBBBB=BDFE:>AABB=B>AB@EE>E@D?@@CBABCFE?C@@@C@C@BBC@@A@AAB@A@AEA@@<@-00+09=6>::7<<;;;ABB@BBBC>BBBB;AA@A@??BD?BA=A=999:BBBB?DBD@E?BBBB>B>BBBB<A>A6;:@::7:44;444:;@@@8:3>@@@BBB9@A@EG>AAA6
@N9IO0:00863:05807
TACGTAGGTGGCAAGCGTTGTTCGGAATTATTGGGCGTAAAGGGCGCGTAGGCGGCTTGCTAAGTCGGTTGTGAAAGCCCGGGGCTCAACCCCGGAGGGTCGACCGATACTGGCGAGCTAGAGTACGGAAGAGGTAGCTGGAATTCCCGGTGTAGCGGTGAAATGCGTAGATATCGGGAGGAACACCTGAGGCGAAGGCGGGCTACTGGGCCGATACTGACGCTGAGGCGCGAAAGCCAGGGGAGCAAAGCGGG
+
BCAAA@@=;:4:B>A@@@?BC?CC@F@CACF@CC?BB@@@9@@9AAACCAB?8878B?BBDC<????:>4;:BBE>CCC@CBB:BABA<@@@.917<;6<>AAA?@@@@@@@=AA@@@BCBCBCCCC@C?B9989BB@BB@C@C?BD9:::BBABBB?A@@@<@BBCABABA@A@@B<BB=@=?>@=@@@@>ACD?B?BAB;A@@@AAA<B@@AAB;;;CBCCD;;;?BACBCB;AA<;:::-;;;99)559;2
@N9IO0:00818:05821
TACGTAGGGACCAAGCGTTGTTCGGATTTACTGGGCGTAAAGGGCGCGTAGGCGGCATTGTTAGTCACTTGTGAAATCTCCGGGCTTAACTCGGAACGGCCAAGTGATACTGCAGTGCTAGAGTGCGGAAGGGGCAATCGGAATTCTTGGTGTAGCGGTGAAATGCGTAGATATCAAGAGGAACACCTGAGGTGAAGACGGGTTGCTGGGCCGACACTGACGCTGAGGCGCGAAAGCCAGGGGAGCAAACGG
+
CC;<;BBB9A?4:5:A>@=CC>BB5::@6=>>@@9@A;;;6;C=ABDB@A@ABB?BBB?CC?9;;BBBC8::AAB=;;;C?CD>CC?B?CCED=@<;:.94=.45;;;<;4454999;:956@=>?<6A;=<<.:<)//9)/)/5::6<79;;;<::7;<=>3?;44333978344499<7=6<:=6?;>=4959.4999909.455@A9B9?@?=<<<<55499993988:=:0:?;>>@@49:BBC;;;;
@N9IO0:00821:05843
TACGAAGGGGGCTAGCGTTGTTCGGAATTACTGGGCGTAAAGGGCGCGCAGGCGGCTTTGTAAGTTGGGCGTGAAAGGCCTGGGCTTAACCCGGGAATGGCGCTTGAGACTGCAAGGCTAGAGTACGGGAGAGGATGGTGGAATTCCCAGTGTAGAGGTGAAATTCGTAGATATTGGGAAGAACACGGTGACGAAGGCGGCCATCTGGACCGTAACTGACGCTGAGGCGCGAAAGCGTGGGGAGCAAACA
+
CDC@A?ADID5BBDBBBB@BC@BB?B>B?BBBBF>CB@@@;A@8?B@@?;9.94.4CE=ABC@BB@CC;A;;<;;)9=A>BCD9;;=@?BC>CB<B:99<:A==454;>>955:8<7;>;==779:99-:==?;@AG>:<::?B?BD=@@9;;;?@@:@;::8:?AA@:;;@CD?CB=@=@@<>000*0///8=24.4;.4.433445;:4455055<;;<74444.48:444(4<<4999&49;99)49
@N9IO0:00824:05837
TACGTAGGGTGCGAGCGTTAATCGGAATTACTGGGCGTAAAGTGTGCGCAGGCGGCGTCGCAAGTCGAGTGTGAAAGCCCCGGGCTTAACTTGGGAATTGCGCTCGGAAACTACGATGCTGGAGTGTGGCAGAGGAAGGTGGAATTCACGTGTAGCGGTGAAAATGCGTAGAGATGTGGAGGAACACCAATGGCGAAGGCAGCCTTCTGGGCCAAACACTGACGCTCATGCACGAAAGCGTGGGGAGCAAACAGG
+
BBCB>ABD>BBB@AAB<B9=8A?@0;0:>AA;:9)4449909;;555><;;7::7;;==<<;7;;3333889::=588;;.88.77,3,37,33(339,3/6////(/9.66999722///38//3373933263838689(.*.(.---7668:33-33444&44<<<:::988833-3349244439.45055>9<7;;3713299==1;-44)4498::;>@?<////;;@;;5=@@;;;;*9;<??4?AA;
@N9IO0:00838:05859
TACGGAGGGGGCTAGCGTTGCTCGGAATTACTGGGCGTAAAGAGCGCGTAGGCGGTTGGGAAAGTCCGGTGTGAAATCCCTTGGCTCAACCAAGGAACTGCGCTGGAAACTACCTGACTCGAGGCCAGGAGAGGGAAGTGGAATTCCCGGTGTAGCGGTGAAATGCGTAGATATCGGGAGGAACACCTGTGGCGAAGGCGGCTTCCTGGACTGGTTCTGACGCTGAGGCGGCGAAAAGCTAGGGGAGCAAACAGG
+
@DAA>BBGGG1CCCCAAA@CDECC@C@C@DBAAB<?@@@@;@@@>A@@>??=??4?8B<6B?8B<B9C9B@B<??1<BB=B?B<>>BB@C>A>A?A<AAA?88:?6:<5;;A83768<=:;:;:==CC=@@BCD>C>CCC?B?B?BB<B?CCCBBBB>BA@@<AA@AA@@@@AB@@@<@@=??@@@?A:;:=AAC?C?;;8;C@C?CC;;;CC<@<@C;;;AAA@00+00,00000)0@>>>C=7;?@?;09B=7
@N9IO0:00846:05822
GACAGAGGGGGCAAGCGTTGCTCGGAATCACTGGGCGTAAAGGGCGCGTAGGCGGGATGGCAAGTCGGTCGTGAAATCCCTGGGCTCAACTCAGGGGGGTCGGCCGAAACTGCCGTTCTTGAGGGATGCAGAGGAGACTGGAATTCCCGGTGTAGCGGTGAAATGTGTAGAGATCGGGAGGAACACCGGTGGCGAAGGCGGGTCTCTGGGCATTCCCTGACGCTGAGGCGCGAAAGCGTGGGGAGCAAACGGG
+
CBCBGCBBBB1@B?B?@@@CCBBC?C?BAAC@@A;9989:/:7-7<8??A?;>>?5===>9:6:AAC@BBBBBBB>BBB:@AD>>??B?@>>::::::%98917<B@C<D=BB<?;:>>9;;;<1::<A@>@>68:9>=;8;5:4990<6<AA<=::6:@@@9?>?A>=<@<::::B7CC>A>AAA@D?@@>@CCAG@CCC>BB@@@BB=BAB=@@6AABBAAAA;:6;B@AAA=BBCCDDD;AAACE>@??8
@N9IO0:00857:05852
TACGGAAGGGGCAAGCGTTGTTCGGAATCATTGGGCGTAAAGGGCGCGTAGGTGGTCTTATGTGTCTACTGTGAAAGCACACGGCTCAACCGTGTCGGGTCGGTAGAAACTGTAGGACTTGAGGCTGGGAGGGGCTGGTGGAATTCCCTGTGTAGCGGTGAAATGCGTAGAGATGGGGGAGAACACTCGTGGCGAAGGCGGCCAGCTGGACCAGTCCTGACACTGAGGCGCGACAGCATGGGGAGCAAACAGG
+
AAGGAC@CIC<CCACBBB@CB;E@;A<@@;;49?6C96:@8DE>DCD;:;B?@@=@AB?CAAACC???AABAA;>8<A<<BBB8<A@A6:.48=?>?@9??C?BCBBB=BBBCBB?BBB8BBA7AAA:2:<<;1B=>5=B7=585>=5@@:926=>@=B@@@:>;:578;<?@@@;;;*9@A==>=@:>774=?93737?;?;<>>AB688;A;::15225555967/7:>:9:;:;<>>>>5>A@@@9???;
@N9IO0:00862:05823
TACGGAGGGCGCAAGCGTTGTTCGGAATCATTGGGCGTAAAGCGCGTGTAGGCGGCTTGGCAAGTCGGGTGTGAAATCCCGAGGCTCAACCTCGGAACTGCATTCGAAACTGCCTCGCTCGAGTCCCGGAGAGGGTGGCGGAATTCCCGGTGTAGCGGTGAAATGCGTAGATATCGGGAGGAACACCAGTGGCGAAGGCGGCCACCTGGACGGTGACTGACGCTGAGACGCGAAAAGCGTGGGGAGCAAACAGG
+
AABB>BBB<BBBD?BBBC@BB?BC?C@CBCCACF<>=899/9<?BB@AA??<?@7;>;C:CC>AACCD>AAACCI@BBA:A;;7<>BC@F>@@C?C?B9;:BB?A@@B<?8:9=A@@@@@@?@@BB<B@BBDBB<AA?BB>B?B:>@7=>BCCCCCC:C9:626>ABBBBC@@ABBC=??>??AAA@C@AA@CBD@C@@A>A?BB;@@7@@C@CDC@A@@CD??>>:;9;@;;;;&:9<A;==0<<<<<)5;;5
@N9IO0:00815:05879
TACGGAGGGTGCAAACGTTGCTCGGAATCATTGGGCGTAAAGCGCACGTAGGCGGTGCGGCAAGTCGGATGTGAAATCCCCCGGCTCAACCGGGGAAGTGCATTCGAAACTGCCGGACTTGAGTATGGAAGAGGGTCTCGGAATTCCCGGTGTAGAGGTGAAATTCGTAGATATCGGGAGGAACACCAGCGGCGAAGGCGGAGACCTGGGCCAATACTGACGCTGAGGTGCGAAAGCGTGGGGAGCAAACAGG
+
DCCCBCCC=AA<=>50006@==GC@E;<;BB7>>5=@997*7;;::5>?AA<?:49@?@>:905==<8=555:@:1;;;;;*5.55;;=A4:98-8-399:A?;?;;9(497<*0+//0*/9::>>?:B<>>>@7=;;;>7;7<<>?7@866/><00*0:@<8B@BB=A;<0><8::/..*.0.--1889:98831738949;<?=?BA9A.405:<:9::::97880338===5=CBCDEE6?:999/9=>=
@N9IO0:00816:05897
TACGTAGGGGGCGAGCGTTGTCCGGATTTATTGGGCGTAAAGAGCTCGTAGGCGGTTCGGTAAGTCGGATGTGAAATCTCCACGCTCAACGTGGAGAGGCCATTCGATACTGCCGTGACTCGAGTCCGGTAGGGGAGTGTGGAATTCCCGGTGTAGCGGTGAAATGCGCAGAGATCGGGAGGAACACCCGTAGCGAAGGCGGCACTCTGGCCGGAACTGACGCTGAGGAGCGAAAGCGTGGGGAGCAAACAGG
+
9555555555$5=559557=:>5>+/0/)/729<5///99(////:4445<7<<9<9<=?<@=AA00*////:::1//5>:=;;;6669666>9;;;;5;:;;7;=<:44449.4444444443494:?BAA<?+33<>7:,9.::?@<B>===>>>?:666@6<<>;;;<<=<<<>@355.4399990:<<<:;:5:5::7:<::://+/580516///;=88833-333888099444==1:88>?58887
@N9IO0:00828:05874
TACGTAGGCAGCAAGCGTTGTTCGGAATTACTGGGCGTAAAGAGTGTGTAGGCGGTGCTCTAAGTCTGTCGTGAAATCTCCCGGCTTAACTGGGAGGGTGCGGCGGAAACTGGAGTGCTCGAGTATGGGAGAGGTAAGCGGAATTCCCGGTGTAGCGGTGAAATGCGTAGATATCGGGAGGAACACCTGTGGTGTAGACAGCTTACTGGACCATCACTGACGCTGAGACACGAAAGCGTGGGTAGCAAACAGG
+
CGECC;;9;@>@B=@;;;?BB@CC@D@CABBBBA<ABBAA<B;;;CCCCCC@BC?@??ACAA=AAA???@??AAA9:97BC;B@AA>A@???C=???8>==<:@@:A@;ABB>ABBBBBBBBB???CB=ABBB?BB?BBC@C@C=@@;@@BCBBABE@AAAD>CBBB?????>994</889><=>>>A???;>>>=4//0//;27759.5<.53:9;;7779:;@@@A===CBC7BAAABB<BB???>6@@@=
@N9IO0:00828:05908
TACGAGGGGGGCAAATGTTGTTCGGAATCACTGGGCGTAAAGGGAGCGTAGGCGGGCTTTTAAGTTAGGTGTTTAATCCCGGGGCCCAACCCCGGACCGGCACTTAAAACTGGGAGTCTTGAATAGTGGAGAGGTCAGTGGAATTGGGGGTGTAGCGGTGGAATGCGTAGAGATCCCCAAGAACACCAGTTGCGAAGGCGGCTGACTGGACACATATTGACGCTGAGGCTCGAAAGCATGGGGAGCAAACAGG
+
EDBBCDDEGE+:9;05558A=8BC:=7A9<99:5)55;<<6=@7<ACBBBB@BDC6;:::.;=;;65A7<;?>4??@?>9?@@6AC=?9@@>2<8<>4>?BBCC?CCB9A?@?8;;;;;>BA?DDCCC=??@@?BA@A@A=A?B?BCCC2A@@@@AA?CC?B?BAAABB@?=>::::.;5;@<@AA?B@@=@BBC@B?;:7;ABCBCB7@@?>BB@@<@BBABBB00+0<<<<<9<B?BBLK;<;:BB<?@@:
@N9IO0:00829:05879
TACGTAGGGGGCAAGCGTTGTCCGGATTCATTGGGCGTAAAGAGCGTGTAGGCGGCCAGGTAGGTCGGTTGTGAAAACTGGAGGCTCAACCTTCAGAGGTCGACCGAAACCATCTGGCTAGAGTCCGGGAGAGGAGAGTGGAATTCCTGGTGTAGCGGTGAAATGCGCAGATATCAGGAAGAACACCCGTGGCGAAAGCGGCTCTCTGGAACGGTACTGACGCTGAGACGCGAAAAGCGTGGGGAGCGAACAGG
+
CGCCCBCDDD1CC?B9;;@B=A9=;>B=AAB;AA8A@@@>7BBB@@@A>:;489398???AAB@BA@>>5;;ABAA6A@?=@B=@@CB?C?C?C<;;D?A@CCLADDD>C@AAACC@BBBBBABA@CC=BBBB>BA@@@C@CAC@C@CC@CBFBBBDAEBCC>CBBBBBBBBAABCB?C@CC@BBA@9@::6;@<=6>::3:??@??H@B?BB>AAA@???:9:=A;;;;C;;;;*;==@CD@9BBCCC?AAA;
@N9IO0:00838:05907
TACGTAGGGAGCGAGCGTTGTCCGGATTTATTGGGCGTAAAGAGCGCGTAGGCGGTTCGGTAAGTCGGATGTGAAAACTCCAAGCTCAACTTGGAGCCTGCATCCGAAACTGCTGTGACTTGAGTCTGGTAGGGGAACACGGAATACCTGGTGTAGCGGTGAAATGCTTAGATATCAGGTGGAACACCAGTGGCGAAGGCGGTGTTCTGGGCCAGTACTGACGCTGAGGCGCGAAAGCGTGGGGAGCGAACAGG
+
CEBBBBBC=AA?BCBB;?7;=@:=<BB@7AB@DE8=;<BC=B;;;@;;;@>:>B8A9AA;>>9A<=?498:8////&//;496<@@AC@EG@C@AAA:CCDDCC?AAA<@BBB;;;BBBB@CBBBBBA=A?@?<4@=AAA@>B7;;B9BB?BAA@@:;7;AAC>@?@A=B@AACA@<<800+0)/778=@0;7;;>9>9=B@BCCACCCC>C@DCC@@@BBAAA?;997999@?<5<@@@CDD8BBBCGA;;;@
@N9IO0:00847:05870
TACGTAGGGTGCGGGCGTTAATCGGAATTACTGGGCGTAAAGCGTGCGCAGGCGGCTCCTTAAGTCAGATGTGAAATCCCCGGGCTTAACCTGGGAACTGCGTTTGAAACTGAGGGGCTTGAGTGTGGAAGAGGGGGGTGGAAGTTCCAGGTGTAGCAGTGAAATGCGTAGAGATCTGGAGGAACACCGATGGCGAAGGCAGCCCCCTGGGCTAACACTGACGCTCATGCACGAAAGCGTGGGGAGCAAACAGG
+
LEDCB@@@:@A?CC>@@?=A@;::?C8;8;BBBA>>@?@@;@BBAAAB@@?;>>:@@@?D?B>AABABB???AB<4?=99.;91AA17/36@??:>6??@@A@D779C=@A@BB;;1:?488<@<BB8=6<878888%8@:=1562<485,85:<;6282;6:3:;8>>@?@=;:55::@=9B?CBB?CCCD?BAB>C?CBCCBBB2@@>9>99179;:?:3333939CCBBBCC@BBBBBBB9??B@A8@>?9
@N9IO0:00847:05880
TACAGAGGGTGCAAACGTTGTTCGGAATTACTGGGCGTAAAGCGCGTGTAGGCGGCCCTGCAAGTCGGGTGTGAAATCCCATGGCTCAACCGTGGAAGTGCACTCGAAACTGCGGGGCTGGAGTGCTGGAGAGGAAGGTGGAATGCTCGGTGTAGAGGTGAAATTCGTAGATATCGAGCGGAACACCGGTGGCGAAGGCGGCCTTCTGGACAGCAACTGACGCTGAGACGCGAAAAGCGTGGGGAGCAAACAGG
+
@>><69CA4@C998-7332896994:0904;BBA:;59=909;5;DCBCCF:9646>6==@C@AAACC?CC>BCD?CDE=B@@8;;BB@D?@AC:A494444445<<<45544999+88<698888//)////06186:A=?;@?7338.33;973317;<<.;4:<==>=A8333544<.4.5547;8:;5::>)0+/968(/)/:<3::555<7888988889999:::9999&9949444&44>><85592
@N9IO0:00858:05906
TACAGAGGGTGCAAGCGTTAATCGGATTTACTGGGCGTAAAGCGTGTGTAGGTGGCTTCCTAAGTCGGTTGTGAAATCCCTGGGCTCAACCTGGGAATTGCAGTCGATACTGGGAAGCTCGAGTTCGGTAGAGGACGGCGGAATTCCCGGTGTAGCGGTGAAATGCGTAGATATCGGGAGGAACATCGATGGCGAAAGCAACCGTCTGGGCCTGAACTGACACTGAGACACGAAAAGCGTGGGGAGCAAACAGG
+
CCCCA@@@:BB?C?CAAA=A<>:?<?A<6BCCCD==90//)//::@:;;BB>BB?BB9ABCB?BB;:6:<@A@AA4?@@:BBB;AB@@=@?BBE>B?B<@????AA@@@@AAA;@=@AA???@@>AA>AB@;;6;AC>BB@F?C@CE;@<ABBACCB>BDCD=DA@ADC;;;;;9==5<<1:2:=945;:97;449,9=?<?=97::;;.;=AAB@DCCA@@@?;;;;;:A;;;;&:;;@9;;0;;@@G;?;;5
@N9IO0:00815:05928
TACAGAGGTGGCAAGCGTTGTTCGGAATTACTGGGCGTAAAGGGCGCGTAGGCGGCCATCTAAGTCAGACGTGAAATCCCCCGGCTTAACCTGGGAACTGCGTCTGATACTGGACGGCTCGAGTATGGGAGAGGGATGTAGAATTCCAGGTGTAGCGGTGAAATGCGTAGATATCTGGAGGAATACCGGTGGCGAAGGCGGCATCCTGGACCATTTACTGACGCTGAGGCGCGAAAGCTAGGGGAGCAAACGG
+
>@B:;:C@BB=>>9?A@@<?A?BC@E:B9<ABBB=B=B@<5A?6A?AAA@<800+03<:9;A7;:;;;A@@@@A@;AAB@B1;8;B@C@C@DCC>B@BCC@BBBAA@BBBBA?A:::;BDCCB=BAA<5:>@@C6ABBC@AA?A>B?CB?BBBBCBB>B@@@;@BBABCCA@@9544744057555;?9=B9==<4:6>:6:===443-38-33:088;;==9=<>9=9;8<;>?9>?=??CD:BACCE>A:9
@N9IO0:00824:05916
TACGAGGGGTGCAAGCGTTGTTCGGAATTACTGGGCGTAAAGCGCGTGTAGGCGCCCATTATGTCAGGTGTGAAAGCCCTCGGCCTAACCGAGGAAGTGCGCCTGAAACTGGTGGGCTTGAGTACGAGAGAGGAGGACGGAATTCCCAGTGTAGAGGTGAAATTCGTAGATATTGGGAGGAACACCGGCGGCGAAAGCGGTTCTCTAGATCGATACTGACGCTAAGACGCGAAAAGCGTGGGGAGCAAACAGG
+
@BA>;;;;*;C;;5;;9;=BD@BB?A<?<??AAB=BAAAB6;;@@@ABAAC@;;55)5>8=<BCCCC?BBBBLF>BBB=@;;698<C?C?AAC:>9BCC@@?>BA;<4?;;9BB>6BB@AAAAAAABABBBB?AA>AAA=@<A<@A9@AA?@@BAB>A?@@<@?@@AAAABBB=BA9::0:7::87<7:;09;::1;54.58<<<BBBAAA@??>?988<:994.49:;;9;55&5::>:==0;;;<<4>=<8
@N9IO0:00834:05942
TACGGGGGGAGCAAGCGTTGTTCGGATTTACTGGGCGTAAAGGGCGCGTAGGCGGCCTCCGCAAGTCAATTGTGAAATCTCCGGGCTTAACTCGGAAAGGTCAACTGATACTGCGGGCTAGAGTGCGGAAGGGGCAACTGGAATTCTCGGTGTAGCGGTGAAATGCGTAGATATCGAGAGGAACACCTGCGGCGAAGGCGGGTTGCTGGGCCGACACGTGACGCTGAGGCGCGAAAGCTAGGGGAGCGAACGGG
+
<;BAAAAA'A@@B?BABC?@?ACD;;;C;;9:AB9@;;;B8@@9@@@?9=:848096?;99886888?8=8;;;==6===>8==6==9=9==<=?BD<?>?AC;?>?>@>9:9:99,8@@:799@@@38/888'6=7=>>;?1708@88.79997//(/;;92:=ADAAABBBAAACD@?=@=>?;<>:;;:>;;6:7=>=37079=@@6<7//.....45.////.839<9:;7.7=>:9::+9B>??<?BB<
@N9IO0:00836:05919
TACGTAGGGGGCGAGCGTTGTCCGGATTTACTGGGCGTAAAGAGCGTGTAGGCGGCCAAGCAGGTCTGTTGTGAAAATGGAGGCTCAACCTCCAGACGTCGACAGAAACCGCTTGGCTAGAGTCCGGAAGAGGAGAGTGGAATTCCTGGTGTAGCGGTGAAATGCGCAGATATCAGGAAGAACACCAATGGCGAAGGCAGCTCTCTGGGACGGTACTGACGCTGAGACGCGAAAAGCGTGGGGGAGCGAACAGG
+
DD;<;CCCCC2CC;;9BC=AAB?B7;;B=B@@@D;@A@@@8@9?AA<;;BB?@@5;4:3??AB????@><>=9999&3=2::9==<<7@?@@:@;;;;;BBBC@A@B=C:;<D?C?CBBAB@@@?B?B@BBB@BAAB@@<A?B?B@DCABB;;;BA>B;;;0<;BCA@ACCCAAAB>B>BC?BBC=B<;;5;?=8??AAABBABCAAA<@@@????BAA@A?::;@@@AA<;;;-;?>;9999$5;::<8<==2
@N9IO0:00836:05928
TACGTAGGGTGCGGGCGTTAATCGGAATTACTGGGCGTAAAGCGTGCGCAGGCGGCTCCTTAAGTCAGATGTGAAATCCCCGGGCTTAACCTGGGAACTGCGTTTGAAACTGAGGGGCTTGAGTGTGGAAGAGGGGGGTGGAAGTTCCAGGTGTAGCAGGTGAAATGCGTAGAGATCTGGAGGAACACCGATGGCGAAGGCAGCCCCCTGGGCTAACACTGACGCTCCATGCACGAAAGCGTGGGGAGCAAACAGG
+
CCCCBCBC>@@@@@699;4;=CB@<B6;7;CBBI?@@@CB=BDCBA@@<00*00+0<9::<?:>=BBB=?=?B@<5;D>=1A:188.7.36A?@<?9>>B998D48:B;?>97;77.7749@:>>@@5@5<;88888&8;5;-//2<4//-/9=:;7./).797.655:?BA?>>;97@8=<?A9BBB@CABB@CBB>A9@@@@?@?.@@D=ABB?ABA???93779/7=@=?BCCC>BAA@@AA6?:;AA9?>;8
@N9IO0:00844:05924
TACGTAGGGAGCAAGCGTTGTCCGGAATCATTGGGCGTAAAGAGCGCGTAGGCGCCGTGTAAGTCCGCTCTGAAAGTCAAAGGCTCAACCTTTGAAAGCGGGTGGATACTGCACGGCTAGAGTCCGGAAGAGGCGAGTGGAATTCCTGGTGTAGCGGTGGAATGCGCAGATATCAGGAGGAACACCAACGGCGAAGGCAGCTCGCTGGGACGGTACTGACGCTGAGGCGCGAAAGCGTGGGGAGCAAACAGG
+
CCGCCBCB<;;;@<@A@@=@@A?B>B7<;@@?BD;AA::9/:=?@>@AAAB>;;4.44<=D:C=B?AADD@@@@,::;;:.;>AA;;7;=BB=BDE=BBBB9;;?ABBBAAAAA@=AABABAAA?B@C@BAB=??>==>3:28;?8?A<?@@A@AB?AB?B?BCCCBBBBA@@@?>9?@<@=ABB>B?@@=??@5:6:@@>@A??@?A=B::8:D@@@A::9:::B>???AAA:>000@@@7BAAAB<:::?
@N9IO0:00847:05935
CACGTAGGGGGCGAGCGTTGTCCGGAATCATTGGGCGTAAAGAGCTCGTAGGCGGCTCAGTAAGTCGGGTGTGAAACCCCTAGGCTCAACCTAGGGACGCCACTCGATACTGCTGTGGCTAGAGTCCAGTAGGGGAGTGTGGAATTCCCGGTGTAGCGGTGAAATGCGCAGATATCGGGAGGAACACCAGCGGCGAAGGCGGCACTCTGGCTGGAACTGACGCTGAGGAGCGAAAGCGTGGGTAGCAAACAGG
+
CCCCCCCCCC1EB@@@CC@CBC@C@C?BB@?=@B=@@A@A;@AA@@@CABA?BA=B@?>@;;5;@??@;A;9;CC8@AA9BBC@CCCB@C@CBBB>BBBB@A@@;599>9;;FC@A@?;<;9559549=@@@@@3@@=B=>49698@=:=8<A599;>49;;;3=@B@;;;BA:66==1::.5.5::8@ABC@BBB@C?BB?@<9=:00*/885<=A;:::;<AA??9>?<==>/:9:99?9@@???C29:B4
@N9IO0:00848:05938
TACGTAGGGTGCAGGCGTTAATCGGAATTACTGGGCGTAAAGCGTGCGTAGGCGGTTTGTTAAGACAGGTGTGAAATCCCCGGGCTTAACCTGGGAACTGCGCTTGTTACTGGCAGACTTGAGTGTGGCAGAGGGGGGTGGAATTCCAGGTGTAGCAGTGGAAATGCGTAGATATCTGGAGGAACACCGATGGCGAAGGCAGCCCCCTGGGCTAACACTGACGCTGATGCACGAAAGCGTGGGGAG
+
CDBB@::;7;A?AB@BCC@C?C9969=@>BAAAB=>@??@;@BBABB@@??<?A?AB<BB?B?BBBBB?BBB@@C=AAAC5BB599>A=A?BCB<B=@@ABAAB;D=9?:>A>???BBC@BBBBBBB>AABBBBBBA(?@<@?@?A=@A=@A@A@>>7//*.;0;7>@B@AAAA?>;<5:95;8==>;>@@@:=>>=B<B@@BBBC1@AB;A@A599?766:00//.8:<;;;AB:;;;?;;:-96
@N9IO0:00850:05922
TACGGAGGGTGCAAGCGTTGTCCGGATTCATTGGGTTTAAAGGGTGCGTAGGCGGCCCTGTAAGTCAGCGGTGAAATCCCACGGCTCAACCGTGGAACTGCCGTTGATACTGCGGGGCTTGAGTTCGCCCGAGGTCGCTGGAATGTGTGGTGTAGCGGTGAAATGCATAGATATCACGCAGAACACCGATTGCGAAGGCAGGTGACTGGGGCGCGACTGACGCTGAGGCACGAAAGTGTGGGGAGCAAACAGG
+
CDCC@CCE>CBBC?BBBB@CFC?C@BB?ACB>AA=AD<BB=B=<;AAAA@C;9969B;A@@A?BBBBC@@?@CCG>BCC>CAA>ABCB@C?@@@;>5@@@>:@B=@@BA=<=;:;;&9=<@?BB@CCAA>BBB>BBBBBB?B?@B@@@A@BAAB@@>8=;;;3>?@@@A@@@B@??BBBABC;??A;???4::@>:?;?AB>B>>??=?@3::?CAAAADA;;;:7739::99:6;C@@@AA3<<AAA:=;;6
@N9IO0:00852:05938
TACGAAGGGGGCTAGCGTTGTTCGGAATTACTGGGCGTAAAGCGCGCGCAGGCGGCTTTTCAAGTCGGTGGTGAAATCCCAAAGCTCAACTTTGGAATTGCCATCGAAACTGTAAAGCTTGGGTACGGGAGAGGTGAGTGGAATTCCGAGTGTAGAGGTGAAATTCGTAGATATTCGGAAGAACACCAGTGGCGAAGGCGGCTCACTGGCCCGTTACCGACGCTCAGGCGCGACAGCGTGGGGAGCAAACAGG
+
BBAA@@CCBC1BBBC@@@@CC?CC?C@CAB@@@D>BCBAA<A@@?@@@@@?:9819>@A6AB?BBBB?BC?BBBG9:9B;BA:>?>DB>AAE>C?B?B<>>?BBBBBC<B=>>BA;@@<8=?7>>CCC=B@AA=><>@>><><A<A=@=>>@A;=<@9;;;;1<9=>@@@AA>>;>D6;6;>:>??:>>@?9=AA;A4553566:>??9>D7@><>>:=@@D:;::939868BD???>>>CC5?;:;;1;<;:
@N9IO0:00842:05963
TACGTAGGTGCAAGCGTTGTCCGGATTTATTGGTTTGAAAGGGTGCGTAGGCGGCTTTGTAAGTCAGTGGTGAAATATGGCAGCTCAACTGTCACGGTGCCATTGATACTGACGGAGCGTTGAGTACATGAGAGGTAGGCGGAATTGACTCGGTGTAGCGGTGAAAATGCTTAGATATCGTCAAGAACACCGATAGCGAAGCAGCTTACTAGGCTGTAACTGACGCTGAGGCACGAAAAGTGTGGGGATCAAACAGG
+
BCCAA<<800/<6:=B@799@8=9<>>500)/)//)/77.9<5?=BBB@@<@A=BCD=BBB;0////680.-.-(---505---5--(-,,(***,(,25(-/4998966//-6(-----(..-2.....3222(-./(.97<250......05575556062222&2666166697668822,27199:4>73/68//(///37869999915.../(.778795225222227333&3322277+6558>5==B5
@N9IO0:00842:05979
TACGTAGGTGCAGGCGTTAATCGGAATTACTGGGCGTAAAGCGTGCGCAGGCGGTCTTTTAAGTCAGATGTGAAATCCCCGGGCTTAACCTGGGAACTGCGTTTGAAACTGGAAGGCTAGAGTGTGGCAGAGGGGGGTGGAATTCCGACGTGTAGCAGTGAAATGCGTAGAGATGTGGAGGAACACCGATGGCGAAGGCAGCCCCCTGGGCTAACACTGACGCCTCATGCACGAAAGCGTGGGGAGCAAACAGG
+
CCAA@;;55=9>><A@@=B=@@<9=+0)0===@<9;9CD>BBC?@?@>9929:2:::AB:C?CBAA<?:49B@=18>==1A=399.3,36377.76;>@@AAD=AAG=9734@3<4=:93:5;:<=878;<=>>=>':;5>>A?A54557975-------//)8@?AAAACC?::8?0795;5@@@?CBBB?CBB?B?@@@BCCC0AAA;@A@=A@@@<=000)0<7<=>9959@;ADCFEGI=;;;;J?JBB>
@N9IO0:00848:05972
CACGTAGGGGGCGAGCGTTGTCCGGATTTATTGGGCGTAAAGAGCTCGTAGGCGGTTAGGAAAGTCGGGTGTGAAAGCTCGAGGCTCAACCTCGAGACGCCACTCGATACTTCCTTGACTGGAGTCCGGTAGAGGAGTGCGGAATTCCTGGTGTAGCGGTGAAATGCGCAGATATCAGGAGGAACACCAACGGCGAAGGCAGCACTCTGGGCCGGTACTGACGCTGAGGAGCGAAAGCGTGGGGAGCAAACAGG
+
ADBBBBBBBB2BBBBBBC@DEG@C:;;B:@@;B@::99CC;?@@@?:99BB@BC@C@@@>@D>CCCCC>@AACCD:;;:AA@A>ABECAG@BCCBBBACB?BBBBCC@AAB>B=B=BBBBB?AAAD>B>ABA@@<@ABA::8;?B@DABA>ABBBBBB?AACJ?BBCCA@ABABAAAA<?@5;5;AA:@=@?<@CC=@=@CCCABA@@@@9?;?;:;;BA@@@@BBBB?BBBBBC8<9??BDE;CBBBC>AAA@
@N9IO0:00851:05977
CACGTAGGGGGCGAGCGTTGTCCGGATTTATTGGGCGTAAAGAGCTCGTAGGCGGCTCGGTAAGTCAACTGTGAAAGCTCCGGGCTCAACTCGGAGAGGCCAGTTGATACTGCTGTGGCTAGAGTCCGGTAGGGGAGCGTGGAATTCCTGGTGTAGCGGTGAAATGCGCAGATATCAGGAGGAACACCAGCGGCGAAGGCGGCGCTCTGGGCCGGAACTGACGCTGAGGAGCGAAAGCGTGGGTAGCAAACAGG
+
CCBBBBBBBB2BCBCCCB@DCE@C>BBB=BC@CF>AA@@?:?@??@A@???;9:6:ACB?CC?ABCC@CBBBBAF9:9DE@CC=A@BC@BBCB>A@::6;?@A@AC@@A@@@AAB@@<@?@?@AAD?C?ABBBB8==B@@A?C?C?C>@@?CCBBB==;=ABC<B@AA@@?==>>=BD=@@798:A@=BCAA=@CC;@;?@=999:;;BC<B?B?B?BBABACCCABB@@@ACCD?CA@@DL=AABBCC>;;;>
@N9IO0:00851:06005
TACGAAGGGGGCAAGCGTTGTTCGGAATTACTGGGCGTAAAGGGCGCGTAGGCGGCTTACCAAGTCAGGCGTGAAATTCCCGGGCTCAACCTGGGGGCTGGCGCTTGATACTGGTGAGCTTGAATGCGGGAGAGGATAGTGGAATTCCCAGTGTAGAGGTGAAATTCGTAGATATTGGGAAGAACACCGGTGGCGAAGGCGGCGTATCTGGCCCGTTATTGACGCTGAGGCGCGAAAGCGTGGGGAGCAAAACAGG
+
CCBB@?BFDE5CB?B@A<666:DC;C@C?AA@@@;@BBCE>CC=B==BACA=:929C8BC?C?BBA@@;><88:=1=5=>6>;3?///6;5:8887'7/0(//0=6?8??>>@<AB???E@;:68=@@@9<:58/8A>@>?8<8<9>=7><9:;????=;;;E:?8>=;;:=<::1:;/;3:=8=<=::9;<78//(-(--(--.78555387'-*((((***,2,..75888BAA9>9;:::9)//////'/894
@N9IO0:00854:05989
TACGTAGGGTGCGAGCGTTAATCGGAATTACTGGGCGTAAAGCGTGCGCAGGCGGTCCGTTGTGTCCGATGTGAAAGCCCCGGGCTTAACCTGGGAATGGCATGGGAAACTGGCGGGCTGGAGTGTGGCAGAGGGGGGGTGGAATTCCGGCGTGTAGCAGTGAAATGCGTAGAGATGCGGAGGAACACCGATGGCGAAGGCAGCCCCCTGGGCCAACACTGACGCCTCGAGGCACGAAAGCGTGGGAGCAA
+
CCBBBCCC>;;:A@CCCE9C9BBA?B7:8;A@@D?@@@AA<AABBBAAAAA=@B>AA>AB=A@@9:/8;939A@?69933&391>??B?B@@@@;@6::5>=:;:.:?19;;8BAB<BBA<?????@9>==::::::9":969(/)/(/(///86;78;779BA9>>@CBBAADABBBB???7?;<5;=A@>=7=>;7>9@:96666$228084<2989589/--,2----(-2577815<?866(22538
@N9IO0:00857:06002
AACGTAGGAGGCAAGCGTTATCCGGATTCACTGGGCGTAAAGCGCGTGCAGGCGGTTCGGTAAGTTGGGCGTGAAATCTCCTGGCTCAACTGGGAGAGGTCGTTCAATACTACCGGGCTAGAGAGTGGTAGAGGAAGATGGAATTCCCGGTGTAGTGGTGAAATGCGTAGATATCGGGAGGAACACCAGTGGCGAAGGCGATCTTCTGGACCATTTCTGACGCTCAGACGCGACAGCTAGGGTAGCAAACGGG
+
;.5<;;@;;:29:5:;;98@BC?B@BB<BB>>>>8666>>6:@?@@9?@@@;8849<???CB@BC@BD:99BBBB=BA@@?>>;?AAA7:7A>6BA@A?AAA@;>=:==867?=BB:CBBBBB??@B?@@@BA>A?BB@@?@@C@CD=C?CCBAAA@=@@AB=BDAAABBBB@?@@A;@@=@=@@@=ABBB?BBC>B@BCCCCCBDCC?BA@CCC=BBBAAABCCCBBBBB;;;A@BBCCC?DCBBBC=ABB8
@N9IO0:00862:05994
TACGTAGGGTGCGAGCGTTAATCGGAATTACTGGGCGTAAAGTGTGCGCAGGTGGCCGCGCAAGTCGAGTGTGAAATCCCCGGGCTTAACTTGGGAATTGCGCTCGAAACTACGTGGCTAGAGTGTGGCAGAGGGAGGTGGAATTCCACGTGTAGCGGTGAAATGCGTAGAGATGTGGAGGAACACCAATGGCGAAGGCAGCCTCCTGGGCCAACACTGACACTCATGCACGAAAGCGTGGGGAGCAAACAGG
+
BBCBBDFF?@A@BBAA@@<?=@BC?C?C@BCBBB=;;;AC=BBAAB9:9B@=AA<?<?A????AAA???@@@???8?BEF9CC>CC<@7>=8=?8;=C:>ABBBA@::18=?@@??9?@A>:59>AB<@?;::=6995:94>6:6;@BBBBBBCE@?<?@A@:A@@?B>?885<?<B577>?29:?4;477178<4:7?<;<937/37919,505:<<=565:?>????ABAAC=@000@@@5009BD>>>;4
@N9IO0:00821:06057
TACGTAGGGACCAAGCGTTGTTCGGATTTACTGGGCGTAAAGGGCGCGTAGGCGGCGCGGTAAGTCACTTGTGAAATCTCTGAGCTTAACTCAGAACGGCCAAGTGATACTGCAGTGCTAGAGTGTGGAAGGGGCAATCGGAATTCTTGGTGTAGCGGTGAAATGCGTAGATATCAAGAGGAACACCTGAGGTGAAGACGGGTTGCTGGGCCAACACTGACGCTGAGGCGCGAAAGCCAGGGGAGCAAACGGG
+
CCBAABBD6AA4;259A@5::9:5237=1??@@@99:994(4>4;<<=A;;7:@=A@@@>AA=@@BC<;5;;@@D>;::C:6;CBC5;5;00000*/95;,646=><<<@;99=>=>>@:9:D::;:49:@@?4:545<<.9255987;8555;;=96;=;8187778;==@=?886::=6:633369449.444.3;333(3-345??6=1929833334888944399<<==75645<<<&55:::3:@B9
@N9IO0:00835:06049
TACGGGGGGGGTAAGCGTTGTTCGGAATTACTGGGCGTAAAGGGCTCGTAGGCGGCCAACTAAGTCAGACGTGAAATCCCTCAGCTTAACTGGGGAACTGCGTCTGATACTGGATGGCTTGGATCCGGAAGAGGGATGCGGAATTCCAGGTGTAGCGGTGAAATGCGTAGATATCTGGAGGAACACCGGTGGCGAAGGCGACATCCTGGGCCGGTATTGACGCTGAGGAGCGAAAGCCAGGGGAGCAAACGG
+
B@99999999"5<.55;955=8@CACAD@DBBBC>@@A?B0<<6;BAAA@@<00-0<@;@AB8;;B@@@:;:CDD;A@A<AC???D@C@CBBAA8B?BBB999A@?@>??AC=@AA=@@=A?BBB@D?B=@>>>8?@@??9?=@<@?AB?BBBBBBB?BCDC<99:??A@A@A???B?AA>@?AAA?B?@A=@BB?B@BCBBBBB?BBD=C?B?BBB?BBAABBBBB>;;;@A@8@@=;;;;.;;;9>,444
@N9IO0:00846:06031
TACGTAGGGTGCGAGCGTTAATCGGAATTACTGGGCGTAAAGTGTGCGCAGGTGGCCGCGCATGTCGAGTGTGAAATCCCCGGGCTTAACTTGGGAATTGCGCTCGAAACTACGTGGCTCGAGTGTGGCAGAGGAAGGTGGAATTCCAGGTGTAGCGGTGAAATGCGTAGAGATCTGGAGGAACACCGATGGCGAAGGCAGCCTTCTGGGCCAACACTGACGCTCATGCACGAAAAGCGTGGGGAGCAAACAGG
+
?;BACCCE?BCBBAA=//)/)//:4:6=:=@BA@:>@@@?9@>>@BABBCC?BC?B9BAA@@955555@ABCBA<499><28;(33-328868;5;/9373378358>7=BB@A:908=98333;995@><?><@:=;00*/5@5;88<6::<?;8A:>5:9)999<=<<<;;655=755.54555.559<9===:=:====:>:=<<:09.5.59;94555555<544<;4444&4444;==+66==>8;;;9
@N9IO0:00849:06052
CACGTAGGGACCAAGCGTTGTCCGGATTCATTGGGCGTAAAGAGCTCGTAGGCGGTTCGATAAGTCGGGTGTGAAACCTCCAGGCTCAACCTGGAGACGCCACCCGATACTGTCGTGACTAGAGTCCAGTAGGGGAGCGTGGAATTCCTGGTGTAGCGGTGAAATGCGCAGATATCAGGAGGAACACCAGCGGCGAAGGCGGCGCTCTGGCTGGAACTGACGCTGAGGAGCGAAAGCGTGGGGAGCGAACAGG
+
GCAAAAAA;AC?B=AABB@CBBAC@BC@BCB6:8088333(3333:=>@::4:?4949<<::4;A<<;6;A<A@D8:29B=@@?@BBB?B=CB<9;;A>@5@>=6=@@@@A?:;;@?@CBCB@@;?:=AAAA??8@@BACC6@6@=A=?@6?@@?::;6@@::2>?@@BB<;<:95??<BB?B?BKF?CAAA?BCB?C@BD@@;;0<00*//7)/)/9;<BBBBCDB?@@?AA</4:44444&4;;;>85556
@N9IO0:00853:06024
TACGAAGGGGGCTAGCGTTGTTCGGAATTACTGGGCGTAAAGGGCGCGCAGGCGGCTTTGTAAGTTGGGCGTGAAAGGCCTGGGCTTAACCCGGGAATGGCGCTTGAGACTGCAAGGCTCGAGTACGGGAGAGGATGGTGGAATTCCCAGTGTAGAGGTGAAATTCGTAGATATTGGGAAGAACACCGGTGGCGAAGGCGGCCATCTGGACCGTAACTGACGCTGAGGCGCGAAAGCGTGGGGAGCAAACAGG
+
CCCBB>BBAB0BBBCAA@@CC?CC@C@C?BBBBF>@@@@C.9:.;@=?>AA>:959@@6@B@;@@<AC;A;;;@C=C?B>BBC;@@<@=AC=CC;C>;;6::?A>ABB@@:>;<5:5:;<99::9<<<4<<;;7;:;7;=?B<?<?C<?ABBAAA@@<@A?>8@=AABBBBBBA?BB8=9::3:9939<996;@B?B@@A<@7;:ABB?BB8::C=@@AA@==>;;;5;@@;99.:?B@@@@6@;<;B;@;;5
@N9IO0:00854:06025
TACGGAGGGTGCAAACGTTGCTCGGAATCACTGGGCGTAAAGCGCACGTAGGCGGTCCGATAAGTCGGATGTGAAAGCCCTGGGCTCAACCTAGGAAGTGCATTCGAAACTGTCGGACTTGAGTACGGGAGAGGGTTGCGGAATTCCCGGTGTAGAGGTGAAATTCGATAGATATCGGGAGGAACACCAGTGGCGAAGGCGGCAGCCTGGACCGATACTGACGCTGAGGTGCGAAAGCGTGGGGAGCAAAACAGG
+
CCBB?A@A<ACDDF>@@@?B?@?A=@7;;AB?@?<9;9BB>B?>>@;@@??<@@7AC?@;AB<@?BB>BBBA@@B9BB=<AA=3?>77/37B=B>B?B@BAA<7==?=8;9;88828>@<====>@@A7;8888*81:::07/84:9(5-5:<<>??8<9;;1959-----887<<<@6;;:><AAA=;;;;;>==:=;>?;?;;:8<=:==8===>888AA;;;>>=8=>==>E:AAA????1<99899/:;;=
@N9IO0:00855:06039
TACGGAGGATCCGAGCGTTATCCGGATTTATTGGGTTTAAAGGGAGCGTAGATGGATGTTTAAGTCAGTTGTGAAAGTTTGCGGCTCAACCGTAAAATTGCAGTTGATACTGGATATCTTGAGTGCAGTTGAGGCAGGCGGAATTCGTGGTGTAGCGGTGAAATGCTTAGATATCACGAAGAACTCCGATTGCGAAGGCAGCCTGCTAAGCTGCAACTGACATTGAGGCTCGAAAGTGTGGGTATCAAACAGG
+
AAB@900)0//)/::@AA?AAA?C=<;<);=5::)55)38088(33388556;>9<=<<<3:.44::<=8>?:94)494)4::5:<9=49.55555'5.5599==BABBAAA469?==B>A@A@AA@@@=@@@=?BC=AD>A>A8;;;C@C@A?BCB?BBAD>A@??<??@A@@AA;;;<@@7::A3::B8;;BB4;7:???ACBBBB=@@:::@;@:99=?>8>>=:=;777;*94>>?C=BC@??G=BBB<
@N9IO0:00821:06070
TACGGAGTGTGCGAGCGTTACTCGGAATCACTGGGCATAAAGAGCACGTAGGCGGGGATGCATGTCCGTGGTGAAATCCCCCAGCTCAACTGGGGAACTGCTTCGGAAACTGTGTCTCTTGAGGACAGAGGGGAGAGTGGGAACTTCTGGTGGAGCGGTGAAATGCGTAGATATCAGAAGGAACACCGGTGGCGAAAAGCGACTCTCTGGCTCGTTTCTGACGCTGAGGTGCGAA
+
>><<80/0<//9>@BA99.6665=9>7;<==>CC=BCA@@;AABABBCCBB?BCFF;BBA@A@CCC?@@@>@@AC=BBCBB2;:;BBC<B@BBB7B=@;69D?@>;>>5<0/0>>=@:<::/0)0///8888+8888877.73883733,33,373/*/99;3//-556,---/88:A;84536662938=682222&22226265;7=6:A988818@:>>::33331866869
@N9IO0:00821:06084
TACGGGGGGGGCAAGCGTTGTTCGGAATTACTGGGCGTAAAGGGAGCGTAGGCGGTGCGGCAAGTCTGGTGTGAAATCTCCGGGCTTAACCCGGAGCGGTCATTGGAAACTGCCGTGCTGGAGTGTGGGAGAGGAGAGTGGAATTCCCGGTGTAGCGGTGAAATGCGTAGATATCGGGAGGAACACCAGTGGCGAAGGCGGCTCTCTGGACCACACTGACGCTGAGGCTCGAAAGCTAGGGGAGCAAAGCAGG
+
BB::::::::"5<49@BB=@B>CB?CACACCBBB<@:;;@8BA;@@@BBAB@BB?BBCC>A@=@:;;?:>B@@@@<:::A?AA:??=@4::3:4:3337=88=8>8??5A????ABBBBA=BB???AD999BA<<>>>AB?B?B=@@8?499==>;:4;;:5-57AB???ABBB=>=58<7<5@@B=?@BBA@@@983//(/667;?B;>>9>00/::99=8888<7<==>>>448?>???0<;///)//673
@N9IO0:00832:06083
TACAGAGGGGCGAGCGTTATTCGGAATTATTGGGCGTAAAGGGCGCGTAGGTGGCTTGGCAAGTGACGGGTGAAACCCCTCGGCTTAACCGAGGACCTGCCTGTCAGACTGCTTTGCTTGAGGCCGGGAGAGGCGAGTGGAATTCCCAGTGTAGCGGTGAAATGCGTAGATATTGGGAGGAACACCAGTGGCGAAGGCGGCTCGCTGGACCGGTTCTGACGCTGAGGCGCGAAAGCGTGGGAGCAAACAGG
+
CCCC@;;;;.555@AAA9@B?BA>A=@;@A.99)39339/3:1:;AAAAA>@@<@=2919@;??A:::@9??@?,9:9-444.4938275900*001:=A>BCCBAA@A>999:/:<=9=9918199-9<==8==99;=9=29299(9===9=>9929B?C7@AABBCDBCBB5;;0<B>B?B@@=@ABB@CCBABA@@=@@;;;A=9==9=9=,00=<==>9999:?999::*/00///(//7::1<<<8
@N9IO0:00854:06098
TACGTAGGGGGCGAGCGTTGTCCGGAATCATTGGGCGTAAAGCGCGTGTAGGCGCTCGATAAGTCCGGTGTGAAACCTTGGGGCTCAACCCCAAGCCTGCACTGGATACTGCCGAGCTAGAGTCCGGGAGGGGAGAGCGGAATTCCTAGTGTAGCGGTGAAATGCGCAGATATTAGGAAGAACACCGGTGGCGAAGGCGGCTCTCTGGAACGGTACTGACGCTGAGACGCGAAAGCGTGGGGAGCGAACGAG
+
CCCCCCCCCC1CD@@ACC?BBBACAG?BBBB@BI?CBBBA:??@@ABBBAA@00/?BAAAC@CBCADABBB???:@6A9C?@16:BC<@@?0?:>><;99=>>;055:>:9?69;9<334:@;A8C=58887+77?>?A?B>A=@?A???AA@@AA?BBBA=???BBC???AA9>?:?<@@:???8=;993:?:4;:>=8::77779+2+3<3<8722333399766665233,3::5333)..97727667
@N9IO0:00857:06100
GACAGAGGCCTCAAGCGTTAGGCGGAATCACTGGGCTTAAAGCGTGTGTAGGCGGATCGTTAAGTGCCTTGTGAAATCCCACGGCTTAACTGTGGAACGGCTGGGCATACTGGCGGTCTTGAGCCATCTAGGGGCGACTGGAACAAACGGTGGAGCGGTGAAATGCGTAGATATCGTTTGGAACGCCAATGGTGAAAACAGGTCGCTGGGGATGTGCTGACGCTGAGACACGAAAGCCAGGGGAGCAAACGGG
+
CCC;9;619?BBB9;:;;8<=:<<8<8<<=;;?<4AC.;4(4@@?@@B@?@<??8BBBCC@C=?>A@>A>=>@AA8@AB8?9929A8>6>?;=?8B?AA?ACCD?BBB@ABC>BB?A@@599>:59A?=>?@?6?BBCBB<?<?BC8?>?@@<998=9?@?A;88:CBBABBB@@???6?2:.;@@>C@BB@BBBCC8?@@=???ABCFC;BBBA@@@;:9=>:;7;;=;<<<<57:49::9-944B>>@BB:
@N9IO0:00859:06067
TTCGTGAGTGGCGAGCGTTATCCGGAATTACTGGGCGTAAAGCGTCCCTAGGGGGTCGCATAAGTGCAATGTTAAATTCACCAGCTCAACTGGTGGCATGCGTTGTATACTGTGTGACTTGAGGTTTGTAGAGGTGAGCGGAATTTCCAGAGTAGGGGTAATATCCGTAGATACTGGAAGGAACACCAATAGCGAAGGCAGCTCACTGGACAGCACCTGACCCTGAATGACGAAAGCGTGGGGAGCGAACCGG
+
87A=<A0/0@6>>>B;669=AA>A>C@C@CDCCC=?@>@@6;;@ABK>BACCCC3>:588=@=@AA@@<@@?5;;0;;BAC@CBBBB@?B9979@<AB@@?:94:A@@BC@@@@?;;;@:?9:2:=6<@?????CCA@@@>@@CB?B>CA@@@:933&33-396@0/0@@?CBCBB>B>A>A>AAA>A@CB??:<7:4:>;<===BBB>AAAABBB7AA@AB;9888=98A?<?8;;<88<=07733:6;7:5
@N9IO0:00815:06120
TACAGAGGGTGCGAGCGTTAATCGGATTTACTGGGCGTAAAGCGTGTGTAGGTGGCTTTCTAAGTCGGTTGTGAAATCCCTGGGCTCAACCTGGGAATTGCAGTCGATACTGGAAAGCTCGAGTTCGGTAGAGGACGGCGGAATTCCCGGTGTAGCGGTGAAATGCGTAGATATCGGGAGGAACATCGATGGCGAAAGCAACCGTCTGGGCCTGAACTGACACTGAGACACGAAAGCGTGGGGAGCAAACAGG
+
BBCAA;<;6:BA??A9:9;=<99:94:4(4<>=@;@@@@@:@@@?@@A@@@>@@=@BD;B@@>@BBB@D=ABAA@3>BA=BBB<B@CB<C?BCD>E@B@BC<<@BAB;;9??79=4;ABBBBBC@CD@CBA;;6;8?;?A?B?C@DE=C@BBB?:99=A?@C;=>BBAAABCC???>8AA5;5<?>=?@><3::==8??B=?:>>:9990=:?;;49?@@;;;;::@A@?A@@@8::@BCCC8B@AAA9@;;5
@N9IO0:00832:06146
TACGGAGGGTGCGAGCGTTATTCGGATTTACTGGGCGTAAAGGGTGCGTAGGCGGTTGCGTAAGTCTGATGTGAAATCTTCGTCGCTCAACGGGAAGAGGTCGAATTGGAAACTGCGCAACTTGAGTGTGGTAGAGGCAGGCGGAATTCCTGGTGTAGCGGTGGAATGTGTAGATATCAGGAAGAACACCTGTGGCGAAGGCGGCCTGCTGGGCCACTACTGACGCTGAGGCACGAAAGCGTGGGGAGCGAACGGG
+
FCCB;;;<0;?@A9;;667;E@CC>BBL>B@@AC>?>A=C8DD>AABBA@?<;;2;299;<<5:>>>954<:::>7:;;9<=@@A@:=C<@:?6B6<8808.--(-37366/,-,,,,-(-83///38861///0/(/;;6:?9>>A>B?CB>=CAAABC>>?<?7@:::247@AA?>?@<=;99.78=<;;;A<?>=8;477047??@AAA<A?CCAAAA@A>?;7=73,376<<9+//:><<<2A>>?@?===6
@N9IO0:00833:06112
TACAGAGGGTGCGAGCGTTAATCGGAATTACTGGGCGTAAAGCGCACGTAGGCGGCTTGGTATGTCGGGTGTGAAATCCCCGGGCTCAACCTGGGAACTGCATCCGAAACTGCCTTGCTCGAGTATGGGAGAGGGAAGTGGAATTTCCGGTGTAGCGGTGAAATGCGTAGATATCGGAAGGAACATCAGTGGCGAAGGCGACTTCCTGGACCAATACTGACGCTCAGGTGCGAAAGCGTGGGGAGCAAACAGG
+
<=<<<<IE?DCBA??988086@?@:>?>9=>??B=ACA??8?===@;:99@7?;;>>9=:BA?;;9::/9@<@AB<@@@@-99/9::@<@=@?A=A@CAAAA;;6;A@;A;9;247<@?@@CCBBBBA0;:<:9.9=@@A@C@CC?C>B=@A;;;BB?BA@A9A;;;;;BBBBBBA=@5;5;=AA;:;>==.49=.929==<>:>:>>9<@9@<?@AAABA@@@BCC?AAA9;;0;;:9:::+99::;/33;2
@N9IO0:00839:06130
TACGAAGGGGGCTAGCGTTGTTCGGAATCACTGGGCGTAAAGGGCGCGTAGGCGGCTTAACAAGTCAGGTGTGAAAGCCCCGGGCTCAACCCGGGAATTGCACTTGATACTGTTTCGCTAGAGTCCGGGAGAGGATGGCGGAATTCCCAGTGTAGAGGTGAAATTCGTAGATATTGGGAAGAACACCGGTGGCGAAGGCGGCCATCTGGACCGGTACTGACGCTGAGGCGCGAAAAGCGTGGGGAGCAAACAGG
+
CCC;;:<CCC5CCCDCDC@BB>BB@C@CCIDBBB>@A@DC>CD=CCCBBAA?A@=@DACACC?BBCBB?BBAAAE>A?>>2C>8BB:89:C>BB<C@B?BBBBF>AABBBAAAE=BBB???BBAA<@@;@@?B?BBB@@@?A@B?CD?DCCCBBBBB>AAAA;@=;;;BBBBBC?BB?B@BC?AAF?A?BCBDDD?B???=?>AABBB?BB@B?C????AAAAA??@>>=>::99*97;=8<=/555;>6<<=7
@N9IO0:00844:06112
TACAGAGGGTGCTAGCGTTGTTCGGAATCATTGGGCGTAAAGGGCGTGTAGGCGGTCTGTTAAGTCATGTGTGAAATCCCTCGGCTCAACCGGGGAAGGACGCATGAAACTGACAAGCTAGAGTACCAAAGAGGGGGGTGGAATTCCCGGTGTAGCGGTGAAATGCGTAGATATCGGGAGGAACACCGGTGGCGAAGGCGGCCCCCTGGTTGGATACTCGACGCTGAGACGCGAAAAGCGTGGGGAGCAA
+
;==;6:?>4<;99;<::9388?DD@D@CA>?<?=0@:444)4;2<<<@>>A=;;7;?AAB?B?BB@AAB@A?<;;)9:9)5<<:666?2646@>/>9;7;=<;;>@@A9;;;ABB49:955499?=.94)44=@A@A'883:05.9>0:;99:===:6484<4444877333339<=3::6?4?>?9@=<=9>0/*/599)////$3<6=7?7:3333//8////--:///:////&3333777+79333
@N9IO0:00848:06147
GACGAAGGTGGCGAGCGTTACTCGGAATACTAGGCGTAAAGCGACGAGCAGGCGGTTCGGTAAGTCTGTCGTGAAAGCCCCGGGCTCAACCCGGGGAGGCCGATGGATACTGCCGGACTTGAATACGGGAGAGGTCACTGGAATTCCTGGTGTAGCGGTGAAAATGCGTAGATATCAGGAGGAACACCGAAGGCGAAAGCAGGTGACTGGACCGTTATTGACGCTGAGTCGCGAAAGCCGGGGAGCAAACAG
+
BBCBA8A:AA7A@==;;;5;;9::7<7AAA@;;.597<@4=0////7>>??>AB<?9=948?<@9::BBCBB@@@8?>>>+==,94993:>4:::+55.57;://)/9:5559496599595255555)5999.555955.55:.915<7:;<;444.44333&38348@;=?@@;;9<AA=B?BBC8;;=@=@:98.7=@A>A@@A??9><177:<;9@@@@@?A@?<98484:1<;-333&3888;1333
@N9IO0:00856:06122
TACAGAGGGGGCGAGCGTTGTTCGGAATTACTGGGCGTAAAGGGCGCGTAGGTGGCCTGTTAAGTCGAACGTGAAATCCCCGGGCTCAACCCGGGAATGCGTCCGAGACTGGCAGGCTCGAATCCGGGAGAGGGATGTGGAATTCCAGGTGTAGCGGTGAAATGCGTAGATATCTGGAGGAACACCGGTGGCGAAGGCGGCATCCTGGACCGGTATTGACGCTGAGGCGCGAAAGCCAGGGGAGCAAACGG
+
BBB<;;A@??,@A;?@<?;D>;C>:B9B7AA??>8@==@<)95)4@:@:?A>;8490;BB>B?B@@@@;;;;BBB9;;;;.;@;@@?A;??9?A7?;:;555D?A?A?>=@<@@@9<<=9938>?DF>DCBBB=AAA:;4;4:.9.985;?AAAAB@C@@@8@@;;;@?@@?999<8<?=@=A@@=@?AA=@AB>A>AA@BBAA=@@=@@@C?ABB>@@A@;;<<;5:;B@@@;@A<@@AA3;;;;<0;;;
@N9IO0:00820:06164
TACCAGCACCTCGAGTGGTCAGGAGGTTTATTGGGCCTAAAGCATCCGTAGCCGGCTATGCAAGTCTCCGGTTAAATCCAGCTGCTCAACAGATGGGCTGCCGGAGATACTACACAGCTAGGGAGCGGGAGAGGTAGACGGTATTCGGTGGGTAGGGGTAAAATCCTCTGATCCATTGAGGACCACCAGTGGCGAAGGCGGTCTACCAGAACGCGTTCGACGGTGAGGGATGAAAGCTGGGGGAGCAAACCGG
+
BB@9000//6:@ABCCC?BBBB?AB>AA;@@>@D@KADCG?CBA@>29::9:3:2:@@@@@B@BBCDD@C@C@CD=BE?@AACBBCCC@CAAABCB=A@?@;B=BAABB;<;AA@CC@@@AA9;99BA=BBBB=A@CCCB@A@A>::68>:134499/8==>1;@=@ABCD>>000:===,088;;8?8778?;;6;8;717799=9>?A>@AAAA=:;9@A;?@?>@8@@@AB=@@@AGFF3CCCCC;A=A>
@N9IO0:00820:06172
GACAGAGGGTGCAAACGTTGTTCGGAATTACTGGGCGTAAAGCGCGTGTAGGCTGCTTAGAAAGTCGGATGTGAAAGCCCTGGGCTCAACCTAGGAAGTGCATTCGAAACTTCTGAGCTGGAGTGCTGGAGAGGAAGGCGGAATTCTCGGTGTAGAGGTGAAATTCGTAGATATCGAGAGGAACACCGGTGGCGAAGGCGGCCTTCTGGACAGTTACTGACGCTGAGACGCGAAAGCGTGGGGAGCAAACAGG
+
BCCABACI>BAABB=9::>AA>BC@C6>6?B?@D>95;B<4>@?B>;999@4@444;7?AA<1>>9=4;8888880444)48808:44.55;<=5:5954999<????7=??ACAA@@@A6;:;>>A@=@A@@=A>B=;;2:.:7=;;B8>=>>>?C?B;;<0;.9<<@<@BAA666><<7<95965:559.5<949733-4492=?A<@@AAA;@@AAAA@@AA@@AB@?@@@9@=??@AA7A@@@B=@@@@
@N9IO0:00820:06181
TACAGAGGTGGCAAGCGTTGTTCGGAATTACTGGGCGTAAAGGGCGCGTAGGCGCCTTGTCAGTCAGACGTGAAATCCCCAGGCTTAACCTGGGAACTGCGTCTGATACTACAAGGCTGGAGTTCGGGAGAGGGATGTGGAATTCCAGGTGTAGCGGTGAAATGCGTAGATATCTGGAGGAACACCGGTGGCGAAGGCGGCATCCTGGACCGAAACTGACGCTGAGGCAGCGAAAGCCAGGGGAGCAA
+
CBB;9<<9=B?@@;>:89<@B?BCAD:C9BBA@A9:449:)44);A@ABAA>@9;5::>?@@?@A@@A@;;;CD<@ADD5:5<>>25.549;=6>75555959;556<<AABB@B?BAB::66:=A>7<;:>>90///:)/)/6<6?A:884:;44.44::1::55333<;;733<.55.5.599498==?B@A6;5;?5:9::555.5:799905556<<><<::4///79::044.44<<.::655
@N9IO0:00826:06185
TACGGAGGGTGCAAGCGTTATCCGGATTCACTGGGTTTAAAGGGTGCGTAGGCGGACAGGTAAGTCAGTGGTGAAATCTCTGGGCTTAACTCAGAAACTGCCGTTGATACTATTTGTCTTGAATATCATGGAGGTAAGCGGAATATGTCATGTAGCGGTGAAATGCTTAGATATGACATAGAACACCGATAGCGAAGGCAGCTTACTACATGAAGATTGACGCTGAGGCACGAAAGCGTGGGGAGCAAACAGG
+
BCCC@CCC>CCCC@CBBBACBB<@;883:@@::7*9@6=?9@=9<AA@A??<@C8;:BC@BB@BAAB@@>;?AAD>CB;;<@@;AB?A?BBCBBCC>B?A@=@@:;;BBB;;;@:@>@@99:?BDABA==;78194.48>5?>BD?;;??@@@A?9:.9=?:088==9??A@@844::4499.444.45@BAABA3917337;2733<;<8::38@>::998>998818<;;8803844===1=@@@A7=9:4
@N9IO0:00831:06170
TACGGAGGGGGCTAGCGTTGTTCGGAATTACTGGGCGTAAAGCGCACGTAGGCGGCTTTGTAAGTTAGAGGTGAAAGCCCAGGGCTCAACCCTGGAATTGCCTTTAAGACTGCATCGCTTGAATCATGGAGAGGTGAGTGGAATTCCGAGTGTAGAGGTGAAATTCGTAGATATTCGGAAGAACACCAGTGGCGAAGGCGACTCACTGGACATGTATTGACGCTGAGGTGCGAAAGCGTGGGGAGCAAACAGG
+
DDDH@AAAAA1AEDDAAA@CCACC?C@D?BBBBA::;:CC;A@@@B;;;BB?@A?@FF>BBB?BC?BABB?A?>B9:9:6;BD=ABAA;?<0<>19640559>C8C>BA@333344;;:55:7@>AAC?BBA<8955:<<8<9=7<7<CBCCBBB==9<<;=5=783878;;<C<???B?AA=AAA>AA??4::@<@=AACBBBBBBC?C@@@CCCB?BA>??@@??<?A@@@A9?@@AAAA6@::9C=?>>?
@N9IO0:00831:06187
GACGGAGGGGGCAAGCGTTGTCCGGAATCACTGGGCGTAAAGCGCGCGTAGGTGGCACGGTGCGTCGGTGCTGAAAGCGCGGGCTTAACCCGGCGAGGTGTGCCGATACGACCGGGCTCGAGGCCAGCAGAGGGTGGCGGAATTCCGGGTGTAGTGGTGAAATGCGTAGAGATCCGGAGGAACGCCGGTGGCGCAAGCGGCCACCTGGGCTGGACCTGACACTGAGGTGCGATAGCGTGGGGAGCGAACCGG
+
EECC@;9;9;(;:.5555.44<7=8=266C??>;2?:444)4444;44444.4<7:9:<0433::4405544?<<4::;?CC9?@7?<?C>C:?B69059==>059<>>;;;6;>6<<:@00)0)////99?D6967:;7@7999:D@<<@665<@=9:9@4A@:9999:9955.5.59.5.5;=6<8;;7;>>=8=9:0505<9>>A6<@A8AC:=555>:>@00)09:/39@?@@AFDD8BB@@@+0)/4
@N9IO0:00841:06207
TACGAAGGGTGCAAACGTTGCTCGGAATCATTGGGCGTAAAGCGCACGTAGGCGGCTTCGCAAGTCGGATGTGAAATCCCACGGCTCAACCATGGACGTGCATCCGAAACTGCGGGGCTTGAGTACTGAAGAGGATCGCGGAATTCCCGGTGTAGAGGTGAAATTCGTAGATATCGGGAGGAACACCAGTGGCGAAGGCGGCGATCTGGGCAGATACTGACGCTGAGGTGCGAAAGCGTGGGGAGCAAACAGG
+
CBBAA=AC=BCBB@<9;:?CBABB?B>A@BB;ED>:9983(3334<44:AA;A=8;;9><<A?AAAB=?:66==@7000+///)///74:6<?D:>BC@>@B;;5;AA9AAAACCC9CB?B;96BBBAA>B;;4;CDDA@=@4;6;@=B=B@@;@;;6;@<<6=9@=?@@BBCAA@A500)0)///)/955.6;;7<9;@:@AB;;:CC=CBFFBBAAAAAAAC@@@???>@AA<AACBEFE9@@AAB=A==:
@N9IO0:00828:06230
TACGGAGGGAGCTAGCGTTGTTCGGAATTACTGGGCGTAAAGCGCACGTAGGCGGCTACTCAAGTCAGAGGTGAAAGCCCGGGGCTCAACCCCGGAACTGCCTTTGAAACTAGGTAGCTAGAATCTTGGAGAGGTCAGTGGAATTCCGAGTGTAGAGGTGAAATTCGTAGATATTCGGAAGAACACCAGTGGCGAAGGCGACTGACTGGACAAGTATTGACGCTGAGGTGCGAAAGCGTGGGGAGCAAACAGG
+
CADD?A@A<@B@@ABBCD@DC>BB?B7@7;CBBD?@;@=>4?@B??5:;AB?9:05;:;BBC@AA@@@::89@A@9:99)8<;0;8>=8===.=?C@?9992:9,7AC<AACD?B:99BACB@BBC>A=@?:949ABBBB>B<>;>?A@A???AAAB>ABCD=A???>???=>@=A@;>97949@@;=?9929<:07/6>AADCABACABBC@CCCDACCBBBBCCC@BBB;;;/;@AABJE;CCCCB=CBC>
@N9IO0:00836:06253
TACGAAGGGGGCTAGCGTTGCTCGGAATCACTGGGCGTAAAGCGCACGTAGGCGGCTTGTTAAGTCAGGGGTGAAATCCTGGAGCTCAACTCCAGAACTGCCTTTGATACTGACGAGCTTGAGTCCGGGAGAGGTGAGTGGAACTGCGAGTGTAGAGGTGAAATTCGTAGATATTCGCAAGAACACCAGTGGCGAAGGCGGCTCACTGGCCCGGTACTGACGCTGAGGTGCGAAAGCGTGGGGAGCAAACAGGG
+
BECAA?AHCH5DCCB<;:@BBCBB?B=@@BBA@@<@@?CE>CAA@AACB@A??@7AB9BD:C9AAACCDC:A?@:4:D7??7::3@?><ABC>B>?7;///5@A8CCB@AACCAAABBA8BBA<<8B<5=<:@>@<:>AA18,2<<>9>99999725:=>@A7A:=<=;8;99A6::>B@EE@BBA?B@@@@CBC?C?:98:BA?A;<7;B9B?;;:;569CCE;;;>AB;;;D7;;BBCCC7@@@A@8?AB@5
@N9IO0:00849:06258
TACGAAGGGTGCAAACGTTGCTCGGAATCATTGGGCGTAAAGCGCACGTAGGCGGCTTCGCAAGTCGGATGTGAAATCCCTCGGCTCAACCGAGGACGTGCATCCGAAACTGCGGAGCTTGAGTATGGAAGAGGGTCGCGGAATTCCCGGTGTAGAGGTGAAATTCGTAGATATCGGGAGGAACACCAGTGGCGAAGGCGGCGACCTGGGCCAATACTGACGCTGAGGTGCGAAAGCGTGGGAGCAA
+
@CB;:9:F=CCGCB;:;;69===D@D?@@BA39:0989>>6=:7:?:A???=8:25=8CD>A,0000*////::;8BB@8A:92:<AB8B?B<B@BCBBCBBAA=?<?6====@=@@@C=@@@@BBA<A<@A@A;@AA>@5>:@:?>38-4<<?:588<ABB=B?ABC@@B;;5::<233-3-33848444388839344.44443444)4.5.5555544499//0)/0//D@269CCCC<BB@A6
@N9IO0:00851:06254
GACAGAGGGGGCAAGCGTTGTCCGGACTGACTGGGCGTAAAGCGCGCGCAGGCGGTCAGAGGCGTCGGTGCTCAAAGTCCACCGCTTAACGGTGGGAGGCGTGCCGATACGCTCTGACTGGAGGGCGGGCGAGGGTGGTGGAATTGCCGGTGTAGTGGTGAAATGCGTAGAGATCGGCAGGAACACCAGTGGCGAAGGCGGCCACCTAGCCCGCACCTGACGCTGAGGCGCGACAGCGTGGGGAGCGAACTGG
+
CGHCCCBCBB2BC?BBBB@CCE@D@BBBBBBBBB=@@@@A<AAB@@?A><;;00*077:BB?CAAAC@:;;E;994:;;>CDACBC@C@CC?CCF<@?=??>?C=AAAAA@@@A@BBB@@=@@@;@CC<@?@?C=BB?BB?B>A<AB@B@BC???::5;AAA<BBCBB@?=@@:88:833-4.4883894:399>.405A=B@@@?CDDCE>CCCC@CBBA;;:@@@<9;;>A@@@?A@???5@@CBC@CA@=
@N9IO0:00856:06218
TACAGAGGGTGCGAGCGTTGTTCGAAATTATTGGGCGTAAAGGGCGCGTAGGCGGTCAGGTAAGTCACATGTGAAATCCTTGGGCTTAACTCAAGAACTGCATGCGAAACTACCTAGCTAGAGTGCGGGAGAGGAGAGCGGAATTCCCAGTGTAGAGGTGAAATTCGTAGATATTGGAGGAACACCAGCAGCGAAAGCGGCTCTCTGGTCCGTTACTAGACGCTGGAGGCGCGAAAGCGTGGGGATCAAACAGG
+
<@;966=>4;;?@@?:55055:<<AD>C@B<8<=094444/5@4@?;<;>>?@A<@:;9;>@=A@@@@CCC=69@=@@8@=@@4@@4?9966==>=:;=9@:566;;==CCCB?C6549;:455::<>8;;;=9::;;;:9=8?9=?383333888;7333=,3,33337997/(/(/6(/(/89:@@F==8BB?1925+2555788//-)-8244--.3755..(-40------'-.355;;.98889/6673
@N9IO0:00858:06212
TACGGAGGGTGCGAGCGTTGTCCGGAATCACTGGGCGTAAAGGGCGCGTAGGCGGCCCGGTAAGTAGGGGGTGAAATCCTGCGGCTCAACCGCAGAATGGCCTTCTAGACTGCCAGCTCGAGCACAGTAGAGGCAGACGGAATTCCCGGTGTAGCGGTGGAATGCGTAGAGATCGGGAAGAACACCGGTGGCGAAGGCGGTCTGCTGGGCTGTTGCTGACGCTGAGGCGCGACAGCGTGGGGAGCAAACAGG
+
AB::6:C><@AAC@?>AA3==@.4.9.559A;::.;4444)4=4ABBCAAA?AA6::6;?BB?BBA@@@@1@CDD<@@?:8:A7@ACC>B?A>?8857?4@=@?BCAAA@9//3///8;7;??@@@A@@=:92:@AACC@C@B?BB<A?AAABBCC@CB?B@BBAAABAAA;98<@6=9?@=?AA>A>>?7>??<?@CF@CCBBABAB=BBBB>BAABBA>>@=993===958>@A@<=77+;<::8/88;3
@N9IO0:00862:06232
TACGAAGGGTGCAAACGTTGCTCGGAATCATTGGGCGTAAAGCGCACGTAGGCGGCTTCGCAAGTCGGATGTGAAATCCCTCGGCTCAACCGAGGACGTGCATCCGAAACTGCGGAGCTTGAGTATGGAAGAGGGTCGCGGAATTCCCGGTGTAGAGGTGAAATTCGTAGATATCGGGAGGAACACCAGTGGCGAAGGCGGCGACCTGGGCCAATACTGACGCTGAGGTGCGAAAGCGTGGGGAGCAAACAGG
+
FCDCC<AA>@BBCC?:;;GA;:;B=@:;:;;.4<4=AACC9@:8:<@@=AA9A=8<<9===C<=@9904:9=444)49909450569<:>466@<BCBA?=9:::<<<6?@@AB?@@@B99:??A;:6;?@@@C>CCBDC>A39-94,45:<BA9:95:?CC>C?DCCAAA@@:99:137-3289:5:9445:94.43//)///7279;3<+;4;;555;???A;;;4:;;:BB<BBCBBBB7AA@AD0;;;9
@N9IO0:00820:06302
TACGAAGGGTCCAAGCGTTGTTCGGAATCATTGGGCGTAAAGCGCGCGCAGGCGGATCAGCAAGTCAGATGTGAAATCTCGAAGCTCAACTTCGAAACTGCGTCTGAAACTGCTAGTCTAGAATGTCGGAGGGGGCAGGGGAATTTCACGTGTAGGGGTAAAATCCGTAGAGATGTGAAGGAACACCGGAGGCGAAGGCGCCTGCCTGGACGACTATTGACGCTGAGGCGCGAAAGCGTGGGGAGCAAAACAGG
+
@AA;;5;;.;@9@6?B@@=BB<D@<=455;;7:=5///9:(//8//3=@>?7?<<@ABAB??;?@A@AACBAA@@9===@::377=<=9@@??<<<3:0/0>>>@@@A<A;;:A@@@>?;9999////)/////$/3333&35:;4555<<:::===1====1=B>BBAA@@ACCCBB>B@C9;;;>@<@?;@;;4;;@@@<@@@6::29@99:BBC=@@@;;:::;4;BBAAF>CBABEEC3??;;<<*;<<;
@N9IO0:00827:06297
TACGGAGGGTGCGAGCGTTGTTCGGAATCACTGGGCGTAAAGGGCGTGTAGGCGGTCCGCTAAGTCTGATGTGAAAGCCCGGGGCTCACCCCCGGAAGTGCATTGGAAACTGGCGGACTCGAGTCCCGGCAGAGGAGAGTGGAATTCCGTGGTGTAGCGGTGAAATGCGTAGATATCAGGAGGAACACCGGTGGCGAAGGTGGCTCTCTGGACGGTGACTGACGCTGAGACGCGAAAGCGTGGGGAGCAAACAGG
+
CCED@BBC=BCA@;;;=B;L?:C>:C:B==@CCC=;59<<);4)4<4;;;:5;?9?A>BBA@=@AAAAABAA@@@<AID?DCC:;9:A@BBB2B@D@DBBADC8:6;A=;<;<<<595559==:94)4.44444.4<<;:>5828-3-333289::5547====6===B>>>=>B>?AC6::5:6;;C?B?AA>@@@?B?BB=?@??@@C??@??BBAAA::9=<<<<99:<?;::,9949=C@9BCCCC:?A@6
@N9IO0:00831:06296
TACGAAGGGGGCTAGCGTTGTTCGGAATCACTGGGCGTAAAGCGCACGTAGGCGGATGTGCCAGTCAGGGGTGAAATCCCGGAGCTCAACTTCGGAACTGCCTCTGATACAGCACGTCTTGAGTCCGGAAGAGGTGGGTGGAATTCCTAGTGTAGAGGTGAAATTCGTAGATATTAGGAAGAACACCGTGGCGAAGGCGGCCCACTGGTCCGGTACTGACGCTGAGGTGCGAAAGCGTGGGGAGCAAACAGG
+
@CCBB@BDDD5HIFCAAA?AAABB@C?BACDCBC=9;;BB<B@@@A;BBBD@CC<CB@9;:=AABBCFME;A@AD@CBB=B=;<;;;58<@=BA=A?C@??9<B@@@@?BBBBCCD>>@265;;;5;8=7;?C:;@@<@B?B;F:B:=B<@;=B?;?@BBBB>C=937878<=<9=@39398*.--(--73::@8<800)0;1>0/6?<B?C<@@@@@?:973333-33<<<9/37789;<1=CBC>64436
@N9IO0:00852:06269
TACGTAGGGTGCGAGCGTTAATCGGAATTACTGGGCGTAAAGTGTGCGCAGGTGGCTGAGCAAGTCGAGTGTGAAATCCCCGGGCTTAACTTGGGAATTGCGCTCGAAACTACTTGGCTCGAGTGTGGCAGAGGAGGTGGAATTCCAGGTGTAGCGGTGAAATGCGTAGAGATCTGGAGGAACACCGATGGCGAAGGCAGCCTTCTGGGCCAACACTGACGCTCATGCACGAAAGCGTGGGGAGCAAACAGG
+
@ACC@EFG?<;;A;?@=<9>466=8>8=:=DGDC?CCBCB<A55555>AAA=@@;??B:???7@@=45554:ACA59399+88/33,3,3339<2:5:49=>@<88=>6><<8E8C4888@@@9866-/./..(..(.939387<7/.*.===@?>5@>@;3@@5559=9;;822;273-46<@A=?<::5:<<7<7:@;;455::;?7C<@<@;9559949449559@@99:59@@9999-9:;:B;?@@;
@N9IO0:00856:06273
TACCCGCAGCACAAGTGGTGGTCATTATTATTGGGCCTAAAGCGTCCGTAGCTGGCCTGTTAGATGCCTGGGTAAATCGATGCGCTCAACGCATCGAATTCCGGGTAGACCGGCAGGCTCGAGACCGGGAGAGGTGTAGGCTACTCGGGGGGTAGGGGTAAAATCCTGTAATCCTCCGGGGAGGACCAGTGGCGAAGGCGCTACACTAGAACGGCTCTGACAGTGAGGACGAAGCCCTGGGCGCAA
+
CBCD>CCBBB=BB?BAB?@@<@AA@<A@=;;4;;,9.955)599A>7ACA@B87183:B@;@AAA@@<:88.9?A9A;:;:?@@AC??<?A@@??@@=@>A?CC=AAA@@=@@CBB?ABCCDAAA@BB<??@@?@@@::89BBAA@@@@@>&A;;;;.;;;;.;A<AAAA=;;7:C?CCD;CC?@@=AAA@<@B@=A>BAAAABBBAA@D@@@?@BBCBC;;;BA;0+0<00*000*00/*55555
@N9IO0:00856:06287
TACGTAGGGTGCGAGCGTTAATCGGAATTACTGGGCGTAAAGGGTGCGCAGGCGGCTCCGCATGTCGGGCGTGAAATCCCCGGGCTTAACCTGGGAATTGCGTCCGAAACTATGGAGCTGGAGTGTGGCAGAGGGAGGTGGAATTCCACGTGTAGCGGTGAAATGCGTAGAGATGTGGAGGAACACCGATGGCGAAGGCAGCCTCCTGGGCCAACACTGACGCTCATGCACGAAAGCGTGGGGAGCAAACAGG
+
CCBBAGGG?BBABBCC>B;@:BBB:C?B>BCCCD?BB@@@;@C<BABB@<<600)/7>49957;<787*7=:==@6;;;;-9<5=?<A;@<@@?:??D:@;;;B?BCD>BCFGE>AA@;;7;BBECB?A;;;@C;;;9;C@C@DAC?A@@;:9:99C@CCCD>CCCAAAABBBBCAA?A@<@=?@@499@@=@BB>A?BBBB?BB?CBC>B>B?;;;B@B000>00078<:999,9;;>BCC9A@@BE?BBB?
@N9IO0:00859:06265
TACGTAGGTGGCAAGCGTTATCCGGAATTATTGGGCGTAAAGCGCGCGCAGGTGGTTTCTTAAGTCTGATGTGAAAGCCCACGGCTCAACCGTGGAGGGTCATTGGAAACTGGGAGACTTGAGTGCAGAAGAGGAAAGTGGAATTCCATGTGTAGCGGTGAAATGCGTAGAGATATGGAGGAACACCAGTGGCGAAAGGCGACTTTCTGGTCTGTAACTGACACTGAGGCGCGAAAAGCGTGGGGAGCAAACAG
+
CCABAEF?AAABA=?A;96<BB?C@FAC@CD8=<473333(34:<:99:?@:?B?CD<@A<>5=:56;@A:<56606B>4<BB769BC=C99;@9:::,5<<A?CACC>BBBB;A>A<A:BBDB@@@:;44:43<<4<<?8A59286?:;@AAB><=>?==:33339<773787???373/7,39;6==;?8;887(3399:8??9;66//..9;;6@8655<<<A9<6<<>8988&887:5==.:::;;1:<<
@N9IO0:00861:06263
TACGGGGGGGGCGAGCGTTGTTCGGAATTACTGGGCGTAAAGGGCGCGTAGGCGGATGCGGGCGTCTCAAGTGAAAGCCCCCGGCTCAACCGGGGAAGTGCTTGGGAAACGCCGGATCTGGAGTGCTGGAGAGGACAGCGGAATTCCCGGTGTAGCGGTGAAATGCGTAGAGAGTCGGAGGAACATCTGCGGCGAAGGCGGCTGTCTGGACAGACACTGACGCTGAGGCGCGAAAGCTAGGGGAGCAAACGGG
+
BCCCBBBBBB"BB;6:BB?CB@B@;?<@=BBAA@:@@>BB:@?;@@@ABBA?@?<>??9990;999=@B;AACDDGDDDDD1C?BB@@?@@CKE;D?A@BA@=AA8?@8@?@5A>AAAAB8@:>@?>?<?@?@>BBAAAA9>>?>AB=B?BBBBB=B?BBBC;AACCB?>://////(//(0(/:=AA>@@5@@A<@9@@<@>>>???;?9==9>==;>7AAAAA@?9<<;575-5=9<?DD5??AAA9=<>6
@N9IO0:00861:06264
GACAGAGGTGGCAAGCGTTGTTCGGAATCATTGGGCTTAAAGCGTGTGTAGGCGGCGGCGTAAGTGTCGAGTGAAATGCCAGTGCTCAACGCTGGAACGGCTCGGCATACTGCGTCGCTTGAGGTCGGTAGAGGCGCCTGGAACTCTAGGTGGAGCGGTGAAATGCGTAGATATCTAGAGGAACGCCTGAGGCGAAAGCGGGGCGCTGGGCCGATTCTGACGCTGAGACACGAAAGCGTGGGGAGCAAACAGG
+
CCCBC??:AA=?A=AAAA?AA=AB?B9B>==9<>2<=189-7339B::9:;4;@3::5;<@A?BBBBCCCCBCCC>BCC:C>>>AABC@BBBA?;?;@@;?A??<?AABBCBCABABAB?@997:A@=AA@@?;>?>9@@<A?CBCCCB?CC?CABB@BCGJ?AA<<<AA@ABBAC@?>A>B>AB@>@@::3998>-99>;>+994777*9=?:919=::00000000388445/5:;=<==15555=7<BB@
@N9IO0:00817:06348
GACAGAGGGGGCAAGCGTTGCTCGGAATCACTGGGCGTAAAGGGCGCGTAGGCGGGATGGCAAGTCGGTCGTGAAATCCCTCGGCTCAACCGAGGAGCGTCGGCCGATACTGCCGTTCTTGAGGGATGCAGAGGAGACTGGAATTCCCGGTGTAGCGGTGAAATGTGTAGAGATCGGGAGGAACACCGGTGGCGAAGGCGGGTCTCTGGGCATCTCCTGACGCTGAGGCGCGAAAAGCGTGGGGAGCAAACGGG
+
DBBAABCBBB0AB=A:;;@BBBAE@C?AACBBBE=>>99:.;86<==?>??;@@@6@9959A?CBAB@CABAAAC<BBC=A==:=BAB@B>AAD?@=@0//:1:5:?>??>:927<4;8<=BBC=B:55:>AA:?9:7=>8=3=,33(349::BBAA=C???9?@@BBB:9:BBBBD;@>491:AA?C@??<>==8C=DCD>BB>=8A=6BBBCCA5;;?>?=A@?@<>@@9:99(:<<<>BB5@<??;13999
@N9IO0:00820:06334
TACGTAGGGGGCTAGCGTTGTCCGGATTTATTGGGCGTAAAGAGCGCGTAGGCGCCGAGTAAGTCCGACGTGAAATCTGGAGGCTCAACCTCCAGCGGTCGTTGGAAACTACTCGGCTAGAGTCCGGAAGAGGAGAGTGGAATTCCTGGTGTAGCGGTGAAATGCGCAGATATCAGGAAGAACACCGATGGCGAAAAGCAGCTCTCTGGGACGGTACTGACGCTGAGGCGCGAAAGCGTGGGGAGCGAACAGG
+
BB:;;CCCCC5DBBABBB6;;A?B=AAC;AA5;;,73839.8;;<=AA@==:<00,/::7:7;@D?CCB@@A@@8@@AA>;;7;@BD?A>BB=AAAA?AHBB?B=A@;@BBBCBC@CC@@@@@@;@9?9@??;?AAAAC?B=@>?@CEA@@@???F@CBBB>AAAAAA???A???B?B?BA;>::4;;;;5;<;;;&;>=9@B@BA?B;>=?A<??AA:::??==;;6;BB;;;6;@@ACBB;CBCCC@AAA:
@N9IO0:00825:06326
GACGGAGGGTGCTAGCGTTGTTCGGAATTACTGGGCGTAAAGGGCGCGTAGGCGCCTGGTCAGTCGGATGTGAAAGCCCGGGGCTCAACCCCGGGACGGCATCCGAGACGGGCCAGGCTGGAGACCGGGAGAGGAGGGTGGAATAGCCAGTGTAGAGGTGAAAATTCGTAGATATTGGCTGGAACACCGGTGGCGAAAGCGGCTCTCTGGCCCGGTTCTGACGCTGAGGCGGCGAAAAGCGTGGGGAGCAAAC
+
BBCC@HGC=AAA@AAC55.//)/;39)0,/7>=;5CBA:<(;4(4B8>@==;;;48:9:>;A??A@<@@A@???.7:3*3;;&44;@39::-::/4445>BBB?@?==9<<0;=AA=ABA6;;@@599.38;=8==>7;@9?>A@;;69@??9::??;?::;:&:5?::@??>@@4:4:AA=B=;;;4;4/9)0///)//5.555599<.55)549256@?@@;;;00:00*00000&/597999+7///;1:
@N9IO0:00837:06351
TACGGGGGGGGCAAGCGTTGTTCGGAATTACTGGGCGTAAAGGGCTCGTAGGCGGCCAACTAAGTCGGATGTGAAATCCCCAGGCTCAACCTGGGAACTGCATCCGATACTGGATGGCTTGAATTCGGGAGAGGGATGCAGAATTCCAGGTGTAGCGGTGAAATGCGTAGATATCTGGAGGAATACCGGTGGCGAAGGCGGCATCCTGGACTGACATTGACGCTGAGGAGCGAAAGCTAGGGGAGCAAACGGG
+
@@9:;;;;;;"5=.55BB?CD@DD@C?C?BCBCE>CCCCD=DC=BB@?BBB?BC@DAE?B;;7;@@C@C@@CAAC<@???200,0000*0=CCC>C998@A?:;4:;;;;;;>BBC:;:<???C?BBB<@BBCC>ABC@BBB?B?B>BCABBBFDAA>ABBA<@@??@@@AACABBB<???B?BBC?B>BB?CAA?C?BB?BCBB?BB?BABBAAAB?A??@@>>==3:8<==<-8773333&3;8<<1:>B9
@N9IO0:00843:06311
TACGAAGGGGGCTAGCGTTGTTCGGAATTACTGGGCGTAAAGCGCGTGTAGGCGGATTCTTAAGTCGGGGGTGAAATCCCAGAGCTCAACTCTGGAACTGCCTTCGATACTGGGAATCTGGAGCAAGATAGAGGCGGGTGGAATTGCGAGTGTAGAGGTGAAATTCGTAGATATTCGCAGGAACACCAGTGGCGAAGGCGACTCGCTGGATCTTTGCTGACGCTGAGACGCGAAAAGCGTGGGTAGCAAACAGG
+
AA>@GADDDF5GCA@;;;?BC=AA5;5;.9000@30/0=7.7<7599@<CD?BB@AA=??;?8<=<;<;<,<88<5<@:6?A<;<;@@:@@CCD@HAA:;;?B?B@AABCCDD>D;;;;B>9:::49=>?@@@?@BC?BB@B@B?BBA@A?A@A;:9=AAAC>C@BBBFGCCCC?AABCD@B@BA@@CDDC@CCD@CABAABBAAABB<@@AAC=ABE;:9DAAA??>==?9::9&989>=>8=A;<=?1>???
@N9IO0:00861:06312
TACGGGGGGAGCAAGCGTTGTTCGGATTTACTGGGCGTAAAGGGCGCGTAGGCGCCACCGCAAGTCAGTTGTGAAATCTCTGGGCTTAACCCAGAAAGGTCAACTGATACTGCGGGCTAGAGTGCAGAAGGGCAACTGGAATTCGTCGGTGTAGCGGTGAAATGCGTAGATAATCGAGAGGAACACCTGCGGCGAAGGCGGGGATTGCCTGGGCTTGACACGTGGACGCTTGGAGGCGCGAAAGCTAGGGGAGCGAACGG
+
@A;;::::#555@9==>>7;;7:;6555)49444)44:4;)44)4;4><=A=9;4.43288;49>:;;<454=CC900000/;5;;:;<@@5?999+3,78849>>:??<>8333(3773333/33..(..'.2,,--(-(-(--723.5557622)---9,223=555559+52268784869994977727--(-0----&--223(..3,..(------..(-22--(-(-4023559;)...6688.37779199C
@N9IO0:00815:06392
TACGTAGGTGGCAAGCGTTGTCCGGAATTATTGGGCGTAAAGCGCGCGCAGGCGGTTCTTTTAAGTCTGATGTGAAAGCCCACGGCTCAACCGTGGAGGGTCATTGGAAACTGGAGAACTTGAGTACAGAAGAGGAAAGCGGAATTCCACGTGTAGCGGTGAAATGCGTAGAGATGTGGAGGAACACCAGTGGCGAAGGCGGCTTTCTGGTCTGTAACTGACGCTGAGGCGCGAAAAGCGTGGGGAGCAAACAGG
+
BB@@A<;4;A=@B@CBBB@CCE>@>BBJAEG@CC=@=973(333484::=?=<;5<59999&439;596>B@A9=9)55909@C?CCCC@C@BBA=;;;/59:;5<7;;3;?A:A>C466;@;;;;;?==8@@@;@@9@@B?B?B?B@BBBBBBBAA@=ABBB=?>@@@BBAACCBCC?;;.938::7A;9:=<:929233-7<:2=?A>@A:@A@<::99=<8::996:==:977&344>?@@6AAACC=@@@?
@N9IO0:00818:06392
TACAGAGGGTGCGAGCGTTAATCGGAATTACTGGGCGTAAAGCGTGCGTAGACGGTTATTTAAGTCGGGTGTGAAAGCCCCGGGCTCAACCTGGGAATTGCATTCGATACTGTTTAGCTAGAGTTCGGCAGAGGGAAGTGGAATTTCCGGTGTAGCGGTGAAATGCGTAGATATCGGAAGGAACATCAGTGGCGAAAGCGACTTCCTGGACCAGAACTGACGATCAGCACGAAAGCGTGGGGAGCAAACAGG
+
B?;969==4<A?AA@:791919<@:@5929???B?BBBCC=BAB;;:A@BB@;;5<=<;:/9:>@CEC>BBBBBF9:;CD9CE9:::B>A=@@D?E@D;<;BB?;<<CCBDEDD<:;;@>??;;9;D@AABCCH?IIICCAB@DC>C@B?B:95;<A?BCBC=AAABAC@@?=;@@=@8<8<8BBBBB<6999;;;/9;@<<=:=:>>;<<7<;:5::=<<9977///7779<4<=ABACC;;9:DD>;;;@
@N9IO0:00825:06390
GACAGAGGGGGCAAGCGTTGCTCGGAATTACTGGGCGTAAAGGGCGCGTAGGCGGGATGGCAAGTCGGTCGTGAAATCCCTCGGCTCAACTGAGGAACGTCGATCGATACTGCCGTTCTTGAGGGTTGCAGAGGAGACTGGAATTCCCGGTGTAGCGGTGAAATGTGTAGAGATCGGGAGGAACACCGGTGGCGAAGGCGGGTCTCTGGGCAACTCCTGACGCTGAGGCGCGAAAGCGTGGGGAGCAAACGGG
+
DCCAAABBBB2BB?C:;;GBBBBB@C@C?BA@@B<@A@CC<BC<A@BBABB?CCC=@@@>AB?BBBC@BBAABBB<BBB<B8757BBC@DC@8749;?DBBBBBB@????@AA>>A;@@<>AAD>D=??BBBB99:ABCC?B<><?C>C@BBBBABA=@A?B=BCBBBC9:9@@@@@;??0749<??C@BB?@BC?B>BBC<C=?>ADD>??<?BC=???AAAB@???B@?>?=7>99:ABB5??A@>8<>=5
@N9IO0:00831:06367
TACGGAGGGGGCTAGCGTTGTTCGGAATTACTGGGCGTAAAGCGCACGTAGGCGGCTTTGTAAGTTAGAGGTGAAAGCCCGGAGCTCAACTCCGGAACTGCCTTTAAGACTGCATCGCTAGAACGTCGGAGAGGTAAGTGGAATTCCGAGTGTAGAGGTGAAATTCGTAGATATTCGGAAGAACACCAGTGGCGAAGGCGACTTACTGGACGACTGTTGACGCTGAGGTGCGAAAGCGTGGGGAGCAAACAGG
+
ABAA:?B<A=1=HCCCBB?BB@CC@H@C;;;;;D?;;;BC=CBBBC:;;CD?;;;;EE>BBC?BC@CC:98:@?D7:9C>B?B9::BA=A@B?C?B;>:99=AB=B<?=BBBA=B<<ABCAA>???A:5;8<828;/33=48285:4::::=B<;==4<88:/83333:?>9;B:>=7;5;=8=??;??;;5;;;5;;A;AAG@ABAC?BBCBBAAA=@@>??AABB?BAA>??3::@@@@A5??AAE>BBA?
@N9IO0:00832:06388
TACAGAGATGGCAAGCGTTGTTCGGAATCACTGGGCTTAAAGCGCGTGTAGGCGGAGCGATGGGTGCTTTGTGAAATCCCCCGGCTCAACCGGGGAACTGCTTGGCAAACCGGCGCTCTTGAGGCAGGTAGAGGTTACTGGAACCATAGGTGGAGCGGTGAAATGCGTAGAGATCTATGGGAACGCCGGTGGCGAAAGCGAGTGACTGGGCCTGTTCTGACGCTGAGACGCGAAAGCGTGGGTAGCAAACAGG
+
CE@<9;@>A>=981:9<=;@B>BC?>9?;>>DDE?BA7;;265>@DAB@AA:@<8@CCCBBBB<A<<B>7C????699777$39:?BB@B@BBC9B>A@??@;@;;:;-;=A=AAB@@@:;;=:=<<:?<;;A>B9AABA?@?B?CB@@>BB:;ACC@CCDC=;;;@;;;CAAAA@@B@<6=466B@C@CC>B;99/73<<;?@AB@@@;@?AA@?AA:::9:::89A:9:@@@/:9@@@@9@AAABF=;;;=
@N9IO0:00838:06360
TACGAAGGGTGCAAGCGTTACTCGGAATTACTGGGCGTAAAGCGTGCGTAGGTGGTTTGTTAAGTCTGATGTGAAAGCCCTGGGCTCAACCTGGGAATGGCATTGGATACTGGCGAGCTAGAGTGCGGTAGAGGGCAGTGGAATTCCCGGTGTAGCAGTGAAATGCGTAGAGATCGGGAGGAACATCTGTGGCGAAGGCGACTGCCTGGACCAGCACTGACACTGAGGCACGAAAGCGTGGGGAGCAAA
+
BBA;94;@8A@CC@DBCC@BBBBB>@6:5:A?@@;9;;BB<BBC?@?@>@@?@?<@F>CC?C@BBBCCBABABB?5<B<5BC?7BACC<D<===6<8<=8AAB5<5:;BBBB=BA;;;;;;?@;;;A>AA@@@B<A@@@B@C?B?BE>B@BD@AACCCCCCD>CCBBAAABBABBGC>CBACACDBBD@@@?BBC@CAAABABAB?AA9:9<????<>?A@@@@:992<8>@AB=BFCBBCC5AA>>>5
@N9IO0:00865:05791
TACGTAGGGTGCAAGCATTATCCGGATTTACTGGGCGTAAAGAGTTCTGTAGTGGCATTGTAAGTCAGAGGTTAAATCCTTGGGCTCAACCCAAGAACCGCTTCTGATACTGCTTTGCTAGAGACATCTAGGGGGTAGTAGAACTTACGGTGGAGCAGTGAAATGCGTTGATATCGTAGGGAATACCAAGGGGGAAGCCAACTACCTGGGGATGTTCTGACACTGAGAGACGAAAGCGTGGGGAGCAAAACGG
+
;C;<<BBC=BBDDACCCB>C::8:?BBC>CA???9@A??>9?;;<?B@@@00/94=@??BAA?ABDDABB?D=AA<@C?B@BA7BBBB@CC>C@IIAG@CCF:BBBB@@A@AABB7;<A;:;AB@BBCBAAJIL5AAABCBC>@@?BBB?BB@CCAB@;;;@9;9;>>:>>BB;;;;BBE>D@BCE@F7;;;;*;5;;<@6;;A?;9999&4:==:>>>>=@@9:9@@>@AA@A8?:89??A6?@@BCC599>
@N9IO0:00878:05767
TACGTAGGGTGCGAGCGTTAATCGGAATTACTGGGCGTAAAGGGTGCGCAGGCGGCTCCGCATGTCGGGCGTGAAATCCCCGGGCTTAACCTGGGAATGGCGTCCGAAACTATGGAGCTGGAGTGTGGCAGAGGGAGGTGGAATTCCACGTGTAGCGGTGAAATGCGTAGAGATGTGGAGGAACACCGATGGCGAAGGCAGCCTCCTGGGCCAACACTGACGCTCATGCACGAAAGCGTGGGGAGCAAACAGG
+
BC@@@@@@:A@BCBBB==:>7;?B:B?CACCCCC>A?ADC<BB=@A;B=45.37-3445:44337:::2@:9;CD>ABBB7@@;@B?B?A?@AA;A?BB?BBBB?BBB<BBBBB?;;;CG@CBBBAA;A;;;;C=CCADDAC@C?B=@ABAABCCBC?BBBB<BBBBA@@BA?>?@B;AA4927>=8<>??<?BB?B9??:927?;@@A<B?B>AAA@AA:89=<=988<?>=<5?98:@AA5@@@BB<A@@;
@N9IO0:00883:05787
TACGTAGGGTGCGAGCGTTAATCGGAATTACTGGGCGTAAAGCGTGCGCAGGCGGCTTTGCAAGACAGATGTGAAATCCCCGGGCTCAACCTGGGAACTGCATTTGTGACTGCATGGCTGGAGTGCGGCAGAGGGGGATGGAATTCCGCGTGTAGCAGTGAAATGCGTAGATATGCGGAGGAACACCGATGGCGAAGGCAATCCCCTGGGCCTGCACTGACGCTCATGCACGAAAGCGTGGGGAGCAAACAGG
+
CFCCBBBB<BABBBB@;@8=89997A6;09AA@B=CB@?@9@?@AAA@??A<??=?<=7B<B>?>::8?=9?@AB=BDFF:BB=BAAA.9438;1;4@<>=>?F?BBBCBBBBBBB@BBB>AADB@A=@=?:;;;;*;;;9A7@:D@CCCCCCAAABBCCBE=AABCBB;;<A@@AA>AA=A?A@@?BCCC?BAC?D@BB8>><@/??<<B:==<<;:77///::::<>;;?=81;@?9999-97<;<1;;<<
@N9IO0:00898:05783
GACAGAGGGTGCAAACGTTGTTCGGAATACTGGGCGTAAAGCGAGTGTAGGCGGTTTGGTAAGTCGGATGTGAAAGCCCTGGGCTCAACCCAGGAAGTGCACTCGATACTGCCAAGCTAGAGTATCGGAGAGGTTGGTGGAATTCTCGGTGTAGAGGTGAAATTCGTAGATATCGAGAGGAACACCGGTGGCGAAGGCGGCCAACTGGACGAATACTGACGCTGAGACTCGAAAGCGTGGGGAGCAAACAGG
+
CCD;;;EE=BB?AA99::9?98?A:A0949@A?9;55<<5=BBAA@@@BB?AC9B?7C:@E;@<<;:@@AA;;>06;908<819>CC9?>7<A2505>@A<B@;:<AA;;;@=B=CCBAA9::B??@?AA@C@C@B?BD@F@D;99BC@CCCB>>=:===91=7;:;>=?@@??>??@A?A?BAA6;6;?=@;92917>6?9@<?AA;>??@;@B@?90/::/0///4999::)5433:::+373785<?@:
@N9IO0:00900:05784
TACAGAGGGCGCGAGCGTTAATCGGAATCACTGGGCTTAAAGCGTGCGTAGGCGGATGTGCAGGCATGTTGTGAAATCCCATGGCTCAACCATGGAATTGCTTCGTGAACCGCACATCTTGAGGCAGGTAGGGGCGGTCGGAACGATAGGTGGAGCGGTGAAATGCGTAGATATCTATCGGAACGCCAAAGGAGAAGTCAGGCCGCTGGGCCTGTCCTGACGCTGAGGCACGAAAGCGTGGGTAGCAAACGGG
+
>?@AABC>7BCC>000//)/)//=:>7;;>CBBB=A@389.99<=;9::>@=:9.73378:??7?=99929:?@E>BDB6;;;7;AAD@G>A?C@C:>458@=???BA<@799@ACBBB?B@@<@::8;CCDD8BBAFCC9<6;@A?AA>BB79:BB@CCCG@?@??????ABA;;;@@A9>8>::49=5=9>>>:>>BCC@CACFCCC<B7:;BB?BCCBBB@A;:2:??;;:.9=>994)444<<>3>DA:
@N9IO0:00902:05769
TACGTAGGGTGCGAGCGTTAATCGGAATTACTGGGCGTAAAGCGTGCGCAGGCGGTCCGCAAAGTCTGATGTGAAAGCCCCGGGCTCAACCTGGGAACTGCATTGGAAACTAACGGGCTCGAGTGTGGCAGAGGGGGGTGGAATTCCACGTGTAGCAGTGAAATGCGTAGAGATGTGGAGGAACACCGATGGCGAAGGCAGCCCCCTGGGCTAACACTGACGCTCAGGCACGAAAAGCGTGGGGAGCAAACAG
+
BCABABCC>=;;@?CB<<:=:=A?6B4;05<@<E=;<;B@9A::;B@@@BA=??9<<5;;?>6944;<<<BBBCC>B@@@5@A<;0006<69=:296@?@@BC?B?BC;B@A>@AD<AC@AABCBCC?;;;000000%00+0*0)/)/5566>=;<<<<BBC<AAABAAAB??@@AA5;;5;49=<<999:3:8<:<:<<77777'3:;4;@@9B<>>>>=7837=>8<?<3333&3:888;:.:;<::1:44
@N9IO0:00903:05798
GACGAACCGTGCGAACGTTGTTCGGAATCACTGGGCTTAAAGGGCGCGTAGGCGGCTCATCAAGTCCGGGGTGAAAGCCTCCAGCTCCAACTGGAGAAGCTGCCTTGGATACTGATGGGCTTGAGCGGAGGTAGGGGCAGCTTGGAATTCCGGTGGACGGTGAAATGCGTTGATATCGGAAGGAACGGCCGGTGGCGAAAGCGAGCTGCTGGACCTCTTCTGACGCTGAGGCGCGAAAGCTAGGGTAGCGGAACGG
+
C>??C?A@C0/0797;;;>A@?BB>@<@AA9:6>4;<044)4;2445554;844.5999:99.555.555&559909;6:;7::///)/)//,(,,2(---55053=6=;9;556;:<254./79//)/759/555&5544/)/2725(-(-(--(--50-///)/75;5.5599///49)/)-(--(-(-(--(-79:)/6;;;555;55./725--(----6/55<;;6;99;@D69;9995)5995/)/499:
@N9IO0:00871:05850
TACGGAGGATCCGAGCGTTATCCGGATTTATTGGGTTTAAAGGGTGCGTAGGCGGCACTTTAAGTCAGGAGTGAAAGACGGCAGCTCAACTGTCGCAGTGCTCTTGATACTGAAGTGCTTGAATGCCGTTGAAGATGGCGGAATGAGACAAGTAGCGGTGAAATGCATAGATATGTCTCAGAACTCCGATTGCGAAGGCAGCTATCTAAGCGGTGATTGACGCTGATGCACGAAAGCGTGGGGATCGAACAGG
+
BCCC?;;9<BC:C@DAAA=ABB@C@CCC>CCACH>CE:::8:=9???BBAC@@?;@@;97*;5:?@==;=@>???9?B>@;@@BCCA?>@BBC@@ABBBBBACA@CBCCCBBBAC;;;D?ACA@AA@A@?CC?:<;@=A@<@7AB?@@BB?BCBBAC@A;:5/4BB?BACCCBBB::;B??A?BBB=>>?>?ABE?A?C@?@ACBB@@=@AC?BCCC>?AB>><<<59:555990;;::BCC7CBAAD@BBC@
@N9IO0:00888:05846
TACGTAGGATCCAAGCGTTATCCGGATTTACTGGGCGTAAAGAGTTGCGTAGGTGGCAGAGTAAGTTAGTAGTGAAATCGTGTGGCTCAACCATGCACCCATTACTAAAAACTGCTCAGCTTGAAGATGAGAGAGGTCACTGGAATTCCAAGTGTAGGAGTGAAATCCGTAGATATTTGGAGGAACACCGATGGCGTAGGCAGGTGACTGGCTCATTCTTGACACTAAGGCACGAAAAGCGTGGGGAGCGAACGG
+
CBBBECC@BBBAB=@B::8;CC<A<@@@6:;9@=<BBBBD;;:A@4:;@@@A=??=?B???BB=@??BCCB994@D=BBB@@@C665=B:>9BAA???A9@@=AA:;:::$9449>:54;>;9:39>>>==>=9929<:700*0)/5:6:69AA==A255554;3;=499988>744(4383-3-/661:///)/<<9<:BBC?CCCEBB?AA@;;5;;.9;<<<BB?C=<55:;;;&5<@BBBB796;?@9=;;
@N9IO0:00890:05833
TACGGAGGGTGCAAGCGTTGTTCGGAATCATTGGGCGTAAAGCGCGTGTAGGCGGCTTGGCAAGTCGGTTGTGAAATCCCGGGGCCCAACCCCGGAACTGCATTCGAAACTGCCTCGCTAGAGTCCCGGAGAGGAAGGCGGAATTCCCGGTGTAGAGGTGAAATTCGTAGATATCGGGAGGAACACCAGCGGCGAAGGCGGCCTTCTGGACGGTGACTGACGCTGAGACGCGAAAGCGTGGGGAGCAAACAGG
+
CBAA:@A?8?AAB?BABB9;;:C>8;4:::;6;;133333(3::9:@AAAA9B=9=>;?:=B?BB@@=A05:<<A:BCE?CCC9CD>C<???5=:=<::::@@=@ABD8@;9;=A@@BBBB@AAAA<A=AAAC?C?C???;=:=39:/;;::;@:::29=@?;@;@?CCDCDCCCEL>CI9;4:99=@BCC@BBD=A=;<4;8A8BBB?ABB?AA;;8855<AB@@@BABBCCE>BABCCCC3;;;;;0;@@4
@N9IO0:00902:05812
TACGGAGGGTGCAAGCGTTGTTCGGAATCATTGGGCGTAAAGCGCGTGTAGGCGGCTTGGCAAGTCGGTTGTGAAAGCCCGGGGCCCAACCCCGGAATTGCATCTGAAACTGCCTCGCTAGAGTCCCGGAGAGGAAGGCAGAATTCCCGGTGTAGGGGTGAAATCCGTAGATATCGGGAGGAATACCAGCGGCGAAGGCGGCCTTCTGGACGGTGACTGACGCTGAGACGCGAAAGCGTGGGGAGCAAACAGG
+
BCIEACCC>CBEF@BBCB@CC?BB?A=??BB9??7:8:BB=BBB?@<??;;.9;79:7;9=B@BBCE@D<@@;=@6>B@8FFF7;;093:99-75:6=455;A????A9B:::?D::;B@@@ABBB;@=<;;A?C4:9;A@B6;4;C<B?BCCEDDD:BBCG?CC;;:CBBBCBAAB<AA=B<AA@=A;:9:>@@2:49;4;;A:A?@9=??9?;99AAABAA?@;:959@555)5;9>?BA4=A;;;0;AA8
@N9IO0:00902:05828
TACAGAGGTCCCGAGCGTTGTTCGGATTCACTGGGCGTAAAGGGTGCGTAGGTGGTCGGGTAAGTCCGATGTGAAATCCCGCAGCTCAACTGCGGAACGGCATTGGATACTATCTGGCTAGAGGGTTGGAGGGGAGACTGGAATTCTCGGTGTAGCAGTGAAATGCGTAGATATCGAGAGGAACACCCGTGGCGAAGGCGAGTCTCTGGACAATTCCTGACGCTGAGGCACGAAAGCTAGGGGAGCAAACAGG
+
DCC??;;259<2995;<A7<<:==9BD9BBB@@@:;6;B?7B>55::9;@=:>?:@=?>9>?;?<<6@CBBBBBD=CCD>BBBBB@@@9@C@AA8@8ACACAA>A?BBBAAACCA?<@?????@:?<@?BBBB9BBBBBB?B>A=AAAA@BBBBBBBBC@@@8@@ABBABBA>?===88?5;2:;=>1;;;5;>A498;A@@BA??@A??@?@B@E@BCB@??@?@@>A@?9::59@@ABCE:BBBBE>?@@?
@N9IO0:00903:05826
TACGTAGGGTGCGAGCGTTAATCGGAATTACTGGGCGTAAAGCGTGCGCAGGCGGTCTCGTAAGACAGGTGTGAAATCCCCGGGCTTAACCTGGGAACTGCGCTTGTGACTGCGAGGCTGGAGTGCGGCAGAGGGGGGTGGAAGTTCCTGGTGTAGCAGTGAAATGACGTAGATATCAGGAGGAACACCGATGGCGAAGGCAGCCCCCTGGGCCAGCACTGACGCTCAGGCACGAAAGCGTGGGGAGCAAACAGG
+
BBBCHCCC=9=;B@C@@@;?<CBC;E=@=@@>?<6<>>CC>CBC?@@C@:<600)/88=00:=AAAAC?A?A@AA<@===1=B9@A1:.36@:;5;7BA994AB7A=>B@@?;9::3>>A0:9=::;:?==>>BBBB);95:::77928=3;95355.../.;0;?88:777>>=:;@A=@@@C@B@@=@BBB>BBB@C?C??;:::(::<)525<<<<<=@@00/::939<959<5A@BBCCC8AACCC>BAA=
@N9IO0:00909:05843
TACGTAGGTGGCAAGCGTTGTCCGGATTTATTGGGCGTAAAGCGCGCGCAGGCGGTCCGTTAAGTCCGAGGTGAAATCTCCCGGCTCAACTGGGAGGGGTCTTCGGATACTGGCGGACTTGAGGAGAGCAGAGGTGAGTGGAATTCTCGGTGTAGTGGTGAAATGCGTAGATATCGAGAGGAACACCAGTGGCGAAGGCGGCTCACTGGGCTCCACCTGACGCTGAGGCGCGAAAGCGTGGGGAGCGAACCGG
+
CCBAABB?@@=?B?BAB@@CDD@C>BBB:;;@EF?BBCBB;A?@@@@BAAC@;;8:B?AB@C@BBD?BBC>BBBA=AAA@A<@@CC@@=@A??8>?>>.@=B?BA?BBCBBB:BB?BCC=@@C@A?@?A@?AB<???B@A6<6:5:>??;?A@@A9959BBB>?=@BBBACBBBBBBBBB<A>ABB@A@:909AA4626?;>>>A@A@D7===;@@=B>>>?>CA::7:A@BBB799??ABB9BBBBB>B=?;
@N9IO0:00910:05848
TACAGAGGTGGCAAGCGTTGTTCGGAATTACTGGGCGTAAAGGGCGCGTAGGCGGCCATCTAAGTCAGACGTGAAATCCCCCGGCTTAACCTGGGAACTGCGTCTGATACTGGACGGCTTGAGTATGGGAGAGGGATGTAGAATTCCAGGTGTAGCGGTGAAATGCGTAGATATCTGGAGGAATACCGGTGGCGAAGGCGGCATCCTGGACCATTACTGACGCTGAGGCGCGAAAGCTAGGGGAGCAAAC
+
CCCBBBE@BB?AA:??@?@BD@CC?C7A7>@>?A8;449:1:=3>;@;@@@;00*0)/99;B=@@ABBA9;:BAA;AAAAA0B?BEAD@C@CBK@GACCCCBBBABB@@BAA<A?A>@@5:?ABAAA<6<ABB=8BDAA@BB6;7;855.555555506>AA8@>>==>>665;;;;8<<8=;===;>:==:;;;9<9;?9==@>9;;7::5:;7;<::;:;:<<<;8<;889949<<;<>>1==BAA99
@N9IO0:00912:05837
TACGTAGGGTGCGAGCGTTAATCGGAATTACTGGGCGTAAAGTGTGCGCAGGTGGCTGAGCAAGTCGAGTGTGAAATCCCCGGGCTTAACTTGGGAATTGCGCTCGAAACTAACTTGGCTCGAGTGTGGCAGAGGAAGGTGGAATTACCAGGTGTAGCGGTGAAATACGTAGAGATCTGGAGGAACACCGATGGCGAAGGCAGCCTTCTGGGCCAACACTGACGCTCATGCACGAAAAGCGTGGGGAGCAAACAGG
+
ECA>?;;;0955B=BA;;7;;>>?:D=@:@=>=>5=4:4;0::<<@AB??;:=>9=<A<<;A9<;=<::A@@A@@9?>==*83(3317488389.606(//668988819//(/9(.(.55357...3233558/5/5277(/(.(..(..3522.367)..3;..226666933...9+//7<,56=055<<7<<>49466559=7<<@@8A9>155555/////7/555553333&3333333&4::::389<3
@N9IO0:00865:05872
TACGTAGGGTGCGAGCGTTAATCGGAATTACTGGGCGTAAAGCGTGCGCAGGCGGCCTCTTAAGACAGGTGTGAAATCCCCGGGCTTAACCTGGGAATGGCGCTTGTGACTGGGGGGCTTGGAGTGCGGAAGAGGGAGATGGAATTCCTGGTGTAGCAGTGAAATGCGTAGAGATCAGGAGGAACACCGATGGCGAAGGCAGTCTCCTGGGCCAGCACTGACGCTCATGCACGAAAGCGTGGGGAGCAAACAGG
+
ECBBBCCI?ABBBBCBBB:>:BBB?D9;9:BCDD=ACBCC?BBBAAABA@@<996:7<@?;?<?@A@D?CBBBBB>BBBB5BB7>>=A>B@CCD<A>?A8A@?;:=>BCBBAAAAA(AA?B?@@@C@?;?@>:;;09@?@A=@?A?B@CB?CDAAAAABBBCD>@@@BB@@A?:::@B=BB=@<@A@=A@;;5;;@;@=@=?=>00*/99/96@995;:@@;9:@@@BACABBBB=CBBA@@A7A@BBC=BBD@
@N9IO0:00873:05866
TACGTAGGGTGCAGGCGTTAATCGGAATTACTGGGCGTAAAGCGTGCGCAGGCGGCTCCTTAAGTCAGATGTGAAATCCCCGGGCTTAACCTGGGAACTGCGTTTGAAACTGAGGGGCTCGAGTGTGGAAGAGGGGGGTGGAATTCCAGGTGTAGCAGTGGAAATGCGTAGAGATCTGGAGGAACACCGATGGCGAAGGCAGCCCCCTGGGCTAACACTGACGCTCCATGCACGAAAGCGTGGGGAGCAAACAGG
+
CIGCDCBD=;;;;;29AA6;:;C@;>,0,/<99A?BAACD?FCCBBABB00+00+//<1<6;=000CB=>:>===6=C>=1@:1885:5:7:>>8@9???888=.333(3783333&399?@AA??;8A?BCCDDDE(;:057>7@;BB?CBAA;::>00)0;2/55==BABBCAA>;.334:48<=8BBBD7B;=7B=BCAAAA@.>A?8@>?4=9>:/....33.3.226777C7?;A;:::'52229-55>9
@N9IO0:00883:05872
TACGAAGGGGGCTAGCGTTGTTCGGATTTACTGGGCGTAAAGCGCGTGTAGGCGGGCTGGTAAGTTGGGGGTGAAATCCCGAGGCTCAACCTCGGAACTGCCTCCAAAACTGTCAGCCTGGAGCAAAGTAGAGGCGAGTGGAATTGCGAGTGTAGAGGTGAAATTCGTAGATATTCGCAGGAACACCAGTGGCGAAGGCGACTCGCTGGACTTTTGCTGACGCTGAGACGCGAAAGCGTGGGGAGCAAACAG
+
CCC;:8;?C?1CCDCAA@@CE@CB:???<AA@BD>CBBBB=BBCABBB@@?>@@@;@AA>?C=?>>BBAB1:::B>BBD<98:<ABBB?B?BBB>C8B?8>6?>7?DC8A444=D??=??:999BB=BAA;;;5;00/55380508AABAA@:9;;;8=>>>3;7;BAB>>8789<99=>6;7;BA>EF<;7;==:>7>?>==>?>>><@@@BB5AA@==;;672579AEAAAA:A;;;;ED2==878)8<;
@N9IO0:00892:05879
TACGGAAGGGGCAAGCGTTGTTCGGAATCATTGGGCGTAAAGGGCGCGTAGGCGGTCTTGTATGTCTGCTGTGAAAGCCCACGGCTCAACCGTGGAGGGTCGGTAGAAACTGCGAGACTTGAGGCTGGGAGAGGCTGGTGGAATTCCCTGTGTAGCGGTGAAATGCGTAGATATAGGGGAGAACACTCGTGGCGAAGGCGGCCAGCTGGACCAGTCCTGACGCTGAGGCGCGACAGCGTGGGGAGCAAACAGG
+
CCDC=@29;9*;<9>CCC>AA:C@:?;CDBB@BC<BA:;:)44)4CC>A@@<;;5<<?5:;;BAAAAAB@A@?<;08;8(//0+//0/+8-9<<3869(///)//-88(---///39//)//;477::5::<=6::=8::6<8=@ED:@A==<<::A>ABBD>899BCCBBBAAACCC6A:94:==>9:9?988;@B?@@=@?ABBAC>@@?C@@@>AA@DBBC@@@?@@@;;;BBBA@@A@6;;CCC?;;;>
@N9IO0:00900:05863
TACGTAGGGTGCGAGCGTTAATCGGAATTACTGGGCGTAAAGTGTGCGCAGGTGGCTGAGCAAGTCGAGTGTGAAATCCCCGGGCTTAACTTGGGAATTGCGCTCGAAACTACTTGGCTCGAGTGTGGCAGAGGAAGGTGGAATTCCAGGTGTAGCGGTGAAATGACGTAGAGATCTGGAGGAACACCGATGGCGAAGGCAGCCTTCTGGGCCAACACTGACGCTCATGCACGAAAGCGTGGGGAGCAAACAGG
+
CDFFDAAC=9;;C@A95;7<7AAB?B@BACCCCC=BBBBG;;;CAA?B@9949:3:<?:;;A7:99333388?AB9?<>>5?A9AA:?58;8B>6B8B449>?B@BB=5:AACC6A6=A<<:99;;;4;=;==7;7;9:<8<8;4<252+59666695775;03/..5568A@@;;;D?A<5@;@@A?BCDE?;667@7?BCB>B=@@@C<B?B?CDABBB0/0005555;=337*7<=?ACC5:::AB;AAA>
@N9IO0:00905:05900
TACGTAGGCAGCAAGCGTTGTTCGGAGTTACTGGGCGTAAAGAGTGTGTAGGCGGTCGTCCAAGTTTGGTGTGAAATCTCCCGGCTTAACTGGGAGGGTGCGTCGAAAACTGGATGGCTGGAGTATGGGAGAGGAAAGCGGAATTCCTGGTGTAGCGGTGAAATGCGTAGATATCAGGAGGAACACCTGCGGTGTAGACGCTTTCTGGACCATGACTGACGCTGAGACACGAAAGCGTGGGGAGCAAACAGG
+
CCBDB9;7;>==>;@@A@?BB?BB?;;;>BA@@@8?@@@?8@@@@A?BB994:98=::9@2929:9/9:=@?:;9-:4;?>9>:AA4:299;;0;BC<AAABB<;;9:&5:@=B@>15;B;@@@BABA<BCCC@DD=BBB@B@B?BHA?<???@@@B?CABB;<;;@@@BBBBBBAC=@@=@=@AA=99:@<??<@==000::3:;>6<<177887=<>>?:@AA;;;@?@>@:@?@CCDF9A:;;B;;;;5
@N9IO0:00869:05931
TACGTAGGCAGCGAGCGTTGTTCGGAGTTACTGGGCGTAAAGCGTGCGTAGGCGGTTTTGTAAGTTTGGTGTGAAATCTCCCGGCTCAACTGGGAGGGTGCGCCGAAAACTGCAAGGCTGGAGTGTGGGAGAGGTAGGCGGAATTCCTGGTGTAGCGGTGAAATGCGTAGATATCAGGAGGAACACCTGTGGTGTAGACGGCTTACTGGACCATGACTGACGCTGAGGCACGAAAGCGTGGGGAGCAAACAGG
+
DCCCCCC@@@AABAAAAA?AB@CC@BBB?D;;;C>:;;DE;@?A:::::AA=@@;?>=3<<@;99:,88?@AAAD>@>>??8?9??BB@CCCC<?>A:?::@@<>?>@5@AB@@5@=@@>:><@>>A@:A8889;998;;:?7<:>=BC?CCA@@BC?BBBB<BBBBB@@??@?@>?:>><?<@BB@BAAD=??>:::<<1:;=@@@B?@@>@BBCCCCCBBBBCBB@CBB988-9=??@@A9BBAAC=:;;;
@N9IO0:00891:05933
TACCTGCAGCCCAAGTGGTGCTCGTTATTATTGGGTCTAAAACGTCCGTAGTCGGCTGAGTAGATGCCCGGGTAAATCGCAGCGCTCAACGTTGCGAATTCCGGGTAGACCGCTCGGCTAGGGAGTGGGAGAAGTGCGAGGTACTCTGAGGGTAGGGGTAAAATCCTGTAATCCTTGGGGGACCACCAGTGGCGAAGGCGTCGCACTAGAACACGTCCGACGATCAGGGACGAAGCCCTGGGGCGCAAACGGG
+
CBB>BBC;9;F?D>B@@=@BCAB@@<@A>AB>@A8:8ADCC:CBBB?BB998AB?CBAA@@@A@BBBC>CC>A@@<???BAAA>;;;A<@??7;>?C>B>A>AD=>===A<??>>>:>=AAA1:::::3:??<@???>>>;<<><:;:??>7>@@ED2=>EE6==:=>=:566)/(/565'...35/5;8=8>==8=8>====;;;==8818>?>?@:==;::::888*8:9>:AAA:????3?B?>>7>==4
@N9IO0:00891:05954
TACGGGGGGGCAAGCGTTGTTCGGAATTACTGGGCGTAAAGGGTGCGTAGGCGGCTCTCTAAGTCGGATGTGAAAACTCTGGGCTCAACCCAGAGCCTGCATCTGAAACTGGAGGGCTAGGGTTTGGAGGGGAAAGCGGAATTCCAGGTGTAGCGGTGAAATGCGTAGATATCTGGAGGAACACCGGTGGCGAAGGCGGCTTCTGGACAAATACCGACGCTGAGGCACGAAAAGCTAGGGGGAGCAAAACAG
+
CBCBB@@BB#AB<AFDC>BBABB?B@E@CCABB<BBAAD>BB=BAA@BBB?AB?BABABAB>@??@@B@><7733&37><==8?>>@<@@;AA????==0000003918//)/6:(/////(44(45::=>/<<0779)/)/)/)44.4::456?:====455555>999:5553-39-3-38:5:.44.44;39344.45.55:5555<2555.555555444.4444444&44499999'9;9999+999
@N9IO0:00892:05952
GACAGAGGAGGCAAGCGTTGTTCGGAATTACTGGGCTTAAAGCGCGCGTAGGCGGCTTCGCAAGTGTCTTGTGAAATCCCCCGGCTCAACCGGGGAACTGCTGGGCAAACTGCGGAGCTTGAGGTCGGTAGAGGTGCCTGGAACTCTAGGTGGAGCGGTGAAATGCGTAGATATCTAGAGGAACGCCTGAGGCGAAAGCGGGGCACTGGGCCGATTCTGACGCTGTGGCGCGAAAGCGTGGGGAGCAAACAGG
+
CCCCBBA=@@<?A?B99:=?C=AC?B@B@CBDDE=@@499,;;9;>;;;AA>;;7;C;BB;96<ABBBB?BBBBC<BBABA2@=?@@A?B@CCC;C@BBAAAAA<@AB<@@?::6:9:CABCC<@:830>>00,0>@<AA@B?B???BC?BB???>>9>@AC=AAAA>:;;=?<==BAA@<@<@@@<AAA@=@CBB;B;;;;-;@@@AB;A:@=<9>=@AA@@:99@;:::;;;0;:9:CDD8@@AA@9@;<5
@N9IO0:00893:05913
TACGGGGGGGGCAAGCGTTGTTCGGAATTACTGGGCGTAAAGGGCTCGTAGGCGGCCAACTAAGTCGGATGTGAAATCCCCAGGCTCAACCTGGGAATGCATCCGATACTGGATGGCTTGAATTTGGGAGAGGGATGCAGAATTCCAGGTGTAGCGGTGAAATGCGTAGATATCTGGAGGAATACCGGTGGCGAAGGCGGCATCCTGGACCAACATTGACGCTGAGGAGCGAAAAGCTAGGGGAGCAAACGGG
+
>@00000000"/;)//00+/@8BCACACACDBBB=A@AAD4:979@BCCBB@;;8;?C=CCC?@@BB?BABBCDD<@>==000+0;??;?;999.88333;5405<<<===;>BC@BB;;;@DD?DC?@@@BD=BCBBAAA=A>B?;;7;@@@@994:?>?9@@:99AAABCCBBA=??>B@BBC?A=@@=@@A=@>A@=@CDD?AA?BA=A>@@C@CBBA@@@@@:@BB;;;;&:::::C>9<AA>>4;@>9
@N9IO0:00893:05951
TACGTAGGGGGCGAGCGTTGTCCGGATTTATTGGGCGCAAAGAGCGCGTAGGCGGCCTGGCAGGTCCGACGTGAAATCTCGAGGCTCAACCTCGAGCGGTCGTTGGAAACCACCTGGCTAGAGTCCGGAAGAGGAGAGTGGAATTCCTGGTGTAGCGGTGAAATGCGCAGATATCAGGAAGAACACCCATGGCGAAAAGCAGCTCTCTGGGACGGTACTGACGCTGAGGCGCGAAAGCGTGGGGAGCGAACAGG
+
AABBBCCCBB0AA@@A;;5;A@<@=;;;6;A=AD:?>>>=5>><??@A@;;5<;5;=BA>@?@=>@5999=>@=?69;;A@AA?BDCC@C?BBB;:;?;?::;:>2:9,954948?=??988>@?=@=?9>;;5;9:>9:29:?8=295499<<65559544(444;9:=9==559<5:69;6666>3;;?9<5737&39344::956=>4;;;243993338844493999000)////7;<+==66669;;6
@N9IO0:00894:05956
TACGGAGGGTGCGAGCGTTGTCCGGAATCACTGGGCGTAAAGGGCGCGTAGGTGGCTCGTTAAGTGGCTGGTGAAATCCCGGGGCTCAACTCCGGGGCTGCCGGTCAGACTGGCGGGCTCGAGCACGGTAGAGGCGGATGGAATTCCCGGTGTAGCGGTGGAATGCGTAGATATCGGGAAGAATACCGGTGGCGAAGGCGTTCCGCTGGGCCGTTGCTGACACTGAGGCGCGACAGCGTGGGGAGCAAACAGG
+
DCBB?>>>5@@>@A@@AB?BA@?C?C?CCCCBBB<@A<<<,:;-;A:@AAA@BB?BCBAC?B?BBD?AAB@DAAA=AA@.9::3:@AC?BBB;@@@2>:932828AAAAA@?;:99,9<<<9?????9=::78/7=868<2859;??9@9;;:=<7816=6:5:7887777:;==>>7>;7718679?:>;6;5819399/360../66166=:8<;9:986/..--(-4375;22525<>?6@BABA:=>=<
@N9IO0:00897:05953
TACAGAGGGTGCAAACGTTGTTCGGAATTACTGGGCGTAAAGCGCGTGTAGGCGGCCTTGTGTGTCGGGCGTGAAATCCCACGGCTTAACCGTGGAAGTGCACTCGAAACTGCAAGGCTGGAGTACTGGAGAGGATGGTGGAATGCTCGGTGTAGAGGTGAAATTCGTAGATATCGAGCGGAACACCGGTGGCGAAGGCGGCCATCTGGACAGTCACTGACGCTGAGACGCGAAAGCGTGGGGAGCAAAACAGG
+
CBDC@?>>8>@<=?9<894:A=@@>@5:38BBBB=AA9:;6;BBACBDB??:00+04>4>><@CBBCF>@@@CCC?BCD=CCC?CC8:6;=@@@=A=??AABAB??@C<AAAAB=A>ACC?BBBBAAB?DBCD@CBB?BB?A?@???A@>@@@B@::39@B@,:499@A???B?A:99?A?B>AAB?B?BB?AAA2849@<@>???AA=AA@@@;;;:;;=888::///@@0;;/:@@;;::-9?:;:;&:99=
@N9IO0:00906:05910
TACGGAGGGCGCAAGCGTTGTTCGGAATACTGGGCGTAAAGCGCATGTAGGCGGCCTGACAAGTCGAATGTGAAATCCCGGAGCTCAACTCCGGAACTGCATACGATACTGTCAGGCTCGAGTCTCGGAGAGGATGGCGGAATTTCCGGTGTAGAGGTGAAATTCGTAGATATCGGAAGGAACACCAGTGGCGAAGGCGGCCGTCTGGACGATGACTGACGCTGAGATGCGAAAGCGTGGGGAGCAAACAGG
+
666?9><>6<<@<6;?AB:BB?@=4>,0////:5659DD=AB@9<965;;800)/)//:795;;?AA?::9AA=5B<>7>9=BBBBB?B:<6:6;.7733;???A?@AA@@@;::=AA@@@CBBBBC?AAAB@BBB@BB?B?BB<A7;4;BAAABD@CGCG?EACECCBB@;:9>5:7<8=:=BB8AA;?7;=B?C@BB>B>AA>>?9==<;;:A?AA@AAAAAABA9:;;;:-:@@@CEE;CDBBB=:;:=
@N9IO0:00906:05941
TACGTAGGGTGCGAGCGTTAATCGGAATTACTGGGCGTAAAGCGTGCGCAGGCTGTTTTGTAAGTCAGATGTGAAATCCCTGAGCTCAACTTAGGAACTGCGTTTGAAACTACAAGACTAGAATATGTCAGAGGGGGGTAGAATTCCACGTGTAGCAGTGAAATGCGTAGAGATGATGGAGGAATACCAATGGCGAAGGCAGCCCCCTGGGATAAGTATTGACGCTCATGCACGAAAGCGTGGGGAGCAAACAGG
+
CCABACCF>@@@BBB99;8<9AAC@C@C@BBBBC=BBBDD>BBA?@????@>ABBBBB6B>?:>@@@AAA@?@BD>CDB<=?>?@@@A>A:7@B?B<>>@?A@D79:B>BAA7759@>>@::38?877A<<>=>===&=@??=??A:>?@@>??BBBCB?BB=BBB@<@?>;<6//.<2884>:>>A3;7;55>=?:=:==>@BBB/585-39<)./77,--/...96778>?BAB=BAAA@AA6?>?@A:A993
@N9IO0:00908:05924
CACGGGGGGAGCAAGCGTTGTTCGGAATCACTGGGCGTAAAGGGCGTGTAGGCGGTCAGGTAAGTGTGATGTGAAATCCCTCGGCTCACCCGAGGACCGGCATCGCATACTGCTTGGCTTGAGTACGGGAGAGGATGTGGGAATTCCTGGTGTAGCGGTGAAATGCGTAGATATCAGGAGGAACACCGGTGGCGAAGGCGCACATCTGGCCCGATACTGACGCTGAGGCGCGAAAGCTAGGGGAGCAAAACGG
+
ACCCCECE*;;;A7<:BC=@@:@?8@=B?AA@CD;;;;9=0=@8>@>?@:;6;B@BBBC=???B?::9BBAA@@@5>@@9???;AB@A>>58//)/9*0+099:94494494;;599@@9;;BAB;;;7;AAA?C;;<<;,9;A2:.5975559:999=9::.:9?@>>=99955>>.566;8;;;<?8<<3943-3-388444488;7;;3///99455555555;.559:::098::::9+9<9999&43;
@N9IO0:00911:05950
TACGTAGGGGGCAAGCGTTGCTCGGAATTACTGGGCGTAAAGGGTTCGTAGGCGGTCGGGCAAGTCGGCGGTGAAATCTCTCGGCTTAACCGAGAGGGGTCCGCCGAAACTACCTGACTGGAGGGCCGGAGAGGGGAGTGGAATACCTGGTGTAGCGGTGAAATGCGTAGATATCAGGTGGAACACCGGAGGCGAAGGCGGCTCCCTGGACGGCACCTGACGCTGAGGAACGAAAGCTGGGGGAGCAAACAGG
+
ECCBBCCDEE1CD?B@@@?DBABC;C:B@CBBBC?:;;BB<AA<B?;;9AB?9839>@>8AA<@?==<?A<?8994;<?B@BB?@@AD@C=@@?:;;;&9=6<B5::@8@ABB>AACB<;5;;;(48C244::;:-;@AA?B?BBD@CD?@@@AABB?BBCF?<;<BBBBB??8733-382843331868919=<5;639.8@@@9AA=???9>@@:????=<;=00*09>;;;,9A;;;;;*;@@AC><<;5
@N9IO0:00869:05969
GACAGAGGGTGCAAACGTTGTTCGGAATTACTGGGCGTAAAGCGCGTGTAGGCGCTCGGAAAGTCGGGTGTGAAAGCCCTGGGCTCAACCTAGGAAGTGCACTCGAAACTTCCGAGCTGGAGTTCTGGAGAGGAAGGCGGAATTCTCGGTGTAGAGGTGAAATTCGTAGATATCGAGAGGAACACCGGTGGCGAAGGCGGCCTTCTGGACAGCAACTGACGCTGAGACGCGAAAGCGTGGGGAGCAAACAGG
+
GIEAAACC>CCCCD>AAA>ABABB?B8:38ABBA=;:;BC<B@@@A@@@BA=996?;<9>B=ABBBB=BCBCCB;;;>6B>>6<B??6;9<=B7@8>9>?=995;@C?DC@D@CBAA@?;@>>:>@C@CCCB@C@CAAA=A>@=@AA@<@BBBBBB@BBDD?D@BBBBA@??AAAAABB=?=?BB>A>9959AA>B@CB?C<?;?BA=??@@994:AAABE?????><==9991<<==>AA5AA@?@:;==3
@N9IO0:00879:06001
CACGGGGGGGAGCAAGCGTTGTTCGGAATCACTGGGCATAAAGGGCGTGTAGGCGGTCAAGCAAGTGGAATGTGAAATCCCTCGGCTCACCCGAGGACCTGCATTCCAAACTGCTTGGCTTGAGTATGGGAGAGGATGAGGGAATTCCTGGTGTAGCGGTGAAATGACGTAGATATCAGGAGGAACACCGGTGGCGAAGGCGCTCATCTGGCCCAATACTGACGCTGAGGCGCGAAAGCTAGGGGAGCAA
+
BE;;;;;;;";5:C19:B=055856269>>@@@B@6;;;<;0:@9@A>@B;:5:A=@<=6=?928?A4>4?:@??=7>@@;AAA;?8BCCC>AAA?>?5=@BCD?B=??8?@???:;4:96;9872666/:@8:285559909494>3=A=987=>:73787>.//....59777223>:>?=A;@@B>B?B@:B00,06;::;:::99=:>@,92773344:95555:5944455)588::==1=555;
@N9IO0:00888:05996
TACGTAGGGGGCGAGCGTTGTCCGGATTTATTGGGCGTAAAGAGCTCGTAGGCGGTTTGGCAAGTCGGGTGTGAAAACTCCGGGCTCAACTCGGAGACGCCACTCGATACTGCCATGACTTGAGTCCGGTAGGGGAGTGCGGAATTCCTGGTGTAGCGGTGAAATGCGCAGATATCAGGAGGAACACCGGTGGCGAAGGCGGCACTCTGGGCCGGTACTGACGCTGAGGAGCGAAAGCGTGGGGAGCGAACAGG
+
GDCCBBCCCB1B@?@?AB=ABC@B@BCC>CD999,9?899.;?@;9:@@?@=@B?CC>B?AA9=99:A;=>>:;::.;?A=AA6<<00+0>==>>>A@@A=A@AAA@BB>9996::@99:9>:;;;5;<@@@AA7ABBCCC@B?B?@?@C@C@A@BBA=B;::.;A@@;<<BBC@;;:=BB?B?BAA?AACC?B<:393:=:=:9:=9:9/:1;5;>:::;99;:?AB=@@@BBB=C@@???=2=@;;;<@??>
@N9IO0:00910:05996
TACGAGTGCCTCAAGCGTTATCCGGAATCATTGGGCGTAAAGGTTGTGTAGGTGGTTGTATTAGTCTTCTGTTAAATTCTTCGGCTTAACCGGGGGCATGCAGAGGAAACGGTACAACTAGAGGATGCGAGGGGTCTGCGGAACTCATAGTGTAGCGGTGAAATGCGTTGATATTATGGGGAACACCAAAAAGCGAAGGCAGCAGACTGGAGCACTCCTGACACTGAAACAAGAAAGCGTGGGTCGCGAATGGG
+
CECGCCBBB@B@@<@@@@?ABC@C@C?BCCC@CC=BBABC<B>B8BBBAAA@@@=@=;::@=@@@@@=@@@D=AA=A@@?==>;>A=@=?4:9:9*;A<:;???A?AA<@A7@CAB=AAABBB=@A@?<?<<<0?@@A@@;><????@@@@>??A@=:>9::6;AABC@CBBBC>@9999-:5;?@39999'9;:@=B899<=BABCBB?CBDABAA=@???ABBCCC>@@=?BB=@??AAB<AACB??<?AA8
@N9IO0:00873:06039
GACGAGGGGTCCTAGCGTTGTTCGGAATCACTGGGCGTAAAGCGTATGTAGGCGGGCTTTTAAGTCGGGTGTGAAATCCCACGGCTCAACCGTGGAATTGCATTCGAAACTAGGAAATCTTGAGTGTGGGAGAGATTGGTAGAATACCTGGTGTAGTGGTGAAATACGTAGATATCAGGTGGAATACCGGTGGCGAAGGCGCAATTGGCCCAACACTCGACGCTGAGATACGAAAGCGTGGGGATCAAAACAGG
+
CCBCDDJJ=CC@CBB?@@=A@?BC@H?BBCCCEE?:;;BA;A@@>>?@A??=@@<2=<88+82<:@@:28<<8:8(766.6//(/6-.(-06-/(/(0(/8996<///(////(//(3883:;<=@ACC<BBBBBB?B?ABCCACDCABB>BBBA@@A=@@AA;@ABB@A@AA@@???;?B=A?ABA?A=9939<@2:1:977,78<,73(/(/66/////697788788:444(4;8=>>=/?=7888&0=>6
@N9IO0:00879:06021
CACGGGGGGAGCAAGCGTTGTTCGGAATCACTGGGCGTAAAGGGCGTGTAGGCGGTCAGGTAAGTGAGATGTGAAATGCCTCGGCTCACCCGAGGACCGGCATCTCATACTGCTTGGCTTGAGTACGGGAGAGGGTGTGGGAATTCCTGGTGTAGCGGTGAAATGCGTAGATATCAGGAGGAACACCGGTGGCGAAGGCGCACACCTGGCCCGATACTGACGCTGAGGCGCGAAAGCTAGGGGAGCAAACGGG
+
@@000000%///:5;9AA?BB;C>:>@DCCBBBG>@BABD?CC>CDBABBB?9959?<>9@@6A@AABBBBC>9914447;<<9=BBB=?8=@A8;C?B@B>CCDCA<<AA?AC6:4>B;>?:@>?CC887?@B<BBCDD=B?B@D=???BB@AACB>BBCC>BBBBBB:::BBBA<6:<?B=@BA>B>:95:AB>B@BBBBBBA>AA39:/8?=>>>??ABB>8545987373(3@@@AEE9??CCC>CDD>
@N9IO0:00889:06053
TACGTAGGGTGCGAGCGTTAATCGGAATTACTGGGCGTAAAGTGTGCGCAGGTGGCCGCGCAAGTCGAGTGTGAAATCCCCGGGCTTAACTTGGGAATTGCGCTCGAAACTACGTGGCTAGAGTGTGGCAGAGGGAGGTGGAATTCCACGTGTAGCGGTGAAATGCGTAGAGATGTGGAGGAACACCAATGGCGAAGGCAGCCTCCTGGGCCAACACTGACACTCATGCACGAAAGCGTGGGGAGCAAACAGG
+
AABBBCCC=;;;BAAAA@8<8@AC?C?B;;;CCD=@@@?@8@:9958CDAA>>>9>===?@@6A?ABBBBABBBB<?@@@2@?3<=39.3@6B=5@7>3>@BBDCB;=1?5:5>>>;BBBBBA878>:==>>=@68718:4@<@<@??:98444?<B?FBCC>CBBCBBBB@@@A<=9==8B=@@@050484934046::8=233-333(31<9@@A@>?A@A@@;877:884=3:955<:<.:>:;=6BBD?
@N9IO0:00904:06047
TACAGAGGGGGCGAGCGTTGTTCGGAATTACTGGGCGTAAAGGGCGCGTAGGCGGCCTGTTAAGTCGAACGTGAAATCCCCGGGCTCAACCCGGGAACTGCGTCCGAGACTGATAGGCTCGAATCCGGGAGAGGGATGTGGAATTCCAGGTGTAGCGGTGAAATGCGTAGATATCTGGAGGAACACCGGTGGCGAAGGCGGCATCCTGGACCGGCATTGACGCTGAGGCGCGAAAGCCAGGGGAGCAAACGG
+
CCC@@99999(:B<BAC=:BB:DD:C:C:CCCCC>CCCC>7C?8BC?@???<@@<A>BAB?C>?@AAB>@?ABBB>BEDD;DD>BA@A=??5=<1?<?BCAA:B7@@ABBBCABB@@BBBBB?CE?BB=B???D@CCB>><>==;?=>?<?BBBB@@<@CCD=AAA@@@@AABAAAC?@@=?<>??=A=@@<?AB9@<:;6;A@@=AB?BA?B?ABB?BABB@@;::=@@A:;;/:929===0=994;2:::
@N9IO0:00913:06046
TACGTAGGGTGCTAACGTTGTTCGGAATCACTGGGCATAAAGAGCGCGTAGGCGGTCCAATCAGTCAGGTGTGAAATCCCCCGGCTTAACCGGGGAACTGCACCTGATACTGTTGGGCTTGAGTGCAGGAGGGGAGAGCGGAATTCCTGGTGGAGCGGTGAAATGCGTAGATATCAGGAGGAACGCCGGCGGCGAAAGCGGCTCTCTGGCCTGTAACTGACGCTGAGGCGCGAAAGCTAGGGGAGCAAACGGG
+
BCBA@CCC=BBBCC@A@@@BB?AB<?<??BDDBC<A@;;;0;9:;=?>?AA>AC?@A=A>BCB;<;EC?BBBDCC=@@@@@0A?CC>C?A?AAA7@:@@@@>@=@@@A@?@CF@BB=@@5;;@999@@9??AA6A@@???>B494::??>AA<997><774=187983333<??@AB>AA?B;;;;5;<;;5;;:9/9?A=CCCAA;;7<>AABB?B@@@ABBB;;<?<;;;;;0;99;;AA7@@BCC>@??9
@N9IO0:00866:06106
TACGAAGGGGGCTAGCGTTGCTCGGAATTACTGGGCGTAAAGGGCGCGTAGGCGGACATTTAAGTCAGAGGTGAAAGCCCAGGGCTCAACCTTGGAATTGCCTTTGATACTGGATGTCTTGAGTTCGGGAGAGGTGAGTGGAATGCCGAGTGTAGAGGTGAAATTCGTAGATATTCGGCGGAACACCAGTGGCGAAGGCGACTCACTGGCCCGATCTGACGCTGAGGCGCGAAAGCGTGGGGAGCAAACA
+
BBBBA@CCCD1CCBBAA?=@@CCC@D?D@BB:9:6;;;BB=CC>BAAAA@A>BB@CCCCC>B?B@???995:AAA=AA@9@@C=BABB@C@C@E>A>B@CB?BB<???ABBB>BB??>>?BABB>A@C:@@@A>@@AABB>A?C??=?>?AA@??<<:<??C=B>AABBA@@9:2:@;==:?<@@A<;;;<8===:?<>ACBBB?<9959?5><=75566222255.588:@A58;:::?>3:;@??7=8
@N9IO0:00872:06096
TACGTAGGGGGCGAGCGTTGTCCGGATTTACTGGGCGTAAAGCGCGTGTAGGCGGTCCCTTAAGTCCGGGGTGAAAGGCGGAGGCTCAACCTCCGAGCTGCGCCGGAAACTGGGGGTCTTGAATGTCGGAGAGGGGCGTGGAATTCCTGGTGTAGCGGTGAAATGCGTAGAGATCAGGAGGAACACCGGTGGCGAAGGCGGCGCCCTGGCCGAACATTGACGCTGAGACGCGAAAGTGCGGGGAGCGAACGGG
+
BCCCBBBCCC1BBBCCDD?CCC@C;::D>CBBBB=@??BB<ABB@@?CAA@??>:>@B;B@B999D?CCC9ABBC<@<@B>AA>AAAA?A?CC@BA@>?@?AA>A?BA;A@@A@A0AAA?BB>AAAA@=AAAAAB7BBBB?B>B>B@CB@BBBBA>><>BAA<??@ABAAC@?@@?=9==;>;>=@;@>AA=@@@3929929??C>AA>A>@@?@??;:99B?884;;33388808879444&444498=@C;
@N9IO0:00872:06102
TACGGGGGGGGGCAAGCGTTGTTCGGAATTACTGGGCGTAAAGGGCTCGTAGGTGGCCAACTAAGTCGGACGTGAAATCCCTCGGCTTAACCGGGGAACTGCGTCCGATACTGGATGGCTGGAGTTTGGGAGAGGGACGCGGAATTCCAGGTGTAGCGGTGAAATGCGTAGATATCTGGAGGAACACCGGTGGCGAAGGCGGCGTCCTGGACCAATACTGACACTGAGGAGCGAAAGCCAGGGGAGCAA
+
CC;;;;;;;;;";A.55@>;@B@A@=A@C@CCCEC>BBBBD=CC?CCCCCBB?@@;@?B?BCB<@@<;5<;:;ACC:@@A<AAA?BC@EAE?BBB9A?BAAABCB?BA@@@CC?BBA?A:969@?B5??9>>===9?=??B?B@B?E?BB@AA=?>BB?BAAA=ACCB>>?A??>8<>6@A=A>>>??B?BB?B=C@K@@;7;=;;7:7127>?>>?8::>?88777819698AA9:85:@DD5?=><>
@N9IO0:00895:06105
TACGGAGGGTGCAAGCGTTGTTCGGAATCATTGGGCGTAAAGCGCGTGTAGGCGGCTTGGCAAGTCGGTTGTGAAAGCCCGGGGCCCAACCCCGGAACTGCATCTGAAACTGCCTGGCTAGAGTCCCGGAGAGGAAGGCAGAATTCCCGGTGTAGGGGTGAAATCCGTAGATATCGGGAGGAATACCAGCGGCGAAGGCGGCCTTCTGGACGGTGACTGACGCTGAGACGCGAAAGCGTGGGGAGCAAACAGG
+
CCCE?AAC<ABBC?AACD?BB>AA=@;????49:4=?;@A:????@@A@;:4;@5:<<D;@C>@@AA=@=@@;;=4BDB=BBB7@A<??CFF;D@B=????AABAAAC=BBBB@CB@C@?@@@BBD>C@CCCC?CACABBBD?C7;;0;>;::CDDD8B::;6:B499?>==??999,4@7B995539=5519BB?D@CB@B@C?BBA8;<@=AA@ABAAB@@@@;;;;@A::9,9@@BBDD7AAA@@:@@@5
@N9IO0:00913:06094
GACGAAGGGGGCTAGCGTTGTTCGGAATTACTGGGCGTAAAGCGCGTGTAGGCGGTTATCCAAGTCGGGTGTGAAAGCCTTGAGCTCAACTCAAGAAATGCACTCGGTACTGGGTGACTAGAGGACCGGAGAGGATAGTGGAATTCCCAGTGTAGTGGTGAAATACGTAGAGATTGGAAGAACACCAGTGGCGAAGCGGCTATCTGGACGGTTTCTGACGCTAAGACGCGAAAAGCGTGGGGAG
+
6;<;@2<:<:*5<;;<CE@BB@BB=?6?6999@>4;A999)5::49:<<A=:;;7;7;=;49380//918///::(//)/)44499::.5555.59<2566;=>==4>ABBBC<A@9838834.445:.46=<6;;34446:6<8::/8////8:995::;<4<55595/////)/)/2//)//7255//)///)///)/<445583999.55)577:://-83899--//::&//AB@>?/54
@N9IO0:00868:06110
GACGTAGGGCGCGAGCGTTGTCCGGATTTATTGGGCGTAAAGAGCTCGTAGGCGGCTTGTCGCGTCGACCGTGAAAACTTGGGGCTCAACCCCAAGCCTGCGGTCGATACGGGCAGGCTAGAGTTCGGTAGGGGAGACTGGAATTCCTGGTGTAGCGGTGAAATGCGCAGATATCAGGAGGAACACCGGTGGCGAAGGCGGGTCTCTGGGCCGATACTGACGCTGAGGAGCGAAAGCGTGGGGAGCGAACAGG
+
CD;;6B@A8:;9;9>@;@:B>E:>9CC@6BB?BB:BBA@>8@@@AB@BABB=;505:59=>=66;>??>;@@?AAA3><-833&39>@2?99.97?;;939:6:>@98;??@;@BB?::;B@@@?@@<@A@@@8AAABCC@B?B@D>AA?AAABBBB@CBAB:>>?@@@??????AA8=<2939AA?D?CC@C@?5:6:@A=ABBBBBB>B@CAAABBACA?@@@;;6;ABDBB=BA??BCB6AA@@@@AAA>
@N9IO0:00873:06154
TACGTAGGGTGCGAGCGTTAATCGGAATTACTGGGCGTAAAGTGTGCGCAGGTGGCCGCGCAAGTCGAGTGTGAAAGCCCCGGGCTTAACTTGGGAATTGCGCTCGAAACTACGTGGCTAGAGTGTGGCAGAGGGAGGTGGAATTCCACGTGTAGCGGTGAAATGCGTAGAGATGTGGAGGAACACCAATGGCGAAGGCAGCCTCCTGGGCCAAACACTGACACTCATGCACGAAAGCGTGGGGAGCAAACAGG
+
CCCCCBBB<:;:BCCACB:=8BBB@DAC@BBBBB=@@@CC=BBCBBAA@9949@<@?CA@@A8<A<<<?A>>>AA6;;;;5;@1@9*/(/>(0/*/5@1:>B??8::=6=AAA@:959AAA@?>;?@8?=?>>A9BD=??@C@C?@?;B@>BBBA<@?BCCC>;;:<;;::>5555<245>B9>@@292/7)///)/5::7<633-38:1:-44)49;<=;69;AA@;:9@>?:<3=;44:99&949/836>>:
@N9IO0:00875:06124
TACGAAGGGTGCAAGCGTTAATCGGAATTACTGGGCGTAAAGCGTGCGTAGGCGGTTCGTTAAGTCTGTCGTGAAAGCCCTGGGCTCAACCTGGGAATGGCGATGGATACTGGCGAGCTAGAGTGTGATAGAGGATGGCGGAATTCCCGGTGTAGCGGTGAAATGCGTAGAGATCGGGAGGAACATCTGTGGCGAAGGCGGCCATCTGGATCAACACTGACGCTGAGGCACGGAAAGCGTGGGGAGCAAACAGG
+
CB@A@29:,<BB@=BAAA?C@BCC@C=?=?AC@?9;;:::.;??@@ACCA@?AB8A7>:5.55@B<BCAAB@@@<06;=6BC@6B@A?4A5::5)55@=4@BBBC@BBAAAB?CECCBBB<;;AAABBCCC;;8;BC?CD=A>A=@C>C?BA==<00)0;:;5<<BBCBBAB@@;@=49;494??==:95<9<56469>>:>8=555@=@@BB6;;;999550//7727900)//(/<9::==.59:>=1:982
@N9IO0:00877:06112
TACGAAGGGGGCTAGCGTTGTTCGGATTTACTGGGCGTAAAGCGCACGTAGGCGGTTTGTTAAGTCAGGGGTGAAATCCCGGAGCTCAACTCCGGAACTGCCTTTGATACTGGCAAGCTAGAGTCCGGAAGAGGTAAGTGGAACTCCTAGTGTAGAGGTGGAATTCGTAGATATTAGGAAGAACACCAGTGGCGAAGGCGGCTTACTGGTCCGGAACTGACGCTGAGGTGCGAAAGCGTGGGGAGCAAAACAGG
+
===@>:@@@>+=<??9997@@;@B4::?0?@@>?8@@BC=6=@595565<<7999==0=?;@6?;999:9&//0:1777(/)/////4.730*0*04;0/06=:8767379929?9??AAA@???9?;??A<>:9:49@@3818==9>;;;?AA///3//(/(/(/;<>>9@@<9//,/7<;7///1853556//(.(.738?8>>@?7;;<?<B?BB???@A@@AA<??ABCD>DC<<:CB3BA;;;;&;==;
@N9IO0:00878:06141
GACAGAGGGGGCAAGCGTTGTCCGGACTGACTGGGCGTAAAGCGCGCGCAGGCGGTCAGAGGCGTCGGTGCTCAAAGTCCACCGCTTAACGGTGGGAGGCGTGCCGATACGCTCTGACTGGAGGGCGGGCGAGGGTGGTGGAATTGCCGGTGTAGTGGTGAAATGCGTAGAGATCGGCAGGAACACCAGTGGCGAAGGCGGCCACCTAGCCCGCACCTGACGCTGAGGCGCGACAGCGTGGGGAGCGAACTGG
+
CCHABABBBB1CC?BBBC=BBB=B?BBB???CB=<BAAA@45555<<B@=@:00)/;::ACACBCBH@A;ABBBC=A@@@DJ@EDCACABB@BEF=@@ACBCCE@CAA@BBCAABBBBAB?@?@;@BC>CA@AE>AA?AA?B<?<>A>C>AA@?A::4:CC>8>BBBBAA@@@:::<===:?:@A@5?B;;6<?A393;@9@<@@<@AAAB=BCBB=@@?;;?=9==<?>?>@>?@A;?CEE;@@D;;6;DD>
@N9IO0:00880:06167
TACGAAGGTGGCAAGCGTTGTTCGGATTTACTGGGCGTACAGGGAGCGTAGGCGGTTTGGTAAGCCCTCCGTGAAATCTTCGGGCTCAACCCGGAAAGTTCAGAGGGGACTGCCAGGCTAGAGGACGGGAGAGGAGCGCGGAATTCCCGGTGTAGCGGTGAAATGCGTAGAGAGCGGGAGGAGGCGGTGGCGAAGGCGGCGCTCTGGAACGTTTCTGACGCTGAGGCTCGAAAGCGTGGGGAGCAAACAGG
+
BBA;:8<@CHACD@CAA@7;;=@?;?@A<BCBBC>9;<@ADCC>@??@:;;5;A<@B=C@BE@CCD>AA=?AABC>BCB@AAA<@@?A<AB4:48:19;9;=CCDED;B;9597;<7=B>==@8?;;;6;A@A=AABBCB@D?A>@C<B;AAB;;;C@ABAB+00//55;5544///(--(-,(,,(,,(-57397@@7666@AAB491:;:C:@?@?@A@??00*0000/;1;//5999+559@@8>:99
@N9IO0:00883:06206
TACGGAGGGTGCAAACGTTGCTCGGAATCATTGGGCGTAAAGCGAACGTAGGCGGCTATCTAAGTCGGGTGTGAAAGCCCTCGGCTCAACCGAGGAAGTGCATTCGAAACTGGATGGCTAGAGTATCGGAGAGGATAGCGGAATTCCCGGTGTAGAGGTGAAATTCGTAGATATCGGGAGGAACACCAGTGGCGAAGGCGGCTATCTGGACGAATACTGACGCTGAGGCGCGACAGCGTGGGGAGCAAAC
+
CGGGACBB>CCCCG>9;;@BBCDC@DACCBC?BB<:89@?7@>982937;=@::8:B?@@@>:<=9:9-;?:ABE=BCM>E;;09=;;.54>??9><@>@A@B9BCBB=BBB?BBB7@@BAAADDBBB>CBBB>B@@@BB?C>B@BG>E@=<<BB;;9;BDD<B>BBAB@CCCAAAC8;;4;9A@@;@>99.555.5459.9::440/)////)/999:===>>=::44438:9444;889:.96999.6
@N9IO0:00898:06191
GACAGAGGCCACGAACGTTGTTCGGAATCACTGGGCATAAAGCGCACGTAGGCGGCTAGGTCCGTCCAATGTGAAAGCCCCCGGCTCAACCGGGGAATTGCATCGGATACAGCCTGGCTTGAGGACGGTTGGGGTGAGTGGGAACTCCTGGTGGGAGCGGTGAAATGCGTAGATATCAGGAGGAACACCGGTGGCGAAAGCGGCTCACTGGACCGTTACTGACGCTGAGGTGCGAAAGCTAGGGGAGCAAACGGG
+
96<AAAD@C@CCCC?;;;499:=>;;:BCBBBBB=B@@?@9@:88CCBAAA?@@59;;84:97;<=9B:C@;@;;/34===+C8>@BA>A>BBC:B?A290@00/3=;003?>8?@=AB=>:;:?>=:=1888,8<<>888(5099:9771266(88:949;::/65658777;::==:5;93<:?<<:>=>=8:;:5-56648//.;9727729<*/.33363862773225522'29988<<-;<9>>8==<3
@N9IO0:00901:06175
TACGTAGGGTGCGAGCGTTAATCGGAATACTGGGCGTAAAGCGTGCGCAGGCGGTTTTGCAAGACAGGCGTGAAATCCCCGGGCTCAACCTGGGAACTGCGCTTGTGACTGCGAGACTAGAGTACGGCAGAGGGGGGTAGAATTCCACGTGTAGCAGTGAAATGCGTAGAGATGTGGAGGAATACCGATGGCGAAGGCAGCCCCCCTGGGCCCAGTACTGACGCTCATGCACGAAAGCGTGGGGAGCAAACAGG
+
ABBB@@A@7;;@A=@>@@7<7@@@=@00/:::@<AA;;;09>=@@@CAAA=?@9=??5??A?BD@A@?AA??@A9>@AA2AA0;:>>;A=BBC:A49::;>@@8>>B@B<6;>@9;;@@@A;;;CB?B@@@DFFGF*C:;;<@=@?A956::;<;<<<=AA<:65<<<<<<5439?179<??CCC@D>??=@??:?3:7;@??@@%?@?+33(3799::A@>00///;;9=?>==5=;99999*949>>6>?>4
@N9IO0:00911:06198
TACAGAGGGGGCAAGCGTTGTTCGGAATTACTGGGCGTAAAGGGCGCGTAGGCGCCTTCTAAGTCGAACGTGAAATCCCCGGGCTCAACCCGGGAACTGCGTCCGATACTGGAAGGCTTGAATCCGGGAGAGGGATGTGGAATTCCAGGTGTAGCGGTGAAATGCGTAGATATCTGGAGGAACACCGGTGGCGAAGGCGGCATCCTGGACCGGTATTGACGCTGATGCGCGAAAAGCCAGGGGGAGCAAACGG
+
A<<9559999*;>166<<9>@<::7:?C>AAADE=;:9B>8C>7@<:?>9;489713::==44489935544<<)4444&4<2=666:B?6=@<B=AA;;:BC<GDCCBDC?B@D:;;6668==5;:099494)4444;5:5@7@7;>9B@??=39188<;0;44<<<>><:?::8333-3-33349439287;5;197,3733-3:-344:7;==7=<555::8=:7773377&73,33333$33777.89:
@N9IO0:00877:06251
TACAGAGGGGGCGAGCGTTATTCGGAATTATTGGGCGTAAAGGGCGCGTAGGCGGCCGTGTAAGTCTCGGGTGAAATCCCTCGGCTCAACCGAGGAACTGCCTTGGATACTGCATGGCTTGAGGCCGGGAGAGGGTAGTGGAATTCCCAGTGTAGCGGTGAAATGCGTAGATATTGGGAGGAACACCGGTGGCGAAGGCGGCTACCTGGACCGGTTCTGACGCTGATGCGCGAAAGCGTGGGGAGCAAACAGG
+
CCCAAADDDD1C@AA@BB;CD@CB?C?C?BB?CC>@?>>=5=@8@A@CB@@=>>9>;???@B?B?@@B@@9??@@<@AA;A9:8:@AB?B?AAC@C?BBAA=A?A?ABAABBABAF@CC@C@?>?>@@:@@@AA<BBBBC@C@C?BD>DCCCCCCBC:BDD?8BBBCBC@@@AC@?<4@@;>=AAB?C?BB=BCC?C>AAAA@@C?AA@CCAD?B?CDCBBBBCDBCBBBBBBD>B??9899-98<::29@@:
@N9IO0:00878:06253
TACGTAGGTGGCAAGCGTTGTCCGGATTTACTGGGCGTAAAGAGCGCGCAGGCGTCGCTCAAGTCGCGTGTGAAAGCCCCCGGCTCAACTGGGGAGGGTCACGCGATACTGATCGACTCGAAGGCAGGAGAGGGTAGTGGAATTCCCGGTGTAGTGGTGAAATGCGTAGATATCGGGAGGAACACCAGTGGCGAAGGCGACTACCTGGCCTGTTTCTTGACGCTGAGGCGCGAAAGCTAGGGGAGCAAACGGG
+
DGDCC??;A@=AC>BB9:7;BA=A=<::6;BCDD>BBBCC?CHCCCAA@BB@;;9BBAAAB=@@@??B?:89AD>BBBBB1@?@AAB588B==.<<<8?@=>=;A:@A@@AA??>BB@??=08497757<333(37;;;7=7:6:;1828<342::52626/67558=>==<=666/;<7<?BCD@DD;;:;CB?B?A@B=<AC4;;199BBCA6DC:CCCCBBAAA>ABB;::65<@@ABB7AA;;969BB=
@N9IO0:00881:06234
TACAGAGAGTGCAAACGTTGTTCGGAATTACTGGGCTTAAAGCGCACGTAGGCGCATCGCAAGTGTGGGGTGAAATCCCACGGCTTACCCGTGGAACTGCCTGGCAGACTGCGATGCTCGAGTGTGGTAGGGGAGAGCGGAACTCCTGGTGGAGCGGTGAAATGCGTAGATATCAGGAGGAACACCGGTGGCGAAGGCGGCTCTCTGGTCCACAACTGACGCTGAGGTGCGAAAGCTAGGGGAGCAAACGGG
+
9=>;69<69:;99;2988-335<8296:055ABB<B<.44(4444944488.45<<<<=BE:==?>>>=0;999099;)59;8==<?@@8?BB><8BB@A=;;6;=;;;=<<<>665=<@>>:55>8<<===/;;:::;7<9===9==8;A<996D466>>5565<55488:=:772896:7;;@8>;9:-333497;B?CBBABBC@BB@BBC?BABA@@@9933433333;38>?BBAA9B@@AE=BBD<
@N9IO0:00882:06227
TACGGGGGGGGCGAGCGTTGTTCGGAATTACTGGGCGTAAAGGGTTCGTAGGTGGCCTTCTCAGTCAGATGTGAAATCCCTCGGCTCAACTGAGGAACTGCATCTGATACTGGAAGGCTCGAGTGCAGGAGAGGAACGCGGAATTCCAGGTGTAGCGGTGAAATGCGTAGATATCTGGAGGAACACCGGTGGCGAAGGCGGCGTTCTGGACTGCAACTGACACTGAGGAACGAAAGCCAGGGGGAGCAAACGG
+
ECCCFFFDDD"CC:65@@=>B:BB@B?C?BBA@A;@;;;C=AA=B?;00@@<0000<A;A@@?@?C;;;BB@@AE=CCB=CCB@CECC@BBBCBAD?BCDCBBBAAAA;;;A>@4;49@BB?@:99@@?A@??=?=?BAA<?=?=@<AA=???@???@CCDC>AAABAA@A???@AC?CB@B?9:;6;8;C@BCB@C?BC?BBE>AAA??@@ABB?B@A@AABA::98=8<999.9<889989$73333(3=:
@N9IO0:00907:06218
GACGAACCGTGCAAACGTTGTTCGGAATCACTGGGCTTAAAGGGCGCGTAGGCGGGTCTCCAAGTCGGTGGTGAAATCTTTCAGCTCAACTGGAAAGTGCCGCCGATACTGGGGATCGGTCAGGGAGGTGAGGGGTCGGATGAACTAATGGTGGAGCGGTGAAATGCGTAGATATCATTAGGAACGCCGGTGGCGAAAGCGATCGACTGGACCTCTTCTGACGCTGAGGCGCGAAAGCCAGGGGAGCAAACGGG
+
CBBBC=A599@=<<68898=<6=?=?7?@@@;94(9@299,4;2::?;@@A<@AB:@??B?@9???=9>B:?:=C:@?@?::>>>>=;8<9;59:,4448344.444444499+7///)/////)45.59=<<;+//-(---/27:;8<<85626BBC@HCBB=;;;ABAAA;;;BBB>BC@C?A??8=;9939:99/;;@ABBBCCCB@BD@CBB@BBBBBBBBB@@=@@::;B0<::=@@@5;;BAC>CDB=
@N9IO0:00907:06250
TACAGAGGGTGCAAGCGTTAATCGGAATTACTGGGCGTAAAGCGCATGTAGGTGGTTTTGCAAGTTTGATGTGAAAGCCCTGGGCTTAACCTGGGAATGGCGTTGAAAACTGCAAGACTTGAGTGGGATAGAGGGCAGTGGAATTTCCGGTGTAGCGGTGAAATGCGTAGAGATCGGAAAGAACATCGGTGGCGAAGGCGGCTGCCTGGGTCCCAACTGACACTGAGGTGCGAAAGCGTGGGGAGCAAACAG
+
;BB;9;<<5<CAA=@@:9675=6:6<)0)//:7:5AAC<?5>>A00/>=@@<@B?BCC;C@?=??A=::9?=?=@/9;><BB>5CL@C8:6;?@8@<?>;@@??BDCC;B;;;@8=9658;;@BBB<BBBCCCC?CCA@A=A=AC>C>@<@ABABBB@CCCC>BAABBAAA@@:998;<5;<8<;<9:2599=?@=A=@@4;:9:8==@6;;=6=9>BAAAA@;;49.499:=@466===@A2666>>)555
@N9IO0:00908:06252
TACAGAGGGTGCGAGCGTTAATCGGAATTACTGGGCGTAAAGCGTGCGTAGACGGTTATTTAAGTCGGGTGTGAAAGCCCCGGGCTCAACCTGGGAATTGCATTCGAGACTGAATAGCTAGGGTACGGTAGAGGGAAGTGGAATTTCCGGTGTAGCGGTGAAATGCGTAGATATCGGAAGGAACATCAGTGGCGAAAGCGACTTCCTGGACCAGTACCGACGTTCAGGCACGAAAAGCGTGGGGAGCAAACAGG
+
CDCAA@DD>BBBA<<89;493=8<7<=@7?BAAC@A@@BA5>=>:;9?@A@B@A?B@BAE>B?BBDEE>BB@@??-9999-9@/9:?C?D?CFE>C?A>@@BB>AAABAABA@<ABBBCCDD=BB@@=@BCCCC=B?BAA?AAGG?GFEA<==BBBB?B@AA;ABBBBBBBBCAAA6;7;>A?;;;AA@@@<?@@C=BBBBA@;?=9:49A6::??B>AAA@@9>?A;@?=9000&0//9666&/3777.88=6
@N9IO0:00884:06267
TACGGAGGGGGCTAGCGTTGTTCGGAATTACTGGGCGTAAAGGGCGCGCAGGCGGCTGCTCAAGTCAGGCGTGAAAGGCCTGGGCTCAACCCGGGAATTGCGCTTGAGACTGGGCTGGCTTGAGTGCGGGAGAGGATGGTGGAATTCCCAGTGTAGAGGTGAAATTCGTAGATATTGGGAAGAACACCGGTGGCGAAGGCGGCCATCTGGACCGCAACTGACGCTGAGGCGCGAAAGCGTGGGGAGCAAACA
+
@CBC=;<9;9(5@DCHCC@BB?BC?C?BACBBBD=;;;AA;BC=BABBBBB@DG@BCCCCCD@AA@BBACBB>@@0;8;?BBC<;;;B4;:/5<2;5:05;;<<7A=<BBBD>7A?@4=@4?:<==B<<4:3338=8;.334:7;9??58::844443-34:>8@:?;<=====:;>>-0+0=:7//)/344.5;;7@=@@5;5;:@?A<?@<@>?;@<;:=??:4443444944)49@=CDD9ABBCA9A;
@N9IO0:00888:06270
TACGGAGTGTGCAAGCGTTACTCGGAATCACTGGGCATAAAGCGCGCGTAGGCGGGCTTTCAAGTCGGTTGTGAAATCCCTCAGCTCAACTGAGGAACTGCATCCGATACTGTTTGTCTTGAGGACGAGAGGGGAGAGTGGAACTTCTGGTGGAGCGGTGAAATGCGTAGATATCAGAAGGAACGCCGGTGGCGAAAGCGACTCTCTGGCTCGTATCTGACGCTGAGGCGCGAAAGCTTGGGTAGCAAACGGG
+
EDEDAABABAAAC=@@9949<==C@B:B=DCBBA;@;;44(4:9;<@?>>;9==91:B<7BC>A@BB?@?BBBBB>BB@6>?9:9AAA?AB?>??A=AAAAABD?BBBB@@ACC<@@AA@BBA>AAB<BAA@@6@@AABB?C@CB@BAA<:943=9=<>?@@9@@?@@>?@=?@9:4;7==B?BBC>A>@>;>9;;0;@??>;;:BAB?BBABAA@@@:::AA?>:919?>>?A<?@A=AA<BBBDCC>DCC:
@N9IO0:00896:06272
TACGAACCGTGCGAACGTTGTTCGGAATCACTGGGCTTAAAGGGCGCGTAGGCGGATCGACAAGTCCGGGGTGAAATCTTTCGGCTTAACCGGAAAAGTGCCTTGGATACTGTCGGTCTCGAGGGAGGTAGGGGTCATTGGAACTTCTGGTGGAGCGGTGAAATGCGTTGATATCAGAAGGAACGCCGGTGGCGAAAGCGAATGACTGGATCTCTTCTGACGCTGAGGCGCGAAAGCTAGGGGAGCGAACGGG
+
ICGCC>B=A@B@@@;???>AB?CC?B:;;BBBCC>AB=@@<@>=BBBBB@@>?C?BBBBBAA=ABB>BBA6?>?@<?@AA;@@;@A=@<@?B?BED:C@@@=>;?;@AACCCCBD>BBCCCBBB=@@=>=???0?>=?=A?B?CB?BBCABB>A@@@<@BBD>BAABB@CBCCBCB@A:=696:?C<A;;;5<DBB=CC;;:;CBBBB=A@B@@@=AA@@@BAABAA<@@@>>?8>??====2:::AA=A@A9
@N9IO0:00899:06267
TACGGAGGGGGCCAGCGTTGCTCGGAATTATTGGGCGTAAAGGGCGCGTAGGCGCCAGGTAAGTTTGATGTGAAATCCCACGGCTTAACCGTGGAATTGCATCTTATACTGCCTGGCTAGAGTCTGGGAGAGGGAAGTGGAATTCCCGGTGTAGCGGTGAAATGCGTAGATATCGGGAGGAACACCAGTGGCGAAGGCGGCTTCCTGGACCAGTACTGACGCTGAGGCGCGAAAGCTAGGGGAGCAAACAGG
+
FEDD>BBDCC1A<;9;@@=:@;@C:C:C?BB?CM>CBBBD=DD?BA@A@??=;:9?BB@BB?BBB>BBAAA@@A<AA@;A9949=6;7=7==>7B?B?BCDDBB?BB@A:9:???9?A:99A???CD=BBBBD:A8@@;7<7?:@@;>9@A@@@BCACCCD=;69;;9566BBBCF>BC?C@CBB@BBCF@CCC@C@CCADE@B?BC9;;?BBABA?@@@@@BB;:6:B@=>?9@@ABBCC8@@???8ABA?
@N9IO0:00867:06336
TACGTAGGGTGCGGGCGTTAATCGGAATTACTGGGCGTAAAGCGTGCGCAGGCGGCTCCTTAAGTCAGATGTGAAATCCCCGGGCTTAACCTGGGAACTGCGTTTGAAACTGAGGGGCTTGAGTGTGGAAGAGGGGGGTGGAAGTTCCAGGTGTAGCAGTGAAATGCGTAGAGATCTGGAGGAACACCGATGGCGAAGGCAGCCCCCTGGGCTAACACTGACGCTCATGCACGAAAGCGTGGGGAGCAAACAGG
+
IGCCCBBB>CDCDD=9;:=A>ABA?E9<49BA@B=;;;@>8>:@@BAA<<<600+0/@;>;=;>ABBBCCB???<19733+3;1=>/7.34=<<8?9;;@8;<=/34=188888==/::488;:::=4815288888$8=:;157.8252,289699262?::32228<@@A@=822?>A<;A9AAC?CAAA>B;?=@=BBAFDDD/ABE?C??=?A@=860///0/:@@@BBAA;A@?9999+:<=77188A?
@N9IO0:00875:06321
CACGGGGGGAGCAAGCGTTGTTCGGAATCACTGGGCGTAAAGGGCGTGTAGGCGGTCAGGTAAGTGAGATGTGAAATGCCCCGGCTCACCTGGGGACCGGCATCTCATACTGCTTGGCTTGAGTACGGGAGAGGGTGTGGGAATTCCTGGTGTAGCGGTGAAATGCGTAGATATCAGGAGGAACACCGGTGGCGAAGGCGCACACCTGGCCCGATACTGACGCTGAGGCGCGAAAGCTAGGGGAGCAAACGGG
+
6EDJJJJJ*9;:F@CAAA=@@5?>7;7?BBBBCB<;95@A=BB=BBABA??;>@:@@@@=@A7A;CCBBCCBA@>8A;A<;.@7?@:::?ABBB9;5:D@AA??????BBBABB:<7;=8=89:@AAC>B@??C;A@@@@+9399>8=;:@=665AA<???A9?=>===>???>>AC>AA@B?AAA=A=@@<?A?<?9>A=89;@=??<@A<A???@@?@@BAAAAB?;;;;;;0;>9::CC9??CBD>CBD>
@N9IO0:00882:06341
TACAGAGGGTGCAAGCGTTGTTCGGAATCATTGGGCGTAAAGGGCGTGTAGGCGGTTTGTTAAGTCATGTGTGAAATCCCTCGGCTCAACCGGGGAACGACGCATGAAACTGGCAAGCTAGAGTACCAGAGAGGGGGGTGGAATTCCCGGTGTAGCGGTGAAATGCGTAGATATCGGGAGGAACACCTGTGGCGAAGGCGGCCCCCTGGTTGGATACTGACGCTGAGACGCGAAAGCGTGGGGAGCAAACAGG
+
BCC;;;CC<BB@@=>@>?;@=<@A>@7;;<<7<>38988939=5BBBCA@@<8829=6==:?9??AAACCC@@AC>CCB<@@>5><@@7;9>>?2?:@>?C@>@CCCD?CCCACC?B:::@@@@?C?AAA@@?AAAA(<C:C>B?BB<A@AC@AABC?CCCC=;:;ABBBBBA@@@B=A@:=6:00+0<>>:?BC>@>@@<A@@B1?A>A=@<A@;;;BCCCABCBABBC;;95)5;;4444&4@<;;0;@B4
@N9IO0:00885:06328
TACGTAGGGTGCGAGCGTTAATCGGAATTACTGGGCGTAAAGTGTGCGCAGGTGGCCGCGCAAGTCGAGTGTGAAATCCCCGGGCTTAACTTGGGAATTGCGCTCGAAACTACGTGGCTCGAGTGTGGCAGAGGGAGGTGGAATTCCACGTGTAGCGGTGAAATGCGTAGAGATGTGGAGGAACACCAATGGCGAAGGCAGCCTCCTGGGCCAACACTGACGCTCATGCACGAAAGCGTGGGGAGCAAACAGG
+
BBBCBBBD?:<;BAC;66<@<CCB@DAJ@FCBBB9=@:;;/944:A@A@BA@AC=@=AA;998=@:?:?@AB@A@;@CCC9BB;>??B58=7<=5B7@5=?AAAED>=5=<?:C990:A??>==<AB=????@A;?><?@?C?A>@@AA?;;;<=>>9<>DD>CCBA<<;??<;;?A699=A9<?@<@;>@9=?A=?:A>:@:;;5;;<2=1404<:=88///8///44:4444)5@ABBDD:@@@BB<;;;?
@N9IO0:00886:06327
TACGTAGGGTGCAAGCGTTAATCGGAATACTGGGCGTAAAGCGTGCGCAGGCGGTTATGCAAGACAGATGTGAATCCCGGCTAACCTCGGGAACTGCATTTGTGACTGCATAGCTGGAGTGCGGCAGAGGGGGAGTGGAATTCCGGCGTGTAGGCAGTGAAAATGCGTAGATATGACGGAGGAACACCGATGGCGAAGGGCAATCCCCTGGGCCTGCACTGACGCTCCATGCACGAAAGCGTGGGAGCAACAG
+
DDCCCAA@:@A>A=B9:9?@?BBB?C::<CCB@:>@>AB;@;@>@??:;<2:444.4448<389898:=87/<+//;293662,2(---7(-(---//77.<88A:7:?@B>??:=/33888?622266666'5725,34917,3,337787606///./88&/33379963.....3(...519:<588;>6777,33(33,33==.333(3177787332///99*..6666667-7865//)...-(-69
@N9IO0:00887:06347
TACGGAGGGTGCGAGCGTTGTTCGGAATCACTGGGCGTAAAGGGCGTGTAGGCGGTCCGCTAAGTCTGATGTGAAAGCCCGGGGCTCACCCCCGGAAGGGCATTGGAAACTGGCGGACTCGAGTCCCGGAGAGGAGGGTGGAATTCCTGGTGTAGCGGTGAAATGCGTAGATATCAGGAGGAACACCGGTGGCGAAGGCGGCCCTCTGGACGGTGACTGACGCTGGAGACGCGAAAGCGTGGGGAGCAAACAGG
+
CCCFAFCC=CCB?AA:6;:CC;B=:B<GEDCCCC<@A>9:3:<4@BA@@>>:=>:@A>AAA@;?>???@A?AACC>B@?/:;;*:9945555$54949;4:<<7A=?@5::<4;@<;9::?A@ABA<B?A>>?;:@<8@@5>.4.4.4;8=>BBBBB=ABBD=:::@??ABA@@@@>3:93:6:??>A?AA=@@B<?=?B?BE<??BB=@?@=@@@;:;::?<00*0004;<;;=4584::::.:877:1/0.6
@N9IO0:00892:06313
CACGTAGGGACCAAGCGTTGTCCGGATTTATTGGGCGTAAAGAGCTCGTAGGCGGTCGTGTAAGTCGGGTGTGAAATCTCCAGGCTCAACTTGGAGGGGCCACCCGATACTGCTCGACTCGAGTCCGGTAGGGGAGTGGGGAATTCCTGGTGTAGCGGTGAAATGCGCAGATATCAGGAGGAACACCGGTGGCGAAGGCGCCACTCTGGGCCGGTACTGACGCTGAGGAGCGAAAGCGTGGGTAGCAAACAGG
+
CCCCCBCE>AB;?7@;;>:?>@<A:BAB4>>-73(8<9::/4448;:999:3:93:==?A@@<@CBCB>AAADDD>CBCC>AA?:;;B?BB?A>;;:;4;=AAB>A@BGCCCCCC<<;ABCAB;;7;<AABCC<CCFDHJ7;:;?D@CB?;;;;;AA?@@@C=BBBB@@;;;AAA@B=@@>A>ACC?B@BB?BBB?B@CBB?BBBAACC798:<>>@A@@@BBB@@@=@BAABA<@?:::A=A@??>>9;;;9
@N9IO0:00892:06318
TACGTAGGGTGCGAGCGTTAATCGGAATTACTGGGCGTAAAGTGTGCGCAGGTGGCCGCGCAAGTCGAGTGTGAAATCCCCGGGCTTAACTTGGGAATTGCGCTCGAAACTACGTGGCTAGAGTGTGGCGAGAGGGAGGTGGAATTCCGACGTGTAGCGGTGAAATGCGTAGAGATGTGGAGGAACACCAATGGCGAAGGCAGCCTCCTGGGCCAACACTGACACTCATGCACGAAAGCGTGGGGAGCAAAC
+
BBCCCCCC=;;;A@C==>;@9<@B;C@C@CB@==5;:>BB;@;?;BBBA@@=@A=@<BA9:878=79888:?@>=80000&/:1;8)0(//388286;17;;;;333=5:9A>;0/(0=<<<8:8==50/.../8.88/22+.37.3)..3655579:=48665'2227::5555;>780585:3?>?4;59<8<;9497????;99498;1;05054<??599@?::999:==<=800//:;;.///:;1:
@N9IO0:00893:06341
TACAGAGGGTGCGAGCGTTAATCGGAATTACTGGGCGTAAAGCGTGCGTAGACGGTTATTTAAGTCGGGTGTGAAAGCCCCGGGCTCAACCTGGGAATTGCATTCGAGACTGAATAGCTAGGGTACGGTAGAGGGAAGCGGAATTTCCGGTGTAGCGGTGAAATGCGTAGATATCGGAAGGAACATCAGTGGCGAAAGCGGCTTCCTGGACCAGTACCGACGTTCAGGCACGAAAGCGTGGGGAGCAAACAGG
+
@BCBBAGG?CCBAAB:::<B=?@C?C<A7@BBBC>999@@9@@A;;9?>@>>??<@?CCD>E>@@???:@B@@?B599A@6@C:AA??=?@CED>C@C8;:A@=@B@@@BCCB@CBBBBAAB;;<<B?BDCCBB=B?BBC:;9:B=A:CAAA@;>B@;=;;;0<A@@AA@CCCB@@=A09.48B9;6B?AA@A@>>:@?A?AA<?4:;7?C=?>@@B>AA?;=2;>71787333(3;>A@CC:BBBBB=@@@;
@N9IO0:00895:06321
TACGAGGGGTGCAAGCGTTATTCGGATTTACTGGGCGTAAAGGGTGTGTAGACGGCATATTAAGCCTGTTGTTAAATTTCCCGGCCTAACTGGGAATGTGCAGTGGGAACTGATGTGCTAGAGGATGGAAGAGAGAAGTGGAATTCCCGGAGTAGCGGTAAAATGCGTAGATCTCGGGAGGAACACCAATGGCGAAGGCAGCTTCTTGGTCCATTCCTGACGTTGAGACACGAAAGCGTGGGGAGCAAACA
+
B@BCA???7;;;C@IBA@@CD@CC@>??9=>>@@9AACCC>CF>@@A@@C@@?A5::<<=3=,00)0:;==;:==4AB/:9.;4939:5@<AB=B;?>;495595:1:166;;A6669@@A;>;BBB?B<@>;:5<7?<B7?7?:>>8>:=<555585;===2=<<@B>BB;;655@3::7;:6:59=5993955./4///993::49455.555:7<==@??:<555555555)5555555&5555:095
@N9IO0:00898:06340
TACGTAGGTGGCAAGCGTTGTCCGGATTTATTGGGTTTAAAGGGTGCGTAGGCGGCTTATTAAGTCAGTGGTGAAATACTCTAGCTCAACTAGAGGGGTGCCATTGATACTGATGAGCTTGAGTACAGATGAGGTAGGCGGAATTGACGGTGTAGCGGTGAAATGCTTAGATATCGTCAAGAACACCTATAGCGAAGGCAGCTTACTAGGCTGTAACTGACGCTGAGGCACGAAAGTGTGGGGATCAAACAGG
+
CCCCB994:;4;B?AABC?BBB?A<ABD>CB@BB6@>)73(380334=:<>?;:6;A=AA>A6;;B:::B????A;@@@BAA959;??:CCCC@CFF766B:BD=??BA@A:::??=<>45588=@;45:AAA?ABB?AD?B?B@BBAA=A@::::929@>>/::99<??<?@?:::??499:AA??>?>99<55057;<<>>255<99395///)-666-//8:::6=;<333(3339999+94438(3336
@N9IO0:00902:06355
TACGTAGGGGGCAAGCGTTGTCCGGATTTATTGGGCGTAAAGAGCGTGTAGGCGCCAGACAGGTCCGTTGTGAAAACTGGAGGCTCAACCTCCAGACGTCGATGGAAACCGTCTGGCTAGAGTCCGGAAGAGGAGAGTGGAATTCCTGGTGTAGCGGTGAAATGCGCAGATATCAGGAAGAACACCCGTGGCGAAAGCGGCTCTCTGGGACGGTACTGACGCTGAGACGCGAAAGCGTGGGGAGCGAACAG
+
CHBDBFDDDD5BB?BDDD@CCB:B:>CB4>?3=90444::24/00//:/00:9932888>=:9:?=A;14488==188;6::7;=CB?A>BC?B??888;73335?=5=8B==A@>@88375:9.5+2185;4;9<;;<*/*.272;@7?:57<26.688909>9@;;;==?<99916155059AA7>==6:7?<8<33,33339373,7=?<==?=;000//66///3//--'-----55*587574;=:
@N9IO0:00910:06316
TACGTAGGTGGCGAGCGTTATCCGGAATTATTGGGCGTAAAGCGCGCGCAGGCGGTTTCTTAAGTCTGATGTGAAAGCCCACGGCTCAACCGTGGAGGGTCATTGGAAACTGGGAAACTTGAGTGCAGAAGAGGAAAGCGGAATTCCACGTGTAGCGGTGAAATGCGTAGAGATGTGGAGGAACACCAGTGGCGAAGGCGGCTTTCTGGTCTGTAACTGACGCTGAGGCGCGAAAGCGTGGGGAGCAAACAGG
+
9D?AAAB=;;4;@@@;66:<<B?C<C?B?@@5>=6000AA,//99::999?79929:6::8;7@=5559:89888(33:3;;A9CCCC?A9;;C>AAB>BCCB@C?BB>BBBC>CB=BB;99:@??8784898,97+3;<8=8??A?B89:AA>=8638=A>7:;9::B???CGC@?:8918,39@?AA=;7:>>(/(/=9;=>7?>>9?@@A99399999=;?A?A=@>>999,9>=??CC9??BAB8>?@=
@N9IO0:00870:06378
TACGAAGGTGGCTAGCGTTGTTCGGAATCACTGGGCTTAAAGAGCACGTAGGCGGGCCTGAAAGCGCCTTGTGAAATCCCCCGGCTCAACCGGGGAACTGCTGGGCGAACTACAGGTCTTGAGGCAGGTAGAGGTGCGTGGAACTCTTGGTGGAGCGGTGAAATGCGTAGATATCAAGAGGAACGCCGGAGGCGAAAAGCGGCGCACTGGGCTTGTCCTGACGCTGAGGTGCGAAAGCCAGGGGAGCAAACGGG
+
@BA@@4;2<@;@ABBBCC?A@?CD@D:C>>>>DA5AA044)4444BAB@@@@CDA7>9>CB=5A85:9@<ABABB<AAAAA1859@@B?B=@@@2909??A?BB<B@?<?>??BB<799788A<==>=??>?A:>>89995::A@@?8=8?>;999?<?CCD>A==>:;;=?:988087@9?9?@@5B597.55555)57=8>>>=>8;908>4::<4666<=<;;8:<@@@BAA:>B>ABDD9??ABC=BBB<
@N9IO0:00879:06377
TTCGGGTGAGGCAAGCGTTGTTCGGAATCACTGGGCTTAAAGCGCGTGTAGGCGGCTCGGTAAGTACCTTGTGAAATCCCTTCTCTCAATGAAGGAACCGCTTGGTATACTGCCGGGCTGGAGGCAGGTAGGGGTCACTGGAACTCTAGGTGGAGCGGTGAAATGCGTAGATATCTAGAGGAACGCCCGTGGCGAAAGCGGGTGACTGGGCCTGTCCTGACGCTGAGACGCGAAAGCGTGGGTAGCAAACGGG
+
C@CCE?DCCB@B@:@@@@<;@:BI;>;BAAA?>>8;9.4C/99=ACBBBCC@BB?::8;8<>=;5597:8==444)4;<2?=@<0/--(---376<6@:984.4.4:?B;;;;294)9;B<@A=@AC>BCBDD;C???;;6:=@@A<A<:?C;@;@B>:;5A9995<<=<@BB@BA@?;;5:=>;;:.999.9=?A<BBCD:??@?@@@9?<<:00)///:33333333333:;03449::2;555>>3;>B5
@N9IO0:00883:06378
TACGAAGGGGGCTAGCGTTGTTCGGAATTACTGGGCGTAAAGGGCGCGTAGGCGGTCCTGATCGTCGGATGTGAAAGGCCTGGGCTCAACCTGGGAACTGCATCCGATACGGCGGGACTGGAGTGTGGGAGAGGTTGGTGGAATTCCCAGTGTAGAGGTGAAATTCGTAGATATTGGGAAGAACACCGGTGGCGAAGGCGGCCAACTGGACCACAACTGACGCTGAGGCGCGAAAGCGTGGGGAGCAAACAGG
+
CCCAA4;;;;(9@;;6AA@CC@CC?CAH@C;;;C<;;;BA:@@;AA@AAA@@DD@A@=@@CBABB::68::9BBD8:69?@@:<>CCC?C?BBC=B@BCCEA???C:::@?;@@A=???@=???B@@@;?@:@>B=@<:?7@>A?BF<??BABA;998=BBC>B@BCBAAAAAA:A>4C4::4??=<A=:;2;BB@C@CC@D4;25==5:;8=@;156;9;=;;;;=8<<B:;949@:AC??2BBCC>7?A?7
@N9IO0:00900:06389
GACGGAGGGTGCAAGCGTTGCTCGGAATCATTGGGCGTAAAGGGTGCGTAGGCGGCCCGCCAAGTCTGCCGTGAAAGCCCAGGGCTCAGCCCTGGAAGGGCGGTAGAAACTGGGGGGCTGGAGTGCCGGAGGGGAGAGTGGAATTCCCGGTGTAGCGGTGAAATGCGTAGATATCGGGAGGAATACCGGTGGCGAAAGCGACTCTCTGGACGGCAACTGACGCTGAGGCACGAAAGCGTGGGGAGCAAACAGG
+
FDBB?BBC;AA@C@CA@@?B@@@B?B:;;CC:CD=?@?><5;919:;:@;;5:913808?-8-79>:9:;?@ABD?BBB=BCC::;:>:::08918?CC>BC>AAA@A9A<>====&???<@A@@@<@>?DCA6AA;;;A>@=B>AD>D@BBBBBCC<??AB<ABCBC@@=:988::-:<8=8999:@<?@<AAA@<BBBBBB@@@BC8;;B@CC@BCCBA@@BA<<7;AABBD=C;;;DDD;CCCBC>BBB?
@N9IO0:00914:05784
TACGTAGGGTGCGAGCGTTAATCGGAATTACTGGGCGTAAAGTGTGCGCAGGTGGCCGCGCATGTCGAGTGTGAAATCCCCGGGCTTAACTTGGGAATTGCGCTCGAAACTACGTGGCTAGAGTGTGGCAGAGGGAGGTGGAATTCCACGTGTAGCGGTGAAATGCGTAGAGATGTGGAGGAACACCAATGGCGAAGGCAGCCTCCTGGGCCAACACTGACACTCATGCACGAAAGCGTGGGGAGCAAACAGG
+
CCAAAAAB=;;:ABB@AA@D?B@@>@?B@DDBBB<?@;;;0;;;;AACBBC?AA=@=@????@BBBA@@@A@>?>9??@@6AC=BB?B?BB?BB>B<>;?AA@?ABAB=BA@@AAA=AA???CA@@A==<<887)9>9=?9?>C<@>AABBB====C?79::2<88==;BB>@AA>>685;@5===/8/37,39=6=6::37137/377.72;7<:=A<>>@@?=?:99@@@@A;@999:9:+:99=@5>==8
@N9IO0:00918:05760
TACGGAGGGAGCTAGCGTTGTTCGGAATTACTGGGCGTAAAGCGCACGTAGGCGGCTTTGTAAGTTAGAGGTGAAAGCCCGGGGCTCAACTCCGGAACTGCCTTTAAGACTGCATCGCTTGAATCCAGGAGAGGTGAGTGGAATTCCGAGTGTAGAGGTGAAATTCGTAGATATTCGGAAGAACACCAGTGGCGAAGGCGGCTCACTGGACTGGTATTGACGCTGAGGTGCGAAAGCGTGGGGAGCAAACAGG
+
BCCCACDF>AA@BBBCCC@CC@BB?A<@<@A@@@;@A?@@;@;:9DC@@::4:>:@CF>CBB@BC?899?=AABB>BCC<@@@8@BAB=@??<?3959AAB2991:9AA???=<@@A@@;??:?A=AB>ABBB@CAA@BB7@=@=@<@@BBBAA?BC=:98D=A8878?@@?AA;>?>@?AA>ABC:>?;;5;>>:>=AA=889>>8818@@A>AAA??@?:9::::;@@@===,::>::99+9>:::,9==;
@N9IO0:00930:05794
TACCAGCACCCCGAGTGGTCGGGACGATTATTGGGCCTAAAGCATCCGTAGCCGGTTTTACAAGTCCTCCGTTAAATCCAACTGCTTAACAGATGGGCGTGCGGAGGATAACTATAAGACTAGGAGGCAGGAGAGGCAAGCGGTACTCAGTGGGTAGGGGTAAAATCCGTTGATCCATTGAAGACCACCAGTGGCGAAGGCGGCTTGCCAGAATGCGCTCGACGGTGAGGGATGAAAGCTGGGG
+
CBB@;;;;9DD;@@ACA9?@::1>?:59=@@9@?6>:000,0////160:447A7??>0<7:178318;6=B7BB>BB?B;?9738286=BBABBB;0/////(/-(---(----76565;7:788.56=1::88/88/5;=3:99::7;<@?6>8788)6699.<@9=<4=A@@<??8;;8<>?9==:=@@A8==<18/87.52,2938>B:==9<9955226+25222'25788'5978565
@N9IO0:00930:05797
TACGAAGGGGGCTAGCGTTGTTCGGAATCACTGGGCGTAAAGCGCACGTAGGCGGGTGTGTCAGTCAGGGGTGAAATCCCGGGGCTCAACCTCGGAACTGCCTTTGATACAGCACATCTCGAGTCCGGAAGAGGTGGGTGGAATTCCTAGTGTAGAGGTGAAATTCGTAGATATTAGGAAGAACACCAGTGGCGAAGGCGGCCCACTGGTCCGGCACTGACGCTGAGGTGCGAAAGCGTGGGGAGCAAACAGG
+
CCCBB?AKFH5CBBBB@@@CCADD@C@CBBBBBC=BCCCC<@@A@@:@@9999C@7CCBBB;;5@@@@AB8A@A@=@F>7B==1:???7??A::49?C999@CC>BBAAA:9:BB@>>@000<<A=D@C=A;;7;BB=CC@C?C?CABBCCCCCAABGBBBE?G@;:;@@@>@C=AB?B=@@>AAB?BAAA=@?A1818<8<=6===?=AB>B?9::BB@?A?????9?BAABB<@?><A::->=AA;37266
@N9IO0:00939:05794
TACAGAGGGTGCGAGCGTTAATCGGATTTACTGGGCGTAAAGCGTGTGTAGGTGGCTTCCTAAGTCGGTTGTGAAATCCCTGGGCTCAACCTGGGAATTGCAGTCGATACTGGGAAGCTAGAGTTCGGTAGAGGACGGCGGAATTCCCGGTGTAGCGGTGAAATGCGTAGATATCGGGAGGAACATCGATGGCGAAAGCAACCGTCTGGGCCTGAACTGACACTGTGACACGAAAGCGTGGGGAGCAAACAGG
+
BBC;;=CF>CDBB??9::9>9>@?:?AA<BBFDD=A@9::/9=@;;;@@@A?BC@BB=A=;;6;ABB@G;;;CCH>ICC>A@A<A>A@5@5:@<1?7?65;@;@BCCB@A:::/34=@BBB;<;ACC@CDC@?<@@@<@@>A>A?BC?B@BBBA>>??A@AA<???B@@@@=<<999+;A5;5;ABAABCB=A;;;0;AB5;8;@@@BC=C?BBD@CCCCCBB@@@@@@A@;;;0;??BBBB;BBDHKGCCB>
@N9IO0:00944:05778
TACAGAGGGTGCGAGCGTTAATCGGAATTACTGGGCGTAAAGCGCACGTAGGTGGCGACGTAAGTCGGGTGTGAAAGCCCCGGGCTCAACCTGGGAATTGCATTCGAGACTGCATTGCTGGAGTACGGAAGAGGAGGGCGGAATTCCCGGTGTAGCGGTGAAATGCGTAGATATCGGGAGGAACATCAGTGGCGAAGGCGGCCCTCTGGTCCAGTACTGACACTCAAGTGCGAAAGCGTGGGGAGCAAACAGG
+
CCGBA@CC=@@@@???@@>@9;;B@C9<7:@??@;::9DC<@;;;B@@@BB>AA?A@AACLE@CBAAA>BDGCAA9??@?5?A=??@B@C@BBC>D@G>BA;;7;A;;;DBBBBB@BBBC=A@AABA?C?BBB@CCD?CC@C?B>@@;@@DBCDCBB@BCBG>BBCCBBBDCACCIC>AB<A?ABBBB@?@6:9?:?4:9@CE>CDCC=AA?AAAECCBCBAAC;<7;ABABBB=C;;;BDD;BA@@@6;;?;
@N9IO0:00963:05769
TACGTAGGTGGCGAGCGTTGTCCGGATTTACTGGGCGTAAAGAGCGCGCAGGCGGTCGTGCAAGTCGCGTGTGAAAGCCCCCGGCTCAACTGGGGAGGGTCACGCGATACTGCTCGACTCGAAGGCAGGAGAGGGAAGTGGAATTCCCGGTGTAGTGGTGAAATGCGTAGATATCGGGAGGAACACCAGTGGCGAAGGCGACTTCCTGGCCTGTTCTTGACGCTGAGGCGCGAAAGCTAGGGTAGCAAACGGG
+
CDBBBBB??@;@A@A@@@?BCC@D?BAA;@@?AA;AA@BC>C@@?BAA<>>:00,0;;==>=8;A??>AABAAAC?BBBBB3B?CBAA>>>>AA.7771:>?>;;:???@BAAAB>?>BBBB?C>AB@=@>>=>7<9=<A<A;>:?C:B;@@@@@>>;>>>>7>=888;==>?>>>@7;;:;?BCC@BBBB?BAA?A@CBCCC9;8;B=A=BGE@CD@BCBCCCAAA@AAB;;;7;A@@@M?@@@@@?8A@?8
@N9IO0:00917:05827
TACGTAGGTGGCGAGCGTTATCCGGAATTATTGGGCGTAAAGCGCGCGCAGGCGGTTTCTTAAGTCTGATGTGAAAGCCCACGGCTCAACCGTGGAGGGTCATTGGAAACTGGGAAACTTGAGTGCAGAAGAGGAAAGCGGAATTCCACGTGTAGCGGTGAAATGCGTAGAGATGTGGAGGAACACCAGTGGCGAAGGCGGCTTTCTGGTCTGTAACTGACGCTGAGGCGCGAAAGCGTGGGGAGCAAACAGG
+
DCCBB::7;;4;B@@A@@@@ACAG@E@B@CB@DC=AA;;;.9;>:;;@@AB@:::<C>CC@C@CBBBCCCCBB==6BB=7=@@>@CA@>A8;:@<?@@;AA@@9?9<<6=@@@<AE>CB=@@BCCBA@>:?8848<3=>@<@;><>?@@??;=>>8819>=>7>?AAAB@B@@ABBA=>?0728>??BC>>9==<3:/991997)9AA>?;;CAA=?>>>>AAA@?><?BAABB9==889CC:CCCCC=???2
@N9IO0:00917:05841
GACAGAGGGGGCAAGCGTTGCTCGGAATTACTGGGCGTAAAGGGCGCGTAGGCGGGATGGCAAGTCGGTCGTGAAATCCCTCGGCTCAACCGAGGAACGTCGATCGATACTGCTGTTCTTGAGGATTGCAGAGGAGACTGGAATTCCCGGTGTAGCGGTGAAATGTGTAGAGATCGGGAGGAACACCGGTGGCGAAGGCGGGTCTCTGGGCAATTCCTGACGCTGAGGCGCGAAAGCGTGGGGAGCAAACGG
+
GCDBCBCDDE3CC?AABB@C@@@C@C?B@BAAAC=@@@?@.9939@<=@AA?;994:A@?CC@EBCC@CCC@@?D;BCB=BBB=@@BA?B@BBB@F?B@??A@A@???@@9:9BBB?BB?BAA>AB>BABBBA?A998<<8<<@=AE7;7;?BCBBB>=?@D>CCBBBA???BBAAA9>>9?:?@A?B?>=:>AA=A==<<5<99::>C:?>:=:>9==;882:957+5:6666.//.;;77.6;5<6/798
@N9IO0:00919:05852
TACGTAGGGTGCGAGCGTTAATCGGAATTACTGGGCGTAAAGTGTGCGCAGGTGGCCGCGCATGTCGAGTGTGAAATCCCCGGGCTTAACTTGGGAATTGCGCTCGAAACTACGTGGCTCGAGTGTGGCAGAGGAAGGTGGAATTCCAGGTGTAGCGGTGAAATGCGTAGAGATCTGGAGGAACACCGATGGCGAAGGCAGCCTTCTGGGCCAACACTGACGCTCATGCACGAAAGCGTGGGGAGCAAACAGG
+
BBBBBBAB;;;;BBBA<A9<:>BB:B@CAEBBBF;@@;;;09:<BAA@@@@=@B@C@CCBBBBBBEBBBBA@@@@4?BCA8BB8;;AC?CD?CC>C?B>>?????BAD=B988@??:?BB@???AAA?>>>BC?B=A=8859?B>C@@?<?B?@@@@<>:;;5:>?BABBBBB@;;=2669>:<AB8<<<<8<==:=;>CDF<><<;;?7C@C@CB@@A@00000>954A@><@9@@@@BEE5;<AAA;AA@=
@N9IO0:00921:05813
TACAGAGGGTGCGAGCGTTGTTCGGAATCATTGGGCGTAAAGGGCGTGTAGGCGGTTTGTTAAGTCATGTGTGAAATCCCTCGGCTCAACCGGGGAAGGACGCATGAAACTGATAAGCTAGAGTACCAAAGAGGGGGGTGGAATTCCCGGTGTAGCGGTGAAATGCGTAGATATCGGGAGGAACACCTGTGGCGAAGGCGGCCCCCTGGTTGGATACTGACGCTGATACGCGAAAGCGTGGGGAGCAAACAGG
+
CEC=;;KF?BCAA@>9;;4:>:?C@CACCBB@CB;??:::/9>29;ACB9949A;AA:A@6:6;ABBBBBBBBBC=CBB=BBB@BCCB@C5;;;.:5>5?@?@BABBF>?@@AAA6;<@?@@AAAB?@@9@;;;;;;%;:=?.949D9A=ABB;;<A><;:<4<@999A;;;@@??<4<@>B>BBB@AAAB>B;;6;8AC<DEFD5CC@B?B?ABA@??<<@?A@@@?>=<;>>455???==188@CD<?@?8
@N9IO0:00950:05854
TACGGAGGGGGCCAGCGTTGTTCGGAATCATTGGGCGTAAAGGGCGCGTAGGCGCCCGGTCAGTCAGGCGTGAAATCCCACGGCTCAACCGTGGAACGGCGCTTGAAACTGCCGGGCTTGAGTTCCCGGAGAGGGTGAGCGGAATTCCTAGTGTAGCGGTGAAATGCGTAGATACTAGGAGGAACACCAGTGGCGAAGGCGGCTACCTGGACGGGAACTGACGCTGAGGCGCGAA
+
BBCA=99:9:*95<@CCD9;::CD<C?CECC>BB>BCDCD>CC=BCEC@??;?;:;)98A95:AAAA?:::BBC8::A;@??6::>>;>49932828C@BBBD?BBB>B??87=>6>;*//-.).:/:*0-9991/////>:@<<7;:<@@@CBAAAD@CFAA9000AAA@@A@@0009==*0,9@A;A988;=99398;<5<<<<89909888(/(/35??A755::/5656<>
@N9IO0:00954:05824
TACGAAGGGGGCAAGCGTTGTTCGGAATTACTGGGCGTAAAGGGCGCGTAGGCGGCTTATCAAGTCAGGCGTGAAATTCCCGGGCTCAACCTGGGGGCTGCGCTTGATACTGATGAGCTTGAATGCGGGAGAGGATAGTGGAATTCCCAGTGTAGAGGTGAAATTCGTAGATATTGGGAAGAACACCAGTGGCGAAGGCGGCTATCTGGCCCGTGATTGACGCTGAGGCGCGAAAAGCGTGGGGAGCAAACAGG
+
ABAAA=AIFG5CD<@A@@7558?<7<;?<;BBBC>@@@@B9@@;@CCDCCC@BB?AA=@@@?<?>>?>=899@AA9B@CC>CD>A>>??B?BDDDD1@?B<>?C497:98???@@99;B>BB=@ABBC>BCBB?ABBA@?=@=B=AA<@@:;<AAA@=@DED@D@@@ABELBCC@CC<A=;;6;A@=A;;;5;00+0:00*0:::80/)/7.7AABB@CCCCCBB@@<??@;;;;-;@AACDE;::BBC9@::2
@N9IO0:00954:05852
TACGTAGGGTGCGAGCGTTAATCGGAATTACTGGGCGTAAAGTGTGCGCAGGTGGCTGAGCAAGTCGAGTGTGAAATCCCCGGGCTTAACTTGGGAATTGCGCTCGAAACTACTTGGCTCGAGTGTGCAGAGGAAGGTGGAATTCCAGGTGTAGCGGTGAAATGCGTAGAGATCTGGAGGAACACCGATGGCGAAGGCAGCCTTCTGGGCCAACACTGACGCTCATGCACGAAAGCGTGGGGAGCAAACAGG
+
CECCCDDL>BBACAA;44.4.4993;5;59;>>909?=?A;?:::@<BBAA?AA=A=<<<:?49=878=@@@@BC>AABA8AB<AA?C7B@6A=5=8>7=@?>AABD=6BB>==*/).5:<::59882;:AA8<17.5;7<4:48.87062267884889C18;5?@???AA:;;D@AA?A?@@@@C<;;?AAA>B>BBCB?C?C@@@;A7;7;@@@A@000=:=0//:933;6<<?>>AA39:;:B<A@@<
@N9IO0:00957:05851
TACAGAGGGTGCGAGCGTTAATCGGAATTACTGGGCGTAAAGCGCACGTAGGTGGCGACGTATGTCGGGTGTGAAAGCCCCGGGCTCAACCTGGGAATTGCATTCGAAACTGCGTTGCTGGAGTACGGAAGAGGAAGGCGGAATTCCCGGTGTAGCGGTGAAATGCGTAGATATCGGGAGGAACATCAGTGGCGAAGGCGGCCTTCTGGTCCAGTACTGACACTCAAGTGCGAAAGCGTGGGGAGCAAACAGG
+
CCC:=:GK@CBBBBB@@@?A;???=?5:6<AAAC>???@A:@:::BB:;;A=@@=@BBA@BB9:9BBD6;<@@>@,9:>>0@B9;;;A?A@HJJ?C@C@CCBA=@@==8@:;;BC@DCCC@;;;B;;8;?BBCAF@C?AA=A=@>@E>D?AABBBBC@CCFG>CCC;;;B;;;BBCE@CB@B@@@@@>:9::<<<:>;@@>A?A?ABA=??=A@@???>>@?@=>@<737>==>9=;<;;;;+;7737(3737
@N9IO0:00958:05832
TACGTAGGTGGCAAGCGTTGTCCGGAATCACTGGGCGTAAAGCGCGCGCAGGCGGCGATCTACGTCTGGGGTGAAAGCCCGGAGCTCAACTCCGGGACTGCCTTGGATACGGGATCGCTTGAGAATTGGAGAGGCAAGGGGAATTCCACGTGTAGCGGTGAAATGCGTAGATATGTGGAGGAACACCTGTGGCGAAGGCGCCTTGCTGGCCAAATTTTCTGACGCTGAGGCGCGAAAGCGTGGGGAGCAAACAGG
+
CCAAA@@<@@;@B>BBBB@CBB@B@C?ABBCBBB>BABCC;@@@<:;A>00+00+0/0/8>?ABAAABCB:BCDA=BBC;=:?????A??>:;>>4:/00;<@;@:?BBBBB<AAB8898B>??6C8C8=B@@<@B?C>>1B;=<<589@?@A@@@A>A@@@9@AABBCBBBBCBBD>;;5;5;;@=@@B@6<00,0+0==<B@CCBB=B2:;)9:9&489;:;<<;;;8;;;CCG>CBBDEEE;BBBAA<A@@>
@N9IO0:00920:05884
TACGTAGGGTGCGAGCGTTAATCGGAATTACTGGGCGTAAAGCGTGCGCAGGCGGTCCGCTGTGTCCTGTGTGAAAGCCCCGGGCTCAACCTGGGAATGGCATGGGAAACTGGCGGGCTGGAGTGTGGCAGAGGGGGGTGGAATTCCGCGTGTAGCAGTGAAATGCGTAGAGATGCGGAGGAACACCGATGGCGAAGGCAGCCCCCTGGGCCAACACTGACGCTCAGGCACGAAAGCGTGGGGAGCAAACAGG
+
BCCCAAAF=9:9BB@@BB8A9BB@>B8:6;BAA@<@BBDD=BBBBBBCA;;6;A=AB@CCDCCCDC?@ABBCCCC=?>>>3>A9???A>A@CDD>B???;788<8,44(4;?7<C>:=?@;>@?@@@=@ABCCIDED*<;5;4:29=@=@?AB?@@@AABBF>BBBBBC@?@@@ABB=@@>@=>9:39<<<298=9=<A?>?BBB1BBC<C??;>9::=?<<=998>:>BB???7>888???589@BB;:::5
@N9IO0:00927:05899
TACGAAGGGGGCTAGCGTTGCTCGGAATCACTGGGCGTAAAGGGTGCGTAGGCGGGTCTTTAAGTCAGGGGTGAAATCCTGGAGCTCAACTCCAGAACTGCCTTTGATACTGAAGATCTTGAGTTCGGGAGAGGTGAGTGGAACTGCGAGTGTAGAGGTGAAATTCGTAGATATTCGCAAGAACACCAGTGGCGAAGGCGGCTCACTGGCCCGATACTGACGCTGAGGCACGAAAGCGTGGGGAGCAAACAGG
+
CCBBB?@BBB5BCCCBBB?CCDCC@C8;;BBBAB=AA@@B;A@<@?=BBC@?BAA;=??@9@=@@9::@@2@@@@:AB=AA?????BB;??C?BBD?BBBB>@@7>>>@@9:9<@>>==+00::9;<<7=@@>5766957294;A=;;;@?<==::;7===?9?:??8879<9;6;<;@=AB?BBBADCCC@CAA<@>00,0@>>>BB=A@;ABBBB@@C@@@EBBA?AAAA@A<ABBABBB8;:;BE=CBB?
@N9IO0:00935:05890
TACGTAGGGTGCAAGCGTTAATCGGAATACTGGGCGTAAAGCGTGCGCAGGCGGTAATGTAAAGACAGTTGTGAAATCCCCGGGCTACAACCCGTGGGAACTGGACATCTGTGACTGCATTGCTGGAGTACGGCAGAGGGGGATGGAATTCCGCGTGTAGCAGTGAAATGCGTAGATATGCGGAGGAACACCGATGGCGAAGGCAATCCCCTGGGCCTGTACTGACGCTCATGCACGAAAGCGTGGGGAGCAAACAG
+
BBCBCEED>ABBD?CCBB<@4;<=+0,0/977<3;9;AB;@;A=@::=;;5;=9<<388494(388;=:7;;;<=7;;<;1:<5433?A:??:=<9;(3,//-(---/99;<==@AAC@@=?===9?@@AAF@CBC?????.;?@8<6<5:*//;696;?>@>?>;;5///?=9=@73//66(...3.333.5;9959995:432+2222&255,5389999:@@A@;:87:9;?A??91>=>>@@@6>>AAD6;9<
@N9IO0:00940:05869
TACAGAGGGTGCAAGCGTTGTCCGGATTGACTGGGCGTAAAGCGCACGCAGGCGGTACTGCGCGTGGGGTGTGAAATCTGGCCGCTTAACGGCCAGGCGCCATCCCATACGGCAGCACTTGAGCCGTGCAGAGGGCGGTGGAATTGCCGGTGTAGTGGTGAAATGCGTAGAGATCGGCAGGAACACCCAGGGGGAAACCAGCCGCCTGGGCACGCGCTGACGCTGAGGTGCGAGAGCGTGGGGAGCGAACCGG
+
CCCBCBCC>CC??<?AA@?AAA?A?BD9A<<9;9,;:944)4AA@C@@?AA>@@;@@BAC@AABBBBB9CC@CGG7965<7:065=8=8;;7;8==8>;;5;::>6?;;@@;>==BBCB8;;9:????B?@989.9=8=A=A>A>AA>A>@A@AABB@BBCC;BBAABBBBB;96;9;8:5838444)44444$44)4399D5==4544)499:;59B959;<<:@>456??996>AA@<==0@CCCC@C?C?
@N9IO0:00947:05894
TACAGAGGTGGCAAGCGTTGTTCGGAATTACTGGGCGTAAAAGGGCGCGTAGGCGGTCTTGCAAGTCCCCGTGTGAAAATCCCCTCGGCTCAACTGAGGAACTGCACGGGAAACTGCTTGGCTTGAGTTCGGGGAGAGGGAAGCGGAATTCCGGGTGTAGCGGTGAAAATGCGTAGATATCCGGAGGAACACCGGTGGCGAAGGCGGCTTCCTGGACCGACACTGACGCTGAGGCGCGAAAGCTAGGGGAGCAAACGGG
+
CDCCCCC?BC@88-3;7:23828>:;7@3<@;;:,449444&44)4::BCCB?AC2944.444.49:::&55:55555&5555'5<<79900,0/;99)/)44>>=99:/77*3:333-3-34.3934.4444&48444)4.4458>:=8=06;69B<666<895555'5999566;;>?D>A>;<;>9???:@;:?7>;<<@<@@=>:7:9==2668==;;;;666><<<;;5;=<=>>7<<===@@2>?;;;4:==4
@N9IO0:00955:05884
TACGGAGGGTGCGAGCGTTGTTCGGAATCACTGGGCGTAAAGGGCGTGTAGGCGGTCCGCTAAGTCTGATGTGAAAGCCCGGGGCTCACCCCCGGAAGGGCATTGGAAACTGGCGGACTCGAGTCTCGGAGAGGAAGGTGGAATTCCTGGTGTAGCGGTGAAATGCGTAGATATCAGGAGGAATACCGGTGGCGAAAGGCGGCCTTCTGGACGATGACTGACGCTGGAGACGCGAAAAGCGTGGGGAGCAAACAGG
+
B=>A::;<0;:;999>;;7:<8::5;16599555)544<=7>?8==>>A>?:@@:>=8=:54036::00/::;;;+5;>,944&44445999(;8<8<?455525.4;(4450448;::654===959.5<55.55;5<<:>8<7;155055===<<540/</0////4:;;9:9880//49)///)/38:53333(3-3;29497433-444448<;;<<977//)//--//////&//44444&4:444)4447
@N9IO0:00955:05899
TACCAGCACCCTCGAGTGGTCAGGAGGTTTAATTGGGCCTAAAGCATCCGTAGCCGGCTATGCAAGTCTCCGGTTAAATCCAACTGCCTAACAGGTGGGCTGCCGGAGATACTACACAGCTAGGGAGCGGGAGAGGTAGACGGTGATTCGGTGGGTAAGGGGTAAAATCCTCTGATCCATTGAGGACCACCAGTGGCGAAGGCGGTCTACCAGAACGCGTTCGACGGTGAGGGATGAAAGCTGGGGGAGCAAACCGG
+
@@>9?99555)559999:04499)--(-6(-(-(-5,74555)5<<88283333-3-48:::44.4444:.5.5.5505=7=26655756.55<4555)55555:69;995<A@@@@BBB@ACC9@A9::,:@??:>@<:::6000:)/06:;;039.444&3::<.<=8555499<8<;8:8848=6;;=@BAA=AB@;?;?A=@AA@@=@@@=AA=BC;@>ADD=@666;1;;<<<5====<==.<=ACB:@<@<
@N9IO0:00957:05899
TACGGAGGGCGCAAGCGTTGTTCGGAATTACTGGGCGTAAAGGCGCGATGTAGGCGGTTTGGTCAAGTCGGTTGTGAAAGCCCGAGGCTCAACCTCGGAACTGCTGCCGAAACTGTCAGACTAGAGTCCCGGAGAGGGTGGCGGAATTTCCGGTGTAGAGGTGAAATTCGTAGATACCGGAAGGAACACCAGTGGCGAAGGCGGCCACCTGGACGGTGACTGACGCTGAGACGCGAAAAGCGTGGGGAGCAAAACAGG
+
BBBB?;<<:;CCC>AA@B?BB?CA=C6;79@@@D400<;;*0)0/777=?;99577)//(/)//6169???C>BAA@D>AAC7C;9;9FCC@C@BBB@C=A@@;;:@=@@@;@?;;;;;ABB@B@;;:=4=069@BB=BC@BC=B=AA:@:CABBBC;;;@B>=@+0,0/0>AB>AA=A@E@C=?<???;@@?@9@@A?B?BB@B@BB?BC>A@@=AAA@AAABBA@@;:;>>B;;;;&9::?999+9:;;;;&:::5
@N9IO0:00920:05937
TACGGAGGATCCAAGCGTTATCCGGAATCATTGGGTTTAAAGGGTCCGTAGGCGGTTTAATAAGTCAGTGGTGAAATCCCGTCGCTTAACGATGGAACTGCCATTGATACTGTTAGACTTGAATTACTGGGAAGTAACTAGAATATGTAGTGTAGCGGTGAAATGCTTAGATATTACATGGAATACCAATTGCGAAGGCAGGTTACTATCAGTACATTGACGCTGAGGGACGAAAGCGTGGG
+
CHCC@AB=AA@>B?BBBB@CCC?B@D@CA89187(44(33(33(386=9<<89;4;:0;@EE@BBA@@AA?B;;9/;;;.:@>>BD<?9:=;00-0?@@@C=BB=@@@AA@@@>;;;5949A499@;BBD8;4;BB>BBDGD@EECBBAA;;;@=00,0000+0?=<:?A@A>?=@?@?><?;:006:6;*///8384-//(/06:9383399=000500/889449909544<09884444
@N9IO0:00922:05915
TACGTAGGTGGCAAGCGTTGTCCGGAATTATTGGGCGTAAAGCGCGCGCAGGCGGTCCCTTAAGTCTGATGTGAAAGCCCACGGCTCAACCGTGGAGGGTCATTGGAAACTGGGGGACTTGAGTGCAGGAGAGGGGAGCGGAATTCCATGTGTAGCGGTGAAATGCGTAGAGATATGGAGGAACACCAGTGGCGAAGGCGGCTCTCTGGCCTGTAACTGACGCTGAGGCGCGAAAGCGTGGGGAGCGAACAGG
+
KFCAB;;2;95;;5;A@A7;<A>A;C7A<AC8@@<000>;(/0//7499BD>::8;@@9B?B9AB@@@A<=;;;@6<<?6=>B669BB:D95;>9595)59994;><B6BBHFKG5AAB>A@@@AD;;6;@BAAB9@@@B?B=A>A>?AB??@CCCA?@:93,3899;<;?><<?@?5?@?B?BBD?BBAA=@??:>5:=:<AABBBC@D?AAAA?D:::?@?>=<<6>>=99:,9;A@A@@3@?@??=;;;<
@N9IO0:00931:05940
TACGAAGGGGGCTAGCGTTGTTCGGATTTACTGGGCGTAAAGCGCGTGTAGGCGGACTTGTAAGTTGGGGGTGAAATCCCGAGGCTCAACCTCGGAACTGCCTCCAAAACTACAAGTCTGGAGCAAGATAGAGGCAAGTGGAATTGCGAGTGTAGAGGTGAAATTCGATAGATATTCGCAGGAACACCAGTGGCGAAGGCGACTTGCTGGATCTTTGCTGACGCTGAGACGCGAAAAGCGTGGGGAGCAAACAGG
+
CCCAA>ADCD5BA@@BBB@DD?CC?BBD=BBBCD>CC???:>AA9::@CAA?AA<AAA=?@A?@A;????.?ACC>A@?8?<=8?@@A?B?BDE>B>A999;@?2999*8888:3865<=:>==<:>:9::8818:4:<=5;5;:>;;;>??@@???:=9=@6=76-----/5794;99@C6989B=8@@:;6;BB=B?BB>>>9@=<<59554=0>>??B=BBCBBB?=<=8:;;-;=???BB6A=@==377?<
@N9IO0:00940:05915
TACGAAGGGGGCGAGCGTTGTTCGGAATTACTGGGCGTAAAGGGCGCGTAGGCGGTTTGACAAGTCAGGCGTGAAATTCCCGGGCTCAACCTGGGGGCTGCGCTTGATACTGTTGAGCTTGAATGCAGGAGAGGATGGTGGAATTCCCAGTGTAGAGGTGAAATTCGTAGATATTGGGAAGAACACCGGTGGCGAAGGCGCATCTGGCCTGTGATTGACGCTGAGGCGCGAAAGCGTGGGGAGCAAACAGG
+
9@99;4:5:5$55555;>9BD@CB@C>B=A000@90//9;)//)/799>@@<@B;>@5@99@6;;94505:>BCC;A7::5:=6@@@C?B@BBEEE19:CBBACACCCCDBBB=@ABCABHKABBBBB?AACC=A;:6:D@C=A?BH=BBCBBB@@@>A@?@;@@CECCCCCCA;??9?8=><=9;5;5;;5;<@:@600//8845258<>;;;@=@@@@AA?>?=:::A@@;A:::CBC6AA@@@9@?@;
@N9IO0:00940:05917
TACGGGGGGGGCAAGCGTTGTTCGGAATTACTGGGCGTAAAGGGTGCGTAGGTGTTTGCTAATTGGGATGTGAAACTCTGGGCTCAACCCAGAGCCTGCATTCAAAACTGACAAGCTAGAGTTCTGGAGGGGGAAGCGGAATTCCTGGTGTAGCGGTGAAATGCGTAGATATCAGGAGGAACACCGGTGGCGAAGGCGGCTTCCTGGACAGAAAACTGACACTGAGGCACGAAAGCTAGGGGAGCAAACAGG
+
//////////"/:)//55.5=9==9@;@7;<<=?7=666@6==6==@;:5<8545>265>>8;294(4444333(333333(3:::4:903388=6888=?<?CAA8B99:@A=@@AAB;;;>ABD?CDEDD3C7;;;8;?C?CGHF@AABAA<;7;BCF=;;;@@AABB<;;;;6;C>@=@CA:@<;:6:>>8=997-3:496;=28893///&/6///:<:=;;7;==<<<6;;=>>@G2<<<>>7>?>;
@N9IO0:00942:05921
TACGAAAGGTGCAAGCGTTACTCGGAATCACTGGGCGTAAAGCGCACGTAGGCGGACTCGTAGGTCAATTGTGAAATACCTGAGCTCAACTCGGGAACTGCAGTTGAAACCGCTTGTCTTGAATACCTGAGAGGGTGGGGGAATACCTGGTGGAGAAGTGAAATTCGTAGAGATCAGGTGGAACACCGGAGGCGAAGGCGCCTGCCTGGCAGTGTATTGACGCTGAGGTGCGAAAGTGCGGGGAGCAAACAGG
+
;;;9;;0;6@?AB??@AD@BBA?@<>;?@BBBCC=???@@:@BABBB?@?B@CC????BBA?@<@B@=B=BABCC?CCC@CCCBBBCCACCCCF>CACDCB@@@<@@B=C?BBD@B@AA@BB@BBB?B;;;BBE<<;;;;.;?CCC?BB=AA?BBB=@@AAA<B=@ABB@@@<;;@@9AB;A<@@A?B?@A=@@<2:5:??9:;;?AA@CBBBBBAB?AAAAB;;<B=ACAGDD>CB;;9AB4@@AAB<AAA?
@N9IO0:00948:05928
TACGGAGGGGGCCAGCGTTGCTCGGAATTATTGGGCGTAAAGGGCGCGTAGGCGGCCGGGTAAGTTTGATGTGAAATCCCACGGCTTAACCGTGGAATGGCATCTTATACTGCCCGGCTAGAGTCTGGGAGAGGGAAGTGGAATTCCCGGTGTAGCGGTGAAATGCGTAGATATCGGGAGGAACACCAGTGGCGAAGGCGGCTTCCTGGACCAGTACTGACGCTGAGGCGCGAAAGCTAGGGGAGCAAACAGG
+
DDCC@BBCCC5C?BBA@A=@@@CCAE@C@AA?AC>CCDDD=BB=AA??=::600+0+0>4@:<AAA9ABBBBBBC>CCC=BBC=@A>A?B?A@A;>;???ABBBC@CBBB???C?C@CBBA=<<<<@A<BBBBC>C@BBB@B?B?BB=C?BBBBCCCACCCF>BBCCBBBGCDBCBC=A@@B?@ABBCCCB=A::4;>BD=BB>@;@C>@@@CBBBC????A???=>9>?>ACC:>@::;CC9BBA@B:::9?
@N9IO0:00950:05952
TACAGAGGGTGCGAGCGTTGTCCGGAATCACTGGGCGTAAAGGGCGCGTAGGTGGCCCGATAAGTAGGGGGTGAAATCTCGAGGCTCAACTTCGAGGCTGCCTCTTAAACTGTCGGGCTTGAGCAGAGTAGAGGCAGGTGGAATTCCCGGTGTAGCGGTGGAATGCGTAGAGATCGGGAAGAACATCGGTGGCGAAGGCGGCCTGCTGGGCTCTTGCTGACACTGAGGCGCGACAGCGTGGGGAGCAAACAGG
+
BCCCBBBC>CCB@????A=@BB?B@B?@ADCBCD>@?@AD:@@<@A@AA@@<:949@8AABB@BBCDCCC2BBBB<AAABCCC?CA@@=@A?DD:;6;;;;ACCDBGG>BABBAAA<AB>AAA:::CBCBCCC?@@@?BB?B?B?CD>C?BBAAA9949A<@=AAAB@AAC?@?>>>9??AA?AA???9>?8==<3:8:B?C????AA@;@@??8?AA??@BCBB??<?A@A@A>@<88<<A5===BC=@<73
@N9IO0:00959:05927
TACGTAGGACCCAAGCGTTATCCGGAATTACTGGGCGTAAAGAGTTGCGTAGGTGGCAGAGTAAGTTGGTAGTGAAAGCGTGTGGCTCAACCATACATCCATTACCAAAACTGCTCAGCTAGAGCATGAGAGAGGTCGCTGGAATTCCTAGTGTAGGAGTGAAATCCGATAGATATTAGGAGGAACACGATCGGCGTAGGCAGGCGACTGGCTCATTGCTGACACTCAGGCACGAAAAGCCGTGGGGAGCGAACGG
+
@@@@@@@:>>@:@<@@AB>ADB>A6;5;;@B;:9.9@999/38;;4:?@@??9??<@@>?@00,0@<@=@EDAAAA::::>;//*/98<7=4;:<<<89088-6:0755&5257856@@@;;;>;;:7;///695885;;C071517-57799<55-5:;9990//(/75579625+28/554602,,,,,,,02*---(-//)5<<<55.55559.55;;44495555479//---&--(/;888,8;///)/7;
@N9IO0:00928:05989
CACGGGGGGAGCGAGCGTTGTTCGGAATTACTGGGCGTAAAGGGCGTGTAGGCGGCACGGTGAGTGAGACGTGAAAGCCCCCGGCTTACCCGGGGAATGGCATCTCATACTGCCGTGCTTGAGTGCGGGAGAGGATGGGGGAATTCCGTGGTGTAGCGGTGAAATGCGTAGATATCAGGAGGAACACCGGTGGCGAAGGCGCCCATCTGGCCCGTTACTGACGCTGAGGCGCGAAAGCTAGGGGAGCGAACGGG
+
CCBCCCCC*BB@@@A@AB=AA@CC@C@C@BBBCB<BCCFD=BB>@?@?>?=89949@AA@CC???BA@@BBBBBB=BAAAA.;5;A=??D<A@A6@<=@6::?@AAA:::@???DCBBB<@?><?@AA8@?<<8===@AB/=;>*0*000*0000???>BBDD?CC@AABBBAB@@@@=AA?C@CCC@B@AB<C:71969BBC<B@@@@:@@8@C?AAABAABB??@@:;<;BBB<BBBBBCC7BA<<<<@AB9
@N9IO0:00933:06006
TACAGAGGGTGCGAGCGTTAATCGGAATTACTGGGCGTAAAGCGTGCGTAGACGGTTATTTAAGTCGGATGTGAAAGCCTCGGGCTCAACCTGGGAATTGCATTCGAGACTGAATAGCTAGGGTGCGGTAGAGGGAAGCGGAATTTCCGGTGTAGCGGTGAAATGCGTAGATATCGGAAGGAACATCAGTGGCGAAAGCGGCTTCCTGGACCAGCACCGACGTTCAGGCACGAAAGCGTGGGGAGCAAACAGG
+
ECCCCBCC=BB???@:;;5;:@BB>C8:79@@@@;99;@?-;:B:;;@@@AAAA<@<@AA;A<@@AA;@;;:@@B6;;ACCCI>;;;C>B@AAA;@>C8;;@@>AB?@?CCCC@B:;;BBBC<A@@B?@;;9AC;@<??@=@?BB=B=A<??@@A9854@BC=A>?===999==<<9?;=7?<@AABBBAB?A99929?A=AA:@:::3:A7>=<<=;8825727961667555,5752299,77;AA:A@@<
@N9IO0:00935:05975
TACGGAGGGTGCGAGCGTTATCCGGAATTACTGGGTTTAAAGGGTGCGTAGGCGGCCGAGTAAGTCAGGAGTGAAAGTTTGCGGCTCAACCGTAAAATTGCTTTTGATACTGCTCAGCTAGAATTAGGATGAGGTCAGCGGAATGTGGCATGTAGCGGTGAAATGCATAGATATGCCATAGAACACCAATTGCGAAGGCAGCTGGCTAGACCTGGATTGACGCTGAGGCACGAAAGCGTGGGGATCGAACAGG
+
BCCD>BBM=;;;@@@?@A>@<B;A:B@C@BBBCE0<;)9909=5;;;D@@@900+0+00>@?=BBBBB=??<>=B:ACC8?<>9>@?><>?B@@@A6@498AAA3;;A???9;;><<888=>5;5;?:>???C?C@@@CB?C?A99::===??AABB@CBBD=???@@999>@9898<>>9949@A>B@B=A>00*0+0000766:CAA@@<@B<AA:778=;BAAA8;;@@@A<A:;;CME;BC;;;@BBB@
@N9IO0:00950:05995
TACGTAGGGTGCGAGCGTTAATCGGAATTACTGGGCGTAAAGCGTGCGCAGGCGGATTGTTAAGCAAGACGTGAAATCCCCGGGCTTAAACCTCGGGAATGGCGTTTTGGAACTGGCAGTTCTAGAGTGTGTCAGAGGGGGGTGGAATTCCACGGTGTAGCAGTGAAATGCGTAGAGATGTGGAGGAACACCAATGGCGAAGGCAGCCCCCTGGGATAACACTGACGCTCATGTACGAAAGCGTGGGTAGCAAACAGG
+
FCBBBBCC=@@?BA@???;@?@AB?B798;BBBC=CC@@?<@BA;::B@@@=?A???<?B4949AB?BBBBBBBE>@@AA6@@8@=*00)06////)/389066666&/(/066663777.3;AA<==@<<==;6553335$//(..34;2:8828>888=;<<CCC>B>>?BBBABA997>175:@7::>4929=9=59254955<@=@1@@@8@@B6;;A@@@BBBBAA@;;;A@@@6:9@===9?@?>AC<?>B>
@N9IO0:00919:06031
TACAGAGGGTGCAAGCGTTGTTCGGAATCATTGGGCGTAAAGGGCGTGTAGGCGGTTTGTTAAGTCATGTGTGAAAACCCTCGGCTCAACCGGGGAAGGGCGCATGAAACTGGCAAGCTAGAGTACCAAAGAGGGGGGTGGAATTCCCGGTGTAGCGGTGAAATGCGTAGATATCGGGAGGAACACCTGTGGCGAAGGCGGCCCCCTGGTTGGATACTGACGCTGAGACGCGAAAAGCGTGGGGAGCAAACAGG
+
CBBBB@>@;@A@B?BCBC?AB=@@4:6;@B@=BA6A?:?=7?<6<?@?@@@=@@>BB>BC<@>@AAA@@A?@;:::.;B;BBB:;;CD@C@CDC;C?BB?999C@@@A9@@A?AC?CBBA@@@::;?BB9@@AACAB(BD?B>@?AD?D@BBCBBBC@;<;D<AAACCCABA;;;@D<AA?B@@AA?CBBB?BAA=A=@C5;;;;*;@<@<A>A@@;;;AA;;;@@@@==?9;;;&:<<><=C9AABBB<B@?:
@N9IO0:00937:06041
TACCAGCACCTCGAGTGGTCAGGAGGTTTATTGGGCCTAAAGCATCCGTAGCCGGCTATGCAAGTCTCCGGTTAAATCCAACTGCCTAACAGGTGGGCTGCCGGAGATACTACACAGCTAGGGAGCGGGAGAGGTAGACGGTATTCGGTGGGTAGGGGTAAAATCCTCTGATCCATTGAGGACCACCAGTGGCGAAGGCGGTCTACCAGAACGCGTTCGACGGTGAGGGATGAAAGCTGGGGGAGCAAACCGG
+
CCB@A@@@@?BAAABAFACBAA?998:B=BB?BB9;:;FE=BDBAA@BBAAA=@=@ABABBC@BBBBB@D@D?DD>CC@C@CBAAACC@CBB>AAA;@@BA@C?@B@BCCBBBBA@@@CBCC=@@@BA<A@@@=????@@=@AA?AB?BBB>BCBBB9@@@@6@?=?@AAAAA=@@=@?>9?A<??<?????A??:?:?@=@@@??<>@@=>>>AA=AAA>=6;;99:3:?AAD9=<:9:9:+:A=>?6:7;:
@N9IO0:00945:06018
TACGTAGGGTGCGAGCGTTAATCGGAATTACTGGGCGTAAAGTGTGCGCAGGTGGCCGCGCAAGTCGAGTGTGAAAGCCCCGGGCTTAACTTGGGAATTGCGCTCGAAACTACGTGGCTAGAGTGTGGCAGAGGAAGGTGGAATTCCACGTGTAGCGGTGAAATGCGTAGAGATGTGGAGGAACACCGATGGCGAAGGCAGCCTTCTGGGCCAACACTGACGCTCATGCACGAAAGCGTGGGGAGCAAACAG
+
CCCCC???:@A@BB@;;;@B:;<D@D@DABB@@A;A;<<D>B@@@A@@@??=?B?B?BAAAA?D:::???@<>=>+89;<+<<6<:/75/>7@?7=7=,//:/03:==2:333?58+8;=>@A@=?;566///37373797B494958::<::;;4404;@@:AA?>??844=:9994997:/66<8=<BB;?@C=@:>?<<::7;@?@<B=A>AAA@@@@@?@;;:::>8:8=5;??::::-899>>5=::
@N9IO0:00958:06026
TACGAAGGGGGCTAGCGTTGTTCGGAATTACTGGGCGTAAAGCGCACGTAGGCGGATATTTAAGTCAGGGGTGAAATCCCAGAGCTCAACTCTGGAACTGCCTTTGATACTGGGTATCTCGAGTATGGAAGAGGTAAGTGGAATTCCGAGTGTAGAGGTGAAATTCGTAGATATTCGGAGGAACACCAGTGGCGAAGGCGGCTTACTGGTCCATTACTGACGCTGAGGTGCGAAAGCGTGGGGAGCAAACAGG
+
CCJBA=BBBB5CCCCCBC@CE@BB?B8;9;AAAC>@AACH?BAA@@;;;AA?AB?A@@DD>B?BA@???@6??AD>BBB<@@A???AA=ACBAB=A<?????CE:@?B?=<CC9>>=<<00/==?AB@CACBB>BB>BBB>B@CACFFGE;;<CCCC@AAAF?F@DDCB@@@@@<?@=;;592;996:ACC?AA@+0*00+0@<@@BB?BB>BD?BBCCA@::99:@<:99BBD=B<<<DCC9BBCBB=AA@<
@N9IO0:00962:06045
TACAGAGGTGGCAAGCGTTGTTCGGAATTACTGGGCGTAAAGGGCGCGTAGGCGTCCGATAAGTCCCGTGTGAAAGCCCCCGGCTCAACTGGGGAACTGCACGGGAAACTGACGGACTTGAGTTCGGGAGAGGGAAGCGGAATTCCGGGTGTAGCGGTGAAATGCGTAGATATCCGGAGGAACACCGGTGGCGAAGGCGGCTTCCTGGACCGACACTGACGCTGAGGCGCGAAAGCTAGGGGAGCAAACGGG
+
CCC;;:@<@A?AA=@@@@=?A=@A>A?B?BBBBG=??@BE<BB=BBBCCCC@99;FFDDDD@BACC>AABCB@D:;::::*;=A@;;6;BCCC;C@B@@@B;;;0<A9@ABBBB?BBC?BCCC?CFF=AA@A@9@;<<<4959>B>AB>BBBBBBB>AAAA;????=<99733:4?6??>@???>=@?AA?AAA3:3:939<8>:@B788?BB999@@A?=>??>>:?=>AAA<?BBBBGF;@ABBB=BCC<
@N9IO0:00926:06067
TACGTAGGGTGCGAGCGTTAATCGGAATTACTGGGCGTAAAGTGTGCGCAGGTGGCCGCGCATGTCGAGTGTGAAATCCCCGGGCTTAACTTGGGAATTGCGCTCGAAACTACGTGGCTGGAGTGTGGCAGAGGAAGGTGGAATTCCAGGTGTAGCGGTGAAATGCGTAGAGATCTGGAGGAACACCGATGGCGAAGGCAGCCTTCTGGGCCAACACTGACACTCATGCACGAAAGCGTGGGGAGCAAACAGG
+
BBAAACBC=@@@BBBBBB@B?@@C@DFC?BCDCC=BBBCD>C?@@B?A?>=;?@=>;@@973==9=;@@@?=9993:AAA5??5876828;,37(7171777937=??7??=?A??6=?@8977>AB@9::CB?A>A>9949=A;@<?>6;====@?8==?@8@?@DBBBBBB@AAB5>;7<7666=?;;=9==C?C@BBDC<@>?A@>6B?C@BBABC@A@@?>:4444444;4<88<8<<+>=@?C>A@@5
@N9IO0:00930:06064
TACAGAGGTCTCAAGCGTTGTTCGGAATTACTGGGCGTAAAGGGTGCGTAGGCTGCGCAGAAAGTCAGATGTGAAATCCGGGGGCTCAACCTCCGAATTGCATCCGATACTCCTGTGCTAGAGGACTGGAGAGGAGCTTGGAATTCTCGGTGTAGCAGTGAAATGCGTAGAGATCGAGAGGAACACTAGTGGCGAAGGCTGGGCTCTGGACAGTATCTGACGCTGAGGCACGAAGGTCAGGGGAGCAAACGGG
+
CBBA@@C@CBBBC=A9::<@A?CC@D@C<@@899/:==@?3::89A@?@993:@>=@@AABC=CCBBBB;;;CCC9??4::::);@@C@IACC?BB>B>BBABDABBBCCCDAA@ABBBAAAB?BBCC@BBAA?ACCC@C@C@D?BBCB?CBBBBBAADAAB=@??A@@@9::::9AA@@5;5<@A@AA;;5;<;<@>ABBM@GBBBC@BBBBCBAA@A@;;;@A@@<;;::929.4444::+;==<>8<<>5
@N9IO0:00946:06064
TACGTAGGTGGCGAGCGTTGTCCGGATTTACTGGGCGTACAGGGCGCGCAGGCGGTCCGTTAAGTTCGAGGTGAAATCTCCCGGCTCAACTGGGAGGGGTCTTCGAAAACTGGCGGACTTGAGGAGAGCAGAGGTGAGTGGAATTCTGGGTGTAGTGGTGAAATGCGTAGATATCCAGAGGAACACCAGTGGCGAAGGCGACTCACTGGGCTCCACCTGACGCTGAGGCGCGAAAGCGTGGGGAGCGAACCGG
+
CCBBD@@<@>:>@@ABBB?BBC@C?CCC=CCBBB=BBBCCCBC>A@>>:::600,0>9==@=:>==BBBB?BABC>@@@BC<B<@@BC@BBBB=>:::1;==8=:;:;+;<<8;=7?A=7;;A;>:;;877<>;@AA<<==B=D:>>AA:@@@A>>><;;;B:A@@@;==A778?:>;;;:=<?>><>AAA:==A7:7:@?>>?<<<<<1;>>;??;?====<:88818;;>AB7=;;;BBB3@@888=@;>;
@N9IO0:00948:06069
GACGGAGGGTGCAAGCGTTGTTCGGAATTACTGGGCGTAAAGGGCGCGTAGGCGGCCTGTTAAGTCCGGTGTGAAAGCCCCTGGCTCAACTGGGGAAGTGCGCCGGATACTGGCAGGCTAGAGTACCGGAGAGGAGGGTGGAATTCCTGGTGTAGCGGTGAAATGCGTAGATATCAGGAGGAACACCGGTGGCGAAGGCGGCCCTCTGGACGAGTACTGACGCTGAGGCGCGACAGCGTGGGGATCAAACAGG
+
BCDD@BAA<BB@C?A@@@>AB>BCAC@C?CAAAF>9::AA<AE=BBB@@@A=@C@C@BBB@B@CCB@C@CBBBCD/;9:96;B=@A;;7<@@GD;C@CBB;;;<A<@CBACA@AAA9;;AAAABCC=@=@;;;<;;;0;C>B<@=A7;;@AC@BB<;7;BCF>BBCBBBCB;;;;?C<?@@C@BBC@DADD?B@?;?2:9:?A5;;AA@B@@@C;00@<000<<00:=:::BB;;;DBAAAA3;;:>?::99=
@N9IO0:00955:06069
TACAGAGGGTGCAAGCGTTGTTCGGAATTATTGGGCGTAAAGCGCGTGTAGGCGGCTTTGCAAGTCGGGTGTGAAAGCCCTCAGCTTAACTGAGGAAGTGCGCCCGAAACTGCAGGGCTTGAGTGCCGGAGAGGGTGGCGGAATTCCCCAAGTAGAGGTGAAATTCGTAGATATGGGGAGGAACACCGGTGGCGAAGGCGGCCACCTGGACGGTAACTGACGCTGAGACGCGAAAGCGTGGGGAGCAAACAGG
+
BCC;;;@@;AA@A>@@?@=@A?BC<?7?=?A@E?8B?>??34999A=@A@@<;;5;DC49;D?BBCCC>BBBCCC>CCC=CAAABB@C@CA@@A=A;@<?@<C><<BB<AAB;;;D>CC?AAA@;;5;=@AABB<BC@AB@B@BACDG;C?BCCCCFACCBC>BACCDDCBBBBCCC;CL@C?AAA@C@CD@AAB@B?9:9:?BA@CC?BBC?@?=?C?@?BBGBBBBBBBCDF<@9::@??3@@AAA;;:;=
@N9IO0:00918:06138
TACAGAGGGTGCAAGCGTTAATCGGAATTACTGGGCGTAAAGCGCGCGTAGGTGGTTTGTTAAGTTGGATGTGAAATCCCCGGGCTCAACCTGGGAACTGCATTCAAAACTGACAAGCTAGAGTATGGTAGAGGGTGGTGGAATTTCCTGTGTAGCGGTGAAATGCGTAGATATAGGAAGGAACACCAGTGGCGAAGGCGACCACCTGGACTGATACTGACACTGAGGTGCGAAAGCGTGGGGAGCAAACAG
+
CDH;;;CD<A@??9<>>=9>6@??9@:@:@A@AB=9;;DC<@@BAB;;;FDACB@CC?CC@CABB?B?BACBBBB6;;;;.;A<BBBG@B?BEE=B9AACC@A>ACDC9@ACBBB>A@C898AAACC?BBBBBB;??<??;?<@A<A@BBB>??CBB?B??=3598>>>=><7::=7;7<5;9<A?2899:6;<=3>5@@=<9=<8=A8==<:;775:786226<5:/5><<<=4;9;;;>A5@>>9<6::9
@N9IO0:00935:06122
TACGGAGGGGGCTAGCGTTGCTCGGAATTACTGGGCGTAAAGCGCACGTAGGCGGCGATGCGAGTCAGGTGTGAAAGGCCTGGGCTTAACCCAGGAACTGCATTTGATACTGCATTGCTAGAGTCCGAGAGAGGGTAGTGGAATTCCCAGTGTAGAGGTGAAATTCGTAGATATTGGGAAGAACACCAGTGGCGAAGGCGGCTACCTGGCTCGGTACTGACGCTCAGGTGCGAAAGCGTGGGGAGCGAACAGG
+
CDDC@BBBBB2BCCCBBB@BCCCD?C=@?ADBBE=?@@DE=B@@@C55:?B<BA9<@?@B@ABBBBBB?AABCBC=B@B>CCC<CC>A>AB<AB:>7;?BBCC>8>>>>B@@@BC=AAA???@@@6;:@@@@?@9?B@AA?A?A=AA;A@A@@@;;;@BBBB=D?;;;AABB@@=BB=C@CB?BCC?BBBB@BBE@D?BB@BBAB?BA>ACCC?BBBBBBBCBABBB>AAAA@@9?=@9;;;.;;;BB>BBD?
@N9IO0:00937:06130
TACAGAGGTCGCAAGCGTTGTTCGGATTTACTGGGCGTAAAGGGCGTGTAGGCGGATGTGCAAGTCGGGGGTGAAAGGCCAGGGCTCAACCCGGGACGGTCTCCCGAAACTGTGCATCTCGAGAAAAGTCAGAGGCAGGTGGAATTCCAGGTGTAGAGGTGAAATTCGTAGAGATCTGGAGGAACACCGGCGGCGAAGGCGGCCTGCTGGGGCTTTTCTGACGCTGAGGCGCGAAAAGCGTGGGTAGCAAACAGG
+
CDBCCCC@D@@>>9>@;;5:46;A79;</9;BAB=CBA@>/;5(3=999::=AA=A@@@@>;6;>99999)9??>/8376773(37;74::3?=2;<?8?@@@A<BBD>BAA@A@@@@>>==8878+9<<<>@?8:00)//(..3/5(//085575784;>AB3;5;;;;;??=888@=AA?B????;@=@@=ABB?A?@@=@?ACCCCDD;BBCB8@@ABBAAA:::>B::::::&839<;=4:855<=455=:
@N9IO0:00938:06141
TACGGAGGGGGCCAGCGTTGTTCGGAATCATTGGGCGTAAAGGGCGCGTAGGCTGTCTGGTAAGTCGGTTGTGAAATCCCTCGGCTCAACCGAGGAATTGCGACCGAAACTGCCGGGCTTGAGTCCCGGAGAGGGTAGCGGAATTCCCAGTGTAGCGGTGAAATGCGTAGATATCGGGAGGAACATCAGTGGCGAAGGCGGCTACCTGGCCCAATACTGACACTCAGGTGCGACAGCGTGGGGAGCAAACAGG
+
DCCC>:9;9;(55:<BCE@BB?C?;B?BB@@=@B=CDCCC=CD>CCBBBBB@C@@@BBB=@A6??AB9B9BBCC>6A==5A>=;<A@@=A>A??=??E8<ACBB@BCC>B?>>2=<5<;5;7;<=<5<:?@?CD<AABBB?B=B=@C577AAAAA>?;===>8>=886>>?@@@?>>7?9495@@A>@???;@>?:>3?@6@>?>7;;3;7073888>?9:<8552:9>55552277@8755&2689;3???=
@N9IO0:00949:06136
TACGTAGGGGGCAAGCGTTGTCCGGATTTATTGGGCGTAAAGAGCGTGTAGGCGGCCAGACAGGTCCGTTGTGAAAACTAGAGGCTTAACCTCTAGACGTCGATGGAAACCGTCTGGCTAGAGTCCGGAAGAGGAGAATGGAATTCCTGGTGTAGCGGTGAAATGCGCAGATATCAGGAAGAACACCCGTGGCTAAGGCGGTTCTCTAGTACGGTACTGACGCTGAGACGCGAAAGCGTGGGGAGCGAACAGG
+
CBCCDCBDDD1DG@B9;;=@995:5:BC<BB9B>7@<<9;+//:7;?BA??:7729-798=;=000=A@,/0:688*6:888<?BB7B7B6AB>?8:88<88:::49;18289926,22578>A@<@:=2;7<4==A;AB:@4826155/5555522+27==8988????=;:5255+2+2;4=>?>5===8=9939;87,3288;;?@;;995;>==85255=;;;?AAA=>>,9:99766&22522469=5
@N9IO0:00952:06141
TACGAAGGTGGCAAGCGTTGTTCGGATTTACTGGGCGTACAGGGAGCGTAGGCGGTTTGGTAAGCCCTCCGTGAAATCTTCGGGCTCAACCCGGAAAGTTCAGAGGGGACTGCCAGGCTAGAGGACGGGAGAGGAGATTGGAATTCCTGGTGTAGCGGTGAAATGCGTAGATATCAGGAGGAACACCCGTGGCGAAGGCGAATCTCTGGACCGGTTCTGACGCTGAGGAGCGAAAGCTAGGGGAGCAAACAGG
+
BCB994;<BA>@E@CBBB@@@=@B>AAC<BABDF>BB;;;;;;0;??BDAB@@@?@D>D?CCBBBB=BB?@ABCC>CBB?@@?:@@@B?BC>A>AF>BB?B??@ADC;D;;597895;;=@@A>BAA@8AAAB@ABAD@C<A9A>B?BB@;;;BCCC@BCBD>:;;ACCCBBBABAA4::<@<9:9>/;;A=A@@;?9?AA?BBFCCD:;;?B:@6;;@@BAAAB@@<@AC;;;6;CBCCCC7;;;@@6AAC@
@N9IO0:00953:06152
TACGGAGGGCGCAAGCGTTGTTCGGAATCATTGGGCGTAAAGCGCGTGTAGGCGGCCAGGTAAGTCGGGTGTGAAAGCCCGGGGCCCAACCCCGGAATTGCATTCGATACTGTCTGGCTGGAGTCCCGGAGAGGAAGGCGGAATTCCCGGTGTAGAGGTGAAATTCGTAGATATCGGGAGGAACACCAGCGGCGAAGGCGGCCTTCTGGACGGTGACTGACGCTGAGACGCGAAAGCGTGGGGAGCAAACA
+
ECCC@DCG?B;:;=A@@@>BDACD@C?AACCACE>ABBBD99;DBA@CB?>:?@5@7;B8=@:B>===6@AACCD7:<>4<<<2<@6>9>==0=9=9=<CCC?:====666@>>>B<A=@86999D:A>BBAB?B?B?BD?B=@=@C<A?;5999;?>BBDC?B8;;@=?:99<;;;3@>5?8<>>:BBB=9;;>9>:;:6>7?6?;:055:6>ABB=====;=878<<;<799.77<>@BB9B@@@>7<:
@N9IO0:00916:06190
TACAGAGACTGCAAGCGTTATTCGGATTCACTGGGCGTAAAGGGTGCGCAGGCGCCGTGTGTGTGAGGCGTGAAAGCCCGGGGCTTAACCCCGGAATTGCACCTCAAACTACACGGCTAGAGCATTGGAGAGGGTAGCGGAATTCACGGTGTAGCAGTGAAATGCGTAGATATCGTGAGGAACACCAGAGGCGAAGGCGGCTACCTGGACAATTGCTGACGCTCAGGCACGAAAGCGTGGGGAGCAAAAAGG
+
BBCAA;6:<:;;;55;4;.5=8=C@@?7;:::AA;;55:>5==7558::?@=@9843>AA@@AB?>?>@@?AAA9??B=BBB8???C>AA@-:3:39188=@:<;>>*77<<>?>8?AAAAA???=A>:99CF>BBBAA<@3929>9:399@;;;@@::;B<@@@C@@@AAA@;;;;;;=A=?:;6;BAA=A<<5;;;;4;AAA=AA>A>@4928?@??:9999==59:98=:(59::>CA3==9:9::'9;
@N9IO0:00917:06160
GACAGAGGGTGCAAACGTTGTTCGGAATTACTGGGCGTAAAGCGCGTGTAGGCGGCTCGGAAAGTCGGATGTGAAAGCCCTGGGCTTAACCTAGGAAGTGCATTCGAAACTCCCGAGCTTGAGTTCTGGAGAGGAAGGCGGAATTCTCGGTGTAGAGGTGAAATTCGTAGATATCGAGAGGAACACCGGTGGCGAAGGCGGCCTTCTGGACAGTGACTGACGCTGAGACGGCGAAAAGCGTGGGGA
+
BAA::6>?6;BAAB;:8903;69@;@4?7<AABD=@:;55(4@AABBB;00:00)/:@@4<<///>D466C>B=?6;@;39>;1>A5:5:;>??;?39:4988345;B;@@@@<B@AAD@BBBD>@@B?BBBB@C:C<?@:@6;4;@55.9@@A>>?9?9;9.5<=9=@>:5:@>;BBBB@C@BAC6;5;;5;;:39?CA?B=@=?@A<A@A999@>88<:??><:;=77-33999&439;:;;.:
@N9IO0:00923:06165
TACGGAGGGTGCAAGCGTTGTTCGGAATCATTGGGCGTAAAGCGCGTGTAGGCGGCTTGGCAAGTCGGTTGTGAAAGCCCGGGGCCCAACCCCGGAATTGCATCTGAAACTGCCTAGCTAGAGTCCCGGAGAGGAAGGCAGAATTCCCGGTGTAGGGGTGAAATCCGTAGATATCGGGAGGAATACCAGCGGCGAAGGCGGCCTTCTGGACGGTGACTGACGCTGAGACGCGAAAAGCGTGGGGAGCAAACAGG
+
CBCC?BCC<AABB?B?@@>AA?BC@B@BBCC?CD;<>999/799?BBAB@@<@A=@B<D;CC@BBBB=@259559,::;0A9=+==5=2999-76>4=49==@?@@?A=C:::=@:::AAA@@;;;0;=?>>C?B?B=BA<;5;5;;0:<@>@;;;;.:9:;.:@299=;9<<<499,4:39344439:9>5?BB:C@BB@B@B?BAA=@A@=;;;BDAAABAA@A@@ABC;;;;*;BB<:::-9@=?><ACC<
@N9IO0:00924:06169
TACGGAGGGTGCAAGCGTTATCCGGATTCACTGGGTTTAAAGGGTGCGTAGGTGGGTTGGTAAGTCAGTGGTGAAATCCCCGAGCTTAACTTGGGAACTGCCATTGATACTATTAATCTTGAATACCGTGGAGTCAGCGGAATATGTCATGTAGCGGTGAAATGCTTAGATATGACATAGAACACCAATTGCGAAGGCAGCTGGCTACGCGAATATTGACACTGATGCACGAAAGCGTGGGGATCAAACAGG
+
C@ACBCBB<AABC?B;;;8;9=5>5==8;?<AB<3;;(44(44(4:::444.5<<2@<A8A;7<:9>@;:.;=9905555&59;;=:>8==7;;3;9=669:BA:??@>@>==8@=@@B=@@?AAB6/072///9888B<@:>?@>8999337833.3;??9?899-3388>?@::?????4=@=2<5;4=>=?<A<@@@@77.3899=<>>6:::7;<===BBA>=::9:;;,33:9999+89333(3883
@N9IO0:00935:06185
TACAGGAGGGGGCCAGCGTTATTCGGAATTATTGGGCGTAAAGGGCGCGTAGGCGGCCCGGCGTGTCTTCCGTGAAATCCCTCGGCTCAACTGAGGACGTGCGGAAGAAACTGCTGGGCTCGAGTCCGGGAGAGGGGAGTGGAATTCCCAGTGTAGCGGTGAAATGCGTAGATATTGGGAGGAACACCGGTGGCGAAGGCGGCTCCCTGGACCGGTACTGACGCTGAGGCGCGAAAGCGTGGGGAGCAAACGGG
+
AA@00,0////$/4=>@@B?;;75=7:<D>AA@CC>BA:::8:?=BCABAB@600+0>5;6::0399?>@@C@@@G<;;;0:94.4;<<7<=B;;7<?BA@AA<@=;;;0;BAAAAA<AACA;;;;5;:.5@59:9*9;AA2;5;4:A6=@@B999CF@CCCD>@@@@@@@AB@@=@B=BC@C>A@C?A5;;5;;A>B>;;7;A@B066:>>:@7;@>>@@995??99499@><<,9944:>>2555B=99>@:
@N9IO0:00939:06197
TACGTAGGTGGCAAGCGTTGTCCGGATTTATTGGGTTTAAAGGGTGCGTAGGCGGCTTTGTAAGTCAGTGGTGAAATATGGCAGCTCAACTGTCAGGGTGCCATTGATACTGCGGAGCTTGAGTACAGATGAGGTAGGCGGAATTGACGGTGTAGCGGTGAAATGCTTAGATATCGTCAAGAACACCGATAGCGAAGGCAGCTTACTAGGCTGTAACTGACGCTGAGGCACGAAAGTGTGGGGATCAAACAGG
+
DCCCCBB?:;8;A5>@@><@@B@B@BBA>BC?CD=BB7:8.9>699:BACC@BB?BCD>BBC@BBBAA@@<:;:C=C;9;@BBBADAA@B:;9CB@@:@AA?BB7:;@@?>>?@;@?=?6;:A@AABAA???>9>??<9:597?<@AAA>ABAA?::59:??9AA@A=BAAAA@>>???4>?8@@B;ABBBA;;;;@=BC9968<<?==3=44:;49>>=@A@:4857:;;555)5?>><==.:;;@C>BBC?
@N9IO0:00949:06177
GACGAAGGGGACAAGCGTTGTTCGGAATTACTGGGCGTAAAGGGCGCGTAGGCGCCCGATCAGTCAGCCGTGAAAGGCCTGGGCTCAACCTGGGAATGGCGGTTGATACTGTCGGGCTTGAGAGCGGGAGAGGATGGTGGAATTCCCAGTGTAGAGGTGAAATTCGTAGATATTGGGAAGAACACCAGTGGCGAAGGCGAGTCCCTGGACAACTCCTGACGCTGAGGCACGAAAGCCAGGGGAGCAAACAGG
+
CBB::9<DJ;BBB@BBBB?BB@BB@A@C?A:::9/9@@BB9@@9@@@CDBB>?999/:?>??>@;:9;5:;::9,98=<@@?59995.9;ABA9A>:;7;B=B@C<<<@:;::BB699=B>>=>9;;/9=9<>CBB?AA>>;>39:.9:=@ABB;;8<A@@<B?AAAAAAABA?AC<B=???AA@?@@;;6;@?9@=@@@BAAB?BC@EDC@CCC@BBBBBBBBBB?;;;@@@8@A=BBCC6;:;BB;@@B>
@N9IO0:00922:06242
GACGAAGGATCCAAGCGTTATCCGGATTCATTGGGTTTAAAGGGTGCGTAGGCGGGTTTGTAAGTCAGTGGTGAAAGCCGGCAGCTCAACTGTCGAATTGCCATTGATACTGCAGACCTAGAATATAGATGATGTTGGCGGAATATGACATGTAGCGGTGAAATGCATAGATATGTCATAGAACACCGATTGCGAAGGCAGCTGACAAAACTATAATTGACGCTGATGCACGAAAGTGCGGGGATCAAACAGG
+
CCDDD@C?BA;6;6>;<;>BBB;@=?A>@@@=A?8=>(99.391339AABB=BAD>CC;@@?;@@AABBC@BBBE>CA?B@CAAABBB9;;AAA@A?B>?A:<B7;;BBBBBCDDCFACBAA<CEEBBBCBBAA@4:5<;5;>CBCCCAA000>><>;AAAB>;;;@@@@BAA@@;;;B@@?;@?A489@888==9?9@;>:::A<@@B5:A@>8284333::888:;888758'2227777)227;;3;;@6
@N9IO0:00935:06250
TACGGGGGGGGCAAGCGTTGTTCGGAATCATTGGGCGTAAAGGGCGCGTAGGCGGTGCGGTAAGTCTGGTGTGAAATCCCCGAGCTTAACTCGGGTCCCGCGCCAGAGACTGCCGTGCTAGAGTGTGGGAGAGGAGAGTGGAATTCCCGGTGTAGCGGTGAAATGCGTAGATATCGGGAGGAACACCCGTGGCGAAGGCGGCTCTCTGGACCACTACTGACGCTGAGGCGCGAAAGCCGGGGGAGCAAACAGG
+
AA::::::::"<D5;@BA?A@@HIGJ@C@??;@@:?BBBB>CC=CB@BB::6;;6;BCCACC@CCCBDABBBCCD<@@??3AA;;98B?BBABD6;;A8?@?>;@@@@ABA?><@??AA@AB<BB==>7==??=8<=A@B?A<@29:39;@CABAAA>?@?C=DABABABBB;55<<5<>9=7?4;:.4994>99.92;;.556;<B@7;@<?@;><;;;;;=@@;;6;BBA@B8@A>AAAA,A;;;>89;<6
@N9IO0:00938:06250
GACGGAGGATGCAAGTGTTATCCGGAATCACTGGGCGTAAAGCGTCTGTAGGTGGTCCAATAAGTCAACTGTTAAATCTTGAGGCTTAACCTCAAAATCGCAGTCGAAACTGTTAGACTAGAGTATAGTAGGGGTAAAGGGAATTTCCAGTGGAGCGGTGAAATGCGTAGATATTGGAAGGAACACCGATGGCGAAGGCACTTTACTGGGCTATTACTAACACTCAGAGACGAAAAGCTAGGGTAGCAAATGGG
+
CBBB?;95:BB;;9;?@@?CCC@B@A7::???>?99;:AA6;;@@BABB@@=@B?AD<A9@@:;;EF@BBBB@GJ?BBB?;::9>>=A=C@A@@CC;A;6;BA@@@@;3;9490949A@BAABAABBBBCDGE9AA@9@@9A>AB<A?ACBB@BDCC@CCFC>;;<BAAA@ABA?B?@?A<?=?CC?CAAA>@AA<@=@AAAC=BBBBB?BCBC?BBCD>BBBB@ABAA@@::;;&9999<=4<;:@@@;@CC>
@N9IO0:00944:06212
TACGAAGGGGGCTAGCGTTGCTCGGAATCACTGGGCGTAAAGGGTGCGTAGGCGGGTCTTTAAGTCAGGGGTGAAATCCTGGAGCTCAACTCCAGAACTGCCTTTGATACTGAAGATCTTGAGTTCGGGAGAGGTGAGTGGAACTGCGAGTGTAGAGGTGAAATTCGTAGATATTCGCAAGAACACCAGTGGCGAAGGCGGCTCACTGGCCCGATACTGACGCTGAGGCACGAAAAGCGTGGGGAGCAAACAGG
+
BBB@>4:;;;*9BBI;:9@BBCCC?C<@AGBBBB=@@>AA8>@9@@?AABB@BCC<A@@A<A?ABA????6?AAF=AA@CC?:::?@A499B@CBC?B997<@A7?>@@@9:9:?>=?=39:9937@A9AA>>:8>>>>><><@?>>===>=<=>8818<=;1;8<:7899;9@:888A=@B?@@@>BBCC@CCC?C?;;9;BCAABA5<;0;ABAABBB;;;BBAA>@@@;:::-;A@@>=>2:7:CC:AA@<
@N9IO0:00946:06222
TACGTAGGGTGCGAGCGTTAATCGGAATTACTGGGCGTAAAGTGTGCGCAGGTGGCCGCGCAAGTCGAGTGTGAAATCCCCGGGCTTAACTTGGGAATTGCGCTCGAAACTACGTGGCTCGAGTGTGGCAGAGGGAGGTGGAATTCCACGTGTAGCGGTGAAATGCGTAGAGATGTGGAGGAACACCAATGGCGAAGGCAGCCTCCTGGGCCAACACTGACACTCATGCACGAAAGCGTGGGGAGCAAACAGG
+
CC;9;BBB=;;;AAA;;?;?9BBC?C@C@BBDEE?BBBED?C9;;CAA@9829?9=>>?8::;@A@?>>BAAABD=AACC:CD:??49399:>>9@6;1488=B<B==6BBA@A98/9?<788::@A=?>;99:09;4;>:B?B?B=@;95:;;;<@=@@A@9;95<;>>>?>===>178=@;@@@=A=>?8=>@:@:@;;@;59.555)54:5:<<@@AAA?@A@<<<BBCBB;@<99???0999>>6>>@;
@N9IO0:00960:06229
TACAGAGGTCCCAAGCGTTGTTCGGATTCACTGGGCGTAAAGGGTGCGTAGGTGGTCGGGTAAGTCTGAGGTGAAATCTCCGAGCTCAACTCGGAAACTGCCTTGGAAACTACCCGGCTTGAGGGTTGGAGGGGGGAGCTGGAATTCTCGGTGTAGCAGTGAAATGACGTAGATATCGAGAGGAACACCAGTGGCGAAGGCGAGTCCCTGGACAACTCCTGACGCTGAGGCACGAAAGCTAGGGGAGCAAACAGG
+
CDEBAAEAA@B;A9@;598BB8C@9??49@?777*98?>:4@>7AAADBBB?CC?BAAB<BD?BBBCBBB>AAB>8C<BA?B@@?ABE@CCCC8;;0;:59;A;C>CB=C;;;C=D>BB7:;@@;A?C?;;;;;;%;;;;:048<.4444.444449<3/00/(////;:;:95AAB@@@AA<?9>AA7@ABA?BB@7<74448;==4>>:>;A=A??;>C>?@B???A?@??;;;09?AAAAB8;;<BC<BBC?
@N9IO0:00963:06245
TACGAAGGGTGCAAACGTTGCTCGGAATTATTGGGCGTAAAGCGCACGTAGGCGGTTTGGAAAGTCCCATGTGAAATCCCACGGCTTAACCGTGGAAGTGCATGGGAAACCTTCAGACTTGAGTACTTAAGAGGATCGCGGAATTCCCGGTGTAGAGGTGAAATTCGTAGATATCGGGAGGAACACCAGTGGCGAAGGCGGCGATCTGGGAAGATACTGACGCTGAGGTGCGAAAGCGTGGGGAGCAAACAGG
+
CCF:9;=J?DCDCC>9;;@CBAAB?B:;8;E=DB=8:8AA9?@@AB;:8BB?@D8@<5A7<>6;;<<7A;65>>>6<?>6==D;;;AC@C=??C;@<@@>>B;;;8;B=B?C@AAAAAA=@@AAABD@C@C;;6;AAABCAD>@=@D6:8:CDA@997:DCC?B@BBA@??<>;;;@8=>:@;@AA??@9:5:?A<B=;;6;@@@ABCC=C@DCDBAAACBBBCCCCACCC;;;7<CBBCCC=BBDCB<BAA=
@N9IO0:00920:06299
TACGTAGGTGGCGAGCGTTGTCCGGATTTACTGGGCGTAAAGAGCGCGCAGGCGGTCGGTCAAGTCGAGTGTGAAAGCCCCCGGCTCAACTGGGGAGGGTCATTCGATACTGATCGACTCGAAGGCAGGAGAGGGAAGTGGAATTCCCGGTGTAGTGGTGAAATGCGTAGATATCGGGAGGAACACCAGTGGCGAAGGCGACTTCCTGGCCTGTTCTTGACGCTGAGGCGCGAAAAGCTAGGGGAGCAAACGGG
+
@A0/0//)//*/<=@A<<8<::7<055=6>==B>2=9444)4444<<CB@@;?@273;-33;549;;>?AA;;;?9>??@@'7-7778-33733&333(39>A>BBBAAAAAABBBBB@@==,0,0@@<@AA@D:B:==>8=8=5:;1;9;;:;;;;5;;;A;A?==<<87565575,56/8067717;992669162:774924.447:7;==9<@785979?>::49?@9:99&9::99>:4:>@:==:?:5
@N9IO0:00929:06283
GACGGAGGGTGCAAGCGTTGTTCGGAATACTGGGCGTAAAGCGCGGGCAGGTGGTCTTTTAAGTCCTTTTGTGAAATTCCCGGGGCTCCGAACTCCGGATGTGCATAGGATACTGGGAGACTGGAGACTGGTAGAGGCGAGCGGAATTCCTGGTGTAGCGGTGGAATGCGTAGATATCAGGAAGAACACCGGTGGCGAAGGCGGCTCGCTGGGCCAGTTCTGACACTCATCCGCGAAAGCGTGGGGAGCAAACAGG
+
CCCD?CCD?CCCC@CBBB?A@=><::*------(/3488(44899:1777*/0)/9999.;.44939;;&33888(4.5>4>>>+833-3438::.905><<=BBBBB?BD?@@AD;;<BBBC@BBBBBD?AAA;:4;;;;AA>B@C@B@CDACCDCCCCBDD@B@BBAAAAAB@BCBB=9A>BB?BBB@C@CC@CB@<@?::8:BB@AABB<B?BDE?BBCC@??A?@?B?B@@@@9@???ABC9:::BB=A@@;
@N9IO0:00931:06275
GACAGAGGGTGCAAACGTTGTTCGGAATACTGGGCGTAAAGCGTGTGTAGGCGGCCATGAAAGTCGGATGTGAAAGCCCCGGGCTCAACCCGGGAAGTGCACCCGATACTGCATGGCTCGAGTACCGGAGAGGTTGGTGGAATTCTCGGTGTAGAGGTGAAATTCGTAGATATCGAGAGGAACACCGGTGGCGAAGGCGGCCAACTGGACGGATACTGACGCTGAGACACGAAAGCGTGGGGAGCAAACAGG
+
CCFCCCED>BBBBC>AA@==A<==:=)0//=<@9@:@B>5@<@ABACBBB?AB.5.559=@;@BAA7:59:;;;)5595&55)5;=@?BC=BD;B46:66<>>4B<BC<<9=<<<=@AA@BAA@@5;549997<9>:@A=?=<.4444.44:::<<8;;;=4<6;;<@?@AA@CCCBBC?AIBBAAE?A@4;95.5.5<7<6;6;==499@99;;;55555554499::444<(4393333&38:?:5559:
@N9IO0:00947:06260
TACCAGCACCCCGAGTGGTCGGGACGATTATTGGGCCTAAAGCATCCGTAGCCGGTTTTACAAGTCCTCCGTTAAATCCAACTGCTTAACAGATGGGCTGCGGAGGATACTATAAGACTAGGAGGCAGGGAGAGGCAAGCGGTACTCAGTGGGTAGGGGTAAAAATCCGTTGATCCATTGAAGACCACCAGTGGCGAAGGCGGCTTGCCAGAATGCGCTCGACGGTGAGGGATGAAAGCTGGGGGAGCAAACCGG
+
=CG@AAAB@BB666AA@5@;;:3:B>9@59;299)98?BB<A@:>?454>:>8C9A==/:@=255;8<=9==8=>8<<8;8:744:6;6;449BBA:A@??@;@@>?;>=;=;;8;;;8976<=8=988)6:<<1?<;<;=9<<<837777;.78888)22222$8549<2>CCC?A@7946;<B7=B?BB@@;?<</7/:=4:8758026958;8B7628285,26C;;1???AC:=;88888(2@888,5167
@N9IO0:00952:06282
TACGGAGGGTGCGAGCGTTGTCCGGAATCACTGGGCGTAAAGGGCGCGTAGGCGGCCCGTTAAGTGGCTGGTGAAATCCCGCGGCTCAACTGCGGGGCTGCCGGTCAGACTGGCGAGCTAGAGCACGGTAGGGGCAGATGGAATTCCCGGTGTAGCGGTGGAATGCGTAGAGATCGGGAAGAATACCAGTGGCGAAGGCGTTCTGCTGGGCCGTTGCTGACGCTGAGGCGCGACAGCGTGGGGAGCAAACAGG
+
CCCC@AAB<B@@BBBBCC:B@C:B<C:BABCAAA;;4:94)4908A<@???<A>4:;,;B?C?BAA@CEC@BBBC=CCC<?>?7?@@A?BBBBB==1B::>8<:>CBBBBBC;CC@@;;;;;;AAAB>ABBBB:CBA@AA<@=?<?C5C9BB@<<=CADH@D@@A@C@A@A;;449:094;;8=CD@CC>>:>CC@CACCD@BBCBBBC>B@BB>AAAAADDDAAAB?BBCCC@@@@@@@@@3@A@@@9@@@=
@N9IO0:00960:06289
GACAGAGGGTGCAAGCGTTGTTCGGAATTACTGGGCGTAAAGGGCGCGTAGGCTGTCCATCAAGTCCGGTGTGAAAGCCCCCGGCTCAACTGGGGAACTGCATTGGAAACTGATGGACTCGAGTACCGGAGAGGAGGGTGGAATTCCTGGTGTAGCGGTGAAATGCGTAGATATCAGGAGGAACACCGGTGGCGAAGGCGGCCCTCTGGACGAGTACTGACGCTGAGGCGCGAAAGCGTGGGGATCAAACAGG
+
@BC=9;>>3?A??9=@::68;8<F@C:C:CAAAC=@;@<>5==7??@DDCCAC999B?@@@?;@?>9??AA@>==7<<??A2A>AAA@8=9999-::@@@@AA5;5;A9BDBBBCABBAABBBBCGAHACCBA=@@@:@@?C?CAC@BB?BAA@BBB?B@??:?BABBBBB@@?ABC<???BA@?@@B?BB@C@?<?=>>;@@:@BCC?BBAAADCAA@@@AAAAAA=@@@@@@8A=???AB9A:::D>@AA?
@N9IO0:00963:06260
TACAGAGGGTGCAAGCGTTAATCGGATTTACTGGGCGTAAAGCGTGAGTAGGTGGCTTCCTAAGTCGGTTGTGAAATCCCTGGGCTCAACCTGGGAATTGCAGTCGAATACTTGGGAAGCTCGAGTTCGGTAGAGGGTGACGGAATTCCCGGTGTAGCGGTGAAATGCGTAGATATCGGGAGGAACATCGATGGCGAAGGCAATCACCTGGGCCTGAACTGACACTGAGACACGAAAAGCGTGGGTAGCAAACAGG
+
;<<AA;<:.55003;///)/36/0+/@;(9:994(4B=993:?@@@A:=99455.5<7;455.5::@=<8>>CED>C>@5B<<055972<:000*0)/59//33344.4:4:.5<4=7<<>>?A?@<@A>A<;:::(///7739394;;4;9==6666>:666F>CBBCECCCCB@@@C;@A8:8:@@@CAA@?BAA>A=@@>@@@A????9?=@A?=?@?BA@@@@@@CCB@;;;;*;=@CCC?CDBBBB:A::2
@N9IO0:00919:06350
TACGGAGGGTGCAAGCGTTGTTCGGAATCATTGGGCGTAAAGCGCGTGTAGGCGGCTTGGCAAGTCGGTTGTGAAATCCCGGGGCCCAACCCCGGAACTGCATTCGAAACTGCCTCGCTAGAGTCCCGGAGAGGAAGGCGGAATTCCCGGTGTAGAGGTGAAATTCGTAGATATCGGGAGGAACACCAGCGGCGAAGGCGGCCTTCTGGACGGTGACTGACGCTGAGACGCGAAAGCGTGGGGAGCAAACAGG
+
BCCF@CCG<BBCC@B@@@?@@?BB?A<@???49=4>=?>91=:<<=?@@CC?B>9<<0505?=BBBC?B866>>E6CBF>CCC<CC?B?BBB9A<@;9:79==4?C@A=?95:=A?@AABBA@@AB=B@BBBB?B?B?A@=@<@=@?6?<;;;DB@@?@BBC=C@BCDCCCDBCCII>CC<A;;::=@CCC?BBB:==:;2;.9.:=A:@@A>@ABBC:88AACAABBCGBBBF>CCCCBCB3AA;;;6;BB>
@N9IO0:00926:06324
GACAGAGGGGGCAAGCGTTGCTCGGAATTACTGGGCGTAAAGGGCGCGTAGGCGGGATGGCAAGTCGGTCGTGAAATCCCTCGGCTCAACTGAGGAACGTCGATCGATACTGCCGTTCTTGAGGGTTGCAGAGGAGACTGGAATTCCCGGTGTAGCGGTGAAATGTGTAGAGATCGGGAGGAACACCGGTGGCGAAGGCGGGTCTCTGGGCAACTCCTGACGCTGAGGCGCGAAAGCGTGGGGAGCAAACGGG
+
ACG;;;B<@;0@A;@BAA?BBBBB@B@C@BBBCC>@@?CC>CD>BAAB@AA?CCD>BBB@AA=@@BB?BAAABBC>CDD:BBB>89:A<=>=..*.)...-===<=;;;=8889>=7==8=AAB=A=AA@@??:99:?AB>A?B?BB=B?BBAHAAA<>8??5AA:9:D::8CBA@A<AA<@;AAA>B?:949@@<B?BBC;BCBA@>>7<>9=>?:?A@@BA@@AA<@>>===5=>?>@@@6@BBBB=BBC>
@N9IO0:00926:06352
TACGAAGGGGGCTAGCGTTGCTCGGAATCACTGGGCGTAAAGGGTGCGTAGGCGGGTCTTTAAGTCAGGGGTGAAATCCTGGAGCTCAACTCCAGAACTGCCTTTGATACTGAAGATCTTGAGTTCGGGAGAGGGTGAGTGGAACTGCGAGTGTAGAGGTGAAAGTTCGATAGATATTCGCAAGAACACCAGTGGCGAAGGCGGCTCACTGGCCCGATACTGACGCTGAGGCACGAAAGCGTGGGGAGCAAACAGG
+
955;<4:595(5::<<BB?BBC@>5:055>@AAB;@@AB@:BB<@?<8=::8:?C2=599456??A>???6>>>C7>>8@>3??933338=A<A:=7A@;>09:*9==873331733/6(--550556(--...'.5666616/5556222227722.48...'..(.---..353517::?5;;<??A?B?@BAFCA;B;00*099>>99.5A9@B@@@>>>>?@ADBC?D@A;;;0;AAAAFD6??;;;0;;;5
@N9IO0:00934:06358
TACAGAGGGGGCAAGCGTTATTCGGAATTATTGGGCGTAAAGGGCGCGTAGGCGGCTGCGCAAGTCTCGGGTGAAATCCCTCGGCTCAACCGAGGAACTGCCCTGGAAACTGCGCGGCTCGAGGCCGGGAGAGGATGGTGGAATTCCCAGTGTAGCGGTGAAATGCGTAGATATTGGGAGGAACACCGGTGGCGAAGGCGGCCATCTGGACCGGTCCTGACGCTGAGGCGCGAAAGCGTGGGGAGCAAACAGG
+
ACCAAABBBB2BD?BABB?AB=AB>@=@=>@;@?6==<?@9@?7?BAAACC?9949::9@AA?AA@AACD@CCED=AAE>EBB?BCCC@C>BBCBFACAABC=BB@BC=ABBAD::8:BAB@A?A@CC?CCDC@BBA@::6;;A@AB=BBCBAAA::6;:BB;@@@CCBBB@@@@BB<BC=A=A@@?C?@A?BBDADECCAC?A@@BB:?>:>=@A=9:8BAB>;;;=@??978*44::A>>2<AAAD=999;
@N9IO0:00937:06317
CCCCAGCGCCACAAGTGGGAACCACGTTTATTGGGTCTAAAGCATACCGTAGCCGCTTGGCAAATGCCCTGTGAAATCGATCCGCTCAACGGATCGGCGTGCAGGGTAGACTACCAAGCTAGGGACCAGAGGAGGAGGGCGGTATTCCTGAGGGAGCGGTAAAATGTGATAATCTCAGGAGGACCACCAATGGCGAAGGCAGCCCTCTAATATGGATCCGACGGTGAGGATGAAAGCTAGGGGAGCGATCCGG
+
;;9'9A;:97;>C=BABB?A@D;CBBCD=BC7@?8999??,//////)///66)//505(--8(----(-///--(--////(/:BAB?;;6;BAA=BA@>>444(4:=;;CCC8<8A??;=>800+0=@??BB>A@A:AA?C;;4:594444)4;;A?B@AA7000:=:@=@A@@??<AB5;:<??8?9>=999:03-7899>9733;/39;@68477;;CC=A@00,/;88917??9899*8;733;;286
@N9IO0:00941:06327
TACGTAGGGGGCTAGCGTTGTCCGGATTTATTGGGCGTAAAGAGCTCGTAGGCGGCTCGGTAAGTCACGTGTGAAATCTCCACGCTTAACGTGGAGGGGTCACGTGATACTGCTGTGGCTAGAGTCCGGTAGGGGAGTGTGGAATTCCCGGTGTAGCGGTGAAATGCGCAGAGATCGGGAGGAACACCCGTAGCGAAGGCGGCACTCTGGGCCGGTACTGACGCTGAGGAGCGAAAGCGTGGGGAGCAAACAGG
+
BB;;<BBBBC2CC@@ACB@CCC@C?;;;9<B?CC>AAABB:?::;ABBBCC?A@;?@@@;@B>BB;;;B<;;BBB<B@@@?AAABB8;:;BBC=AABB8BBD;;;BCCCCCCCA???<?BBBBABB>@>ABBCC9;;@@AC@D@B@CG?CAGBAAABC@CBBB<;;;B;;;CD@@@@B6;;;?9:;;B/;;CBBBD@C?BB?BCBBB;;;6;>B?BBBC@A@AAAB;;8;CCCCD>AABCCEC7BA<;;/;AA=
@N9IO0:00950:06339
GACGTAGGTGGCGAGCGTTATCCGGATTTACTGGGCGTAAAGCGCGTGTAGGTGGTTCGATAAGTCGGTCGTGAAATCTCCCGGCTCAACTGGGAGAGGCCGTTCGATACTATCGGACTTGAGGGCAGTAGAGGGAGGTGGAATTCCGGGTGTAGTGGTGAAATGCGTAGAGATCGGGAGGAAGGCCGGTGGCGAAGGCGGCGCTCTGGAACGTTTCTGACGCTGAGGCTCGAAAGCGTGGGGAGCAAACAGG
+
B:;59;;4;@=;;:BBBB9?@@>@=@CD;A?9;;0;4;=@9A@@@:@A@@@8@A;?;>?9=A=@AA@<A84448=3=>A@@5>2333333773(38595:)./0559A:87AA>>;?@?488==2::<BC===?6887;74;7=5858=5:;444::6;:@?8@@AA???AABA@@B<B=7;6@,/(/0//(/:96@9?;/556777=/5/7556.657<:=<@B@B<>>CAAA:?825>AA2>>BA@8::::
@N9IO0:00951:06338
TACGGGAGGGTGCAAGCGTTATTCCGGGATTCACTGGGGTTTAAAAGGGGTGCGTAGGCGGGTCGGTAAGTCAGTGGTGAAATCCTGGGGCTTAACCCCAGAACTGCCGTTGATACTATCGAATCTTTGAATGTTGTGGAGGTGAGCGGAATATGTCATGTAGCGGTGAAATGCTTAGAGATGACATAGAACACCAAATTGCGAAGGCAGCTACACTACGCAAATATTGACGCT
+
:9555)5590559549///)//)/)//)/:53778977&33(444&444&48::<943444)499.457<>@@@BA>BB@C6AA@BBBB;A?9<.655&59<8<0//279)//@@A@@@?:;./777.76)//;6/059;A<@A733=;>4948==A;?873333,388<1;8;A:?=@89:///68/371;99,89(7/3333,/*/;;90//00.82?<=C95559;76333
@N9IO0:00955:06353
TACGTAGGGGGCAAGCGTTGCTCGGAATTACTGGGCGTAAAGGGTCCGTAGGCGGTCGAGCCAGTCGGCGGTGAAATCTCCCGGCTTAACTGGGAGGGGTCCGCCGGAAACTACTCGGCTGGAGGGCCGAAGAGGGGAGTGGAATTCCCGGTGTAGCGGTGAAATGCGTAGATATCGGGAGGAACACCTGAGGCGAAGGCGGCTCCCTGGTCGGCACCTGACGCTG
+
BAABBBBDFD2@A859994944493939.5655>4555<<3;;6<;6;:::<00+0;9/3;=;59;=:?<9<=<;)44444)458;9=6;9;:.5:::.<@500+/)/;1//9@ABB@A@?7:;>5A9CB?BBBCC9BB::599C?BB<B@BBBA??87@D>>6AABBDBBAA?=8<=19946:??>:><;;7;><7<955.4:992:;6944.3332333;3333
@N9IO0:00921:06378
GACGTAGGATGCAAGCGTTGTCCGGATTTATTGGGCGTAAAGAGTTCGTAGGTGGTTTGTTAAGTCTGGTGTTAAAGATCGGGGCCCAACCCCGGGACAGCACTGGATACTGGCAGACTGGAGTGCAGTAGAGGCAAGCGGAATTCCAGGTGTAGCGGTGAAATGCGTAGATATCTGGAAGAACACCGGTGGCGTAAGCGGCTTGCTGGGCTGTAACTGACACTGAGGAACGAAAGCCAGGGGAGCGAATGG
+
BBBBB;;7;?;AB>ABCC<B=?8<5955)567>?8AAAD@7A<;;9<<BBB@@@=@D8;;>@<@@AAB<;<;:CC<BBBBBAA7@@:A?CDD6<<0<;A===@=>9>@@AAB=CC@@@AA=@@:::A@@A???=?B?BBC?C?C?C?BB?BA999ED?BBBB<@AABBBBBBBB@@@?B=AA@BBC@C?::8;C@@=A:959C=@AABB>BCBBB?AA:=::=@>8?8=6;9;?9?>7@BAA5:;@??8:<8
@N9IO0:00935:06395
TACGGAGGGGGCAAGCGTTGCTCGGATTTACTGGGCGTAAAGGGTCCGTAGGCGGCTTCGTAAGTTAGATGTGAAAGCTTAGGGCTTAACCCTGAAATTGCATCTAAAACTGCGGAGCTAGAGTCTAGGAGAGGTCGGCGGAATTCCCGGTGTAGCGGTGAAATGCGTAGATATCGGGAGGAACACCAGTGGCGAAGGCGGCCGACTGGTCTAGTACTGACGCTGAGGGACGAAAGCGTGGGTAGCAAACCGG
+
CGFJ@DCCHC3CC<AABB?>;555055@4B?@AC>BB=D?8<<8<B:><<<?;:28<8<A<A>BB9<<<BB@BB?6=<<48>=6@@<@<@?8=;==8?077:BBBBBB9@=877.3999=983339;816655059939:3938/55-73;>>>>>>;?@?D:===?@@@A888???8>?;>====;===><A@@;><>A:>=@@=>><A@>><979;;;;;:8>@@B9@@>>?389?@@@9@AA:;;6:9>9
@N9IO0:00949:06380
TACGTAGGGTGCGAGCGTTGTCCGGAATTATTGGGCGTAAAGAGCTTGTAGGCGGTTTGTCGCGTCTGCCGTGAAAATCCGGGGCTCAACCCCGGACTTGCGGTGGGTACGGGCAGACTAGAGTGTGGTAGGGGAGACTGGAATTCCTGGTGTAGCGGTGAAATGCGCAGATATCAGGAGGAACACCGATGGCGAAGGCAGGTCTCTGGGCCACTACTGACGCTGAGAAGCGAAAGCATGGGGAGCGAACAGG
+
CCCBBBCC>:;;@@@>A@8BBC;C;C:C:BC@CC=DCCDD>C@@?@5:@@>:994:C<BBCBBAAAAA?;?@=???.;;:@BB8@ABB?BEE;D=AAE@BBC@DBC>DBDCG>:::AAABCCCBBBC?CBBBA6???>??=@?D?C?CC@BBBBBBB?B?>>;>B@BA@ABBCABAC=@@=@<@BB<@@@@<A@?<A@CCC@BBBBA@A=A@CCCCCBBBAA@A@A@@;@B@?@:@:::BBB6AA@AA>;;;=
@N9IO0:00951:06386
AACGTAGGAGACAAACGTTATCCGGAGTTACTGGGCGTAAAGGGCGTGTAGGCGGTTTGTTAAGTCTGGCGTGAAAGCTCTCGGCTAAACCGGGAGAGGTCGTTGGATACTGGCGAACTAGAGGATGGTAGAGGCGTGTGGAATTCCGGGTGTAGTGGTGAAATGCGTAGAGATCCGGAGGAACACCAGTGGCGAAGGCGACACGCTGGGCCATACCTGACGCTAAAGCGCGACAGCATGGGGAGCAAACGGG
+
C9;;:CB>AA@BBB;;5:7@@@?B?;;;<AAABC=AAACB<?A<ACBB@@@<@@;?959A?C;@@??=7A???AE9::BCC@@;>;::.;4;:09@995;?@B5:6;@@ABB?BAC@BBCCCIBBAA?@??;:6;@BB;;5;:@<A@DG?BBBBBBC>BBBC<BBAA@??A>>??;=9=?6;7;AB?BBBB?BBB?C<@ABBBBBC@@@;@>BBBC@BBDCBBCDC?CDBBBECCBAAAEEF;A@@BB=BBE>
@N9IO0:00961:06385
TACCAGCACCTCGAGTGGTCAGGAGGTTTATTGGGCCTAAAGCATCCGTAGCCGGCTATGCAAGTCTCCGGTTAAATCCAACTGCCTAACAGGTGGGCTGCCGGAGATACTACACAGCTAGGGAGCGGGAGAGGTAGACGGTATTCGGTGGGTAGGGGTAAAATCCTCTGATCCATTGAGGACCACCAGTGGCGAAGGCGGTCTACCAGAACGCGTTCGACGGTGAGGGATGAAAGCTGGGGGAGCAAACCGG
+
CCCAABAAA@CCCDCCC@BBBB?AB@CC=AA?BD>DACEI>BBB@@8<<898293;BA@@@C>AAAAC<@<@=A@:AB?C?B;;;@CC@CAA=AAB8A@@@<@?BBCCDDDDBBB:;:A@@@:@@@BB=BBCC@CB@CAF@B@@>@A?BBB>BBBCC;CCCC9AB@????BB<7;A8?8?@BB8=C@CAAA?A??1;1:739@@@B8BCC?B?@AA=CA==?<A:556-9<;?@9?>@@@@@/@A>>>0;253
@N9IO0:00963:06395
TACGGGGGGAGCAAGCGTTGTTCGGATTTACTGGGCGTAAAGGGCGCGTAGGCGGCCACCGCAAGTCGGTTGTGAAATCTCCGGGCTTAACCCGGAAAGGTCAACCGATACTGCGGGGCTAGAGTGCAGAAGGGGCAACTGGAATTCTCGGTGTAGCGGTGAAATGCGTAGATATCGAGAGGAACACCTGCGGCGAAGGCGGGTTGCTGGGCTGACACTGACGCTGATGTGCGAAAGCTAGGGGAGCGAACGG
+
AA000000$0//:5;9A@8;:8A<06;G455?AA;BC@@:4:>5<==;?;>;00+038;7:;B>AA89/3.73AAB=BBBB@CC>?@?@ACE=C>A?:@=@;9055@?AB@BBBBBB;CCCCCCCC@@AB@DCC:CCADDC=A=@<?:>>5:88><:919AAA<BCDCCDBB@@@@@??:;6;:===>?@??9??=;=6787)34338>?8@;BB?=88;:@>?3738C@>>>@>*//:9;99.333:=49@>
@N9IO0:00971:05781
TACGGGGGGGGGCAAGCGTTGTTCGGAATTACTGGGCGTAAAGGGCGCGTAGGCGCTCGCTAAGTCGGGTGTGAAAACTCTGGGCTCAACCCAGAGCCTGCACTCGAAACTGACGAGCTAGAGTTCTGGAGGGAAAAAGCGGAATTCCTGGTGTAGCGGTGAAATGCGTAGATATCAGGAGGAACACCGGTGGCGAAGGCGGCTTTTTGGACAGAAACTGACGCTTGAGGCGCGAAAGCTAGGGGAGCAAACAG
+
CB@@@@@@@@@"@>.55::4;C?HD@C@CABBCCC=@@ACA,;;6;@@AADA@00/;;99BB?AAAA?8>?:AACC557BBBB<BBCC@CC=BB9:9>ABAABBBBCD=ABABCBBBBBBBAAA>AAC????+9999(977974::A=AA:>=>;>994:==>7>>>???<=;>=>=@;>=6<9==<=D:::49;;7;9=>;>@DFD/A7:9<<<<7>>><?<//*/;;17::>AA9A995688)8<>>?8?A;
@N9IO0:00971:05787
TACGTAGGCAGCGAGCGTTGTTCGGAGTTACGTGGGCGTAAAGAGTGCGTAGGCGGTTTTCTAAGTTTGGTGTGAAATCTCCCGGCTTAACTGGGAGGGTGCGCCGAAGACTGGAAGGCTTGAGTATGGGAGAGGTAAGCGGAATTCCTGGTGTAGCGGTGAAATGCGTAGATATCAGGAGGAACACCTGCGGTGTAGACGGCTTACTGGACCATCACTGACGCTGAGGCACGAAAAGCGTGGGTAGCAAACAGG
+
>@666CC<BA=B@99:5439838859/0*0///88/8:9;;5=9<?<<8977-7:499:.374>CEC9B?BBBBBD>BBBCC:?;?;6@7;;<>6;?C=B@BA?<>B?B:9:B?B?D>AA?AABBB@AA9@@AA5;;>@AA>A>A@B?BB?;;:;;;BBICCC>AA>AB@@@@A;:9>5::;?;>:;47;:<7;;>>=474244.44996<<7<<555:9::;<==BC=@A=0000&//9;:<6;?;:<?80//7
@N9IO0:00977:05761
TACGGAGGGGGCTAGCGTTGTTCGGAATTACTGGGCGTAAAGGGCGCGCAGGCGGCTGCTCAAGTCAGGCGTGAAAGGCCTGGGCTCAACCCGGGAATTGCGCTTGAGACTGGGCTGGCTTGAGTGCGGGAGAGGATGGTGGAATTCCCAGTGTAGAGGTGAAATTCGTAGATATTGGGAAGAACACCGGTGGCGAAGGCGGCCATCTGGACCGCAACTGACGCTGAGGCGCGAAAGCGTGGGGAGCAAACAGG
+
GCCCACDCC>1CBBBBBB@BC@BC?CAC@BBBBF>@@@AA:@@:AABAABB@CC@;;;CCBC@@@@@@=AA@ABA0;7;>@AA6;:@A=AB>BC;B4:499@?A8BBDC::>>7=:A573499888333(3778288=1448C<A8:9/3<:8454=98;;@A9@;:98??BCBA<??3:49?89498=899299@6?499:>=A>??A=@A5:;A<@@AA@A@@@BB=?@>==>.9;@9999*99@@@69952
@N9IO0:00998:05781
TACAGAGGGTGCAAGCGTTAATCGGAATTACTGGGCGTAAAGCGCACGCAGGCGGCTGCATAAGCCGGTCGTGAAATCCCCGGGCTTAACCTGGGAATTGCGATCGGGACTGTGCGGCTAGAGTGTTGGAGAGGACAGCGGAATTCCCGGTGTAGCAGTGAAATGCGTAGATATCGGGAGGAACATCAGTGGCGAAGGCGGCTGTCTGGCCAAACACTGACGCTCAGGTGCGAAAGCGTGGGGAGCAAACAGG
+
ABI:<;HD>CB?=9=@:9557A@A7?4:5;AABC=BBBBD<A;;;>;<>=?3;9299;9>>?;??=A?BBB@??A9???@6@C>BB?B>B?BCD>D?D9::C@@@AA<BBBBCB@A<@A@@AACCC@B>BBBB?<;;BAA@D?B?BB>C?B@AAA:::ECCC>FA@@@@@@;;;99=577-75==<<<955::==;;;:@;@?@=;>>*0*//)/::/66==;>><<499A;DD=BB@9:99*99=@@8?@B=
@N9IO0:01010:05760
TACAGAGGTGGCAAGCGTTGTTCGGAATTACTGGGCGTAAAGGGCGCGTAGGCGGCCTTCTAAGTCAGACGTGAAATCCCCCGGCTTAACCTGGGAACTGCGTCTGATACTGGGAGGCTAGAGTATGGGAGAGGGATGTAGAATTCCAGGTGTAGCGGTGAAATGCGTAGATATCTGGAGGAATACCGGTGGCGAAGGCGGCATCCTGGACCATTACTGACGCTGAGGCGCGAAAAGCTAGGG
+
CICCB:;4;;5:@<????<@B;>>=@4:59?@A@;?@;;;7;C=CC@A>@?9>@;@<A>BBB?CBC;;;ABCA@A<ABBBC5C@BB@CAB?BBD;@=@BB@A@CB;<;<A@@@900,0;==@A@@@AA9@@@BB<B@A@ACC>@;>29:9@==?A@@=@AA@:ACAAABA@??:;;<5;;5;>ABB?B>@@:;9<@EBCC@DB@@=<<,00,008////555@@=:;5;;A????*999><;;
@N9IO0:01012:05770
TACGGGGGGGGCAAGCGTTGTTCGGAATTACTGGGCGTAAAGGGCTCGTAGGCGGCCAACTAAGTCGGACGTGAAATCCCCAGGCTCAACTTGGGAACTGCGTCCGATACTGGATGGCTTGAATCCGGGAGAGGGATGCGGAATTCCAGGTGTAGCGGTGAAATGCGTAGATATCTGGAGGAACACCGGTGGCGAAGGCGCATCCCTGGACCGGCATTGACGCTGAGGAGCGAAAGCCAGGGGAGCAAACGGG
+
BA;;;;;;;;":B=B@@@=@@8BB>B>B?A@@AB:@:99;09:3>AABBBA=;;6;?B>BBC@BBBD?A@@@@BC=CBBC3;;5;99A?DF?BC=B?A;;;BAA>A@@@ABB>BAB7;;8;;@DFACH?CD<;;0;@@A@?B?B@B@AA>BA@@@BB@BCCD>CCCDBBCCBB@@@?=>?5;5;;:3;?BA?A::39:=>=@999-8=1778<8777,7373759998999:9C9>@;>?@@4AA@><9<==5
@N9IO0:00970:05841
TACGGAGGGTGCAAACGTTGCTCGGAATCATTGGGCGTAAAGCGCACGTAGGCGGTTCGTTAAGTCGGATGTGAAAGCCCTGGGCTCAACCCAGGAAGAGCATTCGAAACTGGCGGACTGGAGTATGGAAGAGGGTCGCGGAATTCCCGGTGTAGAGGTGAAATTCGTAGATATCGGGAGGAACACCAGTGGCGAAGGCGGCGACCTGGGCCAATACTGACGCTGAGGTGCGAAAGCGTGGGGAGCAAACAGG
+
CCCC@CCC<BB@@@:9;:?B;;::4;5;9AB=BC????CC9;:AAB@??AA>AC9C9BB=:C9A<:@5:@99::;6;<@6AA<5;??A6::4::7;9DAABBB9BCB>6BBB?AC@B@@@?BBCCDKIE@AAAB=AACCCACAC?B@<B=?@@DC;;:;BBC=C@BBDDCBCAAAAA=@A<?<?AA?@A@A;>=</7/7=8?@AA@CCC>C?C?AAA@@@@000:99*/7<BBB>ABBBBCC5::BBA;A@@=
@N9IO0:00972:05855
TACGTAGGGGGCGAGCGTTGTCCGGATTTATTGGGCGTAAAGAGCTCGTAGGCGGTTTGGCAAGTCGGGTGTGAAAATCCGGGCTCAACTCGGAGACGCCACTCGATACTGCCATGACTCGAGTCCGGTAGGGGAGTGCGGAATTCCTGGTGTAGCGGTGAAATGCGCAGATATCAGGAGGAACACCGGTGGCGAAGGCGGCACTCTGGGCCGGAACTGACGCTGAGGAGCGAAAGCGTGGGGAGCGAACAGG
+
CDDCC;;;;;*5::9BAC@CBB>B4<;;,;A<BA=@@???9??@?A@??AA>AC@CD>C@DC=AABBC>?@@@@CC;CB?BE=AAAC@BBBC>AB@>9834;:;<>733779.4449@@?<;;;A>@@ABBKE9AABCCC@C?C?B?BCACBB@B>>6><?;4@C@@@@;;;C@@@C8;;>A=ABB=>99:4:<@<B8@@?@@@@@@AB<B8;6;=@?@A@ABB:;;@BBACCD>B??@BBB7@@ACC?;<;=
@N9IO0:00988:05823
TACGGAGGGTGCGAGCGTTGTCCGGAATCACTGGGCGTAAAGGGCGCGTAGGTGGCTCACTAAGTGGCTGGTGAAATCCCGGGGCTCAACGTCCGGGGCTGCCGTCAGACTGGTGGGCTCGAGCACCGGGTAGAGGCAGATGGAATTCCCGGTGTAGCGGTGGAATGCGTAGATATCGGGAAGAATACCAGTGGCGAAGGTCGTTCTGCTGGGCCGTTGCTGACACTGAGGCGCGACAGCGTGGGGAGCAA
+
CCCC@CCF<BBFBBBBCB;B=B:C:C6:6CBBBC=BCDF?7B=8BCAA@AA=??<?@@?@??;@AA<@@B@BCBB8===5;;<19;;;4///80666*6/--(-------66)333(3333/6///)//(//338-349<<;7=5;8=C<B@CB>??BC?AB>@=@A@99:CCCBAA@A8?4:::=<@4:873,//949(----(-//388808-35.55:5459>0000)///<4444444;;;&5477:
@N9IO0:00994:05850
TACGAAGGTGGCAAGCGTTGTTCGGATTTACTGGGCGTACAGGGAGCGTAGGCGGTTGGGTAAGCCCTCCGTGAAATCTCCAGGCTTAACCTGGAAAGTGCAGAGGGGACTGCTCAGCTAGAGGATGGGAGAGGAGCGCGGAATTCCCGGTGTAGCGGTGAAATGCGTAGAGATCGGGAGGAAGGCCGGTGGCGAAGGCGGCGCTCTGGAACATTTCTGACGCTGAGGCTCGAAAGCGTGGGGAGCAAACAGG
+
CCCCC=A<@A?BB?BBBB?BA@CE@A@@9?:9:A=?@@BBBDM>@AACBBCACB@B@CC>BB@CFK;;<?AA?@@.;:@A=><;<<)0*/2773::3:<566;;9<<+55599:55599445;:>=@@7?@@A@CC;;:@.4.57<<4<7<:?::5@7<<<<4::8::4449444:<19:7;;@;A<A:=B:B@@<CACC:>;@@>;<7<6===@55555@=:;999255455=7>669CDD6:;;;;,9:92
@N9IO0:00999:05828
TACGTAGGGTGCGAGCGTTAATCGGAATTACTGGGCGTAAAGCGTGCGCAGGCTGTTTTGTAAGTCAGATGTGAAATCCCTGAGCTCAACTTAGGAACTGCGTTTGAAACTACAAGACTAGAATATGTCAGAGGGGGGTAGAATTCCACGTGTAGCAGTGAAATGCGTAGAGATGTGGAGGAATACCAATGGCGAAGGCAGCCCCCTGGGATAATATTGACGCTCATGCACGAAAGCGTGGGGAGCAAACAGG
+
CECCCCCC=CCB@@@?A@7<8BA@>B?C@BBCCD>CCCCC=CCBAA@BB>>=?CBBCC;BAC=@???@?@AA@@B9@>>9??>@@A@?<?:8<<?B=?8978?A;BBF=ABA??9?=>>?992/>0//@003CCCCC)A@@@9=8=:=@ABA@@CAAACBCC>BB@??BABAB876;0598<<AAA7;5;>9::;4;3;555=>=*99;3:A?45888><>///88==>>?BBB=BBBBBDD29999@8@AA;
@N9IO0:01001:05824
TACAGAGGGTGCGAGCGTTAATCGGAATTACTGGGCGTAAAGCGCACGTAGGTGGTTCTGTAAGTCGGATGTGAAAGCCCCGGGCTTAACCTGGGAATGCATTCGAGACTGCAGTACTGGAGTGTGGGAGAGGGAAGCGGAATTTCCGGTGTAGCGGTGAAATGCGTAGATATCGGAAGGAACATCAGTGGCGAAAGCGGCTTCCTGGCCCAACACTGACACTCATGTGCGAAAGCGTGGGGAGCAAACAGG
+
GCCCCCDD=BBA@?>899;?<@BB?B8;8;BBAC=999<<*9:;;CAAABB@BC@D?BBCBB<A@A@;A:;;@@C6;;CC:CF>CB@C?A?ACE=B?9:9?@:A=;;;BBCBBABAA@CABBBBBBD=AB@AA;A?CBA<A5;;0:8?8@@B@??B?CAAA<@@@AAA@@;;;99<>17172;=9495448<<:<)444.45.5755.5<4;8<<;<<?;;9<:<9/////5905555555&4:555)55<7
@N9IO0:01002:05834
TACAGAGGGTGCGAGCGTTGTCCGGAATCACTGGGCGTAAAGGGCGCGTAGGCGGTTCGACAAGCGTGCGGTGAAAGCTCGGGGCTCAACCCCGAGTCGGCCGTGCGAACTGTCGGACTTGAGCACAGTAGAGGCAGATGGAATTCCGGGTGTAGCGGTGGAATGCGTAGAGATCCGGAAGAACACCGGTGGCGAAGGCGGTCTGCTGGGCTGTGGCTGACGCTGATGCGGCGACAGCGTGGGGAGCAAACAGG
+
<@>9:;BA<BA>>99::;4944383959444377*3739=6@A=99;BB;;5;;497>?@>;:=9:;9:98<944)4999;;;0777;-733&384444.45884:4?4=>?A@A>ACA?AB@@@BBA@?@;;8;CCBBB@?:?:>8==266;;;<<8<=?=8=<C966=65559497<:>@:>=?297668>99161594;;@;>>@>8>?>@@=?999ABAAA@@=00+000.00///6;;+//5::2:::6
@N9IO0:00967:05900
TACGAAGGTGGCGAGCGTTGTCCGGATTTACTGGGCGTACAGGGCGCGCAGGCGGTTCGTTAAGTTCGAGGTGAAATCTCCCGGCTCAACTGGGAGGGGTCTTCGAAAACTGGCGGACTTGAGGAGAGCAGAGGTGAGTGGAATTCTGGGTGTAGTGGTGAAATGCGTAGATATCCAGAGGAACACCAGTGGCGAAGGCGACTCACTGGGCTCCACCTGACGCTGAGGCGCGAAAGCGTGGGGAGCGAACCG
+
<A>>>*0+0>>AA?CBBA;DCD:@8;:5)5@@??995;66AAD<?@@AA::5:B=A>A?C@B@BB@CBBA?ADF>6947AA29193>=;@@>=8<777+8378?@;A;1<??=;8289928<?6:A@A???@@9995:@<272616696/7===AAA=@@@=3AA88825AAA>>8?86=8=8>>>:?A=>:=AA5;5;;=<<==>=@B;;:;8=92::<57///./(/.258=0=???@@@2==?995:8;
@N9IO0:00973:05898
TACGTAGGCAGCGAGCGTTGTTCGGAGTTACTGGGCGTAAAGAGTGCGTAGGCGGTGCGGCAAGTCTGGTGTGAAATCTCCCGGCTTAACTGGGAGGGTGCGCTAGAAACTGCCGTGCTAGAGTGTGGGAGAGGTAAGCGGAATTCCTGGTGTAGCGGTGAAATGCGTAGATATCAGGAGGAACACCTGCGGTGTAGACAGCTTACTGGACCATAACTGACGCTGAGGCACGAAAGCGTGGGTAGCAAACAG
+
ECBCC::7;=9@B::;=<:C@666:;;;:<666?7=<<@>6>>=;;;<?<<:==6;:;;7;;7;<8887======6<<<<=6=7==7=7====2:9:3:333:5559=1998805522255555777=39722,26/55:5;57272..)..379794555=355556655...556278/5/555.2226366522222655.5922,2749:=5:>=;:5555573=;8225'22:877-8:><>>4898
@N9IO0:00974:05864
TACGGAGGGTGCGAGCGTTGTTCGGAATCATTGGGCGTAAAGCGCGCGCAGGCGGTCTGGGAAGTCTATGGGTGAAATGCCGGGGCTCAACTCCGTGCCCGCCCAAGATACTCCCAGGCTAGAGACATGTAGAGGCTGGCGGAATTCCGGGTGTAGCGGTGGAATGCGTAGAGATCCGGAAGAACACCAGAGGCGAAGGCGGCCAGCTGGGCATGATCTGACGCTGAGGCGCGAAAGCGTGGGGAGCGAACAGG
+
DBBB>;9<09?A@BBABB8A>:A<9B;G?@>:>@8BBBBB:??AAA?A@@@;?A;>@@A@9@7::AAABBE9;;BD>CBB?BEE;CABB?@>>:@;;;B9@AA;A=ACAA;;;@8;;5;AABBBBBBBBBDAAA@CBB=???B?B?C>@@<@B?@@@@=?@;@=@@@@@A@AA?@@<?;?=;;8;CC@BB<;9;HC?C?AA<@=AA;;;;0;@@ABA@@@BBB@AA;:7;CADCD<@@A@===-:9@AB?BCC@
@N9IO0:00985:05879
CACGTAAGGGGCGAGCGTTGTTCGGAATTATTGGGCGTAAAGGGCGCGTAGGCGGCGCCGCAAGCCTGGTGTGAAAACCTCTGGCTCAACCAGAGAGACGCGCCGGGAACTGCGGTGCTCGAGTCCTGGAGGGGAAGCGGGAATTCCTGGTGGAGGGGTGAAATCTGTAGATATCAGGAAGAACACCAGTGGCGAAGGCGAGCTTCTGGCCAGAGACTGACGCTGAGGTGCGAAAGCGTGGGGAGCAAACAGG
+
CCCCB@>ABA7@BA@AAA@CC@DD@D?C?B@4:9/9>>@@/99*3:?;@::59:39>@;@AB8;;?CB>A@@;:;:-;=?A;:69BBD<F@CCCDBA?@595<8=@6=:;;?AC?@?ACBBB@<<9<A9A?<?/@9?>?@;?9?<B?AA>AB=@@DD9?@CC<??::9;737=>=93,33789>AA8@7436?>A>A<@@?A9949?A=A@BBBBBBAAAAABA???>AA@@A=0>BDCDBC;;;BBC=BBB?
@N9IO0:00994:05906
TACGTAGGTCCCGAGCGTTGTCCGGATTTATTGGGCGTAAAGCGAGCGCAGGCGGTTAGATAAGTCTGAAGTTAAAGGCTGTGGCTTAACCATAGTACGCTTTGGAAACTGTTTAACTTGAGTGCAAGAGGGGAGAGTGGAATTCCATGGTGTAGCGGTGAAATGCGTAGATATAATGGAGGAACACCGGTGGCGAAAAGCGGCTCTCTGGCTTGTAACTGACGCTGAGGCTCGAAAGCGTGGGGAGCAAACAG
+
;A@@555.5<<1:55:;66;;D7;7ABB9AA=@>6;<737*78833333447<C9B:BBC@<05554?;05559<09.65;;;.666;6;7;9995559555)56?<6==@@@6@;@E869:=>44049999+:544<:-3-3-35://)/;//4558<<=>5;;:::4455955.5;6;<.5.4445<9;;6:5555&59<7<>>6//94//)///5=?>=<<?<::;8555===4=::;;;;&5555;2::;
@N9IO0:01003:05907
AACGTAGGAGACAAACGTTATCCGGAGTTACTGGGCGTAAAGGGCGTGCAGGCGGTTTCTTAAGTTCGTCGTGAAATCGCCCGGCTTAACCGGGCGGGGTCGATGGATACTGGGAGACTTGAGGGCGGTAGAGGCGTGTGGAATTCCGGGTGTAGTGGTGAAATGCGTAGATATCCGGAGGAACACCAGTGGCGAAGGCGACACGCTGGGCCGTACCTGACGCTAAGACGCGACAGCATGGGGAGCGAACGGG
+
;6<BBBB?BBBBAC<@AA?BCC@CA@@@@CA@@B<:;;A@9AB<@@?AAAB?BB?CA;>>9><???CCDBB?=8:-..--9)-(/A9@9@<AA>AAHE9BABBDD?@@A?BBB;@@AAAAABAC=@?>@AABB@BABBEE@B?B@C@DD>CCA@@997;FEE?CCCABBBBBBBB>B>@@<@=;;;?BABB@AAA6;6;ABACCCBBBC>C@CFCC?B;;;BBBB@AAABAAABBBDCCCCD;BBBBA?A@@8
@N9IO0:01009:05860
TACAGAGGTCCCAAGCGTTGTTCGGATTCACTGGGCGTAAAGGGTGCGTAGGTGGTCGGGTAAGTCTGATGTGAAATCTCCGAGCCTAACTCGGAAACTGCATCGGATACTATTCGGCTTGAGGGTTGGAGGGGGGGACTGGAATACTTGGTGTAGCAGTGAAATGCGTAGATATCAAGTGGAACACCAGTGGCGAAAGGCGAGTCCCCTGGACAACTCCTGACACTGAGGCACGAAAGCTAGGGGAGCAAACAGG
+
ABCAAAC@BA=5@:?;5585506>:AB:==BBB<4>?:55/5;2:?A@@BB>;95;9>A4BB?AAA;:9?:>@>>7559>7:44454;.5C;;5;;3;BBB;A;>9:9:CCBB=;;6;C<=999,;<@9@B>B=B>#555A=<86;;E:C<>BCCB@@@?=>?2944489;?>??<>6@@@>A>?=<7?888;:793(3478333877&33,37739::4::25488833-33343;1::54499.9====8:::7
@N9IO0:01011:05865
TACGTAGGGTGCAGGCGTTAATCGGAATTACTGGGCGTAAAGCGTGCGCAGGCGGCTCCTTAAGTCAGATGTGAAATCCCCGGGCTTAACCTGGGAACTGCGTTTGAAACTGGGGGGCTTGAGTGTGGCAGAGGGGGGTGGAATTCCAGGTGTAGCAGGTGAAATGCGTAGAGATCTGGAGGAACACCGATGGCGAAGGCAGCCCCCTGGGCTAACACTGACGCTCCATGCACGAAAGCGTGGGGAGCAAACAGG
+
CC@B@9990:@A@@<@AA?C@BCB?C898;BBBE>BBBBB<BABBCBB@>>:00,0/:4:<C;?;BBBB@A?=8803933&39/89/3/36?@A8=299?7;?C737=2393;;;;%8>>B<8?A<>4???BBDDDD)@@?B@E@D?A@@A@@@@?;;298@>/;9@B<BBCBA?@?<4<96:7;BF?BBBB6@:;7@8@?<;777'333(77<133333333339.3:<<A?8:<1;655<<;-72257/79@4
@N9IO0:01013:05904
TACGTAGGGTGCGAGCGTTAATCGGAATTACTGGGCGTAAAGCGTGCGTAGGCGGCGCGCTAAGACAGGTGTGAAAGCCCCGGGCTTAACCTGGGAATGGCGCTTGTGACTGGCGGGCTCGAGTGCGGCAGAGGGAGGTGGAATTCCACGTGTAGCAGTGAAATGCGTAGAGATGATGGAGGAACACCGATGGCGAAGGCAGCCTCCTGGGCCGACACTGACGCTCAAGCACGAAAGCGTGGGGAGCAAACAG
+
DF:;:CCD=;;=B=D;555:5::95@,0)/@000,;:;DC6;;A;:;>>;;2;9.4BBBBBC:<<=4:0733888/7998+7<5B=7B8=7999,3,39,3333,337899:6:==6<A<<;988<6169///;16;::><@;=49-3:7888899?:487C7973:8;<7778333;27728,45<6;<==055:59.4444.//)///(/)/9777443:::5547;::;;;;1:=:4444&43;:;2766
@N9IO0:00979:05946
TACAGAGGGTGCAAGCGTTGTTCGGAATTATTGGGCGTAAAGCGCGTGTAGGCGGCTTTGCAAGTCGGGTGTGAAAGCCCTCAGCTCAACTGAGGAAGTGCGCCCGAAACTGCAGAGCTTGAGTGCCGGAGAGGGTGGCGGAATTCCCCAAGTAGAGGTGAAATTCGTAGATATGGGGAGGAACACCGGTGGCGAAGGCGGCCACCTGGACGGTAACTGACGCTGAGACGCGAAAGCGTGGGGAGCAAACAGG
+
CCC;;9BD=BCBB=A??@=@B?CC=@=@<AA@EC=BCAAA:C@AACBBDAA>??<@A?09;C?C;;:F=@?@;<;/;BC=CBBADBBDADCCBC@C?BAAAA@@/9;904:;<BBBDBB9BB@???=@<@>>>>8?A>BB?B@C>ABB5><>CBABB??;;A8>:=@?>887;;;AA2>?:>:;:;:>:;;5;;;7=6=>:>;>B=@@;@@A<@@<AA==<><<<=?@?BBCDC;@:;;@AA3AAAAB;A@A>
@N9IO0:00986:05949
GACAGAGGGGGCAAGCGTTGCTCGGAATCACTGGGCGTAAAGGGCGCGTAGGCGGGATGGCGAGTCGGTCGTGAAATCCCTCGGCTCAACCGAGGAGAGTCGGCCGATACTGCCGTTCTTGAGGGATGCAGAGGAGACTGGAATTCCCGGTGTAGCGGTGAAATGTGTAGAGATCGGGAGGAACACCGGTGGCGAAGGCGGGTCTCTGGGCATCTCCTGACGCTGAGGCGCGAAAGCGTGGGGAGCAAACGGG
+
CBCAA@CCCC5CC@CCCC@BBBBC@D=@@BBBBD>BBA@@:?@9@CABABC?AAA<AA@??>?A@??;@899BBB>BDD>BBB?BBBC?C?BBB?=>>AAAA:=7=BBBB898?BC<?>?BBDF<AABBBABA?A@AAAA@C@B?DB>C>BBBBABA<??AA;ABBBBBBBBDAAAC>BB>A>ABB@B?@?>?>=9<8877*8<<<788-8>::;;5:;?AAA@?;;5;;::?A8<878988)8::::.:@>;
@N9IO0:00986:05953
GACGGAAGGTGCAAGCGTTGCTCGGAATCACTGGGCGTAAAGGGTGCGTAGGCGGCTTCTTAAGTCCGGTGTGAAAGCCCAGGGCTCAGCTCTGGAAGTGCACTAGAAACTGGGAAGCTTGAGTACCGGAGGGGAGAGTGGAATTCCTGGTGTAGCGGTGAAATGCGTAGATATCAGGAGGAATACCGGTGGCGAAAGCGACTCTCTGGACGGTTACTGACGCTGAGGCACGAAAGCGTGGGGAGCAAACAGG
+
EDCC?B>B?ABBF@BBCC@CCCCC?B?A@ABAAA;@??<<6<=6=@???BB?BB?BB>@@>B>?@@:=:;?>;;;297>6<>?8?@BBBBBBBB?C@BBB=>>@@AAB:AAAB:@49>=3;6====:><@@@@3@A>?@D;D7:7:;<<8<<>77;=9;;;:1;AA@<<<>>@@;;;:>=<C<>>><@;==:>>AD:@@@?:::<:;;5;;@5;5;;;>;:9666//)///79<06;>BEDD5AA@@@9;;::
@N9IO0:00988:05939
TACGAAGGGGGCTAGCGTTGTTCGGAATTCACTGGGCGTAAAGGGCGCGTAGGCGGGCTGCGAAGCAAGCAGGCGTGAAAAGCCCCGGCTCAACCCGGGATGCGCTTGATACTGTCGTGCTTGAGGCCGGGAGAGGATGGCGGAATTCCCAGTGTAGAGGTGAAATTCGTAGATATTGGGAAGAACACCGGTGGCGAAGGCGGCCATCTGGACCGGTTCTGACGCTGAGGCGCGAAAAGCGTGGGGAGCAA
+
CCC;=<;FGG5CBBCBBB@CC@?<6<+0+0@@@EG=BBA@A/;;0:@@AA::6;??8>;;.82),,,(,,,/)/-//9;;+//;;&/)-556(//(--(,,,****(***-///6666/--(---(-16;5:868(...(//050627=/85566222>3==9=7;75////899>:==6=<:;5;;;5;<;;7@DC?C7;;5;=@?>@@6;0;@:<+000/4:@@444.4495444&44;5555&55555
@N9IO0:00999:05910
GACAGAGGGGGCAAGCGTTGCTCGGAATCACTGGGCGTAAAGGGCGCGTAGGCGGGATGGCAAGTCAGTCGTGAAATCTCTCGGCTCAACCGAGAAACGTCGGCTGATACTGCCGTTCTTGAGGGATGCAGAGGAGACTGGAATTCCCGGTGTAGCGGTGAAATGTGTAGAGATCGGGAGGAACACCGGTGGCGAAGGCGGGTCTCTGGGCATTTCCTGACGCTGAGGCGCGAAAGCGTGGGGAGCAAACGGG
+
CCCCCBBBBB2BD=AA;@@BAB@@=@:;:CEDBB=?@@CD<AA<AA???CA<??>8?@@?AC?BBBBBBCABAAA=ACBCC@A>@BBB?D@BBBBE@A@?AC?BBBBBBBCCA=@@=@?;@AAC<CBB???AC=?@AA@@>@?C@DD>C@BCBAAAA?@@@C>AABB???A==<999.9?5;4;?@;?<;;6;CC@J@CCC>AAABCEF>CCFG?GABBAAC@AA;;8;CCAAB<;;;@CDE9CBBBB>DDD=
@N9IO0:01001:05930
TACGAAGGGGGCTAGCGTTGCTCGGAATCACTGGGCGTAAAGCGCACGTAGGCGGCTTTCTAAGTCAGAGGTGAAATCCCGGGGCTCAACCCCGGAACTGCCTTTGATACTGGAGAGCTTGAGTTCGGGAGAGGTGAGTGGACTGCGAGTGTAGAGGTGAAATTCGTAGATATTCGCAAGAACACCAGTGGCGAAGGCGGCTCACTGGCCCGATACTGACGCTGAGGTGCGAAAGCGTGGGGAGCAAACAGG
+
ICCGD@CCCB3@@@B::9=@AA@@<@?BBCDCDD=AAACD=B898BA@ACC?@@=>??9@AC>BAAAA??<?BDD>BBB=BBB:BBBB?BBB:B?C?CBBB?BF>AAABB@@=>?????:?@B?:>>?6><:;5:;9966+/.6688AA@BBBAA@;?>=>7=8<<<999@A@<AA?@>@D@BBB?B:::?AA=:=:00*0======399,9?>@????BBBBAAA?>>=99829?ABBEH:B9:9A9A<93
@N9IO0:01003:05947
TACGGGGGGAGCAAACGTTGTTCGGAATCACTGGGCGTAAAGGGCGCGTAGGCGGTCCTGTAAGTGGTGTGTGAAATCCGATGGCTCAACCATCGAGCTGCGCCCCATACTGCAGACTTGAGTACAGCAGAGGAAAGTGAATTCCCGGTGTAGCGGTGAAATGCGTAGATATCGGGAGGAACACCGTTGGCGAAGGCGACTTTCTGGGCTGCTACTGACGCTGAGGCGCGAAAAGCCAGGGGAGCGAACAGG
+
CDBBB@B@)@A>@<4<<@7;@8BD?A=@CA@@BA=@A@EE=CC=A@BBBBB>@@9@?9>?@>?CBA=A@A@@CCB;A@=@977/8A@A@C?BBCCA@A;;98998&3==;:6:0000019?<<<?0//=;==7<<3;8875;/77(34887:>5949@@C=AAABBCCBA?@;;;0;@5;4;BB9@A4:49>A8@999?9@>766;?4BBB::;BBBCCCBAA::4::=:999&9=19494*4494;58:92
@N9IO0:01008:05925
CACGGGGGGAGCAAGCGTTGTTCGGAATCACTGGGCGTAAAGGGCGTGTAGGCGGTCAGGTAAGTGGGATGTGAAATGCCCCGGCTCACCCGGGGACCGGCATCCCATACTGCTTGGCTTGAGTACGGGAGAGGATGTGGGAATTCCTGGTGTAGCGGTGAAATGCGTAGATATCAGGAGGAACACCGGTGGCGAAGGCGCACATCTGGCCCGATACTGACGCTGAGGCCGCGAAAGCTAGGGGAGCAAACGGG
+
CEEDDLGL*;;;C;??EE@C@<@B;@<999@>>=5>9;;A;BC<AACBBBC@@@=?@?@?::59<?@<BAAACCC484:AB2A?CA@??A;@A@5@?=>:=:37919899:>@@;@<@>6>88:;333(3;;>8=00/7:296:+/+3>:997=;;?8==9>8733>?A=;00/8895857;=<>=:>9=>:8888=5;;>886999=8<:/9;566<=786:999:16-5:98:19@:99AB8BAAAE>BAB;
@N9IO0:00964:05988
TACGTAGGGTGCGAGCGTTAATCGGAATTACTGGGCGTAAAGCGTACGCAGGCGGCTATGCAAGACAGGTGTGAAATCCCCGGGCTTAACCTGGGAACTGCATTTGTGACTGCATAGCTAGAGTTTGTCAGAGGGGGGTGGAATTCCTACGTGTGGAGCAGTGAAATGCGTAGAGATGTGGAGGAACACCAGTGGCGAAGGCGAGTCCCTGGACAGGTCCTGACGCTGAGGCAGCGAAAGCTAGGGGAGCAA
+
BB:;9BBB>CCBCA@@@A@D?BBA?D6:2;@@@@9;::BE>CBBABBBA8858>9=AA@@?B?ABBBB?BBCBBA80000*/<)//)0*/3757.726;;;9>>3??CC;::A>=:;9<=@>??B588??::6;=;;%98*/)/5:389<778//(.333.2222'2::555588>>B;=0556;29;;4;;9;5;//*/)//;::<=1775///537:4;;666;996569///588(/7;6656'5555<
@N9IO0:00967:05985
TACGTAGGGTGCGAGCGTTAATCGGAATTACTGGGCGTAAAGCGTGCGCAGGCGGTGCGCCAAGCTCGATGTGAAAGCCCCGGGCTTAACCTGGGAATTGCATTGAGGACTGGCGTGCTCGAGTGCGGCAGAGGGGGGTGGAATTCCACGTGTAGCAGTGAAATGCGTAGAGATGTGGAGGAACACCGATGGCGAAGGCAGCCCCCTGGGCCGACACTGACGCTCATGCACGAAAGCGTGGGGAGCAAACAGG
+
BCBCBBBB<9::AAB::;@B@CCC@D6:6;;;;A<AA@CC?CBB@A@A?;=:00,0@?@C<@<??@@@@?<>BBB;BCAA9FD<AA>?<?@BBB=B@C@???B????9????=??;==@A:::>>>=:??;;:DDDD'?@<A;>;><AA=;;;AAABCCCDC>BBBBCBBBBBBAAA<@@8>9?@A?BBAA??@??A9>>===??.@@A=A59:A????A:99:??A@@@AAAF>DBBBBBB6????B=BAA=
@N9IO0:00975:06003
TACGGGGGGGGCAAGCGTTGTTCGGAATTACTGGGCGTAAAGGGCGCGTAGGCGGTTCGCTAAGTCGGATGTGAAAACTCTGGGCTCAACCCAGAGCCTGCATCCGAAACTGGCGGACTAGAGTTCTGGAGGGGATAGCGGAATTCCTGGTGTAGCGGTGAAATGCGTAGATATCAGGAGGAACACCGGTGGCGAAGGCGGCTATCTGGACAGAAACTGACGCTGAGGCGCGAAAAGCTAGGGGAGCAAACAGG
+
BBCCCCCECC"CB?BB@@<@C@CE@B@B>BAAAB<BBBBJ?CD>DCCBBBB@AA?A?AABAA>ABAA?B??;@@@@,00===?:?AAC?BA<>>>>@>AAC;;:>ACC>BAA>A@<@@@@@AAB6;;A>@A@A3@@AAAA?A@E@D?BB?B;;;BCB?BBAA9@@@BBBBBBCAA@BABB@B@@AA?B?BB?B<93;=@@=@CBABBB?BBBBCC?CBBCBBBBBBC=;;;;;;;-;@BBBBB9BB@@@8?<;4
@N9IO0:00978:05966
TACGTAGGGGGCGAGCGTTGTCCGGATTTATTGGGCGTAAAGAGCGCGTAGGCGGCCAGGTAAGTCCGACGTGAAATCTGGAGGCTCAACCTCCAGCGGTCGTTGGAAACTACTTGGCTAGAGTCCGGAAGAGGAGAGTGGAATTCCTGGTGTAGCGGTGAAATGCGCAGATATCAGGAAGAACACCGATGGCGAAAGCAGCTCTCTGGGACGGTACTGACGCTGAGGCGCGAAAGCGTGGGGAGCGAACAGG
+
BBBBB@@AAA0AAAAAA@<@@C?B?BCG=AB>BA<@A@BA=A;;:AAAA:;6;A?A?BD?BB@CCFACBCCB>>>8@@@B?BBAABBA=A?AA?AC@@;?CAA?B@EG?EECCCACACCCCCBBA=@6:6:AA=ABBBBB?A>A<?=?B?BCCCCCC@CBCC>@@@AB@:::=99;@<@<@@?C@@<@@AA=A;;;/;@AAA;;;@BCC>CCC?A@BB@;;;;;;;;5;CC@AB;A;;;BEE:CCAAA>BAA<
@N9IO0:00990:05988
TACGAAGGGGGCTAGCGTTGTTCGGAATTACTGGGCGTAAAGGGCGCGCAGGCGGCTTTGTAAGTTGGGCGTGAAAGGCCTGGGCTTAACCCGGGAATGGCGCTTGAGACTGCAAGGCTCGAGGTACGGGAGAGGATGGTGGAATTCCCAGTGTAGAGGTGAAATTCGTAGATATTGGGAAGAACACCGGTGGCGAAGGCGGCCATCTGGACCGTAACTGACGCTGAGGCGCGAAAGCGTGGGGAGCAAAC
+
CCCBB>BCCC5BBBABAA@BC@CC?C@C?BB@??:>@@BA=CD<AA@??@A?AA?ABB=BBB@BB?CD<A@@@??9?=A=BCC=BB@B?BB6;;6<>A@?AA@@6;;AACB;;;=A=;00<00+00<>B49949.5594=:7>>A9?@9?@ACBAA@A>@@@?8@<@@ACCB;;;=@E00,00+000:@;00-09@:A<AB?B=A?BCD?B@=@?@<?>;:9==944429==999,555:<==066/77.7
@N9IO0:00990:05999
TACGAAGGTGGCAAGCGTTGTTCGGATTTACTGGGCGTACAGGGAGCGTAGGCGGTTGGGTAAGCCCTCCGTGAAATCTCCAGGCTTAAACCTGGAAAGTGCAGAGGGGACTGCTTAGCTAGAGGATGGGAGAGGAGCGCGGAATTCCCGGTGTAGCGGTGAAATGCGTAGAGATCGGGAGGAAGGCCGGTGGCGAAGGCGGCGCTCTGGAACATTTCTGACGCTGAGGCTCGAAAGCGTGGGGAGCAAACAGG
+
AA@@@*0+0=9=@;?;;;@BC@CCABBC>BBBCC>DBB??;;;0;@?B;;;8;B>C@BB>BG?BDC>AAACCCCD>C@@@<?@=@@5;;,:=ABACF>BBC<;;@@@A7@BAAAA?;;;;BBAA>ACBC=DBBB7;;;<;C?@>A5;;/:>@AA@@@B?BCCC?B@@@AAA@@@;;;;7;A?C?C?B<@=;;5;AB=BABB=@BB;;;;;@;;;;C/:9@>?000000*//7779/:444:::+8;999)4999
@N9IO0:01000:05962
GACGAAGGTGGCAAGCGTTGCTCGGATTTACTGGGCATAAAAGAGCGCGTAGGCGGCGTGGAAAGCGGGAAATGAAATCCCACGGCTCACCCGTGGAATTGTTTCTCGAACTGCCATGCTTGAGGACGGTAGGGGAAAGTGGAATTCCTGGTGTAGCGGTGAAAATGCGTAGATATCAGGAGGAACACCGGTGGCGAAAGCGACTTTCTGGCCCGTTCCTGACGCTAATGCGCGAGAGCTAGGGGAGCAAACAGG
+
B@BAA2;5;A<AC=A?AA>A@@@B?AAB;@@AA@0;9<<;;0;8;?=?=@??49:?BAAA<@@;@BCF>CC>B??=/88>-99=8?@98:D>CBB?A<@397:(3?ABD?EBBB:94A;A:@??<?@@=ABBCB:BC<CBA;><@8;8?C>;;;;<:<::8878&866>===<;<9886+25.5.5=>8=8=<7<899+7>@@?>>7?@A<AC<??:?:?997?@??;;;::<;;999<;8979,89:??8???;
@N9IO0:00973:06052
TACGTAGGTGGCGAGCGTTATCCGGAATTATTGGGCGTAAAGCGCGCGCAGGCGGTTTCTTAAGTCTGATGTGAAAGCCCACGGCTCAACCGTGGAGGGTCATTGGAAACTGGGAAACTTGAGTGCAGAAGAGGAAAGCGGAATTCCACGTGTAGCGGTGAAATGCGTAGAGATGTGGAGGAACACCAGTGGCGAAGGCGGCTTTCTGGTCTGTAACTGACGCTGAGGCGCGAAAGCGTGGGGAGCAAACAG
+
HDBBBCB=@@=@@@@CBB?BA@?B>@=A>BA<@@9;;;CC<B??><?B@@A>@@<@B;@@?A@BCCBBBB<<<<<4:::298=4>A??;?9@@A494;39;894<67;18<A=>=B8@B?AA?>?@<;<8<><6?=8=><8<49/:45628<9<=??;?@@@:@>AAB???BB@=@@;00)0(/995:0399<<;:?6><;@==08582696?<<5773337<;;8=8=@@??;3=?@@AEE;BBA@@7;;:
@N9IO0:00974:06025
TACGTAGGTGGCAAGCGTTGTCCGGATTTATTGGGCGTAAAGAGCCCGCAGGCGGCTCAGCAAGTTTCAGGTGAAATCTCCCGGCTCAACTGGGAGGGGTCTTGGAAAACTGCTGGGCTTGAGGCAGGGAGAGGGATGCGGAATTCCAGGTGTAGTGGTGAAATGCGTAGATATCTGGAGGAACACCAGTGGCGAAGGCGGCATCCTGGCCCTGTCCTGACGCTCAGGGGCGAAAGCGTGGGGAGCAAACCGG
+
CCAB@>>:9949A<@?@@>ABE@D@AA?<@@=BB6<<999.;:::=:<@BA@BB?B??>@@C@BBB>BCC@BCCE>@@@CC=B?BCBC@CBDD;;;;;.;@A>B5;;;-:@A?@@@:@B>BAB>@@@@9@A@AC<AAC??<?<?9??@@>BBBBB>><?CCC<@>BBBBBBBBBB@A<87389=@@;AAAA?B@@<??@@=@A9979><CB:AAAB@CB99:==>:999*8<>=.7397887(737=A;==B=
@N9IO0:00977:06033
TACGTAGGGTGCGAGCGTTAATCGGAATACTGGGCGTAAAGCGTGCGCAGGCGGTTTCGTAAGACAGGTGTGAAAGCCCCGGGCTTAACCTGGGAATTGCGCTTGTGACTGCGAGGCTGGAGTGCGGCAGAGGGAGGTGGAATTCCACGTGTAGCAGTGAAATGCGTAGAGATGTGGAGGAACACCGATGGCGAAGGCAGCCTCCTGGGCTAGCACTGACGCTCATGCACGAAAGCGTGGGGAGCAAACAGG
+
AACCC@@>3000;;;094<@=A@?:@<@?@;;;,94;?<4::?>=9::7739=8==6<=;95@BBCB@BAA?@@8:873&39.778@<@<@BB;B4:.344::7<<@ACAA@::4-3::-4544>?;@@988?8>>3706>+0*0*0/////;:9999333(388=;;;<:5333=388482::;7????;BBB<>8<944.493444)95599<<;;;;9;;666;>>=???3?AACCAA49959905543
@N9IO0:00987:06047
TACGAAGGGTGCAAGCGTTACTCGGAATTACTGGGCGTAAAGCGTGCGTAGGTGGTTCGTTAAGTCTGTCGTGAAAGCCCCGGGCTCAACCTGGGAATGGCGATGGATACTGGCGGGCTAGAGTGCGGTAGAGGAGAGTGGAATTCCCGGTGTAGCAGTGAAATGCGTAGAGATCGGGAGGAACATCAGTTGCGAAGGCGGCTCTCTGGACCAGCACTGACACTGAGGCACGAAAGCGTGGGGAGCAAACAGG
+
BACCC?BB=ABBB?B;;;?AAAAA<@>A=@A@A@<??9:;0;<;;@@BABA?@?<?;AAA<A=ABBBAAA@B@@@;@A==/C?8<<BD@C?CEE>A>AB=@;99?139:>=A8BBC>BBBBBBB<==7=888=8======79396;=0939::98888=5550576;C;;;====>A:8838<:;;??<<8<:;:9=788/5799:56.5;3;;=<8867<=;9://)0B@AAB;;;;??@?7@B@AA<@@A>
@N9IO0:00996:06043
TACGGGGGGGGCAAGCGTTGTTCGGAATTACTGGGCGTAAAGGGTTCGTAGGTGGCCCGCTAAGTCACACGTGAAATCCCTCAGCTTAACTGGGGAACTGCGTGTGAGACTGGCAGGCTCGAGTGCAGGAGAGGAACGCGGAATTCCAGGTGTAGCGGTGAAATGCGTAGATATCTGGAGGAACACCGGTGGCGAAGGCGGCGTTCTGGACTGTATCTGACACTGAGGAACGAAAGCCAGGGGAGCAAACGG
+
CB;;9:9:9:";C>B;;6?=B?CC:B@C=BB;:;6;BABB=BD89;;DCBC><;5;;,44;@?@?@BAAAAA@AC<BAG=A::9::=A<AAAAA6A?B;:8??????>=:99/78=8>88@@@@A@AA>ABBB?C?BACB?B?B?B@BB?BBBACBB?CAAA>AABCCDCCBA;;;@:=@<@<@@@@C@BB@BDC?B@@A>ACC?AAJ:;;BABAB;;;BBBBDBBB?B?BBFF>CC@CDCC;BACCD<;<<
@N9IO0:01000:06053
TACGGAGGGTGCAAGCGTTGTTCGGAATCATTGGGCGTAAAGCGCGTGTAGGCGGCTTGGCAAGTCGGTTGTGAAATCCCGGGGCCCAACCCCGGAACTGCATTCGAAACTGCCTCGCTAGAGTCCCGGAGAGGAAGGCGGAATTTCCGGTGTAGAGGTGAAATTCGTAGATATCGGAAGGAACACCAGTGGCGAAGGCGGCCATCTGGACGGTGACTGACGCTGAGACGCGAAAGCGTGGGGAGCAAACAGG
+
BA@A>;;;/9@@=.59@@;A@>BB=@=@A??49:/9@99:/99<@AABBBB@CE@CC?@=@B>ABDD@D@BBBEF>CCD>CCC;FD?B>A??3?;@<A=??AA?ACBB>A;;;<@@ABBB@@ABCD>C@BA@B:<9=9881:9?>9@?A?;;;AA;;9;;CD=C@CCCCCCHCBCCAC?C?B>A@@6;0>>:<00*/5:74<<BBCBB?AAC?CCCBAAAAB@AAAAABCCCGE:;;@@BCC7@A@@A9AAA=
@N9IO0:01002:06024
TACGGGGGGAGCAAGCGTTGTTCGGATTTACTGGGCGTAAAGGGCGCGTAGGCGGTCAGCACAAGTCAGTTGTGAAATCTCCGGGCTTAACTCGGAACGGTCAACTGATACTGTGCGACTAGAGTGCAGAAGGGGCAACTGGAATTCTCGGTGTAGCGGTGAAATGCGTAGATATCGAGAGGAACACCTGCGGCGAAGGCGGGTTGCTGGGCTGACACTGACGCTGAGGCGCGAAAGCCAGGGGAGCGAACGGG
+
HECCDIGH);;:B7BBBB<A@>?>2<;;/;@ACD>CBBBE<@@<@BAAACC???<?A@@ABBB<AAB???<@@?@@<ABBB@DD=@@?B?BBBA?B?A@>@CC>@@CCCCCCB??@??@@AA999@?????AAA:BB?BBB?B??;??772799>?CC?BBBB?A@AB888B@?>>?>999=A=A??<CBCB@C::6;=;;:.;=;;;CE?BCBCCCBBBBBBBAA@@=ACBBCC<A?7;;BB5;;B@@>@DE>
@N9IO0:01003:06015
TACGGAGGGGGCTAGCGTTGTTCGGAATTACTGGGCGTAAAGGGCGCGCAGGCGGCTGCTCAAGTCAGGCGTGAAAGGCCTGGGCTCAACCCGGGAATTGCGCTTGAGACTGGGCTGGCTTGAGTGCGGGAGAGGATGGTGGAATTCCCAGTGTAGAGGTGAAATTCGTAGATATTGGGAAGAACACCGGTGGCGAAGGCGGCCATCTGGACCGCAACTGACGCTGAGGCGCGAAAGCGTGGGGAGCAAAC
+
CCCC>AAEEF5CCBCBBB@BB@CC@C@C@BCCDG>;;;CC=BC=@@@@@AB?;:7:BACBCG@CBBCC@DCCCCC<A>@?BCC>:;;C@BB=BB=@?B69:>BB8C@BAABCB>A9999C>A@A@@9992:???>AAB;??>B?B@CE>BBA@?=98503=CC=C@AAABBCBCA<@@,0-0>;><=+0+;;5;>?:@2;9499=>A@@9@@<??@6;:@?AA@@;;;5;B@;:;0;;BBBCC;AAA>>5>
@N9IO0:01012:06020
TACGTAGGTGGCAAGCGTTGTTCGGAATTATTGGGCGTAAAGGGCGCGTAGGCGGCTTGCTAAGTCGGTTGTGAAAGCCCGGGGCTCAACCCCGGAGGGTCGACCGATACTGGCGAGCTAGAGTACGGAAGAGGTAGCTGGAATTCCCGGTGTAGCGGTGAAATGCGTAGATATCGGGAGGAACACCTGAGGCGAAGGCGGGCTACTGGGCCGATACTGACGCTGAGGCGCGAAAGCCAGGGGAGCAAACGGG
+
CC<<:A@=;:5;C>A?AA?AB@BB?CAC@BC@CC>???CC=AA<AAAA@@@@??<@D>AACB?BBAA=@4::@@B<BDF?DDD;;;BB=BBA3@=;;;0:@@AA@BBDC;;;?BB;;:AA;;;CCCC@C@E;:6:BB@BB@C@C@DF=@>@BA@A@@<@@AA<ABBABBAAABAAAD>CC?C@CBA=A@:;7;BA?B@BBB=A;;;;;;/;=BBBBBBBCCCCDA@@?BAB@@@;@A>AADD7;<;AA8@AA=
@N9IO0:00965:06073
TACGGGGGGGAGCAAGCGTTGTTCGGATTTACTGGGCGTAAAGGGCGCGTAGGCGGCCACCGCAAGTCAGTTGTGAAAGCTCTGGGCTTAACCCAGAAAGGTCAACTGATACTGCGGGCTAGAGTGCAGAAGGGGCAACTGGAATTCTCGGTGTAGCGGTGAAATGCGTAGATATCGAGAGGAACACCTGCGGCGAAGGCGGGTTGCTGGGCTGACACGTGACGCTGAAGCGCGAAAGCTAGGGGAGCGAACGGG
+
==0000000"0///)/:>B?BB?;;79;?6@:::<59988=2:;5>:>A<<B?@@>A?BB=AAB>A>@>>>0//;?@<BCAA@BC<BA?B>BB;>?BD>D?DCC?>>:;:::88788)/88/./6659:91988,7659;<+/*/3886:28A@<===5;:@@9AA@?>>@BA>><?<<77184:<<7:<8918::/739?C3@57=>AA:>;7873......22575166959980598<=AA2;>=>?7<>=5
@N9IO0:00966:06096
TACAGAGGGGGCAAGCGTTATTCGGAATTATTGGGCGTAAAGGGCGCGTAGGCGGCCTAGCAAGTGGCGGGTGAAATCCCTCGGCTTAACCGAGGAACTGCCTGCCAGACTGCCTGGCTCGAGACCGGGAGAGGTGAGTGGAATTCCCAGTGTAGCGGTGAAAATGCGTAGATATTGGGAGGAACACCAGTGGCGAAGGCGGCTCACTGGACCGGAACTGACGCTGAGGCGCGAAAGCGTGGGGAGCAAACAGG
+
CEICCCDDDD5CC>A;;;@BC@BB>A=A?CB?BD>C?@?D>CB>??@BBBA@>>:?<?ABCB=@AC@CDC>AAAD>CBC<A@B?BB@C@D@DCCAC@BAAA6;;A@BAA@@;<5;B>ABBGBBBB@CC=BB;;5;BBAAA?C7;9;C=@@BBBBBAA=A;999*9?=<?CBCAAA@FE>@@=@=B@A?BBBB@DDC@D=::8;BBBCCD@CC@B?B?A@CCCCABAB@<ABBBBC>BBCBAAA9AAABB>BBBA
@N9IO0:00979:06084
TACAGAGGTCCCAAGCGTTGTTCGGATTCACTGGGCGTAAAGGGTGCGTAGGCGGTCGGGTAAGTCTGACGTGAAATCTTCAAGCTCAACTTGGAAACTGCGTCGGATACTATTCGGCTAGAGGAATGGAGGGGAGACTGGAATACTTGGTGTAGCAGTGAAATGCGTAGATATCAAGTGGAACACCAGTGGCGAAGGCGAGTCTCTGGACATTTCCTGACGCTGAGGCACGAAAGCCAGGGGAGCAAACGGG
+
CCC9=;C@BB@:A8;;498<<7<>8A@7;;;AAA<ACCC>8C>8<BBCBCC?A?=???@<AA?ABBCABBBCCDC>CBB?BB@CCCCD?AB?B@BF@BCBBBBBC@CBCBA@A?BB?BCA@?@@C?@@=?A@B3@??@AA=@>BAAA=B>?@ABB@???AAA=CBCCCDC?7000/)/89)/)/=?6A@=A4555.56;;<6>CAAAC?A??9:4:8BBBBBBB::;7<A<383*3<387>=385:AD=BBB=
@N9IO0:00998:06108
TACGTAGGGTGCGAGCGTTAATCGGAATTACTGGGCGTAAAGTGTGCGCAGGTGGCCGCGCAAGTCGAGTGTGAAAGCCCCGGGCTTAACTTGGGAATTGCGCTCGAAACTACGTGGCTAGAGTGTGGCAGAGGGAGGTGGAATTCCACGTGTAGCGGTGAAATGCGTAGAGATGTGGAGGAACACCAATGGCGAAGGCAGCCTCCTGGGCCAAACACTGACACTCATGCACGAAAGCGTGGGGAGCAAACAGG
+
BCCCCCCC=:;:AAB@@@=@?ABC@C@C@CCCCC>BBBBF>CBBBCBBBBA>AA>@>@?A@A=AAAAAABBBBBB=AACC6@@8==3939@8=<7;8>9>>AAB=B==6>8<>;0/*0@?@@BBB@@<?=<;<>7<<<>><C@B@B?CC@@@?895<8<<BB8BCCA@??@A988>>=?A?B8;<B>A6::=?@@<@;@?9:237138;1;-44)44;::555::::884377391::58AAB9888@C@CFG>
@N9IO0:01000:06106
TACAGAGGGTGCGAGCGTTAATCGGAATTACTGGGCGTAAAGCGCACGTAGGTGGCGACGTAAGTCGGGTGTGAAAGCCCCGGGCTCAACCTGGGAATTGCATTCGAGACTGCATTGCTGGAGTACGGAAGAGGAGGGCGGAATTCCCGGTGTAGCGGTGAAATGCGTAGATATCGGGAGGAACATCAGTGGCGAAGGCGGCCCTCTGGTCCAGTACTGACACTCAAGTGCGAAAGCGTGGGGAGCAAACA
+
EFCBB>>@:@B>?????@5:5;BB@B>@=@@@@A=?>>BC799BBBCCCDD?BC@CBBCCCC?BBBCE>CCCA??799DD:DD?9:;B?B@CEC>B?B:;;@@;@@;;;BBBBCC@CBBB?A?@??@<?;@AA6;;C=BB@B@B?BC;A=ABBCC;;6;A@B<A@@CCBCDC:<<CC=<;7;?;;;<<CCC:=;C?C7;:;@B;BBBC7;;<;:;BBA::9??@;;6:@AAAAD>D@@@DHD;;;;@@8?;
@N9IO0:01001:06075
TACGTAGGTGACGAGCGTTATCCGGATTTACTGGGCGTAAAGCGCTTGTAGGTGGCTCTGTAAGTTGGGCGTGAAAACACCGGGCTTAACTCGGTGACGCCGTCCAATACTGCGGGGCTGGAGGATGTCAGAGGAAGGTGGAATTCCTGGTGTAGTGGTGAAATGCGTAGATATCAGGAGGAACACCCGTGGCGAAGGCGGCCTTCTGGGGCATTCCTGACACTGAGAAGCGAAAGCTAGGGGAGCAAACAGG
+
CC;;;BB?;;;@@@BBBB@ABD?A?BBB=BCBCB<?@>=?8@;:;>:>AAA>AB?BBBA@@A<@@6;;6;@@AACB:BDB?CE>BB>A>@BBB?AAB@@@AAA@<?;==@:::@GH;DCC=??>??ABBAAAB?B?B@BB?B?B>B>AA=AAABBCD@EBAA<:::BBBBB@;;;@A><;5;=;;;@0;;A?BB?<?=AB?C?B?BBDDD:CBB?B7;:A@@?@@:;:;?@@?@8@>@?@A@2@@;;;0<;?>
@N9IO0:01002:06101
TACGGGGGGGGCAAGCGTTGTTCGGAATTACTGGGCGTAAAGGGCTCGTAGGCGCCGCCTACGTCCGACGTGAAATCCCTCGGCTCAACCGAGGAACTGCGTCGGATACGGGGTGGCTTGAATCCAAGAGAGGGATGCGGAATTCCAGGTGTAGCGGTGAAATGCGTAGATATCTGGAGGAACACCGGTGGCGAAGGCGGCATCCTGGATTGGCATTGACGCTGAGGAGCGAAAGCCAGGGGAGCAAACGGG
+
CFJCDDDFHD"BB155BA=ABACD@C@D@BBCCG>BB@B@:@B;BBBBBBB=;;:6:;<@;;99>6;=>8:>?::::>8CC=6?@BB?C?@@C?B?CCBBBAAA=@A?999939@?AA?BC@B@<?:@@AABB<@@@@C@B?B<@;@A>@AAAABB@BBBE>CA??999??>>>@@<@@<@<:;;=A?BC?ABA;?;;;5;BBA@EE@BC@B?CBB@;;;BABABB>AABBBB<;;5;@@?3@ABCC?CDD=
@N9IO0:01012:06108
TACGGAGGGGGCCAGCGTTGTTCGGAATTATTGGGCGTAAAGGGCGCGTAGGCGGCCGGGCAAGTCGGAGGTGAAAGCCCTCGGCTCAACCGAGGAATTGCCTCTGAAACTAATCCGGCTTGAGTCCCGGAGAGGGTAGCGGAATTCCCAGTGTAGCGGTGAAATGCGTAGATATTGGGAGGAACACCGGTGGCGAAGGCGGCTACCTGGACGGGTACTGACGCTGATGCGCGAAAGCGTGGGGAGCAAACAGG
+
CCCC=?>?=?,@=A@@BB>BA?@@>@@C?BA?CC=@?>@B09:/:=><;>?=?D?C>AB<AB?BABB?AA>??@C:;;I?CCD?BBAB<>9000,0+0:@@=??>=<:3000*0@+0,0>9????BA<A?AA??A5:98:A<A<A<@@9?@>>A;;;@<@;;;6<<;CCDAAADC@CD>??<@>AAA=A?;;7;AA=@>@@=ABBC@CC@CEJF?IDCCGHCCBBCCCCBBB;;;6;CC@@@@7;;;CD?BAA?
@N9IO0:00964:06125
TACAGAGGGTGCTAGCGTTAATCGGATTTACTGGGCGTAAAGCGTGTGTAGGCGGTTTGCTAAGTCGGGTGTGAAATCCCTGGGCTCAACCTGGGAATTGCATTCGATACTGGCAAGCTAGAGTACGGTAGAGGGCGGCGGAATTCCGGGTGTAGCGGTGAAATGCGTAGATATCCGGAGGAACACCGATGGCGAAGGCAACCGCCTGGGCCTGTACTGACGCTGAGACACGAAAAGCGTGGGGAGCAAACAGG
+
BCECCDDG>BB?A@A>@=496:?A<BCC>CBBDD>AAA@@9??A?AA:00@;00)/:.7000)/;=>;4;CBCC@8CCE?CCC=ABAC@C@CCC?C@C@CBBB9BB?DAAAC?BB9:8BBBABBABB?B@@@AA9??;@??A;@<@5<;09?9=@@@<@;;;0;@>BBBCCBB>>6;455.516=>:?=;;7:==0646>:>7AA?BBD=B=AABAB@B;;;C@@<A@?@A;;;;*;<?A?@A6?:AA<2=>;6
@N9IO0:00970:06143
TACGTAGGGTGCGAGCGTTAATCGGAATTACTGGGCGTAAAGCGTGCGCAGGCGTCTTTTAAGACAGGTGTGAAAGCCCCGGGCTTAACTTGGGAATTGCGCTTGTGACTGGAAGGCTCGGAGTGCGGAAGAGGGAGCTGGAATTCCTGGTGTAGCAGTGAAATGCGTAGAGATCAGGAGGAACACCGATGGCGAAGGCAGGCTCCTGGGCCAGCACTGACGCTCATGCACGAAAGCGTGGGGAGCAAACAGG
+
CCCCCDCC?@@@CCB@@A7@7?>B@D8;29@@@A=BBBBB=BAA;;;AAA@=::5::==1=9?A?8939<@999(387:&33(393;6;@?BC>C@D=AACCF466>@@@B?B6;8:AA?<?A@@?B4:4;;;<0;;A@A?B?B?B>AA?BBBBCCBCCBBB>CCCCBBBB@;;;@?=AA@C?BBB?CBBA<@AB@B?BBA=@;;5:@@6@;??=?=>@@9779==:9:@@@@B9@;:;@@@3<;;@A;ACC@
@N9IO0:00974:06112
TACGGAGGGTGCAAGCGTTGTTCGGAATTATTGGGCGTAAAGGGCGTGTAGGTGGCTCACCAAGTCTGGTGTGAAAGCCCACGGCTCAACCGTGGAACTGCATTGGAAACTGGCGAGCTCGAGTGTTGGAGGGGGTCGCGGAATTCCCGGTGTAGAGGTGAAATTCGTAGATATCGGGAGGAACACCAGTGGCGAAGGCGGCGACCTGGCCAATCACTGACACTGAGACGCGAAAAGCGTGGGGAGCAAACAGG
+
CCCC@AAB<BB@B?BBBA@CB@CC@C@B?AB?AA=BBBBC>CC>ABBBBBB>AA?BAABB>B?BBBBC@BBBBBB>CDC>BBB@BBBC@G?ABB@C>@ACA?@<@=@?9@?@<@AAAACCBBBBBBAG;;;CCD1@@BBB>B?B=AA=ABCCCB@@@>BBCC>CADCCCCCA@AB@@;@A=A?BAA>A;:;;@A@=A=;;5;;;;>;;4;=B<@AA;;;BB@@AA@A@@AB;;;;*<BBA?@@5:9ADD>B@@A
@N9IO0:00990:06136
TACGGGGGGGGCAAGCGTTGTTCGGAATTACTGGGCGTAAAGGGTTTGTAGGTGGCCGACTAAGTCAGACGTGAAATCCCTCAGCTTAACTGGGGAACTGCGTCTGAGACTGGTTGGCTTGAGGTGCAGGAGAGGACGCGGAATTCCAGGTGTAGCGGTGAAATGCGTAGATATCTGGAGGAACACCGGTGGCGAAGGCGGCGTTCTGGACTGCAACTGACACTGAGAAACGAAAGCCAGGGGAACAAACGGG
+
DBCC>>>>>>"BB8<<=B7??:BB=A@C9::ABA;BCBCD>DE>CB>BEBB@BC@E?AABA@4::;;;BABA@A@<?AC<@@AAAA?C@>B===1=8<<<555=;;;<=---(-(-(--(///)////-(----(----53;4:5:745.55559:D;@999)9;999A=@@@;;;?;?@=A?CCD?B?A@>@CC?B@AA=ABB7;;B=@@BA@@;@@@;;;C@@??=?*7333(3=5::::&7-37:2:>>8
@N9IO0:00991:06145
TACGTAGGGTGCGGGCGTTAATCGGAATTACTGGGCGTAAAGCGTGCGCAGGCGGCTCCTTAAGTCAGATGTGAAATCCCCGGGCTTAACCTGGGAACTGCGTTTGAAACTGAGGGGCTTGAGTGTGGAAGAGGGGGGTGGAAGTTCCAGGTGTAGCAGGTGAAATGCGTAGAGATCTGGAGGAACACCGATGGCGAAGGCAGCCCCCTGGGCTAACACTGACGCTCCATGCACGAAAGCGTGGGGAGCAAACAGG
+
BCHCCCCC>@B@DD>@@@<@?AAC?C8;7;BAAB=@B@BC=BCCBA@BAA?;::4:AB?B?B?BBCCBBAAAB==58?88/8<3==58486=>@8;5<?@??>F:@?C<A=@8;88.786>;<A@AB7=4@7/////%/:79,//2:46513;;8;6..*.86;03859>@>>=<965:5;=8=:<;;ADBBA9C==9B?@A@EFFF2AAA;@??;@?;>:5----.(-8@@@BBCD>B<>=???5?;?<A;B=;9
@N9IO0:00996:06121
TACAGAGGGTGCAAGCGTTAATCGGATTTACTGGGCGTAAAGCGTGTGTAGGTGGCTTCCTAAGTCGGTTGTGAAATCCCTGGGCTCAACCTGGGAATTGCAGTCGATACTGGGAAGCTAGAGTTCGGTAGAGGACGGCGGAATTCCCGGTGTAGCGGTGAAATGCGTAGATATCGGGAGGAACATCGATGGCGAAAGCAACCGTCTGGGCCTGAACTGACACTGTGACACGAAAGCGTGGGGAGCAAACAGG
+
=CH::9@<8>A>@<@??=391;<<3<<<0=::9:.999=A=B<A<<B@CBC@CB@CF<F?AA@CAAA@B?CC;9:4:@A9B@@:ABBCAD?BBC=E@D@;:5;;::?@@?ABA9A7:;??ABBB?BB?ABB??<@;;5;@@C@C@CC>CADCCCCCDIHBBB>CDCCCBCCA;;;AA9>=2:3:B::9;?>:?994,4;=:?7?@@BBB<C?BBC@@AACCBBBBB@@AABAAA9@@A@?@@095999(4447
@N9IO0:01002:06145
TACGTAGGGTGCTAGCGTTGTTCGGAATCATTGGGCGTAAAGCGCGTGTAGGCGGTTAGTTAAGTCGGGTGTGAAATCCCTGGGCTCAACCGAGGAAGTGCATCCGAAACTAACTAGCTGGAAGATGGTAGAGGAAGGTGGAATTCCTAGTGTAGAGGTGAAATTCGTAGATATTAGGAGGAATACCGGTGGCGAAGGCGGCCTTCTGGGCCATTCTTGACGCTGAGACGCGAAAAGCGTGGGTAGCAAACAGG
+
A?;69AAA9000??AACB;@@<@@8=8<::;.44)//0;:(////845:<<600)/4;;<473@@9A;3ABBCCD>;::9<FD>CCCC@D@CCB?B?BABBA@<8::80<@?;@@;;;AA=@@CA??;????@=@?B@BB?C?B?B?BBCCBBBCCB?;;;A;@?BAAABBBBA>AA<;;2;4?@<=@>@A=B;;;;@CB8@<A869@>:@>BB?CC@@@@@@9893333=79::&39>78=588<=B=6===7
@N9IO0:01009:06156
TACGGGGGGGGCAAGCGGTTGTTCGGAATTACTGGGCGTAAAGGGTTCGTAGGTGGCCTGCTAAGTCAGACGTGAAATCCCTCAGCCTCAACTGGGGAACTGCGTCTGAGACTGCGGAGGCATCAGGTGCAGAGAGAGCGATCAGTGTAGCGTGAAATGCGTAGATATCTGGAGGAACACCGGTGGCGAAGGCGGCGTTCTGGACTGTTACTGACACTGAGGAACGAAAAGCCCAGGGGGAGCAAAACGG
+
B@BBBAABBB"@>2700,/5::?CC@CBD=A:;;@:B955<)//)/)/7///+/;7<688CCC7;;95488888=@9000,////-(-//)/6;;;/:6:555;<334998=00--(-,(,,***2(,,-55/------,,,,,,******,-..3'.....777------(//)/)/44.405<5:;;.5.5949:<7999<5499929=999999@@9929.55999&555)45555$555555&5<<
@N9IO0:00970:06177
TACGTATGGTGCTAACGTTGTTCGGAATCACTGGGCTTAAAGCGCACGTAGGCGGTTGAGTAAGTCTTATGTGAAATCTCCGAGCTTAACTTGGAAACTGCCGTTGATACTATCAATCTTGAATATCGCGTAGGTAAGCGGAATATGTCATGTAGCGGTGAAATGCTTAGATATGACATAGAACACCAATTGCGAAGGCAGCTTAACTTCAACGATCATTGACACTGAGGCACGAAAAGCGTGGGGAGCAAACAG
+
FCABBCCC@;9;CA?:897?94:<9>:>>==CCC7??.;4)4949C;;;BB?AB;D:BCC>B7;@<@=B@<99=F>BBBC=@@5558=8BB@C;<<38///5::488<<:99:47-799-//38///8//3:;6;<4:33,333339::://////833333(378:0449883333333333::;2958(----(,(,---7(-(/83/3,7<<8>0/*/899/////(/833733&/////;;.::=@D8@@@
@N9IO0:00981:06161
TACAGAGGGTGCGAGCGTTGTCCGGAATCACTGGGCGTAAAGGGCGCGTAGGCGGCTTGGTAAGTAGGGGGTGAAATCTTGCGGCTCAACTGCAAGGCTGCCTCCTAAACTGTCAGGCTTGAGCACAGTAGAGGCAGGTGGAATTCCCGGTGTAGCGGTGGAATGCGTAGAGATCGGGAAGAACATCGGTGGCGAAGGCGGCCTGCTGGGCTGTTGCTGACGCTGAGGCGCGACAGCGTGGGGAGCAAACAGG
+
BB?BAAIF?CCB@?<=9;45<<8>9=9<=<?9::5:A;AC:??::;;BAAA@BA?AB=@<@B7::ACCCC3A??=5=?>=?;;6;@BC>D;;<A<@:A@@A>BA?BAB=B;;;BBB>BC=<<;AEHJDCBB;;9;BB?BD?@?A@DD>C?BB@@@@@=@B<?=?ABCBBBBBBDCBB<A?;;7;@@@@?BB<@A@6;6;B@B@C@@@AB<ABAB>A@A::9DCABBB?BAA999AABBBBDE699>BC=ABB?
@N9IO0:00986:06164
AACGTAGGTGGCAAGCGTTATCCGGATTTACTGGGCGTAAAGGGTGTGCAGGCGGACGACCAAGTGGTGTATGAAATGGTCAGGCTCAACCTGGCGAGGGTATGCCAGACTGGTCGACTAGAACGTGAGAGAGGGACGTGGAATTCCGGGTGTAGTGGTGAAATGCGTAGAGATCCGGAGGAACACCAGAGGCGAAAGCGGCGTCCTGGCTCACTGTTGACGCTCAGACACGAAAGCATGGGGAGCGAACGGG
+
C<BAACC=AA>BC?B@A@@BAA<@<@CE>BABBG=9;;BB8@@;@BBBBAA<?@<@@@A@<?<?AC?BBBBCCCC=CC?CCBB>B<<=:=8BB88>=?A<BAAAC=??AAAA?AB@@@CBA@=::::;@A@@@C>@A@AB>A>A>B>AC>CCCCCCB?CCBB=BBABBA@@;;;B@DACB?B?A:;69@@B;?;;;0:>>>AABB>AB@ABBBAA@@=;;;CBBB@@@@@@@?@9@???BBB8@@@CB?BBC>
@N9IO0:01013:06179
TACGTAGGGGGCGAGCGTTGTCCGGATTTATTGGGCGTAAAGAGCGCGTAGGCGGCCGGTCACGTCGGGTGTGAAAGCTCAGGGCTCAACCCTGAGACGCCATTCGATACGGATCGGCTAGAGGCAGGTAGGGGAAAGTGGAATTCCTGGTGTAGCGGTGAAATGCGCAGATATCAGGAGGAACACCGGTGGCGAAGGCGGCTTTCTGGGCCTGTCCTGACGCTGAGGCGCGAAAGCTGGGGGAGCGAACAGG
+
CCBBACCCCC5CCBAACC@CCB=@:99:7;B?CC????BB>BBCBB@AABB@BB@C?C>BBCBBDDDC=@@??==6;;;@@@B>CBCB@IL>EBBBBA@A=A@=BB;<;CE@ACBB?BAA@;;5;@A>BCBFD;BB<@@C?C@C@CBDD?BBB@@@B=@CCF?BBCCBBBCCBBBBD>AA>A=A@@=@=@@<@ACAC@CBAAAA>ACCG=CACBCD?BA<;;B;<:A?BBB;;;8;CCGHJF5CCCBB?:;;;
@N9IO0:00967:06231
TACGGAGGGTGCAAACGTTGCTCGGAATCATTGGGCGTAAAGCGCGCGTAGGCGCGAAGCAAGTTGGATGTGAAAGCCCTGGGCTCAACCTAGGATGTGCATACAAAACTGCTTCGCTTGAATCTCGGAGGGGGTCAGGGAATTCCCGGTGTAGAGGTGAAATTCGTAGATATCGGGAGGAACACCAGTGGCGAAGGCGCTGACCTGGACGATGATTGACGCTGAGGCGCGAAAGCGTGGGGAGCAAACAGG
+
EDDD@CCC>CB@@@8>@@?ABBAB?C;:9CC9<<5?>?<8/4435>:??BB?:;6==<ABB:<D<C:<====??266<3;;>4;@BC:>:<@A8A;;;?ACC@A@EE5A0/0:6<==A5::<??>@@;@@@>@.@>:;>7C@>:B>280433984425@BE>F@BCBBBBBBAAAC>DE@C=??B?AAAA>@B<6=>5:;<=;=4795<;;9;:::.557;;<?;;88=?BCD>B@@@CCF:BB@@@<@??;
@N9IO0:00996:06215
TACAGAGGGGGCAAGCGTTATTCGGAATTATTGGGCGTAAAGGGCGCGTAGGCGGCTGCGCAAGTCCCGGGTGAAATCCCTCGGCTCAACCGAGGAACTGCCCTGGAAACTGCGCGGCTCGAGGCCGGGAGAGGATGGTGGAATTCCCAGTGTAGCGGTGAAATGCGTAGATATTGGGAGGAACACCGGTGGCGAAGGCGGCCATCTGGACCGGTCCTGACGCTGAGGCGCGAAAGCGTGGGGAGCAAACAG
+
C@@CCCC>>>+BB26:<B8<B8@<5>4>2558B=7C?::>8E?7A;ABCAA7?=2=839373-4::<3;<6<>>>466=6===:===@;?9;;B9=9=?::=7==:>=4549884405:<=<<8<8<<5<==B9==B8;;6;9>9>>6C<<;=<@;50599<2556;;<=<6666;;3:<6<45444:54505<=8<9<?:>:>>5557::7<7<<75434444:<=7<::333(3339999.:;;;>4555
@N9IO0:01001:06238
TACGGAGGGTGCAAGCGTTGTTCGGAATCATTGGGCGTAAAGCGCGTGTAGGCGGCTTGGCAAGTCGGTTGTGAAATCCCGGGGCCCAACCCCGGAACTGCATTCGAAACTGCCTCGCTAGAGTCCCGGAGAGGAAGGCGGAATTCCCGGTGTAGAGGTGAAATTCGTAGATATCGGGAGGAACACCAGCGGCGAAGGCGGCCTTCTGGACGGTGACTGACGCTGAGACGCGAAAGCGTGGGGAGCAAACAG
+
B=??:B>?6A;BB8<B?C<C=;==9;7;:;;7;:1<9333(3::<<A?<?@7A>;==:=<=B7;@==:B8ABBC?8BD?8D@@2B>7B9B==1C9?9A?:@<B8<<<<4<5557<<=>A@<B;;;>5<8A<??8=6?7?D7@2=-83(4659:AB;905A==5B9;;@D===B==@@7>>7;7;;;:>?>?:=;;0579;057?5A>B7;;>9;;>>=555>B><<<C>@@===4;955?;;0;>>C@8BAA
@N9IO0:01005:06230
TACGTAGGGGGCAAGCGTTGTCCGGATTTTACTGGGCGTAAAGAGCGTGTAGGCGGCTACGCAGGTCTGTTGTGAAAACTGGAGGCTCAACTTCCAGCGTCGACAGAAACCGCGTGGCTAGAGTCCGGAAGAGGAGAGTGGAATTCTGGTGTAGCGGTGAAATGACGCAGATATCAGGAAGAACACCGATGGCGAAGGCAGCTCTCTGGGACGGTACTGACGCTGAGACGCGAAAGCGTGGGGAGCGAACAGG
+
C>;;9<5555$5<9BB<A:;;:8;34944&4;<C>7:96<<5<;:::8//--(--(-//8:;;;2883444983333&38848;48899433,367//////;:038=1?28;732+2755555728274622,28955349.6(../(.8988>;47669-222288555552244.4.4:69:;9=555.455058<===6555555)399045<<<;<:33344444449904;4?999+9@;55.59C5
@N9IO0:00976:06278
TACGGAGGGTGCGAGCGTTGTCCGGAATCACTGGGCGTAAAGGGCGCGTAGGTGGCTCGTTAAGTGGCTGGTGAAATCCCGGGGCTCAACTCCGGGGCTGCCGGTCAGACTGGCGGGCTCGAGCACGGTAGAGGCGGATGGAATTCCCGGTGTAGCGGTGGAATGCGTAGATATCGGGAAGAATACCGGTGGCGAAGGCGTTCCGCTGGGCCGTTGCTGACACTGAGGCGCGACAGCGTGGGGAGCAAACAGG
+
ECDDBCCC<AA?BBBBBB;B<A;?:C465A@@?@;;4:B<):5);@?A@@@<995:DDBBAC@BBA?BBB?BBCD=BAC=ACC9CA;;8::>4:==+54::6:7=A@<::;;3333(37799::<;;5:9:8833703;;6<6;/98274998A;995//)-25--/999:?>@ABB<C?CA78;>:=8>@<@>@,0*///5;577=BA8?=A@:????=>==997>:@???;A;8=759;;,;>>>>7>?A6
@N9IO0:00979:06282
TACGGAGGGTGCAAGCGTTGTTCGGAATTACTGGGCGTAAAGCGCGTGTAGGTGGTCGAGTAAGTCGAATGTGAAAGCCCCGGGCTCAACCCGGGAAGTGCATCCGAAACTGCTCGACTAGAGTCCCGGAGAGGAAGGCAGAATTCCCAATGTAGGGGTGAAATCCGTAGATATTGGGAGGAATACCGGTGGCGAAGGCGGCCTTCTGGACGGTGACTGACACTCAGACGCGAAAGCGTGGGGAGCAAACAGG
+
DCGGICCC?BBBD@CBBA=AB=@><?2:-4>?<?973;;;0:???@;;;BB?BC@CBBBA::5;AB;;7;:9CCD>CCCC;CC=CBCA;?>8=A3>+00/0///;@AB=A;:;>>>:;<BBCB==>6>?CDBB>@;>69544.4.49,;=:96@>AA1666>4==5;;;;<<??;>>5>>:A:B@@7:58;5=;<28-33087;6<>>048>-3389=;=??>:;:BCCCCCDC=AAABBCC:BBBBD?B@@8
@N9IO0:00986:06260
TACGTAGGGTGCGAGCGTTAATCGGAATTACTGGGCGTAAAGCGTGCGCAGGCGGCCTCTTAAGACAGGTGTGAAATCCCCGGGCTTAACCTGGGAATGGCGCTTGTGACTGGGGGGCTTGGAGTGCGGAAGAGGGAGATGGAATTCCTGGTGTAGCAGTGAAATGCGTAGAGATCAGGAGGAACACCGATGGCGAAGGCAGTCTCCCTGGGCCAGCACTGACGCTCATGCACGAAAAGCGTGGGGAGCAAACAGG
+
DC9=:BBC<BBB@@@BCC;E9BB>;>*0*00//0+:4449,:@B@@@BA??<7729288<9?<?ABAA<>>AA@E>BB@B5BC8B@?B=?>AAC=C;:;:B@A?9A<AC;;;::::#9@6<8=BAAAB>B?BAAA<ABB==9<9<9<8A??BB337<333:991999544;;9333;:5:;./)///)/9/5299>5>@D>@@@;::)5=D6@=@>>555@9956<659@A@?9;;;&;A@BAB@799BBB=CBB?
@N9IO0:00987:06286
TACAGAGGGTGCGAGCGTTGTCCGGAATTACTGGGCGTAAAGGGCGCGTAGGCGGCCCGATAAGTCGGGGGTGAAATTCAGCGGCTCAACCGCTGGACTGCCTTCGAGACTGTCAGCTCGAGCACGGTAGAGGCTGGTGGAATTCCCGGTGTAGCGGTGGAATGCGTAGAGATCGGGAAGAACATCGGTGGCGAAGGCGGCCAGCTGGGCCGTTGCTGACGCTGAGGCGCGACAGCGTGGGGAGCAAACAGG
+
BCA<9:C>7BCAA@A:9:9988?D?A9<8<A:::5:AABB<AA;::9AAAA@;:.:4,4>?>9==99999)9@DC>C@AAA::7:CCC@C?BBCB?AA?@??A=@AAAAB@@@;;;9==@???BAA?B????=?AAADG?B?A=A@<@?BB<::EF@BB?B@DBBBAAA@@@??AA9@=@D?;;;A@=;;7;AC>C?;;9;@BCCCHG?CACC@BBC;;;@;;;;;7;BAAB<;;;;@@AA9BBBBB;@??9
@N9IO0:01001:06264
TACGGGGGGGGGCAAGCGTTGTTCGGAATTACTGGGCGTAAAGGGCTCGTAGGTGGCCAACTAAGTCGACGTGAAATCCCTCGGCTTAACCGGGGAACTGCGTCCGATACTGGTTGGCTTGAGTTTGGGAGAGGGATGCGGAATTCCAGGTGTAGCGGTGAAATGCGTAGATATCTGGAGGAACACCGGTGGCGAAGGCGGCATCCTGGACCAATACTGACGCTGAGGAGCGAAAGCCAGGGGAGCAAAGCGG
+
:AAAAAAAAAA"9>)///0)/56<@>CACAAA@@@9A000<5<<5=BCCDAA>;;5;4;2;==8=@999@???CF0;;;0;@@<AB?B@C@DCC:BAC;;;AAB6<;BB?;;7;=@49;25434=4<?<?A@AA<AAFBD?D@D?A=:939:::<<<8;;<?7666====>===<<<899693///)/)/:38/3/36;<4=@//)/956;7;70//9:;9:?A@@A??999@A9AB<??BB6999AA28/-8
@N9IO0:01011:06297
TACGAAGGTGGCAAGCGTTGTTCGGATTTACTGGGCGTACAGGGAGCGTAGGCGGTTCGGTAAGCCCTCTGTGAAATCTCCAGGCTTAACCTGGAACAGTCGGAGGGGACTGCCGGGCTAGAGGACGGGGAGAGGAGCGCGGAATTCCCGGTGTAGCGGTGAAATGCGTAGAGATCGGGAGGAAGGCCGGTGGCGAAGGCGGCGCTCTGGAACGTTTCTGACGCTGAGGCTCGAAAGCGTGGGGAGCAAACAGG
+
ACBAA<A=;<6;B<@;;;8;;>BB?BCC=AAAAA<ACAACABA<?@A@@AA?@><?;@C?BB@CCE>CCBBBBBC=BABB?==8=@+0*0<B@?A@ACAAAB?BBAA9?:55;8==7:::;:=8=7777&38896=B777<283817?9A=B@?778@<@@DD>??>A???@@@:888-:A?B>B>A6;6;@?BCC@C?BD?BBBCCCC@C?A@@@;@AAAAAAAA@@7<;BBA@<A;;;BDD7;;BBD=A@@?
@N9IO0:01013:06309
TACGAAGGGTGCAAGCGTTACTCGGAATTACTGGGCGTAAAGCGTGCGTAGGTGGTTCGTTAAGTCTGCCGTGAAAGCCCCGGGCTCAACCTGGGAATGGCGGTGGATACTGGCGGACTAGAGTGCGGTAGAGGGTGGTGGAATTCCCGGTGTAGCAGTGAAATGCGTAGAGATCGGGAGGAACATCTGTGGCGAAGGCGGCCACCTGGACCAGCACTGACACTGAGGCACGAAAGCGTGGGGAGCAAACAGG
+
BBDAA>AF>BBBC@BBCB@BCC@@<?<>;?A???98;;@A;A@@?A@A@B@=@??>?BBC@GADBCCCC@CBBBC9;;@A2C@6BBBC?B?CCC:@8@>5:A7A?=@@@@AA?AB?BBAABBAAABB<A=;>>83>C?BB?C<>>>B>B?BBBBBBBBBB??9>>BBAAABCAAABF>AA>A>@????@@@=??><A=AA?B?BB?BB?AA=AAB@@@@:::=<<<<5?>:;::.::99BBA6BA@@A9@@@;
@N9IO0:00968:06335
TACGTAGGTGGCAAGCGTTGTCCGGATTTACTGGGCGTAAAGAGCGCGCAGGCGGCTGGTCAAGTCCGATGTGAAATCTCCCGGCTCAACTGGGAAACTGCATCGGAAACTGATCGGCTTGAAGGTGGGAGAGGGTAGTGGAATTCCCGGTGTAGTGGTGAAATGCGTAGATATCGGGAGGAACACCAGTGGCGAAGGCGACTACCTGGCCCACTCTTGACGCTGAGGCGCGAAAGCTAGGGGAGCGAACGGG
+
CCBCB@@=9949B?ABBB?CCB?A=B?A<BA@BC=BBBAA;A@@@@@A@@@>@@>@CC?BCC=@@C@CBAAACCC=BACCC=B?BBBB@BBBB=BD>CBB@@@AC@CD>DAAABBB=AA>@?9==8783:9::B;AAB??<>?C?CC;B?BCBBBBB>@AAF>BBBBCBBBBB?;;B7BA6;6:::39:993:?>;@<??AAAA@;99399+9>@AB?BBCCA@;7708<<??@9???9999+:?>@A;??C=
@N9IO0:00983:06333
AACGTAGGTGGCAAGCGTTATCCGGATTCACTGGGCGTAAAGGGCACGCAGGCGGCTCGGCAGGTAGGGCATGAAATCTCCCGGCTTAACTGGGAGGGGCTGTCCTAAACCGCTGGGCTTGAGGGCGGGAGAGGGAAGTGGAATTGCCGGTGTAGTGGTGAAATGCGTAGAGATCGGCAGGAACACCAGTGGCGAAGGCGACTTCCTGGTCCGCCCCTGACGCTCATGTGCGAAAGCTAGG
+
;.;BBBCABB?BA?B;998ACC@C@BC:CC@>>>7?;ACD?DD>BCBBAAA=@@<?@AC?BAA<??A?;?A@A@@7>?AAB<C<AA7C7@A<;/339:&399>?@BBC>B2=<9:3(3849===58:927@AAB<B>BBB?B?A<@:/7/2:8?::@7888<188==BCCC??>77.3;;9;/:795<>>A8==>07,3>=793939<57;69=@>1>@@AB@>>????985@A7@@@777
@N9IO0:00992:06326
TACGGGGGGGGCAAGCGTTGTCCGGAATCATTGGGCGTAAAGGGTGCGTAGGCGGAATGGTAAGTCAGGAGTGAAAGACTCGCGCTTAACGCGGGTTCTGCTTTTGATACTGTCATTCTTGAGTGCGGAAGAGGGAAGTGGAATTCCCGGTGTAGCGGTGAAATGCGTAGATATCGGGAAGAACACCGGTAGCGAAAGCGGACTTCCTAGTCCGTAACTGACGCTGAGGCACGAAAGCGTGGGTAG
+
BB;;<<<<<<"5<49;AA>@BKAD@DABBAA?AC>CCCEF>CC>BBBBCCD?CC@C?BB@CC??@@AA=@>@?@@<@CBBDBBBAB?B?BCA@A<A<>=@99:9.;?BAA;;;BB@=AA=A@BBBBC@C?@@@C=B?BCC?C=@>@D>D@CF;;;@?;?@??;@AAB@A@CCCBBAC;@<??>@AA=A=@????BC;A??379A;A;>0000*/:>)/0887<8777;8<<7977)77<8::3:93
@N9IO0:00994:06323
GACAGAGGTGGCAAGCGTTGTCCGGATTGACTGGGCGTAAAGGGCGTGTAGGCGGTTCCATAAGTCGGTCGTGAAAGGCGTCGGCTCAACCGAAGCAGAGCGACCGAGACTGTGGGGCTTGGAGCGCGGAAGAGGAAAGGGGAATTCCCGGTGTAGCAGTGAAATGCGTAGATATCGGGAAGAACACCAATGGCGAAGGCGCCTTTCTGGTCCGTTGCTGACGCTGAGGCGCGAAAGCCAGGGGAGCGAACGGG
+
CCC;;<B?BB?9938;8<9?BC@C@CD9<<;<BA:B<A@<5<>6BB@AADCBCC@C@B>@@B>:;;@=A;;;;<C<B?BCDBB@BBBF@B:CD:=BCCCBBBCC79:A@BAA@@@@3AA>B8@@;BCCAC>BAE@CC;A@@5A8A9BA8D<AAB@@@@@BBC?7<<@@@A@AAAAAAG>C>BBBDDEAG@BB>ACC=B?ABB?BB>@A@?@A<@@@@CC;55<<?99949?@>9;339.3;;;.:@A@?9;??8
@N9IO0:01002:06355
TACGGAGGGCGCAAGCGTTGTTCGGAATACTGGGCGTAAAGCGCGTGTAGGTGGCCTGGCAAGTCGGGTGTGAAATCCCGGAGCTCAACTCCGGAACGGCATCCGATACTGCCAGGCTCGAGTCTCGGAGAGGATGGCGGAATTTCCGGTGTTAGAGGTGAAATTCGTAGATATCGGAAGGAACACCAGTGGCGAAGGCGGCCGTCTGGACGATGACTGACACTGAGACGCGAAAAGCGTGGGGAGCAAACAGG
+
=IBB?:::6;BAC9;;A@?BCAA@;>+0/8..-(//0:<5:;9;@BCB@@>9;0:5:<7;<5::8883555==?5;:=4;055999<28393838(//(/6//(/77>7777/33,39<:?88;;A?<=;73,333,35.8499290606//(//881;>BB=B<@933877779:3::@:@<@AC@DBBB?BBB>A?@@?@=@@BAA7;:;;<BBBBBBBCCA:::?===9999&9779;==3?<@BC=9994
@N9IO0:01006:06328
TACGGAGGGTGCAAGCGTTGTTCGGAATCATTGGGCGTAAAGCGCGTGTAGGCGGCTTGGCAAGTCGGTTGTGAAATCCCGGGGCCCAACCCCGGAACTGCATTCGAAACTGCCTCGCTAGAGTCCCGGAGAGGAAGGCGGAATTCCCGGTGTAGAGGTGAAATTCGTAGATATCGGGAGGAACACCAGCGGCGAAGGCGGCCTTCTGGACGGTGACTGACGCTGAGACGCGAAAGCGTGGGGAGCAAACAGG
+
BC;;9<CB<AAAD@BABB@CC?CCAG9;;BB9==7BAA@@9@?>>;@C@::6:;05>:A9BB8;;AA=B89;=BE=@AD:@>>4?B6@199939>A?::::9:;;@@@9<000<@?ACBCBBBBBB<B@::;B@C?C@AA;<8=399.;>@@@A@:;4:9@>9@=@@BBB;;;BCHD>CC>A9<AA:BAA@7:=939344.4395A@B?AAC@BBBCBBBA??@@@@CCDCBCC0<<:55;;+;:599,5?B5
@N9IO0:01010:06320
TACGGAGGGGGCTAGCGTTGTTCGGAATTACTGGGCGTAAAGGGCGCGTAGGCGGTGCGGTAAGTTAGGCGTGAAAGGCCCGGGCTCAACCCGGGAACTGCGCTTAAGACTGCCGCGCTGTGAGTCCGGGAGAGGATAGCGGAATTCCCAGTGTAGAGGTGAAATTCGTAGATATTGGGAAGAACACCAGTGGCGAAGGCGGCTATCTGGCCCGGGTACTGACGCGTGAGGCGCGAAAAGCGTGGGGAGCAAACAGG
+
CCBC>;;;;;$5;;@?AAACDACEAC@C=:<;@A8@BBBB=BD?CBB@;;;<@B>BBBBACB?CC?@@=@B@@@C?C?BB<AA6;:>>;@@<AB;A7A:::<=8284333;8;6=:?@=@:98<79.480<>@?<@BC@???B=A=@A9=998<<??@<@AAB9@799=<:4554.5;4<0557999.0>9>*0/:)/)/965555444.33(33(388343/9//////5/444333&3333:>>+:44480::=8
@N9IO0:01012:06341
TACGAAGGTGGCAAGCGTTGTTCGGATTTACTGGGCGTACAGGGAGCGTAGGCGGTTTGGTAAGCCCTCCGTGAAATCTTCGGGCTCAACCCGGAAAGTTCAGAGGGGACTGCCAGGCTAGAGGACGGGAGAGGAGCGCGGAATTCCCGGTGTAGCGGTGAAATGCGTAGAGATCGGGAGGAAGGCCGGTGGCGAAGGCGGCGCTCTGGAACGTTTCTGACGCTGAGGCTCGAAAGCGTGGGGAGCAAACAGG
+
BDBA?;?=@A<AC?BBBBADD?CA@BAA9?????9?@?AA@BB<9:9CC:;7;A=AB>CADF@BBD=ABACB??=6;;;4;94(444<8A@:A=@@9@>;<<=8:::.;@:446<88?@AAAB?BBBA<@@9>9=9;;4=:>99.55)5.5<<;;AABDCCF>BBBCBBBBBA;;;A;@@=A=A=B5;2:=8=99.9;>?8>@@:;;A49.:>@@8>999?=<<999249994@6=666C??069:?@.:;>9
@N9IO0:00968:06390
TACGTAGGGGGCTAGCGTTGTCCGGATTTATTGGGCGTAAAGAGCGTGTAGGCGGTCAGGTAGGTCGGTTGTGAAAACTGGAGGCTCAACCTTCAGAGGTCGACCGAAACCCCCTGGCTAGAGTCCGGGAGAGGAGAGTGGAATTCCTGGTGTAGCGGTGAAATGACGCAGATATCAGGAAGAACACCCGTGGCGAAAGCGGCTCTCTGGAACGGTACTGACGCTGAGACGCGAAAGCGTGGGGAGCGAACAGG
+
DCCCCBABBA0BBBBCDD?BBD@D=A??<@B?BE>???A@9@@?@AABCCC?CC8;;;;:;;9.9@A>@>@A;:;:.9<;55;.95<==C?A:=666>055:::5:>C8CDDD2@@=?@@>A>=?=AA<BBCC9;;;;9;=C=@=@?@@=@@ABBBC>A=<A3000/=>=>@>@:99@3:2:@<@BDD>C;;6;A>>9>==89::===B=@;?A5::@@@>::8799444499;;44549;<<0<<=<<=@@@=
@N9IO0:00983:06382
TACCAGCACCCCGAGTGGTCGGGACGATTATTGGGCCTAAAGCATCCGTAGCCGGTTCTGCAAGTCTTCCGTTAAATCCACCTGCTCAACAGTTGGGCTGCGGAGGATACTATAGAGCTAGGAGGCGGGAGAGGCAAGCGGTACTTAGTGGGTAGGGGTAAAATCCGTTGATCCACTGAAGACCACCAGTGGCGAAGGCGGCTTGCCAGAACGCGCTCGACGGTGAGGGATGAAAGCTGGGGGAGCAAACCGG
+
BBC=;;;;;;<.55@>C?C@@;4;=94439;.5<4>9>>E855<;:6;::::=@7@8=BBB<4889:596::8>?6BC4777844:==78><A;?>3;?=@>8;:.756=<<=::;===>>=C@<888-7===9>A<??@;895:6:::BA9A8888,7=<;.>;02259==??BCCCGACCB@CB@CCAA<AAA;@<@B>BC?@A@BBC@CBBBBB@@@@C?BBBEE=C@@?<4@AAAAAA0@@@AB=B>@=
@N9IO0:00988:06388
TACGTAGGGTGCGAGCGTTAATCGGAATTACTGGGCGTAAAGTGTGCGCAGGTGGCCGCGCATGTCGAGTGTGAAATCCCCGGGCTTAACTTGGGAATTGCGCTCGAAACTACGTGGCTAGAGTGTGGCAGAGGAAGGTGGAATTCCACGTGTAGCGGTGAAATGCGTAGAGATGTGGAGGAACACCGATGGCGAAGGCAGCCTTCTGGGCCAACACTGACGCTCATGCACGAAAGCGTGGGGAGCAAACAGG
+
CCCCBAAC=AA@CCBBBB7@7?@D=B@D@CCBBD?BAACC=ABAABCB@@@?A@=@7@AA???<<=>=@AA?999(9;AD9CC<@@?C?CC?BB<?=??D@A>??AAE>FBB=>>A<@A:::@AA@@<>:8::131;139,34@4@8<;;B==<;<B?@AAA:??<:8889>:88>@97:9>68887==??58:@=A=@@A?8=278??8?9?>ABAB???A@?>>??=;333718AAAAAA6???@@:@BB<
@N9IO0:00991:06387
CACGGGGGGAGCAAGCGTTGTTCGGAATCACTGGGCGTAAAGGGCGTGTAGGCGGTCAAGTAAGTGGAATGTGAAATGCCTCGGCTTACCCGGGGACCTGCATCCCAAACTGCTTGACTTGAGTATGGGAGAGGATGAGGGAATTCCTGGTGTAGCGGTGAAATGCGTAGATATCAGGAGGAACACCGGTGGCGAAAGCGCTCATCTGGCCCAATACTGACGCTGAGGCGCGAAAGCTAGGGGAGCAAACGGG
+
B@999999$5;;C?C@AA>A@9;926:BBGCCCE?BBBBB<BB=CABABBB>BB?BBB@B@@7@<A8B:A@=?@@80/04=A@=@@4;;;0;AA3AB?;;;@@@@;@B9?::;B@BCAA7:9?=???B>BBBB@BB>>>D=B@B?B?AA=ABA@@??;?AAA;999>?@>??????B=?@?B?@@@4:5;;5;;9:/99===@A@@@B>A@9A<===9::A@@@@@@@<;;;;;/;?999CC6@A@AA;@=@9
@N9IO0:00996:06381
TACGTAGGGTGCGAGCGTTAATCGGAATTACTGGGCGTAAAGTGTGCGCAGGTGGCCGCGCAAGTCGAGTGTGAAATCCCCGGGCTTAACTTGGGAATTGCGCTCGAAACTACGTGGCTCGAGTGTGGCAGAGGGAGGTGGAATTCCACGTGTAGCGGTGAAATGCGTAGAGATGTGGAGGAACACCAATGGCGAAGGCAGCCTCCTGGGCCAACACTGACACTCATGCACGAAAGCGTGGGGAGCAAACAGG
+
CCCCCDCD?AAADCB@;;9>9ACC@C@DFIFBBB=BBBBB=BAA@BBDACA?BB?B?CC@@?79>9444=A@ABB=BDDE6=>7>A:>2884::2:6=48>>?@<B==5<<B=BBB=AABBA:99>=999:99>8<?:?A?C?C@B?BBBABBAC>C@DCCF?CCCB=BA@@<:::@255>@;???<?<?A;@@A>@;A<<@;;=5;9<2<0834<@B>?AAA@@@@@@AAA@A;@:;;@??3;;;AB<BCC@
@N9IO0:01005:06363
TACGTAGGTGGCAAGCGTTGTCCGGATTTATTGGGCGTAAAGAGCGCGCAGGCGGTTCGCATAGTCCGAGGTGAAATCTCCCGGCTCAACTGGGAGGGGTCTTCGGATACTGGCGGGCTTGAGGAGAGCAGAGGTGAGCGGAATTCTCGGTGTAGTGGTGAAATGCGTAGATATCGAGAGGAACACCAGCGGCGAAGGCGGCTCACTGGGCTCCACCTGACGCTGAGGCGCGAAAGCGTGGGGAGCGAACCGG
+
CCBCBCC@DDACB@CBBB?BCCAE@CCB>CC=DC<=>:99.73398=?>?>:;;5;:?@;::@???9???;???B;@?:::5:?BBBB?BBBC=BBDD9???=?@=@??@@A?ACD>BB?BBB;;;DC;;;@C?@A@AAA?B?B?BCDD@CB;;;;;7;CCD=BBAAAA@@@?;;;A;;;5;5;AA;AAAB>A;:6;=@B?BCCCBCBC>BBB?BB=AABAAAA@@@=@@@@CD=C@@@BBB8BBBBA>A<@<
@N9IO0:01009:06370
TACGTAGGTGGCAAGCGTTGTCCGGAATTATTGGGCGTAAAGCGCGCGCAGGCGGTTATGTAAGTCTGATGTTAAAGCCCGGGGCTCAACCTCGGTTCGCATTGGAAACTGCGTAACTTGAGTGCAGAAGAGGAAAGTGGTATTCCACGTGTAGCGGTGAAATGCGTAGAGATGTGGAGGAACACCAGTGGCGAAGGCGACTTTCTGGTCTGTAACTGACGCTGAGGCGCGAAAGCGTGGGGAGCAAACAGG
+
BCB@B;<7<B?A@=ABCB?CCC@C?C=A=AC=BF<@??@?34949?>@@AB?@@=@?B@@AE@BBBB@@@BB5;;.9<<6CBC79:DE=B?B;;6;499A@A=B?BC=BCCBBCB?BD?BBCAB?@:92;;B?BE>BBC@CCC@C?CBBAA@CCAA?ABCC>ICCFFCBBBBAAAB6;;>A????>?AAB?BDB=@=@AA@?@6<;B@BCBCCDABBBBBBBB@@@=;;;;;;0;@AAABB5::AAE=;;;?
@N9IO0:01036:05769
GACAGAGGGGGCAAGCGTTGCTCGGAATCACTGGGCGTAAAGGGCGCGTAGGCGGGATGGTAAGTCGGTCGTGAAAGCCCTCGGCTCAACCGAGGAGGGTCGGCCGATACTGCCATTCTTGAGGGATGCAGAGGAGACTGGAATTCCCGGTGTAGCGGTGAAATGTGTAGAGATCGGGAGGAACACCGGTGGCGAAGGCGGGTCTCTGGGCATTTCCTGACGCTGAGGCGCGAAAGCGTGGGGAGCAAACGGG
+
JFCBBBDHHH5CD@CBAB?BAA@B?B:;<BB@@?9;:9@?.97*7?:@?A?<99949@?>BD?BBBB?BA@988>6898,9::3:@AA>B@CA@;>><8>BC@D?CAA@BBBB?BB?AA=@@@@;@>>>AA?>9>?@@@@>A@C?BB=B?BBBBBBB>BBBB=AB>>>BBBBBBBBB=@@9>9?@@<@???<?CC@C?CCC>A998<<<6=DDD8?8<:::=<==::5;>>@?@8>888ABC5>>>>>9>AA9
@N9IO0:01043:05794
TACGGAGGGGGCTAGCGTTGTTCGGAATTACTGGGCGTAAAGCGCACGTAGGCGGCTTTGTAAGTTAGAGGTGAAAGCCCGGGGCTCAACTCCGGAATTGCCTTTAAGACTGCATCGCTAGAATTGTGGAGAGGTAAGTGGAATTCCGAGTGTAGAGGTGAAATTCGTAGATATTCGGAAGAACACCAGTGGCGAAGGCGACTTACTGGACACATATTGACGCTGAGGTGCGAAAGCGTGGGGAGCAAACAGG
+
CBCC?;:;;;*9BBCBBB?@@;@C?C@DDC:;;B=BBBCC>BBBBC9;:@@;@@<@CC>BBA@DD@@@@D?CBAE;??B=BBB:BBBB989F@C?B?B7B=8=D<C?AAA877BCCBBBBBA>@5;;;298894:>9>>B6?<>?B@CBBBBBBBCC@A@@D=A=?????@??@=AA<?;?A=@AA=AA9939?A>A?B:<<E@CCCE?AABABBBF@BCBBA@@@@5:9>==?5::@@@AB9ABCCC>EBB?
@N9IO0:01048:05768
TACGAAGGTGGCAAGCGTTGTTCGGATTTACTGGGCGTACAGGGAGCGTAGGCGGTTGGATAAGCCCTCCGTGAAATCTCCAGGCTTAAACCTGGAAAGTGCAGAGGGGACTGTTCAGCTAGAGGATGGGAGAGGAGCGCGGAATTCCCGGTGTAGCGGTGAAATGCGTAGAGATCGGGAGGAAGGCCGGTGGCGAAGGCGGCGCTCTGGAACATTTCTGACGCTGAGGCTCGAAAGCGTGGGGAGCAAAC
+
AA;:;=A=BA=@@<@;:;4998B=9BBC>BBABB=AAAAAAAA9;;;;;;;5;B>B?C<A@A;;;:6;B>BBCCD6;;@@=AA=@A5<;.;>@@>A@5?>>>A???CA6855587;<:;ABBBB>BBBC=CBBB?BC@@@F?B?B?BB<B?@A@;;;B?BCFD=C;;;;@@@C;:;;;.9?:?;B?B@B@CC?>>>:>5<;7;@;=>00*/:000=8?=>;<;;77771337777.8337>AA9770?>3:
@N9IO0:01051:05765
TACAGAGGGTGCGAACGTTGCTCGGAATTACTGGGCGTAAAGCGCGTGTAGGCGGAGCTGCAAGTCAGATGTGAAATCCCCGGGCTCAACCCGGGAACTGCATCTGAAACTGCGGTTCTCGAGTGTCGGAGAGGGCGGCGGAATTCCTGGTGTAGAGGTGAAATTCGTAGATATCAGGAGGAACACCGGTGGCGAAGGCGGCCGCCTGGACGACTACTGACGCTGAGACGCGAAAGCGTGGGGAGCAAACCGG
+
CCCCBBDL>CBBBC=@:;6;;::>6;*0)/6>?A>??@FE:;;@@BBCCCE@CC@BABCA;:26=CCC@DCBA?A9::::-:?;:;;A9@?0;;0;=??>?>:;9A@@<ACCBB@D@CCCBBC:;;BB?AAGDF?;;7;C5;7;>B?CD@DBBB@BA?BCCB=B@CBBBBBCBBBBC@BA?C5;<0+0*00)07;)0)445:75945=055=@@>555999566;;=AB9:9@@:@@@@BBB7A@BBB;A;?4
@N9IO0:01053:05778
GACAGAGGGGGCAAGCGTTGCTCGGAATTACTGGGCGTAAAGGGCGCGTAGGCGGGATGGCAAGTCAGTCGTGAAATCTCTCGGCTCAACCGAGAAACGTCGGCTGATACTGCCGTTCTTGAGGGATGCAGAGGAGACTGGAATTCCCGGTGTAGCGGTGAAATGTGTAGAGATCGGGAGGAACACCGGTGGCGAAGGCGGGTCTCTGGGCATTTCCTGACGCTGAGGCGCGAAAGCGTGGGGAGCAAACGGG
+
ICCCCCCCCC5CC?@@BC@CCBAC@CAF?C@@AC=@@@?>.97-7?8?=?=:999,:>???C=C??:::??BABB=BCB@@@@<?@@C@C@CCCBB:@>?>?=??@@A@???=4;;6;:?@@@E<@?A@==:929?;;;A>@=A<@@9@?@@@@@AC?AABE>BBBBBAAA????@@8@B?B?@@@@C?@@>@BC@C@DIE>BBCAAAA;ACCC0;5;;;AB@@@A@=@BA@@@;@@@AABB:AAABB;ABB<
@N9IO0:01057:05791
TACGTAGGTGGCGAGCGTTATCCGGAATTATTGGGCGTAAAGCGCGCGCAGGCGGTTTCTTAAGTCTGATGTGAAAGCCCACGGCTCAACCGTGGAGGGTCATTGGAAACTGGGAAACTTGAGTGCAGAAGAGGAAAGCGGAATTCCACGTGTAGCGGTGAAATGCGTAGAGATGTGGAGGAACACCAGTGGCGAAGGCGGCTTTCTGGTCTGTAACTGACGCTGAGGCGCGAAAAGCGTGGGGAGCAAACAGG
+
CCBBBBB@BB@BB@@@BB?ABB=@>@@A@CC?CD=;<;CC;B@@@@@A<<=:00*0;49:;848:??=>@;;<<=6=B=6=BC@BBBC?B9;:A?:::5:@=?=A?BD=BAAA<>A9?@;799ACCBBB@CA?;@@299A?C>B@A>A95559=:6956?>>:759::AAA@@?=<<58928<<<=@DBBB>@@@9?699179:2?B?<@@;?>A?A?>?>??ABAA>@@@8899&:;;?@>?1B=A@@:>>?>
@N9IO0:01058:05778
TACGTAGGGTGCGAGCGTTAATCGGAATTACTGGGCGTAAAGCGTGCGCAGGCGGCGCCGCAAGTCAGGCGTGAAATCCCCGGGCTTAACTTGAGGAGGTGCTGACTAACGTACGTTGATGTGTGCAGGAGGGAGGTGAATTCCACGTGTAGCGGTGAAATGCGTAGAGATGTGGAGGAACACCGATGGCGAAGGCAGCCTCCTGGGCCAACACTGACGCTCATGCACGAAAGCGTGGGGAGCAAACAGG
+
BB;;;A@@;@@AAAA;;;>A>AAC?D>@?ABBBD>;;;AA<AABD@?;:..*..)-7=197<5733333:<?@AB0;;AA7AD<A;<@:..)-**(*,(,,5555633,33/95--(---7//--,,,(---(--(//76<7<9=B@<?>>@==:>@CC>;9;;;=<<?A??AA:A@>B>@@@@@@@B?BBB?B?@@@@<@@@;;;0;5;@ABBCBB;;;B@@;;;@@@@@;@AAAAAA7;;;CC=CCC8
@N9IO0:01014:05810
GACAGAGGGGGCAAGCGTTGCTCGGAATCACTGGGCGTAAAGGGCGCGTAGGCGGGATGGCAAGTCGGTCGTGAAATCCCTCGGCTCAACCGAGGAGCGTCGGCCGATACTGCCGTTCTTGAGGGATGCAGAGGAGACTGGAATTCCCGGTGTAGCGGTGAAATGTGTAGAGATCGGGAGGAACACCGGTGGCGAAGGCGGGTCTCTGGGCATCTCCTGACGCTGAGGCGCGAAAGCGTGGGGAGCAAACGG
+
BAAABABBBB5BE@BBCC@BAA@B?B8<;BBCCF>???A@9@C;@AABBBB@BBC>??>?AA>@AAC>BBA@@@B<BBB;BBB=@BBC@B@BBB?A@A=::@<?;@???A???=AB?BB@BBBC>BBA=>>@@=@ABBBB?B?B=@?:@>@B@BB??=?BCC>CCBBBBBBBBBBBC>CC?C>?>@@C@BB7BBB?B?BCE>AA;:;;;3;??>==:>>A@@BC???=A@A@BC=A@??>>>5:<:<<4899
@N9IO0:01028:05827
GACAGAGGGGGCAAGCGTTGCTCGGAATCACTGGGCGTAAAGGGCGCGTAGGCGGGATGGCAAGTCAGTCGTGAAATCTCTCGGCTCAACCGAGAAACGTCGGCTGATACTGCCGTTCTTGAGGGATGCAGAGGAGACTGGAATTCCCGGTGTAGCGGTGAAATGTGTAGAGATCGGGAGGAACACCGGTGGCGAAGGCGGGTCTCTGGGCATCTCCTGACGCTGAGGCGCGAAAGCGTGGGGAGCAAACGGG
+
FCBCCBBBBB2AC=A@@@?A@A@D@D8;;CBAAE>@@?AA5::/:><@@@>:>>>8>><<>>9>??C@AABBBBB=BBB?@@B?BB@@>@@CBBBB=B@AAA>AABBBBBBAA?AB<@@?AABB=BCCA@AA@79;@?@A6:4;9@>9@?ABBBBAA>AABF>FCCCBBAB:98;==6<?;@=AAA?B@BB@BDE@C?CCD?CCCBAAA;ABB@@A=AABAA@@;;;<@@@AA@8A;;;;;;.:9>??5=??;
@N9IO0:01031:05837
GACGAACCGTGCAAACGTTGTTCGGATTCACTGGGCTTAAAGGGCGCGTAGGCGCTGTCCACGTCCGGGGTGAAAGCTTTCGGCTTAACCGGAAAAGGGCCTCGGATACGGGACAGCTCGAGGGAGGTAGGGGCAGGCGGAACTTCCGGTGGAGCGGTGAAATGCGTTGATATCGGAAGGAACGCCGGTGGCGAAAGCGGCCTGCTGGACCTCTACTGACGCTGAGGCGCGAAAGCCAGGGGAGCAAACGGG
+
JCBBB5;5;;A>==6<??<@C=CC?@A=AAACCD<@@?@C<BA<;99BBCC@;;5::<:8@?;?A@CCC;@@@D=@ABF?BB?AAADAL?B@CCB9BB<A=AAB?CCCECD?CC=;;??A@AA;@?;@AAAA8ABB@DC@C?CC?B>@=@@8<<BB?BCED>@C@BB@A@;;;@@<@<A>B?B??;?=?@=@CCD;A@@=@>BABBC?B@@CCCAABCABB;;;;;5;;@;;;0;?9:;;;.99944)4:<2
@N9IO0:01038:05827
TACAGAGGGTGCGAGCGTTGTCCGGAATCACTGGGCGTAAAGGGCGCGTAGGCGGCTGGGTAAGTAGGGGGTGAAATCTCGCGGCTCAACTGCGAGGCTGCCTTCTAGACTGCCTAGCTCGAGCACGGTAGAGGCTGGTGGAATTCCCGGTGTAGCGGTGGAATGCGTAGAGATCGGGAAGAACATCGGTGGCGAAGGCGGCCAGCTGGGCCGTTGCTGACGCTGATGCGCGAAAGCGTGGGGAGCAAACAGG
+
>>?B<ADF>CCBBBB??@<?>>:@=??=BBBCCC>???CD9??<@A>AB@@>@B?BAAA=BB?ABA@@@@.@?@@;AA@AA;;6;AAA?C:::@9;5:>::6:=@AABB@AA@@A@@@@@@;;;ABB?B@AAB@BBBACIAFAC@CG@FFEGCCBCC@BB?B?BBBB@@@BA@@@BB<B?BCACCGCHA;;:;B@:=?00-0?B@AABD:;:;A?@A@;::<=;??AAABBBCB>BB@A@@@6@>?@@2::=;
@N9IO0:01040:05830
TACGTAGGTGGCGAGCGTTGTCCGGATTTATTGGGTTTAAAGGGTGCGTAGGCGGCCCTGTAAGTCAGTGGTGAAATACTCTAGCTTAACTAGAGGGGTGCCATTGATACTGCAGGGCTTGAGTGGAGTCGAGGTAGGCGGAATTGACGGTGTAGCGGTGAAATGCTTAGATATCGTCAAGAACACCGATAGTGTAGACAGCTTACTAGGCTTCAACTGACGCTGAGGCACGAAAGTGTGGGGATCAAACAGG
+
AA;;9CB@BF?BBABA@@<@@@<?9;;;)9>8BC=B@8CC>CG?CBBDC@@:00+073;7>8<BBCCDED?B98838??A?@??::7;6;CCBDB@@8@@@?AB?BBBB@AACCCD?GEABBBCC?BB@@@BB?BCC@CC@C@B?AAAA<@@ABBAA=ACCC>CCBB?BABAB@@@@BB@BB?BCC@CAAAA;;;@@@CBBBC@BBBBC>;;7;B<A@BBBCEBBCDABBB::;6;BBBCJF:BBBAA<ABB?
@N9IO0:01041:05821
TACGGGGGGGGGCGAGCGTTGTTCGGAATTACTGGGCGTAAAGGGTTCGTAGGTGGCCTTCTCAGTCAGATGTGAAATCCCTCGGCTCAACTGAGGAACTGCATCTGATACTGGAAGGCTCGAGTGCAGGAGAGGAACGCGGAATTCCAGGTGTAGCGGTGAAATGCGTAGATATCTGGAGGAACACCGGTGGCGAAGGCGGCGTTCTGGACTGCAACTGACACTGAGGAACGAAAGCCAGGGGAGCAAACGGG
+
CB>>=?=?=?="@@555@@<@B<BB@C@C?BBBBF?CBCBC9?>8?>@@?AA?;98:>A=DDB@@?C;;;@@@@@G;<;<9;AB@CCEH>BBCCCAB@CCCCBB@@@A@@@@B@C8;8;ABBBA:9:@@=A@::8:?BBDD?C@B?B;>?=@@A@??>@BBBB>BBAA??999===6:7;B?B?A@@695:B=BCC?C?DD?CCD?BAA>AA??AA?AA:::AAB??@>A?@@?=6>@3:;AA2;;;AA=@AA:
@N9IO0:01042:05859
TACGAAGGGGGCAAGCGTTGTTCGGAATTATTGGGCGTAAAGGGAGCGTAGGCGGTTCGGCAAGTCTTTTGTGAAATCTCGTGGGACTCAACCCAGAGTCTGCAAGGGAAACTGCCGGGCTGGAGTATGGGAGAGGTGGAGTGGAATTCCCGGTGTAAGCGGTGAAATGCGTAGATAATCGGGAGGAACACCTGTGGCGAAAGCGGCTCACTGGACCATTACTGACGCTGAGGCTCGAAAGCGTAGGGGAGCAAA
+
BBCCC@CJGJ1CC@BBBB@BB:BB<C@D?BC7@;6@BAB>7B>5=BBB=>>:>B:D>@?9BB@A@????5?@BCC<B;:544::)44997279(---,,,----066/99/883433>1;340339:379*8=;?897/79=A8C7B>BC282397917?=6888=5888<=:99//(////(.7.5.3334:?@B@:979)852,259977;:>>27<4;???==;795555<=:?>>.////9999.666666
@N9IO0:01053:05812
TACGAAGGGGGCTAGCGTTGTTCGGAATTACTGGGCGTAAAGGGCGCGTAGGCGGCTCTGATCGTCGGATGTGAAAGGCCTGGGCTCAACCTGGGAACGGCATCCGATACGGCGGGGCTTGAGTGTGGGAGAGGTTGGTGGAATTCCCAGTGTAGAGGTGAAATTCGTAGATATTGGGAAGAACACCGGTGGCGAAGGCGGCCAACTGGACCACAACTGACGCTGAGGCGCGAAAGCGTGGGGAGCAAACAGG
+
CCBBB?BDDC5CDDCB@BACD?BA>A?@=@BBBB>BCCCC=CC>BCBBBAB?9979AA?AAB@A@AA=BBBCBEE=C?B?BCE>CB@A>A=<;;6;@CB@C;;;@B:;;BB>@B@A6;9>@ACABAJJ>AABB=@=@?CCAG@C@BB>ABAB@@@AA@CCCD=B????AAA@@@=@@9?>??;??B?C>AA?CBC@B@?@<@6:4;@@<@@?B@@=@BBCBB@AA;;8<CDBCI=;;;;BCC9BB@AA;ABA@
@N9IO0:01054:05838
TACGTAGGGTGCGAGCGTTAATCGGAATTACTGGGCGTAAAGCGCACGTAGGCGGCTTCGAAAGTCGGATGTGAAATCCCTCGGCTCAACCGAGGACGTGCATCCGAAACTTCGAGGCTTGAGTACAGAAGAGGATCGCGGAATTCCCGGTGTAGAGGTGAAATTCGTAGATATCGGGAGGAACACCAGTGGCGAAGGCGGCGATCTGGGCTGATACTGACGCTGAGGTGCGAAAGCGTGGGGAGCAAACAGG
+
ABAAACBB<@@?@?BCBC?C@BBB?C?C?BBBBD<BAABB:ABB???A@?>9:;5;@<@BEE>DBBB@BBB??@C=BBD>CBB?AA9709;BAA@CBBAA;;;@>AAC>CC?CB;:8:C<@@DBBBCBB?CCB?CBBA??;@;?:?A;A?999?AAB@BBBD>C@AAAA@@BBBAAB;;;8;@DBB?B@@@<@BB>B?;;7;A@@AB@B<BBCECCAAAC;:;::9A<?<A:::-:?>>@BB6B:;;B9@@@<
@N9IO0:01014:05909
TACGGAGGGGGCTAGCGTTGTTCGGAATTACTGGGCGTAAAGGGCGCGTAGGCGGCCGTTTAAGTTAGGTGTGAAAGTCCTGGGCTCAACCTGGGGACTGCACTTAATACTGGATGGCTTGAATTCGGGAGAGGATAGCGGAATTCCCAGTGTAGAGGTGAAATTCGTAGATATTGGGAAGAACACCGGTGGCGAAGGCGGCTATCTGGACCGACATTGACGCTGAGGCGCGAAAGCGTGGGGAGCAAACAGG
+
BCED>BACCC5CEEDBBB@BB?BE@D@C?CA@@@69:;;;7;D>BBCCCBA=@@9=9:::/;=@@>BB?AAAA@B;A@B@CCC=CCCC@C@CCCC:BBBBA>??9@=@AABB?ABA;>>7:9?A>>>>7?@@@;??CC??=@=?=?D>CA??@BABB?BCCD>C?????@@@AC?BE>C<9:5:?A>B>ABAGCC?B@BC@BBBBBBC@BB?B99:B?AACBAAAAA;??@;;:.<<A@??@5@AAAD<@@@@
@N9IO0:01017:05862
TACGTAGGGTGCGAGCGTTAATCGGAATTACTGGGCGTAAAGCGTGCGCAGGCGGTTTTGTAAGCCAGATGTGAAATCCCCGGGCTCAACCTGGGAATGGCATTTGGGACTGCAAGGCTGGAGTGCGGCAGAGGAGACGTGGAATTCCCGGTGTAGCAGTGAAATGCGTAGATATCGGGAGGAATACCGATGGCGAAGGCAGGTCTCTGGGCTGACACTGACGCTCATGCACGAAAGCGTGGGGAGCAAACAGGA
+
BBBCCABD=AAABBA@@@0505;@9@+0,/==>@<@@@CB=B@@:<<CCBA?@?<@BA8@AA>AC;??@000:;=(//00)/>4<==A?B?CBD=B7>?28>?>3?;188;A<?7=<=00)/:6>?C=9227>4:88/..5082<2980=2=<86../...33-3;A?AA@=87255;3:93;78:9:<>=>5<9@4>025:2882228:39885557:87....799===9666/6:9:9=<-;99>B7>>>7=
@N9IO0:01022:05865
CACGGGGGGGAGCAAGCGTTGTTCGGAATCACTGGGCGTAAAGGGCGTGTAGGCGGTCAGGTAAGTGGGATGTGAAATCCCTCGGCTCACCCGAGGACCTGCATCCCAAACTGCTTCGGCTTGAGTATGGGAGAGGATGAGGGAATTCCTGGTGTAGCGGTGAAATGCGTAGATATCAGGAGGAACACCGGTGGCGAAAAGCGCTCATCTGGCCCAATACTGACGCTGAGGCGCGAAAGCTAGGGGAGCAAACGGG
+
57///////"///72779;156:;;7<9==B;99@8666=@6>@8>CBBA@@900,087<6<=6A<B>5B???A;C7B<<4?9949::>?A:9:9:=94>>@=>A?3?=3<00//(//38906639389A=BB@=;?0//:;5;5:5B8CE:;;59933,3///(/----/9/33259=399?C=@@@5;5;?<@;999&8;;=@@@?@@B?AC6:79?@=?@ABB;;;;>@@?@@@8;9877;<-79<<>5>=?9
@N9IO0:01023:05884
TACGTAGGTGGCAAGCGTTGTCCGGATTTATTGGGTTTAAAGGGTGCGTAGGCGGCCCTGTAAGTCAGTGCTGAAATATCCCAGCTTAACTGGGAGGGTGGCATTGATACTGCGGGGCTAGAGTACAGATGAGGTAGGCGGAATTGACGGTGTAGCGGTGAAATGCTTAGATATCGTCAAGAACACCTATAGCGAAGGCAGCTTACTAGGCTGTAACTGACGCTGAGGCACGAAAAGTGTGGGGATCAAACAGG
+
CCCBB>>:9:4;C<A?BCABBC@B?AAA<AC@CC<BB;@=6==679:B?==:00+0=5<<>=;@BABBCBBCCCC>@AACC=BBAB19.5A==5=>A6A?9A@A<ACB@@@@4944&449?>;95:::<@AAB>AAC?CD?D?B?ABAA<@@AAA;;:;CBD=CDBB@BCBBBBAB;;;=AA?@@@>BBBBCBBC?A@DBBACFFCCCC@BBA@@;@:;;CDCCAAA?BBBABBB9@ACBBBB7@B@@A;;;;?
@N9IO0:01027:05886
TACGAAGGGGGCGAGCGTTGTTCGGAATTACTGGGCGTAAAGGGCGCGTAGGCGGTCGGCCGCGTCAGATGTGAAAGCCCCGGGCTCAACCTGGGAACCGCATTTGAGACGGGTCGACTCGAGTTCGGGAGAGGATGGTGGAATTCCCAGTGTAGAGGTGAAATTCGTAGATATTGGGAAGAACACCGAGGGCGAAAGGCAGCCATCTGGACCGACACTGACGCTGAGGCGCGAAAGCGTGGGGAGCAAAACAGG
+
CBBB@49;:;.9EIGBAAACCACC?B@C@DCCCC>AA@DF?CC>CBBBA@@>BB<AAB5;7;A@BBBBAA@B@@@;@A@A5AA9000/)/)/66.76=:=>>ED>AA@@<<<5000<>BBBBBB?BBA8;;00-0@@;AA:@5B@BC>BBAA@AA9:99?FD=B>??AA???>A:>>9?9=>7;;;4;;:@*8888'569;77/52229/55/5775<9656:98:76067::==58:9>:BA/==8888(/995
@N9IO0:01041:05860
GACAGAGGTGCCGAGCGTTAGGCGGAACACTGGGCCTTAAAGCGTGTGTAGGCGGATACCTAACGTACCTTGTGGAAATCCCACGGCTCAACCGTGGAACTGCTTGGTATACTGGGCGTCTTGAGCCACTTAGGGGGCAAAGCGGAACAAATGGTGGAGCGGTGAAAATGCGTAGATATCATTTGGAACGCCAATGGTGAAAAACAGCTTGCTGGGAGTGTGCTGACGCTGAGACACGAAAGCCAGGGGAGCGAACGG
+
9;95555.553-333333234.44./)///-59(-(/)//(//::::;?;;75=8<A>@:00*/////)5.555.33(/::18//)//39286833-3-734;@.9.48444444)49999.5599.55;599999(599(449398;;;6;?7<<9665@7;;;BA+?99;555@?955555)57<9=59455::6444444$4444;544444)4:==>@CB@@B;;;@?AAA;;;;;/99249@@0@@@?;054;
@N9IO0:01043:05887
TACAGAGGGTGCAAGCGTTGTTCGGAATCATTGGGCGTAAAGGGCGTGTAGGCGGTTTGTTAAGTCATGTGTGAAATCCCTCGGCTTAACCGGGGAACGACGCATGAAACTGGCAAGCTAGAGTACCAAAGAGGGGGGTGGAATTCCCGGTGTAGCGGTGAAATGCGTAGATATCGGGAGGAACACCTGTGGCGAAGGCGGCCCCCTGGTTGGATACTGACGCTGAGACGCGAAAAGCGTGGGGAGCAAACAGG
+
HFBBBBBB<BC?@=???=5:97AA@D2555505>5ABBAA<A?:@?ABAAA>==8??9?A?A?AACBAAA@?@@B=BDD>@A@?@@@EAC?CCD;D@CBBC;;;CC@B<;;;ADD?ABBBAABA>?=@C9@@@@@@@'@C?B?B@BB=B?AAA9;;@>;;6=4666>;AB@AC@:99,5;6;8BBB@CCBB>BBB7;5;C5;;;;*;@8>=B>A@B;:9@:>:>@@>=<<?:<<<&;9<@<>>2;;;>>49::3
@N9IO0:01043:05894
AACGTAGGGGGCAAACGTTGCTCGGAATCACTGGGCGTAAAGCGCACGTAGGCGTCGTGCAAGTCGGGTGTGAAAGACCGCGGCCTAACCGCGGAACCGCGCCCGAAACTGCACGACTCGAGGACGGGAGGGGAGAGTGGAACTCCTGGTGGAGCGGTGAAATGCGTAGATATCAGGAGGAACGCCGGCGGCGAAAGCGACTCTCTGGTCCGTCCCTGACGCTGAGGTGCGAAAGCTGGGGGGAGCAAACGGG
+
I<CEBCBDDD0DDG6644-33974058<<=;<<>7=<=A>4555;B@??AA<8937498?>7<<BBD=BABBBC=;;;=BBCBEACCBG;;;C?B;@?B>;?=:=>;2?0/0:099AABCBB>AAAB<AACC9AABBBC@B?BCB:BB7;?8==@@>@CCC=@@@CBBBABAAABB<@==@5;:;=B<::49>?>38888889@@CD?AA@DCBC;;;<::::9999?<000>(00777777#7:<9<1<;85
@N9IO0:01046:05909
TACGTAGGGTCCAAGACGTTGTCCGGATTTATTGGGCGTAAAGAGCTCGTAGGCGGCTCGGTAAGTCGGATGTGAAAACTCAGGGCTCAACCCGGAGACGCCATCCGATACTGCCGTGGCTTGAGTCTGGTAGGGGAACACGGAATTCCTGGTGTAGCGGTGAAATGCGCAGATATCAGGAGGAACACCGATGGCGAAGGCAGTGTTCTGGGCCAGTACTGACGCTGAGGAGCGAAAGCGTGGGGAGCAAACAGG
+
DECCCABB>>A;@,///7729;=;@<=CD9==39:/:=<@A39979<:99::6:B?@AAB?CA?AAAB>A;<;;;;;6:ACBBD<BBBC@CC?C?@ACAAA@C;;69<=<<<00+/7;)055::9<=@@<>??:=&:2:@@@?A9A<@<?@;;==<=@G9<<>>6:::;>::;;;<=@@<>@=A499@5::6626>>:@:>@>=<<7;;;;4:5;;656<;9=555999754555<2:::4444&4<99:::997
@N9IO0:01055:05907
TACGAAGGGGGCTAGCGTTGTTCGGAATTACTGGGCGTAAAGCGCACGTAGGCTGATAGTTAAGTGAGGGGTGAAATCCCGAGGCTCAACCTCGGAACTGCCTTTCATACTGGCTGTCTCGAGTCCGGAAGAGGTTAGTGGAATTCCTAGTGTAGAGGTGAAATTCGTAGATATTAGGAAGAACACCAGTGGCGAAGGCGGCTAACTGGTCCGGTACTGACGCTGAGGTGCGAAAGCGTGGGGAGCAAACAG
+
CCCCB>BCCC5CCBCCCC@CC@@@<?696;BBCE?CCBBB=ABA@@@AA@B?ABBBB9;:?C=BBBBBCE;AA@D=CBE>;;;=@?AA?A?BBD?A=A::9<@@;?????>>6;878?@?>?>?A8>8>=?99271:<88089=7=:==A??<:9:;5;ACA:B;888<===;:5;;5;5;:;?;;4:<::5:>?;;7;;68//*/;;777+/*8=>:;;8889<=;6=B>>>E:?:::ABB6@??;;1887
@N9IO0:01059:05876
GACGTAGGTGGCGAACGTTATCCGGAATTATTGGGCGTAAAGGGTGCGTAGATGGTATGATAAGTTAGCAGTGGTAAATCGAGGCTCAACCTCGTGGAAGCTGGTAATACTGTTATGCTTGAGTGCAGGAGAGGTTAACGGAACTCCATGTGGAGCAGTAAAAATGCATAGATATATGGAAGAACATCAATAACGGCGAAAGGCAGTTAACTATTCTGTT
+
B@A;;<;5<?;@BB?:;:?:;99=8>9B?CC=B@593399(34/4=;;<;;;>@9==CBAAA@CC<;;;;;;C@BDH>C;;;I@CBDC?B7;;@A@5;5;@;;2;@?BBCCCC@C@A@B6;;;;A;;;<@@@D?CAC?DDAC<@:0+0000817788833333$3339333338:888).)--(-6688033,3/(/889(/(/88:5;8;:9:322222
@N9IO0:01061:05867
TACGTAGGGTCCGAGCGTTGTCCGGAGTTACTGGGCGTAAAGGGCGCGCAGGCGCGGTGCTGGCCCGGCGTGAAAGCCCCCGGCTCAACCGGGGAACGTCGTCGGGGACCGCACCGCTTGAGGGCGGTAGGGGCTGGTGGAATGCCGGGTGTAGTGGTGAAATGCGTAGAGATCCGGCGGAACACCTGGGGCGAAGGCGGCCAGCTGGGCCGTCCCTGACGCTGAGGCGCGAAGGCGTGGGGAGCGAACGG
+
BBDHCBBC>AB>BBAA@@<@BA>B?BBB?AAABD=@@@CE?HD=AAACB@@<;;:>=@>@=@;@@:@=B@@ABC=A@@@@0@>BBBC?BADLE;B@B@@@;;;AA@.;;5;:@@:@BB=@@BC>??;??>??5?CB@CB@D=@?C@EE?CBAAA??<?ACC>BBCCBBBBBBBB@B?CC=?:?@@=@AAA9@AB<@>AC?C=AA@AAA<AABABB=A@BB@AA@??;9:98>8<8=<;;77+77=>@;9:9
@N9IO0:01029:05932
TACGTAGGGCGCAAGCGTTGTCCGGAATTATTGGGCGTAAAGAGCTCGTAGGCGGCTCGTCGCGTCGGATGTGAAAGCCCGTGGCTTAACTGCGGGTCTGCATCCGATACGGGCGGGCTAGAGGCAGGTAGGGGAGAACGGAATTCCCGGTGTAGCGGTGAAATGCGCAGATATCGGGAGGAACACCGGTGGCGAAGGCGGTTCTCTGGGCCTGTACTGACGCTGAGGAGCGAAAGCGTGGGGAGCGA
+
BBBBBBCC>BBFE>@@BA?BBB@C?D@C@BB6:;09:9:9/949:::@=9;59;5;AAAABBB;;;CACA@ACGD>BBB<BBA=AD7:6;BBCCE>GBBB;;;@;@@>9<@</59>699BBBB?BBB:?9999*555755157<4;;3;855544448<=>>7>;;;665;::9555)556;76668>66626>?:>9=<.5.449<>>7>:;555;;98:86////)///39;3::::===1<9887
@N9IO0:01043:05926
TACGTAGGGTGCGAGCGTTAATCGGAATTACTGGGCGTAAAGGGTGCGCAGGCGGCTCCGCATGTCGGGCGTGAAATCCCCGGGCTTAACCTGGGAATGGCGTCCGAAACTATGGAGCTGGAGTGTGGCAGAGGGAGGTGGAATTCCACGTGTAGCGGTGAAATGCGTAGAGATGTGGAGGAACACCGATGGCGAAGGCAGCCTCCTGGGCCAACACTGACGCTCATGCACGAAAGCGTGGGGAGCAAACAGG
+
CCBBBCCC>AAAAAAACC?C?AAB@B?C?BBBCC=BC@@@<@B=AA@A>?=:9:19@@=ABA@@@AAA<@@A??@;@BBB:BB=BC@B@B@BBC>CACC?BCFFACCC>CCBAA=@@ACC@CCBBBC@@@@BAD9@?;??=B?C@C?BB;<;ABBHEAEBCC?BECABDBCBB@@@@;@C<@=?@@<??:;8;BA>B<??AA>AB=;;;0;<@=AAABBB:::DA@@@;;<;;;0<AAAABC:CBCGD?@@@<
@N9IO0:01047:05938
TACGGAGGGGGCTAGCGTTGTTCGGAATTACTGGGCGTAAAGCGCACGTAGGCGGATGCTTAAGTCAGGGGTGAAATCCCGGGGCGTCAACCCCGGAACGGCCTTTGATACTGGGTGTCTGGAGGATGAGAGAGGCGAGTGGAATTCCGAGTGTAGAGGTGAAATTCGTAGATATTCGGAGGAACACCAGTGGCGAAGGCGGCTCGCTGGCTCATTTCTGACGCTGAGGTGCGAAAGCGTGGGGAGCAAACAGG
+
A?A@:@A@A@2BCCBBBB@CC@CC<B8:6;B>>@;@@@BC>BBCBBBBBBC?BB?@A@>?<>9@@B@=??6?AAD>AA@-000+000/0)///&348634448>>>B58:BBEC=AAAAA@=AA?BDBBBAC@@=?@@A>>;><@?B?ABB@@@ABBB@BCBE>C?BBBA@A@@A=AA=@@=A?BBB@BBBB?BBB?B@;;8;BBABBB?BBC@@@:@AACBCBCBBC?BBB@AA:@AC@@@@7@AABB=CBC@
@N9IO0:01051:05916
TACGTAGGGTGCTAGCGTTGTTCGGAATCATTGGGCGTAAAGCGCGTGTAGGCGGTTAGGTAAGTCGGGTGTGAAATCCCTGGGCTCAACCGAGGAAGTGCATCCGAAACTCCCTAGCTAGAGAACGGTAGAGGAAGGTGGAATTCCAAGTGTAGAGGTGAAATTCGTAGATATTTGGAGGAATACCGGTGGCGAAGGCGGCCTTCTGGGCCGATTCTGACGCTGAGACGCGAAAGCGTGGGGAGCAAACAGG
+
B>>>>CB@9<69<@BBBB?BB?@@?@;CA@>:>A8@@::9-33::;@AAA@=AB:B9BB;CC<C=@C>8BBBCCJ=BCA9<<;0;BBB?B=AAA4844988:<<99<83:<AC6?@@@BBA@;:4;@=?@AAB=A?B9??5929=@?A=ABAAAB;;6;@?@9?A??@BAA@@@@8@>99393:@@<A>;;9;AA?B@BB?B=@=@BDD>CAGBB>B@A@BCCA@:;;@@C:;;/;AAABIE;BBCDD>BCC?
@N9IO0:01053:05951
TACGGAGAGTGCGAACGTTGTTCGGATTCACTGGGCGTAAAGGGCACGTAGGCGCCCGGCAAATCAGTCGTGGAATCCCGACGCTTACCGTCGGAACGGCGGCTGAAAATACCGGGCTAGAGGGCGTGAGGGGTCACTGGAACTCCCGGTGAAGCGGTGAAATGCGTAGATATCGGGAGGAACGCCGGAGGCGAAAGCGAGTGACTGGCGCGTTCCTGACGCTGAGGTGCGAAAGCTAGGGGAGCAAACA
+
FDCC?@>>@9;:BB;@@@=@C@CE>BB?BBBCCC=??@?@;@A>BCBAA??=89;A<A@CFF=A???@>@==9?5::C8::AAAD;;:?BB@@;A;=>:00-0BA@AF7>AA?BB<BBDCCCE?AAA@@CBC:DCFDCGAG@CCCC=@>@BA>A;;9;BBD>DDFGDE;;;;;;@C;;;5<4<@@=A=;;4;ABA=CB@AABBBBAB@BBBBB@B=@@CB@@@@@@<@CB@BB<AAAABBB8BAA@@;@9
@N9IO0:01054:05919
TACGTAGGTGACTAGCGTTGTCCGGATTTACTGGGCGTAAAGAGCGCGCAGGCGGTCGTGCAAGTCGAGTGTGAAAGCCCCCGGCCTCAACTGGGGAGGGTCACTCGATACTGCTCGACTTGAAGGCGGGAGAGGGAAGCGGAATTCCCGGTGTAGTGGTGAAATGCGTAGATATCGGGAGGAACACCAGTGGCGAAGGCGGCTTCCTGGCCCGTTCTTGACGCTGAGGCGCGAAAAGCTAGGGGAGCAAACGGG
+
DCCCCAA=AA@CCCCBBB@CCC@C@@A;4@BBDB=A::44(44433:@===90.*.55--0;16:8A@?AA>@=>2>?A@>,=)/*/895:88=<+226)22555666886<96=@===;+/0<@:>A?9@95:A=B999B?A;@==<6<9=A?;<=B>BBBA=A???@?===>000:3:7486=>@;?<;;7=9529=:;2997<555.55)59.557<:=<;;9886/0/////&/::4444&49=;=/55<3
@N9IO0:01015:05962
TACGGAGGGTGCGAGCGTTGTTCGGAATCACTGGGCGTAAAGCGCGCGCAGGCGGGACTAGCAAGTCGGGAGTGAAATCTCGGGGCTCAACTCCGAGCTGCTTCCGAAACTGCGGACCTGGAGACCGGTAGAGGTGGGTGGAATTCCCGGTGTAGCGGTGGAATGCGTAGAGATCGGGAAGAACACCTGTGGCGAAGGCGGCCCACTGGGCCGGTTCTGACGCTGAGGCGCGAAAGCGTGGGGAGCAAACAGG
+
GDFG@BBB<AA@@@ABBB?BB>AB@C@DCC@@@B<;;<CC:AA@;9;AAAB@BBD>BBAAAFD<?>BCD<AAAA@C>>>>@@@@9@ABB@BA@;<;;7A@=>8<8==?6=85793>@<AA<=>;;7@?BB@@@?BDD@CB?B?B@CC=B@CD@??AA@CE?A>ABBBAAAAA@@@@@8@=@C?CAB>;;;B>BBA4:4:;4;;/9@959)9<@=B7@;<;<AB@AAB?B??;;;0:9=BBBC9AA@@@9==;9
@N9IO0:01017:05990
TACGTAGGGTGCAAGCGTTAATCGGAATTACTGGGCGTAAAGCGTGCGCAGGCGGTTGTGCAAGACAGATGTGAAATCCCCGGGCTTAACCTGGGAACTGCATTTGTGACTGCACAGCTAGAGTGCGGCAGAGGGGGATGGAATTCCGCGGTGTAGCAGTGAAATGCGTAGATATGCGGAGGAACACCAATGGCGAAGGCAATCCCCTGGGCCTGCACTCGACGGCCTCATGCACGAAAAGCGTGGGGAGCAAACAG
+
CCBB@CCC<BBBB?B?>>;?:>=@9=+0)0=<<<3??@CG?BCBCBAA@;:5:A<@@CCCDC<===8888788<?3:;;;5;>5;;*0+/4966.537////9;*/.?BA@AA?====<>;;;::=<7>;;;?BBB/@@@1806-517:=:?;55599=@?@A:===>===>768AAA7;;;?8AA=8=5;;;??B<>;>>9;;;;/;>A1;5::9:7:89752+5+737789779989&6779<AA9///9>+/.8
@N9IO0:01022:05976
TACAGAGGTGGCAAGCGTTGTTCGGAATTACTGGGCGTAAAGGGCGCGTAGGCGGTCTCTTAAGTTCCGTGTGAAATCCCTCGGCTCAACTGGGGAACGGCACGGGAAACTGGGAGGCTTGAGTTCGGGAGAGGGAAGCGGAATTCCGGGTGTAGCGGTGAAATGCGTAGATATCCGGAGGAACACCGGTGGCGAAGGCGGCTTCCTGGACCGACACTGACGCTGAGGCGCGAAAGCTAGGGGAGCAAACGGG
+
CCB;;:A=;;6:A<@>@@=AAACC?C@C>AABCE>BBBDD8;;8;@@BBAA=@@=@CCCC@B<???C<??B@@AC=BBD=C998:BCCADCCCC8A??@<@@@FF>DD>CDDD?;;9;B>@@AB>BCE>A@@ED>C@AA@?C>B>B?BB=;;<BA@A=ABBB=BBFFCIHCC@BA=@<;;4;8ACC@C?;;6;BB=A>;;59929?A@=B@9=@>??@@AABAAA985:@>?@@8??=??@@6@B@A;3;??8
@N9IO0:01029:05976
TACGGAGGGGGCTAGCGTTGTTCGGAATTACTGGGCGTAAAGCGTACGTAGGCGGCTTTGTAAGTTAGAGGTGAAAGCCCGGGGCTCAACCCCGGAATTGCCTTTAAGACTGCATCGCTTGAATCGCGGAGAGGTGAGTGGAATTCCGAGTGTAGAGGTGAAATTCGTAGATATTCGGAAGAACACCAGTGGCGAAGGCGGCTCACTGGACGCGTATTGACGCTGAGGTACGAAAGCGTGGGGAGCAAAC
+
BBCB=BABAB2BBBCCCC@CC?@<:=*0+0<<<=9;:;AB<BBBBBABA::8:B?BCD>AAA@BA8:9@@;>?>?8?>F>DDD9B@?>2999+:9=8?=A@?BB=B<?>@?=>>A??<@4999>>@::5:@>><?::9@@:@=A>A:>?BCCBBCBB?B@>>+92999<?=A@?077/7/7=9>?B?B@>>:>==8=:==;=<;;;>>8>BAABBA@=?@::9BBBB?A=9977)7;;<ACC8AB;;8-8
@N9IO0:01032:05973
TACGTAGGGTGCAAGCGTTAATCGGAATTACGTGGCGTAAAGCGTGCGCAGGCGGTGATGTAAGACAGATGTGAAATCCCCCGGGCTCCACCTGGGAACTGCTTTGTGACTGCATCGCTGGAGTGCGGGCAGAGGGGGGATGGAATTCCGCGTGTAAGCAGTGAAATGCGTAGATATGGCGGAAGGAACACCGAGTGGCGAAGGCAATCCCCTGGGCCTGCACTGACGCTCAGTGCACGAAAGCGTGGGGAGCAAACAGG
+
/>99:59;.99;?4=9;;2939@=7?=A@;5555.555<<2<5;999@<::7:<644583;>8<<33/////77:188888'8:1---(--(-/;3<,/5559<)56555:55333337?=::4:444)444444444#455.5.55:4955/7/-(------881///=??>>:9--(--(-(-0505/-(////;6;;;4928854444&433(349:;;;::998999445;988333,3>?AACC9989CC=@BB>
@N9IO0:01049:05998
TACGGAGGGGGCCAGCGTTGCTCGGAATTATTGGGCGTAAAGGGCGCGTAGGCGGTCTGGTAAGTTTGATGTGAAATCCCATGGCTCAACCATGGAACTGCATCTCATACTGCCGGACTAGAGTCTGGGAGAGGGAAGTGGAATTCCCGGTGTAGCGGTGAAATGCGTAGATATCGGGAGGAACACCAGTGGCGAAGGCGGCTTCCTGGACCAGTACTGACGCTGAGGCGGCGAAAAGCTAGGGGAGCAAACA
+
CCCC@CCDDD3C@BBCAA>A@@A@=B?B@CBACE>BBCDG>CB>BA@AB@@;9918@??9??=ABB=AB???CBF<BBB;AAC::88<284?@@=AAAAABDC99:BAA@??=9=9;=?@@@@:97?A2=?@BA:A?@@@?A?A>AC=A>@B???@??A???9?AAAA@@A@????@9@@;?<?CC@B:::?BCC@C@AA>AB@A5667/0,/<:;::>AACA><::578175555&577:8;=2;;;>A/96
@N9IO0:01061:05973
TACGTAGGGTGCGAGCGTTAATCGGAATTACTGGGCGTAAAGCGTGCGCAGGCGGTTTTGTAAGCCAGATGTGAAATCCCCGGGCTCAACCTGGGAATGGCATTTGGGACTGCAAGGCTGGAGTGCGGCAGAGGAGACGTGGAATTCCCGGTGTAGCAGTGAAATGCGTAGATATCGGGAGGAATACCGATGGCGAAGGCAGGTCTCTGGGCTGACACTGACGCTCATGCACGAAAGCGTGGGGAGCAAACAGGA
+
DEBBACCC=999CBBBBC@C=@@C@C7:6;AAAB=CCCCC?CBA9:9A?9979A:@AB9BCD?BB?BBBBBBBBB:?>AA6@A<AABA;?:<;;*949A>A?@@8::/:>==<A8:4:6805==>??<>>>@@6888///;37/506<4A5;====8857;<=3;@@@@A?999;::<3<<6<8=?A<@=>>8;;B<A9<<?499====C:888A>;9:33----556999>;:>7>;::=BB5>==>D9??@18
@N9IO0:01063:06006
TACGTAGGGTGCGAGCGTTAATCGGAATTACTGGGCGTAAAGCGTGCGCAGGCGGCCTCTTAAGACAGGTGTGAAATCCCCGGGCTTAACCTGGGAATGGCGCTTGTGACTGGGGGGCTTGGAGTGCGGAAGAGGGAGATGGAATTCCTGGTGTAGCAGTGAAATGCGTAGAGATCAGGAGGAACACCGATGGCGAAGGCAGTCTCCCTGGGCCAGCACTGACGCTCATGCACGAAAGCGTGGGGAGCAAACAGG
+
BCABBCDF>BBAAAA@@@<@=@BA?C?A?BCDCK?@AACG>BAAA@@CB>>;9:2:8==>6>?BBABB69:CA?>;@?@@8AC:CC7;8<>AAA=A5::7@>:?:@<@BBCCCCBC)BC=@=@@BC??=@?A@AB<ABC@@=A=@=@<?>>>>?BA???AAAD9???:98=99///793:<595;5925;999>>@29.9<@==995)5>;2A?CAAA@@@A;:;B;;;@@@@;;;0;A@AAAA7@@A@@9@<<6
@N9IO0:01014:06026
TACGGAGGGTGCGAGCGTTGTTCGGAATCACTGGGCGTAAAGGGCGTGTAGGCGGTCCGCTAAGTCTGATGTGAAAGCCCGGGGCTCACCCCCGGAAGGGCATTGGAAACTGGCGGACTCGAGTCCCGGAGAGGAAGGTGGAATTCCTGGTGTAGCGGTGAAATGCGTAGATATCAGGAGGAATACCGGTGGCGAAGGCGGCCTTCTGGACGGTGACTGACGCTGGAGACGCGAAAGCGTGGGGAGCAAACAGG
+
CICC?BBB<@@>A;;;BB@CB?BC@D?BCCCBBB<@?=?A;AA;AA@AA@>9:;4:B?A@AB>AABCCC@@@BBB<BCB<CCB7@@;;;DFJ5B@B?BB<AA@<@<?@5;9:2:;5;9:;=@@@AD>C@A@;9768=@DD@D@E:C7<<<@AA>C??<@BCD?CA@ACBBCB@@@BB9;;>C=<<;:@@;;5<A@5;5;A5;5;4;@?4:;C4;::99959@@9949>>>A?>=B.::49:::.==<==<...6
@N9IO0:01019:06010
TACGGGGGGGGCAAGCGTTGTTCGGAATTACTGGGCGTAAAGCGCGTGTAGGCGGCTCTTCAAGTCGAGTGTGAAAGCTCCAGGCTTAACCTGGGAATTGCGCTCGATACTGTTGAGCTAGAGTGTGGAAGGGGCTACTGGAATTCCGTGTGTAGCGGTGAAATGCGTAGATATACGGAGGAACACCTGCGGCGAAGGCGGGTAGCTGGGCCAACACTGACGCTGGAGACGCGAAAGCTAGGGGAGCAAACGGG
+
BA;;;;;;;;"9=5::<=>AC?;;5;5;59;BBB=CA@@E=BBBBAAA@??;:;5;BBA@BB=??@@@@???BBD=BAAB=AA=@B<@>A>AAD=A=A=@???@BBAABB?;=<>=>>BBBCB>>?B?A>BCC:CBBABA=@:@9?:????@@@@??9??@@9@BBBBBAA@>;:;@<@A=B>@@@=@@@A<?;;5;5;BB9A:99ABC>D<@<??@>B@===00*000988999(4=::<<</:?@@A<ADB<
@N9IO0:01023:06056
TACGAGAGGCCCAAACGTTATTCGGATTTACTGGGCTTAAAGAGTTCGTAGGCGGCGCAGAAAGTAGGGTGTGAAAGCCCTCGGCTCAACCGAGGAATTGCGCTCTAAACTACTGTGCTCGAGGGACCTAGAGGTGAGCGGAACTGATGGTGGAGCGGTGAAATGCGTTGATATCATCAGGAACACCGGAGGCGAAGGCGGCTCACTGGGGGGTCTTCTGACGCTGAGGAACGAAAAGCCAGGGGAGCGAACGG
+
CCCC@A:;9;B=CD?A@@@A@=AB????9?AAAB=AA=AA;@@AA?@@@BA=@A?ABCCCCB=B@@@@9@@AACA9A@@8@A=;:;;A?B5;;@5;5::@@@@>@@@@9@@@AA<;;;;;@;;:.:?<?AAAA<@;;;AB=@?@@@CBB=A@7;;;;>B;;;0;A@?>9=?99554444;8=6///)/)/759//)/3<:6;;555555555#55565556555;977)/)/////&/;)////&49<<<7444
@N9IO0:01034:06058
TACGTAGGGTGCAAGCGTTAATCGGAATTACTGGGCGTAAAGGGTGCGCAGGCGCCTCGCAAGTCAGGCGTGAAATCCCCGGGCTTAACTTGGGAATGGCGCTTGAAACTACGAGGCTGGAGTGTGGCAGAGGGAGGTGGAATTCCACGTGTAGCGGTGAAATGTGTAGAGATCGGGAGGAACACCGGTGGCGAAGGCGGGTCTCTGGGCATTTCCTGACGCTGAGGCGCGAAAGCGTGGGGAGCAAACGGG
+
BC;9;@A@8;;;;4:=??;@7;;@;B>B>BCCBC=@@@CC=BC>BBBCB@?9@:;59=;9:?BA@BB?AAA@AB8@@@@3@C0;<>B=AA=AA<A=AC@BBCC@CCD?BBAB@;:6;CB=AA@A@B?BAAAAC<AB?A@=?9?9>=@?@@CCCCBC@CBBB=:;;BA@@A@@@AAA;AC6;8;@C?B@CC?DFIAD@CCC=CD;;<AA8AAA@8@=A;;;??@@@@=@@@;;;0;;:;AAC59:CFE=BBB8
@N9IO0:01036:06019
TACCAGCACCTCGAGTGGTCAGGAGGTTTATTGGGCCTAAAGCATCCGTAGCCGGCTATGCAAGTCTCCGGTTAAATCCAACTGCCTAACAGGTGGGCTGCCGGAGATACTACACAGCTAGGGAGCGGGAGAGGTAGACGGTATTCGGTGGGTAGGGGTAAAATCCTCTGATCCATTGAGGACCACCAGTGGCGAAGGCGGTCTACCAGAACGCGTTCGACGGTGAGGGATGAAAGCTGGGGGAGCAAACCGG
+
CCC?:;:@@?BAB;;;B?AACD?A@@AC;998:?9@?BCC=AAA9929==?>4;5;AAA@AE@BDDBB>B?C6;;9;B?B?CCBC@BG@CCC@CCE>B;;;<A<AAAAABDCBBB;;;@???8;;;BC<@A@D?BAAAAA=???;?A=ABC>BCCCC;BBBB9BB@BB@???@=@B>AAA@BC99:?B:99?@@=5;500*0=>=>:@A>8:8:AA<A=8884::888*9869;3;;66555'5:=AA9A:?;
@N9IO0:01041:06028
TACGGAGGGTGCAAGCGTTGTTCGGAATCATTGGGCGTAAAGCGCGTGTAGGCGGCTTGGCAAGTCGGTTGTGAAATCCCGGGGCCCAACCCCGGAACTGCATTCGAAACTGCCTCGCTAGAGTCCCGGAGAGGAAGGCGGAATTCCCGGTGTAGAGGTGAAATTCGTAGATATCGGGAGGAACACCAGCGGCGAAGGCGGCCTTCTGGACGGTGACTGACGCTGAGACGCGAAAGCGTGGGGAGCAAACAGG
+
;<CCAJFD>AAADABBCC?BA@@@<=2::9917<1=<799.7<:@<BAA@@<@@<?@:@?BB>AAAA=A<@>BAB>CDD>CCC;CG>B:>>>6==A=?>??AA?BBBC=@;;;>A@AABBA@@BBB=B@BBBB@B?A?@A=?=@=@@<@?@@@CB;;:;@CD?H@BBCEFCCCBBCE?CD@B>:99?CCDC@CBB=A<?<:><@9@@@6::B=??ACB:::B???AACBCCCCD>AACCDDD9@@@?A9@@@7
@N9IO0:01041:06054
TACGGAGGGGGCAAGCGTTATTCGGAATCATTGGGCGTAAAGGGCGCGTAGGCGGCTTGGCAAGTCAAAGGTGAAATCCCTCGGCCTAACCGAGGAACTGCCTTTGATACTGCCTCGCTTGAGGCCGGGAGAGGGTAGCGGAATTCCCAGTGTAGCGGTGAAATGCGTAGAGATCAGGAGGAACACCCGTGGCGAAGGCGGCTCTCTGGTCGGCCTCTGACGCTGAGACGCGAAAGCGTGGGGAGCGAACGGG
+
CCBB=BBBBB0BB?B@@@=AA>BC?A=AA;;6:B9ABBCC=CB>BDBA@@@@BB?BB@E?AB?AA:::/:<@999)979*9?=6?=BB>?<??@<?@DBBB?BB<>?@B????>A???C5:9??A@GD<AABCE=B:8:C=A?A>AC>DFCB@A@BD@BBBB=;;;CCCBB;=;ABC=@@6;5;@@@9A;;7;C@3;6;@:@AABBA@<@;;5;<A@@CCAAA;;::BBB@:::.::9?ABB;BBBBB?BBB;
@N9IO0:01057:06012
GACGAACCGTGCGAACGTTGTTCGGAATCACTGGGCATAAAAGGGCGCGTAGGCGGGCTACCAAGTCTGTGGTGAAATCCCCCGGCTCAACCGGGGAACTGCCGTGGATACTGGGAGCCTCGAGGGAGATAGGGGCGTGCGGAACTGATGGTGGAGCGGTGAAATGCGTTGATATCATCAGGAACTCCGGTGGCGAAGGCGGCACGCTGGATCTCATCTGACGCTGAGGCGCGAAAGCCAGGGGAGCAAACGGG
+
9@<7>;A5;;A>::39992;?:><7<7;;ACBAB;:;99:9&5909<<@CBB>AAA<@>>A5;5;@==;@@?CBAC9;;;;;*56;<<==A5;::*;;=@DB=@AB?AAA@994(49:5::?5::59?=?@??@6ACABBB@C?CACBBB?>>8;?==9?BBB>BBBAA?BBB99:BCBBC>A>ABDAH@BB???>5;5;@<@>@>@@B<??@A??7779:99999996:99555,23,3333&388:=6=DC;
@N9IO0:01061:06029
TACAGAGGTTGCAAGCGTTAATCGGAATTACTGGGCGTAAAGCGCGCGTAGGTGGCAACTTAAGTCGGGTGTGAAATCCCTGGGCTTAACCTAGGAATTGCATTCGATACTGGGTTGCTTGAGTTTGGTAGAGGAGAGTGGAATTCCCGGTGTAGCGGTGAAATGCGTAGATATCGGGAGGAACATCAGTGGCGAAGGCGGCTCTCTGGACTAAAAACTGACACTGAGGCGCGACAGCGTGGGGATCAAACAGG
+
ECCBB@@;@=?7929=9;5;9@?@=@>@?CBBBB=A@ABB>C@@@CCCCCC>A@;?B?AB@B<@;AA@<BABBBD=BBC=?@?;@A=C?B>B;:9:@C?C?A@@BAABBBBBC=A=?@B?BBBBC=C6;;?;;5;BAAAB?DACACD?D@CCCCCBB@BEED>CCCCCCBBAB@@@A=@@=@=@BAAAAAA?CBC?B?BD?C@@@>?=;>>99999(9>>>@A@B??A:?<>@@?999BBBFC:AB???5:::4
@N9IO0:01031:06060
TACAGAGGTGGCAAGCGTTGTTCGGAATTACTGGGCGTAAAGGGCGCGTAGGCGGCCATCTAAGTCAGACGTGAAATCCCCCGGCTTAACCTGGGAACTGCGTCTGATACTGGACGGCTTGAGTATGGGAGAGGGATGTAGAATTCCAGGTGTAGCGGTGAAATGCGTAGATATCTGGAGGAATACCGGTGGCGAAGGCGGCATCCTGGACCATTACTGACGCTGAGGCGCGAAAGCTAGGGGAGCAAACGG
+
FCE;;;C?;;7:>>@@??<@@@CD@C@C@CB@@@<@:<;G?ED?;;;DCA<800+0+0;<=@69;99;@CBBBBB=BBAAB0@<@B>B?C@CCF>C?AACCCB@@@;;;AAB?CA@>@C=@@AAA;;;6:A?AB<A??????=B@B?BA@BA@@BCB?DBBC>CCABBDBBBBB;;;=A=8B=B:<757<:7A55258<=9=BB=9;?7<=8<<494:9:::;;:>?:=<A9;:5:@99:@@6@@A@C9?@>
@N9IO0:01036:06092
TACGGAGGGCGCAAGCGTTGTTCGGAATACTGGGCGTAAAGCGCGTGTAGGCGGCCAGGTAAGTCGGATGTGAAAGCCCGGGGCCCAACCCCGGAATTGCACCCGATACTGCCTGGCTGGAGTCCCGGAGAGGATGGCGGAATTTCCGGTGTAGAGGTGAAATTCGTAGATATCGGAAGGAACACCAGTGGCGAAGGCGGCCATCTGGACGGTGACTGACGCTGAGACGCGAAAGCGTGGGGAGCAAACAGG
+
BBAA:;<D<BB<<,00007@=7?=<D000>@@@<:99CC;AA@A@:::@@;00,0+0>66:6778<6;:::A@C29:@,:99*7=5=/937&3396>;AA??<1733////836769778337;;3;9A>??9?BA>00+05;;+0*05:;@?C9979AAB5:98>;=<7665//(.(.292888.7557169:1818?;=;@@@??;?>>9>@>566955587885555;;=4=><<::;2<??@D6:::5
@N9IO0:01037:06069
TACGTAGGGTGCGAGCGTTAATCGGAATTACTGGGCGTAAAGTGTGCGCAGGCGGCCGAGCAAGTCGAGTGTGAAAGCCCCGAGCTTAACTTGGGAACTGCGCTCGAAACTACTTGGCTAGAGTGTGGCAGAGGGAGTGGAATTCCACGTGTAGCGGTGAAATGCGTAGAGATGTGGAGGACACCGATGGCGAAGGCAGCCTCCTGGGCCAACACTGACGCTCATGCACGAAAGCGTGGGGAGCAAACAGG
+
DCBBBCBC=;;;CDCCAC@D?AAA?B?B?BCBBB=@@@BE?DAA@@@CCBC@CC>A;@?9:8/7;;;88::@AA@8::99&3::;<7;=@B;A@9A::@>?:555===099959.5.5594455555.5555//)/---(-(-(-(--///74444.4459)55544444444-,,(,,(,,-/)4455.555.559555.55.555)5.54955555///7/////7555>1:995955&55>>?5>?=9
@N9IO0:01038:06100
TACAGAGGTGGCAAGCGTTGTTCGGATTTATTGGGCGTAAAGGGTCCGTAGGCGGACCGGAAAGTCAGATGTGAAATCCCACAGCTCAACTGTGGAACTGCATTTGAAACTTCCGGACTAGAGTATGAGAGGGGTTAAGGGAATTCCCGGTGTAAGGGTGAAATCTGCAGAGATCGGGAGGAACACCAGTCGCGAAGGCGCTTAACTGGCTCATTACTGACGCTCAGGGACGAAAGCTAGGGTAGCAAACGGG
+
BC9;;AD@DCAAA;>8::3;?=@@<@AA;A@<@@9?@@@C<AA=BA8;;CB?BB?BB4:2<:0;@B@@@BA;BB@6:9949=BABBBB969@@B@F999ABDDF>BBC>BB@D?B<?:>955::<;;;@@CED;C@C>AA:@;?;?@:@?AAAC=A@9@783,3;;<?>>????>>@8==@B?BBC?B@@???>=9><<<;<8;4:>?9=??=>7>??>>7379A@<@499995)5@>BC@>>?@@@C>ABB:
@N9IO0:01055:06062
TACGTAGGGTGCAGGCGTTAATCGGAATTACTGGGCGTAAAGCGTGCGCAGGCGCTCCTTAAGTCAGATGTGAAATCCCCCGGGCTTAACCTGGGAACTGCGTTTGAAACTGGGGGGCTTGAGTGTGGCAGAGGGGGGGTGGAATTCCAGGTGTAGCAGTGAAATGCGTAGAGATCTGGAGGAACACCGATGGCGAAGGCAGCCCCCTGGGCTAACACTGACGCTCCATGCACGAAAGCGTGGGGAGCAAACAGG
+
@BA@BAA=5;;;AA>A@@4;5;@@=B7;5;B;;;0;9;:9,4>>>@@B=886..--6060;5;=@=::8;;733(/0///$//(/8(/(/4888)0*/-65588)//;2/0/;;;;%444>88?@<94:98AAAAAAA#>88@9C@C><<:@=<=<<5458883955<>>>><<====8::878;;;8///;5;;;6=>A?=<;;;,377(7;75;=<:;:0///0(/>A;:;;;;3;888@BB5;:>@=3;:;=
@N9IO0:01059:06093
TACGGAGGGGGCAAGCGTTGCTCGGAATTACTGGGCGTAAAGGGTCCGTAGGCGGCCTTGTGAGTTAGGTGTGAAAGTTCAGGGCTCAACCCTGGGAATGCATCTAATACTGCAGGGCTTGAGAGCAGCAGAGGTTGGCGGAATTCCCGGTGTAGCGGTGAAATGACGTAGATATCGGGAGGAACACCAGTGGCGAAGGCGGCCAACTGGGCTGCGTCTGACGCTGAGGGACGAAAGCGTGGGGAGCAAACCGG
+
BBDFGBBBBB2B@8@@@A>B@@??:C:C8::9;B<A;:;B<BE?FD::5?A679399>6?A899B>BB<???ABC99:@BBBB>BCCC@BD?CCC>C@CBCBBCDH@CBBABCCCF@BC@BBA?@@A@?@?@@=A?A?AB?B?B@DC>C?BBBCBBA>ABFF>D:::C?@?B@???@A;AA@C@BBB?BBCC?AAB6;4;A=@5;5;ABB9BCAA;9:99@@@A?A@BB8@@99949>C@ABB6???@D=@?B>
@N9IO0:01063:06068
TACGTGAGGGGCGAACGTTGTTCGGTGTCACTGGGCTTAAAAGGGCGCGTAGGCGGCTGTGCAAGTAAGGTGTGAAAGCCCCCGGCTTACCCGGGGAATTGCGCCTTAAACTGCACGGCTTGAGGACCAGAGAGGTAGGAGGAACTCCAGGTGTAGCGGTGAAAATGCGCAGATATCTGGGGGGAAGGCCGGCGGCGAAGGCGTCCTACTGGCTGGTTTCTGACGCTGAGGCGCGAAAAGCGTGGGGGAGCAAACAGG
+
BB@A>A;;;;.555.49:24<8<=9=<<<?@;;9,9@.995&5<4<B;;;@??AE@CBBABAA=9378>;343?>;(37777'3388,33;(333&36<5:<<<8=7BC<BBAABCB@BB?@AE@EE?ABCBCC<?==8:93927<<=@>5>?499<?:=:;;;-99439:99:;;9;;;;;;%/)/)/)/)/93<==:>;AA<<8<<<<>9<<@29;0::;9BB@ABBB;@@=::::&:9494444$4<<;<2===7
@N9IO0:01019:06146
TACGGAGGGTGCAAGCGTTAATCGGAATTACTGGGCGTAAAGCGCACGCAGGTGGCTGAGTCAGTCGATTGTGAAAGCCCTGGGCTTAACCTGGGAATTGCAGTCGATACTACTCAGCTAGAGTATGGGAGAGGGTAGTGGAATTCCCGGTGTAGCGGTGAAATGCGTAGATATCGGGAGGAACATCAGTGGCGAAGGCGGCTACCTGGCCCAATACTGACACTCAGGTGCGACAGCGTGGGGAGCAAACAGG
+
LJED@CCG>AA@B=A@@@?B=BCC?C=?<?@AAA;::;AA<B;:;<:9=<@=;;4;:@>@CDD>C>@;;7<A>CA8E@?6696)5:2;6;=BBB<B?B=@AAAADAA@B@AA@@@A@B@555::BAA:19@999(399<A8=7@9??3<6?A@@@?>4>@:=144;BBBABB>88:=15;5;.5?9@@;9;5:9>:?8::5;@@A=9:-78597?<<?93333334;7;;888987;;7877(77>>A;?@@;
@N9IO0:01021:06148
CACGGGGGGAGCAAGCGTTGTTCGGAATCACTGGGCGTAAAGGGCGTGTAGGCGGTCAGGTAAGTGTGATGTGAAATCCCTCGGCTCACCCGAGGACCGGCATCGCATACTGCTTGGCTTGAGTACGGGAGAGGATGTGGGAATTCCTGGTGTAGCGGTGAAATGCGTAGATATCAGGAGGAACACCGGTGGCGAAGGCGCACATCTGGCCCGATACTGACGCTGAGGCGCGAAAGCTAGGGGAGCAAACGGG
+
CCCFGGGG*ABAC?BBBB@CC@CD:C@CCCBBBE?A@BDC>CC>CCBBB@@<;;6;>?@>AA<A@@ABBBCBBBC=AAA9A@@<@BAAAG=CCD@BA>B9:;BBCAAAAC@@@BAE@CB=@@AACCCE>BCCC?AAA@@@;@?B@C@:;9;CCDCCB>C;;9,;AABCDDDBB;::B8;;@C?AAC=@=@@;@@?;?=ABBBBCAA@A=@A<AABB@@@ABBABBBB?@AA@B?6A?999AA6AAACF=BAC=
@N9IO0:01025:06118
TACGGAGGGGGCTAGCGTTGTTCGGAATTACTGGGCGTAAAGGGCGCGCAGGCGGCTGCTCAAGTCAGGCGTGAAAGGCCTGGGCTCAACCCGGGAATTGCGCTTGAGACTGGGCTGGCTTGAGTGCGGGAGAGGATGGTGGAATTCCCAGTGTAGAGGTGAAATTCGTAGATATTGGGAAGAACACCGGTGGCGAAGGCGGCCATCTGGACCGCAACTGACGCTGAGGCGCGAAAAGCGTGGGGAGCAAACAGG
+
CDICBBBBDB5CDBCAAAACCBCC?C@CACCCCF>@@@BB=AA=@@AAAAA>?@<@@@>B@@<@CBAB>BBBADC=C?B?BDB=;<;C=@@<@C<B=A65;5:;7;::?CBG>8C??;??499<=AA@@;=9778:>A:<>;A?A?BB=<C>=:::;=79=@?:>6<<555:=;:8=</938:=BAA>B?@@<@BC?B000<@,009;7298.44:39=:95>>=999.4?>;9:9&9444;??2><=<@2<599
@N9IO0:01050:06145
TACGTAGGGTCCGAGCGTTGTCCGGAATTATTGGGCGTAAAGGGCTCGTAGGCGGTTAGTCACGTCGGGAGTGAAAACACGGGGCTTAACCCCGTGCCTGCTTCCGATACGGGCTGACTAGAGGTATGCAGGGGAGAACGGAATTCCTGGTGTAGCGGTGAAATGCGCAGATATCAGGAGGAACACCGGTGGCGAAGGCGGTTCTCTGGGCATTACCTGACGCTGAGGAGCGAAAGTGTGGGGAGCGAACAGG
+
FC;=:BBD>B@=B:;9AB@CCF@D@D@C@BB=AB;???CF>CB=@A?DCAB?AA=A?AAAA@?<<999.9:9AB@@6;:99?>3??>A=A@A3@@?@=@BCB?B?BCBCBCC>BBAABA??::6;AAABABAA6A@@=;;6;>A?B@CB>BBAAACC?BA@@9@@AA@@@AA@@@BC=@A7;8;AD@E@DBACBA?A=@A=A=??AACE=BBC@AA?C::9@@@;;;?@??;;;0;@@@@CC;AAAA?8::?=
@N9IO0:01054:06159
TACGTAGGGTGCGAGCGTTAATCGGAATTACTGGGCGTAAAGTGTGCGCAGGTGGCCGCGCAAGTCGAGTGTGAAATCCCCGGGCTTAACTTGGGAATTGCGCTCGAAACTACGTGGCTGGAGTGTGGCAGAGGAAGGTGGAATTCCACGTGTAGCGGTGAAATGCGTAGAGATGATGGAGGAACACCAATGGCGAAGGCAGCCTCTGGGCCAAACACTGACACTCATGCACGAAAAGCGTGGGGAGCAAACAG
+
BAC@C:;;0;9;ABCDDC:>:ABB?CBC@BBBCD>CCBCC>C<;:C;;;@@9??=?=AB???=@9::99??CBAB=><<<0==5==*0*//(//(/38068=::::::3:;>9;;;2?<?5;8:3779973<;<A=>657;C?C>@<>AAAA@>A@@7?ADD=@A>A>BB<?:////9)//6<8<<=9<99927//)/4////)559<<09.44(444/7///////444444444&4444444&49555)555
@N9IO0:01062:06132
TACAGAGGGTGCGAGCGTTAATCGGATTTACTGGGCGTAAAGCGTGTGTAGGTGGCTTCCTAAGTCGGTTGTGAAATCCCTGGGCTCAACCTGGGAATTGCAGTCGATACTGGGAAGCTCGAGTTCGGTAGAGGACGGCGGAATTCCCGGTGTAGCGGTGAAATGCGTAGATATCGGGAGGAACATCGATGGCGAAAGCAACCGTCTGGGCCTGAACTGACACTGAGACACGAAAGCGTGGGGAGCAAACAGG
+
HEC;;;@@8@@<???99:2:4;>::?@E8BBBBB=???CC8;;B@:<;:9474909=:>7<A?9;9<49.66<<<6=>@8?CC>;;;<:=266?6<9<7;;BBAABB??=9:8-3-38;;<<9909@:@==::69?A;??<??A:>?,929>>=997;?ACC;<>889<<<<73/66.7<*0*0<0////95:8880338:>6@99599,9<@@A>ABCB@::::9>@?????G599A9:9:29@@DD<@??;
@N9IO0:01063:06114
GACAGAGGGTGCAAACGTTGTTCGGAATTACTGGGCATAAAGCGCACGTAGGTGGTCCGCTAAGTCGCGTGTGAAATCCCCCGGCTCAACCGGGGAAATGCGCGTGATACTGGCGGGCTTGAGATCGGGAGGGGTGAATGGAACTCCAGGTGGAGCGGTGAAATGCGTAGATATCTGGAGGAACACCGGTGGCGAAAGCGGTTCACTGGCCCGACACTGACACTGAGGTGCGAAAGCTAGGGTAGCAAACGGG
+
CJIBBBCC=CBBBD>CCC5::9><4:2=28=?@A9AA?=80?:4;@?A?AA=@@?BB@CCCB?BBBBAB:<;EHH?CCDDD5CACCCCACAFCC;CF?CB@B@AABACBAAA?B@@<@B=B@@B@>>=5??@?7@BB?CD?B?@@B@CC@CF@CCBB?BCCJ?:;;CBBBBCCAB@@=@B=B?BBB@C@BB?B;;;0<AA?B@BBBEC@CC=AAA@@@@A@ACC;;;;?@=:::/9?ACCG>CDB9990<;@6
@N9IO0:01028:06192
TACAGAGGGTGCAAGCGTTGCTCGGAATCACTGGGCGTAAAGGGCGCGTAGGCGGGATGGCAAGTCGGTCGTGAAATCCTTCGGCTCAACCGAAGAACGTCGGCCGATACTGCCGTTCTTGAGGGATGCAGAGGAGATTGGAATTCCCGGTGTAGCGGTGAAATGTGTAGAGATCGGGAGGAACACCGGTGGCGAAGGCGGGTCTCTGGGCATCTCCTGACGCTGAGGCGCGAAAGCGTGGGGAGCAAACGGG
+
CGCCCBCD=BBAA=??AA49;@@@;A>AABBDEF>?????9@C>@@@BB@@<@AB5@::6;B>DDBBAB@B@AAA8AB5<4<;7;AAC>C>CB?AB=B?==>,0,0==<>;;;?BB?BB?BGDE>C;;;BBBB?AAAA?C@B?A?AJ?DADDBA@@C?BBCB=BBABAAAAAAAABB9@@6;5;;;=A=@B?AA@=@=:;;8;BBB;;;6;@AA@B?BAA@CCC@@?=:::AAA/9;:9:::-9>=@@<@AC:
@N9IO0:01030:06199
TACGGAGGGGGCTAGCGTTGTTCGGAATCATTGGGCGTAAAGGGCGTGTAGGCGGCTGATCAAGTCGGGTGTGAAATCCCTCGGCTCAACCGAGGAACTGCACTCGATACTGGTCGGCTAGAGTCCGGGAGGGGGTGGCGGAATTCCCAGTGTAGCGGTGAAATGCGTAGATATTGGGAAGAACACCGGTAGCGAAGGCGGCCACCTGGACCGGTACTGACGCTGAGGCGCGAAAGCCAGGGGAGCGAATGGG
+
A;9>4;9555$5BBCCCC:CC;BB:D8B<5615;3<?A==7=>7B=:??A@9>>6@A@ABBB:BBBB=6BBC=B@8BA<5<@;7;>C>:>:@@A:>:CC<BBBB<<<>BC?@7:@@5@=B=BCEC8?;25:555$5B5:A5A4?6A<5@CCCCBB@@5@AA<5;;:AAA@>@8@3>:3@8<A9AA<9=:AAAA@<5@64;.439A4@;7<A5@5;;;;;:;@@;565165;;;93;;166>>+95555.5;<4
@N9IO0:01038:06187
TACGTAGGGTGCGAGCGTTAATCGGAATACTGGGCGTAAAGCGTGCGCAGGCGGTTGTGCAAGACAGATGTGAAATCCCCGGGCTTAACCTGGGAATTGCATTTGTGACTGCACGGCTAGAGTGTGTCAGAGGGGGGTAGAATTCCACGTGTGAGCAGTGAAATGCGTAGAGATGTGGAGGAATACCGATGGCGAAGGCAGCCCCCTGGGATAACACTGACGCTCATGCACGAAAGCGTGGGGAGCAAACAG
+
BBA@<;65)559<<>CBB;?7;;=8B1;5@:;4/:>@C>7CB>@@@@@;:.;?2<4>;A@A8A?>;;?899=@91:333&38(33,3,317<<2:5927;788188=BBB@BBBC588C?;88::=96>=552222#2582+5+2+25955...986.22@=-55799;;?;;;=6>/570536<76:;:7./..2;2=9==999)::=355525922279//...=6<>6=9928=77777+8338=3?89
@N9IO0:01039:06178
TACGGAGGGCGCAAGCGTTGTTCGGAATCATTGGGCGTAAAGCGCGTGTAGGCGGCTTGGCAAGTCGAGTGTGAAAGCCCGGGGCTCAACCCCGGAAGGTCGCTCGAAACTGCCTCGCTAGAGTCCCGGAGAGGAAGGCGGAATTCCCGGTGTAGAGGTGAAATTCGTAGATATCGGGAGGAACACCAGCGGCGAAGGCGGCCTTCTGGACGGTGACTGACGCTGAGACGCGAAAGCGTGGGGAGCAAACAGG
+
>>=<7955)55;C9BBBB7;;:<<8>7;;<<7;@4::433(339:;;;B@?5:4.4:3:5:C8556;;;;;<<=>8@@@7>@@2@>B=1555&57<.;.43339::9:2;5559><===>><<555)4688996:8<7<<040403;1<05444444.4444)43444:45<>99<</9>)/)///279C=055<39349.439.;4:5<;;7<<><<55499:=:8::5555<)55559<=0BBCC>6:66:
@N9IO0:01040:06195
TACGGGGGGAGCAAGCGTTGTTCGGATTTACTGGGCGTAAAGGGCGCGTAGGCGGCCACCGCAAGTCGGTTGTGAAATCTCCGGGCTTAACCCGGAAAGGTCAACCGATACTGCGGGGCTAGAGTGCAGAAGGGGCAACTGGAATTCTCGGTGTAGCGGTGAAATGCGTAGATATCGAGAGGAACACCTGCGGCGAAGGCGGGTTGCTGGGCTGACACTGACGCTGAAGCGCGAAAGCTAGGGGAGC
+
B@9;5555#<B@A:C=BA:?@7?B8<B>7<<>B>5?@@;:4:>5A<;=7;;5//+/166+//<7::33/3498:?;4::<=8==6=B;@;@?6=:=@6=5:9=38399;<@;A@;@@2C>>==;;;;;;>9<<=2<@:===:=<=8==6525;:<:43-48;;4<=CDB=<66955<<<<<05.49829;;;8;=?9=7<=>6>5455==7====>888884338;;6<==<:::2:=<<:::+999
@N9IO0:01041:06174
GACATAGGTGGCGAACGTTATCCGGAATTATTGGGCGTAAAGGATGCGTAGATGGTAGAATAAGTTACTGGTTGATGCCAAACTCAATTTGACGGAAGCTGGTAATACTGTTCTGCTAGAGGGCAGGAGAGGTTGATGGAATTCTGTGTGGAGCGGTGAAATGCGTTGATCTACAGAGGAACACCAAAAAAAGGCGAAGGCAGTCAACTATTCTGTTCCTGACATTGAGGCATGAAAGCATGGGGAGCAAACCGG
+
CC>CACB:CC8AAA9CCC:CCB:C;?9A9<=:=>6@:999196:9:585@<;?;7;<<B;BB9<<9==<@8;4:==992991><:<8==5@<<A8<459BB9<?9BBB;;;6:?>DA@A;:4(49939<;:7;<;;;@:>:><>@@E@@>7;;==9=<D@8@<<CD:CB=BD;;?AAC:C:A@A6?:9999"/)/9=164:@===?9=6667;;;;7:45555556;5516>;;<A7?>=555506===>6=7;7
@N9IO0:01046:06190
TACGTAGGGTGCGAGCGTTAATCGGAATTACTGGGCGTAAAGCGTGCGCAGGCGGCCTCTTAAGACAGGTGTGAAATCCCCGGGCTTAACCTGGGAATGGCGCTTGTGACTGGGGGGCTTGGAGTGCGGAAGAGGGAGATGGAATTCCTGGTGTAGCAGTGAAATGCGTAGAGATCAGGAGGAACACCGATGGCGAAGGCAGTCTCCTGGGCCAGCACTGACGCTCATGCACGAAAGCGTGGGGAGCAAACAGG
+
CCAAACCC=;;;BBABBB@C?BAB?B=@?@BBBC>BCCDD>ABC?@?B@@@<00+0:;:76:6::<8A9;837?=67;77+68169(0+/3/0/(/)//199<;7;;<AB??@@@@'@B@D>?:==00+0:;:==68;=8>9=7?9><?B>BA@A@888@;<=4455443;737339@>AC@C?CCC?C@;;8;;EAD@FCBB@;;5;;;/;=C;;:::000//0///<<<@BBB=@:9:@@@3;;;BC=CBB?
@N9IO0:01050:06209
TACGTAGGGTGCGAGCGTTAATCGGAATTACTGGGCGTAAAGCGTGCGTAGGCGGTCTCGCAAGCTGGGTGTGAAATCCCCGGGCTCAACCTGGGAATGGCATTCAGGACTGCGAGGCTGGAGTGCGGCAGAGGGAGGTGGAATTCCACGTGTAGCAGTGAAATGCGTAGAGATGTGGAGGAACACCGATGGCGAAGGCAGCCTCCTGGGCCGACACTGACGCTCAAGCACGAAAGCGTGGGGAGCAAACAGG
+
C>>><<<=4<<<=>=;::05055:5;,/,/87791///;;39=88B@?:;;78943338:88233377188?;A;3@@98*66(//>>1:17:;5<7==8===8<;;7=<:::=8848<<.34::;<6983339177288496?4:4888::9;;:444::=3?::<333;<<::@=/334829;;4::994:<=8=9B<<<6::8<=>8=:===><<;;>:894505<<:;;;3;?<<=@>2>?>@@7666;
@N9IO0:01054:06203
GACAGAGGGGGCAAGCGTTGCTCGGAATCACTGGGCGTAAAGGGCGCGTAGGCGGGATGGCAAGTCGGTCGTGAAATCCTTCGGCTCAACCGAAGAACGTCGGCCGATACTGCCGTTCTTGAGGGATGCAGAGGAGATTGGAATTCCCGGTGTAGCGGTGAAATGTGTAGAGATCGGGAGGAACACCGGTGGCGAAGGCGGGTCTCTGGGCATCTCCTGACGCTGAGGCGCGAAAGCGTGGGGAGCAAACGGG
+
B=B96;FAAA+BC9BBDC<CDDCC:D9A<BCBB>6;5:B>7B=7?;ACBBB9BC>6B=B9??6:A;=9B==>:>:3@A4>48A6A:@:7B8BB7B?8B::8<4943933:83949948848AA=7BAA?>8A@5>8;A.9.36A7<=6=8?<:AA;A8;BC=8BBAA@BBB???8?92@?6?7@:@6A68:49BB8C7BB=6B933@<6/=78A@>27<@8?8=98;28@89?8(33:3933&3339913833
@N9IO0:01061:06187
TACGAAGGGGGCAAGCGTTGTTCGGAATTACTGGGCGTAAAGGGCGCGTAGGCGGCTTATCAAGTCAGGCGTGAAATTCCCGGGCTCAACCTGGGGGCTGCGCTTGATACTGATGAGCTTGAATGCGGGAGAGGATAGTGGAATTCCCAGTGTAGAGGTGAAATTCGTAGATATTGGGAAGAACACCGGTGGCGAAGGCGGCTATCTGGCCCGTAATTGACGCTGAGGCGCGAAAGCGTGGGGAGCAAACA
+
C@BAA<@CCC3BB@BABB?BC?CC:C?C@DCCBC@CCA@F>CD?AAACCAC=??6?A?AAAC>AAB<A6<BBCBB>B<??2992:?@B:@<@>>>>(99@8=@?373B><>AAB@A@AA>::4;;;@A<ABCC?CCB@??;@=?=@A<ABBBAAA;;:;DBD@D@BAAABBBBA=AC6;6:B=??@<@<9969@A<B?AB@@@@?BAB=AA;A@@<@<@@@BBBAAA=;;;;;<0;;AAACC:;;;BB;B;
@N9IO0:01027:06249
AACGTAGGGGACAAGCGTTATCCGGATTTACTGGGCGTAAAGCGCCCGTAGGCGGCCTTTCAAGTTGGATGTGAAAGCTCCTGGCTTAACTGGGAGAGGTCATTCAAAACTGGGGGGCTAGAGGATGGAAGAGGAGAGCGGAATTCCCGGTGTAGTGGTGGAATGCGTAGAGATCGGGAGGAACACCAGTGGCGAAAGCGGCTCTCTGGTCCGTACCTGACGCTGAGGGGCGAAAGCGTGGGGAGCGAACGGG
+
A0AAACCEE<CCB9;;AB=BBB6;6;@A6ABBBB>@@@BC;@;9;B04:==87:59AFG?BC?AA<?;?>>>???8??@@=@D=@@;?;@@BB<AA;;7;;;;ACGCC6;;;;;;;%;BBBCCACCCAC?B;;7;;BBBC?C?A>@G>E@BBAAA@@<@B@B?BBAABBBCB;;;;C>DC@C@A@@<??@@<@ADD=AAA=???A@:939@;==>?:00/8::<;;:>>&444909;<<<@@2<<;<<7;;>3
@N9IO0:01028:06217
TACGGAGGGTGCGAGCGTTGTCCGGAATCACTGGGCGTAAAGGGCGCGTAGGCGGCCCGTTAAGTGGCTGGTGAAATCCCGCGGCTCAACTGCGGGGCTGCCGGTCAGACTGGCGAGCTAGAGCACGGTAGGGGCAGATGGAATTCCCGGTGTAGCGGTGGAATGCGTAGAGATCGGGAAGAATACCAGTGGCGAAGGCGTTCTGCTGGGCCGTTGCTGACGCTGAGGCGCGACAGCGTGGGGAGCAAACAGG
+
@CBA7BC>6BB9:6BBBB9;668<8B9A?ABAB=6@;@>?7B=7BCCCBA?7@A7;>7A<<<;@=B:BEC9@;@>8CC>7B8:45ABB8?A@7333&73337;8>>;;;>>=9<<555>C556BBB@594444&4B:::=6:6;8<>5<9<;;;<=B;>>:B:BBB@<@@=;;;;>>6=<=>:>B<9<;;>:??=:?:@@@:;;;;:994:8<<7;;<;;;>>=;<<8<;;>:555@?AC??2CDCB=4:594
@N9IO0:01028:06255
TACAGAGGTCCCAAGCGTTGTTCGGATTCACTGGGCGTAAAGGGTGCGTAGGCGGTCGGGTAAGTCTGACGTGAAATCTTCAAGCTCAACTTGGAAACTGCGTCGGATACTATTCGGCTAGAGGAATGGAGGGGAGACTGGAATACTTGGTGTAGCAGTGAAATGCGTAGATATCAAGTGGAACACCAGTGGCGAAGGCGAGTCTCTGGACATTTCCTGACGCTGAGGCACGAAAGCCAGGGGAGCAAACGGG
+
DCC:;:D@CCC<A<@:;;=BB?DC?AA?A@@@AC>AAACB=AA=@@?@?@?;8879CBD>BB?BBBBBBBAABBB<BB@?AA>BBCCC?AA@B@BF@CBBBCCBB@BCDBCCC@BB@BCBBBA?D?CC?BCCD:@BCBBB@A=BBAC>B>@@@BBAABAECC?ABCCBBBCCC9;;:@<;5<.:>>=A@;:5;:;298=BBCCIAAAFABAAAB>C@CCCBBBB??@?BB@?>?/9:399??-989BC=ABB=
@N9IO0:01038:06220
TACGAACCGTCCAAACGTTATTCGGATTTATTGGGCTTAAAGGGTATGTAGGCGGCGCCGTCAGTCGGGTGTGAAAGCCCTCGGCTCAACCGAGGAACTGCGCCCGATACTGCGGTGCTTGAGGGAGACAGAGGTAAGCGGAACTGATGGTGGAGCGGTGAAATGCGTTGATATCATCAGGAACACCAGTGGCGAAAGCGGCTTACTGGGTCTCTTCTGACGCTGAGATACGAAAGCTAGGGGAGCGAACGGG
+
DFBBA@B4;:@;@C<;;;?BD?@A=?@?9@A=AA=AA>AB>BB>BBBBAAA===9===9=?A@@?@BD=BBAABE=CCC>CCC?BBBB?B@ABB@CACCCA@@@:@@@BAAAAA?AABB@CCEG=AA@@9;;@=ACBCCCAC>AABBBB?BB?BBCC@BBCC>BBBBC@BB@@AA@ABBC?B@@@@;@@@?;>:99,;;;5;B@CCCCC?CCCBA@AD@AAA@A@AAAAAABBC<CBBBBBB5@@?@@9?AB<
@N9IO0:01055:06255
TACAGAGGGGGCAAGCGTTGTTCGGAATTACTGGGCGTAAAGGGCGCGTAGGCGGCCTGTTAAGTCGAACGTGAAATCCCCGGGCTCAACCCGGGAATGCGTCCGATACTGGCAGGCTTGAATTCGGGAGAGGGATGCGGAATTCCAGGTGTAGCGGTGAAATGCGTAGATATCTGGAGGAACACCGGTGGCGAAGGCGGCATCCTGGACCGAGATTGACGCTGATGCGCGAAAGCCAGGGGAGCAAACGGG
+
CDC9;:CBCC5CDAGBBB@CC@BC@C@C=??BBC>BBBAA6:969BA@>==9881:>@@B<@9;;BBH@A@@AAA;A@A@7@@:@@AE@CD>CB>B@DD;;;E@BAAA@@@?A@@?BB?BB?B@CDD?CBCBB<@@AAB?D=A=A=AA=@@@:::@<@??B8@@BCBBBBBA><>@/882919?=;@???<?BA<A???8?87728:6::6;:9988798;;?BFCB@??:99+9?:@=AC588BBB<@@A9
@N9IO0:01032:06294
TACGGAGGGTGCAAGCGTTATCCGGATTCACTGGGTTTAAAGGGTGCGTAGGCGGACATTTAAGTCAGTGGTGAAATCCTGCAGCTTAACTGCAGAACTGCCATTGATACTATTTGTCTTGAATGTCGTGGAGGTTAGCGGAATATGTCATGTAGCGGTGAAATGCTTAGATATGACATAGAACACCTATTGCGAAGGCAGCTACTACGCGAATATTGACGCTGAGGCACGAAAAGCGTGGGGATCAAACAGG
+
;?9A5<:;.9=A;8<=::;?<;.904;=@A@AA?6=>0;;0;:5:?CCCBC@CC?BBBBB<B?BCBBBBD@BBCI>CC@BBBCABA796;@?BA5:694:;9@@;?AA<;;BAB<AA@@=AA?@@@@;:;=@?:?=@::9=@;@@:9:A@@@AAAAA?CCCE>B???@AA@A@@9999?@@A?BBB?AA@:?=9939/8>;;//////362526==8=;;@;;;AC>;<9:999&999?<<<0;;><<4<BB>
@N9IO0:01033:06275
TACGAAGGGTGCAAACGTTGCTCGGAATCATTGGGCGTAAAGCGCACGTAGGCGGCTCCACAAGTCGGATGTGAAATCCCTCGGCTCAACCGAGGACGTGCATCCGAAACTGTGGGGCTTGAGTACAGAAGAGGATCGCGGAATTCCCGGTGTAGAGGTGAAATTCGTAGATATCGGGAGGAACACCAGTGGCGAAGGCGGCGATCTGGGCTGATACTGACGCTGAGGTGCGAAAGCGTGGGGAGCAAACAGG
+
CCA;94<90:=ABC=BAA=A:00=9<*//>@6:@<AA@?@3:9?@AABBAA<9949:;=BBD>@ACC?D;;;CBC>@A@=@BC@CCCCAC@CCC@BBB???@??<?BB=B9;;CCC8@@?BBBBBBD;;79@@9@ABBBB@B=@?AF?D>A@A@@>?9=?AB>B?BBBBBCDCBBAB;:91::@?B=@@@@=ABB?D?A@=@BBAA;;;8;CBCCDAABCCCCB999????BBE>D???CDD8AAABD=A>?;
@N9IO0:01033:06298
TACGAAGGGGGCTAGCGTTGTTCGGAATCACTGGGCGTAAAGGGCGCGTAGGCGGCTCGACAAGTCAGGCGTGAAAGCCCCGGGCTCAACCCGGGAAATGCGCTTGATACTGTCTTGCTTGAGTCCGGGAGAGGATGGCGGAATTCCCAGTGTAGAGGTGAAATTCGTAGATATTGGGAAGAACACCGGTGGCGAAGGCGGCCATCTGGACCGGTACTGACGCTGAGGCGCGAAAGCGTGGGGAGCAAACAGG
+
GCIBB?BHID5CCBCAA@@CB@CC@C@CCCCDDD>CCBBD?FE>BBBBAAA=::6;BB@@@C@BBBBA=@?????8::::-;B<;;<D?BB>CC>BC;;;;BBE@CDCCGAAAAF@CCD@C@?>@=AA<BCBC?BBB4;5.9.45:=6BBDDC;<;A@;;;E?D@CCCCBAAAB@CB=B?::49==;><@A;??G@C?CDAD?@@BBC=?@?C?B::;AA@@@@<>=9::9977*38??<<>15:AAA9A@@;
@N9IO0:01035:06267
TACGTAGGTGGCAAGCGTTATCCGGAATTATTGGGCGTAAAGCGCGCGCAGGCGGTTTCTTAAGTCTGATGTGAAAGCCCACGGCTCAACCGTGGAGGGTCATTGGAAACTGGGGAACTTGAGTGCAGAAGAGAAAAAGCGGAATTCCACGTGTAGCGGTGAAATGCGTAGAGATGTGGAGGAACACCAGTGGCGAAGGCGGCTTTTTGGTCTGTAACTGACGCTGAGGCGCGAAAGCGTGGGGAGCAAACAGG
+
GCCDC;;7;A>@@=@;;;?CCC@C?C@DACC=A>0;<;<;*3949:<=<00+00,0>6>@;><=ABBCBBBCB>>7?C@7>>L;9:CC@C9:;C@CCC?CBHI@C@CC>ABADH<C@CD@B@@@DCBBA<@:;;;;;$;8898<:=?@C@AAAA@@??:?@@@;AB;;;CCBBCBACB?;;7;;@A@?CA@A=@@@5805=8<BDDD3B>AABBBB?BBB@??>?=7918?737;17;=7877(78<>>7<?>6
@N9IO0:01035:06271
TACGTAGGGTCCGAGCGTTGTCCGGAATTATTGGGCGTAAAGGGCTCGTAGGCGGTTCGTCACGTCGGGAGTGAAAACTCGGAGCTTAACTCCGAGCCTGCTTCCGATACGGGCAGACTAGAGGTAGGCAGGGGAGAGCGGAACTCCTGGTGTAGCGGTGGAATGCGCAGATATCAGGAAGAACACCGGTGGCGAAGGCGGCTCTCTGGGCCTTACCTGACGCTGAGGAGCGAAAGCGTGGGTAGCGAACAGG
+
CCBBBBBD>CC?B@?@BB?BCB?B@D@D@BBACC>A@@BB<BB<CCBB@?@;==9><AABBBCCB==;*98?==>>7@@@E@BBBB@C?BA@=@@@@?:99B?B@CBBBBCC9@:::@@A>;;4;?@;?;;;;.;AAACC=B=ACC@CG@CBAAABC@CG@C@CAAA;;;BBB@@@B?A?BB?ABB?A?AA?ACC@C@BB?CBBAAAAC<A>A?AB>A;;;BAC::;?@@@BBC=C@AAAA9AAB@@@@;;;>
@N9IO0:01036:06286
TACGTAGGGTGCGAGCGTTAATCGGAATTACTGGGCGTAAAGCGTGCGCAGGCGGTTATGTAAGACAGTTGTGAAATCCCCGGGCTCAACCTGGGAATTGCATCTGTGACTGCATAGCTAGAGTACGGTAGAGGGGGATGGAATTCCGCGTGTAGGCAGTGAAATGCGTAGATATGACGGAGGAACACCGATGGCGAAGGCAATCCCCTGGACCTGTGACTCGACGCTCATGCACGAAAGCGTGGGGAGCAAACGG
+
CCA>=BBB=;9;>9@>@@;?5=;?3@6;09BACD>BBACC>CBB9;;@AAA>AA>A=?==371398=<7179:>:5@CCC:CK<??8<,3,38:3:6;8=BBBB;555882226;9:556666222:/57559:::*>@=3=.8088<779887>6;522557,9699??A>8555587/55,2,333288<=7=?90717;13222&22+3:497...898855......3575225,5222/..&.....'.57
@N9IO0:01041:06298
TACAGAGGGTGCAAGCGTTAATCGGAATTACTGGGCGTAAAGCGTGCGTAGGCGGAGTTTTAAGTCAGATGTGAAAGCCCTGGGCTTAACCTAGGAACTGCATCTGAAACTGGGATTCTAGAGTATGGTAGAGGATGGCGGAATTTCCGGTGTAGCGGTGAAATGCGTAGATATCGGAAGGAACACCAGTGGCGAAGGCGGCCGTCTGGGCCAATACTGACGCTGAGGCACGAAAGCATGGGTAGCGAACAGG
+
BCCB99;D;>>47-3333-34:883:0505<:<<5659==/559995559;6==6;5555'5.5999;=@<<<<<4;@>4BA;4;@>B>B:;;;=A@AAAFB@?@BCD>DDFF<??<?@@A;;;CAA=B::;A>ABB<BC?C@CC?D@C@C?>>>CF@CCCE=CCDEABBCCBBBB7;59.905AA=ABBB?CDC@C@CC@C@CCC:::7:?A?A@??BCAB@?9993997?AB<<;8==<6988@9928BB<
@N9IO0:01045:06290
TACGAGGGGGGCTAGCGTTGTTCGGAATTACTGGGCGTAAAGCGCACGTAGGCGGACATTTAAGTCAGGGGTGAAAGTCCCAGAGCTCAACTCTGGAACTGCCTTTGATATCTGGGTGGTCTAGACTATGGAAGAGGTGGAGTGGAATTCCGAGTGTAGAGGTGAAATTCGTAGATATTCGGAGGAACACCAGTGGCGAAGGCGGCTCACTGGTCCATTACTGACGCTGAGGTGCGAAAGCGTGGGGAGCAAACAGG
+
ABBBBCCCCC*CC:9:CCACDAFE?A>B>A?A@@:;;;EH?CBB@?;;;AA>BB?CCCBB<A=;;;;0AA5>@@@-00;;*00;788>A7:AA9939183;;8>:67;733339=2::876698/////..34822,22,338838.5.3*..9;96897;2555:3>6:88899?@@:==688/819><5<:7917395<7//)/6335?>6:;7;;;@>:95;;;==>?6;;>>>A:@@>>>AA2??A?C7::64
@N9IO0:01062:06277
TACGGAGGGCGCGAGCGTTGTTCGGAATCATTGGGCGTAAAGCGCGTGTAGGCGGCTTGGCAAGTCGAGTGTGAAAGCCCGGGGCTCAACCCCGGAAGGTCGCTCGAAACTGCCTCGCTCGAGTCCCGGAGAGGAAGGCGGAATTCCCGGTGTAGAGGTGAAATTCGTAGATATCGGGAGGAACACCAGCGGCGAAGGCGGCCTTCTGGACGGTGACTGACGCTGAGACGCGAAAGCGTGGGGAGCAAACAGG
+
FCCC@CCD>CCBBA@>A@>BDADG@D@CBBB@CC>BCBDC=CBCCCCC@@A;@:5;=:C;CD>A?AABC@@>?@A<AAA<BCD:BBB@?BCC:C@B?B<??C?A@@@@9@@@@@BBCDCBA;;;;;0:8?>?C@C?B?BB?B<@<@@9@@AAABB@@=ABBC=D=AB;;;BBBBCBG=BB<A<@A@@CCDC@DCC=@>;:5;5;6;CC@DCC?ACCBBA@AABBABBAABCCCC=CAAACGG9BAA@@6>>?6
@N9IO0:01038:06312
TACAGAGGTCTCAAGCGTTGTTCGGAATCACTGGGCGTAAAGGGTGCGTAGGTGGCATGGTAAGTCAGATGTGAAAGCCCGGGGCTCAACCTCGGAATTGCATCCGATACTGCTGTGCTAGAGTACTGGAGGGGTGACTAGAATTCTCGGTGTAGCAGTGAAATGCGTAGATATCGAGAGGAATACCAAAGGCGTAGGCAGGTCACTGGACAGTTACTGACACTGAGGCACGAAGGCCAGGGGAGCAAACGG
+
CHCBB:;:;ABCC?ABBB;;<@BB?B;CABACCE>@:@=:2@:2:A?@?AA=>=<<@AC=AA@BAA@BAABB@@<6BC<5@==1;<8>5>=@=;*/).)..9661;95628:;=<:5;ACC8::AA@?;:9:9*9?ABCCBB?B;=<@B>@A@A?????<<=7??>????A@@?=;;3876848BB@CC<B=????A>AB=7AA::AA=>?8::67777A?@;A>=>3?92335:5:8B:==-55;AD9<;<
@N9IO0:01038:06332
TACATGGGGTGCAAACGTTGCTCGGAATTATTGGGCGTAAAGCGCACGTAGGTGGCCACTTAAGTCGGATGTGAAAGCCCTCGGCTCAACCGGGGAAGTGCACCCGAAACTGAATGGCTCGAGTACGACAGAGGGTCGCGGAATTCCCGGTGTAGAGGTGAAATTCGTAGATATCGGGAGGAACACCGGTGGCGAAGGCGGTGACCTGGGTCGATACTGACACTGAGGTGCGAAAGCGTGGGGAGCAAACAGG
+
555@=?>@5?==??9?;?9?:9:A<B<@=>B>BB>B??;>8A@@@A@=>97134245A@B>@=@@@B><=?>@@@8===6<;938://)/3888.94/56==<=6::@9>@:;0:A7BBCA@ACBCCB;;;ABB=CDDC@;>9A9@@;B?BC;<;B@6;;CC<C@BBCCCCFBBBCD=BA>A?AAB?B?@@;?:939<9:5::;C>@@D?;;;ABBBBBCCCCCB;;6;;;<<J=DAA;;;;.;;;;;.;@?=
@N9IO0:01046:06326
GACGAACCGTGCGAACGTTGTTCGGAATCACTGGGCTTAAAGGGCGCGTAGGCGGCTCGCCAAGTCGGGGGTGAAATCTTGCCGCTCAACGGCAAAAGAGCTTCCGATACTGGCGGGCTGGAGGGGGATAGGGGTGCGCGGAACTTCCGGTGGAGCGGTGAAATGCGTAGATATCGGAAGGAACGCCGGTGGCGAAAGCGGCGCACTGGATCCCCACTGACGCTGAGGCGCGAAAGCCAGGGGAGCAAACGGG
+
CBHCC=A79;@>=>;<996:A>BB?A89:@@@@@;@B9?>9@@<ABBBBAA=>>8>@@;;7<=BA;;:::*;@@@8A@@=BC@BCECC@BD<99::-;ABBC@D>??@@;;;>;;:5;B?=AABAA/A>====2<?>?<<7<4558<7=9=>7;;BB9BBB=4548879<>?<=@A5:3939299?;?;9:.9===6?AA<@@AA@@@=A;;;;.;ACCCA;<595516>CCDD49;.4999+:?BCC?CDL?
@N9IO0:01051:06325
TACGTAGGTGGCAAGCGATACTCGGAATCACTAGGCGTAAAGCGCAGGTAGGCGGTTCGGTAAGTCTTTTGTGAAAGCTCCCGGCTTAACTGGGAGAGGCCAAAGGAAACTACCGAGCTAGAGTGTGGTAGGGGATACTGGAATTCCTGGTGTAGCGGTGAAATGCGTAGATATCAGGAGGAATACCTATGGCGAAAGCAGGTATCTGGGCCATCACTGACGCTGAGCTGCGAAAGCTAGGGGAGCAAACAGG
+
CA@>@00+0=9=B<ACCBAB;<;B=A095@>>>@>@B:99/7;:93;7;@A:??2869:5:@38;3333&33999.77:9D=C?@<<@9<;=@4;;69498A=:>9=A6@@>B?A@@@BA@A958DC?AADAC9CDBA@?;?<?;>?::78A?ABCC?CCBD;9:88<<<==?<?;;7;A?B>BCC@BDBB7;;AA9AA@@>AB@@ACC=C?BBBBABBA@@A;;;?::9<?==59:9====0>@@AA=:;;=
@N9IO0:01025:06374
TACGGAGGGTGCGAGCGTTGTTCGGAATCACTGGGCGTAAAGCGCGTGTAGGCGGCCCATTAAGTCTGATGTGAAAGCCCGGGGCTCACCCCCGGAAGTGCATTGGAAACGTGATGGGCTGGAGTCCCGGAGAGGAGGGTGGAATTCCTGGTGTAGCGGTGAAATGCGTAGATATCAGGAGGAACACCGGTGGCGAAGGCGGCCCTCTGGACGGTGACTGACGCTGAGACGCGAAAGCGTGGGGAGCAAACAGG
+
DCBC@CCD>9:9BAA@?@7@C<EC:E:CC@BA@@;@@@C>7B@@?BBB@@A?:905;3>B=?<AAAAAABBABB=7?>:2A99.?>?99999$34998>?;99493<<(7338888=183953?=><1717;>;6666(6705-2+2.56068552224;<;>59:=:888//.557506;:>6AAB=B<>>:>:?=??CB?BB<???C=??C>@9977;333789:;BBCCCCF7:9@@@@@6@@@@@<@=;;
@N9IO0:01035:06366
TACGAAGGGTGCAAGCGTTACTCGGAATTACTGGGCGTAAAGCGTGCGTAGGTGGTTCGTTAAGTCTGATGTGAAAGCCCTGGGCTCAACCTGGGAATGGCATTGGATACTGGCGACCTAGAGTGCGGTAGAGGGGTGTGGAATTCCCGGTGTAGCAGTGAAATGCGTAGATATCGGGAGGAACATCTGTGGCGAAGGCGACACCCTGGACCAGCACTGACACTGAGGCACGAAAGCGTGGGGAGCAAACAGG
+
BBC<;9<E=BBBD?C;:;?BBCBB?A3908884D>:;;DF>CBB@@@AA@B@AA@A@CBC@CABBBBC@AABC>A3;A;3@A<5BDDC:I:BE@7>:=B:@B@>B;ABBBBB?CBCB@:;;BA;;;B=@@??>>>5?@AA=B>B?BC=C@CBBBAAAACCDD>CBBBICBBAAAA@B:@A@D@ECCBBA@@?BAB?B@BBBCAAA=AA>AB=@@B?@:<CC?889//)//8::<3:999:::.::@?A4?AA4
@N9IO0:01036:06393
GACAGAGGGGGCAAGCGTTGCTCGGAATCACTGGGCGTAAAGGGCGCGTAGGCGGGATGGCAAGTCGGTCGTGAAATCCTTCGGCTCAACCGAAGAACGTCGGCCGATACTGCCGTTCTTGAGGGATGCAGAGGAGATTGGAATTCCCGGTGTAGCGGTGAAATGTGTAGAGATCGGGAGGAACACCGGTGGCGAAGGCGGGTCTCTGGGCATCTCCTGACGCTGAGGCGCGAAAGCGTGGGGAGCAAACGG
+
?;;CCDCCCC5CE?BAA@@CCCBB>A8;;CDBBB<9<;BB5@?5@@@A?@=9?@?9?@?=?A=ABBC@DAA???@8?A9?<?A>ABBB@B@BB?BB>???AD=@=A?>=>?::3:@<@A<??BC;AAA???AA?????8?8<9?<@@;A?BBBCCBB?BBBB>BBBBBBBA@???AF>BB?C?ABA@C?BB?ABC>A>ADD<A@@@999+9><AAA=AACBBCA9988=???@A:??>:9:9+:=:99(797
@N9IO0:01037:06368
TACGGGGGGAGCAAACGTTGTTCGGAATCACTGGGCGTAAAGGGCGTGTAGGCGGTCCTGTAAGTGGTGTGTGAAATCCGATGGCTCAACCATCGAGCTGCGCTCCATACTGCAGGACTTGAGTACAGCAGAGGAAAGTGGAATTCCCGGTGTAGCGGTGAAATGCGTAGATATCGGGAGGAACACCGTTGGCGAAGGCGACTTTCTGGGCTGTAACTGACGCTGAAACGCGAAAAGCCAGGGGAGCGAACAGG
+
CBBBBBBB';:;C>6AA<:==:CC:C@CCBCCCC>BAAAA8BB=BBCCCAB?;;4;@5:55=9B<<8<A::;CDF?CC@@??@4::=B9B9C:98770000<;:<;@AAAAAB??=?EC?CBBBBBBDBBD@;6;:19/0(/0638:2:58::ABAA<AA@@:@BABACBA@@@===(947;7;BB?@@9949;A=A=A??>:=8===>8BBBAA<?ABAA<A?;>C;<;<99:9&73688::.9:<=?;<;;6
@N9IO0:01038:06367
TACGTAGTGGCAAGCAGTTGTTCGGTGAATTATTGGGCGTAAAGGGCGCGTAGGCGGTTCGTTAAGTCGGCTGTGAAAGCCCGGGGCTCAACCCCGGAGGGTCGGCCGATACTGGCGAACTAGAGTACGGAAGAGGTAGCTGGAATTCCCGGTGTAGCGGTGAAATGCGTAGATATCGGGAGGAACACCTGAGGCGAAGGCGGGCTACTGGGCCGATACTGACGCTGATGCGCGAAAGCCAGGGGAGCGGAACGG
+
,,,,,,,-/)55.5;<BB;A@:?@;9457A8=B9A<6<9559,55)555;9;;5<;5:<CBC?C7;9AA>A@A@ACC<@?>7B??2BB@@6;;;-43:::5<00*038;;@@980849=??ACAAA@CC6A=BBB?BBBBBB=@=A=B@9B8@AA@?:A>A???8?99:ABBAABB=C?6=93737::5?:58089>.8.222'266<898)89>=>B;;<AAAA@@@A>>???A@9>><?=?>,9762,2/539
@N9IO0:01059:06396
TACGTAGGGTGCAAGCAATTATCCGGAGTGACTGGGCGTAAAGAGTTGCGTAGGTGGTTTGTTAAGTGAATAGTGAAATCTGGGGGCTCAACCTCACAGACTATTATTCAAACTGGCAAACTCGAGAATGGTAGAGGTAACTGGAATTTCTAGTGTAGGAGTGAAATCCGTAGATATTAGAAGGAACACCAATGGCGTAGGCAGGTTACTGGACCATTTCTGACACTGAGGCACGAAAGCGTGGGGAGCGAACCGG
+
BD;:;@@B6:;5<77//)/(///)/18=999:99;-:BBBC?BA@A>@@CBAB?;;5;E0;;=B?C:;;BIDABBBB=@@@@@@@*89<@<@?ABBB@@@CBBC?AA=A@@9@AB?BCD<A@9::@@;>?<?AA@@<::6:@A>@=@A<ACCAAAB@@<AA@@@D?CE?AABBBCBC?A;;5;<A<@BB?B>BB>CCCCCACCC@C@CCCB9;;@CCC=CBBBBBAAA;;5;@@;;;/:?>@@BB3@;00<+0*08
@N9IO0:01063:06369
TACGTAGGGTGCGAGCGTTAATCGGAATACTGGGCGTAAAGCGTGCGCAGGCGGTCTCGCAAGCTGGGTGTGAAATCCCCGGGCTCAACCTGGGAATGGCATTCAGGACTGCGAGGCTCGAGTGCGGCAGAGGGAGGTGGGAATTCCACGTGTAGCAGTGAAATGACGTAGAGATGTGGAGGAACACCGATGGCGAAGGCAGCCTCCTGGGCCGACACTGACGCTCATGCACGAAAGCGTGGGGAGCAAACAGG
+
BCCCGCCC>AAACCCBAA8=265@8C7;;@@@B=@@@BB=BCCA@;;:AB>=@698<<<<@537333(3337<=5?=<<(99,8>:9399933(317737934;8848;99////(/999;333;<8=>8887)7>/773(33<39073333337;:988661:///:::;AA777<?5;;1714><6<88939??<A=@@??;??=@@E>B?BCABB;;;@@@AAAAA@@A;;;0;AABBGE;BCBCC>BBA>
@N9IO0:01088:05761
TACAGAGGGTGCGAGCGTTAATCGGAATTACTGGGCGTAAAGCGCACGTAGGCGGCTTGGTATGTCGGGTGTGAAATCCCCGGGCTCAACCTGGGAACTGCACCCGAAACTGCCTTGCTCGAGTATGGGAGAGGGAAGTGGAATTTCCGGTGTAGCGGTGAAATGCGTAGATATCGGAAGGAACATCAGTGGCGAAGGCGACTTCCTGGACCAATACTGACGCTCAGGTGCGAAAGCGTGGGGAGCAAACAGG
+
CCCCCBBB=@@BA??>>>:>=>@@?C?B@BAA@C>BB>>>5>>?>A@@@A@<@@<@A=A?BB@AABBB=BB?@?C;@@A@6@A;???C@C9::E>C?BBA;;;A<BBB;B;;;7;>BCCCBABAAAAC9;;BBC;@=@AA>B@CC=C@DACCCBBAA=B9994:BBBAAABBB@@@<@<@?A?@@@@@BBB?AAD@C?AABBD@C@BA?:;8;?AABCBBDCBB???>@>><<<-99>@@AD9::?CA9@994
@N9IO0:01088:05772
TACGGAGGGGGCAAGCGTTATTCGGAATCATTGGGCGTAAAGGGCGCGTAGGCGGCCCTGTAAGTCTTGGGTGAAATCCCTCGGCTCAACTGAGGAATTGCCTTGGATACTGCAGGGCTCGAGGCTGGAAGAGGGCAGTGGAATTCCCGGTGTAGCGGTGAAATGCGTAGATATCGGGAGGAACACCAGTGGCGAAGGCGGCTGCCTGGGCCAGTTCTGACGCTGAGGCGCGAAAGCGTGGGGAGCAAACAGG
+
BBBA=>@@@@,@B;ABCB?@A<@A;@:=>99.4:1::88808808;????@>9:8:C:?AA<6>;?>2881899:2:<<3333289@@=AABBB@C:>9==;B;>;@CC@;;<>>>8;<<;;96@;;8<?HBCB>BBBBB@BGE?BC<@<@A>:;;@=@BCD>DABBB;9:@@@BCD;AA<@:ABB8;;@@=@BB@B?BD@CAAA@BBB;@;@@B<>???CCBCBBBA;;<BBB=CC;;:DD8@ACCF=BBA>
@N9IO0:01092:05775
TACGGAGGGTGCGAGCGTTGTTCGGAATTACTGGGCGTAAAGCGCGTGCAGGCGGCTAACTAAGTCCGGTGTGAAAGCCCGGGGCTCACCCCCGGAAGTGCGCTGGAAACTAGTTCGCTAGAGTACGGGAGAGGGAAGTGGAATTCCTGGTGTAGCGGTGAAATGCGTAGATATCAGGAGGAACACCGGCGGCGAAGGCGGCTTCCTGGACCGATACTGACGCTGAGACGCGAAAGCGTGGGGAGCAAACAGG
+
BBC@=@@@:@A?BBB@@@?BB@BB=B8;:;BABD=;;;BA;ABAB@@@@AA=@@>ABA?C@@=@?@<B????BBC8?=7.;77+79<?>@@@(929;=7<899558==5<<AAA>ABCCAAAABB?@A:AAAAA2849@@<@=@:=;00*/09:<BB>BBBB>BBBB???BA???CC8;;?B?@@@>B@BB@BCD=A=::4:>9>;@C?BB@C@@@@C;;;AA;;;<;;@B@@@9@;;;ACC8@A@AD<@@@;
@N9IO0:01094:05784
TACGGGGGGGGCAAGCGTTGTTCGGAATTACTGGGCGTAAAGGGCTCGTAGGCGGCCAACTAAGTCGGATGTGAAATCCCCAGGCTCAACCTGGGAATGCATCCGATACTGGATGGCTTGAATCCGGGAGAGGGATGCAGAATTCCAGGTGTAGCGGTGAAATGCGTAGATATCTGGAGGAATACCGGTGGCGAAGGCGGCATCCTGGACCGGCATTGACGCTGAGGAGCGAAAGCCAGGGGGAGCAAACGGG
+
;;;;;:;:;:"5>.55@<6;;>AB>B@DABBBBK?C@@@A;@@;@AABBAA=@@<@>A>ABB?CBAA>A:99BBD<A@@?-993;@@D?C?BBA;@>845:??<A@BBA@@;??A?BA>@A@BB@GD>AAABB<BBCAA@B@B?C>;;7;A@@@>>;9;;>6>?::;;;DBBABBB=???B?;;;>A>AB?BBD?B@;;8;CCB?BB<@@=@?AAB=AAB@@>?=>9599999,5;655555$599:<065=2
@N9IO0:01107:05790
GACAGGGGTCTCGAGCGTTAATCGGAATTACGTGGGCTTAAAGGGTGCGTAGGCCGGCCCTGCAAGTGCTTTGTCGAAATCCCCCGGCTCAACCGGGGAACAGCTCGGCATACTGCGGGTCTTGAGGAAGGCAGGGGTCGCCAGAACTGTAGGTGGAGCGGTGAAATGCGTAGATATCTACAGGAATGCCGATGGTGAAGACGGGCGACTGGGCCTTTCCTGACGCTGAGGCACGAAAGCGTGGGGAGCAAACAGG
+
CDABBBB9ABBB@?@CBC?C@A@;:D:@<A///<;3:A/66/5<255;>@@@:<+0+07(//:<7=65/7:/8//-89(-----$/)-755(,(-66+63---9;4404::8:::733(333-4<=8=9=9<;;;;.:::<.44:.444455.59.//::)//7:1449999==>9>=00///)/5://,6;==9>B==6::>=6=ACDCCD?D@DE=B?A@C@;;<CAB?A;;;:9/9>@AABB6::;@@8@==:
@N9IO0:01108:05774
CACGTAGGAGGCGAGCGTTATCCGGATTCACTGGGCGTAAAGCGCGTGCAGGCGTTTGGTAAGTTGGGCGTGAAAGCTCCCGGCTCAACTGGGAGAGGTCGTTCAATACTACCAAACTAGAGAGTAGAAGAGGAAGATGGAATTCCCGGTGTAGTGGTGAAATGCGTAGATATCGGGAGGAACACCAGTGGCGAAGGCGATCTTCTGGTCTATTTCTGACGCTCAGACGCGACAGCTAGGGTAGTAAACGGG
+
CCB@@@B>AB@BBBB;;:@BBB@C?BB@CCCDDD=?@@DE>CAA?=890::900/=2@;?:5:;@BC>B900AA,0//;;5?:?BBC>B@CD<@@@B?BAAAACC@CCCCCCADD?CA@@@BBBBBAA<@;;6;5;;AA?A@C@CH>CACGCAAAA?@:993:A@AAC:;;;;;;;6;C@C?BBB?B@@A?BBB=A?ABBBCB>BAA=BB@@@D?DBBCBBBC@@@B;<<BBA;;;BBBC>CBAACD>CCE=
@N9IO0:01065:05848
TACGTAGGGTGCGAGCGTTAATCGGATTTACTGGGCGTAAAGCGTACGCAGGCGGCTTGGTAAGACAGGTGTGAAATCCCCGGGCTTAACCTGGGAACTGCATTTGTGACTGCCTGGCTAGAGTCTGTCAGAGGGGGGTGGAATTCCACGGTGTAGCAGTGAAATGCGTAGAGATGTGGAGGAACACCGATGGCGAAGGCAGCCCCCTGGGATGAGACTGACGCTCATGTACGAAAGCGTGGGGGAGCAAACAGG
+
CCCCCCCG?:<;BBB@@@8<8ACD@BBB=BB9997;BACD>B:;;BABA>><9969C?C<??@???@@=@@?@@B9BBB@8@C59:?A>A?BCB>B@C:;:AAC:?<BC??@C?CC?AAA9:9??>BAAACBBBBBA(??9>5?=B=BBB???;>9:544=CC8>???>>>@BA@@@A;???B?A??<?A@@>??@=@=>=9:999)9@?9???==?>??>@:::??>>=94455)55<59:9:$555<<4<;;6
@N9IO0:01072:05814
TACGTAGGTGGCAAGCGTTGTCCGGATTTATTGGGCGTAAAGGGCGCGCAGGCGGTTCGTTAAGTCCGAGGTGAAATCTCCCGGCTCAACTGGGAGGGGTCTTCGGATACTGGCGGGCTTGAGGTGAGCAGAGGTGAGCGGAATTCTGGGTGTAGTGGTGAAATGCGTAGATATCCAGAGGAACACCAGTGGCGAAGGCGGCTCACTGGGCTCCACCTGACGCTGAGGCGCGAAAGCGTGGGGAGCGAACCGG
+
BB:;:BB?AA@AB@CABC@CCC?B<BBB<BB@CC=???@?9@C>AABBAAA@CCAE@BBB=@?ABB?BBB>BBCB?CCCCE=@>@BCA>A:::/;@?A+AAA>;;.59ABBC9CCE>CB@C@;7;;:>BBB@A@BBCDCC@C@C?BBCC=BBBCB@A<@<<<0::>A@BBCCDFC?C>>;?=9ABC?BBBB?BAC@C@CC@CBBBBCDH?A@@@BB=B;959;A<<;7;;;CBB<CBCCCJG;AB@A@?B?B?
@N9IO0:01081:05817
TACGGAGGGGGCTAGCGTTGTTCGGAATTACTGGGCGTAAAGGGCGCGCAGGCGGCGGTTCAAGTCGGGCGTGAAAGGCCTGGGCTCAACCCGGGAATGGCGCTCGAGACTGGACTGCTCGAGTCCGGGAGAGGATGGTGGAATTCCCAGTGTAGAGGTGAAATTCGTAGATATTGGGAAGAACACCGGTGGCGAAGGCGGCCATCTGGACCGGTACTGACGCTGAGGCGCGAAAGCGTGGGGAGCAAACAGG
+
CCCC@BBEDF5CCCCBBB@CC@CC?CAC@CCCBB=:;;EG=CC=BBAA@A?=?>9?@=@?BC?BBCCC>B?>>BC=@:?99::.;@@B<@@<?A=B?CB@???AA@@@@;;;=@@;;;;;BBBBC?CC<@@AB=BBB=@A>B@B>AB<BBBA@@@AA?@@@D=B=??BAA@@@@;??9?<@A=?@@4947A<A@?<?3898>:@@@?A389;?<@@AB:9:B?A@BB?999CCC28:>9999-8989828>A<
@N9IO0:01083:05840
TACGGAGGGTGCGAGCGTTGTTCGGAATCATTGGGCGTAAAGCGCGTGTAGGCGGCCTGGTAAGTCGGGTGTGAAATCCCCGGGGCCCAACCCCGGAACTGCATTCGAAAACTGCCTCGCTAGAGTCCCGGAGAGGAAGGCGGAATTCCCGGTGTAGAGGTGAAAATTCGTAGATATCGGGAGGAACACCAGCGGCGAAGGCGCCTTCTGGACGGTGACTGACGCTGAGACGCGAAAGCGTGGGGAGCAAACA
+
CBCD><;;75=B@<?@@A>AB7;69B:?@@C<BA<AA;B<5<<944/////)//5;,/58<<5;;;;?4@;>@@@)5555&555&5>3;5;==&5.5.545544.44444&4444.44888944444:084:<<<8<7:488-3-3-33(348884//73///::+9699::::::877:.//)/)/7717:885:875:3///1616686:;;7;<<454943333333337789(3333777+73337.73
@N9IO0:01100:05814
TACGTAGGTGGCAAGCGTTGTCCGGATTTATTGGGTTTAAAGGGTGCGTAGGCGGTCCTATAAGTCAGTGCTGAAATATCACAGCTTAACTGTGAGGGTGGCATTGATACTGTGGGACTTGAGTAAAGTTGAGGTAGGCGGAATTGACGGTGTAGCGGTGAAATGCTTAGATATCGTCAAGAACACCGATAGTGTAGACAGCTTACTAAGCTTTAACTGACGCTGAGGCACGAAAAGTGTGGGGATCAAACAGG
+
BE:;;GE@CCABB=@AA@>BDC?C@BCB>BD@DE>DC=??:?C=BBBCC@@<998;B@CBCC?DCCAAABBBBBC>DDCCCA;;;B=A7;;@@A???:?C?BDC=@@ACBBA;;;0;@@?CBBBDD?CD?BBB@BBB@BC@D@C@AAAB@CCBBB;;4;@@@8@@@A>BBBCCCAABCC>BB>BBB8;;C@@@B@@@@B@@@A=AA:948???7?<>BC?>>>;::A===9::::*:??@ABB9A@?@@9@??<
@N9IO0:01111:05841
AACGTAGGAGGCGAGCGTTATCCGGAGTTACTGGGCGTAAAGCGCGTGCAGGCGGCAGGACAAGTGGCGGGTGAAAGCGCCCGGCTCAACCGGGCGAGTGCCGGTCAGACTGTCGTGCTGGAGTACCGGTGAGGGACGTGGAATTCCGGGTGTAGGCGGTGAAATGTGCAGAGATCCGGAGGAACACCAGCGGCGCAAGCGGCGTCCTGGACGGAAACTGACGCTGAGACGCGACAGCGTGGGGAGCGAACGGG
+
C:AAABC=BB?BB@A?AA>ABB?B?9:::==;;;0;@ABC=BBB;;;;BBB>BC=@AB=B@B?EBB?BBA<BBBB>BDCAE=@90000)/18;5;;;;<BB?C7::A@9::9?AAAAA?@=?@@@@=AA???@@7=00/;6=6>:>>AA9=;/00)/6:969:7;=:;999:>>@A=@<@C@C@CCCACBBBACCCD@BCD=AA;;7;D?CCE@DF?CCBBCCCBAAAAAA?9::99;;:;>?299:@?;<=B5
@N9IO0:01083:05903
GACAGAGGGTGCAAACGTTGCTCGGAATACTGGGCGTAAAGCGCGTGTAGGCGGGCCGACAAGTCAGATGTGAAAGCCCTGGGCTCAACCCAGGAACTGCATTTGAAACTTTTCGGTCTTGAGTGGTGGAGAGGGAAGCGGAATTCCTGGTGTAGAGGTGAAATTCGTAGATATCAGGAGGAACACCGGTGGCGAAGGCGGCTTCCTGGACACCAACTGACGCTGAGACGCGAAAGCGTGGGGAGCAAACAGG
+
CBCBBFEE=BBBBC:???<??B@=:=,000???<???@A3;;AAABCCCC>@?>4:::?@A<;::AA@@@@@@B6::@9=?@6:9<>5=>8>>9=;==@@;;;0:;:.9999*9>7@9;76?@AA@CC<?A;;;0;=AAB=@=@9<7;D@BBBDBBB@C;;;8;?BADBBBBDBBAB?;;7;<@BB@J>BB@CB@=?<?B?@@<@=AA=@AEE@D@@;;;@>@;;;AAB@@9;;0;?A;;::-:@?A@<;;;?
@N9IO0:01086:05891
AACGTAGGAGGCGAGCGTTATCCGGATTCACTGGGCTTAAAGCGCGTGCAGGCGGTCGGGTAAGTCGGACGTGAAATCTCCTGGCTCAACTGGGAGAGGCCGTTCGATACTGCCGGACTGGAGGGCAGGAGAGGGAGGTGGAATTCCGGGTGTAGCGGTGAAATGCGTAGATATCCGGAGGAACACCTGTGGCGAAAGCGGCCTCCTGGTCTGCCCCTGACGCTCAGACGCGAAAGCTAGGGGAGCAAACGG
+
;.5<<<>?;;9;BBBABB=>??=@?@@>ABBBAA9@=399/;?@AABCCBC@CC<@99:4:B:@ACB=AAAAACI?CDBB@BB>BBAA=A@@?;?BBA?B?CB@AA@:::@@A?B>@@<;79@A<@@@?;<;AC;A@=@@4;4:;@;A@:@@AABCFADCDC>CCCCBBBAAA@@<@>??<??AAA@C@@@>A;;;0<@@<@=@@?BC@;;;@@@@7@@ABB;;;:;;;:A;;;0;======*955<<0999
@N9IO0:01094:05867
TACGGAGGGTACAAGCGTTATCCGGATTTACTGGGTTTAAAGGGTGCGTAGGCGGCTCTTTAAGTCAGTGGTGAAAGCCTAGTGCTTAACACTAGAACTGCCATTGAAACTGAAGGGCTTGAATCAAGGAGAGGTAAGCAGAATTTATAGTGTAGCAGTGAAATGCTTAGATACTATAAGGAATACCAACAGCGAAGGCAGCTTACTGGCCTTGTATTGACGCTGAGGCACGAAAGCGTGGGGAGCAAACAGG
+
CCCC@AAA:@ABB=A@CC@BCC=@=?AA9@?888-:>.98*9=8;@AAB??;:;5;BBAC<C;@@@???B@BBCE:;:@BBAB??@?B?BCCC@@@?BBBA=A@7:9A9@@@@;@A9@?=@?9@@@;@<@@BB>AA@BBBBD@CC=DCCCBBBBBBCBBA@@6ABAA?BBBCBBBCAA=@@D@CCC@C=@@@@;;5;@A@@@A=<;;?;?=A<??AB?BBCBADA@@;:::;<<9??=?@@@6AAAAC>CBB@
@N9IO0:01099:05874
TACGTAGGTGGCAAGCGTTGTCCGGATTTATTGGGTTTAAAGGGTGCGTAGGTGGCCCTGTAAGTCAGTGGTGAAATATCTCAGCTTAACTGAGAGGGTGCCATTGATACTGCAGGGCTTGAGTACAGATGAGGTAGGCGGAATTGACGGTGTAGCGGTGAAATGCATAGATATCGTCAAGAACACCGATAGCGAAGGCAGCTTACCAAGCTGTAACTGACACTGAGGCACGAAAAGTGTGGGGATC
+
CCCCB@B>AB>@A?CBBA=A@@=@?AAA>ADADC=BB0:9/9<6;=?A>@B?@@9?@8@;;;=B@A@;;;?BAAA<AACCBBBB@@4;4;BCBABA@6;;A=<;5;ABA;;;?:995:A?BBB@??BBA@A@A9>>A>AA?A=A<:::;588====<8<=CC<BBCBBCCBB>>>BA;?;<>7>@?=@A@A?<??2919;:33-39-3-3388:<6888:::::///4///////&/;;9;;9+733
@N9IO0:01110:05896
TACGTAGGTGGCAAGCGTTGTCCGGATTTATTGGGTTTAAAGGGTGCGTAGGCGGCCCTGTAAGTCAGTGGTGAAATATCTCAGCTTAACTGAGAGGGTGCCATTGATACTGCAGGGCTTGAGTACAGATGAGGTAGGCGGAATTGACGGTGTAGCGGTGAAATGCATAGATATCGTCAAGAACACCGATAGCGAAGGCAGCTTACCAAGCTGTAACTGACGCTGAGGCACGAAAGTGTGGGGATCAAACAGG
+
CCBC@?>;?>;>B?BAAC@CCB?B?@BB>BB@CC=CD:<<-9:.:?>@@??;996;B;@A;;7;ACCABB@A@@D>DAA@B9:;@@=@=ADCBBBBC<@@A?@@>@CDB;;;AAAC<AA@CB?@?@AAA??>A<@AB@BB@C?B=ABBB>AAAAC@@=@BBC;AA::9@BABBB:97BB>BB>AAA=@@@A<;<<9?;=>=@>9==+0,0:66>?;?AA>;;>=///(/88373(3>@@@AA6:978?67998
@N9IO0:01081:05934
TACGGAGGGGGCAAGCGTTATTCGGAATTATTGGGCGTAAAGGGCGTGTAGGCGGCTCTGTAAGTCTCATTGTGAAAGCCCTCGGCTTAACCGAGGAACTGCATGGGAAACTGCAAAGCTTGAGTCCGGGAGAGGAGAGTGGAATTCCCAGTGTAGCGGTGAAATGCGTAGATATTGGGAGGAACACCGGTGGCGAAGGCGGCTCTCTGGACCGGTACTGACGCTGAGACGCGAAAGCTAGGGGAGCAAACGGG
+
AABB;A??A@0BD8CA@@@BC@BB@B@C?AA>AB=ABBCC>CC?CCBBAC@=??9>BBBBBB?BBBBBBB<>?CBC8BA:3AAB@BBAF?C9::A>B@DCCBAABC<AA=@@?ABD<CAA=BAABC?BB=BBBC@BBBBBB?B@B?BE>BCGDCCCBCABCCE?CHBBBC;;;CB?BC=;;6;5;@A=B?A@=@BB@D@CEAAAACDCC@CB?B?BBBBBCBCBB@@@A@AB;;;0;A99:DD9@AAA>3;@D;
@N9IO0:01082:05922
TACGGAGGGGGCAAGCGTTATTCGGAATCATTGGGCGTAAAGGGCGCGTAGGCGGCCTGGCAAGTCAAAGGTGAAATCCCTCGGCCTAACCGAGGAACCGCCTTTGAAACTGCAAGGCTCGAGGCCGGGAGAGGGTAGCGGAATTCCCAGTGTAGCGGTGAAATGCGTAGATATTGGGAGGAACACCAGTGGCGAAGGCGGCTACCTGGACCGGTTCTGACGCTGAGGCGCGAAAGCGTGGGGAGCAAACAGG
+
BBAA;;9999*;A8AAAA<?@=@B?B?BBBB6;:6;A?AB=BB<@@@CCBB?::8:=AA?BB?BBBBB;C?BBBA<BDD:@>?9>9?A?C>AAB?B?A=C@<??9>BB>BBA@?,0,0;;:;;:?@DD=@ABCC:?>BBB?B?B?BC?C>>>AAA::7;==D;CA;;;;76//.(..'..(/.57:6<868:>@?;@<::5:57=9;;6;>:=7<1968?@ABBBBB?A@@>?=5==><?>>0@787;19222
@N9IO0:01091:05944
TACAGAGGGTGCGAGCGTTAATCGGAATTACTGGGCGTAAAGCGTGCGTAGACGGTTATTTAAGTCGGGTGTGAAAGCCCCGGGCTCAACCTGGGAATTGCATTCGAGACTGAATAGCTAGGGTACGGTAGAGGGAAGCGGAATTTCCGGTGTAGCGGTGAAATGCGTAGATATCGGAAGGAACATCAGTGGCGAAAGCGGCTTCCTGGACCAGTACCGACGTTCAGGCACGAAAGCGTGGGGAGCAAACAGG
+
CCCCCBBB<BB?@B@??@;?;@AB>B?C@EBBBD>BAACC>CCC;<;;;CDC@A=A>AAA;@<@ABDD>BABAGE9;:EF9BC=@@@@<@=@AA9A5;7;;;;=@BDCCCBBB?BABBBBBE><;;B?BAAABB=C>BBB<@<@B;@=@=;;;BBAB@GCCG?BBBBBBAAC;;;;5;5;>B?BBBBB@@?<@???9?>>:=@393:93:A;@?BAB>B@@??3::>9>??@AA=:9:BBCC:AAABC>BBB4
@N9IO0:01092:05940
TACGGGGGGAGCAAGCGTTGTTCGGAATCACTGGGCGTAAAGGGCGTGTAGGCGGCCAAGTAAGTCGGGGGTGAAATCCACTGGCTCAACCAGTGACGTGCCTTCGAAACTGCCTGGCTTGAGTATGGCAGAGGGAAGCGGAATTCCAGGTGTAGCGGTGAAATGCGTAGATATCTGGAAGAACACCGGTGGCGAAGGCGGCTTCCTGGGCCAATACTGACGCTGATGCGCGAAAGCCAGGGGAGCGAACGGG
+
BCCCCBBB'9;;C7=AAB?BB?BB?B@CCCCCCB>BB@AA9@@;@ACBBBB@:979=@=AAD@GA@ACCD3BBBC=CB?CBBB@BAAA>A>@@@@@?==::39;@@AB;@A>?<?C?CC@BAB@???<@>?>BF>B?@BC?B?B>@=>?:?@???AD?BBBD>988>=>=??A??;@=?=A@=@@@?A?@A>ACC@C@@@<;;7;?BBB>B@C@BCCC:;;BBCAACCAA@BDF<@@=@??@3?@ACC@CCE>
@N9IO0:01093:05916
TACGTAGGGTGCAAGCGTTAATCGGAATTACTGGGCGTAAAGCGTGCGCAGGCGGTTTCGTAAGTCTGTCGTGAAATCCCCGGGCTTAACCTGGGAATGGCGATGGAGACGTGCGAGGCTAGAGTTGGCAGAGGGGGGTAGAATTCCACGTGTTAGCAGTGGAAATGCGTAGAGATGATGGAGGACACCGATGGCGGAAGGACAGCCCCCTGGGTCAAAACCTGACGCTCGATGACACGAAAGCGTGGGAGC
+
DDCCCCFF>BBBC@CCCC@A=A@=,0+0)0=>>@<BCBCD?CCB@@ABB:;4:A9?@9@A??;::8@;BAAC?@@8AAA@4@C7??588?8BDD5:498/333333666//-558.-*/=76677)/(.35.-----#-;//)/6703222,-(---22273::0555887992222266.33(.....56650..(.073//569:>:*55A2765:9(/).:83-/....5666222CB9>==<<<4::5
@N9IO0:01084:05993
TACGTAGGGTGCGAGCGTTGTCCGGAATTATTGGGCGTAAAGGGCTCGTAGGCGGTTTGTCGCGTCGGGAGTGAAAACCTCGGGCTTAACTCGGGGCTTGCTTTCGATACGGGCAGACTGGAGGTATGCAGGGGAGAACGGAATTCCTGGTGTAGCGGTGAAATGCGCAGATATCAGGAGGAACACCGGTGGCGAAGGCGGTTCTCTGGGCATGACCTGACGCTGGAGGAGCGAAAGTGTGGGGAGCGAACAGG
+
CCBABACI=BBCA@@@AB?BBB?B?B@C@@@=@A;BB;;;05>2;@==@@@@BB?BC=BAA@@??;;;0;;=AABB3B9>5;:.:@>>=BAAACC5;;6;;AB=A@?@CDFE?C;;:BBB<BA=@C;;<;;CC7;;;<@@=@=?:=39=.949988838>>?8A@@@AA:::@@@@A=AB=@>@BB?B>AA@BBA=@<@B6;6;AAABC>BAA@@@=A<000000+0=+00>>?@.99@@<<<0<<777)///4
@N9IO0:01087:05964
TACGGAGGGTGCGAGCGTTGTTCGGAATCACTGGGCGTAAAGGGCGTGTAGGCGGTCCGCTAAGTCTGATGTGAAAGCCCGGGGCTCACCCCCGGAAGGGCATTGGAAACTGGCGGACTCGAGTCCCGGAGAGGAGGGTGGAATTCCTGGTGTAGCGGTGAAATGCGTAGATATCAGGAGGAACACCGGTGGCGAAGGCGGCCCTCTGGACGGTGACTGACGCTGGAGACGCGAAAGCGTGGGGAGCAAACAGG
+
CCCB@B@A:;;9BBA@@@?@B@CC?C@DCCCBBB=BBBBB>BD>AA;;:AA?BB?BB?CCA?>@?>?@BAABCBC>BBB;@@@.;;;;<;;<(5<@@@>7BBB?B7<;/;;;4;?;:599>A:9:?6>;;>99249=5>B=B;@<>:>>:?>><CBB;?@AA;?;:;?@BBCBBBAC=@@>B?@@A>B>BC?BCC?A?BC<@@<@BAC>A@@5;;;;;;;<A>00+0009@?>@@+00///77+7566>39995
@N9IO0:01094:05967
TACGAAGGGTGCAAGCGTTACTCGGAATTACTGGGCGTAAAGCGTGCGTAGGTGGTTCGTTAAGTCTGATGTGAAAGCCCTGGGCTCAACCTGGGAATGGCATTGGATACTGGCGACCTAGAGTGCGGTAGAGGGGTGTGGAATTCCCGGTGTAGCAGTGAAATGCGTAGATATCGGGAGGAACATCTGTGGCGAAGGCGACACCCTGGACCAGCACTGACACTGAGGCACGAAAGCGTGGGGAGCAAACAGG
+
@@A;:6;E=BBBC@C:;;?ABACC?B>B?@??@A<@@ABB<BCC9;9CA@@=@A=A?BCCACACCBBCBBCBBAB<;95)9CC<BBCC@C@BAB=B>AB?BBB=A=@@@A@A>AACB=@@@@@?@@A=AAAA@BB:???B@D@C?CE>E@BBAA;;;ABBBB=BBBCCBCB?@;;;;0;@=A@CDCCB@???AAB>B>ACDDCCC>BB@BB>@AA?>>ACBA===00+0=>=@A=@@>=>>>2=@@@A;@@@:
@N9IO0:01096:05975
TACAGGGGGGGCAAGCGTTGTTCGGAATTACTGGGCGTAAAGGGTTCGTAGGTGGCCAACTAAGTCAGACGTGAAATCCCTCAGCTTAACTGGGGAACTGCGTCTGATACTGGATGGCTTGAGTGTAGGAGAGGAATGCGGAATTCCAGGTGTAGCGGTGAAATGCGTAGATATCTGGAGGAACACCGGTGGCGAAGGCGGCATTCTGGACTACAACTGACACTGAGGAACGAAAGCCAGGGGAGCAAACGG
+
IHBBBCCCCC#BDAC;:9?CC@CD?C@B=A???>5@@>@>9@C<?>ABA@@>??=>?B?BBB<>>@@@@@BBBBC<BBA<AA@@@D@C?BABBB;C@CCBBAABBBBB@??C;999<@@?AAA:::CC?ABBB?A=899839;@9?<?@<@@:9:BB?A9:959@?@@@@CAB;;;;?BA6:8;AD=B>BB?BBCAC@CDABBB>@AB=C@CAAAACBBBCBB==00,0+000;5=A?CCEH9CBCCC;;;;
@N9IO0:01101:05972
TACAGAGGTCCCAAGCGTTGTTCGGATTCATTGGGCGTAAAGGGTGCGTAGGCGGTGGGGTAAGTTGGATGTGAAATCTTGGGGCTTAACCTCAAAATTGCATTCAATACTGCTCCGCTCGAGTTCTGTAGAGGAGATTGGAATTTACGGTGTAGCAGTGAAATGCGTAGATATCGTAAGGAACGCCAGTGGCGAAAAGCGAATCTCTGGGCAGCAACTGACGCTGAGGCACGAAGGCCAGGGGAGCAAACGGG
+
CBCB@996:AA=A6;;@@>BB@DD@CD?CCC?CB<AAACC>CF>BB:<:CB@BB?BBCD9@A?BB>B>A???AAA=;<;<@AA.;9;?<@?A?@?@2@4;:?A?CC@BBBCCBBB?@@@::;;;?CB@ABBA?79;DD?B@B@CD@CBB?CCCDCC@@@=??6:;;CBBBCBBB;;;B?B@C@BAA?ABA@=?;;;;-;ABA?CCBBBBB=@;::;5;@ABCDCA;;;?BBBCB?B?B9::DG6@@@?A;ABC;
@N9IO0:01111:05989
TACGTAGGTGGCAAGCGTTGTCCGGAATTATTGGGCGTAAAGCGCGCGCAGGCGGTTTCTTAAGTCTGATGTGAAAGCCCACGGCTCAACCGTGGAGGGTCATTGGAAACTGGGGAACTTGAGTGCAGAAGAGGAGAGTGGAATTCCACGTGTAGCGGTGAAATGCGTAGAGATGTGGAGGAACACCAGTGGCGAAGGCGACTCTCTGGTCTGTAACTGACGCTGAGGCGCGAAAGCGTGGGGAGCGAA
+
CCBB@<;800+0@;>?BC8;;B?B?C@C@CC@BC>AC@@A6;;9;>;;;AB=;:5:@6AA;B>CCCCCCBAB<;949D@6CBB@BCGCAC?AAC?AAA>ABCC?C>AA9A9:;;6;?CC>BB@@@B@@?<??>;??@?BA=A5747<>=>?@AA?::99DCD>::9<>?@BBBBCA@;780:6?<??BBDC:9:<8=9>>==::222:5;<@?AA<A@::;:;>>>B;>;;:88.;?@BBCC:BCB@?=
@N9IO0:01065:06046
AACCAGCACCTCGAGTGGTCAGGAGGTTTATTGGGCCTAAAGCATCCGTAGCCGGTTGTTTAAGTTTTCGGTTAAATCTATGCGCTTAACGTATAGGCTGCCGAAAATACTGGACAGCTAGGGAGTGGGAGAGGTACACGGTACTCGATAGGAAGGGGTAAAAATGCCTTTGATCTATTGATGACCACCTGTGGCGAAGGCGGTGTACCAGAACACGTTCGACGGTGAGGGATGAAAGCTGGGGGAGCAAACCGG
+
D:D@;:;;;>A@@@@AB?BAAB?AA?BF?CC?CB>C@BDB=?A@AC?CB:;;?B?A>AAC>C?AA@@299<@;>@8=87:;9:9;@?C<@@AA@??<@@??6::BB:BBCCC8::??A@ABC;???AB;AA??<?CFBBB?CBBBAAAAA@:?9;;;0/////'/.-,22',---7794577766155/5566067718155-59;::5:;;59;;?A:>>;;;9<<9::1:<=;<4<<88888(8<=>>7>;?6
@N9IO0:01066:06037
TACAGAGGGTGCGAGCGTTAATCGGAATTACTGGGCGTAAAGCGTGCGTAGACGGTTATTTAAGTCGGGTGTGAAAGCCCCGGGCTCAACCTGGGAATTGCATTCGAGACTGAATAGCTAGGGTACGGTAGAGGGAAGTGGAATTTCCGGTGTAGCGGTGAAATGCGTAGATATCGGAAGGAACATCAGTGGCGAAAGCGACTTCCTGGACCAGTACCGACGTTCAGGCACGAAAAGCGTGGGGAGCAAACAGG
+
CCB<;:BB=BCBB??999:>;?@B@C>@?ABAAC>99:CD8::@@@@@@CBBBB@B@CBE>D>@@CCE>CB@@?C799BB:BD=AAAB@D@DDD<A?A?AAAA?BBBBBDCAA?BCBBBCCD>BBBB>BBBBCB<B?ABAACAEF?DACBBABAAAB@C@AA=@BBBA@@@@@AAA7;:;>@?;;;AAAAA<@:::5:@@@BB?B?BB?9:69<<<<8<;;;;8=>?6;;>7777&7737333&338=98:BB?
@N9IO0:01070:06049
TACGTAGGGTGCGAGCGTTGTCCGGAATTATTGGGCGTAAAGAGCTTGTAGGCGGTTTGTCGCGTCTGCCGTGAAAATCCGGGGCTCAACCCCGGACTTGCGGTGGGTACGGGCAGACTAGAGTGTGGTAGGGGAGACTGGAATTCCTGGTGTAGCGGTGAAATGCGCAGATATCAGGAGGAACACCGATGGCGAAGGCAGGTCTCTGGGCCACTACTGACGCTGAGAAGCGAAAGCATGGGGAGCGAACAGG
+
BABBBABB<::9CAAABB<?@@=A?BAF@BB@CC<ABBAA;B@@@B@DBBB@DD@DD>BBBCCCBB@@>=@BAABB5::<?AA8@@BB@CCC9C?CBC@CDB@CCE:;;AAA8AAABBBBCCCCCCB?C???=2=?;;;:6;?B?C?CC@FCCBBCC@BBDE>BBAA9::CA@@@@A<??=A?BCB@CC@@;@B@=B@BCBACBBBAAB:A?BBBBCCA@@BBB@AAB@CCAA@<@><<?==0===9:4;??>
@N9IO0:01106:06048
TACGTAGGGTGCGGGCGTTAATCGGAATTACTGGGCGTAAAGCGTGCGCAGGCGGCTCCTTAAGTCAGATGTGAAATCCCCGGGCTTAACCTGGGAACTGCGTTTGAAACTGAGGGGCTTGAGTGTGGAAGAGGGGGGTGGAATTCCAGGTGTAGCAGTGAAATGCGTAGAGATCTGGAGGAACACCGATGGCGAAGGCAGCCCCCTGGGCTAACACTGACGCTCATGCACGAAAGCGTGGGGAGCAAACAGG
+
CCAA@BAB9@@>>>6>=?:@?BAB>D7;6;BAAB=@A@CE=B?@@@@B?>=;00-0<=5:;?:??B>????>?>B:A@BB8BD=BB5?587BAC9B599BAABD698F>BBBBAAA6@?797AABA?5:49856565%8=:>897?475/5==;;;===>@@9?>>@@>>>@<;::@<@A@C@AAA@BBBB@CBA?@<>?:99:9)9?>9AAA;@@=:;8.---.-7>==99:A;A???:::-@=>?>7=:73
@N9IO0:01113:06054
TACGAAGGGGGCTAGCGTTGTTCGGAATTACTGGGCGTAAAGGGCGTGTAGGCGGCCCGTTAAGACAGGTGTGAAATTCCTGGGCTCAACCCAGGACGTGCGCCTGTGACTGGCGGGCTTGAGTCCGGGAGAGGATGGTGGAACTCCCAGTGTAGAGGTGAAATTCGTAGATATTGGGAAGAACACCCGTGGCGAAGGCGGCCATCTGGACCGGTACTGACGCTAAGGCGCGACAGCGTGGGGAGCAAACAGG
+
CBCA?:@@?@0ABCCBBB@CC@BB?B@D@CCBCC>BCCCD=CD=CCB99:@?AA?BC=BB?B@BCBAA?CCCCCE=B?A=?@@;???A>AA<AG;?:;;??@A7;;A???=>9;::.:@>AAA@A>BC=BCCC?AABACD@C?CCDF=AACCBAB??<??AA<@=@@B@???AA?BB=B?BB?>@>C>B@@>@>>8>>@@=A@BBBBC799?B?BBBB899@A>><>?B@@AA>>>CB????5;:?@D:><<;
@N9IO0:01070:06108
TACGGAGGGAGCTAGCGTTGTTCGGATATACTGGGCGTAAAGCGCACGTAGGCGGCGCCGTAAGTCAGGGGTGAAATCCCGGAGCTCAACTCCGGAACTGCCCTTGAAACTGCAGTGCTAGAATCCTGGAGAGGCGAGTGGAATTCCGAGTGTAGAGGTGAAATTCGTAGATATTCGGAAGAACACCAGTGGCGAAGGCGACTCGCTGGACAGGTATTGACGCTGAGGTGCGAAAGCGTGGGGAGCAAACAGG
+
CDDD@CBC<:;9BAAABB?AA=AC>AA@@@@??D=AABCC8:;A@@000>A;>=6@;;:;CC?CCCAAAA9ABCB=BBB<A=BBBABC@@@@@C@C@CA@@C8;9;BB<BA::9AAAABAAA>??78?6;;8;7?>>>=C?B=A;?9<>A@BBBAAF?BB>:08299888????4::7:4::3;;=:<=;;5;::5;<@;AADDBBBC@CABA?CAA>@AAAC@@???BABBCC<A??8999-9>==?:?AA?
@N9IO0:01084:06102
TACAGAGGGTGCGAGCGTTAATCGGAATTACTGGGCGTAAAGCGCACGTAGGTGGCGACGTAAGTCGGGTGTGAAAGCCCCGGGCTCAACCTGGGAATTGCATTCGAGACTGCATTGCTGGAGTACGGAAGAGGAGGGCGGAATTCCCGGTGTAGCGGTGAAATGCGTAGATATCGGGAGGAACATCAGTGGCGAAGGCGGCCCTCTGGTCCAGTACTGACACTCAAGTGCGAAAGCGTGGGGAGCAAACAGG
+
EDFCCBBC=CBBB@?@@@495:AA>A>A?ABBEE=AAACC8:9@@BBBBBB?BC@CBBBCED999BCH>BAFEDF799CC:CC=BAAA?C@CCD>E>A>@@??6::@@@AB@@AB???@A;?=?@@?<@?BBC?AAE?CG@C@B?BB:@<AA@BB;;9;CBC=A@BDCDCICCBBBC>AA=@>AAAAAAAA=AAB?B><;5<@8@A@B=AA@BBBD@@;;;@@@;;6;BBA@??9?AABBBC;CBCDD?;;;?
@N9IO0:01097:06063
TACGGGGGGGGCAAGCGTTGTTCGGAATTACTGGGCGTAAAGGGCGCGTAGGCGTTTGCTAAGTTGGATGTGAAAACTCTGGGCTTAACCCAGAGCCTGCATTCAAAACTGACAGGCTAGAGTTCTGGAGGGGATAGCGGAATTCCTGGTGTAGCGGTGAAATGCGTAGATATCAGGAGGAACACCGGTGGCGAAGGCGGCTATCTGGACAGAAACTGACGCTGGAACGCGAAAGCGTGGGGAGCAAACAGG
+
BA>=======">B5;;BB?BBACC@C@C@BBBDC?CCBBD=BB=@@@CAAA@:98D79:CC>AA@D>A@@AA@@@6::::9:,9=8=;AA;AA;<;AHEEBB?BABA6AA@@?@@=A@@@CCC>AAB?BBBA7BB:;:C?B=A?A@CC?BCAAABC@BBCB>CH;;;CCC@@@BBB>BB@C@A@@@B@BC@CBA?A?CD@@@@AAAA?AABBCC>BBBCCBCCC@C?BBAAAB<BBBAABB7;;BDF?@@AA
@N9IO0:01103:06061
TACGAAGGTGGCAAGCGTTGTTCGGATTCACTGGGCGTACAGGGAGCGTAGGCGGTTGGGTAAGCCCTCCGTGAAATCTCCGGGCCTAACCCGGAAAGTGCAGAGGGGACTGCTCGGCTAGAGGATGGGAGAGGAGCGCGGAATTCCCGGTGTAGCGGTGAAATGCGTAGAGATCGGGAGGAAGGCCGGTGGCGAAGGCGGCGCTCTGGAACATTTCTGACGCTGAGGCTCGAAAGCGTGGGGAGCAAACAGG
+
A>===*0+0@;><:=BCB?BA=@?9AA>9:9ABA;:95;?AAB<;;;B@@@?;:::@FE>BC@CBC>CBACCCCD>BBBA=AA:@=A@7@>7B9B@3>5549999;;0;<65566;8=>>>BC?CCCB=BBBC@BBBBBB?C?B>BD<A>A@<;;@B@CDCG>CCBBBCBBAA@@A@9AB>B>B@C=A<@@<@@A=A?BB@BBBBCCB=A=;9:B8A@A@B969999999995;09455;@>094999)5994
@N9IO0:01103:06087
TACGGAGGGTGCGAGCGTTGTCCGGAATCACTGGGCGTAAAGGGCGCGTAGGCGGCCCGTTAAGTGGCTGGTGAAATCCCGCGGCTCAACTGCGGGGCTGCCGGTCAGACTGGCGAGCTAGAGCACGGTAGGGGCAGATGGAATTCCCGGTGTAGCGGTGGAATGCGTAGAGATCGGGAAGAATACCAGTGGCGAAGGCGTTCTGCTGGGCCGTTGCTGACGCTGAGGCGCGACAGCGTGGGGAGCAAACAGG
+
DDA@=>>>:@A@BBBBBB?BBC?B?B?BCCCBBB<?@?BC=BB<CB@??AC?@@=@B<AA?A?C@@=@CB>@@@C>CCC?C??=?BBA?B>>>BBB6>@@@>A@LCCBBCCE@BB@@@AA;;;@@@B?BBBBB:BBBBBB=@<@>BD=B?BCCDCBB?BB?A?AABDCC@AABBBBC>C@BBACCC@CCCCACCC>B@BCD@CBBAABG>C?CB@CCC;;;BBA@@@?BBB;;;AAAAAABB7BBBBA9;;;9
@N9IO0:01104:06108
GACAGAGGTGCCGAGCGTTAGGCGGAATCACTGGGCTTAAAGCGTGTGTAGGCGGGTCGTTAAGTGCCTTGTGAAATCCCACGGCTTAACCGTGGAACTGCTTGGCATACTGGCGATCTTGAGCCACTTAGGGGCAACCGGAACAAACGGTGGAGCGGTGAAATGCGTAGATATCGTTTGGAACGCCAATGGTGAAAACAGGTTGCTGGGAGTGCGCTGACGCTGAGACACGAAAGCCAGGGGAGCAAACGGG
+
CDCCBBC?B@>:????@@>@C?CD@C@CBBB?@@;?B:>?:?AB:;;@@@A?AAB=BDDCAC?CCCB?B=@ABBC=CEE8:;B?BB?B?A6;;A>B?CCCCC@C@BBBCBA@<@@@ABC=@@BB?BBB?BCHE<ED@B?B5;5;;B9BD@CC@;;;;5;ABA<AA@BBBBCCB@@;;;0;>B=?AA=A>AB@CCCCC;AAA=B?AAABB=CBBDCBAA;;;BCCCCBCA;;;;A8?@>AABC9AAA@C<@@@9
@N9IO0:01064:06157
TACAGGGGGTGCAAACGTTGCTCGGAATTATTGGGCGTAAAGCGCGCGTAGGCGGCTACTTAAGTCGGATGTGAAAGCCCCTGGCTCAACTGGGGAAGTGCACCCGAAACTGAGCAGCTCGAGTACGAAAGAGGGTCGCGGAATTCCCGGTGTAGAGGTGAAATTCGTAGATATCGGGAGGAACACCGGTGGCGAAGGCGGCGACCTGGGTCGATACTGACGCTGAGGCGCGAAAGCGTGGGGAGCAAACAGG
+
CDCCCCCC0;;5<=45567::=@@;;8<:=A;>>75555=3::555;:999=?@;@>>>?9=:B@BB>AA;;;>>7CC??0@;7:>:A7<;>@@0;266;;;<A6>?>8=;;;:;;;;;;<<<<;;55;0:;@@4A=BAD@D>B?BA<A?;;;AA;:4:@CC=C?CBCAAABBBBCB;@>/9,7334:<<?87787<6?A;>?>A>ABC=C>99777;;;//////66:>=BBB>CCBBBCD9AB@@@;@@A?
@N9IO0:01079:06148
TACGGAGGGTGCGAGCGTTGTCCGGAATCACTGGGCGTAAAGGGCGCGTAGGCGGCGCGAGGAGTCGGGGGTGAAAGTCCGGGGCTCAACCCCGGATCGGCCTTCGAGACTCTCGCGCTGGAGCACAGTAGAGGCGGGTGGAATTCCGGGTGTAGCGGTGGAATGCGTAGAGATCCGGAAGAACACCGGTGGCGAAGGCGGCCCGCTGGGCTGTGGCTGACGCTGAGGCGCGACAGCGTGGGGAGCAAACAGG
+
BBBE@CCC>BBBBBBACC?@@@<@<A?CBCCCCC>BBCCC?CC=B@@:@>;600,0<<<@B?BBCCCDDF3CAAA9@@@=AAA8ABCCACCD;B>A@;;6;>A?CDDBBBB@@@BBBBCE>@AACCBBCBABB?CCC>CCGD>A>A?AA<BCAAACD?::8:;?@@???@?@;;;@B?B>@A?BBB@C>@@>@CC?C@BB=AA;ACBBB>CBBBB>BAABAAA>@5905BBBCA@@CBABBB8AAA@=2:;<9
@N9IO0:01090:06138
TACGGAGGGTGCGAGCGTTGTTCGGAATCACTGGGCGTAAAGCGCGTGTAGGCGGCCCATTAAGTCTGATGTGAAAGCCCGGGGCTCACCCCCGGAAGTGCATTGGAAACTGATGGGCTGGAGTCCCGGAGAGGAGGGTGGAATTCCTGGTCGTAGCGGTGAAATGCGTAGATATCAGGAGGAACACCGGTGGCGAAGGCGGCCCTCTGGACGGTGACTGACGCTGAGACGCGAAAGCGTGGGGAGCAAACAGG
+
9ACC>;;;0;;;ABBBBCACD?BB@B@CCCCBCE>:9;D>269B?A;::==;00+00+/:16466@@978?>??C:@=;1;77.8989ABAA.<:?<==???:296<A.67=;9;?3;:A;???>>4=8<9//(//7.77250404059....798895;96;)2256669987882202=6>6;;;05-283<;:>=@CB@BB>??>A9=991877=:?;@BAA999?=>???@299>?DDE9AA@@@;9992
@N9IO0:01093:06110
TACGAAGGTGGCAAGCGTTGTTCGGATTTACTGGGCGTACAGGGAGCGTAGGCGGTTGGGTAAGCCCTCCGTGAAATCTCCGGGCCTAACCCGGAAAGGGCGGAGGGGACTGCTCGGCTAGAGGATGGGAGAGGAGCGCGGAATTCCCGGTGTAGCGGTGAAATGCGTAGAGATCGGGAGGAAGGCCGGTGGCGAAGGCGGCGCTCTGGAACATTTCTGACGCTGAGGCTCGAAAGCGTGGGGAGCAAAC
+
B@A:92:5;A>AB@CCCD@CC>@@@???<?A@AD?@@@AA>>>9>?>>>::6:B;?<@@:@A>BBC>BB@ACCDD=A@@?:@@0;29?:@B<@9?B9@@9<@=;;:;-:??@>@@B>BBBBBB?BBBC=BBBB@DCCCCC?B=@<AB<B>BBBA@@C>@@@@;@BBB@@@@@;<;@B;=@;@;@=?;A>;;8;BB?B@AA=@EB@A@E7;9;;;G<BBBBB@@@@A@=@@AABD>BBCBBCC9BB@@=5<
@N9IO0:01102:06130
TACGTAGGTGGCGAGCGTTGTCCGGATTTATTGGGCGTAAAGAGCCCGCAGGCGGCTTGGCAAGTTTCCGGTGAAATCTCCCGGCTCAACTGGGAGGGGTCCGGGAAAACTGCCAGGCTTGAGTCATGGAGAGGGATGCGGAATTCCCGGTGTAGCGGTGAAATGCGTAGATATCGGGAGGAACACCAGTGGCGAAGGCGGCATCCTGGCCATGTACTGACGCTCAGGGGCGAAAGCGTGGGGAGCAAACCGG
+
CC@@>::4;@;@A@BAAA@CBB@C@CCC>BCAEE=BBBBB<B;;:@8@@A?;?A;@B?B@CB@ABA=A@C@BBBE>DBBBC>C?BACC@CBBB=CDCC9@@;@A9A@A9BBAD@DD?CC@CCBB?@@C?BB?@?:@@CCCAD?C=AA<@@CBA@@9:4:BBC?FCCCCBCBBBBCC>6B=8@<AAA?CCBB@BCC:;;;B=ABB@=AA=@=AB;;;ABCCCC;;;AABB9@@CD:;;@BBCC:AAAAA;@=B=
@N9IO0:01102:06203
TACAGAGGGGGCAAGCGTTATTCGGAATTATTGGGCGTAAAGGGCGCGTAGGCGGCTTTGCAAGTGACGGGTGAAAGCCCTCGGCTTAACCGAGGAACTGCCTGTCAGACTGTGAGGCTTGAGACCGGGAGAGGTGAGTGGAATTCCCAGTGTAGCGGTGAAATGCGTAGATATTGGGAGGAACACCAGTGGCGAAGGCGGCTCACTGGACCGGAACTGACGCTGAGGCGCGAAAGCGTGGGGAGCAAACAGG
+
FHCBB@AAAA5BD@DAA@@CB?BB>A?B?BB@CE>BA?@?9?=:@CCCCCC@??=?CC=BBB>@@9::@@<@A@C=BBB<AAA<A@?B<A?A;:7:@CCCC@BAABBBBBC?AA>><>A?CBA@C?CC<@??>:>>>@>?;@=@=@G>BBCBBBB@@;BAAA:@BBBBCCCCCD@DC=CC<@<@@@:@BBB@CCB=@<@@;@A@@ABA=???A?B>AAAAACBBAAA=AA@@@A9??@@@@@6>?@CD=BBB?
@N9IO0:01077:06246
TACGTGAGGTGCAAGCGTTATCCGGATTTATTGGGCGTAAAGAGTGTCGTAGGCTGACATGTGCGTGGCGGGTTTAAGCCTGGGGCTCAACTCCAGAACAGCTCGTCATACGGCATGCCTTGAGTCTGCTAGAGGGAACTGGAATTCTCTGTGGAGGGGTGAAATCCGTAGATATAGAGAAGAACGCCAATGGTGAAGACAGGTTCCTGGGGCAGTACTGACGCTGATGAAACGACAGCTAGGGGAGCGAAAGG
+
CCBBBB;;1;C@A=BA;?8<?A7<5;AA;AA:C@8@??A@;@449<@;99:;:=:::<ABBA@A??=>997.33(3288.4444&4;:?>A?;394;2995@@AAB::;CA>8...--(-(-/;55565><@@AA:A=::94909;@A@<A?@:<;8;+///6.//(/8;334CBAAB@@=@@;?>?4=4;;177717333;694;37AAA5;;::999A87576555222'25336../;;;;/:888;9188
@N9IO0:01082:06210
TACAGAGGGGGCAAGCGTTGTTCGGAATTACTGGGCGTAAAGGGCGCGTAGGCGGCCTGCTAAGTCGAACGTGAAATCCCCGGGCTCAACCCGGGAACTGCGTCCGAGACTGACAGGCTTGAATCCGGGAGAGGGATGTGGAATTCCAGGTGTAGCGGTGAAATGCGTAGATATCTGGAGGAACATCGGTGGCGAAGGCGGCATCCTGGACCGGTATTGACGCTGAGGCGCGAAAGCCAGGGGAGCAAACGGG
+
[truncated: 43,882,466 more chars]
