# Supplementary material for: Analysis of the rhizosphere bacterial diversity of Angelica dahurica var. formosana from different experimental sites and varieties (strains)
Source: PeerJ. 2023 Sep 6;11:e15997. doi: 10.7717/peerj.15997 (PMC10492537; doi:10.7717/peerj.15997)
Supplement: Supplemental Information 6 [file peerj-11-15997-s006.gz › peerj-11-15997-s006]

@N9IO0:00672:05799
TACGTAGGGTGCGAGCGTTAATCGGAATTATCTGGGCGTAAAGGCGTGAGCGCATGACGGTGATGTAAGAGCAGGGTGTGAAATCCCCGGGCTTAACCTGGGAACTGCATTTGTGACTGCATCGCTGGAGTGCGGCAGAGGGGGATGGAATTCCGCGTGTAGCAGTGAAATGCGTAGATATGCGGAGACACCGATGGCGAAGGCAATCCCCTGGGCCTGCACTGACGCTCATGCACGAAAGCGTGGGAGCAAACAGG
+
BB;;;CCL?DBBBBCCCB?B?B@@<<+0+00////)//<<<)5.//0////,,,----60--/;:22(,,,,,,,(,/3344)4444&49099.4.4.44:1:5:8899:?,9;9799@AD;;;;;<4:999>>.55999999'5>>5>.;.9.94?@@CBCAAAB@??9??>?>?>@::08886..--7:6:?7:.98;5;8;;13777&377(72;9ABBAAB:77:389??A@?A=2@<=:99,98;@>8A<=5
@N9IO0:00681:05776
TACGGGGGGAGCAAGCGTTGTTCGGATTTACTGGGCGTAAAGGGCGCGTAGGCGGCCACCGCAAGTCGACTGTGAAATCTCCGGGCTTAACCCGGAAAGGTCAGCCGATACTGCGGGGCTAGAGTGCAGAAGGGGCAACTGGAATTCTCGGTGTAGCGGTGAAATGCGTAGATATCGAGAGGAACACCTGCGGCGAAGGCGGGTTGCTGGGCTGACACGTGACGCTGAGGCGCGAAAGCTAGGGGAGCGAACGGG
+
@@BA@A@A';;;@555;B=@B8;616CE=BCBCC>CA@AA09:4;<<BA@A=:95;8?C<A@B;@@ACAAABBBB=8A<AC@BB>BC896;C<A=AB/;4;::4;7:98:@??@===2;:>>>>?A@@@A;?>?3?A?BCB?B?B?@???4>>;>?9:08@?A=BBBBBBA??????@@@@=@>BAA?B@>@<>00(/3///)/4/38CB<CB00/9///86866///6069AABA=BB@??DD:BBC??=?BB:
@N9IO0:00696:05805
TACGAAGGGGGCTAGCGTTGTTCGGAATCACTGGGCGTAAAGCGCACGTAGGCGGATTTGTAAGTCAGGGGTGAAATCCCGGGGCTCAACCTCGGAACTGCCTCTGATACTGCAAGTCTCGAGTCCGGAAGAGGTGAGTGGAATTCCTAGTGTAGAGGTGAAATTCGTAGATATTAGGAAGAACACCAGTGGCGAAGGCGGCTCACTGGTCCGGTACTGACGCTGAGGTGCGAAAGCGTGGGGAGCAAACAGG
+
DCCCD?BBBA2BAAABBBABKFAB?A@C@@@DDD>;99>?4;66595599@=:9.:<;);9>=AAA;;;;-;9:9)9AA0;::&9@>@6<70=<3<6>0/01:7749BBA000@-//<;@>AABB>A?A69:@;@A;;;B>B>B?C?BBBBBB@@AC@AA@D>C@AAACAA@??488099>@=B::099398=>=6=:00(/66;==>;?@6?6B==ABABCCA<>>9>?>@@@<BBAABBB8ABAA@:>793
@N9IO0:00697:05794
TACGTAGGGGGCAAGCGTTGCTCGGAATTACTGGGCGTAAAGGGTCCGTAGGCGGTCGAGCCAGTCGGCGGTGAAATCTCCCGGCTTAACTGGGAGGGGTCCGCCGAAACTACTCGGCTGGAGGGCCGAAGAGGGGAGTGGAATTCCCGGTGTAGCGGTGAAATGCGTAGATATCGGGAGGAACACCTGAGGCGAAGGCGGCTCCCTGGTCGGCACCTGACGCTGAGGGACGGAAAGCTGGGGGAGCAAACAGG
+
CC@??99999';C4;;CC?@BAAA7A;D@DCCCB:?@@BB=BC<BB@BB@C8;;<@CBBAB@CCCBC@CD>CCAA<ACCEC>C:CC@C:@@?909:55&595::496;3;@BBBCD>B==:=@@8@:B>:CCCCC9BBBB?B=?=@C=B?AABBBBC9DBB<8ABBBCBBBBB=88=3<<:<9>==8<;;;9=>>8<85515;=@6>>8:;5.55:6455=<::9///)000)//(//77889)88;<=5:>:6
@N9IO0:00665:05832
TACGTAGGTGGCAAGCGTTGTCCGGATTTATTGGGTTTAAAGGGTGCGTAGGCGGCCTTGTAAGTCAGTGCTGAAATATCCCGGCTTAACCGGGAGGGTGGCATTGATACTGCAGGGCTTGAGTAAAGTTGAGGTTGGCGGAATTGACGGTGTAGCGGTGAAATGCTTAGATATCGTCAAGAACACCTATTGCGTAGGCAGCTAACTAAGCTTAACTGACGCTGAGGCACGAAAGTGTGGGGATCAAACAG
+
BBBBB>>99;4;;25<BB@CCDAC@@?>8>@9@@0;;,87*33(38=AA??6:;5;.9.444.499CAA;;;CBB<CBBBB9A?:9169>9=>4;9909=4955.5555@A9:0AA+00+///0;>4<>>6<;AC?A?A=5:4;1559<;?B;:999.9:9=09:5916>@AA;::55;.55555;5=??.4:4;@@::955=A9>BB=A;:057@BA=:9==944.444:::1:444999&44477.799
@N9IO0:00669:05844
TACGTAGGGTGCAAGCGTTAATCGGAATACTGGGCGTAAAGCGTGCGCAGGCGGTCGTGCAAGACAGATGTGAAATCCCCGGGCTTAAACCTCGGGGAACTGCATTTGTGACTGCACGGCTGGAGTGCGGCAGAGGGGGATGGAATCCGGCGTGTAGCAGTGAAATGCGATAGATATGCGGAGGAACACCGATGGCGAAGGCATCCCTGGCCTGCACTGACGCTCATGCACGAAAGCGTGGGGAGCAAACAG
+
BBDCCAAB<@@AB?CCCC?A=ABB8<,0/---91//0<<5<<=<B@CBA>;@A<===;>>>;=?:9:;9@<?@@8@A@@3@@6;:,00(/:0////&-3---//88.66/////87//*//838//377/7??9:999'87=;?40/596/0////888:?>?>28:;000<;/333//6(/.272526(---80689494//---(--(-3-----.5...5---,,2---..'.9=6866(262..'.7:
@N9IO0:00671:05838
GACAGAGGGCGCGAGCGTTGTTCGGAATTACTGGGCGTAAAGCGCGCGTAGGCGGATCTGTTAGTCCGTAAGTGAAATCCCGCCGCTCAACGGCGGGGCTGCTTGGGAAACGGCAGGTCTGGGGACCGGTAGAGGTCGGTAGAATTCCCGGTGTAGCGGTGGAATGCGTAGAGATCGGGAAGAATACCCGTGGCGAAGGCGGCCGACTGGGCCGGATCCGACGCTAATGCGCGAAAGCGTGGGGAGCAAACAGG
+
BBBA@@@A<AB@AAB;;;9;C?BB>A<?;?ABEG>BAABC<A???BBBCCCABB?AB@>>?499<?;=?A=AAABC>EFE<@@?AA@??;?=8====5?@@AB?BB;@@;@C@;;;@BCBBBB8BE?B?BBC@@<@AA?@@@C?B>BA;B@BBBBBBB@CD@C@BB;::AAAAAAAAA;A6;;?BBBC7<;;7;BB>B=;;8;?ABBBBB=B?B>AAA>AAAAAAB?BAB@@@DH?BA@9999-:9:AA>DAA;
@N9IO0:00692:05810
TACGAAGGGCCCGAGCGTTGCGCGGAATCACTGGGCTTAAAGCGTGCGTAGGCGGGCGTGCAGGCACTTTGTGAAATCCCCCGGCTCAACCGGGGAATTGCTTGGTGAACCGCACGTCTTGAGGCAAGTAGGGGCTGTCGGAACGATAGGTGGAGCGGTGAAATGCGTTGATATCTATCGGAACGCCGAAGGTGAAGACAGGCAGCTGGGCTTGTTCTGACGCTCAGGCACGAAAGCGTGGGGAGCAAACGGG
+
?AC;;4;>6>90=@;ABB@DB=@A8<,//<<<<F?HD?BB<BABBB@B@?><?A=6A;6;@@;9>>>DE=@?BBA:BABBB2@99=37-3,:99*48>7;?;5:55557<7<<A:55??7:?>9AA7>>9999&4;;?;?7@9>>>=@@<@A<@@@@;?>??8???@@?BB@@@BBAAA@6:49@@?BDACACBB?ABB@@=;;;AABD=BB=AA=AAAA?AAA???;?>?999.:@::9<<2<=<@A9@?A8
@N9IO0:00698:05837
TACAGAGGGTGCGAGCGTTAATCGGATTTACTGGGCGTAAAGCGTGTGTAGGTGGCTTCCTAAGTCGATTGTGAAATCCCTGGGCTCAACCTGGGAATTGCAGTCGATACTGGGGAGCTCGAGTTCGGTAGAGGACGGCGGAATTCCCGGTGTAGCGGTGAAATGCGTAGATATCGGGAGGAACATCGATGGCGAAAGCAACCGTCTGGGCCTGAACTGACACTGAGACACGAAAGCGTGGGGAGCAAACAGG
+
BCB;9;CA9>@?@>>99:39188A7<<=6=BBBF>:9:CC9??@:;;@@@@:;<5;@=@=@A=@@@CCD269>>@7CGG>CCC>CBBB?=666@8@:=7;@=555;>?@@BAAB8@AABCD;;;@BB?BA@;;47;;299997B8<A<A>CCC?9:9:@@??1<8>@@A>??99:@B,;<6;?AAACBB@@<?BCC=BBC@C@E<;<DD<A>@@A>A@A@CCC????@@==999.7;:8889.///;;3:;:4
@N9IO0:00703:05840
TACAGAGGGTGCGAGCGTTAATCGGAATTACTGGGCGTAAAGCGCGCGTAGGCGGCTTCGCAAGTCGGGTGTGAAATCCCCAGGCTTAACCTGGGAACTGCATTCGAGACTGCGTTGCTAGAGTATGGGAGAGGGAAGTGGAATTTCCGGTGTAGCGGTGAAATGCGTAGATATCGGAAGGAACATCAGTGGCGAAAGCGACTTCCTGGACCAATACTGACGCTCATGTGCGAAAGCGTGGGGAGCAAACAGG
+
A@CDD:9:/;;?@=>99929=@@BAE@C?CBAAC>BBABC>C998BBBAAA<::6;@=@@??<@@@@D=CAB@@=98999-9;59A?A;?<@AA9?8::BAAA???@A@?@@@::5;99=?@A@A?BD<@B@@@;@@CCC@C<A@0<5;5;BCBCBB@CCCC>CBBBCAAA;;;556:-3-3-38344444.444;2444:44.5.5949>;@;@BAAAAAA;99==95555;>)55<5555&55555)59;8
@N9IO0:00704:05837
TACGGAGGGGGCTAGCGTTGTTCGGAATTACTGGGCGTAAAGCGCACGTAGGCGGACTGCTAAGTCGGGGGTGAAATCCTGAGGCTCAACCTCAGAATTGCCTTCGATACTGGCGGTCTCGAGTACGGGAGAGGTGAGTGGAATTCCCAGTGTAGAGGTGAAATTCGTAGATATTGGGAAGAACACCAGTGGCGAAGGCGGCTCACTGGCCCGTAACTGACGCTGAGGTGCGAAAGCGTGGGGAGCAAACAGG
+
AB@@=@BCCD5CCBBBBB@BB@A@;@4;7;@AAF?;;;AB0;;BBBA@A;;9;D?BBBBCA@;@B;;;;;*;A@>6?B?;;9A>@CCC>@?@BBBC?B7::;?=:998::==9::3:@?ABA>??A@@;A???<>=00/0)/0949;57>?@8789918@FD=C@BAACDCCCE@DG?C?BB?C;;.;;:;.9>B>B>;;0:44:?@@>AA7CCD9;?CBBAAB?@@=@A?@@@6;;BCBBC:AADFD>BBA=
@N9IO0:00704:05855
TACGTAGGGTGCGGGCGTTAATCGGAATTACTGGGCGTAAAGCGTGCGCAGGCGGCTCCTTAAGTCAGATGTGAAATCCCCGGGCTTAACCTGGGAACTGCGTTTGAAACTGAGGGGCTTGAGTGTGGAAGAGGGGGGTGGAAGTTCCAGGTGTAGCAGGTGAAATGCGTAGAGATCTGGAGGAACACCGATGGCGAAGGCAGCCCCCTGGGCTAACACTGACGCTCCATGCACGAAAGCGTGGGGAGCAAACAGG
+
BCCCABBF>9:9BD>B@A=A?CBC?B>B=B@@@@=BBCCE?DCCBBBDDDD@CB<BBC@D@C@CBBBBB@@?CC>8<A;;.::2:;7<8<8AAA894:?@=@AB7>?=7;873933&373==<A<A=8C8BBBBBBB)BB?C59:7B6?=5>?6:;958,2:<=3;:5757:=>;622@@C@<>:A;>5;;993945058@>??===,99;)444.488::80///0)/9=:;@BCD=A@@99::*9398=5;:A6
@N9IO0:00666:05908
TACGGAGGGTGCGAGCGTTGTTCGGAATTATTGGGCGTAAAGCGCGTGTAGGCGGTCTGTTTAGTCTGGTGTGAAAGCCCTGGGCTCAACCCGGGAAGTGCATTGGATACTGGCAGACTTGAGTACGGGAGAGGATAGTGGAATTCCGAGTGTAGGGGTGAAATCCGTAGATATTCGGAGGAACACCGGTGGCGAAGGCGGCTATCTGGACCGATACTGACGCTGAGACGCGAAAGCGTGGGGAGCGAACAGG
+
CCCC@BBB<;::@@ABAA;AB?BB@C@C@CC@CC=?@?@@9@??@A@A@BB@CC?A@ABCB=BBAECC@CCCBCC:;;C=BAA8:;BC<C@8D@6>9BCFFBB:B<C@BBA@=@;9;49.9;9;@BB>7?D;@<?;7:00+06@6;6;;CBBBBB==1C?@919>;<?@CBBBB@BD@A@=@9==?9>;>A<C::7;;?@=@@@DCBB?BB?@@@BC<<<<<?>999?====@@9?@B@@@A6???@B?AAA?
@N9IO0:00669:05877
TACGGGGGGAGCAAGCGTTGTTCGGATTCATTGGGCGTAAAGGGCGCGTAGGCGGCTCGGTAAGTCTGACGTGAAATGCACCGGTTCAACCGGGGCGCTGTGTCAGAAACTGCCAGGCTTGAGGTCGAGGGAGGAAGGTGGAATTCCTGGTGTAGCGGTGAAATGCGTAGATATCAGGAGGAACACCCGTGGCGAAGGCGACCTTCTATCTCGATTCTGACGCTGAGGCGCGAAAAGCTAGGGGAGCAAACGGG
+
A@@A@@@@'@@>B?BA@?;CB:CE;CC@CCC@CG?CCCCG?GG?CDCBBBLBDC?BB@@=@C?BCBA??BA@<?=9:8:@B?B?B?BA>A?BBB:CCABBB:::A@AA<A@@?:?@=AB?BBB?BAA@@@=AB@H@E?BCAC@C@C@CB?B:;;CFF@ABBE=:::@AAAAB@@@AA=:979=?@>>.;;;5;@=9?=@AAF@B>AACBCAA@@@<@BBAAA@:99<8>==::99&9:888;808;<;858>=9
@N9IO0:00690:05868
TACAGAGGGTGCGAGCGTTAATCGGAGTTACTGGGCGTAAAGGGCGCGTAGGCGGTAATATGAGTGTGATGTGAAAGCCCCGGGCTTAACCTGGGAAGTGCATCGCAAACGATATAACTAGAGTATATGAGAGGGTGGCGGAATTTCCGGTGTAGCGGTGAAATGCGTAGAGATCGGAAGGAACGTCAATGGCGAAGGCAGCCACCTGGCATAATACTGACGCTGAGGCGCGAAAGCGTGGGGAGCGAACAG
+
BCCCC:;;9;BAA?@?AB=?=@@A>A;;6:??@C>CCBDD>BB>BB@?>992::4;B?BBBBBBCCBAAAB;;;;0;;>?0AB/:9>B>BAFDD>D@CABBBA@@BCC>@@@AA;;6;B;;;BBBBABBBAAAD=CC>BA=@>AG?DGD@C;;:AAB@EEDC?<;;CA@AAA;;992717179;87440547@55047;:::9=?;::4:::@;?@@@@@@A@@;;;8;;@@DC69;B:;;:*9595<.59<
@N9IO0:00692:05872
TACGGAGGGAGCTAGCGTTGTTCGGAATTACTGGGCGTAAAGCGCACGTAGGCGGCGATTCAAGTCAGAGGTGAAAGCCCGGGGCTCAACCCCGGAACTGCCTTTGAAACTAGATTGCTAGAATCTTGGAGAGGTCAGTGGAATTCCGAGTGTAGAGGTGAAATTCGTAGATATTCGGAAGAACACCAGTGGCGAAGGCGACTGACTGGACAAGTATTGACGCTGAGGTGCGAAAGCGTGGGGAGCAAACAGG
+
BBCD@EDE>AA@AAACBB?CC@BB?B7;7;BBBB=BAAAA7:;@@?<;;BB@@@=AA@?<@B;@@B@@@B@AA@D>BBB>BBB9A99:<@@@5?8;8:9747BF>EBB=ABBABB>BBBBBB@BBB;?:>A996:A@AAA?B?B?B@DBBCCBBBBB?BBCC>B>@@?@@@@@A=A@?A=9999AA@@A??;?AB>B>A???BA@@@C?CCC@ECBB?CBCCAA;;;>ACBCCD:;;;;AAA3A@A@B<BBB>
@N9IO0:00696:05878
TACGTAGGGAGCGAGCGTTGTCCGGATTTACTGGGTGTAAAGGGTGCGTAGGCGGGATGGCAAGTCAGATGTGAAATACCGGGGCTTAACCCCGGGGCTGCATTTGAAACTGTATTTCTTGAGTTGTCGGAGAGGTTGACGGAATTCCTAGTGTAGCGGTGAAATGCGTAGATATTAGGAGGAACACCAGTGGCGAAGGCGGCTCTCTGGTCTGTAACTGACGCTGAGGCTCGAAAGCGTGGGGAGCAAACAGG
+
CCBCBCCF>::9B@AAAA?@BB?B>BBC>BBCDG>A@@CC>CF=@@@BCCC@CDD>BBB?B@=@@@@@?@AC@@@;;;;>CDD:<:AC<?@@8?DD;C;::?@@=@>?1<:000/92986:;//(/69>6@?>><>9>A:949:>9@=9:8>>??AAB<>>BD:AAABBBDCCCC?BB:<>4849@B?B??;9>77167//)/3337//(/7//6=5:7555=;;;57/6=;;:C8<:;;=FD,98889(7877
@N9IO0:00701:05884
GACAGAGGGTGCAAACGTTGTTCGGAATTACTGGGCGTAAAGCGTGTGTAGGCGGTCCGCTAAGTCGGGTGTGAAAGCCCTGGGCTCAACCCAGGAAGTGCACTCGAAACTGGCGGGCTAGAGTACTGGAGAGGTTGGTGGAATTCTCGGTGTAGAGGTGAAATTCGTAGATATCGAGAGGAACACCGGTGGCGAAGGCGGCCAACTGGACAGATACTGACGCTGAGACACGAAAGCGTGGGGAGCAAACAGG
+
CCC;;;CD>CCBA@9?981:@;=@>@3:04@@BC?<<:CC<AABBA@@@;;4;@4;;>BAB@=AAAAC=AAAA@A<@AD=AA=6@@@@8B>4@@8B7@@BACCBDBGA8CCCABCD>CBBCCCCCCBB@BGED?B?C@CC9B9A@AA<=7;:@??@@8?AAC<B?ABB?@@BCBAAABA@=A>889=A?:949AA3959?9?>A>BBB?C@AABBBBB???9:9<;57576778,2755D>=.==>@90?==2
@N9IO0:00707:05878
TACAGAGGGTGCGAGCGTTGTCCGGAATTACTGGGCGTAAAGGGCGCGTAGGCGGCCGGGTAAGTCGGGGGTGAAAGTCAGCGGCTCAACCGCTGGACTGCCTTCGAGACTGCCTGGCTTGAGCATGGTAGAGGCTGGCGGAATTCCCGGTGTAGCGGTGGAATGCGTAGAGATCGGGAAGAACATCGGTGGCGAAGGCGGCCAGCTGGGCCATTGCTGACGCTGAGGCGCGACAGCGTGGGGAGCAAACAGG
+
@CC;;;BB=BBCCCB9:9<?==<A=A?A?BB:::/9?999/9?9>?AA?@@?@?:?<@>9>=5=999999'499>/556555<59999.649BBC@BABAA>B?CD@@@>;;;6;C?DD?AAA;;;C>BBBA@=@BC?BC?B@B@CC=B>BBABBCFADC@EACC@A@BBBBA@:><4?5:@>;<;@@;?@5@<A=A>AB8A8>;:8881948=6===433:3337713333377;>=9933&7=<==2<8=7
@N9IO0:00668:05926
GACGAACCGTGCGAACGTTGTTCGGAATCACTGGGCTTAAAGGGCGCGTAGGCGGCGTGGCGAGTCTGGGGTGAAACCCTCCGGCCCAACCGGAGAAGGGCCCCGGAGACCGCCGCGCTCGAGGGGGGCAGGGGCAGGCGGAACTTCCGGTGGAGCGGTGAAATGCGTTGAGATCGGAAGGAACGCCGGCGGCGAAAGCGGCCTGCTGGGCCCCGCCTGACGCTGAGGCGCGAAAGCCAGGGGAGCGAACGG
+
====>9=055533949;947968:17+//99::<5@;7<<4<<4<<<<555744.444939455<666@@2>=<<)55)5>9><@@8@<=:=:===4990999+99<///)//)///9::9555555#49999.333534.4.483805.5=0445;7;<<<5555<<7<=;;9::496:8=8===8<89948888(4486<5<45555/5>>/;;7;666==>>??;@666=?3;;79999&55555.55;
@N9IO0:00668:05952
TACGGAGGGAGCTAGCGTTGTTCGGAATTACTGGGCGTAAAGCGCACGTAGGCGGCTTTGTAAGTTAGGGGTGAAAGCCCGGAGCTCAACTCCGGAATAGCCTTTAAGACTGCATCGCTTGAATCCGGGAGAGGTGAGTGGAATTCCGAGTGTAGAGGTGAAATTCGTAGATATTCGGAAGAACACCAGTGGCGAAGGCGGCTCACTGGACCGGTATTGACGCTGAGGTGCGAAAGCGTGGGGAGCAAACAGG
+
CCDD?@@B=;;;CCCCCE?CC@CCAEAE?CBCCC>AAACG=@?@@C;;;CD@BA<BCE>CCB@BB?BBDD;B@@D=BBC8>8@?@??@?BAB?B?A=A???<@D<A>BBBABBB@@@BC?AA@AA=CA99::@<@@ABBB?B<?;??@@@999BBBB?BBDC?C>AABBBBBBB?B>=A=AA:====@<<;7;//).4./(/=>>?AA;AD=A;>>>;789BA::<><;:;66618?>=<><,6699906;:5
@N9IO0:00674:05937
TACGTAGGGTGCAGGCGTTAATCGGAATACTGGGCGTAAAGCGTGCGCAGGCGGTTTCTTAAGTCAGATGTGAAAGCCCCGGGCTTAACCTGGGAACTGCGTTTGAAACTTGGGAGACTTGAGTGTGGCAGAGGGGGGTGGAATTCCGACGTGTAGCAGTGAAATGCGTAGATATGTGGAGGAACACCGATGGCGAAGGCAGCCCCCTGGGTCAACACTGACGCCTCATGCACGAAAGCGTGGGGAGCAAACAGG
+
BBBBBBBB=;;;FD@BAA=A@CCC@C7;;AA@C=BBBFF>CBBBBBBB??9:;4;B=BCAB?BBBBB@@?@A@:(4;88.@<2??07-348==6?;=<>44/:2:991//)/9(//::8488===:@6</0/6:99:%/0005A6;6:?:887987333223:3;;<6776;=9222=05516,5;;8>>:>59;:8>=?=99494'4::1:<>5?;<<@<:99.444>>?=>>>@;@BBBADD8::::C;BCD<
@N9IO0:00677:05949
CACGGGGGGAGCAAGCGTTGTTCGGATTCATTGGGCGTAAAGGGCTCGTAGGCCGCTCTGTAAGTCGGAAGTGAAGACACGCTCAACCGTGGAACCGCTTTCGAAACTGTGGAGCTTGAGGCCGGGAGAGGAGATTGGAATTCCTGGTGTAGCGGTGAAATGCGTAGATATCAGGAGGAACACCCGTGGCGAAGGCGAATCTCTGGACCGGTTCTGACGCTGATGAGCGAAAGCTAGGGGAGCAAACAGG
+
@A;;;;;;%94994=>A=8968<B8;A;A@B;AC>BAAA>6B=<>>@?>>><@<=BBCDBBB@;;;FA@;@@00)////:9:;;=:D>@?A?B;A;CCCC>AABD@GAAAB?CCBA:>492:=@C>;99E?BAAA@C@B?B@B?BB>A@A>??@?AAB=6B<BBBBBBB@>>>=05:3:/9;==4=8818>A=A?BCC?BB99:@397:?<A>AABB=BBBBCBA???>>?8=>:9;AA3;88::09994
@N9IO0:00678:05946
TACGTAGGTGGCAAGCGTTGTCCGGATTTATTGGGCGTAAAGGGCGCGCAGGCGGTTCGTTAGGTCCGAGGTGAAATCTCCCGGCTCAACTGGGAGGGGTCTTCGGATACCGGCGGGCTTGAGGTGAGCAGAGGTGAGCGGAATTCTGGGTGTAGTGGTGAAATGCGTAGATATCCAGAGGAACACCAGTGGCGAAGGCGGCTCACTGGGCTCCACCTGACGCTGAGGCGCGAAAGCGTGGGGAGCGAACCGG
+
CCBAA@B=CC?;;4;<<;29:@7<7;@@7==:>?65544<3;;4<;;;;::<@D=B><<=8::5::599:9885=5:;;>:(/)////399<<*/444&44439<.555549.55<055155;8<<<<@@BBE@BA@>@<5:5:7<<>B6BCBBCCC?B000+0//77>@BA<94.4<==:=;CCC@CDCC9BBC@C>AB?CB@?@@@@6@@B4:9=ABB:66><??<;99BBB=CA@@BCB9DC;;;?A=B@
@N9IO0:00689:05925
TACGGAGGGTGCAAGCGTTGCTCGGAATTACTGGGCGTAAAGAGTGAGTAGGTGGTCTCATTTGTCCCGGGTGAAATCCCCAAGCTTAACTTGGGAACTGCCCTGGAAACGGTGAGACTAGAGTTCTGGAGAGGGTCGGCGGAATTCCCGGTGTACGCGGTGAAATGCGTAGAGATCGGGAGGAACACCAGAGGCGAAAGCGGCGACCTGGACAGATACTGACACTCAATCACGAAAGCGTGGGGAAGCAAACAGG
+
BABA=ADC<AAAB4;;99.5969DAD=B7<5555)554==479::00/8<@:@A?A@ABAAA9::4;4;<8B<<?8====1=6<:B7=.33177.;3<=900(/9(//(//(/8887;;;;;;;*//.433566.626-52-2.5.55,5062522255/56;>-5252552222269=32506;;;:<AA;;7;=<=9>;:7866@9;;5;=;:;>===?CA===6818==>=<:1/--2299)--.69;47/89
@N9IO0:00691:05936
TACAGAGATGGCAAGCGTTGTTCGGAATCACTGGGCTTAAAGCGCGTGTAGGCGGGGCGGAAGGCGCCTTGTGAAATCCCTCGGCTCAACCGGGGAATTGCTTGGCGAACCGACGCTCTTGAGGCAGGTAGAGGTCACTGGAACCATAGGTGGAGCGGTGAAATGCGTAGAGATCTATGGGAACGCCGGTGGCGAAAGCGAGTGACTGGGCCTGTTCTGACGCTGAGACGCGAAAGCGTGGGTAGCAAACAGG
+
DDCCBBBBBB>@B9=>>>9@@?CC>A?ACCCCCC;@@299,;=9?ABA@AAACC??06:8;?B8BBCAG@CCCCC>CDC:B;;2;CCC@C?BCC;C@C?CCC?B@BAA>A@BBBBA?>><?8858>>:@??@@?ACBBC@=@=@<@BBB@CC>BBBB?BB@A<ABABAFCCAB@@@@@@@8@=@AA=A>@A=C<9:/9:?>A???A@BB<A>ABB<?????>?>>?A@A@@@@@:??AABC=@@@BAC=999?
@N9IO0:00664:05971
TACGGAGGGTGCGAAGCGTTATCCGGATTCACTGGGTTTAAAGGGTGCGTAGGTGGGCAGGTAAGTCAGTGGTGAAATCCCCGAGCTTAACTTGGGAACTGCCGTTGATACTATCTGTCTTGAATATCGTGGAGGTTAGCGGAATATGTCATGTAGCGGTGAAATGCATAGAGATGACATAGAACACCAATTGCGAAGGCAGCTGGCTACACGGTAATTGACACTGAGGCACGAAAGCGTGGGGAGCAAACAGG
+
444;54//)/9///277--(///)/)/;5:;CBAA:?A3?;6;>6>CCCCCC@CCC>CBC@DC?CBAA@AA?9:;B;@@@@.<;==>7:7;B8AB<?<?ABC?CB>AABBBAB@A>8>A@>AB@BBBBB@@:8949=AA@A=@?BA@@@@?<=;>>@@=@CBD>9;;BBB@@@A???;;;BBA=ABB5;5;5;;;;5;;AABBCC?CBAABAB>;;7;@;;;BC????;=>@999.99:9=??5?ABCC>@@@>
@N9IO0:00665:05961
TACGAAGGTGGCAAGCGTTGTTCGGATTCACTGGGCGTACAGGGAGCGTAGGCGGTTGGGTAAGCCCTCCGTGAAATCTCCGGGCCTAACCCGGAAAGTGCAGAGGGGACTGCTCGGCTAGAGGATGGGAGAGGAGCGCGGAATTCCCGGTGTAGCGGTGAAATGCGTAGAGATCGGGAGGAAGGCCGGTGGCGAAGGCGGCGCTCTGGAACATTTCTGACGCTGAGGCTCGAAAGCGTGGGGAGCAAACAGG
+
CCB@>4:5:@9@C>A@CC=@A>CB?BB@BAABBD>BBBCA???<??AB?9969A=B@CF>BC>ABC=AA@BBABB:?>>>:??6?<;:8:D>C@CB=@;;;AAAABB8BABBBBBB?BBBBDC?BBBB<BCCC@CDDDCB>B?A=AG>F@GB@:;;C8ABB=7BCBB@AA@A@AAB>8BB@E?B@D?B;@A>ABBAM@BB@BCC@@AB=:;A;;;05::ACBCBAAB@CBB;;<0;==@>==0=>@AA8A;<5
@N9IO0:00666:05999
TACGTAGGGTGCGAGCGTTAATCGGAATTACTGGGCGTAAAGCGTGCGCAGGCGCGCCGCAAGTCAGGCGTGAAATCCCCGGGCTTAACTTGGGAATGGCGCTTGAAACTACGGTGCTTGAGTGTGGCAGAGGGAGGTGGAATTCCACGTGTAGCGGTGAAATGCGTAGAGATGTGGAGGAACACCGATGGCGAAGGCAGCCTCCTGGGCCAACACTGACGCTCATGCACGAAAGCGTGGGGAGCAAACAGG
+
BBCCCCCC<?@?BBB:;;?B?BAA=@6:7;AABF=CAABB7;6<<;;;7//)///772799.44444.5;99=>069B>7BC:@B:>:90*0;1:)0/27:774:<?1?AA@?9@;3:.48?989?;:847::1:?0//5:6;7;7>=555<<>>>:>@@?6:55;<<<<==555<0558<;===5>848=ABC?C=??@@4889>>A5?7?:?=:99>93798844988444(4?=?ADD9:9<DD@DFF:
@N9IO0:00678:05980
TACGGGGGGGGCGAGCGTTGTTCGGAATTACTGGGCGTAAAGGGTTCGTAGGTGGCCTTCTCAGTCAGATGTGAAATCCCTCGGCTCAACTGAGGAACTGCATCTGATACTGGAAGGCTCGAGTGCAGGAGAGGAACGCGGAATTCCAGGTGTAGCGGTGAAATGCGTAGATATCTGGAGGAACACCGGTGGCGAAGGCGGCGTTCTGGACTGCAACTGACACTGAGGAACGAAAGCCAGGGGAGCAAACGGG
+
55====>>==":;/////27:4<B>B?A?AB<00+0///<5<<5=8979773/0)/3:)//:555=;99555555)55<4>666:CCC@CC>?>:C:=<<<<6555;556;9491649<::<>555::5;;;;@C@CCCD@B6;5939?:?@@989D@BBDC<??998<>><?<@=@=@B?A?A@@>A>@A;A@@=?:>>;@<A?AA?;8:;A;;7;@@?>=?73394<53333(397====+33377(7?>9
@N9IO0:00695:05977
TACGAGGGGGGCAAGCGTTGTTCGGAATTATTGGGCGTAAAGGGCGCGTAGGCGGCGCGGCAAGTCTTCTGTGAAACCTCCGGGCTTAACTCGGAGCCTGCAGGGGAAACTGCCGTGCTTGAGTGTGGGAGAGGTGAGTGGAATTCCCGGTGTAGCGGTGAAATGCGTAGATATCGGGAGGAACACCTGTGGCGAAAGCGGCTCACTGGACCACAACTGACGCTGAGGCGCGAAAGCTAGGGGAGCAAACAGG
+
CCCBBBCDDD*CC8;:A@:?=8>?<@<C<=B8<<5<<<>>)55)55499<<8@@7;9;A8BB>@A@@9A?@A;99)57<@9CF=BB=A7>@<<096;8@@=BBC@9CD<AA@A?B@@AB?BAA@@??=6>>>><?C?@@B>A>A@CD;C?@BBBB><;>A@A<BAA@=B=BB<<===5==8>7=8<28:::7ACC=6>52,2755588,2238570556<757>=67/6768@B7?877===,77;;B:@>;3
@N9IO0:00705:05982
TACGGAGGGGGCTAGCGTTATTCGGAATTACTGGGCGTAAAGCGCACGTAGGCGGCTTTGTAAGTCAGAGGTGAAAGCCTGGAGCTCAACTCCAGAACTGCCTTTGAGACTGCATCGCTTGAATCCAGGAGAGGTGAGTGGAATTCCGAGTGTAGAGGTGAAATTCGTAGATATTCGGAAGAACACCAGTGGCGAAGGCGGCTCACTGGACTGGTATTGACGCTGAGGTGCGAAAGCGTGGGGAGCAAACAGG
+
CBBB>BBCCC5CDCCBBB?@A>BB?B?B?BCCCC?CBBBB;A;<;AAA@AA=;;7;DD<AAI@CD:;;CC?A@@@;@@?AE?000AAA<ABB?BBB>B;<;@CE;9:CCE;;:BBBBBB7:;:@?=BB;?A;;.:::55959494;4;9:955=<<@<956>6>9?BAB><;967<=0926=:>>>:>?;@9ABC?C@;605==9:;B?AAA?7<<<7@A:::@@@A?ACCABB=AAAAACC9A???A;::9@
@N9IO0:00707:05978
TACGGAGGGGGCAAGCGTTATTCGGAATCATTGGGCGTAAAGGGCGCGTAGGCGGCCTGGCAAGTCAAAGGTGAAATCCCTCGGCCCAACCGAGGAACCGCCTTTGAAACTGCAAGGCTTGAGGCCGGGAGAGGGTAGCGGAATTCCCAGTGTAGCGGTGAAAATGCGTAGATATTGGGAGGAACACCAGTGGCGAAGGCGGCTACCTGGACCGGGTTCTGACGCTGAGGCGCGAAAGCGTGGGGAGCAAACAG
+
ABCC@CCCCC5CB;BB;;5594;C@C=ECAA9<A8>CCC@8CC=>BCCBBD?;;2;4:425<5::@=<4>69:44/9:=4>?A<A@<?:C9BA=9>8<7@A;=@5=A?8?::>>5::=>;@@@>@?@@-00/<837778838.4.38088334?973533333&377=ABBBBDD;??8?;4;2<>>?BBBB?BBB?B?BB6>887127-58-26'20699<<?::>=?<?@CBCC>BAD9999-8=A?C<:::
@N9IO0:00670:06054
TACGTAGGATCCTAGCGTTGTCCGGATTTACTGGGTGTAAAGGGTGCGCAGGCGGACTGGTGAGTCAGGGGTGAAATCTCGCCGCTTAACGGCGAAACTGCCTTTGATACTATCAGTCTTGAGTTTGGTAGAGATCCGTGGAATTCCGAGTGTAGCAGTGAAATGTGTAGATATTCGGAAGAACACCAGTGGCGAAGGCAGCGGATTGGGCCAATACTGACGCTCAGGCACGAAAGCATGGGGATCAAACAGG
+
@?CBBAA=ABB>BB@AACAIDC@C?BCE>B@@@B<BBCCD=CB/:<AA<<<*00)/9:A?BA@@000/77+7///)577779,//;7;6:@09444)4844.44(448;98?AA@?@@?5849;=2?6A:?;>>00(///)05?5=7748???=A:744<CC=BAAB;>>?A>>;9:/817739AA:@33717<=3>;///:;3//+/;/>7;7;>::=59:BAA@@<?>;49909;C899:.:::>>66655
@N9IO0:00671:06023
TACGTAGGGTGCGAGCGTTAATCGGAATACTGGGCGTAAAGCGTGCGCAGGCGGTTCGTTGTGTCTGTGGTGAAAGCCCCGGGCTTAACCTGGGAATGGCCATGGGAAACTGGCGAGCTGGAGTGCGGCAGAGGGGGGTGGGAATTCCGCGTGTAGCAGTGAAATGCGTAGAGATGCGGAGGAACACCGATGGCGAAGGCAGCCCCCTGGGTCGACACTGACGCTCAGGCACGAAAGCGTGGGGAGCAAACAGG
+
BBBCCCCC?;;;EBB@AA=A>ABB>C9;;BBBA;AAABC<C;;;;:?@BB@BC@C@CCC?A@@@AADCC?CA?@9@@@@6@D/9939398887)/48;(0*////(/;19;>=:A><>>A:887@?@:?=;;<;;;;%;<;3;6;286@;4448:>=BBBBAA79:BA@AB??@@CCB?CC=@:=993:==>299=9;:==77777'3=>7>>888?@@@CB???@?@;>>>999/:@@@CDD8AABAB;;;;5
@N9IO0:00679:06014
TACGGAGGGTGCAAGCGTTGCTCGGAATTACTGGGCGTAAAGAGCGTGTAGGCGGTGTCGCATGTCTGGCGTGAAAGCCCCGGGCTTACCCCGGGAAGTGCGCTGGAAACTGCGAGACTAGAGTCCCGGAGAGGAAGGTGGAATTCCAGGTGTAGCGGTGAAATGCGTAGATATCTGGAAGAACACCGGTGGCGAAGGCGGCCTTCTGGACGGTGACTGACGCTGAGACGCGAAAGCGTGGGGAGCAAACAGG
+
BCCD=A@G@@A@C@B;;;?CAABC@D@D?BCBBB=BCABB=BBD@A@DBA@?@<9><<<;:::::<<=9===<<<04444&4<2<<499==09=4>7;;<<=BBB?BB9BB@@?<=BBA>>>?=>>8>:<<;@<@8=5>:5>7@:@?@@>@CCFBCCAFDCC=AABBABAAAA@@@A=@=AA?AAA?C?BC@BCC=A=;;6;=A=ACC=AAB@BABACCCCBBB;;995>>A?B6B@;;B==/BC@@:4:@>2
@N9IO0:00680:06026
TACGTAGGGTGCGAGCGTTAATCGGAATACTGGGCGTAAAGCGTGCGCAGGCGGTTATGTAAGACAGTTGTGAAATCCCCGGGCTCAACCTGGGAATTGCATCTGTGACTGCATAGCTAGAGTACGGTAGAGGGGGATGGAATTCCGCGTGTAGGCAGTGAAATGCGTAGATATGACGGAGGAACACCGATGGCGAAGGCAATCCCCTGGACCTGTACTCGACGCTCATGCACGAAAGCGTGGGGAGCAA
+
BBBCCCCC>:;;AABACC<A=ACB=B9;;;DCC=AAABB=CC@@@ABB;;7:B<A?ABB@@<@BB@@A?CA@A@9??@A6@@9?=<?:?:;?=2?6:6:@ABBB?==CC:49BB@>?:=>;559?>8=6887555(56=9A18.7.7269>>:5/5522::@8@@CA@@>9/..---9(--,3.69:/44==7:::.3.38288==1<=5886::9::93338333333;;?742>39998877+22266
@N9IO0:00686:06010
TACAGAGACTGCAAGCGTTATTCGGATTCACTGGGCGTAAAGGGTGCGCAGGCGCCGGGTGTGTCAGATGTGAAATCCCGAGGCTCAACCTCGGAACTGCGTCTGAAACTACTCGGCTAGAGTACTGGAGAGGGTAACGGAATTCACGGTGTAGCAGTGAAATGCGTAGATATCGTGAGGAACACCAGAGGCGAAGGCGGTTACCTGGACAGTTACTGACGCTCAGGCACGAAAGCATGGGGAGCAAAAGGG
+
DCB@@@A@@AA@C?AAAAGKL@CC@BB?BBCBBB<AA@CC6;:495::@A@?99:=?A9BB8:8BBBA@ABC==5CC?6B>=;?AAA?B?BBB@C?B988=<<>>BB>BBBBD><9=9::@AABBDC=?>899)793864>8>7=BAB@BBBCBB?>?@AC:AABAAAAAA>>>;97773:1:?=:AA;;5;9:1704;6<>@?6:B?88:CE?BBCCCAAA@?==8?>;???88:8BBDD9CAACCD:CC:
@N9IO0:00686:06049
TACGTAGGGTGCGAGCGTTAATCGGAATTACTGGGCGTAAAGCGTGCGCAGGCGGTCCGCTGTGTCCTGTGTGAAAGCCCGGGACTCACCTGGGAATGGCATGGGAAACTGGCGGCTGGAGTGTGGCGAGAGGGGGGTGGAATTCGCGTGTAGCAGTGAAATGCGTAGAGATGCGGAGGAACACCGATGGCGAAGGCAGCCCCTGGGCCAACACTGACGCACAGGCACGAAAGCGTGGGGAGCAAACAGG
+
CCBBBCDE=9:9BBBBBBBG@BBB?A6:5;BBBB>BCCCC>CBCCBA>>00,0=8;=;9BA>CCCE@AAABB>==5000+0=+0/////4444(4.44.4433;4;=4:00)00+///)///4/:)///=/.----#-/)/)/)///55<;9;544A;::8:AAABBA@@@AAAA>AC>A>?==3:000+0/6381883333&38808487;99:::9::498?:<?@838*7=<8333&3<=@@9??>;
@N9IO0:00693:06019
GACAGAAGGTGCAAGCGTTACTCGGAATTACTGGGCGTAAAGCGTCTGCAGGCCTTTGACTGCGTCTGGTGTGAAATCGCGGGGCTCAACCCCGCGCCCATACCGGAAACGAGTCGAATAGAGTCATTCAGAGGCACCTGGAATGTCGTGTGTAGGGGTAAAATCCGTAGATACACGATGGAACGCCAAAAAGTGAAGACAGGGTGCTAGGAATGTACTGACGCTCAGAGACGAAAGCGTGGGGAGCAAAGGGG
+
CBC@@@<@;>@7819999=@DABC@C89:;CBCD=:<;DB<BBBBB@<<=<9>1;:66==@=A@AJCC<BBBB@C;@;9;999&4?BD@BBB6B@:9;6;A@CAE@DE<A@@@@A?@;>?9==BAAB?AAA:939>>9@@;@;;:;@@@C???BBCC9AAAA9AC>BBBAAABBBBBA9:5;>BBA5;;;;*;5>E?D>B==G8BBCCBA?B?;::;;9BBAAABBBACBAA@@@9@@@9999-9@@CD?LDD9
@N9IO0:00667:06103
TACGAAGGGGGCTAGCGTTGCTCGGAATTACTGGGCGTAAAGGGCGCGTAGGCGGCTTGGCCAGTCAGGCGTGAAATTCCTGGGCTTAACCTGGGGACTGCGCTTGATACTGCCAGGCTTGAGGCCGAGAGAGGGTGGTGGAATTCCCAGTGTAGAGGTGAAATTCGTAGATATTGGGAAGAACACCGGTGGCGAAGGCGACCACCTGGCTCGGTACTGACGCTGAGGCGCGACAGCGTGGGGAGCAAACAGG
+
BAB@@=@CCC5CIAA:;;?@AABEAE?B>BBCAA;A@ACD>DC>BBABBAA?::8;B@B?B?CCCCDC@9:9AAB;B?B@BCC>CC@B?B?CBEG;;;:BBBAB?BBBBBBBC@;;4;=499=6;5;;=;@@D?7BB<=B9A:@5>;1@A@AAA@AA>;;;>5<7;;;AABBBB?BF=B?BC@BBB?B?A@;@??5:5:@?@=AA>@@<@AAA?AABB;<;@@CBBB?BCBBBC;;;CBAAB:A@ACE>BBB;
@N9IO0:00669:06098
TACGGGGGGGGGCAAGCGTTGTTCGGAATTACTGGGCGTAAAGGGCTAGTAGGCGGCCGTCTAAGTCGGATGTGAAATCCCCAGGCTCAACTTGGGAATGCATCCGATCTGGATGGCTTGAATCCGGGAGAGGGATGCAGAATTCCAGGTGTAGCGGTGAAATGCGTAGATATCTGGAGGAATACCGGTGGCGAAGGCGCATCCTGGACCGGCATTGACGCTGATCAGCGAAAAGCCAGGGGAGCAAAG
+
<;;:;9;9;9;";@27700+/:79:6=9=79;9.5,-----(-8/8566=<<7//)/)//://)599<5;;;;;;>5<:<<&55.5;;;7::.//)/)//////29<<=64033348828:7;<7<<7565>>8:;:<444.4.4.44.555;;44059991////0;8::<455?4>>=A<>=?7947=6<0/*/)///:994:;9=<:?:<=<.4/0//88//////////&//)/:>>0;///;1:
@N9IO0:00686:06068
TACGGGGGGGGGCAAGCGTTGTTCGGAATTACTGGGCGTAAAGGGCTAGTAGGCGGCCGACTAAGTCGGATGTGAAATCCCCAGGCTCAACTTGGGAATGCATCCGATACTGGTTGGCTTGAATCCGGGAGAGGGATGCAGAATTCCAGGTGTAGCGGTGAAATGCGTAGATATCTGGAGGAATACCGGTGGCGAAGGCGCATCCTGGACCGGCATTGACGCTGATCAGCGAAAAGCCAGGGGGAGCAAACGG
+
AA::9999999":A555?9999=?@;@?C@CCCCC=B;;;F>LG?CBCBDCB@:95:5<<5;@;A?@B>BBCBCCC>CA==.:;.9555.5<49A;>9<@A:666;BA@@BB@B@B:BB=@?=AA=BA;A@:;;.:=::;;<7>7>;=@;?<<??8939??=8@@;;;::@@@CDDA8::>A?:::@B?AC?AAB6;7;;9>><7<@7;>=A?BBC<A>000:77==;;;4444&55.55555$/////)/79
@N9IO0:00688:06070
TACGGGGGGGGCAAGCGTTGTTCGGAATTACTGGGCGTAAAGGGCGCGTAGGCGGTTCGCTAAGTCGGATGTGAAAACTCTGGGCTCAACCCAGAGCCTGCATCCGAAACTGACGGGCTAGAGTTCTGGAGGGGGTAGCGGAATTCCTGGTGTAGCGGTGAAATGCGTAGATATCAGGAGGAACACCGGTGGCGAAGGCGGCTACCTGGACAGAAACTGACGCTGAGGCGCGAAAGCTAGGGGAGCAAACAGG
+
EA;;;;;;;;";A5::;;5:=9@C@C?B>ABBBB<BBABB=BB=ACACDCBADC@C@DBBBB?BB@A<@?>?=>>>.;;@;;;0;@@@;?D>:::BBA?@@BAA=ACC<A@BABBC;@@9:;AB>@@C@A@@@@,A;;;B?C?C?B>A@<;;;AAAA>@@@A<AA@@@BBB;;;B@@<99296:=??D=A@@BBB;?=?@=@@??<?C?BBBCCC>B;;;??====?=:::BBB6;:9AAAA9AAACC9??@=
@N9IO0:00695:06105
TACGAAGGGTGCAAGCGTTACTCGGAATTACTGGGCGTAAAGCGTGCGTAGGTGGTTTGTTAAGTCTGATGTGAAAGCCCTGGGCTCAACCTGGGAACTGCATTGGATACTGGCTTACTAGAGTGCGGTAGAGGGTAGCAGAATTCCCGGTGTAGCAGTGAAATGCGTAGATATCGGGAGGAACATCCGTGGCGAAGGCGGCTACCTGGACCAGCACTGACACTGAGGCACGAAAGCGTGGGGAGCAAACAGG
+
BBC@@<@D=9;:B?B:;;@CCDA@=>3939@@=C>9:;BB<A@@@@@@???;@@=@B<CB@C@CBCCCCCCICC>39:6)5@<4BBED:D:CC@8D:AAA@=B;C7<@BCBB@BC?@@??:;::8:A8<<=998/9???@@E?C?BD>D@AACCCCCCBBBI?DBBBBBAA@?A555/5<7@8@?>=7;>>4?<A=A>AB?BBB=7<=6::488;333<<;=?==780:@ACCC<B:::A@A5??BBB>@???
@N9IO0:00706:06102
TACGGAGGATCCGAGCGTTATCCGGATTTATTGGGTTTAAAGGGAGCGTAGGCGGACGCTTAAGTCAGTTGTGAAAGTTTGCGGCTCAACCGTAAAATTGCAGTTGATACTGGGTGTCTTGAGTACAGTAGAGGCAGGCGGAATTCGTGGTGTAGCGGTGAAATGCTTAGATATCACGAAGAACTCCGATTGCGAAGGCAGCTTGATTGACTGTAACTGACGCTGATGCTCGAAAGTGTGGGTATCAAACAGG
+
FCDC?CC@CBB?BBB:;;=BAC?C@BBB<BC?CC=BC099/93*3<:@AA@>@A;@:;;:3:24847:A599@@?9?=9,5;A>AD;98;=??@BB2B5:;>:::AAC;;;CD;;695;=A@@B;;;BAAC;:7<;C?BB?B@C=BB;;7;B@@BBA?C@=?9:9:A?CABAA@@?<99.4:7>@C?BAA;>=>>3919<<<?9@@B>ABC@@@C@???A?@:::@@899A@AA<A;;;DD?CC@??A6?;;=
@N9IO0:00668:06111
TACGGAGGGTGCGAGCGTTGTCCGGAATCACTGGGCGTAAAGGGCGCGTAGGCGGCGCGAGGAGTCGGGGGTGAAAGTCCGGGGCTCAACCCCGGATCGGCCTTCGAGACTCTCGCGCTGGAGCACAGTAGAGGCGGGTGGAATTCCGGGTGTAGCGGTGGAATGCGTAGAGATCCGGAAGAACACCGGTGGCGAAGGCGGCCCGCTGGGCTGTGGCTGACGCTGAGGCGCGACAGCGTGGGGAGCAAACAGG
+
ACCD?BAA:9;:B;;;BC@BGI?B@B@AACCCCC=BAAA?3>=4;;;=@@<:00+0>>>>A=@@@99999)9<8<094::==:*94:?5?C>9C?CC;;4:9A?BB<BDBB>>>>:548<.45::9;;:599@8@CD>CC<B<?2;133(33338@A<8:089??@?>@@???>>9B:B9>>9BCC8@7:909=A>B@;;7;=4=BCCC:<9B;==A<;55?;4444./>00//87@?@@@@-;;BB>39557
@N9IO0:00669:06115
TACGTAGGGTGCGAGCGTTGTCCGGAATTATTGGGCGTAAAGGGCTCGTAGGCGGTTTGTCGCGTCGGGAGTGAAAACACCGGGCTTAACTCGGTGCTTGCTTTCGATACGGGCAGACTAGAGGTATGCAGGGGGAGAACGGAATTCCTGGTGTAGCGGTGAAATGCGCAGATATCAGGAGGAACACCGGTGGCGAAGGCGGTTCTCTGGGCATTACCTGACGCTGAGGAGCGAAAGTGTGGGGAGCGAACAGG
+
;BAABBBC=;;;EDCBBB>BCC@C@C?C?BC>CC=CB@@>:><6@B@@B;;6:?:?A=@@BCBAACCA9:;;@@AA8BCC?BB=BB?@>BBBB?@A@B8::?D=@:;:;;BB<@@@AB<;;CC@;;;A99::::)98928;1738?B?BC@BBAA@=B?BA@B=:::@AAABA;:;CB9?@5;5;;;=@@AB>B@@=??DD?B=@ABCBC>????BC?B:::BBB@@@@CBBABB=BBCCCML;AABBA?@?@A
@N9IO0:00670:06123
TACGAAGGGGGCAAGCGTTGTTCGGAATTACTGGGCGTAAAGGGCGCGTAGGCGGCTTATCAAGTCAGGCGTGAAATTCCCGGGCTCAACCTGGGGGCTGCGCTTGATACTGATGAGCTTGAATGCGGGAGAGGATAGTGGAATTCCCAGTGTAGAGGTGAAATTCGTAGATATTGGGAAGAACACCGGTGGCGAAGGCGGCTATCTGGCCCGTAATTGACGCTGAGGCGCGAAAGCGTGGGGAGCAAACAGG
+
AAB@@=@EEEGBB;A@;;55<6<C:CAD@CBBEA8BCCJD7;;)9>=@@CC@CC@CGGCCBC>ABC::7:>?@AA9@>@A;A?9@?@B?B?BBDDF1::A??AB=@@A?????AAAABB>BB@:;;BB>BCCCBFA;;;B>A?B@DE>@??AAAA;;8;BBA=B?:;;BBDAAA>AA8>:==;>9:3;:;;5;AA>C=AA?AABBBBB>AB;@@C=@6;;@BA@@@@>?@?;;;0;;BBBDE;;<BCC=;;;=
@N9IO0:00683:06120
TACGAAGGGTGCAAACGTTGCTCGGAATCATTGGGCGTAAAGCGCACGTAGGCGGCTTTTTAAGTCGGATGTGAAATCCCTCGGCTCAACCGAGGACGTGCATTCGAAACTGGAAAGCTCGAGTATGGAAGAGGGTCGCGGAATTCTCGGTGTAGAGGTGAAATTCGTAGATATCGGGAGGAACACCAGTGGCGAAGGCGGCGACCTGGGCCAATACTGACGCTGAGGTGCGAAAGCGTGGGGAGCAAACAGG
+
BBA;96;G<;;;@@;;;;?CBBAB@C?BACA6?>698:?A7>:99ABBABB?>?4?9999$305:@=7@:44::;5<B<5B;@7?AAB8>259A7@BBBBBBA>???=6??@=AC<@?ACB;;;DBB?B@B@AA;AAABB=@<@?B@BC?CBCA@AA?BAAC?B@BCD@A@AABABC=::6:;>A@=;;;A=@<;4;=@A=B;;;=;;;8;@F?;::@A;;;ACA@A<@AAA@A8AAB;;;;-::95=4<<=7
@N9IO0:00695:06144
TACGGAGGGTGCGAGCGTTGTCCGGAATCACTGGGCGTAAAGGGCGCGTAGGCGGCGCGGTAAGTAGGGGGTGAAATCCTGCGGCTCAACCGCAGCATTGCCTTCTAGACTGCCTGCTCGAGCACAGTAGAGGCAGACGGAATTCCCGGTGTAGCGGTGGAATGCGTAGAGATCGGGAAGAACACCGGTGGCGAAGGCGGTCTGCTGGGCTGTTGGCTGACGCTGAGGCGCGACAGCGTGGGGAGGCAA
+
BBBC@BBB>BBBB@A>AA=@AA>C>B?@@AACCB=;;;BB8@>4@BCBCCB>::6;@@C?AA?AC@AA@A,@@BB=CB>AB;;:;BBC@E?@@@@@::8;??D?BB@C?@;;;;74944433449448893405;;<<;5:5>;AA=B@C@@>>0.(-7(-(-88;7888888<==1828717;86;4::4333,3,3:49:;<444=5;966(/(/8///6688//)/88322333/..;;,..2677
@N9IO0:00711:06146
TACGTAGGTGGCAAGCGTTGTCCGGATTTATTGGGTTTAAAGGGTGCGTAGGCGGTCTATTAAGTCAGTGGTGAAATACGGTAGCTTAACTATCGAGGTGCCATTGATACTGATGGACTTGAGTGCACACGAGGTAGGCGGAATGGACGGTGTAGCGGTGAAATGCATAGATATCGTCCAGAACACCGATAGTGAAGACAGCTTACCAGAGTGCAACTGACGCTGAGGCACGAAAGTGTGGGGATCAAACAGG
+
?>>=555.5<7<<:<;;<666<:@166;4;=<?@6@@044(3;1355::==8??=?:?>A<@<?@?@??@@AAAC<A@?@?B;99@;@;@;<<>>00*/9<5@D??ACCCAAA;;5;@@5;;BBBCC<<;@?A?@??>AB<A>AA<<AB=AA?A@;;6;BBC9;5:>?@@BBABA;;45949.4;;.444445==8=CCCCB?7;;9==BBHCBB@B:89>:<555=8:9:<<</55<<@<=0=@<AC<;:9<
@N9IO0:00666:06169
TACGGAGGGGGCCAGCGTTGTTCGGAATTATTGGGCGTAAAGGGCGCGTAGGCGCCATTCAAGTCGAACGTGAAATCCCTCGGCTCAACCGGGGAACTGCGTCCGATACTGTCTGGCTCGAGTCCTGGAGAGGGTAGTGGAATTCCCAGTGTAGCGGTGAAATGCGTAGATACTGGGAGGAACACCGGTGGCGAAGGCGGCTACCTGGACAGGTACTGACGCTGATGCGCGAAAGCTAGGGGAGCAAACAGG
+
A@DC:;9999'9799>BB=BAABB8B@B?CCAEC?BBABB:AA5BBABBAA>?@?<<B8<B9AACCC@@@@BBB<BCB=BAA=AABC?B>BJJ=G@CBBAA@B=;;;BA@@@BBB>@AAA???C?AA?ABCCL?BAACCACAB:B>6@BBB@@A@E;EBB=8@@@BCBCCCCCCDH?BB@B????<@<?@=@DD?C@CC@A??C;@@9<;==8<<<=<<<>=;;;>>;;??@@;@BBCCJJ;;;BBB<CBB>
@N9IO0:00667:06189
TACAGAGGTCCCAAGCGTTGTTCGGATTTACTGGGCGTAAAGGGTGCGTAGGTGGTCGGGTAAGTCTCATGTGAAATCTCCAAGCTCAACTTGGAAACGGCATGGGATACTATTCGGCTAGAGGATTGGAGGGGGGACTGGAATTCCAGGTGTAGCAGTGAAATGCGTAGATATCTGGAGGAACACCAGTGGCGAAGGCGAGTCCCTGGACAATTCCTGACGCTGAGGCACGAAAGCCAGGGGAGCAAACAGG
+
CCC@@@@=ACC=C?AACA?AB?CB;:;D>CCCCC>999@A;AB<BBCBBBC@CC?BBBD=CC?BBCCCCAAABBC=@@@B;@699@?@:@B?B?BD=??:>?@A@<ABBABCC=??;@A?=<<8<<3829;:;:;#:44:5;9>:>:=B?@@@BBBBBCBBC?;;<<;;<BBB;;;>;==:=:=@@=AC@@>@BD?C@BBBBBCD=CC?C@@?@AE@CCBA@?;;;;=AA@;;;09@5@@BB796ACC>BCB?
@N9IO0:00670:06196
TACGAAGGGGGCTAGCGTTGTTCGGAATTACTGGGCGTAAAGGGCGCGCAGGCGGCTTTGTAAGTTGGGCGTGAAAGGCCTGGGCTTAACCCGGGAATGGCGCTTGAGACTGCAAGGCTCGAGTACGGGAGAGGATGGTGGAATTCCCAGTGTAGAGGTGAAATTCGTAGATATTGGGAAGAACACCGGTGGCGAAGGCGGCCATCTGGACCGTAACTGACGCTGAGGCGCGAAAGCGTGGGGAGCAAACAGG
+
@@A>@5;;;;*:?A@BAA=@@>BDADAM>BB@@@:@AABB=BD>:6665999;9.9?A=CBB@BC?BB<A;;;AE0;5<>@@@;@B>@;>@.;;.;=BC?BBAA<??@@ABCCC@C@BAABAA><998-:@AA>ABC?BB?B?B?BD?BBBB?@@::6;A@@9@;:::AAAABB?BB<A=>>;99::=:992:@B>C<AA<A=@?BCC=AA8::B<@@@?A@>@;::9>@@;99/::?>==>6@AACG6;;?9
@N9IO0:00673:06199
TACGAAGGGGGCTAGCGTTGCTCGGAATTACTGGGCGTAAAGGGCGCGTAGGCGGCTTCGTCAGTCAGGCGTGAAATCCCTGGGCTCAACCTGGGGGCTGCGCTTGATACGGCGGGGCTAGAGGACGGAAGAGGCTCGCGGAATTCCCAGTGTAGAGGTGAAATTCGTAGATATTGGGAAGAACACCGGTGGCGAAGGCGGCGAGCTGGTCCGTTACTGACGCTGAGGCGCGACAGCGTGGGGAGCAAACAGG
+
@@CCB<@@@@0;;;D;;:ACDCBC?B?B?CAABD>CCBAB=AB<BBBBBBB?99;:F@B@@@CCCBCC?CBCCCB:@==6??@;ABBB@E@BBCCB3CC@@@@C>@:=?::39@?A/?::<<<5@8B<A9A8:09@@A@A=B8;7;B<B;99A@>@@::??=6C8;6;=BBBD@7:;(:5495:@@8@6:95@@@=@<>A<?@?:;AA8BB8?:6@A:333<:::::6:<?>:@>??@8:77.8?<B=6:AA7
@N9IO0:00690:06162
TACGTAGGGAGCGAGCGTTGTCCGGATTTATTGGGCGTAAAGAGCTCGTAGGCGGTTTGGTAAGTCGGGTGTGAAAGCTCCGGGCTCAACTCGGAGAGGTCACTCGATACTGCCATGACTGGAGTCCGGTAGGGGGGTGTGGAATTCCCAGTGTAGCGGTGAAATGCGCAGATATTGGGAGGAACACCAATGGCGAAGGCAGCACCCTGGGCCGGTACTGACGCTGAGGAGCGAAAGCGTGGGGAGCAAACAGG
+
AB@A@BBB=:;;BBBBCC@BBB?B@BCC=BC>BB6>@;;;0;AAABCA@@@=?@>@F>F@CC?CCCCB=AB@@@D:;;;@;@A9ABAA;AB<;4;B@B?BDFBBBCBBECBBB>@@@@BCC@CBCC?C?A?>>>><&=><=9?:=8>A2;;BBAAABB=A@@@;@BABCC@@@BB>AA6::=@=@@A?B9;;>A;<7;?BBBCCCD=BBB=A?B?B;;;A@?@@@;;;>@AB;;;6;ABBBCC:B@@@B=BBC@
@N9IO0:00695:06175
TACGGAGGATCCAAGCGTTATCCGGAATCATTGGGTTTAAAGGGTCCGTAGGCGGTTTAGTAAGTCAGTGGTGAAAGCCCATCGCTCAACGGTGGAACGGCCATTGATACTGCTAGACTTGAATTATTAGGAAGTAACTAGAATATGTAGTGTAGCGGTGAAATGCTTAGAGATTACATGGAATACCAATTGCGAAGGCAGGTTACTACTAATGGATTGACGCTGATGGACGAAAGCGTGGGTAGCGAACAGG
+
DCCC?BB?BBB;>:>@@@<ABB@C@C=AAAA>AA9A?/:93:=5>?>@?@A>AA<AC=CCBB<A@@BBAB?AA?C<@>>5>@@>???@;@A?AA=@@??;?=@@>A????A@?A@@=?>4::<@?AA?@@=@9<<C=AABBB@BBAAAAA@@AABBB@BBBB=BBBB=?@A@@C?::;;;5;6;?@>C5<7:;?@4;49=><A@CCCABBC>@@@BA7@A89;4;>A@<??;;;0;99:AA;A@@@BB?@A@?
@N9IO0:00707:06174
GACAGAGGGGGCGAGCGTTGCTCGGAATCACTGGGCGTAAAGGGCGCGTAGGCGGGTCAGGAAGTCGGTCGTGAAATCTCCGGGCTCAACCTGGAGGGGTCGGCCGAGACTCCTGGTCTTGAGGGGGGCAGAGGAGCCTGGAATTCCCGGTGTAGCGGTGAAATGTGTAGAGATCGGGAGGAACACCGGTGGCGAAGGCGGGGCTCTGGGCCCACCCTGACGCTGAGGCGCGAAAGCGTGGGGAGCAAACGGG
+
CBCCCCCCCB1BB?@@A@?@BBBC@C=AACCCCB;?A:;;09;29:?BBCC@DCB=C;::<@?BBCB?CDBC@@?:?B@@<AD>AA@A<>900,/0/0&//6066==BBBBA<??>AAC@CBBBBAA(A>??A?BBC?CD?D=A>AC>C@BBBAA@A=A@@@<@BBBCDBAA;;;;;0:A>A?BBB?D;::6;@A>A@CCDD;BBBBCD?CD>CCD<???@?>?@;;7;BBBDH>A@A@CCD<BBCCC>CCC=
@N9IO0:00709:06175
TACGGAGGGGGCTAGCGTTGTTCGGAATTACTGGGCGTAAAGGGCGCGCAGGCGGCTGCTCAAGTCAGGCGTGAAAGGCCTGGGCTCAACCCGGGAATTGCGCTTGAGACTGGGCTGGCTTGAGTGCGGGAGAGGATGGTGGAATTCCCAGTGTAGAGGTGAAATTCGTAGATATTGGGAAGAACACCGGTGGCGAAGGCGGCCATCTGGACCGCAACTGACGCTGAGGCGCGAAAAGCGTGGGGAGCAAACAGG
+
AABB=A>A@@0AA@@@AA;:97;C@B@C>@>999.;BBBB>CC>=<<BBAA;;;.:9;;DBB=9<;AA=@@?ABF>B@B@CCE>;;;A4;9)59)57;5;@;<<8BBBCCB=>6B;;6;A8<<<=;A@?:?:958<??;=?<B>B?BE;>>:99999:5;<BD?E@BB====@@>=BA6937>:;<>29.4838;;.42:989:;?BB<7::05485<595::<945439?:;999&444;<@@2=666@4<;;;
@N9IO0:00677:06247
TACGGAGGGGGCTAGCGTTGTTCGGAATTACTGGGCGTAAAGCGCACGTAGGCGGACCAGTCAGTTGGGGGTGAAATCCCGGGGCTCAACCCCGGAACTGCCTCCAAAACCGCTGGTCTGGAGGATGGGAGAGGCGAGTGGAATTCCGAGTGTAGAGGTGAAATTCGTAGATATTCGGAGGAACACCAGTGGCGAAGGCGGCTCGCTGGCCCATTTCTGACGCTGAGGTGCGAAAGCGTGGGGAGCAAACAGG
+
AA@@>ABHGF2DDBBBBB@CC@BCAC?B@BBCCF>@AACC8<;B@@;;;BB@BCIHEABBBBBCB?BCCC5CCCC=ABB=BBB:CCBB?CBB:C?C@C@@??BB?BCB:B=??BB@BBBE?BB?AAAB:A@@@=@CCCCC=@=@<@>;;:?::;AAA?ABAK?D?AAABBEC:9399/8=6;7==B?DDBE?BBB:@;3918>?>@A@>@A9BBB=AA???=7737;6379@AA199@@@??2<>:992:A?6
@N9IO0:00686:06232
TACGTAGGTGGCAAGCGTTGTCCGGAATTATTGGGCGTAAAGCGCGCGCAGGCGGTCCTTTAAGTCTGATGTGAAAGCCCACGGCTCAACCGTGGAGGGTCATTGGAAACTGGGGGACTTGAGTACAGAAGAGGAAAGCGGAATTCCACGTGTAGCGGTGAAATGCGTAGAGATGTGGAGGAACACCAGTGGCGAAGGCGGCTTTCTGGTCTGTAACTGACGCTGAGGCGCGAAAGCGTGGGGAGCAAACAGG
+
CCCCBAA<?@:@A>BAAABCEC@D?C?C=BBACC=AA:::59><AA@@@BD@AA>AC5;;7;<AACBABC>><==6<AA6A:;:;BBB?B?AAA=;;;7;CBC?C4;;6;ACDIF5BBB@BBBBBBBBB?D@@<>@6?;;5;;@5@8BBBAACCC?><?A@A>AABCBBCCA@ACCC=;;0:5><@;BB;;0;>?5:54;5;A@<ACB????DBB?B;;;@A@AB@@=@BB???9@;;;DCB:CDCDC=@@@@
@N9IO0:00691:06221
TACAGAGGGTGCGAGCGTTGTCCGGAATCACTGGGCGTAAAGGGCGCGTAGGTGGCTGTGTAAGTCGGGGGTGAAATGCTGCGGCTCAACCGCAGCGCTGCCTCCGAGACTGCACGGCTTGAGCACGGTAGAGGCCGATGGAATTCCCGGTGTAGCGGTGGAATGCGTAGAGATCGGGAAGAACACCGATGGCGAAGGCAGTCGGCTGGGCCGTTGCTGACACTGAGGCGCGACAGCGTGGGGAGCAAACAGG
+
BBB@@@CB=BBABAA:998877:=885::<ABDD>BBABB<AA<AA?@?@@<>?:>9:9A??9>@;;:;:);CBE>;;;@A;;6;??A=A>ABAA:::@;;5;A>?@@@A??>@@@=@B=A:99??=8=<<<=181777<8<<?8<=-:59>>?????BB?A?BA???AAA???@AA=A=@@@ABB=@@AA>ACC>@?@B@@@C?BBBB<B7;;=BBCBBBCCCBBB=@@=:99:9>:9:>>*99@@C:???=
@N9IO0:00691:06250
TACAGAGGTCTCGAGCGTTAGACGGATTCATTGGGCTTAAAGCGTACGTAGGCGGGCGTGCAGGCGTCGTGTGAAAGCCCTCGGCTCAACCGGGGAATTGCACGGCGAACCGCACGTCTTGAGACAAGTAGGGGCGGCCGGAACGATAGGTGGAGTGGTGAAAATGCGTTGATATCTATCGGAACGCCAATGGTGAAGACAGGCCGCTGGGCTTGTTCTGACGCTGAGGTACGAAAGCGTGGGGAGCGAACGGG
+
CCB;;;B>ABCBBAA;<;7;DCDB?A@<@CE@DE>@@=@@/9955BBBA@A=@CD<BBCBBAA?A???BA@A@@>89:9)37;1;<77.47===1;7;144=;;7<;;7A=@@>;///:5:?;;?;49=9555&5=4=5;9D?966<:;4/0)/7:9394444&49;;<=;;;@;CCCBCB>@<@@@?C?BC>A?@=@@A@@=@=@ABEF=CC?BB@CB@@ABBA;;;<@;;;AC7;;BAAAA7@B@@@>ABD;
@N9IO0:00692:06256
TACGGAGGGTGCGAGCGTTGTTCGGAATCACTGGGCGTAAAGGGCGTGTAGGCGGTCCGCTAAGTCTGATGTGAAAGCCCGGGGCTCACCCCCGGAAGGGCATTGGAAACTGGCGGACTCGAGTCCCGGAGAGGAGGGTGGAATTCCCGGTGTAGCGGTGAAATGCGTAGATATCGGGAGGAACACCGGCGGCGAAGGCGGCCCTCTGGACGGTGACTGACGCTGATACGCGAAAGCGTGGGGAGCAAACAGG
+
CCBB=A@@6@@=@A@A;;7<B@EEAD@CCBBBCJ>ABACC<@@:AA9;9A@;9949B=BA;839???BB?@@:;;0;@B8@@@5::AACDFD5B>B@BF>AAB5;5:?5>:;2;A=@?@AAACCCL>CACAAC@CMG>BC@C@C@CD>B=@?@@@BB@CCCF>BBB@@@;;:959BC<AA9B?;;;@C@CB@GCIAFACB:A?466<<9>BB=B@@@@:99?BCB@A@CBA;;;,:;:9>>>+>5:0@8@>@:
@N9IO0:00695:06210
TACAGAGGGTGCAAGCGTTGTTCGGAATCATTGGGCGTAAAGGGCGTGTAGGCGGTCTGTTAAGTCATGTGTGAAATCCCTCGGCTCAACCGGGGAACGACGCATGAAACTGACAAGCTAGAGTACCAAAGAGGGGGGTGGAATTCCCGGTGTAGCGGTGAAATGCGTAGATATCGGGAGGAACACCGGTGGCGAAGGCGGCCCCCTGGTTGGATACTGACGCTGAGACGCGAAAGCGTGGGGAGCAAACAGG
+
CC@@@BDD>CCBB=@???<?@?AB>B799=:.44(3;37858=4<<;AAAB?::7:?@AD>C?BBBBBDAAAA<<7=C@8@>>:>>??;>:===2=:CCBA;9;;BBD9;;<ACC?BBB>B>;9@9.44)4;BCBCD*CB;C>B>BC=A?ACB@@@B?:95=7555BB;9??9:9@A<@A@E@A@@?C?AA>?BB>@<@C?BBCB3BB>?9?9???><7:3337;7;773??AA=BABABBB:BBBCD;A:92
@N9IO0:00696:06234
GACGTAGGGGGCGAGCGTTATCCGGATTCACTGGGCGTAAAGGGTGCGTAGGTGGTGAGGTAAGTCGGATGTGAAATCTCCGGGCTCAACCCGGAAATGGCATTGGAAACTACCTTGCTGGAGGATTTGAGGGGGGATTGGAATGACTTGGTGTAGCAGTGAAATGCGTAGATATCAAGTGGAACACCAGTGGCGAAAGGCGAATCCCTGGAAAATACCTGACACTGAGGCACGAAAGCTAGGGGAGCAAACAGG
+
BCA@@;;;;;*9@><@AA@BCB<A=;;6;A@@@B>DBCCD:B@:??@BBBC@CB@B?;@=@A<AAAD?DBD???C<99:C@CC89:::37;0>;@909;;?AA7;7;D>9:9F:B?BB<?<99094<2?900000#0/5@8<8//099)5.544///////79178//5<?AAA:::<?>A8@=BBA49937,3333(33933,333(3;6=?=1===5888<<<:<<:6:623381889::::/885;<0=@@;
@N9IO0:00710:06247
TACAGAGGTCCCGAGCGTTGTTCGGATTCACTGGGCGTAAAGGGTGCGTAGTGGCATAGAAAGTTTGATGTGAAAGCTCAGGGCTTAACCCTGAAATGGCATTGAATACTGCTGTGCTGGAGGTTTGGAGGGGGGACTGGAATTCTTGGTGGTAGCAGTGAAATGCGTAGATATCAAAGAGGAACACCAGTGGCGAAGGCGAGTCCCTGGACAAGCACCTGACCACTGAGGCACGAAAGCTAGGGGAGCAA
+
@@@@@@A=;;;0;@@A@B=AA;@@9>@=BBBCED>BBAAA<AC=A@;9000/0)////0:9)444(4444<<=>8556<997.7;)/,-9166681--(/<>*//,///::9@=6;;A@=@@=@C<B>>=8888$737>;=:=9/0*/1//(/;@BBB===>5884338;9<=<787(3;;1858A;5=75705553838222222'28.2--(----(,,-.(.93335.33...3,33557==,55555
@N9IO0:00683:06305
TACGAAGGGTGCAAACGTTGCTCGGAATTATTGGGCGTAAAGCGCACGTAGGCGGCATTGCAAGTCGGATGTGAAATCCCTCGGCTTAACCAAGGAAGTGCATCCGAAACTGCAGTGCTTGAGTACTTAAGAGGATCGCGGAATTCCCGGTGTAGAGGTGAAATTCGTAGATATCGGGAGGAACACCAGTGGCGAAGGCGGCGATCTGGGAAGATACTGACGCTGAGGTGCGAAAGCGTGGGGAGCAAACAGG
+
BBC;;8;E=@AADJ?AAA@CCCCC@CAD@BB?BF>::;BB7?:::A:?=?>;98-4?C6;:D25;BB8<;66BB?6@AA=BCC<@@49169A9B<C9A@BAA@?>;A@8C@A@BB@;;<?BAAABCB=A>A:97;BBBAB>B>B>BC0;8;ACA@;;4:?@C?D@@@@FDA@@>999,7>-708B=7<;::7;>=5>79:2999>?@BD=B?A>>9666?A@BBCCD?BCB;<;0;CC;;;<.;B@A@8::@=
@N9IO0:00686:06277
GACGGGGGGGGGCAAGTGTTCTTCGGAATGACTGGGCGTAAAGGGCACGTAGGCGGTGAATCGGGTTGAAAGTGAAAGTCGCCAAAAAACTGGCGGAATGCTCTCGAAACCAATTCACTTGAGTGAGACAGAGGAGAGTGGAATTTCGTGTGTAGGGGTGAAATCCGGAGATCTACGAAGGAACGCCAAAAGCGAAGGCAGCTCTCTGGGTCCCTACCCGACGCTGGGGGTGCGAAAACATGGGGGAGCGA
+
>?:;;;;;;;;";A<@@@@=@B>BCAGAAC@AAAA<BBBBB=B@:BC>A>AA;00-0B@;>BBC>C>BBC<A@A@@;A??A@4:;;;;#48>=CC@C@BBBBBABBCE=B=?<??@????BAA999BB=BB>?5>@@@??1?6??8?BBCBCCCC==1CBB<5BC=A>A<?A=<;;:96;)/)///)/97.75<<6=5?;>=>7226680988.823:(286662;;;;$4::3399&3:33333$3869:
@N9IO0:00689:06289
TACGGAGGGTGCAAGCGTTGTTCGGAATCATTGGGCGTAAAAGCGCGTGTAGGCGGCTTGGCAAGTCGGTTGTGAAAGCCCGGGGCCCAAACCCCGGAATTGCATCTGAAACTGCCTAGCTAGAGTCCCGGAGAGGAAGGCAGAATTCCCGGTGTAGGGGTGAAATCCGTAGATATCGGGAGGAATACCAGCGGCGAAGGCGGCCTTCTGGACGGTGACTGACGCTGAGACGCGAAAGCGTGGGGAGCAAAACAGG
+
A@@>;;;;.5555.5599455.55596:::<2980333733&399:;?@B;:6;905>9B9>C>@@CBAB@D@@AB9::@3@>>+=B,98(333&36;7;244799=?=@9=:999=:9:@@ABB@@@;@>AAAA=A;A=@AAA7:7;B;A>@@@BBCC9BA@@;@B;AACBD@;;;;;09=3>59558=;9:;@AA=B@@@=@<A<@@@<A@?;?BA@ABB@?;99944445555)5999;<;+9?;;;;&:994
@N9IO0:00694:06296
TACGTAGGGTGCGAGCGTTAATCGGAATTACTGGGCGTAAAGCGTGCGCAGGCTGTTTTGTAAGTCAGATGTGAAATCCCTGAGCTCAACTTAGGAACTGCGTTTGAAACTACAAGACTAGAATATGTCAGAGGGGGGTAGAATTCCACGTGTAGCAGTGAAATGCGTAGAGATGTGGAGGAATACCAATGGCGAAGGCAGCCCCCTGGGATAATATTGACGCCTCATGCACGAAAGCGTGGGGAGCAAACAGG
+
EE@@@BCC=BCBCBCA??496;@A>B5<4:BABC=B@A@A;AAABBBCBCB?BB9:::*;;C?BAA@@BBECCCD=BBC=AAA@@@@@;?;7@B?C@C??;=@@0//;5::?AB>??>=88727?0//;:ABGDDCC&888</948>A?BBB@<;<888:@A:978A@@@@?????A39:;?;?CD?C9999;<@;?<>AA@DDD/??@6<<=377A595=//(/88766;:<<<37:??ABF5:9:AC;AAC=
@N9IO0:00683:06310
TACAGAGGCTCCGAGCGTTAGGCGGAATCACTGGGCTTAAAGCGTGCGTAGGCGGCCGACCAAGTGCCTTGTGAAAGCCCTCGGCTCAACCGAGGAACAGCTGGGCATACTGGTTGGCTTGAATCATCTAGGGGCAACTGGAACTGACGGTGGAGCGGTGAAATGCGTAGATATCGTCAGGAACGCCGACGGTGAAAACAGGTTGCTGGGGATGTATTGACGCTGATGCACGAAAGCCAGGGTAGCGAACGG
+
@CC@@AB@BBB?BBB;;;7<F?BB?B?AABDGDM?CB=AB6;<ABBBAAAB?@@=@?A@A=@29:5;?C=C@@AA899<2=;?5>@@A=A;@A@;A=@;:;;:;0:?944:>9>9A;>=3445:89555;===1<=;><A=>49::48;699,33331779929@BB@@@A@?@;;9@::3:9?AA=A@@?:989=C1@::8>7<<<;=<.833389133444488@A@;;8:=4>@@AA@<?AA:::>:;;
@N9IO0:00688:06339
TACAGAGGAGGCAAGCGTTGTTCGGAATCACTGGGCTTAAAGCGCGTGTAGGCGGAATGTCAGGTACCGTGTGAAATCCCCCGGCTCAACCGGGGAACGGCTTGGTAAACCGGCATTCTTGAGGCAGGTAGAGGCGGGCGGAACCATGGGTGGAGCGGTGAAAATGGCGTAGATATCCATGGGAACACCGGTGGCGAAAGCGGCCCGCTGGGCCTGTTCTGACGCTGAGACGCGAGAGCGTGGGTAGCAAACAGG
+
BBC;;;F@CCA??;?:::<??ADC@C::9A<BBB>CC@CD8=9654444555:;5<7:66>>>:>>B9BBBBAAC;AA???*<9=<AA5;65<<.<:B<8AB=B=@BC0;5:.9>?:??=A;;7<BA?ABCCB?AAA<AC?B=?=?BAA=@A>AA@@3900//&//(/99074B<B=7B<;=6<7;;;6:7::599AA866D:>C<@<;;:398::;8<<<<<:95::9>>>995=::9@:@@9@@@@BB<:::?
@N9IO0:00692:06311
TACGGAGGGTGCGAGCGTTGTCCGGAATCACTGGGCGTAAAGGGCGCGTAGGCGGCCTGGTAAGTAGGGGGTGAAATCCTGCGGGCTTAACCGCAGGGCTGCCTTCTAAACTGTCAGGCTCGAGCACGGTAGAGGCAGATGGAATTCCCGGTGTAGCGGTGGAATGCGTAGAGATCGGGAAGAACATCAGTGGCGAAGGCGGTCTGCTGGGCCGTTGCTGACGCTGGAGGCGCGACAGCGTGGGGAGCAAACAGG
+
BACB?;;;7;BBB@AACJAIIEACAD?AACCCDC>HDDCD>DD>B@>;999<BB?C@;;6;B=@99;:9:'5>::4<?3==;;4)4:5:7>:>>CCD?A:;;=A=@@@=5=:::60/)///866?98<<>:8;86333898184849;184887>;37.3:3:6;999:::::::::;2:5::6::::::;<6333,3,37179::::::3;7@?;9::0..::-.(--(--78/977777733&3>:@C;B?C?
@N9IO0:00696:06336
TACGGAGGGGGCCAGCGTTGTTCGGAATCATTGGGCGTAAAGGGCGCGTAGGCGGCCGAGCAAGTCGGAGGTGAAAGCCCTCGGCTCAACCGAGGAACTGCCTCCGAAACTGCTTGGCTCGAGTCCCGGAGAGGGTAGCGGAATTCCCAGTGTAGCGGTGAAATGCGTAGATACTGGGAGGAACATCGGTGGCGAAGGCGGCTAGCCTGGACGGGTACTGACGGCTGAGGCGCGAAAGCGTGGGGAGCAA
+
ABBA<@AACA0@=>>B;;76=8<>9=699;;16<4<=>C>7?@7@GCCBCC@DDAC?B9=:405<=>;>>;><<<6<<<6>=?9==AB=A8A<=<B9@:::;AC599C:@@@@A394:@A?>?ABB=B>AAABE>BBCBB?B>?<?C=?<85559;;32227/66676666622222'22+.(.8666)...3..)2387355/..433.3555-522.33--(-86--(-.96770;;5:>87*55<<6
@N9IO0:00708:06323
TACGTAGGGTGCGGGCGTTAATCGGAATTACTGGGCGTAAAGCGTGCGCAGGCGGCTCCTTAAGTCAGATGTGAAATCCCCGGGCTTAACCTGGGAACTGCGTTTGAAACTGAGGGGCTTGAGTGTGGAAGAGGGGGGTGGAAGTTCCAGGTGTAGCAGTGAAATGCGTAGAGATCTGGAGGAACACCGATGGCGAAGGCAGCCCCCTGGGCTAACACTGACGCTCATGCACGAAAGCGTGGGGAGCAAACAGG
+
>@@AACCE>BBADD>BCC@CACCFAD;::;CBBA<;;;:;0<BABAAA@@><995;5;7;6;7;AA@BD:5:A?:13733&4;1;<45458BBB@C>A@?>??@547=3=B;=>?>1447<=;>88=7=6:?@AAAA)@@<@0//384//+07;A:72279770...78====>822>8<?;>:@;@@CCCD;B==7;7@@@AAA@1@?<4?:;7;B>:::////0/9;;ABAAC:>?BAAAA299:3;3;9@4
@N9IO0:00710:06320
TACGAAGGGGGCTAGCGTTGTTCGGATTTACTGGGCGTAAAGCGCACGTAGGCGGATCGTTAAGTCGGGGGTGAAATCCTGGAGCTCAACTCCAGAACTGCCTTCGATACTGGCGATCTTGAGTCCGGAAGAGGTGGAGTGGAACTCCTAGTGTAGAGGTGGAATTCGTAGATATTAGGAAGAACACCAGTGGCGAAGGCGCTCACTGGTCCGGTACTGACGCTGAGGTGCGAAAGCG
+
;AB>A<@ABA0A@ABB@@>;:7;B;?AC=;;;@C;;;;<;09@<@DA@@AA=AB?BCBBB=@<@ABAAAA,@AA@;@B?BCAA@ABBB@@@@=;::6::@@:=;?=??@=@@=@BABCC?AABBC=A?A900>900*/8>>3<5;77,3>999BBA??9?=9=9?:??BCBDB>>>;B;>::;46//)----(-,2270-/.-,22--(--262622355@=9=;8818876=>(655
@N9IO0:00679:06398
TACGGAGGGTGCGAGCGTTGTCCGGAATCACTGGGCGTAAAGGGCGCGTAGGCGCGCGAGGAGTCGGGGGTGAAAGTCCGGGGCTCAACCCCGGATCGGCCTTCGAGACTCTCGCGCTGGAGCACAGTAGAGGCGGGTGGAATTCCGGGTGTAGCGGTGGAATGCGTAGAGATCCGGAAGAACACCGGTGGCGAAGGCGGCCCGCTGGGCTGTGGCTGACGCTGAGGCGCGACAGCGTGGGGAGCAAACAGG
+
AABB?ABC=BBCCA@AAA<ACCADAC?BBCCCCG>9::;;8;@9BBBCBB?=00/AA<@@<=<?77777'9;:;,;@@=@CC:BBAC?CDC9B>BA::0;;A<@A???A??@@@;:;<@:<<<B=?CBCCCC@CCE>CCFB999:AFD>AAABBCG?BB>C>AA???A?>=99:.9.97;B@DFD>B><;4;>D?B@@@>AC=CBBBI>BCA?@<A<@;;;::<;:3:@@@:?>>@B:;55+9=;@<6::?7
@N9IO0:00689:06369
AACGTAGGAGGCGAGCGTTATCCGGATTTACTGGGCGTAAAGCGTGTGCAGGCGGCTTGACAGGTCGGGCGTGAAATCTCCTGGCTTAACTGGGAGAGGTCGTCCGAAACCGTCGGGCTTGAGGGCCGAAGAGGGACATGGAATTCCCGGTGTAGTGGTGAAATGCGTAGAGATCGGGAGGAACACCAGTGGCGCAAGCGGTGTCCTGGTCGGCAACTGACGCTCAGACACGAAAGCTTGGGGAGCGAACGGG
+
D;;;;@@=;;8;BBBAA?;?>=8=<:993:@ACC=????@9@A@@A@A?>><994:B@ABBBB>B??A:ABCBCC>BBBB>BBBCC@C@CBBB<AABB?BCABB?@??<@?ABAAB=BDABAAD>C?BB=:;;A<AAAAB=@=@?BC<A=AAAAAAD@CCBB>BBBAAAA?????AD=@@=@=@???BBBC?AAAD@B994:?@=5AA7BBC7=B8CC>88?@A>?>C@BB@BB>BBB>BBA5?@=>@@CCD=
@N9IO0:00697:06363
TACGTAGGTGGCAAGCGTTGTCCGGATTTATTGGGTTTAAAGGGTGCGTAGGTGGCTATTTAAGTCAGTGGTGAAATATCTCAGCTTAACTGAGAGGGTGCCATTGATACTGGATAGCTTGAGTACAGATGAGGTAGGCGGAATTGACGGTGTAGCGGTGAAATGCATAGATATCGTCAAGAACACCGATAGCGAAGGCAGCTTACCAAGCTGTAACTGACACTGAGGCACGAAAAGTGTGGGGATCAAACAGG
+
CCBCA>>:994:D?A?AA=ABC?C?BBC>BB@CE?CC>BB=BD<?@AAA>@=::6;CCCC>C?AAA>?>@?CBBB=?@?@AC>????A=AA@A@;;;0;@?=AC?DBB@@?B<@@???A;@@@AAC;:9:AAC?BBB?BC<@<@=;::B?AABBAAA?::9@9@@@ABAA@@A?;:;AA?BC?ABC8::9>=000+0)0///6)34.4.488944.4;==99999:9;A@9:444&44<;===0<654905558
@N9IO0:00703:06386
TACGTAGGTGGCGAGCGTTGTCCGGATTTACTGGGCGTAAAGAGCGCGCAGGCGTCGTTCAAGTCGCGTGTGAAAGCCCCCGGCTCAACTGGGGAGGGTCACGCGATACTGATCGACTCGAAGGCAGGAGAGGGAAGTGGAATTCCCGGTGTAGTGGTGAAATGCGTAGATATCGGGAGGAACACCAGTGGCGAAGGCGACTTCCTGGCCTGTTCTTGACGCTGAGGCGCGAAAGCTAGGGGAGCAAACGGG
+
@@CBCAB=@B;BB9;:BB=BBB?B;;;D=BBBBB=9:9DF?FCC@@9;0<<800/>?>7?C=AA:;;BBCBBBD8;:;9:*949?AC@ACBDC5:::5;?@AABBCCBCBBBBBBBCBCDD?B?@@@@C?>??9?=A?A?C>A>A>8D?CB@:;BB?AA@=6;AAAAA@@@@B@@@:@@;@9BAD=A@@A?A;;09<@@A>?9@:=B<DFCDC@CC@@AA@@BBBB?BBBA@@;ABCBCCC9AAACC>CCB=
@N9IO0:00707:06387
TACAGAGGTCCCAAGCGTTGTTCGGATTCACTGGGCGTAAAGGGTGCGTAGGCGGTCGGGTAAGTCTGACGTGAAATCTTCAAGCTCAACTTGGAAACTGCGTCGGATACTATTCGGCTAGAGGAATGGAGGGGAGACTGGAATACTTGGTGTAGCAGTGAAATGCGTAGATATCAAGTGGAACACCAGTGGCGAAGGCGAGTCTCTGGACATTTCCTGACGCTGAGGCACGAAAGCCAGGGGAGCAAACGGG
+
BCCBB@A?@FG=B?B:;:@BC@JIACA?A@@@@@:???CD<BA<AA@@@@?;=><>CCD>BA?BBBBBCBBBBBE>CCC@BB>BBCCC=AA@C@CF?EBBCBCBB@BCCCCBB?BB?BBBBBB<?<9:65>@B3@999AB>A>ACBB@B>BADCBBBBBCBE=BBBBBA@=<=<;;2494.4.4==9?;9;2959.549BBCCDCCCD@?@9:4/47A>?8::44447?B8998(386<<<=3888AA;ABB=
@N9IO0:00717:05766
TACGTAGGTGGCAAGCGTTGTCCGGATTTATTGGGTTTAAAGGGTGCGTAGGCGGTCCTATAAGTCAGTGGTGAAATACGGCAGCTCAACTGTCGAGGTGCCATTGATACTGCAGGACTAGAGTACTGATGAGGTAGGCGGAATGGACGGTGTAGCGGTGAAATGCTTAGATATCGTCCAGAACACCGATAGCGAAGGCAGCTTACTAAAAGAGTAACTGACGCTATAGGCACGAAAAGTGTGGGGGATCAAACAG
+
?A@@AAC??@=@A;@;<;6;AA@C@CBC=BB@CC=CC7;;0;<6=;AB@AAAAA>AC@CCCC?BB@;<;BADCCC?CG@=8=00//9<)//:;@A@@@BBB@BC@BBAAABABBC9@<<<@ABBBBBBCBAAA>ABB?AB?B=BA>AAA>AABB@??9?;7:.9733,33;;>::9995/..055728:>975562626:655.582222&277AA<@673;;9----2,234....&..535553'757<>6988
@N9IO0:00721:05797
TACAGAGGTGGCAAGCGTTGTTCGGAATTACTGGGCGTAAAGGGCGCGTAGGCGGCCTTGTAAGTCCCGTGTGAAAGCCCCCGGCTCAACTGGGGAACGGCACGGGAAACTGCGAGGCTTGAGTTCGGGAGAGGGAAGCGGAATTCCGGGTGTAGCGGTGAAATGCGTAGATATCCGGAGGAACACCAGTGGCGAAGGCGGCTTCCTGGACCGATACTGACGCTGAGGCGCGAAAGCTAGGGGAGCAA
+
<;@;;;;5;;59@27:??<?E@DD@B>A>AC@CC=;;:@A8@@:@?@CCCC@A@>@@C?>@@4;;BB=BBAAABF9;<<<<*;2;@=D@BBCCC7A8;:499@@C;AB<A<:<<9504@:?>>>9ABB<BB???9?=@AB9?;=;>8<=6?@@A@BC>@@A@9>>=>888;99;8284::6=488C484<B?@A@7@6>:688453=95:<78:::75565555525,2;=8;>5::86655&58978
@N9IO0:00762:05785
TACAGAGGGGGCAAGCGTTGTTCGGAATTACTGGGCGTAAAGGGCGCGTAGGCGGCCTGCTAAGTCGAACGTGAAATCCCTGGGCTCAACCCAGGAACTGCGTCCGATACTGGTTGGCTTGAATCCGGGAGAGGGATGTGGAATTCCAGGTGTAGCGGTGAAATGCGTAGATATCTGGAGGAACACCGGTGGCGAAGGCGACATCCTGGACCGGCATTGACGCTGAGGCGCGAAAAGCCAGGGGGAGCAAACGGG
+
DDF;;;@AA@0@B>BCCB@AA?BB@D?F=@?BBD>??AAC?CD>CCBCC@?=>=9@=?@?CB=?@CAA=:;;@@@8@@@9AB@9;;;B@BC?CC@C?A>@@@@B69;;949:39.4.5:5:<8=>9>>8@@@@@8>>=;;.5.99@4?@:@@ABACB?BBBB;@@@@@AA9:944:94::9>:<<<;?7;;9;?;:>:><>9944.//)//)/)//76<=@999555.5=??>>>.55.55555$555<=6=C=8
@N9IO0:00724:05850
TACGTAGGTGGCAAGCGTTGTCCGGATTTATTGGGTTTAAAGGGTGCGTAGGTGGCTTTGTAAGTCAGTGGTGAAATATGGCAGCTCAACTGTCAGGGTGCCATTGATACTGCGGAGCTTGAGTACAGATGAGGTAGGCGGAATTGACGGTGTAGCGGTGAAATGCTTAGATATCGTCAAGAACACCGATAGCGAAGGCAGCTTACTAGGCTGTAACTGACGCTGAGGCACGAAAAGTGTGGGGATCAAACAGG
+
CCAB@@@;:94:B=@?BB?BBD?B=?@@;@C@CD?FF=AB=BD<?@@B@>@?:97;CC<BBC@BAABA@?<@BAD=CC::::AA;=CBABBCBBBCG?B?@>@B@BAA@A?>?@>@??D?BABBB>??>????<?AB?BB?B?B?BB:A=AA@A@AA>BCCC>BBBB@A??AABAAABB7=B?CCGAHCDDBBA@<A@BCAA@=B@AA@:?=><;7;@@@ADBA@A@8977;;;;&:9:?99:.9<ACC=AB@8
@N9IO0:00732:05831
TACGTAGGGGGCGAGCGTTGTCCGGAATCATTGGGCGTAAAGCGCGTGTAGGCGCTCGATAAGTCTGGTGTGAAACCTTGGGGCTTAACCCCAAGCCTGCACTGGATACTGTCGAGCTTGAGTCCGGGAGGGGAGAGCGGAATTCCTAGTGTAGCGGTGAAATGCGCAGATATTAGGAAGAACACCGGTGGCGAAGGCGGCTCTCTGGAACGGTACTGACGCTGAGACGCGAAAGCGTGGGGAGCGAACGAG
+
CCBBACCCCC5@@@A@CB@CCCAEAD@CBCC?CE8BBBCC79:??@@@@@@;<55==C>DE?ABCDD=BBCA>@8A;@=@BB9BC?C:>@@2>:AB@DEA<@B>7559@>??<<::>C8A:::;8<<4;:::.8==?A@<@3:39=@AABB@;;;C?AAAA=ABBB?@@A@BC?BB?B?BC>AAC?B?AA9?::29;@@:@@>;8;=8=4:;6:::99;333333389:;@@A3;<97777&398883///7
@N9IO0:00735:05816
GACAGAGGGTGCAAACGTTGTTCGGAATTACTGGGCGTAAAGCGCGTGTAGGCGCCCGAAAAGTTGGATGTGAAAGCCCTGGGCTTAACCTAGGAAGTGCATTCAAAACTGTCGGGCTTGAGTTCTGGAGAGGAAGGCGGAATTCTCGGTGTAGAGGTGAAATTCGTAGATATCGAGAGGAACACCGGTGGCGAAGGCGGCCTTCTGGACAGTGACTGACGCTGAGACGCGAAAGCGTGGGGAGCAAACAGG
+
@AB;;;CC>AA@DC;???8::?DB?D5:-7>?@@9A@?@@9A;;;BDCCAB=999@1@@AA7AB?B@ECCCB??:@@A;ABF;AA=?=?AA@A?B=??CCBB?BAA@8@??@@AA;A?4::CB=@AB?CCBC@B@D@CC@C@E@BBCCABA@BBA@=ABBC>C@CCCCCCCCDCBAACB;@=@BB?D@:97:@@=@>;;7;?B?BCC>@@??@@@@@@@@@CA@@@@??@;;;7<ACBCBC5<;;:?5>=@>
@N9IO0:00746:05821
TACGGGGGGGGCAAGCGTTGTTCGGAATTATTGGGCGTAAAGGGCGCGTAGGCGGCGCGTGCAAGTCTTCTGTGAAATCCCCGGGCTCAACCCGGGGCCTGCAGGGGAAACTGCCGTGCTGGAGTGTGGGAGAGGTGAGTGGAATTCCCGGTGTAGCGGTGAAATGCGTAGATATCGGGAGGAACACCTGTGGCGAAGGCGGCTCACTGGACCACAACTGACGCTGAGGGCGCGAAAGCTAGGGGAGCAAACAGG
+
BBCBCDCCCC"BB6;;;;8;B?CC@CAC@CB@BC?@@@CC;@@;BBABBAA=@B?AA@B@@@B=@@@@@CCBCBBB>BCDD8@@<@CAB=AC;A??*;.4;@=B==2=?8CDA@9;<AAAD<@;B<>==4::?A=CAAABB?B8A7;=6;6<B<@@@@<@BAA<BB@@@BAA@@AAAA9@:5@@B@A>B????BCA9>99:0899>B@A<?@8DBB>@@AA@@?A>>>=8<>889?8>>@@?@@5989BD;B?;7
@N9IO0:00725:05867
TACGTAGGGGGCAAGCGTTGTCCGGATTTACTGGGCGTAAAGAGCGTGTAGGCGCCAAGCAGGTCTGTTGTGAAAACTGGAGGCTCAACCTCCAGACGTCGACAGAAACCGCTTGGCTAGAGTCCGGAAGAGGAGAGTGGAATTCCTGGTGTAGCGGTGAAATGCGCAGATATCAGGAAGAACACCAATGGCGAAGGCAGCTCTCTGGGACGGTACTGACGGCTGAGACGCGAAAAGCGTGGGGAGCGAAACAG
+
BACC?;;;;;*;:.55=@45695A55;;)5=<<=6@:55<2?;:;59B@:94:;988:8?B@4:9:8:9?;A???0//9166<@>39436;;6A43334<;<<====6=8===6?6<88><<???@<@:==C<@@A@@A;>;>;>;@@;>>>>=;;5;==A7;:;=======9<:9295<=9>>>5?:>=9825/53888558555@=0???9=<<:;;//)-22324-.-----&--./...&.55222'275
@N9IO0:00734:05896
TACAGAGGGTGCAAGCGTTGTTCGGAATTACTGGGCGTAAAGCGCGTGTAGGTGGCGATGTAAGTCGGGTGTGAAATCCCTTGGCTTAACCAAGGAAGTGCACTCGATACTGTGTCGCTTGAGTATCGGAGGGGGTGGCGGAATTCCCGGTGTAGAGGTGAAATTCGTAGATATCGGGAGGAACACCTGTGGCGAAGGCGGCCACCTGGACGATTACTGACACTGAGACGCGAAAGCGTGGGTAGCAAACAGG
+
BBC@@?@@8@@>?9@@AA<===:<6<+0)/0@@>8????@9@@@@CCBBCCAIC@CAA@B@B<A@BAA:???98829BC>G?C>AA>A>@?C=@>A?CAA@AABAAABBBBBBBCBAAB>@@BBBBCB?CCCCC1BB?AB=A=B?BB<B?:;:BBCCACCCF=C?CECB@@@A?::9.:?;>;@@@@CCBB=@?=6;88819=A?=AB?BABBB=?>BBB@@@BCCBC@??777.8=?ABC>BBBBBB=>??=
@N9IO0:00743:05897
TACAGAGGGTGCAAGCGTTAATCGGAATTACTGGGCGTAAAGCGCACGCAGGCGGCTGCATAAGCCGGTCGTGAAATCCCCGGGCTTAACCTGGGAATTGCGATCGGGACTGTGCGGCTAGAGTGTTGGAGAGGACAGCGGAATTCCCGGTGTAGCAGTGAAATGCGTAGATATCGGGAGGAACATCAGTGGCGAAGGCGGCTGTCTGGCCAAAACACTGACGCTCAGGTGCGAAAGCGTGGGGAGCAAACAGG
+
BA@@@@CC=AB?=8=9:93:9@>>;>+0)/0::7396;CD<A;;;@@A@@?=;;49::;:7929:;?;@DCAAAC=ABAB6AA=C@>A=@=@@A9C>A6::AAAACC=AAABBBBB>BBBBCCCCCAC=AA<;7;;;B@@?B?B?CF>C????@@:9:ABBB>BAA?>:9:9::99@6330328:3455559<<<9<8<=75554:99.5.555&5<<556=<<@B>>=@AABBB<BBCBBBB:BBDCC>CBDA
@N9IO0:00744:05907
TACCCGCAGCACAAGTGGTGGTCATTATTATTGGGCCTAAAGCGTCCGTAGCTGGCCTGTTAGATGCCTGGGTAAATCGATGCGCTCAACGTATCGAACTCCGGGTAGACCGGCAGGCTTGGGACCGGGAGAGATGTGAGCTACTCGAGGGGTAGGGGTAAAAATCCTGTAATCCTTCGGGGAGGACCAGTGGCGAAGGCGTCACATTAGAACGGCTCCGACAGTGAGGGACGAAGCCCTGGGGCGCAAACCGG
+
BBBA;AA;;;@5<4;?C?;;;;DCC@@@?@B@BC=B@ABB>BCCDD?AAA@@993939AB?CBBBBC>BCA:??B=@AAB;;;<;????BBABBA@A@;;:>@@.;;AAA<?<?;;5;A<@@7;;@CB=CBAC@;;;A@@=D@AABBBCA?3?;;;;.9;;;;'::5:@=?===15.5:>:0592;>9:;992:@B;@<A;::@?@??CAA?AA8;;B>ABA??=?:::/:CCC@BBE8;;;;.;?BBD;@<@;
@N9IO0:00750:05890
GACAGAGGGGGCAAGCGTTGCTCGGAATTACTGGGCGTAAAGGGCGCGTAGGCGGGATGGCAAGTCGGTCGTGAAATCCTTCGGCCCAACCGAAGAACGTCGATCGATACTGCTGTTCTAGAGGATTGCAGAGGAGACTGGAATTCCCGGTGTAGCGGTGAAATGTGTAGAGATCGGGAGGAACACCGGTGGCGAAGGCGGGTCTCTGGGCAATTCCTGACGCTGAGGCGCGAAAGCGTGGGGAGCAAACGG
+
BCCAAADEDL5GD9;;<;?CABACAD?A?ADBCC>;;;BA;A@8A@@?@@?>;;;7;AA?BB@;;;C@CBA@???6=?5:48>=AA5:69<??<?@;A000A@@@A9:9A???DCC=@?>??@:??<A@A999?999AA@=A=A>A@;A???>>==B?BBDF>BCBAAAA@AA@@?>3773928896:7;<7;==7=7=<7/5557=A?7?A9>9?6====?===::57>@=:8-7958A;;-88:A=099=
@N9IO0:00750:05907
TACCAGCACCCCGAGTGGTCGGGACGATTATTGGGCCTAAAGCATCCGTAGCTTGTTCTGCAAGTCCTCCGTTAAATCCACCTGCTCAACAGATGGGCTGCGGGGGATACTACAGGGCTAGGAGGCGGGAGAGGCAAGCGGTACTCAGTGGGTGAGGGGTAAAATCCTCTGATCCACTGAAGACCACCAGTGGCGAAGGCGGCTTGCCAGAACGCGCTCGACGGTGAGGGATGAAAGCTGGGGGAGCAAACCGG
+
/:>40//97>:.79965.5>>@5@@96;:99=@@1>2955)5444=7;;?<@A=@@=@:77;-3/63/0*//)/:2::/446888=AB?C@??BBB:B><?@@>>)97338>BBBC@BB:;4;;5:7=3AA:93:>179><:73==:7799.////::+7777*6:73334:43-33333-333-335:;//(///(/(-60,,(--(--/(3=:::>566;;7;BBCD=@@ABC6@@;<;;;*;>?@B;B895
@N9IO0:00757:05863
TACGTAGGGGGCAAGCGTTATCCGGATTTATTGGGCGTAAAGAGCTCGTAGGCGGCTGATCGCGTCGGTTGTGAAAGCTTAGGGCTCAACCCTGAGACGCCAAGTCGATAGCGGATCAGCTAGAGGTAGGTAGGGGAAAGTGGAATTCCTGGTGTAGCGGTGAAATGCGCAGATATCAGGAGGAACACCGGTGGCGAAGGCGGCTTTCTGGGCCTTACCTGACGCTGAGGAGCGAAAGCTGGGGGAGCAAACGG
+
BB@AA;;;;;*5>7=;AB@CCB>A?AED>AA;D@6@B6:5)9555=;;>@@;00+0;==:?@?:;;;6;=@@BBC<BAC<@>@9@=>?<AA<A@9=;;:0)-(-,,,,,,--72/55;559==99.555=<BBCC9CE=BBB=@@B?B?BC=??655::8:<<=255;>666A>;;;<=7;;:?9<=>9>9;@<@BB?C>@A?BBD>BBBD>C@C@CB@B@@@@?@B@@=A@AAA?.::?@@>@,=@@AA;?:5
@N9IO0:00760:05863
TACAGAGGGTGCAAGCGTTAATCGGAATTACTTGGGCGTAAAGGGCGTGTAGGCGGTTGGATAAGTTGGATGTGAAAGACTGGGGCTTAACCTCGGGGTTGCATACAAAACTGTCTGAACTAGAGTGCGGTAGAGGGAGGTGGAATTTCCGGTGTAGCGGTGAAATGCGTAGATATCGGAAGGAACATCAGTGGCGAAGGCGACCTCCTGGACTGACACTGACGCTGAGGCGCGAAAGCGTGGGGAGCAAACAGG
+
ABBBA@@@8@@;<8==996:=AAE>A>A>@@B?BB<@@@AB=BD>BBBABBC?;;6;>A<@@B>AC?B>A;;:BBF>BBCCCCC:BB?B>B@BBBGL;E@CCBBB@@A@3@>=?=?;;6;@BBAABB@@=@CABBB;;;AGF@C?CC>C@C@CCBBBCC@CCCC>B@@@9:;@@AA@@=@@D>B?AA@@;:9A=A?@=B=AA=B?BB>BB<@A@@?BBB???AACBA;;7;@@ABF>BBBBCDC:@@?AA<@@@?
@N9IO0:00762:05869
TACAGAGAGTGCAAGCGTTAATCGGAATTACTGGGCGTAAAGCGCACGTAGGTGGAACTGTAAGTCGGATGTGAAATCCCCGGGCTTAACCTGGGAATTGCATTCGATACTTGTAATTCTAGAGTATGGTAGAGGGAAGTGGAATTTCCGGTGTAGCGGTGAAATGCGTAGATATCGGAAGGAACATCAGTGGCGAAAGCGGCTTCCTGGACCAATACTGACACTTAGGTGCGAAAGCGTGGGGAGCAAACAGG
+
<BB?;;;;;BAA@=B;;<5;4A99.5>A>A@@@C=@@@AA<B000;:==;:.4<29.4/9/0+//9:566:<399(7?@@-99(39-929.4?;2;.3-3449:=97/6/0)/66)/+39@@933>AA9><;337(78?9<29489192;2<===@9>7:<;=2?:9449???@>55058=:C@CDDCCC=B?BBBC>BCC?BB4<.9?9>B=A>BCB==<>>55.59.55=<<<4;994444&48;;;49::5
@N9IO0:00763:05884
GACGAACCGTCCTAACGTTGTTCGGAATCACTGGGCTTAAAGGGCGCGTAGGCGGCCGGCAAAGTCCGGGGTGAAATCCCACAGCTTAACTGTGGAAGTGCCTTGGATACTAGTCGGCTCGAGGGAGGTAGGGGTGCGTGGAACTTCTGGTGGAGCGGTGAAATGCGTTGATATCAGAAGGAACGCCGGTGGCGAAAGCGACGCACTGGATCTCTACTGACGCTGAGGCGCGAAAGCTAGGGGAGCAAACGGG
+
CCC;;7:;@@B@BD?B;;7:;;AB9A<@@BBBBC=AA6::3:=9>?@=BCB@??=?<@<:9:/9=?;>AA6?@@E>FDD?CB;;<@5;59>==@8==?A@B@D?CACBBBAAACCC?BBC;;:C=BB>:;;@@7ABCBBB8;7;A7;;B?BB>@@BC@DCCL@;;;CCACDCAA@=0.+.08*--5390//(38992988>AB???DC@???A@@@@@@@ABB;;;C?;;;;;;/;:9?@DD8???BF<AAC=
@N9IO0:00714:05951
TACAGAGGGTGCAAGCGTTAATCGGATTTACTGGGCGTAAAGGGCGCGTAGGTGGTTGCTTAAGTGAGATGTGAAATCCCCGGGCTTAACCTGGGAACTGCATCTTATACTGGGCAACTGGAGTGCAATAGAGGGTAGTGGAATTTCCGGTGTAGCGGTGAAATGCGTAGATATCGGAAGGAACACCAGTGGCGAAGGCGGCTACCTGGATTGACACTGACACTGAGGCGCGAGAGCGTGGGGAGC
+
BCCBBCCE<AA>=6<9983:19<;:<?B5@@@@B;@:99>5B>7B=CCCAB<997:>A@J@B?BFDCBBBDBBB<5<C>>0B=5<<8<7<7:@@;@?BBBCABAC@CBAA;;;6;B>BBB@A@;::B?A?????:?BBBC<?>?C<A>A?BA???AA>AFFD=BBBBAAAAB???A9?6?<=8ABBAFCBB?BBB=@=9:3:>@A>BC@?>:??999=88887;855055;<<=88876788&576
@N9IO0:00715:05946
TACGTAGGGTGCGAGCGTTAATCGGAATTACTGGGCGTAAAGCGTGCGCAGGCGGTCTTGCAAGCTGGGTGTGAAAGCCCCGGGCTCCAACCTGGGAGGTGCATTCAGGACTGCGGAGGCTGGAGTGCGGCAGAGGGAGGTGGAATTCCACGTGTAGCAGTGAAATGCGTAGAGATGTGGAGGAACACCGATGGCGAAGGCAGCCTCCTGGGCCGACACTGACGCTCATGCACGAAAAGCGTGGGGAGCAAACAGG
+
CCBBC???8000A?A>BA@C@BB@:@+0)/00/0)95;B=4@@B@@;;;BA=@A=@@@<AA@>:9444(48333;13333&//(///)/)/)/66.6828::?@<@:@>A::9//(//(//8,3377784333338/88,25+45:5:33338888999:98:<7<==<485;>///8>)7707,3;;7;;??<??>>?39:::39=89995;=A@@BA?@@;;;:;;;;;:?::99&999=;==.;;?@=4==@8
@N9IO0:00720:05916
TACGGAGGGTGCGAGCGTTGTCCGGAATCACTGGGCGTAAAGGGCGCGTAGGTGGCCCGTTAAGTGGTCGGTGAAATCCCGGGGCTCAACTCCGGGGCTGCCGATCAGACTGGCGAGCTAGAGCACGGTAGGGGCAGATGGAATTCCCGGTGTAGCGGTGGAATGCGTAGAGATCGGGAAGAATACCAGTGGCGAAGGCGTTCTGCTGGGCCGTTGCTGACACTGAGGCGCGACAGCGTGGGGAGCAAACAGG
+
AA@@;@AB<@@@DBA9::@CCC@C@C>AACCCCE=BC;::8;D=BBB@@?@;@A=@?;AA<@=@@@:>9939@@<;@@@9@A@9?DDE@BBC@CCC9CCBBACCCCCCBBBB9=>><<<<:::<<<A>?;@CC9BCBABB9B6?.93(34=88743B?AB?B>B899@@@@AAA@==6=6=D?BAA>BCBB>ABA;A;AAA8<;;?BCC>C?BB?BBBB??>==>88389=?=>;873339:.:<BBB=B?>9
@N9IO0:00724:05916
TACGAAGGGGGCTAGCGTTGTTCGGAATTACTGGGCGTAAAGCGCGCGCAGGCGGTTCTTCAAGTCAGAGGTGAAAGCCCAGAGCTCAACTCTGGAATGGCCTTTGAGACTAGAGAACTAGGGTACGGGAGAGGTGAGTGGAATTCCGAGTGTAGAGGTGAAATTCGTAGATATTCGGAAGAACACCAGTGGCGAAGGCGCTCACTGGCCCGTTCCGACGCTCAGGCGCGACAGCGTGGGGA
+
A@A@>:@BAB2CCCCCCB=BB@FJ@D6;4:;;:=5:5;B?6=@@;;;9<00)0/)/2776;B?AAABCAA?ABCC=AAC=AA???::;9@@?@?;A>::6:=@A9@9::@@;;;;;4;;??@6?AAAA<ADBB>;<;DEE:;:;?B?BCCDCCCBCC@AABE?D>BACDA@@::0394><>@7??@5@;5;;?><6<:00/7///<<-94/4D8=7;;333333716/0////3377777.6
@N9IO0:00724:05956
TACGTAGGGTGCAGGCGTTAATCGGAATTACTGGGCGTAAAGCGTGCGCAGGCGGCTCCTTAAGTCAGATGTGAAATCCCCGGGCTTAACCTGGGAACTGCGTTTGAAACTGGGGGGCTCGAGTGTGGAAGAGGGGGGTGGGAATTCCAGGTGTAGCAGGTGAAATGCGTAGAGATCTGGAGGAACACCGATGGCGAAGGCAGCCCCCTGGGCTAACACTGACGCTCCATGCACGAAAGCGTGGGGAGCAAACAGG
+
BAAAA;;:0;:;AA>CCCBD?BBB?A7;8;BCCE?BBABA;ABBBA@AA@@;:;5;:=9>?C?ABBBCBAAA@;:13:33&3:19:04258BAK>B<??C??>A3??C994B>>>=%ABCBA;?>?8173>=<=<=<&999)93>:A7B=8@>A::588,266802228888888555>:==<@<?>@<><;;;?<<9<8;<::999'9::1<?@;@@=8/-----.(-599@::9C=B@A@@@@5?<>;=3=887
@N9IO0:00743:05937
TACGAAGGGGGCAAGCGTTGTTCGGAATTACTGGGCGTAAAGGGCGCGTAGGCGGCTTATCAAGTCAGGCGTGAAATTCCCGGGCTCAACCTGGGGGCTGCGCTTGATACTGATGAGCTTGAATGCGGGAGAGGATAGTGGAATTCCCAGTGTAGAGGTGAAATTCGTAGATATTGGGAAGAACACCGGTGGCGAAGGCGGCTATCTGGCCCGTAATTGACGCTGAGGCGCGAAAGCGTGGGGAGCAAACAGG
+
CBA;92:@?@,@B7<BBB<AA9BC9CADACBCCC>AAABC<AB=BC@CBBB?@@=@C@CCCB?BBB<A9;??BBD>B?CC:@@::::C@E@CBBBB1??B@@?B?:::@???@BB??A@?BB8;<CCC>CCCB@BBBC;;6:>@3::/99A@?@A;;4;=?<9?=>>?AABBCC?BA<@28919??;?<::5:@A;A?BB@@@@BCBB@AF>CCD@D@BAAA@@@??9???;;;0;;A@@@@3@;;9@8??@;
@N9IO0:00744:05950
TACAGAGGGTGCAAGCGTTAATCGGAATTACTGGGCGTAAAGCGTGCGTAGGTGGTCTTTTAAGCTGGATGTGAAATCCCCGGGCTTAACCTGGGAACTGCATTCAGGACTGGGAGACTCGAGTCTGGGAGAGGGTGGTGGAATTTCCGGTGTAGCGGTGAAATGCGTAGATATCGGAAGGAACATCAGTGGCGAAGGCGACCGCCTGGCCTAAGACTGACACTGAGGCACGAAAGCGTGGGGAGCAAACAGG
+
BBAA@@CB<;;9?9=999;?=@BC@D;;8;A@@B=CB@CD;;;BBCBBABB=9949AAEI<E=;;CC@AA@CDCC?CBBB6;;6;<8>:>;>AA<@=@@DBBB@D;:;;CCCD>AA@@@@@:9:>?:=5@@==?8DB7;;8=8==6C7B4<888<9:/8;7;18>;:;>>@A@@@A=A=B?C@BBBCCCAA>@@@?B?BAAA@CC@BA>A?BB@CDBBBB@@@BA;;5:99:=<.88<;<88+998??8?@?<
@N9IO0:00747:05921
TACGTAGGGTGCGAGCGTTAATCGGAATACTGGGCGTAAAGCGTGCGCAGGCGGTGCGCCAAGCTCGATGTGAAAGCCCCGGGCTTAACCTGGGAATTGCATTGAGGACTGGCGTGCTCGAGTGCGGCAGAGGGGGGTGGAATTCCACGTGGTAGCAGTGAAATGCGTAGAGATGTGGAGGAACACCGATGGCGAACGGCCAGCCCCCTGGGCCGACCACTGACGCTCATGCACGAAAAGCGTGGGGAGCAAACAGG
+
BCA@@BBD>:;;CCCBCC?A?BC@;B-0//77:366;CC=CCCCBBBA@@9:;5<?A<=:@=;;3899;?@>@@/9998.==8?A@C?B@BCC>D?@689385333-38887=@?@A@@733::=@;:9:?ABBBB(AA=?47.349;33328<@B===>DG>BBCC=A==?===BB8668<7;;;8;=99.55/277)/)/;;;;=+//;5;5=44.444444444977///9////&/::=:;;/::<<<4<;=9
@N9IO0:00747:05950
TACGGGGAGGTGCGAGCGTTGTCCGGAATCACTGGGCGTAAAGGGCGCGTAGGCGGCCCGTTAAGTGGCTGGTGAAATCCCGCGGCTCAACTGCGGGGCTGCCGGTCAGACTGGCGAGCTAGAGCACGGTAGGGGCAGATGGAATTCCCGGTGTAGCGGTGGAATGCGTAGAGATCGGGAAGAATACCAGTGGCGAAGGCGTTCTGCTGGGCCGTTGCTGACGCTGAGGCGCGACAGCGTGGGGAGC
+
,6,,,,&--(----/5555.5;<.6158<<=><<<4665;;4;;1:555997)//)/7.//)/)/7949;;:;;;?6;990944.444434444444&43376=7;;<<@<;:.93444:9349=@@=3=4444&49999>+/+/5::(/)///7<==9>=5:5:555<<@@A>:444)4545.5556<6569;56268<=@<@@<;<?A9?3546:;::::<;:::>8??>>8944<>>@DC4>>9
@N9IO0:00749:05942
TACGGAGGATCCAAGCGTTATCCGGAATCATTGGGTTTAAAGGGTCCGTAGGCGGTTTTATAAGTCAGTGGTGAAATCCGGTAGCTCAACTATCGAACGGCCATTGATACTGTAGAACTTGAATTATTGTGAAGTAACTAGAATATGTAGTGTAGCGGTGAAATGCTTAGATATTACATGGAATACCAATTGCGAAGGCAGGTTACTAACAATACATTGACGCTGATGGACGAAAGCGTGGGGAGCGAACAGG
+
BBAA?AB?B@@<?>@A:99;BD@C@B<>?AC8BB>BB9@@/99/3;4:::?=9828=?.@AA499:>::;8<BBC>CC?D?>;;;<<A9BAABBAA=@A7A8::=A@@@A<;<AAA>AB=AA?C=@A9;;BB=BDCADCCBB9>>955;;;>CCC@@8=9;4)498<:@@:@<B;A8949494::B?A7A3339:.304447=8<99448829499?<??:97??@9:3:A988-8999@BA2=?@==:@AA?
@N9IO0:00751:05933
TACGGAGGTGGCAAGCGTTGCTCGGAATCACTGGGTGTAAAGGGCAAGTAGGCGGTCCTGCAAGTTGGGTGTGAAATTCCATGTCTCAAGCGTGGAACTGCGCCCAAAACTGCAAGACTTGAGGACGAGAGAGGCGAATGGAATTCCCGGTGTAAGGGTGAAATCTGTAGAGATCGGGAGGAACACCAGTGGCGAAGGCGATTCGCTGGCTCGTTTCTGACGCTGAGAGGCGAAAGCTAGGGGAGCAAACAGG
+
@BDC?B@=??;>B=A@@A9;<BBC?B=???@999/9>==?9?A9DC>AA??=:;7<A?BC@@=@B=BB<BBBCCC=C?C@CCCCCCCC?@@@@D=A<@;;<@AB=BCC8@:9:@?@@AB?BAA?BCDBB@A@C@BBC?BB?A?B=AB=B?BBAA?AC<BBBB>BCBBBB??????AE?BC?B@CCC?CCDD?CBB?B?BABB?@AADHACBB;;;6;CCBCCCDBBBBB?B@BA<ACBBBDD<BBCBE>BBB?
@N9IO0:00753:05911
TACAGAGGGTGCGAGCGTTAATCGGAATTACTGGGCGTAAAGCGCGCGTAGGCGGCTTTGCAAGTCGGGTGTGAAATCCCCAGGCTTAACCTGGGAACTGCATTCGAGACTGCATTGCTAGAGTATGGGAGAGGGAAGTGGAATTTCAGGTGTAGCGGTGAAATGCGTAGATATCTGAAGGAACATCAGTGGCGAAAGCGACTTCCTGGACCAATACTGACGCTCATGTGCGAAAGCGTGGGGAGCAAACAGG
+
@@@@@@BC=;;9???999<@>AAA?B@D?DBCBB?CBBAB:?::9@@A@@@@;;7;AA0;;A=BBABB<AAAAAK?FCCC9;;9;E?BAC@IGH?D?BABBCC?BAAABBBBBCB?@@>>>B@AACCD>BBCCC=B@BBC@D=@@:@@@<@AAA@::6:@@@;:::::?@B@;:9?=?;@>A<?>>>><:<899:@69:??>=8>9==:>A?A@A@@@@@;;;;;;C@:::@BB6@>>9999*99;DD=@AB?
@N9IO0:00761:05939
CACGTAGGGGACGAGCGTTGTCCGGATTCATTGGGCGTAAAGCGCGCGTAGGCGCCCGGAAAGTCGGATGTGAAAACCTGGGGCTCAACCCCAGGCGTGCACCCGATACTTCCGGGCTGGAGGCAGGTAGGGGAGATCGGAATTCCTGGTGTAGCGGTGAAATGCGCAGATATCAGGAGGAACACCGGTGGCGAAGGCGGATCTCTGGGCCTTGCCTGACGCTGAGGCGCGAAAGCTAGGGGAGCGAACAGG
+
AAACBBBCC9CCD9;9@A?BB@?B>BBABBC@FD>?@@BC;A:89:@CB@@;>;44)47<B7;9@C@ABBBB==<0<6:933&3:@@8A==.9@5@@;:<4::.;??=9::;?CD=CCC<::8;BB=@ACIG<AAAB@B8A:=:B:CB>@A@@BBB@AA@=6C<AAABBAA@C@@;4882907>>>A:<>8@@B?B:;<@BBBBCBCD>D@C?BA=BB<@BA;:;;29999@@4@BBBCFG<BBCCC=9;;<
@N9IO0:00717:05962
GACGGAGGGTGCAAACGTTGTTCGGAATCACTGGGCGTAAAGGGCGCGTAGGCGGACTTGTAAGTCGGGAGTGAAAACTCGGGGCTCAACCCCGAGCCTGCTTCTGAAACTGCGAGTCTTGAGGACCGGAGAGGAAAGTGGAATTCCTAGTGTAGCGGTGGAATGCGTAGATATTAGGAAGAACACCAGTGGCGAAGGCGACTTTCTGGACGGTTCCTGACGCTGAGGCGCGAAAAGCTAGGGGAGCAAACAGG
+
:99959993:<ABD<A@B9??:;99=8<973;>?7??BBD:BB;@@@:@AA>996:A@=@@@><<000+000////&//49==.;?@B?BBC<ACCC@AAAB@AAAAA9>000?<<;9@=;;;5;C>A=;;;A=AD:;;B?D@CAE@DCCCBC:;;C?AA<A?BBBBBBBBAAA@BB=@=@C=@@?;::;;5;@B?B?DA@@@?378?488@?C=B=>?>@@@AAA@=>>>;988-9===@??2;;;@?9>A?9
@N9IO0:00732:05977
TACGGAGGGGGCAAGCGTTATTCGGAATCATTGGGCGTAAAGGGCGCGTAGGCGGCCTGGCAAGTCAAAGGTGAAATCCCTCGGCCCAACCGAGGAATCGCCTTTGAAACTGCAAGGCTCGAGGCCGGGAGAGGGTAGCGGAATTCCCAGTGTAGCGGTGAAATGCGTAGATATTGGGAGGAACACCAGTGGCGAAGGCGGCTACCTGGACCGGTTCTGACGCTGAGGCGCGAAAGCGTGGGGAGCAAACAGG
+
BBCC;:9999*;D7BA@A=@B>CC@CADCAB:B>7CCCBD<AA<ACAA?@@?:95;=;;7;G=@>999,97?=:<3?=>6@;;5:A<A@D@BBB@C@BBAB@DD<BBC>BCCEE>@=@@?@;;5;?AA=BCCCD=CBCCC?A=?=?C;AAAAAAB@@=AAAB=BCAAABAA?>>,:9*883@9??A@CABA?BCC@D?993:95718@=@A=A<@687:>B@@?AA@=@BA@@A9?=@::::-9<@AC>BA@<
@N9IO0:00763:06003
TACGTAGGGGGCGAGCGTTGTCCGGAATCATTGGGCGTAAAGCGCGTGTAGGCGCTCAGTCAGTCTGGTGTGAAACCTTGGGGCTCAACCCCAAGCCTGCACTGGATACTGCTGAGCTTGAGTCCGGGAGGGGAGAGCGGAATTCCTAGTGTAGCGGTGAAATGCGCAGATATTAGGAAGAACACCGGTGGCGAAGGCGGCTCTCTGGAACGGTACTGACGCTGAGACGCGAAAAGCGTGGGGAGCGAACAGG
+
A@@?=::;;;*;@@@CAB@BBBADAE?B;;;@FF=;99AB/49?@@;;;@@;::5>:><<BCDCCDD?BCBCBC:B8<7<AA8A<BC;D@@2C9@@:;;BBAAA7<<B@???BBBBBD@BBBBB@BC>BBCC:BBCAA?=?5:5;>@@AC;;;@@@>BBBC<;;:@@@@AAAA=AC=A>@@<@@@?B?AC@A;;7;>;;5;@@ABBB?A@BC?BCCCAA@@;;;;;;;;>::::&9?;AA@@0>;9552/7>:
@N9IO0:00722:06058
TACGTAGGGTGCGAGCGTTAATCGGAATTACTGGGCGTAAAGTGTGCGCAGGTGGCCGCGCATGTCGAGTGTGAAATCCCCGGGCTTAACTTGGGAATTGCGCTCGAAACTACGTGGCTCGAGTGTGGCAGAGGAAGGTGGAATTCCAGGTGTAGCGGTGAAATGCGTAGAGATCTGGAGGAACACCGATGGCGAAGGCAGCCTTCTGGGCCAACACTGACGCTCATGCACGAAAGCGTGGGGAGCAAACAGG
+
BBBBBBBB=9;9BCCAAA=A>ACC@F@B?BDDDD>AAACD>BBBBB@@@@@<@C=A<@B@@>ABBBBBBBBBBBD=;;:;-;B6<;?B?BC@CB=B=@;@A@@AA@@D=CA@@@::39AA:::;BBB@@@ABB?B?A887084@4A67919A??>:A=??@A<@@@C:::BBBBBBB9==8<8BBB@A>>C:>>><@9BBC?:?:??@@6C:><?B@<=A0//759////588;3;859@@@39:;AB<BBB?
@N9IO0:00727:06058
TACAGAGGGGGCTAGCGTTGTTCGGAATTACTGGGCGTAAAGGGCGCGTAGGTGGCCTGTTAAGTCGAACGTGAAATCCCCCGGGCTCAACCCGGGGAACTGGCGTCCGAGGAACTGGCAGGCTCGAATCCGGGAGAGGGATGTGGAATTCCAGGTGTAGCGGTGAAATGCGTAGATATCTGGAGGAACACCGGTGGCGAAGGCGGCATCCTGGACCGGTATTGACGCTGAGGCGCGAAAGCCAGGGGAGCAAACGG
+
CCCCBBABBB2BB@@ABB;:96;C?CAHACCBB@::;;@@0;;09?<BCA@<@B@B@CCC>B7;;B;;5;999?;04:9:9$44)44::5::(444&4.4883888>,///)/)/9918?=374??=<<848C;@;;9<,/////)/)/393993:555<>?;=AAB899:@:::?@?::5<5;;1918<?9>9::4:9;2;2:;:?;::<@@;@@>A>@;;5;@@@;;;:9299@@??5<=244>;0999::.9::
@N9IO0:00731:06058
TACGTAGGTGGCGAACGTTGTCCGGATTTACTGGGCGTAAAGCGCGCGCAGGCGGACCGATAAGTGAGAGGTGAAATCTCCCGGCTCAACTGGGAGGGGCCCTCTCATACTGCCGGTCTTGAGATGCCTAGAGGAGAGTGGAATTCCCGGTGTAGTGGTGGAATGCGTAGATATCGGGAGGAACACCAGTGGCGAAAGCGGCTCTCTGGGGGCGATCTGACGCTGAGGCGCGAAAGCGTGGGGAGCAAACCGG
+
BBCBBBB=BB?BBB@CCC?BBC=@=9996:A@BD>BBBCL>BBBBGCC@B@:>@>AA=ACAA>AA@@@@@?BBCC;<;BBC>C@CCBB?AAAA=@@@@6@B=BBBBABBB:::<@<@AA=AB@A???>ACAAA@CBBBCD@E@B<A@:?<???BBBB?BD?A>A@AA@@@BBDA::;.;B9A<ABB?BB@@=@@@D<A@@<@????;;;;;);?B?@@BCDBCCBAA>AAA@A@9>=?;;;;.:=>AA=C=@=
@N9IO0:00732:06049
GACAGAGGTGGCAAGCGTTGTCCGGATTTACTGGGCGTAAAGGGCGTGTAGGCGGTTCTACAAGTCGGCCGTGAAAAGCGTCAGCTCAACTGAAGCAGGGCGACCGAGACTGTAGGGCTTAGAGTGCGGGAGAGGGAAGTGGAATTCCCGGTGTAGCAGTGAAATGCGTAGATATCGGGAAGAACACCAATGGCGAAAGCGACTTCCTGGCCCGCTACTGACGCTGAGGCGCGAAAGCCAGGGGAGCGGAACGG
+
BA@;;;A=AA>@A;>=>?;?@@>B>;::3;@BBD@@A@CD?FD?BBA@@@@<?=;?=?>?;;7;@BE@C@BBBBBB<CBCCIAAABBEAGIFC@FCBBC>CCBB?BABCBA;;;;;0:9;@A<AABDCC>CCCCC8;9;;E=C8;:;C=C=@@@@@@?AB<<=6BCBBB@@@@?545=6<9=B?AAA>A?BA8@8::,3<797;6@;>?6??9?@>>?=<=>CA?777;>>777;373,3;;706---(-3756
@N9IO0:00736:06028
TACAGAGGTGGCAAGCGTTGTTCGGAATTACTGGGCGTAAAGGGCGCGTAGGCGGTTTTGTAAGTCCCGCGTGAAATCCCCCGGCTCAACTGGGGAACTGCGCGGGATACTGCGAGGCTTGAGTTCGGGAGAGGGAAGCGGAATTCCGGGTGTAGCGGTGAAATGCGTAGATATCCGGAGGAACACCGGTGGCGAAGGCGGCTTCCTGGACCGACACTGACGCTGAGGCGCGAAAGCTAGGGGAGCAAACGGG
+
CBB@@>@;;;49A:=<::6:@?@A@BAH@CC???:9;:BB=AB=@A@BBCC@BB<@A@8@CC>A?CG>BA@@CAD8:9:9:(;>AABB@CBDFE;D?BBCBBBBF>BBCCBAAB??<?B=@@AB>ABC=AAAAA<B@A@?<?<@<@;AA=BBBCCBC@C@@?8=>==?@@@AAAB?A?@@6:6:@@>A<:96;AB=A>AC@@@=@<AA=A@?DC;;;BBBBCA@@;;7;CCCDF:;;DFEED9@@CCC=CCD=
@N9IO0:00747:06028
TACGAAGGTGGCAAGCGTTGTTCGGATTCACTGGGGCGTACAGGGGAGCGTAGGCGGTTGGGTAAGCCCTCCGTGAAATCTCCGGGCCTAACCCGGAAAGTGCAGAGGGGACTGCTCGGCTAGAGGATGGGAGAGGAGCGCGGAATTCCCGGTGTAGCGGTGAAATGCGTAGAGATCGGGAGGAAGGCCGGTGGCGAAGGCGGCGCTCTGGAACATTTCTGACGCTGAGGCTCGAAAGCGTGGGGAGCAAAC
+
ABB;;79<:;40<*/0//5>9)//537-3333333&3:4449944&4<9995504:5:29949A=@=@4955<>??@9@@>?9==585::7;=8=:CC5?89:<8<=99+9===@@?A::;>>;;:;BCD?BBBCBCGCCCC?C=@7<=3;4BA@;9;C7;AC@7==BD@>::995;<>6BB:D9B?A=@59;2:@@8@=AB=<==AA==:=9555;399999999955.599555)55:999;0;>><B6<
@N9IO0:00758:06025
GACAGAGGGGGCAAGCGTTGCTCGGAATTACTGGGCGTAAAGGGCGCGTAGGCGGGATGGCAAGTCGGTCGTGAAATCCCTCGGCTCAACCGAGGAACGTCGATCGATACTGCCGTTCTTGAGGATTGCAGAGGAGACTGGAATTCCCGGTGTAGCGGTGAAATGTGTAGAGATCGGGAGGAACACCGGTGGCGAAGGCGGGTCTCTGGGCAATTCCTGACGCTGAGGCGCGAAAGCGTGGGGAGCAAACGGG
+
@@ABCCCBCB3BC@C@?@?BBB@@;?=@<BBBBB=BBCCG>DD>A@ABABB?BBA8@9929@;?@AB?CCCDCCC=BBB<@AB?BCCFAD@@@@@D@BBBBCBBBB?A@A:;;>@A<::89CCACB@CBBBBC?????>>=@>@>AA<A?AAACABA?BBCB=CB@@@C?@@AB@BA<AC?B@BBB@B@BC?BAC?C?CAC<@@AAABB=BB?A?B=B@BBBAAAB@>@?A>>?7>>A?A<=1AA@97/9>>3
@N9IO0:00758:06035
TACGGAGGGGGCTAGCGTTGTTCGGAATTACTGGGCGTAAAGCGCACGTAGGCGCTTGCAAGTTAGAGGTGAAAGCCCGGGGCTCAACTCCGGAATTGCCTTTAAAACTGCAATCGCTAGAATCGTGGAGAGGTGAGTGGAATTCCGAGTGTAGAGGTGAAATTCGATAGATATTCGGAAGAAACACCAGTGGCGAAGGCGACTCACTGGACACGTATTGACGCTGAGGTGCGAAAGCGTGGGGAGCAAACAGG
+
BBBC@BCBCB1BCCCCBB?CB@DD@D7;6;AAAB>BBBDG>CAAAB:;:><80000*/7<.562666E@CCCC=@@@6>@@3>==<6:::.5.438.442:=5<88+8800/)/78:559A=@:::@=@??C?BBBBDD=A<?9=9:987399;99,3333(/(/-------/:*//06(///(/8838877,333,2.55:==<<<BB<????CCCC?BBBBBABBB=@?@;;;6<AAACCC6;;CCD<BBB?
@N9IO0:00758:06057
TACAGAGGTCCCAAGCGTTGTTCGGATTCACTGGGCGTAAAGGGTGCGTAGGTGGCATGGTAAGTTTGATGTGAAAGCTCAGGGCTCAACCCTGAAATGGCATTGAATACTACTGTGCTGGAGGTTTGGAGGGGGGACTGGAATTCTTGGTGTAGCAGTGAAATGCGTAGATATCAAGAGGAACACCAGTGGCGAAGGCGAGTCCCTGGACAAAGCACCTGACCACTGAGGCACGAAAAGCCGGGGGAGCAAACAGG
+
BBB<;;;4;B?5><@;:;=AA=B;:>?;?BC???9:88AA:@@<@B?@?;;5;;5:;AB?BC@CCC=C:9;<6<A9B<;::?>6;;;D;D>5A955/4:5<<=:=<:=B@;;6;;/00//)/=4=9/@:0/////#49::7<8<9=@8<8:555<555=<;=44444339:333884333.3,37739333,337,3,3999333,3969///(//66366--(-----838823/88*//*/;;;);;/33(3992
@N9IO0:00718:06066
TACAGAGGGTGCGAGCGTTGTCCGGAATCACTGGGCGTAAAGGGCGCGTAGGCGGCCTACTAAGTAGGGGGTGAAATCCTGCGGCTCAACCGCAGGGCTGCCTTCTAGACTGGTAGGCTCGAGCACAGTAGAGGCAGGTGGAATTCCCGGTGTAGCGGTGGAATGCGTAGAGATCGGGAAGAACATCAGTGGCGAAGGCGGCCTGCTGGGCTGTTGCTGACGCTGAGGCGCGACAGCGTGGGGAGCAAACAGG
+
BBC@@@CD>BCABAA:::=::9=C=@>@@BBBCE@BBBBB=BD@BB@AACC?BB?B>@@?9:5:@AACCB3BCCC>CC=@@;;9;FCC@D=<<:@@9@@???C?E@@?BB;;5:;;59??@ABBBABCDBAAA@CBB@DD?B?B@CC>C@CC@?@BB@BC?B?BB????:::??@BC<B?BB?BBBBBBBB@CCC@C@CC?CAHGDCCC<AAAA?CBB;;:BA@>?>:99:>><=>>544==/66>CA499<8
@N9IO0:00718:06073
TACAGAGGGTGCGAGCGTTAATCGGAATTACTGGGCGTAAAGCGCACGCAGGCGGCAACGCCAGTCGGATGTGAAATCCCCGGGCTTAACCTGGGAATCGCATTCGATACTACGTTGCTTGAGTGTGGAAGAGGGAAGTGGAATTCCAGGTGTAGCGGTGAAATGCGTAGGTATATGGAGGAACATCAGTGGCGAAGGCGACTTCCTGGTCCAACACTGACGCTCAGGTGCGAAAGCGTGGGGAGCAAACAGG
+
DEC@??CC=CDBB@?>==;=499A>B6;6;???@:???AA9??AAA@<<==900+0>5:AB?BBCBB@BCCBBAB=BCCC;CE?CC@C>B>BCC<B?BAAABBACCCDDCBABCB9;;C?D@A@CDCAD@C99;0<:AAA>B@CAD@BB?BBBBBB@;@@AA;A@<@@0.(-----;7<<:@@@@@BCC>C=@@@=@:@@>99494:<=?B@C>BA@@AA?@????C=:9:BCB8:;BBAAB5:::BB=BBA<
@N9IO0:00719:06066
TACAGAGGTCCCAAGCGTTGTTCGGATTCACTGGGCGTAAAGGGTGCGTAGGTGGTCGGGTAAGTCTGAGGTGAAATCTCCGAGCTCAACTCGGAAACTGCCTTGGAAACTACCCGGCTTGAGGGTTGGAGGGGGGACTGGAATTCTCGGTGTAGCAGTGAAATGCGTAGATATCGAGAGGAACACCAGTGGCGAAGGCGAGTCCCTGGACAACTCCTGACGCTGAGGCACGAAAGCTAGGGGAGCAAACAGG
+
CFBBBAA<@@@6?;@:;;?BC?CDA??=???AAC>AAACC>BC>CCABAA@=@B=@@CE>CB@CCCCBBC?BBC>8A<BC?A;;:@@C@BBBB@BI@CBBBAEAD@CC>CCGGJ?C@CC>B;;:6;>C=@@>@>@(@CCC?B@B?BC@@>@BAA@@@BBBBC?BBBBAAAAB?AAAAAAA=@=@CC=@@;;8;;A:><>CCGA@@<@F>AADAEGCACBBA@<;=99.9?=<<;7=????DF:AACBB=@@@=
@N9IO0:00735:06060
GACAGAGGGGGCAAGCGTTGCTCGGAATTACTGGGCGTAAAGGGCGCGTAGGCGGGATGGCAAGTCGGTCGTGAAATCCCTCGGCTCAACCGAGGAACGTCGATCGATACTGCCGTTCTTGAGGATTGCAGAGGAGACTGGAATTCCCGGTGTAGCGGTGAAATGTGTAGAGATCGGGAGGAACACCGGTGGCGAAGGCGGGTCTCTGGGCAATTCCTGACGCTGAGGCGCGAAAGCGTGGGGAGCAAACGGG
+
@BA@@?@BBB0AB=AAAA>ABBA?:>;?=AA@@D>9;;ED>DC=CBBCBBC@DFD>B;:6;C@A@AB@CB@;;;B<AAA=ABB?BDAB>A>AAA=A=A;;;@???C@???9:9=?<99937@A=AB=AAA@AA?@@@@@@=@=A?BC>B@AAABBBC@BAA?<AB;:9@@?@@?:=:1882?4==97?8;=9B=B?B@CCC<BAAAAAC=AA>A=@<BBB><?@@9:27==::;1;;5:>::.@>>=:3???9
@N9IO0:00737:06076
GACAGAGGGTGCAAGCGTTGTTCGGAATCATTGGGCGTAAAGGGCGCGTAGGCGGTTTTGTAAGTCGAATGTGAAAGCCCAGGGCTCAACCTTGGAAGTGCATCCGAAACTGCGAAACTTGAATCCTGGAGAGGGTGGTGGAATTCCCAGTGTAGAGGTGAAATTCGTAGATATTGGGAGGAACACCGGTGGCGAAGGCGACCACCTGGACAGAGATTGACGCTGAGGCGCGAGAGCGTGGG
+
;;;:;:BC=@AAB>@:::=AA?AB?A<>@@?;>>8A<@AB<BA<ABBAACDABB?BCB8BBB>C?@;:6;@@AAA5@@<4<<<4===CAC@F?C?C:?CCBABA?BCC?CDBBBB=4@@9==:=C<DC?BBDLE=@@;@@=@7?9>>8>>CA??<:?9?ABB>B@BBA<<=BBC9C<5@@1905@;6@8;;7;>>9A?AAA>:B?;BB?A@@@@A@@7@=@BABAAA>A;::@@@@BBA=88
@N9IO0:00751:06085
TACGTAGGGTGCGAGCGTTAATCGGAATACTGGGCGTAAAGCGAGCGCAGGCGGTTCTGCAAGTCAGATGTGAAATCCCCGGGCTCAACCCTGGGAACTGCGTTTGAAACTACAGAGCTAGAGTATGGGAGAGGGAGGTAGAATTCCACGTGTAGCAGTGAAATGCGTAGAGATGTGGAGGAATACCAATGGCGAAGGCAGCCTCCTGGCCTAATACTGACGCTCATGCTCGAAAGCGTGGGGAGCAAACAGG
+
CCBCA@@@:@@>BAA:<<?A?CCC@C8:;A<;;0<9;B@4@B;;9?>>=;=AB=A<@@ABB@;;:;;;@A@@@C=ABBB6BB=A@??189(3:;184594558<4<A>4?;?8748779333:?AABB>BBADD=:979><@2:292;99998>::;::;@<5A??<;;;=:>:<AA7::?A?AA@5=.335::@=?>A@@@=37.3;6<=BB?;;;@??999=::?C>;=@==3=998C??1877>?:=@@<
@N9IO0:00752:06083
GACGGAGGGTGCAAGCGTTGTTCGGAATTACTGGGCGTAAAGCGTACGTAGGCGGCGGGTTAAGTCGAATGTTAAAGCCTGGGGCTCAACCCCAGAGATGCACTCGATACTGGCTTGCTAGAGGTGATAGAGGAAAGCGGAATTCCCAGTGTAGCGGTGAAATGCGTAGATATTGGGAGGAACATCAGTAGCGAAGGCGCTTTCTGGGTCACACCTGACGCTGAGGTACGAAAGCGTGGGGAGCAAACGGG
+
:9:;4;?>6@@@B?BB@A=CC=;:583917>@AA9=>9::.;BBBB@=:00,0=;000*45:5:<@55.5:;.9D09<29777&3:34.4::+:88=>:?@?@===<;AACC@CC?BA00//0,/77=ABCB@BD=BAA5;5:.44)49444@?8838888099:??ABA@@@697,5>8=?BBCCBCBCCCCC?B<9;555)59;;)5::?@>5596<<AC@@@@BBBDCM<A?B;<;;*9@;;;)9955
@N9IO0:00755:06090
TACGTAGGGGGCGAGCGTTGTCCGGATTTATTGGGCGTAAAAGGCTTGTAGGCGGCCACATCGCGTCGGACGTGAAATCTCCCGGCTCAACTGGGAGGGGTCGTGCGATACGGATGGGCTCGAGGCCGGTAGGGGGACGCGGAATTCCCGGTGTAGTGGTGGAATGCGTAGATATCGGGAGGAACACCAGTGGCGAAGGCGGCGTCCTGGACCGGCACTGACGCTGAGGAGCGAAAGCGTGGGGAGCGATCCGG
+
@ABBB;;;;;*;AA@B??<@CC@C@BCC>BB?BB9=<7999-:19:59=<=6/0+0;>@@ABA??@>?=?:;:BBB=;;<AA;@?@@@G<;;CL>BCDD<BBCCCECCBAAB=B@@@;@@@B@A5;4<>><<@B@,A<00/)/)06><5<6=A599::6;B=C@CBBBCAAAA;;:@A9@A<@=B@A=@A?A>BBB?C???=?BAA=@@;9929?AAA?@?DCBBBBB>AABBCD:AAB@@@@6???AA??;??
@N9IO0:00755:06096
TACGGAGGGGGCTAGCGTTGTTCGGAGTTACTGGGCGTAAAGGGCGCGTAGGCGGCTGTGCAAGTCAGGTGTGAAAGGCCCGGGCTCAACCCGGGGACGGCGCTTGAGACTGCACGGCTTGGAGTCCGGGAGAGGATGGTGGAATTCCCAGTGTAGAGGTGAAATTCGTAGATATTGGGAAGAACACCGGTGGCGAAGGCGGCCATCTGGACCGGTACTGACGCTGAGGCGCGAAAGCGTGGGGAGCAAACAGG
+
AABC?BDDCD0DCBBBCC?BB?BB=@AB?BBBCD>@@@BE=BB=ACCCCCC@BB?BBB@AAB=AACCC@BBCCDB/:2:;.;C;@@@A=AA<CCC;CCC@CAAA9C>BBACBEBBB?BB6A6A;77,:3(3?==7<??=@A9?;??BB>BBBB>>:==:=??>9?:?>????AAA<AA9A=AA6::@<@:@C;?>@9@6::5::><=>@8>>:=:=@@?;;:<;=<>>58:9<<;5<79::::/;AAAA:@>>;
@N9IO0:00759:06081
GACAGAGGGGGCAAGCGTTGCTCGGAATCACTGGGCGTAAAGGGCGCGTAGGCGGGATGGCAAGTCAGTCGTGAAATCTCTCGGCTCAACCGAGAAACGTCGGCTGATACTGCCGTTCTTGAGGGATGCAGAGGAGACTGGAATTCCCGGTGTAGCGGTGAAATGTGTAGAGATCGGGAGGAACACCGGTGGCGAAGGCGGGTCTCTGGGCATTTCCTGACGCTGAGGCGCGAAAGCGTGGGGAGCAAACGGG
+
BBA@@99999':B;@:;<@BCBBC?B:;;CCCCC>BBBGH>BB<@@@@@CB?BBB<A?@=998;BBBBBABBBCB>BCD@@@A>BBBC?B?BBAAA;;::?B>ABBAAAA9:929;<>>;A@@@9@AA@@@@@499?@??=A?A?CC=C@AAABB@@=?@@@<@BCBAB???ABBEC;AA6;6;@@=A=@@7;;B@C@DED>CCCCCCD>DCDC>B>A?A@A@@@AA>ABBBBB;@;;;@@@7@BDDF=BCC=
@N9IO0:00717:06158
TACGTGGGGTGCAGGCGTTAATCGGAATTACTGGGCGTAAAGCGTGCGCAGGCGGCTCCTTAAGTCAGATGTGAAATCCCCGGGCTTAACCTGGGAACTGCGTTTGAAACTGGGGGGCTTGAGTGTGGCAGAGGGGGGTGGAATTCCAGGTGTAGCAGTGAAATGCGTAGAGATCTGGAGGAACACCGATGGCGAAGGCAGCCCCCTGGGCTAACACTGACGCTCATGCACGAAAGCGTGGGGAGCAAACAGG
+
BCCCCDDD9@@@BB?@@A?CACBB??386:@?@A>???BD<?@@@@@B@==8:;4:9=8>@B?CCCCCD:66CD@7BB@@2B=5<@5@7;9BAD>B?BBB@@@B65:=89=<:::<%:?=CB=BB>>:A@AAABBBB(9;9A?A?B?A@<?><<@>00/;:>89;;B=BBECA;65<5::8=9>>A;CC==9B==8=9ABCDDDF5@@B<AAB=AA@:9/////0/:?@A@??F>A>=9999*8877;3:;?2
@N9IO0:00732:06140
TACGTAGGGGGCGAGCGTTGTCCGGATTTATTGGGCGTAAAGAGCTCGTAGGCGGTTTGGCAAGTCGGGTGTGAAAATCCGGGCTCAACTCGGAGACGCCACTCGATACTGCTATGACTCGAGTCCGGTAGGGGAGTGCGGAATTCCTGGTGTAGCGGTGAAATGCGCAGATATCAGGAGGAACACCGGTGGCGAAGGCGGCACTCTGGGCCGGTACTGACGCTGAGGAGCGAAAGCGTGGGGAGCGAACAGG
+
CB9;9::;;;*9@==@@@;@BB?B>B@A=BE=@A;==999/9<>@<ABABB?AA<@?395:?;?CABB=9:;A@AA9BC?BC<;:;@?BBBC@B;;:??=ABBBBB::9A@@?A9::??AC:;;C?B@ABBED5::;;;@=@?B@B@BB?BCCCCCC?BA@;4;>;;AAB@@<;;>;0558<7:?;39398384:259<<7>@A:;;AA9A;=8?@A;;;?955;5925::55;09??@BCC8BB@@@=<:;;
@N9IO0:00735:06138
TACGAAGGGGGCTAGCGTTGTTCGGAATCACTGGGCGTAAAGGGCGCGTAGGCGGCTTTGTAAGTCGGGGGTGAAAGCCTGTGGCTCAACCACAGAATTGCCTTCGATACTGCATGGCTTGAGACCGGAAGAGGTAAGTGGAACTGCGAGTGTAGAGGTGAAATTCGTAGATATTCGCAAGAACACCAGTGGCGAAGGCGGCTTACTGGTCCGGTTCTGACGCTGAGGCGCGAAAGCGTGGGGAGCAAAC
+
000/0)/;;;*///<B@@=@A=;;4;<@ABB@@?4:>555)55)59555<D9>@8=<<*0/;6<999E==+A::96;@>CBBB@BABABDBBBBA@5;49;6;559;:;5==9;;@?@@09;99:3:7<5:?A7<@9<;=6:25499>;@>??BCBB??8@A:B=@@BBBAA@C9;>?@633034;7;;=<28;;38,37,3717=A@=AB?B?B<??@;;;CBA;;6;A@@@A0::@:;::&4:<>>1;
@N9IO0:00741:06136
TACGAAGGGGGCTAGCGTTGTTCGGAATTACTGGGCGTAAAGCGCGCGTAGGCGCTTTGCAAGCCAGAGGTGAAATGCCTGAGCTCAACTTAGGAATTGCCTTTGGGACTGCGAGGCTTCGAGGACTGGAGAGGTGAGTGGAATTCCCAGTGTAGAGGTGAAATTCGTAGATATTGGGAAGAACACCAGTGGCGAAGGCGGCTCACTGGCCAGTTTTCTGACGCTAAAGTGCGAAAGCGTGGGGATCAAACAGG
+
AAB@>4;;;;*;BCCBBB<997;C?C<@<@@:::/;;:@@;@BCBCAAAAA>00/==5:<=;;>;@B;;7;BCB=BBB@BBABBBAA=@@<@B?B@C;;;@CC?CD>CBAA@>>>>AB=@@BA>AA@@?@@?A<@99:@@<B@E@CE?BBCBB?@;;5:?DD?E@BBBBCBBCE@CC>C@BB?B;;7;A;;5;;;5;?;;5;A?@?AA<>;>9999-9=@A??@@CB>BA@@999/9@ABCDC;CCCCC>ABB?
@N9IO0:00746:06114
TACGAAGGGTGCAAACGTTGCTCGGAATTATTGGGCGTAAAGCGCACGTAGGCGGCATGGCAAGTCGGATGTGAAATCCCTCGGCTCAACCAAGGAAGTGCATCCGAAACTGCTGTGCTTGAGTACTAAAAGAGGATCGCGGAATTCCCGGTGTAGAGGTGAAATTCGTAGATATCGGGAGGAACACCAGTGGCGAAGGCGGCGATCTGGGTAGATACTGACGCTGAGGTGCGAAAGCGTGGGGAGCAAACAGG
+
<=@00-0@4<>>@@:;;;<A@@AA?A>B?CB8@A298:88-7333<558BC8?:6:;;;9A@7<<::5:544999)55;2:;A7A<AA4@*0*/4:270555557<<>4@@>0/////84::;;:93333&38;7;??:>?6A=A<@?6<4888?84405<@A>D=@?>666=<<<<>484255::<7<=6526==8=:;;7;<===<==7=@>>@<<<==@>>?@;;59::4;;)59999::+:4444)4;=:
@N9IO0:00754:06113
GACAGAGGGTGCAAGCGTTGTTCGGAATTACTGGGCGTAAAGGGCGCGTAGGCGGCCTTCTAAGTCGAAACGTGAAATCCCCGGGCTCAACCCGGGAACTGCGTCCGATACTGGAAGGCTTGAATCCGGGAGAGGGATGCGGAATTCCAGGTGTAGCGGTGAAATGCGTAGATAATCTGGAGGAACACCGGTGGCGAAGGCGGGTCTCTGGCCAATTCCTGACGCTGAGGCGCGAAAGCGTGGGGAGCAA
+
?AB@?@AB;;;:C=AABB@CD?BB8;8;@@@;;;0;@;<;/4909;<<@C@;00+06<*0/727<;55:)5555<<05;:;-:@;ABAA>BD=CB<B8;;B:5;C>BA@@AAA?B7<6;@=A?499294(4?=>?:?BABC?B9@7?63:439897336;;@@9@@???@@=0/+/6693::471<@A=B<>>7@CC@B?BBB=?@@833,3284:6=7444:768:5:192225=02522222)29888
@N9IO0:00757:06136
TACGTAGGGGGCGAGCGTTGTCCGGATTTACTGGGCGTAAAGAGCGTGTAGGCGGCCAGACCGGTCCGTTGTGAAAACTGGAGGCTCAACCTTCAGACGTCGACGGAAACCGTTTGGCTAGAGTCCGGAAGAGGAGAGTGGAATTCCTGGTGTAGCGGTGAAATGCGCAGATATCAGGAAGAACACCGATGGCGAAGGCAGCTCTCTGGGACGGTACTGACGCTGAGACGCGAAAAGCGTGGGGAGCGAACAGG
+
@??A@99:::*:>=@ACC9;:B=A5;;:.;@;;;.;9;BA=CBCCDCCB==:00*0)/:78497;=7;@699@@@@6BBB?BB>@@BC@C9B9:443:34454=<4::486:9929299::=99:8<;@<>@@=@@@CDDAC@DAD@BB?@@@@@@@>A@@A;AAA@A@;;;;;<?@;>9:93:=@<@@@@6;;A?C?CBBA@ABBBBB=ABA>AAABA@@@:9999;;;@;<<<*;?>;999*499=94569=
@N9IO0:00759:06129
TACGGAGGGTGCAAACGTTGCTCGGAATTATTGGGCGTAAAGCGCACGTAGGCGGTACGGCAAGTCGGGTGTGAAATCCCTCGGCTTAACCGAGGAAGTGCATTCGAAACTACCGAACTTGAATACTGGAGAGGGTCGCGGAATTCCCGGTGTAGAGGTGAAATTCGTAGATATCGGGAGGAACACCAGCGGCGAAGGCGGCGACCTGGACAGATATTGACGCTGAGGTGCGAAAGCGTGGGGAGCAAACAGG
+
CCCB?@?@:@@>DD>:;;=BA@BC?C@CADD@CC=:9:=<.8:9:BA@ABB??>4=;;<5@?>@@>@@9:84@?@;:::-;@@=AB?B;C9BBE@C@CC@ABB;B9;;6;BBC?BC=AA6;<6;;ABC?B@>>@:@;;;B?A<A7;;899FCCCCAA>@?=91>8<<BBBBBBAAAC8?><@>ABC>BBBB@CBC@B@AB>CAAA>AA>A@@A@@CC@;;;CCCBBB@BBB9996;@BBBBB:CCBCC>CCC>
@N9IO0:00722:06160
CACGGGGGGAGCGAGCGTTGTTCGGATTCATTGGGCGTAAAGGGCGCGTAGGCGGCCGAGCAAGTCTGATGTGAAATGCACCGGTTCAACCGGGGCGCTGTGTCAGAGACTGCCCGGCTTGAGGTCGAGGGAGGAAGGTGGAATTCCTGGTGTAGCGGTGAAATGCGTAGATATCAGGAGGAACACCCGTGGCGAAGGCGGCCTTCTATCTCGATCCTGACGCTGAGGCGCGAAAGCCAGGGGAGCAAACGGG
+
@@CCDDDD)@??BAA@BB=BC@CCADC@BBB@CF7AB89528=9@A?@@B@=99175;<9>:<;?@@CBC?@::;)49=9;.45989@8?:@;A+@;;:BBBBAAAA@;;;BBD=E@BB:;9CADAAACC=BC7;9<?BB>B=@5;5;?299944445:;;>6BBB@AAABA????<7@A?B@ABAC8:9939BA1879:2;>@6:;@@@C;;;;:8=948>??B@@=@A@@==300,/9::.7:=@C<AAB;
@N9IO0:00731:06186
TACGGAGGGTGCGAGCGTTGTTCGGATTTATTGGGCGTAAAGCGCGTGTAGGCGGTTTTATAAGTCTGATGTGAAAGCCCCGGGCTCAACCTGGGAAGTGCATTGGATACTGTAAGACTTGAATACGGGAGAGGGCAGTGGAATTCCTGGTGTAGGAGTGAAATCCGTAGATATCAGGAGGAACACCGGTGGCGAAGGCGGCTGCCTGGACCGATATTGACGCTGAGACGCGAAAGCGTGGGTAGCAAACAGG
+
BCCE;:;C>;;;@@@;;;?BB?CC?BCD<@@?BB=@@@@?8????BAAA@@9;;5;@?3@BB>BBHEBBBB@B<>)99;;0A?8A@CC@D@CCC=C9=B<BBD@C;CACAA??C@AAAA=??=AA@A;4??>?A9??A>>5>8C8=7BB?CB>>>;?A<??81?;7<==BBBB?;?A;99082;;C?B@BB@BCC@C?BC?DA??=?B=??@BBBBB=@@A;;;:9>?@BBBBC9;;AACC=AADDCD>@@@<
@N9IO0:00748:06198
TACGGAGGGTGCGAGCGTTGTCCGGAATCACTGGGCGTAAAGGGCGCGTAGGCGGCCCGGTAAGTAGGGGGTGAAATCCTGCGGCTCAACCGCAGAACCGCCTTCTAGACTGCCAGCTCGAGCACAGTAGAGGCAGACGGAATTCCCGGTGTAGCGGTGGAATGCGTAGAGATCGGGAAGAACACCGGTGGCGAAGGCGGTCTGCTGGGCTGTTGCTGACGCTGAGGCGCGACAGCGTGGGGAGCAAACAGG
+
CCCC@?@@:@B@BBBCCC@CCC?B?B@BBBDCCC=9;9BC=BD?CBCCCBB?CB@DD>D?A@@C<BAFCD5BAAE=BB?===B;BCBC?C?A00/:9=+//)/5>A????7333333/////;==8???@;;5;@BC;;7;<@=@C=C@BBAAAA@=@B>?=?A9::A>@?;;:>@6?<@A?BBB?B@@@<@DCAC@CCBCDBCCCCC>BBBC?@@A;;:A@@@@A>;::>:A@@A?:9::38<:AA<?>@8
@N9IO0:00748:06208
TACGTAGGGAGCAAGCGTTGTTCGGATTTACTGGGCGTAAAGGGCGCGTAGGCGGCGCAGTAAGTCACTTGTGAAATCTCTGAGCTTAACTCAGAACGGCCAAGTGATACTGCAGTGCTAGAGTGCAGAAGGGGCAATCGGAATTCTTGGTGTAGCGGTGAAATGCGTAGATATCAAGAGGAACACCTGAGGTGAAGACGGGTTGCTAGGCTGACACTGACGCTGAGGCGCGAAAGCCAGGGGAGCAAACGGG
+
CCBBBBBB;:;;@=AAAB@CC=BD2;;;.;AAAB<AB?CD0;<9;EBBCCC?BCADCB@@@?:>=??8939?@>A;???CABABBB>B?ACCA@A@::5:<?;@ABB;;;@@@@AAA@AB@@@;:;?@>;@@?6@?;>?A4949<AA@C?BBCDCCGAEEGG>BBBCA;;;@@@AA@CDD?B>AAA=><9929:9<?@:;;6;:@@AAA>BBBBBBBCBBAC@A?@@;@ABBDC6;:;9999-9?AAA=BA@8
@N9IO0:00732:06222
TACGGGGGGGGCAAGCGTTGTTCGGAATTACTGGGCGTAAAGGGCGCGTAGGCGGTTGGATAAGTCAGCTGTGAAAACCACGGGCTTAACTCGTGGCCTGCAGTTGAAACTGTCTGGCTTGAGTGTGGGAGAGGAGAGTGGAATTCCTGGTGTAGCGGTGAAATGCGTAGATATCTGGAGGAACACCGGTGGCGAAGGCGGCATCCTGGACCGGTATTGACGCTGAGGCGCGGAAAGCCAGGGGAGCAAACGG
+
BBCCCCCCCE"BB?@@BB?BCAEE?@?A>AAABB<@@>CC<AA>ACCCBBAABB?B>A@CDC?A@BDBCDC=BBCC9C>?AC>8BD?B@FC@@:B@E>CA<<A=6::=7BB=;::C@DC@BBBBAABB<AAA@?ABAC@@=??B=C?BB?BBB@@@B@BAAA<;58=??@BB>?@AB@BB?B>>>><@8??>A>>8??:93:>33,3=.37>@>@AA8???::9??>>>@00)-9/-.00>;;.9>0:;0;94
@N9IO0:00750:06225
TACGTAGGGTGCGAGCGTTAATCGGAATTACTGGGCGTAAAGCGTGCGTAGGCGGTCTCGCAAGCTGGGTGTGAAATCCCCGGGCTCAACCTGGGAATGGCATTCAGGACTGCGAGGCTGGAGTGCGGCAGAGGGAGGTGGAATTCCACGTGTAGCAGTGAAATGCGTAGAGATGTGGAGGAACACCGATGGCGAAGGCAGCCTCCTGGGCCGACACTGACGCTCAAGCACGAAAGCGTGGGGAGCAAACAGG
+
CC@@?99:,:@@ABBA@B;A;ABB>B6;7;BBBB=;:=DJ=CCFDBBBBBB?AB=@AAABBB?@@;;;0:@;ABC=@???3??8?>??;==:985359:7CBC?BBC?BA@?@A@A=ABB6::@?@A<@@999@89939=9?:@=@>A??994==??BAAAB<ABB???@BC?>?AB=AA7:5:@@:@@::6:@@?A=@AAA;??==>@9@>AAAA@@@@@BBBBC?BBBBCCF>C@@@BBB8BBAAA;AAA=
@N9IO0:00723:06301
TACGGAGGGGGCAAGCGTTGTTCGGAATCATTGGGCGTAAAGGGCGCGTAGGCGGCCTGGCAAGTCGGGTGTGAAATCCCTCGGCTCAACCGAGGAACTGCACTCGATACTGCCGGGCTAGAGTCCGGGAGGGGATGGTGGAATTCCCAGTGTAGCGGTGAAATGCGTAGATATTGGGAAGAACACCGGTGGCGAAGGCGGCCATCTGGACCGGAACTGACGCTGAGGCGCGAAAGCCAGGGGAGCGAATGGG
+
@@BC@CDDDD2CC>@@AA?A>:AE<>:CCAA9AG8CI@CC6AA:;CCCCCC@BB@B@DC?BB@BB;;;65>:A<<5<<<5<<<9BCDC@C?@@@?A:>>@C??;=:559@:9;@C>7CBCA@@@@=@A9ABBB9BBB8@A6:494?;49:?C:=?BB?AAAA<AB@@?????AB?BC@E@BB?@@@?A@BB?C?>8?5::=A@CBBBB799@F?B>AA???C?@?@?=????>?5>@>@?DC9?A?AA@CCC;
@N9IO0:00725:06271
TACGGGGGGGGCAAGCGTTGTTCGGAATTACTGGGCGTAAAGGGCTCGTAGGTGGCCAACTAAGTCAACCGTGAAATCCCTCGGCTTAACCGGGGAACTGCGTTTGATACTGGATGGCTTGAGTTTGGGAGAGGGATGCGGAATTCCAGGTGTAGCGGTGAAATGCGTAGATATCTGGAGGAACACCGGTGGCGAAGGCGGCATCCTGGACCAATACTGACACTGAGGAGCGAAAGCCAGGGGAGCAAACGG
+
AAAAAAAAA@"AA4;;;;4;B;@@@B?B@:;=DM@CCBAB8<;8<ABBBCC@;;9;?B?CFE@BBBB=A?BBCCM>BBF>CCC@CC?C@C@CDD<CAGBFDCED>BBBBB;;8;;C?BC>BAA@@;@B;@@BBD>CBCCD@D<@;>=>@<@CCAAAA>ACCD>BC>?>@@A@?A:BA7<=7C>@BB;?=AB=AAA;A=@@=<9886@@87:376;=9::;;;<=<<<64426::05505888-999;=/655
@N9IO0:00726:06282
TACAGAGGTCCCGAGCGTTGTTCGGATTTACTGGGCGTAAAGGGTGCGTAGGTGGTGGTCTAAGTCGGATGTGAAATCTCCGGGCTCAACCCGGAGCGGTCATCCGAAACTGGGCCGCTAGAGGATGGGAGGGGAGACTGGAATTCTCGGTGTAGCAGTGAAATGCGTAGATATCGAGAGGAACACCGGTGGCGAAGGCGAGTCTCTAGACCATTCCTGACGCTGAGGCACGAAAGCCAGGGGAGCAAACAGG
+
BCCCBAC@CCD:A9;:;;?AA@CE9;;@=ACCDD>AAA@@:BB=BCBBAAA>AC?BC?BBBB;@@9959@??AAC=:9:A>BC????C@DC?B????@<@@>??<AAA=@@@A<B?BBAAAAA=??@A<AADD9AA@@?C?C;@<@AAB?BBBAAAA@A@@@9??AAAAA@@AA@@@BAC@D>A@B?A<@@?A@?<?=@AA@AA???BBBB@BB?B<??@????ABB=@?B888-9<8====2===AA;????
@N9IO0:00729:06294
TACGTAGGGTGCGAGCGTTAATCGGAATTACTGGGCGTAAAGTGTGCGCAGGTGGCCGCGCAAGTCGAGTGTGAAAGCCCCGGGCTTAACTTGGGAATTGCGCTCGAAACTACGTGGCTAGAGTGTGGCAGAGGAAGGTGGAATTCCACGTGTAGCGGTGAAATGCGTAGAGATGTGGAGGAACACCGATGGCGAAGGCAGCCTTCTGGGCCAACACTGACGCTCATGCACGAAAGCGTGGGGAGCAAACAGG
+
@ABBA@AD>;;;BBD;;;7;7<BA9C>A?BCCCD?:;:CC9;;BBBBBBBA<@A<@=@?;;;<@@?>@AAAA>?>69989&7=5==8=<@A@BB<B?A<>?@?BBA::2:373A9:2:@@A?;;;8909@==?<@;?<??;B@F@H@CCCC>CB==C@CCCC=;:;=599ABAACCC:;;>B>AAA@CCCCACCCAC?CBBB=A=A@@A8@=A?CB;;;@<95;55555:9555)49>:>:<0@?A@A:ABA<
@N9IO0:00757:06282
TACGGAGGGTGCGAGCGTTGTCCGGAATCACTGGGCGTAAAGGGCGCGTAGGCGCGCGAGGAGTCGGGGGTGAAAGTCCGGGGCTCAACCCCGGATCGGCCTTCGAGACTCTCGCGCTGGAGCACAGTAGAGGCGGGTGGAATTCCGGGTGTAGCGGTGGAATGCGTAGAGATCCGGAAGAACACCGGTGGCGAAGGCGGCCCGCTGGGCTGTGGCTGACGCTGAGGCGCGACAGCGTGGGGGAGCAAAACAGG
+
////)4<<2445555779)//<5;6;/66=<::<1///77.7<599<@;;;96669;;37-3;8;<<<<.959;2:44.444&4444.944&328845097?89444734;?>>>>>55.4:>994:;555<.555)5<484:8<8==75555;;;7<=4=9?=;9::333333-4.4.457;==7<855059<7<.55.55)59<=>466@<<7<///999799:7==:555::<<44444$4<4444&4886
@N9IO0:00726:06315
TACAGAGGGGGCGAGCGTTGTTCGGAATTACTGGGCGTAAAGGGCGCGTAGGTGGCTGTTAAGTCGAACGTGAAATCCCCGGGCTCAACCCGGGAATGCGTCCGAGACTGGCAGGCTCGAATCCGGGAGAGGGATGTGGAATTCCAGGTGTAGCGGTGAAATGCGTAGATATCTGGAGGAACACCGGTGGCGAAGGCGGCATCCTGGACCGGTATTGACGCTGAGGCGCGAAAAGCCAGGGGAGCAAAGCGG
+
BBC@@@AAAA,;;5;?@=<C@ACC@C>B=BBBBB>C?@BC,:9,59:>@CC?BB;;;CC?B:9;@@D@;::@BB=BCCC;DE>;;;A6;9)4<)0*/////<*444888:6<?;293333-33-33(5596A6>@@;=4=29.5.543:9=>@?B<AAAA8;;;;;:@;;:@@@?9??5959??=B?AB:;:C?C>AA?B@@@@CC>?@@C?C@@;@@@@B=::924;;4944&44.4444&/---5(--89
@N9IO0:00738:06328
TACGAAGGTCCCAAGCGTTGTTCGGAATCACTGGGCGTAAAGGGAGCGTAGGCTGTGAGGTAAGTCGGATGTGAAATCCCGGGGCTCAACCCCGGAACTGCATTCGATACTGCTTTACTAGAGGACTGGAGAGGAGATTGGAATTCTCGGTGTAGCAGTGAAATGCGTAGATATCGAGAGGAACACCTGTGGCGAAAGCGAATCTCTGGACAGTTCCTGACGCTGAGGCTCGAAGGCTAGGGGAGCGAA
+
C;;:;5;29>>3;7;@@@>CC@CC;B485<AA@B7B?B@@0;:04899?AA=?ABB@@@@BD<A?9929@@8::D9@@@9@@@6ACCC@DGB;C@C=@;;;@@=@@@@@@@@@CD?CCCBB@@<AAAA>BBCB@@AAA?C?CAGAGCCCACDCBC@@@BCDF?CBB@@BBBBB@???===19-777-3A>A?>??=18<@@588ACA@=@A????B@AAC;;;BB;;55<<;=7<8<@@BA>2B?>9:<
@N9IO0:00762:06355
TACGTAGGGTGCGAGCGTTAATCGGAATTACTGGGCGTAAAGCGTGCGCAGGCGTTGCTAAGACAGGTGTGAAATCCCCGGGCTTAACCTGGGAACGGCCGCTTGTGGACTGGCAGCTCGAGTACGGCAGAGGGGGTGGAAGTTCCACGTGTAGGCAGTGAAATGCGTAGAGATGTGGAGGAACACCGATGGCGAAGGCAGCCCCCTGGGCCGATACTGACGCCTCATGCACGAAAAGCGTGGGGAGCAAACAG
+
BCBBBBBB<9:9CCCBCCBE?AAA>B,0)/>0//,6<B=?6<;@@AAAB@@=ABA=@?:B7;99:C;;9;@??2<>><0<@*00)0*/2///(/)//)4.48849330;><@?@99399;56;>AB=AB;;9A?@,00)02//)/)///44:33-3338:990999:::;;;:<<8:5::6;68994:::=8595:<17333333$38:1:5:99:9884444.4444;;944555&5<999<;+555/7.79;
@N9IO0:00730:06388
TACGGAGGGCGCAAGCGTTGTTCGGAATCATTGGGCGTAAAGCGCGTGCAGGCGGCTTGGTAAGTCGGGTGTGAAATCCCGGGGCTCAACCCCGGAACTGCACCCGATACTGCCTCGCTCGAGTCCCGGAGAGGATGGCGGAATTTCCGGTGTAGAGGTGAAATTCGTAGATATCGGAAGGAACACCAGCGGCGAAGGCGGCCATCTGGACGGTGACTGACGCTCAGACGCGAAAGCGTGGGGAGCAAACAGG
+
BACD?BBB<AA@A?B;;;ACDADGAB?BBBB?CG8@??BB<@@BBBBBA::2:<5<=8B8==7;;=B>6BBBCCC?CGI?DEE9BB@DADDC<D?B@CCBBBBB=BBBBB@@@?B@?@?@?888C>7<9BAAA>@=97;:099DD=@>@A99;CB;<9<BED@FADDBBBCCCCCC@B?A7;7;@@?CCAA=@AA:<9::4:=BABBB;??B@BBBCCBBCBBB?@?A@@@:98*787;;==/>@???5?>>9
@N9IO0:00732:06379
TACAGAGGGTGCGAGCGTTAATCGGAATTACTGGGCGTAAAGCGCACGTAGGTGGTTCTGTAAGTCGGATGTGAAAGCCCCGGGCTTAACCTGGGAATGCATTCGAGACTGCAGTACTGGAGTGTGGGAGAGGGAAGCGGAATTTCCGGTGTAGCGGTGAAATGCGTAGATATCGGAAGGAACATCAGTGGCGAAAGCGGCTTCCTGGCCCAACACTGACACTCATGTGCGAAAAGCGTGGGGAGCAA
+
BBBA@@CF>BCBA==79829=@AC@D?B?BDBBD<BBBBB:@998AA@ABC?AA?A?AABBB:@>;:6;A@@AAA6;;CC;DD;@B?A<A@BBB=B@BBBCE@CCBBBCCBB:;;B@AAG;;;CCCE>BBDDD;@=@BB5;8;A9B>B>BC@;;:C?A?@@6:99=???>;::66:A8B>B<??4444:<7?999(99929939794.44)4.44:;<<<<<<<<;99:5////&///////&/:::<
@N9IO0:00742:06375
TACGGAGGGTGCAAGCGTTAATCGGAATTACTGGGCGTAAAGCGCACGCAGGTGGCTGAGTCAGTCGATTGTGAAAGCCCTGGGCTTAACCTGGGAATTGCAGTCGATACTACTCAGCTAGAGTATGGGAGAGGGTAGTGGAATTCCCGGTGTAGCGGTGAAATGCGTAGATATCGGGAGGAACATCAGTGGCGAAGGCGGCTACCTGGCCCAATACTGACACTCAGGTGCGACAGCGTGGGGAGCAAACAGG
+
CCCC>@?@:@A@@<ABBB@CACCB>?1919=>=A=A@@AA9A;:;B;:9=>:9;6;AB@BBB@AAAAAB:9;BAD8;;:)5:5)59=B?C@CCE>C?C7;<;;;BBBBDBBB@@@@@@@@>@?;CDDA8AAAAD>BABBC9=9B@CD=A=A@@??=?4:94=6>??BBB?@@@>333(5949=BCCBAA:A;?:;69:>C@BCAC>;:6;@9@7?<??@;;;?>:;;>?:4433337=7777+7777718872
@N9IO0:00744:06395
TACGTAGGGTGCGAGCGTTAATCGGAATTACTGGGCGTAAAGCGTACGCAGGCGGCTATGCAAGACAGGTGTGAAATCCCCGGGCTTAACCTGGGAACTGCATTTGTGACTTGCATAGCTAGAGTTTGTCAGAGGGGGGTGGAATTCCTACGTGTGAGCAGTGAAATGCGTAGAGATGATGGAGGAACACCGATGGCGAAGGCAGCCCCCTGGGACCTGACTGACGCTCATG
+
@?CCBBBC:?@?BBBBBB@CBCBB=@695<BACA;@@@AA9B@>@@@A<<<;00,0>878=D455;?@=AAABBC<AAAA5@A8>>*0(/4996165@=?;8>;1>796//(/6883338:888=>133975557777$5839,2,2.233;8;@744::6758818<@@=<><898///8)--28)//75:;:;133;3813333333$337(3;6;;==8?8><A;;;;3
@N9IO0:00745:06399
TACGTAGGGTGCGGGCGTTAATCGGAATTACTGGGCGTAAAGCGTGCGCAGGCGCCTCCTAAGTCAGATGTGAAATCCCCGGGCTTAACCTGGGAACTGCGTTTGAAACTGGGAGGCTAGAGTGTGGAAGAGGGGGGTGGAATTCCAGGTGTAGCAGTGAAATGCGTAGAGATCTGGAGGAACACCGATGGCGAAGGCAGCCCCCTGGGCTGACACTGGACGCTCCATGCACGAAAGCGTGGGGAGCAAACAGG
+
BACCDCCC=@B@??8?9:6;@BBB?C6:8;BBBC>BBABB:A@@AB:;:BC@BBB@CC?CA?BB@?;A;55AB=7=B==+83(38-3-37?;<7?=@AD::9A237818AA=577/3:@8;?@A@?4:4>:99:9:%:>;>>=7=7=@7BCBABB994@AC=>?>B=AAAA85225.573835886::@A7>7>5@<??ABBBA.887.9=<9963--(----2;.3377;B???9?;:;>==/=722=3::A6
@N9IO0:00746:06389
TACGAAGGGGGCTAGCGTTGTTCGGATTTACTGGGCGTAAAGCGCACGTAGGCGGATCGATCAGTCAGGGGTGAAATCCCAGAGCTCAACTCTGGAACTGCCTTTGATACTGTCGATCTGGAGTATGGAAGAGGTGAGTGGAATTCCGAGTGTAGAGGTGAAATTCGTAGATATTCGGAGGAACACCAGTGGCGAAGGCGGCTCACTGGTCCATTACTGACGCTGAGGTGCGAAAGCGTGGGGAGCAAACAGG
+
BBBA?4;;;;*;C;9;AB=::2;;5;AC<BDBCB79;;;:.5999;;@@CC@@B?BBCBACC;;;@@@@A6AAAC=BBB=BC;;;CCD?CBBAA>@=@:::?DB=AAA@@@@@ABBABBB?BBBBBD@CABBB@CDCDCCBD@C@C;;;B;;;;;??<@@AC>G@BBCCBAABE<;:>AA?B<?::39>9939:939;9939???@@>9::000=@@BBC???????4::???A=?:::BCD6BB?@@6==>9
@N9IO0:00749:06390
TACGGGGGGGGCAAGCGTTGTTCGGAATTACTGGGCGTAAAGGGTTCGTAGGTGGCCAACTAAGTCAGACGTGAAATCCCTCAGCTTAACTGGGGAACTGCGTCTGAGACTGGATGGCTTGAGTGCAGGAGAGGAACGCGGAATTCCAGGTGTAGCGGTGAAATGCGTAGATATCTGGGGGAACACCGGTGGCGAAGGCGGCGTTCTGGACTGCAACTGACACTGAGGAACGAA
+
CCCBBBBAAA"??5;;>@9=?:@@?B?A?@BBBB<BBBBB<AA;A@DDBCB?;:5;5;5;;;5:;A@@@BBBDDE=BBC;@@;;;A?B@BCDLE=D>B@@AAAC;;;BBB@B7;<A=>@?:::?AADB?CAAA5;5;;;A>A>B>B>BC?BBBCBBC@CCCI>AAACAAABACCBBBBBB.@=@@A=AACC>AA@<@<@@=ABA?CAA?;::???9?@@:9:@?@@A=@<=<::
@N9IO0:00752:06363
TACAGAGGGGGCCAGCGTTATTCGGAATTATTGGGCGTAAAGGGCGCGTAGGCGGCCCGGCGTGTCTTCCGTGAAATCCCTCGGCTCAACTGAGGACGTGCGGAAGAAACTGCGGGGCTTGAGTCCGGGAGAGGGGAGTGGAATTCCCAGTGTAGCGGTGAAATGCGTAGATATTGGGAGGAACACCGGTGGCGAAGGCGGCTCCCTGGACCGGTACTGACGCTGAGGCGCGAAAGCGTGGGGAGCAAACGGG
+
CEAABCCCCC5C@AB@@@?BA@CCAC?A=AA?DD=>??CD<AB=???@??<900+0;5=<@@08;CC:?=@AAAB=BAC<A@@=@CBB@BB@;:8:CCECCCBD@@@?;?@@:9::-;?=BBBBC@DC>CCCCBC7;;AC@E@C@CC>CCEBBAA@@=@ACC?AAAGCB@@@BC?BC>BB=A=AAA=A?@@6:;A=A?@A=BABB<CC@CB?B>;;;B@@@BAAB;;05@DCCG:;<;@?>>2BBCC>7CCF>
@N9IO0:00762:06378
TACGAAGGGGGCTAGCGTTGCTCGGAATCACTGGGCGTAAAGCGCACGTAGGCGGCTCTTTAAGTCAGGGGTGAAATCCTGGAGCTCAACTCCAGAACTGCCTTTGATACTGAGGGCTCGAGTCCGGGAGAGGTGAGTGGAACTGCGAGTGTAGAGGTGAAATTCGTAGATATTCGCAAGAACACCAGTGGCGAAGGCGGCTCACTGGCCCGGTACTGACGCTGAGGTGCGAAAGCGTGGGGAGCAAACAGG
+
@@A@@=BBBB2BCBB@@@@CCCDE@C?AABBBBB<BAA@A:A;:<CCBBBB@@>5:<<AB=B<@@?><<<0@<@:3?C8BB?AABEBB<>==7A::7<8499BB9B@@@=73733(3;889@>@:><5<A??<@;;;AA?@?ADCBBIHDBBB@@@@CFGE>B?BA;;;;?>@<@@A@=?@=@AA@LCBB@BBC?B?;;6;@AAABB7;;6:=@@BBAAABBC;<;BCBAACD7<<<;<;;-:@AAA8@@@:
@N9IO0:00774:05772
TACCTGCAGCCCGAGTGGTGGCCGTTATTATTGGGCCTAAAACGTCCGTAGCCGGTTTGGTAGATGCCTGTGTAAATCGAACGGCTTAACCGTTCGAACTGCGGGTAGACCACCAGACTTGGGACCGGGAGAGTCACGAAGTACTCCGGGGGTAGAGGTGAAATTCTGTAATCCTCGGGGGACTACCGGTGGCGAAGGCGTCGTGATAGAACGGCTCCGACGGTGAGGGACGAAGCCCTGGGGCGCAAACCGG
+
BBC?B@@@@>@:@9@@B96:9C69<=BA?BB@DC;B=:999*;55A9;@;;;=C?BH<B9B@BA@@>5@=BCBBA<A0/07>:3:A-<9;=AA?CBCACABAGG?GBA@B:;;?DBDBB@CD<AA8;;6;B??@@CA@A>ABB===7=>>>+B877<<@>C>6A>===BA?@A449;;;;);CBBA;@99:2;@?4;2;@@>@>===99:27717=;6<:49.4:888(444;.44:4:>>>2><544)4.47
@N9IO0:00776:05786
TACGTAGGTGGCAAGCGTTGTCCGGAATTATTGGGCGTAAAGCGCGCGCAGGCGGTTCCTTAAGTCTGATGTGAAAGCCCACGGCTCAACCGTGGAGGGTCATTGGAAACTGGGGAACTTGAGTGCAGAAGAGAAGAGCGGAATTCCACGTGTAGCGGTGAAATGCGTAGAGATGTGGAGGAACACCAGTGGCGAAGGCGGCTCTTTGGTCTGTAACTGACGCTGATGTGCGAAAGCGTGGGGATCAAAACAG
+
BB;;;@@<;:4:C<@?BB6;:B8;7;@B=::5;A999:7:/99;?@@@<=<600,09B6@<A;>@BBBAAAA;A>6CC@7BCB<A@>A5<5;;B=BBC7:;BB=B?BB;BBBBB:B?BB?AAAAA@@@B=@@??9;AAA@?B8:59?@@@?>=@@@?;?@@@<ABAC><>>8>@@;;2?81<3?@@=@>>><@//*/39@9@ABCC:><7=;?8:4:@???AAA@BBBA?A8882:@@@AA@2@>9988(966
@N9IO0:00779:05784
TACAGAGGTGGCAAGCGTTGTTCGGAATTACTGGGCGTAAAGGGCGCGTAGGCGGTCTGGTAAGTCCCGTGTGAAATCCCTCGGCTCAACTGAGGAATGGCACGGGAAACTGCTTGGCTTGAGTTCGGGAGAGGGAAGCGGAATTCCGGGTGTAGCGGTGAAATGCGTAGATATCCGGAGGAACACCGGTGGCGAAGGCGGCTTCCTGGACCGACACTGACGCTGAGGCGCGAAAGCTAGGGGAGCAAACGGG
+
A@D;;;;5;A>?@=ABAA9?>9=A:@=@=AACDD=@?>=?8?A8@=@AAA@=:;4;<<D@BC;;;CD<BBC;;;C<BCC=CAA<AA@@;ABB?@=A;@@<??@>@:@@=@@@AB@C>BB@BA@A5;0>3>>000*0)///5;)5.5.55)59999<;7:<8=6994<=?=<==::59?BB?B@BBA?A>@@<@@@?B?BC?AB=@<@A?CC@CCBBDCBAA@00000,0@@<<>-;<AAADE:@@@EE?ABB<
@N9IO0:00779:05789
TACGGAGGGTGCTAGCGTTGTTCGGAATCACTGGGCGTAAAGGGCGTGTAGGCGGTCTGTTAAGTCTGATGTGAAATCCCCTCGCTCAACGAGGGAACTGCGTCGGATACTGGCAGACTCGAGTACCGGAGAGGAAGGTGGAATTCCCGGTGTAGCGGTGAAATGCGTAGATATCGGGAGGAACACCGGTGGCGAAGGCGGCCTTCTGGACGGATACTGACGCTGAGACGCGAAAGCGTGGGGAGCAAACAG
+
BBBD?@@@<@@@DCCCCC>AA@IDAC?AACCCCD>@@@CD>DD>A@ABBBB@FF@BBBBC>B@BCCCDCBB@??C>CCCC:BAAAA@?9>>777.73:@@ABBBB?A@@BBB@A<?BAA@A@AABB@B?CCBC?C?A<??;B<>=>E>C@B@;ACCC?BBBB>BCBBBB@??@@@@=6@84=68776=68>4>??8@>AA=@?@<@A@7;;@5;:>;8555988:75::=@@BB:A><>A;;.>>>@:3>==
@N9IO0:00801:05791
TACGAAGGTGGCAAGCGTTGTTCGGATTTACTGGGCGTAAAGGGAGCGTAGGCGGTTTGGTAAGCCCTCCGGGAAATCTTCGGGCTTAACCCGGAAAGGTCGGAGGGGACTGCCTGGCTAGAGGACGGGAGAGGAGCGCGGAATTCCCGGTGTAGCGGTGAAATGCGTAGAGATCGGGAGGAAGGCCGGTGGCGAAGGCGGCGCTCTGGAACGTTCCTGACGCTGAGGCTCGAAAGCGTGGGGAGCAAACAGG
+
@@A@@<@?BC@DD@BAAA?BB?BC?BAC=AAAAC=9:;AA;AB=AABCA@@???298/9<@@6:;D>CD?CC=CD>DAA?BBB<@?9>9?A0;5:>0@7ABB=@;==.@A@@>:@B?CBCBCEACCDL>AABCACCCC:99;8B8=@8><@CBCB@@?ABBC>CDBBBCCCHCC?==8=@:?<C<C?A89905<<7<:A@8?@<<799+/+/;>;C9<<>CBBAA;;7;;ACCC?D;9;CCC8A@BAA;@?@;
@N9IO0:00802:05807
CACGGGGGGAGCAAGCGTTGTTCGGAATTACTGGGCGTAAAGGGCGTGTAGGCGGTCAAGTAAGTGGGATGTGAAATCCCTCGGCTCACCCGAGGACCTGCATCCCAAACTGCTTGGCTTGAGTATGGGAGAGGATGAGGGAATTCCTGGTGTAGCGGTGAAATGCGTAGATATCAGGAGGAACACCGGTGGCGAAGGCGCTCATCTGGCCCAATACTGACGCTGAGGCGCGAAAGCTAGGGGAGCAAACGGG
+
A?:;:;:;%:5:<7@@AA=AA:JE:C@C@BCCBC>B:;;E?DC>BBCB>?C9>B?BCC@CBC@DDCC?CCCCCDH?A@@;@AA>BA@CBC<ABB>@?8?ABAABA5@@8?9999;<8<<8<?9:49:<4BA@A;@00/::2:6@=E=A@4333333:7;<<?9988?=>>@?????@?AA?B?AAB?C@B@;@00+09000877?::>38;(948?>?@?@CB@<<@;000000*9<8::::.444;D<ABC>
@N9IO0:00770:05821
TACAGAGGGTGCGAGCGTTAATCGGATTTACTGGGCGTAAAGCGTGTGTAGGTGGCTTCCTAAGTCGGTTGTGAAATCCCTGGGCTCAACCTGGGAATTGCAGTCGATACTGGGAAGCTCGAGTTCGGTAGAGGGCGGCGGAATTCCCGGTGTAGCGGTGAAATGCGTAGATATCGGGAGGAACATCGATGGCGAAAGCAACCGCCTGGGCCTGAACTGACACTGAGACACGAAAAGCGTGGGGAGCAAACAGG
+
CCC;;;EF?;=:B@@::9<?>ABC@CCC?CCCCB;A@???9?@??AAAABC?BA=@@>A=@@;@ABB>B?ABCCJ?CCE=CCD>AA@E?C?CCC?E@L;9;:99;9;AABBCC>D=?@@@BBCC@AA=ABB999/9=:=>=?;A>BB>B>AAA@@@@9????8?BAAABBA@??=??8::6:?BC@@@CBB>A;;;0;9??B?BB@AAA<A>??C@C@@@BBB@@@BBBABBAAA3@@A@ABA3;;;AA9@@C;
@N9IO0:00786:05838
TACAGAGGGTGCGAGCGTTGTCCGGAATTACTGGGCGTAAAGGGCGCGTAGGCGGCCTGATAAGTCGGGGGTGAAATTCAGCGGCTCAACCGCTGGACTGCCTTCGAGACTGTCGGGCTCGAGCACGGTAGAGGCTGGTGGAATTCCCGGTGTAGCGGTGGAATGCGTAGAGATCGGGAAGAACATCGGTGGCGAAGGCGGCCAGCTGGGCCGTTGCTGACGCTGAGGCGCGACAGCGTGGGGAGCAAACAGG
+
BCCCDCCC>;=:A>>000+///174:7;8<==BD>@?=@@/99/9=@@@@@9;;5;>;:9A@;?@:::::)9=>?9@?A=@;;6;ABB@B?::;A>AB:::<@=9;;;B@;;;@?@9@@@A@@BAA@=??:999>?@?CC?A>A@EE>C?BBBBDA@=@@5:5:BBBABBAA@@@AA9A>?A<@?@@@<;;8;BB=C@BB?B=BB?@@B:>9==+000==09444:<8<=@<:<8>>958==1ABBBC=CAA>
@N9IO0:00801:05817
TACAGAGACTGCAAGCGTTATTCGGATTCACTGGGCGTAAAGGGTGCGCAGGCGGCCAAGTGTGTTAGGCGTGAAAGCCCGGGGCTTAACCCCGGAATTGCACCTAAAACTACATGGCTAGAGCATTGGAGAGGGTAGCAGAATTCACGGTGTAGCAGTGAAATGCGTAGATATCGTGAGGAATACCAGAGGCGAAGGCGGCTACCTGGACAATTGCTGACGCTCAGGCACGAAAGCGTGGGGAGCAAAAGGG
+
BAD@@;;;A;;;<59>>>9@A?BCADC@BBCBBA<;;;B@/;9.488=:<=900)01:6:@@@AA>AA?A??>>>8?;=1?8818=8=8C??1@6@8B><<??58@AA4:773<7719=99:98=A=C:>=<==3==<>???:=9=AAA<@@BBBDCCAAAC>BCCCCCC@BBB@@@ABB@C@BBB>@@@@<?@@<?<@A=@AAA>AA?BCB@FACCBCCA@@BB;;5;;<;BB0;;B;;;;.;@@@FL;CC;
@N9IO0:00801:05829
TACGGAGGGTGCAAGCGTTATCCGGATTCACTGGGTTTAAAGGGTGCGTAGGTGGGCTAGTAAGTCCGTGGTGAAATCTCCAAGCTTAACTTGGAAACTGCCGTGGATACTATTAGTCTTGAATATTGTGGAGGTAAGCGGAATATGTCATGTAGCGGTGAAATGCTTAGATATGACATAGAACACCGATAGCGAAGGCAGCTTGCTACACAATTATTGACACTGAGGCACGAAAGCGTGGGGATCAAACAGG
+
DDBC?BBD>ECBB@BBCCACCC@CACC>@@@::9.3;(44(4:088<AB@@=:::/;@ACBC>A@C@CCC@CCCI?CDCB@C7;;95;6;;6?4;:0;:>@5:;@7@AABC@A6;5?<@?AB=AAA488>9@@;@B?@AA>A=@B??:::?@?AA@@?@AAD<:;;A?AAAB@A@A@AABBC@BCB@A@D<;;BB?C?AA@@@<@@BCC@AB>B?BB9;;BFA@@00*0<099;1;=>??>>0@AABC=AA@?
@N9IO0:00768:05894
TACGGAGGGGGCGAGCGTTGTTCGGAATCATTGGGCGTAAAGGGCGCGTAGGCGGTCGGGTAAGTCGGTTGTGAAATCCCCTGGCTTAACCAGGGAAGTGCGTCCGAAACTACCTGACTGGAGGCCGGGAGAGGAGAGTGGAATTCCCAGTGTAGCGGTGAAATGCGTAGATATTGGGAGGAACACCGGTGGCGAAGGCGGCTCTCTGGACCGGTTCTGACGCTGAGGCGGCGAAAAGCTAGGGGAGCAA
+
BCBD@BBCCC5AA;;:AA@CD@BBAB:;;BC9BD>?????6==9==8::@>:<=<;9::5:?;@>@A>@4:;AAA6?@?@5@C<AA=?;@<?@D>D?B@@@AAB?@AC>CCCC@DBA@@@<@B>B7BB=ACCJAHCCCB@5>7;7<?8>;;@@@@?>9>=@?9899=?999888.44)3;294::96;634.48=:=:99.444455;.53484:38////33::::544.4988<.?@@;;;;/;///;
@N9IO0:00772:05876
CACGGGGGGAGCAAGCGTTGTTCGGAATCACTGGGCGTAAAGGGCGTGTAGGCGGTCAGGTAAGTGTGATGTGAAATCCCTCGGCTCACCCGAGGACCGGCATCGCATACTGCTTGGCTTGAGTACGGGAGAGGATGTGGGAATTCCTGGTGTAGCGGTGAAATGCGTAGATATCAGGAGGAACACCGGTGGCGAAGGCGCACATCTGGCCCGATACTGACGCTGAGGCGCGAAAGCTAGGGGAGCAAACGGG
+
>=999:9:%379=4<=@?8::@CC@F?@@AAADD>BBBBB>BE=BBBBA@>:?A?ABBC@CC?CCCCBAAABBBB>CBD;B;;8;@>;;;)944.4<7;9>>=A<=BCCBCBBC;C;CB?A@:?9?<?9>>9A>@@@>?;3;496;68?98::AB=B?C9::5:A@?ABBBAA?@@:/33=?<@@@8>8;=8=::5;>AABBBCBBBC@CC=CBBB@@AABCCCAAB>BAC@@@;@@@@ACC9BBCCC<B@A;
@N9IO0:00773:05908
GACAGAGGGTGCAAACGTTGTTCGGAATTACTGGGCGTAAAGCGCGTGTAGGCTGCTCGGAAAGTCGGATGTGAAAGCCCTGGGCTCAACCCAGGAAGTGCACTCGAAACTCCCGAGCTGGAGTCCCGGAGAGGAAGGCGGAATTCTCGGTGTAGAGGTGAAATTCGTAGATATCGAGAGGAACATCGGTGGCGAAGGCGGCCTTCTGGACGGTGACTGACGCTGAGACGCGAAAGCGTGGGGAGCAAACAGG
+
@AA;9:CD;ABA@?9>=<9::38713-7-38?AB=@A@BB<ABAA@@;;;B@B???@@A599/:?;;5494445;6;;@7;95)4>>@4;<4<<7<9>;;A>B@;=?@4=554)44499838:<BA<B?AAAA>A>A>AA=@;=8==9:6:>@@A:999AB>7828337==;8::::=<;6:488:?B>BB?@@C@C@BB?A>A>ABB>A;959@@@@A@???AAAAABCCBCD<@;<<BBB3AB;;;0;@C5
@N9IO0:00777:05889
TACGAAGGTGGCAAGCGTTGTTCGGATTCACTGGGCGTACAGGGAGCGTAGGCGGTTGGGTAAGCCCTCCGTGAAATCTCCGGGCCTAACCCGGAAAGTGCAGAGGGGACTGCTCGGCTAGAGGATGGGAGAGGAGCGCGGAATTCCCGGTGTAGCGGTGAAATGCGTAGAGATCGGGAGGAAGGCCGGTGGCGAAGGCGGCGCTCTGGAACATTTCTGACGCTGAGGCTCGAAAGCGTGGGGAGCAAACAGG
+
AA@;92:<>@=@C@B@@B>AA=@C???=@BBABC>8;;CAAA@9??;;;;;7;D>B?BB=BC@BCC>AA@BBBBD=A@9:4;@8@:?A?CC<B>AD9A;;:@@ABBB8BBA@@BBB?BCCC@@<ABCC=DBCBACCBCCD@C@B@CF>C?BB;;;;C:DBB>6>@BBBBBABA@<=?8?@9A9=:>9>76605<;5<8@B9=>@@@<=9=8;::A8??@BB@@@;;;5<@BBBC>C;;;DGM;ECBBB9A;<5
@N9IO0:00779:05891
TACGGAGGGTGCAAGCGTTATCCGGATTCACTGGGTTTAAAGGGTGCGTAGGTGGGTTGGTAAGTCAGTGGTGAAATCTCCGAGCTTAACTTGGAAACTGCCATTGATACTATCAGTCTTGAATATTGTGGAGGTCAGCGGAATATGTCATGTAGCGGTGAAATGCTTAGATATGACATAGAACACCAATTGCGAAGGCAGCTGGCTACACATATATTGACACTGAGGCACGAAAGCGTGGGGATCAAACAGG
+
BCBA=@?>:@A@B@BCCC?CCE=A=?@=@AABBB;BC5;;6::6:?@@@BB@A@B<A@C7@@9BBBBBBB?BBBC>CCCD>BB>>>*0,/85:6::5:?@@=AA559?@?ABBAB;;;B?BC?CCC=<;C@A@?ABCBBC@B@CC?@@AA<:9;><A>@@BA<BBBB@CBBB@?99498;>C9?>@5920)/000)/069;;8849::::897@;AA????8?@:97.3=<?>?+0///666*68>>>8:9:9
@N9IO0:00787:05906
TACAGAGGATGCAAGCGTTATCCGGAATGATTGGGCGTAAAGCGTCTGTAGGTGGCTTTTTAAGTCCGCCGTCAAATCCCAGGGCTCAACCCTGGACAGGCGGTGGAAACTACCAAGCTGGAGTACGGTAGGGGCAGAGGGAATTTCCGGTGGAGCGGTGAAATGCGTAGAGATCGGAAAGAACACCAACGGCGAAAGCACTCTGCTGGGCCGACACTGACACTGAGAGACGAAAGCTAGGGGAGCGAATGGG
+
BBBA@?D?BBB?B<?:99?9::?C@C@CCCC?CD=@AAAA<ABBBDDBCCC?@@:99999);.:::5;;=BBCCG=BCB<@BB=;;5A=BA<@A=@@BB<BD?CC@CC?CB=@8B=BBBB9;;ABBB@BDDDD:BBDCDF>B@BD>D@C@CC;;;BA8<:;;4:;@C@@<>>;:;;9<>6<<9<>>:=:B?<>>??7====><;;@@@@9?7@CCBBCBB;;;@BBAABB@@@C=BABAA@@6?????;@@@8
@N9IO0:00789:05865
TACGTGGGGGCCGAGCGTTGTCCGGAGTTACTGGGCGTAAAGGGCGCGCAGGCGGCGGCGTGGGTCCGGCGTGAAAGCCCCCGGCTCAACCGGGGAGGGTCGCCGGGGACCGCGCCGCTTGAGGGCGGCAGGGGCCGGTGGAATGCCCGGTGTAGTGGTGAAATGCGTAGAGATCGGGCGGAACACCCGTGGCGAAGGCGGCCGGCTGGGCCGTCCCTGACGCTGAGGCGCGAAGGCGTGGGGAGCGAACGGG
+
AABCBBBBB0@=@AA@AA?BBB?B?@@A>BBCCC<ABBCC>CD=BBBBAAA?A@<A>=?<@CC=@@@D;C@@ACC8????>+<9<;<B@H?BAA5?==6<<=?=A==1=B@CCBB@B==7::<>6;;7?=?>>.907;??<B=@@A@;A=>>>BACD?BAAC=CBBBBBBA>>??@?8>A4917?AC>BBA@CCC:<9:D?B?B?A?CC>C?BBCE>BBBBBABA;;7;@@A@6;7:A???@49:@?C;=?>5
@N9IO0:00795:05873
TACGTAGGGTGCGAGCGTTAATCGGAATTACTGGGCGTAAAGTGTGCGCAGGTGGCCGCGCAAGTCGAGTGTGAAAGCCCCGGGCTTAACTTGGGAATTGCGCTCGAAACTACGTGGCTAGAGTGTGGCAGAGGGAGGTGGAATTCCACGTGTAGCGGTGAAATGCGTAGAGATGTGGAGGAACACCAATGGCGAAGGCAGCCTCCTGGGCCAACACTGACACTCATGCACGAAAGCGTGGGGAGCAAACAGG
+
CCCBCBCC>:;;CCCAAA>@>BBC@G@C@DCBBB=:;:BC=C@@?AAAA;<7;;5;:A@@@@=B@@:9:???ACA5:9>=2=>8@?>A?BB?BB=B?B?BBBAA<B>=6BBBBBBB>AABA@>;;==8=>9:9A=AA=>>;?>B?B>BBDEBB@C>>;BA@@=@@A@@A@@@B@@@C8:;?B><;;6;5:@;>>@<@9@<::344.5::2:0615:<?;;;>BCA@;;;BAAAD=A;;;;;;.;;;>@4@AB9
@N9IO0:00798:05900
TACGAAGGGGGCTAGCGTTGCTCGGAATCACTGGGCGTAAAGGGCGCGTAGGCGGACTCTTAAGTCGGGGGTGAAAGCCCAGGGCTCAACCCTGGAATTGCCTTCGATACTGAGAGTCTTGAGTTCGGAAGAGGTTGGTGGAACTGCGAGTGTAGAGGTGAAATTCGTAGATATTCGCAAGAACACCAGTGGCGAAGGCGGCCAACTGGTCCGATACTGACGCTGAGGCGCGAAAAGCGTGGGGAGCAAACAGG
+
@@0/929;;<*<<??CBBACCC;916155<A;;;0;A@@@;@D=BB@@???<;;4:@??@;?9>???@?@2@=;</59<8@@<6===B@D?8CC:C;C?==<B:ABBAAAAA>>CI;9;96;BC?BB@B;CCC?C?C;>B7;7:<<<<<;;<;555:7<<==5=7555555===7995713:23347;::;9<AB5;7;@<@=@;@@@<@B>@@@C;99@BB::;CC><<;;999&55<;;<<066<>?6=B>:
@N9IO0:00807:05899
GACGAAGGATCCAAGCGTTATCCGGATTTATTGGGTTTAAAGGGTGCGTAGGCGGATTGATAAGTCAGTGGTGAAAGCCTGTTGCTTAAACAACAGAACTGCCATTGATACTGTCAATCTTGAATATGTTTGATGTGGGCGGAATATGACATGTAGCGGTGAAATGCTTAGATATGTCATAGAACACCGATTGCGAAGGCAGCTCACAAAGCCATTATTGACGCTGAGGCACGAAAGCGTGGGGATCAAACAGG
+
?BB5:697B@<1616==@>>>@6;7:A@<BC?A?394(3:1<;3;<@??>?8;;7;>7;;;;7<<@<==@8@?@@;9:18?>19:4.44(4:5:;9934444.33-388::3445469::2555444944(4333388(//)/)/:..0//////55=:=<<@7666>9;;;<<;:555555514;=7<::-3333-3-3899<::;>>5=>;@=2:9:>>?@=<<00)0;/73;(3383333&388992>8<8
@N9IO0:00765:05929
TACAGAGGGTGCAAGCGTTGTTCGGAATTATTGGGCGTAAAGCGCGTGTAGGCGGCTTTGCAAGTCGGGTGTGAAAGCCCTCAGCTTAACTGAGGAAGTGCGCCCGAAACTGCAGAGCTTGAGTACCGGAGAGGATGGCGGAATTCCCCAAGTAGAGGTGAAATTCGTAGATATGGGGAGGAACACCGGTGGCGAAGGCGGCCATCTGGACGGTCACTGACGCTGAGACGCGAAAGCGTGGGTAGCAAACAGG
+
BABBA@>@:@@;?;?99:;??=@@=@?A?BC?AA<???BA;A???CAAABA<@@;>?@9@BC=@@BB@:99:BCC>CCD>BBAAAB>B?BBCBCAC@BBBBBCE>BAB<@BA;;;;ABB5;>A<A?7A?BABB?BCD=@@==8<9<?@6@:BBAA::69@@?9A=A@@AABBBAAAA2:91::A@AAD??@<@@@=@?BA@C?BAAAA>A@A>@@@@@@@ABBBBBBBAAC;;:6<;CBBC=BBBBBG=BAB8
@N9IO0:00772:05937
TACGTAGGGTGCGAGCGTTGTCCGGAATCACTGGGCGTAAAGGGCGCGTAGGCGCGCGAGGAGTCGGGGGTGAAAGTCCGGGGCTCAACCCCGGATCGGCCTTCGATACTCTCGCGCTGGAGCACAGTAGAGGCGGGTGGAATTCCGGGTGTAGCGGTGGAATGCGTAGAGATCCGGAAGAACACCGGTGGCGAAGGCGGCCCCGCTGGGCTGTGGCTGACGCTGAGGCGCGACAGCGTGGGGAGCAAACGAG
+
@BB?@;;;/9;5<::9;A6;<CAL@D@BCCCBBB>CAAFK?DC?BA96;@@900//999B699888777'4444(4443999+444;8===.<7<<<=;>:>8::94438:88888444.4444955556;;7;??6<<9;8<6:6:=4::=;;@B=<<8<499943<?=9944.45:7<<7<AB=B=;;26:95@;00)///&///55)5;;==:=<556666==>8<<:55488:44444&488::(4433
@N9IO0:00773:05934
TACGGAGGGAGCTAGCGTTGTTCGGAATTACTGGGCGTAAAGCGCACGTAGGCGGCTACTCAAGTCAGAGGTGAAAGCCCGGGGCTCAACCCCGGAACTGCCTTTGAAACTAGGTAGCTAGAATCTTGGAGAGGTCAGTGGAATTCCGAGTGTAGAGGTGAAATTCGTAGATATTCGGAAGAACACCAGTGGCGAAGGCGACTGACTGGACAAGTATTGACGCTGAGGTGCGAAAGCGTGGGGAGCAAACAGG
+
BBCC@AAA<@@>BAABBB=BB?BB?B>B@CCCCH>ABACC=BBBACCC@@@=9949AA@@@B=@@A@A@B?BBCB=CCB>BCD8@;;84<<<.?<<7;8::;@?9ACC;AA??;?9::BCBB?:;;@A=AC::6;AAAAB?B@B?B?CA@AABBABB?BCCD?D?@@B?@@BAD>AA=@=::8:?A@BBAA>ABB=A>A::9CCAABE?BBB@CCBBABBBBCCCBB?AA@@@@9@@B@@AA5;;ADD;@;;5
@N9IO0:00777:05956
TACAGAGAGTGCAAACGTTGTTCGGAATTACTGGGCTTGAAGCGCACGTAGGCGGCGTTGTAAGTGTCGGGTGAAATCCCACGGCTCACCCGTGGAACTGCCCGGCATACTGCGATGCTAGAGTGTGGTAGGGGAGAGCGGAACTCCTGGTGGAGCGGTGAAATGCGTAGATATCAGGAGGAACACCGGTGGCGAAGGCGGCTCTCTGGTCCACAACTGACGCTGAGGTGCGAAAGCTAGGGGAGCAAACGG
+
AAB;;:AAA@A@BC;;9939917:6;:?9;AACE=BB6:9<@?BAC@A@AA@9979BB;B@@<AAABCCC=C@A@<ABB=BBC@BBBCCF>BBE@C@CBBBC=B?@@@@@;;;AACB@@;;;;;?AA?A????3?AAA@@?B5::B>=<9>?6=A:@>BCCC>C???AB???;=8>:4:@=A<ABB<@=:939?@<@=AA?B;;;AAA6:;:@@@=@@@@;;:8>>>8<A@BC>5;@@@@AA5?B;;;0:;:
@N9IO0:00779:05937
TACGTAGGGTGCGAGCGTTAATCGGAATTACTGGGCGTAAAGCGTGCGCAGGCGGTCTTGCAAGCTGGGTGTGAAAGCCCCGGGCTCAACCTGGGAGGTGCATTCAGGACTGCGAGCTGGAGTGCGGCAGAGGGAGGTGGAATTCCACGTGTAGCAGTGAAATGCGTAGAGATGTGGAGGAACACCGATGGCGAAGGCAGCCTCCTGGGCCGACACTGACGCTCATGCACGAAAGCGTGGGGAGCAAACAGG
+
ABBCBCCC>@AABA>>>>+0+0783;)/)/>>>:369;BC>C;;;@@@@@A?@@=;;;?B@@=;;8??9A>>=;?/89=<0=A5::<>293997*3<3=@=<@<?>?8;@.-.8--,66(-----;/65555>4;=/571<8;6;::9::;:<=::::>>@9@@878>>??;;<?@<@?;?:==;:?;;>9@@?<A<9::939>;@?A<A?@@;;:@;:;:;:?@?;;:?;;;.:>=>ABB9@@BBB<;;<?
@N9IO0:00781:05943
TACAGAGGGTGCGAGCGTTAATCGGAATTACTGGGCGTAAAGCGCGCGTAGGCGGCTTTGCAAGTCGGGTGTGAAATCCCCAGGCTTAACCTGGGAACTGCATTCGAGACTGCTTTGCTAGAGTATGGGAGAGGGAAGTGGAATTTCCGGTGTAGCGGTGAAATGCGTAGATATCGGAAGGAACATCAGTGGCGAAAGCGACTTCCTGGACCAATACTGACGCTCATGTGCGAAAGCGTGGGGAGCAAACAG
+
CBCAA@CC>BBACA?8994:;=@B?B?C@BCDCC>AAABB9?99:@?@@AA?BB?BBB=BCC@BC@@@;@DAAAC=CCBB7;;7;B?B@CBGFF>D@BAA@CB?BA@AAB@@ACC8;;BBBBCBBBBB=A@@BA<A?BCF@B?BE@E@B?AA@?@::6;@AA>AAABACABBCCCC@C>B>A>:::@@AAA@AAAA<AAABBC@D?BB?AB?B@CCCB@;<;AA;;;AAA;;:;.::5:999*555@:1:<<
@N9IO0:00787:05941
TACGGAGGGTGCAAGCGTTATCCGGATTCACTGGGTTTAAAGGGTGCGTAGGTGGGTAGGTAAGTCAGTGGTGAAATCCCCGAGCTTAACTTGGGAACTGCCGTTGATACTATCTATCTTGAATATCGAGTAGGTAAGCGGAATATGTCATGTAGCGGTGAAATGCTTAGATATGACATAGAACACCAATTGCGAAAGGCAGCTTACTTCAAGATTATTGACACTGAGGCACGAAAGCGTGGGGATCAAACAGG
+
BBBC?AAB<BCBC@BBBB=BCB1968?9=?AA@;4==1::4:<5<<=>=BC?BMH>CCC?BB9CBBBCCC?CABA?DCEE<F=:;B9=9=C:FF>C8:;99.5<7<<CBAB=?:::>88054-4:=9733333-38679><?;9987877><=>999?BEED=BC>>9<<;;;8883333332666(-(,(,,,--(-(-689;7:;:4:9(///16869:<<:444;6<?99:9/9988<==0;>;=>59994
@N9IO0:00794:05919
TACAGAGGGTGCGAGCGTTAATCGGATTTACTGGGCGTAAAGCGTGTGTAGGTGGCTACCTAAGTCGATTGTGAAATCCCTGGGCTCAACCTGGGAATTGCAGTCGATACTGGGAAGCTCGAGTTCGGTAGAGGGCGGCGGAATTCCCGGTGTAGCGGTGAAATGCGTAGATATCGGGAGGAACATCGATGGCGAAAGCAACCGCCTGGGCCTGAACTGACACTGAGACACGAAAGCGTGGGGAGCAAACAGG
+
DBBB?@>@8@@?@@?><>1749>B=;;;0;@999/:?:99.9??>AAAAAB?BB@BBBB?BC>@@>>=>:@?@@D>BBD>BBB=BBAA=A?AAC>A>@?C@@@@@@@ABCDCC>D;;;CCCB;:7;B?AAABBB=AA=AC@C?A?AG>C@CAAABBB?B@A@<@CA@ABB@>@@<B@9A:5?7@ACCCCBA8B?CC<AAADD@BB@DCC8;7<AA>ACCAAAAA@@@@<<?999.9=<?;<=1=@AAD=BBC=
@N9IO0:00802:05923
TACGTAGGGGGCAAGCGTTACCCGGATTTACTGGGCGTAAAGGGTGCGTAGGCGGCTGGGTAAGTCTTCTGTGAAAGCTCCTGGCTTAACTGGGAGAGGTCAGAGGATACTACTCGGCTTGAGGGCAGTAGAGGAAGGTGGAATTCCCGGTGTAGCGGTGAAATGCGTAGATATCGGGAGGAACACCAGTGGCGAAGGCGGCCTTCTGGGCTGTACCTGACGCTGAGGCACGAGAGCGTGGGGAGCGAACTG
+
BA@@=99999*;A7B@@@@BC>7B:BBH?CCCCC>BBAGC>CD>;9;DCCB@BB?A@@>8@@?B@AC;BBABCB=5:@<<9BC?AA<>;?@@@9@A?A?AAAD;A=BC?ABBABAB>BD<>??A<>>>>00/6(/(3<;<68173892637;99;;;3:=@909B>>>A>>>444=?6==8=67976;;79/37717333,2.5065::.788///39667;>799:18=<9999=?97777+7;=967977
@N9IO0:00805:05933
TACGGAGGGTGCGAGCGTTAATCGGAATGACTGGGCGTAAAGGGCATGTAGGCGGATGATTAAGTTAGATGTGAAATCCCTGGGCTTAACCTAGGAATTGCATTTAAAACTGGTTATCTAGAGTATTGTAGAGGAAGGTAGAATTCCATGTGTAGCGGTGAAATGCGTAGAGATGTGGAGGAATACCGGTGGCGAAGGCGGCCTTCTGGACAGATACTGACGCTGAGATGCGAAAGCGTGGGGAGCAAACAGG
+
A@@C@BBE?BBBE;;<CBAC@BAA?A?BBBBBBC=;;;A@;@=4?C:89AA=?D8?;;:A=A?CB?BAA:::BCD>BBD=??@6>@3:3:>@???B>B5::?>>/:::-:@@>A=A?@@@@;;;AA<@ABBBB?B?A=ACAA?C@C?D<<;BBDCBB@BDEF?;;;BCCCCBB;;;;5;;5;5;AA@A7;;<??A=A=@@=@?D@CDC@CCCBB<;;CDBC;;;A@AA@?@@@A8@A@<<;;.<C;;<0;AA5
@N9IO0:00805:05935
TACGGAGGATCCAAGCGTTGTCCGGATTTATTGGGTTTAAAGGGTGCGTAGGCGGATCTTTAAGTCAGTGGTGAAAGCCTGCAGCTTAACTGTAGAACAGCCATTGAAACTGAAGATCTTGAATGTGGTTAAAGTAGGCGGAATGTATCATGTAGCGGTGAAATGCTTAGATATGATACAGAACACCGATAGCGAAGGCAGCTTGCTGAACCATTATTGACGCTGAGGCACGAAAGCGTGGGGAGCAAACAG
+
BBCC@BA>A@@<@=@AA@?A@D=A;999*9?:?A<A<5>>7?=4:>?CBAA<8859B?AA:@=@BCBBCD?CDCD7;9=?@@??CC>@>@CBABBC@DCDD@BB?BBC?BBBB@BB;;;?A@=;;;;5;<AA<AAAA8;;=@=:99??AAAAAAA@@?ACCD=:;9A=@@ABBAAA@@<><>9?>?5;:AAA@DD7;8;:9;A5;;@;<5;<@?@@@=BDB@@@A00,0<0000+0009?@@2<<;;=3955
@N9IO0:00765:06005
TACGTAGGGTGCGAGCGTTAATCGGAATTACTGGGCGTAAAGTGTGCGCAGGTGGCCGCGCAAGTCGAGTGTGAAATCCCCGGGCTTAACTTGGGAATTGCGCTCGAAACTACGTGGCTAGAGTGTGGCAGAGGGAGGTGGAATTCCACGTGTAGCGGTGAAATGCGTAGAGATGTGGAGGAACACCAATGGCGAAGGCAGCCTCCTGGGCCAAACACTGACACTCATGCACGAAAGCGTGGGGAGCAAACAGG
+
@@@@;;;E=;;;AABBBB>B?AAB=A;@:=::9B:<:;BA8A;;:B@A@BB@;;7;;@A;;9;954:8<;8;399.8??A3??9?>8<57;/73(36<488==;::::2888:9::/93<383::@A99::BCE>CC?@B>C@B@BABBA>===>>>:==>@7:66===555544::.445:5;99.5./9)//-(-377--(//)4:<2;.55)599><666=A@@@@@A@@AB=B;99944&4=999)4>:6
@N9IO0:00768:05960
TACGTAGGGTGCGGGCGTTAATCGGAATTACTGGGCGTAAAGCGTGCGCAGGCGGCTCCTTAAGTCAGATGTGAAATCCCCGGGCTTAACCTGGGAACTGCGTTTGAAACTGAGGGGCTTGAGTGTGGAAGAGGGGGGTGGAAGTTCCAGGTGTAGCAGTGAAATGCGTAGAGATCTGGAGGAACACCGATGGCGAAGGCAGCCCCCTGGGCTAACACTGACGCTCATGCACGAAAGCGTGGGGAGCAAACAG
+
A@@@@@BC=;=;BG>AAB@C?BBB>A>A@BCBBB=@996<4<@BBBBB@==900,0=@;?@?@??@@AB@@;AA<5AA::&33(38286;689;*0-/:::@BB7<><8:9:9:::+334888<3334938800000#/:69,--040--)-;89=<72287808=888:=995222<7:<8<066=9=ABC:<<;05.9=>=>;>$4980=883:<667;////98688:;88=,378;<;;+77888/88<
@N9IO0:00768:05986
TACGAAGGGGGCTAGCGTTGTTCGGAATCACTGGGCGTAAAGCGCACGTAGGCGGATGTGCCAGTCAGGGGTGAAATCCCGGAGCTCAACTTCGGAACTGCCTCTGATACAGCACGTCTTGAGTCCGGAAGAGGTGGGTGGAATTCCTAGTGTAGAGGTGAAATTCGTAGATATTAGGAAGAACACCGGTGGCGAAGGCGCCCACTGGTCCGGTACTGACGCTGAGGTGCGAAAGCGTGGGGAGCAAACAGG
+
AAA>?4;;;;*;A@>@CC@BB?BBAC@BBBB>>>8@ABCC>C;;;CBBBBB?:61;BA;;;@BBBBAAAA7BBBA<@CC6;6;B>BCC?BA@CC@C@B;:;:B@@A@BBCBCBBBAA;A4;;;A>:G<G669C:>DF?CC@C?B?@9<=<<;;;;;?9BCC=6B8@;????=>@8@?;@<>>*000(/(//(59A>A@00/<3=9<=7;@@B>BABBAA@@;:::8-7?A@AA8>?BBB==1BBAA:2?<<4
@N9IO0:00772:06001
CACGGGGGGAGCAAGCGTTGTTCGGAATCACTGGGCGTAAAGGGCGTGTAGGCGGTCAGGTAAGTGGGATGTGAAATCCCTCGGCTCACCCGAGGACCTGCATCCCAAACTACCTGGCTTGAGTATGGGAGAGGATGAGGGAATTCCTGGTGTCAGCGGTGAAATGACGTAGATATCAGGAGGAACACCGGTGGCGAAAGCGCTCATCTGGCCCAATACTGACGCTGAGGCGCGAAAGCTAGGGGAGCAAACGG
+
>>99:9:9%:9:<6BCBA;@>999167@BCBBBD?BBCDF>DD?CBCCCAB?AE>@@99.5<7<<=@8=BBBDEE?@@A9@@@=@BBCBB>BBB@CB<??:88=;(99(3<?=7=949:4899339BB>CBBE?BBBBAA9>2929:@A?@=0///334878<3333377;>AAABBBC=??7:6;@=6:600+00==5;:::@@?98:;5;;-:;?=??A@@AA;;:A;?>A@@?9@@:99BA6?@?==6:99
@N9IO0:00776:06008
TACGGAGGGAGCTAGCGTTGTTCGGATATACTGGGCGTAAAGCGCACGTAGGCGGCGCCGTAAGTCAGGGGTGAAATCCCGGAGCTCAACTCCGGAACTGCCCTTGAAACTGCAGTGCTAGAATCCTGGAGAGGCGAGTGGAATTCCGAGTGTAGAGGTGAAATTCGTAGATATTCGGAAGAACACCAGTGGCGAAGGCGACTCGCTGGACAGGTATTGACGCTGAGGTGCGAAAGCGTGGGGAGCAAACAGG
+
A@AB>;;:0;>@ABBBBB>AABCC?CCBBB?@?A=@A@@A8::@@AC:;;B=;;0;?A>ABC>A@==A@@2A===6<CB8B=;999:98?=@=A5;29444<)4.444)4?4;4<@::8;?B8BC?CB8@<AB@BBBBCB?B?B=B>@::=;:AA@A>A==>6=7<??<>?8>A6==:>:8818>?:??;;5;==8=:?>BCCB;;;A6;;AA?B@@>@CBA@A?@??BCCAAA6;;B::::.;A;;;-7<;:
@N9IO0:00777:05994
GACAGAGGGGGCAAGCGTTGCTCGGAATCACTGGGCGTAAAGGGCGCGTAGGCGGGGCGGCAAGTCGGTCGTGAAAGCCCTCGGCTCAACCGAGGAGAGTCGGCCGAGACTGCCGTTCTTGAGGGATGCAGAGGAGACTGGAATTCCCGGTGTAGCGGTGAAATGTGTAGAGATCGGGAGGAACACCGGTGGCGAAGGCGGGTCTCTGGGCATCTCCTGACGCTGAGGCGCGAAAGCGTGGGGAGCAAACGGGG
+
AAAAAA@AAA2AD=@@@A@CABAC@C8;;BBBBB=BD@@@:@@<AA@BBBB?@BBB9AA?BA?BBBB?B??@@?@9@AB<BBD>AB;:6;<?AB>BBB@@@C@C?BAAAAAAA?@A>@@?B?@@9@@??A@A@<??AB??=@?B?BE=C@AA@A;;;?BDDD>DB@@@A@@@@@@AA9@B>A8;;B?C@;;4;BB>B?::;/:C@BBCC=;;;BB@;@@B@@AA;;;5;A?;;;0;@@?B@@7AAAAA6BA@@7
@N9IO0:00789:06007
TACGAAGGGGGCTAGCGTTGTTCGGATTTACTGGGCGTAAAGCGCGTGTAGGCGGCTTGCAAGTTGGGGGTGAAATCCCGAGGCTCAACCTCGGAACTGCCTCCAAAACTGCAAGCCTGGAGCAAGATAGAGGCAAGTGGAATTGCGAGTGTAGAGGTGAAATTCGTAGATATTCGCAGGAACACCAGTGGCGAAGGCGACTTGCTGGATCTTTGCTGACGCTGAGACGCGAAAGCGTGGGGAGCAAACAGG
+
A@@;:4;;;;*:AAB@@@@CC@CB4;;;0;@@@D=AABCB8;;9;ABA@@B;00,0@:><C=@@5;9;9*9CCI?DED<A@A>ABDB?B?BAA=@=A::;@CCACFD:?9::89?@3998977A;?999>88/8807@?;><>0//53/.2555::6:::A7@96765552260222<<9><???:?ABB?ACD7;8;AAAA@CCBC?B;;;B<BBBBBBLGCBBBB@@@;;;0;@?@>>@4@AAAB<BCC8
@N9IO0:00796:05983
GACAGAGGTGCCAAGCGTTAGGCGGAATCACTGGGCTTAAAGCGTGTGTAGGCGGACTTCTAAGTGCTTTGTGAAATCCCACGGCTCAACCGTGGAACGGCTTGGCATACTGGGAGTCTTAGCCACCTAGGGGCGAGCGGAACAAACGGTGGAGCGGTGAAATGCGTAGATATCGTTTGGAACGCCAATGGTGAAAAACAGCTCGCTGGGGGTGTGCTGACGCTGAGACACGAAAGCCAGGGGAGCGAACGG
+
ABBBCCD?AA@<=:>===9<>;==;@6::DA@@@8@B5;:-9::BBBACBB?C>:@@A@EB?=?ABBBC<BBABA<@@<255>9===>7<0454.36994:<8<9<<;====>6555;;7:<<9<<7:4444&44399:-3-34;1<<8<;:>>9;5;?>?4<@;;??>>>>955<<6@;>288?181335:99444$444<@:9944444$445;5595555:??A@0000/:3:;:====15:84;2333
@N9IO0:00809:05967
TACAGAGGTGGCAAGCGTTGTTCGGAATTACTGGGCGTAAAGGGCGCGTAGGCGCCCGATAAGTCCCGCGTGAAAGCCCCCGGCTCAACTGGGGAACTGCGCGGGAAACTACCGGGCTTGAGATCGGGAGAGGGAAGCGGAATTCCGGGTGTAGCGGTGAAATGCGTAGATATCCGGAGGAACACCAGTGGCGAAGGCGGCTTCCTGGACCGACACTGACGCTGAGGCGGCGAAAAGCTAGGGGAGCAAACGGG
+
AABBB@@<@CABB>A@??=?C@CD@C@C@BBAAA<:;;AA;AB=BBCCB@@=>>@>8>@?@7;;BD;@ABBBBE8;;<<<*;=A@;;5;9B@A7B?@A>:9;;;09@6A@BC9;;6:C=A>@;55==7AA??@9?:=8@.9492438:2::;555=9>?=C>@ACBCA@@@?AA<@<?@?B????>?;:;=?A?>@<9:29=39;@=:=@<999?@==>BC:66;;6::595555&5559<<<0<:999)5555
@N9IO0:00765:06052
TACGGAGGGTGCAAGCGTTGTTCGGAATCACTGGGCTTAAAGCGCGTGTAGGCGGGACGCCAAGTGTCGTGTGAAAGCCCCGAGCTCAACTCGGGAATTGCGCGGCAAACTGGCGTTCTTGAGGCAAGTAGAGGTGACTGGAACGACCGGTGGAGCGGTGAAATGCGTAGATATCGGTTGGAACGCCGGAGGCGAAAGCGGGTCACTGGGCTTGTCCTGACGCTAAGACGCGAAAAGCGTGGGGAGCAAACAGG
+
CCCC?CCC=9:9C8;;AB@BC@BB@C9::BBDCC>A@=@@;@?@@@???@@=AB=4AAAA<=:?@@@BAAAABBB=BBCC8A>??@?B?BBBBB<A?A7;<A@A?BDE?CCC?CCC@CD=@@B?BD@DBBA@@;@;;;BB?D<BBBCAD?CCACBCC?BBBA<ACCCCCCCBB@@@:@?B8;99CD=A?::4:;89-99>>9?AAABCB>BA=@??<???@:::B?BB>?@;;;;&;<?B@>>2;;;>>7>DC@
@N9IO0:00769:06014
CACGTAGGCACCAAGCGTTGTCCGGATTTATTGGGCGTAAAGAGCTCGTAGGCGGTTCGGTAAGTCGGGTGTGAAAACTCTGGGCTCAACCCAGAGATGCCACCCGATACTGCCGTGACTCGAGTGCGGTAGGGGAGCGGGGAATTCCTGGTGTAGCGGTGAAATGCGCAGATATCAGGAGGAACACCAGTGGCGAAGGCGCCGCTCTGGGCCGTAACTGACGCTGAGGAGCGAAAAGCGTGGGTAGCAAACAGG
+
@AA@@A@;?<=293:@@@<@AA@E?@AC=BB?BC=AA@DC<B@BAAABCCF@CC<@<?B>BB?BBDDG?BB><<<<+//;;==8=<AB>BB=AACCBBBB?ABB=BBBCB::9<@@@@@CDBBBBBCB=@@@@@4ABBBCC;C?C?C@BB=@@@AA@B@BBDD?BBBB@AABA@BBA@9AC<B=@AA=BBBB@BDC@D?DBA:;@>>;@<6=;;>B9A>5559@:A;;.5::;;;;&49AABB=BBBBBC>ACA?
@N9IO0:00769:06055
TACGTAGGTGGCAAGCGTTGTCCGGATTTACTGGGCGTAAAGAGCGCGCAGGCGGCTGGTCAAGTCCGATGTGAAATCTCCCGGCTCAACTGGGAAACTGCATCGGAAACTGATCAGCTTGAAGGTGGGAGAGGGTAGTGGAATTCCCGGTGTAGTGGTGAAATGCGTAGATATCGGGAGGAACACCAGTGGCGAAGGCGACTACCTGGCCCATTCTTGACGCTGAGGCGCGAAAGCTAGGGGAGCGAACGGG
+
CCAB@995;;4;C;@AAH?BBC@C=AAB9;;DCD=;;;BB=CBCAAAA>>@:00+07:899B?BBC@CB@@@BAA?BAAAB;@=@??C@BCBE=BB=BBBBCBCC?CE=CB@@@A@?::6;A=?=@CD>BAAAA;@@@??;?=>4::3:6:?;BBBC@AAAC>BA@???@A@B??>C:;;6;<@@@<?>:;5;;:27<?ABBB@A=::6:A9???BB>BBAA@A???=>><BBC>BBBBBBB8A@BBA:<<?8
@N9IO0:00770:06050
AACCAGCACCTCAAGTGGTCAGGAGGATTATTGGGCCTAAAGCATCCGTAGCCGGCTCTGCAAGTTTTCGGTTAAATCCACTTGCTCAACAAATGGGCTGCCGAAAATACTACATAGCTAGGGAGTGGGAGAGGTAGACGGTATTCGGTAGGAAGGGGTAAAAATCCTTTGATCTATTGAGGACCACCTATGGCGAAGGCAGTCTACCAGAACACGTTCGACGGTGAGGGATGAAAGCTGGGGGAGCAAACCGG
+
;5<>BBGED?BBD>BBC=BBAA?ACACC@FD@CC>C?BBB<@?CCC?AAABB=A>@@@@AAB9::CC:AA=?9=@6@@;>??7:;BCC@CBB<CED;A:;;4;AAA3BBC;;;EFBBCCBBA:AA::;6;BAA?CCBBBFAFBB@BC@BBB?A>@@?2:;;;;):B=BA=AA:9:@@<@??<?A?BB?BDBA=@?@;@?AAABAAAA?AAB?BAAAC>@AAA@>@@99929@@AC>B;;;>>>/>===D7>8=9
@N9IO0:00778:06011
TACGGAGGGGGCTAGCGTTGTTCGGAATTACTGGGCGTAAAGCGCACGTAGGCGGCTTTGTAAGTTAGAGGTGAAAGCCCGGAGCTCAACTCCGGAACTGCCTTTAAGACTGCATCGCTTGAACGTCGGAGAGGTAAGTGGAATTCCGAGTGTAGAGGTGAAATTCGTAGATATTCGGAAGAACACCAGTGGCGAAGGCGACTTACTGGACGACTGTTGACGCTGAGGTGCGAAAGCGTGGGGAGCAAACAGG
+
BBBB?BBBBB2BCBBBBC@CC@CFBC@B@BBBAC=@@ABD>ABHHCBBAAA=;;7;BB=BCC@BB@CBBCB@@@G>BBC>C?B?@@BA?BBB?B?B:::::?@B=B?BBCAA<====CB>A@??@@;;1;7:3,3>1793496>;?<8<<777BAB?7;78=1=3;;>@=>=>=/55052<<4;775>>>>4:;:/7/588AA9>=>>4>>?=>79:/558785@A@6;=;>>>7@<;7777-898:;4;::5
@N9IO0:00786:06054
TACGTAGGGTGCGGGCGTTAATCGGAATTACTGGGCGTAAAGCGTGCGCAGGCGGCTCCTTAAGTCAGATGTGAAATCCCCGGGCTTAACCTGGGAACTGCGTTTGAAACTGAGGGGCTTGAGTGTGGAAGAGGGGGGTGGAATTCCAGGTGTAGCAGTGAAATGCGTAGAGATCTGGAGGAACACCGATGGCGAAGGCAGCCCCCTGGGCTAACACTGACGCTCATGCACGAAAGCGTGGGGAGCAAACAGG
+
::00//9<3<=BBB=;;;5:>A@==B5;49:BBD=BAA@@6;;BAEBB><<800+00@:@<@>@@CBBCBCBBB>8BA<<1B=6==9=9=9BBD?B>AAA@A@B<BAC=CBBBC>?1AA>AAE:49B7A6?=;;;;;%;>8@07/36:@?AB=@@@@>:A@>3;;755<==<:756=7;<<><;;;;CBB@:@??9<9;;;BBBB0;;:4;@A>AC@=88////0/;==BBBBB<@=?==<<(738;;5@A<7
@N9IO0:00794:06023
TACGTAGGCAGCGAGCGTTGTTCGGAGTACTGGGCGTAAAGCGTGCGTAGGCGGTTTTGTAAGTTTGGTGTGAAATCTCCCGGCTCAACTGGGAGGGTGCGCCGAAAACTGCAAGGCTGGAGTGTGGGAGAGGTAGGCGGAATTCCTGGTGTAGCGGTGAAATGCGTAGATATCAGGAGGAACACCTGTGGTGTAGACGGCTTACTGGACCATGACTGACGCTGAGGCACGAAAGCGTGGGGAGCAAACAGG
+
AA;;;@@=@@<BB?AA;A8<>:=?9<6;6>DCG?;69@G7<AABA;;;@?;<9.499+9:;5444(43<=><<;6738??9@>BCCC@AA@B599@;@@ABB?>???5?DBAB>B@BBD<AA>>>DF>B>?>;@@A?A@?C>A=@?BF@BBCBBBB?BBBG=BAABCCCBBBBBA@9?><?<@@@=@AAB?ABA?????;???@AAA?AA?BACAAAABBBCCBCB=@>>888-99==ABB9BBDDD?@@@=
@N9IO0:00795:06053
TACAGAGGGTGCAAGCGTTAATCGGAATTACTGGGCGTAAAGCGCGCGTAGGCGGCTTGACAAGTCGAGTGTGAAATCCCCGGGCTTAACCTGGGAGCTGCATTCGAAACTGTCTTGCTAGAGTATGGGAGAGGGAAGTGGAATTTCAGGTGTAGCGGTGAAATGCGTAGATATCTGAAGGAACATCAGTGGCGAAAGCGACTTCCTGGACCAATACTGACGCTCAGGTGCGAAAGCGTGGGGAGCAAACAGG
+
AAB;;:@@8@C?>6<<871939BA=A?B?CCCBB=BBBCD<@;9;@>@>BB>BB?BDBBBBA?ABCCBBBBB@AB9@@AA6AB=AC?B?D?BBB<B:;:::@A>???D=::::@@:@ABAAABCCCCC=BBCCC>C@BBB@B?CB=BBA>BC@@@;;7;A??9:;;AADBB@@@BB::8;?C?BBBCCFAA=A;;;0;;@@AB?B@BD@AA?A?CAA;;;;9;A<<<;000<<<3<==9999&4::??;@@<6
@N9IO0:00804:06049
TACGGAGTGTGCAAGCGTTACTCGGAATCACTGGGCATAAAGCGCGCGTAGGCGGGCTTTCAAGTCGGTTGTGAAATCCCTCAGCTCAACTGAGGAACTGCATCCGATACTGTTTGTCTTGAGGACGAGAGGGGAGAGTGGAACTTCTGGTGGAGCGGTGAAATGCGTAGATATCAGAAGGAACGCCGGTGGCGAAAAGCGACTCTCTGGCTCGTATCTGACGCTGAGGCGCGAAAGCT
+
AB@>;0///774;49:454;<<@@6;1655<;<@6@@555)55555559AC9A<<8<?>7=B><<>>:==?;===8===6<>:::<<<8;<<:=>A>@738@?@6659:;566<4<===:>==8=:5449999+444444.59==:>::344.4449.44990;<:;;<55599:;45.55:.55838.33-33555&5;;<>==;;//)/779<<5555555554495::=<<<4<77
@N9IO0:00805:06020
TACGAAGGGTGCAAGCGTTACTCGGAATTACTGGGCGTAAAGCGTGCGTAGGTGTTTGTTAAGTCTGATGTGAAAGCCCTGGGCTCAAACCTGGGAACTGCATTGGAAACTGGCTTACTAGAGTGCGGTAGAGGGTAGTGGAATTCCCGGTTGTAGCAGTGAAATCGCGTAGATACTCGGGAGGAACATCTGTGGCGAAGGCGACTACCTGGACCAGCACTGACACTGAGGCCACGAAAAGCGTGGGGGAGCAAACAG
+
9:=<C=BC<:66??B;99ACB=B@.813-39379.3334;3<:;:<555::7/0/=5<:8<4//59:<55555;1555)555)55555)547<<3<8///9::)504:1:::544.449------663;<;;:=7==<;:7;-3-33(3-3-366///98222/-----/337;933333(3:-4.444444:927//)/)//<=@>>:;;7;>9=>;666;=<=66555.405666@@055599999(9455<2;99
@N9IO0:00809:06056
TACGGAGGGGGCTAGCGTTGTTCGGAATTACTGGGCGTAAAGCGCACGTAGGCGGCTTTGCAAGTTAGAGGTGAAAGCCCGGGGCTCAACTCCGGAACTGCCTTTAAAACTGCATCGCTAGAACGTCGGAGAGGTAAGTGGAATTCCGAGTGTAGAGGTGAAATTCGTAGATATTCGGAAGAACACCAGTGGCGAAGGCGACTTACTGGACGACTGTTGACGCTGAGGTGCGAAAAGCGTGGGGAGCAAACAGG
+
BBBB@BEDDD5DDCC;;;GCCACD?B>A?ABACC=;;;@@0999>C:;;CB?>@<@>>7CCC:==7;;@A8<BCC>CCC>CEE;BABB@CCCAG@B?CCBB:@@0:::-8737>?>?@@::;<;;;;@<@@@A=AA>@??:?=B:A;AAA969@@@@>AA>@6>9@;;;??;;@=BB@C=??;>==899:?<??@;?;?B@AB?@@@A>:;;AAABD?BB@@ADCCC@CAB;<<<&;>??<>>2===?@7>==:
@N9IO0:00777:06071
GACGAACCGTGCGAACGTTGTTCGGAATCACTGGGCTTAAAGGGCGCGTAGGCGGGCTATCAAGTCCGGGGTGAAATCCTCCAGCTCAACTGGAGAACTGCCTCGGATACTGATGGTCTCGAGGAGGATAGGGGCACACGGAACTGTGGGTGGAGCGGTGAAATGCGTTGATATCCATAGGAACTCCGGTGGCGAAAGCGGTGTGCTGGATCCTTTCTGACGCTGAGGCGCGAAAGCCAGGGGAGCAAACGG
+
AA@@@;?5;;;:@@?AAA=???@A>A9;;ABCGF=@@5:;0;<7>?@BBAA?@@A<ACBBCE>ABC@CCC;BBBC?CC@BB@@AABBCACCC?;;;>AABC>A;;7;BBBBBABC?AABBBBC>BB>B@AAAA9BBBEBB7B8?CBBBB<A@<AA??5>C??6:>>CD?CB@@AC?BA??<;6;AD<A=;879?>>5=:;6:BB=>=@8=>@189)8>:;;@BB@@@:==@<;;19:5;=AA/////7.589
@N9IO0:00793:06101
GACGAAGGACCCAAGCGTTATCCGGATTCATTGGGTTTAAAGGGTGCGTAGGCGGGTTGATAAGTCAGTGGTGAAAGCCCAACGCTTAACGTTGGAACTGCCATTGATACTGTCGATCTTGAATGTGTTTGATGTGGGCGGAATATGACATGTAGCGGTGAAATGCTTAGATATGTCATAGAACACCGATTGCGAAGGCAGCTCACAAAGCCACTATTGACGCTGAGGCACGAAAGCGTGGGGATCAAACAGG
+
DDBC@;@;===+0+00:;>ABB8;8:@=ABB@BF>CC889+973;;=>=<<9<??9?>B@@@;@ACBBBB@BBBC6;:@9?;?ADA@F@BBB?B?B@CBCC=?>8?@=???@@@>??9:39:3989@?D<BBBCCDD>BC@D?@@@AABAA@A99::3:9@@<@@@A=@@BBB@;;:@@CCC@DDC1000+0.--(0)/889/54<<>(74.444<>4:;??@?@::29@:==:,444:::;/565==44445
@N9IO0:00803:06076
TACGGGGGGGGCAAGCGTTGTTCGGAATTACTGGGCGTAAAGGGCTCGTAGGCGGCCAACTAAGTCAGACGTGAAATCCCTCGGCTTAACCGGGGAACTGCGTCTGATACTGGATGGCTTGAGTTTGGGAGAGGGATGCGGAATTCCAGGTGTAGCGGTGAAATGCGTAGATATCTGGAGGAACACCGGTGGCGAAGGCGGCGATCCTGGACCAATACTGACGCTGAGGAGCGAAAGCCAGGGGAGCAAA
+
BBBBBBBBAA"AA5;;@@<@B@DE@F@D?B@@@C=@@@@C0;;7;AAAABD@;:8;<@=@BB>BBIBBBBBBBEE;;;;0;;;7;CBEAF@CBB8B>BA@@CCCCCCCDCBB?ABA<;;5;4:>;)94)48::<5:9;9?=B;@8<6:>=AA9::??7?AAB;=8BBBAAAB;;5532882;2733,788?8==<6;6/0(----,(-9(--183344999<4333333<<773;3;;73443&3?99:9
@N9IO0:00811:06074
TACGTAGGGTGCAGGCGTTAATCGGAATTACTGGGCGTAAAGCGTGCGCAGGCGCTCCTTAAGTCAGATGTGAAATCCCCGGGCTTAACCTGGGAACTGCGTTTGAAACTGGGGAGCTGGAGTGTGGAAGAGGGGGGTGGAATTCCAGGTGTAGCAGTGAAATGCGTAGAGATCTGGAGGAACACCGATGGCGAAGGCAGCCCCCTGGGCTAACACTGACGCTCATGCACGAAAGCGTGGGGAGCAAACAGG
+
A@>@@999/9?A??=::6:C499D@B?B?@@CCC>BCBCG9;;A;;;CCBA>;;9@B;A;>:=@>:;:9?>;=;69999&55)55.5491//;1<,///7;;<4<;;233333&38899699::<<8<:>==BBBB(@;:>4;5:2:?;=>?@@@=B966<066@@@@999BA>;:+0/)/)///4:;;;:>;:7:5:::AABB2BCG?BBC@A@>@@@000000799<>555)5999@@@4>>?@@:@BA;
@N9IO0:00767:06130
GACAGAGGGGGCAAGCGTTGCTCGGAATTACTGGGCGTAAAGGGCGCGTAGGCGGGATGGCAAGTCGGTCGTGAAATCCCTCGGCTCAACCGAGGAACGTCGATCGATACTGCTGTTCTTGAGGATTGCAGAGGAGACTGGAATTCCCGGTGTAGCGGTGAAATGTGTAGAGATCGGGAGGAACACCGGTGGCGAAGGCGGGTCTCTGGGCAATTCCTGACGCTGAGGCGCGAAAGCGTGGGGAGCAAACGGG
+
BDDCCBBGEL5BB>A:;;@ACABB@C@E@DCCDD?CDCBB=BA;AA9;5:839::0544.4A>BC;<:;BB@@AD=BAB7::A;==>>9?9?;@?C>B;;;::9988844?A=>?@=@A=ACF;??3879;??>AABCBB>?<??BC<A>@B;BBBC@545=7;?A::A@BBB;===5886<8<B@8=488489<6=6@<><BBAAAAA<>=8<6<4::>=>>>::96<==865(8:99<66+6?@@:3@DD9
@N9IO0:00782:06140
TACAGAGGTCCCAAGCGTTGTTCGGATTCACTGGGCGTAAAGGGTGCGTAGGCGGTCGGGTAAGTCTGACGTGAAATCTTCAAGCTCAACTTGGAAACTGCGTCGGATACTATTCGGCTAGAGGAATGGAGGGGAGACTGGAATACTTGGTGTAGCAGTGAAATGCGTAGATATCAAGTGGAACACCAGTGGCGAAGGCGAGTCTCTGGACATTTCCTGACGCTGAGGCACGAAAGCCAGGGGAGCAAACGGG
+
@@;;;BE@CCD=B>;:<B>BB?B=@BB?@@?ABA9AB@@@;@B<@A;:;DB@BC?BBBD8;;>@@@A@@;CCCCE=DCC?AA=BBA@B@BC@C@CC>BBBBBBBA?BBBCCCC@BBACC???A?B?BB?AAAA2??>;<;<?;@@>@;?589???::44<<<5<<<BAAD?900//)//7)/)/9:59444.559.549;?<>ACCCC:B??::2:7;>???>:::96;;544;4;?>AACC8?>:?A399?9
@N9IO0:00792:06142
TACGTAGGGTGCGAGCGTTAATCGGAATACTGGGCGTAAAGCGTGCGCAGGCGGTGATGTAAGACAGATGTGAAATCCCCGGGCTTAACCTGGGAACTGCATTTGTGACTGCATTGCTGGAGTGCGGCAGAGGGGGATGGAATTCCGCGTGTAGCAGTGAAATGCGTAGATATGCGGAGGAACACCAGAGTGGAGCAGACGGTCATCCGCGCTGACACTGACGCTCATGCACGAAAGCGTGGGGAGCAAACAGG
+
GCDDB@@@:;;;BAAABC@CACCB>B-0//777.56;AA:BBBAB@DI;;7;;59>A>@@C=@@A?=?::;::C<AABB5@@;@A@D?B>AHG>C>@;<<BAB=BBCDDCCCBB<?@AA=AABABC@B;;;@ABB2@@@@G?A?AAA@@CBA;;;;<AABE?;;;BCABBCA@@BB=;;50,.:70,,****(*(**,--/)//652,2,,,,,,,,6-33888988333>>888+8979?AA4BBBDF@AA=<
@N9IO0:00805:06150
TACGAGTGCCCCAAGCGTTATCCGGAATCATTGGGCGTAAAGGGTGTGTAGGTGGCAGTGTTAGTCAACTGTTAAAACCCGGGGCTTAACCCCGGATGTGCGGTTGAAACGGCACAGCTAGAGGATGCGAGGGATGTATAGAACTCATGGAGTAGGGGTGAAATCCGTTGATATCATGGGGAATACCGAAAAGCGAAGGCAGTACATTGGCGCACTCCTGACACTGAGACACGAAAGCGTGGGTAGCGA
+
BBBCAB?A@BA7A=@@AA@CFG?B???A@??9?>7BAAAC>CC>AA:?=9;5;;5:8=?A@=ABBCB:>6666;;;08;0889+884:8<==/504544::>3:055>4;;9=>=<<A<<<=B:?;;==;;;3;669CB<;;?BBCC@@7;;;AAAA7B@@@;>@7==05559555:=99+86.--(--77)2225(-(-----///)3-38334997:99;:445<<=<<<;<=43/////(///888
@N9IO0:00807:06119
TACAGAGGGTGCGAGCGTTGTCCGGAATCACTGGGCGTAAAGGGCGCGTAGGCGGCTTCTCACGCGTGCGGTGAAAGCCCGGGGCTTAACTCCGGGTCTGCCGTGCGAACGGGGAGGCTTGAGTCTGGTAGAGGTCGATGGAATTCCGGGTGTAGCGGTGGAATGCGTAGAGATCCGGAAGAACACCGGTGGCGAAGGCGGTCGACTGGGCCAGTACTGACGCTGAGGCGCGACAGCGTGGGGAGCAAACAGG
+
BCCABACC>AB@B@????;>==;?5:6;@BB@AB=BBBBE<BB<BBA@ACC@9999B?ABBBAB@@?@@B@BCGK;;;D0;9:'5;.529AB?BB<BB@@@ACCCBBD>@@@@5?B<?@=@?????A=A?@A?=?@????2918495;;48::=B>C@CC@C?BBAABBBC@;9539395::8@CB?B?;;9;EB?CACB=@CA?;@B<3@=@A?=<;955>>::<<7;?@?;BAAAA?@??5==;CC<??B@
@N9IO0:00767:06203
TACGAAGGGGGCGAGCGTTGTTCGGAATTACTGGGCGTAAAGGGCGCGTAGGCGATTTGACAAGTCAGGCGTGAAATTCCCGGGCTCAACCTGGGGGCTGCGCTTGATACTGTTGAGCTTGAATGCAGGAGAGGATGGTGGAATTCCCAGTGTAGAGGTGAAATTCGTAGATATTGGGAAGAACACCGGTGGCGAAGGCGGCCATCTGGCCTGTGATTGACGCTGAGGCGCGAAAGCGTGGGGAGCAAACAGG
+
>?=5:.5999(99994557<:5<=1/)/3/////)//5<<09609B;;000,0099@6@:4438988;9??@?@D=A;>>9<@6@0006=6<<<<:'///0@BB?CCC;<<CE=AA@@@>BB@BA@AB>AA@B?B@@=;;5;4;2:>8>@:99=997-39992=9=??@BBBBB?BC>D@CD?A:;5;5;;5:>>9=900*0)///4;7<7:::<<@>C;;;AB????:::999/9978877*77<>>5>992
@N9IO0:00778:06186
TACAGAGGGTGCAAGCGTTAATCGGAATTACTGGGCGTAAAGCGCACGCAGGCGGCTGCATAAGCCGGTCGTGAAATCCCCGGGCTTAACCTGGGAATTGCGATCGGGACTGTGCGGCTAGAGTGTTGGAGAGGACAGCGGAATTCCCGGTGTAGCAGTGAAATGCGTAGATATCGGGAGGAACATCAGTGGCGAAGGCGGCTGTCTGGCCAAACACTGACGCTCAGGTGCGAAAGCGTGGGGAGCGAACAGG
+
CCBA@@GE>@A?>8<9996:>AAB?C6;49AA@?<;:;CC6;;:;A;:;:92::29::;:795::=B?CABACBC=AAAA6AA<BC?C?C?BBD<A>A?AABBBCBB=B@@@BAAA=A@@@@@@@@>B?BBAC@HCCBBAAD?B?BE@D>@@??@9::CCCC@CBAA@?@@;;;;<@09929<AA?????@?A@@=@?AA?B:::?::2:299,9<@@??99;D@@@?;;;;;B6;;C;<<;.;ABCCBCCD@
@N9IO0:00781:06185
TACAGAGGGTGCGAGCGTTAATCGGAATTACTGGGCGTAAAGCGTGCGTAGACGGTTATTTAAGTCGGGTGTGAAAGCCCCGGGCTCAACCTGGGAATTGCATTCGAGACTGAATAGCTAGGGTACGGTAGAGGGAAGCGGAATTTCCGGTGTAGCGGTGAAATGCGTAGATATCGGAAGGAACATCAGTGGCGAAAGCGGCTTCCTGGACCAGTACCGACGTTCAGGCACGAAAGCGTGGGGAGCAAACAGG
+
ABA;;:BB=BCBAAA?>>9?6::B?A=@=@BAAB=???CC9??@9;9??ABC@@=@?@@@<A;@?@@@<@CAA?A*9898-9?9==??<?@DGD=B@C?A@BA?@@@AAAACCAFACCBBBB=;;;B?BBBBAA<A>ABC9;:;D?FAIB;;;BB;;7;BDB=BBBBABBBBB@@@<@=A?B@CCA@@@@@>@@@A9A::8:D?B@BB?BB>AABBB?BBBAA=@AA<@@A=??8???@@@A9???BD=A??9
@N9IO0:00786:06201
TACGAAGGGCCCAAGCGTTAGTCGGAATCACTGGGCTTAAAGGGTGCGTAGGCGGGCTTGCAGGCACCTTGTGAAATCCCCCGGCTCAACCGGGGAACTGCGGGGTGAACCGCAAGTCTTGAGGCAAGTAGGGGCTGTCGGAACGCTAGGTGGAGTGGTGAAATGCGTTGATATCTAGCGGAACGCCGAAGGAGAAATCAGGCAGCTGGGCTTGTTCTGACGCTGAGGCACGAAAGCGTGGGGAGCGAACGGG
+
CCC@?;@E0;;0:49=5;4;BBBC@C>A@@5555)5B;@A;@D=CCBBCBE@CBC>BC>@?BD@CCC@C>@9::<1:9<<<+=9CBBB@B?A@@6@<??AAGED:CBB>B@CCC?CBCC8;;;7;<9<>ABAA6A@A<>>:D;CDC@@@?A@5;;@A=A@@A;AAAAA????@@;;;;;?8?:>AA:>@=@5::@A9?@;:6::;<<==6=>7?@?CBBBA???A?@;@@A99:/9@BAACB9?@ACB?BBC>
@N9IO0:00791:06193
TACAGAGGGTGCGAGCGTTGTCCGGAATCACTGGGCGTAAAGGGCGCGTAGGTGGCTGTGTAAGTCGGGGGTGAAATGCTGCGGCTCAACCGCAGCGCTGCCTCCGAGACTGCACGGCTTGAGCACGGTAGAGGCCGATGGAATTCCCGGTGTAGCGGTGGAATGCGTAGAGATCGGGAAGAACACCGATGGCGAAGGCAGTCGGCTGGGCCGTTGCTGACACTGAGGCGCGACAGCGTGGGGAGCAAACAGG
+
BBBBBBBB=BCAB??>>>99:9<A5;599@>??F>ECBBB<AC=::9@@;;6;B>A;99@993;;>?BAC3CCCC=;;;=?;;4;??A>B<@@?>?>>?@@<@@?:::@@??:;;B@BB@BDBBCCCABB@@A3:3977<:?=?9==3929@>??BB?AB=@;?8889<==8989;@9@=AB@@AA@BBBF?A@@8;6;B@@@C>@@@B<B7::;AABBBBBCCCCC@BBBBB@;;;BAAAB9@@@AA;::;=
@N9IO0:00793:06198
TACGTAGGGTGCAAGCGTTAATCGGAATACTGGGCGTAAAGCGTGCGCAGGCGGTTTTGTAAGTCTGACGTGAAATCCCCGGGCTCAACCTGGGAATTGCGTTGGAGACTGCAAGGCTAGAATCTGGCAGAGGGGGGTAGAATTCCACGTGTGAGCAGTGAAATGCGTAGAGATGTGGAGGAACACCGATGGCGAAGGCAGCCCCCTGGGATCGAGATTGCGCTCCATGCACGAAAGCGTGGGGAGCAAACAGG
+
DCDDBCCB<9:9A?BBAB@C@CCA@D000?@@@8CCBBC=@BBBA?AB:;8;C?CDC:CBC@;;;A<<=CDCCC>CBCC9CC:@ACC@C?CCE<B9B9=CBB@B?@???????497::@@A?BBBB@BBAAACDCC)B9448B6?.7333;<>??><>BAAC>>>>BBBCCBCAABB>?;5;7<<<4:7;=9?>:6;37576666(676(,,,,,,22,2,,,,,(,2458<<9<.8722588&5557>2:;;3
@N9IO0:00794:06178
TACGTAGGGTGCGAGCGTTAATCGGAATACTGGGCGTAAAGCGTGCGCAGGCGGTCTTGCAAGCTGGGTGTGAAAGCCCCGGGCTCAACCTGGGAGGTGCATTCAGGACTGCGAGGCTTGGAGTGCGGCAGAGGGAGGTGGAATTCCACGTGTAGCAGTGAAATGCGTAGAGATGTGGAGGAACACCGATGGCGAAGGCAGCCTCCTGGGCCGACACTGACGCTCATGCACGAAAGCGTGGGGAGCAAACAGG
+
BBAA@AAC>;;;CABABB?C8<;A9A5;59@AB=;9=FL>AACCAAAA;;7;@<A@C=@@C?;;97808=9=9=198::&78.78998<9883)3<3?A@AB?==??@A>?>>884<A>A9>=>@@=<0////;.55*.21;8A>B?;;@B@?;BBABABBB<ABA??>=;?>==?C499;>8;>>9??@B?BBB>A::::939>;=?@9@=AAABBA@@;:;@<;;??@999>5==>9999*9=@DC=@AA?
@N9IO0:00797:06185
TACAGAGGCCCCGAGCGTTGTTCGGATTTACTGGGCGTAAAGCGGGTGTAGGTGGTGACGTAAGTCAGATGTGAAAGCCCTGGGCTTAACCCGGGAATTGCATTTGATACTGCGTCGCTGGAGTGCAAGAGAGGAAAGTGGAATTTCTAGTGTAGGGGTGAAATCCGTAGATATTAGAAGGAATACCGATGGCGAAGGCAACTTTCTGGCTTGTTAACTGACACTTGAGATCCGAAAGCGTGGGTAGCAAACAGG
+
DCB;;;@=@@@3AA:;994><9==6>A@5AAA@A;<<;DF>BBDG?BAA@>99:4:A@ACCC?AAABBAA;<@<=5:?=3AA:(//+0-/;3>?>@6:<0;;BD>AABC@@@A@A;:;>?;?@@@@?9B@B@?>?D98:C@C?CC<@?@;:ABBBBB:CCBB=BA?B@A??@:>;A?<5=8C?CAB>>C?:2:=;3<4:5/577,334,22(--(-044567;//).55955,228087./.90...999-3377
@N9IO0:00798:06192
TACAGAGGTGGCAAGCGTTGTTCGGAATTACTGGGCGTAAAGGGCGCGTAGGCGGTCGGGCAAGTCCTGTGTGAAATCCCTCGGCTCAACTGAGGAACTGCACGGGAAACTGCCTGACTTGAGTTCGGGAGAGGGAAGCGGAATTCCGGGTGTAGCGGTGAAATGCGTAGATATCCGGAGGAACACCGGTGGCGAAGGCGGCTTCCTGGACCGACACTGACGCTGAGGCGCGAAAGCTAGGGGAGCAAACGGG
+
BBB@@@@<?A?>>=@>>>=@A>BE@D@B?BBBBB=@@?CC?CC?CCBBBBB?@@=@BBC=@?=@9879A@CBBCC>AAC>CBB?BBCC@CCB9949=@@AACGDG>CB=@@A@<@ABBBACAAA>BAB=;;;CD=CA;;;@D=A>A>AA<BABCBCC@BABC>CBBBBBA@??>?1819<296:BB>C@;;8;BC@E@EEABB>A>@@<AB@BBAAAABBBBBBC;;8;BBCCC;;<@;;??2CBCD>5CDC>
@N9IO0:00800:06173
TACGGAGGGTGCAAGCGTTGTTCGGAATCACTGGGCGTAAAGGGCGTGTAGGCGGTCTGCTAAGTCTGATGTGAAATCCCGAGGCTTACCCTCGGAAGTGCATTGGAGACTGGCAGACTAGAGTCCCGGAGAGGAGGGTGGAATTCCTGGTGTAGCGGTGAAATGCGTAGATATCAGGAGGAACACCGGTGGCGAAGGCGGCCCTCTGGACGGTGACTGACGCTGAGACGCGAAAGCGTGGGGAGCAAACAGG
+
CBBC>A@G=CBBD>BBBB?CBADIED9:;BABBB>9:9CD>BB>BBAA??<600+0900;<B?BBBAAAAAAAAA:BBC;A@B?BCACGD?ECC@C?AAFBBA?B?ABBCCC?CBBBAAAA;::CD>C?CBBA@BBB=BD?A?B6;6;A<@@@@@::8;BBB<B@@>;;:CD;999949>9?;;90)0:00)0//3938B;?>9=???4::B=@@CAA9;;BBCBBBCA@@;;;0<BAACDD<CCCCC>BBB<
@N9IO0:00801:06201
TACGTAGGGTGCAGGCGTTAATCGGAATTACTGGGCGTAAAGCGTGCGTAGGCGGTTTGTTAAGACAGGTGTGAAATCCCCGGGCTTAACCTGGGAACTGCGCTTGTTACTGGCAGACTTGAGTGTGGCAGAGGGGGGTGGAATTCCACGTGTAGCAGTGAAATGCGTAGAGATGTGGAGGAACACCGATGGCGAAGGCAGCCCCCTGGGCTAACACTGACGCCTGATGCACGAAAGCGTGGGGAGCAAACAG
+
CCBBB@@@;@A@CCACCCAD?AAA=@6:5;BBBB>BCCDE>AABBB;<;@@=;;6;D<A??C@ABACC@BACBAD9???>3>?-::=A<@@BBB;B79;96>@A8;;7;<<<:BBBBBB;A<?AB9:049999:9:9%9=23087@=B@A<@:@BB8938891333789333<88;;6::.7.3;<4AA99.9??8>?BAA@CCC1ACC=A??:?@@;<8>;;6///7:<<==>=68>=BCAA597737.788
@N9IO0:00772:06218
TACGGAAGGGGCGAGCGTTGTTCGGAATCATTGGGCGTAAAGGGCGCGTAGGTGGTCTTGTGTGTCTACCGTGAAAGCATACGGCTCAACCGTGTTCCGTCGGTAGAAACTGCAGGACTTGAGGCTGGGAGGGGCTGGTGGAATTCCCTGTGTAGCGGTGAAATGCGTAGAGATGGGGGAGAACACTCGTGGCGAAGGCGGCCAGCTAGACCAGTTCTGACACTGAGGCGCGACAGCGTGGGGAGCAAACAGG
+
@ADG@D?BBA9;;;@@AA>@AABB@C=@@BB8@=6???AA<AC>@@@AABB?DB?BAB?BDBB@ACCEC=??DCD<@?A@@@A=ABBB@B@C????A=@@A@=@:::C>CBBB<<79=@=?95.5777*7;>?6?AC@CB?C@F@CB=BB;;;BBCC>BAAA;;;;DAAABAAAAAAA,@AA?;:9@ABAB?B;:6:;==8?=:::AABBB@CBB>AAAA????<:93;@?;;;BB;;<CBB9BBDCB;@@@=
@N9IO0:00775:06242
TACAGAGGGTGCAAGCGTTGTTCGGAATCATTGGGCGTAAAGGGCGTGTAGGCGGTTTGTTAAGTCATGTGTAAAAGCCCTCGGCTCAACCGGGGAAGGACGCATGAAACTGGCAAGCTAGAGTACCAAAGAGGGGGGTGGAATTCCCGGTGTAGCGGTGAAATGCGTAGATATCGGGAGGAACACCCGTGGCGAAGGCGGCCCCCTGGTTGGATACTGACGCTGAGACGCGAAAGCGTGGGGAGCAAACAGG
+
ABB:;9CC<@@?C;@@?><???AA?C@BBBC?C<4==779/9<4>?ABA?@=9:29=6;?;@=A@?@@BCCCCBC189>7>==6;:>?9=7;==1=8=9<?:=9448:2:?A>BD?BB@@@??@=?9>91<;;;;;;%;?>@?A?AH?EACCB;;;@::;5>5666?<<666;@??@266:=9?@A@<BBB?BAA<@7@<.9999(9>6;8>8>;@>;;;;665;99554;9@@;@@@@@BB9BBCBA8?;;4
@N9IO0:00785:06253
TACGGAGGGTGCGAGCGTTGTCCGGAATCACTGGGCGTAAAGGGCGCGTAGGCGGCTCGATCAGTCGTTGGTGAAATCCCGGGGCTCAACCCCGGGGCTGCCGGCGAGACTGTCGGGCTTGAGGCCGGTAGAGGCAGATGGAATTCCCGGTGTAGCGGTGGAATGCGTAGATATCGGGAAGAACACCAGTGGCGAAGGCGGTCTGCTGGGCCGGTCCTGACGCTGAGGCGCGAAAGCGTGGGGAGCAAACAGG
+
A@@@:A?A8;;:BBB@@A>BBB?B?B?AACCCCC>CCABB>BE>BCBBBBB=@A=AAACDBCC>B<=<9=9====8?AG<@>@+0//:6;;;/<<</@;;;=B>BCCCGBBBCBBB=BC@@@@=@=A=::;::5;A@AAB?A=A?BB=B?BBBBBBB?BD>B>BBAB@A@?<;<:::.;<@@>ABA=BBBB?BDEADABB@BBBB@???9??C?CD?BAAA@@B@;:6;@@?@@9@@BBBBD;DCBCD=BBB>
@N9IO0:00797:06239
TACGTAGGGTGCAAGCGTTAATCGGAATACTGGGCGTAAAGCGTGCGCAGGCGGCTATGCAAGACAGATGTGAAATCCCCGGGCTCAACCTGGGAACTGCATTTGTGACTGCATGGCTAGAGTACGGCAGAGGGGGATGGAATTCCGCGTGTAGCAGTGAAATGCGTAGATATGCGGAGGAACACCGATGGCGAAGGCAATCCCCGTCGGGCCTGTACTGACGCTCATGCACGAAAAGCGTGGGGAGCAAACAGG
+
CC@A@BBB=BBBCBCCCD?C=B@@<@4::>995065;BC8;6<;==<<00+00+079:;==8=:5555<:;:?;4::??*99*8889,3.39=295<55595>7C====AAAAAB;?@AA@@@BAA<@@@A<???+;;>:><@;@:>DCBB;;6;;=>>>>6655<<;>?B;;;:9744.4.4448555>;>BB:=9>;60000)/////(/)-5-//999:==BB>76///////&.0//9;;/::BBC>???>
@N9IO0:00798:06307
TACGTAGGGTGCGAGCGTTAATCGGAATTACTGGGCGTAAAGTGTGCGCAGGTGGCCGCGCAAGTCGAGTGTGAAATCCCCGAGCTTAACTTGGGAATTGCGCTCGAAACTACGTGGCTCGAGTGTGGCAGAGGAAGGTGGAATTCCACGTGTAGCGGTGAAATGCGTAGAGATGATGGAGGAACACCGATGGCGAAGGCAGCCTTCTGGGCCAACACTGACGCTCATGCACGAAAGCGTGGGGAGCAAACAGGA
+
DC@@@CCC=;;;BBCAAA=B7<;B?B?C?CCAAA:AAAA@8@=??;BBAAB>;;7;>BB<;;<=?=<958;;?AA9@?==2=<99===8<B15:49>C=AAA955;<<1:9949;9.///////99@:;95=>3<)0)/0)/1:496:=9944499:7;:AC<?::<966///66678.331815657;:55.556.9?@@==25.5599)5.4.449999///://///7544904955444&444=>4::@04
@N9IO0:00803:06309
TACGGAGGGTGCAAGCGTTATCCGGATTCACTGGGTTTAAAGGGTGCGTAGGTGGGTTGGTAAGTCAGTGGTGAAATCTCCGAGCTTAACTTGGAAACTGCCGTTGATACTATCAATCTTGAATATCGCGTAGGTAAGCGGAATATGTCATGTAGCGGTGAAATGCTTAGATATGACATAGAACACCAATTGCGAAGGCAGCTTACTTCACGATCATTGACACTGAGGCACGAAAAGCGTGGGGAGCAAACAGG
+
@@BB?;;;7;BAC@CCBB?BBB7;7:?8<>>9:9/9?*93(3;0::BCCBB?BDD>B?B?BB?CAA@CBB?B@@@=@CBC6;;;;:2828??C@CC9BBCB>@@>AAA<;;@@@B>@@@9;;=BCA;;<ABBC?AF=A;;4:=DABAA@@??<??9;6;@BA;@;>@<@ABA?:8734:44;4:4939./)//9:)/)////;:;;>;=@@@@@ABC>@?B=?9555.5@@;;;;&49@@@DD6BCBBA:@@A>
@N9IO0:00807:06267
TACGGAGGGTGCAAGCGTTATCCGGATTCACTGGGTTTAAAGGGTGCGTAGGTGGGTAGGTAAGTCAGTGGTGAAATCCCCGAGCTTAACTTGGGAACTGCCGTTGATACTATCTATCTTGAATATCGAGTAGGTAAGCGGAATATGTCATGTAGCGGTGAAATGCTTAGATATGACATAGAACACCAAATTGCGAAAGGCAGCTTACTTCTAAGAATTATTGACACTGAGGCACGAAAAGCGTGGGGATCAA
+
AA>98==:8:AAB?BCAA=AAA;@>:918????B=AC<AB6A<<<AAA?A?;;;;0;448=B:CCCDDCC?BCCC>HIFF<C;66>9>:==:<@8D769@9.5549<<====>;;::;;0555:::433334403=74//391////333;77=9957<>;>00/663///667///////3-498)//(/)/////(/)/89::46660/--(--(/)/9589:;333394::83333&38899;;.4/0<9
@N9IO0:00782:06316
TACGTAGGGTGCGAGCGTTAATCGGAATTACTGGGCGTAAAGTGTGCGCAGGTGGCCGCGCATGTCGAGTGTGAAATCCCCGGGCTTAACTTGGGAATTGCGCTCGAAACTACGTGGCTCGAGTGTGGCAGAGGAAGGTGGAATTCCACGTGTAGCGGTGAAATGCGTAGAGATGTGGAGGAACACCGATGGCGAAGGCAGCCTTCTGGGCCAACACTGACGCTCATGCACGAAAGCGTGGGGAGCAAACAGG
+
BCCCCCCC>@AACCCCBE>B=A@C?C@C@BDDCC>BA@@@6@@BA>@AAA@=@@<@<@BA@@ABABCBBB@A@BD=BBBA5AA6;;?B@CC@CF>C?A=A???@?@@E=CAAA@??<@?>???????@BBBCA8</9/99/33@3=5:?>A:BBB=B@BBBB=BB?>=BBBBB?=<?4==9<89957@@AB@BCD@D@C:;;:@5;;@@6?8?8>=?@AA999:444;<?@@:<4A?:;;A@3;99@C;AAB7
@N9IO0:00799:06333
GACAGAGGGTGCAAACGTTGTTCGGATTTACTGGGCGTAAAGCGCGTGTAGGCGGCTTTGCAAGTCGGATGTGAAAGCCCACGGCTCAACCGTGGAAGTGCATCCGAAACTGCATGGCTTGAGTCCCGGAGAGGAAGGTGGAATGCTTGGTGTAGAGGTGAAATTCGTAGATATCAAGCAGAACACCTGCGGCGAAGGCGGCCTTCTGGACGGTGACGTGACG
+
@AA;;;BB9AC999.:998?A=?@?AAC8@?=@A9;:9A>/5969B@@@CC?@@?ACB=BDB=;;;B>A;9:>>>,95=6>>?;>?>C<>9ABA;<5<///9:>:@CC@CA@@CBA=@@-//766:(0)/07?<A8?9?8393938</91:@@@A9929:99*7?>;<AAA?>;;;+0///05:<<8>??@=@9;493//(//5.55946>?15592226;52
@N9IO0:00803:06320
TACGAAGGGGGCAAGCGTTGTTCGGAATTACTGGGCGTAAAGGGCGCGTAGGCGGCTTATCAAGTCAGGCGTGAAATTCCCGGGCTCAACCTGGGGGCTGCGCTTGATACTGATGAGCTTGAATGCGGGAGAGGATAGTGGAATTCCCAGTGTAGAGGTGAAATTCGTAGATATTGGGAAGAACACCGGTGGCGAAGGCGGCTATCTGGCCCGTAATTGACGCTGAGGCGCGAAAAGCGTGGG
+
AABA@5;;;;*:?7;:557:<8<B:BACAAAACB=;;;BB0;;6:BC@@>>;;;2;939A=A7A;>55.4;=<;?3A?CC>CC>B:9:@D?CACCC2AAACCDB<@?::839<;=?ABB?CC?;;;@@6ACCD?BBBC@@;=3:3::/9=<:99=99.5=<<2;7;<A?@@A:940>3:*00)///)/1//)5:;8=059<99949992;?;?::4:5::?A@@;;;:?@@;:;:*:<<@;>>
@N9IO0:00805:06351
TACAGAGACGGCAAGCGTTGTTCGGATTCATTGGGCGTAAAGGGTGCGTAGGCGGTCCGTTAAGTCGGATGTAAAATCTCACAGCCTAACTGTGATAGGTCATTCGAAACTGGCGGGCTCGAGGACTGGAGAGGAGACTGGAATGGTCGGTGTAGCGGTGAAATGCGTAGAGATCGACCAGAACACCGGTGGCGAAGGCGGGTCTCTGGACAGTTCCTGACGCTGAGGCACGAAAGCCAGGGGAGCAAACGGG
+
AAB;;;BB@@=@A=A;;;?BB@CC@AA?ACB:CD8???BB<AC>BC?@?CB?@@?@A>AA587:ACC?CA>@???3@AABDCAAB@AA=BAAABBA::6;A@A@DCCE>D@@>@BB=BBA=BC9A@CC9<B@@<????@??C?AA<@@A8BDAAA<A?AABB>BBCEBBBAA@@@AA?4:?;8>?@9B9BC8A:94;9@@?8@BA@BB;;;CCCADAC;;;BBBABB?BCBCCB8?@5;;;;.99>BC>CDD?
@N9IO0:00768:06387
TACGTAGGGTGCAAGCATTATCCGGAGTGACTGGGCGTAAAGAGTTGCGTAGGTGGTTAGTAAAGTGAATAGTGAAACCTGGTGGCTCAACCATACAGACTATTATTCAAACTCACTAACTCGAGAGTGGTAGAGGTAACTGGAATTTCTTGTGTAGGAGTGAAATCCGTAGATATAAGAAGGAACACCAATGGCGTAGGCAGGTTACTGGACCATTTCTGACACTGAGGCACGAAAGCGTGGGGAGCGAACCGG
+
5:555===4==;;7<>=;75589969:4555@@>4999@?6?:;;;@@BBBB?;;6;=A?A??599@A3::@@<=B5:49=<992:>9;5;4;;;:@ABAA@@=@@5==90><<>CCE@BC:9::0=00*0<<0;6;A=?AB=?>@C=DC7::?>=>:;::@?D>DD988::???=>:>>:;7<:===:=8<<8<:>55.54=8>9??@E@BB@BBC<@;<;@@@BB;;4;?:999,9@@9555&5;:<=:=8=9
@N9IO0:00769:06362
GACAGAGGAGGCAAGCGTTGTTCGGAATCATTGGGCTTAAAGGGCGTGCAGGCGGCGGCGCAAGTGTCGAGTGAAATCCCATCGCTCAACGATGGAACGGCTCGGCAAACTGCGTCGCTTGAGGTCGGTAGAGGTGCTCGGAACTCTAGGTGGAGCGGTGAAATGCGTAGATATCTAGAGGAACGCCTGAGGCGAAAGCGGGGCACTGGGCCGATTCTGACGCTGGAGACGCGAAAGCGTGGGGAGCAAACAGG
+
ABCBCBC@BB?><8=99939?:?B@>;>BBB?CC<AA3:9-73(3:;ABBA=>@.:4.44@>8?>??@A::<@@B;@@@;?@@AACCC@C:;;@=@=AA>AAAB@A@@;AAA@CBBBBC6;:;?BCC?CCBBB@CCBBBA<A<A@AA??<?A??A@C=@<?=6999@A;;;BA@@?<<7818:>??8;;<<7:=;8(34??:359@=??8?:?99288;<:000-(---//--66(///////&/44:<3:;=8
@N9IO0:00775:06369
TACGGAGGGTGCAAGCGTTGTTCGGAATTATTGGGCGTAAAGGGCGTGTAGGTGGCTCACCAAGTCTGGTGTGAAAGCCCACGGCTCAACCGTGGAACTGCATTGGAAACTGGAGAGCTCGAGTGTTGGAGGGGGTCGCGGAATTCCCGGTGTAGAGGTGAAATTCGTAGATATCGGGAGGAACACCAGTGGCGAAGGCGGCGACCTGGCCAATCACTGACACTGAGACGCGAAAGCGTGGGGAGCAAACAGG
+
BCCC@?@@<@@@C?CBCC@CE@CC@B>B@BC>BA8>?89959B9BCBC?>>:>>:??>>?9>9?@@?A=@AA@AB=BDC;>??<?@@A?B>@??;?<???????B?BC;@@A7;;AAAAA@@@@@AAD>BBDDD5BCCCCACACACI>C@BBBB?@@=@@BD>C=@@@AAAA@@AAE7::4:9?<?;@:9:;::9:>=9:49:;;<;;6;?B?;;;CBBB<;<;;ABABAAABB<ABC@@@@3?A;;;7;@A=
@N9IO0:00815:05782
TACGGAGGGTGCGAGCGTTGTCCGGAATCACTGGGCGTAAAGGGCGCGTAGGCGGCCCGGTAAGTAGGGGGTGAAATCCTGCGGCTCAACCGCAGAACCGCCTTCTAGACTGCCAGCTCGAGCACAGTAGAGGCAGACGGAATTCCCGGTGTAGCGGTGGAATGCGTAGAGATCGGGAAGAACACCGGTGGCGAAGGCGGTCTGCTGGGCTGTTGCTGACGCTGAGGCGCGACAGCGTGGGGAGCAAACAGG
+
A@:;7;AB=;;;B@@@@A;@BB5;7;<A@CCDCJ?ABBCB>CJ?:;;BBA?=996;C<C=CA@CC@>@@@0@BCD>BB@CCBB9==@B?B95098;1:+//69:@B:993337498766////33:<==?@?;@CBBBA?A=A<@@;@@BBCBBCC>@@?A>CA??@A@B;;;@@C=B?BBACBC@E@;;:;BB?BGBB?CBBBBBBH?DBBD@CCBAAA@@@CAA7>>>>:?@@BBABBB5::AB<4>>>4
@N9IO0:00816:05784
TACGTAGGTGGCAAGCGTTGTCCGGAATTATTGGGCGTAAAGCGCGCGCAGGCGGTCCTTTAAGTCTGATGTGAAAGCCCACGGCTCAACCGTGGAGGGTCATTGGAAACTGGGGGACTTGAGTGCAGAAGAGAAGAGTGGAATTCCACGTGTAGCGGTGAAATGCGTAGAGATGTGGAGGAACACCAGTGGCGAAGGCGACTCTTTGGTCTGTAACTGACGCTGAGGCGCGAAAGCGTGGGGAGCAAACAGG
+
BCBBBCD?CC@CC@CAAA?AAC?A<@?B@BBAEJ>??@BB9?:9;@@AAAA=::5;B<A@;A=BCBBBCCCB@;;3;B<6>CC@BCFF@C@BBC?BBC>CBCCACACC>BADFGF5BBB?BBAABCBBB?BCCC@CECBA:>:??B?BBBBBBBC??;@=<<5:3378;><BA@A=B7::6@8A:A?BCBB?BBC6@>@899A??>7;<<==AAA=ABA@>:;;===6=>=666,8AABBCC9BBCCC=@@@>
@N9IO0:00827:05762
TACAGAGGGGGCTAGCGTTGTTCGGAATTACTGGGCGTAAAGGGCGCGTAGGTGGCCTGTTAAGTCGAACGTGAAATCCCCGGGCTCAACCCGGGAACTGCGTCCGAGACTGGCAGGCTCGAATCCGGGAGAGGGATGTGGAATTCCAGGTGTAGCGGTGAAATGCGTAGATATCTGGAGGAACACCGGTGGCGAAGGCGGCATCCTGGACCGGTATTGACGCTGAGGCGCGAAAGCCAGGGGAGCAAACGGG
+
BCCCB>>@@@0@BBBBCC;AA>BCAD@E@DDDDF>A@>>>6>?:ABBCB@>:>>296;BB?C?@@BBB>BABCCC=BBBB8AD>AAA@@@A<@@9@000?77;F>???AAA@>???>>??BA<???BB>DBCBC?BBBBB?B?A>A?BB?BDBCC@@>?CBA<B?@@@@@A@@@@AA>AA?B??@@AD?BB?@BA=A?BC?BCBC=AB=AA?A?ABB?BAAA@@@@@7;;@@@@8??;;;;;.::;?A9>?A;
@N9IO0:00828:05769
TACGAAGGGTGCAAGCGTTACTCGGAATTACTGGGCGTAAAGCGTGCGTAGGTGGTTTGTTAAGTCTGATGTGAAAGCCCTGGGCTCAACCTGGGAATGGCATTGGATACTGGCGAGCTAGAGTGCGGTAGAGGGCAGTGGAATTCCCGGTGTAGCAGTGAAATGCGTAGAGATCGGGAGGAACATCTGTGGCGAAGGCGACTGCCTGGACCAGCACTGACACTGAGGCACGAAAGCGTGGGGAGCAAACAG
+
CC@;;6;D8;;;C?C;;<ABBA::2919-3433A9:3944(4:=@@@@@@A;@@5@>9>>;@8B@>BB>B<A>9;)5;5)5@<2;A<B9>7555)5.594;=A>C99;A@@?<@A9;;A@@@@AABB?BB;<;<6;BBBC>A>@>AB;A=@@;<;CBBCBCB>CCCCCHCCCAAAAC>BC?A=@AA?@@?A=??C<@<?B:99>:8A<7<:6:?:?::@AA?>>@@?2;78373(3;>>???2<<977,7<<
@N9IO0:00830:05779
TACGGAGGGTGCAAGCGTTAATCGGAATTACTGGGCGTAAAGCGCACGCAGGCGGTCTGTCAAGTCGGATGTGAAATCCCCGGGCTCAACCTGGGAACTGCATCTGATACTGGCAAGCTTGAGTCTCGTAGAGGGGGGTAGAATTCCAGGTGTAGCGGTGAAATGCGTAGAGATCTGGAGGAATACCGGTGGCGAAGGCGGTCTGCTGGGCCGTTGCTGACGCTGAGGCGCGACAGCGTGGGGAGCAAACAGG
+
AA;;:;BC<;;;@<@@@A<@<?A>9=+0)0;=;;8988CD>B@@@C?>=>>9=?;?@@@ABA?BCCC?CAA@>=B69999*;C;CICC?B?BCB<B?A@@@BB@ABBABA:94:A69:<9CAA<@@BAAABBBCCCC)BBBC<><??9:13AA>@A@6@BC=6@AABBA@@@?973@?B=:C@CBC?A?<?9A;@<@>BC?DBBB=BB=6C@BD@@@8>88;<A9334:@@?8?@??>8977(7>9A=5==B?
@N9IO0:00844:05771
TACGTAGGGGGCGAGCGTTGTCCGGATTTATTGGGCGTAAAGAGCTCGTAGGCGGTTTGGCAAGTCGGGTGTGAAAATCCGGGCTCAACTCGGAGACGCCACTCGATACTGCCATGACTCGAGTCCGGTAGGGGAGTGCGGAATTCCTGGTGTAGCGGTGAAATGCGCAGATATCAGGAGGAACACCGGTGGCGAAGGCGGCACTCTGGGCCGGAACTGACGCTGAGGAGCGAAAGCGTGGGGAGCGAACAGGA
+
BA;9;;;;;;*9?95;;;5:=C<@6;;A;@B=BC6A@=>=59445>>BC::8:B=@A<A=AA5::9:9.9@@AACC9@A499,9>995;ABB=CBCA???BBBA@BDFBAA>=>0///779/0;D;@;?@BBB.99>@>@6;3?4909D<@>??966:>CBB8AA@;@@@BDBB@@<.4:29.5=B=B>@A=@;95:?BB=@@@98:==5>5:7@<;<@<?BBB?@;:===BCF?C??>=>>2?><@@=949.4
@N9IO0:00851:05777
TTCGTGAGTGGCGAGCGTTATCCGGAATTACTGGGCGTAAAGCGTCCCTAGGGGGTCGCCATAAGGTGCAATGTTAAATTCACCAGACTCAACTGGTGGCATGCGTTGTATACTGTGTGACTTGAGGTTTGTAGAGGTGAGCGGAATTTCCAGAGTAGGGGTAATATCCGTAGATACTGGAAGGAACACCAATAGCGAAGGCAGCTCACTGGACAGCACCTGACCCTGAATGACGAAAGCGTGGGGAGCCGAACCGG
+
C@BBBB;;;A?BBCDBBA@@@@?B@CAD@CC;;;0;;;BA=@@A@@@900-999'55--(/::)0-;>=@<<;;?CI=C?000*00///::39492995<@AAAAC>@@@AA@@@AA@;;;@=@;;6;C9@@B;99<?ABA;;4;5<<0;:?==<800/0&//)/68816:00/6//394:3:5:59::7;7:::::;284443:;;;;;=8;::9333499=>=533343339::;,3/9/-..(--.(--(-373
@N9IO0:00833:05846
GACGAAGGGGGCTAGCGTTGTTCGGAATTACTGGGCGTAAAGGGCGCGTAGGCGGTTTGTTAAGTCAGGCGTGAAAGCCCTGGGCTCAACCTGGGATGTGCGTTTGATACTGGCAAGCTTGAGTGCAGGAGAGGATGGTGGAATTCCCAGTGTAGAGGTGAAATTCGTAGATATTGGGAAGAACACCGGTGGCGAAGGCGGCCATCTGGACTGCAACTGACGCTGAGGCGCGAAAGCGTGGGGAGCAAACAGG
+
@AA;:49A@A1BCCCCBB?@B?9;9;>A@AABBB=BCCCF>CC?CCCCBA@<@@<AD>DD@DBFBBBC@CB@@@A0;;;0<CB=BAAB@D@BEG=;;;BBAAAB=@@@CAAA?BA?ABC@BBBBB9::?BBBC?BA@=@@<@>B;>@8@A@@@A@@@=@;;:6;?CCBBBBDBB@BF=B=@??BBA<@<;;6;BB?C@CB@B8;:@@B?ABCCBA=AAA@@@B::99299:AAD=C;:9DDD6?@AAC;?@@>
@N9IO0:00846:05821
TACGTAGGGAGCGAGCGTTGTCCGGATTTATTGGGCGTAAAGAGCTCGTAGGCGGTTTGGTAAGTCGGGTGTGAAAGCTCCGGGCTCAACTCGGAGAGGTCACTCGATACTGCCATGACTGGAGTCCGGTAGGGGGGTGTGGAATTCCCAGTGTAGCGGTGAAATGCGCAGATATTGGGAGGAACACCAATGGCGAAGGCAGCACCCTGGGCCGGTACTGACGCTGAGGAGCGAAAGCGTGGGGAGCAAACAGG
+
BB@@?@@@99;;@ABBCC@BCB<@2:;A8@A?BB<@@@BC;@;;;@<;;AB<@A500+0,00)/////)/7955;)5594.44)5;<<.9555.5:5926:BBBBEDDC@@?GA:::AABB?B@>=8<8;998989%9;;;6?0909>9@ABBBCCCCACDCC>BBBBCC::;A@4;;69A<@=BAB@C>@A?BBB@D@CCCBAAC8;;;0;:@<@;;:A@A@AA;;;;?@@;;;0:AABDEE;@@@@A499@=
@N9IO0:00848:05841
GACGGAGGGTGCAAACGTTGTTCGGAATCACTGGGCGTAAAGGGCGCGTAGGCGGACTTGTAAGTCGGGGAGTGAAAACTCGGGGCTCAACCCCGAGCCTGCTTCTGAAACTGCGAGTCTTGAGGACCGGAGAGGAAAGTGGAATTCCTAGTGTAGCGGTGGAATGCGTAGATATTAGGAAGAACACCAGTGGCGAAGGCGACTTTCTGGACGGTTCCTGACGCTGAGGCGCGAAAGCTAGGGGAGCAAACAGG
+
;4=9.455)59>>@7=BD:698<<8;7;==>>880334:<5<>6<A66:@@;8=04371700+/9////&//44444&54:<@@2=;;<<>??2;?@?:?@;;20>>=@9@000:>=99C=BCC:;;?A<?>::5:>7>BD?B<@<@8;;B@A=BBAA=AC?C@AAABBCBCFBC@CD?B@@A7;;A=A;:;599919;;>====/458489<8=:?;>988??<777-3;8433(4=<<<>>1555==5<@=9
@N9IO0:00849:05817
TACGTAGGGTGCGAGCGTTAATCGGAATTACTGGGCGTAAAGTGTGCGCAGGTGGCCGCGCAAGTCGAGTGTGAAAGCCCCGGGCTTAACTTGGGAATTGCGCTCGAAACTACGTGGCTAGAGTGTGGCAGAGGGAGGTGGAATTCCACGTGTAGCGGTGAAATGCGTAGAGATGTGGAGGAACACCAATGGCGAAGGCAGCCTCCTGGGCCAAACACTGACACTCATGCACGAAAGCGTGGGGAGCAAACAGG
+
AB@@@BBD>9;;ABBABB8:8;BD>B@BACCCCC?AAACD>B;;;BBBAAA<996:>??;:;>ABA@@????A@@69998-9@8AB<?=>C@CD?D?B=@?BAC=B=>5<:A?@::29AB@?88<AB>A@???@:AC<???C?B@B?A@C@DCC?;@=@BCC?A@@A@A<696:;;B7:??B=@@>29259.59<6<8?<>>844.48:2:.55)5;;<=66:ABBA;:;C;;;G=A;;;;;;*9999908??6
@N9IO0:00858:05842
GACAGAGGGGGCAAGCGTTGCTCGGAATTACTGGGCGTAAAGGGCGCGTAGGCGGGATGGCAAGTCGGTCGTGAAATCCCTCGGCTCAACCGAGGAACGTCGATCGATACTGCCGTTCTTGAGGATTGCAGAGGAGACTGGAATTCCCGGTGTAGCGGTGAAATGTGTAGAGATCGGGAGGAACACCGGTGGCGAAGGCGGGTCTCTGGGCAATTCCTGACGCTGAGGCGCGAAAGCGTGGGGAGCAAACGG
+
<:B;:99999$59.5599=;;:?=9=9@=AB;;9,9?49:.9<2;=95;@@=AAA;@@A;AA<@@@B9;;A@:9930>>*000*0///)/0733,318:993378:5=>?@992:8/77178;5=><???9::;?AA@BA48486;<5=88?<@@<A?AAAA9BA:849<@>A@;??8>A<?=@A?7A8990:8=<B?B?A:@933333(37,33<3;?>@=>:<<=5;;;;;D:::5AA::+22563-3<<
@N9IO0:00863:05827
TACGGAGGGGGCTAGCGTTGTTCGGAATTACTGGGCGTAAAGGGCGCGCAGGCGGCTGCTCAAGTCAGGCGTGAAAGGCCTGGGCTCAACCCGGGAATTGCGCTTGAGACTGGGCTGGCTTGAGTGCGGGAGAGGATGGTGGAATTCCCAGTGTAGAGGTGAAATTCGTAGATATTGGGAAGAACACCGGTGGCGAAGGCGGCCATCTGGACCGCAACTGACGCTGAGGCGCGAAAGCGTGGGGAGCAAACA
+
AACC?AADCE5DDBBBCC@@@>AC?A?C@CBBCD>@AACC>DC>AABBBBC@BC?BAAAEEDBBDCCC?ABBCCC<A?B@CEE>;;;B8;;49D9C=A89;>A@8D=@A;>>>6@AA7@>:=<<=9333(388805:B=@@>C@C@GL=BB@94444438<BB=B@A@;A=CBA=@@@-0,0>6:::*0)94.4;@3=6;:=A=AACCC>BB7::@6:;@@AB;9999:?@@;;;0:=BBDEE;A@A@C;?;
@N9IO0:00819:05909
TACGGAGGGTGCAAGCGTTATCCGGATTCACTGGGTTTAAAGGGTGCGTAGGTGGCTTTGTAAGTCAGTGGTGAAAGCCCGGAGCTTAACTCCGGAACTGCCATTGATACTGCTTAGCTTGAATCAGGTCGAGGTGGATGGAATATTACATGTAGCGGTGAAATGCTTAGATATGTAATAGAACACCGATTGCGAAGGCAGTTCACTAGGCCTGAATTGACACTGAGGCACGAAAGCGTGGGGATCAAACAGG
+
@@?>?ABA<?@C@8@?@A8<BC?C@AB<>>>999/7;(9529>5<BCCCBB?BA?BBB<BDD:@AABCBC=ACCI?BAG@G@A???494:CC@D?C@CAAA?AC?ABBCCBBDC?@;;;?AA>ABBC>@A@;;5;B;@@D9;6;AA4:;@;;;;::?=@@BC=@ABB@CBABBA89:???>@=>==6;;9-33::-3-3::;6;?<@@A>A@CDE@C?@@@A@@=00,0@BBBD;;;@@@?@5@BABD=;;;?
@N9IO0:00827:05866
TACGGGGGGGAGCAAGCGTTGTTCGGATTCATTGGGCGTAAAGGGCGCGTAGGCGGCTCGGTAAGTCTGACGTGAAATGCACCGGTTCAACCGGGGCGCTGTGTCAGAAACTGCCAGGCTTGAGGTCGAGGGAGGAAGGTGGAATTCCTGGTGTAGCGGTGAAATGCGTAGATATCAGGAGGAACACCCGTGGCGAAGGCGACCTTCTATCTCGATTCTGACGCTGAGGCGCGAAAGCTAGGGGAGCAAACGGG
+
>>A>@>@=@#0/0/)/90;55549>:>C<CCC@CE>CCDCD8C@769<A;AA>;;9;CBA@CC>BAAACCBA@??C>:88>>;D8=8=B@B>BAB6??AACBBBBB;;;6;AAA?BC@BB=@@A=@;;;@B;@C?C@C?CC9;9<@CBEH@B;;;B@@=@BBC=@@@@@BBDABBBAB=AA>C?<<<>.;;@:@>=8?=AABB?B>???BCCBBAA9;;@A>::::99<@@>??<:?>;====15848=(78?8
@N9IO0:00830:05873
TACAGAGACTGCAAGCGTTATTCGGATTCACTGGGCGTAAAGGGTGCGCAGGCGGCCGTGTGTGTGAGGCGTGAAAGCCCGGGGCTTAACCCCGGAATTGCACCTCAAACTACATGGCTAGAGCATTGGAGAGGGTAGCAGAATTCATGGTGTAGCAGTGAAATGCGTAGATATCATGAGGAATACCAGAGGCGAAGGCGGCTACCTGGACAATTGCTGACGCTCAGGCACGAAAGCGTGGGGAGCAAAAGGG
+
BCD@@@BA:;;@B;@;;<?BC?BB?BC?@A@CBB=@@@CD=CB=BB@@@A@>:;6:6:9A@=?@@@@@?CCBBBB;@@@9@BB;CC?A?ABD8@=@?B8::CB?A??@9?@AAB:748A@@AABBB@C?AAAAA9??BDAAD5>5>B@;7;@BCCDICEAAA=ACCCCCCCCBBBB;;;C@G@DCD;@@<A=A@A<=59:.0;00*/93<:B?B?CCAAABBBBCBB>AAA:;;6;ACACDD:BBBAAA7<A4
@N9IO0:00832:05860
TACGAAGGGGGCTAGCGTTGTTCGGATTTACTGGGCGTAAAGCGCGTGTAGGCGGATCTGTAAGTTGGGGGTGAAATCCCGAGGCTCAACCTCGGAACTGCCTCCAAAACTACAAGTCTGGAGCAAGATAGAGGCAAGTGGAATTGCGAGTGTAGAGGTGAAATTCGTAGATATTCGCAGGAACACCAGTGGCGAAGGCGACTTGCTGGATCTTTGCTGACGCTGAGACGCGAAAGCGTGGGGAGCAAACAGG
+
BA@;:5;@A@0ACCGCCC>BB@CC?@@B=BBBCF?9::BG7;;@ABBBABB?AB@B?@@??<8=>29999):AAE>DDE8;::6:A@A>A@CCC>A>@;<<>B?2999*4997717339=:;;98178>=?::4:>;?BD=A=?6::>??@A@A@;;5;;;@8@;@CCDCCB;;8;CCCCAB@BBB?BCCC@CCC?C@BBBBB>AACC<?9::A9A???A@@@@?9:9@>>999+9:@@@?@2999@@8@AA?
@N9IO0:00839:05863
TACAGAGGGTGCGAGCGTTAATCGGAATTACTGGGCGTAAAGCGTGCGTAGACGGTTATTTAAGTCGGATGTGAAAGCCCCGGGCTCAACCTGGGAATTGCATTCGAGACTGAATAGCTAGGGTGCGGTAGAGGGAAGCGGAATTTCCGGTGTAGCGGTGAAATGCGTAGATATCGGAAGGAACATCAGTGGCGAAAAGCGGCTTCCTGGACCAGCACCGACGTTCAGGCACGAAAGCGTGGGGAGCAAACAGG
+
;;::9;BB=BCBA>>:::386<<@8<8=9;;BAC;:9999.9>@@@:::BBBBC@D?ABD=C=@@??;@;;<BCC<@@CC;CD=@;;;@CACED>C@CAJCCIACC;;;CCCB@C<;;BBBB<CBAB=A;<:CC<=7;;@9<?FC=C@C@??@CBBB=AB>>8;>??===<994:@<?04036;=933;=>;>9899&9<@<@>7;6<@7AB>??=BB?BB=C955<55:9:888/8?;:9?>1==<=>7===4
@N9IO0:00847:05867
TACGTAGGGTGCGAACGTTGTTCGGAATCACTGGGCATAAAGAGCGCGTAGGCGGTCTAATAAGTCCTTTGTGAAAGCCCCCGGCTTAACCGGGGAATTGCATTGGATACTGTTGGACTAGAGTACAGGAGGGGAGAGCGGAATTCCTGGTGGAGCGGTGAAATGCGTAGATATCAGGAGGAACGCCGGCGGCGAAAGCGGCTCTCTGGTCTGTTACTGACGCTGAGGCGCGAAAGCTAGGGGAGCAAACGGG
+
BB@@@A@B=?@@AA?;;;@CC@CC@C;;;CCFKI?BB;;<0:55;9@AA>>:>@5@A@?;@B>A@C@DD<BBA@B8989:9)96=<>B<@=@AA7B@D@CCBB@D?AACCBCB@D@BBBBBCAAA9::@BBBB9A@@?<<8>393999909B?@A@D>@AAA;==;;779<=8879C>AA?B?;;0;@;00+0000*/8<4;=??>@B?@@ABC=ABBBBBCCCBCC>AAACCC:A<999<=2==@?A9A@@9
@N9IO0:00862:05897
TACAGAGGGTGCGAGCGTTAATCGGAGTGACTGGGCGTAAAGGGCGCGTAGGCGGTTATATTAGTGCTGATGATGAAAGCCCTGGGCTTAACCTGGGATAGGCATTGGAAACGGTATGGCTAGAGTGTGTGAGAGGAGGGGATTCCGGAGTAGCGGTGAAATGCGTAGATATCGGAAAGAACACTAGTGGCGAAGGCGACTTTCTGGGACACAACTGACGCTGAGGCGCGAAAGCGTGGGTAGCAAACAG
+
BBCBBBCC>CDBB??888188<=@>AAA@BBBBB=BCBBB<BB<BCAAABB=996:<?AA=+000//;94///--99(-//(/33(3:6;7:699;29---(---07)//(/:)4/75(----///@?>>0/00.*.,,,&,,(-(-(///99::8=<<A9?:::?@?>B:99948;98838>999@@>;=;92717888<=6:::=59884929494/:6/0/93//334:1434;<<4<544::1444
@N9IO0:00818:05959
TACGGAGGGCGCAAGCGTTGTTCGGAATCATTGGGCGTAAAGCGCGTGTAGGCGGCCTGGTAAGTCGGGTGTGAAAGCCCGGGGCCCAACCCCGGAACTGCATTCGAAACTGCCTGGCTGGAGTCCCGGAGAGGAAGGCGGAATTCCCGGTGTAGAGGTGAAATTCGTAGATATCGGGAGGAACACCAGCGGCGAAGGCGGCCTTCTGGACGGTGACTGACGCTGAGACGCGAAAAGCGTGGG
+
=?9424@:656;B<BBCC?B@;@@.929>:;6;<3?=??A4ABBBAAA@;;4;4.439:8=>7;;;;;4;<<<@@6;;<)555'55)5.5>>&5.5.55555505<<>4=;;@5:<7454344444)45:99;8>5856::>+0+/:1:6::<<<<B8893<294443::<873333(3;4<6;<;7=8;;86556;555.56<7<==466>9@@AAA@@BB;655/7///////&//::<<<
@N9IO0:00823:05924
TACAGAGGGTGCGAGCGTTGTCCGGAATCACTGGGCGTAAAGGGCGTGTAGGCGGCTGGGTAAGCCGCGTGTGAAATCCCGGGGCTCAACCCCGGAACGGCACGCGGGACTGTCCGGCTAGAGAATGGTAGAGGCGAGTGGAATTCCTGGTGTAGCGGTGGAATGCGTAGAGATCAGGAAGAACACCGGTGGCGAAGGCGGCTCGCTGGGCCATTTCTGACGCTGAGGCGCGAAAGCGTGGGGAGCAAACAGG
+
BCCDCBBB=BB@==?9999?AA=A=A?@@DCBBC>A@ABB<BF>???>:99?CC?BA@@8@=1993::@@A?AAD>BBC=CFD;@@AD?BBB7@<@:@@;:;;?:?>:?@?@@@?A;>??>>==9>@=BAC@@=@@@@@C?@<@@C@@=9=BA@A=>=5;.9.;CBBBBBBAAAAA<9B;EC@BBC@B@BA?A892;=;;4;==A@;;:.<>A@A8@@BBBCC@?AB>BAAACA<CBCCCCC;CCCCF>BB@=
@N9IO0:00829:05934
TACAGAGGGGGCAAGCGTTATTCGGAATTATTGGGCGTAAAGGGCGCGTAGGCGGCCTGGCAAGTGGAAGGTGAAATCCCTCGGCTTAACCGAGGAACTGCCTCCCAAACTGCTTGGCTTGAGACCAGGAGAGGTGAGTGGAATTCCCAGTGTAGCGGTGAAATGCGTAGATATTGGGAGGAACACCAGTGGCGAAGGCGGCTCACTGGACTGGTACTGACGCTGAGGCGCGAAAGCGTGGGGAGCAAACGGG
+
DCAAB;;;;;*:@9=@@>=BC>A@==:=8=@=@C<:::A?7??9?>?DDAA?994:>A@=AC>BAB=A>A=?@CD=@@@;@@A?BB?A>A@D;:7:<<99:-7::08;(7344::@=AC?@@@AC@CC@CCFD@BBBBAA=?=??AC=@???:::AB=A;::/9@99:::BABB@CC=BA=@>;;;<@@BB?BCE@B@BB?@@@BBAA=;;<A=CCFFEFCCBEC;;9;BAABC=CBBBBDD;BBBAA9;;;;
@N9IO0:00844:05923
TACAGAGGGTGCAAACGTTGTTCGGAATTACTGGGCGTAAAGCGCGTGTAGGCGGCCTTGTGTGTCGGGCGTGAAATCCCACGGCTTAACCGATCGGAAGTGCTACGTCGAAACTGCAAGGCTGGAGTAGCTGGAGAGGATGGTGGAATGCTCGGTGTAGAGTGAATTCGTAGATATCGAGCGGAACACCGGTGGCGAAGGCGGCCATCTGGACAGTCACTGACGCTGAGACGCGAAAGCGTGGGGGAGCAAAACAGG
+
?AB;;;BB;@ADBA9A992:=89817-835?ABD>CCBAB<@;;;AB@@@B;;;.5496BBBA@;<<:1;;59:@60/;),,,(,2(*(*(,,,,,083///79<44969:9+//888+9/7/61,,,,,,,,,5--3.33;.346;696///9)07337/////)/06688:==B;<8855;8<4<?>06/7;4878874::3;;@AA@@<@A888::<656////57/57BBBBB3>@>99999'8:8373&3873
@N9IO0:00850:05923
TACGTAGGGTGCGAGCGTTAATCGGAATTACTGGGCGTAAAGTGTGCGCAGGTGGCCGCGCAAGTCGAGTGTGAAATCCCCGAGCTTAACTTGGGAATTGCGCTCGAAACTACGTGGCTCGAGTGTGGCAGAGGAAGGTGAATTCCACGTGTAGCGGTGAAATGCGTAGAGATGTGGAGGAACACCGATGGCGAAGGCAGCCTTCTGGGCCAACACTGACGCTCATGCACGAAAGCGTGGGGAGCAAACAG
+
CCABBBBB=:;:CCCCCC@C?BBB@C@C@CCCBB=ABBBB>C@A@C@@?::6:@=@>@A@?@?AAA???>ACABB=BBBB:BCBBB@D;;;@CC=B?B?BBC@@@B@C9A@@?;;:8<<<;?>?BAA=????;<>+0,00/394647@???B<>:<8=?>C7944<<:////889:2872815557<<<=8<;=0945599395:<=>4=5:2948877//0////444;;;=4@@A=@>?2???>@9=@>
@N9IO0:00853:05936
TACGAAGGGTGCAAGCGTTAGTCGGAATTACTGGGCGTAAAGCGTGCGTAGGCGGTTTCTTAAGTCGGATGTGAAAGCCTGGGCTCAACCTGGGAATGGCACTCGATACTGGGAAGCTGGAGTGCGGTAGAGGAGGGTGGAATTCCCGGTGTAGCGGTGAAATGCGTAGAGATCGGGAGGAACATCAGTGGCGAAGGCGACCCTCTGGACCAGCACTGACGCTGAGGCACGAAAAGCGTGGGGAGCAAACAGG
+
BBBBA;??;?BAC?CAAABABBCC@A6919988<5<;;99,44:;;9;;9929?.49)5>;A>;;55.555/77<.//)/88.699=5:5444(4.4458889999:<>=<9(/)//::834:::A>:;;BC?AAC:<<>@6:2:A5949A>????=??A?99978=<<@A>???A9?@:>:>@??@;;:=@BB>B@C;;9C:@@A@<?C8::CBBBB;;;A;;;;;>>@::9:&9:;@@==.<:999,9994
@N9IO0:00855:05917
TACGGAGGGTGCAAGCGTTGTTCGGAATACTGGGCGTAAAGCGCGTGTAGGTGGTCGAGTAAGTCGAATGTGAAAGCCCCGGGCTCAACCCGGGAAGTGCATCCGAAACTGCTCGACTAGAGTCCCGGAGAGGAAGGCAGAATTCCCAATGTAGGGGTGAAATCCGTAGATATTGGGAGGAATACCGGTGGCGAAGGCGGCCTTCTGGACGGTGACTGACACTCAGACGCGAAAGCGTGGGGAGCAAACAGG
+
BBBG=;9;6;@@C@CBDFACC>BA>?+000:::3=9@BB<A@@@C@AA@@;::6;BBBBCC@CCCBB?9::DDE?CECD9@?;@BAA?BB=AA9@,00/////5/5505:::>>>==;;>@?549457AABB?B?B?@A?@5;.;90;>9;;<;?>0655:155.44999:>>9>@7>>:=:BCC:C:;@6;6:161/0)/39399=48=?6888?>><>>>CAAAB@@@?@@8?9::ABB:CCBBC:===6
@N9IO0:00859:05957
TACAGAGGGGGCAAGCGTTGCTCGGAATTACTGGGCGTAAAGGGCGCGTAGGCGGGATGGCAAGTCGGTCGTGAAATCCCTCGGCTCAACCGAGGAACGTCGATCGATACTGCTGTTCTTGAGGATTGCAGAGGAGACTGGAATTCCCGGTGTAGCGGTGAAATGTGTAGAGATCGGGAGGAACACCGGTGGCGAAGGCGGGGTCTCTGGGCAATTCCTGACGCTGAGGCGCGAAAGCGTGGGGAGCAAACGGG
+
@@@CCCCCCC1CC@CBBB?BBB;;7;?B?BBBBB>CDCCC?CE?@@@CBCC?CDD=B@@<@@?BCCB@AAABCBB=BCD>BBB?A??@9>8>@@8?9????B@@>?>@A@???:9:@CB;?9939A>BABAAA????B??<?>A=AB>B?;A8==AA@A@<>6@A@?<<===@@???8?A?B>9::?B?BB?BEC<@;9877)88885==/753:7<4;;;;>>??=<6:;::::/;;:=?@?5>>;;;1;<<4
@N9IO0:00830:05996
TACGGAGGGGGCTAGCGTTGTTCGGAATTACTGGGCGTAAAGCGCACGTAGGCGGCTTTGTAAGTTAGAGGTGAAAGCCCGGGGCTCAACTCCGGAATTGCCTTTAAGACTGCATCGCTAGAACGTCGGAGAGGTGAGTGGAATTCCGAGTGTAGAGGTGAAATTCGTAGATATTCGGAAGAAACACCAGTGGCGAAGGCGACTCACTGGACGACCGTTGACGCTGAGGTGCGAAAGCGTGGGGAGCAAACAGG
+
CCBB<;9999*;BDCCBB?CGAAA?@?@?@AABD?ABACJ9;9BBDABBBA>BC@CCF=CBC@CC@BBBC?@@AC;:9E>CCC:BAC?:???=@;A=A?BB?DC=B>AABBABDBBBBBCCC@BBBBB=BCBB>B@;;;A>B>B=B?B;99DBBBCC?A<<>3:56558<:::<8;;282333(39;-//66(//83839:=;?>A@99499>BB?AA>ABBABB;:;=@@BAAA0;;;:999*9@A==4?=;6
@N9IO0:00832:06002
TACGGAGGGTGCGAGCGTTGTCCGGAATCACTGGGCGTAAAGGGCGCGTAGGCGGTCTGCTAAGCGTGCGGTGAAAGCCTGGGGCTCAACCCCAGGTCTGCCGTGCGAACTGGTGGACTCGAGCACTGTAGAGGCAGGTGGAATTCCGGGTGTAGCGGTGGAATGCGTAGAGATCCGGAAGAACACCGGTGGCGAAGGCGGCCTGCTGGGGCAGTTGCTGACGCTGATGCGCGACAGCGTGGG
+
>?>;:9;;09AA;99@;;6;A@@C@E?ABG<;:D>;::CL>CC>CCCBBBA>BB;@@@@A;;7;BC@A@E@BBCC:<;>AAAB9AABB=@@@6@A<>>?AB?B?????037@>=C<??BCC@::66/////;;6@@@<;;563806(//(///88;;8<<6<8:?:=88<B?833281848538996;6883759490..).2733.222&2555399222:999;555889;75555668::
@N9IO0:00863:05992
AACGTAGGTCCCGAGCGTTATCCGGATTTACTGGGCGTAAAGCGCGTTCAGGCGGTTTGGCAAGTCGGGCATGAAATCTCTCGGCTCAACCGGGAGGGGTTGTCCGATACTGCCGGGCTGGAGGGCAGTAGGAGGGGGGTGGAATTCCGGGTGTAGTGGTGAAATGCGTAGAGATCCGGAGGAACACCAGTGGCGAAGGCGGCCCCCTGGACTGTACCTGACGCTCAAACGCGAAAGCTCGGGGAGCGAACGG
+
;.;>@>C7::;,9=?99B7@?C=A;@?>:=?:;:/;>@@@:@?@?AA>A@@<AB>BB=C@CCAAA@@@8;:;BBD=CCCCCCC?A@@B?B?CC>CCFD;DBBBB@C@@@;:;?<@B=BBC>BBD=;<;A;;8;DEEEC)BB=>8;17-391=CBBBBB?BADE>CBABCAA@AA??6?8>=:@>BBC?@>8=7<?<48178,3333$374:8>?;983652::99?B;188858=/9955599.9;9894;>>
@N9IO0:00824:06020
TACGAAGGGGGCTAGCGTTGTTCGGAATTACTGGGCGTAAAGGGCGTGTAGGCGGCTCGTTAAGTCAGGTGTGAAATTCCTGGGCTCAACCCAGGACGTGCGCCTGATACTGGCGAGCTTGAGTCCGGGAGAGGATGGTGGAACTCCCAGTGTAGAGGTGAAATTCGTAGATATTGGGAAGAACACCCGTGGCGAAGGCGGCCATCTGGACCGGTACTGACGCTAAGGCGCGACAGCGTGGGGAGCAAACAG
+
BBA;98;GEI5DECCBBB?BBACC@C@D@BBBBC=??AAB=BF>CBC::::4:A9@@CACBD?ABBBC?BBBCCG=@?@@CCC=??@C@DD>BB?:;;???>@:CBCCBAA@>BB??>D7B@A@B8B=6BBBB=@AA?AB>A=A@??2AAAAABA?>;856C5<8=?7=>?AAA9@>7@:A>:>8??7?>?9;77/516=9>:==>AA7;;=A<>>>@>>>AA@@<@<@<=>>>77;;??::+57566/688
@N9IO0:00832:06046
CACGGGGGGGAGCAAGCGTTGTTCGGAATCACTGGGCGTAAAGGGCGTGTAGGCGGTCAAGTAAGTGGGATGTGAAATCCCTCGGCTCACCCGAGGACCTGCATCCCAAACTGCTTGGCTTGAGTATGGGAGAGGATGAGGGAATTCCTGGTGTAGCGGTGAAATGCGTAGATATCAGGAGGAACACCGGTGGCGAAAGCGCTCATCTGGCCCAATACTGACGCTGAGGCGCGAAAGCTAGGGGAGCAAACGG
+
AAACD@A@@#0/0-(---0*/7477498=@CA<<<7;A<DC?CD@BAACCCE@CC@BAB@CAA5>4;4)4?@?CDD?CCC=ABB=ABAABF>BAA@BE>BBBBBBB=AA9A9983394::4::8833>;1>@??=>=<777.84=6B>BC?:979:77,79993/.---6;8;;<;=A=@@?A8;<B?B@;<5;;99/8;99;BB;:;C?BG;@<::8<==?A@@000:00/9=9.5333333&4:88<08;8
@N9IO0:00832:06056
TACGGGAGATGCTAGCGTTGTTCGGAATCACTGGGCTTAAAGCGCGTGTAGGCGGCAAGGTAAGTACCTTGTGAAATCCCTCGTCTCAATCGAGGAATTGCTTGGTATACTGCCCTGCTTGAGGCAGGTAGGGGTGCCTGGAACTCTAGGTGGAGCGGTGAAATGCGTAGATATCTAGAGGAACGCCCGTGGCGAAAGCGGGGCACTGGGCCTGTTCTGACGCTGAGACGCGAAAAGCGTGGGTAGCAAACGGG
+
AA::96:AABBCCCCCCC@CB@BC?B496CFCCD=CA0;4)4;9@BABABB=9525;7;8==8;;B=9=554=<=6==>6===:::?C8G554?8@<@4<>B7=7==:AA???@;@?>>8??@:@AA?BBBCC9A;;5?A<@=ABBBCD?9999ACC@CCCC>BBBBA@?@?<7759:A@6:6;@>>6>::4:B@@9@@BDB8BBBBBB=B?@@@>@@@BAAA?@@A@A@9:;;;*;==@??8?C>CBB6A=:5
@N9IO0:00838:06030
TACAGAGGGTGCGAGCGTTAATCGGAATTACTGGGCGTAAAGCGCACGTAGGCGGCTTGGTATGTCGGGTGTGAAATCCCCGGGCTCAACCTGGGAACTGCATCCGAAACTGCCTTGCTCGAGTATGGGAGAGGGAAGTGGAATTTCCGGTGTAGCGGTGAAATGCGTAGATATCGGAAGGAACATCAGTGGCGAAGGCGACTTCCTGGACCAATACTGACGCTCAGGTGCGAAAGCGTGGGGAGCAAACAGG
+
BBB;;;CD>BBAA@=89:9>5;;B@C?C?BAAAB=BAAAB:?>??A@@@AA=?@<@?<?>@@@AA??F>DDBAA@9??AA6AC<A@AA<@>@CD<B?B@@@@@B?AAA<A@@@@D@BBEDAAAAAAAF:;;CCE8;9;AB>B@EF?DAD@CCDBCAA?ACBE?DABAAAAAA@@@@9;:;@C?BCCDCCCC?ACB@C@BAAGH@E=?@?@A>A?BBCCCBBCAAAA@=@@@@AA5::@@?@@3:::@C8??B?
@N9IO0:00838:06039
GACGGAGGGCGCGAGCGTTGTTCGGAATCACTGGGCGTAAAGCGCGCGCAGGCGGGCGTGCAAGTCGGAAGTGAAATCCCGGGGCTCAACTCCGGGACTGCTTCCGAAACTGCAGGTCTGGAGACCGGTAGAGGTGGGTGGAATTCCCGGTGTAGCGGTGGAATGCGTAGAGATCGGGAAGAACACCTGTGGCGAAGCGGCCCACTGGGCCGGTTCTGACGCTGAGGCGCGAAAGCGTGGGGAGCAAACAG
+
AABB?ABC=B@@@AA;;;?CC@C@:B966=ABCL>=<;B@055:::55;@B?CDG>@A@BAA9=B>>:=6:?;::1===.833&3<:><@@?199,9=:79A4909>;3<8?@CC?BABC:=>78036;<9>>7>@C3>84;49/;:396==77778.9>5:5:@???B?=<A:8881849:7::@8==:?6875(.--(-8)-.7>:0>5<573988889A?>;>7;>>>@>09::;;>>-555590777
@N9IO0:00850:06045
AACCAGCACCTCAAGTGGTCAGGAGGATTATTGGGCCTAAAGCATCCGTAGCCGGCTCTGCAAGTTTTCGGTTAAATCCACTTGCTCAACAAATGGGCTGCCGAAAATACTACATAGCTAGGGAGTGGGAGAGGTAGACGGTATTCGGTAGGAAGGGGTAAAAATCCTTTGATCTATTGAGGACCACCTATGGCGAAGGCAGTCTACCAGAACACGTTCGACGGTGAGGGATGAAAGCTGGGGGAGCAAACCGG
+
;.;=AABDC@CCB?BAA=@BCC>BB@CC@CDACC>C<A@@:@9:;B?AA@@@<@=@BA@A@?=?ACD:??=?@BC>BC@AAA?BBBCC@CCC=CCC=@9;:;;;;;.;<CBCCCHAAABBB@8@B99:0<CAA<AB@@@B>BBD@CE@CCB@B?AA?2:::::):?:?B:@=?>=?=7=AA9AB;???A@@B:>==3:39@@A??994:@A=ABBBB<??AAA@A@:9928;>@@7;;:::::*;==>?1;5;8
@N9IO0:00854:06057
TACGTAGGGTGCGAGCGTTAATCGGAATTACTGGGCGTAAAGCGTGCGCAGGCGGTTCGTTAAGTTCGATGTGAAAGCCCCGGGCTCAACCTGGGAATGGCATTGAAAACTGGCGGGCTTGAGTCTGGCAGAGGGGGGTGGAATTCCGCGGTGTAGCAGTGAAATGCGTAGAGATGCGGAGGAACACCGATGGCGAAGGCAGCCCCCTGGGCCAAGACTGACGCTCAGGCACGAAAGCGTGGGGAGCAAACAGG
+
BBBBBBBB=BBBEBC???=A=@BA?C6;4;B@AA:;9;CC=CA@@@@B@@@<@B?C@BBD?B?BB>AAAA@?@?B7::??1B>8888B?C?BBD;@5??28?A:?=A@.?9A3373(373<88833929><<<=<=<&8?=;6?8>8=7:09:>=87222AAF;;;;@>>;>A?5257059;><CCD@B@@@?@@@@C?CBAADDD1=AC=D@D?BB:99;999499939<:99=8>@>??DD6999@A9@A@5
@N9IO0:00862:06042
GACAGAGGGTGCAAACGTTGTTCGGAATTACTGGGCGTAAAGCGCGTGTAGGCGCTCGGAAAGTCGGATGTGAAAGCCCTGGGCTTAACCTAGGAAGTGCATTCGAAACTCCCGAGCTTGAGTTCTGGAGAGGGAAGCGGAATTCTCGGTGTAGAGGTGAAATTCGTAGATATCGAGAGGAACACCGGTGGCGAAGGCGGCTTCCTGGACAGTGACTGACGCTGAGACGGCGAAAAGCGTGGGGA
+
CCC:::CD>9:9BC@BBB?BB@A@;@598:AAAC=@?99:.;?@@A@@@BB??@ABEA@@C>CCAA=BBB=B>?8<A=4??:1=@>A?B@CBB?C?A;:;@A?CDBD>CCCD>BBBAB=??@?6;;B>BDBBB>BAECD?B?C@CBBB@CCCBBBC@AAAC=B?@@@ABBB@@@@A?::5:<?AA=A=??7::B?B?BC?9999=AA?BBABBA???ACABCCA==;00*00000+0?>>=?>0>
@N9IO0:00823:06061
TACGAAGGTGGCAAGCGTTGTTCGGATTTACTGGGCGTACAGGGAGCGTAGGCGGTTCGGTAAGCCCTCTGTGAAATCTCCAGGCTTAACCTGGAACAGTCGGAGGGGACGTGCCGGGCTAGAGGACGGGAGAGGAGCGCGGAATTCCCGGTGTAGCGGTGAAATGACGTAGAGATCGGGAGGAAGGCCGGTGGCGAAGGCGGCGCTCTGGAACGTTTCTGACGCTGAGGCTCGAAAGCGTGGGGAGCAAACAGG
+
@@<00+0)0::::8=BBB?CC:96<BB>5ABCBC>::;9;AAA<BBBBA@A=;;6;?CC@CC@AAA>BCFCDBAA<@BBB9::?BC;@<?>;;5<.4@@<B@?0000)00////188(/////916///*399===A@@==*0+0*0>5=9<9////;5666929///;78;BB744==6==8=8=9=?B?CA=A@@<A=AC>@A@CCCB=A=@;;;0;@A@AA@A@@@<@@@@BF?C;;;DFD:AA@AB<BBB?
@N9IO0:00824:06080
TACAGAGGTCCCAAGCGTTGTTCGGATTCACTGGGCGTAAAGGGTGCGTAGGCGGCCGGGTAAGTCTGACGTGAAATCCCGCAGCTCAACTGCGGAACGGCGTCGGATACTCTCCGGCTCGAGGAATGGAGGGGAGACTGGAATTCTCGGTGTAGCAGTGAAATGCGTAGATATCGAGAGGAACACCAGTGGCGAAGGCGAGTCTCTGGACATTTCCTGACGCTCAGGCACGAAAAGCCAGGGGAGCAAACGGG
+
CCCCCBB>BBF>D>AABB=A@=BB?AA=989>?=6>@;;9-;>8<?9;9?>27:497@C=BB9<@?@@@B@@ABC=;;94;@=@BC:99:CCBB@B?BCADBBBC@BABB@@@B7;8;BBBBB=@>;:.5?>?09A?AAA7;:B?BBBB@BBAA@;;;?9;;6;BBACBBBCC?@@C=BB?B?BCC=AADD<@@A<@<@CBBBC@@@C?C@A@C=C>A@BBCCBCCB=??A;;;;&:9.49?;-44;;;6;BB<
@N9IO0:00832:06084
GACAGAGGGGGCAAGCGTTGCTCGGAATCACTGGGCGTAAAGGGCGCGTAGGCGGGATGGCAAGTCGGTCGTGAAATCCTCCGGCTCAACCGGAGAACGTCGGCCGAGACTGCCAGTCTGAGGGATGCAGAGGAGACTGAATTCCCGGTGTAGCGGTGAAATGTGTAGAGATCGGGAGGAACACCGGTGGCGAAGGCGGGTCTCTGGGCATCTCCTGACGCTGAGGCGCGAAAGCGTGGGGAGCAAACGG
+
BCCBBBDDDD1BB?BAAABCAAAB>B6;;BBCCE@@@ADE9;;6;@95;BC@ACB;;<;>AB?A@AD@CBB;::C=AA?AA?B?BBBA>A=A=@=829=?A?=@=?@DCB@@G-------666.833773//)/--5---08066.6467;>==?:;?;=8>9=???:::A?=>=5>@=@?>>??C=99/9:A8@?CBA<AB988==5?;?8786;733:;B@?@<==>BCD<A@@>>==2=987?9>?=
@N9IO0:00835:06063
TACGTAGGGTGCAAGCGTTAATCGGAATACTGGGCGTAAAGCGTGCGCAGGCGGTTGTGCAAGACAGATGTGAAATCCCCGGGCTTAACCTGGGAACTGCATTTGTGACTGTACGGCTGGAGTGCGGCAGAGGGGGAGTGGAATTCCGCGTGTAGCAGTGAAATGCGTAGATATGCGGAGGAACACCGATGGCGAAGGCAATCCCCTGGGCCTGCACTGACGCTCATGCACGAAAGCGTGGGGAGCAAACAGG
+
BCBBBCCH?AA;;5<AA@5;4:>;4=4;9ABBD=::;BB;CA@AA@@ABA>AA?B?BBBDC=A@;;;;>9::BC;?;;:0::+0-(-(-(-89(-(-5///3;3;;BB???BA@@4:9@<873;>@<@@@@@BBB1A???;@?D=A7;9@@@<=A@<@>9;:4:ABB@ABBBBBBAA7;9=<=>@@7?>AB?BBC?B=@?<;;::-:?@;B?BBBA@@@@<;;A@@@CA@A;;;0;;;;CCC7BBBAB=AAB@
@N9IO0:00845:06085
CACGGGGGGAGCAAGCGTTGTTCGGAATCACTGGGCGTAAAGGGCGTGTAGGCGGTCAAGTAAGTGGGATGTGAAATGCTTCGGCTTACCCGGAGACCTGCATCTCAAACTGCTTGGCTTGAGTACGGGAGAGGATGAGGGAATTCCTGGTGTAGCGGTGAAATGCGTAGATATCAGGAGGAACACCGGTGGCGAAGGCGCTCATCTGGCCCGATACTGACGCTGAGGCGCGAAAGCTAGGGGAGCAAACGGG
+
;@@?@=@=&::;?8B@@@:;9:CG<GICCBAAAB<BBBCC<AA<ACBBBBBAAB=BCB=@@<7A@B<5@BBBCCE><:;D@BB@BB>BBG>D@BBBA@BCBBB??>>>:>A?AB9899C=AAAA@??A9?????CBA@AB>B?C@C?BA=??@9::A<AAAA<:;;B;;;FDCABAC?AA=A<@@@?C?CB=A;:6;>AAACCDBBBC@CC=CBBABB???@??>??=???999-9>>>>??5@@CCC?CAB<
@N9IO0:00850:06079
TACGGAGGGGGCTAGCGTTGTTCGGAGTTACTGGGCGTAAAGGGCGCGTAGGCGGCTGTGCAAGTCAGGTGTGAAAGGCCCGGGCTCAACCCGGGGACGGCGCTTGAGACTGCACGGCTTGGAGTCCGGGAGAGGATGGTGGAATTCCCAGTGTAGAGGTGAAATTCGTAGATATTGGGAAGAACACCGGTGGCGAAGGCGGCCATCTGGACCGGTACTGACGCTGAGGCGCGAAAGCGTGGGGAGCAAACAGG
+
BBBB?BBDCC5CCCBBDC@DC@BB?BBB@BBDDG>CBBAB<BB>BCCB@@@=@@=@AB@CA@=BBABC@DCA9;90;5<;/4<0444?.99/5B@5A?><???97A==B==>BBBB?AA5>5:@?:7B?6==BB?BBB?BB=B>B@CC<??BA:999:6;=AB;@599/////::4984=77;5876;A=A@;??C=D=>><>:>>?AA=AA<A<===?;99DA;;:@9=><??=/:;:9<<:,<<===5===9
@N9IO0:00850:06088
TACAGAGGGTGCGAGCGTTAATCGGAATTACTGGGCGTAAAGCGCGCGTAGGCGGCTTTGCAAGCCGGATGTGAAATCCCCGGGCTTAACCTGGGAACTGCATTCGGGACTGCATTGCTAGAGTATGGGAGAGGGAAGTGGAATTTCAGGTGTAGCGGTGAAATGCGTAGATATCTGAAGGAACATCAGTGGCGAAAGCGACTTCCTGGACCAATACTGACGCTCATGTGCGAAAAGCGTGGGGAGCAAACAGG
+
BAB;;;BB>CCBC@?898==;@AC@C?C@CAA@F>AB98839899@@@AAA=::7;CD<BBB?BC?B?B@@@@@A8@A?A3@A9AB<@=A?BBB=A>BABBCB@BBB<@A@BABB:B>BBBBBAA@?@<@;ACC<><??@1<:??8?BB@BBFD>AA?ADCD?BBBAAAAACB???@@;@?A?AAABB;;;>A@@@7;;BCCF@C@CC?AB@C?DBAABBBBBBAAAA@AA;;;;*;=?BCDD9@;?;>/5:@=
@N9IO0:00855:06091
TACGGGGGGGGCAAGCGTTGTTCGGAATTACTGGGCGTAAAGGGTTCGTAGGTGGCCAACTAAGTCAGACGTGAAATCCCTCAGCTTAACTGGGGAACTGCGTCTGAGACTGGATGGCTCGAGTGCAGGAGAGGAACGCGGAATTCCAGGTGTAGCGGTGAAATGCGTAGATATCTGGAGGAACACCGGTGGCGAAGGCGGCGTTCTGGACTGCAACTGACACTGAGGAACGAAAGCCAGGGGAGCAAACGGG
+
??999:9:9:";C=AA;;7;A:@A@A@GAAAADD?CCCDE:??8?=ABBBBACC@D?B?AAA<@@B;;;@?A;;;0;;;0;BBBBB7;5;ABAB9B9;=CCCCCDC;<9995.555.333399344995////)/)/999)/)45:5;>:>@@?>BCACECC>;<;;;BBDBBBBBB?BB?A?AAA?B@BB?BBB?B@BB?CED@CBC@BBBCCC@CBBBBA@C???=><?>>>6>@;::::-:>===9?@A9
@N9IO0:00858:06078
TACGTAGGGGGCGAGCGTTGTTCGGATTTACTGGGCGTAAAGAGCGCGTAGGCGGTTCGATAAGTCGGAGGTGAAATCCCTCGGCTCAACCGAGGATCCGCGTCCGATACTGTCGAACTTGAGTGCAGGAGAGGAGAGCGGAATTCCCAGTGTAGCGGTGAAATGCGTAGATATTGGGAGGAACACCGGTGGCGAAGGCGGCTCTCTGGACTGCTACTGACGCTGAGGCGCGAAAGCTAGGGGAGCAAACGGG
+
CCCDCBBBBB1BC@A>997;C?CH==9C=ABBCC=999BB;B;;;@@AAAA=999<;A?B@@<@?@@;@A>ABBB>BBB<ABB<@A@C;A4779:>99337;<96<BBAC:::??=:?@;=?BBCBAAACCCB?BB@>><:@394:D>CBBBAA?8839:99,9B:99A@A=>?=CK:==:=;>>A;A9?>=A?=9>;??;>?:8::;55=??>?>@=;;;AAA=88186299937A@??CD:AABBB<BBC>
@N9IO0:00861:06099
TACGTAGGGTGCAAGCGTTAATCGGAATTACTGGGCGTAAAGCGTGCGCAGGCGGCTTTGCAAGACAGATGTGAAATCCCCGGGCTCAACCTGGGAACTGCATTTGTGACTGCATCGCTCGAGTGCGGCAGAGGGGGATGGAATTCCGCGTGTAGCAGTGAAATGCGTAGATATGCGGAGGAACACCGGATGGCGAAGGCAATCCCCTGGGCCTGCACTGACGCTCATGCACGAAAGCGTGGGGAGCAAACAGG
+
CCCCCCCC<9;:B?BBBB=A>ABB=A496;BBBE?BCACD>CCCAAABB>=9:;4:9;2;@@<@@A@@@BAAAAA=AA@@2==6==;=284:9;3;7<<<=CBB>BBBCCDBAAA@??>88:@AAAA=@@@;<;;;*:AA;@4;7;=AA;;;AAA;;;CDCF>AAA;;;DBBAAAA@=@>;>8<;7*0)/776;7838544.5555&59909599=@==9:44988833398444(4333:<<2>>>><6:::5
@N9IO0:00862:06086
TACAGAGGTCCCAAGCGTTGTTCGGATTCACTGGGCGTAAAGGGTGCGCAGGCGGCCAAGTGTGTGAGGCGTGAAAGCCCGGGGCTTAACCCCGGAATTGCACCTCAAACTACATGGCTAGAGCATTGGAGAGGGTAGCAGAATTCACGGTGTAGCAGTGAAATGCGTAGATATCGTGAGGAATACCAGAGGCGAAGGCGGCTACCTGGACAATTGCTGACGCTCAGGCACGAAAGCGTGGGGAGCAAAAGG
+
@@AAAAB?B@B<B>AAFF?AA?BB@A@=A@@@AA8?@A@A<AD=AA;;:A?=9;4;8A?BCCBBBCCEACCCCCB<A@<5B??166:B;C@@1;66:C?BA;;4;BBB;?@A<@;:49@:;:@?:98:?AAAAA<A?>@AAB<@8:;AB@CCBBBBAAAA@C;C@AAA@AA@A@?>?@;;7;=AAB=A@AB<@AC7;6;@<@ABB?CC?BBB@C?B:::?@;;;@@B=B@;:9>6<@?8:::*9=???=0<<
@N9IO0:00817:06141
TACGGGGGGGGCAAGCGTTGTTCGGAATTACTGGGCGTAAAGCGTGCGCAGGCGGCCTCTTAAGACAGGTGTGAAATCCCCGGGCTTAACCTGGGAATGGCGCTTGTGACTGGGGGGCTTGGAGTGCGGAAGAGGGAGATGGAATTCCTGGTGTAGCAGTGAAATGCGTAGAGATCAGGAGGAACACCGATGGCGAAGGCAGTCTCCTGGGCCAGCACTGACGCTCATGCACGAAAAGCGTGGGGAGCAAACAGG
+
B@@@?>?>?>"@D469;;:>?8<:5:.9.5::::4:;::@06;C@BAC@00+00+0)//>29599:==244>:99/44;;&5525:7=8=8;;;/4.48044==8===A@@B>>>?%58>A6>?@A@B@A699;B=BBBBB=?7??A;?;9;;;>=;;<:88;(44448;;556;;:<9=<?B9988<?:>:3494.4.444/://)/;;.7,54999455:::;54445559555&5999555&555<<46669
@N9IO0:00821:06128
TACAGAGGTGGCAAGCGTTGTTCGGAATTACTGGGCGTAAAGGGCGCGTAGGCGGCCCGTCAAGTCCCGTGTGAAAGCCCCCGGCTCAACCGGGGAATGGCACGGGAAACTAGCAGGCTTGAGTTCGGGAGAGGGAAGCGGAATTTCGGGTGTAGCGGTGAAATGCGCAGATATCCGAAGGAACACCGGTGGCGAAGGCGGCTTCCTGGACCGACACTGACGCTGAGGCGCGAAAGCTAGGGGAGCAAACGGG
+
ABCD@@@@CC>99397771798=>:C@B>@@??A<@@?CD<@A<@BACB@@?996;C=BABA9:;CD=D:99AAD<@ADDD2B?@@AC8<::CC6A>AB>BCECB9??5:::??AB>AA?AA@@<@AA<ABAAA7:6;@C<@=@B8@BB=CBCBBCC@BBCC>BBAB;;;AAA@AACC>C?A;@@@?B?BA>@;;8;>A@2;94@;BB>BC@BCBA@@@C0000000*0;9==>3>=<99::+8<>@@9@?C=
@N9IO0:00823:06131
TACGAAGGTGGCAAGCGTTGTTCGGATTCACTGGGCGTACAGGGTGTGTAGGCGGTTCGGTAAGCCCTCTGGGAAAGCTCCTGGCTCAACCGGGAAAGTTCAGGGGGGACTGCCGGGCTAGAGGACGGGAGAGGAGCGCGGAATTCCCGGTGTAGCGGTGAAATGCGTAGATATCGGGAGGAAGGCCGGTGGCGAAGGCGGCGCTCTGGAACGTACCTGACGCTGAGACACGAAAGCGTGGGGAGCAAACAGG
+
???9929<>@=BC@BBCC=??;@A=?D?BCBBCD?AAACCCBC=BBBAABB?BC?C?BBACC?@BE>BBCCF>CC=CBBB>AA>???A=A5;;6;A<AA@BBBCCDD)???;;-55/5;<@<=7>494)4@9=:;@@CBA<B@B?BE>F?BCABABB>BCCC>BBCCCCCCB@<<<=4<<8<8A:A@E>A@=@AB5;7<;8;CEBBBC?B@DDCCC@CAAABAAAAA@@?::5=4;@?BCA?2@A;;:5;BB?
@N9IO0:00836:06119
TACAGAGGATGCAAGCGTTATCCGGAATGATTGGGCGTAAAGCGTCTGTAGGTGGCTTTTTAAGTCCGCCGTCAAATCCCAGGGCTCAACCCTGGAACAGGCGGTGGAAACTACCAAGCTGGAGTACGGTAGGGGCAGAGGGAATTTCCGGTGGAGCGGTGGAAATGCGTAGAGATCGGAAAAGAACACCAACGGCGAAAGCACTCTGCTGGGCCGACACTGACACTGAGAGACGAAAGCTAGGGGAGCGAATGGG
+
CB;;;;A@BAA::69?@>;>>?19145:@;A9B>5:48::(34::@<=BBB@<<60////$/)/88+0/+/5=BC;@@@;@>>6=<:=2:4(4844.49939444939909<45.5.55;;7<?<A<<,//<;;&//559<0727=+0)/)/7)////)//)/:(//494:::88844-4;;+44.44406:>>?D///)//0/::::@::9(4.44:::;;<???????@A>>?A?:@B@;;;;.;=:99;??@9
@N9IO0:00849:06155
TACGGAGGGTGCGAACGTTAATCGGAATTACTGGGCGTAAAGCGCACGTAGGCGGTTCGCTAAGTGGGATGTGAAAGCCCTGGGCTCAACCTGGGAACGGCATTTCAGACTGGCGGACTAGAGTACGGTAGAGGGCGGTGGAATTCCCTGTGTAGCGGTGAAATGCGTAGATATAGGGAGGAACATCAGTGGCGAAGGCGGCCGCCTGGATCGATACTGACGCTGAGGTGCGAAAGCGTGGGGAGCAAACAGG
+
ABAA;;:;0;;;BC@BCC9:4;B@;@;@:=@988.9==AB<@;:;BA@?==9;;5;=BB@A?@CCBC>A;;;CCG6;;5)4?<)56AB:@8;;:1:5//)/:>>3AACBDDDACBABBBBBB@@@AA=A@@@AA<AA?BB?B?B6;;6;AAA@@@A@=@;:9/9>=@@AAA??@ABB;@@?C@BBA@@@;;6;AB;>;;;5;>AA?BE?@BCBBBHBB;;<<;BCCC@BCB@A@;A=>@@@@6A??@C<;;;@
@N9IO0:00855:06150
TACAGAGGGGGCAAGCGTTATTCGGAATTATTGGGCGTAAAGGGCGCGTAGGCGGCTTGGCAAGTGGAAGGTGAAATCCCTCGGCTTAACCGAGGAATTGCCTTCCAGACTGCTTTGCTTGAGGCCGGGAGAGGCGAGTGGAATTCCCAGTGTAGCGGTGAAATGCGTAGATATTGGGAGGAACACCAGTGGCGAAGGCGGCTCGCTGGACCGGTTCTGACGCTGAGGCGCGAAAGCGTGGGGAGCAAACGGG
+
CCC@?@@@@@1BB>BACC@::6;B?>=@=AA?AC>CBA@@<@B<BBABA??;<?=?B>?<>>9>>?;?=A<@@@@;@AC<BAA>AA>B@C@BBC@C@C@CC@D@D>BBABAAABB=BCC@CFCBC@CE?CAA@?CCBBBB@C@B@BE=DBBA@@A@C?BBBA<AAAAABA@@::3:=6<=;@=ABA?ABAB@BBC?B?;;7;@@>D@@>@B?C?E;;;CGDBBBA??9?>?99939<?==??3::@BB<BAC>
@N9IO0:00856:06112
TACGGGGGGAGCAAGCGTTGTTCGGATTCATTGGGCGTAAAGGGCGCGTAGGCGGCTCGGTAAGTCTGACGTGAAATGCACCGGTTCAACCGGGGCGCTGTGTCAGAAACTGCCAGGCTTGAGGTCGAGGGAGGAAGGTGGAATTCCTGGTGTAGCGGTGAAATGCGTAGATATCAGGAGGAACACCCGTGGCGAAGGCGACCTTCTATCTCGATTCTGACGCTGAGGCGCGAAAGCTAGGGGAGCAAACGGG
+
@@CCCBCC);;;E:BBBB?C@9;646CAECC@CD>CCCEC=CD>ECCCB@@;;;299:C@DC@BCC@B@A<=999/:33:::C@D=AB>A>BED;AAAAA@AC@BABA9A@;94:A?CC@BBB?A@@>@@:AB?BAF@CC@C@CAC@BB@AAABBCE@CBBB<@?@@AAABBBBBAA?BB?B?@@@>8?;:5;BA<@>AAAB>A?AA?@@AACBC?AABA@@@@9::?@@@@@@9@@==>>@5@@ACC>CBC=
@N9IO0:00828:06197
TACGAGAGGCCCAAACGTTATTCGGATTTACTGGGCTTAAAGAGTTCGTAGGCGGCTTGGAAAGTGGGGTGTGAAAGCCCTCGGCTCAACCGAGGAATTGCGCTCCAAACTACCGAGCTTGAGGAAGCTAGAGGTGAGCAGAACTGATGGTGGAGCGGTGAAATGCGTTGATATCATCAGGAATACCGGAGGCGAAGGCGGCTCACTGGGACTTTTCTGACGCTGAGGAACGAAAGCTAGGGGAGCAAACGGG
+
CBB?==00+0@6@>809;69<6@<7=AA:ABCCC=BB=@@9@:::?CCC@@=::5:A?@;AA9@@ADD;BBA@@@9@BA<AAA=??AA<?<???=@=?;>====A<AA;@@@@<@;;:D?B::8:?A=@@@@@;@@@CBA@A>AAAAAA>AB<;;;B?AABC:;;CBD@BBAAAABAAAC@CBCCD@B?BB?BA?:@???:=A=::::?8>:;::-:@ABCBBBBBBAD=A;;;/;AA;;;;.;BBCC<AAC<
@N9IO0:00830:06170
TACGTAGGGTGCAGGCGTTAATCGGAATACTGGGCGTAAAGCGTGCGCAGGCGGTTTGTTAAGACAGATGTGAAATCCCCGGGCTTAACCTGGGAACTGCGTTTGTAACTGGCAAGCTAGAGTGTGGCAGAGGGGGGTGGAATTCCAAGTGTGAGCAGTGAAATGCGATAGATATTTGGAGGAACACCAATGGCGAAGGCAGCCCCCTGGGTTCAACACTGACGCTCATGCACGAAAAGCGTGGGGAGCAAACAGG
+
CCCBBBCF>BBBBA;@:;4;7:@@6@7;;@@@A=;;;CC=CCBABABB@@;@A;AB=BB@B?ABBBBA@A@A@@8???=5??*4409.9699;/949955555)55;7=??=@B;AAB@><>0000)/8A=CCBBB(>?4:7=:>4949>98:9356599::15////////4444)4355.5.55<5:.55.555.404=<;<==*;9@054597<<<>C<555>:9455<::>CA38733///&/////(///4
@N9IO0:00835:06183
TACGTAGGTGGCGAGCGTTATCCGGATTTACTGGGTGTAAAGGGCGCGTAGGCGGGAATGCAAGTCAGATGTGAAATCCAAGGGCTCAACCCTTGAACTGCATTTGAAACTGTATTTCTTGAGTGTCGGAGAGGTTGACGGAATTCCTAGTGTAGCGGTGAAATGCGTAGATATTAGGAGGAACACCAGTGGCGAAGGCGGTCAACTGGACGATAACTGACGCTGAGGCGCGAAAGCGTGGGGAGCAAACAGG
+
BBBA@AC?B@?@BCCAAA?CBB?B?AAF>AACCC=;;;AA;AF=CCCDCCC@BBB=B@;;;C?BC;;;;;99A@B;;;6;9?C9>@@?:=?:?<?@?A;::@BB=BCB=<;:9::?6<>4898888?@7@@994:8=>9929;@>B?B@@ACC@AAB=A;;;0;CCABCCCCDD@CB<;;4;;?AA=AA?@;>B?2929939BB=AA@;??:::B@DBBCBCCBBBA?@@@@@@:BABCCDD9??AAA<@@@?
@N9IO0:00842:06198
GACAGAGGGGGCAAGCGTTGCTCGGAATTACTGGGCGTAAAGGGCGCGTAGGCGGGATGGCAAGTCGGTCGTGAAATCCCTCGGCTCAACCGAGGAACGTCGATCGATACTGCTGTTCTTGAGGATTGCAGAGGAGACTGGAATTCCCGGTGTAGCGGTGAAATGTGTAGAGATCGGGAGGAACACCGGTGGCGAAGGCGGGTCTCTGGGCAATTCCTGACGCTGAGGCGCGAAAGCGTGGGGAGCAAACGGG
+
@@ACCBFDDD5FC?C:::ACCCFCBC@D?A@CCC>@@?CD>CC=:;;AAAA?BAB:B;:6:A>ABBC?CBBAAAD>BBB<A@?<??AA=@=>>B?C?E;<:BBBCBAABAAAA:::?BB7;;B?BA;>=<<::29<?A@A;@=B<??8??947BCBB@:78=7AB???B99:BBBCF>B=4?7?>>6B>BC8B<A>B?CCD>BA>?;==6=@:?;?6;;==>>?888;>>>>>=6==>>@>=.988>;18>A7
@N9IO0:00853:06185
AACGTAGGACGCAAGCGTTATCCGGAATTACTGGGCGTAAAGCGCGTGTAGGTGGGTGCCATAGTCTGTCGTGAAAGTCCCGGCTAAACTGGGAGAGGTCGATGGAAACTGGGCATCTGGAGGATGGCAGAGGGATGTGGAATTCCGCGTGTAGTGGTGAAATGCGTAGAGATGCGGAGGAACACCAGTGGCGGAAGGCGGCATCCTGGGCCACACCTGACACTGAGACGCGAAAGCATGGGGAGCGAACGGG
+
?0?@;;57=:79=6<89:=:;;=>:=+0)/:;;;585:AC;A@@@AA@@?B=::;0;AB=AA?@@AABA??<989-848:1;7<>BD>BB??3=0..*.8...:6>?<=@BC;??BB??<@?=?AC?BBBADG=AABBD?A?A>A?BB@;;;@@AA?ABD@6>955//0////5<<8<=8=4:9:.44//)/-(-37(--(/;//)/;;)4.4:99055=;;5555555555;@2@@A??>>1;@:=?29999
@N9IO0:00823:06211
TACGGAGGGTGCGAGCGTTGTCCGGAATCACTGGGCGTAAAGGGCGCGTAGGTGGCTCACTAAGTGGCTGGTGAAATCCCGGGGCTCAACTCCGGGGCTGCCGGTCAGACTGGTGGCTCGAGCACGGTAGAGGCAGATGGAATTCCCGGTGTAGCGGTGGAATGCGTAGATATCGGGAAGAATACCAGTGGCGAAGGCGTTCTGCTGGGCCGTTGCTGACACTGAGGCGCGACAGCGTGGGGAGCAAACAGG
+
BBCC@CCB=ABACBBAAB@ABB@BAD@BBBCCCC>BBADD>FF>BBBCA@B??@?@BBCCCC@CCC@CCD@BCCE@BBB=ABB:BCCCABBB@CCB5;;;;?B?B@@@@=>>600+0==;>@:;:A=?@;;;5<@@ABC@C?B9;;6;?BBDCFDC@BB@C@BBBBAA@BBAAABB<A?AA?ABC@?@?B?BAB?B?ABC>?9::BBB=B?BB=@ACAAABB@@@@;@@@@AABBABBBAA7A@@@?;@@@=
@N9IO0:00840:06214
GACAGAGGGGGCAAGCGTTGCTCGGAATCACTGGGCGTAAAGGGCGCGTAGGCGGGAGCTCAAGTCGGTCGTGAAATCTCCGGGCTCAACCCGGAGGAGTCGGCCGAAACTGGGTTTCTTGAGGGAGGCAGAGGAGTCTGGAATTCCCGGTGTAGCGGTGAAATGTGTAGAGATCGGGAGGAACACCGGTGGCGAAGGCGGGACTCTGGGCCTACCCTGACGCGTGAGGCGCGAAGGCGTGGGGAGCAAACGG
+
BCC@@@AAAA1BC@CAAAACAAAD?B8;;BAAAA<@@@CD=BA<AC<AACC@BBB=BABABC?CBBC@CBBBBBC>:98A49>4><B@6;;//*/<)///9;3858BD>DBBB;AA8@A=???@8==<AAA=B<AAAAAC9>9>;AA6;59;:799<8<>@?8:;:::8<????AAC7@9373;@@;C;==3>::6A<BB@6>>?B@@@:@<?>>>168666///8//(/9777-5-/5////'/.556.5;6
@N9IO0:00845:06231
TACGAGAGGCCCAAACGTTATTCGGAATTACTGGGCTTAAAGAGTTCGTAGGCGGCGCAGAAAGTAGGGTGTGAAAGCCCTCGGCTCAACCGAGGAATTGCGCTCTAAACTACTGTGCTCGAGGGACCTAGAGGTGAGCGGAACTGATGGTGGAGCGGTGAAATGCGTTGATATCATCAGGAACACCGGGAGGCGAAGGCGGCTCACTGGGGGTCTTCTGACGCTGAGGAACGAAAGCCAGGGGAGCGAACGGG
+
BCBAC@;;4;>6=90>=@=BC=CC:B?B>@@AAA9??299/7879.4884969>;==<?999/:@AAA;?@>=@@6;;C<<;9>ABAA==;=00-0;>6??@?BABBC=BA@@@?:;:AAAAAA<AD?BBAAA?BBBBBB?B?ABAAAA>AC=@@@@@BBBB>??@CC?CBA;;;:9<?A;@9;8;-73(384833-34::7<<::::::::)99:8555<<<<=@@@2925599)5A79;;;0;;<<>:;;;3
@N9IO0:00849:06233
TACGTAGGGTGCGAGCGTTAATCGGAATTACTGGGCGTAAAGCGTGCGCAGGCGGCGCCGCAAGTCGAGTGTGAAATCCCCGAGCTTAACTTGGGAATTGCGCTCGAAACTACGGTGCTGGAGTGTGGCAGAGGGAGGTGGAATTCCACGTGTAGCGGTGAAATGCGTAGAGATGTGGAGGAACACCGATGGCGAAGGCAGCCTCCTGGGCCAACACTGACGCTCATGCACGAAAGCGTGGGGAGCAAACAGG
+
CCBBBDCD=9;;CBAAAC?B?BBA>B5;2:@A@E>;9;BB=@BB=BCBA;;4;9249@5::>;0/////668000(/000&//7::)5.5>5:=4@5@7;:96<@AAF>A@@@@;@AA>?7>:AA@@;@A@;:;04@39@?B7;7;8=<<<<==<;<69345/5<<=<<:99434;<49:8;8=>><>>CG>@A@=@49555.556555)4.48459??@<<77/////7455@4>AA;;;;&4499<098>2
@N9IO0:00851:06214
TACGGAGGAGGCTAGCGTTGTTCGGAATTACTGGGCTTAAAGGGTGTGTAGGCGGAATGGAAGGTATTGTGTGAAATCCCCCGGCTCAACCGGGGAACTGCATGGTAAACCACCATTCTTGAGGCCAGCAGGGGTGCCTGGAACTTTGGGTGGAGCGGTGAAATGCGTAGATATCCAAGGGAACGCCGGTGGCGAAAGCGGGGCACTGGGCTGGTTCTGACGCTGAGACACGAAAGCGTGGGGAGCAAACAGG
+
CCCC??@?@@=BCCCBCC@DD@BB?B<D<CCBBD=AA5;;4:@8;?ACC@A<996:?@@>A@C@CCC>@??@BBC<B@A@A.;6;BBC?C@CCC;CACGCCBAA@BAB>B@BC@CB?BB8;;C;@;@@==???09487?A>B?BBC9??9:9-3:;828:::5;;<=<;:::3336;7;>6:7;<=8=6::8<<;<4::9:9/::;==?6=;B:>4?A733:::>:<A944=:@7@:558==.99:A:3;;;5
@N9IO0:00851:06228
TACAGAGGGTGCAAGCGTTAATCGGATTTACTGGGCGTAAAGCGTGAGTAGGTGGCTCGCTAAGTCGGTTGTGAAAGCCCTGGGCTCAACCTGGGAATTGCAGTCGATACTGGCAAGCTAGAGTTCGGTAGAGGGTGACGGAATTCCCGGTGTAGCGGTGAAATGCGTAGATATCGGGAGGAACATCGATGGCGAAGGCAATCACCTGGGCCTGAACTGACACTGAGACACGAAAGCGTGGGTAGCAAACAGG
+
BCBBBBCC>BB@?;??<>9?;?AB@;::3;AAAB=ABABC=BA@ABDDCBB??A=A@@BBBB@FCCB@C@BACCE<AAA5>A:)6:@A7@:>>@8@;?9<BCCCCDCCCBBB>BC<@@:9:;998@@;B>?;;;)4<?;B@B@B@CC>B?ACC<<BA7>:44/3<?@>><<<<3333(33-3-3<8885555:==:=:=@@CA??8?C>8E@BBB@CCCCBCB966<=<<<?@<055<<<<5<>=@><46654
@N9IO0:00828:06265
TACGTAGGGTGCTAACGTTGTTCGGAATCACTGGGCATAAAGAGCGCGTAGGCGGTCTGATAAGTCAGGTGTGAAATCCCCCGGCTTAACCGGGGAACTGCACCTGATACTGTTGGGCTTGAGTGCAGGAGGGGAGAGCGGAATTCCTGGTGGAGCGGTGAAATGCGTAGATATCAGGAGGAACGCCGGCGGCGAAAGCGGCTCTCTGGTCTGTTACTGACGCTGAGGCGCGAAAGCTAGGGGAGCAAACGGG
+
@AACCABD>:;;EE@CCC?AA>BC>A699A<ABA9>>;;;.444445CD@@?9926<BCBBB=??BBB?AAABBB:?????.?9?A>A>A>ACC5:6;;;;AB?BCCCBBCBB?BA<AA7:9AAAABB@BCDD8??BB9::;?C@G@CC@BC?BBBB?CB@?<ABBBBBBDBAACC>7:>:?04595>;:;.4438-33;6:?AAAA@=AAAAA?BBCBCBDDC;;=?CCBBBB69:?>=>=-9:AAA>??@9
@N9IO0:00833:06272
TACGTAGGTGGCAAGCGTTGTCCGGATTTACTGGGCGTAAAGAGCGCGCAGGCGTCGTTCAAGTCGCGTGTGAAAGCCCCCGGCTCAACTGGGGAGGGTCACGCGATACTGATCGACTCGAAGGCAGGAGAGGGTAGTGGAATTCCCGGTGTAGTGGTGAAATGCGTAGATATCGGGAGGAACACCAGTGGCGAAGGCGACTACCTGGCCTGTTCTTGACGCTGAGGCGCGAAAGCTAGGGGAGCAAACGGG
+
BDBBB>?;@@;@B?B@BB>BBB<@;@?@0;;@@@;@A@BC=C<<:BBBA@@=9:6CCC9BB?BB;;;B<=;HIM<;;DDF1A?@ACC=@ACED9CAE>DCCCBCBHBBB=;;CBCBAABBB>B>BBA?A@<<@6@:>;C;?9C@CC<A?AC@??CDABAAD>C=;;???A@@@>??8?@=A@@@@?CB@B?BA@?B@BBCA<@B<@@=A:CC@<CC:966<BC@AA>ABACCB=CC666D@7;<A@<4@@<2
@N9IO0:00833:06301
TACGTAGGGGGCAAGCGTTGTCCGGATTTATTGGGCGTAAAGCGCGTGTAGGCGGCCAGGTAGGTCAGCTGTGAAAACTCGAGGCTCAACCTCGAGATGTCGGCTGAAACCATCTGGCTAGAGTCCGGAAGAGGAGAATGGAATTCCCGGTGTAGCGGTGAAATGCGCAGATATCGGGAAGAACACCCGTGGCGAAGGCGGTTCTCTGGGACGGTACTGACGCTGAGACGCGAAAGCGTGGGGAGCGAACAGG
+
AB@@@AABBB2BC?BBAA=AAC:C:BAA>BC@CM@BB@@@;?@99@BA@=>;00+0)0:6;@B?BBBBBBA??@?@000@@AA:>=BB@C?B@AABBAAABB<?=>99194>CCBC@BBBCB@@@<@;?=AAA=ABC?BC@B?B@CD?D@BBBCCBB?BCCC>BBBBBBBCBAA@@@8@;@B?BBBA;@@@;AA@5;2;B6;7;CCAAB=ABA?BCBBBCBBCB@@@??>?><>5?=>?AAA6AAAAA?@@@?
@N9IO0:00844:06270
TACGAAGGGTGCAAACGTTGCTCGGAATTATTGGGCGTAAAGCGCACGTAGGCGGCTTAGCAAGTCGGATGTGAAATCCCTCGGCTCAACCAAGGAAGTGCATCCGAAACTGCTGAGCTTGAGTACTTAAGAGGATCGCGGAATTCCCGGTGTAGAGGTGAAATTCGTAGATATCGGGAGGAACACCAGTGGCGAAGGCGGCGATCTGGGAAGATACTGACGCTGAGGTGCGAAAGCGTGGGGAGCAAACAGG
+
ABB@@=@C=BBBCC;:;:9<<CCC@C;;7;C4>@:???FC<AA@@@=BBBB@?A8;?:<@AB<?>::5;@B@BBD>BBB=BCB?BDBB>B7<7;:E>BCBCA@995;:.5:>>A@>@@A>BBBABBB5;9;BB?CAABAA>A@D@CC>C?AA@?999?CBBB=B@CCBBBBAA@???89939:=AA?BABA@CCC?B?;<7<@AADCDM>B@BBCB;;;BBBBBABIACCC;;;7<ACDMJF:BBDDD>BBC@
@N9IO0:00857:06267
TACAGAGGGTGCAAGCGTTGTTCGGAATCATTGGGCGTAAAGGGCGTGTAGGCGGTTTGTTAAGTCATGTGTGAAATCCCTCGGCTCAACCGGGGAACGACGCATGAAACTGGCAAGCTAGAGTACCAAAGAGGGGGGTGGAATTCCCGGTGTAGCGGTGAAATGCGTAGATATCGGGAGGAACACCTGTGGCGAAGGCGGCCCCCTGGTTGGATACTGACGCTGAGACGCGAAAGCGTGGGGAGCAAACAGG
+
AAB;;;@A;@@>A=@@@@>AAABB?B>AACC:C>7?????7?<9?><==;;5892:?6<??A?BCBBBCCCA@@C=CEG@B@@5>@:;269=@@2>:=A<ACCGCDFD;;<DGFD>@@@???@@@A=A;:AABBBBB(AA=A>A>AD=C@CBC;;;B?@A@B7B>B>A;;=B@AACG>BBADAA@AADDAA?ABB>B?CC@BBBB2CB=@8B699@?<<<<?<@999?>>B?@@;@A@@@CD;BDDDD>BA@=
@N9IO0:00838:06323
TACGTATGGGGCAAGCGTTGTTCGGAATTATTGGGCGTAAAGGGCTCGCAGGTGGTTTGTTAAGTTGGTGGTTTAATCTCTGGGCTCAACCCAGAGTCAGCCTCCAAAACTGGCGAACTTGAGTACGATAGGGGATAGCGGAATTCTCGGTGTAGCGGTGGAATGCGTAGATATCGAGAGGAACACCAATGGCGAAGGCAGCTATCTGGATCGTAACTGACACTCATGAGCGAAAGTGCGGGGAGCAAACAGG
+
ABBABCCBBB9@@=@;;;=CA?CCAC?A=@@:>@9:::??39959?@A@?@::;6:A<?A@B9<<:C:6;8;A<A<@@CDDBC=A555.55)/>0/////;,4349;;0;992979:??9@@;::;55=@=>>166BBBB@G@C?@ACC?@@@AAACBCC@CACCCCBBA@@?@@B@?@A6:5:AA=C@BA?A;:6:<@@ACBBAA@@=?@:::@==:::?>====>>999444)4494444&4;===6<>;6
@N9IO0:00850:06330
TACGTAGGGTGCGAGCGTTAATCGGAATTACTGGGCGTAAAGTGTGCGCAGGTGGCCGCGCATGTCGAGTGTGAAATCCCCGGGCTTAACTTGGGAATTGCGCTCGAAACTACGTGGCTCGAGTGTGGCAGAGGAAGGTGGAATTCCACGTGTAGCGGTGAAATGCGTAGAGATGTGGAGGAACACCGATGGCGAAGGCAGCCTTCTGGGCCAACACTGACGCTCATGCACGAAAGCGTGGGGAGCAAACAGG
+
BB9;9@AB;@@@@AC;;;?B6;;B=D?CACCCCB;;;;;;09554=AAACD@CF@B>BB;;;CBBBB@@@@@;;;/;@BB6BC;;;@C>@@?CC>C@C@AAA???AAB<B?=<?::29;<;97:?>?>AAAA:6:).(--(-(-3:3;;788;;;;?;=@=92=8;99=;88333:=28807.9957@BBC?AAC@C?A;:;4:2:=>=5?:??BBA@@B@@=844499>;44:3=BB?@@@3@??@@8@CC=
@N9IO0:00861:06317
TACGAAGGGGGCGAGCGTTGTTCGGAATCACTGGGCGTAAAGCGTGCGTAGGCGGTCATGACAGTTAGGAGTGAAAGCCCCAGGCTCAACTTGGGAATTGCTTTTAATACTACATGGCTCGAATTCGGGAGAGGATAGCGGAATTGTCAGTGTAGCAGTGAAATGCGTAGATATTGACAGGAACACCAGTGGCGTAAGCGGCTATCTGGCCCGACATTGACGCTGAGGCACGAAAGCGTGGGGATCAAACAGG
+
CBBCC<@@A@0@A@@@@@>BD@CDBD?@@BBBBC=AAABB>BCC:;9BAAA=997;@@:BCBBBB?BB9BBBCCD>BABC9C=9:::<2447:=6@9?;???AA5@=?AAAA@@?>;?@@@C?B?B@?9>=<<9>AA>>>@B@C>?@BCBCCCBBBA??@DD=@@?A@BBBBCC@D9<;B=@<@CC=BC;;295;A5::;4;BABBCB<A@:@@>>>;?ABDCACAA=AAA;;;0:;@A@@@7;;;CC=ABB?
@N9IO0:00863:06319
TACGGAGGGTGCAAGCGTTGTTCGGAATCATTGGGCGTAAAGCGCGTGTAGGCGGCTCGGTAAGTCGGTTGTGAAAGCCCGGGGCCCAACCCCGGAATTGCAGCCGAAACTGCCCCGCTAGAGTCCCGGAGAGGAAGGCAGAATTCCCGGTGTAGGGGTGAAATCCGTAGATATCGGGAGGAATACCAGCGGCGAAGGCGGCCTTCTGGACGGTGACTGACGCTGAGACGCGAAAAGCGTGGGGAGCAAAC
+
BB@A<@BB=@@@C>A@AA>AA@CD?B?BBAA?BA9?A:9:5:@@>@@B@@@>@C?BBBB<@F:B=?C9C?AACFF>BA>6B<>0;90=5::<0<9B:C?A@CBB>;:;/;4?@?@4?AAAAAAAAD>D@AAAB?B>A<ACCC598:A;@?BBBCDEL;;;EJ@CC?BBA@@BBBBBE<BB@B?CCC@CCCB@CAA<@<00+06=6:<<9<BD@BBB@;;<<<;:>>:99937887&738;889.9=::919
@N9IO0:00820:06370
TACGTAGGGTGCGAGCGTTAATCGGAATTACTGGGCGTAAAGGGTGCGCAGGCGGTCCTGCAAGTCAGGCGTGAAATCCCCGGGCTTAACCTGGGAATGGCGCTTGAAACTACGGGACTGGAGTATGGCAGAGGGAGGTGGAATTCCACGTGTAGCGGTGAAATGCGTAGAGATGTGGAGGAACACCGATGGCGAAGGCAGCCTCCTGGGCCAATACTGACGCTCATGCACGAAAAGCGTGGGGAGCAAACAGG
+
BB@@?BBE>:::BBBBBB@C?BBB>B<A=AAAAC<;;;BB>BF>BBAA@??99;24:5>AAC@BBBBB>???@@@9::::-0@5>>+0+04>:;5<:CB@BBBC@BBG>BCCCCC99;BB>BBBABB?AA@@@>/;:49?<?9A>A@CCDBCC@@?B:BBBB=DACA;;?<<<<?CE>A@?B>???<>=::6:@@>A9:;AA@DD@CCC=B5;6:@B>>@:94<4449::44444&49?@ABB8AABCC>@@A?
@N9IO0:00854:06395
TACAGAGGGTGCAAGCGTTAATCGGAATTACTGGGCGTAAAGCGCACGCAGGCGGCTGCATAAGCCGGTCGTGAAATCCCCGGGCTTAACCTGGGAATTGCGATCGGGACTGTGCGGCTAGAGTGTTGGAGAGGACAGCGGAATTCCCGGTGTAGCAGTGAAATGCGTAGATATCGGGAGGAACATCAGTGGCGAAGGCGGCTGTCTGGCCAAAACACTGACGCTCAGGTGCGAAAGCGTGGGGAGCAAACAGG
+
CCCA@@A@:@@;<8<9996:?CBB?B7;4;@;;;0;:;CC<AA;;;;:;=?;;;2444;93=39:38<<;>?><<69999-8=6=@;?;??@@A9A?A9::ABAAAA9@@;;;@@@?C;;;@ACCIAC@BCAA<@@@@??=@<A;??9?>:::AB:::???C>A@@@@000::999>,73-36;;955559:@9969:>?;@?@@@B@5;5:;:&:==;99999=@@@=@ACCCC9;;A;;;;.<;ACC=BCC@
@N9IO0:00861:06386
TACGAAGGGGGCTAGCGTTGTTCGGAATTACTGGGCGTAAAGCGCACGTAGGCGGATCGATCAGTCAGGGGTGAAATCCCAGAGCTCAACTCTGGAACTGCCTTTGATACTGTCGATCTAGAGTATGGAAGAGGTGAGTGGAATTCCGAGTGTAGAGGTGAAATTCGTAGATATTCGGAGGAACACCAGTGGCGAAGGCGGCTCACTGGTCCATTACTGACGCTGAGGTGCGAAAGCGTGGGGAGCAAACAGG
+
@A@@A=AABA5BDDCBCB?BB?CC@E?@?@CCCG>BBBCC>BAAAE:;;==:00,0@B@ACCA@ABCCDD9A@BB<BBB<AB9::BBE@BBCCC@C?C:::?BC:AAAAABBB@@@DBBBBABAABB?A?@??<@@@ABB=@>@?B?@???@@C;;;@BBBB=B>;;;;;@ACB>BB=BB?C>BCE?CBAA?AFDAD@CCA@A@BAA@>@?;?A?AAAAA???@9::;<<>>=?.9:@>>==-;;@@A;ABD?
@N9IO0:00867:05782
TACGTAGGGTGCGAGCGTTGTCCGGAATTATTGGGCGTAAAGGGCTCGTAGGCGGTTTGTCACGTCGGGAGTGAAAACTCGGGGCTTAACCCCGAGCCTGCTTCCGATACGGGCTGACTAGAGGTATGCAGGGGAGACTGGAATTCCTGGTGTAGCGGTGGAATGCGCAGATATCAGGAGGAACACCGATGGCGAAGGCAGGTCTCTGGGCACTTACTGACGCTGAGGAGCGAAAGCGTGGGGAGCGAACAGG
+
BCBBBCCF=9;:BBB::;?CCC@C?B?B>BB@CC?;;;CC>CE?DCFGA@@>9939=6=ACAA?@===5==?@AAA5;;@BEC8@@=@5;;;.;;::39>>@=A=@@A@@@E?CBBBBABC::8:A@??@@??2@??@?@<@?B?BACE@CCCBBBBACC@B?CCC@@@AC@@@BBC>AA@C?BAA=ACBC>BBB@B@CBF@BBCCBBB>BCCC@CC@@@A;;;BBB@CCCAAA8;;@BBCC9BB@@?=;;;5
@N9IO0:00900:05792
TACAGAGGGTGCAAGCGTTGTTCGGAATTACTGGGCGTAAAGGGCGCGTAGGCGGTTTACCAAGTCAGATGTGAAAGCCTGGGGCTTAACCCCAGAAGTGCATTTGAAACTGGTAGGCTAGAGTGCAGTAGAGAATGGCGGAATTCCCAGTGGAGAGGTGAAATTCGTAGATATTGGGAGGAACACCGGTGGCGAAGGCGGCCATTTGGGCTGTAACTGACGCTGAGGCGCGAGAGCGTGGGTAGCAAACAGG
+
BBBBBBBA;B@8718<993:?<AB>?;??BBBBG>BBBBC>CE?CCCCBBB>AA=BB=BD?B=@@@ABB;;;BAC=IC@CCDE;BB?B?BCD7@@>4;;@ACCC=BBB;B;;7;BB=AA@@@@@@@??@AC@AB?AA=?@<@?B@DD=BCCD@CCCC?B;997:?BBCCAAACC?AB<::8:?AAA?B?BB?BBB:;8;D=@>;::5:A;BCAA@@@@;<;CA@ABB>ABCBBCCDCC:::69BB@@B=999<
@N9IO0:00901:05802
TACGAAGGTGGCAAGCGTTGTTCGGATTTACTGGGCGTACAGGGAGCGTAGGCGGTTCGGTAAGCCCTCTGTGAAATCTCCAGGCTTAACCTGGAACAGTCGGAGGGGACTGCCGGGCTAGAGGACGGGAGAGGAGCGCGGAATTCCCGGTGTAGCGGTGAAATGCGTAGAGATCGGGAGGAAGGCCGGTGGCGAAGGCGGCGCTCTGGAACGTTTCTGACGCTGAGGCTCGAAAGCGTGGGGAGCAAACAGG
+
BBA;;5;.95.5:5:A@@=<;8;=9?AB<BCCCC>CC:;;DCD<;;<????<;;6;@DC?DD?BBC>CBAAAAAB=CAAA@BB@CC>@;@@@@=@?CBBABB?@@=>38445<8==8888AA@19999.8>>A>BBBBAB8949<@@8A??;;777@7=BFC<@A@A999AA988BE>BB@B?B<?;?=?@=@DD@CADC>BBBBBBB=A=?;:;/;BCABB;;;;;5;;A??@9@;;;BBB7@@@AA9A@A?
@N9IO0:00902:05783
GACAGAGGGGGCAAGCGTTGCTCGGAATTACTGGGCGTAAAGGGCGCGTAGGCGGGATGGCAAGTCGGTCGTGAAATCCTTCGGCCCAACCGAAGAACGTCGATCGATACTGCTGTTCTAGAGGATTGCAGAGGAGACTGGAATTCCCGGTGTAGCGGTGAAATGTGTAGAGATCGGGAGGAACACCGGTGGCGAAGGCGGGTCTCTGGGCAATTCCTGACGCTGAGGCGCGAAAGCGTGGGGAGCAAACGG
+
ABBAA@@@@@1@D?B@AA@BBBBB>B?B?BA@@C=9;;AB=BD>@@@BAB@>@@B:AAA>AA=@@BC?BCCCCBC=AA>A=A@<@D8:7:=AA@AA>A:;;AAABAAAAAA?A@??;?@???A>@B999AAA@?>>>AAB?B?B@CC>B>????><A?ABBB=BBBBBB@@??A@@?8=<8;8?@@<@???9>AB?B@BBC?CAAACCD=?><A=A<>===>===88.6==::;1:;6:A:;.?;5;93998
@N9IO0:00864:05811
TACGAGAGGCCCAAACGTTATTCGGATTTACTGGGCTTAAAGAGTTCGTAGGCCGCGCGGAAAGTAGGGTGTGAAAGCCCTCGGCTCAACCGAGGAACTGCGCTCTAAACTACCGTGCTTGAGGAACCTAGAGGTGAGCAGAACTGATGGTGGAGCGGTGAAATGCGTTGATATCATCAGGAATACCGGAGGCGAAGGCGGCTCACTGGGGGTTATCTGACGCTGAGGAACGAAAGCCAGGGGAGCAAACGG
+
DCDGCBBB?AD.::.;:;;AC?CBBBBB=BBBBA9??188-9===;@@AAA696:?>>@3:9/:@==?9?BCBCD>BCE>C:96:BBA?B@C@@=@?C@@@CBBBCCA8@A;;5:9;;B=@@C:@:?<>BB6:19<@@@@6515=A@BC;>B8@@BA7;>A<5<;;;?8;;;<A<BC?@A<?<?A@:??::5:AD;A;;;5;A@;99A???0;:;;<>==>?==@@?:>9;;;=39974444&4;9880444
@N9IO0:00881:05840
TACGGAGGTGGCAAGCGTTGCTCGGAATCACTGGGCGTAAAGGGCGCGTAGGCGGGGAGGTAAGTCGGGTGTGAAATCCCTCGGCCCAACCGAGGAACTGCGCCCGAGACTGCTTCTCTTGAGTCCCGGAGAGGAAGATGGAATTCCCGGTGTAGCGGTGAAATGTGTAGAGATCGGGAGGAACACCGGTGGCGAAGGCGGTCTTCTGGACGGTGACTGACGCTGAGGCGCGAAAGCGTGGGGAGCAAACGG
+
BBBB?@@?@CADGFCCCB>B9<;B?B?BBCCBBB>AAACC=CE@@@@@9::?ABBB;CC@BB@CCCBB=CCCAA@=ABB<AAA;??9?;??ABB?C>AABBBCE<@?@@@A@??>AAAC>A?@?CE>D=@?BB@C@@@AB?A?B?CC=B@BCA@@AA>BBBC<BBBBA@@B?=@>>?6<A9@;@AA=A=@@=@CC@D@CC@CBB@BDD?BBCACBBBAABA@@@A::7:CBBBE>BAAABAB9BBA@A99::
@N9IO0:00883:05818
GACGAAGGACCCAAAGCGTTATCCGGATTCATTGGGTTTAAAAGGGTGCGTAGGCGGGTTGATAAGTCAGTGGTGAAAGCCCAACGGCTTAAACCGTTGGAACTGCCATTGATACTGCGATCTTGAATGTGTTTGATGTGGGCGGAATATGACATGTAGCGGTGAAATGCTTAGATATGTCATAGAACACCGATACGAAGCAGCTCACAAAGCCACATATTGACGCTGGAGGCACGAAAAGCGTGGGGATCAAAACAGG
+
9>:99.529@@,55)544469558<8<=8<:?8;=4;>*733&38088866--(---(-(--/4.4444;;<.44990968(/)//)-6068(/)/859)/)3888287,33:333;333///)//)////::(4544/-8(--(-(---//448:33339-334:(44445::;=87///9;;:>66//)////388-3333333/888(--(--5557)/444457)//)/////;;.85555<<&444444&4445
@N9IO0:00887:05851
TACCAGCACCCCGAGTGGTCGGGACGATTATTGGGCCTAAAGCATCCGTAGCCGGTTTTACAAGTTCCTCCGTTAAATCCAACTGCTTAACAGATGGGCCGCGGAGGATAACTATAAGACTAGGAGGCAGGAGAGGCAAGCGGTACTCAGTGGGTAGGGGTAAAATCCGTTGATCCATTGAAGACCACCAGTGGCGAAGGCGGCTTGCCAGAATGCGCTCGACGGTGAGGGATGAAAGCTGGGGGAGCAA
+
CBB?BBBBABB8B@@@A=ACJC?CBB@AACC@CB>B?CAC=;;;??9>?;9::?2:9:*9??89:.4::=888-78-7:5;>=A???3713=000?>8>00557=>6=/0(////78>9:<@@@FE<>?B=?<=<8992:AA9>?@@?@A99928>><=+;788.8?9@;5673;6:;<@==00/5=;*0//33<77.338@;85,25.57:/5587;97559968889=3A@@@B8==>====/=;:::
@N9IO0:00890:05822
TACGTAGGTGGCAAGCGTTGTCCGGATTTACTGGGCGTAAAGGGCGTGCAGGCGGTCTGCTAAGTCTAGGGTGAAAGCTCCCGGCTCAACTGGGAGAGGTCCTTGGATACTGGCGGACTTGAGGGATGCAGAGGAAAGTGGAATTCCCGGTGTAGTGGTGATATGCGTAGATATCGGGAGGAACACCAGTGGCGAAGGCGGCTTTCTGGGCATTACCTGACGCTGAGACGCGAAAGCGTGGGGAGCGAACCGG
+
B=00000)//)/729ACA?BCC@B?BBE>BBBBB:@BBBB<BC=;;;@AAC@AA9@CBCFCB>BAA000=30..84///:;)/,/;<<>BBCC<BAAA>AA:=:>8=@=@?>:?>:===4<:;:-:8888878-4919==7;8<9=>8?9<<=<<<B:<;;<BBBBB??@AA@?;;:,9=;>8???=@@@@:@@?4504;7456/9?><1<::48?<@@AAAAA;;<@?==997*3334:::+::@@@=B<@=
@N9IO0:00897:05838
TACGGGAGGTGCAAGCGTTGTTCGGAATTATTGGGCGTAAAGAGCACGTAGGTGGGTTGGTAAGTCGGATGTGAAATCCCTGGGCTTAACCTGGGAATTGCACCCGAAACTACTGATCTTGAATACTTGAGGGGTTGGAGAAATTCCAGGTGTAGGAGTGAAATCCGTAGAGATCTGGAGGAATACCGGAGGCGAAGGCGTCCAACTGGCAATGTATTGACACTGAGGTGCGAAAGTGCGGGGAGCAAACAGG
+
??9::.;C9A@@C?AACC>AB@CC>A>A?BB?BB=@@>>>7>999AA@@BC=A?C<B>A>BD<?AAB@@A@@@@@;A@D<AAB;A@?A@C@BAA>B?C8::55=4@AD<??AA???@AA9:;?BBCB@CCCCD;D@B>BBBA<A?B=@@?@@@@@<@B@@AA<>A:CCCCA@@995<7<>:@;===9=;?C:C>>:>:CBAB890488-947;;:;<7:::?::33349888<=6<@@@@??/734==57784
@N9IO0:00898:05854
GACAGAGGGGGCAAGCGTTGCTCGGAATTACTGGGCGTAAAGGGCGCGTAGGCGGGATGGCAAGTCGGTCGTGAAATCCCTCGGCTCAACTGAGGAACGTCGATCGATACTGCCGTTCTTGAGGGTTGCAGAGGAGACTGGAATTCCCGGTGTAGCGGTGAAATGTGTAGAGATCGGGAGGAACACCGGTGGCGAAGGCGGGTCTCTGGGCAACTCCTGACGCTGAGGCGCGAAAGCGTGGGGAGCAAACGGG
+
ABB;;;BCCC5BE>BBAAGCBBBG@E?B?BBA@A<;;;BC<BE=AAACBBC@BBD>;;;@AB?BBCD@EBC@@?D?BBB>A@@??????===00+05;=@@BBBAA897;8776?A:@@35;@?9>8>????C<??@CBB?A:@4::29<?:ABBBB>BAAA<AC@A@@@@?CBBBB<BB>B?BBB?B@BA>@CC?D@BBB<@B744<=5==7<@@:<777=773332888<<?6=8=8==;.;;787/7B?;
@N9IO0:00871:05896
TACGGGGGGGGCAAGCGTTGTTCGGAATTATTGGGCGTAAAGGGCGCGTAGGCGGCGCGTGCAAGTCTTCTGTGAAATCCCCGGGCTCAACCCGGGGCCTGCAGGGGAAACTGCCGTGCTGGAGTGTGGGAGAGGTGAGTGGAATTCCCGGTGTAGCGGTGAAATGCGTAGATATCGGGAGGAACACCTGTGGCGAAGGCGGCTCACTGGACCACAACTGACGCTGAGGGCGCGAAAGCTAGGGGAGCAAACAGG
+
B@>>======"=?4;;AA<AB?AA=B@B@BB@ED>BBBCD>CC>CDCCCBB@CC@BBDBBBBB>BBBB?BCCCCED=A@@@8?>8A@<@:==8=@@2=9<<<::::/:>5<;;<85448:<6;5>@<A>5::=C@BAAAAA?A7A6:=1848:>AA::8;BBD>CCAABC@@@AAA@A<B=8B?A?@>?AAA?BAA<@<98.788==A@9?>5::B@CBCCBBBCAAAC=AA=79929@A@BCC9?>BBB=AA95
@N9IO0:00873:05863
GACGAACCGTGCGAACGTTGTTCGGAATCACTGGGCTTAAAGGGCGCGTAGGCGGACGACCAAGTCGGGGGTGAAATCTTTCGGCTCAACCGGAAAATAGCTTTCGATACTGGCCGTCTTGAGCGAGGTAGGGGCATGCGGAACTTCCGGTGGAGCGGTGAAATGCGTTGATATCGGAAGGAACTCCGGTGGCGAAAGCGGCGTGCTGGACCTCTTCTGACGCTGAGGCGCGAAAAGCTAGGGGAGCAAACGGG
+
ABA@@;@=@;;9AA=@??<?@?AA=B8;;;;;<;0;;29C4A=4959:?@A=?@<@@BAB@F?BABACCC,@;:;)5@C@;90*0000+/4;*0//&/339@;2:B<8:8??7@895@@=;;:995@266<@@00//0/<6:4::8=-3-33-3=>@<ABCD=BBBBB?BB@@@AB?D@@?B<9657<.55.3999(33828888844.448:44.49444==@99>499@;;;;&49:4444&59555)54<2
@N9IO0:00892:05880
TACGGAGGGTGCGAGCGTTGTCCGGAATCACTGGGCGTAAAGGGCGCGTAGGTGGCACAGCAAGCGTGCGGTGAAAGCCCGGGGCTCAACTCCGGGTCGGCCGTGCGAACTGCGGTGCTGGAGCATGGTAGAGGCAGGTGGAATTCCGGGTGTAGCGGTGGAATGCGTAGAGATCCGGAAGAACACCGGTGGCGAAGGCGGCCTGCTGGGCCATGGCTGACACTGGAGGCGCGACAGCGTGGGGAGCAAACAGG
+
AAAA>@@@;@A@BBBB:;7;BC=B>B:;;ABCCB:A@?BB=BB=CBBABC@=;<4;=>@ACG@BCB<;<C?AA@A8@@C=CDD9;;;C=A;;5;;0;AC?E@A?ADDE@D@???=@@@?@=@@@@<?;???@@=ABA>@A8>8=9=18829AABABB?AA=A>A?::8@AAABCC@C@C9<B????>A>??4?:>8?>BA>B=B;:<<=,3/33;4=773586//(..(/9===?>=<=9:99+8AABC>B:93
@N9IO0:00894:05894
TACGGAGGGGGCTAGCGTTGTTCGGAATTATTGGGCGTAAAGGGCGCGTAGGCGCCCCGCAAGTCAGTGGTGAAAGCCCTCGGCTCAACCGAGGAACTGCCATTGAAACTGCGGGGCTTGAGTCCTGGAGAGGGTAGCGGAATTCCCAGTGTAGCGGTGAAATGCGTAGATATTGGGAGGAACACCCGTGGCGAAGGCGGCTACCTGGACAGGTACTGACGCTGATGCGCGAAAGCGTGGGGAGCAAACAGG
+
;:CL?A@DCE5EC@A@CCACC@CC@B<A>BB?BD>BBCCC:@@:?ABAAAA=>9:99-9@?3::A???A=A:::0;>=8?;;5;BBC@EAEAB?A@BCBB?BB?BBD>CDCCDCD<CC@BBBCC@BB>BBBAB=BBB@D<@8::;C=CCCAAABBC@BDDD=BBBBBBBBBCC@CE>BB>?<<;<;6=::4:BA?B?AA>@@@C?BB>BBBB>BBBBAAADBBBBBBAAA@@@:@BA??@@7@@@DD>BBC@
@N9IO0:00909:05894
TACGTAGGGGGCAAGCGTTGTCCGGAATTACTGGGCGTAAAGCGCGTGTAGGCGGGACGGTAAGTCGGACGTGAAAGGCTGGGGCTCAACCCCAGGAAAGCCGCTTCGAAACTGCCGTTCTTGAGGGTCGAAGAGGAGAGTGGAATTCCTGGTGTAGCGGTGAAATGCGTAGAGATCAGGAGGAACACCCGTGGCGAAGGCGGCTCTCTGGTCGGCCTCTGACGCTGAGACGCGAAAGCGTGGGGAGCGAACGG
+
ABBBBCBDCC5CC?BABBACCC;D9C6;.599993@ABAC69;::@@BBBB?BBC<@@A>?B@?@??=>AB=BC>8A>ABB==1?@=F=@>>000)-8(-.6.//38///(/089,3;6AB?;<=D:????<?BB>AACBBB@F>A>A@CC?BBBBBBB7=BCC>BBAAAABBB?>8A=639596=??A9A;;7;DC9>;>>8>>>>BAA=A9:4:>B@@?@?ABBBBBBCEBAAB<?>BBEFE9BBA==;><<
@N9IO0:00910:05906
TACGAAGGGGGCTAGCGTTGTTCGGAATTACTGGGCGTAAAGCGCACGTAGGCGGACATTTAAGTCAGGGGTGAAATCCCGGGGCTCAACCCCGGAACTGCCTTTGATACTGGGTGTCTAGAGTCCGGAAGAGGTGAGTGGAATTCCGAGTGTAGAGGTGAAATTCGTAGATATTCGGAGGAACACCAGTGGCGAAGGCGGCTCACTGGTCCGGTACTGACGCTGAGGTGCGAAAGCGTGGGGAGCAAACAGG
+
AAA;;4;;;;*9ABBCBB?BB?DD@D698;@@@E?;;;FI>CCHCBA@BCC@CCGCDBBB<B=@AABAII9;;;A;??@:@A?7????>@CB5;6;;@:9;@DE>BAABBCBC<@@BBAABBCBB>A?A?BBB?ACBBBC?B?B>@?@@;;:??A??=?BDA8?=??>==;;;=6;;077<@=AAA=BBBB?BDC@C?CC@AAAB@@@<>A>A?ACBAAAA??>:;;=@?@;99.;@?@ADD8CCBAB9AAA;
@N9IO0:00880:05918
GACGTAGGGGGCGAGCGTTATCCGGATTCACTGGGCGTAAAGGGCGCGCAGGCGGTTACGTAAGTCCGGCGTGAAATCCCACGGCTCAACTGTGGAACTGCGTCGGATACTGCGTTGACTTGAGGATGGTAGAGGCCATTAGAACTAGCGGTGTAGCGGTGAAATGCGCAGATATCGCTAGGAATGCCGGTGGCGAAGGCGGATGGCTGGGCCACTCCTGACGCTGAGGCGCGAAAGCTAGGGGAGCGAACCGG
+
BCBBBCCCCC5CCBC@@@@@AA?C@;:8;ABAAA<BCCHG?CC>CB;9;BB?:989?B@BAB:BBB9A7@A@BCD>BBB<BAB>ABCB@B@A@B@B@B=>=BBBB@BB???A8:9?BB@A6:@?5AA<7;@C;;497:>;ABBACBBBBD?BCCCC;;:;CCD?DDBB@@A@@AA@@BBAA?B>BBB@C@CC@BAB7;5;A=@@B=AAAC=A:;9CC@C@;;<<<<==9==BBBB4>@AAAAB7@@BCC@CAD@
@N9IO0:00890:05956
TACAGAGGATGCAAGCGTTATCCGGAATGATTGGGCGTAAAGCGTCTGTAGGTGGCTTTTTAAGTCCGCCGTCAAATCCCAGGGCTCAACCCTGGACAGGCGGTGGAAACTACCAAGCTGGAGTACGGTAGGGGCAGAGGGAATTTCCGGTGGAGCGGTGAAATGCGTAGAGATCGGAAAGAACACCAACGGCGAAAGCACTCTGCTGGGCCGACACTGACACTGAGAGACGAAAGCTAGGGGAGCGAATGGG
+
ABB@@@?;@AB>D?BBBB@?@@>A=A>@A@A:@:0=@9993:=?A@??BB@<9979BBBB1@:@AB<BA@CCCCC=CCD<BBD>BA@@59:5;B?DBB@?DC@BB@DD=CBDC9B9;<6:?;6;CCC@CBBAA9@@BBCE@G?BB<A=?=BB89;DC7<?;;3:::A??CA?=<88-44)496;<>9<8@@=@BBB;BBA@BBBBAAAB<B@CCBBBCBA::<;;;@@ABCCCD>BAAA@BB6@@:;:;???8
@N9IO0:00898:05938
TACGGAGGGTGCAAGCGTTGTTCGGAATTACTGGGCTTAAAGCGCGTGTAGGCGGGACGCCAAGTGTCGTGTGAAAGCCCCGGGCTCAACTCGGGAACTGCGCGGCAAACTGGCGTTCTTGAGGCAAGTAGAGGTGACTGGAACGACCGGTGGAGCGGTGAAAATGCGTAGATATCGGTTGGAACGCCGGAGGCGAAAGCGGGTCACTGGGCTTGTCCTGACGCTAAGACGCGAAAAGCGTGGGGAGCAAAC
+
BBBC@BEE>BBBC<AAAA?BBACC=?<?=@BA?@9993:9/9=?;9:A>:;4:?@=;;;@?B>DBB??@A@@@BA;??>?3??9:;;@5;;@BD=C@DCJGCCDACED=AA@@BBC9;;;?9939@=AAB;;;<@@;;;A<@;@BBB@D?AA@BBBA>B;;::.;BCBBBCCBBB;<4;5;>C>A;;5;=@@<@;99/7<@@6?:;;A@@99:399918;@????A5:9==<9999&99@@AAC6990/:/9
@N9IO0:00898:05949
TACGTAGGGTGCGAGCGTTAATCGGAATTACTGGGCGTAAAGCGTGCGCAGGCGGTTATGAAAGACAGGCGTGAAATCCCCGGGCTTAACCTGGGAACGGCGCTTGTGACTCCATGACTCGAGTACGGCAGGAGGGGGTGGGAATTCCACGTGTAGCAGTGAAATGCGTAGAGATGTGGAGGAACACCGATGGCGAAGGCAGCCCCCTGGGCCGATACTGACGCTCATGCACGAAAAGCGTGGGGAGCAAACAGG
+
ABBA@@CD?ABA@9:9;:5;=BBB=C294;@@AA=BBBCC=AAC@@@A@;;7;A=A?BA@A?6?A;;;>BCCBCC>CBDC6;;6;@8=:=;<<<6<2657:@?=3=?==<<@6;;?@<<=>944<9<9<98399999(783)34<2=488=<99;A@@@DCBB@AA@CBCCBBA@@@C?BAACA:::=@@@@=@>@>B6::@@@@A2BBD>C@CA:::==?:9:499;;4555595&5<;;@BA79699C7BB>9
@N9IO0:00904:05953
TACGTAGGTGGCGAGCGTTGTCCGGATTTACTGGGCGTACAGGGCGCGCAGGCGGTCCGTTAAGTTCGAGGTGAAATCTCCCGGCTCAACTGGGAGGGGTCTTCGAAAACTGGCGGACTTGAGGAGAGCAGAGGTGAGTGGAATTCTGGGTGTAGTGGTGAAATGCGTAGATATCCAGAGGAACACCAGTGGCGAAGGCGACTCACTGGGCTCCACCTGACGCTGAGGCGCGAAAGCGTGGGGAGCGAACCGG
+
CBBCB994;;4;CAABCE@BBE?B<@AA;A;;;E>CCC@@@A@9;;<@@@?;:;2;A=@@<?<???BBBB?BCCE<???BE>C?BBBC?BAA@89333&39<3<;888.8@A=995:?@8=@@7;0/////6>.2658885;05.5222'22;;;:;6;>>;3@@88755>=>=<,5255<A==>>8;:AA188=5:6;;9956256<;0979-/.2666./7:;9919877:7/9=>>AEE5<<=:939:=7
@N9IO0:00909:05914
TACGTAGGGTGCGAGCGTTAATCGGAATTACTGGGCGTAAAGTGTGCGCAGGCGGCCGAGCAAGTCGAGTGTGAAATCCCCGGGCTTAACTTGGGAATTGCGCTCGAAACTACTTGGCTCGAGTGTGGCAGAGGAAGGTGGAATTCCACGTGTAGCGGTGAAATGCGTAGAGATGTGGAGGAACACCGATGGCGAAGGCAGCCTTCTGGGCCAACACTGACGCTCATGCACGAAAGCGTGGGGAGCAAACAGG
+
@BBABCCB;;;;BBBACE8;7;B@=A=B>BCCCC?CCCCD>A@BBAAAA;;6;A=@?C@@AC@BBBCCAABABBB;@?@?6?B>BB?B=AA>AB=B>C8@???:;:::5:=B==7<7;>???@9:9?8?@>>><<)/(.3.3/:194A@>88=<><=9<<@<5AAAA<><<?;@B@@:@B?B?AA@:??::8:AA>A=??@@9?<?AAD<@;?=B@::;B:99>8799:==944(4@>>@BB7;;;BC=BCC?
@N9IO0:00909:05919
TACGTAGGGGGCAAGCGTTGTCCGGATTTATTGGGCGTAAAGAGCGTGTAGGCGCCAGACAGGTCCGTTGTGAAAACTAGAGGCTTAACCTCTAGACGTCGATGGAAACCGTCTGGCTAGAGTCCGGAAGAGGAGAATGGAATTCCTGGTGTAGCGGTGAAATGCGCAGATATCAGGAAGAACACCCGTGGCTAAGGCGGTTCTCTAGTACGGTACTGACGCTGAGACGCGAAAGCGTGGGGAGCGAAC
+
BA@@@@@@@@,@A9?AAA>B@@:>7;;?7>?:>>6;;:::)444499<:AA=::58<>:@AA=A@=BA=@?@A<</88???@8@B6>487433;::833::::<6<=6=8===:@6?:::347:<A<@<?>>:8:99<=5;/7/73??>BB>>77@<@ABD>9:9BBA?AB@@@?<7=5=>6=7;:17983</0,05==3=7:899@@BBBD@BBAAAB<==BBAA@BBBBBB8?<>9999(770/09:
@N9IO0:00910:05942
TACGGAGGGTGCGAGCGTTAATCGGAATTACTGGGCGTAAAGCGCGCGTAGGCGGTTTGTTAAGCCAGATGTGATAGCCCTGGGCTCAACCTAGGAACGGCATCTGGAACTGGCAAGCTAGAGTACAGTAGAGGAAGGTGGAATTCCACGTGTAGCGGTGAAATGCGTAGATATGTGGAGGAACACCAGTGGCGAAGGCGGCCTTCTGGACTGATACTGACGCTCATGCACGAAAAGCGTGGGGAGCAAACAGG
+
CBCC?;:;8;BABCBAAA@C@BBB@C@CACCBBB<BBABA;ABBAAB@@AB?BE@BB=BB?B=@@@BBBAAABBA@@@A<AB=5BCBB7B8=BD>A6AB?A;ABAA;?9==<577/38;<?;??>?>;@>A>A;><?>A?3:49:>9@@AAABBDBB?B???:?CABBAAAAB??=C>BB?D?;;;@CCCC?B;<6<6;C@C@C?CBB>AAA;::??@@>898773<>9:33333&33<>@AA6???@@;@@@:
@N9IO0:00911:05915
TACAGAGGGGGCCAGCGTTATTCGGAATTATTGGGCGTAAAGGGCGCGTAGGCGGCCATGCGTGTCTTCCGTGAAATCCCTCGGCTTAACTGAGGACGTGCGGAAGAAACTGCAAGGCTCGAGTCCGGGAGAGGGGGGTGGAATTCCCAGTGTAGCGGTGAAATGCGTAGATATTGGGAGGAACACCGGTGGCGAAGGCGGCCCCCTGGACCGGTACTGACGCTGAGGCGCGAAAGCGTGGGTAGCAAACGGG
+
ABC;;:CEED5C?:::BBACC?AA=>===?A=@A<@@@CC>BB>BBAA??<:00,0:>00:?@@@CH?B@BBBAA=BAA<A@@>@CAMACCC@A=@@??AAB?B=:::/:===A;?6;;@>>??@5;;09<<=<=<=&=>;>9@=@B9@@AAAA@;;5;A@C<AAAB@@@BBBB?BB9@?4;4:;:9?9?A5;;C4;4:@<ABBB0::6::?D?C;;;BA@@>==:;4;;::::.999999,55559909>>4
@N9IO0:00912:05930
GACAGAGGGTGCAAACGTTGTTCGGAATTACTGGGCGTAAAGCGCGTGTAGGCGGCTCGGCAAGTCGGGTGTGAAAGCCCTGGGCTTGAACCTAGGAAGTGCACTCGAAACTGCCAAGCTTGAGTTCTGGAGAGGAAGGCGGAATTCTCGGTGTAGAGGTGAAATTCGTAGATATCGAGAGGAACACCGGTGGCGAAGGCGGCCTTCTGGACAGCACTGACGCTGAGACGCGAAAGCGTGGGGAGCAAACAGG
+
CA@@@@>@6;;8=?9>893:?=?@?A5:4:?@@B<AAACG>BBCBBBBB;;6;;5<@;?9BB766;;=2555955)55;)49;/@>+//27)/-/27)///:00/:;@B=BBB<8=0444033:;.45<5:;<<@CAE?CB?D@C?B;;;?B@@ABBB@CCBB=B?ABBBAAAB;;;@@@@5;6;AA=B=::5:9>9>9>=:=+0*08;46969//////6677883338;;<=326286DD5AA>>>8;;83
@N9IO0:00876:05995
TACGTAGGGGGCGAGCGTTGTTCGGAATTATTGGGCGTAAAGGGCGTGTAGGCGGTGCGGTAAGTCGGGCGTGAAATCTCCGGGCTTAACCCGGAGGGGCCGTTCGGGACTGCCGTGCTCGAGTGTGGGAGAGGGAAGTGGAATTCCCGGTGTAGCGGTGAAATGCGTAGATATCGGGAGGAACACCTGCGGCGAAGGCGGCTTCCTGGACCACAACTGACGCTGAAGCGCGAAAGCTAGGGGAGCAAACAGG
+
ABCCBCCEED5BB;;;BB@CBACC@C@CABCACE>@@@AB>BD<@ACBFBB?AB9???><>?<@@@@C=AAAAAB<AABC@DD>BB>B?BB=B>AABB7A>AB=BBA;@ABBB@CCCBCCBAA??9::.;@?AB=C>CCC8;2:9??,:2;CBBBAB@B;;;7;AAA@@@A?@@@??8@A=@=??@?;;;A@CCC?B?A@=AB=@=BC?AA=ACB=@BCBBBBAAA<@@@A;;;0;A@@ACB7;:;;;6:AB=
@N9IO0:00884:05974
TACGTAGGCAGCAAGCGTTGTTCGGAATACTGGGCGTAAAGCGAGTGTAGGCGGTTTGCCGTGTCTGCCGTGAAATCTCCCGGCTCAACTGGGAGGGTGCGGCGGAAACTGGCAGGCTAGAGTGCGGAAGAGGAAAGTGGAATTCCTGGTGTAGCGGTGAAATGCGTAGATATCAGGAGGAACACCTGTGGTGAAGACGGCTTTCTGGACCGCCACTGACGCTGAGACTCGAAAGCGTGGGGAGCAAACAGG
+
BBBICAB>A;9;B>BABB?AA<@=9=495?@?A::99BD:@A@AABAABB=;;6;B=BC?B=?>=998188?@<3555<;2@7?@@@8>99949?A=ABBB@BB@CC?CCC@A::69@;;;A;;;C?B@DBA?AG?HEE@G@B@B?CC@CBBCCBB>BAAA<BBBCBBBBAA@@;;5:>3:3999<@??A?AAA>ABBB@BCE@BBB?BB?BC?AAAAA@@AC@@@@???A@B;AAAABCC;BBBBD>;;;?
@N9IO0:00909:06003
GACGAACCGTCGCGAACGTTCGTTCGGAATCACTGGGCGTTAAAGGGCGCGTACGGCGGGCCTCCAAGGTCCGGGGTGAAAGCCTCCAGCCCAACTGGAGAAGCGCCTCGGAGACTGGGGGCCTCGAGGGAGGTAGGGGCAAGCGGAACTATGGGTGGAGCGGTGAAATGCATTGATATCCATAGGAACTCCGGTGGCGAAGGCGGCTTGCTGGACCTCTTCTGACGCTGAGGCGCGAAAGCCAGGGGAGCAAACGG
+
000/505(//////57;99,///4//)/)/998999)///)//(/:1;:887///)---(-3//)/)/)/-(-77+////(/95::7337=6?;?BC?;;;5;;;;249:7<@ABA@AAA,@;ABBBBC>CC?DBBBB:BB@CBB?B?BCBBBD=@A>@CA@=@;;:589<=??@AAAAA?AAAA/7/4<@<A6690://(/16>;@E???888==8=<;7?898555<:44.49999909;055<<.8:8880433
@N9IO0:00909:06004
TACGTAGGTGGCAAGCGTTATCCGGAATTATTGGGCGTAAAGCGCGCGCAGGTGGTTTCTTAAGTCTGATGTGAAAGCCCACGGCTCAACCGTGGAGGGTCATTGGAAACTGGGAAACTTGAGTGCAGAAGAGGAAAGTGGAATTCCATGTGTAGCGGTGAAATGCGTAGAGATATGGAGGAACACCAGTGGCGAAGGCGACTTTCTGGTCTGTAACTGACACTGAGGCGCGAAAGCGTGGGGAGCAAACAGG
+
ABBBAAA=::6;B>BBBB>BBB?B>A=A?BB@CD>B@AAA33979?8@@;;5;;5;B;AA?B>BBBBBB@<<>>A6<A>4>;@?ADKLGD>BBDA@AA:@B;;5;5<<)5995)6?6?GAB@@@CBBA@?A@@;>?5@@A?A?C?B?C?A@?@CC@>;>993(3878>B@B@A=><=6<??A>AAB?DB;;5;;;.4.4;<<CB>BCC@BBBCDC?B@@@@AA@A@@;?=>::9.9;::CDD9CCCCC>AAA?
@N9IO0:00884:06059
TACAGAGGGTGCAAGCGTTAATCGGAATTACTGGGCGTAAAGCGCGCGTAGGCGGCTTGACAAGTCGAGTGTGAAATCCCCGGGCTTAACCTGGGAGCTGCATTCGAAACTGTCTTGCTAGAGTATGGGAGAGGGAAGTGGAATTTCAGGTGTAGCGGTGAAATGCGTAGATATCTGAAGGAACATCAGTGGCGAAAGCGACTTCCTGGACCAATACTGACGCTCAGGTGCGAAAGCGTGGGGAGCAAACAGG
+
BCB@@@CD=BC:92:=:9396=<=:>:?<A@@@D?<;;BB6;;9;C@@ABB@BHAEC@CCCC=A@@BBBBECBAC=;;;;5;C;@@@C@D@CBB:@:;:::BA????@9@@@@AA>AABAAAAAAAAA<BCBCF?D@BA@=A>AA<BCC@CCBB;;;=AA@@8;;;AABABBBABB@@=A@B@CEDDCCBB=AAAB;@@ABCB>B@BB<BG?C?BAC@@A;;;BDCC?;;;;;;0;?>@ADG9?ABDD;@@?<
@N9IO0:00891:06024
TACGGAGGGGGCTAGCGTTGTTCGGAATTACTGGGCGTAAAGGGCGCGCAGGCGGCTGCTCAAGTCAGGCGTGAAAGGCCTGGGCTCAACCCGGGAATTGCGCTTGAGACTGAGCTGGCTTGAGTGCGGGAGAGGATGGTGGAATTCCCAGTGTAGAGGTGAAATTCGTAGATATTGGGAAGAACACCGGTGGCGAAGGCGGCCATCTGGACCGTAACTGACGCTGAGGCGCGGAAAGCGTGGGGAGCAAACAGG
+
BAAC=;9:9:*9DAA@@@?@@=AA;@>A>AABBB=BBBCD>FF?:;;BBAA9@A:@?@BCCJAAAACD:;;CCCD:;9;=@AA9;555.55)55)5.5.549;;8A<<@@:<:>@>@=;;2:@9=99?A69;@A>@<<4/0)/)/)/7./433349994:;<>6>7;;;;;=BC@6@>+0,/:4:00,06>:;@9?9<+/0)/)//:0/)45.449.4////9:;;:7279//)//)//4=>??2<<<;;1:9:9
@N9IO0:00898:06044
TACGGGGGGGGCAAGCGTTGTTCGGAATTACTGGGCGTAAAGGGCTCGTAGGTGGCCAACTAAGTCAGACGTGAAATCCCCAGGCTTAACCTGGGAACTGCGTCTGATACTGGATGGCTTGAATTCGGGAGAGGGATGCAGAATTCCAGGTGTAGCGGTGAAATGCGTAGATATCTGGAGGAATACCGGTGGCGAAGGCGGCATCCTGGACCGAGATTGACACTGAGGAGCGAAAGCCAGGGGAGCAAACGG
+
ABBBBBBCBB"BC5;;;;5;@9AB@CAC@BCCCC=BCBCC7;<7;BCCDFGABB@BAEAFCC@BBB@@@;;;@AA;@ADD9@@=AA6:8:ACCC>C8::::??ABACBBABB?BBB@CC@CC?C?BCC=CCCCC<@@@?@@A?B?C@BB?BDCBCBE?BAAA=ABCCCCCFCCCB@?39:<@=ABC?B?@@=@@?;?;??;@BCC@BB?BB@CBAAA>AAA@CAB;;8;AA@BC=BD?CCCC;AACCC9;;;
@N9IO0:00899:06043
AACGTAGGACGCGAGCGTTATCCGGAGTTACTGGGCGTAAAGGGCGTGCAGGCGGGAGCGGAAGTCATGCGTGAAAGCCTTCGGCTCAACCGGGGGAGGTCGCGTGATACTCCGCTTCTGGAGGGCGCTAGAGGGACACGGAATTCCGGGTGTAGTGGTGAAATGCGTAGAGATCCGGAGGAACACCAGTGGCGCAGGCGGTGTTCTGGGGCGCACCTGACGCTGAGACGCGAAAGCATGGGGAGCGAACGGG
+
:-;ABBB?C;:9A==??@<@AA?B@A??>??CCC;??::;6<C=@@BD@@@?ABB=BCE>7A?ACCCCCBBBBCB8BC@C:>@:=BBD:>:CJJG36;29=<B@@CCBBBCC@BCC@CCC:A@A9:9:?@AABC<AA@@=9>>A=@<CA;:9:BBCC?@A@F<@@?EBBA@?<@@4;4;>7??BBB@;;9CACFECC?BB@CCC>@?>??6?ABCC>A:;;AA@>??BBCCBBB7:99;;;;.;AABB?CCC>
@N9IO0:00905:06055
TACGAAGGTGGCAAGCGTTGTTCGGATTCACTGGGCGTACAGGGTGTGTAGGCGGTTCGGTAAGCCCTCTGGGAAAGCTCCTGGCTCAACCGGGAAAGTTCAGGGGGGACTGCCGGGCTAGAGGACGGGAGAGGAGCGCGGAATTCCCGGTGTAGCGGTGAAATGCGTAGATATCGGGAGGAAGGCCGGTGGCGAAGGCGGCGCTCTGGAACGTACCTGACGCTGAGACACGAAAGCGTGGGGAGCAAACAGG
+
CBEDC<B?::4:D<A@BCABCADD@BB>AAABCF>EF;9;ABD<;:;BB@B?BB?B?B@=BB;ABB<AABBE>CC=A?GD?BA?::55258>>6;;6;>:888BBA?'==88838808:4949.4:<C4:96C?AAACCB?C7;9;I=C?BABBA;;59?<<6==>CBBCA;;59990996;5;;@?B@CB?CDG@C>AA:=9=?99:?E@C;:;C@CBBA;;;;;9==:<?AD=@@?DDDE9C@89:59@A?
@N9IO0:00908:06010
TACGTAGGGTGCGGGCGTTTAATCGGAATTACTGGGCGTAAAGCGTGCGCAGGCGGCTCCTTAAGTCAGATGTGAAATCCCCGGGCTTAACCTGGGAACTGCGTTTGAAACTGAGGGGCTTGAGTGTGGAAGAGGGGGGTGGAATTCCAGGTGTAGCAGTGAAATGCGTAGAGATCTGGAGGAACACCGATGGCGAAGGCAGCCCCCTGGGCTAACACTGACGCTCATGCACGAAAGCGTGGGGAGCAAACAGG
+
B@@ADBBB>BCBAA9;;:<)9.5<<9>:;8;CCCC>;;:CB<BBBA@@A<00+00,0;:5;=A@@@CCC>A@A?9909<98+;;(3308047??A6=,00/0<9A<>>?</94@D==18=/33:?8=>286A<=>=>=&?@?B?@9@;AB7=7=?><995995-;79<;@?>>>955<8<?9=:==B?BBB>:=:;5:7@BCCDDD2AAD=EAA?A@@?:>555:??===B@@AD>CAA??==0=7;99177<9
@N9IO0:00908:06040
TACGGAGGGAGCTAGCGTTGTTCGGATATACTGGGCGTAAAGCGCACGTAGGCGGCGCAGCAAGTCAGGGGTGAAATCCCGGAGCTCAACTCCGGAACTGCCCTTGAAACTGCAGTGCTAGAATTCTGGAGAGGCGAGTGGAATTCCGAGTGTAGAGGTGAAATTCGTAGATATTCGGAAGAACACCAGTGGCGAAGGCGACTCGCTGGACAGACATTGACGCTGAGGTGCGAAAGCGTGGGGAGCAAACAGG
+
A@BB@BFF;;;:AABCEEACC@CC@CCCBBAAAB<@@AAC799?@ABBBAA?@@<@@@AAAB@BCCCDCC;CCDD>CCC>E@@<A==>:;;@?B?B?BBABD<@9;=>5=:::;?@AB>88B8B?BBB7<=8>;?BBBAA?B995:>BBBBBBBBDC???@@3;3;>677;::=;>>=A<@?6;;A=@:;:9<??:@=A>BBBACA;:6;@@@@CAA?BBBBAB@>>9=?>;=>7?>A??@A599BAA=B==;
@N9IO0:00876:06081
TACGTAGGGGGCAAGCGTTATCCGGATTTACTGGGTGTAAAGGGAGCGTAGGTGGCAGTGCAAGTCAGATGTGAAAGGCCGGGGCTCAACCCCGGGAGCTGCATTTGAAACTGCTCGGCTAGAGTACAGGAGAGGCAGGCGGAATTCCTAGTGTAGCGGTGAAAATCGCGTAGATATTAAGGAGGAACACCAGTGGCGAAGGCGGCCTGCTGGACGTGTTACTGACACTGAGGCACGAAAGCGTGGGGAGCAAACAG
+
BBCCCBBBBB1BC?B?AA?@BA=A?CCF>AAACC=;;:BD8DI>CAAB?DC@CC@BBBBBED@BB:9;A8<@;55(45?4=::/::::-3::-33(33:=;?=;>3=@>8>@990//(///////39::28=>?59=:6:?;C:@=A<?822226835.---22&---2.2255577(.(.333.3.35=3563605//(.233.54??<8855...882...3335358//)/96;<<+//<<>>?5>>A=>1887
@N9IO0:00892:06077
GACGAGGGGTCCAAGCGTTGTTCGGAATCATTGGGCGTAAAGCGGGTGTAGGTGGCTCTATAAGTCAGGAGTGAAATCCCCAAGCTTAACTTGGGAAGTGCTTTTGATACTGCAGAGCTTGAATGTGGGAGAGGATAATAGAATTCCAGGTGTAGTGGTGAAATACGTAGATATCTGGAGGAATACCGGAGGCGAAGGCGGTTATCTGGCCCAACATTGACACTGAGACCCGAAAGCGTGGGGATCAAACAGG
+
@?ACBBBB;BC?C?BABB@BD@BB@A=@ABB=BB7BAAAA9@??=7?@@@A?@@=@AAAAAA>AAAAA>A@@@BA=ABCC6?;@??;A>AA?AE>B=@@@??@@49:??@CC@@@@@@@>BB@CCCBC=BBAA>ABB>BBBC?C@C?BA>BCBBBBB>BBBC=CBAABBBBBB;;9>7<A9B@BCC?C?BA?BCC=A?AA<;8BA@??9@A;A=@@C?CCBBB@A?@;;;09?A5=<97773&4:<AC<BBB<
@N9IO0:00899:06095
TACGTAGGGTGCGAGCGTTAATCGGAATTACTGGGCGTAAAGCGTGCGCAGGCGGTTCGTTGTGTCGGCGGTGAAAGCCCCGGGCTCAACCTGGGAATGGCCGTTGAAACTGGCGAACTGGAGTGTGGCAGAGGGGGGTGGAATTCCGCGTGGTAGCAGTGAAATGCGTAGAGATGCGGAGGAACACCGATGGCGAAGGCAGCCCCCTGGGCTGACACTGACGCCT
+
BBBCCCFF>999CBBAAB>C>ABB@C<@?ACCCC?BBBDD?ECCBBBBBBB@BB?B@@@@@CCCB@@=:949=;?99999-:@9=<8929189=*9/37,92739?>A6ABF>@?D?A<@6:=;;?>;><=;=@@@@'?A;?;??B=>@@00+0;::9:5656,/..333:@::;=AB<>=7=9?9=<A==><>AA=B<@>==;<<.<<A5>>?562755566626
@N9IO0:00901:06063
TACGGAGGGGGCTAGCGTTGTTCGGAATTACTGGGCGTAAAGCGCACGTAGGCGGCTTTGTAAGTTAGAGGTGAAAGCCCGGGGCTCAACCCCGGAATTGCCTTTAAGACTGCATCGCTTGAACGTCGGAGAGGTGAGTGGAATTCCGAGTGTAGAGGTGAAATTCGTAGATATTCGGAAGAACACCAGTGGCGAAGGCGGCTCACTGGACGACTGTTGACGCTGAGGTGCGAAAGCGTGGGGAGCAAACAGG
+
AAAB;?>@@@,@BBCBCD@CC@BBAB@C@DBCCC>AAACC<BABAC;;;BC?;;9;CB=CCC@CE@BBBC@AAAB=BBC<BCC9ACCB=@@@9A@C?C@CC>AB=B?A@@????ACCCC?@AACCCCC?BB;:6;@:;;C?B?B?B?BBB:::BAAB?BBBD>K?CB?????AA@BC?C@CD?AA@>BBCB<A66/878808?ADAAA9=<>@AAAA<>>>>>=<=>:;;;>>=7>BBBBFF9??@??8<==:
@N9IO0:00904:06092
TACGGAAGGGGCAAGCGTTGTTCGGAATCATTGGGCGTAAAGGGCGCGTAGGCGTCGCGTATGTCTGCTGTAAAAGCCCACGGCTCAACCGTGGAGGGTCGGTAGAAACTGCGCGACTTGAGGCTGGGAGAGGCTGGTGGAATTCCCTGTGTAGCGGTGAAATGCGTAGATATAGGGGAGAACACTCGTGGCGAAGGCGGCCAGCTGGACCAGCCCTGACGCTGAGGCGCGACAGCGTGGGGAGCAAACAGG
+
@@AA<A?BDD;BB>BA;:7:>:>><>?BBAA?BF>CCDEE>FD?BCCCCBB@;;6><@ACBBCBCBBBCDAAAA5::=5=AB@BAAA=A=BBA>ACC=CBB>??AAC6A???BAAA@@=?CC?DCCC>BCBB>??A>>>:<6<4::588:@@@?@@<ABCC??@?DAA???>>>>>>/===8====888=888;?A?@@=@?BBBBE?BA@BAAA9@;;;@@@???<?;;;;;AA@@@AAA7AABBB9@;;5
@N9IO0:00905:06062
TACGAAGGGTGCAAGCGTTACTCGGAATTACTGGGCGTAAAGCGTGCGTAGGTGGTTGTTTAAGTCTGCTGTGAAAGCCCTGGGCTCAACCTGGGAATTGCAGTGGATACTGGGCGACTAGAGTGTGGTAGAGGATAGTGGAATTTCCGGTGTAGCAGTGAAATGCGTAGAGATCGGAAGGAACATCTGTGGCGAAGGCGACTATCTGGGCCAACACTGACACTGAGGCACGAAAGCGTGGGGAGCAAACAGG
+
CCB@@:@A;AAAB?B;;<ACBAA?9A2924>>>?998:;:,999;@?@@??;>@<@?CBE?D@CBBA<<CC>==<)5:5)5@93;@DE7A7;B=4<7<05;BCBB>BBCCBCD=B;66BABBA=CBH<>>:49.98898>4>8A<6=:>:=<<CCDCCCCCD>CCBBBBBCBBA>>8>393?5>CBB?@;9.4>@9A?BBB<===A974/36<7=;<<BCA@:::38/7=<@B=6BC@??;;0;<?BC=A??:
@N9IO0:00905:06085
TACGTAGGGTGCGAGCGTTAATCGGAATTACTGGGCGTAAAGCGTGCGTAGGCGGTACGCCGTGTCCTGTGTGAAAGCCCCGGGCTCAACCTGGGAATGGCATGGGAAACTGGCGCACTGGAGTGTGGCAGAGGGGGGTGGGAATTCCGCGTGTAGCAGTGAAATGCGTAGAGATGCGGAGGAACACCGATGGCGAAGGCAGCCCCCTGGGCCAACACTGACGCTGAGGGCACGAAAGCGTGGGGAGCAAACAGG
+
BCCBBACD>@AABBCBAA6:6;AD?F:=:;CBBB=CA@@C=AABBBBCCCB@BC?BBBB@=@:?@?????AA?>>6:999*9>6>;??8@:8>C<C>BB<@@@@@8>?8?BB>CCBBBCB=A???AA<??99:AAAA(BA@9@3:38/867999??999CGGE<@@??@BAAAAAAAA6;;>A?@@@=??=@:>>@3929988ABB1BBD>B?B>@???:::BA:::??9@BA@@@5::::AAB6B@@@C>BBC@
@N9IO0:00912:06080
TACGGGGAGGGCAAGCGTTGTTCGGAATTACTGGGCGTAAAGGGCTCGTAGGCGGCCAACTAAGTCGGATGTGAAATCCCCAGGCTCAACTTGGGAACTGCATCCGATACTGGTTGGCTTGAATCCGGGAGAGGGATGCGGAATTCCAGGTGTAGCGGTGAAATGCGTAGATATCTGGAGGAACACCGGTGGCGAAGGCGGCATCCCTGGACCGGCATTGACGCCTGATGAGCGAAAGCCAGGGGAGCAAAACGG
+
B?;;;;.;@?695.599B45;.558C=@?BB@@>8>@;CD>HG>CCCC@>C99;.9494;>D=ABBC8=D<;:B>8CCA>1669BAAB<??>AC>C@BBAAA;;6;@@BCCC=B6:4;;<@A>BD@CD>C;;:?:?>AAB?B:?@C99;<@@=?>9:05===7>D==>>00/7:9==:=?<?;@;;50<<=9=00+/39959;333(33-33-3-333233333,5;99999444<29934444&4:9999&944
@N9IO0:00865:06155
TACGTAGGGTGCGAGCGTTAATCGGAATTACTGGGCGTAAAGTGTGCGCAGGCGGCGTCGCAAGTCGAGTGTGAAAGCCCCGGGCTTAACTTGGGAATTGCGCTCGAAACTACGATGCTGGAGTGTGGCAGAGGAAGGTGGAATTCCACGTGTAGCGGTGAAATGCGTAGAGATGTGGAGGAACACCAATGGCGAAGGCAGCCTTCTGGGCCAACACTGACGCTCATGCACGAAAGCGTGGGGAGCAAACAGG
+
BBCCBAAB=;;;BCCAAA6:7;BD?C?A?BCBCB=:;:BC9;;@ABCBB@@;::4;@?@AAA@BBBB@??@?A@?69998&7=.;72857<,7:,99>034@?@:888188>=CB?>?@@>???>?A?999>>?B?C>AB?D?C?C@CBBCBCBBCC<==B@8;99@==:;;;555>85:?A=A@A5;45>254:7;9?><A><9==<<4<0616=;@::///9///99<965=6=;;;BDD9;;9@C=BBB6
@N9IO0:00872:06159
GACAGAGGGTGCAAACGTTGTTCGGAATCACTGGGCATAAAGCGCACGTAGGCGTCGAATCAGTCAGGTGTGAAAGCCCCCGGCTCAACCGGGGAATGGCACTTGATACTGTTCGACTCGAGGACGGTAGGGGTGAGTGGAACTCCAGGTGGAGCGGTGAAATGCGTAGATATCTGGAGGAACACCGGTGGCGAAAGCGGCTCACTGGACCGTATCTGACGCTAAGGTGCGAAAAGCTAGGGTAGCAAACGGG
+
@>B@>>>>5=>;==9?;>;?@=BC?C@CB??@CC>BA>>>5@@A@ABA@@@=00/A@>6???;BBBA>BCCCCC>AAEEE1C@BBBCAC@C>>2>7;;<CCCL:B=CCBBBJ?AAAABAB@@=@BA=A::::.;ABDCCAC?BBC=;;9;B=BACC?CA@@<@BABBBAC:;;9:;<;;5;=@CC@D@AA>ABBC>CCB@ABAA@@@8;;9;;;;;ABBB;;;B?C?AAA;:::&9>>?DD>CB@=>;5<<=5
@N9IO0:00879:06141
TACGAAGGGGGCTAGCGTTGCTCGGAATTACTGGGCGTAAAGCGCACGTAGGCGGCTTTCTAAGTCGGGGGTGAAATCCTGGAGCTCAACTCCAGAACTGCCTTCGATACTGGAAAGCTCGAGTCCGGGAGAGGTGAGTGGAACTGCGAGTGTAGAGGTGAAATTCGTAGATATTCGCAAGAACACCAGTGGCGAAGGCGGCTCACTGGCCCGGTACTGACGCTGAGGTGCGAAAGCGTGGGGAGCAAACAGG
+
BBCCC@CDDB5BBBBABB?BCCCC@C@CAEBAAA=@@@CD?CA@@FDCC@@=9905@>4BCC@CBCCDDD1CBBB>BB?AB<??BACB>B@@9:3C>B7:9?C?>??BB@??AGF<>?CCBCDAA?@E>CAA@?AAAABG?B?BBBBCCCCBBB@AA?BBBD>C@BBBBBBBBB?CCCD@BB@@@@?B@@@?A>>9>;00-0@000AA4::5:@@ABBAAC???>???CCA@@@7::CBFED9AAABD=BAA>
@N9IO0:00905:06144
TACGGAGGGTGCAAGCGTTGTTCGGAATTATTGGGCGTAAAGGGCGTGTAGGCGGCCTCATAAGTCTGATGTGAAAGCCCCGGGCTCAACCTGGGAAGTGCATTGGAAACTGTGAGACTTGAGTACGGGAGAGGGCAGGTGGAATTCCTAGTGTAGGAGTGAAATCCGTAGATATTAGGAGGAACACCGGTGGCGAAGGCGGCTGCCTGGACCGATACTGACGCTGAGACGCGAAAGCGTGGGGAGCAAACAGG
+
CBCC=BBD=BBBC@BBAB@CC?CIAB?B?BB?BE<?@???9?D=AAAA?>@;7859?AAB??=?@A@?@@ABBBE;@@@@7@D=@@@B?C?BBD>C@BBBBBB?B@GJ;;;BBBBCBBB?A;;9;99@6></0/(/0/)//)/16186444:;<<B>BCBBBA=BC99:AA:99@<@@=AA=@=AAB?B>A@8A@@<??CC?;;;A>BB@CC?AACBB@AABA@A>>==@@?9;9,4;;=C>>2BB@A<6@?=6
@N9IO0:00908:06154
TACGAAGGGGGCTAGCGTTGTTCGGAATTACTGGGCGTAAAGCGCACGTAGGCGGATATTTAAGTCAGGGGTGAAATCCCAGAGCTCAACTCTGGAACTGCCTTTGATACTGGGTATCTCGAGTATGGAAGAGGTAAGTGGAATTCCGAGTGTAGAGGTGAAATTCGTAGATATTCGGAGGAACACCAGTGGCGAAGGCGGCTTACTGGTCCATTACTGACGCTGAGGTGCGAAAGCGTGGGGAGCAAAACAGG
+
AAA;;5;?A?,@B@AACC@CD@CC@C697;@@AA;;;;DC9:;BCB;;;;;7;A=ABBEC>C@CAABCBB7BA@A8???8;;;@AAAB@DLCCC?C>A;;;@GF>DC@@?@CC=:::=>:9999AAC>B=??A;AA>ABB=@=@?B=<<;;;;999A;@@C@7C>AABB@BB@@=@B?BA?C9;;;?B@@@=@@B=@=??:=@<::9:59A?CC@BBCC>>>@000>?00:?>>5==<<<<<+:=9999&9=@7
@N9IO0:00909:06132
TACAGAGGGTGCAAGCGTTAATCGGATTTACTGGGCGTAAAGCGTGTGTAGGTGGCTTCCTAAGTCGGTTGTGAAATCCCTGGGCTCAACCTGGGAATTGCAGTCGATACTGGGAAGCTAGAGTTCGGTAGAGGACGGCGGAATTCCCGGTGTAGCGGTGAAATGCGTAGATATCGGGAGGAACATCGATGGCGAAAGCAACCGTCTGGGCCTGAACTGACACTGTGACACGAAAGCGTGGGGAGCAAACAGG
+
AACBBBCC>CCBB>B@??=@=@@A=ABB:@@ABD>AA@DD?C;;;B@@@CC@AB>AC?@?CC?ABBB?B?BCBBA6BBB=BMK?BBCD@E?BAD>C@C9;@;<==>BAAACC>8E7?@BBBCCB?CC@CCC??>?BD?CC@C@C?BD>DAECC:;:C@CCCC>CGECCB@AAAAABD;???A=@ACAA@@@=A@@A;@@B=@>@CBBBC>B?BAA>ACBBBCBBBBBBAA@;;;0;AABCFF:BB;;;.;@?>
@N9IO0:00911:06112
TACGTAGGGGGCAAGCGTTGTCCGGAATTATTGGGCGTAAAGCGCGCGCAGGCGGCGGCTTAAGTTTGGTGTTTAAGCCCGGGGCTCAACCCCGGTACGCATCGAAAACTGGGTCGCTTGAGTGCAGGAGAGGAAAGCGGAATTCCACGTGTAGCGGTGAAATGCGTAGAGATGTGGAGGAACACCAGTGGCGAAGGCGGCTTTCTGGCCTGTAACTGACGCTGAGGCGCGAAAGCGTGGGGAGCAAACAGG
+
DCBCA@>@=>,@A49B@@=B@C:C:B?B=AA9BD6AAABB1>;544;49:/)/=900)0@:@9@AB5C>BBBB;B>AAB:@@@7ABCCAGGG<E>ACCCC@@@;;;;.;@BD;;<;AB<@@@@@9::=AABB?BD<??C@C=?>??BB989CBB??<?ABC8@<B:95<<<?<<;;755259:::9<99:59//)/3//(03;3;BB?C?BIBB?;;99@;:;?@A=@BA???5>AA@AAA8ABABB=:::>
@N9IO0:00911:06153
TACGGAGGGGGCTAGCGTTGTTCGGAATTACTGGGCGTAAAGCGCGCGTAGGCGGACCTGCAAGTCGGGGGTGAAAGCCCGAGGCTCAACCTCGGAACTGCCTTCGATACTGCGGGTCTCGAGTCCGGGAGAGGTGAGTGGAATTCCTAGTGTAGAGGTGAAATTCGTAGATATTAGGAAGAACACCAGTGGCGAAGGCGGCTCACTGGCCCGGTACTGACGCTGAGGCGCGAAAGCGTGGGGAGCAAACAGG
+
AADD?BBBBB1BBCAABC?BB@CE?B=@=@ABBA=BBABC>B9;:AAACBB>BB?CB=BB:949@?@?@@1@BCD>CDC?B?>9>???9?=?BB@C@B899<@:@A?AA==>:97(399????CC8CE=B;:@;<@<>>A<A;?;>;>CBCBBD;;;=>>>A:A<===;9;>;:5;<8<;?=:>:8599;;:>@@:?:9:5:;;;===5@A;@?BBBBBB@CA@;;;>@ACA@@7;;B@@@@3@;;9=09:92
@N9IO0:00912:06112
CACGTAGGGGGCGAGCGTTGTCCGGATTTATTGGGCGTAAAGAGCTCGTAGGCGGTTTCGTTAGTCGGGTGTGAAAACTCCAGGCTCAACCTGGAGACGCCACCCGACTACTGCGATGACTAGAGTCCGGTAGGGGAGTGTGGGAATTCCTGGTGTAGCGGTGAAATGCGCAGATATCAGGAGGAACACCAACGGCGAAGGCAGCACTCTGGGCCGGAACTGACGCTGAGGAGCGAAAGCGTGGGTAGCGAACAGG
+
@AAA@@@@@@0@@@@?BB?CCD@C@ABB=BB?BB>BBBDD>B@A@@;::BC@CCADF@C@@?ABCCDE?@@><<<<+//:6:<9==BC?C?BB?A@AA@@<AAG6:;55@@ABAACB:9955559;;5;7;?DGG;AA>9444(46<.40485==99:??7;9=91988669///6/35=8;;7;:>CCAI@=;:;CC?B>BCCDBCBBCCC=B@BAC@BBAACBAAA@@?ADCDEK>C;;;@A0;;CBBBBAAA>
@N9IO0:00913:06153
TACGGGGGGAGCGAACGTTGTTCGGAATCACTGGGCGTAAAGGGCGTGTAGGCGGCTGGATAAGTGGGATGTTAAATCCCCCGGCTCAACCGGGGACCTGCATCTCATACTGTTCAGCTCGAGCACATCAGAGGAGACTGGAATTCCCGGTGTAGCGGTGAAATGCGTAGATATCGGGAGGAACACCAGTGGCGAAGGCGAGTCTCTGGGATGATGCTGACGCTGAGGCGCGAAAGCCAGGGGAGCAAACGGG
+
AA;;;;;;%44999=BBB?BC<CE<@?BCBBBBC>;;:IF?GFIIHBBBBB?BB?ABB?AA@?AAAB<BBBC@CC=CCFCC5@>@AAC<@<@BA5;;=@@CBBAAA@A??B??=@>==A??:;;BABBBAA@@<@@@ACC?B=A5993:?@AAAAA@9=??>7>A>?@AACBAABBB=AB=A=A@@<@BCDADCE@C@CBBDGDFCDCC>CBBA@@BB966>BCCCB@BBBBAD699=>?AC5::BCC>AAA8
@N9IO0:00866:06163
TACGAGAGGCCCAAACGTTATTCGGATTTACTGGGCTTAAAGAGTTCGTAGGCCGCGCGGAAAGTAGGGTGTGAAAGCCCTCGGCTCAACCGAGGAACTGCGCTCTAAACTACCGTGCTTGAGGAACCTAGAGGTGAGCAGAACTGATGGTGGAGCGGTGAAATGCGTTGATATCATCAGGAATACCGGAGGCGAAGGCGGCTCACTGGGGGTTTTCTGACGCTGAGGAACGAAAGCCAGGGGAGCAAACGG
+
BCBB@A;;5;A8@A8;;;@CF@GIABBA<@?>?>8<>8=<9???@?CBA;;59499BBC?BB<AABCC<??>=@=6@A@9@@A7;;@A;A=A:;6;5:9:CCAAABBE=ABBA=@;;;D;;;D@C<@7;@B;;4;@B?@B<<8<<ABBB?>B:A@@C8:?@;3::?@A>?>????BBAAB?C@CBB=A>::4:;<5>500)0;@>959999'5@;0666===BC@@A@D=@A?@4997999;0;;=BD;9;9
@N9IO0:00866:06178
TACAGAGGTGGCAAGCGTTGTTCGGAATTACTGGGCGTAAAGGGCGCGTAGGCGGCCAACTAAGTCAGACGTGAAATCCCCCGGCTTAACCTGGGAACTGCGTCTGATACTGGATGCTCGAGTTTGGGAGAGGGATGTAGAATTCCAGGTGTAGCGGTGAAATGCGTAGATATCTGGAGGAATACCGGTGGCGAAGGCGGCATCCTGGACCAACACTGACGCTGAGGCGCGAAAGCTAGGGGAGCAAACGGG
+
B@@;;:B?AA>?@9?:99?AB?CCAD?C?CBCCD<;;;BB=BD>BCBBCBC;:;5;5;5;;:29@@ABC;=;CBJ;;;<;;*<;BB=B=@?@BB;A7;;C;:;@@AAB@@@A?BA@CAAAAABB=BC=AAAA@<:;:@DBB?C@BAHE?@@@A@A=8BB==6=???A@?>?????B>B=<A<@@C:C:CC<C@>29199.5:996;=9<@<@:==@@@DCAB<=9979CCCCL@BBAACFD<BBBCF=@BE;
@N9IO0:00883:06199
AACGTAGGGGGCCAGCGTTGCTCGGAATTACTGGGCGTAAAGGGTCTGTAGGCGGTGCGGTAAGTCCGGAGTGAAATCTCCAGGCTCAACTTGGAGGCTGCTTTGGAAACTGCCGTGCTCGAGTGCGGGAGAGGCGAGCGGAATTGCAGGTGTAGCGGTGAAATGCGTAGATATCTGCAGGAACACCAGTGGCGAAGGCGGCTCGCTGGACCGCAACTGACGCTGAGAGACGAAAGCTAGGGGAGCAAACAGG
+
:-;CA;;:;:*99=:999;??@@A=A=A>??@AA=@@@A@9@A<ABBBA@@<;;5;@AA=BA=ABA@C@BBBCCC<BBCB=998:BBB>BB@C@BA@DBBABB>C@A@?@0//7<<@CBBB;@@?@::2?@??;?AA;<D?D@B?BBBB@CBBBBBB?BBBB>BBBEBBBBBCBAAAAAA?B?BBB?BA@@:9999=9?@<@@@@A>>;>@=@?B>@@@B?=<>AC>>>B@A@B<==@AA==1><>>:1@@>6
@N9IO0:00886:06177
TACAGAGGATGCAAGCGTTATCCGGAATGATGGGCGTAAAGCGTCTGTAGGTGGCTTTTTAAGTCCGCCGTCAAATCCCAGGGCTCAACCCTGGACAGGCGGTGGAAACTACCAAGCTGGAGTACGGTAGGGGCAGAGGGAATTTCCGGTGGAGCGGTGAAATGCGTAGAGATCGGAAAGAACACCAACGGCGAAAGCACTCTGCTGGGCCGACACTGACACTGAGAGACGAAAGCTAGGGGAGCGAATGGG
+
CCBBBBC@;;;?>444==7??>4<*0)/:////(/9:@A:?@??@?:?@B?;;7;B??B1?;@@@8>@39?;;;)444)44;)5>?@@CE>BB?966A9AC@CC>BB6AB==5@=@ABB:@<ACCEADCCCC:C@BBA<8A=AA>BACBDC<ABE@:===?7<<@AA@;;;555;4::4;>;===:>;BB?@@;@7>;;;<<<=BBCD>F=?@A@ACCCA@@@AAA@@A@@@B=AACCCCC6;;;<;5;;?9
@N9IO0:00889:06206
TACGGAGGGTGCGAAGCGTTATCCGGATTCACTGGGTTTAAAGGGTGCGTAGGAGGGCAGGTAAGTCAGTGGTGAAATCTTCGAGCTTAACTCGGAAACTGCCGTTGATACTATCTGTCTTGAATACCGTGGAGATGAGCGGAATATGTCATGTAGCGGTGAAATGCTTAGATATGACATAGAACACCAATTGCGAAGGCAGCTCGTTACACGAATATTGACTCTGAGGCACGAAAAGCGTGGGGATCAAAACAGG
+
994464//)//0//49966(///)/)/;5:<<555)59)55)5;1<>>>>;;65@<4=BA?BB>@;BDDCC@ECCB6?<<7993///)/)/9996::2:5558;<7<><<==@@@===>>:>>:><9)///)/;;555555.4.5499999///777:18444)44336::>?:;4444444?;?>?2;5937744.4.9889@666:>==@??59::.455;:::44.4444444&5444<=<+455555&5;<9
@N9IO0:00891:06160
TACGTAGGGTGCGAGCGTTAATCGGAATTACTGGGCGTAAAGCGTGCGTAGGCGGTCTCGCAAGCTGGGTGTGAAATCCCCGGGCTCAACCTGGGAATGGCATTCAGGACTGCGAGGCTGGAGTGCGGCAGAGGGAGGTAGGAATTCCACGTGTAGCAGTGAAAATGCGTAGAGATGTGGAGGAACACCGATGGCGAAGGCAGCCTCCTGGGCCGACACTGACGCTCAAGCACGAAAGCGTGGGGAGCAAACAGG
+
BCCABBFF>BBBAAAABA@C?BBC@C@CAABBCC>BCCBC>BBCBA@BB:99:C@@AA@CCD:;:BBC:@@:433(3;:;/<=7BBBB?A>ABB=B?::55:;4989339666;/0(/66:<B><8;,337766.66(///595:6:1/-,,,,,,,,55-333&3933333333388=7==;?043349334288:)/)//994671/44(4.4<9994448444::7<@@?@?B<AA@;;;;.;?@AA<AAA=
@N9IO0:00899:06198
TACAGAGGGTGCGAGCGTTAATCGGAATTACTGGGCGTAAAGCGCACGTAGTCGGCTTTGCAAGTCGGATGTGAAATCCCCGGGCTCAACCTGGGAACGGCACCCGAGACTGCATTGCTAGAGTATGGGAGAGGGAAGCGGAATTTCTGGTGTAGCAGTGAAATGCGTAGATATCAGAAGGAACATCAGTGGCGAAGGCGGCTTCCTGGACCAATACTGACGATCAGGTGCGAAAGCGTGGGGAGCAAACAGG
+
BBBCCCCD>CCBA>=000+0:>0009?>?=@AAF>AAA@@9???>A9;;?@?;;5;BB;@@B@BBAB?B;;;BBC>CCHH<CC>B;;;@D??@@6?;;9.95<>4<?=CC>DCDF@A@@@@@A@AAAA<BABAA?A>@@B?B?BB>DBA7?@@?AAB@B<B<3@==8>BAAA=88???6;9>7;;<@@@:;.4:>9=;@@<AA=@<AB=??:B?CCCAAA??>>ABB=BBA;;;0;AAAACC7;;;AB=ABD<
@N9IO0:00865:06235
TACGTAGGGTGCGAGCGTTAATCGGAATTACTGGGCGTAAAGCGTGCGCAGGCGGTTCGCCAAGTCAGGTGTGAAATCCCCGGGCTTAACCTGGGAATTGCGCTTGAAACTAGCGAGCTTGAGTGCGGCAGAGGGGGGTGGAATTCCACGTGTAGCAGTGAAATGCGTAGAGATGTGGAGGAACACCGATGGCGAAGGCAGCCCCCTGGGTCGACACTGACGCTCATGCACGAAAGCGTGGGGAGCAAACAGG
+
BBBBBCCF>9::CCCABA6;8<CC=D9;8;BCFE?BCACD>BBCBBBBB@@:=>495;A@>B@;;=BB@CCCCCD=CCCC9CD=AA=A?C?CDD898;<AAABB7;@>6=:@:<BAAAC<?>B9:9;::000/////#//)3181749>:79BCC??@BBCC<??BBBBBCBBBBAA=BA?A?@@@=@@?A=??A?C=AA@@@>?,>==9@AA@@?@@AA?:9;@@@AAA@<<<6<AA@@?@3@@@AB=B@@<
@N9IO0:00874:06231
TACGGTAGGGTGCGAGCGTTAATCGGAATTACATGGGCGTAAAGGGTGCGCAGGCGGCTCCGCATGTCGGGCGTGAAATCCCCGGGCTTAACCTGGGAACTTGCGTCCGAAACTAATGGAGCTGGAGTGTGGCAGAGGGAGGTGGAATTCCACGTGTAGCGGTGAAATGCGTAGAGATGTGGAGGAACACCGATGGCGAAGGCAGCCTCCTGGGCCAACACTGACGCTCATGCACGAAAGCGTGGGGAGCAAACAGG
+
<<00*0//;3<>===??>>:?9==B@>:?:>666;90566==6=@7>B;A9969552559.55533:333(4?<@>A6:;::-:9,447;8;7<==8;,//4//5;=9<<;0955.59.56<<<8<<<>>=966655<055.5:5<8=8<9<<<;;;;;;<7>655)5::9;;;<<969>>9;@:96<73-34498===9<8<:330447;<=7=6;7:;>::;333:3333334444(4=:?>>>1;;@CD?BBB@
@N9IO0:00876:06222
AACGTAGGAGGCAAGCGTTATCCGGATTTACTGGGCGTAAAGCGCGTGTAGGCGGCCCGGTCAGTCGGACGTGAAATCTCCTGGCTCAACTAGGAGGGGCCGTTCGACACTACCGGGCTTGAGGGCAAGAGAGGGAGGTGGAATTCCGGGTGTAGCGGTGAAATGCGTAGATATCCGGAGGAACACCTGTGGCGAAAGCGGCCTCCTGGCTTGCCCTGACGCTCAGACGCGAAAGCTAGGGGAGCGAACGGG
+
A6AB@@A>@><@B8@@AA@BCCAD@CCC>BBBBB<@@@BC=@;;;BAA==;:00+0;3:6:?A?AAD=???@CCC=AAAB=A@=AAAB?BB;;5;;;;-;=BA=?@@CDCECB?BB=AB?BBCB>CDEHEBCBD=;;29A=@=B@D=A@:>?@ABCC@BBBE>BAABBBAA@@@@?B?AB=A>:::@AA@@=@ABC=BAA7;5;@;>>2;92999,4444:54955@>@@BA@=A@:;;BB7@AACCACDD>
@N9IO0:00877:06229
TACGGAGGGGGCTAGCGTTGTTCGGAATTACTGGGCGTAAAGGGCGCGCAGGCGGCTGCTCAAGTCAGGCGTGAAAGGCCTGGGCTCAACCGGGAATTGCGCTTGAGACTGGGCTGGCTTGAGTGCGGGAGAGGATGGTGGAATTCCCAGTGTAGAGGTGAAATTCGTAGATATTGGGAAGAACACCGGTGGCGAAGGCGGCCATCTGGACCGCAACTGACGCTGAGGCGCGAAAGCGTGGGGAGCAAACAGG
+
BBBC@BBBBB5BDBBBCD<BB>BC@B?B>B@;;;7;ABAD8AA:BBBCCBC?@@5@99;B?A5<59;?=B@@@@@+0,0*0>A1.-.0)/*//)/)/)///795:ABAA;>;3;@@=@B8@;;<==:7170//57/3-38,5.5.55)5::444444.5>??8D@9;:96@AA@5;;0:39=<?@@=@;??:=@@2:6:9=@:??B?<7<@<??@=ABBBBCCA>?>:=?A;;;6::AAABC;;;BCB=BBB>
@N9IO0:00883:06233
GACAGAGGGGGCAAGCGTTGCTCGGAATCACTGGGCGTAAAGGGCGCGTAGGCGGGAGGGCAAGTCAGTCGTGAAATCCTTCGGCTCAACCGGAGAACGTCGGCTGATACTGCCTTTCTTGAGGGATGCAGAGGAGACTGGAATTCCCGGTGTAGCGGTGAAATGTGTAGAGATCGGGAGGAACACCGGTGGCGAAGGCGGGTCTCTGGGCATCTCCTGACGCTGAGGCGCGAAAGCGTGGGGAGCAAACGG
+
;5?666C?C?+<G=A0007A99;<;@7959999:,:@@@A<BB<BCCAACD@CCA:@A@:@@????:;:BBCBBC>BB?A=@?<?AAB@C?C@BBA?AAAAA=@??:::A@??5;;6;A>B;;;6;@?987<<1779499.98<5>>:??CC989?@598>C>>:?B?===733333(3:5:55555;84505==7;865505<<==>=46559996<=B=@@=54504999=>3;;<::;;&555;;2544
@N9IO0:00884:06232
TACAGAGGGTGCAAGCGTTAATCGGATTTACTGGGCGTAAAGCGTGAGTAGGTGGCTCGCTAAGTCGGTTGTGAAATCCCTGGGCTCAACCTGGGAATTGCAGTCGATACTGGCAAGCTAGAGTTCGGTAGAGGGTGGCGGAATTCCCGGTGTAGCGGTGAAATGCGTAGATATCGGGAGGAACATCGATGGCGAAGGCAACCACCTGGGCCTGAACTGACACTGAGACACGAAAGCGTGGGTAGCAAACAGG
+
ACDBBBCC=BD>=9;;;;1839@@=@AC<ABCCC=A@@??:?AAACCBBBFACC@CBBCCBB?BBBB?B?AACBHICBB99994:AACAD@GCC>D?B@BA@A@@AACAABC?BB>A@AAA?@@@CC@BAA@@@<@C?BB?B8=8==5A>CBAAABC7B8=85?BABAAABBBBBBD8@B?A6ACBBBBA@?@BA69::B?B@DD@CCD=C@CCC@CCCCCCCCBBBA@@?@>@6?@A;;<6;A@@DE>@@A@
@N9IO0:00886:06255
TACAGAGGTCCCAAGCGTTGTTCGGATTCACTGGGCGTAAAGGGTGCGTAGGTGGTGAGGTAAGTCGGATGTGAAAGCTCCGAGCTCAACTCGGAAATGGCATTGGAAACTACCTTGCTCGAGGGTTTGAGGGGGGACTGGAATACTTGGTGTAGCAGTGAAATGCGTAGATATCAAGTAGAACACCAGTGGCGAAGGCGAGTCCCTGGAAAACTCCTGACACTGAGGCACGAAAGCTAGGGGAGCAAACAGG
+
BBBBB??;>?@,94;@AA;BB@BC?AB>@B@@AB<ABAAB>AC>AAABACC@BC?BBBB?BC?C@@@=ABBCCFH?CBAB>B99;B??<ABBB?BC<@@7@BC<E;C@7CBBC;D9CACAA@BB=BC>CCCCBBB):;;B?B?AAAA?B@FCCCCBBACCCC?BCB=;;;=AB@AA?DBCCB<A@@=>@@@=@BB6;6<AA>::<3::5:<</;;?9====<<<<44.44444:4<<<<<>>2B>BBB<AAA>
@N9IO0:00887:06240
TACGGAAGGTGCAAGCGTTAATCGGAATTACTGGGCGTAAAGCGCGCGTAGGCGGCTTCGTAAGTCGGGTGTGAAAGCCCCGGGCTCAACCTGGGAACTGCACTCGATACTGCGGAGCTCGAGTACGAGAGAGGGGGGTGGAATTCCAGGTGTAGCGGTGAAATGACGTAGAGATCTGGAGGAACACCGGTGGCGAAGGCGGCCCCCTGGTTCGATACTGACGCTGAGGTGCGAAAGCGTGGGGAGCAAAACAG
+
@@A@=@@D7;;;;29::;;;2959.7-76<=999.8A8;;0;<>@>AAA@@<@A<AA;;;@C9C;:99)9@BBBB09;<<0@@7DCBB@B?AAA;A5>AB<AA9;595;<CBBB>;6:@999<:A6;555:5;;;;;#593939.4.4:7?@:??;A:;:7;2;0////3;;==0///)/616+55A8@455.49C5;54?.9;;;$445>;>@9955594<;:9949.9=;?<=3;A;@;=<+9<5555&59@
@N9IO0:00911:06213
TACGTAGGGTGCGAGCGTTAATCGGAATACTGGGCGTAAAGCGTGCGCAGGCGGTCTCGCAAGCTGGGTGTGAAATCCCCGGGCTCAACCTGGGAATGGCATTCAGGACTGCGAGGCTCGAGTGCGGCAGAGGGAGGTGGAATTCCACGTGTAGCAGTGAAATGCGTAGAGATGTGGAGGAACACCGATGGCGAAGGCAGCCTCCTGGGCCGACACTGACGCTCATGCACGAAAGCGTGGGGAGCAAACAGG
+
BBAA@::94:@@AAB;;;>B>BCC?C<A@@A@A<;;;EC=CAAAAABA;;5;;5:>>?<BB=@@==?9855<=D<CBCB8AA3:9=?:?=A@:3:8<<5?@?@DCG@CA???A;?8?BA:99999?>?>=:00+00)/0)0:>:>78849=9;<:??@@@B8@BB@@AACB>>>@B9??=A=AA@;@@::6:BB?B=??AA>A@<@@@9@>ABABACBB;;;BAAAAAA@;;;6;AABDEE;@@@DD@BBB>
@N9IO0:00868:06309
TACGGAGGGTGCGAGCGTTGTCCGGAATCACTGGGCGTAAAGGGCGCGTAGGTGGCTCACTAAGTGGCTGGTGAAATCCCGGGGCTCAACTCCCGGGGCTGCCGGTCAGACTGGTGGCTCGAGGCACGGTAGAGGCAGATGGAATTCCCGGTGTAGCGGGTGGAATGGCGTAGAGTATCGGGAAGAATACCAGTGGCGAAGGCGTTCTGCTGGGCCGTTGCTGACACTGAGGCGCGACAGCGTGGGGAGCAAACAGG
+
BBBB=;:;0;;9BBCCCD?B:96;?B=AABA;<;7;B@A@.9;.;B:BA@@<9:.45559<@;@AA;>=@8665=299909;;+444438///(/;;&/---(/)/////49<8590499///)///47;99/0)/7788:6;:;:;?5=+//775///)//)/3/4.5;;:9/--65558(-(-83899+////3/436:4989698<???C>C=@??CCA;:;AA::8<6<?A999@?@??CCC4B<;;;0;;;4
@N9IO0:00880:06272
TACGAAGGGGGCTAGCGTTGTTCGGAGTTACTGGGCGTAAAGGGCGCGTAGGCGGCTTGACAAGTCAGGCGTGAAAGCCCCGGGCTTAACCCGGGAATTGCGCTTGATACTGTCTGGCTGGAGTCCGGGAGAGGATGGCGGAATTCCCAGTGTAGAGGTGAAATTCGTAGATATTGGGAAGAACACCGGTGGCGAAGGCGGCCATCTGGACCGGTACTGACGCTGAGGCGCGAAAAGCGTGGGGAGCAA
+
BCDCD@CCCD5CB@@@CE>BB?BC@@@@@BBABB<A@ABB>BG?CCCCC@@<AB?BC@CCCC?CBAAB?BA@@BA5:;@@2A@9AB6;6;D=BB<B<@7;9AA@=BABBBBBCCCA<@BB>BBBCAGF>CBCB?BBA=@@=A5;5;A<ABCCBA@@A=<;;@0;5;@?B@==00+00+0*0@189<9>9>?>BBC?A999=@5:888?;@A=A:?98993>;777;;89:99788&7:<?:<</:5//:
@N9IO0:00894:06274
CACGGGGGGAGCAAGCGTTGTTCGGAATCACTGGGCGTAAAGGGCGTGTAGGCGGTCAGGTAAGTGTGATGTGAAATCCCTCGGCTCACCCGAGGACCGGCATCGCATACTGCTTGGCTTGAGTACGGGAGAGGATGTGGGAATTCCTGGTGTAGCGGTGAAAATGCGTAGATATCAGGAGGAACACCGGTGGCGAAGGCGCACATCTGGCCCGATACTGACGCTGAGGCGCGAAAGCTAGGGGAGCAAACGGG
+
BCCCCCCC'@?9:59>5;55<5996;6;@BBBBC>BBAHJ6CC>BDBCCDCADD=@@9904:9?<;;9;;A@;5505:<2B;5044;;;<5;99753-3588888<<789:==A=A@CB@A;;;>=??8995=:?==000+0*05@40/,5999;@A;A9;<<&;4449=995559<<299=@=BBB=B?;;5;@=3:6:BACA@@BED>AB9;;;@???@@@@@@@@=@A9;0A9000????0???>?9>;;5
@N9IO0:00902:06298
TACAGAGGGTGCGAGCGTTAATCGGAATTACTGGGCGTAAAGCGCACGTAGGTGGCGACGTAAGTCGGGTGTGAAAGCCCCGGGCTCAACCTGGGAATTGCATTCGAGACTGCATTGCTGGAGTACGGAAGAGGAGGGCGGAATTCCCGGTGTAGCGGTGAAATGCGTAGATATCGGGAGGAACATCAGTGGCGAAGGCGGCCCTCTGGTCCAGTACTGACACTCAAGTGCGAAAGCGTGGGGAGCAAACAGG
+
CCD@@@CC?CCBA?>78719:=AA=@;@<?AAAB?AAACB8?>??C:::@C@CB@DDCCCCC@BCCCD>BBCCBC<?@FD:BB>??@D@D?CCC>C@C9::AA=AB@AACCCBCB@@@?@:>>?@AB?B?BBC?AAC=BB?C?A>AD>D>ABC@@998:CBC=AA@BAAABCBBBCE=;;9;?AAABBCCC@BBD@C?BB?BC=BCDC@CCACCCICBAAAAAB@@=@CCBBBB<AAA;;;;.;@@?A<AAB@
@N9IO0:00908:06270
TACGTAGGGTGCGAGCGTTAATCGGAATTACTGGGCGTAAAGCGTGCGCAGGCGGCGCCGCAAGTCGAGTGTGAAATCCCCGGGCTTAACCTGGGAATTGCGCTCGAAACTACGGTGCTGGAGTGTGGCAGAGGGAGGTGGAATTCCACGTGTAGCGGTGAAATGCGTAGAGATGTGGAGGAACACCGATGGCGAAGGCAGCCTCCTGGGCCAACACTGACGCTCATGCACGAAAGCGTGGGGAGCAAACAGG
+
BB?@@AAA<BBBBBB??A;?<@BC@B@B@DCFCE>A@;;;7;@@@AA=8..*..)-8>::8?244443334<=AC<AAA@6@B5=</3,3,337.717,337779;;<5<;B=C773>??9?@>;;:).----5,59*/76@?B?B?@BBA@@@DBB?BABB<;96<<@@@@6555<.445:4889>ABBB?CBC@C;?@;;49?:===8>3==;;;@@@?9:48:499:=:><4ABB@???4@>>?D<AAB=
@N9IO0:00875:06341
TACGGAGGATGCGAGCGTTATCCGGATTTATTGGGTTTAAAGGGTGCGTAGGCGGAATATCAAGTCAGCGGTAAAAAATTCGGGGCTCAACCCCGTCGTGCCGTTGAAACTGATGTTCTTGAGTGGGCGAGAAGTATGCGGAATGCGTGGTGTAGCGGTGAAATGCATAGATATCACGCAGAACTCCGATTGCGAAGGCAGCATACCGGCGCCCAACTGACGCTGAAGCACGAAAGCGTGGGTATCGAACAGG
+
CC@B=??<@CBBBBAA;A9;@A@C;CCC=BC=A@59<)98-3;145;B???<;:6;:@BB?A>B@@AA@C>;:;;;;%;7B<=@2>A<:54::-;AAABBB@CE;;;C>CCDDCCC9;:@CAAAAB<BBBCC?AABBA@A=A=AABBBB@CC@@@995:AAA=999ABA????@@CBBBCCC@BBB@AAA8<<AB?B?BBBBBBBB=A<;;;;0:9>=>??A@@@A<?>??8::/9==999-8=????=A::4
@N9IO0:00896:06310
TACGGGGGGGGCAAGCGTTGTTCGGAATTACTGGGCGTAAAGGGCGCGTAGGCGGCCTGCTAAGTCACACGTGAAATCCCTCGGCTCAACCGGGGAACTGCGTGTGATACTGGCGGGCTTGAATTCGGGAGAGGGATGTGGAATTCCAGGTGTAGCAGTGAAATGCGTAGATATCTGGAGGAACACCGGTGGCGAAGGCGGCATCCTGGACCGAGATTGACGCTGAGGCGCGAAAGCTAGGGTAGCAAACGGG
+
CBBCBB@B@A"A@4;;AA9?@>BC@C@F@CCCCC=CA@AB5?A8@A@B@AB=;;4;8A?AAC5000//@09:CD=4@AA;ABB?BBDF@F<@?>4>;@@AAA@@BB;;;BAA?BBD=BA;AB=A=@BD=BBBCC=ABBCB?C?B@B@CD@BBBCCBBBAAA@<;;;;;BBB@@???C?BB@A>@@?5;5;A<@AB@C?BC@BBDC<;;?BB>BA@@@<@@AAABABB>A@AA@@:@BBBCC?CDBA@@0:;?6
@N9IO0:00903:06322
TACGTAGGGTGCGAGCGTTAATCGGAATTACTGGGCGTAAAGCGTGCGCAGGCGGTGATGTAAGACAGGTGTGAAATCCCCGGGGCTTAACCTGGGAACTGCATTTGTGACTGCATTGCTGGAGTGCGGCAGAGGGGGATGGAATTCCGCGTGTAGCAGTGAAATGCGTAGATATGCGGAGGAACACCGATGGCGAAGGCAATCCCCTGGGCCTGCACTGACGCTCATGCACGAAAGCGTGGGGAGCAAACAGG
+
CC@@?DDD=BB??<<;>B@CACCB>B4;.5599<4669AE>CAAA@@@;<@;;;7;////4;7<43336333433(3333&333&382828-333(4.444445<4::?;@B@@?>9?@AC<??AA9:7:CCCCDEE2B?>;=494:=AAABAB@@AAABBCJ?BAABBBABBBCBDC=AA7;7;AA?BBBC@CCC@C@CC=ABED8AAA9@=@ABBA:::;;;@AA?@@CCCCC=B?=9999-9@==<8=@@;
@N9IO0:00903:06327
TACGGAGGGTGCAAGCGTTATCCGGAATCACTGGGTTTAAAGGGTGCGTAGGCGGTGGCGTAAGTCAGTTGTGAAATTCCCCGGCTTAACCGGTGGGACTGCGATTGATACTGCGTCACTTGAATCAGGATGAGGTAGGCGGAATGTGGCATGTAGCGGTGAAATGCTTAGATATGCCATAGAACACCGATTGCGAAGGCAGCTTGCTGGACCTGTATTGACGCTGAGGCACGAAAGCGTGGGGAGCAAACAGG
+
CCCC?CCC>@@@C>AABCAFFF?A=?8::@?AAA;@A7@>5@<5:?@BA@A?BB?BC@BBBB>AAA???<@BCCC?C?BBC9C;@A7;7<<@<@DI=BBCCABBG;9<CCBBCBBABABB?BB@CCCB?AABBB@BBDACFBHADBBB@CDCCCCBCBAECCC;A@@@<AAABB@@@7;;@;;4;@@=@AD>@@CC?A?AAAAA?CBA@8:;=ABBAA=@??@@@@;;6;AC9993::@@DCC:AAABD>:;;=
@N9IO0:00910:06322
TACAGAGGGTGCGAGCGTTAATCGGAATTACTGGGCGTAAAGCGCACGTAGGCGGCTTGGCATGTCGGGTGTGAAATCCCCGGGCTCAACCTGGGAACTGCATCCGAAACTGCCTTGCTAGAGTATGGGAGAGGGAAGTGGAATTTCCGGTGTAGCGGTGAAATGCGTAGATATCGGAAGGAACATCAGTGGCGAAGGCGACTTCCTGGACCAATACTGACGCTCAGGTGCGAAAGCGTGGGGAGCGAACGGG
+
BBC;;;BC=CBAAA?9988:+00>;>,0)/=?@C>???CC5:9A@?ACCCCABB@BC@CACCCCCCDC=;;;;;;7;DFD<BC>BCCCAC@CCC>B>BBBB@??>AAD>C9:9?B?BBB???BBACCC<@@@@C9@<@;:::@DE>G?D@FC@@@A?;?::9-:AAABBABBA@@@6;6;=@=ACAAAAAA?BBB>B?BBBBDAH?BB?CB@B@CBBBBBBBA@@@@<@@@AAE:;;A;;;;.;;;AA@BBB9
@N9IO0:00868:06363
TACGAAGGGGGCAAGCGTTGTTCGGAATTACTGGGCGTAAAGGGCGCGTAGGCGGCTTATCAAGTCAGGCGTGAAATTCCCGGGCTCAACCTGGGGGCTGCGCTTGATACTGATGAGCTTGAATGCGGGAGAGGATAGTGGAATTCCCAGTGTAGAGGTGAAATTCGTAGATATTGGGAAGAACACCGGTGGCGAAGGCGGCTATCTGGCCCGTGATTGACGCTGAGGCGCGAAAGCGTGGGGAGCAAACAGG
+
AA@@@=@EDD5BB6:;;;=A;:DD:FAFBBCBCK?BAAAC;BB;A;;;>AA:BB9BE?BA=CACBB<=9<AA?@@9@;AA<@=7>>??:C?ABCCC188BBBBC@CBABBBBCFBBBBC?BB?;;;BD=CBBCADAAAA@=?=A;?@8@9:;ABB;;8;CCA:A>@@?BBBAA@9@?8=8<<;<891:9::2:@?;A>BB?;;;CCBC@CC;@@@@@?CBBA@@@AA?A@@;;;0<;BBBBC6;;BBC<A@@=
@N9IO0:00880:06396
AACGGAGGGTGCAAGCGTTGTTCGGAATTACTGGGCGTAAAGCGCGTGCAGGTGGTCTTTTAAGTTTCGTGTGAAAGCCCATGGCTTAACCATGGAACGGCACGGAAAACTGGAAGGCTTGAATACGGGAGAAGAGGGGCGGAATTCCCAGTGTAGAGGTGAAATTCGTAGATATTGGGAGGGAACACCGTGGCGAAAGCGGCTCTCTAGACCGATATTGACGCTCATACGCGAGAGCGTGGGTAGCAAACAGG
+
?5@@<<A@8>@>A2;;9;6:99??9@6;.5@@<=4@;;;@6@;9;?@@@BC?BB@D???>0=;;99.::::>?@C<AAB>BBB?CA>A=@<@@@393993:<;;1777.8;;6<6:5;86//*00/77(338385///&.3(.(..33,37;899225;?>@B9>:>?<:;:88=/65(526'/.533(...(/8994:==9<@@@@AB;;;6;;BBB7;;;;;AB@@A<;;;CCCCBBCFD=CBC@@@;@AA<
@N9IO0:00906:06387
TACGGAGGGTGCGAGCGTTGTTCGGAATCACTGGGCGTAAAGGGCGTGTAGGCGGTCCGCTAAGTCTGATGTGAAAGCCCGGGGCTCACCCCCGGAAGGGCATTGGAAACTGACGACTCGAGTCCCGAAGAGGAGGGTGGAATTCCTGGTGTAGCGGTGAAATGCGTAGATATCAGGAGGAACACCGGTGGCGAAGGCGGCCCTCTGGACGGTGACTGACGCTGGAGACGCGAAAGCCGTGGGGAGCAAACAGG
+
BBBC@BBD=;:9B;;:CC>BC?@A;@=BA@@???8BABBB=BC=@@@BA:929?9AA>AB;:69>>>@BB==CCC>DCC/;;;*44444444$57<7>>8<=<7<:>@2944=494444;:::;@45505@<5:;>6>>9=7<7<7:::>=@AA9979DDB=::::99??A@@>>?4999?8999292:B5;:@4959C?AB:?@?@;==A:;;;@;;;;?<0-).-./;88::.//)//666.8>>>>85945
@N9IO0:00918:05781
TACGGGGGGGGCAAGCGTTGTTCGGAATTACTGGGCGTAAAGGGCTCGTAGGTGGCCAACTAAGTCGGACGTGAAATCCCTCGGCTTAACCGGGGAACTGCGTCCGATACTGGTTGGCTTGAGTTTGGGAGAGGGATGCGGAATTCCAGGTGTAGCGGTGAAATGCGTAGATATCTGGAGGAACACCGGTGGCGAAGGCGGCATCCTGGACCAATACTGACGCTGAGGAGCGAAAGCCAGGGGAGCAAAGCGG
+
@@AA?@?A?@"@@4;;;;6:@@CC@C@CACCCDD>CCBCD4::4:A=>B==900+0:=:AAA8>>00*0>><@FE9;;B=B;;7;B=A?B?BDD:C?BCBACCH?AABBCBB?C@D?A@?BAABG>CB<@@>A@9@@@@A?BAC@C@CB?ABA@AAB=@5:949=@@=B==@@=<;<:==9=9<<<:=:==9B==8<8>>6:B=<8<B9:@=?9A?<<=:99@B@@A=?==:::/:>;=>>@6@??>A758::
@N9IO0:00922:05797
TACGAGAGCCCCAAGTGTTATCCGGAATTATTGGGCGTAAAGGGTGCGTAGGTGGTTTCGTTAGTCTTTCGTTAAATCCCGGGGCTTAACCCCGGAACCGCGAAGGAAACGGCGAGACTAGAGGTTGTGCGGGGTGAATGGAACTCATGGAGTAGGGGTGAAATCCGTTGATATCATGGGGAACACCAAAAGCGAAGGCAGTTCACTAGCACACACCTGACACTGAGCACGAAAACCCTGGGTAGCGA
+
AB;9;B;::DD8B9;;;:BCCCAB?C=@=@A>AC>CCCCA>BC>???A<::;00,0/(/<@;@;=CCD?BBB@CD>DFF<AAA.;9;@<@A@2@1918-344838294(44.44449:::B==9=15;BAABB6:6<7<=196;555=B6;??;;;;&489904;.44399455555555&55:99.555'5599.5.5555.44455::99:44:0559<>@>>945995555&5>097<3////5;
@N9IO0:00924:05778
TACGTAGGGTGCGAGCGTTAATCGGAATACTGGGCGTAAAGCGTGCGCAGGCGGTTTTGTAAGACAGGTGTGAAATCCCCGGGCTTAACCTGGGAACTGCATTTGTGACTGCAAGGCTAGAGTGTGGCAGAGGGGGGTAGAATTCCACGGTGTAGCAGTGAAATGCGTAGAGATGTGGAGGAATACCGATGGCGAAGGCAGCCCCCTGGGTTAACACTGACGCTCAGGCACGAAAGCGTGGGGAGCAAACAGG
+
BBBBBBCC>9;;CCBAAB=@=AC@<A00/<><<5999CE=B@@@@?@@@@;994:DD5<:D@CCCBB?BB???C>CCCC:CD3::4;5;>;;:6:=AAAABBB=BBBDCBCBB=@<@B?@@@;;;B=@@BAAAAAA'AB>>3:29;>7739?>@A@:99===5=>@@@@BBBBBC@@=@@?A>BCC?@@::3::>;>=??AACCC2@@C4939=@?@BB@00000/;9;:986>5=>=::::-:9:7@6=;;5
@N9IO0:00939:05796
TACGGAGGATGCGAGCGTTATCCGGATTTATTGGGTTTAAAGGGTGCGTAGGTGGTGATTTAAGTCAGCGGTGAAAGTTTGTGGCTCAACCATAAAATTGCCGTTGAAACTGGGTTACTTGAGTGTGTTTGAGGTAGGCGGAATGCGTGGTGTAGCGGTGAAATGCATAGATATCACGCAGAACTCCGATTGCGAAGGCAGCTTACTAAACCATAACTGACACTGAAGCACGAAAGCGTGGGGATCAAACAGG
+
A@@B>;;8;@@@CCCC??<?>=9=499;39;9@=4<<)33(391338;8:9?@@=@@CDD=B?BCCBB:::;BCD4@AA8A;;49<=@9>465===1=248-33-3392:<<=7=8@<?7::@AB:;;D=@@@@CBC@CC@C@;;;@BB?BDA@?::3::9?9???BBB@@?:;;>;;;AAB?BDA<@>@-00==+;8:???C=A?:9949;?@@=?@@@<==@00,00=@=??0::9:==@399;BC=;;;=
@N9IO0:00916:05832
GACGAACCACACAAACGTTATTCGGAATTACTGGGCTTAAAGGGTGCGTAGGCTGTGCGGAAAGTTGGGTGTGAAAGCCCCCGGCTCAACCGGGGAATTGCGCCCAAAACTACCGTGCTTGAGGAAGACAGAGGTGAGCGGAACTTCGGGTGGAGCGGTGAAATGCGTTGATATCCGAAGGAACACCGGTGGCGAAAGCGGCTCACTGGGTCTTTTCTGACGCTGATGCACGAAAGCTAGGGGAGCAAACGGG
+
BBCBB>B@BCCCFH?;<=ACC?CB@B?C?BCBBB=AA8::8:B;@@ABBCC@BBBBA?A;@@8>>8?A9ACBBEE=BCCCC5B=@@@A<B@BDD:C@C@B????:@?@8A=>B?BB=@=8=5:6;;@AABC@B=ACA@@B>@=AB@CDF?DGBCCAA;@@BB<BA@@@?BBB@AAABB>B=@=;<;?B>AB@@???099939:9;666>4==>>>0=;@;CCAABCCCCCEAAA<AA@@@@@5?@?A@;@@@9
@N9IO0:00917:05842
TACGTAGGGTGCGAGCGTTAATCGGAATTACTGGGCGTAAAGCGTGCGCAGGCGTCTTTTAAGACAGGTGTGAAATCCCCGAGCTTAACTTGGGAATTGCGCTTGTGACTGGAAGGCTCGGAGTGCGGAAGAGGGAGCTGGAATTCCTGGTGTAGCAGTGAAATGCGTAGAGATCAGGAGGAACACCGATGGCGAAGGCAGGCTCCCTGGGCCAGCACTGACGCTCATGCACGAAAAGCGTGGGGAGCAAACAGG
+
;::;;AA?9::;66A666;B9:9@8A7;.9?999,9==A=09>@99;9A;;5;;49=99&4.44:8838;999@9><::+33333-3-3<8<<)7/3,33333,33@??>C?C9?7::A@;@@;;;A=A@BBAB7;;;;B@G@B?B>AAACBBBBB@A@:99,9A@@@@@@@@953;744257<==:>6658;9925.555.5555)59>4?<>>:83448739<=4444444444&488:;;;+4449909<<4
@N9IO0:00918:05841
TACGTAGGGTGCGAGCGTTAATCGGAATTACTGGGCGTAAAGTGTGCGCAGGTGGCCTCGCAAGTCGAGTGTGAAATCCCCGGGCTTAACTTGGGAATTGCGCTCGAAACTACGGGGCTCGAGTGTGGCAGAGGGAGGTGGAATTCCACGTGTAGCGGTGAAATGCGTAGAGATGTGGAGGAACACCAATGGCGAAGGCAGCCTCCTGGGCCAACACTGACGCTCATGCACGAAAAGCGTGGGGAGCAAACAGG
+
BBBB@@@A<@@@@@B?::6;=BCB=B@B?BABDD>BBAEI>ABBBBDBBBB<AA?B?BBCDF?@@@A;;;A@CCC=ABCC6AA<BC@C?BB@CC>C?C4898:99;;<6=<;<===1BCDFAA:9::/9;<<;;37948A=A=A<?9?A9::BED<;;;CCE?;;;CAEAB000@@@<@A?B>98:4:444.99=8=5>;><8//)/89/8,/)/7777:334:444:==?;;;;&:==;999*9=9:9,9?@<
@N9IO0:00920:05813
GACGGAGGGTGCAAACGTTGTTCGGAATCACTGGGCATAAAGCGCACGTAGGCGGTCCGCTAAGTCAGTTGTGAAATCCCTCGGCTCAACCGAGGAGCTGCACCTGATACTGGCGGGCTCGAGAACGGTAGGGGTGAGTGGAACTCCAGGTGGAGCGGTGAAATGCGTAGATATCTGGAGGAACACCGGTGGCGAAGGCGGCTCACTGGACCGTATCTGACGCTGAGGTGCGAAAGCTAGGGTAGCAAACGGG
+
AAAC>A@@;@BACL?==;@CC=AA>@5:9BBBBC>BBBAD8;;:;B;AA:91;:.447<<A?9=>??>@:?<>@?6?BB=C=B?BC@C9C?@<<166;666<>9966<><<<<B@=6?;AB@AA@CD@AAEDF<AA@=>?<@<CCE?CA>AA59;9;.9=CD8=ACFBBBGCC;69B4:;5;5;::=C@BDABCC7;5;9.99:<==<7;@=;D@@@BAAAA<@:>:8<<:::=5455555)59999909;;2
@N9IO0:00929:05843
TACGTAGGGTGCGAGCGTTAATCGGAATTACTGGGCGTAAAGCGTGCGCAGGCGGTTTTGTAAGCCAGATGTGAAATCCCCGGGCTCAACCTGGGAATGGCATTTGGGACTGCAAGGCTTGAGTGCGGCAGAGGAGACTGGAATTCCTGGTGTAGCAGTGAAATGCGTAGATATCAGGAGGAATACCGATGGCGAAGGCAGGTCTCTGGGCTGACACTGACGCTCATGCACGAAAGCGTGGGGAGCAAACAAGG
+
CCBBB@@?:@B@BCCCCB<?;@B=:=+0)0000A5:9;BB=CBBA@?@@AA=@@;?CC;CCC@CD@CBB?>?:78(3>??2<;5877?;>9???5=4=;1;>>>6@=3=<:?;A7959A:@<>?AAA>?==BB>@>98;:077>7?;@@5;;;===;;;;9:-5569?;B8;>>>>=:;;4:1:86+5:59/798/9197:2:7222:<5<;><::=776/./335567//.7>.5355;==.6///5.55/63
@N9IO0:00946:05842
TACGTAGGGTGCAGGCGTTAATCGGAATTACTGGGCGTAAAGCGTGCGCAGGCGGTCTTTTAAGTCAGATGTGAAATCCCCGGGCTTAACCTGGGAACTGCGTTTGAAACTGGAAGGCTAGAGTGTGGCAGAGGGGGGTGGAATTCCACGTGTAGCAGTGAAATGCGTAGAGATGTGGAGGAACACCGATGGCGAAGGCAGCCCCCTGGGCTAACACTGACGCTCATGCACGAAAGCGTGGGGAGCAAACAGG
+
BCBBBBCF=@A@AA=AAAACACDD@C:;6;B@@B<BBBBC>BAAACCCCB@=>>:=@@>@6A>BACBBBBCBCC>5:?88&33(3<4>6::BCB>B=@@?@@@A=@A?89946A5@6@@A=BBBBDC@A:<BBBBBB)BB>B5959=@@BBA>8<:993@AA<ABAA<<<A?>8<@@;9<:><CBB@CBBB?BBB>A=A?;;;;;);?=6>@A:@?>>@>000/777=>>??BD?CBBBCBB6;;;AB;CAC=
@N9IO0:00962:05835
GACAGAGGTCTCGAGCGTTAATCGGATTTATTGGGCTTAAAGCGTGCGTAGGCGGGCCGTTAAGCACTTCGTGAAAGCCCCGGCTCAACCGGGGAAACTTGGCGGGTGGACTGGCGGCTAGCAGGTATGGCGGACAGTAACTGGTCGGTGGGAGGCGGTGAAAATGCGTAGAGATCGAACAGGAATGCCTATGGTGAAGACGGTCCGCTGGGCCTGTCCTGACGCTCAGGCACGAAAGCGTGGGGAGCAAACAG
+
BBCB9;;?BAAAA;;;;;5;5;::2999)5>5:?2?A2:;09?B=:?BBA@=?@@<A=AA?C?BAAAA?B?@=@@699:9+/49:66)0)/88&//(/8)8////(//(/0--(-/(//6;666(2..-(--(,,,,,,05--).9936::1/8-55-25888&658558B@;;:6--(---(-069;7??9:6;//(.656.3>3/78@@:@<?@>>6::8;655;;<7<<<@AB=ABBBBBB:BBBAA9<;;
@N9IO0:00918:05901
GACATAGGTGGCAAACGTTATCCGGATTTATTGGGCGTAAAGGATGCGTAGATGTTATTATAAGTTATTAGTAGAAAATAGAAGCTCAACTTCTGGCGGCTAATAATACTGTAATAATTGAGGGCAGAGGAGGTTGACGGAATTCTGTGTGGAGCGGTGAAATGCGTAGATATACAGAGGAACACCAAAATAGGCGAAGGCAGTTGACTATTCTGATCCTGACATTGAGACATGAAAGCGTGGGGAGCAAAACGG
+
BABDCBA?9979AA;??@<???;@9?@@:?A7?<4954<<19499=:89?@B@@@@CD?BAA7<;7:?<=>=:9:::3:AAC8;:AAA?BA?>::600+00@;BC?AAA;90@=@@8<+0000*07<BD=9;2:8A@BC=A?A?BBAAA@>-00;<:<><=5666<<@@@;;;;;;>?=;??BBB?BCC:C@D@CBB@BACBBB@C;;;AB@B@@?AA=CC@:99279;=000;;;5@?;;<<<.443399+896
@N9IO0:00931:05866
TACAGAGGTCCCAAGCGTTGTTCGGATTTACTGGGCGTAAAGGGCGCGTAGGTGGCAATAAAAGTCTGGTGTGAAATCTCTGAGCTTAACTCAGAAACTGCACTAGAAACTGCATTGCTTGAGTGTTGAAGGGGAGATTGGAATTCTCGGTGTAGCAGTGAAATGCGTAGATATCGAGAGGAACACCAGTGGCGAAGGCGAATCTCTGGGCAACTACTGACACTGATGCGCGAAAGCTAGGGGATCAAACGGG
+
BBBBA@@=@@@6>9A;;;=AA?EC;:99.:==>A;@AACC>BE>AAABB@@<@C<@?<9999*;BBDC????ABB=BAABB???@B?C@DCCBBBE?EAAAC@@@BBA9;:99=<:788-33:3//)//)/::+777;6;6=;>:A@@>:?:;;9@@?BABB=;;;AAABBBA?AA@A::4:9@==8=9998=8:5:8C?@=@CBCBBB>CF@A@ABBABBB@@?@99899==?8??BBEED:CBBBC=???8
@N9IO0:00935:05898
TACGTAGGGGGCAAGCGTTGTCCGGATTTATTGGGCGTAAAGAGCGTGTAGGCGCCAGATAGGTCGGTTGTGAAAACTGGAGGCTCAACCTCCAGACGTCGATCGAAACCATCTGGCTAGAGTCCGGAAGAGGAGAATGGAATTCCTGGTGTAGCGGTGAAATGCGCAGATATCAGGAAGAACACCCGTGGCGAAGGCGGTTCTCTGGGACGGTACTGACGCTGAGACGCGAAAGCGTGGGGAGCGAACAG
+
A@:;9@@BBB5BC?BBAA;;<<:>;>>@8==:=@8<;;@@8;;;544;499=;<57;?<BBC@A@@=?:<=9773&/::600*///>6@9>A<@AB@>=>===@88=5<6B9:394996;9=<>382>:==<05586;;6;37376::5999;9>>67;;91777>>>>??;=8=:6:3;>6:;;B:B;;5;88186=;4503...99.89>8=A=69677::;:=>>D>=<<1;898===2=<///7333
@N9IO0:00938:05880
TACGGAGGGGGCAAGCGTTGCTCGGAATTACTGGGCGTAAAGGGTCCGTAGGCGGCTTCATAAGTTAGATGTGAAAGCTCAGGGCTCAACCCTGAAATTGCATCTAAAACTGTGGAGCTAGAGTCCAGAAGAGGTCGGCGGAATTCCCGGTGTAGCGGTGAAATGCGTAGATATCGGGAGGAACACCAGTGGCGAAGGCGGCCGACTAGTCTGGCACTGACGCTGAGGGACGAAAGCGTGGGGAGCGAACCGG
+
CCBB?BCCCC1CD>A@BC?BBA;9269C>CCCCC<?@>@@<BB:AC=BAA?;:;5;@;@CCC=A@?BBAA@?@=;4::B=BBC=BBCC?BB=???D>C889@?AADED;C???>>?:@ACA>??>387937>?<@>9366088;4==9=<:;;;;@?:=>AD;A<<>>>>>@>>@DD7<70;0;=?:?==><@@@<A<<<:=6;;===>:;:7/7>;;;BB>>BBBBA:?A><<7<>?>???2==?AA?>:A4
@N9IO0:00939:05882
TACGAAGGGTGCAAACGTTGCTCGGAATCATTGGGCGTAAAGCGCACGTAGGCGCTCCAAAAGTCGGATGTGAAATCCCTGGGCTCAACCGAGGAAGTGCATCCGAAACTGCGGAGCTTGAGTATGGAAGAGGGTCGCGGAATTCCCGGTGTAGAGGTGAAATTCGTAGATATCGGGAGGAACACCAGTGGCGAAGGCGGCGACCTGGGCCAATACTGACGCTGAGGTGCGAAAGCGTGGGGAGCAAA
+
@@A;96;C;A@@@@;;;;@CCCCC@C@CCCC@BJ>;9:?A59:88<?@?:969939?8>@?2:44839?<?>=;24;4)5A;1?A@@4;473:3923:?>@;;65BB<@@@AB?@@@C7;?B<CDC:@46;B=6=DC>C@F@B=B>:B7CDBB;=;?A@DE=A@BBBBBBBDCBBB>BC@B@CCDAC???=@@@=A@CC@AA@A:>>?8?>C>AAABBBA@???@@:>B<=?=5<@<<755)5=7522
@N9IO0:00939:05890
GACGTAGGGTCCAAGCGTTGTCCGGATTTACTGGGCGTAAAGAGCGCGTAGGCGGTCTGTTAAGTGTGAAGTGAAATCTCCAGGGCTCAACCCGGAAACTGCTTCGCATACTGGCAGACTTGAGGAATGCAGAGGTTTGTGGAATTCCCGGTGTAACGGTGAAATGTGTTGATATCGGGAGGAACACCCATGGCGAAGGCAGCAAACTGGGCATTATCTGACGCTGAGGCGCGAAAGCGTGGGTAGCAAACAGG
+
CC@AACCD=CC?B?BABB@CCC?A>>BC>B@BBC>>??DE=A::9B@@@@@<AB?BBABB897:AAABCADCCBD=BCCC@BCC8::BC=@@8@=@A;BA@AA?CCAAACBBB?AAA??@=@@B@B?@??BBBA?AB8??>9=3:59?=A>???B?@A>ABBB=BBBBC@BBBBBBBE@BB?B????A:??A?BBC?B?CAAACE@BBBB>BBA=A999??AAABFCC?B>?>??399A999,:=>==@9::9<
@N9IO0:00942:05887
TACGTAGGGGGCGAGCGTTGTCCGGATTCATTGGGCGTAAAGAGCTCGTAGGCGGCTTGGCAAGTCGGATGTGAAATCTCCAGGCTCAACCTGGAGTCGCCATTCGATACTGCCATGGCTTGAGTCCGGTAGGGGACCACGGAATACCTGGTGTAGCGGTGAAATGCGCAGATATCAGGTGGAACACCGGTGGCGAAGGCGGTGGTCTGGGCCGGTACTGACGCTGAGGAGCGAAAGCGTGGGGAGCGAACAG
+
AAAA@@>@@@,A@@A@BAABCC?C;;;05::5:=44349;0899::>??@A>AB?AA4:89B?BBBA?A;;95CC9;:9?3<<9>??A?C@AB=@;9;:;=@@=988A?@?9:689?2884:555=9>9;;;>>1@?899A<@:>:=44404;;<>>>9<BB>8<<<=65566=@===8@=8<9??C:D@9:199>5:5:<7<<7<>9;<09<@8=BABAA@ABB;;9:B?@@AA7CDBAAA@.;;>==7444
@N9IO0:00915:05923
GACGGAGGGTGCGAGCGTTGTCCGGATTTACTGGGCGTAAAGGGCGCGTAGGCGGTTATATCAGTCAGGTGTGAAAGGCGTGGGCTCATCCTGCGTAAGCATCTGAGACGGTGTAACTGGAGGGTGGTCGAGGGAGTCAGAATGCCGGGTGTAGTGGTGAAATGCGTAGAGATCCGGCGGAATACCGGTGGCGAAGGCGGACTTCTAGGCCACAACTGACGCTGAGGCGCGAGAGCGTGGGGAGCGAACCGG
+
BCCE?BBD>BBCA@??BB=BDC=@;:::0;BBCB=BB@@@=@D>BB@@@BB?CB?D?DDCCCBB@???;>@><>>7=6;=777.9AAABB=9:8B@@=BBBABBBBA@BB>BCBB?B<;6788+8@8<<?=>>8?@;::>?9B@@>AC=BBBBBAB=@@BB<BBBB@@@BB@AA?B=AA?B=AA@;@>AA>A==0849@;@9859?BC?B;?9939====?@@@@@=???BCBBBA@????5?A<<<:>8=:
@N9IO0:00928:05949
TACAGAGGGTGCAAACGTTGCTCGGAATTATTGGGCGTAAAGCGCGTGCAGGCGGCTCGTTAAGTCGGACTGTGAAAGCCCTTGGCTCGAACCAAGGAAGTGCAGTCGAAACTGGCGAGCTAGAGTCCCGAAGAGGGTGGCGGAATGCCCAGTGTAGAGGTGAAATTCGTAGATATTGGGTAGAACACCAGTGGCGAAGGCGGCCACCTGGGAGGCGACTGACGCTGAGACGCGAAAGCGTGGGGAGCAAACAGG
+
CCCC@AAC>CC@?91=00*/88894;5:7;;9>>398444(449;;=C;95;99299<<A-0+/:00*/7:;:9990444)547*0////)/,/7<7;7<95;:<545<=195:7:<>?@00000///(/4.455<4;;2550969?A?<@@@??00//<>==@7@<@@ABBABAB?BC=BBBB@AAA?B>>><@??<?;?>3:38/+/;<6//)00;;;@BBB;;:??@??>@@A0;;;9999&444::4;>;7
@N9IO0:00930:05945
TACGGAGGGGGCGAGCGTTGTTCGGAATTATTGGGCGTAAAGGGCGCGTAGGCGGCGGAATAAGTCAGACGTGAAATCCCTCGGCTTAACCGAGGAATTGCGTCTGAAACTGTTCTGCTTGAGGCCGGGAGAGGAGAGTGGAATTCCCAGTGTAGCGGTGAAATGCGTAGATATTGGGAGGAACACCGGTGGCGAAGGCGGCTCTCTGGACCGGTTCTGACGCTGAGGCGCGAAAGCTAGGGGAGCAAAACAGG
+
BBBC?BBBBB0AB?@>@@<@D@CGAC@C@BB<AA<@A@DD:@@;@AABA@@<?@<?B:?=::5;?CABBCBBCCD>CCB:@9949B=B?BBCCC@C@CABBCBBBBAB;@@AC>BBCCCACA@@B?BB=BBBC@C;;;BA?A997:D8:;CCAAA:949>??9??@BAA@@AA?9?A7?>;@<;::8@=7:5887;=;8939773333.5;7@;><>ABA9:9?99999933;;,75;;<==+883377&7;82
@N9IO0:00944:05910
TACGTAGGGTGCGAGCGTTAATCGGAATTACTGGGCGTAAAGTGTGCGCAGGTGGCCGCGCAAGTCGAGTGTGAAAGCCCCGGGCTTAACTTGGGAATTGCGCTCGAAACTACGTGGCTAGAGTGTGGCAGAGGGAGGTGGAATTCCACGTGTAGCGGTGAAATGCGTAGAGATGTGGAGGAACACCAATGGCGAAGGCAGCCTCCTGGGCCAAACACTGACACTCATGCACGAAAGCGTGGGGAGCAAACAGG
+
ABBCB>A@9000:77>B@=A<A@A;B?B@CGJEE?;;;BB:@@BBBAB@CB@@A=@>AB;;;<;:7=>?><;878*7;99.::2?=6<??@<@A<A=A0//99@:;;;188@99::39A?=?88333,333338/9<48<6B?@:B:>>@>===D;@:??A@:@>?<<666<>>A==9<;7@<@AA5;5993944.47;;4/*//)//:1:)55)5;;<=666<==@@@@AAA@A8<000000+00;@C>CCC?
@N9IO0:00915:05975
TACGAAGGGTGCAAGCGTTAATCGGAATTACTGGGCGTAAAGCGCGCGTAGGTGGTTCAGCAAGTTGGATGTGAAAGCCCCGGGCTCAACCTGGGAACTGCATCCAAAACTACTGGGCTAGAGTACGGTAGAGGGTGGTGGAATTTCCTGTGTAGCGGTGAAATGCGTAGATATAGGAAGGAACACCAGTCGGCGAAGGCGACCACCTGGACTGATACTGACACTGAGGTGCGAAAGCGTGGGGAGCAAACAGG
+
B@C@@<@D>AAAE?BBBBAE@C99689=8<?::95:@@CC>BBCBD@@@BC@CC@C?BBBBB<@@?C?BBCA>><69:::.;>8?BAA>@?@AA;@?@????AC@CDD:B@@A978*9@@@?@B>>>>AAB??A:9:49<08188*84:<<>=;;;=8<:::1;:89>888==?==:=;@;?7:6:6;<///16//(5478853//(--(---55788987659;;5>;@@@@A@<B;:9CFF<BBCCD<<<;5
@N9IO0:00916:05976
TACGGAGGGTGCTAGCGTTGTTCGGAATACTGGGCGTAAAGCGCGTGCAGGCGGTCGGGTAAGTCGGTTGTGAAAGCCCCAGGCTTAACTTGGGAATTGCATCCGAAACTGCTCGGCTAGAGTCCCGGAGAGGAAGGCGGAACTCCCAGTGTAGGGGTGAAATCCGTAGATATTGGGAAGAACACCGGCGGCGAAGGCGGCCTTCTGGACGGTGACTGACGCTGAGACGCGAAAGCGTGGGGAGCAAACAGG
+
BBCC@BBB>BBBBCBA994:@;@B?C7;;;BAA=BBBCD;@@A;;:@;<<<;:7:88:4..)----(/496666.6699*66*//16388066(3/3388<<?079<5<<7655B?BBCCCBBBC>C@CAB@<@<A>@D@E?ABBD>BBAB?;;;;.;AAF>IG@CCBBCCIIADK>C?CD?;;;=>;>=;@00+0;=@+0-::?>=299>:>@AACAAA??@A@??ABCCCF>BA@@AAA7@@ACC=A@@<
@N9IO0:00957:05992
CACGTACTGTGCGAACGTTATTCGGAATCACTGGGCTTAAAGGGTGCGTAGGCGGCCATTTAAGTAGGGTGTGAAATCCCCCGGCTCAACCGGGGAATGGCGCTCTAAACTGGATGGCTGGAGTGAGATAGGGGTGTGTGGAACTTCCAGTGGAGCGGTGAAATGTGTGATATTGGAAGGAACGCCGTTGGCGAAAGCGGCACACTGGGTCTTCAACTGACGCTGAGCACGGAAAGCTAGGGGAGCGA
+
;;BBCA;;;<;;99.555455.5<7<1655<<<A9@@4;:.44)4:9:?CC?BB>A7;0=3::>00/8/7879==5<BDCC2?00000*0)/88+9478?999A@@BC;@@A=A;;5;??:?@:::CBB@A@?3>?559A<?;9919-78;=-49?@=@@?@9>0000//856(/(/4949*35:0557<7<;;;16661////9999(/--(,,(,,-,,--/////933-33(33333==/;<:33
@N9IO0:00921:06050
TACAGAGGGTGCAAGCGTTGTTCGGAATCATTGGGCGTAAAGGGCGTGTAGGCGGTTTGTTAAGTCATGTGTGAAATCCCTCGGCTCAACCGGGGAACGACGCATGAAACTGGCAAGCTAGAGTACCAAAGAGGGGGGTGGAATTCCCGGTGTAGCGGTGAAATGCGTAGATATCGGGAGGAACACCTGTGGCGAAGGCGGCCCCCTGGTTGGATACTGACGCTGAGACGCGAAAGCGTGGGGAGCAAAC
+
;;;BBBCC=@A>?:?8995;@@BC?B?BA:;26>2??9:9.3;18:;<ABB??>9=>5<>;@=@CCCAA@B???E@CCC=B@@>@BCC?C<@@@7A;AB>CCCBB@AA:@BB>BC?BCC?????<?9@@9@AACCEC*BB@D?B?BD=C?CCD@@@B?AAAD=99;CBBBCCBBCCC=@@@D@CBBADDBB8;;;59799.9;;;*:>05268?@AA:::9:94<8<??<=;@@9@AA@@@@7@?@=;3;
@N9IO0:00922:06016
TACGTAGGTGGCAAGCGTTGTCCGGATTTACTGGGCGTAAAGGGCGTGCAGGCGGCTTGTTAAGTGCAGGGTGAAAGCTCCCGGCTCAACTGGGAGAGGTCCTTGCATACTGGCGAGCTCGAGGGAGGCAGAGGAAAGTGGAATTCCCGGTGTAGTGGTGATATGCGTAGATATCGGGAGGAACACCTGTGGCGAAGGCGGCTTTCTGGGCCTTACCTGACGCTGAGACGCGAAAGCGTGGGGAGCGAACCGG
+
BBBCA994:;2<D?BBBC?BCA4:4;;;0;BBBB>;;;CC;AA>A@>B@;:6:@;@B@BC?C>B;;;BAA;@@@A6;;;AA9B?CCCB=B:;:.;@@B?BD@B@BCEBBBBA>@B>@@B@@?>?/;;;?AAAB?CC>CCB@C@B@BB>B?CAAA@BB?BBCBBBCBBBBBCCAABBB;AA<@<9;;?B@@@?BBB?B?CD?BDC>;;:F=C?C?AA=@::;AAA;;;AAAAAAD6<;;;BBB6@@;;;?C=@:
@N9IO0:00927:06043
TACGAATCGTCCAAACGTTGTTCGGATTCACTGGGTTTAAAGGGCGCGTAGGCGGTGCGTTAAGTCGGCGGTGAAATACTTCGGCTCAACCGGAGAATAGCCGCTGAAACTGGCGTGCTCGAGGGAGGTAGAGGTGCGTGGAACTTCCGGTGGAGCGGTGAAATGCGTTGATATCGGAAGGAACACCTGTGGCGAAAGCGATGCACTGGACCTCTTCTGACGCTGAGGCGCGAAAGCCAGGGGAGCGAACGGG
+
BB;;969BBBCADF?DCH@CC@CC?BB?AAAADE>CC=@@<@E>BCBAA;;5;@;;;;BB@E@;;;C?AB>;;;A:;;;C@;;5;9>@=BAC@??@@AAAC>ABCCCC>BB@?@A;;;@AB@@@;@B?@@@AA=@BDCCC@B=???C@C?AA=@@AA?BBBB>BCBBB@BBBBBBB?B>B>B?BBB?C@;;7;BAC=CBA???@??CB?BB=AAA?@A:;;;;AA?@;:;;AA@<AA8::BB9AAB@?<?BB;
@N9IO0:00938:06053
TACGTAGGGTGCGAGCGTTAATCGGAATTACTGGGCGTAAAGTGTGCGCAGGTGGCCGCGCAAGTCGAGTGTGAAATCCCCGGGCTTAACTTGGGAATTGCGCTCGAAACTACGTGGCTCGAGTGTGGCAGAGGGAGGTGGAATTCCACGTGTAGCGGTGAAATGCGTAGAGATGTGGAGGAACACCAATGGCGAAGGCAGCCTCCTGGGCCAACACTGACACTCATGCACGAAAGCGTGGGGAGCAAACAGG
+
CC@B@BBC=;;<BBB@@A?B=@@C?F@G@CBBBB<A@@@A8@@@@<@DB;:6:A>A>AB::9???>:=?:99?@@8ABCB:BC7987847?8??:@>B:==BAAA@::2:877@9909A;=>@>@==5000:;>6;?<?A?C?C@B@B@A@@@BBDD@BBBC<A@@@@A@AAA;:;B<@?=@;@@@<@=@@@CCD@D@BABB?@@=@AA9A7;6:ABA@AAABB;;;;:B;::D=D;::999*9=>@D>CCC?
@N9IO0:00943:06012
GACGGAGGGTGCAAACGTTGTTCGGAATCACTGGGCGTAAAGGGCGCGTAGGCGGACTTGTAAGTCGGGAGTGAAAACTCGGGGCTCAACCCCGAGCCTGCTTCTGAAACTGCGAGTCTTGAGGACCGGAGAGGAAAGTGGAATTCCTAGTGTAGCGGTGGAATGCGTAGATATTAGGAAGAACACCAGTGGCGAAGGCGACTTTCTGGACGGTTCCTGACGCTGAGGCGCGAAAGCTAGGGGAGCAAACAGG
+
BBBE?AAH>BBAFF>AAB>A@=AA495:?AAACD>BBBDD>BB=AA@@@BB?AC?BAB=?9:4;B;;;09959959&55<<=>2>@CC@BJM<AAAC?@@@@<@@@@A<ABBBABBA<;6<;;@DC?C@CBCB@BE@DCC@C@C@C@CCCCCCBBBB?BB=@>@CCCA@@@?;:5;@:?=;;6:>@<@::939993:<?BAAAD8???9???>A?BA999?::;BAA=B@;;;;.9???AAA8;;;CD;@AA=
@N9IO0:00943:06039
TACGTAGGGTGCAAGCGTTAATCGGAATTACTGGGCGTAAAGCGTACGCAGGCGGCTTTGCAAGACAGGTGTGAAATCCCCGGGCCTAACCTGGGAACTGCATTTGTGACTGCATAGCTAGAGTCTGTCAGAGGGGGGTGGAATTCCACGTGTGAGCAGTGAAATGCGTAGAGATGATGGAAGAACACCGATGGCGAAGGCAGCCCCCTGGGGTAAGACTGACGCTCGATGTACGAAAGCGTGGGGAGCAAACAG
+
BD;;;BBA9AA;;5;;;;=@9A@@2;5:4:ABBB<<;<BB<@@@;;;@@;;4;:5::C5>@A6::>@@=ABCGGE=BABA6@B=B<?@?B????8?<@@A?>?A:ABBBBBBBBBBAA@A??==;338=@<<>>>?<':>8=8=:>:@????;::A<<9:9<959=?>???<866///54848:2<>?8==8828>=8??@744;;;'7777+7717788:9:98-----777787;.7786666*6/..80666
@N9IO0:00945:06046
TACGGAGGGAGCTAGCGTTGTTCGGAATTACTGGGCGTAAAGCGCACGTAGGCGGCGATTCAAGTCAGAGGTGAAAGCCCGGGGCTCAACCCCGGAACTGCCTTTGAAACTAGATTGCTAGAATCCTGGAGAGGTTAGTGGAATTCCGAGTGTAGAGGTGAAATTCGTAGATATTCGGAAGAACACCAGTGGCGAAGGCGACTAACTGGACAGGTATTGACGCTGAGGTGCGAAAGCGTGGGGAGCAAACA
+
BABB@BDD>@A@DCCCAB?BD?BB=A?A?CCAA@;@A@@@:@;;:@ABBBB@BC=B><<600+0=<<<AA?ABCD=A@?9<==29997,777&3394888:6@@<BBD=BB??>B?ABBCBB>@@<9:6;A@@5;6;BAA?D@B?B?BBAAACCCBA>AAAA595:?@???@@@4909=900+00:5:;7707==8=077<<9929@@:A@AB>BBC@CBB;;;BBB=A;;;;;0:::5=??0<;;<<095
@N9IO0:00960:06052
TACAGAGAGTGCGAACGTTGTTCGGAATTACTGGGCTTAAAGCGCACGTAGGCGGCGCCGCAAGTGCGGGGTGAAATCCCACGGCTTACCCGTGGAACTGCCCGTAGACTGTGGTGCTCGAGGATGGTAGGGGAGGAGCGGAACTCCTGGTGGAGCGGTGAAATGCGTAGATATCAGGAGGAACACCGGTGGCGAAGGCGGCTCTCTGGTCCATTACTGACGCTGAGGTGCGAAAGCTAGGGGAGCAAACGGG
+
BCCCCGCBB9::@@<?@@?BB?CB@C@B@BCBGD7>=4:9.;;9:@===995;A?;;:AABA@A@>9999-:?@C@CBA=CCC???399@8>??=@;@?99:,8<33337766(///////618:=7;;===/3717?:??C899D@??9:A=?ABA???@A<@AA@@@AA@??=993::392:>@?A=@@=@@A=A;@A6;;;AA@A;??<??8?CB?@AAAA???>???AAC>BBBBBEE9B@@@D<AAD>
@N9IO0:00933:06091
TACGTAGGATCCGAGCGTTGTCCGGAATTACTGGGTGTAAAGGGCGTGTAGGTGGGCTTCTAAGTCGGTGGTGAAATCCTGCAGCTTAACTGTAGAACTGCCATTGATACTGGAAGTCTTGAGTGCGGCAGAGGGAGATAGAATTCATGGTGTAGCGGTGAAATGTGTAGATATCATGAAGAATACCGGTTGCGAAGGCGGTCTCCTGGTCCGTTACTGACACTGAGGCGCGAAAGCGTGGGGAGCAAACAGG
+
BB?A@??:>@@=B@A@@??@AA@C@C@E?@@AAA<BBCCJ?CC>CCCCBA@@CCC?CC>BAC@CCCC?AB@BECE>CC@CBB???B=@=A;;;AAB?CCCB?BC@CACBCCC@C@BAAB?BBBBBBB@BBBBCJ>CBABBBC=@>@CBB?BBBAACC@DCGD>BAAB@@@ABBA@@>CC669@B;;6;<?17:896;4=A:>?7713;9;=:>A497;=88@@@@@@=:::CAD:@9::BDE:CBBBB=A>>;
@N9IO0:00941:06099
TACGTAGGGGGCGAGCGTTGTCCGGATTTATTGGGCGTAAAGAGCTCGTAGGCGGTTTGGCAAGTCGGGTGTGAAAATCCGGGCTCAACTCGGAGACGCCACTCGATACTGCCATGACTCGAGTCCGGTAGGGGAGTGCGGAATTCCTGGTGTAGCGGTGAAATGCGCAGATATCAGGAGGAACACCGGTGGCGAAGGCGGCACTCTGGGCCGGAACTGACGCTGAGGAGCGAAAGCGTGGGGAGCGAACAGG
+
AA;;;@@AAA,BB;;;DD@CBB>A=AAB<BB@FF>99:@>5==>?<???CC?BCADE?D@BB=??EED>9;;@@@@7@@=BF=@@AB;@@@@<@>>??@>@BBCBB????@@=A;;;AAAA;;;C?C@AAACC7<;AEAA?@@B?B@BC@BBBBCCC@CCCD>AA;;;@;<<C;;;A5;;5;4;@A>D?;;7;B@;?=@C?BBB?@@A@9@6;6;?AB;<;BC::;;>@@@AA@;A::;ABB8ABABB?;;;?
@N9IO0:00947:06106
TACGGAGGGGGCTAGCGTTGTTCGGAATTACTGGGCGTAAAGCGCACGTAGGCGGCTTTGCAAGTCAGAGGTGAAAGCCCAGGGCTCAACCCTGGAATTGCCTTTGAGACTGCATCGCTAGAATTGTGGAGAGGTAAGTGGAATTCCGAGTGTAGAGGTGAAATTCGTAGATATTCGGAAGAACACCAGTGGCGAAGGCGACTTACTGGACACATATTGACGCTGAGGTGCGAAAGCGTGGGGAGCAAACAGG
+
BCCE@CCDDD5CCCBBCC@CC@CEAC?B@BBBBD>AAABC>AAAEC@@@BB>@A?ACF?FCC@BAAAABB=BAAA<ACC;??C;@@AA;@@;@B?B>A>AB?BG?CBBAA;;:AAAB;;;CC?B?CBB?BBCC?BC@BBDBC?@<@+0//////45>;<<;>7>:=====<BA@6;;0;65>7=AA?B@?A=ABA6?<;69<B:CGCC@BB==BCCC@DDBBBCBBB<@?@;;:/;@CBBCC9@ABFL?BBB?
@N9IO0:00951:06073
TACGGAGGGGGCTAGCGTTGTTCGGAATTACTGGGCGTAAAGGGCGCGCAGGCGGCTGCTCAAGTCAGGCGTGAAAGGCCTGGGCTCAACCCGGGAATTGCGCTTGAGACTGGGCTGGCTTGAGTGCGGGAGAGGATGGTGGAATTCCCAGTGTAGAGGTGAAATTCGTAGATATTGGGAAGAACACCGGTGGCGAAGGCGGCCATCTGGACCGCAACTGACGCTGAGGCGCGAAAAGCGTGGGGAGCAAACAGG
+
CBBE@BBCCC1BBAABBB@CC@CC@C@C@CCCCC>CCCCC>CB=A@??>>>:9949:<:CBB?BA@@@;ABBBGC>CAF?@@@:@@AA@BC>BB=A?B=@@@BB=AABBBBFD>C??=?C=>?????=?9>:99=A@A<??<A=@<@?8=?@?>????9A=CI>C@CBBBAADBB=AA5;6:?=ABB@C?;;7;?@;<+008<+0/9;;298399939445:@?@@B>:==00/00&//55>@@0<666<2<555
@N9IO0:00952:06079
TACGTAGGTGGCAAGCGTTGTCCGGATTTACTGGGCGTAAAGCGCGTGTAGGCGGTCCGTTAAGTCCGGTGTGAAATCTCCCGGCCCAACTGGGAGGGGTCATCGGATACTGACGGGCTAGAGGGGGGCAGAGGAAGGTGGAATTCCCGGTGTAGCGGTGAAATGCGTAGATATCGGGAGGAACACCAGTGGCGAAGGCGGCCTTCTGGGCCCATCCTGACGCTGAGGCGCGAAAGCGTGGGGAGCGAACCGG
+
CCCCCDC@;:8:C>A@:;6;BC=B>BCB=BCCCD>BBB@B;BAABB;;;@A=AA=AE?CE?C@BBC>A>@AA=??9??>@@;A>AB=A?ABBC8::DD8@?BBCC@BBBBABBBCC=BBAAAACCCC*CAA;::<?B@BB?B>@=@C:@=BBB;;;CAGCCC=AAABBA@@@@AAAB=AB?B@;;<@DEAA?@00,0+008=;?;@@@@<AG=CCH?B<;;<;;;;;;@@ACCC=BBCBCCC9BCB@@>A?B?
@N9IO0:00921:06129
TACGGAGGTGGCGAGCGTTGTTCGGAATCACTGGGCTTAAAGGGCGTGTAGGCGGGAGGACAAGTGTCGGGTGAAATCCTCGGGCTCAACCCGAGAACGGCTCGGCAAACTGGCCTTCTTGAGGCAGGTAGAGGTCACTGGAACGACGGGTGGAGCGGTGAAATGCGTAGATATCCGTTGGAACGCCGGAGGCGAAAGCGGGTGACTGGGGCCTGTCCTGACGCTGAGACGCGAAAAGCGTGGGGAGCGAACAG
+
A@@@>;;4;D>BB@ABAA?BB>BB?C?ABBB;;;/;B=BB>BC=CCBBBBB=;;;7;B?B@@<@@@@BCC?A@@C<@@?CACE?BAACADH=BCBB?BB>A@A@=A@@9@@@<@>A?CC?BBA?CBD?>>>00+0>=@@C@B?BBBAAA8??:???B?AACE<AAABAAAA???=8==5;5;:8884:467.67;=/578848.......&..5556056...7577355792755&5522222&29<<>:?>>
@N9IO0:00921:06145
TACGGAGGGGGTTAGCGTTGTTCGGAATGACTGGGCGTAAAGCGCGCGTAGGCGGATCGTCAAGTCGGGGGTGAAATCCCGGGGCTCAACCCCGGAATGGCCTTCGAGACTGCCGGTCTTGAGTTCGAGAGAGGTGAGTGGAATTCCGAGTGTAGAGGTGAAATTCGTAGATATTCGGAGGAACACCAGTGGCGAAGGCGGCTCACTGGCTCGACACTGACGCTGAGGTGCGAAAGCGTGGGGAGCAAACAGG
+
AA@@<B@BBB1@=ACBCCACC@CC@B>A9::BBC>BCBCE>CA@@@ABBBC@CCABBBBCAA?ACCIFFE5BCBC<A@@.:;;.;@AA>BCC9B?B>A@@B=@=@A;;:@@AA?A?AAA>AAAB@GCBBB?>><??AABB?B?B?C=AAA;;;CABB@BBBC>C?BCCBBBCAB<AA?BB=A<?AA=ACBA=@@B?B?CC@A@ACCBA?BCCBBCCABB@@@A:::A<?=@@==6@:99AAB6?@@BB9@;;5
@N9IO0:00928:06139
TACGGAGGGGGCGAGCGTTGTTCGGAATCATTGGGCGTAAAGGGCGCGTAGGCGGTCGGGTAAGTCGGTTGTGAAAGCCCCTGGCTTAACCAGGGAAGTGCGTCCGAAACTACCTGACTAGAGGCCGGGAGAGGAGAGTGGAATTCCCAGTGTAGCGGTGAAATGCGTAGATATTGGGAGGAACACCGGTGGCGAAGGCGGCTCTCTGGACCGGTTCTGACGCTGAGGCGCGAAAGCTAGGGGAGCAAACAGG
+
BBBD>BBEDG5CB@A@BC@BC@DD@D?CCBB@BB=BCCCC>CC=??:9;AC?A?=?9::59D=A<BB?A=?@@@@8<;;;-3:49<0907:><=9?2::@@AAB?ABB=B@@@?ABDDCCC@@;@?BB=@AAB?AABBBB?B=A=AA<@AA@A999C?B::;6;B?@@A@@@BB>AD=??=?=???;A;992:BB5:8;B?@@ABBBD?CB@D@C9::AAAA@A@@@<@@@;;:.;;;;CCC8CBBAA8A;;5
@N9IO0:00929:06151
TACGAAGGTGGCAAGCGTTGTTCGGATTTACTGGGCGTACAGGGACGTAGGCGGTTGGGTAAGCCCTCCGTGAAATCTCCAGGCTTAACCTGGAAAGTGCAGAGGGGACTGCTTAGCTAGAGGATGGGAGAGGAGCGCGGAATTCCCGGTGTAGCGGTGAAATGCGTAGAGATCGGGAGGAAGGCCGGTGGCGAAGGCGGCGCTCTGGAACATTTCTGACGCTGAGGCTCGAAAGCGTGGGGAGCAAACAGG
+
@@=00*0,0@:>A?BBCC>AA=AB?ABE=BABBC>89:CCA@A00///885>@7?>AB>BD@EED=@@<?@@>@6=9893:A;@@4:9:?CC@DC>BBBBAABBBB7;;:55<79<;@BBBB@BCCC?CBAA<@@@ABB@C>A>AC=A=C?@??@@=AEGD>BB???A>???@@@A<AB?D@B?B5<7<;7;BC?C@BC?BCCAABC@B>;<;;0;BBBDBBA@;;4;??;;;/:99:===*99>@@6=9:4
@N9IO0:00931:06122
GACAGAGGGGGCAAGCGTTGCTCGGAATCACTGGGCGTAAAGGGCGCGTAGGCGGGAGGCCAAGTCGGTCGTGAAATCTCCGGGCTCAACCCGGAGGGGTCGGCCGAAACTGGTTTTCTTGAGGGAGGCAGAGGAGTCTGGAATTCCCGGTGTAGCGGTGAAATGTGTAGAGATCGGGAGGAACACCGGTGGCGAAGGCGGGACTCTGGGCCTACCCTGACGCGTGAGGCGCGAAGGCGGTGGGGAGCAAACGGG
+
ABCBAAAAAA0AB?BBBB?BBAAA=A<A@B::;B:@556>4::3=7//0:@;9A@2667?=B?ABBB?@@;;98:28:5506>6<=<=:==5;<=@@@0//:6:4;;A6<<=0555+5=8<<=@8>C@BBBBB?BBCBBB4:.919@>D>ABCBC;;6;AAA:AAAA>>:54<:;@?8A<8<8@@@8<9@:6<==7=7=<<6>:88BB=6B?BAAC:<;<;:0//8//(/3977/3,33,3387&3777;3<=>6
@N9IO0:00933:06123
TACGGAGGGTGCGAGCGTTGTTCGGAATCACTGGGCGTAAAGGGCGTGTAGGCGGTCCGCTAAGTCTGATGTGAAAGCCCGGGGCTCACCCCCGGAAGGGCATTGGAAACTGGCGGACTCGAGTCCCGGAGAGGAAGGTGGAATTCCTGGTGTAGCGGTGAAATGCGTAGATATCAGGAGGAATACCGGTGGCGAAGGCGGCCTTCTGGACGGTGACTGACGCTGAGACGCGAAAGCGTGGGGAGCAAACAGG
+
CBBB<@>@8@>=AAAAAA?BBACC@D?DCCCCCC=AABDF=AA<AA@@?@@<?@;AA@CCCB?BAAACCA@@@AA9AAA8?A@5@>@@ABBB2B@C@CF<@@D?C?BB9;9;8>?;@;:;AA@@@B=B>@>95058=:=>:@7;7;5998<566BAA?BBCG>BBA@@@@@@;;;:A;??=@=;;:=@<??;?A@<?<=B3:3;5;B@9@@B<??@;:;::??::9999>>BBC8?@??>>>3@??@F<@@@=
@N9IO0:00957:06124
TACGAAGGTGGCAAGCGTTGTTCGGATTTACTGGGCGTACAGGGAGCGTAGGCGGTTGGGTAAGCCCTCCGTGAAATCTCCAGGCTTAACCTGGAAAGTGCAGAGGGGACTGCTTAGCTAGAGGATGGGAGAGGAGCGCGGAATTCCCGGTGTAGCGGTGAAATGCGTAGAGATCGGGAGGAAGGCCGGTGGCGAAGGCGGCGCTCTGGAACATTTCTGACGCTGAGGCTCGAAAGCGTGGGGAGCAAACAGG
+
ABBCD2:4::4;C?BBCC?AAIBB>AAA<AABBE>9::@@@AD<:::B@@@=AA;@=BB<BE?BBF<ABACBBBB=@99;:@@:@@8><@;@C>BB69;A@@ACDDD7:6;;9<79?C@@@?A=@@AC=ABBC?@@CBBCAB?B?AA<A>B@@@???7?=B>8BBCB@@@A@;44490:=9=;D@C@C@CC?C>C@C@CCADBCBB@@19.999B;BBBDCA;:9992555544)4994444&4495<1:555
@N9IO0:00921:06162
TACGGAGGGGGCTAGCGTTGTTCGGAATACTGGGCGTAAAGCGTACGTAGGCGGCTTTGTAAGTTAGAGGTGAAAGCCCGGGGCTCAACCCCGGAATTGCCTTTAAGACTGCATCGCTTGAATCGCGGAGAGGTGAGTGGAATTCCGAGTGTAGAGGTGAAATTCGTAGATATTCGGAAGAACACCAGTGGCGAAGGCGGCTCACTGGACGCGTAGTTGACGCTGAGGTACGAAAAGCGTGGGGGAGCAAACAGG
+
;;CC><;;;;*;CBBBBB?@@@A<9>-00=>=@<@@@DE>CBCCBAAAA@<::6;BB;ABCABC@BB<;8<CBC:99>>F>>2<<<@8<==/:4?=:-33-33(328888888<<<<<7;;9@<>>>9666;8<<::8:.4.4385:>>>?;;<@A?@>::3;5559?AAABA8AB<>:>B?@A@8??<<9=99/89?A<BBB@?AA=9;0>@@0//39994444//17<00/::&////////$////;17:84
@N9IO0:00934:06168
GACGGAGGGCGCGAGCGTTGTTCGGAATTACTGGGCGTAAAGCGCGCGCAGGCGGAAGAGGAAGTCGGGAGTGAAAGACCGGGGCTCAACTCCGGGGCGGCTTCCGATACTCCTGTTCTGGGGACCGGTGAGAGGCGGGTGGAATTCCCGGTGTAGCGGTGGAATGCGTAGAGATCGGGAAGAACACCGGTGGCGAAGGCGGCCCGCTGGGCCGGCATCCGGACGCTGAGGCGCGAAAGCGTGGGGAGCAAACAGG
+
BCCC@DCD?CCCC@AA@A=AB?BD@D:;49@CDC>;9<A>)5955>9:;@@;@@=@@CBC@E?:;;@@9@AAAAD>EBC?CCC6?==?:9993999+33,/7)/*////5555::<8<B???0==;>:000;;;5==:8=<386:.9;,425549:::6;;+/)///////3338;<:1949;6>@@=@;;;,006)/)//)/6(/300?8@;?,-,,,(,((**(,--/)//887718344:::+::@AA;A@@<
@N9IO0:00934:06182
TACGAAGGGTGCAAGCGTTACTCGGAATTACTGGGCGTAAAGCGTGCGTAGGTGGTTTGTTAAGTCTGATGTGAAAGCCCCGGGCTCAACCTGGGAACTGCATTCAAAACTGACAAGCTAGAGTATGGTAGAGGGTGGTGGAATTTCCTGTGTAGCGGTGAAATGCGTAGATATAGGAAGGAACACCAGTGGCGAAGGCGACCACCTGGACTGATACTGACACTGAGGTGCGAAAGCGTGGGGAGCAAACAG
+
BBA;94:B:@@@B?C;;<@BCCBB?@694:A@@C>89:BC=BEC@@?@@@@?BA?BB=BB?B@BBCCB@AAABB>4BB==2B@8@CBB@CACCC>C<BBBBBC;:<CC;F>CB??<>@??@>??ABC>A@AACC>AA<@@>B?BC=B?CAABBBB<;5;778)9=9259;?>9<<?494::>:>>>:<<=><8;;6A6>?>>:;;58A6<<@;;7765255568=9949??=<=4=888?BB5???==6=;9
@N9IO0:00937:06205
TACGAAGGTGGCAAGCGTTGTTCGGATTTACTGGGCGTACAGGGAGCGTAGGCGGTTAGGTAAGCCCTTCGGGAAATCTCCCGGCTTAACCGGGAAAGGTCGGGGGGGACTGCCTGGCTAGAGGACGGGAGAGGAGCGCGGAATTCCCGGTGTAGCGGTGAAATGCGTAGAGATCGGGAGGAAGGCCGGTGGCGAAGGCGGCGCTCTGGAACGTTCCTGACGCTGAGGCTCGAAAGCGTGGGGAGCAAAC
+
AAA;;5;=AB?CC@C;;:=AA=AC>???9??>??:@@AAAA@@<9:;BAAA=AA<@=>@=;:4;:=5?9CBC<AA:?@AAC?D?BC@C>A<@@;?<3;7;==FFFDE#;5559.55.5<===>7<555)599>7<>AB@@:<8>=AA<A?AABBCAB>BBED?EABABBBA?>9555)5949494=4=9:9.5<=9B?BB=BA=<544.4.5;?6@8;;;>=@BB;<7;BBCDD=B;669CC9990@A6=
@N9IO0:00938:06194
TACGGAGGGAGCTAGCGTTGTTCGGAATTACTGGGCGTAAAGCGCACGTAGGCGGCTACTCAAGTCAGAGGTGAAAGCCCGGGGCTCAACCCCGGAACTGCCTTTGAAACTAGGTAGCTAGAATCTTGGAGAGGTCAGTGGAATTCCGAGTGTAGAGGTGAAATTCGTAGATATTCGGAAGAACACCAGTGGCGAAGGCGACTGACTGGACAAGTATTGACGCTGAGGTGCGAAAGCGTGGGGAGCAAACAGG
+
BA;;6;?>;@@@DCCCBB?BB=BA;B4;5;AAAC=;;;CC=B@BCC:;;BB=::8;@BDCAA?@BA@@@@<@@@C=AAB>ABB:B>>?ACCC6A?B@B:::>CB=BCC>CCCB@B789BBAA?A@@?B;@@:;8;AAABC=?=@?B?CDB<;;BBAA>ADAA;B?:::@@@@@A>A@9=8==9==>;=9999>??8=9>@@@?@@AAD@CBC@CCCC@DBBABBBBB?A@@;::.;@BCDLI;BBBBC=BBB>
@N9IO0:00942:06178
TACGGGGGGGAGCAAGCGTTGTTCGGATTTACTGGGCGTAAAGGGCGCGTAGGCGGCCACCGCAAGTCGACTGTGAAATCTCCGGGCTTAACCCGGAAAGGTCAGCCGATACTGCGGGGCTAGAGTGCAGAAGGGGCAACTGGAATTCTCGGTGTAGCGGTGAAATGCGTAGATATCGAGAGGAACACCTGCGGCGAAGGCGGGTTGCTGGGCTGACACTGACGCTGAGGCGCGAAAGCTAGGGGAGCGAACGGG
+
>>9:;:;;;"9??<9=A;?7698@B4;A=)59>=B=;;;@@26625C4/0/04/0)/6:@<C;C@;85=<==B;<;>8==<;6:=58;9<9>>3<388(4.33339699:=?@@CCCC9C???C977BBBC@DCD9A@<=9927285:??>7<AA999:39>??6????@@AAA:;:@AA<?:?8?@A>ABAA=@AA=B@BBC>B@AA@BB;CBCCBB888;333388828::===57@???BB8BBBBB@BBB<
@N9IO0:00944:06209
TACGTAGGGTGCGGGCGTTAATCGGAATTACTGGGCGTAAAGCGTGCGCAGGCGGCTCCTTAAGTCAGATGTGAAATCCCCGGGCTTAACCTGGGAACTGCGTTTGAAACTGAGGGGCTTGAGTGTGGAAGAGGGGGGTGGAAGTTCCAGGTGTAGCAGTGAAATGCGTAGAGATCTGGAGGAACACCGATGGCGAAGGCAGCCCCCTGGGCTAACACTGACGCTCATGCACGAAAGCGTGGGGAGCAAACAGG
+
B@@A@:::6;ABBB;@:;7;=BB>:@+0)/;;<>8:9;JL>CBBCB?B>00*00+0=><A@@<??CCCC@<@BA<4;@<<2@>5=B8A8@:B==8C?ABBABBC<AAC<?A?AA;;1AA9>=C?=?B6:3?977777%9>;>39:2=697/:;A<;9882;5=3;;5=>>=??:822A@I?:C@CCCAHBBC:C=B?B=A@@=999(9;<4<@A<@@@:96----.-6;=AAAAC=A??==>>+97@>B;CBB@
@N9IO0:00947:06184
TACGAAGGGGGCGAGCGTTGTTCGGAATTACTGGGCGTAAAGGGCGCGTAGGCGGTTTAGCGAGTCAGGCGTGAAATTCCCGGGCTTAACCTGGGGGCTGCGCTTGATACTGCTGGGCTTGAATTCGGGAGAGGATGGCGGAATTCCCAGTGTAGAGGTGAAATTCGTAGATATTGGGAAGAACACCGGTGGCGAAGGCGGCCATCTGGCCCGAGATTGACGCTGAGGCGCGAAAGCGTGGGGAGCAAACAGG
+
BABB@;AAAA0AA@@?@@=@A=AB>A>B?BB@BC=:;=CC=CF?CBDCCCGABD89:8;BBBBBB9:;@ABBBCC:?<?B=AA=BB?B@D?@@@@@0@@@@CED@BBBCCB??@@>6@@=@B?C@CDC>CCA@=A;;5<A;@>A>AC=BBBAA?A;:6;A@>9@=:::AAB@@?@DD>?<@@::993939<8=?@;@;;:29.98;;<.43(3;4559;?CBCCC@@=@A??@A6;;BCCCC9;;BCC;;;;=
@N9IO0:00955:06167
TACGTAGGGGGCAAGCGTTGGTCCGGAATTACTGGGCGTAAAGCGCGTGTAGGCGGGACGGCAAGTCGGACGTGAAAGGCTTCGGCTACAACCGGGAGAAAGGCCCGTTCGAAACTGACCGTTCTTGAGGGTCGAAGAGGAGAGTGGAATTCCTGGTGTAGCGGTGAAATGCGTAGAGATCAGGAGGAACACCCGTGGCGAAGGCGGCTCTCTGGTCGACATCTGACGCTGAGACGCGAAAGCGTGGGGAGCGAACGG
+
EBBBBCCCCC5CCAA>>>,0)/9)/)0+;.5999@:@CBBA<BBBBBCBAAA?@@@9A@?5==)0///)/8/////(/4;;233.33879,3,33(3777.7388,3339333(33///39:5:>90//:2777727:;89;7=75.82828688557555792223:3:?>>;5222229=92550528;::39773;>B@F@CC?@000@=:6==9=;7?AA=<=>>:;;:@@BBBBC799C<<<=2<?=>><999
@N9IO0:00960:06185
GACGAAGGGGGCTAGCGTTGTTCGGAATACTGGGCGTAAAGCGCGTGTAGGCGGTTGCCAAAGTCGGGTGTGAAAGCCTTGAGCTCAACTCAAGAAATGCACTCGATACTTGGTGACTAGAGGACCGGAGAGGATAGTGGAATTCCCAGTGTAGTGGTGAAATACGTAGAGATTGGGAAGAACACCAGTGGCGAAGGCGGCTATCTGGACGGTTTCTGACGCTAAGACGCGAAAGCGTGGGGAGCAAACAG
+
BA@;;5;;;;*5<<<;AA@BB?BA>@-00=<<@<:6;HI?FDDCB@B9;;=BB=A=B@589.3:88819:9:;;(5;=A:@;;;A;;5;C;;5;;;/;;;ABCCBBB???<?<?AACAAABB?AB?A>@;;;?BAAAAC?C?A>AA5:;;:;BB@@>@BBC;@@@@@@>@@>;6;<8@=BC4:9925@::57//)/2//)/:7=:=<7@::6;B;CBB;00//;)////////)//55<>?1<;<<>4>55
@N9IO0:00918:06235
TACGAAGGTGGCAAGCGTTGTTCGGATTTACTGGGCGTACAGGGGAGCGTAGGCGGTTGGATAAGCCCTCCGTGAAATCTCCAGGCTTAACCTGGAAAGTGCAGAGGGGACTGTTCAGCTAGAGGATGGGAGAGGAGCGCGGAATTCCCGGTGTAGCGGTGGAAATGCGTAGAGATCGGGAGGAAGGCCGGTGGCGAAGGCGGCGCTCTGGAACATTTCTGACGCTGAGGCTCGAAAGCGTGGGGAGCAAACAGG
+
BAA;<5;2;@<=@<?:9;=AA;A>>AA?5<=::9/7334449::&48444@@?@@<@=?<@@@4:5=)994;996=399>=./02<<)/)/4:;3;;39@BAB;;5<<.555547<<4:9A@;?=@@@@<@@BE>AA@C<;6:?A=@B=B<AABB@=B80/)/;1;>@;<;;9=666;>4;<<@:@:@:><==8<==8<8<>9======>9=9<<<=8=;;<<<54488-349;;=4;589AAA399BCC>;;=<
@N9IO0:00923:06241
TACGTAGGTGGCAAGCGTTGTCCGGATTTATTGGGTTTAAAGGGTGCGTAGGTGGCCCTGTAAGTCAGTGGTGAAATATCTCAGCTTAACTGAGAGGGTGCCATTGATACTGCAGGGCTTGAGTACAGATGAGGTAGGCGGAATTGACGGTGTAGCGGTGAAATGCATAGATATCGTCAAGAACACCGATAGCGAAGGCAGCTTACCAAGCTGTAACTGACACTGAGGCACGAAAGTGTGGGGATCAAACAGG
+
AABBB@B=??;@B?@AAA?BBD@D?AAE>BB?A@;AD;?>8>C:AA@A?7719:2;@9@BBB=A?ABCCC@CCCC>DECCB9;<@A5;59@A@@CBM?CBB9BB:CEFC9::=;;:.:86A@AA@?:??<C??<ABC8=C?D?B<?@=F?BBBBBAA>@AA?8@A@@AC9::DB??>BB7AB>BCB>A@CBAAAA=?;A@@@@??>8=38977@@<??999@@@?:929?@9::29@???AA4?99:B8:99:
@N9IO0:00940:06218
TACGTAGGTGGCAAGCGTTGTCCGGATTTATTGGGTTTAAAGGGTGCGTAGGCGGCTTATTAAGTCAGTGGTGAAATACTCCAGCTTAACTGGAGGGGTGCCATTGATACTGATGAGCTTGAGTACAGACGAGGTAGGCGGAATTGACGGTGTAGCGGTGAAATGCTTAGATATCGTCAAGAACACCTATAGCGAAGGCAGCTTACTAGGCTGTAACTGACGCTGAGGCACGAAAGTGTGGGGATCAAACAGG
+
BCBCB@B=>>:>?;A@AA?CCFAG@BBC=AB8;;0;<)8838=29:?BAAA?;;8;C@BC?B8;;A@@??=?BBC>BABBB=@@AA6;8;BB>BBDD;BCB?BC?AABACBBBCC@?@B<AABBBBBBADBA@<A@@;@B>A?B;@?@@<@AA@@@@?ACCE>DCAA=@ABBBBAAADD>BB@AA?>?????>?>;>;?AABC@CCCBB>BCBAB?B9::AAA@@;;5;?;999/:==?A@B8BCCBB<>>>>
@N9IO0:00944:06251
TACGGAGGGGGCTAGCGTTGTTCGGAATTACTGGGCGTAAAGCGCGCGTAGGCGGCTTTGTAAGTTAGAGGTGAAAGCCCGGAGCTCAACTCCGGAACTGCCTTTAAGACTGCATCGCTAGAATTGTGGAGAGGTAAGTGGAATTCCGAGTGTAGAGGTGAAATTCGTAGATATTCGGAAGAACACCAGTGGCGAAGGCGACTTACTGGACACATATTGACGCTGAGGTGCGAAAGCGTGGGGAGCAAACAGG
+
@@@@=@CCCC5CCCCCBB?@@<@B@B@F@BBBBE=BB:::6;@ABCCB@BB?@@<@@@;@CB?BB?CBBB?BAAB6;:B<B?A@@A894:@@=@<<;>9999<=8?=AA@@A?@@ABABB<<7;49:?7?@B@?BB>BBD<@>;;B=@AAAECCBBB>AAB?6C<>??>??@@B<??@F@BB>AA=8<=5517=A;A<A?BCD@BAAA=A@@@?@CC?BBA@@?BBB>@?A>>>7>?A??@@8@ABBF=BBB@
@N9IO0:00947:06259
GACAGAGGAGCCAAGCGTTGTCCGGACTGACTGGGCGTAAAAGCGCACGCAGGCGGCTCTGTGCGTGGGGTGTGAAAGCGGACGGCTTAACTGTCCGAGGCCATTCCATACGGCAGGGCTCGAGCCATGCAGAGGTCCGCGGAATTGCCGGTGTAGTGGTGAAATGCGTAGAGATCGGCAGGAACACCCAGGGGGAAACCAGCGGACTGGGCATGGGCGTGACGCTCAGGTGCGACAGGCGTGGGGAG
+
;;@;;5929;?8=4<:9:49AA9C@BBB@AC<<;0944555&5::@A6;;CCADD@BB=CCAA@A>>990;@;;>@455<75456;;3939=9954977-3-3329288:3717779(44::566:>=<;;;>=:==1555.4.438:7<8<===@@@666==4565<<=::9////)//:4<8<>>A6<<<<<(@=0616>==8<:::<17;;;730//:78743388-338666//)//6899+93
@N9IO0:00950:06231
TACGGAGGGTGCTAGCGTTGTTCGGAATACTGGGCGTAAAGCGCGTGCAGGCGGTCGGGTAAGTCGGTTGTGAAAGCCCCAGGCCTTAACTTGGGAATTGCATCCGAAACTGCTCGGCTAGAGTCCCGGAGAGGAAGGCGGAACTCCCAGTGTAGGGGTGAAATCCGTAGATATTGGGAAGAACACCGGCGGCGAAGGCGGCCTTCTGGACGGTGACTGACGCTGAGACGCGAAAGCGTGGGGAGCAAACAGG
+
@BCC@BBG>@@ACBAABB?BBA@@>B6;;AAA@:;9;BC=BCCBDAB@@@>AB:?;;:09<29:<;7?8@@???5=8==.;;.3.3494:9388(/(/(/6733,339/833388=8<<==BBBAB=C=??BD?@>A=AA<@>>9;;09?:99;@?@5@@AA;>?:>>>@@AAB9B@7=:=C9;<;9=99919<<4;76616=A=@A@9:;C?BBBBB;;;BBC@AACCBCAA@9??@@ABA5;;@AA9AAA7
@N9IO0:00958:06239
TACAGAGGGGGCAAGCGTTGTTCGGAATTACTGGGCGTAAAGGGCGCGTAGGCGGCCTGCTAAGTCGATCGTGAAATCCCCGGGCTCAACCCGGGAACTGCGACCGATACTGGTGGGCTTGAATCCGGGAGAGGGATGCGGAATTCCAGGTGTAGCGGTGAAATGCGTAGATATCTGGAGGAACACCGGTGGCGAAGGCGGCATCCTGGACCGGCATTGACGCTGAGGCGCGAAAGCCAGGGGAGCAAACGGG
+
BB???BBBBB1@B=@@BB?@A=AB?@=@=@@???6=@9;;6;A;CCCBA;:69939=AAAA?799ACACABA@?D=BBDD9CC=ABBD@CC>BB=B?B@B9;;D?BBBBBBB@CCCICB@BC?BB@BA;A@@AA:AAABB>B?BACAEE@BCBBBBC@BBBB>BBBBBAA@>>;;;@=@B?B@BBB@B?CC?A@A<@<00-0@==?AA>;:6;>A@A?BCBB@@@BB>AAA@@@8@@4:;BB3??;;:,48;2
@N9IO0:00962:06256
GACAGAGGTGGCGACCGTTGTTCGGAATCACTGGGCATAAAGCGCGTGTAGGCGGCATCGTAAGTCGGGTGTGAAATCCCTCGGCCTAACCGAGGAATTGCGCCCGAAACTACCTTGCTTGAGGACCAGAGGGGAGCCTGGAATTCCTGGTGGAGCGGTGAAATGCGTTGATATCAGGAGGAACACCGGCGGCGAAGGCGAGGCTCTGGCTGGTTACTGACGCTGAGACGCGAAAGCTAGGGGAGCAAACGG
+
@AA@@?@<@@>@@@?>BC>@@??@<@6;;BCCCD=B@;;;0999>ACCB@@=9;16<CBBCC>AA@@A<BBBBBE=BBC>CCC@C@BB8B:C@@>B@C>A?>>=4:?A4?@@B?B=@?A:>>?<???CCA@@@4:99ACC@F99794:9>BA?@@=>7;<ED:B@;;;=B>>=====:=>5;2:?;3;566,657+8-6><>:=>=;;38=>596@A??;:8==@9@>;>AAAA7==822::*75;95-5=:
@N9IO0:00925:06261
TACGTAGGGTGCGAGCGTTAATCGGAATTACTGGGCGTAAAGTGTGCGCAGGTGGCTGAGCAAGTCGAGTGTGAAATCCCCGGGCTTAACTTGGGAATTGCGCTCGAAACTACTTGGCTCGAGTGTGGCAGAGGAAGGTGGAATTCCAGGTGTAGCGGTGAAATGCGTAGAGATCTGGAGGAACACCGATGGCGAAGGCAGCCTTCTGGGCCAACACTGACGCTCATGCACGAAAGCGTGGGGAGCAAACAGG
+
CC;;;CCI>;;;AACCAB>B<@@@>A@C@CDAA@:?A;;;.:@A@CBCBCB;??;@@;9:?@<@BB@AAAAA@@@;@AAA9BC<>?@C9::?BB9B7B48947<<<==6==<<<4848:@@@A988>:==::;=A;>;>@9<8=;B7;:6>77>BBA5:A==15857768892229>:=>:A:6659;<=>86668<7<===9=7;;=>4@2625<;;;<0///7:555:533=5=>??DCA39;AAA=AAA?
@N9IO0:00926:06265
TACGGAGGGTGCGAGCGTTATCCGGAATTACTGGGTTTAAAGGGTGCGTAGGCGGCCATGTAAGTCAGGAGTGAAAGTTTGCGGCTCAACCGTAAAATTGCTTTTGATACTGCATGGCTGGAATCAGGATGAGGTCAGCGGAATGTGGCATGTAGCGGTGAAATGCATAGATATGCCATAGAACACCAATTGCGAAGGCAGCTGGCTAGACCTGTATTGACGCTGAGGCACGAAAGCGTGGGGAGCGAACAGG
+
CCDE@BBB>A@@A;;;AA=A@A:@9A:;29BBCD8;909<0?A<A?AA@<<800+0<@@@AE<;;;@@=@CAAAC>CCC<??@<@@??<??A????5?6::CCC:BB>?>???@??5@CC;?7?A==;>BCCC?BBBBBB@B?BBBB?AAAAAABAA?DBBC>BBBBCAAAAAA@A4:3337-4<:1:68(----(-388::;<8==;:::6::AA?>AA>?=A;8828=8<=<.9988;>>2==BBB99658
@N9IO0:00926:06291
TACAGAGGGGGCAAGCGTTGTTCGGAATTACTGGGCGTAAAGGGCGCGTAGGCGGCCTTCTAAGTCGGACGTGAAATCCCCGGGCTCAACCCGGGAACTGCGTCCGATACTGGTTGGCTCGAATCCGGGAGAGGGATGCGGAATTCCAGGTGTAGCGGTGAAATGCGTAGATATCTGGAGGAACACCGGTGGCGAAGGCGGCATCCTGGACCGGCATTGACGCTGATGCGCGAAAGCCAGGGGAGCAAACGG
+
BBBB999===,@A>BBCC=AA@BC?A9<89::::-7>844(4:2:@@A@>>:77392919=<38?49.4::;;;;6;CDE;DE?A@@B?BC<BB<B?BBBCCCD@CCBBACE@C@C@;;;BC@CC@CE>???BD>???AD=@<>9>=9929A?9::A=@@@@9@@@@ABB@@ABA@?<>>9?<???=A=?@<?@B9@;:;7;AA@>BB=@??B>AADACCCCCBA;;<A@@;;;0:>:=>==0=995;099<
@N9IO0:00927:06285
TACGAAGGGGGCTAGCGTTGTTCGGAATTACTGGGCGTAAAGGGCGCGTAGGCGGGCATTCAAGTCGGGGGTGAAATCCCGGGGCTCAACCCCGGAACGGCCTCCGATACTGGGTGCCTGGAGGACGGAAGAGGCGAGTGGAATGCCGAGTGTAGAGGTGAAATTCGTAGATATTCGGCGGAACACCGGTGGCGAAGGCGGCTCGCTGGTCCGTTTCTGACGCTGAGGCGCGAAAGCGTGGGGAGCAAACAGG
+
AA@A@5;;;;*9B@BBCC?AA<AC?C?D?CBBBB=:;;HJ?GH>BCCDCCC>::;0;CC?CC?AABBBBC5BCBL?DCC;AAB9@CCC@CCD;C>A=;;5;5<@<AABABCBC<AAB>@@?BB@BBB?A;?::3:>><=>6<2;AA4:;?@@?>888:===9696;;3377333,7;4=>6B?889;@;9:49@>9=900*0:=?@BB>@?9::C<@AABA@>>99939??A@A;>>@9999-9:>>>5?A@<
@N9IO0:00930:06268
TACAGAGGGTGCGAGCGTTGTTCGGAATTACTGGGCGTAAAGCGCGTGTAGGCGGCGGGATAAGTTCGCATGTGAAAAGCCCTCGGCTCAACCGAGGAAGTGCATGCGATACTGTTTCGCTTGAATGCCGGAGGGGATGGCGGAATTCCCGGTGTAGAGGTGAAATTCGTAGATATCGGGAGGAACACCTGTGGCGAAGGCGGCCATCTGGACGGCGATTGACGCTGAGACGCGAAAGCGTGGGTAGCAAACAGG
+
ECDCB;:9,55<<3333;-37-44.45:5:999:2;<<;<49444444444.443:;;1://*/0)/68:0//////&///(/9;8<<;;49.4555:6;::99959@B:96BBCD?AA@@4;989:;9>::999*4;;:>?<;9>9>>3=.94433394977;5;677///9//3333(33,36<77.397728;;6@<?>8?<><=>>7/--38--/8?:7<=88879222788.9555893255:AA3>>=2
@N9IO0:00940:06272
TACAGAGGTGGCAAGCGTTGTCCGGATTTACTGGGTGTAAAGGGCTGGTAGGCGGTGATGCAAGTCCCGCGTGAAATGCTGAGGCTCAACCTCAGCGCTGCGCTGGGAAACTGCGTCACTCGAGTGTGGGAGAGGAAGGCGGAATTTCCGGTGTAGCGGTGAAAATGCGTAGATACCGGAAGGAACACCAGCGGCGAAAGCGGCCTTCTGGACCAACACTGACGCTGAGCAGCGAAAAGCTAGGGGAGCAAACGGG
+
CBA:99?;?@??B>BBBB:>>B<@=@CD=AB???8A@AAA;AB=BCC?AA@=8949A@@@BB=AAAC<A@@@@@@9?????;;5;AAA?B?CA::;@BA@???;;;0;;/:@@A;;;C@??A@@@A?>>9?ACC?C?C>AA?C=@@<@@C@CBA@@@B=B:::;.;AAAABB;;9@;>2:49=A@AAA7;;@@;@??=6=9;5;9?;@::7:A@B@A@@@@?;;;<<<<<00/////&/:::>??2=<<<G8==>5
@N9IO0:00944:06283
TACGGAGGATCCAAGCGTTATCCGGAATCATTGGGTTTAAAGGGTCCGTAGGCGGTTTTGTAAGTCAGTGGTGAAAGCCCATCGCTCAACGGTGGAACGGCCATTGATACTGCAAGACTTGAATTACTAGGAAGTAACTAGAATATGTAGTGTAGCGGTGAAATGCTTAGATATTACATGGAATACCAATTGCGAAGGCAGGTTACTACTAGTGGATTGACGCTGATGGACGAAAGCGTGGGGAGCGAACAGG
+
BBAB=;;5;A@9@;B@AA=BCC@CAD?B@?@197*3;(37*39(339>9;>577-939&:>?59;<666C:=BBF::<B;@:<<@;;97@:<?A.;7;A=A>BA=AAAA@@@@A8<<BC::::C:CGC<<7;7;;C<??>CB9@B@<<?<55:?@;;.9:>:4;>;<<@??<@@5:7://)/15550616)/-55(-(/9:5;4444:993333,4939994=??<?@:==999.99:=@@@9BBBBB=;;;?
@N9IO0:00959:06285
TACGGAGGGCGCAAGCGTTGTTCGGAATTACTGGGCGTAAAGCGCGTGTAGGCGGCCTGGACAAGTCGAATGTGAAATCCCGGACGCTCAACATCCGGAACTGCATACGATACTGTTAGGCTCGAGTCTCGGAGAGGATGGCGGAATTTCCGGTGTAGAGGTGAAATTCGTAGATATCGGAAGGAACACCAGTGGCGAAGGCGGCCGTCTGGACGATGACTGACGCTGAGACGCGAAAGCGTGGGGAGCAAACAGG
+
CCBB=;:;7;@@C;ABBBEFCBC@8<+0)/=000)55:<<4;;;>>>=<:9882(,(,,(,,-3578<<05445<<6:;;5;+///8777(/---(-06(/---/9:::<::=?73.33,39;:3338=8747@?@8:<;699(/(//(/(/36666398,3333(347789777999937(.(.(..-(-4-,(,-,(,022(-(.66674888=97555::;;:====;=>@897(3993333&39333,3;;4
@N9IO0:00924:06315
TACGTAGGGGGCGAGCGTTGTCCGGATTTATTGGGCGTAAAGAGCTCGTAGGCGGTTTGGCAAGTCGGGTGTGAAAATCCGGGCTCAACTCGGAGACGCCACTCGATACTGCCATGACTCGAGTCCGGTAGGGGAGTGCGGAATTCCTGGTGTAGCGGTGAAATGCGCAGATATCAGGAGGAACACCGGTGGCGAAGGCGGCACTCTGGGCCGGTACTGACGCTGAGGAGCGAAAGCGTGGGGAGCGAACAGG
+
BBCCCCCCCC5@AAA@BC?BBB@D<;;;8;B?BD?BB@??9????@ABC??=?B?BB=B>AA;?@??>6<?>::;;&4;3883554?=ABAA?BACAAB?BBBBAABA>????A;;;AABB;;;B?A<@;;99-;=@?BB@B?B@BADC@CBA@@@B>B;:938>?A@@@AAA?<A=09;;?5>BB=B>BB>BBA>A@DDA@@@:99@@9@:@<@@@@;<;CBB@@@?@BBCCC=C@@?@@@7@CACDAA@A@
@N9IO0:00946:06357
GACGTAGGGGGCTAGCGTTGTCCGGAATCACTGGGCGTAAAGGGCGCGTAGGCGGTTACTCAAGTCCGATGTGAAAAGTCACGGCTCAACTGTGATCGTGCATCGGATACTGGGTTGACTTGAGGTCGGTAGAGGCAAGTGGAACTAGCGGTGTAGCGGTGAAATGCACAGATATCGCTAGGAACGCCGGTGGCGAAGGCGACTTGCTGGGCCGCACCTGACGCTGAGGCGCGAAAGCTAGGGGAGCGAACCGG
+
A@AAAA@DCF3AA@A?>>>BAC@D?B?BBBACBC<>>>BC<BB<AA@@@BA>??;??A?@AC>AAB?B@>@>;;:96;CDCEDAABBBACCCCBCCBBBCBBC?><>==CCCC?D@CCBB@CBA?B;;5;AA;;19C>BAB@D>CA@@BB?A@BCCCC?CAAA<:99C@@@BC@:9999@A?C?BBD?B?BB@BBC>A=AC@???BAAAD>B<??@?=@@AAAAAA:96:@@ACC:?>@?@9:1??DCB8B7A<
@N9IO0:00925:06389
TACGGAGGGCGCAAGCGTTGTTCGGAATCACTGGGCGTAAAGCGCGTGTAGGCGGTCTGGAAAGTCGGTTGTGAAATCCCGGGGCTCAACCCCGGAACTGCAGTCGAAACTCCCAGGCTAGAGTCCCGGAGAGGATGGCGGAATTCCCGGTGTAGAGGTGAAATTCGTAGATATCGGGAGGAACACCAGTGGCGAAGGCGGCCATCTGGACGGTGACTGACGCTGAGACGCGAAAGCGTGGGGAGCAAAC
+
BCCB=;;;.5@AE=ABBB?AA?AC@B;;;BBBBB<A@ABB<BCBBDCCCCC;C>:===C;FF<??@@9=244<<<5CBB=BCC9CCBB@CFD;B?B=???>>@AABBC>@@??8B?;>?=@@@;<>4>7<;AE:CBC@CD=B6:.;@9A;;9;AACB?AHHM=D@CCB@@D;59?@?8>;8=9BCD?BC=B?BBD>A?::094>:=CC=@AC?CBBBBBBBBB@A@9:::?9::,9>=??BB:BA?@@8@
@N9IO0:00946:06387
TACGGAGGGTGCAAGCGTTATCCGGATTCACTGGGTTTAAAGGGTGCGTAGGTGGGTTGGTAAGTCAGTGGTGAAATCCCCGAGCTTAACTTGGGAACTGCCATTGATACTATTAATCTTGAATACCGTGGAGGTCAGCGGAATATGTCATGTAGCGGTGAAATGCTTAGATATGACATAGAACACCAATTGCGAAGGCAGCTGGCTACGCGAATATTGACACTGATGCACGAAAGCGTGGGGATCAAAC
+
BCBB?BCC>BBBC>@@DC@CCFAFEAA=A:99=<1=;1991==3:??BBBC@CCC=B?C?CA@CBBBACC@CCCC=CDFF9BAAAC7;7<=;DD>C>BBGFGCC@CBBBBBCB=@=@BB=@@@CCC?@:;6;@:@=@>>@=A?GDBAAA=BB;;88?=AAAC?BBAB?BCBBBCCBBBB@A@9??@494::???@8;9???@AA=AA@@@@??<???>BBBBBBBBBBBBAAAA299=99::+9<===3;
@N9IO0:00953:06375
GACAGAGGGTGCAAACGTTGTTCGGAATTACTGGGCGTAAAGCGCGTGTAGGCGGCTCGGAAAGTCGGATGTGAAAGCCCTGGGCTTAACCTAGGAAGTGCATTCGAAACTCCCGAGCTTGAGTTCTGGAGAGGAAGGCGGAATTCTCGGTGTAGAGGTGAAATTCGTAGATATCGAGAGGAACACCGGTGGCGAAGGCGGCCTTCTGGACAGTGACTGACGCTGAGACGGCGAAAAGCGTGGGGA
+
AAA;;;CB=AA@CD;@99700=@>;?,0+/6;<:395;AA;A@?@AAA@=>:00,0<7;7=A>AABA=>@BBBB@7BB?7A@<4A@<><??A@@9><?ABACC@CBAC=@@AB=BBEHE?BB@?:?@A>ACCC@C@GABB@BACACBAA@CBDCBBB@AAAE=A?A@@BBBBBBCCCA@A=@>@AB?A>:98:?D?B?BC@C?B?BB@=AA@@@A???ABAAA@?;==00*09:::0;??@@@>5=
@N9IO0:00956:06364
TACGAAGGTGGCAAGCGTTGTTCGGATTTACTGGGCGTACAGGGAGCGTAGGCGGTTGGGTAAGCCCTCCGTGAAATCTCCAGGCTTAACCTGGAAAGTGCAGAGGGGACTGCTTAGCTAGAGGATGGGAGAGGAGCGCGGAATTCCCGGTGTAGCGGTGAAATGCGTAGAGATCGGGAGGAAGGCCGGTGGCGAAGGCGGCGCTCTGGAACATTTCTGACGCTGAGGCTCGAAAGCGTGGGGAGCAAAC
+
B@@;94:>AC@BB@CB@C>CC?AB=ABD<BBABA=A@::4:;;0;@?A@@@<@B?C@CD?CC?BBG>ABABBBCD<@@@A600+00*0+/39929939A@;99CCBB4B:665;9;;A@A@>@?@@@B<BB;;7;;;;CC@B@D?BC@C@BA@???@8@>@?:AAA@B@?@@A955<4<<8=;C@C@C>@@:B==:C@AA<99;956;7<9BBBB<A>>BCBA?999255999909555ABB8AAB@=5<
@N9IO0:00957:06396
TACGAAGGGGGCTAGCGTTGCTCGGAATTACTGGGCGTAAAGGGAGCGTAGGCGGGTCGTCAAGTTGGGGGTGAAAGCCCAGGGCTCAACCCTGGAACTGCCTTCAAAACTGGCGACCTAGAGTATGGTAGAGGTGTGTGGAACTCCGAGTGTAGAGGTGAAATTCGTAGATATTCGGAAGAACACCAGTGGCGAAGGCGACACACTGGGCCATTACTGACGCTGAGGCTCGAAAGCGTGGGGAGCAAACAGG
+
=@;;;7<<<<+<===;;;:=>>>>9@@C?CCCCE>:;;CD0;;/5:9=ABB?BCC>B@@A;:3:@6===?.=@@?4@AA<AAA<@CBA?BB<@@@C@CCCC@C@BBED<CCCABBAB<@@@BAAAEC@BCBAA?@CCCBD?B?BAA8@@:;:>@@AA=@@AB<A?BAAA???@@:A@;A;AB?B<B?CCA@=@?>286;BBBCCCAAA=3A<BB?BBBAAAA=>955/56=???:??AABBB5BBBCC<788?
@N9IO0:00964:05788
TACGGAGGGAGCTAGCGTTGTTCGGAATTACTGGGCGTAAAGCGCACGTAGGCGGCTTTGTAAGTTAGAGGTGAAAGCCCGGGGCTCAACCCCGGAATTGCCTTTAAGACTGCATCGCTTGAATCCAGGAGAGGTGAGTGGAATTCCGAGTGTAGAGGTGAAATTCGTAGATATTCGGAAGAACACCAGTGGCGAAGGCGGCTCACTGGACTGGTATTGACGCTGAGGTGCGAAAGCGTGGGGAGCAAACAGG
+
CCAC>ABC8;;9BBBCDD@CEBCC?CBJ@DBCCI>BA@@@:@@A@BCCBBC?@@>?CD=BBC@CD@CB@@;@>==7>AC@CCC9A?????AA9A<B<C?BF?BB>B?@>>>?>?@@@??<AA>AC?BDAEBBA>999AAD?C9:99?BBBBCCCCCC@CBBC>C?:::??@AAB999?B=@A>>?>?@@@A?ABB?B@CC?>>>BBCC<?BBB?AAB?AA@@@?999;99:@@@5::AADBD6@@@==6>::3
@N9IO0:00978:05766
TACGTAGAGTACAAGCGTTATCCGGATTTATTGGGCGTAAAGCGTATCGCAGGTGGGGATATACGTGGCGGGTGTAAGCCCTGAGCTCAACTCAGGACTGCTTGTCATACGGTATCTCTTGAGTCTGTTGGAGGGAACTGGAATTCTTTGTGGAGGGGTGAAATCCGTAGATACAAAGAGGAACGCCAAGGGTGAAGACAAGTTCCTACGGCAGCACTGACACTCATGAACGACAGCTAGGGGAGCAAAA
+
CB?@@@BB@A@AA>A;9;<;66:>9;<A8AC6?;3@A@AA<A:;<A@BC;96:==@@2@@9;;ABBC?BBD=::99599;3;<=>@::;7/-*22(((((((((**2,/55./-,,,,,(,,*55,-/6;6777196966)/)/177;5;>=9<<>?1@;;?38899>??>>?;<<1;@?;>;777.33991888.33::4:;6;6<<BA>BBBB==999B@?:892..2....777333;;+5555555
@N9IO0:00964:05827
TACGTAGGGTGCGAGCGTTAATCGGAATACTGGGCGTAAAGGCGTGACGCAGGCGTTGCTTAAGACAGGTGTGAAATCCCCGGGCTTAAACCTCGGGAACTGCCGCTTGGTGACTGGCAGGCTAGAGTACGGTAGAGGGGGGTGGAAGTTCCTGGTGTAGCAGGTGAAATGCGTAGAGATCAGGAGGAACACCGATGGCGAAGGCAGCCCCCTGGGCCTGTACTGACGCCTCATGCACGAAAGCGTGGGAGCAAACAG
+
CBBBBBBB>BBBBHECCC?A?ABC@C9;;A;;:,0/099)/)/97//44///2///)///)559555:55545/;5;;;;/;;(//)//(/)////(/)////)---(-(--/7561///49:/4443389288348>???'AD?C=@@6:1773;;78>7336343=6=888::997-----(/4.4.44439945.55;8>.6555;;;(555)549<<<?<5////)///>;455333(333344(488880944
@N9IO0:00991:05845
TACGTAGGGTGCGAGCGTTAATCGGAATTACTGGGCGTAAAGCGTGCGCAGGCGGTGCGCCAAGCTCGATGTGAAAGCCCCGGGCTTAACCTGGGAATTGCATTGAGGACTGGCGTGCTCGAGTGCGGCAGAGGGGGGTGGAAGTTCCACGTGGTAGCAGTGAAATGCGTAGAGATGTGGAGGAACACCGATGGCGAAGGCAGCCCCCTGGGCCGACACTGACGCCTCATGCACGAAAGCGTAGGGGAGCGAAACAGG
+
BBCCBABC?@AACAABBB>B=A@=:@,0)00000)59@;@8@=BCDDDCBB?BB=AAB::4:9:::8;;0//99=30///&39.780:79>BBC=B9>4897:289:7;::<7>=789=<877;;>?=977899999%9;6;*//16477///(/99;;<==@E>BBBDDBBBBA@@@B=@@?B?BBB?@;?>*00/7;27;<<:::(:;;2:27/////-7://)/99/459;<<<2::9/////&////4803334
@N9IO0:01002:05819
TACAGAGGAGGCAAGCGTTGTTCGGAATCACTGGGCTTAAAGCGCGTGTAGGCGGCTCGGTTAGTACCTTGTGAAATCCCACGGCTTAACCGTGGAACTGCACGGTATACTGCCGGGCTCGAGGCAGGTAGGGGCCACTGGAACTCTCGGTGGACCGGTGAAATGGGTAGATATCGAGAGGAACGCCCGTGGCGAAAGCGGGTGGCTAGGCCTGTCCTGACGCTGAGACGCGAAAGCGTGGGGAGCAAACGGG
+
BCCCBBB?BB=??;??@@=AA?CC@D?@@AACEM>CC;?@699=AAAAA?>:>A9?<AC;C:CBCBB9B9@AC@@7=B=7=CD@CB@C@C;;;C@D@CCCDCCC@CCBCAAAB@CC=CA@AA@=A<;89=?@<0=,//774:4955555.59.556<5;555)5:<0;>>>=999999AB=@=B:;;0::?<@@CC>BBBB=CB9;;DC=@>@BBA?A;;<<<<;;:BACAA@@:@@@@AAA8BBBBC=BCC>
@N9IO0:00974:05867
TACAGAGGGTGCAAGCGTTAATCGGAGTTACTGGGCGTAAAGGGCGCGTAGGCGGATTGATAAGTCAGATGTGAAATACCCGAGCTTAACTTGGGGGAGTCGTCTGATACTGTCAGTCTAGAGTATTGGAGAGGGAAGTGGAATTTCCGGTGTAGCGGTGAAATGCGTAGATATCGGAAGGAACACCCGTGGCGAAGGCGACTTCCTGGCCAAATACTGACGCTGAGGCGCGAAAGCGTGGGGAGCAAACAGG
+
BBBBBBCF>BB@@;@???=@=??C?AAB=@@ABB<ABBCC?CD>9;:C@AA?BB=AB?AA??:?>A??CBBAAAC>BBCC<BAAAB=@>@C@EDDD3@@@A@@@BBBBCCEBBBCCCCBBBBBBBBAGBCA@@@8@;@BB=B?CC>C?C?B@@@@@A>BAAC=;<;C@@@@@AAAA?C?A?B<@@AB;A@@<@@@<A?BBBBB=@=@A:@5;;0;>CAA@@@BB;;:=@@@BAF?CBCABCA6;;AAA;AAA=
@N9IO0:00976:05880
GACGAACCGTGCGAACGTTGTTCGGATTCACTGGGCTTAAAGGGCGCGTAGGCGGGCGATCAAGTCCAGGGTGAAATCCTCCGGCTCAACCGGAGAATTGCCCCGGATACTGGTTGTCTCGAGGGAGGTAGGGGCAGGTGGAACTTCCGGTGGAGCGGTGAAATGCGTAGATATCGGAAGGAACGCCGGTGGCGAAAGCGGCCTGCTGGACCTCTTCTGACGCTGAGGCGCGAAAGCCAGGGGAGCAAACGGG
+
CAA@@=@>A@@?AA<???<???AB?AA>@@@;;;0;?5;;0;<6??@@@BB@CCC=BBBCBB<ABC@CEF>AAAH?GA?>@,0,0/=@6?:C@CCF@F;9<CC9D?AABD@@;@<@@???@@@@:A@>ABCCC:CBB>AA?B?BB@F<?<>B;AA@A>@AAA8?>??:A?@A???A;?:>@C?CBC?B>A@:@??@:ABB@B?CCCAA<???AAB8BBBAA@EB@???98884=3:@<>===2>>AAC=A@A8
@N9IO0:00986:05908
GACGGAAGGTGCAAGCGTTGCTCGGAATCACTGGGCGTAAAGGGTGCGTAGGCGGCTTCTTAAGTCCGGTGTGAAAGCCCAGGGCTCAGCTCTGGAAGTGCACTAAGAAACTGGGAAGCTTGAGTACCGGAGGGGAGAGTGGAATTCCGTGGTGTAGCGGTGAAATGCGTAGATATCAGGAGGAATACCGGTGGCGAAAAGCGACTCTCTGGACGGTTACTGACGCTGAGGCACGAAAAGCGTGGG
+
ABCC@B@B>ABBC<A@BB?CBA?A?C?BBB@>>>5>@>A?/;;0;A=??AB@BC?BB8;;<A<@BB?C@;::9::*7>@9@@A5<BA@@C998819,38/0/9//(--918888(/(///(/88577,3,33A=9AA>99:17)/(.(...(.357722/5555,33...543------026262-..05.35492333&3889::8=99<9A??;?:??AAA??<9::8.7788525&2555555
@N9IO0:00987:05865
TACAGAGATGGCGAGCGTTGTTCGGAATCACTGGGCTTAAAGCGCGTGTAGGCGGAGCGATGGGTGCTTTGTGAAATCCCCCGGCTCAACTGGGGAATGGCTTGGCAAACCGGCGCTCTTGAGGCAGGTAGAGGTGACCGGAACCATGGGTGGAGCGGTGAAATGCGTAGAGATCCATGGGAACGCCGGTGGCGAAAGCGGGTCACTGGGCCTGATCTGACGCTGAGACGCGAAAGCGTGGGTAGCAAACAGG
+
BB@;;;BBCCGCBAB???;??9>@<@5::@@@?@9@B398-9<==@@A@AA>@@;@?@A@;;;0;@??A=BBBBB=BBBCC3B>AABC?AAADD8@?AC?BD:;8;CB<B?B?BBDCBB?B;:6;A@=<BCBB?BBBB?B=@;@?B<<<4::5:=BB;CC>A8;??BCB?:?AA@<A@?@/9-3<=9??@B@BB?@6=:9:/9???ABB=B=A@@AA@AAAAA@:99?@?@:::5:@@;;:5:@?ABC<;<;5
@N9IO0:00990:05866
TACGTAGGGTGCGAGCGTTAATCGGAATTACTGGGCGTAAAGTGTGCGCAGGCGGCCATGCAAGTCGAGTGTGAAAGCCCCGGGCTTAACTTGGGAATTGCGCTCGAAACTACGTGGCTGGAGTGTGGCAGAGGAAGGTGGAATTCCACGTGTAGCGGTGAAATGCGTAGAGATGTGGAGGAACACCAATGGCGAAGGCAGCCTTCTGGGCCAAACACTGACGCTCATGCACGAAAGCGTGGGGAGCAAACAGG
+
ABCBABBB=@@?BBEAAA@C@BBC@B?B?CEBCC?BBBCD>B@@ACAAB@@=@B>A>A@;;;=@AA:889?@@@@699:9&783788>8=B>CD;@=A/38A@A:::=5:333;78.:AB>BBBAAA:>?:99=A=A?BB?BAC?B?@;:::>:::=48344(4889<;;9::9:;?9==996949.4.443944059999<0515=<>2;.44(4::<;<454<444444444909?@@@AA6@AAAC=@@B@
@N9IO0:01005:05864
TACAGAGGGTGCAAGCGTTAATCGGATTTACTGGGCGTAAAGCGTGTGTAGGTGGCTCGCTAAGTCGGTTGTGAAATCCCTGGGCTCAACCTGGGAATTGCAGTCGATACTGATGAGCTCGAGTTCGGTAGAGGGTGACGGAATTCCCGGTGTAGCGGTGAAATGCGTAGATATCGGGAGGAACATCGATGGCGAAGGCAATCACCTGGGCCTGAACTGACACTGTGACACGAAAAGCGTGGGTAGCAAACAGG
+
BBBBCBAA=@@?A>>:7817-39:7<;@8@@@BB<ABBCC>BBBAA@@CCC?AA?C:96@AA=AACCBDA@@>>>7?CF8BCF>A?;>:>;><<5;6:9>0///9::>AABA??=7338883444:<6@@@999(3393:3:8=/87(339?844>@6794<3@@ABB@><<<5555,9=2;.:A@DCAAB?B@B?B?BB@CBCC?ABE<B>B@@:@@@@@B=AA=;:98:;;;;&;:BAA<4@@:9380839:
@N9IO0:01013:05879
AACGTAGGAGCAAGCGTTATCCGGATTTACTGGGCGTAAAGCGCGTGCAGGCGGTTTGAGAAGTCGTGCGTGAAAGCTCCCTGGCTTAACCGGGAGAGGTCGGTGCGGAACTCTCAAACTAGAGACAAGTAGAGGCAAGTGGAATTCCGGGTGTAGTGGTGAAATGCGTAGAGATCCGGAGGAACACCAGTGGCGAAGGCGGCTTGCTAGGCTTGTTCTGACGCTCAGACGCGACAGCATGGGGAGCGAACGGG
+
<.9444945559499<<7@@@;@;9:9)999;C=BBABC8;;CBB@@@BC@<;:;A<@ABB=@@AAA@@@:...*---66/9<0557;2949@<@A?>6;00+0:0/)9<@B@@@BB=BBCCBBBBD?A@@>9939:;?BA9?=??B?CD>CBBBB??=?AAA=AB@@@CCB@;;;9@<??=A=AAB?BBBBABBB?C?BB?BE9<;C;;7;;@CC@CCCCAAACBB@;;;A@CCGHFCBBGD:BB;;;>AAB<
@N9IO0:00973:05920
TACGTAGGGTGCGAGCGTTAATCGGAATTACTGGGCGTAAAGCGTGCGCAGGCGGTTTTGTAAGCCAGATGTGAAATCCCCGGGCTTAACCTGGGAATGGCATTTGGGACTGCAAGGCTGAGAGTGCGGCAGAGGAGACTGGAATTCCTGGTGTAGCAGTGAAATGACGTAGATATCAGGAGGAATACCGATGGCGAAGGCAGGTCTCTGGGCTGACACTGACGCTCATGCACGAAAGCGTGGGGAGCAAACAGG
+
CCCABBDD<AACAA@BCC@D>BAA<@496:@@@C=BAAAB6;;BABBBBAA?AA=@@A6A@@?@?7;>>>B=;AB8::::+7<6<?6?4<4;=>)/)08389:=(37,7:883>5659///69//4;=7:@>;;9778::<8=7<5:0445<8:::433443;4:45499==899839@8<@7<7;9945<<<:=00+0:<>>:=<=?777-779449<>>??<@A???><<>999.7<;;<=<0777<;5;=?9
@N9IO0:00975:05932
TACGTAGGGCGCAAGCGTTGTCCGGAATTATTGGGCGTAAAGAGCTCGTAGGCGGTCTGTCGCGTCGGATGTGAAAGCCCGGGGCTTAACCCCGGGTCTGCATTCGATACGGGCAGACTAGAGTGTGGTAGGGGAGATCGGAATTCCTGGTGTAGCGGTGAAATGCGCAGATATCAGGAGGAACACCGGTGGCGAAGGCGGATCTCTGGGCCATTACTGACGCTGAGGAGCGAAAGCGTGGGGAGCGAACAGG
+
CCBBBBCC=AAABAABBB@CCC?C@C@B=BC4:;0:>=@A=B@@@@@?<>>99;4;AAA@BAAABAA>ABBBCCC<BBB/:;:.;@=A=BCC<DF=A@B@@A@@CCBCBABC?BAAADCCBBC:;:B?A????5<==:00+0:=9><AA>ACBBBBD@BDDE>BB?@:::BBB@@?A<??<@<@BA=B=@@=AA?1829=89;;BB;;;0<>9:3:AA@@@@@@ABB?;;;@@@;@AACCCC6AA;;;5<@@<
@N9IO0:00979:05957
CACGGGGGGAGCAAGCGTTGTTCGGATTCATTGGGCGTAAAGGGCTCGTAGGTGGCTTTGTAAGTCGGAGGTGAAAGACACGGCTCAACCGTGGAAACGCCTTCGAAACTGTGAAGCTTGAGGCTGGGAGAGGAGATCGGAATTCCTGGTGTAGCGGTGAAATGCGTAGATATCAGGAGGAACACCGGTGGCGAAAGGCGGATCTCTGGACCAGTTCTGACACTGATGAGCGAAAGCCAGGGGAGCAAACAGG
+
CDDDEDID)AACE@CCCE=A?>@B?BB@BCHBCC?CBBCC>CF>BAA@@BC?BB?BBB>BCB?AA::5;=39:A@8@;;44>:?@BB=A=A;;5;@0;:;>B<@ABE?CAAA?@5;;=>=994:AAB=CBBB>AA???@=A=A?B@CC?BBBBBB@<@@@@8000@>>:??BAA==277)-)---(-055(.257'238:/558:==D7;;;???7;;>>:999?;=>>BBBCC=??>?@AA+999:9,8<=8
@N9IO0:00980:05911
TACGAAGGGTGCAAACGTTGCTCGGAATTATTGGGCGTAAAGCGCACGTAGGCGGCTTAGCAAGTCGGATGTGAAATCCCTCGGCTCAACCAAGGAAGTGCATCCGAAACTGCTGAGCTTGAGTACGAAAAGAGGATCGCGGAATTCCCGGTGTAGAGGTGAAATTCGTAGATATCGGGAGGAACACCAGTGGCGAAGGCGGCGATCTGGGTCGATACTGACGCTGAGGTGCGAAAGCGTGGGGAGCAAACAGG
+
AABBA=AB<@@@CC<:;;=AABCB=A=A>BB7B@4@A:9:5:878=559?A??:6;>9=>>C=:::@:>956<>C;;;;09445;==@8@)0+/5;4<A;;@@<5;AB=BBBABA;::?:??ABBBBBEE;BBB?BB;;;A>C>B?BC=A???@B@@@=AAAA=B?CCBBBBCAAAAA9=?=?=AAC@C;;<?ABB?B>@@>@BAAABBB<BCCBCCCCCCCCCCBCC?BBBAAA8CACAAAA.;;AAA<AAB?
@N9IO0:00988:05926
TACGTAGGTGTCAAGCGTTGTCCGGATTTATTGGGCGTAAAGCGCCCGCAGGCGGCTTGCCAAGTTCGATGTGAAATCTCCCGGCTCAACTGGGAGGGTGCATCGAAAACTGGCAGGCTTGAGGCAGGGAGAGGGATGTGGAATTCCAGGTGTAGTGGTGAAATGCGTAGATATCTGGAGGAACACCAGTGGCGAAGGCGGCATCCTGGCCCTGTCCTGACGCTCAGGGGCGAAAGCGTGGGGAGCAAACCGG
+
BBAAA@A>@;::B?AACC=@@AACADCC?CEAKJ>AABAB8BA@@A:BABB?AB>AB?BB=B=AA7;;C;;;CBB=;;;CD=B@<;;C?BAAA;===588@>?>?>A?0>7737??=AB>A@@;@;;;09;@AC<CBBBA=@?@=A?@@=@C@@@BC@CCCC=;;;@A@@AAA::9@9??6;8;BC?C;;;?BB@<@=@C@CCBE?AA6;;0;BAA?BA@@@?996;@@+?999,49B=>>>1;?@AC:?5>;
@N9IO0:00988:05942
GACAGAGGGTGCTAGCGTTGTTCGGAATTACTGGGCGTAAAGGGCGCGTAGGCGGTCCGTTAAGTTTGGCGTGAAAGCCCCTGGCTCAACTGGGGAACGGCGCTGGATACTGGCGGACTTGAGTACCGGAGAGGAGAGTGGAATTCCTGGTGTAGCGGTGAAATGCGTAGATATCAGGAGGAACACCGGTGGCGAAGGCGGCTCTCTGGACGGATACTGACGCTGAGGCGCGAAAGCGTGGGGATCAAACAGG
+
BCCCCCJG?CCBBB@B??<@?=??9?5;5;9@@A=BBABA;@@9@AAA@@??AA<AC=@@7;8;CD>G@BCBBBB<BABB9BB=BBBB?BCCCC;C>BC?ABC@@>@BDDCC@CC?BAB>>?898@=A=AA?<;<@B@BB>B@C?B?CB?BBBB@@@=BA??<?@@@@@?>>>>>>A;>@?B=BB@?B=AB=AB?;@=@@=@AC@@@B@BBB>@@@@??:::>?A@@<@AAAAB=BBCCCFD;BBBDD>CCB@
@N9IO0:00993:05918
TACGTAGGGTGCGAGCGTTAATCGGAATTACTGGGCGTAAAGTGTGCGCAGGCGGCGTCGCAAGTCGAGTGTGAAAGCCCGGGCTTAACTTGGGAATTGCGCTCGAAACTACGAATGCTGGAGTGTGGCAGAGGAAGGTGGAATTCCACGTGTAGCGGTGAAAATGCGTAGAGATGTGGAGGAACACCAATGGCGAAAGGCAGCCTTCTGGGCCAAACACTGACGCTCGATGCACGAAAAGCGTGGGGAGCAAAACAG
+
<A@<?;<<30/0/9<<BB?C?B;:499A8B?=>>90//:<3:/0/@@BB;;8;B?A;99@@A;>??@:333399=6879*77(33,3,/:(//(/38(//6//333=/33@<9/(//0/8167::;;:?@???;??>9;;+0,0:>*0/<=;;:<?=3945:9&599<=@;;=<666C;?A;@8:99./279)////)/3///68=8=<<<1:299)5<;90/.--6--,2-//99588&-------&-7/444&449
@N9IO0:00994:05945
TACAGAGGGTGCAAGCGTTAATCGGAATTACTGGGCGTAAAGCGCGCGTAGGTGGTTCGTTAAGTTGGATGTGAAAGCCCCGGGCTCAACCTGGGAACTGCATCCAAAACTGGCGAGCTAGAGTACGGTAGAGGGTGGTGGAATTTCCTGTGTAGCGGTGAAATGCGTAGATATAGGAAGGAACACCAGTGGCGAAGGCGACCACCTGGACTGATACTGACACTGAGGTGCGAAAGCGTGGGGAGCAAACAG
+
BBBBCCCF<AA>=;<<:95;=AAB=@>@@BBBDD@BBBBC<BBBABBBBDEBCD?B>ABB?C@BB?C?BBDCBCE8:9BA8@C>CBBB@C?BBC>C@CB@A9::?BGF;CCC?ABBBBC??>AA@?A@CBBBBB<@@>>?8?<?@9@8???@@@===;?===6=@;::??>99///08094;28>@6::??5:;@;@=AABA>AB>BA=@@A999><<<;;887==?9>AAAAC:?>?ACDF;C>??B;999
@N9IO0:00997:05946
TACGGAGGGTGCAAGCGTTGTCCGGATTTATTGGGTTTAAAGGGTGCGTAGGCGGCCCGGTAAGTCAGTGGTGAAAGCCTCCAGCTCAACTGGAGAACTGCCATTGATACTGTCGGGCTTGAGTACAGACGAGGTTGGCGGAATTGATTGTGTAGCGGTGAAATGCATAGATACAATCAAGAACACCGATTGCGTAGGCAGCTAACTAGGCTGTAACTGACGCTGAGGCACGAAAGCGTGGGGAGCGAACAGG
+
BA@@=:9;4;BCC?CCCC=AAB7;7:BA=AB?BB;@?6=>/99/9<<777=8:929=3>4955:>9999:244;;4<?7>>7=>995B?BBB=@A@<@ABB>AB?B?@@AA>000=,00+0;;<;::>;;9=@194976649<C;A:;6;B;;;BBB@A@?B=A:::AA??::;;5:@A@CE?@@@;@9848>:9:=::99==?:>@AA:9:;@@;=AA@@AB;;9>;===944(494<=>=/<<95559==5
@N9IO0:01009:05959
TACGTAGGGTGCAAGCGTTAATCGGAATACTGGGCGTAAAGCGTGCGCAGGCGGTGATGTAAGACAGATGTGAAATCCCCGGGCTCAACCTGGGAACTGCATTTGTGACTGCATCGCTGGAGTGCGGCAGAGGGGGATGGAATTCCGCGTGTAGCAGTGAAATGCGTAGATATGCGGAGGAACACCGATGGCGAAGGCAATCCCCTGGGCCTGCACTGACGCTCATGCACGAAAGCGTGGGGAGCAAACAGG
+
CDAAADDD>:;:C@CCBB@C@CBB=A49;@AAA=;;;BB;BBBBBBBB@@=@A=AAA@@@@>;::B@@@BA@@A9@@@@3@C;A;;;@C@CCC?D@BBBBCCC>DCCCBBBBBBB??@C@BBBCBB>A@?;;;;;*;AA>A7;7;>BDCCBBBCBCBDAAB<@@@BBBBBBCCBBC@@?=??BAB=@?AA>ACC?B?BB>AAAA6???9?=AACCCBBH@??A???@@@@???5=::::::+9<=AC>AAA?
@N9IO0:00989:06005
TACGGGGGGGCAAGCGTTGTTCGGAATTATTGGGCGTAAAGGGCGTGTAGGCGGTGCGGTAAGTCTCCTGTGAAAACTCCGGGCTCAACCCGGAGCCTGCAGGGGAAACTGCCGTGCTTGAGTGTGGGAGAGGAGAGTGGAATTCCCGGTGTAGCGGTGAAATGCGTAGATATCGGGAGGAACACCCGTGGCGAAAGCGGCTCTACTGGACCACAACTGACGCTGAGACGCGAAAGCTAGGGGAGCAAAACAGG
+
@A::9;9;9#5;7<<==9=>?@@?A@C@CC@BC>CBCBD>BB>BCCBBBB>::6:BAB@CD@BCAAC@BBB9:9:.;;;5;E=BBCB@BD=C?A@@>;;:AAAA8BB<BABB?A@A@C@BABB:::C<??CC?BB99:@<@:?<?B=B>??AAA??9=>??8??@@:::A@@@@@@9@?292999@9??A<A>>?7?>=19/////8938838--(-----///69///:668:2:;<<=B?0=<7878&8>>8
@N9IO0:00997:05970
TACAGAGGGGGCAAGCGTTGTTCGGAATTACTGGGCGTAAAGGGCGCGTAGGCGGCCTTCTAAGTCGAACGTGAAATCCCCGGGCTCAACCCGGGAACTGCGTCCGATACTGGAGGGCTTGAATCCGGGAGAGGGATGCGGAATTCCAGGTGTAGCGGTGAAATGCGTAGATATCTGGAGGAACACCGGTGGCGAAGGCGGCATCCTGGACCGGTATTGACGCTGAGGCGCGAAAGCCAGGGGAGCAAAGCGGG
+
CBBA@999:9*;B9BAABACC@CCAC@B?BBBBB>???DD=BB=BB@@???;894:?C>AAE>A?A:;6;AAABB<A@>@*::6;BBD@CC>CC?CACCCA?>@=>>>@@??:9::/;B=BE@BC@BC<@@BAA9>@=9:6:=A?C@CB@CB?????:??@@;@BBBBABCBA@>::3982=8AAB@E?BB?BBB?B???>?A?>9??48=?C?BBB=?>BBCCAA@59:@@?@8??399>=2<===?8?;>>6
@N9IO0:00966:06023
TACGTAGGGTGCAAGCGTTAATCGGAATACTGGGCGTAAAGCGTGCGCAGGCGGTGATGTAAGACAGGTGTGAAATCCCCGGGCTTAACCTGGGAACTGCATTTGTGACTGCATCGCTGGAGTGCGGCAGAGGGGGATGGAATTCCGCGTGTAGCAGTGAAATGCGTAGATATGCGGAGGAACACCGATGGCGAAGGCAATCCCCTGGGCCTGCACTGACGCTCATGCACGAAAGCGTGGGGAGCAAACAGG
+
ABBBBBCD>9;9C?BBA@>@>BBC?C6;;@;;;0;@?CC;CABAAABBBC?@B<@@@AAAB<;::AA?BBBDBB>BCCC:CC>CC@C@B?AAC9@;@;;;A@A=BDBBBBBBBBBBBBB<@@BBCC@C??@CCCC1BA@?@>@=B?BCECCCAAABBCCCC>CCCCBB9::BBBAA>::595:??=AAAC?@@@=A>AA?ACDD9BBA<A=AABBBBBB??????@@@AB???:?AAACCC9::@BF>BBB>
@N9IO0:00979:06035
TACCAGCACCCCGAGTGGTCGGGACGATTATTGGGCCTAAAGCATCCGTAGCTTGTCCTGCAAGTCTTCCGTTAAATCCACCTGCTCAACAGATGGGCTGCGGGAGATACTACAGGGCTAGGAGGCGGGAGAGGCAAGCGGTACTCAGTGGGTAGGGGTAAAATCCTCTGATCCACTGAAGACCACCAGTGGCGAAGGCGGCTTGCCAGAACGCGCTCGACGGTGAGGGATGAAAGCTGGGGGAGCAAACCGG
+
CAB>@@>@@@@9A;;:CBCCCH?EC;;;@CC@DE?B?;;;0<?@@@?AAAAA@=@AA????A7::??=@>AAAED=BB?CB?BBBBBB?BBBBBCE>???@@A;888;:99999:A:ABBB<><9888+9@9949A;??FAFCABAAAABB=BBBDD4@@DD:BB?BBBBAAA@CBBAA=A@@;??=A????ABB=?<??:>@=AA>AEF@BABBCCBBAAA=???AB=ABBBC>BBBCDDD3BBBBD5:5;<
@N9IO0:00980:06058
TACGTAGGTGGCAAGCGTTGTCCGGATTTATTGGGTTTAAAGGGTGCGTAGGCGCCCTGTAAGTCAGTGCTGAAATATCCCGGCTTAACCGGGAGGGTGGCATTGATACTGCAGGGCTTGAGTGGAGTCGAGGTAGGCGGAATTGACGGTGTAGCGGTGAAATGCTTAGATATCGTCAAGAACACCGATAGTGAAGACAGCTTACCAGGCTTCAACTGACGCTGAGGCACGAAAGTGTGGGGATCAAACAGG
+
BCCCB@@=996:C=@@@A=@CCAC@CIK=CC9;;0;C.99/9;6;<@A>CE?;;9A6??@@<@@BBCBAAABBC;;;;BB<B=;;7<>A=AA8@@@6>@>@??7?@ABCB@AABD=AA>A@@@B>@A@@@@@?ADDACC@C=?<::;A?A@>@@:92:@@@9@A@@=@@@A@AAC@@@558>??>?BCB??@CB?AB:99@A;>:689073.7?6<===B=88833.3::>>::;ABBBDD::98CD=ABB8
@N9IO0:00987:06044
TACGGAGGGGGCTAGCGTTGTTCGGAATTACTGGGCGTAAAGCGCGCGTAGGCGGCTTTGTAAGTCAGAGGTGAAATCCCGGGGCTCAACTCCGGAACTGCCTTTGAAACTGCATCGCTTGAATCCGGGAGAGGTGAGTGGAATTCCGAGTGTAGAGGTGAAATTCGTAGATATTCGGAAGAACACCAGTGGCGAAGGCGGCTCACTGGACCGGTATTGACGCTGAGGTGCGAAAGCGTGGGGAGCAAACAGG
+
AB:605===?+==?CBBBADIADI@B@B@BBCCF>CCCCB<A;;:CB@@@A=;;7;CC=BBB?BAABB;95:@A?;BB=8?==.9=9?9??A9?<??BCCB@DD>BBB=BBBFEBAABB:9:?BC?BB>BB@A=@@@99:;??B?B?A@@@????BB=AAAA:A=@ABA===??;?@:<8=A:;;<=@???==//*/7//*/>6;;>@:>><@<@AA<>>==;=:::8<<<???8@===AAA3>=<;>7877:
@N9IO0:00996:06031
GACGGAGGGTGCAAACGTTGTTCGGAATCACTGGGCGTAAAGGGCGCGTAGGCGGACTCGTAAGTCGGGAGTGAAAACTCGGGGCTCAACCCCGAGCCTGCTTCTGAAACTGCGAGTCTTGAGGACCGGAGAGGAAAGTGGAATTCCTAGTGTAGCGGTGGAATGCGTAGATATTAGGAAGAACACCAGTGGCGAAGGCGACTTTCTGGACGGTTCCTGACGCTGAGGCGCGAAAGCTAGGGGAGCAAACAGG
+
;@;:69BD=BBBBA<AAA=;;66=:<9==BBBBA9??999,4:24449@;;5:A=ABCBCDB@@?;;:.;B?;;:;&9><=B>7BBAA?ACC;C;;;=@?;;69>@AC=BABBC@BA?A;9>=4?B:@<?BBB=AA:@AA=C<@=@9;;CCCBCCC>@CB;?@@==<<<<?:99<>>:?=AA699A:>888;?>>;?=BBBBCE;=>A?B@@;@=@98<?====9::9=>>;::/;;@;;;;.;9;=>49:@<
@N9IO0:01001:06023
TACGGAGGGTGCGAGCGTTGTCCGGAATCACTGGGCGTAAAGGGCGCGTAGGCGGTTCGTTAAGTCGTTGGTGAAATCCCGGGGCTCAACTCCGGGGCGGCCGGCGAGACTGGCGGGCTCGAGCACGGTAGAGGCAGATGGAATTCCCGGTGTAGCGGTGGAATGCGTAGATATCGGGAAGAACACCAGTGGCGAAGGCGTTCTGCTGGGCCGTTGCTGACGCTGAGGCGCGACAGCGTGGGGAGCAAACAGG
+
DCBB@BBB=ABABAAAAB>BCC@C@C?AACCCCC=BBACC?CL>CB@A@BB?AB?BACCC?B?BCBBB?B?BBCC=CAD=CCC8@A@@=?AA>BDC9BB=?=?=@?BBA@AA>AAA;999999>@??9<@@@@<@AAAAB>A>A;@@;@?ABBAACD?CB?B@BBAA@AAA@@@BCD>E8::@BB@?BBBC@CECACACBB@BCA?@@@:@=AA=CABBBAABA@@@?BBBCCAA@:;;CDD;CFDED>;;;>
@N9IO0:01009:06046
GACGAAGGTGGCAACCGTTGCTCGGATTCACTGGGCATAAAGCGCGCGTAGGTGGCTCGGCAGGTCACTGGTGAAATCCCACGGCTCAACCGTGGACCCGCCAGTGAAACCGCCTTGCTTGAGGACGAGAGGGGAGAATGGAACTCTTGGTGTAGCGGTGAAATGCGTAGATATCAAGAGGAACGCCGGTGGCGAAAAGCGATTCTCTGGATCGTTCCTGACACTGGAGGCGCGAAAGCTAGGGGAGCAAACAGG
+
ADA@?9>;:;50@;@,00>BBBBC@;;9;BA@@D=CDBBB<BA?@?@A@AA>@@;>@77-4@>6?@??AB>AAAA;ABA<AAC@C@??@C?????BBA<AA>A@@@BD=C@BB?A<AAA>BDB?BDCDDCCCE:B@@=@A?A=??BB>A>AA@???B?BCCC=AAABABA@99:??>@@@9?;?@@?C?BB?979<<0<?AAB?????;5;;887<A1757::;00)06166?::=58>@====3=??AA=@@?<
@N9IO0:00965:06104
TACGGAGGGAGCTAGCGTTGTTCGGAATTACTGGGCGTAAAGCGCGCGTAGGCGGCTATTCAAGTCAGAGGTGAAAGCCCGGGGCTCAACCCCGGAATAGCCTTTGAAACTAGATAGCTAGAATCTGGGAGAGGTGAGTGGAATTCCGAGTGTAGAGGTGAAATTCGTAGATATTCGGAAGAACACCAGTGGCGAAGGCGGCTCACTGGACCAGAATTGACGCTGAGGTGCGAAAGCGTGGGGA
+
ABBB=AA@0;;::>@BBB>BB?CB?B?C=ABBCC?;;;CC;@@ABBBBCCC@BB=A@@@5=@;@@?=??@==??@9@@A=@@A6????;A@A5A=@58@AA8C>8C>>8;;@;;;44:A@@@;:44<=7====9=<::8;2>07,33834433:3333:888182888:9333;/3/490//*/8949:;;279:4<76?5522::5505>5::B=@5;:B?94444.4>9444(4444/::+:
@N9IO0:00967:06081
TACGTAGGGTGCAAGCGTTAATCGGAATACTGGGCGTAAAGCGTGCGCAGGCGGTTGTGCAAGACAGATGTGAAATCCCCGGGCTCAACCGTGGGAATTGCATTTGTGACTGCACGGCTAGAGTGTGTCAGAGGGGGGTAGAATTCCACGTGTGAGCAGTTGAAAATGCGTAGAGATGTGGAGGAATACCGATGGCGAAGGCAGCCCCCATGGGATAACACT
+
AA:;;BCC=BBAA=@@AA7:7;A@:@-0//>>:3>;AAC8A:99B@@@;;4;A5;49AAAC>A;;;;;5;<<=>7BCBB6AA5.--5(-(--79/938(--/--(,,**,,--/993777733377333668;8888%259616/5+2.7//..--4...(----&..83355555::7>.52.5,2<<5:<:;5;=?:>9=;;;>=>.858>199;5:889
@N9IO0:00972:06061
GACATAGGTGGCGAACGTTATCCGGAATTATTGGGCGTAAAGGATGCGTAGATGGTAGAATAAGTTAATGGTCGATGTCAAACTCAATTTGGCGGAAGCTGTTGATACTATTCTGCTAGAGGACAGGAGAGGTTGATGGAATTCTGTGTGGAGCGGTGAAATGCGTTGATCTACAGAGGAACACCAAAAAAAGGCGAAGGCAATCAACTATTCTGTTCCTGACATTGAGGCATGAAAGCGTGGGTAGCAAACCGG
+
AACCB@B>>>9>>@<@AB?BBB@B@B@C@BC@CF=BA???9?=@?A@AABBCAB?AACC?AA>AA@C@BB>???BBBBABD>BAAB?BB5858?:A6:8AAB@BCBBBBBC=AA@@@@:::=BAAB>B;;;@C@CCCC?C?B?BBAAABA;?@;;6;CCD?FCBBA?A@@;;;;;A@@>B=@@@4;;;;;;#;.;5954.5A>@5675<DD4:6=@;?><<<BA<:@6;4<C<<BF?C=;;LI>DBBABB0<7<@
@N9IO0:00975:06081
TACGGAGGGAGCTAGCGTTGTTCGGAATTACTGGGCGTAAAGCGCACGTAGGCGGCTACTCAAGTCAGAGGTGAAAGCCCGGGGCTCAACCCCGGAACTGCCTTTGAAACTAGGTAGCTAGAATCTTGGAGAGGTCAGTGGAATTCCGAGTGTAGAGGTGAAATTCGTAGATATTCGGAAGAACACCAGTGGCGAAGGCGACTGACTGGACAAGTATTGACGCTGAGGTGCGAAAGCGTGGGGAGCAAACAGG
+
BBCB?@?@:@A@BBBCAA>CC@CD@C;::;DBBB=A@>??;@?BBBBAAEG@@?<@@@AA;;6;A@?@@@=@ADD=BBB=BAA9@::72;;;.9287<334>BA<BBC>BBAA=A999DBBA=:;:6;5;B@?=?AABBB@C?B?B@BAAAAACBCC?BCCD<A=??????>?B57/6>5/0*/;;6;:;;077<8<89;>=??@@@B?ABB>BBBB@CCCBBBAA@?BAB;::6;?A??@@7@ABCC;AAB?
@N9IO0:00983:06083
TACGAAGGGGGCGAGCGTTGTTCGGAATCACTGGGCGTAAAGCGTGCGTAGGCGGTCATGACAGTTAGGAGTGAAAGCCCCAGGCTCAACTTGGGAATTGCTTTTAATACTACATGGCTCGAATTCGGGAGAGGATAGCGGAATTGTCAGTGTAGCAGTGAAATGCGTAGATATTGACAGGAACACCAGTGGCGTAAGCGGCTATCTGGCCCGACATTGACGCTGAGGCACGAAAGCGTGGGGATCAAACAGG
+
BBCA@=ADCB3CD;=9BBFFKABC@B>BABBCCC=AAACC=CAAABAA@AA@;;8;ABBBBBBAA>AA>AA@??B>BBBB9AA?AAAB?BB@BB=B?B@???FF;C?BAAAAAA??;?ABBE?A?ACD=A>>>:?@@??<:B@D@CBBBBBBBBBB999DEE>:;:CBCDCBBA<@;<<B>B@BCB@BB;;7;AAB5;;A<@BBCC;9299,9@9>>=@??>>999:2:AB;;;0;;ABBCC;BBBLJ?==;F
@N9IO0:00990:06077
GACAGGGGGCTCAAGCGTTAATCGGAATCACTGGGCTTAAAGGGTGCGCAGGCGGCCCGTCAAGCGTTTTGTGAAAGCCCTCGGCTCAACCGAGGAACAGCAGGACGAACTGGCGGGCTCGAGGCAGGTAGGGGCCGGAAGAACAGTAGGTGGAGCGGTGAAATGCGTAGATATCTACTGGAATGCCGATGGGGAAGCCGTCCGGCTGGGCCTGTCCTGACGCTCAGGCACGAAAGCGTGGGGATCAAACAGG
+
@@@;:;:;*;BBB;AABB?D?AAB@A?BBCBBCC<A@9??9?A9A@AAA??;9;5;@6A@A@=@@;<;;.<@ACC>ABC>AAA?BB@@>@>@@A=A?BBBBFE@CCBC?BBC@CCE?BAB???=@AB=@AAAA8@?C?B?BA?BBBCBB=AA8::AA?BABC9999;;;@@@@@@@@CCD?C?BBB?BBAA@@3<,00+0@@=A@CA@A<A=AA;;5;;;:??@@@A>BCCBCD<@@BCCCC:BBBDD>:::;
@N9IO0:00991:06093
TACAGAGGGTGCGAGCGTTAATCGGAATTACTGGGCGTAAAGCGCACGTAGGTGGCGACGTATGTCGGGTGTGAAAGCCCCGGGCTCAACCTGGGAATTGCATTCGAAACTGCGTTGCTGGAGTACGGAAGAGGAAGGCGGAATTCCCGGTGTAGCGGTGAAATGCGTAGATATCGGGAGGAACATCAGTGGCGAAGGCGGCCTTCTGGTCCAGTACTGACACTCAAGTGCGAAAGCGTGGGGAGCAAACAGG
+
BBBBBBB@=9:8<=>8996:5:;C?B=@>@AAAC>?????9?9::B@@@AA>@@=@AABBBBBBBBBB>CDBC@C;@BBC9CC>CBAB?A?CEF;;=<ACDCB=B@@@:@;:;BB?BCCF>A@@B;;7;@;;;?C?B?BB?B>@=@E;@=@ABBBBB@B;;;0;A@AABBB@@;;;A;AC@C@BB;;;@@@>@@A=@<AC=A?A>ABB::;?BBB??>ACAA??>A;???A@??6???9:;;+;7777(3;<8
@N9IO0:00997:06102
TACAGAGGTGGCAAGCGTTGTTCGGAATTACTGGGCGTAAAGGGCGCGTAGGCGGTCTCGTAAGTCCTGTGTGAAATCCCCCGGCTCAACTGGGGAACTGCACAGGAAACTGCGGGACTTGAGTTCGGGAGAGGGAAGCGGAATTCCGGGTGTAGCGGTGAAATGACGTAGATATCCGGAGGAACACCGGTGGCGAAGGCGGCTTCCTGGACCGACACTGACGCTGAGGCGCGAAAGCTAGGGGAGCAAACGGG
+
AABBAAB?::89A8=89:=@B=AA?B?B?BAADD>CBABB=BB=BBBDCBB>AD>BCBBBAA;@:;5;BBBBBDD9:9:9:(;>;:9C<B=>CD9B@;;;BBB@B?AC?BCCBCF<;;;9;;BB5;;A6?C999)9.9597;.5057;<2665554:5::;<4;544948@9888837=<:052/;:5:6/0)/992;6>?;>>:@4:9699>AB;;;<;BBCA@@;;4;A@@AC9@@A;;;;.;@?@B=AAA=
@N9IO0:00998:06072
TACGTAGGGTGCGAGCGTTAATCGGAATTACTGGGCGTAAAGCGTGCGCAGGCTGTTTTGTAAGTCAGATGTGAAATCCCTGAGCTCAACTTAGGAACTGCGTTTGAAACTACAAGACTAGAATATGTCAGGAGGGGGGTAGAATTCCACGTGTAGCAGTGAAATGCGTAGAGATGTGGAGGAATACCAATGGCGAAGGCAGCCCCCTGGGATAATATTGACGCTCATGCACGAAAGCGTGGGGAGCAAACAGG
+
BAABB@A@:@AACBB@992;=@AB?C@C@CCCBC>CBBBF?DC@@@ABECD@CBBBCC;BBB?@AA@@@@AAAAA<ACC<BCAAACED?BB?CB?B@B???AAE699D>CBBBB>A@>=?8929?<==99:3:DDDED)<;77/71;1<?>>??993:=8>?F=:9:A@ABCBBAA??<?>?A=A@@<?1888==>1818??ACBA/@@@:@AA8===5;;>;;;@@???B>BAA;A999@@@2:99?A9ABB?
@N9IO0:00998:06100
TACGGAGGATCCAAGCGTTATCCGGAATCATTGGGTTTAAAGGGTCCGTAGGCGGTTTAGTAAGTCAGTGGTGAAAGCCCATCGCTCAACGGTGGAACGGCCATTGATACTGCTAGACTTGAATTATTAGGAAGTAACTAGAATATGTAGTGTAGCGGTGAAATGCTTAGAGATTACATGGAATACCAATTGCGAAGGCAGGTTACTACTAATTGATTGACGCTGATGGACGAAAGCGTGGGGAGCGAACAGG
+
@D@@=;;6;BD=B@C;;:?BBG@C<B>BBBB9B=6B<3@?9@>9=>8B;;;89:4;C=BCCC7:9:::AA=?:99(4<;5;:889>@?:>?;?=;@?994:4::;BAABBAAA@;;;BA5<<=@?CC?@A<@6;;@<@@BBB?@@@??@@@@@A@>@6;9>D8@AAA?BBBABC>@@@;<5;<@@A<B;@4::9925.4446;8::>>;;@8@<@@@=9:;@@@BCBA>AC;;<0;:=@@@@2;;;@A>;;;9
@N9IO0:00967:06113
TACGTAGGGTGCAAGCGTTAATCGGAATACTGGGCGTAAAGCGTGCGCAGGCGGCTTTGCAAGACAGATGTGAAATCCCCGGGCTCAACCTGGGAACTGCATTTGTGACTGCATCGCTGGAGTGCGGCAGAGGGGGATGGAATTCCGCGTGTAGCAGTGAAATGCGTAGATATGCGGAGGAACACCGATGGCGAAGGCAATCCCCTGGGCCTGCACTGACGCTCATGCACGAAAGCGTGGGGAGCAAACAGG
+
BBBCBBCB;@@9:4;AA@=A9@BB;?7;9>ABA=@AACC=CAABBBBCA@<A@9=9:1:<<7544:455=:>>>79;;;*8?*733=494:;<4<8BCCAA?D>BBCBBBBBAAA@A@C5:9@@@@:@<;;????,??@<B=B>B7;;BA@ABBBCCBBBE=;;;@@A;;<@@@@@?@@=@<@BB=@@BA>ABB6;5:?<:999*4:;2>;====<;;;4439//0//96666.7888888&3337718???
@N9IO0:00968:06146
CGATGGGGAGGGCAAGTGTTCTTCGGAATGACTGGGCATAAAGGGCACGTAGGTGGTGAATCGGGTTGAAAGTGAAAGTCGCCAAAAACTGGCGGAATGCTCTCGAAACCAATTCACTTGAGTGAGACAGAGGAGAGTGGAATTTCGTGTGTAGGGGTGAAATCCGGAGATCTACGGAAGGAAACGCCAAAAAGCGAAGGCAGCTCGTCTGGGTCCCTACCCGACGCTGGGGGTGCGAAAAGCATGGGGAGCGGAATGA
+
;?A;;;;6;AD>BB>BAAAACC?CD@D@CCCBBBB=BBAAA;AB<DCCB<<>86649AB@BCCC>B?BCF>CCAAA<ACCBB?CCCC1??A?@?=?=9:8@@@AACC=B<><?@BAAB?@???@@@ABAB=E=?:;;?=6B4992:AAABB?7977+79990>92616677883//(/39(/.'..2+2222$2222+2+555:9222588=188:.5222'2888829777$3;;3333&3333888*66//(/3777
@N9IO0:00988:06143
TACGAAGGGTGCAAACGTTGCTCGGAATCATTGGGCGTAAAGCGCACGTAGGCGGCTTCGCAAGTCGGATGTGAAATCCCTCGGCTCAACCGAGGACGTGCATCCGAAACTGCGAGGCTTGAGTACAGAAGAGGATCGCGGAATTCCCGGTGTAGAGGTGAAATTCGTAGATATCGGGAGGAACACCAGTGGCGAAGGCGGCGATCTGGGCTGATACTGACGCTGAGGTGCGAAAGCGTGGGGAGCAAACAGG
+
CA@:94;A=ACCCF=A@AACABBD?B?B@@@=AA8?@@AA<@@AAA;@?>><=A6?94:?8>9@?AA>A@@?ABA=ACA6;;;8;;ACACAF@C@CA98:?@?@<?BA;@:::BAA?BB?BAA@@?@@@<ABC=@?BABB>A>A8<@6@;9966A;<6;ABC?C@CCDBBBBBA;;>4>=4>4:?A>A:59.449.434;.4:44;;;;)5C?569CCCDAA;484?044:??=4A:89B?A6B??@B8;;;5
@N9IO0:00990:06149
GACGGAGGGTGCTAGCGTTGTTCGGAATCACTGGGCGTAAAGGGCGCGTAGGCGGCCAAGGCAGTCGGCTTTGTGAAAGCCCGGGGCTCAACCCCGGAGGTGCGGCCGATACTCCTTGGCTGGAGGCCGGAAGAGGAGGGTGGAATACCCAGTGTAGAGGTGAAATTCGTAGATATTGGGTGGAACACCGGTGGCGAAAAGCGGCTCTCTGGTCCGGACCTGACGCTGAGGCGCGAAAGCGTGGGGAGCAAACAGG
+
AA:;6;A?9;;;BBBBCC=BB@BA;A=BACCCDD>BBBBC>BC>BBBFBAA=:;7;;B;A?BCCBBA<@CC4:9::;/9CC7CAE1@??@;>>>2=88;28887;>6AC:99AA?B@C?BBC=AA@B=A>@4:7@8:;=5=C:><8@;=3:::;633..(.588.97:9AA;;;7;+52'26.5.5661<077268222&2553<=>==>?;AA8;8;D=B>>>@@;:<?=B??===0==<8677,8>@AD;<<==
@N9IO0:00991:06123
GACAGAGGGTGCAAACGTTGTTCGGAATTACTGGGCGTAAAGCGCGTGTAGGCGGCGGCGTGTGTCGGGCGTGAAATCCCATGGCTCAACCATGGAAGTGCACCCGAAACTGCGTTGCTAGAGTCCTGGAGAGGAAGGTGGAATACTTGGTGTAGAGGTGAAATTCGTAGATATCAAGTGGAACACCGGTGGCGAAGGCGGCCTTCTGGACAGTGACTGACGCTGAGACGCGAAAGCGTGGGGAGCAAACAGG
+
BAA;9;>>6@@9::/9<<8=?;>??A9?9>?ABB<A@=?A099449455==95616<8666<CCBAAA8;;;@@@;@BC=BCB?@@@A=@<@@BAE?A@CDAAA<AAC=BB???B<??B999B==8BB>==:94:4:5:=9=;A<<<9>9<;::=<<7999<)5.5<==;AAB;;;?@@@@C@BBC>B@BB?BBA<@9;;4:5;5;?A?@@@CAA@BCC<;;@@@;9:=@=:::/:>==?BB6??AAA;BBA<
@N9IO0:01006:06144
TACGGAGGGTGCGAGCGTTAATCGGAATGACTGGGCGTAAAGGGCATGTAGGCGGATGATTAAGTTAGATGTGAAATCCCTGGGCTTAACCTAGGAATTGCATTTAAAACTGGTTATCTAGAGTATTGTAGAGGAAGGTAGAATTCCATGTGTAGCGGTGAAATGCGTAGAGATGTGGAGGAATACCGGTGGCGAAGGCGGCCTTCTGGACAGATACTGACGCTGAGATGCGAAAGCGTGGGGAGCAAACAGG
+
BCCI?@AC=;;;ABBABA>B>BBB?C?AADCBBB>BBCED?DF?ED????@=@@=A@@?@?A=BB>AAA???@@@9999/:@@899189??CCC@C>A589>>?8?>>3>9717:999<==:99=>299@BBC?C>@>@@AC=B4929999?@BBBA=A:;;0;::@BCBBBB;;;B6;;>A>BBB>B?BB@BAB>B>AA<A>B?CBB?BBCBBBBBBBDB;;;@@@A;;;@@@8@BCCCCC<AA@BB;@@A6
@N9IO0:01006:06145
TACAGAGGGTGCAAGCGTTGTTCGGAATCATTGGGCGTAAAGGGCGTGTAGGCGGTTTGTTAAGTCATGTGTGAAATCCCCCGGCTTAACCGGGGAACGACGCATGAAACTGGCAAGCTAGAGTACCAAAGAGGGGGGTGGAATTCCCGGTGTAGCGGTGAAATGCGTAGATATCGGGAGGAACACCTGTGGCGAAGGCGGCCCCCTGGTTGGATACTGACGCTGAGACGCGAAAAGCGTGGGGAGCAAACAG
+
ABCBB@@@;@B?A=@@AB=???CC>A8;:CC9>A8BBA@A;@A:@@?@=;:4892:8/8@=@9AAAAA@BC:<<D?DCDDD5D<;;@B?B@CCC9?=A@CBDCAC@?C;@@@6;;4;;@@@A:::??CC=BCDCDCD)CC?B>A>AE?D@BBB;;;B?BBBC=;<;CBCBBBAAACC:;;>A=@@@?BBCCACBCAC7;;5;;;;*;C>B?B7;;A;:9?>======999<99::&9>>>@BB8B???A9=77
@N9IO0:00978:06172
TACGAAGGGGGCTAGCGTTGTTCGGAATTACTGGGCGTAAAGGGCGCGCAGGCGGCTTTGTAAGTTGGGCGTGAAAGGCCTGGGCTTAACCCGGGAATGGCGCTTGAGACTGCAAGGCTCGAGTACGGGAGAGGATGGTGGAATTCCCAGTGTAGAGGTGAAATTCGTAGATATTGGGAAGAACACCGGTGGCGAAGGCGGCCATCTGGACCGTAACTGACGCTGAGGCGCGAAAGCGTGGGGAGCAAACAGG
+
@A@;92:;;;*5<55:AB?@A?ADAC@C@BBAB@:AA@AB;AA8;999;@@;;;8;BB<BBC:;:@EC;BAA@@A8A5;8;CC>CB@EFKI>BB=B=AA@A@AB?::;BBABCC@C@BBABAA>@;99.;BAA?BBC?BB?B?B?BE>BA::0==00+0<;;5?=999CAAD@@?CD?C?@@=::::=3;;5;BB=A=@@?B=@?BDC?DD>BBF?AACAA@=;;;;5;@@;;;0;::9@AA69995@09==4
@N9IO0:00979:06194
TACGAAGGTGGCAAGCGTTGTTCGGATTTACTGGGCGTACAGGGAGCGTAGGCGGTTCGGTAAGCCCTCTGTGAAATCTCCAGGCTTAACCTGGAACAGTCGGAGGGGACTGCCGGGCTAGAGGACGGGAGAGGAGCGCGGAATTCCCGGTGTAGCGGTGAAATGCGTAGAGATCGGGAGGAAGGCCGGTGGCGAAGGCGGCGCTCTGGAACGTTTCTGACGCTGAGGCTCGAAAGCGTGGGGAGCAAACAGG
+
@@:;;5;:A@;@B?B;;<@AC?A@:=?A<AABDC>:::;;:;:.;@;<;??;@@=A?BB@CC@CCG@CBAAABBB;B@AA8;;=@@:@=@=;;8<@CBBABB>;;;;&443337<=7<@@BAA8=999.8?<>=?====?3939;>@9A<@=////;38=>;3@BAB>>?>?A@AAC;@@@B=?=;0404:38:<7:7;?9==>===>2626;@@8<;<=<;9::4;5::@@@?;@AAAABB6;;;>=-9;<7
@N9IO0:00984:06169
TACGAAGGTGGCAAGCGTTACTCGGAATTACTAGGCGTAAAGCGCAGGTAGGTGGTTGGGTAAGTCCGTAATGAAATCTCCCGGCTTAACTGGGAGGGGTTTAGGGATACTGCCTGACTCGAGTGTGGGAGAGGTAACTGGAATTCCCGGTGTAGCGGTGAAATGCGTAGATATCGGGAGGAACACCTAAGGCGAAAGCAGGTTACTGGCCCAATACTGACACTGAGCTGCGAAAGCTAGGGGAGCAAACAGG
+
A?@@@<@>AA@CC?C:;<?CB>><7?-8-3///0)/98==9>?8?9;6;AB;?@9C?BB>BC@A<B=6;C?A@BE<;?A?>0916;6:0543;13333&3;1;;=7<::899>?A??@@BBCBCBBAD=@;;;=@@088A4918;?@9@>AB@@@@A>A@@@;A@@@B955<99999099497:;;6:><<6:>:=1?AAA=B;>>>?4::.:;@B@@@BAAA;;:@@>=>>>?:>A@?@BB79:@BC:ABA?
@N9IO0:01005:06161
TACGTAGGGGGCGAGCGTTGTCCGGATTTATTGGGCGTAAAGAGCTCGTAGGCGGTTTGGCAAGTCGGGTGTGAAAATCCGGGCTCAACTCGGAGACGCCACTCGATACTGCCATGACTCGAGTCCGGTAGGGGAGTGCGGAATTCCTGGTGTAGCGGTGAAATGCGCAGATATCAGGAGGAACACCGGTGGCGAAGGCGGCACTCTGGGCCGGAACTGACGCTGAGGAGCGAAAGCGTGGGGAGCGAACAGG
+
BBCCBDCDDD1BB9;9BCACDG@C?BBB=BCADD>?=888-8<=>@@????9>A<AB>B?BA<?@=?=88:;ABCC:CC@EG>CCBB?BCCB?AAB?BB>BBBBBABAB>?><@9:;??;;;;;A=B7;;BCD7CCCCAA>@?B@B?CC>BBBBBCC@DC@@;@AAA;;;A@@ABBE=@@@B@BCC?C@;;7;;93;>AA@BBAAA@@@9@>A=@=@@@@@@@A?A@@BABCEE?C:;;CEE;BBCBB@;;;?
@N9IO0:01007:06182
TACAGAGGGTGCGAGCGTTAATCGGAATTACTGGGCGTAAAGGGCGCGTAGGTGGTTAAACGAGTGAGATGTGAAAGCCCTGGGCTTAACCTAGGATGTGCATCTTAAACTGTTTAACTAGAGTACTGTAGAGGGTAGTGGAATTTCCGGTGTAGCGGTGAAATGCGTAGAGATCGGAAGGAACACCGGTGGCGAAAGGCGGCTACCTGGACAGCTACTGACACTGAGGCGCGGAAAGCGTGGGGAGCAAAC
+
AA=B=BC@8:6:A93833-32<88385:5<@@@;4@BAA<4A;24:99@8B.44.4.4808;@<B;;::;;95:5)555)5;;255.5.5.59/)/0//7////5.55)5@99909.5555555934A8870//(//7//)46<<4<7<5995555<6;9990555999/////<<8=8=:@9555.5.5949555)5.55.5555.5>.55555599445444;4555:88838913454:>>166>@:17
@N9IO0:00964:06242
GACGGAGGGCGCAAGCGTTGTTCGGAATCACTGGGCGTAAAGCGCGCGCGGGCGGATGGACAAGTCGGAAGTGAAAGACCGGGGCTCAACTCCGGACCCGCTTTCGAGACTGTTCGTCTAGGGACTGGTAGGGGCGGGTGGAATTCCCGGTGTAGCGGTGGAATGCGTAGAGATCGGGAAGAACACCGGTGGCGAAGGCGGCCCGCTGGGCCAGATCCGACGCTGAGGCGCGAAAGCGTGGGGAGCAAACAGG
+
ABCC@BBB=BB@@<AABBACD>BB>A<A@@?BBB9:;<@@8A;9;=ABBA@:@@>AAA=@AD?BCBA=A5;;;AA8@@A>AAB7ABBB@AAA<>9000,00<<3:@:;?CA@@=@@@??@?>8;<<<8999AB6@@@8@?<@=@<@C<A>BFCBBBC?::6:<999?A?@?CA:99B;A<AB?AAA@D?;::;DC?B@;;8;C<BBBBE9;7;AA;;5;;@C@@AA@=@CDCDF>AA@@@BB7AA@@@9@A@?
@N9IO0:00969:06246
TACGGAGGGTGCGAGCGTTGTCCGGAATCACTGGGCGTAAAGGGCGCGTAGGCGGCCCGTTAAGTGGCTGGTGAAATCCCGCGGCTCAACTGCGGGCTGCCGGTCAGACTGGCGAGCTAGAGCACGGTAGGGGCAGATGGAATTCCCGGTGTAGCGGTGGAATGCGTAGAGATCGGGAAGAATACCAGTGGCGAAGGCGTTCTGCTGGGCCGTTGCTGACGCTGAGGCGCGACAGCGTGGGGAGCAAACAGG
+
DC@@8;:;/;;:@ABACGACCH@C?B:;;BCBCC;@A;;;79>2=;@@@@@=CEBGJ>BA@>@>;;1;;9=@@CB:@<<3;0/)//:;7A@B;;9,48887<8;BA@@???:CCAA@BB;;;AA@@=?;;;;.;===@@;>4:4:>7>:CBCBA=B?BB@BACBCBBCAA?A@BBE=B8<<=@@A?CBCKACIC@C?B>@;;@?>>AD9>::<7;?@;<<<@@:99?>>=::;@@ABBBCC;CBACC=;;;=
@N9IO0:00991:06212
TACAGAGGGTGCGAGCGTTAATCGGAATTACTGGGCGTAAAGCGCGCGTAGGTGGTTTTGTAAGTCGGGTGTGAAAGCCCCGGGCTCAACCTGGGAACTGCATTCGAGACTGCATTACTCGAGTATGGGAGAGGGCAGTGGAATTTCCGGTGTAGCGGTGAAATGCGTAGATATCGGAAGGAACATCAGTGGCGAAAGCGACTGCCTGGCCCAATACTGACACTCATGTGCGAAAGCGTGGGGAGCAAACAGG
+
CCBBCCC@8@<>BA?@=<17177:6<7<7;@><>9999@A9??@@?:;;;;@BB5;;;.;??=BCBCD>A@@?<<+9:AA2AA/:::>:><:995;>@ABC;;8;AAABCAAAA@;????B@ABBACC;@@AAA<ABAAB=@<@B;A=A=ADDAA?D=A:::59<<AAB@@;;;>?;@;?9?8?<=>=;8<:955>5<=?66666:>?8<<05.59::>=;;>>@A@?>9<999,5<99;==0;;==@6;;>8
@N9IO0:00997:06247
AACGTAGGAGACAAACGTTATCCGGAGTTACTGGGCGTAAAGGGCGTGCAGGCGGTCTGTTAAGTTCGGCGTGAAAGCACCCGGCTAAACCGGGCGAGGTCGTCGGATACTGGCAGGCTAGAGGACAGTAGAGGCGGGTGGAATTCCGGGTGTAGTGGTGAAATGCGTAGAGATCCGGAGGAACACCAGTGGCGAAGGCGACCCGCTGGGCTGTACCTGACGCTAAGACGCGACAGCATGGGGAGCGAACGGG
+
;.;BBBD@;;:@@=6?AA=ABBAEA;;:@CBABG?;;;BB=BB=BC@@@AA=A@<@B???<@<???BB>A@@AA<08<399+34=??A;@4=818=??>B@@@::47?AA??=?@A?BBBBBB>BBBBBBB@@><==;>B?B<A>A?BB=BBBBB>B;A?BB;BBBBBB=89<==0:/792<3>AA=A@@@<AAA<@<?@@DD8>>>@F9>>@@??<?@@??FAA==;;;@@B?@?ABABBB9AABBF@BBB;
@N9IO0:01004:06250
TACGGGGGGAGCAAGCGTTGTTCGGATTCATTGGGCGTAAAGGGCGCGTAGGCGGCTCGGTAAGTCTGACGTGAAATGCACCGGTTCAACCGGGGCGCTGTGTCAGAAACTGCCAGGCTTGAGGTCGAGGGAGGAAGGTGGAATTCCTGGTGTAGCGGTGAAATGCGTAGATATCAGGAGGAACACCCGTGGCGAAGGCGACCTTCTATCTCGATTCTGACGCTGAGGCGCGAAAGCTAGGGGAGCAAACGGG
+
BCBDDEED*:;;B=CBBB?BCACC@AA?ABC?CG>C@A??:@A;BCBBBAA=::9;CCD?CC@@A@BBB@AAAAA9::;;;?B?B?BD?C?BDD:?@@?@?BBBBBBA=B@A?=@B=BA?CBB@CCBCBC>CCACADACC@CACAB@BB@BA@@A996:@@B<@@@BBBBCCBBBAC<?@?A=:::@9@@A=ABA<?=?AAA?B>AA@@@AAB@@=@A@A@@B:;;A?A@A;;;0;::9:CC:BBBCE>BAA;
@N9IO0:01009:06225
TACAGAGGGTGCAAGCGTTGTTCGGAATTACTGGGCGTAAAGCGCGCGCAGGCGGGTCCTGTAAGTCGGAAGTGAAATTTCACGGCTCAACCGTGAAGCTGCTTCTGATACTGCGGATCTGGAGATCGGTAGAGGTCGGTGGAATTACAGGTGTAGCGGTGGAATGCGTAGATATCTGTAAGAACACCCGTGGCGAAGGCGGCCGACTGGGCCGAATCTGACGCTGAGGCGCGAAAGCGTGGGGAGCAAA
+
CA@;;;BB=BB@@;@?=>=@A@CB@E6;49;BBD?BBBCC=B;;;B@@@@B>BCC<CB>BBA@;@B;;5;59=>@C=DE>CCAA>ABAA?B988CA49?B;;;>A@997;77373-38<;;9==?@@B=A@@8929=<9;A7?=@?BABC?AA???@@<9:399=<989>=>=;7338893=;4;;>?,3/:59>>)0)/;685778==<5<65858??;=A@@9;98<?>>??C=AAAAAAA6@A@@@5
@N9IO0:00973:06264
TACGGGGGGGGGCAAGCGTTGTTCGGAATTACTGGGCGTAAAGGGTTCGTAGGTGGCCGGCTAAGTCAGACGTGAAATCCCTCAGCTTAACTGGGGAACTGCGTCTGAGACTGGTCGGCTCGAGGGGCAGGAGAGGAACGTGGAATTCCAGGTGTAGCGGTGAAATGCGTAGATATCTGGAGGAACACCGGTGGCGAAGGCGGCGTTCTGGACTGCATCTGACACTGAGGAACGAAAGCCAGGG
+
BCCCCCCCDCC"B=*00/0)--0--(/4:7<=@BL>CCAAA:@C<B?BC;<;@CC?C@B=B;;4;@@@=@>544<>056<4@>559@7<7;;;@@2>9AA@;96=BBCBBBBA>@@@+0/88/333&33:49444.4333/:16*0)/3//)//444497;<=@4900////5-----836619+5597<7558;@@;@;00*00;6;==.53794388:;;00-----(/)/33;(336;:::
@N9IO0:00982:06266
TACGAAGGGTGCTAGCGTTGTTCGGAATCACTGGGCGTAAAGCGCACGTAGGCGGTCCGCACCAGTCAGGCGTGAAAGCCCCAGGCTCGAACCTGGGAATTGCGCTTGATACTAGCGGGCTGAGAGTCCGGGAGAGGGTAGTGGAATTCCCAGTGTAGAGGTGAAATTCGTAGATATTGGGAAGAACACCAGTGGCGAAGGCGGCTACCTGGACCGGTACTGACGCTGAGGTGCGAAAAGCGTGGGGAGCAAACAGG
+
CCBBB@DE>BBCCBBBBB=BC?@B@C?BACAA@D=:;;BC=CCBBBB9:;B@B?:;;9;@BA<@7<9//)/::0//+/:::+85(-----053689/605(,,,,2(,,-//333333(3338988886;;38889;*//9//(316(//(----,,,,,(-///(35889=<;:::-33(3-33-3394:;;;8<<8587==4<8//(/6068381333;93338877743737888&3383333&33333(3993
@N9IO0:00998:06270
TACGGAGGGGGCCAGCGTTGTTCGGAATCATTGGGCGTAAAGGGCGCGTAGGCGGCCTGGTAAGTCAGTTGTGAAATCCCTCGGCTCAACCGAGGAACTGCGTCTGAGACTGCCAGCTACGACTAGGGATCGAGGAGTGTGATCCAGTGTAGCGTGAAATGCGTAGATATTGGGAGGAACACCCGTGGCGAAGGCGGCTACCTGGACGGGGTACTGACGCTGAGGCGCGAAAAGCGTGGGGGAGCAAACAGG
+
@?AA<ABBBB1C?BBBCC>BB<FG:C?BC:;6;B:BECDH>CC?DB@B@@@=??;??B@?BB?BBABAB>AABBC>CCE=BBB?BCCD@B<A@B?C?CCCAAA?ABBCCBA0,),,,,,,,,,2---(,-,,22((((***6,,(,,,,,--,-///:1//444:44444388(33-4.444:1<<=9===9=?BB?DBAA=AC;A5955'55<<B@665=@99399994::+99:44444$44:::3;==9
@N9IO0:01012:06305
TACGGAGGGTGCGAGCGTTGTTCGGAATTACTGGGCGTAAAGCGCGTGCAGGCGGCTAACTAAGTCCGGTGTGAAAGCCCGGGGCTCACCCCCGGAAGTGCGCTGGAAACTAGTTCGCTAGAGTACGGGAGAGGGAAGTGGAATTCCTGGTGTAGCGGTGAAATGCGTAGATATCAGGAGGAACACCGGCGGCGAAGGCGGCTTCCTGGACCGATACTGACGCTGAGACGCGAAAGCGTGGGGAGCAAACAGG
+
CBBB@BCC=;;;BBB@AA=BC?AA=@@C>BCCCC?CCCCC>CBB@@@B=00+00,0;739<>000C=B?:9:@@C88:=4@<=1===DCEFC1?<?<@>@@@@BB?BC?CCBBB@BBBCAAAABDEDD=BCBA@;@599A=B;?<?>AA?999@@<;8;@@B>;;;AAAACB@@@DC?DB?B?;;;5<5;;;@>@392993;B5;5;A>AA?A@@@@AA@A@@;;9995=>344(4445>>>/6665@39995
@N9IO0:01013:06267
TACGAAGGGTGCAAGCGTTAATCGGAATTACTGGGCGTAAAGCGCGCGTAGGTGGTTCAGCAAGTTGGATGTGAAAGCCCTGGGCTCAACCTGGGAACTGCATCCAAAACTACTGAGCTAGAGTACGGTAGAGGGTAGTGGAATTTCCTGTGTAGCGGTGAAATGCGTAGATATAGGAAGGAACACCAGTGGCGAAGGCGACTACCTGGACTGATACTGACACTGAGGTGCGAAAGCGTGGGGAGCAAACAGG
+
@AB:;7;G<AA;;9;AAA=A?ABC?@<?;?@@@@:??@BB=BBBAA@ABBB?CD@C?BBBBB>BB@C?CBBBCCC9;;905D>6CCBB9B;ECA8;7@CA@::<6@=?/:=>9?>=9@@@@@BABBB?@@@???9?AAAA8>9<:+0,000=;;;>@;>999.9<99;@?AB@;;;?B?C@C@CCI@CC@A=BB@=A=@@@@@@@;@?;@A@@@CCCBBBA;;;@@@?BAA;;;00000000)0<??=<999=
@N9IO0:00969:06347
TACAGAGGTCCCAAGCGTTGTTCGGATTCACTGGGCGTAAAGGGTGCGTAGGCGGTCGGGTAAGTCTGACGTGAAATCTTCAAGCTCAACTTGGAAACTGCGTCGGATACTATTCGGCTAGAGGAATGGAGGGGAGACTGGAATACTTGGTGTAGCAGTGAAATGCGTAGATATCAAGTGGAACACCAGTGGCGAAGGCGAGTCTCTGGACATTTCCTGACGCTGAGGCACGAAAGCCAGGGGAGCAAACGGG
+
BBBCA@D@A@@/;5;AAA>CB@CC@AA=@@??@@9?CCCC>BB=@@@=BAA=8959ACC>CC?ABBCBBDCCBBB=AAA?BB>BBCCC?CC?A?AD>CAA@AAAB@BCCCBBD?AA=BC@A@B?B@BB>AADC9;;:BBB?B@CBBB?B?@@@AABABCBBC>BCBBBAAACBA@@249>8>8?AA;BB@@.559.58=><<A?BBBC?<<887*36;;????A@?@>A@@:99/9:39>=>2;;<@A;@@A;
@N9IO0:00973:06320
TACAGAGGGTGCTAGCGTTAATCGGATTTACTGGGCGTAAAGCGTGTGTAGGCGGTTTGTTAAGTCGGATGTGAAAGCCCTGGGCTCAACCTAGGAATCGCATTCGATACTGGCAGGCTAGAGTACGGTAGAGGGTGGCGGAATTCCGGGTGTAGCGGTGAAATGCGTAGATATCCGGAGGAACACCGATGGCGAAGGCAACCACCTGGGCCTGTACTGACGCTGAGACACGAAAGCGTGGGGAGCAAACAGG
+
@ABBBBCB<BBA@???87388<?@>ABB=BA::9.:>=??9?CA?@@:::A=@@@CC<BD<@<A@@@=@@BCBBC>BAC>CC>4BB99.55=@@;@<<BBBCC@C@@ABA@@=9;;@ABB?>?BBBB999?@AA<AA7886A<A@D?BB>BB<BBBB?AA@@;@@@@AA@@@@?=.4.44.4.5AA@DBBB:B>A:C@CCAF@AA5;<;)95>>>?@@@@BCCCCBAAA@C;;<0;:=5555&5<9993::93
@N9IO0:00975:06336
CACGGGGGGAGCGAGCGTTGTTCGGATTCATTGGGCGTAAAGGGCGCGTAGGCGGCCGAGCAAGTCTGGCGTGAAATGTACCGGTTCAACCGGGGCGCTGTGTCAGAAACTGCACGGCTTGAGGTCGAGGGAGGAAGGTGGAATTCCTGGTGTAGCGGTGAAATGCGTAGATATCAGGAGGAACACCCGTGGCGAAGGCGACCTTCTATCTCGATTCTGACGCTGAGGCGCGAAAGCCAGGGGAGCAAACGGG
+
@?;;;;;;%::;AACBCC?BB@BB?BB?@@@?CC6BBBBC<A@=A@?@@?>:00+01:;:A;=<BBBC@CCBBBC=:::@@;@;@7:;@E@CCC:CC@@@@BBABBAB=BBBDBBB?AA>AAC=AAAACE=CB?B@B@BB?B@C?C@CD?CCCBBBB?BCCC>BBACAAABA9:;>>;::4;;;;;B9@;;7;@@>B>ACCC@C?AABBBABAAB<??AAAAAB:;;>AAA@@?6?@6;;DE9ABBEF?DFC=
@N9IO0:00976:06348
TACAGAGGGTGCAAGCGTTAATCGGAATTACTGGGCGTAAAGCGCGCGTAGGTGGTTTGTTAAGTTGGATGTGAAATCCCCGGGCTCAACCTGGGAACTGCATTCAAAACTGACAAGCTAGAGTATGGTAGAGGGTGGTGGAATTTCCTGTGTAGCGGTGAAATGCGTAGATATAGGAAGGAACACCAGTGGCGAAGGCGACCACCTGGACTGATACTGACACTGAGGTGCGAAAGCGTGGGGAGCAAACAG
+
BAC::9@@:@B=>9?A@A?B@BCC?B6:6;A@@A=BAAAD<@9;;B@@@BB=??:>?8BA=B@CC?C?BBBBBBD=AABA7AD<BCCC?B?BBG>C695BCA@>A@@@9BBBC=C>AACBBB799CD<??BBBB=AC>??8>9<<7=?CBBA@@B@@<@A>>49;:;;;;AA<::::>7=8<8<>=:?>775;:=165>@AD<<=;;:3;==;==;:99775;7;5;05AA<<>2<7:;@AA5A;;;@8<;;
@N9IO0:00981:06340
TACGTAGGGGGCTAGCGTTGTCCGGAATCATTGGGCGTAAAGCGCGTGTAGGCGGCCCGGTAAGTCCGCTGTGAAAGTCGGGGGCTCAACCCTCGAATGCCGGTGGATACTGTCGGGCTAGAGTACGGAAGAGGCGAGTGGAATTCCTGGTGTAGCGGTGAAATGCGCAGATATCAGGAGGAACACCAATTGCGAAGGCAGCTCGCTGGGACGTTACTGACGCTGAGACGCGAAAGCGTGGGGAGCAAACAGG
+
CC9;:;;;;;*5<@<=;;8;A@5@6=4;:=;5;>6;;?;?5=>98:=<:/0)00)//(06??>A@@?BCCBA@@A8AC;5555$5<<B2;5)599;5444.4.4439::;;;;>=>6B???@????<9=8BBB@CCB<A@6A4?486A@?=BA937;68=8=38858;;88<89955056).).774929-267>7<8<;<A@A@@?A=3?=8>5@<<8;558AAAAACDCCCF<?=>>BCC:BBBBC=@??8
@N9IO0:00993:06357
TACGTAGGGTGCGAGCGTTAATCGGAATTACTGGGCGTAAAGTGTGCGCAGGCGGCCGAGCAAGTCGAGTGTGAAAGCCCGCAGCTTAAACTTGGGGATTGCGCTCGAAAACTACTTGGCTGGAGTGTGGCAGAGGGGGGGTGAATTCCACGTGTAGCGGTGAAATGCGTAGAGATGTGGAGGAACACCAATGGCGAAGGCAGCCCCCTGGGCCAACACTGACGCTCATGCACGAAAGCTGGGGAGCAAACAGG
+
BCBCCBBC=BBBAACA@@=@6;;B>CGIGECCCC>CDCBC>CBB@@@BAAA?BB?B@@A@@@?AA@AA@@>@===699:,9;<;772//(/6(///&--(-/68993333&389::483///(/:///=4;/////////"/683<3<399;<>>???B?BGCC=BBBBBBBBB@A@@@=@A=B=ACC?B>BA?BBB=@:@?;;;;;*9@<2?6949?;;@BB?@?@AAA@@@:::8:BDCDD6??:::.;@@=
@N9IO0:01003:06344
TACATGTGGGGCAAGCGTTGTTCGGAATCACTGGGCATAAAGGGTGCGTAGGCGGTGGTGCACGTCCTGGGTGAAATCCTTCGGCCCAACCGGAGGTCTGCCTGGGATACGGCATTACTTGAGTGCGTGAGGGGTGACTGGAACGCGTGGTGTAGCGGTGAAATGCGTAGATATCACGCGGAAGGCCAACGGCGAAGGCAAGTCACTGGTACGCAACTGACGCTGAGTGCACGAAAAGCGTGGGGAGCAAACAGG
+
@A@?977;88+;=8777;9?A?AC=A788>;;<<4::444)4909::::596;@<@B=>@<:;BAB>BCC<@@BB6BB@C?BB6;;6:<B;@<>B9B:99B?BBB;@@A@A?@AA@BBB>B?@?>>>?>>>AB6@@?@A??A@:::A@@;@?;::::4:BBB4999===9999:BCCBBD<A<A<@>A=;;5;;<5:9;:49BBDACC89:@B@B?BB@A@A@;;;@@@@?::;:;&9=9?@CC9AABBC=B:92
@N9IO0:01008:06314
TACAGAGGTGGCAAGCGTTGTTCGGAATTACTGGGCGTAAAGGGCGCGTAGGCGGCCATCTAAGTCAGACGTGAAATCCCCCGGCTTAACCTGGGAACTGCGTCTGATACTGGACGGCTTGAGTATGGGAGAGGGATGTAGAATTCCAGGTGTAGCGGTGAAATGCGTAGATATCTGGAGGAATACCGGTGGCGAAGGCGGCATCCTGGACCATTACTGACGCTGAGGCGCGAAAAGCTAGGGGAGCAAACGGG
+
BCCBABC@CC?BB>B>??>@@?BC@C?B?CBBBE<??@BC=BB>BCBAA@@;9:5;5:>?@A>@BAABBABCCCG=BBBBB1:9:CAF@D@CCB=CDCCCCCB9::BCCCBC@BBB?BB@BBBCCCAB=B@@?E>FAAAAAB?C@CACC@CBBBBBB>BCDD>CCBBAB@@@B@@@@?CB7A>@BB@C?BB?CEE>A>@?9>@==9AA<;B759=@;;@BBBACB@@:@AB9;;;&;=:9:A<6<@A;=7<@>5
@N9IO0:01008:06323
CACGGGGGGGAGCAAGCGTTGTTCGGAATCACTGGGCGTAAAGGGCGTGTAGGCGGTCCGGTAAGTGAGATGTGAAATCCCTCGGCTCACCCGAGGACCTGCATCTCAAACTGCCTGACTCGAGTACGGGAGAGGATGAGGGAATTCCTGGTGTAGCGGTGAAATGCGTAGATATCAGGAAGAACACCAATGGCGAAGGCAGCTCTCTGGGACGGTACTGACGCTGAGACGCGAAAAGCGTGGGGAGCGAACAG
+
;::;;;;;;#:449.55592969@;7;:BBB;::<4A;<?A8FF=AB<>>@@869.5<.5.5=8569<<BABBB==7;@;4@@;8<C??:>458=9=C7BAAAABAACD=A9::6:9?@@@CC????@?-87<<8<??>BC<C?C?C?BB?A@A@@@A>@@@C;966>::AAB@;55==B69;?B@<:>79?4955.57;=>?>><;;;;3:;A29:@@=<<99449999955555&5999>>>1<<>@@9<<<
@N9IO0:01011:06350
TACGAAGGGGGCTAGCGTTGTTCGGAATTACTGGGCGTAAAGGGCGCGCAGGCGGCTTTGTAAGTTGGGCGTGAAAGGCCTGGGCTTAACCCGGGAATGGCGCTTGAGACTGCAAGGCTCGAGTACGGGAGAGGATGGTGGAATTCCCAGTGTAGAGGTGAAATTCGTAGATATTGGGAAGAACACCGGTGGCGAAGGCGGCCATCTGGACCGTAACTGACGCTGAGGCGCGAAAAGCGTGGGGAGCAAACAG
+
<>A=@<@BCB3CCA@;;;?BC@CEAE@B@CBAAC<@@ACC=CC=AAAAA@B@;;9;CD=CBB=BBAEC=BBAA@C<A=A?AAA=@@?C=AB=AC=B?CB?AAAB?A???BBBCCADAAAABBA@@?@@9??AA>ABB>@@@A<@5::5:AA???B@@:@;::/:=:99CBCCAA:??,817<;000)0600)07:5:659.94:4;?A?BB9::D<@@A@?A:98::29=?9777&3:<?:<<.889990944
@N9IO0:00982:06362
TACGGAGGGTGCAAGCGTTAATCGGAATTACTGGGCGTAAAGCGCACGCAGGCGGTTTGTTAAGTCAGATGTGAAATCCCCGGGCTCAACCTGGGAACTGCATCTGATACTGGCAAGCTTGAGTCTCGTAGAGGGGGGTAGAATTCCAGGTGTAGCGGTGAAATGCGTAGAGATCTGGAGGAATACCGGTGGCGAAGGCGGCCCCCTGGACGAAGACTGACGCTCAGGTGCGAAAGCGTGGGGAGCAAACAGG
+
BAAB=:9:6;;@DACCGGGF@AAA==3919=>@B=ABBDC>C;<;BA@?>=99949C<BB?B@BBAA@@ACCCC?4>>99+9:1<<CCBD@DDF=@666>CCBACBBBBBBB@BB@BBC@BAB@@@CB?B9;;:;:;%;>>C.<4;.:>8=BEBBBC@CBBC>@@ABBDAA@@:9:@<A@<@=@@A@I@BB@CGC>B?:;:;DEE5AA@BBBB@BAABBAB;:69A@;@@CCCC?CCC;;;;.;@@>@499B:
@N9IO0:00986:06393
TACGTAGGGTGCGAGCGTTAATCGGAATTACTGGGCGTAAAGTGTGCGCAGGTGGCCGCGCATGTCGAGTGTGAAATCCCCGGGCTTAACTTGGGAATTGCGCTCGAAACTACGTGGCTCGAGTGTGGCAGAGGAAGGTGAATTCCACGTGTAGCGGTGAAATGCGTAGAGATGTGGAGGAACACCGATGGCGAAGGCAGCCTTCTGGGCCAACACTGACGCTCATGCACGAAAAGCGTGGGGAGCAAACAGG
+
@>>@@;;:/;AABBDHCC?A?BBB@D@B?BBBAA;BA@BC>CCCBBCCCCB?BB@C@CBA?@ABBAA;;;;;;;F?CBCC:BB=BB@E?BB@DE>A?A?AD?:::CBC<BA@@A9:7:=:@?=?AAA=BABC?<=9<700/3<3<58<:@::<=888BBBC6==888:9::333::3882725557<;;<7?@B?B>@;:;9=49:??5?2:49999>9799:>=4;;==4444&4;@A?BA6@??AD=BCC<
@N9IO0:00994:06374
TACAGAGGGTGCGAGCGTTAATCGGATTTACTGGGCGTAAAGCGTGTGTAGGTGGCTTCCTAAGTCGATTGTGAAATCCCTGGGCTCAACCTGGGAATTGCAGTCGATACTGGGGAGCTCGAGTTCGGTAGAGGACGGCGGAATTCCCGGTGTAGCGGTGAAATGCGTAGATATCGGGAGGAACATCGATGGCGAAAGCAACCGTCTGGGCCTGAACTGACACTGAGACACGAAAGCGTGGG
+
AAC;;;CB<BA?=;<:9:8=:9::;?@E8;9AAC;:::AA=@A?@:;;AAC;@@;<;>C5;;5000///)////0)0CC=@@A8;;5>7<8>CD=B@C96;:::@<@@B?9889-7<@CAAA@@=;;5;DA:948;=9:?@C@G?BB>B@B>>????>ABAB=A9:9B???A?;89;1>:8?;>>::::;;-7777-73:6;4;>BABE>B?ACB>AAA;;9?;<<<884::;;3<<83333
@N9IO0:00998:06399
TACGGAGGGTGCGAGCGTTAATCGGAATTACTGGGCGTAAAGCGCGCGTATGTGGTCTGATAAGTCGGATGTGAAAGCCCCGAGCTTAACTTGGGAACGGCATTCGATACTGTCTGACTAGAGTATGGTAGAGGAAAGCGGAATTCCCGGTGTAGCGGTGAAATGCGTAGATATCGGGAGGAACATCAGTGGCGAAGGCGGCTTTCTGGACTAATACTGACACTGAGGCGCGAAAAGCGTGGGTAGCAAACAGG
+
BBBC?BBB<AAAB@@@A@=@?BCCAC@C@BBAAC;=?::96;CCBBBCCABAAA?@@@CBBB?BABB?A??;;;</<ACD9BBBBC?C=AA=AC;A=AA<ABB?BBBBBC;;;;;;;88=>=??@??:>@C@A>AA9;;;4949=AA9?9?@???<=8=787)7777==<<==444;3<><?<?>>?>999?CCC?C@@A?ADI=BBFACBCC=;;;@ABA@?B@:;2;>>9555&5<?>:<5<@<>>C7AA@<
@N9IO0:01023:05768
TACGTAGGGCGCAAGCGTTATCCGGAATTATTGGGCGTAAAGAGCTCGTAGGCGGTTTGTCGCGTCTGCCGTGAAAGTCCGGGGCTCAACTCCGGATCTGCGGTGGGTACGGGCAGACTAGAGTGATGTAGGGGAGACTGGAATTCCTGGTGTAGCGGTGAAATGCGCAGATATCAGGAGGAACACCGATGGCGAAGGCAGGTCTCTGGGCATTAACTGACGCTGAGGAGCGAAAGCATGGGGAGCGAACAGG
+
BCBBBCFF>9:9C?A@AB@CCCACAC>@<@B=@A;?@?DC=BAA;;;????;?A=AA<AAAABBBA;;9<?AAAB9::B?ABC9@@CB?BBA>A7;;@BD::8:AA/::===6??@@AAABAAA@@@A@??@@7@@BBBC?B>A@D@CC@BCCCGECABAAH?CCBCCBBCBBCBBA>BB?C?CAA=ACBB@BBB;C:===9>669BCD?;;:?B@CDCCCB@A;;;>AA@@AB8;;A@@@A6AB@@@@@@@@
@N9IO0:01033:05766
TACAGGAGGGTGCGAGCGTTAATCGGAATTACTGGGCGTAAAGCGCGCGCAGGCGGGCGTGCAAGTCGGAACGGTGAAATCCCGGGGCTCAACTCCGGGACTGCTTCCGAAACTGCAGGTCTGGAGACCGGTAGAGGTGGGTGGAATTCCCGGTGTAGCGGTGGAATGCGTAGAGATCGGGAAGAACACCTGTGGCGGAAGGCGGCCCACTGGGCCGGTTCTGACGCTGAGGCGCGAAAAGCGTGGG
+
<>@00,0=@+00????<99271999.4383:;;:<7=<<<>455=59;ABCB@BCG=@A<95545//7492//)/76:(45=2:::.9:9:055;8>>6<<;;;<8<054<1:995668<A=?9:455.5.5=<:@=999,9B4;6:=@C6;79B@>?>>=@>9=6483338:98:888;(4.44.444.44//2//)/5;)//)59)5555<)/)-05(----/33888844448888+833/:::
@N9IO0:01035:05783
TACGTAGGGTGCGAGCGTTGTCCGGAATTATTGGGCGTAAAGAGCTCGTAGGCGGTTTGTCGCGTCGGCCGTGAAAACTTGGGGCTTAACCCCGAGCCTGCGGTCGATACGGGCAGACTTGAGTTCGGCAGGGGAGACTGGAATTCCTGGTGTAGCGGTGAAATGCGCAGATATCAGGAGGAACACCGGTGGCGAAGGCGGGTCTCTGGGCCGATACTGACGCTGAGGAGCGAAAGCGTGGGGAGCGAACAGG
+
A@AA@:;;/;:9B@AAAA>BCF@CAC@C@CCIID>AA@@A;@ABDCA@@BB?BC=AA>ABBBBBB@@<@6;;DCCD;CB@DEG;CC@D?CDF9B@?@?BBBC?CBBBBBBCC=::;CBB?B9:9?BC?AAABA6@;;;AA?A@C@C@??=?AAAABC=B:9939>>@::;B@@@BBD:;;?A=AAA=A?BB?C@?9?>:9:7:AABBBB<A>AA@ABAAAAAAAAAB?A@@:;;/;<==>@@5???>@>:;;=
@N9IO0:01039:05787
TACGGAGGGTGCGAGCGTTGTCCGGAATCACTGGGCGTAAAGGGCGCGTAGGCGGCCCGGTAAGTAGGGGGTGAAATCCGTGACGGCTCCAACCGCAGAACCGACCTTCTAGCTGCCAGCACGAGCACAGTAGAGGCAGGACGGAATTCCCGGTGTAGCGGTGGAATGCGTAGAGATCGGGAAGAACACCGGTGGCGAAGGCGGTCTGCTGGGCCTGTTGCTGACGCTGAGGCGCGACAGCGTGGGGAGCAAACAGG
+
BBBC@BDD<BB<99;;;;>B;:9;@D>AACCC>>6BC@@@;@@9C;59?@A>CB?BB<@9;;5;555===*====6=B7:>>>;;5;;=2<2859=443271333,3,37799//-(--,-,**,,/::::;;>>9=BC<@?A1929188-7-77:@@9949@;@=@@ADBAABB@<<<<+0+00,0=@;>=00-:=@9?9?A:?>????BA2:39@@8<>BBAAA@A>9848>>=>>;;;==@BB5??::91:>=6
@N9IO0:01039:05805
TACGGAGGGGGCTAGCGTTGTTCGGAATTACTGGGCGTAAAGCGCGCGTAGGCGGACCTGCAAGTCGGGGGTGAAAGCCCGAGGCTTAACCTCGGAACTGCCTTCGATACTGCGGGTCTCGAGTCCGGGAGAGGTGAGTGGAATTCCTAGTGTAGAGGTGAAATTCGTAGATATTAGGAAGAACACCAGTGGCGAAGGCGGCTCACTGGCCCGGTACTGACGCTGAGGCGCGAAAGCGTGGGGAGCAAACAGG
+
BBCC?@>@>@,@B@@@@@=@@;AC>@<@<@BBBB;;;;@A8A;;;BBBAAA>BB?CE@CCBB=>?;;;;:);@@A=ACD<@?A=??;A=A?ACC?B@BA;;5;;@@@@AA?A;;<49@?C@@@DD?AB<A@@??AB???B@B?D@C=?@BDDCBAAA????C>C@CC???@@@@=@C?A9??;??A??????ABB?B?9818==<=>>5AA:@?@;;;@ABBBB;;;>A@C<;;0;?@?@@@499?>>5>@@:
@N9IO0:01040:05761
TACGTAGGGTGCGAGCGTTAATCGGAATACTGGGCGTAAAGCGTGCGCAGGCGGTCTTGCAAGCTGGGTGTGAAAGCCCCGGGCTCCAACCTGGGAGGTGCATTCAGGACTGCGAGGCTGGAGTGCGGCAGAGGGAGGTGGAATTCCACGTGTAGCAGTGAAATGCGTAGAGATGTGGAGGAACACCGATGGCGAAGGCAGCCTCCTGGGCCGACACTGACGCTCATGCACGAAAGCGTGGGGAGCAAACAGG
+
CCA@@BBB=BBBBB@9::<@<@@@;B000AAAG<:9;HFGEBBCBAAA;;5;@<??A>AAA=;;9=?9855?<=4?=??.::5:00*/)/(/88/8:6;;;BB@AAA?BB9::A??8@AB499A@@=:0////=06616:9A5:4:29?=<>>>@C@@AABA<ABBAAA@AAAA@@@;@@394:?=>:::?<?AA?B6::::6:@>ABD?L@CBABD@A@@@@C@@ACA@A;;;0;@@ACCC:BBBCD?BBBA
@N9IO0:01045:05786
TACGGAGGGTGCAAGCGTTAATCGGAATTACTGGGCGTAAAGCGCACGCAGGTGGCTGAGTCAGTCGATTGTGAAAGCCCTGGGCTTAACCTGGGAATTGCAGTCGATACTACTCAGCTAGAGTATGGGAGAGGGTAGTGGAATTCCCGGTGTAGCGGTGAAATGCGTAGATATCGGGAGGAACATCAGTGGCGAAGGCGGCTACCTGGCCCAATACTGACACTCAGGTGCGACAGCGTGGGGAGCAAACAGG
+
BCBB>AA>9@A;;50>@@+0,/A83:)/)////8/33;@@3@;9:@@???A?;;6:>?AABBABBB@BA6:;??A05:5)5A;)594<8<=BBC=C>B=@CBBBBA>AAABAA@@@<;4<;:55B?@8048:99(7333=694=;>B:@=@@==793,3@@92ABBBBBCC@@?=;<6;<5;5@@;59::><@@B?B=AA?A@AA?;939<8><@@?AAA888=>>?9::///6//773989(7<?AA:AAA@
@N9IO0:01049:05802
TACAGAGGGTGCGAGCGTTAATCGGATTTACTGGGCGTAAAGCGTGTGTAGGTGGCTTCCTAAGTCGGTTGTGAAATCCCTGGGCTCAACCTGGGAATTGCAGTCGATACTGGGAAGCTCGAGTTCGGTAGAGGACGGCGGAATTCCCGGTGTAGCGGTGAAATGCGTAGATATCGGGAGGAACATCGATGGCGAAAGCAACCGTCTGGGCCTGAACTGACACTGAGACACGAAAGCGTGGGGAGCAAACA
+
BCCCA??>8@B@ABCBBC?C?BBB????;@@?AA=?????8?=??@@A@AA?BB@BB@C@BB?B9::@C9;;AAE>CCC=@AA;@BBB@E@===6@8@066:59B@@;;:@@=8?<>@DDC;;:=@@;@BB;:8:@C?BC@C>A>BD?D@C?>>AAB?BCCD>CCBBBBA@@??===5<<5<>DB?>?A:817788.8>B?D@B;;;@@9@?BBC?@@BC@@@AAACC@@@@?@9?@???DE:B?@@B;>9
@N9IO0:01033:05851
TACGTAGGGACCAAGCGTTGTTCGGATTTACTGGGCGTAAAGGGCGCGTAGGCGGCGCGGTAAGTCACTTGTGAAATCTCTGAGCTTAACTCAGAACGGCCAAGTGATACTGCAGTGCTAGAGTGTGGAAGGGGCAATCGGAATTCTTGGTGTAGCGGTGAAATGCGTAGATATCAAGAGGAACACCTGAGGTGAAGACGGGTTGCTGGGCCAACACTGACGCTGATGCGCGAAAGCCAGGGGAGCAAACGGG
+
BBBBBCCC>CC?B?CBBB?BC@CD@AAC<@?BCC=9;;CE?CC>BBBBA@@@BC@CACC@BB?BCBB@@8:9ABD;:;;BCCBBBHAC@CC;;;A?BA?B<@=@@@@ABBBBDDCBBBBBBAA??::5;5;;;.;929=@=@8?6=:4:99AAAA?>;>BBA=BBBA@@A>>?@:949AA=A?BBB?BBBDABAA?A@;;=5<45:?CC=C7;8;A@@@@A>?<@???ABAABA37887733&33:=?4?@@9
@N9IO0:01036:05857
TACAGAGGTCCCAAGCGTTGTTCGGATTCACTGGGCGTAAAGGGTGCGTAGGCGGTCGGGTAAGTCTGACGTGAAATCTTCAAGCTCAACTTGGAAACTGCGTCGGATACTATTCGGCTAGAGGAATGGAGGGGAGACTGGAATACTTGGTGTAGCAGTGAAATGCGTAGATATCAAGTGGAACACCAGTGGCGAAGGCGAGTCTCTGGACATTTCCTGACGCTGAGGCACGAAAGCCAGGGGAGCAAACGGG
+
BBB;;;B@BDD<C?A;;;>BB=B@=9:38=:<<=5@@AAA:A<:99:=BDC@??=?CCD>DD?AACBCB==AABA<ABA?AB@BBCCG?BCAHAGC@CBABBCCCADBBBBBA?BB>BCB????B?AA?BCDD9@@@BBA?A>ABAA>A>AAACBBBABDCD>BBBBBBAAAA;:9388>4;2:==3=A>A9>;;498=BBBCDCCCC@CBBBC>C@CCA?@?93485:?=737(7<898==/555AC>CCC>
@N9IO0:01041:05844
TACGTAGGTGGCAAGCGTTGTCCGGATTTATTGGGTTTAAAGGGTGCGTAGGCGGTCTATTAAGTCAGTGCTGAAATATCCCGGCTTAACCGGGAGGGTGGCATTGATACTGATGGACTTGAGTAAAGTTGAGGTTGGACGGAGTTGACGGTGTAGCGGTGAAATGCTTAGATATCGTCAAGAACACCTATTGCGAAGGCAGCTAACTAAGCTTTAACTGACGCTGAGGCACGAAAAGTGTGGGGATCAAACAGG
+
CCA@A;;.95.5>8<BCC=9;B@B9BBE>CC@BA;@C099-8;734899??::;8;BB@@5;5;;@?AAAAA@@@;@DDAD=B8:::=9>2;:69@<65976?;9<A?A@BA@>@<@AB>BCBBBC9:;?BBA?A=A600<+0//+/:<=9=;;;6558==>=4=:5505999955559:.566:997<4404:88.4.444=?;?BBB@EBAA794:AA@@ABABDD;??::999*9;787<<0<4:7=8=??9
@N9IO0:01043:05844
TACGTAGGGGGGCGAGCGTTGTCCGGAATTATTGGGCGTAAAGAGCTCGTAGGCGGTCCATTAAGTCGGAAGTGAAATCTCAGGGCTCAACCCTGAAATTGCTTTCGATACTGGCGGACTTGAGGCAAGTAGGGGAGAGCGGAATTCTGGTGTAGCGGTGAAATGCGCAGATATCAGGAGGAACACCGGTGGCGAAGGCGGCTCTCTGGGCTTGTTCTGACGCTGAGGAGCGAAAGCGTGGGGGAGCGAACAGG
+
BBA?@:::;:;#9>>:@@><@CC@FAC@D?CC@DF<@@897*3334;;A@AB?::8:B?@@<@6;:?@=A>AABBB<A@@@@@C9;;BB?BC>DBCE@D;;;BB<BB@;;:CC@CEABAA@CAA9:;5;;;ACC6;;C;;;40*0*0/:4:///6<;7;555)4;?;999?>999992994=9>9929>AA=;;948=?C>BAA??@AA<;;6;E<A@;<::::ABB?@AABBD<@>>99999):99?==::;:
@N9IO0:01059:05815
TACGTAGGGGGCAAGCGTTGTCCGGAATTATTGGGCGTAAAGCGCGCGCAGGCGGTCATTTAAGTTTGGTGTATAATCCCGGGGCTCAACCCCGGGCCGCACTGAAAACTGGGTGACTTGAGTGCGGGAGAGGAAAGTGGAATTCCACGTGTAGCGGTGAAATGCGTAGAGATGTGGAGGAACACCAGTGGCGAAGGCGACTTTCTGGACCGTAACTGACGCTGAGGCGCGAAAGCGTGGGGAGCAAACAGG
+
BB@@@BBEGE5CC?AAAA?CBCAFAE>B@BF;C?7BBCDD;?<;;;;@:;;>A@=ABBCC>C798C>D@BBAAAB@AAA9@@@.9;AA@A@@0@D<A0//;:?==CC8CBBD>BBBBB<@????;:;0;@?>;@@9=?@;?9><A;?:99A@AAA@;??@@<??@BBBCBBBBBBA@::8:@@AA>@@BB?BBB>A>AAAABB<BBB<@@?@B@@BBBBBBAB???<777CCF<B?????@6A@ADD>@@@?
@N9IO0:01061:05835
TACGGAGGGTGCAAACGTTGCTCGGAATCATTGGGCGTAAAGCGCACGTAGGCGGCCTGTTAAGTCGGGTGTGAAAGCCCTCGGCTCAACCGAGGAAGTGCATTCGAAACTGGCAGGCTTGAGTATGGAAGAGGGTCGCGGAATTCCCGGTGTAGAGGTGAAATTCGTAGATATCGGGAGGAACACCAGTGGCGAAGGCGGCGACCTGGGCCAATACTGACGCTGAGGTGCGAAAGCGTGGGGAGCAAACAGG
+
@@CE@CCD=@@B@B<ABB@CCCCC?B9;;BA8AA6:::AA8::;;CDCCA@:9838;?@?=@?@B@A@;AAACCC9;;;0:BB>AAAA7;7:?@>A>ABBBBA=A;;9,;BC>CBB?B@>@A?@@AB?B@CDCD>BBCCC@D@C@CC>A=ACCABBB?BBBC=A>@@@CBA@@BBBH?BB?B?BBB?B:::>A??=??BB?BBBC????:??C?BBBA@?@?=>>>>;??BB@B:BCB;;;9.9;99927975
@N9IO0:01015:05895
TACGGAGGGTGCAAGCGTTATCCGGATTCACTGGGTTTAAAGGGTGCGTAGGTGGGCAAGTAAGTCAGTGGTGAAATCTCCGGGCTTAACCCGGAAACTGCCATTGATACTATTTGTCTTGAATACTGTGGAGGTCAGCGGAATATGTCATGTAGCGGTGAAATGCTTAGATATGACATAGAACACCAATTGCGAAGGCAGCTGGCTACACAAATATTGACACTGAGGCACGAAAAGCGTGGGGATCAAACAGG
+
CCBB<A@A8AA@B>BBCCACCD@C?9959????C=BC<AA>AD=BBDCBBA?CCE=??<@BB?BBBBCBB=@AAA=ACD@AGL000?B9==+0*/;.7=>@<@=8=;;;BBABB8@?==38:3=BB@@@???;9==::9@<@>AABBBBAA?A>?:929?@@;?<?@<@AA@@CA9::B???<???;>8?=??AA<?=?AAA8939997>>AB>BBB?AAAA@?833,3753837&3378BBB:CBBBB>BAB>
@N9IO0:01016:05871
GACGTAGGGGGCGAGCGTTGTTCGGATTTACTGGGCGTAAAGGGCGCGTAGGCGGCCTGCTAAGTGAGGAGTGAAATCTCAGGGCTCAACCCGGAAACCGCTTTTCATACTGGCAGGCTGGAGGAACGCAGAGGTGGCTGGAATTCCCGGTGTAGCGGTGAAATGCATTGATATCGGGAGGAACTCCAATGGCGAAGGCAGGCCACTGGGCGTTATCTGACGCTGAGGCGCGAAAGCGTGGGGAGCGAACAGG
+
;9A==B>DDE1EC@@@BC@EC@CC?@@@;@BBBB=@@AAA=BC>CCCC@@@;994:>BCBCD@CCCCC?BBBBBB9@>>>>@A;ABBA?AC<D8;;/;>@@@FF;C::;@?@?B??<?BB?ABALACCCCBBB?CB;@@C>B=B?BC=C@CCBAABA<?9893:A@@?=9::@@?@@9<=2;6;AA?C@CB@CCE>A>@@@;@<?@@@@;@CD?ABAAABDCAB;;;?BBABAB;@@B@@@@3@@@A@<AAC@
@N9IO0:01026:05861
TACGGAGGATCCAAGCGTTATCCGGAATCATTGGGTTTAAAGGGTCCGTAGGCGGTTTAATAAGTCAGTGGTGAAATCCCGTCGCTTAACGATGGAACTGCCATTGATACTGTTAGACTTGAATTACTGGGAAGTAACTAGAATATGTAGTGTAGCGGTGAAATGCTTAGATATTACATGGAATACCAATTGCGAAGGCAGGTTACTATCAGTACATTGACGCTGAGGGACGAAAAGCGTGGGGAGCGAACAGG
+
BBBB?BB>A@B5;59>>@>BCC@F?A<????49;199(73(7:1::755>>8<>7A>5:05@<ACC>B>C;=BBC=@@@099::@@3933998B?B045:83<>055@@@@@A7;:;<<466:D466==<4=76668==6669=<?;?99654>>9949:><9555;8;:;<<<8;>;00)/56683:48+/-88(-(/7:5<9<;;?987777777-33777344;:1::3333&3337:::+4444:.44;5
@N9IO0:01027:05909
TACGAAGGGGCGGAGCGTTGTTCGGAATTACTGGGCGTAAAGGGCGCGTAGGCGGCGCCCAAGTCAGATGTGAAGTCCTGGACTTAACCTGGGACTGCATTTGATACTGGGTTGCTTGAATTCGGGAGAGGAGTAGCGGAATTCCCAGTGTAGAGGTGAAAATTCGTAGATATTGGGAAGAACACCGGTGGCGAAGGCGGCTATCTGGACCGACATTGACGCTGAGGCGCGAAAGCGTGGGGAGCAAACAGG
+
CB@@<+000+00)/::;A466ACC@C@C>;;995)5<A>@7CA8CD@CCBB<>?9:<95)34933384444//)///)/:)---(/)/)/7:.7/44;444(4444;4//(/)///)/725(--5,57//)/////564828-33(3338:;;<<644333&349999:8;::.44)3-384:;<7;.44.4::38.44.444<:<>4971948<85::=BBBBBB?A??;;;0;>@ACCD;BBBBE=BCB?
@N9IO0:01046:05869
TACGGGGGGGGCAAGCGTTGTTCGGAATTACTGGGCTTAAAGCGCGTGTAGGCGGAGCGGAAGGCGCCTTGTGAAATCCCCCGGCTCAACCGGGGAACTTGCTTGGCGTAACCGACGCTCTTGAGGCAGGTTAAGAGGTCACTGGAACTAGGTGGAGCGCTGAATGCGTAGAGATCTATGGAACGCCGGTGGCGAAAGCGAGTGACTGGGCCTGAACTGACGCTGAGACGCGAAAGCGTGGGTAGCAAA
+
@?;;:;:;:;"4@.5566?CC@DB?@@G@AB@B?8;;5;;.;@>ABBC;;<ACHFDGDE=A8;7;BB<@;@@;;9)44;;;$505;;97<7::9+94//)/;;)/,6;::5;+////////6;;;7556(,(,(,,,,22,,--(-(---9)331////////(//777889/////333,313333937717333(399;888==>?@76/500*//////8<8?@BABB@@@9@?===@9???CAA<
@N9IO0:01053:05862
TACAGAGGGTGCGAGCGTTGTCCGGAATCACTGGGCGTAAAGGGCGCGTAGGCGGTTTGACAAGCGTGCGGTGAAAGCTCGGGGCTCAACCCCGAGTCGGCCGTGCGAACTGTCGGACTTGAGCACAGTAGAGGCAGGATGGAATTCCGGGTGTAGCGGTGGAATGCGTAGAGATCCGGAAGAACACCGGTGGCGAAGGCGGTCTGCTGGGCGTGTGGCTGACGCTGAGGCGCGACAGCGTGGGGAGCAAACAGG
+
@BBB;;;D<;;::AA==?399?2:5934449?<<7=AC@A/::/99:9499:;@:?@9@<991::99999.4444)4499888+3333-333&33999:04.4<<<77137?=:;4:<<3<:99????@?@;72;//)///)/275<8>>6;;9@95516;9=:?>>A@@D@;;94.57=7==99::29<@B<@@C4:19A:;;>>E?B?5955=99595555:::<<<8<;<59544:<7333&3333=4555:
@N9IO0:01017:05913
TACAGAGGGTGCGAGCGTTGTTCGGAATTACTGGGCGTAAAGCGCGCGCAGGCGCCTTTTAAGTCTACCCGTGAAATGCCGGGGCTCAATCCGAGCACCGCGGGGGATACTGGGAGGCTGGAGACAGGTAGAGGCAAGCGGAATTCCGGGTGTAGCGGTGGAATGCGTAGAGATCCGGAAGAACACCTGAGGCGAAGGCGGCTTGCTGGGCCTGTTCTGACGCTGAGGCGCGAAAGCGTGGGGAGCGAACAGG
+
:?;<@@DC>BBABAA??@=@A@CB?B6:09>>@@<A@ADC8:;@@@@000@@00/A===/=6999@@DD<CBBBC=;;;5;;;6<ABC@?><>=<<@>2373737$3:;;;??<;?7@BB9@<@B??;?@@@A?A@5::C=C;@;?4::-:999:9A@BC@C?:::CCB@@@B;;7;?B<@@?BBB?AABB>CCB?C@CC?BB?BBAAB=B@CDD@DCCDA@@BBBB?AA@@@@7;;CCDEE;BBBBD@CDC?
@N9IO0:01026:05923
TACCAGCACCTCGAGTGGTCAGGATGTTTATTGGGCCTAAAGCATCCGTAGCCGGCTTTGCAAGTCTCCGGTTAAATCCAGCTGCCTAACAGATGGGCTGCCGGAGATACTACAAAGCTAGGGAGCGGGAGAGGTAGACGGTATTCGGTGGGTAGGGGTAAAATCCTCTGATCCATTGAGGACCACCAGTGGCGAAGGCGGTCTACCAGAACGCGTTCGACGGTGAGGGATGAAAGCTGGGGGAGCAAACCGG
+
CCB?@@:;;@CBBBCBB>BBAA<@ABBC=AA?BI?GBCDD>FGCBA<?<>::+0+0>>,00B?BBCBB>A?AADG=CB@@@A;;;@CCAA;<;;;;0;;9=2:2:::BABA@??D>BBBCDG>BBBBB=BBAC@ECCCCCABBB?BA?@@@8;;;@A4ABBB:BD@CCCBBBB@CC?C@@=@D?BB@CCCB@AAA=A=@A>?????=?CC?@??CC?CBBBB?AA9992:AABC=A=99999(:@@@@5:49?
@N9IO0:01052:05940
TACGAAGGGGGCTAGCGTTGTTCGGAATTACTGGGCGTAAAGCGCGCGTAGGCGGTGATCTTTGTCAGAGGTGAAAGCCCGGGGCTCAACTCCGGAATTGCCTTTGAAACGGGATCGCTAGAGTCCGAGAGAGGATGGCGGAATTCCTAGTGTAGAGGTGAAATTCGTAGATATTAGGAAGAACACCGGTGGCGAAGGCGGCCATCTGGCTCGGTACTGACGCTCAGGCGCGAAAGCGTGGGGAGCAAACAGG
+
BCBBA?BB@B1BBBAACC?BC@CDAC@C?AAABB<ACBBB<B;;;BA>?;;6;A;@@@@AAC<BBBA???;??@@:@@A;@@@6?998;A=>7=8>8>588:<A;BBB>BDE<>::9BABABAAA@BCAAACD?A:::;B@C?B@B@EBBBDCBBBC@BBDD:A=;<<ABCCCC@BB=A=AA>BBB@C@CC?@@C@D@;;7;=@AA;;5;;;;?BBBDCBAAA@>@@<@@DBAB<@@B@@@@3;;;AA9ABA;
@N9IO0:01054:05918
TACGAAGGGGGCTAGCGTTGTTCGGAATCACTGGGCGTAAAGGGCGTGTAGGCGGTCAGGTAAGTGTGATGTGAAATCCCTCGGCTCACCCGAGGACCGGCATCGCATACTGCTTGGCTTGAGTACGGGAGAGGATGTGGGAATTCCTGGTGTAGCGGTGAAATGCGTAGATATCAGGAGGAACACCGGTGGCGAAGGCGCACATCTGGCCCGATACTGACGCTGAGGCGCGAAAGCTAGGGGAGCAAACGGG
+
A@A@@;?A@A0@CBBBBB@BB@CDAB>BBBBCDD>BBBBB;BA8ABBBBBB>BBACBBB@BB?BCCBCBBAB::;7;CC;B;;5;@?;;;,8991797<<==BBBBCBCBAAAB@B?BC?B?@?AACC:???@;?>>:9:,:>B?C?BB?BBBAAAC@BDBC>BAAB??>CBB==<C;??;?:???:@:@@;>?@<@=@BBBBBBBBB?BB=BBCBCCCBBCCBAAA?BAA;;;0;=@@@DH:@@CDD>CCC>
@N9IO0:01054:05958
TACGTAGGCAGCGAGCGTTGTTCGGAATTACTGGGCGTAAAGAGTGTGTAGGCGGTTTTCCAAGTTTGGTGTGAAATCTCCCGGCTTAACTGGGAGGGTGCGCCGAAAACTGGAAGGCTTGAGTATGGGAGAGGGAAGCGGAATTCCTGGTGTAGCGGTGAAATGCGTAGATATCAGGAGGAACACCTGTGGTGTAGGCGGCTACCTGGACCAGCACTGACACTGAGGCACGGAAAGCGTGGGGAGCAAACAGG
+
CBBBABB=@9:9BABA@B;@@>BBGIBH?ABBBB;@@;;;/;4@>?@@?CD?BB@BCA9@<@>=>?9?;?ABBBB=BBAAC:?:?B:=8=;;;7;AE;@@@@B=BBCC:B@@=A:@<@>9@BCAA@BC?CCCCD9<7<DB;B=B?B@BD?@@AA;:;=@ACE=A@@BAAAAAB@@@>88719188<>=BBB???89>48717:99/7?9=A387>???@:99==@9929=992:?6>::9=99+<944<1:=<2
@N9IO0:01055:05953
TACAGAGGGTGCGAGCGTTGTCCGGAATCACTGGGCGTAAAGGGCGCGTAGGCGGCTTCTCACGCGTGCGGTGAAAGCTCGGGGCTTAACTCCGAGTCTGCCGTGCGAACGGGGAGGCTTGAGTCTGGTAGAGGTCGATGGAATTCCGGGTGTAGCGGTGGAATGCGTAGAGATCCGGAAGAACACCGGTGGCGAAGGCGGTCGACTGGGCCAGTACTGACGCTGAGGCGCGACAGCGTGGGGAGCAAACAGG
+
;;=@@;;;.;@=?BB@@@8;;C@C@C@C@@A??D=?@@@?6??5:9?>>>>899.9=.59::@9:5?@?@?C@BC<<<;;9==2;;5:29=<:>>;0/0//3<:?@AA=@?>?3:;4;@4:9;AAAC=CA;994955@@B<B6;4:=A@:@@:99594:>=B9996B@@?C<:88).).(-506683:444.444./6:;6;;///:99.618888:9883333333,3893338;996977+>777A;5656
@N9IO0:01042:06000
TACGTAGGTGGCAAGCGTTGTCCGGATTTATTGGGTTTAAAGGGTGCGTAGGCGGTGTCCTAAGTCAGTTGTGAAATACGGCAGCTTAACTGTCGAGGTGCAATTGATACTGGGACACTTGAGTACTGATGAGGTAAGCGGAATGGACGGTGTAGCGGTGAAATGCTTAGATATCGTCCAGAACACCGATAGCGAAGGCAGCTTACTAAGGAGTAACTGACGCTGAGGCACGAAAGTGTGGGGATCAAACAGG
+
BCCCCB@?9949D<@@AA?BCC@D@BBB<BB?BC=CC<@@:@@:@A@A@>>:00+0@@@?BB?@@@@??699CFC=CCCC@BBAAC<@<@BABBBCC>AACC@C@;:;B;;;D;@@@A@?BCBCBBCDDCBAA>:929==9?=@@=AAA?BAABDDC?BBBB;@@@@=@BBBAAAAAA>AAA?BBB?BBA@@@CC=B=@@AAA=@@::4:=AA@A>B@@@CBCC::99==@;;;0;@;;;=>2;::AB<;;;5
@N9IO0:01047:05974
TACGTAGGTGGCAAGCGTTGTCCGGATTTATTGGGCGTAAAGGGCGCGCAGGCGGTCCGTTAGGTCCGAGGTGAAATCTCCCGGCTCAACTGGGAAGGGGTCGTTCGGATACCGGCGGACTCGAGGTGAGCAGAGGTGAGTGGAATTCTGGGTGTAGTGGTGAAATGGCGTAGATATCCAGAGGAACACCAGTGGCGAAGGCGACTCACTGGGCTCCACCTGACGCTGAGGCGCGAAAGCGTGGGGAGCGAACCGG
+
A@@@@;;5;;5;@7<CA@=6995;099D799.59)7=87733>6?>?@<<<:00+0>:=@<AB95;198808>@B9:95@B;A7:9@:39522),(,,,&,,,,(,,(-5-0)5.55455//0<9,//::996BB?CBBACB4:.549999066<<;<<5555;255.59555::?=>044;:.9.4443889<1739.5.55<999<<<;;1;6516=7;;;;===>>>:=<<;?>49:6<>BB9CCBBC?C>C5
@N9IO0:01051:05980
TACGGAGGGGGCCAGCGTTGCTCGGAATTATTGGGCGTAAAGGGCGCGTAGGCGGTCGGGTAAGTCTGATGTGAAATCCCACGGCTTAACCGTGGAATTGCATCTTATACTGCCCGGCTAGAGTCTGGGAGAGGGAAGTGGAATTCCCGGTGTAGCGGTGAAATGCGTAGATATCGGGAGGAACACCAGTGGCGAAAGGCGGCTTCCTGGACCAGCACTGACGCTGAGGCGCGAAAGCTAGGGGAGCAAACAGG
+
@@@@:;;;;;*;<@>BCC:;;DCB?B=A=@A5;;7;BCCC?CF;;;FDB;;7;?=@;;;0;C?<:;A@?=@@===6@@@0;;?=@@59398=;<594:>@@@@@B>BAAAB;;;0;5;@@A;;;:;AA9?@;;;/;;@>>;@?C@DE>B?BBBBAAA@A@B@;999AA@AAAA;;;A;A@?B@BCA=BBAA=A;;;,9:?@<AB;?=9:49=:?=A;;9=:000/6::178<8991466=>@=0<:9::,9>@2
@N9IO0:01052:05977
TACGTAGGGTGCGAGCGTTAATCGGAATTACTGGGCGTAAAGCGTGCGCAGGCGGTTTTGTAAGCCAGATGTGAAATCCCCGGGCTTAACCTGGGAATGGCATTTGGGACTGCAAGGCTGGAGTGCGGCAGAGGAGACTGGAATTCCCGGTGTAGCAGTGAAATGCGTAGATATCGGGAGGAATACCGATGGCGAAGGCAGGTCTCTGGGCTGACACTGACGCTCGATGCCACGAAAAGCCGTGGGGAGCAAACAGGA
+
CCCBB@>>8@@?BBBBBBAC9:;@=A5;5;;;;C?CCCDJ?C@BA@@BB9:5;B4;;:5;AB@BE?BAA@@A@A?9?>?@2@A9AA<?<?=BAB@B?AB?A@@@;@?:@BA@BB394:=?:;@??@A=ABBBC?BB?;<;7>-/*.;.8.3:77;:;99<>>5@?B???C;;;75580662626=>:>86619:;7?;AAA5::8657<455//.77882...3..-2-.(.3.---&-.(...99.66/./(....3
@N9IO0:01058:05986
TACGAAGGGTGCAAGCGTTAATCGGAATTACTGGGCGTAAAGCGCGCGTAGGTGGTTCAGCAAGTTGGATGTGAAAGCCTGGGCTCAACCTGGGAACTGCATCCAAAACTACTGAGCTAGAGTACGGTAGAGGGTAGTGGAATTTCCTGTGTAGCGGTGAAATGCGTAGATATAGGAAGGAACACCAGTGGCGAAGGCGACTACCTGGACTGATACTGACACTGAGGTGCGAAAGCGTGGGGAGCAAACAGG
+
9;;59295,59?=9>>>>:>7://)/)/5:=ABD:@@;;;0;@@?ABBBBC?CC@C@BCCCC@CDAC@CB@A===500,0>>3==?C=@=999,9.4<=<?>=9===3=;=?@997::99?CAABD?CA???B>BBABB@D>AA5:3999>>?9999>999.8<<=?BBB@@<;;;@>A?B@CDC@BBBB>A;;5;=@BB@@AB@CC?BB@@@AAA@@@;;;;BCC?AAAAAA8C;;;ACC;CCCCF?B@A<
@N9IO0:01059:06002
TACGGGGGGGGCAAGCGTTGTTCGGAATTACTGGGCGTAAAGGGCTCGTAGGTGGCCAACTAAGTCGGACGTGAAATCCCTCGGCTTAACCGGGGAACTGCGTCCGATACTGGTTGGCTTGAGTTTGGGAGAGGGATGCGGAATTCCAGGTGTAGCGGTGAAATGCGTAGATATCTGGAGGAACACCGGTGGCGAAGGCGGCATCCTGGACCAATACTGACGCTGAGGAGCGAAAGCCAGGGGAGCAAAGC
+
@@:;:;;;;;";D259;:5;B=BB@DAF@AABHJ?BCBBE>BB=BCBCBBB>;<5<=C>C;;5;@;;6;B@A?BB7;;C=BAA=@C8;:;@CDF<B?AABADGC@BCBBB@@<@?B=AB@C@@@D<BA<AAAAA<ABBAA>B@C@C>A@@BBAA@@@=9:;B<BB;;;BB@@@AABAACCAC?AABAE=@??BCC@E@AA>A???>AA=@??C>B???A???@AAAA=AAAAAA;AA=ABAA699:8>)77
@N9IO0:01063:05992
GACGGAGGGTGCAAACGTTGTTCGGAATCACTGGGCGTAAAGGGCGCGTAGGCGGACCTGTAAGTCGGGAGTGAAATCTCGGGGCTCAACCCCGAGCCTGCTTCCGAAACTGCAAGTCTTGAGGACTGGAGAGGATGGTGGAATTCCCAGTGTAGCGGTGAAATGCGTAGATATTGGGAGGAACACCGGTGGCGAAGGCGGCCATCTGGACCGGTCCTGACGCTGAGGCGCGAAAGCGTGGGGAGCAAACAGG
+
BBCC?@@C=BBBBB<BBB?CC?BB<?4::??@CC?BBBBD>CE?BBA@@BB?BB>@@@CBBB@BCCCC=BBBDDD>BB@@BBB7BBAB?BCC:CCA@=@;;;=@=;;;0;BBBCA<;<C?ABB@BBBF>@@CC@CCC@BB@B@C@DD=CCBAA@@>@=A???;?ACB@@@B;;;?CB=BB@B?BCC?C?AA=A@@<@?AB=B<@ABBB>BC>B?;;7;BA?BCC:::=?>?;;;0;@ABBCC8@@@AA;AA@?
@N9IO0:01017:06029
TACGGGGGGGGCTAGCGTTGTTCGGAATTACTGGGCGTAAAGGGCTCGTAGGTGGCCAACTAAGTCATGCGTGAAATCCCTCGGCTTAACCGGGGAACTGCGTCTGATACTGGATGGCTTGAATCCGGGAGAGGGATGCGGAATTCCAGGTGTAGCGGTGAAATGCGTAGATATCTGGAGGAACACCGGTGGCGAAGGCGCATCCTGGACCGGCATTACACTGAGGAGCGAAAGCCAGGGGAGCAAAGCGG
+
@@;;:;:;:;"9;95669?B?ACD@C@CAHCBCC=CBBBC<@@=ACCCC@B;A@;@=C@BBB@BBBCABABBBGE=BBB=BCC?CB?C@C@CCC9@=@@@@BCCBBBCCBBB?C@@>@B?BE@CD=??6==9:9/9=>@?<A<@>B;>=@BBAA?9839;<:6:?BCBBBCCBBBBC>AA4:39:929<?@<@=>990552655/36.33*.*.8;.55557777169////(/-05599&---//(/566
@N9IO0:01037:06045
TACGTAGGGTCCAAGCGTTATCCGGAATTACTGGGCGTAAAGAGTTGCGTAGGTGGCATAGTAAGCGAGTAGTGAAAGCGTGTGGCTCAACCACATATCCATTACTTGAACTGCTAAGCTAGAAGATGAGAGAGGTAGATGGAATTCCTGATGTAGGGGTAATATCCGTAGATATCAGGAGGAACACCGATGGCGTAGGCAGTCTACTGGCTCATTCTTACACTAAGGCACGAAAGCGTGGGGAGCAAACAGG
+
BA:;:@AA:@B;?;ABA@>AA@?B@CAD@CCCCC=:;:BB<B@@@?A@@@@A=??<?A@@AAA>A???A???BCCC>?@?BBBB>BBBB=?=??BBBBB@BB=A@A500<@0/0==*37A@@@<??:9:@@A::5:@@B??<??B@C>???AA@ACDC:BA=BCCC:<>>:::;:9992:A9>:>>>8=;;;8=;99719:9;;888==8=::;;=BD=?<;;<;.40994::<1:444444&4::=@6;;>9
@N9IO0:01040:06015
TACGAAGGTGGCAAGCGTTGTTCGGATTTACTGGGCGTACAGGGAGCGTAGGCGGTCGGGTAAGCCCTTCGGGAAATCTCCCGACTTAACCGGGAAAGGTCGGAGGGGACTGCTTGGCTAGAGGACGGGAGAGGAGCGCGGAATTCCCGGTGTAGCGGTGAAATGCGTAGAGATCGGGAGGAAGGCCGGTGGCGAAGGCGGCGCTCTGGAACGTTCCTGACGCTGAGGCTCGGAAAGCGTGGGGAGCAAACAG
+
@@CC<8<800+0@8=>CC@DEBDF@CCC=A???@9?BB?>=?@9;;9AA@@=A@=;;;E=BB:;<E:A:@>>9AA.::;@@9A@@?4945<@?8AA8A=AAC?BBCB9BBBA@@:>:>9;=5646>>B7CC?B@B@995;495:5<<4;399444<<.45<<5<>?C@AA?@@566@/44.4.4.9:>;>??AA<8=.44.49456<<;C?BBD?C>BBBB;::554599/0)/;1:?==>>>1;;<<:0844
@N9IO0:01040:06018
TACGGAGGGCGCAAGCGTTGTTCGGAATCACTGGGCGTAAAGCGCGTGTAGGCGGCCGGGCAAGTCGGGTGTGAAAGCCCGAGGCTCAACCTCGGAACTGCATTCGAAACTGCTTGGCTCGAGTCCCGGAGAGGATGGCGGAATTCCCGGTGTAGGGGTGAAATCCGTAGATATCGGGAGGAACACCAGTGGCGAAGGCGGCCATCTGGACGGTGACTGACGCTGAGACGGCGAAAGCGTGGGGAGCAAACA
+
;;AA=;;;0;@AA>B;::>CC<AA?A>C@AAECE<AAAAA;AC;;;CBBBC@CC@C?AA;@?9????D>CC;;;A;AAA<ACC@BB@@=@=@BC?DACCGCA@=A:99.9AA@@5;5;>>@;:;>C:?;@A::4::949>9?=B?BC=C89:@?@?@4@=@@9;;7;;;<556666;2;;1969@B<>:99<@?@=@=?@;>:<;899:=793:??9495:>99999445.5549,4:C4555&5555;095
@N9IO0:01046:06037
CACGTAGGGTGCAAGCGTTGTCCGGATTTATTGGGCGTAAAGGGCTCGTAGGCGGTTCGACAAGTCGGGTGTGAAACCTCCAGGCTCAACCTGGAGTCGCCACTCGAAACTGTTGTGACTGGAGTCCGGTAGGGGAGCATGGAATTCCTGGTGTAGCGGTGGAATGCGCAGATATCAGGAGGAACACCAGTGGCGAAGGCGATGCTCTGGGCCGGTACTGACGCTGAGGAGCGAAAAGCATGGGGAGCGAACAGG
+
;A@>>98939@@??B:;;>BBB@C>@@E=CC@CE>@@@BB:AA<ABCCCCC@@@<@?BBBCD?ABBAA<AABCCC>CABB@CCABBCB4:4;@;;;;;;;5;9>99;C>CCBB=@@;;;BC?:;;B?B=?AAGD:BA@@AB?C;?<??A@>BBBBBBB@AA>A@BCBCAB9:8<98;A5;;<@=@CC@CEDE@CBA=@>?@@B;;;A;<;6:>@=AC@@@AB;;;A;;59AB;;::&98844:4-5:>BC@AA@:
@N9IO0:01047:06036
TACGGAGAGTACAAGCGTTGTTCGGAATCACTGGGCTTAAAGCGCGTGTAGGCGGGGAACTAAGTGTCGGGTGAAATCCTCGGCTCAACCGAGGAACGGCCCGGCAAACTGGTTTCCTTGAGGCAGGTAGAGGTGACTGGAACGACCGGTGGAGCGGTGAAATGCGTAGATATCGGTTGGAACGCCGGAGGCGAAAGCGGGTCACTGGGCCTGATCGTGACGCTGGAGACGCGAAAGCGTGGGGAGCGAAGAG
+
CCBB=@@@@@A?C?B????BB=@@?A>AAAABBB<AA<@@6>449=BB@@@<;;;:.5499949:=A;;;0000>+//)//739<<<7<8:9::=5558<<19488808885::(3-45::;8<<9397///6:<<<==8<6;6669<7:@.:55:5<<>>6>==999<<00//:3:6;6=8<BB@C@CB@CDCG;9:>@8>===>>B<@>A;:9555999//00)/979;@CD@469A::99*9?99:.5;?
@N9IO0:01052:06027
GACGGAGGGTGCAAGCGTTGCTCGGAATCACTGGGCGTAAAGGGTGCGTAGGCGGTCTCTTAAGTCTGACGTGAAAGCCCAGGGCTCAGCCCTGGAAGTGCGCCGGAAACTGGGAGGCTAGAGTGCCGGAGGGGAGAGTGGAATTCCCGGTGTAGCGGTGAAATGCGTAGATATCGGGAGGAATACCGGTGGCGAAAGCGACTCTCTGGACGGTAACTGACGCTGAGGCACGAAAGCGTGGGGAGCAAAC
+
@@@C?BBB=;;:B>BAAA>BAAAC@C>BBBCCBE?@@@EE6<;6;B8@@AA?@@>ABBCDAF?A??@@@@AABCC<A@A<ACC=AA;;;AA;@B?B?BBBBAA>A<@@9@BDD>CC:;;BAA@A;;5;5;;AA7AC:9:B@E@F@CC=B=@A:;9CCACCCG=CABBCBB@@@A;;;0;C<A<@BB>A>@@6;:BA=CBBCBACBB@?<???;?B?A@AAA@99999:===??@9@>><<AA2=000:3:
@N9IO0:01056:06057
TACGTAGGGGGCGAGCGTTGTCCGGAATTATTGGGCGTAAAGAGCTCGTAGGCGGTTGTTTAAGTCGGGTGTGAAATCTCAGGGCTCAACTCTGAAACTGCACCCGATACTGGACGACTTGAGGCAGGTAGGGGAGATCGGAATTCCTGGTGTAGCGGTGAAATGCGCAGATATCAGGAGGAACACCGGTGGCGAAGGCGGATCTCTGGGCCTGTTCTGACGCTGAGGAGCGAAAGCGTGGGGAGCAAACAGG
+
BC@>A;;;;;*:AA<;;F@CCC@CBF@D@BC?CB;>>:::/8<<=:<=?>?=?A?B>@@@9@>ABBCB=;;;AAC<CCBBBDC=BAAB@CCCCCCD>B;9;CCC:?::;ADC?ABAAAA=A;<5;;;:@@@@@7@ACAAB?B@C@C?CC@CBAA@BC?@@@@0:::9:99@999@BB6::=B=;00:=+009<>A>B@BB?B@;:;:;;0;5:?@<AAA@>>@000@;<:@:;;0;==9999-;;;;A9A@@<
@N9IO0:01060:06024
GACGAAGGGGGCTAGCGTTGTTCGGAATACTGGGCGTAAAGCGAGTGTAGGCGGTTGCCCAAGTCAGGTGTGAAAGCCTTGAGCTCAACTCAAGAAATGCACTTGGTACTGGGTGGCTAGAGGACCGGAGAGGATAGTGGAATTCCCAGTGTAGTGGTGAAATACGTAGAGATTGGGAAGAACACCAGTGGCGAAGGCGGCTATCTGGACGGTTACTGACGCTAAGACTCGAAAGCGTGGGGAGCAAACAGG
+
CBBBB=ACCC5CCCCCCD@CCB@@=@4:;BBBC?BABGJ?ECAAABBBAA=@B>B6;;B=A=ABCBC>ABABBB=AB?A<??BBBAA>?@@A=@@@<@@@BBC?C?@@BA@A<A@=@BBBBB>@@?B<BB@A=ABBA::6;>B?AA<@CBCCCCA@?AEDC>CBBBAA@AB@@=AB=B>CBADCC@CCBB@BCC@C@BB?CAAAA@A=:::AD@BBBBC?A?CC@BBAA@@>>5?=?:999-99:AA9@::5
@N9IO0:01034:06096
TACGTAGGGTGCGAGCGTTAAATCGGAATTACTGGGCGTAAAGCGTGCGTAGGCGGTCTCGCAAGCTGGGTGTGAAATCCCCGGGCTCAACCTCGGGAATGGCATTCAGGACTGCGAGGCTGGAGTGCGGCAGAGGGGAGGTGGAAATTCCACGTGTAGCAGTGAAAATGCGTAGAGATGTGGAGGAACACCGATGGCGAAGGCAGCCTCCTGGGCCGACACTGACGCTCAAGCACGAAAAGCGTGGGGAGCAAACAGG
+
7////:::3/65ABB555.55)555.5.5.5555<155///)//////744/)//)///777718889:(45559=<==>=1;;,3//-053---6(-(-5069;033;-3337333:6:==8><888/(///////&/6077176.506(--5----/88873333&33333;;9:////9433,3,33:-////)/78)403:=;.44.444(4.444444::4/////)//;74444&4444444&49;;=6<<=8
@N9IO0:01049:06080
TACGGAGGGGGCTAGCGTTGTTCGGAATTACTGGGCGTAAAGCGCACGTAGGCGGCTTTGTAAGTTAGAGGTGAAAGCCCGGAGCTCAACTCCGGAATTGCCTTTAAGACTGCATCGCTAGAACGTTGGAGAGGTAAGTGGAATTCCGAGTGTAGAGGTGAAATTCGATAGATATTCGGAAGAAACACCAGTGGCGAAGGCGACTTACTGGACAACTGTTGACGCTGAGGTGCGAAAAGCGTGGGGAGCAA
+
BBAB;99999*;A@A@@@>BC@CCAC@C@BBBCC=BA:9:6;AABBA@ABA=AB>BBC>BBB@CC@B:;;>BBDE=AAK>B@BAA@9949??:=>A4904C=@@=@;??A9;;B>>=BBCCD@CBB?B>B@;904;7A<<:<7;5::<>>>??ACBB=?8::.71/-----886;487:=8799(38949<33.3881898;A;>9@=B?7;:A9?@@>9?@ABAAAAB=@?@;;;;&:499999+9:444
@N9IO0:01060:06102
TACGTAGGTGGCAAGCGTTGTCCGGATTTATTGGGTTTAAAGGGTGCGTAGGTGGCCCTGTAAGTCAGTGGTGAAATATCTCAGCTTAACTGAGAGGGTGCCATTGATACTGCAGGGCTTGAGTACAGATGAGGTAGGCGGAATTGACGGTGTAGCGGTGAAATGCATAGATATCGTCAAGAACACCGATAGCGAAGGCAGCTTACCAAGCTGTAACTGACACTGAGGCACGAAAAGTGTGGGGATCAAACAGG
+
BB@@@;;5;;4;E?BCCC>BBG@C?@@@;@D?BB;AA;@@;@A=AABCA@?;::2:A<AAAB@CBABC@@>9;9D=BBBBCAAABB?B>BBCCCCCC=@@C>@@>@A?@:;;?===9@@?C?@@CBBBBBAAA>BBC?BB?C>B>AA@B?BBAABBB?BBBB<??BCBBAAAAA@@@@A>AB?BBB?BBAACA@@=@<;;@A@:==+0,008;>?=>??@@AAAA??9=<=99:9&:?>?ABB8>>?>C;9::@
@N9IO0:01018:06130
TACGGAGGGAGCTAGCGTTGTTCGGAAATACTGGGCGTAAAGCGCACGTAGGCGGCGCAGCAAGTCAGGGGTGAAATCCCGGGGCTCAACCCCGGAACTGCCTCTGAAACTGCAGTGCTAGAATCTTGGAGAGGCGAGTGGAATTCCGAGTGTAGAGGTGAAATTCGTAGATATTCGGAAGAACACCAGTGGCGAAGGCGACTCGCTGGACAAGTATTGACGCTGAGGTGCGAAAGCGTGGGGAGCAAACAGG
+
BCCC@DDE>@A@A@CCAB>BC=BA<AA=AACCDF?A@@BC>DBCCC@A@BB>;;6;A@@A@B@ABBCCCC;CBCC>BBB>CFE8B????BBB:B?B>@:999<?@=??9?@AAAABBBBBBB?CAB8<9<<;;7A<A;AE?B@B@B>ABBBBBCBBB=@??@0;4;>@@@AAAB>AA<?<?C@BCGA??@B=AAB?B?BBBBCCBBBB?BBB@CCCB?BDCCBCCCB@BBBA@@;@BCABBB9AACCG?CCB@
@N9IO0:01022:06117
TACGGAGGGGGCAAGCGTTATTCGGAATCATTGGGCGTAAAGGGCGTGTAGGCGGCTCAGTGTGTCTCATGTGAAAGCCCTCGGCTCAACCGAGGAACTGCATGGGAAACTGCCGAGCTTGAGTCCGGGAGAGGAGAGCGGAATTCCCAGTGTAGCGGTGAAATGCGTAGATATTGGGAGGAACACCAGTGGCGAAGGCGGCTCTCTGGACCGGCACTGACGCTGAAACGCGAAAGCCAGGGGAGCAA
+
BCBC?BBDEE5BB:BBBB=AB?BC@C?CBAA6?>6AA<FF>DE=CCCBBBB@BC?@A@@@A@ABA@@@B@B;B==45:;2>::5?@@?282==?>@>ABA;:;BB=AD=BA@@<@@@AA?BBBAC<@@;?@>A<???@?==@=@=@E=ABB;::@9<:@@@?;@A@@@A@AB>=39:/;717-8?A=AA@@9?CD7B743.3:888<;6::8=6<::444::=BBBB9@B@@AC>CC::7::&55875
@N9IO0:01047:06112
TACGGAGGGTGCAAGCGTTGTTCGGAATTACTGGGCGTAAAGCGCGTGTAGGTGGTTGAGTAAGTCGAATGTGAAAGCCCCGGGCTCAACCCGGGAAGTGCATCCGAAACTGCTCGACTAGAGTCCCGGAGAGGAAGGCAGAATTCCCAATGTAGGGGTGAAATCCGTAGATATTGGGAGGAATACCGGTGGCGAAGGCGGCCTTCTGGACGGTGACTGACACTCAGACGCGAAAGCGTGGGGAGCAAACAGG
+
BCCD@@?A<000A000CC@BC?BB>@3:08A@AA9?>@@@0:;>@CBBBDD@BB@B@BBBCDAB@B9;6;:;=?@8CC@@2BB=BBCC@CE>AA9A8>000====@BC>A;9:;;BBCABBBBBAD<A>BCAA?A=A=>>;:4;<?@8@>BB@AA?A3?=>B;@@:>>@@@BCC@CC>CC?C?BCC>@=@B====2817829<?:??><>>B>BBBBBAAAAABBAACA;<877)99==@AB:BCCCC>B@@;
@N9IO0:01062:06131
TACGGAGGTGGCGAGCGTTGTTCGGAATTATTGGGCTTAAAGCGCGTGTAGGCGGGACGGCAAGTGTCGGGTGAAAGCCCTCGGCTCAACCGAGGAATGGCCTGGCAGACTGCCGTTCTTGAGGCAGGCAGAGGTGACTAGAACGACGGGTGGAGCGGTGAAATGCGTAGATATCCGTTGGAATGCCGGCGGCGAAAGCAGGTCACTGGGCCTGTCCTGACGCTGAGACGCGGAAAAGCGTGGGG
+
BB@A>:969@;@C>A@AA=AC?DC?A?B@BB@BC<??188-:979>:;;BC@CCF>BBB?B?9=>??898-9?A@<AAA=ABA=BB@@<A?A@A?B?BB?C@BB@BAA;;;;@3;;<?@=?9;5;@@;@A@<;5;@@;;;AA?B;;;BB9AB<CCCCACCCC:;;BBBBBBBB@@=@A<?4;5;@?<@;:939898.7<=>9?@995A=4?<?===9===<@??::9::;771737&73344444
@N9IO0:01019:06166
TACGGATGGAGCGAGCGTTGTTCGGAATCATTGGGCGTAAAGGGAGCGTAGGTGGCTCGATAAGTGGCATTTCTCAGCATTCGGCTCAACCGGATGATTGACGCCAAACTGTCGAACTTGAGTCTGCTAGAGGATACCGGAATTCTGGGTGTAGGGGTGAAATCTATAGATATCCAGAGGAACACCGATGGCGAAGGCAGGTATCTGGGGCTAGACTGACACTGAGGCTCGAAAGCCAGGGGAGCAAACGGG
+
<==>:CCC<=BA;A;@::4:?7=@7;9<AAA9==4AB@@;4?>6BBBBBBC<C?:BB<?=CB<=B<8@;;;3;@<;;;>A8;<8@BC?:>8A6????A8BC;;@9<<6<<==<<;9=<8<;;;<;;;<;9::4:<<=9=8<9;6;333(3;99333&3<>92:;;CC>::<>?943388-:.4;;.4<<<9B>D6666C>8==995555&5@<=><;;;;;9;=66.5<9555)5<7;:<<0665<?7?A@7
@N9IO0:01022:06173
TACGTAGTGGCAAGCGTTGTCCGGATTTATTGGGTTTAAAGGGTGCGTAGGCGGCTTATTAAGTCAGTGGTGAAATATCGCAGCTTAACTGTGGGGGTGCCATTGATACTGATGAGCTTGAGTACAGATGAGGTAGGCGGAATTGACGGTGTAGCGGTGAAATGCATAGATATCGTCAAGAACACCTATAGCGAAGGCAGCTTACTAAGCTGTAACTGACGGCTGAGGCACGAAAAGTGTGGGGATCAAACAGG
+
@?>:@996@9BD<CA<A<CCC8B7@@:3@C9C>7C>6?:5?=7BBBBBAA85:45A8CC6;45>??:?;9===?6:>:>:@>99:0804@::@>>>+;6;:BC9BB=BBBBBBB?::B255<<;;;;:::@=456>8@;4:5>7;A;A8=BBBB;A7::?;3>9::;?<?C;;;?;AA5?:97497943?>>;;.45;:?;=8C>;624?9600)-855-0)/899934<47333&38889::+9;<=808:@2
@N9IO0:01024:06196
TACAGAGGGTGCAAGCGTTAATCGGAATTACTGGGCGTAAAGCGTGCGTAGGTGGTTTTTTAAGCTGGATGTGAAATCCCCGGGCTTAACCTGGGAACTGCATTCAGGACTGGGAAACTCGAGTCTGGGAGAGGGTGGTGGAATTTCCGGTGTAGCGGTGAAATGCGTAGATATCGGAAGGAACATCAGTGGCGAAGGCGACCGCCTGGCCTAAGACTGACACTGAGGCACGAAAGCGTGGGGAGCAAACAGG
+
CCBAABCD>FCA@=AAA@?A<@;;7;>A>AAACC?CCBBB6;;;;ABBBBB=@@4:;:;:%<@BBCC?BBAAACC<AACC9BB<@@?A==8595)55;;CCBB?BAA<ACAB=0:906BCBCCCFCCC<BBAAB>BF@FI@B@CD?D8;7;<00000)/8<839<=@AA@@@BAAE?B:B:D@AAAAAA:;6;BB5<5:=:;4:?>??=?@BB?BBBBAC;;;BB<;7:??@@?39:??A<>2=AA?A<A??;
@N9IO0:01033:06209
TACAGAGGGTGCAAGCGTTGTTCGGAATTACTGGGCGTAAAGCGCGCGCAGGCGGATCCTGTAAGTCGGAAGTGAAATTTCGGGGCTCAACTCCGAAGCTGCTTCTGATACTGCGGATCTGGGGACCGGTAGAGGCTGGTGGAATTGCAGGTGTAGCGGTGGAATGCGTAGAGATCTGCAAGAACACCCGTGGCGAAGGCGCCAGCTGGGCCGGGTCCGACGCTGAGGCGCGAAAGCGTGGGGAGCAAACAGG
+
?A=<AACC;AA?=3::==29:;@@=B7?7?BAAA<0/0:;(////<5:;AB<AB=AAB@B@@A@B;<<=@<A;;9=6=@99999-9<@A;@A@?BB>AB<;<B?BAA@BCB;;;B>BDBCBDD9AA?D?AAA@@<@@B<AA?B?C;;;@C?BBBBBBB=A@;@;999>@>99954;;4955:;3///:1://)/<<)9.9//)////::1:4;;6<?9=>999<///5;/05==/5666@@@1;;@?A7A?>2
@N9IO0:01034:06166
TACGTAGGGTGCGGGCGTAATCGGAATTACTGGGCGTAAAGCGTGCGCAGGCGGCTCCTTAAGTCAGATGTGAAATCCCCGGGCTTAACCTGGGAACTGCGTTTGAAACTGAGGGGCTTGAGTGTGGAAGAGGGGGGTGGAATTCCAGGTGTAGCAGTGAAATGCGTAGAGATCTGGAGGAACACCGATGGCGAAGGCAGCCCCCTGGGCTAACACTGACGCTCATGCACGAAAGCGTGGGGAGCAAACAGG
+
;AAABA@C<CC;;;0000/)/775>8;9;CDCC>CJCCC<B;;;BACA9929;2;@A?B?C@?@@CDDA@A?=:1;<89.9;1?A28258A@C>B5::B979969;;99873333&383898333;3838787777#383888252663=7=AA@>?:::=/2....33362222=8==<?<>>=:>>>?9==>9<9ABBGEEC3<;;6;@@>ACDA<<555:??:AB9937?6<777>=<.73:>:3@;A6
@N9IO0:01036:06193
TACAGAGGGTGCGAGCGTTAATCGGAATTACTGGGCGTAAAGCGCACGTAGGTGGCGACGTAAGTCGGGTGTGAAAGCCCCGGGCTCAACCTGGGAATTGCATTCGAGACTGCATTGCTGGAGTACGGAAGAGGAGGGCGGAATTCCCGGTGTAGCGGTGAAATGCGTAGATATCGGGAGGAACATCAGTGGCGAAGGCGGCCCTCTGGTCCAGTACTGACACTCAAGTGCGAAAGCGTGGGGAGCAAACAG
+
CC@@<AD@7BCBB?@9444<6@@A9B:B:CBBB?8?>?@<24:99?;555@8>@7@A;:44;.4;A?;4<9564;3;==?1C=4555:6;6443(438384443::=<<@;:<??4:?997=:=::<:>:CC>7;?=2;;.4058=@6@;;;99:55.6>>>6@@===>=><5//79.//)/4///445598;;;<@9;;:@@8>==<8<<.55555@;;7;;;//)/::/66>4<555999+955/=8?A<
@N9IO0:01037:06196
TACGGGGGGGGCAAGCGTTGTTCGGAATTACTGGGCGTAAAGGGCTCGTAGGCGGCCAACTAAGTCAGACGTGAAATCCCTCGGCTTAACCGGGGAACTGCGTCTGATACTGGATGGCTTGAATCCGGGAGAGGGATGCGGAATTCCAGGTGTAGCGGTGAAATGCGTAGATATCTGGAGGAACACCGGTGGCGAAGGCGGCGATCCTGGACCGGCATTGACGCTGAGGAGCGGAAAGCCAGGGGAGCAAACGG
+
@;;C>>>@@>"BA.55;:16B:ED:C:F7;;==?7@@@A>)55)5:99><B8;9269=9EBB7;;@66;@<@CG@7B=>6C?@7@C<F;?:@@@2<7;665?====<@?@>>8BB@;>>8<<:>?;A>388444(4:;;<9<9=8=8;;8;9/////(/69;5;=B==;<::::;==5887<78887:59:5=0/(-0--(--///(/9,33.3.3680//.7.3343266//(/6.696;;<;/;;8>:4:==
@N9IO0:01045:06186
TACGTAGGGTGCAGGCGTTAATCGGAATACTGGGCGTAAAGCGTGCGCAGGCGGTTTGTTAAGACAGGTGTGAAATCCCCGGGCTTAACCTGGGAACTGCGCTTGTTACTGGCAGACTTGAGTGTGGCAGAGGGGGGTGGAATTCCAGGTGTAGCAGTGGAAATGCGTAGATATCTGGAGGAACACCGATGGCGAAGGCAGCCCCCTGGGTTAACACTGACGCTCATGCACGAAAGCGTGGGGAGCAAACAG
+
?AAC?:;5)59:@A:BCC:B:CD?9B2:5A@B=4B<A@<4B<ABBABC991;?4>;4@<8@7A<B=B9>C;;@<5@A<:+88(332?494999095;56665<8B=:??6626=A=BD<B<AAA59.4@:8:3333#3@5>8<8A4994=77:9394:?6:>6===<:::347?86:4//(/(/663<;BB5=>:4929333889'7;=182848933=788A33///0/===82>=8=777+73337(337
@N9IO0:01048:06187
TACGAAGGGGGCAAGCGTTGTTCGGAATTACTGGGCGTAAAGGGCGCGTAGGCGGCTTATCAAGTCAGGCGTGAAATTCCCGGGCTCAACCTGGGGGCTGCGCTTGATACTGATGAGCTTGAATGCGGGAGAGGATAGTGGAATTCCCAGTGTAGAGGTGAAATTCGTAGATATTGGGAAGAACACCAGTGGCGAAGGCGGCTATCTGGCCCGTAATTGACGCTGAGGCGCGAAAGCGTGGGGAGCAAACAGG
+
C?<<A5;;;;*;D7AACD:CB:GE:C:C9>=?D@8=BBB>6==6<<<C==>9=>:?D9A=<<9<=<<<:<A;;@>5<8;=/44/499<8=9=>>??+44==BBB8C;>8333?@?:8A;7B>7<<?DA7?C==:>B=>;;7?8B8<=7<:::;;:5506><=7=9:::>>AB=:388(0)/;3;>>6?@8>3844.4544.4445955.5:4<??;@<<<;CCC;@@7;CC5;5)55AA@;<0;BA;>6B@B8
@N9IO0:01051:06160
TACGAAGGGGGCTAGCGTTGCTCGGAATCACTGGGCGTAAAGCGCACGTAGGCGGGTCCTTAAGTCGGGGGTGAAATCCTGGAGCTCAACTCCAGAACTGCCTTCGATACTGAGGACCTCGAGTCCGGGAGAGGTGAGTGGAACTCCGAGTGTAGAGGTGAAATTCGTAGATATTCGGAGGAACACCGGTGGCGAAGGCGGCATCCTGGACCAATATTGACGCTGAGGAGCGAAAAGCCAGGGGAGCCAAAGCAGG
+
BA=9;.4444$4>@B@@@:B=BBA8>:E=BBB<<4<B<<=6=<<<@@:599.;A;2AA8@:C8A<<B===+BD??8?;9<A7A<<<DB6:?B9BBB9B74:7A7??AA@ABA39/3@69988377,33(37;<288888;485::=6:::888;888488;;3;28888BCBBC7B7397,8,26=38297-:5B9C7@;7?@:<9BA9=A4?5>4;.5>:@A55555::94444&4838999+7//)/;178875
@N9IO0:01051:06189
TACGGAGGGTGCGAGCGTTGTTCGGAATCACTGGGCGTAAAGCGCGTGTAGGCGGCCCATTAAGTCTGATGTGAAAGCCCGGGGCTCACCCCCGGAAGTGCATTGGAAACTGATGGGCTGGAGTCCCGGAGAGGAGGGTGGAATTCCTGGTGTAGCGGTGAAATGCGTAGATATCAGGAGGAACACCGGTGGCGAAGGCGGCCCTCTGGACGGTGACTGACGCTGAGACGCGAAAGCGTGGGGAGCAAACAGG
+
BCBB=A@A9::9AAAAAAACCADD@C@BBCCCCD=B@A@A8A@@A@AB@@><994:;.;?:A<BABBBBAABA?;3@@:2=::/;BBBCCCC3C?B=>?AAAA?A?AA;AAA?<>@8??D@AAACC>D>@@AA>ABC>AA==1818:>=8>======:<<<A7==>>>??>>>@@@A0:56;6:>@9@;:;7;>B?B?CB<??9?@@B=??D@A@AAA@A@AAABBBCCCCCDE<?999AAC:BBBBE>A@@;
@N9IO0:01051:06191
GACGGAAGGTGCAAGCGTTGCTCGGAATCACTGGGCGTAAAGGGTGCGTAGGCGGCCGTGCAAGTCTGGCGTGAAAGCCCCGGGCTCAGCCCGGGAAGGGCGCTCGAAACTGCGCGGCTGGAGTGCCGGAGGGGAGAGTGGAATTCCTGGTGTAGCGGTGAAATGCGTAGATATCAGGAGGAATACCGGTGGCGAAAGCGACTCTCTGGACGGCAACTGACGCTGAGGCACGAAAGCGTGGGGAGCAAACAGG
+
CCCB?A4969ABB?BBBA?BBCCC@C>A@BBAAB<9;:CC=BC>AAAA?@>:00-0<>>ABG@DB@@C@CCAABD>BBAA5@@9@@@@@@D;@@8@5;;0;@;;;CCC>BAA@@@B?B@?;?@:;;<@;AABB8ABB@@@?B=@=@?AA?CBBBCCF@BBBC=BB??@?AAB@@@AB?AB?A?A@@;@?@@=@;995:DAABBBBBCC>@::6:@:=A@:::?@@;;5;??@AB6;;;;CCC;BCDDF?CBB@
@N9IO0:01060:06175
TACGGGGGGGGCAAGCGTTGTTCGGAATTACTGGGCGTAAAGGGTTCGTAGGCGGCCAACTAAGTCAGACGTGAAATCCCTCGGCTCAACCGGGGAACTGCGTCTGATACTGGTTGGCTTGAATCCGGGAGAGGGATGCGGAATTCCAGGTGTAGCGGTGAAATGCGTAGATATCTGGAGGAACACCGGTGGCGAAGGCGGCATCCTGGACCGGTATTGACGCTGAGGAACGAAAGCCAGGGGAGCAAACGGG
+
CCCC@????A"CC055;:.5B9CC:D:C:===@@8=BBC@7B?7B;CAA=@500)/3@3<?B299C;;@>>>CI?6@;;3>;;6ACCB9=:>>>2B:>>>666CC?>CCDBB7;7;:CC9BB9A<9?>7=:;;>7;;;A;7@8;8>9@;6@=:>:?B9CE??7==;;666=C>>==A9==9B98558;7;>7A;B7?7;>;@BB=:CC6698A8<<=:=;::84444.45:<<=6=>;>>>>/55999)55<4
@N9IO0:01017:06249
TACGGAGGGTGCAAGCGTTGTTCGGAATCATTGGGCGTAAAGCGCGTGTAGGCGGCTTGGCAAGTCGGTTGTGAAATCCCGGGGCCCAACCCCGGAACTGCATTCGAAACTGCCTCGCTAGAGTCCCGGAGAGGAAGGCGGAATTCCCGGTGTAGAGGTGAAATTCGTAGATATCGGGAGGAACACCAGCGGCGAAGGCGGCCTTCTGGACGGTGACTGACGCTGAGACGCGAAAGCGTGGGGAGCAAACAGG
+
BB@A=@AB;;;9A=BABA:;;AGKAD=?@BA9B=5@@:::5:@??BBCC@@>?A<AC@C@CB9;;AA=@6;;BBB=CCE>EIE=EG>B?AAA6?;?;>9:9??;@BAB=B;;;?BBCBEDB@@ACB=B@C???@E?C?A@<@<@=@@9@@;;;BA;;7;A@@;B>BBCBBCCCCCDI=BC>B?BBB?BCCC@BBC@C@<;8;>A>ACC?BBC?BBBBB9::BBCAA@BBEDBBB<CAA@BCB6::>>>6>@@6
@N9IO0:01030:06212
TACGGAGGGTGCAAGCGTTGTTCGGAATCATTGGGCGTAAAGCGCGTGTAGGCGGCTTGGTAAGTCGGGTGTGAAAGCCCGGGGCCCAACCCCGGAACTGCATTCGAAACTGCCTCGCTAGAGTCCCGGAGAGGAAGGCGGAATTCCCGGTGTAGAGGTGAAATTCGTAGATATCGGGAGGAACACCAGCGGCGAAGGCGGCCTTCTGGACGGTGACTGACGCTCAGACGCGAAAGCGTGGGGAGCAAACAGG
+
ABCCADCD=@@@B?BAAA@CC?CC@A499>=2;<6>>;<<9>?@AACCAAA=@A=@@;@@CC@CBBBB=BB@BBC7;;E0;;<.;A8A:@;;0;9?7;<BBB>9>===6<::@7<<<<:@?@;?=>7>9@@AF@C@B?BA=B>@>?D>C@BBBCA:::;DFD?D@A@@@@@@@AAAC>AA=A?BA@=@A@@<@@@>B>;;5;=@;ABA>@@@=?AAABBBABAB:::??AA???9??AA@EF:???CC>BBC=
@N9IO0:01031:06230
TACGTAGGGTGCGAGCGTTGTCCGGAATTATTGGGCGTAAAGAGCTTGTAGGCGGTTTGTCGCGTCTGCCGTGAAAATCCGGGGCTCAACCCCGGACTTGCGGTGGGTACGGGCAGACTAGAGTGTGGTAGGGGAGACTGGAATTCCTGGTGTAGCGGTGAAATGCGCAGATATCAGGAGGAACACCGATGGCGAAGGCAGGTCTCTGGGCCACTACTGACGCTGAGAAGCGAAAGCATGGGGAGCGAACAGG
+
5A>;;BC@6;6:=99@95.6=C8=<C:C:C><GA7;69G@7?<<<@9<AAD:E@:@>7@;===;A;B<@49?:@::+457A<</;;;;7<==.=7<<=7;;=:==>7666<?4>;;666;;A>666E:=BA==/943333-47<8=8;;:>>==<<<9<>C=7:::<?::BB<A<CA9=B:=<BCC:?@@@5;<=8=:>>C:<<B@;;5)5.95@B=B?A=C==B>6;05;:993:?::;==/?>:::7:?B6
@N9IO0:01035:06247
TACGGAGGGAGCTAGCGTTGTTCGGAATTACTGGGCGTAAAGCGCACGTAGGCGGCTATTCAAGTCAGAGGTGAAAGCCCGGGGCTCAACCCCGGAACTGCCTTTGAAACTAGATAGCTTGAATCCAGGAGAGGTGAGTGGAATTCCGAGTGTAGAGGTGAAATTCGTAGATATTCGGAAGAACACCAGTGGCGAAGGCGGCTCACTGGACTGGTATTGACGCTGAGGTGCGAAAGCGTGGGGAGCAAACAGG
+
CBBC?BDD>::9CBBBCC@CCBCB?C?B>BC@@B=@@?BC;@@B@>@BA;;5;;5;BBB?CD?A@BBAAA?AA@>9:99/:==2=997-777&3286933328818<?9?<=;79977=299;@A<@@?BCBB?CBBBCC>A>A?C?>>?AAAA@AB?BBBD=B>????>>=>C;@?8;137/7:;6:;:;279;9<<@A<>>>>=@@<>AAC@BCC@BBAAAAA@@@CB@;:;/<<AAADE;;;;BD=@BA@
@N9IO0:01039:06243
TACGGAGGGGGCTAGCGTTGTTCGGAATTACTGGGCGTAAAGCGCACGTAGGCGGCTTTGTAAGTTAGGGGTGAAAGCCCGGAGCTCAACTCCGGAATTGCCTTTAAGACTGCATCGCTAGAATCGTGGAGAGGTGAGTGGAATTCCGAGTGTAGAGGTGAAATTCGTAGATATTCGGAAGAACACCAGTGGCGAAGGCGACTCACTGGACACGTATTGACGCTGAGGTGCGAAAGCGTGGGGAGCAAACAGG
+
9:;<7<AAAA2BDBBBCC@BB@BC@B@C@CCCCC?B@AAD<AABAB?@@BB>BB?BEE6;:;7;B?BBKI=D@@A6;;D6@;;;;AAC=>AA00,0;>,008>>5A4;;@@@@BCBAACC@@<@;;;;6;@@@<@A???A?A?BAF@BBBCBBCBCD??:::/:>==<987;;?8?@<A:=>8=@A?BAAA?BBD?B?BBAACA@@@B?BBCBBBDC@BCCBBAC@@=@BB:::6;;BBBBB9AABCE=<<;=
@N9IO0:01040:06211
TACGTAGGGTGCGAGCGTTAATCGGAATTACTGGGCGTAAAGCGTGCGCAGGCGGCGCCGCAAGTCGAGTGTGAAATCCCCGAGCTTAACTTGGGAATTGCGCTCGAAACTACGGTGCTGGAGTGTGGCAGAGGGAGGTGGAATTCCACGTGTAGCGGTGAAATGCGTAGAGATGATGGAGGAACACCGATGGCGAAGGCAGCCTCCTGGGCCAACACTGACGCTCATGCACGAAAGCGTGGGGAGCAAACAG
+
A;A=AAB>6B=BB<ABAC6;6?@=9B6@6;AA>;0@9A@;3?====<99//)/:4:/504>=.44444388:>=:2:9::+35555.5.5>.55)5.:.5A=99:;55)5444:59<<45.59999;8;5/;7;1//)/;27)/)/7<;::555;;<9=<=>6<<<:::<86/////9)//18-56;9==>>:=<<9<.5555.595:<>4:59.4444445555:555;;<9::39=95444&4:<:;3:::
@N9IO0:01063:06254
GACGGAGGGCGCAAGCGTTGTTCGGAATACTGGGCGTAAAGCGCGGGCAGGCGGTCCGTTAAGTCTGCTGTGAAATCCCGGGGCTCAACCCCGGAGTTGCAGCGGATACTGGCGGACTGGAGACCGGTAGAGGCGAGTGGAATTCCTGGTGTAGCGGTGGAATGCGTAGATATCAGGAAGAACACCGGTGGCGAAGGCGGCTCGCTGGGCCGGTTCTGACGCTCAGCCGCGAAAGCGTGGGGAGCAAACAGG
+
BBCC@BBC?EDCB8;:A@=AE@CA?@-0/:::<5<<BGC=CCC<;;.:557@C?CCFCC@B@BCCBBBBB9;99)5@>)999'55<<5<<<0<:666996669=;556:8:5492448:38<99-3-3333304999;;.3.39?6>??BBFBBCE=??8:48848??>???879@9?9;;5;;;?B?AB<?>?1817719==<<999,92929.4444:<==559=4=9599,5:>@BCC8;;:BD<ABB@
@N9IO0:01016:06302
GACGAAGGGGGCTAGCGTTGTTCGGAATTACTGGGCGTAAAGCGCGTGCAGGCGGTTATCCAAGTCGGGTGTGAAAGCCTTGAGCTCAACTCAAGAAATGCACTCGGTACTGGGTGACTAGAGGACCGGAGAGGATAGTGGAATTCCCAGTGTAGTGGTGAAATACGTAGAGATTGGGAAGAACACCAGTGGCGAAGGCGGCTATCTGGACGGTTTCTGACGCTGAGACGCGAAAGCGTGGGGAGCAAACAG
+
BBA@@5;;;;*5<<=BBB?A@;@A>@5;6;BCBC?BAAIC<BBDBBBBBAA<AB?B?BBC7839@>>@:9;;BBC5;;6;7;@@@BBA=AA;:5;;<0<?@ABCCC?AA@99:5:A@@A?@@B>AA?B?CBBB?CB?@?B@C?C>AA9AB@@@@@@B@CBDD?GBAADBCBB@A5;;0;>;;5;;@?CDDD@ABA,0+00,0==;;:A<B;;5<<0<BA;;;;;;;:;9CAAAG>CA;;>==09999@5=>=
@N9IO0:01021:06271
TACGAAGGGGGCTAGCGTTGCTCGGAATCACTGGGCGTAAAGCGCACGTAGGCGGATTGCTAAGTCAGGGGTGAAATCCTGGAGCTCAACTCCAGAACTGCCCTTGATACTGGCGACCTTGAGTCCGGGAGAGGTGAGTGGAACTGCGAGTGTAGAGGTGAAATTCGTAGATATTCGCAAGAACACCAGTGGCGAAGGCGGCTCACTGGCCCGGTACTGACGCTGAGGTGCGAAAGCGTGGGGAGCAAAC
+
ACBBB@DDDD5CDBBBBB@@ABCC?C?ABHCCCC?@A@CC>C@AACBCBCB@CB?BCABC@@;?9;;?@@7@BBB<@@=00-0000<949>@<@?@?CCBCB<B?@<?AAA@=AB??<@?CA??CADE=BBB?>@B?><C?B?BCBBBBBCCC@>>?>@A@C>B?BBA@?<?AA=????:>@6::A?A;585>==383//).6633:>:>;5<8<;;;:7>=><==<:AA:9:>1989:;:;/;>::>1<
@N9IO0:01022:06271
TACGGAGGGAGCTAGCGTTGTTCGGAATTACTGGGCGTAAAGCGCACGTAGGCGGCTATTCAAGTCGGGGGTGAAAGCCCGGGGCTCAACCCCGGAACTGCCCTCGAAACTAGGTAGCTAGAATCTTGGAGAGGTCAGTGGAATTCCGAGTGTAGAGGTGAAATTCGTAGATATTCGGAAGAACACCAGTGGCGAAGGCGACTGACTGGACAAGTATTGACGCTGAGGTGCGAAAGCGTGGGGAGCAAAACAGG
+
@@AB=?@@:@@ABBBCCCACC@CCAG?A?ACBBC>A@@CE<@@A@C;;;CDACC@BCBB?BC@CBCCCCC2@@@A;@BB0;;:-9?<=6@<;.<4=6;=998-7;<<<3;>A>=B====ABB>899=@=@A@A>A@A@@A4:39<>8==@>>>???@:>>BC:@<AA;;;>?==:=>=A<AC7<;><>::<79//*//689<@??>@@<@==9==>>5;;>888>>>5888AAA:;;;AAA?/><8877)/995
@N9IO0:01028:06289
TACGTAGGGTGCGAGCGTTAATCGGAATTACTGGGCGTAAAGTGTGCGCAGGCGGCTCTGCAAGTCGAGTGTGAAATCCCCGGGCTTAACTTGGGAACGGCGCTCGAAACTACGGAGCTCGAGTATGGCAGAGGGAGGTGGAATTCCACGTGTAGCGGTGAAATGCGTAGAGATGTGGAGGAACACCAATGGCGAAGGCAGCCTCCTGGGCCAATACTGACGCTCATGCACGAAAAGCGTGGGGAGCAAACAGG
+
ABBBABBD>9;:;;;DCG@C@CCD@C@CACCCCC?CCCCC>CA@@DBBBAA=997:CBBBBC;BBB:5:BBBBAA;ABCC8B>6<<19,376A=6B7AA699:3@@9;6<BBCD?9:;BCBBCCCBB=;;;;@B;;<4;@=>;@=@?BAA;:;A@=A<@@AA<ABBC<<<@@=969D=@@@C=@AB6;60@6<//+/59:7;85525::1:+0+0/04<5544;;=99=?A;;;;&9=;@??@49999B9BAD:
@N9IO0:01030:06275
TACAGAGGTCCCAAGCGTTGTTCGGATTCACTGGGCGTAAAGGGTGCGTAGGTGGCCAGGTAAGTTTGATGTGAAATCTCTGAGCTTAACTCAGAAATGGCATTGAATACTATCTGGCTGGAGGGTCGGAGGGGAGACTGGAATTCTCGGTGTAGCAGTGAAATGCGTAGATATCGAGAGGAACACCAGTGGCGAAGGCGAGTCTCTGGACGACTCCTGACACTGAGGCACGAAAAGCTAGGGGGAGCAAACAGG
+
BCB@A@LACBB=B>AABB>;;8:B@BB@BBBBBB=AB@@@<@D>DC@A?@A=AB?B@CC@BB@CCC>CCCBBCBD=BBAAA@?>:?9C9<AB@;;<0;A=;;;;@?:??BCC;;;C?A@@=899.9<<298>=2<:00<@+0+0+0<=><BBBC::;BCGDJ?CA????@@C@@@@;;;<+0+000*00//4::<8=266;;;>>???>==00000+9>=::544:;73333333&38833333$44444(4445
@N9IO0:01039:06278
TACAGAGGGTGCGAGCGTTAATCGGAATTACTGGGCGTAAAGCGCGCGTAGGCGGCTTTGCAAGTCGGGTGTGAAATCCCCAGGCTTAACCTGGGAACTGCATTCGAGACTGCATTGCTAGAGTATGGGAGAGGGAAGTGGAATTTCCGGTGTAGCGGTGAAATGCGTAGATATCGGAAGGAACATCAGTGGCGAAAGCGACTTCCTGGACCAATACTGACGCTCATGTGCGAAAGCGTGGGGAGCAAACAGG
+
CCCA@@CC?CCBA@?999;?;?@B?B@C?CAAAD>CAABC<@99:B@A@AB=;:5;@@8AAB@CCCEF?AAABBB=BBBB:BB@CD@C@DAECF?CABAAABB>BAAAACABBBA>?B??>>?@>@@A<@ABBB>B?BBC@D?BB<C@C@CDBBBCC@CCCF>BBBB:;;BCAAAA=@=@@C@BBBECBBC@CCEI>BBCCBB?AACC@CC@C@CCBB@@@AAAAABAAABBCE?@@@ABBB7@@???9?AA;
@N9IO0:01047:06268
TACGGAGGGTGCAAGCGTTGTTCGGAATTATTGGGCGTAAAGGGCGTGTAGGCGGTTTTTTAAGTCTGATGTGAAAGCCCCGGGCTCAACCTGGGAAGTGCATTGGAAACTGGAAGACTTGAGTACGGGAGAGGGCAGTGGAATTCCTGGTGTAGGAGTGAAATCCGTAGATATCAGGAGGAACACCGGTGGCGAAGGCGGCTGCCTGGACCGATACTGACGCTGAGACGCGAAAGCGTGGGGAGCAAACAGG
+
BBBB@BCD>@@@B?BBCC?ABACB@B>B?AA<@C>BBACC9??:?AAA@;;599299999%9;@>?@AAAA@AAC7:9BB9BD=BBBC@D@CCB>B@C@@@@@=@?DC=CBB@C?BBBB?AABC?>BC<??CBB<BBCBC@E?B?B@?@<@A:::=BB@AAG8CC9>CCGBBBCCBA=A>=A=BBB?B?BB?BCB=?=?A???@@;?B8;;@DBAAAA@@@AAAABBBBAC@@A<ABBCCEF8@@BBC<@@@6
@N9IO0:01052:06296
TACGTAGGTGGCAAGCGTTGTCCGGATTTACTGGGCGTAAAGAGCGCGCAGGCGTCGTGCAAGTCGCGTGTGAAAGCCCCCGGCTCAACTGGGGAGGGTCACGCGATACTGCTCGACTCGAAGGCAGGAGAGGGAAGTGGAATTCCCGGTGTAGTGGTGAAATGCGTAGATATCGGGAGGAACACCAGTGGCGAAGGCGACTTCCTGGCCTGTTCTTGACGCTGAGGCGCGAAAGCTAGGGGAGCAAACGGG
+
AAAB@994:;2;E=AACC?BBB=B4;;;.;;CCC?BBCFD=B;;;BA@A@>:99;ABBBBC>AA:;;@@@@BBC<?@DEEGD?B?>>?AABBB999B=BCBBAABAAABAA@BBBBBBBA?<@@AA@@@BBBB=B@BBB>B@B@BB=B?BBBBCBB?@@>A9??:::@>?==>:::0@B?A?BBC=ABAB=B@@<A?BBBEHACACC@B@CCC@CC?AA@BBBAAA?BBD;;;7<C;<;DG<CBBCC=@AA;
@N9IO0:01015:06322
TACGGAGGGCGCAAGCGTTGTTCGGAATCATTGGGCGTAAAGCGCGTGTAGGCGGCTTGGCAAGTCGGGTGTGAAATCCCGGGGCTCAACCCCGGAACTGCATTCGATACTGCCTCGCTAGAGTCCCGGAGAGGAGGGCGGAATTCCCGGTGTAGAGGTGAAATTCGTAGATATCGGGAGGAACACCAGTGGCGAAGGCGGCCCTCTGGACGGTGACTGACGCTGAGATGCGAAAGCGTGGGGAGCAAAACAG
+
CCBB?CBC=@@@C?BABA<@@@CCAC@C?@:054)3:333(3;:<<<?;@@7?;7<<7>7;B>AACEG?;;;B@@2@@@,99545ACC2999*9;>4:?A???9?999>@:4;09999>?BDB??;4;8A<;<9;CC=CC@A<@=@A6@=>?>=;::49>A@=A?BB:;;C@@?@@@3<<;@::98=?A>=:;9713538-78,9=?B>AAA>AA@A@?><=8434B?@@@BBB69;?>?BB-99:;;;&:55
@N9IO0:01027:06351
TACAGAGGGTGCAAGCGTTGTTCGGAATTATTGGGCGTAAAGCGCGTGTAGGCGGCTTTGCAAGTCGGGTGTGAAAGCCCTCAGCTTAACTGAGGAAGTGCGCCCGAAACTGCAGAGCTTGAGTACCGGAGAGGATGGCGGAATTCCCCAAGTAGAGGTGAAATTCGTAGATATGGGGAGGAACACCGGTGGCGAAGGCGGCCATCTGGACGGATACTGACGCTGAGACGCGAAAGCGTGGGGAGCAAACAGG
+
CCBBBBCF>BBAA;?>894:A?AC>@>@?CC?BB=A@@@@;@???BBCCCC@AA?ABG>BBC@CBBAA<@@@BCC=AAC=C;;<AB6:8;EDCC@C?BB@?@>?6@?A6ABBAAABBBC:B@BB@A8B@@@?@@CBB@?><>>@?ACB:B?A@??@@;????9?<>>>?=A@@;;;;.:=6=9??>=?9596:BB?B@BB8;8;BAAB?A??<??@@@@@BBABBBBBA@C;;;6;BCBCKI;BBBBA:AAB?
@N9IO0:01032:06338
TACGTAGGGGGCGAACGTTGTCCGGATTTATTGGGCGTAAAGAGCTCGTAGGCGGCTCAGCAAGTCGGCCGTGAAAGTCCGGGGCTCAACCCCGGGATGCCGGTCGATACTGCTGTGGCTAGGGTCCGGTAGAGGAGAGTGGAATTCCCGGTGTAGCGGTGAAATGCGCAGATATCGGGAGGAACACCAGTAGCGAAGGCGGCTCTCTGGGCCGGTACCGACGCTGAGGAGCGAAAGCTAGGGGAGCGAACAGG
+
AABBBBBCBB2@@@=ACB?DCD7;7;B?7>><>@8<<;==4;555<555<<8==8=<<;9<A>AA@@;=;>>>@:2:;;8<==1AAAB?BHG9AB>BD@?<@>??>8;8888;:;@B=ABAAA;@@,7.3889A6>@:?@@.9.99>>6?4:7222>A3;;==177;:888:99>;;C7=?<A;>>>:>>:::===6<4<@;??@???>@1;1808=>8>>@?>>DCD=D?>>>A8=BFCCCC9;<BBB?B@@<
@N9IO0:01044:06317
GACAGAGGGTGCAAACGTTGTTCGGAATTACTGGGCGTAAAGCGAGTGTAGGCGGTTTCCTAAGTCGGGTGTGAAAGCCCCGGGCTCAACCCGGGAAGTGCACTCGAAACTGGGAGGCTAGAGTATCGGAGAGGTTGGTGGAATTCTCGGTGTAGCAGTGAAATGCGTAGAGATGTGGAGGAACACCGATGGCGAAGGCAGCCCCCTGGGCTAACACTGACGCTGATGCACGAAAGCGTGGGGAGCAAACAGG
+
BBC@@@CC=BDBB?9@997:B?BE@B?B?CBCDE>@@@@@0;;?@AA@?=?;9:6;B=A?@@=@A;;;0;A?ABD>BBCC<CI?BBBB?BG>BC>B?BAAABAA@@@@9@?<?6?@=@>@A?@@BBBB@DDBB?B@D@@A?BAC@CCCC@CBCCCBBACBBB>::;CCBCBBBCBBB85;0;5@<B@BBBB?ABB=B<BBCBMMI5CCD>BCA?@@@@>==00///:A@@@@@@;@BCCCDG;;:::D>DCA?
@N9IO0:01045:06351
TACGAAGGGGGCTAGCGTTGTTCGGAATTACTGGGCGTAAAGCGCGCGTAGGCGGTTTTGCAAGCCAGAGGTGAAATGCCTGAGCTTAACTTAGGAATTGCCTTTGGGACTGCGAGGCTTTGAGGACGGGAGAGGTGAGTGGAATTCCCAGTGTAGAGGTGAAATTCGTAGATATTGGGAAGAACACCGGTGGCGAAGGCGGCTCACTGGCCCGTTTCTGACGCTGTAGCGCGAAAGCGTGGGGATCAAACAGG
+
@?B@=4;;;;)9<><ABB=?@;;;7;@C?AB@AA99::@@:@:;;BABB??:?A;@CD6;;A=AA>AC@@=@BBC=;;;?DC@AABAFAFD@CCAD?C9:9>AC=CD?CBBBA@@C?BBC?A@@@A@@@8@@;;5;@@BBC@B@C?BB<A@AB@AA??9A:8839????BAAACC?BB6:6:=:===:=::;6;@@=A@BC@CDB;;;C<==/:;A8@@ABBAAABABB@@@;99/:999<<<2<??=?8><<8
@N9IO0:01056:06353
TACAGAGGGTGCGAACGTTGCTCGGATTGATTGGGCGTAAAGCGCGTGTAGGCGGCCCGTTAAGCCGGTTGTGAAATCCCATGGCTCAACCATGGAAGTGCGCCGGGACTGGCGGGCTAGAGTTCCGAATAGGGTGGCGGAATGCCCAGTGTAGAGGTGAAATTCGTAGATATTGGGTAGAACACCGGTGGCGAAGGCGGCCACCTGGGAGGCGACTGACGCTGAGACGCGAAAGCGTGGGGAGCAAACAGG
+
CBBBBBBB<@<;9949:;7444::288288828808888:3::::<<@==<744.55)5;7;0668<:?9<<??@8?CC=BBB;A@@@5>966C;C:CAB@<;:CD;@@@@=@@D:BB@@@A@=@9>>>A@@C=??=@C=B?CBBB<ABBCBBBBB>B@@@;@=AAABBBBBC?CC=A@AB?;;;@C@BB@BAA=A=A@>B?@?:;;:09>3=A?????::9;777=>=<:9:/8<<<@>>/?>>:8(4:?:
@N9IO0:01057:06320
TACAGAGGGTGCTAGCGTTAATCGGATTTACTGGGCGTAAAGCGTGTGTAGGCGGTTTGTTAAGTCGGATGTGAAAGCCCTGGGCTCAACCTAGGAATCGCATTCGATACTGGCAGGCTAGAGTACGGTAGAGGGTGGCGGAATTCCGGGTGTAGCGGTGAAATGCGTAGATATCCGGAGGAACACCGATGGCGAAGGCAACCACCTGGGCCTGTACTGACGCTGAGACACGAAAGCGTGGGGAGCAAACAGG
+
@@CC>@@@:@@?ABBBAA<>:==?:8990:@<=?9?A@@A:??A??@@@@A?CA?BC>BB@E@B@A@@BBDCBBA8@>?5=@:0?A;:29:CCC@D@BBDAAA>@@@BAC>?;9;;<BA@A@@<ACA=AABBBB>BC>???B@B@C?BD>EBCBBAB=B;::8:AACCC@@@@>:0505=7<7<AA=@B@A=B>B?DACEAC@BB=@AB=A>AABB@@@BCDCCBBB;;;C<;;0<@CAABA3AA@@>5=@A=
@N9IO0:01058:06315
GACAGGGGGTCTCGAGCGTTAATCGGAATTACTGGGCTTAAAGGGTGCGTAGGCCGGCCCGCAAGTGCTTTGTGAAATCCCCCGGCTCAACCGGGGAACAGCTCGGCATACTGCGGGTCTTGAGGAAGGCAGGGGTCGCCAGAACTGTAGGTGGAGCGGTGAAATGCGTAGATATCTACAGGAATGCCGATGGTGAAGACGGGCGACTGGGCCTTTCCTGACGCTGAGGCACGAAAGCGTGGGGAGCAAACAGG
+
AB?:;:;:*;ABBB@?<;;49.9<<4;=A?CCCCD?CE6::.;A9;:;BBBB?C=B=BB;BBA=AAAABB<?ABBD>CCEFE5C@BBBCAC>AAA.;2;;95888387799?=>@@9@@@@ABA?B=@=>::9:-;BBC?CBD@BBBBA@=@C=@@BA?@@@@9A@BBABBB@@@AAA::;?B?BCB>BBBB?BBB>BBBBD>BBBB;;;0;=@@8@@C@AABB@@;;6;A@?@C>AAAAAAA6>>;;;0;@@=
@N9IO0:01060:06318
TACGTAGGGTGCGAGCGTTAATCGGAATTACTGGGCGTAAAGCGTGCGCAGGCTGTTTTGTAAGTCAGATGTGAAATCCCTGAGCTCAACTTAGGAACTGCGTTTGAAACTACAAGACTAGAATATGTCAGAGGGGGGTAGAATTCCACGTGTAGCAGTGAAATGCGTAGAGATGTGGAGGAATACCAATGGCGAAGGCAGCCCCCTGGGATAATATTGACGCTCATGCACGAAAGCGTGGGGAGCAAACAGG
+
AA@A@AAD=BBBCCC?@>;?=@BC@C?A?ACDDF>@@@EC>BBCBBBBAAA?CCBCCC9BAC?AAABAABABBBC>CCC=ABAAAAAA8;:@ED@C>A9:9>?A599B<BBCBB?AA@??8@;BC:::@??<@@@>@'@:89;A>A?BB>>@BA@@A@@?AA;@AAABBBBDBAAAB>???B?BBB?B;:;8;;?=A=A@@@BBB/>>>9>??;???18/>///::877AABBB=B999AAC59::AC>ABA>
@N9IO0:01061:06355
TACGTAGGTGGCAAGCGTTGTCCGGATTTATTGGGTTTAAAGGGTGCGTAGGCGTTTCCTAAGTCAGTTGTGAAATACGGCAGCTTAACTGTCGAGGTGCAATTGATACTGGGAAACTTGAGTACTGATGAGGTATGCGGAATGGACGGTGTAGCGGTGAAATGCTTAGATATCGTCCAGAACACCGATAGCGAAGGCAGCATACTAAGGAGTAACTGACGCTGAGGCACGAAAGTGTGGGGATCAAACAGG
+
@@>>=00+00+0A<AACG?BBC?B=AAA:@@=BD8>;4::0==3448=8;89:;9B=C@CC?ABBB@A4;:@@E>DDBB@B???B?D>?9::BB;;8;CCB?C?;;;@@;;;0;;,:A=A@@AAB;;;A@A@<@BBBBB@C@CC?AADACBCCCCC@CCCF?GCCC@BBCBBBBAAB=@A?=@9948=?=????9><@@ABCCBCAA=@<??=A=<9:;@@@@@AA=AAAAAA;@@CBCCC;CCCDE=:::?
@N9IO0:01063:06341
TACAGAGGGGGCAAGCGTTGTTCGGAATTACTGGGCGTAAAGGGCGCGTAGGCGGCCTGCTAAGTCGAACGTGAAATCCCCGGGCTCAACCCGGGAACTGCGTCCGATACTGGTTGGCTTGAATTCGGGAGAGGGATGCGGAATTCCAGGTGTAGCGGTGAAATGCGTAGATATCTGGAGGAACACCGGTGGCGAAGGCGCATCCTGGACCGGCATTGACGCTGAGGCGCGAAAAGCCAGGGGAGCAAACGGG
+
BBBDCBBBBB1BB<ABBE@AA=BGAC@C@C@??>7???AB=BE>AAACB@@=>?9?9?=>:839;@AA?:;;BBC=BABB8AC=A;;;?BC=BC;A7;;;;;;B?BCA@ABB?B@CACB?BC=A8;;A<B@@@B=AABAA:@<@<@=@A=@CBBB@@@ACCD>:::;;AAAAAAAAA?BB@B?BBC=?9::6:<=:@<000AA@-;;?A@<A=@@A?BBBBAA;;;<??C;;;;&::544:4-4494;098;3
@N9IO0:01015:06364
TACGGGGGGAGCGAACGTTGTTCGGAATCACTGGGCGTAAAGGGCGTGTAGGCGGCTGGATAAGTGGGATGTTAAATCCCCCGGCTCAACCGGGGACCTGCATCTCATACTGTTCAGCTCGAGCACATCAGAGGAGACTGGAATTCCCGGTGTAGCGGTGAAATGCGTAGATATCGGGAGGAACACCAGTGGCGAAGGCGAGTCTCTGGGATGATGCTGACGCTGATGCGCGAAAGCCAGGGGAGCAAACGGG
+
BACCCDDD)@@ACC>;;9?A@9CD;C@CC@@ABB=B;;:@8@C>DCCCBCC?AA=;;9.5@@=9;;C>BA@=400)/9999$/)/;@;7A?A??0AB?DBCBBAAAA;;::847;>9?BA???@BABBBCBBA7;;;9>>8;7?=AA=A?BB?@@A@?A???9@A@@ABAA?>@999(4A.:0;AC?B@@@?CCC>A@BAA;=>BCDB=7BBECBCDBB@:69@BCCCBCBBAA89;25<<=0=BCEJ?BBC<
@N9IO0:01032:06375
TACAGAGGGTGCGAGCGTTAATCGGAATTACTGGGCGTAAAGCGCGCGTAGGCGGCTTTGCAAGTCGGGTGTGAAATCCCCAGGCTTAACCTGGGAACTGCATTCGAGACTGCATTGCTAGAGTATGGGAGAGGGAAGTGGAATTTCCGGTGTAGCGGTGAAATGCGTAGATATCGGAAGGAACATCAGTGGCGAAAGCGACTTCCTGGACCAATACTGACGCTCATGTGCGAAAGCGTGGGGAGCAAACAGG
+
CCCBBBDD?BBAB???A@>A?ABB?B@D?CBBAC>CCBBB<@9::??@@BB=::4;??8@@B?BDDDD>AAABBC>BBAA7@@<@C8;8;@BBB?C@DBCGCDACCBBBB@@::9?BBBBBA@@?889.:@?AC>C?BBB?B>AA>B@CABBBCCBD@DCCC>BBCFCCCDCCCCB@B?B@B?BBBBBBAA<BBBB>BBBCDC?B@BB>BB@BAECBBA<<;BBBBBBBB@@@C;@;:;@@@3@?@A@9AAA;
@N9IO0:01039:06386
TACGTAGGGTGCGAGCGTTAATCGGAATTACTGGGCGTAAAGTGTGCGCAGGTGGCCGCGCAAGTCGAGTGTGAAATCCCCGGGCTTAACTTGGGAATTGCGCTCGAAACTACGTGGCTCGAGTGTGGCAGAGGAAGGTGGATTCCACGTGTAGCGTGAAATGCGTAGAGAATGTGGAGGAACACCGATGGCGAAGGCAGCCTTCTGGGCTAACACTGACACTCAGTGCACGAAAGCGTGGGGAGCAAACAGGA
+
?>9:9???6::;@@A@@@=@@@@A?B?B?ABBBB<AA@@@6@@A;;;BBCC@BD9<7<ACAB9;;BBBBC;;;BE=BBCC9BA7;;<@<@B?BB=B@D8:;B;;;;;E<A;::A8818=9733:87<8==?>>;<0.).:)--05068?>:;;;/0//::2;7@>;00///(73771772863347;;??.38316496//(/066:;2::;4877333330/////////33917:333<</442:@399:15
@N9IO0:01043:06376
GACAGAGGGGGCAAGCGTTGCTCGGAATCACTGGGCGTAAAGGGCGCGTAGGCGGGATGGCAAGTCGGTCGTGAAATCCTTCGGCTCAACCGAAGAACGTCGGCCGATACTGCCGTTCTTGAGGGATGCAGAGGAGACTGGAATTCCCGGTGTAGCGGTGAAATGTGTAGAGATCGGGAGGAACACCGGTGGCGAAGGCGGGTCTCTGGGCATCTCCTGACGCTGAGGCGCGAAAGCGTGGGGAGCAAACGG
+
A@B;9;;:;:*9>;:9;;@CCABC@A00/<@==A<@CBBC<BB<BA@A@A@=@@@;@CB=BB?BBBB@CBCAAAD>BB?A?::5:@???B=@@<=;5<999;57-34878:00+0:5/0+3::=8>>>A???A?ACABBB?C=B=??9??@@@BBBBADCCC>CCAA;:944<<8=<5<82?:@>?>B>AA8A==8C@???8>C?88==6@BBABA=?:?>==?7378;<<<=>/99989CC5>>?A>87::
@N9IO0:01050:06380
TACGTAGGGTGCGAGCGTTAATCGGAATTACTGGGCGTAAAGCGTGCGTAGGCGGCGCGCTAAGACAGGTGTGAAAGCCCCGGGCTTAACCTGGGAATGGCGCTTGTGACTGGCGTGCTCGAGTGCGGCAGAGGGAGGTGGAATTCCACGTGTAGCAGTGAAATGCGTAGAGATGTGGAGGAACACCGATGGCGAAGGCAGCCTCCTGGGCCGACACTGACGCTCAAGCACGAAAGCGTGGGGAGCAAACAGG
+
BBDCCCCC=BBBBAAACCAE>BBC@C<A=ABBBB<;;:CC=CCDCBCCC;;7;B?BAA@@;;6;@?@?>ABBABD=A?@=6?@8@@:@=@;??A;A9??099?<6===BBAA>AA@@AA:34488?A=??:88C:BB>A@?A5;6:<?<:;;;555<<;:AC8?>8=;?@@A888:;49:4<4?@<8<@??;9:8;@399882882888082899:;773?884::8=B@ACCD@B@@9999*8>><=67738
@N9IO0:01055:06370
TACGGAGGGTGCGAGCGTTGTCCGGAATCACTGGGCGTAAAGGGCGCGTAGGCGGCCCGTTAAGTGGCTGGTGAAATCCCGCGGCTCAACTGCGGGGCTGCCGGTCAGACTGGCGAGCTAGAGCACGGTAGGGGCAGATGGAATTCCCGGTGTAGCGGTGGAATGCGTAGAGATCGGGAAGAATACCAGTGGCGAAGGCGTTCTGCTGGGCCGTTGCTGACGCTGAGGCGCGACAGCGTGGGGAGCAAACAGG
+
@C@A<@??8>A@@@@@994:CC@CAB@CBCBDCC>BBDCC>BD?BBAA?@>=>>;AB;BA>A>ABA=ABC?BCDC?CBB=B996;BAA=@??>=??0@@@@=A=ACBAABBC?CCBAAAA?@@CCCC@BCBBB8@?99:@<@9?;<@4A9B@@@@=B?BB@D?BAABBAAA>>=9993:8=B@CBB@ABBC@CCCAC@CCC@CBCB@??<@@BB?BBB:;;B@:::C?AA@@?@AA@@@@BB:BCBCB=@;;5
@N9IO0:01060:06372
AACGTAGGTACCGAGCGTTATCCGGATTTACTGGGCGTAAAGCGCGCTCAGGCGGCTCTGCAAGTTGGGCATGAAAGCGCCCGGCTCAACCGGGCGAGGTTGTCCGATACTGCAGGGCTAGAGGGCAGGAGAGGGTGGTGGAATTCCGGGTGTAGTGGTGAAATGCGTAGAGATCCGGAGGAACACCAGTGGCGAAGGCGGCCACCTGGCCTGCACCTGACGCTGCCGCGCGAAAGCTAGGGGAGCGAACGGG
+
>7000>@;?A@<A@B;;;=CBB?B?;:;:;DDHD?CBCDF>B@@@BBCBCC=9:7;A@>@?@;?A<>>7???BBC;@@@@A;B?;;<C?B=@;4;B=B?C:BBBBCCCCCCCCCCC9;;;;@@A<BB>:CAAA@:@@?BB?C9;4<:A?:;AACCCCACBBC<BB;;;BBC@<;;@C:;;HE@BBB?B:::?ACA?B@BB@C???;?@<>8?>999;@9::8;33317=>@@@A,9897733&33>>><:@?9
@N9IO0:01068:05789
GACGAGAGGGGGCAAGCGTTGCTCGGAATTACTGGGCGTAAAGGGCGCGTAGGCGGGATGGCAAGTCGGTCGTGAAATCCCTGGGCTCAACTCAGGGGGGTCGGCCGATACTGCCGTTCTTGAGGGATGCAGAGGAGACTGGAATTCCCGGTGTAGCGGTGAAATGTGTAGAGATCGGGAGGAACACCGGTGGCGAAGGCGGGTCTCTGGGCATTCCCTGACGCTGAGGCGCGAAAGCGTGGGGGAGCAAACGG
+
@@0/0;9A>A>,>A29;5;5;>ABB@AAD@CBCCB=CBAAA<A@:@AA;;;;6;BB<AA@<;;7;BBB?CCBBBCD>BBC7ABB;988??899733333#33;172888A8<<B<@A?BC?A@AB<A@ADAAAA=@@:::>4:29=AB=C?A@@BAA@?@:::5:@?A@?????>>??9?@=B=A@@;?>?>2:4929:>>>6>>999AD9B?A:@@6???@;;:@??;A;0000+00//////$/:433(3::
@N9IO0:01080:05761
GACGTAGGGGGCGAGCGTTGTCCGGATTTATTGGGCGTAAAGAGCTCGTAGGCGGCTCGGCAAGTCGGGTGTGAAAATCCAGGCTCAACCTGGAGACGCCACCTGATACTGCCGTGGCTAGAGTCCGGTAGGGGAACACGGAATTCCCGGTGTAGCGGTGAAATGCTTAGATATCGGGAGGAACACCAGTGGCGAAGGCGGTGTTCTGGGCCGGAACTGACGCTGAGGAGCGAAAGCGTGGGTAGCAAACAGG
+
A@A;;;;;:;*9AA@AAA@CEF@I?AAC=CCACC?AAAAB=A?@@@@AACB?BB?B@@??@?;@@ADD>?@?:9:9.:>=@><@BCD@CACC@AAABBC@CC@CBCB@@@A?;@@@=@CDCCCCC>@<A@@?@.;5;?99.45:38:385:8843;?9854?7;;=>:<<<?:9<<;/:9297@=B@CB?A<00/8<7;<,69=9>;;;)5.549.55?BDBCBBAB>AA@@BB6;;DCCC>CBBCCC=@@C9
@N9IO0:01085:05809
TACGAAGGTGGCAAGCGTTGTTCGGATTCACTGGGCGTACAGGGTGTGTAGGCGGTTTGGTAAGCCTTTTGTGAAAGCTTCGGGCCTAACCCGGAAAGCGCAGAGGGGACTGCCAAGCTAGAGGACGGGAGAGGAGCGCGGAATTCCCGGTGTAGCGGTGAAATGCGTAGAGATCGGGAGGAAGGCCGGTGGCGAAGGCGGCGCTCTGGAACGTATCTGACGCTGAGACACGAAAGCGTGGGGAGCAAACAGG
+
AAA997:?BB?CG@CCBB@BB?BC@AA?@@@@AA;A@@@@@@@;AAAABAA>AA=AB=B?CD@CC;AAA8A?CDD?DBB?AAA<@?BB@DC<A>AB>BABBB@@@EE8B@@AEAG@BBBBA@@<A@??8@@@A<@@ACAA?B=?=?G>C@BBBAABB?BBBB=ABCA@@@@;;;;AA9AB?B@BAD@D@AA?@CC?B@CC@DJECDCG@CACCCBCCCCCCBBB;;;AABD@@@;@BABBEE;CBBDD<A@@<
@N9IO0:01090:05763
TACGTAGGGGGCAAGCGTTGTCCGGAATCATTGGGCGTAAAGCGCGTGTAGGCGGCTTCGTCAGTCCGTTGTGAAAGTCCAGGGCTCAACCCTGGAATGCCGATGGATACTGCGGAGCTAGAGTCCGGAAGAGGCGAGTGGAATTCCTGGTGTAGCGGTGAAATGCGCAGATATCAGGAGGAACACCAATGGCGAAGGCAGCTCGCTGGGACGGCACTGACGCTGAGACGCGAAAGCGTGGGGAGCAAACAGG
+
A@AA@>>@@@0@A;B;;:=A@@=A@C@CDCC@CC>CCCCC>CABACCC@@@???;?B=@CAA@@@@;@@>AAAAB?BBB?BBC>BBBC?BB=CB?B>BBB?JCAA=AAABBBA@?@@@ABBCC@A?AAI?CCC?BAAABA=@>AAE@BB?CC@@@BA>@:::59ABAAAAAAAAA@A=AB>A>;;;<@=AAACBA>A=AAA@@@@@CCE<AA@>@BCBABABBBBBCBA@>:99.;;;;@@A7BAABD>@@@>
@N9IO0:01090:05798
CACGGGGGGAGCAAGCGTTGTTCGGAATCACTGGGCGTAAAGGGCGTGTAGGCGGTCAGGTAAGTGGGATGTGAAATGCTCCGGCTCACCCGGAGACCGGCATCTCAAACTGCCTGGCTTGAGTACGGGAGAGGGTGTGGGAATTCCTGGTGTAGCGGTGAAATGCGTAGATATCAGGAGGAACACCGGTGGCGAAGGCGCACACCTGGCCCGATACTGACGCTGAGGCGCGAAAGCTAGGGGAGCAAACGGG
+
AA;;:;:;%;A@A=BACB?BB@BB@B@CBCC:::6;BBBC>BC>CDBBBCB?CC?CBBB?BB@AABD=C????AA=9::BB?A>BBBBBC>C=B@?>9>?@@@@CCCE=@AAC@@@>@C>ABBBDCCC=BCCCG<@BA@@<@@C?C@CB?BCBBCAA?ABBD=???BBABB>???AA;@@?B=AAA=@=@C?BBB9959?@>>@@=@C?BB>BA??@A9::BBAA@@;@@>BAB:B?<<=??5@ABCE>BBA:
@N9IO0:01097:05809
GACAGAGGGTGCAAACGTTGTTCGGAATTACTGGGCGTAAAGCGCGTGTAGGCGGCTACGTGTGTCGGGCGTGAAATCCCATGGCTCAACCATGGAAGTGCACCCGAAACTGCGTAGCTAGAGTCCTGGAGAGGAAGGTGGAATGCTTGGTGTAGAGGTGAAATTCGTAGATATCAAGCGGAACACCGGTGGCGAAGGCGGCCTTCTGGACAGTGACTGACGCTGAGACGCGAAAGCGTGGGGAGCAAACAGG
+
ABC;;;CD>AA?CD=A??=?@?BB@C9:8:BBBB=;;<BA=AABBCCCCCC?;;7;CCCCBBAAABBC?;;<BBB=BBC>AAC@CCBC@C@????B?AAAAAAA<BCC<@999?A@@@A??@BBB?CF?@??A9?;?<?A?C9:9AA9?;???A@??>?CDF=A>ABBB==9678@;??B>B799:@A???<?AC5999C?C>A>ABB>AA>>998>==:;;;;AA@@@AA:::5:@@ACCE:BBBBB=AAA;
@N9IO0:01098:05767
TACGGAGGGTGCGAACGTTAATCGGAATTACTGGGCGTAAAGCGCACGTAGGCGGTTCGCTAAGTGGGATGTGAAAGCCTGGGCTCAACCTGGGAACGGCATTTCAGACTGGCGGACTAGAGTACGGTAGAGGGCGGTGGAATTCCCTGTGTAGCGGTGAAATGCGTAGATATAGGGAGGAACATCAGTGGCGAAGGCGGCCGCCTGGATCGATACTGACGCTGAGGTGCGAAAGCGTGGGGAGCAAACAGG
+
@@@A=AAB=AAADGACCCACACAA??=@8::BBC>AAACC>C:;;C;99:;5:;5::@ABBA?A?@@9@;00@>@*00)/@;)/0=B8@:BB=4<96616>CC<BAABBCB8:9==ACBBBBEBAA@BAAABE>BA?CB?C?B?BA<AAAABCABC=A::939A@@AAAAAAAAAA9@@=A?BCA@A@B@>AAA<@<;;5;7;;@CC?B@BAA@BBB;;;@AAAAC@;=;DDC=BAAAABB6A:;;C=:;;@
@N9IO0:01099:05769
TACGTAGGGTGCGAGCGTTAATCGGAATTACTGGGCGTAAAGTGTGCGCAGGTGGCCGCGCATGTCGAGTGTGAAATCCCCGGGCTTAACTTGGGAATTGCGCTCGAAACTACGTGGCTCGAGTGTGGCAGAGGAAGGTGGAATTCCAGGTGTAGCGGTGAAATGCGTAGAGATCTGGAGGAACACCGATGGCGAAGGCAGCCTTCTGGGCCAACACTGACGCTCATGCACGAAAGCGTGGGGAGCAAACAGG
+
AABBBCCG>AAACCC@@@?B?BBB?C@CACCCCC=@@@AA;A@@@BBBBCB@CC@B?BA@??@BBCCCBBBA@??8=???5@C;@??B?BB?CC>C>A>AA@@AABBB>BBBBBBC?CBB=>>>CCB?@@@BB@B=A<8748=?=A@BB@BCBBBBB?A?@@<@BCDCCCBBBBBBD?BC@B@BCB@AA@B?BBB>A>ABCC>B>BBBB=B?C@CCAAA@000<<?:99??::;6;@@@BBB6;;@AA9;;;=
@N9IO0:01100:05772
CACGGGGGGAGCAAGCGTTGTTCGGAATCACTGGGCGTAAAGGGCGTGTAGGCGGTCAGGTAAGTGAGATGTGAAATGCCCCGGCTCACCCGGGGACCGGCATCTCATACTGCTTGGCTTGAGTACGGGAGAGGGTGTGGGAATTCCTGGTGTAGCGGTGAAATGCGTAGATATCAGGAGGAACACCGGTGGCGAAGGCGCACACCTGGCCCGATACTGACGCTGAGGCGCGAAAGCTAGGGGAGCAAACGGG
+
@A;;;;;;%9;;@4?999?BBACCAC@CBBBAAA;;;;CC=CB>CDCCCBB?AA=AA>?:@@=AACCCC=@=@=A<000AA7A;?<@CBD<@A@5??695:AA@ABBABAAABB>B>BB?A@@@BBBC9BB@AA<@BABD5778=?:<<9<<<<A>><>ABC9::<>@=>?7788AB=AA?B?;;;@C?BB@DCB>A>AACAABB?AB>AA:?@@@@@@@@CD@;;;?BAA;;;/;@@AABB9@@BBC;@@@9
@N9IO0:01066:05816
TACAGAGGGTGCGAGCGTTAATCGGAATTACTGGGCGTAAAGCGCACGTAGTCGGCTTTGCAAGTCGGGTGTGAAATCCCCGGGCTCAACCTGGGAACTGCATCCGAGACTGCATTGCTAGAGTATGGGAGAGGGAAGCGGAATTTCTGGTGTAGCAGTGAAATGCGTAGATATCAGAAGGAACATCAGTGGCGAAGGCGGCTTCCTGGACCAATACTGACGAGTCAGGTGCGAAAGCGTGGGGAGCAAACAG
+
CCCBBBCG>AB?A>>=995;=@@B?B?B?AA:::3:?@??5::::C@ABBBBAA=@@@;@BC@DDDED>CB@>@>8@AAB7BB<AABBAC@CCG>C@CCCCB@@=:;;@@???BB?@AAAAAAAABBD?BBACD=B?BBB@B@EG?BCC=@@CBBAABB@AA;AAAAAB@A;;;B@@@=?;@;@AA<;;BB?ABB,0+00+0<8<:;;5:9;@=@A@:544:4445//)///79;3:9;;<=<+;5559)555
@N9IO0:01069:05814
TACGTAGGGGGCGAGCGTTGTCCGGATTTATTGGGCGTAAAGAGCTCGTAGGCGGTTTGGCAAGTCGGGTGTGAAAACTCCGGGCTCAACTCGGAGACGCCACTCGATACTGCCATGACTTGAGTCCGGTAGGGGAGTGCGGAATTCCTGGTGTAGCGGTGAAATGCGCAGATATCAGGAGGAACACCGGTGGCGAAGGCGGCACTCTGGGCCGGTACTGACGCTGAGGAGCGAAAGCGTGGGGAGCGAACAGG
+
@@BBA>>?>>,@A@A@BD@CCC@F?@@B>CBGDH??????9@@AAA@????=?C?CC>E@CB<??A@?8<>::;::.;;;5;C=@A@@<AAAA=@@B@A@=ABAABAAA@??@<@@A@@@=A;;;A?C:;;CME:BBB;<;6;?G?B?BB>@@@>===99>??<@A@@999?AB@AAB>A@<@=BBB?B@CB@CCA>?=?D?AAA?@@CD=C>A=@B;;;;;;?@ACB?@?@;;;0;>ABCCC9BA?@@>;;;>
@N9IO0:01072:05822
AACGTAGGAGGCGAGCGTTATCCGGAGTTACTGGGCGTAAAGCGCGTGTAGGTGGTCTGTTGCGTCTGCTGTGAAATGTCCCGGCTCAACCGGGACTAGGCGGTAGATACGGGCAGACTAGAGGGTGACAGAGGAGCGTAGAATTCCGGGTGTAGTGGTGAAATGCGTAGAGATCCGGAGATACCAGTGGCGCAAGCGGCGCTCTGGGTCGAGCCTGACACTGAGACGCGAAGGCATGGGGAGCGAACGGG
+
;.;AABC<AA?ABBB???;?@@;@=B:917??=B<;9:AA:?@ABB;;;@@?AB=BBBBB?CAAAC;;;DDCBBB=;;;AD>D@BABC;?;?=6=@??@?BA?ACAA;;;BB=B@@@CBBABBC=BABBCBBB?CCBDCCCC?C?@?@D<BBBBBCHAECBC>BBCC@@@@:97:6;600//6759;<=9<<=<8<5504988<???9?@@@AA>@;;;??9;;AACAAAA8;6;A@@@@7@BCDD@CCD;
@N9IO0:01078:05850
TACGTAGGATCCGAGCGTTATCCGGAATGACTGGGCGTAAAGAGTTGCGTAGGTGGCATGTTAAGCGAGCAGTGAAATCTTATGGCTCAACCATAAGGCTATTGCTTGAACTGGCAAGCTAGAGTTTGGTAGAGGTCACTGGAATTTCAAGTGTAGGAGTGAAATCCGTAGATATTTGAAGGAACACCGATGGCGTAGGCAGGTGACTGGACCAACACTGACACTAATGCACGAAAGCGTGGGGAGCAAACGG
+
AAB@AAB?BBB=@AA;;;ACCD@B@B?;;;BBCC=BB;;:.;;@A>ABCBBB>@@?AAAAB?B@BCBBBBBCCEHD?BBA>@<;7;@@B>C=A@@5:8:CCD?BBC?AA>ACB?CC@BBBBA>>=?5?;???>?<@BAAAE@C@BB=BC<@@BBEC?AACCBB>CC?BA@@@AAAA<AA<@<@<@@A<@@A@=AABBA@CAA>ACBADC?AA>@=@BBBBC@@@BB>AAAAA;;;0;CCAAAA7;;;BB;;;;
@N9IO0:01092:05828
GACGAAGGATGCAAGCGTTATCCGGATTCATTGGGTTTAAAGGGAGCGTAGGTGGACTTATAAGTCAGTGGTGAAATCTCCGAGCTTAACTCGGAAACTGCCATTGATACTGTAGGTCTAGAGTACAGTTGCCGTTGGCGGAATATGACATGTAGTGGTGAAATACTTAGATATGTCATAGAACACCGATTGCGAAGGCAGCTAACGAAGCTGTAACTGACACTGAGGCTCGAAAGTGCGGGGATCAAACAGG
+
BDB:;8;=BACAA?AAAB@BBC@CACB?B@@==>6==/99/7;*77=>>=@<9:4:<>:?@@=AAA??9959::B;@@@@<@A??A6;6;@AA=@@;ACCD=CA?;;;BB@@@;;5;?@;;;BAA000@+00-00:A?AB?C@CCAA@::::;@@@@>@BBC=CBBB>BACBBAA;;;@;;;<@@A5;;@<;;;A5;4;@@AAA=@::49@>@@@=@AABBBCLCCB?B@:;<;0;CAAAFC9BBAAA<;;<<
@N9IO0:01098:05829
TACGTAGGTGGCAAGCGTTGTCCGGATTTATTGGGCGTAAAGCGCCCGTAGGCGGTTTTCTAAGTTGGACGTGAAAGCTCCCGGCTTAACTGGGAGAGGCCGTTCAAAACTGGAAGACTTGAGTCTGGAAGAGGAGAGCGGAATTCCCGGTGTAGTGGTGGAATGCGTAGATATCGGGAGGAACACCAGTGGCGAAAGCGGCTCTCTGGTCCAGAACTGACGCTGAGGGGCGAAAGCGTGGGGAGCGAACGGG
+
CCBCBBB?BB?BG@DBCD?A@D@D@CCD=@A@CI?@@@CA39:AA?9@>>?;>>9>DC9??A@CC@C?BBCAAAA6<;:@@9@8::>B?AAAD5::;;6;=@@@CCCC;C@@=@>A@AA=B;;;;BC@C@CDFACCC@?<;<;?;?C>C?BBBBB@@>@B?B?C;;;BBAA;;;;@E/;;=A=@AB=@A9;8:BCE=CBB;:9???@>;?B590>*000/7344555;>+565<1:<555<;,564459;;;3
@N9IO0:01101:05831
TACAGAGGGTGCGAGCGTTGTTCGGAATTACTGGGCGTAAAGTGCGCGCAGGCGGCTGCTTAAGTCCGTCGGTCAAATGCCGGGGCTCAACCCCGAGCGTGCCGAGGATACTGGGCGGCTGGAGACATGTAGAGGCAAGCGGAATTCCGGGTGTAGCGGTGGAATGCGTAGAGATCCGGAAGAACACCGGAGGCGAAGGCGGCTTGCTGGGCATGGTCTGACGCTGAGGCGCGAAAGCGTGGGGAGCGAACAGG
+
CDBBACEC?CCB@AA9:96:B=AB>B>A=AAA?@:?@@BB<AABBEBBBBB?CC@BA@@C6;7;@A>B;;<ACBAC6;::4:::-9;:<6<>>0<@?9:99:4::@=AABBBBC?BB>BAB@B@AACCCCBBBC@CC@AAC@C>B@B@CC>CB;;;AA>AA>A@BBBABAAB@;;;4;4;=AB=;99?@=@A>ACC@CACCABC?BCBBB>BBCC>BB;;;DCCBCBA>A@@???9@A@ACCB6@?9:::?@A<
@N9IO0:01109:05858
GACGAACCGTGCGAACGTTATTCGGAATCATTGGGCTTAAAGCGCACGCAGGCGGCGGCGTAAGGGAGGGGTGAAAGCCCGACGGCTCAACCGCGGGTTTGCCTGTCCAACTGCGTCGCTGGAGGGGGTAGGGGCAGACGGAACTTCCGGTGGAGCGGTGAAATGTGTTGAGATCGGAAGGAACGCCGGTGGCGAAAGCGGTCTGCTGGATCCCGCCTGACGCTCAGGTGCGAAAGCCAGGGGAGCAAACGGG
+
@@A@@<@?A;;9?@<=9939;4:A=?;A@;:0:@4@@>AA9?>?::9?A??<>A<?=9=@AA>AC>AABB9@@KK?CCC>DBBB?ABAC?B?B@@@.94(498@BBBDEAB;<:BCA:;;A<;;;;;*;;;9:&9:@;@@.5.5A9=6@9<B<CCDCABBBB:<;;;=8==>=@@@7;<A@>:><<7;?>@>ACCC?CCE@BBCCAAB>;999)4;7@955><==99259;;::,:B>::::*9@ABB>BCC<
@N9IO0:01069:05891
TACGGAGGGGGCCAGCGTTGTTCGGAATCATTGGGCGTAAAGGGCGCGTAGGCGCCGACCAAGTCGGAGGTGAAATCCCTCGGCTCAACTGAGGAACTGCCTCCGATACTGTTCGGCTTGAGTCCCGGAGAGGGTAGTGGAATTCCGAGTGTAGCGGTGAAATGCGTAGAGACTCGGAAGAACACCAGTGGCGAAGGCGGCTACCTGGACGGGTACTGACGCTGAAGCGCGAAAAGCTAGGGGAGCAAACAGG
+
@@DE?CBEEM5C@;;:BB?AAACDADACCAB>BJ>CCBBB>AD>BCBBA@>:::;?@BB>C?@?@@=?=;:;;@9??@8@A@<@CGDABBBCC@C@B:;;?BB>BBBBB@A@?BDACB?BCBAAA9@<@AABC>CBBCC@C@C@C@CBA???@@BC?BAAA<AA@@@AAAAAAACC@B>AA@CBB?BBBB@CCC@C@@@;@@@?<@B=BBCC>;;;CACBB;;;@;@@@A<;;;&;9999B<7<6:6?6=@<7
@N9IO0:01070:05864
TACGGAGGGCGCAAGCGTTGTTCGGAATCATTGGGCGTAAAGCGCGTGTAGGCGGCTTGGCAAGTCGGGTGTGAAATCCCGAGGCTCAACCTCGGAACTGCATTCGAAACTGCCTCGCTCGAGTCCCGGAGAGGGTGGCGGAATTCCCGGTGTAGCGGTGAAATGCGTAGATATCGGGAGGAACACCAGTGGCGAAGGCGGCCACCTGGACGGTGACTGACGCTGAGACGGCGAAAAGCGTGGGGA
+
@@AA;;;;,59@@9CBAB=AB?AB?A=AA;;2990;<88;5==;?==<<0/)/:5//+/29:.44444)555<<?6===666667777)/)///)/25544335:888083345;=??>@@;;<LE>C@;;;@@8AB>@A;@?B9>>,529?@==@C=@@AHGCCBBGEBBBB@;;;09=8?<@@A>A;;;=ABB=B?AA=A7;;@@@=@BC?CBABA>@@=955/////)/////&/597;;;+9
@N9IO0:01071:05897
TACGAAAGGTGCAAGCGTTACTCGGAATCACTGGGCGTAAAGCGCACGTAGGCGGACTCGTAGGTCAATTGTGAAATACCTGAGCTCAACTCGGGAACTGCAGTTGAAACCGCTTGTCTTGAATACCTGAGAGGGTGGGGGAATACCTGGTGGAGAAGTGAAATTCGTAGAGATCAGGTGGAACACCGGAGGCGAAGGCGCCTGCCTGGCAGTGTATTGACGCTGAGGTGCGAAAGTGCGGGGAGCAAACAGG
+
@@@>>@.;5;@AD?CAAA>@AAAB>@;@@@AABB<A@ABB:@@CABBBA@@<?@<@??@ABAC@BBB@C?@@BCD?DCD@CCBCCBBB@BDCCF?CACDDCCCBACCC>B>BAC?CBCC@BC?DBB?BBBBBBF>CCEDG5C@CDE@CC?BC@HCB?BCBBF>C@BCCDCCB?<<00*0::>499@:B@@?:>99199=@@;?@A?AB@CBBCBAAB?AA@@@@@@@>@@ABBB;BACCCCF;BBCBC:?@A>
@N9IO0:01103:05908
TACGGAGGGGGCTAGCGTTGTTCGGAATTACTGGGCGTAAAGGGCGCGCAGGCGGCTGCTCAAGTCAGGCGTGAAAGGCCTGGGCTCAACCCGGGAATTGCGCTTGAGACTGGGCTGGCTTGAGTGCGGGAGAGGATGGTGGAATTCCCAGTGTAGAGGTGAAATTCGTAGATATTGGGAAGAACACCGGTGGCGAAGGCGGCCATCTGGACCGCAACTGACGCTGAGGCGCGAAAAGCGTGGGGAGCAAACAGG
+
BA@@;@BBBB3BBBA@@A?BCACIBE@D@BBCBB99::BB8AA:ABBBBBB@CC?CAAABBB>;;;DC?BB;<;C=B>A@;;;8;;;@@EE>CC?G@C>A@BAA@B@@@BBBC>CAA>@D?BCBAAABB>BAAA=@?D:::?C>A?AB<AAA@@@@;;6;CCE@E@@@@DCCCCA?@@,0+00;=@@?@9A@=ABB=A=@B>B<@@B@@<?@5::?9>=>>:@??999<??@;;<;*;;@CBBB8@@BAA:;::;
@N9IO0:01106:05860
TACGTAGGGTGCGAGCGTTAATCGGAATACTGGGCGTAAAGCGTGCGCAGGCGGTCTTGCAAGCTGGGTGTGAAAGCCCCGGGCTCAACCTGGGAGGTGCATTCAGGACTGCGAGGCTGGAGTGCGGCAGAGGGAGGTGGAATTCCACGTGTAGCAGTGAAATGCGTAGAGATGTGGAGGAACACCGATGGCGAAGGCAGCCTCCTGGGCCGACACTGACGCTCATGCACGAAAGCGTGGGGAGCAAACAGG
+
BBBAACCD>AABCCD@@A=@=@@@<A-00>>=@<BBBBB=BBBBAAA@BA>AB=@@@?@=;:88333(38334=4:8;;+693////(/(/66.6828:9>>;///3=>78855616;8/525558/66///5.39(.5+3-3-3288873339<==;<<B9?A@>=;=?@0///=5;;6;6>>=:?>8959BD@B6:::;5:;9?>A<A?BBBBB@@@AAAA@AAB@@@AAB<BAA;;;;.;A@A@<@A@@
@N9IO0:01107:05876
TACCAGCACCTCGAGTGGTCAGGAGGTTTATTGGGCCTAAAGCATCCGTAGCCGGCTATGCAAGTCTCCGGTTAAATCCAGCTGCTCAACAGATGGGCTGCCGGAGATACTACACAGCTAGGGAGCGGGAGAGGTAGACGGTATTCGGTGGGTAGGGGTAAAATCCTCTGATCCATTGAGGACCACCAGTGGCGAAGGCGGTCTACCAGAACGCGTTCGACGGTGAGGGATGAAAGCTGGGGGAGCAAACCGG
+
C?=9>>000<AABCGCB@BBCCABB>AC=?@?@C>C@BBB=AA@?=1999998>9@A@@ABE?BBCCD@C@C>AA;@@=@@@@@@@::6;BBBCDD=@@AA?B?ABACCBBBCCBBAAAA??6??;;;0;@@@?DB?@?A?@>=:9:38<;3777??4<=BB5BB<A@BBB;A498:998/875;>9@><72:7805/56,2286;5;;<056A@A@9:6==:<<<==6=;;;>6>666@@?+A<<?B=B@B@
@N9IO0:01072:05944
TACCAGCACCTCGAGTGGTCAGGAGGTTTATTGGGCCTAAAGCATCCGTAGCCGGCTGCATAAGTTTCCGGTTAAATCCACACGCTTAACGTATGGGCTGCCGGAAATACTGTTCAGCTAGGGAGTGGGAGAGGTGGACGGTACTCGGTAGGAAGGGGTAAAATCCTTTGATCTATTGATGACCACCTGTGGCGAAGGCGGTCCACCAGAACACGTTCGACGGTGAGGGATGAAAGCTGGGGGAGCAAACCGG
+
BBB?CC:;<?CBBBBBB?B@BB?BB?AD<@@=@A;A@BBB>CBCAB>A@@@?;?;?@AAABB<@@C9?;@=@=AA;@@<?9;;AAA?C>@ABBBCC6;;@@>A@CD=BBABAA>AABCBCBD>B@A@B<BBBB<;;9;CC@BCCC@@@DDD?B>BBB:BCKG;BC5;;0;@AAA;<7;<;CCDACCGBAA@;?;;4;4;@=AD?@@<@@B6:;BA@=BAABA=??:::.:@>@D9?9::9::'9=99:,:29:
@N9IO0:01075:05959
TACGGGGGGGGCAAGCGTTGTTCGGAATTACTGGGCGTAAAGGGTCTGTAGGTGGCCAACTAAGTCAGACGTGAAATCCCTCAGCTTAACTGGGGAACTGCGTCTGAGACTGGATGGCTTGAGTGCAGGAGAGGAACGCGGAATTCCAGGTGTAGCGGTGAAATGCGTAGATATCTGGAGGAACACCGGTGGCGAAGGCGGCGTTCTGGACTGCTACTGACACTGATAGACGAAAGCCAGGGGAGCAAACGGG
+
@A@@@@@@@@"@B?BAAA?BC@CD?D?D?CCCCC=999CC=BC<AABBBBB?;;8;>B>AAA<@@ABAAABBBBB=BCC=BB@@@C=@;@??==5><?AA;;;B@@@?>??A=??B?BC=@??9:9??=@?CC<@?ABAC?C@C?C?BB@CFEBBBFACHDC?AAABBAAAA@;;;929>8=;?CD@D=@@?ADD@B?BD@DCC>BBD?CACCBBCAB@A@CCCCDA@@;;;;;0;::?ADD9AABBA<BBC>
@N9IO0:01113:05922
CACGTAAGGGGCGAGCGTTGTTCGGAATTATTGGGCGTAAAGCGCGTCTAGGTGGTTATGTAAGTCTGATGTGAAAATGCAGGGCTCAACTCTGTATTGCGTTGGAAACTGTGTAACTAGAGTACTGGAGAGGTAAGCGGAACTACAAGTGTAGAGGTGAAATTCGTAGATATTTGTAGGAATGCCGATGGGGAAGCCAGCTTACTGGACAGATACTGACGCTGAAGCGCGAAAGCG
+
A?;;;:4;BB3BB<<;BB?BA=BC@CAC?CB6;;09=<>>9@;;;B;;<BB?B@=B?BDDAA=A;;;AA@@?;;;<.;;;BBB=B;;;>@?BBBAAA=?@AB?A?BC>@@@CBBA?BA@@A@@@CLG@;;00+00+0@@;@5;0>00+/7<>?@BB>AA?<9=13337788777(3377495666:>===@@2?4668@@@@=ABCC?CBB;;;A@B;;:@@@@A>AA;99::.00=
@N9IO0:01080:06007
TACGTAGGGTGCGAGCGTTAATCGGAATTACTGGGCGTAAAGGGTGCGCAGGCGGCTCCGCATGTCGGGCGTGAAATCCCCGGGCTTAACCTGGGAATTGCGTCCGAAACTATGGAGCTGGAGTGTGGCAGAGGGAGGTGGAATTCCACGTGTAGCGGTGAAATGCGTAGAGATGTGGAGGAACACCGATGGCGAAGGCAGCCTCCTGGGCCAACACTGACGCTCATGCACGAAAGCGTGGGGAGCAAACAGG
+
BBBBBCDD>CC@BBABA@=A<CBA6;6;?DBBBB9<;;;;0;B;>@@BAAA=;;7;BB@BBB====??9@@@ACC=@@@@3@@9AA@B?C@CCC?CGF>CBCCC>A@@:ABDCC@A@ACC@BBBBBB>BCBBBD<@@<@?;@4;5;<@@BBCACDDH@CAAB;ABBBBBCCCCBBBB?AA<@=?=@:=?:;6;BB@C;;;CC?BC?BBC;@=@?BABBBC???A@?;;;??;;;0;;;;GEK;@@@CH?DBB@
@N9IO0:01097:06003
TACGAAGGGGGCTAGCGTTGCTCGGAATTACTGGGCGTAAAGGGAGCGTAGGCGGACTGTTAAGTTAGAGGTGAAAGCCCAGGGCTCAACCTTGGAATTGCCTTTGATACTGGCAGTCTTGAGTACGGAAGAGGTATGTGGAACTCCGAGTGTAGAGGTGAAATTCGTAGATATTCGGAAGAACACCAGTGGCGAAGGCGACATACTGGTCCGTTACTGACGCTGAGGCTCGAAAGCGTGGGGAGCAAACAG
+
BA;;;5;;;;*9@@C;:;>BBCCC?D>B?A;;;C=;;<DC6<<6;;:ACBA?CB@DAA@@4;6;@=@??=8?===699:);@@=B????A<A5949:@<@A=@A;@?@?@@@<ABBBBB@CBBBABB@B@B??;?@>?9949>AAA59:@??=9:9:3::;;7:;///<:6;::6;<6:6;=7=BB>B@<73756-68;775=779>>:>A7:;:===>=???=<;:4889:::/:76/888-////.'.55
@N9IO0:01106:05973
TACGAAGGTGGCAAGCGTTGTTCGGATTCACTGGGCGTACAGGGTGTGTAGGCGGTTTGGTAAGCCTTTTGTGAAAGCTTCGGGCCTAACCCGGAAAGTGCAGAGGGGACTGCCAGGCTAGAGGACGGGAGAGGAGCGCGGAATTCCCGGTGTAGCGGTGAAATGCGTAGAGATCGGGAGGAAGGCCGGTGGCGAAGGCGGCGCTCTGGAACGTATCTGACGCTGAGACACGAAAGCGTGGGGAGCAAACAGG
+
BBBBA495:A<BG?CBBB>;;6;@=?AAABBAAA<AA;;;AAA;AAACA@A=@B=AB=B@GD@BB>BBB9BBBJL>CCB?A??395:A?AB>C@BB<A:;;BBECFD;BBAAA@CD@CCCCDD?BABC?CBBB@BBBCBA>A6;5;D:@;@C@;;;C@DCDD?CBBBBABBA:;:AB;BB?B?B@B?B?;;:;BB?C@CC@BBBCBCC@C@CCCCCCCCBCCCBAAAAAAB;<<7<ABCCCC:BBBBB=AAA=
@N9IO0:01076:06055
TACGGAGGGTGCAAGCGTTGCTCGGAATCACTGGGCGTAAAGAGCGTGTAGGCGGTTTCGTATGTCTGACGTGAAAGCCCCGGGCTCACCCCGGGAAGTGCGTTGGAAACTGCGAAACTAGAGTCTCGGAGAGGAAGGTGGAATTCCAGGTGTAGCGGTGAAATGCGTAGATATCTGGAAGAACACCGGTGGCGAAGGCGGCCTTCTGGACGATGACTGACGCTGAGACGCGAAAGCGTGGGGAGCAAACAGG
+
BBCC=;;;0;;;B?CBAB?AAAAB?B:;;CCCCG@@@@BB<B@@@AAAAAA<8949@8@AABBBBBAAA???=@@6@A@@6@>9@A000>;0==3=;=0::BA?B?AC;;;;@;;;0;BBBCCCBBAC@CCCC?C9;9;B?B<@=@@BB=AACAABC@B;;;6;B@A@@?==0000B:B,0<5;;;5;8;C?BBC?C?AA=A?B?BBC>BA;;;AAB@@@BBCAA;;;AACCBB>BBBBBED9?>CCC>==<7
@N9IO0:01088:06036
TACAGAGGGTGCAAGCGTTGTTCGGAATCATTGGGCGTAAAGGGCGTGTAGGCGGTTTGTTAAGTCATGTGTGAAATCCCTCGGCTTAACCGGGGAACGACGCATGAAACTGGCAAGCTAGAGTACCAAAGAGGGGGGTGGAATTCCCGGTGTAGCGGTGAAATGCGTAGATATCGGGAGGAACACCTGTGGCGAAGGCGGCCCCCTGGTTGGATACTGACGCTGAGACGCGAAAGCGTGGGGAGCAAACAGG
+
CC@@@@BB<AA>B?A@A@8:9?BC?C?BBAA?CM?AA@CC>CC>AABA@@A=9949A8?@=@=@ACB::9BAAAB=BBA=A::8;A<@@C?BBB:B?BCCBBBBAAAC=BBB?BB9;;@@@ABBBBADE=CBCCCCC*BD=A;@<@A<A@CBB@A;;7;BBC=BBCBAAACBB@A@M>BB@G@CBB@BBBB>BAA=A?CC=@@@@0@B@C@C>@@AAAABABBBBBB@@@@:;;6;BBDBFF:BBBA@;@?=9
@N9IO0:01101:06035
TACGGAGGGAGCTAGCGTTGTTCGGAATTACTGGGCGTAAAGCGCACGTAGGCGGCTACTCAAGTCGGGGGTGAAAGCCCGGGGCTCAACCCCGGAACTGCCCTCGAAACTAGGTAGCTAGAATCTTGGAGAGGTCAGTGGAATTCCGAGTGTAGAGGTGAAATTCGTAGATATTCGGAAGAACACCAGTGGCGAAGGCGACTGACTGGACAAGTATTGACGCTGAGGTGCGAAAGCGTGGGGAGCAAAACAGG
+
;;BC@BCF=;;;CCBBAB=BB?BA?C;@;@@@@@:@AAAB>BBBBC@@@AA@:;7;B@AA;<7;BCDDDE3@@@@9@>@9?@@2@?992:@?2@?A3:::78)8AAAA>B9:7?C??999@@=89::?::::>;>>>???;?;@<?:==A?>>>A@@8====1;5:>A@>>><;567167=;-//=9<77:16//)/2333358?ABB<?>=599;;4;<<99:77<1558AAA5:::=CBA/>88999(9::9
@N9IO0:01103:06024
TACAGAGGGTGCGAGCGTTAATCGGATTTACTGGGCGTAAAGCGTGTGTAGGTGGCTTCCTAAGTCGGTTGTGAAATCCCTGGGCTCAACCTGGGAATTGCAGTCGATACTGGGAAGCTAGAGTTCGGTAGAGGACGGCGGAATTCCCGGTGTAGCGGTGAAATGCGTAGATATCGGGAGGAACATCGATGGCGAAAGCAACCGTCTGGGCCTGAACTGACACTGTGACACGAAAGCGTGGGGAGCAAACAGG
+
A@BB@?@C=BBBBBB>??<?<>@A;@@B=BBBBD<>>@@@:@@@@A@@@@@???=?B=@<BB@CAAA@C?AAAAB<CBC=BCC=@@@B@CADEE?D@C@CCCCBCC@@@A:::594=?@AAEBB?BC?A@B??<?AC>BA?A=A>AB=B999BB@@@?A???8?@A9::@@A???AB;AA9;8;AAAAAA@=BAB@;@BC=B>BCCCBC=B7<;A?AADBBBBCCDBBBAB;;;6;AABCEF9AABBK?CCD@
@N9IO0:01106:06042
TACGTAGGGTGCGAGCGTTAATCGGAATTACTGGGCGTAAAGTGTGCGCAGGTGGCCGCGCAAGTCGAGTGTGAAATCCCCGAGCTTAAACTTGGGAATTGCGCTCGAAACTACGTGGCTCGAGTGTGGCAGAGGAAGGTGAATTCCACGTGTAGCGGTGAAATGCGTAGAGATGTGGAGGAACACCGATGGCGAAGGCAGCCTTCTGGGCCAACACTGACGCTCATGCACGAAAGCGTGGG
+
A@@ABBB>500000=>00,58666<AAC>B@999)5;>=9)549999999=:>>7?><:<992338734???:==57:>>0/0///)//)//5:;1;+/)/87//377:.:0.-8.-(/999//3:68(--,,,(,(-(-66396:)3338;AAA@A=AAAB=@AAA>>;>>;7838388,3,544.44972///)/)--//)/)//--(-(-3///87/55999944498444)4994444
@N9IO0:01066:06079
TACGGAGGGTGCGAGCGTTGTCCGGAATCACTGGGCGTAAAGGGCGCGTAGGCGGCGACGTAAGCGTGCGGTGAAAGCTCGGGGCTTAACTCCGAGTCGGCCGTGCGAACTGCGTCGCTCGAGCACTGTAGAGGCGGGTGGAATTCCGGGTGTAGCGGTGGAATGCGTAGAGATCCGGAAGAACACCGGTGGCGAAGGCGGCCCGCTGGGCAGTGGCTGACGCTGAGGCGCGACAGCGTGGGGAGCAAACAGG
+
A@AB>;:;6;@@@:;:AB>BCC@C@C@BCCCCCC?AAABC>CF@CDCBCBB@9979:::9;;=BBBCCBB???@D7;;@@===-9;:@=@<@?@@@ABD?B?@@AAAB?CCA=B2,,,***,--/9/55::;>8<<A8<<;=9<?A?CB=BC@???@?BB?C?@ABB;;;@;;99.929549.45;6;45516>>:E:CC<CC<B@BBB:@@@@A>@;;;??999<>:>>>???????>ABB8@AAFC=B??;
@N9IO0:01069:06093
TACGGAGGGGGCTAGCGTTGTTCGGAATTACTGGGCGTAAAGGGCGCGTAGGCGGTGCGGTAAGTTAGGCGTGAAGCCGGCTCAACCGGGACTGCGCTAAGACTGCCGCGCTCTGAGTCCGAGAGAGGATAGCGGAATTCCCAGTGTAGAGGTGAAATTCGTAGATATTGGGAAGAACACCAGTGGCGAAGGCGGCTATCTGGCTCGGTACTGACGCTGAGGCGCGAAAGCGTGGGGAGCAAACAGG
+
BBBB<@@AAA2@@@CCCC>BA@CE?C?C@@@;;;0;@;<;6:G9CB@@A;;5;A5;;BD>;;299.5;7=97//)//)/)////)4.44)444---,,,(,,,**-(,,,,-8999:/525;=:::<6<??AAB?B>B<??8?AAAABAAA>AAAA:A>ADBBBBBBB?CC:?<?@?????BBBB?BBB>A=994:?@@@AA@BCBB@BBBBABBAAABBB?BBA>BA:??>?;>A1;;:;A::;;;
@N9IO0:01077:06093
TACGAAGGGTGCTAGCGTTGTTCGGAATCACTGGGCGTAAAGCGCACGTAGGCGGTCCGCACCAGTCAGGCGTGAAAGCCCCAGGCTCAACCTGGGAATTGCGCTTGATACTAGCGGGCTAGAGTCCGGGAGAGGATAGTGGAATTCCCAGTGTAGAGGTGAAATTCGTAGATATTGGGAAGAACACCAGTGGCGAAGGCGGACTATCTGGACCGGTACTGGACGCTGAGGTGCGAAAGCGTGGGGAGCAAACAG
+
CBCA@>AD?GGCCCCCBB=AB?BC@GACCCCBCB=BABBB8;;A@B;;;CD@CC@DC>AACC@AB@A;<7<CBBBB0;;;;.::.945::?8=AC=B@C?BAAAB=::8?=@>@?>81>AA@?????CC>AAAE@CB999=8=8<6;;9??AA@994B8B@BB>B>AACBAAA99398+98<=:@@@?A?>?>B>@=@<;;*//6668:73996;4:89//(/697<===:788>??4==988==/;;:CD3//6
@N9IO0:01081:06078
TACAGAGGGTGCGAGCGTTAATCGGAATTACTGGGCGTAAAGCGCACGTAGGTGGCTTTGCAAGTCGATTGTGAAATCCCCGGGCTTAACCTGGGAACTGCAGTCGAGACTGCTTTGCTTGAGTATGGGAGAGGGAGGTGGAATTTCCGGTGTAGCGGTGAAATGCGTAGATATCGGAAGGAACATCAGTGGCGAAGGCGACCTCCTGGACCAATACTGACACTCAAGTGCGAAAGCGTGGGGAGCAAACAGG
+
BBCBBBCC=BC@C@@9;:>@8;;B@C>B>A??<=6=9;;B<A@@@C@@@??9;;6;CC8;:;=AECABA@CBBCF9;;;;.;E8@@7;5;>;:9,439>?<AABBBDBBAAACBB<?>B?@?@????@9AAAAC=@A??>9?=AA=B=@=@AA@BBA?@CCC9@BBCA<<<9::<=3@<@?@?AAAAA????BAB@B?AB@@>AA?AA@BB@B@CCBBBBBBBBAB???==999,9@?:=?C5??>>=3=?A=
@N9IO0:01096:06096
TACGGGGGGAGCAAGCGTTGTTCGGAATCACTGGGCGTAAAGGGCGTGTAGGCGGTCAGGTAAGTGGAATGTGAAATCCCTCGGCTCACCCGAGGATCTGCATCCCAAACTGCCTGACTTGAGTATGGGAGAGGATGAGGGAATTCCTGGTGTAGCGGTGAAATGCGTAGATATCAGGAGGAACACCGGTGGCGAAGGCGCTCATCTGGCCCAATACTGACGCTGAGGCGCGAAAGCTAGGGGAGCAAACGG
+
AA:9;9;9%;;;C?CDGG@BB@:;:;@CBCCCCC>BBBCE>DD>CCCBBCB?998:BBB?BB@CAA?A?9:9CCC>CBD8??@>AABABD>BBB?BBBBBBBAAA;?C:A999@ABAFF?A??>?>AD=BBA@;@@@9992:>A??=@A<;;;;;AB?BCCC=:98<>;=A999<AB?BB@C>;;;6;7;A>B@@5;5;;;<;;::9A@DD9;8;@@?@??@@@;::?;;:A@?6A?:99AA8BBBBB;;::
@N9IO0:01098:06061
TACAGAGGTGGCAAGCGTTGTTCGGAATTACTGGGCGTAAAGGGCGCGTAGGCGGTCTTGTAAGTCCTGTGTGAAATCCCCCGGCTCAACTGGGGAACTGCACAGGAGACTGCTTGACTTGAGTTCGGGAGAGGGAAGCGGAATTCCGGGTGTAGCGGTGAAATGCGTAGATATCCGGAGGAACACCGGTGGCGAAGGCGGCTTCCTGGACCGACACTGACGCTGAGGCGCGAAAGCTAGGGGAGCAAACGGG
+
BBCBB@@;@A;>A<?A887;C?BC?@>@?BA?@@6?@;;;7;A;BABB@@@9>@<@@@<@BD=BBB?BB;<:BCC<BBBBC2C@BBBA>C;;;;.9:@BC<@@?>25:==>?>@=@;;;>A@AB>?@@;@BBBB=A=;<<5;5;5;>AC=A;;;@@A@CCCE;;;@A;;;CBBAA?A=@C8;8<CC=A=;;4;@@@C@AB?;:298<<8>===<;:8;:9@A???9959>>@AA,00:0000*7AAED=BAD5
@N9IO0:01099:06067
TACAGAGGCCTCAAGCGTTAGGCGGAATCACTGGGCTTAAAGCGTGTGTAGGCGGGTCGTTAAGTACCTTGTGAAATCCCACGGCTTAACTGTGGAACTGCTTGGTATACTGGCGATCTTGAGCGGTCTAGGGGCGAGCGGAACAGATGGTGGAGCGGTGAAATGCGTAGATATCATCTGGAACGCCGATGGTGAAAACAGCTCGCTGGGGACCTGCTGACGCTGAGACACGAAAGCCAGGGGAGCGAACGGG
+
CCCBBBCAC?CA>:@9;;<@B>BC?B@CBB@:9:,;C4;;0;>>@?ABBBB>?>>5>?<=;?489BB@C<??CCC>BBC;AAA?BB?B?BCBBB@B?BBAAA?B?@BBBB@?=@=@@AB8;;BCC@BBBCBDG:BBCBBB@B?BBCBBB>BB?9::@=?ABC>???A@@@A>>?BB@@@B;>;?AA?BBBD@BBBBB5>>ABCBCCA@@A8@B?BCCC???BBBC@@@?=<<<<+9;;@@@@5@@BBC?BBD>
@N9IO0:01105:06078
TGCAGAGGGTGCGAGCGTTAATCGGAATCACTGGGCGTAAAGCGCGCGTAGGTGGTCCGTTAAGTCGGATGTGAAAGCCCTGGGCTTAACCTGGGAATTGCATTCGATACTGGCGGACTTCGAGTGTGGTAGAGGGAAGTGGAATTCCCGGTGTAGCGGTGAAATGCGTAGATATCGGGAGGAACACCAGTGGCGAAGGCGGCTTCCTGGACCAACACTGACACTGAGGCGCAAAAAGCGTGGGGAGCAAACAGG
+
;;;A;;;A9BB===>9::9>9=@B?C?BBBBAAA9??999-;AA;;;AB::6;B>?@=@B?B?AAAD=@@@?;;;0;;@8?>?,9:9>;@4;:>,9294::?@>;;9AA@BC?BB?BCD?AAABBBBC>C??;;;098=9=5:.4.5>0>5?:9:A<B?>BBB=BBAAA@@@>>;888--.(-(-6839;?@?BBB?B@CC?9919/73,3;6=6:777;;=<88>37/7333333$39999:9+32255-5:=7
@N9IO0:01112:06107
TACGGAGGGAGCTAGCGTTGTTCGGAATTACTGGGCGTAAAGCGCACGTAGGCGGCTACTCAAGTCAGAGGTGAAAGCCCGGGGCTCAACCCCGGAACTGCCTTTGAAACTAGGTAGCTAGAATCTTGGAGAGGTCAGGTGGAATTCCGAGTGTAGAGGTGAAATTCGTAGATATTCGGAAGAACACCAGTGGCGAAGGCGACTGACTGGACAAGTATTGACGCTGAGTGCGAAAGCGTGGGAGCAA
+
DDDC@DCD>BBABBBBCC?CG@CCAC@C@BBBCC>CCCED<@@BBAA;;;A>;;8;CDBBBD@BBAAA;;6;ABB===<4;;;.98892888+8<?<?@@@8??8?AA;@AAA>@999BBBC@BAA@C@BD;0,0>00+0=:@;B?B<>@@@AABA@@=@BCC=C=:::??>@@A?BA=@?9:79@A<????9=::3929?<<8888883=49.4944.99;;00000////44)444;;;)55555
@N9IO0:01069:06156
TACGGAGGGGGCCAGCGTTGCTCGGAATTATTGGGCGTAAAGGGCGCGTAGGCGCCTTGCAAGTCTGATGTGAAAGCCCACGGCTCAACCGTGGAAGTGCATCTTATACTGCTTGGCTGGAGTCTGGGAGAGGGAAGCGGAATTCCCGGTGTAGCGGTGAAATGCGTAGATATCGGGAGGAACACCAGTGGCGAAGGCGGCTTCCTGGACCAGTACTGGACGCTGAGGCGCGAAAGCTAGGGGAGCAAACAGG
+
CCBB<;9:9:*;<@>B@B=BBBBA8<9C:;<19>4?;AGC7CF>BB@@@@A>ABD@C@A@?9@555:@BBBCGF;;;F?AAC?BCAA7;9;BB?B6995944:92<000@@@C?C?CBB???9::DC:????C;A=AA@<@=A>AB>C=AA:::?A<?>?A9A99889?>>>@999,9819=>=>9><<<6:@?<B><>:<:4968<5=A:?;00///(/8;<788848;;;==6<;;7888&35522'2583
@N9IO0:01071:06111
AACGTAGGAGACGAGCGTTATCCGGATTTACTGGGCGTAAAGCGCGTGCAGGCGGTTAGGTAAGTCACTTGTGAAAGCGCCCGGCTCAACTGGGCGAGGCCGTGTGAGACTGCTTGACTTGAGAGAGGTAGAGGCGAATGGAATTCCGGGTGGAGTGGTGAAATGCGTAGAGATCCGGAGGAACACCAGTGGCGAAGGCGATTCGCTGGGCCTGCTCTGACGCTCAGACGCGACAGCATGGGGAGCGAACGGG
+
B:BCBBC=;;;AB;;:BB<??@=A;=?>.::=??9?BBCC;@@C;;;BCBB?BB@A@DD@DDACCBCCC9;;BCB9@A;44)47@BBB?CCCC>BABB?A?BBBCCCCECBBBB?A?A?=@@@A>??=A@?@?8=:93:>;?;>==:>:3:?8@@DE?@@@D<@ABB@@@A>>?@5;5;B@B@DAA=BBAA=ACD?C?BBCCACCBCBC?D@CBB@@@@BBBBBDAAAAA@?AAAABBBBBB699CB=8@??8
@N9IO0:01072:06120
TACAGAGGTGGCAAGCGTTGTTCGGAATTACTGGGCGTAAAGGGCGCGTAGGCGGCTTGGTAAGTCCCGTGTGAAATCCCTCGGCTCAACTGAGGAATGGCACGGGAAACTGCTTGGCTTGAGTTCGGGAGAGGGAAGCGGAATTCCGGGTGTAGCGGTGAAATGCGTAGATATCCGGAGGAACACCGGTGGCGAAGGCGGCTTCCTGGACCGACACTGACGCTGAGGCGCGAAAGCTAGGGGAGCAAACGGG
+
B@B@>9949B=?A<?>??9@C?CC?B?B@CBBBC=?@@DE>EE=@A@BB@@=??;?A=?<A@=@ABB=B@AA@?C6;::.<AA=AB;;4;BAA@@E>BB?BAAAB<BB=BBCBB?B?@@@BAAB?BBC>CBCCB=B>???<A>A@D>BB=A>@??8849BBB=BBCAAABBA>??8@:>>8<8?==;>9??;?AD595:B=@A=@>BB9::ADCBB@==;@@A787<<>9:?>?8;@A@@GE6AABDD>DDD>
@N9IO0:01081:06134
TACGAAGGGGGCAAGCGTTGTTCGGAATTACTGGGCGTAAAGGGCGCGTAGGCGGCTTATCAAGTCAGGCGTGAAATTCCCGGGCTCAACCTGGGGGCTGCGCTTGATACTGATGAGCTTGAATGCGGGAGAGGATAGTGGAATTCCCAGTGTAGAGGTGAAATTCGTAGATATTGGGAAGAACACCGGTGGCGAAGGCGGCTATCTGGCCCGTAATTGACGCTGAGGCGCGAAAGCGTGGGGAGCAAACA
+
BB@A@?AEFF5FD@BBCC?BBACC@CAC@CCCCC>@A@CE=BB<@A@CCED@BC@CB@AABB@BBBBB@BBBCBC=B>AB:@@9@@@C=A>ACCDD199BBACEA::9????@AAA>AA@CE?AABCC>ECCB@BC@@@A>@=A=AC<B@@@AAB;;;;DCD>C?@@@CCCABB>BB8@:??9?>?;?;;;4;@B;@;?@;;;:ACCC@BC>CCC@C:;:@C@@@BB?@A@;;<0;?@@@AA8A;;:D6B:
@N9IO0:01083:06121
TACGGAGGGTGCGAGCGTTGTTCGGAATCACTGGGCGTAAAGCGCGTGTAGGCGGCCCATTAAGTCTGATGTGAAAGCCCGGGGCTCACCCCCGGAAGTGCATTGGAAACCGTGACTGGGCTGGAGTACCCGGAGAGGAGGGTGGAATTCCTGGTCGTAGCGGTGAAATGCGTAGATATCAGGAGGAACACCGGTGGCGAAGGCGGCCCTCTGGACGGTGACTGACGCTGAGACGCGAAAGCGTGGGGAGCAAAC
+
BBBB?@@E=BAAB<>>00)/94774;9=>>@>@?6;;55;0;;;@?@A;;;=;0,0>9=><@-//67777?????2;=;3:9:.:344<>>>+=7B<@@A:::6;277(3,3397730/)//-(-----91:+..6;4777)85/23:28289/2256;7525<:;;3252:9@?@===9<72870707;<1725;2=:A?B=?@?BB<AAAA;>?@;=>>888;::?@988=>@===>9=977<<<0;;=A?8=
@N9IO0:01086:06141
TACGTAGGGTGCGAGCGTTAATCGGAATTACTGGGCGTAAAGTGTGCGCAGGTGGCCGCGCATGTCGAGTGTGAAATCCCCGGGCTTAACTTGGGAATTGCGCTCGAAACTACGTGGCTAGAGTGTGGCAGAGGAAGGTGGAATTCCACGTGTAGCGGTGAAATGCGTAGAGATGTGGAGGAACACCGATGGCGAAGGCAGCCTTCTGGGCCAACACTGACGCTCATGCACGAAAGCGTGGGGAGCAAACAGG
+
BA>@>999,;AABBC;;;<@=@BB<B@BBCCBBA::;;A@;A;:9?<::::69/4:)----,,-///////9999)4444&44(4:8>7<<58<0;;?;@A???@@@@9@@@@A??;?C:899:=;=9>?:=:68*.)..)-3:3:8?=??BBB?:B=A@BC>>??<<?@@BB::0;5;=+0)0006=@994:A@=A@CABD6:29===/929?@@@@AA;:9A9:9>==999@9?>>9999*8;<;=6??@>
@N9IO0:01079:06182
TACGGAGGGGGCTAGCGTTGTTCGGAATTACTGGGCGTAAAGCGCGCGTAGGCGGCTTTGTAAGTTAGAGGTGAAAGCCCGGAGCTCAACTCCGGAACTGCCTTTAAGACTGCATCGCTAGAATCGTGGAGAGGTGAGTGGAATTCCGAGTGTAGAGGTGAAATTCGTAGATATTCGGAAGAACACCAGTGGCGAAGGCGACTCACTGGACACGTATTGACGCTGAGGTGCGAAAGCGTGGGGAGCAAACAGG
+
CBAB;;9:9:$5999BCC@DDAAA?@?C=@@::;6;ABCJ?CAAABB@@@@<@B?BCC=BBC@CC@DCBB?@?>C9?>A9?;?<=???9?AB?B@C?B899=@@9@=???AA><8::@BBBB?@<>>@<@B;;5;?===A;A:=:>=DBB?C?>>@@<@@@@:?5878;::;;>1888=98918:>9:8884:<=8=:=>BBAAAAAA>AA???BBA=A@??<<>995:@>@AB/::@:999+98>@A=BBB?
@N9IO0:01104:06171
TACGTAGGGTGCGGGCGTTAATCGGAATTACTGGGCGTAAAGCGTGCGCAGGCGGCTCCTTAAGTCAGATGTGAAATCCCCGGGCTTAACCTGGGAACTGCGTTTGAAACTGAGGGGCTTGAGTGTGGAAGAGGGGGGTGGAATTCCAGGTGTAGCAGTGAAATGCGTAGAGATCTGGAGGAACACCGATGGCGAAGGCAGCCCCCTGGGCTAACACTGACGCTCATGCACGAAAGCGTGGGGAGCAAACAGG
+
BBCCCCCC?BBBCB9?994;?BBC@I?@?@CFFD>CCCCC=CEC@A>B@992994;BB@E?C?BB???CAAAA?=44944+4<4;<8=8=8=BB;A8:9A:8:C=BBB>BBB===<1:?6@::A::B6:3?:89999%:>;?8@6<8;A=8;:==6885B;=3655;>@???===:A;>A=B8BBB@DCCC@C=C@B@BCBCEED5CB@:A@@=@BAB;;4444:4;<=@AA@A;A???AAA273;8;388>8
@N9IO0:01068:06227
TACGTATGGTGCAAGCGTTGTTCGGAATTATTGGGCGTAAAGGGTATGTAGGCGGATTTGTAAGTCAGGTGTGAAAACTATGGGCTCAACCCATAGCTTGCACTTGATACTGTGAGTCTAGAGTTTGGGAGAGGGAAGCGGAATTCCTGGTGTAGCGGTGAAATGCGTAGATATCAGGAGGAACACCGGTGGCGCAAGCGGCTTCCTGGCCTAAAAACTGACGCTGAGATACGAAAGTGTGGGGAGCGAACGGG
+
AB<<<BBC::6:C7:@AA8BB<@C<><>9<<<EA8855::4:=7==>>@@@7@<8CC?8A<C8AA=CC9;//00//&//9<<73>=<@7<<)55555<166;>>7;;==@?;::>9:<<556==>4<<6;;===4=3955.5.5.56@=:=>>C<<B8@B<=4555<544;@94444544.4.443-4644.44485;99+//6<8:>7<755555$594444:555696C?@@G4;995555&4:9997<;;2
@N9IO0:01075:06221
TACGGAGGGTGCAAACGTTGCTCGGAATCATTGGGCGTAAAGCGCACGTAGGCGGCCTGGCAAGTCCGACGTGAAAGCCCGGGGCTCAACCCCGGACGTGCATCGGAAACTGCTTGGCTTGAATGCCGGAGGGGCCCAGAGAATTCCCGGTGTAGAGGTGAAATTCGTAGATATCGGGAGGAATACCAGTGGCGAAGGCGCTGGGCTGGACGGTGATTGACGCTGAGGTGCGAAAGCGTGGGGAGCAAACAGG
+
BBBE@BBB>:;9EE>@AA?CBBBB?B=@@:;19A4:::@@9@:9;DA@@@@99918<@@;AA8::@@CCC;;;BC=BDE>DCC;AAAC@EDD8B@BDAA@@@@@A=@C;C;;:B?BBCGACC@GCD@C?AAAA9AE<CCEBB>@5;;0;4;?AAABD?CBBA=A>;9:ABAA@A::9*798=8B=A6A;38.7?>>B@BBC>>>8>@><9:9>@@?;5;<<=>@>7618=::==-6577:99,9<>>>7>==8
@N9IO0:01080:06250
TACGTAGGGTGCGAGCGTTAATCGGAATTACTGGGCGTAAAGCGTGCGCAGGCGGTTCGTTGTGTCCGCGGTGAAAGCCCCGGGCTTAACCTGGGAATGGCCGTGGAAACTGGCGAGCTGGAGTGTGGCAGAGGGGGGTGGAAGTTCCGCGTGTAGCAGTGAAATGCGTAGAGATGCGGAGGAACACCGATGGCGAAGGCAGCCCCCTGGGCTGACACTGACGCTCAGGCACGAAAGCGTGGGGAGCAAACAGG
+
CCBB@@@B<BBBBBABBB>B>BAA>B6;9;CCCK?AAAIK>B;;:AAA@?@;@@;@@CCC?@@A@@=@@@;?@@@9AABC:CD5:9494:=@@A9@=:93:6::D?CC<@?A?A999BCC=@@CBAA?;;;ABCBCB)AA>A69:<@<AB???BBB@@CBCGE>CCCCBAABAAAB@@<@A<=:=00+0<<A5;:@=?;==9;:;;*9CC9ABAAB@??@BAAA@@@@;@?@::;0;@@ACDD;BBCDG?@@@>
@N9IO0:01097:06216
TACAGAGGGTGCAAGCGTTGCTCGGATTTACTGGGCGTAAAGCGTACGCAGACGGCCTCGTAGGTCGGGTGTGAAAGCCCCGGGCTCAACCCGGGAATTGCATTCGAAACCACGAGGCTCGAGTGTGGGAGAGGGTAGTGGAATTCCTGGTGTAGAGGTGAAATTCGTAGATATCAGGAGGAACACCGGCGGCGAAGGCGGCTACCTGGTCCACAACTGACGTTCAGGTACGAAAGCGTGGGGAGCAAACAGG
+
BBBB@@@C;AB=<8<=9939;<AC?BAC>AA999-9===?9?AAAC@>><==00,0+0<>?:924>990:BBBBC<;;GH;BB=B;;;@BC0;;7;>C7;;BB69:@@8@;?@AA@=A@@@@B@@@CC;A<;;A;AABAA>BAC@B?@B?@BACC@@=@BAB=B=@A@@@@@@@@@@<@A6;5;@@9@@@@<;;9291:?=@:::49@:@C?@@?7>>997<;6<@@:>=@9::6:?@ABEE8@@AAA9@?@<
@N9IO0:01097:06259
GACAGAGGGTGCAAACGTTGCTCGGAATCACTGGGCGTAAAGGGCGTGTAGGCGGGCAGGTAAGTCGGGCGTGAAATCCCTGGGCTCAACCCAGGAACTGCACTCGAAACTACTTGCCTTGAGTGCCGGAGAGGAAAGCGGAATACCTGGTGTAGAGGTGAAATTCGTAGATATCAGGTGGAACACCAGTGGCGAAGGCGGCTTTCTGGACGGTAACTGGACGCTGAGACGCGAAAAGCGTGGGGAGCAAACAGG
+
CBB::;FF>DI???:?@@=@ABBB?B>AABB???9?A@AA?AE>@;;;CAA?BCA=@@@6;;7;;ABB<@;;;==/99=6?@@8:9;?5;:.;B9><;;:@@AA@@@C=@@@@@;@A>B6;;B@;;492:9@B;@B799A=A499@>@@>@B@@>>>;@@@@8@4::@?@@AB@?@@:;9399=??;=??>9>=A;?;AA=?AD;B==;8BA6??5;7/(/;99////698;:;;;07733333&3788:3225:
@N9IO0:01113:06219
TACGAAGGGGGCTAGCGTTGTTCGGAATTACTGGGCGTAAAGGGCGCGTAGGCGGTCTTGTAAGTCAGGCGTGAAAGGCCCGGGCTCAACCTGGGGACTGCGCTTGATACTGCGAGGCTTGAATCCGGGAGAGGATGGCGGAATTCCCAGTGTAGAGGTGAAATTCGTAGATATTGGGAAGAACACCGGTGGCGAAGGCGGCCATCTGGACCGGTATTGACGCTGAGGCGCGAAAGCGTGGGGAGCAAACAGG
+
AB@A@?BDDE1CB@@@CF@BB?CB@B@C=BBCCG=@AACC=CC?CCCDCCB?9949@@=@BD>AABBB?BCBAAC=B?BB=BC?BCBE@C?CACC9@BBB@@@B@BBBB@@???>>9<?>BC?AA?CC>BB@?<??>;;>7?=A=?@<@A@AA@AAA=ABCC=C?AAAAAA@AA=BB:?;@@=@@@=A=@@=@BB@D?BB?B>BACDD>AA@DADCB@BBBBAA@@@<@@B@@@7;;CAAAA9@@@CC=ABB>
@N9IO0:01066:06300
TACGGAGGGTGCAAGCGTTAATCGGAATTACTGGGCGTAAAGCGCACGCAGGTGGCTGAGTCAGTCGATTGTGAAAGCCCTGGGCTTAACCTGGGAATTGCAGTCGATACTACTTAGCTAGAGTATGGGAGAGGGTAGTGGAATTCCCGGTGTAGCGGTGAAATGCGTAGATATCGGGAGGAACATCAGTGGCGAAGGCGGCTACCTGGCCCAATACTGACACTCAGGTGCGACAGCGTGGGGAGCAAACAGG
+
AA;;8;BD=;;:B=A:<;?C=AA>:=+0)/;:::3>=@BA<B;;<BBA@@@=;;5;<@=>=AAAA@>>;5;;:;;15;5)5;5)55.:594>A>4>9=856;;9<B5:9<=?:@<:99<:::==;?;>6658C=2=:55A7<8B?BB<B=?<<8?AA7>>8=6AA;=;BAAA@999A988247<<@@@@@@=@@A>C?BB?BB@@;:9.55)55;;<=666;<99;9599////77:<<@==.<;444)4447
@N9IO0:01068:06278
TACGGAAGGGGCGAGCGTTGTTCGGAATCATTGGGCGTAAAGGGCGCGTAGGTGGTTCTGTATGTCTACTGTTAAAGCGTACGGCTCAACCGTATTTCGTCGGTAGAAACTGCAGGACTTGAGGCTGGGAGGGGCTGGTGGAATTCCCTGTGTAGCGGTGAAATGCGTAGAGATGGGGGAGAACACTCGTGGCGAAGGCGGCCAGCTAGACCAGTTCTGACACTGAGGCGCGACAGCGTGGGGAGCAAACAGG
+
CCBE?C<@A@7AABBABB@CF@CC@D@BBBB@CG>???FC<AA<AC@@<>>+00*0)///4455555@=???488-8:9;@BB@CCBB?B?B???F@BBBBB?BBBCE>BBBA::6;AA@B;;:;AAA:AABA5@@B<@@@CAE@DL?ED;;;CCCC@CCCC=;;;CAACCAAABLDD0B;;6;::A@@@A<A@?=?>BA>B?:;;@@@BB?BBC>AABA:::?@@A@@@A;<;BBA@@CBC:CCCCI>ABA>
@N9IO0:01074:06275
TACGGAGGGTGCAAGCGTTAATCGGAATTACTGGGCGTAAAGGGCACGCAGGTGGCTGAGAAAGTCGGGTGTGAAAGCCCCGGGCTTAACCTGGGAACTGCATTCGAAACTACTCGGCTAGAGTATGGGAGAGGGAAGCGGAATTCCCGGTGTAGCGGTGAAATGCGTAGATATCGGGAGGAACATCAGTGGCGAAGGCGGCTTCCTGGCCCAATACTGACACTCATGTGCGAAAGCGTGGGGAGCAAACAGG
+
CCCC@CCE=CBCC>@ABB>A>;:9.7-72;77:@9>=;;;8;C<CC::9?BACB@ABACCCB=AA@@@;@@@@AA;;;;;.;>5>=4<6;6779-868;@?@A?ABBB=BBBBBBB@DDBCBDBB;99.;BA@B<B>BBB?C?A<BB>B@CCCCBAA@CCCC=@A@@AA@@@B@ABC>AB?A=??@:::@B?AB@;@;=>8>?4:49;9>?,929<999:995>??A9999959)5555:::+:4555)55;7
@N9IO0:01090:06276
TACGGAGGGGGCCAGCGTTGTTCGGAATTATTGGGCGTAAAGGGCGCGTAGGCGGTCCGGCAAGTCAGTTGTGAAATCCCCTGGCTCACCCAGGGAACTGCTTCTGAAACTGCCAGACTTGAGTCCGGGAGAGGAGAGTGGAATTCCCAGTGTAGCGGTGGAATGCGTAGATATTGGGAGGAACACCGGTGGCGAAGGCGGCTCTCTGGACCGGTACTGACGCTGAGGCGCGAAAAGCTAGGGGAGCAAACA
+
BBCC<99999*;>@@@BC?AA?BDAG@B?BB?AB=@@@BB<AB<BBBCCCC@@@=@A>A=AA?:::CBB@AAACC<BBBB8>>:@@B:::.;@C9A>@@>AB>A@A==6==@@@DDCCC@AAA??4;;6;BCC@CCCAB@=B4;6;B;ABBCBBCBC@CC@C@CCCCCCAAABB?@@8==<>>AA@>A;::7:@G?B?BC@;;;@@@B?BA?B@B;;;A@BB;;;;;5<;A;;;;.<@@ABDC;DAA@D69;
@N9IO0:01098:06266
TACGTAGGTGGCAAGCGTTGTCCGGATTTATTGGGTTTAAAGGGTGCGTAGGCGGTCCTATAAGTCAGTGCTGAAATATCACAGCTTAACTGTGAGGGTGGCATTGATACTGTGGGACTTGAGTAAAGTTGAGGTAGGCGGAATTGACGGTGTAGCGGTGAAATGCTTAGATATCGTCAAGAACACCGATAGTGTAGACAGCTTACTAAGCTTTAACTGACGCTGAGGCACGAAAGTGTGGGGATCAAACAGG
+
CCBBBBB?:97:B>A:;;=@BB?B?CBB=BBACC>CJ>@@9@@9@@@@@?@<;:6;G?BBBB=A@BAACBBAAAB<ABAAA@@@@C?C@D;;;C9995:B@BCC>@@B@@@B;;;6;BA?CBBBBF=@@?A;;:;BB?BB>B=B?BBBB@BBBCBAA=ABCD>@A@C>B::;BBCBCBB<@@=@@@9<;CBBBBCBBBDAAAE@BBAA?AAAA;B<??AAAABBBAA?AB@@AD=CCCCCCC;BBBCC>;;;>
@N9IO0:01098:06280
TACGGAGGGGGCTAGCGTTGTTCGGAATTACTGGGCGTAAAGCGCACGTAGGCGGACCGGAAAGTTGGAGGTGAAATCCCAGGGCTCAACCTTGGAACTGCCTTCAAAACTATCGGTCTGGAGTTCGAGAGAGGTGAGTGGAATTCCGAGTGTAGAGGTGAAATTCGTAGATATTCGGAGGAACACCAGTGGCGAAGGCGGCTCACTGGCTCGATACTGACGCTGAGGTGCGAAAGCGTGGGGAGCAAACAGG
+
CB@@<?@BBC1DCCCBBBACC@CDAD<@=@BABC>CBCHH>CBCBCBBBCC@CC@CF?B?BC=CC@C@BB<@@AB9A@B0;;@9@B@@<A?B>B?B=A@<<8;?BCDD9BA@@?@;>=AA;??A>@?????@B>@CB@@A?A?B?B?BCCCCCC>>>?A>BB=B?AAACAAA994:@<==;?8?@?;@@>?:?@@;><00)0;;;<??;??@@A????:::==BBAA>AAABBB>B@@@DDC:BBBBD>???@
@N9IO0:01102:06298
CACGTAGGCACCAAGCGTTGTCCGGATTTATTGGGCGTAAAGAGCTCGTAGGCGGTTCGGTAAGTCGGGTGTGAAAACTCTGGGCTCAACCCAGAGCCGCCACCTGATACTGCTGTGACTCGAGTGCGGTAGGGGAGCGGGGAATTCCTGGTGTAGCGGTGAAATGCGCAGATATCAGGAGGAACACCAGTGGCGAAGGCGCCGCCTCTGGGCCGTGACTGACGCTGAGGGAGCGAAAGCGTGGGTAGCAAACAGG
+
;BBBAAC>??@=@>@@AA>AAA>B?CBM?DD@BC=;;;;;0;AA;;;AA@@=@B?C?BB@CCACICCC>BA@>@>@.;;CDCC?A@@B5;<0<ACBB9;;=A@=BACBDB@@@CBBB@@ABBAB;;;C?AAAAA7@?ABCC9B?A=@;@;6:>;000@9009>8===>A>>>@AABAA=@?>A>AAA=AB@@=A9;7;=B@<600+00099447;=?5955338<<7787*7;<888*7:;AAC<BBB@@@9;;;:
@N9IO0:01105:06305
TACGTAGGGTCCGAGCGTTGTCCGGAGTTACTGGGCGTAAAGCGCGCGCAGGCGGCTCGTTAAGACCGGCGTGAAAGCCCCCGGCTCAACCGGGGAGGGTCGTTGGTGACTGGCGAGCTTGAAGACAGCAGGGGCAGGTGGAATTCCCGGTGTAGTGGTGAAATGCGTAGAGATCGGGAGGAACACCCGTGGCGAAGGCGGCCTGCTGGGCTGGTCTTGACGCTGAGGCGCGAAGGCGTGGGGAGCGAACGGG
+
@@@BBCCJ>BB=@AA>;:5;A@=C?@@@<@@BCB<CABDD=BBBBBB@>>@;;;6;BBBE=A=@@@9@=A;;;DE>CCFDD1;:9AAB?B?BDD9CCC>CCBC@C@BDCBBB@DB@A?D?CCABB???:::CC:@@@:00*0+0+0A8;:@DBBBAEAAAAB<@@999?;>=888>>5AA@C@<<<B=BBB?BCB?BABB@B@CCCCCC>BCA?ABCA<;;CCCBBA>AAAAA<@;@@@@@A8ACBBB?BFF7
@N9IO0:01108:06271
TACGGAGGGTGCGAGCGTTGTCCGGAATCACTGGGCGTAAAGGGCGCGTAGGCGGTTCGTTAAGTCGTTGGTGAAATCCCGGGGCTCAACTCCGGGGCGGCCGGCGAGACTGGCGGGCTCGAGCACGGTAGAGGCAGATGGAATTCCCGGTGTAGCGGTGGAATGCGTAGATATCGGGAAGAACACCAGTGGCGAAGGCGGCTCACTGGACGACTGTTGACGCTGAGGTGCGAAAGCGTGGGGAGCAAACAGG
+
CBBC<B@D>BBCCBBAAA?BCC@C@D?BACCJLD=BBBDD?DF>@ABA@@??AA<A?CBC?C?BCBBB@C?C@@@<@DD>DCC9BBDD?BAC?CCC8??>A<A@BBBBBBBB@BBB:>;>777@@@@=AA???>;;;AAC@C?B>AA<B@BBBAABB@BC@B?BBBB???@::;@AA9A>AA?AAA=@@@A?BBD=@;;;5<BA@A;;5;@;;;BCC@A@@;<;@AA?BBAAA@:;:BBBCC9AAACB=????
@N9IO0:01108:06283
TACGGAGGGGGCAAGCGTTATTCGGAATCATTGGGCGTAAAGGGCGTGTAGGCGGCTCCGTATGTCCCATGTGAAAGCCCTCGGCTCAACCGAGGAACTGCATGGGAAACTGCAGAGCTTGAGTCCGGGAGAGGAGAGCGGAATTCCCAGTGTAGCGGTGAAATGCGTAGATATTGGGAGGAACACCAGTGGCGAAGGCGGCTCTCTGGACCGGTACTGACGCTGAGACGCGAAAGCCAGGGGAGCAAAC
+
AACC@CCCCC1BA>BBAA?AEAHIAEADCCC@BC>DCDDF?EI?BBBCBAA;>>:>A@;AAB:::BB<BBBBAAD>AAC=BBB@CCBB?B????=??BBBAAAAD>DD=BBB?@@?@AA@A@?AA4::5;@@C>BBBABA>@=A=AF?CCCCBBBCA?ABBA=A@@@@??@=>?4;;0;;5;<@BBACBDD@CAA?B:00+0>>>=@B<@@=B=@?>?@@BBBC@@@A@@A;;;0;@;:;;;.9:@>D69
@N9IO0:01113:06278
TACGTAGGGTGCGAGCGTTAATCGGAATTACTGGGCGTAAAGCGTGCGCAGGCGGTTTTGTAAGCCAGATGTGAAATCCCCGGGCTTAACCTGGGAATGGCATTTGGGACTGCAAGGCTGGAGTGTGGCAGAGGAGACGTGGAATTCCCGGTGTAGCAGTGAAATGCGTAGATATCGGGAGGAATACCGATGGCGAAGGCAGGTCTGCTGGGCTGAGCACTGACGCTCGATGCACGAAAGCGTGGGGAGCAAACAGGA
+
BBCDCBBB=@@@BCCAAA?B?BBB?D4:6;BCAE?CAACC<BBAAAABBCC@CD@CBB;CDD@BC?BBBBABA??9>;<<0??9??3:4748=D>C?BC<>999+:8*3=<>@@:=:=00*0@@@@A?>?>A@9;::0/0>595738;1C35//97//.3339097BBBCA@??<88;3;;5;5;;;8====5;;>;A1988286...333,6./.--44-**((((((((,--..--'.....33)---22'---29
@N9IO0:01068:06350
TACGAAGGGTGCAAGCGTTAATCGGAATTACTGGGCGTAAAGCGCGCGTAGGTGGTTCAGCAAGTTGGTGTGAAAGCCCTAGGGCTCGAACCTGGAACTGGCATCCAAACTACTGAAGCTAGAGTACGGTAGAGGGTAGTGGGAATTTCCTTGTGTAGCGGTGAAAATGCGTAGATATAGGAAGGAACACCAGTGGCGAAGGCGACTACCTGGACTGATACTGACACTGAGGTGCGAAAGCGTGGGGAGCAAACAGG
+
@AB;94:@:@@@C@CBCC?C=@@A593:19?999.9>9;;(488:44:944.4944.555::69949.559555)555)55/7)//7//)/5--(-05/-(----(//(/666666)///44<@??===?8884<088;333(4377(/)/)//:66--/)/////&/:::<<<<>55;@=?=@=A=AAB<@@@@=AAA9?9>??>??A>AC?BBBBBBB@@@@@@AAABB?A@@;;;0;@@;;<<.<AAAC=@@@<
@N9IO0:01072:06311
TACGAAGGGGGCTAGCGTTGTTCGGAATCACTGGGCGTAAAGCGCATGCAGGCGGATCGCTAAGTCGGGGGTGAAATCCCGAGGCTCAACCTCGGAACTGCCTTCGATACTGGCGATCTTCGAGTCCGGGAGAGGTGAGTGGAACTCCGAGTGTAGAGGTGAAATTCGTAGATATTCGGAAGAACACCAGTGGCGAAGGCGGCTCACTGGCCCGGTACTGACGCTGAGATGCGAAAGCGTGGGGAGCAAACAGG
+
?@BBB?BCCC5CBBBAAB?BB@BB@B>@@CBBBM?AABCD>AAABB;;;BB>BC@BBBCCCC?BBBDGEE1???D<BBD>CBC?AB@?:??A??>?=?<>@:=9???ABBBC@BBBBA@>@A@A@B8@@:A;@A@BBBB@C>A<?>>7;CCCCBB?<?=@@AA9?;77:867;;?=@@<?<AA<AAA:>=7718>A;A=AA;>====<<1;;0;=BABBBCBCCB;;;@@@@99:/9=>@BCB6A?:9939?A<
@N9IO0:01079:06349
TACAGAGGTCCCGAGCGTTGTTCGGATTCACTGGGCGTAAAGGGTGCGTAGGTGGTGATGTAAGTTTGATGTGAAATCTCCGGGCTTAACCCGGAAAATGCATTGAATACTACGTTGCTGGAGGATTGGAGGGGGGACTGGAATTCTCGGTGTAGCAGTGAAATGCGTAGATATCGAGAGGAACACCAGTGGCGAAGGCGAGTCCCTGGACAATACCTGACACTGAGGCACGAAAGCTAGGGGAGCAAACAGG
+
BB@@@BC?CCG=CBBAAA<@@@BB;BB=AAABBC=CCHCC?CD>BBBBBBB?BB?BBAAAAA<>?B>A@A@AA@@2:9<8,33(371718;3<8===1==?@?ABB>AA??9997/38=@8?@8@?8<89;:;:;%:>;;6;,0+0<<<;BBAA???BAA@A;AAABBBBBA@@;;;;AA=@=@;;7;BBB>B;9479<>8:;@A<@A@AAA8::=:=?<<<<000;6009799,9738<8>/?<@@@89992
@N9IO0:01087:06312
TACGTAGGGTCCGAGCGTTGTCCGGAATTATTGGGCGTAAAGAGCTCGTAGGCGGTTTGTCGCGTCTGCTGTGAAATCTAGAGGCTCAACCTCTAGCGTGCAGTGGGTACGGGCAGACTGGAGTGGTGTAGGGGAGACTGGAATTCCTGGTGTAGCGGTGGAATGCGCAGATATCAGGAGGAACACCGATGGCGGAAGGCAGGTCTCTGGGCACTTACTGACGCTGAGGAGCGAAAGCGTGGGGAGCGAACAGG
+
CCCBB@@@<AD?BCBBBC?BBB?B@B@C@CC@CE?AAACB=BBCBBAAABB>AC?BB=CBCCCBBB@@?BA???B=@???@::8:BBB@E?BBBAA@B;;;@@BDE>CBCCC>FFCBCBB?AAAD@C@@;;;;.;@@@BC>A?B@C?CC?@?@???@<@@<A=AAABBBABBBAA@@=@@8>8<<@<@>@>:00*05;*07;9;<=====8?>>>?A@@@@@9:99>@3::?AAD:??A999929ABBC@AAA@
@N9IO0:01105:06333
TACGGAGGGGGGCTAGCGTTGTTCGGAATTACTGGGCGTAAAGCGCACGTAGGCGGACCGGAAAGTCAGAGGTGAAATCCCAGGGCTCAACCTTGGAACGGCCTTTGAAACTCCTGGTCTTGAGTTCGAGAGAGGTGAGTGGAATTCCGAGTGTAGAGGTAGTAAATTCGTAGATATTCGGAGGAACACCAGTGGCGAAGGCGGCTCACTGGCTCGATACTGACGCTGAGGTGCGAAAGCGTGGGGAGCAAACAGG
+
5555.555555#555;:;;6;=8;;7;8;6690>>3>0//7.7<=096B@>A+00*0:*0+/0)/9444<;6:444(499,433(3:884:8<7<9<699-717<5;9<4<994765//-1886868--//>8@=BBAABB5:79;?;;;75575333....333-7;AA>@?==87.25488487<@A=?7377<;=;<)//(.766-..3...65252;95559D>::499:@@A9;;;@BA?3@:;;;.:?>2
@N9IO0:01108:06320
TACGGAGGGTGCGAGCGTTGTCCGGAATCACTGGGCGTAAAGGGCGCGTAGGCGGTTCGTTAAGTCGTTGGTGAAATCCCGGGGCTCAACTCCGGGGCGGCCGGCGAGACTGGCGGGCTCGAGCACGGTAGAGGCAGATGGAATTCCCGGTGTAGCGGTGGAATGCGTAGATATCGGGAAGAACACCAGTGGCGAAGGCGTTCTGCTGGGCCGTTGCTGACGCTGGAGGCGCGACAGCGTGGGGAGCAAACAGG
+
CAA@=::;.;A@A;;;CB>BCC@C>B>;;;AAEF?CCAAA=BF=@AA;;;B?CB@C?AAD@C=@@@@@?B?BCCC=AAB0:;:.;;@@?AAA<???5@@;>:?;????C@@@;:99,90;000:?A?6?@@@@8;;AAAB>B?B?BC=A>A@@?::;=@?9@=@@@@@@BBBA>???0;5;B>A@@;@:9:>9:6?@=<99299@AADD=C=@>;?;;;=>?A;;6;C>?AAA999@>@>>>>4????B:@@B=
@N9IO0:01073:06371
TACGAAGGGGGCTAGCGTTGTTCGGAATACTGGGCGTAAAGCGTACGTAGGCGGATTTGTAAGTAGGGGGTGAAATCCCCAGGCTCAACCTGGGAACTGCCTTCTAGACTGCAAGTCTCGAGATCAGGAGAGGCGAGTGGAATTCCGAGTGTAGAGGTGAAATTCGTAGATATTCGGAGGAACACCAGTGGCGAAGGCGACTCGCTGGACTGATACTGACGCTGAGGTACGAAAGCGTGGGGAGCAAACAGG
+
@AA:;5;AAA2CCBBBCCACC@CD@A,00=000*99ABB<BBBBBA>=00+0B:<@@;AAC=@@;;;;;*;@BB;@??=0=<293::6;8<;;1:-33335:7:::<><??@D?A@@ABBAAABBBB?B@@A?BBBAAB7:6;<@<@BBAAACCCC?BBAA<A?@@@AAAABC@CC@BC?A?ACD@CCA@<@@B5;5;@@BBCBBCCACBCCBBCCECBAAACCCC>A@A;;;0;?AABBC8@@@@C<;;;<
@N9IO0:01073:06387
TACGTAGGTGGCAAGCGTTGTCCGGATTTATTGGGTTAAAGGGTGCGTAGGCGGCTTTGTAAGTCAGTGGTGAATATGGCAGCTCAACTGTCAGGGTGCCATTGATACTGCGGAGCTTGAGTACAGATGAGGTAGGCGGAATTGACGGTGTAGCGGTGAAATGCTTAGATATCGTCAAGAACACCGATAGCGAAGGCAGCTTACTAGGCTGTAACTGACGCTGAGGCACGAAAGTGTGGGGATCAAACAG
+
CCCCA@@=9:6;C?B@AA?CA@=A>;00,00)0/)/)//(//(/88:600*0/+/94(444.497<@0.),,,),---(,,----0)///;9555)55589@7?BBBBBBBB?:;:C@AAABC99:AC@??;===<:94:6C?BA<<8=:>@@00+/::>8CA?>6???ABA==<=<333,5554;;<97/00)/)--6--(/9:;;7//6@A=AAA@@:944443883555)5::=>>>2?=A@F8===
@N9IO0:01075:06364
TACGAAGGGGGCTAGCGTTGCTCGGAATCACTGGGCGTAAAGCGCACGTAGGCGGCTTCTTAAGTCAGGGGTGAAAGCCTGGAGCTCAACTCCAGAACTGCCTTTGATACTGAGAAGCTCGAGTCCGGGAGAGGTGAGTGGAACTGCGAGTGTAGAGGTGAATTCGTAGATATTCGCAAGAACACCAGTGGCGAAGGCGGCTCACTGGCCCGGTACTGACGCTGAGGTGCGAAAAGCGTGGGAGCAAACAGG
+
AABBB5;:;:*;AAB;:9;9;555.5.55;<<>A7>>=BB<B;;;CADBBB?;:16=5:@6;555<A=??2BB>>7CC@FC@CBA;;9.599799:7:@AC=A?478<8;8::?A?ABAABBBBB?CC=BAA@<>A=@AA=@9?@A;;;@@AAC=00)0//)/4999BA<@;;1;;5:9;A=@AA8??>@;@BA=@<?><@><=9:94@<4B8<<<535;9:;0009=>B:99:&83>973(3;333(37>8
@N9IO0:01081:06375
TACGGGGGGGGCAAGCGTTGTTCGGAATTATTGGGCGTAAAGGGTTCGTAGGTGGCCGGCTAAGTCAGACGTGAAATCCCTCAGCTTAACTGGGGAACTGCGTCTGAGACTGGTCGGCTTGAGGTGCAGGAGAGGAACGCGGAATTCCAGGTGTAGCGGTGAAATGCGTAGATATCTGGAGGAACACCGGTGGCGAAGGCGGCGTTCTGGACTGCAACTGACACTGAGGAACGAAAGCCAGGGGAGCAAACGGG
+
AA;:::::::";C59;;;:??@BC@C@B?AB=BA;ABBBB=BD>B?BBBA@=;;5;>A=ADC>A?CBBBCCBBBC=@@C<BB::9AAEABBBCD9B@CCB@@@CA:::@@@@2:::390)///)///8:3444;.4.5::=:@<>:@<=B?BBBCFCC@CBB@:;;;;;AA@<<;@@=:?@<@<A@@<@>AB?BHE@B@@@?@CCADCJ@BAAABD@C@@@BBB@??@>A>B???9@?9=@BB8@@@GD=BBE>
@N9IO0:01081:06389
TACAGAGGGGGCAAGCGTTGTTCGGAATTACTGGGCGTAAAGGGCGCGTAGGCGGCCTGCTAAGTCGAACGTGAAATCCCTGGGCTCAACCCAGGAACTGCGTCCGATACTGGTTGGCTTGAATCCGGGAGAGGGACGTGGAATTCCAGGTGTAGCGGTGAAATGCGTAGATATCTGGAGGAACACCGGTGGCGAAGGCGACGTCCTGGACCGGCATTGACGCTGAGGCGCGAAAGCCAGGGGAGCAAACGGG
+
BCB@@@CCBC5BB?CBBB?BB?BC?B?B>AABBB=:::CD>DD>BBCCBBA=@>:>=AAACB=?@BBC?@@?CCC?CEC>BBB>BCCC@CC=CC@C?A@AABAA=AABBBCD@B@B?BB?CB?BB@DH?CCCCE?CBBBC?B?B@C@AA>@CA@@AA>AAAA;AB@@@ABCBBBCCD>AB?B>BBC@C@BA@CDC@B?BCAAABA?BC>BB?B@CCI@CCCCCCAAA?@@@@@@8BB=@@AA.;;@@B:@CD<
@N9IO0:01093:06398
TACGAAGGGTGCAAGCGTTACTCGGAATTACTGGGCGTAAAGCGTGCGTAGGTGGTGAGTTAAGTCTGTCGTGAAAGCCCCGGGCTCAACCTGGGAATGGCGATGGATACTGGCTCGCTAGAGTGCGGTAGAGGAGAGTGGAATTCCCGGTGTAGCAGTGAAATGCGTAGAGATCGGGAGGAACATCAGTTGCGAAGGCGGCTCTCTGGACCAGCACTGACACTGAGGCACGAAAGCGTGGGGAGCAAACAGG
+
ABB;92;C<;;;C?C;:;>BCBBA>?496:@@@@9>A;;;0;:4::@ABBC@CC@BBBCC@B?CCBBCBCCCBBA4:9A@7AC=CCBC@B@BBB=B?BB@CBBBA?BBACCC>AAA@A@AAAAAAAB>BCBCD@BCBBEDBC?B?BD>D@CA@A@ABCCBDE>A@@ABBBABBB;<<6;A=B?BBCCBEG@DBCE?B?@@<@AA@@@A=A@@<;<A@;;;ABA?A:;5:@@99:5;BACCDD6ABBCC>CCC=
@N9IO0:01096:06367
TACGGAGGGTGCAAGCGTTATCCGGAATCACTGGGTTTAAAGGGTGCGTAGGCGGTGGCGTAAGTCAGTTGTGAAATTCCCCGGCTTAACCGGTGGGACTGCGATTGATACTGCGTCACTTGAATCAGGATGAGGTAGGCGGAATGTGGCATGTAGCGGTGAAATGCTTAGATATGCCATAGAACACCGATTGCGAAGGCAGCTTGCTGGACCTGTATTGACGCTGAGGCACGAAAGCGTGGGGAGCAAACAGG
+
<@00,0@@6>AAB>BACA@CCCACAB=??>@:;;0;B8@@9@B9:;<A??@;;;5;;4;AAA?BCB@@@;@B@A@;B?BBB7B>A@=A<@=C?;<;7;BBCCBCC?AACCCBC@A@BBBA?AA?BBAA>ACC@@=:;;?BC@CBDCBB@BBCBAAABB?B@AB<@@AB?AAAA@?@@59:>;;5;>@9@BC=AABC>@=?@@BE@CBBC?BBADCCBC@BBA@@B@;;5;BA999.9==@@BC9AAABA=;<<=
@N9IO0:01096:06383
TACGTAGGGTGCGAGCGTTAATCGGAATTACTGGGCGTAAAGTGTGCGCAGGTGGCCGCGCATGTCGAGTGTGAAATCCCCGGGCTTAACTTGGGAATTGCGCTCGAAACTACGTGGCTCGAGTGTGGCAGAGGAAGGTGGAATTCCACGTGTAGCGGTGAAATGCGTAGAGATGTGGAGGAACACCGATGGCGAAGGCAGCCTTCTGGGCCAACACTGACGCTCATGCACGAAAGCGTGGGGAGCAAACAGG
+
A@@@@==:199:?AB9::@E=;;;?C>C@BCBBD<;;:;949=@=>CCCCC?BB?C7;:A?@BBAA@BBACC;;<4:???3@?:>@=A;@?=@A:@<A>:989;?AAC>B:::@9:69AAA:7:AAA?BBBBB?A<@:7749<@?A?B??>@AA:BBABBBB>BBBA?<;@@@??=@6=:5:5@BC?BBBB?BBB@C?AB@@=@?BBAB<B>A=ABBBBB;;;@<<;;;A@;;;0;@?ABBC9@@@CC=CCC>
@N9IO0:01106:06391
TACAGAGGGTGCGAGCGTTGTCCGGAATTACTGGGCGTAAAGGGCGCGTAGGCGGCCTGGTAAGTCGGGGGTGAAAGTCAGCGGCTCAACCGCTGGACTGCCTTCGAGACTGCCTGGCTTGAGCATGGTAGAGGCTGGCGGAATTCCCGGTGTAGCGGTGGAATGCGTAGAGATCGGGAAGAACATCGGTGGCGAAGGCGGCCAGCTGGGCCATTGCTGACGGCTGAGGCGCGACAGCGTGGGGAGCAAACAG
+
CDBBBBDE=AA@B@?=;;6;@@?C@C?B=@@99:/:=@?@8@A<@@@BBAA?BA=A<@@<@A9?@=====,@@@A6;;BBC;;7;CA@=A@CCBB?@@@CB?B>B<;;AABBC?BA@CC@CCCCCCC@BBBBC>BAB?AA<@>@?BB<@=AAAABCE@EE?A>@AAA;;;@@@=777*929<.4559<6<>9=:<.615;9=266>?=>6=4669=;=<000)/778<;=999<93337399:.:9;==1:55
@N9IO0:01117:05791
TACGTAGGGTGCGAGCGTTAATCGGAATTACTGGGCGTAAAGCGTACGCAGGCGGCTGTGCAAGACAGATGTGAAATCCCCGGGCTTAACCTGGGAACTGCATTTGTGACTGCGCAGCTAGAGTTTGTCAGAGGGGGGTGGAATTCCACGTGTAGCAGTGAAATGCGTAGAGATGTGGAGGAACACCGATGGCGAAGGCAGCCCCCTGGGACCTGACTGACGCTCATGTACGAAAGCGTGGGGAGCAAACAGG
+
@A;;:;;C=;;<CBA;;;5;5;AA>C5;6:A??C=;::AA8=;:;@;;;@@>@@<@@A@???<@?@??????@AA;ACCC:CE=AA?B<?<?CB9A;<977:BC9B>@BBBBA===>>>=888::*68<<<8:::::%86-6-54:5>7<9A6877@;;>AA;A?;;;;;A;;898=5;;:>9@@@>AAAA>AAA>C?A;;;CCC3CCD>BC@BDCCCCBCBC:;;@;;<@AAA0;;@@AAA.;;;AC;0008
@N9IO0:01118:05771
TACGAAGGTGCGAAGCGTTAATCGGAATTACTGGGCGTAAAAGCGCGCGTAGGTGGTTCAGCAAGTTGGATGGTGAAAGCCCCGGGCTCAACCTGGGAACTGCATCCAAAACTACTGAGCTAGAGTACGGTAGAGGGTGGTGGAATTTCCTGTGTAGCGGTGAAATGCGTAGATATAGGAAGGAACACCAGTGGCGAAGGCGACCACCTGGACTGATACTGACACTGAGGTGCGAAAGCGTGGGGAGCAAACAGG
+
:<0/.*,),,,,,062660<).-5(-(/57799909==9<<&555//////:39:7;38////)/9396;7618889.3333&33(3733,33333(3,33::;;;,788*777<73339A??=BA@@A?@997CC8?>9:;5?>AA:@=???AABAA@;?999.:@@@@BBAABAA@@C>B?B?ABBACCCCACCC>@=?ABB?AA?AB=CC@?@>@@@;;<<;;CBC?@@@@AA;@;;;CCC9BBBBC<BAA=
@N9IO0:01121:05785
TACGTAGGGTGCGGGCGTTAATCGGAATTACTGGGCGTAAAGCGTGCGCAGGCGGCTCCTTAAGTCAGATGTGAAATCCCCGGGCTTAACCTGGGAACTGCGTTTGAAACTGAGGGGCTTGAGTGTGGAAGAGGGGGGTGGAATTCCAGGTGTAGCAGTGAAATGCGTAGAGATCTGGAGGAACACCGATGGCGAAGGCAGCCCCCTGGGCTAACACTGACGCTCATGCACGAAAGCGTGGGGAGCAAACAGG
+
AABB@@@A;;;;CE=@:;7;=@@A>B6;6:BAAB>ABBKK?GCCBBBBBBD=@@:;;B?C>B@BCCCDCBBBBBA9????6?A9@A=A7?7BCD>D=A?BBAAC<@?C>BC====<1;;6@;=A::=8=48?@@>>@'==:>6:186AA6>@@===555===3222666<><;<<=B>BBAE@BBB@CCB>9B@@=???AADEDD2@@@9@A@=@C@A?;00000/9:99CBAA=AAAAAAA498@:=5==B7
@N9IO0:01123:05771
TACGTAGGGTGCGAGCGTTAATCGGAATTACTGGGCGTAAAGCGTGCGCAGGCGGCCTCTTAAGACAGGTGTGAAATCCCCGGGCTTAACCTGGGAATGGCGCTTGTGACTGGGGGGCTTGGAGTGCGGAAGAGGGAGATGGAATTCCTGGTGTAGCAGTGAAATGCGTAGAGATCAGGAGGAACACCGATGGCGAAGGCAGTCTCCTGGGCCAGCACTGACGCTCATGCACGAAAAGCGTGGGGAGCAAACAGG
+
BC@@ABBC=;;;B@@;;;?B@CBB>B>B>BBBBC=@@@AA;A;;;A@@AA@;:;6;>@@@@C@CCBCB@AA9:8A<@AAA5@@0007<9@<@AA9@4493@@;@@BABBA@?@@@@&@@>A>BBBCBD?B?BBAB=BBBBA;>9?;@=AA?BDABB;;;A@@@9?@?????A=773994:>>A>AAA?A@==4:;<5;2;AA<<00*/;;1;)955595555559<9555=>:::9&99<BADF8@;@CE>BBB?
@N9IO0:01133:05784
GACGGAGGAGGCTAGCGTTGTTCGGAATTACTGGGCGTAAAGCGTGCGTAGGCGGCCTGGTTAGTCGGAGGTGAAATCCCGGGGCTCAACTCCGGAACTGCCTCCGAGACGGCTGGGCTTGAGCGAAGGAGAGGAGAGCGGAATTCCCAGTGTAGAGGTGAAATTCGATAGATATTGGGAAGAACACCGGTGGCGAAGGCGGCTCTCTGGCCTTTTGCTGACGCTCAGGCACGAAAGCGTGGGGAGCAAACAGG
+
ABBB@BC@DF@BBBCCAB>BC@BB=B4;29AAA?;AAABA<BBCABAA@AA?@@>A@CB@D<??A894:B<>?CC>BBC>BDE:BBBB?>???C<?573:9,3328=@AA<8888>6==7;<:@BB<?;:===5;;;;;=:=,0)0?5::@>>>@BC<>=@@8@:@00000AAAB?AA8>2878>>A=@<@A7:9B@D@A@>@CCC@;;7:>A@A6A;;:@A>=@?@@:@@@@CB=DBCBBCB9CCACC=BBB>
@N9IO0:01147:05807
TACGTAGGTGGCGAGCGTTATCCGGAATGATTGGGCGTAAAGGGTGCGCAGGCGGTCCTGCAAGTCTGGAGTGAAACGCATGAGCTCAACTCATGCATGGCTTTGGAAACTGGAGGACTGGAGAGCAGGAGAGGGCGGTGGAACTCCATGTGTAGCGGTAAAATGCGTAGATATATGGAAGAACACCAGTGGCGAAGGCGGCCGCCTGGCCTGTTGCTGACGCTGAGGCACGAAAGCGTGGGAGCAAATAGG
+
CCBBA;:5<A=AAA>:::?BBB?C;EABAAA?BB=BBCCC=CC=AABBABB=::8;B?BBBB@B;<<DACGAA@@9000073948?<><ABAA@AA@@A@BCM?E?BB9;;@;;;4;@@B?DCCCCBD?BABCG>BB?BC@DAFCC@B;;;BBAAA@=@???39998<??@>???==9>8<::949.4950)/9=)0)//)/)55995.6:>@B@B?>;;;=49900*0<00/;1///433(33444)4443
@N9IO0:01154:05771
TACGTAGGGTGCGAGCGTTAATCGGAATACTGGGCGTAAAGCGTGCGCAGGCGGTGATGTAAGACAGATGTGAAATCCCCGGGCTTAACCTGGGAACTGCATTTGTGACTGCATTGCTGGAGTGCGGCAGAGGGGGATGGAATTCCGCGTGTAGCAGTGAAATGCGTAGATATGCGGAGGAACACCGATGGCGAAGGCAATCCCCTGGGCCTGCACTGACGCTCATGCACGAAAGCGTGGGGAGCAAACAGG
+
[truncated: 43,607,609 more chars]
