# Supplementary material for: Analysis of the rhizosphere bacterial diversity of Angelica dahurica var. formosana from different experimental sites and varieties (strains)
Source: PeerJ. 2023 Sep 6;11:e15997. doi: 10.7717/peerj.15997 (PMC10492537; doi:10.7717/peerj.15997)
Supplement: Supplemental Information 7 [file peerj-11-15997-s007.gz › peerj-11-15997-s007]

@N9IO0:00671:05773
TACGAAGGGGGCTAGCGTTGTTCGGAATTACTGGGCGTAAAGCGCGCGTAGGCGGGTTGTTAAGTCAGGGGTGAAATGCCGAGGCTCAACCTCGGAACTGCCTTTGATACTGGCAATCTGGAGATCGGGAGAGGTGAGTGGAATTCCGAGTGTAGAGGTGAAATTCGTAGATATTCGGAGGAACACCAGAAGCGAAGGCGCTCACTGGCCCGATACTGACGCTGAGGCGCGAAAGCGTGGGGAGCAAACAG
+
9?BBB?BDDG5AAA@@A@?BB?AA;A<@=@@@@A<ACCDE=A9::@@??@@?BBB<B7;;<@=AB?=??=2@???9;;;>@;;7:@@@=@=@@@;A>AAAB@CC>BB@@@AA?@A@AB@A=A;;;@AA8@@;;8;BCCCC@B?B?B=A@A;;;:AAA<@@BC=C@BBABBCCBB?::6:@>A=???=AAB>AACA:?:9::::88<<5=?9@>>>?BAABBBBAAA><<=>>>-8:===??3<;777)7<;
@N9IO0:00676:05802
TACGGAGGATCCAAGCGTTATCCGGAATTACTGGGCGTAAAGAGTTGCGTAGGTGGCATTGTAAGTAGATAGTGAAAGCGTGTGGCTCAACCATATACACATTATCTAAACTGCAAAGCTAGAGGGCGAGAGAGGTAACTAGAATTCCTAGTGTAGGAGTGGAATCCGTAGATATTAGGAGGAATACCGATGGCGTAGGCAGGTTACTGGCTCGTCCCTGACACTAAGGCACGAAAGCGTGGGGAGCAAACAGG
+
BBBE?BC?:::@D8;;;;>@AB>B>A@C:;;GDE>@CACC=C;;;4;;BBBC@CCABB@<@@A?ABBBBCCCCCBD>AACABBB@CCGIBK@BCCCCBCBBB?BA>000,0000<<+00?=?@AA<A@@B@@@B@BCHGECBB?D>B>BBBAABCH@AAAC@B@CB<@:99?@BB?CB@??7?8@<<8=<<<7;;;??:;;;9<8<<>>:====565)55559;==8<8555555)55<<=>>2><<<<45668
@N9IO0:00680:05794
TACAGAGGATGCAAGCGTTATCCGGAATGATTGGGCGTAAAGCGTCTGTAGGTGGCTTTTTAAGTCCGCCGTCAAATCCCAGGGCTCAACCCTGGACAGGCGGTGGAAACTACCAAGCTGGAGTACGGTAGGGGCAGAGGGAATTTCCGGTGGAGCGGTGAAATGCGTAGAGATCGGAAAGAACACCAACGGCGAAAGCACTCTGCTGGGCCGACACTGACACTGAGAGACGAAAGCTAGGGGAGCGAATGGG
+
BCCAA@E?B@@@@=@A@@;A;;5;:?699=B:B?6:99@@069B>C@?CCC@BB?BEDDD1::6==<AA>ABCMJ>BBD>BBC>BC?IACC>BB2:559.;A?AB@HD=BB>?;C?@@BB9<<CC::89BBAB1BBCBC?<B?BB>B?A>A@9?<><499::288<???:;:A@==8@@6>>:@@@9=9=?:???@7<<>===<<>>?A8F669>==CCBCBBBB@@ABAA;;;7;CECCCC9BBA@@?BBB=
@N9IO0:00695:05802
TACGAAGGGGGCTAGCGTTGTTCGGAATTACTGGGCGTAAAGGGCGCGCAGGCGGCTTTGTAAGTTGGGCGTGAAAGGCCTGGGCTTAACCCGGGAATGGCGCTTGAGACTGCAAGGCTCGAGTACGGGAGAGGATGGTGGAATTCCCAGTGTAGAGGTGAAATTCGTAGATATTGGGAAGAACACCGGTGGCGAAGGCGGCCATCTGGACCGTAACTGACGCTGAGGCGCGAAAGCGTGGGGAGCAAACAGG
+
AAB@@5;;;;*9@@@AA@6::;>>;=:=.43;891:;;?<5<>8<ABBAAA@BB4944(3::-357<<3:555BB5;:;<A@C4:55939;)95,57<<5;666:>?CCBBDB@<@;@AAB;;:ABBB=BCAA5<;A<AAAD@C?CC?BBBA@AABB?BBAA=B?BCCCCCBBB5;;093:>:>:93:3;;5;@B>C<BB=B=@?ACB@DA>AAB?ABBACA<?;;;5;@@@@A9@@AAAAA5;<@@A9A;;5
@N9IO0:00696:05763
TACGTAGGGGGCAAGCGTTGTTCGGAATTACTGGGCGTAAAGCGCGCGTAGGCGGCGCGGTCAGTCGGGTGTGAAAGCCCCGGGCTCAACCCGGGAATGGCACTCGATACTGCCGTGCTGGAGTACGGAAGAGGCGGTCGGAATTCCCAGTGTAGCGGTGAAATGCGTAGATATTGGGAGGAACACCGGGTGCGAAGGCGGGCCGCTGGGCCGATACTGACGCTGAGGCGCGAAAGCCAGGGGAGCGAACGGG
+
@C;;;<;;;;*;B4;5@:5>:4;;6;?C@BBBBB:A@A@A;@@@@?A=B00,0=?>ABD?CBBBB@AA:@@@@@@1=888+8;0987A<A@;@@8@4993?B?@?A<AA@????A:89A@7@:A@@?;@=A:80:>6:AA8C6@>@C7>?AA=@AAA6ADB=3>AAA?><;:87178)9:4:3@@@=AA4:9?9=3@?BAC>CACBBBF>B@AAACCC;66A;555505ABCDD89;049;;&45B@@8@AA9
@N9IO0:00697:05782
GACAGAGGTGGCAAGCGTTGCTCGGAGTTACTGGGCTTAAAGGGCGCGTAGGCGGTCGTGCACGTCGGAGGTGAAATCCCCGGGCCTAACCCGGGAACTGCCCCCGATACGGCGCGGCTAGAGTGCGGGAGGGGAGAGTGGAACTCCTGGTGGAGCGGTGAAATGCGTAGATATCAGGAGGAACGCCGGTGGCGAAAGCGACTCTCTGGTCCGCAACTGACGCTGAGGCGCGAAAGCCAGGGGAGCAAACGGG
+
A?AABAA<A@;?@=>>@@<@@BCA<???=@@>>=5<?18839@9@BABBBB???=?AA@@@BAA@DD?@A?@AAC>CCCC9@A=A?BD@CD?DD>L@BBBAEDE5DCCCBB@BBBB?BBABB@AABAA<ACCC9BAA@?><?=@AB?==8;A?C=;A>:BAA;A@933877;997<A6<==B?BCC?C@AA<A=>8099@@=7;8:8A4886A55056669775555488::;;/2817<<<0>>ABC=A@B9
@N9IO0:00664:05853
GACGAACCGTGCGAACGTTGTTCGGAATCACTGGGCTTAAAGGGCGCGTAGGCGGGGGACCAAGTCCGGGGTGAAATCTTTCGGCTCAACCGGAAAACTGCCTTGGATACTGGTCTTCTTGAGGGAGGTAGGGGCAGGTGGAACTTCCGGTGGAGCGGTGAAATGCGTTGATATCGGAAGGAACGCCGGTGGCGAAAGCGACCTGCTGGATCTCTTCTGACGCTGATGCGCGAAAGCTAGGGGAGCGAACGGG
+
BABBA:A=@9:9BA?@@A<@@?AB@C@BBABAAA8??299/;:199@@ABC@CCCCC1@@?C<AAC=AAA8BBBB>CEBD>:97:BBA>B@CGEFF;CCBB@CAG>BAAABB@BBB@BB998CC<@??BBCDD:??>?A@;B?AA?B@D?BB?CBA<6><8818:>DC?CB>?:<8*/*/5:58AA?C9;82;9=;3:@AAA>AAD@@;?>@???:?@@@@@ABBBBB@??878)8<<<<==2==<A?7;7:4
@N9IO0:00668:05840
TACGTAGGGTGCGAGCGTTTAATCGGAATTACTGGGCGTAAAGTGTGCGCAGGTGGCTGAGCAAGTCGAGTGTGAAATCCCCGGGCTTAACTTGGGAATTGCGCTCTGAAACTCTTGGACTCGAGTGGTGGCAGAGGAAGGTGGAATTCCAGGTGTAGCGGTGAAATGCGTAGAGAATCTGGAGGAACACCGATGGCGAAGGCAGCCTTCTGGGCCAACACTGGACGCTCATGCACGAAAAGCGTGGGGAGCAAACAG
+
;;;B@AAC7;;9??@A;;;.;4;9>6?;AACDEDE>B@@@@059=<?<@>>@>>@;<;<;;@A=;:9BAAB??>AB<BB>>1==233,317849=29282897773338<3:A<:6<683/.--,,,(,,(,,,..(.(..366=58270--(-2-,,,-(-./8/77-----///1:888-33160668(////4999*717387284888;29393696//(/89////666;;9944&4::9444&3888;0833
@N9IO0:00677:05855
GACGAACCGAGCGAACGTTGTTCGGAATCACTGGGCTTAAAGGGCGCGTAGGCGGGCTGTCAAGTCTGGGGTGAAATCCCGCGGCTCAACCGTGGAACTGCCTTAGATACTGACGGCCTCGAGGGAGGTAGGGGCGAGCGGAACTGTGAGTGGAGCGGTGAAATGCGTTGATATTCACAGGAACTCCGGTGGCGAAGGCGGCTCGCTGGACCTTTTCTGACGCTGAGGCGCGAAAGCTAGGGGAGCAAACGGG
+
>?@9928<?7787714945::?BC:D9<???BBC=BB<@@;B<8A@BBC;;6;AA;B;;;BB@;;;EEEF9BCAB;BBC9;;B?B@BB=A7;;;24:@@@@@C?@ABBBBAAA;<6::B>A@@A8<<9;==A?2@??@@@<>:>;;;<><>>9;;5515<<<5=BBBD666==B:=B==D6:09==8A9@<9A>C?C@BB?BBBA<;96>;9@==0;>;;:;?BBBB?BAA;;9,4999999+:>;;>6@A@4
@N9IO0:00679:05822
TACGGAGGGGGCTAGCGTTGTTCGGAATTACTGGGCGTAAAGCGCACGTAGGCGGCTTTGCAAGTTAGAGGTGAAAGCCCGGGGCTCAACTCCGGAACTGCCTTTAAAACTGCATCGCTAGAACGTCGGAGAGGTAAGTGGAATTCCGAGTGTAGAGGTGAAATTCGTAGATATTCGGAAGAACACCAGTGGCGAAGGCGACTTACTGGACGACTGTTGACGCTGAGGTGCGAAAGCGTGGGGAGCAAACAGG
+
AADC@@@@@@0?ABBBBB>BB>@A@B@C?C@@AC>>>>??7>>??B>??AA>:96:CC6;:D@BB@DBBB@CCCD>CCC<CCC<CDCCFCCB?@<@=@;;;5;;0;;;.;;9:>?:::9AA@=:::CC?BBBB?BB=??B?B@C@E>AABAABB???<>>>=3<8;;=>>?@A@>A@<@>??;?BB>999@<@@@;?;:>ABB>AABC@AA@A@ABB=AB@@@@ABB?BAA;::6;;ABIIK=BCCCH>BBCA
@N9IO0:00687:05844
TACGGAGGGTGCAAGCGTTGTCCGGATTTATTGGGTTTAAAGGGTGCGTAGGCGCCCGGTAAGTCAGTGGTGAAAGCCTCCAGCTCAACTGGAGAACTGCCATTGATACTGCCGGGCTTGAGTACAGACGAGGTTGGCGGAATTGATTGTGTAGCGGTGAAATGCATAGATACAATCAAGAACTCCGATTGCGTAGGCAGCTAACTAGGCTGTAACTGACGCTGAGGCACGAAAGCGTGGGGAGCGAACAGG
+
BBBB?BBM?BBCC;;;BC6;;;?B?A@@;AB?BC8AB0::/3;1:;;A@@@?88:B<A?BC<@@@@@@@<@CCC=@??BB@?@?BBB>BBB@BABAE:;:@BB=??BBDBAB?DE<AA>A?@@B<@AB?9::@C@C=BB@D?C=BB@:=CCCDD>C>B;99-733=?@@AACAA>ABA=AA=BAB=A@A5999:::29@?ABC?BBBB=@@BBB@BBBBBBCBBBB=@B@;;;0;@@ABCC;CCCBB@@@@?
@N9IO0:00690:05812
TACAGAGGGGGCCAGCGTTATTCGGAATTATTGGGCGTAAAGGGCGCGTAGGCGCCACGCGTGTCTTCCGTGAAATCCCTCGGCTCAACCGAGGACGTGCGGAAGAAACTGCGAGGCTCGAGTCCAGAAGAGGGGGGCGGAATTCCCAGTGTAGCGGTGAAATGCGTAGATATTGGGAGGAACACCGGTGGCGAAGGCGGCCCCCTGGGCTGGTACTGACGCTGATGCGCGAAAGCGTGGGTAGCAAACGGG
+
BAA@@;::::*<=@@;;:=BA?BC@C=@=A@=AA;:::BF>DE>??@AAAB?9:9<>879<99:9@=B>B<;;C=BAB=@A@?CBBCBC@CCFAC;:;BCC>B@<;;/4::;@AA=AA>=>9;;=;;549:;9:9:$5C8B?B=AA;A9=;::>@;5:555/5>BDBBBBBBA?BA<BA?C8;998=79:1:<C?C>BA.:555$5>>1<=C:=BCCBBB;;6;;;=;;;<<<4@@<<=>6;>>@>@8??>4
@N9IO0:00705:05836
TACGGAGGGTGCGAGCGTTGTCCGGAATCACTGGGCGTAAAGGGCGCGTAGGCGGCCTGGTAAGTAGGGGGTGAAATCCTGCGGCTCAACCGCAGGGCTGCCTTCTAAACTGTCAGGCTCGAGCACGGTAGAGGCAGATGGAATTCCCGGTGTAGCGGTGGAATGCGTAGAGATCGGGAAGAACATCAGTGGCGAAGGCGGTCTGCTGGGCCGTTGCTGACGCTGAGGCGCGACAGCGTGGGGAGCAAACAGG
+
CBCC@CBG;;;DDBABCC=AAB=B=A?ABBC:::8:AA??.99/:><AAAA>;949::929@;@ADDFGD2BBBB=AA299:93;CA@?A6;:999.9?@A=B>ABBB<AA@?@;;5;@@@@A;<<C@BBB;;7;;;;BB>B@BAJI>E@BBBA;;;5;@;@?BCCC;;;DCA@ACE@D@CC=;;;@@?9925B@=@?@==999>@@@A8?<AB=:;;B@000<<00+0>><<@A;;;?@BD7AAABB=A@@<
@N9IO0:00674:05902
TACAGAGAGTGCGAACGTTGTTCGGAATTACTGGGCTTAAAGCGCACGTAGGCGGCGCCGCAAGTGCGGGGTGGAAATCCCACGGCTTACCCGTGGAACTGCCTTGCAGACTGCGGTGCTCGAGGATGGTAGGGGAGAGCGGAACTCCTGGTGGAGCGGTGAAATGCGTAGATATCAGGAGGAACACCGGTGGCGAAGGCGGCTCTCTGGTCCATTTCTGACGCTGGAGGTGCGAAAGCCTAGGGGAGCAAACGG
+
CDBBBCBBAB::;E?;<<=CC?BBAHAC:;;BAB8BF=<<,00////955949??=BC?@;;6:>>0000+00*06366619<<==B798A7??A>A?B@?@?B=?:;;;;ABCC@BBBB;;;B6;:@>;:;::-9:9>>@+0*0=>8@@<CC496CC@CCDC>;;:;:?>@?:::>;6;<181998;?::;2:93-3233-3833333-4858<<4<<88:600/)0616:33/8///)/////&/999=4444
@N9IO0:00680:05861
TACGGAGGGAGCTAGCGTTGTTCGGAATTACTGGGCGTAAAGCGCACGTAGGCGGCTTTGTAAGTTAGAGGTGAAAGCCCGGGGCTCAACTCCGGAATTGCCTTTAAGACTGCATCGCTTGAATCCGGGAGAGGTGAGTGGAATTCCGAGTGTAGAGGTGAAATTCGTAGATATTCGGAAGAACACCAGTGGCGAAGGCGGCTCACTGGACCGGTATTGACGCTGAGGTGCGAAAGCGTGGGGAGCAAACAGG
+
DCCC@CCC=BBB@??@::69>;=?9==A?BBCGE>AAABD9::??C@@@A@=AC@CCD>CCC?@@?AAAC=A???9?AA<BCC:BCBB=??B@C?C?C8;;;@?6??;;;ABBBBBBAA?CF@AA>AA9?@@@;@B@@@C@D?B?B@;;;BB;;;CD@CBCD>D?DDBB;;;BB?BC@B?CB;;;B?AABC?A@A;@;9929?@@ADD?BB5:59AA>BCBBAB;;;=;;;@@@<A;;;BAB8B@@@C<A:;6
@N9IO0:00690:05863
TACGGAGGGTGCAAGCGTTATCCGGATTCACTGGGTTTAAAGGGTGCGTAGGTGGGTTGGTAAGTCAGTGGTGAAATCTCCGAGCTTAACTTGGAAACTGCCATTGATACTATCAGTCTTGAATATTGTGGAGGTCAGCGGAATATGTCATGTAGCGGTGAAATGCTTAGATATGACATAGAACACCAAATTGCGAAAGGCAGCTGGCTACACATATATTGACACTGAGGCACGAAAGCGTGGGGATCAAACAGG
+
@@@A?CBE>BBBC?B;;;=A@@4:49B?BCC:::.;;);A9C@>6;6>=A@=@@@8@8A7?A?CBBA@@A>AA@?3>?<B;@@;;:.817>-848A5@AAA69::?@A@@ACAB;;;@B8:;=BCB:99D?:94:@:;;;:==CC000/00//77/0,;@@C=;;9@9@@AAA;::3883457::;39:(3-33773(369334:?2;3333=@@A:AA>BBBB>7339,3;7==A*00/////&//3;A9:998
@N9IO0:00690:05874
TACGTAGGGTGCGAGCGTTAATCGGAATACTGGGCGTAAAGCGTGCGCAGGCGGATTGTTAAGCAAGACGTGAAATCCCCGGGCTTAACCTGGGAATGGCGTTTTGAACTGGCAGTCTAGAGTGTGTCAGAGGGGGGTGGAATTCCACGTGTAGCAGTGAAATGCGTAGAGATGTGGAGGAACACCGATGGCGAAGGCAGCCCCCTGGGATAACACTGACGCTCATGTACGAAAGCGTGGGTAGCAAACAG
+
BA;;:?>?6@@@<@@00.08088>:A,0/:<==6<@>>>5=@;;;ABBAA?AB7;;?BA?B?CBB@CDA;;;@@9@CBA6@?9?A<?=?@CBC<A=AA=ABBCC9AA???C???@?@@B???@@;;;;;@;;;<;<%;C=A=A>A<@@CDIBBBCCICCCC<BBB;;:A@?>@BBB;::2:8=>@;@BA@<A@@<??CA<<<<<*;CC=AAA@BBBCDC;;;:@>=?@?>>>>,99<<AA<@A@?;:+00:
@N9IO0:00695:05873
TACGAAGGGGGCTAGCGTTGCTCGGAATTACTGGGCGTAAAGGGCGCGTAGGCGGACAGTTTAGTCAGAGGTGAAAGCCCAGGGCTCAACCTTGGAATTGCCTTTGATACTGGCTGTCTTGAGTTCGGGAGAGGTGAGTGGAATGCCGAGTGTAGAGGTGAAATTCGTAGATATTCGGCGGAACACCAGTGGCGAAGGCGACTCACTGGCCCGATACTGACGCTGAGGCGCGAAAGCGTGGGGAGCAAACAGG
+
<;<<;=AAAA2AAAAAA@=A:::A>B?C>ABCCC>??@CC9?@<:;:CBAA?@?<@BBBCC>CBB@@@@A=??BC>BCB<@?E>BDCD?B?B?@>A5;5;@<@B=B@A@B@@<<;::9A;@@BA=?@@9@:9:?AAABBD>A>ACB?CCCCCAB@@@?@AAF>B?BCAA@AA@@=@A=AA<A?BBB@BBBC?@;;6;?B@<<000==>+00-9;BBBCBBBC@?999=@AABDD=A@@@@BB7ABBCC=BBC:
@N9IO0:00695:05875
TACAGAGGTCCCAAGCGTTGTTCGGATTCACTGGGCGTAAAGGGTGCGTAGGTGGCGAAGTAAGTTGGATGTGAAAGCTCCGAGCTTAACTCGGAAATGGCATTCAAAACTACTTTGCTCGAGGGTTGGAAGGGGGACTGGAATTCTCGGTGTAGCAGTGAAATGCGTAGATATCGAGAGGAACACCAGTGGCGAAGGCGAGTCCCTGGACAACTCCTGACACTGAGGCACGAAAGCTAGGGGAGCAAACAGG
+
BBCBB@@<@??6?;@?@@=@B?CC?BB@BBBCCJ?ABADF@FI>AAAA@CC?CC?CDD@CCB?BB@B@C?@??BB=?@BC?C=BBB:;46C??;@?6=A9ABB@EEDD9@;;;CC;@@CA?>??<??A;?9>>>>*;;A@=@;@=ABAC@CCCCC@??BAAB>???BBBCB>>?>>?@BB?A?BBB?BA>>9>00(/5888529929?9?=?;>>=499/0/8896=4>;@@?C<?@@>???5?A@AA=@??9
@N9IO0:00709:05864
TACGGAGGGTGCGAGCGTTAATCGGAATTACTGGGCGTAAAGCGCACGTAGGCGGTCAGGCAAGTCGGGTGTGAAAGCCCTGGGCTCAACCTGGGAATTGCATTCGAAACTATCTGACTCGAGTATGGGAGAGGGAAGCGGAATTTCCGGTGTAGCGGTGAAATGCGTAGATATCGGAAGGAACACCAGTGGCGAAGGCGGCTTCCTGGACTAATACTGACGCTGAGGTGACGAAAGGCGTGGG
+
<?@@;@AA<ABA@@@:;;<@?BBD@D8;7;9>?>9==:::/9===B;;;BB@AB>BBDBABC>BA;;;0;?>AAB:BBC<BBC;BABA?B@CCF?J@B?BCCB?A@AA=@AA@;;;:::AABDBAAAD9@@999/929AA=A5;;6;@E?CCCBBBA=A;;;0;@@BAAAB;;9<<8<5=8>.944055995888(-(--(-/)/49;7<@@@<==ABBBB:99><<8<000=<=3<:?:4444
@N9IO0:00710:05873
AACGTAGGGGACAAGCGTTATCCGGATTTACTGGGCGTAAAGCGCCCGTAGGCGGCTTGATAAGTTGGACGTGAAATCCCGGCTTAACTGGGAGAGGCCGTTCAAAAACTGCCAAGCTAGAGTGAGGAAGAGGAGAGCAGAATTCCCGGTGTAGTGGTGGAATGCGTAGAGATCGGGAGGAATACCAGTGGCGGAAAAGCGGCTCTCTGGTCCTAAAACTGACGCTGAGGGGCGAAAGCGTGGGGAGCGAACGGG
+
4&4;;;<?>/<;;5;:::7;=?9?5:9;/44::;133349,44444(499<74525<59::8.4438.4444444)444)58;=9<.4///)/7//)/)//)/////$////)/)///59:9553828-//95///////4.4399)4.499:;;;8<<5:;9000////095555)33-3-33328899)//)/77*7993;94444:555.5555&5559445>;;;==&55;=5<>0007>+//333-3>>6
@N9IO0:00669:05936
TACGGAGGGGGCTAGCGTTGTTCGGAGTTACTGGGCGTAAAGGGCGCGTAGGCGGCTGTGCAAGTCAGGTGTGAAAGGCCCGGGCTCAACCCGGGGACGGCGCTTGAGACTGCACGGCTTGGAGTCCGGGAGAGGATGGTGGAATTCCCAGTGTAGAGGTGAAATTCGTAGATAGTTGGGAAGAACACCGGTGGCGAAGGCGGCCATCTGGACCGGTACTGGACGCTGAG
+
AA;:4:>=>=0;?@?BBB=???BB?::;:>=9::5:CCCD>DD>9:9A??<=::5;;:::9C?CAAA@<@?<<9B,:294(4:1445<8<<4<<<.<==8999>89559:995@::544.4.444::@@4<<55.55<.554929.59)55<=;?;BB@BBBE?D:;<?;0000//)0/(/)/91688-3-33-333-/)//06(//866133-32899994:<?==965
@N9IO0:00673:05915
GACGAACCATGCAAACGTTATTCGGAATCACTGGGCTTAAAGCGTGCGTAGGCGGCTCAGAAAGTTGGGTGTGAAATCCCTCGGCCTAACCGAGGAATTGCGCCCAAAACTACTGGGCTCGAGGGAGTTAGAGGTGGAGCGGAACTCACGGTGGAGCGGTGAAATGCGTTGATATCGTGAGGAACACCGGAGGCGAAAGCGGCTCACTGGGGCTTCACTGACGCTGAGGCACGAAAGCTAGGGGAGCAAACGGG
+
;;A9:49?AABBDC>?@?=?B>AA=@<@@BBBCH?CC@BB<@@@@CC@A@@5><7;;;@ABG?CBAFD>BA;;=<299:)4995?8<A7;7?BCACAC@C665>6B<=1<@;8833(38889::3?B=6:9660//(/98=8?9=9:::;69=6;<8;3458=6==;A@:<=997;8>??:<?6<884:288/88;;3;>?:;99889888+7:07<9::9685=@9907>?@CA<BBCBBCC:BBBBC>CBB<
@N9IO0:00675:05912
TACGGAGGATGCAAGCGTTATCCGGATTTATTGGGTTTAAAGGGTGCGTAGGCGGATAAATAAGTCAGTGGTGAAAGCCTGCAGCTTAACTGTAGAATTGCCATTGATACTGTTTATCTTGAGTACAGCTGAGGTGGGCGGAATATGACATGTAGCGGTGAAATGCTTAGATATGTCATAGAACACCGATTGCGAAGGCAGCTCACTAAACTGTCACTGACGCTGAGGCACGAAAGCGTGGGGAGCAAACAGG
+
BBBB@BB@CBBBC?B:;:?BBBADABBB<BB7BB2@<):;09<09:AAAAA<@@;@;;;09:25ABBCBB?CBA@3?@=C@B;;;C@D@CACAA?A=B<A@@CC@AAABCCCAC<CAAA@BBACBB;;;BAAA?AAC<??<@=A@;;;BB;<;AAA@=@BCC=;;;A5;<D;;<BAAAA;;;5;CI5<;A8;;BC5;6;AAABBBB@@@;@BBBDBBBAA;;;;;;;5;;:99@,99==>>?6@?>AA<0006
@N9IO0:00676:05940
TACGTAGGGTGCGAGCGTTAATCGGAATACTGGGCGTAAAGCGTGCGCAGGCGGTTATGTAAGACAGTTGTGAAATCCCCGGGCTCAACCTGGGAATTGCATCTGTGACTGCATAGCTAGAGTACGGTAGAGGGGGATGGAATTCCGCGTGTAGCAGTGAAATGCGTAGATATGCGGAGGAACACCGATGGCGAAGGCAATCCCCTGGACCTGTACTGACGCTCATGCACGAAAGCGTGGGGAGCAAACAGG
+
BBBAA@@@:@@ABBA000:=:>0;4:2:56>AC=9::CC:@;;;;;@@BA@CC?C@AAABC?BCCCCC=??:;:6;>BB-:;7;CACAE?BCB=A?B?BBFBBAA???BAAA?>9:9@@@@BBBCC?A@?;::::);AB@B>B=A?A@A??@AAB::;BBB=BBBBDCBC@@@BBB=AB>@??CC<:::A=AAB?B9@=;9899-7>600+/:66<<7773334488:::999)55:;;@@2699<@496<=
@N9IO0:00679:05921
TACCAGCACCTCGAGTGGTCAGGAGGTTTATTGGGCCTAAAGCATCCGTAGCCGGCTATGCAAGTCTCCGGTTAAATCCAACTGCCTAACAGGTGGGCTGCCGGAGATACTACACAGCTAGGGAGCGGGAGAGGTAGACGGTATTCGGTGGGTAGGGGTAAAATCCTCTGATCCATTGAGGACCACCAGTGGCGAAGGCGGTCTACCAGAACGCGTTCGACGGTGAGGGATGAAAGCTGGGGGAGCAAACCGG
+
ABB@@@;;;@C@@AB??=?BBB?BB?BB>BC@DF>D=98838>=<?9?<<?@<@<@BBABBC=@@BBE?B?B>BB=BD@D@C:::ACG@CAA=@@@8@@@@=A?BBBBBBBBBBB@@@ABCC=BBBCC>BBBC?BBBBBB?B??=?B?BDD:?999939ACC:CC@AAAABCB?BB@BBA?AA?AA=@AAA<@9939;994:AABC@ABB:===@@<@?@@@;>=888)8>>=>7=>;;;;;*:>===5=:?6
@N9IO0:00681:05917
TACGAAGGGTGCAAACGTTGCTCGGAATTATTGGGCGTAAAGCGCACGTAGGCGGCTTAGCAAGTCGGATGTGAAATCCCTCGGCTCAACCAAGGAAGTGCATCCGAAACTGCTGAGCTTGAGTACTTAAGAGGATCGCGGAATTCCCGGTGTAGAGGTGAAATTCGTAGATATCGGGAGGAACACCAGTGGCGAAGGCGGCGATCTGGGAAGATACTGACGCTGAGGTGCGAAAGCGTGGGGAGCAAACAGG
+
ABBCB?BB6;;::;0;<<2::>@A>A>A?:93:@8989@@8>;:;B???BC?AA9<=;=BDE>@@AA=A:;;BBD>BAA<B;;9;>CCAC@C@C@B@BBAA@@A<>AB=DDDBBA@@AA7;;<<BAC4@<??A=AA@A?>=@?A?CC=B?AA@@??@=@AAA=B@CBBBBAAB<:::088296===455<<7<;:7:5::5:::<====6>:==>C966>A>DCCCI@BAAB@B;CACCCFF79:BBC=B@@A
@N9IO0:00682:05921
TACGGGGGGAGCAAGCGTTGTTCGGTTTACTGGGCGTAAAGGGCGCGTAGGCGCCACCGCAAGTCAATTGTGAAATCTCCGGGCTTAACTCGGAAAGGTCAACTGATACTGCGGGGCTAGAGTGCAGAAGGGGCAACTGGAATTCTCGGTGTAGCGGTGAAATGCGTAGATATCGAGAGGAACACCTGCGGCGAAGGCGGGTTGCTGGGCTGACACTGACGCTGAGGCGCGAAAGCTAGGGGAGCGAACGGG
+
@ACCFFDD(;<BD?D:::598;<;133(344880844;A<BC=CCB@;;;>;;9659<@9:699==:><>?;99)590/7<<3:9)0*//9A7A=5;>BCC=BBA;;;@;:;CFD7AACAABBBAAAA5;::*;:29>@>A8:::CCC@CB:;:CC@CCCC>CCCBBBBBBBB@@@;::44399=38<::6:00*/1///(/5>?BBB<BBCBCAAA;;:?@@@;;5;@@@@@0;:==?AA5@?????BBC:
@N9IO0:00674:06009
TACGGAGGGGGCCAGCGTTGCTCGGAATTATTGGGCGTAAAGGGCGCGTAGGCGGTCTGGTAAGTTTGATGTGAAATCCCATGGCTCAACCATGGAACTGCATCTCATACTGCCGGACTAGAGTCTGGGAGAGGGAAGTGGAATTCCCGGTGTAGCGGTGAAATGCGTAGATATCGGGAGGAACACCAGTGGCGAAGGCGGCTTCCTGGACCAGTACTGACGCTGAGGCGCGAAAGCTAGGGGAGCAAACAGG
+
CCDD?BBABA0?=?@@AA89:B@C?C>B?BD>DA=AAACC6A<6ACA=BBB=995:CBB?CB=@@B<AB<;;C?@7ABC=CCC=@@:;5;9A=>6;8>B@ACCBBBBBA@@;>7<8;:;AAAAB@BBB0;;;;;0;;@BA<@>??CC<B=@@<;;9:.9@AA<BBBBBBB=<<<<==5<<8<5?@?:?>=B9<A<5;5;9499.525A5;;=BCCCBBBBBBBCBBB>;;9@@B8?@:99CC9ABBAB<?;;4
@N9IO0:00691:05984
TACGGGGGGGGCAAGCGTTGTTCGGAATCACTGGGCTTAAAGGGTGCGTAGGCGGGCCGGTGGGTGCCATGTGAAAGCCCTCAGCTTAACTGAGGAACTGCATGGTATACCGCCGGTCTTGAGGTCGGCAGAGGAACCTGGAACTTTGGGTGGAGCGGTGAAATGCGTAGATATCCAAGGGAACGCCGGTGGCGAAAGCGGGGTTCTGGGCCGATTCTGACGCTGAGGCACGAAAGCGTGGGGAGCAAACAGG
+
?B;;;;;;;;";C5;;DG@BB?BD>@;????AAA=AB=@A=AA;@DAA;;;???@.93:=?AA;@;;6;@@ABCC=AAE?D;;;AC6;7;@@@C@B@CC@A?AA<?>?88299;>;>@@<?BB?CBD?A:::A=A?A@CC>?=?BB;AA;A@=???@=ABCC>CCEFBBBBAAAA@C?DC<@=@?C?B@BB@ABBC;;;CBB8B>@ABB=B@;;;@BBBBBCBABBCACAACCE>BBBBBCC;@@CFF?::;?
@N9IO0:00697:06003
TACAGAGGGGGCAAGCGTTGTTCGGAATTACTGGGCGTAAAGGGCGCGTAGGCGCCCGCTAAGTCGAACGTGAAATCCCCGGGCTCAACCCGGGAACTGCGTCCGATACTGGCGGGCTTGAATTCGGGAGAGGGATGCGGAATTCCAGGTGTAGCGGTGAAATGCGTAGATATCTGGAGGAACACCGGTGGCGAAGGCGGCATCCTGGACCGAGATTGACGCTGATGCGCGAAAGCCAGGGGAGCAAACGG
+
>AAA@;;:;:*;@>AAAB=@@@:;8;?B?BBAAC?CCCCK>CC?;::CCCE?C;<;0<BA>;@@@@@=:9;@AB;;;;;.;?<@@@C>@@7;;-;=B@ABBAA=BB@@@AA@BBB>BA<AA496:?=6=B@@@9@@@?B?B?C?A>@B?BCB@AABABBBG@BB;;;BBBAAABBA?BA6:8:???C@CA?BCC=@>@B>BCAB?AA>AB=@@BCC@@@@AAAA@<;;;;<<>5=@:<<<<+0/077.555
@N9IO0:00710:05967
TACGAGGGCAGCAGTGTTCGTTCGAATTGTGGCGTAAAGCGCGTGTAGGCGGCTTGGCAAGTCGAGTGTGAAAGCCCGGGGCTCAACCCCGGAAGGTCGCTCGAAACTGCCTCGCTAGAGTCCCGGAGAGGAAGGCGGAATTCCCGGTGTAGAGGTGAAATTCGTAGATATCGGGAGGAACACCAGCGGCGAAGGCGGCCTTCTGGACGGTGACTGACGCTGAGACGCGAAAGCGTGGGGAGCAAACAGG
+
BB;:6>>8;9988333/)/,*(***(*(***(,5//0+/99ACCBBCC@;:26<9C:<A?ACCCCCAAB;;;7;BB=BED;CBBD@CCC:C?B=@=@DCAA@00/(////6999;CBB@@?;;4;9AACC?D?D=@@;<8=3;;6:;>:>@@;;29=?=:?=AAB@@@BCAABF>CC@C?BBB@CCCC?AA?6<;9;4:7A:ABB=@@C?BBCCC????AB@AACBCBCCB8;:AABBB7BABAC=B@B6
@N9IO0:00667:06027
TACGTAGGGTGCGAGCGTTGTCCGGAATTATTGGGCGTAAAGGGCTCGTAGGCGGTTCGTCGCGTCGGGAGTGAAATTCCACGGCTTAACTGTGGGCTTGCTTTCGATACGGGCGGACTGGAGGTAGGCAGGGGAGAACGGAATTCCTGGTGTAGCGGTGGAATGCGCAGATATCAGGAGGAACACCGGTGGCGAAGGCGGTTCTCTGGGCCTTACCTGACGCTGAGGAGCGAAAGCGTGGGGAGCGAACAGG
+
DC:::BBB:AAAAAA@@@?BDCAE?A?A?AB>BB;AAACC=BB<BB@@@CC?CC@C?BBBAAABBBBB<9::??C>C@C@BBA:@>292:><<<<3?A4:9CC>CBB?>?AC>>><>@AA>:9;9CC?@@@A@3@?@=@@<@>A=A?@@<@A@@@AB>??=?>AAAA??@CBBAAAB=AA?A?BBB?C@BB@CCC=?<?C<?=?@@ABB=B?B@BB@BBA??>?>??=@@@A@@;@???BBA6B??@@?:;;;
@N9IO0:00673:06049
TACGGAAGGGGCAAGCGTTGTTCGGAATTATTGGGCGTAAAGGGCGCGCAGGCGTCTCATATGTCTGCTGTGAAATCACACGGCTCAACCGTGTTCAGCCGCAGAAACTGTGAGACTTGAGGCTGGGAGGGGCTGGTGGAATTCCCCGTGTAGCGGTGAAATGCGTAGAGATGGGGGAGAACACTCGTGGCGAAGGCGGCCAGCTGGACCAGTTCTGACGCTGAGGCGCGAAAGCGTGGGGAGCAAACAGG
+
BCBB=A<@@@8?A@A:::388:97155935:@BB=BBAAA=AD>??@??@@?@@:<A@@@BCBAAACBBA;;;;0;AABBA@=;;;A5<5;;@A<;99;79?@BDD>B;;;@@;;<A=;;;>AABC<AAA@7@??9=>24.438::+4494883304::=4;;?<??@?955<=<;);44.4444=88>:?@@7;9;C?E@:;:BC=?@=??B?B???BA@@B@@=ABBBCE=B@@@BBB:BABBD=C@@<
@N9IO0:00678:06056
TACGTAGGTGGCAAGCGTTGTCCGGATTTATTGGGTTTAAAGGGTGCGTAGGTGGCCTGTAAGTCAGTGGTGAAATATCTCAGCTTAACTGAGAGGGTGCCATTGATACTGCAGGGCTTGAGTACAGATGAGGTAGGCGGAATTGACGGTGTAGCGGTGAAATGCATAGATATCGATCAAGAACACCGATAGCGAAGGCAGCTTACCAAAGCTGTAAACTGACACTCGAGGCACGAAAAGTGTGGGGATCAA
+
BBBBBCC>@@=@B?;;;C8;;A>B?CCC6;:;A@.:9)9?,;9,5@BCB;;5;@5;49;@@7@AAABAA?@BAD>CBACBB?9996<8<<733;;<5:A=8==88<:0///966:3:65::::B555::A;C4??959>282:058995;87775706688,32577262222266:58.6>9@@>8??=@??::30+0=00/398357)./5:252'26666952225538822552&22777;;.;5836
@N9IO0:00699:06030
TACGGAGGGCGCAAGCGTTGTTCGGAATCACTGGGCGTAAAGCGCGTGTAGGCGGCCAGGTAAGTCGGGTGTGAAATCCCGGGGCCCAACCCCGGAACTGCATTCGAAACTGCCCGGCTGGAGTCCCGGAGAGGAAGGCGGAATTCCCGGTGTAGAGGTGAAATTCGTAGATATCGGGAGGAACACCAGCGGCGAAGGCGGCCTTCTGGACGGTGACTGACGCTGAGACGCGAAAGCGTGGGGAGCAAACAGG
+
BBBB@CCE>BBA@9????;?@?@A?A>@@BECCF@A@?>>3::@@BCCABA>AB=B>AA?AA?B?899.:?::>C>B=A5AAC9CA9A3999-7;=:=;99??<?877*77773(3;BBB=@@@@@;@?BBCD?B=B=@A=A=A=AA:@<;;;AB;;8;ABB<C@CCBBBBBAB@@@8@A<@<;;;?AAAC>AAC<@=??;?;?<?BB?AAB@BBBBB888?@@@ABBBBBBDC>;;;@BBB9DCBBB=B;;5
@N9IO0:00667:06102
GACAGAGGGGGCAAGCGTTGCTCGGAATTACTGGGGCGTAAAGGGCGCGTAGGCGGGATGGCAAGTCGGTCGTGAAATCCCTGGGCTCAACTGCAGGGGGGTCGGCCGATACTGCCGTTCTTGAGGGATGCAGAGGAGACTGGAATTCCCGGTGTAGCGGTGAAATGTGTAGAGATCGGGAGGAACACCGGTGGCGAAGGCGGGTCTCTGGGCATTCCCTGACGCTGAGGCGCGAAAGCGTGGGGAGCAAACGGG
+
:;B;;9@@@@,?A39:AA799CAA=A;=3999999&7;:<><?<49;:0000*/:;.7/5.4878:;<7<<;555<3:;;4;<<455596;566>@AAAA&6666;499955555.55.555<<==6>>=====@196A<<A9>49.55)57:<<>=<:8:544)4::<<<:9///7>>3//)/29<<8<:>>7;;<8<:>=>6=<<<:::3::=5::3>;:;??>A@?:<<<333(3877777+77888/3333
@N9IO0:00675:06062
TACGTAGGGTGCGAGCGTTAATCGGAATTACTGGGCGTAAAGCGTGCGTAGGCGGCTATGCAAGACAGATGTGAAATCCCCGGGCTTAACCTGGGAACTGCATTTGTGACTGCATGGCTAGAGTGTGTCAGAGGGAGGTGGAATTCCGCGTGTAGCAGTGAAATGCGTAGAGATGCGGAGGAACACCGATGGCGAAGGCAGCCTCCTGGGATAACACTGACGCTCAGGCACGAAAGCGTGGGAGCAAACAG
+
BB<<;BCD<@ACBBB:;0@A>A>>8>,0+00>@C>BAALJ>AABB@ABBBC@CB@@AA@@@?;@@A@AAA99:><6<;>>3?C<AB?B?B>ABB5:4944444=18344=@?@;;;=ABBCCCAAACB@@ACBD@BD@CF>A=A=@;@=988?>>;<<?:88(7===>?A@??@@@@=@A>B?:99<978?9<<?8?9===;:<>199@498?=>==7737734444.44999;/55<<<:199555)555
@N9IO0:00677:06088
TACGAAGGGTGCAAACGTTGCTCGGAATTATTGGGCGTAAAGCGCACGTAGGCGGCTTTGCAAGTCGGATGTGAAATCCCTCGGCTCAACCAAGGAAGTGCATCCGAAACTGCAGAGCTTGAGTACCAAAGAGGATCGCGGAATTCCCGGTGTAGAGGTGAAATTCGTAGATATCGGGAGGAACACCAGTGGCGAAGGCGGCGATCTGGGTGGATACTGACGCTGAGGTGCGAAAGCGTGGGGAGCAAACAGG
+
>A;:99;D>DBABD=B@B788;<?;B8=>??9>C9:89<9(4445;<A@AA=:5.4::0::;:>DCC?B;66<==2@A=0;950;=BA=@9;9<:E8B966??C=@AC<;;55;;459:7B??:A?.94(4@@>@=AA:94:7A?BA<B>B<<76//(//88/857888889::=>;1;;;@>@B=7@A<;077;277==;;96:;555,594222556::489CCC@DAA@??9??@@AAA6AABBB<CCD@
@N9IO0:00681:06087
TACAGAGGGTGCGAGCGTTGTCCGGAATCACTGGGCGTAAAGGGCGCGTAGGCGGCTTTTCAAGCGTGCGGTGAAAGCTCGGGGCTTAACTCCGAGTCTGCCGTGCGAACTGGGAGGCTTGAGTCTGGTAGAGGTCGATGGAATTCCGGGTGTAGCGGTGGAATGCGTAGAGATCCGGAAGAACACCGGTGGCGAAGGCGGTCGACTGGGCCAGTACTGACGCTGAGGGCGCGACAGCGTGGGGAGCAAACAGG
+
8CBCCBBC=;;;BBA@AA5<;@5<5;;??BCCCC=@?;;;0;B;AABA@>@;00-0@@@700,0:9;@@?;?@>A4;;CCCDE8@A>A>@CD@;;;@@@@@4==9@==;@;;;09>4>B;>;@AA@D?BBBBB>BCBBBB@B@D>A?@D:AA99444.493934459;=<<<<;;7;8<9<@=A>@;@-/04://,/,/B?>CCBCCEE>C?BB@?B?@@@@>>>:;;,9@@:>?949444::+8:99=2:9:4
@N9IO0:00689:06099
TACGGAGGGTGCAAGCGTTGTTCGGAATTACTGGGCGTAAAGCGCGTGTAGGCGGTCGCTTAAGTCTGATGTGAAAGCCCGGGGCTCACCTCCGGAAGTGCATTGGAAACTGAGCGACTCGAGTGCCGGAGAGGAGGGTGGAATTCCTGGTGTAGCGGTGAAATGCGTAGATATCAGGAGGAACACCGGTGGCGAAGGCGGCCCTCTGGACGGATACTGACGCTGAGACGCGAAAAGCGTGGGGAGCAAACAGG
+
BCBC@DDD<AABB?A:;:>BC?CC?C?A=@A?A@:@@ACC:;;CCBA??BB@;:594:B<4989??@?999?EDD>BCD=BDE;ECBCB?CB@C?C:<:AACD?BACC>BA@@;;;;;CBCBCA??=@>AABB:;;;0;@<@>@@C@AA>ABAABBA>A:9839????AAB9::@@B<@@?B?AAA=A?AA>B@?;?>>>399.9>AC?BBB@AC::;@@@BBB@@@A?==9999*9?<:777*48:=:8>:>8
@N9IO0:00692:06067
TACGGAAGGGGCAAGCGTTGTTCGGAATCATTGGGCGTAAAGGGCGCGTAGGCGGTCTTGTGTGTCTGCTGTGAAAGCATGCGGCTCAACCGTAGAGAGTCGGTAGAAACTGCAAGACTTGAGGCTGGGAGGGGCTGGTGGAATTCCCTGTGTAGCGGTGAAATGCGTAGATATAGGGGAGAACACTCGTGGCGAAGGCGGCCAGCTAGACCAGTCCTGACGCTGAGGCGCGACAGCGTGGGGAGCAAACAGG
+
@@@B?B?CFE;BC?A???799?AA=A>>?:;.4:1:BDCD>CC=BCAA@AA>993:99337::>>?@@ABBBBCD;;;;BAAC?BAAB<@;@@B;;;;9>?@:@@@>@9@;:;B?>>9747/0)//99/9<<<,66<8@@:>2626=4:??B@A@CA@;;:<6ABDBAAAA?@AAAAA9ABB>ACC@@;;959@A.5.5@;@=ACA@@ABB@ABAB=BBBBAA@A@A9AA@<96??>BBB@@4>>AAC9?;;5
@N9IO0:00697:06088
TACAGAGGGTGCAAGCGTTAATCGGAATACTGGGCGTAAAGCGCACGCAGGCGGCTGCATAAGCCGGTCGTGAAATCCCCGGGCTTAACCTGGGAATTGCGATCGGGACTGTGCGGCTAGAGTGTTGGAGAGGGCAGCGGAATTCCAGGTGTAGCGGTGAAATGCGTAGATATCTGGAGGAACATCAGTGGCGAAGGCGGCTGCCTGGCCAAACACTGACGCTCAGGTGCGAAAGCGTGGGGA
+
CFC@ABCB<AA=<8<000+0288838,//>>=;3?;ABB8@@>9;9@==97>=4>;49949299248=9?<@A@6;;;;.;@8AB?B<@<@@@;@AE@CCD@@;;;7;@AABB;<7<BBABB;;;=A<?;;;A9AA@@@4;5:4;:@@????BBAA>ACCC>::;BA@AA?<>?99-3;17-3888=?>?:;?>/704<7::::7;<4565>38899?874<<434=?@?@AA.9896:99.7
@N9IO0:00707:06099
TACGAAGGGGGCTAGCGTTGTTCGGAATTACTGGGCGTAAAGGGCGCGTAGGCGGCCGTTTAAGTTAGGTGTGAAAGTCCTGGGCTCAACCTGGGGACTGCACTTAATACTGGATGGCTTGAATTCGGGAGAGGATAGCGGAATTCCCAGTGTAGAGGTGAAATTCGTAGATATTGGGAAGAACACCGGTGGCGAAGGCGGCTATCTGGACCGACATTGACGCTGAGGCGCGAAAGCGTGGGGAGCAAACAGG
+
BBAA@?BHDH5AA@@===9=?=@A>A@C@CC998-9>:99/9A9?@@@@??<@@?B>@AA6;5:@;?@6:;@;;;,9@@>;;;0;:9C=B?BCCC9A;;:;@@@:A<@@AAA?@@@;<<@BC7;8;BD<BBBC?CB;:;A7;:C:>>4;>>;<<@@A:;?@B=B?A@ABCCBB>9>>7>=AB7A?<9>46616=B@D@CC@BBB??=B?BC@BDGCDACCBBBEBBC@CBBBCF=AAAA@CD6;;BAG;A;;6
@N9IO0:00669:06156
TACGTAGGGTGCGAGCGTTAATCGGAATTACTGGGCGTAAAGCGTGCGCAGGCGGCCTCTTAAGACAGGTGTGAAATCCCCGGGCTTAACCTGGGAATGGCGGCTTGTGACTGGGGGGGCTTGGAGTGGCGGAAGAGGGAGAGTGGAATTCCGTGGTGTAGCAGTGAAATGCGTAGAGATCAGGAGGAACACCGATGGCGAAGGCAGTCTCCCTGGGCCAGCACTGACGCTCATGCACGAAAGCGTGGGGAGCAAACAG
+
DDAAABCE>BAABAA:;;=A?B;;5;5;4::BBD?BBAEF>CBB;;;A@AB?;;7;?BBA>A?ABBBB@BBCCCG?BBBB;BD=@@<@;@;@@A8@5::2:929=.499499944444"487;5<<<=9<?8C555::///////(/0539*--6,********,-3;13738877><=733828>>B>A;=38222/57<9>6?:666222'222'24:55582.././5/..8855557/286=?>>185738.558
@N9IO0:00670:06146
TACGAAGGGGGCTAGCGTTGTTCGGAATACTGGGCGTAAAGCGTACGTAGGCGGATTTGTAAGTAGGGGGTGAAATCCCCAGGCTCAACCTGGGAACTGCCTTCTAGACTGCAAGTCTTGAGATCAGGAGAGGCGAGTGGAATTCCGAGTGTAGAGGTGAAATTCGTAGATATTCGGAGGAACACCAGTGGCGAAGGCGACTCGCTGGACTGATACTGACGCTGAGGTACGAAAGCGTGGGGAGCAAACAGG
+
BCB::89DDD5B@ABBBB=>>9>=;=4:;@@@A=@@?CB798AAA@999@=AB?ABC5:9C?B???DEE3BBBB=CEDD9@A?ABAB=A=@@C=B9;;BB@CACDCDGB;;;F?AABB@BBCCCCBBABBBC@BBBBBB>B=B?B>BBCBBABB@@>@CCC?F?BBCCBCBCB@BC?AA=A>@AA<ABBA>A;;8;>;;;BBBAABC@@@@BBABBBBB???CCCC@GDCBAA<A@AACCF9ECDDF?@@@?
@N9IO0:00685:06131
TACGGAGGGTGCGAGCGTTGTCCGGAATCACTGGGCGTAAAGGGCGCGTAGGCGGCCCGTTAAGTGGCTGGTGAAATCCCGCGGCTCAACTGCGGGGCTGCCGGTCAGACTGGCGAGCTAGAGCACGGTAGGGGCAGATGGAATTCCCGGTGTAGCGGTGGAATGCGTAGAGATCGGGAAGAATACCAGTGGCGAAGGCGTTCTGCTGGGCCGTTGCTGACGCTGAGGCGCGACAGCGTGGGGAGCAAACAGG
+
BA;;8555/5<<@BCCBC9;:A5;5;=@A@C998-7>89:5:C=?@@CBBB5;;6;B8?@=A;A<A>A;;5:A@A<BBC9B;;79;<A6A;;<C=A0@69;699====C>>>:BB;>;9999:@@@B?CABCC8BA@@AA45268==6>:;<<<;==:<=:=:BBCC=B;;;:9BCD>D:=BA@AA?BBBC?BBB<A=?;>:;B>@?BC=@>@B:?CB@;;;@@;;:;B=@000/0A@@ACC8AABEE?CBB@
@N9IO0:00690:06147
TACAGAGGTGGCAAGCGTTGTTCGGAATTACTGGGCGTAAAGGGCGCGTAGGCGGCCCGTCAAGTCCCGTGTGAAAGCCCCCGGCTCAACCGGGGAACGCACGGGAAACTAGCAGGCTTGAGTTCGGGAGAGGGAAGCGGAATTTCGGGTGTAGCGGTGAAATGCGCAGATATCCGAAGGAACACCGGTGGCGAAGGCGGCTTCCTGGACCGACACTGACGCTGAGGCGCGAAAGCTAGGGGAGCAAACGGG
+
@@ABBAB<;;7;C=BA@@=@B?BC>B>B?BBCBC=CBA@@;@B9ABBBBBC?CB?B@=BBBA>@@CC;A:5440:/75555$-(---,080555&/)////444(44)444:9:::=B=@@BA;@AB;BDBBB7<4;AB>B4::,9;9.5@9??;;7;@@@;@BBDBBBBBC@@>?C;@?B<BBB?C?CC@BA@=@9=:5><0949A<>@=@@A@:::A@@@@?;;4;?>>=B99:8AA??6???A@<@AC=
@N9IO0:00694:06155
TACAGAGGGTGCAAGCGTTGTTCGGAATCATTGGGCGTAAAGGGCGTGTAGGCGGTTTGTTAAGTCATGTGTGAAAACCCTCGGCTCAACCGGGGAAGGGCGCATGAAACTGGCAAGCTAGAGTACCAAAGAGGGGGGTGGAATTCCCGGTGTAGCGGTGAAATGCGTAGATATCGGGAGGAACACCTGTGGCGAAGGCGGCCCCCTGGTTGGATACTGACGCCTGAGACGCGAAAGCGTGGGGAGCAAACAGG
+
CCBBBDDE>BBBA>BBBA@BB?BE6;6;<BA9>D6BA;;<8;D>DCBCBBB?AA=@@8@=<><@ABCBC@=;;9::&55)5994;<<>;@;>??2?:>@8<<;;;>B>6?@??>C<A9;;??=9>=399)55;;<<=&<B9@?C@BC>C?BB<A@A>79:5<199;<<<<==;99@?6<A:B:BCB?BB@@=@BB>B=CB5>>>:0>@<B:B<@AA@<<76//)////888:399.8=?@CAB9BACCC7>:93
@N9IO0:00696:06144
AACGTAGGAGGCGAGCGTTATCCGGAGTTACTGGGCGTAAAGCGCGTGTAGGTGGTCTGTTGCGTCTGCTGTGAAATGTCCCGGCTCAACCGGGACTAGGCGGTAGATACGGGCAGACTAGAGGGTGACAGAGGAGCGTAGAATTCCGGGTGTAGTGGTGAAATGCGTAGAGATCCGGAGGAATACCAGTGGCGCAAGCGGCGCTCTGGGTCGAGCCTGACACTGAGACGCGAAGGCATGGGGAGCGAACGGG
+
B;A@@AC?@@<?A@@@>>:@BA>@:<00)/===<596<BB7;;@AB;;:BB?A@<@@;;;5;;@@A;;;@@@<<<50000>5;9;BBD=A;@?9???@A?::69===;;;@@8@@@AC@@@;<;0;?@?ABAA<AAABBB;<9;>B>BL>BBCCBCC@CBCB=BB@@@BBCB@@?:?9?=;?;>>?>ABBC?ABBC?C9:7:>?@AAAB=AAAAAB?BBBAAA:::;;;ABBB>A8;:ACCD;BBDAA>AAA<
@N9IO0:00698:06124
TACGAAGGGGGCTAGCGTTGCTCGGAATCACTGGGCGTAAAGGGTGCGTAGGCGGGTCTTTAAGTCAGGGGTGAAATCCTGGAGCTCAACTCCAGAACTGCCTTTGATACTGAAGATCTTGAGTTCGGGAGAGGTGAGTGGAACTGCGAGTGTAGAGGTGAAATTCGTAGATATTCGCAAGAACACCAGTGGCGAAGGCGGCTCACTGGCCCGATACTGACGCTGAGGCACGAAAGCGTGGGGAGCAAACAG
+
BCA::89CCC5BAA@>>>9>9::C?C>BABCABB=??@BA<AD<@B@BBCC@BBB<@??@0939;<>>AA6B<@<6BB?BC?AB::;@==;;6;>??B;;;?CD<@@@CCCCC<@AAAA?@BBD@CHJ=CCDEAAABBBC@C>AACBBBBCCBCB@@>?CCD@F@BBBA@<@@>9@A@A7;A?<BB=AA@A>ABC>B?@?=A@978>?4@;3;<;<;8;<339C@@A>?><322'28<<===2;:?BA;@:8
@N9IO0:00686:06203
TACAGAGGGTGCAAGCGTTGTTCGGAATCATTGGGCGTAAAGGGCGTGTAGGCGGTCTGTTAAGTCATGTGTGAAATCCCTCGGCTCAACCGGGGAACGACGCATGAAACTGACAAGCTAGAGTACCAAAGAGGGGGGTGGAATTCCCGGTGTAGCGGTGAAATGCGTAGATATCGGGAGGAACACCGGTGGCGAAGGCGGCCCCCTGGTTGGATACTGACGCCTGAGACGCGAAAGCGTGGGGAGCAAACAG
+
/555549;3;7//)-555(,-0--(-(--//)//)44444)44)4999;99444./7--.(-(-86::<>C?BBD9;;;69::5@=@?7<;@A@2@:<<<554555?<4<;:;;<49///77:88828808888899%:=8=9=8@;4;69999333,3788/88888899333399.885:7<;;7<7;?>?@><?>@?>BBAB277.34939;;=9766//(/668;8556=92::@B@CC9?A><<(666
@N9IO0:00688:06168
TACGTAGGTGGCAAGCGTTGTCCGGATTTATTGGGCGTAAAGCGCGCGCAGGCGGTCCGTTAAGTCCGAGGTGAAATCTCCCGGCTCAACTGGGAGGGGTCTTCGGATACTGGCGGACTTGAGGAGAGCAGAGGTGAGTGGAATTCTCGGTGTAGTGGTGAAATGCGTAGATATCGAGAGGAACACCAGTGGCGAAGGCGGCTCACTGGGCTCCACCTGACGCTGAGGCGCGAAAGCGTGGGGAGCGAACCGG
+
BCCBAAA?AA<@@=@::;=@@A@E=ACB<BA?BB=BBBBD9;;:;AABAAA=:96:A=@@?B>@AB>AAC>BABB>BBBBF=B?BAAA>BBAB=A<<<1B;B;?>;>?@=>?4<B<?AA>?>=;;???>>:><:?>@@>@4>496:>@@<@AAAAAA<A678-758>>?@>8;;B885::.5,2==:?=?>:==>3@;?@;???>;>>>3::;7?A<?>>>??A:7739888=>7>787=>>188@@@<@<?9
@N9IO0:00688:06206
CACGGGGGGAGCAAGCGTTGTTCGGAATCACTGGGCGTAAAGGGCGTGTAGGCGGTTGAGTAAGTGGAATGTGAAATGCCCCGGCTCACCCGGGGACCGGCATTCCAAACTGCTCAGCTCGAGTATGGGAGAGGATGAGGGAATTCCTGGTGTAGCGGTGAAATGCGTAGATATCAGGAGGAACACCGGTGGCGAAAAGCGCTCATCTGGCCCAATACTGACGCTGAGGCGCGAAAGCTAGGGGAGCAAACGGG
+
CB;99999%8=9:29<==3::<@?>A=?@BCDCD>CCCAB=BB<@@?AB@@<@C?B?CCBBC=AA@=A=BBCBCD;:;;<<':6;<@@AA6@@@3@A?B;@@?9>3<<*0///::>ABBBB;;;CBBB=BBBB=BAA?>@:B>B@D?BB?@A>>;?A=A?>@;@ABCD@@ABBBBBC9<;AE?@>@+0,0<800777&73379;;556<9>>6;==@@?@@@;;;AAA?;;<@@@8A@:::GD6@@@@@9@?B9
@N9IO0:00690:06186
TACGGGGGGGGCAAGCGTTGTTCGGAATTACTGGGCGTAAAGGGCGCGTAGGCGGTCTATTAAGTTGGATGTGAAAACTCTGGGCTTAACCCAGAGCCTGCATTCAAAACTGATAGGCTGGAGTTCTGGAGGGGATAGCGGAATTCCTGGTGTAGCGGTGAAATGCGTAGATATCAGGAGGAACACCGGTGGCGAAGGCGGCTATCTGGACAGAAACTGACGCTGAGGCGCGAAAGCTAGGGGAGCAAACAGG
+
CCCEECECEC"DE>A@BB<@@=BB???B=??BBC=9:9AA:AD>BAADCCC?BB?BBBCC8:4:?=?=A?@A;;;;*4;?BDD=CC6:4;A;ABBDC@@@?DD?@A@@6>????@@<??A?BBC=?@?4;;@@3@BBCCDAC@C@B@BB?BCCCBCC@CBBA<;<;@AA@@@B9;;>7@A?C?AABAGBCB@BBA?B?BC@BBA@@@?=?BCBCD>DBBBABBAAAC?@C@;<9,54999BB7BBBBD?DCC@
@N9IO0:00698:06189
AACGTAGGGGGCGAGCGTTATCCGGATTTACTGGGCGTAAAGGGCGTGTAGGCGGCGAGGCAAGTTGGACGTGAAAGCTCCTGGCTTAACTGGGAGAGGTCGTACAAAACTGGCTCGCTTGAGGTTGGAAGAGGAGCGTGGAATTCCCGGTGTAGTGGTGGATGCGTAGATAATCGGGAGGAACACCAGTGGCGAAAGCGGCGCTCGTGGACCAAACCTGACGCTGACGATGGCCGAAAATGCGTGGGGGAG
+
C:CBBBCDDE5BB@@?BB@CCC?C>@@B:@@@BB=BCCCF<BB>BCBBBBB=@@=;;;A=;;6;C>C=@A:::AA7:::@=5905>49.4444)4444.4888>;=?:.:893:=993;694:59:C?C>?994:9@?=;7;6;6;;3;17;>970><>>///885369:58-6:76,556:-8785;<<<89:7926::355593..7(/-128.4,2,-,***,,,,238+2+2888)22:555==>*99
@N9IO0:00699:06189
TACAGAGGGTGCGAGCGTTGTCCGGAATTACTGGGCGTAAAGGGCGCGTAGGCGGCCTGATAAGTCGGGGGTGAAATTCAGCGGCTCAACCGCTGGACTGCCTTCGAGACTGTTAGGCTCGAGCACGGTAGAGGCTGGTGGAATTCCCGGTGTAGCGGTGGAATGCGTAGAGATCGGGAAGAACATCGGTGGCGAAGGCGGCCAGCTGGGCCGTTGCTGACGCTGATGCGCGACAGCGTGGGGAGCAAACAGG
+
@@BBBBBB>CCBA@@9;;5;AB?E@C?A@BAABA<@@@@@8>>8>@?@@A?;:969=@AAB@:>@88898)9===6?@A@A;;8;ABB=C@ABCC?BB9:9=A4::@AAAABB6;;<??=A@A:::B>A:::?;?AA=AC8:5:<?>:?ABCAABAA=@A=@=@A@@???@???@BC=B@CE@BDD@@=AA=ABC?B@;;5;=@BBBBB;A8;;>BBB;;;@@?@@9::=:9:9>>@@@<>>155C>>6>?<7
@N9IO0:00701:06196
TAGCGGAGGGCGCAAGCGTTGTTCGGAATACTGGGGCGTAAAGCGCGTGTAGGCGCCTGGCAAGTCGGGTGTGAAATCCCGGAGCTCAACTCCGGAACTGCATCCCGATACTGCCAGGCTCGAGTCTCGGAGAGGACGGCGGAATTTCCGGTGTAGAGGTGAAATTCGTAGATATCGGAAGGAACACCAGTGGCGAAGGCGGCCGTCTGGACGATGACTGACGCTGAGACGCGAAAGCGTGGGGAGCAAACAGG
+
>:99@;@AB=;;;@;?;;;=AB?BB@C<;9;;<;<*:>999,444:<9>=50+00/)/7577299555)5;;@@@796D4B<;:966=9BCCAC@C?A;;;@;;;.::9<@BAA=AC>CACCBBBCCAB>B;;0>A<@;00,0+00,0;<;@@;95:>=A@@@;@<>AAA@@>999:59;@=A>BBB=AABB>BBB?B???9>;?>ABE?BBBBBBC8999:::;;BGA@9::;;0;;9::::-9=9=95:<@8
@N9IO0:00705:06205
TACGAAGGTGGCAAGCGTTGTTCGGATTTACTGGGCGTACAGGGAGCGTAGGCGGTTCGGTAAGCCCTCTGTGAAATCTCCAGGCTTAACCTGGAACAGTCGGAGGGGACTGCCGGGCTAGAGGACGGGAGAGGAGCGCGGAATTCCCGGTCGTAGCGGTGAAATGACGTAGAGATCGGGAGGAAGGCCGGTGGCGAAGGCGGCGCTCTGGAACGTTTCTGACGCTGAGGCTCGAAAGCGTGGGGAGCAAACAGG
+
@@BBC=A?@CADD?BA@@;@A=BB=BAC?GCCHE>AA;;;>@@6@@@@>::4;:4;>BB?CD?@@@>@CCBBBAB>AAAB=???@@:;7:;00*04:9:9=A9=<<<(773334;;58=<AA@9????8?B@@<@>A@>>381808>4<9755:555A5555=786225569;;99555-:=9=9B9C?C>AA?BCC?B?BB?;;;ABAB?A>A;;;7;AABAAA@;;;5;@@@@A;A;;;CBC9AA@BB>@@B@
@N9IO0:00707:06170
TACGGAGGGGGCTAGCGTTGTTCGGAATTACTGGGCGTAAAGCGCACGTAGGCGGCTTTGTAAGTTAGAGGTGAAAGCCCAGGGCTCAACCCTGGAATTGCCTTTAAGACTGCATCGCTTGAACATCGGAGAGGTAAGTGGAATTCCGAGTGTAGAGGTGAAATTCGTAGATATTCGGAAGAACACCAGTGGCGAAGGCGACTTACTGGACGATTGTTGACGCTGAGGTGCGAAAGCGTGGGGAGCAAACAGG
+
@@BB@BDDED5>=?@??><?A?CC?C?C?A@BBD>BBBBB<A>?>A=?@@@=@A=AAB;@@C7;:?@@@A=???C>BCD<??C<??BA=CA9?@=@>A8;:@CC=C;;;@CBBBBBAAA@BB????CC?@@::5;B6;:C@C=A>@?ABB;;;BCCC?ACCE>B?BBCCAA@DB?BC@B?BD@;;;A@@@A=@993::>?@AC?BBAA>A?@?A>BB???@AA;;;@>@@@ADD=@@@@BAA:BBCCC=A@@=
@N9IO0:00708:06162
TACGGAGGGTGCGAGCGTTGTCCGGAATCACTGGGCGTAAAGGGCGCGTAGGCGCGCGAGGAGTCGGGGGTGAAAGTCCGGGGCTCAACCCCGGATCGGCCTTCGAGACTCTCGCGCTGGAGCACAGTAGAGGCGGGTGGAATTCCGGGTGTAGCGGTGGAATGCGTAGAGATCCGGAAGAACACCGGTGGCGAAGGCGGCCCGCTGGGCTGTGGCTGACGCTGAGGCGCGACAGCGTGGGGAGCAAACAGG
+
BBBC@BBB=BBBAAAB;;8;BB@D?B?A<:;@AA=999DE>BB>???A@@@=;;48::<=8:AA;;;;;*;959)99A=BDB9CCCDACDD;E@BB;;7;=B?CCC@A@CBBBCA@@CC:@<@@?>@@BBBC@CEJ>CC?A=@=@;@@;@BBBCDB?BD?A>A@?@@AAB@@:;8<7<8<<9=BB8@:964:@D?F?AA5<5,5<<BE>AA@;@<@<555555<::5:@A:5::8@A==??5?<;?=4888>
@N9IO0:00709:06167
TACGGAGGGGGCTAGCGTTGTTCGGAATTACTGGGCGTAAAGCGCGCGTAGGCGGCTTTGCAAGTTAGAGGTGAAAGCCCGGAGCTTAACTCCGGAACTGCCTTTAAAACTGCATCGCTAGAATCGTGGAGAGGTAAGTGGAATTCCGAGTGTAGAGGTGAAATTCGTAGATATTCGGAAGAACACCAGTGGCGAAGGCGACTTACTGGACACGTATTGACGCTGAGGTGCGAAAGCGTGGGGAGCAAACAGG
+
CBBB@CDDDD2BBBBA>>9?A=AC@C?C@CBBBC<AAABC<?899?900==;00,0<<*00>,::?C;;::@AA@8ABA;A>BBBD@C@CCCAD?C?BBCB?AA<A@@8A@@@AA@@@?A@@=@@@>?8?@>>:?A:??A<@<B?B?BA<@=@AACD?BBCC>F@BB??;>>>><>A<B<;:6;::::::;6;>@<@=ABCBB?;;;C?ABBBBCCC@BAAA@@BAA?ABAAAB6::?==>@5@@BBC=:99>
@N9IO0:00678:06227
TACAGAGGGTGCAAGCGTTGTTCGGAATCATTGGGCGTAAAGGGCGTGTAGGCGGTTTGTTAAGTCATGTGTGAAATCCCCCGGCTCAACCGGGGAACGACGCATGAAACTGGTAAGCTAGAGTACTGAAGAGGGGGGTGGAATTCCCGGTGTAGCGGTGAAATGCGTAGATATCGGGAGGAACACCGGTGGCGAAGGCGGCCCCCTGGTCAGATACTGACGCTGAGACGCGAAAGCGTGGGGAGCAAACAGG
+
BCCBCCFC<?@?>;>;;:=A@@BCAE?AAA@8<<4@>49945<4<<99;@A@CA=@@8@?<A<@BBBB@@AAABG>CCDHD5A>ACCC@C@BBC;C?BBBCC@@@?BA8ABB=AA89;B>CC@=B==6646>>@G@@&=B9C9<26A6<8=>BBB@@?@CBD>99:BBBBB<<;CDG?CC>B>;;;<@=@A<BBB>B=AA5;;<;*<A;ABB@BB@@@@@@AA@ABAAAA@;;;0;;99@AA6AAACB9@?<5
@N9IO0:00682:06254
TACAGAGGGTGCAAGCGTTGTTCGGAATCATTGGGCGTAAAGGGCGTGTAGGCGGTTTGTTAAGTCATGTGTGAAAACCCTCGGCTCAACCGGGGAAGGGCGCATGAAACTGGCAAGCTAGAGTACCAAAGAGGGGGGTGGAATTCCCGGTGTAGCGGTGAAATGCGTAGATATCGGGAGGAACACCTGTGGCGAAGGCGGCCCCCTGGTTGGATACTGACGCTGAGACGCGAAAGCGTGGGGAGCAAACAGG
+
B@AACCCD<999A=AAAB7;;8<C?B?CHCE>BB9A<9;:,4<2<<BCBBB=@?;>@6??5;5;==ABBCBA;?>A0;;4;>C<@CCC:>8@@@9<:E?7BBBB@A?@;@BA?@@=@AAAB<44?>294)5;@BBBB*BB@B9;8;?8A<CCC;<;B>;;5@3566;?<@C?@@AAA9@A;@<BA@=AAAB<;;;697@@.4999'9<7<7@<@@AA998=>??=99:98>?CA:?????AA6BBBDD=B??>
@N9IO0:00694:06247
TACGAAGGGGGCTAGCGTTGTTCGGAATTACTGGGCGTAAAGGGCGTGTAGGCGGCTCGTTAAGTCAGGTGTGAAATTCCTGGGCTCAACCCAGGACGTGCGCCTGATACTGGCGAGCTTGAGTCCGGGAGAGGATGGTGGAACTCCCAGTGTAGAGGTGAAATTCGTAGATATTGGGAAGAACACCCGTGGCGAAGGCGGCCATCTGGACCGGTACTGACGCTAAGGCGCGACAGCGTGGGGAGCAAACAGG
+
?>@@>9?@?@0?A@@>@?9??9?A?B@C?B?788*8??>@=AB9?@?:;99=AA?BBBBB?B?BBAAA?@@>999+99=;9::89AAB@CC>CA=>9::9:999??AB??8839@@@AB@BBCCC?BB?@@@B@;;;:;;?B?ABBB7;;AAABBAA=AAAF=A7;;AAAABBB@BD?C?CC?;;;A9@@@=@@>:=6::=@=@?@??599=A>A????>?AAA@492997;<>>?>><@@@1<<@??8>>?9
@N9IO0:00696:06238
GACAGAGGTGCCAAGCGTTAGGCGGAATCACTGGGCTTAAAGCGTGTGTAGGCGGACTTGTAAGTACCTTGTGAAATCCCACGGCTCAACCGTGGAACTGCTTGGTATACTGCTTGTCTTGAGCCACTTAGGGGCTGTCGGAACAAAACGGTGGAGCGGTGAAATGCGTAGATATCGTTTGGAACGCCAACGGTGAAAACAGACAGCTGGGAGTGTGCTGACGCTGAGACACGAAAGCCAGGGGAGCGAACGGG
+
@BBABBA=A@@4;4;A@A9?@8@>@C;;;CCCCC>CC9::6;::;@BA@@@>BA8@@@49;@>B:9:9?<??BBC>@@@9???=AAAD@G8::@;@;@?>>C@C@BCCCC===@<>===055;;8<<<9>>>>2>><<=>8;54444&4:5::.44993=@@@:??>?955<55566>>5<7:.3345:344.49888.::<;<555:::4;<<>CCBB;;;:::;<695;;555)53-4:::+55<=?8@@?8
@N9IO0:00699:06238
TACGAAGGGTGCAAACGTTGCTCGGAATTATTGGGCGTAAAGCGCACGTAGGCGGCTTTGCAAGTCGGATGTGAAATCCCTCGGCTCAACCAAGGAAGTGCATCCGAAACTGCAGAGCTTGAGTACAAAAAGAGGATCGCGGAATTCCCGGTGTAGAGGTGAAATTCGTAGATATCGGGAGGAACACCAGTGGCGAAGGCGGCGATCTGGGTTGATACTGACGCTGAGGTGCGAAAGCGTGGGGAGCAAACAGG
+
AAB;;6;D;@@BBC;@9939;;=A?B?B8:::==6<=3;;0;==@B;:8AB?BC9@;;4?CA=@?::6<;949:A;@BD<BBB?B>CC@E>C>B@C?BBCBBB@:<BB8A@>>?@BBBC9?ABDCCE>>>+AAA;BBBBAA9=9?=@@:A?CCC>??@=A@BB<A?BBBAB@A999BB<AA>A?BBC@CA@A599=8=;??=B?????BB;C:=86699:>???@@@@@BAA;;;0:::;9CC6>@>?;3;@@;
@N9IO0:00701:06228
TACGAAGGTGGCAAGCGTTGTTCGGATTTACTGGGCGTCAGGGAGCGTAGGCGGTCGGGTAAGCCCCTCGGGAAATCTCCAGGCTTAACCTGGAAAGGTCGGGGGGGACTGTCTGGCTGAGAGGACGGGAGAGGAGCGCGGAATTCCCGGTGTAGCGGTGAAATGCGTAGAGATCGGGAGGAAGGCCGGTGGCGAAGGCGGCGGCTCTGGACGTTCCTGACGCTGAGGCTCGAAAGCGTGGGGAGCAAACAG
+
:;700+06;<2;;3////*//577)//9.99<@<6=@@<::://////-/3//)////(//)/444&4433(3:(3/88600)//5:5:1//)44(4344444444"444444;;.56<<<<B:9555)5555.5:;97727)0)/7.7)//79955.599<4><;;;:9:0/////)//2729<@?A=@@6;5<7@>@@5;:.44448.4/77*/)/899554///)////9:(///48??*447;<39;7
@N9IO0:00668:06277
TACGTAGGGTGCGAGCGTTGTCCGGAATTATTGGGCGTAAAGGGCTCGTAGGCGGTTTGTCGCGTCGGGAGTGAAAACCTCGGGCTTAACTCGGGGCTTGCTTTCGATACGGGCAGACTGGAGGTATGCAGGGGAGAACGGAATTCCTGGTGTAGCGGTGAAATGACGCAGATATCAGGAGGAACACCGGTGGCGAAGGCGGTTCTCTGGGCATGACCTGACGCTGAGGAGCGAAAGTGTGGGGAGCGAACAGG
+
CC@@@<;<0;BCABB@@@@BBB@CAJAG;<;?BB;;;;DC=BB>BBBBBCC@BB?BB=BBCCC@@@BB;;;:AACD:C@BBCC:??>B?BB@@@@7>@4;;@A;AABBBCCH>BBBBBCC@CC@CCBAAA@@?299:=@@=A=A>A<@@3933:::??==8=68=>AAAA@@?@@4858<<4:49;>3::>>;9976=8<A5:79?BBBC>CCC@AA@@89999;:;;>A@@;;;0;ACA@AA6;;;CA=???>
@N9IO0:00674:06309
TACAAGAGGTCCCGAGCGTTGTTCGGATTCACTGGGCGTAAAGGGTGCGTAGGTGGCGAAGGGTAAGTGCGGATGTGAAATCTCGGAGCTCAACTCCGAAATGGCATTGGAAACTACCTTGCTCGAGGGTTGGAGGGGGGACTGGAATACTTGGTGTAGCAGTGAAATGCGTAGATATCAAGTGGAACACCAGTGGCGAAAGGCGAGTCCCTGGACAACTCCTGACACTGAGGCACGAAAGCTAGGGGAGCAAACAGG
+
<;44.444.///(//----(-/277256(-/////(/33380885;344444389)///)//(-505///71788888;1:8=44.499949.4999;@C;@@=@99769>A469B>9A79995<555)56<55/////#////)/27555.5.59;;;:970///)/99:=;;88;8342999292944.444435555)57;566<<=6==:>>>:6668;;;=3/0;00)///33=499:9899+3338803445
@N9IO0:00683:06273
TACGTAGGGTGCGAGCGTTGTCCGGAATTATTGGGCGTAAAGGGCTCGTAGGCGGTTTGTCACGTCGGGAGTGAAAACTCGGGGCTTAACCCCGAGCCTGCTTCCGATACGGGCTGACTAGAGGTATGCAGGGGAGAACGGAATTCCTGGTGTAGCGGTGAAATGCGCAGATATCAGGAGGAACACCGGTGGCGAAGGCGGTTCTCTGGGCATTACCTGACGCTGAGGAGCGAAAGTGTGGGGAGCGAACAGG
+
@A;;;<;<0;@@A;;;BB>;;;=B=B=A5;<5;;0;;:BB6@@6@@959??8:;2:9,9=@@@@@;;;0:@:BADG59:49=<2<:=A?ADD8B:8;=@@@A>A<@@A@@@C=C@A@BBBAAA=AA;;:@@AA9BAC=@@=@=@=@ABB?CBBCCAA?ACBD<AAAA@A@@@AAABB=CD5;5;;A>B?BB;A;917178<B=?@B???9?BC<?@?BAA?@?@;;;5;;@;;;0::9:9==*99>AA>888?
@N9IO0:00683:06275
AACGTAGGAGGCGAGCGTTATCCGGATTCACTGGGCGTAAAGCGCGTGCAGGTGGCGCGGTAAGTTGGGCGTGAAATCTCCCGGCTCAACTGGGAGAGGTCGTTCAATACTACCGTGCTTGAGAGCAGAAGAGGAAGATGGAATTCCCGGTGTAGTGGTGAAATGCGTAGATATCGGGAGGAACACCAGTGGCGAAGGCGATCTTCTGGTCTGTTTCTGACACTCAGACGCGACAGCTAGGGTAGTAAACGG
+
@2@AC@@;;;7;@>A@@A@BBB@C@AA?@@ABCB9AB;<;09>9@AB@>@@=AA>BCDE@CB>BA?BD<@@A===4@>;::(/)/9=>8@@CB;A@:979BBD>;B=@@A???9@999<17:?@@@@@A>A@@=@?AA??08256:=3;7955;<<B9<;@@<@CBCCCBBDAA@A>8B=:=;CCB<CC=B9<>C>B?C???>>:=;;7;;@B@=3;?B;66CCBABB@;:?AAABACBBB=BCBBB=458<
@N9IO0:00683:06289
TACGTAGGGGGCGAGCGTTGTCCGGATTTATTGGGCGTAAAAGGCTTGTAGGTGGCCACGCCAAGTCGGATGTGAAATCTCCCGGCTCAACTGGGAGGGGTCATTCGATACTGGCGGGCTCGAGGCCGGTAGGGGGAAGTGGAATTCCCGGTGTAGTGGTGGAATGCGTAGATATCGGGAGGAACACCAGTGGCGAAGGCGGCTTCCTGGCCGGTTCTGACACTGAGGAGCGAAAGCGTGGGGAGCGATCCGG
+
CCCA;;;EEE5CC@@@BB>BBC@C?BBC>BB>BB<BCAAAA*9.9=5;ABB?AA?B?CB:97:=A@AC??:;:AAC=@@@AC6;8;CAA>A;9:.;;9;&;ABC@CBBBBBBB>ABB=@??BBB>B?A=A??@@@,@<A@@<@<@=@B=B@BCBBBAA=AA=B?CBBABAA@DBCCDD9::?B?AAA89;CC?C;;:;ADE@BB?CAAD88046:6:998888:??@=A><977)/<::6;;&/////665:6
@N9IO0:00702:06274
TACGGAGGGCGCAAGCGTTGTTCGGAATTACTGGGCGTAAAGCGCGTGTAGGCGGCCAGGTAAGTCGGGTGTGAAAGCCCGGGGCCCAACCCCGGAATTGCACCCGATACTGCCTGGCTGGAGTCCCGGAGAGGATGGCGGAATTTCCGGTGTAGAGGTGAAATTCGTAGATATCGGAAGGAACACCAGTGGCGAAGGCGGCCATCTGGACGGTGACTGACGCTGAGACGCGAAAGCGTGGGGAGCAAACAGG
+
9;9@>@CC>C???;>:9:20@;>@?@-0)/;>>A=;::CD59:;:@@A@=<;00+09==;CB=@@999/:AABBH=AAC>BFC:CC;A39::-9<@>A8;;;;C<AAB::9:A?@@=@BB=??ABE=B?A????A@C???<?<??3948;99:@@AB@CCCB=A>AA@@@@@@@@@=A@D@C?BCGIBBBC@CCC>A>AA=A4:;@AA=BCB?CCCAABBBBBB@@@@@@@:;;6;AABCCC;CCBAC9??@=
@N9IO0:00681:06337
TACAGAGGGTGCAAGCGTTGTTCGGAATCATTGGGCGTAAAGGGCGTGTAGGCGGTTTGTTAAGTCATGTGTGAAATCCCCCGGCTCAACCGAGGAAGGACGCATGAAACTGGCAAGCTAGAGTACCGAAGAGGGGGGTGGAATTCCCGGTGTAGCGGTGAAATGCGTAGATATCGGGAGGAACACCGGTGGCGAAGGCGGCCCCCTGGTCGGATACTGACGCTGAGACGCGAAAGCGTGGGGAGCAAACAGG
+
CDCCDCCC=AA??:@@@@4;;=C@=A<AABB@CD;>?9::.4<2;=BCCBC?9969A6?A496;@BCCCDCBBBC=@BAAA0A>BCCEAC?BBD@C=@=@AA@B;9;?9@=A;@C?BB@@@AAAAA8;68==@====&;A@C?B?BB<B>BBBCBBB@BCCC=@@@ABBB@AABBBB>AA;@;<00+/39=3=?B=@=BC4:;;;*;A=A@A5;;@;;;@@B;;;AAABBB@@C>CBCBCCC9@@AAB=BCC>
@N9IO0:00693:06311
TACAGAGGGAGCAAGCGTTGTTCGGAATTACTGGGCGTAAAGGGCGCGTAGGCGGCTTAACAAGTCCCGTGTGAAATCCCTCGGCTCAACTGAGGAACTGCACGGGAAACTGTTTGGCTTGAGTTCGGGAGAGGGAAGCGGAATTCCGGGTGTAGCGGTGAAATGCGTAGATATCCGGAGGAACACCGGTGGCGAAGGCGGCTTCCTGGACCGACACTGACGCTGAGGCGCGAAAGCTAGGGGAGCAAACGGG
+
ABBBB@BA;@@@A=ABAA=AA=A@=@@H?AACII?A@@BA:AC=A@ABBAC?;;6;B>A>BGACCDB=D;;:ABD<@AD<A@@<?A=;8>0//<696@;;;BBCD=BC=@@@@E>C?BBFI;;9<>>>7==>>?7?7;;<7;7@:D@C@6>BBBCCC@BCCD?AAACAAAA;;<B@B=@A>B>ACC=@=;;5;BB=C?CBAAA=A>BB=@@?BB@@@@ABBCB;9:905=?BBB9::C=B==1@?=D=8=<<4
@N9IO0:00699:06339
TACGGGAGGTGCAAGCGTTGTTCGGAGTGACTGGGCGTAAAGCGCACGTAGGCGGGTTAGTATGTCGAATGTGAAATCCCCGGGCTTAACCTGGGAATGGCATTCGAAACTGCAAATCTTGAATACCTCAGAGGTTGGTGGAATTCCTGGTGTAGGAGTGAAATCCGTAGATATCAGGAGGAACATCGGAGGCGAAGGCGGCCAACTGGGAGAGTATTGACGCTGAGGTGCGAAAGCGTGGGGAGCAAACAGG
+
ACBBB;::6;A@@<@AA@<@B?BB>;;;BBBBCC<;;;;;0444@@;9;CC?AD=/;049=:>@<00060//88>8@ABA9BB<???BAGACCC=B<@@?BBA>@A??8=95;BC?C>>9BC;BBB9@<==00*0*0*00+/6?4=79:58?AAA>AA?;;@7@@0//:::<@@?=94;>6?8@AA=>:::/769+2+22+2+2+2555,5597;;C4;9<95555;6:::>>91=@>@B@@4A;;;B<AAA>
@N9IO0:00700:06318
TACGAAGGGGGCTAGCGTTGCTCGGAATTACTGGGCGTAAAGGGCGCGTAGGCGGCGCTGCAAGTCAGGCGTGAAATTCCTGGGCTTAACCTGGGGACTGCGCTTGAGACTGTGGTGCTAGAGGACGGAAGAGGGTCGTGGAATTCCCAGTGTAGAGGTGAAATTCGTAGATATTGGGAAGAACACCGGTGGCGAAGGCGGCGACCTGGTCCGTTACTGACGCTGAGGCGCGACAGCGTGGGGAGCAAACAGG
+
<>?>B2;9;9)8987>9927==;;6<09.48777*3::==,99(48<A?@>9>@9@?>@AB@6;6<<@>??A>>>6@<><=@<199)/)/5;@AD7AB;66;@?7<<<@@A@@A;9:9:;;?;8<<?=??BBBC<@@ACE8E5>=>A8?37377;=A>@@AC:@;>><@A=;?=:<>9<:?A188=1818<4>>@<B?BF?BCCD@BA?BB?BB8::??@@A@AAAB?BCC=>:99@?@@@@2>=;;:29:>:
@N9IO0:00706:06322
TACGGGGGGAGCAAGCGTTGTTCGGATTTACTGGGCGTAAAGGGCGCGTAGGCGGCCATCGCAAGTCAGTTGTGAAATCTCCGAGCTTAACTCGGAAAGGTCAACTGATACTGCGGGGCTAGAGTGCGGAAGGGGCAACTGGAATTCTTGGTGTAGCGGTGAAATGCGTAGATATCAAGAGGAACACCTGCGGCGAAGGCGGGTTGCTGGGCCGACACTGACGCTGAGGCGCGAAAGCTAGGGGAGCGAACGGG
+
AABBBBBA&@A9829?993:>;872433(4:=:=769;DC:AA<?;@D?BB=;;2929=949=89;9===599@@@8966=165;;9.5.4;>?;A@6=8<495::::>:B@@@CBC9BAAB<;<AA@=@@DCC;BA=A@D@C?C@CE>@=;;<ABBC=@;;;0;@BB;;;@===00,0><9=*09B;>>>?:<;>8<9?@A<A@BC?@@;@>A@@AAA;;:BBA;;;6;B@@@D8;:@>@?A399@AA?ACE>
@N9IO0:00708:06317
GACAGAGGGTGCAAGCGTTGTTCGGAATTATTGGGCGTAAAGGGCGCGTAGGCGGTCTTGTAAGTCAGGTGTGAAAGCCCAGGGCTTAACCCTGGAAGTGCATTTGAAACTGCAAGACTTGAGTCACGGAGAGGGTGGTGGAATTCCCAGTGTAGAGGTGAAATTCGTAGATATTGGGAGGAACACCAGTGGCGAAGGCGACCACCTGGACGATGACTGACGCTGAGGCGCGAAAGCGTGGGGAGCAAACAGG
+
BBBBBAAA:AA@A=AA;:5;B?BB@CBHACCACI>???@@6>?9???DBB>;00,0:::@AG=@@C@?;??>???8@@@;?AA9@@=A=@C>CB?B;;:;:CAC9??A<A@@@B=:;;A<@?BAAABB?CAABC>BB@CB?C?B?BF?CCBB@AA;;6;B>?8@;::9@@@@@@?BEDBB?B@BBA=AA9:6;>?:?9;;;A>BD@EF?BBCCBBACABBCCBBA@@=898?=?8@9::BDD9@@?BA:::;:
@N9IO0:00712:06355
GACGTAGGATGCGAGCGTTGTCCGGATTTATTGGGCGTAAAGAGTTCGTAGGTGGTTTGTTAAGTCTGGTGTTAAATACTGAAGCTCAACTTCGGAACTGCACTGGATACTGCCAGACTTGAGTACGGTAGAGGCGAGCGGAATTCCCAGTGTAGCGTGAAAATGCGTAGATATTGGGAAGACACCGGTGGCGCAAGCGGCTCGCTGGGCCGTTACTGACACTGAGGACGAAAGCTAGGGGAGCAAATGGG
+
BBAAABB?A>>?>=????;?AA=AA@@?9?A:=?9@??AA=?;;;:??=;:29=8>C,:;5;5;;;;C?BBC7;;,:CB;:<299:5:29B=@C@B?@@@BBABB?CBBBC;:50BB00,0==<@=C296:::3:::;;:5:.4.44(33::::93733333&333333367/-(,6/60,,,,,(,(**(,---(--/)//59;;;?8?466495//------::)/555<09555599&5555<)55<4
@N9IO0:00683:06380
TACAGAGGGTGCGAGCGTTGTCCGGAATCACTGGGCGTAAAGGGCGCGTAGGTGGCACGATCAGCGTGCGGTGAAAGCTCGGGGCTCAACCCCCGAGTCGGCCGTGCGAACTGTCGAGCTCGAGCACTGTAGAGGCGGGTGGAATTCCGGGTGTAGCGGTGGGAATGCGTAGAGATCCGGAAGAACACCGGTGGCGAAGGCGGCCCGCTGGGCAGTGGCTGACACTGAGGCGCGCAGCGTGGGGAGCAAACAGG
+
AA;;;;;;0;A;;99;99>BAA=A=@=@@A?999)9=?@C<BB=BBAAB@@+00)0<??ABA;;::;;BB?AAAA8?955555&59AA29555$/;0///)/)//:::;66//9;;///9::9/9599:5555=8<AA<<A7A=A;@=@A;@A9:=<=6373(328355666@=BAA?A=>=;:2;;;;B=@B=A;:690559==5>99;C<B=>?>+0////7853447445A;;;833>??2?A@@@89999
@N9IO0:00698:06385
TACAGAGGGTGCGAGCGTTAATCGGAATCATTGGGCGTAAAGGGCGCGTAGGCGGCCTGGCAAGTCAAAGGTGAAATCCCTCGGCCCAACCGAGGAATCGCCTTTGAAACTGCAAGGCTCGAGGCCGGGAGAGGGTAGCGGAATTCCCAGTGTAGCGGTGAAATGCGTAGATATTGGGAGGAACACCAGTGGCGAAGGCGGCTACCTGGACCGGTTCTGACGCTGAGGCGCGAAAGCGTGGGGAGCAAACAGG
+
AACCCCEE>BBBAAA@A@5;5;;;5;>C;5549909<5;:/;;6A@;;;@>:00+08<<8=C4:;;::.;?CCED=CCB;@;:5;?8?9??BBC?C?B??@?BC=CCC>CBBBF@C@CCBBBB>B=A@8?@;;:6;@ADD@D<;;;D>CABA:;;@A=ABBB=BCBBBCBBABB?CC>BB?B?B@@>@@@@>@@CAD?BB>@@@A>@@<@A>B?B9;;ABAA?@:999===;99/88@9888*9<>==5::9=
@N9IO0:00701:06363
TACGTAGGTGGCGAGCGTTATCCGGAATTATTGGGCGTAAAGCGCGCGTAGGTGGTGAGGTAAGTCTTGTGTGAATCCCCGGGCTCAACCCGGGAGGGTCATGAGAAACTGCCTCGCTAGAGTACAAGAGGGGAGAGCGGAATTCCCAGTGTAGTGGTGAAATACGTAGATATTGGGAGGAACACCGGTGGCGAAAGCGGCTCTCTGGCTTGTCACTGACACTCTGGCGCGAAAAGCGTGGGTAGCAAACAGG
+
?A;;;CB@CC@DCBB;;;@CCC@C?C?C?BB@BC=A;;;C8@;;;;;@?@@?BA=AAAA?AA?@000-..<://)/888+9;17:<=8==5==5;:D588=899===5?:99=@@@??@A;;;A;;6:@BBB:BBAA;;6;<@=AC;@ABB;;;BB=;;;D6;;BAAAAABAB=@@8@B5;5;;B?C@BA=@???9?BC=AAA@AAA=AA699=?<=?=:9:@@@B>@;;;;;;&:>;A;=6<A<@@B:A@?8
@N9IO0:00734:05775
TACGTAGGGTGCGAGCGTTAATCGGAATACTGGGCGTAAAGCGTGCGCAGGCGGTTCTGTAAGACAGATGTGAAATCCCCGGGCTCAACCTGGGAATTGCATTTGTGACTGCAGGACTAGAGTTCATCAGAGGGGGGTGGAATTCCAAGTGTAGCAGTGAAATGCGTAGATATTTGGAAGAACACCAATGGCGAAGGCAGCCCCCTGGGATGCGACCTGACGCTCATGCACGAAAGCGTGGGGAGCAAACAGG
+
DC<<<DCD<BBCAAA;;0@A?A>A9A-00>AAD>BAABC49;A;;;CBAB@CB?C?D@A@A=@@@BBBBBAAAB=BBCB8AA6;;;:@C@ECC=B?B?A?9::5:@@@A@@?BB=?@AB;;;@?BBA???;;;;;;%;@=@:A?@=B?B;:9;69?@CCFL>A@ABAAACDBBB;B?B7;;?BBB?B;AA;;;;<A@BCCCCCC0AAB7;;@AA00+000<;<A:;:999::?@0;<BBBCC9AAACG<BBA8
@N9IO0:00739:05780
TACGGAAGGTCCGGGCGTTATCCGGATTTATTGGGTTTAAAGGGAGCGTAGGCCGGAGATTAAGCGTGTTGTGAAATGTAGGTGCTCAACATCTGCACTGCAGCGCGAACTGGTTTCCTTGAGTACGCACAAAGTGGGCGGAATTCGTGGTGTAGCGGTGAAATGCTTAGATATCACGAAGAACTCCGATTGCGAAGGCAGCTCACTGGAGCGCAACTGACGCTGAAGCTCGAAAGTGCGGGTATCGAACAGG
+
EBBB@B@D@CB?AA9>997:BA?B?BAA9?@?BB9@@097-8@6??AABAB?B>B>BCCC@B?BCAA@@;?;;;;,99933-3:;ACC@?@AB:;9ABCAA??9:;CB?BAB=@@;@?A?BBBBCCCCBBBB=ABBC;A@=A=A=AAAC?BBA@@;;26ECC>???A>A@@@@?AAB@@=@D@ABD=A@B:;:BB5:79???BBABAA=@AABBC@BAACA@@A@@<@BBBB<<4@BCC>@8>>>CBC?;;;?
@N9IO0:00751:05769
TACGTAGGGTGCGAGCGTTGTCCGGAATTATTAGGGGCGTGAAAGGGCTCGTGAGGCGGTTTGTCGCGTCGGGAGTGAAAACACCCGGGCTTAAACTCGGGTGCTTGGACTTTCGATACGGGCAGACGTAGAGGGCATGCAGGGGAGGAACGGAATTCCTGGTGTAGCGGTGAAATGCGCAGATATCAGGAGGAACACCGGTGGCGAAGGCGGTTCTCTGGGCATGTCCTGACGCTGGAG
+
B@@?@>?@0;;B;90=0/)//:274988,//,//:9+9;//5:)//)/566----(-50681;;<>=00//8/8899@@@6>777(33(33,4;)444::144/727)//:;3:<;=;99:38///6///-///(///////66&3317177,3,369177,3333389288:;33333;...----//)/9393944.48::.44:.4.4:385:;;?BD:AA>>::7:556::::5::
@N9IO0:00755:05807
TACGTAGGGTGCGAGCGTTAATCGGAATTACTGGGCGTAAAGTGTGCGCAGGTGGCCGCGCATGTCGAGTGTGAAATCCCCGGGCTTAACTTGGGAATTGCGCTCGAAACTACGTGCTCGAGTGTGGCAGAGGAAGGTGAATTCCAGGTGTAGCGGTGAAATGCGTAGAGATCTGGAGGAACACCGATGGCGAAGGCAGCCTTCTGGGCCAACACTGACGCTCATGCACGAAAGCGTGGGGAGCAAACAG
+
@>994=>>69>==>@9598@?@><9=6;165<<<69=5:9,99:;;;;@@@@CD?B>AA@;;;@?<=:97;<;<=7>ACC:DF799=@79:>AC;B=A68999A999C8@98783//8---7---/*/88972<08-875+2063696=9;9>;;25559./..6557>:=:544(--(-,---26655.322+228:>>6=3555=194968889;7...767...5.//;29996333&...38.878
@N9IO0:00758:05780
TACGTAGGGTGCGAGCGTTAATCGGAATTACTGGGCGTAAAGCGTGCGCAGGCGGTCTTGCAAGCTGGGTGTGAAAGCCCCGGGCTCAACCTGGGAGGTGCATTCAGGACTGCGAGGCTGGAGTGCGGCAGAGGGAGGTGGAATTCCACGTGTAGCAGTGAAATGCGTAGATATCGGGAGGAACACCAGTGGCGAAGGCGGCTCTCTGGGCCCTACCTGACGCTGAGACGCGAAAGCGTGGGGAGCGAACCGG
+
BD@@@AAA<AABABA:;;>B?BBC?B5;4:BBBC>DEDDD>@@A9;:B@@@@BD>BBC=;;;=AA;;;09>99/0(/:9>+;;*///:495888.33,383347499=A@ABC@???BBA7:;@@@A@BBBAAA9;;5;A=A<A=A=AAAAA<;;;;BCCCD=BBBBBAAAA@A;;;7;B@C>AAA?BBCC@C;;8;>A@7;;CCCBBJ>BA<@@B>A;;;;;;>???@?@@@@:?@@@@A@3AA@@@5<5;7
@N9IO0:00721:05847
GACGGAGGTGGCGAGCGTTGCTCGGATTCATTGGGTGTAAAGGGTCGGTAGGCGGTCCAGTAAGTACCCGGTAAAATCCCACGGCTTAACCGTGGAACGTTCGGGTAGACTGCTGGACTTGAGGACTGGAGGGGCAGGCGGAATTCCCGGTGTAAGGGTGAAATCTGTAGATATCGGGAGGAACACCAGTGGCGAAGGCGGCCTGCTAGACAGTCCCTGACGCTGAGCGACGAAAGCGTGGGGAGCAAACA
+
BCBA<>><9:6:@@B;;;50<>00+/:39A@<==5;===G8@E>DA@>@>>800)092////)5=99<4<8?::;/>>C>A@B?BC@B?B?BBB@C?AAA998A7???AAA@??A;?@A:555=A@AA@CCFJ<CAA?AC@C@CADC;@<:44405>5<@A<6<:::==;;;=:::=5559=8<:=7=<;:=@>?9?399=A:??A><>A@@?BBB;==CB;;;A@@AA@@;;;09:>9999&455>>5<5
@N9IO0:00736:05851
TACGAAGGTGGCAAGCGTTGTTCGGATTTACTGGGCGTACAGGGAGCGTAGGCGGTTCGGTAAGCCCTCTGTGAAATCTCCAGGCTTAACCTGGAACAGTCGGAGGGGACGTGCCGGGCTAGAGGACGGGAGAGGAGCGCGGAATTCCCGGTGTAGCGGTGAAATGACGTAGAGATCGGGAGGAAGGCCGGTGGCGAAGGCGGCGCTCTGGAACGTTTCTGACGCTGAGGCTCGAAAGCGTGGGGAGCAACAGG
+
@@B996:@CC@CE@B@:;2;@=@A<>BD<BCCDC=CBAAABBB=9:;CAAA=:949?AA?BF@CCB>BBA@@AAC<B@AA=??=AA7918?AA?B@B??<?>;0000&//////077(/////9166;;2:<7?;:?BA@>5;1818<4<7;9222571222808799=<<<>@:::=A8??<@=A=A@C>@@<@;;6;=AC@BBBBAAB<@=?@@@:@BBAAAAAA@@7<;<;;D>B;;;BBB3B@00,00=6
@N9IO0:00737:05845
TACGTAGGGTGCGAGCGTTAATCGGAATACTGGGCGTAAAGCGTGCGCAGGCGGTCTCGCAAGCTGGGTGTGAAAGCCCCGGGCTCAACCTGGGAGGTGCATTCAGGACTGCGAGGCTTACGAGTGCGGCAGAGGGAGGTGGAATTCCACGTGTAGCAGTGAAATGCGTAGAGATGTGGAGGAACACCGATGGCGAAGGCAGCCTCCTGGGCCGACACTGACGCTCATGCACGAAAGCGTGGGGAGCAAACAGG
+
BBBCBDCC<@@CAAB:;0>A>>>>8>+00<A@A=BBBDD:@BB;;;BCCD@BB=@;<;BBC?CBCBA;@A;;:C.;;99&9>5>>@A>A?BCE>CG=@?BBB?BBA?AA???A??;@A?ACCBBBBBA?A;00<@500+009@+0-;;@@BBBBBCABBCCCC>;;;CCBABBAA<<D8696:<>=>4955558:<7;6:444.43499</4.43338993338::::>?=<388-7;88:<</55>>>6BAA?
@N9IO0:00745:05814
TACGTAGGGTCCAAGCGTTGTCCGGATTTATTGGGCGTAAAGAGCTCGTAGGCGGTTCCGTAAGTCGGATGTGAAAACTCAGGGCTCAACCCGGAGACGCCATCTGATACTGCGGTGACTGGAGTCTGGTAGGGGATCACGGAATACCTGGTGTAGCGGTGAAATGCGCAGATATCAGGTGGAACACCGATGGCGAAGGCAGTGATCTGGGCCAGTACTGACGCTGAGGAGCGAAAGCGTGGGGAGCAAACAGG
+
DB@@@@@@:@A=@=@;;:=;;;?C?ABE>BB7;;/;;;;;0;@AA@;;;AA?BB?C@C<AAC>AA9:4;;;;BBDC;CDBBBC=BCBD@DD>C9@;;:59.5>;;;@BBBBBCHACCCCBB>A@@@@B=?;;9;*9?>?:;7;;@=@;?A=ABBBBBB?CBA?8?;@;;;>BB@@<;:;@@;@9@:<39>;;4:?=;@6;:@?A?A@@AC>C@DCB@AA@>@@;9:AC7?A==>>)4944444&4<383/5;;8
@N9IO0:00759:05821
TACGTAGGGTGCGAGCGTTAATCGGAATTACTGGGCGTAAAGCGTGCGCAGGCGGCCTCTTAAGACAGGTGTGAAATCCCCGGGCTTAACCTGGGAATGGCGGCTTGTGACTGGGGGGGCTTGGAGTGGCGGAAGAGGGAGATGGAATTCCGTGGTGTAGCAGTGAAATGCGTAGAGATCAGGAGGAACACCGATGGCGAAGGCAGTCTCCCTGGGCCAGCACTGACGCTCATGCACGAAAGCGTGGGGAGCAAACAGG
+
@AACCCDE>BBBBA@@@@>B?BCCBD:;=;CCCD?AAABB;A@B:;:@>==;00-0@@@@;@=@@@A@=ABBBCC?CCCC9BA<@@@C?C>@@C;@=@@?@@<@@;@B>=<7737373"386=7<<<=9<B7B974?<3833396<9<;?,//:;:;:=@@7337<?3?@@@BB???@>79628?=A;>>B=??88088806196668288'266.6395529733...566.555555:-5;<<>>>/>===>3==>3
@N9IO0:00714:05867
TACGGAGGGGGCAAGCGTTGCTCGGAATTACTGGGCGTAAAGGGTCCGTAGGCGGCCTTGTGAGTTAGGTGTGAAAGTTCAGGGCTCAACCCTGGGAATGCATCTAATACTGCAGGGCTTGAGAGCAGCAGAGGTTGGCGGAATTCCCGGTGTAGCGGTGAAATGCGTAGATATCGGGAGGAACACCAGTGGCGAAGGCGGCCAACTGGGCTGCGTCTGACGCTGAGGGACGAAAGCGTGGGGAGCAAACCGG
+
A@A@;:99:9*9@:=?AA=@@@@?;?=@<@@@A@=ACBBB>BC<AA9@?::4:;5;;?6AAA@@@=@A@CCC;;;00@800/7.779<8<=5<<<3=49:::?>>>499=@BBBBB=AA=;;;;;;;;;A<:6:@<@:>>:>:=:=?7?:;;;;?;B@CCDE?CCCCCC@@@>@??@8@B?A?B@@=@@@??@?A@C?@@=@9=8=988-9??AA@887>>>AA???A8==999,9?<=?AB599B@@8@29:
@N9IO0:00715:05874
TACGTAGGGGGCAAGCGTTGCTCGGAATTACTGGGCGTAAAGGGTCCGTAGGCGGTCGAGCCAGTCGGCGGTGAAATCTCCCGGCTTAACTGGGAGGGGTCCGCCGAAACTACTCGGCTGGAGGGCTGAAGAGGGGAGTGGAATTCCCGGTGTAGCGGTGAAATGCGTAGATATCGGGAGGAACACCTGAGGCGAAGGCGGCTCCCTGGTCAGCACCTGACGCTGAGGGACGAAAGCTGGGGGAGCAAACAGG
+
@?@;;;@AAA2ACACCCB69;;9=496;8=BBBC>B?@@C>CC<AA?BB?@<@A=ACBBBC:;;CBA5;9=@@@E8BAACC>B>BB=A=><@<466@@1;A@BB?B@C=A@A655:6949.444(4?>@;?<=C>558AA9>9?:@A:A=ABB?=>C=@ABB:@ACCDBCBC@;;<<3;93:8666:>@AD<@==272//,/;;;5;;59:95555499<666;;===6=?;;;4;666>>>+>666=4=994
@N9IO0:00727:05884
TACGTAGGTGGCAAGCGTTGTCCGGATTTATTGGGCGTACAGGGCGCGCAGGCGGTTCGTTAGGTTCGAGGTGAAATCTCTTGGCTCAACTGGGAGAGGTCTTCGGATACCGGCGGACTTGAGGAGAGCAGAGGTGAGTGGAATTCTGGGTGTAGTGGTGAAATGCGTAGATATCCAGAGGAACACCAGTGGCGAAGGCGACTCACTGGGCTCCACCTGACGCTGAGGCGCGAAAGCGTGGGGAGCGAACCGG
+
ACBCBBB>AB?@B?BABB@BBBAE?AAD>CCAHF:;;AA@=CE=C@@@C;;6;C=B@CCC@CC?C?CCAB?BBBB=AA@@@<?<>@BA8???<5:9:@6<8B?BC?CCBB?B?BF<???<??B?AAAAA=898:>;;;A@<@:=8=788)8A888>><>BDF>@@@B@?@@:::D@EBAB@C?::;=BBBB@CCB@B@BAAACBBBA@@<;;;@CC>@@A@BB@::99@@@@@B<BAAACEF9AABCC?A=A?
@N9IO0:00735:05886
TACAGAGGGTGCAAACGTTGTTCGGAATACTGGGCGTAAAGCGCGTGCAGGCGGCCTTGCAAGTCGGACGTGAAATCCCATGGCTCAACCATGGAAGTGCATTCGAAACTGCGAGGCTGGAGTCCTGGAGAGGAAAGTGGAATACTCGGTGTAGAGGTGAAATTCGTAGATATCGAGTGGAACACCGGTGGCGAAGGCGGCTTTCTGGACAGGTACTGACGCTGAGACGCGAAAGCGTGGGGAGCAAACAGG
+
BBB@@ACE>@@@CC=@??5;;5;A<?;99:BCD=BAAAB<B;<;CCB=8:6.,),(,,,,/577450499<<<8,0/<(008)/3::6:588;7>;0///09:?@>@9@?<==9949@A>ACBA=;;,33//(/:*//95;+555576466/////*7A??7;07933377733333373928894925542255;69<99;;39:9@BCCD4:9>9555944/7//////33(3884444&4444=2;==4
@N9IO0:00738:05871
TACGAAGGGGGCTAGCGTTGTTCGGATTTACTGGGCGTAAAGCGCGTGTAGGCGGACTTGTAAGTTGGGGGTGAAATCCCGAGGCTCAACCTCGGAACTGCCTCCAAAACTACAAGTCTGGAGCAAGATAGAGGCAAGTGGAATTGCGAGTGTAGAGGTGAAATTCGTAGATATTCGCAGGAACACCAGTGGCGAAGGCGACTTGCTGGATCTTTGCTGACGCTGAGACGCGAAAGCGTGGGGAGCAAACAGG
+
DD@@@=AAAB5BBBBBBB?BB>@@=?@@<@AABC>AAACC8?>@?@@@AAA?@>9>;;4<;B<AA=AAAA2@AAG?FFH=B:979BA@?B?AAA9>6<000+00:>>>0?@CBB=A@@@A>@@@A>A@>@;;;5;@9?BB?C>A>AB@@@DBBAA@@:@@=B8B?CCCCBBBBB>BBBBC?B@BCB@CCBB?BCC@C@B@?@B@CCCC=????D>AAABBBBBBBBB@@?>988*9@@@ABB9BBCDC>BAA=
@N9IO0:00741:05903
TACAGAGGTGGCAAGCGTTGTTCGGAATTACTGGGCGTAAAGGGCGCGTAGGCGGTCTTCTAAGTTCCGTGTGAAATCCCTCGGCTCAACTGGGGAATGGCACGGAAAACTGGAAGGCTTGAGTTCGGGAGAGGGAAGCGGAATTCCGGGTGTAGCGGTGAAATGCGTAGATATCCGGAGGAACACCGGTGGCGAAGGCGGCTTCCTGGACCAACACTGACGCTGAGGCGCGAAAGCTAGGGGAGCAAACGG
+
BCCBBAC=:949>9>=@@=AA@BJADAC@CCCCC>BBBCB>CH>BBBBBAA=@@<@@D?CBM;;;?B<@;;;BBC>BBB;B@@=BCBA>C@?>>4@=BB@DDCC@CCC:BBB?B:=:BB;;;;@;@@@;@BCDE>C?@@<9=,0)0)00+0///07;9?BBE>DBBB;:;<A<<>8:6::7:7;==7=78848;<6:6:=7::6:488288:;48977777<=9;68.59:988)2222278+66888-22:
@N9IO0:00750:05902
TACGGAGGGTGCAAGCGTTGTTCGGAATCACTGGGCGTAAAGGGCGTGTAGGCGTCCGCTAAGTCTGATGTGAAAGCCCGAGGCTTACCCTCGGAAGTGCATTGGAGACTGGCGGACTAGAGTCCCGGAGAGGAGGGTGGAATTCCTGGTGTAGCGGTGAAATGCGTAGATATCAGGAGGAACACCGGTGGCGAAGGCGGCCCTCTGGACGGTGACTGACGCTGAGACGCGAAAGCGTGGGGAGCAAACAGG
+
CCA@>@BC=BCBC?BB@@<@B@CCAGACCHCBBB=AABCC>CF>CB;:;B@<00/?:@@@C>ABBBBBCBBCBC5955/58:7;<456?7;;><=:===>?>:=9;;<@AB:;;??@===<=;;;0;=AABC?BBB>BD?F@BAB@BBABBAAACC@CBBB>BBBBBBBBB><<=>4668=055<5:7996;=C8B9<A>BA:@@CF?AAEHC@A??665==<999@BAAA@@9?::;ACC;@@@ED@@@@=
@N9IO0:00757:05888
TACGGAGGGCGCAAGCGTTGTTCGGAATCATTGGGCGTAAAGCGCGTGTAGGCGGTCTGGTCAGTCGGGTGTGAAATACCGGAGCTCAACTCCGGAACTGCATTCGATACTGCCAGGCTAGAGTCCCGGAGAGGGTGGTGGAATTCCCGGTGTAGAGGTGAAATTCGTAGATATCGGGAGGAACACCAGCGGCGAAGGCGGCCACCTGGACGGTGACTGACGCTGAGACGCGAAAGCGTGGGGAGCAAACAGG
+
BBBB?ABA:??=>8<8994:??AB?C@FCDB>AA;A@;;;049;@;BCCCDBAC:B@BB?@@@>?@@=6BCBBB=7BA@=A=AABBBB?@?A=A=A>@@A@BB?AAAABBBCD@CC@BBDA@??>>6?;@@AAB=AA?AC@C?B?BF>B?BA@@A9979AAC@C?AAABBBBBBBBA;AA=@=@BB?BC;;;;CC@C?AA?B>@A>AA?A@A?BBAAABB@@???==?==<99:/8?>9977(7;977(3<>8
@N9IO0:00760:05891
TACGTAGGGGGCGAGCGTTGTCCGGATTTATTGGGCGTAAAGAGCTCGTAGGCGGTTTGGCAAGTCGGGTGTGAAAATCCGGGCTCAACTCGGAGACGCCACTCGATACTGCCATGACTCGAGTCCGGTAGGGGAGTGCGGAATTCCTGGTGTAGCGGTGAAATGCGCAGATATCAGGAGGAACACCAGTGGCGAAGGCGGCTCACTGGACCGGAACTGACGCTGAGGCGCGAAAGCGTGGGGAGCAAACAGG
+
AB;:;AAAAA0AC@@B@B=;;;?B?BBD<AA<A>=>@==@8@@>;;;;<;C@CC=A@8@;;;5:AA?D4;9@9999&5;7==4:9445:=<@;?;98899?:<@@???:95@<@;5;==99559>5@4;ABA@0BB;;5<.5598=8<=9=;9;BDB>C;:;.:@9::54>;;4555.596;8AAB<A?BB9=9:2479:.444499<5:;8<;A>@==;66:AAA@494499909;94:99&44444/4><8
@N9IO0:00762:05861
TACGTAGGGTGCGAGCGTTAATCGGAATTACTGGGCGTAAAGCGTGCGCAGGCGGTCTCGTAAGACAGGTGTGAAATCCCCGGGCTCAACCTGGGAACTGCGCTTGTGACTGCGAGGCTGGAGTGTGGCAGAGGGAGTGGAATTCCACGTGTAGCAGTGAAATGCGTAGAGATGTGGAGGAACACCGATGGCGAAGGCAGCCTCCTGGGCCAGCACTGACGCTCATGCACGAAAGCGTGGGGAGCAAACAG
+
CC??@BCC<@@AAAA;;0@A<@A>:>,0*0>ACE?;;;BE<@BB@@ABC@A=::4;BA?A@B?;;;@@?BCCCCC=;;;;.;B0;;;;>B?BCB>B>AABBCBC7:9@???ABA??;?A@<@@??=@;999/;920//>6;03165:=;88555;<9<>@B9@=@AA??=??;;9>900(/(/8:9ACBB=???;@8AA??8;@49>=5A??8:8;6/.://./..2228555,7::<=>>2?@@;;4999
@N9IO0:00752:05939
TACGGAGGGTGCAAGCGTTATCCGGATTCACTGGGTTTAAAGGGTGCGTAGGCGGGCTTGTAAGTCAGTGGTGAAAGCCCGGGGCTTAACTCCGGAACTGCCGTTGATACTGCAAGCCTTGAGTACAGTTGAGGTGGGCGGAATACATCATGTAGAGGTGAAATTCTTAGATATGATGTAGAACACCGATTGCGAAGGCAGCTCACTAAAGTGTAACTGACGCTGAGGCACGAAAGCGTGGGGATCAAACAGG
+
BBAA>AAA9@@AA=AAAB@BB@59459.599<==4==06606>4==A===C@CCB>BB>ABC@CBDEBBB?A;9:(48>9?<=1<A?A=A@C@B?C@?@?B;::255<>;45::7<<8=8=;>A@A955.5555555)9@;@=@CA@<BB;549944.455<4@:==<=???@@?@B=>;@@9>@@459A555;<7<8><<===>>??@8<<==>9<//////77772999444)4954444&4999:3:<<5
@N9IO0:00758:05949
AACGTAGGAGACAAACGTTATCCGGAGTTACTGGGCGTAAAGGGCGTGCAGGCGGTCTGTTAAGTCTGGCGTGAAAGCTCTCGGCTAAACCGGGAGAGGTCGTTGGATACTGACGGACTAGAGGACGGTAGAGGCGTGTGGAATTCCGGGTGTAGTGGTGAAATGCGTAGAGATCCGGAGGAACACCAGTGGCGAAGGCGACACGCTGGGCCGTACCTGACGCTAAGACGCGACAGCATGGGGAGCGAACGGG
+
C:BBC@?;000/99/755499:5:59=?49:;;;0:;;;@,9949BAAABA;00)0/0<;7;?CCBBD?CBBB@>6696;;@>?B@A=7<9<?8BB@A9;<>C7C9;AAABBCCC?CCBBBAA=@AB=A@@@@<AA@@;96:?A<@>@C=@@@BBAB@BIJM?CBAA@BBCB;;:6?::9059@@A9@>9=7?::3:;@?>:8CA@ABB=A7;>==8=====BBC>B987<?@ABCBBBCCC9@@BBB=??C6
@N9IO0:00722:05965
TACGAAGGGGGCTAGCGTTGCTCGGAATCACTGGGCGTAAAGCGCACGTAGGCGGATCTTTAAGTCAGGGGTGAAATCCTGGAGCTCAACTCCAGAACTGCCTTTGATACTGGGGATCTCGAGTCCGGGAGAGGTGAGTGGAACTGCGAGTGTAGAGGTGAAATTCGTAGATATTCGCAAGAACACCAGTGGCGAAGGCGGCTCACTGGCCCGGTACTGACGCTGAGGTGCGAAAGCGTGGGGAGCAA
+
CBA;;4;@?@,===?=??;??@AE@G?CCBBBDD>999DC;@@BAB9:9BB@CD@?>8883:>ABBBBCC8BBBE>AB@BB>A>>>??<>>B@BBB=B@?@7<<3;;@<?;:;;.4@B@AB@@AA5;;09?9=;=ABBCA?C?CBBBBBBB@@@:;;<@;9:5;>AAABBB@A@:==:9.3368??>AABB?AB?=?<79198377@@=A=6B8C=99>BB@AA???<@=;;?B;???@=;;-;<:99
@N9IO0:00728:05967
TACGTAGGGTGCGAGCGTTAATCGGAATTACTGGGCGTAAAGGGTGCGCAGGCGGCTCCGCATGTCGGGCGTGAAATCCCCGGGCTTAACCTGGGAATTGCGTCCGAAACTATGGAGCTGGAGTGTGGCAGAGGGAGGTGGAATTCCACGTGTAGCGGTGAAATGCGTAGAGATGTGGAGGAACACCGATGGCGAAGGCAGCCTCCTGGGCCAACACTGACGCTCATGCACGAAAGCGTGGGGAGCAAACAGG
+
CCA@@??@:@@A@AA?@@?@<@@@9=9>+00<>>5ABABB=BB;B@BBB@@@;;7;@><@B:6;@ABA<B;;;@A<AAAC6@@<?B?B@C@BBB<B@C@AAABB?BAD<AACCB<>>>BC?BBBBAA?>>>>=A98879?>A>B?B?@@@999ABBB?ADDD=BBBB???AAA@AA@4993949??<??@@=?CC@C>??AA6::<@@@6;6;?BCAB<;::9@9:;;;@@@@?8@@@@BBB5;;ACD=B;;7
@N9IO0:00743:05975
TACGTAGGGTGCGAGCGTTAATCGGAATTACTGGGCGTAAAGCGTGCGCAGGCGGTCTTGCAAGCTGGGTGTGAAAGCCCCGGGCTCAACCTGGGAGGTGCATTCAGGACTGCGAGGCTGGAGTGCGGCAGAGGGAGGTGGAATTCCACGTGTAGCAGTGAAATGCGTAGAGATGTGGAGGAACACCGATGGCGAAGGCAGCCTCCTGGGCCGACACTGACGCTCATGCACGAAAGCGTGGGGAGCAAACAGG
+
CCA@@BBE=BBBB@@@BB?B@CBA<A5;4;BAAB>BCCDL>B;;:;:BBBB?@@=AAC7;;:@DCABA9:;9837(3;;;+;=*7338287<<<333.38888794949==@A@???CCB8:;;;;A><;;BB@600-0=:=+0-09=A@@B<;;BBBBDGC>CDCB@@@B@@>@>@;00,0+0@=8>B@@=@CC@D@BBBB>BB>BBC=C@BBBBBAAA;;;A;<<AAA;::=8>BBBCDD9AA@A@6:::;
@N9IO0:00747:05981
GACGAACCGTGCAAACGTTATTCGGAATCATTGGGCTTAAAGGGCGCGTAGGCGGGCGGCGAGGTCGGGGGTGAAAGCGTACGGCCCAACCGTACCAGGGCCCCCGAAACCGGCCGCCTCGAGGGGGGTAGGGGCGCGTGGAACTTCCGGTGGAGCGGTGAAATGCGTAGATATCGGAAGGAACGCCGGTGGCGAAAGCGACGCGCTGGACCCCATCTGACGCTGAGGCGCGAAAGCCAGGGGAGCAAACGGG
+
CCA??1729<?<@A9:::=AC?CD@D?BBBB@CC<@?5:83:?;???@9::<99:/9939<AA=???BBA/A@@@;@BCDBBB>AC4:6::><?@=?CC>CDDH2BAB:A>A>A=@A<@@@AABBBB(A@@AA7AA<<;@=@?BB@C@DABB@BBCEACCCJ?BCBCCAA@BAA?@5;5:2929@><?85916@@=6?BBBBBCCCBB>AABC9???A@@@A@@@::39@?@AB8;969@BA6@@AEE>BCC=
@N9IO0:00753:06007
TACGTAGGGTGCGAGCGTTAATCGGAATTACTGGGCGTAAAGTGTGCGCAGGTGGCCGAGCAAGTCGAGTGTGAAATCCCCGGGCTTAACTTGGGAATTGCGCTCGAAACTACTTGGCTCGAGTGTGGCAGAGGAAGGTGGAATTCCAGGTGTAGCGGTGAAATGCGTAGAGATCTGGAGGAACACCGATGGCGAAGGCAGCCTTCTGGGCCAACACTGACGCTCATGCACGAAAGCGTGGGTAGCAAACAGG
+
CCBABBBD=CBCCBB9:9AC@DAA=@<@7;;CDF>BBBBC=B@A@BCCBBB>BC@C>@ABBB@BBBBBBA@@@@@9@@AA5??6=@694:@<@@:A=@:??????BBC=B???A494:>??99:9785??>BE?B?B>9849<@<@>AB=@@>;;=<4<6;:.;A@@A99;AA???@?@>4:3:@@?BBBB?BAD?B?BBBB?B?@@>A7;6;47;779;;7;3333339=CCC=BAAACC<@@@AAD;???;
@N9IO0:00756:06003
TACGAGGAGGATAAGCGTCATTCATCTTTAATGGGTGTAAAGGGTATGCAGGCGGTCTTTATTTAAAGGATAATTGAACAGGTATACAATATCTGGATAAATTATCCGTTGGTTACAAGACTAGATAATATATAAGAAAGAGGAATTTCAAATGGAAGGATGATATCTAAAGATATTTGAAAGGAACTCCAAATGCGAAGGCTTCTTCTAAGTAAACACTGACGCTAAGATACGAAAGTGTGGGTAGCAAAAAAGG
+
<:954:3995:44.44559//)///9:<1;766606<<<<)55)599<7//)//)/::;)/55)55)5499927)//4:772;::4557555<9949555)57;;;.55.5.5499:79444444:;5:555:<.433(333-3-33(35>)55.5495555<<::::;;29544:;)444)47<.66<7;;1/----075:;655.4::49;==/55:9:998833-48888444)4499;<2;<;555555#57
@N9IO0:00758:05986
TACGTAGGGGGCAAGCGTTATCCGGATTTACTGGGTGTAAAGGGAGCGTAGACGGCATGGCAAGCCAGATGTGAAAGCCCCGGGGCTCAACCCCGGGACTGCATTTGGAACTGTCAGGCTAGAGTGTCGGAGAGGAAAGCGGAATTCCTAGTGTAGCGGTGAAATGCGTAGATATTAGGAGGAACACCAGTGGCGAAGGCGCTTTCTGGACGATGACTGACGTTGAGGCTCGAAAGCGTGGGGAGCAAACAGG
+
<>;;;CBCCC5CC@BBBBADCCAC@BBC;AAA@A8@@@CB0;;05>9==AAAAA<A@=A=AA:00+0>=0008::1////&4;>2<<BA1999-;9.44498888(4.45:9:;>>=?CBBBBCA@ACE@CBCG@CC=BBB>B>B?B@DDAABBBCCB?CABB=:::CCEDDBBB@CG@CC>A=@@@?ACAB?BBC?C?99:@>6=9918?88:>@@AB???A;<==399997<6<779<<<28787>6;;=8
@N9IO0:00729:06048
GACAGAGGGGGCAAGCGTTGCTCGGAATTACTGGGCGTAAAGGGCGCGTAGGCGGGATGGCAAGTCGGTCGTGAAATCCTTCGGCCCAACCGAAGAACGTCGATCGATACTGCTGTTCTAGAGGATTGCAGAGGAGACTGGAATTCCCGGTGTAGCGGTGAAATGTGTAGAGAGTCGGGAGGAACACCGGTGGCGAAGGCGGGTCTCTGGGCAATTCCTGGACGCTGAGGCGCGAAAGCCGTGGGGAGCAAACGGG
+
BBBBBBBDDD1BB>@@@A5:9??A=A?B?BABBB>BBBBC<@@<?<<>?994;BB;;;;6;?>ABCC?B@@@A@@9@A4;.9=9=?5=9>9=>9=?=@ABCBBBAAABBBBBCAAA=;<:99=<@@7>9=?9:59::934057>==>8>4:<:9;;B=>?>@8;;9?>9977////77.//)3-3336;444.44:5<9>@@8======@86999;=:00+0<<00000)995:::159.59999.:=@A><@BC;
@N9IO0:00730:06035
TACAGAGGGGGCAAGCGTTATTCGGAATTATTGGGCGTAAAGGGCGCGTAGGCGGCTGCGCAAGTCTCGGGTGAAATCCCTCGGCTCAACCGAGGAACTGCCCTGGAAACTGCGCGGCTCGAGGCCGGGAGAGGATGGTGGAATTCCCAGTGTAGCGGTGAAATGCGTAGATATTGGGAGGAACACCGGTGGCGAAGGCGGCCATCTGGACCGGTCCTGACGCTGAGGCGCGAAAGCGTGGGGAGCAAACAGG
+
A>@<;99:9:$4;7;45539><;949;A?CF@CC?AAABC>BB<@A@A?AA<>>9>>>=?@@=??@@@AA=BCBE>BDC>C?@>@BBC?B:;;D@C@CAAAA;AB>AA;B@@AB;;6;9;@6946;HE?D@CFFBCB@BB<D@B@BL>B@A@BBBBB>BBCC=BBBCBBBCBBB@CC=BC@C?@AA@E>@B<ABB?BACCAC@A@;;;7;;>A>@A=ABAAADB?@@?ABA;::/9?@@@@A8@@BBC<A@>6
@N9IO0:00733:06021
TACGTAGGGGGCAAGCGTTGTCCGGATTTATTGGGCGTAAAGCGCTCGCAGGTGGTCCGTCGCGTCGTGCGTGAAAGGCCCCGGCTCAACCGGGGAGGGTCGTGCGATACGGGCGGACTGGAGGCCAGTAGGGGGATGCGGAATTCCGGGTGTAGTGGTGGAATGCGTAGAGATCCGGAGGAACACCAGCGGCGAAGGCGGCATCCTGGACTGGTCCTGACACTCAGGAGCGAAAGCGTGGGGAGCGATCCGG
+
CC:::AADDD3DD?@@A@6;;B<C=:;;,;A>BB=AAABB=B9:9ABAACB@BB@BB>A@@A@??@@A?>?BBBB>B@CCB:B??@@C@C>@@?3???8@@CBCBBBCB@@@;@B?AABA>??<?<@@@@====,@@;;;?C?B?B@CE>CBBBBBB@BB?C?CBBB@???<8993;6;B?B@BCB@BBBB?BGH@CAB@;?A@@=AA>@CCC?BB@CCBBBBCCBB>BAAAAB<AA@@@@@7ACBABBCAHA
@N9IO0:00738:06023
TACGTAGGGAGCAAGCGTTGTTCGGATTTACTGGGCGTAAAGGGCGCGTAGGCGGCGCAGTAAGTCACTTGTGAAATCTCTGAGCTTAACTCAGAACGGCCAAGTGATACTGCAGTGCTAGAGTGCAGAAGGGGCAATCGGAATTCTTGGTGTAGCGGTGAAATGCGTAGATATCAAGAGGAACACCTGAGGTGAAGACGGGTTGCTAGGCTGACACTGACGCTGAGGCGCGAAAGCCAGGGGAGCAAACGGG
+
A@@@D;;;6<;;C=@A@A>AA=@@5;;A6A@AAB=B;:;B>CD?;;;BAAA@A@=;<;AAAA5;;A@;;59@@??8:::@BBBBBC@C?BBAAAC=AA=A5;5;:@B?AA9:;?>;:;ACBBB;;;;;99===0=@:>;;8=:>;???B?CB>CCCC>A;;;5:??@@999@A>;?7:997<7;;B?B??>;?>?8<?@??9@4989==9><A???@???@99;?;;5;9????:@?:>???6?==>A9>=?9
@N9IO0:00741:06010
TACGGAGGGTGCAAACGTTGCTCGGAATCATTGGGCGTAAAGCGCGCGTAGGCGGCCCGTTAAGTCGGATGTGAAAGCCCTCGGCTCAACCGAGGAAGTGCATTCGAAACTGGCGGGCTTGAATATGGAAGAGGGTCGCGGAATTCCCGGTGTAGAGGTGAAATTCGTAGATATCGGGAGGAACACCAGTGGCGAAGGCGGCGACCTGGGCCAATATTGACGCTGAGGTGCGAAAGCGTGGGGAGCAAACAGG
+
CCCA?ACF<BBCCC=ABA6::=@A=@=@@??4==8?>@AB;@;:9=ABBBB>:;05<4AC?B<@?AA>@A;@@>@8?DA7BBB9AB@A7;9BBC>B?A?A@AA?BBAB<BBB?BCG=BA<??=@?AB?A?AAAD=BBCA@>@@B?CG>B@BCCB@>@;AA@@7C<?>CCCBAABBCI?BB@D?CCC>@@@@=@A@=@?A@=AA??<9997:?C@CBB?BA@????8959BA@AA<A<8>8?>1BBBB=6AAA6
@N9IO0:00744:06023
TACAGAGGGTGCGAGCGTTAATCGGAATTACTGGGCGTAAAGCGCGCGTAGGTGGCTTGTTAAGTCGGTTGTGAAAGCCCCGGGCTTAACCTGGGAATTGCATTCGATACTGACAGGCTAGAGTGTGGTAGAGGGAAGTGGAATTCCCGGTGTAGCGGTGAAATGCGTAGATATCGGGAGGAACACCAGTGGCGAAGGCGGCTTCCTGGACCAACACTGACACTGAGGTGCGAAAGCGTGGGGAGCAAACAGG
+
ACDECBBB<@@@A@@;;<5;299?:?9@66669C=BBBBC6;;;;A@@@AB?BB@CB=?@:@4;;AA>A?AAB@@/:9:9-9@9@A?A?B?BCD>CAC>?@AA?ACCBCAAACBCA?A??@@@@@@B?BBBDDF>C?BCG>B=A=AC=C@DCCBB@@>@CCC=BABBBBBDDDDCCE=CA@E@BCB@BBDC@AAA9<80.*..*.*09;>>9?7<<==B@AA<;;AA5;;@@@@8@<;:;AA3A@AAA<A@@<
@N9IO0:00746:06030
TACGTAGGGTGCGGGCGTTAATCGGAATTACTGGGCGTAAAGCGTGCGCAGGCGGCTCCTTAAGTCAGATGTGAAATCCCCGGGCTTAACCTGGGAACTGCGTTTGAAACTGAGGGGCTTGAGTGTGGAAGAGGGGGGTGGAATTCCAGGTGTAGCAGTGAAATGCGTAGAGATCTGGAGGAACACCGATGGCGAAGGCAGCCCCCTGGGCTAACACTGACGCTCATGCACGAAAGCGTGGGGAGCAAACAGG
+
CBBA@A@A9@>AAD;A@>:@<@A@@D8;9;B@@A=AAABD:????A@@>>@=;;6;ED@FAE?@@??@@@@::;>9:;;:*9B6;;7;<?=@A?8?5:94999;3;D?4=;:3333&3<173@999C<@<@@?@>>>$9;=@4;5;9@>;@BBBBCCCBBCC>CB;;;;;:::99@B9>>;;:=>>;??@A=@?@=A;?@;;;;;):AG<@AB@CD>>>@0000>>>?@B@@BC:>@>:;;;.;;;BC=B@@9
@N9IO0:00746:06054
TACAGAGGGTGCGAGCGTTAATCGGAATTACTGGGCGTAAAGCGCACGTAGGTGGCGACGTAAGTCGGGTGTGAAAGCCCCGGGCTCAACCTGGGAATTGCATTCGAGACTGCATTGCTGGAGTACGGAAGAGGAGGGCGGAATCCCGGTGTAGCGGTGAAATGCGTAGATATCGGGAGGAACATCAGTGGCGAAGGCGGCCCTCTGGTCCAGTACTGACACTCAAAGTGCGAAAGCGTGGGGAGCAAACAGG
+
@AAAA;;;7;@@<AB000;A000FGFAD@@A@@A9AA;;;0:>>@>@:9:B@CC?CCCCABB@BBAAA<BBDBCC9??AA6@A9???B?B@CCC<A?A?AA@@=@A;;;@@@DDG@BAAC>AABBBB>A>@@@5..:/B8*.*.-8/818=@===>9;9;93;<<BCC@ABCCBBB;@A?B?;;;;;CBB=A;;4;=;;5;;.9::B>>A;;9:>>==?=;:9999)4<;496?7>966@G@2A@@><*0093
@N9IO0:00753:06025
TACGAAGGTGGCAAGCGTTGTTCGGATTCACTGGGCGTACAGGGAGCGTAGGCGGTTGGGTAAGCCCTCCGTGAAATCTCCGGGCCTAACCCGGAAAGTGCAGAGGGGACTGCTCGGCTAGAGGATGGGAGAGGAGCGCGGAATTCCCGGTGTAGCGGTGAAATGCGTAGAGATCGGGAGGAAGGCCGGTGGCGAAGGCGGCGCTCTGGAACATTTCTGACGCTGAGGCTCGAAAGCGTGGGGAGCAAACAGG
+
CA@99299=@;@B=?:;;=@A>BC?BB@BBBCEE>9;;BB@@@:@>@@@:;6;C<A?BC>CC?CCD=BB?CAAAC<BBAA>BC;@=BA=AE=B>BC:@99:>>=999+9:44955=5::@B@?=@CCE=AAAB@BCBAA@>A>B?BD>C?BA?????<@???:>CAAAAABB???BE:;;ADAD@C@C<@@<@AB?B?BB>BCCAB@C?A?A@@B=BAA@?::9994.488::;4;::>CCD6@@@@@8@;:3
@N9IO0:00754:06044
GACGGGGGGGGCAAGTGTTCTTCGGAATGACTGGGCGTAAAGGGCACGTAGGCGGTGAATCGGGTTGAAAGTGAAAGTCGCCAAAAACTGGCGGAATGCTCTCGAAACCAATTCACTTGAGTGAGACAGAGGAGAGTGGAATTTCGTGTGTAGGGGTGAAATCCGGAGATCTACGAAGGAACGCCAAAAGCGAAGGCAGCTCTCTGGGTCCCTACCGACGCTGGGGTGCGAAAGCATGGGGAGCGAACGGG
+
BBBBBBBBBA"BB>B????BB?BB?A;:::@@BC>BCDCD>BA>ABAB@;;:00+0@@<@BCF>B?BDB>BBBCD?CB;;;===??.@@@<@A=A=@@@BBBBCCC>C?B?B@C@@A=AA@AAAABB@@AC?CBCCBB?B>BB=BBBBAA;99==2=?@@=A@=A>AAABBBBBCE@C?C;;;A>AAA5@?@@<@<@@@BAAACB@@;@DC;A;0,0@000<===5???A@D:@??@===2?=>??49:?8
@N9IO0:00727:06067
TACAGAGGTCCCAAGCGTTGTTCGGATTCACTGGACGTAAAGGGTGCGTAGGTGGTGGGGTAAGTCTGATGTGAAATCTCCGAGCTTAACTCGGAAATGGCATTGGAAACTACTTCACTAGAGGATTGGAGGGGAGACTGGAATTCTTGGTGTAGCAGTGAAATGCGTAGATATCAAGAGGAACACCAGTGGCGAAGGCGAGTCTCTGGACAATTCCTGACACTGAGGCACGAAAGCTAGGGGAGCAAACAGG
+
BBAAA992:00+0:@0008=<5>:<=A>B@BBC>BAAACC?CC>CCAA@CB?BA?:;;<5;D=B@@@BBBCBDA@8;=;C?B@@?B<B9B@;:5?;4;@9CCC>A<@@;@ABBB@AAACCC@@9??4849AAA6???AAA=@=@??>=>@BBCBA@A@BBAA=BB@@@CBBBA???=@@@<@?BBB><<<<,000*/59=885<::9?;@::6:<@;@@AB???CAA=@@A9::/:@@@ABB6@@?@@8@AA=
@N9IO0:00729:06066
TACGGGGGGAGCAAGCGTTGTTCGGATTTACTGGGCGTAAAGGGCGCGTAGGCGGTCAGCACAAGTCAGTTGTGAAATCTCCGGGCTTAACTCGGAACGGTCAACTGATACTGTGCGACTAGAGTGCAGAAGGGGCAACTGGAATTCTCGGTGTAGCGGTGAAATGCGTAGATATCGAGAGGAACACCTGCGGCGAAGGCGGGTTGCTGGGCTGACACGTGACGCTGGAGGCGCGAAAGCCAGGGGAGCGAACGGG
+
BCCCCCCC)@@BB<??>=4:9<@@3498(48<880:>BBD?DD>CCC?@@>=994:<;<;B;;5;AA@@A?BBB@E5:;;BALG>IEAD>BCDF:;:;@=@;;7;C@@ACBBA@9:;@BAAA@@@CA?AA>A@A6@A=A@A?B<?;?@@@;@A@@@9:08??=6BBCB???@997338737/79=<=5>A@A>A77,34377)/4///88/8;833933337:66//(/64>@AAAA9::59=AA3:9??>=BBB8
@N9IO0:00731:06081
TACAGAGGGGGCAAGCGTTATTCGGAATTATTGGGCGTAAAGGGCGCGTAGGCGGCCTGGCAAGTGGAAGGTGAAATCCCTCGGCTTAACCGAGGAACTGCTCCCAAACTGCTTGGCTTGAGACCAGGAGAGGTGAGTGGAATTCCCAGTGTAGCGGTGAAATGCGTAGATATTGGGAGGAACACCAGTGGCGAAGGCGGCTCACTGGACTGGTACTGACGCTGAGGCGCGAAAGCGTGGGGAGCAAACGG
+
CCBBBBBABB5BB?B;;;?AA=@@7;7;?CD=B@;==9::5:D=ABACCBB?>?<???A<??=?AD?C?C?C@@@;@CC>BCC@CB@D@C@CCB?A=@000/7:19:17/55::>>@A?A@@AB>@A=;;:B=AABAA@5:6:?AC>BBBBABBCB@B;::,999?>@@A????BB9?@>A?AAA?BBBB=@@C>B>BL@@@@B@BA=CABB?AAABBDBBBCBBB@@@@ABD6;;BAAAB7AAACC;;;;
@N9IO0:00734:06085
TACGGAGGGTGCAAGCGTTGTTCGGAATCATTGGGCGTAAAGCGCGTGTAGGCGGCTTGGTAAGTCGGGTGTGAAAGCCCGGGGCCCAACCCCGGAACTGCATTCGAAACTGCCTCGCTAGAGTCCCGGAGAGGAAGGCGGAATTCCCGGTGTAGAGGTGAAATTCGTAGATATCGGGAGGAACACCAGCGGCGAAGGCGGCCTTCTGGACGGTGACTGACGCTCAGACGCGAAAGCGTGGGGAGCAAACAG
+
CC@@<@AA9@@AA;@A@@;@A?BCAD@BBBB.95)939;8(3334==@@AA:@?7;=:A:>>666@@@7=>AAAD0//<5<<<.<</9)///,/7;6:9/0/;27///)//44.49999999555=5<9<<<@7;7;7999@;A=AA<@?BABFB;:25:;=4>9666===<<>:::355155;:<8<<<<7<99393//)/6;6;;>9:?A>@@?A?;;554?>>>@@AA::978?A=B>=1<<ABB7<?>
@N9IO0:00736:06090
TACGAAGGGGGCAAGCGTTGTTCGGATTTACTGGGCGTAAAGGGCGCGCAGGCGGCTCTTCAAGTCAGATGTGAAAGCCCCGGGCTCAACCTGGGAACTGCATTTGAGACTGAAGAACTCGAGTTCGGGAGAGGATGGCGGAATTCCCAGTGTAGAGGTGAAATTCGTAGATATTGGGAAGAACACCGGTGGCGAAGGCGGCCATCTGGACCGAGACTGACGCTGAGGCGCGAAAAGCGTGGGGGAGCAAA
+
:;;;95;9:9)7=5:<;8*00*//)//91:;>A>85;;CC>CD=BAACDB>:6626<A<?BC@@@@;;<>?<==B,/0/0&/9/9/55494555)554449/00*////////)//16//4>BB=>?=6883;6;=><:949=A9@@9@@:::BBAB?BABB6;5;@;;;;@;;2:9,9<AC@BB@6929929@>2:2955:5<<<>=7;;6;=<<<<=<<<=;;:<74444555&5;<44444$4;4444
@N9IO0:00744:06080
TACAGAGGGTGCGAGCGTTGTCCGGAATCACTGGGCGTAAAGGGCGCGTAGGCGGCCTGATAAGTCGGGGGTGAAATCCTGTGGCTCAACCGCAGGGCTGCCTCCGAGACTGTCGGGCTCGAGCACAGTAGAGGCAGGTGGAATTCCCGGTGTAGCGGTGGAATGCGTAGAGATCGGGAAGAACATCGGTGGCGAAGGCGGCCTGCTGGGCTGTTGCTGACGCTGAGGCGCGACAGCGTGGGGAGCAAACAGG
+
AACCCBBB>BCBD==000+0=@:A?B;;>@BABB=@?@A@8AA;ACA@AAE@CC@C@B?@@A=AAAAAAA,@?@?8@A=@@@@<ABBA>A=;;999.8<;;;?@;@AAAABAAACC;;<;B@@@BCAAA???@=?@@?BB@B?C@CC@D@BBBA9::?BB?B?BBBBBAA@::87=?6?=@A<:::@@=@C@CCC=@;@@4;5<ABBCC=BC;;7;;;;@;;999==8>>@<<<B=BB<BCC8?@ABD<AAA>
@N9IO0:00760:06075
GACGTAGGTGGCGAGCGTTGTTCGGAATCACTGGGCATAAAGCGCGCGTAGGCGCCAAGTCAGTCGGGTGTGAAAGCCCTCGGCTCAACCGAGGAACTGCGCCCGATACTGCTTGGCTTGAGGTCCGGAGGGGAGAGTGGAATTCCCGGTGGAGCGGTGAAATGCGTAGAGATCGGGAAGAACGCCGGCGGCGAAAGCGACTCGTCTGGTCGGATCCTGACGCTGAGGCGCGAAAGCTAGGGGAGCAAACGGG
+
;AB@@AA=??<>?@@9::=AA=@@=@?BB@@@@@6?@:::.;;;;@@;;;C>;;:=@<@CBBBBAAA;ABAAAB;BBB<BBB@BCCC?C?:;:6;6;BCBBCD;<;AAA@AAC?B?BB????<==3928978&38779<28482;?6>;<>8;A==9=9::)7@AA?@@BB@<<@@7>9<;4=;;.;9><49=:</44;;9;;9944838::59::60///79:=CC@CCDDDG>DA;;:@@0@B;;;09@A8
@N9IO0:00717:06157
TACGGAGGGCGCAAGCGTTGTTCGGAATTACTGGGCGTAAAGCGCGTGTAGGCGGCCTGAAAAGTCGGGTGTGAAATCCCGGAGCTCAACCTCCGGAACTGCATCCGATACTGTCAGGCTCGAGTCTCGGAGAGGATGGCGGAATTTCCGGTGTAGAGGTGAAATTCGTAGATATCGGAAAGGAACACCAGTGGCGAAGGCGGCCGTCTGGACGATGACTGACGCTGAGACGCGAAAGCGTGGGGAGCAAACAGG
+
@@@A>ABB=???@;@99:40<;::6:+0)/9377-7<9=A;@@@AA@@@A@<;;5<<@@?AA8@>@@@8<@<AAE@DDD9;99BACB>4926<9>9>8<<<695>9;:;?><8<:::29:::<;;;BBC?A@:94999599.5.55)5.5.5@999:9.959909166=A@=0////)//(/5:15557<@:A788?1:3492805444;177333337==<83355>@BCAB;<;0;;49:==/=@@@D=@@A=
@N9IO0:00725:06112
TACGAAGGGGGCAAGCGTTGTTCGGAATTACTGGGCGTAAAGGGCGCGTAGGCGGCTTATCAAGTCAGGCGTGAAATTCCCGGGCTCAACCTGGGGGCTGCGCTTGATACTGATTGGCTTGAATGCGGGAGAGGATAGTGGAATTCCCAGTGTAGAGGTGAAATTCGTAGATATTGGGAAGAACACCGGTGGCGAAGGCGGCTATCTGGCCCGTGATTGACGCTGAGGCGCGAAAGCGTGGGGAGCAAACAGG
+
CCCCB?CEDD3BC@C???6::<=<894=:>ABBB=@;;<A9AB>CCCCC;;::A?@@>A;;;6;AABBACBBBBG=B@CD>CD?C;;:?C@CDDDD5CCCABBB@BBDCCCCGC@I?AA@CC@CBBCC<BB@@<@BB@?@;?<B=BB=969<<<<AA?@:@?7C?@@@<AACCC?BB<B8::7:;:.4844.6<<8<7::9555:<::7AA;@@;;;:>>;@AABBB?BBA?AA5::;@@@@599BBA;BA@7
@N9IO0:00746:06135
TACGGGGGGGAGCAAGCGTTGTTCGGATTTACTGGGCGTAAAGGGCGCGTAGGCGGCCACCGCAAGTCGGTTGTGAAATCTCCGGGCTTAACCCGGGAAAGGTCAACTGATACTGCGGGGCTAGAGTGCAGAAGGGGCAACTGGAATTCTCGGTGTAGCGGTGAAAATGCGTAGATATCGAGAGGAACACCTGCGGCGAAGGCGGGTTGCTGGGCTGACACTGACGCTGAGGCGCGAAAAGCTAGGGGAGCGAACGG
+
@@AAAAAAA#CBBB?A@:929<8;;6377(3?:;:0:===90:=4=<?900.*,,),066(--:+/5>>:=7;9995)5:59.55,5@29295)55)5<2<96568<<=;:=9995555&5:;;9;944;<=9>??0996::A;@<A4969;4995449:5:4444&4::44499445555<55.57;5625<==8=55-36333(4388333(3::<9:;;998=@?@@@>ABB;;<<&;393373*38<9:5383
@N9IO0:00749:06132
TACAGAGGGGGCGAGCGTTGTTCGGAATTACTGGGCGTAAAGGGCGCGTAGGCGGCCTGCTAAGTCGAACGTGAAATCCCCGGGCTCAACCCGGGAACTGCGTCCGAGACTGGTTGGCTCGAATCCGGGAGAGGGATGTGGAATTCCAGGTGTAGCGGTGAAATGCGTAGATATCTGGAGGAACACCGGTGGCGAAGGCGGCATCCTGGACCGGTATTGACGCTGAGGCGCGAAAGCCAGGGGAGCAAACGGG
+
@@@BBBBBBB2AABCB@@=@A?AB?B@C@CBBBD>?>?B?*77*7979;9@5;;6;@;::::39989>8974433(3333&33(33337==4;:19-3344<?A=AA@@@BB>B<A<@@;;9:>?:@=5<=494)49;995;=B=B?CC@BBAAC;;6;CAB;;;;;<AACAB;;;@@BA?A@BBBBIACC?C;;9;?BC@D@BA@BE>BB?A?ACB?BBBBBBAAA<@A@AAD>BB?AACC9CCBCC>CCD;
@N9IO0:00752:06147
TACGAAGGGACCTAGCGTAGTTCGGAATTACTGGGCTTAAAGAGTTCGTAGGTGGTTAAAAAAAGTTGGTGGTGAAATCCCAGAGCTTAACTCTGGAACTTGCCATCAAAACTTTTTAGCTAGAGTATGATAGAGGAAAGCAGAATTTCTAGTGTAGAGGTGAAATTCGTAGATATTAGAAAGAATACCAATTGCGAAGGCAGCTTTCTGGATCATTACTGACGCTGAGGAACGAAAGCATGGGTAGCGAAGAGG
+
CBBBB?=@<A@>BA<A<<?A@=@A=<:<+000;;2:<9==5=8897=>@??<?B=@4;:::::"94.4:4465<CC<@;=459:59@2929@;:920800)/7:?87887-77777'33333::<444844444<8<@<AA@?A<??5:99>@@BAA;;5;;;@8=9=>>===@>>9>999,9@=?AA<>9@,00009=9?;99>C5=992994==9<<<=:994449929:<<;808345<<2:<0///)//:6
@N9IO0:00753:06155
TACGGAGGGCGCAAGCGTTGTTCGGAATCATTGGGCGTAAAGCGCGTGTAGGCGGTCTGGTCAGTCGGGTGTGAAATACCGGAGCTCAACTCCGGAACTGCATTCGATACTGCCAGGCTAGAGTCCCGGAGAGGGTGGTGGAATTCCCGGTGTAGAGGTGAAATTCGTAGATATCGGGAGGAACACCAGCGGCGAAGGCGGCCACCTGGACGGTGACTGACGCTGAGACGCGAAAGCGTGGGGAGCAAACAGG
+
CBBB?BBC=798?;>>992::=AB@DAC;;;@CC=AA;;;09:=@BABACC@CC9@@<;79;96B??@7===655)4::4:4555?AB=B@@=A=A;A;::CC@BBBCCC:;:@BB@CB@@??;;;/;<?@@@@9;;5;D<@=??AB=B?:::@@AA>ABBB=B?BBAAABAAA@BB:BB<@=@@@?@@@@=@CC?B?;:6:;=>>AA?B??<?AABBCCBC??:9:?<=>89:59?BBBCF:?>>=?6>BB>
@N9IO0:00754:06133
TACGTAGGGGGCGAGCGTTGTCCGGATTTATTGGGCGTAAAGAGCTCGTAGGCGGTTTGGCAAGTCGGGTGTGAAAATCCGGGCTCAACTCGGAGACGCCACTCGATACTGCTATGACTCGAGTCCGGTAGGGGAGTGCGGAATTCCTGGTGTAGCGGTGAAATGCGCAGATATCAGGAGGAACACCGGTGGCGAAGGCGGCACTCTGGGCCGGTACTGACGCTGAGGGAGCGAAAGCGTGGGGAGCGAACAG
+
BC@@@AABBB3B?A@CBB?BBD=A?ABE?CCACE=BAA@@:@B@AA;;:BB?BB@BD>C@CC?BBCCC=@A@9999.;C?BB>CBBC@CCBB>A:;:BC?CBBBBAAA@@@@BA;9;:;B@;;;B?B@BABBC8@@<;;@;@5?9=9=>7;;<=<;;7<@CA7@>;;A>>;;>9:@;.44.4.4:97<79929;@7B9?A@A;;9@?@C=C<A=@AA@A;;9>95555)59<99A,9;???CD8@@@@@=955
@N9IO0:00725:06204
TACGTAGGGTGCAAGCGTTAATCGGAATTACTGGGCGTAAAGCGTGCGCAGGCGGTTATGCAAGACAGATGTGAAATCCCCGGGCTCCAACCTGGGAACTGCATTTGTGACTGCATGGCTAGAGTGCGGCAGAGGGGGATGGAATTCCGCGTGTAGCAGTGAAATGCGTAGATATGCGGAGGAACACCGATGGCGAAGGCAATCCCCTGGGCCTGCACTGACGCTCATGCACGAAAGCGTGGGGAGCAAACAGG
+
BB;;;BBE<CBBC@@000,.*..:(.(-(/::::4559AC69;B:;;CCBB@BB?>9000>>;>@BC@@@B;;;D>BAAA.;;00/0)/4:589938+/4;;<<=7<;>??>?@???;@@@?>=@@;;5;@A@BBBB2B@@<A7;6;?CBBA@AAA;;;A@@@;;;;CCBCCCBA>AA900+0:>>>000>>;?>>:9744066==0=?@7=<=AABCBB@@@>883444:<9>>5>878;?=09:;@@9@BB=
@N9IO0:00731:06163
TACGAAGGACCCGAGCGTTATCCGGATTTATTGGGTTTAAAGGGTGCGTAGGCGTCCTGGAAAGTTACGGTTGAAATCTCCTTGCTCAACAAGGAAACTGGCCGTAAAACTATCAGGATTGAGTACATTTGAAGCGGGCGGAATGTGTCATGTAGCGGTGAAATGCATAGATATGACACAGAACACCGATTGCGAAGGCAGCTCGCTAAACTGTAACTGACGCTGAGGCACGAAAGCGTGGGGATCAAACAGG
+
AAA;<6;?@??9===;00+0;;6:9>@>4::5:=8=@)94)4<2566DBBB?;;:0<A@;AA0006A>>=@<@BB>BAAC@C@CCCCCABB@D@DD>CBB?B:;;EII=CHCCCCB?@@6;;;;DCBBC:;;>BABB<A@<?=;5955<<959955;8;BC?855:BBBBAAABAABCBBBB@DBB799@9<=@?39,8888;99979929@@@A?A???98778771898:99(3333:<=/@@ABB=AA:2
@N9IO0:00732:06183
CACGGGGGGAGCAAGCGTTGTTCGGAATCACTGGGCGTAAAGGGCGTGTAGGCGGCTAGGTAAGTGGAATGTGAAATCCCTCGGCTCACCCGAGGACCTGCATCCCAAACTGCCTGGCTTGAGTATGGGAGAGGATGAGGGAATTCCTGGTGTAGCGGTGAAATGCGTAGATATCAGGAGGAACACCGGTGGCGAAGGCGCTCATCTGGCCCAATACTGACGCTGAGGCGCGAAAGCTAGGGGAGCGAACGGG
+
@?:79999%3<;;28:883447<<7<255<<>>>8>CBBB9@>9@B:@@AA=::5;@AA>@A>A@@=@9:56<<=4<B<4@<@269B<<<5<:;6:@<?:>A@@@>@C>C@AA>;;6;C=A@@@AABB<BA@@=ABCA@E?D@L@C@BB?CBA<A<@;AAEE@;99<=B;;;=?;=<75;29.56??C@BB@B;;5;<??@@CCCCAA?AD=B@BCCCB@@BB;:9>6=@@;;9,5?;;;CC5<;BBC@CDC>
@N9IO0:00735:06166
TACGTAGGGGGCGAGCGTTGTCCGGATTTATTGGGCGTAAAGAGCTCGTAGGCGGTTTGGCAAGTCGGGTGTGAAAATCCGGGCTCAACTCGGAGACGCCACTCGATACTGCTATGACTCGAGTCCGGTAGGGGAGTGCGGAATTCCTGGTGTAGCGGTGAAATGCGCAGATATCAGGAGGAACACCGGTGGCGAAGGCGGCACTCTGGGCCGGAACTGACGCTGAGGAGCGAAAGCGTGGGGAGCGAACAGG
+
?@;;:;;;;;*;A???;:4:;;<A6;9C=DDAEJ?<;;BB0:;>?AABB<;7;B>BD=B?AA=AABBB=BA@@@@@4;??CF8CC=A>@@AA=@>:89>4==;;;?AAC@???A;499:;9956<8A?@=BDC5999449.4.59=7<<8;;9;<;;6;<<;4<>566;;;;<<>=@666:>5:;:393442:8=3>0557<9;:@@AC0;2:4;49?999;>@:999<?@AA@9?;;;;;;-;:94434443
@N9IO0:00747:06180
TACGTAGGGTGCAAGCGTTAATCGGAATTACTGGGCGTAAAGCGTGCGCAGGCGGCTTTGCAAGACAGATGTGAAATCCCCGGGCTCAACCTGGGAACTGCATTTGTGACTGCATGGCTGGAGTGCGGCAGAGGGGGATGGAATTCCGCGTGTAGCAGTGAAATGCGTAGATATGCGGAGGAACACCGATGGCGAAGGCAATCCCCTGGCCTGCACTGACGCTCATGCACGAAAGCGTGGGGAGCAAACAGG
+
ABBAABAA6;;AA>@@B@,0,0>:5<4949=944)4?595)55955;@900800+///)//7279555;///99<3==>>06626<<<8<8>BB<B=BBAAA@C>CCHCCBCA??@?BBE>@?AB;;5;@@<;;;;*9;A<B;A?A>BAAA@=;555@;@@@=@@@@??@AABB@@@@BB>A?A@@<@BA@<@AA>A=@>600>>000*/)/8:;9:::5555449=@@???A8?>>::99-999>A=CAB4
@N9IO0:00749:06170
TACAGAGGGTGCGAGCGTTGTTCGGAATCACTGGGCGTAAAGCGCGCGCAGGCGGACGTTGCAAGTCTGGAGTGAAATCCCGCCGCTCAACGGCGGGGCTGCTTCGGAGACTGTGCGTCTGGGGACCGGGTAGAGGCTGGTAGAATTGCAGGTGTAGCGGTGGAATGCGTAGAGATCTGCAAGAATACCCGTGGCGAAGGCGGCCAGCTGGGCCGGATCCGACGCTGGAGGCGCGAAAGCCGTGGGGAGCAAACAGG
+
AAB?@@AA8>@:;;A;;<=@A>AA<A?BDDBBBC>;;;CC8;;C@@@@@@@;;;4;@@A=BAE<@;;;A>AAAADB=BCG?CC@CBBBB;A?2;555'5;;55.5@25;;;@@@>@@@;;;??3>@4;9.9=999.9<@9==;8178<<8828<<?>=>?@@:@9;;733337>>===?9918?<:977*733-44903-4:494344333(36;4333-3334:8=8<=79///-8/--(/88:;/;<<<?554;5
@N9IO0:00756:06178
TACGGAGGGGGCCAGCGTTGTTCGGAATCATTGGGCGTAAAGGGCGCGTAGGCGCCAAGCAAGTCGGAGGTGAAATCCCTCGGCTCAACCGGGGAACTGCCCCGATACTGCTTGGCTCGAGTCCCGGAGAGGGTAGTGGAATTCCCAGTGTAGCGGTGAAATGCGTAGATATTGGGAGGAACACCGGTGGCGAAGGCGGCTACCTGGACGGGTACTGACGCTGAGGCGCGAAAGCGTGGGGAGCAAACAGG
+
@@BB=;;:;:*:;:999917728<4;9>>>B09529>9>E<A@<AA>>@AA:993-34933-338717;194><8?AB;B;;7;A?>:=;<<<.:8<0////&//99<>CCC9;9:=>=;:;0;.;8=0//<5<<<;;6;6=9>A8==?A?845:5555<5>@99:>:9:@A2;:.8?1818?=1823<8=>?<@<@B@A@@@<AA899DD;9;;;;9A@?@BA@=@B@:99,99>>@>?2=BBBC<A@@<
@N9IO0:00723:06253
TACGGAGGATCCAAGCGTTATCCGGAATCATTGGGTTTAAAGGGTCCGTAGGCGGTTTTGTAAGTCAGTGGTGAAAGCCCATCGCTCAACGGTGGAACGGCCATTGATACTGCAAGACTTGAATTACTAGGAAGTAACTAGAATATGTAGTGTAGCGGTGAAATGCTTAGATATTACATGGAATTACCAATTGCGAAGGACAGGTTATCTACTAGTGGATTGACGCTGATGGACGAAAGCGTGGGGAGCGAACAGG
+
@A@@<@A>@?@?C=@?A@?@@@6;9;?AACC=BA8CA)44)5>4;@@CB;;5;A;AA?3AAA?CCCCBBB9@9;;):A@:@==;A@9;79<>CB<B?BB@B?BB?@@@;;;?;;05<?A>@A<@=@BB>>45059=29:5558C?@@A:9978<9:99?=AB>A:::+0/8//33980.-(-(-(--(/(/(/999(/(//-7383------..55508=7==888<669A=@?;;;/97=@@DD:BBBAA=;;;=
@N9IO0:00731:06258
TACGGAGGGGGCTAGCGTTGTTCGGAATTACTGGGCGTAAAGCGCACGTAGGCGGCTTTGCAAGTTAGAGGTGAAAGCCCGGGGCTCAACTCCGGAATTGCCTTTAAAACTGCATCGCTAGAATCGTGGAGAGGTGAGTGGAATTCCGAGTGTAGAGGTGAAATTCGTAGATATTCGGAAGAACACCAGTGGCGAAGGCGACTCACTGGACACGTATTGACGCTGAGGTGCGAAAGCGTGGGGAGCAAACAGG
+
BDBA?@????0=????>>9?@>ADAE=@=@BAAB?BA@@@3:9:9>:00>>;00*0>>(/0=+999@>>>:>>@B:A@B8@@B7AAADACCC7;7;7;;@A5;;8;AA3A;:;>>?;;:;:;4;???A8::@>;=99888/9<A<A??989>>=@>>=A@?=9?<<><988=<>;?=8<1776;;<9=?<=9=::299:99AA@@BBA<@ABCBCCE@CCBA;;;BC?CABCCC9<<CBCDC7B;;;B=B@@=
@N9IO0:00754:06247
TACGTAGGTGGCAAGCGTTATCCGGAATTATTGGGCGTAAAGCGCGCGCAGGTGGTTTCTTAAGTCTGATGTGAAAGCCCACGGCTCAACCGTGGAGGGTCATTGGAAACTGGGAGACTTGAGTGCAGAAGAGGAAAGTGGAATTCCATGTGTAGCGGTGAAATGCGTAGAGATATGGAGGAACACCAGTGGCGAAGGCGACTTTCTGGTCTGTAACTTGACACTGAGGCGCGAAAAGCGTGGGGAGC
+
B@AA@AA=@@<@B=@:;;?ABC>B>B>B?CB=A@8<@<<<+////:9@?@@?;<8;D<AA@A?BB@@??@544<<089919:A=AB??=?>ABB698<877392828919>BA=BBA@B;?8>337733138=9AA7>>@8@9?4??AAAAA:;:95/7577/55569;;;98655=1992928:A==:::.77:.5.5=882=322262228983..(..39957566:<<8888'8:9;AAA.996
@N9IO0:00761:06242
GACAGAGGGTGCAAACGTTGTTCGGAATTACTGGGCGTAAAGCGCGCGTAGGCAGCAGCGTGTGTCGGGCGTGAAATCCCATGGCTCAACCATGGAAGTGCACTCGAAACTGCGCAGCTAGAGTCTCGGAGAGGAAGGCGGAATGCTTGGTGTAGAGGTGAAATTCGTAGATATCAAGCGGAACACCGGTGGCGAAGGCGGCCTTCTGGACGATGACTGACGCTGAAGCGCGAAAGCGTGGGGAGCAAACAGG
+
DCCCBBBA9@@::9.:==3988<<8<-7-33;<8094:;;0994:B;;;CE?B;;;BBBBCCBBCCBC=B;;;BB=ABD<A;;8;BBB?C@BBB>B>BBBBBDCBAAA:@@@:::?@?@AAABAABBB?BBCCAD?B?BC?B?CBBB?B@@???9968<<?B<A<??A:98><<:8133828-44:7<4::8<<;0545B?B@C?BAA=??A==9;;@;;:;;:;45:99;;;=0;9::===1<:::=7:???
@N9IO0:00719:06297
TACGAAGGGGGCAAGCGTTGTTCGGAATTACTGGGCGTAAAGGGCGCGTAGGCGGCTTGCCAAGTCAGGCGTGAAATTCCCGGGCTCAACCTGGGGGCTGCGCTTGATACTGGCGAGCTTGAATGCGGGAGGAGGATAGTGGAATTCCCAGTGTAGAGGTGAAATTCGTAGATATTGGGAAGAACACCGGTGGCGAAGGCGGCTATCTGGCCCGTGATTGACGCTGAGGCGCGAAAAGCGTGGGGAGCAAACAGG
+
A@BBB@DCCC3BC?A?981:><=<;>;><@@@@D=BBBBC=CG>CBBDCAB=@?9@?5;;7:5;A@;;5::9>>>*938@8@@<ACCC@CABCBCB5BBABB@@?@DDB@@@@BBBCCC?BC@::0@>3<<800+0.-.-/)/7<7F<<?BBCBBC997:A@A<B@BBBCEC;;;<@@8A;;;7;CC>B?;;7;BB@CAECABBBBCCC@GI?CCBBB?BAAAAABBA=@@@;;;;&94<B=>@2>;;:=3:@@=
@N9IO0:00725:06293
TACGAAGGGTGCAAACGTTGCTCGGAATTATTGGGCGTAAAGCGCACGTAGGCGGTATTGCAAGTCGGATGTGAAATCCCTCGGCTCAACCAAGGAAGTGCATCCGAAACTGCCGTACTTGAGTACTAAAGAGGATCGCGGAATTCCCGGTGTAGAGGTGAAATTCGTAGATATCGGGAGGAACACCAGTGGCGAAGGCGGCGATCTGGGTAGATACTGACGCTGAGGTGCGAAAGCGTGGGGAGCAAACAGG
+
AAB@@;?D<@ACCC<B994::=?C?D?A=@@;==6=<>@=-;;:;CCBBBB?>@5@<A=AAA8<B=>9==BB?>>7BBB>BGG@DCEF@E?B@BACACBBCCCC@BCD?BA@@?B@@@C7<<<<A>>??9?>?4?AAAAA>B>@=@F>B?B>=?@@?5:<@@<B>ACA;;;BBB==@6A;8@7:::7<<5506<<5<95506555<9;;3;<<=>>>>>;;;>C@>@7?;><BB>BBBBDCF;@@AAA<AAA>
@N9IO0:00726:06269
TACAGAGGGTGCGAGCGTTAATCGGAATTACTGGGCGTAAAGCGCGCGTAGGCGGCTTTGCAAGTCGGGTGTGAAATCCCCAGGCTTAACCTGGGAACTGCATTCGAGACTGCATTGCTAGAGTATGGGAGAGGGAAGTGGAATTTCAGGTGTAGCGGTGAAATGCGTAGATATCTGAAGGAACATCAGTGGCGAAAGCGACTTCCTGGACCAATACTGACGCTCATGTGCGAAAGCGTGGGGAGCAAACAGG
+
B@AABBBC>BBAA@@:;;4;;BBJDJ@D@AAAAC=B@@@@:@:;:BAB@AA=;;5<<;0;AC?CFCBC>AAABEE>BCCC8;;8;B=A>B?BCC=B?B;<<BB?B@;;;BBAACB=@AA999@@?:::0;B>?@0;5<BB>C7;;0;;;5;BAAA993:=@@9:::??AAAA@@>@7838:>=???;==><8<999,49:99::>==B:=@<@>???@@@@D@@@AA;;;;;;:/9?90///&//0/;)//72
@N9IO0:00737:06306
GACAGAGGGGGCAAGCGTTGCTCGGAATCACTGGGCGTAAAGGGCGCGTAGGCGGGAGACCAAGTCGGTCGTGAAATCTTCGGGCTCAACCCGAAGGGGCGGCCGAAACTGGTTTTCTTGAGGGAGGCAGAGGAGTCTGGAATTCCCGGTGTAGCGGTGAAATGTGTAGAGAGTCGGGAGGAACACCGGTGGCGAAGGCGGGACTCTGGGCCTACCCTGACGCGTGAGGCGCGAAGGCGTGGGGAGCAAACGGG
+
BBBCCCDCCC3AA8::@A499;?A?D=??@@999/8<;<A;BC>AAABAA@???=6>>@=:>;>@??<?99;@>>4;A?<99545:;<5:<45515==&666;49<<1;;;4999+99499>>6>>;9;;=?>@??@@B=C?C?BB6;5:?<;;>?177<=8984??:3333343==3;947100/)/)//)//8385444/3::<<<=6<:>?@A5>>=::0//7771/4444.47<555>>/;;;=>5===8
@N9IO0:00745:06285
TACGTAGGGTGCGAGCGTTAATCGGAATTACTGGGCGTAAAGCGCACGTAGGCGGCTTTGCAAGTCAGAGGTGAAAGCCCAGGGCTCAACCCTGGAATTGCCTTTGAGACTGCATCGCTAGAATTGTGGAGAGGTAAGTGGAATTCCGAGTGTAGAGGTGAAATTCGTAGATATTCGGAAGAACACCAGTGGCGAAGGCGACTTACTGGACACATATTGACGCTGAGGTGCGAAAGCGTGGGGAGCAAACAGG
+
@@A@@BBE=CABBAA:;;=A?BBB>B?B7;;CBC=BBA@B:@?@@B@@@AB?;;4;??8@@A>@@;::??=ACDD<A@@9@@@9??AA@CC=CC?B@B?BE@DC>>@>BBBBBBBB@>=?>>:?499A:????:?@=@:9.74>6?6<<88::;;8858===6B7<<<======8;;7;59<6833,3;7;18873839333;6:;?A6@>88>@9B4==222<=8:0757:>>-87;:<==,6667D8?=>:
@N9IO0:00749:06267
CACGGGGGGAGCAAGCGTTGTTCGGAATCACTGGGCGTAAAGGGCGTGTAGGCGGTCCGGTAAGTGAGATGTGAAATCCCTCGGCTCACCCGAGACCTGCATCTCAAACTGCTGACTCGGAGATACGGGGAGAGGATGTGGGAATTCCTGGTGTAGCGGTGAAATGCGTAGATATCAGGAGGAACACCGGTGGCGAAAAGCGCACATCTGGCCCGATACTGACGCTGAGGCGCGAAAAGCTAGGGGAGCAAACGGG
+
CCCBBABA'::<<:=9::29;174<<7;<AABCD=<;;AA=A?;>A<@;;99;9.99.449C34;995>9;;<B<5>C>7CCC9=<<;//)////616;=:.-----(/--------//)33448:::<+44::.439333(3-3294:=8:;;655=894;;/949=BC@BB@;>9:655.55=?@?B=@@;@9955&5:@==::<<<B?CD?@@@@??>>==9>>>??===::99&39944CC;AADDH?CCC>
@N9IO0:00753:06308
TACAGAGGGTGCGAGCGTTGTCCGGAATCACTGGGCGTAAAGGGCGCGTAGGTGGCTTGGTAAGCGTGTGGTGAAAGTCCGGGGCTCAACCCCGGATCTGCCGTGCGAACTGCTGAGCTCGAGCGATGTAGAGGCAGGTGGAATTTCGGGTGTAGCGGTGGAATGCGTAGATATCCGAAAAGAACACCAGTGGCGAAGGCGGCCTGCTGGGCATCAGCTGACACTGAGGCGCGACAGCGTGGGGAGCAAACAGG
+
CCCDDCBB=BBBCBB@?@;:::>C?CACCDBBBG=999>>8@A:ABCCCBC@;;;;GAD@CC?BBBBBCC?CCCD9:9A?CDF;ECBB?CCB9BAAAAABB=BA;;<C>BBBBBA;;;CC@;;;BBC:;;BBC?A@A<;:7:?AA9::9/7<<8=@B9@@;>;>>:AA@?>><99.3333&3;6934039885:;;7=75505>AAAABC?BBBBBB;;<CA@A@@;;4;AABABCBBCCEGD9;<CDD?CBB@
@N9IO0:00755:06295
TACGGGGGGGGCAAGCGTTGTTCGGAATTACTGGGCGTAAAGGGTTCGTAGGTGGCTTGCTAAGTCAGACGTGAAATCCCTCAGCTTAACTGGGGAACTGCGTCTGAGACTGGTGACAGCTTGAGTGAGGCAGGAGAGGAACGCGGAATTCCAGGTGTAGCGGTGAAATGCGTAGATATCTGGAGGAACACCGGTGGCGAAGGCGGCGTTCTGGACTGCTACTGACACTGAGGAACGAAAGCCAGGGGAGCAAACGGG
+
>>>>CCCCCC"CE?CBCC?@A?AC@D@B?BBBBB=??><?*::5:@CDDBB?@A<@B=AABB=ABBAAA@@@CCD=BBB<B@@ACC@C@CCFEE9B?BBBBBABBBBBDCCC4;;;;<<;:2//7////39;;,//4<.4.444:5:5;5;788999>?AAA?BCBF>???BBBBBB@@@9;8;A?B?CDC>B>BB@CCG@D@CD?ECC?AAA?BBCBCBBBCBBAAABBBB?B@BAAA<BA?BBBB<BBCCD=AAB=
@N9IO0:00763:06307
TACGAAGGGGGCAAGCGTTGTTCGGAATTACTGGGCGTAAAGGGCGCGTAGGCGGCTTATCAAGTCAGGCGTGAAATTCCCGGGCTCAACCTGGGGGCTGCGCTTGATACTGATGAGCTTGAATGCGGGAGAGGATAGTGGAATTCCCAGTGTAGAGGTGAAATTCGTAGATATTGGGAAGAACACCGGTGGCGAAGGCGGCTATCTGGCCCGTAATTGACGCTGAGGCGCGAAAGCGTGGGGAGCAAACAGG
+
@?@BB@BDDD2CC?B@9949=>@@=A?B?BACDE=@??BC=CD>BCBBB9979>:>@=AAA>;??BBB@CBBBCH>B?BC>CC?BBBB@C@DDDDD2BBCAAAA>BCCCCCB@@A9:;;<@B=DABBA;AA??=@AA???=A8C8==8=CCBBBBAA>ABBB<B@BBBBBCABB@BC>C8;;?A??;@?@?<??B?B?BB?A@@;=BB?BC<AAC?A?BBAAAB@?@<??@@AA:??A<<<?599:AA;A?@;
@N9IO0:00715:06314
TACGTAGGGTGCGAGCGTTAATCGGAATTACTGGGCGTAAAGTGTGCGCAGGTGGCTGAGCAAGTCGAGTGTGAAATCCCCGGGCTTAACTTGGGAATTGCGCTCGAAACTACTTGGCTCGAGTGTGGCAGAGGAAGGTGGAATTCCAGGTGTAGCGGTGAAATGCGTAGAGATCTGGAGGAACACCGATGGCGAAGGCAGCCTTCTGGGCCAACACTGACGCTCATGCACGAAAGCGTGGGGAGCAAACAGG
+
B?@@@AAA6<;@A;;;;;<@@BBB=A>A?CCCCC<CAAAB6;;;BBBFFCC@BC?A@@@ABB@CCABABAACAAA<??A<6?;1:<-7-372;;5>8@:??@??>AAA9@=<<=3929>?@@>????;:99:9,717399496:4<:>D587>9;;<6:;=>7<@A?;::<@>555<8<=9=9<<<@CCCC8B<;7B<A@AC59/7===6?8?84438;9877;;@877BBDCD=B<;;;<<.;:::?;AAA=
@N9IO0:00716:06332
TACGAAGGGGGCTAGCGTTGTTCGGAATTACTGGGCGTAAAGGGCGCGCAGGCGGCTTTGTAAGTTGGGCGTGAAAGGCCTGGGCTTAACCCGGGAATGGCGCTTGAGACTGCAAGGCTAGAGTACGGGAGAGGATGGTGGAATTCCCAGTGTAGAGGTGAAATTCGTAGATATTGGGAAGAACACCGGTGGCGAAGGCGGCCATCTGGACCGTAACTGACGCTGAGGCGCGAAAGCGTGGGGAGCAAACA
+
BA@:;6:CCC5BBBA@??9??=BB?B?C?BABBE<@?=>>-87-9=>@@BB?BC@CCD=BAB?AB@CC;@@:;;C<B@B?BBB6;::=3=?,9979:CDBCCCCAHCBBCCBBB?B?BBCABBCCDDD=CCCC?BBB?AAAD@B@BE>BBCB@BB999:CCC>B?BBCDDCCCC@CC<?9<?<<9839;;;5;CC@C@AA7;5;9?BB?CB=@@C=@@DBCA?@@;;5;A@<;;0:;A?BCC9@?@=C6=:
@N9IO0:00733:06331
TACGGAGGGTGCAAGCGTTAATCGGAATTACTGGGCGTAAAGTGCACGCAGGTGGCTGAGTCAGTCGATTGTGAAAGCCCTGGGCTTAACCTGGGAATTGCAGTCGATACTACTCAGCTGGAGTATGGGAGAGGGTAGTGGAATTCCCGGTGTAGCGGTGAAATGCGTAGATATCGGGAGGAACATCAGTGGCGAAGGCGGCTACCTGGCCCAATACTGACACTCAGGTGCGACAGCGTGGGGAGCAAACAGG
+
@@AA=AA@;@@AC>B@@@@C?@BC?A=A?A@?A@8?@>>>8>@@?AAEB?>:992:BB@BBDBAADABB<A?BBA5==@9=@:(44;?;??ACA<B?C=@?BBAAABA@AC@@@@>?>@@4734BB@;6A<>>?:@@@@?7<7@=AF6=:=>>=;:;.8826/<??ABAAA;;:977/?@=??AA@@??;>:?@A=A;@@=>>?A=:97:C:@7BBBBAA?????BA?B<225822282222&299781>?@<
@N9IO0:00737:06315
TACGGGGGGGGCAAGCGTTGTTCGGAATTACTGGGCGTAAAGGGCTCGTAGGCGGCCAACTAAGTCACACGTGAAATCCCCAGGCTCAACCTGGGAACTGCGTGTGATACTGGATGGCTTGAATTTGGGAGAGGGATGCAGAATTCCAGGTGTAGCGGTGAAATGCGTAGATATCTGGAGGAATACCGGTGGCGAAGGCGGCATCCTGGACCAACATTGACGCTGAGGAGCGAAAGCTAGGGGAGCAAACGGG
+
CCA@@?????"@B8:9CC?AB?BA=@=?=??<=<6999@@;@D>DCCBA?<900+0+0,0==7;;BBBAA@ABDD=CBCA7;;7;CCDAD@DDD>C@BBAACBBBBBBBCCB@CCC<AA@DD?CB=CC=????@<?ABBBAA=A?C@?><>?=;=?@;@BBA:AA@@@@@CBB@AAB>AA?B>BAB@C?A@?BGC;?<996:ABB?BB@BC@D?@@D@CC@@@@A;;5;@@;;;6<BBCBBB9A@@@@6;<G;
@N9IO0:00739:06351
TACGGGGGGGGCAAGCGTTGTTCGGAATTACTGGGCGTAAAGGGCTCGTAGGCGGCCAACTAAGTCAGACGTGAAATCCCCAGGCTCAACTTGGGAACTGCGTCTGATACTGGATGGCTTGAATTCGGGAGAGGGATGCAGAATTCCAGGTGTAGCGGTGAAATGCGTAGATATCTGGAGGAATACCGGTGGCGAAGGCGGCATCCTGGACCGACATTGACGCTGATGAGCGAAAGCTAGGGGAGCAAACGGG
+
FECBBBBBBB"AA7;:BB?BB@BCAC@C>AA???9???CE>CC>CCCCBA@;00+06:6;=@-00AABA@@@BBB<ABDB7;;9;BBB?BCAJE?D?A;;<BBCBBBCCBAB?BBB=BC?BB<A;>??<?BCDE=?@@AA@@=B>A?BC?BBBAAAB>A@@@;?AAAAAABBBBBBA9>>9>9?AA=A?@@;???4;5;;5;ABB@CC@BB=@@AA@<@B@@@BABBB;;;;;;0;BC;<;;.;AACC;@AA:
@N9IO0:00749:06358
TACGGAGGGTGCTAGCGTTGTTCGGAATACTGGGCGTAAAGCGCGTGCAGGCGGTCGGGTAAGTCGGTTGTGAAAGCCCCAGGCTTAACTTGGGAATTGCATCCGAAACTGCTCGGCTAGAGTCCCGGAGAGGAAGGCGGAACTCCCAGTGTAGGGGTGAAATCCGTAGATATTGGGAAGAACACCGGCGGCGAAGGCGGCCTTCTGGACGGTGACTGACGCTGAGACGCGAAAAGCGTGGGGAGCAAACAG
+
BCCA>@??6?@;00==00+/95996<2555==A=A@?@@=@:::AAA@@A=A@=A@@A<BB@CDDC@B:;;BBC8;;BA7BC8:;?B>AA?AC9B@A-/0<AB>BAF:A::;:9C@DBBCCCCCD?D@CCCCACAC@CC?C@CBBB=AAAACBBII=DCCC=@@=@;;;BBBB?CC=@>@C=@AB;@=@@;?=<-7-37179=7?AC789@=>??@@?>>>BBBBB@>>B;;;;&;94:;<<+<<<?<4<=@
@N9IO0:00723:06396
AACGTAGGGGACGAGCGTTATCCGGATTTACTGGGCGTAAAGCGCCCGTAGGCGGCTCTATAAGTTGGACGTGAAAGCTCCTGGCTTAACTGGGAGAGGCCGTTCAAAACTGTGGGGCTAGAGTGAGGCAGAGGAGCGCGGAATTCCCGGTGTAGTGGTGGAATGCGTAGATATCGGGAGGAACACCAGTGGCGAAAGCGGCGCTCTGGGCCTAAACTGACGCTGAGGGGCGAAAGCGTGGGGAGCGAACGG
+
D;CBBAAAA5@@@@>9:9>?@@?C?BAA9A?@@@:@@@@@:@@?@@:@BBC@CC@C@@@CBA>BC@D@CBBBCGF>AABCABB?BB8989DDD>CBCB?A?A@<>===3?@ABCDD:B?>>>=99;B@BBBCC>B@A@@B?C>@=@D<@=@BAAABB???<@=@@ACAAACB@?>>A9??<??CAB?BBBB?BCCC>BBB?BB@@@AAA0;5;==6==???AABBDBKD6A::9/:@@AABC8A@ACC>;;;
@N9IO0:00738:06390
TACGTAGGGTGCGGGCGTTAATCGGAATTACTGGGCGTAAAGCGTGCGCAGGCGGCTCCTTAAGTCAGAATGTGAAATCCCCGGGCTTAACCTGGGAACTGCGTTTGAAACTGAGGGGGCTCGAGTGTGGAAGAGGGGGGTGGAATTCCAGGTGTAGCAGTGAAATGCGTAGAGATCTGGAGGAACACCGATGGCGAAGGCAGCCCCCTGGGCTAACACTGACGCTCAATGCACGAAAAGCGTGGGGAGCAAACAGG
+
CCBBBAAA<BA@@@5<00*0+0>>:A7916=<<>9>999:/987947>8;=9?>299?7?8C;:789//+/:::=?7;?;;1;>2=@49242:0;4>3///////)5<>4;;;00000'////988844-368444444#44.4.45:545049=:55495949)445;<=::::0//<8<A<D@@@C>@@CC?BAA=A;?>>?>>>,>??6?@A6;9@A@<//000/)///9:3733&3333333&399;=588<7
@N9IO0:00739:06362
TACGTAGGTGGCAAGCGTTGTCCGGATTTATTGGGTTTAAAGGGTGCGTAGGTGGCCCTGTAAGTCAGTGGTGAAATATCTCAGCTTAACTGAGAGGGTGCCATTGATACTGCAGGGCTTGAGTACAGATGAGGTAGGCGGAATTGACGGTGTAGCGGTGAAATGCATAGATATCGTCAAGAACACCGATAGCGAAGGCAGCTTACCAAGCTGTAACTGACACTGAAGGCACGAAAAGTGTGGGGATCAAACAG
+
CABABBC=@@?AB=A@;;5;;:;@;=?=5>@299,5>)99/9:1:=BC@@@=;;49909::<7;;AAAA@=@ABC>AEAAAABAAC=A=A:99BBBC>BBB6>?:?ABA@??<798(396<844@A@@=;>7;299A6995@6C;??25-68<@ABB=A;B@3@A::8=?>>?:;:59927=<??@?BBCE@;;;+0)0;;;;*775;399=99939<:::::8774:18779::;/:::8888(5===:(655
@N9IO0:00741:06388
GACGGAGGGTGCTAGCGTTGTTCGGAATTACTGGGCGTAAAGGGCGCGTAGGCGGCTCTCTCAGTCGGACGTGAAAGCCCGGGGCTCAACCCCGGAACGGCGTCCGGAGACGGGGGGGCTGGAGACCGGGAGAGGAGGGTGGAATAGCCAGTGTAGAGGTGAAATTCGTAGATATTGGCTGGAACACCGGTGGCGAAAGCGGCTCTCTGGCCCGGTTCTGACGCTGAGGCGCGAAAAGCGTGGGGAGCAAAC
+
CBBA?BBC<889?<<;9949A?@A>A@C@CBDCD>988AA5=>9999AA<<8:94:AABCCB@@@A@;??:;;@@/::9/8>>0??>A?CCA9B>B=9939::;?D=@@?9999999#8??:@BBB299.7;7717;;0;<4=9?CCC@?@@B@@@AA?@A@D>C>A@@ABC;;;=A=AAB6;49992925919<>?7@>F>A<?CCCC@CIGHAC9;;;;;;;9999;99555::&9555555&59777.7
@N9IO0:00745:06373
TACGTAGGGTGCGAGCGTTAATCGGAATTACTGGGCGTAAAGCGTACGCAGGCGGCTGTGCAAGACAGATGTGAAATCCCCGGGCTTAACCTGGGAACTGCATTTGTGACTGCGCAGCTAGAGTTTGTCAGAGGGGGGTGGAATTCCACGTGTAGCAGTGAAATGCGTAGAGATGTGGAGGAACACCGATGGCGAAGGCAGCCCCCTGGGACCTGACTGACGCTCATGTACGAAAGCGTGGGGAGCAAACAGG
+
@@@@@AAA9@@@>?@000;>;>AD@C9;5:A<;;0;AABD<AACBCAAACC?;:6:;;;ABA?AAA@:8:?:::C<ABEF:BB=AA?B=@<;;;5;,0000???7999AAABAAA899@@@@ACD<AA???@@@@@@'9:49??;?=??:776555625757/8:>>CCCBBBCCBB?@@5;5;@@>BBCE@BBC@C?@?;;;;;*<AA9@@=AABACC@AAB:;:@?@?>@@@:??@@CDD;;;;BF?CCCA
@N9IO0:00766:05793
TACGGAGGGCGCAAGCGTTGTTCGGAATTACTGGGCGTAAAGCGCGTGCAGGCGGTCGGGTAAGTCGGTTGTGAAAGCCCCAGGCTCAACTTGGGAATTGCATCCGAAACTGCCCGGCTAGAGTCCCGGAGAGGAAGGCGGAACTCCCAGTGTAGGAGTGAAATCCGTAGATATTGGGAAGAACACCGGCGGCGAAGGCGGCCTTCTGGACGGTGACTGACGCTGAGACGCGAAAAGCGTGGGGAGCAAACAGG
+
CBBA?BBA=@@>=:=?:930@<>>:>+0)/0AAD>ABBFC;??A@BBBCBB@BA>@99:4;@=@CCC>B<AA;;;0;BCC7AA?ABCA>A@@AA<A=A000@>B>BBD=@@B@B;@?BDBBBCBBE?D@BBBA=A=A6::=A>BDDE>BBBAAAA=@@:;;C>CC@BD@A;::>:>B:?;@B?@AB=B?AB=B<;7;?A@=B6;5;AA<@@B@BBBABCAAAAA@@?====::::-9?>9878(7>;;;7<@@5
@N9IO0:00778:05783
TACGAAGGTGGCAAGCGTTGTTCGGATTTACTGGGCGTACAGGGAGCGTAGGCGGTTCGGTAAGCCCTCTGTGAAATCTCCAGGCTTAACCTGGAACAGGTCGGAGGGGACTGCCGGGCTAGAGGACGGGAGAGGAGCGCGGAATTCCCGGTGTAGCGGTGAAATGCGTAGAGATCGGGAGGAAGGCCGGTGGCGAAGGCGGCGCTCTGGAACGTTTCTGACGCTGAGGCTCGAAAGCGTGGGGAGCAAACAGG
+
:<9446;8??<@>75955259455.5::1<<@<A366655>>>6669BAA@=;<6;?AC?BA?@??5<@9883391988848;5>A8?<@:00+03=/0)/676----&/////(33(399://(/333,24..).67888+2+2+22'225557:8808=AC4689<==<::;:::=4?C7978?C>A?99495<3:7?B:BC@BB;;49;>@@@:@BAC;;9@?:;6:>?;;;09990=99&///79.7993
@N9IO0:00781:05808
TACGAAGGGGGCTAGCGTTGTTCGGAATCACTGGGCGTAAAGGGCGCGTAGGCGGCTTTGTAAGTCGGGGGTGAAAGCCTGTGGCTCAACCACAGAATTGCCTTCGATACTGCATGGCTTGAGACCGGAAGAGGTTAGTGGAACTGCGAGTGTAGAGGTGAAATTCGTAGTATTGCAAGAACACCAGTGGCGAAGGCGGCTGACTGGTCCGGTTCTGACGCTGAGCGCGAAAAGCGTGGGGAGCAAACA
+
:<6555:;;;';8444;;7:8+--06(----9:;1543::(33(388::88344.488(34;69933333$39::(43634//)///839)//:973:)//7;7:=<:55599;;;555.55///6838(---(-(//5:3727/-----///9;<<8<<<;0945/----25(//8)/384459555>8<::.4.4939;944455995;8<6;;6338988333334///&/6/////&//778/54
@N9IO0:00799:05806
TACGGGGGGGGCAAGCGTTGTTCGGAATTACTGGGCGTAAAGGGCTCGTAGGCGGCCAACTAAGTCAGACGTGAAATCCCCAGGCTCAACCTGGGAACTGCGTCTGATACTGGATGGCTTGAATCCGGGAGAGGGATGCAGAATTCCAGGTGTAGCGGTGAAATGCGTAGATATCTGGAGGAATACCGGTGGCGAAGGCGGCATCCTGGACCGGCATTGACGCTGAGGAGCGAAAGCCAGGG
+
B@;;:;:;:;":@249>=;@@8A=8@>A:=9999.:>=BD?DC?CCC??>>;9938;@:?BB<@??@@>??>@AB699AA49945@@A?C@BBB<B<AAAABBB;<;BAB;;6;@@>BB@@A?@D@BC>B@@@B=BCCBAAB=@=@?DB?DCBCDAA:@;;;0;@@A@BA@AB:9:BACC=A=:;;>A?AB?BCE?B?;;:;CCC8;<?@@<@=@@@@B@@@@@@@@@CAC;;<6;B>;;;;
@N9IO0:00807:05807
TACGAAGGGGGCAAGCGTTGTTCGGAATTACTGGGCGTAAAGGGCGCGTAGGCGGCTTATCAAGTCAGGCGTGAAATTCCCGGGCTCAACCTGGGGGCTGCGCTTGATACTGATGAGCTTGAATGCGGGAGAGGATAGTGGAATTCCCAGTGTAGAGGTGAAATTCGTAGATATTGGGAAGAACACCAGTGGCGAAGGCGGCTATCTGGCCCGTAATTGACGCTGAGGCGCGAAAGCGTGGGGAGCAAACAGG
+
BA@@?4:;9;*7>6=:::7;<8<B?A>A?ACBCD=<;;?@0;;0;?ABA::6;B=BB><;;<6;@BCB@BBAABA<A=A@8@@8@AAA5;5;<;;;*;BA;;<:69DBBBBB@@?@;;<:@B;BA@@@9@A?@=?;:0/0)/1;17;2;:?944@??;?BBE>C?CCABAA@>?4?=3;4;@9<AA=B>:925?>6A88:03977773,89199:6<5=8BBA>;7829?<AAA8?????CC:BBBBB=A993
@N9IO0:00810:05762
TACAGAGGGTGCGAGCGTTAATCGGAATTACTGGGCGTAAAGCGCGCGTAGGCGGCTTTGCAAGTCGGGTGTGAAATCCCCAGGCTTAACCTGGGAACTGCATTCGAGACTGCATTGCTAGAGTATGGGAGAGGGAAGTGGAATTTCCGGTGTAGCGGTGAAATGCGTAGATATCGGAAGGAACATCAGTGGCGAAAGCGACTTCCTGGACCAATACTGACGCTCATGTGCGAAAGCGTGGGGAGCAAACAGG
+
BBCBBBCE>999A==9;;5;7<;JGJBD@AA@@@8<;;;;0;;?@@;;;AB>;;5<AA6;<;:@BBCC=;:;ACK?CCEF;AA?@B?B@B@CEE=B>AABBBB?B@@@@A@@?BB>?B@888@@@@AB=BCCCD<A=@@B?B?BD>E@C<@@;;<AC?CAAA<ABCB;;;CBB@@@AC@C@C;;<BBBBBB@BCCM>BCDEGGAG@BB@CGAGGFCBBBAB@@BBBBBBBBBCC=B;;;BBB7:::BB=BCC8
@N9IO0:00812:05783
TACGTAGGGTGCGAGCGTTAATCGGAATTACTGGGCGTAAAGTGTGCGCAGGTGGCTGAGCAAGTCGAGTGTGAATCCCCGGGCTTAACTTGGGAATTGCGCTCGAAACTACTTGGCTCGAGTGTGGCAGAGGAAGGTGGAATTCCAGGTGTAGCGGTGAAATGCGTAGAGATCTGGAGGAACACCGATGGCGAAGGCAGCCTTCTGGGCCAACACTGACGCTCATGCACGAAAGCGTGGGGAGCAAACAGG
+
@@A@@CDE=@@CBAA@@@=@?BBBBGAC?BBCCC=CB@@@6;:A@@AEBCBADD?CBBDBCC@CCC@?><::00+0066&//(/739177.38)71;5;<8<=>:99)9>=9:3927<<<;8;<==9?999><A9A<9917<A<@;??6<72555:9::@@:@BB>:;:9AA@AAB8<<8A>A@A?:97<7B;<8C?BA@:4817///(/(/(/666973337778889:<;;3;999CCB8:::AA9@@@=
@N9IO0:00775:05846
TACAGAGGGTGCAAGCGTTGTTCGGAATCACTGGGCGTAAAGCGCGCGCAGGCGGATGGTTGCGTCCGGAGTGAAATTTCGCCGCTCAACGGCGAAGCTGCTTTGGATACGGACCGTCTAGGGACCGGTAGAGGCTGGTAGAATTGCAGGTGTAGCGGTGGAATGCGTAGAGATCTGCAAGAATACCCGTGGCGAAGGCGGCCAGCTGGGTCGGATCCGACGCTGAGGCGCGAAAGCGTGGGGAGCAAACAGG
+
BBBBBBBD<@@@D@CBBA;@><:;4;5<ABBABC>CBBA@6;:;;AAB@@@?CB?BBB?B>AA@AA?B?AA@=<<,::)9>?5<>>?A?AA:??A499BBBBB=B;?99:@<@@?BBBACCD9:<?B?AAA@@<@AB>BAA@<@?B;;;?BDBBBBB?AA?A@CBAAAAAC;;;AACCD@CC@DCBB>BBB?BBB6;9;B?B?@A@BBB9A;;5;;;5;@@BAB?@@?AAAAAA<A9::ADD5;<BAB<BAA=
@N9IO0:00777:05838
TACGGAAGGTCCGGGCGTTATCCGGATTTATTGGGTTTAAAGGGAGCGTAGGCCGGAGATTAAGCGTGTTGTGAAATGTAGATGCTCAACATCTGCACTGCAGCGCGAACTGGTTTCCTTGAGTACGCACAAAGTGGGCGGAATTCGTGGTGTAGCGGTGAAATGCTTAGATATCACGAAGAACTCCGATTGCGAAGGCAGCTCACTGGAGCGCAACTGACGCTGAAGCTCGAAAGTGCGGGTATCGAACAGG
+
@@@@=B?C@DD@CC=A::8:AB>B?BBD=AA@CC<BB098-9A/9::?AAA?B@B?AAAB>B6;;ABAA>@@@AB=CCCBBA?@:;;C>BAB;;9;BBBBA@@@@@BC@BBC?BB>C@B;?9::ABCBCBBB:@B@@:@@>B?C?AABB<@@AABAA=A@<<6>@@@?:::AA@::9??3=?;>@C<ABA5;:??5;6:@@ABAAB@@<@A@AAB?BAAA:;;A@>49999<;5)5@@956);@@@BB@B@@=
@N9IO0:00781:05836
AACGTAGGAGGCAAGCGTTATCCGGAGTTACTGGGCGTAAAGCGCGTGTAGGTGGGTTGGTAAGTTACTTATGAAAGCCCCTGGCTAAACTAGGGGAGGTTGAGTGATACTGCCAGTCTTGAATAGAGGAGAGGTTGACGGAATTCCGCGTGTAGTGGTGAAATGCGTAGAGATGCGGAAGAACACCAGTGGCGAAGGCGGTCAACTGGCCTCATATTGACACTCAGACGCGAAAGCATGGGTAGCGAACGG
+
A7ABAAB?;;:;E@BBCC@BC@;?;:<:2:>?>?8AABBB<BBBBC:;;@A=ABB:B<@=@@=A@4;;A=B@@@>,4;??0@@8=9;;0;B?@@@.;:4:8:;;DABBBDAA@>A@;:;7:<@CBA@@ACBBB=@:=<;;5;4;:@<@@AA>00000*0000(/<=;=>@???AAAA?B@;;6;@@>BA@@@BBA5;5;;5;@A;A;;5;=@@AACB?BB:;;;@@A<:9@:::.9==>>@6?@@;;;5;AA
@N9IO0:00782:05836
TACAGAGGGGGCAAGCGTTGTTCGGAATTACTGGGCGTAAAGGGCGCGTAGGCGGCCTGCTAAGTCGAACGTGAAATCCCCGGGCTCAACCCGGGAACTGCGTCCGAGACTGGCAGGCTCGAATCCGGGAGAGGGATGTGGAATTCCAGGTGTAGCGGTGAAATGCGTAGATATCTGGAGGAACATCGGTGGCGAAGGCGGCATCCTGGACCGGTATTGACGCTGAGGCGCGAAAGCCAGGGGGAGCAAACGG
+
CCCCCDCCCC5BC@CAAA8;;?BCGH@C>BBBBD>:;;CC0;;0;A@CCA=:00+0:@@>>B6;:AAA>;;;@@@8;;;;.:=6=CAA>AA;AA9@7:;@??<@;<>>@999:994.377;A,//8<<3///993>>>@>?C@C=@8;;<@AAAABC?BCCB=BB;;;;;BBBBAAA=AA>A>CCAAA>AB<@@B>A=AA<@BA@>AC>BA?AADBB?BCCABB@<;59>;000+0/)/////$//44;0999
@N9IO0:00789:05848
TACGTAGGTGGCAAGCGTTGTCCGGAATTATTGGGCGTAAAGCGCGCGCAGGCGGTCCTTTAAGTCTGATGTGAAAGCCCACGGCTCAACCGTGGAGGGTCATTGGAAACTGGGGGACTTGAGTGCAGAAGAGGAGAGTGGAATTCCACGTGTAGCGGTGAAATGCGTAGAGATGTGGAGGAACACCAGTGGCGAAGGCGACTCTCTGGTCTGTAACTGACGCTGAGGCGCGAAAGCGTGGGGAGCAAACAGG
+
BCCBBBC@CC??@;@A@@=@@A@E?C?CABA=AC<BACBB09;5:A>@ABB?997:B=@?<A>@@AAA:85A<<<459=19=A=??AA?B>BAA>AEF=BBBC@B@BC=A?AA?A1@AA?>?>A@@@@?>@BB@BA@@BB>B=?<>;@=A??A>>;:1::99.757669;699<<8>2;90;0;9>;@>>=;???2<2=86792255A<@=>>??:>>>>8688<886:>???A3;:==AAA5???@@88884
@N9IO0:00794:05856
TACGTAGGGTGCAGGCGTTAATCGGAATACTGGGCGTAAAGCGTGCGCAGGCGGCTCTTTAAGTCAGATGTGAAAGCCCCGGGCTTAACCTGGGAATTGCGTTTGAAACTGGAGAGCTGGAGTGTGGAAGAGGGGGGTGGAATTCCAGGTGTAGCAGTGAAATGCGTAGAGATCTGGAGGAACACCGATGGCGAAGGCAGCCCCCTGGGCTAACACTGACGCTCATGCACGAAAGCGTGGGGAGCAAACAGG
+
>AA@@EEM<@?A9929;9;<8<<<8>+00@BBB>AAADG=CCB;;;BBBB@AA>BBBBC<B?AABB<<;;;;;E>AACC;CC=BB<@=A=@AC=C?C8;;@@@8@@A;=AA=:::@@?@<?@AAAD=@;?;;;;;;%;;5;4;4;9@B?BBBBAAABBBCG?BBACAAACBB;;;A>AA7;7<AA?AAAB?CAA?@>@B;;;;;):>@9@@@;@99890//0///6988>377.7>>?AAA8988@D<ABB?
@N9IO0:00800:05814
TACGAAGGGGGCTAGCGTTACTCGGAATTACTGGGCGTAAAGGGCGCGTAGGCGGCTTGGCCAGTCAGGCGTGAAATTCCTGGGCTTAACCTGGGGACTGCGCTTGATACTGCCAGGCTTGAGGCCGAGAGAGGGTGGTGGAATTCCCAGTGTAGAGGTGAAATTCGTAGATATTGGGAAGAACACCGGTGGCGAAGGCGACCACCTGGCTCGGTACTGACGCTGAGGCGCGACAGCGTGGGGAGCAAACAGG
+
CCA;;5;;;;*:?>AAAA=AAAAC@DAC?CABBD>?@@AA9@@;@@?BDBA>AA=@@=@>A=AAA<;<>@@?@AA:@=A?BCD<@@@C@C>AAEF;ABBBBCCD@BBAAACCC?@@=@A044@5>5:?;:??G>8BA8=A:C7C/73,9=>@@C?>??:85=5;6888;?A???=@@<A?BD=???<?:?A>BCCAC@BBBG@BB?BB?BCCCACCCCCCBBBCCCB@CCCBBBBBAB@?<<.:>?AA:AA@7
@N9IO0:00800:05859
TACAGAGGGGGCAAGCGTTGTTCGGAATTACTGGGCGTAAAGGGCGCGTAGGCGGCCTGCTAAGTCGAACGTGAAATCCCCGGGCTCAACCCGGGAACTGCGTTCGAGACTGGCGGGCTTGAATCCGGGAGAGGGATGCGGAATTCCAGGTGTAGCGGTGAAATGCGTAGATATCTGGAGGAACACCGGTGGCGAAGGCGGCATCCTGGACCGGCATTGACGCTGAGGCGCGAAAGCCAGGGGAGCAAACGGG
+
CFBCCCBBBC1AAACBCB?AA@BB@B@DACCCCC>CCABB>AE>AAADBB@?9999?CBCCC;:;ECC?;;;CCE=@@@@9@G<CB;:6;B099497A@?;;@<@@BCCBDC@@@@=@E?BA=AA?BB=BBAAA<@AB;;4;2;;@?DE?BB;;;@B>BBBB=;;;ABBBBBBBBBC@CC@B@AAA>A?BB>AAB<A=;;7;BBB=@@>AA>A>AAA?BAACBC@A@?ACA@@@8??;;;;;.;;;9B9@@@8
@N9IO0:00805:05842
TACGTAGGGTGCGGGCGTTAATCGGAATTACTGGGCGTAAAGCGTGCGCAGGCGGCTCCTTAAGTCAGATGTGAAATCCCCGGGCTTAACCTGGGAACTGCGTTTGAAACTTGAGGGGCTTGAGTGTGGAAGAGGGGGGTGGAATTCCAGGTGTAGCAGTGAAATGCGTAGAGATCTGGAGGAACACCGATGGCGAAGGCAGCCCCCTGGGCTAACACTGACGCTCAATGCACGAAAAGCGTGGGGAGCAAACAG
+
>B966==?7=B<@@4000)/)///)5.5.5:333(3:::;083334::8::8<<7;::8:)/)/--5--///9:;4====/<>455.439399909699;;=;;25//)//)/////&/:6<<==;;;:?7;;;>>>>%668;.9494:@<>@99999@99:A6:995555;9945:949<7<6:77144::.4650484444444$4990944.497779//----(-///-////&//;////&//9990444
@N9IO0:00778:05906
GACGGAGGGCGCAAGCGTTGTTCGGAATCACTGGGCGTAAAGCGCGCGCGGGCGGATGAACAAGTCGGGAGTGAAAGACCGGGGCTCAACTCCGGACCCGCTTTCGAGACTGTTCGTCTAGGGACCGGTAGGGGCGGGTGGAATTCCCGGTGTAGCGGTGGAATGCGTAGAGATCGGGAAGAACACCGGTGGCGAAGGCGGCCCGCTGGGCCGGATCCGACGCTGAGGCGCGAAAGCGTGGGGAGCAAACAGG
+
CGBB?BBC=?A??<??>?;??>AC@D;;;CCABF>???DC:?@AAAAABBB<@@=???C@CC?BBCCC=B@;;9@39:A=@@@8?????CBB>A=@A>8=?@@8AA@@AAD@@<@A?@A;;;0:A;A;ACIGJ7BBD>DDAC=@<@A<A=ABCA;;<>AA>A>@@@CA@A@=:99==6==@A<A??;>9@?;@?B:@6;;;?A;ABBBF?C@C?A@A?<;;<00000+0=>>AA<BAAAGLF<CCCBB=BAA?
@N9IO0:00783:05872
GACAGAGGGGGCAAGCGTTGCTCGGAATTACTGGGCGTAAAGGGCGCGTAGGCGGGATGGCAAGTCGGTCGTGAAATCCCTCGGCTCAACTGAGGAACGTCGATCGATACTGCCGTTCTTGAGGGTTGCAGAGGAGACTGGAATTCCCGGTGTAGCGGTGAAATGTGTAGAGAGTCGGGGAGGAACGACCGGTGGCGAAGGCGGGTCTCTGGGCAACTCCTGACGCGTGAGGCGGCGAAAGCGTCGGGAGCAAACGGG
+
;;A?@;99:9*7>7;<B=6::?@A>A@C?BB@@@<@@ABB=BB>???CA@@>@@@5<00,0839>>@8>;;;<>@8@@@6<;;5599@;AA;::2:;A?@A???@::;AAAAB?CA?AB>AAAA;@<@A@9992999=><5:28199,938?<:999;@CDD>AA:9555/////////&/6)3-/668171//)///5:7:;;4:<;;9:9.95.9:?8///-5--////)/4.498808884444)49444)5:=4
@N9IO0:00786:05883
TACAGAGGGTGCGAGCGTTAATCGGAATTACTGGGCGTAAAGCGTGCGTAGACGGTTATTTAAGTCGGATGTGAAAGCCCCGGGCTCAACCTGGGAATTGCATTCGAGACTGAATAGCTAGGGTGCGGTAGAGGGAAGCGGAATTTCCGGTGTAGCGGTGAAATGCGTAGATATCGGAAGGAACATCAGTGGCGAAAGCGGCTTCCTGGACCAGCACCGACGTTCAGGCACGAAAGCGTGGGGAGCAA
+
BCCCCAAA7;;@CCCAAC?B8<;B=A=A7;<@AD>;;;BE9;;B;;;;;AAB;;7;>AA@;A6;:AB;A:;;BBC7;;CB7AC=>000;@;<>=,0*9;@>??<@<;::BDCD@C;;;BAAA;;::@?A::8AA9A:>>@9?=AA;@=A?A@?AA@>8@?::3:=@@@@=?9938>;@.3.36@ABBB@@@499;=4==<9673749A5>=5977772-----2644*--.266.//.8888.89597
@N9IO0:00800:05864
TACGGGGGGAGCAAGCGTTGCTCGGAATTACTGGGCGTAAAGCGTACGCAGGCGCCTTGCCAGTCAGGCGTAAAAGCCCGGGGCTGCAACCCCGGGAACCGGTCGCTTGATACTACAAGGCTTGAGTACGGGAGAGGGGTGTGGAATTCCCAGTGTAGAAGTGAAATTCGTAGATATTGGGAGGAACACCGGTGGCGAAGGCGACACCCTGGCCCGAAACTGACGCTCATGTACGAAAGCGTGGGGAGCAAACAGG
+
ABBCCCCC)BB??=?@BA=??AA?8=39-3;>AA@999DC<??BBA9999:4:?@5;5:;49>==>A;@;;<<<0;;=5=<<,/---50555)58(-(-(/)//954.44444/9//)/)//)/<>>BBDD<BBCCCC;CBBA@C?A?AC=BCCAAACB?BCBBB=C?;;;@@@@@D?CB=BB<@=@AB?C=@?=?@@@C@CAAACCC>BB8::8;@B<ABABA@A@;;;>>??;;;/9>:99C@4>?><>5===9
@N9IO0:00800:05874
TACGTAGGGGGCGAGCGTTGTCCGGATTTATTGGGCGTAAAGAGCTCGTAGGCGGTTTGGCAAGTCGGGTGTGAAAATCCGGGCTCAACTCGGAGACGCCACTCGATACTGCCATGACTCGAGTCCGGTAGGGGAGTGCGGAATTCCTGGTGTAGCGGTGAAATGCGCAGATATCAGGAGGAACACCGGTGGCGAAGGCGGCACTCTGGGCCGGAACTGACGCTGAGGAGCGAAAGCGTGGGGAGCGAACAGG
+
BB??@;;;;;*;;;;@A?9=A=>D799B4@@=@@8;>9@@8@9:;?ACB;;4;A4;;0;>@D=@@;;;0;ABBBDD;CC?@A8@>::49=43-3:993404:<:::::@@?=8?;994@?@:9:C@DBBCIHI9;;AB@@9=:C?B@BC@CC;:6>C<@9:4(9449>@959<99::,//4947<>.515949<@9A;>B:A995;<:<)405397;<<<555>9999;;;@??6=;99944&449::59==;
@N9IO0:00802:05889
TACGGGGGGGGCAAGCGTTGTTCGGAATTACTGGGCGTAAAGGGCTCGTAGGTGGCCAACTAAGTCATACGTGAAATCCCTCGGCTTAACCGGGGAACTGCGCCTGATACTGGTTGGCTTGAGTTTGGGAGAGGGACGCGGAATTCCAGGTGTAGCGGTGAAATGCGTAGATATCTGGAGGAACACCGGTGGCGAAGGCGGCGTCCTGGACCAATACTGACACTGAGGAGCGAAAGCCAGGGGAGCAAACGGG
+
BB<;;;;;;;":?4:;AC;?@:AA7=;=:==99:/998BA>CD>BBABAAA<<;5;<@<@AA<@AA@:::BBBBE>A@@9>;;5;A>A@D@DDD;C@C@@;;;?CCCDCCBC@C@D@CB@AAAAD=BC>@@@AD>C;;;A?A<@<@?@@=A@@@@?@;????<@AAABBAAABB@@?>@C=A=A@@=@=AA<@@A=A>@@=@A@@@BC@BB?B@CAAA@?@B@@@BB>BBCCCE?CC?;;;;.;AABB<AAB;
@N9IO0:00809:05891
GACAGAGGGGGCAAGCGTTGCTCGGAATCACTGGGCGTAAAGGGCGCGTAGGCGGGGGCCAAGTCGGTCGTGAAATCCTCGGGCTCAACTCGAGGGGTCGGCCGAAACTGGTTTTCTTGAGGGGCGCAGAGGAGCTGGATTCCGGTGTACGCGGTGCAAATGTGTAGAGATCGGGAGGAACACCGGTGGCGAAGGCGGGGGCTCTGGGCGCACCCTGACGCTGAGGCGCGAAGGCGTGGGGAGCAAACGGG
+
@?B@>AAAAA2@B?BAAA7::?@?:?<??ACAAB<@@@??:@B=BA?A?8919;4;4)47;5;;:;8<::5<;C=CC>BAAA;;:59477//////'///)/8:<@665559;;+;;8<=>>>2;@?@@=<38..--(--(-(-0-////66649///92=:<<=5//---567(--160699(/*386;<<6;477333$399?CC:A??:95,5522666822,29<:7,5,788B==->>??919AA3
@N9IO0:00811:05876
AACGGAGGGTGCAAGCGTTGTTCGGAATTACTGGGCGTAAAGCGCGTGCAGGTGGTCTTTTAAGTTTCGTGTGAAAGCCCTCGGCTTAACCGAGGAACGGCACGGAAAACTGAGAGACTTGAATACGGGAGAAGAGGGCGGAATTCCCAGTGTAGAGGTGAAATTCGTAGATATTGGAGGAACACCGGTGGCGAAAGCGGCTCTCTAGACCGATATTGACGCTCATACGCGAGAGCGTGGGTAGCAAACAGG
+
;*9B5:9@4?@?C?C;;;@DFABC@B?A=@A9883:==BB=BCAABBAA>=9<<+00<<<3>;AAA>DCBBBA@@<??C7==B>BB@B@F>A@A?D>ABACC@>3:9:-9A>@A;;;@A@BB@CCBCB=BB@<@;;;0;B>C?CACF?CCCCCCCBB=A;;:0;=AAABAA???5;5;@4;4;B?=A=??=@CCD=BBB?A?>?AAA999?AAABC=999BBB999C999AAA@@@@:99*8866::.///3
@N9IO0:00776:05916
TACGGGGGGGGCAAGCGTTGTCCGGAATCATTGGGCGTAAAGGGTGCGTAGGCGGAATGGTAAGTCAGGAGTGAAAGACTCGCGCTTAACGCGGGTTCTGCTTTTGATACTGTCATTCTTGAGTGCGGAAGAGGGAAGTGGAATTCCCGGTGTAGCGGATGAAATGCGTAGATATCGGGAAGAACACCGGTAGCGAAAGCGGCTTCCTAGTCCGTAACTGACGCTGAGGCACGAAAGCGTGGGGTAGCAAACAGG
+
BBBDEDEDED"BB;;;;C>BBD@B?A>@>>>;>>9>=>==5>?7??@AADC?BB?A8993:=9==@@@?;;;;DD>BCCCAAABCCADABBAAA9>9000;;;;+08879=?=;<A39939?999=<2929944(4.49;6;7<7<:4:04--65--(---..(-99989;;////;:191/4.3336:4444;888(444.44.4.4<;44044479959999;73359:///;(//33333&333444(4:<5
@N9IO0:00797:05930
TACAGAGGGGGCTAGCGTTGTTCGGAATTACTGGGCGTAAAGGGCGCGTAGGTGGCCTGTTAAGTCGAACGTGAAATCCCCGGGCTCAACCCGGGAACTGCGTCCGAGACTGGCAGGCTCGAATCCGGGAGAGGGATGTGGAATTCCAGGTGTAGCGGTGAAATGCGTAGATATCTGGAGGAACACCGGTGGCGAAGGCGGCATCCTGGACCGGTATTGACGCTGAGGCGCGAAAGCCAGGGGAGCAAACGGG
+
CCBBBBAA@A1978?>??;?@=??=?@F@DBBBB9>=>>?9?D=AA@@A?:6<<+0+0>>;A8::????999AAA9?@??6@A;D@:0-00+0>5=+00::<<=:@999>>?=AAB@;;;;:=??;?@6>>=>>6@@@@@?C?B@BAGFACCCCECC?B@??0;;AAABBCBB;;;A@BB?C?AAA?B?CD@BBB=A>AA=AABB>BB>BB@CACCC@CCBBBB;;;@DBBCCC;@@>BABB7;;;@@;?@B9
@N9IO0:00804:05946
TACGGAGGTGGCAAGCGTTGCTCGGAATCACTGGGCGTAAAGGGCGCGTAGGCGGGGAGGTAAGTCGGGTGTGAAATCCCTCGGCCCAACCGAGGAACTGCGCCCGAGACTGCTTTTCTTGAGTCCCGGAGAGGAAGGTGGAATTCCCGGTGTAGCGGTGAAATGTGTAGAGATCGGGAGGAACACCGGTGGCGAAGGCGGCCTTCTGGACGGTGACTGACGCTGAGGCGCGAAAGCGTGGGGAGCAAACGGG
+
BBDD@A?>?B?@B?ABBB9;;BBB?B8::ABBBB>BAACC9??9?==@@:;4;?@?7AA?BD@CA@AE=;;;@A@8@@@6=9:2:9)9;@4:;B@C=@@BC@AA;@A@@ABA@@CC9A@=@@AAEH?G?BBBB@C?B@BC?C@B=BD8:9:CBBCBB>BBBB>:;;CCBABAA;;;F?DC@C@:::?A?@@>@DE@D@CB>B?B?BCC=B@B?BBBBBBBBBBB@@@=@A@AAB<BBBBCED:AACCC>DDD=
@N9IO0:00766:05980
TACGAAGGGTGCAAGCGTTACTCGGAATTACTGGGCGTAAAGCGTGCGTAGGTGGTTTGTTAAGTCTGATGTGAAAGCCCTGGGCTCAACCTGGGAACGGCATTGGATACTGGCTTACTAGAGTGCGGTAGAGGGGTGTGGAATTCCCGGTGTAGCAGTGAAATGCGTAGATATCGGGAGGAACATCTGTGGCGAAGGCGACACCCTGGACCAGCACTGACACTGAGGCACGAAAGCGTGGGGAGCAAACAG
+
@@@<;5;;0:;AB=BBBBACDCBB?C=A6@A?=@:;:;@@7B;@;<<@:;;7:@;@C=B<=;<8:8999?>>>>94:>;5CB>559CC9C8CB=4:4884?@>28/9==<<>:=@;@@????A???A4999====5?:7<8C>B>BB=B>ABA;;;@@AACB=BCCBBBBBCCBBBD::;?A@B@@?@>=?;@@@=A=?@>=>@?8@C7<?=AA@??<8AA?966//(/9668=39;88988.9:===2:9:
@N9IO0:00774:05998
TACGTAGGGTGCGAGCGTTAATCGGAATTACTGGGCGTAAAGCGTGCGCAGGCGGTTTTGTAAGCCAGATGTGAAATCCCCGGGCTTAACCTGGGAATGGCATTTGGGACTGCAAGGCTGGAGTGCGGCAGAGGAGACTGGAATTCCTGGTGTAGCAGTGAAATGCGTAGATATCAGGAGGAATACCGATGGCGAAGGCAGGTCTCTGGGCTGACACTGACGCTCATGCACGAAAGCGTGGGGAGCAAACAGG
+
CBAAABBC<@@BABB:;0-0?AA@9@+0*00ACD>AAACD=@@C@@@BBBB@CB>AAA.;;A>AA?BBCCB@@@@9@AAA8BD>A@@C@C?CBA9?;>@=??@?.99.87973;8<8B<A579><>@=AA????BB???=8=8?;??BA=AA?><?@@ABCC>B@?;A??;:::9:93998=;>>D=B@==5;;=9=:>;;5;>::;:8.::;9:>=<=?888;??A@@;;;FE8=<=::::/:<:::0:==6
@N9IO0:00785:05966
GACAGAGGGTGCAAACGTTGCTCGGAATCACTGGGCGTAAAGGGCGTGTAGGCGGGCAGGTAAGTCGGGCGTGAAATCCCTGGGCTCAACCCAGGAACTGCACTCGAAACTACTTGCCTTGAGTGCCGGAGAGGAAAGCGGAATACCTGGTGTAGAGGTGAAATTCGTAGATATCAGGTGGAACACCAGTGGCGAAGGCGGCTTTCTGGACGGTAACTGGACGCTGAGACGCGAAAAGCGTGGGGAGCAAACAGG
+
BBBBBCCC=@ABCD<C??<??;?C?C>AABBCCC>@?@DD>DC>BBB@A???88938888>><?@?A?:A9::9D<ABC<BBC>BBBB?BB>BA=@;99:9::?AABB>BBBBB?BB=@5;;@@;;5;=@@@B>BD<@@B<@6;<@=AB>BBCBBAA?AFFF=C9;;BBBCDB;000+00*0:0/.05://)///)/28838880::948::-3/)///)/9988///388>3733&7737333&389:>6<@@=
@N9IO0:00796:05996
TACGGGGGGGGCAAGCGTTGTTCGGAATTACTGGGCGTAAAGGGCCAGTAGGCGGCCAACTAAGTCGGATGTGAAATCCCCAGGCTTAACCTGGGAACTGCATCCGATACTGGATGGCTTGAATTCGGGAGAGGATGCAGAATTCCAGGTGTAGCGGTGAAATGCGTAGATATCTGGAGGAATACCGGTGGCGAAGGCGGCATCCTGGACCGACATTGACGCTGAACGGCGAAAAGCTAGGGGAGCAA
+
9:A>=<<<<<"00*/0//8<96995=7?9@A??@:??>AA=AA9A5854;=<8817171733-387:17/000/0(----&//)//)/)/59993<0555599;5;;<>>>>4:::49;;A>?B@BDD9@@..*-5.--784<7<7@<9554<<7717<==6@>>99999??::4<43304799>5>:44.99929.9?6;>?:6557=<3:::99.9<<<?A<@8<A5;9:::+:////77+79555
@N9IO0:00798:05965
TACGTAGGGTGCGAGCGTTAATCGGAATACTGGGCGTAAAGCGTGCGCAGGCGGTTATGTAAGACAGTTGTGAAATCCCCGGGCTCAACCTGGGAATTGCATCTGTGACTGCATAGCTAGAGTACGGTAGAGGGGGATGGAATTCCGCGTGTAGCAGTGAAATGCGTAGATATGCGGAGGAACACCGATGGCGAAGGCAATCCCCTGGACCTGTACTGACGCTCATGCACGAAAGGCGTGGGGAGCAAACAGG
+
CBBBCDCB<@@BBBBAAA@D@C;:6;5;;;A@A;;;;FF=BAA@@AAABC@CC@C@BBBCC@C:::B@5;;;;;0;ABB.;;6;BBBAF@CBB=C@C@CAAAC998??AAC@B99::?@@@ABBBB?BA??>>>>0>@@=?<?=??CBB???@@@@@BBCE>CBBBCCCABBBBBB@BC@C?BBGABB@@;?9818:==4>B=?.==+0/1688;:333333388<8888///(/)//;;;;.779;;3;<@:
@N9IO0:00805:05989
TACGGAGGGTGCGAGCGTTGTCCGGAATCACTGGGCGTAAAGGGCGCGTAGGCGGCCCGTTAAGTGGCTGGTGAAATCCCGCGGCTCAACTGCGGGGCTGCCGGTCAGACTGGCGAGCTAGAGCACGGTAGGGGCAGATGGAATTCCCGGTGTAGCGGTGGAATGCGTAGAGATCGGGAAGAATACCAGTGGCGAAGGCGTTCTGCTGGGCCGTTGCTGACGCTGAGGCGCGACAGCGTGGGGAGCAAACAGG
+
CCBB?BBB<@@DBBBCDC?BBB>B=@=AABGBED>BBBBB<BB=BBBBBBB<;:8;B<BB@C;<;B>B;;5;ABB;@@@5>00*09;A5=669@==0==AB?B@CGDDFBBB>@@BBACB@@@BBA@=@;:::-9@A@@A5;.66<>6>:>>;;;==8=C<D@CGIHBCBBABBBBB=B8<@>ABA?BBBB@BCD=A<?=B<@AABBCC=C@BB?BBCAABCCB;;;?BBB;;<BDCCCCDC9B@@==6;;;;
@N9IO0:00812:05965
TACGGAGGATCCAAGCGTTATCCGGAATCATTGGGTTTAAAGGGTCCGTAGGCGGTTTAGTAAGTCAGTGGTGAAAGCCCATCGCTCAACGGTGGAACGGCCATTGATACTGCTAGACTTGAATTATTAGGAAGTAACTAGAATATGTAGTGTAGCGGTGAAATGCTTAGAGATTACATGGAATACCAATTGCGAAGGCAGGTTACTACTAATTGATTGACGCTGATGGACGAAAGCGTGGGGAGCGAACAGG
+
BCBC?BB=@??:>9??@@=@CCAD@D@BBBCAGJ=DC:@@9@<8@B@BCCEAAA?@F=ABBA>BABBBCC?C@?>;A=?9???>A@9;8;C?AA=@@:97:=AA@EBBBB899@@??@?8:;@D?AA>@A=A<@@C=@@B@@<?ACAABBBBCC@@@=@AAC=BCBB@BBBBBC@??@AA6;6;BA>B=@<@@?@4;29748<5<<<966B=B?B;;0;=>:;4BB::5;9;;;0;@>?@DD8:;;;;7;AB;
@N9IO0:00766:06052
GAGCGTAGGGGCGCGAAGCCGTTGTCCGGATTTATTGGGCGTAAAGAGCTCGTAGGCGGCTTGTTGCGTCGACTGTGAAAACCTGCGGCTCAACCGTGTGGTCTGCAGTCGATACGGGCAGGCTGGAGTTCGGTAGGGGAGACTGGAATTCCTGGTGTAGCGGTGAAATGCGCAGATATCAGGAGGAACACCGGTGGCGAAGGCGGGTCTCTGGGCCGATACTGACGCTGAGGAGCGAAAAGCGTGGGGAGCGAACAGG
+
>.-.--,---&-////)/5.596;>A;A9<<>7>>7;;09:555)59444599==2555:<3:=8>==?>??@@????>>+0+0@=?;@@@A795:@A@B?A;;:;@@@A@@@;;;@/:::49AC;BBB@BBABBCCC7AB;;;B@G@JEG=<;AA???@@@;AB??8:::;@@ABBB@@??9==3848<?=@6::=A??5:29:A9??CB???6@=@:99<;777:9999@89949444&4::3333&33344.4445
@N9IO0:00768:06050
TACAGAGGTGGCAAGCGTTGCTCGGTATCACTGGGCTTAAAGGGCGCGTAGGCTGTGCGGCACGGTTTGGGTGAAATCCCTCGGCTCAACCGAGGAACTGCCCGGGCTACGGCCGCGCTCGACTGCATCAGGGGAAGATGGAACTCCCGGTGGAGCGGTGAAATGCGTAGATATCGGGAGGAACGCCGGTGGCGAAAGCGATCTTCTGGGGTGCAAGTGACGCTGAGGCGCGAAAAGCCAGGGGAGCAAAGCGG
+
B@CBB@@>@B?BB>@@BB@EABAC@C@@@A@??>5>B4994;B<BCCCCCC?DCCCCCC@CCBBADD>CC>BBCC?BCB>BAA<@@@C?B79;B?A?CCBBB<BB=BBBBB@B>BBBBCD@A@AA@BBA????8?=@AAB?B?ABBD=B?BC?ABBCACCCC>CCCCBBAA@?@@@A9<;5;4;@@=B?BB?CJEE=@A@@@BB?BBBCD;@@BB=@@CA@@@@;:;:?@A:;;;&::.44:4-//0/:(//88
@N9IO0:00780:06026
GACGGGGGGGGCAAGTGTTCTTCGGAATGACTGGGCGTAAAGGGCACGTAGGCGGTGAATCGGGTTGAAAGTGAAAGTCGCCAAAAACTGGCGGAATGCTCTCGAAACCAATTCACTTGAGTGAGACAGAGGAGAGTGGAATTTCGTGTGTAGGGGTGAAATCCGGAGATCTACGAAGGAACGCCAAAAAGCGAAGGCAGCTCTCTGGGTCCCTACCGACGCTGGGGTGCGAAAGCATGGGGAGCGAACGGG
+
CCBBA@C@@@"@C=AAAA?BC>AA?A7::::CDC>AAABF>CC=@?::9<<<995:AB>AABB=C?CFD>CBBCL@C@@@@=>@@@.@:959B?B?@A@BAAAAAA<A?C=@>@BBB>BAABBBCCCCDBB?BBBB@A=@5;;0;AAB@@;::CC:ABBC:??>@=@@AABDDBCB@D@C;;<B>AA@B*;94;4;5@>ABC>?B;;@6@=C4C;95;@;;;;999-8<<889.8899999*444;<.45:3
@N9IO0:00787:06017
GACAGAGGGGGCAAGCGTTGCTCGGAATCACTGGGCGTAAAGGGCGCGTAGGCGGGATGGCAAGTCGGTCGTGAAATCCCTTGGCTCAACTGAGGGGAGTCGGCCGATACTGCTGTTCTTGAGGGATGCAGAGGAGACTGGAATTCCCGGTGTAGCGGTGAAATGTGTAGAGATCGGGAGGAACACCGGTGGCGAAGGCGGGTCTCTGGGCATCTCCTGACGCTGAGGCGCGAAAGCGTGGGGAGCAAACGGG
+
BBBBBCBDDG5BB:::BB8::BBD?B=?@BD@AA<@@AAB=AC>??>:::?;@BB9A::8;C?CC;;7;A@@A@@8ABB=B>B?B@<@4:995999&9599@8A696@@A@@@@AA?AB@CAAA;@A@@@BCE>@ABCCD@D?C=??:?<@?@CBBB?BBBA<BB;69CBBBCBBBC=B<7A<ACA>A=:949<A=C???=78777798*788=?A=@AABAABAAA=A?<899/9=?@ACC9AABBB=A@@;
@N9IO0:00790:06037
TACGTAGGGTGCGAGCGTTAATCGGAATTACTGGGCGTAAAGCGTGCGCAGGCGGTCTTGCAAGCTGGGTGTGAAAGCCCCGGGCTCAACCTGGGAGGTGCATTCAGGACTGCGAGGCTGGAGTGCGGCAGAGGGAGGTGGAATTCCACGTGTAGCAGTGAAATGCGTAGAGATGTGGAGGAACACCGATGGCGAAGGCAGCCTCCTGGGCCGACACTGACGCTCATGCACGAAAGCGTGGGGAGCAAACA
+
DCBAA;;;6;AC@@@;;;@C@ECC=A4<299CCE;A@;;;0:A@ABAAACC@BB=@AB6;;;?A?@@A9??9:/7(//6:*:9*0///)/6:<=454258888594835:<@?AA?=?AA599;:;>9:9999=5==3=>5>.9.949599A:9:BDCBCFF>;;;B;;;@AA@@@@600+0*0<=,0;BC@BCEAE?BB;;7;@=ABD=B?;;;CCAAA@@@@@@@CBABBBB6?A;;;;;.;AAAB<;;
@N9IO0:00799:06013
TACGGGGGGGGGCAAGCGTTGTTCGGAATTACTGGGCGTAAAGGGCTCGTAGGCGGCCAACTAAGTCGACGTGAAATCCCCAGGCTCAACCTGGGAACTGCGTCCGATACTGGATGGCTTGAATTCGGGAGAGGGATGCAGAATTCCAGGTGTAGCGGTGAAATGCGTAGATATCTGGAGGAATACCGGTGGCGAAGGCGGCATCCTGGACCGACATTGACGCTGAGTGAGCGAAAAGCCAGGGGAGCAAACGG
+
AA@@@@@@@@@"@@<@@AA>;;9;D?B?B@CBCCB=::9@@8@@<AB@@@A@=00,0,0,0=;900004<444::29=99+44.4:4:299@@@:@4:9:9:@A9=?;<:@A=@AA:00-0?;@<@BB=BABDC?BBCBBBB?A;?;??<@@@AA;;7;;;C=CB;;;CBCCCC<<:=??;??@@A>A?AA>AAA=@=@@<@AA@=AA?AB?BBBBB>B@@AA;;;BB@;;;;;;;&:;655:5-559<<0595
@N9IO0:00805:06058
TACGAAGGTGGCAAGCGTTGTTCGGATTTACTGGGCGTACAGGGAGCGTAGGCGGTTGGATAAGCCCTCCGTGAAATCTCCAGGCTTAAACCTGGAAAGTGCAGAGGGGACTGTTCAGCTAGAGGATGGGAGAGGAGCGCGGAATTCCCGGTGTAGCGGTGAAATGCGTAGAGATCGGGAGGAAGGCCGGTGGCGAAGGCGGCGCTCTGGAACATTTCTGACGCTGAGGCTCGAAAGCGTGGGGAGCAAAC
+
BBA@@496:A=AD@BBBB<AA;BB<A@C=BBCCC>ABBCCCCG>BAABA@><:;4:=?9@@A5<;A<AB?BAAAA9??::6:?;>>19:(369>9@;,37999;<8<<.3338849;;A@<:::5:<@@;@B9858==?>@=A?@?AA<@7>?9998;5:::<4<A@;::;4<999:=4::9B@C@C@C9BB8<888=88:54=;:::=7=8@@AA;@333:<;77771333;;;188:>>AA698.88/8
@N9IO0:00766:06063
TACGTAGGGGGCAAGCGTTGTCCGGATTCATTGGGCGTAAAGAGCTCGTAGGCGGCTTGATAAGTCGGGTGTGAAATCTCCAGGCTCAACCTGGAGTCGCCACTCGATACTGTTATGGCTTGAGTCCGGTAGGGGGACCACGGAATTCCTGGTGTAGCGGTGAAATGCGCAGATATCAGGAGGAACACCGGTGGCGAAGGCGGTGGTCTGGGCCGGCACTGACGCTGAGGAGCGAAAGCGTGGGTAGCGAACAGG
+
;;;>><<<<<*;?8=499.55;5:;;@<@>>9>>4::377*333384338:68948858849.4:444)494444)44//)//)/:/0)/65505::5565954959550<00)/99)/;294944.469;;A@@0A=9=BA:>9<9@9@A;@@?>=5505==>4;@;<965<?;566=156:=8<=A<@=BCACBC?A>AB>;<7;?@@@8@4;.:??@@@@@B@@@B@@@@BCB>BECCCC6;<A;99:>=@<
@N9IO0:00769:06084
TACGTAGGGTGCGAGCGTTAATCGGAATTACTGGGCGTAAAGCGTGCGCAGGCGGCGCCGCAAGTCGAGTGTGAAATCCCCGAAGCCTTAACTTGGGAATTGCGCTCGAAACTACGGTGCTGGAGTGTGGCAGAGGGAGGTGGAATTCCACGTGTAGCGGTGAAATGCGTAGAGATGTGGAGGAACACCGATGGCGAAGGCAGCCTCCTGGGCCAACACTGACGCTCATGCACGAAAGCGTGGGGAGCAAACAGG
+
<>499;;;09@4:;A@78*.*...(-(-(--799055555)5555::;;/0+00+0/02>>@7:?@555<<;:::/43::+9943-(-(-(--059(/)5.5544899;=7<<<<<6:=??<173333349:;;<=3::7:;788>8=???>::>=>>?7<:99198999:99<<:::838<.4.3::57===9>?A=A999>?;@B99:D9?9?;;:;:0;0/00---///////+4<;8<88&4444;2:=82
@N9IO0:00787:06098
GACAGAGGGTGCAAACGTTGTTCGGAATTACTGGGCGTAAAGCGCGTGTAGGCGGCTATGCAAGTCGGATGTGAAAGCCCTCGGCTCAACCGGGGAAGTGCACCCGAAACTGCAAAGCTAGAGTCTCGGAGAGGATCGTGGAATTCTCGGTGTAGAGGTGAAATTCGTAGATATCGAGAGGAACACCGGTGGCGAAGGCGGCGATCTGGACGATGACTGACGCTGAGACGCGAAAAGCGTGGGGAGCAAACAGG
+
@@@?@??C6??;:9)///)//58839+/)3:>@A;@@@BB6;<@@AABAAA=::8;CBABAB15;CB6;665A<<5B==6;;?8ABAA7<8B=@2B69;>B>>>7C=A0656;B=6BBBC;;;===5;29@CA?BBAA@B=B<A?ACAA>?A>?000700/;2:6:;:?>>BB@AB?933.3,3=<3848;28::5:6::488:33336;5332257<=AA@9::8687895788&7669A;;.@;<>=3;==6
@N9IO0:00794:06060
GACAGAGGGGGCAAGCGTTGCTCGGAATCACTGGGCGTAAAGGGCGCGTAGGCGGGATGGCAAGTCGGTCGTGAAATCCTTCGGCTCAACCGAAGAACGTCGGCCGATACTGCCGTTCTTGAGGGATGCAGAGGAGATTGGAATTCCCGGTGTAGCGGTGAAATGTGTAGAGATCGGGAGGAACACCGGTGGCGAAGGCGGGTCTCTGGGCATCTCCTGACGCTGAGGCGCGAAAGGCGTGGGGAGCAAACGG
+
BBCBA;:9:9*9@?A@AA8::@AB?B=@?AABDD>A@@==7>=7>>=BA@@=@AB8A::5;B>CDBC?BBBBCCC=CC<A;;;5;;;B=B>BC=BB?A?>AB393:=@?@AAA?BB@BD@CBBA;A@@@@BBB9;;CC@C@E?C?CD>B=AE;;;AB>@ADC>@@@A@@@@@@@BED9@?4;4:::9=99@9=@<8=99;;/9>>@BBB=BCAA<<9BBB@CBA99575:/9:>*0*09/444&4;444)4<<
@N9IO0:00795:06068
TACGAAGGGGGCTAGCGTTGCTCGGAATTACTGGGCGTAAAGGGCGCGTAGGCGGATATTTAAGTCAGGGGTGAAAGCCCGGGGCTCAACCTCGGAATTGCCTTTGATACTGGATATCTTGAGTTCGGGAGAGGTGAGTGGAATGCCGAGTGTAGAGGTGAAATTCGTAGATATTCGGCGGAACACCAGTGGCGAAGGCGACTCACTGGCCCGATACTGACGCTGAGGCGCGAAAGCGTGGGGAGCAAACAGG
+
AAA@@:>?>?099:A9:97::??A;?<@>A@??@8?>=??:@@<AA@@@CC?BB?B@@BB;@=@@@@@AC6>>??8?==*877*7;=A:B9BBB>B?B>@@?BB=BBBABAB=@>@;;;?CBBB@AAB>BBBCACBBCCC@D?CBB>BBBCBBDC;:6:@@B;B=BB;;;@A@@;@B=;;7;>;;;>AA??;???;??BBBCCCBBA@>?C:??@???AB???D?@A>AABBBC<??AA@@@6@?>?A;@?=9
@N9IO0:00795:06098
TACGAAGGGGGCAAGCGTTGTTCGGAATTACTGGGCGTAAAGGGCGCGTAGGCGGCCGATCAAGTCAGGCGTGAAATTCCCGGGCTCAACCTGGGGGCTGCGCTTGATACTGATTGGCTTGAATGGCGGGAGAGGATAGTGGAATTCCCAGTGTAGAGGTGAAATTCGTAGATATTGGGAAGACACCGGTGGCGAAGGCGGCTATCTGGCCCGTGATTGACGCTGAGGCGCGAAAGCGTGGGGAGCAAACAGG
+
?A<;<9>>>>+=C8B:@A=?A?BB?B;C;?@;;:09?:>?<@>5@BA;555644.458455<8;<445444/999)/)/:)//)/7/5.5.59===+=:55555.599955559.5.44599400)//7.7::;55//00=*0)/)//(/9=<AAA::7:=@D0:09549?@?;4./:/9800-55080..(//06<;@D@????::@?DC=BB@@<388555<<<<7;?=?@@;@@BBCBA39:987(37:6
@N9IO0:00809:06070
TACGTAGGGTGCGAGCGTTAATCGGAATTACTGGGCGTAAAGCGTGCGTAGGCGGTACGCCGTGTCCTGTGTGAAAGCCCCGGGCTCAACCTGGGAATGGCATGGGAAACTGGCGCACTGGAGTGTGGCAGAGGGGGGTGGAATTCCGCGTGTAGCAGTGAAATGCGTAGAGATGCGGAGGAACACCGATGGCGAAGGCAGCCCCCTGGGCCAACACTGACGCTGAGGGCACGAAAGCGTGGGGAGCAAACAGG
+
AB???BBC<@?@A@@9:9?@?C@@<A7;7;CCCC>CHCCC>BAA@@AEGCC@BC@CCCCC?AA????CCCBCCDD:::CC8@A<AAAA?C?AC@9?;??;?AA?A<A@;@A@=A@A@@@@<9:9@>>;?900@@>>@'00+0+0+0<AABAABBBCCCCCCD=BB@@@BBBABAAAA=BB?B@@@@=@@>>9<?A497:?@?FFF2BAC>C@C?BA@@@A@??::;AA=ABB@?@:@ABDBED9A@BBF?:::@
@N9IO0:00787:06145
TACAGAGGGGGCAAGCGTTGTTCGGAATTACTGGGCGTAAAGGGCGCGTAGGCGGCCTGCTAAGTCGAACGTGAAATCCCTGGGCTCAACCCAGGAACTGCGTCCGATACTGGTTGGCTTGAATCCGGGAGAGGGACGTGGAATTCCAGGTGTAGCGGTGAAATGCGTAGATATCTGGAGGAACACCGGTGGCGAAGGCGACGTCCTGGACCGGCATTGACGCTGAGGCGCGAAAGCCAGGGGAGCAA
+
DC@?>:9999*:B?ABBB@BC?AB@BAF?@@CGG>AAADD>DD=CCBBA@@=?@;A?BB@BC=AAECC@BAACCC?CCB:@>?:@@@C?BB=@@=?:ABAAABC8<BBBAAA=A;A<@@39>3>@:AB<A:@@?8=@?:?9=9=:C9??8?<?>>AA;A=?=5>@@@@ABB;;;@@C=AA7;8<AB?C?BB@CCB?@?@BCDECC@CB>BB?B>A@@=@BAABB@@@>@@@@AA<AA;>?BB-:0<::
@N9IO0:00788:06117
TACGTAGGGTGCAAGCGTTGTCCGGAATTATTGGGCGTAAAGAGCTCGTAGGCGGTTTGTTGCGTCGGCTGTGAAATCCCGAGGCTCAACCTCGGGTCTGCAGTCGATACGAGCAAACTAGAGTGTTGCAGGGGAGACTGGAATTCCTGGTGTAGCGGTGAAATGCGCAGATATCAGGAGGAACACCGGTGGCGAAGGCGGGTCTCTGGGCAACAACTGACGCTGGAGGAGCGAAAGCCGTGGGGAGCGAACAGG
+
BBDCA:99/;;:@=@BCC;;:C@C>A?B>A@@DC;?@::9.8949;<A?BA>@?4::,;@>@A;<:B>BBCABBB=A@@3=00+0@00+0*99@B9AB;9;969@@<<BAB@A;;;0;BCABBBAA=ACCCCC6;;@@;;5;=B>B?BE>AAAAABB@BBCC>;;;A;;;BABBBAA6::;?;?AB?CAED>A;:4:3:@A=CA????>9<@;7849;;;>0000)/61//39891//(/////&/8333-4485
@N9IO0:00789:06131
TACGTAGGTGGCAAGCGTTGTCCGGATTTACTGGGCGTAAAGCGCGTGTAGGTGGTTTGGAAAGTCCGGGGTGAAATCTTGCGGCTCAACTGCAAGAGGTCCTTGGATACTTCCAGACTTGAGGGAGGCAGAGGAAGGTGGAATTCCCGGTGTAGTGGTGAAATGCGTAGATATCGGGAGGAACACCAGTGGCGAAGGCGGCCTTCTGGGCCTTTCCTGACGCTGAGGCGCGAAAGCGTGGGTAGCAAACCGG
+
EEBAA::6;@<@C@CABB8;;;=A=AAC<;;;CB;:9;@@8@@@BBCBCBD@BB?CF?C@CK?EBB?ADD6;9AA8@@>=@5505===7<55:B=?AA@CC?C?C@AAAAEAH?AAABB?CCCC<;;4:::9==B:?>?=8@:?:??8?=@CA@@AA>ABBD=?@@BAA@@AA@@@C<@@>@@BBB?BBBB?BAA=@=;;5;;@?BBBB<@=@@8?469:=>>=79919<@989.7<?==>8987===*9293
@N9IO0:00800:06131
TACAGAGGGGGCAAGCGTTGTTCGGAATTACTGGGCGTAAAGGGCGCGTAGGCGCCCTCTAAGTCGAACGTGAAATCCCTGGGCTCAACCCAGGAACTGCGTCCGAGACTGGAGGGCTAGAATCCGGGAGAGGGATGTGGAATTCCAGGTGTAGCGGTGAAATGCGTAGATATCTGGAGGAACATCGGTGGCGAAGGCGGCATCCTGGACCGGTATTGACGCTGAGGCGCGAAAAGCCAGGGGAGCAAACGGG
+
BCCAA@@@@@1@C?BB@@=@A?BB@E@D?BB@?@<@BBCD?DJ>CBCBBB@=@?@><@@AB6;;B;;8;AABCD>CCC?CCC>BBCC?BB=@>3:3:555<<<7<;:=999499<5BBBCB>A@8@=5@<=BA<@@A@@8@:B?B@BC?CCCDG?@<@A@A9AA;:;BDCB@@@AA9??>@?AAABB@AA=A@@9=89:6:AAA>BB=@@<@<@AA>@@@@?A@@@:9::9999&44.4444&498>>6;;@4
@N9IO0:00764:06196
TACCAGCACCCCGAGTGGTCGGGACGATTATTGGGCCTAAAGCATCCGTAGCCGGTTTTACAAGTCCTCCGTTAAATCCAACTGCTTAACAGATGGGCCGCGGAGGATACTATAAGACTAGGAGGCAGGAGAGGCAAGCGGTAGACTCAGTGGGTAGGGGTAAAATCCGTTGATCCATTGAAGACCACCAGTGGCGAAGGCGGCGTTGCCAGGAATGCGACTCGGACGGTG
+
>BC9=@?;;;;.;;;AC>A;;<0;@<9;@CC>AB=B@CMK?CBCBA=@@999396;BB7BCC8;;B>BC;;<@CC@BD@D@C;;;C@C?CCCCCCC?C?@@B@;;6:@@???AA=AABACB?@@=@@G7;6<;:=<4933-39666///77773:<<>>1;8>>18;8==-43//)--(--(---(-8(-/8:3999)-(-53,,-3883--(/2779555955.5597::
@N9IO0:00779:06189
GACAGAGGGGGCAAGCGTTGCTCGGAATCACTGGGCGTAAAGGGCGCGTAGGCGGGATGGCAAGTCGGTCGTGAAATCCTCGGGCTCAACTCGAGGGGGTCGGCCGATACTGCCGTTCTTGAGGGATGCAGAGGAGACTGGAATTCCCGGTGTAGCGGTGAAATGTGTAGAGATCGGGAGGAACACCGGTGGCGAAGGCGGGTCTCTGGGCATTCCCTGACGCTGAGGCGCGAAAGCGTGGGGAGCAAACGGG
+
@ACBDFCDDD5AA>AAAD8:;@@C?D999AA@@C;:::AB;AB=AAA?@?B?CBA;@@@=AC?CDBB?@;99A@C6999@@@@:9:9A=969BBBCCC1@@A;?;AA>==@@A;@?;?=<<;;:.:????@AA<@AABBC>A=A5;;0;=@@B@??A<@;9959>>@AAAA?@@BBC=BB?B?BBA=A?BB?BCC@C@CCF?HECCCCD?CCB@CC=AA@@DDC@@@@BBCAAA;@@AAABB5::AAB9@A@6
@N9IO0:00788:06194
TACAGAGGGGGCAAGCGTTGTTCGGAATTACTGGGCGTAAAGGGCGCGTAGGCGGCCTGCTAAGTCGAACGTGAAATCCCTGGGCTCAACCCAGGAACTGCGTCCGATACTGGTTGGCTTGAATCCGGGAGAGGGATGTGGAATTCCAGGTGTAGCGGTGAAATGCGTAGATATCTGGAGGAACACCGGTGGCGAAGGCGACATCCTGGACCGGCATTGACGCTGAGGCGCGAAAAGCCAGGGGAGCAAACG
+
@@B:;;DFDF5AA?BBCC=@@<@@<@=B?BBCCB9;<;@@0<9/9<999>>9>A9A9???>C700>>>80/07;<19;;4;<@399==.99,48.4.5599;;>9><BB===:@;C?A@8<;7;4.44)48444/5::;;2403-3-33-388;<<=8<494,4:8>=AAA@A@@=?9>B9A9???;@;9949BB>A=AABB@?@@BC:=@:=666@9====<>>54.4>:4;::&:95:;A=6=994:144
@N9IO0:00800:06161
TACGGAGGGTGCGAGCGTTGTCCGGAATCACTGGGCGTAAAGGGCGCGTAGGCGGTTCGTTAAGTCGTTGGTGAAATCCCGGGGCTCAACTCCGGGGCGGCCGGCGAGACTGGCGGGCTCGAGCACGGTAGAGGCAGATGGAATTCCCGGTGTAGCGGTGGAATGCGTAGATATCGGGAAGAACACCAGTGGCGAAGGCGTTCTGCTGGGCCGTTGCTGACGCTGAGGCGCGACAGCGTGGGGAGCAAACAGG
+
BBCB?AAB<A@A@@@@@@=@B@GE@B?BBCD9::.9>===6==6999A@==9>?:>;@>>;?7<=>=<7<54459099=4<<<0;;==8;<<:>AA2;;7?7@8@A@==99929:4,98===>999<39999=:=??@AA>A<@;@@8@;@BBABBD?DI?A?ABBB@@@BBBBBAD:@6;;=AAB>AAAB>BCD?CABDE@CAAABAD<A9::?AAA:99CBA???;??@:::@@@@CCCB8@>@@@50009
@N9IO0:00766:06254
TACGGAAGGGGCAAGCGTTGTTCGGAATCATTGGGCGTAAAGGGCGCGTAGGTGGTTCTGTATGTCTACCGTGAAAGCGTACGGCTCAACCGTATTTTGTCGGTAGAAACTGCAGGACTTGAGGCTGGGAGGGGCTGGTGGAATTCCCTGTGTAGCGGTGAAATGCGTAGAGATGGGGGAGAACACTCGTGGCGAAGGCGGCCAGCTAGACCAGTTCTGACACTGAGGCGCGACAGCGTGGGGAGCAAACAGG
+
CCBB>A;?>?4?A;?=>>2::5:C?C?CBAA=A=1>9773(3;1:;???@@@BC=@=@@A@A@;;;A@@6::BAA6=:9:;;A>B@::3:377;<>>3>AA@9:9BDD<BBB;<<<<;;59;>9>998.7978*8??<AC5;4:=@A;@@@BBBCDC@;;;C;@>;:;;:@A@@BBBB0B;<7;;;A@B@B@BCA>A6:929<9::AAABB?BBC@B@C@AA@:::@=AAA;;;@@;;<A@@3AABBB<ABB<
@N9IO0:00770:06252
TACGTAGGGTGCGAGCGTTAATCGGAATTACTGGGCGTAAAGCGTGCGCAGGCGGTTTTGTAAGCCAGATGTGAAATCCCCGGGCTTAACCTGGGAATGGCATTTGGGACTGCAAGGCTGGAGTTTGGCAGAGGAGACTGGAATTCCCGGTGTAGCAGTGAAATGCGTAGATATCGGGAGGAATACCGATGGCGAAGGCAGGTCTCTGGGCTATAACTGACGCTCATGCACGAAAGCGTGGGGAGCAAACAGG
+
BC@@@;;;0<B@@@@;;;?C@BBB?B7<7;BACC>;;;AC;BCBBBAA@@@?BA<?@@.;;C=@A@B@@ABA@AI>BBCC:BB=BB?B?C?BBD<A6;;:?@AA0;;099:93?:?9>:A<<>@=4759????<?@ABBB?B?C?BC:?<?A>??BBBBCCD>A??>>=<<<:8888*:>8?<@AB@ACCJ?BBB=@=@BB?@@?@;;;6;CBCBACBBA;;;DCCCCBBB9983::??@DD6:::@@8@@@>
@N9IO0:00803:06245
TACAGAGGGTGCAAGCGTTGTTCGGAATCATTGGGCGTAAAGGGCGTGTAGGCGGTTTGTTAAGTCATGTGTGAAATCCCTCGGCTCAACCGGGGAACGACGCATGAAACTGGCAAGCTAGAGTACCAAAGAGGGGGGTGGAATTCCCGGTGTAGCGGTGAAATGCGTAGATATCGGGAGGAACACCTGTGGCGAAGGCGGCCCCCTGGTTGGATACTGACGCTGAGACGCGAAAGCGTGGGGAGCAAACA
+
;;CCCBDB<@@A@<@BBB>BB@CC>C?AACC:CC6AB;;;04<2==BCA@@9>>4:;/<?5;6;A@B@CCCCCCI>CCC=BCA=A<BC?C?B==2=:><<??;BABBD@AACAID=@@@@?A@<@B;@;3;<@BBDC*CC?C?B@BC>G@CBC;;;;8;@;=4555=@<:;?@@@FF=CC@C@BBB@CBB@=@AA=@?BC9AAAA+AA7?7@<@AA>99;999898:333:388-7;;=?AB6A???;.77
@N9IO0:00811:06212
AACGTAGGGGCAAGCGTTGCCCGGATTCACTGGGCGTAAAGCGCGTGTAGGCGGTTCCGTTAGTCGGATGTGAAATCCCACGGCTCAACCATGGAATTGCATCCGATACTGCGGGACTTGAGGACGGTAGAGGTCGGTGGAATGTCCGGTGTACCGGTGAAATGGGCAGATATCGGACGGAACACCAGTGGCGAAGGCGGCCGACTGGGCCGGACCTGACGCTGAGACGCGAAAGCCAGGGGAGCGAACCGG
+
@2?C@;;;;.:@9?495.5;;2;.55.559555)55999)56<:;<<9;;47>:<29277179><@8@@@@@AB=@@@8@??<@@AA>A>@@@=@@C?CABAA=AAAA??ACCC>CCB@@@@?B?=<>>>???BBC?BB>?=?ABB?C?::::;7;@DCDC?BBB=@@@@@@A@C<@@B?B?BBB<AA;:4:??5;5;;5;=AB@ABD?EGF@BBADBBBA;;::;;;;AACC=;;9;BCC8@@BAB>B?A>
@N9IO0:00773:06287
TACGTAGGGTGCGAGCGTTAATCGGAATTACTGGGCGTAAAGTGTGCGCAGGTGGCCGCGCATGTCGAGTGTGAAATCCCCGGGCTTAACTTGGGAATTGCGCTCGAAACTACGTGGCTCGAGTGTGGCAGAGGAAGGTGGAATTCCAGGTGTAGCGGTGAAATGCGTAGAGATCTGGAGGAACACCGATGGCGAAGGCAGCCTTCTGGGCCAACACTGACGCTCATGCACGAAAGCGTGGGGAGCAAACAGG
+
BAAAAAAA9A@BAAA;;;>A>BBB@CAC?AA;:<.<<;BC=B;=;@ABBBB<@@<@<@@ABBCCAABA@@????B:AACC:CB;@>3918?;@B=B?C>B:::@@999,:>><=87.7733;;733;6;:;@B?A391776:,2,2298/7557877.2225,755;9>>??F;:7=222,2366;:@@A@755>7>8===<15.5222,25=2<;99=:///78:5229578A<A:00@@@500//>6//88
@N9IO0:00797:06270
TACGGAGGGCGCAAGCGTTGTTCGGAATCATTGGGCGTAAAGCGCGTGTAGGCGGCTTGGCAAGTCGGGTGTGAAATCCCGGGGCTCAACTCCGGAACTGCATTCGATACTGCCTGGCTAGAGTCCCGGAGAGGAGGGCGGAATTCCCGGTGTAGAGGTGAAATTCGTAGATATCGGGAGGAACACCAGTGGCGAAGGCGGCCCTCTGGACGGTGACTGACGCTGAGATGCGAAAGCGTGGGGAGCAAACAG
+
A@@?;@A@;=?>C=@>??7:9?BC@C@CCBA=@@9@?=@>8@BBBBBCB@A7@;6;<8<9=C=BBCCB<BBBAAB=BAB=BDD9BBBB:9:C?A7>9;99:??:@955?ABAC@BB?BBAA?88==5;=A:>B??=?8=??A;?<?A>C<??@??;;6;?A?:A>AABBB><8=;;;1992626682777;6:::/5/22,2;3998802293822222.7.....55333;:91/----99&--566.//3
@N9IO0:00804:06264
TACGGAAGGTGCAAGCGTTAATCGGAATTACTGGGCGTAAAGCGCGCGTAGGCGGCTTGGTAAGTCGGGTGTGAAAGCCCCGGGCTCAACCTGGGAATGGCACTCGATACTGCCGAGCTCGAGTACGAGAGAGGGGGGTGGAATTCCAGGTGTAGCGGTGAAATGACGTAGAGATCTGGAGGAACACCGGTGGCGAAGGCGGCCCCCTGGTTCGATACTGACGCTCATGTGCGAAAGCGTGGGGAGCAAACAGG
+
;<;B?B@C<;;CF@B;;=?C=BBB8<5<?BAAAC?BBBCB=B@@?@BAAAA<>@=@B?C=@@?;8:?>7@??@BE:;:ED9AA=AAAC>A=@@@5=9;;277>@::5>>:<>><A000AAAAAABCD?>88788888%9;;>)0)/(//)/<8>CCC@BBAA;@:98@@><==8887A>AA?A?AAD?B>A@=@CB@C?@@=@BBB0BC=A=ABBBBBBBBBBBBCCBCABA@A@;@BCBCHH=CCCEE?CCB?
@N9IO0:00805:06301
TACGGAGGGTGCAAGCGTTAATCGGAATTACTGGGCGTAAAGCGCACGCAGGTGGCTGAGTCAGTCGATTGTGAAAGCCCTGGGCTTAACCTGGGAATTGCAGTCGATACTACTCAGCTAGAGTATGGGAGAGGGTAGTGGAATTCCCGGTGTAGCGGTGAAATGCGTAGATATCGGGAGGAACATCAGTGGCGAAGGCGGCTACCTGGCCCAATACTGACACTCAGGTGCGACAGCGTGGGGAGCAAACAGG
+
BBCC@BBB<@@@@=B9:9?C>@AC4:4:5;AAAC<AAACC=BA@@@@CBAA;::6;ABABBACBBEBBB9:;DDA9:8:(3=9(332=9??DDC<A>@;????@@A?B@@@A??;>??;>@@ABBBB=6BB@@A9=<<99,3173>@9?:@@@====1;;55-7>?AA@<>>==79:3==?C@BAAAA?8?:@?=:@<=@5AAA@99:/9;371789=@988;:977968///3..272222&2555=32284
@N9IO0:00774:06345
TAGCGTAGGGGGCTAGCGTTGTCCGGAATCATTGGGCGTAAAGAGCGCGTAGGCGGCCAGATAAGTCCGGTGTGAAAGTCACAGGCTCAACCTGTGAATGCCGCTGGAAACTGTCTGGCTAGAGTCCGGTAGGGGCGAGTGGAATTCCTGGTGTAGCGGTGAAATGCGCAGATATCAGGAGGAACACCAATGGCGAAGGCAGCTCGCTGGAACGGTACTGACGCTGAGGCGCGAAAGCGTGGGGAGCAAACAGG
+
C;;;CCCCCCB0>>000@@+0;B>B@C;@B@@5;=244444)4998;///8:6.0)/1666@@=?@??C?::9?=?8;;;AABA<>???;?8??AA@?9:9@ABBB@DC9;;:;9==8;:<<668>4:457755)579:==1:.:.5/597;>=922=9>;??8>?@AABBAA:82:83;A;@9??>9>5;;5;;?:?<A@?BBABBBB@B<@@<@B;;;??>>>>>E<???@??9@>?>DDE:AAABB=@AC;
@N9IO0:00786:06310
TACGTCAGGGGCAAGCGTTCGTCCGGATTATTGGGCGTAAGAGCGTGTCAGGCGCCAGAGTAGGTCCGTTGTGAAAACTCGAGGCTCAACCTCGAGACGCCGATGGAAACCATCTGGCTAGAGTCCGGAAGAGGAGAGTGGAATTCCCGGTGTAGCGGTGAAATGCGCAGATATCGGGAAGAACACCCGTGGCTAAGGCGGCTCTCTAGTACGGTACTGACGCTGAGACGCGAAAGCGTGGGGAGCGAACAGG
+
9///---899)--(,,,2,,*,,(*(**(,-(-5,56//)-8------,--(---399999;:6==.554995555&55:AAB>B@AA?B?BB@000//0)/9>A.94(34:;===9CCCBB???:D<@7;;?383@@@A@B?B8==5=8=B>???@?BBAA;999???998>AAAA8@;==:@AAA<BBC@FCC?B?@@6;<A@?AA;9:AC?BBAADCBBBBBBB@??A;;;0;;@@@@@7AABAB;;;C@
@N9IO0:00795:06322
TACAGAGAGTGCAAACGTTGTTCGGAATTACTGGGCTTGAAGCGCACGTAGGCGGCGTTGTAAGTGTCGGGTGAAATCCCACGGCTCACCCGTGGAACTGCCCGGCATACTGCGATGCTAGAGTGTGGTAGGGGAGAGCGGAACTCCTGGGTGGAGCGGTGAAATGCGTAGATATCAGGAGGAACACCGGTGGCGAAGGCGGCTCTCTGGTCCACAACTGACGCTGAGGTGCGAAAGCTAGGGGAGCAAACGG
+
CBC@A@BBB;;;BC9B<;5;@;@<4616:>BCCF=BB6;;5;;>>@?@?AB=A@<@@@;@AA>AABBBBE>AAA@9><<6=9929@<388*33;173;:98@:@<9.,,,,,,789999798<977=8>@BCC9BBAA8715,2:=3886-6=9>??>:?652'269:7782255955/56+2+256050..).7>5>/48?>>?:???9>>.73838:6///8///3178333;19937999*9<<>>3;;;
@N9IO0:00808:06330
TACGTAGGCGGCAAGCGTTGTCCGGAATTATTGGGCGTAAAGGGAGCGCAGGTGGGACGGTAAGTCCGTCTTAAAAGGCAGGGGCTCAGCCCCTGTAAGGGATGGAAACTATCGATCTTGAGTGCCGGAGAGGAAAGCGGAATTCCCAGTGTAGCGGTGAAATGCGTAGATATTGGGAAGAACACCAGTGGCGAAGGCGGCTTTCTGGACGGCAACTGACACTGAGCTCGAAAGCCAGGGGAGCGAACGGG
+
CCBBBAA=996:A>B:;;5<;A?D?C?C?BB=AA8;;;@@6@@:@BBBCCC?BBD>A??<?A>ABD@A@@>1733&35:;B==1A??898=?+7@33.3;3?884::188AAAAAA?@6<<<A<<8C>AA?B?CC>BB>8>9><?C;AB???@@>=:?=??8>??BB@@?>;;398.76BB?@@C?BA;=:>AA;?<>?;?BD9A>>;>==9;;07::9==5==//.=8;=;18569<6<+====9/;;>6
@N9IO0:00812:06357
TACAGAGGGTGCGAGCGTTAATCGGAATTACTGGGCGTAAAGCGCACGTAGGTGGCGACGTAAGTCGGGTGTGAAAGCCCCGGGCTCAACCTGGGAATTGCATTCGAGACTGCATTGCTGGAGTACGGAAGAGGAGGGCGGAATTCCCGGTGTAGCGGTGAAATGCGTAGATATCGGGAGGAACATCAGTGGCGAAGGCGGCCCTCTGGTCCAGTACTGACACTCAAGTGCGAAAAGCGTGGGGAGCAAACAGG
+
@@CBB@AA9@@@@@@@@A>B>ACC?CAC?CB:::4:@?>>4::;:AABBBD?AA?ACCCCCC@BABBB;;:;@<?.::AA6@A<??AC@F?CDC>C?B::;A@;@@@@@BBCAA@?888?;?A?@@A?C=CAC=@@B=A@=@=@=@E>E@BBBCB@A=ABBC>AA@C@A@CCA@@BD;:;29994444999.555.5.443990:=>@?;@?@A<ABC66/;>>00+0:<09999&9;556@@2=;;<@7===8
@N9IO0:00782:06372
TACGTAGGGTGCAAGCGTTAATCGGAATTACTGGGCGTAAAGCGTGCGCAGGCGGCTTTGCAAGACAGATGTGAAATCCCCGGGCTTAACCTGGGAACTGCATTTGTGACTGCATGGCTAGAGTGCGGCAGAGGGGGATGGAATTCCGCGTGTAGCAGTGAAATGCGTAGATATGCGGAGGAACACCGGATGGCGAAGGCAATCCCCTGGGCCTGCACTGACGCTCATGCACGAAAGCGTGGGGAGCAAACAGG
+
BA;;:@@@:@@BA=A:;;5;5<@@=@5:49AABA=;;;BC8;;BCCAFBA>;00+//;)//:6::;>:90000/0)9CBB7CC>CC@C?B=B@=,0+00/099<5</66>??@BBB?CABBA?@?::4:;;;;;;;*;@@=A7;7;?BAAAAAAA@@@BBBF>;;;AABBCBBB;::<?=;A;00/)/)//9277:5:5::.5555&5;;)5.55559<9>::@=74478888<859733333&5@BB>8BAB?
@N9IO0:00789:06360
TACGGAGGTGGCGAGCGTTGTTCGGAATTATTGGGCTTAAAAGCGCGTGTAGGCGGGACGGCAAGTGTCGGGTGAAAGCCCTCGGCTCAACCGAGGAATGGCCTGGCAGACTGCCGTTCTTGAGGCAGGCAGAGGTGACTAGAACGACGGGTGGAGCGGTGAAATGCGTAGATATCCGTTGGAATGCCGGCGGCGAAAGCAGGTCACTGGGCCTGTCCTGACGCTGAGACGCGAAAGCGTGGGGAGCAAACAGG
+
;:@@?AB?AA=A>@>>>@:AA?CC@DAFACCACC;BC4::;*9@?9@BBBCC?CCC=CCC??><>A?????8@=@>8?@@<AAA>ABBA=A?AAB@C@CC@C@BC@CBCBBCBA?BB?BB@C?@?@BB?@@ABB?BC@@ABBB?BBBBBB7;;4;:CCGEDGH>BBCBCCCCCBBB>AA<A4;5;@><@?:93:9:9/9<=?<?CFHDCC<A>AB??<???=999:::=>B>>==6==;8877*9<?@D>ABB?
@N9IO0:00812:06395
TACAGAGGGTGCAAGCGTTAATCGGATTTATTGGGCGTAAAGCGCCCGCAGGCGCCCGATTAGTTTCAGGTGAAATCTCCCGGCTCAACTGGGAGGGGTCCTGGAAAACTGTCGGGCTTGAGGCAGGGAGAGGGATGCGGAATTCCCGGTGTAGCGGTGAAATGCGTAGATATCGGAGGAACACCAGTGGCGAAGGCGGCATCCTGGCCCTGTCCTGACGCTCAGGGGCGAAAGCGTGGGGAGCAAACCGG
+
BBCBBBDD<@@@@=B@@@=B?BBC?BCB=BB=@A8@A;;;0995993;>@AABBBF?HCC@AAAD>?@@=@@AC;@@BBB<B?BBBA=AAAA:>?@?+;4.4@:@BA6BC@@@AC=;;5:==6:;>=33988807;@<<9@6804<194:??@A@A=@@@@<AAAAB???;>:00*//(/(0994;?8?7>@C@D?BB?B@::5@A;>?8;93349;90///-/888.///;298/3377+55;;?7?:?9
@N9IO0:00814:05791
TACGGGGGGGGCAAGCGTTGTTCGGAATTACTGGGCGTAAAGGGCTCGTAGGCGGCCAACTAAGTCGGACGTGAAATCCCCAGGCTCAACCTGGGAACTGCGTCCGATACTGGATGGCTTGAATCCGGGAGAGGGATGCAGAATTCCAGGTGTAGCGGTGAAATGCGTAGATATCTGGAGGAATACCGGTGGCGAAGGCGGCATCCTGGACCGGCATTGACGCTGAGGAGCGAAAGCCAGGGGAGCAAACGG
+
BCCCCCCCCC"CC>A?BB>BB@BC@C@B?AA?@@:???BB>BF>BCCCBAA?87182820:;6;:00+0<:<BBB;@@AB5;:69AAA@B@CDH?H@BAAACCCACCCCDDDACBB?BC?BB?BB;??:?@@CC<@@B@@@@>@<@<;:6:??AA@@<@;;;0;C;;;A@CABAAAB?AA@B@??@@C?AA>@CC4:6:;4;BBB=AA=BA?B?BBC@BBBBAA@@@>A@@;;<0;A=@A@A3;;;??6=>@
@N9IO0:00820:05809
TACGGAGGGTGCGAGCGTTGTTCGGAATACTGGGCGTAAAGCGCGTGTAGGCGCCTTGTAAGTCTGGTGTGAAAGCCCGGGGCTCACCCCCGGAAGTGCATTGGATACTGCAAGGCTCGAGTACCGGAGAGGAGGGTGGAATTCCTGGTGTAGCGGTGAAATGCGTAGATATCAGGAGGAACACCGGTGGCGAAGGCGGCCCTCTGGACGGATACTGACGCTGAGACGCGAAAGCGTGGGGAGCAAACAGG
+
;>>C79;;0:9559=A<@:?=@ACIA000@@A@9>>9:8-9==:;:9994.444.4.///)///88288444808:<5<>>+54449999$4.47=:::::5949;:;9B??8?;><<<==>==9=>AC@?=;;;.:?5:2:;?<AC?BBBBABB=@;;<0;B;;<AABB;;;@@=;;4:9??A>A=@@>AA@9?;::6;B>;;;B8;:A?;::;:>=>:;;AB:;9BCBBB>B@@@CDC6@@;<;0;;;5
@N9IO0:00850:05783
TACAGAGGGTGCAAGCGTTGTTCGGAATCATTGGGCGTAAAGGGCGTGTAGGCGGTTTGTTAAGTCATGTGTGAAATCCCCCGGCTCAACCGGGGAACGACGCATGAAACTGGCAAGCTAGAGTACTGAAGAGGGGGGTGGAATTCCCGGTGTAGCGGTGAAATGCGTAGATATCGGGAGGAACGACCGGTGGCGAAGGCGGCCCCCTGGTCAGATACTGACGCTGAGACGCGGAAAAGCGTGGGGGAGCAAAACAGG
+
@BBDCBCC=AB@A;@@;;4<A?AB?B899B@5;;0??99:49=4@BBCBBB?AB6;;7:B?B?CCDB@@BCCEFJ?CCCCC5C>BBCC?B@BBC:C?BC>CCCBBCCB=;;;@CC>AABA@@AA@A00/5://////#/;9>:C@CF=B>BCCBDCB?BCDD=;<;;;<@@;;955<085(.(.---(-(--08<>:>8;;69;<<)658<;;;<<:::9:<<:::<7778//)///&/88/3333$337373+3<=7
@N9IO0:00855:05788
GACAGAGGGGGCAAGCGTTGCTCGGAATCACTGGGCGTAAAGGGCGCGTAGGCGGGGCGTCAGTCGGTCGTGAAAGCCCCCGGCTCAACCGGGGAGGGTCGGCCGAAACTGCCGTTCTTGAGGGATGCAGAGGAGACTGGAATTCCCGGTGTAGCGGTGAAATGTGTAGAGATCGGGAGGAACACCGGTGGCGAAGGCGGGTCTCTGGGCATCGCCTGACGCTGAGGCGCGAAAGCGTGGGGAGCAAACGGG
+
BBCCBBBDDD1BB?BB@A7::A@@<A8::AAAAA<???AB>BD@BBAAA@?=;9:9.:;9@@BABC@B;:;;;;0;@@@@,@=BBBC7<8;AB9BBL?BAA?A?ADD<C;;<;@?=AB>ABBB8;;@ABBCC>BBBBBB@C@C?BC>CACCC:;:CACDDD>CCCCBAAA@:;;BB;AA=@>ABB?C?AA?AAA>A@@@@;@AABBBB<AABCBB?AAAABBBAA@=@B>:::6;AABCDD:BBCCC>BBD:
@N9IO0:00859:05799
TACGGAGGGAGCTAGCGTTGTTCGGATATACTGGGCGTAAAGCGCACGTAGGCGGCGTCGTAAGTCAGGGGTGAAATCCCGGAGCTCAACTCCGGAACTGCCCTTGAAACTGCAATGCTAGAATCTTGGAGAGGCGAGTGGAATTCCGAGTGTAGAGGTGAAATTCGTAGATATTCGGAAGAACACCAGTGGCGAAGGCGACTCGCTGGACAAGTATTGACGCTGAGGTGCGAAAGCGTGGGGAGCAAACAGG
+
BBBC=A??8@@@??AA@?=>A>AA>AA@???AA@9::9>@8@AACB;;;BB@BC@BBC@C@@=A@B@@@@0@:;;0;@@8@;@@>@BA?BBB?C?B?BAAA<<B8<;=5;888:6333<8887;?@7;7<<;F8BB:::B7B7>48158;;::?89:3779=3:6:5557669A688;A<??;?>?5;;;=8=;<7<:?<AACAAABC?ABB?ACAA=??B??@AAA=???AAB=B@@@?=?5?>??D:>?B>
@N9IO0:00815:05818
TACGTAGGGTGCAGGCGTTAATCGGAATTACTGGGCGTAAAGCGTGCGCAGGCGGCTCCTTAAGTCAGATGTGAAATCCCCGGGCTTAACCTGGGAACTGCGTTTGAAACTGGGGGGCTTGAGTGTGGAAGAGGGGGGTGGAATTCCAGGTGTAGCAGTGAAATGCGTAGAGATCTGGAGGAACACCGATGGCGAAGGCAGCCCCCTGGGCTAACACTGACGCTCATGCACGAAAGCGTGGGGAGCAAACAGG
+
AA<;;@AB=BAA@A=;;;5;5:9B<@1646>=DD=9995<)556555;7//)//)/;;5;)5.55555555555<)5599+9909949.5.55909.4444:>:1449)3377777$3768<A?<<<9;7;<8<<<<%<A=A?B@B@CD?BBC@A@BBDJIG?IHBBABBBB;999817<:;74999::9@<@BB;?;:;;@AAA2BCC?@A@?BB@@@@000000ABBBB::9,9954>??4???@A:@@?;
@N9IO0:00816:05848
TACAGAGGTCCCGAGCGTTGTTCGGATTCACTGGGCGTAAAGGGTGCGCAGGTGGCATGGCAAGTTTGATGTGAAAGCTTCGGGCTTAACCCGGAAATGGCATTGAATACTGCTGTGCTGGAGGGTCGGGAGGGGGGACTGGAATTCTTGGTGTAGCAGTGAAATGCGTAGATATCAAGAGGAACACCAGTGGCGAAGGCGAGTCCCTGGACGATACCTGACACTGAGGCACGAAAGCCAAGGGAGCAAACAGG
+
CCCBCBD;;::.;???AB?BB@BB<AA?AAA:9979BBCD=BA<AA@A@??;@A<A@@@?BB?BBC:@@;;;;;;0;AA=;;;6;A>C>CB;A<@@;AC@CCB?CB@@A@BAABCCCBAA5;;;,:999)5::::<%<A@@49197AA:D>ABBBBBCCCCCE?@@?CA@??==@;;5;;;5;4;9=8=>==4955.58@=>>:;;/;D=BBCCCGIAEB;;;CCBAA>AAABB@,00+0;>@9A>>CB;;;;>
@N9IO0:00823:05838
AACGTAGGGGACGAGCGTTATCCGGATTTACTGGGCGTAAAGCGCATGTAGGTGGCGCGGAAAGTTGGACGTGAAAGTCCCGGCTTAACTGGGAGAGGTCGTACAAAACTACCGTGCTTGAGGATGGAAGAGGAGAGCGGAATTCCCGGTGTAGTGGTGGAATGCGTAGATATCGGGAGGAACACCAGTGGCGAAAGCGGCTCTCTGGTTCAAACCTGACACTGAGATGCGAAAGCGTGGGGAGCGAACGGG
+
D;DED@@@@7A?B@@@BB@9;:=?;:990;A?AA=BBABB=BBBCC@@ACC@DC@CCCC=??9?@<@=A;;;AAA000?>8>6==9?9=@BC699?@<@@B@B@@@@7@BAA?BA@?B=@@A@BBB@B=@@A9??@@AC@C?B?BB=B@BBBA@@C?BA?C>CBBB???A@@@@AB<BA?B?@AA?CBCC?B@@@;@BB?CECCC;;7;=AAB<B@BBCCCCBBBBAA@@@@@9@@@@@@@6???AA?BBB>
@N9IO0:00836:05822
GACGAAGGTGGCGAGCGTTACTCGGAATACTAGGCGTAAAGCGTGGGCAGGTGGTTTGGTAAGTCTGTTGTGAAAGCTCCCGGCTTAACCGGGAGAGGCCAATGGATACTGCCGAACTTGAATGTGGGAGAGGTGACTGGAATTCCCGGTGTAGCGGTGAAATGCGTAGAGATCGGGAGGAACACCAATGGCGAAAGCAGGTCACTGGACCACTATTGACACTCATCCACGAAAGCTGGGGGATCAAACAGG
+
ABB9:4:???<?@@@@;;40...:6:*---::;<@?::;6;;CCFM?DBB?BB@CD>CACC=A=;<CCACA>>@900//;1;299,5058=C<=BAA<A@B=@@:;:@>=8817;1776=>;AA@DC=????:=@><9:4:@CAFD=B?BBACBDD?CBBC>BCBBBBA@@>A:::/:C>B?BBB@BACD?B@@@<@BFD@CBCCCC@BB?@@@@@?BB;;;DCCBA?A9;:?0::>>>>@1@CBEG>DBA8
@N9IO0:00843:05819
TACGTAGGGTGCAAGCGTTGTCCGGAATTATTGGGCGTAAAGAGCTCGTAGGCGGTTTGTCGCGTCTGCTGTGAAAACTCGGGGCTTAACTCCGGGCCTGCAGTGGGTACGGGCAGACTAGAGTGCGGTAGGGGAGACTGGAATTCCTGGTGTAGCGGTGAAATGCGCAGATATCAGGAGGAACACCGGTGGCGAAGGCGGGTCTCTGGGCCGTAACTGACGCTGAGGAGCGAAAGCGTGGGGAGCGAACGGG
+
CDDBCBBE<A@;:4;;;;5;AA;A?B6:59@9=@6@=99;/;>>@BBCCCC@@@=A@:AABBCBA@@@ABCCCCDD:BBDDDD:BC?C@BCC?BB;B6;9:@@?AC9;:BCC<AB@@@@@D@@@B@@;@;;;;.;@AAAB@CACAEACC@CBCCBBB>BBBC>CBBCBBBBBBAAAB=@@;@<@AA?C@BB?BBC>@=9994:@?@BCB<B=A@@<?;;;@AAA;;;?BBCCFE?D?@@AAA.;;;<<@AAA;
@N9IO0:00861:05819
TACGGGGGGGGGGCGAGCGTTGTTCGGAATTACTGGGCGTAAAGGGTTCGTAGGTGCCTTCTCAGTCAGATGTGAAATCCCTCGGCTCAACTGAGGAACTGCATCTGATACTGGAAGGCTCGAGTGCAGGAGAGGAACGCGGAATTCCAGGTGTAGCGGTGAAATGCGTAGATATCTGGAGGAACACCGGTGGCGAAGGCGCGTTCTGGACTGCAACTGACACTGAGGAACGAAAGCCAGGGGAGCAAACGGG
+
9;4949494949"4:444;;55579@7@2;4:;;:9,9999906@4B466;<<66669=5;>999>;;;@0/0;;;38<:4>00)/:88(/////5:)/6;;9:=;;;=<<<@4924.4::9=>>::9929999.97934:494:9<7<A7@<9949929444)5;:<<===>>==;>4557=75669=955./99)/)/////57;;8<<9;5515=DAC;;;BAA>A>@@@A:@B?@BCC8@@@DD=BBB9
@N9IO0:00816:05886
TACGGAGGGGGCCAGCGTTGTTCGGAATTATTGGGCGTAAAGGGCGCGTAGGCGGTCCGGCAAGTCAGTTGTGAAATCCCCTGGCTCACCCAGGGAACTGCTTCTGAAACTGCCAGACTTGAGTCCGGGAGAGGAGAGTGGAATTCCCAGTGTAGCGGTGGAATGCGTAGATATTGGGAGGAACACCGGTGGCGAAGGCGGCTCTCTGGACCGGTACTGACGCTGAGGCGCGAAAGCTAGGGGAGCAAACAGG
+
ABDD=@@BBB0@=@@>??289674.57<4:;<>;8>?>AB<BE>BBACCCCA??=?C?D?AA=@@>9993:;?@>6:;:;-:>8=>:<<=4::<4:4:?A@@<<<><7.8///7;@BAA05555<6<>7<<AC@DCCBCB@E@C@CD?CCCCCCBBB:BB:C:;???>?@A@@?9<>3:94:7;994:4;>9<<<4646>8<<@>>>@:>=9<9<=<<555<445::3999444(4:456>>/=666@6;;=8
@N9IO0:00842:05862
TACGGGGGGGGCAAGCGTTGTTCGGAATTACTGGGCGTAAAGGGCGCGTAGGCGCTCGCTAAGTCGGGTGTGAAAATCTGGGCTCAACCCAGAGCCTGCACTCGAAACTGACGAGCTAGAGTTCTGGAGGGGAAAGCGGAATTCCTGGTGTAGCAGTGAAATGCGTAGATATCAGGAGGAACACCGGTGGCGAAGGCGGCTTTCTGGACAGAAACTGACGCTGGAGGCGCGAAAGCTAGGGGAGCAAACAGG
+
@BBCDGGEGG"CC?A@AB=AB<BC?A>A<>????9?@@AA<AB<BBBBA@?;999>?=<:917>>;>5?B@@A@@399=;;2=;@@:@A=BCCCFICABABBBBCC>B;;;<;;@BCCAB;;4:?B;9;;;*:@6@AB6;89=C@BB?B:99ABAABAAA;ACBBBCCBBBBAAA=;;6;?BCD@D@CC?BA@=@=@@;??D=??@@ABACCD:;;BC=0000*0;6::8449(9<<:?A=6;999@9@AB?
@N9IO0:00815:05914
TACAGAGGGTGCAAGCGTTGTTCGGAATTACTGGGCGTAAAGCGCGTGTAGGCGGCGGTGTAAGTCGGGTGTGAAATCCCTCAGCTCAACTGAGGAACTGCACTCGATACTGCATCGCTCGAGTGCCGGAGGGGATGGCGGAATTCCCGGTGTAGAGGTGAAATTCGTAGATATCGGGAGGAACACCTGTGGCGAAGGCGGCCATCTGGACGGTGACTGACGCTGAGACGCGAAAGCGTGGGTAGCAAACGAG
+
ABBABBBC<@@BC@CBBB=@@:@E<A<A?BBCCC;AA;;;/;>=A@@@BBB?BB@CC>AACB?BAAAB=AAA???<?AA:89::A?@?9?>??=;???999BCCABBAAABBBCBBBBBB@@AA@@<@=@ACA2@992:A9>:?<@@;A=??>?@:938?BD;B7;;===??A::::3;=:?:>=B;@===8===7<;@?<@====:8057?5<==>??::9?>;;;===>;;:1;;==>A958899=/5558
@N9IO0:00815:05922
TACGAAGGGTGCAAACGTTTGCTCGGAATTAATTGGGGCGTAAAGCGCAACGTAGGCGGCTTTGCAAAGTCGGATGTGAAATCCCTCGGCTTAACCAAAGGAAGTGCATCCGAAACTGCAGAGCTTGAGTACTTAAGAGGATCGCGGAATTCCCGGTGTAGAGGTGAAAATTCGTAGATATCGGGAGGAACACCAGTGGCGAAGGCGGCGATCTGGGAAGATACTGACGCTGAGGTGCGAAAGCGTGGGGAGCAAACAGG
+
/////)/7.9;;;;09333(33866)/)/)/)/)///&/8677.7:70/)/;>AA@B?.444(4444(4:::39444444)44;05::59:.57C.95)5.55A;;0/00+///)///49=949@=A<:9999.92555.5:556B=B>C:;;:;@??>=<33-33333&36=:3333344494,386>=BB=>=B=B<?@A:?=:;499=====>7>8<<@;5555;9;=>==:??@:;;0;<;9999*5555>05555
@N9IO0:00818:05955
CACGGGGGGGAGCAAGCGTTGTTCGGAATCACTGGGCGTAAAGGGCGTGTAGGCGGTCCAGAAAGTGGAATGTGAAATGCCCCGGCTCACCCGGGGACCTGCATTCCAAACTGCTGGGCTTGAGTATGGGAGAGGATGGAGGGAATTCCTGGTGTAGCGGTGAAATGCGTAGATATCAGGAGGAACACCGGTGGCGAAAAGCGCTCATCTGGCCCAATACTGACGCTGGAGGCGCGAAAGCTAGGGGAGCAAACGG
+
@A>======#>>==:=<99699=AB?B588@@CCD>AACCG>BB<BB@?>::4:@;@@>A9:;/;@C>A?BBBBCJ=;;;=A0?55599==0>=A0@B>;;;?CADADD<@@B<;9>5=<5::9;<8:<4<@?>5</0)///(/6:6C@FC>??9444838449(393338933398846:=:?:<=?4:2:?:?:733&3338348555;9>=4?<899>?::=>00+0<:009444)43389==1;:989(338
@N9IO0:00826:05931
TACAGAGGGTGCAAACGTTGCTCGGAATCATGGGCGTAAAGCGCACGTAGGCGGTCTGTTAAGTCGGGTGTGAAATCCCCAGGCTCAACCTGGGAAGTGCACTCGAAACTGGCGGGCTTGAATATGGAAGAGGGTCGCGGAATTCCCGGTGTAGAGGTGAAATTCGTAGATATCGGGAGGAACACCAGTGGCGAAGGCGGCGACCTGGGCCAATATTGACGCTGAGGTGCGAAAGCGTGGGGAGCAAACAGG
+
?BBBBAAA;@B@CC=>@?0//99;4848:///:3///<<,56;;@=ABBB8A<1669@A597<@?BA=;66==C;;;;;.;@?BBBB<@=AAA;A@@?@;999ACDE>???@BBA3:;59;;AA=@;95:9=93:@ABA?B@B;B?7A?A@A@@:>5::AB<A>BAAAA??????@<AC@D?BCE?A99:9=>?<A=@D?B??????>:>>B:99:<>:8877856,29=>?A9?<8:599.>>??91<8>6
@N9IO0:00831:05920
TACGTAGGGTGCGAGCGTTAATCGGAATTACTGGGCGTAAAGGGTGCGCAGGCGTCCGCAAGTCAGGCGTGAATCCCCGGCTTAACCTGGGAATGGCACTTGAAACTACGGGACTTGAGTGTGGCAGAGGGAGGTGGAATTCACGTGTAGCGGTGAAATGCGTAGATATGTGGAGGAACACCAATGGCGAAGGCAGCCTCCTGGGTCAACACTGACGCTCATGCACGAAAAGCGTGGGGGAGCAAAACAGG
+
44444444)445597/00)/5;::,/,/6<>>>>4<<;;;)5>,9;::;0/6;000*/8836-///*.88-.(--55&-(-:5;494:;;092943494>3949(499449(433-3@<565=<;<;:00+0=:..*.*.(.-8::///;;;?BBBC>BBBBCCCBBBB@??>@;8<6///)/)/:3::=5:5:9993//)/--(-.0*//7799?;====55///////&//779999(994444&4995
@N9IO0:00843:05931
CACGGGGGGGAGCAAGCGTTGTTCGGAATCACTGGGCGTAAAGGGCGTGTAGGCGGTCAAGTAAGTGGAATGTGAAATGCCTCGGCTTACCCGGGGACCTGCATCCCAAACTGCTTGACTTGAGTATGGGAGAGGATGAGGGAATTCCTGGTGTAGCGGTGAAATGCGTAGATATCAGGAGGAACACCGGTGGCGAAAAGCGCTCATCTGGCCCAATACTGACGCTGAGGCGCGAAAGCTAGGGGAGCAAACGGG
+
?B;:9:9:9#99:928;<86>>;@>>A<?@BBCCC>BCBBB:AC=BBBBBBB>@@;@@@=ABB@BCC@C@BABCCC?DCC?@;;8;C?BBE?EFD;;;@A@AB@CC<AA:AA@@@6;;@@>@@@@BCBC;@@;;5;AA??A;A?B@C?DC@DAA@CAB?ACCC>ACBCBCBBBBBBCD?CC@D>@@?:@;?@;@;888*:=?AABC?@@A=@@4:78AAA?@?BBC@A@?@@;;;;0;=>=@@A9AACDD?BAA=
@N9IO0:00845:05910
TACGAAGGGGGCTAGCGTTGCTCGGAATCACTGGGCGTAAAGCGCACGTAGGCGGATCTTTAAGTCGGGGGTGAAATCCTGGAGCTCAACTCCAGAACTGCCTTCGATACTGAGGGTCTTGAGTCCGGGAGAGGTGAGTGGAACTGCGAGTGTAGAGGTGAAATTCGTAGATATTCGCAAGAACACCAGTGGCGAAGGCGGCTCACTGGCCCGGTACTGACGCTGAGGTGCGAAAGCGTGGGGAGCAAACAG
+
BCBAA5;<;<*:>>@:::=@===?;@>AAAAABB>BABBB8:9A@A>@?>>:9:29@@@@5:3::=<=<?0?CCD>IG@;:6;;;A@B<B;?:;9A>A;;;.579=BB@A:5555)6>=;;A=@;5;<4<AAD=B;<;BB>B>;;;BCCCC@@@;:97<>A<6A9CABB@??AA=@A??4:87:>>>A@8?8;;@;?;892799@AAA?@:2?3887263AAA?>??<@A=>AB8?????CC:>>@BD9?;6
@N9IO0:00817:05963
TACGTAGGGTGCGAGCGTTAATCGGAATACTGGGCGTAAAGCGTGCGCAGGCGGTTTTGTAAGCCAGATGTGAAATCCCCGGGCTTAACCTGGGAATGGCATTTGGGACTGCAAGGCTGGAGTTTGGCAGGAGGAGACTGGAATTCCCGGTGTAGCAGTGAAATGCGTAGATATCGGGAGGAATACCGATGGCGAAGGCAGGTCTCTGGGCTATAACTGACGCTCATGCACGAAAGCGTGGGGAGCAAACAGG
+
CCAA@??C<BACCCC@@==A<A>>8>+000>A?:AACCD99;C;;;CBBB@CA@AAA000>?@@=@A@@B;<<D?CCCC;CD>BB>A>A8;;B<A=@@;????-88-77933:7:7:9837333(/(///(/94988888288=:=?6?8>=899<;<;??=7?>?>=====;;;>=5AA?B?AAA>BBBB@CDE@D@EBB?@@@@BCD?BBBCC@BBBBBBBBBBBBBAA?>>6@:::ACC9?@ACC9@@A=
@N9IO0:00823:05999
TACGTAGGGTGCGAGCGTTAATCGGAATTACTGGGCGTAAAGGGTGCGCAGGCGCTCCGCATGTCGGGCGTGAAATCCCCGGGCTTAACCTGGGAATTGCGTCCGAAACTATGGAGCTGGAGTGTGGCAGAGGGAGGTGGAATTCCACGTGTAGCGGTGAAATGCGTAGAGATGTGGAGGAACACCGATGGCGAAGGCAGCCTCCTGGGCCAACACTGACGCTCATGCACGAAAGCGTGGGGAGCAAACAGG
+
CCCBBBBB<@@@@@@:::;?>BA@5<5;>BA<;;0:A9;;.9D8>;@;<AB>00///)//888?CAD8::5:AA<AAC>8BA=BC?C?B@CCC>B=@8?778>5:CC6B=B9:7:??CE?BBBBCC;>?A@@A;9:5:<;?8?;?8;<888888886:8<?8?B?>>BBB@?>>@B=BB?B>@@@>???@=ABB?B>A:9:9@@<@@A0;5;?AAACCC:::@A@:::::???9?AAABBA6AAAAB=ACB=
@N9IO0:00844:06002
AACCAGCACCTCAAGTGGTCAGGATGATTATTGGGCCTAAAGCATCCGTAGCTCGTTTTGTAAGTTTTCGGTTAAATCCATGCGCTTAACGTATGGGCTGCCGGGAATACTGCATAACTAGGAAGTGGGAGAGGTAGACGGTACTCGGTAGGAAGGGGTAAAATCCTTTGATCTATTGATGACCACCTGTGGCGAAGGCGGTCTACCAGAACACGTTCGACGGTGAGGGATGAAAGCTGGGGGAGCAAACCGG
+
?0?=@@@BC@DCC@CDF?BBCC@BBBAB=::7;B9B>;;;09:?AA=AA???@@==@@3::B>AAFE:BA>A6;;6;A@C@@@BBA=A?@@AA@@@<A;;;?BB=B?BBA<<<B@@=ABBB@E@BBBD>;;<C@CABBBB?BBBACC?@AA8:7:AA29::9+9@39929@@A:;9=@@A@@@@CB=A@9:4:?B4:2:9;?==>=0555054<<<5;;:;=8:::==133333(38<<=:=)===??8?;@>
@N9IO0:00860:05975
TACGTAGGGTGCGAGCGTTAATCGGAATTACTGGGCGTAAAGTGTGCGCAGGTGGCCGAGCAAGTCGAGTGTGAAATCCCCGGGCTTAACTTGGGAATTGCGCTCGAAACTACTTGGCTCGAGTGTGGCAGAGGAAGGTGGAATTCCAGGTGTAGCGGTGAAATGCGTAGAGATCTGGAGGAACACCGATGGCGAAGGCAGCCTTCTGGGCCAACACTGACGCGTCATGCACGAAAGCGTGGGGAGCAAACAGG
+
ABAAAAAA<AADBCCAAAAC@CCC>B>B=@@BBB=CBCEM=A@AABBCBBB@BB@C@BBCBC@BBBBBBBBC???<?BED;DC;??4939A;?A:A:?;<BCCBBBCC?C@??B;?;?ABA99:=?=:::9DB@C?C@BB?B?C=A>=?;==<====:>?BB@BEAAAA:99@???B?B<8@69447;;>B6::<5858;==4848888186;6::9:7733///-----67333(3333898+77337)77<2
@N9IO0:00817:06040
TACGGAGGGAGCTAGCGTTGTTCGGAATTACTGGGCGTAAAGCGCACGTTAGGCGGCTTTGTAAGTTAGAGGTGAAAGCCCGGAGCTCAACTCCGGAACTGCCTTTAAGACTGCATCGCTTGAATCCAGGAGAGGTGAGTGGAATTCCGAGTGTAGAGGTGAAATTCGTAGATATTCGGAAGAACACCAGTGGCGAAGGCGGCTCACTGGACTGGTATTGACGCTGAGGTGGCGAAAAGCGTGGGGAGCAAACAGG
+
B@@@7;;A9;;<9::ACB6::;??8?=?6;:BAA9@889@;@@@@>;00*0<6786;<;3;;<5::.3333-399=2<<=7=7<433392833-3-3488:;7;>8C9=@??@@@===::5::?CC9;:=?;:;=@@CBDB@C7;5;=;00000;;/305<><5><5556:>@CC>@@?A7;:=AAB>BBAA>B<<5;59@<=;995>;39:00)/99500444487:5//)/:99:+/5>8888+8444<0:::7
@N9IO0:00818:06049
TACGTAGGGTGCGAGCGTTAATCGGAATTACTGGGCGTAAAGTGTGCGCAGGCGGCCGCGCAAGTCGAGTGTGAAAGCCCCGGGCTTAACTTGGGAATTGCGCTCGAAACTACGTGGCTGGAGTGTGGCAGAGGAAGTGGAATTCCACGTGGTGGCGGATTGAAATGCGTAGGAGATGTGGAGGAACACCAATGGCGAAGGCAGCCTTCTGGGCCAAACACTGACGCTCGATGCACGAAAGCGTGGGAGCAAACAGGA
+
?C;;9;;;0;ABCAB;:;?C?EBB7;2:299BCE>:::BC8>;;;@;;;BA=@B>B<;;9@@400?000:=<0;:-7;;;+=?3889=9=@==?9A8;<;??778?==6:00///-(-55(-////3,333/916*--8(-(-(-022,-,(,*(**(*,(-47.45:66/-(-----69600*/58888;655,22606166765:42229.7+33(389;86,,,6*****,2---5,60779;1733;;)7384;
@N9IO0:00827:06047
TACGGGGGGAGCAAGCGTTGTTCGGATTTACTGGGCGTAAAGGGCGCGTAGGCGGCCACCGCAAGTCAGTTGTGAAATCTCCGAGCTTAACTCGGAAAGGTCAACTGATACTGCGGGGCTAGAGTGCGGAAAGGGGCAACTGGAATTCTTGGTGTAGCGGTGAAAATGCGTAGATATCAAGAGGAACACCTGCGGCGAAGGCGGGTTGCTGGGCCGACACTGACGCTGAGGCGCGAAAGCTAGGGGAGCGAA
+
:?<<;<;<%9:9?:<:983786742499(44944(44444)4;)4455::9400)/)//2779899499=5;;;;;0;AAA?000<<,/)/:79.55)48==>:=656555999=:=+9<<0//779?.99)4::&435333-4385<<8<8<;;::99755999&4:9550/0.-5.-(-9:4<8<>>:::=>:<79.438==8@=985>>7>;<;;555;:777///93//4:::1<;;;<==1557775
@N9IO0:00837:06041
GACGTAGGGGGCGAGCGTTATCCGGATTCACTGGGCGTAAAGGGCGCGCAGGCGGCTACGTAAGTCCGGCGTGAAATCCCACGGCTTAACTGTGGAACTGCGTCGGATACTGCGTTGGCTTGAGGATGGTAGAGGCCATTAGAACTAGCGGTGTAGCGGTGAAATGCGCAGATATCGCTAGGAATGCCGGTGGCGAAGGCGGATGGCTGGGCCACTCCTGACGCTGAGGCGCGAAAGCTAGGGGAGCGAACCGG
+
CC?7799999):@>>@@@?@@@=A6;:7;BA@@@:@A?BB<BB<???@>??=??;?@===<>5;;;5;<ACBBBB=AAA<AAD@CB>B?BBAAC>A=@:;:ABCB@BA@@CCEDD<B>@B599@>@>@;??::9?C?CC>AAB?BBBCBC?C@@@@@?;?;;;0;@@@@;;<@@A@ABA;;7;?BCCAC?BB?BCA=A8;;?BB@<<<<B5@,00@@;AAAACCBCA@@CAAA@@99;:;;;;.:????2:49;
@N9IO0:00840:06026
TACGGAGGGGGCAAGCGTTATTCGGAATCATTGGGCGTAAAGGGCGCGTAGGCGGCTTGGCAAGTCAAAGGTGAAATCCCTCGGCCCAACCGAGGAACTGCCTTTGAAACTGCTTGGCTTGAGGCCGGGAGAGGGTAGCGGAATTCCCAGTGTAGCGGTGAAATGCGTAGATATTGGGAGGAACACCAGTGGCGAAGGCGGCTACCTGGACCGGTTCTGACGCTGAGGCGCGAAAGCGTGGGGAGCAAACAGG
+
CBCB???>?>,<@>AAAA?AD?AA?A?@@>?=AA<@BBBC>BG>BB@@@AA>AG?A@<@;99399999/:=BBDD<BBC;9:B?CC<@?@@AAB@C@CBBB?BA<ABB=@@@::6;>@@=AAA=@=@B<BBCCC=BBBBB>B6;7;B<AABA??@AB?;;;A<BBBBBBBA@AA5;;0:>;?=@@@=A@@@>AAD<@<<;5;?;;5;C?BC?C?B8;;;:?A???891:=?:99.9<<:999*9:=>>5>>=7
@N9IO0:00847:06059
TACGGAGGGCGCAAGCGTTGTTCGGAATCATTGGGCGTAAAGCGCGTGTAGGCGGCTTGGCAAGTCGGGTGTGAAATCCCGAGGCTCAACCTCGGAACTGCATTCGAAACTGCCTCGCTCGAGTCCCGGAGAGGGTGGCGGAATTCCCGGTGTAGCGGTGAAATGCGTAGATATCGGGAGGAACACCAGTGGCGAAGGCGGCCACCTGGACGGTGACTGACGCTGAGACGCGAAAGCGTGGGGAGCAAACAGG
+
ABBB?@AE>BAA@<?99;4:?:>?><?<BAB<A=8=?;;:,5==>>CFCBB@BC:>>:<8<C:;;CCE>CBBBBB=BBC>C;;2:<AC@C>AAD=@<????@A=ABAC>C;<:@C@@@A@@<:;;:.925:99=3?B@CH@CAD:==7=:@BBBBBC@CAA@<?BBCBBAAAA@AAA9??>A?AAA?CB@A>ABD@C@BB?B@DC?AA?B;;9;BCBA;;<B;5566966@CCG=BBCBBBB3@@;:9)9997
@N9IO0:00848:06059
TACGTAGGGGGCAAGCGTTGTCCGGATTTACTGGGCGTAAAGAGCGTGTAGGCGGCCAAACAGGTCCGTTGTGAAAACTGGAGGCTTAACCTCCAGACGTCGACGGAAACCGTGTGGCTAGAGTCCGGAAGAGGAGAGTGGAATTCCTGGTGTAGCGGTGAAATGCGCAGATATCAGGAAGAACACCAATGGCGAAGGCAGCTCTCTGGGACGGTACTGACGCTGAGACGCGAAAAGCGTGGGGAGCGAACAGG
+
;;99;9:999'4C399@>49957B25;;):AAAA=AAABA0;5=?@AACBA?@?8>5;;0:8>;AA?B@=A;000/&/0<9<A=>>>A@C?CC=?==?888>??B9CF>C?AA@9928BAABCBA?B=@=@BB=A?CDCC?B?C@F@BC@BBBBCCC?CDLM>;;;@@@BBBCBB::59<@A;@@A@B>AA>B@?<@?@?????:9;CF>ABB;::9?==>=98894499<0///&///:;;;/9;<<<8<<=9
@N9IO0:00863:06051
TACGTAGGGTGCGAGCGTTGTCCGGAATTATTGGGCGTAAAGAGCTTGTAGGCGGTTTGTCGCGTCTGCCGTGAAAATCCGAGGCTCAACCTCGGACTTGCGGTGGGTACGGGCAGACTAGAGTGTGGTAGGGGGAGACTGGAATTCCTGGTGTAGCGGTGAAATGCGCAGATATCAGGAGGAACACCGATGGCGAAGGCAGGTCTCTGGGCCACTACTGACGCTGAGAAGCGAAAGCATGGGGAGCGAACAGG
+
BCCCBCCC<@@ABB@:::?BBCAC?BAD;;;ACD>BBBBC<A;;;@5;;AB>AA>AD?;;<A:::@A??>?DAAAA6?@;?@@:??AA<@>AAB=AAB>??B@CBB=AA::95;AAAABABBBBCAB>A;;;;;*;AACBB?CAC@CACC@CCHDDAA?@CBB>BBBB?@?BBBBCCC9::;?9?::4;A@B=A;::;@CCC@CAAABBD<A?BBAABB;::AAA:9:??C?@==39::;DDG;@ABBB?ABB?
@N9IO0:00817:06086
TACGAAGGGGGCTAGCGTTGCTCGGAATCACTGGGCGTAAAGGGCGCGTAGGCGGCCGTTCAAGTCGGGGGTGAAAGCCTGTGGCTCAACCACAGAATTGCCTTCGATACTGGACGGCTCGAGACCGGAAGAGGTCAGTGGAACTGCGAGTGTAGAGGTGAAATTCGTAGATATTCGCAAGAACACCAGTGGCGAAGGCGGCTGACTGGTCCGGTTCTGACGCTGAGGCGCGAAAGCGTGGGGAGCAAACAGG
+
@@@@@?@HGM5C@AA???<@???C?B>AABBACC<???=@,995;A@CCCC?BB@C@??>?B=A?:9:::*;BBB0;;;AA:;6;DCD@E@ABABC=C6;:=A;;9;A@A@?;=00,0:@@B@AC:C@C=A??=@ABAAB9B7<::>@59:@@BCBB?BBBF=B?ADBAACB@@7@;>>7;;:>BB@CB<B>BBC?B?::54==8=>B@==8=?B588466@C?==B?BB@@@@456>;;=>066;;A7====
@N9IO0:00817:06101
GACGGAGAGTGCAAACGTTGTTCGGATTTACTGGGCGTAGAGGGCACGTAGGCGGCCAGGCAAATCAGTTGTGGAATCCCGACGCCTACCGTCGGAACGGCAATTGAAAATACCTGGCTCGAGGGCATGAGGGGTCGCGGGAATCCTGGTGGAGCGGTGAAATGCGTAGATATCAGGAGGAACGCCGGAGGCGAAAGCGCGCGACTGGCATGACCCTGACGCTGAGGTGCGAAAGCCGGGGGAGCAAACAGG
+
CBA@=???B899?A9;;;5:=8<<8=>@7CBBCE?BBBBBACC?CCCCCCC?BB<@<@B?BBC>BBAAA@CBB?B@CCE?GB:::=?@@=@@AA<@=AA>BB?B@DCEG9A@@<@C?@@ABBCD?BBBECHCF<CBCBBB7;76>:>>:>>9=5666;@@D4666><<;;>99988399:=:=?@<B=;;4:?==9??AA??????A?BB@???A;@@@@@@A@@@>@@@@@C=<:6:@@@/AAABC;@??;
@N9IO0:00841:06071
GACAGGGGTCTCGAGCGTTAATCGGAATTACTGGGCTTAAAGGGTGCGTAGGCCGGCCCGCAAGTGCTTTGTGAAATCCCCCGGCTCAACCGGGGAACAGCTCGGCATACTGCGGGTCTTGAGGAAGGCAGGGGTCGCCAGAACTGTAGGTGGAGCGGTGAAATGCGTAGATATCTACAGGAATGCCGATGGTGAAGACGGGGCGACTGGGCCTTTCCTGACGCTGAGGCACGAAAGCGTGGGGAGCAAACAGG
+
CCCCDDC:BCB@@99:;;ACADCCIEAEACB988*8=177*9@99::@?>==A?B@BD=A@@=@;;;DI=AACCD>BBBBB0B6;;CD?CACHF<FBCBBB@@A>BA@AA;;;AA9;;;=ACC@D?C????DC9BBAA=AAA=A?@@AA>AB=@@BB>BBAA9??:::AABABBBBBBBB>B>B<;8;EBB?C;<5;@;;;;.;BCABBC>C>BB=A?BAAB;;;A@@;@??;:;.9??====2:9;@@9@@@=
@N9IO0:00843:06096
TACGAAGGGGGCTAGCGTTGTTCGGAATCACTGGGCGTAAAGCGCGTGTAGGCGGACTGTTAAGTCGGGGGTGAAATCCCGAGGCTCAACCTCGGAATTGCCTTCGATACTGGCAGTCTTTGAGTCCGGGAGAGGTGAGTGGAACTCCTAGTGTAGAGGTGAAATTCGTAGATATTAGGAAGAACACCAGTGGCGAAGGCGGCTCACTGGCCCGGTACTGGACGCTGTGACGGCGAAAGCGTGGGGAGCAAACAGG
+
BA@??:@>?>0?>>?<992:@<:964<<B<AAB=;=????6=@A9:;@@@@;:;6:A@@@=<7:473333$3?@A<BBB<A;;6:==@8=?@@A>B?B?@A=B=BA@>AA;;5;@A@@??8B=B=@?CC=BC;;6;BBBCC@G?AAB?@?@>;;;5558=<<<4<5444:44444.44.32882333177332///(/0//(---///94:;5=69@@:929879766/---(--/6.//3////&/////(/883
@N9IO0:00862:06069
GACGAACCGTGCAAACGTTACTCGGATTCGACTGGGCTTAAAGGGCGCGTAGGCTGTTCGTTAAGTCGTGGGTGAAATCTTTCGGCTCAACCGGAAAATTGCCTACGAATACTGGCGGGCTGGAGGGAGGTGAGGGGCGACGGGAACTGCCAGTGGAGCGGTGAAATGCGTTGATATTGGCAGGAACGCCGGTGGCGAAAGCGCGTCGCTGGATCTCTCCTGACGCTGAGGCGCGAAAAGCTAGGGGAGCAAACGGG
+
8;53:5:2999899////)///-83-/)///8///(/;.44)5;2=>===@A?A5//6999)/)/9777;;3455:3:9=>45696<<B=B=B<A99+96;=5;4:44.5@9;;:B>>6A??;>?;58:7666>>>/;666>>8>9<;:>74444.45;=8<;;;4;@<<<:CCBBB@C?@@@5;4:>;6;6;<+0/<<5<=?CCBBCCCC?B;;;CBC>B:9:CBBBBB?@@@;;;;&;>::<B>4<;?;;3:A@9
@N9IO0:00835:06148
TACGTAGGGTGCAAGCATTATCCGGAGTGACTGGGCGTAAAGAGTTGCGTAGGTGGTTAGTAAAGTGAATAGTGAAACCTGGTGGCTCAACCATACAGACTATTATTCAAACTCACTAACTCGAGAGTGGTAGAGGTAACTGGAATTTCTTGTGTAGGAGTGAAATCCGTAGATATAAGAAGGAACACCAATGGCGTAGGCAGGTTACTGGACCATTTCTGACACTGAGGCACGAAAGCGTGGGGAGCGA
+
BBBEECAA3::?@:@AAA?9::<??@A;;;CBBB=<<<@?8@@@@=@BBBBC@BB?B5;;A==9?ABB?A;<;CCC;@<@@=;;6;BBB@C?BBB;;;@CBAB>;;8;BH>HHICDAA=@B;;;A@?;;5;@@;<5<;5;;;5::==9?@=AABBAC?CBBBDC:?@8::AABBAAA?AA5;5;9>;;7;@CD@CCCCB?A;;6;=AACC@CC@BBC>CBBAA@@@BBA;>A0//:1:;95565&5<;55
@N9IO0:00842:06145
TACGTAGGGTGCGGGCGTTAATCGGAATTACTGGGCGTAAAGCGTGCGCAGGCGGCTCCTTAAGTCAGATGTGAAATCCCCGGGCTTAACCTGGGAACTGCGTTTGAAACTGAGGGGCTTGAGTGTGGAAGAGGGGGTGGAATTCCAGGTGTAGCAGTGAAATGCGTAGAGATCTGGAGGAACACCGATGGCGAAGGCAGCCCCCTGGGCTAACACTGACGCTCATGCACGAAAGCGTGGGGAGCAAACAGG
+
>@?BA@A@89:A@@6@00*0:=00*:29.59===4::337(33338?@>>:ABB>@AB@C@D@C;:7444455<<24444&4;2;@;?8=9;<;5;+////444)555)38:;;;;.4404;;<>=<5:5444949$4?:?;>8>8:;4:BBCBAAABBBB<BB@>?>@<@555:979:496833-34::5:::8<84448:::'899044439=99:;55595555599;<<4:::5555&5;;;=4;:=8
@N9IO0:00842:06151
TACAGAGGGGGCAAGCGTTATTCGGAATTATTGGGCGTAAAGGGCGCGTAGGCGGCTTCGCAAGTGGAAGGTGAAATCCCTCGGCTTAACCGAGGAACTGCCTTCCAGACTGCGTTGCTTGAGGCCGGGAGAGGCGAGTGGAATTCCCAGTGTAGCGGTGAAATGCGTAGATATTGGGAGGAACACCAGTGGCGAAGGCGGCTCGCTGGACCGGTTCTGACGCTGAGGCGCGAAAGCGTGGGGAGCAAACGGG
+
DBCBBBA@AA0@@=A:;;?BC?BB@D>A?ABAFI>?????9?C=ABACBAC=8879B?AA@A>AAD?D<><?ACC>CDD<A;:7:B?A?B9;;C7;59997<A=A?ACCA@@???=AA@=@993:399/9=<=8@C@@@C=?=A?AC>BBBBBBBCC?AAAA;A@???A?>=99-93(3<3?=@@@@CB@A=@@C=A=A@:@;;=>@<866168<:>@CBBCBCBBA=???@@@6==<=>>>2?@@CC>CCB<
@N9IO0:00851:06150
TACAGAGGTGGCAAGCGTTGTTCGGAATTACTGGGCGTAAAGGGCGCGTAGGCGGCCATCTAAGTCAGACGTGAAATCCCCCGGCTTAACCTGGGAACTGCGTCTGATACTGGAAGGCTCGAGTTTGGGAGAGGGATGTTAGAATTCCAGGTGTAGCGGTGAAATGCGTAGATATCTGGAGGAATACCGGTGGCGAAGGCGGCATCCTGGACCAACACTGACGCTGAGGCGCGAAAGCTAGGGGAGCAAAC
+
CCB;;;B=AA=AA=BB@A=AAGGJ@B@B:;;CCB?ECDCC<BB<;9;@;?=:00+0,00@>B5:;;:;>BB<<@@-00<<<'0+0><A@E@CCC>C=A@<000==000/;==8=3839>><@BCC9BB9?@/00*0;//(/680727,87077??>?<>BBBC<BAABBB:9:A???A=@>;?;:::>A=@A<?>>;>=BB>BCCC?BC???;?;??A@@?=99777<8=?@999+8<<=@CC:>>?AA89
@N9IO0:00857:06119
AACGTAGGGGACAAGCGTTATCCGGATTTACTGGGCGTAAAGCGCCCGTAGGCGGCCTTTCAAGTTGGATGTGAAAGCTCCTGGCTTAACTGGGAGAGGTCATTCAAAACTGGGGGGCTAGAGGATGGAAGAGGAGAGCGGAATTCCCGGTGTAGTGGTGGAATGCGTAGAGATCGGGAGGAACACCAGTGGCGAAAGCGGCTCTCTGGTCCGTACCTGACGCTGAGGGGCGAAAGCGTGGGGAGCGAACGG
+
?5@BBAABA7AAB8;;;;<B@C;;::CF;@A???9?AAED<A;;;A.9;@@=9928188.9?4:;<@;@@@::=>3>:>>@BB@BC=@;>9;:.9:>?:?@AB<AAAA7@AAAAAA':;@BBB?BBB6;6;BA>BBBBBB>A9;8;D>C@CDBBBEC7;;8;8;BCCCCDCCA;:;C;BB6;5:>@4::@A?BBED@;::8::@:99?<?;:=?;<7555999;:::==.::;<3::;;===.99933-399
@N9IO0:00814:06207
TACGGAGGGTGCGAGCGTTAATCGGAATTACTGGGCGTAAAGGGCGCGTAGGCGGTTTGGTAAGTCGGGTGTGAAAGCCCCGGGCTCAACCTGGGAATGGCATTCGATACTGCCTGGCTAGAGTATGGTAGAGGGAAGCGGAATTCCGGGTGTAGCGGTGAAATGCGTAGATATCCGGAGGAACACCAGTGGCGAAGGCGGCTTCCTGGACCAATACTGACGCTGAGGCGCGAAAAGCGTGGGGATCAAACAGG
+
A@@?;?@?9?AA?>??;;5;<@@@=@:?2;8889.9<398-8?9878847?<BC?BD=C9BC?ABBEG<AAAA@C<@@@@3@A0;;;929.555)5.5<9@@A<AAAAA@@>9;99.999>;55999.599555)5.5558;3:5:5:;4=:;:?>?:@;;;0:=>?@ACCBBBC@C@CC@CACCC=AAAA=ACC@C@DC?CC9;7;B>;;5:.5:99:;;>@;99@=?@@;;;;&95=B>@@2>=@::/5;A@
@N9IO0:00816:06187
TACAGAGGTCCCAAGCGTTGTTCGGATTCACTGGGCGTAAAGGGTGCGTAGGCGGTCGGATAAGTCTGATGTGAAATCTTCGAGCTCAACTCGGAAACTGCATCGGAAACTATTCGGCTAGAGGATTGGAGGGGAGACTGGAATTCTCGGTGTAGCAGTGAAATGCGTAGATATCGAGAGGAACACCAGTGGCGAAGGCGAGTCTCTGGACAATTCCTGACGCTGAGGCACGAAAGCTAGGGGAGCAAACAGG
+
@@@???B=:::-;<?@@@7;;=AA<@B?;:;@AC=;;;CC=CE>CA;;;DD?;:8:BD?CCCACBBBBBABABAB<A@@>A@A@@@CC?CCBB?AC=A9:9ACB=:>>8CC?@=@@:=@A@>@=>>>?;???@6:::?AA?C8;8:CCC@CA@@@;A?<ADA=9::@BBBBBA?8:9888<@>B@A=@A@@:?9;6;=AB@BBCBCBC?CAA?A?B?BBBAAAAAAC>BCABAC>BBAAACC;CBBBD=CCC?
@N9IO0:00819:06173
TACGGAGGGTGCGAGCGTTGTCCGGAATCACTGGGCGTAAAGGGCGCGTAGGTGGCTCGTTAAGTGGTTGGTGAAATCCCGGGGCTCAACTCCGGGGCTGCCGGTCAGACTGGCGGGCTAGAGCACGGTAGGGGCAGATGGAATTCCCGGTGTAGCGGTGGAATGCGTAGAGATCGGGAAGAACACCAGTGGCGAAGGCGTTCTGCTGGGCCGTTGCTGACACTGAGGCGCGACAGCGTGGGGAGCAAACAGG
+
AA@?:>@?8@CBBBC@@@?ABA@C@C@CBCCBDD>?>>BE<AA<@@?@@CC?CB?BBB@@<@=@@@<@=A=BBBC?CCD?DFF<BBCC@CCE>BAA7A@@@?C?A@A@AAAB>@AA8@@@;<;@ABC@@@@BA6AB@@@A?BADACE>E@CCC??BC?AA=@=@@?@?=?@@::;BC<B?AA?BBB?@AAA=@AB@CACCC?BAA????9?@BB@BABAAACA99::5:@@@@AACAAACEC;BBCCC=BAB?
@N9IO0:00827:06175
AACGTAGGTACCGAGCGTTATCCGGATTTACTGGGCGTAAAGCGCGTTCAGGCGGCTTGGCAAGTCGGGCATGAAATCTCTCGGCTCAACCGGGAGGGGCTGTCCGATACTGCCAGGCTTGAGGGCAGTAGAGGGTGGTGGAATTCCGGGTGTAGTGGTGAAATGCGTAGAGATCCGGAGGAACACCAGTGGCGAAAGCGGCCACCTGGACTGTACCTGACGCTCAAACGCGAAAAGCTAGGGGAGCGAACGG
+
>2>@AAB@BBB?AAA;;;=A;;7<?CBC>BBCCC;;;::;/<CDBBB?B;;5;;4;;>C=<;5;A:::,9==959)9==>>BB@BCBC>A5<;0:;:;&:99:@696BC?AAA?@?;?A;:9:A;AA??=>::9,:@9=?:?9<<?>BC<C?==@BB>BBBC=A@ABAA>>;;;;:>:AA?C?CCE?BBBB=@@@@8<;;4;9?@;:929=99>;;7<:<@<969A@0==99777&3888=C=9;695<6444
@N9IO0:00827:06209
TACAGAGGTGGCAAGCGTTGTTCGGAATTACTGGGCGTAAAGGGCGCGTAGGCGGCCAACTAAGTCAGACGTGAAATCCCCCGGCTTAACCTGGGAACTGCGTCTGATACTGGATGCTCGAGTTTGGGAGAGGGATGTAGAATTCCAGGTGTAGCGGTGAAATGCGTAGATATCTGGAGGAATACCGGTGGCGAAGGCGGCATCCTGGACCAACACTGACGCTGAGGCGCGAAAAGCTAGGGGAGCAAACGGG
+
DCBA@AC7;;?@@<@AAB=@C?<;5;=B=ABBDF=CA@@B=CD=BAA@@;;4;@5;5;4::924:9=44488494(33333$35::49285300+0+//967;??@?AA???39:?787:9=AA29729@?>@9@999??>?C?B?BC9??;??<72<7?92=AAA@ABB???66<;A=5@7?<@?B@=>8<550559=>BB>>9;;:>B?D>A<;;<A;998:::.44:3499&4<<:;A<9<<@<<6;>=3
@N9IO0:00829:06175
TACGTATGTTCCAAGCGTTATCCGGATTTATTGGGCGTAAAGCGAGCGCAGACGGTTATTTAAGTCTGAAGTGAAAGCCCTCAGCTCAACTGAGGAATTGCTTTGGAAACTGGATGACTTGAGTGTAGTAGAGGAAAGTGGAACTCCATGTGTAGCGGTGAAATGCGTAGATATATGGAAGAACACCAGTGGCGAAGGCGGCTTTCTGGACTGTAACTGACGTTGAGGCTCGAAAGTGTGGGTAGCAAACAGG
+
DBBCCBA@@@C>A=@@@@=@AA<A=ACC>CI>BB8@@999,59@@A;;:ACC;;<;@CCF?C?BBCBBB;@@;;>6;@B=CCA@ABCC@CBCBC@A@D?@@@B=B@DE>CCD@BBBB;;4;A@@BCCDD;;;@?@D<BAA?A?DBC@BBBBBBBCBC@C@BB<;;;CDICCD;;;;C@C?CC@@@@@DDCC>BAA=A@CCACCJ?GDD@BBBCCC?@@@@@AA=AAA7<;AABB:;;BCCC>CAABAA;@AB?
@N9IO0:00831:06174
TACGGGGGGTGCGAACGTTGTTCGGAATCACTGGGCGTAAAGGGCGCGTAGGCGGCCTTGTAAGCGGGGTGTGAAATCCCCCGGCTCAACCGGGGAACTGCATCCCAGACTGCAGGGCTTGAGGGCAGCAGAGGAAACGGGAATTCCCGGTGTAGCGGTGAAATGCGTAGATATCGGGAGGAACACCAGTGGCGAAGGCGCGTTTCTGGGCTGCATCTGACGCTGATGCGCGAAAGCTAGGGGAGCAAACAGG
+
BDBCCCCC)B;::A=9::;@?<@@?B?BCBB@@@8@B;;;09<2<<BB@>=9994:@B?ABB>@@BDF;CCBCBD9:::::$5;;<<?@C>BBB9B6;;BCCCDC?BBBB???=@?7==9=;;;4???@==BC9CB=@@@;@?@>AC:?<:;:@;;@;@???9?AAA?AB::9<397(38394:@@6?:::6:AB7B8=B<<<;2=9992;8878;@AAA@;;:@;;;@AA@AC>BCCCCDC6;;;;;0000:
@N9IO0:00831:06192
TACGGAGGTGGCAAGCGTTGTTCGGAATCACTGGGCGTAAAGGGCGCGTAGGCGGGGTCGGAAGTCGGGTGTGAAAGCCCCGGGCTCAACCCGGGAACGGCGCTCGAGACTCCGGCTCTTGAGTCCCGGAGAGGCGGGTGGAATTCCTGGTGTAGCGGTGAAATGTGTAGAGATCAGGAGGAACACCGGTGGCGTAGGCGGCCCGCTGGACGGAGACTGACGCTGAGGCGCGAAAGCGTGGGGAGCAAACGGG
+
BBBB?BB@BB@CC=B@??>BB?CC@CACCCCCCC>9;:EE=BB=BBA@@BA>A@@@3A;;59>>:AB<<A>CCBC;;;;;.;C8@??<7:<3::4?;@@DBBABBCC9::C@=@=ABBB?BABBBB<B?B@@A@BBC=@A=A@B@C@CC@CDAAAAA>ABBE@???BBBBCA@@@??;@@<@=@@A=A@BB?BC@@@;@@=AB=BBCC?A@C>A@@@AACA;;;;:@=;:;AAD:;:8><==6>?@BC>CBE>
@N9IO0:00837:06167
TACGGAGAGTGCAAGCATTAATCGGAATTATTGGGCGTAAAGGGCGCGTAGGCGGGACGATAAGTCAGATGTGAAATTCCGAAGCTCAACTTCGGAGCTGCATTTGAAACTATCATTCTAGAGGGTTGACGGAGAAAACGGAATTCCAAGTGTAGCGGTGAAATGCGTAGATATTTGGAAGAACACCAGTGGCGAAAGCGGTTTTCTAGTTAATACCTGACGCTGAGGCGCGAGAGCAAGGGGAGCAAACAGG
+
AA@?;??@?>@@C>BBCB?B?BCC@C@B?BB@BE>@@@CC=BB=9:9CA::;;BD=CBBCCC@BAAA9::@@@@A<@;A=@@<?@@AB?DC?AA=@@;;9=@=>3:::)449999@8?A@@B@D=B?;:;@9;96<<+;C?A6?7B:A=@ABBAAA?<;994)4BBD@A@BBCCE?B@B7;??BBB@CABB8>::;4;::6:?>1888=B?B>BA<8>>=>=CCB@B?A@ACCCCBCE@EEF:CCBBB>CBB@
@N9IO0:00851:06195
TACGAAGGGTGCAAGCGTTACTCGGAATTACTGGGCGTAAAGCGTGCGTAGGTGGTCGTTTAAGTCCGTTGTGAAAGCCCTGGGCTCAACCTGGGAACTGCAGTGGATACTGGACGACTAGAGTGTGGTAGAGGGTAGCGGAATTCCTGGTGTAGCAGTGAAATGCGTAGAGATCAGGAGGAACATCCATGGCGAAGGCAGCTACCTGGACCAACACTGACACTGAGGCACGAAAGCGTGGGGAGCAAACAGG
+
A@@@?:>C:@@BC=@@@@?B::;B=B7:4:CBBC>;;;HE=C@@?AA@@@??994:A@<?4:9>>B?BB?BA=<>6993(5C>0A@BB8B8>>909.444;B=@>5:AAABB?BB:5:BAAAAAA??9??A@BD>BBBBB8C@B?B@CE?@ACBCCBBAAAA;;9:>=?@@@A@??:7@>8>4443=7=@B?@=?>C577=;?9713;4=:6@<?A?977::;>>>>:>A9::?8>@??BED9ABCCC>CBA>
@N9IO0:00853:06204
TACGGAGGGGGCTAGCGTTGTTCGGAATTACTGGGCGTAAAGCGCACGTAGGCGGCTTTGTAAGTTAGAGGTGAAAGCCCAGGGCTCAACCCTGGAATTGCCTTTAAGACTGCATCGCTTGAACATCGGAGAGGTAAGTGGAATTCCGAGTGTAGAGGTGAAATTCGTAGATATTCGGAAGAACACCAGTGGCGAAGGCGACTTACTGGACGATTGTTGACGCTGGAGGTGACGAAAGCGTGGGGAGCAAACAGG
+
A@>C>9:;:;$8>==@AA=>@<::6:?C>AAAAA=@?>>@5::@AABBBBC?@@>;;;0;<?;>>=>9376;777)3=;/55<4;??=388*8B=@>B>AA@CC<A6<;;@@@?BA@?@598?@AACD@@@;:7;C=BBB?B<@;@;@@@;;;AAB@6;:B@=@?BBBB;;;BA>AB?A=AB<<<;5;0:@::00*0)099:B8A<;A:898496<9633/99//)/75///58::1/0/////&/4:9>3=<<6
@N9IO0:00841:06214
TACGGAGGGCGCAAGCGTTGTTCGGAATACTGGGCGTAAAGCGCGTGTAGGCGGTTTGGCAAGTCGGTTGTGAAAGCCCGAGGCTCAACCTCGGAACTGCTGCCGAAACTGTCAGACTAGAGTCCCGGAGAGGGTGGCGGAATTTCCGGTGTAGAGGTGAAATTCGTAGATACCGGAAGGAACACCAGTGGCGAAGGCGGCCACCTGGACGGTGACTGACGCTGAGACGCGAAAGCGTGGGGAGCAAACAGG
+
?@9:79BC;@?>>6;<78100;;<<?00/=?=A=:::?>7<9::ABBBBB>CC?CC<A?BB?BBDC<@8;;BBB<BBB;C<;5;ABB=BAAAA@C@B;;;A@@:@AA<A@@@B@@ACBBBB@@?@;@9@A@CC>BDACC@C=@@;@;@;@BABA>>;:994)45445>>:9:949297;:?;AA@<@@>?8@AA>B?BC>C?@@=@B<AAC?CBBCCCCC@@@@@@@AABABA=ABBBCDD;CBBBC>B@?:
@N9IO0:00847:06216
GACAGAGGGGGCAAGCGTTGCTCGGAATCACTGGGCGTAAAGGGCGCGTAGGCGGGATGGCAAGTCAGTCGTGAAATCTCTCGGCTCAACCGAGAAACGTCGGCTGATACTGCCGTTCTTGAGGGATGCAGAGGAGACTGGAATTCCCGGTGTAGCGGTGAAATGTGTAGAGATCGGGAGGAACACCGGTGGCGAAGGCGGGTCTCTGGGCATCTCCTGACGCTGAGGCGCGAAAGCGTGGGGAGCAAACGG
+
@@BBCCBBCB2>>5::??4:9<??9?<??AABAA;9::BB=BB>???AA??=@AB6@;;6;B?BBB;;;CBBABB=ABBBCBB>CBBB>B?CBBCM?CBAAA@CBCBBBA:::;@@@@@<@@A@<@??@@?@@?@@??BB?A?C=AA<A>@@@??BC@;;9F>BB???AA@?????@9@@=A?BAA@D@;<;<CC?B?BCD?CCAABGK@;;;DCC?CCBBAABA@A=@BBDDM<@@A>???.::A@@;;;;
@N9IO0:00850:06230
TACGAAAGGTGCAAGCGTTACTCGGAATCACTGGGCGTAAAGCGCACGTAGGCGGACTCGTAGGTCAATTGTGAAATACCTGAGCTCAACTCGGGAACTGCAGTTGAAACCGCTTGTCTTGAATACCTGAGAGGGTGGGGGAATACGTGGTGGAGAGTGAAATTCGTAGAGATCAGGTGGAACACCGGAGGCGAAGGCGCCTGCCTGGCAGTGTATTGACGCTGAGGTGCGAAAGTGCGGGGAGCAAACAGG
+
AA<;<A;B7<;BA=B;;;?BBBBB?C?BCCFCCC>9;;CD=BBDBC<BACC@C>:BBDCBAAC@CBB<?255<>>8?;;9=<BCBBBC;BBCBC>CAFA@AA=C9<<=4:238C?BCCB@CC?BCC@B@@@@@A;@@CEC2B5/-,,,6(,,(,*5,,--9198889<::==;;00+0>+0*/0;6;:7838?B>A@BBB>AAC?BB@BBBCB?@@@BBB;;;;;;?BBBBBC=CCCBBCE9AAAAC;BAA=
@N9IO0:00850:06232
TACGGAGGGTGCGAGCGTTGTTCGGAATCACTGGGCGTAAAGCGCGTGTAGGCGGCCCATTAAGTCTGATGTGAAAGCCCGGGGCTCACCCCCGGAAGTGCATTGGAAACTGATGGGCTGGAGTCCCGGAGAGGAGGGTGGAATTCCTGGTGTAGCGGTGAAATGCGTAGATATCAGGAGGAACACCGGTGGCGAAGGCGGCCCTCTGGACGGTGACTGACGCTGAGACGCGAAAGCGTGGGGAGCAAACAGG
+
JBA@:994)4995////0*/72774;6;9<<98808<387*3>?ABBB>=@:00)//(/86;87:7<98959@>;2489-877*7;777777'76>139::8:5;3::09::9:>A49:@:>>;;:.98=>?D<@@@7>>7;7;7;9>>7<AA@@AA>ABDC7;;;;;A@@@@;;;D=@@?A>?DB<A>::8:DC>A?AA<??9@BAA6;;A=AAA;<;;;CCBBBB@<9::::/99:;??@6@@@BC<A@@5
@N9IO0:00854:06240
TACGGAGGGGGCTAGCGTTGTTCGGAATTACTGGGCGTAAAGCGCACGTAGGCGGCTTTGTAAGTTAGAGGTGAAAGCCCGGGGCTCAACCCCGGAATTGCCTTTAAGACTGCATCGCTTGAACGTCGGAGAGGTGAGTGGAATTCCGAGTGTAGAGGTGAAATTCGTAGATATTCGGAAGAACACCAGTGGCGAAGGCGGCTCACTGGACGACTGTTGACGCTGGAGGTGACGAAAGCGTGGGGAGCAAACAG
+
AB@?>:;;;;'8>>>@AC?CC>BB@D@C?CAAAB>BBBBC8>?A@@>9:;A=@@=;;;/;AA=AD=9:5?;?77734:=5C>=1?>??9;?>3?8?=B=@@?CC<A=@@@BBCCAB@??@@@=@@@@B>AA;<7;BABBB?B=@50+0=>00..00=*//5909.44499:=;;7;>9>9;;7:?A=?A@?<>=>3:3::39@?@@AA>@@@@@@9828?>::0.).:6...0<;?4A:9:===2;777>5777
@N9IO0:00817:06284
TACAGAGGGTGCAAGCGTTGTTCGGAATTATTGGGCGTAAAGCGCGTGTAGGCGGCTTAGCAAGTCGGGCGTGAAAGCCCTCGGCTCAACCGAGGAAGTGCACCCGAAACTGCTGAGCTTGAGTGCCGGAGAGGATGGCGGAATTCCCCAAGTAGAGGTGAAATTCGTAGATATGGGGAGGAACACCGGTGGCGAAGGCGGCCATCTGGACGGTAACTGACGCTGAGACGCGAAAAGCGTGGGGAGCAAACAG
+
AAA;99AA:@@BB>BBBB?BB=BA=A<A9?A;BB;@=??@459<@BCA@AC><;4<>.55558>999;0599;?D=BB=6==>466==:>7;:=5939999444(48808::::<;?;<8;AAAAA?B@DD@?9::A?==;@5:29??0=:=?@;55.5999097<<<<<:555///&//)/)///4:5//)555./)//)/)//<:60://)/;4:79;;;;;;99;9995555&55;<>>?0<;;;;09<>
@N9IO0:00823:06271
TACGTAGGGTGCGAGCGTTGTCCGGAATTATTGGGCGTAAAGAGCTTGTAGGCGGTTTGTCGCGTCTGCCGTGAAAATCCGGGGCTCAACCCCGGACTTGCGGTGGGTACGGGCAGACTAGAGTGTGGTAGGGGAGACTGGAATTCCTGGTGTAGCGGTGAAATGCGCAGATATCAGGAGGAACACCGATGGCGAAGGCAGGTCTCTGGGCCACTACTGACGCTGAGAAGCGAAAGCATGGGGAGCGAACAGG
+
BCBABCCC=@@BBAB?@@=AB@@D=B>B=AB>BB;A@ABB=B;;;A6;;AB=BB?BB=A@AAA@@?;;;59><>==-876;?=6@@BB>@@@5=:8BD?BCB?@@@:@@??@;@@@A@@?A>>??>B?BBBA@6?<<@:95:?C?C?CD@DBBBC::8:B@A<AAAB??@CAA@BAA=@A=@=AAB?CBBB<AAA=A@CCD@BBBCCCC?D@CCCBBCBBB@@??@@?;@?:::.;9:9CCD6?@A@@<@@@?
@N9IO0:00832:06277
TACAGAGGGTGCAAGCGTTGTTCGGAATCATTGGGCGTAAAGGGCGTGTAGGCGGTTTGTTAAGTCATGTGTGAAATCCCTCGGCTCAACCGGGGAACGACGCATGAAACTGGCAAGCTAGAGTACCAAAGAGGGGGGTGGAATTCCCGGTGTAGCGGTGAAATGCGTAGATATCGGGAGGAACACCTGTGGCGAAGGCGGCCCCCTGGTTGGATACTGACGCTGAGACGCGAAAGCGTGGGGAGCAAACAGG
+
CBCCEBBB<BA@@=A@>><@A?BD?C@CBBB?CD=?@;;;09<2==CBABB?CC89:8;D@G?CBCCCCBCBBCE>CCF>CCC>B>BC<C@C@@2@;<==C>;??CBB=@@@?BC9;<@@A@@@AB?C?6ABCBBBC)BB@D?B?AL@G@CCIAAAC@AA@@6@<B=;;;>><;;A@:@A?B?ABAAECBC?B;;7:8?<3:>:>)?A8C:B7:;;94;:::;;=?>???A?@@;?A@@AAA6@A@@@9@=;6
@N9IO0:00837:06304
TACGAAGGGTGCAAACGTTGCTCGGAATCATTGGGCGTAAAGCGCACGTAGGCGGCGCTGTAAGTCGGACGTGAAATCCCTCGGCTCAACCGAGGACGTGCATCCGAAACTACAGTGCTCGAGTATGGAAGAGGGTCGCGGAATTCTCGGTGTAGAGGTGAAATTCGTAGATATCGGGAGGAACACCAGTGGCGAAGGCGGCGACCTGGGCCAATACTGACGCTGAGG
+
@@@AA?BC<BA@@A8?==;???BB@A?B?9804;088344(494:9437=@3958;<ABBBB9:9CC?BBAAAA?999939@@=AAAB?C>BBA=@@AAAAAAC>BAE>C@A@AACCBABB???AAB=@=@AAA<ABB@@=@?C@CCEB@BCBA:::?AACA<A?BAC????@?CCB9@?;@;??@?A??@=@;:4;=:;4;;::>::9,929.959=@@>>>>900:
@N9IO0:00849:06304
TACGAAGGGTGCAAGCGTTAATCGGAATTACTGGGCGTAAAGCGCGCGTAGGTGGTTCAGCAAGTTGGATGTGAAAGCCTGGGCTCGAACCTGGGAACTGGCATCCAAAACTACTGAAGCTAGAGTACGGTAGAGGGTAGTGGAATTTCCTGTGTAGCGGTGAAATGCGTAGATATAGGAAGGAACACCAGTGGCGAAGGCGACTACCTGGACTGATACTGACACTGAGGTGCGAAAGCGTGGGGAGCAAACAGG
+
@AA@@=@A;@@BB@DC@@=@;@@==@2916BAAD?;:<DE>B=:;;;BDBB;;;@C?BBCCC@DD@E?@@<@===300,///(/8/33271333(31733,39771899+3337799,338778983336:344?>3;==8715(,,(,(,,,6,,-6717333(3::<;:555<8<849.9;>5?>:5;<@@<=?=9=9=<<<>AA?@?<?@AABB>>><00//;;:=:====@@8<<9:;;;*:>@AD>BCC=
@N9IO0:00862:06305
AACGTAGGGGGCCAGCGTTGCTCGGAATTACTGGGCGTAAAGGGTCTGTAGGCGGTGCGGTAAGTCGGGAGTGAAATCTCCAGGCTCAACTTGGAGGCTGCTTCCGAAACTGCCGCGCTCGAGTGTGGGAGAGGCGAGCGGAATTGCAGGTGTAGCGGTGAAATGCGTAGATATCTGCAGGAACACCAGTGGCGAAAAGCGGCTCGCTGGACCACAACTGACGCTGAGAGACGAAAAGCTAGGGGAGCAAACAGG
+
;-;A;;<@B@*;5999??=A@AAB=@?B8;;;;@;???A?8>@8A@@@@@B==B=AA@B?@C@BABBB>CCEDCE=BBCC?BB>ABAB?;;5::@:7;;:>>7A=ABC=BBBB9CBBCBCBBB???BA;@>??<???@AA>A?B????A?A@@<?:;7;BBK8>>@88<<=<@9<;@@AA>A>A;;8;?>@<D9::9&59<255@;A;>9<<IHFC=A;;;AACABBB@==@::::&9;:99=909595:1:><8
@N9IO0:00863:06277
TACAGAGGTGGCAAGCGTTGTTCGGAATTACTGGGCGTAAAGGGCGCGTAGGCGGCCCGTCAAGTCCCGTGTGAAAGCCCCCGGCTCAACCGGGGAACGGCGCGGGAAACTAGCAGGCTTGAGTTCGGGAGAGGGAAGCGGAATTTCGGGTGTAGCGGTGAAATGCGCAGATATCCGAAGGAACACCGGTGGCGAAGGCGGCTTCCTGGACCGACACTGACGCTGAGGCGCGAAAGCTAGGGGAGCAAACGGG
+
BBBBABD?BB??>9>@@A;@B@BE?B?B>BBA@@:@@@@C=CC=@@@@@@<600+0=5=@CE?BBCD@CBBBBBD;;;;;;*;9@A@A2<2;=>0=7<=9??;;<4<=4>?@@;>C?CC?A@AA999945ABDD=@9;:C?B@BE>CCG=CBBAAAA>AABB>ABAC@@@AA:999?>9=6:6???=B?@A=@??<@;@@:??;@=AA>BA?BB????:=00000/;6;;;<<<6;>:?A>C8ABBBB<AAB9
@N9IO0:00818:06321
TACGGGGGGGGGCAAGCGTTGTTCGGAATTACTGGGCGTAAAGGGCTCGTAGGCGGCCAACTAAGTCAGACGTGAAATCCCCAGGCTCAACTTGGGAACTGCGTCTGATACTGGATGGCTTGAATTCGGGAGAGGGATGCAGAATTCCAGGTGTAGCGGTGAAATGCGTAGATATCTGGAGGAATACCGGTGGCGAAGGCGGCATCCTGGACCGACATTGACGCTGAGGAGCGAAAGCTAGGGGAGCAAACGGG
+
??;:;;;;;;;";C<@ABC>;:::B?B@C>?@889*989?@<@D=CCCCA?>;77188<8<AA5:9A@ABCBBBBC?DBAA6;;6;ABA?BB@CD>D@BAAABBFAAACBBBCBBBB@CC@CCAC@BBB>BBBBC=BBB@@?B<?>@@CG@DCCCBAA=@@??<@BBBBBCCAAABBB=BA?C?CAD@C???=>A@9>9::6;BBB?BB?BA?A:;;A=ACBBBB@@@=@@>@??9@BAAABB7@@@AA8@?@8
@N9IO0:00820:06310
TACGTAGGGTGCGAGCGTTAATCGGAATTACTGGGCGTAAAGCGTGCGCAGGCTGTTTTGTAAGTCAGATGTGAAATCCCTGAGCTCAACTTAGGAACTGCGTTTGAAACTACAAGACTAGAATATGTCAGAGGGGGGTAGGAATTCCACGTGTAGCAGTGAAATGCGTAGAGATGTGGAGGAATACCAATGGCGAAGGCAGCCCCCTGGGATAATATTGACGCTCATGCACGAAAGCGTGGGGAGCAAACAGG
+
@A;;;@@B<BBCBAB@AA=A?C;<5<5;5;;AAB=BBBDD=BBB?>>@9::=A:;;DD7;;;>B@@@AB;;;AAB<CAA<@@@BACCD>AA8;;<@>?:;0<<@-00>9<008B245;??>=9>?889>99998989%877180928>BBBBBBBAAAB@@?B>C???BB???AAB@@=;;6;?CCC?B7;9:9498=.9499:::*<<=4<<<7;>=296559>999AA>>=>>7>858>>>0844>?8@AA?
@N9IO0:00833:06331
TACGGAGGGGGCAAGCGTTGTTCGGAATTACTGGGCGTAAAGGGCGCGTAGGCGGTATGTCGCGTCAGGTGTGAAAGCCCCGGGCTCAACCTGGGATGTGCACTTGATACGGGCATGCTTGAGTTCGAGAGAGGTGAGTGGAATTCCCAGTGTAGAGGTGAAATTCGTAGATATTGGGAAGAACACCAGCGGCGAAGGCGGCTCACTGGCTCGAAAACTGACGCTGAGGCGCGAAAGCGTGGGGAGCAAACAG
+
CBBB?BBCCC188188983:A<@@?A>@>BAABB=A@@CD=AC>BCBDDBB?@@;@B@@?CCCCBBBC@CCDCBB:;;;;.;D<BBBC@C>BBC;AAA@@AA@@<@AAAABD>AA;;;:2:=:>;AAABBB??<?@??>=9=0825=5<BBBBB>>>7<8:=5<9@BBBBC????A=5B>@@<@AA>A??98<??;=78:2:;;;>@@<?<>:733&:?>=@@AA@>><>C<@B=149@>@AB599A;91978
@N9IO0:00850:06313
TACAGAGGTGGCAAGCGTTGTTCGGAATTACTGGGCGTAAAGGGCGCGTAGGCGGCCATCTAAGTCAGACGTGAAATCCCGCGGCTTAACCTGGGAACTGCGTCTGATACTGGACGGCGTTGAGTATGGGAGAGGGATGTGAGAATTCCAAGGTGTGAGCGGTGGAAATGACGTAGATATCTGGAGGAATACCGGGTGGCGAAGGCGGCATCCTGGACCATTACTGACGCTGAGGCGCGAAAGCTAGGGGAGCAAACGG
+
AABBBBC;@@;:;5;A;;7;B?BCAF@B@DBBCD>BBBBB<AC<CAAB@;:4;;5:29=:@=:;<000000>>=>3>@@:?;>:=@;A4:6::=4A7;?@@???=>@;;;?@;@<<60006::008?C=3==799.788338;<8;7;-/)-(-----7;;67928:(33398333333388;4::9=7:::.44(4:.444.43995;;;>9==;>C49:;@>>999?:77//)/777:<2;994444&4:455)59:
@N9IO0:00852:06351
TACGTAGGAGGCGAGCGTTGTCCGGATTTATTGGGCGTAAAGAGCGCGTAGGCGGCTTGGTAAGTTGGGTGTGAAATCCCCTGGCTCAACTGGGGGGGGTCATCCGATGACTGCTGGGCTTGAGGCAGGCAGAGGAAGGTAGAATTCCCGGTGTAGTGGTGAAATGCGTAGATATCGGGAGGAATACCAGTGGCGAAGGCGGCCTTCTGGGCCTGTCCTGCGCTGAGGCGCGAAAGCGTGGG
+
BBAAAAA=<;7;AAAABB=@AB<A<ACC=CCAHJ>;<;BB9A;;;BBAABB?@@=@B=@<@A=@@?AB;;;;??=6>>?>5??<@:987=<<<<<<<<"737???AB?:99@@BABB>@@;@00*0==9>@B@@:@1718>=?:?;>?9?=>>>A==>=BAA@3>@;8:BBA:::BBA6::5;5?AA????@=@??9=>994:?A<@999,9;@::9=BB=::::::68;7999+773=:::
@N9IO0:00856:06355
TACGAAGGACCCGAGCGTTATCCGGATTTATTGGGTTTAAAGGGTGCGTAGGCGTCCTGGAAAGTTACGGTTGAAATCTCCTTGCTCAACAAGGAAACTGGCCGTAAAACTATCAGGATTGAGTACATTTGAAGCGGGCGGAATGTGTCATGTAGCGGTGAAATGCATAGATATGACACAGAACACCGATTGCGAAGGCAGCTCGCTAAACTGTAACTGACGCTGAGGCACGAAAGCGTGGGGATCAAACAG
+
AAA;;6;?AAC8????==8=>>;?=ABA;>@;=<6=;)44)4<09:;A@@@=;;;C?BB@CC7;<5;@?9?;:;;6;ACB?B@CCBCCACCAD@CC<A@@<B8;:DDD9AACC;;;@CC7;;@@CA;;;0;A<@@BA<BB?B@A@<:9A@ABA;:9819>?@=:8;@AA@;9:AC?@?AAAA=??C499@7;96:(/(/6669778<??9?>><?6@989877733333339;;,3387;<<(833//(/99
@N9IO0:00817:06363
TACGGAGGGTGCAAGCGTTAATCGGAATACTGGGCGTAAAGCGCACGCAGGTGGCTGAGTCAGTCGATTGTGAAAGCCCTGGGCTTAACCTGGGAATTGCAGTCGATACTACTCAGCTAGAGTATGGGAGAGGGTAGTGGAATTCCCGGTGTAGCGGTGAAATGCGTAGATATCGGGAGGAACATCAGTGGCGAAGGCGGCTACCTGGCCCAATACTGACACTCAGGTGCGACGAGCGTGGGAGGCAAACAG
+
BBCB>CAE>CACB=@9;:6;=B@A;A,0/00/;3559>909??;;;:;?<;9;4:>A>@@@A@;;994.4:39<*797(3<808?<>;=<99:/9=?9:>;?;?A;BBBBBBBBBBBA88888A@B=5=A899+8333;684A5;:-74<>>C?;;1866=0;<;B>=9@@::57;0@?:<<>=///88>:@;A8@:;;2=9<A999.7;3:6:::8733;7773303755....3.//..'..(.33,353
@N9IO0:00821:06393
TACGGGGGGGGCAAGCGTTGTTCGGAATTACTGGGCGTAAAGGGCTCGTAGGTGGCCAACTAAGTCAGACGTGAAATCCCCCGGCTTAACCGGGGAACTGCGTCTGATACTGGTTGGCTTGAGTTTGGGAGAGGGATGCGGAATTCCAGGTGTAGCGGTGAAATGCGTAGATATCTGGAGGAACACCGGTGGCGAAGGCGGCATCCTGGACCAATACTGACGCTGAGGAGCGAAAGCCAGGGGAGCAAACGGG
+
CCCCCCCCCC"CB?BBCB@AB?BC@B@C>?A===5999@@9@E=BBBB@@@>;;5;5;=A;;5;BA?>?AA?@?E?CCCDC3D?BA?B?B>@@@.;5<A@@A;;;CCLIFDC@C?B<@A=AABCC0;;0;A@BB=AAC@@<@6;4;=BA@BCAAACB=@;;:0:@=@@BBCCCBAAA8:9=@=@BA=B<?>=AAA?B@BB?BAA@=@A;??=A>A???BB???A???=AABBDB>BD?CBCC:CBBBC9:9A9
@N9IO0:00826:06379
TACAGAGGGGGCAAGCGTTATTCGGAATTATTGGGCGTAAAGGGCGCGTAGGCGGCATGGCAAGTGGAAGGTGAAATCCCTCGGCTCAACTGAGGAACTGCCCTCCAAACTGCTTTGCTTGAGTCCGGGAGAGGTGAGTGGAATTCCCAGTGTAGCGGTGAAATGCGTAGATATTGGGAGGAACACCAGTGGCGAAGGCGGCTCACTGGACCGGAACTGACGCTGAGGCGCGAAAGCGTGGGGAGCAAACGG
+
CBABBDDEEE5AA9;:BB@CD@A@=@=@>@@=@B;:8977*7:19:>BDA@>995:AAA=BB@BBB?B?A?@@@A;@@D=BBB@CBBB:BCC<A<A@C<;;G;A=,00*////<<3:;C9;;;9?;@B=BBBB@AA@;;;6:5;044/9AAAABBD>9<:?9188<=?@@@ABB@FE<@A>A<??@=AA@@>ACC@D@AA9@@@>BBB7958<7<7<AA@@@ADBBB@<<<<;;0;AB;;;;-::AB@9BBB
@N9IO0:00829:06367
GACGGAGGGTGCAAACGTTGTTCGGAATCACTGGGCATAAAGAGCACGTAGGCTGCGCGCTAAGTCAGGTGTGAAATCCCCCGGCTCAACCGGGGAACTGCACCTGATACTGGCGTGCTCGAGGACGGTAGGGGTGAGTGGAACTCCAGGTGGAGCGGTGAAATGCGTAGATATCTGGAGGAACACCGGTGGCGAAAGCGGCTCACTGGACCGTCTCTGACGCTGAGGTGCGAAAGCTAGGGTAGCAAACGGG
+
B@@??A@A=999@C=:99>@@=CA>A?BBBBBBB:@?:;;/94:ABBBBBB@BAAABAA@@@<@AABB@BCCCCD>@?@@?,?;@@AD?BACED;C@@:;:;;>;;;BCBCFABCBAABBA@@?CAA9?;;;;.5@;@?A=?=AAC?AB=;;65@<?7@AAA<@<AC@AACCBB@BB49:4;2;AA=B?BB?B;;;/;;;6;=@@@@@<?@@BCBBBB???BAB@@?=@AAABB>BCCBBC9;;;9;D>BBB<
@N9IO0:00833:06369
TACAGAGGTGGCAAGCGTTGTTCGGAATTACTGGGCGTAAAGGGCGCGTAGGCGCCTGGTCAGTCCCGTGTGAAATCCCTCGGCTCAACTGAGGAACTGCACGGGAAACTGCCTGGCTTGAGTTCGGGAGAGGGAAGCGGAATTCCGGGTGTAGCGGTGAAATGCGTAGATATCCGGAGGAACACCGGTGGCGAAGGCGGCTTCCTGGACCGACACTGACGCTGAGGCGCGAAAGCTAGGGGAGCAAACGGG
+
CBB;;;A=;:4:;4;@AB>CCAIJAG@CAECCBC<;;;@B=AD@@@@CB@?;::9;9>;>:@9995,59>?AAA6::A;AAA>ACAA>@BB89598?99>B>>;4;=2;=44.5=9=B=@>>A>;;;.4>8=?(:09:@@B>A>@9>?7??A:::@?@@AB<A@A@????A?>>393;C<A<AAC5;59?:@CD@D@CDAAA=@<??=AA>ABA????A@AABAAB=A@@?@@8>>BBB?>1AABB=6BBA;
@N9IO0:00849:06375
TACGGAGGGCGCAAGCGTTGTTCGGAATTACTGGGCGTAAAGCGCGTGTAGGCGGTCTGGTAAGTCGGATGTGAAATCCCCGGGCTCAACCCGGGAACTGCATCCGAAACTTCCAAGCTAGAGTCCCGGAGAGGAAGGCAGAATTCCCAATGTAGGGGTGAAATCCGTAGATATTGGGAGGAATACCAGTGGCGAAGGCGGCCTTCTGGACGGTGACTGACGCTGAGACGCGAAAGCGTGGGGAGCAAAACAG
+
BBBA?A@@8=>=?;?<9940><==9=+0*0=@@C>@?@DC8>?A@@@ABBC@BB@ABBB?BC;@>@@9=:::;:C;@@CC:BB>BBAB;@@8<<5<9@00000?<===1<>,0+0;@<>AAA@@@C6:7;BBB7;7:;B;;50969A8B>;;:DCCC;@@@B;@A@@@@BBCBB@BF?CC>@=?==<=9799=?A8C8>B?C@C?A@;3944.49:<@CAB:::;;7333:333/3;;@@@@2=A9999(0>>
@N9IO0:00854:06369
TACAGAGGTCCCAAGCGTTGTTCGGATTCACTGGGCGTAAAGGGTGCGTAGGCGGCAGGGTAAAGTCTGATGTGAAAGCTCGGAGCTTAACTCCGAAACGCATGGAACTGCCTGCTGGAGGGTTGGAGGGGGACTGGAATTCTCGGTGTAGCAGTGAAATGCGTAGATATCGAGAGGAACACCAGTGGCGAAGGCGAGTCCCTGGACAACTCCTGACGCTGAGGCACGAAAGCCAGGGGAGCAAACAGG
+
CBA@@992:??9?=A:<<<@A7;;@CDACCCCFF>:<;CA:?=4>EABACCA==8<A<<,/0A3=/////5;554:1:4///)////)/)///)///(44---,(,(,,-/)/997:69==6=;>;<=<=<.:::A=A9?2<7774::>?@@000:=:17:BCBBBB;;:::::@?;@=@A@:???=9;37,343333377)3606//(/660689<?<<;;;7;=8==959:49>??3;9:@@9@?A=
@N9IO0:00855:06366
TACAGAGGGTGCGAGCGTTAATCGGAATTACTGGGCGTAAAGCGCACGTAGTCGGCTTTGCAAGTCGGATGTGAAATCCCCGGGCTCAACCTGGGAACGGCACCCGAGACTGCATTGCCAGTAGAGTAAGTGGGAGAGGGAAGCGGAATTTCTGGTGTAGCAGTGAAATGCGTAGATATCAGAAGGAACATCAGTGGCGAAGGCGGCTTCCTGGACCAATACTGACGATCAGGTGCGAAAAGCGTGGGGAGCAAACAGG
+
BBCCCBCC>BBA@@@:;;>A8;;D@C@CADCCCC=AA@CE<A;;:B@@@CDCCD@BBC<AAA?BBCC@CCCBABA<ABCC;CC=BCBD?B?CBA<@?@@6;9?<245544775--(--(---525--/)/668.//3;<18488=.3/4=2::=7:::88;??734=2::443>63...38886=9:=;?=:@?<>;?AA>A>B<7??8?9>?8=?8?=?@AA;:9AAA;;;>@@=;;;;&;=88333&333??8;;A7
@N9IO0:00855:06390
TACGTAGGTGACTAGCGTTGTCCGGATTTACTGGGGCGTAAAGAGCGCGCAGGCGTCGTGCAAGTCGAGTGTGAAGCCCCCGCTCCAACTGGGGAGGTACTCGATACTGCTCGACTTGGAAGGCGGGAGGAGGGAAGCGGAATTCCCGGTGTAGTGGTGAAATGCGTAGATATCGGGAGGAACACCAGTGGCGAAGGCGCTTCCTGGCCCGTTCTTGACGCTGAGGCGCGAAAAGCTAGGGGAGCAAACGGG
+
44:54495::4445555/)//;)/)///)///555&5999=3;=;;;:4444.444::////)////3/----,(,,555$,*--(-025777+-/(/66:/33337873766;;>*/*/*0,-::1//(///(-378838(/(/6.326733358=A>>=5>98525:><=222:055055A>=:=;25,2784:9//.3267=@==>6//+/926@@AB;;;A=@A>:;:;&;4445A=0;<>;;4;CC=
@N9IO0:00859:06379
TACGGAGGAGGCAAGCGTTATCCGGAGTGACTGGGCGTAAAGAGATGCGTAGGCGGTGACTCAAGCAGATAGTGAAATCATCTGGCTCAACCAGGTGGCTATTGTCTGAACTGAGTTACTAGAGAGCAGTAGAGGTAGCTGGAATTCCCGGTGTAGGAGTGAAATCCGTAGATATCGGGAGGAACACCGATGGCGAAGGCAGGCTACTGGACTGTTTCTGACGCTAAGGCTCGAAAGCGTGGGGAGCGAACGGG
+
BBBB>A?>9969A?ABBC@ABA@G?@@ABBBCEE=@@@AC=CCCBBCBAA@D?:97;;<;DCC:;;CCDCBBCCCD?CBB959@;@@;A?E;?@>@@5:BBB>A?CBDB?C;96:>6:@>>>>@@AA;449@;;6;<<>>>9>7;055(45::<<<055898:(44.4::9955555>4::5:589939:99395505:@BB?BBC@CG:==B=>>7CA<<>==<<16.59<9993;;<<=??1;;<<<9<<?8
@N9IO0:00865:05778
TACGTAGGGGGCTAGCGTTGTCCGGATTTATTGGGCGTAAAGAGCGCGTAGGCGCCGAGTAAGTCCGACGTGAAATCTGGAGGCTCAACCTCCAGCGGTCGTTGGAAACTACTCGGCTAGAGTCCGGAAGAGGAGAGTGGAATTCCTGGTGTAGCGGTGAAATGCGCAGATATCAGGAAGAACACCGATGGCGAAAGCAGCTCTCTGGGACGGTACTGACGCTGAGGCGCGAAAGCGTGGGGAGCGAACAGG
+
AA@A;;:EDE5B?@ABBB?BAB=?<?AA<@@>@C<>>;;;0:?B@@AA@<<;00/*/;A7?;99:>ABB>@;;;0;;;;@AA<ACCC?B;@@4;;::6;AB@<@=@D>BAAABAB?AAAAAABB@B?C?B?>;<@B>???C>@=A?BB?BEEBBAA?BCFF>AABBBC::9?AABB?B?:;9;AA@BB;;5;;;;0;@@@@@@B@ACC>AAC=??BA@@@@9::;;5;AAA@A9@;;;>@A6BBBAB<@AB>
@N9IO0:00872:05788
TACAGAGGGGGCGAGCGTTGTTCGGAATTACTGGGCGTAAAGGGCGCGTAGGCGCCTTCTAAGTCGAACGTGAAATCCCCGGGCTCAACCCGGGAACTGCGTCCGATACTGGGAGGCTTGAATCCGGGAGAGGGATGTGGAATTCCAGGTGTAGCGGTGAAATGCGTAGATATCTGGAGGAACACCGGTGGCGAAGGCGGCATCCTGGACCGGTATTGACGCTGAGGCGCGAAAGCCAGGGGAGCAAACGG
+
BCBBBCCDDF5BBBA?@@8;:?BB@C@C?D@:9:39?@?@<AA:A@?@?<<6000=A=AAA;=@>=@;956EED=CBCB7>>5>>00,0@3<<3=:=;:9<;:?CB;;;CCC=BA<@A?DC?BB=AA;ABBBC?CGICHACACAB@BB@@@@BBDCAFGDE=AA;;;;;BBCBBBC?AA?B>ABC=@=@B6;;C<@<@B>AA@@<@A=@@>A>:;;=ABA;;;;;;5::@>?@;@A@AAAA.::;99,9<:
@N9IO0:00873:05803
TACGTAGGGTGCAGGCGTTAATCGGAATTACTGGGCGTAAAGCGTGCGTAGGCGGTTTGTTAAGACAGGTGTGAAATCCCCGGGCTTAACCTGGGAACTGCGCTTGTTACTGGCAGACTTGAGTGTGGCAGAGGGGGGTGGAATTCCACGTGTAGCAGTGAAATGCGTAGAGATGTGGAGGAACACCGATGGCGAAGGCAGCCCCCTGGGCTAACACTGACGCTGATGCACGAAAGCGTGGGGAGCAAACAGG
+
CBBBBCBJ>CBBBC@9;:>A>@BB?C?B@CCDCD?BAACC7<<CAACDCCCGGDADD<;;?C?@@CCC?CCCCLH?CDCB<BF>AAADAD@@>@9A-00AABBB=@@;?@@@?BBA;;5.55;:::;5:9<888999%:<9>?A?A>AACBAC;<;@@AA@A;@BAB;;:@@@@;;;>;;5;4;::4:ABA>BBB>B=@@@AAAA3BBA:@;;5;@@>;:00000/7<;666>@8@=BBCCC7A@BBC<BBC@
@N9IO0:00886:05808
TACGTAGGTGGCAAGCGTTGTCCGGATTTACTGGGCGTAAAGGGCTTGTAGGCGGTTCGTTAAGTCTGGTGTGAAATCTCCCGGCTCAACCGGGAGGGGTCATCGGATACTGGCGAGCTAGAGGTGGGCAGAGGAAGGCAGAATTCCTGGTGTAGCGGTGAAATGCGTAGATATCAGGAGGAATACCAGTGGCGAAGGCGGCCTTCTGGGCCTATCCTGACGCTGAGGAGCGAAAGCGTGGGGAGCAAACCGG
+
BB@@ADC@BB@BB@C;;;=AAA>C7;;B<BBBCC=AA@BF0;;0;@45999400*0:>=><A;A?BCC@BAAABB499;@@8?;??@@;@3;;8;ADD;BCCCA@=A>@AA@<@A??ABA@>C5:;;.;???@<>?B=@@?B<>;?<9;7;;;@@CC?CBBB=BCAAADBB???BC@<@@<@<@@@7::BC@CCC<@;:95;=@=@@@@0;4;@?A=AA@@???::;=@AB;;;0;977777*3::<<6<9<7
@N9IO0:00888:05806
GACAGAGGGGGCAAGCGTTGCTCGGAATCACTGGGCGTAAAGGGCGCGTAGGCGGGATGGCAAGTCGGTCGTGAAATCCCTCGGCTCAACCGAGGAACGTCGGCCGATACTGCCGTTCTTGAGGGATGCAGAGGAGACTGGAATTCCCGGATGTAGCGGTGAAATGTGTAGAGATCGGGGAGGAACGACCGGTGGCGAAGGCGGGTCTCTGGGCATCTCCTGACGCTGAGGCGGCGAAAAGCGTGGG
+
@@@A@;;;;;.:A>AA994:?>>A=A=?=??888-9><>A9??:?AAAA??;@?B9A::6;A:?@BC=C@@??=B8?@?=<@@:566<494;:<8<6;9:99-848=?B>:;9:>>:?A<@@@?8@@:999==99@;>99458<8=@8?8;>@:;::@=??AB;<<6=<<<:9955444&3828233385:745055=8>:;;;4;:;@@@B:??@A9929994844444.44.44444&444/777
@N9IO0:00896:05799
TACAGAGGGTGCGAGCGTTAATCGGAATTACTGGGCGTAAAGCGCGCGTAGGTGGTTTTGTAAGTCGGGTGTGAAAGCCCCGGGCTCAACCTGGGAACTGCATTCGAGACTGCATTACTCGAGTATGGGAGAGGGCAGCGGAATTTCCGGTGTAGCGGTGAAATGCGTAGATATCGGAAGGAACATCAGTGGCGAAAGCGGCTGCCTGGCCCAATACTGACACTCATGTGCGAAAGCGTGGGGAGCAAACAGG
+
BBBBCCCC=BBCDB@@?A=A?ABJDIAC?BBBBD=::;@A6;:@@B@@ABC?BB9>??4BBB>BBAAA<;;;CCF9::CD:CC7::?@>A@CCC>C@CAAAAA=AB@@ACBBABB@BBBBB@@@BBBC=CCCCF>BBAAA@C@CD=C@C@CCCAA?C?CCCD=B???A?@@:;;A@=@6:6:=A@@@D?@@>A@AC:@BA5;:::49?8>>8;8=>>665:;;<<==666;;9<05555555&59455)55>7
@N9IO0:00905:05783
TACAGAGGGTGCAAGCGTTGTTCGGAATCATTGGGCGTAAAGGGCGTGTAGGCGGTTTGTTAAGTCATGTGTGAAATCCCTCGGCTCAACCGGGGAACGACGCATGAAACTGACAAGCTAGAGTACCAAAGAGGGGGGTGGAATTCCCGGTGTAGCGGTGAAATGCGTAGATATCGGGAGGAACACCTGTGGCGAAGGCGGCCCCCTGGTTGGATACTGACGCTGATACGCGAAAGCGTGGGGAGCAAACAGG
+
CCCBBBCC>BBAC?C999<AA@CC@C@CBCCACC=BBBAA<AA;@@@@@A@>@A=AC<BB?B?BBBBCCCDBCCD?CCC<@;:.99@A6A7<@<6<:@?<?>><:;;C=BAAECC8::BAA@@@@B?B=6BBCDDDD*HC?C9;9<D=C?CCD@@@B=;;6@6<<;;@>:@@?@@@@:@A?B@@@@ACC@@;@:94;:A@=BCCC3BB<A=A;@?A@@@@99739;;;;;?9::599AABCC6@>?CC;@A@=
@N9IO0:00878:05824
TACGTAGGGTGCGAGCGTTAATCGGAATTACTGGGCGTAAAGTGTGCGCAGGCGGCCGCGCAAGTCGAGTGTGAAAGCCCGGGCTTAACTTGGGAATTGCGCTCGAAACTACGTGGCTGGAGTGTGGCAGGAGGAAGGTGGAATTCCACGTGTAGCGATGAAATGCGTAGGAGATGTGGAGGAACACCAATGGCGAAGGCAGGCCTTCTGGGCCGAAACACTGACGCTCATGCACGAAAGCGTGGGGAGCAAACAG
+
CC@A@BBB<AABAAAAABAE@BAA7;5;5;;BBB=BBBCC?BBB@@@BBAA=;<5;5:0000)08<<>=?A??@A6:9:/9>-79?C788?B@9?4;078>890;@@7@000::<3<=</33990;6;0/(-229(-(.3(.(.(.29::863./.....33'.275576(.../..50662746691506=1///(.37./(.(.(..39.9(.//(/67863---7,,,--27775.6===<=>2=<==@,//<
@N9IO0:00904:05825
TACGGAGGGCGCAAGCGTTGTTCGGAATCATTGGGCGTAAAGCGCGTGTAGGCGGTCTGGTCAGTCGGGTGTGAAATACCGGAGCTCAACTCCGGAACTGCATTCGATACTGCCAGGCTAGAGTCCCGGAGAGGGTGGTGGAATTCCCGGTGTAGAGGTGAAATTCGTAGATATCGGGAGGAACACCAGCGGCGAAGGCGGCCACCTGGACGGTGACTGACGCTGAGACGCGAAAGCGTGGGGAGCAAACAGG
+
AABB;@?@9=?<A9?999;??=?@=@?C@AA7;;0<A;;:.;@>AA@CC9:9:A6ACB@=@B@;@<<@8;6;<CA8BBA?A<@@@AAA@BAC?CDD@C?@?CC@DCCCCC@@@@BB?AA@@>@?>?6?=@@@@B;::8:A?B?B?CC>C@AAAAAAA?BBBB>B@A@AAAAAABA@@;@@=A=ABB?@@@@=@BB@B?;;6;<==<@@<@??=?BCBBCCCCCAA????>A@?@3:9@9999+9===>8??@?
@N9IO0:00906:05829
GACAGAGGGGGCAAGCGTTGCTCGGAATCACTGGGCGTAAAGGGCGCGTAGGCGGGCATTCAAGTCGGTCGTGAAATCTCCGGGCTCAACCCGGAGGGGTCGGCCGAAACTGGGTGTCTTGAGGGAGGCAGAGGAGTCTGGAATTCCCGGTGTAGCGGTGAAATGTGTAGAGATCGGGAGGAACACCGGTGGCGAAGGCGGGACTCTGGGCCTACCCTGACGCTGAGGCGCGAAGGCGTGGGGAGCAAACGGG
+
ABA;<9AAAA2@@8<A?<598:9=6<6;:<<??A<;:9?A9??9@??:;:=>:;9(4996::28;33-3737;79(333428;13343-3;19)////&//616)//:1:444(4:89:5::=>6==?A@@@@<@ABCEC@D?C>AA<@@CCCB@@@=@@AF>CEBAA@?<999;;;0;@=A>AAA7;7:A;?@B?B?CCE?CCCCCCH?C@CBBB<BAAAA@?@;;5;AAA@7;5;;;;;:-:@@AA:BAA=
@N9IO0:00912:05844
TACAGAGGTCCCAAGCGTTGTTCGGATTTACTGGGCGTAAAGGGCGCGTAGGTGGCAATAAAAGTCTGGTGTGAAATCTCTGAGCTTAACTCAGAAACTGCACTAGAAACTGCATTGCTTGAGTGTTGAAGGGGAGATTGGAATTCTCGGTGTAGCAGTGAAATGCGTAGATATCGAGAGGAACACCAGTGGCGAAGGCGAATCTCTGGGCAACTACTGACACTGATGCGCGAAAGCTAGGGGATCAAACGGG
+
BCCAA;:4;?>6@>AABB>@@@BB5;;;.;ABDE>;;;DH>CC>CDB@@@A>AC?BB=::::-;@B@B?AAABBB9;;;A@B;:;;;B>BAAA>>@;>999??==>?>9@BBBBA=@@@=@AAABB@CA5:::3:@AA?C?C@C@BAAA?BAAAAAABBBCC>;;;CAAACCCBBBBB@@=@?BBD=A@::5:@@=C?ABB?BBBCBBG>BC@BBBBBBBBBBB?@80000000+0@@@ABB:BBBAB;?=<5
@N9IO0:00869:05861
TACGTAGGGTGCGAGCGTTAATCGGAATTACTGGGCGTAAAGCGTGCGCAGGCTGTTTTGTAAGTCAGATGTGAAATCCCTGAGCTCAACTTAGGAACTGCGTTTGAAACTACAAGACTAGAATATGTCAGAGGGGGGTAGGAATTCCACGTGTAGCAGTGAAATGCGTAGAGATGTGGAGGAATACCAATGGCGAAGGCAGCCCCCTGGGATAATATTGACGCTCATGCACGAAAGCGTGGGGAGCAAACAGG
+
CCBABCCC<BBBBB@9;:@C@CCC?B?B>BAABB<BBBBB=AAA@@@@@@@?B@A@BA7:;;>A@@@@@@@@BBD>CBC?B?:99BBC=@@>AA>B?B:9;AAD<BAC=?900>+00??:=>=87337><<888888$777,3286;=A?>@CABBBBBBBDB>B@@@CCBB@@ACBB6;;8<8;CC?C>@@;:998=.944;;;;(555)5>>5=?=9>>0////5555<;333(3338888+834483:<<9
@N9IO0:00870:05888
TACGGAGGGTGCGAGCGTTGTTCGGAATCACTGGGCGTAAAGGGCGTGTAGGCGGTCCGCTAAGTCTGATGTGAAAGCCCGGGGCTTACCCCCGGAAGGGCATTGGAAACTGGCGGACTCGAGTCCCGGAGAGGAAGGTGGAATTCCTGGTGTAGCGGTGAAATGCGTAGATATCAGGAGGAATACCGGTGGCGAAGGCGGCCTTCTGGACGGTGACTGACGCTGGAGACGCGAAAGCGTGGGGAGCAAACAGG
+
CBCC@CCD<BBDBBB;;;7;;?CC?C<AABCBCE>@??CC>CC?:::BB994:@?AB:;:CC@CBBBCBBBBBBB=AAA:@FD7@B659>>>(;6:@DD>BAA>A;>B5:99.9@4559>@@@;;;/:=:956269>9<<6;495<166<@@DDD;;7:===5==<=>@??@@??=?1999=:?@A;?;>?=?BC?B?@@:=:=:==>29:B;:::99944:7//)/778<:::C4>859=>>2@@=AA<000:
@N9IO0:00877:05862
TACGAAGGGGGCAAGCGTTGTTCGGAATTACTGGGCGTAAAGGGCGCGTAGGCGGCTTATCAAGTCAGGCGTGAAATTCCCGGGCTCAACCTGGGGGCTGCGCTTGATACTGATGAGCTTGAATGCGGGAGAGGATAGTGGAATTCCCAGTGTAGAGGTGAAATTCGTAGATATTGGGAAGAACACCGGTGGCGAAGGCGGCTATCTGGCCCGTGATTGACGCTGAGGCGCGAAAGCGTGGGGAGCAAACAG
+
BBBBB?BDDD1AB>BBAA:>>???<@?B?BBBBC>AA@AC;?@<@A?DB9929:2:?=@ABA;?>B;;8:BBBCD=B?BD>CD=BBBC@F@CCCCC5AACBBAC@CCCCCCAB@B?@@@=@A=ABAAA;AA@?<>>><00+/6@6:;2:BBA@?@??;?AAA=B@CCBAACCBB?BD;A;@@5?@@>A?AB?AAA@B@BB@A??:A@@=CA<CA??@@DBBBAA???=@A?@@A<?@CCCDD599B@A8>88
@N9IO0:00907:05869
TACAGAGGGTGCAAGCGTTGTTCGGAATCATTGGGCGTAAAGGGCGTGTAGGCGGTTTGTTAAGTCATGTGTGAAATCCCTCGGCTTAACCGGGGAACGACGCATGAAACTGGCAAGCTAGAGTACCAAAGAGGGGGGTGGAATTCCCGGTGTAGCGGTGAAATGCGTAGATATCGGGAGGAACACCTGTGGCGAAGGCGGCCCCCTGGTTGGATACTGACGCTGAGACGCGAAAGCGTGGGGAGCAAACA
+
BBBBCCCC<A@??;>@@@>BB>BE?B?BCCCAIK>BBBBB=BC=DBCCB@=9::4;<0;A>B?CBCCBBBBAACA<BJG=CAB?A=:C<?:DDD;C@DC>CCDCCAAD?BCBACB=@@ABA@@@@A=A<4@BBBBBB*B@?B?B@CI?GAJBB:;;B=BABD=BBA;?::@A:;:AC<?A@C?B@@>@CCC@CBB@B?BC4;;;;)9:5<8<<@@@?==;:==?===>==??@A:A@A??@@6?<<>>3>8
@N9IO0:00910:05898
TACAGAGGGTGCGAGCGTTAATCGGAATTACTGGGCGTAAAGCGCACGTAGACGGTCTTGTAAGTCGGGTGGTGAAAGCCCCGGGGCTTAACCTGGGAACTGCATTCGAGACTGCATTACTGGAGTATGGGAGAGGGCAGTGGAATTTCCGGTGTAGCGGTGAAATGCGTAGATATCGGAAGAACAATCAGTGGCGAAAGCGACTGCCTGGCCCAATACTGACGTTCATGTGCGAAAGCGTGGGGAGCAAACAGG
+
774/////)/////:6668>;CCC9A6;.54444)///-5(----5/5//-8--(---(--7055555)5;75533(3333&///&/8)/)/)///(/)444488.4444484444/)////)////4<>8=<<=>6<<:::4549A<=:>:>>@??<;8;<==130//////444//591//)//3888/44.444<1:<<<<9992//)/9)/)///55/://)//////666>4999////&/////)/594
@N9IO0:00892:05934
GACAGAGGTTGCAAACGTTGTTCGGAATTACTGGGCATAAAGCGCACGTAGGCGGTCCACTAAGTCAGGCGTGAAATCCCCCGGCTCAACCGGGGAATTGCGCCTGATACTGGTGGGCTCGAGGTTGGTAGGGGTGAGCGGAACTCCAGGTGGAGCGGTGAAATGCGTAGATATCTGGAGGAACACCGGTGGCGAAAGCGGCTCACTGGACCGATTCTGACGCTGAGGTGCGAAAGCTAGGGTAGCAAACGG
+
@@BBA@@;@=@>AB;;9:29>;@??B>B?BBBBB<AA9:94;?BAA;;:A@?AB?@@?BB::6;ABAB@CBCBBB;AA???,?<ABAA=A?BDE9@=@9;;;;@CCABABAA=ABB>BCCCCB@C@C>ABBAA7A@@@BB=@=@AA>AA?AC@BBBC?CAAA<???B???AAAABBC@BB@B?ABC?B@BCACCCC>CBB>::;@:;;=@@=B::7;A@BBBBC;;;?BCC@@@:@BBBCC<AAAAAA9;;;
@N9IO0:00898:05925
TACGGAGGGTGCGAGCGTTAATCGGAATACTGGGCGTAAAGCGCACGTAGGCGGTTGGACAAGTCGGATGTGAAAGCCCTGGGCTCAACCTGGGAATTGCATTCGAAACTATCCGACTAGAGTATGGGAGAGGGAAGCGGAATTTCCGGTGTAGCGGTGAAATGCGTAGATATCGGAAGGAACACCAGTGGCGAAGGCGGCTTCCTGGACTAATACTGACGCTGAGGTGCGAAAGCGTGGGGAGCAAACAGG
+
@@BB?BCC=CCCC?>>9940:=00+0*0/7<<=7A<<?D8:9;;BBCBBB@CC@D?B?BBB>BCCC@BBCCBCC=;::0;AA8ABCB?C>BBB;B?B>BBDCADADE>CAA@@=@@@@@@@ACBAA@;B@@FF?FA<;;@D@CKIKAI@BBB@@@A@CCCC=B@@@@BBBBBBAA7;7;?B?CCB@BCCCADDD@D?CC@BA>@;;;5;;@@=AAAAABCCCCAAA?BBBBBC=??CBBBA6=>=;;6<;<8
@N9IO0:00869:05995
TACGGAAGGTCCGGGCGTTATCCGGATTTATTGGGTTTAAAGGGAGCGTAGGCCGGAGATTAAGCGTGTTGTGAAATGTAGATGCTCAACATCTGCACTGCAGCGCGAACTGGTTTCCTTGAGTACGCACAAAGTGGGCGGAATTCGTGGTGTAGCGGTGAAAATGCTTAGATATCACGAAGAACTCCGATTGCGAAGGCAGCTCACTGGAGCGCAACTGACGCTGAAGCTCGAAAGTGCGGGTAGTCGAACAGG
+
BECB?B@C@BB>?@8=8929?@=@=AAB<AA>AB9@@9?A9@C<ABAAABC@D?B?BBBB@C@BBBCCC?BBBBB=CBBBAA@@:;;A=?@@BBA@@BBCDBBBCDDD@CBB?BD>DBFACBBAB@@@AAAC=CBBB<;;6;@B=AACB?B@@@BAB>@;;;;&9888?>>BCB@@@:;;@AA>AAA?BCD;;;AA7;8;AAACBBBBB>;;;@@D@CBBA@;;;;;5::::ACC<BBBBBD;A:::>;;4;BB?
@N9IO0:00873:05997
TACGTAGGGTGCGGGCGTTAATCGGAATTACTGGGCGTAAAGCGTGCGTAGGCGGTTGCACAAGCTTGATGTGAAAGCCCCGGGCTCAACCTGGGAATGGCATTGAGGACTGTGTGGCTTGAGTGCGGCAGAGGGAGGTGGAATTCCAGGTGTAGCAGTGAAATGCGTAGAGATCTGGAGGAACACCGATGGCGAAGGCAGCCTCCTGGGCCGACACTGACGCTGAGGGCACGGAAAAGCGTGGGGAGCAAACAGG
+
BBAAA@@@:@BA@A::;;;@6<;C@D8;8:AAAB>?@@DD8;:AABAAABB=;95;5;;==@5??<?@AB<;;?B0;:9:-8>9<?:929:999,43885;>A8?<@?;9;CCCBB@BC@CCCBBBB9;;@@@B500*0<6<;=<B9<<455:<<;;;=;99)55555:9444444;7;;9<9;;;7;;<<8<==7;49;55.596;>?7=<==>=665<;5555555)5:55.555&5;99:??2>665<09555
@N9IO0:00878:05973
TACGGAGGGTGCGAACGTTAATCGGAATTACTGGGCGTAAAGCGCACGTAGGCGGTTCGCTAAGTGGGATGTGAAAGCCCTGGGCTCAACCTGGGAACTGCATTTCAGACTGGCGGACTGGAGTACGGTAGAGGGCGGTGGAATTCCCTGTGTAGCGGTGAAATGCGTAGATATAGGGAGGAACATCAGTGGCGAAGGCGGCCGCCTGGATCGATACTGACGCTGAGGTGCGAAAGCGTGGGGAGCAAACAGG
+
:<9;2:@B9A@?BB?;;;<B?BCB?D6;.9:99@8:5:AA9A;55>599<<9;@7;8<<B@@=@@@@8=:54999)///(/@:+//;;6@6>C>5B558>?==:2@84999::?=8?@@@<A??>?A;@>??BB8???@@:?;=9=>99349898:<1779:5:CBCCCCC@@@@AB;@A>@=AA:99B>C?BCB?B?BB>B?<;7::45@BBEDB@@?>;:95>>>;?A@@@B=BABAABB6@@@@D9@@@<
@N9IO0:00880:06005
TACGTAGGGTGCGAGCGTTAATCGGAATTACTGGGCGTAAAGCGTGCGCAGGCGGTCTTGCAAGCTGGGTGTGGAAAGCCCCGGGCTCAACCTGGGAGGTGCATTCAGGACTGCGAGGCTGGAGTGCGGCAGAGGGAGGTGGAATTCCACGTGTAGCAGTGAAATGCGTAGAGATGTGGAGGAACACCGATGGCGAAGGCAGCCTCCTGGGCCGACACTGACGCTCATGCACGAAAGCGTGGGGAGCAAACAGG
+
;:;:ABBC::;AA;;;BB6:6:..*.*.(--59>0=:99?.9;@;;;A@@?>@@299>84943::<A<29</0)--(-588&--(///8)-(-881//(/668:85559>?@AABAA?BBA?AA;;;B?ABBBAB=;;7;C=A5;7;>BBABB@@?::69@AC=BBBBBCCC:;0<<<800*0)0>@8=@?>49:@=@899@@=@@:=9=0949::<<<>>?=A@999::????@6>EC;:::&5999A4>@>4
@N9IO0:00882:05988
GACAGAGGGGGCAAGCGTTGCTCGGAATCACTGGGCGTAAAGGGCGCGTAGGCGGGATGGCAAGTCAGTCGTGAAATCCCTGGGCTCAACTCAGGGGGGTCGGCTGATACTGCCGTTCTTGAGGGATGCAGAGGAGACTGGAATTCCCGGTGTAGCGGTGAAATGTGTAGAGATCGGGAGGAACACCGGTGGCGAAGGCGGGTCTCTGGGCATTCCCTGACGCTGAGGCGCGAAAGCGTGGGGAGCAAACGGG
+
BBAAAAAAAA2AC=@?CC9:;@@B?B9::AA@@@8=;000+0<+0/<88<>::AB9A@@<@C=A@@;;;BCBCCE>CCD=BAA;ACCC@BBBDCDDCC)BBD?BBCDCCCBBB?BB>BB?BCEC=BBCCBBCC@BAB@;;7;>B?BC@J@BBBBAAA@CBB@=BBCC<<;AACBBBC>BC?@9BBB@C@A@>ACEAD?BBC>BB???ED>BAB>BA<B899A@@A??;?C@@@A:>>??CGK:AAADC=DCD<
@N9IO0:00884:05998
TACAGAGGGTGCAAGCGTTGTTCGGAATCACTGGGCGTAAAGCGCGCGCAGGCGGATGGTTGCGTCCGGAGTGAAATTTCGCCGCTCAACGGCGAAGCTGCTTTGGATACGGACCGTCTAGGGACCGGTAGAGGCTGGTAGAATTGCAGGTGTAGCGGTGGAATGCGTAGAGATCTGCAAGAATACCCGTGGCGAAGGCGGCCAGCTGGGCCGGATCCGACGCTGAGGCGCGAAAGCGTGGGGAGCAAACAGG
+
BBBBBAAA=BBBC@CBBB;::@EC@C@CCCCCCC>B@B@@6;;AAC@A@@@?BB@BBB>B<??>?D?C>AA999@+99,:@@=ABBBB?BA;??B=AABBBAA<A=???BC?BB?BCBACCC<@@@C@CB@???BBB?@@@B@A?CBBB>BCBBBCC@BBBFACCAAABBBBB@AABCC@BC@BBBC>CBB@BCB4:6::4;=AA@@AE>E@D?@@A@A@@BB?@@A=???;:;.;>@@@@A8ABCCD>@@@?
@N9IO0:00890:05960
TACGGAGGATCCAAGCGTTATCCGGAATTACTGGGCGTAAAGAGTTGCGTAGGCGGCATAGTAAGCAGAGTGTGAAATCGTATGGCTCAACCATATACACATGCTCTGAACTGCTAAGCTAGAGAGTGGAAGAGGTTGCTAGAATTCCTAGTGTAGGGGTGAAATCCGTAGATATTAGGAGGAATACCGATGGCGTAGGCAGGCAACTGGTCCATTTCTGACGCTCAGGCACGAAAGCGTGGGGAGC
+
@?@@;=<1;;@:@>B;;;50009>9=:>,00=:<3C696D<959A2995;;<7<C:A@@@CAA=A000=<00:=990;5:;B?A=@;:;?C8;;ACBABBB;;;<;A<=8=0//::69<?A:9:@==>:>9@??5;2:88833-3-3-3333833333&3766.//)/:99844/0666/0(/(/886=?BA1788771778333,3660//(//:.667>=<?<9882877773(3962222&28:
@N9IO0:00893:05980
TACAGAGGGTGCGAGCGTTGTCCGGAATCACTGGGCGTAAAGGGCGCGTAGGTGGCTGTGTAAGTCGGGGGTGAAATGCTGCGGCTCAACCGCAGCGCTGCCTCCGAGACTGCACGGCTTGAGCACGGTAGAGGCCGATGGAATTCCCGGTGTAGCGGTGGAATGCGTAGAGATCGGGAAGAACACCGATGGCGAAGGCAGTCGGCTGGGCCGTTGCTGACACTGAGGCGCGACAGCGTGGGGAGCAAACAGG
+
BBBAAA@@:AB@BBC99:=A@A=A;A=ACCBBBE@@9;:F?CC>CCBBCCF?BA?AA?@?@??9:;CCCC5CCCC>AA@B@;;7;=@@=A?ABCBAAA@@@=@A?ABBCCBB:::B?BB?BCABBCB?BBBBB@B?BBCC@C@C@CC>E@CBA??AC<??=@>@AAAAA@A@9;;;;0;=AA?BCC=AA;;5;BA5;9;CAABB?A@@A7<6<B>BAAAC;<;@A;;5;ABCBD@AACCFAA7>000@9<<<<
@N9IO0:00893:05981
TACGTAGGGTGCGAGCGTTAATCGGAATTACTGGGCGTAAAGTGTGCGCAGGTGGCCGAGCAAGTCGAGTGTGAAATCCCCGGGCTTAACTTGGGAATTGCGCTCGAAACTACTTGGACTCGAGTGTGGCAGAGGAAGGTGGAATTCCAGGTGTAGCGGTGAAATGCGTAGAGATCTGGAGGAACACCGATGGCGAAGGCAGCCTTCTGGGCCAACACTGACGCTCATGCACGAAAGCGTGGGGAGCAAACAGG
+
CBBB@@@E=A@B@@AB;;5<;@A@4:299=>;;:6:@ABB>BBCCCDCBBB?AA>A=@@BBD@BBBBBCCBBAAA<AAAA6@@,:93:398/77)71;68??<>=@?@9B990@:@,00>==0/6;;9;>?;@?:?5;4:<7<:>6;5;D15522255.52:9.9<@><==<==<@<<:@9(0(0//5:;;@<?BB=@<@?>;894:::;2938493339;833333333;;<<B<BBAA@@@3:99=A6==?3
@N9IO0:00893:06000
TACGGAGGGGGCTAGCGTTGTTCGGAATTACTGGGCGTAAAGCGCACGTAGGCGGGCATTTAAGTCGGGGGTGAAATCCCGGGGCTCAACCCCGGAACTGCCTTCGATACTGGGTGCCTGGAGGATGGGAGAGGCGAGTGGAATTCCGAGTGTAGAGGTGAAATTCGTAGATATTCGGAGGAACACCAGTGGCGAAGGCGGCTCGCTGGCCCATTTCTGACGCTGAGGTGCGAAAGCGTGGGGAGCAAACAGG
+
@@A?=;::::*9??@@CC=@@9=?:?9@=@BBAD>ABABC<??BBB?@A?>=:;:6;A@D<A=@A:9:9:)9?>@99::.999&7=??;@BB3929;>99;?C@BBCB@@@>>.;;;5;B?BBBDAAA9????=ABAAAE@C>B=?;>>>????A@@>@CCC@C@B???>>?995:?=996:=@@@=@::;6;>=;@:00+0<<<B;;5;;0;BD=BBBCAAAA;;;6:A@BBC:@@B::::.;;;<;0;AC>
@N9IO0:00900:05989
TACGGAGGATCCAAGCGTTATCCGGAATCATTGGGTTTAAAGGGTCCGTAGGCGGTTTAATAAGTCAGTGGTGAAAGCCTATCGCTTAACGATAAGAACGGCCATTGATACTGTTAGACTTGAATTAGTGGGAAGTAACTAGAATAGTGTAGTGATAGCGGTGAAATGACTTAGATATTACATGAATACCAATGCGTAAGGCAGGTTAACTATCACTATATGACGCTGATGGACGAAAGCGTGGGGAGCGAACAGG
+
44557::5955.5.59994955.5.5.55<;8>>,;;)4;2;;299.5;::559.<:)9<@;=A:955548;<@@500)/7///>C>A7>>949.44.44.4.445:::==:::)/////1696=7B??7;2838//*/888;6833766666////877133//(/6/--05---//(//../-(---(..222-..(.2.22+2+2+275...336----257444444.5=;;@6;::?@@@39:;::=A;;4
@N9IO0:00909:05988
TACGTAGGGTGCAAGCGTTAATCGGAATTACTGGGCGTAAAGCGTACGCAGGCGGCTTTGCAAGACAGGTGTGAAATCCCCGGGCCTAACCTGGGAACTGCATTTGTGACTGCATGGCTAGAGTTTGTCAGAGGGGGGTGGAATTCCACGTGTAGCAGTGAAATGCGTAGAGATGTGGAAGAACACCGATGGCGAAGGCAGCCCCCTGGGATCTGACTGACGCTCATGTACGAAAGCGTGGGGAGCAAACAGG
+
AABBAABB:@@@@<AAAA5;5<CA=A<@=@DCCC=CBBBB<BCCB@AB@><800+///)/9:3:<;;:7<<>@@@9@@BD9BC=A>>?3:39<<6<9;=?>?AC;BAAA@CAA@@@9=989==AA699:>>>>AA@@(?@;@;@;A7;;A@@;;;;;;BABB;;;;@A@A@@A<00<;B800+000;@ABC@BBB@C>A@@AAAA0BBB<B;;;ACCCDDDCC;;;BBB@AACC<@@CCCCC;BAAAB;@@@?
@N9IO0:00870:06012
TACGTAGGGTGCGAGCGTTAATCGGAATACTGGGCGTAAAGCGTGCGCAGGCGGCCTCTTAAGACAGGTGTGAAATCCCCGGGCTTAACCTGGGAATGGCGGCTTGTGACTGGGGGGGCTTGGAGTGGCGGAAGAGGGAGATGGAATTCCTGGTGTAGCAGTGAAATGCGTAGAGATCAGGAGGAACACCGATGGCGAAGGCAGTCTCCTGGGCCAGCACTGACGCTCATGCACGAAAGCGTGGGGAGCAAACAG
+
CCBBBAAA<BAAAAA;;09@8>00+0+0//9@@8999AB=?B@CA@;;;@5;;8?8=>:5>9@@BBB?BBBABB<@@DG7AB8<<=B>B>@=>+0*//)//)4;.543333879797#7828:;;;=78?4?1<338(8787<8</707899437377733333=188<B;:8<998555/574:-22916555+5773;2;:77778157=3=67769988/---9--////=9=A8<:98998-:;=>E8==A
@N9IO0:00871:06013
GACAGAGGGGGCAAGCGTTGCTCGGAATTACTGGGCGTAAAGGGCGCGTAGGCGGGATGGCAAGTCGGTCGTGAAATCCCTCGGCTCAACTGAGGAGCGTCGACGATACTGCCGTTCTTGAGGATTGCAGAGGAGACTGGAATTCCCGGTGTAGCGGTGAAATGTGTAGAGATCGGGAGGAACACCGGTGGCGAAGGCGGGTCTCTGGGCAATTCCTGGACGCTGAGGCGCGAAAGCGTGGGGAGCAAACGGG
+
CBBBCCCCCB1?A=??AA=??AAC=A>A=@A@@@<A@ABB>BB=B@@@@@?=A?A6;;;<@@9BBCC????@@@D8?@@6?:9299:A=BBBBB?BBCBBC@@>>>>0//77)457;;7;<:388)///669-34:;;<7<<A?BE?E?BBA999@9=><A,77393338;73333(33-3-3445:545.4::395;==4=<<<=A=65925.0400+0==000<<8:99994,444<<>>2>;<<>69>>5
@N9IO0:00876:06016
TACGTGGGGTCCGAGCGTTGTCCGGAGTTACTGGGCGTAAAGGGCGCGCAGGCGGCGGCGTGGGTCCGGCGTGAAAGCCCCCGGCTCAACCGGGGAAGGTCGTCGGGGACCGCGCCGCTTGAGGGCGGCAGGGGCCGGTGGAATGCCTGGTGTAGTGGTGAAATGCGTAGAGATCAGGCGGAACACCCGTGGCGAAGGCGGCCGGCTGGGCCGTCCCTGACGCTGAGGCGCGAAGGCGTGGGGGAGCGAACGGG
+
EBBA@>??3?<8????CA>AA@=A=:;;9::DDF>AAABB<@B:@@@@?@??;:6;@?B@A@I=BB@C?B@AACC<BCCCC0B?AAAA=@5;;;.;2:49=;><<>>2>>9<59:9A@?????B<AA?AAAAA8@>A?BB@B?ABB?BB@CABBBA@:@@@@:???BBB@A@=>;;;098=A8>>A?278>6=??<A<9:4:<@:??BA9A>>>>>6?@?@@??AAA?BBABC?B?BAA@@@@,=???=;?>=8
@N9IO0:00890:06013
AACGTAGGTGACGAGCGTTATCCGGATTTACTGGGCGTAAAGCGCGTTCAGGCGGTTTGGCAAGTCGGGCATGAAATCTCCTGGCTCAACCAGGAGAGGCTGTCCGATACTTCCAGACTTGAGGGCAGTAGAGGGTGGTGGAATTCCGGGTGTAGTGGTGAAATGCGTAGATATCCGGAGGAACACCTGTGGCGAAAGCGGCCACCTGGACTGCACCTGACGCTGAAACGCGAAAGCTAGGGGAGCGAACGG
+
C;BB@9:6;@@@A;;;AA@BEGAC?CCK=BBAAA:@BBBC=BBBB@@?BBB@BC@CE>DAGC@BABBF>CCA@@@<AAAB?BB?BBBB?B?BB@BA@A=A?=@@<@@ABAB?C<@@CBA=:;;A9@@@AA9:;B;;;5;?;=:>7<;<@:@@@CDCC<?BBB>BCBBBCBBAABB=@=A=8B=AAC>AA@B@CCCB=ABB?C=BB<@@6;;AAB@A=A000AAD@AA9==>;;;0;?:99CC6969;?2995
@N9IO0:00890:06018
TACAGAGGGGGCAAGCGTTATTCGGAATTATTGGGCGTAAAGGGCGCGTAGGCGGCCTAGCAAGTGGCGGGTGAAATCCCTCGGCTTAACCGAGGAACTGCCTGCCAGACTGCCTGGCTCGAGACCGGGAGAGGTGAGTGGAATTCCCAGTGTAGCGGTGAAATGCGTAGATATTGGGAGGAACACCAGTGGCGAAGGCGGCTCACTGGACCGGAACTGACGCTGAGGCGCGAAAGCGTGGGGAGCAAACAGG
+
CCCAA;::::*;C=A:;;>@@>;;6;?B?CC@ED?@AABD9??9???BACA>884:=>>?A?=?A@=@@@<@@@C=CCC>BCC@CC?B?B@BBC@C@CBBB>AAC@CCCC:;;>BC@BBBBBBBB?BB=BBBB>BBCA@@?C99;9C>BCDCAA@:949@>>7?A??>?>A?@@:<<59929=@@B?C???@CCC@C?9:9:CCBCCC?AA@C?B?AACCDEBBAAA=@@@@AA7;;E;;;;.;;@??:@BA@
@N9IO0:00898:06035
TACAGAGGGTGCGAGCGTTAATCGGAATGACTGGGCGTAAAGGGCGCGTAGGCGGTTGATTGGGTGTGATGTGAAAGCCCTGGGCTTAACCTGGGAAGTGCATCGCAAACTGGTTAACTGGAGTCGATGAGAGGGTGGCGGAATTTCCGGTGTAGCGGTGAAATGCGTAGAGATCGGAAGGAACGTCGATGGCGAAGGCAGCCACCTGGCATCAGACTGACGCTGAGGCGCGAAAGCGTGGGGAGCGAACAGG
+
BCBBCCCC<ABA@BB?@B=B7;;B?C@CBBBBBB=@@???8>>8@D@BBBB>BCACABBB=AB=ACCBBBC@B@A;A@@<ABB=BC@D@CABBB:@;@;;<ABACAGF?DCE@E@C@B@A;@?A@=99>>::>@9AB?@A>AADJ?IACACBBCCCC@CCCF>CBBB@A;99@@:@=A6;0;09=:::>>>9B<B8A>ACCD?C=9BA;?:839<998443;A@@@@=:::@@?8@AAACCC9CBBAA=;;;<
@N9IO0:00902:06031
TACGGAGGGGGCTAGCGTTGTTCGGAATTACTGGGCGTAAAGCGCACGTAGGCGGCTTTGCAAGTTAGAGGTGGAAAGCCCGGGGACCTCGAACTTCCCGGAATGCCTTAAAACCTTACATCGCTAGATCGTGGAGAGGTGATGGAATTCCGAGTGTAGAGGTGAAATTCGTAGATATTCGGAAGAACACCAGTGGCGAAGGCGACTCACTGGACACGTATTGACGCTGAGGTGCGAAAAGCGTGGGGAGCAAAAGCAGG
+
CBBB@BBBBB1BAA@CBB<???BB=D5:9;:A@A9???>=3:9::A@@@==900,0@@5000;@<;@=;;)/-(-9/68=/665'*,(****,(*(,,(,(*/,*,(,(,66&,*,(-///4438:3333333-333/(///--(-(-38(---//7/4458;:::)/)/:77765575::)/)/75;<<8=;;9.4445:39::::8:<5525<<<==>>6:?????>>A=A@@9977&3::3///&/8////&//873
@N9IO0:00905:06056
GACGAAGGGGGCAAGCGTTGTTCGGAATTACTGGGCGTAAAGGGCGCGTAGGCGGCCTGATGAGTCAGACGTGAAAGGCCTGGGCTCAACCTGGGAATTGCGTTTGATACTGTTGGGCTTGAGAGCGGGAGAGGATGGTGGAATTCCCAGTGTAGAGGTGAAATTCGTAGATATTGGGAAGAACACCGGTGGCGAAGGCGGCCATCTGGACCGTATCTGACGCTGAGGCGCGAAAGCGTGGGGAGCAAACAGG
+
CBBCC@BCCB3BB?A?9849@=AA?C?A>B@@@E>CAABD>DG;GDDCDBB??@<@?AAAAABBABCBBAAA@@@;@@D?BBC>BCCCACACCC=B?B>AB@@@:@BAAABBB>BD;AA7;;@@AABC>BBBA?BBB?BC?B?B?AC799B@@@A@@;@A@@<A????A@BA@@>@B;@89939993:;9:2;AB=B?AB=A>A???B@BC?CBBBB;::BBBB@@@@DBB;::5;@ACCDD:BBBBB;;;;5
@N9IO0:00907:06049
TACAGAGGTGGCAAGCGTTGTTCGGAATTACTGGGCGTAAAGGGCGCGTAGCGGCCCGCCAAGTCCCGTGTGAAAGCCCCCGGCTCAACCGGGGAACGGCGCGGGAAACTAGCAGGCTTGAGTTCGGGAGAGGGAAGCGGAATTCCGGGTGTAGCGGTGAAATGCGCAGATATCCGGAGGAACACCGGTGGCGAAGGCGGCTTCCTGGACCGACACGTGACGCTGAGGCGCGAAGACTAGGGGAGCAA
+
CCCBBBC@CC@BB?BDAB;AA=AA5;6:7BABBB9@?;;;.4;1:9:/0005=8=>7>C<?=@;;;0;A@BB>A0/0<D=0=:<A::.54499&4.4949555:)55)599<6699CC;;;ED@BCK>A@ACA00,000,0*06:6:<3<@:;:8939@??9==>>:8888833047;96:6///6;6:;8<::795::044496//)--(-,,,,-----/////83869//(///48888+8:888
@N9IO0:00909:06034
TACGGAGGGTGCAAGCGTTGTTCGGAATCACTGGGCGTAAAGGGCGTGTAGGCGGTCTGCTAAGTCTGATGTGAAATCCCGAGGCTTACCCTCGGAAGTGCATTGGAGACTGGCAGGCTAGAGTCCCGGAGAGGAGGGTGGAATTCCTGGTGTAGCGGTGAAATGCGTAGATATCAGGAGGAACACCGGTGGCGAAGGCGGCCCTCTGGACGGTGACTGACGCTGAGACGCGAAAGCGTGGGGAGCAAACAGG
+
@@BB=@@?9@@AB>CB@@<@E=<;8;?BDCCCDG>BB999,:A9@A??A;;7;C>;;;AAAA=A@@@A@AAA?@?3::A9@;;6;B=@>C:A::8:?ABBBBBAF>A@AFCC>@?A=??>AA:9;F>D@CCBA?;;;6;A>C?B@B?BC8;<AC;;;;@AAA;AA@@@@CABB@;?>9<A>A?BBC@C@CB?A??;@?@@<@@9>?>C=@;<5;;;99:@@?ABBBB@@?@AAA9@:;;BEE;BBBBB<ABA=
@N9IO0:00867:06071
TACGTAGGGTGCGAGCGTTAATCGGAATTACTGGGCGTAAAGTGTGCGCAGGTGGCCGCGCAAGTCGAGTGTGAAATCCCCGGGCTTAACTTGGGAATTGCGCTCGAAACTACGTGCTCGAGTGTGGCAGAGGAAGGTGGAATTCCAGGTGTAGCGGTGAAATGCGTAGAGATCTGGAGGAACACCGATGGCGAAGGCAGCCTTCTGGGCCAACACTGACGCTCATGCACGAAAGCGTGGGAGCAAACAG
+
@DBBBBDD>CBCCCBCCB?B=9::;A;A=@A;;;0;C;;;0;@?@@@BCCB?AA7;7;;AAB=@@B;::CBAAAB=AAAA3::8:@?A?@@=AC=B?B799A??:::B=B::9C997?9888;;8@;@><<94938075/6(/(.255057===6808556/966=525>==852=,222725;;;>>@B362C<?:>>78-242222'2.5.57528@8888/////9<<<=4<;6///)/////(-66
@N9IO0:00907:06070
TACGTAGGGTGCGAGCGTTAATCGGAATTACTGGGCGTAAAGCGTGCGCAGGCGGCCTCTTAAGACAGGTGTGAAATCCCCGGGCTTAACCTGGGAATGGCGGCTTGTGACTGGGGGGCTTGGAGTGGCGGAAGAGGGAGATGGAATTCCGTGGTGTAGCAGTGAAATGCGTAGAGATCAGGAGGAACACCGATGGCGAAGGCAGTCTCCCTGGGCCAGCACTGACGCTCATGCACGAAAGCGTGGGGAGCAAACAG
+
AAA@@ABC8;:BAAB:;;?A?B;<5;5;5:;CDD?BABEE>AAB@@ADBAA@@@=@?BBB?B?;;;CB@CCCCDD=BBDC9AB:;;?D>A<A@A0;299599.9?7>@<<<977777$384<4=:;=8;;>=8=9?83733395:5:8;///96:;;;>=///:??7A=>>CCBB??7355/7>:>;??@=@@BA8=77/87<8722287'27=3=5>;;:=;66///8//.775522:)28//<::-/..//'.56
@N9IO0:00878:06118
TACGTAGGGTGCAGGCGTTAATCGGAATTACTGGGCGTAAAGCGTGCGCAGGCGGCTCCTTAAGTCAGATGTGAAATCCCCGGGCTTAACCTGGGGAACTGCGTTTGAAACTGGGGGGGGCTTGAGTGTGGCAGAGGGGGGTGGAATTCCAGGTGTAGCAGTGAAATGCGTAGAGATCTGGAGGAACACCGATGGCGAAGGCAGCCCCCTGGGCTAACACTGACGCTCATGCACGAAAAGCGTGGGGAGCAAACAGG
+
BC;;;A@A9@@AAD=;;;=A?BBB@GAFIGDCBB=::9;D<B;;;B@><>>:00,00>:>4@45;99:99@<@@D=B@B@4@A9;;5:494;959&4.449:9:<4<;;2:37787777"396;<::::<8<BB=CBBCB'<B7:8:?C<@A?:99A@?@A?>?<5<<>====>>>>@A@<BD<@<>>>;>@@C>B@@=?9=B;;;;;*9CD>DBB?BCA@==0/07;888<:?4333&3333:;;.;;99:1:?>4
@N9IO0:00890:06126
GACAGAGGTGGCAAGCGTTGCTCGGAGTTACTGGGCATAAAGGGCGCGTAGGCGGTCGTGCGCGTCGGAGGTGAAATCCCCGGGCCTAACCCGGGAACTGCCTTCGATACGGCACGACTGGAGTGCGGGAGGGGAGAGTGGAACTCCTGGTGGAGCGGTGAAATGCGTAGATATCTGGAGGAACACCGATGGCGAAGGCAGCCCCCTGGGCTAACACTGACGCTCATGCACGAAAGCGTGGGGAGCAAACAGG
+
<@HCCBB?AA=@@<AAAB=@@953-3997<=BBF>CA:99/:>9????BBB@CC?BBBAB???@?9829939@BB>BBBB9BC=C>@A=A@<@@8>-0000;@=BCAABBC@??@BAA:;6;A@@@@A;AACC6;;CCCBABABAB=@A?BB?BBBA?AFCC<@ACBAAA@@@AA@B@BB?BA::;?BCCC@BCC<@;?@;;;;;*;BE=BBB@B;00<<000000=@A?CA@@:@999ACC6????A9A@A=
@N9IO0:00896:06111
TACGGGGGGAGCAAGCGTTGTTCGGAATCACTGGGCGTAAAGGGCGTGTAGGCGGTTCGGTAAGTGGGATGTGAAATGCCCCGGCTCACCCGGGGACCGGCATCCCAAACTGCTGAGCTTGAGTACAGGAGAGGGTGGGGGAATTCCAGGTGTAGCGGTGAAATGCGTAGATATCTGGAGGAACACCGGTGGCGAAGGCGCCCACCTGGCCTGCTACTGACGCTGAGGCGCGAAAGCTAGGGGAGCAAACGG
+
AA;;;;;;%;@=A?C???7::?BB?E?@<;<CCL@CBCBE>DE@A@@BAAA=>@=@;@?;@B7;9CC=CAADA@A30//99+98<<<CCD>DDD9BB@C?BBBA@;@B;A;5;>>>ABB?B@AACEDC>BA@@A9A@B@B1B:B9C;@@>@BA@@4:18;==5;99@@CBBA<<<;>;>>:>:===9=9A<8?==2548;@=5=<433.317;@88889>???;><@:==><@A;??>>BCC5??A@?8999
@N9IO0:00906:06117
TACAGAGGGTGCGAGCGTTAATCGGAATTACTGGGCGTAAAGCGCACGTAGGTGGCGACGTAAGTCGGGTGTGAAAGCCCCGGGCTCAACCTGGGAATTGCATTCGAGACTGCATTGCTGGAGTACGGAAGAGGAGGGCGGAATTCCCGGTGTAGCGGTGAAATGCGTAGATATCGGGAGGAACATCAGTGGCGAAGGCGGCCCTCTGGTCCAGTACTGACACTCAAAGTGCGAAAAGCGTGGGGAGCAAACAGG
+
@@@CBBAB=;;;DBA;;;>C;A@B=B=>469>@@9>?:;:.9==;::99?B?BCACCCC<;;=ABCCC>CDDCBB<AADD;FD<AAAB?B?CCC<A=@5::AA=AA:;;BCBCCB=@@?>489>A?@<@=AAA<@@@;@@=A7;9;B=C@DCCBB;;:;CCC>CCBBCBA@ACBBEI=;;5;5;;;:;9998999?C==>:@>8>CDD?BC@BBBBAA@A??@>;;;,9>?>;999&9@;:<@@2=<<<@8>>@:
@N9IO0:00907:06146
TACGTAGGGTGCGAGCGTTAATCGGAATTACTGGGCGTAAAGTGTGCGCAGGTGGCCGCGCATGTCGAGTGTGAAATCCCCGGGCTTAACTTGGGAATTGCGCTCGAAACTACGTGGCTCGAGTGTGGCAGAGGAAGGTGGAATTCCACGTGGTAGCGGTGAAATGCGTAGAGATGTGGAGGAACACCGATGGCGAAGGCAGCCTTCTGGGCCAACACTGACGCTCAGTGCACGAAAGCGTGGGGAGCAAACAG
+
AC@@@BBB<BABA@@?@@=@=@AA=A=A?BBBBB<BCBBC=CABABCEBBA?BB=@<@A@@@@@@CD@@@AA@@@8;;;;-99.8==A=>?4::39:A9?:::?=:::/0;;;:00(/66689973>=A@>;;:=)0(/86;(/*/6;////(.65..)229:/76@@=373333899333,3.3388::;?58=88:49933,349383(338,2272/.8-------//6:5593=@@////&/..79-339
@N9IO0:00910:06123
TACGGAGGGCGCAAGCGTTGTTCGGAATTACTGGGCGTAAAGCGCGTGTAGGCGGCCAGGTAAGTCGGGTGTGAAAGCCCGGGGCCCAACCCCGGAATTGCACCCGATACTGCCTGGCTGGAGTCCCGGAGAGGATGGCGGAATTTCCGGTGTAGAGGTGAAATTCGTAGATATCGGAAGGAACACCAGTGGCGAAGGCGGCCATCTGGACGGTGACTGACGCTGAGACGCGAAAGCGTGGGGAGCAAACAGG
+
CCBA>>AA99:9@;?@AA7::@@?;@7:49ABBA;@<997*99:;;;;==:6..*.*.-07884438809;<CBB;AAC>BBB9BA8<1777*05=:>+00//919:94339B7??;<8927;373(3288?A6=99500)03;;3:6:+07744885::::095:9999;0000=*0*/8?;?DF@CCCC@BAA<?=@B?B=@@B@@=@CB?ABBB??:==:5444:444444)4:;;;<<2;<<<<3:882
@N9IO0:00875:06197
TACGTAGGGGGCAAGCGTTGTCCGGATTTACTGGGCGTAAAGCGCCTGTAGGCGGAAGGGCAAGTCCGGCTTTAAAGCCCCCGGCTCAACCGGGGAAGTGGGCTGGAAATGCCTTTCTTGAGGGCGGCAGAGGAGTGTGGAATTCCGGGTGTAGCGGTGAAATGCGTAGAGATCCGGAGGAACACCGATGGCGAAGGCAGCACTCTGGGCCGGCCCTGACGCTGAGAGGCGAAAGCGTGGGGAGCGAACGG
+
BBBBAAAABB5BC?A@@@=@AC5;5:;;.;CBBC>BBA@@;@BA@?A@A:::;C@C?BB;@>9<==294:@A=AB<?@FEE3B@BAAB>A>AAA6B>ABDC>BAA399/7;;8<=8@@?BCBC;CD@BABAB?@AABAA=B?B@C@CF=BBAAABB?BCDF>CCCCBBCCB@@@@C?BB=@=@@@>@@@@?BAA;@<:;;@;;;;;<;0;40+0<3;000>@>><A00+0>>>3>999AA@6@@A;;5;;;
@N9IO0:00876:06173
GACAGAGGGGCAAGCGTTGCTCGGAATTACTGGGCGTAAAGGGCGCGTAGGCGGGATGGCAAGTCGGTCGTGAAATCCCTCGGCTCAACTGAGGAGCGTCGATCGATACTGCTGTTCTTGAGGATTGCAGAGGAGACTGGAATTCCCGGTGTAGCGGTGAAATGTGTAGAGATCGGGAGGAACACCGGTGGCGAAGGCGGGTCTCTGGGCAATTCCTGACGCTGAGGCGCGAAAGCGTGGGGAGCAAACGGG
+
BBA?C;999*9@:>BBB788??=9?8=8=?999/9?=>?9?A=@A@BBBA>A@?5;;;6;B?CCCD@CAAA;;;6;@@;@;;6;>@A?BCBAAICCECBBB@@A@@@BAAA@:;;@CA=@;;494.49@@;A9=ACEEC@B?B?BE>B@CA@@?BB?AABB>BBBF::9B@?????8>@<@=:::?A?:;;;BC@DACCC@BBBBBFM?CB@B?B>B@AAAAABBB?BBA@@B;@@@ABBC;CCBBB<ABB<
@N9IO0:00890:06164
TACGTAGGGTGCGAGCGTTAATCGGAATTACTGGGCGTAAAGCGTGCGTAGGCGGTCTCGCAAGCTGGGTGTGAAATCCCCGGGCTCAACCTGGGAATGGCATTCAGGACTGCGAGGCTGGAGTGCGGCAGAGGGAGGTGGAATTCCACGTGTAGCAGTGAAATGCGTAGAGATGTGGAGGAACACCGATGGCGAAGGCAGCCTCCTGGGCCGACACTGACGCTCAAGCACGAAAGCGTGGGGAGCAAACAGG
+
@@@@@AAB=BA@@B;;;;?C>A;<4;4;299@@D>BBBGF99;B@@@ABBB=@@?BA@@@AA<@@BBA;;;;@=>5@AAA7AA9>0007?<??;8?;@@<>>???:?=A@;;:?@@?CBA=@@;<<B@BCBCBD;;:8;B>B5;7;=ACCCCCCBCECCCCC=BABBBCCCEFCBBB=;;5;>@@@?BBBB?BCI@C@BA;;7;A=@AA;A?AAABBBBBBBBBBB?BBBBCBH<B;;;;;;.;BABB=@@@?
@N9IO0:00898:06166
TACGTAGGGGGCAAGCGTTGCTCGGAATTACTGGGCGTAAAGGGTCCGTAGGCGGTCGAGCCAGTCGGCGGTGAAATCTCCCGGCTTAACTGGGAGGGGTCCGCCGAAACTACTCGGCTGGAGGGCTGAAGAGGGGAGTGGAATTCCCGGTGTAGCGGTGAAATGCGTAGATATCGGGAGGAACACCTGAGGCGAAGGCGGCTCCCTGGTCAGCACCTGACGCTGAGGGACGAAAGCTGGGGGAGCAAACAGG
+
BAB@;;;???,@A577><)//7/3-3284899;<5<BBBB=AD>DC=A;;:5;@;@C><>@-00==<8=98=>>>6@BAA@0;7;B=B?@=B>869?C/AB;;;@ABB>C@@@>>@:>A?:9;:-9AAA?AAACC9?@BA?C=?=?C>C@BBBBBBB?AAAA=??ABBAA@@??BBB<BB?B@CBB@BBCEAGBB>A=;4.49990>?::=?9:6<8@BA@@<===>@7>>@AG8=>@@@@@0ACCCB=CBB>
@N9IO0:00907:06163
TACGGGGGGGGCAAGCGTTGTTCGGAATTACTGGGCGTAAAGGGCTCGTAGGCGGCCAACTAAGTCGGACGTGAAATCCCCAGGCTCAACCTGGGAACTGCGTCCGATACTGGATGGCTTGAATTCGGGAGAGGGATGCAGAATTCCAGGTGTAGCGGTGAAATGCGTAGATATCTGGAGGAATACCGGTGGCGAAGGCGGCATCCTGGACCGACATTGACGCTGAGTGAGCGAAAGCCAGGGGAGCAAACGG
+
CC;;;;;;;;";G<@@BB8;;?BB?B=C>AAABB=:::AC<BB>BCBB@;0+00+0:=;@@A<;<@A>A;;;@@@50000+00+0;>@=C@ACC?C@CAAABBC@CCCCCCDACAA?AB<@@>B>ACE=BBBBC>BBBCCCC?C=A=:959@@>>;;7;@AA<AA;;;BBCCDCCCB=??=A=@BA=A=@@;>@@+0+00,0@==9A@>AA>AAABC?BA@@@;;;@;;;;;;;<0<C=@@@@3;;<@@8:;;
@N9IO0:00910:06193
TACGTAGGGTGCGAGCGTTAATCGGAATACTGGGCGTAAAGCGTACGCAGGCGCTATGCAAGACAGGTGTGAAATCCCCGGGCTTAACCTGGGAACTGCATTTGTGACTGCATAGCTAGAGTTTGTCAGAGGGGGTGGAATTCCACGTGTAGCAGTGAAATGCGTAGAGATGTGGAGGAACACCGATGGCGAAGGCAGCCCCTGGGACCTGACTGACGCTCGATGTACGAAAGCGTGGGGAGCAAACAGG
+
AA@@@@@C=BBBBBC@@@<A<@==9>-00>ACF?CCCCC<BBCCCAAA@A@;;;CBBACC????A@?9:;:94)9?==+>A:BB?C?B=?AA0;293449:=4<<<;@@>@BBBCCAAAA@@@9?==@A;;;;;):@9?=A=B@BAAA?99:AAAAAAA=BCCCCBBBAAAAAA?AC=@<@9938;00*0//)/)333333&3;;4:;7;<<<<<<:497733:334544;/555===>2666?>6:994
@N9IO0:00913:06195
TACCAGCACCTCGAGTGGTCAGGAGGTTTATTGGGCCTAAAGCATCCGTAGCCGGCTATGCAAGTCTCCGGTTAAATCCAACTGCCTAACAGGTGGGCTGCCGGAGATACTACACAGCTAGGGAGCGGGAGAGGTAGACGGTATTCGGTGGGTAGGGGTAAAATCCTCTGATCCATTGAGGACCACCAGTGGCGAAGGCGGTCTACCAGAACGCGTTCGACGGTGAGGGATGAAAGCTGGGGGAGCAAACCGG
+
@B@<>>000?@:::BDB?CBAB?AA?AC<@@5;;0<=@=>6=>@:969>=<=-0+0>>00;C>@@@BC=A<A=AB;BC?C@CAAA@CC@CCB?A@@;@B@@=B=@@CCCCBBCCA?@=:;;?6??@AB<BCAA?A@??@@=@@@;::3:@A5::BCC:CCCC9BBAAAA::99=@@?BCC?BC@CC@AACB?BBB>A>??:?@@??;;>>:;;;;;=@AA>=8<>889*8><>>6>>88888(8=>AB:B<@;
@N9IO0:00866:06250
TACGAAGGGAGCTAGCGTTGTTCGGAATCACTGGGCGTAAAGCGCACGTAGGCGGACTTGTCAGTCAGGGGTGAAATCCCGGGGCTCAACCTCGGAACTGCCTCTGATACAGCAAGTCTTGAGTCCGGAAGAGGTGGGTGGAATTCCTAGTGTAGAGGTGAAATTCGTAGATATTAGGAAGAACACCGGTGGCGAAGGCGGCCCACTGGTCCGGTACTGACGCTGAGGTGCGAAAGCGTGGGGAGCAAACAGG
+
BBCCC?AB=BC?>?@A@@@BB>BB?C?BBCCBCC>@@@AB<@@CCCA@@@B?BC>>??=@??AAAABBCC;CCCC>CDD;?@@9@ABB@C>BBC>B=BAAA=@ABBBBBBCABA<@;;;=??AAC@C@D>@AC?BCD?DC?B?C@C@CCCDBCCCCCADDGD>B?BAB@@AA@@<AC>A>AB<@@@5;5:?9=@@6<600)/;1:9;<8<A>B=B@@AABAA:99??6?BBBBB26:;@B??2C?CC>896::
@N9IO0:00872:06252
GACAGAGGGGGCAAGCGTTGCTCGGAATCACTGGGCGTAAAGGGCGCGTAGGCGGGGTGGCGAGTCGGTCGTGAAAGCCCCCGGCTCAACCGGGGAGAGTCGACCGATACTGCCATTCTTGAGGGATGCAGAGGAGACTGGAATTCCCGGTGTAGCGGTGAAATGTGTAGAGATCGGGAGGAACACCGGTGGCGAAGGCGGGTCTCTGGGCATCTCCTGACGCTGAGGCGCGAAAGCGTGGGGAGCAAACGG
+
CBCCCBBBBB2@A?B???<??@@?9?<???@>>?7?@@@B=BB=AAA@>994;@B@6@@?=><@@00-0@@=<>=3>AA>B+CACCCCAE>@@@4@@@BBBCCCADDDD@@@C?@?>@A>A@?>8>@@@@@??;>@@@?@<@@C@CC>CFCCCBBBB@BBBE?EC@@CBCCBBB@@@;@B?B@BBBADAAB@A?C@C@A@@<?B@ABBB<BABAAA=;;<ECCECBB=@?@:;:.;;;;ABB3B@@@@5:;;
@N9IO0:00883:06248
TACGAAGGGGGCTAGCGTTGTTCGGAATTACTGGGCGTAAAGCGCGCGCAGGCGGCCTTTCAAGTCGGTGGTGAAATCCCAGAGCTCAACTCTGGAATTGCCATCGAAACTGTAAGGCTTGGGTACGGGAGAGGTGAGTGGAATTCCGAGTGTAGAGGTGAAATTCGTAGATATTCGGAAGAACACCAGTGGCGAAGGCGCTCACTGGCCCGTTACCGACGCTCAGGCGCGACAGCGTGGGGAGCAAACAGG
+
@?@A@=@CCC5A@AA???<@A?AC>B=A=A???A=B@BCC9>=<898;;;A=;;5;=A@<CB@CCCCACCADCDD>CCC=B@;;;BAA<AAAAA>A?B>AA?BBBBBB9@@@>@=@699@CC7@=994,4?<><<??<@?4949<<;<=B@AACBBB@BCCC>D?A@@CA@@;;49=2946>=@@@>@?;>6?97;>;00/777044.4;4=>;>>;==BB??=::699:9@@ABBBABDD9@?DCB;@?A?
@N9IO0:00891:06230
TACGTAGGGGGCGAGCGTTGTCCGGATTTATTGGGCGTAAAGAGCTCGTAGGCGGTTTAGCAAGTCGGGTGTGAAAATCCGGGCTCAACTCGGAGACGCCACTCGATACTGCTATGACTCGAGTCCGGTAGGGGAGTGCGGAATTCCTGGTGTAGCGGTGAAATGCGCAGATATCAGGAGGAACACCGGTGGCGAAGGCGGCACTCTGGGCCGGAACTGACGCTGAGGAGCGAAAGCGTGGGGAGCGAACAG
+
ED;;;;::::);?@@@B@?CCE?B;;;C>CE7;;7;<;CD<B@@@C;<;FC@CC?AA=@CCC?BD;;;9;CBCBDD7;924909===9BBC@?A@@=:929<8;;@@AA;5:<>959;<@?:9:@;??B?A@@5>?:99A:A9=:=:>?9666==<<8<69606=;:B@>55599?<0558<8<<<3854405<@;@7;?=@ABABBBD=B7;6;>??>;559999438:465>4<;99===0994:::445
@N9IO0:00896:06230
TACGTAGGGTGCGGGCGTTAATCGGAATTACTGGGCGTAAAGCGTGCGCAGGCGGCTCCTTAAGTCAGATGTGAAATCCCCGGGCTTAACCTGGGAACTGCGTTTGAAACTGAGGGGCTTGAGTGTGGAAGAGGGGGGTGGAATTCCAGGTGTAGCAGTGAAATGCGTAGAGATCTGGAGGAACACCGATGGCGAAGGCAGCCCCCTGGGCTAACACTGACGCTCATGCACGAAAGCGTGGGGAGCAAACAGG
+
DCA@????8?A>>=5=:92:=?AC@B9<:;BBBG=@AABD<A>?@@>?9:;>;;6;CC?B@B>A@A@@B<0000:3>>?<0>>10:5;598;@@8@-000/;>@>=BB>A????AA8AC??@@@@@A?B>A@@@@@@(AA=A?B?B?AB>BBBCCCCC9::F>CC;;;BA@@;9:A?498<<<=?@<@@CC?BBB=?::;:;;;;*9@@6=@@?AB@C@?99:>:99@@@@>>>8===;;@@,//9;>8=@@<
@N9IO0:00898:06255
TACGTAGGGGGCAAGCGTTGTCCGGATTTACTGGGCGTAAAGCGCCTGTAGGCGGAAAGTCAAGTCCGGTTTTAAAGACCCCGGCTCAACCGGGGAAGTGGGCTGGAAACTGGCTTTCTTGAGGTGGCAGAGGAGTGTGGAATTCCTGGTGTAGCGGTGAAATGCGTAGAGATCAGGAGGAACACCCGTGGCGAAGGCGGCACTCTGGGCCAGCCCTGACGCTGAGAGGCGAAAGCGTGGGGAGCGAACGGG
+
DC@@@;;;;;.;C@CA@@8;;A=B5;;;)99=?=8@ABCC<AAA@?BBB:;8;B=BB:AA<929@@=A?ADD6@?9:::;;.9=@?>?:>8>>?3?;??@?0;;;5;A6@A@9>@@9=@8>00,/0*0<@:@>B@@@A@?@@C@C@DB=?>>>>>>7<@@@=@CBBBBBBCBBBCC?AAAD?BBBB8;;C>AA?>A>AC?AA@@99:>9@=?DCD<BBA@@A@@@@@?9===<6<<<<;;;0==889>?=>8
@N9IO0:00906:06238
TACGTAGGGTGCAAGCGTTAATCGGAATACTGGGCGTAAAGCGTGCGCAGGCGGTGATGTAAGACAGGTGTGAAATCCCCGGGCTTAACCTGGGAACTGCATTTGTGACTGCATCGCTGGAGTGCGGCAGAGGGGGATGGAATTCCGCGTGTAGCAGTGAAATCGTAGATATGCGGAGGAACACCGATGGCGAAGGCAATCCCCTGGGCCTGCACTGACGCTCATGCACGAAAGCGTGGGGAGCAAACAG
+
?@?A:;;A9@A:;500-.(,(,,6(,(,-::::4<;99A,559555555<49=6;666@@@;?>>492999:AB:@@BB;CC=CC@G@C@CCA9@6=0//::;5;;=:;5559999:<<7<<==<>7:4444444$49@9>>@;F<@<<>665<;556;<<4:>;5444944499344.45844.44::7<<<7;565:><<<+444(43899888:8//////8688///9.6683333&33388/833
@N9IO0:00908:06227
TACGGAGGGTGCAAGCGTTGTTCGGAATCACTGGGCGTAAAGGGCGTGTAGGCGGTCCGCTAAGTCTGATGTGAAAGCCCGGGGCTCACCCCCGGAAGGGCATTGGAAACTGGCGGACTCGAGTCCCGGAGAGGAAGGTGGAATTCCTGGTGTAGCGGTGAAATGCGTAGATATCAGGAGGAATACCGGTGGCGAAGGCGGCCTTCTGGACGGTGACTGACGCTGGAGACGCGAAAGCGTGGGGAGCAAACAGG
+
AABB>@?C<BBB@;@9:9<@C?BC@C@CCCCCCJ?AAABB:@>:@C@CAAB>;<7<B?BB@?<>A@@@A@<;??>49:5,4;;+9494:<<<+<9=:>@7BAC?C>AA9;;:;@B=:9;@A@;;;D=B?BAA@<?;>;??;@:>:>;?@=CCBBBAC;@@?@9@@@AAABCA@@@@@==@<@3:::<A>@A=???3:6:A>A=A<??A:=@@3;;;;:;99=>771949973777*3733;==.;;;:<4;<<7
@N9IO0:00871:06283
TACGAAGGGGGCTAGCGTTGTTCGGAATTACTGGGCGTAAAGGGCGCGTAGGCGGCCTGCTAAGTCACACGTGAAATCCCTCGGCTCAACCGGGGAACTGCGTGTGATACTGGCGGGCTTGAATTCGGGAGAGGGATGTGGAATTCCAGGTGTAGCGGTGAAATGCGTAGATATCTGGAGGAACACCGGTGGCGAAGGCGGCATCCTGGACCGAGATTGACGCTGAGGCGCGAAAGCTAGGGGTAGCAAACGG
+
A@BBB>BCBC5BA@BA??<?@???=@?B?BA99959AAAC:??:?AACAA@<:959=??>CA8;;??@@@@@@?=6<=>;>A@>;::?<@>CCC8B?BA@@@A@@@?@;;;@<>BA><=8<>6;6;;<299;;909<<<@?B==?B<?@@BB@C;:;79AA>868AABA@@?44444.44.3-333-30347=;<1717317:33.386;=7888::4:;;8;999@=A@<<::(4444444&494444(4<<
@N9IO0:00880:06266
TACGTAGGGTGCGAGCGTTAATCGGAATTACTGGGCGTAAAGGGTGCGTAGGCGGCGCGCTAAGACAGGTGTGAAAGCCCCGGGCTTAACCTGGGAATGGCGCTTGTGACTGGCGGGCTCGAGTGCGGCAGAGGGAGTGGAATTCCACGTGTAGCAGTGAAATGCGTAGAGATGTGGAGAACACCGATGGCGAAGGCAGCCTCCTGGGCCGACACTGACGCTCAAGCACGAAAGCGTGGGAGCAA
+
<;<@?;;;0;@@A@@;;;=A>ACC<A:?49:BBB9BB@AA;AF=;;;BBBB?BF@BBABB?@<@;;;A?@@@ABB>ABED;DH<;;?A?A?AAB6@24448:69+/////8;6699/86///////;6<;88;?900/:5:)/(/065-.....3557<=9,25?=88>:<<:===600/166:39>>@07:@3:37;33,333333(3177;;;2/.////630323.//928;<777)37555
@N9IO0:00886:06298
TACGAAGGGGGCAAGCGTTGTTCGGAATTACTGGGCGTAAAGGGCGCGTAGGCGGCTTATCAAGTCAGGCGTGAAATTCCCGGGCTCAACCTGGGGGCTGCGCTTGATACTGGTTGGCTTGAATGCGGGAGAGGATAGTGGAATTCCCAGTGTAGAGGTGAAATTCGTAGATATTGGGAAGAACACCGGTGGCGAAGGCGGCTATCTGGCCCGTGATTGACGCTGAGGCGCGAAAGCGTGGGGAGCAAACAGG
+
@@AAA;>@@@0?A>BAAA=@A@?@<@@C=@@CCC=:::BD<AB>BBADB@@=9949A>AAB@<>?B@@<?@@@BE=B?BC=AA=C@@BFF@CCDDD1AACICCC@AAABB@@?@@B?BC@CB@CCCEG?BBAA?BBABAB?B@C?CJ?BBBDBBB;;:;DDD?D@;=;GEFBBB@DD>C6;;5;AA=A>;;5;AB>B=A@AAAABCBB?BB<BB@@@@A@@BDAAAB?A?>9:9.;?@@BAA7AABBA;A::5
@N9IO0:00897:06265
TACGGAGGGCGCAAGCGTTGTTCGGAATCACTGGGCGTAAAGCGCGTGTAGGCGGTTCGACAAGTCGGCTGTGAAAGCCCGAGGCTCAACCTCGGAACTGCAGCCGAAACTGTCGGGCTCGAGTCTCGGAGAGGGTGGCGGAATTTCCGGTGTAGAGGTGAAATTCGTAGATATCGGAAGGAACACCAGAGGCGAAGGCGGCCACCTGGACGATGACTGACGCTGAGACGCGAAAGCGTGGGGAGCAAACAGG
+
BBBB?@@@:??@@:@?@?<@B?BC@C>AABCBCD>@AADD7;:B@@@BAAA=AA?B?BBCCB>AA;;8;ABBCBC>@@@-000,00;B@B<@;;7;=@?AA;;;=A@D?GCCCBBB>BBBDCBABBCC@CBBBL=BB?;;7;=AB;A>@@<;;A;;;?BAAA<A>AA@@>;<;>993:;@<A@CCC?DBBB?BCC@D;78388<=<AA?BB??>@A@A???CA@@ABA@@@9::/:9:;?AA5::AAC<;;;<
@N9IO0:00904:06284
GACAGAGGGGGCAAGCGTTGCTCGGAATTACTGGGCGTAAAGGGCGCGTAGGCGGGATGGCAAGTCGGTCGTGAAATCCCTCGGCTCAACTGAGGAGCGTCGATCGATACTGCTTGTTCTTGGAGGATTGCAGAGGAGACTGGAATTCCCGGTGTAGCGGTGAAATGTGTAGAGATCGGGAGGAACACCGGTGGCGAAGGCGGGTCTCTGGGCAATTCCTGACGCTGAGGCGCGAAAGCGTGGGGAGCAAACGGG
+
?AABB@@@@@0?A;;;@@-0078A7A8<?C???@9>>=??9?B:?@ABA;;6;AB95557::7;<9;7;////9;)///)///)/9:;6=>>BC?CCBBDCBC@@AC;:;=00-(--(--(-(/:59:044988=49==>;@<@@C;@?:?<<====88048;;4<<<=::::;;;==?9??==45435:-455:;;7<:<<<6<>:;;==6==9=:>9>999@@@:<<=>>>;;:.:@@@BDD9CCBB@8?@@6
@N9IO0:00906:06260
TACAGAGGTCCCGAGCGTTGTTCGGATTCACTGGGCGTAAAGGGTGCGTAGGTGGTGAGGTAAGTCGGATGTGAAATCTCCGGGCTCAACCCGGAAATGGCATTGGAAACTACCTTGCTGGAGGATTTGAGGGGGGATTGGAATACTTGGTGTAGCAGTGAAATGCGTAGATATCAAGTGGAACACCAGTGGCGAAGGCGAATCCCTGGAAAATACCTGACACTGAGGCACGAAAGCTAGGGGAGCAAACAGG
+
BCB@@@B?AAA;>>?>;;4;;>DD:;:?BBB88939?A?A:AA=9;:BA?@>@@?BDCB>AA?ABAB:>>??=?A;??AC@CF?BB9999C=C?BB=BB???@@C@DD<AABB@B;@@>>;??;@AA9AA@@@A@'AC@CAHAFDBG@B@BAABAAABBCCC>;;;DCCBCCB;;;=@@@=A?;;;>AAAA;AA=3949@A?CDD=CC?BBA8@@@;??@::9::9:29>>::9-9=:9949&4499A9?@A8
@N9IO0:00864:06347
TACGTAGGTGGCAAGCGTTGTCCGGATTTATTGGGTTTAAAGGGTGCGTAGGCGGCCTATTAAGTCAGTTCTGAAATATCCCGGCTTAACCGGGAGGGTGGGATTGATACTGATGGGCTTGAGTGGAGTCGAGGTAGGCGGAATTGACGGTGTAGCGGTGAAATGCTTAGATATCGTCAAGAACACCGATAGTGTAGACAGCTTACTAGACTTCAAACTGACGCTGAGGCACGAAAAGTGTGGGGATCAAACAGG
+
<B?@>@@=AA<AB=?:;;6:AB=A=;;;.99;@B9B>)95)59099<BA==;00)/5::@5:599<=9>5;?@@<259;9>5>2556;.505505@@4;<>6=@@;;A<<;;;<<=6ABGGFCCC?AABB@@??@@@>@@;@=A?AA@I?AA?@@BB=BBBB<CBA@<A@AAABAAABB=@@<???577?87747==>>>??@<@ABBCB=>7555)5;<;9;;;;;<75554444&44;4555&5;<=>76668
@N9IO0:00872:06315
GACAGAGGGGGCAAGCGTTGCTCGGAATCACTGGGCGTAAAGGGCGCGTAGGCGGGACGGCAAGTCGGTCGTGAAATCCCTGGGCTCAACTCAGGGGGTCGGCCGATACTGCCGTTCTTGAGGGATGCAGAGGAGACTGGAATTCCCGGTGTAGCGGTGAAATGTGTAGAGATCGGGAGGAACACCGGTGGCGAAGGCGGGTCTCTGGGCATTCCCTGACGCTGAGGCGCGAAAGCGTGGGGAGCAAACGGG
+
AAABAAAAAA0??=A@@@9?>9>@>B@BBBB???9?AABB>CF>BC@@@00-0@>9>@@@BB@CCCB@CBBCBAD::;:9;BD>BCCC=@A?;;;;;*55<5<8<>BCBBAD?AA?AB=AABA<@??AA????:::@BA=A<@<@A<A=AA@??BC>AAAF>CBA@AAA?889888.9@;?=ABB@C@@A@ACD@C@CCD>BBBBCCC>CBB?BC:A;;;AAA@@@=@BBABB<@@AADED8AA;;;6;EE;
@N9IO0:00882:06336
TACGTAGGGTGCGAGCGTTAATCGGAATTACTGGGCGTAAAGCGTGCGTAGGCGGTCACATAAGCTTGATGTGAAAGCCCCGGGCTTAACCTGGGAATGGCATTGAGGACTGTGTGGCTGGAGTGCGGCAGAGGGAGGTGGAATTCCACGTGTAGCAGTGAAATGCGTAGAGATGTGAGGAACACCGATGGCGAAGGCAGCCTCCTGGGCCGACACTGACGCTGATGCACGAAAGCGTGGGGAGC
+
?CBBABBB<AAABBB;:0;<18..*.(-(--7::5=>>@G7;;@99:>>>=8<;27///98848@@266>A@@AA8@=>>6>A;BB58458;<<6<6::9=<<8<::7:;;=>==A=@@@6695//;,///99:1//)5:49./)/)/////4=:;:=<<<</4::;:99944/700/-(,0222(----366838,3333,33389=3:6:9777>???@AA999@@?????6=<<<<<<2=>:
@N9IO0:00884:06328
TACGGAGGGGGCAAGCGTTGCTCGGAATTACTGGGCGTAAAGGGTCCGTAGGCGGCCTTGTGAGTTAGGTGTGAAAGTTCAGGGCTCAACCCTGGGAATGCATCTAATACTGCAGGGCTTGAGAGCAGCAGAGGTTGGCGGAATTCCCGGTGTAGCGGTGAAATGCGTAGATATCGGGAGGAACACCAGTGGCGAAGGCGGCCAACTGGGCTGCGTCTGACGCTGAGGGACGAAAGCGTGGGGAGCAAACCGG
+
@@@@>@BCCC5BB=??AC8::CBB?C@B>@@899-:@==?:?D=AA=>@@@??@=@AG?BACBBBAGG?;:;@@@;AB>BBCE=@@CDAED=@BB8<8000@A@@A@C@@@@@CCC=@@=@BAABAAACCAAAACAD@CCGK?A?AE?C@B@A;;9B@CDIJ=AAABBAAAA;44990985:9@@@9C@=<:=@B<@:A<8<04-37771=>?@AA@>733:;<<BBB9==8<818<:::::.337;;3;6?9
@N9IO0:00886:06338
GACAGAGGCCACGAACGTTGTTCGGAATCACTGGGCATAAAGCGCACGTAGGCGGCTGGGTCCGTCCGATGTGAAAGCCCCCGGCTCAACCGGGGAATTGCATCGGATACAGCCCGGCTTGAGGACGGTTGGGGTGAGTGGAACTCCTGGTGGAGCGGTGAAATGCGTAGATATCAGGAGGAACACCGGTGGCGAAAAGCGGCTCACTGGACCGTAACTGACGCTGAGGTGCGAAAGCTAGGGGAGCAAACGGG
+
BAAAA;:49<?>98199939?=@@?A<>?BBCCC=?=777*9899=>=?@?9;;5;@A@<>@:=00+0=BACBBB0;;:::*;>BAABAGACGF=CAC:<<CBBB@AA@CCABA>B@BB@GBB?AAC@CACEC;@A@BBC?C@BBD?AA?A@=BA@@>ACCF>AAACBBBBB???CC>BB@B?BBB8;:;C@C;999&97737498:?B?AA:CCB@?@@A@@@?>?A=;;;CDD>BA:::>>6@A@CD=@??9
@N9IO0:00896:06313
TACGGAAGGTCCGGGCGTTATCCGGATTTATTGGGTTTAAAGGGAGCGTAGGCCGGAGATTAAGCGTGTTGTGAAATGTAGATGCTCAACATCTGCACTGCAGCGCGAACTGGTTTCCTTGAGTACGCACAAAGTGGGCGGAATTCGTGGTGTAGCGGTGAAATGCTTAGATATCACGAAGAACTCCGATTGCGAAGGCAGCTCACTGGAGCGCAACTGACGCTGAAGCTCGAAAGTGCGGGTATCGAACAGG
+
>@?;<A?=@BB?CC:??=8;<<9>;?AA9?@9@@0;;6:C>CF>B:::@?@=A=A>AABA?C@BABBCC?BB;<<,:993398:9?@C?AB@;;;@DBBCB9;:AAABADDD@CC>D?D@C@A?@@BA;;;B;AACC>BBIJBE?CBCC@BBBBBDB?B;::5:AA@?BAAAA:;;>??8>@=?AA?A@@7;;BB=@=?::;@@AABB?;;;BBD?DDCBA:;;;A=A:599;5)59;;9;3AABBBC?@BB<
@N9IO0:00896:06348
TACGGAGGGTGCAAGCGTTGTTCGGAATTACTGGGCGTAAAGCGCGTGTAGGTGGTCGAGTAAGTCGAATGTGAAAGCCCCGGGCTCAACCCGGGAAGTGCATCCGAAACTGCTCAACTAGAGTCCCGGAGAGGAAGGCAGAATTCCCAATGTAGGGGTGAAATCCGTAGATATTGGGGAGGAATACCGGTGGCGAAGGCGGCCTTCTGGACGGTGACTGACACTCAGACGCGAAAGCGTGGGGAGCAAACAGG
+
DBBB?BBD=CCCC@BCBA<@A@BC?E7;49AAAA=;:;CB<CCAABBBEBB?BB@BBBCCBC?A@@?>99::==@9AAAA8AB8??==9=<5;;5:1:0/0//-38:@7@///9660:<>?B=<==5:6AAA<8<7;7848A9:6;;4:?855::==1:::=533/3:::@:;;,833&394;:@@A4:43>4;;;1717?:??C>B=865@@6:87?;;7;>::;=>AAAAAAC59566777)8>:;;1;><:
@N9IO0:00897:06357
TACGGAGGGTGCGAGCGTTGTCCGGAATCACTGGGCGTAAAGGGCGCGTAGGCGGCTCATTAAGTTGCCGGTGAAAGCCCGGGGCTCAACTCCGGGAAGTCTGGTAAGACTGATGGGCTCGAGCACGGTAGAGGCAGATGGAATTCCCGGTGTAGCGGTGGAATGCGTAGAGATCGGGAAGAACACCAGTGGCGAAGGCGGTCTGCTGGGCCGTTGCTGACGCTGAGGCGCGACAGCGTGGG
+
AABC=@@C=B::;A@@AA=BBB@F?B?AABCACC>BBBBC<@@<??>A@??=;:6:BBA@<@:==,00*0:<=<<6<<C.:;;4:AA@8=55.59)5.5555=7;<6:::<?=99:/9?:::=988:27<<89.9444;=0666;@@8@89;999@A:BC?A266@?=?@<555;;>7>8<A7@@?;?@?;8494.5.5949;5559990;6;<8=CC;9:BBAAAA=CBBCCA>>000===
@N9IO0:00904:06343
TACGAAGGGTGCAAACGTTGCTCGGAATTATTGGGCGTAAAGCGCACGTAGGCGGCATTGCAAGTCGGATGTGAAATCCCTCGGCTTAACCAAGGAAGTGCATCCGAAACTGCAGTGCTTGAGTACTTAAGAGGATCGCGGAATTCCCGGTGTAGAGGTGAAATTCGTAGATATCGGGAGGAACACCAGTGGCGAAGGCGGCGATCTGGGAAGATACTGACGCTGAGGTGCGAAAAGCGTGGGGAGCAAACAGG
+
@AAAA>AA69;AA@;?9:399;;<;?=@389173(3:::<259=:@973392887<::5:<<04544.45559;;299907//)//)/)/495A8<6=>9::;4.44<2;:4944:8>C>CC9:;BB=@<@??499>>9909=A=BD?C@CB@>>99456CA9C<@?>9949945<>)73-3269948///)/9:.4.44.49<::;>@6;;;;@55555:99;<<<5;995599&55<;>?@2=<;99)5573
@N9IO0:00888:06364
TACGTAGGGTGCGAGCGTTTAATCGGAATACTGGGCGTAAAGCGTGCGCAGGCGGTTGTGTAAGACAGATGTGAAATCCCCGGGCTCCAACCTGGGAACTGCGTTTGTGACTGCACGGCTAGAGTACGGCAGAGGGGGGTGGAATTCCTGGTGTAGCAGTGAAATGCGTAGATATCAGGAGGAACATCGATGGCGAAGGCAGCCCCCTGGGCCGATACTGACGCTCATGCACGAAAGCGTGGGGAGCAAACAGG
+
A@@@AAAB8<;BAAA@;00,0:B@@,0)///;>A7====?056;66;CA@@ABA>B7;;@@?<?<;;;;:A?@AB<AACD9CC9;0000;?;?@?7:7:;;8;;?3773<;337@BA?BB?@?::;CC?AA@??@?@?&?C<@=@?C<@@>AA@ABBBCCCIK?==;GCCCBBBB@@@=@B?B?@@@@@B@@<:::<@3;;BAB@B0AAA<A?@BB:00@>000<00099999==5<>@=?>>-:::?@9;:9=
@N9IO0:00891:06366
CACGGGGGGGAGCAAGCGTTGTTCGGAATCACTGGGCGTAAAGGGCGTGTAGGCGGTTAGGCAAGTGGAATGTGAAATCCCTCGGCTCACCCGAGGACCTGCATTCCAAACTGCCTGGCTTGAGTATGGGAGAGGATGAGGGAATTCCTGGTGTAGCGGTGAAATGCGTAGATATCAGGAGGAACACCGGTGGCGAAGGCGCTCATCTGGCCCAATACTGACGCTGAGGCGCGAAAGCTAGGGGAGCAAACGGG
+
BC;899999"337:7;;;;8::=@@;?599@?ACD=BAAB=7=>5?;:::9>:@A=A?BC@DC=??A<@<:88<<>6BCC>;::?BAABBB<BB>:BB?????@;@=AA;B???>@@=@A=A@A@@@@@.;;:;4;9?=>=9?=@>A?AA?A;;;BBA@C@?@9@??ADAAD@?@?@<055=B449A496;?<A99388>=??BB?@@B?BC8;9:BAA??898999?9999::4)47<;=?@8AABBE>BBB=
@N9IO0:00903:06387
TACAGAGGGTGCGAGCGTTGTCCGGAATTACTGGGCGTAAAGGGCGCGTAGGCGGCCTGATAAGTCGGGGGTGAAATTCAGCGGCTCAACCGCTGGACTGCCTTCGAGACTGTCGGGCTCGAGCACGGTAGAGGCTGGTGGAATTCCCGGTGTAGCGGTGGAATGCGTAGAGATCGGGAAGAACATCGGTGGCGAAGGCGGCCAGCTGGGCCGTTGCTGACGCTGAGGCGCGACAGCGTGGGGAGCAAACAGG
+
BBCBCBBB<@@BBBA@AA?ABC?C@B@C@CDCCE=BA@@@6@B9@A@;;;A@BB>BACCCDB@BA99999):@@@<BACBA;;9;;;C@C>@@EG?BCABA?A?B@AAAAAA@;;;0;@@?@@AA::48@@=@>ABB?CA=?=?=AA:@=@A;::BB=?A>A>A:::@9:9>:9;;;.:<@A?CA@@B?BB?BCC>B@BB@C?BCBBBJ<B=BB5;;A@>;;999@<=BCDBB:::::9:BB2?@;;;-:992
@N9IO0:00914:05806
TACGGAGGGTGCAAGCGTTATCCGGATTCACTGGGTTTAAAGGGTGCGTAGGCGGGCTTGTAAGTCAGTGGTGAAAGCCCGGGGCTTAACTCCGGAACTGCCGTTGATACTGCAAGTCTTGAGTGCACTTGAGGTGGGCGGAATACATCATGTAGTGGTGAAATACTTAGATATGATGTAGAACACCGATTGCGAAGGCAGCTCACTAAATTGCAACTGACGCTGAGGCACGAAAGCGTGGGGATCAAACAG
+
CBBB@BBE=AACC?@@BB@CCC@CBBB?BBBAAA/;;):5)9=4<ABD=CB@CDD>BC@CBB?B@@@A?=8<899.9=@6=>=2==:@<@@@@C@D@DBBB>A@<AABB@@@BA<A;;;@CEDCBAAAB=B?A=ACB<BB8;8;@@=@BB:;<CCAB?BBBE@CAAA7:9===?<=<A?@9947?A28;;.3388171333888:>===6B:=>@;=/-,2,,,,,,(-66999-2?88@DD5??988-27=
@N9IO0:00917:05807
TACGGAGGGGGCTAGCGTTGTTCGGAATTACTGGGCGTAAAGGGCGCGCAGGCGGCTGCTCAAGTCAGGCGTGAAAGGCCTGGGCTCAACCCGGGAATTGCGCTTGAGACTGGGCTGGCTTGGAGTGCGGGAGAGGATGGTGGAATTCCCAGTGTAGAAGGTCGAAATTCGTAGATATTGGGAAAGAACACCGGTGGCGAAGGCGGCCATCTGGACCGCAACTGACGCTGAGGCGCGAAAGCGTGGGGAGCAAACAGG
+
BBBD@AA@@?0888AABB?BB@DD?B?C@CABAD>@@AED<AA<@A?@?;;5<@<@:5;=@A;;;;@@<@BBA>=6=4:4:==0=:>:8@@:AA;@=@4:995979956599<)66<.55.6.5@=>===*//<<8>A?266:?:><=<596-,,,*((((**,66/6--,8:<4333-33(44(4:5;;<9=9==6:??9=:9938283933-33-333-3333:=<;;::4993733(37788;;.88::919787
@N9IO0:00928:05800
TACAGAGACCTCAAGCGTTATCCGGAATCATTGGGCGTAAAGCGTACCGATAGGTGGTTTTGTAAGTGTGTGGTTAAATTCAGGGGCTCAACTCCTGAACCGCCATGCAAACTACAAGACTAGAGGAACAAAGAGGAAGCTGGAACGAACGGTGTAGCAGTGAAATGCGTTGATATCGTTCGGAACACCGATAGCGTAGGCAGGCTTCTGGGTGTTTCCTGACACTGCTAGGACGAAAGCGTGGGGAGCGAATGGG
+
B@@@@:;;B6;;C7;;BB?BCC@C?A?CBBA?BB=BCBFF=AABBBE@CBCDC@CB@BDD;AAB?;;;;997139==1<;;9777&5<<@<@AC=@?A=A6::;@@@BCC=BCAACBBBCCEEBC9;9;CC=CBB>A=@@@@=A=ACC=@@?BAABCBAAC;::6:AAAC?BBBA@C>?9?@9?9>@@?AAACCAAABB=A9858B?ABBA;A>>>8>?ABBBBAA???A@?@A???8??;;;HD5>=CBB>BBB>
@N9IO0:00939:05782
GACAGAGGGGGCAAGCGTTGCTCGGAATTACTGGGCGTAAAGGGCGCGTAGGCGGGATGGCAAGTCGGTCGTGAAATCCCTCGGCTCAACTGAGGAACGTCGATCGATACTGCCGTTCTTGAGGGTTGCAGAGGAGACTGGAATTCCCGGTGTAGCGGTGAAATGTGTAGAGAGTCGGGGAGGAACGACCGGTGGCGAAGGCGGGGTCTCTGGGGCAACTCCTGAACGCGTGAGGCGGCGAAAAGCGGTGGGGAGCCAA
+
CBBBBA@@@@0?@=@@@A<??AA@=A?B?BBABB<AABBC<@@<>>;<=::4;BB-;;;5;<3=B@@<@AA@@AC4999,5=95555=155<55.549<??@@???@@ACBBB?@@>@F@CCCD=B7;;A===499==;;681929>8=6<@?:9:A=@>>A900/<:99;:5555555&3;282833328544.44;5:54444&4;;;5555&59.54:5///)///789:;8;;744444&444.5;>>.><;.44
@N9IO0:00943:05788
TACGAAGGGGGCAAGCGTTGTTCGGAATTACTGGGCGTAAAGGGCGCGTAGGCGGCTTATCAAGTCAGGCGTGAAATTCCCGGGCTCAACCTGGGGGCTGCGCTTGATACTGATTGGCTTGAATGCGGGAGAGGATAGTGGAATTCCCAGTGTAGAGGTGAAATTCGTAGATATTGGGAAGAACACCGGTGGCGAAGGCGGCTATCTGGCCCGTGATTGACGCTGAGGCGCGAAAGCGTGGGGAGCAAACA
+
AABBB?CCCC5BD@C???4::=@A?B?B?AAABD>B@A@C>DD>CCCCC9949@:??>AAAA7:9CBB?ACCCDE>@?@C=AB<A;;;@CADEEEE5BBCBBAA?ACAAACCCC@C?@?@BB@CBBBB<AABB?B?@@AA?AAD@DD?AAAAAAB??<?ABE?E@BBBCCCBBB?BB6;6;@7???<@?;;2;BA@D@CC@?;;5BBB@BB>BC@@@>?A@B@@@?@?AA@:;:6:?AAABC5::A@A9>9
@N9IO0:00954:05785
TACGTAGGGTGCAAGCGTTAATCGGAATTACTGGGCGTAAAGCGTGCGCAGGCGGTTGTGCAAGACAGATGTGAAATCCCCGGGCTTAACCTGGGAACTGCATTTGTGACTGCACAGCTGGAGTGCGGCAGAGGGGGATGGAATTCCGCGTGTAGCAGTGAAATGCGTAGATATGCGGAGGAACACCGATGGCGAAGGCAATCCCCTGGGCCTGCACTGACGCTCATGCACGAAAGCGTGGGGAGCAAACAGG
+
BB@AADEE<AA997:@@@494;AC>B7<8:BBCF>CBBCC<BBC;;;CCCBADD?C:<<AAC?BBCCBAAA;;;@9@@@@7@B<BB@B6;5;??8=499<?@?A<B@@ABB@@?BBBBDE@AAABBC<@;;;;;;;*;@@>B=A=A=BABBAA<:;?A;;;;,999????@@AA@@A>AA=@=@AA5;;AA>@CC=@=AA6::@@3>??9?=?ABCA@=<000:000???878A9A?>>AAA5??@AB;A@@>
@N9IO0:00921:05812
GACAGAGGGGGCAAGCGTTGCTCGGAATTACTGGGCGTAAAGGGCGCGTAGGCGGGATGGCAAGTCGGTCGTGAAATCCCTCGGCTCAACTGAGGAGCGTCGATCGATACTGCTGTTCTTGAGGATTGCAGAGGAGACTGGAATTCCCGGTGTAGCGGTGAAATGTGTAGAGATCGGGAGGAACACCGGTGGCGAAGGCGGGTCTCTGGGCAATTCCTGACGCTGAGGCGCGAAAGCGTGGGGAGCAAACGGG
+
A:;;A@@AAB2AA?CB??;=99:939;?19::::/:A998/::-8?@;:;?=>?B9@@@<@@;??BC?C>966==29;939<:59>>@=BC;;<@BBABBCBBBBBBB@@A;;;;@;??9@>?999.378==B9=BBCDD9:9:=AB;@=@AC???B?ABBB>BBBB@@@@@@@@@@8@@9?;?@@>A?;;7;BB>B@BBB>BCCDCCC=CC@E?C?C999CB@@@@=@DAABC>BBBCBCC9BBCCC>CEE>
@N9IO0:00920:05898
TACAGAGGGTGCAAGCGTTGTTCGGAATTATTGGGCGTAAAGCGCGTGTAGGCGGCTTGGCAAGTCGGGTGTGAAATCCCTCAGCTTAACTGAGGAAGTGCGCCCGAAACTGCCGAGCTTGAATACCAGAGAGGATAGCGGAATTCCCCAAGTAGAGGTGAAATTCGTAGATATGGGGAGGAACACCAGTGGCGAAGGCGGCTATCTGGATGGCTATTGACGCTGAGACGCGAAAGCGTGGGTAGCAAACAGG
+
BBBDIBB@8?::;5;AAA5;;;A?;;8>469AD@8@B@BA66:>?C?AACC?;;=;CAGECCACCBBB=@@@DDC=CDC>BCB@AA@B@CCBCC9;6;AAA@@>:BBC;C;:;6;@@AC8998<@@7??BCBC@CB@@@A;?49.488+:8:;;>B@:?494)4699:<<;??<=<<0:9.96><;7<;:?:>@@9?<?@=ACBABBA<@:93:7>?:<:0//0;;???BBCBC=BAB;;;0;CCBCJ>;;;>
@N9IO0:00924:05903
CACGGGGGGAGCAAGCGTTGTTCGGAATCACTGGGCGTAAAGGGCGTGTAGGCGGTCAGGTAAGTGAGATGTGAAATGCCCCGGCTCACCCGGGGACCGGCATCTCATACTGCTTGGCTTGAGTACGGGAGAGGGTGTGGGAATTCCTGGTGTAGCGGTGAAATGCGTAGATATCAGGAGGAACACCGGTGGCGAAGGCGCACACCTGGCCCGATACTGACGCTGAGGCGCGAAAGCTAGGGGAGCAAACGGG
+
<B;9:9:9%8==B<@???=AA?AB>A8:;@@CCC?DDCCC>BA<AA=@@::6;@?BBCDACD?CBBA:9;65<<<6>A=D?9C?A@@BBC?DCC;DC@D@DBBBBCC@AABBAC>@<@A7<;;;BBBD>A@<<>600//6.73:7;8<<9=:::<=C?BBGF>CBCCCEBBBBBBAA<@@=A;?@A<@<@A>@BB6;9;BCCCCCACD@BB>BCCCAAABBBBC;;;=AA;;;B=AAAAABB7BACCE@DDE>
@N9IO0:00928:05875
AACGTAGGAGACGAACGTTATCCGGAGTTACTGGGCGTAAAGGGCGTGTAGGCGGTATGTTAAGTCTGGCGTGAAAGCTCTCGGCTAAACCGGGAGAGGTCGTTGGATACTGGCACACTTGAGGATGGTAGAGGCGTGTGGAATTCCGGGTGTAGTGGTGAAATGCGTAGAGATCCGGAGGAACACCAGTGGCGAAGGCGACACGCTGGGCCATACCTGACGCTAAAGCGCGACAGCATGGGGAGCAAACGGG
+
;.;?>?@<@ABA@A=@BA?BBB?C@;;;@BBABB<BCAAA>AC<CBBCBBC?BB@BBBBC?B?B;;;C@BABDJG>CBA@:;;;:99@9@<B@<@A=>;=000,0,0:;;@?=@A@?@?6:;@=@BB?;;;00*00/7773:6<7<7;909;5666<7<@@@:>@A@A?@@BB=<=A899055?>?>@9669<9925.59=>995;444)4.95558@@BBCBBBB<BCB;;;CCBBB@@@@5@AAAC<AAC<
@N9IO0:00942:05877
TACAGAGGCCTCGAGCGTTAGGCGGAATCACTGGGCTTAAAGCGTGTGTAGGCGGACGACTAAGTGCTTTGTGAAATCCCACGGCTCAACCGTGGAATGGCTTGGCATACTGGTCGTCTTGAGCGGTCTAGGGGCGAGCGGAACAGATGGTGGAGCGGTGAAATGCGTAGATATCATCTGGAACGCCAATGGTGAAAACAGCTCGCTGGGGACCTGCTGACGCTGAGACACGAAAGCCAGGGGAGCAAACGGG
+
@CCCC:;7;>?@@:::98;9;4:@9?<?ACBBCB<AA;??9?BBABBBBAA?A@<?A9::@@=AAAABB6;;AAA9ABA:@@B?@@@C>A6;:?8<677-3=6:6<<0//7805.-///)//79;65555555'5=====9=8<<<A@@;?@;:99=;@9:949@?@?90000/////44.4.444048==8=;;;;1;ABBBBBBCDDD9???BAAABBA@AB@AAA@>::9=0=@=@@@@7@@@@B=@BB:
@N9IO0:00944:05861
TACGAAGGGTGCAAACGTTGCTCGGAATTATTGGGCGTAAAGCGCACGTAGGCGGCTTAGCAAGTCGGATGTGAAATCCCTCGGCTCAACCAAGGAAGTGCATCCGAAACTGCTGAGCTTGAGTACGAAAGAGGATCGCGGAATTCCCGGTGTAGAGGTGAAATTCGTAGATATCGGGAGGAACACCAGTGGCGAAGGCGGCGATCTGGGTCGATACTGACGCTGAGGTGCGAAAGCGTGGGGAGCAAACAGG
+
=<@;;5;C6::AA@4>00,//6/3-3;>19928=1838:<3<;;?;65:BB<@:7:;7;<=C>@@CD::;BCBBB7BCA<B@B<@>BB?B;C?C=CABCBC@C@?CIF?BBBBBA;<<A=@BCCCCBA@9?::6:@@ACC@B?B?BB>B@BBBBA@@9??@@<A?BABBAAAAA???09:3:9=>@=C@?@<::9:?<>?;?A?@@;;:.99BB@B;:;BBBCBBBC?BBB;;:8;CBBCDD<BBCFF=@@D@
@N9IO0:00957:05897
TACAGAGGGTGCAAGCGTTGTTCGGAATCATTGGGCGTAAAGGGCGTGTAGGCGGTTTGTTAAGTCATGTGTGAAAACCCTCGGCTCAACCGGGGAAGGGCGCATGAAACTGGCAAGCTAGAGTACCAAAGAGGGGGGTGGAATTCCCGGTGTAGCGGTGAAATGCGTAGATATCGGGAGGAACACCTGTGGCGAAGGCGGCCCCCTGGTTGGATACTGACGCTGAGACGCGAAAGCGTGGGGAGCAAAC
+
AABA@>@>6;;@B?BBAB?BA@CC@C=BAAB@BD>CABBA=AB=CCBBAAA@CC@DD=@@=@<@@BBCCCAA<;;<6;C=EIFBFCCC@B@BCB;B@ED>BBA@;;;@9@@@=@C@BBBBA@@>>@5;;0;9BBBBB*BB?C7::;C=C@CBBAAAC@@@AD<??BBBCC@?;:9B<4:??A?BCC?BBBB>ABC>A>AA>AABA0@B<@:@8?@::48<;:9>??9:99A@>@9@????CC:B>=:?7;
@N9IO0:00914:05954
AACCAGCACCTCAGGTGGTCAGGAGGATTATTGGGCCTAAAGCATCCGTAGCCGGCTTTGTAAGTTTTCGGTTAAATCTATGTGCTCAACGTATAGGCTGCCGAGAATACTGCAAAGCTAGGAAGTGGGAGAGGTAGACGGTACTCCGTAGGAAGGGGTAAAAATCCTTTGATCTATGGATGACCACCTGTGGCGAAGGCGGTCTACCAGAACACGTTCGACGGTGAGGATGAAAGCTGGGGAGCAAACGG
+
A6B<@@@;=499@@;AB>AA@A5;;4;?=?@<@@9A<;;;0;A@:;9<<@B@:=8999,4=>7@<C?9=A=@499,9>99959:444;8=>?>999=><<=8<<?A499@99;;;0;88:;7;499:;29::96=;888>8=888:6;:::6:6999+33333$37388/665555992888::,280866869//*/38;6;;A;;5:9>4::=8717>>><7<<//+/89<A:A:::=<-98566,559
@N9IO0:00920:05944
TACGAAGGGAGCTAGCGTTGTTCGGAATCACTGGGCGTAAAGCGCACGTAGGCGGATTTGCCAGTCAGGGGTGAAATCCCGGGGCTCAACCTCGGAACTGCCTTTGATACAGCAAGTCTTGAGTTCGAGAGAGGTGGGTGGAATTCCTAGTGTAGAGGTGAAATTCGTAGATATTAGGAAGAACACCGGTGGCGAAGGCGGCCCACTGGCTCGACACTGACGCTGAGGTGCGAAAGCGTGGGGAGCAAACAGG
+
@@ABB=BB;BB;99>@@@>AB@BB?B@DCBBABD>CCBBC;@?@?@;;;;D?BC@BDD<@@>A@@ABBBB;BBCC=BBB>BFG<CAABAHACCC?B?B;;;5;;0;CAADEBBB@BBAA>@?AA@BBCBCAAB@CCC?AA?@?B=@=@@@@@BBB@A=AA@C>C@BBBCCCBBB>AA;@4;;5;;;=A=;;5;AA=A?BB@CE>BBCD@BBBB???B99:A@@;000<@>@9:939?@AADE:@??BA9A993
@N9IO0:00926:05947
GACGGAAGGTGCAAGCGTTGCTCGGAATCACTGGGCGTAAAGGGTGCGTAGGCGGTTTCTTAAGTCTGGTGTGAAAGCCCAGGGCTCAGCTCTGGAAGTGCACTAGAAACTGAGAAGCTTGAGTACCGGAGGGGAGAGTGGAATTCCTGGTGTAGCGGTGAAATGCGTAGATATCAGGAGGAATACCGGTGGCGAAAAGCGACTCTCTGGACGGTTACTGACGCTGAGGCACGAAAGCGTGGGGAGCAAACAGG
+
DAB@?D>B@999A=AAAA<@;;;A>A<?@AA:::5:A@BB<AA>ABBDBBD?@A<@A9;;5919=@?@?ABAA@A:AAB=ABC=@@@B@@@AAB>A>A@@@BBBAAAB8@;;;AA?ABB69:9@@@2925;;;0B;;@CC@C?C@D?CC?A@B@@@@<@ABB=B?@?AAAA@?:888199298???;A;99298978&89<?><<<??>8AB@>B=AABAABA@<;;;5;:8:>=.7:<<@@@6ABBBB>???@
@N9IO0:00935:05924
TACAGAGGGTGCGAGCGTTAATCGGAATTACTGGGCGTAAAGCGCGCGTAGGCGGCTTTGCAAGTCGGGTGTGAAATCCCCAGGCTTAACCTGGGAACTGCATTCGAGACTGCATTGCTAGAGTATGGGAGAGGGAAGTGGAATTTCCGGTGTAGCGGTGAAATGCGTAGATATCGGAAGGAACATCAGTGGCGAAAGCCGACTTCCTGGACCAATACTGACGCTCATGTGCGAAAGCGTGGGGAGCAAACAGG
+
ABBCBBCC;A@@AAA?BA;@=BAA?AAEACCCCD>BBBBD>C@@@@ADABA?:94:;:0;AC?BBCBB=@@@BBB>BCDD9@@>@E@C@C>ACC>C?AACBCC?B@???ABBBBB????BBB???:::6:A@BB=A?BCB@E?BB>C@CACCCBBBC@BBBC>BABCCBBCBCBBB?A=@=@=@?A@@;;;>@?>>300*0<00*0*95.55494;;==<555:::<BABBBAAA;===::::-:?::9/9AA9
@N9IO0:00944:05918
TACAGAGGGGGCTAGCGTTGTTCGGAATTACTGGGCGTAAAGGGCGCGTAGGTGGCCTGTTAAGTCGAACGTGAAATCCCCGGGCTCAACCCGGGAACTGCGTCCGAGACTGGCAGGCTCGAATCCGGGAGAGGGATGTGGAATTCCAGGTGTAGCGGTGAAAATGCGTAGATATCTGGAGGAACACCGGTGGCGAAGGCGGCATCCTGGACCGGTATTGACGCTGAGGCGCGAAAAGCCCAGGGGAGCAA
+
CCCCBBBBB@1988>8995:A>AB@C@C?AA::9.9?=??9?A8??@@?:0+00+0+0==;A8;;@??==889>>5>AAA8BC<BAB?:@@-00+0+00@@@?@6:::;;99=?;;5;;:;B;@@=AA.;::;:0::;:9299=;A=BC@BBBBB@@>A;;;;&;59<@B=@BB9<9AAEDEDECBB?B>BC?C;;7;>AA?BABB?@@=@B@B@DDD@CCCCA@>9924?;4955&444)4444&4777:
@N9IO0:00947:05943
GACAGAGGTGGCAAGCGTTGTCCGGATTTACTGGGCGTAAAGGGCGTGCAGGCGGCCAGGCAAGTCGGTCGTGAAATGCGTCGGCTCAACCGAAGCAGGGCGGCCGAGACTGCCAGGCTAGAGGAGGCGGAGAGAAGTGATCCGTGTAGCAGTGAAATGCGTAGATATCGGGAAGAACACCAATGGCGAAGGCGACTTTCTGGCCCGTTTCTGACGCTGAGGCGCGAA
+
CBBBCCC@CCACDACCAA>AAC>C<A@@;AA@@D<;::AB8?@;@><@=<=:00+0,0>:=A@BBAB?CBABABD;BBBBB@?;?A8>;=7B=8<?000*/.).(-.-798/4.445444444.44.3/)/6---0---///33333387733///(///8899://-222'/*/:4:==*71//)///)/)/689=;2:<:-33*33808:?@@@@@?@A:99;;;;
@N9IO0:00918:05968
TACGAAGGTGGCAAGCGTTGTTCGGATTTACTGGGCGTACAGGGAGCGTAGGCGGTTCGGTAAGCCCTCTGTGAAATCTCCAGGCTTAACCTGGAACAGTCGGAGGGGACTGCCGGGCTAGAGGACGGGAGAGGAGCGCGGAATTCCCGGTGTAGCGGTGAAATGCGTAGAGATCGGGAGGAAGGCCGGTGGCGAAGGCGGCGCTCTGGAACGTTTCTGACGCTGAGGCTCGAAAGCGTGGGGAGCAAACAGG
+
@@BBB?B@AB>AC=@?::6;B?BC@CCC=BBAA@6@@::9@A@9@@@A;;;@CE?C???=?B?CCB=AABBABBB>C@@A?AB=BB4859?CF@F=??@AA>:>?==2>;779:AA9;:;>>=4:888)8?=?;@@@>>><@4=8=>8>8==;888>;?>>E:@????>>@@;;;@B:BB?B@C?B@D@@@?@DD@C@CC@CCCCCCB7969BAB=CCCCCBBB@::6:?AAAB>C:;;DFF:BBBBA;@AA?
@N9IO0:00926:05989
TACGGAGGGTGCGAGCGTTGTTCGGAATTATTGGGCGTAAAGCGCGTGTAGGCGGTCTGTTAAGTCTGATGTGAAAGCCCCGGGCTCAACCCGGGAAGTGCATTGGAAACTGGCAGACTTGAGTACGGGAGAGGGTAGTGGAATTCCGAGTGTAGGGGTGAAATCCGTAGATATTCGGAGGAACACCGGTGGCGAAGGCGGCTACCTGGACCGATACTGACGCTGAGACGCGAAAGCGTGGGGAGCAAACAGG
+
BBBB@BBE<B@@@BB@@B?BD>ABBC@C@BD>BA<BCAAB=BBB@BACBBB?CC?BB??@;?;?9::A@ABBBAA8?>AA8AD>BA@B<??:?D9B;??AAA@>@?AA3::=:=@@ACC;A:::;==C9;;555,6;;7959:=395:=::::8888)8<@=78838>>AACCB?BB?AA?A=:::;??AB>?=<28177399>?;AB688=@A>==;;;;888=<=88<AAAA;@@@ABBB:BCCIE>CBB?
@N9IO0:00939:05983
TACGGAGGGAGCTAGCGTTGTTCGGAATTACTGGGCGTAAAGCGCACGTAGGCGGCTACTCAAGTCAGAGGTGAAAGCCCGGGGCTCAACCCCGGAACTGCCTTTGAAACTAGGTAGCTAGAATCTTGGAGAGGTCAGTGGAATTCCGAGTGTAGAGGTGAAATTCGTAGATATTCGGAAGAACACCAGTGGCGAAGGCGACTGACTGGACAAGTATTGACGCTGAGGTGCGAAAGCGTGGGGAGCAAACAGG
+
CBBD@JDJ=BBB??>AAA=@@=@A=A6;7;ABCD>AAABD<<;CCC@@ADC@BC@AAABCCC?A@ABB;;9;BCE9;;;0;;<.;B@>4:;:*0:>8=00/6=:8=?A<@A@@<@B@??AAA?;;;?C@BCBDACCBEAA?BAC@CGC;;;BC@@@A>A;;;7;?ABBBBBBBC?BB=@>@B@CBB?B<<;5;:=9=9>;;9A@@BDG?CCC?CBBB?BBAAABBAA<@@?AAB8@;;;AAA7AA@@@6<;A>
@N9IO0:00941:05987
GACAGAGGGGGCAAGCGTTGCTCGGAATTACTGGGCGTAAAGGGCGCGTAGGCGGGATGGCAAGTCGGTTGTGAAATCCTTCGGCTCAACCGAAGAACGTCGATCGATACTGCCATTCTTGAGGGATGCAGAGGAGACTGGAATTCCCGGTGTAGCGGTGAAATGTGTAGAGATCGGGAGGAACACCGGTGGCGAAGGCGGGTCTCTGGGCATCTCCTGACGCTGAGGCGCGAAAGCGTGGGGAGCAAACGGG
+
BBBBB@@@A@0>>=@AAB>A;;;C@C@E@CA;;;6;AABB<BB=@@@BA;;8;CD<D@A?AC>BB;;5;>A@BAB<AC5;4:;4;=>?=C?CC>@@?CBCEFBBCCCBA@A?>9?><?A9>???8@???CABB@A@@BAA>A@C?CC>C?BBAAA@??A@AA<ABBBBAA@@BBBBB<BB<@<@BB>A>BA=ABC@B?ADD>BBBBBBA:?;;;993:<@AAAA>>?8?@>?AA8?<?9999+9@>>@8??A9
@N9IO0:00942:05963
TACGTAGGGTGCGAGCGTTAATCGGAATTACTGGGCGTAAAGCGTGCGTAGGCGGCGCGCTAAGACAGGTGTGAAAGCCCCGGGCTTAACCTGGGAATGGCGCTTGTGACTGGCGGGCTCGAGTGCGGCAGAGGGAGGTGGAATTCCACGTGTAGCAGTGAAATGCGTAGAGATGTGGAGGAACACCGATGGCGAAGGCAGCCTCCTGGGCCGACACTGACGCTCAAGCACGAAAGCGTGGGGAGCAAACAGG
+
BB@@>@@@8@?DBBB:;:7;?BCC@C8;7;@BCD?B@@CC=BBCBCCC@@@@@@<@@@AABB?BA@@A5:::??>8=@@@3@@9AB=A=A>BAD=B>AAACCCC;;;BBAAA?BCC=BAA@@@ABAA?BBCBBD<;;9;B>C<@>@>ACBB;;;DDCBCBDD?FBCBCCBCBABBCD?CC9;:;@@>A@;;7;@@=A5;;:>9>@6;;B<B=AA;;::B@@BABBB>BBCCDCL=;;:@@@@7ABBBC=BBB?
@N9IO0:00945:05988
TACAGAGGGTGCGAGCGTTAATCGAAATTACTGGGCGTAAAGCGTGCGTAGGTGGCCTGTTAAGTCAGGTGTGAAATCCCTGGGCTCAACCTGGGAACTGCATTTGATACTGGCGGGCTGGAGTGTGGTAGAGGGTAGTGGAATTCCAGGTGTAGCGGTGAAATGCGTAGATATCTGGAGGAACACCAGTGGCGAAGGCGGCTACCTGGACCAACACTGACACTGAGGCACGAAAGCGTGGGTAGCAAACAGG
+
@@BBBCCC>:;:CCDAA?:B<BBBCD>@<@A;:;6;ABAA=BBBBCCDDCC@CC>B:??@4929B@@@@CCCCCG>BBB=A@C>BBBB?A@CDD<@<?@@BBBE>BBB@@@@<@BC<BBFACBAA@EADAA@??9?;;;@=@5;6;=AA=A@@A???;???@9A@@AABAA@B999@8>?;??CBB?B?@??A@A9>900,0@@:6>>;?>=B=A;;<BD?=:;;8818<>;;;3;>=>??8=>@AAA:>>=<
@N9IO0:00933:06032
TACGTAGGGTCCAAGCGTTATCCGGAATTACTGGGCGTAAAGAGTTGCGTAGGTGGCCGAGTAAGTAGATAGTGAAAGCGTGTGGCTCAACCACATATCCATTATCTAAACTGCTCAGCTAGAAGATGAGAGAGGTAGATGGAATTCCTAATGTAGGGGTAATATCCGTAGATATTAGGAGGAACACCGATGGCGTAAGCAGTCTACTGGCTCATTCTTGACACTAAGGCACGAAAGCGTGGGGAGCAAACAGG
+
BCBBBACC<BB>A;?@AA?CBB?B@D@D;;;CCC=@@@@@8@;;:4;;BBBD@BB?B;AABBC?BBDCCCBBACCF?C@@@A;;5;A;;5;5;;BBBBC@DD@CCBBCC>C;9:A?>?@C@@@8;;;::B@@;;6;;9;:;.58A:C;CC@@;;:===1<<8;?==459977;;=;8818A;A399B799BA8>=>>9==;9:?@>@;:29:::B?AA899CABAB<B=?@@BDC:A;94944&49::>5>;;7
@N9IO0:00943:06013
TACGAAGGGGGCTAGCGTTGCTCGGAATCACTGGGCGTAAAGCGCACGTAGGCGGCTTTCTAAGTCAGGGGTGAAATCCTGGAGCTCAACTCCAGAACTGCCTTTGATACTGGAAGGCTTGAGTCCGGGAGAGGTGAGTGGAACTGCGAGTGTAGAGGTGAAATTCGTAGATATTCGCAAGAACACCAGTGGCGAAGGCGGCTCACTGGCCCGGTACTGACGCTGAGGTGCGAAAGCGTGGGGAGCAAACAGG
+
CDCCC=@A@A2??@?=@@5;;;;C@C@BBCCEED?A@@CE=A@BAB:::@@9992:::/;BB=A@@@@@@7@@@B=BD?::9:AABBCAECC?CCC@B:::<@@;@BBB;;;?B>A>@@<@BBAA?AC>CCBB?BBBBBC@C@BABBBDBBBBBA@@?>>>B=B?CBBAA>AAA=>>>C?BB@BBC?BBBC?BBB?A?@@=@AABCBB?AB=A?ABBCBCBBAB9::?BBABBB<@@A?@?A6??@@@<@CA=
@N9IO0:00952:06021
TACGAAGGGGGCTAGCGTTGCTCGGAATCACTGGGCGTAAAGCGCACGTAGGCGGATCTTTAAGTCAGGGGTGAAATCCTGGAGCTCAACTCCAGAACTGCCTTTGATACTGGGGATCTCGAGTCCGGGAGAGGTGAGTGGAACTGCGAGTGTAGAGGTGAAATTCGTAGATATTCGCAAGAACACCAGTGGCGAAGGCGGCTCACTGGCCCGGTACTGACGCTGAGGTGCGAAAGCGTGGGGAGCAAACAGG
+
@A@>>8>>=>0@BBB@A@@CDDCD@B@CCCCCCC>@@@CC=B:;:DCDDCC?BB?BAA@C6979BB@AEE8@@CE=CB?BB@A@@@??;???;@AA=ABBA?BB<BBBBCCCDD;DBCBBCBBBCACD>BCCC@BB::;B?C8;;CCBBDCCBAA::4:A@A<A?BBBCCBBBA>AA;;6;A?AAB?B???<?A@:@<00,0@;;;AA=AA<A?BBBAAABBBC>>>?B@?>?>8<<>BBED8ABBCC:A>:8
@N9IO0:00952:06023
GACAGAGGGGGCAAGCGTTGCTCGGAATTACTGGGCGTAAAGGGCGCGTAGGCGGGATGGCAAGTCGGTCGTGAAATCCCTCGGCTCAACTGAGGAGCGTCGATCGATACTGCTGTTCTTGAGGATTGCAGAGGAGACTGGAATTCCCGGTGTAGCGGTGAAATGTGTAGAGATCGGGAGGAACACCGGTGGCGAAGGCGGGTCTCTGGGCAATTCCTGACGCTGAGGCGCGAAAGCGTGGGGAGCAAACGGG
+
BBBCCCCCCC1??=@@@A=ACBBB?C?B>@A??>7?@@BB=CC=BBBBAAA?ABC<BBB>AB<BBAC?C:99@<@5?B>=>999:BBDABCCBB>BCBBBBAAAAA@@??>;;9:@=>@6:9@=??537?A=B>@@ADEC@C@C?BB>B?BCAABAA>AEFF>BBBBBBABA@999@9@@;?<:;;?B@;;8;CB@C?CDE?@@ABBBF>CC@CBFABCCCBA@@::6;AAAAA<B:;;CED;CCCEE<@AA:
@N9IO0:00958:06053
TACGTAGGGTGCGGGCGTTAATCGGAATTACTGGGCGTAAAGCGTGCGCAGGCGGCTCCTTAAGTCAGATGTGAAATCCCCGGGCTTAACCTGGGAACTGCGTTTGAAACTGAGGGGCTTGAGTGTGGAAGAGGGGGGTGGAATTCCAGGTGTAGCAGTGAAATGCGTAGAGATCTGGAGGAACACCGATGGCGAAGGCAGCCCCCTGGGCTAACACTGACGCTCATGCACGAAAGCGTGGGGAGCAAACAGG
+
A@BCBBBD>BBCCC9A994;?BBBAD?A?ACAAB=BBCCF=@?B@A?CB>>9::6;@B?D?B?BA@@@A@@99:@:@ABC7@A8@A5;5;=ABC=C8;;;:BAB;BAB=AA?BBBA8@@>AAB@@@D?B>A;;;;;;%;A=A=B?B?BA?CCCBBAAACCCD>BB@A@BAAA;;;AA=AA?B<@@A@BBBB@BBB?C@BBBBCDD5DHL>CDC@BBBBCC<;;AA@@ABCCCED=@@?:;;;-;>@AD>BBC?
@N9IO0:00960:06057
TACAGAGGTCCCAAGCGTTGTTCGGATTCACTGGGCGTAAAGGGTGCGTAGGCGGCCGGGTAAGTCTGACGTGAAATCCCGCAGCTCAACTGCGGAACGGCGTCGGATACTCTCCGGCTCGAGGATGGAGGGGAGACTGGAATTCTCGGTGTAGCAGTGAAATGCGTAGATATCGAGAGGAACACCAGTGGCGAAGGCGAGTCTCTGGACATTTCCTGACGCTCAGGCACGAAAGCCAGGGGAGCAAACGGG
+
CBBAAAB<@@C<B?AB;;7:@;@@<9;59?9;6=4@@==A0;905;:@@AA4;;8<6;D<BA9:9>:@ABBBCCE>@@@;@@@@BA::5;@?996:7??;?@@??;@BA@BB;;5;<<@<<<@,0/7)//::.//:BAA=A?C7::?A?@AAB@@@@CCCC>C;;;@BBA@@@@AAAAA<?=?AC=AAAA===@;@<@BA@@CCCCF?B;;;@;@?BCC;;;@BBC?CCBBBD;@<90000)0/0=@<ABC;
@N9IO0:00914:06086
TACGGAGGGGGCTAGCGTTGTTCGGAATTACTGGGCGTAAAGGGCGCGCAGGCGGCGGTTCAAGTCGGGCGTGAAAGGCCTGGGCTCAACCCGGGAATGGCGCTCGAGACTGGACTGCTCGAGTCCGGGAGAGGATGGTGGAATTCCCAGTGTAGAGGTGAAATTCGTAGATATTGGGAAGAACACCGGTGGCGAAGGCGGCCATCTGGACCGGTACTGACGCTGAGGCGCGAAAGCGTGGGGAGCAAACAGG
+
BDBB@CBCCC5BBBBBAA=AB>BC?C?C@CBAAA<ABBBC<AA;BBBBA?@=:949:4;=@C?BAA@@<0000AA3==>;=@@:CCCCACC<AB;B?AB?@@@@A@<BB;;;?BC;<;;<CAAAF@CC=A;@A?BBB?BC>A=B=@@;@AAAAB??@?BBDH>C@BBAABAABC@BB>A?AA;??A?@=@@<@000/;?@=A?BBB>>8?A9><?ACA;;;?@BBB><=<====2=BC@@A@6@@?@?:000:
@N9IO0:00918:06093
TACGAAGGTGGCAAGCGTTGTTCGGATTCACTGGGCGTACAGGGAGCGTAGGCGGTTGGGTAAGCCCTCCGTGAAATCTCCGGGCCTAACCCGGAAAGTGCAGAGGGGACTGCTCGGCTAGAGGATGGGAGAGGAGCGCGGAATTCCCGGTGTAGCGGTGAAATGCGTAGAGATCGGAGGAAGGCCGGTGGCGAAGGCGGCGCTCTGGAACATTTCTGACGCTGAGGCTCGAAAGCGTGGGGAGCAAACAGG
+
ABAAB?A@BD@DEAD9;;;@@>AB<AB@BAACCB=AA;96AAB=@@AA@@?;?B=A?BB=BC?AAA<??<ABCCD7;;;;5;C0;.9;6?>=E@CD;B;;;:@A@>>.::55;54@7?@BAA@>@@@C<AAAA?BAAA??9@<?9?=<A=AB?9::B6A@::5:<@C>><@??>:;7>@:><C<C?B25;09<;6A@;;66<<@@;>8<;@@@@9@A@ABA@@@@@>A@BAAA<AAAACDD:CBBAB<A<<8
@N9IO0:00924:06071
TACGGAGGGTGCAAGCGTTGTTCGGAATCATTGGGCGTAAAGCGCGTGTAGGCGGCTTGGTAAGTCGGGTGTGAAATCCCGGGGCCCAACCCCGGAACTGCATTCGAAACTGCCTCGCTAGAGTCCCGGAGAGGAAGGCGGAATTCCCGGTGTAGAGGTGAAATTCGTAGATATCGGGAGGAACACCAGCGGCGAAGGCGGCCTTCTGGACGGTGACTGACGCTGAGACGCGAAAGCGTGGGGAGCAAACAGG
+
A@AA:@>@4::BB=B@AA<AB?CC@C?BBBB>BC49::::/8<;?@;;;AB??@>@B?B?BB?@ABBB;;<;BBC>DCC<BBB7BB;@=ABB3@5:7<9:;AA5:544)4;4;.4::@@@@B?@>:398?@@B?B@B?CB?B=A>BB=B@CCCCC@@<?@@A:@>AABAAAABBAAC=;;7;?B@A?AA?@=@AA>A?::8:>A=BAB=??C@FCBBBBBCB@@??????@AAA9:9BBCDD8>>@BD:@A@=
@N9IO0:00946:06063
TACAGAGGTCCCAAGCGTTGTTCGGATTCACTGGGCGTAAAGGGTGCGTAGGCGGTCGGGTAAGTCTGACGTGAAATCTTCAAGCTCAACTTGGAAACTGCGTCGGATACTATTCGGCTGGAGGAATGGAGGGGAGACTGGAATACTTGGTGTAGCAGTGAAATGCGTAGATATCAAGTGGAACACCAGTGGCGAAGGCGAGTCTCTGGACATTTCCTGACGCTGAGGCACGAAAGCCAGGGGAGCAAACGGG
+
CCCCC>@9:99,:;?;;;5;@=@C@BBABBBBBK>CCBBB=B<:@CABBCC@CC@CCCF>BB?BBBDCDB@@CDD>CBB@BB@BBCCD?AB>B=BD>DAAACCCC@CCCBBBB?BB?A@@;@@<><@C>AACC9@AABBD@D?CCBB@C@BBCBBBBBCCCE>FCCC@@@@@@@??:BAC?B?AAB@CC@@<@;84:<AAABACBCBB?@????9@>@AAADAABBB?BBC999.8=8>AAC8:9:DC>CCDD
@N9IO0:00922:06112
AACGTAGGAGACGAGCGTTATCCGGAATTACTGGGCGTAAAGCGCGTGTAGGCGGTTGAGTAAGTTCGTCGTGAAAGTTCCGGCTAAACTGGAAGAGGTCGATGGATACTGCTCGGCTGGAGTGGGGGAGAGGCAGGTGGAATTCCGGGTGTAGTGGTGAAATGCGTAGAGATCCGGAGGAACACCAGTGGCGAAGGCGGCCTGCTGGCCCTCAACTGACGCTGAGACGGCGAAAAGCATGGGG
+
D;BBBAA=AAA9;:CBAABABB@B@B@B@CBBBD>AABCC>CBBBCCCCCC?AA>@<@A@??<?C@@A>????@C7:9?C@D>BBBB<A@A=@<C@@=@ACA@@>ABBABBBA@?4:997:AADHEK2???A<????AA4:48:?9A?:AB?@?BB?BA@A:=;;;==>?=776181<=:?499<;99:<7::;8@<@@=>;=0000*0A49994999<5966999555.44555&5::55555
@N9IO0:00930:06111
TACGGGGGGGGCAAGCGTTGTTCGGAATTACTGGGCGTAAAGGGCGCGTAGGCGGGCGGACAAGTCTCTCGTGAAAGCCCACGGCTCAACCGTGGAATTGCGGGAGATACTGTCTGTCTTGAGTCCGGGAGAGGAGGGTGGAATTCCCAGTGTAGCGGTGAAATGCGTAGATATTGGGAGGAACACCGGTGGCGAAGGCGGCTCTCTGGACCGGTACTGACGCTGAGGCGCGAAAGCTAGGGGAGCAAACGGG
+
CCCCCCCCCC"CF?BBBC@CCABC?B>A>ABBAC>A??@D?DD>CCDABBC@BAC;9948>?8@@@BBA@@@@CC=CCC;@@A?AABD@C9:9A=A?D<A@BB=BA:::AB@@;;;DBD@CBCCC?BB:;;AD@BBC>AB?E6:9;B<BBBBCBBBC?BBBB<ABB@:;;A@:;6;B9@@6;6:?=<@;::8:DC@D@EC??????@A<??=A=@??:9:AA:::?=3998<<<6<<877?>2<>988)7??8
@N9IO0:00947:06136
TACGGAGGGGGCTAGCGTTGTTCGGAATTACTGGGCGTAAAGCGCGCGTAGGCGGCTTTGCAAGTTAGAGGTGAAAGCCCGGAGCTTAACTCCGGAACTGCCTTTAAAACTGCATCGCTAGAATCATGGAGAGGTTAGTGGAATTCCGAGTGTAGAGGTGAAATTCGTAGATATTCGGAAGAACACCAGTGGCGAAGGCGACTAACTGGACATGTATTGACGCTGAGGTGCGAAAGCGTGGGGAGCAAACAGG
+
0..0)/////$/9::<<<4559=B@C?D>@?BBC<@@@AB9?89999?>==;00,0@@+00B=CB?B@AB@CCDD?CCC=B?BBBB>B?BDC@C@F?@@@>4::0;;;.;@@@AAA;;:BBB>A@BA@6@?87492????4A2?:?399:ABBBBAA>ABCE>B@AAAA=<@@@7;;;>:76.7<=9=?::7:?@<@<@@CCCC@BBC@CCA@A@??=?ACA@AC@@<@??=>@6::B=<<>5<<??@9??@?
@N9IO0:00952:06136
TACGTAGGTGGCAAGCGTTGTCCGGATTTATTGGGCGTAAAGGGCGCGCAGGCGGTTCGTTAAGTTCGAGGTGAAATCTCCCGGCTCAACTGGGAGGGGTCTTCGGATACTGGCGGACTTGAGGAGAGCAGAGGTGAGTGGAATGCTGGGTGTAGTGGTGAAATGCGTAGATATCCAGCGGAACACCAGTGGCGAAGGCGGCTCACTGGGCTCCACCTGACGCTGAGGCGCGAAAGCGTGGGGAGCGAACCGG
+
BBABADD>BB?AB>BBCC@BBC@C;AA@:@B?BB;@ABBB<BD?BAA@@@@<@B?C@CCC@C?BC?AA@@<@@CB=BBAAC8;9;@CC?BBCD@C>>>2B@@;?>999=>?A8@B>A<<8:::7;@@@?@>??<ABBBBB8C7ABAAAC=BABBBBB?CA@A:9:9@????;A>>;>@BC?C>BAB?BBBB?AAC7949=9>=;;=688-8A>8==78522;:>>5505>??CB7;>AA?@@5@AA==7;5:5
@N9IO0:00954:06151
TACAGAGGGTGCAAGCGTTAATCGGAATTACTGGGCGTAAAGCGCGCGTAGACGGTCATGTAAGTCGGGTGTGAAAGCCCCGGGCTCAACCTGGGAATTGCATTCGAGACTGCCTGGCTAGGGTGCGGAAGAGGGAAGTGGAATTTCCGGTGTAGCGGTGAAATGCGTAGATATCGGAAGGAACATCAGTGGCGAAAGCGACTTCCTGGTCCAGCACCGACGTTCAGGCGCGAAAGCGTGGGGAGCAAACAGG
+
A@@@AA@@:@A@A>BBBC?A?AFC=A5;29;BBD>C@@AA=A;;;AAAAAAAAA=AAA?>>@9??AAC?BBCFDC5::?=2=@/::@@=>=AAA=A@C8;;AA?ABA@@BBAA?BB?CBBBE=:;;C@CABBCC=B?B@A<A?BB=C?C>BBBBBB@=B;:;6;BBBBBBCCB;;;5;5;<?=@ABBABAB@A;;;09??@BC@C@BB?BB?BBECC>AABBB?BCB?A=>:::,9=<==CA2<=898*/:99
@N9IO0:00955:06120
TACGGGGGGGGCAAGCGTTGTTCGGAATTACTGGGCGTAAAGGGCTCGTAGGCGGCCAACTAAGTCGGACGTGAAATCCCCAGGCTCAACCTGGGAACTGCGTCCGATACTGGATGGCTTGAATCCGGGGAGGAGGTGCAGAATTCCAGGTGTAGCGGTGAAAATGCGTAGATATCTGGAGGAATACCGGTGGCGAAGGCGGCATCCTGGACCGGCATTGACGCTGAGGAGCGAAAGCCAGGGGAGCAAACGGG
+
@?;9:9:9:9":?=BCCC?BB@CC@C@B@A@AAD>@@@CC>CC>CCCCC@A;993:3:39AA49:@@;@BBBBBD:@@@A0:94999A@D@DDD>B?A@CCCCC@CICCCCC@BCC@BC@CC?@>*000)00+0@;>?@?::292924>:=>@BB?>;>:;;;&;8884:5=A=;@@B?BB?C?BBB?C?;:6;@@,0,00+0=<:6?@<??=?59:?<A@@@@@;::=?@@;;:/:B9:;::-999@A466>3
@N9IO0:00916:06186
TACGTAGGGTGCAAGCATTATCCGGAGTGACTGGGCGTAAAGAGTTGCGTAGGTGGTTAGTAAAGTGAATAGTGAAACCTGGTGGCTCAACCATACAGACTATTATTCAAACTCACTAACTCGAGAGTGGTAGAGGTAACTGGAATTTCTTGTGTAGGAGTGAAATCCGTAGATATAAGAAGGAACACCAATGGCGTAGGCAGGTTACTGGACCATTTCTGACACTGAGGCACGAAAGCGTGGGGAGCGAACCGG
+
CC??????9?@@A=AACC?A@@=?@@@;;;ACDG?@@ADD<@@@@6;;@@BB?AA?A?BA;;;0;@@A>@@????@;@=AB?;;8;CA@=A@CBBBBBBCDHHACC@DCG?CBEECCE@CB;;;A@@;;5;@@;;6;B>B;:9:?BA=AB9::ADAA>AAA;::/:=8<>@@AAABB=@@=@<@?BBC@D:;;?BBC@B?BCMAE@BCCC>AA@EFF>CAA@BBBBB<<8<CAAAA8@AA;;;;.;@@BB@B?C@
@N9IO0:00929:06209
TACGTAGGTGGCAAGCGTTGTCCGGATTTATTGGGTTTAAAGGGTGCGTAGGCGGTGGATTAAGTCAGTTGTGAAATACTTCAGCTTAACTGGAGAGGTGCAATTGATACTGGTTCACTTGAGTACTGATGAGTATGCGGAATGGACGGTGTAGCGGTGAAATGCTTAGATATCGTCCAGAACACCGATAGCGAAGGCAGCATACTAAGGAGTAACTGACGCTGAGGCACGAAAAGTGTGGGGGATCAAACAG
+
BB@AACC?BC@AB>A;;;5;AA;B?@@>3=>;>=6=D):9,5<1555>>??=?@=;;5:B5;5;=BBBC=A;::B<ABBD@A@@AA=@=?@@;A@::17=73057;?ABA@:7;69:33,33337887::33373338;4@=AA?BCB>B@@///0*/67>5BBBC@C94444<<<<58571:33.48<89:88274:8333;;;::6:6:@>@=;0////////949333777&33733333$2757;.733
@N9IO0:00935:06172
TACGGAGGGTGCAAACGTTGCTCGGAATTACTGGGCGTAAAGCGCGTGTAGGCGGACCTGTAAGTTGGACGTGAAAGCCCTGGGCTCAACCCAGGAATTGCATCCAAAACTACAGGCCTAGAGTGATGGGAGAGGGCAGCAGAATTCCTGGTGTAGAGGTGAAATTCGTAGATATCAGGAGGAACACCGGTGGCGAAGGCGGCTGCCTGGACATCAACTGACGCTGAGACGCGAAAGCGTGGGGAGCAAACAG
+
>@BB?ABC<BBBBB;@?@;??=<>;>,0+00:8808<399/33;;345::;25>0547;9;4.493939977///)//;)//;)--./)//)//5<7<8<=;981789-8<<?=B?C8::::<@??9;4)44;;9,4@999;=4;1616>6?ABCC@>5955<4<6<<<0//<<>=>@+00*017:616133-38;-/)/616///5995:89:::6:=::::?///9:::8:78/8;55:88+777;=3888
@N9IO0:00954:06161
TACGGAAGGTCCGGGCGTTTATCCGGATTTATTGGGTTTAAAGGGAGCGTAGGCCGGAGATTAAGCGTGTTGTGAAATGTAGATGCTCAACATCTGCACTGCAGCGCGAACTGGTTTCCTTGAGTACGCACAAAGTGGGCGGAATTCGTGGTGTAGCGGTGAAATGCTTAGATATCACGAAGAACTCCGATTGCGAAGGCAGCTCACTGGAGCGCAACTGACGCTGAAGCTCGAAAGTGCGGGTATCGAACAGG
+
@@@@@D?B?B@;==6=999*8@>;B>@AB>BB@DE;BB,99.9>9>ABCBBC@C?B=@???5:5;B@@@A;??@@@6:000----/9:93::::999===95:9;=;::7?BB@DD=B?C7;;;;BAAAC;;;7;BBE:<;?C?B@CCCC@BBBB@@A?BBDC<?@@B@BABCB@@@@@@?BB?B?>9?AA5;;@@5;5:>=@??>>?>055<@:;5;;;;@??@AA=BBBBB@@6ACCCB>6>=CBA@<@BB=
@N9IO0:00914:06219
TACGGAGGGTGCGAGCGTTGTCCGGAATCACTGGGCGTAAAGGGCGCGTAGGCGGCCTGGTAAGTAGGGGGTGAAATCCTGCGGCTTAACCGCAGGGCTGCCTTCTAAACTGTCAGGCTTGAGCACAGTAGAGGCAGGTGGAATTCCCGGTGTAGCGGTGGAATGCGTAGAGATCGGGAAGAACATCAGTGGCGAAGGCGGCCTGCTGGGCTGTTGCTGACGCTGAGGCGCGACAGCGTGGGGGAGCAAACAG
+
CCBB@BBB<AAAA@@@A@<ABB?C?B>;;:B998-7<799.8;6349@??B9;;5;9;930;*/0/////$/:::3;>28833-48.4.58<556>4<6559>7;;==4<555<:=::=9844=99?<;???@@@@@@@@=@?B?BC=@??>9595:2:=9=;;@45555:;>===>7>:==7;;;<<<;;7;>>7<7::5:5:::=<<5<=<<5:4444499;9::59:99/------////$//555)555
@N9IO0:00918:06250
TACATGGGGTGCAAACGTTGCTCGGAATTATTGGGCGTAAAGCGCACGTAGGTGGCCACTTAAGTCGGATGTGAAAGCCCTCGGCTCAACCGGGGAAGTGCACCCGAAACTGAATGGCTCGAGTACGACAGAGGGTCGCGGAATTCCCGGTGTAGAGGTGAAATTCGTAGATATCGGGAGGAACACCGGTGGCGAAGGCGGTGACCTGGGTCGATACTGACACTGAGGTGCGAAAGCGTGGGGAGCAAACAGG
+
BBABAEEG;@@@ED=@??8::??CAF?C@A@=AD9::9@@9@@@?C@>==:6594:<AAB?B<AAA@<BA<@<<<5<B>0:5=9=BCG9>9BDE;C=;:6@>CD=BCF?AAAA7A<7ABAABBCCCCBBBBCDD>CABBD@D<@<@B:@<@CAAAAB=AAEG>D?BCBBB@??????;@A@D?BBB?B?AA>@@A<?9?A=@@AC?BBB=BAABBB@@@BBBACCA@<:;;BBC=CCCCCCC;AAABC=BBB?
@N9IO0:00920:06211
GACAGAGGGGGCAAGCGTTGCTCGGAATCACTGGGCGTAAAGGGCGCGTAGGCGGGATGGTAAGTCGGTCGTGAAAGCCCTCGGCTCAACCGAGGAGGGTCGGCCGATACTGCCATTCTTGAGGGATGCAGAGGAGACTGGAATTCCCGGTGTAGCGGTGAAATGTGTAGAGATCGGGAGGAACACCGGTGGCGAAGGCGGGTCTCTGGGCATTTCCTGGACGCTGAGGCGCGAAAGCCGTGGGGAGCAAACGGG
+
0;AB@>@???,=>:=>?>699:<A:@9>?ABADF>???CC?CD>???BC997;CC<AAB?@@=@@CC?BDCAAAB<AAC9::BA@?@C>A=A@@=>@@8?;;5;5;@@;:;@B;@??BA79:@@9@99:@@?=388889?9>9?=@A<A;AA::;AA@@@@C=;<:@>>>?>95555)39-3-33349233-44:5<8>>A8<<BB<?>69995)0:00*0<<<7>00)99595<259.55444&499=959>>5
@N9IO0:00924:06241
TACGGAGGGTGCGAGCGTTGTCCGGAATCACTGGGGCGTAAAGGGCGCGTAGGCGGCGCGAGGAGTCGGGGGGTGAAAGTCCGGGGCTCAACCCCGGATCGGCCTTCGGATCACTCTCGCGTGGAGCACAGTAGAGGCGGGTGGAATTCCGGGTGTAGCGGTGGAATGCGTAGAGATCCGGAAGAACACCGGTGGCGAAGGCGGCCCGCTGGGCTGTGGCTGACGCTGAGGCGCGACAGCGTGGGGAGCAAACAGG
+
>>AA=?@B8@?A;;;BBB=;;;=A>C<@;@<7333&38888(33(388<:::600)0:<://+4@?BCBBBA&A;;;0999.555&5<7>8>>>+0+/77749;<6.,),((((((*(5--/<6<<?<BABBHCDD@ABB;AA==>@392:9/9?:<=@A?BC@B?BBA?@??@?@@@:@<@<@@;@AB=A>;;4;A@=AA;;:;J?DCBGG=CCA;;5;;;;?C??@:;5:BBAB:;:??>?==.?@?>=18=@=
@N9IO0:00925:06259
TACGAAGGGGGCTAGCGTTGTTCGGATTTACTGGGCGTAAAGCGCGTGTAGGCGGGCTGGAAAGTTGGGGGTGAAATCCCGAGGCTCAACCTCGGAACTGCCTCCAAAACTTCCAGCCTGGAGCAAGATAGAGGCGAGTGGAATTGCGAGTGTAGAGGTGAAATTCGTAGATATTCGCAGGAACACCAGTGGCGAAGGCGACTCGCTGGATCTTTGCTGACGCTGAGACGCGAAAGCGTGGGGAGCAAACAGG
+
@@@@@5;;;;*:@@B???599<993;@A9@?BBD=A@:99-8???AABBA@;;;;0<;;59@(9929444$4@>C869>1>:;5;@99.66=7<27270//2794:=<+9@4;45;;39:8:9;9<9;99<>85:;::><:<6;6<8755::<<5567;::>4>:99955399?9???;;7>:>>>:>@<A<@AB8989BBBCCCCBB?CACCE?CCBBCDDDDBBA@;;;;;;099@?@AB4@?:99,9<=:
@N9IO0:00937:06259
TACGTAGGGACCAAGCGTTGTTCGGATTTACTGGGCGTAAAGGGCGCGTAGGCGGCGTGGTAAGTCACTTGTGAAATCTCTGAGCTTAACTCAGAACTGCCAAGTGATACTGCTGTGCTTGAGTGTGGAAGGGGCAATCGGAATTCTTGGTGTAGCGGTGAAATGCGTAGATATCAAGAGGAACACCTGAGGTGAAAGACGGGTTGCTGGGCCAACACGTGACGCTGAGGCGCGAAAGCCAGGGGAGCAAACGGG
+
IE;<<AAA<BC?C?CAAA@BB?CE4;;;);ACBB<:9;AB0;;0:=9;;;@><<-0000:=>8=?CB;;6;:9:?5999A@AABCB@D>A@@@9949@?@?C78443:<????>??@@@389997376>>B==1BB=?>A49498=?;>=0///:89+/4:=5@@<8233555522+255061669/333838333(377993913:777)/(/)///////3389833177333;33703<<<0<?BCC=BBC7
@N9IO0:00940:06240
GACAGAGGCCACGAACGTTGTTCGGAATCACTGGGCATAAAGCGCACGTAGGCGGCTAAGTCCGTCCGATGTGAAAGCCCCCGGCTCAACCGGGGAACTGCATCGGATACAGCTTGGCTTGAGGACGGTTGGGGTGAGTGGAACTCCTGGTGGAGCGGTGAAATGCGTAGATATCAGGAGGAACACCGGTGGCGAAAGCGGCTCACTGGACCGTTGCTGACGCTGAGGTGCGAAAGCTAGGGGAGCAAACGGG
+
A@@A@@?;<6;:::60//)/83//+36:88@98839@@@C9::AC???:99799.9;;5944.4::7=666::::057888)718879179==C1C@BBB?@@BA?BCBB@@@@<@<@A=@<@9@00,08<<<)0.8:00+/)//;29939:8666@:@CCC>BBCB@@@@;;:99=39=.9.5887@5:<29999,9=B<<?:::?C?CC@AA=?:9:=?=;000=:;;997?;7:9AAGG9CBCBC=BCC<
@N9IO0:00942:06224
TACAGAGGTGGCAAGCGTTGTTCGGATTCATTGGGCGTAAAGGGTCCGTAGGCGGCCCGAAAAGTCGGATGTGAAATCCCATGGCTCAACCATGGAACTGCATTCGAAACTTTCGGGCTCGAGTCGAGCAGGGGTGAAGGGAATTCCCGGTGTAAGGGTGAAATCTGCAGAGATCGGGAGGAACACCAGTCGCGAAGGCGCTTCACTGGGCTCGCACTGACGCTCAGGGACGAAAGCCAGGGTAGCAAACGGG
+
CCBBBBC?CC?BB?@B@A<@A>@@=BB?BCC<D@7BBBBB=BB<BC>A@AA=997;<;;A@@69;BC8BCCBBB=6B<=7=@C;DDCCAC@C?@<@?B@@@CCAABB@8BB@2995)5;<@;;@CCBCBCBDI<BBB?A@;@@C?DD?C@CBBC>B=8<;@?==<<<<<<==AA;;;6;@=B:BDA:?=BCCCBB:<9<==>:=@A;95/5<=<:??A?;;>CCAABA<BBBBB=AB?BCC>BBBBBB=BCC=
@N9IO0:00952:06249
GACAGAGGGGGCAAGCGTTGTCCGGAATACTGGGCGTAAAGCGCACGCAGGCGGCCCGGCAAGTGGTGTGTGACAGCGAACGGCTTAACCGTCCGAGGCCATGCCAGACTGCCGAGCTTGAGCCGTGCAGAGGCCAGTGGAATTGCCGGTGTAGGAGTGACATCCGTAGAGACCGGCAGGAACACCGATGGGGAAGCCAGCTGGCTGGGCACGCGCTGACGCTCAGGTGCGATGAGCGTGGGGAGCAAAC
+
CBBBDBBBB@1>=9??A@=AAC?C=A58;?;;:(44<94)4>@>A@@@@B?;;04=3::;<9;;?;CBBCCAA@@;;;;=AC?AA=A?D@CCB?;9:?C@;88C?BBBBAAA?ABBBC?@@?@688==:<BB?C@ABBB=A>A8999<>BBAAA7:9@@@@BAC?BBCCCBBB@C@CCB>A>ABA?B??@?=2?8:;.994987:::<3<@955;=9;>==;89453::8:::::8;34444&4888:07
@N9IO0:00919:06265
TACGTAGGGTGCGAGCGTTAATCGGAATTACTGGGCGTAAAGCGTGCGCAGGCGGTTTTGTAAGCCAGATGTGAAATCCCCGGGCTTAACCTGGGAATGGCATTTGGGACTGCAGGCTGGAGTGCGGCAGAGGAGATGAATTCCCGGTGGTACGCAGTGAAATGCGTAGATATCGGGAGGAATGACCGATGGCGAAGGCAGGTCTCTGGCTGGACACTGACGCTCATGCACGAAAGCGTGGGGAGCAAACAGG
+
BBA@ACCE=BBECCC9;0<@>>>>:>+0*0<>BD>AA@DD=@@B:;:@AAB@BA?ADD5;;@?AB?CBBAA@@@@;@CCC;CD:;;@DAE@BCC9@4998<<<<5=<5<::6---(--5(--668846////455----(*(*2/2/,*((****,---::1:4444444//----(--(-(,2,,(,,--(---(-(//7)556<:<78--(--8/44444;8995449:<=?8?:9;@AA7A@@AA<AAA>
@N9IO0:00921:06291
TACAGAGGTGGCAAGCGTTGTTCGGAATTACTGGGCGTAAAGGGCGCGTAGGCGGTCTTCTAAGTTCCGTGTGAAATCCCTCGGCTCAACTGGGGAACGGCACGGGAAACTGGAAGGCTTGAGTTCGGGAGAGGGAAGCGGAATTCCGGGTGTAGCGGTGAAATGCGTAGATACGTCGAGGAACACCGGTGGCGAAGGCGGCTTCCTGGACCGACACTGACGCTGAGGCGCGAAAGCTAGGGGAGCAAACGGG
+
<@CBBBB?BFADC<@;;;=@B@EJADAD?BBCBB;B@;;;/:?8=:;=AA@@CK?ABC@A@E?BB?B?C;;;@>@:@CB=BBB?CAAAACCCCC7A=9906==@A4@>8>;>7;:@<==8<=;96;>>8?@@BB8B7:9?=B8=@B@BC>CD==<<:64955)5:997/-------///7186<<=7<754049:5;7984894::8=7=B7847;;;73388733;6;995::/7=88888+87667076;3
@N9IO0:00935:06275
TACGTAGGTGGCAAGCGTTGTCCGGATTTATTGGGTTTAAAGGGTGCGTAGGCGGTCTATTAAGTCAGTGGTGAAATACTTCAGCTTAACTGGAGAGGTGCCATTGATACTGATGGACTTGAGTGCACACGAGGTAGGCGGAATGGACGGTGTAGCGGTGAAATGCATAGATATCGTCCAGAACACCGATAGTGAAGACAGCTTACCAGAGTGCAACTGACGCTGAGGCACGAAAGTGTGGGGATCAAACAGG
+
CBCDCCC@BB@BB@B@@A@CBB@B7;;A:AB>DC7;905=2@B>@@@D@A@<;;5;ABDC@C@DDCCC?@=@AAB=CCCC?@969<9<7;@;7;;47-333-3=4:::>?@@=;;97736<>>?:88<@@C@A;A::29@=@7<<169>=@@@A@@>266<@8:;;>666<<<<====8:5505=;3:;666:<<7<<<<==>:<<9<;::;<4304666===<;;;8;;4449)44<<<<<+884//)/773
@N9IO0:00948:06261
TACGTAGGGTGCGAGCGTTAATCGGAATTACTGGGCGTAAAGTGTGCGCAGGTGGCTGAGCAAGTCGAGTGTGAAATCCCCGGGCTTAACTTGGGAATTGCGCTCGAAACTACTTGGCTCGAGTGTGGCAGAGGAAGGTGGAATTCCAGGTGTAGCGGTGAAATGCGTAGAGATCTGGAGGAACACCGATGGCGAAGGCAGCCTTCTGGGCCAACACTGACGCGTCATGCACGAAAAGCGTGGG
+
BBBBB@@@;@A?==>000;A;@AB4;499?@BCB<BCBBB=BCDBBBDBCB@BCABBBCCCE@BBCBBAAA=;::*//88&//(--08)//5::29*3.3:::<===C6B897@29337778333378978>>3:29<@A=A=A<@<@@:;<7777;25:AA<A@@@;:;<??:48;7984>4?@??BA@@7==>8B8B9932828879/817137377///----////333333&3777333
@N9IO0:00956:06288
TACGTAGGGTGCGAGCGTTAATCGGAATACTGGGCGTAAAGCGTGCGCAGGCGGTTTTGTAAGTCAGATGTGAAATCCCCGGGCTTAACCTGGGAACTGCGTTTGAAACTACAAGGCTAGAGTGTGGCAGAGGGGGGTGGAATTCCACGTGTAGCAGTGAAATGCGTAGAGATGTGGAGGAACACCGATGGCGAAGGCAGCCCCCTGGGTTAACACTGACGCTCAGGCACGAAAGCGTGGGGAGCAAACAGG
+
BB@@@;;;/;AA@AA;;;?A?@@A=B5;;:?A?:ABBBE:;;;:@@BBBB>CC@CCC6;;@>@CDJCBCCCCDC=BBCB:BG<@@:@5;5;=>3>+00//888(433(39::=9=255559=>>>>;;;;@BCCCC*CC@B=@=@?AABBBABBBBBBCCC?;;;B;;;BBBAAAB>BA8>8:00+0;;>;::9188<;==?AA1?@@:?=@?@AAAA?@;<:@@@<@@;999.9>>::99*9??B@599:9
@N9IO0:00963:06300
TACGGAGGGGGCCAGCGTTGCTCGGAATTACTGGGCGTAAAGGGCTCGTAGGCGGTCTGATAAGTCCTGTGTGAAATCCCTTGGCTTAACCAAGGAACTGCGCCGGATACTGTCGGACTAGAGGCCGGGAGAGGGAAGCGGAATTCCCAGTGTAGCGGTGAAATGCGTAGATATTGGGAGGAACACCGGTGGCGAAGGCGGCTTCCTGGACCGGTTCTGACGCTGAGGAGCGAAAGCTAGGGTAGCAAACAGG
+
@@@@9??>??0>?BAA??69:==@8?>A?BCBBB=BBBAB:?>9??<@>?@<@A=ABBA?9819993:::AABAB<BAB=B8;79C<@=A=A=@=A<>>?000,0:=@@@A@;:;=AAABBBC?B8;;0:>::95:<@@C=@<?398.7?<????BC?CBBB<;;;B;;;@@@@;??8<?;>9===9<8891;??;?@AB?BB@C?BC869AD@D@C;;9@A@?A?>29:??@@499BAAD>C@@@AC/;;;<
@N9IO0:00921:06314
TACGTAGGGGGCTAGCGTTGTCCGGAATCATTGGGCGTAAAGCGCGCGTAGGCGGCCAGATAAGTCCGGTGTGAAAGTCACAGGCTCAACCTGTGAATGCCGCTGGAAACTGTCTGGCTAGAGTCCGGAAGGGGCGAGTGGAATTCCTGGTGTAGCGGTGAAATGCGCAGATATCAGGAGGAACACCAATGGCGAAGGCAGCTCGCTGGGACGGTACTGACGCTGAGGCGCGAAAGCGTGGGGAGCAAACAGG
+
AC;;;BBBCC5BBBA@@A4:::?A<A>B@?@7>@9?>A>>)44449;>>8:6.-(-(-88:B?BAA?A@BCBBBA7;;;AAAA?BBAA?B?BBDDC??@@@B???>??9?AAABDF@BB@??<>;;?7;:;@@50//?;;8B<@<A?CC>BB@=<<<6:9?>3:48:@ACBAB@AAA<@A>A=>==093:@;@?@<@@AABBBAAABCD<??>=>ABBBA@?>???A=AABBAC>B:;;CCB:BBCDF=AA@;
@N9IO0:00940:06331
GTAACAGAGGGTGCGGAGCGTTGTCCGGAATTCGATCTGGGCGTAAAGGGCGCGTAGGCGGCCTGATAAGTCGGGGGTGAAATTCAGCGGCGTCAACCCGCTGGACTGCCTTCGAGACTGTTAGGCTCGAGCACGGTAGAGGCTGGTGGAATTCCCGGTGTAGCGGTGGAATGCGTAGAGATCGGGAAGAACGATCGGTGGCGAAGGCGGCCAGCTGGGCCGTTGCTGGACGCTGAGGCGCGACAGCGTGGG
+
,,-(-57;;<5;;;;8<<@@@49.81<0808*-----79:4<<<AB;@@8@A;:;0>5/0)/3777@@>;;;AAAA2AABB6@;00///)--///)//)/9;:5556@@=A=@;;;?A@AA<9:2533///////)/333949<<9>>:<:?9??7<<:::@C?@?AA6:6:>>>??@@@>???@8@<@@:999?>@?9949=<275//)/)0/:<==3;4994555>5::944444.49844499=88:::
@N9IO0:00953:06326
CACGTAGGAGACGAGCGTTATCCGGATTACTGGGCGTAAAGCGCGGGTCGGTGGGGTCTTAAGTCATGCGTGAAAGCTCTCGGCTTAACCGGGAGAGGTCGTGTGAAACTGGGGCTCTCAGAGGTAGGTAGAGGCAGATGGAATTCCGGGTGGAGTGGTGAAATGCGTAGAGATCCGGAGGAACACCAGTGGCGAAGGCGATCTGCTAGGCCTGACCTGACACTCAGCCGCGACAGCATGGGGAGCGAACGGG
+
CDCBBCB@AAA?A@A?@<@?CA:>:00*/99:A=CBBBB9::CCCC>CAA>ABCC9BBB=@=@BBBBDBBBCCG>ABCCBBC@CB@B@D=@@=@@@B6;;@@B@BBG<@::9:-998:<<@?@;A@?:>><73-34<@@B9A7;7;;>?8CB:BBBB:?CCC=DDCCBBAAA@A@7B;??.;1:BD?EB@A?BCC?C@B;;;<<:??@?9=9=ABC?CCB@?AA@@@A>AAACAAA;<<AAB8BBDBC@BBC=
@N9IO0:00963:06322
AACGTAGGGGACGAGCGTTATCCGGATTTACTGGGCGTAAAGCGCCCGTAGGCGGCTCTATAAGTTGGACGTGAAAGCTCCCGGCTTAACTGGGAGAGGCCGTTCAAAACTGTGGGGCTAGAGTGAGGCAGAGGAGCGCGGAATTCCCGGTGTAGTGGTGGAATGCGTAGATATCGGGAGGAACACCAGTGGCGAAAGCGGCGCTCTGGGCCTAAACTGACGCTGAGGGGCGAAAGCGTGGGGAGCGAACGGG
+
D;AABBBCC;BBBBA9::?BCB@D@BBB=BBAAC>@@@DF>C@AAC9::CCACC@BBBBCAA=AD@C@C:;;AAC6;;;DD<B?@AHFAECCC<BAAA?A@BB?BCCC9BBCCCCC:BCBA@???AB@BDCDC@BCA@@D@C?A=AA;@<@A@@ACC@CB@B@BBBBBA@@@????A9@@=A?BAB?B@@@=AAAA<AAA=AA@?@;;;0;5;@@9?????A@?>==@@5@ABA9??@??@?.::@BB?BBD?
@N9IO0:00915:06376
AACGTAGGACGCGAGCGTTATCCGGAGTTACTGGGCGTAAAGGGCGTGTAGGCGGTGGCGTAAGTGGCTCGTGAAAGCGCCGGCTCAACCGGGCGAGGACGGGTCAGACTGCGCGACTGGAGGGCGCTAGAGGGACACGGAATTCCGGGTGTAGTGGTGAAATGCGTAGAGATCCGGAGGAACACCAGTGGCGCAGGCGGTGTTCTGGGGCGCACCTGACGCTGAGACGCGAAAGCATGGGGAGCGAACGGG
+
D;@@@BB>@@@@@@@B@A<@CB?CIDCC?BB@@B<AAADE>CC>CBCCB9929?9>?:@A?@?B@?=@ABAACDD89:;<2;<A@BC@C@CC>AAAC????A;@AA@@@;;;BCCBBCC8;;B<BABBBBBBC>CBAA@9C6>4@4990;DBBBCC:CBCE>AACDBBBC:;54.4.4:5:7@=<7<@;;9<CBCC@BB>@@C=A@BDE;@AACC=AAABCDA;;;DDCCCCC=A:;;BDE<CBCBC@CBD8
@N9IO0:00933:06376
TACGTAGGGTGCGAGCGTTAATCGGATTTACTGGGCGTAAAGCGTACGCAGGCGGCTTGGTAAGACAGGTGTGAAATCCCCGGGCTTAACCTGGGAACTGCATTTGTGACTGCCTGGCTAGAGTCTGTCAGAGGGGGGTGGAATTCCACGTGTAGCAGTGAAATGCGTAGAGATGTGGAGGAACACCGATGGCGAAGGCAGCCCCCTGGGATGAGACTGACGCTCATGTACGAAAGCGTGGGGAGCAAACAGG
+
AB;:;BBE=CCB@@@@AA?B?C;<5;;;,;;BBC>BABCD:;;C@@ABCCC?@A?AF@E@CB?AABAB?CBDBBB>BBBB:BB=BB@E@D>@@C0;5;;:;99@9@?@?A;;;@CB?CBAAABBBAAABB???EDDF)BB?C?B?B?A@@@@@@CBBBCEEF?AA@CAAAAAGCDHI@BB=B=AAC?BBCH@CCI@D?D@AAAAA1@@C>CCAAABBBAA@000AAABCBA@@?6?@>?A@A7;;:BD>BBB@
@N9IO0:00933:06383
TACAGAGGGTGCAAGCGTTGTTCGGAATTATTGGGCGTAAAGCGCGTGTAGGCGGCTTGGCAAGTCGGGTGTGAAATCCCTCAGCTTAACTGAGGAAGTGCGCCCGAAACTGCCGAGCTTGAATACCAGAGAGGATAGCGGAATTCCCCAAGTAGAGGTGAAATTCGTAGATATGGGGAGGAACACCAGTGGCGAAGGCGCTATCTGGATGGCTATTGACGCTGAGACGCGAAAGCGTGGGTAGCAAACAGG
+
9A@==<@?8>><<8<0..(-53--(-3:)/08B>66;;AA9?@A?@@>9955<<8>?:A:6<8<:;:B9;9;@@>1@A@<A;<:@@4;6:>>@B5;5;AA@C@B6CCD>BB:96:@@>>;>@=@AA7>?:>;4.9=94:=.9.4.444&4588::>:6:4;;698<<<=>555<<<:&94.4.45/)/7//)/--(-(///988843,333,3773-799//0:=;?>@>??A49:@AAA8@A999=5==>9
@N9IO0:00938:06361
TACGTAGGTGACCAGCGTTGTCCGGATTTACTGGGCGTAAAGAGCGCGCAGGCGGTCGTTCAAGTCGAGTGTGAAAGCCCCCGGCTCAACTGGGGAGGTCATTCGATACTGATCGACTCGAAGGCAGGAGAGGGGAAGCGGAATTCCCGGTGTAGGTGGTGAAATGCGTAGATAGTCGGGAGGAACACCAGTGGCGAAGGCGGCTTCCTGGCCTGTTCTTGACGCTGAGGCGCGAAAAGCTGAGGGGAGCAAACGGG
+
CBCCCBB?B:;;@CCAAA:<;BAE9;<C>CCBBC>BBBDD=@@@ABACBBB?@@>A;;;>;:28=?;;9??>@>A5<=<=<,<280::6...::,..*-8961/3333889//////////)4.344.444444&47444.4.4.//)/399///)/;4:/55)5;;;<;9555666;A6@>9>:@@@:>><?<@?@<@?;;9<B>A>AA?=:=<<9<<9<<<<<<44489947:99&9888<9;;/9///;29;;;
@N9IO0:00941:06393
TACGGAGGGCGCGAGCGTTGTTCGGAATCATTGGGCGTAAAGCGCGTGTAGGCGGCTGGGCAAGTCGGATGTGAAAGCCCGGGGCTCAACCCCGGAATTGCATTCGAAACTGCCTGGCTCGAGTCTCGGAGAGGAGGGCGGAATTCCCGGTGTAGAGGTGAAATTCGTAGATATCGGGAGGAACACCAGTGGCGAAGGCGGCCCTCTGGACGATGACTGACGCTGAGATGCGAAAGCGTGGGGAGCAAACAGG
+
BBEC@CCG?????@>:::=AA@CB@B?@@;;6;@;@@@AB<A@@@BBBBBC@CC:;:;B=BC@BCHEACCBBB<<099;0999+9;>=2;::&47;:>:=HCC?BCDE7BB@@=@B=BBBBBBCBCHF?BBBB?BBC>BB?B6;6:A=@=A??@A::2:@=@:@?ABBBBBBAAADC<@@7999BB@BABC?CCC?>:8618>7>?@>=A;;=>9<7:;;;??????>BBCCBB=C966C>A2BABCA8BAA4
@N9IO0:00944:06376
TACAGAGGGGGCAAGCGTTATTCGGAATTATTGGGCGTAAAGGGCGCGTAGGCGGCTTGGCAAGTGAAAGGTGAAATCCCTCGGCTCAACCGAGGAACTGCCTTTCAGACTGCTTTGCTTGAGTCCGGGAGAGGTGAGTGGAATTCCCAGTGTAGCGGTGAAATGCGTAGATATTGGGAGGAACACCAGTGGCGAAGGCGGCTCACTGGACCGGAACTGACGCTGAGGCGCGAAAGCGTGGGGAGCAAACGG
+
CCAA@BDDDD2BB?@?@?<@D@@@?A@C@CB@CE?AAABB=BB=BBAA@A@?8879B?C?BA<>=>==8?=??CD=@AA<A9:7:CAD@B?BAD@G@A????AD=DBBAAAA@@?7??@ABAAAB?CC:?@A?=?A@@@@???B?BG=???A@@AA@>@;::5:A@@???@=?A<@@9@A>A@AAA@CCDC@CCC=@=;;1:<:CBBB=AA9>8<7;@BBBAACBBB?BBA@BB<AACCEFF;;;CCE;;;;
@N9IO0:00956:06393
TACGAACGGGATGCAAACGTTGCTCCGGAATTATTGGGCCGTAAAGCGCACGTAGGCGGCTTAGCAAGTTGGATGTGGAAATCCCTCGGCTCAACCAAGGAAGTGCATCCAAAACTGCTGAGCTTGAGTACTTAAGAGGATCGCGGAATTCCCGGTGTAGAGGTGAAATTCGTAGATATCGGGAGGAACACCAGTGGCGAAGGCGGCGATCTGGGAAGATACTGACGCTGAGGTGCGAAAGCGTGGGGAGCAAACAGG
+
44444.444)445555)///)////)4.5.5.5<.55)5.555909;<55/7///)//)/749555.57272/////)/;199:5<<<8AABB7@;@>A?C=@?DDA?:4=::&3:9888@AAC8=BBB7444>7?AB>A@AB??7>6@<@C<B8B=:@<AA:>>?@6>:666===<;;;<<1:=0515>=7<?@@<@>@:?:;;5;555;;@@8@:=<<665<<<<<<><<5::98??9@AAABAA8B???C<BAA8
@N9IO0:00963:06391
TACGTAGGGTGCAGGCGTTAATCGGAATTACTGGGCGTAAAGCGTGCGCAGGCGGCCTCTTAAGACAGGTGTGAAATCCCCGGGCTTAACCTGGGAATGGCGGCTTGTGACTGGGGGGGCTTGGAGTGGCGGAAGAGGGAGATGGAATTCCTGGTGTAGCAGTGAAATGCGTAGAGATCAGGAGGAACACCGATGGCGAAGGCAGTCTCCTGGGCCAGCACTGACGCTCATGCACGAAAAGCGTGGGGAGCAAACAGG
+
EB;;:@@@;@BDDE?A@A5;5;;B=C4976BBBB=AAACC=B;;<;;ABBC?AA=@>B@@<@>;;;DEHKEDDDD>AABB.<<0;A>C@C>A@>5<+//)/72995;::999=?@?@?#:438388//+/>3;)/-22,,,--8393=6:24369878993338;A9BAAAAAACC99:CC?BE?C?AAA?BBAA>>>>=E<AAAA<8818:9.96>??>;<<5866<<<;::9<6888'9:8:==?2;::AB6=>?;
@N9IO0:00963:06393
TACGGAGGGTGCGAGCGTTGTCCGGAATCACTGGGCGTAAAGGGCGCGTAGGCGGTTCGTTAAGTCGTTGGTGAAATCCCGGGGCTCAACTCCGGGGCGGCCGGCGAGACTGGCGGGCTCGAGCACGGTAGAGGCAGATGGAATTCCCGGTGTAGCGGTGGAATGCGTAGATATCGGGAAGAACACCAGTGGCGAAGGCGTTCTGCTGGGCCGTTGCTGACGCTGAGGCGCGACAGCGTGGGGAGCAAACAGG
+
BABB@BCC>CCCCCC@@A=@AA?B>C@BBDDDDE>899AB=BE>BBCBCCC@CA?A=@AC@C=AABBC?C@AABC>CCE?FDD9BCHH@BAA@IEF<=;:;?C@DBAA@;;;;;;:.:?@>@@@@@B?BAA@@<@BBBBB?C?B?BC<B?CECBBBB@BB?B@CBBBA@?@?@@@BC>D>BB@BBB@C;;;?BBA?B?BAB?BBBBBBC<B>BB>A?@@@@A@?>?B?AABBBBBBAAABBB;BBCBB=?992
@N9IO0:00965:05786
TACGGGGGGGGCAAGCGTTGTTCGGAATTACTGGGCGTAAAGGGCTCGTAGGCGGCCAACTAAGTCGGATGTGAAATCCCCAGGCTCAACCTGGGAACTGCATCCGATACTGGATGGCTTGAATTCGGGAGAGGGATGCAGAATTCCAGGTGTAGCGGTGAAATGCGTAGATATCTGGAGGAATACCGGTGGCGAAGGCGGCATCCTGGACCGACATTGACGCTGAGG
+
;<;A@@@AAA"AB?BCCCACC?CC9949<?=99:/:>=@?8??8@AACABB?AA?B=A<??A=AAAA6;;::@AA;AB@B3;;49=90+0:<<<3<+00>AAAC?AACCCDC@AAC?A@?@C?CADCC;@@;;;0;>=BB?A7;5:=??<?>>@@AA>AAAB=;;9@@D@@@@@@;94440479::7:5:<7;;<<?;?C9665<7;;<>>9=;@@<044;4444/93
@N9IO0:00979:05773
TACGGGGGGGAGCAAGCGTTGTTCGGAATCACTGGGCGTAAAGGGCGTGTAGGCGGTTCGGTAAGTGGGATGTGAAATGCCCCCGGCTCACCCGGGGACCTGCATCCCAAACTGCTGAGCTTGAGTACAGGAGAGGGTGGGGGAATTCCAGGTGTAGCGGTGAAATGCGTAGATATCTGGAGGAACACCGGTGGCGAAGGCGCCCACCTGGCCTGCTACTGACGCTGAGGCGCGAAAGCTAGGGGAGCAA
+
?@<<;<;<;#9@==9>?A@7::=:9599<999BCC>CCCCC8;:6:A@;??B@AA>A=;;79C=B>CC9;;@BAA?8;;;:<:$57;<BBBC0;;;.5:5>BB:;;A<AC=;;9;@?@@@C?B@@@@@BB::9:BA;??DDD3C?C@F@@?=?C??>??9>>@;4:55<<;?@ABA@;;855559==?:=8==7<<@6>7=8<;2:94880938?AABBBCCC@@?DBB?BAA=>>5::7;=::+22288
@N9IO0:00981:05780
TACGGGGGGAGCAAGCGTTGTTCGGAATTACTGGGCGTAAAGGGCGTGTAGGCGGCCTTGTAAGTCGGGGGTGAAATCCACTGGCTCAACCAGTGACGTGCCTTCGAAACTGCTTGGCTTGAGTATGGCAGAGGAGAGCGGAATTCCAGGTGTAGCGGTGAAATGCGTAGATATCTGGAAGAACACCGGTGGCGTAGGCGGCTCTCTGGGCCAATACTGACGCTGATGCGCGAAAGCCAGGGGAGCAAAC
+
@??>=>=>%@@?A?C???:?@=CC@C@A?A>>>@5@ACCD?CE?BBBB@;;9;B=C?B>@@@<@BBDCBC5ABBF=BB?BACC;:::@9>;@@A@@@A@AB@B=@@@B<BCCBA?A?BE@BBCC@B@?;;;;;@FDDJ@?<?>A5:7<@;>?@@@:@6<399,4>9;;CBA@B@AA?.;.5=9;@A@C@CC?CEDEE<A???BBCBBAC=C@C@CBBBBCBCBCAAACBBA;;;0:@8=>DD9A;;5;24
@N9IO0:00984:05765
TACGGAGGTGGCGAGCGTTGTTCGGAATCACTGGGCGTAAAGGGCGCGTAGGCGGGGCCGGAAGTCGGGTGTGAAAGCCCCGGGCTCAACCCGGGAACGGCGCTCGAGACTCTGGCTCTTGAGTCCCGGAGAGGCGGGTGGAATTCCTGGTGTAGCGGTGAAATGTGTAGAGATCAGGAGGAACACCGGTGGCGCAGGCGGCCCGCTGGACGGAGACTGACGCTGAGGCGCGAAAGCGTGGGGAGCAAACGGG
+
AADD?CC@BB=@?@>>B@>BB@BB?BACBBBBBB=???BD<@A<??=??;;6;ABB;C?@=??@?@@B=AA@BBB>BCGH:BB=;;;CAEF>BA;A=@@9@@@@@BBBBBCCCB@BBBB?B???CC<B<@;;;?BBC>BB?B?B>B@BBACCBBBBCACDEF?BBBCBBA@::;;@A=@@>A?????B@CC@CA?:;6;@<AA=AAAB?AAB?B????@A@???@AB@AAADFF>BABBDDC9AACCD>BBB<
@N9IO0:00989:05789
TACGTAGGGTGCAAGCGTTGTCCGGATTTATTGGGCGTAAAGAGCTCGTAGGCGGTTTAGCAAGTCGGGTGTGAAAGCTTCAGGCTCAACCTGGAGATGCCACTCGAGACTGCTATGACTTGAGTCTGGTAGGGGAGCACGGAATTCCTGGTGTAGCGGTGAAATGCGCAGATATCAGGAGGAACACCGGTGGCGAAGGCGGTGCTCTGGGCCAGTACTGACGCTGAGGAGCGAAAGCGTGGGTAGCAAACAGG
+
BBCBDBBB=BBCB?BBCB9<;D@D?;;;6:?9@>8===9909444;:;;B@?BC=BA<AAAC?;:;CE=AA@BBB=BAA>@@@?BBCB>A=AB=888AAB>BBHB;;;BBBBBCCA@@@A+00>>>AB?A@@@?3;99:;@=?4:4:=@B=BB:::CCBCCCC>BAAA@@@AAAAA@@;?@4:4:@?;A=?>:;93::78>5>988>>AA;@<@@>?A@>@@@AA@@@>B@BBCG>BAABBC=@@@>@A<??@@
@N9IO0:01002:05799
TACGTAGGGTGCAGGCGTTAATCGGAATTACTGGGCGTAAAGCGTGCGCAGGCGGCTCCTTAAGTCAGATGTGAAATCCCCGGGCTTAACCTGGGGAACTGCGTTTGAAACTGGGGGGGCTTGAGTGTGGCAGAGGGGGGTGGAATTCCAGGTGTAGCAGTGAAATGCGTAGAGATCTGGAGGAACACCGATGGCGAAGGCAGCCCCCTGGGCCAACACTGACGCTCATGCACGAAAGCGTGGGGAGCAAAC
+
DDBBBBCC<@@AB@;;;<5;;@@C>B=C?BBBDD?CCGFJ:;<C<;<CC<;7;A=A@B?B=?;>::9555<555@4;;;;+9>690*0*0*0///&/399<<444)4<<4<==CCAAC#B<<?9889;><8:9=@?>?>&@?4839<@29:=??@@CBCABAAA9;::@AAAA@@@@@?@CC=<8@>?:?@@@?BBA=B@BCCBDED2;;;9;@C@BCCCCC;;<@@@@??B@;9:/9<<8899*7;;>>8>
@N9IO0:01004:05802
TACGGAGGGTGCAAGCGTTGTTCGGATTTACTGGGCGTACAGGGAGCGTAGGCGGTCGGGTAAGCCCTTCGGGAAATCTCCCGGCTTAACCGGGAAAGGTCGGAGGGGACTGCTTGGCTAGAGGACGGGAGAGGAGCGCGGAATTCCCGGTGTAGCGGTGAAATGCGTAGAGATCGGGAGGAAGGCCGGTGGCGAAGGCGGCGCTCTGGACGTTCCTGACGCTGAGGCTCGAAAGCGTGGGGGAGCAAAC
+
BBBB?BCD<CBCB<@AAB>BEAEG?BAI>BABBB=AA;:95:9,;AAAABB?AC?BBCC<BB>?@B>B?BCE>CC>BBCCC>C?BC@C?C>AA<@D5B9>A@?A<>>2;>??@B6;6;@::5@<@;BB<BBCC>AABB99396?2>A;@>@BABA??;?>??:@EBBBCBBBBBBBB<B=7=7<6;2827717881868828<33337,2388,3,3588;;:::>6;;;;79.73333333$2888818
@N9IO0:01007:05800
TACGTAGGGTGCGGGCGTTAATCGGAATTACTGGGCGTAAAGCGTGCGCAGGCGGCTCCTTAAGTCAGATGTGAAATCCCCGGGCTTAACCTGGGAACTGCGTTTGAAACTGAGGGGCTTGAGTGTGGAAGAGGGGGGTGGAATTCCAGGTGTAGCAGTGAAATGCGTAGAGATCTGGAGGAACACCGATGGCGAAGGCAGCCCCCTGGGCTAACACTGACGCTCATGCACGAAAAGCGTGGGGAGCAAACAGG
+
CBBBBBCE=@@CCA9>::4;=@AC>B8;89@@AD>??@BB39:A:;:AA@A>;;6;BB=B?B=@;;;@@AA99:D>AABB8AA9AA5;5;=AAC0;5;9=9<<>6>>>6?::9888+88244;:::@7@8A<BBCCC)B@=B8;8;?CCADDHCCCCBDBCB=BCBBBCCCB@@@A@<>>;=;>;;6;AAD?BBB>@=;;;;<;<*;BB;@A@@BBBBCB99;9995;;<@9999&9=::<>?2==;:=5<<<9
@N9IO0:01010:05802
GACGTAGGGGGCGAGCGTTGTCCGGATTTACTGGGCGTAAAGAGCGCGTAGGCGGCTTATTAAGTCAGGTGTGAAATCTCCAGGGCTCAACCCGGAAACTGCACTTGATACTGTTAAGCTGGAGTGTCGGAGAGGTGATTGGAATTCCTGGTGTAGCGGTGACATGCATTGATATCAGGAGGAACACCCATGGCGAAGGCAGATCACTGGCCGACAACTGACGCTGAGGCGCGAAAGCGTGGGTAGCAAACAGA
+
@?A9999999):@AA;;;>ACCAD>@AH?DCBBB<?>???8>>?9;:ABCD?BB@CC@CC@B?BCAAA?AAADCC<AABB?BBC>CBBB@BD>C?BD=BCCDCBB?BBBBBCCC?A>ABA@=A@98;9929<==8=>>?;@=A<?<==??5:9>>@AA7:9998>??>?:>@>>??AB;@@=@>B;;;0;::4:9848;?CBBBBBBBC?B=@@;;5;999=:9:::<*0//:;;143388:3;<<=>>4554;
@N9IO0:00965:05824
GACAGAGGAGCCAAGCGTTGTCCGGATTGACTGGGCGTAAAGCGCACGCAGGCGGCTCTGTGCGTGGGGTGTGAAAGCTCTTGGCTTAACTAAGAGAGGCCATCCCATACGGCAGAGCTCGAGCCATGCAGAGGTCCGCGGAATTGCCGGTGTAGTGGTGAAATGCGTAGAGATCGGCAGGAACACCCAGGGGGAAACCAGCGGACTGGGCATGTGCTGACGCTCAGGTGCGACAGCGTGGGGAGCGAACCGG
+
BACABAA;>==9=9?AAB=AAF=B>BC?AAABCD=9:;AA<A@@@B=BBBD@;;8;<<AABBCBCCCC:BBHBCC=BBBBC?B?AB>@>@AA<???>><>@BDDF?BAABB?C=BAAA=@A@@A?AAAAAC;<5;:8=BA?C?C?CA=@;?@:::AB?AAAA:??A@?>?9:9877/773/31779;6=?>>=+88182333;4;3233(3822269;;?<>==???::<>@@@@@@?9999*59?@@?A;?;
@N9IO0:00970:05824
TACGGAGGGGGCCAGCGTTGTTCGGAATCATTGGGCGTAAAGGGCGCGTAGGCGGCTTCATAAGTCGGCTGTGAAATCCCTCGGCTCAACCGAGGAACTGCGGCCGAAACTGCGAGGCTTGAGTCCCGGAGAGGGTAGCGGAATTCCCAGTGTAGCGGTGAAATGCGTAGATATTGGGAGGAACATCGGTGGCGAAGGCGGCTACCTGGACGGGTACTGACGCTGAAGCGCGAAAGCTAGGGGAGCAAACAGG
+
BBCB=@@AAA0?<??@@@9::?AB?C?C@?@4:;6:A?BC>CC=????>?=:<?9?@<@@A@<@@@@-00=>>@@8@@>6=995;:9B<B9@:96:<AABAB=@7;;A<A@@BA;;7;A?BBDBDD>D>A@AAC>?>?CF@D<?=?E>CFBCBBBDC@CCDC=AA@A@@;::BB;@@9??8>;@@ABB=::4:AA<A?BC?AAAC@BA?C@@A;@@@;;;@@@;;;>AAABAAC:@?@@?CE:BBBBB:???;
@N9IO0:00970:05847
TACGGAGGGTGCAAACGTTGCTCGGAATTATTGGGCGTAAAGCGCACGTAGGCGGTCCCTTAAGTCGGGTGTGAAATCCCTCGGCTTAACCGAGGAAGTGCATTCGAAACTAGGGGACTGGAGTACTGAAGAGGGTCGCGGAATTCCCGGTGTAGAGGTGAAATTCGTAGATATCGGGAGGAACACCAGTGGCGAAGGCGGCGACCTGGGCAGATACTGACGCTGAGGTGCGAAAGCGTGGGGAGCAAACAGG
+
BBCC?AAA<ABBBC>B=@4:9<==9?>A:<?9=;4;BBCC<@;;;A@AA9839;.4AB<C@C?AA;;;/;@@AAA8;;;0;@:;BB4:49:?@@6:49<=@@A=@@@A<ACEDED;CCBC=A:;:@@A@=A::;,99;@@=@6;5;B7;8;CCCBBB8;;BC=BACDDCBA@@;;;A;AA<@=@@B=@:88:?8949;=@>BBCC?BFC>???AA9:9?CAA::;;;:@@@A>@/;;@;;;;-:>>==3>>?<
@N9IO0:00971:05822
TACGGAGGGGGCGAGCGTTGTTCGGAATCATTGGGCGTAAAGGGCGCGTAGGCGGTCGGGTAAGTCGGTTGTGAAATCCCCTGGCTTAACCAGGGAAGTGCGTCCGAAACTACCTGACTGGAGGCCGGGAGAGGAGAGTGGAATTCCCAGTGTAGCGGTGAAATGCGTAGATATTGGGAGGAACACCGGTGGCGAAGGCGGCTCTCTGGACCGGTTCTGACGCTGAGGCGCGAAAGCTAGGGGAGCAAACAGG
+
AADC@BBBBB2?A>?>@@=>?@BC?C?CCBB@BB=BBBBB=BG?BBCFCCE@AA?@BB@<BD>@@CC@D9:9BBB<B@B@8AB>BB@B@B=AAC>B?B@A@ACC@CDD>BBBB@CDDDCC?BB?B8BB>BCCC?AABBBB>B=A<@C=C@AABCB??>?CCC=<;;AAABB@@@=AA9@?2:6:::?B>:;6:>@<B>BB?@@@@@?C<;?:C=A;;995<?<<4//)/0////(/444444&44444)55:4
@N9IO0:00981:05815
TACGTAGGTGGCAAGCGTTATCCGGAATTATTGGGCGTAAAGCGCGCGCAGGCGGTTTCTTAAGTCTGATGTGAAAGCCCACGGCTCAACCGTGGAGGGTCATTGGAAACTGGGGAACTTGAGTGCAGAAGAGAAAAAGCGGAATTCCACGTGTAGCGGTGGAAATGCGTAGAGATGTGGAGGAACACCAGTGGCGAAGGCGGCTTTTTGGTCTGTAACTGACGCTTGAGGCGCGAAAGCGTGGGGAGCAAACAGG
+
>>566??:>C:@B=@9:9=;992929:95:>4::)57<7;)////77=;@?;;;49>5>=??6:9888333388;4<<<5;8:4::9<8=258?9=:;499<?6>9>A:AABBC9C?BC>@A>><<@AA@B9:9BBB2A<?@=?9;@=B==;;;=<771//(/5.../;;@999?AAAD???4:09??<A><?9>97,3158/58999*9699555:3557999//(.33/3552;<-58A=>==166==>8@@@:
@N9IO0:00986:05853
TACGGAGGGCGCGAGCGTTGTTCGGAATCATTGGGCGTAAAGCGCGTGTAGGCGGCTGGGCAAGTCGGATGTGAAAGGCCCGGGGCTCAACCCGGAATTGCATTCGAAACTGCCTGGCTCGAGTCTCGGAGAGGAGGGCGGAATTCCCGGTGTAGAGGTGAAATTCGTAGATATCGGGAGGAACACCAGTGGCGAAGGCGGCCCTCTGGACGATGACTGACGCTGAGATGCGAAAGCGTGGGGAGCAAACAGG
+
@@BB?A@A<898A???>?=?A?@@<@=@@BC@BC<B@@@@:@ABBBBCCCC@BC>BHBC>CC<@ABB?CB;0///)/)/9)///&//44.44)48@:?7;BGC?B;;;.:95;7B@<AA9;;@BBBBC?:;;B>@@D>DD@C=A=BD>D=??AA???7::AD>C@DACAA@A>>?BF>A@>@?99:@CCCB?CCE=A=?>;?A;@??;9==>>>BB??>>><97777=@@C;;;0;944;44&4>:;4(4:@7
@N9IO0:01000:05854
TACGTAGGGTGCGGGCGTTAATCGGAATTACTGGGCGTAAAGCGTGCGCAGGCGGCTCCTTAAGTCAGATGTGAAATCCCCGGGCTTAACCTGGGAACTGCGTTTGAAACGTGAGGGGCTTGAGTGTGGAAGAGGGGGGTGGAATTCCAGGTGTAGCAGTGAAATGCGTAGAGATCTGGAGGAACACCGATGGCGAAGGCAGCCCCCTGGGCTAACACTGACGCTCATGCACGAAAGCGTGGGGAGCAAACAGG
+
AAAB:;;B6;;ABD;C;;50,0<>8>*0)/:?<B<?BAFG<@@BBB?C::;<;;5<;;2:<B=D9:449994444)4444&4:19949;<5>>=9=466=<<<=3999033333:::+54.4<=:;;>8<.4555555#5;6;9=4:29929A>=<0000A@@<C@@@@A?>?><::917>:<8=<<9<>>=9>;:3959444444$4;;2;5929999777/////77<;;;==29994999&4449<1:::6
@N9IO0:01001:05820
TACGTAGGGTGCGAGCGTTAATCGGAATACTGGGCGTAAAGCGTGCGCAGGCGGTTTCGTAAGACAGGTGTGAAAGCCCCGGGCTTAACCTGGGAATTGCGCTTGTGACTGCGAGGCTGGAGTGCGGCAGAGGGAGGTGGAATCCACGGTGTAGCAAGTGAAATGCGTAGAGAATGTGGAGGAACACCGATGGCGAAGGCAGCCTCCTGGGCTAGCACATGGACGCCTCCAGTGCACGAAAGCGTGGGGAGCAAACAGGA
+
@@@;;;;;0;@@@@B;;;?B?BBC?A7<;B?A?:?=9@@,9:=:5:@@AB?BB?AB:;::;>AABBB@C@@@BB:;;GE;FF>@@=B?B?BBD;C=@699>?=:999@>;>=><;1737-3=;8;<6:783A?8990778</7338//(//888/2.585:=35239=<?<78.7;78433,3,3776<888499948,////(//388:2/-/666////(/--50--(----//52..'.//55;;+.2255'22727
@N9IO0:01002:05818
TACAGAGGGTGCAAGCGTTGTTCGGAATCATTGGGCGTAAAGGGCGTGTAGGCGGTCTGTTAAGTCATGTGTGAAATCCCTCGGCTCAACCGGGGAACGACGCATGAAACTGACAAGCTAGAGTACCAAAGAGGGGGGTGGAATTCCCGGTGTAGCGGTGAAATGCGTAGATATCGGGAGGAACACCGGTGGCGAAGGCGGCCCCCTGGTTGGATACTGACGCTGAGACGCGAAAGCGTGGGGAGCAAACA
+
CGCHECBB=@@@B=ABAA6;;@BB?B=A<;;?BG7BBBCC=AA=AB?B@:0+00+0=><>AC@CCCCCCCBB;;;6;BC=C;;7;AAA?B?CDD;D@CAA@@@;;;CE>B@@@AA=AABBB??;=;-73(4<ADECD(CC@C?B<??:?;@BBBAAA?:97B6BBBB>?>AA???BE<;;<@<>>>?C?>>9=A>:?=@B?BBBB3BB>B>A?B?;:>:;7752667==;>=<<5<==>>?@3@@@@A7>8
@N9IO0:01011:05837
TACGTAGGGGGCAAGCGTTGCTCGGAATTACTGGGCGTAAAGGGTCCGTAGGCGGTCGAGCCAGTCGGCGGTGAAATCTCCCGGCTTAACTGGGAGGGGTCCGCCGAAACTACTCGGCTGGAGGGCTGAAGAGGGGAGTGGAATTCCCGGTGTAGCGGTGAAATGCGTAGATATCGGGAGGAACACCTGAGGCGAAGGCGGCTCCCTGTCAGCACCTGACGTGAGGGACGAAAGCTGGGGGAGCAAAC
+
8;666DEHDH5CC?BBBB759<982803-3:<><6774<<5<85:>*/000*0>;>>>>>@=<<<00+0/4///;177777)/)/75:288;;4:;>>/<A665;@@@<ACB===>9;;:2373*3;;;4=99:</344=8=8?7<;16066////83889:38855999=<0//9:1//)/)5997=@@@8?94.4.48.44=>5555<;;;<=9=555::9444)445//)/------$-75:;17
@N9IO0:01011:05840
TACGTAGGGTGCGAGCGTTAATCGGAATTACTGGGCGTAAAGCGTGCGCAGGCGGTTGGCAAAGTCAGCTGTGAAAGCCCCGGGCTCAACCTGGGAAATGGCGGTTGAAACTAGTCGACTAGAATTTGGCAGAGGGGGTGGAATTCCGACGTGTAGCAGGTGAAATGCGTAGAGATGATGGAGGAACACCGATGGCGAAGGCAGCCCCCTGGGCTGGAATTGGACGCTCGAAGGCGACGGAAAGCGTGGGGAGCAAACAG
+
:?;555:;)499;700008<:=<>9>29.55;;<4<<<<<1:@;9;;A@::49D?B?B@>>>6;;::9:99-.-9(--55&//)----37(--6(--(/;39;:=:>>>455;;??A?=>>00+06363<000::::)9><>5<-3-44//:/------(--//(4444;=445;55599.556;.333-3333-33/39)////999'///(/391616)/)///-/---(-0----/)//(3333===/=::79/877
@N9IO0:00974:05874
TACGGGGGGGGCAAGCGTTGTTCGGAATTACTGGGCGTAAAGGGCGCGTAGGCGGTCTACTAAGTTGGATGTGAAAACTCTGGGCTTAACCCAGAGCCTGCATTCAAAACTGATAGGCTGGAGTTCTGGAGGGGATAGCGGAATTCCTGGTGTAGCGGTGAAATGCGTAGATATCAGGAGGAACACCGGTGGCGAAGGCGGCTATCTGGACAGAAACTGACGCTGAGGCGCGAAAAGCTAGGGGAGCAAACAGG
+
A@;;;;;;;;";C;?ACC=@@=AB=@=A=A?899.:=@AA<AC?AABBBB@=@@9@@@?@??;?@=?>A???;;;;.:;CBBC=CB6:6;B=BCAAA@:;;@@<@@A@8@@BB;;;?B@@>@BC=AAB<@@@@7@ACCAA?@?B=@=@A?BBBBBCB?CBAA;@@@@@AABB@A@@C>AAAC>BBEBJBCC?BCC@C?CC@CDCBBBC@BBBCDC?C@BBA@AB<;<><;;<;;;*;>::9CB8?@@@C=@@@?
@N9IO0:00979:05891
TACAGAGGTCCCAAGCGTTGTTCGGATTCACTGGGCGTAAAGGGTGCGTAGGCGGTCGGGTAAGTCTGACGTGAAATCTTCAAGCTCAACTTGGAAACTGCGTCGGATACTATTCGGCTAGAGGAATGGAGGGGAGACTGGAATACTTGGTGTAGCAGTGAAATGCGTAGATATCAAGTGGAACACCAGTGGCGAAGGCGAGTCTCTGGACATTTCCTGACGCTGAGGCACGAAAGCCAGGGGAGCAAACGGG
+
BBCBCBC>A@@9?=AABA>BA?CD>CC@A@ACDJ=BB<<;49>;??AAAA@@A@?ACCB>BD@@BABCB;;:BB@8@@@=AA?BABCC<@@?C?BD=CBBBBCBB?BBBCBBB?@@<?A@@@A?A=@@<@CBB8B@@AAB=?===@@<@<@@BBC;;9?@@=:968ABAAA;;:::.499.4.4??;A;594559;A6A@BABBCEDC@A?:99/;=@@@@@??@@C<AB<999.798<;<<3>>?AA;@@A;
@N9IO0:00990:05889
CACGGGGGGAGCAAGCGTTGTTCGGATTCATTGGGCGTAAAGAGCTCGTAGGCGGCTCTGTAAGTCGGAAGTGAAAGACCACGGCTCAACCGTGGAAACGCTTTCGAAACTGCGGAGCTTGAGGCCGGGAGAGGAGATTGGAATTCCTGGTGTAGCGGTGAAATGCGTAGATATCAGGAGGAACACCCGTGGCGAAGGCGAATCTCTGGACCGGTTCTGACGCTGAGGAGCGAAAAGCTAGGGGAGCAAACAGG
+
>@;9:9:9%3<??6?=?>=?B?CE@AA=@@>7;;3:=;?A9>?9=<@@?AA?BB?@??BBBB?AA@A<?<?>;;;0;A@@ABB?BAEJ@C:A><8<>7?@@@@6<<;<5<=>>>8<BBB@BBD?C?CC>;;;C@CCCEAD?A?A@C@CC@CAAAB;:4:A?A8AAAAACBCBCCBBC@BB?B@::;C=BBB>@?>1959??=AC@@@B?AA@B5<5;@??ABBB@@@=AA@;;;;-;@??@BB7::;DD:AB@>
@N9IO0:00994:05871
TACAGGGGGCGCGAGCGTTGCTCGGAATCACTGGGCGTAAAGCGTACGCAGGCGGACTGTTAAGTCGGGTGTGAAATCCCGGGGCTCAACCCCGGAATGGCATTCGAAACTGGCAGTCTTGAGTACGGAAGAGGGGAGTGGAATTCCTGGTGTAGAGGTGAAATTCGTAGATATCAGGAGGAACACCGGTGGCGAAAGCGGCTCCCTGGTCCGATACTGACGCTCATGTACGAAAGCGTGGGGAGCAAACAGG
+
BBBBBDCD5A@@BBB@@@=BBB;;7;=AABCBBC>BCCCF>AAAAABBAAA@BC@E:::A=A=A@@@C<CBBBAE=ABD>BCB9AABB?BDE;C=@=::5:@A=ADFD?CA@>ABBBBE@CDBBABB@C>@::::-:BCC@C?C@CA@@=@B@@@AB<@B@@<A@BBBBBCBCBBAA>AA?B?===+0+00+0000,000+0:::3=<8=@?A?AA@?:::@@@AAA<;<@@AA<AAAAAAA7@@A@A8;;<?
@N9IO0:00998:05891
CACGTAGGGGGCAAGCGTTGTCCGGATTCATTGGGCGTAAAGAGCTCGTAGGCGGTTCGATAAGTCGGGTGTGAAACCTCCAGGCTCAACCTGGAGACGCCACCCGATACTGTCGTGACTAGAGTCCAGTAGGGGAGCGTGGAATTCCTGGTGTAGCGGTGAAATGCGCAGATATCAGGAGGAACACCAGCGGCGAAGGCGGCGCTCTGGCTGGAACTGACGCTGAGGAGCGAAAGCGTGGGGAGCGAACAGG
+
@B@????AAA2AA?BABB?AAD?A=@@<???<@@9?@AAC=D::9A@??::5:B<@=A?@@C?AACCE?BBBBBB=C=>@:00-0>>@>C>CC<:;;CBB@BBB<BBBAAAABB@@@@ECCCB=<<4?9><<;<3?@ABBD8C8B;?>><4?BAA;7414::=6B@@<BB@<B;::==9??@C?CBB?BB@@=@69.439:3999///0*/772749:@==BBA@@@?BBABBB<BAABBLL;BBBBD?;;;?
@N9IO0:01012:05864
TACAGAGAGTGCGAACGTTGTTCGGAATTACTGGGCTTAAAGCGCACGTAGGCGGCGCCGCAAGTGCGGGGTGGAAATCCCACGGCTTACCCGTGGAACTGCCTTGCAGACTGCGGTGCTCGAGGATGGTAGGGGAGAGCGGAACTCCTGGTGGAGCGGTGAAATGCGTAGATATCAGGAGGAACACCGGTGGCGAAGGCGGCTCTCTGGTCCATTTCTGACGCTGGAGGTGACGAAAGCTAGGGGAGCAAACGG
+
BDBBBBBBAB;;;@;@;;49@9?;=>=A79;B@B;BB=>>+00//5-////)/9)/44.4=9.458::::+//)//(//;2=>>:>B>A?B<?@@=A>AA@@=@6;;@AB@@@BC?BCCC==;C@;::=@9999*995@;@29.9??299:=>7<<<<4999:,:==?::?><::434.4:5:3844.57;;7443-4544.4444444.4;799904449844445::54444444)4994444&48888099:
@N9IO0:00975:05923
TACGTAGGGGGCTAGCGTTATCCGGAATTACTGGGCGTAAAGGGTGCGTAGGTGGTTTCTTAAGTCAGAGGTGAAAGGCTACGGCTCAACCGTAGTAAGCCTTTGAAACTGGGAAACTTGAGTGCAGGAGAGGAGAGTGGAATTCCTAGTGTAGCGGTGAAATGCGTAGATATTAGGAGGAACACCAGTTGCGAAGGCGGCTCTCTGGACTGTAACTGACACTGAGGCACGAAAGCGTGGGGAGCAAACAGG
+
CC;;;BBCCC5CBAAABA?@@@?B@C?C?AA@@@8@@?=?9@@9@BAABBB?BB?CI=BC@A=A@@@BBB>BBBB=B@CA@@A:@@<;5;500<<00+//4::5<<=//6>>09909B9BC@BB=BB@CC@@=@@AAA@;A5;5;5;:9<<@@8889==;?9?899BAAAA982978<=18198939<@;999@<?9@C?BCB<;;>;@AAA;<7;BBA@@B;:55.99995<)5555:::+5555<099;7
@N9IO0:00976:05955
TACAGAGGTGGCAAGCGTTGTTCGGAATTACTGGGCGTAAAGGGCGCGTAGGCGGCCATCTAAGTCAGACGTGAAATCCCCCGGCTCAACCTGGGAACTGCGTCTGATACTGGACGGCTTGAGTTTGGGAGAGGGATGTAGAATTCCAGGTGTAGCGGTGAAATGCGTAGATATCTGGAGGAATACCGGTGGCGAAGGCGGCATCCTGGACCAATACTGACGCTGAGGCGCGAAAGCTAGGGGAGCAAAC
+
AAAB@:;6;;6;D>AACC9;;ACBBCAD@CCBBB=@@@BB<BC>@@@DA<:600+0;@@@BB=BAAA@@AAAAAB>BCDEF1@>@BA@>@=@@?9?=?BDBB???ABBBBBB?B?><>B@BBBCC:@?:??@?A8?@@???B<?8?>>>9>@@@@?@:@?>?8?>?>AA@?::788B5;:?B?ABB?B>AA=@@@595:C?BCBC@BD?BA<?<????ACAAAA@??:=>@9::29>>@@A@6@@:99+9
@N9IO0:00979:05953
TACGGAGGGTGCGAGCGTTGTCCGGAATCACTGGGCGTAAAGGGCGCGTAGGCGGCCTGGTAAGTAGGGGGTGAAATCCTGCGGCTTAACCGCAGGGCTGCCTTCTAAACTGTCAGGCTCGAGCACGGTAGAGGCAGATGGAATTCCCGGTGTAGCGGTGGAATGCGTAGAGATCGGGAAGAACATCAGTGGCGAAGGCGGTCTGCTGGGCCGTTGCTGACGCTGAGGCGCGACAGCGTGGGGAGCAAACAGG
+
ABBB<@@B8@@ABABABB?BBB>B@D@CCDCBBB>BCB@B.::/;@@@@;;4;:4:=;;5;C<A@<;<;;*;B@@8AA<@@AA<BB?CAE@BAGCF>CBAA=@5;;AB=CBCA@;<5<CA@BB;;;B?ABB;;7;;;ACC=A?A@CJ>C?BB@AA;;5<A?A>AAFEGCBBBB@AAB<B@CC?;<;;;A::49>>;?;>=99:95945:6>9==89:9?9::55949.4:9<>00000/:;>0?>>?<5<<<8
@N9IO0:00982:05948
TACGGAGGGGACTAGCGTTGTTCGGAATTACTGGGCGTAAAGCGCACGTAGGCGGATTTGTAAGTCAGGGGTGAAATCCCGAGGCTCAACCTCGGAACTGCCTTTGATACTGCAAATCTCGAGTCCGGAAGAGGTGAGTGGAATTCCTAGTGTAGAGGTGAAAATTCGTAGATATTAGGAAGAACACCAGTGGCGAAGGCGGCTCACTGGTCCGGTACTGACGCTGAGGTGCGAAAGCGTGGGAGCAAACAGG
+
00@@<=@@@3A?@C@@@C5;;5<@=@5;6;ACGE>GCCCC>BBBCC??@;;6;B>@AB<AAB?AA;;;@@7@BBD=CCC;AA@=AC<;7;7;;A@C5;;;;2;:,9>@@@B@;;;,999>?@>@B=A@C@C;;6;A@@BB?C@C@C@BBAA@@??=?<?9999-9>@BACBBBBB?BB<A=AB?A@@?B>>>>@AA:@<:93:==;>8708?;<9=;;;>@AA@;:8717AAADD3778776(8:888*98>9
@N9IO0:00989:05923
TACGTAGGGACCAAGCGTTGTTCGGATTTACTGGGCGTAAAGGGCGCGTAGGCGGCGCGGTAAGTCACTTGTGAAATCTCTGAGCTTAACTCAGAACGGCCAAGTGATACTGCAGTGCTAGAGTGTGGAAGGGGCAATCGGAATTCGTTGGTGTAGCGGTGAAATGCGTAGATATCAAGAGGAACACCTGAGGTGAAAGACGGGGTTGCCTGGGCCAACACGTGACGCTGGAGGCGACGAAAGCCAGGGGAGCAAACGG
+
CBBB@AAC>CC@E@CBBB@CBACC?BBC=BBCCC>BAABB<BB<BCBBBBA@BB?BDCB?CC<??@@@?<??BCG>BBB??@??>@?C?>>?B@A?A@<@4949===00/<>@?AABBAAABBAA99293000+0;5:67)/(/./..26268;==9;/7227.65,,,*(*((*,*(*2404)-.2(///3(..33,382225&2022+235.5(-(-8---,25///8333..226:8>07<133;;+57768/88<
@N9IO0:00984:05984
TACAGAGGCCCCAAGCGTTACCCGGAATTACTGGGCGTAAAGAGTGCGTAGGTGGTCATATTAGTCGTATGTTAAAACCCGGGGCTCAACCCCGGATCTGCAAACGAAACGGTATGACTCGAGAGCGTGAGAGGTGAATGGAACTCATGGTGTAGGGTGAAATCCGTTGATAGTCATGGGGAACACCGAAAGCGAAAGGCAATTTCACTGGCGCGTTTTCTGACACTCAAGCACGAAAAGCGTGGGTAGCGAACGG
+
A@BBB;;5;@@3@=BCBB>BCC>C@IAF@BCECC>BBBGD<@@B;;;B@@@:;93:==?@A?@??CCC@;;929>=*9:,:9:*9=9929;@+@295559555)5555,5<4>>@@@<@AA?@@?@@@9::::6:AA>?@=?399994=7777333(39;;5==7=@;7//0///07>;;+3039;49:9/89233(3499,44(3;:33-3883333&38999::;33.378<7778&77;<;>3774>?>9777
@N9IO0:00965:06057
TACGAAGGTGGCAAGCGTTGTTCGGATTTACTGGGCGTACAGGGAGCGTAGGCGGTTCGGTAAGCCCTTTGTGAAATCTCCAGGCTTAACCTGGAACAGTCGGAGGGGACTGCCGGGCTAGAGGACGGGAGAGGAGCGCGAATTCCCGGTGTAGCGGTGAAATGCGTAGAGATCGGGAGGAAGGCCGGTGGCGAAGGCGGCGCTCTCGGAACGTTTCTGGACGCTGAGGCTCGAAAGCGTGGGGAGCAAACAG
+
BDBB@?A@CC@BB?BAAA>BCACEAFFC?AAABB=BB@@@CCE>@@@CB??<??:>=??:?A79:A=@D=BBBBF>@??C?@?=99798C<CC4939>?=@@<@@@@6@@A@?6@A1<8?:<@=@>@C3CA;=7:6//./.(.(.5.5(.258>=>:>??@9>><AAB888<=566(5838272<1:1:7399<:?<?>:>>866....3.3488.3..(-8/////6/5999;C9AA99;DD2:;;;:/::6
@N9IO0:00967:06043
AACGTAGGACGCGAGCGTTATCCGGAGTTACTGGGCGTAAAGGGCGTGCAGGCGGGAGCGGAAGTCATGCGTGAAAGCCTTCGGCTCAACCGGGGGAGGTCGCGTGATACTCCGCTTCTGGAGGGCGCTAGAGGGACACGGAATTCCGGGTGTAGTGGTGAAATGCGTAGAGATCCGGAGGAACACCAGTGGCGCAGGCGGTGTTCTGGGGCGCACCTGACGCTGAGACGCGAAGCATGGGGAGCGAACGGG
+
A:BDCAB<:;;@@;;;AA@CCC?B?BBB@BCCBB<@B@AA=BD?CCCCA@?;>>=8>>>@?CACCABABAAB@@@9?>=@=@C=@???<??ACBC3:97:B@@ACBBBBBCC>????BBB>A@@:@@@@B@@@B=AAACB?C?B>C>@A<AABCCBB?BBBB>BCDCABABA@@@6:4:A=@=AAB?BBCCACCCCC@DC@CBB@BBCCC:?@?AA=@:;;AA@??@@@>000,0000@??3A?;;:;@@>8
@N9IO0:00970:06035
GACAGAGGTCGCAAGCGTTGTTCGGATTTACTGGGCGTAAAGGGCGTGTAGGCGGATGTGCAAGTCGGGGGTGAAAGGCCAGGGCTCAACCCGGGACGGTCTCCCGAAACTGCGCATCTCGAGAGAGTCAGAGGCAGGTGGAATTCCAGGTGTAGAGGTGAAATTCGTAGAGATCTGGAGGAACACCGGCGGCGAAGGCGGCCTGCTGGGGCTTTTCTGACGCTGAGGCGCGAAAGCGTGGGTAGCAAACAGG
+
BACCCBC=A?@?>:>=>>;?@=AB?BBC>BBBBC<BBAAA=@E=BBABCBB@CB?BB?@@BC?@@BDCCB2;;9B9B?C?AAD8A?A?=@B=B=6<;;5;@A@D>BBB<CBBBBBAABCCCCCBBAAAAAABA?A@@<@A>A>A=A<@@?BAAA@@A;;;;?:@@CCCCBBBCBCCA=@A=A>BBB@D@BC?C@>9>=9979?CCBBBBB9BAAA9@@A??CA@@;:6;@B@@A:@@B;;;6;??BBB<BAB>
@N9IO0:00985:06042
TACGGGGGGAACGAAGCGTTGTTCGGAATTACTGGGTTTAAAGCGCGCGCAGGCGGAATAGCAAGTCTGGTCGTGAAATCCTCCGGCTTAACCGGAGAATGGCGCTGGAAACTGCTGTTCTTGAGTGCGGAAGAGGAAAGTGGAATTCACGGTGTAGCGGTGAAATGCGTAGATATCGTGAGGAACACCGGTGGCGAAGGCGGCTTTCTGGTCCGCAACTGACGCTCAGGCGCGAAGGCTAGGGGAGCAAACAGG
+
9;0?@?@>&>:0/0)////)55.5;.4.4.45555)55)55)5555;;;;CB?CC?A?@BC;;9;;A?C?;;;?;;;0:=799405:>+0+02<8;><=@@=A?A::4;;-4888>==900+/:::;CD@B?A@@3:9.3;;,3.368??B?AA@AA@>;>988*9==A???BBCBB=@>>?271799-5.8=:=>?9=888189=9>::5:;5;=A:<8:9///598>9;///67<7=B????5??<<;1///6
@N9IO0:00987:06048
TACGTAGGGTGCAAGCGTTGTCCGGAATTATTGGGCGTAAAGAGCTCGTAGGCGGTTTGTTGCGTTCGGCTGTGAAATCCCGAGGCTCAACCTCGGGTCTGCAGTCGATACGAGCAAACTAGAGTGTTGCAGGGGAGACTGGGAATTCCTGGTGTAGCGGTGAAATGACGCAGATATCAGGAGGAACACCGGTGGCGAAGGCGGGTCTCTGGGCAACAACTGACGCTGAGGAGCGAAAGCGTGGGGAGCGAACAGG
+
BC@?@@>@8@>@A?B:;;=AAB=A=A4:455.55)55555)5544;<=6657<?.5;09<:<<00)/<:<<<<;@@9@BA6:00+0//0)/)/6;;4<=83788978888::?@@AA>ACCB?@?AA=AAC@AA5===>999-8:A=B@BB?@9978??<>?=?987339737>>9=>@@29:5:4:AA=A?AC>B;;6;>ABB<A@@@BBB=AA>;;6;?@@=00000=;@=BCCC:::999@@3@@?>>;9::;
@N9IO0:00993:06021
TACGAAGGGGGCGAGCGTTGTTCGGAATTACTGGGCGTAAAGGGCGCGTAGGCGGTGCACCAAGTCAGGCGTGAAAGCCCCGGGCTCAACCTGGGAACGGCGCTTGAGACTGGTGCGCTCGAGTTCGGGAGAGGACGGCGGAATTCCCAGTGTAGAGGTGAAATTCGTAGATATTGGGAAGAACACCGATGGCGCAGGCAGCCGTCTGGACCGACACTGACGCTGAGGCGCGAAAGCGTGGGGAGCAAACAGG
+
;;99;8;DEF5==BB?9969A=AC?B@B;??9::5:BADC>CF?B@@@;;;=AA<@@@@A6;7;ACBB>BBCCCC>BBCC:CD?ABBDAC@BCJ>C;;;?BBBC@CBBBBBB>CBBBBBCCBAA?BBD>AABC@BBB?AB=A>A@CC>DCBBCBAAAAAAAC>D@AAABCAAAB?AA=A?AA>AAA>@A@@=ABB@@<@;;;?CCCDC?AA?B;;;ACCEBCBCBBA>AAAABB:@>?;;;;.;@?@@;@@@@
@N9IO0:01005:06045
TACGTAGGGTGCAGGCGTTAATCGGAATACTGGGCGTAAAGCGTGCGCAGGCGGCTCCTTAAGTCAGATGTGAAATCCCCGGGCTTAACCTGGGAACTGCGTTTGAACTGGGGGGCTTGAGTGTGGCAGAGGGGGGTGGAATTCCAGGTGTAGCAGTGAAATGCGTAGAGATCTGGAGGAACACCGATGGCGAAGGCAGCCCCCTGGGCTAACACTGACGCTCATGCACGAAAGCGTGGGGAGCAAACAGG
+
CGA??:9:)55=?94>A=20)0=@8<+0/::;;1;<559)5995590/994//)/:9286>=@::9994:444904444&49)4/39)/)//7.7)//4////(//)//48888$887<555:<;63444////0#//)/)/3837714444;::44444)44494499955555.5<7=9=<<166;;7;@@9<7:555559$549,99924=;799///869699:98;;58777777+333=B<@@@=
@N9IO0:01008:06038
TACGTAGGGGGCTAGCGTTATCCGGATTTACTGGGCGTAAAGGGTGCGTAGGCGGTCTTTTAAGTCAGGAGTGAAAGGCTACGGCTCAACCGTAGTAAAGCTCTTGAAACTGGAGGACTTGAGTGCAGGAGAGGAGAGTGGAATTCCTAGTGTAGCGGTGAAATGCGTAGATATTAGGAGGAACACCAGTAGCGAAGGCGGCTCTCTGGACTGTAACTGACGCTGAGGCACGAAAGCGTGGGGAGCAAACAGG
+
AC;;;AAAAA,A::9=99288924.4<=6=9773*39378-:=8<<@@?<@;00+0<<@@+0+0????;>>>>@C8?<?;:8A9@@>:7@7;::;444)49;;;5;9934458<=8==A=@@>@@B::2;B@@<A@>@00+0*0*05>>=>>>955969:;>80/0=<?@???>9<;;8807=A?@?A=::9;00)/6;>;;==@<<=5>9?A7:3:==999<988;8=A??>B7;877<<<0879<@9@@@;
@N9IO0:01011:06034
GACAGAGGGTGCAAGCGTTGTTCGGAATTACTGGGCGTAAAGGGCGCGTAGGCTGTCCATCAAGTCCGGTGTGAAAGCCCCCGGCTCAACTGGGGAACTGCATTGGAAACTGATGGACTCGAGTACCGGAGAGGAGGGTGGAATTCCTGGTGTAGCGGTGAAATGCGTAGATATCAGGAGGAACACCGGTGGCGAAGGCGGCCCTCTGGACGAGTACTGACGCTGAGGCGCGAAAGCGTGGGGATCAAACAGG
+
@AB@@@DE=BC@@;A;;;5<@;@C?B:B@CCCCE>;::CE?EE>@AACBBA?:9:9?>@@?@7::??B?BCBBBC7:9CAC2B?ABAA<?::::-;=@AAAAB:<;;E=BBDBBC?BBBACBAACA>@;000@9>@F<CC@E@F@DABC@BDBBCCB?BBA@:??@@@BABBB;;:A;@?<@=@@AAE?DCACBA>@<@A9??9?AAA>AACCCBBBBAAAAA::;A>:;;AAA:A@AABBC9BCCBD>AAA=
@N9IO0:00965:06090
TACAGAGGGTGCGAGCGTTAATCGGAATTACTGGGCGTAAAGCGCGCGTAGGTGGTTTTGTAAGTCGGGTGTGAAAGCCCCGGGCTCAACCTGGGAACTGCATTCGAGACTGCATTACTCGAGTATGGGAGAGGGCAGTGGAATTTCCGGTGTAGCGGTGAAATGCGTAGATATCGGAAGGAACATCAGTGGCGAAAGCGACTGCCTGGCCCAATACTGACACTCATGTGCGAAAGCGTGGGGAGCAAACAGG
+
CBA@@CCC8:;BCBAAAA?A7<;B?C;A<?@@@C>;;;EF>C@@;;;B@@@?<<9;DD6;;;7:AAAA=BBBBBD=DCDD9BB<AA@@=B?BBB<B<@@@@AA?BB;;;CAA@CB>@AABBA?A>999-:???@<AA@AC@C?BD>C@D@BB@@A@@?BBBB>BCBBA?@@:;;;;>@29499><>?B999=@??E>DCCBA@@@?;;:;D>CAECBBC@@A@ABCF<;;A;::/9===?@?2<<?>;3;@@=
@N9IO0:00966:06090
TACGGAGGGGGCAAGCGTTGCTCGGAATTACTGGGCGTAAAGGGTCCGTAGGCGGCCTTGTGAGTTAGGTGTGAAAGTTCAGGGCTCAACCCTGGGAATGCATCTAATACTGCAGGGCTTGAGAGCAGCAGAGGTTGGCGGAATTCCCGGTGTAGCGGTGAAATGCGTAGATATCGGGAGGAACACCAGTGGCGAAGGCGGCCAACTGGGCTGCGTCTGACGCTGAGGGACGAAAGCGTGGGGAGCAAACCG
+
BBAA;?@@@A0@C?ACDB989@@F@B>B@CC@A?<?BABH>EB<@@>AAAA>BC?B@D@CBDBBB?BB@BBA@A@0<<=A>;?466>?:>?6;;9074///999;@<@A?@>@AA@;@@<@CBBCA??>>000+0+0+0B;@4;2:9)48=>>?A@@>ABBF>BCCDC@@@??@;;;0<A=A>@@@>@?AA=@??<?=@@>A=@<@99828??@?=A?877;>7;;==8?>?AC7=8=8=CC5<777=6<8=
@N9IO0:00980:06060
GACGAACCGTGCAAACGTTACTCGGATTCACTGGGCTTAAAGGGCGCGTAGGCGGCCAGGCAAGTCGGGGGTGAAATCTTTCGGCTCAACCGGAAAATTGCCTTCGATACTGCCCGGCTCGAGCGGGATAGGGGTCATGGGAACGACCAGTGGAGCGGTGAAATGCGTTGATATTGGTCGGAACGCCGGTGGCGAAAGCGCATGACTGGATCCCTTCTGACGCTGAGGCGCGAAAGCTAGGGGAGCAAAC
+
CC@??>B>@AA@CC>BAB?ABA?@;@@<@AAAAA9??4::.;@;@@@CCCC@BB@B@CC@CC@CBBBCCC1@AAF>999G>DE@CC@@?@@B?BCD;D?AA?B?AA???A@???6:4:A@?@BBCG?CCAAAA8A?AABD>C?BBCC@BABC?:::C@BBCD>BBCDDACCBABIL@BBB@B?CCC=A=::4:AAB=CBBBBB@@@CC@BBBA6:6;A@@@CCBA@@;>@@:::.;@@BCCC9BBAAA9;
@N9IO0:01009:06109
TACGGGGGGAGCAAGCGTTGTTCGGATTTACTGGGCGTAAAGGGCGCGTAGGCGCCACCGCAAGTCGGTTGTGAAATCTCCGGGCTTAACCCGGAAAGGTCAACTGATACTGCGGGGCTAGAGTGCAGAAGGGGCAACTGGAATTCTCGGTGTAGCGGTGAAATGCGTAGATATCGAGAGGAACACCTGCGGCGAAGGCGGGTTGCTGGGCTGACACTGACGCTGAGGCGCGAAAGCTAGGGGAGCGAACGGG
+
AA@>?=?=&?A<<9<:::5;;=B?;9;:(:=@AB=;;;BA<BC>BA@@A@A=;;949?:@BB8;;AA=B;;;BBE=CC;;9<C;CC@B@BD?H@DD>D@BBD;;;BCBB;;;AAFF;DBBCCC;;;BAA=CBB9BE@BBEAJ?B?CCBB?BCBAAAD;@@@@6?@A@@@@@B@A:;;A;;5;=A;;6:A>>;A;;6;?BBC>C?CBCED>AA@CAABB@@@;;;?@@<@AB;;;0;>D=>>@3::ABB?@@@8
@N9IO0:00971:06115
TACGAAGGGTGCAAACGTTGCTCGGAATTATTGGGCGTAAAGCGCACGTAGGCGGCTTAGCAAGTTGGATGTGAAATCCCTCGGCTTAACCAAGGAAGTGCATCCAAAACTGCTGAGCTTGAGTACTTAAGAGGATCGCGGAATTCCCGGTGTAGAGGTGAAATTCGTAGATATCGGGAGGAACACCAGTGGCGAAGGCGGCGATCTGGGAAGATACTGACGCTGAGGTGCGAAAGCGTGGGGAGCAAACAGG
+
BAABB=AA:AAAAA9A992::=?A?D=@;=<:>=6>?@AA9@;;;C98:BB?AA9<A:>==B?AA@D=@AA@CBC=?>@6@;;4;A=A6A:C:J<C9AAB==CA:@A@3;94;AA;;;F=ACCBBAB=@=@@@;@AAA@@<B<@=AB=B@GDDC?::8:ABC>D?CBCA@@@@@@@B=AB?B?EBB8;;AA?@AB>A=;;5;;;AABCD>C@BCCB;9:BCBBBBBB=AAB;<;7;AEDCCC9ABCCC=@@?=
@N9IO0:00980:06122
GACGGAGGGTGCAAACGTTGTTCGGAATCACTGGGCGTAAAGGGCGCGTAGGCGGACTTGTAAGTCGGGAGTGAAAACTCGGGGCTCAACCCCGAGCCTGCTTCTGAAACTGCGAGTCTTGAGGACCGGAGAGGAAAGTGGAATTCCTAGTGTAGCGGTGGAATGCGTAGATATTAGGAAGAACACCAGTGGCGAAGGCGACTTTCTGGACGGTTCCTGACGCTGAGGCGCGAAAGCTAGGGGAGCAAACAGG
+
CB@@===?9898??9?892::39?9>9>?AA??@<?@@@@;@E=@A@DBAA@@?<?@@;@?>9?@;;;0;A>AABB6;;BCEC<DBBB:?==0>;;:?CCAB?AAABC>CBBBBB@@@@;ACB@CC@C?BBBB?CC>CBB?B>A=A>BACCEABABC@CC@C@CCBBBCCCBBA>@?;??BB?BBB>B>>>=ABB>B?@??@?@8?>B?BBB?B?B<?>BAB@@@@@;>??:88-9@@@??@2@@@AC>BBC?
@N9IO0:01002:06152
TACCAGCACCTCGAGTGGTCAGGAGGTTTATTGGGCCTAAAGCATCCGTAGCCGGCTATGCAAGTCTCCGGTTAAATCCAACTGCCTAACAGGTGGGCTGCCGGAGATACTACACAGCTAGGGAGCGGGAGAGGTAGACGGTATTCGGTGGGTAGGGGTAAAATCCTCTGATCCATTGAGGACCACCAGTGGCGAAGGCGGTCTACCAGAACGCGTTCGACGGTGAGGATGAAAGCTGGGGGAGCAAAC
+
AAB@;;;@@@A????@@;@BAA>@@=@A=BB>AA9@<;::/99>:939@@?@=@<@BBBBCE@B@CCC=A=A?BB=BB?B>BAAA@CC@BBB;;;C>AA;:6;>AAA@@@AAABB@@@AACC<:;;AB<AAAB?BBCBBA=A9:8:A?A@A<@@@AA9ABDD;DD?ABAABCC?AA=>??=@B=AA@BBAA?A9939>@@<@=>;;5;?A=AAADD=B@@@=5;8//*/<7::1;966666*6=;::18
@N9IO0:01010:06142
TACGTAGGGGGCGAGCGTTGTCCGGAATTACTGGGCGTAAAGCGCACGTAGGTGGCTTGCTAAGATGGGTGTGAAATCTCCCGGCTCAACTGGGAGGGGTCGTCCGTGACTGGCAGGCTGGGGTCTGGGAGAGGCGAGTGGAATTCCCGGTGGAGCGGTGAAATGCGTAGAGATCGGGAGGAACACCAGTGGCGTAGGCGACTCGCTGGGCCAGTACCGACACTGAGGTGCGAAAGCGTGGGGAGCGAACCGG
+
BBAA@BBBBB5BBABBBA=BBC?C@CDF@C@AAC;??:99,;;;;AABBDD>BB?BB=@@;;6;AACC>CHCDBC=;;;BB=CACCCC?BCJH=AABB5;;BBB?B@??@:;6;@A?BCBDD9<;;BD8;;BB?AA@A;;49.599@0946A196>@:>>AC=::6@;?>B@95555)5:.5159?8@59949@999?@A@@ABBCCBD<@=@AA@C999??A@?995:???DF>C???BCC;AABDE>A==9
@N9IO0:00976:06166
AACCAGCACCTCAAGTGGTCAGGAGGATTATTGGGCCTAAAGCATCCGTAGCCGGCTCTGCAAGTTTTCGGTTAAATCCACTTGCTCAACAAATGGGCTGCCGAAAATACTACATAGCTAGGGAGTGGGAGAGGTAGACGGTATTCGGTAGGAAGGGGTAAAAATCCTTTGATCTATTGAGGACCACCTATGGCGAAGGCAGTCTACCAGAACACGTTCGACGGTGAGGGATGAAAGCTGGGGGAGCAAACCGG
+
>0@=;;;@A?B@@?@CC?DAAA@CC?BB>;;:;D=C>@@@;@@A@@<@>=<<1:5:@A@@@C?BCEF;AA>@=AB=BC@CCC?AAACC@BBC<BAA9A;;;5;@CA7BCBCCCCCBACBBCD;@@:::.:@>>;?@@@@@=@BB@BB?CCB?B?BCA278787(8>9>A:>>?BABA?>>??BB>BB@BBBB@BBB<?<>AAA@@>><>CA<?=>=A:>>>>=<>=888-8>>>D:@>>>?>>/;;;=E9><?:
@N9IO0:00979:06182
TACAGAGACTGCAAGCGTTATTCGGATTCACTGGGCGTAAAGGGTGCGCAGGCGGCCAAGTGTGTGAGGCGTGAAAGCCTGGAGCTTAACTCCAGAATTGCACCTCAAACTACATGGCTAGAGCATTGGAGAGGGTAGCGGAATTCACGGTGTAGCAGTGAAATGCGTAGATATCGTGAGGAACACCAGAGGCGAAGGCGGCTACCTGGACAATTGCTGACGCTCAGGCACGAAAGCGTGGGGAGCAAAAGGG
+
CCCA@??>9;;@>;>9::6:A?AD>CA?B@A???9??@BC>BB<BBBBC@@;::5;:?=ABCCCDCBC@CBA@@@599=AC????@>@=@@@<@@@=@5;;@A?BBGG>@AACCBB?BBAAABC@@?C>AAABE=CBCBB>B8;9;CCC?AAFCBAAAA???9@BABBCBBBBCAAA@@@<@>@A@=AABA?B?@:@9?@9@@@A>AA>AAA>=9>>>?>988@@@@<?A@BBC789C=BBB8@@?BAA6<@5
@N9IO0:00980:06185
TACAGAGGTGGCAAGCGTTGTTCGGAATTACTGGGCGTAAAGGGCGCGTAGGCGCCATCTAAGTCAGACGTGAAATCCCCCGGCTTAACCTGGGAACTGCGTCTGATACTGGACGCTCGAGTTTGGGAGAGGGATGTGGAATTCCAGGTGTAGCGGTGAAATGCGTAGATATCTGGAGGAACACCGGTGGCGAAGGCGGCATCCTGGACCAACACTGACGCTGAGGCGCGAAAAGCTAGGGGAGCAAACGGG
+
BBCDD@@=@C@@@<@A@A5;;<@B@D@C;?;;;;/:9555)5;2:<<>??86..-(-58-5.5:5544;BAA@@6:::::*98>=29.43=8:(4.4888<@@?A?>:?@@<000:::7@ABD>DD=?@877)3888=6>294:;>>?B@@8;//(//6;2:::::<??AB:99A?AA@C@BBB?B?AA@CCC7:8:@;?ABB8@;9;?9;49=9;=<93333;823333333&3888899.9;>:<5;A=3
@N9IO0:00982:06177
TACAGAGGGTGCGAGCGTTAATCGGAATTACTGGGCGTAAAGCGCACGTAGGTGGCGACGTAAGTCGGTTGTGAAAGCCCCGGGCTCAACCTGGGAATTGCATTCGAGACTGCGTTGCTGGAGTACGGAAGAGGAAGGCGGAATTCCCGGTGTAGCGGTGAAATGCGTAGATATCGGGAGGAACATCAGTGGCGAAGGCGGCCTTCTGGTCCAGTACTGACACTCAAGTGCGAAAGCGTGGGGAGCAAACAG
+
ACCDCA@@;@@@ABBB;;7;7;;C=B:?6====?9@@@DD<@;;;B;;;;@>=@>A000@>B2:;9:4:=::58=5;@AB9CC<>>?C?B?BCC?D@C;<;CD?BB;;;A@@?;;7;@@C?BBBBBB?B?@@@=@@C?BC=A=A<A@;@@CCCCCBB;A:;:,9@99:>999:A=>@:?@>B@;;;@ABBB@AAA?B>;;5;6;=ABD@BB?A@??>>??@ABBBB>A@B988?37773778.88:<<3833
@N9IO0:00982:06203
GGACAGAGGGGGCAAGCGTTGCTCGGAATCACTGGGCGTAAAGGGCGCGTAGGCGGGATGGCAAGTCGGTCGTGAAATCCCTGGGCTCAACTCAGGGGGGTCGGCCGATACTGCCGTTCTTGGAGGGATGCAGAGGAGACTGGAATTCCCGGTGTAGCGGTGAAATGTGTAGAGATCGGGAGGAACACCGGTGGCGAAGGCGGGTCTCTGGGCATTCCCTGACGCTGAGGCGCGAAAGCGTGGGGAGCAAACGGG
+
0,0>>;;9C@C+BA>=000+00//;19054=<?@B<ABAAA:AC99:::;98;<<:+000*//)/:9:5<5449::)45909993556>.5555/////#///)/)///55555./:)//)/)/99(//4449>>:>>?=:;5;=A=AA=B?BBBBBBB?@??C=:::A??@B::9>??8@?<A=:::;?=>>4:5==@>BBB<@@>@::9.:@@;AC:AAABABAA@C<@AC;;;0;;;@@@@5?@@@@9@@@8
@N9IO0:00984:06173
CACGTAGGGGGCAAGCGTTGTCCGGATTTATTGGGCGTAAAGAGCTCGTAGGTGGTTCGATAAGTCGGGTGTGAAACCTCCAGGCTCAACCTGGAGACGCCACCCGATACTGTCGTGACTAGAGTCCAGTAGGGGGAGCGTGGAATTCCTGGTGTAGCGGTGAAATGCGCAGATATCAGGAGGAACACCAGTGGCGAAGGCGGCGCTCTGGGCTGGCACTGACACTGAGGAGCGAAAGCGTGGGGAGCGAACAGG
+
BB<9899999)99138--(--6(-(---(-80995543:=/44499434991887>:><9;;5:;@CA=B@@AAA6?<@@=;;4;99:7B;AA9595=>@7@@B-00/:9@?CA:55::?555::=-73<7::9:$3:333:486</4/3<6879@AA;6;333,39333:333333::<@A;@:@BA?BCBB@BCD@C@BB@@@@??:;:,9=98>@@CBABBC9555.55666@6>969?::+>><@>9>>?<
@N9IO0:00972:06234
TACAGAGGGTGCAAGCGTTAATCGGAATTACTGGGCGTAAAGCGCGCGTAGGTGGTTTGTTAAGTTGGATGTGAAATCCCCGGGCTCAACCTGGGAACTGCATTCAAAACTGACTGACTAGAGTATGGTAGAGGGTGGTGGAATTTCCTGTGTAGCGGTGAAATGCGTAGATATAGGAAGGAACACCAGTGGCGAAGGCGACCACCTGGACTAAATACCAGACACTGAGGTGCGAAAGCTGGGGAAGCGAACAGG
+
BBBBBCCC<?@BB=B@@?>@<@AB@C?A?BCBBF>BBACD=@?@@@@@@AA=:969C<AA@C?AB=A>@???@AA8@BBA6@@895>@>C>BBB>B444?A@A=BBBB9BAAA=BBBBB>?????AA8=7;788*8:4:;6;69;5=:>ABA@@@8839AA@77566/./;<<<=<16.8:>:>AA7=<55078<0907:==0//+/8388678)588(.....65557/55556=-5..-22&-(----,2482
@N9IO0:00974:06227
TACGTAGGGTGCAAGCGTTAATCGGAATTACTGGGCGTAAAGCGTGCGCAGGCGGTCGTGCAAGACAGATGTGAAATCCCGGGCTTAACCTGGGAACTGCATTTGTGACTGCACGGCTGGAGTGCGGCAGAGGGGGATGGAATTCCGCGTGTAGCAGTGAAATGCGTAGATATGCGGAGGAACACCGATGGCGAAGGCAATCCCCTGGGCCTGCACTGACGCTCATGCACGAAAGCGTGGGGAGCAAACAGG
+
BCCCBBBB9@@;;5;;;;50,0>@:>*0,/:??C=ABBCE=ABE;;;BBBB?BB<A;;;;AB=ABBC;;;@;;;?9;;;/9<6??@C?C?BBB9?5:::;A@A;AAAACDCA??A>ACC=???AAA>AAA<;<;<*;;;<@=B>B@DCBBBCBBBBBACBE>;;;;;;AAAAABAC>@@6;5;@?5;;AA=ABB?A@EE@CBAA3;;;0;;??CCC??=:98=>==@AB???C:?99:===2999@?8@??;
@N9IO0:00980:06240
TACGTAGGTGGCAAGCGTTGTCCGGATTTATTGGGCGTAAAGAGCGCGCAGGCGGTTCGTTAAGTGCGAGGTGAAATCTCCCGGCTCAACTGGGAGGGCTTCGCAGTATCTGGCGGGCTTGAGGAGAGCAGAGGTGAGCGGAATTCTCGGTGTAGTGGTGAAATGCGTAGATATCGAGAGGAACACCGGTGGCGAAGGCGGCTCACTGGGCTCCACCTGACGCTGAGGCGCGAAAGCGTGGGGAGCGAACCGG
+
CBBBABB6::;>>;@;;09@00)/)//<5<<///,5>555)599449==;<5;?>?:9:57;8=;?:00/)0/89/399<>8>59733,3399(333(355995//7/////)///(485::<7<555=<<<=4:999878<5<183;;1733333;6888=5AB888@?>>>73388>?>A@BBB=@<?@<:;>2:5::4:99??:;;.;9929@;@@BBBB::992;;;@@C=CA??BBB5@@@@@>A>A?
@N9IO0:00982:06256
GACAGAGGGGGCAAGCGTTGCTCGGAATCACTGGGCGTAAAGGGCGCGTAGGCGGGAGGGCAAGTCGGTCGTGAAATCCTCCGGCTCAACCGGAGAACGTCGGCCGATACTGCCTTTCTTGAGGGATGCAGAGGAGACTGGAATTCCCGGTGTAGCGGTGAAATGTGTAGAGATCGGGAGGAACACCGGTGGCGAAGGCGGGTCTCTGGGCATCTCCTGACGCTGAGGCGCGAAAGCGTGGGGAGCAAACGG
+
@<@00/0000'0=49:=:6:::;A=A=A@@>88839?@??8?@9??>@@::5;:;.;;;0:<5>@=>:=B>;?@B:@@?BB@D@B>C>9=8<265<7:999@=A>BAA@@BBA?BF?CC@CCCC>BBCBBA??=BAAACC@C@D8:;8;?BCBCDBB@BBCC>CCBBBBAA@@BBBB9AB9?;;<;AJAAA>ACJ@D@CCC>BBBBBDD?A@@A@?;??@ABCCCBB@BC@?@B=BBBBBCC:BBA?B;;:;
@N9IO0:00991:06252
TACGGGGGGAGCAAGCGTTGTTCGGATTCATTGGGCGTAAAGGGCGCGTAGGCGGCTCGGTAAGTCTGACGTGAAATGCACCGGTTCAACCGGGGCGCTGTGTCAGAAACTGCCAGGCTTGAGGTCGAGGGAGGAAGGTGGAATTCCTGGTGTAGCGGTGAAATGCGTAGATATCAGGAGGAACACCCGTGGCGAAGGCGACCTTCTATCTCGATTCTGACGCTGAGGCGCGAAAGCTAGGGGAGCAAACGGG
+
@@BEDECC)CBBB@C??><???@A=AA=@@@>A@5??>@B9??:?BBBBCC@>><?>???@@9>@AAC>CDBABC;;56==8A?B?BB@C>AAA8AAB@AACCCCCCC=CCCC?BB?BBACCC@CCCFDD=CC@C@C@CC@C?B?B@CC?CCCBB@@<@ABB;@AABBCBCCCBB??599=@?BBBD<@@A=@@?;?=@@@@<@=???AACBDDC?AABB@BBB@@@<999@BB<@?@??FF9??BCD<AAC=
@N9IO0:01001:06234
TACGAAGGGTGCAAGCGTTACTCGGAATTACTGGGCGTAAAGCGTGCGTAGGTGGTTCGTTAAGTCTGATGTGAAAGCCCTGGGCTCAACCTGGGAATGGCATTGGATACTGGCGACCTAGAGTGCGGTAGAGGGGTGTGGAATTCCCGGTGTAGCAGTGAAATGCGTAGATATCGGGAGGAACATCTGTGGCGAAGGCGACACCCTGGACCAGCACTGACACTGAGGCACGAAAGCGTGGGGAGCAAACAG
+
;96B@8@=8A?CC:BC@@5;;=9A6;7B7@AA;@7A@@C@7B=CDCCCBBA9AB8<9AA<;C:@;:BA=BBBC>>55:<4AA<4:>=B9B8>F?8<8::6?9=6@4:?BB?@6:8:@6933>@8;?A,37>:333&3>9B6A6>4?=4A7?A@8:5@@;AA=7855A@?A<A?:?@;/0/8?6>88:<::@6<@=8?7<;;;===6<=8==588888;8888635..(.36:=>6<<88988+22//;299:
@N9IO0:01004:06247
TACAGGGGGCGCGAGCGTTGCTCGGAATCACTGGGCGTAAAGCGAACGCAGGCGGACTGTTAAGTCGAGTGTGAAATCCCGGGGCTCAACCTCGGAAGTGCATTCGAAACTGGCAGTCTTGAGTACGGGAGAGGTGGGTGGAATTCCTGGTGTAGAGGTGAAATTCGTAGATATCAGGAGGAACACCGGTGGCGAAAGCGGCCCACTGGCCCGATACTGACGCTCATGTTCGAAAGCGTGGGGAGCAAACAGG
+
CBA@@?@@,?@?;;;;;;=A;;;D?C?BBCBCDD>AAAB@:AACCA;;;A@@@@=@C;;;?B=A@AAAAAFBBAD<;;;8;IE7;;;B@C=@@@=@?AAAABB?BBAC;A??<?AABCC@C???BBBC=?@984:AC;AB?A?A?A=BA?ABA@@@@;@9;;6;@AAACBB@@@@AB?;;8;?@@@;?<;;5;;9:/9==3:9/:B?>39:5:A>::9AAAAAABBBBB>A@@@;@<=?@@@6@B@@@9@@@>
@N9IO0:01007:06249
TACGAAGGGGGCTAGCGTTGTTCGGAATTACTGGGCGTAAAGGGCGCGCAGGCGGCTTTGTAAGTTGGGCGTGAAAGGCCTGGGCTTAACCCGGGAATGGCGCTTGAGACTGCAAGGCTAGAGTACGGGAGAGGATGGTGGAATTCCCAGTGTAGAGGTGAAATTCGTAGATATTGGGAAGAACACCGGTGGCGAAGGCGGCCATCTGGACCGTAACTGACGCTGAGGCGCGAAAGCGTGGGGAGCAAACAGG
+
A@A@@<@BBB5BA@@?>>:?B?BC?D@C@CBBBB>???BB<AA:@?>?>??=:;7;CC<A?@?@@@DD>AAAABB0;5;<@@C;@@@C@CF?ED>C@CCACCFEECBCCBBBBE@F@BBBBC?A@AA@<BCBC>BBC>B@?B<@=@C=CCCBBBB996:A@@:B@@BAEECCCC5;;092::3:9;5;5;;5;?A=A;AA;@=@?BBC?CB?AAD8;;BBBA>?;;;5<@@@@@0;;B@@@@3@@;;;0;;;5
@N9IO0:00964:06305
TACGGAGGGTGCAAGCGTTGTTCGGAATCATTGGGCGTAAAGCGCGTGTAGGCGGCTTGGCAAGTCGGTTGTGAAAGCCCGGGGCCCAACCCCGGAACTGCATCTGAAACTGCCTGGCTAGAGTCCCGGAGAGGAAGGCAGAATTCCCGGTGTAGGGGTGAAATCCGTAGATATCGGGAGGAATACCAGCGGCGAAGGCGGCCTTCTGGACGGTGACTGACGCTGAGACGCGAAAGCGTGGGGAGCAAACAGG
+
BCCC>AAA<@@?A?AAAA>BBACEAC?BBCC.95)3338738;>?ABA@9905<7<>;>;>B66:??7?5;;<>>269>5@@A0@D:@;?@?5?>A>A@??:::BA@@;@AAC?BB?A>@@@@@CC=C@BBCC@B>A@@@@@;A>BB<B?;;;BCFE<BBCB<BB7::B@@?;:999,4:7;5;;<:=BBB@CDE@C?BB@B@B=A@@79:?:>>==?@;:;:9>:9945@<@@8@>@ABCB3?A;;;0;AA4
@N9IO0:00965:06289
TACGTAGGTGGCAAGCGTTGTCCGGATTTATTGGGTTTAAAGGGTGCGTAGGTGGTCTTGTAAGTCAGTGGTGAAATACGGCAGCTTAACTGTCGAGGTGCCATTGATACTGCAAGACTTGAGTACAGACGAGGTAGGCGGAATTGACGGTGTAGCGGTGAAATGCTTAGATATCGTCAAGAACACCGATAGCGAAGGCAGCTTACTAGACTGTAACTGACACTGAGGCACGAAAGTGTGGGGATCAAACAGG
+
CEBBBCB?AA>AB=A@@A8;;C@G@CBC?BBACD;@@):5)5<0556@>?@?;;7<AA<@@D?AABBBBB?BBBB<BBCC@CBBBD6:4;:9;ABCC@BBB?@@=@ABBAAAAB>AABC?BC@@@AA@@@@??;?>@899299=9?A@@;???ACBB?BCCC>CBBB?BBABBB???BB<???BCC<;<DBBBCB=@=@BBBB@BDBBBBCAAAC@D;<<BBBAA;;50<000<5<<<;;:;-;>=>A=:99<
@N9IO0:00973:06273
TACGTAGGGTGCGAGCGTTAATCGGAATTACTGGGCGTAAAGCGTGCGCAGGCGGTTCGCCGTGTCCTGTGTGAAAGCCCCGGGCTTAACCTGGGAATTGCATGGGAAACTGGCGGGCTCGAGTGTGGCAGAGGGGGGTGGAAGTTCCGCGTGTAGCAGTGAAATGCGTAGAGATGCGGAGGAACACCGATGGCGAAGGCAGCCCCCTGGGCCAACACTGACGCTCAGGCACGAAAGCGTGGGGAGCAAACAGG
+
CC@@@@@@9@@AA@@:;0<>9>>>8>+0+0>>BD?BCBKL?C:;:AABBCB@CC?B?BDE@BB;<;@DCBBA@>>0;;A@7AD<>>@@,0,000+0;@=A@@;;;89A9?<=8997.7?@:?A=<?E????BAAAAA(@@<@499<@<@A???BAABBBCCBB<??A@A@AA@@AA@@6;;@C@????@>>>-000:;:<>;;9=9.9AC<C@C>@>@@AB@?@???@?AABBBB=BAA:999-:=@?@9@A@@
@N9IO0:00982:06291
TACGTAGGGGGCAAGCGTTGTCCGGATTTATTGGGCGTAAAGGGCGTGTAGGCGGCTTGGTAAGTCAGAGGTGAAAACCCAGGGCTCAACCCTGAGGACTGCCTCTGATACTGCTGAGCTTGAGTGCTCTAGAGGACAGTGGAATTGCCGGTGTAGCAGTGAAATGCGTAGAGATCGGCAGGAACACCAGTGGCGAAGGCGACTGTCTGGGGAGTAACTGACGCTGAGGCGCGAAAGCTGGGGGAGCAAACGGG
+
BB@@:::@@@2AB@DCBB=@@B=A5<;A.;:?CE>CBABC>CC=BBCC?@@@AA=AB<?9?@?@AAAAAB=@???@.;;0;BC>CCAB@CF?;;;B=>:@9;49==?@?@?ABBAA@A@@<?BB;;<@CBABCB?BAA@DF?B?B@CCIIECC;;;C;;:BB@666CCAAAB@AABA=AAA7;7;BC;BA@A<<9;8=;?BBBDBBA9833&393904;@;;;@;;;A?AAA;;;7;CFCCGC5CCCBF>BCE=
@N9IO0:00986:06290
TACAGAGAGTGCGAACGTTGTTCGGAATTACTGGGCTTAAAGCGCACGTAGGCGGCGCCGCAAGTGCGGGGTGGAAATCCCACGGCTTACCCGTGGAACTGCCTTGCAGACTGCGGTGCTCGAGGATGGTAGGGGAGAGCGGAACTCCTGGTGGAGCGGTGAAATGCGTAGATATCAGGAGGAACACCGGTGGCGAAGGCGGCTCTCTGGTCCATTTCTGACGCTGGAGGTGCGAAAGCTAGGGGAGCAAACGG
+
CECCBCBABB@@@B=;;;?BB>BA@CBF=;;BBB=BC=<<,00///-0///)/;39:@=AA@8=?;0000+00*00+089(38;::?6877*3;<6<;<=9939:=??@@@CCCE@GFCD@@@B=A@A?;;;EE7;;:@>@+0+0<<8<=:>>499?@>BBDD>;;;A@@?@?>=<=;68<173899<A<90*00/)/)//163333883:<7<<<05444//00/)/61//444:2<<<<<<<.;443:0899
@N9IO0:00987:06306
AACGTAGGACGCAAGCGTTATCCGGAATTACTGGGCGTAAAGCGCGTGTAGGTGGTTGTGTAAGTCACTGTTGAAAGCTCCCGGCTAAACTGGGAGAGGTGCGGTGAGACTGCATGGCTAGAGTATGGGAGAGGGATGCAGAATTCCGGGTGTAGTGGTGAAATGCGTAGAGATCCGGAGGAATACCAGAGGCGAAGGCGGCATCCTGGCCTGAAAACTGACACTGAGACGCGGAAAAGCATGGGG
+
>0<:?00+00/0@6:9@;?BBB?B=A7;09AAAB=;:;BB<A;;;CCCCCC@BB@C@;;;BB?CCBCCCCB?>@@-0//::.6+//;=5<AAB=CAA>9;=/0(/888:;=<<?88178?<=;:<000+//:;;3<<;555<7:6:399////:<<=:=CCE=BBAAABBCC;;;@B@CC@C@BCC?????8<9939;??;?@@@;@A;?:@;;;;*;???:;:@??@995:916@@0>A<;??>>
@N9IO0:01007:06264
TACAGAGGTCCCGAGCGTTGTTCGGATTCACTGGGCGTAAAGGGTGCGTAGGTGGTGAGGTAAGTCGGATGTGAAAGCTCCGAGCTCAACTCGGAAATGGCATTGGAAACTACCTTGCTGGAGGGTTTGAGGGGGGACTGGAATACTTGGTGTAGCAGTGAAATGCGTAGATATCAAAGTGGAACACCCAGTGGCGAAGGCGAGTCCCTGGAAAACTCCTGACACTGAGGCACGAAAAGCTAGGGGAGCAAACAGG
+
BBCDCBA=@>>5=>?>?@<@@>;;7;@>BCA??B<@??DD>DC=@@@CCAB7;;=@BAC?BB?BBBB9=>>?@@@9??;;6;??BA;<5;>@A?BD=BB?BCBAC?CC>B;;;?A>A?<<4;@@8@B=CCCDDFF*C;;:AC=BBBB?B@CC?AABB@?;;;7;A@@CCCBBAA<;<.:@@<@9>;;;,9==;:>00+/699>>97838><BCC8>BB=@@CBBBBB;;5;@@:<;<*;=;;;?<*45:>:6>B@4
@N9IO0:01010:06325
GACGGAGGGCGCAAGCGTTGTTCGGAATACTGGGCGTAAAGCGCGGGCAGGCGGTCTGTTAAGTCGTTTGTGAAAATCCGGGGCTCAACCCCGGAAATGCATACGATACTGGCAGGCTGGAGACCGGTAGAGGCTGGCGGAATTCCTGGTGTAGCGGTGGAATGCGTAGATATCAGGAAGAACACCTGTGGCGAAGGCGGCTAGCTGGGCCGGGTCTGACGCTCATCCGCGAAAGCGTGGGGAGCAAACACGG
+
AB;959BC<???D?CABA<??=AA<B?;;:ABD>:9:BD9::BBBC=B@A=@B??@?<=3929;>==?9?ABBHD5::ACDC9BB::8:DD2@;??69::A?@@ABCDEBF>B;;8;BA>A@AC@C?@;;;@<;;;5:A;@<@?B?@A<ACCCAAA=;;4;=<;;BBDAA;;;@AB?B@CC@CCC@BAAA=??C=@=@A>AB@@@AA@9@5;;0;??@@A@@@<000)/9///)5555555&555<A056554
@N9IO0:01012:06328
TACGGGGGGAGCGAACGTTGTTCGGAATCACTGGGCGTAAAGGGCGTGTAGGCGGCTGGATAAGTGGGATGTTAAATCCCCCGGCTCAACCGGGGACCTGCATCTCATACTGTTCAGCTCGAGCACATCAGAGGAGACTGGAATTCCCGGTGTAGCGGTGAAATGCGTAGATATCGGGAGGAACACCAGTGGCGAAGGCGAGTCTCTGGGATGATGCTGACGCTGATGCGCGAAAGCCAGGGGAGCAAACGGG
+
A@;;:;:;%;A@::3:99:@A;?@?@69;AAABB<BCBBB=BB=BAA;:5/200)//:67=A=@BAB=BCCC=>>6;;;;;*55>9992;5;AA3AA?;;;BBCCCCBBBB;;29<555<<<<=DC???CBDA:;:@BBD@E=B8::6;?B@BBBBC>B:997:CBBBCCCCCBBBD>BB<C@DCC@CBCB?BCC@C?CCC=B?=BA?;4?@AAABB@?>>8=?BCBCBB?>><4:=;?A<<1@BABA9???9
@N9IO0:00971:06383
TACGAAGGGGGCTAGCGTTGTTCGGAATTACTGGGCGTAAAGCGCACGTAGGCGGATATTTAAGTCAGGGGTGAAATCCCGGGGCTCAACCCCGGAACTGCCTTTGATACTGGGTATCTGGAGTATGGAAGAGGTGAGTGGAATTCCGAGTGTAGAGGTGAAATTCGTAGATATTCGGAGGAACACCAGTGGCGAAGGCGGCTCACTGGTCCATTACTGACGCTGAGGTGCGAAAGCGTGGGGAGCAAACAGG
+
@@@;;4;@@A2ADCCECC=???BB?D=@>@BABB>???CC799?@DABA@@<@A=ABBCB>B@BBA@AFD;BBBC<AAB<BBB8AA@@<?@@3@<@>;;;C?BB>BCCBDCGE>BB@@AB?:::@@@<@3;::5:>??;;7;@D@C?CCCDCCCBCB@DBAA<A?ABAAA@@BA<@?=882959?A=BB@@<@A@=@=;;7;A@A@;;6;@@BB@AAACCBBBCA;:8;CBBCC>CCCCCDC;BBBDD<B::6
@N9IO0:00972:06399
TACAGAGGGGGCAAGCGTTGTTCGGAATTACTGGGCGTAAAGGGCGCGTAGGCGCCTGCTAAGTCGAACGTGAAATCCCCGGGCTCAACCCGGGAACTGCGTCCGAGACTGACAGGCTAGAATCCGGGAGAGGGATGTGGAATTCCAGGTGTAGCGGTGAAATGCGTAGATATCTGGAGGAACATCGGTGGCGAAGGCGGCATCCTGGACCGGTATTGACGCTGAGGCGCGAAAGCCAGGGGAGCAAAGCGGG
+
CCD@>;;:;:*;C@BBA@<@A=AA@BAD@DCCCD=BBBCC?CC?BCBBBBA?9:;::;CCC?AACBB>;;;B@C>DDDC;CG?BBBB@CD>CG=B=B9;;BBA@C;;;CCAAABB@BBBCD?AB@CC>CAAAE?DCB=>:=9B?A8AA89:ABCCC?CCDE=@@@@@;;;BA;;;B=BB?B@BBB@@=@B?BCD@C?CC@BBBB===800+0;@@A>BBBB@B;;;=?AA;;;0;?49:AA7ABBBC66:@?9
@N9IO0:00976:06394
TACCAGCACCTCGAGTGGTCAGGAGGTTTATTGGGCCTAAAGCATCCGTAGCCGGCTGTTCAAGTTTCCGGTTAAATCCACACGCTTAACGTATGGGCTGCCGGAAATACTGTTCAGCTAGGGAGTGGGAGAGGTGGACGGTACTCGGTAGGAAGGGGTAAAAATCCTTTGATCTATTGATGACCACCTGTGGCGAAGGCGGTCCACCAGAACACGTTCGACGGTGAGGGATGAAAGCTGGGGGAGCAAACCG
+
BBB???9:;>A@AABBC?BA:;5;;5;>6>>9>A.;2:<<.78?BA?BBAAA5;5;???=AB8;;B<A>B;?4:9.4@79>@@99929.499@<DD=B;;;=A;A@6;;AABB?BCAACBBA0;;;@@8@ABB?AB??;;2:==>>>=@@@=@?BBB2:::::$7;-37/89<9::=7;;5338633-3399-333/36=A8??<@D?978=?==??=ABACB???:::29AADD5=888888(8<=<@4<08
@N9IO0:00981:06397
TACAGAGGTCTCAAGCGTTGTTCGGATTCATTGGGCGTAAAGGGTGCGTAGGTGGCGGGGTAAGTCAGGTGTGAAATCTCGGGGCTCAACCCCGAAACTGCACTTGATACTGCCTTGCTCGAGTACTGGAGAGGAGATTGGAATTTACGGTGTAGCAGTGAAATGCGTAGATATCGTAAGGAAGACCAGTGGCGAAGGCGAATCTCTGGACAGTTACTGACACTGAGGCACGAAGGCCAGGGGAGCAAACGGG
+
A@@AAAA?CBBBC=A@@@=@@=AD=AA@CCCAHD>;;;CC>BF>CCDDC?@?@C@ABCB;BB>AB?AA=;;9999*8;97888&7=7929<<0999)9@99:9A<@?><@ABB>A6;;@@@@@@AAA@;?@;;4;9;<6<8>197*7;;:;@0/----//:;588A???@@>@;9:@?;??A>A??;?@99299:398@@C<??;87<;8777=6<@AB@@@B;::93<:<;>*/)/)0/88&///::13333
@N9IO0:01014:05767
TACACGAAGGGGGCTACGCGTTGCTTCGGAATCACCTGGGCGTAAAAGGCGCTTGTAGGCGGACCTGAGTTAAGATGCGGGGGGTGGAAATCCCGAGGCTCAACCTCGGAATTGCCTTCGATACTGGCAGTCTTTGAGTCCGGGAGAGGTGAGTGGAACTCCTAGTGTAGAGGTGAAATTCGTAGATATTAGGAAGAACACCAGTGGCGAAGGCGGCTCCACTGGCCCGGTACTGACGCTAGATAAAGCGAA
+
;;44444.5555$/////---(,,,0,,(,(,,,70555)//////&/)/779.666/5994/0)/-.--(/)////-/7777#/-(--(-68)--=6@;:?8:6<>>6:7<677/36:<<=BAAA?BBCC@@@<?BBDA@AA7000/6===:@B6<68=>=AA?@?<;>>=5<755(2.5575566<;38:,2,57/7:<678574:77.5222+256-577=3:7.757::9A?A=:///66;A8>:::=
@N9IO0:01020:05767
TACGAAGGGGGCTAGCGTTGTTCGGAATCACTGGGCGTAAAGCGCACGTAGGCGGATTTGTAAGTCAGGGGTGAAATCCCGGGGCTCAACCTCGGAACTGCCTCTGATACTGCAAGTCTCGAGTCCGGAAGAGGTGAGTGGAATTCCTAGTGTAGAGGTGAAATTCGTAGATATTAGGAAGAACACCAGTGGCGAAGGCGGCTCACTGGTCCGGTACTGACGCTGAGGTGCGAAAGGCGTGGGGAGCAAACAG
+
AABCB@BDED3C@AAAA@<???@B?B8;;BB@AB=998>A5:9::B@:;;@<@@7=@A39:@===>@@@@7@@>B9;;;8;CC:BBCC?C=@@B<><@000>B@0;;@;9878>177==?>??BA=A=A;>?@5;;;9@<7<:>9>8665>9@9;9/,//<<3<6////79<4505<5;0557:::29<8;2887272/0)/9/55;;49>1625@=?@?@@@@999999/77:)/)/88:::+////;199<
@N9IO0:01020:05768
TACGTAGGGTGCGAGCGTTAATCGGAATTACTGGGCGTAAAGCGTACGCAGGCGGCTTTGCAAGACAGGTGTGAAATCCCCGGGCCTAACCCTGGGAACTGCATTTGTGACTGCATGGCTAGAGTCTGTCAGAGGGGGGTGGAATTCCACGTGTAGCAGTGAAATGCGTAGAGATGTGGAAGAACACCGATGGCGAAGGCAGCCCCCTGGGATAAGACTGACGCTCATGTACGAAAAGCGTGGGGGAGCAAAACAGG
+
BBCBBACC9;:CBBB:=;?C>B;;5;5;2;BBBB=@@@@@;@@A;;;BBBB?@@9;:B<@@@;@@ACB@BC???B=@???5?@8>;::399(7==6=5:==<ACG>BABBA;;;BBC?DBBBCCAA;::@@@@@@@@@&@@=@?BAH@BBBCC;;;BACABBD=D@@@DBB@@@B@@@>A?00,000,0:0929<?:>;9955>>A1>F?5=99.9959::9@@===995555555&59955555$555599+9<<8
@N9IO0:01021:05802
TACAGAGGTCCCAAGCGTTGTTCGGATTCACTGGGCGTAAAGGGTGCGTAGGCGGTCGGGTAAGTCTGATGTGAAATCTTGCAGCTTAACTGCGAAACTGCATTGGATACTATTCGGCTTGAGGTCTGGAGGGGGGACTGGAATTCTCGGTGTAGCAGTGAAATGCGTAGATATCGAGAGGAACACCAGTGGCGAAGGCGAGTCCCTGGACAGATCCTGACGCTGAGGCACGAAAGCTAGGGGAGCAAACAGG
+
?BCBB?@<@AA9A;?>>=.55499.5579>;;9>3;<C=@8DD>;:9;@AA<AB>@@AA:A?8AACCBAA99444)49<)////<<2929;;9494)48849439.45<BBCD@BB@B?7;;;7@<?@;9:7733#3::A8=9B?AA39097=AB@@?@AAB=BA@@????A@@9::?>B?B>AAB@AAA@;B99374<<<=:77*3>:=;?;;:>>==?9973;33-444333(38<8;<<0<<<<=9=:;4
@N9IO0:01023:05763
TACGGAAGGTCCGGGCGTTATCCGGATTTATTGGGTTTAAAGGGAGCGTAGGCCGAGATTAAGCGTGTTGTGAAATGTAGATGCTCAACATCTGCACTGCAGCGCGAACTGGTTTCCTTGAGTACGCACAAAGTGGGCGGAATTCGTGGTGTAGCGGTGAAATGCTTAGATATCACGAAGAACTCCGATTGCGAAGGCAGCTCACTGGAGCGCAACTGACGCTGAAGCTCGAAAGTGCGGGTATCGAACAGG
+
BBBB@B?B?BA>AB;A??;?AA:@:;;;0;@=BB8@?8==6=@/99:9:?A=A8;5<<<7<8<4559<8<@@@<3/////4955===<9955555::55545556=>:=?C@CC=C=B49;;;@;9;C;55055;;0568<:?7;;;>8<<55544.4444(488<7<<AAAABD;;;?BA<??@59:?249<>8=;@>>?@?BB@@;>A@@@@?BAAA;;;BBA=@@B<99@,99==>;3;=BBB=@@??=
@N9IO0:01035:05769
TACGAAGGTGGCAAGCGTTGTTCGGATTTACTGGGCGTACAGGGAGCGTAGGCGGTTTGGTAAGCCCTCCGTGAAATCTTCGGGCTCAACCCGGAAAGTTCAGAGGGGACTGTTCAGCTAGAGGATGGGAGAGGAGCGCGGAATTCCCGGTGTAGCGGTGAAATGCGTAGAGATCGGGAGGAAGGCCGGTGGCGAAGGCGGCGCTCTGGAACATTTCTGACGCTGAGGCTCGAAAGCGTGGGGAGCAAACAGG
+
@@BCC?C@CC@BC?B@@@;AA=CC>BFF>BBHGE>;;;@@@@A:;;;BBAA>;:4:@9@>BD>AAD:??=BBCCE?CBB=@AB=;:9B@DC>B@BC>CC?DAABBBB3;;99;=?>@B;;;@A=ABBB=BDCD>B@@@@@?B@CADG?C>BB;;;BB=AABB<BD;;;@@A@??;;<0;B?C@C@B@B?AB@CCC@D@CC?BBCBAAA<@;===@9????AAAA@?@:998888)73;8777.7?B@B9@;=8
@N9IO0:01035:05781
TACAGAGGGTGCTAGCGTTGTTCGGAATCATTGGGCGTAAAGGGCGTGTAGGCGGTCTGTTAAGTCATGTGTGAAATCCCTCGGCTCAACCGGGGAAGGACGCATGAAACTGACAAGCTAGAGTACCAAAGAGGGGGGTGGAATTCCCGGTGTAGCGGTGAAATGCGTAGATATCGGGAGGAACACCGGTGGCGAAGGCGGCCCCCTGGTTGGATACTGACGCTGAGACGCGAAAGCGTGGGGAGCAAACA
+
CCBBCDCC=AAA@A?::;<@A?@A?A@DDFCADL>B@:9;7;=9@ABCAAA=::6;A@@>696:BBBBBABBAAB=BCD>C@?<?AAC=B@BDD:B>A>BBBBBABBC<@?ABBB?B?@899??AA@CC>CCCCCCC)CC@C<><>D:A>B@@@A995999?8?@989A@BA>???>4>=5;5?@@?A?BB?A>>9><@@9?>?>.?A=A?B?C;;;96:6222::<=><=;::1;;>>AAB6>>>?>4=7
@N9IO0:01035:05784
TACGGAGGATCCAAGCGTTATCCGGAATCATTGGGTTTAAAGGGTCCGTAGGCGGTTTTGTAAGTCAGTGGTGAAAGCCCATCGCTCAACGGTGGAACGGCCATTGATACTGCAAGACTTGAATTACTAGGAAGTAACTAGAATATGTAGTGTAGCGGTGAAATGCTTAGATATTACATGGAATACCAATTGCGAAGGCAGGTTACTACTAGTGATTGACGCTGATGGACGAAAGCGTGGGGAGCGAACAGG
+
BAAB@CD@@AA?C@C;;;AA@A@B@B@CCDE:C?8CC>DF>CC=DH?BBBB:@A<ACC<BCC@CCBCBCB:@DFG>BBB4:5=;;@AB<@?8<A8B?BB@C?BC?;:;@???@@=@@BB@CC@C@BB@@@@B?AAB<??C??=?AA???@??>@=::6:@@A=A????AAABCC>@??99296=;94>,3.38881;1733,34:=789@??::5@=@@?:@>?;::4:@;;;0;==>>@@6@A@@@9;::;
@N9IO0:01046:05772
TACAGAGGGTGCGAGCGTTAATCGGAATTACTGGGCGTAAAGCGCACGTAGGTGGCGACGTATGTCGGGTGTGAAAGCCCCGGGCTCAACCTGGGAATTGCATTCGAAACTGCGTTGCTGGAGTACGGAAGAGGAAGGCGGAATTCCCGGTGTAGCGGTGAAATGCGTAGATATCGGGAGGAACATCAGTGGCGAAGGCGGCCTTCTGGTCCAGTACTGACACTCAAGTGCGAAAGCGGTGGGGAGCAAACAGG
+
BBBCCBBB>ABAA@@:;;?B?ACC@C@C?BBBBB=;;;;;0;;;0@0000A>>A@C;;;;;;;;;@AA;@@@CCC=@@@@3@A<@@@@@B?BCB=B@C@BBBC?CCDD>C899AA69:@@9??ACCG?B?BBB?C@C<???A7:89C=B>ABBCBDD?CCBD=AA?@>@?????AAB<@B?B>BA@AA>?>=@??<??BB<?=??CCC>AB>AADAAABBBAB>>>?989A76=4955+2222&22///(///3
@N9IO0:01057:05761
TACGTAGGGTGCGAGCGTTAATCGGAATTACTGGGCGTAAAGTGTGCGCAGGTGGCCGCGCATGTCGAGTGTGAAATCCCCGGGCTTAACTTGGGAATTGCGCTCGAAACTACGTGGCTCGAGTGTGGCAGAGGAAGGTGGAATTCCACGTGTAGCGGTGAAATGCGTAGAGATGTGGAGGAACACCGATGGCGAAGGCAGCCTTCTGGGCCAACACTGACGCTCATGCACGAAAGCGTGGGGAGCAA
+
BCCBBBBC<@@C@A?@C@=@=A::4;=@5;;;;;0;D@AA:@;;;ABB@AA@CC>@=@A??@AAAABBAAC?:::5:@@@-::5:A@D@CD?BB8?==8<999???AB<@@@;;00,0@@@@A:98=7=<<;;9=(/(/6)/(/(/4<=6;:;;888-2777/866=;885;;9<9;656.7/779;A@@@7;;=;>9;;:=3:3:<=D:A<@<?>>;;:@::96527757225(59886::,87866
@N9IO0:01027:05855
TACGGAGGGTGCGAGCGTTGTCCGGAATCACTGGGCGTAAAGGGCGCGTAGGCGGCGCGAGGAGTCGGGGGTGAAAGTCCGGGGCTCAACCCCGGATCGGCCTTCGATACTCTCGCGCTGGAGCACAGTAGAGGCGGGTGGAATTCCGGGTGTAGCGGTGGAATGCGTAGAGATCCGGAAGAACACCGGTGGCGAAGGCGGCCCGCTGGGCTGTGGCTGACGCTGAGGCGCGACAGCGTGGGGAGCAAACAGG
+
AA@@;?AA<BBCCBBBCC?AAA?@=@=AABCBBB=????A7>=5:::A@==;00,0@@@??@@AA>====,@@AA9AAB=@AA7BBAB=@@@7@;AB;;9:@B?BCBBB?@@@@B:;;BC?;;;BA@@BBB;:6:AA:AB=@<C=A?AC?BBAAADD?CC?C?BB@@@BAA@@@@>A>B?BB@BCB@C>AA>ACE@B><;5;<0:B@AE>CBCBB?BB;;<BA@A@@9BBB959@@A@4843+8<;?=6::?>
@N9IO0:01030:05824
TACGGAGGGTGCGAGCGTTGTCCGGAATCACTGGGCGTAAAGGGCGCGTAGGCGGCCCGTTAAGTGGCTGGTGAAATCCCGCGGCTCAACTGCGGGGCTGCCGGTCAGACTGGCGAGCTAGAGCACGGTAGGGGCAGATGGAATTCCCGGTGTAGCGGTGGAATGCGTAGAGATCGGGAAGAATACCAGTGGCGAAGGCGTTCTGCTGGGCCGTTGCTGACGCTGAGGCGCGACAGCGTGGGGAGCAAACAGG
+
ABBB@BCC=BABBB@@@A>BB@@C@C@CCBB=??9??@AC>CC>CCCCCCB;9:7;C<BBAC@CBB?B>>;@BAA=B>>5=00,0===<A:9;FCC9BBBB?A?BDBBBCCC?BB@@@BB@@@CBAA>AA@??39:;ABB<A=A>CB=B>AABB@BC@CC@HAGICCBCAA@@BAAB<A=@@=A9;86;<C@>>=8=>=>?9<A?@@BD=B?BB:CCB666<@9:99>ACB;;:@@@BAAAA9AAA@@90009
@N9IO0:01033:05858
TACGGAGGGCGCGAGCGTTGTTCGGAATTCTGGGCGTAAAGCGCGTGTAGGCGGCCTGACAAGTCGAATGTGAAATCCCGGAGCTCAACTCCGGAACTGCATACGATACTGTTAGGCTCGAGTCTCGGAGAGGATGGCGGAATTTCCGGTGTAGAGGTGAAATTCGTAGATATCGGAAGGAACACCAGTGGCGAAGGCGGCCGTCTGGACGATGACTGACGCTGAGACGCGAAAGCGTGGGGAGCAAACAGG
+
ABBB@BBB=???@?>8899>=:?@8>0905<==6=>>>>6<;@:;;CCAB?BC=B>ABBAF@DDC;;9<<;CFH>BBC=B?AA@A>>9>@@<B?C@C@@ACCCCCCCCCBBB@BB@CB@BACCCCCJ@BBBB;;;D?@@=@>@@9A<@<@B;;;CB?B@??<??AB:::?=997;28284?6?BB<?>AB@BBB?C?BB>B=@ACB>6888==:AABB@?=89595A@AB;;;6;;;;@AA7AAAAB=@@@7
@N9IO0:01042:05857
TACGGAGGGGGCGAGTGTTGTTCGGAATTACTGGGCGTAAAGGGCGCGCAGGCGGCATGGCAAGTCGAGTGTGAAATCCCTTGGCTTAACTAAGGAATGGCGCTCGAAACTACCTCGCTGGAGGGCGGGAGAGGGAAGTGGAACTCTCGGTGTAGGGGTGAAATCTGTAGATATCGAGAGGAACACCGGTGGCGAAGGCGGCTTCCTGGCCCGTACCTGACGCTGAGGCGCGAAAGCGTGGGGAGCAAACAGG
+
ACDD@B@A@A1??BBBBC9:9<@A>A>A?C@?@F>ABABC<AA<AB;;;;;5;@9?@CC?BB?CBBBDE@A@BBB=BBF?C@C?AA6:3999189?;@@?AA??@?@@9???C?BAB@@@>ABB=BBC>BCBBA;>8<=@,0*0>??@@=:98@<<<2=A>>8CCCC???A>:99>9=?A5;4:::<B49:29=95:.55.557<8==:=@7;;==57755-----90-/448808333<::&5:=?@;:9;6
@N9IO0:01056:05850
TACGTAGGGTGCGGGCGTTAATCGGAATTACTGGGCGTAAAGCGTGCGCAGGCGGCTCCTTAAGTCAGATGTGAAATCCCCGGGCTTAACCTGGGAACTGCGTTTGAAACTGAGGGGCTTGAGTGTGGAAGAGGGGGGTGGAATTCCAGGTGTAGCAGTGAAATGCGTAGAGATCTGGAGGAACACCGATGGCGAAGGCAGCCCCCCTGGGCTAACACTGACGCTCATGCACGAAAAGCGTGGGGAGCAAACAGG
+
B@BB@@@B6;;BCD=C;;8;=@A@;B7<7<AACA=BABBA7?>?9;8@;;;?AB=AAB@C@C=A;:;:99=444<4<?@@2?D<CCAD@A?ALE?E@A@@@;;;.;AA8=883333&44.4<<==>>;@9;;>????)@@=A7;7;?BB?DDCCC<;;BBDD?DC;;:;@=>:99>=8<>683:5545>AA?BA@<?:99999:::#:??6=>@<@@@A9::A?@@<<:@??9::9&9?;@=BB9B=BCE=AAA?
@N9IO0:01018:05896
TACGGAGGGGGCTAGCGTTGTTCGGAATTACGTGGGACGTAAGCGCGCGTAGGCGTCTTGCAAGTTAGAGGTGAAAGCCCGGAGCTTAACTCCGGAACTGCCTTTAAAACTGCATCGCTAGAATCATGGAGAGGTTAGTGGAATTCCGAGTGTAGAGGTGAAATTCGTAGATATTCGGAAGAACACCAGTGGCGAAGGCGACTAACTGGACATGTATTGACGCTGAGGTGCGAAAGCGTGGGGAGCAAACAGG
+
BB@@=@BBBB5BCCCCBC>A@>BB?>:>:000-.-),,---(---8//////399///69;;8=>8@BBB?BBBB=BBA;A<A@@A=A=ABB>B@B:;;AA=??9@@@5@@@???@8::B??<?AC?C7@A98496AABB8C8C@B>AA:?:;@BCB?BBBB=@5:58889>?A;>:7;7//,/<=7<=??=??@<?<@?BBDF@BBC@CBBCBBBB@BBBAAABBB?BBBBBC788>88893:??AC:???>
@N9IO0:01029:05898
GACGTAGGGTGCAAGCGTTGTCCGGAGTTACTGGGCGTAAAGCGCGTGCAGGCGGCAGGACAAGTGGCGGGTGAAAGCGCCCGGCTCAACCGGGCGAGTGCCGGTCAGACTGTCGTGCTGGAGTACCGGTGAGGGACGTGGAATTCCGGGTGTAGCGGTGAAATGTGCAGAGATCCGGAGGAACACCAGCGGCGCAAGCGGCGTCCTGGACGGAGACTGACGCTGAGACGCGACAGCGTGGGGAGCGAACGGG
+
BBA?=777*9>>?=A@@@<@<<;@9000*0>=@A<BBBBC7;:??@@@ABA?BC?CDB?AAA<@@B?BDG>CCGE>CCBBI=C?A@;;7;@BD>CB@@@??<??AAB@@@BBBCBBBBBC>BBBBB?A<AA;;;0;@@@A?C@BAC@CG>CCBAABB>BBBB<AA@@@@@AABBA?B?AC=@=@AA>BBBD?CCBC@@??;?;:;>BD=AAB=@@@???@@????@BBCCCCCBBBCCCCCC9@@@@A<@CC;
@N9IO0:01032:05879
TACGGAGGGGGCCAGCGTTGCTCGGAATTATTGGGCGTAAAGGGCGCGTAGGCGGTTCGGTAAGTTTGATGTGAAATCCCATGGCTCAACCATGGAACTGCATCTCATACTGCCGGACTAGAGTCTGGGAGAGGGAAGTGGAATTCCCGGTGTAGCGGTGAAATGCGTAGATATCGGGAGGAACACCAGTGGCGAAGGCGGCTTCCTGGACCAGTACTGACGCTGATGCGCGAAAGCTAGGGGAGCAAACAG
+
AADC>@@DDG5A?AA@?@4::@A@=@?C8::<?=6=@9;;09:6<8>>AAA<>?=B>AA@CD=AAA<@@DCBBBC<;;;6;AA?CCBB@C9;;B>B?ACAEBB@AABBABAA@4;5;@>BA:;;;;CC=BBAAA<A?ADF?D@CACD=@?@CCCBBB>BCCD>CBBBBBBAA@@;;;0;B?C@BBE@BAA@@BBB>A@DDACC?B>@@=994:@A=@?BAAAAAA@A????AAA=BCCA@@@29773;/833
@N9IO0:01033:05883
TACGTAGGGGGCAAGCGTTGTCCGGATTTATTGGGCGTAAAGCGCGTGTAGGCGGCCAGGCAGGTCCGTTGTGAAAACTGGAGGCTCAACCTCCAGACGTCGATGGAAACCGCTTGGCTAGAGTCCGGAAGAGGAGAGTGGAATTCCTGGTGTAGCGGTGAAATGCGCAGATATCAGGAAGAACACCGATGGCGAAGGCAGCTCTCTGGGACGGTACTGACGCTGAGACGCGAAAAGCGTGGGGAGCGAACAGG
+
BC@@@BAAAA0AC>A@B@69;57<459:)9@6<A6>@:89/::=@ABCBBA=AB5;5;?8>AA<BB=AD5;;;;<;*5:C9>?=@B@B=A=@A<@@@??AA;::A?CA=C?@@@?A@CDCBBBCC@C>A=@@@;@AB@AA<?;?=A=AC?BBBABBD?AACD>BBBBBA:::A99:A<?9?A@BCB@BB;;7;AA=A@BBB@@ABCCCC>AAA>??DDAAA?:;;BA;;;@<<<;*;?>@DDD;A@BB@:?>@9
@N9IO0:01038:05908
TACGGAGGGTGCAAACGTTGCTCGGAATCATTGGGCGTAAAGCGCACGTAGGCGGCCTGGCAAGTCCGACGTGAAAGCCCGGGGCTCAACCCCGGACGTGCATCGGAAACTGCTTGGCTTGAATGCCGGAGGGGCCCAGAGAATTCCCGGTGTAGAGGTGAAATTCGTAGATATCGGGAGGAATACCAGTGGCGAAGGCGCTGGGCTGGACGGTGATTGACGCTGAGGTGCGAAAGCG
+
@A?A=@AA=BBCCB>B><8=9989=>;?>5505;2::4;;04::@BA???C?BC9B:BB9@?<@BB?ABB;;9DF7BCC6:::.;AA@4;;;&;>BB<@A<<<0/)/<3<<ACF?B?AB6:5?;;:@D<@?;>0>C=;;6BB@C@?>7B@B@>>@@@<@AAA=A?AAAAAA@?=9::+87,3,3>@<A93728?@=A=A?8899,33=6:;;>=<==:>AA@@@:::5:>=>??1::>
@N9IO0:01053:05886
TACGAAGGTGGCAAGCGTTGTTCGGATTTACTGGGCGTACAGGGAGCGTAGGCGGTTCGGTAAGCCCTCTGTGAAATCTCCAGGCTTAACCTGGAACAGTCGGAGGGGACTGCCGGGCTAGAGGACGGGAGAGGAGCGCGGAATTCCCGGTGTAGCGGTGAAATGACGTAGAGATCGGGAGGAAGGCCGGTGGCGAAGGCGGCGCTCTGGAACGTTTCTGACGCTGAGGCTCGAAAGCGTGGGGAGCAAACAGG
+
CBBBC@C@BB@BB?A@@?;@F?BB@CGF>BABBG>AAACCCCF>9;:@A@@@CD?C=::7;A?BCC>BBB@@BBB=BB@A<@@=?@895:?BB?C@B>>==@;9:::*9<3336;;5443?@>8<887)7AAA>@?783?5;55/57/73222777=65337.5///76;=>>====>7@A=A>A?B?B9;;8;BB@G@CC@BBB;;;C>B>@@@C>;;;ABB;;;@@5;;;;9:.9==:999*5=<9;255=7
@N9IO0:01038:05922
GACAGAGGGTGCAAACGTTGTTCGGAATACTGGGCGTAAAGCGCGTGTAGGCGGCTTGGCAAGTCGGGTGTGAAAGCCTGGGCTCAACCTAGGAAGTGCACTCGAAACTGCCTCGCTGGAGTGCCGGACGAGGAAAGGCAGGATTCTACGGTGGTAGAGGTGAAAATTCGTAGATATCGAGAGGAACACCGGTGGCGAAGGCGGCTTTCTGGACGGTTACTGACGCTGAGACGCGAAAGCGTGGGGAGCAAACAGG
+
BBBBABAA:;::@D:@??@AA>A@<>+000000(4:944)44<9556<;@>:;5;A4;6;H@BCCCJ>;00@@@300,0//)/9:=8=9<87171///////99:?7B@?96////69)/7@?8083----71681818==588*///--3//(//899173333&34;3335555559;<44.4.4::29499=???4918<;7:9.:=?;???5;4;;:;?;;;;00000000=A,9:99>>?4@AAA@:@::4
@N9IO0:01042:05922
GACGGAGGGGGCTAGCGTTGTTCGGAATTACTGGGCGTAAAGCGCGCGTAGGCGGCCGGTCAAGTTAGGCGTGAAAGGCCTGGGCTCAACCTGGGAACGGCGCTTAAGACTGATCGGCTGGAGTCCGGGAGAGGGTGGTGGAATTCCCAGTGTAGAGGTGAAATTCGTAGATATTGGGAGGAACACCGGTGGCGAAGGCGGCCACCTGGCCCGGCACTGACGCTGAGGCGCGAAAGCGTGGGGAGCAAACAGG
+
CCED?99:9:)9AAABBC@BB?@A=A=A>BBBBD>BBBBB:@???BBD@@@=9949696:BC@CC@BB?BBBBCB5;6;=@?A9A@@A<B?B@A8?59:2999==C?CCCCCBCCC8;;;7;ABC<A@7;:@@@;@@<@A?A5;6;@9?BBBABAAA?BBAC;A=???C@C@@?6>?8@@<A>A@@9>;=?9>9949?BB@CACGAAA=AC;@=;;;;BAAB@@@;;6;BBAAA6:<??AA@8ACCCC=?@?=
@N9IO0:01043:05913
CCCCAGCGCCACAAGTGGGGATCGCATTTATTTGGTCTAAAGCGTCCGTAGCAGGTTCTGTAAATTTCTTGTGAATTTGTTATGCTTAACATAACAGAGTGCAGGAAAGACTGCAGAACTTGGGATTGGGAGGGGTAAGCAGTATTCTCGGGGGAGCGGTAAAATGTTATAATCCCGAGAGGACTACCTGTGCCGAAGGGGGCTTACCAATACAACTCCGACTGTGAGGGACGAAAGCTAGGGGAGCGAAAAGG
+
>?>3::;99;>=B5;;;;;.:;:99?=?5@BB8B>@BBBC?CCACC9;<;;;AA=C?C<;;DD=BA0;;599:?8DD6654599:@<@<@A;:5:?;:99@@@A=AB<?@CABBBAB>BB?BC>BB?BC;>>DD:CC?9:9BBBB?AABCEGH3?:::;::99+9@@6??><?@@278;=;8?@??@=747:94:8+5555$2915559157./)..54335;77777=062222'57/..33)....222&28
@N9IO0:01052:05932
TACGGGGGGGGCAAGCGTTGTCCGGAATCATTGGGCGTAAAGGGTGCGTAGGCGGAATGGTAAGTCAGGAGTGAAAGACTTGCGCTTAACGCGAGTTCTGCTTTTGATACTGTCATTCTTGAGTGCGGAAGAGGGAAGTGGAATTCCCGGTGTAGCGGTGAAATGCGTAGATATCGGGAAGAACACCGGTAGCGAAAGCGGCTTCCTAGTCCGTAACTGACGCTGAGGCACGAAAGCGTGGGTAGCAAACAGG
+
CBCCDDDDDD"DD?CBCI@BBI@C?@?CAAA>AE>BBDDD<??9@A@@@BB@BB?C@FC>@@?BA@@A?A@@@BB<ABBB6;;AAB=B@CBA@;;;5;;A;;;;.;@BB;;;CCCI@CB@BB@@@@@5;5;;;;0;=@>>9=8=9==6=?::8?=8928===8?ACBB@@@@@>>>>5>>AA7;;@;?<?@??:99-99929?4;5;@?=?=?9:7:CAAAA@B@@>;@A;;;G6;;:99B8>?@<BB<BBB>
@N9IO0:01058:05917
TACAGAGGGTGCAAGCGTTGTTCGGAATCATTGGGCGTAAAGGGCGTGTAGGCGGTTTGTTAAGTCATGTGTGAAATCCCTCGGCTCAACCGGGGAACGACGCATGAAACTGACAAGCTAGAGTACCAAAGAGGGGGGTGGAATTCCCGGTGTAGCGGTGAAATGCGTAGATATCGGGAGGAACACCTGTGGCGAAGGCGGCCCCCTGGTTGGATACTGACGCTGATACGCGAAAGCGTGGGGAGCAAACAGG
+
BC<;<ABC>@AAC?BCBB>BB?BC@HACCCC>BD7ABBBB=B?=@A?CBCC?@@=@C;@@?C=@ABBDCB@@;;<5ADD=E9:26>>>7<<?@@2?:?B>BBCCA@BD=@AABCC69;@@@@@<AA?A<6@@CBBCB*CG@B@C@CC?D?BBBBAAC@CBBL@BBC=;;:==;;:BD=?AAD@ABA@FDBC>A;;698@@<BBBB5BF@E@D?@@B@>>;9943::<343=<=?9??DBBBB9::;BE>DBB>
@N9IO0:01024:05977
GACGGAGGGTGCAAACGTTGTTCGGAATCACTGGGCGTAAAGGGCGCGTAGGCGGACTTGTAAGTCGGGAGTGAAAACTCGGGGCTCAACCCCGAGCCTGCTTCTGAAACTGCGAGTCTTGAGGACCGGAGAGGAAAGTGGAATTCCTAGTGTAGCGGTGGAATGCGTAGATATTAGGAAGAACACCAGTGGCGAAGGCGACTTTCTGGACGGTTCCTGACGCTGAGGCGCGAAAGCTAGGGGAGCAAACAGG
+
CCCB?@?@8998@A9@??<?@<<?;?=CABBBBC>AAABB=BC=;;:@@BB=@@<@BB=AAB?CCCCC?:9:BACB;CCCCCC8BB??9>>>3@@@@@BBBB>BBBBB<B:;:BBBBBB?BBB@CD@C@BABB@BG>BBCAC@C@C?CCCCECBBBB?BB?C?BBBCCCBBAAA?AA?A?@@=@??=?8989=??=@?AAABCC:?>A=@AA>A>B>AABCCBBA;;6;@@;;;6;A@@@BB8;;;CC=ABBA
@N9IO0:01027:05983
TACGAAGGGTGCAAACGTTGCTCGGAATCATTGGGCGTAAAGCGCACGTAGGCGGCTTCGCAAGTCGGATGTGAAATCCCACGGCTCAACCATGGACGTGCATCCGAAACTGCGGGGCTTGAGTACTGAAGAGGATCGCGGAATTCCCGGTGTAGAGGTGAAATTCGTAGATATCGGGAGGAACACCAGTGGCGAAGGCGGCGATCTGGGCAGATACTGACGCTGAGGTGCGAAAGCGTGGGGAGCAAACAGG
+
;;CBA=BB:;;CCC=B??;?BB@?=??AA;;6;C9@@;;;0;;;;ABAABC?;;:;C@CCCD>AABB>BAACBBB<AAA7:A:*...8686=>A<@C@@AA@CB@;;;8;CBBBED9;;8;BCACB@@?:>>?9??????;@>A>BA<A?AAACC;;==CEC>DABBBBBBBBBCCC=;;9;@BAA=B<;;4;AA=A?;;6;;::@@??9@ABAAAAAAAAAAAA??;=><99:5:A@@@AA6@A@@@;?==9
@N9IO0:01036:05961
TACGGAGAGTGCAAACGTTGTTCGGATTCACTGGGCGTAAAGGGCACGTAGGCGGCTCGGCAAATCGGTCGTGGAATCTCGACGCTTACCGTCGAAACGGCGGCCGAAAATACCGGGCTCGAGGGCGTGAGGGGTCACTGGAACTCCTGGTGAAGCGGTGAAATGCGTAGATATCAGGAGGAACGCCGGAGGCGAAAGCGAGTGACTGGCGCGTTCCTGACGCTGAGGTGCGAAAGCTAGGGGAGCAAACAGG
+
BBDB?BA@A@B@@@8;;;=ABAEJADD@CGFCCF?BA@@A=BE=CCC@BAC9;;@ACCC?BBC>BCDAG;;;FADADCBCCDAAAB?AA=BEA===/88*..).3::99+/6;5:D4>>AA;;;6;@@BDHFE9BBBBCD@C@CBB=@@;@A@=@@@?DBBD?CBABBA???9::AA>AB?A?BBB?B?;;5;9;:5;ABBCCBBBCF@DBABCAF>@AB@????@?4;;@AAA<AAAAABB7@@BBC=B;;7
@N9IO0:01045:06003
TACAGAGGGGGCCAGCGTTATTCGGAATTATTGGGCGTAAAGGGCGCGTAGGCGGCCCTGCGTGTCTTCCGTGAAATCCCTCGGCTCAACTGAGGACGTGCGGAAGAAACTGCGGGGCTCGAGTCCGGGAGAGGGGGGTGGAATTCCCAGTGTAGCGGTGAAATGCGTAGATATTGGGAGGAACACCGGTGGCGAAGGCGGCCCCCTGGACCGGTACTGACGCTGAGGCGCGAAAGCGTGGGAGCAAACGGG
+
AABA?:;:::*;<AABBB?BC=;:8;=@>@@=AB=@BBCC>BD=AAABAB>*00,00,0:=>0;;CC@C@C@;;;6:BB;B;;6;AAB?CCA;;8;BB;;;B>B?BBC<BAB@AAA3@@@BCBBC>BB>AAAGKJJF)ICBJ@C@CB=BBBBBBBAA=;;<C>CABBBCBCBCC?CD?BA?B@@A@@C@AA>A:;4;<@A?BDHD5BB>@@>A>A@@@@A;;;;@@@>ABABCC<A;;;:9/::9:9.9??6
@N9IO0:01049:05999
TACGGAGGGTGCGAGCGTTGTTCGGAATTACTGGGCGTAAAGCGGGTGTAGGCGGCCTCGCAAGTCAGATGTGAAATCCCTGGGCCCAACCCAGGAACTGCATTTGATACTGCTTGGCTCGAGTCCCGGAGAGGATGGCGGAATTCCAGGTGTAGAGGTGAAATTCGTAGATATCTGGAGGAACACCAGCGGCGAAGGCGGCCATCTGGACGGTGACTGACGCTCAGACCCGAAAGCGTGGGGAGCAAACAGG
+
AAAB?AAB<BBBBBCBBB;;:6;A>C=@=@?@@A<BCCCD;<;CD<BB@@@?AA>@?B@@@B@B@@@BB@BAB>>9;<<5<<@,9949:??59949??@?@@@@9@AAABB@AA6:8:@ACBBBBB>B?B????BB?<??;?8>9=1::=@?>BA:;:;BCD<B?@ABBBCCD<;<;@CB>B@BBC@BCBC@BCE?B?A@=@@BAAAB?BBC@DCAAAAC?@??<=>999/:?>9>B@::::+:@>==6=:93
@N9IO0:01052:06008
TACAGAGGTGGCAAGCGTTGTTCGGAATTACTGGGCGTAAAGGGCGCGTAGGCGGTCCGGTAAGTCCTGTGTGAAATCCCTCGGCTCAACTGAGGAACTGCACGGGAGACTGCCGGGCTTGAGTTCGGGAGAGGGAAGCGGAATTCCGGGTGTAGCGGTGAAATGCGTAGATATCCGGAGGAACACCGGTGGCGAAGGCGGCTTCCTGGACCGACACTGACGCTGAGGCGCGAAAGCTAGGGGAGCAAACGGG
+
BBA@@@@<@B@BB?BBBB7;;>B@>A>B@BCBCC>BBBDF?LF>;9;A@@@<@A=@@@D@GE@A@A?ABCBAAAA7::@=@??;=@=<:=877:6;8CBBCBBAB:;;@BBCB?BC>CCACAAA?;;;0;B>@@6@2;9;?B?B@C<@@9???;;;A=ABBC8>@@@>??@A?>?>A;@A7;6;@A>C<9;6;BB<A?AB?;;6;>AA<@@>@?<<;:?>>=>9=::7;AA>@@779?;ADG9?@BB=6=CC=
@N9IO0:01058:05976
CACGTAGGGGACGAGCGTTGTCCGGATTCATTGGGCGTAAAGCGCGCGTAGGCGGCTCGGAAAGTCGGTTGTGAAAGTCCGGGGCTCAACCCCGGGACTGCATCCGATACTTCCGGGCTGGAGGTAGGTAGGGGAGATCGGAATTCCTGGTGTAGCGGTGAAATGCGCAGATATCAGGAGGAACACCGGTGGCGAAGGCGGATCTCTGGGCCTTACCTGACGCTGAGGCGCGAAAAGCTAGGGGAGCGAACAGG
+
ACAA???@?5@BACA@@@6;;B@C?DB@;;;8;;7;ABCC0;;:9::ABBC@BB@BABA<@@/;;@@<@:;;DDC>CA@;?@?5?AAA;???5?D5::AAAAAA>@AAA??9>8??5<?>28818<=177@@A5BBBBCC?C@C?C@A@=@;;;@;;5;AAC<AA@@<;<AA@;:;A=@A=A?A?@;??=>:>:;5<@AB?BDBBEA@@:@=@;@<@CB@99//0//)//55555&5995555&55555.5;<8
@N9IO0:01061:05979
TACGGGGGGGGTAAGCGTTGTTCGGAATTACTGGGCGTAAAGGGCTCGTAGGCGGCCAACTAAGTCATACGTGAAATCCCTCAGCTTAACTGGGGAACTGCGTGTGATACTGGATGGCTTGGATTGGGAGAGGGATGCGGAATTCCAGGTGTAGCGGTGAAATGCGTAGATATCTGGAGGAACACCGGTGGCGAAGGCGGCATCCTGGACCAATATTGACGCTGAGGAGCGAAAGCCAGGGGAGCAAAGCGGG
+
AAAAA@A@A@"AC7;;BB=AA?BE@A@B????CC=AA:::5;@;;;;BBBC@?A=?;@>@@A>@?;;;@@@AAAA<BBB:@@:9:C=A<>;;;;-:=BBCCCBBBBAAABBB?BA>,00+0+00+//)/7///)44444.47<0646>8::::5445:>AB;BABABCBEDDA;;;=@@5;5;@@=@>AA=A?@?A?AC;??>?9=>=>>494:?=:<==9944445:99344(4:39:=</:555=7::;?8
@N9IO0:01063:06003
TACGGAGGGTGCAAGCGTTGTTCGGAATCACTGGGCGTAAAGGGCGTGTAGGCGGTCTGTTAAGTCTGATGTGAAATCCCTCCGCTCAACGGAGGAACTGCGTCGGAAACTGGCAGACTCGAGTACCGGAGAGGAAGGTGGAATTCCCGGTGTAGCGGTGAAATGCGTAGATATCGGGAGGAACACCGGTGGCGAAGGCGGCCTTCTGGACGGATACTGACGCTGAGACGCGAAAGCGTGGGGAGCAAACAG
+
CCCD=@@E>BAA@=@A@@;AC?BB>B?BCFDCCC?;==BD?DG=CC@@A@@?CC?BBBBB?B@CCCC@@;;;AAC>BBB>CD=??A??:?A>994:=@@AAA@??:?@9=;;6=@A@???ABCCBB?B??>;?<?:@;;:5;;?:>>-9.8;:;??>;>@??9;;;@B?>?==888=4@?<??:::?B??@=@CD@C?AA594:>AAC<999>A@A@A>>>@A=??9959ACBB:@622A;;.999=;0644
@N9IO0:01018:06044
GACAGAGGGTGCGAACGTTGCTCGGAATTACTGGGCGTAAAGCGCGTGTAGGCGGACCATTAAGTCAGGTGTGAAATCCCTGGGCTCAACCCAGGAACTGCACTTGAAACTGGCGGTCTTGAGTGATGGAGAGGGATGCGGAATTCCCGGTGTAGAGGTGAAATTCGTAGATATCGGGAGGAACACCAGTGGCGAAGGCGGCATCCTGGACATTGACTGACGCTGAGACGCGAAAGCGTGGGGAGCAAAACAG
+
;:CCCCCC>CCBC@=@@@:BBBBA?B8:8:AAAB=?????9@@@@@@CAAA>AB?@@<@C=@>ABBCC=@@BA@B;:::8;BC?BBBC>BB>AD@D?BBB@@@A?AAA<AAA>;;5;@@5:;?:::@@699@@E=CCCCE@B>B=BB>B@BEHCCBB@ABDE?F?BCCCBBABA@@@9@A>A>ABB????@=@?@:=::939999<@D?BAAA?@@@BAAAAAAAA@?>A;;:;.9933399+333/66*69:
@N9IO0:01030:06017
TACGAGAGGCCCAAACGTTATTCGGATTTACTGGGCTTAAAGAGTTCGTAGGCGGCGCGGAAAGTAGGGTGTGAAAGCCCTCGGCTCAACCGAGGAATTGCGCTCTAAACTGTCGCGCTTGAGGAACCTAGAGGTGAGCAGAACTGATGGTGGAGCGGTGAAATGCGTTGATATCATCAGGAATACCGGAGGCGAAGGCGGCTCACTGGGGGTTATCTGACGCTGAGGAACGAAAGCCAGGGGAGCAAACGGG
+
@B;;;@;:5:B6@@8;9917;6:<79==5?AAAD?CC>@@<@AAB@BBB@A>?A<@@AA=A?8??777*9@A>?@9@@@9@;;5;@@@<@>BBC@CGL;;;AABBBAB;@;;;@@@@@B=AAA=@=@=@@@@@=@C@=@A;;5;??@@A=<B>BBBB?@AAB=BBBCB?AAAAA@?@@9:4:?BBB?B???;?=A;A=;<2;A@:99>===,9;555:<====>==B:B>9:9E=CC9BCCB8??ACC=???9
@N9IO0:01033:06046
TACGGAGGGTGCAAGCGTTATCCGGATTCACTGGGTTTAAAGGGTGCGTAGGTGGGTTGGTAAGTCAGTGGTGAAATCTCCGAGCTTAACTTGGAAACTGCCGTTGATACTATCAATCTTGAATATCGCGTAGGTAAGCGGAATATGTCATGTAGCGGTGAAATGCTTAGATATGACATAGAACACCAATTGCGAAGGCAGCTTACTTCACGATCATTGACACTGAGGCACGAAAGCGTGGGGAGCAAACAGG
+
9:9>::;;0;;5@=@@=>:>B>7<7;>166;;;?8??8??6>=655494445:?A9B?B=@;8;:::<4:5;;;;5:@:=68;337-3-3<8>7AA<>>>@69:499AABBDCCC@;;;9;;?BBB<:;A@@@;@B=@AA<@?BB;;;CC::;BBAA>@@AA;<;:B@BBCCC;;;AA@@@@6::A40+0*00<<*0)0=:>@7?;>:=?999@?@A<@@ABB;:;B?BAA;;;0;@@ACME;CCCBB<AA@>
@N9IO0:01034:06042
AACGTAGGAGGCGAGCGTTATCCGGATTCACTGGGCGTAAAGCGCGTGCAGGTGGCTTGGTAAGTTAGGCGTGAAATCTCCCGGCTCAACTGGGAGAGGTCGTCTAATACTACCGGGCTTGAGAGCAGAAGAGGAAGATGGAATTCCCGGTGTAGTGGTGAAATGCGTAGATATCGGGAGGAACACCAGTGGCGAAGGCGATCTTCTGGTCTGTTTCTGACACTCAGACGCGACAGCTAGGGTAGTAAACGG
+
@5@A>;:5:;5:;;CBBIABABAC?BB=;;;AAA8<<<@@6A;;;ABC;;<5;@;@B@E@CB>AA9;;5;???BC=AA???9?=@@AA>AAAC=BBBB?AA??;33,3;333:;??;AB799@???BBB>BAB?B=BB9:7:?B?BC>B?BAA;;;@:@@@?9@ABBBCBA@@@=>=69939?:::@CCBB?A??9>=BABBBB?@@B=777?>>9;;;777788?=;877<87;9;2257.7552993255
@N9IO0:01041:06025
GACGAAGGGGGCGAGCGTTGTTCGGAATCACTGGGCGTAAAGGGCGCGTAGGCGCGCAGTCAGTCAGGCGTGAAAGCCCCGAGCTCAACTTGGGAATAGCGCTTGATACTATTGTGCTAGAGAGCGGGAGAGGATGGTGGAATTCCCAGTGTAGAGGTGAAATTCGTAGATATTGGGAGGAACACCAGTGGCGAAGGCGGCTACCTTGACCGGTTCTGACGCTGAGGCGCGAAAGCGTGGGGAGCAAACAGG
+
BAA:9299:9):@@AAAA@DC?BB?A>BBBABBB<BBBCD>CB>@@@BA@?=;:;A;;<@@;:;<8819:5;@@99999-;:998??4::499,95=>>?ABB@D@@ABBBB=A@@@?@@BCCCCCE>BCCC@CCB=@@=A>A=@@9@ABABBBCC?CCCC>C@BCBA@AA@@;@@99:5:=BBB?C;;<<A<<8<800+0==>=D@CCC@C;@4:;>?@@9:::;5;;;??@8??C:::;*9=944)4994
@N9IO0:01014:06092
TACGTAGGTGGCAAGCGTTGTCCGGATTTATTGGGTTTAAAGGGTGCGTAGGCGGCTTATTAAGTCAGTGCTGAAATATCCCGGCTTAACCGGGAGGGTGGCATTGATACTGATGAGCTTGAGTGAAGTCGAGGTAGGCGGAATTGACGGTGTAGCGGTGAAATGCTTAGATATCGTCAAGAACACCGATAGTGTAGACAGCTTACTAGGCTTAAAACTGACGCTGAGGCACGAAAAGTGTGGGGGATCAAACAGG
+
CCA@@BB<A@=@@6:;;;5;;I=A5;;A8;;55909<)55)590554A;;;?@@<AA:@@5;5;AB;;;AB;;;A=BAA@A?A9>>-0+08<<9=@@9;;7;?>>@@@AA@?@?=9:9@>B@????;?@@@AA=ABB;??6:6:=@@AB?BAABCBA?ACBD>D:;;=AABBBBBBBBB@BB=A@@<?@A;;;BB@@ABAAAE@CBBBH@DC7;;;.;BBBBBB@@@A?;;;;;;;*;>@;:::9$99@??8>@>=
@N9IO0:01030:06064
TACGTAGGGGGCAAGCGTTGTCCGGATTTACTGGGCGTAAAGCGCGTGTAGGCGGAAGCGCAAGTCCGGTGTGAAAGCCCCCGGCTCAACCGGGGAAGGTCGCTGGAAACTGCGCTTCTTGAGGGCGGCAGAGGGAAGTGGAATTGCTGGTGTAGCGGTGAAATGCGTAGAGATCAGCAGGAACACCCGTGGCGAAGGCGGCTTCCTGGGCCGCGCCTGACGCTGAGACGCGAAAGCGTGGGGAGCGAACGG
+
CCCCBBBCCC5BB@BBBB=AAC?B8;;C<AA;;:6;A@BC>BBBCBAA@??=::5:=A?99:=@@@=A=AABBBB<BHDFD1979?BA?B?BDD9C;:7;?A?@@@CC=B@A@BBB@BB@BBAB<;;5;;;ABC0;8<CB?CAFHAAAA@CCMCDBC@CBBB=BB@@@@@@@@??ACBAA>@<?;;;0;BA>BA@6;5;A=;;5;=;<;6;>@@@@<@;;;;;:::AA@?>???0::99>>@4@AAAA=A@C
@N9IO0:01032:06102
TACAGAGGGTGCGAGCGTTGTCCGGAATCACTGGGCGTAAAGGGCGCGTAGGCGGCTTCTTAAGCGCGCGGTGAAAGCGCGGGGCTCAACCCCGCGTCGGCCGTGCGAACTGGGGGGCTGGAGCACGTCAGAGGCAGGCGGAATTCCGGGTGTAGCGGTGGAATGCGTAGAGATCCGGAAGAACACCGGTGGCGAAGGCGGCCTGCTGGGACGTGGCTGACGCTGAGGCGCGACAGCGTGGGGAGCAAACAGG
+
?ADDBBCD=AACC;<<;;=;::@CAC?<@BBBBB=@@@BD;@@;AC;;<AC?BB>AA<@A;A5:;59@@C?CDCC=B@@@@@@3?=?B4:::-98<;==29173395=:>>@@???&@AE?9995995;==<<7<6605@<@8A<?;>>499=@B:;6:@=@=AA;::9:9=>>>:C:C:CB?AAA<@;:>5:95048:=6:899858?9<?@995:@@AAAABBAB?B@@?<?@A@?8;??58>::C>BBC5
@N9IO0:01034:06075
TACGTAGGGTGCGGGCGTTAATCGGAATACTGGGCGTAAAGCGTGCGCAGGCGGCTCCTTAAGTCAGATGTGAAATCCCCGGGCTTAACCTGGGAACTGCGTTGAAACGTGAGGGGCTTGAGTGTGGAAGAGGGGGGTGGAATTCCAGGTGTAGCAGTGAAATGCGTAGAGAGCTGGAGGCAACACCGATGGCGAAGGCAGCCCCCTGGGCTAACACTGACGCTCATGCACGAAAAGCGTGGGGAGCAAACAG
+
9;<<<=A>266:>@3=00)/)///)5.55:333(344-8(------/449399399:5:.5.59959:9<555904555&55)5;9><><?=<3947/----(///)//4444<<+44.44:::<=5:5:555555#5<5;.5.5.5:5;;;>====660;3:0///74////-68388(//)//727:<?<>>?<?26599999(777.///)/9979;<:9955544:99999+4444444&4444:0333
@N9IO0:01045:06083
GACGAACCGTGCGAACGTTGTTCGGAATCACTGGGCTTAAAGGGCGCGTAGGCGGGTCACCAAGTCCGGGGTGAAATCTTTCGGCTCAACCGGAAAAGTGCCTTGGATACTGGTGGTCTTGAGCGAGGTAGGGGCAGCTGGAACTTCCGGTGGAGCGGTGAAATGCGTTGATATCGGAAGGAACTCCGGTGGCGAAAGCAAGCTGCTGGACCTTTTCTGACGCTGAGGCGCGAAAAGCTAGGGGAGCAAACGGG
+
A@;::<A5:::9AB?AAA>AB?BB@C@BBCCBBA=AA<@@6@@:@@@CB;;6:AB;@BAC>B?BBCBDDD;CCCC>BBBD>B@+0000+07?6?;;/<999@A=@=?@;;;C@CC@BBC@AA@@@@A?AA@AA89::AAA<@<@B?C@CADD@BB??=@CCC=@@@@A=AABABBB@C@BAC@BBB?B?;;8:ABC;AAA699>@AAA7::9>??.:9:A@@?A;;:9===9:::&:::::@<4::><=/59:6
@N9IO0:01048:06092
TACGTAGGGAGCAAGCGTTGTTCGGATTTACTGGGCGTAAAGGGCGCGTAGGCGGCGTGTTAAGTCAGCTGTGAAATCTCCAAGCTCAACTTGGAACGGCCAGCTGATACTGATGTGCTAGAGTGCAGAAGGGGCAATCGGAATTCTTGGTGTAGCGGTGAAATGCGTAGATATCAAGAGGAACACCTGAGGTGAAGACGGGTTGCTGGGCTGACACTGACGCTGAGGCGCGAAAGCCAGGGGAGCAAACGGG
+
CC;;;@@@6@AB@>BBBB@CC@CB9;:F>CCCCC=B:;;C<CC=;;;AABB@;:::BBBC@C?AACBBB;;;CIGFDDBF=A7;;@:93:=:>3:39:3:<:;;AAAAA@@?A;;;;;@>@@@;;;AAD?BBB;BB?BBB?B=@=@B?B@BB@@@@B>BCCC>CGFGBABAB;;;:?DCC?B?AAB?@=::6:B@;A;;;B=B=@>@@?9?DCDCBBBAAAABA@AA@BBBBCC=BC?AADD6????B<B??9
@N9IO0:01053:06095
TACGGAGGGTGCAAGCGTTGCTCGGAATCACTGGGCGTAAAGAGCGTGTAGGCGGTTTCGTATGTCTGACGTGAAAGCCCCGGGCTCACCCCGGGAAGTGCGTTGGAAACTGCGAGACTAGAGTCCCGGAGAGGAAGGTGGAATTCCAGGTGTAGCGGTGAAATGCGTAGATATCTGGAAGAACACCGGTGGCGAAGGCGGCCTTCTGGACGGTGACTGACGCTGAGACGCGAAAGCGTGGGGAGCAAACAGG
+
BBCC?AB@:@?BB@BCDG@CAAA?9?9??AAABB=??@@@8>@>???@BBBABC:C@7ABBBBBAAABBBBBCCC>CCCC:BD>;;;@@BB7AB=B@@AA@AC?C@BC=C;<<DA@A@@@@BAAAD=B@BD??=??B=@@;>6;9;6>A9????ABD@BCCD=A????@@AA>9:9;7;>AA=@@C>A<@@=@AA>A>A>;>2939@@;@?A@A???B@@AA?????999BBAA>A999?BB6BC???:;=<8
@N9IO0:01058:06086
TACAGAGGGTGCGAACGTTGCTCGGAATTACTGGGCGTAAAGCGCGTGTAGGCGGGATGATAAGTCGGAAGTGAAATCCCCGGGCTCAACCCGGGAACTGCTTTCGAAACTGTCGTCCTCGAGTACCGGAGAGGGTGGCGGAATTCCTGGTGTAGAGGTGAAATTCGTAGATATCAGGAGGAACACCGGTGGCGAAGGCGGCCACCTGGACGGTCACTGACGCTGAGACGCGAAAGCGTGGGGAGCAAACAGG
+
A@ABBCBD<AA;;<ACBC?BB=@@=B?B9BBBBB<@@@AA0;;CBBACABB?BFA<B;;;AB=CC@B?@?BACDE=BCHG;@@<AAAB=AA;@C;C7;;;;CC0;9:<05///9///5;776555:494;;;>?5<@:;;:>=@<@>@@;>==00/:7:=BA:@:???@@AABA;;9:@>=B?BBC@DBCC@CCC@D@BB>B?AA=@B6;;C=A@B@<?;=@@996>>?BCDCG=A?@@B>B7BABAC=;;;>
@N9IO0:01046:06116
TACGTAGGGTGCGAGCGTTAATCGGAATTACTGGGCGTAAAGGGTGCGCAGGCGGCTCCGCATGTCGGGCGTGAAATCCCCGGGCTTAACCTGGGAATTGCGTCCGAAACTATGGAGCTGGAGTGTGGCAGAGGGAGGTGGAATTCCACGTGTAGCGGTGAAATGCGTAGAGATGTGGAGGAACACCGATGGCGAAGGCAGCCTCCTGGGCCAACACTGACGCTCATGCACGAAAGCGTGGGGAGCAAACAGG
+
CB::;999,:>BAABAAA@C@CCC@B@B@BBBBD>@@ABB=AA<AA@@@AA?;;8;?>;>A95:>::9/:=<>>B9:::9-99,:@?C@C?CCC>B>B?BBABB>?>>8?@?@B?>>=BC?BBBCB?=B@788A9660887><@=A<@????>@ABB?BAAB<BCAAAA???AAAAC=A@>@=@AA?@@@@=@DC@D?AA@@=@A?@@@;@>A?BBBBBB::;B@@?@;;;@@A9A@@@AAA:BBBCE>@@@?
@N9IO0:01055:06121
TACGAAGGGTGCAAGCGTTAGTCGGAATTACTGGGCGTAAAGCGTGCGTAGGCGGTTTCTTAAGTCGGATGTGAAAGCCCTGGGCTCAACCTGGGAATGGCACTCGATACTGGGAAGCTGGAGTGCGGTAGAGGAGGGTGGAATTCCCGGTGTAGCGGTGAAATGCGTAGAGATCGGGAGGAACATCAGTGGCGAAGGCGACCCTCTGGACCAGCACTGACGCTGAGGCACGAAAAGCGTGGGGAGCAAACAGG
+
BAB:969D:@@BB=AB@@;@AAAA=@5;2;BBBC=BBBCC=BBB?@?@@@@@@?>?C=CD?C??>?CABBB???A9??;4@A<5AABD9B:BB>6>:<<8A???<C<AACCCD>C?BBCC?9:;A@B?@;;;A=AAA<@@?A8?;?=6=?AABBBCC?BBBB=BBABAA@?::;@AA<AC@C@@A@BBBBBBEDC?C@CJAAA>ACBB>BB?CCCBBBDBBBBB@@@>AAA;;;;&;@@;999*999>=6<<@:
@N9IO0:01055:06140
TACGGAGGGTGCAAGCGTTGTTCGGAATTACTGGGCGTAAAGCGCGTGTAGGTGGTTCGGTAAGTCGAATGTGAAAGCCCCGGGCTCAACCCGGGAAGTGCATCCGAAACTGCCGAACTAGAGTCCCGGAGAGGAAGGCAGAATTCCCAATGTAGGGGTGAAATCCGTAGATGATTGGGAGGAATACCGGTGGCGAAGGCGGCCTTCTGGACGGTGACTGACACTCAGACGCGAAAGCG
+
<;FE?BAD=ABBD?B@::6;B=@@>A5;.9@A@B>CCCCD?C@@@B@@@??<?B?A?99:;B=BBA@@<>???@?;A?=<1B?5>8?C?CB;BC<C=9:9?@9949=>3:<8=7=<7::<<8225=3;678552878288;8275;A8@<72288==-2..9)..)...225556+22'25+2+27:4:377488;6=6::59,/(.55(..328688?AA888;:7;<9<;>CE:BA6
@N9IO0:01063:06126
TACAGAGGTCCCGAGCGTTGTTCGGATTCACTGGGCGTAAAGGGTGCGTAGGTGGTGAGGTAAGTCGGATGTGAAAGCTCCGAGCTCAACTCGGAAATGGCATTGGAAACTACCTTGCTGGAGGGTTTGAGGGGGGACTGGAATACTTGGTGTAGCAGTGAAATGCGTAGATATCAAGTGGAACACCAGTGGCGAAGGCGAGTCCCTGGAAAACTCCTGACACTGAGGCACGAAAAGCTAGGGGAGCAAACAGG
+
BBCBBBC?BBA<@AAAAB?BB@CD@CC@BBC???:?ABAB>BC>BBBBBBB?CB?BCCB@BB?B?>>;=??@@@C<AABB?CBBAA::7;AAA>BD>BB@BCB>A=@@8@;;;=A>A::;;AA@:@B;B:;;;;;%;@@A?B>BBBB>B@CBBBAAABBBCD?BABBBDB;;;A<;5;;C>?499:2988959/0*/5:99098838=>ABB9ABA>:::@@@@A;;4:@@:<;<&;=944;4.49:95,5>>5
@N9IO0:01063:06158
TACGTAGGGTGCGAGCGTTAATCGGAATTACTGGGCGTAAAGTGTGCGCAGGTGGCTGAGCAAGTCGAGTGTGAAATCCCCGGGCTTAACTTGGGAATTGCGCTCGAAACTACTTGGCTCGAGTGTGGCAGAGGAAGGTGGAATTCCAGGTGTAGCGGTGAAATGCGTAGAGATCTGGAGGAACACCGATGGCGAAGGCAGCCTTCTGGGCCAACACTGACGCTCATGCACGAAAGCGTGGGGAGCAAACAGG
+
CCAAABAB:A@@@BB;;;AC@CDC@BAD8;;BBC=CCDKK;;;DBBBDCDB=@@>@@@@BBD@CBABCCBA?:::347;;.881884>.376>A7>9?=@CD???BBB;CA@?A;?9;;;;;;;;;;17:9<=9>8=8?@<@=B<?<?A:::6589=;AADD?C@@?@??==?:8446982948984=@AB;=8:6:6:>><6=7:::<3:6:6:>999;833868///9?@@D=C@@@BBA.::9>@9>A@3
@N9IO0:01021:06197
GACGGAGGGTGCAAACGTTGTTCGGAATCACTGGGCATAAAGCGCACGTAGGCGGCGCACTAAGTCAGGTGTGAAAGCCCCCGGCTCAACCGGGGAACTGCATTTGATACTGGTGTGCTTGAGTTTGGTTGGGGCGAGCGGAACTCCAGGTGGAGCGGTGAAATGCGTAGATATCTGGAGGAACACCGGTGGCGAAAGCGGCTCGCTGGGCCAATTCTGACGCTGAGGTGCGAAAGCTAGGGTAGCAAACGG
+
DBBA=@??89:9@A;@??=?@=AA?A999CBBBB=C@@?@6:;49BAA@::6;A7<BBBCCC>A@CCC=@@A@??9@@@@@2?=@BBB@B@CEE;A?A:;:CCD=CBBBBBB@BBAA@@;@@@@B<B<A=A@A7ABBBBB<@=@BB?CC?BB;;;JE@BBCF>CC;;;;;B@@@BBB@BD?B@;;;@EAAA?ACBB<A??<???@A???9?=@=A?AAAA::9A9::;?@@@AC<AB:::C>ABBBAD9:::
@N9IO0:01035:06182
TACGGGGGGAGCGAGCGTTGTTCGGAATTACTGGGCGTAAAGGGCGTGTAGGCGGCACGGTAAGTGAGATGTGAAATCCCCCGGCTTACCCGGGGAACGGCATCTCATACTGCCGAGCTTGAGTGCGGAAGAGGATGGGGGAATTCCTGGTGTAGCGGTGAAATGCGTAGATATCAGGAGGAACACCGGTGGCGAAGGCGCCCATCTGGTCCGTTACTGACGCTGGAGGCGCGAAAGCTAGGGGAGCGAACGG
+
<@A@<<<<%<A?BA@?BB8A@8AA8>9;5=@:93(3:8=81=<4@@>455@7;A9BBAA6:9048;<83440///(/////$/)/93:;=8===+403949@@:A@A9;5::B7<:4330:455<BA8A8>>>295A===+>9;7:8@:7;B<<A@:7555909@9:;;9C::55;5.5949.55B.;.5@7A48-3-4A=:0@:?AC7<B:B<8AB<<=;;@00)/:4785;5>/54558==1AA;543::4
@N9IO0:01041:06197
TACGGAGGGTGCGAGCGTTGTTCGGAATCACTGGGCGTAAAGGGCGTGTAGGCGGTCCGCTAAGTCTGATGTGAAAGCCCGGGGCTCACCCCCGGAAGTGCATTGGAAACTGGTGGACTCGAGTCCCGGAGAGGAGGGTGGAATTCCTGGTGTAGCGGTGAAATGCGTAGATATCAGGAGGAACACCGGTGGCGAAGGCGGCCCTCTGGACGGTGACTGACGCTAAGACGCGAAAGCGTGGGGAGCAAACAGG
+
CBAA=B@@<@@?@@@:::?BC@CC@C@BBBB778-:@<@A<CD=ABCBA@?<??<@?:@@;;59>??BC?@@CCC<BBE>BBB3;;<A@AAA,=;===@@@BD@D@CD=DCC?==900/:<AAAAA:A>CABAACCE>AA?A?B?C@BBADCBBBCD?BBDE>;;;@@@AAA;;;@A6:;>A>AAB@C@CC@@@??B=???CB<AAAA?@@@=@@@@BAAAAA@@6;;@@;:;A6>>B;;:;*9=999)59A<
@N9IO0:01043:06190
TACGGAGGGTGCAAGCGTTGTTCGGAATCATTGGGCGTAAAGCGCGTGTAGGCGGCTTGGCAAGTCGGTTGTGAAATCCCGGGGCCCAACCCCGGAACTGCATTCGAAACTGCCTCGCTAGAGTCCCGGAGAGGAAGGCGGAATTCCCGGTGTAGAGGTGAAATTCGTAGATATCGGGAGGAACACCAGCGGCGAAGGCGGCCTTCTGGACGGTGACTGACGCTGAGACGCGAAAGCGTGGGGAGCAAACAGG
+
::BA7BB>6B<BA7;@@@9CB:C>:D<BA@@:@>4?:333(3<:<<AAA@@7AB:>A:D<=B7;@>>9B:=B=BG8CC?6C@@0EA8C8A<;1A8A8A?:?AA7<>A<6>559:B>>BCCCA==>?5<9B;;A:=:D9BB8B6@-83(46::>BB5;05@::3;8==>>===>>>AE7>>7;7666:@@@?:=B>8<86;258=8C@C9;;>:=B>>=;::=BB>>=B=CA@;?6BA;;B==+9=9;5)5:A7
@N9IO0:01050:06188
TACGGAGGGTGCGAGCGTTGTCCGGAATCACTGGGCGTAAAGGGCGCGTAGGCGGTTCGTTAAGTCGTTGGTGAAATCCCGGGGCTCAACTCCGGGGCGGCCGGCGAGACTGGCGGGCTCGAGCACGGTAGAGGCAGATGGAATTCCCGGTGTAGCGGTGGAATGCGTAGATATCGGGAAGAACACCAGTGGCGAAGGCGTTCTGCTGGGCCGTTGCTGACGCTGAGGCGCGACAGCGTGGGGAGCAAACAGG
+
BBBB?BBE=BBBCCBAAA=ABB@C?C?BBBC???9?@@AD:@A<AAA@BBB@CC@D?BBB@B>A@BBC@CBBBBE>CEE>CCC;=;GCABBB@BBB7;;5;<@<@AB@@@<;5;;;0;;;;;:BABD?B@@@@<@BCBBC?B=B<AA<A?BCCBBCC@CC@C@CBBBAAAB@@@BCD=C>BB?CBB@BAA@=A@@=@?BCC?B@A?BBB=B:??7::CAAABBBABB?BBB:;;A@????AA7BBCDK>AA@=
@N9IO0:01057:06170
TACGAAGGGTGCAAGCGTTAATCGGAATTACTGGGCGTAAAGCGTGCGTAGGCGGTTCGTTAAGTCTGTCGTGAAAGCCCTGGGCTCAACCTGGGAATGGCGATGGATACTGGCGAGCTAGAGTGCGGTAGAGGATGGCGGAATTCCCGGTGTAGCGGTGAAATGCGTAGAGATCGGGAGGAACATCCGTGGCGAAGGCGGCCATCTGGACCAGCACTGACGCTCAGGCACGAAAGCGTGGGGAGCAAACAGG
+
A@B@A8B=6;@BB8BBBB:C9AAB:B7@7ACB@>6<69;>6CBBABBBAAA8BB8B9CB=:>9;;>>=CBBA@>;(393(4?:2A=4:037?=;5;8@?8@595@8AB=>B=9?;:<B<A::999>:6<9=9?6?AB8?;8<2525<5<9=<::;5505===6=<::::::::::::1:85:7445<7<<<75455:0569@:;666?2668<<;;;<>>B=??>>>:;<;;;@06666;?@2?>>@>7><:4
@N9IO0:01020:06210
TACGGAGGGTGCGAGCGTTGTCCGGAATCACTGGGCGTAAAGGGCGCGTAGGTGGCTCGTTAAGTGGCTGGTGAAATCCCGGGGCTCAACTCCGGGGCTGCCGGTCAGACTGGCGGGCTCGAGCACGGTAGAGGCGGATGGAATTCCCGGTGTAGCGGTGGAATGCGTAGATATCGGGAAGAATACCGGTGGCGAAGGCGTTCCGCTGGGCCGTTGCTGACACTGAGGCGCGACAGCGTGGGGAGCAAACAGG
+
AACD?BAE=??CCBAABC=AAA@C@CACBBC@@@:@@@AA<AC<BBACA@@<@?;@@@A@@C@D;;;;BA<????<?DF?BCC:B;:9<>>>:>@@3??AB?A=@@::::?A>?@?9:9:>>9988=8<?@8:5:@>?AA;>;?=AA<A<@@:;;@@=;;5;=@@?@@@@@@@@?@C6@<;;6:AB?C@CC@AB@393;;;4;?BB@A@=@=;;5;AAAAACB::;;5;?@;;;?A;:::AB3@;9:A6:999
@N9IO0:01020:06219
AACGTAGGTACCGAGCGTTATCCGGATTTACTGGGCGTAAAGCGCGTTCAGGCGGCTTGGCAAGTCGGGCATGAAATCTCTCGGCTCAACCGGGAGGGCTGTCCGATACTGCCAGGCTTGAGGGCAGTAGAGGGTGGTGGAATTCCGGGTGTAGTGGTGAAATGCGTAGAGATCCGGAGGAACACCAGTGGCGAAAGCGGCCACCTGGACTGTACCTGACGCTCAAACGCGAAAGCTAGGGGAGCGAACGGG
+
>2AAB9;46CC9BB=:66866549.444)5555:1:=99;09955555<:@7@:455.549B9;A;>>4C666>;3@<A<A;?7@BA<7<3?9)494(49;4A2;5CB?@:>5:?28>68944/9?A?=;8<7.7>2?A7B7<7A4?81?A::?=B8@>8?6BC;B?>;;:522+2473-3-3:?7<<<@9<=>>7A<<7>59;0568<@B@;;>9>666><<<=<1999533(38889<<1;;<>>:>>>6
@N9IO0:01022:06242
TACGGGGGGGGGCAAGCGTTGTTCGGAATTACTGGGCGTAAAGGGCGCGTAGGCGGGCGGGCAAGTCTCTCGTGAAAGCCCACGGCTCAACCGTGGAATTGCGGGAGATACTGCCTGTCTTGAGTCCGGGAGAGGAGGGTGGAATTCCCAGTGTAGCGGTGAAATGCGTAGATATTGGGAGGAACACCGGTGGCGAAGGCGGCTCTCTGGACCGGTACTGACGCTGAGGCGCGAAAAGCTAGGGGAGCAAACGGG
+
AABDDDDGDDD"DC;;;BC?BB@BB@A?C=????B=??@AC=BC>BCDCBBA?CED>???9@?;@?ABBB;;;AAA9@@G8;;@>@AAA=A8::B?D?C8::@@=@@@ABAABB@BBBBB@AA@BD;>@6;;AB=AAC?CC?B@C=@A;@AAAB;;<B@BAAB<BAAA@@@A;;:;@@6@B9=::993927>19731389=8?9=>>7847A<A?C@??AABA:999828<<7899*9<;;8C>9;BAA<5;BC;
@N9IO0:01029:06237
TACGGGGGGGGCAAGCGTTGTTCGGAATTACTGGGCGTAAAGGGCTCGTAGGTGGCCAACTAAGTCGGACGTGAAATCCCTCGGCTCAACCGGGGAACTGCGTCCGATACTGGTTGGCTTGAGTTTGGGAGAGGGATGCGGAATTCCAGGTGTAGCGGTGAAATGCGTAGATATCTGGAGGAACACCGGTGGCGAAGGCGGCATCCTGGACCAATACTGACGCTGAGGAGCGAAAGCCAGGGGAGCAAACGG
+
;;BBBBCCCC"BB?;:;B?BBACC@B@B???<;;599;AA0;;6;AABC@?<;;5;=B=C;;8;BAB?B:::><=.99=6=>?9@AA@>A?BCC:A?A9:9:;;6;;BBBBD=@=@>@??AA???.99.9BBBC8;;<:9;A=A>A?AB?BCB;;;B?BAAA;@@@@BBBCCB;;;A=@A;?<:;;?C@CB?C;;8;>@A>ABBC@CG?BB@C@AABBBAA@@@;;;59??995,4<64999*0////(/79
@N9IO0:01037:06259
GACGGAGGGTGCTAGCGTTGTTCGGAATCACTGGGCGTAAAGGGCGCGTAGGCGGCGCATCGTGTCGGCTGGTGAAAGCCCGGGGCTCAACCCCGGAGGTGCGGCCGAGACTGATGTGCTGGAGGCCGGAAGAGGAGGGTGGAATACCCAGTGTAGAGGTGAAATTCGTAGATATTGGGTGGAACACCGGTGGCGAAAGCGGCTCTCTGGTCCGGACCTGACGCTGAGGCGCGAAAGCGTGGGGAGCAAACAGG
+
<BBD>?@@9:99=<<99717<6?B?C@C??@CBH>@?@AF>BC>BAAAA;;6;B=;;;:9>>99;CC?BBB@BBAC>CCC>DDD;AAAA4:::-;9@@>@@@A>A7;;ABCBDDCBBBDBB>AA<@;A?A?ABC>BBD>CC@C>ABBA=BC;;;B@@@>A@@@;@@BAABAA:;;@CE>CB?C6:::3929@;?999.7;?:@@@@@BB?BB@B@CC?C@ABCBA:::=@@?@@?9@:::BHE9AACCC=A@A@
@N9IO0:01039:06211
TACAGAGGTGGCAAGCGTTGTTCGGAATTACTGGGCGTAAAGGGCGCGTAGGCGGTCGCCTAAGTCGACGTGAAATCCCCAAGCTTAACTTGGGAACTGCGTCCGATACTGGGGGACTCGAGTTCGGGAGAGGAATGTGGATTCCAGGTGTAGCGGTGAAATGCGTAGATATCTGGAGGAACACCGGTGGCGAAGGCGGCATTCTGGACCGAAACTGACGCTGAGGCGCGAAAGCCAGGG
+
:=B@<<@900,00)//77)/569<7<1615;>@A;@BAAC=AA<@;59:::=BC?B:9;8;9?BAA@A999599,95AA0@<==@=A>@@7:?1>499>:@??5:?>:99ACDD1855=A???788A<@<<@9=9=595.55.5455.599:;<<166==4<<<;;<;>=<5555.59.5.6;>9>:66166<6<755155/4>00)/7)/590999770////<49<>566)/957777
@N9IO0:01041:06241
CACGAACCGGGCAAACGTTATTCGGAATTACTGGGCTTAAAGGGTGCGTAGGCGGCGCTGTAAGTCGGGTGTGAAATCCCTCGGCCTAACCGAGGAATTGCGCCCGATACTGCAGTGCTCGAGGAAGATAGAGGTGGGCGGAACTAGCGGTGGAGCGGTGAAATGCGTTGATATCGCTGGGAACACCCGTGGCGAAAGCGGCCCACTGGGTCTTTTCTGACGCTGATGCACGAAAGCTAGGGTAGCGAACGGG
+
BEBBA?C?CD>CBB989939>;=?9==A?@??A@9@?2;:-:;6:>@@A>@:>>:>???@AA>ACBBB<>??@@@9@AA5::A=A?AA=A;@==9<9=399:99.:?AAA@@@BBAAA???@@:=;@@@BB@A=<<;0;@4;5;@ACAB@BDABCCDACCDJ?GCCCC?CB;;;@@@;;;0;>;;;@8@;;9;CCD?DBB?BB<AABBC=CCCCC<CCBBBB@@@BBAAAAABB=BC@A@F?;;;BBA>BBC<
@N9IO0:01058:06252
GACAGAGGGGGCAAGCGTTGCTCGGAATTACTGGGCGTAAAGGGCGCGTAGGCGGCCTCCTAAGTCGGACGTGAAATCCCCGAGCTCAACGTCGGGAACTGCGTCCGATACTGGTTGGCTTGAATCCCGGGGAGAGGGATGCGGAATTCCAGGTGTAGCGGTGAAATGCGTAGATATCTGGAGGAACACCGGTGGCGAAGGCGGCATCCTGGACCGGCATTGACGCTGAGGCGCGAAAGCCAGGGGAGCAAACGGG
+
C@ABABBDED5CC@BA@@9?>@@A>B@B:?<789-9@<>>;@A;AAA@AAA::;5;=?@<?@;?A;;5;AAA:;;05555&5/7----3----55,63<=<<A@@9>>=??>?<>7?600+00+///(///&/96==6;<;?@=@?A>A>AC@CDCB??@=@?BE>CCABBBA@@@???B?BC@D@BBB@CABCABDI?C@<;9;CBBACCACC@BADHFACCCCCDBBC?BAA;<<0<?99:99*99:9A8<<=4
@N9IO0:01026:06292
TACAGAGGTGGCAAGCGTTGTTCGGAATTACTGGGCGTAAAGGGCGCGTAGGCGGTCTTGCAAGTCCCGTGTGAAATCCCTCGGCTCAACTGAGGAACTGCACGGGAAACTGCTTGGCTTGAGTTCGGGAGAGGGAAGCGGAATTCCGGGTGTAGCGGTGAAATGCGTAGATATCCGGAGGAACACCGGTGGCGAAGGCGGCTTCCTGGACCGACACTGACGCTGAGGCGCGAAAGCTAGGGGAGCAAACGGG
+
BBB@@@C<@@=@@=AABB>CB@DD?A?A@BBBBK=CB@@A:@A=A@@BBAA>A@7;;B?AAB?;<<G>AAACAAA<;995:@@=@A?A984B==>B7@=>?A@CC=CD=B:99C@B@BCACCCB?@@@;B;<9B9B4;69=@=B@B@ED=ABC;;;@=ABAB<AAAA@AAAA@??=C=AA?B:;;B@C?AB?ABCADADB@BB>B>AA8;;7;;A@@@BBBAB@@;:179<>@@9??AABDD:BBCC<7BCD>
@N9IO0:01036:06272
TACGAAGGTGGCAAGCGTTGTTCGGATTCACTGGGCGTACAGGGAGCGTAGGCGGTTGGGTAAGCCCTCCGTGAAATCTCCGGGCCTAACCCGGAAAGTGCAGAGGGGACTGCTCGGCTAGAGGATGGGAGAGGAGCGCGGAATTCCCGGTGTAGCGGTGAAATGCGTAGAGATCGGGAGGAAGGCCGGTGGCGAAGGCGGCGCTCTGGAACATTTCTGACGCTGAGGCTCGAAAGCGTGGGGAGCAAACAGG
+
A?@??4:7;E@CC@CABB?CD>AB<A@>BBCCCC=A>;95999,:=9AABB@CD@C?CC<AA>A?A8@@9BACCD=B@00+0>5=80/,6>4==B@5?9595:9444&4449455=9<AAACC;;:CC9??A@=@A???A?B=@=?C?C?CA:99:C?ABAD;BB@@@B@@A?><<A7@A?A=A?B<@7;;5;AB?B@BL@CCF@@@B>@<@@@@9@;:;A>>::8<6;;?;<;5;778377*3<=?@99889
@N9IO0:01061:06275
TACGGAGGGTGCAAGCGTTACGTCCGATTCACTGGGTTTAAAGGGTGCGTAGGAGGGCAGGTAAGTCAGTGGTGAAATCCCCGTGCTTAACATGGGAACTGCCGTTGATACTATCTGTCTTGAATCCCGTGGAGGTGAGCGGAATATGTCATGTAGCGGTGAAATGCTTAGATATGACATAGAACACCGATTGCGAAGGCAGCTCGCTACACGGGTATTGACTCTGAGGCACGGAAAGTCGTGGGGATCAAAGCAGGA
+
BBBA?;::6;AAD@C<77/,,***(**2(,/;;;?8D@8=B<B=<AB??;@D@CCD<B?><@?:@;A@BAA>BBBB=BBBB6A:588=B>BA?@A2948;;7288>B?AA::>?<8:A@@>>?7>BA268=:88-667558=A<@AC@>=7=;55526,8@AA:858@187>>>A@==>>>??9==>8>>7-33--(-(-85556888;9:8;A:><937979:79//).457058.-..33555)35557'..57.3
@N9IO0:01015:06314
GACGGAGGGCGCAAGCGTTGTTCGGAATACTGGGCGTAAAGCGCGGGCAGGTGGCCTGTTAAGTCTGCGGTGAAATCCCGGGGCTCAACTCCGGATATGCCGCGGATACTGGCGGGCTAGAGACCGGTAGAGGCAAGTGGAATTCCAGGTGTAGCGGTGGAATGCGTAGATATCTGGAAGAACACCGGTGGCGAAGGCGGCTTGCTGGGCCGGTTCTGACACTCAGCCGCGAAAGCGTGGGGAGCAAACAGG
+
CCCB>AAC;@@?>9<<??;;;;==,0+00;??C>BBBBB<A@CCDB;@::6;@=A?BBB@C@CAAAAAA>ABBB=@?@8@@@3@AAB@@AA@C?CCB;;;?BBB=AABCBB@CFI?CBBBBBBB@C?BBBBB?BD@BBC>A>A?A<@A=@A@A@AB@DD@C?BB;;:??AAABBBC>B=>>899:292998ABB@C@BB?B@;?@@@C7C@D@CABABC<;;;;:9=177777*44:888:+55;==8<<<;
@N9IO0:01022:06357
TACGAAGGGGGCTAGCGTTGTTCGGAATTACTGGGCGTAAAGGGCGCGCAGGCGGCTTTGTAAGTTGGGCGTGAAAGGCCTGGGCTTAACCCGGGAATGGCGCTTGAGACTGCAAGGCTCGAGTACGGGAGAGGATGGTGGAATTCCCAGTGTAGAGGTGAAATTCGTAGATATTGGGAAGAACACCGGTGGCGAAGGCGGCCATCTGGACCGTAACTGACGCTGAGGCGCGAAAGCGTGGGGAGCAAACAGG
+
BBAAA;>@>@0??@@@AA=???AB?B@B?BB@@B<>>?BB<BB<AA;<<8;5;;5;BB=@??>AB@GC<@@@AAB=A>B>ABC=BB?B?BH=CB?B?AB>BBCI@CCCCCCCCC@C@CBD@@@@@@@@:A@BB=CBA?BA@D?B?BB=AA@@@A@9949B@A:B?ABBCCCCCC@CD:?9==899939<9;6;AB>C>;<7<<A=ACB>AA8:;C=@@AAAA?@@AA:@??;;;0;@AABBB8AAAAA9@;;5
@N9IO0:01043:06329
TACGGGGGGGGCAAGCGTTGTTCGGAATTACTGGGCGTAAAGGGAGCGTAGGCGGTGTGGCAAGTCTGGTGTGAAATCTCCGGGCTTAACCCGGAGCGGTCATCGGAAACTGCCGTGCTAGAGTGTGGGAGAGGAGAGTGGAATTCCCGGTGTAGCGGTGAAATGCGTAGATATCGGGAGGAACACCAGTGGCGAAGGCGGCTCTCTGGACCACAACTGACGCTGAGGCTCGAAAGCTAGGGGAGCAAACAGG
+
@A;;;;;;;;";?>@AAA<@@?BB?B?A=??8993:?@?A7::5;B@ABDC@BC=@?BC?BB8;;;;A>BAA<@@-000@;@@<AA=A<AC7<9;AAFACCCDCC@BB<B:::?B@@ABBBBB@@@AC<A@@@7::@AA@>B?B?BC>C@CC@?998;>988-9<=?@??CB@@AAD>DE?A?@BB?BB@A>ACC@C@BA?ACCCC;;9;@?BCC@C;;;BBBAB@@<@AAAAB=ABABCCC9@@AAA=:::A
@N9IO0:01045:06343
GACAGAGGGGGCAAGCGTTGCTCGGAATTACTGGGCGTAAAGGGCGCGTAGGCGGGATGGCAAGTCGGTCGTGAAATCCCTGGGCTCAACTGCAGGGGGGGTCGGCCGATACTGCCGTTCTTGAGGGATGCAGAGGAGACTGGAATTCCCGGTGTAGCGGTGAAATGTGTAGAGATCGGGAGGAACACCGGTGGCGAAGGCGGGTCTCTGGGCATTCCCTGACGCTGAGGCGCGAAAGCGTGGGGAGCAAACGGG
+
@?CAABCDDD2AA<??CC9:9??C<?=@?A??@@8?=???<?B>A@?BC887:AB5;;;5;?:@CBB=BBA@>@D695<4::<45//;5///0///////"/794:7555555556;;.554===9)55::<@BB?BACCCC?A5@255)57<=>?>>=7<555)5;;=>B>B;;9<@<5=E<DAJBB7:25;5;;E@D@CCC>FDCB;;;6;BB8@@9@A@@AAAACC>@@@:::,8<9;<88.879?:/9==4
@N9IO0:01061:06321
TACGGAAGGTCCGGGCGTTATCCGGATTTATTGGGTTTAAAGGGAGCGTAGGCCGGAGATTAAGCGTGTTGTGAAATGTAGATGCTCAACATCTGCACTGCAGCGCGAACTGGTTTCCTTGAGTACGCACAAAGTGGGCGGAATTCGTGGTGTAGCGGTGAAATGCTTAGATATCACGAAGAACTCCGATTGCGAAGGCAGCTCACTGGAGCGCAACTGACGCTGAAGCTCGAAAGTGCGTGTATCGAACAGG
+
@ABE@E@C@CB@BB=B::8:AA;@=AAA;AA@BB<AA<@?8??39:@A@@A?A<@<@AAB@B=@@;:;B?BBBAA9:9;@@A@BAABA>@A<;;:;?=:9;BCBBCCB@BAB@FF=B=B8;;ABCBBBBBBB?BCCJ>CA=A?B?BBCC@CA@AA;;6;AAA;@@@@?A@@@A:;;@@B=AB@BBB@BAA:;:BB=@>?::;@@ABCC?A@A@@B?B:;;;;;;99.5599@:<4@;6;CA;;;;;AB8;668
@N9IO0:01027:06399
TACGAAGGTGGCAAGCGTTGTTCGGATTTACTGGGCGTACAGGGAGCGTAGGCGGTTGGATAAGCCCTCCGTGAAATCTCCAGGCTTAACCTGGAAAGTGCAGAGGGGACTGATTCAGCGTAGAGGTATGGGAGAGGGAGCGGCGGAATTCCCGGTGTAGGCGGTCGAAATGCGTAGGAGAATCGGGAGGAAGGCCGGTGGCGAAGGCGGGCGCTCTGGAACATTTCTGACGCTGAGGCTCGAAAGCGTGGGGAG
+
BBBAA=A>A@@CC?B;;;=AB@CD?ABB>CAACB=<;;9:>@@6@@>@@AB?A@9@-0+0@@<@AH>BB?BAA@A6?::940;:==)0+/39607;+/7888893;;+883338133333/9999+//6:919////(////(/93:6:6;<,3,36/--(--(---/92;;9:900(/6608687(--06(-(-06066(/3738(/.;-..-77-.(.25./.'22222..........555.7227FEH5??
@N9IO0:01074:05800
TACGTAGGGTGCGGGCGTTAATCGGAATTACTGGGCGTAAAGCGTGCGCAGGCGGCTCCTTAAGTCAGATGTGAAATCCCCGGGCTTAACCTGGGAACTGCGTTTGAAACTGAGGGGCTTGAGTGTGGAAGAGGGGGGTGGAATTCCAGGTGTAGCAGTGAAATGCGTAGAGATCTGGAGGAACACCGATGGCGAAGGCAGCCCCCTGGGCTAACACTGACGCTCATGCACGAAAAGCGTGGGGAGCAAACAGG
+
BBAA?CCC<AA@?>8?::4;>AA@?D7;4:A:::8:CCCC<@?A:;9AA>@<@A=BCC@C@C>BBABBAAAABBB?BCME;ED=@@<@<A?BBC=C:;;BB@AA<ACC<@?;9:8<08=:>BBBBBGAD>AABCCCC)CC@C@B>A>AB@CCDCCBBBCCBC=C@A@BBBBB@@@@@=@B?@<?@@?ABBC@CCC@B>@@;;;;;*:>>6>BB8;9@B@>669;;<==@@?9:::*9>>?@BB6???@@<@A@>
@N9IO0:01080:05781
TACGGAATGGGGCAAGCGTTGTTCGGAATCACTGGGCTTAAAGCGTGCGTAGGCGGATTTGCAAGTCAGAAGTGAAATCCCAGGGCTTAACCCTGGAATTGCTTTTGAAACTGCAAATCTAGAATCTTGAAGAGGTTAGCAGAATTCCGAGTGTAGAGGTGAAATTCGCAGATATTCGGAGGAATACCAATGGCGTAGGCAGCTAACTGGGCAAGTATTGACGCTGAGGCACGAAAGCGTGGGGAGCAAACAGG
+
B@00+0:@>B?7@@9>@??>@A>AA>A8;;BBCCD>BB?CC=BBBAA;;;<<800)/;;)/9>6666@@@9==?CC=BBD<BBB=BA@C>BB<BB@E>B<;;BDD7;;;6::69CA9>?A>>=;A:;255.5::7@:B@A666:<:B9<BB=BBBAAB?BBBB=B:>BBCBDCCC?DB@BB@B@BBB?B?AA>>??BB=AAABCC?AAAC>CC?AA??9?>>==8::<1;;7=75'59AA@BB5=>>BB9A?=:
@N9IO0:01083:05802
TACAGAGGGTGCAAGCGTTAATCGGAATTACTGGGCGTAAAGCGCGCGTAGGCGGCTTGACAAGTCGAGTGTGAAATCCCCGGGCTTAACCTGGGAGCTGCATTCGAAACTGTCTTGCTAGAGTATGGGAGAGGGAAGTGGAATTTCAGGTGTAGCGGTGAAATGCGTAGATATCTGAAGGAACATCAGTGGCGAAAGCGACTTCCTGGACCAATACTGACGCTCAGGTGCGAAAGCGTGGGGAGCAAACAGG
+
CCCCBBBC=AAAB>BBBB>A>A;;4<>B5<<;;C=CCCBB=B9;9BA?@9989C?CC@AAAB=>==>???@@BBD>B@@@5AB<BC>A>A;@@B<BBBBBBCC6;;@@8A;;;;B=@ACA@@BBB;;<7<CBAH?B>A..(.(.-(--/277:<=<<9<=CC=;;;CBBAAA;;;;;A?B@E@CAA@BA??;@;;;0:=9:4<9=9==9;;<@>B?;@B?988>>==?988CED<AAA<@=>1:=>BB9ABC:
@N9IO0:01086:05798
TACGTAGGGTGCGAGCGTTAATCGGAATTACTGGGCGTAAAGCGTGCGCAGGCTGTTTTGTAAGTCAGATGTGAAATCCCTGAGCTCAACTTAGGAACTGCGTTTGAAACTACAAGACTAGAATATGTCAGAGGGGGGTAGGAATTCCACGTGTAGCAGTGAAATGCGTAGAGATGTGGAGGAATACCAATGGCGAAGGCAGCCCCCTGGGATAATATTGACGCTCATGCACGAAAGCGTGGGGAGCAAACAGG
+
ACBAABBB:B@B@BB9:9@B=B@A;>6:6:ABAB>BBBCC<AA@:;:?@>>?A?@???3::;<@ABBAA:::CBC>CCG>DB:99AAB=AA?AA?B<@:::AAG9@?D=A???@488AABAA?AA998??;@@@@@@'@00*05:56*;9@ABBCBBBBCBBD?CCCCCCCC@@@@@@=@@=@@CCE@C?BB>A?@;A4;9;>EEE199949@@;@A@;?@;;;@;;<DCCCBCC>C;;;CCC8@;;;A=@@A?
@N9IO0:01098:05794
TACGTAGGGTGCAGGCGTTAATCGGAATTACTGGGCGTAAAGCGTGCGCAGGCGGTCTGCTAAGACAGGTGTGAAATCCCCGGGCTTAACCTGGGAACTGCGCTTGTTACTGGCAGGCTTGAGTGTGGCAGAGGGGGGTGGAATTCCGACGTGTAGCAGTGAAATGCGTAGAGATGTGGAGGAACACCGATGGCGAAGGCAGCCCCCTGGGCTAACACTGACGCTCATGCACGAAAGCGTGGGGAGCAAACAGG
+
CCBBBBBE=@@B@A;B;:4<>AAC>A5;49@AA@>BCCII>BBHAAACCBA>BB=@@AAA;;6;BAAA?BBBCDD=AACF;CI?BB?B?CACBB;@6;;BBBBC=???BAAA@?@?=@@399::77><7773<<<<=';909)/(/(//8;88//3333<;@;5@==>CCCC@;;;??:?>:=:B;;6<ACC>BBB=@<?@;;;;;*;@@9ABA=@@AAAB;;;9@>@BBAA9::6:@@@CEE<;;;CE=BA@=
@N9IO0:01108:05803
TACAGAGGGTGCGAGCGTTGTCCGGAATCACTGGGCGTAAAGGGCGCGTAGGCGGCTTTGCAAGCGTGCGGTGAAAGCTCGGGGCTTAACTCCGAGTCTGCCGTGCGAACTGTGAGGCTTGAGTCTGGTAGAGGTCGATGGAATTCCGGGTGTAGCGGTGGAATGCGTAGAGAGTCCGGAAGAATCACCGGTGGCGAAGGCGGTCGACTGGGCCAGTGACTGACGCTGAGGTCGCGACCAGCGTGGGGAGCAAACAGG
+
BBCBBBCD=AABBBA@<;7;A@>C=A<@=CCBCD?@@@CD>CC=BCAAACB=::5;A@6;;:<A:;:BAA=ADDE99;CCGFE;BB?C@CCC@;;;BBA@A=BBBBCCACGICBBC@CC>BBABBB@=B@;;;8@?::5A?=:=:B?AD=CDCBCAB>AF@C>BCBBB@@<<0//:6939578+59@@;@=;=;@99487>?:??BAB???:@?BB:::@@@@:99@@@A489@77771333999<=/343<<38>;:
@N9IO0:01109:05794
TACGTAGGGTGCGAGCGTTAATCGGAATACTGGGCGTAAAGCGTGCGCAGGCGGTTGTGTAAGACAGATGTGAAATCCCCGGGCTCAACCTGGGAACTGCGTTTGTGACTGCACGGCTAGAGTACGGCAGAGGGGGGTGGAATTCCTGGTGTAGCAGTGAAATGCGTAGATATCAGGAGGAACATCGATGGCGAAGGCAGCCCCCTGGGCCGATACTGACGCTCATGCACGAAAAGCGTGGGGAGCAAACAGG
+
BAA@@BAB;@@BBAB;;0-0-00@:B+00//55)599<<0599;?@AAAA=@A=A8;;BCC@@;;:0000000/(/6:;.<<2:447273333(349334;;<38888<:?@AAB=??@@::::::49>@@@ABAB)AB?B@D@DACE?@ACBBBBBCBBC=;;;BBBACBA<<;?;>>4;4;:9<998817;>8=5<;BDDDD5CCC9;7;BA;;;;::9;>>?::::::9:9&9?=@BCC8@@@CD>??@?
@N9IO0:01112:05795
GACAGAGGGGGCAAGCGTTGCTCGGAATTACTGGGCGTAAAGGGCGCGTAGGCGGGATGGCAAGTCGGTCGTGAAATCCCTCGGCTCAACCGAGGAACGTCGATCGATACTGCTGTTCTTGAGGATTGCAGAGGAGACTGGAATTCCCGGTGTAGCGGTGAAATGTGTAGAGATCGGGAGGAACGACCGGTGGCGAAGGCGGGTCTCTGGGCAATTCCTGGACGCTGAGGCGCGAAAGCGTGGGGAGCAAACGG
+
BBBCCCCCCC1BB@BBBC>B:;:B?B@B?BA99:3:@>>@9@@9ABB??::2;?A;A;;5;=3=>AA<ACA@<=>6==>7>@>:;;;;8<99968@198A@A@A;;;;;<A;<;;;4;@<@AB>A@;;;;>@@9==@?::45<@?DG>C@9:9:99@<@99;.::5?@>>==94444(//)/)///85:3//)/4;8<8;;;6;<>=<<<3//*/)-(-0)/77000/0)44/799.////;;;/;<=<>3459
@N9IO0:01068:05832
TACGAATGGGGCAAGCGTTGTTCGGAATCACTGGGCTTAAAGCGTGCGTAGGCGGATTTGCAAGTCAGAAGTGAAATCCCAGGGCTTAACCCTGGAATTGCTTTTGAAACTGCAAATCTAGAATCTTGAAGAGGTTAGCAGAATTCCGAGTGTAGAGGTGAAATTCGCAGATATTCGGAGGAATACCAATGGCGTAGGCAGCTAACTGGGCAAGTATTGACGCTGAGGCACGAAAGCGTGGGGAGCAAACAGG
+
>>@AB>BCCC;BB>AAAA?AB?BB?B?A@@@CCC=CC;>>9@;;;A@@?<<800,0@@+0;@>@@BBBB>ACCCC=CBB=BCC>CB?C@CE=@@ADAD;;;EFF<BBD>CBCCCC=BCBBBA><<<800*/993=7??@?;@<B9=9;BB?BCDBAA=;:;C=B?BB@A@BCBC?AC<@@;=;???<A?BA?:::BA>AABBCB?BAAA<AB>AAAB?@@>???=>>5:::689)8<>:8991:<<>>8?=<8
@N9IO0:01078:05839
TACGGGGGAGCAAGCGTTGTTCGGATTTACTGGGCGTAAAGGGCGCGTAGGCGGCCACCGCAAGTCAGTTGTGAAAGCTCTGGGCTTAACCCAGAAAGGTCAACTGATACTGCGGGGCTAGAGTGCAGAAGGGGCAACTGGAATTCTCGGTGTAGCGGTGAAATGCGTAGATATCGAGAGGAACACCTGCGGCGAAGGCGGGTTGCTGGGCTGACACTGACGCTGAAGCGCGAAAGCTAGGGGAGCGAACGGG
+
@?;;:;:*;@?@;ABBB>AA>AA9:::0;??@B<AABBB=BC>CCECCBA>;;5;9?@<?;;8:@@AAB@BBBBC=<<;CJEC=CC=A=@B<@AAB6;5;AA7;;BBCA?@@:;::.;B@ABBBA:99@2899-9:19>>:>9>;>ABC?BBCCCCB?BBBC<ABAA@??????@AA???=C?ABB?BCBA>AAA=A?BDD?D@DEBBB=AA@B@@@@;;;;;AAB>BBEDDEE:;:999=?5?@BCC?CBC=
@N9IO0:01084:05811
TACGGAGGGTGCGAGCGTTGTTCGGAATCATTGGGCGTAAAGCGCGTGTAGGCGGCTTGGTAAGTCGGGTGTGAAATCCCGGGGCCCAACCCCGGAACTGCATTCGAAACTGCCTCGCTAGAGTCCCGGAGAGGAAGGCGGAATTCCCGGTGTAGAGGTGAAATTCGTAGATATCGGGAGGAACACCAGCGGCGAAGGCGGCCTTCTGGACGGTGACTGACGCTGAGACGCGAAAGCGTGGGGAGCAAACAGG
+
@@<<5<CA0;;@;9:6665<@9<<9<;?@<<=B<9AA;;;8;ACCCBABBC?CD@BB>A>AB?BC@@@<>>?BBB>BBB9A@@1??;@@BDD9B?B?BBB@=>58C==5B:3:/73<C@@BB9:9D<B?A?>B<@<?;?A=C?C=CC=C8>?@BB==<>ACC>B?BAA?@>??B???8??:??BBD@CB??=?BA>A?9979>?:>>>389=:=AA???AAA?>==;888>@?@6;;>8888)8<:::1:<<7
@N9IO0:01089:05830
TACGGAGGGTGCAAGCGTTGTTCGGATTTATTGGGCGTAAAGGGGAGGTAGGTGGTCCCGCATGTCTGGGGTGAAATCCCTGAGCTTAACTTAGGAAGTGCCTCGGAAACGGCGGGACTTGAGTCTTGGAGAGGTTGGCGGAATTCCCGGTGTAGCGGTGAAATGCGTAGAGATCGGGAGGAACACCAGAGGCGAAGGCGGCCAACTGGACAAGTACTGACACTCAACTCCGAAAGCGTGGGGAGCAAACAGG
+
BBBA=@@@<ABBC>D@994;D?DCACCC=CC@CC<@A:9939@?6@B=BBB>@?<>AA<AA@@AAAABCC9A@@@<@CC=BB@??@=A>ABACC@D;;;@@?B@@?AD?CC>@A?8><=<@?;;:??A;????;@?B<@@8;9;?BD?B@BB@@@;;8;BCC?AB@CCDCBBBA@@C<?;7;:?@@?BBBB=AAA8B:=@?B?B@BAB@;;;?BAAC;9:====00+07;:=>>00/DA@@@6;:;CD<CBD=
@N9IO0:01096:05815
TACGGAGGGTGCAAGCATTGATCGGAATTACTGGGCGTAAAGGGCGCGTAGGCGGCTAGAAAAGTCGGATGTGAAATTCCGGGGCTCAACCCCGGAGCTGCATTTGAAACTCTCTGGCTAGAGTACAGTTAGGGTAAACGGAATTCCACGTGTAGCGGTGAAATGCGTAGATATGTGGAAGAACACCGGTGGTGAAGACGGTTTACTGGGCTGTAACTGACGCTGGAGGCGCGAAAAGCATGGGGAGCAAACAGG
+
BB@@>?BD<?@CC9::CC>BBCCC@C@B?B@???6==>??9?C:??@@@@A?BB?CCCAAAA6@@@@=A;;;AAA/;5:5:BB7BBBB>CIC;C@AA@@@AAAA<AAF>BBBABAD>AA@@@@AA@@AB?CCB>DFD?CD?@>@?B?B<;;;;BBBA?C@@@;;;;A;;;A;;;CBB?B?BB?CAA<?<?@;@@@5::AA=AF>CBAAA9??@9939?=000<00*0>:<<>9999&9;<<?A=6=???@9999:
@N9IO0:01096:05857
TACGGAGGGTGCAAGCGTTGTTCGGAATCATTGGGCGTAAAGCGCGTGTAGGCGGCTTGGCAAGTCAGTTGTGAAAGCCCGGGGCCCAACCCCGGAACTGCATCTGAAACTGCTTGGCTCGAGTCCCGGAGAGGAAGGCAGAATTCCCGGTGTAGGGGTGAAATCCGTAGATATCGGGAGGAATACCAGCGGCGAAGGCGGCCTTCTGGACGGTGACTGACGCTGAGACGCGAAAAGCGTGGGGAGCAAAACAGG
+
BBCB?BCC<@@CC?CCCC?CC=B@6;8;B@?6;<2>>997*3339@BCBBB@BB@BD@D?BB?BBBAA@@CBBBD>CCJ>BAA7?A6A5;;;.9<?:?@@??@ACAAA=???@B<@<@AAA@BBCB=B@BBBC@CAC>@??@5;5;B=C?CCCCGIG<CCED>BBADBB@CB@@@AA9@@=A6;:9=BB:;;;CC@JA;;9;<@<@A@<?@A<A@AAC@@AD@@@;;;@@B;;;;&;=9?>99+9;5955&5::8
@N9IO0:01097:05824
TACGGGGGGGGCAAGCGTTGTTCGGAATTACTGGGCGTAAAGGGCGCGTAGGCGTTTGCTAAGTTGGATGTGAAAATCTGGGCTTAACCCAGAGCCTGCAATCCAAACTGGCAGCTGGAGTTTTGGAGGGGGGAAGCGGAATTTCCGTGGTGTAGCAGTGAAATGCGTAGATAATCAGGAGGAACACCGGTGGCGAAGGCGGCTTCCTGGACAAAAAACTGACGCTGAGGCGACGAAAGCTAGGGGAGCAAACAGG
+
BC;;<;<;<;";C>AACC9;;?AC@C?B8::<==6::;BB9@@;@CADBDA=999:.;??<;>?=B>AAABBBCC;??@BC;AA7;6;D;@@@BA<?000*0;*00*-//)//////)/77::&4.444444#45:::5:.55)5.55;4;;;;;<965;;?6;;=B@>0000*0::<<A@=A>@???D?::6:?@;??BA>@=+0,00)//73733#333/6/////5.5544:=<4;;699BA7@BBBC<@@?5
@N9IO0:01076:05897
GACAGAGGGGGCAAGCGTTGCTCGGAATCACTGGGCGTAAAGGGCGCGTAGGGCGGGGGGCCAAGTCGGTCGTGAAATCCTCGGGCTCAACTCGAGGGGCGGCCGAAACTGGTTTTCTTGAGGGGCGCAGAGGAGCCTGGAATTCCCGGTGTAGCGGTGAAATGTGTAGAGATCGGGAGGAACACCGGTGGCGAAGGCGGGGCTCTGGGCGCACCCTGACGCTGAGGCGCGAAGGCGTGGGGAGCAAACGG
+
A@BBBCBDDD2CC?BBBB7:9?@?<A<???@9:9/8=;?A=BC<A@@@>;;;.:9=:@<'<9B>BA@@@>::9?@=4<<265==4555:755555555'55.549990999.555&59.55999+999?;;;?@@@;@:8<9<9<>7<8:>?ABBA=A@AA<AA?@ABBBCCA@AC=B<9=9BBB>B>AA?B;:5>9????5?>:ABB>BB>?:;599:///99//*/8779,2+265555*5678938;:
@N9IO0:01083:05870
GACAGAGGGTGCAAACGTTGCTCGGAATCACTGGGCGTAAAGGGCGTGTAGGCGGGCAGGTAAGTCGGGCGTGAAATCCCTGGGCTCAACCCAGGAACTGCACTCGAAACTACTTGCCTTGAGTGCCGGAGAGGAAAGCGGAATACCTGGTGTAGAGGTGAAATTCGTAGATATCAGGTGGAACACCAGTGGCGAAGGCGGCTTTCTGGACGGTAACTGACGCTGAGACGCGAAAAGCGTGGGGGAGCAAACAGG
+
BBBBCEGE<AADBC=@?>38899;6=25555??C=:::CC;@A=:::AA@A?ABB=@><1::5;AA@A;B:::@A5::@;@>?9>?>>8==6993;=;;;==>=?=@@9@@BAA>AB?B=A@AA;;7;?BBBC@DH<@@C?B>BAC@B@?BCCCABBACGCC=C:;;BBAAAB@A;<5;;5;<;:;;=9998<;<17177-3;;1;43.379388,333333373339;888>==.97733333$38337)7>;5
@N9IO0:01083:05887
TACGAGTGGGGCGAGCGTTATTCGGATTTACTGGGTGTAAAGGGCGTGTAGGTGGTCAGGTATGTTAGATGTGAAATCCCTCGGCTTACCCGAGGAACTGCGTCTAAAACCACTTGACTTGAGTATCGGAGAGGAAATCGGAATTCCTGGTGTAGCGGTGAAATGCGTAGATATCAGGAGGAACGCCGGTGGCGAAAAGCGGATTTCTGGACGAATACTGACACTAACAGCGCGAAAGCCAGGGGAGCAAACGGG
+
BBBBCBBBB@7@B9;9BB=AB=BB?BBC=BBBBB=BBBBC<AA<@@@ECCC?@@<@@@@=A@@AA=;;;;@@?@@9@AD>BCB@DC@CCE>@@?5;5;<;;CCA@@BB9B>B@A=AABB?ABCCDCA@5;;;;5;B9ABD@B@B@B?BB>ABA@@BA?BCBB=B@@@AAAABB??@B>??@C?BAA>A@A?<?9:::-;?B=ABB:AA?>?>@@=B@?;A;<BAAA>@@AAAA?@A;@A=AAGG7000<<5<CD=
@N9IO0:01069:05936
TACGTAGGGTGCAAGCGTTATCCGGAATTATTGGGCGTAAAGAGCTCGTAGGCGGTTTGTCGCGTCTGCTGTGAAAACCCGAGGCTCAACCTCGGGCCTGCAGTGGGTACGGGCAGACTAGAGTGCGGTAGGGGAGATTGGAATTCCTGGTGTAGCGGTGGAATGCGCAGATATCAGGAGGACACCGATGGCGAAGGCAGATCTCTGGGCCGTAACCTGACGCTGAGGAGCGAAAGCGTGGGGAGCGAACAGG
+
<@;;;;;;0:;@A?CBBC7<;?2:4:=A;@C4;;,:@995)5=??>?A;:9<@B=BD<AA;;0<00/89:555955&5>2:5625;=?8=9?:>>5>;@ABA@A@C<A;;;C;A?AAAB@<<<<<:@<A;;;;.;@BC49199>9?7@@=996;;<<8==5:5:::<:@>>9555/:599)////)//::59//)/)///;9:;:::</4.498.5.555444999:7;;;;;:19444444&4<<<<:<<<7
@N9IO0:01075:05946
TACGTAGGGTGCGAGCGTTAATCGGAATACTGGGCGTAAAGCGTGCGCAGGCGGTTCGCCGTGTCCTGTGTGAAAGCCCCGGGCTTAACCTGGGAATTGCATGGGAAACTGGCGGGCTCGAGTGTGGCAGAGGGGGGTGGAAGTTCCGCGTGTAGCAGTGAAATGCGTAGAGATGCGGAGGAACACCGATGGCCGAAGGCAGCCCCCTGGGCCAACACTGACGCTCAGGCACGAAAGCGTGGGGAGCAAACAGG
+
CC@@@BBB=A@CBBB<<09<@@00,0+0//?BB>CCA@A:>@A@@@AB@@=@C?B@BBD@C@@?B@C@@;;;@@5:;BB2@@9?>9?<B=A@B5?9?9<999@@9@B>CCC?::958A???BA@@B<998787777#7;89,371717:8<<ABA@@@@BCD;@@AA@@@;<;;;;;5;;?C?999;<:<<*0)0/4:1:555>>>+>>@6=8<055::99444=844299988:3:<<<<<<.:;::=4:::8
@N9IO0:01081:05930
TACGGGGGGGGCAAGCGTTGTTCGGAATTACTGGGCGTAAAGGGCTCGTAGGCGGCCAACTAAGTCAGACGTGAAATCCCCAGGCTCAACCTGGGAACTGCGTCTGATACTGGATGGCTTGAATCCGGGAGAGGGATGCAGAATTCCAGGTGTAGCGGTGAAATGCGTAGATATCTGGAGGAATACCGGTGGCGAAGGCGCATCCTGGACCGGCATTGACGCTGAGGAGCGAAAGCCAGGGGAGCAAACGGG
+
BB;;:;:;:;";C4;9AA<AC@CCAB?B>@@CCC>ABBDC=BB<A@@?>@>;79299@<@CC?BBBCBBBBBBCD=BBBC7;;8;BCD@DACCC>C@CAAACCCBBBCDCAA>BBB@CC@CC?@@;>>8>???C=BCCA@AB?A?B@BB?BB@?@@A=AA@@<???CCDBBBBBBBB=??@C@AAA>A?BB?BBB<@<;;;CCC?BB?@@?A>ABB?BBBBBBA@@>AAC;;;0;A5;;;;.;;;AB<BBC<
@N9IO0:01081:05935
TACAGAGGGTGCGAGCGTTAATCGGAATTACTGGGCGTAAAGCGCGCGTAGGCGGCTTAGCAAGTCGGGTGTGAAATCCCCAGGCTTAACCTGGGAACTGCATTCGAGACTGCTTTGCTAGAGTATGGGAGAGGGAAGTGGAATTTCCGGTGTAGCGGTGAAATGCGTAGATATCGGAAGGAACATCAGTGGCGAAAGCGACTTCCTGGACCAATACTGACGCTCATGTGCGAAAGCGTGGGGAGCAAACAGG
+
CBBBCCCC>AAACBB;;;?B?ABB@B?B@BBBBE>@A@GD=AABBBBABCC@CB@BB@BDCC@BCAAA<?A@@BB<AACC9::5:B9<9?<?AA9A=???AAC@AB:::BBB@@?7@@@???BABBCD=@@:9929=>@B>A<AA;A?B?BB@AA9949??D>??ABCBBHEBBBB?B7<7<>@@AA@BAB?BBBB=<;;D@@=A?A@=@DADACCBB;;<AAACDCCDC;;;B<B@A@CCB6@@;;;0;@A6
@N9IO0:01082:05928
TACAGAGGGTGCGAGCGTTAATCGGAATTACTGGGCGTAAAGCGCACGTAGGCGGCTTGGTATGTCGGGTGTGAAATCCCCGGGCTCAACCTGGGAACTGCATCCGAAACTGCCTTGCTGGAGTATGGGAGAGGGAAGCGGAATTTCCGGTGTAGCGGTGAAATGCGTAGATATCGGAAGGAACATCAGTGGCGAAGGCGGCTTCCTGGACCAATACTGACGCTCAGGTGCGAAAGCGTGGGGAGCAAACAGG
+
BBBBBBCC>AAABBBA@A6;7;BC@C@C@BCCCH>CAA@B6;;BBC;;;BB>BB@@@=@@@@;;;AAA;AAB@??9?@@A9AC>CAAA=@=@CC;@?ABBBBBB@BBD=B;;:=@=@ABB?@AABCCD>AAABB=BACCB?C4;:/;5;>CCBBB;;9;CBB<AAAABCABA@A@?;A=A?B?CCBCB<;;@B@@>@>AA?BD@C@BB?BB?B>:::??@@@@AAAA?BAAAAC=DCBBBFC6@@99929>@;
@N9IO0:01089:05914
TACGGAGGATGCGAGCGTTATCCGGATTTATTGGGTTTAAAGGGTGCGTAGGCGGTTCGTTAAGTCAGCGGTAAAATTGCGGGGCTCAACCCCGTCGAGCCGTTGAAACTGGCAGACTTGAGTTGGCGAGAAGTACGCGGAATGCGCGGTGTAGCGGTGAAATGCATAGATATCGCGCAGAACTCCGATTGCGAAGGCAGCGTACCGGCGCCAGACTGACGCTGAGGCACGAAAGCGTGGGGATCGAACAGG
+
BBCC?BB@BAA@@@@ABB@GHI@F@BBD>AA=B>,55)55)5<1555==@?;;:2;<A@A=A=@@CAA@C@BBBB:B?BBBBB9AAB?<?A?7>AB0//96A=>ABC>GCB@BCBBBB?BAAA?B?ACAAA?BBAABBB?B>:::::=>AB@ACLE@CCCC>BCCCBBBHCDCBBAAAACC@CCB?BAA499>>292:95<@;?A;?=@@@?@@BA@@@BBBBCAB>BAAABB;BBBBBCC9CCBBA?BAA=
@N9IO0:01089:05944
TACGAAGGGTGCTAGCGTTGTTCGGAATTACTGGGCGTAAAGCGCGCGTAGGCGGCTTTTCAAGTCAGGGGTGAAATCCCACAGCTTAACTGTGGAACTGCCTTTGAAACTGTAAAGCTTGAGTGTCGGAGGGGATAGCGGAATTGCTAATGTAGAGGTGAAATTCGTAGATATTAGCAGGAACACCGGTGGCGAAGGCGGCTATCTGGACGACAACTGACGCTGAGGCGCGAAAGCGCGGGGATCAAACAGG
+
BCBBA@CC>CBBBBA@@@;@??AC@C@B>BACBE>ABBCD<@:;;?>;;;@<@A=@@@A7@C=AACBBBB9;;;C8;;;0;@;;;D@C@DBB;;6;6;@@@=@@<ABD>DBBCCC=@@B=AA@ACCCD?;;;;.;@@@A@>B>B?AADE@AAAAA;<8;@CG;A?A@@@AA99939>==>?B=:99?B>AA>?>=9=9=?<=@@B?>>>CB;;:B?B>;:;A;::;929@==;?46966CDE9CCBBA8?992
@N9IO0:01091:05937
TACGAAGGGGGCTAGCGTTGTTCGGAATTACTGGGCGTAAAGGGCGCGTAGGCGGTCTTGTAAGTCAGGCGTGAAAGGCCCGGGCTCAACCTGGGGACTGCGCTTGATACTGCGGGGCTTGAATCCGGGAGAGGATGGCGGAATTCCCAGTGTAGAGGTGAAATTCGTAGATATTGGGAAGAACACCGGTGGCGAAGGCGGCCATCTGGCCCGGGATTGACGCTGAGGCGCGAAAGCGTGGGGAGCAAACA
+
BAA@@?BBBB3???@ABD:;;@EE@C@C?B?9::5;BBCC=BD=CCBCBBA?;;6;>>9?A?=@A@AA>A;;;@@,949@6>@<A@;;<G<CC@D9CCCC:<;C=;;;9554;;;;+;;.945::.44(59<<8=B=9<A=A?B9BC78:9:@@@>?;??BC?D@@@@@@?@A@=@A=B<;;5;;;5;=;;4;CB;@;9;2:2:;;;<8@A<@B=AA>A@GBC;;;B?CA@;;;0;;A@DBC7B:;:?6>:
@N9IO0:01097:05936
AACGTAGGAGACGAGCGTTATCCGGAATTACTGGGCGTAAAGCGCGTGTAGGCGGTTGAGTAAGTTCGTCGTGAAAGTTCCGGCTAAACTGGAAGAGGTCGATGGATACTGCTCGGCTGGAGTGCGGGAGAGGCAGGTGGAATTCCGGGTGTAGTGGTGAAATGCGTAGAGATCCGGAGGAACACCAGTGGCGAAGGCGGCCTGCTGGTCCGCAACTGACGCTGAGACGCGAAAGCATGGGGAGCGAACGG
+
E;CA@@B>BBBBBBBAAA@CBB@B@C?A?ACCCC?BBBBB<BBAAA@AAAA?AC?C?BAA@?=@A=@A@@???@A8:9<A;?9@999.7<?<@@BBB?BB?@?B?BBCBBBBA@@<???<>>>>;;<7;=>@=AAB@BB?B?B=A?BC>CB@@@BB@BBBB=BD@AAAAB@@@@=@=@@=@?BCC?CCCD@CCB>B>BA=A@CBBBC@BB?BA@=AABBBCECA@A?<999::.9>>>@@@5??@=@;999
@N9IO0:01106:05945
TACGGGGGGGGCAAGCGTTGTTCGGAATTACTGGGCGTAAAGGGCTCGTAGGTGGCCAACTCAGTCGGACGTGAAATCCCTCGGCTTAACCGGGGAACTGCGTCCGATACTGGATGGCTTGAGATCGGGAGAGGGATGCGGAATTCCAGGTGTAGCGGTGAAATGCGTAGATATCTGGAGGAACACCGGTGGCGAAGGCGGCATCCTGGACCGACACTGACACTGAGGAGCGAAAGCCAGGGGAGCAAACGG
+
@@AA?A?@?@"AB<A@BC?BDAFCAB@C=??9::-:?@@A=AE>@@@A<;<800+0:=:=>ABBBBB?BAAACLH>CCC>@@A@BB?B?B?CDD:C?B@@@AAB@CBBDCCE@BBA??@=@BAC@@@?8??@@A5:;AAC@C?C@B>A@=?@;;;@@>A@?>9>@@ABBBABA@;;;?CE@B@BDC@CBCC@BBC@I@CB@BCCD@CCACB>B;;;CAAACCBBB@@=ABBAAC<;;:;@CC8@@@@B9;;:
@N9IO0:01064:06005
TACAGAGGGTGCGAGCGTTAATCGGAATTACTGGGCGTAAAGCGCACGTAGACGGTTCTGTAAGTCGGATGTGAAAGCCCCGGGCTTAACCTGGGAACGGCATTCGAGACTGCATTACTGGAGTATGGGAGAGGGCAGTGGAATTTCCGGTGTAGCGGTGAAATGCGTAGATATCGGAAGGAACATCAGTGGCGAAAAGCGACTGCCTGGCCCAATACTGACGTTCATGTGCGAAAGCGTGGGGAGCAACAGG
+
596666FF7B=B><</--(-(--727)/,/<==>444444)599=>9:9666>><>9=<;55.59:9)////999)////&4:1::.4.4.449090547<5505>449>:9998888:A;<<<?9:9,48444(44999.505=4=:?<>>>;988.444:1445555<=<<:7725(-(-(---5,--/)/////&/:<556>>699.55)5.55:::<6665:::5554444)4444444&/---(--63
@N9IO0:01080:05986
TACGGAGGGTGCGAGCGTTGTCCGGAATCACTGGGCGTAAAGGGCGCGTAGGCGGCCTGATAAGTAGGGGGTGAAATCCTGCGGCTTAACCGCAGGGCTGCCTTCTAAACTGTTAGGCTAGAGCACGGTAGAGGCAGATGGAATTCCCGGTGTAGCGGTGGAATGCGTAGAGATCGGGAAGAACATCAGTGGCGAAGGCGGTCTGCTGGGCCGTTGCTGACGCTGAGGCGCGACAGCGTGGGGAGCAAACAGG
+
BABB=;::/;ABBDCCCD?BBD@D@D@CBAA8994:?@==,994:A@CCCC@CB?B?@@@BA=?A@AAA@0@AAB;AA;??;;7;B?C@E@BBCCB=C;;;@C?BADG?DDCC?BB=@@?:;;AAAC<@@A;:5;@@?@D?B?B?BA9?<???ABBB?CB@C@CDBBBBAA?=?>>>7>=@A?BBBBB>>>?CCB?B?BB@BBBBBABB=@?BD@BBBBBAABBBBB?BBBCBAAAAA===<2<=888,9<=;
@N9IO0:01095:05963
GACAGAGGGGGCAAGCGTTGCTCGGAATTACTGGGCGTAAAGGGCGCGTAGGCGGAATGGCAAGTCGGTCGTGAAATCCTTCGGCTCAACCGAAGAAACGTCGATCGAAACTGCCGTTCTTGAGGATTGCAGAGGAGACTGGAATTCCCGGTGTAGCGGTGAAATGTGTAGAGAGTCGGGGAGGAACGACCGGTGGCGAAGGCGGGTCTCTGGGCAATTCCTGGACGCTGAGGCGCGAAAGCGTGGGGAGCAAACGG
+
CCBBBCCFED1AA?BCCC@B@@@B?C?C6::@@@6@@@AA<AB<AAA;;;@=BB?B>@@@DD;;:CC@BAABBBC<@;:B?B@<===C?B=??;;;;.;?;;;A@@@>>3>@@A499;>>499>=@@>A;:9?;6;;<<<<.5.549:5=9;==566=7;:=<8>@555:4/////////&/729755//4>*//)//;5;2/55/4<<:///(//)/)/)/936///6///0//-566.///::;:.:3337.799
@N9IO0:01101:05970
TACGAAGGGTGCAAGCGTTAATCGGAATTACTGGGCGTAAAGCGTGCGTAGGTGGTTTCTTAAGTCTGCTGTGAAAGCCCTGGGCTCAACCTGGGAATGGCGGTGGATACTGAGGAGCTAGAGTGCGGTAGAGGAGGGTGGAATTCCCGGTGTAGCGGTGAAATGCGTAGAGATCGGGAGGAACATCAGTGGCGAAGGCGGCCCTCTGGACCAGCACTGACGCTGAGGCACGAAAGCGTGGGGAGCAAACAGG
+
;;;AB>BD;@A==:;CCC?C?A<;5;?B@BCCCC=BCAAA=ABB@@@AC??;??;@A:???C?BBB9::ADBAA@8:99*9??9CBBC@D?BBB=B4998@A:??9??=>>>;<997::99?A>??C=@?CBB?BAC7:9:=;>9>>8?=A???@?@@FCDF>B:::?>>?>8:999)73,33:;;=====78??@C@CB?BE>AA=D=DD?C@==>=?=A:;;@??;;:;=?A7A:;:;BB2?@:991::;4
@N9IO0:01101:06001
TACGGGGGGGGGCAAGCGTTGTTCGGAATTACTGGGCGTAAAGGGCTCGTAGGTGGCCAACTAAGTCAGACGTGAAATCCCCAGGCTCAACTTGGGAACTGCGTCTGATACTGGATGGCTTGAATTCGGGAGAGGGATGCAGAATTCCAGGTGTAGCGGTGAAAATGCGTAGATATCTGGAGGAATACCGGTGGCGAAGGCGGCATCCTGGACCGAGATTGACACTGATGAGCGAAAGCTAGGGGAGCAAACGGG
+
@@;;;;;;;;;";@<ACED@;<9<B=>;?8<=;;:0999@@8@A:??@@>=@9<<9=+0+000+0>9<;<959<8<04999*44.499=259?BD9B69955@@@999@BBBB?AAB?BB=<;5;=@@A;ACBCD?BAAB@@@<?2;4:@=@@BBBA?299:99&9:8<<B@?A@?@?B?BB@C@CBC?B>AA@DCC@C?@@<@BAA?BC?CC?@@BBB?DBBBBCBBABC;<:::.9=995::+:=<==7=@@8
@N9IO0:01106:05963
TACGAAGGGGGCAAGCGTTGTTCGGAATTACTGGGCGTAAAGGGCGCGTAGGCGGCTTATCAAGTCAGGCGTGAAATTCCCGGGCTCAACCTGGGGGCTGCGCTTGATACTGATGAGCTTGAATGCGGGAGAGGATAGTGGAATTCCCAGTGTAGAGGTGAAATTCGTAGATATTGGGAAGAACACCGGTGGCGAAGGCGGCTATCTGGCCCGTGATTGACGCTGAGGCGCGAAAGCGTGGGGAGCAAACAGG
+
@BB@@<@BBC5BF?BB?@<@@?@@<@@C?BBAAA<ABBBG>DD?BCCCCBB>?@:@@=A@BA7:9A@?;?ABBBC>B?BD=CC>CCCBGFACCCCE1:;B@@>@<@ABBCBBBA@>:::5:?;@????6<?995:@@?99182839=6>@AAAAAA@=@BCC>C@CBBBBBAAB>@A8@;@?<?@@=B???=?CD@D?BB@A=>>?==8?@8@AAAB@BBBBABB?>9=?>=?=3==?>>@@5??>AA=A??;
@N9IO0:01112:05984
TACAGAGGGTGCAAGCGTTGTTCGGAATTATTGGGCGTAAAGGGCAGGTAGGTGGTTTCATAAGACTAATGTGAAAGCCCCGGGCTTAACCTGGGAAGTGCGTTAGTGACTGTGGAACTAGAGTGCCGGGAGGGTGCGTGGAATTGTCGGTGTAGCGGTGAAATGACGTAGATATCGACAGGAACACCAGAGGCGAAGGCGGCGCACTAGACGGCAACTGACACTCAACTGCGAGAGCGTGGGGAGCAAACAGG
+
A@@@BAA@;AABA>BB:;6;C=AA?B>B>BC>BB<BC@@@=AG?CCC@BBB;@A5;;0<B@@=><<00,0<<=DC900A@7@>+00+0*/2;<<+;6;@AA@A?B@@@@@????=@;?@@@@@=<>9=>5:::,9>==@@:?8?297>>?BBABE??=@?;@8>000>>=>?A;:::A;<<?B=BBB=BB@@;?:;49:>?;?;:999;??@@:>@;?BBCCEF;;;=;;;;DBCBBA@;;;;.;;;;A<;;<<
@N9IO0:01084:06014
GACAGGGGGGGCAAGTGTTATTCGGAATGACTGGGCGTAAAGGGCACGTAGGCAGTGAATCAGGTTGAAAGTCAAAGACGCCAGCTCAACTGGCGGAATGCTTTCAAAACCAATTCACTCGAGTGGGATAGAGGGGAGTGGAATTTCGTGTGTAGGGATAAAAATCCGGAGATATACGAAGGAACGCCGAAGTAGCGAAGGCAGCTTTCTGGGTCTCTACTGACGCTAGGGTGCGAAAGCTTGGGGAGCAAACAGG
+
AAA;;;;;;;#;B=A@BC?BC>BB=@;???@BBC>ABAAA;AA<ACBBBAA>A@@@BB>AB;:4;4;;;0;A000,0=000;@>@B??=?@@=BB=B@;:;EG?DDDD;G@B>@>@BBBAAAA;;;0;BB;;;DD;CBBC@CADC>CC@AABBB?C;@;;;;;*<;6<4<A>?F>>C>G@G@D=BA;=;C0;;@@@BC?C@CBBDCC>CCHM>BBBBBBCCBCCCCB@A@8AAB;;;/;BB<@@@3A@??@8@@B?
@N9IO0:01104:06052
GACGAACCGTGCGAACGTTGTTCGGAATCACTGGGCATAAAGGGCGCGTAGGCGGCTTATCAAGTCAGGGGTGAAATCCGGCAGCTCAACTGTCGAAGTGCCCTTGATACTGACGAGCTCGAGGGAGGTAGGGGTGTGCGGAACTTCCGGTGGAGCGGTGAAATGCGTTGATATCGGAAGGAACGCCGGTGGCGAAAGCGGCGCACTGGACCTCTTCTGACGCTGAGGCGCGAAAGCCAGGGGAGCAAACGGG
+
ECB??9?4::;9AB=:;;5;;@AA>A>BBBCBCC>CB@@@;AB<AAABBBC?DD@DD@BCBA>AABCCFF;AA@C>BB>BAEFBBB;:6;;;;@@@@C@@@C;@<@AAAAB@??A@@?????CC;AA>AAACC:CBBBBB@B?BBAB@C@BB:;;DD@EBDD?CECCC@B@A@@CC?C?B8:8:CD@DABC?ADCC@CDC?BB;;:?B=@A@@??>??@A@BAA@@@>@DA@@@9=?;>===2>>@@B=ABC;
@N9IO0:01107:06050
TACGGAGGGCGCAAGCGTTGTTCGGAATCATTGGGCGTAAAGCGCGTGTAGGCGGCCTGGCAAGTCGGGTGTGAAATCCCGAGGCTCAACCTCGGAACTGCATTCGAAACTGCCTCGCTCGAGTCCCGGAGAGGGTGGCGGAATTCCCGGTGTAGCGGTGAAATGCGTAGATATCGGGAGGAACACCAGTGGCGAAGGCGGCCACCTGGACGGTGACTGACGCTGAGACGCGAAAGCGTGGGGAGCAAACAGG
+
CBCB?BBB=>??@<????;@@?BD@LACCBB?CB;A@:::6;ACCCBBBGEABB>B>B@?BC@CBDDD?BCCCCB=BAA;@;:7;BBB?B?BBBAG@BAAABB?BBCC>C:::<@:;;CB@@@;;;0;=@CBCC>DDACHAHAE@BB<B?AB;;;BA=A@@@<?CAC?@@@@AAABB=::4:=??@?ABAA6;:>;@;;;6;=@A@CCBI;;;;CCCCFDBCBA:;;@;;9>@@<@BDCCCB7A@;;;.:A@>
@N9IO0:01080:06067
TACGGAGGGGGCTAGCGTTGTTCGGAATTACTGGGCGTAAAGGGCGCGCAGGCGGCTGCTCAAGTCAGGCGTGAAAGGCCTGGGCTCAACCCGGGAATTGCGCTTGAGACTGGGCTGGCTTGGAGTGCGGGAGAGGATGGTGGAATTCCCAGTGTAGAAGGTGAAATTCGTAGATAGTTGGGAAAGAACACCGGTGGCGAAGGCGGCCAATCTGGGACCGCAAACTGACGCTGAGGCGCGAAAAGCGTGGGGAGCAA
+
BD;;7;CCBC5BBBBB>>:00+0:6:6<6<?997-7<49;0;B8;:;::@@?CC?@;9:?:;29:?;<=696<<<3<9<9=>>5==:93==)00*0*/)----727/555555)5554;;6;8<<<=<?@8@@<C9<AA9>=7;9;:??6=<975-,,(,(,,,5(,(,,/::-----(--(--(-536:;7:499039@;=*//06(/(/9///(33-3333(33338988886388/////&//33333&33888
@N9IO0:01096:06093
TACGAAGGGGGCTAGCGTTGCTCGGAATCACTGGGGCGTAAAAGGGCGCGTAGGCGGATCTTTAAGTCGGGGGTGAAAGCCCAGGGCTCAACCCTGGAATTGCCTTCGATACTGAAGATCTCGAGACCGGAAGAGGTAAGTGGAACTGCGAGTGTAGGAGGTGAAATTCGTAGATATTCGCAAGAACACCAGTGGCGAAGGCGGCTTACTGGTCCGGTTCTGACGCTGAGGCGCGAAAGCGTGGGAGCAAACAGG
+
<0<00*/;;;*:>77778399444387<<;;3333&444444&4:2:456;<;8::.44559)4.4555555$5::<2>>@266A269@>;>>*00*0)/7::;A:94444::9939884448344<8<8=7;4404369:;?B@BBAB??90////(/0)/9;=7??C?>;>=8877;;;>7==<@@;6;;--)---(-26:45:6;???<?@=A=B<@@?@9>==?>>5<;<888-8<=9;:17>===366;5
@N9IO0:01097:06093
GACAGAGGGTGCAAACGTTGCTCGGAATCACTGGGCGTAAAGGGCGTGTAGGCGGGAATGTAAGTCGGGCGTGAAAGCCCCAGGCTCAACCTGGGAACTGCACTCGAAACTGCGTTTCTTGAGTATCGGAGAGGAAAGCGGAATTCCTGGTGTAGAGGTGAAATTCGTAGATATCAGGAGGAACACCAGTGGCGAAGGCGGCTTTCTGGACGATTACTGACGCTGAGACGCGAAAGCGTGGGGAGCAAACAGG
+
BCCCBBBC=AADCC>BAB8::ABB?B=A@@@CCE>AAABB<AA<ABCBBBDABBB>B?@@@C?BAAA@:AAAAAF>BBBB:BB?@@@B?B>@@E=C?B@@@ABCBBBD>CAAABCC;BB=BBBBBCDE@A@AD?BA=BBB?C@C@C@DC@BBBCBDD@A@AD>DACCCCCCC:::CF@BB?B@CCC?@@BB?ACA9>9::4;BB;BCCACCCCC?AACCAA@@@:;;:;A@;;;0;;;;;;;.;BAAB<BAA<
@N9IO0:01110:06088
TACGTAGGGTGCGAGCGTTAATCGGAATTACTGGGCGTAAAGCGTGCGCAGGCGGGCTTTTAAGCCAGACGTGAAATCCCCGGGCTTAACTTGGGAATGGCGTTTGGGACTGGAAGTCTGGAGTGCGGCAGAGGAGACTGGAATTCCTGGTGTAGCAGTGAAATGCGTAGATATCAGGAGGAACACCGATGGCGAAGGCAGGTCTCTGGGCTGACACTGACGCTCAAGCACGAAAGCGTGGGGAGCAAACAGG
+
BCBBBBBC9::BBAB;:9@CACCC@C@B?CBDCC>CCCCD>BBC@A@BBBB?A@?9:;;;.;=@A:@@@::::A@;ACDE9BB;@A2:6::?AA=B>AA?AABC=AA=A@@@6:39:99=9<:9:::39@>?@;?>A@00*0*0*0*009997>>777=<<C>>>>?AAA>>;88::6:@?B=B??:==99299<8><=>>8;;7777;9;<>@A=97//0/////(/7=::::3:<97377&77;<>9>?=:
@N9IO0:01069:06137
TACAGAGGGTGCAAGCGTTGTTCGGAATTATTGGGCGTAAAGCGCGTGTAGGCGGCTTTGCAAGTCGGGTGTGAAAGCCCTCAGCTCAACTGAGGAAGTGCGCCCGAAACTGCAGAGCTTGAGTGCCGGAGAGGGTGGCGGAATTCCCCAAGTAGAGGTGAAATTCGTAGATATGGGGAGGAACACCGGTGGCGAAGGCGGCCGACCTGGACGGTAACTGACGCTGAGACGCGAAAGCGTGGGGAGCAAACAGG
+
BBBBDCCC=@A@@=@:;;8;;?CB?>4999A@DD>A@@AB459;;A;A@CBA;;6;@=3;AA?B@BBB<@@@BBB>CDC>CBBBADDD?B@@AB>A????BBBB9?=?6=<8;?AABB=1339833.348=>BB;BB>@:6@7@;;;A2<488888:5::??5>5:59::9988899.9;59599:6A6>>5:;;357<<7<*..3056/557225,5888;A@@>>>==CCBAA;A;;;CCC<BBBBG>BBB7
@N9IO0:01070:06141
TACGAAGGGGGCTAGCGTTGTTCGGAATTACTGGGCGTAAAGGGCGCGTAGGCGGCGCGTTAAGTCAGGTGTGAAAGCCCTGGGCTCAACCCAGGAATTGCACTTGATACTGACGTGCTTGAATCCGGAAGAGGATGACGGAATTCCCAGTGTAGAGGTGAAATTCATTGATATTGGGAAGAACACCAGTGGCGAAGGCGGTCATCTGGTCCGGTATTGACGCTGAGGCGCGAAAGCGTGGGGAGCAAACAGG
+
BAAA@@BCCC1?>>BCBA<@@=AB?B@D>A@>?>5>?>??7>>7>??A@@@?;96:@??@<@>AAAAB@CCBBBG<A@C;@@C;;::C=BB=BB?A<@7;;@A@=A;;;BCDDBBBCA@;AB=AAAD<CAD9;8;@@AFEFC@C@CC=BBBA@A@@@=@?@@;@?CCC>@?:>?7@A<A=@C=9::?DACC?BBB=A?AA=@@AACBB?BG@C@CAA=@AABBA@@A;@A@>?@:@@A@@@B7@@@AA=A@A?
@N9IO0:01073:06139
TACAGAGGGTGCGAGCGTTGTCCGGAATCACTGGGCGTAAAGGGCGCGTAGGCGGCTTCTCACGCGTGCGGTGAAAGCCCGGGGCTTAACTCCGGGTCTGCCGTGCGAACGGGGAGGCTTGAGTCTGGTAGAGGTCGATGGAATTCCGGGTGTAGCGGTGGAATGCGTAGAGATCCGGAAGAACACCGGTGGCGAAGGCGGTCGACTGGGCCAGTACTGACGCTGAGGCGCGACAGCGTGGGGAGCAAACAGG
+
CBBBABBD>CCCAA@;<;5<CB>D@B>ABBBCCG>CCBBB<BB=BABBCBB@AA<AB?BBBBBBAB;:;>8<?<B4;<;0<?A5BB=B?AAA>AA<ABAAAGAAABCE<??DE;AA>AA>C@@@@@C?BAB@@>@ECA?@5;4;=A?CC=BBBBBBB@CCAC@CBBBAAABBAAC=B=A?;;7;BB?C@;;;;CB@BABA>AA@@@@AA=B@BBADBA???A?>?@@<@?>??>88=A><==2;7777.7;72
@N9IO0:01087:06127
TACGGAGGGGGCGAGCGTTATTCGGAATTATTGGGCGTAAAGGGCGCGTAGGCGGCTTTCTAAGTCAAAGGTGAAATCCCTCGGCTCAACTGAGGAACTGCCTTTGAAACTGGAAGGCTTGAGGCCGGGAGAGGGTAGCGGAATTCCCAGTGTAGCGGTGAAATGCGTAGATACTGGGAGGAACACCGGTGGCGAAGGCGGCTACCTGGACCGGTTCTGACGCTGATGCGCGAAAGCGTGGGTAGCAAACAGG
+
??@@<;;;;;*9DAA@A@?AA?AA?B?B?@@?AG>BCCBE<@@<@CCCBBB@BD@BBC=?@@;=>:::.:>@BBB>BCC=CCD@BBDD@DBBCB=A<:;;@=AA;@@@:@AA>B:;:;D@AAA=A=@@5;;AAC>BBBCC?B=?=?D;AABBBBA@><;88829@@@????AAAAAD>BC@C=??F?B=AA>A>=995//+/66>9=@:@B=C<><>>===A=<<<=<<:;;AC;B???BB8>==676-8<>9
@N9IO0:01089:06135
TACGGAGGGCGCAAGCGTTGTTCGGAATTACTGGGCGTAAAGCGCGTGTAGGCGGCCAGGTAAGTCGGATGTGAAATCCCGGGGCCCAACCCCCGGAACTGCACCCGATACTGCCTGGCTGGAGTCCCGGAGAGGATGGCGGAATTTCCGGTGTAGAGGTGAAATTCGTAGATATCGGAAGGAACACCAGTGGCGAAGGCGGCCATCTGGACGGTGACTGACGCTGAGACGCGAAAGCGTGGGGAGCAAACAGG
+
BBDC@DDC=AA@@<@@@A<@@@@@;@7;7;:@AA;BB@@@9@A@@@@@>=@;00,09@@?CB>AA;<5:@@;;;G8?>?.;:;.9=5=29959$/5;8<0//9<<3?;<988;B?@B>ABB=@@@=@6@=AA;;6;=B=;;8;?BB9@=A7<;@AABC@CBAB;B?CCAAAHIBBBB@CAI@B@BCC@CBBB@BBC@B?@@;@=@@AAA?BCC?@@@???BB??@@?@???A???9?AABAAB6:::9@8@999
@N9IO0:01093:06111
TACGTAGGTGGCAAGCGTTGTCCGGATTTATTGGGTTTAAAGGGTGCGTAGGCGGTGAATTAAGTCAGTTGTGAAATACGGCAGCTCAACTGTCGAGGTGCAATTGATACTGGTTCACTTGAGTACTGATGAGGTAAGCGGAATGGACGGTGTAGCGGTGAAATGCTTAGATATCGTCCAGAACACCGATAGCGAAGGCAGCTTACTAAGGAGTAACTGACGCTGAGGCACGAAAGTGTGGGGATCAAACAGG
+
DCCCBBB?@@=@A<@9:96;AC@L@CCL>BB?BC<BB=BD=CC>;;;BBAA@;;8;BB:@6;2:??>@B;99:==6=<?@=@@>>B::6:@>>>=??=???C?B?BBBBB@A=A?AABB?ABABBBBBA@=//,/9+//6384=?;A=?;?AACBBB?BCCC<BBAA?B::9B>====8=>>8999<AABAA@@@3949?>>@399=?9<6???=5;889A@@;::<4<>::99,79<@AAC9A>::?70/09
@N9IO0:01096:06125
TACGGAGGGTGCGAGCGTTGTCCGGAATCACTGGGCGTAAAGGGCGCGTAGGCGGCCCGTTAAGTGGCTGGTGAAATCCCGCGGCTCAACTGCGGGGCTGCCGGTCAGACTGGCGAGCTAGAGCACGGTAGGGGCAGATGGAATTCCCGGTGTAGCGGTGGAATGCGTAGAGATCGGGAAGAATACCAGTGGCGAAGGCGTTCTGCTGGGCCGTTGCTGACGCTGAGGCGCGACAGCGTGGGGAGCAAACAGG
+
<;BA=AAA<A@ABBBBBB@CCC>B>B>BBBBAAB=A@@@A9@@;@@@CCBB6;;6;C=AB@F@DCD@CBC?BBBB<AAD9A;;29@=@;@669B@>4C@;;8;=AABBCCBB9A@BBBBBAAA@@@D:;;BBC6CBBBBB7:49=@D>F>BA;A<>C?CD:C@CHFCCCCEBAA@DC=C?@@?BA@?B@?@<@AC=@=@AA=BCABBDD?D@DC@CCC<:;AB@A@A=BABAB;;<BABCCC7BB@@@8;;;=
@N9IO0:01096:06153
TACGGAGGGGGCTAGCGTTGTTCGGAATTACTGGGCGTAAAGCGCACGTAGGCGGCGATTTAAGTCAGAGGTGAAAGCCCGGGGCTCAACCCCGGAACTGCCTTTGAGACTGGATTGCTAGAATCTTGGAGAGGCGGGTGGAATTCCGAGTGTAGAGGTGAAATTCGTAGATATTCGGAAGAACACCAGTGGCGAAGGCGGCCCGCTGGACAAGTATTGACGCTGAGGTGCGAAAGCGTGGGGAGCAAACAGG
+
CCFD@BAAAA0==<>===9=?8>@<?<?9BBAAA<A@@?A5;:@@B@@@@@>AB?CA@@G>D>BBBAAAB>@@CD:??B=ACC:AAAB@DDD;C@D@C;;;>AB<;;;BCCB@CC?BBA;;;@CBB@A@CB@@<@AA;AA?AIJGF@CCFCA@@;;;<@@?@;:8;;:;454557:<8=6::8:::555/:4:::)/)/939<5=DCC?;:;=AABB=BB@;;;;:?4:99>>>6=:99999*4>>>@59992
@N9IO0:01069:06173
TACGGGGGGAGCAAGCGTTGTTCGGATTTACTGGGCGTAAAGGGCGCGTAGGCGGCCACCGCAAGTCGACTGTGAAATCTCCGGGCTTAACCCGGAACGGTCAGCCGATACTGCGGGGCTAGAGTGCAGAAGGGGCAACTGGAATTCTCGGTGTAGCGGTGAAATGCGTAGATATCGAGAGGAACACCTGCGGCGAAGGCGGGTTGCTGGGCTGACACTGACGCTGAGGCGCGAAAGCTAGGGGAGCGAACGGG
+
@@@???@@&@A?A<?=982:@=@=65:A9A@;<;7;AABE>BB>BCCBBA=:00+0+0>:>>@=@BA;9;B@@BBC>A<;;=AA;AB?B?CB=B=A=;;6;AA@B7;;A@;;;;AAA6AABAAA????AA=A@@6?@;@@@=A=?;?B??:?A9;;CBACCDC=CBCB@@@>><====::938278<6<?<<8<9:49:@=@:A>?@ADD>CBDCB@@AAA@@@@@@@=ACCDBD<@@@??CB9BDAAA>A@A9
@N9IO0:01075:06179
CACGGGGGGAGCAAGCGTTGTTCGGAATCACTGGGCGTAAAGGGCGTGTAGGCGGTCAGGTAAGTGAGATGTGAAATGCCCCGGCTCACCTGGGGACCGGCATCTCATACTGCTTGGCTTGAGTACGGGAGAGGGTGTGGGAATTCCTGGTGTAGCGGTGAAATGCGTAGATATCAGGAGGAACACCGGTGGCGAAGGCGCACACCTGGCCCGATACTGACGCTGAGGCGCGAAAGCTAGGGGAGCAAACGGG
+
?>:;;;;;%;;;@9@@A@=BBACC@CBDCDCBBB<;<;AB;AC>CGCCCBB?@@;@AAA=BB?BBBCCBCCCCCC>CCCCC9@<ABBAA@FDDD9A@:D@BB@@@AAACBBAAC=?=?A??999BBBB=BBBBC<999?B=C?B?B=?>;>AAAAAA>AA@C>==>===>>>=89:C=@@=@?A@@?A<@@=AA?4959@>=:;;9?@>AB=BACABB@@@DDA;;;;;;;???8@?>==??5?ABDE>CCC>
@N9IO0:01077:06164
TACGTAGGTGGCAAGCGTTGTCCGGAATTATTGGGCGTAAAGGGCTCGCAGGCGGTTTCTTAAGTCTGATGTGAAAGCCCCCGGCTCAACCGGGGAGGGTCATTGGAAACTGGGGAACTTGAGTGCAGAAGAGGAGAGTGGAATTCCACGTGTAGCGGTGAAATGCGTAGAGATGTGGAGGAACACCAGTGGCGAAGGCGACTCTCTGGTCTGTAACTGACGCTGAGGAGCGAAAGCGTGGGGAGCGAACAGG
+
CCBBBBB9?@7@B9AA<B8B@B6A7@8<9;916>3A;B@<4<>6A<<?@@@3;5.5=5BD;><B=B@B<B==@;<29<555$56<?@C;@:>>>1:6>7>?@?<>9==8C=@@@2?:?@:==?====@A<>>C;CBA<@@5:7;7;8CBBBC;;=8717C==688@@?>>>?A=A??:66166;;;:>>==9=CB8@8B@?@BBBBAC:>BBBBB:BB@A;;;=ABA8A;=>?8.;@>@B<<0BBBBB:@@@8
@N9IO0:01086:06182
TACGGAGGGTGCAAGCGTTGTTCGGAATCACTGGGCGTAAAGCGCGTGTAGGCGGCCTACTAAGTCTGATGTGAAATCCCGGGGCTCACCCCCGGAAGTGCACTGGATACTGGAAGGCTAGAGTACCGGAGAGGAGGGTGGAATTCCTGGTGTAGCGGTGAAATGCGTAGATATCAGGAAGAACACCGGTGGCGAAGGCGGCCCTCTGGACGGATACCTGACGCTGGAGACGCGAAAAGCGTGGGGAGCAAACAGG
+
BCA@=@CB=BBBC@BAAA?AA@BB>B?BBCCCCI?@@@@@;AA@@CA@@@@=?@595:@@@@=?@CBBB????A@9@BA;@@@6=;;99998'81717733378:7=:;;=B9=9?@EA@@CBBBC@B<??@?>??D9AA:?=>9=8<>499ACBBB?BBBB>BBB???9:8986=?8=9?@=ABB@D@@?=?BA<@;00-0@6;;?A=@@?;::00)/;;;9977/7;<;<=9888*8<>AAAB5?777B;<;>>
@N9IO0:01096:06189
TACAGAGGGTGCGAGCGTTAATCGGAATTACTGGGCGTAAAGCGCACGTAGGTGGCGACGTATGTCGGGTGTGAAAGCCCCGGGCTCAACCTGGGAATTGCATTCGAAACTGCGTTGCTGGAGTACGGAAGAGGAAGGCGGAATTCCCGGTGTAGCGGTGAAATGCGTAGATATCGGGAGGAACATCAGTGGCGAAGGCGGCCTTCTGGTCCAGTACTGACACTCAAGTGCGAAAGCGTGGGGAGCAAACAGG
+
9;?9;444)559:<<>?;<A<BAEAEACBCCCBB=BBBBD<@@@@BCBBBDAAA>BCCCCCCBBBCCC>BBBBDC<@@@@9@D=BBBB@C@BBD=C@C@BBBB<A@??9@9:9CB=AA@B7:9>??B?B@CBB?B=?=?>8=9>9>A<?>BCA@@CD@CAAB<BDCCAA@BA@@@BC=BB?A????BBBBB@BBB?B?BB?A@C@C9:99@8=>AA@?A@AA@BAB>@A@999A9A983555)58==<6<999
@N9IO0:01100:06180
TACAGAGGGGGCAAGCGTTGTTCGGAATTACTGGGCGTAAAGGGCGCGTAGGCGGCGTGCTAAGTCGAACGTGAAATCCCCGGGCTCAACCCGGGAACTGCGTCCGAGACTGGCATGCTTGAATCCGGGAGAGGGATGTGGAATTCCAGGTGTAGCGGTGAAATGCGTAGATATCTGGAGGAACATCGGTGGCGAAGGCGGCATCCTGGACCGGTATTGACGCTGAGGCGCGAAAGCCAGGGGAGCAAACGG
+
BBCCBBBBBB5BC@CCCC>AA<@A@CAC?CCCCC>AAAAA<AC>AAACBAA<A@=@BA@AB@=@A@A@<@@?@@@9@@@@8AE@BA@C?CC<CB<B=A99:BBC@ACABBBB@@@@@AA=AB>@@>BC<@A@BB<@BBAB?C?C?B>BB>BB@AABA<?888,9>>@@AACCC@>?C@DE@B?BBCCC?AA>AAC?C@AA>ABCD?BB8::=@=@@@<?BAABB@??499@9::0:A;>@AA2@:97;586:
@N9IO0:01100:06190
TACAGAGGTCCCGAGCGTTGTTCGGATTCACTGGGCGTAAAGGGTGCGTAGGCGGTCGGGTAAGTCTGACGTGAAATCTTCAAGCTCAACTTGGAAACTGCGTCGGATACTATTCGGCTAGAGGAATGGAGGGGAGACTGGAATACTTGGTGTAGCAGTGAAATGCGTAGATATCAAGTGGAACACCAGTGGCGAAGGCGAGTCTCTGGACATTTCCTGACGCTGAGGCACGAAAGCCAGGGGAGCAAACGGG
+
BABBB;;6;AA9AAABBB?BB=@@=BB>BCCBAA<@@@@@9@?<ACBDDBB@@@<A@@>:=A=@:9;AA@?@ABJ>BBGAEE;;;@@@0969A>BC<@A@:???;;?ABBA;;5;;599;?BB?B?BC>AAAA9A@AAAA?A?B@@@=@699??A::8@BBA<AABBBBBA;;9:929;;6;6;884900/(///+/6;>?@>???>A=AAAAA;@?BBBDDCBBBB=@@ABAA:@@<@@CC:CCCCD>BCE?
@N9IO0:01109:06177
TACAGAGGGCGCGAGCGTTAATCGGAATCACTGGGCTTAAAGCGTGCGTAGGCGGATGTGCAGGCATGTTGTGAAATCCCATGGCTCAACCATGGAATTGCTTCGTGAACCGCACATCTTGAGGCAGGTAGGGGCGGTCGGAACGATAGGTGGAGCGGTGAAATGCGTAGATATCTATCGGAACGCCAAAGGAGAAGTCAGGCCGCTGGGCCTGTCCTGACGCTGAGGCACGAAAGCGTGGGTAGCAAACGGG
+
CCCA@@@@6@?;000000;A9=>B=@49:>>@@=89>:?@:AABB@:;<?A4::;AA@;0000*000==;A@=??89:;,9=?<@BBB<@<A??9>4925BD>CCCBCAC?CCCBBB@A=@BA=CBB@BB@BB9BB=@>?2949=>>?@<@C7:;?>9:999.9999999@@@>A@;99:=?=@@@=@C/;5;@A?BBCCD?B;@=999,:<>@>B?BB@@A?9:9929944=98>>>>A><<@AA??98994
@N9IO0:01109:06199
TACAGAGGTGGCGAGCGTTGTTCGGAATTATTGGGCGTAAAGCGCTTGTAGGCGGCCTGTTATGTCCCGTGTGAAATCCCTCGGCTCAACCGAGGAAGTGCGCGGGAAACTGGCGGGCTTGAATGCCGGAGAGGATGACGGAATACCCGGTGTAGAGGTGAAATTCGTAGATATCGGGTGGAACACCGGTGGCGAAGGCGGTCATCTGGACGGACATTGACGCTGAGAAGCGAAAAGCGTGGGGAGCAAACAGG
+
BCCBB@@=@B?BC?A:;:>BB>CC@C@D@DD@CC>AA@@@6????@8;;DE@DC@CACCC@CBBBCD>BBBCA@@<ACD>BAB?BBBC>A>@BC;@=AAAABBBC=CC=AACADCC>AB?BE?AAB?A=AA@@;@@@???>A;??AA9=:=9998@A<@@AC=B>@@BBBBBD@@@A9@>9>9=?@9?;?B?BAA>A@BA>B?????@<@??9?@@A8>>>BBAAAAA9=<9999*9997>>?0<773<19555
@N9IO0:01111:06187
CACGGGGGGAGCAAGCGTTGTTCGGAATCACTGGGCGTAAAGGGCGTGTAGGCGGTCTGGTAAGTGGAATGTGAAATCCCCCGGCTTACCCGGGGACCTGCATCCCAAACTGCCAGGCTTGAGTACGGGAGAGGATGAGGGAATTCCTGGTGTAGCGGTGAAATGCGTAGATATCAGGAGGAACACCGGTGGCGAAAGGCGCTCATCTGGCCCGATACTGACGCTGAGGCGCGAAAGCTAGGGGAGCAAACGG
+
C@;:9:9:%779?=C@AA?@@9=>29.9;:>;;;099455)55)5<556<<://,///0;:=68=>*0*/999::,59>@@0@<<B?CCC<BB@7A@?CC;;;DD?JHGH;;;>AA=@@>ABBA@@BC=AA??599=;?A9?<?=@;@@=@@??>995:BBD>ABBB@@>>00/9690;=4=6?:?6?48<15233(3<=877BBA<>A5;;59;>>=>>;;888@:;4::::::/:?AABDF;CD:::,999
@N9IO0:01067:06210
TACAGAGGGTGCAAGCGTTGTCCGGATTTATTGGGCGTAAAGAGTTCGTAGGCTTTCTCTTAAGTCATTCTTCAAAGCCCGAGGCTCAACCTCGGAAAGGGGAGTGATACTGGGAGAATTGAAAAGTTTCGGGGCTACTGGAACTTACGGTGTAGGAGTGAAATCCGTTGATATCGTAAGGAACACCGAGGGCGAAGGCGGGTAGCTAGGAACATTTTGACGCTGAGGGACGAAAGCTAGGGGAGCGAAAGGG
+
?@:BABC=4?A?@18833-3992:6:>>6==8<=4555@=(388:7;5;AA8:::0:@9=39.55555.5A9>@=4;990;;@9;ABA482833-3;4<>>2>A<<>BA<BB>4;6;096<;;<155=7@A=</99::==4@49909392955;<7<<=;::4:=4::9;;5559999.4.4699;055@>65559<8<=>5;@<><<;7:544444&48:44499:<199555)5::99:9.;<===?5<<4
@N9IO0:01067:06246
TACGTAGGGGGCGAGCGTTGTCCGGATTTACTGGGCGTAAAGCGCGTGTAGGCGGGGCGGCAAGTCGCGCGTGAAAGGCTCCGGCTCAACCGGAGACGGCCGTGCGAAACTGCCACTCTTGAGGGTCGAAGAGGAGCGTGGAATTCCCGGTGTAGCGGTGAAATGCGTAGAGATCGGGAGGAACACCCGTGGCGAAGGCGGCGCTCTGGTCGGCCACTGACGCTGAGACGCGAAAGCGTGGGGAGCGAACGG
+
CB@A@BBBDB2ABAB;;;5;;B?BAECC<:::BB=?@?BC>EBAAA;;<@@<@BCC;BB>BCADDCCCC;;;AAA.;495<9=<99:D@C@C>@@A@@:=2;;9::=>4>@A=:=@@?@5;;::,9@BB@;;;?AABCCC@D?C?BD=C@CA@@A00,0>@><=?@CCEECBBA:;:-4924.999<4@@A=A?B4;4::2:=@>=;@4:00)/)//;<<@;;;555999:999,9====??0999>D9>>?
@N9IO0:01078:06222
TACAGAGGGTGCAAGCGTTGTTCGGAATCATTGGGCGTAAAGGGCGTGTAGGCGGTTTGTTAAGTCATGTGTGAAATCCCTCGGCTTAACCGGGGAACGACGCATGAAACTGGCAAGCTAGAGTACCAAAGAGGGGGGTGGAATTCCCGGTGTAGCGGTGAAATGCGTAGATATCGGGAGGAACACCTGTGGCGAAGGCGGCCCCCTGGTTGGATACTGACGCTGAGACGCGAAAGCGTGGGGAGCAAACAGG
+
CBBBBAAA;@@@B>BA@B?BB@CG>B?AABB?DB;@A<<;6:<9>@AAACCACF@BB=BB?C@BBBBBCCCAAAD?CCF?BBB?BB@CAC@CDD9F@BBBCCDCBAAC=CCC@DE>???@A@@@AB?BC>CCCDDDD)CCAC?B?BJ?D@CGC9;:B>AABD>BCBCCCCDC@AADD<@@AG@AAA@CCBB?A@@=@;AB=@@AA1BC?B;C<@?A?::<<;;???>>><?=@@9?ABCBDC;BBBAA28993
@N9IO0:01084:06259
TACAGAGGGGGCAAGCGTTGTTCGGAATTACTGGGCGTAAAGGGCGCGTAGGCGGCCTGCTAAGTCGAACGTGAAATCCCCGGGCTCAACCCGGGAACTGCGTTCGATACTGGTTGGCTTGAATCCGGGAGAGGGATGCGGAATTCCAGGTGTAGCGGTGAAATGCGTAGATATCTGGAGGAACACCGGTGGCGAAGGCGCATCCTGGACCGGCATTGACGCTGAGGCGCGAAAGCCAGGGGAGCAAACGG
+
BBBB@>>>>>0>@=A@@@=@@?BC@C@C@CBCCC>AAAFF>AB>ACBAAB@<@@=@>BA@BC?AABBA=;;;@@B<BABB:A@60000+0@9@@<?=A;99BB?BCBBBDDC?C@B>ABBDF?BB@DG>BBBAA;@@@;;7;@A>A>AA>ABAAB@@=@AAA<@@@@@AAA@AAAAB?BB=?<>@@<@=@C=@@@;@;000AA@<CB?BA=@=@BC@DDCCCBBBB?AAB;;;0<;5;@@@7@@@@@89:;
@N9IO0:01086:06225
TACGTAGGGTGCGAGCGTTAATCGGAATTCTGGGCGTAAAGCGTGCGTAGGCGGCGCGCTAAGACAGGTGATGAAGCCCCGGGCTCAACCTGGGAATTGCATTGGATACTGGATCGCTAGAGGCAGGTACGGAGGGTGGTGGGAATTCCCGGATGTAGCGGTGAAAATGGCGTAGAGATCGGGGAGGAACATCTGTGGCGAAGGCGGCCACCTGGACCATGACTGACGGCTGAGGCACGGAAAAGCGTGGG
+
BCAAADDE=DBB;;;;;;>C<AAA=A=@;;;;>6>????054444955<=7::5::::::?<=:94328/////)//::&44(4444.58=>>4<04.49993:5995559.4499995///)/-2,,---(-66/--(/44)47;9?@8@9;;99:/--(-----&-:29995555544444&33-46:8:>=5555::747577)/)//)--388(-----////5.55555.55554999+9<4//77
@N9IO0:01067:06268
TACGGAGGGTGCAAGCGTTAATCGGAATTACTGGGCGTAAAGCGCACGCAGGTGGCTGAGTCAGTCGATTGTGAAAGCCCTGGGCTTAACCTGGGAATTGCAGTCGATACTACTCAGCTAGAGTATGGGAGAGGGTAGTGGAATTCCCGGTGTAGCGGTGAAATGCGTAGATATCGGGAGGAACATCAGTGGCGAAGGCGGCTACCTGGCCCAATACTGACACTCAGGTGCGACAGCGTGGGGAGCAAACAGG
+
AABA=AA@<ABCD=B@AA@B?BBB=A5;2:@@@C=AAAEF>D;;;BAA@;;5;;7;@CBCDCCCBBBAA=@@ABC<@<<5793(338=;??CCB>C?B=@:::A::8DB?@?@@><?=BBA844BBC=6??>@A=BBBBC8B7B?BB::59><;;;;0;>8:/>>>@@>9<99;5580>?<??AC:99AAA<A>A;A=AA=A?AA699.8>6=4=?8<<8::888;@=?:857522572555&28557-5:;6
@N9IO0:01069:06276
TACGGAGGGGGCCAGCGTTGCTCGGAATCACTGGGCGTAAAGGGCTCGTAGGCGGTCTGATAAGTCCTGTGTGAAATCCCTTGGCTTAACCAAGGAATTGCGCCGGATACTGTCGGACTAGAGGCCGGGAGAGGGAAGCGGAATTCCGAGTGTAGCGGTGAAATGCGTAGATATTCGGAGGAACACCGGTGGCGAAGGCGGCTTCCTGGACCGGTTCTGACGCTAAAAGGGCGAAAGCTAGGGGAGCAAACAGG
+
@ABB?BCEED5B?:00=>*//7/3-3-339::9919;39939?8?A;?@BB@CE@CBCCBA@;@:959::CBCCD=BCE<A5;5:=8==C>BAF@C@B=A@??<?>A@AABBCAA?AA@@@;;8;@CC=BBB@A<A9;:C?C=A>@=A@9::BAABC@BBBC=;;;A;;;@@;;7;F>::3:3:;;>B@;;6;BB5;:;B@AB?A6:9;==9>;@=>00/<=A=?=D/?<<<@@@>?AA9999&9???D:?992
@N9IO0:01075:06309
TACAGAGGGTGCAAGCGTTGTTCGGAATCATTGGGCGTAAAGGGCGTGTAGGCGGTTTGTTAAGTCATGTGTGAAATCCCTCGGCTCAACCGGGGAACGACGCATGAAACTGGCAAGCTAGAGTACCAAAGGAGGGGGGTGGAATTCCCGGTGTAGCGGTGAAATGCGTAGATATCGGGAGGAACACCTGTGGCGAAGGCGGCCCCCTGGTTGGATACTGACGCTGAGACGCGAAAGCGTGGGGAGCAAACA
+
BBBBBCEE;:9BC?@CCC@ABABB=B9;;BC?BB=??;::.;<;ACCCCCC@BB?BD=CC?B?CBBBCCCCCBBD>CCC>BBB=@@@A;@2;;:.97=:;;>>=A<BB<@??7<C495BAAAA@@@9=:)5.5AB>C@*>F8B<<>A@8GACBB=;;D=9:5=39:;<:::>:955:>6<<9>9@@@@CBAA<A@@<:8<<5>::8'<:.5089>>@?::;9433888333<9@@:@9:7BBB8BBBDC:@9
@N9IO0:01093:06263
GACGGAGGGTGCAAGCGTTGCTCGGAATCATTGGGCGTAAAGGGTGCGTAGGCGGCTTCTTAAGTCTGACGTGAAAGCCCAGGGCCCAGCCTTGGAAGTGCGTCAGAAACTGAGAATCTTGAGTGCCGGAGGGGAGAGTGGAATTCCTGGTGTAGCGGTGAAATGCGTAGATATCAGGAGGAATACCGGTGGCGAAAGCGACTCTCTGGACGGCAACTGACGCTGAGGCACGAAAGCGTGGGTAGCAAACAGG
+
DBCB?A@@3::@A>AAAA?AABBB?B<??@@5;;09>;;;6;B;?A@@@AA>:;6;B?BA=A>A@BB:;;:::BE=CBC=BBB<BB<BBB?B?A;A>B:;:@@@BBCC?CCCCCD@CBC?@@@@BB?C?BBDD;BCCBBC?@=A<?=?D?BBBA@997:BBB=BBAAAAAA@@AAAA=AA=A?:::?C???9:99:,9=>>???@A?>5:;BACC>ABBA@A@???@;=?:9:A8??BBBC>BABABA<ACB?
@N9IO0:01104:06274
TACGGAGGGTGCAAGCGTTATCCGGATTTACTGGGTTTAAAGGGTGCGTAGGCGGCTTTTTAAGTTCAGTGGTGAAAGCCTAGTGCTTAACATTAGAACAGCCATTGAAACTAATAAGCTTGAGTCAAGGAGAGGTAAGCAGAATTTATGGTGTAGCAGTGAAATGCTTAGATATCATAAGGAATACCAATAGCGAAGGCAGCTTACTGGCCTTGCACTGACGCTGAGGCACGAAAGCGTGGGGAGCAAACAGG
+
;CCC@CBC=ABAB?B;;;>BBB=A7A@@;AB??A8AB/::.:@5>@@@<;?:=?<90000)0:00+0<><@=@A?A<AA<?=??@?@=@=@>@;?>>;>:9:;AA<@@B<A@@;@@;@@A600///0)/37///454.49;55.55)55:5<>@;;A885:A?9889?9?@ADCBBBBC@F?C@CCB>A>A;;;;<5;<@@@@C@BCBB>B@D7::A?ABCBBBBAAA?CC;::@;@:::ADD6?@@BB=AAA@
@N9IO0:01108:06307
TACAGAGGGGCAAGCGTTATTCGGAATTATTGGGCGTAAAGGGCGCGTAGGCGGCTGCGCAAGTCTCGGGTGAAATCCCTCGGCTCAACCGAGGAACTGCCCTGGAAACTGCGCGGCTCGAGGCCGGGAGAGGATGGTGGAATTCCCAGTGTAGCGGTGAAATGCGTAGATATTGGGAGGAACACCGGTGGCGAAGGCGGCCATCTGGACCGGTCCTGACGCTGAGGCGCGAAAGCGTGGGGAGCAAACAGG
+
CBBCDCBBB9A@=A@@@<?>=:969>B=BC=@@;?D@AB>BC=@@@@@@?=@C?A@@@@;;4:ABBBFE=AAAE?DDD=BCB?BB;;5<=@BB?@=BBBAC=BB@BB:@;49?;;29=:@?A=AADD>CAAB@BBB?BB:B?C@DE?BBCBB@@AB?A>?B=?@?ABAABDBB>AD<???B:@>>;@;9:29992949:=A;A;;;;=?@=@>@?9@@=887==992990079(///////&/99990445:
@N9IO0:01069:06339
TACCTGCAGCCCAAGTGGTGCTCGTTATTATTGGGTCTAAAACGTCCGTAGTCGGCTGAGTAGATGCCCGGGTAAATCGCAGCGCTCAACGTTGCGAATTCCGGGTAGACCGCTCGGCTAGGGAGTGGGAGAAGTGCGAGGTACTCTGAGGGTAGGGGTAAAATCCGTGTAATCCTTGGGGGACCACCAGGTGGCGAAGGCGTCGCACTAGAACACGTCCGACGATCAGGGACGAAGCCCTGGGGCGCAAACCGGG
+
GBB=;;:;;;A<A<A@B?@ACBA???BB=??>AA;ABAABB9AA@@7::???BF?AA???=====:::0:?6=?>6?:;:>AAA@@DD@;;;;@:597A:@<BD=A;;<@>BBB:;65?@@=7>BACD899::>>?>ABB=<;>;==666>4=:;;;/;BCC9BA7::5444:=7<7<<<;)<:)//3/0)//)//3-3-33339:998:::4889;;;48:=<<;<333(3339388=.3444+4A?CD9847=5
@N9IO0:01102:06351
TACAGAGGGTGCGAGCGTTAATCGGAATTACTGGGCGTAAAGCGCACGTAGGTGGCGACGTATGTCGGGTGTGAAAGCCCCGGGCTCAACCTGGGAATTGCATTCGAAACTGCGTTGCTGGAGTACGGAAGAGGAAGGCGGAATTCCCGGTGTAGCGGTGAAATGCGTAGATATCGGGAGGAACATCAGTGGCGAAGGCGGCCTTCTGGTCCAGTACTGACACTCAAGTGCGAAAGCGTGGGAGCA
+
BAAAA@@@;@BABAA;<;?C9<;D=@;A499@AA=BCCCD::;@@@@;;;E?AA?@@BB;;;;;;;;;,9@?9=905999&5909@@@;@;>@@,:49=A@@A;?9;:,788:9:68?@D6:9:ABB?C@???;?<?<@?392929929<>@9;;AA>A@@@<@DCC@@@AAABBBC;>>=??AABBA999>??>?B@@@4949<@@A:??<@@>??ABBBABA??<???BAAC687677<099>>
@N9IO0:01111:06353
TAGCGTAGGGTGCGAGCGTTAATCGGAATTACGTGGGCGTAAAGCGTGCGCAGGCGGTTCGCCGTGTCCGTGTGTGAAAGCCCCGGGCTTAACCTGGGAATTGCATGGGAAACTGGCGGGCTCGAGGTGTGGCAGAGGGGGGTGGAATTCCGCGTGTAGCAGTAGAAATGCGTAGAGATGCGAGGACACCGATGCGAGCAGCCCCTGGCCAACACTGACGCTCGAGGCACGAAAGCGTGGG
+
>0/9<;;@B69:AAA0000+04<5506(-(////:<5;=<==6=<<<AA@?@B?BB?A<@??8<;.-.),,,*,,555(--99-;;5:=8:6:7::;4:26:=000@A<@@8@@@<A@@8=00000)0::<8<33333333#//(/03(.(.336658///////7;.999949?9555/,,,*(**,*(--////44/---66+--(-(,(--///799944459455555>29894444
@N9IO0:01067:06365
TACGGAGGGTGCGAGCGTTGTTCGGAATCATTGGGCGTAAAGCGCGTGTAGGCGGCTTGGTAAGTCGGGTGTGAAATCCCGGGGCCCAACCCCGGAACTGCATTCGAAACTGCCTCGCTAGAGTCCCGGAGAGGAAGGCGGAATTCCCGGTGTAGAGGTGAAATTCGTAGATATCGGGAGGAACACCAGCGGCGAAGGCGGCCTTCTGGACGGTGACTGACGCTGAGACGCGAAAGCGTGGGGAGCAAACAGG
+
@@BB@ADE<@@C@@@CCC?AA@DC@C<B@A@49909999:.5:;?ABCCCC?@;7:<9A7<;9<<<<<4???@@C=@==5<<<2>91>:@@?6A6=5:A@@@@6A::9/>>99,377;?AB?<<8=5<>>>?C@C?><;;5>4759D<A?B@;?>A@=AAAA;A>A@AABBBBB<==397/36;;=6:@@:5969063//(/3939?;27>?<?BA@@@@???>>>;;:::888)8<=>?@A3>>>BD7==:3
@N9IO0:01069:06378
TACGTAGGGTGCGAGCGTTAATCGGAATACTGGGCGTAAAGCGTGCGCAGGCGGTTATGTAAGACAGTTGTGAAATCCCCGGGCTCAACCTGGGAATTGCATCTGTGACTGCATAGCTAGAGTACGGTAGAGGGGGATGGAATTCCGCGTGTAGCAGTGAAATGCGTAGATATGCGGAGGAACACCGATGGCGAAGGCAATCCCCTGGACCTGTACTGACGCTCATGCACGAAAGCGTGGGGAGCAAACAG
+
?@?A@?AA;A@?@@@;;;50;000;>9000>>>3@?@BB7:;BA@ACBCB>@@=@@@A@AD>?@;;<B<@?ABB>BBDG7AA6;:?>=A?ADD<A>A=A<9:9799;?=@9::C???@ABBBCAAA@AA@@@???,?<<===@=@=?@@?@@@?@;;;CCC=CCA@@@AAA;<<<<5;B5;498817777-39949433-3999.;?<AA?BA@??;<<;733388:;;:888(//7////&//4;<2;55
@N9IO0:01079:06363
TACGTAGGTGGCGAGCGTTGTCCGGATTTACTGGGCGTAAAGAGCGCGCAGGCGGCTGGGCAAGTCCGATGTGAAAGCTTCCGGCTCAACTGGAAAATTGCATCGGAAACTGCTCGGCTTGAAGGTGGGAGAGGGTAGCGGAATTCCCGGTGTAGTGGTGAAATGCGTAGATATCGGGAGGAACACCAGTGGCGAAGGCGGCTACCTGGCCCACTCTTGACGCTGAGGCGCGAAAGCTAGGGGAGCAAACGGG
+
AB:::BB?BB@BCDICAA@CBB?B>BBC=BCBBB>BBBBB;@:;;AAA@@@>9949@@@9@@<@@@<???BAAAC>AAA=A?@9==00*0;;6>@?5B?@AAA::8:C;BBBBBAA>BA?BB?C?CCC>C>?>?:@AABB?B=B?DD>B?AA???A@>ABBB9>?5558>>=>:555-9:=A=AAC999?@=@9707979197705//)0@,0//>>;0:9??????>AAA@@@9@@=????5?ABCD>DCE=
@N9IO0:01092:06375
TACGTAGGGTGCGAGCGTTAATCGGAATACTGGGCGTAAAGCGTGCGCAGGCGGTTTTGTAAGCCAGATGTGAAATCCCCGGGCTTAACCTGGGAATGGCATTTGGGACTGCAAGGCTTGAGTGCGGCAGAGGAGACTGGAATTCCTGGTGTAGCAGTGAAATGCGTAGATATCAGGAGGAATACCGATGGCGAAGGCAGGTCTCTGGGCTGACACTGACGCTCATGCACGAAAGCGTGGGGAG
+
EG@@@@@@:@BBAAB;;0?A>AA@@A000/@AA>:::CD:?;;;AAAABB@CC?AA@3:;A5;;=@@BCBBBBC>CCCC8@@<995:=A=@AD/:39929???.99-9<983<8=8?;<?@>799A=AAAAA;??AAAB?B?B<?;?A:;;>>>?>==888-8???>>>===;;;?7:::><>>>:>=::5:<=5;8;@D=;;;?>?>7>?888A?><=///////;;;;:;?6==;:6=<-63
@N9IO0:01096:06379
TACGGAGGGTGCGAGCGTTGTTCGGAATCACTGGGCGTAAAGGGCGTGTAGGCGGTCCGCTAAGTCTGATGTGAAAGCCCGGGGCTCACCCCCGGAAGGGCACTGGAAACTGGCGGACTCGAGTCCCGGAGAGGAGGGTGGAATTCCTGGTGTAGCGGTGAAATGCGTAGATATCAGGAGGAACACCGGTGGCGAAGGCGGCCCTCTGGACGGTGACTGACGCTGAGACGCGAAAGCGTGGGGAGCAAACAGG
+
CCBB?CDD=BBCCCCAAA?BBACC@C@CCCD@@A<ABCDD<@@<?@?BBBB@BB?BB?BBA@>ACBBBDBBBBBB<BBA:BBB8BBCCCCCC1:99:BD?CCCDE<A@8AAA5;;5:5559?>@@C=C@BCCB@BDD>FD@CAC@CABB@BCCEEDB>ABDM?BBBBBAABBAAAAC8::?C?@??<@<9989CC@D?CC@CC;@@CC@BBE?@@@;;;;;@A<;;;;:AA@??6;;99@@@4??>@A;:::;
@N9IO0:01109:06372
TACAGAGGGGGCAAGCGTTATTCGGAATTATTGGGCGTAAAGGGCGCGTAGGCGGCTTTGCAAGTGACGGGTGAAAGCCCTCGGCTTAACCGAGGAACTGCCTGTCAGACTGTGAGGCTTGAGACCGGGAGAGGTGAGTGGAATTCCCAGTGTAGCGGTGAAATGCGTAGATATTGGGAGGAACACCAGTGGCGAAGGCGGCTCACTGGACCGGAACTGACGCTGAGGCGCGAAAGCGTGGGGAGCAAACAGG
+
@;;;A@A@@@,;;29;;;;:;255;@9A:B?26607=373/4;3?DEC@@@>@@<@@@999:39?>>>CC=??@C9:;<0;;;29?4;5;3949;=8>>?@8=99999A>??BBBC???=?A@@@399/8??@@AA;:;:2929.4=4?>;>999BC>B;;;6;A@BAABDCDCACC=BA=@=AAA?BABA?AAA?B?BA?A?@?ABA@CC?C=A=?>>?BCBB????A<<9:9.9AAABBB:BBBFF?B??<
@N9IO0:01118:05798
TACGTAGGTGGCAAGCGTTGTCCGGATTTATTGGGTTTAAAGGGTGCGTAGGCGGTTTCCTAAGTCAGTTGTGAAATACGGCAGCTTAACTGTCGAGGTGCAATTGATACTGGGAAACTTGAGTACTGATGAGGTATGCGGAATGGACGGTGTAGCGGTGAAATGCTTAGATATCGTCCAGAACACCGATAGCGAAGGCAGCATACTAAGGAGTAACTGACGCTGAGGCACGAAAGTGTGGGGATCAAACAGG
+
CFDCC@@;@@=AA=A@BB;@@@>C>;;;0;A=@@9@@/;;09:6>>@?><@:00+0<5<;?A;AA@??@;??AAD>CBBB@BCBBC5;5<A@@AA;;5;@@?;@?;;;@@@@A8@@9@A<@@@?:9999><<<8<?A:9:?FACE?AAB@BAAA????BBBG>CAA@<@????>>>@@;??B?BBB>@@BBBBBB?B?BBCCBBBC;:6;=@ABB?ABAABC;;;CC>AB@<;;0;AAAABB7AA@AA;ABB@
@N9IO0:01124:05788
TACGGAGGGTGCGAACGTTGTTCGGATTTACTGGGCGTAAAGGGCGTGTAGGCGGTTTGGCAAGTCAATGGTGAAATGCCTCGGCTCAACCGGGGACCTGCCTTTGAAACTGCCAGACTTGAGGCCGTGAGAGGAGACTGGAATTCCTAGTGTAGCGGTGAAATGCATAGATATTAGGAAGAACACCAGTGGCGAAGGCGAGTCTCTGGCACGGTTCTGACGCTGATGCGCGAAAGCTAGGGGAGCAAACGGG
+
CC@@>@BC;B@@?@:@BA;AC@CC@BBE>CBBBF>AAA@?8>@8@@AAAA@?AB=AA<A?A?9>??@<@C?BBBB<BBB?BBB?BBAA>B4:::6;A>CBC@CC?BBC>B;;;?CCCCCACDB@C:;;@CAAB=@@@DBB6:7:?B>AABBBBBAAA>A@@B=@@@BAA@B;<<5;:9A9@>9>@A;AAA@;@;;69?AABDBD@@@B=@@AA>A>AA@@AAAAAAAB;;;BBB9ABA;;;;.:B:<:7:BB;
@N9IO0:01125:05796
TACGTAGGCAGCAAGCGTTGTTCGGAATTATTGGGCGTAAAGAGTGCGTAGGCGGTTTGCCAAGTCTGGTGTGAAATCTCCTGGCTTAACTGGGAGGGTGCGCTAGATACTGGCAGGCTCGAGTGTGGAAAAGGAGAGTGGAATTCCTGGTGTAGCGGTGAAATGCGTAGATATCAGGAGGAACGCCGGTGGTGTAGACGGCTCTCTGGGCCACAACTGACGCTGAGGCACGAAAGCGTGGGTAGCAAACAGG
+
CCCCCBA?ABA@@?@AAA=AA=AA>C@BABC=BA;ABBCC<@???@99<BA>A@;@?-;:9A5A@??@?CBCCCC8??@@=A<7<>0904@>>99:859@@BE>>>BBB??=7=00*/:66///<BB?BBA2949@><<>:==B9@:9:0;?=?A@A;@@B=3;?9?AAAA>==?BBABA<?<?A@>A???<?AABCCCC?BBBBAACC>C?CBB?BA>>ABB???AA???CCA9?9::?A=AAA9992:=>9
@N9IO0:01141:05802
TACGAAGGGAGCTAGCGTTGTTCGGAATCACTGGGCGTAAAGCGTGCGCAGGCGGCTTTCTAAGCCAGAGGTGAAATGCCAGGGCTCAACCCTGGAACTGCCTTTGGAACTGGAAAGCTGGAGTCTCGGAGAGGTTAGGGGAATTCCTAATGTAGCGGTGAAATGCGTAGATATTAGGAGGAACACCAGTGGCGAAGGCGCCTAACTGGACGAGTACTGACGCTCATGCACGAAAGCGTGGGGATCAAACAGG
+
@@A@@;>A;ABBABBBBB>AA>AB?C>AABB@@@<@?@AB7>>A@?>AA@A=::4;@@8@?A=A=;??;:4;@@E>;;;@CCC?CBBB@BF>BB?B<@@BB?CC<?<?<A>?<@@9?A;:4;@;;;CC@CCDC?B=;;;;.;>A=A=AA?;;:CB@@>@AAB;:;;@@C@C@AA<@><993:;?@A=A999<@@@<@<999?AB?????CBBBAAA:;;;>>>?;;;>==:;;;0<@A@@@@3@@@@A=;;;=
@N9IO0:01147:05792
TACAGAGGGGGCCAGCGTTATTCGGAATTATTGGGCGTAAAGGGCGCGTAGGCGGCCATGCGTGTCTTCCGTGAAATCCCTCGGCTTAACTGAGGACGTGCGGAAGAAACTGCAAGGCTCGAGTCCGGGAGAGGGGGGTGGAATTCCCAGTGTAGCGGTGAAATGCGTAGATATTGGGAGGAACACCGGTGGCGAAGGCGGCCCCCTGGACCGGTACTGACGCTGAGGCGCGAAAGCGTGGGTAGCAA
+
A@A@:;;;;;';;?=@@>9=@<AA=A?C@CC@B@;==;<>7?@9@BAB>>>:==6>=A@@?A:;:AA<@=@@>??8@BA<BBB@BCAEBCBBBB>BBABAAA=A=99939@@@A>@<@@:;;ABC=AA;?AAAABAB)BC?B>@>@D<@@CBAAA;:4;@AB<BBABBBBBDCC@BG?CC@B?;<<<@:@@5;;;4:299:>AAA1BB99:?D=A:96?@@?>>99929:99::.99959909<<;@>
@N9IO0:01151:05769
AACGTAGGACGCAAGCGTTATCCGGAGTTACTGGGCGTAAAGGGCAGGCAGGCGGGTCGATAAGTCGGATGTGAAATCTCCCTGGCTTAACCGGGAGAGTGCATTTGAGACTGTCAACCTGGAGGGCAGCAGAGGAGCGTGGAATTCCGGGTGGAGTGGTGAAATGCGTAGAGATCCGGAGGAACACCAGAGCGAAAGCGGCGCTCTGGGCTGCACCTGACGCTGAACTGCGAAAGCCAGGGGAGCGAACGGG
+
B:ABA:;5;;;;D@CBBD@CBB@D@;;;<@@;;;0;AAFH?FG>DCC?BA?;:9:.;AA@@@=A@BB?BCCBAAA<AAADD>BA;??>A?B@CC>CBBBBBBAA@;@@@@ABBBBB?B?BB>AAB>B<89:@@B=?>?BCA?B;?:?:::19?9@@??:==?>5=;;;>>>://--(-2--(,,--,(-4--.<9>467715>>??@AF:A@@???=??>>>?B@@=@A@@@BB=@?7:;CC9AAAAA?BBC:
@N9IO0:01132:05830
TACGGAGGGTGCAAGCGTTGTTCGGAATCATTGGGCGTAAAGGGAGCGCAGGCGGACCGGTAAGTCGGATGTGAAAGCCCTCGGCTCAACCGAGGAAGTGCATTCGAAACTACCGGTCTTGAGTGCTGGAGAGGGAAGCGGAATTCCCGGTGTAGAGGTGAAATTCGTAGATATCGGGAGGAACACCAGTGGCGAAGGCGGCTTCCTGGACAGTCACTGACGCTCATGCTCGAAAGCGTGGGGAGCAAACAGG
+
CCBD?BBD<@@CD=@AAA;?@>BB?CADBAA@CD<?9999/9=6:;;;;BB@<;5<@=@<@@>@@@CABBBBAA?.:::-9AA=AABC>A?ABD>D?BABBAA>A;;;6;AAA?B@BAB=@@@@BBBC@CCCCC>C>CAA<@=B>AB<B?B@@@AAA=ABCE>DABBBB@@@@:::B=BB?B?BCB?AA::7:BB?B=@@>9949:@A>BAAAAA>>B>>=<788::?=>==<<09:=::9:/:;;DD9>>>;
@N9IO0:01132:05836
TACGGGGGGTGCAAACGTTGCTCGGAATTATTGGGCGTAAAGCGCACGTAGGCGGTCCTGTAAGTCGGGTGTGAAAGCCCCAGGCTTAACCTGGGAAGTGCACTCGAAACTGCAGGGCTTGAGTATGGAAGAGGGTCTCGGAATTCCCGGTGTAGAGGTGAAATTCGTAGATATCGGGAGGAACACCAGTGGCGAAGGCGGAGACCTGGGCCAATACTGACGCTGAGGTGCGAAAGCGTGGGGAGCAAAACAGG
+
CCCCDCCC*BBBCD>BBB<???:92:<>;AB<@@;@AABB8;;BBDBBBBC@BC?BB@CC@@;?@999,9:;???6:;;;.<A>AB>B>C@CBC>B>BBBA@@CBBBB<A@?>:;;/:?>@AAAAAB@C@BBBB<@@BBB@B>B@CB<@>???>>8728>AA>B?BBAAABBBBBBC?CA<@<;==<AA:94:::5:=@@<@@>>:>BC:A<@<AA<===<;;;<==:>>=@BA:@AA>CBA/<:8777)8>>:
@N9IO0:01138:05856
TACGGAGGGTGCAAGCGTTGTTCGGAATCATTGGGCGTAAAGCGCGTGTAGGCGGCTTGGCAAGTCGGTTGTGAAATCCCGGGGCCCAACCCCGGAACTGCATTCGAAACTGCCTCGCTAGAGTCCCGGAGAGGAAGGCGGAATTCCCGGTGTAGAGGTGAAATTCGTAGATATCGGGAGGAACACCAGCGGCGAAGGCGGCCTTCTGGACGGTGACTGACGCTGAGACGCGAAAGCGTGGGGAGCAAACAGG
+
<>BB=ABA8;;CE@CBDD?BC@CB>A=BACF6;<,9>399/8==@@A:;;@?AA=BB@BAEE@BBBB@C?@@CCC=CCC=CCC:BC;<4997-8;>;::::?@?CCCD>;;:;>A?BCABA@;;;;0;>@AAC@C?C?BB=A5;5;;0;9;;;@A;;5;;::.9?BBCAAAB;;;;;0:B;A:@@@:BB=B?BA@=>7<=2:5:2:<>:??C=A?BAA:::A???B@@@CAABC;@;;;@@@3@;;;?8?A@4
@N9IO0:01149:05834
CACGGGGGGAGCAAGCGTTGTTCGGAATCACTGGGCGTAAAGGGCGTGTAGGCGGTCAAGTAAGTGGGATGTGAAATCCCTCGGCTCACCCGAGGACCTGCATCCCAAACTGCTTGGCTTGAGTATGGGAGAGGATGAGGGAATTCCTGGTGTAGCGGTGAAATGCGTAGATATCAGGAGGAACACCGGTGGCGAAAAGCGCTCATCTGGCCCAATACTGACGCTGAGGCGCGAAAGCTAGGGGAGCAAACGGG
+
ABBCCBBB(AA@@=@CA@=@@:@@<@=@AA@;<;09?>9:4;>7BCBC@::8;C<@@@=@@@>BBBB>BBDFGCG>CCC:@;;6;<>BBB769@8@@8@<990=@8@@9<0//7274;B=@?AB?A@C=A<=@+0/09;C:A=A@C@DC@B;;;@@@<@@?@:AAABCBBBB@A@AA?AA=@=@@A7;4;A=;;:;:-:@@A@@A::0>8<=+0+0==BABBBBB;;;>@AA@@@0;;;;;BB9BBDCC>BBB<
@N9IO0:01149:05838
TACAGAGGGGGCAAGCGTTATTCGGAATTATTGGGCGTAAAGGGCGCGTAGGCGGCTTTGCAAGTGACGGGTGAAATCCCTCGGCTTAACCGAGGAACTGCCTGTCAGACTGTGAGGCTTGAGACCGGGAGAGGTGAGTGGAATTCCCAGTGTAGCGGTGAAATGCGTAGATATTGGGAGGAACACCAGTGGCGAAGGCGGCTCACTGGACCGGAACTGACGCTGAGGCGCGAAAGCGTGGGGAGCAAACAGG
+
BBBB@>@>@>0>B@C@@@@CC<?@;@=@=@@<@@;>@@AB=BF@??@BAA@?9949@@9@?=<??BABDE>CACC>CCC=@?C>AB@C@C@BBC@D@C@@@=A@@BBBBBB?@===9=?=ABBBC@BB<?>>?5::@A@A<@5<5<@9@ABBBBBCB@DBAA8@AAB;<;CBAAACC=BB=@=@AC?C@A@@BBB@D@BB@BC@@@AA=AA?B?B>AABBCB???AA>AAA???9?AAABFE9???BB>ABA>
@N9IO0:01153:05853
TACGTAGGGTGCAGGCGTTAATCGGAATTACTGGGCGTAAAGCGTGCGCAGGCGGCTCCTTAAGTCAGATGTGAAATCCCCGGGCTTAACCTGGGAATGCGTTTGAAACTGGGGGAGCTGGAGTGTAGAAGAGGGGGGTGGAATTCCAGGTGTAGCAGTGAAATGCGTAGAGATCTGGAGGAACACCGATGGCGAAGGCAGCCCCCTGGGCTAACACTGACGCTCATGCACGAAAAGCGTGGGGAGCAAAC
+
CB;;;CCC=CBCAB=ACB?B?BBB?B<A9;;:;C9A@:::.9@@>@AEA>@;00*0//3:2904499555=554<04444&4;0995;7;:>>?8<255:444(44:(333333$48444799:;::==7<<====<$99.3-3296:9600////////:<1455:99;;5555597<<6;6;<<5<<;;56559<.4555555$5>>19::5555?<<<<<;<<;:::99988+8888:::/:::::2:
@N9IO0:01163:05824
TACGTAGGGGGCGAGCGTTGTCCGGATTTACTGGGCGTAAAGAGCGTGTAGGCGGCCAAGCAGGTCTGTTGTGAAAACTGGAGGCTCAACCTCCAGACGTCGACAGAAACCGCTTGGCTAGAGTCCGGAAGAGGAGAGTGGAATTCCTGGTGTAGCGGTGAAATGCGCAGATATCAGGAAGAACACCAATGGCGAAGGCAGCTCTCTGGGACGGTACTGACGCTGAGACGCGAAAGCGTGGGGAGCGAACAGG
+
AB;;;@?@?@0@ABCBBB;;;C@C:::H>CBBBA<@??AD<???:;:@<<=900,0+0;@BBC?@@BB@=><0000,00@;>@?>=@A<@?BCACCCB;;;BBB@@@C=B=@AA=A=A@A@@@@@@C@C@CBB?ABC@;;5;:@<@@CC@C@??BA@>A@BB=BBCCCCCBBCBBDB?A?BB?BAA?B79:>AAA?BACBBBBBAA@CC>CBB?BBBC???@@@@@A@@@????8?;;;ABB7;<;BC?BCF8
@N9IO0:01130:05891
TACGGAGGGTGCAAGCGTTGTTCGGATTTACTGGGCGTAAAGCGTGTCTAGGCGGGAATGTAAGTCATGTGTGAAAGACCCAGGCTCAACCTGGGAATTGCGCCTGAAACTACATTTCTTGAGTTATGGAGAGGTGAGTAGAACACCTAGTGTAGCAGTGAAATGCGTAGATATTAGGTAGAACACCAGAGGCGAAGGCGGCTCACTGGCCATACACTGACGCTGAAACACGAAAGCGTGGGTAGCAAACAGG
+
@ADD@BBC<BBDF@BC997;C?CCABCC=CEDDF>AABCC;B@@@ABCCBB@BEE>B@ABBA?@AA?>??@@@@A;@AAC<AA:??99/85;;>8=8?>@>??8;///(////...'.;499896<;;5:987/6788:;6735;<:>>>?>><<:?;=;==80//9:8484:;7=<:;?AA799@>AA9919<<2929>;@A???@A<A;?????;000////;;<7===?>?0////??7=>@CCD=ABB@
@N9IO0:01140:05894
TACGTAGGGACCAAGCGTTGTTCGGATTTACTGGGCGTAAAGGGCGCGTAGGCGGCATTGTTAGTCACTTGTGAAATCTCCGGGCTTAACTCGGAACGGCCAAGTGATACTGCAGTGCTAGAGTGCGGAAGGGGCAATCGGAATTCTTGGTGTAGCGGTGAAATGCGTAGATATCAAGAGGAACACCTGAGGTGAAGACGGGTTGCTGGGCCGACACGTGACGCTGGAGGCGCGAAAGCCAGGGGAGCAAACGG
+
@A9:9BBC=CC?C@CCCC?BBADD?BBJ>BACDF>@@@DF?CC>BBBABA@=@A=?@@?AA=:::@@@B@CCBBF>BAAB=@@;??8=;?==@9<8<=5<2;5:===<>?:::@=@>?9::::9@A@9=:===0;=5:00*/)/4895:5:::9978.338;3;888>=;<=:88?=;;?<A:==B=@??B>A993:@9:9,050008:/:6///9///63//;//(//388::9?37834;>=0;;;==6999
@N9IO0:01143:05897
GACGAAGGTGGCAAGCGTTATTCGGATTTACTGGGCATAAAGCGCGCGTAGGCGGCTTGGCAAGTCGGGGGTGAAAGCCCGCAGCTCAACTGCGGAACTGCCTTCGATACTGCCGGGCTTGAGGGCGGGAGGGGTGATTGGAACTCCAGGTGTAGCGGTGAAATGCGTAGATATCTGGAGGAACACCGGAGGCGAAGGCGAATCACTGGACCGCTTCTGACGCTGAGGCGCGAAAAGCTAGGGGAGCAAACAGG
+
BBDBA9?;9:3:@>B:;;>AB@FD@DBD=CCCCD>CA@@@:@;;<DDBCA@=A@=ACAK@DC@C@@@BBB0:;;C=BBD>BBB@@@994:>>==9>9@@AB>B>AA:::????<@B<AA?B???:?AA8;?;?+=@>>8A:>5?CB:??<;??>?BB?BCCC>BBBDDDCCCB@@AA=;;7;<ADD=B=<;5;@A>B?BBB@AAC;;;?BC?BAB?BAABCCBBBBB=@@CBCCC:B@@@ACB9BBBAB7:;A=
@N9IO0:01156:05904
CACGTAGGATCCGAGCGTTATCCGAATTTACTGGGCGTAAAGCGCGTGCAGGCGGCTGGGTAAGTTGGACGTGAAATCTCCCGGCTCAACTGGGAGGGGTCGTTCGAGACTGCCTGGCTAGAGGGCGGTAGAGGGAGGTGGAATTCCCGGTGTAGTGGTGAAATGCGTAGAGATCGGGAGGAACACCAGTGGCGAAAGCGGCCTCCTGGACCGCCCCTGACGCTTAGACGCGAAAGCTAGGGGAGCGAACGG
+
DBBA@??<??@;?>?::9=@BB>AA<@@;@@BCC>CCCCC<A@@@@@CAAAACC@BCCD>BC@BC@DACBBBCCD?;;;BB;A>BBBB@BBAA;?>>?5@@@D?BBBBBBBBC@BB?BAA:::C=BBAB@@@AA6;;6;B?B?B@BD=B?BBABCECACCCD>CCCCCCCBBAB@@B<BB?B@BBB?BBAA=A:;;6;?@;@?BC?BB?AB;::;:5;BACBBB?BBBAAA@@@:@@@@@AA2=>=9929<=
@N9IO0:01121:05950
TACGAAGGGGGCAAGCGTTGTTCGGAATTACTGGGCGTAAAGGGCGCGTAGGCGGCTTATCAAGTCAGGCGTGAAATTCCCGGGCTCAACCTGGGGGCTGCGCTTGATACTGATGAGCTTGAATGCGGGAGAGGATAGTGGAATTCCCAGTGTAGAGGTGAAATTCGTAGATATTGGGAAGAACACCGGTGGCGAAGGCGGCTATCTGGCCCGTAATTGACGCTGAGGCGCGAAAAGCGTGGGGAGCAAACAG
+
BBAAAACEDE3BB?A9:;5;A=AA@C?A?@@@AA9@@AAA<AC=DBBBDBB>AB?AA>@B;;6;@BAB>ABBA@G>C@DC=DC>BCCC?D?;;;;;*;;BBBBD?AABBBBA@??:;;;5;@<A?==@5==00+0==;0:4:<A;@@:@@@AA???=9>:;;0;?@@?BABACC@BB=C=;96:?=9?>::8:BB@D?CB@B@@?BBC@BA<B??;?;???:::ABA?@?=99::*99?>==?2=;?=?9>78
@N9IO0:01128:05936
TACGTAGGCAGCGAGCGTTGTTCGGAATTACTGGGCGTAAAGAGTGTGTAGGCGGTTTTCCAAGTTTGGTGTGAAATCTCCCGGCTTAACTGGGAGGGTGCGCCGAAAACTGGGAGGCTTGAGTATGGGAGAGGGAAGCGGAATTCCTGGTGTAGCGGTGAAATGCGTAGATATCAGGAGGAACACCTGTGGTGTAGGCGGCTTCCTGGACCATTACTGACGCTGAGACACGAAAGCGTGGGGAGCAAACAG
+
BCBCBBC@AABCCEC;;;@BI@CC?C?B=AACCE=BBAAA;AA?@@@AAAA;::6:AA6B?B>AAB8;8;@@@BD<BAA@>6=3986;<?AAB=ABD>999<?4=?>?5;;>>9=?<?B>AAA@:99A<A@@@@,0*0>>6?:61;8=<7;;=@@??;?;;;1888==A::;?85593;:)/(/..(.633.3:<993775:=4949?65548<6?>>>A==:9555===988>4886=>==-88688)8=>
@N9IO0:01129:05914
TACGTAGGGTGCAAGCGTTAATCGGAATTACTGGGCGTAAAGCGTACGCAGGCGGCTTTGCAAGACAGGTGTGAAATCCCCGGGCCTAACCTGGGAACTGCATTTGTGACTGCATAGCTAGAGTCTGTCAGAGGGGGGTGGAATTCCACGTGTAGCAGTGAAATGCGTAGAGATGTGGAAGAACACCGATGGCGAAGGCAGCCCCTGGGGTAAGACTGACGCTCGATGTACGAAAGCGTGGGGAGCAA
+
CEBBBBCC<BA:96;;;;5;7;BB=C@E?@@@AB;ABBDC:;;CCBBCCA@900+000)/<>6@BBBB?=@@@AK>CABB5::,:2:78=6<<@.:29?>=@BF;;99;BAAACCCBC::83388445<<;;<??>>%;;8<;@8=6:9?>>@A??@A???B<A@@A@@@@@@@<;;=A<00+...*----(///)-(-/////&/:::*8948:<<:9997//////////99)///55;;+9999:
@N9IO0:01132:05958
GACGAAGGTGACAACCGTTGCTCGGAATCACTGGGCATAAAGCGCGCGTAGGTGGCTAGGTCAGTCCATGGTGAAACCCCTCGGCTCAACCGAGGAAGTGCCGTGGATACTGCCTGGCTTGAGGACGGGAGGGGTGAGTGGAACTCTCGGTGTAGCGGTGAAATGCGTAGATATCGAGAGGAACGCCGGTGGCGAAAAGCGACTCACTGGACCGGATCTGACACTGATGCGCGAAAGCTAGGGGAGCAAACAGG
+
AA@997:?BCCCC@C?CC?@ACDC@E?@AAADED?CBBBC8::A@AB@@@B@BB?BLCC@CBBBCJGCCC@BABA0;;;.:??9?A;;6;;@@C@C@CCBB@CBB@BCCDECCABB?CB8;;@=A@@@8@AAA7BB@AAA<@=BCBBCG@CEBDBDB@BBBA<BBCBBABB;;;;;;BCB?B@CCA=B>BE>A;;;;-;?@BABBCBCC>BB@GACBBBFCAAA@@@BBBCCCDD8;;AAAAA9@@ACD?CCC?
@N9IO0:01134:05943
TACGAAGGGGGCTAGCGTTGTTCGGAATTACTGGGCGTAAAGCGCACGTAGGCGGGTCGTTAAGTCAGGGGTGAAATCCCGGAGCTCAACTCCGGAACTGCCTTTGATACTGGCGATCTAGAGATCGAGAGAGGTGAGTGGAATTCCGAGTGTAGAGGTGAAATTCGTAGATATTCGGAAGAACACCAGTGGCGAAGGCGGCTCACTGGCTCGATACTGACGCTGAGGTGCGAAAGCGTGGGGAGCAAACAGG
+
BBCCC?ABBB2ABAABCC=AA=@@?A=@>@ABBC=BBBAA8;:BBCECCCC@BBB=BBAB=@<AC>;;;;.;BBC>BBC=C@CBBBCC@CCD?C@C@CC@B2990;AABBBB@BMDCBBBBBAABBAB?@@@@<@?ACBB?B?B?B?BABBAAAC??9?@@@<A?BBDBBBBB@:=@,.-.:6:..-0;:;9;;:;>;00,0::>>>>;?AAAAAAABBBBCBAABD@AAA@@@:@@@@CCE;CCCCD=;;;=
@N9IO0:01144:05947
TACGGAAGGTCCGGGCGTTATCCGGATTTATTGGGTTTAAAGGGAGCGTAGGCCGGAGATTAAGCGTGTTGTGAAATGTAGATGCTCAACATCTGCACTGCAGCGCGAACTGGTTTCCTTGAGTACGCACAAAGTGGGCGGAATTCGTGGTGTAGCGGTGAAATGCTTAGATATCACGAAGAACTCCGATTGCGAAGGCAGCTCACTGGAGCGCAACTGACGCTGAAGCTCGAAAGTGCGGGTATCGAACAGG
+
AADC@C@B@BC@CD<@@@=@CC@C?BBB<AC=@A=@G?FD>BB;::9;@;;5;:@<@@@C?B?BAA@>@699AAC6;9:9994445556555666;<<<<B;:;9:;;4;9@299)97A29959@=999@=A6@999,0/)/27)//::39://5<<8=>>C<AA@@<?BB<;;;;;99.49.998)//:)///93;755555;<@9969@@@@@5;994555559.55///:;)/////:199<:/-(---3
@N9IO0:01150:05943
TACGAAGGGGGCAAGCGTTGTTCGGAATTACTGGGCGTAAAGGGCGCGTAGGCGGCTTATCAAGTCAGGCGTGAAATTCCCGGGCTCAACCTGGGGGCTGCGCTTGATACTGATGAGCTTGAATGCGGGAGAGGATAGTGGAATTCCCAGTGTAGAGGTGAAATTCGTAGATATTGGGAAGAACACCGGTGGCGAAGGCGGCTATCTGGCCCGTAATTGACGCTGAGGCGCGAAAAGCGTGGGGAGCAAACAGG
+
@@BBA=ABBB1BA;?=9:4:C?BB@C@C?ABBCC=BCCCC>CE?CBCCBBB?>?;?>;>@@?=@BCCC@BBCCCC=B?AD@DH=CBBBBD@CCDDD5CCC@@@B@BCCCCBBB@@>???=??;??>>>6<?8949?A?>>;??B?BD=BBBBBBBCC?B>@@<@@ABA@ABCCC?AA;@<@>=A??<?>??=?BB@D@BB?>>>@A>>;?C<AAB?B?BBBBBA???<?=<9999-:>@AABB8AABCC=A992
@N9IO0:01120:05967
TACGGGGGGGGCAAGCGTTGTTCGGAATTACTGGGCGTAAAGGGCGCGTAGGCGGTTGGATAAGTCAGCTGTGAAAACCACGGGCTTAACTCGTGGCCTGCCAGTTGAGACTGTCTGGCTTGAGTGTGGGAGAGGAGAGTGGAAATTCCTGGTGTAGCGGTGAAATGCGTAGATATCAGGAGGAACACCGGTGGCGAAAGGCGGCTCTCTGGACCACAACTGACGCTGAGGCGCGAAAAGCTAGGGGAGCAAACAGG
+
;?44444444"4;.55<<8@@7:6:=7;<?@?@@9::9??9@@9>?@@@AB:00*06:68:<*00///:=759A??38595=@6=>8>89944:94:)///)//:)//;555555<=8;=3955555;;0566<:?@=A<@055/59=:@?9;><;000*0000(/68;;9=>584879333,3/733,7/3<3;7892949=8<//-5-/(//)//4.44434389::;793//666&//:99:9-99=<?9:;89
@N9IO0:01133:05976
TACGGAGGGAGCTAGCGTTGTTCGGAATTACTGGGCGTAAAGCGCACGTAGGCGGCGATTTAAGTCAGGGGTGAAAGCCCAGTGCTCAACACTGGAACTGCCCTTGAGACTGGATTGCTAGAATCTTGGAGAGGCGAGTGGAATTCCGAGTGTAGAGGTGAAATTCGTAGATATTCGGAAGAACACCAGTGGCGAAGGCGGCTCGCTGGACAAGTATTGACGCGTGAGGTGGCGAAAAGCGTGGGGAGCAAACAGG
+
ABAA=@@A0;;;:9B@:;6;B6;;@C@C@CAAAA=A@AAB7;;CCBBBBBA=;;7;;;?D:@<@@<===>-:9:;/55>5<;;;=5557555665:7<666=4=165@999925;6@@999929=A8@;>:<@5::@@>@:?=@=>;=99945><<@7>9;;,5.555::::55.446;5::7944.444<7<>>.3-33-33399;;:>9:2:95/)//////566<9==666<<<.99///<<.<///9)5554
@N9IO0:01147:06006
TACGGGGGGGGCAAGCGTTGTTCGGAATTACTGGGCGTAAAGGGCTCGTAGGTGGCCAACTCAGTCGGACGTGAAATCCCTCGGCTTAACCGGGGAACTGCGTCCGATACTGGATGGCTTGAGATCGGGAGAGGGATGCGGAATTCCAGGTGTAGCGGTGAAATGCGTAGATATCTGGAGGAACACCGGTGGCGAAGGCGGCATCCTGGACCGACACTGACACTGAGGAGCGAAAGCCAGGGGAGCAAACGGG
+
AACBBBBBBB"AA=@@BCACE@BC@B?B=>>88837A??@=@D=BBBB@==8994:;@>A@@AABBB?CBBCCDD>BBD>CCC@CB@B?C@BBB6>9??@@@@FABBBCB@A=@@>;>>:@ABC>?>B<?@?=?-:;???<=<@;>==?9?;;;;AA=A;::5:@@CCCCBBB@;;;>AB7;8;CB>C?AA?AACAEAIC@CBBB>BB?CB9;;;;BBBBBBBEEB@=@@BAAA<BB?BBCC9A@BBB<@@@9
@N9IO0:01133:06028
GACAGAGGGTGCAAGCGTTGTTCGGAATCATTGGGCGTAAAGCGCACGTAGGCGGCTTTGTAAGTCGGATGTGAAAGCCCTGGGCTCAACCCAGGAAGTGCATCCGATACTGCAAGGCTTGAGTCTCGGAGAGGGTGGTGGAATTCCTGGTGTAGAGGTGAAATTCGTAGATATCAGGAGGAACACCGGTGGCGAAGGCGACCACCTGGACGAAGACTGACGCTGAGGTGCGAAAAGCGTGGGGAGCAAAC
+
CABBBB@@;@@BB=AABB?@A<AA?B?CEBB@BB;=?888-:9:;AAB@@@<9949BB<ABB?BCBC@BBA@???:@AD=AAC?CBBB?AB<@?<@=@A@BBBAACBBBDBBCB?B?AE@B@@@@@AA?CBCCD=@@?AB@CAC@C@;;9;B?@;::<A@@@:@6;9@A;;9;?BBB>::6:6:>?;@;996:@@3:59>=<<9:49=9=ABB?BB?>?@<<877==87833333&3776666*6///;28
@N9IO0:01148:06010
TACAGAGGGGGCGAGCGTTGTTCGGAATTACTGGGCGTAAAGGGCGCGTAGGCGCCTGTTAAGTCGAACGTGAAATCCCCGGGCTCAACCCGGGAACTGCGTCCGAGACTGACAGGCTCGAATCCGGGAGAGGGATGTGGAATTCCAGGTGTAGCAGTGAAATGCGTAGATATGCGGAGGAACACCGATGGCGAAGGCAATCCCCTGGACCTGTACTGACGCTCATGCACGAAAGGCGTGGGGAGCAAACAG
+
BCBBBBCCCB5BB@@?BB=BB?CC@C@C@CABBC>AAACC>CD>???C@>=;000@A@A?B;;;BCC@A@A@@@9@CBB9CD=BBBB?BI?CC>C@EBBBBBA@BAAAACCCBCB@BBAAA?BC<@@;@ABAB<BBBAA?B@D@C@DC@C@@@AAA@ABBB>BBBBBCBBA>>>@@;@C?B@CCC@DCCC@CCB?B<;;6:BBB:CE@CC@BBBA@>BB00000@@AAB@=@>,0,0;0000+0:;<>8@78
@N9IO0:01155:06014
TACGGAGGGGGCTAGCGTTGTTCGGAATTACTGGGCGTAAAGCGCACGTAGGCGGCTTTGTAAGTTAGAGGTGAAAGCCCAGGGCTCAACCCTGGAATTGCCTTTAAGACTGCATCGCTTGAACATCGGAGAGGTAAGTGGAATTCCGAGTGTAGAGGTGAAATTCGTAGATAATTCGGAAGAACACCAGTGGCGAAGGCGACTTACTGGACGATTGTTGACGCTGGAGGTGACGAAAGCGTGGGGAGCAAACAGG
+
;;BA=>@@@@1?CCCBAB?BC<???B?A?BA??C>C?@?D8:9CCCA?@@@<?@>;;;8;BC=AB@A:9::@;9:/9@?3:;E<@@AB?BD=BB@D@D=AA@CG?C@BBBBBBA??;;;>AB>ABADC@BC;;:;C@BBC@C9<7;>BAA;;;A@@?699>A8@<?;=<<///)/16:6;678+--0:;0//(///(/(/77772733:4:????;>>8;=:...,),70,..0=;>8;<;;;;;3=>??A<BAA=
@N9IO0:01156:06037
TACGGAAGGTGCGAGCGTTAATCGGAATTACTGGGCGTAAAGCGCGCGTAGGCGGCTGGTAAGTCGGGTGTGAAACCCGGCTCACTGGAATTGCTTCGTACTGCTGGGCTGGAGTACGGAGAGAGGGGGGTGGAATTCCAGGTGTAGGTCGGTGAAATGCGTAGATATCTGGAGGAACACCGGATGGCGAAGGCGACCCCCTGGTTCCGATACTGACGCTGAGGTGCGAAAGCGTGGGGAGCAAAACAGG
+
>@A@<>:><>@BCCCBAA=A=ABB?C>A?ABBBD>CCCCD?CBB@@@B?@@9?@99:5.5=9=5949(444;:=*33(3-36//---(-(,(,,,(,,,,----///(//3284////)////444444#44.45<7<8<;./----(--637---(5<<556<;99<9==8=9./)/9<:9+//94:<:1616//////$//3816168344999////6990667333(3999:::.333;==/:::5
@N9IO0:01160:06024
TACAGAGGGTGCGAGCGTTGTCCGGAATTACTGGGCGTAAAGGGCGCGTAGGCGGCCTGATAAGTCGGGGGTGAAATTCAGCGGCTCAACCGCTGGACTGCCTTCGAGACTGTCGGGCTCGAGCACGGTAGAGGCTGGTGGAATTCCCGGTGTAGCGGTGGAATGCGTAGAGATCGGGAAGAACATCGGTGGCGAAGGCGGCCAGCTGGGCCGTTGCTGACGCTGAGGCGCGACAGCGTGGGGAGCAAACAGG
+
BBBBBCCD=@A@B@@?::6;BA?B@C@B@BCBBE?A@ABB=BC=CCAAA@B=::8:?BABCC=AA99898)9ABA<A=??@:;7;BBC@E@BBA?<?AABB@C@BBBBBBA@@@BB;BBCAAABBCC?A@@@@<@BC@CD?B?B?CD>D?BBBCBBB?BB@B>AABB;;;AA@AA@@;@=@C@CBCCC@<;9<BB>B@@@=@>AABBBB=B>AA>@@<;;;?><??=9==>==>>=??====2???AA8??A=
@N9IO0:01115:06087
TACGGGGGGAGCAAGCGTTGTTCGGATTTACTGGGCGTAAAGGGCGCGTAGGCGGCCACTGCAAGTCAGTTGTGAAATCTCCGGGCTTAACTCGGAAAGGTCAACTGATACTGCAGGGCTAGAGTGCAGAAGGGGCAACTGGAATTCTCGGTGTAGCGGTGAAATGCGTAGATATCGAGAGGAACACCTGCGGCGAAGGCGGGTTGCTGGGCTGACACTGACGCTGAGGCGCGAAAGCTAGGGGAGCGAACGGG
+
AA@?@?@?&?@AA?B@?@;@?=;;5:;;0;?<;;0;@:;;7;A=ABCCBAA>;;5;=@AABBB?BBA@@A7;;BBB=BDDD@DB<AA6;4:@@A=AC9@<@;;5;ABBBAAA@@?AA:@BB@@@<;;CCB?BBB;BB@CBB>B=B=CCCDABBBCC;;:;EDE>BBCCCBABC;;;00@00+0+000:AA@@=A::49<@@A=B?BBCCC=@@CDBBDB;;;;;;;;@=@AC<;;0;AAABEH:DBCBA>BBB=
@N9IO0:01118:06085
GACGAACCATGCAAACGTTATTCGGAATCACTGGGCTTAAAGCGTGCGTAGGCGCTCAGAAAGTTGGGTGTGAAAGCCCTCGGCCTAACCGAGGAATTGCGCCCAAAACTACTGAGCTCGAGGGAGTTAGAGGTGAGCGGAACTCACGGTGGAGCGGTGAAATGCGTTGATATCGTGAGGAACACCGGAGGCGAAAGCGGCTCACTGGGGCTTCACTGACGCTGAGGCACGAAAGCTAGGGGAGCAAACGGG
+
DD;:::=>=:89=C5988?CC?@@=@6;;BCCBC=B@;>>/:;94=@CA@@;;;5<<;@BB<AA?BC=CB;;;E=BBJ?CBB:B=@@?C>BBBADAD?ABBBE?CCC9CCCDBB@::::<;=>8@A@6<B87/3=AA@C@C>B@@ABB?CC?BABA>AABB>?>???=:99????BABA>A>??>?B=??:=>=?8>@C?AABDA;;;;/;=8====865>=98::6:@A@AB<A@A==??3=>>>?8===6
@N9IO0:01123:06079
TACGAAGGGTGCAAGCGTTACTCGGAATTACTGGGCGTAAAGCGTGCGTAGGTGGTTTGTTAAGTCTGATGTGAAAGCCCTGGGCTCAACCTGGGAATGGCATTGGATACTGGCGAGCTAGAGTGCGGTAGAGGGCAGTGGAATTCCCGGTGTAGCAGTGAAATGCGTAGAGATCGGGAGGAACATCTGTGGCGAAGGCGACTGCCTGGACCAGCACTGACACTGAGGCACGAAAGCGTGGGGAGCAAACAGG
+
AABEC@CD=AABF@CCBB@CCC@@<A@C@CDCCC>CCBBB=BBB?@?CBBB???=?C<BB?B?B@@AABBBBBCE<>=<6AAB=BBCB>B>BCD=B?BB?BBB?B<A@?AA@=AA9:9???>@999@9<<999?8?AAAB@D;?;?@9@=A@AAA999CCDD<BBB@@BBCB@@AB@9@B@B?ACCCCBBB?BBB?C?A>BB?>>:>@;??<??A@@===??>>=::4::<:::1;=<=>>?3?==>E:@??:
@N9IO0:01130:06108
TACGGAGGGTGCAAGCGTTATCCGGATTCACTGGGTTTAAAGGGTGCGTAGGTGGGCAAGTAAGTCAGTGGTGAAATCTCCGGGCTTAACCCGGAAACTGCCATTGATACTATTTGTCTTGAATACTGTGGAGGTCAGCGGAATATGTCATGTAGCGGTGAAATGCTTAGATATGACATAGAACACCAATTGCGAAGGCAGCTGGCTACACAAATATTGACACTGAGGCACGAAAAGCGTGGGGATCAAACAG
+
BBCB@CCC>BBA@=@9:9?@BC?D?BB@BCDCCC=BB:@@:@A<@@@DAAA?A@B:@@;@AA>AAA@A?>9>?@@:A@@?:@?8==9;5:;*0*0>7;;@A98<<?@@BB???D:??@@6:A<AA?>;;=9=<8879777,39=96>>?>9855222.3///)/./93<>@@?@;;797:;=8><=8<<A188>>18//655/-(---....5.522,266:::822+2552222&25777==.99988.656
@N9IO0:01131:06071
TACAGAGGTGGCAAGCGTTGTTCGGAATTACTGGGCGTAAAGGGCGCGTAGGCGTCCGATAAGTCCCGTGTGAAAGCCCCCGGCTCAACTGGGGAACTGCACGGGAAACTGACGGACTTGAGTTCGGGAGAGGGAAGCGGAATTCCGGGTGTAGCGGTGAAATGCGTAGATATCCGGAGGAACACCGGTGGCGAAGGCGGCTTCCTGGACCGACACTGACGCTGAGGCGCGAAAGCTAGGGGAGCAAACGGG
+
ABCBBBB?CC@CD@BAAA?CBAED@C@C@CCCCF>BABBB<AA=@A@CBAA@99;BACBBB=@@AA<ACC@A@C9????<.=<@@?@;@@@AA8A?BBBCCBBB49929AABAB?BBB>BBBA>BBB>BCCCD>B=??>9:8=8=<CC9888@@@A<???A9>>>?==;;;888:>:=>:=:===:=<??=???<>:>>:=:5=488589:=6657757755:9994979:;;1;C@@?AA7BBBHG?EMM>
@N9IO0:01136:06063
TACGTAGGGGGCAAGCGTTGTCCGGATTCATTGGGCGTAAAGAGCGTGTAGGCGGCCAGGTAGGTCGGTTGTGAAAACTGGAGGCTCAACCTTCAGACGTCGACCGAAACCATCTGGCTAGAGTCCGGGAGAGGAGAGTGGAATTCCTGGTGTAGCGGTGAAATGCGCAGATATCAGGAAGAACACCCGTGGCGAAAGCGGCTCTCTGGAACGGTACTGACGCTGAGACGCGAAAGCGTGGGGAGCGAACAGG
+
995<?;@@D@1A@495??:;A?9>9;?=;999=<4;<===5:95;B@<;;;5;;5;;??=>@@?BBB@C:;;CCCC:B@@=AA<@A@F?C@CIHBAABB@@@A@;;::.;<@@ABC@CCBB?@@B@CC>@@@?5;:@@@A?B?B@B?BC@CCBAABC?BBBB<@????>><?=?@AA>B?BCBGDGD>BCB>C;::5:AA=@@@@@A@<=>@A7;;BA?=>>00000000>>AD>@CBA@@?3?@:9;>A@A=
@N9IO0:01140:06078
TACGTAGGGTGCGAGCGTTAATCGGAATTACTGGGCGTAAAGCGTGCGCAGGCGGTCTTGCAAGCTGGGTGTGAAAGCCCCGGGCCTCGAACCTGGGAGGTGCATTCAGGACTGCGAGGCTGGAGTGCGGCAGAGGGAGGTGGAATTCCACGTGTAGCAGTGAAATGCGTAGAGATGTGGAGGAACACCGATGGCGAAGGCAGCCTCCTGGGCCGACACTGACGCTCATGCACGAAAGCGTGGGGAGCAAACAGG
+
BBBBEDCE;;;CBBBBBB>@=B@>;?4:5;@BCB>BBA@@;@BB;;;B;;;?@@;@@?:@A@;??BBC5::99/;3////&/;)/(////(-(-88.--(---8838//(/8/33:::3:<=.56::<B;@@@=@A500+0>8>*0*08<=@AA99999449::,9?BBBCCBBBA...6..+.*.886>ACC@CGCGI;;;AB?BB<@AB<B?BC;<;BA@CCDCBAB@AA@@AA;ACA@@@@7@AAAC>@@@?
@N9IO0:01143:06094
GACGGAGGGTGCAAACGTTGTTCGGAATCACTGGGCGTAAAGGGCGCGTAGGCGGACTTGTAAGTCGGGAGTGAAAACTCGGGGCTCAACCCCGAGCCTGCTTCTGAAACTGCGAGTCTTGAGGACCGGAGAGGAAAGTGGAATTCCTAGTGTAGCGGTGGAATGCGTAGATATTAGGAAGAACACCAGTGGCGAAGGCGACTTTCTGGACGGTTCCTGACGCTGAGGCGCGAAAAGCTAGGGGAGCAAACAGG
+
@@AB?AAA9>=99:/;=>:?@<??;?6:9@@ABA<@@@BB;A@;@BA@@CD@AA>@@@>BBB=AA;;;0;@=ABAB799=BED9CBAA=@BB7B@@@@BBAB<B@@@C=BAB@B:;;@@<AAA?CGAC?BBBA>BC>BBBAF?B@B@CCCCCCCC@@=@B?B@CDBBCBAAA::6:A?A@CB=??B?A@??=?BC?C@A99:BA;@AB?BBB?B?C????@A@AAAA;@@B;999*;@=>>ED:@@@@B<@AA?
@N9IO0:01145:06104
TACGGAGGGTGCGAGCGTTGTCCGGAATCACTGGGCGTAAAGGGCGCGTAGGTGGCAGCGTAAGCGTGTGGTGAAAGCTCGGGGCTCAACCCTGAGTCGGCCATGCGAACTGCGTTGCTCGAGCACTGTAGAGGCAGACGGAATTCCGGGTGTAGCGGTGGAATGCGTAGAGATCCGGAAGAACACCGGTGGCGAAGGCGGTCTGCTGGGCAGTTGGCTGACACTGAGGCGCGACGAGCGTGGGGAGCAAACAGG
+
;;@@6<;A<@@@ABBBBB>BCC@C>B@BBBCA@?8>>7::5;B9AABCBAA6:;?@@@AAAA6;<@@A@?499>>0=9B5595&99;C?BB=BA@AB@@=@>A@BBBC@BC>@00+00<80/55:@AB@@?::3:@::9@;?;A;A>AA:???@@:9/73,317;=;798;88372717133,3771;67;3<73/3177:=@@?>?>?8<000*0)/;99/777737,59365///56/.5::+5225=38773
@N9IO0:01152:06088
TACGTAGGGTGCGAGCGTTAATCGGAATTACTGGGCGTAAAGCGTGCGCAGGCGGCGCCGCAAGTCGAGTGTGAAATCCCCGAGCTTAACTTGGGAATTGCGCTCGAAACTACGGTGCTGGAGTGTGGCAGAGGGAGGTGGAATTCCACGTGTAGCGGTGAAATGCGTAGAGATGTGGAGGAACACCGATGGCGAAGGCAGCCTCCTGGGCCAACACTGACGCTCATGCACGAAAGCGTGGGGAGCAAACAGG
+
@@B@@@BC=@@BBCC;;:@B?BCB>C6;7;;CCD?A@@BB8;;BBA@::..*..*.8=;B;;59:>A??AA????999::-9989>;?49::@A:B@E@AA@@AAABC>CCCCC>@@BBB?CAAABD@BBBBAA<AA=AB5:6:=A?BBB@@@@CBB?BDCD?CAB@AACBCBBA@@=;;5;5;;;9>;::4:=>=A;@?@@;?B:===,:29;>@@AACBA@AA9::>=99990:566>??9@ACCD<@@A;
@N9IO0:01155:06081
TACAGAGGGTGCAAACGTTGCTCGGAATCATTGGGCGTAAAGCGCACGTAGGCGGTCTGTTAAGTCGGGTGTGAAATCCCCAGGCTCAACTTGGGAAGTGCACTCGAAACTGGCGGGCTTGAATATGGAAGAGGGTCGCGGAATTCCCGGTGTAGAGGTGAAATTCGTAGATATCGGGAGGAACACCAGTGGCGAAGGCGGCGACCTGGGCCAATATTGACGCTGAGGTGCGAAAGCGTGGGGAGCAAACAGG
+
CCAA@@>>8AABCC=CCC;;;@AG?B?BA>>5;A;@AACC=CAABCAA@CGACD@BBBCD=A;@9;;@:@ABDDE?BCBB;BB@BAAC@DC?BA<A:?<@9999>;?A6==?>ABC:?A8;;=;000+06;/0/*/:=>?=A8B<BA9?9=?@=:9:999DD>C?AAAAA9:8999C>BB@C????:@@@=8@;;5;:?D=>;;;9898*89<9;:94::8857756.6>=AAH7;;><>AA3::@>@9>=;;
@N9IO0:01117:06154
TACGGGGGGGGCAAGCGTTGTTCGGAATTACTGGGCGTAAAGGGCGCGTAGGCGGTTGGATAAGTCAGCTGTGAAAACCACGGGCTTAACTCGTGGCCGGCAGTTGAGACTGTCTGGCTTGAGTGTGGGAGAGGAGAGTGGAATTCCTGGTGTAGCGGTGAAATGCGTAGATATCAGGAGGAACACCGGTGGCGAAGGCGGCTCTCTGGACCACAACTGACGCTGAGGCGCGAAAGCTAGGGGAGCAAACAGG
+
;;;;:;:;::";@29;CC?BCAA@9?@C>AA:993:ABBC=BD>BBBAA;927?8>9>;?;;5<@@@;;9::@@BB9B?BCCD=BB?B?AAAAAA?B>A>AA;;7;ABA;;:@A;;6;@>?@@;::AB<BBBB?BCAACB@D@B@B?CC@EDA:;;@>@@@B=BAAABB;;0000/6137-3233318633,3332728:8=>@<??B@EEABBB?B;;;@@@@@@?:::9==<.8;?;;;;.;AACD><;;>
@N9IO0:01124:06119
TACAGAGGGGGGCAAGCGTTGTTCGGAATTACTGGGCGTAAAGGGCGCGTAGGCGCCTGCTAAGTCGAACGTGAAAATCCCCCGGGGCTCAAACCCGGGGAACTGCGTCCGAGACTGACAGGCTAGAATCCGGGAGAGGGATGTGGAATTCCAGGTGTAGCGGTGAAATGCGTAGATATCTGGAGGAACATCGGTGGCGAAGGCGGCATCCTGGACCGGTATTGACGCTGAGGCGCGAAAGCCAGGGGAGCAAAGCGGG
+
<<;;;;;;;;;%;A>@@@@7;;=AA=B=C8;;;;B;;<<;;095,555;@BB>;99<9?A@@459;;;5;595444&4<<<<$444&4<444)44(///&/39/////:6::8800/;;;;6<BC:;9=B@ED@CBBAC=DBA<=<=;D@B?CD@A@?BBCC?B@@@;@AABBBAAAA@@@C?BB>B>@@@BB?CC?BBB@B@CC@AABC@CC?@@<@=AAA=AAAABBBBB=@@B@@@8@A=@AAA7A>@>@000<>4
@N9IO0:01132:06144
TACGTAGGTGGCAAGCGTTGTCCGGATTTACTGGGCGTAAAGAGCGCGCAGGCGGTCGTTCAAGTCGCGTGTGAAAGCCCCCGGCTCAACTGGGGAGGGTCACGCGATACTGATCGACTCGAAGGCAGGAGAGGGTAGTGGAATTCCCGGTGTAGTGGTGAAATGCGTAGATATCGGGAGGAACACCAGTGGCGAAGGCGACTACCTGGCCTGTTCTTGACGCTGAGGCGCGAAAGCTAGGGGAGCAAACGG
+
CCBBBBB<@?<>@=BAAA=AAA>B6;;B<ABBBB>AAACD<@:::@@@@<<;00+0<<<:AC=@@ACBBDCCBBC=AAAAA,?:?A@=:=::9:-9@A;BCC?@?:::@AAABBBBBAABCC@D?BBB;??88829A=???B?B?BC=A?BB>BBAA;>>BE@CCBBBAB===>==<1==898=AA<@>>=188;5;::::;;>?<>><>:==@<@@=:;766@>>><>AA<<=7=>>>>DD5BAAAB:>>>
@N9IO0:01134:06146
TACGTAGGTGGCAAGCGTTGTCCGGATTTACTGGGCGTAAAGCGCGCGCAGGCGGCTGACCAAGTCCGATGTGAAAGCTTCCGGCTTAAACTGGAAAATGGCATTGGATACTGGTCGGCTGGAAGGTGGGAGAGGGTAGCGGAATTCCCGGTGTAGTGGTGAAATGCGTAGATATCGGGAGGAACACCAGTGGCGAAAGCGGCTACCTGCCCACTCTTGACGCTGAGGCGCGAAAGCTAGGGGAGCAAACGGG
+
999?>@@?@B=AB?B;;;;;;:@C@ABE=@999D6966;A)56659995558<<8=655=04.44:38844499?4<:>986=,776;>1;;?4=99+7<889;=@=ABAAAA<@@@<@BC?B?@=;;:07<;?A;???AA>A><8<=5:6:@:@@:B7B===6;;;;888<;;::99255.95?94.47386;///(///)/5520---9*---8;67;>C?A=@A=@==999/:@:99==2=A@@@;@A@:
@N9IO0:01136:06116
CACGGGGGGGAGCAAGCGTTGTTCGGAATCACTGGGCGTAAAGGGCGTGTAGGCGGTCAAGTAAGTGGGATGTGAAATGCCCCGGCTCACCCGGGGACCTGCATCCCAAACGGCTTGGCTTGAGTATGGGAGAGGATGAGGGAATTCCTGGTGTAGCGGTGAAATGCGTAGATATCAGGAGGAACACCGGTGGCGAAAGCGCTCATCTGGCCCAAATACTGACGCTGAGGCGCGAAAGCTAGGGGAGCAAACGGG
+
>B;888888"3<7718:>><AA@CC?C899@BBBB;A@;;;0;@8@BCCBBB>@A>AAB>BBC?BBBF?CBBB@@@::;;CC.;5;;???>6>=>*9:<:99555<4<?5@;758?B@CB@CB??????5::@A=@AAAAA<B?B@C?BB@CA?????:?@@@9??999A@AABBA?@=??:=9:::7=4760688:.;=;;;@@;;;@:>>1;;1::9@AAA@@???@::99@=<4:>99:??5?ACEF=BAB;
@N9IO0:01142:06118
TACGTAGGTGGCAAGCGTTGTTCGGAATTACTGGGCGTAAAGGGCGCGTAGGCGGTTTGCTAAGTCAGTTGTGAAAGCCCGGGGCTCAACCCCGGAGGGTCGACTGATACTGGCGAACTGGAGTACGGAAGAGGTAGCTGGAATTCCTGGTGTAGCGGTGAAATGCGTAGATATCAGGAGGAACACCTGAGGCGAAGGCGGGCTACTGGGCCGATACTGACGCTGAGGCGCGAAAGCCAGGGGAGCGAACGGG
+
CCBBABB>BB?CC?BBAA=AB@CCACAC@@AACC>BCBHH?CC?BBB@AAA@CCACC>BBBB?BBBAAA7;;CCD>AAC>CFF9@??B?ACD:B?CBD>@;;;CCCDECCCC@CBB@CCD@@@@@AA;@;@AA=AA@AAA>A@D>B@AA=AC????=9=999.:ABBABBCAAAA@@=AA?B?BBB@A?AB>CBB@B?BBB=BBBACCC=C>BBBBBBBBC????@?<?@@CCC;@>8<<<<2>>?@?;=<=6
@N9IO0:01148:06153
TACGGAGGGGGCTAGCGTTGTTCGGAATTACTGGGCGTAAAGCGCACGTAGGCGGCTTTGTAAGTTAGAGGTGAAAGCCCGGGGCTCAACCCCGGAATTGCCTTTAAGACTGCATCGCTTGAACGTCGGAGAGGTGAGTGGAATTACCGAGTGTAGAGGTGAAATTCGTAGATATTCGGAAGAACACCAGTGGCGAAGGCGCTCACTGGACGACTGTTGACGCTGAGGTGCGAAAGCGTGGGGAGCAAACAGG
+
[truncated: 43,865,949 more chars]
