# Supplementary material for: Analysis of the rhizosphere bacterial diversity of Angelica dahurica var. formosana from different experimental sites and varieties (strains)
Source: PeerJ. 2023 Sep 6;11:e15997. doi: 10.7717/peerj.15997 (PMC10492537; doi:10.7717/peerj.15997)
Supplement: Supplemental Information 8 [file peerj-11-15997-s008.gz › peerj-11-15997-s008]

@N9IO0:00668:05780
TACGTAGGGTGCGAGCGTTAATCGGAATTACTGGGCGTAAAGTGTGCGCAGGCGGCGTCGCAAGTCGAGTGTGAAAGCCCCGGGCTTAACTTGGGAATTGCGCTCGAAACTACGGTGCTGGAGTATGGCAGAGGAAGGTGGAATTCCACGTGTAGCGGTGAAATGCGTAGAGATGTGGAGGAACACCGATGGCGAAGGCAGCCTTCTGGGCCAATACTGACGCTCATGCACGAAAGCGTGGGGAGCAAACAGG
+
DD@ABCDD<9;:BCBAAB@C@CCCAC@C@BCBBB=AA@CD=@@AA@@BA::6::4;AAA@@A?BBCAAAAAACA?67777*9@5=;7;9<?/9:29>B<@ABBBBA=>6BAB@D?@??BC@BBDCBB<?????<@=A<:94;?B>BAECCCBCBBBB?CABB<@@?==CBBBA??@B;@@=@;;;:?BBBB@BBB?B8;;BC?B?CCCC>CAC@CB?;;;@B@?@@>?;;:444(4>BABBB9BBBBD>@??=
@N9IO0:00683:05777
TACGGGGGGGAGCGAGCGTTGTTCGGATTCATTGGGCGTAAAGGGCGCGTAGGCGGCCCTGTAAGTCCGACGTGAAATGTACCGGTTCAACCGGGGGCACTGTGTCGGAGACTGCGGGGCTTGAGGTCGAGGGAGGAAAGTGGAATTCCTGGTGTAGCGGTGAAATGCGTAGATATCAGGAGGAACACCCGTGGCGAAGGCGGCTTTCTATCTCGATTCTGACGCTGAGGCGCGAAAGCTAGGGGAGCAAACAGG
+
;==<<<<<<#0/0//74;;:;;?CC<@@<@==499)3399:2;<4>::;??<600*0/(/8//)/9?:=B?@:;;C=<99<@5939555.5.5555$/9//////794565<<=@BBB4@A<@AE@CBBB<<7AC:C@666>8<8<:<=@A=@A???=@;@===6934;;<?BAA@?@E@CC>A>A@A=)89:.8>A6;68?6?@A29:?>BCCAAA7::>>A@@:9::19<=@@A<AAAABEF:???@@9@@@;
@N9IO0:00689:05776
TACGGGGGGGGCAAGCGTTGTTCGGAATTACTGGGCGTAAAGGGCTCGTAGGCGGCCAACTAAGTCACACGTGAAATCCCTCGGCTCAACCGGGGAACTGCGTGTGAGACTGGATGGCTTGAGTTTGGGAGAGGAATGCGGAATTCCAGGTGTAGCGGTGAAATGCGTAGATGATCTGGAGGAACACCGGTGGCGAAGGCGGCATTCTGGACCAACACTGACGCTGAGGAGCGAAAGCCAGGGGAGCAAACGGG
+
>>99999999"4=<?B>B9;:?@A=A?B7;;CBB<A;;9<)99,9@9:45;799.9.56;5:459555559556>6<<A6@9;99@A@6>49::&5.5:=9>::9>000///)//;:>>9<<@BB=BB;@>==3:19==<:?4828073<;?===::23333(398?>?000//66/3,39,3,333,3,38333339433.3;;288=8;A=B<;;8>>=@<><A@A=AAD999.9>9??A@2=<9::,7333
@N9IO0:00700:05768
TACGGAGGGAGCTAGCGTTGTTCGGAATTACTGGGCGTAAAGCGCACGTAGGCGGCGATTCAAGTCAGAGGTGAAAGCCCGGGGCTCAACCCCGGAACTGCCTTTGAAACTAGATTGCTAGAATCCTGGAGAGGTTAGTGGAATTCCGAGTGTAGAGGTGAAATTCGTAGATATTCGGAAGAACACCAGTGGCGAAGGCGACTAACTGGACAGGTATTGACGCTGAGGTGCGAAAGCGTGGGGAGCAAACAGG
+
BBBD?DDE@A@@?<@@9:4:A?==;@6:49???B>A???C899??BA@@@B=;<7<AA@>@A>;:9>9978733:(33919;<1;<<<9>==.;-3-3333-33/5@C>?@@@AA499@@@B?BB>BB=B@@@2949??;8B=B=@5;955==;?;>><<;?6?:666<=;;;<6<<.924:4999495554955.54555<===CCC?BBBA?BCB?BD;;;;AAA=ACBCCD>BAB::::-:?@BD>BBB?
@N9IO0:00706:05786
TACGAAGGTGGCAAGCGTTGTTCGGATTTACTGGGCGTACAGGGAGCGTAGGCGGTTGGGTAAGCCCTTCGTGAAATCTCCGGGCCTAAACCCGGAAAGTGCGGAGGGGACTGCTCGGCTAGAGGATGGGAGAGGAGCGCGGAATTCCCGGTGTAGCGGTGAAATGCGTAGAGATCGGGAGGAAGGCCGGTGGCGAAGGCGGCGCTCTGGAACATTTCTGACGCTGAGGCTCGAAAGCGTGGGGAGCAAAC
+
00//0+0)/;555(///:7<=8A@ABBA9>7833(33488:=;3>>9>95506=:@<?@6=BGBBB<B=BC=<<<(4444.4:083433(3;1;6::/4595>9B>>@2BABBC@A@>;;5==@4;;;:/99;9=;?@@;A=;9>4:6057@A;555?85;6@8>@BB<959><::::28;9<5:5:5<55629=C@DACB<<@?;955.5555;@/559AAA;5555.555999099555::-5;00;39
@N9IO0:00665:05845
TACGTAGGGTGCGAGCGTTAAATCGGAATTACTGGGCGTAAAGCGTGCGCAGGCGGTCTCGTAAGACAGGTGTGAAATCCCCGGGCTCAACCCGTGGGAACATGCGTCTTGTGACTGCGAGCTCGGAGGTGTGCAGGAGGGAGGTGGAATTCCGATCGTGTAGCAGTGAAATACGTACGTAGAGTGTGGAGGAACACCGATGGCGAAGGCAGCCTCCTGGGCCAGCACTGACGCTCATGCA
+
CCCCCCCC=9:9D@:::J5<;29BD<@+0,//:::3<??CK@CCDBBBBBBB=AA=>::;=;;7;AAA@=:8949=4<===1<<489386<<144<<1;644-------(-6889:;::888---0--(----///4866(--(/-(-053738---65552-....788-53875--,********,(--0409:=8<::;9:::7:)////)/:6;;;5=9========998;///755
@N9IO0:00671:05822
TACAGAGGGTGCGAGCGTTAATCGGAATTACTGGGCGTAAAGCGCACGTAGGCGGCTTGGTATGTCGGGTGTGAAATCCCCGGGCTCAACCTGGGAACTGCATCCGAAACTGCCTTGCTCGAGTATGGGAGAGGGAAGTGGAATTTCCGGTGTAGCGGTGAAATGCGTAGATATCGGAAGGAACATCAGTGGCGAAGGCGACTTCCTGGACCAATACTGACGCTCAGGTGCGAAAGCGTGGGGAGCAAACAGG
+
;AAABBCC<A;9:==99:;@<@@@<><@-0009?9998??9?A@ABB;;;A>@@<<;6:?CBCBB???9?9:8?C=AABB9AC=AA@@+0+0::+0+0>><0;9@DDE<ABBB@C@C@AADCBBDCCG>CCCCF>C@CDM@B@BC=B@B?BD;;;;B?AA@B=BA@BBBBBBA<;;5;?B?C@CAABCAAA@B@@=@?@@@@@=A=;;6:@=A6;;BBCBBCCB@@@?BA@AAC6;;@;:::-9<==?8@?;7
@N9IO0:00681:05824
TACGGAGGGGCGAGGCGTTGCTCGGAATTACTGGGCGTAAAGGGTCCGCAAGGTGGCCTCGTAAGTTAGATGTGAAATCTTAGGGCTTAACCCTGAAACTGCATCTAATACTGCAAGGCTTGAGTCCAGGAGAGGTTGGCGGAATTCCAGGTGTAGCGGTGAAATGCGTAGATATCTGGAGGAACACCAGTGGCGAAGGCGGCCAACTGGCCTGGTACTGACACTCAGGGACGAAAGCGTGGGTAGCGAACCGG
+
599:749;:.499:4=??8>;95;.5.5499555)55;99)55)55.599.5.4:5@20/://)/:)//<::?A@?9???<@CB<CB9:8:C>?@@E<?@CBCACDB=;;;AAAC?B?B?;>>??@?AB=B@:96:<@=;90:8D?C@CB=@@BBBBD<969@7996;?C:;;BBCCA<@;8=88559<<>C?BBB9A8@>5:396;45058@B?BBCD:66=?=<;;;399;<<4<==<<=6555955.57<5
@N9IO0:00682:05810
TACGTAGGGTGCGAGCGTTAATCGGAATTACTGGGCGTAAAGTGTGCGCAGGTGGCCGCGCATGTCGAGTGTGAAATCCCCGGGCTTAACTTGGGAATTGCGCTCGAAACTACGTGGCTAGAGTGTGGCAGAGGGAGGTGGAATTCCACGTGTAGCGGTGAAATGCGTAGAGATGTGGAGGAACACCAATGGCGAAGGCAGCCTCCTGGGCCAACACTGACACTCATGCACGAAAGCGTGGGGAGCAAACAGG
+
BBA@B;;;7;@AABA;;;5<5;@:4><@>AACDG?CCCCD8;;;:BBCDGE@CC:;49@;55<BBBCBBBCAABC:@AAA3@B0;;;?9@@?CC=C?C@A@ABBADCC<@@CBBAA=CA@@@A:;::4:>A@=?898-:<284A7;8B888=;:<:B>BCED@:9:B@BA@BB=88A=@A<?9=<<.4.44.3=>:><@>3813304:<3=4689BCDEABABBBA???A9::D9?9::<<<0878::2:@?:
@N9IO0:00682:05834
TACGGGGGGGGCAAGCGTTGTTCGGAATTACTGGGCGTAAAGGGTTCGTAGGTGGCCTACTAAGTCAGACGTGAAATCCCTCAGCTTAACTGGGGAACTGCGTCTGATACTGGGGGGCTTGGAGTGCAGGAGAGGAACGCGGAATTCCAGGTGTAGCGGTGAAATGCGTAGATATCTGGAGGAACACCGGTGGCGAAGGCGGCGTTCTGGACTGCAACTGACACTGATGAACGAAAGCCAGGGGAGCAAACGGG
+
AABCFCDCDC"CB6;:AA>BC@CC?C@C?BBBDF>A@@BC?CE>C>BBCCC@AA=A=@@BBB7;:B;;;AAA@@A;BBB;@@;;<CAD@CBBEE;E@BCC;;;B@@@CBBACCBC@'@>+0+0000:AB@BBBB?B@BBBC?A>A?A?BB?AACBBBA>BCCC=CC@@@AAAAABBB>:=?;?;?@@?B@BB?BCE@C@AA=@AA=ABB@CBCCCC@CCC@@@@>==<8717?<?1>=387;=0788AB=@AC>
@N9IO0:00691:05820
TACGGAGGGGGCAAGCGTTGCTCGGAATTACTGGGCGTAAAGGGTCCGTAGGCGCTCCGTAAGTTAGATGTGAAAGCTCAGGGCTCAACCCTGAAATTGCATCTAAAACTGTGGAGCTAGAGTCCAGAAGAGGTCGGCGGAATTCCCGGTGTAGCGGTGAAATGCGTAGATATCGGGAGGAACACCAGTGGCGAAGGCGGCCGACTAGTCTGGTACTGACGCTGAGGGACGAAAGCGTGGGGAGCGAACCGG
+
@A@@=@CCCD5DC?B9;;=BAAA@7;:C9::CCD?CAAAE>DD>AA:=BBC@:96CC@CBD?BB@CC>CB@A@>7<@>;??@9?ABA9??<ABAD>C<??BBCBCCB8@?A;<7<<?<?@@B@A6;A?;AAA>ACF?CC;=;>@BE>E@?;:??<949>AB=BC?@@>>=>>?@@A:@>5@<AAC=@@=<8<>?9=:=A<A:=>??==687>:@@@B@A:;;?D??>:?@@@D<?>BBBCC:D@???;?9?<
@N9IO0:00696:05857
TACGAAATCGTCCTAACGTTGTTCGGATTCACTGGGTTTAAAAGGGCGCGTAGGCGGTGCGTTAAGTCGGTGGTGAAATACTTCGGCTCAACCGGAGAATAGCCGCTGAAACTGGCGTGCTCGAGGGAGGTAGAGGTGCTTGGAACTTCCGGTGGAGCGGTGAAATGCGTTGATATCGGAAGGAACACCTGTGGCGAAAGCGAAGCACTGGACCTCTTCTGACGCTGAGGCGCGAAAAGCCAGGGGAGCGAACGG
+
0/////(444;=9==86654//)//)//388/:33(3:(333&33(4:;@<@C=@?9=;@?B?B665<;64:.45<<4<AAA??7279/0)/)/)//3-34;;8BBAA;;3:9403::<:::=<=>6550/98//)////393<055494;6;<=@BBB?BECD>@::9?;?<<:800*/5:396544.499:6;555)/9//)/6699:6;:6999499<=983::33-38:4333&3849>>>2=A?<=5999
@N9IO0:00705:05834
TACGTAGGTGACGAGCGTTATCCGGAATACTGGCGTAAGGCGCAACGCAAGCGGTTAGGCCTGAAGCATCTGACGTGAAATCTCCTGGCTTAACTGGGAGGGGTCGTTGGAAACTGGTCGGCTTGAGGCGATGAGAGGGATGCAGAATTCCTGGTGTAGTGGTGGAATGCGTAGAGATCAGGAGGAATACCTGTGGCGAAAAGCGGCATCCTGGCATCGAACTGACGCTCATGTGCGAAAGCGTGGGGAGTGAACGGG
+
BA?@@>@;>AABBBDB6916?@;74:*--,,,(-///)/)//5549///)///)-(--38(,,,(,,,,,---5<<555)5<<=@BD@CC=A=A;;;/;;9<*4::::@:>C>CCC?BAA=?@79?=49::@@:CBBB<@999BBB?C@C@CDADCCBA@A99?5B?CCCCBCBB;;;BB>8BA>C>@@@<@BBB?BABBB2B<C?A@:95;B?;;;CBB>BBBB@@@BBBBC@??;;;0;@@@AAA5;:?AA;??@9
@N9IO0:00708:05831
TACGTAGGGGTCGAGCGTTGTCCGGACTTACTGGGCGTAAAGCGTGGGTAGGTGGTCTGGGATGTGCCGTGTGAAAGCCGCGTTCATCGCGGGGAGGTCGGCGGTAGACACCCGGACTGGAGGCATGCAGAGGGCAGTGGAATTCCCGGTGTAGTGGTGAAATGCGTAGATATCGGGAGGAACACCAGTGGCGCAAGCGGCTGCCTGGGCATGACCTGACACTGAGCCACGACGGCGTGGGGAGCAAACGG
+
BBBBB@@@@7ABC@A;;;=@CC@CACCC?@@AAA<@AACD?CCHCCC<BAA=AD@BCBDD?ECC@@@=A@@@BBB6;:=?@;;9000::::::0:8)---(--(-/3344<=4=:=BBB@BCADC;;5;:99<5<>:;<:?9=9==4;043:4444.48::1::@@A?;;9>9:?=6=9496:?@6?7375=?=?348808@@B????9@@AA?>;>>>=>?<A:906?-.---(-//388&339==88;;
@N9IO0:00710:05821
TACAGAGGGTGCGAGCGTTGTCCGGAATCACTGGGCGTAAAGGGCGCGTAGGCGGCGCGATAAGCCGCGTGTGAAATCCCGGGGCTCAACCCCGGAATGGCACGCGGGACTGTCGGGCTCGAGCATGGTAGAGGCGAGTGGAATTCCTGGTGTAGCGGTGGAATGCGTAGAGATCAGGAAGAACACCGGTGGCGAAGGCGGCTCGCTGGGCCATTGCTGACGCTGAGGCGCGAAAGCGTGGGGAGCAAACAGG
+
@BCCABCG@?@>A@@>???@AA>A>A@BBCBCCB<>>?BC<BB<BA?AA@A?A?<?@??@B@:@><??ABBBBBD>CAB5:::5;ABB?BCC:A?B>@A?BDBBBBB=AABAA;;;0;9A@AACAA@?BBB;;6;BBACDDJ?B?BACB@CBBAAAA>AA>A>@@@BCBBBA@@A?A>A?CB?BBB@B?BC>AAA5:5:@;@@AAAABB>CAAA=@@@:::@?::;@=@@?>=;300/:999.799:=4;>B=
@N9IO0:00667:05877
GACGTAGGATGCGAGCGTTGTCCGGATTTATTGGGCGTAAAGAGTTCGTAGGTGGTTTCATAAGTCTGGTGTAAAAGACTGGGGCTCAACTCTGGGAGAGCACTGGATACTGTGAGACTGGAGTGCAGTAGAGGCAAGCGGAATTCCCAGTGTAGCGGTGAAATGCGTAGATATTGGGAAGAACACCGGTGGCGCAAGCGGCTTGCTGGGCTGTAACTGACGCTGAGGAACGAAAGCTAGGGGAGCGAATGG
+
AF<66;;49>@@@@B:::=??A7?;>??8?A8CF<:88C=5:?@;8B>@AA@@A?AF>DDBC?C@BBA?@@;;;;.;?@@?D@9@BAA466<<<<6=B<ABB=BE:CCC@A@9;;@??@B?BB<:;BB@AA@@9?A<@AB>B@D;C?=CCB@@;A<<744880889:?BDBBBB@CD<?1336:AB?B?>?5:3:?6BA@=AB?BBBC=6BB>>@6:>555877222,2/5588/66<9666+5599:6777
@N9IO0:00679:05905
TACAGAGGTCCCAAGCGTTGTTCGGATTCACTGGGCGTAAAGGGTGCGTAGGTGGCTGGGTAAGTCTGATGTGAAAGCTCTGAGCTCAACTCAGAAACGGCATTGGAAACTGCCTGGCTCGAGGATCGGAGGGGAGACTGGAATTCTCGGTGTAGCAGTGAAATGCGTAGATATCGAGAGGAACACCAGTGGCGAAGGCGAGTCTCTGGACGATTCCTGACGCTGAGGCACGAAAGCTAGGGGAGCAAACAGG
+
CBBAA:;6;BB;B@BABAACCBHHA@?=:::ACB>??@CD?CD>@@@@@BB@CE?BAAA<@D?AAABCCC>>;;;6;=<<<;:::@@<9>BBBBB>76646@@=B?DA<B@;;4;;2;45@BC?AB>@:>>=<0@@?@==8=8<8<=BC?BB@@@BBBBCCD@CBBBAABCAAACCB<=C?B@@@@?BBBA@C@?=@?AA@BBB?@@D@??????B?@@@ABAA;:9?@AA::9/9:99:BB9BBDCC=;;;<
@N9IO0:00680:05886
TACGTAGGTGGCAAGCGTTGTCCGGATTTATTGGGTTTAAAGGGTGCGTAGGCGGCCTAGTAAGTCAGTGCTGAAATACCCCGGCTTAACCGGGGGGGTGGCATTGATACTGCAGGGCTTGAGTACAGATGAGGTAGGCGGAATTGACGGTGTAGCGGTGAAATGCATAGATATCGTCAAGAACACCTATAGCGAAGGCAGCTTACTAAGCTGTAACTGACGCTGAGGCACGAAAGTGTGGGGATCAAACAGG
+
BBBCBCC?9:6:@=@AAA7;<B@C<@@B;A@5;;0;A099.391334?=>>;00*04</59>;@?B?@?AABBAC<000@@,0+/:496B8A=A=C>#5:89AB<@@@@DCBBBCB=BA<?@@@BBCDBBB;;6:@@;<>9>9>156;<7<>><<<<9;<>A3955=<=@?;99959?B5>A788@<@@B666==5:5:655:5=://)//;68:7;555==;44493555344(44:4445+5==AA>9957
@N9IO0:00693:05877
TACGGGGGGGGCAAGCGTTGTTCGGAATTACTGGGCGTAAAGGGCTCGTAGGCGGCCAACTAAGTCAGACGTGAAATCCCTCGGCTTAACCGGGGAACTGCGTCTGAGACTGGAGTGGCTGGGAATCCGGGAGAGGGATGCGGAATTCCAGGTGTAGCGTGAAATGCGTAGATATCTGGAGGACACCGGTGGCGAAGGCGGCATCCTGGACCGGCATTGACGCTGAGGAGCGGAAAGCCAGGGGAGCAA
+
=>999:9:9:";B5;;CB<@A?AB>BAG@CBBBB<BA@@D6997;AACDAA=;:4:;@=A;<5:@?AABB@A;;;0;AD<@AB>;;5;5;5;;;.9<@=>@B=BBCBA@C.,)****(*-,2,50//)//(/:/44(48333-3-3-3533-4;=0/00/;99.67797833733397066(----(-(-/36//(/0//(/9//(38,33,345582855559999,////(/:18943333&3;;8;
@N9IO0:00695:05868
TACGGAGGGGGCTAGCGTTGTTCGGAATTACTGGGCGTAAAGGGCGCGCAGGCGGCTGCTCAAGTCAGGCGTGAAAGGCCTGGGCTCAACCCGGGAATTGCGCTTGAGACTGGGCTGGCTTGAGTGCGGGAGAGGAGTGGTGGAATTCCCGAGTGTAGAGGTGAAATTCGATAGATATTGGGAAGAACACCGGTGGCGAAGGCGGCCATCTGGACCGCAACTGACGCTGAGGCGCGAAAAGCGTGGGGAGCAAACA
+
BBBA;?>===0@BABBCC@BB?BE@D@C@CBBBB<9:9CF=CC?;;=DCCJIBB?A?@?ABB=:;;;A=?ABBBC=C?C>AA@0955;.55)5<2<6=16;;;;5;>>==;:919//)/:39;;;;=A>7B:<6)---7(--3;29499)55555544558==>A6<6</////77<;)//)/)/949::494;@5@99.4.9924.45?AA=:@;@?A=@;>>@AA@;;;=@@@;;;;&:9;@;==.;:<<808;
@N9IO0:00700:05925
TACGTAGGTGGCAAGCGTTATCCGGAATTATTGGGCGTAAAGCGCGCGCAGGCGGTTTCTTAAGTCTGATGTGAAAGCCCACGGCTCAACCGTGGAGGGTCATTGGAAACTGGGGAACTTGAGTGCAGAAGAGAAAAAGCGGAATTCCACGTGTAGCGGTGAAATGCGTAGAGATGTGGAGGAACACCAGTGGCGAAGGCGGCTTTTTGGTCTGTAACTGACGCTGAGGCGCGAAAGCGTGGGGAGCAAACAGG
+
CCCCC??<>@;@A=@@AA@CCD@C@B?B?BB@GE??@@DA58:89?79;?>9::5<C;;;755:;<<<A<;<56606>?6?>E?BBCD@D;:;D?CDC>CCCC@B>BB>BBFFF;C7AA=BB@BBC@AA=C?:<;;;$:;;==9>?B@CAAABA@@@A>AABB>??ACBBBBAACCCD?AA7@8@=A?BBBB=AAA5:7:@=AAAAA2A?AABB::58@AA?B:999:18<?<?>9?BAABBB9AACDC>AA@4
@N9IO0:00709:05914
TACAGAGGATGCAAGCGTTATCCGGAATGATTGGGCGTAAAGCGTCTGTAGGTGGCTTTTTAAGTCCGCCGTCAAATCCCAGGGCTCAACCCTGGACAGGCGGTGGAAACTACCAAGCTGGAGTACGGTAGGGGCAGAGGGAATTTCCGGTGGAGCGGTGAAATGCGTAGAGATCGGAAAGAACACCAACGGCGAAAGCACTCTGCTGGGCCGACACTGACACTGAGAGACGAAAGCTAGGGGAGCGAATGG
+
BBCBAAC??A@BB>B????@@?9B?B89:>B;A>7>:>CK<A?CBCCBCCD?BB@BBBBB1@=ACC>AA?BCCED=@@@=@DD>BA;A=@@9@?8>:<A7?@;A@<BA6@B@@0;8;@B@9;;BBA@;ACBBB8BB@B<<2A2;;0;;B;BC::;BC:@B>>8?A@EBAACA:5546;;4;;9>>>9;7?=9;;@@7===<<<>=<<>>6=:=BAA@DCB@@@A@@@BBBAAAA;A@@@@@@6AA;;;=;;;
@N9IO0:00672:05996
TACGGAGGGGGCGAGCGTTGCTCGGAATTACTGGGCGTAAAGGGTCCGCAGGTGGCCTCGTAAGTTAGATGTGAAATCTTAGGGCTTAACCCTGAAACTGCATCTAATACTGCAAGGCTTGAGTCCAGGAGAGGTTGGCGGAATTCCAGGTGTAGCGGTGAAATGCGTAGATATCTGGAGGAACACCAGTGGCGAAGGCGGCCAACTGGCCTGGTACTGACACTCAGGGACGAAAGCGTGGGTAGCGAACCGG
+
BBBC?A@AAA0ABBBBCE?BBBBB@B@D@ECCCC=BBABC=BD<AA?A@B@:@@9A?BBCBB@AA@A@?BA>>>A8???;?AB9AA694:A<ABBC<@?@AEDCCC;A@@BAAB8;8;B@B@@@B>AB<@@BB?B@D@@@7A?B?C@AB@DCBBBD>:B=@@7@AABBBBBCCCBBC?A;7@<A@A<@B<A<@AA<@;?C;A<?399A9A@AA=BBBBABCCBCA<;:)9@5;;05CCA@@=@BAABC8:8;?
@N9IO0:00673:06006
TACGTAGGGTGCGAGCGTTAATCGGAATTACTGGGCGTAAAGTGTGCGCAGGCGGCGTCGCAAGTCGAGTGTGAAAGCCCGGGCTTAACTTGGGAATTGCGCTCGAAACTACGATGCTGGAGTGTGGCAGAGGAAGGTGGAATTCCACGTGTAGCGGTGAAATGCGTAGAGATGTGGAGGAACACCAATGGCGAAGGCAGCCTTCTGGGCCAACACTGACGCTCATGCACGAAAAGCGTGGGGAGCAAACAG
+
CBABBA@@500000/7>;@C:CICAD@B@BBAAC>@@:99,999:<ABB@@<@C?@@ABADD<?@A9::?>>@??6000,09*//)/)/938828*/(/>;=:69:;*///8=9::@;9699///=*/3A?=9<29287,:;B=A9<<<@??;B@?7;=AB=CBA@CCCCFB>A6625=5:5///)/)//27//)/277//)/)/4;<2;.5495999:5555;99<<995555&559;BDD;C:60>3><=
@N9IO0:00683:05997
TACGGAGGTGGCGAGCGTTGTTCGGAATCACTGGGCGTAAAGGGCGCGTAGGCGGGGTCGGAAGTCGGGTGTGAAAGCCCCGGGCTCAACCCGGGAACGGCGCTCGAGACTCCGGCTCTTGAGTCCCGGAGAGGCGGGTGGAATTCCTGGTGTAGCGGTGAAATGTGTAGAGATCAGGAGGAACACCGGTGGCGCAGGCGGCCCGCTGGACGGAGACTGACGCTGAGGCGCGAAAGCGTGGGGAGCAAACGGG
+
@<<<:00)//)/97559929?7;;:@69::;9@@9BB@BB>BB=BCBBBBC=AABB7BAB=B?;9;BB=A@BCBB=BBBB;CH?CBCC@DD?DK=B>AB?ABAA@AA?:::A=A@DBCA>AAABAA;A?BBBBACED?BA?A@C?C@CB?BC<;=BC=AAAA<ABBBCDBBA@@;:9=@A>A<:999><>?:??9:929=8=@:@BBB>BAA=@=???@>:::00/:5//9>:<)5555<==/<?@A@898?9
@N9IO0:00683:06004
TACAGAGGGTGCAAGCGTTGTTCGGAATCATTGGGCGTAAAGGGCGTGTAGGCGGTTTGTTAAGTCATGTGTGAAATCCCTCGGCTCAACCGGGGAACGACGCATGAAACTGGCAAGCTAGAGTACCAAAGAGGGGGGTGGAATTCCCGGTGTAGCGGTGAAATGCGTAGATATCGGGAGGAACACCTGTGGCGAAGGCGGCCCCCTGGTTGGATACTGACGCTGAGACGCGAAAGCGTGGGGAGCAAACAGG
+
CBBBBCCC>CCB?:?8994:A?AB?@>?BBB?CB<BBBBB=BB;@????@@===9=?5?>9=<@AAABAAAC@@@6@CC=B;;.:9?@5;7;@@2@:??@CB=CCCBD>CCCBCC?BAAA@?@A?@=A<4A@BCBDB(BA=@:;8;D=B?BCB?@@@=@@;=6;;<>A;;>BAABBC<@@?C@A@A@CDFE?BCC?CGHHADCDG5CD@C@C?AABB?@55599::>9:9?@@@;@BCBBCC;BCBAA=A@@;
@N9IO0:00683:06005
TACAGAGAGTGCAAACGTTGTTCGGAATTACTGGGCTTGAAGCGCACGTAGGCGGCGTTGTAAGTGTCGGGTGAAATCCCACGGCTCACCCGTGGAACTGCCCGGCATACTGCGATGCTAGAGTGTGGTAGGGGAGAGCGGAACTCCTGGGTGGAGCGGTGAAATGCGTAGATATCAGGAGGAACACCGGTGGCGAAGGCGGCTCTCTGGTCCACAACTGACGCTGAGGTGCGAAAGCTAGGGGAGCAAACGG
+
BB@@@@ABBBCCCB99994:@?CB>=9B9BBCCD>BA<@@6;;ABA@A@CA?@@<@992;A@=BBECCCG>BBBC=@@A=AAA=AAA@@?8@@@>A?BBCDE?C@;;;;;9449:>A??:;:@@@??<?ACDD:C@@@AA>A>@@?;99:29?<?ABB?AA==6BBAA@@@@993;D=5:?:>4<A@9A?9:79=B=B=@A>;:;>>?A<>>795;7<;;449@?>==>?;;;;=4;A:;;@?3??ABB;@?=
@N9IO0:00685:05975
TACGGAGGTGGCGAGCGTTGTTCGGAATCACTGGGCGTAAAGGGCGCGTAGGCGGGGCGGGAAGTCGGGTGTGAAAGCCCCGGGCTCAACCCGGGAACGGCGCCCGAGACTGTCGCATGCTGAGGCCGAGAGGCGGGTGGAATTCCTGGTGTAGCGGTGAAATGTGTAGAGATCAGGAGGAACACCGGTGGCGCAGGCGGCCCGCTGGACGGAGACTGACGCTGAGGCGCGAAAGCGTGGGGAGCAAACGG
+
AABB?;:7:@:@D?@@BB=AB>BC?B?BBBCCCC>BBBCC;BB8BB=BBBB@BCCC9BAE>DACCCCC>BBC@BB:@@@@3A@8?>:<8@=3::4?8AB@BBBE60.,,,**((((***,*--8(-(----2(--9,-,(,(,(,(,-39@A@:?=49:>;8?@???BA@??>;89;@A;?<?BB?B>?@=@AA@@<@@;??5<=;>9:994<93344<333444:5555:;<)5449;;;+33344(43:
@N9IO0:00687:05982
TACGAAGGGTGCAAGCGTTACTCGGAATTACTGGGCGTAAAGCGTGCGTAGGTGGTGGTTTAAGTCCGTTGTGAAAGCCCTGGGCTCAACCTGGGAATTGCAGTGGATACTGGATCACTAGAGTGTGGTAGAGGGATGCGGAATTTCCGGTGTAGCAGTGAAATGCGTAGAGATCGGAAGGAACATCTGTGGCGAAGGCGGCATCCTGGGCCAACACTGACACTGAGGCACGAAAGCGTGGGGAGCAAACAG
+
ABBA?;@C;:;9A=A:::@CBBAB?>5938BB?D>9::C@8@AAAA@@:;;@BB<@@@CC=CGEBC9CDAFBAAA,595)3?:3;??A7;7;;;3;7=269>>>A><BBCCC@CB@BB;::>999??:@AAAAB8@>=55.6:>>7>;@<@>>;;555==BD>DCCCBBBB@@@BB<?7;:C:CC@?>>=B?BBB8>9>@:;;;=9656299>:><;;666<::///)/:/0:>6A>90///&//<<;3>65
@N9IO0:00698:05990
TACAGAGGGGGCAAGCGTTGTTCGGAATTACTGGGCGTAAAGGGCGCGTAGGCGGCCTTCTAAGTCGAACGTGAAATCCCCGGGCTCAACCCGGGAACTGCGTCCGAGACTGAAAGGCTCGAATCCGGGAGAGGGATGTGGAATTCCAGGTGTAGCGGTGAAATGCGTAGATATCTGGAGGAACATCGGTGGCGAAGGCGGCATCCTGGACCGGTATTGACGCTGAGGCGCGAAAGCCAGGGGAGCAAAGCGGG
+
@A;<<;AAAA2BB?BBCCAAB@BDAC@B=????A<???BD?CC>AAABA@=;00,0:>:=??//0=?:=@B;<;?09:>=7>D=@@@D@GH?HH>B@BBBBDCGACBBBB;;;B<C@@@@@:39:.44)4:?BB>A@@?D?B7B9<9<A8BAAA@4:188<;0;94A>CCCCCBBBB8<;9=<9849;2;A>ABC?B?>><>=B=6:@98?=@?BEH>AAA=<8:9=67;<99:,:917AAA4A897B547==2
@N9IO0:00705:05995
TACGTAGGGTGCGAGCGTTAATCGGAATTACTGGGCGTAAAGGGTGCGCAGGCGGCTCCGCATGTCGGGCGTGAAATCCCCGAGCTTAACTTGGGAATTGCGTCCGAAACTATGGAGCTGGAGTGTGGCAGAGGGAGGTGGAATTCCACGTGTAGCGGTGAAATGCGTAGAGATGTGGAGGAACACCGATGGCGAAGGCAGCCTCCTGGGCCAACACTGACGCTCATGCACGAAAGCGTGGGGAGCAAACAGG
+
CCCCBBBC=9;:CCCCCC@C@BBC@C?B?BB@@@<AAACH>BB>;;;B<<<800)/9A>CBC@?D@@A9::CDDC=@@@@5@?@>B6:7;BACI=C@B=BBBBB?CDE>CCFDC>BAACB9>==BBB>@@@@@D:??<@??A?B@B?DBCAAAAC>C@CBBB>BCCECDBDBB@BBB5::4:2999;@BAA?AAA=@69:?@;?A=BBF>B@B?AAAB@A@??=<=<@@?<88:3:@@@AAA2;;;AA;BAB?
@N9IO0:00709:05969
TACGTAGGTGGCGAGCGTTGTCCGGATTTACTGGGCGTAAAGAGCGCGCAGGCGTCGTGCAAGTCGCGTGTGAAAGCCCCCGACTCAACTGGGGAGGGTCACGCGATACTGCTCGACTCGAAGGCAGGAGAGGGAAGTGGAATTCCCGGTGTAGTGGTGAAATGCGTAGATATCGGGAGGAACACCAGTGGCGAAGGCGACTTCCTGGCCTGTTCTTGACGCTGAGGCGCGAAAGCTAGGGGAGCAAACGGG
+
AA@@@;;9;B=BB@@AA@=ABC>C4;;;0;;;;B<BAACC=CAAABB@@@A>;;9;:;@AA=@?@@??@@>@AB8;:FKF3BCCC?><?@AAA5?=?9?:99A???>8BA@A@8<<8A;A<6<6:=C6;>9;:*8-8>=<A<@:??7>:>@@ABAA<<<=>5===?<9<<98;;><79:096A?A=AB@@:>:;1;?AAA@>9>9=>9B@BCD@HC@CBBAA<;;A>BAA;;<0;BB?A@@3@>@AB=ADD=
@N9IO0:00712:05993
TACGAAGGGGGCTAGCGTTGTTCGGAATTACTGGGCGTAAAGGGCGCGTAGGCGGCCTTGATAGTTGGGCGTGAAAGGCCTGGGCTTAACCCGGGAACTGCGTTCAATACTGCGAGGCTAGAGTGTGGGAGAGGTTGGTGGAATTCCCAGTGTAGAGGTGAAATTCGTAGATATTGGGAGAACACCGGTGGCGAAGGCGGCCAACTGGACCACAACTGACGCTGAGGCGCGAAAGCGTGGGGAGCAAACAGG
+
B????5;;<;*4<::<BB>A@?@A=@<@=ABABE>;;;DD<BB=BAAAACC=;;5;5;;;;9BGE@CC=;<<ACC>DAC?BCD?BB?B@DDGFE>D@B;;;BB?BJ@BBB<;;CA@?DB@<<<000=;17?CE@B?B?CC?B>A>?=9>99339=<:4:;??8?=@???AA?>=988).--)-5603.332:::7;7;;7;5835AC6:;@BBC@BB@@@BA@A;;8;ECBBC8<;BBCEE9AABCC=BAA=
@N9IO0:00696:06043
TACGGGGGGGGCAAGCGTTGTTCGGAATTACTGGGCGTAAAGGGCGCGTAGGCGCCAGACCAAGTCAAATGTAAAAGACCGGGGCTTAACTCCGGGCGGTCGTTCGATACTGGTCGGCTAGAGTGTGGAAGAGGGTGCTGGAATTCCCGGTGTAGCGGTGAAATGCGTAGATATCGGGAGGAACACCAGCGGCGAAGGCGGGCACCTGGGCCAACACTGACGCTGAGGCGCGAAAGCTAGGGGAGCAAACAGG
+
CC@@??>?>?"@B5:;;;5:A8BE@D@D?CCABA<;;;A@,;:,;@@@ABC@<<6:6;:C@C9;;AAA:;65===/666;FFG1@A?B?BCC@C@7:;46;;@?CA@@@@A@=BBB?BCBBCCBCCI@CBCBCG?BBBDC@B@B?BB=B@BBC@AAD@CBBE?BAAAABBBCHCC>>7==:><BBB@CA@A;?CB<@8555/4<?6:::4@8@9A;;;>CAAA??>?;=?@=@@9@A@@@BC9@@@BD>CFC=
@N9IO0:00699:06040
TACGGGGGGGGGCAAGCGTTGTTCGGAATTACTGGGCGTAAAGGGCGCGTAGGCGGCCTGCTAAGTCACACGTGAAATCCCTCGGCTCAACCGGGGAACTGCGTGTGATACTGGCGGGCTCGAATTCGGGAGAGGGATGTGGAATTCCAGGTGTAGCGGTGAAATGCGTAGATATCTGGAGGAACACCGGTGGCGAAGGCGGCATCCTGGACCGAGATTGACGCTGAGGCGCGAAAGCTAGGGTAGCAAACGGG
+
>?;;;;;;;;;";@8=5994:;6@@?B?BABBBBC<@@>@A8@A;@CCBBBC>AA=A@CCCCC:;;@@@@AABBBB=BDC=CBB?BCAB?A@BBB5;0:BA@@@@BB;;;A@@<@CB;A;<6>6;7;==4;555<299:993:595:7;;:><<<A<<8<<@@:@A@A@??ABB@@@A=::6:;>=C6;69A:?@@=@6;:;@=AA>@@:?A>@AACC@DBBAC@A;;5;;B@??9@AACCD>CBBBBD;@@A9
@N9IO0:00701:06045
TACGAAGGGGGCTAGCGTTGTTCGGAATTACTGGGCGTAAAGGGCGCGCAGGCGGCTTGGTAAGTTGGGCGTGAAAGGCCTGGGCTTAACCCGGGAATGGCGCTTGAGACTGCCGGAGCTAGAGGTGCGGAGAGATGTGATCCAGTGTAGAGGTGAAATTCGTAGATATTGGGAAGAACACCGGTGGCGAAGGCGGCCATCTGGACCGCAACTGACGCTGAGGCGCGAAAGCGTGGGGAGCAAACAGG
+
@?AA>29:9:';BABBCC?AA>AB?B@C>A@>>>8@ABCJ?GD>BBBBB;;69;7;D>@?BB?BBBCD>BBCCCC>B?A@CCC=BB?B<@@:@A<C@BC=@:984=??C@@<<+0+///////:)///-(-/------/444.4444/////)/79;(54666=>>?A@?CF=B???99::9=;9;5;>?4;2;;=A=@AABA=??;>>B=@@@@B@;9999>>??::;0:9:4<=>/69?CD9>992
@N9IO0:00666:06068
TACGTAGGGTGCGAGCGTTAATCGGAATTACTGGGCGTAAAGTGTGCGCAGGTGGCCGCGCAAGTCGAGTGTGAAAGCCCCGGGCTTAACTTGGGAATTGCGCTCGAAACTACGTGGCTAGAGTGTGGCAGAGGGAGGTGGAATTCCACGTGTAGCGGTGAAATGCGTAGAGATGTGGAGGAACACCAATGGCGAAGGCAGCCTCCTGGGCCAACACTGACACTCATGCACGAAAGCGTGGGGAGCAAACAGG
+
BBBCBBBC=9;;CBAAAA?B?CCIAD@B@BCBCC>:;;CC>CAA@@@BBAA=;;5;5;;=@D?BAACAA:::BAA59:@A6AC>DC?B=??@BF>B@B:8:BBD=B==5:8>8BAB?BCBBBA>??<99:978=2?@6?@<C=C?A?BBB@;;>?>>:>BCC>;;;C>BBCBB@@AD9:;?B>AAA5;5:;299@=@?BBBB>?@544909.626ADCBBBBCBAAAAACCCCF7;9;;A@@3;;;>A9ABB?
@N9IO0:00682:06098
TACAGAGGTCCCAAGCGTTGTTCGGATTCACTGGGCGTAAAGGGTGCGTAGGTGGTCGGGTAAGTCTGATGTGAAATCTCCGAGCTCAACTCGGAAACTGCATCGGATACTATTCGGCTCGAGGGTTGGAGGGGGGACTGGAATACTTGGTGTAGCAGTGAAATGCGTAGATATCAAGTGGAACACCAGTGGCGAAAGGCGAGTCCCTGGACAACTCCTGACACTGAGGCACGAAAGCTAGGGGAGCAAACAGG
+
@@CB@9969@@6@<@9;;@CCAEFABB?BCCBBC=??@??8@<8?BCBA@@=9969AA@<AB=BBA:::BABA<<6?@@>:AACCBAA@B@AB8@@6ABBBBB::59@@?>993993:>=?ADA9=3:2::9:99#799<:;;:898=@;??A?@@??:::A=:;9?A??=:0000+0::*0*0/939999.4555)56;99;;;;4;B=BCC@AAA?CBBAAB:::C?:;:@@@9??>??AC8899AA8@;;6
@N9IO0:00703:06066
TACGGAGGGGGCCAGCGTTGTTCGGAATCATTGGGCGTAAAGGGCGCGTAGGCGGCTTGGTAAGTCCGTTGTGAAATCCCTCGGCTCAACCGAGGAACTGCGACGGATACTGCTTGGCTTGAGTCCCGGAGAGGGTAGCGGAATTCCCAGTGTAGCGGTGAAATGCGTAGATATTGGGAGGAACATCGGTGGCGAAGGCGGCTACCTGGACGGGTACTGACGCTGAGGCGCGAAAGCTAGGGGAGCAAACAGG
+
@?AA?@@A@A0@@BBBBC=@A8@<8<9CC;;2:=0=:CCC;AA;BCBAA;;4;;2;A>B;BA?CA@<@A05:@?;2944)44;6ABBB>B>9;98A7;@A@=@@@?BABA@@:@:>7AB?BBB;;;-:;===?C<??@A:7=<?<==6CDAB?>DBB9B?C>6;;;<<@@AA??:?=5<A>B>A?===85:0;:C@C@CC>@?AC8<@8;955)5@A=9;;999955.5CBBBD7BB@;@@@2BBCC;5;;@7
@N9IO0:00704:06076
TACGTAGGGTGCGAGCGTTAATCGGAATTACTGGGCGTAAAGCGTGCGTAGGCGGTCTCGCAAGCTGGGTGTGAAATCCCCGGGCTCAACCTGGGAATGGCATTCAGGACTGCGAGGCTGGAGTGCGGCAGAGGGAGGTGGAATTCCACGTGTAGCAGTGAAATGCGTAGAGATGTGGAGGAACACCGATGGCGAAGGCAGCCTCCTGGGCCGACACTGACGCTCAAGCACGAAAGCGTGGGGAGCAAACAGG
+
BBBBBBBG>:;:CBBABC:A=AAB?C9;:;CBBC>CCCDG=A@@@FDCDAA<?>:>??>@@A>;;9;;5=>:CDD=BAAC6@@;@?<?:<<9:92::>?7CCF?BBB?BBAABA8:4:AB:?????;:@@000>60000?>B>A>A;???>??@@AA@???@:@@@A>>>A@@99:@8<=293:==<@???=?CCAC>AAAA<??8<@>9>9>A:;;B@@@B@@@B@BAA@CDD>EAA::::.;??BC>BAA?
@N9IO0:00708:06106
TACGGAGGGTGCGAGCGTTGTCCGGAATCACTGGGCGTAAAGGGCGCGTAGGCGCGCGAGGAGTCGGGGGTGAAAGTCCGGGGCTCAACCCCGGATCGGCCTTCGAGACTCTCGCGCTGGAGCACAGTAGAGGCGGGTGGAATTCCGGGTGTAGCGGTGGAATGCGTAGAGATCCGGAAGAACACCGGTGGCGAAGGCGGCCCGCTGGGCTGTGGCTGACGCTGAGGCGCGACAGCGTGGGGAGCAAACAGG
+
A@AA<A@C:;:;A@@>AB=BBC>B>B@BBCCBCC9AB<:;7;D;BCDCBBB?9:6CC>BB>A@A?=<<<,=@@@8;:;<A??5;55B;AAA2=>?@9:4;?C?CBCBBA?@@@A@@@AC7;?ABC?DCCCBBACJE>CB>>+0)0*/919:@ABBB@CB?A=@?:98?AA::454:7;;><:CBB=@?<;09=?<C?@@<A9;>@AAI>BCC:;4:;9;;=<<<;:5:<@>:@ABBB??==3?AAC>8BAB?
@N9IO0:00676:06134
CACGGGGGGAGCAAGCGTTGTTCGGAATCACTGGGCGTAAAGGGCGTGTAGGCGGTCAAGTAAGTGGGATGTGAAATCCCTCGGCTCACCCGAGGACCTGCATCCCAAACTGCTTGGCTTGAGTACGGGAGAGGATGGAGGAATTCCTGGTGTAGCGGTGAAATGCGTAGATATCAGGAGGAACACCGGTGGCGAAGGCGTCCATCTGGCCCGATACTGACGCTGACGGCGCGAAAGCTGGGGAGCAAACGG
+
?@9;:;:;%449:5A@@>=A;:>L:GACCCBBBD?BAAGG?GC?GGCCCBB@@@<@BC=BAC9BBB=6A;<;CCC>BCB<B;;5:;;??C8BCA@CB@DBBBCBC<A@<A????<848=7<B?>?BBB:@AA@9>?B7=E@C?B?B@BB?BB>>>?A;782;075:77;868:;==>;AA:@<@AA7=866,6883;.28663=5;;B=FE:>==8867775529977177555;-552222&277993777
@N9IO0:00688:06126
TACAGAGACCACGAACATTGTCCGGATTTATTGGGCGTAAAGAGTTCGTAGGCGGTTTCGTAAGTCATTCGTTAAATCTTCAGGCTCAACCTGGAGGCTGCGGCTGATACTGCGAGGCTAGAGTGCGGGAGAGGCTGATGGAATGCCCGGTGTAGGGGTAAAATCCGTTAAGATCGGGTAGAACACCAAATGCGAAAGCAATCAGCTGGAACGTCACTGACGCTGTTGAACGAAAGCGTGGGTAGCGAATGG
+
ABC:9;9:A4;;@A@BEE@AAA<A<AAB9BC?BB=;;;BD799==:@>?@@<<;5;B9@@@B?@@CCC@BCC@DD>BBB@C::::CCC=;7:=600,0009B?CCC@@@@AAAB@@=ACA@@@?A>==6?>AA=@@BCDD@B@BECC>B?BB:99CC8@AAA8AC@BB@D<?>>;::/;;;>;@@B=BC=AA?A@@=@::69A?@?BB>A=ABAAAAAAA@@ACBB@FD>A9::/::9=AC>AC@??A=:;;
@N9IO0:00702:06135
TACGTAGGGTGCAGGCGTTAATCGGAATACTGGGCGTAAAGCGTGCGCAGGCGGTTTGTTAAGACAGGTGTGAAATCCCCGGGCTTAACCTGGGAACTGCGCTTGTTACTGGCAGACTTGAGTGTGGCAGAGGGGGTGGAATTCCAGGTGTAGCAGTGGAAATGCGTAGATATCTGGAGGAACACCGATGGCGAAGGCAGCCCCCTGGGTTAACACCTGACGCTCATGCACGAAAGCGTGGGGAGCAAACAG
+
BCBBBCCE>9;;CFBBBB@C@BBB?A7;;@AAB9@A>@@;ACB;<;CA??;:;2;;0;B?C@BBB@@=@C@@AC=CBGF:BA;@@5;5;=;;:.96;=;;;;>:>><>??@<B=ABFEAD?@@B<;4;>:9;;;;)4<386@:A=BA?AA:9:@@:73.3;/8384888>@=?@@=;>@3:39AA=AA>>;??A?C@BB??<<<);>=28-/5/00)/=///78883333:333(3377888+33377.333
@N9IO0:00702:06140
GACGAAGGGGGCGAGCGTTGTTCGGAATCACTGGGCGTAAAGGGCGCGTAGGCGGCGCAGTTAGTCAGGCGTGAAAGCCCCGAGCTCAACTTGGGAATAGCGCTTGATACTATTGTGCTAGAGAGCGGGAGAGGATGGTGGAATTCCCAGTGTAGAGGTGAAATTCGTAGATATTGGGAAGAACACCGGTGGCGAAGGCGGCCATCTGGACCGTTTCTGACGCTGAGGCGCGAAAGCGTGGGGAGCAAACAGG
+
AAAAA>@CCC5BBBBABA?CC@CC@C?CBBBCCC=CCCCC>CE?CCHCCB>;00,0<<@@C;@???AA?AB???B=ACA@6@9:9=?>3::3::/9<@>@>??A?BBBBBB@@<?AAAAAACC?@@DD>BBCC@BBC?BB@B@B@BB:AAA:;;@@@<@CDD=B??@@BBCBCC?CD=A>CA>?==9=9993;?@9@?CC>B>BAABB?AA@FDF<AABBBABA?::49??@@A<ACCBBEE69:BBD?BBB@
@N9IO0:00667:06173
TACAGAGATGGCGAGCGTTGTTCGGAATCACTGGGCTTAAAGCGCGTGTAGGCGGAGCGATGGGTGCTTTGTGAAATCCCCCGGCTCAACTGGGGAATGGCTTGGCAAACCGGCGCTCTTGAGGCAGGTAGAGGTGACCGGAACCATGGGTGGAGCGGTGAAATGCGTAGAGATCCATGGGAACGCCGGTGGCGAAAGCGGGTCACTGGGCCTGATCTGACGCTGAGACGCGAAAGCGTGGGTAGCAAACAGG
+
BB@@A@CCBB@A?>==?>=?@?:;8:=@@CCBCC<BA387*99><A@AA@@>;:6;>@BBA@<4::<>=5???BA>BCCBB1B:?>?@:?@AAA9B@BB@CC?C@CCC<B=@=@BBBBB@ABBAB=B:>BAAC>BBA@;A=@4;49:A<4=B9BCBC:BCC>8;9<CCC?A?????A<<>3928=?;?8:95:@@@/88>=6?AAABCF>C?@@=@@::9@=<=?@::7??997*38<<AB<@A@@?@89;:4
@N9IO0:00705:06168
TACGAAGGGGGCTAGCGTTGTTCGGAATTACTGGGCGTAAAGGGCGCGTAGGCGGCGCGTTAAGTCAGGTGTGAAAGCCCTGGGCTCAACCCAGGAATTGCACTTGATACTGACGCGCTTGAATCCGGAAGAGGATGACGGAATTCCCAGTGTAGAGGTGAAATTCATTGATATTGGGAAGAACACCAGTGGCGAAGGCGGTCATCTGGTCCGGTATTGACGCTGAGGCGCGAAAGCGTGGGGAGCAAACAGG
+
AAAA?4:;:;);BA@@BB??@?AH@C?C?B@??@:?@AFGGEE?AAACAB>:00+0<@@?<C@BBBBC?BCCCCC?CBB=@@@0;:9:29:39A=B>C@CCBCC@CABA@CA?9::AA@=AD=@@?A>A6<;@?A?A@@@<@?B?BB=BAB@???:95;55<4>?CCD<;;CBB=BC=C9;;?A@BACCCD@CBB6;7;;7;BBAA;;8;C>C@BBA?;::AAB;;;<@?@;::0;:??@>>2A996>6=BB=
@N9IO0:00686:06242
TACGGAGGGTGCAAGCGTTAATCGGAATTACTGGGCGTAAAGCGCACGCAGGTGGCTGAGCGAGTCGATTGTGAAAGCCCTGGGCTTAACCTGGGAATTGCAGTCGATACTACTCAGCTAGAGTATGGGAGAGGGTAGTGGAATTCCCGGTGTAGCGGTGAAATGCGTAGATATCGGGAGGAACATCAGTGGCGAAGGCGGCTACCTGGCCCAATACTGACACTCAGGTGCGACAGCGTGGGGAGCAAACAGG
+
AA@@<@@A9AA>>;?:;;@B?BAB==595:ABBC@9:9BB<B:;;B;::AA<9:6;@@?ABBBDDCDCC?AACCD=;9;)5@<066?CACAFDD>CAD?AABCCCCDBBBBBBCA?@@B;55;;CCC>5@?:9:-9734>4:8B?BC<A>AA?>>?<5=BB?6ABBBBCBBBA@??D=CC>@=AB;:;B@@=AAA8D8??7@>??=:;4;>;=8BBBBB=?<;?889;883//////9////&39;<=68=>=
@N9IO0:00699:06235
GACAGAGGGTGCAAACGTTGTTCGGATTTACTGGGCGTAAAGCGCGTGTAGGCGGCTTGGCAAGTCGGATGTGAAAGCCCACGGCTCAACCGTGGAAGCGCATCCGAAACGGCCTCGCTTGAGTCTCGGAGAGGAAGGTGGAATGCTTGGTGTAGAGGTGAAATTCGTAGATATCAAGCAGAACACCTGCGGCGAAGGCGGCCTTCTGGACGATGACTGACGCTGAGACGCGAAAGCGTGGGGAGCAAACAGG
+
ABB@@@AA=AB@AA9<794:=<@?<9::/9AACC>@@?>?9@@@@BBCBBB?AA>BCADACC;;;BB@F;;;HDI>AAB=B@?7?BBB9>8<??7;5:@;;;<A<AA@9<;5;2;BBAA?BBBAAACD?CABB>A<?=?C=@?BABC>A=@@?AADB@CBCC>C>BBHCBBA@A@@6;9@@B?BBB?@@;;7;CC4<.94.9<A?BBC>@ACCCDCA9::??>=@?;B<A@:73(3888<<<.:;<A=55568
@N9IO0:00703:06242
TACGAGGGGTCCTAGCGTTGTTCGGAATCATTGGGCGTAAAGAGTCTGTAGGCGGCTCTGTAAGTCAGGTGTGAAAGCCCCGGGCTCAACCCGGGAAGTGCATCTGATACTGCTTAGCTTGAATGTTGGAGAGGATAGTAGAATTCCAGGTGTAGTGGTGAAATACGTAGATATCTGGAGGAATACCGGTGGCGAAGGCGGCTATCTGGCCAAACATTGACGCTGAGAGACGAAAAGCGTGGGTAGCAAACGAG
+
ABBBAA@@4@@=?@A?@@>ABACCAC?BBBB@CC==@989.9;<<AA@@BA@@@<A?@@AAA>BBAAA=@@@A@@9;;;;.9<2@BCCADD>CF>C@A@@;;;@@AA:;<BCBC@BBBC@BC?BBF@C<@@<B=BBBBBBAA<A9>:CBABB;;;B@8B@A?:AAAABBBB@B9;:=5;;.:8ABB?B?CB9A<@<A>AA=@995;;?:B7;;.9:=.96:==@AAA@@?>9;:;*:??974(3>98;=*8/0;
@N9IO0:00708:06217
TACGAAGGTGGCAAGCGTTGTTCGGATTCACTGGGCGTACAGGGAGCGTAGGCGGTTGGGTAAGCCCTCCGTGAAATCTCCGGGCCTAACCCGGAAAGTGCAGAGGGGACTGCTCGGCTAGAGGATGGGAGAGGAGCGCGGAATTCCCGGTGTAGCGGTGAAATGCGTAGAGATCGGGAGGAAGGCCGGTGGCGAAGGCGGCGCTCTGGAACATTTCTGACGCTGAGGCTCGAAAAGCGTGGGGAGCAAAC
+
@BBBB@C?BB@BBAC@@A?BB=AA<@@>:::BCD=:;:BACCC=A@BA@@@=@@;@?BB=BB>A?C=BA:<<99:/;@;;44<,4.4829<6<>BC5>8:;@?ABDD9BCAAA@@E?CCCCBB=@@BB:@A;;9>DECCC9;497<<4<;A@;:9;C8BBC?8@CCDCCCBCCBB>>8@@9B7@:=+0)//)///)/39;45==A;;;4949555)5;;<=95599929=95955'5555<>>0<<=<<5<
@N9IO0:00668:06265
TACAGAGGGTGCGAGCGTTGTCCGGAATCACTGGGCGTAAAGGGCGCGTAGGCGGCTTTTCAAGCGTGCGGTGAAAGCTCGGGGCTTAACTCCGAGTCTGCCGTGCGAACTGGGAGGCTTGAGTCTGGTAGAGGTCGATGGAATTCCGGGTGTAGCGGTGGAATGCGTAGAGATCCGGAAGAACACCGGTGGCGAAGGCGGTCGACTGGGCCAGAACTGACGCTGAGGCGCGACAGCGTGGGGAGCAAACAGG
+
BAB@@?@A<AA?A?>>>>99::?B?C?@@BBBCE>A??>>5=A9AAABAAA?;;4:944&5<7<@<ABAD?99:C6:;??CAC8BB?B@BBB????==?::298<?AC=@===6992;E?BAACAAC?@@@AA>@@@@BB?B@BAFADE=@@;;;?B6?A=@8<<@AA@>:::::7:9>7<<78:::@59;=A9924.4:39:<>>ABB<B?AAA<@?;<;<;;>>?;>>>?AA@@@BBCCC;AACCG>EBB=
@N9IO0:00681:06278
TACGGAGGGTGCGAGCGTTGTCCGGAATCACTGGGCGTAAAGGGCGCGTAGGCGGCCCGGTAAGTAGGGGGTGAAATCCTGCGGCTCAACCGCAGAATGCCTTCTAGACTGCCAGCTCGAGCACAGTAGAGGCAGACGGAATTCCCGGTGTAGCGGTGGAATGCGTAGAGATCGGGAAGAACACCGGTGGCGAAGGCGGTCTGCTGGGCTGTTGCTGACGCTGAGGCGCGACAGCGTGGGGAGCAAACAGG
+
AA@@<?B@=@A@@@@:::@@AA?A=@@BABDBBB=:;;CC>DF?GCAAACBACD@BB=B@CC@ACA@A@A,A@?=099455;B8=:?@<A:>;44<64455:5>CA?>:4447433:83388BBBBBB;;;=@CBCGF@C@C@BE?I?BBABCCDBEB?CAEBBBAA@B>:;;;;0;=CD@CCC=@<;:4:@@=@@DB@BBAAEBCC=BBBB=AA????AABB>?7>@>88779BABBBB5BBABB5A>A=
@N9IO0:00710:06275
TACGTAGGGGGCAAGCGTTGTCCGGATTCATTGGGCGTAAAGAGCGTGTAGGCGGCCAGGTAGGTCGGTTGTGAAAACTGGAGGCTCAACCTTCAGACGTCGACCGAAACCATCTGGCTAGAGTCCGGGAGAGGAGAGTGGAATTCCTGGTGTAGCGGTGAAATGCGCAGATATCAGGAAGAACACCCGTGGCGAAAGCGGCTCTCTGGAACGGTACTGACGCTGAGACGCGAAAGCGTGGGGAGCGAACAGG
+
BBCBCBBBBB1A@=@B@>;ABC:D<BB@DBB>BC>ABACF?CDCCICDBBB??@=A>AB?AA@@B??=?8;:BBGG;DBA?BA>BBBBAD?B?C@@@A@@@CBC@CDC>B?BCBCB@CCCCCAAA@CC=BBBB>BBBBCC@C?B=@<@A@BCCHCBBADCCC>A@@BBAA@@@@@?B?C?BB@AAAB6;::6;@?@6=::699:=??@=@<@B>??BA?==9:999:::<=999,9=99:@<+:555549999
@N9IO0:00711:06274
TACAGAGGGCCCGAGCGTTGCGCGGAATCACTGGGCTTAAAGCGTGCGTAGGCGGATCGTTAAGCGTTTTGTGAAATCCCACGGCTCAACCGTGGAATTGCAGGGCGAACTGGCGATCTTGAGGTCGGTAGGGGTCGTTGGAACGCTAGGTGGAGCGGTGAAATGCGTAGATATCTAGCGGAACGCCGAAGGTGAAGACAAGCGACTGGGCCGATTCTGACGCTGAGGCACGAAAGCGTGGGGAGCGAACGGG
+
BCC@@@AA<AA9@A@:;;=@A?BA9B9:;CCCEF=BA<@>:A;:;A@@@@@9B@;CCBBA@C>B=9999*48:?D9:::388?8BBCD?C84486>6@48<@?<3AA>=?:9499:9>A8>A>7?>>:=<???5;>=>08188<<>@87.3=6?ABB?@@@B<:37=65557<=A@;;;B=B<@@@;?B<?:?BC8@A??;>B?AABBB>B@CBA=@=865=88=8805><DEE=AAB@@@@6@A???;9>=8
@N9IO0:00712:06270
TACAGAGGTCCCAAGCGTTGTTCGGATTCACTGGGCGTAAAGGGTGCGTAGGTGGTCGAGTAAGTCTGACGTGAAATCTCCGAGCTCAACTCGGAAACTGCGTCGGATACTATTCGGCTCGAGGATTGGAGGGGGGACTGGAATTCTCGGTGTAGCAGTGAAATGCGTAGATATCGAGAGGAACACCAGTGGCGAAGGCGAGTCCCTGGACAATTCCTGACACTGAGGCACGAAAGCTAGGGGAGCAAACAGG
+
AAB@@>@=A@A8@<@;;;?CCACD>??<???ACB=???BB=BC>BBBBAAA=??;?BBBCCC?BBBCCCBBBDHJ>BAAD?B@@A=BB=BCAB=AA<?@A@BBCD?BAABC@?9?@=?@AA?@<@A7C6A??@@@'>ABC@C>A?BCBB>>>?AAABBBBCD>BCCCBBBBBB@?@@;A@@C?BA@?ACCC@CAA>A>AA=A;:9/9A9@@C@D?B@BBA??AA@@@:@A;::>6<=:::CB9BCBBB<:;;=
@N9IO0:00670:06313
TACGGAGGGTGCAAGCGTTATCCGGATTCACTGGGTTTAAAGGGTGCGTAGGCGGGCTTGTAAGTCAGTGGTGAAGCCCGGGGCTTAACTCCGGAATTGCCGTTGATACTGCAAGCCTCGAGTGCAGTTGAGGTGGGCGGAATACATCATGTAGTGGTGAAATACTTAGATATGATGTAGAACACCGATTGCGAAGGCAGCTCACTAAGTTGCAACTGACGCTGAGGCACGAAAGCGTGGGGATCAAACAGG
+
@@AA?@@@8@?=@;@@@B?CBB>A>;?043;333(38(33(3;19:;=BCC@BBB=AB<@@B=AABA@@<:@00+/0;3<;;03:397>==6:4>7?3888<<7;;B==B>>C66;:D::;;;59<<<166?:>JJ>CC@CAAB@CCDCBBB@@AA<;9:@9BCB@8AA@BB@;;AA???B>AAB=>?A749883<3::999::=BA448043;6:0000//699@+78=833/3?BBBBB:CCBBB9:::6
@N9IO0:00671:06341
TACGGGGGGGAGCAAGCGTTGTTCGGATTTACTGGGCGTAAAGGGCGCGTAGGCGGCCACCGCAAGTCGACTGTGAAATCTCTGGGCTTAACCCAGAACGGTCAGCCGATACTGCGGGGCTAGAGTGCAGAAGGGGCAACTGGAATTCTCGGTGTAGCGGTGAAATGCGTAGATATCGAGAGGAACACCTGCGGCGAAGGCGGGTTGCTGGGCTGACACTGACGCTGAGGCGCGAAAGCTAGGGGAGCGAACGGG
+
?@9999999"9;?;4;;;;5::7=B7;CC;@@ACA:ACB@A<AB<BBBAA@@:00)027@6=<@<ABDCBC????>91?BBBBAC@CC5954=3>;;6786:@B@B?BBBBBAABA@A9A@@?A?@999AA?ACC:AA>BCD@C?B?BBAA?CB@??A?;<99939AACBBBABAA:;;@;;5;>A@A=@@>>;@::6;@AAA<A=@??BC>CCCBBAAA;;:9;;;;;5<BAAAC6;:?@@AA6@??@@;@?A9
@N9IO0:00675:06312
TACGTAGGGTGCGAGCGTTAATCGGAATTACTGGGCGTAAAGTGTGCGCAGGTGGCCGCGCAAGTCGAGTGTGAAATCCCCGAGCTTAACTTGGGAATTGCGCTCGAAACTACGTGGCTCGAGTGTGGCAGAGGAAGTGGAATTCCACGTGTAGCGGTGAAATGCGTAGAGATGTGGAGGAACACCGATGGCGAAGGCAGCCTTCTGGGCCAACACTGACGCTCATGCACGAAAAGCGTGGGGAGCAAACAGG
+
AA@@>?@?9;;;BCC;:;9:9;CC@C@D@BCCCC>@AACJ>BBAABBBB@@>@D?D@BABBA=AAAA@A@@@@AB=BCCB9A>@?A=A6;A:@D?E8;7:;:>:?BBB;BBBBBBB@BBBD;9;ABB?AA@BA?=+0//)/4>1848:;;;;====:=;??8?99;;;;;;:::::499695666:>>BC9:;B@B=B@;;695559=0=6@=@AA@@??;9<56555@55555&5:AA@BB7@@ACC>CCDA
@N9IO0:00681:06327
TACGGAGGGCGCAAGCGTTGCTCGGAATTACTGGGCGTAAAGCGCGTGCAGGCGGTCGAGCAAGTCGGTTGTGAAATCCCCAGGCTCAACCTGGGAACTGCATCCGAAACTGCTCGGCTAGAGTCCCGGAGAGGGAGGCGGAACTCCCAGTGTAGGGGTGAAATCCGTAGATATTGGGAAGAACACCGGCGGCGAAAGCGGCCTCCTGGACGGTGACTGACGCTGAGACGCGAAAAGCGTGGGGAGCAAAACAG
+
ABBB@BCC>AA?C7;;;;?BBCBB@C8<4:B;:;0;5;55)59;>=<@=00)/:)//8;=00)/9661616877818;==1886:8888>7;;=6=8=888BCC=AAB9A:9;:9;4;A@@AAAAA<A?BBBCC<AB?@@<@>AABC=CBBBA@@@>0><<=4<<166<@;;;<7<<1:55:49>A<A:CB?BBBB=>>>5=.445;<2989-33347=??777??899??9773&3777A=;+993733&375
@N9IO0:00699:06345
TACGGAGGGCGCAAGCGTTGCTCGGAATACTGGGCGTAAAGCGCGTGCAGGCGGTCGAGCAAGTCGGTTGTGAAATCCCCAGGCTCAACCTGGGAACTGCATCCGAAACTGCTCGGCTAGAGTCCCGGAGAGGGAGGCGGAACTCCCAGTGTAGGGGTGAAATCCGTAGATATTGGGAAGAACACCGGCGGCGAAAGCGGCCTCCTGGACGGTGACTGACGCTGAGACGCGAAAGCGTGGGGAGCAAACAGG
+
@BBB?@?@:A@@A>B;;;@BBCAF@F00/<<<@<B@A@>8@>@@@@BBCA?AC>@@>@???4:;:96:+///:916666.8=8>BBA;A<997.7.8:9:CAA9:99.:==@>?@:@B@AABBCD>D=@?@@>6@A=BB?E?CBCC>DDCCCCCCC;@;;>1:<1665<9955.59098;@=A@>;@;00)0/490:;=5:2555:>>>??=:9::@@?@??:9978>>@<<<5=833?::.=8;?81;8>2
@N9IO0:00702:06330
TACGAAGGGGGCAAGCGTTGTTCGGAATTACTGGGCGTAAAGGGCGCGTAGGCGGCTTATCAAGTCAGGCGTGAAATTCCCGGGCTCAACCTGGGGGCTGCGCTTGATACTGATGAGCTTGAATGCGGGAGAGGATAGTGAATTCCCAGTGTAGAGGTGAAATTCGTAGATATTGGGAAGAACACCGGTGGCGAAGGCGGCTATCTGGCCCGTAATTGACGCTGAGGCGCGAAAAGCGTGGGGAGCAAACAGG
+
AAC;:6;CBC5CC8B>;969<8=C<HDE@BBCCF>B@A@D>DD>BBBBBCC?BB?BE@BBBC?AA@?A8@@@???9=:?=*87(7;;?=@<==???,<>?;ABB?AA:::98?@@??BC@BB>;;;JD>HCCCACAB@000*0:>>8???><<?9969=?A=C?:99AAA@@>:=@,817;:;9:5:544.48=8=7994999BDCDBFL<;:B?A?BB@@@ABAB@A;<;;;;*;::;9@@4>??:=4<;;7
@N9IO0:00669:06364
TACGGAGGGTGCAAACGTTGCTCGGAATCATTGGGCGTAAAGCGCGCGTAGGCGGCGAGGCAAGTTGGATGTGAAAGCCCTGGGCTCAACCCAGGATGTGCATACAAACTGCTTCGCTTGAATCTCGGAGGGGGTCAGGGAATTCCGGTGTAGAGGTGAAATTCGTAGATATCGGGAAGGAATCACCAGTGCGAAGGCGCTGACCTGGACGATAGATTGACGCTGAGGCGCGAAAGCGTGGGGAGCAAA
+
@@@A=@@@;@BADD=:::9;;555.55::5:.55)333:=4=:??=?@8=@;>:5:?A@:;;.44.4399;;5@90/0/)/::)//<:6><5/926=B;;;4;4444(44/773///9<<<6@A@>=900000$//688,505(/)/1///8373,338;.84888<;333----(-06(-(--7506,-....(.(.97.....392743....352787.--,,-(---//;.79@5999&5;;;@8
@N9IO0:00670:06380
TACGTAGGGGGCGAGCGTTGTCCGGATTCATTGGGCGTAAAGAGCTCGTAGGCGGCTGATCAAGTCGGGTGTGAAACCCTCCGGCTCAACCGGGGGCGTGCATCTGATACTGGTCTGGCTGGAGTCCGGTAGGGGACCATGGAATTCCTGGTGTAGCGGTGAAATGCGCAGATATCAGGAGGAACACCGATGGCGAAGGCAGTGGTCTGGGCCGGTACTGACGCTGAGGAGCGAAAGCGTGGGGAGCGAACAGG
+
BBDCCCCCCC3BABBAA@7;:C@B?BB@D@A?AC;@@99:/3399:;==9919<28BA;ABA8<BAA=6@?;<B@3;;3@<6;4>@AB494@@@@,??>:<=A=;;;BBABC:;;AA<@@A>;;;C@C@BAA?=09;269B8=8<9A8??7@CBBBC>:;;;>7995@AA;;:@=<??<?@?A>B@@;?A@@=A@B=A=B;;9A5>@BAD=B?B>AA;;;>;;D;;9A2;6;?;@6=???AAA6A@>=@5;;;9
@N9IO0:00675:06361
TACGGGGGGGGCAAGCGTTGTTCGGAATTACTGGGCGTAAAGGGCGCGTAGGCGGGCGGGCAAGTCTCTCGTGAAAGCCCACGGCTCAACCGTGGAATTGCGGGAGATACTGCCTGTCTTGAGTCCGGGAGAGGAGGGTGGAATTCCCAGTGTAGCGGTGAAATGCGTAGATATTGGGAGGAACACCGGTGGCGAAGGCGGCTCTCTGGACCGGTACTGACGCTGAGGCGCGAAAGCTAGGGGAGCAAACGG
+
@@?>>=====">=2;;;;5;A=BC@C@D@CBCCD?BBBCC6;;7;BBCCCC@IDD;;:;69@5<B=BBECCBBBC>BBC?CBC9BCBC@B@BCC@B?B@BBBB=;;;AAAABB>AABBB?B???B7A<5AAAB?BBB9BC?C?A=AD;BC@@@=>>A?@@@>6=@;>AA>=<AA<@@:@95>:@@@=B==>3>9>;B=AA<@?@?B=>5259>9==>>>>?:::=::4:=???D:B677?@@5@A<=<5=;;
@N9IO0:00681:06393
TACGGGGGGGGCAAGCGTTGTTCGGAATTATTGGGCGTAAAGGGCGCGTAGGCGGTGCGTGCAAGTCTTCAGTGAAATCCCCGGGCTCAACTCGGGGTCTGCTGGAGAAACTGCCGTGCTGGAGTGTGGGAGAGGTGAGTGGAATTCCCGGTGTAGCGGTGAAATGCGTAGATATCGGGAGGAACACCTGTGGCGAAGGCGCTCACTGGACCATAACTGACGCTGAGGGCGCGAAAGCTAGGGGAGCAAACAGG
+
AABBBABBBA"AA9>:5505=:A>@@:@=@@?CC=999DF=CC>BBACBBC?;;2;9;BCCCC?:;;@?>;;;==<24:;;.;B496>>8<<A?AA:BBBCDCC?@@@A<A@A@@BA@ADD@CBDCFCD>AAAB?CABBAA>A?B>AB<A?AABAAA@>@CBB<AA?A?AAAA???AA<AA?A?BBB>BCBB?CAA?A<000EBABCC=BB9;;C>BBBA:;;CB@@@:>>>?@@:@BBCBBB9@@@BG?CCC@
@N9IO0:00692:06390
TACGGGGGGTGCAAGCGTTGTTCGGAATCACTGGGTGTAAAGGGTGTGTAGGCGGGTCGGTAAGTCGGATGTGAAAACTCCCAGCTTAACTGGGAGCCGGCATTCGAAACTGCCGGTCTTGAGTAAGGGAGAGGAAGATGGAATTCCCGGTGTAGCGGTGAAATGCGTAGATACCGGGAGGAACACCGGTGGCGAAGGCGGTCTTCTGGCCCTTCACTGACGCTGAAACACGAAGGCTAGGGTAGCAAACAGG
+
@@;;;;;;%4;::5;BBB>A9455165<AC;::=46666@8?@8666>9<;AFFG>AAA>BB>BB@@?@BBBBBDD599BC=;::;.4.44//(///)/388=:A>??9??==9@8@;A?@<>;>2;81;<9>2<>>@@@<@:@;??8?4833:=7>93333(378<<:::888455-87393999/5/55/599284883889399949=3A6>>>>;;;>?8558-55822,24:;666/62229937773
@N9IO0:00703:06393
TACGTAGGGTGCGAGCGTTAATCGGAATTACTGGGCGTAAAGTGTGCGCAGGTGGCCGCGCAAGTCGAGTGTGAAATCCCCGGGCTTAACTTGGGAATTGCGCTCGAAACTACGTGGCTGGAGTGTGGCAGAGGAAGGTGGAATTCCACGTGTAGCGGTGAAATGCGTAGAGATGTGGAGGAACACCAATGGCGAAGGCAGCCTTCTGGGCCAACACTGACACTCATGCACGAAAGCGTGGGGAGCAAACAGG
+
@AACCBBC?:::CCC?AB;A?BBCAC@C@BBCCE>AAAGG>BAA@B@@@??<?A<A@CCCBC>AABBBABBBBBB>CBBB:BD>BB?B<@@?BB=B@D@CAAACCCC=6=BBBBAA>@BB>BBBBAA=>>?>>;=8>;?@?C@C@D@BAB@@@BBCC@DCCE?BBBC?@?AA@?@AB<@A@C?@AA<@;<=:@>?;??@;<?;@;CCB=4@1958>CB@A@B@A@@;;;AAAAA<B:;<CEE:<<;CE?CDD@
@N9IO0:00728:05765
TACAGAGGGGGCTAGCGTTGTTCGGAATTACTGGGCGTAAAGGGCGCGTAGGTGGCTGTTAAGTCGAACGTGAAATCCCCGGGCTCAACCCGGGAATGCGTCCGAGACTGGCAGGCTCGAATCCGGGAGAGGGATGTGGAATTCCAGGTGTAGCGGTGAAATGCGTAGATATCTGGAGGAACACCGGTGGCGAAGGCGGCATCCTGGACCGGTATTGACGCTGAGGCGCGAAAAGCCAGGG
+
CBBA@@BAAA0AA;;;CC=;;9;B?B@F?C<;;D<;;;AE=BC>B@?B@880..*.-5<4=4>;?@A=;:;??>69:9:*9<2566;58;(44/45:<;;;>:<::<43329??8955<<8==7==5AA:;;.:??99268?7<06626=ACCBB=A;;:.;;;;;>>==<<???=A?>B@99:@D@;;5;;;5<5;;4:@A@?BB=???C?CCC8;:@::9494.49:4444&4934444
@N9IO0:00744:05771
GACGAACCGTGCGAACGTTGTTCGGATTCACTGGGCTTAAAGGGCGCGTAGGCGGACGTCCATGTCGGGGGTGAAATCCTGCCGCCCAACGGCAGCATGGCCCCCGAAACGGGACGTCTCGAGGAGGGCAGGGGCACGCGGAACTTCCGGTGGAGCGGTGAAATGCGTAGATATCGGAAGGAACGCCGGTGGCGAAAGCGGCGTGCTGGACCCTTTCTGACGCTGAGGCGCGAAAGCCAGGGGAGCAAACGG
+
?=?@@;@=ABA?AA=99:<???DE@CC@CBCCCD<A@4::04<245;6;AD?9949:<9GADA??77777':@AA>CB>@@C>@@B<@=AA5;<9:=@@<@DDD3A@@8@??0;;@?@AA;;;@BCB=BAAAA8BBBBCC?B?BB?B=A=;<5:;@@<@AAA<A@AAABBCBBBBB?@;?;=39:=;?<?A?C@@@=@CB@AAA<;;C?BBC=BC8;;AA==<<999287=773(3:68888&3338;(349
@N9IO0:00746:05763
TACGGAGGGGGCCAGCGTTGCTCGGAATTATTGGGCGTAAAGGGCGCGTAGGCGCCAGGTAAGTTTGATGTGAAATCCCACGGCTTAACCGTGGAATTGCATCTTATACTGCCTGGCTAGAGTCTGGGAGAGGGAAGTGGAATTCCCGGTGTAGCGGTGAAATGCGTAGATATCGGGAGGAACACCAGTGGCGAAGGCGGCTTCCTGGACCAGTACTGACGCTGAGGCGCGAAAGCTAGGGTAGCAAACAGG
+
@@AA=;9999*;>>9@AB?A@?;C9=:C>BB?CB=BBCCG?EF?DDCC@BB=996:??<>C?CCC=CDCBBBBB=BBB=B::9:C;A9>9==D?A?C?CCCCCB>BA>?:::???;?@???@9::@A<BCBBE?F?AAA=@=@?CE@DA?@@BBBC?BBCD>AAA@=><>AAABBF<BCAC@A@@@CCDEACBB?B?BC@BB?B>BC=AA?AC@@@:;;;AA?BAA>;;;BBC8;:CBBB>CBCCCG>:;;@
@N9IO0:00749:05798
GACAGAGGGGGCAAGCGTTGCTCGGAATCACTGGGCGTAAAGGGCGCGTAGGCGGGATGGCCAGTCGGTCGTGAAATCCTTCGGCTCAACCGAAGAACGTCGATCGATACTGCCATTCTTGAGGGATGCAGAGGAGACTGGAATTCCCGGTGTAGCGGTGAAATGTGTAGAGATCGGGAGGAAGGCCGGTGGCGAAGGCGGCGCTCTGGAACGTTTCTGACGCTGAGGCTCGAAAGCGTGGGGAGCAAACAGG
+
@BBB@@ACCC2BA6;;AA<ACBBB>B>@>=>CCD>?CCCC6;;/;@:9;BB?BCC:@::80;@@@00,0@>@AAA<@@=?6:9=AABB@E?A@=992;;:;??EBAAAFBAAC>AA>BC>BBAA:?>?@AABC?B@@@B=8=6<6<=6;6888:9::6:9:929833348@>=7333(394;5:6:7=7<=7<88586;@7===>B=C8@;>>>E>BB@BC9::??>399999<5<>=>?BB:>;??D=@>?:
@N9IO0:00717:05839
TACGTAGGGGGCAAGCGTTGTCCGGATTTATTGGGCGTAAAGAGCGTGTAGGCGCCAGACAGGTCCGTTGTGAAAACTGGAGGCTTAACCTCCAGACGTCGATGGAAACCGTCTGGCTAGAGTCCGGAAGAGGAGAGTGGAATTCCTGGTGTAGCGGTGAAATGCGCAGATATCAGGAAGAACACCCGTGGCTAAGGCGGCTCTCTAGTACGGTACTGACGCTGAGACGCGAAAGCGTGGGGAGCGAACAGG
+
BBAAACCBBB5BB>ABB@<AAB8B9A@A8AB4A@<ACBCD=C@@@AABA@?:9955:<<A@?=?B@BC>AA??;;/??A8<><>D=B?B?AA=?@AA845;;;?9C=8B8AABBB?A?@=8??B?B>B?C>>;<@@>;;6;5@5@7B@8>>>>:882:69949?>?A@<=B=;88:4848:6=:@@7>=<:>@C@D@AA=????@???AAAB;??AAAAAB999@????A==?8??=A@DD8ABA?>8?B>5
@N9IO0:00724:05811
TACGGAGGGTGCGAGCGTTGTTCGGAATTATTGGGCGTAAAGCGCGTGTAGGCGGTTCTCTAAGTCTGATGTGAAAGCCCCGGGCTCAACCCGGGAAGTGCATTGGAAACTGGAGAACTTGAGTACGGGAGAGGGTAGTGGAATTCCGAGTGTAGGGGTGAAATCCGTAGATATTCGGAGGAACACCGGTGGCGAAGGCGGCTACCTGGACCGATACTGACGCTGAGACGCGAAAGCGTGGGGAGCAAACAG
+
BABD?BBD=@@@ABB@@@=BC>CB?B@C?BBAFF>999BC8::BBB@@@@@;:;5;:;:5@A=AB@??BBBCCCA9??@@5AG=BCCB@CE>EG?C@CBBBBB@B@CC=CCG@EFD@BC@BCBCC=C=7BBCCC=BAAAD@D?A?B?BBBBBA@?AA9AADF>CC?BCBB=C<@7;;6>>5:7:::3848828::6;8@A9===A6AA/436833AA@333;<833338=?<?=77755698+786<7/58:
@N9IO0:00728:05826
TACGGAGGGTGCGAGCGTTGTTCGGAATCACTGGGCGTAAAGCGCGTGTAGGCGGCCTTCTAAGTCTGGTGTGAAAGCCCTGGGCTCAACTCAGGAAGTGCACTGGATACTGGATGGCTGGAGTACCGGAGAGGAGGGTGGAATTCCTGGTGTAGCGGTGAAATGCGTAGATATCAGGAGGAACACCGGTGGCGAAGGCGTCCCTCTGGCCGGATACTGACGCTGAGACGCGAAAGCGTGGGGAGCAAACAGG
+
??@A;@AB;;;9B@@@AA@CCBCC@C@BBDBCCG>?@::;0995;@B@@;@:00)/395>A@<@?ABB7AA@ABA9??;4?C>469BB9<?==B?B7:7;;=78>8?A@BAB>B994999,7;;;?7@7=BBB>AA?239486=6=9;;6;;::=992889919::<<BBBCB@<<=055058<=B=B?@A;@AA3928?@?@<ABBC>A?A@?@??:9:::::@AA@@=?9::/99::;::-:@?@?6::A=
@N9IO0:00728:05855
TACGTAGGGAGCGAGCGTTGTTCGGATTTACTGGGCGTAAAGCGCGCGTAGGCGGCCTTGTAAGTCGGGTGTGAAAGCCTTCGGCTCAACCGAGGACACGCGCCCGAAACTGCATGGCTGGAGTCTAGGAGAGGAGAGCGGAATTCCCAGTGTAGCGGTGAAATGCGTAGATATTGGGAGGAACACCGGTGGCGAAGGCGGCTCTCTGGACTAGTACTGACGCTGAGGCGCGAAAGCTAGGGGAGCGAACGG
+
A@CCCBCD=;;;BAAACD?CC@DC@BBD?DECCC>CCCCC>AACBCCDBAB<995;5>7@@<8<?ABA9@@@@AB;AA?B=A@<@A;;6::@?A?BBBBBB@?@0;;;0;BCBCAB>BBC>AAABBBB?BBBB?BB@@BB>A>B>@>8@><>BBBB<8A::?5444BBA988==:8;/@@=A7;:97<7;?7A;;6?=@A<@<BABBB?BCCCBB==A@<=<<;;48039<9::29:333::.9?:??8933
@N9IO0:00729:05842
TACGGAGGGTGCAAGCGTTGCTCGGAATTATTGGGCGTAAAGGGCAAGTAGGTGGTCTCATTTGTCTGGGGTGAAAGCCTTGAGCTTAACTCAAGAAGTGCCTCAGAAACGGTGAGACTCGAGTACTGGAGAGGGTCGTGGAATACCCGGTGTAGCGGTGAAATGCGTAGAGATCGGGTGGAACACCAGAGGCGAAGGCGGCGACCTGGACAGTTACTGACACTCAACTGCGAAAGCGTGGGGAGCAAACAGG
+
CBCB?@@@:@A?C=B;:;=B@BBB?B@C?CB165)33333(3913937<=>;::6:@AABBB<A9:;CBB8BA??,:;2929=9@=4:5;A@B=BC?BAA?59;;9;;/5=<AA@BBDAAADD;:;BC?AA;9;7;AABC?B?BCDG?D@CB@@?@?<>99:5:AAAABCBA;;;AA9=?=?;?@A6::BA=?A>393:?;99:@=AC@CC@?@-00:70//9445.555;555)5444:::+:::<=3;;<;
@N9IO0:00731:05811
TACGGGGGGAGCAAGCGTTGTTCGGATTTACTGGGCGTAAAGGGCGCGTAGGCGGCCATCGCAAGTCAGTTGTGAAATCTCCGAGCTTAACTCGGAAAGGTCAACTGATACTGCGGGGCTAGAGTGCGGAAGGGGCAACTGGAATTCTTGGTGTAGCGGTGAAATGCGTAGATATCAAGAGGAACACCTGCGGCGAAGGCGGGTTGCTGGGCCGACACTGACGCTGAGGCGCGAAAGCTAGGGGAGCGAACGGG
+
BCCCCBDC)9;9J@CBDD?BBABC:CCC>CCCEE?BBABB:>?:@@ABC??;9:4;=@A@A998;BABBB6@?BBB<A@@@>A@@@@6@4:A?A4>:5@9CBC8B=?@B@><<8777&7==>@@??>A=A<@@@6??4:AA2=370589?;?A?=<>@<A=>81>@@@888?>><57/55<4=;AAC=???A=A9:577<@<6<5<?ABB=B?>?>?:;;8>988@==2<>@AAA:AA???BB:CCCBB<>>@8
@N9IO0:00742:05832
TACGTAGGGTGCGAGCGTTAATCGGAATTACTGGGCGTAAAGCGTGCGCAGGCGGTTCGTTGTGTCGGCGGTGAAAGCCCCGGGCTCAACCTGGGAATGGCCGTTGAAACTGGCGAACTGGAGTGTGGCAGAGGGGGGTGGAATTCCGCGTGTAGCAGTGAAATGCGTAGAGATGCGGAGGAACACCGATGGCGAAGGCAGCCCCCTGGGCTGACACTGACGCCTCAGGCACGAAAGCGTGGGGAGCAAACAGG
+
BBABACBE>ABBB@?>@@499;CC?C>A?ABBBD>CCCCC=CCB@AABAAA=::7;@BCD@BCBCCC@BB?AABC=BBBC:BE<??A@;==?>?5?=>?8@6::<??B>BCE=??CADAB799>BBA=A@@@@@A@A(AA>A>B?A;AA@?>????BAA<=<099;>>?>>===>>>69:0:2:9=:????;???;?9<:98888);=?4>::;==<<;9://).967/59;8@A7@@@<<==167@@@:@>?9
@N9IO0:00714:05866
TACGTAAGGGGCAAGCGTTGTCCGGAATCACTGGGCGTAAAGGGCGCGTAGGCGGTTCGTTAAGTCGGGAGTGAAAGCGCTGGGCTCAACCCAGCAACGGCTCTCGAGACTGGCGGGCTAGAGGATCCTAGGGGATGCTGGAATTCCAGGTGTAGCGGTGAAATGCGTAGATATCTGGGAGAACACCCGTGGCGAAGGCGGGCATCTGGGGGATTCCTGACGCTGAGGCGCGAAAGCTAGGGGAGCGAACGGG
+
A@BA:96:CC9AB=B>AA?A>>;I:C@CCCCCCC?ABBFD>DD>CCBBB@@>@D@C?BBB@C???:::.;@=:;5/5:?AAAA<ACAB?BB<BABB9BB9BB>?>BBAABAA>A@><@@AABC?BA@:=;;::.;A;;;=8<;>8@9??=@????>>;@;9:/9===@C@?@@9:55<45557<A@@<@DD?B6:99:BBF?BB;:A@@@@0@@?A=B@@AA;;;AB=ABBBBE99;CCB?A1@@A>>59AA9
@N9IO0:00740:05884
TACAGAGGGTGCGAGCGTTAATCGGAATTACTGGGCGTAAAGCGCACGTAGGTGGCGACGTAAGTCGGGTGTGAAAGCCCCGGGCTCAACCTGGGAATTGCATTCGAGACTGCATTGCTGGAGTACGGAAGAGGAGGGCGGAATTCCCGGTGTAGCGGTGAAATGCGTAGATATCGGGAGGAACATCAGTGGCGAAGGCGGCCCTCTGGTCCAGTACTGACACTCAAGTGCGAAAGCGTGGGGAGCAAACAGG
+
ABBBCCCC=CCAA??898;=8<?@<@?C@CBBBC<?=887*8898@?@@AA?BB@BBBEDCC?B@AAG=@ACA>>9??BB6BC>???B@GABAA=B@D>@;::=A;;;ABCBCBB@998B<A?@?@@@C?ABC>@@C>CC@C@C@CC=C?CBBBBBB>BBBB<AA@AABBBBBBBCC>BB?B<@@BAABBB=ABC?B=@A=AB<AAAB9;;@ABCHECAA@A@B;;7;BC@@AD@EBBADIIGCBCBD<AAA=
@N9IO0:00741:05883
GACAGAGGGGGCAAGCGTTGCTCGGAATCACTGGGCGTAAAGGGCGTGTAGGCGGGAGCGTGAGTCGGTCGTGAAAGCCTTCGGCTCAACCGAAGAAGGGCGGCCGATACTGCGTTCCTTGAGGGGTGGAGAGGAGACTGGAATTCCCGGTGTAGCGGTGAAATGTGTAGATATCGGGAGGAACACCGGTGGCGAAGGCGGGTCTCTGGCCACACCCTGACGCTGAGGCGCGAAAGCGTGGGGAGCAAACGGG
+
BBCBBBCDDE3DC@B;;;=BB@CC@C:;;BBCCC=BBBBB>BD>@A@AACC?CED=@@@@>A@@@BC@B9;;A@@8A@7;7;;6:?BC9=7CC?AB>AB>CB9=:CBBB89:@A@?B?A;?;;==5<@=@>????>8BBD;?8?6;;1<6>=:????>?AAA:>>===>>>;;;;:>4AC=?=?BC@D@BC?BCC@B@@A@;@BABBB>B>BBBBB>B<<;BBB@;;9<<>444)4444:>>1;;<D>8=??2
@N9IO0:00744:05876
GACGTAGGGAGCGAGCGTTGTCCGGATTTACTGGGCGTAAAGCGCGCGTAGGCGGTCTGTTAAGTGAGAAGTGAAATCTCCGGGCTCAACTCGGAAACGTCTTTTCATACTGGCAGACTGGAGTGACGAAGAGGTGAGTGGAATTCCCGGTGTAGCGGTGAAATGCGTTGATATCGGGAGGAACACCCATGGCGAAGGCAGCTCACTGGTCGTCAACTGACGCTGAGGCGCGAAAAGCGTGGGTAGCAAACAGG
+
BCBBBCCC=?@@@@@>:;4<BB>B@BBL>BBBBC=CBCBB<B:;:@;;;@@;>@<@@@A@?B>@AC@@@@BBBBC<AABB=?A<>>>B@CCCC17759@AACDE:BABCBBB@BBBABBC?BBBBABBB?@@A?BABBBB@B@B@BB<B?BBBBBBB?BAAC:@???><?A@>@@?=6=@;@<@CCD>CA@=@?>8??AA@AA@@@@@;@@@@AA?B>>>BBBBA@A:>==8888*9<?@??7<?=<AD8@AA;
@N9IO0:00753:05891
TACGGAGGATCCGAGCGTTATCCGGATTTATTGGGTTTAAAGGGAGCGTAGGCGGATTATTAAGTCAGTTGTGAAAGTTTGCGGCTCAACCGTAAAATTGCAGTTGATACTGGTAGTCTTGAGTGCAGCAGAGGTAGGCGGAATTCGTGGTGTAGCGGTGAAATGCTTAGATATCACGAAGAACTCCGATTGCGAAGGCAGCTTACTGGACTGTAACTGACGCTGATGCTCGAAAGTGTGGGTATCAAACAGG
+
CCAA?BCACCC@CAA;;;7;@B8B:BEE=AA@CD?DD;??6=86<>@@@==6:;59<7<<7:7:>7;<=*/09:@4@@@05:5499?B=@9?:;;;.5.55@@@>BBABDA@7;99:@@?BBB;;;@AAA@A@@CBC?A@@A6:4:@AA=?>>@A?@:@?@@:???B?CECCB;;;BAA?DB?BBB?BBC8:9==293:999A498@?:999?<?9998<?7773:<:;999AC<B:99CC8@A@>@>5;99=
@N9IO0:00755:05893
TACGGAGGGTGCAAGCGTTAATCGGAATTACTGGGCGTAAAGCGTGCGCAGGCGGTTTGTTAAGTCCGTTGTGAAAGCCCCGAGCTCAACTTGGGAATTGCAGTGGATACTGGCAGGCTGGAGTACGGTAGAGGAAGGTGGAATTCCCGGTGTAGCAGTGAAATGCGTAGATATCGGGAGGAACACCAGTGGCGAAGGCGGCCTTCTGGACCAGTACTGACGCTCATGCACGAAAGCGTGGGGAGCAAACAGG
+
BA??:?>@6;;;B<@AAB<A?ABE>B6:38?@?A=BBABC=A@@@@@C;;;@CC@DE>CC@CABBC?CB@CCBCB0;;AA0@==@@;;69@8@;4<.40499:;;6;?@@CC:BBB>B?:<999AAC=@@@@@;@?C;?>:>19187(47;;55554;<<?A:?@=959>===;444)49.4.455.5566:<<<<A<<<7;9>166<7<@456@@:9;CCCCCCBBCBBBAAA;A@==<<<-97>=B;A@@9
@N9IO0:00755:05905
TACGTAGGGTGCAAGCGTTATCCGGAATTATTGGGCGTAAAGAGCTCGTAGGCGGTTTGTCGCGTCTGCTGTGAAACCCGAGGCTCAACCTCGGGCCTGCAGTGGGTACGGGCAGACTAGAGTGGCGGTAGGGGAGATTGGAATTCCTGGTGGTAGCGGTGGAATGCGCAGATATCAGGAGGACACCGATGGCGAAGGCAGATCTCTGGGCCGTAACCTGGACGCTGAGGAGCGAAAGCGTGGGGGAGCGAACAGG
+
@@@BCA@A90000+0<;;7;BF>C<A=@=@@?CB;>>999.988;?@AADC@AA?A@:AA@@@B@@@A??>=778*7;(34:48<<B>B<>=??*7177:?=::;049>?=8<=?9=9;70000*0>6::>>>0=994.47;.5.5799.55.555557;<6;16665<;;=;/---,(,,(,---(-77:7444.4.5999555555:09497;)-(--(--////::,66<:;;)////////$/::8:7:==8
@N9IO0:00756:05873
TCGGAGGGAGCTAGCGTTGTTCGGAATTACTGGGCGTAAAGCGCACGTAGGCGGCGATTTAAGTCAGGGGTGAAAGCCCAGTGCTCAACACTGGAACTGCCCTTGAGACTGGATTGCTAGAATCTTGGAGAGGCGAGTGGAATTCCGAGTGTAGAGGTGAAATTCGTAGATATTCGGAAGAACACCAGTGGCGAAGGCGGCTCGCTGGACAAGTATTGACGCTGAGGTGCGAAAGCGTGGGGAGCAAACA
+
@=>7::<4:::<<<<AB?AB?BD@D@B?@@;;<0;9;>=5=;:9@BBAAB>;;7;BBAB;B6:;99000,0>>A+0//)/::9555<949:::2:.9959A9A7666;;>@7<<9<B?@A@60//6;697775::888=6=5:4848;;;;;3338.333=294:933333//(//(/(.3(2.807/...35528467277;ABBB6::=89998-7<:==????=A:::AD5::@9999-8;999(77
@N9IO0:00717:05919
TACGGAGGGGGCTAGCGTTATTCGGAATTACTGGGCGTAAAGCGCACGTAGGCGGCTTTGTAAGTCAGAGGTGAAAGCCTGGAGCTCAACTCCAGAACTGCCTTTGAGACTGCATCGCTTGAATCCAGGAGAGGTGAGTGGAATTCCGAGTGTAGAGGTGAAATTCGTAGATATTCGGAAGAACACCAGTGGCGAAGGCGGCTCACTGGACTGGTATTGACGCTGAGGTGCGAAAGCGTGGGGAGCAAACAGG
+
@???=;:;;;*4<<<>BB@CD@AA?@?A>BBCCF?BABAD=B:;;C;;;BC?;;5;<;0<CD?CBBBCB@;>@=@8@@=AC?CBCCBC@CBB?BAA=A;9:?C>466?=<5666:?;@@:;;45929;29;BB=BB:;;@<@<B?D???@BB@?@@A:=:?;3A:C>CC>BBA@:<<9C7;?7<<<9=B;@7@CC:C:6605<<455;7?:;<9;==9;:;=BBABB?BBABBC;A:::@@@6@?BBG>???@
@N9IO0:00720:05953
TACGGAGGTGCGAAGCGTTATCCGGATTCACTGGGGTTTAAAGGGTGCGTAGGTGGGTAGGTAAGTCAGTGGTGAAATCCCCGAGCTTAACTTGGGAACTGCCGTTGATACTATCTATCTTGAATATCGAGTAGGTAAGCGGAATATGTCATGTAGCGGTGAAATGCTTAGATATGACATAGAACACCAATTGCGAAAGGCAGCTTACTTCAAGATTATTGACACTGAGGCACGAAAGCGTGGGGATCAAACAGG
+
////544.4499949:55.555.5.5>8;;@;;99&5:)55)55)5;<CCCB@;;;8;@@;;;05;@AABB?CBDC=AADD8BABBC7@7;C9BD>B?BCBC7557449>:>=@;88===588@BA@A@8337/(/;(//>0;6;;<=:9:@@ABBBB>BACF=B:87<777<<;;;;=>?;;:><</7,3,33333(3,39::=588;4861///366)/39999:;>6;99888-7737999+9<78839@A?
@N9IO0:00740:05933
TACGTAGGGTGCGAGCGTTAATCGGAATTACTGGGCGTAAAGTGTGCGCAGGTGGCCGCGCATGTCGAGTGTGAAATCCCCGGGCTTAACTTGGGAATTGTGCTCGAAACTACGTGGCTCGAGTGTGGCAGAGGAAGGTGGAATTCCAGGTGTAGCGGTGAAATGCGTAGAGATCTGGAGGAACACCGATGGCGAAGGCAGCCTTCTGGGCCAACACTGACGCTCATGCACGAAAGCGTGGGGAGCAAACAGG
+
AAB;;;>=5=444;;999.5.5;<8<8=5:;9;=5?A=>>066;;>=BBAA<@A49.5;<55:@AA@BBBCBBBC.:;;;.9D79:?C=BB<A@8>;@<@@@@@@BBC=CBA@@;;4;?<9949?==4@BBCC?B<B<::258D8<9::4::333;;6:=?<3:59;;<?AACBBBC9<<5;5:558;;;@8B>>8=9CCCC:@;@@CD=CACAGCCBCA:595955559533<4<;;@CDD59::AA9AAA=
@N9IO0:00743:05917
TACGGAGAGTGCGAACGTTGTTCGGATTCACTGGGCGTAAAGGGCACGTAGGCGGCTCGGCAAATCAGTCGTGGAATTCCGTCGCTTACCGGCGGAACGGCGGCTGAAAATACCGGGCTCGAGGGCGTGAGGGGTCGCTGGAACTCTTGGTGAAGCGGTGAAATGCGTAGATATCAAGAGGAACGCCGGAGGCGAAAGCGAGCGACTGGCGCGTTCCTGACGCTGAGGTGCGAAAGCTAGGGGAGCAAACAGG
+
AAAC@BBA@@CBCC=A999;C@CC@BB@BCCCCC>CCBBB<AB=BCBAA==98839@AD?CBB=A????DBBB@D=?=?<@??@>=6;;?B@CC@E=@@<;;5;BAB@A3A;;4;C<CBBBBA;3?BACCCID<CBCCCC;;;;CGDAC9CCF@CAA?ABCB<BBBAA@@@;;;;B@DBC@C@BBB?D@<;8;C>@9??BAAAB???B=@@CCD?A>@@AAAAA@@@=@@B;::/;?>>@AA6@AA@@<@@@=
@N9IO0:00747:05947
TACGTAGGGGAGCGAGCGTTGTCCGGATTTACTGGGCGTAAAGGGTGCGTAGGCGGTCTGTTAAGCGTGAAGTGAAATCTCCAGGGCTCAACCCGGAAACTGCTTTGCGAACTGGCAGACTAGAGGAAGGTAGAGGTAAGTGGAATTCCCGGTGTAGCGGTGACATGCATTGATACCGGGAGGAACACCCGTGGCGAAGGCGGCTTACTGGACCTTATCTGACGCTGAGGCGCGAAAGCGTGGGTAGCAAACAGG
+
BB@AB::;;&5:>5566IF@CCB<A9;;B;?@AA@8@@AAA>AE?KCCCBBB@CCAA;:;I@C@BBBBBB?@ACCC=CA@A=@@B<BBBB?BC<A>AD9?999==5;;BA?CAB>BBA@AAAAAA=A3:4::9:@<???BBC?B?B?BF<A?ACBCB??<?A@?@@@?>?;???A@<@A;@@5A?999F<AAA7BBB?B8?<887.7=?A><@=B@BBBABDCC???AB=AA@AAB2::A???8?AA@A@8<;=5
@N9IO0:00755:05935
TACGAAGGGCCCTAGCGTTGCGCGGAATCACTGGGCTTAAAGCGTGCGTAGGCGGACAAGCAGGCGCCTTGTGAAATCCCCCGGCTCAACCCGGGGAATTGCTTGGGTGAACCGCTTGTCTTTGAGGCGAGTAGGGGCTGTCGGAACGATAGGTGGAGCGGTGAAATGCGTTGATATCTATCGGAACGCCAAAGGCGAAGGCAGGCAGCTGGGCTCGTTCTGACGCTGAGGCACGAAAGCGTGGGGAGCGAACGGG
+
BB?992;@094)5:5;9>=BB=BB=@59999>?B>CIBJJ>B@A;::@;;:.94.4:?6@@@:5>:<5?=@@?==5=====,=8<;99,33(333&34949<@08834;B7?7?;A177339*98868>?==?BAB9A=??88289=?B@@?>BB>@@BB<@;;;0<CBBC?@@ABBBA>><@+0+0/<8=<8<=>::295::@=@@@BBCC=B@@@B?BBA@@BAA>9949>?>??;@@A@CDD;@@?BB?BBE>
@N9IO0:00756:05931
TACGTAGGGTGCGAGCGTTAATCGGAATTACTGGGCGTAAAGGGTGCGCAGGCGGTCCTGCAAGTCAGGCGTGAAATCCCCGGGCTTAACCTGGGAATGGCGCTTGAAACTACGGGACTGGAGTATGGCAGAGGGAGGTGGAATTCCACGTGTAGCGGTGAAATGCGTAGAGATGTGGAGGAACACCGATGGCGAAGGCAGCCTCCTGGGCCAATACTGACGCTCATGCACGAAAAGCGTGGGGAGCAAACAGG
+
AAAA@???9@@>AAAB@@=B?CCCAD@B@BBBBC>BCBBB>CC>AAACB==<:;.5:5>@@@?BBB;<7::::CG<?@CC5@?9>@9?=@>ABB<B?BB=AAA@>A@B6@@@;;;69@CC@CCCCCC@;;;;;;/9=9=@?B?C?C@BB??@CCCBC?CBCF=AAAC@@@ABABAAB7;;=@;??A?@??A>ADC?B9::?;7;<8>=;5=.95:@@:::??@AAB@@>?@;444&4<BBBHM9@@A@@;;;;@
@N9IO0:00759:05949
AACGTAGGAGGCAAGCGTTATCCGGATTTACTGGGCGTAAAGCGCGTGTAGGCGGCTCGGTCAGTCGGACGTGAAATCTCCTGGCTCAACTGGGAGGGGCCGTTCGACACTACCGGGCTTGAGGGCAAGAGAGGGAGGTGGAATTCCGGGTGTAGCGGTGAAATGCGTAGATATCCGGAGGAACACCTGTGGCGAAAGCGGCCTCCTGGCTTGCCCCTGACGCTCAGACGCGAAAGCTAGGGGAGCGAACGGG
+
A9AA>@@800,0@29AACBBBB?B>:996;;;;E?CBBBD9;;:;BBBBBC@BB>???C?BBBBBBC=>=88444)4;<=8=B;?;;B:@;;;04999+;6B@:;6;DC=A=B4::49<5:56625=9?666>>6;A7?A=B;@7?9>>8>DBBB??<?@@@9AA::;ABBCCCGAC@AA=A>BAA?B@@@@BCDD>C;<8;=@@8::4;@45:DD7@999??=>999555599)45555BB4:9;9@;?AD<
@N9IO0:00717:05973
TACAGAGGTGGCAAGCGTTGTTCGGAATTACTGGGCGTAAAGGGCGCGTAGGCGGCCCGTCAAGTCCCGTGTGAAAGCCCCCGGCTCAACCGGGGAACGGCACGGGAAACTAGCAGGCTTGAGTTCGGGAGAGGGAAGCGGAATTTCGGGTGTAGCGGTGAAATGCGCAGATATCCGAAGGAACACCGGTGGCGAAGGCGGCTTCCTGGACCGACACTGACGCTGAGGCGCGAAAGCTAGGGGAGCAAACGGG
+
CCCA@@@<@@<=?<?<994:??CC@C@D?ABCCC>;<;CC<BB<@?ACCDC@@@>AB=ABBA8::@@9@:99AAD6;;AAA2B>@@CE>A>@CC6A>AA>ABBDC9??9?@@AABB?BA6;;;;6;CC<BCBBA;@>@BC?B@BB=BBC;ABBAABB=ABBB7;;CBBBBCDBAA<B@8=6666CF@FABB@BCC=A8AB>BB?B?BC?BBACBBB@@@@:99@>>>9;;;@AA6:9AA???399:BC=CBB<
@N9IO0:00728:06008
CACGTAGGCACCAAGCGTTGTCCGGATTTATTGGGCGTAAAGAGCTCGTAGGCGGTTCGGTAAGTCGGGTGTGAAAACTCTGGGCTCAACCCAGAGATGCCACCCGATACTGCCGTGACTCGAGTGCGGTAGGGGAGCGGGGAATTCCTGGTGTAGCGGTGAAATGCGCAGATATCAGGAGGAACACCAGTGGCGAAGGCGCCGCTCTGGGCCGTAACTGACGCTGAGGAGCGAAAAGCGTGGGGAGCAAACAGG
+
@C?>?BB?@AA9?8=;;;=@AA?B;<<I>DD@CH?AABCF=C;;;@@BD;;5;A<@9@B?BB<AACCI>CB@>>>@+00>0:94:;AC@EJ>CCGFCAAA?BCD>A@BBBBCC?@AA@@CCBBBCB@@;@:::;-9@>@@A8A?B?B?BA<@@@@@>A>@B>@8CCBBABAAA@=;@<5;??B?BCD@CCCB@CC@=@=@@=:5999595)5156>8@AAA@;>:;;:3999;;;:&49@@BCB<CCCCJ<000:
@N9IO0:00736:05995
TACGGAGGGGGCTAGCGTTGTTCGGAATTACTGGGCGTAAAGCGCACGTAGGCGGCTTTGTAAGTTAGAGGTGAAAGCCCGGGGCTCAACCCCGGAATTGCCTTTAAGACTGCATCGCTTGAACGTCGGAGAGGTGAGTGGAATTCCGAGTGTAGAGGTGAAATTCGTAGATATTCGGAAGAACACCAGTGGCGAAGGCGGCTCACTGGACGACTGTTGACGCTGAGGTGCGAAAGCGTGGGGAGCAAACAGG
+
AABB?BBCCC5CCDCBBB?BB>BBAC>@?ABBCE>BBBCC=BBBBBA@@CC@DC?CEF?DBB@BC>CA@@;:;:@:@CC=CBC9B@A@;@?@8?:C@C?DD=@@4?8@:555ABC<=BB?BC@A<;CC8;6;=8B=<A@>5:5?7??@<@99:@@@C=??AE<@<AC89998AA6?;7:6AA48887=B=B>BBA4=4:8/:@@@@BB===;;;>==:=@@@;;;??=;;;;AD:?AAABAA8@@@?>9;<<8
@N9IO0:00742:05988
GACAGAGGGGGCAAGCGTTGCTCGGAATCACTGGGCGTAAAGGGCGCGTAGGCGGGGCGGCAAGTCGGTCGTGAAAGCCCTCGGCTCAACCGAGGAGAGTCGGCCGAGACTGCCGTTCTTGAGGGATGCAGAGGAGACTGGAATTCCCGGTGTAGCGGTGAAATGTGTAGAGATCGGGAGGAACACCGGTGGCGAAGGCGGGTCTCTGGGCATCTCCTGACGCTGAGGCGCGAAAGCGTGGGGAGCAAACGGG
+
@A@<;;@>?@0=D?B;;;@CAAACAD:99AABCB=;;;DD>CD<@@A;ACC@CCCB8@@=@A?BEBC@B?@@@@@8@@A8@@B?BBEGAC?AAB?@@A;;;D@C@DCCAAA@@=@C=AB@AAAA<ABB@AA@@;@AA;;;>A=B4;;097=;ABBCC@@@@C?CDBBBBAA@A@BBE>DA<B9;968<8;;7@>C:CACC@7?C<@9550555A@A=A@@@BDC@AA>BAB;;;7;BABCCC9ABABA6@AB;
@N9IO0:00749:06000
TACGTAGGGTGCGGGCGTTAATCGGAATTACTGGGCGTAAAGCGTGCGCAGGCGGCTCCTTAAGTCAGATGTGAAATCCCCGGGCTTAACCTGGGAACTGCGTTTGAAACTGAGGGGCTTGAGTGTGGAAGAGGGGGGTGGAAGTTCCAGGTGTAGCAGGTGAAATGACGTAGAGATCTGGAGGAACACCGATGGCGAAGGCAGCCCCCTGGGCTAACACTGACGCTCATGCACGAAAGCGTGGGGAGCAAACAGG
+
ABBBBCCC=?@?BA9@9:6;;A@A9C7;:<BBBE=FFBBB=ACBAA?DB9949?9@AC@B>B>BCDABBBB=BB>44;44&4:08:7@7A9ACD798:DC@??D<@@A9?=8;<88&3328=8;AAA4@6@9/0/0/$0;68)//093661:9A;>833,3773,7//.9<>>>@=722>=A;:C@DCCBDBBB?B9;99?BCBBBBB2ADD=AAB>ABAA<:454:@>@BBBBBBC=C<<9899&333893:?>:
@N9IO0:00753:05989
TACAGAGGGCTCGAGCGTTGCGCGGAGTCACTGGGCTTAAAGCGTACGTAGGCGGACATGAAGGCATCGTGTGAAATCCCCGGACTCAACCCGGGAACTGCTCGGTGAACCGCATGTCTTGAGGGAAGTAAGGGCGGTCGGAACGATAGGTGGAGCGGTGAAATGCGTAGATATCTATCGGAACGCCGAAGGTGAAGACAGGCCGCTGGGCTTCTTACTGACGCTGAGGTACGAAAGCGTGGGGAGCGAACGGG
+
?ABBBBBB=@@@CBBBCBGGABAB5;:;BBBABB=BC?CD>@@BBBA9::@:@@=BCBBCC9;9<CBBBBB@@AB=BBBB9@=@@@BBADC>CD?C@B<;;?;;5:>?9?=@AAAAAAA7::BC;@>AAA?@B=??=?AA8=9999:BB?BB<??BA?BBCC>C@AABBBCBB@AA@@@@;@;??@<@@=A=?????????<?=C???B9@@<??<@@???????:::;?B???B<ABCCCCC9A@BAA?BAD>
@N9IO0:00759:05978
GACAGAGGCCACGAACGTTGTTCGGAATCACTGGGCATAAAGCGCACGTAGGCGGCTAGGTCCGTCCAATGTGAAAGCCCCCGGCTCAACCGGGGAATTGCATCGGATACAGCCTGGCTTGAGGACGGTTGGGGTGAGTGGAACTCCTGGTGGAGCGGTGAAATGCGTAGATATCAGGAGGAACACCGGTGGCGAAAGCGGCTCACTGGACCGTTACTGACGCTGAGGTGCGAAAGCTAGGGGAGCAAACGGG
+
BCBAABB?B?BBBB=>@@6;;=AI@EAIDDBBBD>CCBCB=B:;;B;;:A>;@>5@CBB469:BBA9B9AB@?>:0?@88:)=8ABCB<?:???/A>B>???::9<?@@A=??ABC?BC<9::????AD=AAA6?==@=>:=6<AB?CA<@@<???B?DBBB=99:AAB@AA@?;;=9::4:5:;:7=:88187:5,57<8>??@@>:69;7;8*////.75988594522<BA9@AAAACC:B8:9C;@@A2
@N9IO0:00716:06027
TACAGAGGGTGCGAGCGTTAATCGGAATTACTGGGCGTAAAGCGCACGTAGTCGGCTTGTCAAGTCGGGTGTGAAATCCCCGGGCTCAACCTGGGAACTGCATCCGAGACTGTCTTGCTAGAGTATGGGAGAGGGAAGCGGAATTTCTGGTGTAGCAGTGAAATGCGTAGATATCAGAAGGAACATCAGTGGCGGAAGGCGGCTTCCTGGACCAATACTGACGAGTCAGGTGCGAAAGCCGTGGGGAGCAAACAGG
+
BBBCB9994:A=<<<<8910,0;<9=+0)/8789.9@=@?3:999??;;;?A;;5;@<?@;;2:?=<<7??=?@C:?<@?-89-7<<;:=:783*4.4444<<<5:;@@?@@@BB9;;@?;::::??=69;999,9.9=>>B2;;.;A?;955559=>>?@A499999<A@@;99@@@;@<>:<<77333/)//)-(-(-/)/72727;455.549:::9----,,,--0////44)44.44:::.<<;9937695
@N9IO0:00717:06024
TACGGAGGGTGCAAACGTTGCTCGGAATCATTGGGCGTAAAGCGCACGTAGGCGGTCCTTTAAGTCGGGTGTGAAAGCCCTCGGCTCAACCGAGGAAGTGCATTCGAAACTGGGGGACTTGAATACTGGAGAGGATGGCGGAATTCCCGGTGTAGAGGTGAAATTCGTAGATATCGGGAGGAACACCAGCGGCGAAGGCGGCCATCTGGACAGATATTGACGCTGAGGTGCGAAAGCGTGGGGAGCAAACAGG
+
AABB?BBC<@@@@@;;;;;BAB@@=@7;;CC9CG>?@@AD:?:89B@??CC?9:03?299586==@@@;@ABBBE=BC@7B>?6>BCC8>6??@=@=@ABBBC@DCCC>BCCBCC2;:;?AA<CBBBC9BBBB@BDB;@A?A@CACE?D?;:;BA;:6;A@B>CACCCCBBBDCBBB<@@;@<@AA?BBCC@BBA>A>;;6;<@=@::6:@@@@::9?AAB@?@@A@>@@@CEC>CCCCCCB8@@@@A;ABB@
@N9IO0:00723:06024
TACGGAGGGAGCTAGCGTTGTTCGGAATTACTGGGCGTAAAGCGCACGTAGGCGGCGATTCAAGTCAGAGGTGAAAGCCCGGGGCTCAACCCCGGAACTGCCTTTGAAACTAGATCGCTAGAATCCTGGAGAGGCGGGTGGAATTCCGAGTGTAGAGGTGAAATTCGTAGATATTCGGAAGAACACCAGTGGCGAAAGGCGGCCCCGCTGGACGAGGTATTGACGCTGAGGTGCGAAAGCGTGGGGAGCAAACAGG
+
ABBC?@AD=@@@C:;:BB>BBACC@C8:9<BBBG>AAA@@:@;;;B;<<AB>;;6;;;;?CB?B@@@A;;5;A?A9;;;6;BB2?:9549==1<8<8:988-39*:A@9@@@@8:7BBBBBB@CC?9;8;A@@>;;<6;B<B5;40+0/0///9;==9=BBC>A=@@9:7;88;2885828A07773<33313337.7388,333&398=9=0//>4975.56665----(--.8;>8?BCCCCB8@?@@?9:;;9
@N9IO0:00735:06034
TACAGAGGGTGCAAGCGTTGTTCGGAATTATTGGGCGTAAAGCGCGTGTAGGCGGCTTTGTAAGTCGGGTGTGAAATCCCTCAGCTTAACTGAGGAAGTGCGCCCGAAACTGCAGAGCTTGAGTACCGGAGAGGTGGCGGAATTCCCCAAGTAGAGGTGAAATTCGTAGATATGGGGAGGAACACCGGTGGCGAAGGCGGCCACCTGGACGGATACTGACGCTGAGACGCGAAAGCGTGGGGAGCAAACAGG
+
A@A@@>=>6;;9?=?8:8;=?<>@6;6:?DE?BC=@?:883::::AABA@>:<<8>@?/:;D?A@@@B8;;5959)595,5CA@BB,0*0====9@<@BBA<@=<BCC>CBAABCBCCD:CCB>BB9@:@=00+/:57<;?=>=@FE8B9=BBBBB@DEEF<?<??;>>?:88<=</<B<@<A<B@C@CC?@?>3@:/0*/3<;5@B<>@CABBBA@=<;;;;==<<<A@A@B<B@A@BBB7AAAAA::::<
@N9IO0:00738:06027
TACGTAGGGGGCAAGCGTTGTCCGGATTTACTGGGCGTAAAGAGCGCGTAGGCGGAGACTTAAGCGTGCCTTGAAAGCCCCCGGCTTAACCGGGGAGGGTGGGTGCGAACTGGGTTTCTTGAGGTCGATAGAGGAGAGTGGAATTCCTGGTGTAGCGGTGAAATGCGTAGATATCAGGAGGAACACCGGTGGCGAAGGCGGCTCTCTGGGTCGGACCTGACGCTGAGGCGCGAAAGCGTGGGGAGCGAACGG
+
BBCBB@@@@?0@?;?A;969<<8C;DCC>IHCBB<BAABB:A:@>>@AACB@BA?BA@@B=@<?000/0)/399:(/4444$4.4:5:7;.555+5=>7>C>6BAADB@==<<1990997<<;7:@;9:?C=B9BAAA>?<>9B8=85:28<;8888288<<4955<<><>>>;;;?8;;8;8;;<:=8=B>AAB?BACC?B@@@@AA@<??>?CC?A@??CCA@@@?AAACBB6;;@@@??-::B??>9;;
@N9IO0:00747:06044
TACGGAGGGCGCAAGCGTTGTTCGGAATTACTGGGCGTAAAGCGCGTGTAGGCGGCCAGGTAAGTCGGATGTGAAAGCCCGGGGCCCAACCCCGGAACTGCACCCGATACCTGCCAGGCTGGAGTCCCGGAGAGGATGGCGGAATTTCCGGTGTAGAGGTGAAATTCGTAGATATCGGAAGGAACACCAGTGGCGAAGGCGGCCATCTGGACGGTGACTGACGCTGAGACGCGAAAGCGTGGGGAGCAAAC
+
BAAA=;9:4;;9B>A;;;?BBACG@D8:7;A???;@@@BB=BBBBCCCCCB=@@694;B9=>966@A=B@A?A>A/5;<0?88+88083?::/:8A7<A9:4;;(33939-4496??:>=??::9:A9@<??BA>A;;6:@;=<@@/:28;<<;??::59@@@2949?=>;?:://0)/4=9=:00/;@?<@7BDE?B?C@<><>>>A;6;:;48=77=A>><;:997779;688)668;9::2>@;=<0;
@N9IO0:00756:06037
TACGTAGGGTGCGAGCGTTAATCGGAATACTGGGCGTAAAGCGTGCGCAGGCGTTGCTAAGACAGGTGTGAAATCCCCGGGCTTAACCTGGGAACTGCGCTTGTGACTGGCGGGCTAGAGTACGGTAGAGGGGGGTGGAAGTTCCTGGTGTAGCAGGTGAAATGCGTAGAGATCAGGAGGAACACCGATGGCGAAGGCAGCCCCCTGGGCCTGTACTGACGCCTCATGCACGAAAGCGTGGGGAGCAAACAGG
+
AA@@@BBB=;;;DCCBCC<A=ABB?A6:;;;;C=;9;CA8CBBCCCCBBA6;;;5599;;A;;;;5:559::15:::&5D59945;>=99960:@<00/77498@@BA@=??@9@AA@B@>@:<55@9==:<<<%<D=@7954=3:;:=>>AA;;;4:<=<9@?:;<??A@97338288.405;<8@99<7;::<B8;555:::(9990949@:@AA;9;;;2::66AA>>>>:4===@???3989:B<BBB5
@N9IO0:00761:06029
GACGAACCGTGCAAACGTTGTTCGGAATCACTGGGCTTAAAGGGCGCGTAGGCGGTGCGCTAAGTCGGTGGTGAAATACTTCGGCTCAACCGGAGAATTGCCGCTGAAACTGGCGTGCTGGAGGGAGGTAGAGGTGCGTGGAACTTCCGGTGGAGCGGTGAAATGCGTTGATATCGGAAGGAACGCCTGTGGCGAAAGCGATGCACTGGACCTCTTCTGACGCTGAGGCGCGAAAGCCAGGGGAGCAAACGGG
+
AAB@?;@7;;A<=>6:::=@B?BB>B?AAAABBD=BB5:95;@;AA@@@??;?B?BBBCBBB>??BB@CC?BBBD>DDCC@CB>ACCCAC@B@AAB?B?BB?BBBBA<6=AA=AAAABDDAEED>BB@BCB;;9;BBCCE@D@@@@CAF?BB@CFCC@CAAA>CABCD@CB=;;CC?D@CAF?C@EACCCB>BBCC=CBBBCCCCCBC?AA>AAB?BBCCBBABAAB=@@:;;A8;;5;@@@6;;BAB<@@?8
@N9IO0:00737:06084
TACGTAGGGGGCGAGCGTTGTCCGGATTTACTGGGCGTAAAGCGCGTGTAGGCGGGGCGGCAAGTCGCGCGTGAAAGGCTCCGGCTCAACCGGAGACGGCCGTGCGAAACTGCCACTCTTGAGGGTCGAAGAGGAGCGTGGAATTCCCGGTGTAGCGGTGAAATGCGTAGAGATCGGGAGGAACACCCGTGGCGAAGGCGGCGCTCTGGTCGGCCACTGACGCTGAGACGCGAAAGCGTGGGGAGCGAACGG
+
DCCBB99999';999?;;4;AA;@;@BA;AA;;;0;@=@B;BBBBCCCCEC?BBBB:BC@DC????BBA9:;?@B0;5;8=<>>?A@@=><@6::?BD@C8::?:::A;B;;:>ABBAA8;:AA<@?@C@BBB@AAACCC@G@D@CC>B<@@@@@;;09=A@9?@?AAAC@@@??B?8@A6;5:@ADDAA@?BBB6;5;;5;@@@@@@5999.4.44>??BCCB<;;AA>9973(3==9444&4>999.4:B
@N9IO0:00739:06066
TACGTAGGGTGCAAGCGTTATCCGGAATTATTGGGCGTAAAGGGCTCGTAGGCGGTTCGTCGCGTCCGGTGTGAAAGTCCATCGCTTAACGGTGGATCTGCGCCGGGTACGGGCGGGCTGGAGTGCGGTAGGGGAGACTGGAATTCCCGGTGTAACGGTGGAATGTGTAGATATCGGGAAGAACACCAATGGCGAAGGCAGGTCTCTGGGCCGTTACTGACGCTGAGGAGCGAAAGCGTGGGGAGCGAACAGG
+
AACBCDCG@;;;B=@@BB?AA@=A>C?B?BD?BB=BACCB<BA<AA@B@@@:?@:?;?AAABBC@@<@?AAABCC9@:;6;ABBBBAC@DC@CJ?AAAA;:5:49909;777(333*3=?9??@CA@>AABAA5@?:::=4:5;<@@;@@@@@A?AA?AB@C=??CCAACB:::@A@9@5::=@AA?C@CC?@@@=@=@A@=AAAABBB=D@DD>AABBBAAAB@@@?@@@CCC=BCC;;;;.;;AAB>@;;4
@N9IO0:00750:06086
TACCAGCACCCCGAGTGGTCGGGACGATTATTGGGCCTAAAGCATCCGTAGCCGGTTTTACAAGTCCTCCGTTAAAATCCAACTGCTTAACAGATGGGCCGCGGAGGATACTATAAGACTAGGAGGCAGGAGAGGCAAGCGGTACTCAGTGGGTAGGGGTAAAAATCCGTTGATCCATTGAAGACCACCAGTGGCGAAGGCGGCTTGCCAGAAGTGCGCTCGACGGTGAGGGATGAAAGCTGGGGGAGCAA
+
;A@=<<594=?+999;;6<>?@<ABB>C:;9?BC9B=@@@6@A;;;=AABBB@D@CCC;B@@=@AA>@@:@?5;;;&9?:=5:=99=:>58=;877;5;8;<;9=?=?ACCBAAA?CCBBBA=AA499C<@@@A=@B8B@@<;//0///999//8877+33333$88;>@><=87,33,33389@6:B?BCA@8?=>,3,3>873,36069:*..77=:;9>922+28222'25;==9>A88888'7:<<<
@N9IO0:00759:06098
TACGAATGGAGCGAGCGTTGTTCGGAATCACTGGGCGTAAAGCGTGCGCAGGCGGTTGTGAAAGTCAGGAGTGAAATCCCAGGGCTTAACCCTGGAATTGCTTTTGAAACTTCACGACTAGAGTACTGGAGGGGTTGGCGGAATTTCGAGTGTAGCAGTGAAATGCGTAGATATTCGAAGGAACACCGATGGCGTAGGCAGCCAACTGGACAGTAACTGACGCTCATGCACGAAAGCGTGGGGATCAAACAGG
+
BBBBB?BB?AA>==?9::>AA?BC?C?BBBA99837>=;;5;9:9::@@BB?CC@C9;;@@C9@@???<>@@;99*3;;1355/8?<@?BC;AA;?8=388?BB6ABC=BD@A@???>?@A@@@AA@?;@@AA9B@C@BC?B?BB=BBCB:;;BCCBBBBED=BB:::???ABB?BBB?B?CG????A@??;:::>>8?;<<0505::3:@??@@;@97773338<445@999B6>:44444&4444<4<;@>
@N9IO0:00734:06128
TACGAAGGGGGCTAGCGTTGTTCGGAATTACTGGGCGTAAAGGGCGCGTAGGCGGTCTTGTAAGTCAGATGTGAAAGCCCCGGGCTCAACCCGGGAATAGCATTTGATACTGCGAGGCTTGAGTCCGGGAGAGGATGGCGGAATTCCCAGTGTAGAGGTGAAATTCGTAGATATTGGGAAGAACACCGGTGGCGAAGGCGGCCATCTGGACCGGTACTGACGCTGAGGCGCGAAAGCGTGGGGAGCAAACAGG
+
DBB;:7;ACA,@>:99@A<@A?CE?@=@?BAACB<;99<<6=>6>?>:99B>AA=@@A5;;;;@@@@BC;9:ABB,9000+0<5<0//)/7.8;3;68055<;<5==598:::BAB7AC88833:6>;5=:AA?A@@?AA9?>?>BC=BBC@@@9:9?A@AA8?8977>:;;9</77)////)//9)/)/55??@>C899?B@CBCBC=@@=?=?AAACBABBC@@@=@@A?==.8:?@@DE8BBBBE=@@@=
@N9IO0:00739:06132
TACGGGGGGAGCAAGCGTTGTTCGGATTTACTGGGCGTAAAGGGCGCGTAGGCGCCACCGCAAGTCGACTGTGAAATCTCCGGGCTTAACCCGGAACGGTCAGCCGATACTGCGGGGCTAGAGTGCAGAAGGGGCAACTGGAATTCTCGGTGTAGCGTGAAATGCGTAGATATCGAGAGGAACACCTGCGGCGAAGGCGGGTTGCTGGGCTGACACGTGACGCTGAGGCGCGAAAGCTAGGGGAGCGAACGGG
+
AABBCBBB);;;B?BA@@>AC9BB46;C=AAACC=;;<<<)55)6B:00A@?00/6:@?B@A?@@ACCC@@@@B<5?:?A;@?9=@8<8<<3<+0)//)/:77<6AABB;<;;;;;*:=:::?@@ABAA>ACC9?A@BBC?B=@;?=9:4:@?@?9:8ABD>BBCBB;;:?@@>??@::3:68335;88849;;.3.3;9/95344<=6:;:::933387787333838;7333(3:::@BB:CCBBCABBB8
@N9IO0:00741:06142
TACGTAGGGTGCGGGCGTTAATCGGAATTACTGGGCGTAAAGCGTGCGCAGGCGGCTCCTTAAGTCAGATGTGAAATCCCCGGGCTTAACCTGGGAACTGCGTTTGAAACTGAGGGGCTTGAGTGTGGAAGAGGGGGGTGGAAGTTCCAGGTGTAGCAGGTGAAATGCGTAGAGATCTGGAGGAACACCGATGGCGAAGGCAGCCCCCTGGGCTAACACTGACGCTCCATGCACGAAAGCGTGGGGAGCAAACAGG
+
BABCCCCC=@@@CC;000+02<<83>,0+0@@BB<@@@CC?CCCA?>@<<>800,0=:279>;A=BB=E;:<CC>49955&4;0::7@5<7:8859>A@@;:9@348=89?=:?99.9=6:?AAABA5?3?987777%9A;@0:96?6=84?9?>@<::,3755,22288>>9==755=9=><@<<<<BCA<;<?==7@<ABBABBB2AAD=BBB>AA@<=5----.(-5>;=@??A;AABBBDD5:89>:19=>:
@N9IO0:00715:06164
TACGTAGGGGGCAAGCGTTGTCCGGATTTACTGGGCGTAAAGAGCGTGTAGGCGCCACGCAGGTCTGTTGTGAAAACTGGAGGCTCAACTTCCAGCGTCGACAGAAACCGCGTGGCTAGAGTCCGGAAGAGGAGAGTGGAATTCCTGGTGTAGCGGTGAAATGCGCAGATATCAGGAAGAACACCGATGGCGAAGGCAGCTCTCTGGGACGGTACTGACGCTGAGACGCGAAAAGCGTGGGGAGCGAACAGG
+
BA:;;;;;;;*4939;;;85;<9>9>A>6;;;=>4=665:0999556<<CC>;;4.4:445B?ABABA?B@@@DL:BBB@CC@BAA@5;928179933333387871717=777,7;78<8=B@B?B?AA@<?<<8;A<B?@;?:=A=@AA@ABB>A@CC<::9BAA?==<;:@A?C?CC>AAA4;;;;5;AC?B?BBBBBBCCCCC>???@BBA@::::::AAA@@@B;;;;*<:9?@BC8?@CCC=@@?9
@N9IO0:00725:06176
TACAGAGGGGGCAAGCGTTATTCGGAATTATTGGGCGTAAAGGGCGCGTAGGCGGCTTAGCAAGTGGAAGGTGAAATCCCTCGGCTCAACTGAGGAACTGCCTTCCAAACTGCTTTGCTTGAGTCCGGGAGAGGTGAGTGGAATTCCCAGTGTAGCGGTGAAATGCGTAGATATTGGGAGGAACACCAGTGGCGAAGGCGGCTCACTGGACCGGAACTGACGCTGAGGCGCGAAAGCGTGGGGAGCAAACGG
+
BBA??99999':?;@@@@?BC?AA=?=?>AB?BC>??AAC>CC>AA@BBAB?7858A=?A@@;?@?9=9?=??@C>CCC=B??:>@A@>AC@@@?C@C:=;@E@C@IF>C:<;CC>AAC?CBBBBACF>D;;;?BBABCC@C@C@CC>BBAA@@@@B8@BB<6?@@AAAAAAAA=@?8@@=@9A?A>BAAA@CA@;A=:90<@@@>@?;A@494;7<BCCCCCCBBB@CBBBBB=ABCBBBB8A@BAA9<;;
@N9IO0:00740:06194
TACGGAGGGTGCGAGCGTTGTCCGGAATCACTGGGCGTAAAGGGCGCGTAGGCGCGCGAGGAGTCGGGGGTGAAAGTCCGGGGCTCAACCCCGGATCGGCCTTCGAGACTCTCGCGCTGGAGCACAGTAGAGGCGGGTGGAATTCCGGGTGTAGCGGTGGAATGCGTAGAGATCCGGAAGAACACCGGTGGCGAAGGCGGCCCGCTGGGCTGTGGCTGACGCTGAGGCGCGACAGCGTGGGGAGCAAACAGG
+
AA?@=@BE=BBBCBA@@@;ACC@C@B@BBBB@@@=ACCGC>CG>CCBBBCG@;;9CCBBB=??CBBBBA/A;;;6;:;?BDD9A@@CACCC;A;@A;;7;?E?DBB?@@BADCBBCAAA056;BB=BBCA;;29=A0@D?A?B?B?BB>BCBBBBB?AC??<?????B??9:3328.405<7<AB<A<9;.9994=;;;.9939@ADC9<9@;><A<::<<555<<8>@@@<AA@@??@;;/?@?CC5@@?=
@N9IO0:00761:06188
TACGTAGGGGTCGAGCGTTGTCCGGACTTACTGGGCGTAAAGCGTGGGTAGGTGGTCTGGGATGTGCCGTGTGAAAGCCGCGTTCTCGCGGGGAGGTCGGCGGTAGACACCCGGACTGGAGGCATGCAGAGGGCAGTGGAATTCCCGGTGTAGTGGTTCGGAAATGCGTAGATATCGGGAGGAACACCAGTGGCGCAAGCGGCTGCCTGGGCATGACCTGACACTGAGCCACGACGGCGTGGGGAGCAAACGGG
+
995=656??2>??66;?A?B<A8<5>5526=C?C=A=C@@466><<;3;6616>9==;;;3;;=666;?;::<<</597<<9:698883///&/616//)/-(-/////4;09349493993:<555<<<<<5<544;48294891:49::8558(-(--(-9/:::99444444::;(43-3-39949:5424===455;8::::8;<>80...-7398//5::444=0339444.444444&3888;13444
@N9IO0:00715:06252
TACGTAGGTGGCAAGCGTTGTCCGGATTTATTGGGTTTAAAGGGTGCGTAGGCGTGTCCTAAGTCAGTTGTGAAATACGGCAGCTTAACTGTCGAGGTGCAATTGATACTGGGACACTTGAGTACTGATGAGGTAAGCGGAATGGACGGTGTAGCGGTGAAATGCTTAGATATCGTCCAGAACACCGATAGCGAAGGCAGCTTACTAAGGAGTAACTGACGCTGAGGCACGAAAGTGTGGGGATCAAACAGG
+
CB@BABA=9989A=A@AA?BBIBE@BBE=BA7;;0;A0:9/9;9;>6;0//)////4:5:;1348778;<888:3:::A=A@@>A=@=@BBBBB;;6;B@A=A?CBABACCD?CCCCC@B@@@CBABACAAA?AA=A@C@B@BB@BBB@CB@AB@A?ADEF=BBCC@CCDCCBBBBE?BBB@BBB79:BBBABB?B?>BBBB:@=00+/4>>:?<?AA@DECA::86<<<;:9,9;AA@@B7BBBCC>;;;@
@N9IO0:00745:06259
TACGGAGGGTGCTAGCGTTGTTCGGAATCATTGGGCGTAAAGGGCGTGTAGGCGTCCGCTAAGTCATGTGTGAAAGCCCCCGGCTTAACCGGGGAAATGCGCATGAAACTGACGGACTAGAGTACGGAAGAGGGAGGTGGAATTCCAGGTGTAGCGGTGAAATGCGTAGATATCTGGAGGAACACCGGTGGCGAAGGCGGCCTCCTGGTCCGATACTGACGCTGATACGCGAAAGCGTGGGGAGCAAACAGG
+
@@AB=@@A:;;:B;;;BB<AA@@B>B;@BAA7;@8ABBBC>CB>@@?AACC?889C?BABA<??AAAAAAAAAA6AECCE2B:B>9>9=9===/<<5<=99:;559=<@@ABBD7@AAAAA@@@DD?B@CCCB=CC@BB@B>A>B>@B?CAACCBC:CBC=6;9;@@A@BBAABBB=@:9C@BBB@C@DC?B=D@C@;;7;8@C?BB?A@=BBBA:;:66>BBB>>>>>C@@@;@;99@@@1;<;??6;;;:
@N9IO0:00746:06226
TACGAAGGGGGCTAGCGTTGTTCGGAATCACTGGGCGTAAAGGGCGCGTAGGCGGCTTGACAAGTCAGGTGTGAAAGCCCCGGGCTCAACCCGGGAATTGCACTTGATACTGTTTCGCTAGAGTCCGGGAGAGGATGGCGGAATTCCCAGTGTAGAGGTGAAATTCGTAGATATTGGGAAGAACACCGGTGGCGAAGGCGGCCATCTGGACCGGTACTGACGCTGAGGCGCGAAAGCGTGGGGAGCAAACAGG
+
@@B@?<?CCC1CBBBBCC?BB@CDAE>A@A@CCC=BBBCB>BL?BCBCCCCBAA?BE@BBBC?BBCCC@AA@CCC=BABB;BF>ABAB=@?=AG>E@C?AABBE9BABAAAAA@<;=BAAAACBD?BD:A;?@:@?@8?@;@?C?CE>BA@@@???A<@@@H?C@BB@BACCDCACE>A?BF?BBB@B@CCABBB?B???=??BABBC>AA>B>A>>>????>????<>>?999.9?@@?FE:AABCC=CBB>
@N9IO0:00746:06241
TACGGGGGGAGCGAACGTTGTTCGGAATCACTGGGCGTAAAGGGCGTGTAGGCGGCTGAATAAGTGGGATGTTAAATCCCCCGGCTCAACCGGGACCTGCATCTCATACTGTTCAGCTCGAGCACATCAGAGGAGACTGGAATTCCCGGTGTAGCGGTGAAATGCGTAGATATCGGAGGAACACCAGTGGCGAAGGCGAGTCTCTGGGATGATGCTGACGCTGAGGCGCGGAAAGCCAGGGGAGCAAACGGG
+
0@000000#0////)//9<@<75:269<B@@@BB<@>=@@)9;/:A:;<BB>;97;@:<:??:999;/0/<;)//)/0000$-(-586(,+,,(--(-<8:=:;;;/<00//6:::;;:>???@@@CBAAAA;:@==>9.3-3-33(45:89==996:;;<4<A@??AA@>0///)/:5>:>>>;?CCC;?BB=C;DB;;6555555)559555555444455555<<;?4>;)//)//99+///;;13333
@N9IO0:00747:06234
TACGTAGGGTGCGAGCGTTAATCGGAATACTGGGCGTAAAGCGTGCGCAGGCGGTTTTGTAAGACAGGCGTGAAATCCCCGAGCTTAACTTGGGAATGGCGCTTGTGACTGCAAGGCTAGAGTATGTCAGAGGGGGGTAGAATTCCACGTGTAGCAGTGAAATGCGTAGAGATGTGGAGGAATACCGATGGCGAAGGCAGCCCCCTGGGACGTCACTGACGCCTCATGCACGAAAGCGTGGGGAGCAAACAGG
+
@BC@?=>>8;;;B@A@BB=BACCB?D8;;@@A@:A@ACA:AJCCBBCA9:4:;4;BC7ABB?A?BCB@>CCBCC=BBBB9A@000-0+0>:;:2:6996B?==-3338;8>9>8?89;6><BAC;;9;5959999;%:@@C?C@B8A>:9666:6>??BCE=AA;96A@@@@;999.55495:54./>00)//817489<@@<?'333(3:3344<<8999928:9777>?B@@:@;:;ADB6:9:@D8@@A5
@N9IO0:00763:06239
TACAGAGAGTGCGAACGTTGTTCGGAATTACTGGGCTTAAAAGCGCACGTAGGCGGCGCGCAAGTGCGGGGTGAAATCCCACGGCTACCCGTGGAACTGCCTTGCAGACTGCGGTGCTCGAGGATGGTAGGGGAGAGCGGAACTCCTGGTGGAGCGGTGAAATGCGTAGATATCAGGAGGAACACCGGTGGCGAAGGCGGCTCTCTGGTCCATTTCTGACGCTGAGGTGCGAAAGCTAGGGGAGCAAACGG
+
BBBBCCC??@?@BC4;9;;AA9?@=<8@@;;;CB;;;5;;;&5:44445555.4:7::@@;;6;@CBBCC8;::@8900,00;:00///(//31718;;<6<178;88=>;;@>B???BBBC>ABB;?::::./0/>6;59.44:544.493<?:@?AAA@>B:;;BBBDCB@@@:5:<<B?BBB?B@CD?AAA<@<;;5:9:;>>?4493<>958<?8@;;;=9939;;:9949B@@@MM;D@@@C0;;;
@N9IO0:00715:06301
TACAGAGGTGGCAAGCGTTGTTCGGAATTACTGGGCGTAAAGGGCGCGTAGGCGGCCCGTCAAGTCCCGTGTGAAAGCCCCCGGCTCAACCGGGGAACTGCACGGGAAACTAGCAGGCTTGAGTTCGGGAGAGGGAAGCGGAATTCCGGGTGTAGCGGTGAAATGCGCAGATATCCGGAGGAACACCGGTGGCGAAGGCGGCTTCCTGGACCGACACTGACGCTGAGGCGCGAAAGCTAGGGGAGCAA
+
CBCBBBC@CC@BB?@?::39>>??=??B?BBBGE?CCCCB>BC>CBCBABB?;;5;?8?@?@39898/7;<<???;::;;;);:?BAC=A;???2?=@@@@AAAA:AC=@??@@@@6;;?AB@@=@BB=A@A@@;@?B;;6;=B=B@CF>CBCBBBC@@@?D:?9;9=@??;9569=1669=:=CC:C?AA<ABB;A:>>8B@=A>>>:;99;<5544/:///77774;<<=<>454;8888+88494
@N9IO0:00718:06278
AACGTAGGGGACGAGCGTTATCCGGATTTACTGGGCGTAAAGCGCCCGTAGGCGGCTTTTTAAGTTGGACGTGAAATCCCCGGGCTTAACCTGGGAACTGCGTTTGAAACTGAGGGGCTTGAGTGTGGAAGAGGGGGGTGGAATTCCAGGTGTAGCAGTGAAATGCGTAGAGATCTGGAGGAACACCGATGGCGAAGGCAGCCCCCTGGGCTAACACTGACGCTCATGCACGAAAGCGTGGGGAGCAAACAGG
+
:-;CB<;:;-;?ABBBAB@BBB>B?BBB<AABBC@?>?BB:@?@@A;@@BC@BB>@@@@@2@@DD@D?BBA?>??:?CCC6AA=@A?C@D>@BC>C?AACBBBD<@@C=@?@DDFG;BB@BBCBBAB?A?CBBBBBB)BA?C>C?BADEADDCBB@@@BBCC>BBBB???BA@@@??<??=A=AAA?CBBB@BBB@B@A@ABCCC5CCD=CCC?ABAC@@9;:AABBBBBBBAA=BBBBEGE;:;BCC=BAA=
@N9IO0:00727:06279
TACGTGAGCCCCCGAGCGTTATCCGGAATTACTGGGCGTAAAGAGTGCGTAGGCGTCGTGTTAGTCTTCTGTTTAATCCTTCGGCTCAACCGAAGAACCGCAGAGGAAACGGCACGACTGGAGTGTGTAAGAGGTTTGCGGAACTCATGGTGTAGGGGTGAAATCCGTTGATATCATGGGGAACACCAAATGCGAAGGCAGCAAACTGGTACATTACTGACGCTGAGGCACGAAAGCGTGGGGAGCAAACAGG
+
BBAA??;:;595$5554>@<@@A=A<DAD@CCBCB=:;;BB=BCCAAAA@A@?:::C;;9A;@??BC@CAAAC>C@BB?C???=?BCCAE99:7@@8A<??@>?@8@C<BC?CBBBCC@A;;:99>?>B>B;;4::07?<7;7<BABBD@AAA?>8818<==6<B58>?BBAAABBABAC9C>ABB@CC=898=@:>:>?>>>C7?65,2>7620597766:559?>3;?<265,2;=>?AA5;;AED:?>=:
@N9IO0:00728:06271
TACGGAGGGTGCAAACGTTGCTCGGAATCATTGGGCGTAAAGCGCGCGTAGGCGGTTTTGTAAGTCGGATGTGAAATCCCTAGGCTTAACCAAGGAAGTGCATTCGAAACTGCAAAACTTGAGTACGGGAGAGGGCTGCGGAATTCCCGGTGTAGAGGTGAAATTCGTAGATATCGGGAGGAACACCAGAGGCGAAGGCGGCAGCCTGGACCGATACTGACGCTGAGGCGCGAAAGCGTGGGGAGCAAACAG
+
BABB@BBC=CCA?A<000=AA@CD@C?CCCC:C?7ABBB=4>@???@A@>?=;;.488+>=>5::=B8<;6:C?@8?C@8C>C:CC=?9?=>2=:=197=?@@7>@@:0?9:9;:9-;==@A@@AAB;3;@A@@6><6;B?BAC@CC>B?B@@@B997;BFD>C@CCBBB@@?;::=5>?7?7;;=9==6626<>7<96616=AB@BD@DE99:9BA<<==AA@@@@<@A@;<;0;;B::::*9<=<<08:8
@N9IO0:00729:06265
TACGTAGGCAGCAAGCGTTGTTCGGAATTACTGGGCGTAAAGAGTGTGTAGGCGGTCTCGCAAGTTCGGTGTGAAATCTCCCGGCTCAACTGGGAGGGTGCGCCGAAAACTGCGTGACTCGAGTGTGGGAGAGGAAAGCGGAATTCCCGGTGTAGCGGTGAAATGCGTAGATATCGGGAGGAACACCTGCGGTGTAGACGGCTTTCTGGACCACTACTGACGCTGAGACACGAAAGCGTGGGTAGCAAACAGG
+
BB@A@994:BA@D>AAAA>AA@BB?B@B?CBCCD=>>999,;AAAB@@A==:00*0@@<>@B>@?@CC@@@ACCC;>?999/98=??A?AAAA6;;=3??998?BBDD:C::9@@@@?BBCCCBAAAA;@@BB@CD>DAA?A@C?CF>C?CCA@BAD8B9;6/5@@@@@@?B@@AAC8@A795:BC=?@@C;BCCBBBA@>@CK?CCC?BB899BBB>@@B:;;DCCCBBB@@@;A?@@@@9@@:;;B>BBB@
@N9IO0:00745:06267
TACGTAGGGTGCGAGCGTTAATCGGAATACTGGGCGTAAAGCGTGCGCAGGCGTTGCTAAGACAGGTGTGAAATCCCCGGGCTTAACCTGGGAACTGCGCTTGTGACTGGCGGGCTAGAGTACGGTAGAGGGGGGTGGAAGTTCCTGGTGTAGCAGGTGAAATGCGTAGAGATCAGGAGGAACACCGATGGCGAAGGCAGCCCCCTGGGCCTGTACTGACGCCTCATGCACGAAAGCGTGGGGAGCAAACAGG
+
BBBCBCCC>@@@BBB??B697;C@:@000@AAA<AAACC>BABA@@CC@=:<00+099;:?BB@@;:;9@@@60000+0=+00)0*/2///(-05:///9:6;9AAA@@?::3(7@?A=9995945<<<<>>>>&>?@@>?@?B7?;?BB@AA;::=?CCC>BBBBBA@??8999?4:;<@=ABC?B@<:5;;@@DACBCBCCC0AAB/;4:BBBCCDBC;;5;;;@@@AC999.899:@AC6;:;AB<@@@6
@N9IO0:00752:06287
TACGGGGGGAGCGAACGTTGTTCGGAATCACTGGGCGTAAAGGGCGTGTAGGCGGCTGAATAAGTGGGATGTTAAATCCCCCGGCTCAACCGGGGACCTGCATCTCATACTGTTCAGCTCGAGCACATCAGAGGAGACTGGAATTCCCGGTGTAGCGGTGAAATGCGTAGATATCGGGAGGAACACCAGTGGCGAAGGCGAGTCTCTGGGATGATGCTGACGCTGAGGCGCGAAAGCCAGGGGAGCAAACGGG
+
A@=>=?=?%;;;CB?A@@;@@9>A7<@CCCCCCD>CCCCD>CC>AAABCCC@CCADCCC@BB?AA@@8@A@@=BB>CFFFF5@?ACBA=@<@AA8AA?CCCBBBBB???@>>>;@???AABAAABBCCCCCCC<?@@@AA@C>A<>?5>=@AABABA=A9:939@=??@??>?@;<>8C>;EABBB?BBCC@CCG@D@BB=>>@@@C>>7=BCBBBB>>>@556@@A=BB995<)5348::;+58:AC<@AC>
@N9IO0:00753:06263
TACGGAGGGTGCAAGCGTTATCCGGATTCACTGGGTTTAAAGGGTGCGTAGGTGGGCAAGTAAGTCAGTGGTGAAATCTCCGGGCTTAACCCGGAAACTGCCATTGATACTATTTGTCTTGAATACTGTGGAGGTCAGCGGAATATGTCATGTAGCGGTGAAATGCTTAGATATGACATAGAACACCAATTGCGAAGGCAGCTGGCTACACAAATATTGACACTGAGGCACGAAAGCGTGGGGATCAAACAG
+
CBCC?;;;6;ADD?BBA@=BBC<A=??;>>=9:9.9?8?;4?=4;@@CC@@=@BA<BB?CBB?DBBBBBB>BAAA:A@?B4;;7969A9?@4646=4<<=B@CC<?>>BBBBD@6?A@<@B>:BCAAA?A=@?=@@@??@<?>ABBBBBBAAD8337.9AAA=87:?<?@AA@BBAABBAAA=A>?9>??5:9==3:/9==<<616///666616>86:::=;;;33,333337(3337877(7=8992:@=
@N9IO0:00754:06291
TACGTAGGGTGCAAGCGTTAATCGGAATACTGGGCGTAAAGCGTGCGCAGGCGGTCGTGCAAGACAGATGTGAAATCCCCGGGCTTAACCTGGGAACTGCATTTGTGACTGCACGGCTGGAGTGCGGCAGAGGGGGATGGAATTCCGGCGTGTAGCAGTGAAATGCGTAGATATGCGGAGGAACACCGATGGCGAAGGCAATCCCCTGGGCCTGCACTGACGCTCATGCACGAAAAGCGTGGGGAGCAAACAGG
+
;;BBBBCC<:;;B=A;;:?C>BA@4?5;99==<799;@@;@A@BBBCBBB>;;6:BAAA;;8;@???@>@@?@D<@@AA5A@5==+0+06000(05:?>?:>>5::8000/689:7BAA7=;737/(////9:99'633,3-3-32848788888;;<<BBB:>?A@>=>988>???177=A>ABC=C@;;7;AC=@>AB>A@DC39:>5<:>>>A@@@@;::>??:;;@@;;;;&:??@>@@4@@ABF>CCC@
@N9IO0:00714:06330
TACGGAGGGCGCAAGCGTTGTTCGGAATCATTGGGCGTAAAGCGCGTGTAGGCGGCTTGGTAAGTCGAGTGTGAAAGCCCGGGGCTCAACCCCGGAAGGTCGCTCGAAACTGCCTCGCTCGAGTCCCGGAGAGGAAGGCGGAATTCCCGGTGTAGAGGTGAAATTCGTAGATATCGGGAGGAACACCAGCGGCGAAGGCGGCCTTCTGGACGGTGACTGACGCTGAGACGCGAAAGCGTGGGGAGCAAACAGG
+
ABBB?BAB<;;9A<@;;;?BB?CC@B?BBA@055)9<797*388<<;;;A@=@B8B<8@9BA8ABB@<<99<CB<05;5)5==0>HCC@BCB;B@B=@=A:;;;DCCD?C<;;@BABBBBB;::CC>C?BBCC?B>B?BC?A>B5;;0;=A@ACC;<7;A@@8A?BAAABCCAA@CC<AB7<6;AB?BBBC?@@@<><00,06>6@BB>AAC@BBBBB>>?BBBBBBCCC@@@E=A;;<@@@3;;;BB=BBC?
@N9IO0:00715:06334
TACAGAGGGGGCAAGCGTTATTCGGAATTATTGGGCGTAAAGGGCGCGTAGGCGGTTTTTTTAAGTCAGATGTGTAATCCCCGAGCTCAACTTGGGAACTGCATCTGAGACTGGAAGGCTAGAGTAGCTGGGAGAGGGTGGTGGAATTCCTCGTGTAGCGGTGAAATGCGTAGAGATGAGGAGGAACACCAGTGGCGAAGGCGGCCACCTGGACAGTAACTGACGCTGAGGCGCGAAAGTGTGGGTAGCAAACAGG
+
@@@;;;;;:9'9>;@999=A@9B>8@<A<BC;C@9988::29=2855;==<:00-0?>>>?#0+//999=?AABBA<9999-9:79>BB>BC?AA<A>@>??AAABBBA@?::3:14.4444444444333(3333=5:;:==9>?C@C@@@@C@>=>49.49==5555;5559555@9>4;9.57A>B9;;?A45556;4;@=C@:;69@9=@@@@D@@>>>0//:///3333333(338===75543=<25657
@N9IO0:00725:06359
TACAGAGGTCCCGAGCGTTGTTCGGATTCACTGGGCGTAAAGGGTGCGTAGGCGGTTCTGAAAGTCTGATGTGAAATCTCCAGGCCCAACCTGGAAACGGCATTAGAAACTGCAGGGCTAGAGGCTTGGAGGGGGAACTGGAATGCTCGGTGTAGCAGTGAAATGCGTAGAGATCGAGCGGAACACCAGTGGCGAAGGCGAGTTCCTGGACAAGTCCTGACGCTGAGGCACGAAAGCCAGGGGAGCAAACAGG
+
CCCCBA@=9990;@@@BB>BB>BB>AC?AAA9990;><:;0<959;;A@CF@CDAC9;:B@@8??A@AA?>@>@@59:;<=BB?BB=B:B;AB<@@6@C@EDC?DCCC?CECDAAA;BAB=>@=A@=B9AA?A?0;=AB@@C@@A@CCC<CABBBBBBBCDD=AA;55;:;:?;;;;;==9B8<AC>AABB>@??;?;??@@@;?;?C?BCB:FCC<:::9333988289;;>>38:;?@??3@@@@@9@AA6
@N9IO0:00734:06331
TACGTAGGGTGCGAGCGTTAATCGGAATTACTGGGCGTAAAGTGTGCGCAGGTGGCCGCGCAAGTCGAGTGTGAAAGCCCCGGGCTTAACTTGGGAATTGCGCTCGAAACTACGTGGCTAGAGTGTGGCAGAGGGAGGTGGAATTCCACGTGTAGCGGTGAAATGCGTAGAGATGTGGAGGAACACCAATGGCGAAGGCAGCCTCCTGGGCCAACACTGACACTCATGCACGAAAGCGTGGGGAGCAAACAGG
+
BBBCABBA<:;;@AA@BBAD@CCC@B?B?A@@@@9?@AAA;CAB@CBBBBB?@@<?<@?;;:;@@ABBBBBAAAA9??CC:CD>CC?B?BC?CC>C@C;8?AA<<=?=6=<<===B<ABCB@>8<<;6>?????6??>@@>D9;9<?C;66=??>@>:>=C?6:9:<<=@@@?95:D49<?B?BBC4:2555:9;5;7:;99.44.44<2>4666>>B<==BAAB@<;<BBBBD>E;;:@CD7@@@?=4@AA>
@N9IO0:00731:06390
GACGAACCGTGCAAACGTTACTCGGATTCACTGGGCTTAAAGGGCGCGTAGGCTGTTCGTTAAGTCGTGGGTGAAATCTTTCGGCTCAACCGGAAAATTGCCTACGATACTGGCGGGCTGGAGGGAGGTAGGGGCGACGGGAACTGCCAGTGGAGCGGTGAAATGCGTTGATATTGGCAGGAACGCCGGTGGCGAAAGCGCGTCGCTGGATCTCTCCTGACGCTGAGGCGGCGAAAAGCTAGGGGGAGCAAACGGG
+
@@9;;7;5<A@9:9/99918=;?A589<?@@AA@8?@5;;044(4449@BC=@?00,0::+0*///////(4444(4444)5=:?CCC;?294:;;.;.6:?AB?@:;;@@@<@E?<A@C?@@B;@@:?<=<<0<899;:-48<99538<@@:?@AA@A@B@;@BCCDACCAAA?B?BAA>A=A@C@C?@@;@AAA;BBAAAABBB@B49996?@@9>A=BCAA@@@;;;2:90/0&0///////$/::::14555
@N9IO0:00733:06386
TACGGAGGGTGCAAGCGTTATCCGGATTCACTGGGTTTAAAGGGTGCGTAGGTGGGCAAGTAAGTCAGTGGTGAAATCTCCGGGCTTAACCCGGGAAACTGCCATTGATACTATTTGTCTTGAATACTGTGGAGGTCAGCGGAATATGTCATGTAGCGGTGAAATGCTTAGATATGACATAGAACACCAATTGCGAAGGCAGCTGGCTACACAAATATTGACACTGAGGCACGAAAGCGTGGGGATCAAACAGGA
+
@A@@=;;;0;?@97<===9=@A1977?:<<A:::88=5B>6B=6=BBB@AB@CBB>BB?CBC:CBBBBBC?CBBB>BBBC?BB:A@5:.55)55)5>2::5:44939:<@BB@@A6;;??=B=9;;5:>?A=@><?@:;;B@B@CBBBBBBB@9////(/;;>709:?;@@A@@AA@@AAA@A<@@@382:8<<88276<><<7/(///////828==9?><<?@8//(/6/337.7777>??.?@ABB<@@@3:
@N9IO0:00751:06398
GACGGAAGGTGCAAGCGTTGCTCGGAATCACTGGGCGTAAAGGGTGCGTAGGCGGCTTCTTAAGTCCGGTGTGAAAGCCCAGGGCTCAGCTCTGGAAGTGCACTAGAAACTGGGAAGCTTGAGTACCGGAGGGGAGAGTGGAATTCCTGGTGTAGCGGTGAAATGCGTAGATATCAGGAGGAATACCGGTGGCGAAAGCGACTCTCTGGACGGTTACTGACGCTGAGGCACGAAAGCGTGGGGAGCAAACAGG
+
@AAC<A<A@AABC@CCCC?B@AAB?B@BBCBCDD>BA:99,:@8=@:>>@@=?>;>B?BB>A=BBA;@>@@?AAA0:::2;;4(5BA?ABBB?>9><?8:8@@=9887(33>>6?488:6;88<>>6;4>AAA6AAAAAA=@<@8=8@>;=<999==4:762)7A==>AA>@?=>>85@@:>:>>><A=<<6;7892:AABABBA>??=??C@B999@>>??=>??@;9::::9,89@@CCC:BBB?>7>AA:
@N9IO0:00763:06379
TACGGGGGGAGCAAGCGTTGTTCGGATTTACTGGGCGTAAAGGGCGCGTAGGCGGCCACCGCAAGTCGTTGTGAAATCTCCGGGCTTAACCCGGAAAGGTCAACCGATACTGCGGGGCTAGAGTGCAGAAGGGGCAACTGGAATTCTCGGTGTAGCGGTGAAATGCGTAGATATCGAGAGGAACACCTGCGGCGAAGGCGGGTTGCTGGGCTGACACTGACGCTGAAGCGCGAAAGCTAGGGGAGCGAACGGG
+
??:;;;;;%444;.4:;;4:<8<B6<;F>AABFI?CAA@D09606<<@?@@;00)/)/:*/0D6;;@BA7@A@AA<A@?C7;<,<I298;C>C=BB6@=BA?6B19;CC@AADGEF<BDCCBBBBCC;;9;CC:CCADCCACAC?BBA@=@AAAA;;5;A@A<A?ACBCCCCB;9:@>9929.5?@=BBBB?BBB9=;>CB>>9;@ADE>A@BDA@<<<<@995;;5::<<<>>8;BBCCCC<CCCCC@DCD>
@N9IO0:00766:05780
AACCAGCACCTCAGGTGGTCAGGAGGATTATTGGGCCTAAAGCATCCGTAGCCGGCTTTGTAAGTTTTTCGGTTAAAATCTATGTGCTCAACGTATAGGCTGCCGAGAATACTGCAAAGCTAGGAAGTGGGAGAGGTAGACGGTACTCCGTAGGAAGGGGTAAAATCCTTTGATCTATGGATGACCACCTGTGGCGAAGGCGGTCTACCAGAACACGTTCGACGGTGAGGGATGAAAGCTGGGGGAGCAAACCGG
+
;.;5<?@BF@CDBB?BB=BC<<4:B6AC9;;=A@;@?BBB:;;@@B@BB;<;@B?BCC=A@?=;0000)0;6;*000&//9666337;@@;@????AB=@??@@EBBB?B@;;;@BB;@@@@@@C?B@@@:@C@@=@B@@;;5;ABB@?BDCDAD?DBB:BBBA7@C5<;0;A;;;;;:=A::8A;::5:?=>;@9:49:?A>BBBBB?CBB?999BD>AABB@@@>999,:@?@A=BAAABBB3BABBB7=9=:
@N9IO0:00770:05794
TACGGAGGGTGCGAGCGTTGTCCGGAATCACTGGGCGTAAAGGGCGCGTAGGCGGCCCGTTAAGTGGCTGGTGAAATCCCGCGGCTCAACTGCGGGGCTGCCGGTCAGACTGGCGAGCTAGAGCACGGTAGGGGCAGATGGAATTCCCGGTGTAGCGGTGGAATGCGTAGAGATCGGGAAGAATACCAGTGGCGAAGGCGTTCTGCTGGGCCGTTGCTGACGCTGAGGCGCGACAGCGTGGGGAGCAAACAGG
+
@@AA69:=9<AABAB@;;8;CC@C@D?@@BBBBB=B>>>@6>B>BBA;AC@:00+095=@4?4><B@CBB<A;59,599095;7;CCC@CDBBA>>.>548047<>=;?;?>:855>>@?>>@AAAB=A??>?1;>>??;04259<>7>9;:;::;<8<?:<9AB;99;@A?>>>=90=.558;;;9;;;;6<;;6;7<<@8<@@AAAD=B?BD>BBA959?@???C?A@::;@@@ABBCCC;DCCCC?CBB?
@N9IO0:00771:05804
TACGGAGGGCGCAAGCGTTGTTCGGAATTACTGGGCGTAAAGCGCGTGTAGGCGGCCCAGGTAAGTCGGATGTGAAAGCCCGGGGGCCCAACCCCCGGAACTGCACCCGATACTGCCTGGCTGGAGTCCCGGAGAGGATGGCGGAATTTCCCGGTGTAGAGGTGAAATTCGTAGATATCGGAAGGAACACCAGTGGCGAAGGCGGCCATCTGGACGGTGACTGACGCTGAGACGCGAAAGCGTGGGGAGCAAACAGG
+
@CBC?BBE=@B;;79;>@?;:99B;?4:05AABD=@@@@@;ACBBC::9AA<;;5;;)5949:9=>=B@C;998880444(4444$33(3-3333$32<28=????=5=98893386884=88688388-88==@@9=>?588??;?>.:9(328;>?A884:;7;(3.3877;:,,,,,(,0506--078<85569;>5;59=38355552,278:;88555556;;>??;;;AAAA6=<<8888)899:91;<=4
@N9IO0:00777:05773
TACGTAGGGTGCGAGCGTTAATCGGAATTACTGGGCGTAAAGCGTGCGCAGGCGGTTTTGTAAGACAGCTGTGAAATCCCCGGGCTCAACCGTGGGAACTGCGGTTGTGACTGCAAGGCTAGAGTACGGCAGAGGGGGGTGGAAGTTCCTGGTGTAGCAGTGAAATGACGTAGATATCAGGAGGAACATCGATGGCGAAGGCAGCCCCCTGGGCCGCTACTGACGCTCATGCACGAAAGCGTGGGGAGCAAACAGG
+
@?@BABBC=CBBBA@>?@;B?AAA:@,0)/<<<A396;CD>BBCCCBBBAA?::7:EE;BAD@BB?>?:;;:7>?9ABBB:BD<000@9>,//;;2:57////)/47,-----56(/(//6798373>6=?A@BBBBB)BB>A<>>:?8<<183775;;::525'22229798;::78:C@CB@B@CBCAAA;;5;BB;A5;;<<;<<*<BD6@=A@@BAAACBBA@;;;BCCD99939<<<<<>5?@?AC>A@A?
@N9IO0:00777:05775
TACGGAGGGTGCAAACGTTGCTCGGAATCATTGGGCGTAAAGCGAGCGTAGGCGGTTTGGAAAGTCGGATGTGAAAGCCCTAGGCTTAACTTAGGAAGTGCATTCGAAACTATTGAACTTGAGTACTGGAGAGGGTGACGGAATTCCCGGTGTAGAGGTGAAATTCGTAGATATCGGGAGGAACACCAGAGGCGAAGGCGGTCACCTGGACAGATACTGACGCTGAGGCTCGAAAAGCGTGGGGAGCAAACAGG
+
ABBB@;;;6;A?CD>;;;@CCCCFAD>BABC;A@3??==A9??A::9::@@;=?4?>8C:>>8C=;@7;C><<=@66;=6@;;4:>=A>BB@BB?B???ADDE@CBAA<@@@@:CC>A?=@@@AABBC?BB9996;A>AA@CACADE7C@CCCC;65:@AA@4@8;?@BBBBA;;;A<@A?B??@>9::00+0??=A=CC?AABC?BB@CB999@@???@AB<<=::4:99:444&444/999+//0<<8<>>5
@N9IO0:00802:05781
TACGAAGGTGGCAAGCGTTGTTCGGATTCACTGGGCGTACAGGGAGCGTAGGCGGTTGGGTAAGCCCTCCGTGAAATCTCCGGGCCTAACCCGGAAAGTGCAGAGGGGACTGCTCGGCTAGAGGATGGGAGAGGAGCGCGGAATTCCCGGTGTAGCGGTGAAATGCGTAGAGATCGGGAGGAAGGCCGGTGGCGAAGGCGGCGCTCTGGAACATTTCTGACGCTGAGGCTCGAAAGCGTGGGGAGCAAACAGG
+
A?A;:4;5;@<@A>A@@B?BB>BC@??=@AACCC::8955<==9;;;A@@@>AD=B;@?:?B=BCC>AA>AA@AC<A@??9>B6;6:C?DC<B?AA9?;:;9:>><<.<;49;>:@8@ABBBA>BBCC>CCCCACBCCCC@GAC<BA7C?BB@:;;C7A:;625>:;;ABACBA<<>4589B:=:C?C9;?:B==;?:BB:>?>B==>:>:?@@@8<:;>@99::::49>@@@@8A:9:BBA7ABBBB<A;;4
@N9IO0:00808:05800
TACGTAGGGTGCGAGCGTTAATCGGAATACTGGGCGTAAAGCGTGCGCAGGCGGTCTTGCAAGCTGGGTGTGAAAGCCCCGGGCTCAACCTGGGAGGTGCATTCAGGACTGCGAGGCTGGAGTGCGGCAGAGGGAGGTGGAATTCCACGTGTAGCAGTGAAATGCGTAGAGATGTGGAGGAACACCGATGGCGAAGGCAGCCTCCTGGGCCGACACTGACGCTCATGCACGAAAGCGTGGGGAGCAAACAGG
+
BBBCBAAA=;;;BBB;<;?B=A@>7@-0/9AAA5B>BCI>AABA@@BCCC@BB?@@A?AAB<;;987*7>8;9=5::==.=?6<9999=:?A>:<@<?DCAB?BCA@@@000://(/??8<>??@A>?;;;;@7>>889199<8<8<;89=9:=<B@@@AD=CBB==<;>>3338=8<;:=8=?@:@@@@=@@A=@;??::39><??@9@=ABAAA@@@AAAB@@@@@BBBBB=B@@@ABA9AABBB=BBB?
@N9IO0:00770:05813
TACGTAGGGTGCGAGCGTTAATCGGAATTACTGGGCGTAAAGTGTGCGCAGGTGGCCGCGCAAGTCGAGTGTGAAAGCCCCGGGCTTAACTTGGGAATTGCGCTCGAAACTACGTGGCTAGAGTGTGGCAGAGGAAAGGTGGAATTCCACGTGTAGCGGTGAAATGCGTAGAGATGTGGAGGAACACCGATGGCGAAGGCAGCCTTCTGGGCCAACACTGACGCTCATGCACGAAAGCGTGGGGAGCAAACAGG
+
A@@@BB@@90/0=000@?7<7;BB;A?A?CCCCC?CCCBC9;;;;BBBBBC@AA7;5;;@@A>AAA@?@?@?<=<6?>@@6AA;@@=?9>@;@>8>4:.38?>>99992::A:A?=;>@@@AB>??@=AA@@@399(3438,:7B5;6;@@ABB=<==:=>CC>BBCCAAAB@966AC<<;5;2;;:>BCDC@BBC@CACCCC?B;@@@@/;.;49449:<9:9><<<:954444)4;<BACC8;99?A9AAB?
@N9IO0:00775:05824
TACGTAGGGTGCGAGCGTTAATCGGAATACTGGGCGTAAAGCGTGCGCAGGCGGTTTTGTAAGACAGGTGTGAAATCCCCGGGCTTAACCTGGGAACTGCGCTTGTGACTGCAAGACTCGAGTACGGCAGAGGGGGGTGGAAGTTCCACGTGTAGCAGTGAAATGCGTAGAGATGTGGAGGAACACCGATGGCGAAGGCAGCCCCCTGGGTCGATACTGACGCCTCATGCACGAAAAGCGTGGGGAGCAAACAGG
+
@BBBBCCC<?@?@@@9::=A=BB@;@-00====8999EC=CBB@@@CBBB@?@>@ED9AAC@@A@BA?BD<;9D>CFCE:BB5::5;5;<;95)58<A>;>>97?<@@@@@AA?@A@BCDAA9;5B5>=9;:::::%0/*/3//)/)/33338::9:<>>BB<AACC;;;B@@@@@C7;;>A>@A@=@@@A;:::=@<==99999)8<<6>@@???><:<<00)0;;>??>>9999&9;?@@>>0>@@@B=BBB;
@N9IO0:00779:05843
TACAGAGGTCTCAAGCGTTGTTCGGAATCACTGGGCGTAAAGGGTGCGTAGGTGGCGTGGAAAGTCAGATGTGAAATCCGGGGGCTCAACCTCCGAATTGCATCCGATACTCCCATGCTAGAGAACTGGAGGGGAGTCTGGAATTCTCGGTGTAGCAGTGAAATGCGTAGATATCGAGAGGAACACTAGTGGCGAAGGCGAGACTCTGGACAGTTTCTGACACTGATGCACGAAGGTCAGGGGAGCAAACGGG
+
CCB;;:B?CBBAB=B;::6;C?BB?B=AACA@AI?BB@@>8@A=BC@@?A@=?@<ABBB?BB>?>?BBCC>=?B=6BB7B===+<<@B?A?AB>BB7E7BB>???BBAAA=<=6=>;;@A@8889===:=AAA6>>?ABA6A5@<???A;@::;?<<<;>>?8>=<<<=<==?=>>B@@@?B>BBEBBBBA??::8;@CCBBCCBBBC@CBBBBB<AAAAAABABBBAAAA;;6;?BBCBEH;;;;CE>BBB=
@N9IO0:00789:05857
TACGAAGGGGGCTAGCGTTGCTCGGAATCACTGGGCGTAAAGGGTGCGTAGGCGGGTCTTTAAGTCAGGGGTGAAATCCTGGAGCTCAACTCCAGAACTGCCTTTGATACTGAAGATCTTGAGTTCGGGAGAGGTGAGTGGAACTGCGAGTGTAGAGGTGAAATTCGTAGATATTCGCAAGAACACCAGTGGCGAAGGCGGCTCACTGGCCCGATACTGACGCTGAGGCACGAAAAGCGTGGGGAGCAAACAGG
+
BAB@>2;;;;*;CDD@@@?BABAB>B@CCEBBBC=:;;@A8@=69?:@@BB@CCC?BCBI>C@;;;A@??2@;?>4::58<75009@@-//:6:;?=B:7:<??/99>987776>>?@@499@@>@BD=A>>>;<BBBCC?B<>:?@::;A>>?888:??>?8?8;;6225558699:@=@A>@@@@BBCB@DAA;@:00+0@>@>BB4:9,9AABBBABBBCCDBB>@BC<;<<&;::@;=>/55;CC=BBA=
@N9IO0:00795:05845
TACGTAGGTGACTAGCGTTGTCCGGATTTACTGGGCGTAAAGAGCGCGCAGGCGGTCGTGCAAGTCGAGTGTGAAAGCCCCCGGCTCAACTGGGGAGGGTCACTCGATACTGCTCGACTTGAAGGCGGGAGAGGGAAGCGGAATTCCCGGTGTAGTGGTGAAATGCGTAGATATCGGGAGGAACACCAGTGGCGAAGGCGGCTTCCTGGCCCGTTCTTGACGCTGAGGCGCGAAAGCTAGGGGAGCAACGG
+
CBBBBBB?BBBCDBBBCC@CCC?B?;<6)5<A@@8@9955)49999>=<<<60.*.88--0:36:7:43:@ABAA8:9989(74<9AB?BBCDD9??;5::=;;89775888:A@@=>=5;@>B@BBM?DABBD>F?BBB?B?A?BG>C?ACCDCAA<@ACD>CBB9:99AAABBBC?CC?B?A;;5;;;;=ADC?C@;;6;@9A495.5909<166;<:9>:::00*00><>?8<=97000&//0/)//9
@N9IO0:00770:05861
TACGGAGGGGGCTAGCGTTATTCGGAATTACTGGGCGTAAAGCGCACGTAGGCGGATCAGAAAGTCAGAGGTGAAATCCCAGGGCTCAACCTTGGAACTGCCTTTGAAACTCCTGGTCTTGAGGTCGAGAGAGGTGAGTGGAATTCCGAGTGTAGAGGTGAAATTCGTAGATATTCGGAGGAACACCAGTGGCGAAGGCGGCTCACTGGCTCGATACTGACGCTGAGGTGCGAAAGCGTGGGGAGCAAACAGG
+
CCCC@BABBB5BCCCBBB?CC@BB?A;><@@@@A<:;:CC=CABABA@@BD@CCABB@@;;:0;;@@A@A>BBBB<BBF>BAE9;;@@?@ACFEAE@B@@@;>>6?@@;@CB>BB?ACB@B@@>@BCC@@@AA>@@?@CC@C@C>@=:99?>999AB>AACC>C?BBA???AAB;??=A@=A>AAB?===>5;;>:>8==;;;:=;881:@@@CCCCBBCCCCBBBA>@@@@?@:@???CAA6A999C::::=
@N9IO0:00775:05905
TACAGAGGGTGCAAGCGTTGTTCGGAATCATTGGGCGTAAAGGGCGTGTAGGCGGTTTGTTAAGTCATGTGTGAAATCCCTCGGCTCAACCGGGGAACGACGCATGAAACTGGCAAGCTAGAGTACCAAAGAGGGGGGTGGAATTCCCGGTGTAGCGGTGAAATGCGTAGATATCGGGAGGAACACCTGTGGCGAAGGCGGCCCCCTGGTTGGATACTGACGCTGAGACGCGAAAGCGTGGGGAGCAAACAGG
+
BBCCCCCC=BB?@=A@@A=@@3:;5:4:<::;>>7AA8:9.791983379;5:?;>A9:9AE?B@@@BA@@@99;/5?>4@BB@;5;;167<@@1<7<<<<>??AECC>ABB?BC?ABAABB????8C>6;?C>>>>%CB?A7;7;A;?5:>B@@;;5;:5:0999C555;B@@@BD=@A?C?B@A@CDCDACAA?B@CC:CEFJ5BB>A=A5;:A:55<:99?9999448:AA<@?BAA@@5@A>==9>893
@N9IO0:00781:05888
TACGGAGGATCCGAGCGTTATCCGGATTTATTGGGTTTAAAGGGAGCGTAGGTGGACAGTTAAGTCAGTTGTGAAAGTTTGCGGCTCAACCGTAAAATTGCAGTTGATACTGGCTGTCTTGAGTACAGTAGAGGTGGGCGGAATTCGTGGTGTAGCGGTGAAATGCTTAGATATCACGAAGAACTCCGATTGCGAAGGCAGCTCACTGGACTGCAACTGACACTGATGCTCGAAGTGTGGGTATCAAACAGG
+
@BCC><<9<AA?BBBBBB?BBC@C?BBD=A@4;;0;@6AC>CB>???@999<>?5;9@BB?B@AA;;;;29;5990;>>6;AA>AEAA;A*/0///&/5B=@@A=@A@@@@@<@@@AAA4:5:938;;89988??AA8?>393:29<<=;ABBB?@?@BBBB=B>???BBBAAAB>?=?2999=<:4955,27==198:///3337//(.388::5;@;;;?ACB@@>=/---(----..'...2//(.372
@N9IO0:00796:05900
TACGGAGGGGGCTAGCGTTGTTCGGAATTACTGGGCGTAAAGCGCACGTAGGCGGCTTTGTAAGTTAGAGGTGAAAGCCCGGGGCTCAACCCCGGAATTGCCTTTAAGACTGCATCGCTTGAACGTCGGAGAGGTGAGTGGAATTCCGAGTGTAGAGGTGAAATTCGTAGATATTCGGAAGAACACCAGTGGCGAAGGCGGCTCACTGGACGACTGTTGACGCTGAGGTGCGAAAGCGTGGGGAGCAAACAGG
+
AABC@CCCCC5DGCBBBB?BB@CJFG@D@CAAAA<BABBC>AABBE;;;BB?;;7<CI=CCC@BB=A@BA?AA@B;@?B=BEE;CBAA?ADD9B?B?C?BB@CC?C@BBBABCBJ@AFC?BB>A;;CC8=?;5.<A95;;;>@D@C@B95859A@AC?AAAB<@?BB>????BB=AB=A?BB?B<B?CABB9;79(/(./(/9:@>CD6<<@AAA??;>>9<=A:;;;@@@ACD:AABBBBB4=><=;7=?;:
@N9IO0:00798:05890
TACAGAGGGTGCAAGCGTTGTTCGGAATTACTGGGCGTAAAGCGCGTGTAGGCGGCTTTTCAAGTCGGACGTGAAATCCCTTGGCTTAACTAAGGAACTGCGTCCGATACTGCTAAGCTAGAGTGTCGGAGGGGGTGGCGGAATTCCCGGTGTAGAGGTGAAATTCGTAGATATCGGGAGGAACACCTGTGGCGAAGGCGGCCACCTGGAAGACAACTGACGCTGAGACGCGAAAGCGTGGGGAGCAAACAGG
+
CCB@@?DC;@B=<8<=996:A?CC@C@C?BAAAA<@@@AB7;;9;BAAACC?9::;C@?2DD9@ACC@BCCBCBC>BEF>E@B=@@<@=@@A>B>A=AAAAAAC?CAAAA@@@BD>A@BBB@A@CCAA>@A@@@0@C@CC@C@C?BE>D@CCCAA5555??=7=9;;:A<;?@@@@@:??;@>?>=<??995:00+0;00*0*0;7<@:>559:@<ACCCCCCBBBBA@;?;;;.9>:;@>>2A@CC?7A<@2
@N9IO0:00800:05862
TACGGAGGGTGCGAGCGTTGTCCGGAATCACTGGGCGTAAAGGGCGCGTAGGTGGTTCGGTAAGTTGCTGGTGAAATCCCGGGGCTCAACTCCGGAGGCTGCCGGCACGACTGCCGGACTTGAGCACGGTAGGGGCAGATGGAATTCCCGGTGTAGCGGTGGAATGCGTAGAGATCGGGAAGAATACCGGTGGCGAAGGCGTTCTGCTGGGCCGTTGCTGACACTGAGGCGCGACAGCGTGGGGAGCAAACAGG
+
ABBC?@@D?@@?BCC@A@>?BA?A=>>>==00//)///<A<B?=AA@;ABB=;;7;=@A>BC>AA@BBAA7A@A@4@@=8?<<1BCCJ@:::*.*--38---6@6@@@;96>>C:CACCB?;;;@@@B9B=B>A2CB<A??497<6;;4;8?==444C?BC@C?BBBBAACC@:?:::2:7:95:88286::6<==8=8=B=7=999888)2,22498>8<===??==:A===::688:9<:;-959>@9@A@<
@N9IO0:00800:05906
TACGTAGGGTGCGAGCGTTAATCGGAATTACTGGGCGTAAAGCGTGCGTAGGCGGTTCGCCGTGTCCTGTGTGAAAGCCCCGGGCTTAACCTGGGAATTGCATGGGAAACTGGCGGGCTGGAGTGTGGCAGAGGGGGGTGGAATTCCGCGTGTAGCAGTGAAATGCGTAGAGATGCGGAGGAACACCGATGGCGAAGGCAGCCCCCTGGGCCAACACTGACGCTCAGGCACGAAAGCGTGGGGAGCAAACAGG
+
AACDBAAA<;;;AABABB=A?ACC?C9;4;BAAB><<9CE>AAC;;;@@AA=@@<@?B;;8;A@@@>BA;::@??69999*8<*737;;?=@AD;@=A;?@@@AA8><1<AA6@A@;A??;?BBBBB>B9::ADBDE)AA=A8=1<1926295555555>>=3757;:8889>@>>=555,2,2556AAAA4=980779952222$222'2.81:<?>>C=762555.59;;>>09::5555)56777/88>9
@N9IO0:00802:05877
AACGTAGGACACGAGCGTTATCCGGAGTTACTGGGCGTAAAGCGCGTGTAGGCGGCCAGGTAAGTCGGATGTGAAAGCCCGGGGCCCAACCCCGGAACTGCACCCGATACTGCCTGGCTGGAGTCCCGGAGAGGATGGCGGAATTTCCGGTGTAGAGGTGAAATTCGTAGATATCGGAAGGAACACCAGTGGCGAAGGCGGCCATCTGGACGGTGACTGACGCTGAGACGCGAAAGCGTGGGGAGCAAACAGG
+
;.;@>?B:CCCBBBB???>A@?<?<@??>AAACC;9;:AA8@@AABAA@::6..*.(-8355177>C@B<;;<<?3>><)555&5;2;.444&47=8==<A<<=0877///775:>4;595444::.95>?@@:=>?;00+0:>:*0*/38<:8>::7:AA=9@>A??99@>=>:9.74:4::<?<7A:AB?C@@=?>@A>:8===B<7<BB@ECBBCB@AA??888;;;?>@@588<:::;/;<===1:;;7
@N9IO0:00809:05879
TACGTAGGGTGCGAGCGTTAATCGGAATACTGGGCGTAAAGCGTGCGTAGGCGGTCTCGCAAGCTGGGTGTGAAATCCCCGGGCTCAACCTGGGAATGGCATTCAGGACTGCGAGGCTGGAGTGCGGCAGAGGGGAGGTGGAATTCCACGTGTAGCAGTGAAATGCGTAGAGATGTGGAGGAACACCGATGGCGAAGGCAGCCTCCTGGGCCGACACTGACGCTCAAGCACGAAAGCGTGGGGAGCAAACAGG
+
?@>;494;.:;;;;>6656;66669>155;555)55555)55559;>=<;644.444498:5::433(3:::>=2??=;08:1:>BA<A<783(31776>;;8;==9<<<=??8848??8=7379:39=<9999(77537/06802),,,,,,,888678<<4;888::=;:34379499*/*/994:5558<;;8<24388-33288:3;7;;;<<<555>?>?B;@@@@A@@8<000>>>000999,9992
@N9IO0:00809:05890
TACGGAGGGCGCAAGCGTTGTTCGGAATTACTGGGCGTAAAGCGCGTGTAGGCGGCCAGGTAAGTCGGATGTGAAATCCCGGGGCCCAACCCCGGAACTGCACCCCGGATCACCTGCCCGGCTGGAGCTCCGGAGAGGATGGCCGGAATTTCCCGGTGTAGAGGTGAAATTCGTAGATATCGGAAGGAACACCAGTGGCGAAGGCGGACCATCTGGACGGTGACGTGACGCTGAGACGCGAAAGCGTGGGGAGCAAACAG
+
CCCC@;9;7;B?A8;;BB?BC@CC?C7;29@@@@8@;@A=3;;;>@<CCCB=@@+0+//)/:3:9;;7;<>::8808<<,944&3:194:;;.:8=45438////&/39////(/3/8/968863-----(-3555:16795;171718929<184888;AAA=AAAB8A=@>=@@9879>>(0*/1616983998717//)/500)0/38>::;5===7888333377787333732257<3;;;;79:/7:@@A-765
@N9IO0:00809:05894
TACGGAGGGGGCTAGCGTTGTTCGGAATTACTGGGCGTAAAGCGCGCGTAGGCGGCTTGACAAGTTGGAGGTGAAAGCCCGGAGCTCAACTTCGGAATTGCCTTCAAGACTGTCTCGCTCGAGGCAGGGAGAGGAGAGCGGAATACCCAGTGTAGAGGTGAAATTCGTAGATATTGGGTGGAACACCGGTGGCGAAGGCGGCTCTCGTGGCCCTGATCTGACGCTAAGGCGCGAAAGCGTGGGGAGCAAACAGG
+
BBCC?BBBBC5BCCCBBB;@?<@B=B?B?BCBBC>A@@@B;@:;;BAACCC@CCACC@BBCB@CB@C?BB@BBBC<@@B<B?:;;CBC@BB?BD>A?B9::?B?BD?BB@AAAABBBA@AA894:?<<5=BBB>BBBBBB?B7??AD9@796699;:5:<A@<B@BBB@A;>==8<=44;098:::49455.94;7=8?><;;95555;49=5;;95556;?@?CC9615@@<9:/9>@9999-88:=>8=:;4
@N9IO0:00810:05869
TACGTAGGGGGCGAACGTTGTCCGGATTTATTGGGCGTAAAGAGCTCGTAGGCGGCTCAGCAAGTCGGCCGTGAAAGTCCGGGGCTTCAACCCCGGGATGCCGGTCGATACTGCTGTGGCTAGGTCCGGTAGAGGAGAGTGGAAGTTCCCGGTGTAGCGGTGAAATGCGCAGATATCGGGAGGAACACCAGTAGCGAAGGCGGCTCTCTGGGCCGGTACCGACGCTGAGGAGCGAAAGCTAGGGGAGCGAACAGG
+
BBBDBBBCCC1BBB?@BB=AAC;I<?EJ?DEACC=A9777.////79;<;<8<>9:::::;<9<:;=650---,,(,**(*55&,-(--(-55)8;(438606060/////@A=@;00)/65;5//(/(/669@:@@=;66(/(//066.3233385:;:>888)289967:5::;78:(25196::93:;;9@??>6;6;>:>??>>==<-8.65<<>8<;;;;;@@D>BBB>>>7?B@@@DD;DBBBB?;;;?
@N9IO0:00766:05942
TACGGAGGGGGCTAGCGTTGTTCGGAATTACTGGGCGTAAAGCGCACGTAGGCGGACCTGCAAGTTGGGGGTGAAATCCCGGGGCTCAACCCCGGAACTGCCTCCAAGACTGTTGGTCTGGAGGATGGGAGAGGCGAGTGGAATTCCGAGTGATAGAGGTGAAATTCGAGATATTCGGAGGAACACCAGTGGCGAAGGCGGCTCGCTGGCCCATTTCTGACGCTGAGGTGCGAAAGCGTGGG
+
@@CC=A@A@A0@CCDDCD?BB>B@=?6;6;CCCE>CDCCE>BBCB@AAA;;7;B?BB@CCCD?A@@CCDC0A;9:6;CC0;;;.;A@A<A@@8@?E@@<;;=AA<?<?A@@AA>B;?@@@:>=9<99:*9?>=:?@@AAA9>.7/75;;;73333733,3666/7,224///--(--(-5(-(---(///3276838(//(//89933,33(333(3//-------/(/37333(3877799
@N9IO0:00767:05917
TACAGAGGGGGCAAGCGTTGTTCGGAATTACTGGGCGTAAAGGGCGCGTAGGCGGCCTGCTAAGTCGAACGTGAAATCCCTGGGCTCAACCCAGGAACTGCGTCCGATACTGGTTGGCTTGAATCCGGGAGAGGGATGCGGAATTCCAGGTGTAGCGGTGAAATGCGTAGATATCTGGAGGAACACCGGTGGCGAAGGCGGCATCCTGGACCGGCATTGACGCTGAGGCGCGAAAGCCAGGGGAGCAAACGG
+
BBB;;:@@??0@A=BCCF@BB?BCID?B>@?===8=>?BA=BC>BAABBAA???<?=@@@@?8:;BBB?;;<AAA;BBC>BCB>AAAJACC>CJBJIDAAAAAA7?@A?<>?5:5:7::79949;==<4<>ACKICCABA@CACAHBCC@CC<<;BB@CCEL?B@ABBBABABAAAA>CA?B?BBC@C@CB@BBB<@<;;6;BBB?BB?AAGE@AAD@C@@@BB;;;?;;;CCD?CC9:;JF;AACBC9544
@N9IO0:00770:05922
TACAGAGGGTGCGAGCGTTAATCGGATTTACTGGGCGTAAAGCGTGTGTAGGTGGCTACCTAAGTCGGTTGTGAAATCCCTGGGCTCAACCTGGGAATTGCAGTCGATACTGGGAAGCTAGAGTTCGGTAGAGGACGGCGGAATTCCCGGTGTAGCGGTGAAATGCGTAGATATCGGGAGGAACATCGATGGCGAAAGCAACCGTCTGGGCCTGAACTGACACTGTGACACGAAAGCGTGGGGAGCAAACAGG
+
BBCBBBDD>BBAB??899<@6:;C=@@@:@ABCC>BBCCB;A??@@@@AAA@@@=@988?BD;??>>9=<@@98979BC>CCB;???C?D@BBB<A=?=AA@@????@?@@BB=B>BBC@@@BB>BC?BDBBC@BCD@CC@C@C=AA;B@CCDJEBB?ACDD?BBCBBBBBBBBBCC>BC@EACCCCCCCC@CAAA;<;:?CA@@@GED=@>@BB=ABCABBCCCBAC<<;;;;0;<9:BAA4A:9:@:@@C<
@N9IO0:00777:05933
TACGGAGGGTGCGAGCGTTGTCCGGAATCACTGGGCGTAAAGGGCGCGTAGGCGGCCCGTTAAGTGGCTGGTGAAATCCCGCGGCTCAACTGCGGGGCTGCCGGTCAGACTGGCGAGCTAGAGCACGGTAGGGGCAGATGGAATTCCCGGTGTAGCGGTGGAATGCGTAGAGATCGGGAAGAATACCAGTGGCGAAGGCGTTCTGCTGGGCCGTTGCTGACGCTGAGGCGCGACAGCGTGGGGAGCAAACAGG
+
@@@A<?>@5;;;;;;;BC?BBB?A?@?AAABBB@6=A<<;0:=2AABC@@@=@B=BC>BB@E5<<94999<?B>D6@@B9A:4.45<;:<@;9488+4/00+/)//7878>?898;?@@A;99DDBB?CCBAC7;97;88284:5:>3<7?A@;?;?>@B7:6;B>?@ABB:;4444)47==<BBC@BCCF@CCCAC@GCC?A@@@@@@9@;??=A@@;;;A@:9:?99989:488445<<<.<:;;?8==@:
@N9IO0:00792:05950
TACAGAGGGGGCAAGCGTTGTTCGGAATTACTGGGCGTAAAGGGCGCGTAGGTGGCCTGCTAAGTCGAACGTGAAATCCCTGGGCTCAACCCAGGAACTGCGTCCGATACTGGTTGGCTTGAATCCGGGAGAGGGATGTGGAATTCCAGGTGTAGCGGTGAAATGCGTAGATATCTGGAGGAACACCGGTGGCGAAGGCGACATCCTGGACCGGTATTGACGCTGAGGCGCGAAAGCCAGGGGAGCAAACGGG
+
CFBBA@CDDD1CB@BA@B>BB?BC@C=@=>>>?>9?AABB>BE>@@@CA::6;@=A????98399@A@?@@@BBE@BBC=CCD<A@AD@DE=BB?B??CBAAAD8::AAABB=A:A<@@79@4@A<@A;ABBCE>CBCCCAC@C?B?BA>BCBAABB>BBBC<DDBB;;;CBB@@@B?AA@D@BBB?B?BB@CCC?B?BCBBBBB?BB?@@<@@BBC?BAB@@@A@@<>AA:;;0:9.4==90559:=4:9;3
@N9IO0:00794:05921
TACGAAGGGTGCAAGCGTTACTCGGAATTACTGGGCGTAAAGCGTGCGTAGGTGGTTTGTTAAGTCTGATGTGAAAGCCCTGGGCTCAACCTGGGAACGGCATTGGATACTGGCTTACTAGAGTGCGGTAGAGGGTAGTGGAATTCCCGGTGTAGCAGTGAAATGCGTAGATATCGGGAGGAACATCTGTGGCGAAGGCGACTACCTGGACCAGCACTGACACTGAGGCACGAAAAGCGTGGGGAGCAAACAGG
+
BCBB@;?@8?@@B=A??@?BBBBD?A585:AAAB<899CC=C@??A@A@@@=>>:?A<AC=C?C@ABBBBCBCC@66<A8CD?6CBCD:E9CCA8G<A@7AB@>B=A@CCBB>@@<@A@?@@@:;;A:@@@@??9?@??A@D9:9<G?E?BBBAA??@C@@@:???@@@@??:;;;A;AB?B@DCCCB;9;=AAB@C@CCCBAAD@BB8;:<@@A@>::A?>:>:49.44:4:44&:;?BBAA6?;;;C<B@A5
@N9IO0:00796:05937
TACGAAGGGGGCTAGCGTTGCTCGGAATTACTGGGCGTAAAGCGCACGTAGGCGGCTCTTTAAGTCGGGGGTGAAATCCTGGAGCTCAACTCCAGAACTGCCTTCGATACTGTAGAGCTTGAGTTCGGGAGAGGTGAGTGGAACTGCGAGTGTAGAGGTGAAATTCGTAGATATTCGCAAGAACACCAGTGGCGAAGGCGGCTCACTGGCCCGATACTGACGCTGAGGTGCGAAAGCGTGGGGAGCAAACAGG
+
ABBA?<?BAB5BBBDBAA?BBECC@C?B@BBBBC><;;CC>BA@@DCCCCB?99.9A;99,:7A@BCEDD0DDCD>BB?BC>@@@AB@=???<?9A=A>?>9?=?AA>??A@@??>@@@7BBBB7<C=6DBBB>BBBBBB<A>ABBBB@:A?>????<@@BB:B<@@888>???<>>>DACC@;;;@CCCB@EBC?B?::5:A??@@=:==6=@@@@AACBBBBBBB>BBBBBC<??BBBCC5@A?><8<787
@N9IO0:00766:05995
GACAGAGGGTGCAAACGTTGTTCGGAATCACTGGGCATAAAGCGCACGTAGGCGTCGAATCAGTCAGGTGTGAAAGCCCCCGGCTCAACCGGGGAACGGCACTTGATACTGTTCGACTCGAGGACGGTAGGGGTGAGTGGAACTCCAGGTGGAGCGGTGAAATGCGTAGATATCTGGAGGAACACCGGTGGCGAAAGCGGCTCACTGGACCGTATCTGACGCTAAGGTGCGAAAAGCTAGGGTAGCAAACGG
+
B;<<;;BC;AA@??6===3::39<8=9?ABCBCC>BAAAB6:;99C@?@@?;>;49@@3AAB::5CB?ABBEEG9;;<;<*<4A;@@:>:>@@2@:==:BDCE;C<@BCBBC>A?AAAABBB@BBC@CCCCC;BBBBCB?B@@@@@BD?DC:;;CC?DBAA;;;;BBBBCBB;;;D>::8:>?@@=@?AC?CA@A<@CEGECBCCCC=@@@BBCBBABA;9:9@?C=???9777&3:888;5;<;;;<2;;<
@N9IO0:00774:05992
GACGAACCGTGCGAACGTTGTTCGGAATCACTGGGCTTAAAGGGCGCGTAGGCGGTGCGTCAAGTCTTGGGTGAAATCTTTCGGCTCAACCGGAAAAGTGCCTGGGATACTGACGTGCTGGAGGGAGATAGGGGTCATGGGAACTACCAGTGGAGCGGTGAAATGCGTTGAGATTGGTAGGAACGCCGGTGGCGAAAGCGCATGACTGGGTCTCTTCTGACGCTGAGGCGCGAAAGCCAGGGGAGCAAACGGG
+
???;:4<<@@@?@@=:999?@?BD@C?BABBCCD:@@>BB;AC>BCCBBCC?BB<@@@AAAA=BBBB<AA8ABB@6BDDE>AA?BCCA?C?@>@CD;CBCB@@AA;;;;AAACCDAABB<8=@>6B<B@:;;;.4>@;;;/:<@BBB?BCCC>;;;D?CBBA=BBBDDABCBCC?B<:::7:6;DD?F@AB?BECI?CCCCCC;;;BFG8<;BBB?BACBBCCCBBB>AAA@@A8;;5:AAA.:9BBA<BCC=
@N9IO0:00778:05981
TACGGGGGGGGGCAAGCGTTGTTCGGAATTACTGGGCGTAAAGGGCGCGTAGGCGGTTGGATAAGTCAGCTGTGAAAACCACGGGCTTAACTCGTGGCCTGCAGTTGAGACTGTCTGGCTTGAGTGTGGGAGAGGAGAGTGGAATTCCTGGTGTAGCGGTGAAATGCGTAGATATCAGGAGGAACACCGGTGGCGAAGGCGGCTCTCTGGACCACAACTGACGCTGAGGCGCGAAAGCTAGGGGAGCAAACAGG
+
>>@A@A@A@A?">@+//0/*/<6<C<@<B>?@BDD:AA@A>5=;6=9;9@@B9CCAC?B=BBB=AABBB==B>BBAB9A=@@D?7BB@C?C@<@;;9B=??A;@=483399AA<BCC@BB?AA@??@@?6==@@3:9?@@@;A?B?B@CB?@@A99:A=ABAB=9:9BAA7::=??>?;=<9=<?AB;?;88,79=1637@=@AAAAAA<BB?AA@<@99:>A=:<?>9;;8526-5<@CDFE99:BEB:AAA>
@N9IO0:00789:05971
TACGGAGGGTGCAAGCGTTAATCGGAATTACTGGGCGTAAAGAGTGCGTAGGCGGTTTGATAAGCGGAGTGTGAAATCCCCGGGCTTAACCTGGGAACTGCATTCCGAACTGTCAAGCTAGAGTATGATAGAGGGTGGTGGAATTCCGAGTGTAGCGGTGAAATGCGTAGATATTCGGAGGAACACCAGTGGCGAAGGCGACCACCTGGATCAATACTGACGCTGAGGCACGAAAAGCGTGGGGAGCAAACA
+
AABB@ABB<@ABFAFCCC@C<@??;=;=<@@@AC:?@9::6;B@@@?BB;;8:C=BB=BB@@=@CC?CABA@BCC>BBFF8@B:@@=@=A>BBC<B=AA@;;;?A>@C@B??>@A5:;ABB???ABAAA@BBBC=BB>A@6859<>>?AAA@@@CAA=A::8-7<;?>AA?A@>0557;<9>;>AB8@?;;:=ED<E8B=>@<@@4669655>;@>>9:<:::@>>>;;;;<<<<&;449444&44;9@5=:
@N9IO0:00790:05988
TACGTAGGGGGCGAGCGTTGTCCGGATTTATTGGGCGTAAAGAGCTCGTAGGCGGTTTGGCAAGTCGGGTGTGAAAATCCGGGCTCAACTCGGAGACGCCACTCGATACTGCTATGACTCGAGTCCGGTAGGGGAGTGCGGAATTCCTGGTGTAGCGGTGAAATGCGCAGATATCAGGAGGAACACCGGTGGCGAAGGCGGCACTCTGGGCCGGAACTGACGCTGAGGAGCGAAAGCGTGGGGAGCGAACAGG
+
@@A@@BBEDE5DDBBCCD?BAB=B;@@C=BB?BD=:::98-7;=>@@@A??<?A>AB>C?AA=@@:99.9@@@@@@8@B@CC8;;AB?AAA@;>@>?=?<:95<>@@???=?==;98<?@:99:A=A>B@@?>5@@@@@A=@:@?B@EE?B<<555;499;;3;===A<<<<C@@@=5@?5;0:;<>A?@@<@@@=A=AB?AAAAAAAC=B=B<A<>9:4455<9;:;:::;<>=D:8:?DC6?@?BA@<;93
@N9IO0:00803:05962
TACGTAGGGTGCAAGCGTTAATCGGAATTACTGGGCGTAAAGCGTACGCAGGCGGCTTTGCAAGACAGGTGTGAAATCCCCGGGCCTAACCTGGGAACTGCATTTGTGACTGCATAGCTAGAGTCTGTCAGAGGGGGGTGGAATTCCACGTGTGAGCAGTGAAATGCGTAGAGATGTGGAAGAACACCGATGGCGGAAGGCAGCCCCCTGGGGTAAGACTGACGCTCGATGTACGAAAGCGTGGGGAGCAAACAGG
+
BBBBBBBB>@=AA26969>C=;69:?8@5>AAAC=;;;BB;AAAAAB@8,,),,(,,,(,5:6;;BBC@CCBBAA9BAAB7B@9<-/0:>:>??8=9?@?==<<1998::???=>9943777777333;:94B>?=?&8?;>4;28?99;87337333774BD=B997<?A@??@?887;6<B7=<<9:99;743-3286454:<;;'3333&33-39>?=;;<>33333833388<3<:88888+-----(-784
@N9IO0:00804:05970
CACGTAGGGGACGAGCGTTGTCCGGATTCATTGGGCGTAAAGCGCGCGTAGGCGGTTCGGGAAGTCGGTCGTGAAATGCCGGGGCTCAACCCCGGGACTGCGTCCGATACCTCCGGACTGGAGGCAGGTAGGGGAGATCGGAATTCCTGGTGTAGCGGTGAAATGCGCAGATATCAGGAGGAACACCGGTGGCGAAGGCGGATCTCTGGGCCTTGCCTGACGCTGAGGCGCGAAAGCTAGGGGAGCGAACAGG
+
BBCBCCCCC6BBBBDCBB?CCC<@=998;CB9>C9>>9::/7<995;@@AC@CC:C7;;5/45>ACC:BCCCCC>7;6:<DAA1;;CC?CDD9CC<@@CC@@@B?@<<00+0/)/)/88;<=A@AAA>A@BDD8?@ABBD>A?B?C?AA=@@@@@BB?B@@;6@?CCBCCCCCCHB<4;=9=5;<@=B=@@<@CD;?<@?=A?;@ABBB<B?B?AA?AA?;598=88199>BBC<@?AAABB59:A@@?9:;<
@N9IO0:00771:06055
TACGGAGGGCGCAAGCGTTGTTCGGAATCATTGGGCGTAAAGCGCGTGTAGGCGGCTTGGCAAGTCGGGTGTGAAATCCCGGGGCTCAACCCCGGAACTGCATTCGATACTGCCTCGCTAGAGTCCCGGAGAGGAAGGCGGAATTCCCGGTGTAGAGGTGAAATTCGTAGATATCGGGAGGAACACCAGTGGCGAAGGCGGCCTTCTGGACGGTGACTGACGCTGAGATGCGAAAGCGTGGGGAGCAAACAGG
+
AACC?BBB<:;;B@B@@A@BB@CC@C@CCA@?AD=???@?9??@@B:;;AA>;;9;C@C@CC@BBCBB=BCCBBD>CCC>DDE;BBBC@BID;C@B?AAABBB@CCCCBA;;;>AAAABB@;;;CD<B@BCCEEC@C@CH@C?A?AF>C@@AABB;;:;ABC?C@CCBBCBBA@@@A;A@<@;?>><?@@?6873,3437,3,33<8=:=00,/;8;<9:9BBB@BBBBCCDCC>CAAACCC7@>:9:,;C@5
@N9IO0:00773:06057
TACGGAGGATCCAAGCGTTATCCGGATTTATTGGGTTTAAAGGGTGCGTAGGCGGTAAATTAAGTCAGAGGTGAAAGCCTGCAGCTCAACTGTAGAACTGCCTTTGATACTGGTTTACTTGAGTACAGATGAAGTGGGCGGAATGTGACAAGTAGCGGTGAAATGCATAGATATGTCACAGAACACCGATTGCGAAGGCAGCTCACTAAAAGTGTAACTGACGCTGAGGCACGAAAGCGTGGGGATCAAACAGG
+
DBBB@A@=@AA4;6;;<;?@AA=A=@@@8@A<@@9??.9:/:?9=??BB@A;973;@=6=7>=@?@@A@B@DCDD=BA=???BBB???<?@ABAAA?ABBB?BB>BDDCDBB@BE=@AA?AABCBBBCBBAA<@@BD;A>-0,000<<0946<=AAB;95A>8?@@@:<;<@@666<<<?@@:666:==C9@<;;69489:888=88<::+::8::59>A==?@:::<9>@@;;;/9@AABGE6@@>>>6>?@9
@N9IO0:00777:06013
TACGAAGGGGGCTAGCGTTGTTCGGAATTACTGGGCGTAAAGCGCACGTAGGCGGACATTTAAGTCAGGGGTGAAATCCCGGGGCTCAACCCCGGAACTGCCTTTGATACTGGGTGTCTTGAGTCCGGAAGAGGTGAGTGGAATTCCGAGTGTAGAGGTGAAATTCGTAGATATTCGGAGGAACACCAGTGGCGAAGGCGGCTCACTGGTCCGGTACTGACGCTGAGGTGCGAAAAGCGTGGGGAGCAAACAGG
+
CBA;::;DDD5CCCCBBC@CC?BA=A6:5;@@@C=;;;AA9A;:;AAAA@A=AC?BCAAA;A<AABBBEE<CBCC=CCB;@@A3@B@@<@AA7B=BADAAA?BC;;;;??>?@:?AB@@?@CBCD?C@B?BCC?BBCBBB@B?B=@;@@@@?@BBAB?BBAA9?9======>??:>==BA<A>>???AA??<?CB@C@DD9:9?=:::<@@=A=CB@;;;CBBCBAA=A@@<;;;-;>?AADF8A@AAA9@@?<
@N9IO0:00784:06014
TACGGAGGGTGCGAGCGTTGTCCGGAATCACTGGGCGTAAAGGGCGCGTAGGCGGCCCGGTAAGTAGGGGGTGAAATCCTGCGGCTCAACCGCAGAATGGCCTTCTAGACTGCCAGGCTCGAGCACAGTAGAGCAGACGGAATTCCCGGTGTAGCGGTGGAATGCGTAGAGATCGGGAAGAACACCGGTGGCGAAGGCGGTCTGCTGGGCTGTTGCTGACGCTGAGGCGCGACAGCGTGGGGAGCAAACAGG
+
CAAA5<;;0:9;B>@@A@<A?@6;=A<@@C@@?D9;;;@?6@?:@CBBCDD=>A5;<0;=A>9?>CCDDD3CBB@9BA8;5;A9ACCC?B9B@@::344057;8=B<<<5433633-3337788995:977///998::6;39.44)47:::@;;;6;==B?BB@@99:@@;954D8>666:>??9<95525<A=B<??@BBBB=:::1988857733;;;;??<=2;??737?A@>9=99.@AAA?9@?>9
@N9IO0:00793:06027
TACGGAGGGTGCAAGCGTTATCCGGATTCACTGGGTTTAAAGGGTGCGTAGGTGGGTTGGTAAGTCAGTGGTGAAATCCCCGAGCTTAACTTGGGAACTGCCATTGATACTATCAGTCTTGAATATCGTGGAGGTTAGCGGAATATGTCATGTAGCGGTGAAATGCTTAGATATGACATAGAACACCAATTGCGAAGGCAGCTGGCTACACGAATATTGACACTGAGGCACGAAAGCGTGGGGATCAAACAGG
+
BBBE?@?@;@A?@=A:;:>BBC>C<>@;8849:<5=>7A=7B=5<@A=CAA@AFE=B?B?BB@CBBBBAA=@;;;6;BBC9BBAAC@C?ABACD>D?CCCC@CC@BBAAABBA@B>B>C@BB@BBABBBA?BA>A8;9BA<A?A@AA;;::99?@::8:@@A9:::@<?9::@:99:99>>?6=9924./)////)/5;///>>8<<=<@?9:4:@@9?@??@?BBB>AAB999/9===@AB6:::BB=;;;>
@N9IO0:00798:06015
TACCAGCACCTCGAGTGGTCAGGAGGTTTATTGGGCCTAAAGCATCCGTAGCCGGCTGCTCAAGTTTCCGGTTAAATCCACACGCTTAACGTATGGGCTGCCGGAAATACTGTTCAGCTAGGGAGTGGGAGAGGTAGACGGTACTCGATAGGAAGGGGTAAAATCCTTTGATCTATTGATGACCACCTGTGGCGAAGGCGGTCTACCAGAACACGTTCGACGGTGAGGGATGAAAGCTGGGGGGAGCAAACCG
+
@AA=?@;;;=ABBBCCC?BCCC@AA>AD?CGACD=A=??>0;;AAA?B?:::;?<?CBACDC;;;D?HAC?B@BE>CBADDCBBBD8:6;AAAABB<AAAA5;5;A<ABBBBB@BCCCCCCC;@@;;:6;BAB?BBAAAC@DCCCC@AABBACACCC3;;;;.;A5;;7;BBBCDC?BBB;;;;AB=;;:C4;0>8>:00*0/755(-//)/-5-/)/9///)/8::<255:8:(////////#/;;<>6<7;
@N9IO0:00803:06054
TACGGAGGGTGCAAGCGTTAATCGGAATTACTGGGCGTAAAGCGCACGCAGGCGGTCTGTCAAGTCGGATGTGAAATCCCCGGGCTCAACCTGGGAACTGCATTCGAAACTGGCAGGCTGGAGTCTCGTAGAGGGAGGTAGAATTCCAGGTGTAGCGGTGAAATGCGTAGAGATCTGGAGGAATACCGGTGGCGAAGGCGGCCTCCTGGACGAAGACTGACGCTCAGGTGCGAAAGCGTGGGAGCAAACAGG
+
;@CA@CCD>BBBB8;;BB=A?ADC=@;?;?:::B99:9:9.9<:<???::8?@A<@@@@@@@=@BBB@;;;;@>>4@BFD:CC9;;BC?B?CBB=B?BAA@CC@DCDD?BBB@@@@?AAA>@@CBBBBCCBCAA9::07<??9<-80:A?BDCBBAB9BBB=5??:;;C@A@?>=99293-92<<=<?;:?7?BB>A>:;7;8>@7?B<@BB<9<<AB>>??>>CCC?B@A;==39?B;;;05;>>D<A?C:
@N9IO0:00809:06051
TACGGAGGGTGCGAGCGTTGTCCGGAATCACTGGGCGTAAAGGGCGCGTAGGCGGCCCGGTAAGTAGGGGGTGAAATCTTGCGGCTCAACCGCAAGGCTGCCTCCTAGACTGCCAGCTCGAGCACAGTAGAGGCAGGTGGAATTCCCGGTGTAGCGGTGGAATGCGTAGAGATCGGGAAGAACATCAGTGGCGAAGGCGGCCTGCTGGGCTGTTGCTGACGCTGAGGCGCGACAGCGTGGGGAGCAAACAGG
+
@BBB>B@B<@@@BAC@?@?BBB?CBE?@@CCDDD>ABBCC>CB=BCBBBBB=B@;?A6A<@B=B><;;;;.;CCE=BCC>A@C@CDBB@C@CBB9<9<:5504?:>??A<544743333333==?=?@@@@B@BBB@DEAD>@=@E?M@BBBBBCB?BB>A>AC??@@?@@@@@AE;A=A@@BBBBBBDCACCD@C@BMAG@CCCCCF>AABC?BAB;96BBC;;<?BBBBBCA@@BAAAA8@@ADB<A@@9
@N9IO0:00811:06010
TACGTAGGGAGCAAGCGTTGTTCGGATTTACTGGGCGTAAAGGGCGCGTAGGCGGCGCGGTAAGTCAGCTGTGAAATCTCCGAGCTTAACTCGGAACGGCCAGCTGATACTGCAGTGCTAGAGTGCAGAAGGGGCAATCGGAATTCTTGGTGTAGCGGTGAAATGCGTAGATATCAAGAGGAACACCTGAGGTGAAGACGGGTTGCTGGGCTGACACTGACGCTGAGGCGCGAAAGCCAGGGGAGCAAACGGG
+
BCBBBCCD>9;;@<@BBB?BB=BB5;;;/<A;;;0;@>@@:AC=BBCCCCCA@@=@A@B?BB?BBB9;9BBA@@C<???B??9:9C=@=ABAA>A?@?<?????AA@BA@@@9::@AAAAAAA;;;A@A;@@@7@B=A@@<@;A=BB?C?BACCIHCACGCC@ABACB;;;@@@A@?@@B=?=?CA;@@9:5:AA=AC???9@<@??AA<ABBBAAA?@@?::9=?@6;;B@??6:928888-7;==A;BBB<
@N9IO0:00769:06098
TACAGAGGGTGCTAGCGTTGTTCGGAATCATTGGGCGTAAAGGGCGTGTAGGCGGTCTGTTAAGTCATGTGTGAAATCCCTCGGCTCAACCGGGGAAGGACGCATGAAACTGACAAGCTAGAGTACCAAAAGAGGGGGGTGGAATTCCCGGTGTAGCGGTGAAATGCGTAGATATCGGGAGGAACACCGGTGGCGAAGGCGGCCCCCTGGTTGGATACTGACGCTGAGACGCGAAAAGCGTGGGGAG
+
>;=<<<C>7;989?888:18>?AA?B@CCAC=@?8:4///(/:19/0/:;:400)/9777)4.4:555;959;990;;;3;<<497//)/)/;;+;)/,/:9::=554)444:44.5:===;9554.444&444;:;:%44.4:@9@@9@=AAAA@:3-3338(33333:99///::;2;;/446<<8>7::68332849<-7989)3;7<7=8=3373399=;<8@:=>>87999&87<:877(3;
@N9IO0:00783:06072
TACGTAGGGGGCAAGCGTTGTCCGGAATCATTGGGCGTAAAGAGCGTGTAGGCGGTCCGGTAAGTCGGTTGTGAAAGTCAAGGGCTTAACCCTTGAAAGCCGACCGATACTGTCGGACTAGAGTCCGGAAGAGGCGAGTGGAATTCCTGGTGTAGCGGTGAAATGCGCAGATATCAGGAGGAACACCGATGGCGAAGGCAGCTCGCTGGGACGGTACTGGACGCTGAGACGCGAAAAGCGTGGGGAGCAAAACAG
+
:;9:>??>>>,90)/;/0)/7927)/)55::.55)5<///)//////:<5:69>9==@>@=E799@@9@654<><)554429:)4439.55)565//)/9)//949///<666<<8<<<<=5555.5.549;<9==;///7:69)/)/7177><;::7;::;/433::333333/694//+/6;;;5<;33.377,3.388<:::;998(225.577..(..55772559?@:999&4499444&444444&/88
@N9IO0:00809:06069
TACGTAGGGGGCGAACGTTGTCCGGATTTATTGGGCGTAAAGAGCTCGTAGGCGGCTCAGCAAGTCGGCCGTGAAAGTCCGGGGCTCAACCCCGGGATGCCGGTCGATACTGCTGTGGCTAGGGTCCGGGTAGAGGAGAGTGGAATTCCCGGTGTAGCGGTGAAATGCGCAGATATCGGGAGGAACACCAGTAGCGAAGGCGGCTCTCTGGGCCGGTACCGACGCTGAGGAGCGAAAGCTAGGGGAGCGAACAGG
+
AA@@>@>@>>,@@@=;;;49<>:C9CCC>CD<HD>@BBC@7@66:>===<<8<<8@AC@@AC?BCCC?C?@A??949;;8===1<AAC?DFF:@?<@BBB>A?BBA?AA@;:::@??8=@:99,9A193,399>C@BBBBBB>A>B?BB>B>A:555=@<@@@B3:8:96825255555,58193<@@<>>>>=;@>3;35;5;=<===>?5=5;5;;;:===898AAA5;888==3;@BBBBB5;;BCC?A@A?
@N9IO0:00809:06096
AACCAGCACCTCAAGTGGTCAGGAGGATTATTGGGCCTAAAGCATCCGTAGCCGGCTCTGCAAGTTTTCGGTTAAATCCACTTGCTCAACAAATGGGCTGCCGAAAATACTACATAGCTAGGGAGTGGGAGAGGTAGACGGTATTCGGTAGGAAGGGGTAAAAATCCTTTGATCTATTGAGGACCACCTATGGCGAAGGCAGTCTACCAGAACACGTTCGACGTGAGGGATGAAAGCTGGGGGAGCAAACCGG
+
;.;4:?@AC?CBB>@@D?CCCD?<<6<B4;<@CD>D:;;C9;;BCC=;;;@A5;4;:;@?@?789DD:BB?B@BB<AA>AAA=;;;AA=ABB=BCG=A;;;5;@@@3;;;<;;@AAAAAA@@8@A;;<0;BBB@CCCDFKBD@@=@A>AAAAD@EGE3<;;;;);929B8@;@<;@?;:??8@@<AA?A@@?2888176=?AA@@??:===8=>>992979797<;;;3<@<B=6B@<;AAA.>::9;1;394
@N9IO0:00790:06140
TACGGAGGGGGCTAGCGTTGTTCGGAATTACTGGGCGTAAAGGGCGCGCAGGCGGCTGCTCAAGTCAGGCGTGAAAGGCCTGGGCTCAACCCGGGAATTGCGCTTGAGACTGGGCTGGCTTGAGTGCGGGAGAGGATGGTGGAATTCCCAGTGTAGAGGTGAAATTCGTAGATATTGGGAAGAACACCGGTGGCGAAGGCGGCCATCTGGACCGCAACTGACGCTGAGGCGCGAAAAGCGTGGGGAGCAAACA
+
A@AA=AAAAA0ABCCBBC?BB@CC@B?B?B@@@@:@BBCC=CC=;;;:;>A9;;2;;;;CBB=@ABBB>AAABCC>C?B?;;;,;0/0)/0)//)/)/)//>00)/=@>>@A;1?;;5;C7A;;==?;85873328;;-332=9=299)55:44444439<BB<B@CB?;;=@?:*00+0*/61///6:6::58<<.56;@>@=@@@@@:@A6:9:;>@@?@??=999:>@@;;;;&999;;;;&44559095
@N9IO0:00792:06156
TACAGAGGGTGCGAGCGTTAATCGGAATTACTGGGCGTAAAGCGTGCGTAGGTGGTTGATTAAGCTGGATGTGAAAGCCCCGGGCTTAACCTGGGAACTGCATTCAGGACTGGTTAACTTGAGTCTGGGAGAGGGTGGTGGAATTTCCGGTGTAGCGGTGAAATGCGTAGATATCGGAAGGAACATCAGTGGCGAAGGCGACCGCCTGGCCTAAGACTGACACTGAGGCACGAAAGCGTGGGGAGCAAACAGG
+
@BB<;;CG?CCBC@?898293:=B;@4965BCDG>??@ED:?999A???AA?@@=@=@@B;?5:7<<29:@>?@@/99>=2=A;AA?A=@=???9?>AAAAA@??;;4;@?@>A>B>@A@AAA;;;@G0;;;;;/:?=?B?B=BA:>;=><8.....(/===5?BBC888ABAABB@B>A>A=@??CCCCC=??A3;5:8<<8<=;>>9?=>?9?>>=>>80000//)/:434=08883333&3333:188:5
@N9IO0:00806:06151
TACGTAGGGTGCGAGCGTTAATCGGAATTACTGGGCGTAAAGTGTGCGCAGGTGGCCGCGCAAGTCGAGTGTGAAAGCCCCGGGCTTAACTTGGGAATTGCGCTCGAAACTACGTGGCTAGAGTGTGGCAGAGGAAGGTGGAATTCCACGTGTAGCGGTGAAATGCGTAGAGATGTGGAGGAACACCGATGGCGAAGGCAGCCTTCTGGGCCAACACTGACGCTCATGCACGAAAGCGTGGGGAGCAAACAGG
+
CBCCBCCC>9:9CBBBBBBIACCC@D@C@CCCCD>ECCDF>BAA@BBBB@@=::6;>@?;:;?BBDABABBCCCC;:9::*9@9BC?B?BC?BB>B@C>BAAAC=B==6=<B@BBB@CBCCBBBAAA=@@>;=382:=??9BAIACBDCCCBBBD?C@BBCF?BAAC>B@BBB969D29;5;2;BA?CCCCACBB?B=AACC=A=@;;;0;.9<A?@AA@BAA@5559555::<1:CB;;;;&5499=6>>C=
@N9IO0:00807:06154
TACGAAGGGTGCAAACGTTGCTCGGAATCATTGGGCGTAAAGCGCACGTAGGCGGCTTCGAAAGTCGGATGTGAAATCCCTCGGCTCAACCGAGGACGTGCATCCGAAACTTCGAGGCTTGAGTACAGAAGAGGATCGCGGAATTCCCGGTGTAGAGGTGAAATTCGTAGATATCGGGAGGAACACCAGTGGCGAAGGCGGCGATCTGGGCTGATACTGACGCTGAGGTGCGAAAGCGTGGGGAGCAAACAGG
+
ABC@?;@B=@@ACH>A@@>ABBBB>B=@BAA?BC8CEEEC7;9@?C;99@=;8:04;8;BD>455@@5:A<@;<?8>C@6C>B:DCCB:>:AAA@CBCCBBBBB@BCC>BB?BBBB?AA?AAAABCBBB@BCC?@@BCBA?B=@>AB=B?@@@C@@@@CCBC=B?BB@@@@BBBCCC=@A=A>ACK?BCCC@B@@=@@@@=AAABB:;;0;AAABCBBBBBCCBBCB?BAAA@@:@@A@BBB9BBBBC>??@=
@N9IO0:00778:06188
TACGGAGGGCGCAAGCGTTGTTCGGAATCACTGGGCGTAAAGCGCGTGTAGGCGGCCGGGCAAGTCGGATGTGAAAGCCCGAGGCTCAACCTCGGAACTGCATTCGAAACTGCTCGGCTCGAGTCCCGGAGAGGGTGGCGGAATTCCCGGTGTAGGGGTGAAATCCGTAGATATCGGGAGGAACACCAGTGGCGAAGGCGGCCACCTGGACGGTGACTGACGCTGAGACGCGAAAGCGTGGGGAGCAAACAGG
+
BBBB>A@B9;;9A@BDBC@CCACB>B:;;BCCBG?;;;@?3;;A;=>@B;;2;:.5.5:19;9=:?A<?:8:55C;<<;40/0)/9@@:@=CBB?B@D;;;::49B?A9A98:??@??@@@;9:99,459444;2<<8<>9=7=166058;;595990;<=@6::6:///;;878::+557<9<==:=>9969:;)/)/0*06;>?BA7::A>ABBBBBBBBBB????<@@;;:-9:::;<<.<?@@@8@A@<
@N9IO0:00797:06174
TACGTAGGGTGCAAGCGTTAATCGGAATACTGGGCGTAAAGCGTGCGCAGGCGGTGATGTAAGACAGGTGTGAAATCCCCGGGCTTAACCTGGGAACTGCATTTGTGACTGCATCGCTGGAGTGCGGCAGAGGGGGATGGAATTCCGCGTGTAGCAGTGAAATGCGTAGATATGCGGAGGAACACCGATGGCGAAGGCAATCCCCTGGGCCTGCACTGACGCTCATGCACGAAAGCGTGGGGAGCAAACAGG
+
CCCCCCCG=9;:B?AAAB=@?ACFAC:;<@@AC=A@@BB:ABBBBBDCAA>AC>CBBBCCC?;;:??;@AABCB=BBBB9BB>BB>A=A@BBD7?9?:99@@C>CCCDBBB@==BBCBB>AABBBC=@@@@CCCC3AAA?B?B@CAC@A@AA@@@BBCBCC?AAACAAABBAA@@>=@@;@;?AA;@@@@=@AA?B=AB?A@CC8@@@;@>AABBA@@@;:;@@@<@??:99D9A??9999-9<=<=7????
@N9IO0:00805:06170
TACAGAGGGTGCGAGCGTTAATCGGAATTACTGGGCGTAAAGCGCACGTAGGTGGCGACGTAAGTCGGGTGTGAAAGCCCCGGGCTCAACCTGGGAATTGCATTCGAGACTGCATTGCTGGAGTACGGAAGAGGAGGGCGGAATTCCCGGTGTAGCGGTGAAATGCGTAGATATCGGGAGGAACATCAGTGGCGAAGGCGGCCCTCTGGTCCAGTACTGACACTCAAGTGCGAAAGCGTGGGGAGCAAACAGG
+
BCCBBBCC=BCBA??88839=>AA?C?B?CBBBD>?>>??7????AA?@@B?BC?BBBABBG?AABBC<BBBBAE<??CC:DD=???A?C?CAB>B>B=????<?@@??CCCCCB>BBBB>?=AA8879>BAC?ABD>BB@C>A>AF=C@CBB??996:AAA<BBACBBBBB@@@AC=;;5;?;<;A@BCC;;;C@C=@@=AB=BDEL@CBABBBCAA;;;CBC;;7;AAA@@@;@BACDDC<CBCBM>AB@=
@N9IO0:00765:06215
TACGAAGGGGGCAAGCGTTGTCGGAATTACTGGCGTAAAGGGCACGTAGGCGGCTTATCAAGTCAGGCGTGAAATTCCCGGGCTCAACCTGGGGGGCTGCGCTTGATACTGATGAGCTTGAATGCGGGAGAGGATAGTGGAATTCCCAGTGTAGAGGTGAAATTCGTAGATATTGGGAAGAACACCGGTGGCGAAGGCGGCTATCTGGCCCGTAATTGACGCTGAGGCGCGAAAGCGTGGGGAGCAAACAGG
+
@?B;;4;;;;*9=375.,),,,,(*(*(,,,-(//5<@;@A6655==AB=AA.594;555.55/7<2700//0,;6?<6@<0555<6;7999999$989999939;4445:99@;56;8=<6666@A;BCCCIDBBBAA=??B?BC=BAAABBB@@>@CCD>E@;;;BDBCBB=AB6:59=<<=?;?=::2:=?9?:@A>BBBBCBA>@@9@@A>A=BAD:;;AAA;@@@;;;0;;BAABB5;;ABB9A;;5
@N9IO0:00766:06235
TACAGAGGGGGCGAGCGTTGTTCGGAATTACTGGGCGTAAAGGGCGCGTAGGCGGCCTGCTAAGTCGAACGTGAAATCCCTGGGCTCAACCCAGGAACTGCGTCCGATACTGGTTGGCTTGAATCCGGGAGAGGGATGTGGAATTCCAGGTGTAGCGGTGAAATGCGTAGATATCTGGAGGAACACCGGTGGCGAAGGCGACATCCTGGACCGGCATTGACGCTGAGGCGCGAAAGCCAGGGGAGCAAAGCGG
+
DC@@A@BBBB5BB@A@AAAFDACC@C@D?BBCCC=9:9CC>CH?CCCBBBC?9999>BBBBB?AABBB=;<;CCI>CBC>DCD?BA@B=@?;@B>A>BAAACCC?CBCAAAB@C=B?;;.4934944:1:::@@9>@@;<9<:C@D>9:5898;?@@<@ABB<BB;;;AAB;::AAC>BB?A?AAA?C?AA=@BB?B@DCCBBBB?BB=9;69=@BC?@@AC@??@?8;??9::.95.4<><+:9:94)44;;
@N9IO0:00770:06220
TACGGAGGGTGCGAGCGTTGTCCGGAATCACTGGGCGTAAAGGGCGCGTAGGCGGTTCGGTAAGTCGTTGGTGAAATCCCGGGGCTCAACCCCGGGGCTGCCGACGAAACTGCCGGGCTGGAGGCCGGTAGAGGCAGATGGAATTCCCGGTGTAGCGGTGGAATGCGTAGAGATCGGGAAGAACACCAGTGGCGAAGGCGGTCTGCTGGGCCGGTCCTGACGCTGAGGCGCGAAAGCGTGGGGAGCAAACAGG
+
AAAD=;9;4;>@@@@::;?BCCFDAC=BBCCCED?BBBBB=BD>BBBBCDD@AA?AACCADC@CCCCC?B?DCCD<?@E<B@B6@AAB?BDD8@@?8@AAA7AA@AAB=DBBC=AA:??A<>?17,7,3=@9:598<CCE?D6@6:=5:6:<;<???<?C?C?BB?@?AA@???==9196;;8AAA=A@:A=ABB?B@BB>@@>;?AAB=B@D@ED?@CCCBBBBBA=@BA;;;0;?C??>@4>>@DD=ACB=
@N9IO0:00775:06239
GACAGAGGGGGCAAGCGTTGCTCGGAATTACTGGGCGTAAAGGGCGCGTAGGCGGGATGGCAAGTCGGTCGTGAAATCCTTCGGCTCAACCGAAGAACGTCGATCGATACTGCTGTTCTAGAGGATTGCAGAGGAGACTGGAATTCCCGGTGTAGCGGTGAAATGTGTAGAGATCGGGAGGAACACCGGTGGCGAAGGCGGGTCTCTGGGCAATTCCTGACGCTGAGGCGCGAAAGCGTGGGGAGCAAACGGG
+
@????;9999*;@9@@@@>ABBAA=B=C?BBB@@8@B>@@:@C;AA;5<@@=@BC<:;:=@@<@@CG@CCBBBBD<@A698:@>AA@A>A>AD@CB?CBBBCAAA???AAAAAAAA=@@????9=>:@@A@BA?8::AAA4:39:?<8??:98BBBB@BBBB>BC>??BBA?<>:9:(371=2?AC?C?:91:@A<A?BDD>@:::BBD:>=:=/6/8:::::;=;;5;CA>99.66./.;;.;;=A=1??A5
@N9IO0:00792:06215
TACGGAGGGCGCAAGCGTTGCTCGGAATACTGGGCGTAAAGCGCGTGCAGGCGGTCGAGCAAGTCGGTTGTGAAATCCCCAGGCTCAACCTGGGAACTGCATCCGAAACTGCTCGGCTAGAGTCCCGGAGAGGGAGGCGGAACTCCCAGTGTAGGGGTGAAATCCGTAGATATTGGGAAGAACACCGGCGGCGAAAGCGGCCTCCTGGACGGTGACTGACGCTGAGACGCGAAAGCGTGGGGAGCAAACAG
+
CCCC@@@@;9:;B?B@AA@BBCCC@E9;:@99;0<9;DD:B<B@?B;;9@7?<669<<<<A9<<<;6;7555==5@@??*77,799>6>9897)718337==?<@CC=D?????@<A@??@AAAA9A:@;;;C;<<4;43<38:;=6=BBDCB@==,559:)55166<<;;;?6?A,9.6@:;::;@;;;4;;;;0;BC?C@BB@EE?@@C?;;;:BBCABAAAAAA@BA>?@<@><<B;;/<8A@:3@9=
@N9IO0:00796:06252
TACGGAGGGCGCGAGCGTTGTTCGGAATCATTGGGCGTAAAGCGCGTGTAGGCGGCTTGGTAAGTCGAGTGTGAAAGCCCGGGGCTCAACCCCGGAAGGTCGCTCGAAACTGCCTCGCTCGAGTCCCGGAGAGGAAGGCGGAATTCCCGGTGTAGAGGTGAAATTCGTAGATATCGGGAGGAACACCAGCGGCGAAGGCGGCCTTCTGGACGGTGACTGACGCTGAGACGCGAAAGCGTGGGGAGCAAAACAGG
+
@@DG@BBB=;:9@:;9@@>AB?BE?B>BA@@>BA=?A>>?;@BBB@@ABB@=AA9AC;C:BB<BBCBBC@@@BC>6??=6A>>/@<5;59<=+=2?;?=BCBCCAAAC<A????BBCCBBA;;;@@;@?CCBB@CACGGD@B?B@BB=B?AAABA;;8;BDE>C@BCCB@@@;:::9/9=:=;=8919@@?;==@:=:0/(/0:1;BB?BBBABBBABBCCBBABAB@ABA@@?9????@AA2@?:999&9<<5
@N9IO0:00767:06260
TACGAAGGTGGCGAATGTTGCTCGGATTCACTGGGCGTAAAGCGTCGGTAGGAGGCTGTTTAAGTTAGGTGTGAAAGCCCCCGCGCTCAACGTGGGAATTGCACTTAAAACTAGACGGCTAGAAGGTAAGAGAGGATGGCGGAATATCCGGTGTAGAGGTAAAAATTCATAGATATCGGATGGAACACCCATGGCGAAGGCAGCTATCTGGCTTACTCTTGACTCTGAGCGACGACAGCGTGGGGAGCAAACAGG
+
A@><;+0*0:::<A7BBB:=;<AH;HFAAAAAB;3;@<A@:@?@@CB?A@@:??;?;;;?6:.5;;@@=A??@>:137333$388>AAB?AAA@=6B9B9<<=BC4:9945<;<BAA=ABA;;5<2;A=BCCCC?BBB?CC?C@CCCJ@C@CCCAA@B>;;;;;';6B:BCD>=CBBB?BCB@B@BABB=BCC@CBB=@<@BBB<<<>00,0@;@;BBB;::BBBAA;9:94;454>>>>>AAB6855<<4;AB8
@N9IO0:00772:06294
GACGGAGGGTGCTAGCGTTGTTCGGAATCACTGGGCGTAAAGGGCGCGTAGGCGGCTTTGGCAGTCGGCTTTGTGAAAGCCCGGGGCTCAACCCCGGAGGTGCGGCCGAGACACCAAGGCTGGAGGCCGGAAGAGGAGGGTGGAATACCCAGTGTAGAGGTGAAATTCGTAGATATTGGGTGGAACACCGGTGGCGAAAGCGGCTCTCTGGTCCGGACCTGACGCTGAGGCGCGAAAGCGTGGGGAGCAAACAGG
+
@@BB@BBC=@@@CBBBAB?BB?BC?C@CCCCCGG>@@@@A=@FGCCBC@@@?@@=A@B;A?BBCC@@<@CB:@?BBB=BBD>BBB:B@@@?BCB:B?BB<:999382?@::9B<6?/8.;9=::;.9:?=@@CBC?CCC<B@9?9AAAA;AAA@@@A994:>>>;A<@@A@AABBB?CB=A;5858=B8C?CC?BAA:588B>@>>><<A2770827<<=;;:778>???BBDBBB=B9:9@@@6@A@@A=A@@?
@N9IO0:00777:06275
TACGTAGGGAGCGAGGCGTTGTTCGGATTTACTGGGGCGTAAAAGGCGCGCGTAGGCGGTCTGGTAAGTCGGGTGTGAAAGCCCTCGGCTCAAACCGGAGGATACCGCGCCCGAAACTGCCAGCTCGAGTCTAGGAGAGGAGAGCGGAATTCCCAGTGTAGCGGTGAAATGCGTAGATATTGGGAGGAACACCGGTGGCGAAGGCGGCTCTCTGGACTAGTACTGACGCTGAGGCGCGAAAAGCTAGGGGAGCAAACGGG
+
,,,--,,6(,,,,--(-7:5:<8<;.59@,555555&/7////'/)/:7755559544.4444.493788::+///699/---(-//)/////(3,3-38-3333-38:99,3/:(---,(,,,,---////7;6:AAC?BABBCC?B?B>BB<B==BB@A>A4@833(337BBBBB@@B?B?6BC?B?AAA>@=AB=BBB?B@BB?BAAAABB@BBCCBAAA???AA@??@A;=>@9999&:8877;=0;=;;A9;::9
@N9IO0:00784:06304
TACAGAGGGGGCAAGCGTTATTCGGAATTATTGGGCGTAAAGGGCGCGTAGGCGGCCATTCAAGTGGGAGGTGAAATCCCTCGGCTCAACCGAGGAGCTGCCCCCCAAACTGAAGGGCTTGAGTCCGGGAGAGGTGAGTGGAATTCCCAGTGTAGCGGTGAAATGCGTAGATATTGGGAGGAACACCAGTGGCGAAGGCGGCTCACTGGACCGGCACTGACGCTGAGGCGCGAAAAGCGTGGGGAGCAAACGG
+
CCCCC@@@@A0@@=B>@@;?B?AB???C?AC:>=5>@??@9?@:@AABAEE@??=??BB@BB@BBBD>BB?AAAE@DDD<A@C@CA@D@G@CBB?;:;8888787%3;0;<?=8AA5BC?BBBBB?BB<A@@@?ABBCCC@C@G@CC;;;AD@@ABB?B;;;6;ABBBBCBBBC@CD>AA>A?BCC@A?@@6;:A:?=::49?>@>BB?BB<B=@?AAAACDBB=<;>BCA;;;;&;>>>=>>0>=@@@4995
@N9IO0:00791:06269
TACGAAGGGGGCAAGCGTTGTTCGGAATTACTGGGCGTAAAGGGCGCGTAGGCGGCTTATCAAGTCAGGCGTGAAATTCCCGGGCTCAACCTGGGGGCTGCGCTTGATACTGGTTGGCTTGAATGCGGGAGAGGATAGTGGAATTCCCAGTGTAGAGGTGAAATTCGTAGATATTGGGAAGAACACCGGTGGCGAAGGCGGCTATCTGGCCCGTGATTGACGCTGAGGCGCGAAAGCGTGGGGAGCAAACAGG
+
@AA;:4;@@@,AA:@@B@?CC@CD;C@CADECCC?FCCCC<@@;@;>AA@@<:;7<C?CBBC=@?CAD8>??ABB<A?AB<AB>AAAB@CACCDDD1;;BCAAB?AAAAAAB?B@C>AA@BC?BA>><3=?>>9>ABBBB?B>B@BD599999AAAA?BCCB>B?999BAAB@@:@A7?688/8:;3;=AA:;;:08/65-555779A;??9?@>==8889==<??A=B>>>BF8=AB>>AA6A>>>A:=<<:
@N9IO0:00791:06309
TACGGAGGGTGCGAGCGTTGTCCGGAATCACTGGGCGTAAAGGGCGCGTAGGCGGTTCGTTAAGTCGTTGGTGAAATCCCGGGGCTCAACTCCGGGGCTGCCGACGAGACTGGCGGGCTCGAGCACGGTAGAGGCAGATGGAATTCCCGGTGTAGCGGTGGAATGCGTAGATATCGGGAAGAACACCAGTGGCGAAGGCGTTCTGCTGGGCCGTTGCTGACGCTGAGGCGCGACAGCGTGGGGAGCAAACAGG
+
@@AB<A@C=;:9BBB@@B=ABB?B=B=@ACCCCD@AAABB>BD>AAACB@@;?@;A?CDDAC@CCBBB@C@CDDC=CCC<AAA9@BDE?AAD<@@@8@@BB<?:BCCCBBBC=:::.989998@AAA?C?????BBCBBB?C?B?BE=A>BC@?>BB>AA=A<=?@@999A@@@@CD>C@BB@BBB@BA@@;@@A>B>BCC?CBCBCBC=A>BC?BBBA@?@@???A?AABA@ABB@@@CCC;BABDD<9::;
@N9IO0:00795:06271
TACGAAGGGAGCGAGCGTTATTCGGAATCACTGGGCTTAAAGCGTGCGTAGGCGGATTTATAAGTCAGAAGTGAAAGCCCGGGGCTCAACCTCGGAATTGCTTTTGAGACTGTAAATCTAGAATTCGGTAGAGGTTAGTGGAATGTCCAGTGTAGAGGTGAAATTCGCAGATATTGGACGGAACACCAGTGGCGAAGGCGACTAACTGGGCCGAAATTGACGCTGAGGTACGAAAGCGTGGGTAGCAAACAGG
+
@@A@>:>A9;;;AAA@AB>BD@CIAD?A@BBBBB8@@:>>6BAA;;;BACC@AB<BCC=BBB?BBBA@@?BBCCD>CCC>CED:BBBB?B@CCC?C@B>ABBAA9A@@?999ACD>:99@??9=:==5<===;6=5>@BB?B?AA@>1856:69<==6<<AA:A@CBBBCCCCC?B?9::6:6:DA:??@@<?B@393:@>=9:39?@@;A?A@A9@<@999??=>=299=>>>;????CC=BBCBED<;;;?
@N9IO0:00805:06290
TACGGAGGGTGCAAACGTTGCTCGGAATCATTGGGCGTAAAGCGCACGTAGGCGGTTCGTTAAGTCGGATGTGAAAGCCCTGGGCTCAACCCAGGAAGAGCATTCGAAACTGGCGGACTAGAGTATGGAAGAGGGTCGCGGAATTCCCGGTGTAGAGGTGAAATTCGTAGATATCGGGAGGAACACCAGTGGCGAAGGCGGCGACCTGGGCCAATACTGACGCTGAGGTGCGAAAGCGTGGGGAGCAAACAGG
+
BBCD@CBC=AA>@@:@@@>BAAACAC?AAAA7AA4=====/8739@99::A=C?8A7B>80505>@C9BBB<<<<45;5/4A=4@ABE9>>4=B9>7@@AABB:CCC>8DBC@BC@BCCCCBBCCCC@C@DFCE?CBB@B>B>B>AB=D@CCDAA@@>@CBC>C@CDDBAAAA@@@A9@A=A=????BBBB8??<8=5<;6<BBB?BBC>B595:A@@=??:99@AA???@BBB=AA@@@@?2??;;<0;@@=
@N9IO0:00805:06302
TACGTAGGGTGCGAGCGTTAATCGGAATTACTGGGCGTAAAGTGTGCGCAGGTGGCCGCGCAAGTCGAGTGTGAAATCCCCGGGCTTAACTTGGGAATTGCGCTCGAAACTACGTGGCTAGAGTGTGGCAGAGGGAGGTGGAATTCCGACGTGTAGCGGTGAAATGCGTAGAGATGTGGAGGACACCAATGGCGAAGGCAGCCTCCTGGGCCAAACACTGACACTCATGCACGAAAGCGTGGGGAGCAAACAGG
+
@?@>>;;;04559:::55.549994959455///)////<3<:::;665<:5::.4.499995:444455;<<?B90000+0;30.(-(-8(--(-(-(-6898:<==6>483339,777399=8<>2777333(33,33,/494>,//::9999=;;5;;;=6@@@;===666<<:9368(----02(-/)//:2749::<7;;:=><2<.55)555::55555555555599909:555<<0<666@8===7
@N9IO0:00813:06264
TACGGAGGGTGCAAGCGTTGTTCGGAATACTGGGCGTAAAGCGCGTGCAGGCGCCGATTAAGTCCGGTGTGAAAGCCCGGGGCTCACCCCCGGGAAGTGCGCCTGGAAACTGATCGGCTAGAGTACGGGAGAGGGAAGCGGAATTCCTGGTGTAGCGGTGAAATGCGTAGATATCAGGAGGAACACCGGCGGCGAAGGCGGCTTCCTGGACCGATACTGACGCTGAGACGCGAAAGCGTGGGGAGCAAACAGG
+
BBDE@B@A8@@@@=AAAA>BB>BC?A=:::AAA9?::9>6?@@@@@@BAA=9;48499;B;@@B?B?BAACCC>BAD>JFJ<CCB;0000*00*/)/0/---(-/)//)/779:AB9@9955;;;;?@4999AD=C<;;B?B<A<@=;;49=9;;@@:BAAA=@AACAA@BB@@@?A8::?A;?;;5;=@A<@@=<?;8929?8=;?@?AA=A???@AAAA@@@AAACA@@???6?@@@BBC:@@@AD<@@@>
@N9IO0:00770:06355
TACGGAGGGGGCGAGCGTTGTTCGGAATCACTGGGTGTAAAGGGTGCGTAGGCGGTCCGTTAAGTCTGATGTGAAAGCCCTGGGCTCAACTCAGGAATTGCATTGGAAACTGGCGGGCTCAAGAGTACCGGAGAGGGAAGCGGAATTCCTGGTGTAGCGGTGAAATGCGTAGATACCAGGAGGAACACCGGTGGCGAAGGCGGTTTCCTGGCCGATGTACTGACGCTGAGGCACGAA
+
BBAA:;:;;;*;B?A@@@<AB@CCGD@BBBBBCC=CCABC;@@:AC=BBCIACC@BB@CC?C@CBCCCFC@A===7<;@7GC@6BCGD:CD>BC>A=A6:;<B9A:>>7<<A@DBB>BCBC?BBACEE@C?BBBBC>C?CAB?A;?392:?=A@@@@BB?BCCC=BBCCBBABBCC@AB?BF=A>ABB?C=AA;??B?B?BB?BB=B?CB<@=@000;;/33333377852665333
@N9IO0:00774:06334
AACCAGCACCTCAAGTGGTCAGGAGGGTTATTGGGCCTAAAGCATCCGTAGCCGGCTTTGTAAGTTTTCGGTTAAATCTATATGCTCAACATATGGGCTGCCGGGAATACTGCACAGCTAGGGAGTGGGAGAGGTAGACGGTACTCCGTAGGAAGGGGTAAAATCCTTTGATCTATGGATGACCACCTGTGGCGAAGGCGGTCTACCAGAACACGTCCGACGGTGAGGGATGAAAGCTGGGGGAGCAAACCGG
+
C;C?@BACG@BBDADCC?BBCC>BBC>C@CG:B=6@59><39;9DD@EB@AA@B?ACG<@@A=@@@@2?<6<;<<898859;5555>A9:99BBBD>??BB@CC>B?BA::::@@@@@@:::/9@@AA=AABC@CC@@@A>A@;;;?A::9<A<AAA0A;;9+9:.55)5:::<C>B9AB:;:ACB>BB;;5000+08<<8>7>;@8@>;49::5545:;54.4<444(48444(4944444$4988808595
@N9IO0:00781:06313
TACGGGGGGGGCAAGCGTTGTTCGGAATCATTGGGCGTAAAGGGCGCGTAGGCGGTGCCGTAAGTCTGGTGTGAAATCCCCGAGCTTAACTCGGGTCCCGCGCCAGAGACTGCGGTGCTCGAGTGTGGGAGAGGAGAGTGGAATTCCCGGTGTAGCGGTGAAATGCGTAGATATCGGGAGGAACACCCGTGGCGAAGGCGGCTCTCTGGACCACTACTGACGCTGAGGCGCGAAAAGCCGGGGGAGCAAACAGG
+
@A@@@@@@@@"@A>A@A@ABC@CC@B@BBA@;>@6??@AA<BC<BBCBBAF<@@<ABB=BBB?BCC;99:B@BCC7;;@A7ABBBC>A=@ACBA9;<<0<ABB?BDCBA@@A@@;:;;AAABBAAA@@9@?::5:@?ADC?B>A>AB=B?BBAAA??<?BBB=AA???A@@>??:::.:@<@?ABAA=A;;6;AC=C=A@:???A?=A9@?6:;ABB999:9?>595;>>@====+=9.595:$9555909:<4
@N9IO0:00783:06355
GACGTAGGATGCAAGCGTTGTCCGGATTTATTGGGCGTAAAGAGTTCGTAGGCGGTTCGTTAAGTCTGGTGTTAAAGATCGGGGCTCAACCCTGGGAGTGCACTGGATACTGGCGGACTGGAGTATGGTAGAGGCGAGTGGAATTCCCAGTGTAGCGGTGAAATGCGTAGATATTGGGAAGAACACCGGTGGCGCAAGCGACTCGCTGGGCCATTACTGACGCTGAGGAACGAAAGCTAGGGGAGCGAATGGG
+
BBCBB00,00/0>;>0;:?BCC@C?BBB=BB@CE@@AABB=B@A@@AAABB?;;6;@AAAADACCCCC@CCC?B@:A??@@CC;BBCB@CC>BBE>CCA@@CC@@=?CBBBB?BB@B@AA?BBBBBB@C??<>9>>>?@@=@<@<?@:@A>?>AA??<?ACB;;;;A@BBBBDC4;<.:.5:6@BE?D=;;25<<D8BBDBBBBBB;;;0;.446<==?@@AA@@@A=>;>999/9878?BA6A@B@A>ABB=
@N9IO0:00785:06350
TACAGAGGGGGCCAGCGTTATTCGGAATTATTGGGCGTAAAGGGCGCGTAGGCGGCCCTGCGTGTCTTCCGTGAAATCCCTCGGCTCAACTGAGGACGTGCGGAAGAAACTGCGGGGCTCGAGTCCGGGAGAGGGGGGTGGAATTCCCAGTGTAGCGGTGGAAATGCGTAGATATTGGGAGGAACACCGGTGGCGAAGGCGGCCCCCTGGACCGGTACTGACGCCTGAGGCGCGAAAGCGTGGGGAGCAAACGG
+
@@?;:;@AA@2A@@@ACB@CC<AA>@=@=AA>AA:@:::A:@C>AAABBB@;00+00,0;=>0897@:@:?@@?<;A@@8@9:6;?BB9C<965.59555<@9@?BAB5@==;:::&99:=====<@L=@;;>====$=B6B;A?BC>ABICCB@<<*00)/;1///595/////4::3;;6=9>>>:B7AAACCC7;7;<8<=>=*;;0558=:===<:99//)//77274444;09444:::+<::::1877
@N9IO0:00795:06358
TACGAAGGGAGCTAGCGTTGTTCGGAATCACTGGGCGTAAAGCGCACGTAGGCGGATGTGTCAGTCAGGGGTGAAATCCCGGAGCTCAACTTCGGAACTGCCTCTGATACAGCACGTCTTGAGTCCGGAAGAGGTGGGTGGAATTCCTAGTGTAGAGGTGAAATTCGTAGATATTAGGAAGAACACCGGTGGCGAAGGCGCCCACTGGTCCGGTACTGACGCTGAGGTGCGAAAGCGTGGGGAGCAAACAGG
+
CBBCA?BB=@@@C;;:BB@CB?CC@C@CDCCCCC=9;:CB<A@@@C;6;CB@BC<CCCBBAB???CCBCC;BBBD@CCC=A>A@@@@@=AB@AB>B?B;9:5:B???BACBB@@@@<;<059:AB7@7A09;@7?BC>BB?A?B>B?BB=C::>BAA@CBBB>B??=?AAABBB>AA793:@388919/7>:BAC@D>;;5<6AA=B@CC?B=????>???=>@==2>@?@@@,798?A==1BAAB=6CBB7
@N9IO0:00801:06347
TACAGAGGTGGCAAGCGTTGTTCGGAATTACTGGGCGTAAAGGGCGCGTAGGCGGCCATCTAAGTCAGACGTGAAATCCCCCGGCTTAACCTGGGAACTGCGTCTGATACTGGAGGGCTCGAGTTTGGGAGAGGGATGTGGAATTCCAGGTGTAGCGGTGAAATGCGTAGATATCTGGAGGAACACCGGTGGCGAAGGCGGCATCCTGGACCAACACTGACGCTGAGGCGCGAAAAGCTAGGGGAGCAAACGGG
+
ABB@@?C??>:;<6<7996::?BC@D?B?ABBBC=@@>?@8?A<A@@IC@@;9:4;5;BBBB?BBBBAB@@@AAA;@@@@@0@;@B@C@C@DDD=B@BCCAAABAAABBCCC@BBB<@@BBBCBD>CD>BBBBA=A????=A5:7:;@@?AA@A?@@=@CAA=CA???@@??????A>=?4:6:?A=C?BB?A@A=A>@@<@BAC?@A=@A>A@@AABBCA@?@@;<5;A@;;;;&;===AC@;<9:6A7=A@6
@N9IO0:00768:06369
TACGTAGGGTGCGAGCGTTAATCGGAATTACTGGGCGTAAAGTGTGCGCAGGTGGCCGCGCATGTCGAGTGTGAAATCCCCGGGCTTAACTTGGGAATTGCGCTCGAAACTACGTGGCTCGAGTGTGGCAGAGGAAGGTGGAATTCCAGGTGTAGCGGTGAAATGCGTAGAGATCTGGAGGAACACCGATGGCGAAGGCAGCCTTCTGGGCCAACACTGACACTCATGCACGAAAGCGTGGGGAGCAAACAGG
+
?@@@@;;:.;;;BAB@@@;@?BCCAC?B@CCCCC=@?;:;/<;::@CBB@@<@@;@=A@B@@@BBCCAA@@@>??;::::-;G8@A?@=@C?CB>B?C?@@@@@A@@@;@@@>?@@=@@A@AAAAAA@ABAB@<@<=:00*0)05>60979BBBB=CABABB<;;;CBCBBBA;;:>5;=:B@DFL@BBBB=@9?:?6@BDC=A=A@>>8@>B>B;:9@ADDBA@@;9:?9;9A,9:99999+9999;4;993
@N9IO0:00770:06398
TACGGAGGGGCTAGCGTTGTTCGGAATTACTGGGCGTAAAGCGCGCGTAGGCGGCTTGGTAAGTTAGAGGTGAAAGCCCGGGGCTCAACCCCGGAATAGCCTTTAAGACTGCTTCGCTTGAACGTCGGAGAGGTGAGTGGAATTCCGAGTGTAGAGGTGAAATTCGTAGATATTCGGAAGAACACCAGTGGCGAAGGCGGCTCACTGGACGACTGTTGACGCTGAGGTGCGAAAGCGTGGGGAGCAAACAGG
+
@@>>8<;;;.499<@AA?BB@BD@B>A>?:;;A8@B@>>:@AB@BBBCCC?@@=994;@CC?CD>@99:=AABB=BCC>CCC8BABE?DBB8B?B?BBAB=@@=@?BCC@A@A<@@AA7;;?AA@@@@DCAA?CCA?==18399<:=@@@@@@@@@=@ABD<@<??>;>@@AA=AB?B?@@:==><=>AA=?=<4=8;;5;===<:949>>??CAA8:;A???A@@<>==???6=A>>?>>2=;<<<6<=96
@N9IO0:00785:06392
TACGTAGGGTGCGGGCGTTAATCGGAATTACTGGGCGTAAAGCGTGCGCAGGCGCTCCTTAAGTCAGATGTGAAATCCCCGGGCTTAACCTGGGAACTGCGTTTGAAACTGAGGGGCTTGAGTGTGGAAGAGGGGGGTGGAAGTTCCAGGTGTAGCAGTGAAATGCGTAGAGATCTGGAGGAACACCGATGGCGAAGGCAGCCCCCTGGGCTAACACTGACGCTCCATGCACGAAAGCGTGGGGAGCAAACGG
+
CBCCB??>8@A;;;0;;;5;=@<:9<2;29?;;;0:B;;;0;BA:;9B<>>800//:6:<A<A?B@BA@99;;4)4944&48088.:.45?<>8@?A@<;;;>0//;5/0/>>>>1::9===<8882828======&@A6A.3338333.3?=;@?792AA:3;;8>??<>?=922=?B><C?CCGECCBB<C=B<B>BCBCBCB5BBB=C@@<@A@00-----.(--==@A@AC>CABA@@@5:397;1333
@N9IO0:00810:06399
TACGTAGGGTGCAGGCGTTAATCGGAATTACTGGGCGTAAAGCGTGCGCAGGCGCTCCTTAAGTCAGATGTGAAATCCCTGGGCTTAACCTGGGAACTGCGTTTGATACTGAGGAGCTTGAGTGTGGAAGAGGGGGTGGAATTCCAGGTGTAGCAGTGAAATGCGTAGAGATCTGGAGGAACACCGATGGCGAAGGCAGCCCCCTGGGCTAACACTGACGCTCATGCACGAAAGCGTGGGGAGCAAACAGG
+
BA@@@AAA;ABAAA>ABB?CACBB>@695<@;;;0;;:DE>DBBAA>@?>>9>:99<7<=B@BBBB=?;6<B=?8AD>6@;;6;B@C@C?DDD>D?BBC;;;;0:9:@@BAAA;??9:5;A@@@@@<A?CAAAAA.;=2718/88AC?BBBBE;;<BBBB=;;;CBB@@;;;;;;4:>=A=BDC@CCCC@CEGADACECEEDE5BBB<BAA=A;;;@>;444;4;<?>?AAA;A<>9999-9794=7<BB?
@N9IO0:00820:05769
TACGGAGGGCGCGAGCGTTGTTCGGAATCATTGGGCGTAAAGCGCGTGTAGGCGGCTGGGCAAGTCGGATGTGAAAGCCCGGGGCTCAACCCCGGAATTGCATTCGAAACTGCCTGGCTCGAGTCTCGGAGAGGAGGGCGGAATTCCCGGTGTAGAGGTGAAATTCGTAGATATCGGGAGGAACACCAGTGGCGAAGGCGGCCCTCTGGACGATGACTGACGCTGAGATGCGAAAGCGTGGGGAGCAAACAGG
+
@@BB?BBB=;;;B@A;;;?CC@CB>B7;:>@5::1?>9:;0:@@BBCFIII@CA7:59505B>BCCC@CBCBCCC=BBB7BBB:CCBB?BEF;C?B@B78:??=?CAA;:;8::BA=AA?CC?:;;A@=@BBB=AA@>@D@D>@?@C<B>AA@BBAA?BBDD:;:;BAAABAA@@A@6??6;4:A@>BBBC?B::9:?A?8A=7;??@8;=>>?@>=::9;/////6??:?:;;)4:@;;44&4@=@?7BBA9
@N9IO0:00823:05782
TACGGAGGGCGCAAGCGTTGTTCGGAATCATTGGGCGTAAAGCGCGTGTAGGCGGTTTGGTAAGTCGGGTGTGAAAGCCCGGGGCTCAACCCCGGAACTGCATTCGAAACTGCCAAGCTAGAGTCCCGGAGAGGGTGGCGGAATTCCCGGTGTAGAGGTGAAATTCGTAGATATCGGGAGGAACACCAGAGGCGAAGGCGGCCACCTGGACGGTGACTGACGCTGAGACGCGAAAGCGTGGGGAGCAAACAGG
+
@@@@<@AA;;;;B7;;BB?BC@BB?B<@@AB8=>4>;887*38:><@@@A@>?@7@>8C;?@9>>>>>7AAABCC<B@>6B>>2CCCC?BBB9BAEADBCCCC@CCCC>BBBB?B?CAA@?>??@@9@>AAABB=BB?BC@D?B>AA;@<9:9?>9958DDD>B?AAABBAAABDDD;???B@BBC?A?::6::93:?::4:=A@=BB>?@B?BEDBBBBAA9::99:99<;<<+89@9999(7;<<=18=?8
@N9IO0:00841:05778
TACGTAGGGTGCAAGCGTTAATCGGAATTACTGGGCGTAAAGCGTACGCAGGCGGCTTTGCAAGACAGGTGTGAAATCCCCGGGCCTAACCTGGGAACTGCATTTGTGACTGCATAGCTAGAGTCTGTCAGAGGGGGGTGGAATTCCACGTGTGAGCAGTGAAATGCGTAGAGATGTGGAAGAACACCGATGGCGAAGGCAGCCCCCTGGGGTAAGACTGACGCTCATGTACGAAAGCGTGGGGAGCAAACAGG
+
CCBBBCCE=999C<A@@@?@=@AA>@4:5;AAAB>DCCCC=@ABBCCCBBB>9:7;FD=BBB?BBBBB>ABCAAA9@@??3@?9@6;:@D@DDD=B<??B@@=?9?@ABBBBBBBBBBBC@AAABA@>??9::BBBB)BB?B>A@C4:9:99B>;>BA9:4AB:AAA>9<<8888D==7;6:A>????B@AB?;:9<@9@:88<<<'37;8+8<-39>9:999@454<;<;;77<)7999AAC2877?=6<?>8
@N9IO0:00841:05782
AACGTAGGTCCCGAGCGTTATCCGGATTTACTGGGCGTAAAGCGCGTTCAGGCGGTGGGCTAAGTCGGGCATGAAATCTCTCGGCTCAACCGGGCGAGGCTGTCCGAGACTGGCACACTTGAGGGCAGTCGAGGGAGGTGGAATTCCGGGTGTAGTGGTGAAATGCGTAGAGATCCGGAGGAACACCAGTGGCGCAAGCGGCCTCCTGGGCTGCCCCTGACGCTGACACGCGAAAGCTAGGGGAGCGAACGGG
+
93:GGDH>@@D=AAA@;:6;=B=B=@@@;ACBDC>AA@BC>A@BBBB@B?@>@D?CCC=DCC@CCBBB>BCDBBC>CBBBCAA?ACCCACADE<AB;;7;;;BB@CBBBBDD@CA9:::5;;;;0;AAAAA;;;8<@?CD@C8;4;;@@;ACCCBCB@BCBC=@@@@ABA>@:::8?;@@=A=A@C<@@@@=???=599?<@89929<<6;:999:*77779;/0/67::?=AA8898@?AA6?A::;;@>=6
@N9IO0:00844:05778
TACGGAGGGTGCTAGCGTTGTTCGGAATTACTGGGCGTAAAGCGCGTGTAGGCGGCCCGTTAAGTCTGATGTGAAAGCCCGGGGCTCACCCCCGGAAGTGCATTGGAGACTGATAGGCTCGAGTCCCGGAGAGGAGGGTGGAATTCCTGGTGTAGCGGTGAAATGCGTAGATATCAGGAGGAACACCGGTGGCGAAGGCGGCCCTCTGGACGGTGACTGACGCTGAGACGCGAAAGCGTGGGGAGCAAACAGG
+
BBBB?CAE=@@@CBA@@B7::>BC@C>A=AAAAB<AAABC=BABABBBBED?BA8:;6;@>C>@@?>>>98:BC>4A?<4?::.888:9999(:1<8:@BBCD@C?BBBADB?>=>6@>>@?@@AA;A?AACA@@@@<@C?B@D@B@CB?B;;;<7717344(445;;<<=;;;@???AA=A=;;;<@=@A>@A@2949?;@@9??BB?B@@=@AA<;;;;@@::5494:6///(////777*//4;;099=8
@N9IO0:00856:05760
TACAGAGGGGGCAAGCGTTGTTCGGAATTACTGGGCGTAAAGGGCGCGTAGGCGGCCTGCTAAGTCGAACGTGAAATCCCTGGGCTCAACCCAGGAACTGCGTCCGAGACTGGTTGGCTTGAATCCGGGAGAGGGATGTGGAATTCCAGGTGTAGCGGTGAAATGCGTAGATATCTGGAGGAACACCGGTGGCGAAGGCGACATCCTGGACCGGTATTGACGCTGAGGCGCGAAAAGCCAGGGGGAGCAA
+
A@@==;::::'9?6;@C>>BB?CCBD?C>>??A@9@@?@@<@D>CCBB@?>;?A4:6:AAAA4;;A@@<@CCBCD=BBA<@@@;;99B:CC=EDIGBA?@@;:9249;<B@A=@5;5;>7AB=@@?BB=BCCBC=BBCCC?C@G@EICC@CCCBBBB=@@@@8@@@ABBBCBB:;;@<@A?A=@@EAG?@@?BBC?A?ACBBBBB>BB@BB@B@C;;:;BB;;;;::459=5999&9:555959$5545>
@N9IO0:00861:05766
TACAGAGGGTGCAAGCGTTGTTCGGAATTATTGGGCGTAAAGCGAGTGTAGGCGGGATGGCAAGTCGGGTGTGAAAGCCCTCAGCTCAACTGAGGAAGTGCGCTCGAAACTACTGTTCTTGAGTGTCGGAGAGGGATGCGGAATTCCAGGTGTAGCGGTGAAATGCGTAGATATCTGGAGGAACACCGGTGGCGAAGGCGGCATCCTGGACCAACACTGACGCTGAGGAGCGAAAGCCAGGGGGAGCAAACGG
+
BCAAA@@@6@@9819>:939=<?B=@;?;?@5;;08@399.:==<@?>>8839=?7@A@?BB?AB9:96;AAAAA<;;;/;<@BBCHEACCGCB@B@BBBBBAA@9893:@BBCBB>A?<A@AAABAA>ABCCC:>>?997;@C;B@BCACBBBCAB:A<?>:?AAA@@@AAB@A@@:>>8B=@AA>B@BG<CCC@CAAA;;<<;7<<7<<9=9>>;;;=>=>?<<<7////00*/9455555$5:;:?6><<
@N9IO0:00862:05786
TACGGAGGGGGCAAGCGTTGCTCGGAATTACTGGGCGTAAAGGGTCCGTAGGCGGCCTCATAAGTTAGATGTGAAAGCTCAGGGCTCAACCCTGAAATTGCATCTAAAACTGTGGAGCTAGAGTCCAGAAGAGGTCGGCGGAATTCCCGGTGTAGCGGTGAAATGCGTAGATATCGGGAGGAACACCAGTGGCGAAGGCGGCCGACTAGTCTGGCACTGACGCTGAGGGACGAAAGCGTGGGGAGCGAACCGG
+
BBBM@BABAB2BB@BBBC?B@@9;269C=A:;;G?CBBAD7;;7;B?BBBC?:90;8A<ABB>@?ACCCCA@AA<5<======5AABA9>><?@@A<F000??@BBBB:AAA??;?<AABB@A?@49970:@@8>==87728<@4>:9=99;872?=;AAAA:AAAA788@@=??=>7;5/;9>>?9=>>>:>@@<@;@@<A;::9;;;;;:868;76955..0@@EC<AABCC>B@@@???0>>?AB>@>A<
@N9IO0:00829:05846
TACGAAGGACCCGAGCGTTATCCGGATTTATTGGGTTTAAAGGGTGCGTAGGCGTCCTGGAAAGTTACGGTTGAAATCTCCTTGCTCAACAAGGAAACTGGCCGTAAAACTATCAGGATTGAGTACATTTGAAGCGGGCGGAATGTGTCATGTAGCGGTGAAATGCTTAGATATGACACAGAACACCGATTGCGAAGGCAGCTCGCTAAACTGTAACTGACGCTGAGGCACGAAAGCGTGGGGATCAAACAGG
+
BBB;96;@@@A;@AA?A@=A@@:?8BBC=@@@CB=CD683(3:189:AAAC=8::C?BB?AA7;;>BBG@C?BBB=@@@@=@?BBC@@>@B?B?BB=B@@<@6;;ACA7BAAA@AB?DB;;;CCAAA@@;A@>B;;;7;C>C?;:<@@B@BBB@@>?=A@@>:?ACE?BBAAABBABB@@@@>BAC=@@@6;;@?59-999=ABBEBCC>B899A?A@A@@===:93-387973(3=@<=??2=@=??8??>8
@N9IO0:00837:05821
TACGGAGGGTGCGAGCGTTGTTCGGAATCACTGGGCTTAAAGCGCGTGTAGGCGGGAAACTAAGTGTCGGGTGAAAGCCCCGGTCTCAATCCGGGAACGGCTCGGCATACTGGTTTTCTTGAGGCAGGTAGAGGTGACTGGAACGACGGGTGGAGCGGTGAAATGCGTAGATATCCGTTGGAACGCCGGTGGCGAAAGCGGGTCACTAGGCCTGTCCTGACGCTGAGACGCGAGAGCGTGGGTAGCAAACAGG
+
BBBC=9994;;9BBBBCD@CC@BB?B<@@CCCCB9@@299,<@AABB@@@@=@B?6BB=?@@>A@@?@AD>BBCD=CB==1C9<BAAA>AC@CC>C9:9=@A?@=@AA@@@A5:::39?<??@7;:B??@@;;7;@@@AB@A<?????A=AA=@@AA;@;9:/9???BABBAAAC?AA=A5;4;?>:A<>?=993;/37==5;=8889=:>7?A?><>@>>??::9AAA@AAAA@@??>??9>@@@@@8>>>:
@N9IO0:00838:05856
TACGAAGGGGGCTAGCGTTGTTCGGAATTACTGGGCGTAAAGGGCGCGCAGGCGGCTTTGTAAGTTGGGCGTGAAAGGCCTGGGCTTAACCCGGGAATGGCGCTTGAGACTGCAAGGCTAGAGTACGGGAGAGGATGGTGGAATTCCCAGTGTAGAGGTGAAATTCGTAGATATTGGGAAGAACACCGGTGGCGAAGGCGGCCATCTGGACCGTAACTGACGCTGAGGCGCGAAAAGCGTGGGGAGCAAACAGG
+
:::44.4444$4;;;AAA=@@<@B?B@C6;;;;A8;;5B@4:94;B;<<AA:A@9;@>8>>@<@A:BE>CCBCCC=C@D@CJC=BB@D@FF=BB<C>;;8:=<=;?=?AB;;;A?B?BA:99944ABA;AC9:499B9=>;?9?9?A;AA:::@@;;5;A@@;A?AAACA@@A@8<<5;6;;6000)/)//)/773839939.54:;;8<?389@255;:9=79444.4<<9999&4::=>>>2<:>9909:93
@N9IO0:00846:05812
TACAGAGGGGGCAAGCGTTGTTCGGAATTATTGGGCGTAAAGGGAGCGTAGGCGGTTCGGCAAGTCTCTAGTGAAATCTCTGGGCTCAACCCAGAGCCTGCTGGGGAAACTGCCGGGCTGGAGTATGGGAGAGGTGAGTGGAATTCCCGGTGTAGCGGTGAAATGCGTAGATATCGGGAGGAACACCTGTGGCGAAAGCGGCTCACTGGACCATTACTGACGCTGAGGCTCGAAAAGCTAGGGGAGCAAACAGG
+
BCEBBBBCB@1BC<AAAA?BC@CCAB?B?BC=@@:@?=@?8?@:@@AB@?????;A<>>?CC<@899BBB?A@A@<????:::0;;;A4;;,:=;599?>@9;;<*;9)5<@D7A<<;@C?BBAD:9:6<@AB?BBBBBC@C?C?BD<@=@@@A@AA>A@@?8A@@@BAAA@;95>909;6<6@;;7;@BB?C9996;@@<AFCBCBB=@@7:>4:;;BCCCBC@9929>>9999*:<988A<588?@@9:99>
@N9IO0:00846:05836
GACAGAGGTGCCGAGCGTTAGGCGGAATCACTGGGCTTAAAGCGTGTGTAGGCGGGTCGTTAAGTGCCTTGTGAAATCCCACAGCTCACCTGTGGAACTGCTTGGCATACTGGCGATCTTGAGCCACTTAGGGGCAACCGGAACAAACGGTGGAGCGGTGAAATGCGTAGATATCGTTTGGAACGCCAATGGTGAAAACAGGTTGCTGGGAGTGCGCTGACGCTGAGACACGAAAGCCAGGGGAGCAAACGGG
+
AAB999D@@A@9><?8895:B?BB@C?@@BBCCD=A@488*:@?:;;BBBG@CBB<CB@>=@=A@@A@C:;<CCC<B@B<BB@ABBBBB>BBBB@BADBCBC@B?AABAABB?ABCBBB6::==99?B@BC=?1<B7:699=3==909<6;;64444.44;<4<<=>??>?>>?>>AA9@;?=;;;=A=@@7;;CCD;BAA?B?ABBAA<AAA@AA@@:::??=?@@A;;;=>>,00+0000)494?@<ACD=
@N9IO0:00856:05828
TACGAAGGGGGCGAGCGTTGTTCGGAATCACTGGGCTTAAAGCGTACGTAGGCGGCCATCCAAGTCAGGAGTGAAATCCCAGGGCTCAACCCTGGAATTGCTTTTGAAACTAGGTGGCTCGTGTCCCGGAGAGGTTGGCGGAATTCCGAGTGTAGAGGTGAAATTCGCAGATATTCGGAGGAACACCAGTGGCGAAGGCGGCCAACTGGACGGGTACAGACGCTGAGGTACGAAAGCGTGGGGATCAAACAG
+
A@A:929?>?,@A@@?AA@FD@CC@C?AABBBBB9@@;@>6;;BBCBCB>>800+0:>==:L@BB@>>8=?>;;:.;BC>EGE?BBCB@ED>BB?B@B?AABDD8AAA9??A@6;;>A@@@BCBBC=B>@AA@>A=A?BA=@=?<??B@@@B@A@A@>ABBE@C?BBBBBBBCC?BB?BB?A?BBF?BAAA=???>A>AC?B?C?AAA:??@?5>?????A@?????;?ACBBB<??BBCKG9??BBC==89
@N9IO0:00856:05833
TACGTAGGGGGCAAGCGTTGTCCGGAATTATTGGGCGTAAAGCGCGTGTAGGCGGTCCGGTAAGTCGGCTGTGAAAGTCCAGGGCTCAACCCTGGGATGCCGGTCGATACTGCCGGACTAGAGTTCGGAAGAGGCGAGTGGAATTCCCGGTGTAGCGGTGAAATGCGCAGATATCGGGAGGAACACCAATGGCGAAGGCAGCTCGCTGGGACGTTACTGACGCTGAGACGCGAAAGCGTGGGGAGCAAACAGG
+
BBBBCCCCDC1CCACBB@6;:@6A6A@C?BA@MM?BAABC46:@=BBBABB?;;4:=8<:>C?BBCC@CCBBBBI>@@?=??@9@:88.44(444(4444.57:;<=655:995?:>:@@AA@B=@B>@?AAA>AA@@@@=@=A?AA=A?BB@@A@B>AAAA<@@@BC@@A@@@;;:.9<392:=?>A=?@ACCC@C?CAAAAAA?@@@;@@AA>BCCCDBBBA;;;@;;;;;;/99=>BDD9@@@>>39=C;
@N9IO0:00827:05863
TACAGAGGGTGCAAGCGTTAATCGGAATTACTGGGCGTAAAGCGCACGTAGGCGGATATTTAAGTCGGATGTGAAATCCCTGGGCTCAACCTAGGAACTGCATTCGATACTGGATATCTAGAGTATGGTAGAGGATAGTGGAATTCCCGGTGTAGCGGTGAAATGCGTAGATATCGGGAGGAACACCAGTGGCGAAGGCGGCTATCTGGACCAATACTGACGCTGAGGTGCGAAAGCGTGGGGAGCAAACAGG
+
CAB:;9CB;AB9:49:996:6:AB=A5;29ABBC><;<BC7;;@@AA@@AA?@@=@BBBC=B>BCCB@C;;;BCC>CCC=@@@;B@?@:@;@@A?B<@;;;BA;>?;;@@@A?BCBBCC00000@00)0@<@B=AABA@A?B?C?CD:?=;@?;:==8<<<@6;;@BB???@?:99B=B=>B>BBB@BBAA?AAD?B?:;8:BAAA;;9;@?D=AAAAAB;;;C<<<7;<;<CF=DIE;<<<.<AA?C<A@B?
@N9IO0:00831:05867
TACGAAGGGGGCGAGCGTTGTTCGGAATTACTGGGCGTAAAGGGCGCGTAGGCGGTTTGGCGAGTCAGGCGTGAAATTCCCGGGCTTAACCTGGGGGCTGCGCTTGATACTGCCGGGCTTGAATTCGGGAGAGGATGGCGGAATTCCCAGTGTAGAGGTGAAATTCGTAGATATTGGGAAGAACACCGGTGGCGAAGGCGGCCATCTGGCCCGGGATTGACGCTGAGGCGCGAAAAGCGTGGGGAGCAAACAGG
+
BBB@@>ADDC5DC;;;CK@BB@BB?B?B?BBBB@;@@A@@<AG>CFCEBBB>AA;@@;@=AA???@@A>A???CB>C@CE@CC=AA@D@D?BBCCC5CBCBBBB?:;:B@@AC@FG>BB>AA=A;;;;0;;:@;=?@;BB>BACGMI>BBBBAAAA@=ABAA<A>AA@@@AAAA>AB6:6:B=@@A<?<?B<@@@;>;::3;5;??=>;>=-78*7=8??@AAB??=<8::>???3=>?8<88+8<<88(44;7
@N9IO0:00831:05889
TACGGAGGGTGCAAGCGTTGTTCGGAATCACTGGGCGTAAAGCGCGTGTAGGCGGTCTTCTAAGTCTGGTGTGAAATCCCGGGGCTCACCCCCGGAAGTGCACTGGATACTGAAAGACTAGAGTACCGGAGAGGAGGGTGGAATTCCTGGTGTAGCGGTGAAATGCGTAGATATCAGGAAGAACACCGGTGGCGAAGGCGGCCCTCTGGACGGATACTGACGCTGAGACGCGAAAGCGTGGGGAGCAAACAGG
+
BBBA=@@?0:;;B=BBBB<AAABB>A6::=>==>9>?@><5<?@@@@CBBC@CD:BCC@B9:59339<9:;<@@B;;;:.4;;+9;;<>@@@+=<A8@@A@A;;97BB@;;95;09;??ABCB@AC?C@CCAA>AA?8@A=A>C?B=@@;@@@@ABB?B???9:9:??=?@?977AA<B?AA=??@=A=@@?BEC<?=??;?A9??BC>AAA>??@@@@@@AAAABAAA@@99:5:@@@AAA7@@@AA<AAA<
@N9IO0:00832:05891
TACGGAGGGTGCAAGCGTTATCCGGAATCACTGGGTTTAAAGGGTGCGTAGGTGGCATTGTAAGTCAGAAGTGAAAGTTTGCGGCTTAACCGTAAAATTGCTTTTGATACTTGCGATGCTTGAATCAGGTTGAGGTTGGCGGAATGTGGCATGTAGCGGTGAAATGCTTAGATATGCCATAGAACACCGATTGCGAAGGCAGCTGACTGGACCTGTATTGACGCTGAGCACGAAAGCGTGGGGAGCGAACAGGA
+
CCBB@BBC=CCCC?BBBB@BBE@C@B?BAAA???9<A5?:5>=7>B@@>00)//)/;>39@?59@@@;;5;A:<9)5<>46667::.5057<==??1;7:<?<:.>>40/0)///9A?A@=AA>@A@A>B=A@E?A?A>AA5;493884:>BBA853:49=@@:@@@C588<;<???278377.7;?03:@000;;*0(//.333::7:/22.55622,222;775.....333(33;3333&252665522/5
@N9IO0:00843:05884
TACGTAGGGGGCAAGCGTTGATCGGAATCACTGGGCTTACAGGGCGTGTAGGCGGGGCGGCAGGTCTTCTGTGAAAGCCCCCGGCTCAACCGGGGAATTGGCAGGGGAAACCGCCGTTCTTGAGGCAGGTAGAGGTGACCGGAACGTGTGGTGGAGCGGTGAAATGCGTAGATATCACACGGAACGCCGGTGGTGAAAACGGGTCACTGGGCCTGTCCTGACGCTGAGACGCGAGAGCGTGGGGAGCAAACAGG
+
CBCCAAADDE1CB=@@@@?BAAAC@C@CBBCBB?8CCABB==@7=CCCC997;AAB5@?9<?>9>@@<BABBCCC<@CDFD5D@BBBD:::9>>.@;>+0)/////&//(/)337<<2556:><9<<<9=<BCD?AA@A=A>A?AABBBC?A@<@@;;7;AAB;ABBCAAAAA@>;?=;;;:>9569;?;=B?BCEDD9CBD=DCCCCBB=B?BB??=??????????AB@@AB:::BBBBDE;9::BA9@=?9
@N9IO0:00857:05873
TACGAAGGGGGCTAGCGTTGTTCGGAATCACTGGGCGTAAAGCGCACGTAGGCGGATTGTTAAGTCAGGGGTGAAAGCCTGGAGCTCAACTCCAGAACTGCCCTTGATACTGGCAATCTCGAGTCCGGAAGAGGTAAGTGGAACTGCGAGTGTAGAGGTGAAATTCGTAGATATTCGCAAGAACACCAGTGGCGAAGGCGGCTTACTGGTCCGGTACTGACGCTGAGGTGCGAAAGCGTGGGGAGCAAACAGG
+
?@BBA?BGEE5BCBBCBB=@@@BB?B@B@@B9997;A@CC:;<;:DBBBCC@CD<DD?BA?C@BBBBGDG9BBBB<@B8=A9=DABDC?A@<:BAB?C?;;;2:6=?;;BCB@C>9@;@BB?@AB?B?B@CCC?BB>ABE@C=@;;;BBBBCBCBBB?BA=>7?=ABAAA>BBB?BA@@7;<9BCCAGCDCACGD?B?::9;B?BBCC>BB?D?AABAABBBBAAA@<?@99;A6??C;;<<.;?;;:(9?<6
@N9IO0:00858:05864
TACGGAGGGTGCGAGCGTTAATCGGAATGACTGGGCGTAAAGGGCATGTAGGCGGATGATTAAGTTAGATGTGAAATCCCTGGGCTTAACCTAGGAATTGCATTTAAAACTGGTTATCTAGAGTATTGTAGAGGAAGGTAGAATTCCATGTGTAGCGGTGAAATGCGTAGAGATGTGGAGGAATACCGGTGGCGAAGGCGGCCTTCTGGACAGATACTGACGCTGAGATGCGAAAGCGTGGGGAGAAACAGG
+
CB>>8:9;/9>;55=<@A=A>CCBBI:;;BBAAA;BAABB<B>9BB:9:?>9=A9>@>=@3939<;?9::@A@AA9@AA<ABC=BB9:8:>@@@;?;?399999-988-8<?<?=@:::??@?@AA8;;BDCC@C@B@CCCD9;7;?ABB;;;BD;;8;ABB=AAACEHCCCCBAAC@BB?@?ACC@C?@@>AAA>B=@@?B?C@CCC@BBBBBCBCCBCB@@@>>000=??AD=@@<<DAA0669?05:C>
@N9IO0:00863:05868
GACAGAGGGTGCAAACGTTGCTCGGAATTACTGGGCGTAAAGCGCGTGTAGGTGGTCACCCAGTCGGATGTGAAAGCCCAGGGCTCAACCCTGGACGTGCATACGATACTAGGTGGCTGGAGTCTCGGAGAGGATAGCGGAATTCCCGGGTGTAGAGGTGAAATTCGTAGATATCGGGGAGGAACACCAGTGGCGAAGGCGGCTATCTGGACGAGTACTGACACTGAGACGCGAAAAGCATGGGGAGCAAACAGG
+
CBCA@ACC:AAA@@:@@@<??@=?;?39-3?@??9??987*9:@@ACCCCC?CC?BBBCC9@@:::9?@<@?:;10//)//7(//77)//)55.55<<><<:::=>>==<>>:==999927////;;277/5.555<55.95:.55)55)55559=>8A>BC<B>BCC<><@@:5555&55.57=@B:B<697<<D9D@;;05;::<@B8:;>>AABB;@;<<<AAAAA@;73733&3394333&38=AC>BCB>
@N9IO0:00815:05944
TACAGAGGGTGCAAGCGTTGTTCGGAATTATTGGGCGTAAAGCGCGTGTAGGCGGCTTTGCAAGTCGGGTGTGAAAGCCCTCAGCTCAACTGAGGAAGTGCGCCCGAAACTGCAGAGCTTGAGTGCCGGAGAGGGTGGCGGAATTCCCCAAGTAGAGGTGAAATTCGTAGATATGGGGAGGAACACCGGTGGCGAAGGCGGCCACCTGGACGGCAACTGACGCTGAGACGCGAAAGCGTGGGGAGCAAACAGG
+
AABB@ACC<AABB?A:::8:A>AA>@<?=@@@DD?C???E<@?ADBBCEBC?CA=???8@;;5<A@AA=BDABBG?DCE=CCCCBBBC@BBBB@?B@AABBBBC=BBB=B@@@@@BABB9BBBBBB?B?BBBEK>BB?A@9>8;1:::&0*/899<B?BA@?5<48<37388:;;<<1:82832225925505/.(.3./)/47915968=A:>><??;;;;;;??==>CCEDE<A?BBBCB:BBBBC=9:99
@N9IO0:00820:05930
TACGGAGGGAGCTAGCGTTGTTCGGAATTACTGGGCGTAAAGCGCACGTAGGCGGCGATTCAAGTCAGAGGTGAAAGCCCGGGGCTCAACCCCGGAACTGCCTTTGAAACTAGATTGCTAGAATCTTGGAGAGGTCAGTGGAATTCCGAGTGTAGAGGTGAAATTCGTAGATATTCGGAAGAACACCAGTGGCGAAGGCGACTGACTGGACAAGTATTGACGCTGAGGTGCGAAAGCGTGGGGAGCAAACAGG
+
@BCC@ABC=;;;BBCCCC@BB@BB?B?B?C;<;C>;;;BC<A@?@B;<;DIACB?B;;;<@E7;;BBBBB?BBBC=???9?AB6A????BBC:B?A779776==5==<7<:>@@C<?@?@@@:?>@<@=@A@@=@?@@@B?B?C?B?BBBA?@BBCB?CBA<3>8333333;;?7@:7@>?@=@AA:@@??9>@A:@;@A@@?@@@@B?BBB?AAAC8;;B;<<BAA<@BA;;;6;CCCDDF;C@BBI=BBB>
@N9IO0:00827:05941
TACGGAGGGTGCAAGCGTTGTTCGGAATCATTGGGCGTAAAGCGCGTGTAGGCGGCTTGGCAAGTCGGTTGTGAAATCCCGGGGCCCAACCCCGGAACTGCATTCGAAACTGCCTCGCTAGAGTCCCGGAGAGGAAGGCGGAATTCCCGGTGTAGAGGTGAAATTCGTAGATATCGGGAGGAACACCAGCGGCGAAGGCGCCTTCTGGACGGTGACTGACGCTGAGACGCGAAAGCGTGGGGAGCAAACAGG
+
599:5944)4499495:619?7A;;A5:998289178333(398883445504=7:;7;:=>9544;.4.55;;;4BB=7=@@2AA4@9??<5<;>8>:99>A8;<<<300/0)//9:=@B@@;:9,55;;;=171503;6=17-33(454444449399::09.45::;;;;<<E=5<<)/)///49/54.449398;::8<5555055<25/=;;/---,--889>A@;95)5555===0=655=4=<@8
@N9IO0:00835:05947
TACGAAGGGGGGCTAGCGTTGTTCGGAATTACTGGGCGTAAAGCGCACGTAGGCGGACATTTAAGTCAGGGGTGAAATCCCGGGGCTCAACCCCGGAACTGCCTTTGATACTGGGTGTCTGGAGTCCGGAAGAGGTGAGTGGAATTCCGAGTGTAGAGGTGAAATTCGTAGATATTCGGAGGAACACCAGTGGCGAAGGCGGCTCACTGGTCCGGTACTGACGCTGAGGTGCGAAAGCGTGGGGAGCAAACAGG
+
>@@00+/////#/::;;AA@CB@DC?A<?<@;;;:/:A;:9,5>959556<<=@CACBB@@9>900/<>>>0==?@:===6===.<:;;9<AA3?7949???29:6:>>BCCCD>BB@@@C=@;;;?B?B?;:788;9<3838:=5;/7944333<<<055;:1:-33887;988.3349:4@=;@B?BBAA<8976;8;77556;655.5A:@<A;9:@@@@AA;;;?BBAA@@9AABAABB:@@@CC=BBB7
@N9IO0:00837:05946
TACGGAGGGTGCGAGCGTTGTCCGGAATCACTGGGCGTAAAGGGCGCGTAGGCGGTTCGGTAAGTCGTTGGTGAAATCCCGGGGCTCAACCCCGGGGCTGCCGACGAAACTGCCGGGCTGGAGGCCGGTAGAGGCAGATGGAATTCCCGGTGTAGCGGTGGAATGCGTAGAGATCGGGAAGAACACCAGTGGCGAAGGCGGTCTGCTGGGCCGGTCCTGACGCTGAGGCGCGAAAGCGTGGGGAGCAAACAGG
+
CCBB?BBA<ABACBCBBCAGCD>BAD?B966>>=299995)5>2:<;@A@<;00*04>:8<<,//=9;7:=CBCC8BBC?CEE;C=9<6;;;.;;;+////6@@ABCB5BA??579*7=:-33,31;177;>?>AABBBB?B5=388(3,33345<<;>=8>9>CBB<<?>===9=?997;<474B8B?8>=BBB8B@BB=BBA>??AC7@=?6999B?;<AABB;;6;@>><>5<:?4955&559>D>BAA:
@N9IO0:00852:05929
TACGAAGGGGGGCTAGCGTTGTTCGGAATTACTGGGCGTAAAGGGCGCGCAGGCGGCTTTGTAAGTTGGGCGTGAAAGGCCTGGGCTTACCCGGGAAGGCGCTGAGACTGCAAGGCTAGAGGTACGGGAGAGGATGGTGGAATTCCCAGTGTAGAGGTGAAATTCGTAGATATTGGAAGAACACCGGTGGCGAAGGCGGCCATCTGGACCGTAACTGACGCTGAGGCGCGAAAGCG
+
AA@<;5;;9;9#49554AA=AB:;99B:?8>?;;;0;A;;;0;@;CB>>00/)/72<>>9:9:4>@5=;30.--88(-,-3;88,//)//;/993:)/)///////<::844.4.4-----(-----(//--(---0995<7:498(377779449:=999-98<<>==>>00+0+/)/:5:=B8A799.988.4.4939.58=?C7?=:=9924443:988444349444808::
@N9IO0:00820:05981
TACGAAGGGGGCAAGCGTTGTTCGGAATTACTGGGCGTAAAGGGCGCGTAGGCGGCTTATCAAGTCAGGCGTGAAATTCCCGGGCTCAACCTGGGGGCTGCGCTTGATACTGATGAGCTTGAATGCGGGAGAGGATAGTGGAATTCCCAGTGTAGAGGTGAAATTCGTAGATATTGGGAAGAACACCGGTGGCGAAGGCGGCTATCTGGCCCGTAATTGACGCTGAGGCGCGAAAAGCGTGGGGAGCAAACAGG
+
AAAB@;@A@A1BC?B??@>AB@EC<CAC@CCCCC?CCCCB:@B<BCBGCCD@CC@CCACCAA>@B?BB:@@@BBA<@=@@9?A9A@@@?B?ABBAA1A@BCBBB@BA?>???@?A@A@@=@C@@A@CF=BBAA=BBCBBB@B@D?BB<A??:;;B;;8;BCC=B?;;:CCDAAA>AB0:39929898=;::5:@A<B<AB?;;:@AABACD>CCC@C?CCCA@@;;;:;;;;;;;&:<<<=>>/=666>6<<<7
@N9IO0:00821:05981
TACGTAGGGTGCGAGCGTTAATCGGAATTACTGGGCGTAAAGCGTGCGCAGGCGGCGCCGCAAGTCGAGTGTGAAATCCCCGGGCTTAACCTGGGAATTGCGCTCGAAACTACGGTGCTGGAGTGTGGCAGAGGGAGGTGGAATTCCACGTGTAGCGGTGAAATGCGTAGAGATGTGGAGGAACACCGATGGCGAAGGCAGCCTCCTGGGCCAACACTGACGCTCATGCACGAAAGCGTGGGGAGCAAACAGG
+
CBBBBCCE>?@@CBB@?@6;7<DC@D@C?CCCED=CCCCC>A@CCCB@:..+..*-8@:@@C7;;@A@@?@?CFC=AABB9BB<??<?8?=@AA<A?C48========5888:B>BBBBB@BBA@??99999=<3<@;@A@CIE@EACCBBBBCCBB=A@A@:AB@<==<<<=;;;>7;:8=95559???@=::;?B<@?9:49=:=??,:.9;?=>AAB:89C@>5::99:<<4<BBABBB8BBDBC=A@@?
@N9IO0:00822:05993
TACGTAGGTGGCGAGCGTTGTCCGGATTTACTGGGCGTAAAGGGCGTGCAGGCGGTCTGTTAAGTCTAGGGTGAAAGCTCCCGGCTCAACTGGGAGAGGTCCTTGGATACTGGCAGACTTGAGGAGAGTAGAGGAGAGTGGAATTCCCGGTGTAGTGGTGATATGCGTAGATATCGGGAGGAACACCAGTGGCGAAGGCGGCTCTCTGGGCTCTACCTGACGCTGAGACGCGAAAGCGTGGGGAGCGAACCGG
+
BBBBBBC@DC@DC@@@@B=BBB?B=;;;0;;AAA<:;;CB;BB>BCCCCCC?CC?BBCDD@C>A?@@CED>BB@?-000@@9@00:;:4;@@<8<A@@;@??A484:@?<?A8@A@BBE@BBB?BBA@A@@??:=;;=00)059096.638=A;AAC@BCCBCCCBBAA<;;CCCCE>BBAC????=A@?@<@@@<@@AB>BBBBCCCE>BBB@@@=B:::BBBAAACCAA99939;;;@AA7AA@@@?C<@8
@N9IO0:00828:06005
TACGTAGGTGGCAAGCGTTGTCCGGATTTATTGGGCGTAAAGCGCGCGCAGGCGGTCCGTTAAGTCCGAGGTGAAATCTCCCGGCTCAACTGGGAGGGGTCTTCGGATACTGGCGGACTTGAGGAGAGCAGAGGTGAGTGGAATTCTCGGTGTAGTGGTGAAATGCGTAGATATCGAGAGGAACACCAGTGGCGAAGGCGGCTCACTGGGCTCCACCTGACGCTGAGGCGCGAAAGCGTGGGGAGCGAACCGG
+
BB@@@@@<@@=@A>B:;;>BCJAF@CBB>BB@CC8:98?=/4848@>AABB>9949A;?>?B>@AB?BAB?BBBC=CCCCC>A?A@@B?AACF>BBCC2C=C@BC@BBBCBB9BC?@BB>AAA=?AACAABBB@CBB<B>9=8=9>=@A>AAABBBC?C???:>8?CCBBBBBABAA@AA7957BB?BB??;?@@4:6?B?BBBBBBBB=BBA<AA<@:;;=<@?996:A@ACK=A???GDD9BAABB?D?B>
@N9IO0:00829:05988
TACGTAGGTGGCAAGCGTTGTCCGGATTTATTGGGTTTAAAGGGTGCGTAGGCGGTTATATAAGTCAGTGCTGAAATATCCCGGCTTAACCGGGAGGGTGGCATTGATACTGTATGACTTGAGTAAAGTTGAGGTTGGCGGTAATTGACGGATGTAGCGGTGAAATGCTTAGATATCGTCAAGAACACCGATTGCGAAGGCAGCTAACTAAGCTTTAACTGACGCTGAGGCACGAAAGTGTGGGGATCAAACAGG
+
AAAB?9929;5;>.5;A?=BCEAC@BBB=BC@BB<AB=A@9@?58::A@@?9:95;?AABCC>@@A?@=?=@;;;0;>=>=5=3=?2:49.94,5;;255.5::59>@AA@AAAAA@@@@C@@@AA8AA=;;9..(-(--(--(-(-/--(-----/8::>=BB;A?44.44444<<<@BCABC@B::60@>+-...)0)/:::33-333-4444(45444==543833-3::333(339::<<.<;;::24337
@N9IO0:00830:05985
TACAGAGGGGGCAAGCGTTGTTCGGAATTACTGGGCGTAAAGGGCGCGTAGGCGGCCTGCTAAGTCGATCGTGAAATCCCCGGGCTCAACCCGGGAACTGCGACCGATACTGGTTGGCTTGAATCCGGGAGAGGGATGCGGAATTCCAGGTGTAGCGGTGAAATGCGTAGATATCTGGAGGAACACCGGTGGCGAAGGCGGCATCCTGGACCGGCATTGACGCTGAGGCGCGAAAAGCCAGGGGAGCAAACGGG
+
CCDA@@BAAA2AA<BBBB?BC@CC@B?C=@@===5>?@BC<AA<ABBBB?>;8819>AA@CA7:;@@AA>@?@>@:@AAB:BC>CBCCACC>BB<A@B@AABBB?CCDDFFD=A=A?A@?BC?@@@CC>CCBB@:AAAAB=B>B?C?CDACCBAAAB@DCDD>CBBBBBAA@@@AAB?CC@B???@@C@AA>@@>6;600,0B@@?BB?BA=@=@@@@BABCBB@@@>A@?9999&44.4444&5999@6==>4
@N9IO0:00844:05994
TACGAAGGGGGCAAGCGTTGTTCGGAATTACTGGGCGTAAAGGGCGCGTAGGCGGCCGATCAAGTCAGGCGTGAAATTCCCGGGCTCAACCTGGGGGCTGCGCTTGATACTGATTGGCTTGAATGCGGGAGAGGATAGTGGAATTCCCAGTGTAGAGGTGAAATTCGTAGATATTGGGAAGAACACCGGTGGCGAAGGCGGCTATCTGGCCCGTAATTGACGCTGAGGCGCGAAAAGCGTGGGGAGCAAACAGG
+
@AA;97:CCC5CB>ABBB?BCBCC@CBDGBBBDC>FCCBD6;;7;@>AAA@=;;4;<?>AAA<@@CBB?ABCCGC=C?CC<??9???B?CAADGDB2AACAAAC@BBB@AAABB@D>AA@BB>@CCCD>@AAA;>>>@@A>A?B?BC>AAABAAAAB?BBAA9A:999@?==;=8:9(5-5817::4;4<<6@BB>A=BB>;;;BA@@7;;.;AA?B=@@A@@@@@@=<;;::::&:99=9>>.=555909994
@N9IO0:00856:06003
TACGGAGGGTGCGAGCGTTGTCCGGAATCACTGGGCGTAAAGGGCGCGTAGGCGCGCGAGGAGTCGGGGGTGAAAGTCCGGGGCTCAACCCCGGATCGGCCTTCGAGACTCTCGCGCTGGAGCACAGTAGAGGCGGGTGGAATTCCGGGTGTAGCGGTGGAATGCGTAGAGATCCGGAAGAACACCGGTGGCGAAGGCGGCCCGCTGGGCTGTGGCTGACGCTGAGGCGCGACAGCGTGGGGAGCAAACAGG
+
@@BB@BBM>@@@B@@>@@=ABB=C=@>@@BCDDD>B@BBA<AD?AAABBCA?00/<<<<C@BBC@@@??,=@>>8?>?=@A@8BBBB@CCC9C?BC@@>@?B?BCC??954>?A@@@>>8;;;;:==C:;;;19@A:BE@B=A=A=A@<BCAAB;>6>C<?<?A:88:=?<8342:3:7::9?@@?C?::6:>B:C@A@6;5,5@9@A<?@B>B@B=A<<;@;<<<8=ADBAACBCC?@?@8AACD>89889
@N9IO0:00857:05987
TACGGGGGGGGCAAGCGTTGTTCGGAATTACTGGGCGTAAAGGGCGCGTAGGCGGCTTTTCAAGTCGGGCGTGAAATCTCCAGGCTTAACCTGGAAGGGTCGTTCGATACTGTTGAGCTAGAGTGTGGAAGAGGCTACTGGAATTCCGTGTGTAGCGGTGAAATGCGTAGATATACGGAGGAACACCTGCGGCGAAGGCGGGTAGCTGGGCCAACACTGACGCTGAGGCGCGAAAGCCAGGGGAGCAAACGGG
+
@@9:::::::";@5;;;;5;B?BE@DAD>BBCCC>BAAAF<BB=CCACBBC@CD@BCGG;CB?BBCCF=ABBCCF>@@@E?BC@CC@B@C@BB@B@CF>BBCBACCCCCICDCACBBCCCBCDBBBC?B?BBB@CCBB@@<@?A?B?BBB???@???;>AAB<??>BBBBBB@@@>>8<>393999:@@AB?>?>@C>?@?7<789?DC<D=?=?@?@@@:97>794544994</58<@@CC8@@BBB>BBB;
@N9IO0:00826:06042
TACGAAGGTGGCAAGCGTTGTTCGGATTTACTGGGCGTACAGGGAGCGTAGGGGGTTCGGTAAGCCCCTCGGGAAATCTCCAGGCTTAACCTGGAAAGGTCGGGGGGGGACTGCCGGGCTAGAGGACGGGAGAGGAGCGCGGAATTCCCGGTGTAGCGGTGAAATGCGTAGAGATCGGGAGGAAGGCCGGTGGCGAAGGCGGCGCTCTGGAACGTTCCTGACCCTGAGGCTCGAAAGCGTGGGGAGCAAACAGG
+
?@?:94;>AC@CC@BBBBACC@FE?@AF>BBBBB=B@9;;;;;0;;?A@@@BBB5C@CC@BA=@AAA7BBBD=DC>BCCC@CB?BA<?;?=@@=AB9?<?99999999"3834424808<<=9939499,4:;B;<A;?@A7>8=198.3499;??8=6<8::/3;;8=A@@A?@??C<<=9<9<7;7;:==:B=?:?;AB8<@:99>9.516?DAD:><;<?5A@697;BB;;;/:959999&55:9<454@5
@N9IO0:00840:06048
TACGGGGGGGGCAAGCGTTGTTCGGAATTACTGGGCGTAAAGGGAGCGTAGGCGGTGTGGCAAGTCTGGTGTGAAATCTCCGGGCTTAACCCGGAGCGGTCATCGGAAACTGCCGTGCTAGAGTGTGGGAGAGGAGAGTGGAATTCCCGGTGTAGCGGTGAAATGCGTAGATATCGGGAGGAACACCAGTGGCGAAGGCGGCTCTCTGGACCACAACTGACGCTGAGGCTCGAAAGCTAGGGGAGCAAACAGG
+
;;;9444444"4@899;;7;B=BA=@<@?>@?@@=A:9:A5==8??@ACCB?BCA@@@C@BA?B@@@B=B@DAAB>AB@B<AA:@@=@7;>6=8;;::5>@A<AB=A@6A@@@?BBB@@@CDABCBBA9@@994:ABBBB?B=?<?C>F@BBA<>>>9>@AD=:::C@FBA@??@?E8==;>:@@A?BABB@BBB=7/22+25669<><BB?BAB>BACBB@777775888;;=149BBBFF:AA::9,0=93
@N9IO0:00843:06014
TACGTAGGTGGCAAGCGTTGTCCGGATTTACTGGGCGTAAAGGGCGTGCAGGCGGTTTGTTAAGTTTAGGGTGAAAGCTCCCGGCTTCAACTGGGGAGAGGTCCTTGAATACTGGCAGACTTGAGGAGAGTAGAGGAGAGTGGAATTCCGGTGTAGTGGTGATATGCGTAGATATGGAGAACACAGTGGAAGGCGGCATCTCGTGGGCTGCTACCTGACCTGAGACGCGAAAGCGTGGGGGAGCGAAAC
+
BABBA;:4;;5:9.5AA>=;;<>B6;9=4>>@@=6@B@BB0;;099<959;7;;7;D3>;.5.544)4;<)4455)5599909397277)/////&--//)--(-389+///::6<=66559=5626=<<;;<?>7=<<833-326)/)/)////86618AAA?//------,6-,(,,-0----5662=8=6::/3227552225,5..----(----(26755533377.58622222$277779.7
@N9IO0:00823:06106
TACGAAGGATGCAAGCGTTATCCGGAATTATTGGGTTTAAAGGGTGCGTAGGCGGACTGATAAGTCAGTGGTGAAAGCCTGCAGCTTAACTGCAGAATTGCCGTTGATACTGTCAGTCTTGAGTACAGTTGAGGTAGGCGGAATGTGTCATGTAGCGGTGAAATGCTTAGATATGACACAGAACACCGATTGCGAAGGCAGCTTGCTAAGCTGTAACTGACGCTGAGGCACGAAAGCGTGGGGAGCAAACAGG
+
B@B;94;4;>>A@=B;=;@CC@:@:B9B7?;4:919<08918:1:9=:@AA?BB?AA@@@@@;@BBAAAB?A@@@;@A?@@@BBCCGF@A@@@@@@?B?BC;=;@DBBBB<;;AA@>=@6:99:@>??@6::B@CCC@BC@B@;;;;;CC<;<AA@A>BABA;;::B=@@;<;;:??@@;;;>BCC6:0=+00==+0*0>=AC8::CCACCCBAA=A@@@;;99==>;@@988<*77;=>??6AAABD=9999
@N9IO0:00831:06083
TACGGAGGGTGCGAGCGTTGTTCGGAATCACTGGGCGTAAAGGGCGTGTAGGCGGTCCGCTAAGTCTGATGTGAAAGCCCGGGGCTCACCCCCGGAAGGGCATTGGAAACTGGCGGACTCGAGTCCCGGAGAGGAAGGTGGAATTCCTGGTGTAGCGGTGAAATGCGTAGATATCAGGAGGAATACCGGTGGCGAAGGCGGCCTTCTGGACGGTGACTGACGCTGGAGACGCGAAAGCGTGGGGAGCAAACAGG
+
CCCC?@?@:@@>ABBBBC>AB@BC?B?B@AABDD>;=;HD>D@7BBBBB;;69:4;D@CCCB@BBBBBAAAEBBB<ACC0<;;*:==95555$57<9@?8=<@:?:@@6;;;4;@=9444=>>@@>5=9<=99255;6;<7:393=059=BBBBCBB?BBDF>?@@??@@BAA@@?C<??>A>:::<?<?C?ABA=?<@@<@3:3:9?29:A5:;=99944;9/0)//0445=<A3?849:::+;999@99;;;
@N9IO0:00834:06074
TACGTAGGGTGCAGGCGTTAATCGGAATTACTGGGCGTAAAGCGTGCGCAGGCGGCTCCTTAAGTCAGATGTGAAATCCCCGGGCTTAACCTGGGAACTGCGTTTGAAACTGGGGGGCTGGAGTGTGGCAGAGGGGGGTGGAATTCCAGGTGTAGCAGTGAAATGCGTAGAGATCTGGAGGAACACCGATGGCGAAGGCAGCCCCCTGGGCTGACACTGACGCTCATGCACGAAAGCGTGGGGAGCAAACAGG
+
CCCDCBBB=BBABB?BCC?C@BBB@B2;4;;;;@8AAAAA8A<;;BBCB@@;995;9=9>@C?A?AAAC;::BB=8BB==1C=7AA4?497@==8?799BAA@B;?>D:??8<;;;&ABA?B=AAAB8AAA989898%9A?C@CAH@CC?BC@@AB;;6==D<:;;A=BCAAA<96;9<<9>:@@A?BCBB9B<<8<9BBCBCCC2::95:A@@???876////0/;>@@???D>C?;8899)87766/68=4
@N9IO0:00854:06087
GACAGAGGGTGCAAACGTTGCTCGGAATTACTGGGCGTAAAGCGCGTGTAGGCGGTCCCGCGAGTCGGGTGTGAAAGCCCAGGGCTCAACCCTGGAAGCGCACTTGATACTACGGGCTGGAGGCTTGTAGAGGAGAGCGGAATTCCCGGTGTAGAGGTGAAATTCGTAGATATCGGGAGGAACACCAGTGGCGAAGGCGGCTCTCTGGACAAGTACTGACGCTGAGACGCGAAAGCGTGGGTAGCAACAG
+
ABBBABBB<AB===8;<;39:@=>;@,0)/>>>=:@?@>?8@?@???BBAC?@A=;<;/5AAA<B<<<5<BBCD>8C?>3;;6)<A:919=4@@9;:CCACAAA<ABB?;;<;;;059@45:.4439???;;4;@>@?@;??C?CB>C@AAAB????A@??:??AAA@@@@A;:;;/9<;@<A@B?B@@@=@@A=B=<;4;BB@:59.555.5=>>BCBCCCCCBBBBA?@@B;AAF<;<00<<00+0AA
@N9IO0:00856:06073
TACAGAGGGGGCAAGCGTTGTTCGGAATTACTGGGCGTAAAGGGCGCGTAGGCGCCCTCTAAGTCGAACGTGAAATCCCTGGGCTCAACCCAGGAACTGCGTCCGAGACTGGAGGGCTAGAATCCGGGAGAGGGATGTGGAATTCCAGGTGTAGCGGTGAAATGCGTAGATATCTGGAGGAACATCGGTGGCGAAGGCGGCATCCTGGACCGGTATTGACGCTGAGGCGCGAAAGCCAGGGGAGCAAACGGG
+
BCB;;;DCBB5CC?BBCC?CC?BB=A<A;@:::9/973:;3><4???BBBB>9899/9><>299<995;9:B@>6ABA?BBC=@@@C?BB=A;9=6;;;666=9<<<<::9055=5@AAAA8946:<3;<ACC?CABAB<>;C=@=?A;@@BAC@A?ABBC>@@;;;BAC@@A@@C=A@?B????@A?@@>@BB9@;;;7;ABB?CC=AA<@;?@@=@@@BAA@AA<=?@;;;0:?59===099944)44<2
@N9IO0:00815:06112
TACGGAGGGGGCTAGCGTTGTTCGGAATTACTGGGCGTAAAGGGCGCGTAGGCGGTTTACCCAGTCAGGCGTGAAAGGCCTGGGCTCAACCCGGGAACTGCGCTTGATACTGGTAGACTCGAGTCCGGGAGAGGATGGCGGAATTCCCAGTGTAGAGGTGAAATTCGTAGATATTGGGAAGAACACCGGTGGCGAAGGCGGCCATCTGGACCGGCACTGACGCTGAGGCGCGAAAGCGTGGGGAGCAAACAGG
+
;:;<5;;;;;*9BA@A@B?@@>BC?B?B=@@AAA<;;;DG>CC>CCBCCCC@CC@CE=@@E>B;;;CC@BCAAAC:A>A>@AA<BBBC6;:6;D<C@CAABCCF@CBBBBBB?BBBBABBBBCBA?CD>BBBB>BBC>BA?C8::9E>DCCC???BB>ABBB=A?BBBBBBBBB;?=5=99:2:>@=A?BD=A?B?B@BB?B>BBBBC=AA=@<@>??@AA?9:::::>@@;::/99?<==<-9:@@@9@?>;
@N9IO0:00816:06120
TACGGGGGGAGCAAGCGTTGTTCGGATTTACTGGGCGTAAAGGGCGCGTAGGCGGTCAGCACAAGTCAGTTGTGAAATCTCCGGGCTTAACTCGGAAAGGTCAACTGATACTGTGCGACTAGAGTGCAGAAGGGGCAACTGGAATTCTCGGTGTAGCGGTGAAATGCGTAGATATCGAGAGGAACACCTGCGGCGAAGGCGGGTTGCTGGGCTGACACTGACGCTGAGGCGCGAAAGCCAGGGGAGCGAACGGG
+
?=9::;:;%;B@A;ACBB<AA8@@.5;:)5:@<D?BCBCE>BC>B==CCBB?BA9BBBBBBBB>BBBBBB@BCHDJ=CCCC?CC>CC?@=@CBB?BE>CACCC@CCCCCCCAAAAACBBA@@AAAAB@?>;>??5@B?CAA?A?B<@@A@7::9:?=A?B?@@;@AAAACBABBAAAA:>A?D=AAA>ACBB?BA@=A?CCD=B?BAABB>BEDBBBBCA=ACAA;668<AABCB<@?=??AD5::AA@<A??8
@N9IO0:00816:06121
TACGAAGGGGGCTAGCGTTGTTCGGATTTACTGGGCGTAAAGCGCACGTAGGCGGATTGTTAAGTCGGGGGTGAAATCCTGGAGCTCAACTCCAGAATTGCCTTCGATACTGGCTTTCTAGAGGCTGGAAGAGGTTAGTGGAATTCCCAGTGTAGAGGTGAAATTCGTAGATATTGGGAAGAACACCAGTGGCGAAGGCGGCTAACTGGTCCAGATCTGACGCTGAGGTGCGAAAGCGTGGGGAGCAAACAGG
+
B>?@>5;<;<*9;>@A@@;;;4;@9:;:):@;;;0;A@@A;AABDCA@@@@=@B=A@=AC=B>ABBCBCC5;=;I?DCABB@BBACBC@BBB@;;;>A6::=@=?>>?@@AD?ABB8::A@?@<?@@<@5998?C?BBBC@B?B>@A;@;><;<<@?=@BBA9@:<:779777=:?>1928=9=?C;=;;;:==A8=188:;;;<>==8==8==A888?AAAAA:;:=@>>:::-;@AAABB8BBBBC=A@@=
@N9IO0:00844:06139
TACAGAGATGGCGAGCGTTGTTCGGAATCACTGGGCTTAAAGCGCGTGTAGGCGGAGTGATGGGTGCCTTGTGAAATCCCTCGGCTCAACCGGGGAATGGCTCGGCAAACCGGCACTCTTGAGGCAGGTAGAGGTCACTGGAACCATTGGTGGAGCGGTGAAATGCGTAGAGATCAATGGGAACGCCGGTGGCGAAAGCGAGTGACTGGGCCTGTACTGACGCTGAGACGCGAAAGCGTGGGTAGCAAACAGG
+
4444444444.3999333233-387:7::88333(3;-33(38889;A???>AA?CA;@;=<<6=<;7?288@BB4A@?6<8819889:?6???5??AA=@A??=?AC<A>A?A?@;;4.444.44439<@@B?BBB>@@;;6;9;949455.55;<7::;@:@B@@@AAAA@444.4@:3;7@;B=A=88189:;.::BBABCBBCDE?C?A@@@@@AAA:;;?@@;::@BBC>CBBBBB=BB@@@E=BBB>
@N9IO0:00850:06137
TACGGGGGGGGCAAGCGTTGTTCGGAATTACTGGGCGTAAAGGGTCTGTAGGTGGCTTGCTAAGTCAGACGTGAAATCCCTCAGCTTAACTGGGGAACTGCGTCTGAGACTGGCGAGCTTGAGTGCAGGAGAGGAACGCGGAATTCCAGGTGTAGCGGTGAAATGCGTAGATATCTGGAGGAACACCGGTGGCGAAGGCGGCGTTCTGGACTGCAACTGACACTGAGAGACGAAAGCCAGGGGAGCAAACGGG
+
??;;;;;;;;"4;.4455:@=8AB@A@C???;::3>999>05505<<AB<A=998;C4:;;;59==>:;;@@@@<29;;0:9;:?B=@?ADDCC<CAFBBABCDBB<CCD@@7@>94:=3=:<?@?>@:;:99;@;9555.56<7=86;7;@@@;=<8=:A?:?BACCBBCCCAA@@:==8B8AAA7;:6B:CCC@B?@A>AED@BBA?AABBAA=A;;:>>A;<ABA@AA;;;0;=8<;;;0845CC=BBD>
@N9IO0:00856:06157
GACGGAGGGCGCAAGCGTTGTTCGGAATCACTGGGCGTAAAGCGCGCGCGGGGCGGATGGACAAGTCGGAAGTGAAAGACCGGGGCTCAACTCCGGACCCGCTTTCGAGACGTTCGTCTAGGGGACTGGTAGGGGCGGGTGGAATTCCCGGTGTAGCGGTGGAATGCGTAGAGATCGGGAAGAACACCGGTGGCGAAGGCGGCCCCGCTGGGGCCCAGATCCGGACGCTGAGGCGCGAAAAGCGTGGGGAGCAAACAGG
+
@?94./79.///727/5509;@A?49.4444:::)/////)////795//::+//)/::4945.////49)//79<399<8<;;&//--05--(-3-//)//4;244448455.55;:55///&////)/7;;;.99;455.58>.//)/2------:3//)45:::55488833333(/5993///)/)//)//4.4544.444&4:4444&44)45///)/)/7777<9929995555&5554<>>.545::)56>5
@N9IO0:00863:06124
TACAGAGGGGGCGAGCGTTATTCGGAATTATTGGGCGTAAAGGGCGCGTAGGCGGCCGAGCAAGTCTTGGGTGAAATCCCTCGGCTCAACCGAGGAACTGCCTTGGAAACTGCTTGGCTTGAGGCCGGGAGAGGGTGGTGGAATTCCCAGTGTAGCGGTGAAATGCGTAGATATTGGGAGGAACACCAGTGGCGAAGGCGGCCACCTGGACCGGTCCTGACGCTGAGGCGCGAAAAGCGTGGGGAGCAAACAGG
+
@ABBACCCCC1BBBB@@@@BE@CC@C?C>BB?CC>?@???<?D>ECABBCC@>><?>??A>?<?BBC?BB:A@?>;?=>6?;;5;:9B=C9:=J@F@AAAB@B?B<??9@@@BB@B@CC=A:;6;=AB<B@@@B<BB@BDAC?B@BC8CECCCDBA@6:9>@9@@@ABAAAAAA=@A9@A;?<?AA=A?:;8;BA@B=;;5;5;92445<;7<799399899;;44453333333&33338<;+8888804545
@N9IO0:00814:06204
TACAGAGGGTGCAAGCGTTAATCGGATTTACTGGGCGTAAAGCGTGTGTAGGTGGCTTCCTAAGTCGGTTGTGAAATCCCTGGGCTCAACCTGGGAATTGCAGTCGATACTGGGAAGCTAGAGTTCGGTAGAGGGTGACGGAATTCCCGGTGTAGCGGTGAAATGCGTAGATATCGGGAGGAACATCGATGGCGAAGGCAATCACCTGGGCCTGAACTGACACTGTGACACGAAAGCGTGGGTAGCAAACAGG
+
BBB@@@BD=AB?>9>>?>=@=?>@;;;:-;@@AB=@A@BB=BAABB@@?BD?99;9C@C@CB?AACC?C@@@AAD<;;:7;??:@BBB@B@CCC>C@D?BBBAABDCDCBCCD?C?@@BBB????A@<@@@9996:B@@B@C@CAED=B@CCBABAA>ACCC>CCBBBCBBBBB@??8>?9??@@AABBBC@CCC?C?CD@BBBA????<?@BBC?BBBBBCABCCAAA@A9994:@?BAB=AABCDF?CCGA
@N9IO0:00817:06184
TACGGAGGGTGCGAGCGTTGTCCGGAATCACTGGGCGTAAAGGGCGCGTAGGCGGCCCGTTAAGTGGCTGGTGAAATCCCGCGGCTCAACTGCGGGGCTGCCGGTCAGACTGGCGAGCTAGAGCACGGTAGGGGCAGATGGAATTCCCGGTGTAGCGGTGGAATGCGTAGATATCGGGAAGAATACCAGTGGCGAAGGCGTTCTGCTGGGCCGTTGCTGACGCTGAGGCGCGACAGCGTGGGGAGCAAACAGG
+
CCBB?BCC<BBAA99;@@;@;;7:=A;@@>00/:3::;<<5@B<BBAAAA>9//)-7,55060.-/49<:>@@<<069<2@5;.599;49=A;;;;&:88<497;@B=B>A>9BAAAAAA::;BA@A>AAAAA7A@@?AB6:257;=5=8@??<<<?<AD?A?BBAB@@@@>@@@AB=B9;@@BBB@CCBB?BBB7A7;>C>BCCBBCB<?<?B>BBB555<A=>>=:==>999@@@BBDCC9@@@BB;;;;;
@N9IO0:00837:06161
TACGTAGGTGGCAAGCGTTGTCCGGATTTATTGGGCGTAAAGAGCCCGCAGGCGGCTCAGCAAGTTTCAGGTGAAATCTCCCGGCTCAACTGGGAGGGGTCTTGGAAAACTGCTGGGCTTGAGGCAGGGAGAGGGATGCGGAATTCCAGGTGTAGTGGTGAAATGCGTAGATATCTGGAGGAACACCAGTGGCGAAGGCGGCATCCTGGCCCTGTCCTGACGCTCAGGGGCGAAAGCGTGGGGAGCAAACCGG
+
ADCCC?@<?@;@B?A@EC?BBC@B@BBD>BB?BB;>>999.9=9;9,4@@A;;;4:::99:B?BAA;A995:@?B;A@BDD<C@BBBC?B@AA8<;:;'9@A>B?CCC<BBDDCCC>BB@@@@>ABDC>B@99949A@@@<A=A?@=@@=@BAABBB@ABBB>CBBEAAABBC??>=;<<8<9???<@A>;8=@=;?<>?=?@A@>BB?BC>BBCB?BB???A==9:9:*8;;7.77?9999&378;=6=7<7
@N9IO0:00850:06169
GACAGAGGGGGCAAGCGTTGCTCGGAATCACTGGGCGTAAAGGGCGCGTAGGCGGGATGGCAAGTCGGTCGTGAAATCCCTCGGCTCAACCGAGGAGAGTCGGCCGATACTGCCGTTCTTGAGGGATGCAGAGGAGACTGGAATTCCCGGTGTAGCGGTGAAATGTGTAGAGATCGGGAGGAACACCGGTGGCGAAGGCGGGTCTCTGGGCATCTCCTGACGCTGAGGCGCGAAAGCGTGGGGAGCAAACGGG
+
CCB@@@BBBB5BC?B@@@?BBBBC@C9;;CCCBG>CCBBB=BB=ABBBBAC@EDD=B@@<@A?CDCD@CABCBBB=BCC<A::79BBA?B@CCC>ABABBBC?D@DCCCB@@?>AA>AA?BDCD=CA?@?@BA@?@?BAA;@4>-44/47:;;BCCF?BCCC?CEBBAB@@@AAAAC>C>:B?BBCAD?:97:AA=A@BBB=BC?@???:?DCDBB@BB???AA@@A=??>BCE=BA??=<=5>@@AF>CCC<
@N9IO0:00853:06193
TACGGAGGGGGCAAGCGTTGCTCGGATTTACTGGGCGTAAAGGGTCCGTAGGTGGCTCTGTAAGTTAGATGTGAAAGCTTAAGGCTCAACCTTAAAATTGCATCTAAGACTGCAGAGCTAGAGTCCAGGAGAGGTTGGCGGAATTCCCGGTGTAGCGGTGAAATGCGTAGATATCGGGAGGAACACCAGTGGCGTAGGCGGCCAACTAGCCTGGTACTGACATTGAGGGACGAAAGCGTGGGTAGCGAACCGG
+
CBBB?BCFDD1BC@CB;989>@@C:=BH=C=<<A8A955@)9;6;C?CCAB?;;09;<@>@B>BB?CCCAC@BA>5:;;5;5;<@>@D@D@D7;99*<49=BABB<7;ABAA@99999;==<=<;7;C<AA@B@CAD?A;0:.9-78*47<?ABBCC@BCCC=A@@@@BBBBA@000,0@+0*0==8=>BC@BCBAA=;:2;;A;@>@@A>BBAD:;;CBBBC@@AFK>A@CBC=BCC@@A<AAACCC6;5;5
@N9IO0:00830:06230
TACGAAGGGGGCTAGCGTTGTTCGGAATTACTGGGCGTAAAGGGCGCGCAGGCGGCTTTGTAAGTTGGGCGTGAAAGGCCTGGGCTTAACCCGGGAATGGCGCTTGAGACTGCAAGGCTCGAGTACGGGAGAGGATGGTGGAATTCCCAGTGTAGAGGTGAAATTCGTAGATATTGGGAAGAACACCGGTGGCGAAGGCGGCCATCTGGACCGTAACTGACGCTGAGGCGCGAAAGCGTGGGGAGCAAACAGG
+
?C95:49=@=1=>99;BB7;;=@B=B?B@BBBBC=BCBBE?EC?A@AAA;<7@;7ACC<BBC>BB@CD=BAAA@>=@499:DD:@A?A?BC=CB<B>AC@>?>B@?>>C@??B>;A;;?>B?=9<999/79:>=@BC=?A@C?B?BC>CEDAA@@@@=@A@A;@=???A???BB?CC<A<00+000*0:00*0/=3<3<9.505<=A<?BC8:;@<@:;9????444.4444=@5>>>;;::+9999=09??=
@N9IO0:00832:06227
TACGGAGGGTGCAAGCGTTAATCGGAATACTGGGCGTAAAGCGAGTGTAGGCGGCTGCATAAGTCGGATGTGAAAGCCCTGGGCTCAACCTGGGAATGGCATTCGATACTGTGCGGCTAGAGTCTGATAGAGGGAAGTGGAATTCCAGGTGTAGCGGTGAAATGCGTAGATATCTGGAAGAACACCAGTGGCGAAGGCGGCTTCCTGGATCAAGACTGACGCTGAGGCTCGAAAGCGTGGGGAGCAAACAGG
+
?@:;7;AC;;;;;5;;;92:19@;5>,0//666.33:AA9@@AAAABBAA=::6:AB;;:?;?AABAB:::CCC<AAB;@@@9@@@@=A?CCF>C@BB?BBB>BCECCCBA@@@@=@A@AABAAABAABB;;;0;5;;@?@?B?B?994955@@??<@CBA>A@???AA@@@@??B?B@CC?AAA@BAAA?CBB?C@BB?BC@B@BC?B@@@@ABBCCBBBBBAAA=@AB;<<0;AABBCC9B;;9C>CDEA
@N9IO0:00832:06232
TACAGAGGGTGCGAGCGTTAATCGGAATTACTGGGCGTAAAGCGCGCGTAGGCGGCTTTGCAAGCCGGATGTGAAATCCCCGGGCTTAACCTGGGAACTGCATTCGGGACTGCATTGCTAGAGTATGGGAGAGGGAAGTGGAATTTCAGGTGTAGCGGTGAAATGCGTAGATATCTGAAGGAACATCAGTGGCGAAAGCGACTTCCTGGACCAATACTGACGCTCATGTGCGAAAGCGTGGGGAGCAAACAGG
+
CBCBAACC=@@?B>>88819;??C@D@C?AABBD=??999-9898;:AAAA>;;7;CG<B@@>@C?C?BAABBBB<AACC9BB>AA@C?B?@@@:@?ABBCBB=??>4;;AA@EC:DCBBB?@><97839@>?A<@=@?A>A?AA:BBB=BCC@@@@<@AAA;AB@@@AABA???@BB=@?@@CCAA@BAA=;;;D=AACCCCAG<AA7;@=A=@@BBAAAAACCC<;<BB@@@6;;BCCCD:BBBBA<ABB?
@N9IO0:00845:06224
TACGAAGGGTGCGAGCGTTAATCGGAATTACTGGGCGTAAAGCGTGCGCAGGCTGTTTTGTAAGTCAGATGTGAAATCCCTGAGCTCAACTTAGGAACTGCGTTTGAAACTACAAGACTAGAATATGTCAGAGGGGGGTAGAATTCCACGTGTAGCAGTGAAATGCGTAGAGATGTGGAGGAATACCAATGGCGAAGGCAGCCCCCTGGGGATAATATTGACGCTCATGCACGAAAAGCGTGGGGAGCAAACAGG
+
<=@00-/;3//0<=:<<<+0+/7507)/)/55691//0<<399<<;;;;<<6995555&55;6;<>69955555:19=9045////77)//2773<7<55/888(//8.779/3-33:34485:9///7756::::9$9///)-(-08///;;777;;433;(33449::7333333,33,3,366383--(---3736633333$3333&3994///3655///-,----/4399+9:///99+/////(/682
@N9IO0:00859:06222
CACGTAGGAGGCGAGCGTTGTCCGGAATCATTGGGCGTAAAGAGCGCGCAGGCGCCCGGCAAGTCGGGTGTGAAATCTCGGGGCTCAACCCCGGAACTGCATCCGATACTGCCGGGCTAGAGGTAGGTAGGGGAGATCGGAATTCCTGGTGTAGCGGTGAAATGCGCAGATATCAGGAGGAACACCGGTGGCGAAGGCGGATCTCTGGGCCTTACCTGACGCTCAGGCGCGAAAGCTAGGGGAGCGAACAGG
+
BCABBBB>BB?BB@AA@A=ACC@C@C>BBAA:@B9ABBCB:A:5955=A;<9<B@A7C@BB@BBBCC>CBBBCM>A@@A@@@3A@AA2;:;&57<8=<@@BBC?B?@@ABBC@CC>CBBDCC@BBA?@@@CC:CDBA??<>=?9?9??;??@BABD@:99E@9::CCC?@?B???C8::=@=AA@=A>AA@CBB?B@BF?BABA@???:??C@BC?B???@@@===;9:9@BB9AA?8899-99>>>>:;;:
@N9IO0:00861:06249
TACGTAGGGTGCGAGCGTTAATCGGAATTACTGGGCGTAAAGGGTGCGCAGGCGCTCCGCATGTCGGGCGTGAAATCCCCGGGCTTAACCTGGGAATGGCGTCCGAAACTATGGAGCTGGAGTGTGGCAGAGGGAGGTGGAATTCCACGTGTAGCGGTGAAATGCGTAGAGATGTGGAGGAACACCGATGGCGAAGGCAGCCTCCTGGGCCAACACTGACGCTCATGCACGAAAGCGTGGGGAGCAAACAGG
+
CCBBACCD>999BBB@@B6:6:BB?B?C@B@BBF>BBCCC<BB<AA@BB@@=;:6@B?DCA:::AAB=AAACBB=;;;;5;B;BD@E@CACCC>C@CC>AAAD?BBC?CCCCC?A@@BB?BCBBBC@B;;;@C9;;8;B=B@B@C>@@A;;:AACF@GFDD>CCDDBBBBBCDCBB<@@<@;?@@;>@??;?@B?A;??@?<?B?BDL?D@B?ACBAA@:9:A@>999>?;;:5:ABCBCC:@@ABB=A@@<
@N9IO0:00862:06219
TACGAGAGGCCCGAGCGTTAATCGGAATCACTGGGCTTAAAGGGTGCGTAGGCGGAGTCGCAAGTGTCCTGTGAAATCCCCCGTCTCAATCGGGGAACTGCGGGGCATACTGCGATTCTTGAGGCGGGTAGGGGTCGTCGGAACGCTCGGTGGAGCGGTGAAATGCGTAGATATCGAGCGGAACGCCAATGGTGAAAACAGACGCTGGGCCCGTCCTGACGCTGAGGCACGAAAGCGTGGGGAGCAAACAGG
+
BBAA@BA@=@@8@@@@BB?B?ACD?C::;BBCCC=EB<@@<AH>CCCCC;;::B=BCCDABBACCA997999>?>644444$444444.5:;<=1=:>559B>?1B=<<888;7446;B>????@@A=A@A>B1BABBBC18/38;;0/(/:4//3:487892333;;<:<<<@BC;;BB=@=:BB=B?CB@BBDCC:ACBBBA<:::2:B8??B;888?733?990979@BD=BB?@@GE9??BBD>AAB@
@N9IO0:00863:06239
TACGTAGGTGGCAAGCGTTGTCCGGATTTACTGGGCGTAAAGGGCGTGCAGGCGGCTTGTTAAGTGCAGGGTGAAAGCTCCCGGCTCAACTGGGAGAGGTCCTTGCATACTGGCGAGCTCGAGGGAGGCAGAGGAAAGTGGAATTCCCGGTGTAGTGGTGATATGCGTAGATATCGGGAGGAACACCTGTGGCGAAGGCGGCTTTCTGGGCCTTACCTGACGCTGAGACGCGAAAGCGTGGGGAGCGAACCGG
+
CCBCCAA>AB?BB?BBBB@CCE=B=9990;A?BB=ABABB>CD?CJCCB?@;9;4;C@CD@D?BAAACBC=B@@@4;;:BB;C9CCBA7B;:5)5A@?<@@:C:B=CCDBBBABBBBAAABBBC;;;7;CBAB?BB=BCC@B?A=@A:A?AABBBBB@BBBAAABBBBBBBBCCDEE=BA>A>?>?;?CCC@CCC@C@CC@CCD=BABC;@=@?AC?B???AAA99:ABCABBF=BAAABDD9AAABB?A>A=
@N9IO0:00837:06284
TACGGGGGGAGCAAGCGTTGTTCGGATTTACTGGGCGTAAAGGGCGCGTAGGCGCCACCGCAAGTCGTTGTGAAATCTCCGGGCTTAACCCGGAAAGGTCAACCGATACTGCGGGGCTAGAGTGCAGAAGGGGCAACTGGAATTCTCGGTGTAGCGGTGAAATGCGTAGATATCGAGAGGAACACCTGCGGCGAAGGCGGGTTGCTGGGCTGACACTGACGCTGAAGCGCGAAAGCTAGGGGAGCGAACGGG
+
BBCCB@@B(9;9D;CBBB?BB@BC:BBE=BBCCB;BABAB:B?>B==CAA@<00/,/0:@AB=@@;;57@;@AA<AAAD@CC?CD?B?BC?E@CE?C?BBA7A8BCCIBBB@@@@7AADDCBBCCCBE7;<<.;A?BCB@CAC?CDAA?ABBAA;;6;BCC>BCBBAAABBCAAABB;;5;2;557AC@@=@AA0525BC;A<AA@@?9@@@A:;:<;;9444443::;<BC>6@BAAACC<CCCCCACCC>
@N9IO0:00834:06345
TACGGAGGGGGCTAGCGTTGTTCGGAATTACTGGGCGTAAAGCGCGCGTAGGCGGCTTTGTAAGTTAGAGGTGAAAGCCCGGAGCTCAACTCCGGAACTGCCTTTAAGACTGACATCGCTAGAATTGTGGAGAGGTGAGTGGAATTCCGAGTGTAGAGGTGAAATTCGTAGATATTCGGAAGAACACCAGTGGCGAAGGCGACTCACTGGACACATATTGACGCTGAGGTGCGAAAGCGTGGGGAGCAAACAGG
+
@A@A>@CEID2CCBCBBC@BB@CB?A@D@CBCCC?9;9BD=AABBDAAAAA;@A;@@A;@BG@CC@BA@@<@@?B<BCA<A;:;9?=@=@AA<?;@<?938,83(316968///::///:==A;A.333,3;995<<<<>96?6?27/5:888==@;;45555,5.22225566809917+55.55=69755-58;4;89=DCCCC@AA@BCCCEBBB=????????A<?@@AAA5::@@@>@5::??E>CCC?
@N9IO0:00839:06347
TACGGAGGGTGCAAGCGTTATCCGGATTCACTGGGTTTAAAGGGTGCGTAGGTGGGTTAGTAAGTCAGTGGTGAAATCTTCGAGCTTAACTCGGAAACTGCCATTGATACTATTAGTCTTGAATATTGTGGAGGTTAGCGGAATATGTCATGTAGCGGTGAAATGCTTAGATATGACATAGAACACCAATTGCGAAGGCAGCTGGCTACACATATATTGACACTGAGGCACGAAAGCGTGGGGATCAAACAG
+
<;94<;;9)44@97==;;49;9.5;9?7;:@999.7:(73(4<4<CCCBBB@CDD=C@CCBA9BBBBCCDABCDC>CCBACDA@@B7:5:@@@;@?9??@?=@B<@@B@@@BA?A@@@@6;;?BBD:;;C?A@=A>BBBCACBCCBBBBA;99ABBB@BCCE>C@@A@CBBCA@AA;;49>?<BCC=?::+0000)/59:@A<<7=<<:@@BBC@DC?B>?<>;=00(/8=878)::99ADD5?>?@>6>97
@N9IO0:00844:06316
TACGGAGGGGGCTAGCGTTGTTCGGAATTACTGGGCGTAAAGCGCACGTAGGCGGCTTTGTAAGTTAGAGGTGAAAGCCCGGGGCTCAACCCCGGAATTGCCTTTAAGACTGCATCGCTTGAACGTCGGAGAGGTGAGTGGAATTCCGAGTGTAGAGGTGAAATTCGTAGATATTCGGAAGAACACCAGTGGCGAAGGCGCTCACTGGACGACTGTTGACGCTGAGGTGCGAAAGCGTGGGGAGCAAACAGG
+
@@BC?DBCCB5DCBBACF@BB?CC@C<A>A??@B=BBBBD=BACBCA@?BB?:99:DD>CCG@CC@CCCB?BBCE=@?C=CCC9CBBB@CEE:A>@@D@DC?BB>B?A@@?A@@BBBBC@BBBCCCCC@BBBC?CA@@@A>@?A?B?AAA@@@BBBB?BBCD<B>BB>>>AABB?BB?B?BB@999@BBBB?@><9><00/96::AA<@88:AAAA:???>>@@@>:>>?AAD:@AAACCC5B@?>>9;=;8
@N9IO0:00847:06343
TACGTAGGCAGCAAGCGTTGTTCGGAATTACTGGGCGTAAAGAGCGTGTAGGCGGCTCGCTAAGTTTGGTGTGAAATCTCCCGGCTCAACTGGGAGGGTGCGCCGAAAACTGGCAGGCTTGAGGGTGGGAGAGGAAAGCGGAATTCCCGGTGTAGCGGTGAAATGCGTAGATATCGGGAGGAACACCTGCGGTGTAGACGGCTTTCTGGACCACTTCTGACGCTGAGACGCGAAAGCGTGGGTAGCAAACAGG
+
BA;;;@@@C;9;B>B;;<AGF@DC?@?@@CDCCD;@A;;;09>>=<AB@BB?;;8;BA@ACC@CCB>B?BCCCCC=;:;A?,:47:>>384==6777(3978<>CCEE9DBF@BAA<@@<@@AA0;<;0;=?=7@=6=B@=A>@>@C=C9;;B?@@F?BBCB=C@;;:?===43333(38-3-3<<2495@245;44/00)/99(/4;344.499.55?>=848?=888==;??5?>:<==8<<>>>>/4992
@N9IO0:00852:06334
TACGTAGGGTGCGAGCGTTAATCGGAATTACTGGGCGTAAAGTGTGCGCAGGTGCCTCGCAAGTCGAGTGTGAAATCCCCGGGCTTAACTTGGGAATTGCGCTCGAAACTACGAGGCTCGAGTGTGGCAGAGGGAGGTGGAATTCCACGTGTAGCGGTGAAATGCGTAGAGATGTGGAGGAACACCAATGGCGAAGGCAGCCTCCTGGGCCAACACTGACGCTCATGCACGAAAGCGTGGGGAGCAAACAGG
+
CDBBCBBB=BBA@@@@::6<;CBB=A>B?BBABB<;;;<;0;9:9B;;;BB@;;9=;==>H@;<<<;;??@==?9?ABB:BC<???B<@?;??9?=A.38>?:=B==6=<;:@78/:@@A@@::>?6>?>?BD;AB<???CAC@C@CCBAAB?B=A=A;;:49;;<;;;BA?;;CC<?@6;28;;-4.4:5:885:8>:99344.4/:1:)/+/;9::>59:A>>?@>??;44)4?@ABBB:BBBBD>BBC?
@N9IO0:00853:06313
TACGTAGGGTGCGAGCGTTAATCGGAATTACTGGGCGTAAAGTGTGCGCAGGTGGCCGCGCATGTCGAGTGTGAAATCCCCGGGCTTAACTTGGGAATTGCGCTCGAAACTACGTGGCTGGAGTGTGGCAGAGGAAGGTGGAATTCCAGGTGTAGCGGTGAAATGCGTAGAGATCTGGAGGAACACCGATGGCGAAGGCAGCCTTCTGGGCCAACACTGACACTCATGCACGAAAGCGTGGGGAGCAAACAGG
+
??BBBBBB<AAACCC@AA?C?CCB@C99;:CCCE>CCCDD>BBCBB@@B999:A?C@CBBBBBBBCCCCBBA;;;6;@CC7@@;AA>A=BB?BA<A5:5;AAAAACCC>CCCCC@@>ACC?;<;CCC@@@@BB?B?A???<??B?A???=??AC???=@AAA<AAACBBBBDB@=99345.55;@@9C>CC8@;;7;:BCCC@D<=AAC<B?B?BB@@ACBBBCCA:::CCCCC;@@@;;;;.;?@@D9A@@<
@N9IO0:00855:06341
TACGGAGGGTGCGAGCGTTGTCCGGAATCACTGGGCGTAAAGGGCGCGTAGGCGGTTCGTTAAGTCGTTGGTGAAATCCCGGGGCTCAACTCCGGGGCGGCCGGCGAGACTGGCGGGCTCGAGCACGGTAGAGGCAGATGGAATTCCCGGTGTAGCGGTGGAATGCGTAGATATCGGGAAGAACACCAGTGGCGAAGGCGTTCTGCTGGGCCGTTGCTGACGCTGAGGCGCGACAGCGTGGGGAGCAAACAGG
+
AAAB>;;;0:>@?@B@AA@ABB@C@C@BBBBBBB?;;;CA8I@8CC;;@@><AA<@>BBC@B>BBBA@<@?AA?A8A@A<BED;CBCC>ACC:DDD9@@=@>A>AAAAABCA<<<;5737;;;>A@?;=>=992987?@@=@=@:@@9@;@CBAAAC@CB@C????AC@AAA:;;BC>C=@@>@@A>AA;;8;BC?C@BCC@CBB?BAA<B=??>??@?@@@@::9>;>?@:::BCCCCCCC;AA@AE;AA@=
@N9IO0:00857:06359
TACGGAGGGGGCCAGCGTTGTTCGGAATTACTGGGCGTAAAGGGCGCGTAGGCTGCTGCGCAAGTCGAACGTGAAATCCCTCGGCTCAACTGAGGAACTGCGTCCGAAACTGCGTAGCTCGAGTCCCGGAGAGGGTAGCGGAATTCCCAGTGTAGCGGTGAAATGCGTAGATATTGGGAGGAACACCAGTGGCGAAGGCGGCTACCTGGACGGGTACTGACGCTGAGGCGCGAAAGCTAGGGGAGCAAACAGG
+
CCBC@BCCCC1B=AAABB?BC@CE:EBF@BBBC@8CCBEE=CB=B<<BCEDABCBB;::@@@?CCBCB@???BB=7BB=7BBB?BCCC?BBBBB?B@CCB::9B?@AA8@??????;?CBBB<;;;3;9=<<BB=BB@@<8<;B<B?6>>>>DCCB=<<;;@8<<<@?C@AACB?BC=CB?B?:;=ACCCC@EBB?A=;;4;A??<@A?BBCF?@@@@@:<@@ABAA>AAB;<<0;?=>ABA8AAA?A5ABA?
@N9IO0:00860:06335
TACGTAGGGTGCGAGCGTTAATCGGAATTACTGGGCGTAAAGTGTGCGCAGGTGGCCGCGCATGTCGAGTGTGAAATCCCCGGGCTTAACTTGGGAATTGCGCTCGAAACTACGTGGCTCGAGTGTGGCAGAGGAAGGTGGAATTCCACGTGTAGCGGTGAAATGCGTAGAGATGTGGAGGAACACCGATGGCGAAGGCAGCCTTCTGGGCCAACACTGACGCTCATGCACGAAAGCGTGGGGAGCAAACAGG
+
@@@BAABC>@@@AAB;;;>A@BCC>B@C@BBBCF=9;;BB8C<;;BAAACB@DC?@=@B@A@BCBBBCBBBBDCC;@@AB3AA9AA<A=@B@EE?D@B@BAAAB@AAD?EA><>00*0::900:??>8BAABB?A9?;:9397?5?7993933;;8?<?ABD>BBA::>>?>::;BB7<<7<49:<9@BBC?CCC@C?A:9:;>:>@BB8A7>:>?@@AA944:44444:<44<1@@?;;;;*:4>9=3:@A>
@N9IO0:00814:06389
TACGGGGGGGGCAAGCGTTGTTCGGAATTACTGGGCGTAAAGGGCTCGTAGGCGGCCAACTAAGTCACACGTGAAATCCCTCGGCTCAACCGGGGAACTGCGTGTGATACTGGATGGCTTGAGTTCGGGAGAGGGATGCGGAATTCCAGGTGTAGCGGTGAAATGCGTAGATATCTGGAGGAACACCGGTGGCGAAGGCGGCATCCTGGACCGGCACTGACGCTGAGGAGCGAAAGCCAGGGGAGCAAACGGG
+
AABBBBBCBB"C@6;;A@=>@@BB?C?C@BCCCG>BBABA;A@;@AABAAB>;;9;@D?CCF=;;CBBBAAADCD999D=CAB?ACCEAC?AAA9B?B@A<<<0000/0;7@=BBC@BB@BCBC@BBB=AA@@A<A???C@C?B?B>:8499:=<8909AAA<BBAA>??AAB?@@B>A@<>=?BB@F@BB?B>?<?=>?<97393;;.364949:7:867<==:;;<===???3>@89999*9;978)7@?8
@N9IO0:00816:06371
TACGGAGGGGGCCAGCGTTGTTCGGAATTATTGGGCGTAAAGGGCGCGTAGGCGGCTGTGCAAGTCGGAGGTGAAATCCCTCGGCTCAACCGAGGAACTGCCTCCGATACTGCACGGCTTGAGTCCCGGAGAGGGTGGCGGAATTCCCAATGTAGCGGTGAAATGCGTAGATATTGGGAGGAACACCGGTGGCGAAGGCGGCTACCTGGACGGGTACTGACGCTGAGGCGCGAAAGCGTGGGGAGCAAACAGG
+
BBBA<?>@>?,@=ABBBC?CC?A@7A@D@CCBDD=BBCF@7B=6BB;A@BB?BB>@;;<BBA?A@;<79?6=@@:3><>6ABC?BBBBAC@CAA=A>BCBC@BB@BCBCHCCBBAB?@A?@@@BBC=D@C@@;>8<<?A?2;2:29?9;7@AA??@C@CCED>@@@?@@>??AB?BD<??<><>>><?;9:6:@@?A?BD?@AAB?BB?A@CG?A@@B@@AAABCAA<ACBBBC<BBABB@@2BBDC?8B=B:
@N9IO0:00816:06380
CACGTAGGGGACGAGCGTTGTCCGGATTTATTGGGCGTAAAGCGCGCGTAGGCGGCTCGGAAAGTCGGTCGTGAAAGGCCGGGGCTCAACCCCGGGACTGCGTCCGATACTTCCGGGCTGGAGGTAGGTAGGGGAGATCGGAATTCCTGGTGTAGCGGTGAAATGCGCAGATATCAGGAGGAACACCGGTGGCGAAGGCGGATCTCTGGGCCTTACCTGACGCTGAGGCGCGAAAGCTAGGGGAGCGAACAGG
+
@@@A@CCCC;BAA@@@BB@BBE@D?@@@<@C@CC?:::DB9B:::@:;;BB>;;7<@?A5;;7;?=C8B=;;CDC;@?A.;55&59@B=AAB3@<4;;@AAA?A?CBCB?@7;;?>8???9@@=?@@<@CC=F1?>:;00)/4:4::;@6;=959?>59;;;0:==6;6>>CCCCC>7;@<@5>?A=B?CC@CEC>B>AD?A@;?BCCD>C?B@BB=AAB@=@:977-388::9,:==::::-::@AA?B@?=
@N9IO0:00816:06385
GACGGGGGGGGGCAAGTGTTCTTCGGAATGACTGGGCGTAAAGGGCACGTAGGCGGTGAATCGGGTTGAAAGTGAAAGTCGCCAAAAAACTGGCGGAATGCTCTCGAAACCAATTCACTTGAGTGAGACAGAGGAGAGTGGAATTTCGTGTGTAGGGGTGAAATCCGGAGATCTACGAAGGAACGCCAAAAGCGAAGGCAGCTCTCTGGGTCCCTACCGACGCTGGGGTGCGAAAGCATGGGGGAGCGAACGGG
+
A@000000000"0<*////*/525:.97@@?@A@@;@@?BG?DC=;90/0=>:00)/:=:AA@@8C?BAA<A@@??0;;A@@5<;<;;#4:B<BB?BAAABBBBBBCC>C=?=A@BBAA;@?=977778:::=8B@AB<=9>:::7:;;@0//:;;;/;:==6=B6?488:::<@AAB@D?B;?9938<<+;522/70?AAA@72223;3<::368?;>@A>=6;::-:??:9:.97777878$7333353333
@N9IO0:00823:06387
TACGGAGGGTGCAAGCGTTGTTCGGAATTATTGGGCGTAAAGCGCGTGTAGGCGGTTTTTTTAAGTCTGATGTGAAAGCCCCGGGCTCAACCTGGGAAGTGCATTGGATACTGGAAGACTTGAGTACGGGAGAGGGTAGTGGAATTCCTAGTGTAGGAGTGAAATCCGTAGATATTAGGAGGAACACCGGTGGCGAAGGCGGCTGCCTGGACCGATACTGACGCTGAGACGCGAAAGCGTGGGGAGCAAACAGG
+
@@;<7:A<;9;;;7;@A@=AB>BB?B?B=??<??9?@>==/78;<?@@@AA=>?5;;;;;;";.9;;;:A@@@@<90;;88+9=4<><A<<9<A?8;7<956=@:B:=BBCCD<D@BB=C:?666@>>>6;;>AB9@@A;;8;?C:E:CDCBBBBB@CCA@AB=BC758A???AA=A?=:94:6?8??B?A@=?=A6;6;A=AA@@;@A=AA=BBBBBAAA;;:AAAAA@>@:9:/::;;@AA6AA@A@;@AB=
@N9IO0:00823:06390
TACGGAGGGTGCAAGCGTTATCCGGATTCACTGGGTTTAAAGGGTGCGTAGGCGGACAGGTAAGTCAGTGGTGAAATCTCTGGGCTTAACTCAGAAACTGCCGTTGATACTATTTGTCTTGAATATCATGGAGGTAAGCGGAATATGTCATGTAGCGGTGAAATGCTTAGATATGACATAGAACACCGATAGCGAAGGCAGCTTACTACATGATGATTGACGCTGAGGCACGAAAGCGTGGGGAGCAAACAGG
+
CB;;4;?>8>A@@=A@@@?BCC@C@?@7>::<<=1::(33(3;(445<A@@?BB?BB@@>;;7;BBBBBD@CCCD>DICCCCC>CEAE@BBB:69<4@:9;;??065>665;>=/59@<1457;<;998;2;;28:5<49034<?955???A::::;2;?@?8:54;49=@?<93344:4//)//9)//8:9:6:)/)///336333<<<99:::;@5;;>=>998@;>??999.999=AAA9B???C799@?
@N9IO0:00827:06367
TACGTAGGGTGCGAGCGTTAATCGGAATTACTGGGCGTAAAGTGTGCGCAGGTGGCCGCGCATGTCGAGTGTGAAATCCCCGGGCTTAACTTGGGAATTGCGCTCGAAACTACGTGGCTAGAGTGTGGCAGAGGAAGGTGGAATTCCACGTGTAGCGGTGAAATGCGTAGAGATGTGGAGGAACACCGATGGCGAAGGCAGCCTCTGGGCCAACACTGACGCTCATGCACGAAAGCGTGGGGAGCAAACAG
+
AA@@@ABA;:;;BBB;;<?C?AAC@C>B>BCBBB>;;9DF?BBBBCA@A@?;?C?A>AA;;:;BBBACA@ABABB=@@@@7@C7;;@B:<;?CB;A=A?AAAADAAAD=C@::;AA>A:;:@B@@?B??@@C@=?6<27:-33?5:6:::;=<888A>@@AD9977<<@@AAAAAAA;??<A<@@A?BBBC@BBC@@;@<00+//666(/)3289<>00.--6---//8333:19>?:9::-83777(3:>
@N9IO0:00837:06362
TACGGAGGGGGCGAGCGTTATTCGGAATTATTGGGCGTAAAGGGCGCGTAGGCGGCTTGGCAAGTCAAAGGTGAAATCCCTCGGCTCAACTGAGGAACTGCCTTTGAAACTGCCTGGCTTGAGGCCGGGAGGGGGTAGCGGAATTCCCAGTGTAGCGGTGAAATGCGTAGATATTGGGAGGAACACCAGTGGCGAAGGCGCTACCTGGACCGGTTCTGACGCTGATGCGCGAAAAGCGTGGGTAGCAAACAGG
+
@@BB?BCECC5BB@A?A@?AA=;;:;?A>AA<@@8<>>@?8?@8@@A@@A@>@@5888B;??8<>888-718>AB<CCC=@AC@AAAC?AAA;;6;@BBBB>BB=???9@????BB?A@>AA@>B6;;09?<@<1=BBBB@C?A?AE?CBA?:::=@<A;;;6;ABBABA@AAB@CC=@@3:3:>@=AACE@CAA>A=;<:??@;@A>@A6;2:295533;8=9=?=<;89494&444444)4::<<>8=<=:
@N9IO0:00855:06368
TACGGAGGGGGCGAGCGTTGCTCGGAATTACTGGGCGTAAAGGGTCCGCAGGTGGCCTCGTAAGTTAGATGTGAAATCTTAGGGCTTAACCCTGAAACTGCATCTAATACTGCAAGGCTTGAGTCCAGGAGAGGTTGGCGGAATTCCAGGTGTAGCGGTGAAAATGCGTAGATATCTGGAGGAACACCAGTGGCGAAGGCGGCCAACTGGCCTGGTACTGACACTCAGGGACGAAAGCGTGGGTAGCGAACCGG
+
;;;?<;;:;:'4B;;:BB?BCABB@B?B?@@;;<0;;:CC7;;0596=5;5.44.;7ABCBB?BD?BAA>>===;4=????>808859-77(3333(3344@AB@;5@@A;:;@=C9:9@BBBBCACD@CBB@>@6:6;B8B?B?B@CC?BBCBCBC9C5;55&55;BDB@AAB;66:4:<:>8;;=9>6557<>>5:59939.4.4454<>BD=BBBBABBA;;;@B<3?;<<<5<>>=@=0599==9.5169
@N9IO0:00862:06360
CACGTAGGAGACGAGCGTTATCCGGATTTACTGGGCGTAAAGCGCGGGTAGGTGGGGTCTTAAGTCATGCGTGAAAGCTCTCGGCTTAACCGGGAGAGGTCGTGTGAAACTGGGGCTCTCAGAGGTAGGTAGAGGCAGATGGAATTCCGGGTGGAGTGGTGAAATGCGTAGAGATCCGGAGGAACACCAGTGGCGAAGGCGATCTGCTAGGCCTGACCTGACACTCAGACGCGACAGCATGGGGAGCGAACGGG
+
CBBCB@A=?@@ABBCABA<::;BE=A@@;@BAB@<9;:BC?BCCCCE=BBC@CCCA3:<;5:.9<<BAAACCCCD:;;ABBAC>@@9A9;;CD>CBBB@C=C<@<=CC>CCCCC;BABA@@@AA?ACC@BBB@@;><888>;>8=8=3;;0;A=AACE?BBDD=BBBCBA@@A:;;?B?BB?C@C;;8;AAA?CGG@CAC;;;CCCA@@?@C@BBBB@CBBBBABBAABB@AAA?@=??::::-9??AB?BBA;
@N9IO0:00865:05794
CACGTAGGGGACGAGCGTTGTCCGGATTCATTGGGCGTAAAGCGCGCGTAGGCGCCCGGAAAGTCGGGTGTGAAAGCCCGGGGCTCAACCCCGGGACTGCATCCGATACCTCCGGGCTGGAGGTAGGTAGGGGAGATCGGAATTCCTGGTGTAGCGGTGAAATGCGCAGATATCAGGAGGAACACCGGTGGCGAAGGCGGATCTCTGGGCCTTACCTGACGCTGAGGCGCGAAAGCTAGGGGAGCGAACAGG
+
BA9:6BCCC9BBBBBACE@BAC@F?:97;@>8=?7BBBCB<B:98:99:44.4=9=6B@EE>BBCBB=BDBCBC=@A@7D>>2CCAA:?@?2>C7BCBB>@@@<@;;;A9==.9;)444.49399;@AAADD:;;9?:9172;2;449.4=;;;5:7;;;5)4>:59555999:;;7;<<@<>>D@C@BA<A@?;>:8:38;9<@@@@9@=?<@A;??:9@A8833-333;?A9CB@??CB9AAAAB@:;;5
@N9IO0:00869:05797
TACGGAGGGGGCTAGCGTTGTTCGGAATTACTGGGCGTAAAGGGCGCGCAGGCGGCTGCTCAAGTCAGGCGTGAAAGGCCTGGGCTCAACCCGGGAATTGCGCTTGAGACTGGGCTGGCTTGAGTGCGGGAGAGGATGGTGGAATTCCCAGTGTAGAGGTGAAATTCGTAGATATTGGGAAGAACACCGGTGGCGAAGGCGGCCATCTGGACCGCAACTGACGCTGAGGCGCGAAAGCGTGGGGAGCAAACAGG
+
BABC?A@DDE5HC@A?BB>BB@CF@B@B@CBBBC<;;;BB8AB6@9?995<7552;@@@BCC@ACAAB?@@@=9=)9.99>;;466:B9??7?@6?8<055<<@8<=BBB=<<6BBB@A;6///:889:199;;8;<=6:84;:=8=@255;//////388;G8@<==<<:////5::(4-3954445:78:5:;;3:0448=055CAA8<<7;;<25595><?<6658=<>?;=5==966CD8@<A@C;@;;4
@N9IO0:00878:05780
TACAGAGGGTGCGAACGTTGCTCGGAATTACTGGGCGTAAAGCGCGTGTAGGCGGGATGATAAGTCGGAAGTGAAATCCCCGGGCTCAACCCGGGAACTGCTTTCGAAACTGTCGTCCTCGAGTACCGGAGAGGGTGGCGGAATTCCTGGTGTAGAGGTGAAATTCGTAGATATCAGGAGGAACACCGGTGGCGAAGGCGGCCACCTGGACGGTCACTGACGCTGAGACGCGAAAGCGTGGGGAGCAAACAGG
+
ABC::9CD=@@BBC?AAA9:;@@@;@3:17===@<A?ABA799??@?@?@A=BCG=BBBB@@=AAAA?E?CCA@@9@?>?2==9???A=AA>BC>C??@??AA<ABAB=C:;;C<:;?BA@@@@BD=A<@;;;C=B@=AC>A>B?B@BB@BAAABBB7;ABB<A>?>>??<@;9:AA;@@:?=?@@>A?AA@CCB?B@BB>A=???CC=@AE=?@BAA@>>@A9:89;:AA???9?9::DEE:BBBBB=;;;?
@N9IO0:00912:05762
TACGTAGGGTGCAGGCGTTAATCGGAATTACTGGGCGTAAAGCGTGCGCAGGCGGCTCCTTAAGTCAGATGTGAAATCCCCGGGCTTAACCTGGGAACTGCGTTTGAAACTGAGGGGCTCGAGTGTGGAAGAGGGGGGTGGAATTCCAGGTGTAGCAGTGAAATGCGTAGAGATCTGGAGGAACACCGATGGCGAAGGCAGCCCCCTGGGCTAACACTGACGCTCATGCACGAAAGCGTGGGGAGCAAACAGG
+
CCBBBCCC>ABBCC@A?A;@<BBB@A=@=@A@AB;@>@>>:@@BBCCCB@@;992;CB@C@C@ABBA@@@C?@A;14:44+5;2?A6>6::BBB?B<??A::9C=ABB>BBB==>=1AAB@@@BBBCAC@CBBBBBA);;6;=B>BACB@BE@A@BAB?@;>7BBAA<>>B955:::6:<8<7<;<8<=?>7=::6:6:<=====+=<<3;?@5>?=::8//////;;::<:96/9522222&2225=077;6
@N9IO0:00867:05815
TACAGAGGGTGCGAGCGTTAATCGGAATTACTGGGCGTAAAGCGTGCGTAGACGGCTATCTAAGTCGGGTGTGAAAGCCCCGGGCTCAACCTGGGAATTGCATTCGAGACTGAATAGCTAGGGTACGGTAGAGGGAAGCGGAATTTCCGGTGTAGCGGTGAAATGCGTAGATATCGGAAGGAACATCAGTGGCGAAAAGCGGCTTCCTGGACCAGTACCGACGTTCAGGCACGAAAGCGTGGGGAGCAAACAG
+
A@B:;;CD>CBBCBB:99;@?BAA?A>A?CAAAC=B???A;@@A;;:AACABAA=@@?CB::5;;;;;0;CAA@A9@@AA3@A6;<@B?B?BBB=B@B?BCCC@BCBCCCBBBABBCDCGJH>BAAA?A<;;CC>D@CCC;;;:E?C@D@<;9;>AA8;9@C>;;<BBBBBBAAAA?B=@=?=A?:549;<179:::&99=6B=7<7<=8=B5744;;4:888:6:88289;333(333>ACA5@=;;;/:=;
@N9IO0:00884:05854
TACAGAGGCCTCGAGCGTTAGGCGGAATCACTGGGCTTAAAGCGTGTGTAGGCGGACGACTAAGTGCTTTGTGAAATCCCACGGCTCAACCGTGGAATGGCTTGGCATACTGGTCGTCTTGAGCGGTCTAGGGGCGAGCGGAACAGATGGTGGAGCGGTGAAATGCGTAGATATCATCTGGAACGCCAATGGTGAAAAACAGCTCGCTGGGGACCTGCTGACGCTGAGACACGAAAGCCAGGGGAGCAAACGGG
+
BBB:;:@=@?CCCCGBBC@CDACCAC?BBBBCCC=CC?BB<B:;;AA@@BC@DA;A:///:>6:B<ABC<AA@@@;@CC?BBB=@A@B:>6;:@=@7;;9>D>B<B=B==>@<AA@AAA?AA???4>B?@;==1=B888=5858=BABB>BB>BBBD>AA@=5:<AE::9@@A@99937??B?A:605/574822222$22:9>>=>;;55*5616>@@8889;B9:9@>=<9:8(395<;?=.78@@@8===5
@N9IO0:00891:05837
GACGTAGGGGGCGAGCGTTGTCCGGATTTACTGGGCGTAAAGCGCGTGCAGGCGGTCTGCTAAGTCCCGTGTTAAAGCCTCCGGCTCAACCGGAGAACGCCGCGGGATACTGGCGGGCTTGAGGTAGGTAGAGGATGATGGAATTCCCGGTGTAGCGGTGAAATGCGTAGATATCGGGAGGAACGCCAGTGGCGAAGGCGGTCATCTGGGCCTTACCTGACGCTGAGACGCGAAAAGCTGGGGGAGCGAACGG
+
BBC@@@BBBB2BBBA@@@;@BB?C?A@D?BBBBC=9;<BB6?@;?>BBCCB?;;7;???A??:>@??5<=<<-94(4:544057<;=C8<8<::>:8:997?>@B5AAA@@@>@?C>B=9??;9=B=9CBBAB=@C@@@B?C?C?BB>B?BBAABAA>A@@@;@C@AABA@?A?@?C=BB;@=A?:48??A8@??=@@CD@B??>BBA?9B4>48B7BCBBBBBB999@??9999*9@>>>?A.97AA>;999
@N9IO0:00867:05864
TACAGAGGGTGCGAGCGTTAATCGGAATTACTGGGCGTAAAGCGCACGTAGGTGGTTCTGCAAGTCGGATGTGAAAGCCCCGGGCTTAACCTGGGAACTGCATTCGAGACTGCAGTACTGGAGTGTGGGAGAGGGAAGCGGAATTTCCGGTGTAGCGGTGAAATGCGTAGATATCGGAAGGAACATCAGTGGCGAAAGCGGCTTCCTGGCCCAACACTGACACTCATGTGCGAAAGCGTGGGGAGCAAACAGG
+
ABA@@?BC=::8A?>;7719;>?B@C=@?@AAAF>BBBBC<AAA@CAABBB@BC@C?ABBCC@CBBB@CCCCCHD?CCCC9BA;BB=B>B@CCC?C9;;BBBBACCBBCBAAB?@@@BBA8AB;??CD>BBBCC>B<AAB?B?B>6C7@7?>>@AB=7;B;<6=BBBBCBEB>>793=8=?B8BA@AA@:?<????9@@@=@A=@9?@=@D>E@ABAA@;?>999999:::;?=5=993777+79333(3:>8
@N9IO0:00869:05870
TACGTAGGGTGCAGGCGTTAATCGGAATTACTGGGCGTAAAGCGTGCGTAGGCGGTTTGTTAAGACAGGTGTGAAATCCCCGGGCTTAACCTGGGAACTGCGCTTGTTACTGGCAGACTTGAGTGTGGCAGAGGGGGGTGGAATTCCACGGTGTAGCAGTGAAATGCGTAGAGAATGTGGAGGAACACCGATGGCGGAAGGACAGCCCCCCTGGGGCTAACACTGGACGCCTGATGCACGAAAGCGTGGGGAGCAA
+
BBBBBDCE?AABCCABBA?C@CCDAD>A?@CCCF>@@@CD>CCC9;:@@;:4;;6;E?CC@C>ABCCC>BB@@?A=AAA@2@B6:97B?B?BCK>B@BDC::;;:@<8=:557559BB@8<;@A@;A49;8977373$3<5:9@6:1://)///0/87777771888<9888//(/6895884868886:8;>0--(-05(--/668888$/333&37;16////(/6--(-//8/33777718;;<<=</;:666
@N9IO0:00869:05907
TACGGAGGGTGCAAGCGTTATCCGGATTCACTGGGTTTAAAGGGTGCGTAGGTGGGTAGGTAAGTCAGTGGTGAAATCCCCGAGCTTAACTTGGGAACTGCCGTTGATACTATCTATCTTGAATATCGAGTAGGTAAGCGGAATATGTCATGTAGCGGTGAAATGCTTAGATATGACATAGAACACCAAATTGCGAAGGCAGCTTACTTCAAGATTATTGACACTGAGGCACGAAAGCGTGGGGATCAAACAGG
+
CCCC?@@@;AA@@=@BBB@BBB;A=?A>@A??>>79=08:3:;3;<<A@@@=@AA;AAA>AB8BBBACBB?BCCC?CCFF;CBBBC:>9=B9BE=C?BBBB><B8==BBAA=A955;;;5:;7?AB:88::?=9?@=?@?GD?BB>?9:9@@?@@AA>AAAA6;;>>=@A@AA===;999<;6;<<-73(3-3333-369::<=588=68843336994:99<<788=9@@;:9:/9=@?BDF::::BB<;;;@
@N9IO0:00897:05865
TACAGAGGGGGCAAGCGTTGTTCGGAATTACTGGGCGTAAAGGGCGCGTAGGCGGCCTGCTAAGTCGAACGTGAAATCCCTGGGCTCAACCCAGGAACTGCGTCCGATACTGGTTGGCTTGAATCCGGGAGAGGGATGCGGAATTCCAGGTGTAGCGGTGAAATGCGTAGATATCTGGAGGAACACCGGTGGCGAAGGCGCATCCTGGACCGGCATTGACGCTGAGGCGCGAAAAGCCAGGGGAGCAAACGG
+
BB@;;;;;;;*9?.55BB>BB?DI@B?B>@<898-9>>BC<@@<@BABA::48819<?AAA?5:;@@@>;;;AAA;BBC=BDD=CB@@=AB<BD@I@BBE;99@5:@>>=@@8@5@;@<799455.55)5<>CD<@;;:9199C=A>BI@CFAAABB?BBBC=@A@BBBBDBBBCAA9@@<@<@@@?B?BA>AAA5;5;;9@:<7<=8<<9<;>CC;A@A@A<55549995444&55.5<>>&669990544
@N9IO0:00901:05893
TACGAAGGGGGCAAGCGTTGTTCGGAATTACTGGGCGTAAAGGGCGCGTAGGCGGCTTATCAAGTCAGGCGTGAAATTCCCGGGCTCAACCTGGGGGCTGCGCTTGATACTGATGAGCTTGAATGCGGGAGAGGATAGTGGAATTCCCAGTGTAGAGGTGAAATTCGTAGATATTGGGAAGAACACCAGTGGCGAAGGCGGCTATCTGGCCCGTGATTGACGCTGAGGCGCGAAAAGCGTGGGGAGCAAACAGG
+
@@BBB@BEEE1CC>A@@@?BCAGD:GADIDCCCE=A;;:B8BB=BBBBBBE@CC@CC@CCCB?BBCBB9??>BBB;A5::5:?9ABBB?A<99999)9?AABBB?BA??????BCABCB?BC?:;;CF>CCBB@BCCCCCAB?B?BD>B??@@@B::8;BAD>D?AAACCDCBC=@@0939>;>AB=A;;;5;@@=A>AA<A@B@;;;4;;0:ABAB@BCBGCCBBB?@>@;;;;.;;ACCDL;D;;:C:@9:2
@N9IO0:00905:05891
TACGGAGGGGGCGAGCGTTATTCGGAATTATTGGGCGTAAAGGGCGCGTAGGCGGCCCGGTAAGTCAAAGGTGAAATCCCTCGGCTCAACTGAGGAACTGCCTTTGAAACTGTCGGGCTTGAGGCCGGGAGGGGGTAGCGGAATTCCCAGTGTAGCGGTGAAATGCGTAGATATTGGGAGGAACACCGGTGGCGAAGGCGGCTACCTGGACCGGTTCTGACGCTGATGCGCGAAAGCGTGGGTAGCAA
+
>A@;=CCGDG3CBBB:;:=@D@CC@C?C?@A@DC?@@?BC=CD>CCAA@><600,00,0;??6=@CD>>D9@AAC>AA@9?;;5;?@B8;;ABB@B?BCCC@DC>BBC>CAAACFG?CC=AAA=A?CC>BBBBB5BCCBC@C=A;A@:>@B@@@AAB?BAAA<AAAAAAABBAC8<<4::8=9==B>B;@?5?886<689.38896:;7<<8=7=8DC944<?7557597<;=>5===<=A9;;;@;;
@N9IO0:00910:05880
TACGAAGGTGGCAAGCGTTGTTCGGATTTACTGGGCGTACAGGGTGCGTAGGCGGTTCGGTAAGCCCTCCGGGAAAACTCCAGGCTCAACCTGGAAAGGTCGGAGGGGACTGCCGGGCTAGAGGACGGGAGAGGAGCGCGGAATTCCCGGTGTAGCGGTGAAATGCGTAGAGATCGGGAGGAAGGCCGGTGGCGAAGGCGGCGCTCTGGAACGTTCCTGGACGCTGAGGCACGAAAGCGTGGGGAGCAA
+
ABB<;;;?BB@;;:;@AA?@A=AA;?AA3::@@@;:89><<@@:?>:;;AB?AA>A=@@=;;5;9@1@A9=?*999*7??:@@=@ABB?B@@@<@?.:5:;;5;BBB;BBBBE@CC>CCCBBB?BAB=4;?;A:@@BB>>7?8A8>?7>:==;;ACG@CHCG?CCCA=BBBBBBC@F>==<=:B?C?B8@@:@::7<7@A8A95488<-405??;A;8805;:??999:>?998?388?AAAA279;;;
@N9IO0:00882:05949
TACGGAGGGCGCAAGCGTTGTTCGGAATCATTGGGCGTAAAGCGCGTGTAGGCGGTCTGGTCAGTCGGGTGTGAAATACCGGAGCTCAACTCCGGAACTGCATTCGATACTGCCAGGCTAGAGTCCCGGAGAGGGTGGTGGAATTCCCGGTGTAGAGGTGAAATTCGTAGATATCGGGAGGAACACCAGCGGCGAAGGCGGCCACCTGGACGGTGACTGACGCATGAGACGCGAAAAGCGTGGGGAGCAA
+
A@BB;;;;09?@A=A;;;=BA>BB@B@DHCC46604:99:/43::88888:.44599:<<@@@BB;;;09;:999,9998=:=<@C;;7;@?5;69;=@A@;;7;ACCCCCBB?;;6;;BBABCBB=B=AA;;;0;A=BC?A<@<??8?<?;00@00+0@AA>D@@A@BBBE965<=6<A7A?@?>9=959.9@D9>;?@<@<@==99449939<<<;54/:///79<<7987;;;&:==?<;;.:443;
@N9IO0:00886:05946
TACGGAGGGTGCAAGCGTTGTTCGGAATCATTGGGCGTAAAGCGCGTGTAGGCGGCTTGGCAAGTCAGTTGTGAAAGCCCGGGGCCCAACCCCGGAATTGCATCTGAAACTGCCTAGCTAGAGTCCCGGAGAGGAAGGCAGAATTCCCGGTGTAGGGGTGAAATCCGTAGATATCGGGAGGAATACCAGCGGCGAAGGCGGCCTTCTGGACGGTGACTGACGCTGAGACGCGAAAGCGTGGGGAGCAAACAGG
+
BBB@=>?@:@A@C?CBBA>BB?CB@B<??CA?A@;?>::9/9=@ABBBBBC@BB?BD@C?BB@CCC@@@?@@CCD?CCC=AA@8@C9B;A?A7?=B@F>AABBBDCCC>B???=???@AA@@@A@A;@?BBBBAH@C@CDDD@D>BB=B?BBBCCCC:BBBC<BB9;;BBA??@;;;0;A=A=A@@?BA@A?ACCADGCB?B?A>@@@<@?A>AABBBBBBB@@@;;;A@CA@@;ABBBBHH<CCCDC?BBB?
@N9IO0:00890:05940
TACGAAGGGGGCTAGCGTTGTTCGGAATCACTGGGCGTAAAGCGCACGTAGGCGGATGTGCCAGTCAGGGGTGAAATCCCGGAGCTCAACTTCGGAACTGCCTCTGATACAGCACGTCTTGAGTCCGGAAGAGGTGGGTGGAATTCCTAGTGTAGAGGTGAAATTCGTAGATATTAGGAAGAACACCGGTGGCGAAGGCGGCCCACTGGTCCGGTACTGACGCTGAGGTGCGAAAGCGTGGGGAGCAAACAGG
+
BCC@@?ADEF5CBCCBBC@CC@CC@C@C9::DFF>CBBCI?BAAAA@@@BB>BD?BB@999;?@ABCCCC;BBBC<A@C9@<AAACIDFCB@BC@C@C:::=@@@@@BBAAACBBBCCB?AB>CD:C:><CCC@CCE>BC?B@B@C?BACCAAA?AAABBBB<A=:8:@?@AA@=@C594:A=?>@9=9??;ACC@D?;;7;A<@ADF>?AAF@@@@A@<<@00000)/:>;@?0799:AAB9BDBBC>889=
@N9IO0:00895:05951
TACGAAGGGTGCAAGCGTTACTCGGAATTACTGGGCGTAAAGCGTGCGTAGGTGGTTCGTTAAGTCTGATGTGAAAGCCCTGGGCTCAACCTGGGAATGGCATTGGATACTGGCGACCTAGAGTGCGGTAGAGGGGTGTGGAATTCCCGGTGTAGCAGTGAAATGCGTAGATATCGGGAGGAACATCTGTGGCGAAGGCGACACCCTGGACCAGCACTGACACTGAGGCACGAAAGCGTGGGGAGCAAACAG
+
@AA;94;B=@@AC?A@AC?CCBBC?A=A?ABABC>9;;BA<AAB@@?B@@@?CB?B?CBBACACCBCCCAAAC<=3;@;3BC>6CCCB:C<??@8=:=@;ABAAC:<;BBBB>B@@@?AAABB@@@A?A@;;;BB;;;:A=B?B>AA7;8;CBCAAAAC@A?:ABABBBBCAAA@@>6?@>A?BCBBA;;;?AAD>A>ABBBAAA<AA<AA8:999438?@>===/0(/88073*3<=>???0??>>>5===
@N9IO0:00903:05950
TACGTAGGTGGCAAGCGTTGTCCGGATTTATTGGGTTTAAAGGGTGCGTAGGCGGTGAATTAAGTCAGTTGTGAAATACGGCAGCTCAACTGTCGAGGTGCAATTGATACTGGTTCACTTGAGTACTGATGAGGTAAGCGGAATGGACGGTGTAGCGGTGAAATGCTTAGATATCGTCCAGAACACCGATAGCGAAGGCAGCTTACTAAGGAGTAACTGACGCTGAGGCACGAAAGTGTGGGGATCAAACAGG
+
BBB@A@@<>B=@A6<:AA?BBC?A=@CE>BBADD=BB<AA;BB=AAA??=A;;;5:9?7=9A=A@;59@055<@C<@<CA>A;9:94;.49499@595;?A@6@86;IA@AA,0*00//4:@@=ABBBBAA@@=@>;?;;7;8::6:<<8<=BBBCB>BABC>C@A@>BB@A@AAA;<89:>9:96:?>;?;;<<8<;??<@@;99:>8=;<::A?A;;;@BA????:993995)59445==.<::>=5=:>;
@N9IO0:00891:05999
TACGTATGGTGCAAACGTTGTTCGGAATCACTGGGCCTAAAGAGCGCGTAGGCGGCCAGGCAAGTCTGGTGTGAAATCCCCCGGCCCAAACCGGGGAACTGCATCTGATACTGTCTGGCTAGAGTGCAGGAGGGGAGAGTGGAATTCCTGGTGGAGCGGTGAAAATGCGTAGATATCAGGAGGAACGCCGGTGGCGAAAGCGGCTCTCTGGTCTGTAACTGACGCTGAGGCGCGAAAAGCTAGGGGAGCAAACAGG
+
BB;;;;;;29;944)433-4<8<>AB?BB@AAAB;@9;;:-444:9=?=;;5;@5;49575:4999;B>@;:;AA6@@ABB2A>AA0;;)45999+923334448:>??AAA:99@@=?@;9:?<<000:0000)//94:9,/,/7;597)//)//99.55555&5<=<;;;;@=9;;>;??4:4:>?9@5:9<?9:9/99@<A;;9<<>89999>@=AAABBBAAABB>BAA;;;;&99888=:09:955(4><2
@N9IO0:00897:05988
TACGGAGGGGGCTAGCGTTGTTCGGAATTACTGGGCGTAAAGCGCACGTAGGCGGCTTTGTAAGTTAGAGGTGAAAGCCCGGGGCTCAACCCCGGAATTGCCTTTAAGACTGCATCGCTTGAACGTCGGAGAGGTGAGTGGAATTCCGAGTGTAGAGGTGAAATTCGTAGATATTCGGAAGAACACCAGTGGCGAAGGCGGCTCACTGGACGACTGTTGACGCTGAGGTGCGAAAGCGTGGGGAGCAAACAGG
+
CCCC?CCDDD1CBBBCCC?AA@CC@D?C?BBBCC=BBBBB<BCCBCCBB@@=?@;AAJ=CCD@CB>ABAA?@@@G=CCA=CDD9BBBB@CCA9A<@;@;@?=?>9?=A?????ABBBCC?B@BBBBCC@CC?@=@AAA?A?A=A=A<?@A9::ABBB?BBCD797:AA@???AA<A@=@<AB9??@990@@<@//(/3//).5;<???=A><<=A::5:==>>;;9849<;<<;5:=;;<<<2<<<?@<>?9;
@N9IO0:00897:05992
GACGAAGGGGGCTAGCGTTGTTCGGAATTACTGGGCGTAAAGGGCGCGTAGGCGGTTTGTTAAGTCAGGCGTGAAAGCCCTGGGCTCAACCTGGGATGTGCGTTTGATACTGGCAAGCTTGAGTGCAGGAGAGGATGGTGGAATTCCCAGTGTAGAGGTGAAATTCGTAGATATTGGGAAGAACACCGGTGGCGAAGGCGGCCATCTGGACTGCAACTGACGCTGAGGCGCGAAAGCGTGGGGAGCAAACAGG
+
AAA;;8;GDD5DCBBACC@CB?BGAC?B?BBBBD>BCBBB=BD>CCBBBCCACC?CD>BB@C@BBCCB?BDBBBC8;9?;ADC;BB;:9;@EDM>BA@ACBBBD=CA@@BCC?CB?BAHACCC:;:BB?BBBB?CBD?CC@G@B=@A:@ABAABBAA?BABB<A?BBBCCCCCB?AB6839>9>??=A=::7:AA@E@BB?C?@@AAA?@@BBCC@@@@@@?B>>??<9::BBB=D9:;BCC9BACED=A@@;
@N9IO0:00897:05999
TACGAAGGTCCCAAGCGTTGTTCGGAATCACTGGGCGTAAAGGGAGCGTAGGCGGCGCGGTAAGTCAGATGTGAAATCCCGGGGCTCAACCCCGGAACTGCATCCGATACTGCCGTGCTTGAGGGTTGGAGAGGTAGCTGGAATTCTCGGTGTAGCAGTGAAATGCGTGGATATCGAGAGGAACACTCGTGGCGAAGGCGAGCTACTGGACAACATCTGACGCTGAGGCTCGAAGGCTAGGGGAGCAAAAGGG
+
AA@@>8==9:;0;5;;@@?BB@BC@B?A?>?9993:BAAA<AA9@?;<;;:69C?BBBC>A?;@????@9;;@BB;;;;8;DF7<<:B=BCC6;6:.9:;:5>@;ABCBBBAD=A89:B?AABD<A;?<?@@@>BBBCCC@F?C>@@AB?BDA@@999@;::5:@@B;;6;AB@@@BAAA?B@@@@???=@<?@@<@9?@AA@AAABA?A@@=@@A@AAAACCBBCB?BAA;;5;=@AAADE:ABCBBB3@@8
@N9IO0:00899:05971
TACGGAGGGTGCAAGCGTTGTTCGGAATCATTGGGCGTAAAGCGCGTGTAGGCGGCTTGGCAAGTCGGTTGTGAAAGCCCGGGGCCCAACCCCGGAATTGCATCTGAAACTGCCTCGCTAGAGTCCCGGAGAGGAAGGCAGAATTCCCGGTGTAGGGGTGAAATCCGTAGATATCGGGAGGAATACCAGCGGCGAAGGCGGCCTTCTGGACGGTGACTGACGCTGAGACGCGAAAGCGTGGGGAGCAAACAGG
+
BBBD@DDD>999C>BACC@BBGCC@B?CCCC?CC>@@9993:@AADABA@@>@B?BC@C@CC<@@@@<@=A@AAI>DCC>CCC9BB092999-9:>?B?ABA@@@99939@@@?CBAAAAA@???C:B?A:::@F@C@AAAB>@>@E>FB9:;CCCC;CBBD=BB@BBBBCC@A@AA<;;7;?AAB@CB;;:;GCAFA@@=@=@=@CC?B@@=@A@@BBAAA:;;;;;;@BAAB=B<;;CGC7BC;;;7;A@?
@N9IO0:00906:05967
TACGGAGGGTGCAAACGTTGCTCGGAATCATGGCGTAAAGCGCACGTAGGCGGCCTTGTAAGTCGGATGTGAAATCCCTGGGCTTAACCGAGGAAGTGCATTCGAAACTGCAAGGCTTGAATACAGGAGAGGATCGCGGAATTCCCGGTGTAGAGGTGAAATTCGTAGATATCGGGAGGAACACCAGAGGCGAAGGCGGCGATCTGGACTGATATTGACGCTGAGGTGCGAAAGCGTGGGGAGCAAACAGG
+
@<<<+000(///44)445.55<5/)/)--,,,(,,69;2::<<;:33//)//*/)/3---055//)////79909990999/99)/)/)//8)4.449999.9494)4=9=A=B=A@8:<+000:;::=>:56659<<.4.44:;-:;??>?:;;=@CDC?C>AACBABBB;;;C997389;;?=@>>>84945:64905>@>ABA:>?:;9ABB?BBBCC::9A6:::===6=988@??3@??@A9@@@?
@N9IO0:00910:06007
TACGGAGGGAGCAAGCGTTACTCGGAATTATTGGGCGTAAAGGGCGCGTAGGCGATCCTACAAGTCTCGTGTGAAAGCCCAGAGCTTAACTCTGGAAGGGCACGAGATACTGTAGGATTTGAGTTCCGGAGAGGAAGATGGAATTCCCGGTGTAGCGGTGAAATGCGTAGATATCGGGAGGAACACCAGTGGCGAAGGCGATCTTCTGGACGGATACTGACGCTGAGGCGCGAAAGCTAGGGGAGCAA
+
@@AB?AAB<;;:B=A;;;AD;96?6=9=6?>7?=7CA<?A9??9?A34:AA>??@@A<??BA=???@@==@A;:9,:A@8:::A??>?>A@>?@3:6:A9AAA::4555<@BBAB>@??9??>?=??BABBBB8:6;BBB;?.4.49097=555<;@;@CBB>BCDCCBBAB@=555)55.57@CC<BA<B:CCC@H@C@@<CB?ABB>AA>9ABC?:>=<<AA@@B>849=??9??:7899*77;7<
@N9IO0:00879:06027
TACGGGGGTTGCAAGCGTTGTTCGAAATTACTGGGCGTAAAGGGCGCGTAGGTTGTGGCGTAAGTCTCGTGTGAAATCCCCAAGCTTAACTTGGGACGGTCACGGGGTACTGCGTCGCTAGAGTGCGAGAGAGGAAAGCGGAATTCCCAGTGTAATGGTGAAATATATAGATATTGGGAGGAACACCGGAGGCGAAAGCGGCTTTCTGGCTCGTAACTGACGCTGAGGCGCGAAAGCGTGGGTAGCAAACAGG
+
@@;;;;;*;=BBC>@9;:76;9>CCH>CAA;@@=6A@@@@6BB<B<;@ABC;C<BCC@AABB?AACABBBCBBBC>CCCC;D=??@6;6;;5AA669@=AABCBBC9BCB@@6656<<BBBBB;:;AAAAAAB=AA748=4929477.<::8858;;8<<<<4533A@>>>@@A>BD:??>@>@@@>A?@@;=989-;;;4:@=2@@<?@@BA;;8;A;85BBBABB?AAABAA9>=@999,9==?A@<@A@?
@N9IO0:00879:06056
GACAGAGGGGGCAAGCGTTGCTCGGAATCACTGGGCGTAAAGGGCGCGTAGGCGGGAGGCCAAGTCGGTCGTGAAATCTCCGGGCTCAACCCGGAGGAGCGGCCGAAACTGGTTTTCTTGAGGGAGGCAGAGGAGTCTGGAATTCCCGGTGTAGCGGTGAAATGTGTAGAGATCGGGAGGAACACCGGTGGCGAAGGCGGGACTCTGGGCCTACCCTGACGCTGAGGCGCGAAGGCGTGGGGAGCAAACGGG
+
BBC;;;;;;;*;C?B;==@CCDAB=A=AABBBBB=BBBCD@DD?@@@BAA@<@BB<?>=B897:@BB=AAB@@@@9;::A=AC=@?ACALD>CABB8;;66156;?=66667<<<0<@6@>??:@B@BCBBB@CEAABB8;5;=@B9@=@@>>???;?@A?8?C:87=BBBBBBB=5::7=7===7B7BA8C==6A<BB=3A@ABCFD>B?BBBB=9:9BBAA>>?<@?==<2807>=AAD4856<939>>8
@N9IO0:00894:06033
TACGTAGGGTGCGAGCGTTAATCGGAATTACTGGGCGTAAAGCGTGCGCAGGCGGCCTCTTAAGACAGGTGTGAAATCCCCGGGCTTAACCTGGGAATGGCGCTTGTGACTGGGGGGCTTGGAGTGCGGAAGAGGGAGATGGAATTCCTGGTGTAGCAGTGAAATGCGTAGAGATCAGGAGGAACACCGATGGCGAAGGCAGTCTCCCTGGGCCAGCACTGACGCTCATGCACGAAAGCGTGGGGAGCAAACAGG
+
BBABACCE>@@ABBBBCCBD?AAC?C7;4:AAAF?EECDD?FAA@@@B?::4;;5;<A@@?C>ABAAA?BABBBB>BBBC:BD<AA=C?B>BAB<@8==:BB>@<@?=BBBBBBBB)BC?C=@AAA@@<><?9;904><;@8<>B>A6;:?A@ACA@ABCCDD?@@@;99<AA9454:28><@;@>=8=949299=399<:999559)5990>9@995;;@9;9>===@@AAABBB>BBC@AAA7ABCCC=B;;5
@N9IO0:00907:06015
TACAGAGGGGGCAAGCGTTGTTCGGAATTACTGGGCGTAAAGGGCGCGTAGGCGGCCTGCTAAGTCGAACGTGAAATCCCTGGGCTCAACCCAGGAACTGCGTCCGATACTGGTTGGCTTGAATCCGGGAGAGGGATGTGGAATTCCAGGTGTAGCGGTGAAATGCGTAGATATCTGGAGGAACACCGGTGGCGAAGGCGACATCCTGGACCGGTATTGACGCTGAGGCGCGAAAGCCAGGGGAGCAAACGGG
+
CCBBCCDDCC1DC?@@BD@CCACC@B@B?BBCDD>AAABB;@@;@BBCCBB?BB>B?CBBBB=@@BCB@CB?@@D>DCD=CCC>BBBC=AA>AE?B?BAAABBB:;;BCC@@9@.:49>;@CACCACK>CABBD>BDC@@=@7@>B=;;8;BBDBBA?ABBC<@@;;;AAAAAA@@D@AA>A=@@A?C?A@=@@@?B?CDCCCCD@BB?A@<A=AA@<@B@@@@;;;;=>@9;:.9949@<;+::>@@6=>@8
@N9IO0:00881:06077
TACGTAGGTGGCGAGCGTTGTCCGGATTTACTGGGCGTAAAGAGCGCGCAGGCGTCGTGCAAGTCGCGTGTGAAAGCCCCCGGCTCAACTGGGGAGGGTCACGCGATACTGCTCGACTCGAAGGCAGGAGAGGGAAGTGGAATTCCCGGTGTAGTGGTGAAATGCGTAGATATCGGGAGGAACACCAGTGGCGAAGGCGACTTCCTGGCCTGTTCTTGACGCTGAGGCGCGAAAGCTAGGGGAGCAAACGGG
+
BABBBDD@@@<?A>@?AB>BCC@B@;:;8;@ABB<:<:BC>BAA@CAA@BC?99:BBBA@@=@@9:9?CDCBBB>BBCCC1919???=A@@@>2=<?8?CCBBBB???@@A@BBBBBDBA@>A@BBB?BBBBB<B5:9F@E=@=@C>C?B?@@A@@<@@@>7<<:;:<<==:;:>>7;;8;?ACC@BBBBACAA?B?BBBCD>A=AB?C@BCFAIG@BCBABAAAA>CBB;::6;BBCDIH=BCBCC=BBD8
@N9IO0:00882:06063
TACGAAGGGGGCTAGCGTTGTTCGGAATACTGGGCGTAAAGCGTGCGCAGGCGGTTATTCAAGTCAGAGGTGAAGCCCGGCTCAACCCGGGAATGGCCTTTGAGACTGGATGGCTAGAGTGTGAGAGAGGTGAGTGGAATTCCCAGTGTAGAGGTGAAATTCGTAGATATTGGGAAGAACACCCGTGGCGAAGGCGGCTCACTGGCTCGCAACTGACGCTCATGCACGACAGCGTGGGGAGCAAACAGG
+
A@B00+0000)///:;DG?@@>@C?A7;:AAAC=;:;DI>CCCCB?>000*0/)/)/5.5?:?=>@00.*-,,(**,)*(**,,(,,(--(-(-/293>A8BBAB;;;=;555>A@@;;=BDDCBCBAA7@>>=;@9=;A2;9)5;<<>?<5905:>@8D;99GCCBCBA:>?6C=@@7@@=:1:5619<<7A=AB6;;;;;;<:CB966=9566;;=BAAB;99::5559;A@B<<=2BCCC@8D?C;
@N9IO0:00889:06067
TACGTAGGGTCCGAGCGTTGTCCGGAATTATTGGGCGTAAAGGGCTCGTAGGCGGTTAGTCACGTCGGGAGTGAAAACACGGGGCTTAACCCCGTGCCTGCTTCCGATACGGGCTGACTAGAGGTATGCAGGGGAGAACGGAATTCCTGGTGTAGCGGTGAAATGCGCAGATATCAGGAGGAACACCGGTGGCGAAGGCGGTTCTCTGGGCATTACCTGACGCTGAGGAGCGAAAGTGTGGGGAGCGAACAGG
+
BBBCCBBB=BB?AB@>;;5;BB=B?B@C@BBBCD>???BD>DD>CCBBBAA=8849=@?A???BBBAB:99:?ABB8;;;HIG;CC?B@DDE;B;;:@BBBC?B?BBBBBBB=BCCABAC:::>AA@BA;;;;.;;;5;A5;7;@C@CDACCAABCC?C;;;6;AAAAAAB@@@BAC=@A7;7;AA=BACCACCC@A=??4949AA@AA<A@@>@C?A::9;;;;;<=@A@DCD;@ABBBFE;AABDA=???=
@N9IO0:00897:06107
TACGTAGGGTGCAAGCGTTGTCCGGAATTATTGGGCGTAAAGAGCTCGTAGGCGGTCTGTCGCGTCGGCTGTGAAAACTCGGGGCTCAACCCCGAGCCTGCAGTCGATACGGGCAGACTAGAGTGCTGTAGGGGAGACTGGAATTCCTGGTGTAGCGGTGAAATGCGCAGATATCAGGAGGAACACCGGTGGCGAAGGCGGGTCTCTGGGCAGTAACTGACGCTGAGGAGCGAAAGCGTGGGGAGCAAACAGG
+
BECCCCCG>:;;D>AABA7;;C@C=B?B;;;@CC;@@9:9/987;=>?>>>89939BBAAAC@@@@@;?>>>?@@A3::?AAA6A??@@BBA.9;;;<@AABBCBB@AA@CG?DAABBBCCCCAABBCDCCFG;:;:ECC@D?B?A?CB@BB@@@BB?BBCC=BBBBDBAAA@9333-382;2=9:7?7;>7:;;273777188;?@A@;@@=<?<?<<=<;7373;6@?A???8?AAAAAA8A;;;B;@@A=
@N9IO0:00898:06096
TACGTAGGGGGCGAGCGTTGTCCGGATTTATTGGGCGTAAAGAGCTCGTAGGCGGTTTGGCAAGTCGGGTGTGAAAATCCGGGCTCAACTCGGAGACGCCACTCGATACTGCTATGACTCGAGTCCGGTAGGGGAGTGCGGAATTCCTGGTGTAGCGGTGAAATGCGCAGATATCAGGAGGAACACCGGTGGCGAAGGCGGCACTCTGGGCCGGAACTGACGCTGAGGAGCGAAAGCGTGGGGAGCGAACAGG
+
@@@C@;;;;;*4;559;;=BBDAE@BBD=BB7;:,3:::;24435<4338717<89=2@=@A>??@A@9:9:9@::.;;7:>6====89::B:>==<73-4::::=??@??=A:;5:=@AA99;A393;@@@@2<<944:5::@8<9==:=A666>96;9@;0566<@@@AAA====8<<8=9;;;9=9=>:<:>4:7::7<<545:<:2:.4.439:9444:33445::;444(4734:<<.?@@>>=9549
@N9IO0:00900:06099
TACGAAGGGGCAAGCGTTGTTCGGAATTACTGGGCGTAAAGGGCGCGTAGGCGGCTTATCAAGTCAGGCGTGAAATTCCCGGGCTCCAACCTGGGGGCTGCGCTTGATACTGATTGGCTTGAATGCGGGAGAGGATAGGTAGGAATTCCCAGTGTAGAGGTGAAATTCGTAGATATTGGGTAAGGAAACACCGGTGGCGAAGGCGGCTATCTGGCCCGTGATTGACGCTGAGGCGGCGAAAAGCGGTGGGGAGCCAAACA
+
@??@>5;;;.4939;<@<@B8@<6;.94599;;15559>)55)5=;;;;>9<@8A<5999:24498<3::::@B>C@CD?HD<;550/49598888$//89<A@<>=00///7>4<2898=>8=@???9::706;8//(///(/385;;3433383333,3333(3,333333333499(33,3,33(3996=4871833-4344.444445525=4;;>9525<;?<=<=A>99.44444&444.4444&444.4<2:5
@N9IO0:00901:06101
TACGTAGGGTGCGAGCGTTAATCGGAATTACTGGGCGTAAAGCGTGCGCAGGCGGGCTTTTAAGCCAGACGTGAAATCCCCGGGCTTAACCTGGGAATGGCGTTTGGGACTGGAAGTCTGGAGTGCGGCAGAGGAGACTGGAATTCCTGGTGTAGCAGTGAAATGCGTAGATATCAGGAGGAACACCGATGGCGAAGGCAGGTCTCTGGGCTGACACTGACGCTCATGCACGAAAGCGTGGGGAGCAAA
+
AABBBAAA<:;:BBCABB=A<ABD>C7;6;AAAB>BCBCE>CCCB;;:BAA=BCC>CCAB0?2595??@C;<;AC>CCEE:BB=BC?B?B?BAA;@;@@>@A=B6A<4?>::6:7<::8;8==;;<=8BA@@B7;BBBAA?C<?7>8?=2899775BA@>>D:AABDDCBB@733=:5>@>A?BCC7CA@A<9:31;/98<5897>9CA;944:::=<==0//6688:;474BC58779A@@5;?;:;2
@N9IO0:00902:06108
TACAGAGGGTGCTAGCGTTGTTCGGAATCACTGGGCGTAAAGCGCGTGTAGGCGGCGGGGTGTGTCCTACGTGAAATCCCTCGGCTCAACTGGGGAAGTGCGCGGGAAACTACTCTGCTCGAGTGCGAAAAGAGGGTGGCGGAATTCTTGGTGTAGAGGTGAAATTCGTAGATACCAAGAGGAACACCGGCGGCGAAGGCGGCCACCTGGGTCGTAACTGACGCTGATACGCGACAGCGTGGGGAGCAA
+
?@???@A@9>?>@???@@388:73-5.44<;9991433:</4449B99:5906>:>>A?2<<@A<B=;;:>?C==4665)555.6>BB=@?>>>4;7<<<====@8@@6<A=CCBA?843333444:<==.;;:?1::3>:8<8=9;@9<;??>A<AC?BAAA7C:>@@@BB@@@<A=AA@;@<<;9<@3;;4:4;9@3;7-728:7A<>8<558=8:::;554=::=:545;::::;;<===.33333
@N9IO0:00872:06112
TACGGAGAGTCGCGAACGTTGTTCGGATTCACTGGGCCGTAAAGGGCACGTAGGCGGCTCGGCAAATCAGTCGTGGAATCCCGTCGCTTACCGGCGGAACGGCGGCTGAAAATACCGGGCTTGAGGGCGTGAGGGGTCGCTGGAACTCCTGGTGGAGCGGTGAAATGCGTAGATATCAGGAGGAACGCCGGAGGCGAAAGCGAGCGACTGGCGCGTTCCTGACGCTGAGGTGCGAAAAGCTAGGGGAGCAAACAGG
+
BA@?<0000///--;)/--(--(-6(-/27//555)5.5;<<6?C69:=0///)//)/7771888088888454<8<6;:=4<<559B>BB@C?BB?B?@A=@B=BBBBDD7:6:=B>4A=669CC>:99CCCD@2BBA=<?:C466=>=?<@@666@B=;9;D>;::CCD@@;;::A@;@@=@799@;@29:2:A==6??A?@@@:::B?BBCBB@KADCBA@AA@;;5;AB;;;;*;3:88;8*3344:24443
@N9IO0:00877:06151
TACGTAGGGTGCGAGCGTTAATCGGAATTACTGGGCGTAAAGTGTGCGCAGGTGGCCGCGCATGTCGAGTGTGAAATCCCCGGGCTTAACTTGGGAATTGCGCTCGAAACTACGTGGCTCGAGTGTGGCAGAGGAAGGTGAATTCCACGTGTAGCGGTGAAATGCGTAGAGATGTGGAGGAACACCGATGGCGAAGGCAGCCTTCTGGGCCAACACTGACGCTCATGCACGAAAAGCGTGGGGAGCAAACAGG
+
BBBCBBBB<BBBCECCAAAD@EBB@B@C?ABBBA8AAAAA;ABB@@@BBCC@BB?B>B@@@AAAAA@AAB;:59904444&4:)443939:38<,949:?=>84:A?B;B;;;>87-3333333333,379;?<B4:.733,9,317=7333:::?;@@@@8?=>?:@?A@<334=5:==A=;;;@CCCBABAA?B6::>>5=5:444)4.434445?;949844444994444&44;:>AA6??;DF>AAA:
@N9IO0:00879:06132
GACGAAGCCGTGCGAACGTTGTTCGGAATCACTGGGCTTAAAGGGCGCGTAGGCGGGCCATCAAGTCCGGGGGTGAAATCTTTCGGCTTAACCGGAAAATTGCCTTGGATACTGGTGGTCTTGAGGGAAGTGAGGGGTCGTGCGGAACTTCCGGTGGAGCGGTGAAATGTGTTGATATCGGAAGGAACGCCGGTGGCGAAAGCGGCGGACTGGGCTTCTTCTGACGCTGAGGCGCGAAAGCTAGGGGAGCAAACGG
+
@ABBB@;;6499<44.444.4;7=>7;7;;>;@@<1;:.55)5909=>>CCC;>>=4<.5///)///)////$//55)5::>)954:=8=9=6;4999'616A9A8>76:B@AA@B@=@AA?BAAA<A?BAA<<;;+7///8994<4558<8;8;;255:;7;555/5@=@=8:::9445.5.5.575334943404;<<7=><7;?9<@A=A6?>;@@4555<989;<771777977*3334@AA+94944(43:
@N9IO0:00880:06142
TACGGAGGGGGCAAGCGTTGCTCGGAATTACTGGGCGTAAAGGGTCCGTAGGCGGCTTCATAAGTTAGATGTGAAAGCTCAGGGCTCAACCCTGAAATTGCATCTAAAACTGTGGAGCTAGAGTCCAGAAGAGGTCGGCGGAATTCCCGGTGTAGCGGTGAAATGCGTAGATATCGGGAGGAACACCAGTGGCGAAGGCGGCCGACTAGTCTGGCACTGACGCTGAGGGACGAAAGCGTGGGGAGCGAACCGG
+
CBCC?BBDDD1BB?BB@@<BAAAD<D<C@ECABA=ABBBD=AA>AB@FCCC@@@?AE@DBBB?BB@BBBB@??>:4:=CBCBB=BBBB>BB<AAAB>B=??CBBBBBB8@A@<<9>?@@BB?>?@6?@?<ABD@CAA?BD=B=B?AA7@;====;@>9>=>>9>?@>A@>@?=?@>B:>@4?9<<<6====:>@@<@=:;7;8>=>:;;>>>=65;577785:?BBBC=BBBBB<@?BBBCC9779@@=@>A9
@N9IO0:00894:06143
AACGTAGGGGGCGAGCGTTGCCCGGATTCACTGGGCGTAAAGCGGGTGTAGGCGGTTCCTTAAGTCAGATGTGAAATCCCACGGCTCAACCGTGGAATTGCATCTGATACTGGGGAACTTGAGGACGGTAGAGGTCGGTGGAATTCCCGGTGTACCGGTGAAATGGGCAGATATCGGGAGGAACACCAGTGGCGAAGGCGGCCGACTGGGCCGATCCTGACGCTGAGACCCGAAAGCTAGGGTAGCGAACCGG
+
@5>B=<<>><,<=0/07<,0;;0:<?@=@A@;;;8;BBDL=BBIF>BBCAA>0000;I;A>C=BBA@@@999BBB>BBC=C9959@??<@?@AC?D@C:;;CCCBCBBBBBCCC9B?AA?BBC@@A??BBAAA=AAA>BC<?<?;?@9>=998=?<?@???C=<A=<B@BAA=?:::-995>7@@<7;:59.3;<5=7>B;@;@A@@@C>C:;;BD:;;DEECCCCAAAB=BBE=AABBAA8AAB@59258=7
@N9IO0:00897:06145
CACGGGGGAGCAAGCGTTGTTCGGAATCACTGGGCGTAAAGGGCGTGTAGGCGGTCAGGTAAGTGGGATGTGAAATGCCCCGGCTCACCCGGGGACCGGCATCTCAAACTGCCTGGCTTGAGTACGGGAGAGGATGAGGGAATTCCTGGTGTAGCGGTGAAATGCGTAGATATCAGGAGGAACACCGGTGGCGAAGGCGCTCATCTGGCCCGATACTGACGCTGAGGCGCGAAAGCTAGGGGAGCAAACGGG
+
@?;<;;;*4::::A;;;?CC?CC<D@EICCBCC=B@A@@5A?;ABCBB@@=9949CA=:@>5A=@:3AA@A@@@4959DD2B?B><<<@4@<<0554=5>95:AAAB<@@@A?BD@CC@BBCDA@AC>BBBA?A8:5AC=B?B@C?AB>B@A@A@A=>>?A;979>=?>@989BBB>?9595;==7858956//(.059:??>=;;;5;>5882>=<<79:=;799;A>>>>:,59::9@@6@AABC>BBB;
@N9IO0:00906:06128
TACGTAGGGTGCGAGCGTTAATCGGAATTACTGGGCGTAAAGTGTGCGCAGGTGGCCGCGCAAGTCGAGTGTGAAATCCCCGGGCTTAACTTGGGAATTGCGCTCGAAACTACGTGGCTAGAGTGTGGCAGAGGAAGGTGGAATTCCACGTGTAGCGGTGAAATGCGTAGAGATGTGGAGGAACACCGATGGCGAAGGCAGCCTTCTGGGCCAACACTGACGCTCATGCACGAAAGCGTGGGGAGCAAACAGG
+
BABBAAAA<AB@@BB9;:?C@CCF@C@CGFCCCC<BB<;<0;==AA@A@BD@CC:;6<@>?>=::::::???AAA999993:@9@A<?<??@CC?D>A>ABBBBBBB=5:8?8??>?BABB?>>???:?A@@@>@293:91;2;4;=C@966;==<=8=:;;3555======<666<8=@4:49A=5@:9:>BBB?B=A;;;5;2:==?,9.929>>>?:?@@@BB;:;@@<<>6ACB@AAA7A@@@C=DBB@
@N9IO0:00909:06112
TACAGAGGGGGCAAGCGTTATTCGGAATTATTGGGCGTAAAGGGCGCGTAGGCGGCTTGGCAAGTGGAAGGTGAAATCCCTCGGCTTAACCGAGGAACTGCCTTCCAGACTGCTTTGCTTGAGTCCGGGAGAGGCGAGTGGAATTCCCAGTGTAGCGGTGAAATGCGTAGATATTGGGAGGAACACCAGTGGCGAAGGCGGCTCGCTGGACCGGTTCTGACGCTGAGGCGCGAAAGCGTGGGGAGCAAACGGG
+
BBA;;<@@@@,@B7:;BB?BC966<C=@<9:39=5<794D=AA<AA9:000+00,006?;??>??B@C?B???@D=>?>5:;@=AB@B?B>@@A=A>:::?>A?C??998@@?@A=ABC@BBA?@198-9@9;5;B@<@A<@=@?BD7::A@==@::2;@@>8@@:::AAA@AA<??9?=:@>CAC?CAA@?A@E@C?BB=AABBCDC=AB:;9<ABBBACBAB@??>?==9::/:>@?@@A3::BBB<AAA9
@N9IO0:00866:06202
TACAGAGGTCCCAAGCGTTGTTCGGATTCACTGGGCGTAAAGGGTGCGTAGGCGGTCGGGTAAGTCTGATGTGAAAGCTCGGAGCTCAACTCCGAAATGGCATCGGATACTATTCGGCTAGAGGAATGGAGGGGAGACTGGAATACTTGGTGTAGCAGTGAAATGCGTAGATATCAAGTGGAACACCAGTGGCGAAGGCGAGTCTCTGGACATTTCCTGACGCTGAGGCACGAAAGCCAGGGGAGCAAACGGG
+
BBB:::A?BBC<B?B@AA<AB?BC?@A=???ABB=?@@CC?CD?@@ABBBB?>><>ACC=BB?ABBAAAB@BB>>7BBA>B9666=BB<CCC@CEH>CE@I?C=F8;;A@@AC@BB@BCCCBBAC?BB@BBDD9BBBCCC?B?A@@@>A?ACCB@ABBBBBD>CCCDAAA@@?>:9-49:7<6::?8:?=<4=7:647<<:?@CCBBA>AA???9?>A???AA????<??:4391;;17388+334DD>BBE>
@N9IO0:00876:06203
TACGGAGGGTGCAAGCGTTAATCGGAATTACTGGGCGTAAAGCGCACGCAGGTGGCTGAGTCAGTCGATTGTGAAAGCCCTGGGCTTAACCTGGGAATTGCAGTCGATACTACTCAGCTAGAGTATGGGAGAGGGTAGTGGAATTCCCGGTGTAGCGGTGAAATGCGTAGATATCGGGAGGAACATCAGTGGCGAAGGCGGCTACCTGGCCCAATACTGACACTCAGGTGCGACAGCGTGGGGAGCAAACAGG
+
BBBB<AAA<ABA@<@@AB<@<@BD>@3919A@@A;???AA9@??:;;>=<;<:;5;?A@@AACAAAB@@<=;6;B<BBC499A8<<<C@CACCG>D@C79:??A?@;BEBBA@@@;549<<565=>>>7;;594(33333-34:7<=4<>??8<?79.3>:<5BBBBBBACBA944>6@D>C=B@;;;;5906=A>B<BC@BA@@900)0/(/5///::;<>A?;A???;998833383333&389:>6CCB;
@N9IO0:00882:06207
AACGTAGGAGGCAAGCGTTATCCGGAGTTACTGGGCGTAAAGGGCGTGTAGGTGGGTCGCTAAGTTGGTTATGAAAGCTCGTGGCTAAACCGCGAGAGGCTGACCAAGACTGGCAATCTGGAGTGGAGGAGAGGTCAACGGAATTCCGCGTGTAGTGGTGAAATGCGTAGAGATGCGGAAGAACACCGGTGGCGAAGGCGGTTGACTGGCCTCCAACTGACACTGAGACGCGAAAAGCATGGGTAGCGAACGG
+
B9@A@BB=;;4;?5:ABB9BDC>B>;66.;::<:,955<<)55)6;>A=<:5955)/////94991828093::;(47789::28333(359::;<<@<@>///)/)/;7796;<7;?<B8AB??=?A??:::3::@<?@@D8;8;=A@A;::@A::29=?@;@DECCCBBB;;;@@;@8;:???@40-0;:>00+/)/>5:6;;==<-313719.4??=::977337376////&///9:;2;9;444.444
@N9IO0:00887:06190
TACGAAGGGTGCAAACGTTGCTCGGAATCATTGGGCGTAAAGCGCACGTAGGCGCTCCGCAAGTCGGATGTGAAATCCCTCGGCTCAACCGAGGACGTGCATCCGAAACTGCAGAGCTTGAGTATGGAAGAGGGTCGCGGAATTCCCGGTGTAGAGGTGAAATTCGTAGATATCGGGAGGAACACCAGTGGCGAAGGCGGCGACCTGGGCCAATACTGACGCTGAGGTGCGAAAGCGTGGGGAGCAAACAGG
+
CAA;<7;@8@ABBB>CBB?CBA@A=A?BCCB?B>6@@@>=/9:78<<;A?@4?:::;9<<A<??;;5;949:<<5BA>5@<B:B<@B9B>B=>:CB@>?A@==::99/9979?@ABCD<A@@@BBC8A7><<;.;>9?@5>8=8=<6;7@:??@AA=BBBB>C=?>??ACCBCBA?8::19:@??;@?8@;?;;.9::;4;;;;=@B=6B?B=A;:;BABAA@;;;49:B>@@;ABC@@@A3@@AAC<DBB=
@N9IO0:00893:06163
TACGAAGGGGGCTAGCGTTGTTCGGAATTACTGGGCGTAAAGGGCGCGCAGGCGGCTTTGTAAGTTGGGCGTGAAAGGCCTGGGCTTAACCCGGGAATGGCGCTTGAGACTGCAAGGCTCGAGTACGGGAGAGGATGGTGGAATTCCCAGTGTAGAGGTGAAATTCGTAGATATTGGGAAGAACACCGGTGGCGAAGGCGGCCATCTGGACCGTAACTGACGCTGAGGCGCGAAAGCGTGGGGAGCAAACAGG
+
CCBA@>@CCD5BBCECBB9;:>BC?B?B@CBBCD>??@A@;BD=BB<:;@A;;;1;AB;BA@8;;=?A8A<;;CC>C@C@CCC>BB?B<@@;@C=C?DDABBCC?????@@@CB>B>ABBBB@A?===5>?AB?BBC@DB@C@C@CD>AA@?<?@;;5;@>=9??AAACBBCBC@CC<B=A@>@??;>::;5;@B=B>;;6;>A@@BC?BB>@@A=@@A@@@=@@;;5:?@;::.:;??=?@399>=@69::8
@N9IO0:00866:06227
TACGGAGGGTGCAAACGTTGCTCGGAATCATTGGGCGTAAAGCGCGCGTAGGCGGCGAGGCAAGTTGGATGTGAAAGCCCTGGGCTCAACCCAGGATGTGCATACAAAACTGCTTCGCTTGAATCTCGGAGGGGGTCAGGGAATTCCCGGTGTAGAGGTGAAATTCGTAGATATCGGAGGAACACCAGTGGCGAAGGCGCTGACCTGGACGATGATTGACGCTGAGGCGCGAAAGGCGTGGGGAGCAAACAGG
+
CCCC?CBC=BAAAA;:;;=@@BBBAC:;;AA7;=483773(3333:34:=@;:4.4;<A8CB;@@:=<=<==>>>6;;>3;A;3AAAB7A<7<D<DCDD>C<B<=DBA.;:59>9;?@C@BB@BBCCC=@?BBB3BCBAB<A?A?BC>B?BA>>?AA@BBBF<?<?B@@?@93333.3=8>8?AC8B@:92656,26989A>>=:>@5:;888866+5225595554665=<>)5.559;;;+9999905555
@N9IO0:00867:06233
TACAGAGACTGCGAGCGTTATTCGGATTCACTGGGCGTAAAGGGTGCGCAGGCGGCCGAGTGTGTGAGGCGTGAAAGCCCGGGGCTTAACCCCGGAATTGCACCTCAAACTACACGGCTAGAGCATTGGAGAGGGTAGCAGAATTCACGGTGTAGCAGTGAAATGCGTAGATATCGTGAGGAATACCAGAGGCGAAGGCGGCTACCTGGACAATTGCTGACGCTCAGGCACGAAAGCGTGGGGAGCAAAAGGG
+
BB@;;;@@BBBBBAAA;;8<C>BA=AB=BCCCCC>CCBBB<BB=BBBCCBA=;;5;;@AABCBBBDBC@BBBA@@=@CD=CCC<CDAD>BBB6<8<@C>@;;;5;;@@:@ACAA<;7;A@@CBBAA?B<@@AAA;A@@@AAA<@=@BBB>BCCC>>>CBBCB>BCCCBCBC@A@?@@@@?;@<@BB<@@;;6;?A=A?AC?AD;;::C=A@C@C@CC@AACB@A<9949@@@BB;@@D<;;;-;?AACC;@F4
@N9IO0:00870:06223
TACAGAGGGTGCGAGCGTTAATCGGAATTACTGGGCGTAAAGCGCACGTAGGTGGTTCTGCAAGTCGGATGTGAAAGCCCCGGGCTTAACCTGGGAACTGCATTCGAGACTGCAGTACTGGAGTGTGGGAGAGGGAAGCGGAATTTCCGGTGTAGCGGTGAAATGCGTAGATATCGGAAGGAACATCAGTGGCGAAAGCGGCTTCCTGGCCCAACACTGACACTCATGTGCGAAAGCGTGGGGAGCAAACAGG
+
ABBBAACC=CBBB>>8889>>@AB?C?A>A???A9><><<6?9:9BAAACC?CD?C?BBCBC@CBBB@CBBACIF>BBBB3AA0;;<@?B@;;;8;6;;BCCC@B@@@BBAAB?>??ADC9BB:>?AA;AA@AA=B?BBB?A;?;3<,7,9?;@AB=6<AB>6DBBAAAABAA@;83=9=?B:BB@:?<<=:=:98.7:?;@<7;7;?7@>8?7;;<?A<<8849;999:333=28;<3333&3799:2:;<:
@N9IO0:00874:06214
TACGAAGGGGGCTAGCGTTGTTCGGATTTACTGGGCGTAAAGCGCGCGTAGGCGGGTCACTAAGTCAGGGGTGAAATCCCGAGGCTTAACCTCGGAACTGCCTTTGATACTGGTGACCTGGAGATCGGGAGAGGTTGGTGGAATTCCGAGTGTAGAGGTGAAATTCGTAGATATTCGGAGGAACACCAGAAGCGAAGGCGGCCAACTGGCCCGATACTGACGCTGATGCGCGAAAGCGTGGGGAGCAAA
+
@@@998;GDG5CCCBBAA?@?;@C=@@C?CCCCE>9::CC=BBBBAAABBC>:;:6;CABBB?BCCCCCC:BBBB=BDD=B@A=AB?C>A>???=@;?:7:8@>88<=<=CC>ABBA;???A@@@:::59A@C@C@C?BB@C@C?C@CBBCCCCCCCAAAAD>C@BBBBBBCCC@BB@DC@DGBCC?@@B?BBCB@C@BB?B?A=A??=?D=CAA>>?@AABAAABAABBBCAE>CA@:000*0>;:;3
@N9IO0:00877:06250
TACGGAGGGTGCAAGCGTTAATCAGAATTACTGGGCGTAAAGAGCACGTAGGCGGATTGTTAAGTCAGATGTGAAATCCCTAGGCTTAACCTAGGAACTGCATTTGAAACTGGCAAACTAGAGTCTCATAGAGGGAGGTAGAATTCTAGGTGTAGCGGTGAAATGCGTAGATATCTGGAGGAATACCTGTGGCGAAAGCGACCTCCTAAATGAATACTGACGCTGAGGTGCGAAAGCATGGGTAGCAAACAGG
+
@@?>=?A@<@@@C?C@B@?B?BB????B=@@CCA99;:;;0:=>>B;::CB?BC?CB?BC;@;@@AAA@@?BBBB6:::)595.557<.5.5;;.5.55:555=055>4;9:<955)5/779=0//9:::=AA=5<<8<;886>6:///68//4443643392333;8;796:----(--(-(-//)55557;;:>266;<=7993444(4883:5333///--8,,(----::/74449;08;7773(3393
@N9IO0:00880:06217
TACGTAGGGGGCTAGCGTTGTCCGGATTTATTGGGCGTAAAGCGCGTGTAGGCGGCCAGATAGGTCTGCTGTGAAAATCGAGGCTCAACCTCGAGCTGTCGGCGGAAACCATCCGGCTAGAGTCCGGAAGAGGAGAGTGGAATTCCCGGTGTAGCGGTGAAATGCGCAGATATCGGGAAGAACACCTGTGGGCGAAGGCGGCTGCTCTGGGACGGTACTGACGGCTGAGACGCGGAAAAGCGTGGGGGAGCAAAACAG
+
@@?@A;;;;;*4<<<@BB6;;;;A9?@A:A@>AB9<=9::/87388;>=?@;;;.9.44::9979B;99CDD;;;;.44:55.////)/3807944:<<883//)/7.7)//:6:89;9:5//727)/)///)59:<<=9=8=8<<4<7?A>??AA9ABCC65;A@9959;5559909455.555.55555)/7:)/)/-(----:;555)5::7999/////)////---///)///&/;7/4444$4?4;45&4:=
@N9IO0:00890:06217
TACAGAGGGTGCAAGCGTTAATCGGAATACTGGGCGTAAAGCGTGCGCAGGCGGCTCTGTAAGACAGATGTGAAAGCCCCGGGCTCAACCTGGGAACTGCATTTGTGACTGCAGGGCTGGAGTGCGTCAGAGGGAGGTGGAATTCCGCGTGTAGCAGTGAAATGCGTAGAGATGCGGAGGAACACCGATGGCGAAGGCAGCCTCCTGGGATGACACTGACGCTCATGCACGAAAGCGTGGGGAGCAAACAGG
+
BCCCCBBB<::8?;?988298;:=::)0/000:5?;ABB<B;;;;;CA@>;>A=ABACCCIFGCBCBB@@;BBD:90?@0=95700/6;677919+////577*3:@??BB999>7<AA6::A@ABBAA@@@@6;;?CB@C?D@B>BCBBBCBCCCCCCFD?;:;B@=@@;@ABBB=>>5@5><<8BBCBADEF@B;@@@>7;=9>C?7ABCBCBCA?=?;:::<<<::;9:9,9@==?@@166<>>6<=>9
@N9IO0:00866:06267
TACGGGGGGGCAAGCGTTGTTCGGAATTACTGGGCGTAAAGGGCGCGTAGGCGGTTGGATAAGTCAGCTGTGAAAACCACGGGCTTAACTCGTGGCCTGCAGTTGAGACTGTCTGGCTTGAGTGTGGGAGAGGAGAGTGGAATTCCTGGTGTAGCGGTGAAATGCGTAGATATCAGGAGGAACACCGGTGGCGAAGGCGGCTCTCTGGACCACAACTGACGCTGAGGCGCGAAAGCTAGGGGAGCAAACAG
+
??;;9;9;9#;C599?@=@EFCC@C?B?DCCCD>BBABC;@@;@CBCCCCAAA?A>A>ACC@CBCBC>=A<;;;;&4;;;A=6BB@B@CCBB<>:>9><==<<8;:::=<<<=<<9<>:BBB?@?CE<??@?<????AA?B?B?B@BB?BBBBBCB?BBDE=BBBA@A@@AA<85:377072<55/5355/555.5455/5255968/;8.339387;737;733216556A=.8=:99::*9<>>>5=<<
@N9IO0:00868:06291
TACGTAGGCAGCAAGCGTTGTTCGGAATACTGGGCGTAAAGCGTGTGCAGGCGGTCGGCTAAGTCTGTCGTGAAATCTCCCGGCTCAACCGGGAGGGTGCGGCCGATACTGGCTGGCTCGAGTGCGGAAGAGGAGAGTGGAATTCCCGGTGTAGCGGTGAAATGCGTAGATATCGGGAGGAACACCTGTGGCGAAAGCGGCTCTCTGGACCGCTACTGACGCTGAGACACGAAAGCGTGGGGAGCAAACAG
+
BAA@@;;7;95;C@CCBCACC@CA9@+0//000*05;B@=@CEBAAAA@>?BA=A@@9@9928;>>?BBAA===50///:3:6=><<=A5;;0;@@8@@@@>A=;;;BAAA?C;;7;;;<@@AAAC?B?AAC@;;;BAF@C>B=BA:A59;9559:.9<?;4==B;69;?CB==@?6<@9=.:;95:?<<8<>>?8A=B:AC>A<AC<BC@BCDDCBB@A@B;;;=999?@@>4;@;:;>>0@;:;@9@99
@N9IO0:00871:06309
TACGTAGGTGGCGAGCGTTATCCGGAATTATTGGGCGTAAAGCGCGCGCAGGCGGCTTCTTAAGTCTGATGTGAAAGCCCACGGCTCAACCGTGGAGGGTCATTGGAAACTGGGAAACTTGAGTGCAGAAGAGGAAAGCGGAATTCCACGTGTAGCGGTGAAATGCGTAGAGATGTGGAGGAACACCAGTGGCGAAGGCGGCTTTCTGGTCTGTAACTGACGCTGAGGCGCGAAAGCGTGGGGAGCAAACAGG
+
BBBCA@@=::6;A=A;;;5<:;:?:B?A@CEADD>@@@BE8:;AAB@AAAE@AA?A<7@@:@6><@@;;@AA@::3:@;1<?@<@BCD@B::;A=@@@;?BAB=B7;;7;BBC>C>>BC@<89@?@??@9@=<9<<3?@@=B?B?B@B99:A@AA9749@CA=BAAAA::5;BCBBA:9:094><<7AB??<?>?17139,9A?9BBA>>>?AAA?A???:::@@::49@A@@A<@@@@ABB8??BCD>?>><
@N9IO0:00878:06300
TACGGAGGGGGCAAGCGTTATTCGGAATCATTGGGCGTAAAGGGCGCGTAGGCGGCCTGGCAAGTCAAAGGTGAAATCCCTCGGCCTAACCGAGGAACCGCCTTTGAAACTGCAAGGCTCGAGGCCGGGAGAGGGTAGCGGAATTCCCAGTGTAGCGGTGAAATGCGTAGATATTGGGAGGAACACCAGTGGCGAAGGCGGCTACCTGGACCGGTTCTGACGCTGAGGCGCGAAAGCGTGGGGAGCAAACAGG
+
@@BB=@@A@A1@D?B@A@@BC@BBAD@BCFF<C@7GCDCH>CD>DCBBCDC?998;8A=?>C?AA@@A;@?AAAA<@CD:;<C9C?CC?C@CBB:;:<?BBAED=@@@<@BBBB?B?;<<A>@:@5<<0;@BCC>ABBBB?A?B=@@9@@>??A9977??@B:ABAAA>><<><7BB=BB<?4<@@:@?>?>BAB?B??:5;7881794<9<A=A:>=8>>@?>99:29>?<==6<<@9988&3:;7718;;6
@N9IO0:00887:06272
AACGTAGGGGGCGAGCGTTATCCGGATTTACTGGGCGTAAAGGGCGTGTAGGCGGCGAGACAAGTTGGACGTGAAAGCTCCTGGCTTAACTGGGAGAGGTCGTACAAAACTGGCTCGCTTGAGGTTGGAAGAGGAGCGTGGAATTCCCGGTGTAGTGGTGGAATGCGTAGATATCGGGAGGAACACCAGTGGCGAAAGCGGACGCTCTGGACCAAACCTGACGCTGAGATGCGAAAGCGTGGGGAGCAAACGGG
+
?6@AAAAABB2A@@B@@@>@@B=B?BBB>BCCCG?FGDCC>CC>BBBBBAB=;:6;BA?@CC@CC@B@BB9;<CH=;;BBAECACEAD?AABB=CAAA?@A@KCC>@@1@@?8@@?@AA>A;:5;<@<@?BAB?B@?=>=:=19-33(36;888BAA6:B@CA?>=::?@@@?;773(37,3,37;6;9486?@A;5@@@0//@@@@@;7//).;.6078558=;;;CB@@BCCD>AACCCCC;BBBBB<BAA9
@N9IO0:00901:06298
TACGTAGGGTGCAAGCGTTGTCCGGAATTATTGGGCGTAAAGAGCTCGTAGGCGGTCTGTCGCGTCGGCTGTGAAAACCCGAGGCTCAACCTCGGGCCTGCAGTCGATACGGGCAAACTGGAGTGTTGCAGGGGAGACTGGAATTCCTGGTGTAGCGGTGAAATGCGCAGATATCAGGAGGAACACCGGTGGCGAAGGCGGGTCTCTGGGCAACAACTGACGCTGAGGAGCGAAAGCGTGGGGAGCGAACAGG
+
CCBBBBBC<9;:C8;;BB>BBIACAC@B@BD@CF7?>=99088<?@@?@::8:C??@A@@@A@@@BB?A@>?::::-8=5=>@=???D@C?B?@@:?@@@@;;;@@AABBCC?BEC@BDD@@A;;;?BCBBBB9BA@BBC6;:;?C@CC@@@;;;@A;??>?6>AAAAAAAA@>???5::=?=@??=@@AA<@:;5;><;;7;BBCDCM?AA?AB?BBBBBCDA;;;@ABACDL>BBBCCLF;;;BBB?;;;?
@N9IO0:00912:06309
TACGGAGGGTGCAAGCGTTGTTCGGAATCATTGGGCGTAAAGCGCGTGTAGGCGGCTAGGCAAGTCGGTTGTGAAAGCCCGGGGCCCAACCCCGGAACTGCATCTGAAACTGCCTGGCTAGAGTCCCGGAGAGGAAGGCAGGAATTCCCCGGTGTAGGGGGTGAAAATCCGTAGATATCGGGGAGGAATACCAGCGGCGAAGGCGGCCTTCTGGGACGGTGACTGACGCTGAGACGCGAAAGCGTGGGGAGCAAA
+
CC;;7;BC;@@?A?ACBC>@A=;;6:<A???9<=1>?899.388=;ACA@@5@;7556>9<?:@@;;4;3>9<<<)55;0999&55)3-333&34<7<BA899>74//(////1//)/93444444(434444.4.45444.4./)///&/)////5555$55///&-83-----444::::.;<8=0//:4:///)---(/)/727)/)4444)4:<7=?665::@?@;994444555=7;@<>@@@2@CCBC=
@N9IO0:00881:06346
TACAGAGGTCTCAACCGTTGTTCGGATTCATTGGGCGTAAAGGGTGCGTAGGCGGTCGCGCAAGTCGGATGTGAAATCTCGGGGCTCAACCCCGAAACTGCATTCGATACTGCGTGGCTAGAGTACTGGAGAGGAGACTGGAATTTACGGTGTAGCAGTGAAATGCGTAGATATCGTAAGGAAGACCAGTGGCGAAGGCGAGTCTCTGGACAGTTACTGACGCTGAGGCACGAAGGCCAGGGGGAGCAAACGGG
+
@@@;<;@<@@AAA>A:;;@CC?@A@CC?CBB7<:29BACC>CC>AAAB@@@?@@6::99@9;6;B@A6;9>>BBC>CCBBBCC7;;BB@BHF:DC>6@;<:;C9BCCBA@@@AA:;0:<44>>;A@:@7:@@@<>??AAA>C?BB>BCB@DAAA?::9;<AA=BCCCDCDD????=><2;286;;A5=8AB69:A.7,333333;=BC@B::;@6:9AA::9@???;7;;944.47:3/////$/////(4=<4
@N9IO0:00882:06337
TACGTAGGGTGCGAGCGTTAATCGGAATTACTGGGCGTAAAGTGTGCGCAGGTGGCCGCGCAAGTCGAGTGTGAAATCCCCGAGCTTAACTTGGGAATTGCGCTCGAAACTACGTGGCTCGAGTGTGGCAGAGGAAGGTGGAATTCCACGTGTAGCGGTGAAATGCGTAGAGATGTGGAGGAACACCGATGGCGAAGGCAGCCTTCTGGGCCAACACTGACGCTCATGCACGAAAAGCGTGGGGAGCAAACAGG
+
AAA??;;;0:9;99;5;;?B@BBB@C@B>AA;;;/59;;<4<>=@;;;5:5.59495;CCBB?A;<;;4955;<<1=<==-7;9999>4996<=4>9==A966<<C=>4>9;:9945:99:55:9:B9CB<;57:5:=?@=@9A9A:C?855;BA=B?A998-978=9=:;;4444<78948356549<56166A9>9>>==.5.5555)5.55999979///:777779/////&/9:555505;<=@7CCD>
@N9IO0:00891:06311
TACGTAGGTGGCAAGCGTTGTCCGGATTTATTGGGTTTAAAGGGTGCGTAGGCGGCTTTGTAAGTCAGTGGTGAAATATGGCAGCTCAACTGTCAGGGTGCCATTGATACTGCGGAGCTTGAGTACAGATGAGGTAGGCGGAATTGACGGTGTAGCGGTGAAATGCTTAGATATCGTCAAGAACACCGATAGCGAAGGCAGCTTACTAGGCTGTAACTGACGCTGAGGCACGAAAGTGTGGGGATCAAA
+
;BBBBBC?BC?BB?B:;;=ACC>B@BAC;>><@@8?<)73(3;19:>?:::<A@>@A@0:;929==@AAA@CBBC>CC@A>@BBAGCC@C;:;BBBB=ABC?BB>AAA?>?@@@?AA@A6;;BBBBBBBCA??;=:7,786;6A2;834/3;>?B??>@CBC<AABB?CBA???@>???7<B;=>C99:B9:;99:C@CCDBB<@@@;;.:99=>24:99==:::9>4<==;;;0:;>:944&4?@@A9
@N9IO0:00896:06333
TACGGAGGGTGCAAGCGTTGTTCGGAATCACTGGGCGTAAAGGGCGTGTAGGCGGTCCGCTAAGTCTGATGTGAAAGCCCGGGGCTCACCCCCGGAAGGGCATTGGAAACTGGCGGACTCGAGTCCCGGAGAGGAAGGTGGAATTCCTGGTGTAGCGGTGAAATGCGTAGATATCAGGAGGAATACCGGTGGCGAAGGCGGCCTTCTGGACGGTGACTGACGCTGGAGACGCGAAAGCCGTGGGGAGCAAACAG
+
BCCC?BBE=9::B?BBBC@CC@CCAD9::AA@@?<>?ACD>DD>ED@?;;;29<89=:>C@A>AA@AAB?>?A@@3>?>5<::+44555<==+;9;:=@8==C@C<@@:999:=>8?==>>>>?B@9@=<;:9243888:5;7<7<266:>B<AA??<>>>A7995:<>>>::99??49:?A>???;@;??;==?4:39@:>3919><:;;;1900/00///-/-(---///688033-388;=/56<<>2444
@N9IO0:00898:06335
CACGGGGGGGAGCGAGCGTTGTTCGGAATTACTGGGCGTAAAGGGCGTGTAGGCGGCACGGTGAGTGAGACGTGAAAGCCCCCGGCTTACCCGGGGAATGGCATCTCATACTGCCGTGCTTGAGTGCGGGAGAGGATGGGGGAATTCCTGGTGTAGCGGTGAAATGCGTAGATATCAGGAGGAACACCGGTGGCGAAGGCGCCCATCTGGCCCGTTACTGACGCTGAGGCGCGAAAGCTAGGGGAGCGAACGGG
+
@@@@>>>>>#;9;A@@AAA>AB?BD?B?B@BBB@C=9;:BE=BB>BBABAA>800,000=:A>A@@A;;9CCCCDD=BBBBB5BAFC?AAD?DGH<C>;:7;A@@BABBCCB;:6;AA@A7;;;;@ADD;;::?=;;;AAA0A?B=@>@B>B@;;;:;5;?==9?A@C:::BAAAACC=@A@C@BBB@C@BB?AA@=A?BABC=@@A9979C>@C?B@@@@@@@A???>A@@A@@9??AAAFF9??AA@?@@@9
@N9IO0:00906:06322
GACAGAGGGGGCAAGCGTTGCTCGGAATTACTGGGCGTAAAGGGCGCGTAGGCGGGATGGCAAGTCAGTCGTGAAATCTCTCGGCTCAACCGAGAAACGTCGGCTGATACTGCCGTTCTTGAGGGATGCAGAGGAGACTGGAATTCCCGGTGTAGCGGTGAAATGTGTAGAGATCGGGAGGAACACCGGTGGCGAAGGCGGGTCTCTGGGCATTTCCTGACGCTGAGGCGCGAAAGCGTGGGGAGCAAACGGG
+
BBB@@@@@@@1@D?B;;:?CAAADAD@CACBBBC>@@@CD?DJ?@@A@ACC?CDD>@@@@BC?DBB@A@AAADCC>BBC@@@B?BBBB@B?BBBBE>@??BB>B899AA??@@4;:>??;>::;0;A>=@@??;?@@AAC=@>@ACF?D@DDCB?@??AAAB<ABBB???A=<7373(3;688>>>:?;9969@@<B?CCC>CCBCBFC>JCCA;@=C@AA;;;;;B>ACB<<<0;;@@@@@6ACAAB=ACC=
@N9IO0:00866:06372
TACGTAGGGTGCGGGCGTTAATCGGAATTACTGGGCGTAAAGCGTGCGCAGGCGGCTCCTTAAGTCAGATGTGAAATCCCCGGGCTTAACCTGGGAACTGCGTTTGAAACTGAGGGGCTTGAGTGTGGAAGAGGGGGGTGGAATTCCAGGTGTAGCAGGTGAAATGCGTAGAGATCTGGAGGAACACCGATGGCGAAGGCAGCCCCCTGGGCTAACACTGACGCTCATGCACGAAAGCGTGGGGAGCAAACAGG
+
@BAB???D=???@@8=@A=B>BCB=A6:7;;;;D?AB:;;7;BCBCBB???9:;5;5<7=798;BCABC@@@AA<2@<88+8:1998<8<8?>>8=;@A???@D98:C>CBB>@98+77.33;A@AB6@6>778888%9B=C:=587=B>BB;<<5//(.337./5255=<;99755>8@><><CCBACBBB?B<@<A<@@AAABB3BAA<@@@?BB@<<8////0/9A;AAAAC>A??><<<2??@>?;D973
@N9IO0:00883:06386
TACGGAGGGGGCGAGCGTTGCTCGGAATTACTGGGCGTAAAGGGTCCGCAGGTGGCCTCGTAAGTTAGATGTGAAATCTTAGGGCTTAACCCTGAAACTGCATCTAATACTGCAAGGCTTGAGTCCAGGAGAGGTTGGCGGAATTCCAGGTGTAGCGGTGAAATGCGTAGATATCTGGAGGAACACCAGTGGCGAAGGCGGCCAACTGGCCTGGTACTGACACTCAGGGACGAAAGCGTGGGTAGCGAACCGG
+
?@?@>ACDHD5?@@B9;;@CCCBD@C@B@BCCCC=CCBBB>BC>BB@BBB=8>?5;8AABAB>A@?AAAA@?CAB>?@?@CCC>BB?B?AD>CCCD=BACCCCCCDABABBBBB@B>BA=A@CBC@A@=@BA@<@=A>;;2;=B?C????BBBACCG;CAB<4955<@BBBCBBB;:28<:C>ABB@FA<A=@@@?B=A@;@2;.5:@5>;CCACDCCBBBCBAA;<;,959993;?B?C?8B@@@;;7;=B=
@N9IO0:00905:06379
TACGGAGGGAGCTAGCGTTGTTCGGAAATACTGGGCGTAAAGCGCACGTAGGCGGCGCAGCAAGTCAGGGGTGAAATCCCGGGGCTCAACCTCGGAACTGCCCTTGAAACTGCAGTGCTAGAATCTTGGAGAGGCGAGTGGAATTCCGAGTGTAGAGGTGAAATTCGTAGATATTCGGAAGAACACCAGTGGCGAAGGCGACTCGCTGGACAAGTATTGACGCTGAGGTGCGAAAGCGTGGGGAGCAAACAGG
+
@@CC=;::/;;:A@CCBB@BD?BC?BB=BCCFCC9;;;;;09=9;@00000+0;5:?BABBB?@@C@@@@7@ABB<@@G;@@@7@AAB?C=@??=??BBBBB:?=?AC>B@@@A@@@@A?@@<@@@=B<;:::49@@@9=2:49;@;?B??;@@@<=8@===4<3999554::;.44.4544.59:6:344-37<6;9;788===?AA?ABD?BCBB?BB@@@@@;;7;CCBBB8;;;;;@A5;;;BD6:;@;
@N9IO0:00908:06398
CACGGGGGGAGCAAGCGTTGTTCGGAATCACTGGGCGTAAAGGGCGTGTAGGCGGTCAGGTAAGTGGGATGTGAAATGCCCCGGCTCACCCGGGGACCGGGCATCTCAAACTGCCTGGCTTGAGTACGGGAGAGGATGAGGGAATTCCTGGTGTAGCGGTGAAATGCGTAGATATCAGGAGGAACACCGGTGGCGAAGGCGCTCATCTGGCCCGATACTGACGCTGAGGCCGCGAAAAGCTAGGGGAGCAAACGGG
+
AAABCCCC);;;A8ABBB=?9656.67>;;;==F>CBDDD=DC>AC;;>CE@CC@C>BB:==7<:::095000/:1///77+97<<9999)444&49.44)49:;;??@/;99939<059?@::@@?>>8@A9969373@@;:7@7B7CC?9:3><33.3<8;5==::=?83333333=;;/9/77506157.555063866562573626;0./.2235...33323.30.-----&-//7788.373=A9>?@8
@N9IO0:00918:05767
TACCAGCACCCCGAGTGGTCGGGACGATTATTGGGCCTAAAGCATCCGTAGCCGGTTTTACAAGTCCTCCGTTAAATCCAACTGCTTAACAGATGGGCCGCGGAGGATACTATAAGACTAGGAGGCAGGAGAGGCAAGCGGTACTCAGTGGGTAGGGGTAAAAATCCGTTGATCCATTGAAGACCACCAGTGGCGAAGGCGGCTTGCCAGAATGCGCTCGACGGTGAGGGATGAAAGCTGGGGGAGCAA
+
:@A;;9;AAAA9A@@AB?BBCC>BCCCB?AB?AC>D@DDC:;;CCA6;;;;;@C@CDF;@A@>;;;=AB>@AADE=?@?B?A???A=@9999CACA<B???@ACC?@?@A@???<????@A=994:@@;@@::4:@<>@A>??>?@A989D;A??;;+33333$381888@BBB>AA4>87;=B8>=5<8>C>BDB2;233,3>6;><>??:?C>>>>>5555/59555-5:9>>0>AA====*9@@>;
@N9IO0:00921:05807
GACGGAGGAGGCTAGCGTTGTTCGGAATTACTGGGCGTAAAGCGCGCGCAGGCGGTTTAGCAAGTCAGGGGTGAAAGCCCGGGGCTCAACCTCGGAACTGCCCTTGAGACTGCGAGACTGGAGACCGGGAGAGGAGAGTGGAATTCCCAGTGTAGAGGTGAAATTCGTAGATATTGGGAAGAACACCAGTGGCGAAGGCGGCTCTCTGGCCCGGTACTGACGCTGAGGCGCGAAAGCGTGGGGAGCAAACAGG
+
CBCDABB?BA=ABBB@@@=@@;;<5<>B>BAA@B<AA@CF?CCBBBAAA?@;?@<@C=BB@A=ABBBCCC;A@HG>CBC>BCC8AA@@=A=AAC?C@C9::A5:4:>>>@::9A@9000/(/69;,73*3=7929;AAAA?B6:6:A=@AB@@@@@@<@A@>9??:::AAAABB?BC6:69??ABC?A@@@>A@C=@>;;6;??A@;;5;@8@=@B@BCCBBABB;;7;A@ABB7;;C@@@A6<<BBF?AAA?
@N9IO0:00924:05806
GACGGACCATCCAAACGTTATTCGGAATTACTGGGCTTAAAGGGTGCGTAGGCGGTGCGGAAAGTTGGGTGTGAAATCCCTTGGCTTAACCAAGGAACGGCGCTCAAAACTACCGTGCTGGAGGAAGACAGAGGTGAGCGGAACATCGGGTGGAGCGGTGAAATGCGTTGATATCCGATGGAACACCGGTGGCGAAAGCGGCTCACTGGGTCTTTTCTGACGCTGAGGCACGAAAGCCAGGGTAGCGAACGGG
+
AAAB@@@;@AC5;:.9556@C>CC@C@CACCCBC>CC=A@:@@:@AABCAA?@?:@>==8>=5=B:@?;?@@??@<ABA=B=A=AB@B@B?B>B>@?8:79A@@::::-:A>A>ABBBBC???=?<?ABB@:;5;@??@A?A?CBBBCD=BB>@@A@=AAAA<ACCBB?B@@@AC?@BBB=A?BCF?E@::6:BAA:BAA;AA@BCCCC>CDGCG;CCCCABAA9::=???:::-;B=@AE<;;;CBB?DCE?
@N9IO0:00926:05789
TACAGAGGGTGCAAGCGTTGTTCGGAATTATTGGGCGTAAAGCGCGTGTAGGCGGCTTTGCAAGTCGGGTGTGAAAGCCCTCAGCTTAACTGAGGAAGTGCGCCCGAAACTGCAGAGCTTGAGTACCGGAGAGGATGGCGGAATTCCCCAAGTAGAGGTGAAATTCGTAGATATGGGGAGGAACACCGGTGGCGAAGGCGGCCATCTGGACGGATACTGACGCTGAGACGCGAAAAGCGTGGGGAGCAAACAGG
+
BBB@@@BB=ACBB:??@@=@A?AC>A?A?BD?BB>??>CC8>???CAAA@@<;;6;CC<BBB@BB;;;0;;;BDD<AA@:?99:AB6;89@@?><?7;:?>4:9,495)5559;;;AAA8=AB=@;7??BBBBACCC?BA=@7:7:?C6?6:>=@??9?@@=8@8=9=>;<@?;;;;.7<4<4<>:694::5>A@;@?;;657<==@@:;:>9@AA@@@@A@@C@@@;;;A;;;;&;:<?9::.::<==3;@B=
@N9IO0:00936:05804
TACGTAGGTGTCAAGCGTTGTCCGGATTTATTGGGCGTAAAGCGCCCGCAGGCGGCTTGCCAAGTTCGATGTGAAATCTCCCGGCTCAACTGGGAGGGTGCATCGAAAACTGGCAGGCTTGAGGCAGGGAGAGGGATGTGGAATTCCAGGTGTAGTGGTGAAATGCGTAGATATCTGGAGGAACACCAGTGGCGAAGGCGGCATCCTGGCCCTGTCCTGACGCTCAGGGGCGAAAGCGTGGGGAGCAAACCGG
+
AA@@@;;7;@@CC@BCCC?AAB@B=@AB=BCAEE>:;;CC7;;;;B=BBBC?AA;BA=A?=@?AA>BBBBBAAAH>;<;CC9;:;BCD?BBA?6;;;0:?ABBCCBBB8BBB?A@@???;?AA=A;;;09=499)9455=:?9=@B@BB?BCBABBFAGCCI?CBBBBGBBBD<<;A@CD>B?;<;@DEBB@BFD=@=@B>AA;;5;C5;;0;>?A=@@A@>>==5999&9@B==@<@9999&559:;3<;:4
@N9IO0:00946:05789
TACGAAGGGGGCTAGCGTTGTTCGGAATTACTGGGCGTAAAGCGCACGTAGGCGGACATTTAAGTCAGGGGTGAAATCCCGGGGCTCAACCCCGGAACTGCCTTTGATACTGGGTGTCTGGAGTCCGGAAGAGGTGAGTGGAATTCCGAGTGTAGAGGTGAAATTCGTAGATATTCGGAGGAACACCAGTGGCGAAGGCGGCTCACTGGTCCGGTACTGACGCTGAGGTGCGAAAGCGTGGGGAGCAAACAGG
+
BBBBA>ACCC1CBBBBCC?CC?CA=A6:2:?@?B<@>@BB;@;;;C;;;;;8;C@CCCFH>C?BBA;;;;.;@@@8@BB<ABB9BBBB?BBB8C?C?BAAA?BC=AA@ABABE=@@BBCC9;;AA5;5;=;;;?ABBCBB?A=@=@;:;;A?@@@?@=@@@@9?<@@@@A998A9==9?>8?=?BC@BBBB?A??<??CC?BAAA???=AB?B??@@@@?@=??;;;>;;;;99/:=@?ABB8@@>@C7:;@;
@N9IO0:00954:05800
TACAGAGGGTGCAAGCGTTGTTCGGAATTATTGGGCGTAAAGCGCGTGTAGGCGGCTTTGCAAGTCGGGTGTGAAAGCCCTCAGCTCAACTGAGGAAGTGCGCCCGAAACTGCAGAGCTTGAGTGCCGGAGAGGGTGGCGGAATTCCCCAAGTAGAGGTGAAATTCGTAGATATGGGGAGGAACACCGGTGGCGAAGGCGGCCACCTGGACGGTAACTGACGCTGAGACGCGAAAGCGTGGGGAGCAAACAGG
+
BDD?@@CC>::8D=A?>>9>A>@@=A@C>AA8;;9:AABB8::?@AAB@@AACE?CBM?C@?;?@?@@8@AABCB>AAD>CCCBCBBC?CBBBB@CAD@@?B@C:??@:A@@@BBCBBC9B?A:??=A?A@@AB8@A@CC>B<@:?@@5?:<@CBCB=B?BB7859@;;:>>>>=DD5AA;@;???<=7=<79//*/288497BC<>>;>=;8;:5;;;:=?>=>>;:<CDCCC=B:;;@@@7@CCCH>CCD=
@N9IO0:00955:05760
TACGTAGGGGGCAAGCGTTGTCCGGAATTATTGGGCGTAAAGCGCGCGCAGGCGGTTCGGTAAGTCTGGTGTATAAGCTCAGGGCTCAACTCTGGGAGGCACTGGAAACTGTCGGACTGGAGTGCAGGAGAGGAAAGTGGAATTCCACGTGTAGCGGTGAAATGCGTAGAGATGTGGAGGAACACCAGTGGCGAAGGCGACTTTCTGGCCTGTAACTGACGCTGAGGCGCGAAAGCGTGGGGAGCAAACAGG
+
BB@@@=====,@A;AABB?AAA9C:?BD@BB@FL?C:;9=055C=B@B@A;9AC@C@CC?BB@CCCCB?CBBBBE<>>:99=94:<AD9B;99;;)49.4<<CC@DC>CCCCCC>@@BB<A@;;;BC@CCCCABB<B@>4:.;4=3?ABADDBBBB?CBBB>BBAC?????AAACC:?>;?:9::=AC@@<;992;8?=<>@B=CGD@C?CBA@<@C@@@BBA@AA=A@@@@A;ABCCDCD8A999C:@@@?
@N9IO0:00955:05771
TACAGAGGGTGCGAGCGTTAATCGGAATTACTGGGCGTAAAGCGCGCGTAGGCGGCTTTGCAAGCCGGATGTGAAATCCCCGGGCTTAACCTGGGAACTGCATTCGGGACTGCATTGCTAGAGTATGGGAGAGGGAAGTGGAATTTCAGGTGTAGCGGTGAAATGCGTAGATATCTGAAGGAACATCAGTGGCGAAAGCGACTTCCTGGACCAATACTGACGCTCATGTGCGAAAGCGTGGGGAGCAAACAGG
+
ABC;;:FF@CBBA@?899;?<@@C@C?B@BCBBD>ABBBD9@:;;AAABBB?CC@CCC=BAA?;;5;=A@AABBB8;;;;-;A8@B=B?B?ABD8;6;A@9;;?ABB6;9;5;>@9A<???>?979>>=@A?AA8?:??A6C<AA;@9:39@><<:>29444(4<<@999A:::??CD=@?A@@@@BBBAB?;;;B7;;CBBB=A?AC@CDAHAAAABBB;;;AA@;:9B?@>@699?ACCD;;;;BD:;;C?
@N9IO0:00961:05795
TACGGGGGGGGCAAGCGTTGTTCGGAATTACTGGGCGTAAAGGGCTCGTAGGTGGCCAACTAAGTCAGACGTGAAATCCCCAGGCTTAACCTGGGAACTGCGTCTGATACTGGATGGCTTGAATTCGGGAGAGGGATGCAGAATTCCAGGTGTAGCGGTGAAATGCGTAGATATCTGGAGGAATACCGGTGGCGAAGGCGGCATCCTGGACCGAGATTGACACTGATGAGCGAAAGCCAGGGGAGCAAACGGG
+
@@99999999";?24599<@B?AB?C@D@CCCDF?BCBBC=CC>CCCFCCC?CB?B?B@CBC?AACBBBBBBABC=AAAA700+0>6?<??A@A<A=??AABABA@@@@@??;@@B?BB@DD@C@BBB>BCCCC>BABAAA@<A?B?BB@BBBBBBB>BBBB>BCBCBBBBBBBBA@=@@=A????@F@BB?AAA=A?AA=ABBB?AA?AB@CAAAC@CBBBCCCCB;;;@ACB0;;>;;;;.;;;FD?CDC=
@N9IO0:00927:05824
TACGGAGGGTGCAAGCGTTATCCGGATTCACTGGGTTTAAAGGGAGCGTAGGTGGGTTGGTAAGTCAGTGGTGAAATCTCCGGGCTTAACTCGGAAACTGCCATTGATACTATCAGTCTTGAATATTGTGGAGGTTAGCGGAATATGTCATGTAGCGGTGAAATGCTTAGATATGACATAGAACACCAATTGCGAAGGCAGCTGGCTACACATATATTGACACTGAGGCTCGAAAGCGTGGGGATCAAACAGG
+
D@@@<;;<,49A?8<=BB@BCC=A=>?;???;>;(33(3808;(459<<@A;;<;047=7<<:;655<:><:@@=6;>@B4;;)557<7=B<<7B:0999;5;;<?9;999999@9?9:7::5><>98<<3>?9?6::@A=A?AB@@;;;;;:??>?=A>??9?@@@;@=AA?;;;;:??A@?AAA?B?B?A@@@4;5;@@AA@=ABBCCCDBCBCC>AA@BB@@;;5;49@?A8@AACB=?29959B3999>
@N9IO0:00935:05849
AACGGAGGGTGCGAGCGTTGTTCGGAATTACTGGGCGTAAAGCGCGTGCAGGCGGTCTTTTAAGTTCCGTGTGAAAGCCCTCGGCTTAACCGAGGAACGGCGCGGAAAACTGGAAGACTCGAGTACGGGAGAAGAGGGCGGAATTCCCAGTGTAGAGGTGAAATTCGTAGATATTGGGAGGAACACCGGCGGCGAAAGCGGCTCTCTAGACCGATACTGACGCTCATACGCGAGAGCGTGGGGAGCAAACAGG
+
;.;:44?=9:@@DBA?@@;=@=@>;>293::=>@;::;AA;AA@@@ABAAA=:;4;;;;;.;=;<5;;AABBBBC9:;C<@@B<???B>A=???=??BC<?@AA>AAA6????A?A?:::A@:::DBD=DBC@BCBF=BB@C>@=@B;@@CCBCCBB>BBBB=B?;<<BC;;:;2;@8@?9>9::99=9::2:>??8=9949>?ABB:;:B=AAA?????????@@@AA@AAAABBBBBBCD9AAA@>8>::3
@N9IO0:00944:05827
TACAGAGGGGGCAAGCGTTGTTCGGAATTACTGGGCGTAAAGGGCGCGTAGGCGGCCTGCTAAGTCGAACGTGAAATCCCTGGGCTCAACCCAGGAACTGCGTCCGATACTGGTTGGCTTGAATCCGGGAGAGGGACGTGGAATTCCAGGTGTAGCGGTGAAATGCGTAGATATCTGGAGGAACACCGGTGGCGAAGGCGACGTCCTGGACCGGCATTGACGCTGAGGCGCGAAAGCCAGGGGAGCAAACGGG
+
CBD;;9>@>>0?A=ABDCACD?BBAB@D@BBAAA<???CD>CD>BBBC@???8859=?A@?=9>@=??>@@@BBB<BBB<@@A:A@@B?CC=CC?B>@?@@@@C=@@@?@;;4;2;4:=8<C@CC@BB=BBBCC=BBA??9=<B@E<BB@BCAAA@@=@ABB<B@@@@@@CBB@@@A>@A>A?AAA?C>A@?ABB7;:;BBB;<;@CC?AA@D=@;;6;@ACBBBCB?ABC<;;7;B<ACIE7CCAA@8<@@8
@N9IO0:00944:05840
GACGGAGGGCGCAAGCGTTGTTCGGAATCACTGGGCGTAAAGCGCGCGCGGGCGGATGGACAAGTCGGAAGTGAAAGACCGGGGCTCAACTCCGGACCCGCTTTCGAGACTGTTCGTCTAGGGACTGGTAGGGGCGGGTGGAATTCCCGGTGTAGCGGTGGAATGCGTAGAGAGTCGGGAAGAACACCGGTGGCGAAGGCGGCCCGCTGGGCCAGATCCGACGCTGAGGCGCGAAAGCGTGGGGAGCAAACAGG
+
ABBA?:996;A?A=@@BC@CC@BB@C@BBCBCCD?AAADD6<996>BCCDC>FJ@BBB?A@B>BBCC@C?AABBB=BCC?CCC;CCCC?BBB?B<@@B6;;DD?EECCC;::C<?@@@@===6>=:0+000>=00;:.9?8>4;4;@9?:@B@;;;B?@@=?=A:::BB?=?9:9==>,927;68992988<8<=?:>:;;7;=6=BBBD<@=@B@AB=CCAB;;;;;7;CBCDE=BBBDEHI8@@;::-;;;?
@N9IO0:00949:05857
CACGTAGGGTGCGAGCGTTGTCCGGAATTATTGGGCGTAAAGAGCTCGTAGGCGGTGTGTCGCGTCGGCCGTGAAAATGTGGCTTAACTGTGGGCTTGCGGTCGATACGGGCATCACTGGAGTTCGGCAGGGGAGACTGGAATTCCTGGTGTAGCGGTGAAATGCGCAGATATCAGGAGGAACACCGGTGGCGAAGGCGGGTCTCTGGGCCGATGACTGACGCTGGAGGAGCGAAAGCGTGGGGAGCGAACAGG
+
BBCA@AFC>BBBBAAABCADDFAC?C?CACC@CB=AA@AB<A@A;;;BBBC@CC>BBCAABCC<9994;<@=<>==&//9:29:5;8==>CCC<;:69>@:>00//////(/9<>;<<@=<>?=?C>A@CFF9@@A??A=A=A=A?AA=???????;ACBB>BBBB>??@??96:;.;;8>:>??>D=>><>=@=@<??@9@???@CC:@=@A:99?@@==::00)/648=777B7;=?==;=3=???B@?=?4
@N9IO0:00950:05814
GACAGAGGGGGCAAGCGTTGCTCGGAATTACTGGGCGTAAAGGGCGCGTAGGCGGGATGGCAAGTCGGTCGTGAAAGCCTTCGGCTCAACCGAAGAACGTCGGCCGATACTGCCGTTCTTGAGGGATGCAGAGGAGACTGGAATTCCCGGTGTAGCGGTGAAATGTGTAGAGATCGGGAGGAACACCGGTGGCGAAGGCGGGTCTCTGGGCATCTCCTGACGCTGAGGCGCGAAAGCGTGGGGAGCAAACGG
+
BB@@@;;;;;*;A9=;554?99::69=C?CCDEE?AA@@@8=@9A;6;BBA?@@@6???<@A=BA;;9;AA@@@?9?@>B?BB@BBBB=A=AA?AB?A:99@=C?BCDDEB@?=?@6::=ABBB:??BB???A=??@B@@=A?B?BB=A<>>8:;?@=99;A<B???AAABA@@?==6=>9=8<??;@=AB<@@@:?:987*3<;;?AC<@@A@<=5;;899>?>992887700)000/;;;09:9791333
@N9IO0:00919:05903
TACGGGGGGGGCAAGCGTTGTTCGGAATTACTGGGCGTAAAGGGCGCGTAGGCGGTTCGCTAAGTCGGATGTGAAAACTCTGGGCTCAACCCAGAGCCTGCATCCGAAACTGACGGGCTAGAGTTCTGGAGGGGGGTAGCGGAATTCCTGGTGTAGCGGTGAAATGCGTAGATATCAGGAGGAACACCGGTGGCGAAGGCGGCTACCTGGACAGAAACTGACGCTGAGGCGCGAAAGCTAGGGGAGCAAACAGG
+
@@CAAABABA"BC5;;;;8;B?BB?B:;79CBBB>CCBCD4::,99:<>>A7;;=B=@BCBB>B@@@=@ACA;;:9&444444(488:5:<499??A<@AA???====6:9:ABCD@CBAB@@@>@?@>;;;;;;%;9=?A<B?B=@=9;4:@@@BBC@C@AA;@CBAABBCBBBBBA;??;@;@@?=@>AA?;;:<?8==6::9@<@A>ABCCCC=AABA@=?::8?9::;@@@9@??>AAA59:??A;A@@<
@N9IO0:00926:05891
TACGGGGGGGAGCAAACGTTGTTCGGAATCACTGGGCGTAAAGGGCGTGTAGGCGGCTGAATAAGTGGGATGTTAAATCCCCCGGCTCAACCGGGGACCTGCATCTCATACTGTTCAGCTCGAGCACATCAGAGGAGACTGGAATTCCCGGTGTAGCGGTGAAATGCGTAGATATCGGGAGGAACACCAGTGGCGAAGGCGAGTCTCTGGGATGATGCTGACGCTGAGGCGCGAAAGCCAGGGGAGCAAACGGG
+
A@;;9;:;:"944;;2=:4.5:5:<8<8@ACA;;;/;95@B:BC=ABBCCCC@CCFCCBC?9:4;;;;0;ABD>CC;;;;;;*;>BBCC?C=AAA9AA=AAA@A@CCBBAAA::6::::@AAAAABB@@@AA@?=;;:@BC@C?A5::59:===???@<@??>9?A@A@BAA9:;@AA9AC?C?AA@?CDBC@BCC@DACCAACCA;A>>6@ABBBBBBB>?;@BAAA?B;;:9@5=<;9998-8<@AC>CCC=
@N9IO0:00927:05873
TACGGGGGGAGCAAGCGTTGTTCGGATTTACTGGGCGTAAAGGGCGCGTAGGCGGCCACCGCAAGTCAATTGTGAAATCTCCGGGCTTAACTCGGAAAGGTCAACTGATACTGCGGGGCTAGAGTGCAGAAGGGGCAACTGGAATTCTCGGTGTAGCGGTGAAATGCGTAGATATCGAGAGGAACACCTGCGGCGAAGGCGGGTTGCTGGGCTGACACTGACGCTGAGGCGCGAAAGCTAGGGGAGCGAACGGG
+
??:;;;;;%;@?=<@A@?<AD<DC:CCG?CAAFC>CCBBB;@@;@;>>;B@:00)/49=,00D?BCAA>A9BAABB=AAAA>BB<@AAC@CBBB@BB<?<>::5;@@@AA@@=>?=;+;::99=?A?9848?>?1;:5>@?,0,/599@B?BBBAA9717==<7>ABBBBBBBBBBBCA??<@;=>?=A@?;5;>>284>BB:B<???AB:@??A?=96768556755058?BCB9>BBBBBB:BBCBA;@BC<
@N9IO0:00932:05864
TACGTAGGGTGCGAGCGTTAATCGGAATTACTGGGCGTAAAGCGTGCGTAGGCGGTCTCGCAAGCTGGGTGTGAAATCCCCGGGCTCAACCTGGGAATGGCATTCAGGACTGCGAGGCTGGAGTGCGGCAGAGGGAGGTGGAATTCCACGTGTAGCAGTGAAATGCGTAGAGATGTGGAGGAACACCGATGGCGAAGGCAGCCTCCTGGGCCGACACTGACGCTCAAGCACGAAAGCGTGGGGAGCAAACAGG
+
ABBBBBCC=BB@@@A;;;;@?AA@5@5;2:@AAD=AAABB7;;A@AAAB@@;@@<@BBBCBC>@@@??89:9AAC9?>>>6?B;@?9909<@@@<B@BD8CBB?CCB?AB??@@9:39@?;@@:99A=@@???B8??=A@<A=@=@5:88999::=C?>=BB<BBBBCCBCCBBBCC?BB<?>??=:==:939>@<A>AAAA?CE9;;B;@<@B@;;;AC;;;BBB?BBBB@@@8@;;<AAD7DCBBB>@A@?
@N9IO0:00932:05883
TACGAAGGGGGCTAGCGTTGTTCGGAATTACTGGGCGTAAAGCGCGCGTAGGCGGCGACCTTTGTCAGAGGTGAAATCCCGAGGCTCAACTTCGGAATTGCCTTTGAAACGGGGTTGCTTGAGTCCGAGAGAGGATGGCGGAATTCCTAGTGTAGAGGTGAAATTCGTAGATATTAGGAAGAACACCGGTGGCGAAGGCGGCCATCTGGCTCGGTACTGACGCTCAGGCGCGAAAAGCGTGGGGATCAAACAGG
+
BBB@@=@CCC5CCCCCDC?A@@BB?A<@<A@?@B=AA@CE=BBBCBCBD@@=;;4;::9==?4@@A@?:;5;=?>6;>;584403:::.54.443839399.44)4::4<>>>+505447=BBBB>AAA;<9>>A;;2;=8=6?2949AAAABC;;;?BBBB;B;;9::AA@@@;@A;?>;;5:;;2::?@4:9?1919:296@=>??8:9?A;>?@A@@?B@;;9:;:;99999&4499999+44444)4555
@N9IO0:00941:05867
TACGGAGGGGGCTAGCGTTGTTCGGAATTACTGGGCGTAAAGGGCGCGCAGGCGGCTGCTCAAGTCAGGCGTGAAAGGCCTGGGCTCAACCCGGGAATTGCGCTTGAGACTGAGCTGGCTTGAGTGCGGGAGAGGATGGTGGAATTCCCAGTGTAGAGGTGAAATTCGTAGATATTGGGAAGAACACCGGTGGCGAAGGCGGCCATCTGGACCGTAACTGGACGCTGAGGCGCGCAAAGCGGTGGGGAGCAAACAGG
+
@@BB?BBCFC5BBBBBBB?BB@BB@B@E?AB99949@@DD?DF>ABCBA@@=;;5;;;;CBB?A;;;B>AB@@AD?G@B@BCD<;<;B=AA0;;0:;@29;5;;5>;@;;;>=B@AA5;;=A;;;BCCF>CBBB<@@?=;<6;?C=BE<9:554454717<>;3;9::666?@@@:>>,0,0>:><<*0*594999479;;8=)0/;--(//)---(--/)//55555554//////(/--(/:::&////:19/54
@N9IO0:00947:05862
TACGGAGGGAGCAAGCGTTACTCGGAATTATTGGGCGTAAAGGGCGCGTAGGCGATTAGGAAAGTCTTGTGTGAAAGCCCCGAGCCTAACTCGGGAAGTGCACCAGATACTGCCTGATTTGAGTTCCGGAGAGGAAGGCGGAATTCCCGGTGTAGCGGTGAAATGCGTAGATATCGGGAGGAACACCAGTGGCGAAGGCGGCCTTCTGGACGGATACTGACGCTGAGGCGCGAAAGCTAGGGGAGCAA
+
BBBC@@@A;@@CA<@@BB@ABA;>9?9?8<;-33(33333(3808888949278=;6;?188(77995:::9444)//;;+/--50--(-//480858445@@;?AB;;:=9929777=4?=88181813::;280404:6<5:.44(45445;;;B?CA@A>ACBBBBAA;;;;;;,9=9=5:9=49555.5996;:>>7<?@>BAC>BBC?B;;999?=@>??>>:>@@???6??94488+88444
@N9IO0:00959:05898
TACAGAGGGTGCTAGCGTTGTTCGGAATCATTGGGCGTAAAGGGCGTGTAGGCGGTTTGTTAAGTCATGTGTGAAATCCCTCGGCTCAACCGGGGAACGACGCATGAAACTGGCAAGCTAGAGTACCAAAGAGGGGGGTGGAATTCCCGGTGTAGCGGTGAAATGCGTAGATATCGGGAGGAGACACCTGTGGCGAAGGCGACCCCCTGGTTGGATACTGACCGCTGAGACGCGAAAGCGTGGGGAGCAAACAGG
+
AB;;;@AE=BBBB@A?895:@=AB@C?BABA=@@;@C;;<8:=4BAACA;;6:@;@C<@@@B?BCBCCBBA@5;606AD;C;;8;BBB=B8@BB;B:BBCCC@AA@@D<BBB?AA=B@??@A:8::7:<1:444444#4:5:0906=4=8=====<=75559)55<<555555----(--(----880678:5900)/38889:::+<>8=7;493//////(//67333?8>=DC;>@@9987&3;333/3::?
@N9IO0:00963:05884
GACAGAGGGTGCAAACGTTGTTCGGAATTACTGGGCGTAAAGCGCACGTAGGCGGTCCGGCAAGTCGGGTGTGAAAGCCCTCGGCTTAACCGAGGAAGTGCATTCGAAACTACTGGACTTGAATACCGGAGAGGATGACGGAATTCCCGGTGTAGAGGTGAAATTCGTAGATATCGGGAGGAACACCAGCGGCGAAGGCGGTCATCTGGACGGATATTGACGCTGAGGTGCGAAAAGCGTGGGGAGCAAACA
+
@CBCCFFC=?A?BD;@>?2::39=6;6=9=@ABA<BAAAC<@@BBBBBBBC@BB?BB@B@BB<@?BBB:?>@???8@BA<ABB8;;>A<A<AAA=A?@@@BBB>BBBC>CBBBCC@CBB?BB>BBC<?;@AAA>ABA@@@?B=@5;;6;?CBBBA??;@@@A;A=???BBBBB:::A5:89>6;==489?A8<<829249.4::>?:>.959.5555./7///<7574///////'/;;<=@@2><;;>4;5
@N9IO0:00950:05938
TACGGAGGGTGCAAGCGTTGTTCGGAATTACTGGGCGTAAAGCGCGTGTAGGCGGCCAGCTAAGTCTGGTGTGAAAGCCCGGGGCTTACCCCCGGAAGTGCACTGGATACTGGTAGGCTAGAGTACCGGAGAGGAGGGTGGAATTCCTGGTGTAGCGGTGAAATGCGTAGATATCAGGAAGAACACCGGTGGCGAAGGCGGCCCTCTGGACGGATACTGACGCTGAGACGCGAAAGCGTGGGGAGCAAACAGG
+
@@CE?CCC=BBAD>ABCC@BBABB?B<?=?BCCD=@@@@@;@AABCCBBBB=9979=@B@@A<ACBBF?BBBACD>BBE>BBB5=>9;;;;;);9@8@?;;8;=>;9::?>=:?::49AA@CBAAD@FABBBB?BBC<AA?B=@>@;@@>@BCBBBB?BCBB=AAAAA@AA@???@B?D@BBABBB?B?AA=CBA=@<>B5::5;ABB6;;@<?@@@A;;;BACCCBBBCABBC<B@@@DEG;BBBBB<BBB?
@N9IO0:00959:05946
TACGGAGGGTGCAAGCGTTGTTCGGAATCATTGGGCGTAAAGCGCGTGTAGGCGGCTTGGTAAGTCGGGTGTGAAATCCCGGGGCTCAACCCCGGAATTGCATTCGAAACTGCCTTGCTGGAGTCCCGGAGAGGGTGGCGGAATTCCCAGTGTAGAGGTGAAATTCGTAGATATTGGGAAGAACACCGGCGGCGAAGGCGGCCACCTGGACGGCGACTGACGCTGAGACGCGAAAGCGTGGGGAGCAAACAGG
+
BCCD?@@@:9;9D?BBAB?AA@CC@B@CAAA?AA<BBBCD<AAA@@?@@@@=@A?AE@C?BB=ABCCC?BBBCCC?CEE>CCC9BBCC@BBB;C@DAE?AABB?CDDM>BBBB?C@BBCC????@@9@?BBBBC<AA>AC?C=?=?C:=>@@>>>@A>@A@C:@>BBBBBBBAB?BB;C?AA?ACC?C@;;:;CC?B?;;8;?BA?BB>BAC?B@@@BBCBBAA@@@@>?B;;;6;:?AACC;?@@?>6=><;
@N9IO0:00961:05949
TACGAAGGGGGCTAGCGTTGTTCGGAATTACTGGGCGTAAAGCGCACGTAGGCGGATTTGTAAGTCAGGGGTGAAATCCCGGGGCTCAACCTCGGAACTGCCTTTGATACTGCAAGTCTCGAGTCCGGAAGACGGTGAGTGGAATTCCTAGTGTAGAGGTGAAATTCGATAGATATTAGGAAGAAACACCAGTGGCGAGGCGGCTCACTGGTCCGGTACTGACGCTGAGGTGCGAAAAGCGTGGGGAGCAAACAG
+
ABA@@;@@@@,ABBBBCBABB>BC?B>@:00000*0><=@5@@@666;<CC@CC@BBB<B;;5;@?AAEE;BBBB>=CF=BBB8:5557;89:;6;8;///7@=,09?;@000@<@@@BA@@=88*.).)--,,,22,,,-(,08(-(-...6555886999=/6053.......6(..(.(--8.--.0586603...2662--...220-/)/)////555;5556675555555&59:9999+94544)444
@N9IO0:00961:05952
GACAGAGGGGGCAAGCGTTGCTCGGAATTACTGGGCGTAAAGGGCGCGTAGGCGGGATGGCAAGTCGGTCGTGAAATCCCTCGGCTCAACTGAGGAACGTCGATCGATACTGCCGTTCTTGAGGGTTGCAGAGGAGACTGGAATTCCCGGTGTAGCGGTGAAATGTGTAGAGATCGGGAGGAACACCGGTGGCGAAGGCGGGTCTCTGGGCAACTCCTGACGCTGAGGCGGCGAAAAGCGGTGGGGA
+
A;9;@;;;:;$9@6@999>B;;;B=B=A=@@@@@;@@>@C=DC?@@@BBCD?BAA.;;=4:;:@BAA>A?????C;@@@9:;=90//;4//78707>>??B99:@AA???B@@4:91786;?BD;A=A@?999>A>=@00,0:@:@@<C@@CA???B?ABBB<AA???AA@?>=:::,:8<?<@@?;=1778<;91:688;*////>:;277.7;;,33<;;33333133,33333&333,/899+9
@N9IO0:00919:05960
TACAGAGGTGGCAAGCGTTGTTCGGAATTACTGGGCGTAAAGGGAGCGCAGGCGGCCAGGTCAGTCTGGAGTGCAAGCCCGGGGCTCAACCCCGGAATTGCTTTGGATACTACCTGGCTTGAGTACGTCAGAGGTGAGCGGAATTCCAGGTGTAGCGGTGAAATGCGTAGATATCTGGAGGAACATCGGTGGCGAAAGCGGCTCACTGGGACGAAAACTGACGCGTGAGGCTCGGAAAAGCGTGGGGAGCGAACGG
+
CBBAA::6:B?AA?BBAA=AA>@@=@5;5;AAA@;@@;;;0;:09==>A@@<;<5;=@A;?@;;:@@@>C@>?@@;?@@9ACC:CCAB?BCC:B?A?B@DAAA:@>::9??=>:87,7=4;=>@ABAAAAB??;?B??@B;?39399<?4:9AAA@A?B@@@9::8@BB@BAA?=8:2:>9><@ABBC?BF=;;;@9>>=9999>>>>@5999999&599977//////)//55.555&4999999+9899:5555
@N9IO0:00922:05960
TACGGAGGGCGCAAGCGTTGTTCGGAATACTGGGCGTAAAGCGCGTGTAGGCGGTCTGGTAAGTCGGTTGTGAAATCCCGGGCTCAACCCGGGAACTGCATCCGAAACTTCCAGGCTAGAGTTTCGGAGAGGAAGGCAGAATTCCCAATGTAGGGGTGAAATCCGTAGATGATTGGAGGAATACCGAGTGGCGAAGGCGGCCTTCTGGACGATGACTGACGCTGAGACGCGAAAGCGTGGGGAGCAAACAGG
+
BBEE@BBB>CCBB=A@@B>BC@CC?B6;;AABB<AABDE>A@B@@@@@@@?BB@<<;@<@A6;;AA>A;<:98;0797-33(3;3707;38>3;7;585<<<8<CC>CC?B=@?;=::89773(33389;<6<7;49932-519=3=9><>>;BA3>77=/55-2.668/..3(.)285;4=22,22225655717.55.56<5:8=7;9/..79=::;==AA;;;;;BBBCC<AA@@A?A3A?AAA:@@@?
@N9IO0:00925:06007
TACGAAGGGGGCTAGCGTTGTTCGGAATTACTGGGCGTAAAGGGCGCGTAGGCGGTCTTGTAAGTCAGATGTGAAAGCCCCGGGCTCAACCCGGGAATAGCATTTGATACTGCGAGGCTTGAGTCCGGGAGAGGATGGCGGAATTCCCAGTGTAGAGGTGAAATTCGTAGATATTGGGAAGAACACCGGTGGCGAAGGCGGCCATCTGGACCGGTACTGACGCTGAGGCGCGAAAGCGTGGGGAGCAAACAGG
+
BBBAA?@MLL5CCBB;;:?AAACDAD@C@CBBAC=:;:CC>BB>BB@@@@@<@A<ABB9;;C@BCBBHE;<;ABB0;0<<7<@5=00/166.7:2:6;7:>;AB=BBCCBBABA9:79C?AABBB8>?8???A?BBB@BA=@9>9>A:ABB>>>BBB?BB@D:@=>>>?===;;39:098<>5::A497:@;CCC?B?@@=@?BACCC?BB?B?B;;;BBBA@@@AA=?@@;;;0;<DCBCD9B@BBC<BAA=
@N9IO0:00939:05963
TACGTAGGGGGCAAGCGTTGCTCGGAATTACTGGGCGTAAAGGGTTCGTAGGCGGTCGGGCAAGTCGGCGGTGAAATCTCTCGGCTTAACCGAGAGGGGTCCGCCGAAACTACCTGACTGGAGGGCCGGAGAGGGGAGTGGAATACCTGGTGTAGCGGTGAAATGCGTAGATATCAGGTGGAACACCGGAGGCGAAGGCGGCTCCCTGGACGGCACCTGACGCTGAGGAACGAAAGCTGGGGGAGCAAACAGG
+
BCC@@@BBBB2BB@C:;:>B;<;C=B?C?AAABE<CBBAA8@A8@>BABBC?;;9;AAB<BA8::AB?BA;@9;;.;AACDCC;;=@GACACB@@>DE0==;=>,/0;3>?BC9AABA@@<@@B<B@C;;;DEEE7CCGE>A?@AC>BBABBBCBBC?CBBA<@AA@@A;;9?9498389-3-4447<7;=8988-3633-4=?=9@A=@AA>AAA>A@A???AA??<?@BCCC9;<@AAAA,ABABB=@@B=
@N9IO0:00953:05986
TACGGAGGGTGCGAGCGTTGTCCGGAATCACTGGGCGTAAAGGGCGCGTAGGCGGTTCGTTAAGTCGTTGGTGAAATCCCGGGGCTCAACTCCGGGGCTGCCGACGAGACTGGCGAGCTCGAGCACGGTAGAGGCAGATGGAATTCCCGGTGTAGCGGTGGAATGCGTAGATATCGGGAAGAACACCAGTGGCGAAGGCGTTCTGCTGGGCCGTTGCTGACGCTGAGGCGCGACAGCGTGGGGAGCAAACAGG
+
ACCC?CCC=;;:BAA?CC?CCC@CDD@BBBBBBF>CCBBC?CF>BBAA@@@;BB?B?BCC@C@CB?@@?B?BBCB=BDC=CCC;BBCC@CCC<???5?@??;?AAAAAABAA=@B99:@@@@@AABA=A@@@A?BAC@@@<?=@5;;7;>BBBACAA=@@<@@CAAABBABBBCBBD8:7;B;@@A=A;;;?BCB?C@C@@?@AAB;;;8:?@A=CABBBBBB@@@A?@@@@@@AA@@@@@@9ABCFF>AAA=
@N9IO0:00959:05970
TACGGGGGGGGCAAGCGTTGTTCGGAATTACTGGGCGTAAAGGGCTCGTAGGCGGCCAACTAAGTCAGACGTGAAATCCCTCGGCTTAACCGGGGAACTGCGTCTGATACTGGATGGCTCGAGTGTGGAGAGGGATGCGGAATTCCAGGTGTAGCGGTGAAATGACGTAGATATCTGGAGGAACACCGGTGGCGAAGGCGGCATCCTGGACTACTACTGACGCTGAGGAGCGAAAAGCCAGGGG
+
;;;:;:;:;:";A<AABB@CC@BB?B?B@BBDCE>B:::D?CD=C@000<@:00)04>)0/A=;;9@@B;;;ADI=CCC>AA@ACF@C>B=AAA7A>A;;;BBCBBBCCBAA?A@@<@;;;@=@>::389778)7;;8>*0+0)0)00)7<9888:7433<33333;==BBBB??>?;=<2929:?4:49A;ABB@C@CC?;;;?5:;4;;?;:99?9995<<99;;499;9===+99299;:;
@N9IO0:00914:06029
TACGTAGGTGGCGAGCGTTGTCCGGATTTACTGGGCGTAAAGCGCGCGCAGGCGGCCGGCCGAGTCCGATGTGAAAGCTTCCGGCTCAACTGGAAAATGGCATCGGATACTGGTCGGCTGGAAGGTGGGAGAGGGTAGCGGAATTCCCGGTGTAGTGGTGAAATGCGTAGATATCGGGAGGAACACCAGTGGCGAAAGCGGCTACCTGGCCCACTCTTGACGCTGAGGCGCGAAAAGCTAGGGGAGCAAAC
+
@@@CCBB?@@<@BBCAAA=ADB?C@BBG>CCGGH?BBAEE7;;59@?A=@@;00+0)09<6;AAAD@A@@@@A@C>CCC;C@C9ACBB9@==9=>>2==9==CCD9<@ABBB@BBB9BBB?A5;299;/:=@@B<@:::=:<;?<?F>B?BBB???B?BBBC>BBCCCBBBBBBBBD9::?B??>;<AA7636@@A:@??<><<<:7818D6;:;;;<@AB@@@<;;5;A@;<;<*;??==@>7>=@=;25
@N9IO0:00925:06030
GACAGAGGGTGCAAACGTTGTTCGGATTTACTGGGCGTAAAGCGCGTGTAGGCGGCTTTGCAAGTCGGATGTGAAAGCCCACGGCTCAACCGTGGAAGTGCATCCGAAACTGCATGCTCGAGTTTCGGAGAGGAAGGTGGAATGCTTGGTGTAGAGGTGAAATTCGTAGATATCAAGCAGAACACCTGCGGCGAAGGCGGCCTTCTGGACGATGACTGACGCTGAGACGCGAAAGCGTGGGGAGCAAACAGG
+
BCCCCABB<@A=A?9<994:A?CC?BBD>BA???8@@?AB9@<:;BBCCBB?::7;CC5AAB?BDCC@CAAACFF>BBE?CBB>BBBB?C?AADAEACCABAFD@BBB=BAAAA884::799<@99:6:@??=?>A?BE>C?BCCF?B?BBBAA9999BBE>D@CCBBABBAA::49:@@A>>=B=??@?=>>>=A<66179>8=>>8==///:?>A;;;@?CBBBCCBB@??9??@@BCC:BBBCD>AA@=
@N9IO0:00947:06023
GACAGAGGGGGCAAGCGTTGCTCGGAATCACTGGGCGTAAAGGGCGCGTAGGCGGGGCAGCAAGTCGGTCGTGAAATCTCGGGGCTCAACTCCGAGGGGTCGGCCGAAACTGCTGGTCTTGAGGGGCGCAGAGGAGCCTGGAATTCCCGGTGTAGCGGTGAAATGTGTAGAGATCGGGAGGAACACCGGTGGCGAAGGCGGGGCTCTGGGCGCACCCTGACGCTGAGGCGCGAAGGCGTGGGGAGCAAACGGG
+
BBD:::EDDE2DD@CAAAACBBBC?B?CBECBBB>AAACC>CE>9::A@??=@CCC;BBBAB<AAAB@CBBBBBB>@@=>>=>6>ABB@BCA;@:999(7<>:?=BAB=A>>>BB?BBC>@;:99-:=;?<>;<??C?BB?C?B>AC:>;>AA??>><>BCD>BABBCB@@@9::??5@B:@=@@@=A>;;7;BC@D@BBBB:BCBCBB>CBAB@C<@@@CBCBC@@=@DBBB6;5;;;@@A6@AABA=ACC=
@N9IO0:00948:06030
TACAGAGGTCCCGAGCGTTGTTCGGATCACTGGGCGTAAAGGGTGCGTAGGTGGCATGGCAAGTTTGATGTGAAAGCTCAGGGCTTAACCCTGAAATGGCATTGAATACTGCTGTGCTGGAGGTTTGGAGGGGGGACTGGAATTCTCGGTGTAGCAGTGAAATGCGTAGATATCGAGAGGAACACCAGTGGCGAAGGCGAGTCCCTGGACAACACCTGACACTGAGGCACGAAAGCCGGGGGAGCAAAC
+
@@;;;@@=ACC=CBC;;<7;9<B>800/:<A<=5669C@7>>666;:@BA<@A>@<<B><B@CDD?DC;;;CCC9;;@>>@=4@<7@<@D>BCBB=@;7;AA69;2987338<;;@@@A>995:C;A?BAAAAA(999A9=8=6=?@?:?A????;768:<0/....5589=;76AA66.56=9915559/77:4919885>C>1@@6::<5;:;6;>@@>>;=?>8865552'2238888)5588<4;
@N9IO0:00957:06032
TACGAAGGGGGCTAGCGTTGTTCGGAATCACTGGGCGTAAAGCGCATGCAGGCGGATCGCTAAGTCGGGGGTGAAATCCCGAGGCTCAACCTCGGAACTGCCTTCGATACTGGCGATCTTCGAGTCCGGGAGAGGTGAGTGGAACTCCGAGTGTAGAGGTGAAATTCGTAGATATTCGGAAGAACACCAGTGGCGAAGGCGGCTCACTGGCCCGGTACTGACGCTGAGATGCGAAAAGCGTGGGGAGCAAACAGG
+
BCBBB?BDDE1CB@@?BB>BA@DD@D?BBCCBBB<@A@CC9:9BBCABBBA>AC@CCAAABB?BBBBBBB1AAAD<BBD>C@?;??>><?@BBB@C@C9::=@=@???BBBB@B>>>BC>A>><>?6;<7>>;>=ABBBB@<@;@AA:@ACCCAABBB>A==@9@<===?:9;@@<??=B<==7:9@9<?::7:@A<A<>>:<=====>5@@;@?BAAAABCBBB@@@AA>>9999-:9@BAED:BBA@@7==>8
@N9IO0:00914:06062
GACGGAGGGTGCAAACGTTGTTCGGAATCACTGGGCGTAAAGGGCGCGTAGGCGGACTTGTAAGTCGGGAGTGAAAACTCGGGGCTCAACCCCGAGCCTGCTTCTGAAACTGCGAGTCTTGAGGACCGGAGAGGAAAGTGGAATTCCTAGTGTAGCGGTGGAATGCGTAGATATTAGGAAGAACACCAGTGGCGAAGGCGACTTTCTGGACGGTTCCTGACGCTGAGGCGCGAAAGCTAGGGGAGCAAACAGG
+
BBBC?BCC=@@@ED=::9=AB?CE=?=?AAABDD>BBAA@<@@9AB@@@BA@@D@CCC@CA@<?@9994::;AAAA6;;ABCB9CD@@=@BB7ABAA@AA@C?CBBBB=BBBBB@@@BB>BBBACC@C@BBBB?BC>CCD@D?B?B?AACCC@BB@@<@C?B?ABBBBBAAABC?BB?C?BA=ABA<B><>9>A@>B@AAAACC<BA@=@AA=@?B>AACAAABA@@=@BC;;;6;AABBJD;BBBCD>BBB@
@N9IO0:00915:06084
TACGGGGGGGGCAAGCGTTGTTCGGAATTACTGGGCGTAAAGGGCGCGTAGGCGTTTGCTAAGTCGAATGTGAAAACTCTGGGCTTAACCCAGAGCCTGCATTCAATACTGGCAGGCTAGAGTTCTGGAGGGGATAGCGGAATTCCTGGTGTAGCGGTGAAATGCGTAGATATCAGGAGGAACACCGGTGGCGAAGGCGGCTATCTGGACAGAGTCTGGACGCTGAGGCGCGAAAGCCTAGGGGAGCAAACAGG
+
??9:9:9:9:";G5;;?@<@=9>@=@?B?AAACD;;;;;=0=@8@@AABBC?9;6>)59>;<@BA@@=@BABBBC9BA@@@B<BB@B?CC:?=8444344==8==9=;::;7;:;48833333-4::58:<</54;;:<7;6;7;7<=8===;<;A<A>>>5<=9;:;::999:9949:7=7;<<7;9>@:<:8489=C=@BB988??A=>>=;;=70)068/////1775588///)/9999&/4444)4<<9
@N9IO0:00922:06068
TACAGAGGGTGCGAGCGTTAATCGGAATTACTGGGCGTAAAGCGCGCGTAGGCGGCTTTGCAAGTCGGGTGTGAAATCCCCAGGCTTAACCTGGGAACTGCATTCGAGACTGCATTGCTAGAGTATGGGAGAGGGAAGTGGAATTTCCGGTGTAGCGGTGAAATGCGTAGATATCGGAAGGAACATCAGTGGCGAAAGCGACTTCCTGGACCAATACTGACGCTCATGTGCGAAAGCGTGGGGAGCAAACAGG
+
CCBBBCDD>::9@??<??;><@AA>B?B?BBBBB=ABA@?9?9:9?@AAAA=;;5;AA9BBB@BCBBB<ACACCD?CDCC:;<9;C?B>B>AAB=B?BBCCBB@BBBAACBBBCB@BBC@@@BBBCCC=AACCD=B@BBCACDDD=C@C@AAABBBB?B;;;6;BAABBBBBBBBCAF@B?B>BBBAAAA@=@A@@;@BBCCB?B@AB?BEBEADCCB@@@BBBAAABCBBCCC<B9::AAA6???A@9@@@5
@N9IO0:00942:06108
TACGGAGGGAGCTAGCGTTGTTCGGAATTACTGGGCGTAAAGCGCGCGTAGGCGGCTTTGCAAGTTAGAGGTGAAAGCCCGGAGCTCAACTCCGGAACTGCCTTTAAAACTGCATCGCTAGAATTGTGGAGAGGTGAGTGGAATTCCGAGTGTAGAGGTGAAATTCGTAGATATTCGGAAGAACACCAGTGGCGAAGGCGACTCACTGGACACATATTGACGCTGAGGTGCGAAAGCGTGGGGAGCAAACAGG
+
BBCC?AAM=;;;C@@@CC@CF>BB@CADACABAF>:;;BD0;;:;;;9=@@;00+09:1/057;;:?@@B=AACA=:::5:===@@?@<@BB@EDE@B;;;<??0;;;.;===BCAAACDBB@C?AAC<@A@A=ABAAAA<@;?9=9=??>:<<<5505<?;8<>ABBB@@ABA<@@59399;?@B?AABB?AA@<?=;;;ADCCCDF@BCCCBBBC@CBAAAA@@C>AAAA@@8;;CCDMF:BBDDD>BBBA
@N9IO0:00943:06075
TACGGAGGGTGCAAGCGTTATCCGGATTCACTGGGTTTAAAGGGTGCGTAGGTGGGTTGGTAAGTCAGTGGTGAAATCTCCGAGCTTAACTTGGAAACTGCCATTGATACTATCAGTCTTGAATATTGTGGAGGTTAGCGGAATATGTCATGTAGCGGTGAAATGCTTAGATATGACATAGAACACCAATTGCGAAGGCAGCTGGCTACGCATATATTGACACTGAGGCACGAAAGCGTGGGGATCAAACAGG
+
CC@@<?@@4:;@B?BBBCBFCC>@=?A=CBBAAA=AE>CC<BA>ABEDBCB@CEG?D?C?CC?D@@@B@@9>:9:6;CDC8;:;;;=?=?C@E@CC>BABB7<;=AA@@@ACCEB<;;B5;<=ABB7;;A=;;6;=AA@A<@?BA;;;A@;;:BAAA?ABBC>BBCC@CAAA@>???:::BB=???<@<>2888927:?<=??>;?C?>?DC:::BC@ABAAA=99939@000;*0000??@6???CF>999?
@N9IO0:00947:06082
TACGTAGGGTGCAAGCGTTAATCGGAATTACTGGGCGTAAAGCGTGCGCAGGCGGCTTTGCAAGACAGATGTGAAATCCCCGGGCTCAACCTGGGAACTGCATTTGTGACTGCATGGCTAGAGTGCGGCAGAGGGGGATGGAATTCCGCGTGTAGCAGTGAAATGCGTAGATATGCGGAGGAACACCGGATGGCGAAGGCAATCCCCCTGGGGCCTGCACTGAACGCTCGATGCACGAAAAGCCGTGGGGAGCAAACAGG
+
CCA@@A@@,000.(----(-37/-(/,0)/7:=:5=BBCC=CCE:<;CCBB>;;5;@@6@@@>;;;A@@>CA<<>4:>@@2??8==:;6=6::<4:4;B@A;:93:=??B:::A@@;???@@@::9;5;::99999'4>>8@9A<A;>=999===:::B@@@:AAA@>;=<:9955/2//)/4///)/)///27995:5:;:@>@?>+5555&5.5;@55555.5553:<<8666/////&//)38899.:::<>6;;<9
@N9IO0:00954:06102
TACGAAGGGGGCTAGCGTTGTTCGGAATCACTGGGCGTAAAGGGCGCGTAGGCGGCTCGACAAGTCAGGCGTGAAAGCCCCGGGCTCAACCCGGGAAATGCGCTTGATACTGTCTTGCTTGAGTCCGGGAGAGGATGGCGGAATTCCCAGTGTAGAGGTGAAATTCGTAGATATTGGGAAGAACACCGGTGGCGAAGGCGGCCATCTGGACCGGTACTGACGCTGAGGCGCGAAAAGCGTGGGGAGCAAACAGG
+
?@A;96;BDB2BB;:;BB>@@@BBAC?BB:;;CJ@BBBCG>CC>CAAAABB>;;5;@A@AAA=<:9BB?@:::=>6=?@@2@A8@@BB?CB=AG0;<,;:;::A?GBBBDCAAAC6;;C9<;AAC?CF>@@@C?C;;.;=4;4;?BC=CBBBB@@<B90000+0)/:?@AA:??@CC=B?A@;??=8=<??=?BA@B?CB@D@CBBBB>AA@C?B::;ABB@??@@@;AAA;:::*999:4::&55<<=4=<<7
@N9IO0:00956:06095
TACAGAGGGTGCGAGCGTTAATCGGAATTACTGGGCGTAAAGCGCACGCAGGCGGCTTGGTATGTCGGGTGTGAAATCCCCGGGCTCAACCTGGGAACTGCATCCGAAACTGCCTTGCTCGAGTATGGGAGAGGGAAGTGGAATTTCCGGTGTAGCGGTGAAATGCGTAGATATCGGAAGGAACATCAGTGGCGAAGGCGACTTCCTGGACCAATACTGACGCTCAGGTGCGAAAGCGTGGGGAGCAAAC
+
DCB@@?CC=@@?D?>899>A>@AB?B=@>@AAAC>@@???9?::9C@@@AA?;;8;B?B>BAAB@@@A<ACBBBC>BBDD;CC>A@@B?B?BCC=B@CCCBBBB@CCF=B;;<?A=@BCBAABACACA7;;@@@;@>ABA?B@CC>C@C@C@@ABBB?BCBB>B@A@@@@@@@@@@=A6;6:=?@@@@A@@=::9;@<??>B=9B7BB7<C@C?CB@@898>?@@@A?999:9>6?>=???A4870@>5=
@N9IO0:00927:06137
TACAGAGGGGGCGAGCGTTATTCGGAATTATTGGGCGTAAAGGGCGCGTAGGCGGCTGCGCAAGTCTCGGGTGAAATCCCTCGGCTCAACCGAGGAACTGCCCTGGAAACTGCGCGGCTCGAGGCCGGGAGAGGATGGTGGAATTCCCAGTGTAGCGGTGAAATGCGTAGATATTGGGAGGAACACCGGTGGCGAAGGCGGCCATCTGGACCGGTCCTGACGCTGAGGCGCGAAAGCGTGGGGAGCAAACGGG
+
BBB;:9CEDD1BB@@@@@@BCACCAB@B?BD@DD>@AACD>CC>??@CCAA???==@@@@AB?CAAACCG>BBAB<BDD>CCD=BCCC>A=ABB?B@BBBBC=@@>@C=CA@@A;;5;@AAAA?A@CJ>ABBB>BAA>AA5@7@@DF>B;;<GBB;::;BCC=@@B@AA@@;;;@BF?CD@D:;;;=@=;<7<CC?CFBB?B?A@@A@;A@?B?@@;993:;885557:::::808:88999&44444/5=>4
@N9IO0:00936:06118
TACGGGGGGGGCAAGCGTTGTTCGGAATTACTGGGCGTAAAGGGTTCGTAGGTGGCCCGCTAAGTCAGACGTGAAATCCCTCAGCTCAACTGAGGAACTGCGTCTGAGACTGCCAAGGCACACGAGGGGATGAGGAGAGCGATCAGTGTAGCGGTGAAATGCGTAGATATCTGGAGGAACACCCGGTGGCGAAGGCGGCGTCTGGACTGCTACTGACACATGAAAACCAAAGCGAAAAAGCCCAAGGGGGGAGCAAAA
+
?@9:9:9:9:";@4::@>=@B?BC@D@D@CBBBB=BBBBD=CC9:;=GFEEA;;5;;.9>>@8;;;BAAA@??@B=BBC<AA;9;@?A9@:9:A=B=BBABAA;;;@AA=?@@6:29>9:944/////&//--5(**,,,*((*,,***,-//)///;1///--;//---///5::3838444(46<<3944.4.443999555.5//----///-5-----,22&,(--(-------$-6:(3-39999$9933333
@N9IO0:00948:06110
TACGTAGGGTGCGAGCGTTAATCGGAATTACTGGGCGTAAAGCGTGCGCAGGCGGCGCCGCAAGTCGAGTGTGAAATCCCCGAGCTTAACTTGGGAATTGCGCTCGAAACTACGGTGCTGGAGTGTGGCAGAGGGAGGTGGAATTCCACGTGTAGCGGTGAAATGCGTAGAGATGTGGAGGAACACCGATGGCGAAGGCAGCCTCCTGGGCCAACACTGACGCTCATGCACGAAAGCGTGGGGAGCAAACAGG
+
A@DCBBCC=@@@CBBACC@B?A@A>@5;6;BBCF?CCCCC>BBCCBB@@00+00+/9A:@<A:;444438=?AAA=BBBB6AB?9;1649B@CC>D@E@BCC@@?EDE>@@@A@>ABC@@?@ABBBC?CBBBAA9<;5<B=B<A<@;??>>955<<<9=;@?<@?><<<:54438::4::8<8>CC=CC;;8;BB=B=AA?=25549=?,9.9:?<>>>??===9:99@>?@@@9@>>;;;;-:9;?A;AAA5
@N9IO0:00951:06133
TACGTAGGGTGCAAGCGTTAATCGGAATACTGGGCGTAAAGCGTGCGCAGGCGGTTGTGCAAGACAGATGTGAAATCCCCGGGCTTAACCTGGGAACTGCATTTGTGACTGCACGGCTAGAGTGCGGCAGAGGGGGATGGAATTCCGCGGTGTAGCAGTGAAATGCGTAGATATGCGGAGGAACACCAATGGCGAAGGCAATCCCCTGGGCCTGCACTCGACGCTCATGCACGAAAGCGTGGGGAGCAAACAG
+
@ABBBA@A<:;9B?BBAB?@=B::4:5:;@;;;6;A@BC>BAAABBCCCC@CC@C@DCCCC<?>??;:98:>@@9????2=@/9917175;;;5;8<=;>>AA:BCBBBBBEBCF<??B::9??AA?AAAABCDC3BA@3918/78<;?8?;;;8;8;?@AC>ABBAAAAA>:;?AA6;;;?8>@@4:49A>AAA=A<@@<??==2?A?;@>AA<>;877///////777;7777)7779<?>0777:>3;=>
@N9IO0:00957:06158
TACGGAGGGAGCAAGCGTTACTCGGAATTATTGGGCGTAAAGGGCGCGTAGGCGATTAGGAAAGTCTTGTGTGAAAGCCCCGAGCCTAACTCGGGAAGTGCACCAGATACTGCCTGATTTGAGTTCCGGAGAGGAAGGCGGAATTCCCGGTGTAGCGGTGAAATGCGTAGATATCGGGAGGAACACCAGTGGCGAAGGCGGCCTTCTGGACGGATACTGACGCTGAGGCGCGAAAAGCTAGGGGAGCAAACGG
+
@@?>600>3000>;>>@B?C;;;C@C?C@CCACMICCBCC?CJ?BBBBBAA<@@@C@DE?CD>CAA@?C@@@DBB<ABCC;;;:;@DB?B@@@A;@2:;;;;A?A?@@;;:BB?ABAAB;@????B?B?C???<>9;;@@:@;?<?C;A?CBBBBCCACDED?BBBAAA@@@@@@@B=BC?A=@??;@@BB?B@@=@=@?;@<A>BBC@DCB8;;;;::CBB@>99:;::999@@+==99999+99=9;2595
@N9IO0:00918:06190
TACAGAGGGTGCTAGCGTTGTTCGGAATCATTGGGCGTAAAGGGCGTGTAGGCGGTTTGCTAAGTCATGTGTGAAATCCCTCGGCTCAACCGGGGAACGACGCCTGAAACTGGCAAGCTAGAGTACCAAAAGAGGGGGGTGGAATTCCCGGTGTAGCGGTGAAATGCGTAGATATCGGGAGGAACACCTGTGGCGAAGGCGGCCCCCTGGTTGGATACTGACGCCTGATACGCGAAAGCGTGGGGAGCAAACAGG
+
@ABBBBBA<AB===::9:39><9985<;=?B0:4,4>4:<044)4<:@ACE>;;5;;00</0+/96///<<<<<:2444)444.44457;.555&549556BC@CDCG>@@A@BB;A@;;;;:9<<*000&0/:;;<<&//)/)5.6>6>:>BB999A=@@?@4956===@BA@?;<>6<<9A:DBC@?@?A@BBC@B@FC?CCCC3CC?A?A>@AB@?<><97-3;;;;=<@>??6=?>:988.7>@AC;??D?
@N9IO0:00926:06162
CACGGGGGGAACGAGCGTTGTTCGGATTTACTGGGCGTAAAGGGTGCGTAGGCGGGTTGGCAAGTCGGGTGTGAAATTCCACGGCTCAACTGTGGATCTGCATTCGAAACTGCCGGTCTTGAGTACTGGAGAGGTGAGTGGAATTCTCGGTGTAGCGGTGAAATGCGTAGATATCGAGAGGAACACCGTTGGCGAAGGCGGCTCACTGGACAGATACTGACGCTGAGGCACGAAGGTCGGGGGGAGCAAACAGG
+
=>944444#45:<;??AA9::?BA:::9.:==?D>;::CC=AB=BECBBBA=<==/939:@A=?@DDD<?@BAAB=B6;5;;;5;@A?=AAABB?BDBBCCA@=@;;:.;A;;4;@B@A=A@@@@@AC=BBAB>BB@@@C?B?B@CBBB@CCCCCCC>B@@@6;;;@BBB@A;;;;99::4:2959;99.9.55;9?9>B@CCBBBBB@CBBA@@@A@???A@??::6:@@AA5;5;;;;;;;%:5949)9@:9
@N9IO0:00935:06168
TACGGGGGGAGCAAGCGTTGTTCGGAATCACTGGGCGTAAAGGGCGTGTAGGCGGCCAGATAAGTGAGTTGTGAAATGCCTCGGCTCACCCGAGGCACTGCATCTCATACTGTCTGGCTTGAGTACGGGAGAGGATGGGGGAATTCCTGGTGTAGCGGTGAAATGCGTAGATATCAGGAGGAACACCGGTGGCGAAGGCGCCCATCTGGCCCGATACTGACGCTGAGGCGCGAAAGCTAGGGGAGCGAACGGG
+
AA@?A?@?&>??A;A@AB=AA<C@:@@DJDBBBC>BBBJJ>EE=BBCB@>>:00*04<7=@B=BBBCCE@A@===30/02<7<8?B@?@D<@@@=BCCBBBCCBBBCDDCCCCB@A?AD?BBCCC@@B<AA@@=B>?@??0A=B@B@BB?BB;;;AA?AAA<8AABCABBA@BCA@:489>A>???1938929?A?B@CCFD?BBB;:5:;0;C@AAB@@@BCA;;:=@@::;@49<C@ABB6;;BB@>@EE=
@N9IO0:00945:06200
TACGGGGGGAGCAAGCGTTGTTCGGATTTACTGGGCGTAAAGGGCGCGTAGGCGGCCACCGCAAGTCGACTGTGAAATCTCCGGGCTTAACTCGGAAAGGTCAGCCGATACTGCGGGGCTAGAGTGCAGAAGGGGCAACTGGAATTCTCGGTGTAGCGGTGAAATGCGTAGATATCGAGAGGAACACCTGCGGCGAAGGCGGGTTGCTGGGCTGACACTGACGCTGAGGCGCGAAAGCTAGGGGAGCGAACGGG
+
;;?A@@@@%;;@:7<A;;65955;.6B>8ADBBB>BDBBD>AA<A==BCCC?::0;7?A=A?C?BBBBBBAAABD>8BBBB@BB>BC@B?BCCE@CD<::;BAA@=@A?@@AABACC:BABADBBBBBAA=???6??<@CC@E@C?BECB?CB;;;BB?AA@C>CCBBAB@@99:ABBA;:4;=A@@<?A??;?@@<A?ACC=C>@?BBB=BBBA@@@A@@9:;@@@@=@BABBB<@????DG9??BBB@CBD=
@N9IO0:00949:06206
TACGTAGGGTGCGAGCGTTAATCGGAATACTGGGCGTAAAGCGTGCGCAGGCGGTCTTGCAAGCTGGGTGTGAAAGCCCCGGGCTCAACCTGGGAGGTGCATTCAGGACTGCGAGGCTGGAGTGCGGCAGAGGGAGGTGGGAATTCCACGTGTAGCAGTGAAATGCGTAGAGATGTGGAGGAACACCGATGGCGAAGGCAGCCTCCTGGGCCGACACTGACGCTCATGCACGAAAGCGTGGGGAGCAAACAGG
+
@BABA@@@:@@@BCBAAA?B?BAA?@-0/<<<73A@CCL?CCCBBABB;;7;@>AAB?BBA>;;494(4:::;;/44;:+<?.7773-3-333(3939:9==6//090/78333=6:=>4739?>>:998>>C:@@8786(9:?<B@@:89><???@>>999.8?=:==;;;////@9@A=A<@::39?==;?AA?A6:99:39?;>@B;A?AAABBBAA@@@@A@@@@@;;;;0;@AABDF;BBBDE?FDC?
@N9IO0:00916:06224
TACGGAGGGTGCTAGCGTTGTTCGGAATACTGGGCGTAAAGCGCGTGCAGGCGGTCGGGTAAGTCGGTTGTGAAAGCCCCAGGCCTTAACTTGGGAATTGCATCCGAAACTGCTCGGCTAGAGTCCCGGAGAGGAAGGCGGAACTCCCAGTGTAGGGGTGAAATCCGTAGATATTGGGAAGAACACCGGCGGCGAAGGCGGCCTTCTGGACGGTGACTGACGCTGAGACGCGAAAGCGTGGGGAGCAAACAGG
+
C@@A=AAC;;;;@@BB;;5;:255.57669:6D=:::BB4@959?;;<<>=@=:<944,4;-349828233///(//::+//(/(/495;;<@@<B>B@B==<A178=3;933773-8??=A?@@C>C@CCCC=A5:49929<??@?9=<98:;;::-:??C;9924444====7;;3;7<<8;;;7;6;>8>>>9>:<@9@@CACCC@CBC@BCCCDBBABBCBAAA@??A@@;A;;;BCD9BBCDD>BBC7
@N9IO0:00920:06256
TACGTAGGGTGCGGGCGTTAATCGGAATTACTGGGCGTAAAGCGTGCGCAGGCGCTCCTTAAGTCAGATGTGAAATCCCCGGGCTTAACCTGGGAACTGCGTTTGAAACTGAGGGGCTTGAGTGTGGAAGAGGGGGGTGGAAGTTCCAGGTGTAGCAGTGAAATGCGTAGAGATCTGGAGGAACACCGATGGCGAAGGCAGCCCCCTGGGCTAACACTGACGCTCATGCACGAAAGCGTGGGGAGCAAACAGG
+
AABB@@@@;@@@BA9A;;598@@<9@6;49AAAC=BA@@@;ADCAA@B@;;4:;55=:@@B?BCCCBC@@@CC>5@?;;1@>5DB9B9B9CDD>B>A@B?@@D<@?D<BBC=B==1AA?BBBBBBC8C6@;;<;<;'=A?C5794?683/9;=:>85728==022299888662225.5<9>:>>>@CBBB<C??:B=@@@?@AA0AAC=CBB?BB>>99////0/:BCCDBAD>F@>?@@@297=:;3;>A<
@N9IO0:00928:06257
TACGTAGGGTGCGAGCGTTAATCGGAATTACTGGGCGTAAAGGGTGCGCAGGCGGCTCCGCATGTCGGGCGTGAAATCCCCGGGCTTAACCTGGGAATGGCGTCCGAAACTATGGAGCTGGAGTGTGGCAGAGGGAGGTGGAATTCCACGTGTAGCGGTGAAATGCGTAGAGATGTGGAGGAACACCGATGGCGAAGGCAGCCTCCTGGGCCAACACTGACGCTCATGCACGAAAGCGTGGGGAGCAAACAGG
+
AABBB@@A<::;AACB:;6;=ABE>B?B?CCCBB=BBBAA;AB<BBBCA>=:00)07A>BB@?>A><=5>??@BB;;;;;.9@,9:<A;A<AA@8=;??8@@BB?CCC=BBBCB>BBBBB?BCCCCCAABBBBD;:;9;B@C@C@CACBBBDBBBBB?B;;:6;BBBBBBCCCCCCC?CC=A??AA?B????AAA>A>????;??599@9=:?<@AAABB:::@@===<99;;;0;>==BCC8AAAAA<AAB?
@N9IO0:00934:06233
TACGGAGGGTGCGAGCGTTAATCGGAATTACTGGGCGTAAAGCGCGCGTAGGCGGTTTGATTAGTCGGGTGTGAAAGCCCCGGGCTTAACCTGGGAATTGCATTCGATACTGTCAGGCTCGAGTCTAGGAGAGGGAAGCGGAATTCCGGGTGTAGCGGTGAAATGCGTAGATATCCGGAGGAACATCAGTGGCGAAGGCGGCTTCCTGGCCTAAGACTGACGCTGAGGTGCGAAAGCGTGGGGAGCAAACAGG
+
BCCG@BBC=BBBBBA???>@?BCC@C>@?@CCCC=9;:AB6;;<;B@@@A@<@D@CD?BBB?BBBBBB=BBAABD<AADD;CC8<<AE@D@CCC>C@D>@@BA>BCB@@@AA@@::6:DC@;;<=@<>;<@=BB=C89:?9:7A8B9B>8A?;8@A@?@@@B?CCBBB????>=>>B3;;5;5;9999@@A@@;;:@;00)/9386:=9B??@6::?>==A@@@A>?:?A@???9====???5?AAAC=???<
@N9IO0:00936:06212
TACGGAGGGCGCAAGCGTTGTTCGGAATCATTGGCGTAAAGCGCGTGTAGGCGGCTTGGTAAGTCGAGTGTGAAAGCCCGGGGCTCAACCCCGGAAGGTCGCTCGAAACTGCCTCGCTCGAGTCCCGGAGAGGAAGGCGGAATTCCCGGTGTAGAGGTGAAATTCGTAGATATCGGGAGGAACACCAGCGGCGAAGGCGGCCTTCTGGACGGTGACTGACGCTGAGACGCGAAAGCGTGGGGAGCAAACAGG
+
@@CC?CBF>;;;A=@;;;>BB?CCAD@BBCB:=:<<;;@:@?>=AAA@@@???>?B@C?CC<ABBABC:;;CBE;BA;4;=>2??>C=@@@7@5@?C?BCBBBB@@@;@CCC?BBBBDDD;;;CK>E@B@A@@D?@?@A>A<@<@A=A?BBBBBAA;A;;;/;>BBBBCBB;;;CC=BB>B?@@@@CCAC?;@@;><00+0,0*0??<>?@?BBAAA9::BAA>>>BABABAA;@:;;CEE:BB@@@8@@A5
@N9IO0:00953:06242
GACGTAGGGGGCTAGCGTTGTCCGGATTACTGGGCGTAAAGCGCGTGCAGGCGGTTCGTTAAGTCCCGTGTTAAAGCCTCCGGCTCAACCGGAGAACGCCGCGGGATACTGGCGAGCTTGAGGGCGGTAGAGGGTGATGGAATTCCCGGTGTAGCGGTGAAATGCGTAGATATCGGGAGGAACGCCAGTGGCGAAGGCGGTCACCTGGGCCGTCCCTGACGCTGAGACGCGAAAAGCTGGGGGAGCGAACGGG
+
C@???99999';CDBBBC>BAC<>800+0<<<;8999CC=CBBB@@@?994:B=B@CCC@C@BAAB>BCBC@BB5;;48<8<:@?>?<??B<@@B?AAC?CCCC>????=?;???@@CABBBB=:859A?;::0;@@AA=A7B055/58=CBAACC=A89939><@???????AAD;A<7;7>?=9@BBB@DDF?C@DC?B;;;;>@<0976BC>6<@:;;?@AAA@>@A;999&8:33737$4:9;<9=B>7
@N9IO0:00958:06224
TACAGAGGGTGCAAGCGTTAATCGGAATTACTGGGCGTAAAGCGCGCGTAGGTGGTTCAGTAAGTTGGATGTGAAAGCCCCGGGCTCAACCTGGGAACTGCATCCAAAACTGCTGAGCTAGAGTACGGTAGAGGGTGGTGGAATTTCCTGTGTAGCGGTGAAATGCGTAGATATAGGAAGGAACACCAGTGGCGAAGGCGACCACCTGGACTGATACTGACACTGAGGTGCGAAAAGCGTGGGGGAGCAAAACAGG
+
BBBBBCDD<??==6;799=@?BCE@C>@=@@@@@<@@@AB=C;;;BBBBBB@BB@C@CCCCC?BB@C@DBABCCE>CBCC8@@<;>>A;>:;;;5:+////666)333&3888333348:?<<??8838==<=>)97/7;8==?A8?9==877;8779=899.8777978??:9:924:?;@?CCC?@@A=9=00+0::::@<BB?AA>:::99=>:;:::::994939;;9999&99=99999$9:99:9&9997
@N9IO0:00959:06276
GACGAAGGGGGCTAGCGTTGTTCGGAATTACTGGGCGTAAAGGGCGCGTAGGCGGTTTGTTAAGTCAGGCGTGAAAGCCCTGGGCTCAACCTGGGATGTGCGTTTGATACTGGCAAGCTTGAGTGCAGGAGAGGATGGTGGAATTCCCAGTGTAGAGGTGAAATTCGTAGATATTGGGAAGAACACCGGTGGCGAAGGCGGCCATCTGGACTGCAACTGACGCTGAGGCGCGAAAGCGTGGGGAGCAAACAGG
+
DBB;;4;<<<*4<<;<BB>BA?BB@B@D@DCDCB:@@;9:.;C;ABBCCCC@CC@DD>BB@B@CCCCC@BB@;;;0;;;.;<;0;BBB>B?@@A:ABAAAABBB=BBCCCAC?BB@CBC@BDC:;;BBACCCC@CBD@BB>B?C?CD=AA@BABA;;7;BBB=B?DCBCCCBBB?BD7:5:=;>@@=@<;;6;AB@CACCAD?BBBBC?BBBBCB@BCBABADAA??;9:::::/:===AAA5???AC>CBC?
@N9IO0:00922:06320
TACGTAGGGTGCGGGCGTTAATCGGAATTACTGGGCGTAAAGCGTGCGCAGGCGGCTCCTTAAGTCAGATGTGAAATCCCCGGGCTTAACCTGGGAACTGCGTTTGAAACTGAGGGGCTTGAGTGTGGAAGAGGGGGGTGGAAGTTCCAGGTGTAGCAGTGAAATGCGTAGAGATCTGGAGGAACACCGATGGCGAAGGCAGCCCCCTGGGCTAACACTGACGCTCATGCACGAAAGCGTGGGGAGCAAACAGG
+
BBBCCCCC>BBABB;>;;6;=BCBAD8::;AAAC=BBBAA<BCBBBACB??:9949BC?C@C?BBBCCCBBACB>6<A>>2D>6><9=9=9<AA<A=B????>B9??C<@?>:@99.=?<?>8?CA@7B6@@<<<<=&<?;?*//094//+/?@?;822599=352255==?>;;55;6?<6;7ABC@DA@@<C@@:C>BBCBBAB2AAA<@@A>@@>::84533939:8=?@AB=BBBA@@@283;8<2::<7
@N9IO0:00931:06334
TACCGAGAGGCCCCGAGCGTTAATCGGAATCACTGGGCTTAAAGGGTGCGTAGGCGGGCCAGTAAGCGCTTTGTGAAATCCCACAGCTCAACTGTGGAACCGCAGGGCGAACTGCTGGTCTTGAGGAAGCTAGAGGCTGGTAGAACGATAGGTGGAGCGGTGGAATGCGTAGAGATCTATCGGAATGTCGAAAGTGAAGACAGCCAGCTGGGGCTTTCCTGACGCTAAAGCACGAAAGCGTGGGGA
+
8..(--5-/)/99+9///:<274;694:?996966>6@>:>>055)5@9;55;5;;@6>99:59.5555593;<==@7==?7<@665:::7<B?:71639)//777.88@8A::9@>05:>7;;;8A9=?=3337178;499;;7394:9:537.3:7;68>5=?BB997>?>AA?844>886<7444B=EH=BBBB????B?>7?AABB==1BBB=B=AA=7776AB9>=@A>=70=>>99:9/8
@N9IO0:00933:06336
TACGTAGGGTGCAAGCGTTAATCGGAATTACTGGGCGTAAAGGGTGCGCAGGCGCCTCGCAAGTCAGGCGTGAAATCCCCGGGCTTAACTTGGGAATGGCGCTTGAAACTACGAGGCTGGAGTGTGGCAGAGGGAGGTGGAATTCCACGTGTAGCGGTGAAATGCGTAGAGATGTGGAGGAACACCGATGGCGAAGGCAGCCTCCTGGGCCAACACTGACGCTCATGCACGAAAGCGTGGGGAGCAAACAGG
+
CB9:9BBG;;9;B=AACC@C@BBB?@<@>AAABD?@A@BB<AD;;<66;;A6;;=466<<<899555.383333(3388+8;(558<7<<9=@:A<@?9@;;;25@A9@AA@:5516B<:>?>>@A:@A@@@D=BC?AAAB@B@B?B?@?:<<@>C?A@??7:88@:?@BA@@BBC9<A?B?A@@>AA@?<???<?=@@@@<??=@@A9@<@>AA@@AA:98::=799;=:44(4?@ACEE;CABBD@BBB<
@N9IO0:00941:06352
TACAGAGGGTGCGAGCGTTAATCGGAGTTACTGGGCGTAAAGGGCGCGTAGGCGGTTGGACGAGTGGGATGTGAAATCCCTGGGCTTAACCCGGGAACTGCATTTCAAACTGTCTGGCTGGAGTGCTGTAGAGGGTAGTGGAATTTCCGGTGTAGCGGTGAAATGCGTAGAGATCGGAAGGAACACCAGTGGCGAAGGCGGCTACCTGGACAGATACTGACGCTGAGGCGCGAGAGCGTGGGGAGCAAACAGG
+
BCCAA@@@:@@>A@AABB>A>@@A?;;;5::===6?A@??<?D9@@9;;@@?BC?B?B?A?@>?BBB;A@@@;99+9==9=?D>BB?B?@@9@>5=9000000>8=@>9>BAA@@@=@@?=:;<@AABBBBBBC=BBB;;9;@CC?CACACCBBBAA?C@@@;@AAAABBAA@@@@5<5;>C>BBB?C;;;@CCD@C@BB?AA@@<@@<@@@@BA???????????F?BBCBBBBDCCCCCC:BAAAA<ABC?
@N9IO0:00944:06312
TACGTAGGTGTCAAGCGTTGTCCGGATTTATTGGGCGTAAAGCGCCCGCAGGCGGCTTGCCAAGTTCGATGTGAAATCTCCCGGCTCAACTGGGAGGGTGCATCGAAAACTGGCAGGCTTGAGGCAGGGAGAGGGATGTGGAATTCCAGGTGTAGTGGTGAAATGCGTAGATATCTGGAGGAACACCAGTGGCGAAGGCGGCATCCTGGCCCTGTCCTGACGCTCAGGGGCGAAAGCGTGGGGAGCAAACCGG
+
BBCCCCC@BBB??<@@BB?ABCAE?BBB=AA=@@;@BCBA69;:;B;BAB@=AA6@@;?A<@<@@@CCC=;;@CC=;<;CD>B@BCCD?B@@@:AAA:?ADCDDCCCB:B@@=@@@@BB?BA?<?:::-;@>?B=B?A@B?B?CAE@BB@CCDBBBC@CCCG>AABCBCCCCCCCCC?A@>A?AAA@BABB>BBB?B@BB?BBAA;BB4;:.9>9925::99955;<==2>>BC996<<<;=066?<?9?383
@N9IO0:00916:06387
TACGAAGGGGGCTAGCGTTGTTCGGAATTACTGGGCGTAAAGGGCGCGTAGGCGGCTTCGATAGTCGCGTGTGAAATACCTGGGCTCAACCCGGGAATTGCGCGCGAAACTCCGAGGCTTGAGTGTGGGAGAGGTTGGTGGAATTCCCAGTGTAGAGGTGAAATTCGTAGATATTGGGAAGAACACCGGTGGCGAAGGCGGCCAACTGGACCACAACTGACGCTGAGGCGCGAAAGCGTGGGGAGCAAACAGG
+
?@@A?;?AAA0ACCC@A@@BB@BCAC>B?AB@BB>BBADF>AA>ABBA?90+00+0<8<AAAECGDC;:9CBBBD>BBB@BBB>BBCD@BB>BD<B?B=?@@???@CC<CBD>AAB?BB?ACBB???D>C???=@?C?BA?A?C@CC<A@BBCC999;?@@B=B>BBCCBCFBB?BB8?9??8:<<<A<>>:@AA9?=@@=@<@<@BB<@@?BAB>BCBBBBABB;;9;CBBBB;A@@@@EF:BBBBC=<;;>
@N9IO0:00943:06371
TACGGGGGGGGCAAGCGTTGTTCGGAATTATTGGGCGTAAAGGGCGCGTAGGCGGTGCGTGCAAGTCTTCAGTGAAATCCCCGGGCTCAACTCGGGGTCTGCTGGAGAAACTGCCGTGCTGGAGTGTGGGAGAGGTGAGTGGAATTCCCGGTGTAGCGGTGAAATGCGTAGATATCGGGAGGAACACCTGTGGCGAAGGCGCTCACTGGACCATAACTGACGCTGAGGGCGCGAAAAGCTAGGGGAGCAAACA
+
@@>@>>>>>>"?A4;;@A=AD@CD@C@D@BB@BD>@@@CC>CC=CCB@BBC=AB?BBBBBBCC@CAAA?CBBBCCD;@?@@3AA;AABC@BBCCCC9BBBBBCC?C9::7;AAA>BBCCCC?AABBBCC>CAAA<??AAA@;?3:39=6==@BA@@@?;??@@;ABCCAA@?==;;;;0;?:@<@AC?B;;:<@AA=B=:;9@@?ABB=AA>BBB9;;ABBBBBBBAA8AA;;;;;&;@==>A=7<9;4<2;:
@N9IO0:00944:06368
TACGGAGGGTGCGAGCGTTGTTCGGAATCACTGGGCGTAAAGGGCGTGTAGGCGGTCCGCTAAGTCTGATGTGAAAGCCCGGGGCTCACCCCCGGAAGGGCATTGGAAACTGGCGGACTCGAGTCCCGGAGAGGAGGGTGGAATTCCTGGTGTAGCGGTGAAATGCGTAGATATCAGGAGGAACACCGGTGGCGAAGGCGGCCCTCTGGACGGTGACTGACGCTGAGACGCGAAAGCGTGGGGAGCAAACAGG
+
AAAB?AAB=:;;BCB;;;?BC?BA=@8;;BBCCC?BCCCH>FC>BBABABC@AB?AGAJCCC?B@??AB955>CD3?>@,999&49445555$56;4;;7;><7>:<<09492;@;>999:;:>>@6>444::5:<<4<=8=7<8<466:@;@ACBB>BAAA;AAAAAAAB;;<<BB6::=@=?AA>A>;;6;AA>B?BC@CD7::AB5:;A<???;<<;;@<00000:CBBAC<A9::?@B6@@@@C<:::=
@N9IO0:00951:06365
TACGAAGGTGGCAAGCGTTGTTCGGATTTACTGGGCGTACAGGGAGCGTAGGCGGTTGGGTAAGCCCTTCGGGAAATCTCCCGGCTTAACCGGGAAAGGTCGGGGGGGACTGCTCGGCTAGAGGACGGGAGAGGAGCGCGGAATTCCCGGTGTAGCGGTGAAATGCGTAGATATTGGGAGGAACACCAGTGGCGAAGGCGGCTTCCTGGACTGTTACTGACGCTGAGGCGCGAAAAGCAAGGGGAGCAAAGCAGG
+
A@;;;6;5;C?AB>AAAA>;;59<7<@?99:999/:@?AABBC>;;<AA??<:94:?A@:AB:;;D?HBECC?CB=:;:@@9@9;;?B>B6<:69C;B5AA@@@@@@#95@>@DBC=A9;95516<@A9:96@9>BBBBB=?<@=A@0;54;:@@BA=A;;;0;@?@@@CCC;50990995;:B@B@BA<A:CBD9B699495.55;;:=BA@?5;=<<<===;;;?:==>:;;;&;99.9;4.4/0/7(//:83
@N9IO0:00951:06396
TACAGAGGGGGCAAGCGTTGTTCGGAATTACTGGGCGTAAAGGGCGCGTAGGCGCCTTCTAAGTCGAACGTGAAATCCCCGGGCTCAACCCGGGAACTGCGTCCGAGACTGGAAGGCTCGAATCCGGGAGAGGGATGTGGAATTCCAGGTGTAGCGGTGAAATGCGTAGATATCTGGAGGAACATCGGTGGCGAAGGCGGCATCCTGGACCGGTATTGACGCTGAGGCGCGAAAAGCCAGGGGAGCAAAGCGG
+
BAB??99999';E=BBCC@AA?AI@B?B?B????899:AD6;;6;A?A?AA=998<<<;AC?B@A656;;;<@C;ABCC;BD?DCBB@CC>CD>C@CCBBBBC?BB@?@BC?B?B>:;;C=8@<055/6BBCD<?@@@A?B9B:=:<B>AA?A@4:59ACC=AA@CBAABBBBBBC:=B9B@BBBAA>A@=@AB<@=9:09>::6AB;>>>B?BBC7@AAAA@ABA;>;;8;;;+73,3333&33839(3777
@N9IO0:00956:06380
TACGAAGGTGGCAAGCGTTGTTCGGATTTACTGGGCGTACAGGGAGCGTAGGCGGTTGGATAAGCCCTCCGTGAAATCTCCAGGCTTAAACCTGGAAAGTGCAGAGGGGACTGTTCAGCTAGAGGATGGGAGAGGAGCGCGGAATTCCCGGTGTAGCGGTGAAATGCGTAGAGATCGGGAGGAAGGCCGGTGGCGAAGGCGGCGCTCTGGAACATTTCTGACGCTGAGGCTCGAAAGCGTGGGGAGCAAAC
+
??@@?;@?;:7;D@BCCC@CC@AA;>??9>??@?9AA:;;BDD=:;:BC@@>@B?B@C?CBC@BBD=AB@DBCEE<A;;;=;;495.44)48;;5<<)4;;;9;95<</:::A<9=?9;5;9996;;@=4>C<B>BB;;:C?C?C@CC>C?A;;;A>>4;<<>4CAAAACDBB?9555)55.55?=B?B7?@9===8<79:05::8999496;:<:2:///98888882333888(3333:>?5@B@@@5;
@N9IO0:00974:05781
TACGGAGGGTGCGAGCGTTGTCCGGAATCACTGGGCGTAAAGGGCGCGTAGGTGGTTCGGTAAGTTGCTGGTGAAATCCCGGGGCTCAACTCCGGGGCTGCCGGCACGACTGCCGGACTTGAGCACGGTAGGGGCAGATGGAATTCCCGGTGTAGCGGTGGAATGCGTAGAGATCGGGAAGAATACCGGTGGCGAAGGCGTTCTGCTGGGCCGTTGCTGACACTGAGGCGCGACAGCGTGGGGAGCAAACAG
+
A@?>:@@B<@@@CBB?@@=9;;7;7;@ABECCCC?CCBBB=BB=BB@A?AA=::8;?BC?CC@BB?BBBB:CDDC>B?>*877&75<@9?@A9B@B0@<00*/)///:99@BB:H?AAC>;99<<<<9:::<<.<@===<7<7;9<>7<:>;;;;==:==9C@A@?:<;<=<73333(32776;:@4>67314==6=7BA?6<888:::1848?6;78887:<;;7:6@:99>=0//:68;;.7559=0<68
@N9IO0:00983:05806
TACGGAGGGTGCGAGCGTTAATCGGAATCACTGGGCGTAAAGCGCGCGTAGGTGGCTAAGTAAGTCGGGTGTGAAAGCCCTGGGCTTAACCTGGGAACTGCATTCGATACTGCTTAGCTAGAGTATGGTAGAGGGAAGCGGAATTCCGGGTGTAGCGGTGAAATGCGTAGAGATCCGGAGGAACACCAGTGGCGAAGGCGGCTTCCTGGACCAATACTGACACTGAGGTGCGAAAGCGTGGGGAGCAAACAGG
+
@?AB6;;A=;;;BACBBC@C@CBDAC9;;@ACBB=AAAGJ>FBCB6;;>@B?BB?B6646<<8<<:;;4:A@?<<598;1444)4=<?<@ABBC?B?A@;;5;7;448@;===?9@>=9::888;::488=;=83>6<<>7C?A>A=A@<@@ACC@A>?DDD?ECAA;::@855:7<74404288968<8B>@@A=A?BB?BC>A4876<?;????8??>=<8888<6:;:===18333555)57;;;1;@?;
@N9IO0:00997:05794
TACAGAGGGGGCCAGCGTTATTCGGAATTATTGGGCGTAAAGGGCGCGTAGGCGGCCCTGCGTGTCTTCCGTGAAATCCCTCGGCTCAACTGAGGACGTGCGGAAGAAACTGCGGGGCTCGAGTCCGGGAGAGGGGTGTGGAATTCCCAGTGTAGCGGTGAAATGCGTAGATATTGGGAGGAACACCGGTGGCGAAGGCGGCACCCCTGGACCGGTACTGACGCTGATGCGCGAAAGCGTGGGGAGCAA
+
A@A???@A@@1@>@@@CCACC@CB>A?B?BB?BC>CCBB=6<=6<=;::88.3304=4=:::;;;>>:<7::444)4<<)55:5;555.555664;<;;;;;5:5;:C0>9655;=.666>C=;;499)555=DD;AACCGD@B>BB9;;9>>=@??;;;;?:;::BAABB;;;=AA8:;4;>;;;;>459.9==99;59259999'55.5:.5.5555:<=;666>>:>:@;;;6;@A>>AA5000==
@N9IO0:01001:05793
TACGTAGGGTGCGAGCGTTAATCGGAATTACTGGGCGTAAAGCGTGCGTAGGTGGTTCGTTGTGTCTGTGGTGAAAGCCCCGGGCTTAACCTGGGAATGGCCATGGAAACTGGCGAGCTGGAGTGTGGCAGAGGAGGGTGGAATTCCGCGTGTAGCAGTGAAATGCGTAGAGATGCGGAGGAACACCGATGGCGAAGGCAGCCCTCTGGGCTAACACTGACGCTGAGGCACGAAAGCGTGGGGAGCAAACAGG
+
BCBCBAAA<ABB@BB@AA=A>ADDAF@B@BCCCD>ABBBB<BBBCD?@?BB<@A<@<@>@<@AA????>>6>=<=5=>==2=@5<=3928=AAA<A=AA3929:@<@D<A??8?@@@@AA?BBAAAD>>>>>===>>:>@<C?B@B?@AA@???@@AACBBB>BCCBBBCCCAAABB?BB>B????=???@;??@=A?99;AB<A@@@@;@@@@@@@B;;;CCDCA@?@BB@AC<B???CCC;@A@AB;;;;;
@N9IO0:00964:05840
TACAGAGGGTGCAAGCGTTGTTCGGAATTACTGGGCGTAAAGCGCGTGTAGGTGGCGATGTAAGTCGGGTGTGAAATCCCTTGGCTTAACCAAGGAAGTGCATTCGATACTGTGTCGCTTGAGTGTTGGAGGGGATGGCGGAATTCCCGGTGTAGAGGTGAAATTCGTAGATATCGGGAGGAACACCTGTGGCGAAGGCGGCCATCTGGACAACTACTGACACTGAGACGCGAAAGCGTGGGTAGCAAACAG
+
BBBA???D<@@?B<?B887:C=AA?B6;4:@@BB=AB@@@:@D@@@CBBBC?AA@CBB;;;A=@BBBB=A@@:::/:@@9C@C?CC@D@C=?9?;?8?@@@@@AD@@@CDBBB@@@@@@398<<<=8?4::AA8AAA@CC@C@D?CB<B=;;;@A;;5;;DD>E@DCBBBBB>>>@@5@@+0+0<<;=>>@:>;;5:9<;8>9>?AAA<??A=@??:9999999>>999988AC:897BBB8@@ABBB9??>
@N9IO0:00983:05821
TACGTAGGTGGCAAGCGTTGTTCGGAATTATTGGGCGTAAAGGGCGCGTAGGCGGTTTGCTAAGTCGGCTGTGAAAGCCCGGGGCTCAACCCCGGAGGGTCGGCCGATACTGGTAGACTAGAGTACGGAAGAGGTAGCTGGAATTCCCGGTGTAGCGGTGAAATGCGTAGATATCGGGAGGAACACCTGAGGCGAAGGCGGGCTACTGGGCCGATACTGACGCTGAGGCGCGAAAGCCAGGGGAGCGAACGG
+
BABCBBC<@@=@@=BABA@CC<AA?A=@>BBACE=AABCD=BB=BCCEAAA@??=?C9@@@>499@@<@@@@@@C;<;;6;BB3;:9;59;;+;89;;8;@>=A?B;<;BAA6;;@@@@@CCBCBBB>BACCB@BBCBBBAD?@?AC=B?BB@@@BB?AAAB=B@@@AA@@A@:99C>B=9=9BCC?BAAB?BBC@C@BBB=;;;BCCC=C@;;<C<;;BBBB>000-00<>BB:@@?AAAA300000)/.7
@N9IO0:00983:05842
TACGTAGGTGGCGAGCGTTGTCCGGATTTATTGGGCGTAAAGCGAGCGCAGGCGGTTTCTTAAGTCTGATGTGAAAGCCCCCCGGCTCAACCGGGGAGGGTCATTGGAAACTGGGAGACTTGAGTGCAGAAGAGGAGAGTGGAATTCCATGTGTAGCGGTGAAATGCGTAGATATCAGGAGGAACACCGGTGGCGAAGGCGCTCATCTGGCCCGATACTGACGCTGAGGCGCGAAAGCTAGGGGAGCGAACGGG
+
><00///)/96;@;9;BC@ACA@C9;;E=BB@BB=BBBCG>CBA;;;BBBB?BB>BC;A@>A=A@CCCCBBBB@>)5;5555#;.45;A>B5<;;-4;<4<ABC@B?BD=A;;;6;A@@@8;;???@A@E@BBC@C??>==3;3;*/*/;=:??B???@BAAC>AAACBBAB;:;77;8;;5;:887;@:=<9=88,227==878885949=3555875///.33557=@@@???7=@AA>@@5;;>00*0@@7
@N9IO0:00989:05812
TACGGAGGGGGCTAGCGTTGTTCGGAATTACTGGGCGTAAAGCGCACGTAGGCGGCTTTGTAAGTTAGAGGTGAAAGCCCGGGGCTCGAACCCCGGAAATTGCCTTTAAGACTGCATCGCTTGAACGTCGGAGAGGTGAGTGGAATTCCGAGTGTAGAGGTGAAATTCGTAGATATTCGGAAGAACACCAGTGGCGAAGGCGGCTCACTGGACGACTGTTGACGCTGAGGTGCGAAAGCGTGGGGAGCAAACAGG
+
495;9=;;;;+9A00/9:7?@@EC?A;?594444)59555)5<A9;5:;::2:@=@BD<AAB=A;7A@>=9=BAB<@AD?C@E2CC66;7?::+8)00(0*/8177.8844433335<599.55499=9@6:5;93;:44:439.4.57895555:;<A9BBCB>B>@AA@00/;:+//(/49:,//83>A?:6;??17138,8=8986.(.3...777056977875<6775::8/7::==BA1??337.7794
@N9IO0:00997:05835
GACAGAGGCCACGAACGTTGTTCGGAATCACTGGGCATAAAGCGCACGTAGGCGGCTAGGTCCGTCCGATGTGAAAGCCCCCGGCTCAACCGGGGAATAGCATCGGATACAGCCTGCTCGAGGACGGTTGGGGAGATTGGAATTCCTGGTGTAGCGGTGGAATGCGCAGATATCAGGAGGAACACCGATGGCGAAGGCAGATCTCTGGGCCGTAACTGACGCTGAGGAGCGAAAGGGTGGGGAGCAAACAG
+
@@@@@@@>@?BBBC=:;;?BB;AA<A>BBDCCCE?DB@@@9@;;;C;;;@A=AA=AAAC<@@?CAA?BBCBBAAA/99333$35999A;?/733&3388=B@A@D>;;;B@@@?AA@@@AAA?AABABAHHE9@@BC@F?C@C@C>AA>@@AAAAA>AC?B?BBBCGA???B@@@@<@A<@<@BC?A@@@<;::<C=ABBBBBAA???8??@@A>AAAAABAAAA@=?@998<*89*8>?A487<CA9;;7
@N9IO0:01005:05833
TACGGAGGGCGCAAGCGTTGTTCGGAATCATTGGGCGTAAAGCGCGTGTAGGCGGCTTGGCAAGTCGGGTGTGAAATCCCGGGGCTCAACCCCGGAACTGCATTCGATACTGCCTCGCTAGAGTCCCGGAGAGGAAGGCGGAATTCCCGGTGTAGAGGTGAAATTCGTAGATATCGGGAGGAACACCAGTGGCGAAGGCGGCCTTCTGGACGGTGACTGACGCTGAGATGCGAAAGCGTGGGGAGCAAACAGG
+
A@AC=A@B=@@>B?BBBB@CCACC@C=@@BB>BD9>@998*7?@BACBAAA?BB>BC?B?BB>BAAAA;ABBCCI>CEE<EJJ;CBBC@CCC;B?B?A???CC@CCBBCA@@B?A@BCBBBAAABB=CACCCBBD?C?CA;@4;4;B<B>BAACA;<7;AAA;A?BBBBCBCBABBB>BB=?=?AA?BBBA?BBB>@>;>8?:?9?@@9??B=A@ABB?????BBBBBBCB@@@7::BBCEE9@@@@@6@AA6
@N9IO0:01010:05824
TACGTAGGGGCCGAGCGTTGTCCGGAGTACTGGGCGTAAAGCGTGCGCAGGCGGCGCGTTCTGCCCGGCGTGAAAGCCCCCGGCTCAACCGGGGAAGGTCGTCGGGGACGGGCGCGCTTGAGGGCGGCAGGGGCTGGTGGAACTCCCGGTGTAGTGGTGAAATGCGTAGAGATCGGGAAGAACACCTGTGGCGAAGGCGGCCAGCTGGGCCGGCCCTGACGCTGAGGCACGAAGGCGTGGGGAGCGAACGG
+
?@=99==;;&/)//79>?:>=B:=9=:9;;;;C=;:;CC=@A@@;;9>>>:94.44===8;;::80838443::133333$3-33:;0525>>&92848=9448::+::;:443333304;<=8=A?ACDDD:???<@>/93:AAC>E?B???A@@:>000+000::99;;99999+78=>6??@;@A@A<@@@9>9?@<A<?=@9:9+98<=@=;==@@<=B=8<>@55557<4<555?>2>@>:7/557
@N9IO0:00967:05879
TACAGAGGGTGCGAGCGTTGTCCGGAATTACTGGGCGTAAAGGGCGCGTAGGCGGCCTGATAAGTCGGGGGTGAAATTCAGCGGCTCAACCGCTGGACTGCCTCGAGACTGTCGGCTCGAGCACGGTAGAGGCTGGTGGAATTCCCGGTGTAGCGGTGGAATGCGTAGAGATCGGGAAGAACATCGGTGGCGAAGGCGGCCAGCTGGGCCGTTGCTGACGCTGAGGCGCGACAGCGTGGGGGAGCAAACAGG
+
BBCBBBCE?DDCAAAA??;@?@?A@B@C@BABBE>AA@AA.993999A@@@?@?<@?A@ABA??B99999)9ADD>C?BCEAA?ACCC@C=A@.,*,****(*-/44444449934449999:9;03499=9>??;59457@7<C<;7<<588<=345496;45599:8444444(439=8:;;;;5;=8@=@4949?6?=@BB;;;699=?990------6677364//9///99/////$4::;>65558
@N9IO0:00986:05867
TACGTAGGGTGCGAGCGTTAATCGGAATACTGGGCGTAAAGCGTGCGCAGGCGGTCTCGCAAGCTGGGTGTGAAATCCCCGGGCTCAACCTGGGAATGGCATTCAGGACTGCGAGGCTCGAGTGCGGCAGAGGGAGGTGGAATTCCACGTGTAGCAGTGAAATGCGTAGAGATGTGGAGGAACACCGATGGCGAAGGCAGCCTCCTGGGCCGACACTGACGCTCATGCACGAAAGCGTGGGGAGCAAACAGG
+
BBBCCAAB<@@@@@A?AB=BACBB>@-0/00/;3@@BCC>CCCB@@BB@A<?@;@@@@@BB@ACABB=AAABAA4?===2=<5=AAA@B@?=<*8,374>AC?C:>6>;=<@@8:5:@A@@?:99@??????A;??;??=B=A>A59783333388;889:19?>?;>>A98899=9=>4939??<@??@=?@@=@8::?C?BB=@@D<A=ABABBBAAA@@@A@@@@@@BCC=B@@;;;;.;A@BC=BBB?
@N9IO0:01005:05866
TACGTAGGTGGCAAGCGTTGTTCGGAATTATTGGGCGTAAAGGGCGCGTAGGCGGCTCGTTAAGTCGGTTGTGAAAGCCCGGGGCTCAACCCCGGAGGGTCGACCGATACTGGCAAGCTAGAGTACGGAAGAGGTAGCTGGAATTCCCGGTGTAGCGGTGAAATGCGTAGATATCGGGAGGAACACCTGAGGCGAAGGCGGGCTACTGGGCCGATACTGACGCTGAGGCGCGAAAGCCAGGGGAGCGGAACGG
+
DBABA:;4;;4;E@CBCC?ABABB?B>A=@@<AA9A????9?A=BBCCAAA>::3:A@@@?B@DEDEAC?CA@BC:@BA<AAB:BCED@EDE<C@;9;79=>>??A;;<;69:BB>CBAA@@@@BC?8A>BBA@BCCBBC=@>@<A?;A>?@@@ACB?AAAA:A???BCBAABB997.7;6;7BAA=A???:>BB@D@BB<3?;;;333,36:??A855998<>???6;;=9:9077/57=:.7755,5477:
@N9IO0:01006:05901
TACAGAGGTGCCAAGCGTTGTTCGGATTTACTGGGCGTAAAGGGTGCGTAGGTGGTTTGGTAAGTCGGGTGTGAAATCCTGCAGCTCAACTGCAGAACTGCATTCGAAACTGCCAAGCTAGAGTACTGGAGAGGAGATCGGAATTCTCGGTGTAGCAGTGAAATGCGTAGATATCGAGAGGAACACCAGTGGCGAAGGCGGATCTCTGGACAGTTACTGACACTGAGGCACGAAAGCCAGGGGAGCAAACGGG
+
ABB@@>@;>@<8<8<?@@=ABADD?BBD<AA@AC<:;<CE?FD?DBCBBCC?CC@CC>C@CC@CFCCC>BBBBBB=BC=;;;BBABCD>@@BB@@@=@A@?<A8<<@<5;;;@8@7A:>@?B???B??>?BBC@AAACCC@C=B?ABBB>BBBB@>?<>>@D9??????><<<?>>AAAA=@?@CB@CAA@>@BB?B?BB?BBCCBCC?AACBC?BBB@@@ABBB;;:;CBAAB6;;=AADC:AAACC=CCC=
@N9IO0:00967:05919
TACGGAGGGGGCTAGCGTTGTTCGGAATTACTGGGCGTAAAGGGCGCGCAGGCGGCTGCTCAAGTCAGGCGTGAAAGGCCTGGGCTCAACCCGGGAATTGCGCTTGAGACTGGGCTGGCTTGAGTGCGGGAGAGGATGGTGGAATTCCCAGTGTAGAGGTGAAATTCGTAGATATTGGGAAGAACACCGGTGGCGAAGGCGGCCATCTGGACCGCAACTGACGCTGAGGCGCGAAAGCGTGGGGAGCAAACA
+
AACF@CBCCC5DCCBCBB?@@>AC@B@C@BCBBB<@@ADD?DF>BBACBBB@AA?ABBACCC@BCCCCBCCCDCC=B?C@BCC=;<;D=AA0;;0;;@29;@AB?CBBCDAA@9>00+0>6:=><=9;;0:<;<9=9?9>?:A?C?CC<;><5445558=>>F?CACB@@@BBB@;@@+0+0::;=?:@<::6:@?:?:>>8=299?@@=?@;?@A;?999=??>999<??999:.99>?@@B6B@@>?6>9
@N9IO0:00972:05921
TACGAAGGGGGCTAGCGTTGTTCGGATTTACTGGGCGTAAAGCGCACGTAGGCGGATCGTTAAGTCGGGGGTGAAATCCTGGAGCTCAACTCCAGAACTGCCTTCGATACTGGCGATCTTGAGTCCGGAAGAGGTGAGTGGAACTCCTAGTGTAGAGGTGGAATTCGTAGATATTAGGAAGAACACCAGTGGCGAAGGCGGCTCACTGGTCCGGTACTGACGCTGAGGTGCGAAAGCGTGGGGAGCAAACAGG
+
ABEBB=ABAB0@@@BBBB@DC@BB=@A@:@BBBB?CBBDF;;:CCB@@@BA>BB?ABABGAE?@??BBBB1BBBB=??9>>=@@@BBB;><<7>@@=AA@B?B?BDBBAAAA=@BBBBB>AA@@@=@>B?AA@?B@A=>B=C;====DB>=>@@@??;<<6<6:68BA@@@@@@<>>;?=>>:;;:6<6666;//*/56606>>>>@@=@A<@<>>?>;;;;;;>>>:>>=AAA:>BBCCCC8@>>>?:@AA?
@N9IO0:00992:05945
TACGTAGGCAGCGAGCGTTGTTCGGAGTTACTGGGCGTAAAGAGTGCGTAGGCGGTTTTCTAAGTTTGGTGTGAAATCTCCCGGCTTAACTGGGAGGGTGCGCCGAAGACTGGAAGGCTTGAGTATGGGAGAGGTAAGCGGAATTCCTGGTGTAGCGGTGAAATGCGTAGATATCAGGAGGAACACCTGCGGTGTAGACGGCTTACTGGACCATAACTGACGCTGAGGCACGAAAAGCGTGGGTAGCAAACAGG
+
BBBCBBB@BBBCCBBBABAEC>BA06667<>>@@7=B995)49945??@CC@CC?AAA9AA@?CBB<B>BBBBBC<BBABC>B?BB?B?BBED<@@F>BBABB?BB@C@@@D>B?A??@?BBBBBBBB<AAAA=BB?CCC?C@E@C?@@?BCBCCCCADCCC>A@@BCBBBBA?@>@:==2949?@<@FCC?BBA@??==4::4;;?@>AA6;:A>AAABBBBBCBC?ABB8888*9??>@@:AA@ABC>BAB=
@N9IO0:01006:05928
GACGTAGGGGGCCAGCGTTGCTCGGAATTACTGGGCGTAAAGGGTTCGTAGGCGGTGCGGTAAGTCGAGAGTGAAATCTCCAGGCTTAACTTGGAGGCGCCTCCCGAAACTGCCGTGCTCGAGTGCTGGAGAGGCGAGTGGAATTGCAGGTGTAGCGGTGAAATGCGTAGATATCTGCAGGAACACCAGTGGCGAAGGCGGCTCGCTGGACAGCAACTGACGCTGAGGAACGAAAGCTAGGGGAGCAAACAGG
+
AAA@@BBBBB1@<AB:;;@B<;;GBHBD;;;;;C?;;;;E=CC=C@CCJCC@;;9;@@D?BC@CBBBBBAAACBC>C?>=888/8@2949A;>;993:?;=@CC>BDD>B@??8=;=<>>>BAA@=;:5:;==<ACB>>=:=:<8<===:=A>>>AA;>>BB:@@@??@>>>B===AA??;?=@@@=AA::8:CB;@=@A=A@AAAAA6;;?A;;5;;;;AA@BEAA?A@CAAA9@@??BBB7AA???8???;
@N9IO0:00965:06003
TACGGAGGGTGCAAGCGTTATCCGGATTCACTGGGTTTAAAGGGTGCGTAGGTGGGTTGGTAAGTCAGTGGTGAAATCCCCGAGCTTAACTTGGGAACTGCCATTGATACTATCAGTCTTGAATACCGTGGAGGTCAGCGGAATATGTCATGTAGCGGTGAAATGCTTAGATATGACATAGAACACCAATTGCGAAGGCAGCTGGCTACACGAATATTGACACTCAGGCACGAAAGCGTGGGGATCAAACAGG
+
;;9A8@>>:?BBA@CDCC?BAA2948?;??BABB<AC<AA<AE>BCCCCCB@CDE?G@B@BB@CBABD@@;@ABA;ABBB9BAAAD@B@BCBFD>C@CBCC@BB?BBBBCBCBBBB@@@>AA@CCB>@??;?@=@@AA??<??BCBBBAA@@A>?::09ABB>AAAB?BB@?>DDAAABAA@>AA?;>:A=?@@?3:4:???@@;@8:7AAAA<>>>:>==<>=978,5=<=>>-8877788'689<=6;;;5
@N9IO0:01000:05983
TACGTAGGGACCGAGCGTTGTCCGGATTCATTGGGCGTAAAGAGCTCGTAGGCGGCCGCTCAAGTCGAATGTGAAACCTCGAGGCTCAACCTCGAGCCTGCATTCGATACTGGGCGGCTAGAGTCTGGTAGGGGGATCTGGAATTCCTGGTGTAGCGGTGGAATGCGCAGATATCAGGAGGAACACCGGTGGCGAAGGCGGGATCCTGGGCCAGTACTGACGCTGAGGAGCGAAAGCGTGGGGAGCAAACAGG
+
BBCCCCCC>BC@CBB@AA=ABB?B@CB@CBC>BB<@AA@A;A?@@AA@>::3::398>A?:;5;AAAD@CCDBBB=B?BCBBCAICBB@B?BBC@@@@BCBCC@CCCBABA@@9995:AAAAABDAA=@;;;;;*;AABD@C@B@D@DD@BBBCECCACCAFA;<;B;;;BCCBBAB<AA?B=AAB?C=BA@B@?<@?BDE>FCB>;;;0;9@?BBBBCCDECC@@@<@A@CDM=BBC;;;;.;;AAB<BAA=
@N9IO0:01005:05978
TACGGAGGGGGCCAGCGTTGTTCGGAATTATTGGGCGTAAAGGGCGCGTAGGCGGTCGGGTAAGTCTGACGTGAAATCCCTTGGCTCAACCAAGGAACTGCGTCTTAAACTGCCCGGCTTGAGTCCGGGAGAGGGTAGTGGAATTCCCAGTGTAGCGGTGAAATGCGTAGATATTGGGAGGAACACCGGTGGCGAAGGCGGCTACCTGGACCGGTACTGACGCTGAGGCGCGAAAGCTAGGGTAGCAAACAGG
+
ABDD=@@@@?,@=A@@@A?BC@BBACACABB>BB<BAA@F<BB=@A@CCCC@BB?BBBB=AA>@B@AA@?@CBBC=AAC>C=@<?AAA=A?A;?<?;??@???A@;=?6?;;;@8@=BB8<;BBBADE?CCA@@;@;;;B?B?B@BE>CCBBB@B@?>;;;C>AAABBBFDAA@499,9<3<5000:>:00*000)08=?9;;>@=@@;??>C@BCBCCBBA;;;;;5;@@ABB<@@BBBB=BAB@@A<@BB@
@N9IO0:01007:05961
CACGTAGGGTGCAAGCGTTGTCCGGAATCATTGGGCGTAAAGAGCTCGTAGGCGGCTTAGTAAGTCGGGTGTGAAACCTCCAGGCTCAACCTGGAGACGCCACCCGATACTGCTATAGCTAGAGTCCAGTAGGGGAGTGCGGAATTCCCGGTGTAGCGGTGAAATGCGCAGATATCGGGAGGAACACCAGCGGCGAAGGCGGCACTCTGGCTGGAACTGACGCTCAGGAGCGAAAGCGTGGGTAGCGAACAGG
+
BBAA@CCE>;;;A=C@A@?BBB@D?C?@AADAMH=?@:::/99;;B;::?@@@?<?C=@@@A=@@ABB<@@@AAB6:49B?@@>@BBC@C@CC@@AAAAB@BEE>CBBCC;;;B@B;;;BCCABAB?@@@@@@@3@@?<<;=A=A?CC=B@DCBDCCHIDCDH?CCCCAAABBCCCDD=CC@BABBB?BAAC?AAA>A?CC@BB@@;00+0::6?<><B=787A<??;??@@@@;A???AB=???@??9?>>2
@N9IO0:01011:05978
TACGTAGGGGGCAAGCGTTGTCCGGATTTACTGGGCGTAAAGAGCGTGTAGGCGGCCAAGCAGGTCTGTTGTGAAAACTGGAGGCTCAACCTCCAGACGTCGACAGAAACCGCGTGGCTAGAGTCCGGAAGAGGAGAGTGGAATTCCGTGGTGTAGCGGTGAAATGCGCAGATATCAGGAAGAACACCAATGGCGAAGGCAGCTCTCTGGGACGGTACTGACGCTGAGACGCGAAAGCGTGGGGAGCGAACAGG
+
@A;;;@BCCC5BB?AAAI;;<EAF::<E=AA;;;0:5;?B=@@@@@=??00+00+06<1005;59>?AA8=;0000+0/>4//0/3;?;B=BB?C999AAAABBBBBB<?::;;00,0>9<:;88161:4:?D=>>:::969)/(/(./5055-/.33(/.69/888@AA99///9994:27:7===:=59818::8:3;>@@:;79555-76649=;;6758552262225555,5979799-:;=;<565;4
@N9IO0:01012:05968
TACGTAGGGTGCGGGCGTTAATCGGAATTACTGGGCGTAAAGCGTGCGCAGGCGGCTCCTTAAGTCAGATGTGAAATCCCCGGGCTTAACCTGGGAACTGCGTTTGAAACTGAGGGGCTTGAGTGTGGAAGAGGGGGGTGGAATTCCAGGTGTAGCAGTGAAATGCGTAGAGATCTGGAGGAACACCGATGGCGAAGGCAGCCCCCTGGGCTAACACTGACGCTCATGCACGAAAGCGTGGGGAGCAAACAG
+
CBBBBBDE>A@@@@6=00+0:A=@;D6;49BBAE>CCCCG?ICCBB@BB==99:4;;C?CAE@BAGDCCAAABAC;?>?>6?A9@@8:496>><5=9==D>99938=A9=>?:999*8;/3798??B?A9@777777%:<9<686?<@928:;><<<;;@A=3:5555<=<=::96929=9=6?@B?CCCCAIAA>@?@AABBBB2BAA;BAA>AAAAAA=??9:4<<<<BBBB=A;>?===2?<@>>3?9:
@N9IO0:00965:06020
GACGAACCGTGCGAACGTTATTCGGAATCACTGGGCTTAAAGCGCGTGTAGGCGGGGCGGTGCGTCGGTCGCTGAAATCCCCCGGCTCAACCGGGGAAGGGGCGCCGATACGACCGGCCTGGAGCGACGTAGGGGGAACTGGAACTTCCGGTGGAGCGGTGAAATGCGTTGAGATCGGAAGGAACGCCCGTGGCGAAAGCGAGTTCCTGGACGTCGGCTGACGCTGAGACGCGAAAGCCAGGGGAGCGAACGGG
+
@AA@@;@<@;;9@@=:::?AC?BB?B?@@AABBA9?@29:/;94::;:;BA>AAAA7@B?BBABABB?BBBBAAAF>BAAA@)939A@A=A=A@@2?2;;;-;9:<@:>?@AAB?B>B@AB>AA@@ADABBCCCC5C@BBB?C?BB@B@C@CC?AA?B?BBBD>BBBCC>A@@@@AA=B?B?B@B?<<-9993;AAD>CCCA@@?B?BB>A@:;;;>AAABBBA@:::<==>9:9-9=8<===*999<924/<3
@N9IO0:00973:06018
AACGTAGGAGGCGAGCGTTATCCGGATTCACTGGGCGTAAAGCGCGTGCAGGTGGCTTGGTAAGTTAGGCGTGAAATCTCCCGGCTCAACTGGGAGAGGTCGTCTAATACTACCGGGCTTGAGAGCAGAAGAGGAAGATGGAATTCCCGGTGTAGTGGTGAAATGCGTAGATATCGGGAGGAACACCAGTGGCGAAGGCGATCTTCTGGTCTGTTTCTGACACTCAGACGCGACAGCTAGGGTAGTAAACG
+
C;CC@@>99;4;BBA999399;>@=BC>A???@@8?@@AA<ABC@A@AC;;5;C?BB@E@DD@DC9;<=A@@;;9.95:DC?C?CA;;5;>>=098@>3>=<9::=6;?>887:??6>A=BBBCCBBCB>BAC8;4;??=+0+0*00*0:@==BCAA>AAAD>CBCCCFCBBB::;;.;:2:=AAA=A@9949?=8<:>@AACD@D??<:9:@@A=ABC::9AAA??>?A??>998?777=3==>;>?377
@N9IO0:00975:06041
TACAGAGGGTGCGAGCGTTAATCGGATTTACTGGGCGTAAAGGGCGCGTAGGCGGTTAAATGAGTGTGATGTGAAAGCCCCGGGCTTAACCTGGGAAGCGCATCGCAAACGATTTAACTGGAGTAGATGAGAGGGTGATGGAATTTCCGGTGTAGCGGTGAAATGCGTAGAGATCGGAAGGAACGTCAATGGCGAAGGCAGTCACCTGGCATCATACTGACGCTGAGGCGCGAGAGCGTGGGTAGCGAACAGG
+
AAABBBCC?CEA?==9:94:9>?A>BBB=BCAA@9:;;;:.;B8@@A@@@A?AB?A<@@;@@@BBBBDBBBBBCD;;;DF;FE>BA?A<@?AAA=A8;;CCCCDBBBM>B;;;H=C@B@@<@@@A;;;A@@;:;7:BCCC?B@BC<A>A?@A@@@@@>@CCD>CBA@@BADAA:::;>>?=@=AA@@A?AA<@AA=A?CCDBBBC?;:6:AAAABCCCCB:::DA@@=@@@CC@@@BA989.9??>@@?9:9=
@N9IO0:00982:06050
TACGAAGGGGGCAAGCGTTGTTCGGAATTACTGGGCGTAAAGGGCGCGTAGGCGGCCGATCAAGTCAGGCGTGAAATTCCCGGGCTCAACCTGGGGGCTGCGCTTGATACTGATTGGCTTGAATGCGGGAGAGGATAGTGGAATTCCCAGTGTAGAGGTGAAATTCGTAGATATTGGGAAGAACACCGGTGGCGAAGGCGGCTATCTGGCCCGTGATTGACGCTGAGGCGCGAAAAGCGTGGGGAGCAAACAGG
+
BBC@@>@DDD1BB<A@AA>CCACEAE?B?BCBBC>BAAAB<AA<BBBCCBB@@@<@<@>@AA<??ABB>ACA???9><??8?@:@@@B?C?BBBBB1BBCAAAB?AA@>??ABC@C?BB?BB?BBCCD=@AAA<@ABBBB@D?B?BB;?>??@>=<A?BBBB9?77777;778=3;A07277177;1:3:<8BDEAD@DDA;;;BBBB@BB=BCBCB@CCDDCBBAA90000000)09==>9>0>955;09;;5
@N9IO0:00972:06084
TACGTAGGGGGCAAGCGTTGTCCGGAATCATTGGGCGTAAAGAGCGTGTAGGCGGACTGGAAGGTCTGGTGTGAAAGCCCGGGGCTCAACCCCGGAGGGTCACTGGAAACCAACAGTCTTGAGTCCGGAAGAGGAGAGTGGAATTCCTGGTGTAGCGGTGGAATGCGCAGATATCAGGAGGAACACCGATGGCGAAGGCAGCTCTCTGGTACGTGACTGACGCTGAGACGCGAAAGCGTGGGGAGCGAACAGG
+
BB?@@CCCCC1BB=@ABB>B>>1626=AB@A?AD>CBCCC<BAA9;:BBBA>AA=@AAA>@?C????B??>@BCE>CCC=CDD9@ABCACCC:A=AAA<BBCAAC=@@=@=@=AB@;;;=A<;;C?B>B?BBB@BDCCEG@F@D?B@CC@A@ABACC?BB>A?;;;;;C@@@@AA@A?AA?B=@@@<@@@@=@@C@C@BBBBCEAAACBHICBCCEA???@A;;;@@@@@A;;;0;@>CCDD;BBAA@=;:;4
@N9IO0:00977:06098
TACGGAGGGTGCAAGCGTTGTTCGGAATCACTGGGCGTAAAGGGCGTGTAGGCGGTCCGCTAAGTCTGATGTGAAAGCCCGGGGCTCACCCCCGGAAGGGCATTGGAAACTGGCGGACTCGAGTCCCGGAGAGGAAGGTGGAATTCCTGGTGTAGCGGTGAAATGCGTAGATATCAGGAGGAATACCGGTGGCGAAGGCGGCCTTCTGGACGGTGACTGACGCTGGAGAACGCGAAAGCCGTGGGGAGCAAACAGG
+
AA@@<@A?=@@@D?BAAB=@B?AB@B?BAAABBB=BBCCC>DD?BABAB@@<?B?BB@CBAA=A??@@@@?:>::1:>:3:==.99999999$4.58<@7BB?6?6:<30//)0>*444499>A=G>D@=;;;7:7<7;;7:8=0525<7<<=653:28333(333888<:455:886984944458<7;<9<<B@B@BB?A6:6:9@;>=?;@@?:::9>=;//)///)4:9666.//)/67:;/;CCCC8999<
@N9IO0:00980:06084
TACGTAGGTGGCAAGCGTTGTCCGGATTTACTGGGCGTAAAGGGCGTGCAGGCGGTCTGTTAAGTCTAGGGTGAAAGCTCCCGGCTCAACTGGGAGAGGTCCTTGGATACTGGCAGACTTGAGGAGGGTAGAGGAGAGTGGAATTCCCGGTGTAGTGGTGATATGCGTAGATATCGGGAGGAACACCAGTGGCGAAGGCGGCTCTCTGGGCCCTACCTGACGCTGAGACGCGAAAGCGTGGGGAGCGAACCGG
+
BBCDC@@<994:C?BBDD@CCC@C@BBB:??@BB>BCCFF>CC=BBBDCCC@CBACCBBBAG@C9::B@@<@>>>-000BB6@;?@;<5;?@<8<>;;99<<A:>;<>=<=@9?>BBBB@CBB>>>>8>>=AA=@ABBA@?C?B@BD>C@BAA@@CC>ABCCCCCBBBBA@@A@@@@9@@>A????>AADDACBB6;6;?9?ABAAABA;AA6@@A=A;;;CCB:::AAAA???9???@DFD9BC;;;?B?B>
@N9IO0:00995:06062
TACGGAGGGTGCAAGCGTTGTTCGGAATTACTGGGCGTAAAGCGCGTGTAGGCGGCTTATTATGTCAGGTGTGAAAGCCCTCGGCCTAACCGAGGAAGTGCGCCTGAAACTGACAAGCTTGAGTACGAGAGAGGAGGACGGAATTCCCAGTGTAGAGGTGAAATTCGTAGATATTGGGAGGAACACCGGTGGCGAAAGCGGTTCTCTGGATCGATACTGACGCTAAGACGCGAAAGCGTGGGGATCAAACAGG
+
BCDC?CCD>;99?:@?@@;BA?BC?B8:8:A?@@9=?:;:5;BABCCBBBBABB@@@=AD8;;;;BBB@BBABBB=BBB=BBB?B?BAAE@BBBAC?::::::?AA@B=B:::BB>BBE?A@AAB@@@AABBC?BB?ABB@D@B?BB>BBBBBBBBB?BBCC<A>ABBBBBBBB@BB=@@=@?BBB=A>@@=@CCC=CCC>B>@ACED?AACBB@BBC::;CBAB?A@?@@:::5:AABBEF:?@?AA<AA@A
@N9IO0:00996:06073
TACGTAGGGTGCGAGCGTTAATCGGAATTACTGGGCGTAAAGTGTGCGCAGGTGGCCGCGCATGTCGAGTGTGAAATCCCCGGGCTTAACTTGGGAATTGCGCTCGAAACTACGTGGCTCGAGTGTGGCAGAGGAAGGTGGAATTCCAGGTGTAGCGGTGAAATGCGTAGAGATCTGGAGGAACACCGATGGCGAAGGCAGCCTTCTGGGCCAACACTGACGCTCATGCACGAAAGCGTGGGGAGCAAACAGG
+
?@@BB@BD=9:9BA@?@B=B=?BB?C@B@CCCCE>BBBCD>CAA@@@BBBA???;?;@@@@ABCCDDB@@B@@?@<?@??4>?:@@@E@CC?BB>B@C@@AA@BABCB>B@@@B>>9>AA??>AABC@@@@BB?C=A<8738=?:?>>?;?ABBBBB@CBCC>@AACCCBCBAAA@@<@A?B?CCC@BBBB@BBC?B?BBCB?B?BBCC>D@CAEBABAB;;;@@@@@@BBA@A<B@@@BCC:;;;@G>CCC?
@N9IO0:01001:06083
TACAGAGGGTGCAAGCGTTGTTCGGAATTATTGGGCGTAAAGCGCGTGTAGGCGGCTTGGCAAGTCGGGTGTGAAAGCCCTCAGCTCAACTGAGGAAGTGCGCCCGAAACTGCTGAGCTTGAGTGCCGGAGAGGGTGGCGGAATTCCCCAAAGTCAGAGGTGAAATTCGTAGATATGGGGAGGAACACCGGTGGCGAAGGCGGCCACCTGGACGGTGACTGACGCTGAGACGCGAAAAGCGTGGGGAGCAAACAG
+
ABB<;;CC=;;:A?A@@@;@@>AA=A=@=@@?BB<?::9@6??BAAACCAA=;;4;@<?9A@<?AAAA<@AA@AA8@AA;ACBBBB@@@CBBBB?BACBBBCCC:;<D?CCCBAA:::C?A@@@:939;>?@@?89:39A8?<;=@>>*00)////:;>6;===69366...5563333)5=:><>>===6//+//.(.27726255/561655/552225587858789;==:999&944=:@@2==?<<8=<@
@N9IO0:01002:06075
TACGTATGGTGCAAGCGTTGTTCGGAATCATTGGGCGTAAAGGGTATGTAGGCGGATTTGTAAGTCAGATGTGAAAACTGTGGGCTTAACCCACAGCCTGCATTTGATACTGTGAGTCTAGAGTCTGGGAGAGGCAGGCGGAATTCCTGGTGTAGCGGTGAAATGCGTAGATATCAGGAGGAACACCGGTGGCGCAAGCGGCCTGCTGGCCTAAGACTGACGCTGAGATACGAAAGTGTGGGGAGCGAACGGG
+
BCBABBBC@BBAA<@@@@=AC@CD@C9;;BA8>A8?:>==7=B7BCAAABC?::6:@@5;:A?ACA@@?;;;;;;;*59@555)5949.59)5;9;@;A?@BCB<B@@ACBBB@???CCBC;;:@;;;/9==?;?BB?AA>A<@<@=AA?ABCCCBC?BBCC>CCCCCCCDAA@CBA>BA5:4:;;5;5;;5;@AC?BBA=B>;:;BB?C@CC?BBCBBBBBBACABB@BC@@@<@CCBBCB;BCBBA@AB@;
@N9IO0:01008:06081
TACGGAGGGGGCTAGCGTTGTTCGGAATTACTGGGCGTAAAGCGTACGTAGGCGGCTTTGTAAGTTAGAGGTGAAAGCCCGGGGCTCAACCCCGGAATTGCCTTTAAGACTGCATCGCTTGAATCGCGGAGAGGTGAGTGGAATTCCGAGTGTAGAGGTGAAATTCGTAGATATTCGGAAGAACACCAGTGGCGAAGGCGGCTCACTGGACGCGTATTGACGCTGAGGTACGAAAGCGTGGGGAGCAAACAGG
+
@@CB@BCCCC5C@@@CCC@BB@B@:@+0*0<<@<5966>>6=A@@CAAABB?;;:;CE?CBC@CC?@AAB@DBBE:;;B?BCC9@@CC?BDC9?=@?B?BB?CC>B<@??999@DDBAB:;;@CBB@@<@AA?=@@;;;B>A>A>A>ABBBCCCEAA?BBBD?D?:::??@??C=@@?B?BD?999?AA9949@?;?=8848??AAA@>BBBBCCBB>AA@@@@@AA=?>?9::5:CAAADF:??@FF=DBA6
@N9IO0:01011:06069
TACGTAGGGTGCGAGCGTTAATCGGAATTACTGGGCGTAAAGCGTGCGTAGGCGGCGCGCTAAGACAGGTGTGAAAGCCCCGGGCTTAACCTGGGAATGGCGCTTGGTGACTGGCGGGCTCGAGTGCGGCAGAGGGAGTGGAATTCCACGTGTAGCAGTGAAATCGCGTAGAGATGTGGAGGAACACCGATGGCGAAGGCAGCCTCCTGGGCCGGACACTGGACGCTCAAGCACGAAAGCGTGGGGAGCAAACAG
+
9:444455)599::77//)/)//;5<.5.5555<255555)5::5////77579.44455;<9<<<::6:854==03333&3<5==8=6<.37;3787930=>>)/(/6899;4333(3::;::::3/)//////(//3607)-(-3------///:;==;;5///688/3/6///8839;6;1955.5::<8=<<79)////2/-(---(/)/)/----/)/----//)/::;<=@5<:;4499*94900*0<<
@N9IO0:00965:06110
TACGAAGGGTGCAAGCGTTACTCGGAATTACTGGGCGTAAAGCGTGCGTAGGTGGTTCGTTAAGTCTGCCGTGAAAGCCCCGGGCTCAACCTGGGAATGGCGGTGGATACTGGCGGACTAGAGTGCGGTAGAGGGTGGTGGAATTCCCGGTGTAGCAGTGAAATGCGTAGAGATCGGGAGGAACATCTGTGGCGAAGGCGGCCACCTGGACCAGCACTGACACTGAGGCACGAAAGCGTGGGGAGCAAACAGG
+
BCC;96;D=;;;B?B;;;@DAAAC?@9>6::@@?9999AA,9:@>@;;;A@@99::?A@DAK@BBCCFE:BBCCC;;;@@2C@7CCBB?@@@?@8@5@A7AA?AB?BAAACC?BC?AA?AAABAAAB>@@????8?@;AC@B>A<BD>E<??:89>?CBBCC>BBABAA?@ACAAAB=@A=A???:::@?A>BBB@C@CB?B9::<@C;????>>=>>===;;;<781:==?AA9@@@?@@@.:;;;?6??>;
@N9IO0:00966:06122
TACGTAGGTGGCAAGCGTTGTCCGGATTTACTGGGCGTAAAGCGCGCGCAGGCGGTCTGGAAAGTCTGTGGTGAAATCTCTCGGCTCAACCGAGAGGGGTCTGCAGATACTCCCAGACTTGAGTGCCGTAGACGAAGATGGAATTCCGGGTGTAGTGGTGAAATGCGTAGATATCCGGAGGAACACCAGTGGCGAAGGCGGTCTTCGAGGCGGTAACTGACGCTGAGGCGCGAAAGCGTGGGGAGCGAACCG
+
@@>@@00,0=:=@<@ACC>BBB7;8;AB<CCCCC?A@@BB8;;::BAA@BB;;;8;CC@=@@9???AACC?BCBB<;9:BBCA<?888:@:??@@ABA2@@;;:?AABB;;;@;@C@?@49999>>259;>C@940555:8>:?:=:=?6===999@?BBBB=;;;@@@@BCAA@AE@BC?B=;;;?BBCB?BBC5;7;@=@AA=@??@6:9>@A=@@::9??@ABB?@@=@@?4:9AABBB7BB@@@;=<A
@N9IO0:00971:06138
TACGAAGGGTGCAAGCGTTACTCGGAATTACTGGGCGTAAAGCGTGCGTAGGTGGTTCGTTAAGTCTGCCGTGAAAGCCCCGGGCTCAACCTGGGAATGGCGGTGGATACTGGCGGACTAGAGTGCGGTAGAGGGTGGTGGAATTCCCGGTGTAGCAGTGAAATGCGTAGAGATCGGGAGGAACATCTGTGGCGAAGGCGGCCACCTGGACCAGCACTGACACTGAGGCACGAAAGCGTGGGGAGCAAACAGG
+
@A@:94;A<@@@F@CBBBBCAACA;?3918997B=???CE=C@@;;;ABBB@CG@B?BBCAC<CBA>>?:BCCCC;;;>>2D@7==CD@CACCD?D:CB;@C<CB?BBBAAA?CC>AABBBBAAADB>@?=::92:A=BA?B<>;>B<@>AC>??@@A>898.7;?A??@AAA?@?A;@@6:4:?>>@???=@@@=@=>>;@000:?@9??>A???AAA:99A@><=8@@;;:>6>;;;AAA6B@@@C<BBB<
@N9IO0:00971:06159
TACGGAGGGGGCGAGCGTTGCTCGGAATTACTGGGCGTAAAGGGTCCGCAGGTGGCCTCGTAAGTTAGATGTGAAATCTTAGGGCTTAACCCTGAAACTGCATCTAATACTGCAAGGCTTGAGTCCAGGAGAGGTTGGCGGAATTCCAGGTGTAGCGGTGAAATGCGTAGATATCTGGAGGAACACCAGTGGCGAAGGCGGCCAACTGGCCTGGTACTGACACTCAGGGACGAAAGCGTGGGTAGCGAACCGG
+
AA@A;:::;:*;BAA@@@@CCB@A?A@B>AA;;<0;BAAA5>>5=A>@5;924=3?<BACCC@BB?BBBAAABBB=B@?9?AA9AA;@<?C>BBBC?DAA@@@CCE@BBBCCCC?C@CB?@99:B?BC=A@;:69696:D?C@B@BAAA?BBBBACD@CCCC?:;;BAAACCCAB@C?BB?C?AACADCBB>AA@4:6:A=A>A=AAB?A@BB?BBCCBBBCBBB;;;6;ACBC>CCDDCL?BBBBBD?A?AA
@N9IO0:00989:06143
TACGTAGGTGGCAAGCGTTGTCCGGATTTATTGGGTTTAAAGGGTGCGTAGGCGGTCCCTTAAGTCAGTGCTGAAATACTCTAGCTTAACTAGAGGGGTGGCATTGATACTGGGGGACTTGAATGAAGTCGAGGTAGGCGGAATTGACGGTGTAGCGGTGAAATGCTTAGATATCGTCAAGAACACCGATAGTGAAGACAGCTTACTAGGCTTATATTGACGCTGAGGCACGAAAGTGTGGGGATCAAACAGG
+
BBAAA;;5;;5;C?DBCB?BAE?<7554)4<6;;)55)3:1:;(333339:400+0>>4@@@;@ADDCCCBBAAA<;;;AABAA@?.925:@@>@AA7@C?CBC?ACB;;;BDDE5;;;@BA<A;;5;@?>@@<@@B?CD@E@C@BBAB>BBAABBB?BBBC>BBBB?BAA@A@@@@AA>BB?ABB<@@A???BB?CCCC@??9000<<600)0<<>6B<???::>@;=>?999.8?@ABCC9ABBBB=@@@?
@N9IO0:00991:06159
TACGGAGGGTGCGAGCGTTGTCCGGAATCACTGGGCGTAAAGGGCGCGTAGGCGGCCCGTTAAGTGGCTGGTGAAATCCCGCGGCTCAACTGCGGGGCTGCCGGTCAGACTGGCGAGCTAGAGCACGGTAGGGGCAGATGGAATTCCCGGTGTAGCGGTGGAATGCGTAGAGATCGGGAAGAATACCAGTGGCGAAGGCGTTCTGCTGGGCCGTTGCTGACGCTGAGGCGCGACAGCGTGGGGAGCAAACAGG
+
ABBB?CCG>BCBBB@@@A>BBC@CID@CBBBBCC>CBBBC?BB>@DAA?BA??A>AIICC@C@BBA?A@B?BCCC?DA@<A00,0@@@<BB@::::.;==@<A?@AACCCDC?BC@@@AA:;;AABC7<;;;;.;?>>=>3;5:>AB<B?BA@@@CC@BD@C@CDAABA@@@@@@@D<A?BB@BBB@BCCCACCE@C?CDD@BBBBABD>D=AB@BBB:::CCAABB@BBBAA@@@BBBDEE;CCBBB::99;
@N9IO0:00992:06116
TACGGGGGGGGCAAGCGTTGTTCGGAATTACTGGGCGTAAAGGGTTCGTAGGTGGCCCGCTAAGTCACACGTGAAATCCCTCAGCTCAACTGGGGAACTGCGTGTGAGACTGGCAGGCTCGAGTGCAGGAGAGGAACGCGGAATTCCAGGTGTAGCGGTGAAATGCGTAGATATCTGGAGGAACACCGGTGGCGAAGGCGGCGTTCTGGACTGTATCTGACACTGAGGAACGAAAGCCAGGGGAGCAAACGGG
+
@@>>======">?2::;:=@B?CE@E@D?BBBDD>CCCBD>CC>C@CCBBB?::7;B<BBCC@@@CCFCCCBAB@8@@A;AAAA@BBB>BBCCC;C@BBBBB@@@AABBBCB?BAD?BBBBBB>>>BB@BBBB>A>BCCB?B::7;?AA>AAB@@@A?A@A@:@@ACAACAAB>>>C@CC@C@CBB@B@BC?BBC?B?BB?@BB=@@A=@AA@AAA@@????@@@@@=@>AAAA;AA9::DC9A??@B8:9A=
@N9IO0:00992:06148
TACAGAGGTGGCAAGCGTTGTTCGGAATTACTGGGCGTAAAGGGCGCGTAGGCGGTTCTGTAAGTCCCGTGTGAAATCCCCCGGCTCAACTGGGGAATGGCACGGGAGACTGCGGGGCTTGAGTTCGGGAGAGGGAAGCGGAATTCCGGGTGTAGCGGTGAAATGCGTAGATATCCGGAGGAACACCGGTGGCGAAGGCGGCTTCCTGGACCGACACTGACGCTAAGGCGCGAAAGCTAGGGGAGCAAACGGG
+
BBB;<;@<;;7:A=@?>>9??=ADAGAD>AAAAC:B@A@D>CC?A@ACCCDAAB?B=@@DAA5;;@@;AACBBCH>BBBBB0B>BBDB:=;CED9CABB>BBAAB=BB@@;;;FCC6;;=@@BCACCC?CGCCC>C?BCD9;9;@BAIJ?BBCCC??=?ABB=A@@@BBBBBB@@>@@BA;?;:;:;?;:;4;>?;@;@?9??9@<@B<@A@BBCBCC;;;CBAA=@?AA@@@C<BBBBABA7@@@AA<@@A<
@N9IO0:00999:06158
CACGGGGGGAGCAAGCGTTGTTCGGAATCACTGGGCGTAAAGGGCGTGTAGGCGGTTCGGTAAGTGAGATGTGAAATCCCTCGGCTCACCCGAGGACCTGCATCTCATACTGCCGGGCTTGAGTACGGGAGAGGATGGAGGAATTCCTGGTGTAGCGGTGAAATGCGTAGATATCAGGAGGAACACCGGTGGCGAAGGCGTCCATCTGGCCCGATACTGACGCTGGAGGCGCGAAAGCTAGGGGAGCAAACGG
+
>?;;;;;;%99;D@BBDEABB=BI<J@CC;;;DD=BBBBG>CC?BB;;65595;5;255.5<8A=CCBB@?>>@@597>*944.44889<)3334::0459:9:998999:99399(//)/////09D=CBBC:;:;;@>2;.99A8BB?@@AA@;A9>>A@9A;99<@ABCC?;;<5;@4;2:@@2;2;:299<6<2;879;444;@;@@5>=88893//////)/:3//444;)43739=?5?BAAA9:::
@N9IO0:01001:06125
TACAGAGGGTGCGAGCGTTGTTCGGAATTATTGGGCGTAAAGCGCGAGTAGGCGGTCTGTTAAGTCGCGTGTGAAAGCTCCCGGCTCAACCGGGAAAGTGCGCGCGAAACTGGCGGGCTTGAGTGCCGGAGAGGGTGGCGGAATTCCCGGTGTAGAGGTGAAATTCGTAGATATCGGGAGGAACACCAGAGGCGAAGGCGGCCACCTGGAAGGACACTGACGCTGAGAAGCGAAAGCGTGGGGAGCAAACAGG
+
BBB@@@AA<@@>?AA>?@<@A>AB?C@C@CC@CC>@@@BA6:9@@CBBB;;8;B=BBB??:?;>AABBBA@@CCC=B@@@@;@<@BBA>B?@A<AB<AABA?>>=989.7>>6BB=<CC>??=<7718;>?@AB>BB@CC?C?B?BB:A>BBBB?@@<@@BC<B=@@BBBB>@<<=F:@@<@<<<<9>>6617<=:?<@@=A=@@<@@<?<@<AABBCBAAA:;;BBB>BBBCC>AAAABBB7A@@BA;AAA<
@N9IO0:01012:06124
TACGAAGGGTGCAAACGTTGCTCGGAATTATTGGGCGTAAAGCGCACGTAGGCGGCTTTGCAAGTCGGATGTGAAATCCCTCGGCTTAACCAAGGAAGTGCATCCGAAACTGCAGAGCTTGAGTACTTAAGAGGATCGCGGAATTCCCGGTGTAGAGGTGAAATTCGTAGATATCGGGAGGAACACCAGTGGCGAAGGCGGCGATCTGGGAAGATACTGACGCTGAGGTGCGAAAGCGTGGGGAGCAAACAGG
+
BA@;:6;B<;;;CC>;;;?BBCCCAC@C@CC?BB=@@@=?6>=?@@@?@BDA??=?BA9?@A<?@@@@A@@@BBG>DDE=B@@<@@?B?B=A<A>B=@@@@CBB@CBD?@;;;AA@@@C=ABCBBBCAC@C;;;;CBB;;7;=B=BC=B?BBBA@??8?@@@9A?AABBA@@@@@@C99:6:>A@B?B;;;>AAC=B?;;7;@@BCCCL>C?BBCCAACBCCCCCFCIDCC@AA<ABBBABB9AABEE=A@B@
@N9IO0:00974:06205
GACAGAGGGGGCAAGCGTTGCTCGGAATCACTGGGCGTAAAGGGCGCGTAGGCGGGATGGCAAGTCGGTCGTGAAATCCTTCGGCTCAACCGAAGAACGTCGGCCGATACTGCCGTTCTTGAGGGATGCAGAGGAGACTGGAATTCCCGGTGTAGCGGTGAAATGTGTAGAGATCGGGAGGAACACCGGTGGCGAAGGCGGGTCTCTGGGCATTTCCTGACGCTGAGGCGCGAAAGCGTGGGGAGCAAACGGG
+
BBBBBABBBB3BB@BAAA?BAAAC?C999@@A@@;;;;AE;A@;@B<A@BB?BBC=B;;8;A<@BBB?CBAAAAB9@A=@<@@<@AAA>A?BB@CC@:<;@D?B?A@@@A@@@<?A=@@=A@@@;@@@CBBBD>@@@@996:;>297-32447DEBB?@::;3>?@@@ACCBA;:::4:<8>9A@A>B?BB=A;@;@????8=@<??AA<ACCK>B>A999@@<<??8;=?<?@6;;9<=88+87:=8/7@@2
@N9IO0:00989:06177
TACGGAGGGTGCAAGCGTTGTTCGGAATCATTGGGCGTAAAGCGCGTGTAGGCGGCTTGGCAAGTCAGTTGTGAAAGCCCGGGGCCCAACCCCGGAACTGCATCTGAAACTGCCTGGCTAGAGTCCCGGAGAGGAAGGCAGAATTCCCGGTGTAGGGGTGAAATCCGTAGATATCGGGAGGAATACCAGCGGCGAAGGCGGCCTTCTGGACGGTGACTGACGCTGAGACGCGAAAAGCGTGGGGAGCAAACAGG
+
A@?@<@BC<BBBA>AABB=@A=AC?A?CCBB<A=6>>999/339>>@@@CC@CC?@@5;5;<5;>???@<@;;=C@CFE>IDD6;;09.999*36;-35444:;@@?A9@@??9??9>==>=?@??9@?BCCB@D@C@B@@@<@=@@;@@CDDFCCC7BB>>5>>+00><<=?=99:,4?6?6945.59:A=BBB@CAB@?AAF@BBB=@@@<@A@@@@@B@AAAABAAAB;;;;-;BB;;::-9?>AB=BCC>
@N9IO0:00993:06164
TACAGAGGGTGCAAGCGTTGTTCGGAATCATTGGGCGTAAAGGGCGTGTAGGCGGTTTGTTAAGTCATGTGTGAAATCCCTCGGCTCAACCGGGGAACGACGCATGAAACTGGCAAGCTAGAGTACCAAAGAGGGGGGTGGAATTCCCGGTGTAGCGGTGAAATGCGTAGATATCGGGAGGAACACCTGTGGCGAAGGCGGCCCCCTGGTTGGATACTGACGCTGAGACGCGAAAGCGTGGGGAGCAAACAGG
+
BBBCC@@@<AA=?>A@@A=AB?BC=@=?BAA5@>0=>999/:;6;><==9:59?19:/9?2:29=998@B@:4:80499,4;;6>:>949.555&549::@>><<<BD>;;;45<4;;???>:48?9=94?;DDDDD(BB?B@B@BC<@>;@=;99D?AA<>3566<<<;;;==@@>59>7@;@?@=ABBB?AA?49.594;===+<<6;6;6<>=9994454999::9;<:;;0;;;9>@@6BBB@;2:9:;
@N9IO0:01003:06177
TACGGAGGGTGCAAGCGTTGTTCGGAATCACTGGGCGTAAAGGGCGTGTAGGCGGTCCGCTAAGTCTGATGTGAAAGCCCGAGGCTTACCCTCGGAAGTGCATTGGAGACTGGCGGACTAGAGTCCCGGAGAGGAGGGTGGAATTCCTGGTGTAGCGGTGAAATGCGTAGATATCAGGAGGAACACCGGTGGCGAAGGCGGCCCTCTGGACGGTGACTGACGCTGAGACGCGAAAGCGTGGGGAGCAAACAGG
+
A@AA=A@A:@@?B9;:BB@CCBBC>A:>?@@AAA:@A???<@A;@A;<9?<:00,0<:>>=@<?899@@AAAABB=BBB<BBD=?@>AAC=CEE?B@AAAB@@=@>@@CCCC@AA=@????@;;;C<A=AABB?BBC?BC@C7;8;?AA=@AAAA@A?@BBC>BCCCCCBCB@@@@B?BB?B@BBB@C@@@=@@?9====9??9@@BC=@@A<;;;@@@BBBBAABBCCBBCCE<??@@EDE9AAAAC=:::@
@N9IO0:01010:06186
TACGTAGGGTGCGAGCGTTAATCGGAATACTGGGCGTAAAGCGTGCGCAGGCGGTGATGTAAGACAGGTGTGAAATCCCCGGGCTTAACCTGGGAACTGCATTTGTGACTGCATCGCTGGAGTGCGGCAGAGGGGGATGGAATTCCGCGTGTAGCAGTGAAATGCGTAGATATGCGGAGGAACACCGATGGCGAAGGCAATCCCCTGGGCCTGCACTGACGCTCATGCACGAAAGCGTGGGGAGCAAACAGG
+
AA:;:ABB<@@@BAAABB899;AB?D6;;@A@@;AABBD<A;BA@<B9:9=@C?B@A@@@C@BBA::6:@AABF>CCCC9CC>BB>A?A@CBB9@5;;;;AAC>CBBBBBCCCCCBBBD=??CCBB?ACBAAAAA0A@@;@<@<@?BFCCAA;<<BAAAFE=;;;CCBDBCBBBCC=::5:;?AA=AABC?BCC?B?@@>@@BB7AAA9@=@@@A???@@?@?999?@@988C=B???AAA8BBBBC?AAA?
@N9IO0:00966:06255
GACAGAGGGTGCAAACGTTGTTCGGAATACTGGGCGTAAAGCGTGTGTAGGCGGCTATGCAAGTCGTATGTGAAATCCCCGGGCTCAACCCGGGAAGGGCACCCGAAACTGCATGGCTTGAGTACCGGAGAGGTTGGTGGAATTCTCGGTGTAGAGGTGAAATTCGTAGATATCGAGAGGAACACCGGTGGCGAAGGCGGCCAACTGGACGAGTACTGACGCTGAGACACGAAAGCGTGGGGAGCAAACAGG
+
@@CBAA@A:@;9:B9BBB9::?@@=@6:9997<895;AB=CCCBBB@@@DACDACDB;655.59999<<<<@@@9@>?>09<045595::(44(4.44(59@93=:@3@0///7727;45665=<0565<<B?D?D=?:8<7;9;0//:977;??@<?;7:184<AAABCBBBDBB@?>7@6>::49177,3372528=<:4<.733,22555666888888575877776;=05;<<@@@6955;C;A@B:
@N9IO0:00989:06251
TACGTAGGGAGCAAGCGTTGTTCGGATTTACTGGGCGTAAAGGGCGCGTAGGCGGCGCAGTAAAGTCACTTGTGAAATCTCTGAGCTTAACTCAGAACGGCCAAGTGATACTGCAGTGCTAGAGTGCAGAAGGGGCAATCGGAATTCTTGGTGTAGCGGTGAAATGCGTAGATATCAAGAGGAACACCTGAGGTGAAGACGGGTTGCTAGGCTGACACTGACGCTGAGGCGCGAAAGCCAGGGGAGCAAACGGG
+
@AB@@@FD;>@;;49;A@45:;A?9???8;;;9<1556==4<<1;@9:56<5:=855533333(3:8833-3:8894:?==>>>;<?2:49=;;9989924.4.4:<>==BA@@BBABBBB@@@<:;;:59>@@2==8<::593=:>?=@@CCCBBBFACEDD?;;;BBBBBA@@@B?BBB=?=?AB?AB::49@><??:::5;?@AABB>AAA@A@B@@@@???@AA=@AA@@@;@?:9::9-9=ABC<ABF>
@N9IO0:00997:06238
TACGTAGGTGGCGAGCGTTATCCGGAATTATTGGGCGTAAAGCGCGCGCAGGCGGTTTCTTAAGTCTGATGTGAAAGCCCACGGCTCAACCGTGGAGGGTCATTGGAAACTGGGAAACTTGAGTGCAGAAGAGGAAAGCGGAATTCCACGTGTAGCGGTGAAATGCGTAGAGATGTGGAGGAACACCAGTGGCGAAGGCGGCTTTCTGGTCTGTAACTGACGCTGAGGCGCGAAAGCGTGGGGAGCAAACAGG
+
:>==6668<?5<;9;;<<7<<=9=6;7;7<>499044499)44555550==400)//)/>6<8@===>>?===@@8>>>6==?:????:?466?8;;;4;<==8=8<<6<<<A8>>65525<<:;;<<;8=440:919;C7B7=8=7:@::<88;:@6BA<;544:;:<<?;A<=<<9:;7:8;<=8>=;:6:A=49238,3@92@:A6?88?:A7>@<>454;B;<8?9=>881<A<CC>>2CCDC=7B=C8
@N9IO0:01002:06226
TACAGAGGGGGCCAGCGTTATTCGGAATTATTGGGCGTAAAGGGCGCGTAGGCGGCCCGGCGTGTCTTCCGTGAAATCCCTCGGCTCAACTGAGGACGTGCGGAAGAAACTGCTGGGCTCGAGTCCGGGAGAGGGGAGTGGAATTCCCAGTGTAGCGGTGAAATGCGTAGATATCGGGAGGAACATCAGTGGCGAAGGCGGCCCTCTGGTCCAGTACTGACACTCAAGTGCGAAAGCGTGGGGAGCAAACAGG
+
ABBCBBCEDE1A>A@@ACAGG@CGAC?A=@@<@A;AAACC>BB>BBAA@@@58939<6<<=@989:@5;6;ABAB=AAA6;;A>AABB=B@AAA<ABCAABB@A>;;;0;@A;;<D?BBCEC@@@5;;0;CBDCC<AAAE?C?A?AF=BBCBBBBBB?BCCC=CCCBBBCCBBBA@@:@@<??@@@BA:;;@CCC>B=;;5;;0<BA@<AA?AACBBBBBBBCBBB@;;;BBAC=C::6>>=.;;55605997
@N9IO0:00967:06261
TACGAAGGGGGCAAGCGTTGTTCGGAATGACTGGGCGTAAAGGGCGCGTAGGCGGTGCGTTGCGTCAGATGTGAAATCCCCGGGCTCAACCTGGGAATGGCATTTGATACGGGCGCGCTGGAATCCGTGAGAGGTTGGTGGAATTCCCAGTGTAGAGGTGAAATTCGTAGATATTGGGAAGAACACCAGTGGCGAAGGCGGCCAACTGGCACGGTATTGACGCTGAGGCGCGAAAGCGTGGGGAGCAAACAGG
+
@?@@>:@AAA0AB:@@;:6:>9<B:C@CCDBBBC>CCCFF7CE>CCCCBBB?BA>BC@AB9;9AABABBAAA@?;1==:;.?<5BC@A?A?AAA9@7:928AAA=BAAAABB>?@?BBBB?B<>=/3388??@;A=A@BB>A6A4?81<A<>=>:<;=A?@?9@4977>?ABBB?BE@D@BC@BBB?BB:?8?89,3633.36<6;850==8;6<772779777999;C9@>>>198;99@A6>>>990:==6
@N9IO0:00967:06266
CACGGGGGGAGCAAGCGTTGTTCGGAATCACTGGGCGTAAAGGGCGTGTAGGCGGCCCGATAAGTGGGATGTGAAATGCCTCGGCTCACCCGAGGCACGGCATCTCAGACTGTCAGGCTTGAGTACGGGAGAGGATGAGGGAATTCCTGGTGTAGCGGTGAAATGCGTAGATATCAGGAGGAACACCGGTGGCGAAGGCGCTCATCTGGCCCGATACTGACGCTGAGGCGCGAAAGCTAGGGTAGCAAACGGG
+
??:;;<;<%:4;;7@B997;?:>C:@@CCCCCCC?DCCCC>CF?FECCCBA>::9;D?BCCB=@@@@;@ABA@AA80//6<BBADDBCBE>FBA??A@D?A???AA@@@B@@@@9939=:=9:;9999-87?B?BBBBBB>B?A>A?BC?A@@@@@A?BBBG>BBBC;;;BCB;;;DBDC@BAAAB7A@B@=?;;268=BCA@AA@@C@DD?BAABBBBB@??@::99?>=???/39>999,9@A;;925AC;
@N9IO0:00975:06287
TACGGAGGGTGCGAGCGTTATCCGGAATCACTGGGTTTAAAGGGTGCGTAGGCGGCCAAGTAAGTCAGGGGTGAAATGCTGCGGCTCAACCGTAGAATGGCCTTTGATACTGCGTGGCTTGAATGGAGCTGAGGTCGGCGGAATGTGGCATGTAGCGGTGAAATGCATAGATATGCCATAGAACACCAATTGCGAAGGCAGCCGGCTAGACTTCGATTGACGCTGAGGCACGAAAGCGTGGGGAGCGAACAGG
+
BBBB@BBB=BBBBAAAAA?BCC?C@B=@@@AACD?CC?FC?GH>CCCC;::?@@=@7:6:BB?BBB@BCC;AAAB<@@@?@?C?CBBB>A=?A@?>:?A9B@BB<BBBA>??BABB?BC?BB>@?8>>>>>@@>=><6==1;5;==;47::>9<=>><>ACD;?AA:@?>>>?ACB=A>>=>;?>><>==7=999,/,/===15.:<<9@@@;?:;;:?@@AAA>;;08;8;AD;A>=>AAA5@@<=<;89:8
@N9IO0:00976:06298
TACGAAGGATCCAAGCGTTATCCGGATTTATTGGGTTTAAAGGGTGCGTAGGCGGACTATTAAGTCAGTGGTGAAAGCCTGCAGCTTAACTGCAGAACTGCCATTGATACTGATGGTCTTGAGTACATTTGAGGTGGGCGGAATGTGTCATGTAGTGGTGAAATACTTAGATATGACACAGAACTCCGATTGCGAAGGCAGCTCACTAAACTGTAACTGACGCTGAGGCACGAAAGCGTGGGGATCAAACAGG
+
??@;96;=B@@4:45@@@@CBC=;188:1<?083(3;(34(3;1448??AB@BB?BBBCC?B@CBBAAAC?@@@B<AB@BBBBAABAD@A@@@BAA>A;;;=AA=:::DAA@A::7:;;=ABBCCBBBB7;;C?BBB>9949=@=B=<<=555;:<=:<<<=6;;@C?C:96=?:::;>?;;9>>>7:;>2544;.5.5;;==@A=9;:.9>9;A9BAAA@;;:A:0)/9///;)/0:<AAB7BB@B@6999<
@N9IO0:00977:06268
TACGGAGGGTGCGAGCGTTGTTCGGAATCACTGGGCGTAAAGCGCGTGCAGGCGGTCGGATAAGTTCGATGTGAAATCCCGGGGCTCACCCCCGGAAGGGCATTGGAAACTGTCCGGCTGGAGTACCGGAGAGGAGGGTGGAATTCCCGGTGTAGCGGTGAAATGCGTAGATATCGGGAGGAACACCAAAAGCGAAGGCAGCTCACTGGAACATTACTGACACTGAAATACGAAAGCGTGGGTAGCGAATGG
+
@B:;7<AC<@@@@???@?>@B@BB?B@BBCBBBB:AA;;;8<BB@BBBBBB?BC?BBB>AA@<@@=ABCABACDC<??C>CED9BBCAAAAA2B?B?BI=AA@@B@AC>C:;:B;@;@???A?@?B?C@ECBB<?>B=BB?D;><?A9A???>???@:@???8???A@C???=9377(73,3,38=8A=B1BBCA=@=?>9?@@9779,3.3@A?BBBCCB?>?:>;3>@>??B=AAB???9?A977=47:9
@N9IO0:00978:06294
TACGGAGGGGGCTAGCGTTGTTCGGAATTACTGGGCGTAAAGGGCGCGCAGGCGGCTGCTCAAGTCAGGCGTGAAAGGCCTGGGCTCAACCCGGGAATTGCGCTTGGAGACTGAGCTGGCTTGAGTGCGGGAGAGGATGGTGGAATTCCCAGGTGTAGAGGTGAAATTCGTAGATATTGGGAAGAACACCGGTGGCGAAGGCGGCCAATCTGGACCGTAACTGACGCTGAGGCGCGGAAAAGCGTGGGGAGCAAACAGGG
+
@@BD>BBECE5DCCCBBB@AB@AB>A<@<A;;;D?@ABGG=CC>AC?BA<<9;;5;<<<=@?:<<666:@@@@::5<6<5777)/,,,(,,(,,(,(,(-,222(-(/9044>>>BCB=@@5@>555:::/44:>4944.4:3:584::1//)/699:::48394)4.49:444@<<177(/)/:5;<=496<;7;44./2//)/)/)-9,,(-,(,,-(--/59=556;9399//)/77+//44444&4<;:<8===>7
@N9IO0:00979:06262
TACAGAGGGGGCAAGCGTTGTTCGGAATTACTGGGCGTAAAGGGCGCGTAGGCGCCTGCTAAGTCGAACGTGAAATCCCCGGGCTCAACCCGGGAACTGCGTCCGAGACTGACAGGCTTGAATCCGGGAGAGGGATGTGGAATTCCAGGTGTAGCGGTGAAATGCGTAGATATCTGGAGGAACATCGGTGGCGAAGGCGGCATCCTGGACCGGTATTGACGCTGAGGCGCGAAAGCCAGGGGAGCAAACGGG
+
@@@A@>====,::5;AAB=;;6;C=@6:79>??A;9::BB;BC=@@@@@AA?::8>BABBB><ACAA;:999=>6BB>C2D>=BBAC@DE>CC>B?B:;;;;:@FBBBABBCCCC?A?>AD?AA?BB<BAA@B<?@@CC@C@B?B=@@>BBDCC??=?CCD>BB999@@@@A@@@A<@@=@<>??@@=@@<@AC?C@CC@BBBB@CC@BB@C?@@@=@@B@@A;;;:@@C;;;0;@;:;;;.000/:3:;;3
@N9IO0:00981:06283
TACAGAGGGTGCGAGCGTTAATCGGAATTACTGGGCGTAAAGCGCACGTAGGTGGTTCTGTAAGTCGGATGTGAAAGCCCCGGGCTTAACCTGGGAATGCATTCGAGACTGCAGTACTGGAGTGTGGGAGAGGGAAGCGGAATTTCCGGTGTAGCGGTGAAATGCGTAGATATCGGAAGGAACATCAGTGGCGAAAGCGGCTTCCTGCCCAACACTGACACTCATGTGCGGAAAGCGTGGGGAGCAAACAGG
+
ABBBBBCC?CCBB??===9;<???<@?A?C@AAE>@??==8=898ACCBCB@CC@C>A@BCC>BBBB=A;;;@@E7;;BB7CC>BBAHAC@CGC=C?999?=9>;666>CCC<;;BAA@@@AA@@CG0;;;;;0;>ABB4;5;;/95>6@@B@??C?BAAA<@@@ABAAAAB@??=?9=9=9=<7859595:899)49=800)/7///=5<7;;;;<>66/::97/----(//)///5999+;::<>4;997
@N9IO0:00984:06292
TACGTAGGGTGCAAGCGTTAATCGGAATTACTGGGCGTAAAGCGTGCGCAGGCGGCGCCGCAAGTCAGGCGTGAAATCCCCGAGCTCAACTTGGGAATTGCGCTTGAAACTACGGTGCTGGAGTATGGCAGAGGGAGGTGGAATTCCACGTGTAGCGGTGAAATGCGTAGAGATGTGGAGGAACACCGATGGCGAAGGCAGCCTCCTGGGCCAATACTGACGCTCATGCACGAAAGCGTGGGGAGCAAACAGG
+
BBB@@999,:@@@=B@@@;@<?BB>@4;7<ABCD?AA@CC=AAAADDBB..*..*-6=8<9@+00///27;=DDF9;;;;.9;595556;@7<B<A?C6;;99>6=9:3>A?@A::59@:7?<;B@<8<==:??2=A?AA4C?A@CAE<<<====<<7;455)59::<===<=<<<@7<<2509B?8@CBB>BBB?D=AAB?:?@7@@B3>:>9;<999;:;9;<:44444444)4;?>?>>0?>A@B<AAA6
@N9IO0:00996:06308
GACGGAGGGTGCTAGCGTTGTTCGGAATTACTGGGCGTAAAGGGCGCGTAGGCGGCTCTTTCAGTCGGGTGTGAAAGCCCGGGGCTCAACCCCGGAACGGCACCCGAGACGGGAGGGCTGGAGACCGGGAGAGGAGGGTGGAATAGCCAGTGTAGAGGTGAAATTCGTAGATATTGGCTGGAACACCGGTGGCGAAAGCGGCTCTCTGGTCCGGTTCTGACGCTGAGGCGCGAAAAGCGTGGGGAGCAAACAGG
+
@A:;7;CC=AA@CAA@@@<@A=ABAFAF@BB@BB8@AABB=BD>DBBBCCE@CC>AA;;;0;A;;;;;/999?AC8;;:6;?A5;::A<@@A8@??=99-999<0;8;>777*7??9@@@=ACBB=AA<AA@@;=@=6@@?D@CCCK?A@CBBABA@=@@=?6=9=?@@@BBAB?B=@@A<A?;;<@C?CA?@BBC=DDG?BCGCCBCABC?C>B>BCCBBAAA;<<>ACA;;;;.;CAA@DD9@AAA@8@@@;
@N9IO0:00998:06261
GACAGAGGGTGCAAACGTTGTTCGGAATCACTGGGCATAAAGAGCACGTAGGCGGTTCGCCAAGTCGTGCGTGAAATCCCCCGGCTTAACCGGGGAATCGCGCACGATACTGGCGGGCTTGAGGTCGGTAGGGGTGAGTGGAACTCCAGGTGGAGCGGTGAAATGCGTAGATATCTGGAGGAACACCGGTGGCGAAAGCGGCTCACTAGACCGAAACTGACGCTGAGGTGCGAAAGCTAGGGTAGCAAACGG
+
@@@AAABB=;;0@>6=00+0:66;6;/55;:BBB;B@;;;04;;ABCCCDD?B>:>7444.92484444<;;9?:2=9===,=.958=8<8<<<.;5;<;;;>@AAAAAAAA=:::8:CACCD?CBB@BBBBB8;;;AAB?C?BCE@CC@CC@BBBA@BCCC=A@???@@?AA@@@?=::4:5;CC?CACC?BAA@6@@A=BBBBB@@@@A@BBB=BBBBBBBBB<<5<CA;;;0;@?ABD?CCCECD;;;;
@N9IO0:01008:06297
TACGTAGGGTGCGGGCGTTAATCGGAATTACTGGGCGTAAAGCGTGCGCAGGCGGCTCCTTAAGTCAGATGTGAAATCCCCGGGCTTAACCTGGGAACTGCGTTTGAAACTGAGGGGCTTGAGTGTGGAAGAGGGGGGTGGAATTCCAGGTGTAGCAGTGAAATGCGTAGAGATCTGGAGGAACACCGATGGCGAAGGCAGCCCCCTGGGCTAACACTGACGCTCATGCACGAAAGCGTGGGGAGCAAACAGG
+
@BBBBBBB=@@???<@BBAEABCE@C6::;BCCD?BCCCC=CBBBBBBA;;5;@=@DC?D@C>AA@ABBBBCC>>35;55+5>5==9=8;7:AA895:AAA>CA88:=<=BCBB==1@B<@<;B=CD8=4A999999#3;6=?@7<8<@7B=B@@@282?:=352298=:<;=:55<796:>8=BB?BAAA7<<<8<8>A;;;;;*9:@6>BB@BB@>85----.-8;9=ABBE<A@@?===2=;>8<3@:<6
@N9IO0:01012:06280
TACGGGGGGGGCAAGCGTTGTTCGGAATTATTGGGCGTAAAGGGCGCGTAGGCGGCGCGTGCAAGTCTTCTGTGAAATCCCCGGGCTCAACCCGGGGCCTGCAGGGGAAACTGCCGTGCTGGAGTGTGGGAGAGGTGAGTGGAATTCCCGGTGTAGCGGTGAAATGCGTAGATATCGGGAGGAACACCTGTGGCGAAGGCGGCTCACTGGACCACAACTGACGCTGAGGGCGCGAAAGCTAGGGGAGCAAACAGG
+
?>9::;:;:;";A5;;9:9@=6?DADAD@BB?BB?BCCBB7;;/;@ABB@A=AB=@@@A@@?A<@@@A=ABBCBB=4::;;.:>6;<;?<?@7>>>,905@@=>CF;FD<A;9;5::9:AC>A<?;;;;4::?A?CBBBBB?B8C8==6=8==:?@@@;?BCK?CCCCC@@@;;;AAA9AB>A?A??=@BBB@BBB?A=9909?9<@@@<??<@AA>AAAAABBBBBBF>@>?><<5=???BCC5???DC>B==8
@N9IO0:00989:06355
TACGTAGGGCGCAAGCGTTGTCCGGAATTATTGGGCGTAAAGAGCTCGTAGGCGGCTTGTCACGTCGGATGTGAAAGCCCGAGGCTTAACCTCGGGTCTGCATTCGATACGGGCTAGCTAGAGTGTGGTAGGGGAGATCGGAATTCCTGGTGTAGCGGTGAAATGCGCAGATATCAGGAGGAACACCGGTGGCGAAGGCGGATCTCTGGGCCATTACTGACGCTGAGGAGCGAAAGCGTGGGGAGCGAACAGG
+
CCCCCBBB=?@>A>BBBBACCH@B>A?B?BC@CC?AAACC<A::;CBAA??99949B7:9BBAAABE@B?@?EDD;@@A:@;;7;C?A>B?BABB=BBBCCCB@BAAABCDD=BBBAAB???A:;;D?@@?AA5?=>;;;297A9C;CD@BBBBBBB@BA?@9@?AA@AABCB@A@<5:9;@=@AA<B?CB@BA?<??BB?BB?AC?@@9@???=?C????@@@?@@=@AADBC?CBA@A@@6@?@@@?;;;?
@N9IO0:01008:06326
TACGTAGGGTGCGGGCGTTAATCGGAATTACTGGGCGTAAAGCGTGCGCAGGCGGCTCCTTAAGTCAGATGTGAAATCCCCGGGCTTAACCTGGGAACTGCGTTTGAAACTGAGGGGCTTGAGTGTGGAAGAGGGGGGTGGAAGTTCCAGGTGTAGCAGTGAAATGCGTAGAGATCTGGAGGAACACCGATGGCGAAGGCAGCCCCCTGGGCTAACACTGACGCTCATGCACGAAAGCGTGGGGAGCAAACAGG
+
@ABCBBBC=;;;BB;@;;6;=BA>:@+0+/=@@@8:9;CC=BBBBAABBCC>:;8:6=8=@C@BCB@?@A?AC>>45;55+5>3;<:=9=9=CC>D>AAA???D79;C>BBB=B??1@B=A::>88@8C8BBBBBBB(BC@D0003@500*0@?=@;;<7A;=08:8759<7755525.6<9>:?==<>===<@@@;?;=BBBGGG3BCC>B:99;AB>:8////0/:<<B?@?B=DAA@A@@/448:=5===7
@N9IO0:01008:06331
TACAGAGGTCCCAAGCGTTGTTCGGATTCACTGGGCGTAAAGGGTGCGTAGGTGGTGAGGAAAGTTGGATGTGAAAGCTCCGAGCTTAACTCGGAAATGGCATTCAAAACTACCTTGCTAGAGGGTTGGAAGGGGGACTGGAATTCTCGGTGTAGCAGTGAAATGCGTAGATATCGAGAGGAACACCAGTGGCGAAGGCGAGTCCCTGGACAACTCCTGACACTGAGGCACGAAAGCTAGGGGAGCAAACAGG
+
BBDBBBB@BBB=A?B>@?>AB@CJ@AA=A@@@AB=BBBBD>CE>CB?;@@@=@D@BCBCACD?CC9;9;BBBBFC>CCBB?B>>@A6;05===:>>8==:BDC@CCCC;CAA@@C=AACBAABB8@=?;@;@AAA2@@@C?B@B?BCCC@BCBBB9:;CCCD?AAABBC@@@BBBDBBBA?B@BBD@CCAA>A::-37383=78837;28488:AA<@A00/AA99<6;9@=?98?B;:;CC9CCCCC=BA@4
@N9IO0:00969:06393
TACAGAGGGTGCGAGCGTTAATCGGAATTACTGGGCGTAAAGCGCACGTAGGTGGCGACGTAAGTCGGGTGTGAAAGCCCCGGGCTCAACCTGGGAATTGCATTCGAGACTGCATTGCTGGAGTACGGAAGAGGAAGGCGGAATTCCCGGTGTAGCGGTGAAATGCGTAGATATCGGGAGGAACATCAGTGGCGAAGGCGGCCTTCTGGTCCAGTACTGACACTCAAGTGCGAAAGCGTGGGGAGCAAACAGG
+
CCB;;;AB<BCBCAA9:9;=8=@@5:29.4=?AC>AAACC8:99:BA:;;C<@@?B@@@CDC?BBBCC=BCBCAD9:;CC:CE>AAAAAD?CCC>C?B?AABB?B@@@@BCCBBB>???C>BB?@@@@C6::A?A=A=AA=A>A=BD>C?BCEEBCB?BBBB>AA@CBCBC;;;BCC=AA=A<;:;@A:99=BCB=B?;:6;=B<@@C>AB9;;CBBB@@=<<<00+0<<095@/99>>;;;+>9:::,9@A;
@N9IO0:00971:06371
TACGTAGGGTGCAAGCGTTAATCGGAATTACTGGGCGTAAAGTGTGCGCAGGTGGCCGCGCATGTCGAGTGTGAAATCCCCGGGCTTAACTTGGGAATTGCGCTCGAAACTACGTGGCTCGAGTGTGGCAGAGGAAGGTGGAATTCCAGGTGTAGCGGTGAAATGCGTAGAGATCTGGAGGAACACCGATGGCGAAGGCAGCCTTCTGGGCCAACACTGACGCTCATGCACGAAAGCGTGGGGAGCAAACAGG
+
BABBCCCC=9;:B?A;;;8;7;CB9@=@>@@@@D=@@@BD=;;<BBBCCCB@BL@C>BB@@@@BAABBBCB<;;;)5>>>+<<065497;<5:@:>7??A<:;AA@A@:@@@?@;;5;@?@@@>@9:6:B@@A?A?B???=@=A9=998-4;98><<287@@3:59B<BAC@@@A;9.5;4959558=>BC<A<<<>9BDBB8<8====6B:C@CDBBCB0//77;9;;B@>>C=B==;;;;.;??BB>@@@@
@N9IO0:00973:06375
TACAGGGGGGGCGAGCGTTGTTCGGAATTACTGGGCGTAAAGGGTTCGTAGGTGCTGACTCAGTCAGACGTGAAATCCCTCAGCTTAACTGGGGAACTGCGTCTGATACTGGTCAGCTTGAGTGCGGGAGAGGACGCGGAATTCCAGGTGTAGCGGTGAAATGCGTAGATATCTGGAGGAACACCGGTGGCGAAGGCGGCGTTCTGGACTGCAACTGACACTGAGGAACGAAAGCCAGGGGAGCAAACGGG
+
ACA?>>?>?>#?AAAABB@CC?BB?B@B@BBBBB<>??CC=CD>D??@B?A=000A>>>BCAAACECCCC@@@D>CCC>BBBCBA?B?B@???4>;@@@?@@??@BBBBCC?C@@@@C?AAC:;:><5<=00+0/:88696<7<?BB>BBBABBB?ABCB<=??A@A999=999A;AA;A=@AB?D@CC@DCC?B@A@<@CC=AAC>@@BBBA=A;;;;@AA9:;?B?@??A9??<??AA6@@ACC>BBB;
@N9IO0:00979:06389
TACGGAGGGAGCTAGCGTTGTTCGGAATTACTGGGCGTAAAGCGCACGTAGGCGGCTACTCAAGTCGGGGGTGAAAGCCCGGGGCTCAACCCCGGAACTGCCCTCGAAACTAGGTAGCTAGAATCTTGGAGAGGCGAGTGGAATTCCGAGTGTAGAGGTGAAATTCGTAGATATTCGGAAGAACACCAGTGGCGAAGGCGACTCGCTGGACAAGTATTGACGCTGAGGTGCGAAAGCGTGGGGAGCAAAACAGG
+
BB:;6;BB0;;@AAABCC=BA?AA?A?C?BBACC>::;CC9;;BBA;;;<<800,0<<<>=B=@B;;;;;.;ABC69;C0;::-4:8:5;DE8A=@<?@@@A588???7>AAC@=BBBBABB?9::?B?AAAA>AEFDBC;?;?=A<@@A?;;==::5;=AB:@<AA@@???=<9=@<@=AA5;;;8====7666+/)/88=AA@@@@<>>>;?===:<><:856673588@CA9==>@@BB5;;==>>.;;::
@N9IO0:00995:06367
TACGTAGGGTGCGAGCGTTAATCGGAATTACTGGGCGTAAAGCGTGCGCAGGCGGTTTCGTAAGACAGGTGTGAAAGCCCCGGGCTTAACCTGGGAATTGCGCTTGTGACTGCGAGGCTGGAGTGCGGCAGAGGGAGGTGGAATTCCACGTGTAGCAGTGAAATGCGTAGAGATGTGGAGGAACACCAGTGGCGAAAGCGGCGCTCTGGACCAAACCTGACGCTGAGATGCGAAAGCGTGGGGAGCAAACGG
+
BB@@@@AA<:;9CCFAAB@C@CCA>@+0*0<<<A8;:;BB;BCC;;;A@;;4;@;@C?CCCC@BBBCA<A?>?>C>CCCC:CC8994;5<;@AA:=9>1666;94;<>ABCCCCCC@CC>466>BDB?==000<5<B;0;8<?B>B?;;6<=BBA;;;555<6@BBB;@?@A<556=055>A<>>;8<A<@<@<<;.4<@7>CB;99B6:58<=1:4:::999@@AAAAA@BAA79:@@BBB8BBA@@9;99
@N9IO0:01007:06378
TACGGAGGGGGCTAGCGTTGCTCGGAATCACTGGGCGTAAAGGGCAAGTAGGCGCCCTGCAAGTCTGATGTGAAAGCCCTCGGCTCAACCGGGGAATTGCATCAGAAACTGCAGGGCTTGAGTTCGGGAGAGGTGGGCGGAATTCCCGGTGTAGCGGTGAAATGCGTTGATATCGGGAGGAACGCCGGAGGCGAAGGCGGCCCACTGGACCGATACTGACGCTCAGAGGCGAAAGCTAGGGGAGCAAACGGG
+
AACB?BBCCC5CCCC@@?@CCCCE@D9;;CCFCD>CCBDD>CC>CCACC::4889:.8=>?;?999@@AA@@?B;;;;.;?=8?@AB?B?B>C2B?@8<B==>JCCC?CCCBCFF>DDABCBC?BBB=BB==<>?@6CC<C<A?AC=C@BBBCCBB?BCCC>CCCCC?BBBBAAAC<BA<A>A>=9=:00*0;=:@=;;9;E@ECCC=AAADBBBBCCCBC;;;AAAC?ACBH>CBBBGCE;@ADCD><;:4
@N9IO0:01008:06373
TACCAGCACCCCCGAGTGGTCGGGACGATTATTGGGCCTAAAGCATCCGTAGCCGGTTTTACAAGTCCTCCGTTAAATCCAACTGCTTAACAGATGGGCCGCGGAGGATACTATAAGACTAGGAGGCAGGAGAGGCAAGCGGTACTCAGTGGGTAGGGGTAAAATCCGTTGATCCATTGAAGACCACCAGTGGCGAAGGCGGCTTGCCAGAATGCGCTCGACGGTGAGGGATGAAAGCTGGGGGAGCAAAC
+
AAB:;;;;:;:;$499::5<66;7;CC?A5;;5;?5=49:9,9:=>=69;;:;>B?BDD;DCC;;;B@BC?AA?CD<@A00-0000=:=6?>==?@@8?6:9:=@@?B@A@=@??4::AAAA?AA=AB@;@A994:B49:C=?>????<;?;3>A@::1:<==18858:7;BBB@CB79488887::4<8884<==.3.3<49>63943:96=>?59:75566067555-599AB:C???BBB/@>===-8
@N9IO0:01009:06391
TACGTAGGGTGCAAGCGTTAATCGGAATACTGGGCGTAAAGCGTGCGCAGGCGGCTATGCAAGACAGATGTGAAATCCCCGGGCTCAACCTGGGAACTGCATTTGTGACTGCATGGCTAGAGTACGGTAGAGGGGGATGGAATTCCGCGTGTAGCAGTGAAATGCGTAGATATGCGGAGGAACACCGATGGCGAAGGCAATCCCCTGGACCTGTACTGACGCTCATGCACGAAAGCGTGGGGAGCAAACAGG
+
ACCBBABC=@@@B6;:BB?B8;;@=?5;449?;2;;;<<5<<BBBBCB@@=;;6;;5??CB9==@@??<AAABD>CBAA9CC<998C4?<?>D>C?CCBCBBC=BBBDEAAABEC<????@??@AA>AABBBCCC5BBC@C;::;@ABAB@@@BBBBDEHH>=:;BBAABBCAABB;?A5@7?<<9CD@@7@BB?B?BB?BBCB8AA>@@@CBBCBB@@@@@?AAA@@@9::C=BA@@BBB6A>>B=6=BB>
@N9IO0:01014:05805
TACGGAGGGGACTAGCGTTGTTCGGAATTACTGGGCGTAAAGCGCACGTAGGCGGATTTGTAAGTCAGGGGTGAAATCCCGGGGCTCAACCTCGGAACTGCCTTTGATACTGCAAATCTCGAGTCCGGAAGAGGTGAGTGGAATTCCTAGTGTAGAGGTGAAATTCGATAGATATTAGGAAGAACACCAGTGGCGAAGGCGGCTCACTGGTCCGGTACTGACGCTGAGGTGCGAAAGCGTGGGGAGCAAACAGG
+
ABBC@@@@@8@ABCC;:9@CC@EA;@+0)/=@@@599;BB;AA?BB;;;@@=@C@BBB>BBB>BBBBCCC;BACG>BBC>CMM;D;;:=A=A??;?7@99;5;;0;@=>?:9:BB=ACC:::AAA?B;?<?A@>?@BB:@<A>A=?==??AABBBBB?B@@@8>;</////388:4:8384./*.583//5517772858<;;==??8838D?B@FBBB@@AA@@@@@=??@;;;0<BAA@AA7A@@@B:;;:>
@N9IO0:01021:05784
TACGTAGGGTGCGAGCGTTAATCGGAATTACTGGGCGTAAAGCGTGCGCAGGCGGCGCCGCAAGTCGAGTGTGAAATCCCCGAGCTTAACTTGGGAATTGCGCTCGAAACTACGGTGCTGGAGTGTGGCAGAGGGAGGTGGAATTCCACGTGTAGCGGTGAAATGCGTAGAGATGTGGAGGAACACCGATGGCGAAGGCAGCCTCCTGGGCCAACACTGACGCTCATGCACGAAAGCGTGGGGAGCAAACAGG
+
AACBBBBB=:;;BBBBBB=A?ADC@DAC?BBBCB=BBBBC=BAA@BBBB;;4:924<B699@==<8:8<<=?@@A<AACA3:<>99.5.5@9=>:@=B=BBBA@@CBB=B@@@C?CBB;;9;;;B;;7:@@>>@6;:5;A=A>B?A?B@;;;ABCBC?AAAA9<95<<@?AA@=>=?9?@;?9BAA>BCAA?ABD?B?A<;;499;===5=5>;@@>???999@:::9:=99990=@@9:::4:???C8@??5
@N9IO0:01023:05766
GACAGAGGGGCAAGCGTTGCCTCGGAATCACTGGGCGTAAAGGGCGCGTAGGCGGGATGGGCAAGTCAGTCGTGAAATCTCTCGGCTCAACCGAGAAACGTCGGCTGATACTGCCGTTCTTGAGGGATGCAGAGGAGACTGGAATTCCCGGTGTAGCGGTGAAATGTGTAGAGATCGGGAGGAACACCGGTGGCGAAGGCGGGTCTCTGGGCATTTCCTGACGCTGAGGCGCGAAAGCGTGGGGAGCAAACGGG
+
:;;;:;955&55.5555555.559498;;;@@@?6=:44909:1<<;;@B<7;;=2:444)4;6455::;????BB=BCBAABC@CCCC@D?CABBC>@????=?BB@ABA??@=@@<@@=AAAD<AAA:::?>3;;@@;;5;;@>AA<A?BBBAABB9:;@E>CCDECBBB?==9;;.:?9>9@@?>@<;:6:@A?D@BBB>BBBCCCC=B;<;0<>BA@ACAAA;;7<CA@@@8;;;?@BB9BBBBB=BBE:
@N9IO0:01025:05792
TACAGAGGTTGCAAGCGTTAATCGGAATTACTGGGCGTAAAGCGCGCGTAGGTGGCAACTTAAGTCGGGTGTGAAATCCCTGGGCTTAACCTAGGAATTGCATTCGATACTGGGTTGCTTGAGTTTGGTAGAGGAGAGTGGAATTCCCGGTGTAGCGGTGAAATGCGTAGATATCGGGAGGAACATCAGTGGCGAAGGCGGCTCTCTGGACTAAAAACTGACACTGAGGCGCGACAGCGTGGGGATCAAAC
+
BBAAB@?;>2;7=:>>:9288==?4:69=C@@@D<@?:9:/;A@@DBCBCC=996:@=@B>@9B@CCL?@A;;;C9;;;0;?>6==2<5:>BBB?B@C9;:BB@BBBBBBAAA9@=@AC@BCCFI@F@BCBBD@@A@@BB?CAD?CD>A?ABBCBBB@CBBC>BBACBBBCCC;;;C=BB?B@BDBBC@@@?BBEAD?AA?BBABB??8<?98888)8>@@AAAAA98288<9::???ABCBC9A900>5;
@N9IO0:01028:05782
TACGGAGGGCGCGAGCGTTGTTCGGAATCATTGGGCGTAAAGCGCGTGTAGGCGGCTTGGTAAGTCGAGTGTGAAAGCCCGGGGCTCAACCCCGGAAGGTCGCTCGAAACTGCCTCGCTCGAGTCCCGGAGAGGAAGGCGGAATTCCCGGTGTAGAGGTGAAATTCGTAGATATCGGGAGGAACACCAGCGGCGAAGGCGGCCTTCTGGACGGTGACTGACGCTGAGACGCGAAAGCGTGGGGAGCAAACAGG
+
ABBD?BBE?BA@A@@>@A=AIBEDAD@CBBC@CC=:;;BC=BBBCECBBAA<AB?AB@B?CC?BBB@>?@@@;;>3:9:1999.9=<;0555/58C:?9A@:@==;;;3;778>BBCCBBB;;;BB=B?BCBBGE?B@A@=A>A>AA;A=@@@CAAA?A@@@:@=@A???BBABACC;AA;?;?BB?DBBB?BBC9?;9:59@D=BBC=?@B?ABBAB<;;?=A=>>D@BBBC@599::@DD6::9AA;???9
@N9IO0:01035:05809
TACGGAGGTGGCAAGCGTTGTTCGGAATTACTGGGCGTAAAGGGCGCGTAGGCGGGGAGGCAAGTCGGGTGTGAAATCCCTCGGCTCAACCGAGGAACGGCGCCCGAAACTGCTTCTCTTGAGTCCCGGAGAGGAAGGTGGAATTCCCGGTGTAGCGGTGAAATGCGTAGATATCGGGAGGAACACCAGTGGCGAAGGCGGCTTCCTGGACCAACACTGACACTGAGGCGCAAAAAGCGTGGGGAGCAAACAGG
+
@A?=49;.:@;@C@CBBB@CD>BB?B?A=?@AAC=::9BB<AD=AACCBBB?89::-;@>BA?:::BC=@@@@@@;@CC=CBB@C;;;@D=@AA=A?AA>:999/9>>9@:88A?AACC@CAAACC>C?CC;;5;5;5;@=A>B?AE?E@BCB@AAC@@AAB;AAABCCCCB@@;;;09=8>4:9:=B:99:9:929<9929=4=9;;=<@=A=C:999BA@@@AA?;@B:;:;:*:9::999*9==>>8=<@=
@N9IO0:01040:05797
TACAGAGGTCCCAAGCGTTGTTCGGATTCACTGGGCGTAAAGGGTGCGTAGGTGGTTGGGTAAGTCTGATGTGAAATCCCGGAGCTTAACTCCGGAACTGCATTGGATACTATTCGGCTAGAGGGTTGGAGGGGGGACTGGAATTCTCGGTGTAGCAGTGAAATGCGTAGATATCGAGAGGAACACCAGTGGCGAAGGCGAGTCCCTGGACAACTCCTGACACTGAGGCACGAAAGCTAGGGGAGCAAACAGG
+
AAB@AAC@BFE<B9;;;;>BB;??8=?<?AAACC>:9;?;3::3:<<4;9:096:@;@@8BB:69<A@?AAB>>>85:9,0)0///)/)/7>7;9<:@?;;<<;?49;BBBBB=;;6;BBBBBD>D@EACCCCCC)AACA>@69.59>@=@@@CBBCCCBCB;::;448//00-855500*019//(/633,3333863333333(33,3;=8===7;@765:::44.44444909944444&4::>>8;;;7
@N9IO0:01041:05801
TACATGGGGTGCAAACGTTGCTCGGAATTATTGGGCGTAAAGCGCACGTAGGCGGTTATTTAAGTCGGACGTGAAAGCCCTCGGCTCAACCGAGGAAGAGCATCCGAAACTGAGTAGCTAGAGTACGAAAAGAGGGTCGCGGAATTCCCGGTGTAGAGGTGAAATTCGTAGATATCGGGAGGAACACCGGTGGCGAAGGCGGCGACCTGGGTCGATACTGACGCTGAGGTGCGAAAGCGTGGGGAGCAAACAGG
+
BCAA:999-:99<;5773088?AC?CAC?:95:@9:8944(4449=947??<9;49:B@;/545:;;7=;@:;;B9AAB;==?<@?BC<@698;6;4:8<8<=>:44:,49999:;;;@?::::@>;;44&5555)599?;7A@FDFG8@666;B955055@>=D?B=BBAAA@@@@B=AA>A?AAA>A?::8:@@=@=@@?AAAC@CDF@@AAAACCCCDCB@@@997;BC@A@:??@;<<<.:@@@@;@CC?
@N9IO0:01042:05769
TACGAAGGGGGCTAGCGTTGTTCGGAATTACTGGGCGTAAAGCGCACGTAGGCGGACTTGTCAGTCAGGGGTGAAATCCCGAGGCTTAACCTCGGAACTGCCTTTGATACTGCAAGTCTTGAGGATGAGAGAGGTAAGTGGAACTGCGAGTGTAGAGGTGAAATTCGTAGATATTCGCAAGAACACCAGTGGCGAAGGCGGCTTACTGGCTCATTTCTGACGCTGAGGTGCGAAAGCGTGGGGAGCAAACAGG
+
??@;;4;994'4<;<=BB?@A>@C?C8;8;CABC>;;;DH=CAAAB<;;BC@BB=B@@;AACCCDDBBBB:BBBD>BCG=B@@:;<?A@C?A@@=@>@@AA>AA5::?AA:9:C=900@,/0:;@???AABAB?BF@BBB@B?C;:;@@B@@@@;;;@ABAB=B@BBBBAABBA?ACDD?BA@;;;@DEBB?BBA=@>;;6;A?BBCD@AAA:::5:@@ABBBBBAA?AA@ABB<??BBCCB8>?AAC<>>>?
@N9IO0:01051:05784
TACAGAGGGTGCGAGCGTTGTCCGGAATCACTGGGCGTAAAGGGCGCGTAGGCGGCTTGGTAAGCGTGCGGTGAAAGCTCGGGGCTCAACCCCGAGTCTGCCGTGCGAACTGCCGGGCTTGAGCACAGTAGAGGCAGATGGAATTCCGGGTGTAGCGGTGGAATGCGTAGAGATCCGGAAGAACACCGGTGGCGAAGGCGGTCTGCTGGGCTGTGTCTGACGCTGATGCGCGAGCAGCGTGGGGAGCAAACAG
+
ACCB@@@C=ABAA>>?994:@@>A>A=@@@@BCB>BB???38839?9;;AA>;:6;A=>?AA>BBCCC?@<@@>@6;;9=?@@6BBBB@DEE;AACABB:;49<595B8=<@A4::,:@<BBBBBBB@AA@@B?B@@@AB=@<@>B?CC<?@:99=<2<;13-3:;::495955<9=6<344.599.5.495::<5:5:=8<@C>CCCC>CBB;;:CCA??@?=9877;88------786666*///66(//6
@N9IO0:01059:05777
TACGGAGGGGACTAGCGTTGTTCGGAATTACTGGGCGTAAAGCGCGCGTAGGCGGATTTGCAAGTCGGGGGTGAAATCCCGAGGCTCAACCTCGGAACTGCCTTCGATACTGCAAATCTCGAGTCCGGAAGAGGTGAGTGGAATTCCTAGTGTAGAGGTGAAATTCGTAGATATTAGGAAGAACACCAGTGGCGAAGGCGGCTCACTGGTCCGGTACTGACGCTGAGGCGCGAAAGCGTGGGGAGCAAACAGG
+
BBBC?CCGE;BBBAAABB;;:GHD@C?A?CDCCC=BB@@@:A@A@BAAB@@:00+0>@3@B@@AB;::::);;;;.::9,78><@??@@C@CCB?C?BB=>9>>@>>>A@9::BB=BBB::9?@@;@<@=>==8=A856B;B<A;@;@A@B???===<@A@B:B;;;;;;;>>>:;;6;:>>9>>@<@@AA;??A9>75516??AA@>:=B<@:@?@@ACAA@@:;;5;?@ABB;@@@<;;;.;;;@B9@@@6
@N9IO0:01016:05811
TACAGAGGGGGCAAGCGTTATTCGGAATTATTGGGCGTAAAGGGCGCGTAGGCGGCTTGGCAAGTGGAAGGTGAAATCCCTCGGCTTAACCGAGGAACTGCCTTCCAAACTGCTTTGCTTGAGGCCGGGAGAGGTGAGTGGAATTCCCAGTGTAGCGGTGAAATGCGTAGATATTGGGAGGAACACCAGTGGCGAAGGCGGCTCACTGGACCGGTTCTGACGCTGAGGCGCGAAAGCGTGGGGAGCAAACGGG
+
@@>0//7777'7;6<;@A>BD>CB?A?B?BD@CC>BBBBB:@@9@@@AA@@99929>=>=??<?AA=A?C?ABBB=BBC<BBC?CC@C?C?AA@=@@@>??=?;?<>?7@:;;AD<@AC@@AA@B@CC?CBBB?A@@BBC?C@C@CD?EBBBB;;;C@CCCD>CCCCBBAAA@@?AD=AA?A?999=@@AA>BBC@C?<;7;AAABCC<;;@DAC;;;CBACBBAAA?CBCAAA<ABBBCCC9BBBCC>CCF=
@N9IO0:01020:05815
GACAGAGGGGGCAAGCGTTGCTCGGAATTACTGGGCGTAAAGGGCGCGTAGGCGGGATGGCAAGTCGGTCGTGAAATCCCTCGGCTCAACTGAGGAACGTCGATCGATACTGCTGTTCTTGAGGATTGCAGAGGAGACTGGAATTCCCGGTGTAGCGGTGAAATGTGTAGAGATCGGGAGGAACACCGGTGGCGAAGGCGGGTCTCTGGGCAATTCCTGACGCTGAGGCGCGAAAGCGTGGGGAGCAAACGGG
+
BBBCCCCDDD2CC?B999@CBCCC>B=B>BAA@B=:;:CC=CC>BBBA@AB?BDD<BBC@CC@CCAA>@BB@@@G?BBB<A:95:AA?=???>>9??A@AABBABBB=>>AA@>>>?BA>B=><=B?B@@@??:9:@@AA<A:?;?D9?;?AABAAA@>@>D>B@?>>@999AAAAB=A@9?;>?;<B=>=:>AA<A<>>=6>>;;;AE:?><>=@8=:::>=;;8817>>=>?6==6<A;;.@@??906<<4
@N9IO0:01022:05856
TACAGAGGGTGCGAGCGTTAATCGGAATTACTGGGCGTAAAGCGCGCGTAGGTGGTTTTGTAAGTCGGGTGTGAAAGCCCCGGGCTCAACCTGGGAACTGCATTCGAGACTGCATTACTCGAGTATGGGAGAGGGCAGTGGAATTTCCGGTGTAGCGGTGAAATGCGTAGATATCGGAAGGAACATCAGTGGCGAAAGCGACTGCCTGGCCCAATACTGACACTCATGTGCGAAAGCGTGGGGAGCAAACAG
+
AAA@@@BC=@@?C@?>???A::;E@C?B?CAAAC<???BC5::;;???=;;6;:7;DD9ABB?ABBCC>CCBCBB=BBED9AA9???@>?>@@@;@=@ABBBA?AB@@@ABBB@?=?CC99;@??:::5;AABD>BBBBB@B@CC?CFFADGBCBAD@CCCC>;;;CBBAB@AA@@>A;?9@>;:9>>949.54:=4<==666;;7:>6;;4;9;<<;566;;<<@A>>>>===5>@@::<:&44999)595
@N9IO0:01026:05821
TACGAAGGGTGCAAACGTTGCTCGGAATCATTGGGCGTAAAGCGCACGTAGGCGCTCCGCAAGTCGGATGTGAAATCCCTCGGCTCAACCGAGGACGTGCATCCGAAACTGCAGAGCTTGAGTATGGAAGAGGGTCGCGGAATTCCCGGTGTAGAGGTGAAATTCGTAGATATCGGGAGGAACACCAGTGGCGAAGGCGGCGACCTGGGCCAATACTGACGCTGAGGTGCGAAAGCGTGGGGAGCAAACAGG
+
BBB<;7;C>BCCCL?;::@CCECE@IACCCB?BB=@A???9?>>?@;::BB?CBBAA=AA@5::@@=A;:9@AB<BBE>CBA?ACCD@D>@AA;A?>=>>>::37<<6<978>>AAAC<@???CC>:>9@;>>8@A@BC?@>A<??9@@@@@CAAA>@@BE>F@BBCAAA@;;;BB99;6;?B@@>@@@@<@A@<@@@@?ACBA>;<;7:=C<C@96:@?@@A;:;;;;;;;;/:?@@A@@4@A@=<3>@@:
@N9IO0:01028:05842
TACGTAGGGTGCAAGCGTTAATCGGAATTACTGGGCGTAAAGGGTGCGCAGGCGCGCCGCATGTCGAGTGTGAAAGCCCCGGGCTTAACCTGGGAATGGCGCTCGAAACTACGGTGCTGGAGTGTGGCAGAGGGAGGTGGAATTCCACGTGTAGCGGTGAAATGCGTAGAGATGTGGAGGAACACCGATGGCGAAGGCAGCCTCCTGGGCCAACACTGACGCTCATGCACGAAAGCGTGGGGAGCAAACAGG
+
ABBBB@@@:9:;C?BBAB=@>@BA=@=@>BBBBE>@@ABB<BB=AA>>@00)///55.5>@?BAABBAAAA?==6:9::5;E?EC@C@C?@AI?E@AA?AA?A995@2@:;9B?BB@=@=9:::9@;;:9@BB;AA=<;4;>A>A?AA?@@@AA@@=>@?B<CBBCB@@;;9>@AD69:;>:888<BABB?;;;7<03388-34.444(4.48444444333388:8:8;;;;5<=<ABDD8BBBCC=@@A5
@N9IO0:01040:05817
TACGAAGGTGGCAAGCGTTGTTCGGATTTACTGGGCGTACAGGGAGCGTAGGCGGTTGGGTAAGCCCTTCGGGAAATCTCCCGGCTTAACCGGGAAAGGTCGGGGGGGACTGCTCGGCTAGAGGACGGGAGAGGAGCGCGGAATTCCCGGTGTAGCGGTGAAATGCGTAGAGATCGGGAGGAAGGCCGGTGGCGAAGGCGGCGCTCTGGACGTTCCTGACGCTGAGGCTCGAAAGCGTGGGGAGCAAACAGG
+
BA@@@496:A=AD?A?A@>;<9<C?ABE=D???D>??;;;@@@9@@?AA@A@CC@C@CC=@B8;;B>BADDD>BB=AAABD=C>AA?@?B=@@;?A9B8@AA@@@@@#;===AC;<99<<;55.59>>5>@9@6?BCCDC@C?B?BD=A>BAAAAAA>CCBF@FD;<<BBAA@;;>?7?@:?:>:>1616616=>9><=<8<=///77)//::;A7;?>CCBBB<;8;;BCDJ?D@@@DGC;A@BBB9?A>4
@N9IO0:01041:05813
TACGGGGGGAGCAAGCGTTGTTCGGATTCATTGGGCGTAAAGGGCGCGTAGGCGCCCGGCAAGTCTGACGTGAAATGCACCGGTTCAACCGGGGCGCTGGGTCAGAAACTGCCAGGCTTGAGGTCGAGGGAGGAAGGTGGAATTCCTGGTGTAGCGGTGAAATGCGTAGATATCAGGAGGAACACCCGTGGCGAAAAGCGACCTTCTATCTCGATTCTGACGCTGAGGCGCGAAAGCTAGGGGAGCAAACGGG
+
??:;;;;;%4=??4>>BB<AA?BB>AA?A@@=AB=CBBBC>CI?DDC;;;CAAAAG>B>AB?@@@@;:;BBAAA8;59?A@E@D@BC?B6;;;.;;;ABC=BBDDKI>BAAA=;;6;A=AAB=@@@@@@;?B?C?A>AB>@=@=@<???BABBBCCACCCC=;;;;;;AAB???CC@BB@C=;;;;0;;;5;:999*;<<>:9>2699:9>B@@@8?@;=<?>:::>9::4944)4:444<<+889=>6=;;5
@N9IO0:01050:05818
TACGAAGGTGGCAAGCGTTGTTCGGATTTACTGGGCGTACAGGGAGCGTAGGCGGTTTGGTAAGCCCTCCGTGAAATCTTCGGGCTCAACCCGGAAAGTTCAGAGGGGACTGCCAGGCTAGAGGACGGGAGAGGAGCGCGGAATTCCCGGTGTAGCGGTGAAATGCGTAGAGATCGGGAGGAAGGCCGGTGGCGAAGGCGGCGCTCTGGAACGTTTCTGACGCTGAGGCTCGAAAGCGTGGGGAGCAAACAGG
+
@@@;94;>AC?BB@BB@@=BC@CHABBC<ABADF>BB@??99949??AA@@<@A<AE>B@CD=AAC=BB?ACBCB=BCD?CCF@AB@@>AE>B?BD?BC?9::??@?5@@;;;=<;5;;?AAA?CCCC@DCCC?CAAAAB@JACACJ>B@BBB;;;BADCCC=BBBACB@@@@@@@C<CC9;6<5<5;5;;5<;;4;?BC=BBCBBCF8<7;AAC=AAABC@A@@;;5;A;;;D=C;;;CGD7;:;==,000:
@N9IO0:01061:05822
TACGGAGGGTGCAAGCATTAATCGGATTTATTGGGCGTAAAGGGCGTGTAGGCGGGGATAGAAGTCAGATGTGAAATCCCGGGGCTCAACCTCGGAACAGCATTTGAAACTCTATATCTAGAGGGTAGGCGGAGAAAACGGAATTCCACAAGTAGCGGTGAAATGCGTAGATATGTGGAAGAACACCAGTGGCGAAGGCGGTTTTCTAGCTTAAACCTGACGCTGAGGCGCGAAAGCAAGGGGATCAAACAGG
+
BBBB?BBB<CCAA>ABBB7;7<BB=???9@@<@@;:::DD=AA;@9:9<<8.44<<+8894939<<@@=655>?@8@BB<BAB:AAAC?C?BACAE?C;9;BBA8>@D6;;@AAAB;;;AAA@@9=4505=:>>>>>/::.4.4.4.4;@2999=9925:<=8?AB?@??@;::@??4:44937859<<>>8<<>.9.4;7==>2>C@CBC>?@;?=>@@::4999:8;595==5=<@7@@@4@??9<05959
@N9IO0:01063:05822
TACGTAGGGTGCGAGCGTTAATCGGAATTACTGGGCGTAAAGCGTGCGCAGGCGGTTTTGTAAGTCAGATGTGAAATCCCCGGGCTCAACCTGGGAACTGCGTTTGAAACTACAAGGCTAGAGTGTAGAAGAGGGGGGGTAGAATTCCACGTGTAGCAGTGGAAATGCGTAGAGATGATGGAGGAATACCGATGGCGAAGGCAGCCCCCTGGGCTAACGACTGACGCCTCATGCACGAAAGCGTGGGGAGCAAACAGGA
+
BB@@@A@@:@>@@ABA;;5<5;A=5>+0)/000>3@ABCL?CCC@?>@>9:4:>9>AA7A@B@BBABBB?@?BBA99877*9@9@>CA9==???8A7BB=479A9::7,7@@>>:@493@:@@AA@B@<<>88:9:9:"99;;/8.2.57755587559..*.907??<=>BB;99:776,22495:@@38:;;3656.333...999(...)-332...5533522+265/./8;AAA:@???@AB5??AAA8>>>29
@N9IO0:01019:05898
TACGTAGGGGGCAAGCGTTATCCGGATTTACTGGGTGTAAAGGGAGCGTAGACGGCGATGCAAGTCTGAAGTGAAAGGCGGGGGCCCAACCCCCGGACTGCTTTGGAAACTGTATGGCTGGAGTGCAGGAGAGGTAAGTGGAATTCCTAGTGTAGCGGTGAAATGCGTAGATATTAGGAGGAACACCAGTGGCGAAGGCGGCTTACTGGACTGTAACTGACGTTGAGGCTCGAAAGCGTGGGGAGCAAAC
+
@BBCB99999';A7A;;;6;BB?B@@EE>CCBBC=:;;GJ?JJ>CBCBBA@@AA@BCBAA@B@@?@CBB?BBBA@<A?DCCCD5A@=AAMFDC1C?CDCCAA@8@;@=3>@:9:??348A;@=@A@@@=@???6?=;ABB?B>A>@;<>@@><==78,389;3;AA988;@9737@<>??;?:===6;968.3/0+/5::6/505<:=3=9484?;@@??:@=:...).--0/:1:?;:;>>/55<:919
@N9IO0:01022:05869
GACGAACCGTGCAAACGTTGTTCGGAATCACTGGGCTTAAAGGGCGCGTAGGCGGGCTGTCAAGTCCGGGGTGAAATCCTTCGGCTTAACCGGAGAATTGCCTCGGATACTGGCAGTCTTGAGTGAGGTAGGGGCACGCGGAACTTCCGGTGGAGCGGTGAAATGCGTTGATATCGGAAGGAACGCCGGTGGCGAAAGCGGCGTGCTGGCCCTCTTCTGACGCTGAGGCGCGAAAGCCAGGGGAGCGAACGGG
+
@?@AA=A6<;A?AA=:::6::?CD@B>BBCBAAA9?=5;9(4;2:;@AAAAADDD>@@@JCC>AAB>BAB6B@BB>BD@D?BC>@@=@=@@C=@@@?C:9<@BEL@CBBCCC@BB@AAD=::;:;;B?BBCDD<AAACBB?B?@A>AAE?BC@;;;@=@@@@:;;;CC@CCCCBCC=B>A@B=A@@?C?<;8;CCC=BBDAGDDBBBB5<<0<@@>ABAAACBB<;;7;;A@AA8CA5;;;;.:@;;9=@@B9
@N9IO0:01029:05899
TACGAAGGGCCCGAGCGTTGCGCGGAATCACTGGGCTTAAAGCGTACGTAGGCGGGCGTGCAGGCACTTTGTGAAATCCCCCGGCTCAACCGGGGGAATTGCTTGGTGAACCGCACGTCTTGAGACAAGTAGGGGCTGTCGGAACGATAGGTGGAGCGGTGAAATGCGTTGATATCTATCGGAACGCCGAAGGTGAAGACAGGCAGCTGGGCTTGTTCTGACGCTCAGGTACGAAAGCGTGGGGAGCGAACGGG
+
BCDBB=AC0;;0;95;::4:99=9497<<>CCCC>CE7;;09@<@ABBBBB@BDD=9:;BAAA?BAACC8;:@@A999:9:):29@?@<@2;:;:)4:<<@AB6;8;CC@D@DCCBABAA=AAAAAC>BBBBGF9BABBBB>@=?:::BB?BC=@@@B=@@@@9;:;AB?;;;ABBBBBAB=A6;;B?BC?C@;<;>A@@AB>@@ADEDE?DC?@@=@BAB@????@@?AA?@?@8@?@@BBB9B@@@@<<<F?
@N9IO0:01031:05893
TACAGAGGTCCCAAGCGTTGTTCGGATTCACTGGGCGTAAAGGGTGCGTAGGCGGTGGAGTAAGTCTGGTGTGAAAGCTCGGAGCTCAACTCCGAAATGTCATTGGAAACTACTTCACTCGAGGTTTGGAGGGGGGGATCTGGAATTCTCGGTGTAGCAGTGAAATGCGTAGATATCGAGAGGAACACCAGTGGCGAAAGGCGAGTCCCTGGACAAAATCCTGACGCTGAGGCACGAAAGCTAGGGGAGCAAACAGG
+
BBB;;;;5;@@8@<@BB?8@@8?;69=6:;;<<=4;?995/5>4::;<?>::@@=AD?BBCC@BB@BB?;;;CCC90000>*0/>:00*09=59:A;?=>>@@=@:CC<BBBAA<@>;:88//)/;(/)/:99:::#///44-348177784888::;::;<=C>???CBCBB;;;@@@;;;>@9@00,0000:=:88*76;773777*7;283777&7::9<337;33394:><99<074399>>*73377*9495
@N9IO0:01052:05880
TACGGAGGAGGCAAGCGTTGTTCGGAATTACTGGGCTTAAAGGGTGCGTAGGCGGAGTCGCAGGTGTCCTGTGAAAGCCCCCGGCTTAACCGGGGAACGGCAGGGCAAACCGCAACTCTTGAGGCCAGCAGGGGGACCCGGAACTTTGGGTGGAGCGGTGAAATGCGTAGAGATCCAAGGGAACGCCGATGGCGAAAGCGGGGTCCTGGGCTGGTACTGACGCTGAGGCACGAAAGCGTGGGGAGCAAACAGG
+
BB@B<;979@=@CBCCEE@BC@CCAC@B?BBBBA9??38839@8?@@@@@A?@A<ABBCBBBC@B:;;?BBBBGC?CGDGD5C?BB?C=A=ACB7BABB?CBBI>CCD>CADBA<;;;@+00@+0+/89<<>?>*00;3:9;?==C=BB=AA?C9::?B@@A;???A@@???:99:@=@@0;6;@C<@@??=::9=6=BBCC6AA?CCC=CCB?AA@A?>993:933,3337;818??@AAA9AABBB>AA@:
@N9IO0:01040:05912
TACGTATGGTGCAAGCGTTGTTCGGAATTATTGGGCGTAAAGGGTATGTAGGCGGAATTGTAAGTCAGGTGTGAAAACTATGGGCTCAACCCATAGCTTGCACTTGATACTGTAAGTCTAGAGTTTGGGAGAGGGAAGCGGAATTCCTGGTGTAGCGGTGAAATGCGTAGATATCAGGAGGAACACCGGTGGCGCAAGCGGCTTCCTGGCCTAAAAACTGACGCTGAGATACGAAAGTGTGGGGAGCGAACGGG
+
@A@?ACCC@AA?=2:;;<5;B=BB@C?B@BC?CC>;::CA7>>7:B>:@BB>@A=A?A@CBB>AACCC?;;;>>>>6;;DCCC>CB;;6<B=BAB@BB69<BAA7::@A@?@@A?A@@@;;;ABB=CD?DDCAC9@;000)03<3:6BB@CBBBCCC@CBAA<;;;@BBABB@@@@<0568=8=CC=C>BB@BABF?BBB@CC?B?CC@B=<;;;;);;88>@:?>@9;:CCDDD>ABBAAAA7A@@@@@BAD>
@N9IO0:01052:05957
TACGTAGGGTGCGGGCGTTAATCGGAATTACTGGGCGTAAAGCGTGCGCAGGCGGCTCCTTAAGTCAGATGTGAAATCCCCGGGCTTAACCTGGGAACTGCGTTTGAAACTGAGGGGCTTGAGTGTGGAAGAGGGGGGTGGAAGTTCCAGGTGTAGCAGGTGAAATGCGTAGAGATCTGGAGGAACACCGATGGCGAAGGCAGCCCCCTGGGCTAACACTGACGCTCATGCACGAAAGCGTGGGGAGCAAACAGG
+
BBCBBCDD=@@@DC9A::4<>AA@=A5;7;CCCD?CCBBB<BCCAAACBCB?@A<@AC@C@CABBBBBBBBBBDE=BAA@6@@<@@?B?B?BAA<A>BBB???B<A@C:@><7933&3317;=BBBB8A6@877777#9;498>?1=3:3.78>685//(..:708>7::99><95225.5<7=9===;?@@@?C@@?@@BBBCCBB0A@@;@AA=ABBBBBAB:::9??@;BCDC>B?>8899(87;7=18<B?
@N9IO0:01053:05923
TACGGAGGATCCAAGCGTTATCCGGAATTACTGGGCGTAAAGAGTTGCGTAGGTGGCATGGCAAGTAGGTAGTGAAAGCGTTCCGCTCAACGGAATACACATTACCTAAACTGCCAAGCTAGAGAATGGTAGAGGTTACTGGAATTCCCGGTGTAGGAGTGAAATCCGTAGATATCGGGAGGAACACCAATGGCGTAGGCAGGTAACTGGGCCATTTCTGACACTAAGGCACGAAAGCGTGGGGAGCAAACGGG
+
BBBC?BA?BBA=A>A@AA?CCC@C@EAEAEBBBL>;;;CB=B@A@=@;;;BB?AA>AAAA@CB>A???=AACBBBC>B???@G?BBBBC>AA@B=AABBBBB?BB@@@@8@000=;5;>>::9BB?BC@CBB??<>>>>:9498<8>A9A<AA?:95:<<<==7::6;@AA===@888*8:4:9;;;;?9==:===;:186818749788(7-6;<3=?>>>=>=@:>:?;:;>A:=888AED;=>>>@9>>D9
@N9IO0:01059:05914
TACGAAGGGTGCAAGCGTTAATCGGAATTACTGGGCGTAAAGCGCGCGTAGGTGGTTCAGCAAGTTGGATGTGAAAGCCCCGGGCTCAACCTGGGAACTGCATCCAAAACTACTGAGCTAGAGTACGGTAGAGGGTGGTGGAATTTCCTGTGTAGCGGTGAAATGCGTAGATATAGGAAGGAACACCAGTGGCGAAGGCGACCACCTGGACTGATACTGACACTGAGGTGCGAAAGCGTGGGGAGCAAACAGG
+
;;:5<79>4==BB=@@@@?B=@AA4:3:=@@@CB;??@@@9@@@?@?AAAB>AB?B?AABDC@CC@C?CCCCBBC9;;95*5<)556<8<;DED?B?@;:;ACB?ABB9A@@A??::;DBBBCBBBB???>=??8=?1998?;??8?:;::@??9998<999.7><<?AAAAAAAA<@<@>B@CBB;;;CC?BCB=?=@AAA?BB?BB>BAA@A?>??;;;@@@AAC>@@@<;;0;?@@CCC9@CBBC>;;;?
@N9IO0:01062:05948
TACGGGGGGGGCAAGCGTTGTTCGGAATTACTGGGCGTAAAGGGCTCGTAGGCGGCCAACTAAGTCACACGTGAAATCCCTCGGCTCAACCGGGGAACTGCGTGTGATACTGGATGGCTTGAGTTCGGGAGAGGGATGCGGAATTCCAGGTGTAGCGGTGAAATGCGTAGATATCTGGAGGAACACCGGTGGCGAAGGCGGCATCCTGGACCGGCACTGACGCTGAGGAGCGAAAGCCAGGGGAGCAAACGGG
+
??99999999";C<@;;;@CC@CC?C@D?BCCCC>@@@BB:AA<@BBCCBB?::7;?A>AAA=BA<;;BBCCCCJ>AAC>BAB>ACCD?B?ACD9C?AAAAAA@??>@>>@?<@AC?BB@BA@A?AA?:@?=>?8@@CBB?B@B@B<AA>BBABB7759CCC>BBBBBBBBBBAA@A?@@8=9?9:8@><;59=;4947939?<<9>A<@B=B<A?@@AA>>>??<<8<<<>>>4=@;=?<<5?@@@C>AAA9
@N9IO0:01033:05996
TACGAAGGTGGCAAGCGTTGTTCGGATTTACTGGGCGTACAGGGAGCGTAGGCGGTTGGGTAAGCCCTCCGTGAAATCTCCAGGCTTAAACCTGGAAAGTGCAGAGGGGACTGCTTAGCTAGAGGATGGGAGAGGAGCGCGGAATTCCCGGTGTAGGCGGTGAAATGCGTAGAGATCGGGAGGAGGCGGTGCGAAGGCGGCGCTCTGGAACATTTCTGACGCTGAGGCTCGAAAGCGTGGGGAGCAAACAGG
+
BBBCB=A??@;>A:@?@@?BC?CB????8=<<<=6:;:????D=@@@A@@@=?B=A=AA;BB?CCC=:9?@>>>?1<994.44.4939;4<8<<8<?3;;:5555555&55555<7559:@@=>9===93;==>:>><A9;5929:==3>:>;;00)/7179<<4<555:999944555)44.//)//)///::4=:6616<>565=4999;;;0::::C;::999499===>6?99;AAA5?B;;;0;;;5
@N9IO0:01037:05977
TACGTAGGTGGCAAGCGTTGTCCGGATTTACTGGGCGTAAAGGGCGTGCAGGCGGTCTGTTAAGTCTAGGGTGAAAGCTCCCGGCTCAACTGGGAGAGGTCCTTGGATACTGGCGGACTTGAGGGAGGCAGAGGAAAGTGGAATTCCCGGTGTAGTGGTGATATGCGTAGATATCGGGAGGAACACCAGTGGCGAAGGCGCTTTCGTGGGCCTTACCGTGACGCTGAGACGGCGAAAGCGTGGGGAGCCGAAC
+
@BCBBCB@:;6:A=A@BA;@BB?B>BBC>BBCGD>BBCBB>CF?BAABB@@<::6;B@@@?B@C@@@BAA<@ABB7;;<BC;A>@@AA=AABD9????<?C?D?A>AABBBB@BB@BBB>BBCB;=><>BBBB@CC>BAA>A?A<AA9A;?>>>A>>;>?A<=>==>A>>>??>>>C5AA;?;;>B;A?>>:8//384//.3;.55567'.(.0..(..523...5.-...(,,,,',,-4477)255/5838
@N9IO0:01057:05992
TACAGAGGGTGCGAGCGTTAATCGGATTTACTGGGCGTAAAGCGTGTGTAGGTGGCTTCCTAAGTCGGTTGTGAAATCCCTGGGCTCAACCTGGGAATTGCAGTCGAATACTGGGAAGCTCGAGTTCGGTAGAGGGCGGCGGAATTCCCGGTGTAGCGGTGAAATGCGTAGATATCGGGAGGAACATCGATGGCGAAAAGCAACCGCCTGGGCCTGAACTGACACTGAGACACGAAAAGCGTGGG
+
ABC;;:BC6;;999:///5:)//:7;<=7<<>>?7::;<A8=<>=<666<<8<=8;@4949@5::55.5.5;:<=6==@8<;F8B<??;D866>=<5?550/98<00)/78333(35::?@?A@@=?A>AA====5::?BB@CAD>@?9?>@@:9:9A>ABBC?BBBAAABAA@@???5=A5;6;AB@A@?@=@;;;;&;?@8>:;=;;::-98<?><@@@A99;9=?@;;;@;:;:*:99:555
@N9IO0:01014:06056
TACGTGGGGTGCAAGCGTTGTTCGGAATTACTGGGCGTAAAGCGCGTGTAGGCTGTTATTTGGGTCAGGTGTGAAATCCCTCAGCTTAACTGAGGAAGTGCGCTTGAAACTAAATAACTTGAGTACGAGAGAGGAGGCGGAATTCCCAGTGTAGAGGTGAAATTCGTAGATATTGGGAAGAACACCGGTGGCGAAAGCGGCTCTCTAGATCGATACTGACGCTAAGACGCGAAAAGCATGGGGAGCAAACAGG
+
>@@?B@AA6:;;B5;;;;?AB?BB?@;?39:<<?9AAAAB:??@@ABBBCC@CA::5:@@;@C=?@@A9>:::==,44;2<;;666:>7;;;;<7<9>656=<<7<>@3::990442447<>666>>@?;>??=;;59:292:.9;6:45555;<<9=?@D>B>ACBAAAA@?9>?.;49=9:::=B?::4:@B@:BBC?;::AA@@@AAABA:::???<?@@@;@@>>>:999&9;;99=9088>99/69<7
@N9IO0:01025:06035
TACGGAGGGGGCTAGCGTTGTTCGGAATTACTGGGCGTAAAGCGCACGTAGGCGGCTTTGTAAGTTAGAGGTGAAAGCCCAGGGCTCAACCCTGGAATTGCCTTTAAGACTGCATCGCTTGAACATCGGAGAGGTAAGTGGAATTCCGAGTGTAGAGGTGAAATTCGTAGATATTCGGAAGAACACCAGTGGCGAAGGCGACTTACTGGACGATTGTTGACGCTGAGGTGCGAAAGCGTGGGGAGCAAAACAGG
+
AA@@;A@AAB5BCCCCCC?BBBCC@C?B@CBBCE>AAABB:ABBBBBBBEC@AA?AFH>CBC?CC?CCCC?BBBD<BAD=CCC>BBBB?BB>CB@B@B>BB>BB=A;??>??@@BBBBB?BC@BCCCC?ABA@<@@688?=?=A>B?B??9:9???B?BBBF>B?BB???ABCC?BB?B?BC>AA=<@@@@:=88088;;;?A=A==?=A99:<1789@?B9:9@A=;>>>@AA7?BB?@@?2<86555&8527
@N9IO0:01029:06025
TACGTAGGGGGCGAGCGTTGTCCGGAATCATTGGGCGTAAAGAGCTCGTAGGCGGTTCAGCAAGTCGTTTGTGAAAGTCCGAGGCTCAACCTCGGAACTGCAGTCGAAACTGCTGTGACTCGAGTCCGGTAGAGGAGAATGGAATTCCCGGTGTAGCGGTGAAATGCGCAGATATCGGGAGGAACACCAGTAGCGAAGGCGGTTCTCTGGGCCGGTACGTGACGCTGAGGAGCGAAAGCGTGGGGAGCAA
+
BBCCBBBDCC5CCBBBBB?BBC@B@B?AABB>BB<?A???9?@?@AA??:;89B?D?BAAAB?A??::;.;;AAC=CCD@BBA?BCBIFC?BBD@F@C@@@@???9::6:AAAAAAAA@@AB@@@A<@;@@@AA>BCB@BD?C<@=AB=B@CAAADCC?CBBB<BBBBACB<;;@@@A9@@4;4:?@>@999<?@A?B<@@44-38837730;>:;=0////:70/:/0)/6668>3>??88;;0;7877
@N9IO0:01035:06052
TACGGAGGGCGCAAGCGTTGTTCGGAATACTGGGCGTAAAGCGCGTGTAGGCGGTCGAGTAAGTCGGATGTGAAAACCCTGGGCTCAACCCAGGAATTGCATCTGAAACTTCTCGGCTAGAGTCCCGGAGAGGAAGGCAGAATTCCCAGTGTAGGGGTGAAATCCGTAGATATTGGGAAGAATACCAGCGGCGAAGGCGGCCTTCTGGACGGTGACTGACGCTGAGACGCGAAAAGCGTGGGGAGCAAAACAG
+
@@@C=A@A;;;;B>BBBB>BC@BA>@-00@@@@<;::CC=BBBBBBBC@@<@C?BCCBBBF@BBBA?DA@?887739?9?AC9??@@;<>8@A<@<@000A@C@@AB=AB?BBBC@CBABBABBC9:9;DCB@C?B?CCBB?B?BB=BBBBAAADD;BA@@9??;??AACBBB@BB=B<???BBB=B???;?@@<A???=??B?BA@9??@=@@AAAAABAA@A@9::>@99::&899AA>=.;79999&777
@N9IO0:01040:06030
TACGTAGGGTGCAAGCGTTAATCGGAATACTGGGCGTAAAGCGTGCGCAGGCGGTTCCGCAAGTCAGATGTGAAATCCCCGGGCTCAACCTGGGAACTGCATTTGAAACTACGGGGCTAGAGTGTGTCAGAGGGGGGTAGAATTCCACGTGTAGCAGTGAAATGCGTAGAGATGTGGAGGAATACCGATGGCGAAGGCAGCCCCCTGGGACAATACTGACGCTCATGCACGAAAGCGTGGGGAGCAAACAGG
+
BBDBB>>@8;;;B>BA?B;A<@AB?A7;;;BBC>BBBHH>BBCCBBBAA@9;;@D@D=A;;5;AAAABBBAACD;@@BB9AD=;;;B>A>AAB>B>BBBABCD<@@B=AAAEEFF;BB;;:ABAABB;;;CDJJJJ*A;;9<@;@>BBBBBBCCBBBBBBD>BBAABCBC???@@A8>>9>;@@@<@@<<:@00+08><00000*9<>2<==9<B==@=@9::?@@BCBBAAA<A@??@@@7@@@AE>@@@;
@N9IO0:01047:06041
TACGTAGGGTGCGGGCGTTAATCGGAATTACTGGGCGTAAAGCGTGCGCAGGCGGCTCCTTAAGTCAGATGTGAAATCCCCGGGCTTAACCTGGGAACTGCGTTTGAAACTGAGGGGCTTGAGTGTGGAAGAGGGGGGTGGAAGTTCCAGGTGTAGCAGTGAAATGCGTAGAGATCTGGAGGAACACCGATGGCGAAGGCAGCCCCCTGGGCTAACACTGACGCTCATGCACGAAAGCGTGGGGAGCAAACAGG
+
BB@@?ABB=BBCCC=BBB;A>BBC?B8;9;BBCC?BBBGG?GCCBCBB@@@;9:4;;A>C@D?BBBCDCBBBBA?9>=?=3?A:AA?C?B@DBC>B=A@?9:9C<>@E=AA?@A::1887B==BBBB7?6A900000%0>9:*0.032--*-9<=<>;77A;=322555=>??;;;>C?AA@CACCC@E@@?@CBB?A=@@@@@@@0@BD=ABB>AAAAA@:898:4;A>>AA@@<@AA@@@@2:9@>;3?@A=
@N9IO0:01048:06016
TACAGAGGATGCAAGCGTTATCCGGAATGATTGGGCGTAAAGCGTCTGTAGGTGGCTTTTTAAGTCCGCCGTCAAATCCCAGGGCTCAACCCTGGACAGGCGGTGGAAACTACCAAGCTGGAGTACGGTAGGGGCAGAGGGAATTTCCGGTGGAGCGGTGAAATGCGTAGAGATCGGAAAGAACACCAACGGCGAAAGCACTCTGCTGGGCCGACACTGACACTGAGAGACGAAAGCTAGGGGAGCGAATGGG
+
AAA;;:;6;BB??<?AAA=@CB=A=A?A@@@?BB7CCCCC?B?@@AAAB??>::5;AAAA0@<>BB=@A>@?CCC=CBC<BBF>@?@C@BB=BA6:;A@:9:5;@<@@4@BCC=A=ABBB?C<BBCB@A;;;;-;;?AAA<B@DD?CAD?DB>A@@D@DCBB=A@@BBCBAA:98?>CD>BB?BBC?B?A@=@;;:.9999@A@A@@@E>C?CCCDCDDB;:::AAABBBBBCB=AAA::::-;<;;;;@@B6
@N9IO0:01054:06039
TACGGAGGGGGCTAGCGTTGTTCGGAATTACTGGGCGTAAAGCGTACGTAGGCGGCTTTGTAAGTTAGAGGTGAAAGCCCGGGGCTCAACCCCGGAATTGCCTTTAAGACTGCATCGCTTGAATCGCGGAGAGGTGAGTGGAATTCCGAGTGTAGAGGTGAAATGCGTAGATATTGGGAGGAACACCTGCGGCGAAGGCGGCTACCTGGACAGAAACTGACGCTGAGGCGCGAAAGCTAGGGGAGCGAACGGG
+
BB@@;;;;;;.:CCDCCC?CC@C@9<+0+0<@@=9;;;CF>ABEDDBBBCB?::;:CD>CBB?BC@BBCC?BACC<BBB>BDC8>?CB?BBB9B?B@D?AA=CC=C>@?@>>=@@BBAA<@@?BBCCCACBBB@CA@@@@<>;?;?=ABBCCCCBBB@???F?CBAAACCDB>><=D;??<????@?@@@C@BBC?B?@?<?@@A>BB?BABACC>BBAAAAAC@AA=@A>???9?@???A@6@B@AA=ABC<
@N9IO0:01063:06032
TACGAAGGGTGCAAGCGTTACTCGGAATTACTGGGCGTAAAGCGTGCGTAGGTGGTTTGTTAAGTCTGATGTGAAAGCCCTGGGCTCAACCTGGGAATGGCATTGGAAACTGGCTTACTAGAGTGCGGTAGAGGGTAGTGGAATTCCCGGTGTAGCAGTGAAATGCGTAGATATCGGGAGGAACATCTGTGGCGAAGGCGACTACCTGGACCAGCACTGACACTGAGGCACGAAAGCGTGGGGAGCAAACAGG
+
ABB9969D<@@ADAD@AA@CCCA@=?3849@@?B>BBBCC>CAAAAACABB@BC@CE>CC?D@CCCCCCC>CCC>4;A>6B@=7BCEC;E:EDA8?8<A8@AA=A;CA:BBB=BE@BBBB:::AAA@=@A??=>9??@@B>@6:8:B=B?BB@?????AAAD>CBBBBBA?@><<<>8@A?C@CCBBB@@@=A@@=A?CCCBBBB>BB>BB?AABBBBBBABBAA@@<@@C;;;8;ABADCB:CBCCC>A@@<
@N9IO0:01014:06094
TACAGAGGGTGCGAGCGTTAATCGGAATTACTGGGCGTAAAGCGCACGTAGGTGGCGACGTAAGTCGGGTGTGAAAGCCCCGGGCTCAACCTGGGAATTGCATTCGAGACTGCATTGCTGGAGTACGGAAGAGGAAGGCGGAATTCCCGGTGTAGCGGTGAAATGCGTAGATATCGGGAGGAACATCAGTGGCGAAGGCGGCCTTCTGGTCCAGTACTGACACTCAAGTGCGAAAGCGTGGGGAGCAAACAGG
+
BAB;;;DL?BBBCAC:;:<@6;;B?B=@=@??@A;???AA5:;:;B;;;;@<?@;@ABBBCC:;;BCD>ABCDBC<AABA2@@5:;;B@C?AAB=A<@<@@?@<@;;;;BBB@@?<??=@6;;AAAB@C?BBC?B?C@BB?C>B>BB=B<AAAAABB?BCCD?CCCCBCBCCCBCBD>BB?B?;;;BB<;;@BBB?B9;;?BAIAIEF?BA@CBCCBCBBAAAA<;6:??A@@@;@AABBEG;AACAD<AAA=
@N9IO0:01016:06088
TACGGAGGGTGCAAGCGTTAATCGGAATTACTGGGCGTAAAGGGCACGCAGGTGGCTGAGAAAGTCGGGTGTGAAAGCCCCGGGCTTAACCTGGGAACTGCATTCGAAACTACTCGGCTAGAGTATGGGAGAGGGAAGCGGAATTCCCGGTGTAGCGGTGAAATGCGTAGATATCGGGAGGAACATCAGTGGCGAAGGCGGCTTCCTGGCCCAATACTGACACTCATGTGCGAAAGCGTGGGGAGCAAACAGG
+
AABC?BCC=BBBB<@?BB?A>ACD>@>A>@@ABB>@@@@A6998:CAAAA?9>=9>?@CBCC<ABBCE=BBBCBA9>>>>4@A:BA?@>??A@@:@;@@@@BB@CCCC=CBCB9::;@BBBBCCCCCC>CCCDF=C@CCC=@=@=@A:B>BCCCCCD?BBCC=B@@@BBBBCBCBBD=??=@?BBACBCBC@CCC@C>B@<AC>B?;;9;D?D@CCBBACCCCCCBB;;;@@>A;A;;5<<<.<=<<>7>=@:
@N9IO0:01018:06061
TACGAAGGGTGCAAACGTTGCTCGGAATCATTGGGCGTAAAGCGTGCGTAGGCGGCTTTTTAAGTCGGATGTGAAATCCCTGAGCTTAACTTAGGAATTGCATTCGATACTGGGAAGCTAGAGTATGGGAGAGGATGGTAGAATTCCAGGTGTAGCGGTGAAATGCGTAGAGATCTGGAGGAATACCGATGGCGAAGGCAGCCATCTGGCCTAATACTGACGCTGAGGTACGAAAGCATGGGGAGCAAACAGG
+
BB@@?;@B:@@>@@<000ADDEGCAB8;;BA7;@7BBABC<BBBAAABAAB<9949?@@@,?;@@@A?A:;;@@@8;;;0;BAABC>B?BC?CF?A=A;>>;>=>;>:==9:4/504;ABBCBBBCCD?CBBD@CED>A@@@@F@E?BB@BBCCCDB?B@DD>A@@@@B@BAA;;:@7;;;@@BAB@BAAA>?@C?A?B;::?B@;AB=D>::69??<?B???BBBB?99:999+7=??ABB:BBBDK@BA?<
@N9IO0:01018:06096
TACGTAGGGTGCAAGCATTATCCGGAGTGACTGGGCGTAAAGAGTTGCGTAGGTGGTTTGTTAAGTGAATAGTGAAATCTGGGGGCTCAACCTCACAGACTATTATTCAAACTGGCAAACTCGAGAATGGTAGAGGTAACTGGAATTTCTAGTGTAGGAGTGAAATCCGTAGATATTAGAAGGAACACCAATGGCGTAGGCAGGTTACTGGACCATTTCTGACACTGAGGCACGAAAGCGTGGGGAGCGAACCGG
+
BB@@@;;:.;AAB>BBCC?AAA?A=AA@@@@CGE=ABBCC>BBB@799BBAB<@@@BB8AB?A>B@@@?@@@BBBC=CC00000*00=@9><ACBB@A@CBBB>BB?BAA9@:;6;BC;AAAAA@A?9959@?:;6;B>ABB?A?BB>CCCCCAB@@;??;;;A<BB=AACBBBBB?BBC?C?C?CCB@B@BB@CBAAAGFBB@B@BBBC=A@?BDE=BBBBBBBB@@@=???@@@:@??@ABA7@@AA@<@5;5
@N9IO0:01023:06093
TACGTAGGGTGCGAGCGTTAATCGGAATACTGGGCGTAAAGCGTGCGCAGGCGGTTATGTAAGACAGTTGTGAAATCCCCGGGCTCAACCCTGGGGAATTGCATCTGTGACTGCATAGCTAGAGTACGGTAGAGGGGGATGGAATTCCGGCGTGTAGGCAGTGAAAATGCGTAGATATGACGGAGGAACACCGATGGCGAAGGCAATCCCCTGGACCTGTACTCGACGCTCATGCACGAAAGCGTGG
+
BBBBDBBB8;;;;;BBCD=B=AA<9@+00///<5<<ADD<BBB@>=??;;6;C=A;>=:;;598;;==8:>:<;13333&33(3788,33(3333&3,3,3399:///999;CCB?;;;5=6555;885?;;;;BBB/@>>9:16/6(/(/56553>4<5522255*589999662222222.55/539::6:::<6666(/(//38<==1;:5//(/66/338899988888<<577<=.:99678
@N9IO0:01028:06071
TACGGAGGGTGCAAGCGTTAATCGGAATTACTGGGCGTAAAGCGCACGCAGGTGGCTGAGTCAGTCGATTGTGAAAGCCCTGGGCTTAACCTGGGAATTGCAGTCGATACTACTCAGCTGGAGTATGGGAGAGGGTAGTGGAATTCCCGGTGTAGCGGTGAAATGCGTAGATATCGGGAGGAACATCAGTGGCGAAGGCGGCTACCTGGCCCAATACTGACACTCAGGTGCGACAGCGTGGGGAGCAAACAGG
+
AABC=;:;6;;:C?BBBB7;7;BD7>4908@@@D>AAAFF=B;<;@<::<?;@A>@?@ABBABBBBABC99<BAC,;<90595)554;5;?AAA<?=@4669:;A@;CBBDBBBAAA@AA?:;;BABB<A@@??9?>A??=?@B?AD59/9A==???;???C>988BBBBBBBCBBC>DD@C?CB@@AAAA<A@A=A=AB?;00>900+0>8>6?;::8:?@;?@@?48;9/////66////&37;;=58882
@N9IO0:01047:06062
TACGGAGGGTGCGAGCGTTGTCCGGAATCACTGGGCGTAAAGGGCGCGTAGGCGGCACGTTAAGTGGCTGGTGAAATCCCGCGGCTCAACTGCGGGGCTGCCGGTCAGACTGGCGAGCTAGAGCACGGTAGGGGCAGATGGAATTCCCGGTGTAGCGGTGGAATGCGTAGAGATCGGGAAGAATACCAGTGGCGAAGGCGTTCTGCTGGGCCGTTGCTGACGCTGAGGCGCGACAGCGTGGGGAGCAAACAGG
+
BBCC@CCC>A@@CCCBBB@BBC>B?C=@@CBCCF>ABBCD=BB=BBBBBAA=996:ABBCAC@@AA>BAA?@B@C8;:A9A@@=@ABA?BBCBAAC6@CBB@BACCCCBBBB?BB@@@A@BA@C@@A@BBBEE:BBCBBC>B@B@BG@E@BBBCBCD@DC@E@BBBB@@@AA@@@@@9A=AA@@@@?B????BBA?B@BBB?BBBCCCF>C@CC@ECC:;:AAA@A@>BABAAAAAABACCC;BBBBA<??>9
@N9IO0:01050:06070
GACGGAGGGTGCAAGCGTTGCTCGGAATCACTGGGCGTAAAGGGTGCGTAGGCGGTCTCGCAAGTCTGGCGTGAAAGCCCAGGGCTCAGCCCTGGAAGTGCGCTCGAAACGGCGAGGCTGGAGTGCCGGAGGGGAGAGTGGAATTCCCGGTGTAGCGGTGAAATGCGTAGAGATCGGGAGGAATACCGGTGGCGAAAGCGACTCTCTGGACGGCAACTGACGCTGAGGCACGAAAGCGTGGGGAGCAAACAGG
+
@CAA=BDB<@@=@-0000>BBCAD@C@CBCC;;;6;A;;;6;C;BBABBAA>BC<AAA:::?;@@AAC>AABBCC8;:@9@@A;AAA@@@B=AC595::::A@@@:;:,9>8=@?A=@?D?CAAAA?A=ABBB:B@@@@@5;5;5;C;B?BAAABBF?BADE?CCCCAAACC;;;;;/;=9>9@>@;A?::6;>@?;?AABB@A@@CB6;;A=@@?:::CA@???==;>=??@B;AA???CC6??:::/:>?9
@N9IO0:01050:06076
GACGGGGGGGGCAAGTGTTCTTCGGAATGACTGGGCGTAAAGGGCACGTAGGCGGTGAATCGGGTTGAAAGTGAAAGTCGCCAAAAACTGGCGGAATGCTCTCGAAACCAATTCACTTGAGTGAGACAGAGGAGAGTGGAATTTCGTGTGTAGGGGTGAAATCCGGAGATCTACGAAGGAACGCCAAAAGCGAAGGCAGCTCTCTGGGTCCCTACCGACGCTGGGGTGCGAAAGCATGGGGAGCGAACGGG
+
?>999:9:9:";@=AAABBCJICC@CAC:;:AAC;:;;AA8AA8@ACAA@A>00-0@>:AACC>BACCC=CCCCB=BBB@B2:9::)9=>>@?<?;?=?@@ABBCC>C?C?B@=>?A?BABBBBB@B???B>AAA7888@39927AAAA?@:977&8<@A<B?6B=8558=88;;:9>1815594@@;+5555-51::9==9<?=<<3777.7796;<887<ADD9AABBCG59:99999+899975;;>6
@N9IO0:01061:06077
TACGTAGGGTGCAAGCGTTAATCGGAATTACTGGGCGTAAAGTGTGCGCAGGTGGCCGCGCATGTCGAGTGTGAAATCCCCGGGCTTAACTTGGGAATTGCGCTCGAAACTACGTGGCTCGAGTGTGGCAGAGGAAGGTGGAATTCCACGTGTAGCGGTGAAATGCGTAGAGATGTGGAGGAACACCGATGGCGAAGGCAGCCTTCTGGGCCAACACTGACGCTCATGCACGAAAGCGTGGGGAGCAAACAGG
+
BBBB@?@@8;;;A5<<;;=A=@AB5;5;5;;DCC=CCCCC>CAABGCFHFEBBB?B?BBCBBA@@BCCCBDBCGH?AAA@7@C0;;>A=@@@DD>C>@=@;;;AAAAB<A@@@A@@=@DBAABACBB???;@;;>+0+00+0<@<@<B:99A@AACC?CCCC>???BBBBAAABAAB>AA:?9;;:=A@AB?BAB@B>AAAA=A<@@@@8@5<5;?@@@@;::?::9>9:;:::.9944<>>/666=@4>>=8
@N9IO0:01021:06158
TACGTAGGTGGCGAGCGTTGTCCGGATTTACTGGGCGTAAAGCGCGCGCAGGCGGCTGATCAAGTCCGATGTGAAATCTTCCGGCTTAACTGGAAAACGGCATTGGATACTGGTCGGCTGGAAGGTGGGAGAGGGTAGCGGAATTCCCGGTGTAGTGGTGAAATGCGTAGATATCGGGAGGAACACCAGTGGCGAAAGCGGCTACCTGGCCCACTCTTGACGCTAGGCGCGAAAGCTAGGGGAGCAAACGGG
+
CCCCA::6;@:@CBCBCCACCCAE?AAC>CCCCC>BAABB<B@A@AAAABD=AB@BBBCCBB>AAA<??:9:AAA=????B?B?BC4714AA6<==1==7BBB>A9>999BB>ABC>BBB@C9999CC;BAA@C9@@@@?;@?B@BD=D?DDAAABA>AABC>BBBBBB@AA>>?:D3:;<>;>@@;@@;:6;?@@:@@@<999=9//+/>.77;;;<@B@@<<00*0;>077*3<<:>DC3999;;.:?=6
@N9IO0:01024:06129
TACGTAGGGGGCAAGCGTTGTCCGGATTCATTGGGCGTAAAGAGCGTGTAGGCGGCCAGGTAGGTCGGATTGTGAAAACTGGAGGCTCAACCTTCAGACGTCGACCGAAACCATCTGGCTAGAGTCCGGGAGAGGAGAGTGGAATTCCTGGTGTAGCGGTGAAATGCGCAGATATCAGGAAGAACACCCGTGGCGAAAGCGGCTCTCTGGAACGGTACTGACGCTGAGACGCGAAAGCGTGGGGAGCGAACAGG
+
@@BBA>>@@>,@A;AAA@?B@B8<8<B;A;:5;B;@@>BC=CCA@AABA@@?@@9@;?@<??@?@@@99;?AA@@@>0<97133-345;7;7<7<:55444555:55//)/)/////5:556///:255,---5(,,,--/395;+645=9=9;9BCF@BBBG>DBBAB;;;AA@<8719.9@8A:?>3>9506A@A<BAB>AAA::;@?@@AA=?@@@00...-.-----////(/499==>0><;;;7;;<9
@N9IO0:01030:06142
TACGGAGGGTGCAAACGTTGCTCGGAATCATTGGGCGTAAAGCGCGCGTAGGCGGCGAAGCAAGTTGGATGTGAAAGCCCTGGGCTCAACCTAGGATGTGCATACAAAACTGCTTTGCTTGAATCTCGGAGGGGGACAGGGAATTCCCGGTGTAGAGGTGAAATTCGTAGATATCGGGAGGAACACCAGTGGCGAAGGCGCTGTCCTGGACGATGATTGACGCTGAGGCGCGAAAGCGTGGGGAGCAAACAGG
+
AAAB=AAA;AA@AB=:;:>BBBBC@C>CCCB<B@8ABABF<A;::A@BAAA=::5;@><?A@=AB?B@DABBCCI>BDE??BA669CC<@:@@D@A<;;>>>B>CAAA7A000?@9<=B788?BAABA=AA@@@/@@@@B=B=@=@@.95:::AB::79?CC>C?CABBCCAAACCC>CC?B799A?AACB@<>=:=8::;@@@?;>>:>=898===<BACA?>>@B>?:::CD=B9:9BBB:BCBBB=@>>8
@N9IO0:01046:06152
TACGTAGGGTGCGAGCGTTAATCGGAATTACTGGGCGTAAAGTGTGCGCAGGCGGCCATGCAAGTCGAGTGTGAAAGCCCGGGCTTAACTTGGGAATTGCGCTCGAAACTACGTGGCTGGAGTGTGGCAGAGGAAGGTGGAATTCCACGTGTAGCGGTGAAATGCGTAGAGATGTGGAGGAACACCAATGGCGAAGGCAGCCTTCTGGGCCAACACTGACGCTCATGCACGAAAGCGTGGGGAGCAAACAG
+
BA@@@@@@:@>@@@A;;;=A?BBB=B=A=@CBBA>;<<CC<A;;;B;;;@A<::298=;@@@>@@@A@AAAA>>>6999,7;1;<7=7==8==1817,3777;899:17797373.7998<4433/46////0606(/3193=:>8@@999@BBBB@AACD>CBBBAAA@@@@AAA=AA5:4:992945@8566;?;==;@*/)0/99.7285:<:;89---8-----6////(/799999+944590955
@N9IO0:01049:06134
TACGAAGGGTGCAAACGTTGCTCGGAATCATTGGGCGTAAAGCGCACGTAGGCGGCTCCACAAGTCGGATGTGAAATCCCTCGGCTCAACCGAGGACGTGCATCCGAAACTGTGGGGCTTGAGTACAGAAGAGGATCGCGGAATTCCCGGTGTAGAGGTGAAATTCGTAGATATCGGGAGGAACACCAGTGGCGAAGGCGGCGATCTGGGCTGATACTGACGCTGAGGTGCGAAAGCGTGGGGAGCAAACAGG
+
??@;;7;C;@AABB;;;;9AA@BD?C?AACB4;928@=AC<?:::B;::AA<995:::?BCC?ABBB?B:;;EDC<BBC=@AC?CDCCAC@BBC@C???@@???<@?A:@@@@CCC8AA=@@BABCC;;7;:;2;@BBBC@B=@<@@8?;@@A?A??=?BCD>D@D????@A@?>?B899-7-79<8;9557<?@9@?@B?B@@?A>@>:@BBDCCCCCCDCCB???=:99AAC<BBABCDE9A9::B=BABA
@N9IO0:01053:06156
GACAGAGGGGGCAAGCGTTGCTCGGAATCACTGGGCGTAAAGGGCGCGTAGGCGGCAGTCAAGTCGGTCGTGAAATCTCCGGGCTCAACCCGGAGGAGTCGGCCGAAACTGGTTGTCTTGAGGGAGGCAGAGGAGTCTGGAATTCCCGGTGTAGCGGTGAAATGTGTAGAGATCGGGAGGAACACCGGTGGCGAAGGCGGGACTCTGGGCCTACCCTGACGCTGAGGCGCGAAGGCGTGGGGAGCAAACGGG
+
AAB<<;@@A@0@E=@;:;@CC=AC@A000=9::H?;;;CC=CD=A@=@@;0,00,/=<:=@=@B=A;@AA@BBB=;;;A?CB>BBCBADF>C<?@;:777<8>3777.37:6@6@B@A>AAAD>::5:@>9939?ABBB@C?C@CD;;8;A@?@@B?CBBC>FCAA??===9:::>8;;5;4;;;5;<>?8?==8=:@@@<@D??@BA<A@BCCD=BCCBBCB@;;5;@;;;<?<@@@BDD799@@D9@@A:
@N9IO0:01018:06168
TACGAAGGGGGCTAGCGTTGCTCGGAATCACTGGGCGTAAAGCGCACGTAGGCGGATCTTTAAGTCAGGGGTGAAATCCCGGAGCTCAACTCCGGAACTGCCTTTGATACTGAGGATCTCGAGTCCGGGAGAGGTGAGTGGAACTGCGAGTGTAGAGGTGAAATTCGTAGATATCGGAAGGAACACCAGTGGCGAAGGCGGCCATCTGGACGGTGACTGACGCTGAGACGCGAAAGCGTGGGGAGCAAACAGG
+
AAA@@?BCCD5BBBA999?ABBCC@C?ABDCBBC;;;;@>6>;59CAAABB>BB>BAAAA<B>BBBCCCC;C@@@:@A?:A=:;:BBC?B@A>A@C@CBCC@CC=AABB??@AB?@@@BBBBBBB?BB=@@@C?BBCBBB?B>BBBCBBBBBBBAAA@AAAC=B?BCBB@@@A;;;5;5;=A=ACHAICCC@CCC=A=;;5;=@@BBC?BBB@BCBBBBBBD@@;;;;;;B;;;6;@B@@@@7@@@BB=??@=
@N9IO0:01020:06190
TACGAAGGTGGCAAGCGTTGTTCGGATTCACTGGGCGTACAGGGAGCGTAGGCGGTTGGGTAAGCCCTCCGTGAAATCTCCGGGCCCAACCCGGAAAGTGCAGAGGGGACTGCTCGGCTAGAGGACGGGAGAGGAGCGCGGAATTCCCGGTGTAGCGGTGAAATGCGTAGAGATCGGGAGGAAGGCCGGTGGCGAAGGCGGCGCTCTGGAACGTTTCTGACGCTGAGGCTCGAAAGCGTGGGGAGCAAACAGG
+
@@?>>6:7;B@CG?CBBB?;;9;C?DB@@??BBA=AAA@@@??9@@@AAAA?BB<@=@@:AB>BBC>AB??A???9@@?@=AA;AB;?=AE?D@DD?F@@@@BBBBB8AB@@;::A;@@CCCCACDCC<BC;;7;BCCCC@C?B?BC=B?BAA9:9B?BBBE=BBBCA@999???@@9@B?B?B?B=A<@?<?@@<@>AC?BBDABAC=@=@AAA8ABBBCBBBA;;5;AA@@@8A;;;@@@3A@@A@9;;;5
@N9IO0:01029:06173
TACGGAAGGTGCAAGCGTTAATCGGAATTACTGGGCGTAAAGCGCGCGTAGGCGGCTTCGTAAGTCGGGTGTGAAAGCCCCGGGCTCAACCTGGGAACGGCACTCGATACTGCGGAGCTCGAGTACGAGAGAGGGGGGTGGAATTCCAGGTGTAGCGGTGAAATGCGTAGAGATCTGGAGGAACACCGGTGGCGAAGGCGGCCCCCTGGTTCGATACTGACGCTGAGGTGCGAAAGCGTGGGGAGCAAACAGG
+
@@CC<A6:5:@:;5;AAA5;8;BA=@=A?AAAAB>AAAEE=@@@ABBABCC@CC@CC@BBBC:C@AAA7:::BBC99=@@2D?6==BD@E@CCD>D<<B>BB@@ACCBB;;;BC@ABACBBBBBB@@@B@@AAAAAB)BB@D@C?B?AA>ACCCBBC?CCCD>???BB@@AAA???@=??;?>AAB@D@CB?CCC@B?@@5;;;;*;B?B?BBBBB@@;;;:;:@@@@@AAAAA;ABBCCGJ<;;;LH=BBB>
@N9IO0:01030:06172
TACGTAGGGTGCGAGCGTTAATCGGAATTACTGGGCGTAAAGGGTGCGCAGGCGCCCCGCAAGTCAGACGTGAAATCCCCGAGCTCAACTTGGGAATGGCGTTTGAAACTACGGGGCTGGAGTGTGGCAGAGGGAGGTGGAATTCCACGTGTAGCGGTGAAATGACGTAGAGATGTGGAGGAACACCAAATGGCGAAGGCAGCCTCCTGGGCCCAACACGTGAACGCTCATGCACGAAAAGCGTGGGGAGCAAACAGG
+
AABBBBCD>::9BBBA@A=A>ABB@C>B@BCBBB>AAACH>CC>BB@@@AA>;;9DD;BCC?AA@ABBAA@@AB8;:::-;=:::BA?CB?BC=B?BC?CCCC=@@?<>00/???0?BB9AAAB@@<@9:9>>9:939B?B@C@C?BBBBAAAA@A?900>4////::<@@@?BBAA>A=8=7<==177(591756053....(.62677'22)24:82...-(---..2688663333&4::;8::.:<@@@<ABB=
@N9IO0:01031:06194
TACGTAGGGTGCGAGCGTTAATCGGAATTACTGGGCGTAAAGTGTGCGCAGGCGGCAGAGCAAGTCGAGTGTGAAAGCCCCGAGCTTAACTTGGGAATTGCGCTCGAAACTACTTTGCTGGAGTGTGGCAGAGGAAGGTGGAATTCCACGTGTAGCGGTGAAATGCGTAGAGATGTGGAGGAACACCGATGGCGAAGGCAGCCTTCTGGGCCAACACTGACGCTCATGCACGAAAGCGTGGGGAGCAAACAGG
+
BBBB=A@=6;6;A=B@BA9C9@CC9A:B<CCCC@8C@C??7BBCABBBABC9BB9=BBB=CC:=B=>=BBBBBC<5@@99+3:4=93@5;A:BA8E6@+//80/3<<<6=CC>D>6BB::05:>:;;8A<<C@:?6;3/0)/385:///<<?9:?:@4:9@:4=99<555<=;;<@:6:96;66668=;;?9BA<8B4;5@A7<5>:A<0?3@58:@@>9@:9:@;544:=494(3?:@B<<2BBBB=8BBB8
@N9IO0:01037:06167
TACAGAGGGTGCAAGCGTTGTTCGGAATCATTGGGCGTAAAGGGCGTGTAGGCGGTTTGTTAAGTCATGTGTGAAATCCCTCGGCTCAACCGGGGAACGACGCATGAAACTGACAAGCTAGAGTACCAAAGAGGGGGGTGGAATTCCCGGTGTAGCGGTGAAATGCGTAGATATCGGGAGGAACACCTGTGGCGAAGGCGACCCCCTGGTTGGATACTGACGCTGATACGCGAAAAGCGTGGGGAGCAAACAGG
+
CCDAA@DE?EBBB>BA@A?BB?CB?B=@@CE?CC>?@?CC;CA;CCAA>::48949C=BBAC?BCBCBBB@@:997;CG<A;;5;A;;.98@BB;C:CCAHEB>AAED?CCEEBB9;;@@@@A@AC@C>6BAAAAAA(AA@B8:;;E>C?CCC@@BB>;;9>5<>A>>@<?;?>;@=7=B;C<@AA?BBAB;@@?4986;66FGE1CC<?=@>@??;;;?:>:A@ABAAAB:;;;&;:<A::;+54@?A:C@?;
@N9IO0:01039:06197
TACGGAGGTGGCAAGCGTTGTTCGGAATTACTGGGCGTAAAGGGCGCGTAGGCGGGGAGGTAAGTCGGGTGTGAAATCCCTCGGCCCAACCGAGGAACGGCGCCCGAGACTGCTTCTCTTGAGTCCCGGAGAGGAAGATGGAATTCCCGGTGTAGCGGTGAAATGTGTAGAGATCGGGAGGAACACCGGTGGCGAAGGCGGTCTTCTGGACGGTGACTGACGCTGAGGCGCGAAAGCGTGGGGAGCAAACGG
+
AB@@<@A>@A>;;8;@BB?BB@BB>A?B?BBCCD<BACBB=CD>CCB@@;;68??A8AA@CC@BBBBB::;:ABA<AAB8;;D<A@=??A?BBC@C=?@@CDAA<A@@@@@@??=@@AB>AAAACD>C>AAAA>A?BCCC@B=@=AA<A@BBCBA??=?AAA=BBBBAA@@?>?@@@9>?<@<@AA=A=AB=A@@=@?BC?CBC@CCDACCC@BBAABABAAAAA@@<@B@>=>9<000@A@5@@BBC=:;<
@N9IO0:01057:06165
TACAGAGGGTGCGAGCGTTAATCGGATTTACTGGGCGTAAAGCGTGTGTAGGTGGCTTCCTAAGTCGATTGTGAAATCCCTGGGCTCAACCTGGGAATTGCAGTCGATACTGGGGAGCTCGAGTTCGGTAGAGGACGGCGGAATTCCCGGTGTAGCGGTGAAATGCGTAGATATCGGGAGGAACATCGATGGCGAAAGCAACCGTCTGGGCCTGAACTGACACTGAGACACGAAAGCGTGGGGAGCAAACAGG
+
BCB@?@CF>BBA??>=894;:@@@5::?8AAAAA=AABCD:?;;:;;?@?@<@@=@C@C@CC@CBC@AAACBBBB8AAA8@>=5@AAA>B;CCC=C<@5:>555C@@@CCAAA@8?A@@@A@@@?AA=?B>9:6:9@;@A>AACADD=C?CAAA>>??BBBC>CBBBBA??????@A9AA>A?ABAAAA??<?AAB=ABD?D@G@@:::0:<?;:6;BA@??@:99====>===6@????DD:B@@?A;A?@;
@N9IO0:01031:06229
TACAGAGGGTGCAAGCGTTGTTCGGAATTATTGGGCGTAAAGCGCGTGTAGGCGGCGTGACAAGTCGGGTGTGAAAGCCCTCAGCTCAACTGAGGAAGTGCGCCCGAAACTGTCGTGCTTGAGTGCCGGAGAGGGTGGCGGAATTCCCCAAGTAGAGGTGAAATTCGTAGATATGGGGAGGAACACCGGTGGCGAAGGCGGCCACCTGGACGGTAACTGACGCTGAGACGCGAAAGCGTGGGGAGCAAACAGG
+
CCB;;;CD?BB@@9=?@?=AA?BB@C?C???;C>8BB=?=25889C>@?>><:;69AA>?@C>BADDE?@@ACBB<@@@<ABDFDBBCACCBCCGMAIBAAAAA<AEE?C@AACBBDDE?B@@:9;;@;@99:C;?A>A@7@;?<@BB6B9@?AAAA:??@@:@=A@@BB;;:CCEE;CC6;6;;;>B;;;6;AB>B@CC?B?BB?BB=@@C=AA?A@@@A@@:::@@@?A?<>5=:99?@@2?AA@@;?==9
@N9IO0:01056:06238
TACGGAGGGGGCCAGCGTTGCTCGGAATTACTGGGCGTAAAGGGCTCGTAGGCGGTCTGATAAGTCCTGTGTGAAATCCCTTGGCTTAACCAAGGAATGGCACCGGATACTGTCGGACTGGAGGCCGGGAGAGGGAAGTGGAATTCCCAGTGTAGCGGTGAAATGCGTAGATATTGGGAGGAACACCGGTGGCGAAGGCGGCTTCCTGGACCGGTTCTGACGCTGAGGAGCGAAAGCTAGGGTAGCAA
+
;:BC@AABBB2A?@@?@@=BBBBG@D@D@CCCCC>BBBBA3?;3;==??>>:6649@@BBB@?B998;CBBBBBD>@??8?@C@CC>B>B?@>B>B>BB@8:9@C@BABBBB=>>?BBAB<?>?B?BB>BAAAA8><>AA>B@B?BK:??B9;;=8719@@C;>>BCBB>??@@8<;1;;1:5>==<A;?>@A@@;>:=?;>>;>:??<==8=6;6;@@??@>>;9818<=>>>7>=>;;;/:97777
@N9IO0:01059:06255
TACGTAGGATGCAAGCGTTGTCCGGATTTACTGGGCGTAAAGAGCTCGTAGGCGGGGACGCGCGTCTTGGAGGAAATTCCATGGCTCAACCGTGGAGCTATCCGAGATACGGCGTCTCTTGAGGGCAGGAGAGGAGAACGGAATTCCCGGTGTAGCGGTGAAATGCGTAGATATCGGGAGGAACACCAGTGGCGAAGGCGGTTCTCTGGCCTGCTCCTGACGCTGAGGAGCGAAAGCGTGGGGAGCGAACGGG
+
BBABA@>;@;:;C?BBBB8;;B=B;;;;.;BCBI=AACCL>CABAC@@@@B7;;BB7;;<BBC;;;;=@=@E@CD>D@D>BBD>AACE?B?BAA?AA>@@::88>=>000/+//;;A>?7?>?A<AAA?;;989=;A???<?>@;@C9?9??;88;;8===>6888<99:?????>@89;5;:@BB@BBBB@BDD@C@BB@B=@ABCC?C@BBBCC>BAA@AAB@@@=@@@;;;/;BA@BCC9AABBC?@@@<
@N9IO0:01028:06290
GACGAAGGTGGCGAGCGTTACTCGGAATCACTAGGCGTAAAGCGCGTGTAGGCGGATGCTTAAGTCTGCCGTGAAATCTCCCCGCTCAACGGGGAGGGGTCGGCGGATACTGGGCACCTTGAGTGGGGCAGGGGTTGGCGGAATTCCCGGTGTAGCGGTGAAATGCGTAGATATCGGGAGGAACACCCGTGGCGAAAGCGGCCAACTGGGCCTTCACTGACGCTGAGACGCGAAAGCTAGGGGAGCAAACAG
+
CCB@@=@@BB?BC@B;;<ACBABC:B=A@B@@00,07>AA>AA@ACBBABB<???@@AAA>A>AA@???8;0<<=50/////&/4333-3377*388;+=@D?AB;>;@@@@@;ACB@C?ABBBBEG;BBBAA9A?B@AA;??A?AC>B=@@@??AA=AA??8???@@??@@@ABBM?CCAB>@;::.9=9=@BBC>A@A?A,0,/=@;5A>B@AAA@?;;ABBAA?AA@@@A@:??>?B<</BA:94/3?>
@N9IO0:01035:06295
TACAGAGGCCCCGAGCGTTAATCGGAATCACTGGGCTTAAAGGGTGCGTAGGCGGGTCAGTAAGCGCTTTGTGAAATCCCACAGCTCAACTGTGGAACCGCAGGGCGAACTGCTGATCTTGAGGAAGCTAGAGGCTGGTAGAACGATAGGTGGAGCGGTGGAATGCGTAGAGATCTATCGGAATGCCGAAAGTGAAGACAGCCAGCTGGGGCTTTCCTGACGCTAAAGCACGAAAGCGTGGGGAGCAAACCG
+
BCCBA;;5;;;.;@@@BA?B>CBB>B?A@DCCFD?FD;??6@@8?>A@A@B?BCD>AACBBA?B@@@BD=@ABBC<BBB<AAA@@@@C?B@@@@?B@E@@@@AA9@@@@DABBCDHBCB9::A>@?BB???@A499A=A???=AB?;;@<@A000@A=@@=B>@@AA?>?BBBBBA????<?=???488=-76;<6<9:79=77975552+5=>3?:=8:9A>>>>9>AB<?@C;A?:88??2=>>@@8=38
@N9IO0:01035:06306
TACGGAGGGCGCAAGCGTTGTTCGGAATCATTGGGCGTAAAGCGCGTGTAGGCGGCCAGGTAAGTCGGGTGTGAAAGCCCGGGGCCCAACCCCGGAACTGCATTCGATACTGCTTGGCTCGAGTCCCGGAGAGGAAGGCGGAATTCCCGGTGTAGAGGTGAAATTCGTAGATATCGGGAGGAACATCAGTGGCGCAGGCGGCCTTCTGGACGGTGACTGACGCTGAGACGCGAAAGCGTGGGGAGCAAACAGG
+
:;BB?ABB;9;;@<@;994=?=C>AD?BBCC?BA48738808899@AAA@@<;;5;5;B@@D?:9;CC<AAAAAB8;;;0:<<+9>09.555&5.549;BBCC<===6:;@BAB6;49>;;99;AB=B@CCCC?C@B?AB;@;@=@B9A=;55>?9A=ABBC=C?@?;<;;======7<<8<9=====:5505;:>:744.95>:?<0-0<@6000><:77<ABBCBBB;;;CC=CABBDEE<CBBDD7;;A=
@N9IO0:01063:06296
TACGGAGGGTGCAAGCGTTGTTCGGAATACTGGGCGTAAAGCGCGTGTAGGTGGTCGGGCAAGTCGGATGTGAAAGTCCCCGGGCTCAACTCGGGACATCATCCGAAACTTCTCGGCTAGAGTCCCGGAGAGGAAGGCGGAACTCCCAGTGTAGGGGTGAAATCCGTAGATATTGGGAAGAACACCGGCGGCGAAGGCGGCCTTCTGGACGGTGACTGACACTGAGACGCGAAAGCGTGGGGAGCAAAC
+
@@00,000(/445.559;8<>@CE<B998?@=<8889:@8=:9:@@@@AA=AA;A;;:,5;8<@??9=:=@<<<,/0///&//(//4439:555)5<<<<6666;<>7>>:?==B@D=B=B>:::699????=@=@:?=4939@@A9=8;334444&4:::4<>8=:994445.5>09455.9=>;@=@B=>A>+0*00)/)/)/<>8=<<8<<<<>669?CCC@@>>0..::*..-//9:.:::::.7
@N9IO0:01039:06351
TACGGAGGGTGCAAGCGTTAATCGGAATTACTGGGCGTAAAGCGCACGCAGGTGGCTGAGTCAGTCGATTGTGAAAGCCCTGGGCTTAACCTGGGAATTGCAGTCGATACTACTTAGCTAGAGTATGGGAGAGGGTAGTGGAATTCCCGGTGTAGCGGTGAAATGCGTAGATATCGGGAGGAACATCAGTGGCGAAGGCGGCTACCTGGCCCAATACTGACACTCAGGTGCGACAGCGTGGGGAGCAAACAGG
+
BABB?BBC=BBBB?B9:9@B@BA>:=+0)0;=;>9:98AD=B:;;;<@@@@=@?<?BBBBCCCCCCCCC?A@CDC;<9;)595)556@=CAJGG?C?B99;99?;;>CFBBA@@<;;;:<<<<<A@<>3555>;088>49257;6=?4?7@;;:??86393=5B@::?@@A@>:337.9;7;=AB@@@@:@<@@B7?7;?:@@@>;;;.95)57;;<>A@>>;996<==A669;;:;B@BBC9CCC>>7<AB@
@N9IO0:01060:06349
TACAGAGGGTGCGAGCGTTGTCCGGAATCACTGGGCGTAAAGGGCGCGTAGGCGCTTTTCAAGCGTGCGGTGAAAGCTCAGGGCTCAACCCTGAGTCGGCCGTGCGAACTGGGAGGCTGGAGCACGGTAGAGGCACATGGAATTCCGGGTGTAGCGGTGGAATGCGTAGAGATCCGGAAGAACACCGGTGGCGAAGGCGGTGTGCTGGGCCGTTGCTGACGCTGAGGCGCGACAGGCGTGGGGAGCAAACAG
+
BBB@@@CD>B@??BAACC=????A;@>@BBFEED>@??AA/995:@@ABCB???;;;;*9<5:>969>A>AAA@:AAB@?@@;<;;C?CA:9;;;C;;5;?;;;A@?8::AB9??;>==:8;<==?8<@?9918774::3:5:7<9<<6<AAA@;0+//)/)//9@?@A@95447;4:.44.333-3-385::;0505<;=?@?;:<>5>:=B?A@@@@@A=:55539000////)/=?;;=0;565<25;:
@N9IO0:01033:06366
TACAGAGGCCCCGAGCGTTAATCGGAATCACTGGGCTTAAAGGGTGCGTAGGCGGGCCAGTAAGCGCTTTGTGAAATCCCACGGCTCAACCGTGGAACCGCAGGGCGAACTGCTGGTCTTGAGGAAGCTAGAGGCGGGTAGAACGATAGGTGGAGCGGTGGAATGCGTAGAGATCTATCGGAATGCCGAAAGTGAAGACAGCCCGCTGGGGCTTTCCTGACGCTAAAGCACGAAAGCGTGGGGAGCAAACCGG
+
A@BA@>>4:::-;@>;;9294;@@4?=@@AB@BB;BA6;;6;@;?@;9;CC=9996;?B@@A9<<<;CC>BA;;@7=BB=C@A;@B;;5;4:;@?B?D?CCBAA;A@@=AAA@AA8;;A?CAC?C;;;BCB@@=;:;6;B@A?A:88AB=@B<@A@@=::4;?ABBBA@@CB@AA;;9?>;?<@@A=ABA<ABAB=A@ABBBB<BAAAAA6AAA<A:;;@@0000>3><@:94</58B=?>=/=?::9(4:?:
@N9IO0:01050:06372
TACGAAGGGTGCAAACGTTGCTCGGAATCATTGGGCGTAAAGCGCACGTAGGCGCCTTGCAAGTCGGATGTGAAATCCCTCGGCTCAACCGAGGACGTGCATCCGAAACTGCTCGGCTCGAGTATGGAAGAGGGTCGCAGAATTCCCGGTGTAGAGGTGAAATTCGTAGATATCGGGAGGAATACCAGTGGCGAAGGCGGCGACCTGGGCCAATACTGACGCTGAGGTGCGAAAGCGTGGGGAGCAAACAGG
+
AAB;:6;B=AABAB<;;;=CBBBB@C4;<BB7AC=998?@5::89AABA@@=9:46:7?@?<?>@A=A;;<CCC>CCC>CCB@BBBC=A:?BA=@AAABBBCC@BB@;>998?9939@;;;@@?@@>A>@AAA<AABBACC@B@CC>B?BC@@:::=@@@C>C@BBBCCCCBCCCE;@@6;5;CC?C@@@@CBB?B?@@<AC;<5;<;,:4;2;;99:ACA@AA;:6;@@@BB6;;CECCC;CB@A@.:;;5
@N9IO0:01052:06367
TACGTAGGGTGCGAGCGTTAATCGGAATTACTGGGCGTAAAGCGTGCGTAGGCGGCTATGCAAGACAGATGTGAAATCCCCGGGCTTAACCTGGGAACTGCATTTGTGACTGCATGGCTAGAGTGTGTCAGAGGGAGGTGGAATTCCGCGTGTAGCAGTGAAATGCGTAGAGATGCGGAGGAACACCGATGGCGAAGGCAGCCTCCTGGGATAACACTGACGCTCAGGCACGAAAGCGTGGGGAGCAAACAGG
+
AAADBBBD>?@@CBA@@@;>;ABB>A6;5;A@@@;;;:CI?JFCCBBCCCC@DD?CCABBCC;CC@?@@;99@BC<A@CF8@@8?A49047A<=7B8B>?><A=6C:AB9:9>????@AA99:979379@???C>CC?BA=?8@<@=???8839?:::=<BB<BCDAA@@CB<@?:;*//*/*/696;@BB>@==*0*09//(/84999.6/-(----55-////672888888.7773733&33333(3793
@N9IO0:01065:05770
TACAGAGGGTGCGAGCGTTAATCGGAATTACTGGGCGTAAAGCGCACGTAGGTGGCGACGTAAGTCGGGTGTGAAAGCCCCGGGCTCAACCTGGGAATTGCATTCGAGACTGCATTGCTGGAGTACGGAAGAGGAGGGCGGAATTCCCGGTGTAGCGGTGAAATGCGTAGATATCGGGAGGAACATCAGTGGCGAAGGCGGCCCTCTGGTCCAGTACTGACACTCAAAGTGCGAAAGCGTGGGGAGCAAACAGG
+
BBCAAACE?CCBBA?>9949;>@@=@@B=@@>==6:9:==/9:9;BAAACC@DD?A@AB@AA=::;BB<AAADBA;@???5=A9AAAA@C@CCC<A=@5;;;;5<;;;;BCBBCB?AAAA=??8:::4;=BBD?A@G?BC?B>@?@C=B=@@>;;;C?BBDD?BCBBBBBCCCAA@B;:;299>==>=:<<6;>@;@2;:29=5=@BD>AB>B:99B=565999994)4::456>7>?@?@<>0=9;;A;?AB;
@N9IO0:01082:05803
TACGTAGGGTGCGAGCGTTAATCGGAATTACTGGGCGTAAAGTGTGCGCAGGTGGCCGCGCAAGTCGAGTGTGAAAGCCCCGGGCTTAACTTGGGAATTGCGCTCGAAACTACGTGGCTAGAGTGTGGCAGAGAGAGGTGGAATTCCACGTGTAGCGGTGAAATGCGTAGAGATGATGGAGGAACACCAATGGCGAAGGCAGCCGTCCCTGGGCCAAACACTGACACTCATGCACGGAAAAGCGTGGGGAGCAAAACAGG
+
@ABAA999,;;;A@?;<;7<7;?;7@=@=B@;;;0;?9BB=BBBB@@@@@B?;<9<<BB@@@<?>@BA:::AA@@69888-9@999288;A<BC>B?A>@?=;=9::<6?AA>79:39>>?AA9:9?8<<<=??@@@8?@8<8=8>88::::7=?<<48;@@80//73555386/..60552:4B@@=@;<<+0//)/5:://)/444)4::1:.55)44499/////<:</////)/77+7:<5555&4=9:9:&;993
@N9IO0:01090:05762
TACGTAGGGTGCGAGCGTTAATCGGAATTACTGGGCGTAAAGCGTGCGCAGGCGGGCTTTTAAGCCAGACGTGAAATCCCCGGGCTTAACCTGGGAATGGCGTTTGGGACTGGAAGTCTGGAGTGCGGCAGAGGGGACTGGAATTCCTGGTGTAGCAGTGAAATGCGTAGAGATCAGGAGGAACACCGATGGCGAAGGCAGGTCCCTGGGTTGACACTGACGCTCATGCACGAAAGCGTGGGGAGCAAACAGG
+
AAABB@@A:@@ABBB???;@=@CC?C?A?AABBD>CCCDD>BBCBB@BA?>:>?>9?BBB8A=@??BBBCCCCBD:????6?D=BC@B@C?BBB>B?A@=@@A@<@C;B>??<??BBCBB?BBBBAA=@@>=<?=5?@@@>B>A>B?B?<@@???<==<;;;3878@?@A@A???==4=<;?=@?@=?@??<>>>=A<A@?;?AD:AAB7;7:@;;;?AAAAAA=;///9=@@@<AAAACDF:?>>BD>CCC?
@N9IO0:01090:05766
GACGTAGGGGGGCGAGCGTTGCTCGGATTTACTGGGCGTAAAGAGCGCGTAGGCGCCAGGGAAGTCCGGTGTGAAAGCCCTCGGCTCAACCGAGGACCCGCATTGGAAACTCCCTGGCTTGAGTCCAGGAGGGGAGGGTGGAATTCCCGGTGTAGCGGTGAAATGCGTAGAGATCGGGAGGAACACCTGTGGCGAAGGCGGCCCTCTGGAATGGTACTGACGCTGAGGCGCGAAAGCTGGGGGAGCAAACGG
+
AA@AA;;;;;;%;@@@@BBACJDDJ<AAB>BCBBF?;;;BC=BABBD@@@A@=<;94499,95?33-36:::=;A39:?9@AC@CBBB?C8;;A>@@@9?DBCADACC?;;;A9A@=A@5;;;@@@FF?BBDD;BBC>DC@C@C@CC>CICBBCBBB@BDDC=@@@@@A@@@@@@AB=BBGE@;<;?CAB@?BCB@C?BD=@@;@BAA=@=@C?AAAAA@???@AAA>ACCABA8@?99999);AA@B9<:9
@N9IO0:01092:05778
GACAGAGGGGGCAAGCGTTGCTCGGAATTACTGGGCGTAAAGGGCGCGTAGGCGGGACGGCAAGTCGGTCGTGAAATCCCTCGGCTCAACTGAGGAACGTCGATCGATACTGCCGTCCTTGAGGGTTGCAGAGGAGACTGGAATTCCCGGTGTAGCGGTGAAATGTGTAGAGATCGGGAGGAACACCGGTGGCGAAGGCGGGTCTCTGGGCAACTCCTGACGCTGAGGCGCGAAAGCGTGGGGAGCAAACGGG
+
BBBAA::;:;*;B>;;;BABBBCHACACAE@A@E>;;;CF=BB=@@@@@??=ACC<ABA?CB=BBBC?BBB???C=@AB<ABA=@BAA;@BB@A<@?B;;;CBB@@;;;AA;;8;BB?B=@@BA=A7;;@@@A=AACBCE@F?B>CC>C?CAA@@BA>BCCF=CCBBBA@@@BBBBC>BB@C@@@@@C@BB?BCDAD@CCF>DDBB@@@;@C@CCC@CCBCCBBAAA?BAA;;;0<ABBBBB:BBCBD=BCE>
@N9IO0:01064:05839
TACAGAGGGTGCTAGCGTTGTTCGGAATCATTGGGCGTAAAGGGCGTGTAGGCGGTTTGTTAAGTCATGTGTGAAATCCCTCGGCTCAACCGGGGAACGACGCATGAAACTGGCAAGCTAGAGTACCAAAGAGGGGGGTGGAATTCCCGGTGTAGCGGTGAAATGCGTAGATATCGGGAGGAACACCTGTGGCGAAGGCGACCCCCTGGTTGGATACTGACGCTGAGACGCGAAAGCGTGGGGAGCAAACAGG
+
BBBBBCFD=BB?<=9::::=>?AA>@<@@BC?B?>@A;;</94)4:55;;;4;;5;=8>B?B?BBBCCB?@?BBB>CDD<B;:6<?@B;B<ADC<C@CBDCCCC;;;E>C@@=@B7:;AA@=95;=8<;3559>>>>%BB9:7<=AD=C=?AC@@@C@;;6@8AA??BABBB@A@DD>BB?C?;;;@DBBB=ACB=B=BCBBCCC3BC?@?@>BAB;;;@?999@@?;;:B@AB<@@B@@@@7@@@?A<?@?:
@N9IO0:01077:05810
TACAGAGGGTGCGAGCGTTAATCGGAATTACTGGGCGTAAAGCGTGCGTAGACGGTTATTTAAGTCGGGTGTGAAAGCCCCGGGCTCAACCTGGGAATTGCATTCGAGACTGAATAGCTAGGGTACGGTAGAGGGAAGCGGAATTTCCGGTGTAGCGGTGAAATGCGTAGATATCGGAAGGAACATCAGTGGCGAAAGCGGCTTCCTGGACCAGTACCGACGTTCAGGCACGAAAGCGTGGGGAGCAAACAGG
+
@?ABBB@B<AA?AAA>>>=A==?B;?6;8;BABD>???A@398A9:8A?AAB@A>A@CCC=C>@????:?B?@>C799GC:BB=BBBB@C@CCD>B?B9::BB=ABABBCBBBAEBBBBBCF>;;;C@CCCCFD?F?AACAE@CC?C@C?;;;@@@@=@@A@;AA@B@A;;;ABAA=@<@<@?AD;;;AAA?BAA@9@::5:A>A?A@=AA<??BBB?CAAAB>B??9??A>@@:99:CCDC9BBBCC=BAC5
@N9IO0:01091:05842
TACGTAGGGTGCGAGCGTTAATCGGAATTACTGGGCGTAAAGTGTGCGCAGGTGGCCGCGCATGTCGAGTGTGAAATCCCCGGGCTTAACTTGGGAATTGCGCTCGAAACTACGTGGCTGGAGTGTGGCAGAGGAAGGTGGAATTCCAGGTGTAGCGGTGAAATGCGTAGAGATCTGGAGGAACACCGATGGCGAAGGCAGCCTTCTGGGCCAACACTGACACTCATGCACGAAAGCGTGGGGAGCAAACAGG
+
@?CBBBCB=?@@@@CAAB>B?AACAC@B@BCCCC>BCCCC=CA@@CBBBCB?BC?C?BCBAABCJGCAAABBAAB<A@AA7AA;@@?B@BC@BB>C@C?@@@??@BDD<BAAACBA>A?@<@@@BA@=@@@CBAC?B@8899@D@FABB?CBBBBAA?@:;;6;@@B=AA@AB@?:=8<<7<9;;;7;>>?:>>D>@<@CCB=A?@A@D=C@B@BBBABBA?B@>>=4444544)4;===>>2<ABBB;@;;5
@N9IO0:01104:05858
TACGAAGGGGGCAAGCGTTGTTCGGAATTACTGGGCGTAAAGGGCGCGTAGGCGGCTTATCAAGTCAGGCGTGAAATTCCCGGGCTCAACCTGGGGGCTGCGCTTGATACTGATGAGCTTGAATGCGGGAGAGGATAGTGGAATTCCCAGTGTAGAGGTGAAATTCGTAGATATTGGGAAGAACACCGGTGGCGAAGGCGGCTATCTGGCCCGTGATTGACGCTGAGGCGCGAAAGCGTGGGGAGCAAACAGG
+
AACBA?AGDE1CC>BBBB@CC@DD@C@C>CCCCF>AABBC=CI>;;;HEFD@CB@BC@BBCD?BB@@@???@BBC>C@BB>BC>BAA@?@>99999)9??:@AB?AAB>??@???::<C@BB>ABCBB=BBBB?A@;;;;49<@<@A;@AAAAA@@A=@999.9:9;:ACCCA<9<?6>9:@9;;?9B???>?CC?B>@@=@@ABBBC@AD>C@@@B>ACCB@A@BB>;;;;;;0;@@@DDD;C;;9C6@992
@N9IO0:01107:05837
TACGAATGGGGCAAGCGTTGTTCGGAATCACTGGGCTTAAAGCGTGCGTAGGCGGATTTGCAAGTCAGAAGTGAAATCCCAGGGCTTAACCCTGGAATTGCTTTTGAAACTGCAAATCTAGAATCTTGAAGAGGTTAGCAGAATTCCGAGTGTAGAGGTGAAATTCGCAGATATTCGGAGGAATACCAATGGCGTAGGCAGCTAACTGGGCAAGTATTGACGCTGAGGCACGAAAGCGTGGGGAGCAAAC
+
BBBBB?BBDD;CC@C@?@=@A@CC@B?@8999:@9@>399/;??;;;B;00,00,0<<,0;C>ABBBBB@CCCBC<;;;09BB9@@?A=?A6:9:@:?49::;;-9:C6?999==599:9992::;49949@@=@@CABA@@<@<@>ABBDCBBCBB@BBCB=B>A@@BAAA;;7;B?@@=?=ACC?C8::=:::@?;@?BABA@BCDB>BD@???A<@@>?>>???9=@=999,:9@@CEF:BB676.6
@N9IO0:01109:05835
TACGGAGGGTGCGAGCGTTGTTCGGAATCACTGGGCGTAAAGGGCGTGTAGGCGGTCCGCTAAGTCTGATGTGAAAGCCCGGGGCTCACCCCCGGAAGGGCATTGGAAACTGACGGACTCGAGTCCCGGAGAGGAGGGTGGAATTCCTGGTGTAGCGGTGAAATGCGTAGATATCAGGAGGAACACCGGTGGCGAAGGCGGCCCTCTGGACGGTGACTGACGCTGAGACGCGAAAGCGTGGGGAGCAAACAGG
+
ABCG?@?B<?@?BAAACDACCACB?B@BAAADDG?BBBBB>BL>BBA@@??<;;6;A=BB@?<????BCBAB@@@;@AA=ACC7@@AAAA@B0A@EACD>BBD7<7<B;;;;?;0,0000<<?@BC=C@>AAA?=DB=BB?B?B=B8:9@CAABFCC?BBCC>BBBBAAAA;;;@AA?BB?B?@@@>B?AA>ABC=@?@C@CC>CBBC<@@A<@@@@@;;;BB000>@BA@@@A9?:99@BC9BBACC::::4
@N9IO0:01065:05867
TACGTAGGGGGCAAGCGTTGTCCGGATTTATTGGGCGTAAAGTGCTCGCAGGTGGTTCGTCGCGTCGTGCGTGAAAGACCCCGGCTCAACTGGGGAGGGTCGTGCGATACGGGCGGACTGGAGGCCAGTAGGGGGATGCGGAATTCCGGGTGTAGTGGTGGAATGCGTAGAGATCCGGAGGAACACCAGCGGCGAAGGCGGCATCCTGGACTGGTCCTGACACTCAGGAGCGAAAGCGTGGGGAGCGATCCG
+
;;CGDCBCCC1CD@CCCC?ABCACACCC>BC@DD>BBBCE>BABBBBBBBB?@AAH@CCCCDBBACABABBBABB=@@?BC6>:?B@A?BBBBB5BBB<ABBBBBBAAACBB=BB?ABBB<>>>@=@AAAAAAA3BBAAA?B?B?B?CD>EA=>>=?<>><B?BCBA8>>B>;:92;6<:2;37;D:@@8515>@7?=88,5;<828839>>?=??<>>AAA;A976262226:3:888<>>2;:A>;88/6
@N9IO0:01080:05892
TACGTAGGGTGCGAGCGTTAATCGGAATACTGGGCGTAAAGCGTGCGCAGGCGGTGCGCCAAGCTCGATGTGAAAGCCCCGGGCTTAACCTGGGAATTGCATTGAGGACTGGCGTGCTCGAGTGCGGCAGAGGGGGGTGGAAGTTCCACGTGGTAGCAGTGAAATGCGTAGAGATGTGGAGGAACACCGATGGCGAAGGCAGCCCCCTGGGCCGACACTGACGCTCATGCACGAAAGCGTGGGGAGCAAACAGG
+
@@BBBBBD>9::BBB;;;=A?AAA@@-00>>>A<AAACC>CBBCCBCBBA=@@=@@>@A=A>A@@??@:::AAC;AAAA9A>8>?@D@B?BCC=@=@7:;9=:4458<>>??AA::9A@9:9BAAA=9::>===>>%=>5;*00*0989.-.)-::<>@A@BC=AAACBCCBCBBBBB=@@?B>BBB@CBBB:;;A?B796@@@@?1CCF>@;=00///-6=00/99/444:99:3:<=<<==/::;;;3;@@;
@N9IO0:01081:05903
TACGTAGGGAGCGAGCGTTGTCCGGATTTACTGGGCGTAAAGGGCGCGTAGGCGGCCTGCTAAGCGTGAAGTGAAATCTCCAGGGCTCAACCCGGAAACTGCTTTGCGAACTGGCTGGCTAGAGGAAGGTAGAGGTGAATGGAATTCCCGGTGTAGCGGTGACATGCATTGATACCGGGAGGAACACCCGTGGCGAAGGCGGTTCACTGGACCTTATCTGACGCTGAGGCGCGAAAGCGTGGGTAGCAAACAGG
+
@@BABABB<;;;CBC;;;?BBC@C?;:;0;@<<;0;BABB>BD?CCCBBCB?BE=@=ABB:94;@AABB?CBBCI@GBBA<@@A9AA@@=?B=B>BD=A?=>=?5;;@@=@??=?@@=?@;9:93::=:=D?=@;@@><@@=A>B?BC=B?BABAABB?BBBBBCCCCC?BAAA@=@A;@@@D@CCCC=B;;:;BC?C@BB?B@CBBCGACC@C?;<;@BBBBB@@@@;@@A;;;0;;C;;;0<;;;CC=ABB?
@N9IO0:01080:05958
TACGAAGGTGGCAAGCGTTGTTCGGATTCACTGGGCGTACAGGGAGCGTAGGCGGTTGGGTAAGCCCTCCGTGAAATCTCCGGGCCTAACCCGGAAAGTGCAGAGGGGACTGCTCGGCTAGAGGATGGGAGAGGAGCGCGGAATTCCCGGTGTAGCGGTGAAATGCGTAGAGATCGGGAGGAAGGCCGGTGGCGAAGGCGGCGCTCTGGAACATTTCTGACGCTGAGGCTCGAAAGCGTGGGGAGCAAACAGG
+
@@@A@9><:;6;C?BABC?AABDD@>><??@A@A<@@@A@@@@:@@@@??@<@C@D@CC=CCADCC<AA@BBCED<@@::6;C<A>BC?BD<A=AB;A;;;@@BBB@7@@@AAAAE>BBCCAA?ABDD=B@@@@CCCBBC?C?B?BD>B?B@;::@A>B;;;8;BBB@@@AAAAACC<AB@B@B@C?B@@@=@CC?B@BC@BBBAACB>B>;;;A9BBBBBBCBAAA=AAA@@@8@;;;AAA7@ABCB=BBA>
@N9IO0:01086:05912
AACGTAGGAGACAAACGTTATCCGGAGTTACTGGGCGTAAAGGGCGTGCAGGCGGTTTCTTAAGTTCGTCGTGAAATGCCCGGCTTAACCGGGCGGGGTCGATGGATACTGGGAGGCTAGAGGACGGTAGAGGCGTGTGGAATTCCGGGTGTAGTGGTGAAATGCGTAGAGATCGGGAGGAACACCGGTGGCGAAGGCGGCCCTCTGGAATGGCACTGACGCTGAGGCGCGAAAGCTGGGGGAGCAAACGGG
+
=/6655=95//99;1///47797<4/--(----9/--/==6=>4<<6659B<9;6;>9>:492495>:>?>=877(3333(32896;:?9=<6==BA6?;::@@;?@BAAAB=AC?B99;CK@CBB@BACAA5;;59:?;:=@49.55)555;99A=<ABD@CCCC=;;BBC;;;@:@@8@8B@@<A>;;7;BB?C?@@>@B=A===9=9<=8?966BB@CCC;:904<<?<<1:=:9999'8399938::3
@N9IO0:01086:05924
TACGAAGGGGGCTAGCGTTGTTCGGAATTACTGGGCGTAAAGCGCACGTAGGCGGATATTTAAGTCAGGGGTGAAATCCCAGAGCTCAACTCTGGAACTGCCTTTGATACTGGGTATCTTGAGTATGGAAGAGGTAAGTGGAATTGCGAGTGTAGAGGTGAAATTCGTAGATATTCGCAGGAACACCAGTGGCGAAGGCGGCTTACTGGTCCATTACTGACGCTGAGGTGCGAAAGCGTGGGGAGCAAACAGG
+
AAC@@?@EED1BBAAABB?BB?CCAC?B>BBBCC>CECCC?CCCCCBBBAA=BC@BBBCC7;6;@AADDC:BBEE?BCB<;;;A@@@A?AAA??;?;?=??=AA9???999BB9AA?::49@@@ABC?A>A9939B=????A=A?@AAAABAABA@@;@@?@:@599CB@@@<<4::<;C8=7;:>9<6779=>A<A<>>:>@<@@?A<@>1773;::;;>??>8888==>:::1::=>@@@6@A@@@:>==<
@N9IO0:01087:05910
TACGGAAGGTCCGGGCGTTATCCGGATTTATTGGGTTTAAAGGGAGCGTAGGCCGGAGATTAAGCGTGTTGTGAAATGTAGGTGCTCAACATCTGCACTGCAGCGCGAACTGGTTTCCTTGAGTACGCACAAAGTGGGCGGAATTCGTGGTGTAGCGGTGAAATGCTTAGATATCACGAAGAACTCCGATTGCGAAGGCAGCTCACTGGAGCGCAACTGACGCTGAAGCTCGAAAGTGCGGGTATCGAACAGG
+
BBBB?B6;8;B?AG>@:;:;BCAD@CCE>CC@CE?ED<AA:@B;BB;;;CC@B?C@FDCC9;7;@@@?@<@AABC>@@A@@=@CAABB?BBBBAAABAAAA????@CCAC::9;C>C?C??:::@???DBBB=B@@@;@A?B?C@BCCCABBA@@;;9;BAA;AAAA=??CB@???:::=?@;?BB=ABB7::@@8?<?=??AACABB?;;;;;B@B;;;;;;BBC>BA@@A@B8BAAACF?CECCA@=;;;@
@N9IO0:01090:05939
TACAGAGGTCCCAAGCGTTGTTCGGATTTACTGGGCGTAAAGGGTGCGTAGGTGGTCGGGTAAGTCTCATGTGAAATCTCCAAGCTCAACTTGGAAATGGCATGGGATACTATTCGGCTAGAGGATTGGAGGGGGGACTGGAATTCCCGGTGTAGCAGTGAAATGCGTAGATATCGGGAGGAACACCAGTGGCGAAGGCGAGTCCCTGGACAATTCCTGACGCTGAGGCACGAAAAGCTAGGGGGAGCAAACAGG
+
:999:55.5590749///)/7)//)3:;13443:(45>BE@EE=@?@@ADD@CC@BBCD=CB?BAB@?@989@@<3<@=@:>465>=>:==:D:;;2667<;555)55599995;<5:;;5558=?;@?@@DDDE)00:<13-3-3:1<9>;;;=955544;4;;<@@@>=<;9999)332854445:844.444.4.5;=<==>6;;7;<<7<9=8=<<99455557<<55555&5:7/////$///;;3/668
@N9IO0:01095:05944
TACGGGGGGGGCAAGCGTTGTTCGGAATTATTGGGCGTAAAGGGCGCGTAGGCGGCGCGTGCAAGTCTTCTGTGAAATCCCCGGGCTCAACCCGGGGCCTGCAGGGGAAACTGCCGTGCTGGAGTGTGGGAGAGGTGAGTGGAATTCCCGGTGTAGCGGTGAAATGCGTAGATATCGGGAGGAACACCTGTGGCGAAGGCGGCTCACTGGACCACAACTGACGCTGAGGGCGCGGAAAAGCTAGGGGAGCAAAGCAGG
+
??AA@@@@@@"BB;@;;;@CDACD@D?@?BC@CB>BBBBD4:979ACBBBBACD@CCCBAAAC=BA998:BBBBBC<BBBB:BC?DBCB?BB;A@A7@<@@DDDDC;DM>BB;;6;BA::;?BBABAAA<AA@A?B??>BA<?3849A;@?BA>>?:9.449:)4><<<CB@;;:433(48.3-3;;6;?;<:?==6=;00)0866;@@9>>;@AB>AAABB>>?BB@A7==00)000&0;8;;?;0:.//;)..666
@N9IO0:01101:05947
TACGGAGGGGCTAGCGTTGTTCGGAATTACTGGGCGTAAAGCGCACGTAGGCGGCTTTGCAAGTCAGAGGTGAAAGCCCAGGGCTCAACCCTGGAATTGCCTTTGAGACTGCATCGCTAGAATTGTGGAGAGGTAAGTGGAATTCCGAGTGTAGAGGTGAAATTCGTAGATATTCGGAAGAACACCAGTGGCGAAGGCGACTTACTGGACACATATTGACGCTGAGGTGCGAAAGCGTGGGAGCAAACAGG
+
DCAA;;:;:.:@BB@AB=BB?AC@C@C?BA:;;0;B;<;0;BA@@@;:;;4;;5::9,9=?9>79=900)//00*0::1>?C696?;<?B5??<@?C=@=?@@3>000///?<@<<56555.575:9;@@9916<8<=>05.529.55;;666@@@:==>@8=9=669>;;9727727)//4://,/6558=:939:9496?9@???799AA@BBB=A@A;;;AAA>A@@?@A0;;A;;;0:=<<<6777;
@N9IO0:01111:05942
TACGTAGGGTGCGAGCGTTAATCGGAATTACTGGGCGTAAAGGGTGCGCAGGCGGTCCTGCAAGTCAGGCGTGAAATCCCCGGGCTTAACCTGGGAATGGCGCTTGAAACTACGGGACTGGAGTATGGCAGAGGGAGGTGGAATTCCACGTGTAGCGGTGAAATGCGTAGAGATGTGGAGGAACACCGATGGCGAAGGCAGCCTCCTGGGCCAATACTGACGCTCATGCACGAAAGCGTGGGGAGCAAACAGG
+
BBCBBCCC;@@@9::@@@;A<@@B@C?C:;;@@@;ABDCM?JJ?DCBBAA@@BB9;;@@ABC:;;CCC@;;;DDC>BACC6;;0;C<@=@@BCB?B?BB>BA;;6;BB=B@@@DF<@@BB?BAAAAA>AAABBE>BB>B@?A<@<A<@BBB;;<BBB?CAAC>CCCCBCBBBB@@@A=AA@B?;<<?BBBB@CDD@C:;;BB?AA<ABB;B=A=ACCAAAACDBBA;;;;;;;;0;BABBBB7;;:@@8@@B@
@N9IO0:01088:05979
TACGGAGGGAGCTAGCGTTGTTCGGATATACTGGGCGTAAAGCGCACGTAGGCGGCGCCGTAAGTCAGGGGTGAAATCCCGGAGCTCAACTCCGGAACTGCCCTTGAAACTGCAGTGCTAGAATCCTGGAGAGGCGAGTGGAATTCCGAGTGTAGAGGTGAAATTCGATAGATATTCGGAAGAACACCAGTGGCGAAGGGCGACTCGCTGGACAGGTATTGACGCTGAGGTGCGAAAAGCGTGGGGAGCAAACAGG
+
@@BB=>@@8>@ABBBBBB>BB?BD@CCCCCBAA@:???@@9@:;;CAAABB=@?;?@>;@@@;AAA;;;;.<<;;0;;;0;4;::>@@;@@@?C<@=@:9:C<A?BBA<A@:::::????BB?CC???;????9?>?999>A4949;>?@A@A???A==<<<1<77///79;///37748069179=16655(//<)//)/5;5;99:::5:@:>5><<<8;:BBBBBC?A<<9;;;&:<?<;9=.=9=?A7>>>:
@N9IO0:01067:06036
TACGTAGGGTGCGAGCGTTAATCGGAATTACTGGGCGTAAAGCGTGCGCAGGCTGTTTTGTAAGTCAGATGTGAAATCCCTGAGCTCAACTTAGGAACTGCGTTTTGAAAACTACAAGACTAGAATATGTCAGAGGGGGGTAGAATTCCACGTGTAGCAGTGAAATGCGTAGAGATGTGGAGGAATACCAATGGCGAAGGCAGCCCCCTGGGATAATATTGACGCCTCATGCACGAAAGCGTGGGGAGCAAACAG
+
AA@@@@@@6@?9;:A@BB?CACCC@C@B?BA@AA6@@A@B;ACBCBBBABB?BCCCCC8C;:6;@@@;;;AA@@@4999,9994=@:;49;7@<=A<A==83333&3333&3333<687766//(-6--////337777$73334;7;7:;::<==<===444=2::<<<==BBBA@@@3978;8>>@8?7<>:=7?9?8?;=@AAA3>=90=;;6977/6/8./).889=9=7?=>378:8:?A0777=;3877
@N9IO0:01069:06026
TACAGAGATGGCAAGCGTTGTTCGGAATCACTGGGCTTAAAGCGCGTGTAGGCGGAGCGGAAGGCGCCTTGTGAAATCCCCCGGCTCAACCGGGGAACTGCTTGGCGAACCGACGCTCTTGAGGCAGGTAGAGGTCACTGGAACCATAGGTGGAGCGGTGAAATGCGTAGAGATCTATGGGAACGCCGGTGGCGAAAGCGAGTGACTGGGCCTGAACTGACGCTGAGACGCGAAAGCGTGGGTAGCAAACAGG
+
AB@;;;BBBB>AB>AAAA?BB@CC@C:;;@@BBD=CD?BD:;;DBBBBCAB?AC@CCGD@A=@;:::;?:=@@@@9@CCDD5D>@@AB=@=AEE:B@BBCA@>A?BBB>B?BBAAA@A@=A::5:@@<AA@@@<@BBCBB?B@C;;;DC@DE?AAFFADCBM?@A@BAA@A;;;;ABBDE>F@BAA@C>;;5;@=>/99A=>@@@@@@@8?:?:939==?@@B:::@@:::BBC;A@@;;;9;BBCDI?;;;>
@N9IO0:01073:06014
TACGGAGGGGGCTAGCGTTGTTCGGAATTACTGGGCGTAAAGGGCGCGCAGGCGGCTGCTCAAGTCAGGCGTGAAAGGCCTGGGCTCGAACCCGGGAATTGCGCTTGAGACTGGGCTGGCTTGAGTGCGGGAGAGGATGGTGGAATTCCCAGTGTAGAGGTGAAATTCGTAGAGATGTGGAGGAACACCGATGGCGAAGGCAGCCTTCTGGGCCAACACTGACGCTCATGCACGAAAGCGTGGGGAGCAAACAGG
+
BBBB><;;;;*;CBCC@@?@D@BB?B@C=A?@@@6@@AAA8AD=<<;BAAA=;;5;@>@CAA;@>;;;5;;;;99)5./*///)/////)//)//)/27)//54439999<9<=5=00+0@6:@@??:::/9:9:;??D::9@H@B@BI=ABA?;;6558:;;=6<8<;;;;:=;98//)//)/5889477::8<?;6:68;8<682;773(3:<7<<<77/0////3333:99891<7799::-999>?9??@=
@N9IO0:01073:06052
TACGTAGGGTGCGAGCGTTAATCGGAATTACTGGGCGTAAAGCGTGCGCAGGCGGTTCGCCGTGTCCGATGTGAAAGCCCCGGGCTCAACCTGGGAATGGCATGGGAAACTGGCGGGCTGGAGTGTGGCAGAGGGGGGTGGAATTCCGGCGGTGTAGCAGTGAAATGCGTAGAGATGCGGAGGAACACCGATGGCGAAGGCAGCCCCCTGGGCCAACACTGACGCCTCAGGCACGAAAGCGTGGGGAGCAAACAG
+
A@ABBBCD<@@;;=BBBDIH?AAB?C?B5;;;;;0<@ABB<BBBBCBBB;;:;B@C:;<B>;;;@@;@A@@>===58999&73(38894:6::A1>;?B?;;;CC=CB<BCC5;;;69AA<BC::6<7:@???BBBB(?<9=+0+/)/)//)/9/33333;;;;3333<;733?A?=::500(/(/6606777189:4>89=;;7;7'339(3,3,3333969//(////(/399=A8<>?=???5?AA<</888
@N9IO0:01078:06054
AACCAGCACCTCAAGTGGTCAGGAGGATTATTGGGCCTAAAGCATCCGTAGCCGGCTCTGCAAGTTTTCGGTTAAATCCACTTGCTCAACAAATGGGCTGCCGAAAATACTACATAGCTAGGGAGTGGGAGAGGTAGACGGTATTCGGTAGGAAGGGGTAAAATCCTTTGATCTATTGAGGACCACCTATGGCGAAGGCAGTCTACCAGAACACGTTCGACGGTGAGGGATGAAAGCTGGGGGAGCAAACCGG
+
;.;<?@ABB?B@A=ACC>CCCC@BBABB@DC?CD>C?BBB<@@BCC6;:@@@?B@AA@@@==3:9@?6AA>A?BB=BB?BBA8;;@@A>ABC=BBB6A;;<5<ACC7CCBBABCDAA@AAA@6AA;;;0;BAA?B@@@BB=B;:6;A>AAB@B@BFE;BBBB9AC?BB=B@@@99:;99:3:A<AA?BA@A9?9:39?BABBBBAA>AAB?BBBBC>AA@AA;@@888)8<@@A7?888===/==::;0:8=7
@N9IO0:01087:06023
TACAGAGGGTGCGAGCGTTGTCCGGAATTACTGGGCGTAAAGGGCGCGTAGGCGGCCGGATAAGTCGGGGGTGAAATTCAGCGGCTCAACCGCTGGACTGCCTTCGAGACTGTCAGGCTTGAGCACGGTAGAGGCTGGTGGAATTCCCGGTGTAGCGGTGGAATGCGTAGAGATCGGGAAGAACATCGGTGGCGAAGGCGGCCAGCTGGGCCGTTGCTGACGCTGAGGCGCGACAGCGTGGGGAGCAAACAGG
+
BAB@?>@@:;;9A@@:::<@@A>B?C@B@CCBBC>@@@@@9@A;@A:::A@=AB?CAG@?@A@BBCCCCC2AAEF>E==;>00+0>=C?C?@BCC@AA;;;?B@C@@@BB@@@BBB>@A?B@AACCC@FAA@B@CDE@BB@C@C@CC>B@CCBBCCC=@@=@<@BAAAAAA@;;;BB=B@BC?<;;;;5;@<@CD@CA;<;<@DBCBBD<@=@A>@@@@@::9998749?@??777==7;;;0;<<=?8>>><
@N9IO0:01088:06052
TACGGAGGGAGCTAGCGTTGTTCGGAATTACTGGGCGTAAAGCGCACGTAGGCGGCTATTCAAGTCAGGGGTGAAAGCCCGGGGCTCAACCCCGGAACTGCCTTTGAAACTAGATAGCTAGAATCTTGGAGAGGTCAGTGGAATTCCGAGTGTAGAGGTGAAATTCGTAGATATTCGGAAGAACACCAGTGGCGAAGGCGACTGACTGGACAAGTATTGACGCTGAGGTGCGAAAGCGTGGGGAGCAAACAGG
+
BBBD?@@C>:;;CBBBCC@BB@BC@D?A?BCCCC>@@@BB8;;AAB;;;BB?@@>@CCC@CC@CCB@@@@3???@<ADD=CBB8@@9:8:CE:D@D@EA@@>@@;@AA=AAA@@@@:;:BAA?ABA?C>AB@@=@BBBBFFFFJAG?C@C;;;BA@@<@@@A;A@BCBBAABBB?BB?B?BC@BBB?BBBC?BCC?B?BBBBB@@ABC@BBB?CCCCACBBBBBBBB@BAB:::6;BBBBMI<BBBIJ>AADA
@N9IO0:01098:06036
TACGGAGGGTGCGAGCGTTGTTCGGAATCATTGGGCGTAAAGCGCGTGTAGGCGGCTTGGTAAGTCGGGTGTGAAATCCCGGGGCCCAACCCCGGAACTGCATTCGAAACTGCCTCGCTAGAGTCCCGGAGAGGAAGGCGGAATTCCCGGTGTAGAGGTGAAATTCGTAGATATCGGGAGGAACACCAGCGGCGAAGGCGGCCTTCTGGACGGTGACTGACGCTGAGACGCGAAAGCGTGGGGAGCAAACA
+
99CC@BBG<;;;;;;;<;=CC@BC@B9;;AA=@B;A?=<>*8:@::;CBBC?BA>@@=?>AA=BABCD<BBBBAD;;;;/;?A0>B7B5?;;0;9=7;;<<<948877/5---(-88:455;:::=7=8;;;;7:4:633.46=6?=4;7::8:;>B<?ABB<B?BAB@@@??BABA<AA?D?DCC@DBCE?A@AACA::9:=@:@A@=@BB>ABB?????????@?????@AC687BBBFC9@@CBB9A9
@N9IO0:01098:06056
TACGAAGGTGGCAAGCGTTGTTCGGATTTACTGGGCGTACAGGGAGCGTAGGCGGTTGGATAAGCCCTCCGTGAAATCTCCAGGCTTAACCTGGAAAGTGCAGAGGGGACTGTTCAGCTAGAGGATGGGAGAGGAGCGCGGAATTCCCGGTGTAGCGGTGAAATGCGTAGAGATCGGGAGGAAGGCCGGTGGCGAAGGCGGCGCTCTGGAACATTTCTGACGCTGAGGCTCGAAAGCGTGGGGAGCAAAC
+
AA?::2:5;A>BD@CCDCAGC@CD?BAC<BBBCC<A?99:999,:?AAABB@BE?C<@<AAB:AAC>CC@BBAAB:B@9:60<9@@-0-07@>:?@+05?;AAA?=?+884335333:;=;;;:=>CC>CCCD?BB;;;B?C?B@BD>C=@@;;;CC?A@AF?D@@@BA@@AA@@@C=CB@D@C@C@C?AA?AAA>A?::6:AA::8?9;6??>A8?878<;;;773,333<==3=8888;;0;<:::3:
@N9IO0:01100:06024
TACGGAGGGTGCAAACGTTGCTCGGAATCATTGGGCGTAAAGCGCGTGTAGGCGGTCTGTTAAGTCGGCTGTGAAAGCCCAGGGCTTAACCCTGGAAGTGCGGTTGATACTGGCAGACTCGAGTACGGGAGAGGGTAGCGGAATTCCCGGTGTAGAGGTGAAATTCGTAGATATCGGGAGGAACACCAGTGGCGAAGGCGCTACCTGGACCGATACTGACGCTGAGACGCGAAAGCGTGGGTAGCAAACAGG
+
BCCC@BBB=@@?BB=BBBACCBBB?B?BBBBBCE@???CC9?:::A@A@@@=@B?BBB@A<@<@BBB=CCCCBBC<BAA;BBA<BC>@?@C?CC@D@BBBA@<@=?@AA@AC?:9:A???ABBBBBBB=BAA@@599BBB?B>@=@A7?9??<@?@@=@CEE>C@:::@AAA@@@@@8;;5;5<@C<@@@<8<00*0:=>>BBB>;;5;B>A@AA;;;BABBBABA@@@A@BB6;;A;;;0;@>==?4:9?:
@N9IO0:01101:06038
TACGTAGGTGGCAAGCGTTGTCCGGATTTACTGGGCGTAAAGGGCTTGTAGGCGGTTCGTTAAGTCCGGTGTGAAATCTCCCGGCTCAACTGGGAGCGGCCATCGGATACTGGCGAGCTAGAGGTGGGCAGAGGAAGGCGGAATTCCCGGTGTAGCGGTGAAATGCGTAGATATCGGGAGGAACACCAGTGGCGAAGGCGGCCTTCTGGGCCTACCCTGACGCTGAGGAGCGAAAGCGTGGGGAGCAAACCGG
+
@>@@;;:.55.599669C>BBB=A=;;;.;;9BB5@>>=@5==8>B8@:;;8::;?>ACC@C?;;<@EABBBCCC8;;@BC=C@BAAA>ACC@8AA?@?B@BBCC@AAA@;:4;C:;;;@@@A=@?A;;::9:7;7=4667;:D<??7C:BB@??AA@CCBF<::;AAAAAA@??@A;@B=B?@@@?BAAB@CCCACACCAC@C;B;;;7<@CCCC>AACBCBB;;;5;;;;A@8@@@====+=>?@@:A;>:
@N9IO0:01104:06043
AACGTAGGACACGAGCGTTATCCGGAGTTACTGGGCGTAAAGGGCAGGTAGGCGGACAGGCAAGTTGGGTGTGAAATCTCCCTGGCTTAACCGGGAGGGTGCACTCGAAACTGTCTGACTGGAGGGCGGCAGAGGAGCGTGGAATTCCGGGTGGAGTGGTGAAATGCGTAGAGATCCGGAGGAACACCAGAGGCGAAAGCGGGGCTCTGGGCCGCACCTGACGCTGAACTGCGAAAGCCAGGGTAGCGAACGGG
+
:-;AACD<000///76887;>@=@=AAA<??AAA<AAACD<@@<?=>:>>>?=?9?>>?>AB?BC?BB>CBBCDD?BCCDC>BB>AA;>2929:/:?<09:;==@?>@@;@@@ABB;;;CD?@@@;@A;;;;BB@ABAECD?B:;:;?CC=DC=@@BB?ABBB6:9?@??AA??><>A=A@?C?:::=A@9:49@@@<BACFE;???CCE=A==88818::<<=>9808==@???1689>==5===@@A<ADD9
@N9IO0:01108:06020
TACGGAGGGTGCAAGCATTGATCGGAATTACTGGGCGTAAAGGGCGCGTAGGCGGTCTTAAAAAGTCGGATGTGAAATTCCGGGGCTCAACCCCGGAGCTGCATTTGAAACTCTAAGACTAGAGTGCATTTAGAGAAAACGGAATTCCACGTGTAGCGGTGAAAATGCGTAGATATGTGGAAGACACCGGTGGTGAAGACGGTTTTCCGGGATGACACTGACGCTGAGGCGCGAAAGCTAGGGGAGCAAACAGG
+
@@;;5:A?9:;;A;?AAA;A@@;;8;>B?BBBCC<@@@CC0;;0;@=?@?C=BA@;<;5;;;;);@?=:@:::@CC>C?B?@??6>===9:??6=:>>=BB@BBD=BBC>@AA??:?:::@@@===//-2,2-/.888.8805050506555699966-58888(88<96879866==<7<1///7738/594;;;178;<5<AA2>:><5>=552;;766>9;9=9937<:777.79<9???2<>>AA8==<8
@N9IO0:01109:06041
AACGTAGGTACCGAGCGTTATCCGGATTCACTGGGCGTAAAGCGCGTGCAGGTGGTAGGGTAAGTCGGGCATGAAAACTCTTGGCTCAACTGAGAGACGCTGTCCGATACTGCCAAACTTGAGGGTGTAAGAGGGAGGTGGAATTCCGCATGTAGTGGTGAAATGCGTAGATATGCGGAGGAACACCAGTGGCGAAGGCGGCCTCCTGGTACACTCCTGACACTCAGACGCGAAAGCTAGGGGAGCGAACGGG
+
:*;@@@A=BCC7;;::@B?CCD@D@CC?AAACCF>@@@CC?JD@@@B@@;;4;@<BBBB=AA=@=>>>8>@@@A@A4A?@A<A>BBBG@CABBBAAAFGBBBBB?BBBBA@@@?BB<BB>BBBC:AABB@BBBB=>>9>A8?9?=A<AABBBC@@@A<AAAA9;;;;;>==<;99994994949999>>??9>>A<A=AA:>;>A;>>;??>>>>>:>>>>>=@=888999@@A9?<;6666(7:9=>;??B7
@N9IO0:01070:06072
TACGGAGGGTGCAAGCGTTGTTCGGAATCATTGGGCGTAAAGGGGAGCGCAGGTGGGTTGGAAAGGTCGGATGTGAAAGCCCTCGGCTCACCCGAGGAAGTGCATTCGAAACTCCCAACCTTGAGTACTGGAGAGGGTAGCGGAATTCCCGGTGTAGAGGTGAAATTCGTAGATATCGGGAGGAACACCAGTGGCGAAGGCGCTACCTGGACAGATACTGACACTGAGGCTCGAAAGCGTGGGTAGCAAACAGG
+
BA@B5;;;,45<<4565:79999=.717:9829;088777*333&39:8844.4//(/4:4::)/)/5505-//:::1533(3:;6::4448089:6;745448:39444(49<<4>8<8<045995557)/////)/9<<=9<49.95,5.599A>::299==5=;>=AA<;;BBABD=AA=A?@@@?CCCF?D@@==:::9=89/7><>7777;7;78:>>?@BBC>>>899A8;00000*0@@@AC<>>==
@N9IO0:01084:06101
TACAGAGGGTGCAAGCGTTGTTCGGAATCATTGGGCGTAAAGGGCGTGTAGGCGGTTTGTTAAGTCATGTGTGAAATCCCTCGGCTCAACCGGGGAACGACGCATGAAACTGGCAAGCTAGAGTACCAAAGAGGGGGGTGGAATTCCCGGTGTAGCGGTGAAATGCGTAGATATCGGGAGGAACACCTGTGGCGAAGGCGGCCCCCTGGTTGGATACTGACGCTGAGACGCGAGAGCGTGGGGAGCAAACA
+
BBB@@?AA<BB??:?>8849B?BC@C?CBBB@BC>BBBBC>BB=BA@@@@?:9939@9@@?B?BCBBBCCAA@@@<ACG=D;:8;ABB=B?BBB<B@BB?CBCCCCCJ?CCDACC@B@??@@@@@A>BB=BBCCCCC)CB?C?C@CC=C?BBB:;;DAAAAF>BBBCBABBC@A@AB=@@@CAAAA@CCFD@CBB?CAFE?BBBB0B@5<7<9@@A?::=:::<555555<>A999CCDDDD8AABB?977
@N9IO0:01086:06085
TACAGAGGTGGCAAGCGTTGTTCGGAATTACTGGGCGTAAAGGGCGCGTAGGCGCCCGATAAGTCCCGCGTGAAAGCCCCCGGCTCAACTGGGGAACTGCGCGGGAAACTATCAGGCTTGAGTTCGGGAGAGGGAAGCGGAATTCCGGGTGTAGCGGTGAAATGCGTAGATATCCGGAGGAACACCGGTGGCGAAGGCGGCTTCCTGGACCGACACTGACGCTGAGGCGCGAAAGCTAGGGGAGCAAACAGG
+
BBBA@9969A=??9?>>><@B@CC@B@B?BBBCD>@@ACC<BB<@@@ABBA=>>?@;@AAA?BABB<ABB;;;C;;;;<;*;50000,0////&/39;==:99546C5CCCBBBBACB>AB@@=ABD>EBCCH>C@CCC?B=A=A@CC>CCDCBBC@CBBB<BCBAAABBBBBB@B@BB=@>@@@?B?<;8;BC?B?BB?AB=@;AB7;;ACCAAABAA@CAAA;;6;CBAAB:;;BFDED;@ACBB=BBB?
@N9IO0:01088:06063
TACGAAGGGGGCGAGCGTTGTTCGGAATTACTGGGCGTAAAGGGCGCGTAGGCGGTTTGGCGAGTCAGGCGTGAAATTCCCGGGCTTAACCTGGGGGCTGCGCTTGATACTGCCGGGCTTGAATTCGGGAGAGGATGGCGGAATTCCCAGTGTAGAGGTGAAATTCGTAGATATTGGGAAGAACACCGGTGGCGAAGGCGGCCATCTGGCCCGGGATTGACGCTGAGGCGCGAAAGCGTGGGGAGCAAACAGG
+
AAAA?;?A@A,@A@@@AC@BC@BIAK@C?AACCL?BBBBD>DD>CCCCB@@?AB<@@;A?BC???@AA>?@?BBC<A>@D<BB>CDAC@C@CCEHE5CBCCBBB?;;;CAAACACC>BB5<;5;5;;;0;;;A>BBC?BC@C@C@CC>BA;;;BBA@?CCBE>C@CBBBA????9?A3938?6:9:)/)/<6<>A:=:992929:;99.9<,9:,9<8=:@>?>>==:=:99::.9=B9:::-::>AA;ABB@
@N9IO0:01096:06104
TACAGAGGTTGCAAGCGTTGTTCGGATTTATTGGGCGTAAAGGGTTCGTAGGCGTCTGAAAAGTCAGATGTGAAATACTACAGCTTAACTGTAGAACTGCATTCGAAACTTTCAGACTAGAGTGTGGGAGGGGTGAAGGGAATTCCCGGTGTAAGGGTGAAATCTGCAGAGATCGGGAGGAACACCAGTCGCGAAGGCGCTTCACTGGCCCATTACTGACGCTCAGGGACGAAAGCTAGGGTAGCAAACGGG
+
ACA@@>@;@;><=8=99;5;;4:?:8>?:@?9>>7>?><=6==6=;@AABB@;:;BDCCCB6;;AABBABABBB=BCABB@@@BC?B@CABBCBB>BBCBAB?@AAF?DDK?DBBBCBBCBBAAAAA;BCBC:BBCADC?C@FAEE=A=@BBA?BC>@@?D>:99CCBBBCBBBCJ?DG@FAIIE@BBBBAB@C?B>BA@@;?BA;;4;:0:?=A;;:?@@@ABAAD>@@@@G>CAA@BB8AA<;;A6::B;
@N9IO0:01113:06075
TACGAAGGGGGCTAGCGTTGCTCGGAATTACTGGGCGTAAAGGGCGCGTAGGCGGATAGTTTAGTCAGAGGTGAAAGCCCAGGGCTCAACCTTGGAACTGCCTTTGATACTGGCTATCTTGAGTACGGGAGAGGTGAGTGGAACTCCGAGTGTAGAGGTGAAATTCGTAGATATTCGGAAGAACACCAGTGGCGAAGGCGACTCACTGGCCCGTTACTGACGCTGAGGCGGCGAAAAGCGTGGG
+
BBCBB?BCDB1CB999@@=@@ABB>B>B@CDBBB=AB@??:@D;?@?;;;><@C=BBBCCD?BB@@@@==8997=1;;;5999(4:9:8>=?>@=@:?>>>188.99=??BB?BB@?@?5::AAA@AA;ABAA>A::999394::?<?@AABBBBCC??>BC>C?BB@?@BBA@9>=*0*/<9<<?6@>992766-515552799;7727:38:589///7;78777322,26666)222.577
@N9IO0:01069:06151
GACGGAAGGTGCAAGCGTTGCTCGGAATCACTGGGCGTAAAGGGTGCGTAGGCGGCTTCTTAAGTCCGGTGTGAAAGCCCAGGGCTCAGCTCTGGAAGTGCACTAGAAACTGGGAAGCTTGAGTACCGGAGGGGAGAGTGGAATTCCTGGTGTAGCGGTGAAATGCGTAGATATCAGGAGGAATACCGGTGGCGAAAGCGACTCTCTGGACGGTTACTGACGCTGAGGCACGAAAGCGTGGGGAGCAAACAGG
+
BBAA>@4:5;@>B?BBBB@BBBBB?B<AACCCCD=?@@AA;AB=BB@@@AC?CC?CE@BA?B?BBC>A=?B@777/:8?9@AC>DCCAAACCCC@C@B??>?AA@@BA6=?@=.7.3;=6<888BB7B8BBBB:@@>>==8=5;4:8==8;:78:>?<A==>8=AAA@@@AAA>>?>5@><A<>>>=A=AA<@=@@:@BA?;;>>???8>?E?B<>>AA>>>;<:::19<;9::/:::;?AA6@@ADD:?>><
@N9IO0:01076:06144
TACGAAGGGGGCTAGCGTTGTTCGGAATTACTGGGCGTAAAGGGCGTGTAGGCGGCCCGTTAAGACAGGTGTGAAATTCCTGGGCTCAACCCAGGACGTGCGCCTGTGACTGGCGGGCTTGAGTCCGGGAGAGGATGGTGGAACTCCCAGTGTAGAGGTGAAATTCGTAGATATTGGGAAGAACACCCGTGGCGAAGGCGGCCATCTGGACCGGTACTGACGCTAAGGCGCGACAGCGTGGGGAGCAAACAGG
+
@AA;:4;@AA2ADDEBBB@BC@BB?B?B>AB?@@=@BBCF>DD>CCE::;@=>>;@B;BC?B@BCCCD@CCBBBB>B?B?ABB=@AAB?CD>BB?B:8:99<?:>>>::9992999,9;5:@@;;5;:.9@@B;A@C?CCAC@CA@@;@AB;;;BBB?AABD<A?ACEAAABAA>AE=B?AA=AAAA=BCD?B??;?:??=A?BBBCC9::?B?BBAA9::AABA@B@BB>????@C==>DE6>>===48888
@N9IO0:01089:06129
TACGAAGGGGGCTAGCGTTGTTCGGAATTACTGGGCGTAAAGGGCGCGCAGGCGGCTTTGTAAGTTGGGCGTGAAAGGCCTGGGCTTAACCCGGGAATGGCGCTTGAGACTGCAAGGCTCGAGGTACGGAGAGATGTGATCCAGTGTAGAGGTGAAATTCGTAGATATTGGGAAGAACACCGGTGGCGAAGGCGGCCATCTGGACCGTAACTGACGCTGAGGCGCGAAAAGCGTGGGGAGCAAAC
+
BA@@>4:;:;*:>@BABB@;;7;C@B?B?BBBBC=AAACC>AA<ACAA000,00+0@@9BBE?CCADC?CAAABA<A?B>ABB:;;AF@BB=BK?KACA=;000)///:8445/395-,,,*5(*,-,(--,-,,,,,-//)/-,,*,,,,(,*,2(-(---8--///)-6/2,*,(,,,(,(,,(-9:5:7::.4.44:::054.544.5:98:<545:<79994444&4:;9999+45//;1;
@N9IO0:01091:06131
TACGTAGGTGGCAAGCGTTATCCGGAATTATTGGGCGTAAAGCGCGCGCAGGTGGTTTCTTAAGTCTGATGTGAAAGCCCACGGCTCAACCGTGGAGGGTCATTGGAAACTGGGAGACTTGAGTGCAGAAGAGGAAAGTGGAATTCCATGTGTAGCGGTGAAATGCGTAGAGATATGGAGGAACACCAGTGGCGAAGGCGACTTTCTGGTCTGTAACTGACACTGAGGCGCGAAAGCGTGGGGAGCAAACAGG
+
BBBB@:969@;@B@CCDDBCCD>B>@;@=BB?BIG==;@@,0000><?@A@??@>@E>CC@C@BBCCCBBCBBCC>AAH>DCB@BBCD@I?BBDADDE>CCCC@B@BF?FDCD>CCBBB;CCCA@@@AA>BBB?BG>AAA?C>A=@=@@@@@ABB@@<@AAA=???BBBBBBBBBBA==>4859AA@ECBA>@9>9;7?;;;?A9@@@<>>>B?A<>>678==A@@@=@A?;9<6<9<<AAA3>?@AA7;;;9
@N9IO0:01091:06136
TACGGAGGGGGCTAGCGTTGTTCGGAATTACTGGGCGTAAAGCGCACGTAGGCGGCTTTGTAAGTTAGAGGTGAAAGCCCGGGGCTCAACCCCGGAATTGCCTTTAAGACTGCATCGCTTGAACGTCGGAGAGGTGAGTGGAATTCCGAGTGTAGAGGTGAAATTCGTAGATATTCGGAAGAACACCAGTGGCGAAGGCGGCTCACTGGACGACTGTTGACGCTGAGGTGCGAAAGCGTGGGGAGCAAACAGG
+
BBBC?BCCCC5BBCBBBB?AB@CD@C@C?C??>@:@BBCE>DCCCC:;:CDACC?CCD?CDF@CB@BBBB?A@CD=A@E>BBC;BBAD@CCC9A?A@B@CC?CC<C?AA???ABEBCBB7;;?;;;CC?@A@B>A@@BAB?B@D@C@CCCAAAAAAA?BBBC>B=@@A@???AA>BB?B@BB>???<??CD?B??:??8818>???BB=B:;;AA==9=?>>>;;;@=>>>?BB:?ABBBBA299989+9>><
@N9IO0:01099:06121
GACAGAGGGGGCAAGCGTTGCTCGGAATTACTGGGCGTAAAGGGCGCGTAGGCGGGATGGCAAGTCGGTCGTGAAATCCCTCGGCTCAACCGAGGAACGTCGATCGATACTGCTGTTCTTGAGGATTGCAGAGGAGACTGGAATTCCCGGTGTAGCGGTGAAATGTGTAGAGATCGGGAGGAACACCGGTGGCGAAGGCGGGTCTCTGGGCAATTCCTGACGCTGAGGCGCGAAAGCGTGGGGAGCAAACGG
+
AABCCCCCCC5BC?BBAC@DA@@C@C@D?B@CCE>BAABC=BE=BAABABB@CBA:@??;>?=@@CC?BBCAABD>BBB<BAC@BB@B@C?BB@@B?B@A@AABCB@ABA998BBB@CB>@@@=B@?BB@>>=<?@ABBB?B?B?BB=B?AAABBBB>BBBD>CBBB888BBBBBBB:=?8<8<<<9@=?><>BB?B?CCC<C<>99<=5>A;@;><><><>????@<?@A<<<5<9;:?DH5>>ADD:=;9
@N9IO0:01108:06150
TACGAAGGGGGCTAGCGTTGTTCGGAATTACTGGGCGTAAAGGGCGCGCAGGCGGCTTTGTAAGTTGGGCGTGAAAGGCCTGGGCTTAACCCGGGAATGGCGCTTGAGACTGCAAGGCTCGAGTACGGGAGAGGATGGTGGAATTCCCAGTGTAGAGGTGAAATTCGTAGATATTGGGAAGAACACCGGTGGCGAAGGCGGCCATCTGGACCGTAACTGACGCTGAGGCGCGAAAGCGTGGGGAGCAAAC
+
BBCBA<ACBB1CC@@@CC?BB@CC@C@D?BBCDD>AA@BG>GG>BB@@@BB@CC@CCC>BBC@CCACC?CCBBBC>C>B@BEF>CC@C@CD:;;6;<AB>AA@@>@@@ACBBBC@C@CAAABAAABBC;@@@?6:;A=BB@B>B@BB=BC@:::@??;@AAA<B?AAACBBBBB@CB;@;9;5;;;5<=<;5;;;5;=@?;@6;:AAA?BA=AAC>AA@@BB@@;;;5;@A@@@;AAAABBB9@@>@B5B
@N9IO0:01077:06179
TACGTAGGGTGCGAGCGTTGTCCGGAATTATTGGGCGTAAAGAGCTCGTAGGCGGTTTGTCACGTCGGGAGTGAAAACTCGGGGCTTAACTCCGAGCTTGCTTCCGATACGGGCAGGCTAGAGGCATGCAGGGGAGAACGGAATTCCTGGTGTAGCGGTGAAATGCGCAGATATCAGGAGGAACACCGGTGGCGAAGGCGGTTCTCTGGGCATGTCCTGACGCTGAGGAGCGAAAGTGTGGGGAGCGAACAGG
+
CCCCCCCC>@@@C@BAAA?BGDAEBD?B>BB=BB9?<000+00//9;CB@@?@C>AB=BBBBBBCBCD;@@A;;;;.;@BBBB9AA>B=BBC@CA@AB@BCC@C?AACCBCC>BBB@DBCC@@>@D@@@DDEF8@@A?::6:=>;>;:95:??BBBB?BBBC>9::A@@:99????A<?@=@=@@@?C>A@<@A?4948A4949=@9;;6;@AABB?BAAA;;;;;A>@@@BBC?BBCDEKI=ABCCC<??>9
@N9IO0:01090:06202
TACGGAGGGGGCTAGCGTTGTTCGGAATTACTGGGCGTAAAGCGCACGTAGGCGGCTTTGTAAGTTAGAGGTGAAAGCCCAGGGCTCAACCCTGGAATTGCCTTTAAGACTGCATCGCTTGAACATCGGAGAGGTAAGTGGAATTCCGAGTGTAGAGGTGAAATTCGTAGATATTCGGAAGAACACCAGTGGCGAAGGCGACTTACTGGACGATTGTTGACGCTGAGGTGCGAAAGCGTGGGGAGCAAACAGG
+
@@BC@CCDDD3CC@@@CC?BB@CD@C?B<??@@@:BBBCE=EBB@B:::@@;@@;ABC=CCCACC@BBBC@CCCC=BBC=?>?:??@AADD>CC?B?C?BA=??<??DB??@?FCCCCD?BA@AAABB;>?995:B<@@B?B?A>A?CAA???B@AA<>?@C<A>AAAAAAAAA<>>@C@BB>BBC@BB??8<;;395:>AAA9=?AA<@@>>>=@@;@@B9:9BBB?BBBB>D7<=>>?@A8BBBBD>=::=
@N9IO0:01093:06202
TACGTAGGGTGCGGGCGTTAATCGGAATTACTGGGCGTAAAGCGTGCGCAGGCGGCTCCTTAAGTCAGATGTGAAATCCCCGGGCTTAACCTGGGAACTGCGTTTGAAACTGAGGGGCTTGAGTGTGGAAGAGGGGGGTGGAAGTTCCAGGTGTAGCAGTGAAATGCGTAGAGATCTGGAGGAACACCGATGGCGAAGGCAGCCCCCTGGGCTAACACTGACGCTCATGCACGAAAGCGTGGGGAGCAAACAGG
+
BBBGBBBC=@@?BB:@:;6<?BB@:B+0*00<<<3@>ABB=BCCBCACBAA99:2;BB?B?C?AACEGE?@?BC>2;954&4;3@?9B8D8?>>7?<@@C9:9D<??E>BBB=<;;1:>59:;A:?;6@6AB@@@@@(@@<?0//5=5:71:A:A<8275A;;362299=<=<7//.949<<A8BBB@CCCC<CCE@C@BCCCCCC1@@@;@BB?@A@CA;554494;A@AABBC>B@??@@@2>??;:3?:@?
@N9IO0:01102:06207
TACGGAGGGGGCGAGCGTTGTTCGGAATCATTGGGCGTAAAGGGCGCGTAGGCGGTCGGGCAAGTCGGTTGTGAAATCCCCTGGCTTAACCAGGGAAGTGCTGCCGAAACTGCCTGACTAGAGGCCGGGAGAGGAGAGTGGAATTCCCAGTGTAGCGGTGAAATGCGTAGATATTGGGAGGAACACCGGTGGCGAAGGCGGCTCTCTGGACCGGTTCTGACGCTGAGGCGCGAAAAGCTAGGGGAGCAAACA
+
;;;B>@A@A@0@ABBACC@BB@CC@B<@@AA=@D>CA??@9?A=@A;;;AA@CD????C;@@9??@@=A>AABAC;::;:5;A@BC?B?B:;;E?C>CBCDBBC@CBC<A;;;<BBBBBBCCIBIACC>CCCB9;;C@@A@C:;:;C>CBBBBA@AB@FCDC>BBA@@@@@@@A?AA<BB=B?@@@=A=;;6;@B?B?CF@BBBCCBD?B@?A@C>AABABB@@@@@<@@;;;;;&:=9:>D@;<9;5:1:5
@N9IO0:01103:06171
TACGTAGGTGTCAAGCGTTGTCCGGATTTATTGGGCGTAAAGCGCCCGCAGGCGGCTTGCCAAGTTCGATGTGAAATCTCCCGGCTCAACTGGGAGGGTGCATCGAAAACTGGCAGGCTTGAGGCAGGGGAGAGGGATGTGGAATGTCAGGTGTAGTGGTGAAATGCGTAGATATCTGACGGAACACCAGTGGCGAAGGCGGCATCCTGGCCCTGTCCTGACGCTCAGGGGCGAAAGCGTGGGGAGCAAACCGG
+
ABA@@AB@@;;;B?CABA?BBC?B=ACC<BB@DE>;;;DG;;;EHI>EDCA<AA9A?5;;5;=BB?CDCCCCAAC<;;=CJ?J?BBCB?BAA@;@@@9@AACBA@@DD;BBB=A@A>AB?BCB<?;;;;.;@?@B<CBBCD@GACCCBCCBCDDCBBC@BBCH?CCBCBAAAABBA@@@AA=@=@@A=B@;;5;AA5;6;B?BB;<5;;5;A;@A@A?BBAA@AAABBCC3@;;;0:>@@@@@9;@<>>4=266
@N9IO0:01113:06205
TACGAAGGACCCGAGCGTTATCCGGATTTATTGGGTTTAAAGGGTGCGTAGGCGTCCTGGAAAGTTACGGTTGAAATCTCCTTGCTCAACAAGGAAACTGGCCGTAAAACTATCAGGATTGAGTACATTTGAAGCGGGCGGAATGTGTCATGTAGCGGTGAAATGCTTAGATATGACACAGAACACCAATTGCGAAGGCAGCTCGCTAAACTGTAACTGACGCTGAGGCACGAAAGCGTGGGGATCAAACAGG
+
@@A;;7;<@@D;@@C;;;@CBBACABBD>CCACB=BC;??9?A999:A@AB@;::@?BA?CC::;=A@A=@>@@@;@ABB?B>@@BBB@BC@D@DG>CAA=@7;;ABA7B;;;BDD@CC;;;BBCABBB;@@=A;;;0<A=C=<;;AADC@@@BBBB>BAAA;@BCC@BBCBB@@ACCGA@@@CBB?A6;8;@@@5;7;??@B;;;:;;0;@@AA@DBBBAA@@?;;5;A>;;;0:@@ABCC;?@?AA<@AA?
@N9IO0:01091:06232
TACGAAGGGGGCTAGCGTTGCTCGGAATTACTGGGCGTAAAGGGCGCGTAGGCGGACATTTAAGTCAGAGGTGAAAGCCCAGGGCTCAACCTTGGAATTGCCTTTGATACTGGATGTCTTGAGTTCGGGAGAGGTGAGTGGAATGCCGAGTGTAGAGGTGAAATTCGTAGATATTCGGCGGAACACCAGTGGCGAAGGCGACTCACTGGCCCGATACTGACGCTGAGGCGCG
+
@@AA@5;;;;*;@AB??@@DAAAB=B>B?BACGJICCCCD>DF>@@@BBBD@FC@CCBBB<B?BBB@@>=4;;;;,9?B8>>>8:9995:.4.48<3<<==5::(9>BCB;;6;?A9::?BAAC6;:@9@@?@?D??@AA=A@B;;59<@?@::9@@9@@AB9@;??==>==0-(-80--(-086859::@>ABB?B?BBCBBBBBAA399+9==>@@@@@@@A?;;8=<;7
@N9IO0:01092:06246
TACGAAGGGGGGCTAGCGTTGTTCGGAATTACTGGGCGTAAAGCGAACGTAGGCGGTGTTCCATGTCAGAGGTGAAAGCCTGGGGCTCAACTCCAGAATTGCCTTTGAAACGGGGACGCTTGAGTCCGAGAGAGGGTGGCGGAATTCCTAGTGTAGAGGTGAAATTCGTAGATATTAGGAAGAACACCAGTGGCGAAGGCGGCCACCTGGCTCGGTACTGACGCTCAGGTTCGAAAGCGTGGGGAGCAAACAGG
+
BAA;:4;;;;;$;?@@ACB=BB=::5;;@<@@@CC=;;;AC9AA<;5;AA@@;00+0>>;AACBADB@@@@=B@@@<@B<ABCC9CCCC@CCC?CEC@C8;:=@A8ABC>CDGG;DABAC?AAAAC=AABBBCBB=@@;>A4;5;>A?BCCBFFCB@@<;;;A<A?BBDA@@@@B?@@>@@BB?AAA?B???>ABB@C?AA>A??@;??9?@@A?BAAABCBCCBCBB?A=AAAA<BDBBBMI;AAADE=BBC@
@N9IO0:01094:06223
GACGTAGGTGGCGAACGTTATCCGGAATCATTGGGCGTAAAGGGTGCGTAGGCGGCAGGATAAGTTATTGGTGGGAAATCGAGGCTCAACCTCGCGGAAACTGATAATACTGTCTGGCTTGAGTGCAGGAGAGGTTAACGGAATTCTTTGTGGAGGGTAAAATCAAAGATATAAAGGAGAACATCAATAACGGCGAAGGCAGTTAACTATTCTGTTACTGACGTTGAGGCACGAAAAGCGTGGGGAGCAAAACG
+
;A?@@;;7;B=AB@=9;;=A@@:C<C@DCBB9@<288333(33(3:45:BC?@A>ACD?BCC@CC<:99A8:?;4;=4=>6669666=8<7;;>6619=8;?AAAB?;;;A;;;;;5;;?BBBBB;;;=A;;9294=.966;6;.555)555.///)/999+///<3///=??@7>:>>>@CC999::;49?:9557;7;:::0505@@B=A?BC?BBCC@AAB>B;<4::9:999&9999555&4;9999+55
@N9IO0:01096:06255
TACGGAGGGGGCTAGCGTTGTTCGGAATTACTGGGCGTAAAGCGCACGTAGGCGGGCATTTAAGTCGGGGGTGAAATCCCGGGGCTCAACCCCGGAACTGCCTTCGATACTGGGTGCCTGGAGGATGGGAGAGGCGAGTGGAATTCCGAGTGTAGAGGTGAAATTCGTAGATATTCGGAGGAACACCAGTGGCGAAGGCGGCTCGCTGGCCCATTTCTGACGCTGAGGTGCGAAAAGCGTGGGGAGCAAACAGG
+
BA@@;AA@@A0AAAAABB@BE?BB@D6;5;@;;;0;:;:A:@@BBC;;;;;5;A@8@BBD>GAFCDDDHI5=;;C<BAD0;;;*;BBC>CCC9B>A4;:;;5;4>?@ABBBCD<CDE@<<7:;;@??@;@:99?B@@?>>9=:=8<679388:8899043;;(3.3399889882782885:7;;<5443;6:88586;=4225=<<<299,4;;0:::>@999999:9999:9:&94:>:=?2;;;<=35668
@N9IO0:01108:06243
TACAGAGGGTGCGAGCGTTAATCGGAATTACTGGGCGTAAAGCGCGCGTAGGCGGCTTTGCAAGTCGGGTGTGAAATCCCCAGGCTTAACCTGGGAACTGCATTCGAGACTGCATTGCTAGAGTATGGGAGAGGGAAGTGGAATTTCCGGTGTAGCGGTGAAATGCGTAGATATCGGAAGGAACATCAGTGGCGAAAGCGACTTCCTGGACCAATACTGACGCTCATGTGCGAAAGCGTGGGGAGCAAACAGG
+
BBACCBCE=AABBA@??@>A>AAE@C@C?DACDC>B999A3::@@@@BBCC<<<5;;;)9948B?A?@7<<;699)5@@@+996;<8<7<4555)5495559969;;;>><<@BA=AAAABBA@@BBC=BBABC<@>@BD>B=@@;@=B?CCC;;;DBIGDD>AABC@@@BBBBBC@C=@=@?;<<BBB@A>A;;;0;A?CBB=B?BB@CCACBCCBBCAA@BBBBB@AA;<:B9@;9:@@@8@@ABB<AAA<
@N9IO0:01113:06232
TACGGAGGGAGCTAGCGTTGTTCGGAATTACTGGGCGTAAAGCGCACGTAGGCGGCTTTGTAAGTTAGAGGTGAAAGCCCGGGGCTCAACTCCGGAATTGCCTTTAAGACTGCATCGCTTGAATCCGGGAGAGGTGAGTGGAATTCCGAGTGTAGAGGTGAAATTCGTAGATATTCGGAAGAACACCAGTGGCGAAGGCGGCTCACTGGACCGGCATTGACGCTGAGGTGCGAAAGCGTGGGGAGCAAACAGG
+
BBBB?BBD=;;;CAAB@@>AD@CCAJ?C7;;;;;0;@=@@:>@BAAABADB@BB@BBC>BBB?BC@B@@@?@@@B<@@D?EHE9@?::687=6=-839<?AAEF=B?BBBAA??@>>@A>@@=BB>BB;;:;;5;@@=99198>9=9<>=989@AAA<:99B=A;@@@@?AA;;:;@;>;00,/6<6@8694998(/(/6/6;;AAAA=;;7:<==>;;;;???>?B499?BCF>DAABBBB999?:=4<9:7
@N9IO0:01064:06293
TACAGAGGGGGCAAGCGTTGTTCGGAATTACTGGGCGTAAAGGGCGCGTAGGCGCCCGCTAAGTCGAACGTGAAATCCCCAGGCTCAACCTGGGAACTGCGTCCGATACTGGCGGGCTTGAATCCGGGAGAGGGATGTGGAATTCCAGGTGTAGCGGTGAAATGCGTAGATATCTGGAGGAACACCGGTGGCGAAGGCGGCATCCTGGACCGGTATTGACGCTGAGGCGCGAAAAGCTAGGGGAGCAA
+
CC;;;@AAAA2AB>BBCG?BC@CD@A@B?BCDDE>9:;BB<BB<BB@BCBB?@:99.9::98<=<><=?@@@@B;@>@>2?@>ABBCAD@CCD?E@B???AAC?CB:;;??9;;;6;B@BB?@@ACE>CBDCC9;;AAC@CAE@C@BEACBBB@@B@BCBF?AA;;;AABDA@A@A=@B;?<:;;@E@@A>@@@?C?BB?DCCC?BB?BB@D?B@@=@A@;;<@@@=;;;;;;;&:;4//<73700/9
@N9IO0:01069:06291
TACGGAGGGGGCTAGCGTTGTTCGGAATTACTGGGCGTAAAGGGCGCGCAGGCGGCTGCCCAAGTCAGGCGTGAAAGGCCTGGGCTCAACCCGGGAATTGCGCTTGAGACTGGGCTGGCTTGAGTGCGGGAGAGGATGGTGGAATTCCCAGTGTAGAGGTGAAATTCGTAGATATTGGGAAGAACACCGGTGGCGAAGGCGGCCATCTGGACCGCAACTGACGCTGAGGCGCGAAAGCGTGGGGAGCAAACA
+
@@BB?BBCCB5CBBCBBB8;;?BC@B?B?C@@@B=@@@DD=AB9;;::A@B<AA2;9:;;0;;A@:;:497@989-81;49==,90<=;=@8@?8>;>,/07:<6==BCBDFD?EEEAFFAAAABB;;;7;AAA7;;A6;:9?9?;>@6??>=@@@@A>BCCC=CACCABAAAA@;A@,837>:>9>2:2:=;==@<@<@@?C=??BA@;?=3:9=8<<@@><9459939==999,49@@@CD8@@?=>2:9
@N9IO0:01075:06293
TACGGAGGGCGCAAGCGTTGTTCGGAATACTGGGCGTAAAGCGCGTGTAGGCGGTCTGGTAAGTCGGTTGTGAAATTCCCCGGGCTCAAACCCGGGGAACTGCATCCGAAACTTCCAGGCTAAGAGTTCGGAGAGGTAAGGCAGAAATCCCGAATAGGGGTGTAAACTCCGTATAGGATAGGACGGAATATCCGAGTGGCTCGAAGGGCGGCCTTCATGGGACGGCTCTGACTATGACTGGAGACGCGAAAAGCGTGGG
+
BBBC?BBD<BBBC;;;CCACCBAA=A<A;;;;9)5:@;<6<<@<<666<?8<<:;6662568===>9<7:7769(/)/99&//(///33(38(444&4394444443333(39495//)//-(----(-/(/677,3/3836---5(--9(--(-2222)5/...'..9(,-,,,,(,---(-..3703334,2----(-,***(**',,(,(,025555.5--(----255522253..(-2-...889;.9772222
@N9IO0:01085:06269
GACAGAGGGGGGCAAGCGTTGCTCGGAATCACTGGGCGTAAAGGGGCGCGTAGGCGGGCAGCCAAGTCGGTCGTGAAATCTCCGGGCTCAACCCGGAGGAGCGGCCGAAACTGGTTGTCTTGAGGGAGGCAGAGGAGTCTGGAATTCCCGGTGTAGCGGTGAAATGTGTAGAGAGTCGGGAGGAACACCGGTGGCGAAGGCGGGGACTCTGGGCCTACCCTGACGCTGAGGCGCGAAGGCGTGGG
+
99<44455555#5:5:555.555554;8<<<?;;:15//99.777&//8/-//)/58/8://)/39/458:::<;<>55373-33(3///599(/)//(///74:488=6::925(----(--66/-/(3333828;;<::6:7;7;=7=>BA<<=<;4;333,3889=;;:9//////(/8)4.44439.44.444.565555&4944444)4.44;;/45::///;//)/9:54.5.5:5555
@N9IO0:01064:06318
TACGAAGGGGGCTAGCGTTGTTCGGAATTACTGGGCGTAAAGCGCGCGTAGGCGGCTTTGTAAGTTAGAGGTGAAAGCCCGGAGCTCAACTCCGGAACTGCCTTTAAGACTGCATCGCTAGAACGATGGAGAGGTGAGTGGAATTCCGAGTGTAGAGGTGAAATTCGTAGATATTCGGAAGAACACCAGTGGCGAAGGCGACTCACTGGACATCTGTTGACGCTGAGGTGCGAAAGCGTGGGGAGCAAACAGG
+
@@A;:6;ABA0AABBACC?AAACB=B7;5;B@AB;ABBCF?D==;BBBBBB=;96:AA<BDD@CC@EBAA=AAAA<ACE?EDBAA@994:@??B>A=?9778@@9@9>?BBAAB><;444;A?=973;179=<4=55558393>6A658===B??BB<?<<9.7.75755;:==9=>:>:;;7;@<7:://)/77/67A=BBCBBABA=A?@?>>@@5::A@@@@??<??????9?ADAAAA499@@A9???>
@N9IO0:01065:06337
GACAGAGGGTGCAAACGTTGTTCGGAATCACTGGGCATAAAAGCGCACGTAGGCGGTCCGCTAAGTCAGGTGTGAAGCCCCGGCTCAACCGGGGAATGGCACTTGATACTGGCGGGCTCGAGGATGAGATGGGTGGGCGGAACTCCAGGTGGAGCGGTGAAATGCGTAGATATCTGGAGGAACACCGGTGGCGAAAGCGGCCCACTGGACCATCACTGACGCTGAGGTGCGAAAGCTAGGGTAGCAAACGGG
+
00>>@::;.99833(3/61//)//)/)/999;;9,4<:>@@.>?;:4444<<7;<7<<045:?8::@00)09:/4.4555&57555949.5:9&56;;7;@@A9BBCBB@A=@A@4AAAABB?BACCBB=>?8==>6?:7;8==>:>>9<<8666?<?@D@8966B;;;CAAAB;95:A<@5<;A=A<;;7;BCI>CCC=@@:@ABC=B@6;;;;;@;;;A?@@;<6;BBBCD?@>;<<<5<<<<B=7=CC>
@N9IO0:01077:06315
TACGAAGGGGGCTAGCGTTGTTCGGAATTACTGGGCGTAAAGGGCGCGCAGGCGGCTTTGTAAGTTGGGCGTGAAAGGCCTGGGCTTAACCCGGGAATGGCGCTTGAGACTGCAAGGCTCGAGTACGGGAGAGGATGGTGGAATTCCCAGTGTAGAGGTGAAATTCGTAGATATTGGGAAGAACACCGGTGGCGAAGGCGGCCATCTGGACCGTAACTGACGCTGAGGCGCGAAAGCGTGGGGAGCAAACAGG
+
@ABA?;@BBB5DCBBBCC@CC?CC@C@C?BCCCC=BBBBB=BD=@ABB:;;=;;5;CC=CCC@BB@CD>CCBBCC>C@B?BCC=BBAC@CC=BC>C@CD@BBAB???@AAAABC@C@:99A@BBBCCC=BB@@<??A;??<=9@=@@:?A?@??@??=?CDD>C?BBABBBBBC@CD<@;9929>@;@;;:5;@B>B@@@<@=@?BCC@CB8;;A=@@BBBB@@;;;5;@@@AA8;;CDDDM;;;;AA9@AA=
@N9IO0:01081:06341
TACGGAGGGTGCGAGCGTTGCTCGGAATCACTGGGCGTAAAGCGTACGCAGGCTGTTTGACAAGTCGGGTGTGAAATCCCGGGGCTCAACCCCGGAACTGCATTCGAAACTGTCTCACTTGAATACGGGAGAGGGAAGCGGAATTCCTGGTGTAGAGGTGAAATTCGTAGATATCAGGAGGAACACCAGTGGCGAAAGCGGACTTCCTGGCCCGATATTGACGCTCATGTACGAAAAGCGTGGGGAGCAAACA
+
@@DC@CCC=;;;CBBAAB>BAA@D@F:;;AACDE?;;;AA;AAAAACBBBC?ABBBB<A@BB=AB:::5;A@??E>BBC=CCC9BAAA0777.9<A?>899BA>@@==7=000>>>@@B=AA>BBBBC9BBBCC:?>@BB>B>B>B?BB?BBAA>>=<=@AA9A9===;;;===8888==;?<?@@<?>>>=A==@6=77+///(/388(85(598:95:95559:7::77;6877'7879ADD1?9:88.86
@N9IO0:01097:06344
GACGGAGGGTGCAAGCGTTGTTCGGAATACTGGCGTAAAGCGCGGGACAGGTGGTCCTTTAAGTCCTTTGTGAATCCGGGCTCGAACTCCGGATGTGCAGAGGATACTGGAGGACTGGAGACTGGTAGAGGCGAGCGGAATTCCTGGTGTAGCGGTGGAATGCGTAGATATCAGGAAGAACACCGGTGGCGAAGGCGGCTCGCTGGGCCAGTTCTGACACTCATCCGCGAAAGCGTGGGGAGCAAACAGG
+
BCCCABBB=BAAB=A@BB?BC@CD>@2::999277/00(//////(//77299477)//(/)/:;3::)///-(--(-6(,----(-77)/)/4<455====8<<559@5::?@??@?BBAAAB?BBBAA?AAA@@@>B?B?BABB@BAAABCB@CC@B?BA???BAA@A?===494:?;?@B@C@@@?@CA8<99829>==BBBB<B?A@A<>?@@@@ABBBAB>@@@@@8@???ABB6:;;BC;;;;?
@N9IO0:01103:06351
GACGGAAGGTGCAAGCGTTGCTCGGAATCACTGGGCGTAAAGGGTGCGTAGGCGGCCGTGCAAGTCTGGCGTGAAAGCCCCGGGCTCAGCCCGGGAAGTGCGCTCGAAACTGCACGGCTCGAGTGCCGGAGGGGAGAGTGGAATTCCTGGTGTAGCGGTGAAATGCGTAGATATCAGGAGGAATACCGGTGGCGAAAAGCGACTCTCTGGACGGCAACTGACGCTGAGGCACGAAAGCGTGGGGAGCAAACAGG
+
?ABB?B?B@@@AB?CAAA>BAA@@<?<@@CCCCD>CBAAA8??8@B@A@??:00-0;>>=;;9;ABBB=@?@;;;0;;;;.::-:@@@ABC;@@;@6;:AAB;=;FGJ>C;<;;;C=BBACDCCCDAE?BBBB:BBBBCB@C@C@C@BB?BABCBBB@CBCC=AA@BAAAAA@@@BB>BB?B?BCB@BACC@D;;;;6;CCAAACCCBDACGC@CC@CCAAA;;;;;;5;A@;;;0;AAADCB:BBBBB=BAA?
@N9IO0:01111:06356
TACGTAGGGTGCGAGCGTTAATCGGAATTACTGGGCGTAAAGTGTGCGCAGGTGGCCGCGCATGTCGAGTGTGAAATCCCCGGGCTTAACTTGGGAATTGCGCTCGAAACTACGTGGCTCGAGTGTGGCAGAGGAAGGTGGAATTCCACGTGTAGCGGTGAAATGCGTAGAGATGTGGAGGAACACCGATGGCGAAGGCAGCCTTCTGGGCCAACACTGACGCTCATGCACGAAAGCGTGGGGAGCAAACAGG
+
@ABBACCD>BBABB@?AA>A>ACC@C@B@BBBCG>ABBBB<B@@@B@@@@@=@@;@?BABBBCCCCD9:9A@>>@:@@??3?A9?@=@?BB@BB>B@C@B??>B@A@A<?>==@?@=@AA@>?>ABA?BB@BB?A6;67728<A<B@DC>>>BBBBB?BBBB>BBBBBBBBB>>?AA399395;AB@AABB?BBB?B?AAAA=A<@@AA:@<@>ABBBBB:;;@;;<;<@A;;;0;A@@@@?3?AABC=BBB?
@N9IO0:01083:06372
TACGAAGGGGGCTAGCGTTGTTCGGAATTACTGGGCGTAAAGGGCGTGTAGGCGGACGCGCAAGTCAGGGGTGAAATCCCGGGGCTCAACCTCGGAATGGCCTTTGAGACTGCGTATCTTGAGGACGGGAGAGGGTCGTGGAATTCCCAGTGTAGAGGTGAAATTCGTAGATATTGGGAAGAACACCGGTGGCGAAGGCGGCGACCTGGACCGTATCTGACGCTGAGGCGCGAAAAGCGTGGGGAGCAAACAGG
+
;;;@@9@BBB3CFAA@CC@BB?BC?B?B=@A@BB:@AA@@:BC=BB@BB@@<?B@BBBCDAA<@BB@@@@7@ABC=BCD4:::5;?AC@C?CCE?A>@@<?=?D>BBBB@@@@A@@:;;5;992;@=<6@ABBC>CCCBA>A7;6;B;CCCCCCCCCACBBB>B?BAAABBBCB@CC8;7;A>AAA>A=@@>B:;8;@BB?BB@@=@B>@A5;;;;;;A<=>@@@@A9::999::*:9>>>@@4>999?6>992
@N9IO0:01086:06368
TACGTAGGGTGCGAGCGTTAATCGGAATACTGGGCGTAAAGCGTGCGCAGGCGGTGATGTAAGACAGATGTGAAATCCCCGGGCTTAACCTGGGAACTGCATTTGTGACTGCATCGCTGGAGTGCGGCAGAGGGGGATGGAATTCCGCGTGTAGCAGTGAAATGCGTAGATATGCGGAGGAACACCGATGGCGAAGGCAATCCCCTGGGCCTGCACTGACGCTCATGCACGAAAGCGTGGGGAGCAAACAGG
+
CCAA@ABB<AAADIFFAA=@7;;B>B>AAB000,000@>9@@A@BAA@;;5;;5;;;;B@A<:::BBCA@:;:A;>@@@8@C;AA=@;@>??@8A5;;@BBBB=BBBBBBBBCBBBAAB@BCCCBD@B@A;;;;;*;;@=A;@=A=BAACCBBBCGCECBB=;;;AAABBAAA@??=@?<??CBE=@?BB@BBB?A?A@9????5=AA9?=?ABAABCB:::DDBBBBBBBCD<@>?9999+:==AA=AAA=
@N9IO0:01090:06385
TACGTAGGGGACAAGCGTTGTCCGGAATGACTGGGCGTAAAGGGCGCGTAGGCGGTCTATTAAGTCTGATGTGAAAGGTGCCGGCTCAACCGGTGAAGTGCATTGGAAACTGGTAGACTTGAGTATTGGAGAGGCAAGTGGAATTCCTAGTGTAGCGGTGAAATGCGTAGATATTAGGAGGAACACCAGTGGCGAAGGCGGCTTGCTGGACAAATACTGACGCTGAGGTGCGAAAGCGTGGGGAGCGAACAGG
+
BCBBBCCDE;BCC@BBBB?ABGAG@B>?@BBCCC?@A@BB=BC=@@@@@CCAAB?ABBBB:;:;BBCCCDCCBCGFCABBBAC@CCBF@C?@?ABC>BAA;;;=B?BB;AAA;?AA@AA?B;;;BB>A=AB;:2:?;?AB<@>@?A>ABBBBABA@A>ABBC=B????AABBBC@CC???<?>AAB?BBA@=@?@=A>BE@BC@CDBB@BBBD@@??CCCCCBB?@@=@@ABEC=A@@;;;;.;?@@A>;;;5
@N9IO0:01117:05778
TACGTAGGATCCTAGCGTTGTCCGGATTTACTGGGTGTAAAGGGTGCGCAGGCGGGCTTATAAGTCAGTGGTGAAATCTCGGCGCTTAACGCCGAAACTGCCTTTGATACTATAAGTCTTGAGTTTGGTAGAGATCCGTGGAATTCCGAGTGTAGCAGTGAAATGTGTAGATATTCGGAAGAACACCAGCGGCGAAGGCAGCGGATTGGGCCAATACTGACGCTCAGGCACGAAAGCATGGGGATCAAACAGG
+
BBBBBAA>BBB?BC@AAA>AAFAD@BBE=AABBB<BBCCC?CJICBBBABA@BBB<BC>BBJ?CCCCCBC@BBBC?BBBBB?;;;@4;5;@@:;;;-;@@A>AG;CBEDCCCCC?A@AA;@@A@B0;5;@@;;;AA5;;;6;>D>A>AAAAAAA@@;;;@@@9@CABBCBDBBB<AA5;5;B?BCBABCBC?CBB?B?AAABC>@@?BD<A>B?BAAACBBAABB;;5;A<;;@;@ABBCEE8@@AAA<@@@?
@N9IO0:01117:05784
TACGTAGGGTGCGGGCGTTAATCGGAATTACTGGGCGTAAAGCGTGCGCAGGCGGCTCCTTAAGTCAGATGTGAAATCCCCGGGCTTAACCTGGGAACTGCGTTTGAAACTGAGGGGCTTGAGTGTGGAAGAGGGGGGTGGAATTCCAGGTGTAGCAGTGAAATGCGTAGAGATCTGGAGGAACACCGATGGCGAAGGCAGCCCCCTGGGCTAACACTGACGCTCATGCACGAAAGCGTGGGGAGCAAACAGG
+
BBBAB@A@8?@9990;:;.:?BCC@C=A=A@@@B;>@@AB;ACCBBBCCBB>::4;;95<:?@BBCC=D@;?A?:23933&3;1=?9B9C8AAF=B>B??588A747B9?@=8777&331799?=:;7;7<CDDDDD)??8@33.36<:5=999=822555=3;=779><>>>965@8<<7A8666@BBBC=B5;7::@@BBBBB0AA@;AA@>@AA?5438;3939?:@@AAF>CBAAACB69899929?><
@N9IO0:01122:05806
TACGGAGGGTGCAAGCGTTATCCGGATTCACTGGGTTTAAAGGGTGCGTAGGCGGGCAGGTAAGTCCGTGGTGAAATCTCCGAGCTTAACTCGGAAATTGCCATGGATACTATTTGTCTTGAATACTGTGAAGGTGAGCGGAATATGTCATGTAGCGGTGAAATGCTTAGATATGACATAGAACACCAATTGCGAAAGGCAGCTCACTGCGCAGTGATTGACGCTGAGGCACGAAAGCGTGGGGATCAAACAGG
+
@@@B?@@@;@B@B@CAAA@BCC8;5993:9:@AA9@B9??5?>:?@BCB@@?@CC=BBB=BB?BBBAFCC=CCDG>CBBD@BBBBC<@=ABBBGHE=C@CCABBB?CCBBB@@@9@@@@>AC?BBCCCA??<@?AABCBB?B@;;;BA@@@??@@BB=@@BB;@@@A8;;ABB@AA:9:>>?:@@=,0,0+00000*0:;;>A?@?@777?>@@BBBB?CAAAA???A>ABACCC*99<9999+999>A>?>>?
@N9IO0:01146:05780
TACAGAGGGTGCGAGCGTTGTCCGGAATCACTGGGCGTAAAGGGCGCGTAGGCGGTTTGACAAGCGTGCGGTGAAAGCTCGGGGCTCAACCCCGAGTCGGCCGTGCGAACTGTCGGACTCGAGCACAGTAGAGGCAGATGGAATTCCGGGTGTAGCGGTGGAATGCGTAGAGATCCGGAAGAACACCGGTGGCGAAGGCGGTCTGCTGGGCTGTGGCTGACGCTGATGCGCGACAGCGTGGGGAGCAAACAGG
+
CCCCDCCC?BA@@@??@A=@@@;@=@?BBCCBBC>BBBCB<??<@CBCCBB?@@<AB=BBDD?C??@@?C@CBCC6;:@;898-9AA@>AAA8@?;;;;5;>AAA@??<@@@@@@<@AAA@@@@A@@@??@@>;@BBBBD?C>B>B>BD>BBBCB@@>AC?B@BCCCBCCCCBBB?C<A=AA=@AA@D?BB=B@A;A<@D=AACBBBBC?BBBCB?A?:;;@@@AAAABAAAA@??ACBCBB99:9?=9=>>:
@N9IO0:01149:05777
TACGGAGGGTGCAAGCGTTGTTCGGAATTACTGGGCGTAAAGCGCGTGTAGGCGGTTCGGTAAGTCGGTTGTGAAATCCCCGAGCTCAACTCGGGAACTGCATCCGAAACTGCCGGGCTAGAGTCCCGGAGGGGAAGGCGGAACTCCCAGTGTAGGGGTGAAATCCGTAGATATTGGGAAGAACACCGGCGGCGAAGGCGGCCTTCTGGACGGTGACTGACGCTGAGACGCGAAAGCGTGGGGAGCAAACAGG
+
@@@D?AAA<;;:C?CAAA>BB?BB?A5:8:?A@A<;;;CB9A@@@AABBDC?CC@C?BB?CC@:;;B?B=@@@??8@@A@3A@@@BBC>AABBB<A=@999=@>;?AA9B?>?@BF@BBBBBB@@C:><?ABB6A5;6;B?B@BBBD=CDCCBAAAA8BBCC=BB8;<AAB@@A;@@9?;?A>:;;@C@CC@CCB6;6;;6;?C?CCC@BBC@CCCBB;;;BBBCECCCAA;;;0;;;;ABB6ABABA=ABB?
@N9IO0:01157:05799
TACAGAGGGGGCAAGCGTTGTTCGGAATTACTGGGCGTAAAGGGCGCGTAGGCGCCTTCTAAGTCGAACGTGAAATCCCCGGGCTCAACCCGGGAACTGCGTCCGATACTGGAAGGCTTGAATCCGGGAGAGGGATGCGGAATTCCAGGTGTAGCGGTGAAATGCGTAGATATCTGGAGGAACACCGGTGGCGAAGGCGGCATCCTGGACCGGCATTGACGCTGAGGCGCGAAAAGCTAGGGGAGCAAACGGG
+
ABB@?@CCCC5CC@CCCC@CCABB?B?B>A@BBB:?????:?D>AAABBB@?99;>A>@@A?CCHBB@CEDCDC=BB@@7BB=CCCG@CC=BD>E@CAA::9B=B?@?BBB@C@B@BB@AA>AA=AB=AAAAA;??>?A=@=A>A?AA?AAA@@B@?BABA>ACBBBBBDBBBBBB:==9=7@@A?C7AA7DA@9>900*/=>>9AB9:9>B?CCC@C>??@A???;@AA9:::(9>737C=88=?B=6<CC<
@N9IO0:01115:05837
TACGTAGGGTGCAGGCGTTAATCGGAATTACTGGGCGTAAAGCGTGCGCAGGCGGCTTCCTAAGTCAGATGTGAAATCCCCGGGCTCAACCTGGGAACTGCGTTTGAAACTGGGAGGCTGGAGTGCGGCAGAGGGGGGTGGAATTCCACGTGTAGCAGGTGAAATGCGTAGATATGTGGAGGAACACCAGTGGCGAAGGCGGCCGACTAGTCTGGCACTGACGCTGAGGGACGAAAGCGTGGGGAGCGAACCGG
+
BBBBBCDF?CCCBB>BBB?B?BBB=B4:5;@AAB<;;<JJICAABCCB@A@<9949A=A?CB?BBAABBCAA@=<67899-:@9@@?@?C?BFK>C>AABBBBC;?>C=BBB>6==5<:A6::AAAA;A=>:99999%9><C@D@C?AABBB@>>;//)///0(399;;AABA????A399>A=ABBAFFBA?BBC<?=?A=A>BB@A@A>>897::99;;854::<<=6B?@AD>BBAAAAA7::9?A<@;@>
@N9IO0:01121:05815
GACGAAGGTGGCGAGCGTTGTTCGGAATCACTGGGCATAAAGCGCACGTAGGTGGCGGCGTAAGTCGGGTGTGAAATCCCTCGGCCTAACCGAGGAACTGCGCCCGATACTGCGTTGCTTGAGGGTCAAAGGGGTGCATGGAATTCCCGGTGGAGCGGTGAAATGCGTTGATATCGGGAGGAACGCCGGCGGCGAAAGCGGATGCACTGGTTGACTTCTGACACTCATGTGCGAAAGCCAGGGGAGCAAACGGG
+
B?AAA4;5;A=BBBBBCBABB@DD@D@CCECCCL>BBA@@:@;9;D;;<BA<A@=@C@BCBA<@@@@@9@AAAAE>BBC>@@@<@<00-0+00@>B?BBCLCCC>AABB@@@;::599?:@>@@8<=<?9?AB6????@??B?B@CD:?<?B?BBBB?BCCC@BCBBB?BBCBCBBC>BB>A:?;<7;>AA=;;;@8?992797338<<8=9>@B@?CBCB99;@@@AA;;;;;;0;;5;;;;.;@AA@;ABB=
@N9IO0:01126:05830
TACGTAGGGTGCGAGCGTTAATCGGAATTACTGGGCGTAAAGTGTGCGCAGGTGGCCGCGCATGTCGAGTGTGAAATCCCCGGGCTTAACTTGGGAATTGCGCTCGAAACTACGTGGCTAGAGTGTGGCAGAGGGAGGTGGAATTCCACGTGTAGCGGTGAAATGCGTAGAGATGTGGAGGAACACCAATGGCGAAGGCAGCCTCCTGGGCCAACACTGACACTCATGCACGAAAGCGTGGGGAGCAAACAGG
+
;;AAAAAB;@AA@ACAAA=B=ABC>C@B@CCBBB<A@ABB<B@@AACBBBB@CC>@=@AA:;;BBCBBBAAA@@?/;:@@5@D<A@@C@DD@BC>C@B>AA???AAAA<AB@@AA@<@@??====::8:CDCBC;::39>;@:?<>?BBBBBA<;B=8?<A=6877A>:=A@?@9==7<<;@<BAA:?800*0/0)/599//(33,37919.504;<<<:;::?=@???@::9@9>000@@@5;;?DC>CDD@
@N9IO0:01126:05831
AACGTAGGAGGCGAGCGTTATCCGGATTTACTGGGCGTAAAGCGCGTGCAGGCGGTTCGGTAAGTCGTGCGTGAAAGCTCCCAGGCTCAACCGGGAGAGGTCGTGCGAAACTACCAGACTAGAGTCAGACAGAGGCAAGTAGAATTCCGGGTGTAGTGGTGAAATGCGTAGAGATCCGGAGGATACCAGTGGCGAAGGCGACTTGCTGGGTCTGCACTGACGCTCAGACGCGAAAAGCATGGGGAGCGAACGGG
+
B7BB>==900+07<:<@@>?@?<A=999.:ABAB>AAACC<AADA;;:BBBACC@D?AA?CC@CCCCCCC@A@@A-000@@9AA;@BBC?C?CC=CD;;8:CCAAACEF?CCCC@BBBBBBBBBACCCCE@@??<?A9@A?>=4?8?,73(377>A=C7===>6==444>=CB??;69)..*.-5505:::7;<B=@=@999@8>=>>>8887>:?>?:<:::@;;;A>=>::99&9::4494*4:;;;75;;5
@N9IO0:01138:05824
TACGAAGGGTGCAAGCGTTACTCGGAATTACTGGGCGTAAAGCGTGCGTAGGTGGTTATTTAAGTCCGTTGTGAGAGCCCTGGGCTCAACCTGGGAACTGCAGTGGATACTGGATGACTAGAATGTGGTAGAGGGTAGCGGAATTACTGGTGTAGCAGTGAAATGCGTAGAGATCAGGAGGAACATCCATGGCGAAGGCAGCTACCTGGACCAACATTGACACTGAGGCACGAAAGCGTGGGGAGCAAACAGG
+
BBB@?:>A8;;;B<AABB@CCCBB?A=@;@@@@A<ABA@@:@::9@@DCCC@BC@B?BCC>C@CCC?CC>BBBB@>@@@:@BB=BCBA<A@BBB>B@CCCBAAAB>BBBBCC?BAA@BCBBB?>>>A>A@BBBC>B@>9939;?=@BBB?BBBBBA9::@@=998;@@CBBBA;;;;2;><@=ACCCACCB=B;;5;5<9>>@@B?BB@CCAE?BBB?AABAAAA;;5;A@;;;0<?@@BCF;CCCCF>AAA?
@N9IO0:01140:05852
TACAGAGGTCCCGAGCGTTGTTCGGATTCACTGGGCGTAAAGGGTGCGTAGGCGGTTCTGAAAGTCTGATGTGAAATCTCCAGGCCCAACCTGGAAATGGCATTAGAAACTACAGGGCTAGAGGCTTGGAGGGGGAACTGGAATTCTCGGTGTAGCAGTGAAATGCGTAGAGATCGAGAGGAACACCAGTGGCGAAGGCGAGTTCCTGGACAAGTCCTGACGCTGAGGCACGAAAGCCAGGGGAGCAAACAGG
+
ABBBABB?BEF=@ACBBC@BBAGG@BB@BBCCED>CEDDD>DC>CGAAA@>:B@:?4;;@==6=:::?DBBAAAA;;<;B@CC@BC?C@D@AA<AB,:97@=B@AAAC>DGHCCBB=AA@@;;6:>8B?CFCCI1C@CBB>B>B>B@@A>ACCC@@@BBBBB=@@@AAAAAA>@AADCBB<?;???9??=?=:999>6>??A@:?:==8=9:39AB:??CB<;;@@@=@CBBBD<;;7;AAB5@@@@@8??@5
@N9IO0:01142:05845
TACGAAGGGGGCTAGCGTTGTTCGGAATTACTGGGCGTAAAGGGCGCGCAGGCGGCTTTGTAAGTTGGGCGTGAAAGGCCTGGGCTTAACCCGGGAATGGCGCTTGAGACTGCAAGGCTAGAGTACGGGAGAGGATGGTGGAATTCCCAGTGTAGAGGTGAAATTCGTAGATATTGGGAAGAACACCGGTGGCGAAGGCGGCCATCTGGACCGTAACTGACGCTGAGGCGCGAAAAGCGTGGGGAGCAAACA
+
ABC@@<@BBB5BBBBBCC=@A?BB>A?B=AA@B@:BBBCD>HH>BBAAA@C?BA>BCC:;;C>BB@BB<BBBBA@;A=A=ACD>CB@CAFE=BB>B@BB@BBA??89:ABA@?A7;7;AA??@BBCCF<@@CC=@AB@BBAG?A>BD>BBCAAAB::5;A@@;A????BBBBA@;A@0927<;88:8>9::2:4=:@<>>5>4;8>>A;@?<@A@9@:;::?=>999;::99999&9889;>>.;654:1:5
@N9IO0:01154:05818
TACGAAGGGGGCAAGCGTTGTTCGGAATTACTGGGCGTAAAGGGCGCGTAGGCGGCCGATCAAGTCAGGCGTGAAATTCCCGGGCTCAACCTGGGGGCTGCGCTTGATACTGATTGGCTTGAATGCGGGAGAGGATAGTGGAATTCCCAGTGTAGAGGTGAAATTCGTAGATATTGGGAAGAACACCGGTGGCGAAGGCGGCTATCTGGCCCGTAATTGACGCTGAGGCGCGAAAAGCGTGGGGAGCAAACAGG
+
AAAB?2::::*;B=BAAA@CC@CC?B?B>BBBBC=@@@BC=CE=BBBCBB@?9949=>@@AA=@BA??<?AA:::8:?BC>CC=BBBC?B?BAAAA2ABBDAAA>??999???A?C@CC?BB?BCBBA8<=9939:9:8=7<8C8B=;BCBBBBAAA?BBBD=A<?::======7=>1818@4:88073:=<BCD@D@DD:;;BBBAB=@@;@BB@C:;;ABA@AAA>;;:::::-:9==>AA7@996>6>=>9
@N9IO0:01158:05833
TACGAAGGTGGCAAGCGTTGTTCGGATTCACTGGGCGTACAGGGAGCGTAGGCGGTTGGGTAAGCCCTCCGTGAAATCTCCGGGCCTAACCCGGAAAGTGCAGAGGGGACTGCTCGGCTAGAGGATGGGAGAGGAGCGCGGAATTCCCGGTGTAGCGGTGAAATGCGTAGAGATCGGGAGGAAGGCCGGTGGCGAAGGCGGCGCTCTGGAACATTTCTGACGCTGAGGCTCGAAAGCGTGGGGAGCAAACAGG
+
<;00/)/)/95;C@BACC?BB?CC?AC????BDE>AA@@@@@@<@??A@::7:A=B?CC>CCADCC>CCABCCCC9@?::5;G/;49@7;>8C>BB8>99;:9>@==/==@@?@@A@CBCCAB?AECC=DBBB@CCBBBB>B?B?BC?C@DBB@@@C>A@@@<@CBBBBAAA@@@@@9@B?A?BAC@E?AA?CBB@C@BB@BBBBA:;7:=:;;:/9>?>BB?A;:;;????A?6@=>@?@@0=>AAA6;;;=
@N9IO0:01162:05811
GACGTAGGGGGCGAGCGTTGCTCGGATTTACTGGGCGTAAAGAGCGCGTAGGCGGCCAGGGAAGTCCGGTGTGAAAGCCCTCGGCTCAACCGAGGACCCGCATTGGAAACTCCCTGGCTTGAGTCCAGGAGGGGAGGGTGGAATTCCCGGTGTAGCGGTGAAATGCGTAGAGATCGGGAGGAACACCTGTGGCGAAGGCGGCCCTCTGGAATGGTACTGACGCTGAGGCGCGAAAGCTGGGGGAGCAAACGGG
+
CCB<9;CDBD5CBBB;;;?BCCCC?CCD?CBCCC=@BAAB;B<=@A@BBAA>;;.4.494(45?BA9A7@>A;==5993(4<<8>DCC:=4;9:25AA5>?;?7?<AA:AAAA<BB?CB:?@@@@?AC@BBEC7;;;/;A;A>B>BM?E@GBB<;;B?CCCD>@@C>A<<===@<<=3;95;76669A;;>75555:8<<8<>=BCDD?A>AB?DBCBBBC@??A@?>?BAABB9;:CGEDD2AABCC>BAB9
@N9IO0:01163:05835
GACGGAGGGTGCAAACGTTGTTCGGAATCACTGGGCGTAAAGGGCGCGTAGGCGGACTTGTAAGTCGGGAGTGAAAACTCGGGGCTCAACCCCGAGCCTGCTTCTGAAACTGCGAGTCTTGAGGACCGGAGAGGAAAGTGGAATTCCTAGTGTAGCGGTGGAATGCGTAGATATTAGGAAGAACACCAGTGGCGAAGGCGACTTTCTGGACGGTTCCTGACGCTGAGGCGCGAAAAGCTAGGGGAGCAAACAGG
+
BBBA=@?@:@@@CG?CCC?BA@CC@A?B??>BBD>BBBAC>CE=AA@A?@@?>><>A?=A9:2;@;;;6;A?BBJL:BBBGIE;CC;:9;FG9BAA@?AA@?;@A@AB=B@@@BB;;;C@CCC@CG@B?BB::::E=BBC?A=A=B<@ABBCCCCCB@BC?B?BAABBBAABAA>AA=A;@@;@@=;>:::6:A@=@>AAAACD<ABA>AAB@B?B?BAAA???@@@;>@@:888-9BBCCCC9@@@DD=@@@<
@N9IO0:01118:05865
TACGTAGGGTGCGGGCGTTAATCGGAATTACTGGGCGTAAAGCGTGCGCAGGCGGCTCCTTAAGTCAGATGTGAAATCCCCGGGCTTAACCTGGGAACTGCGTTTGAAACTGAGGGGCTTGAGTGTGGAAGAGGGGGGTGGAAGTTCCAGGTGTAGCAGGTGAAATGCGTAGAGATCTGGAGGAACACCGATGGCGAAGGCAGCCCCCTGGGCTAACACTGACGCTCATGCACGAAAGCGTGGGGAGCAAACAGG
+
@ACBCBBB<:;:BC=@AC?B?CCB7A=B=@@DCD@CBBAE<AAA;;;DC<<800+//;278==AAA@;@;55::>2:>::.9;0997;8;9BCC=A7:0;=;AA0//;16:7:;;;1886;;<944<6:6:=@DG@G(;;<?0//5:567165=886..(./..'.5;=AAABA;;;?C?BB@C?BB@@B@@>5<::558@ACBDDD3BBG>BAA7?<:7/////////39;?9::,9><;;?<2=>?==6>@?8
@N9IO0:01127:05899
TACGTAGGGTGCAAGCGTTAATCGGAATACTGGGCGTAAAGCGTGCGCAGGCGGTTGTGCAAGACAGGTGTGAAATCCCCGGGCTTAACCTGGGAACTGCACTTGTGACTGCATAGCTGGAGTACGGCAGAGGGGGATGGAATTCCGCGTGTAGGCAGTGAAATGCGTAGATATGCGGAGGAACACCGATGGCGAAGGCAGTCCCCTGGGCCTGTACTGACGCTCATGCACGAAAAGCGTGGGGAGCAAACAGG
+
AACBBBEF=@@@@;ABBC?B?BB@>A000BBBA@BBBGH?GAB:;:DAA@?@C?B@BBCBB?AAA@B?CBC@CC;AC@A6CA9??;?;??BBC>E?BBBBBBB@BBBBB898AB@<<?A4?8:A==8?798DDCD3BBB=A;?;?<@>@;;;00(/888=BA<BBAAACDCAA@@::488486;??488@@;=<;07/33778;;/;;;3;68889==@997=7725::::8<::+9?>;8CC2=;=>=3=;=5
@N9IO0:01134:05883
TACGGAGGGTGCAAGCGTTAATCGGAATTACTGGGCGTAAAGCGCACGCAGGTGGCTGAGTCAGTCGATTGTGAAAGCCCTGGGCTTAACCTGGGAATTGCAGTCGATACTACTCAGCTAGAGTATGGGAGAGGGTAGTGGAATTCCCGGTGTAGCGGTGAAATGCGTAGATATCGGGAGGAACATCAGTGGCGAAGGCGGCTACCTGGCCCAATACTGACACTCAGGTGCGACAGCGTGGGGAGCAAACAGG
+
BBBA=ABA=A@>@;@A@@<A>BDC=@4:49?@@D>:::DC>B;;;;<AABD?@@=@@@AABBABABDCC@B@@B@:@@@9@?90;@=A;A?A@A<A?C?CCABABBCCCBBCBBB@A@BBB:55C@@;3>><<>9=??@=7;7@;>B7>;?A@?@8:17CC>6CCBBBB@@?AAA@C=AA?A@CBBBBBBB;96B?C=@@<@AAA>98-7?8=6?B<885444:;<?;?@979;73373333&377;=6<<<8
@N9IO0:01136:05872
AACGTAGGTCACAAGCGTTGTCCGGAATTACTGGGTGTAAAGGGAGCGCAGGCGGGAGAACAAGTTGGAAGTGAAATCCATGGGCTCAACCCATGAACTGCTTTCAAAACTGTTTTTCTTGAGTAGTGCAGAGGTAGGCGGAATTCCCGGTGTAGCGGTGGAATGCGTAGATATCGGGAGGAACACCAGTGGCGAAGGCGGCCTACTGGGCACCAACTGACGCTGAGGCTCGAAAGTGTGGGTAGCAAACAGG
+
D;CCCAB@BBBBD;AAAB:?;;8B9B?B@BBDGE?BBBBA8??8@@@@@AA=ACC?CCD@??=?D@C<@;@A;::5;B?BCBG?CCAA>@B<??BD@D@@@BB<AABB7@;9;ABB.;;<;;;@@BBDCB::;>@@@?BC@C@B@BG=B?BB?@@?A=@B?A?C@@@AAA@@@@@@@9==3;5;@@;@;;;7;BA=A@;;5;>AAAAAA<ADB>B7;;BBBBBB;;;?BA@@BB=CA@@CG>BBA@@@;@@A?
@N9IO0:01147:05868
TACATACTGTGCGAACGTTATTCGGATTTACTGGGCTTAAAGGGTGCGTAGGCGGTTCGTTAAGTAGGGTGTGAAAGCCCCTGGCTCAACCAGGGAATGGCACTCTATACTGGCGGGCTAGAGTGGAGATAGGGGTGTTCGGAACTGCCGGTGGAGCGGTGAAATGTGTTGATATCGGCAGGAACGCCGGTGGCGAAAGCGGGACACTGGGTCTCAACTGACGCTGAGGCACGAAAGCCAGGGGAGCGAACGG
+
@@DDBAA????@@B?;;;7<B?BB?@AA;AB@AA=A@@BD;@@;;<;CBBB?AA@B=@@C?C@DAAA@;B;;<CJ0;;;;-:;495559?:?>A6=:BE?BBBBCCBABAHG?AAC<@@@CA@;;5;;;;?@?@5A@@<>?;???=>>,0+/:)///3.34=C7?>?>>5;<99377,37>/807;>;?<?A>BACH=BACC>CBABBBC:?>@@@>AAAABCBA999499A@AA<AA;>>AA187>;:5;::
@N9IO0:01150:05896
AACGTAGGACACGAGCGTTATCCGGAGTTACTGGGCGTAAAGGGCGTGCAGGCGGTTGGGTAAGACTGATGTGAAAGCGCCCGGCTTAACCGGGCGAGGACATTGGTGACTGCGCGACTAGAGGCAGATAGAGGGGTGTAGAATTCCGGGTGTAGTGGTGAAATGCGTAGAGATCCGGAGGAATACCAGAGGCGAAGGCGGCACCCTGGGTCTGACCTGACGCTGAGACGCGACAGCATGGGGAGCGAACGGG
+
B;BCBBB@FBAABAA>@@?BBB@B?AAA?BB@A@<AA?CD>BB>BA@@?@@<@A;@?CB=AAACCCCCCCCB@@@:>=?@A9B7<;BF@D@CC>CCBB?BBBB@F@BBBCBBCDCB@@@C@BB?BBB@BB@::::-;@@AAB>B?B@CD?BBBCGCCACCCC?CCBBBBBB@@@@<@;@A=A=BBB@ECCC?BBC@C@@?<@???<BBB=BBCBBB>BCBB@@??@@::9AAA???BBBCDD8AABBC????8
@N9IO0:01156:05896
TACGTAGGGTGCGAGCGTTAATCGGAATTACTGGGCGTAAAGCGTGCGTAGGCGGCGCGCTAAGACAGGTGTGAAAGCCCCGGGCTTAACCTGGGAATGGCGCTTGTGACTGGCGGGCTCGAGTGCGGCAGAGGGAGGTGGAATTCCACGTGTAGCAGTGAAATGCGTAGAGATGTGGAGGAACACCGATGGCGAAGGCAGCCTCCTGGGCCGACACTGACGCTCAAGCACGAAAGCGTGGGGAGCAAACAGG
+
A@DCCAAA<;;;BBBBCB7;9:AA9C9999CBBB9@@;;;0:@;;;@@@@@=AB@A;;9@<@;@@@@A=@A@ABB<AAEE:CB=AB@C?C>?>?8?=AB?BB=>6::==8887===5:<=;?>::==:?8873:133,334:294949=888:=>;;87377*737;;<A;;:8<8?28;2;4>>>=A@@A=9:5<@;:<;;066:==@7<9<>;:;555=995@><?>BBCBC=@D;;;;;-;??<<30006
@N9IO0:01125:05940
TACGGGGGGGGCAAGCGTTGTCCGGAATCATTGGGCGTAAAGGGTGCGTAGGCGGAATGATAAGTCAGGAGTGAAAGACTCGCGCTTAACGCGGGTTCTGCTTTTGATACTGTCGTTCTTGAGTGCGGAAGAGGGAAGTAGAATTCCCGGTGTAGCGGTGAAATGCGTAGATATCGGGAAGAATACCGGTAGCGAAAGCGGCTTCCTAGTCCGTAACTGACGCTGAGGCACGAAAGCGTGGGTAGCAAACAGG
+
@@@@@@BB@@"@@;@@@@=BCB?B@C:;;BB?BD?BBBCD>DF>BBBCB@@=998:?BBBCC@BBBCC?BBA@??<?CCCA@@AAA798:CCCG=C?BBBCCCC;CDCBB@;;;CC:;;@D?@@BBB?B?BBBD=C@CB@;94:=AA=B@BBBBB@?:>@??;@BBCCCCCB@A@??6>;@B?CCCAC@CCFCCCB=BA@=@D?A=@@@>?9?@@<ACCEDC@@@@@;?BB;;;7;AABDE>B@??BB=BBB=
@N9IO0:01133:05924
TACGGAGGGAGCTAGCGTTGTTCGGAATTACTGGGCGTAAAGCGCACGTAGGCGGCGATTTAAGTCAGGGGTGAAAGCCCAGTGCTCAACACTGGAACTGCCCTTGAGACTGGATTGCTAGAATCTTGGAGAGGCGAGTGGAATTCCGAGTGTAGAGGTGAAATTCGTAGATATTCGGAAGAACACCAGTGGCGAAGGCGGCTCGCTGGACAAGTATTGACGCTGAGGTGCGAAAAGCGTGGGGAGCAAACAGG
+
<<CC?BBB<@@A@@@@AB>BC?AAGJBDACCHCC=AA@AA7;;@AB;;;BC?CC@DBBAA7;6;ABAACC:@A@E>CCC>BCA99:AA=ABBBB?B@B999D>C499??@@A=AB?BB@@9979DB>B?AA>>:?A???A<A<@<@678=>=>?@@@:977=1;6758=;;;?A8==8=8;:5;?>=???A:>>D<A<@@:99:99:A<????BABB>AAB???BAB<?=>9988+9>A@BDD9?;?;;1:<<4
@N9IO0:01152:05957
TACAGAGGGTGCAAGCGTTGTTCGGAATCATTGGGCGTAAAGGGCGTGTAGGCGGTCTGTTAAGTCATGTGTGAAATCCCTCGGCTCAACCGGGGAACGACGCATGAAACTGACAAGCTAGAGTACCAAAGAGGGGGGTGGAATTCCCGGTGTAGCGGTGAAATGCGTAGATATCGGGAGGAACACCGGTGGCGAAGGCGGCCCCCTGGTTGGATACTGACGCTGAGACGCGAAAGCGTGGGGAGCAAACAGG
+
BBBBBBBB>BDBC>B899@BC>AA?B?AAA@>AA<ABBBD=BB=AA@@???=8829@@??=@=ACBBBC@@>@@@;A@D=D;;9;><=:@:??>2=8@@@AA;;;ABB<;;:B@A=@@@BBBBBBC?B=4A@<><=<&@=2:5;4:;6?4;>AABAB?AAAC=???E???@@8::?C>CC?B>:::<@>AA>A@@=@=@@=ABBB2AC<@>A?BBB@:@@><<;>;>>@@CAAB:??BBBFC;AAABD=A=:5
@N9IO0:01161:05955
TACGGAGGGCGCAAGCGTTGTTCGGAATCATTGGGCGTAAAGCGCGTGTAAGGCGGCTTGGGCAAGTCGGGGTGTGAAATCCCGAGGCTCAACCTCCGGAACTGCATTCGAAACTGCCTCGCTCGAGTCCCGGAGAGGGTGGCGGAATTCCCGGTGTAGCGGTGAAATGCGTAGATATCGGGAGAACACAGTGGCGAAGGCGGCCACCTGGACGGTGGACTGACGCTGAGACGGCGAAAAGCGTGGGGAGCAAAGCAGG
+
BBBD@@A@;@BA@=???<255555.5.59<=9?>233333(488877---(-068077)44)54.445555&5555<A)///)///)//77)/)44.45<5:;;433-33991:444.4449;:///977.7)/////)/;.55.5496;=4=055=555=8;;<A8AA@<<;<<87///8/---(////7772/458<8<<8<,//,//4922(--(--85-/55997////)/////&/5544@@/665<</5/783
@N9IO0:01114:06002
GACAGAGGGTGCAAGCGTTGTTCGGAATTACTGGGCGTAAAGGGAGTGTAGGTGGCGGAGTATGTCTGACGTGAAATCCCCCGGCTTAACTGGGGAAGTGCATCGGAAACTGCTTCGCTGGAGTGCGAGAGAGGATGGCGGAATTCCCAGAGTAGAGGTGAAATTCGTAGATACTGGGAGGAACACCTGAGGCGAAGGCGGCCATCTGGCTCGCAACTGACGCTGAGACTCGAAAGCGTGGGGAGCAAACAGG
+
CBC@>:99.:A=?;??>?;@@?AB?C@C?CBBCD<@@???/;;0;BAAAA@<AA=BC?BBCBAA?@??@@BBCCD;:::::*;=AA?CECCCMK<B@BBBBCBCD?CC=CCCCC@BBB@?=?@@@@CCBBBCB=ABBACDAG?C?AE>DCDCCBB;;9;;;D=C@CA@CCCBBA@@@9?A?B?:;;?BA;;7;A@;@;00,09@@@0;9;ABBBD?B@@@BBBA?????@@@@A<A:::CDD6A@@@A9A?@<
@N9IO0:01116:05992
TACGGAGGGGGCAAGCGTTGTTCGGAATTACTGGGCGTAAAGGGCGCGTAGGCGGCCTGTTGCGTCAGGTGTGAAAGCCCCGGGCTCAACCTGGGATGTGCACTTGATACGGGCGGGCTGGAATCCGGGAGAGGATGGTGGAATTCCCAGTGTAGAGGTGAAATTCGTAGATATTGGGAAGAACACCGATGGCGAAGGCAGCCATCTGGACCGGCATTGACGCTGAGGCGCGAAAAGCGTGGGGAGCAAACAGG
+
;;JJ@CCCCC2@A5;;<<5:B=BCAC?B?;;;CC<BB@AA;AA=BBBCCBA=@@5;5;:;>CCCAAAC=??A@@@6:;;;.;B;AA<<8<8<<<5<///:9955.5;555=@699949??9A>AC@DD<?@@@=?@@>@A@D=A<AB8;99BB@B@@=:::@:A49:?;99@@@;@@8@:9839==:????=AAA39300::*0/://+5<8<7;;>7;;:9=9:<?8<<?9999&8>=@@@@3@999?8?=?9
@N9IO0:01120:05985
TACGGAGGTGGCGAGCGTTGCTCGGATTTACTGGGTGTAAAGGGCACGTAGGCGGTCCCATAAGCCCTGCCTTAAATGCTCTGGCTCAACCAGAGTATGTGGTGGGGGACTGCGGGACTTGAGGATGAGAGAGGCGAGCGGAATTCCCGGTGTAAGGGTGAAATCTGTAGATATCGGGAGGAACACCAGTGGCGAAAGCGGCTCGCTGGCTCATATCTGACGCTGAGGTGCGAAAGCTAGGGGAGCAAACAGG
+
ABBC=A?=@@=@BBB:;;?CBBCK?BAF>BBBBJ=BABA@:AB<ADAA@>>;00-0@@6@>@=@@C>BBA=B4::.;;;<CAA?BECIAE@BA@A@CCC@@=@BBCB5CBA@@BB;???8>;;7:?BAABB::7:A@@BB>B=A?AA<B=ABBB@BC>BBBB=BBAADCAAACBBBB>BB?B@BBB@BB;;8:;CC;@@B?AAABBDB@C;;;BBBBBAA@;;;BBB?A@@;;;7;CBBBEE;CAA@C=;;;=
@N9IO0:01122:05977
GACAGAGGGGGCAAGCGTTGCTCGGAATTACTGGGCGTAAAGGGCGCGTAGGCGGGATGGCAAGTCGGTCGTGAAATCCCTCGGCTCAACTGAGGAGCGTCGATCGATACTGCCGTTCTTGAGGATTGCAGAGGAGACTGGAATTCCCGGTGTAGCGGTGAAATGTGTAGAGATCGGGAGGAACACCGGTGGCGAAGGCGGGTCTCTGGGCAATTCCTGACGCTGAGGCGCGAAAGCGTGGGGAGCAAACGG
+
BBBBBBDDDE5CC@BBBBACBCBD@C@C@DCBBB=BBBDD>DD>@?@BBDD@DDD<AA@?@@<@AAA>ACBBBBC?CBC>BBB@BBBB?CAA9959AAABBCAAAA??=>:::=@@<AA>AAF?BB>??@@@@<>>>@@A>A?B=AA<A?ABABBAA>ABBA=BBBCBBAAABBBA?9><39,7;;;A?>?5?BB?B?BCC>BBAA@AA=AA>A?D>B8::7:?@;;7;A>8::0888<==>5?@@@@9<<;
@N9IO0:01123:06004
TACGTAGGGTGCGAGCGTTAATCGGAATTACTGGGCGTAAAGTGTGCGCAGGCGGCGGAGCAAGTCGAGTGTGAAAGCCCCGAGCTTAACTTGGGAATTGCGCTCGAAACTACTTTGCTGGAGTGTGGCAGAGGAAGGTGGAATTCCACGTGTAGCGGTGAAATGCGTAGAGATGTGGAGGAACACCAATGGCGAAGGCAGCCTTCTGGGCCAACACTGACGCTCATGCACGAAAGCGTGGGGAGCAAACAGG
+
BBBDCBBB=:;9BAB;;;?B?BBB@D@B?BEEJJ=CDCCC=A@BAA@@@AA=AB=@?<@A@A?BBBBBBBBBBBC=@A@@6>>=@B5;5:A=AB=C@E;;;BBBCEDE>CABBCC:@@::4;@?@@@?ABBBA=C5;5;;5;?B@D@CBCCCCCCBCACBBB=;;;BCAAAAB@BBC>BA@B?:::6;49?9?;;6:=AAAB>@=???B;C4;4:9>><=0//900/499:999,49:>>@@59:@CE>CCCA
@N9IO0:01142:05981
TACGTAGGGTGCGAGCGTTAATCGGAATTACTGGGCGTAAAGCGTGCGCAGGCGGTTCGTTAAGTTCGATGTGAAAGCCCCGGGCTCAACCTGGGAACTGCATTGGAAACTGGCGAGCTTGAATGCGGCAGAGGGGGGTGGAATTCCGCGTGTAGCAGTGAAATGCGTAGAGATGCGGAGGAACACCGATGGCGAAGGCAGCCCCCTGGGCCGACATTGACGCTCAGGCACGAAAGCGTGGGGAGCAAACAGG
+
?BCDBBBE=BBBD@A@AA;A?CB@<@-0+0@B@@9CABBB=BBBABBBBCB?BB@C>@@A>A>@C?A9:9???<?.9898-:>8?B=C?C?CBC=B=BCCBAA?B?AA=AA@;AA80/@=?@80/0=9;?>@ABBBB(@?8>;>=@?CCA>:5597575555-7>=??@@@@=<<66166/5/398<BABC@BAB?B=????AAA.??@9@<@A????BA>>>@@=?8==@A@@=BBBBDDD:BBBBC>A??:
@N9IO0:01144:05974
TACAGAGGGTGCAAGCGTTGTTCGGAATTATTGGGCGTAAAGCGCGTGTAGGCGGCTTTGCAAGTCGGGTGTGAAAGCCCTCAGCTTAACTGAGGAAGTGCGCCCGAAACTGCAGAGCTTGAGTGCCGGAGAGGGTGGCGGAATTCCCCAAGTAGAGGTGAAATTCGTAGATATGGGGAGGAACACCGGTGGCGAAGGCGGCCACCTGGACGGTGACTGACGCTGAGACGCGAAAGCGTGGGGAGCAAACAGG
+
BBCAAACM>CCBB?CA@@<@@?BB>BAF@CC@CE>CBBAC8:;@@C@A@AA=;;7;CC=CCC@B;;;E>;;;CCC=AAD?CCBBCC=A=A@@@A?B>BABBBCD=BBC=A@@@@@@A@C;@@A;;;?A?AAAA@9@@>@@=@?B@BCC:B=>?BBBB?BCDC>B?AAAAA@@A????5?A<>:===5;5:@:;;;5739=8=:==<AA:>=@<::;??;;;==>>@@AA@A@DD<@:;;BDD9BBBBB;;;;?
@N9IO0:01146:05981
TACGTAGGGTGCGAGCGTTAATCGGAATTACTGGGCGTAAAGTGTGCGCAGGTGGCCGCGCATGTCGAGTGTGAAATCCCCGGGCTTAACTTGGGAATTGCGCTCGAAACTACGTGGCTCGAGTGTGGCAGAGGAAGGTGGAATTCCAGGTGTAGCGGTGAAATGCGTAGAGATCTGGAGGAACACCGATGGCGAAGGCAGCCTTCTGGGCCAACACTGACGCTCATGCACGAAAGCGTGGGGAGCAAACAGG
+
BBBBBBCD?CCCC:;:CC@C@CCD=B@C@BA999.:B?@A>ACBBCCCBBA<@@<@?BBBCCCCCDDBBA@A@@@<ADED;FD;<<@E?@@@CC;@>?=A@A9;:BBD>C999B9959AA@999A?>;899A?9>8=:8839>?8=;?@<@@?????<@@AA<ABCCBBBAAA;;;A5;;5;4;AC?BCAA?ACDAH?BBBEAE@AAAC=B=@=@;;;?@@@@AA@@@ABBCBB=C@@@A@A3AAA@B;;;;=
@N9IO0:01159:05996
TACAGAGGGGGCAAGCGTTATTCGGAATTATTGGGCGTAAAGGGCGCGTAGGCGGCGATTCAAGTGACGGGTGAAATCCCTCGGCTTAACCGAGGAACTGCCTGTCAGACTGGATGGCTTGAGACCGGGAGAGGTGAGTGGAATTCCCAGTGTAGCGGTGAAATGCGTAGATATTGGGAGGAACACCAGTGGCGAAGGCGGCTCACTGGACCGGAACTGACGCTGAGGCGCGAAAGCGTGGGGAGCAAACAGG
+
BCBCBBCDCC3@A;ABBB?BC@BB@C@C=???BA;@@???:?C>CBBCBBA>??;??@?=@@<@@@@@AA;AABB=BCC=AAA?BC5;7;=@AB@B>B@A@ACCBBBCCBBC8;;A=A@=BCBBB@EE=@ABB=AAABAA=B;@<@A:BBCCBBBBA=@:::.;;;AAAABBCC@CC>CB?A?B@@;@?@@@CBB?B?>?<?A@@@AA=??@C@D?AABCCA:::??>A???BA5::=9999+99=AA=????
@N9IO0:01117:06012
TACGGAAGGTGCAAGCGTTGTTCGGAATTACTGGGCGTAAAGCGCGCGCAGGCGGATCCTGTAAGTCGGAAGTGAAATTTCACGGCTCAACCGTGAAGCTGCTTCTGATACTGCGGATCTGGAGATCGGTAGAGGTCGGTAGAATTACAGGTGTAGCGGTGGAATGCGTAGATATCTGTAAGAATACCCGTGGCGAAGGCGGCCGACTGGCCGAATCTGACGCTGAGGCGCGAAAGCGTGGGGAGCAAACAGG
+
BBCF@D?A?ABAC@CBBB9::@CC@B;@;>:99<6;999:2:><445@@@@?BD?@@?9=:00,00/:5:344433(3:08834.466638)//750558000)0>>@@?BBBBC>BBBBB>BBBAAA?AA;::<=??;;;9?8;177<<8>>?>==>9:;4;9;:;::;>>:999959@;B@==??=.99@200<*0)/7275<AB9976=>=?699B@???::9B@@@A@@@8>>=>@AA8BBCFE@@@@>
@N9IO0:01143:06013
TACGAAGGGGGCTAGCGTTGTTCGGAATTACTGGGCGTAAAGCGCACGTAGGCGGACATTTAAGTCGGGGGTGAAATCCCAGGGCTCAACCCTGGAATGGCCTTCGATACTGGGTGTCTGGAGTCCGGGAGAGGTGAGTGGAATTCCGAGTGTAGAGGTGAAATTCGTAGATATTCGGAAGAACACCAGTGGCGAAGGCGGCTCACTGGCCCGGAACTGACGCTGAGGTGCGAAAGCGTGGGGAGCAAACAGG
+
BBB9979AAA1BBBBCBC@AB?ACAC@C?C@AAD>CCAAA<BBBBCBBBAA=AE?BA@@@:@=AAAAAAA2ABBG>CCE<@@B9A@@@>@D=??;??::6:?A?BAAA@@@@@9>==000,00=@:AA;AB??;?B???A:?:?=;:===;;:9===:?>@A9><>A???@?8818=8=9?>49994;=9:478817152+299968;9@A7>=@<A=8887899:=1769<<=3;9:<>?>/:;888*8==3
@N9IO0:01143:06041
TACGGGGGGGGCAAGCGTTGTTCGGAATTACTGGGCGTAAAGGGCTTGTAGGCGGCCAACTAAGTCAGACGTGAAATCCCTCGGCTTAACCGGGGAACGGCGTCTGATACTGGATGGCTTGAATCCGGGAGAGGGATGCGGAATTCCAGGTGTAGCGGTGAAATGCGTAGATATCTGGAGGAACACCGGTGGCGAAGGCGGCATCCTGGACCGGTATTGACGCTGAAAAGCGAAAGCCAGGGGAGCAAACGGG
+
@@@@A@AAA@"BC>BBCD@CDABC?B@D@BBBEJ?BBBCC>BB>CC?BBCC@CD8:6;=@;;5;BBA@BGCBABB;@@@:@AC@BC@C?B?BCD8B?AA=@@??@@@AADAA>@BC@BB<AB?BB?CD>CA?>=7=>=;=8><?<?>A@>BCAAA>>;?=?A=???@A@@ABBBBBB8B=8=8===7B<AA>BBB@D?AA>>>BB@CB>AA>A=@AA>B???@@@@@@6???CC>??;?BAB3=====5=>?7
@N9IO0:01151:06018
TACGTGGGGTGCAAACGTTGCTCGGAATTATTGGGCGTAAAGCGTGCGTAGGCGGTTCAGCAAGTCGGGTGTGAAATCCCTCGGCTCAACCGAGGAAGTGCACTCGAAACTACTGAGCTTGAGTACCGGAGAGGGTGACGGAATTCCCGGTGTAGAGGTGAAATTCGTAGATATCGGGAGGAACACCAGTGGCGAAGGCGGTCACCTGGACGGATACTGACGCTGAGTGCACGAAAGCGTGGGGAGCAAACAGG
+
BBCCB@B@4?@@@@:?@@@DCCCC@CBE@BB@BC?BBCBC@BBBBBBAABB???<@?BABBC?AABBG>CBBBBD<BCC?CBB@BDCD@C@CCB@B@BBBBBABB>??:@CBC?????=;AAABBB?B?BBA@?8@A@BC>B<A>BC9A>BBBB@@@<@BBB<B>==>>>>??===?7>>:>;>>>9=85505AA=A<AA<>=<=>AA<@@@<@@@>>>@A@8::===B@??=>C7??<<;<;.9;<=>9>>D<
@N9IO0:01154:06043
TACGTAGGGTGCAGGCGTTAATCGGAATTACTGGGCGTAAAGCGTGCGCAGGCGGCTCCTTAAGTCAGATGTGAAAGCCCCGGGCTTAACCTGGGAACTGCGTTTGAAACTGGGGAGCTGGAGTGTAGAAGAGGGGGGTGGAATTCCAGGTGTAGCAGGTGAAATGCGTAGAGATCTGGAGGAACACCGATGGCGAAGGCAGCCCCCTGGGCTAACACTGACGCTCCATGCACGAAAGCGTGGGGAGCAAACAGG
+
BB@A?999/;;9;;7;CC@C@CB@=>495;@;;;6;CBCC=CCB:::B>==:00+0<<8><A?A@CAA@BC?@?B<??B?6?A9??=A=A=@=>+0*0/669?B=BBE9:4==<+=83331337?:AA@?>777777%99;@=B?C?AA=A;;;A@;;.5459,:<@@?DC@@@9449.44.4.4;;7<<:94:=@;@9>?@?=<=,8;;5;:=68;6////////(/6;;>>=<D<A@@????5979==-7;=8
@N9IO0:01163:06024
TACGTAGGGTGCGAGCGTTAATCGGAATACTGGGCGTAAAGCGTGCGCAGGCGGTTTTGTAAGTCAGATGTGAAATCCCCGGGCTCAACCTGGGAACTGCGTTTGAAACTACAAGGCTAGAGTGTAGAAGAGGGGGGTAGAATTCCACGTGTAGCAGTGGAAATGCGTAGAGATGATGGAGGAATACCGATGGCGAAGGCAGGCCCCCTGGGCTAACACTGACGCCTCATGCACGAAAGCGTGGGGAGCAAACAGG
+
@@@CCBBB<@A;;<CAAA=A=BB@7A00/<<<<5C>CCC=BBC@:;;AA@<A@<@BA7AAB?;::@@@?>?<;;13888-3;(338=8=7=BB8>5998789?1;?>9=?939373888858555;:<452.9999&6...(-(-,272---633378848=3555557@??>8652:,26<A;=??<885=.555/54955.3333'355'..625469//.36.533/..56:;=3>777;77+3338C;@@@5
@N9IO0:01125:06092
TACGTAGGGGCCGAGCGTTGTCCGGAGTTACTGGGCGTAAAGCGCGCGCAGGCGGTCGTCTGTGCCCGCCGTGAAAGCCCCCGGCTCAACCGGGGAGGGTCGGCGGGGACCGGGCGACTTGAGGGCGGCAGGGGGCGGTGGAATCCCCGGTGTGAGTGGTGAAATGCGTAGAGATCGGGGGGAACACCCGTGGCGAAGGCGGCCGCCTGGGCCGGCCCTGACGCTGAGGCGCGAAGGCGTGGGGAGCGAACGGG
+
BBBBA@@@@.;59=@ACD?BA@;A>;;;5;;;;C;CACCC>CBBB@@@A@A<;;6;AAABDC::<G;;<:;BCCC=BCLFD5@<@@@@<B?BBB3;;;,4::.4///&/:4::58---9(--66,6?8885>=>+<B>BB@C9:9DD9?<>A979<7723A<?7BB988??@@@@988888$7,78<=3@882;8;6><@A=A:>=68791:.3.3;16/-----6--(-,,,6(-(--8999-:;;;C?@BD9
@N9IO0:01139:06070
TACGGAGGGGGCAAGCGTTGTTCGGAATTACTGGGCGTAAAGGGCGCGTAGGCGGTCGGTCGCGTCAGGTGTGAAAGCCCCGGGCTCAACCTGGGAGTGCACTTGATACGGGCCGGCTGGAGGCCGAGAGAGGTGAGTGGAATTCCCAGTGTAGAGGTGAAATTCGTAGATATTGGGAAGAACACCAGTGGCGAAGGCGGCTCACTGGCTCGGACCTGACGCTGAGGCGCGAAAAGCGTGGGGAGCAAACAGG
+
BCBB?BCCCC1CC?B9;:>AB?DC=B@C9;;AAC8;;;;@8@@8@A?;;;;>CC=000<=0/0:/37:3:@@899*9;;;.<A8?>>:4::000+00/7<>@B?@@A;<<<7;@EADBB?AA@EACBBBBCCACBBBBB?B>B>BB6;;BCCCCCCACDCB>C@AAABBAA@@=@A;A?@@?@BBADBBB@BAA=A?A@=:9:????=ABBD@CC@BCBBAAA@@@=;;;;<<<*;>>@?@@4?@>;;3;@@7
@N9IO0:01139:06074
TACGGGGGGAGCGAGCGTTGTTCGGAATTACTGGGCGTAAAGGGCGTGTAGGCGGCACGGTAAGTGAGATGTGAAATCCCCCGGCTTACCCGGGGAACGGCATCTCATACTGCCGAGCTTGAGTGCGGAAGAGGATGGGGGAATTCCTGGTGTAGCGGTGAAAATGGCGTAGATATCAAGGAGGAACACCGGTGGCGAAGGCGCCCATCTGGTCCGTTACTGACCGCTGACGGCGCGAAAGCTAGGGGAGCGAACGG
+
BABAAA@A&;;;@@@;;9=@@=;;9;@G@;;;@B;@ACCJ?CC?CBAAA;;5;A>AABA?AA?ACCAAAACABBD;;;CCC,A7:;:>@<,944&47<<9>A<<;<880////1687>?8=:384336<:955=9;9CCA2C<;7;7::6:99;;33,33333&33,33833366---(-(--3837:;.7.7938//)/1///6.8333/)/8389)--55--(-//////)///4<;13333377*3837717:?
@N9IO0:01139:06083
TACGTAGGGGGCGAGCGTTGTCCGGATTTATTGGGCGTAAAGAGCTCGTAGGCGGTTTGGTAAGTCGGGTGTGAAAACTCTGGGCTCAACTCAGAGACGCCACTCGGTACTGCCATGACTCGAGTCCGGTAGGGGAGCGCGGAATTCCTGGTGTAGCGGTGAAATGCGCAGATATCAGGAGGAACACCGGTGGCGAAGGCGGCGCTCTGGGCCGGTACTGACGCTGGAGGAGCGAAAGCGTGGGGAGCGAACAGG
+
;;CBBABBBC2BA@@9;;?AAA<@?@@@;@B?BC<@A:::.;??@?ABB@@<?A=?@<A<@@?BDCCC?DDDCCCC:@@A:::5;@@C>B@@@A@@A99;<?@?@A>AA@@@@<@=@@;;;AABAC@C?@?@A@7:::AAA4:2929;@@=A@@@???<@9:;6;>=>?99:@@@::929>.4.444./3::5///4717=7<<;::444)439345595//////)/:4999555)5444<<;&44459499;6
@N9IO0:01149:06060
TACGAGGGGGGCAAATGTTGTTCGGAATCACTGGGCGTAAAGGGAGCGTAGGCGGGCTTCTAAGTTGGGTGTTTAATTCCGGGGCCCAACCCCGGGCGTGCACTCAAAACTGGGAGTCTTGAATAGGGGAGAGGTCAGTGGAATTGGAGGTGTAGCGGTGGAATGCGTAGAGATCTCCAAGAACACCAGTTGCGAAGGCGGCTGACTGGACCCATATTGACGCTGAGGCTCGAAAGCATGGGGAGCAAACAGG
+
CBBD999999%;A;4=BB:BE;CD:C?CCDCCCC?CBBDC>CD>CECCCCD@CCC>BB@BCC@CB@CC>CBBB=A?B?C6;;;5;B9A>ABB59:59;;;A;;;@@@@7@CCC;@@;;;@BB@BCCEE;@@@C@@@@DBB?B@C@D?BC@CCBBBBB?BB?B>BBB@@ABAAB??@A?B?BB?CCD>@@B@@@B?3849>9=B:::CD:::C=BABB?@@?AA??@@;@@@??A;A@B@@@?2@@@@A;AAA?
@N9IO0:01149:06091
TACGGGGGGGGCAAGCGTTGTTCGGAATTACTGGGCGTAAAGGGTTCGTAGGTGGCCGACTAAGTCAGACGTGAAATCCCTCAGCTCAACTGGGGAACTGCGTCTGAGACTGGCCGGAGCACTCGAGGGTGCAGAGAGACGCGATTCAGGTGTAGCGTGAAATGCGTAGATATCTGGAGGAACACCGGTGGCGAAGGCGGCGTTTCTGGACTGCTACTGACACTGAGGAACGAAAGCCAGGGGAGCAAACGG
+
>=:99:9:9:";@299@>:=A?@@?AAD@CCBBB=B@AAB=BC>A?ADBAA@BB?B@CBC@@6<;BBBBCBBAA@:@@A9A;;;;9AA8::EDE;C@@;<<@:>ABA@<8.-),(,(**(***,,*,2(,-//5522----,((((((((((,,,-..--5.-----77722288=4558<89882846606//(/06649/33(39;43333389;9;873/////17)/44:(559=<>>/54488(448
@N9IO0:01160:06094
TACGTATGTTCCAAGCGTTATCCGGATTTATTGGGCGTAAAGCGAGCGCAGACGGTTATTTAAGTCTGAAGTGAAAGCCCTCAGCTCAACTGAGGAATTGCTTTGGAAACTGGATGACTTGAGTGCAGTAGAGGAAAGTGGAACTCCATGTGTAGCGGTGAAATGCGTAGATATATGGAAGAACACCAGTGGCGAAGGCGGCTCTCTGGTCTGTAACTGACGCTGAGGCTCGAAAGCGTGGGGAGCAAACAGG
+
BA:9;@AA@=A9A9=?@B>C>B=A=::9*8<4<:4?==?</47<988:9=BB;;;<@CGD=A>@ABABC?BABBB6;;;0;C@ABCAA?AECB@?B;A=A@@@8=:?B=BCC@BBBBAA;?;;;@@AABBBAA<A@8A@B=??@@@@CCBB;;;@;;7;BBC>BBBCCBAAABA@AB=@<@B7::A?AAAA>@@@5;5<@=AABDBDD@BBBBGDBDFBCBCDBBCC?A@@@@@9@@@@@@@.;;@BB<;;;=
@N9IO0:01114:06152
TACGGAGGGGGCAAGCGTTGTTCGGATTTACTGGGCGTAAAGGGAGTGTAGGCGGCCGATCAAGTCTGATGTGAAAGCCTTACCGCTTACCGGAAGGAAGGTCATCAGAAACTGGTTGGCTAGAGTAAGGTAGAGGCGAGCGGAATTCCTGGTGTAGCGGTGGAATGTGTAGATATCAGGAAGAACATCGGTGGCGAAGGCGGCTCGCTGGGCCTTTACTGACGCTGAGACTCGAAAGCGTGGGGAGCAAACGGG
+
@@CD=:9:9:*;B>B@B@=AB?CI?BAJ?ECBBB=@AABB=BD<;:;BBCC?@@;@6;;AAB89;BBBBBBBBBD<?A?B>BC@CDC@BG:@9@,0+0)/279;;5559:6:BB>C8;7;ACCBBBB@B<@@@@@=BBABCC@B@B@C@BB@BCBBAAA?CC?A?BBB@?>>????@BB@B@CE?AAA??:>B;@@=9>9>?9?@@@@@BB=B?BE=CCBBCA@@@>>?>????@?5;9??@CD6@@@A@<@@A9
@N9IO0:01130:06110
GACGGAGGGTGCAAACGTTGTTCGGAATCACTGGGCGTAAAGGGCGCGTAGGCGGACTTGTAAGTCGGGAGTGAAAACTCGGGGCTCAACCCCGAGCCTGCTTCTGAAACTGCGAGTCTTGAGGACCGGAGAGGAAAGTGGAATTCCTAGTGTAGCGGTGGAATGCGTAGATATTAGGAAGAACACCAGTGGCGAAGGCGACTTTCTGGACGGTTCCTGACGCTGAGGCGCGAAAGCTAGGGGAGCAAACAGG
+
;@;;6;CC=BBBCL?BBB@;:6;F?@>A@AAADE>@@@AA6;;0;C@@ABC@BC@A@?4;;?;??;;;0;@@@CCC<BBBCCC;CBBB=BAA7@BAA>AA;:7;@@@C=CAAACBBBBB>CBB@BD@B>A@>>:>?8AAB?C=@=A@EBBCBB:;;@<@B?B?BBBCBBBBB;:;;B?B=:959??=?@@@=@?@:@===>???8?AA;??B?B?B?AAABAAA@::5:BC;::.;B@@???5;;;CE<@@A>
@N9IO0:01163:06111
[truncated: 43,517,540 more chars]
