# Supplementary material for: Analysis of the rhizosphere bacterial diversity of Angelica dahurica var. formosana from different experimental sites and varieties (strains)
Source: PeerJ. 2023 Sep 6;11:e15997. doi: 10.7717/peerj.15997 (PMC10492537; doi:10.7717/peerj.15997)
Supplement: Supplemental Information 9 [file peerj-11-15997-s009.gz › peerj-11-15997-s009]

@N9IO0:00680:05768
TACGAAGGGGGCAAGCGTTGTTCGGAATTACTGGGCGTAAAGGGCGCGTAGGCGGCTTACCAAGTCAGGCGTGAAATTCCCGGGCTCAACCTGGGGGCTGCGCTTGATACTGGTGAGCTTGAATGCGGGAGAGGATAGTGGAATTCCCAGTGTAGAGGTGAAATTCGTAGATATTGGGAAGAACACCGGTGGCGAAGGCGGCTATCTGGCCCGTGATTGACGCTGAGGCGCGAAAGCGTGGGGAGCAAACAGG
+
@@CB@<ADDD1BB?@?BB?BB<BB:B@B?BBADD=;;:AC>GC>CC?CCCC@@A?AE@EG>?>@ADCC@@@@@DD;B;@>6=80<495?B9BBACC1B?@;@AA>>??BAAA?BBABBE@BB?BBBCC=BBBB>AACBBB?D=A>AD:??>>??AAA@BBBD=C=????;==??:>?5=4;?7=<<6<9;=7<<<17.5:5:>?=>;?;A=0287678:58777:>==>>>@?D9AB???@@2==877)8887
@N9IO0:00685:05799
TACGAAGGGGGCTAGCGTTGTTCGGAATTACTGGGCGTAAAGCGCACGTAGGCGGATTTGTAAGTCAGGGGTGAAATCCCGGGGCTCAACCTCGGAACTGCCTTTGATACTGCAAGTCTTGAGTCCGGAAGAGGTGAGTGGAATTCCTAGTGTAGAGGTGAAATTCGATAGATATTAGGAAGAACACCAGTGGCGAAGGCGGCTCACTGGTCCGGTACTGACGCTGAGGTGCGAAAGCGTGGGGAGCAAACAGG
+
AAC;:5;CBB3CBBBB@@<998;C?B?B=@@AA@<@@@CC::;>@C;;;BB?BEACCB=A@B?BBCCCID;BBBC>HCE<@@@9@@@A@B@B;<:;@D;;;=?@0;;@@@;::A?AAAA<???@?:@3949?>9888:::6:6<281397;788;;<7<88;2906/////399<644446;;6756.678:8=::5;5;<:==88876/7A<@=A;;;@@BB@@;;;=@?@;;;0<AABBGE9@@@@B;;:9=
@N9IO0:00685:05804
GACAGAGGTGCCAAGCGTTAGGCGGAATCACTGGGCTTAAAGCGTGTGTAGGCGGAAGCGTAAGTGCCTTGTGAAATCCCACGGCTTAACCGTGGAACGGCTGGGCATACTGGCGTTTTCTTGAGCCAGCCAGGGGTCGTCGGAACAAACGGTGGAGCGGTGAAATGCGTAGATATCGTTTGGAACGCCAAAGGCGAAAGCAGACGACTGGGGCTGAGCTGACGCTGAGACACGAAAGCCAGGGGAGCAAACGG
+
?AA@@@>:9989=;>???=@A>@C?C::;BBBBB<A@4995:@@@BBC@@@:@=0969ABB@=ACBB?C?BBBBF?BBB6;;;9;D@F@C?A@B=A<?;5;=<<;<>//000)/////&/:489:<5;;<;BB>>2?@?@840449;?;<<8==9==BB?BCCD>BBBBBC@@@AAA>>>6>4:5;@B;@@;@?BCCE>CC???@@@@AACC;CCC@A@BBCCBCB@@@ABBC@AA;AB>@BCC.;9;95)555
@N9IO0:00697:05807
TACGGAGGGGGCTAGCGTTGTTCGGAATTACTGGGCGTAAAGGGCGCGCAGGCGGCTGCTCAAGTCAGGCGTGAAAGGCCTGGGCTCAACCCGGGAATTGCGCTTGAGACTGGGCTGGCTTGAGTGCGGGAGAGGATGGTGGAATTCCCAGTGTAGAGGTGAAATTCGTAGATATTGGGAAGAACACCGGTGGCGAAGGCGGCCATCTGGACCGCAACTGACGCTGAGGCGCGAAAGCGTGGGGAGCAAACA
+
BA;;6;@@B@3BCBBBBC=@A?@?:C;E>BA@@@6;;:BB=BD<@A@BB@=6@>6@99;@>@<@>@AB?;;;BCF=C@C?A@B;;99>.6926A2<19.5955509CBCBCD>7C;;6;C8>:::8944(48886;=>9=84@9>9??599::995445:4:909;:<666>===?DD69439:89?7<8:;7;>C=A8;;6;4:5<<<7;:388:.49?:<<@<6655:?:;99,49;;===2==CCD;C;
@N9IO0:00701:05770
TACAGAGGGTGCGAGCGTTAATCGGAATCACTGGGCGTAAAGGGTGCGTAGGTGGTCAAATAAGTCAGATGTGAAATCCCTGGGCTTAACCTAGGAATTGCATTTGGTACTGTTTGGCTAGAGTGCAGTAGAGGAATGTGGAATTTCCGGTGTAGCGGTGAAATGCGTAGATATCGGAAGGAACATCAGTGGCGAAGGCGACATTCTGGACTGTAACTGACACTGAGGCACGAAAGCGTGGGGAGCGAACAGG
+
<<<0/0=959?>?<=99929173<7<5;;=<<<<1889=>6<?988;BB@@<;;5;??=9?A8?@@:000006:>1??:8ABC7BB>A=@<@::6:?A=@AA@A;A=ABBAAAA;@<@AAAA>:9:;99<?<>8>=000?:?<?;5?+909<00000)0:@@8?=@=??;<<<<==;?;>9=7:99:::883845.45:335::7;<=9>=666>9:4444449:44.333333(/9/////&/9333-3337
@N9IO0:00712:05775
TACAGAGGGTGCGAGCGTTAATCGGAATTACTGGGCGTAAAGCGCACGTAGTCGGCTTGTCAAGTCGGGTGTGAAATCCCCGGGCTCAACCTGGGAACTGCATCCGAAACTGACTTGCTAGAGTATGGGAGAGGGAGGCGGAATTTCTGGTGTAGCAGTGAAATGCGTAGATATCAGAAGGAACATCAGTGGCGAAGGCGGCCTCCTGGACCAATACTGACGATCAGGTGCGAAAGCGTGGGGAGCAAACAGG
+
BCCBCBBA<AA@@:9:@@>B?ABB@D>A?A:::D=CBBDC=B::9@AAB;;;;<5;:8>@AA=;;999/7;8337)7888.:=7<<@<3817<<5<29:9:9:?=AAB69;BABB@@@@BBCA;;;BB<BCBCC>AB=CB7;7<C0:;B<@@BBBAAA;:;A;>?A@@AAABB;;;@@<@?B>AAAAB@??:000,0+00+0:==8>=9==?C?@A@B;<;;;;;;;4;AABBC<A@@;;;;*:599D0>;;4
@N9IO0:00666:05845
TACGGAGGGTGCTAGCGTTGTTCGGAATACTGGGCGTAAAGCGCGTGCAGGCGGTCGGGTAAGGTCGGTTGTGAAAGCCCCAGGCCTTAACTTGGGAATTGCATCCGAAACTGCTCGGCTAGAGTCCCGGAGAGGAAGGCGGAACTCCCAGTGTAGGGGTGAAATCCGTAGATATTGGGAAGAACACCGGCGGCGAAGGCGGCCTTCTGGACGGTGACTGACGCTGAGACGCGAAAGCGTGGGGAGCAAACAGG
+
ABBC@AAC=;;;CCCAAB=@@=AB=A5;;@A@@5==AA<3?;@===@;;;=;0*/00/+//)/)/7717144/::377;;*66)/)/381776:;(3-3-339882666.6///66<7=?@ACBBBB=B?BAAA@E?C@BB>A=@AAA9>>=::;;GF8@AAA<@@<@@@?@A@A6;;69?BB?@AA?B@BD?B@?25.594?=@9BCC?@AB=@@@@C;;;CLFCCCBBA@@@A9?=@?@@@2@@;<;0;BB<
@N9IO0:00667:05811
TACGTAGGGTGCGAGCGTTAATCGGAATTACTGGGCGTAAAGTGTGCGCAGGTGGCCGCGCATGTCGAGTGTGAAATCCCCGGGCTTAACTTGGGAATTGCGCTCGAAACTACGTGGCTCGAGTGTGGCAGAGGAAGGTGGAATTCCACGTGTAGCGGTGAAATGCGTAGAGATGTGGAGGAACACCGATGGCGAAGGCAGCCTTCTGGGCCAACACTGACGCTCATGCACGAAAAGCGTGGGGAGCAAACAGG
+
BAABBAAA<:;9ABA::;=A=@DI=A?@@CBBCC=BA;;;0;>?@@BAA;;5;A;?8@A@;9;AABCCEABBA@B0;;;;.;C;A@@B?BB@BD?D>A;@;;;?@??@8@;;;@;;4:?<@AAAAAA<@@CC?<@6:,00(/4>5;5//3399888=7=@B=6@::;8<888:8<?A9>?=A=:;;9=>CC@BBC?B=A9;;>A=@@CD<B=@<@A@@@=0//7///::9=4444&4:@@ACC:;;;EH>DBC?
@N9IO0:00681:05826
TACGGAGGGTGCAAGCGTTGTTCGGAATCACTGGGCGTAAAGGGCGTGTAGGCGGTCCGCTAAGTCTGATGTGAAAGCCCGGGGCTCACCCCCGGAAGGGCATTGGAAACTGGCGGACTCGAGTCCCGGAGAGGAGGGTGGAATTCCTGGTGTAGCGGTGAAATGCGTAGATATCAGGAGGAACACCGGTGGCGAAGGCGGCCCTCTGGACGGTGACTGACGCTGGAGACGCGAAAGCGTGGGGAGCAAACAGG
+
@A@A=AB@<?@@@<@@??8:;@BC@C@BBBBBFC;A?;9:.;?9AA@@??=:884:A<@@A@9?9::AAA?AA@A.:;=8>::+44444999(95:;:<4;;=6?4::(444.4/)////;<?@AA<@?=>9955>;3;>9=9=9=9=>:@>666AB6=@@@9??ABABDB;;;@::39=8=8???=A=BB?@@?<?;?A;=?9?@@A>AAB=;;;;::=>@@70)//0///8::(4455>>>2>><<</4493
@N9IO0:00689:05839
TACAGAGGGTGCAAGCGTTAATCGGAATTACTGGGCGTAAAGCGCGCGTAGGCGGCTTGACAAGTCGAGTGTGAAATCCCCGGGCTTAACCTGGGAGCTGCATTCGAAACTGTCTTGCTAGAGTATGGGAGAGGGAAGTGGAATTTCAGGTGTAGCGGTGAAATGCGTAGATATCTGAAGGAACACCAGAGGCGAAAGCGGCGCACCGGACTGCACCTGACGCTGAACCGCGAAAAGCCAGGGGAGCGAACGGG
+
BAB@@?AC;@A??;@999;?<?@A?A@CACCCCC=@@?AA;A;;;C@@@@A;@C>BB>BCCC?BBB?@@@@@AAD<BABB9BE>CC@@;==888*9>@?@AAA?BBBB=CA@?@@<@@BBBBBAAADD=BAAAC>C?C??>@?BC<B@@=@C:;;BB?AA@@<?@?@?BAABA@AA@@=A@C?CCD@CCBB=A;;;0:@C=BAB?@;@:?=??>::5:=??>??@@<=:==0000&00)/7;7+//98;3:>>9
@N9IO0:00695:05819
TACGTAGGGTGCAAGCGTTGTCCGGAATTATTGGGCGTAAAGAGCTCGTAGGCGGTCTGTCACGTCGGATGTGAAAACTCGGGGCTCAACCCCGAGCCTGCATTCGATACGGGCAGACTTGAGTTCGGCAGGGGAGACTGGAATTCCTGGTGTAGCGGTGAAATGCGCAGATATCAGGAGGAACACCGGTGGCGAAGGCGGGTCTCTGGGCCGATACTGACGCTGAGGAGCGAAAGCGTGGGGAGCGAACAGG
+
CDBBBBCC=@@@A<@?;;7;BB>B=@=@@BC@DD?CBBAA<A??@AAA@9918919A;;:BCB@@@B?B@@?CBCC7;;B@AA9BB@B?AAA0;;;@?ABBBB?AAAABBBB9???AAB6::@@@CG@CBBCB5;;AAA@?@=?:@<?>:>@@A@CC=AB@@:@@@A???BA@@@A<7;;?B?BAA>B?BBHFDB?B????:?BBBBBC>C@CB@@A@???@@::;@?BABCCC<@?CBBBB9AA?@@?@@?=
@N9IO0:00697:05818
TACGTAGGTGGCAAGCGTTGTCCGGATTTATTGGGTTTAAAGGGTGCGTAGGTGGTCTTGTAAGTCAGTGGTGAAATACGGCAGCTTAACTGTCGAGGTGCCATTGATACTGCAAGACTTGAGTACAGACGAGGTAGGCGGAATTGACGGTGTAGCGGTGAAATGCTTAGATATCGTCAAGAACACCGATAGCGAAGGCAGCTTACTAGACTGTAACTGACACTGAGGCACGAAAGTGTGGGGATCAAACAGG
+
BC@@?AA;;:4;A=@@AA7;;A?B@CCC=CC7;9,9<)73(3;1:;=?>?@<9;4:4424498=:@ABC@>@;:;.9<@=:@888?2;29987:<;>:>?A4;6:@@@@@AAAA=@@@@?B@AA@@@@@A@AB?BBD=BA=B@C8;;@A;@@A@A@A<A@@B;@BBC?BBBBBBBABBB>AA?BAB=::::::??:@<@?@CD@BBBAAACBBBBAAAA@@@BAB@@;=??999.7777944&488>>5?;:5
@N9IO0:00703:05842
TACAGAGGTGGCAAGCGTTGTTCGGAATTACTGGGCGTAAAGGGCGCGTAGGCGGTTCTGTAAGTCCCGTGTGAAATCCCCCGGCTCAACTGGGGAATGGCACGGGAGACTGCGGGGCTTGAGTTCGGGAGAGGGAAGCGGAATTCCGGGTGTAGCGGTGAAATGCGTAGATATCCGGAGGAACACCGGTGGCGAAGGCGGCTTCCTGGACCGACACTGACGCTAAGGCGCGAAAGCTAGGGGAGCAAACGG
+
BCC@??C?CC@CC@BA>?:???AB?C?A>AA@@A<@@?BD>DD>CCBBA9949?8=>AABBD;;;CE>BBDBB@A;A????,A=AADC?BBCCC9A?@B=CC@@A;@@A@;;6CDD8BA>AB@@?@EF?CCCBB>D@BBC7;7;<A?BC>BBCCBBB>BCDD>:::AAA@@@@@B=B=AA;?;000;>;00+0:<:@;BA<AA=A>AA6:;@@@;;;B;;<CA;;9;?BBA@@C<ABBBBBA3;;;<;0;AB
@N9IO0:00709:05847
TACAGAGGGGGCAAGCGTTGTTCGGAATTACTGGGCGTAAAGGGCGCGTAGGCGCCTGCTAAGTCGAACGTGAAATCCCCGGGCTAACCCGGGAACTGCGTCGAGACTGACAGGCTTGAATCCGGGAGAGGGAGTGGAATTCCAGGTGTAGCGGTTGAAATGCGTAGATATCTGGAGGAACATCGGTGGCGAAGGCGGCATCCTGGACCGGTATTGACGCTGAGGCGCGAAAAGCCAGGGGGAGCAA
+
///5:AABBB5BC>B?@@<;;8;C?A?C8:9<<<69:9;;.:<6@@9:9BB=:9599==>=978:<>:0//777.7999+9909==7<<5<<1:7;4//9//////9;;BBAB?;858@:==8<<544499094456;495;5<<8<<=><=>.4.4=:2:@999=@@AB;:9B?CC?C?AAABB@CC:<:C?B?==:=@>A;>>6557;58::598:://///)/7:/444&4:544444$4;:;<
@N9IO0:00674:05896
TACGTAGGGTGCGAGCGTTAATCGGAATTACTGGGCGTAAAGCGTGCGCAGGCGGTGCGCCAAGCTCGATGTGAAAGCCCCGGGCTTAACCTGGGAATTGCATTGAGGACTGGCGTGCTCGAGTGCGGCAGAGGGGGGTGGAAGTTCCACGTGTAGCAGTGAAATGCGTAGAGATGTGGAGGAACACCGATGGCGAAGGCAGCCCCCTGGGCCGACACTGACGCTCATGCACGAAAGCGTGGGGAGCAAACAGG
+
ABBCCBBB=999BBB@@A?B@BEC?B7:8;BBBB=AAACC>CCDCDCC?@@;00-0<@<@?A=@@@@@@@@?ABA<BBCD:DD<?@?B@B@DDD>C>A?:;9<6445:@@@@?@A??>AA:::AA@A>><<;<<<<<&=??A4:9?A=@=747:CCGCCCCLH?ABAC=BBC;66CCD=@@<@<AAA=BBBB>ABA>B<A@>@@@@,?AB;B?@AAABABBA;<::99>@>@<@A<BCCCDDC;BBBBB=BAA=
@N9IO0:00677:05865
TACAGAGGTCTCAACCGTTGTTCGGATTCATTGGGCGTAAAGGGTGCGTAGGCGGTCGCGCAAGTCGGATGTGAAATCTCAGGGCTCAACCCTGAAACTGCATTCGATACTGCGTGGCTAGAGTGCTGGAGAGGAGACTGGAATTTACGGTGTAGCAGTGAAATGCGTAGATATCGTAAGGAAGACCAGTGGCGAAGGCGAGTCTCTGGACAGCAACTGACGCTGAGGCACGAAGGCCAGGGGAGCAAACGGG
+
AAC@@;;9<@@BEAF@CB;;;>BB@BB@BBC<DF8CB?@?<?D=BB@@@A@?BB>A????::5;A;:599B=ABC>ABBCBBC<AABB?BB>BAAB=CAABBC@???BBBA@AA996:@>>@@:55=>9==BA<BBBCCD@C@DF>ECC@C;6:BBCBBBCE<@@B;;;<<<DAAABC@B9C>BBC?CC@?=?BA<?=ACA@<BA966:><<<;;7@@;@>=@AA??7;;;;<05095>?A>5:9@CB=BBB<
@N9IO0:00706:05903
TACGGAGGGGGCTAGCGTTGTTCGGAATTACTGGGCGTAAAGCGCACGTAGGCGGCTTTGTAAGTTAGAGGTGAAAGCCCGGAGCTCAACTCCGGAATTGCCTTTAAGACTGCATCGCTCGAATTGTGGAGAGGTAAGTGGAATTCCGAGTGTAGAGGTGAAATTCGTAGATATTCGGAAGAACACCAGTGGCGAAGGCGACTTACTGGACACATATTGACGCTGAGGTGCGAAAGCGTGGGGAGCAAACAGG
+
;:CC?AAAAA2BBBBBBB@BD?CC@C?C@BBBBB<@AAAA<ABBBCA@@AA=;;7;DF?DCCBCC@BBCC@BBCC>CCC?C@B@A@9:5;>=8:5:<<75;=BB=B?BB@@?;===@GDCCBAC9;;?8=99938@49:B<@=@?B?BCCCCEEBBB@BAAB<A=@@;;;AABC?BA7:5;C?CBB?BBAA?AAA>A?CBBBEABBCE?BABABBBC@CCBBAAAAA=A@?;;;6;@@??@@7@@BCD>BBC@
@N9IO0:00665:05914
CACGTAGGGGGCGAGCGTTGTCCGGATTTATTGGGCGTAAAGAGCTCGTAGGCGGTTTCGTAAGTCGGGTGTGAAAACCAGGCTCAACCTGGGGACGCCACCCGATACTGCGATGACTAGAGTCCGGTAGGGGGAGTGTGGAATTCCTGGTGTAGCGGTGAAATGCGCAGATATCAGGAGGAACACCAACGGCGAAGGCAGCACTCTGGGCCGGAACTGACGCTGAGGAGCGAAAGCGTGGGTAGCGAACAGG
+
@@@@B:::::);?@:;;B=;;6:>7???3>@8@@9;;<880;9:9;;A@A@=@A;??6<@9;49>:=@9<<5/099+6+00)/6693830733&4874.455,-----5554555:;>?>??@@<@9844444$4445>M@C?>;@7;;:@@ABCCC=@@AA<ACCCCLCBBCBAAB8;;8=8:::7;7;;6:::6;7::<<:99;:::(3-32849<<<::>?998;?>>AAC>CAAABB<@ACAAA=@;;5
@N9IO0:00673:05921
TACGGGGGGGTGCGAACGTTGTTCGGAATCACTGGGCGTAAAGGGCGCGTAGGCGGCCTTGTAAGCGGGGTGTGAAATCCCCCGGCTCAACCGGGGAACTGCATCCCAGACTGCAGGGCTTGAGGGCAGCAGAGGAAACGGGAATTCCCGGTGTAGCGGTGAAATGCGTAGATATCGGGAGGAACACCAGTGGCGAAGGCGCGTTTCTGGGCTGCATCTGACGCTGATGCGCGAAAGCTAGGGGAGCAAACAGG
+
BB:;9;9;9"4999:;?;;55;8==<@<BBGCA@C=;96CC>CC>CDCAA<@:00+05A4=AF@BBBBB9BCCBB?6@;;;;*97?AAB>B0;;;697=<@@?988(448:4498;;59?9=:AA<A?>@@CCC?CD=CCE>C?C?CD>C@@@;<;@?;@@AB=ABBB;;;CB@@@@<4<<8<7@@B=CCBB@BCC@C<C@BBBA6?;;5)4C;599@@989AAB@@@@???>><,49<<>?>3:9;;D<ABC=
@N9IO0:00675:05923
TACGGAGGGCGCGAGCGTTGTTCGGAATCATTGGGCGTAAAGCGCGTGTAGGCGGCTTGGCAAGTCGAGTGTGAAAGCCCGGGGCTCAACCCCGGAAGGTCGCTCGAAACTGCCTCGCTAGAGTCCCGGAGAGGAAGGCGGAATTCCCGGTGTAGAGGTGAAATTCGTAGATATCGGGAGGAACACCAGCGGCGAAGGCGGCCTTCTGGACGGTGACTGACGCTGAGACGCGAAAGCGTGGGGAGCAAACAGG
+
@?AB=@@@6@@>@;;;;A=A@=@B=?5;;A@7<F<@A@@@;@@CBA@@@@@<@@5AB:B:A@;@ACBBB@AABBD>@A?<?CC;BCBB@CGD;E@C@C@C:::A?=88044457<<>>999@?:==6@=BBAB?B<?:?@;>2839>6@4444=@:<5;;A@=A?BABC@AABABCH?EI?C?AAA?CCBB?ABB<@<<;4;4;2;BB6;;C>AAACC9:9DCC@@@DBBBCCD>A;;<EEE7;;BBH?CAB7
@N9IO0:00690:05954
TACGAAGGTGGCAAGCGTTGTTCGGATTTACTGGGCGTACAGGGAGCGTAGGCGGTTGGATAAGCCCTCCGTGAAATCTCCAGGCTTAACCTGGAAAGTGCAGAGGGGACTGTTCAGCTAGAGGATGGGAGAGGAGCGCGGAATTCCCGGTGTAGCGGTGAAATGCGTAGAGATCGGGAGGAAGGCCGGTGGCGAAGGCGGCGCTCTGGAACATTTCTGACGCTGAGGCTCGAAAGCGTGGGGAGCAAACAGG
+
<<:<<+0+0<9=@;@A@@=@@<AC>?@?9@@@AA=DA?@>?@@9@@>CB@A=AB?C@C?BBD9:;B<AB:;=CCE:@BAA6008<<)0*-355079+-000/0:4<<+544436;:5;:DCCC@CCCC?CCBC?CC;;;C=C?B@BC>D>BB;;;6B=B>=@7>BAA@:<6<=<<=@8??:><@<@:=9<=9<<<7:544.4444999-3-443:1:3344//////1666;;;1:5338;;.;;799*7778
@N9IO0:00698:05954
TACGGGGGGGGCAAGCGTTGTTCGGAATTACTGGGCGTAAAGGGTTCGTAGGTGGCCAACTAAGTCAGACGTGAAATCCCTCAGCTTAACTGGGGAACTGCGTCTGAGACTGGATGGCTTGAGTGCAGGAGAGGAACGCGGAATTCCAGGTGTAGCGGTGAAATGCGTAGATATCTGGAGGAACACCGGTGGCGAAGGCGGCGTTCTGGACTGCAACTGACACTGATGAACGAAAGCCAGGGGAGCAAACGGG
+
@@99999999"9=.4444.4=9<<?>?B<<AA??8AA@@?.;;.98>@;::9:<5<;B;A@A7;;BA@@CBCCBB<;;;6<BCBBE?C@BBBBB9B>BBBAA@CBBBBCCA@=A<;8:A?A:::::A@=@A@B5;6;;<D@C?B@C@DC?;;;BBBC?C;;;7<CACBB;;;@@@BA;@@=@?9::?B?BDACCC=A>@@<@CC>@@B@BABCCB?BBB:;;?=:::@A?=???9??;??AD5:::CD=ADA=
@N9IO0:00701:05949
TACGAGAGGGTGCAAGCGTTGTTCGGAATCATTGGGCGTAAAGGGCGTGTAGGCGGTTTGTTAAGTCATGTGTGAAATCCCCCGGCTCAACCGAGGAACGACGCATGAAACTGGCAAGCTAGAGTACCGAAGAGGGGGGTGGAATTCCCGGTGTAGCGGTGAAATGCGTAGATATCGGGAGGAACACCCTGTGGCGAAGGCGGCCCCCTGGTCGGATACTGACGCTGAGACGCGAAAGCGTGGGGAGCAAACAGG
+
>>///99@=6=BBB>BA;:4//5<:::,//77)//)3:88?9?<9AAABCAA>9919<8<>1819?>>@@@>55:<4::::<):5;==D@C748<04-8??@@A???@A<AAA?AA?AB@@@545::056:???????&???B9;9;D9A@AAABCAB@BCCG>BCBCBA::9<;;;=4;:4947377(488:7<@B@?7;;8<<::'9=:>>=5>@<@@@B@BBBBAA?==;555)4==>??>+59999,9??5
@N9IO0:00704:05923
TACGGGGGGGGTAAGCGTTGTTCGGAATTACTGGGCGTAAAGGGCTCGTAGGCGGCCAACTAAGTCAGACGTGAAATCCCTCAGCTTAACTGGGGAACTGCGTCTGATACTGGATGGCTTGGATTCGGGAGAGGAATGCGGAATTCCAGGTGTAGCGGTGAAATGCGTAGATATCTGGAGGAACACCGGTGGCGAAGGCGGCATTCTGGACCGACATTGACGCTGAGGAGCGAAAGCCAGGGGAGCAAACGGG
+
<=9:::::::"4:.44445;=8@A?B?CABBACG>BAA@B6::6;BAAACB?<;7;=@:ABB=ABBBBB;<<CCE=BCC>CCCHCCAH@BBBCC=C@CCCEICCCDBBBB;;5;@@>BB<@=AB>BBC>BBBB@B@BC@@7;5;<A=AA<A@@@?AB?BBBD?@@@@@AA@AA:::B?A@?A=:::;?;@A>@;;5;:@@<@AA=ABB=@@=A;:;B?BBB@@@AAA;;:;:;:.9@<ABCC9@???>59==5
@N9IO0:00665:05963
TACGTAGGGTGCGAGCGTTAATCGGAATTACTGGGCGTAAAGCGTGCGCAGGCGGCGCCGCAAGTCGAGTGTGAAATCCCCGAGCTTAACTTGGGAATTGCGCTCGAAACTACGGTGCTGGAGTGTGGCAGAGGGAGGTGGAATTCCACGTGTAGCGGTGAAATGCGTAGAGATGTGGAGGAACACCGATGGCGAAGGCAGCCTCCTGGGCCAACACTGACGCTCATGCACGAAAGCGTGGGGAGCAAACAGG
+
CCBA?99949?@AAA@@A;?=@CC@C>@=@AAAB=;;;DF?GBABCA>8..*.-(-6=3=;@=@::555;::?CC=CGFF::96=>4;6;A:><2@:A=ABB@@@CCC<C<<;A=@CC;<6;9AA:;.;A@ABB9::2;;.58@:@<=<;;;;;;>>:=BBD>@@@>><<;:;:;;=0556;5;BA<AA;;8;AD>C=@;;;4568>>>4616655;;0/<//////55;9555)59;;BCC7B@@BB=ABA;
@N9IO0:00669:05969
TACAGAGGTCCCAAGCGTTGTTCGGATTCACTGGGCGTAAAGGGTGCGTAGGTGGTCGGGTAAGTCTGATGTGAAATCTCCAAGCTCAACTTGGAAACTGCATCGGATACTATTCGGCTCGAGGGTTGGAGGGGGGACTGGAATGCTTGGTGTAGCAGTGAAATGCGTAGATATCAAGCGGAACACCAGTGGCGAAGGCGAGTCCCTGGACAACTCCTGACACTGAGGCACGAAAAGCTAGGGGAGCAAACAGG
+
0000///)///)4.4455.55499433-366666(0//::/9938@655<C4:;4;=>@8BD=AA;53839?944(44;;3@:@@ABB?BB@B=@@8:98:=@?A?AACBBBB?A@>@AAAAAA=@=@4::BBBC)BACC@A?ABAA?B?BBBBBAA???BB<@@?BB@@?===9;5:@=;=;889197<?49:?4;2:4>:499,9=5;@B<??C8B?@?ABB;;:9AA@:;;;&;>>>;G@666:@=4=B@=
@N9IO0:00672:06028
TACAGAGGGGGCTAGCGTTGTTCGGAATTACTGGGCGTAAAGGGCGCGTAGGCGCCTGCTAAGTCGAACGTGAAATCCCCGGGCTCAACCCGGGAACTGCGTCCGATACTGGCAGGCTTGAATCCGGGAGAGGGATGCGGAATTCCAGGTGTAGCGGTGAAATGCGTAGATATCTGGAGGAACACCGGTGGCGAAGGCGGCATCCTGGACCGGTATTGACGCTGAGGCGCGAAAGCCAGGGGAGCAAACGGG
+
@@C@??@@@@2@@@A@;;:;C?CCAD@B@CC@@A6<;;:=5==4@CCAAAA?::;?BBA;;59AAAA>@@@;;;0;A@A3@?8?@;0,00,0<5<+////9:=269BBBDDAC8878B>BC?@@<??;?A@@B=??@CB?C>A=A=A@=@@@@@@A=BABA<AA:::;;B@@@C??<?A?A=AAA?C>AA=AAA=A?AA=A@@@=AA>BA?A?BAB?BCBAAA@@@<@@@@@@8@A=ABBB:BABAB;@@B<
@N9IO0:00672:06055
GACGAAGGGGGCTAGCGTTGTTCGGAATTACTGGGCGTAAAGCGCGTGTAGGCGGTTGCCCAAGTCGGGTGTGAAAGCCTTGAGCTCAACTCAAGAAATGCACTCGGTACTGGGTGACTAGAGGACCGGAGAGGATAGTGGAATTCCCAGTGTAGTGGTGAAATACGTAGAGATTGGGAAGAACACCAGTGGCGAAGGCGGCTATCTGGACGGTTTCTGACGCTAAGACGCGAAAGCGTGGGGAGCAAACAGG
+
A@@@@<@CCC3CGCCBAA>AA@CD@D696;A?@A<:;9CC=BBCBCBC@AA?CC@C?BBC8859AAAB>AAAABD6;:=@>?@@@BBC?BBBC@BBD@BBBAAABB>BABBBC<BBBBA????=?@=@<@B@@=AC???B=?=?@BD=BBAAAACAB?@@CC=BBBBBABBCAA4;;0;<:;4;95<ABBB@CBC5;5:;29>>>>@@;@AA;AA;BBCBBA?@C6655:9555)5:9>9==.<<B==5B@@=
@N9IO0:00672:06056
TACGGAGGGGGCTAGCGTTGTTCGGAATTACTGGGCGTAAAGCGCGCGTAGGCGGCTTTGTAAGTTAGAGGTGAAAGCCCGGAGCTTAACTCCGGAACTGCCTTTAAGACTGCATCGCTAGAATCGTGGAGAGGTGAGTGGAATTCCGAGTGTAGAGGTGAAATTCGTAGATATTCGGAAGAACACCAGTGGCGAAGGCGACTCACTGGACACGTATTGACGCTGAGGTGCGAAAGCGTGGGGAGCAAACAGG
+
@@AC>@>@@@1@DCCBBB<AA?BB@A?C@BBBBB<CBBBB=B9;9BBA@@B=9929@@;ABC@BCABBBB?A@CD>BBB=C8::>A597;CB=B?B?A9:;:@?0:4;@?;:;?@=<CCAAA=A9::@4=8@?<@A:83A5?<A7B>BBBBBBBBBB:?;;8189>BAAAABBB?BB@D?>>;>BA?AA:;7;>@>D<AACBBCBBBB?B@@@BBBB?BBBBAAB@@=@@????6::B=<??2<?>@@;@?@?
@N9IO0:00673:06040
TACGAAGGGGGCTAGCGTTGCTCGGAATCACTGGGCGTAAAGGGTGCGTAGGCGGGTCTTTAAGTCAGGGGTGAAATCCTGGAGCTCAACTCCAGAACTGCCTTTGATACTGAAGATCTTGAGTTCGGGAGAGGTGAGTGGAACTGCGAGTGTAGAGGTGAAATTCGTAGATATTCGCAAGAACACCAGTGGCGAAGGCGCTCACTGGCCCGATACTGACGCTGAGGCACGAAAAGCGTGGGGAGCAAACAGG
+
A@@@@4;:;:)9@@@;<;@BBA@?=@8::DC;;;::CCCA7C@8A@;;@@@<?BA4B@BB:@8@BA@<GG2?B>>7>?;@@;666;=>8666:>>>7;::;7;>9?@@@?:972;<8/0*////)/:;1;933.3;;89:/3/3999///9668:::6885;3:48552226661222=4:::665@DC;;<?@@;A=::5999955.5;2556<;;;=;;;>===8;::4444&49;;>>>1666==4=??8
@N9IO0:00675:06049
TACGAAGGGTGCAAGCGTTAATCGGAATTACTGGGCGTAAAGCGCGCGTAGGTGGTTCAGCAAGTTGGATGTGAAAGCCCCGGGCTCAACCTGGGAACTGCATCCAAAACTACTGAGCTAGAGTACGGTAGAGGGTGGTGGAATTTCCTGTGTAGCGGTGAAATGCGTAGATATAGGAAGGAACACCAGTGGCGAAGGCGACCACCTGGACTGATACTGACACTGAGGTGCGAAAGCGTGGGGAGCAAACAGG
+
@?A:92:A9@@@B?B@??;?;?@@>A495:@>>>9?@=@A=A@B@@>@?AA=A@?@=BAACC?BB@C@CCCCBCG@CCCB:BB::;BC@F?BBE>D?CC@@@CC@CCC:BA@A?????BAACBBBCC?@A@BBB:AB79:=@@DC;@=;::?==@9929??=9?A?????AAAA@B;?<@?B?BDD>AABB?ABA=?=?AA?=??<?C=AAAB@@?>9:;;@?@ABA@AA@;;;0;9:@BBB8@@AAB=@@@?
@N9IO0:00687:06012
GTACGGAGGGCGCAAGCGTTGTTCGGAATTACATGGGCGTAAAGCGCGTGTAGGCGGTTTGGTAAGTCGGATGTGAAATCCCCGGGCTCAACCCGGGAACTGCATCCGAAACTGCTGGGCTAGAGTCCCGGAGAGGAAGGCAGAATTCCCAATGTAGGGGTGAAATCCGTAGATATTGGAGGAATACCAGTGGCGAAGGCGGCCTTCTGGACGGTGACTGACGCTGAGACGCGAAAGCGTGGGGAGCAAACAGG
+
00<:9188:3:@;;2/0/:39969=8;./)////7;390/0:/:>;:5///0/)--(--(.(//)////)/;994;4)4@::&94)49;4.4:(44(46<8>@@@A:=>=6=<;833818>>A9987C<C?CAAA@A=A8;;..)-(-9/73---8777*6689(22/567:<>//(.(.3.3.733,388;6<;;6C<<?:?<@485A49AB?@@@>777:5577786552555,5586666&22226,5588
@N9IO0:00689:06026
TACAGAGGGTGCAAGCGTTGTTCGGAATTATTGGGCGTAAAGCGCGTGTAGGCGGCTTTGCAAGTCGGGTGTGAAAGCCCTCAGCTTAACTGAGGAAGTGCGCCCGAAACTGCAGAGCTTGAGTACCGGAGAGGATGGCGGAATTCCCCAAGTAGAGGTGAAATTCGTAGATATGGGGAGGAACACCGGTGGCGAAGGCGGCCATCTGGACGGTCACTGACGCTGAGACGCGAAAGCGTGGGTAGCAAACAGG
+
BAB@@9994:;7?<A:9:=?B?DC>@?@?CC@CC=BAB@@;@????@AAAA>@D@CCC9@9:7;;BBD>B;;:ED>@CA=AC;;;;4;=B@@AC?B@BBBCCCD=CCC=@@B:;;BBBA:AAA>B>;C@BBBB9BBB?BB?B=?=?CC:C?BBBA??=?BCC>B@BBABBBAABDBB7:93:8=>=8<6;<8<??:@=AA>A>A>@@@6;:?;:;;B@@@AAA@@@;;;;?;;;0:>???C:?@?@AA9??A4
@N9IO0:00665:06109
TACGAAGGGTGCAAACGTTGCTCGGAATTATTGGGCGTAAAGCGCACGTAGGCGGCTTTGCAAGTCGGATGTGAAATCCCACGGCTTAACCATGGAAGTGCATCCGAAACTGCAGAGCTTGAGTACTTAAGAGGATCGCGGAATTCCCGGTGTAGAGGTGAAATTCGTAGATATCGGGAGGAACACCAGTGGCGAAGGCGGCGATCTGGGAAGATACTGACGCTGAGGTGCGAAAGCGTGGGGAGCAAACAGG
+
>>00/)/:19<<BA:;;;=@BBCC?B?B@CC@CD>AA?>?7?9::C@A?@@=8:04<<4ABA;@?@@<@AA@BCC>BCG=BBB<@@?C9B<CCC:C2:;:;B@@=AB<4<>>@CA;:;@6;;;<BAB=A;A;;5;AB@@@=B=@<BC<B=ACA@C??<?@@@<A@BBBAAAAB@@@A<@A?B@CBC?BB?@>@CB?B@;;:;BBACCCD?D@DCBBABABDCEECBB?BBBBBB=BBECCCC:ECFDF>BBA=
@N9IO0:00669:06096
TACGTAGGGTGCAAGCGTTAATCGGAATACTGGGCGTAAAGCGTGCGCAGGCGGTGATGTAAGACAGTTGTGAAATCCCCGGGCTCAACCTGGGAACTGCATCTGTGACTGCATCGCTGGAGTGCGGCAGAGGGGGATGGAATTCCGCGTGTAGCAGTGAAATGCGTAGATATGCGGAGGAACACCGATGGCGAAGGCAATCCCCTGGGCCTGCACTGACGCTCATGCACGAAAGCGTGGGGAGCAAACAG
+
AAAAB?@@0;;;?4;9A@5;8;;@8<+000///(49?::)45;;;;==;;:@B;9955:55.553::;7;<<<<4=>??2<=5>??C=A>ADD@D?BAAABA@@@?@@ABBBBBCCCCC?BBBBAA=@@BBGLLJ5;;<?B4;1;4;6BC@@A@@@@AAAA:;;;AAA?@@@BBCC???<?4?<B?ABBB?BCC@D?BB988?>3888385>?@@@8;70///////3?BBA=6A;>9:::+:<<<<.<??
@N9IO0:00674:06089
TACAGAGGGTGCGAGCGTTAATCGGAATTACTGGGCGTAAAGCGCGCGTAGGCGGCTTTGCAAGTCGGGTGTGAAATCCCCAGGCTTAACCTGGGAACTGCATTCGAGACTGCATTGCTAGAGTATGGGAGAGGGAAGTGGAATTTCAGGTGTAGCGGTGAAATGCGTAGATATCTGAAGGAACATCAGTGGCGAAAAGCGACTTCCTGGACCAATACTGACGCGTCATGTGCGAAAAGCGTGGGGAGCAAACAGG
+
?@@@CCCD>ABA?>>;00+0+0=>;C<?=;@@AD>BAAAE<??????CAAA?@@=@@@6;:@=;;;;;0;A@@AA8AAA?09:29@5;7<ACCC>B>AAB;;;>BA;;;BB@ABA=???@A@>>>99:5;AAAB>B>BBBAE@LI>C;;;;CCB@9:39999/98<:::455<44499498<6;:999444384444&44444905./;477)/)/99:/4/7//////99555555&55>555606<;;>26657
@N9IO0:00675:06094
TACAGAGGTCCCGAGCGTTGTTCGGATTCACTGGGCGTAAAGGGTGCGTAGGCGGTTCTGAAAGTCTGATGTGAAATCTCCAGGCCCAACCTGGAAATGGCATTAGAAACTACAGGGCTAGAGGCTTGGAGGGGGAACTGGAATGCTCGGTGTAGCAGTGAAATGCGTAGAGATCGAGCGGAACACCAGTGGCGAAGGCGAGTTCCTGGACAAGTCCTGACGCTGAGGCACGAAAGCCAGGGGAGCAAACAGG
+
ABCCD@>;:::.;@?;;;;@@=BB?AB?BBBBBC>CCGEG>CB=C@<:<DCABD?C5;;;99+9;;=?BABCCFD>AAAB<@@?BB=B?BABB@BC>CG<B=B:=<B>4;<A@@DG6BBCC@@<@@@BABDILE5B?BBB?C@=9<CBB9=CCCEDAA@CCE?;69;;<555555<<<A>5@:969?CBCC>@@@6;5;>B@>9?;?B?@@A?CFFACBAB554;9:49:;8<808=9<=::.::AAA=AAA>
@N9IO0:00678:06081
TACAGAGGGTGCAAGCGTTGTTCGGAATTATTGGGCGTAAAGCGCGTGTAGGCGGCATGGCAAGTCGGGTGTGAAATCCCTCAGCTTAACTGAGGAAGTGCGCCCGAAACTGCTTTGCTTGAGTGCCGGAGAGGGTGGCGGAATTCCCCAAGTAGAGGTGAAATTCGTAGATATGGGGAGGAACACCGGTGGCGAGGCGGCCACCTGGACGTAACTGACGCTGAGACGCGAAAGCGTGGGTAGCAAACAGG
+
ACCCCCAA<?@?A;?>997:B?AB>A?B=@A5;:,9=979.3:::<@AA;;6;A>ABBB?BB=@@DDL>BBB;;;)9;9)5<;<<A;D:@?@BC=@<AAC<;<A9;;<09D@AAC>BCC@BCBBBB?B4;;;;;.9B>B@8=5;5;;;&5.4449>>5?>>?7=:=>>==;;;<<<<0>>8<8965<B./0)0///5;;)/,5/499*000//)//::5449944444B??@5=@9983(38AAD=7B=B8
@N9IO0:00681:06077
TACGGAGGGTGCAAGCGTTGTTCGGAATCACTGGGCGTAAAGGGCGTGTAGGCGTCCGCTAAGTCTGATGTGAAAGCCCGAGGCTTACCCTCGGAAGTGCATTGGAGACTGGCGGACTAGAGTCCCGGAGAGGAGGGTGGAATTCCTGGTGTAGCGGTGAAATGCGTAGATATCAGGAGGAACACCGGTGGCGAAGGCGGCCCTCTGGACGGTGACTGACGCTGAGACGCGAAAGCGTGGGAGAAACGGG
+
@@CB?BBD>:;;B>AAAA>BC?BC=A=@?A@CCB<AAADC>DE>@@;;;@=8789C=ABA?7?8:9@==<A@@@6@??0;:@;@??AAA<ABC?B?AA@@@<494;@BDCD@BB?A??:::::;B<B?C;;;<@AA=BB?C>B?B@CC?CCAAACFIGCCC?CC@AAB@CCB@@@=8BB?B@BCC?B?BB?BBB?C@BB?AB>BBBC>@@@=;;;A@@@;:;CDCBCB>>:::-8<=:::-44:;4<=>6
@N9IO0:00683:06061
TACGTAGGCAGCAAGCGTTGTTCGGAGTTACTGGGCGTAAAGAGTACGTAGGCGTTTGCTAAGTCTGGTGTGAAATCTCCTGGCTTAACTGGGAGGGTGCGCTAGATACTGGCAGGCTTGAGTATGGGAGAGGAGAGTGGAATTCCTGGTGTAGCGGTGAAATGCGTAGATATCAGGAGGAACGCCGGTGGTGTAGACGGCTCTCTGGACCATTACTGACGCTGAGGTACGAAAGCGTGGGTAGCAAACAGG
+
CCBCB??:>:;9A=ABCB@BB?BC?@@@=@@AAB<;;;CC=CAAAGCAAA@9::;;,;>><<<@@@E?AAAA@A8;<;A=BB>BB@B@EEDC:::;7:BBBBBBBBBBBCC@@@@>BB8=;:9@88818;>A6@ABB@A<B?C?A???;?=9>?:@<B???:?BBBBBAAAA@<:9069,0*/>?9?:9:39?@AAAAB9??????C?BA>AD?CC???;==00//5:@088C58:BBAA<?@?@AC>999?
@N9IO0:00683:06095
TACAGAGGTGGCAAGCGTTGTTCGGAATTACTGGGCGTAAAGGGCGCGTAGGCGGTCGCCTCAGTCGGACGTGAAATCCCCAAGCTTAACTTGGGAACTGCGTCCGATACTGGGTGACTCGAGTTCGGGAGAGGAATGTGGAATTCCAGGTGTAGCGGTGAAATGCGTAGATATCTGGAGGAACACCGGTGGCGAAGGCGGCATTCTGGACCGAAACTGACGCTGAGGCGCGAAAGCCAGGGGAGCAAACGGG
+
CCCBBBB?A@<?A9=>??;?@?@A>A?C?BBCCE>@@@?@;@E>AAACBBA???=@:;:?BAAAA@B<@>@?BBB:BABB7@;ABB5;5;=9==8>8=CBBBBC>A@ABBAAA5::4;?<@==<699:5::@@?B?=88=6;4@<@499<=@@BBA@=@@@@;@BAAAAADBBBBBB<??=A>ABC@C@BB@BCD?B@BC@CCCABBB>@@>AAA;@AABAA@A;;;7;;A>>>6:9.4==9099;9<2:<<3
@N9IO0:00694:06088
TACAGAGGTGGCAAGCGTTGTTCGGAATTACTGGGCGTAAAGGGCGCGTAGGCGGCCCGTCAAGTCCCGTGTGAAAGCCCCCGGCTCAACCGGGGAACGGCACGGGAAACTAGCAGGCTTGAGTTCGGGAGAGGGAAGCGGAATTTCGGGTGTAGCGGTGAAATGCGCAGATATCCGAAGGAACACCGGTGGCGAAGGCGGCTTCCTGGACCGACACTGACGCTGAGGCGCGAAAGCTAGGGGAGCAAACGGG
+
BBC???@<@@?B?9==884:A?AC?A?A?BCBBB<::;AB=BD?BCBCBB@?992:>5?AB?=@???9@???ABB6;::::):=@ABC:;::CD6@>??<?BBBB=BB9?@ABAAB?BB?C@>?=???;@BBCC=C@CCD@D@DD=BBE>BBCBBBC@BBCC>CCCCCCCCCAAA@CC9C:B:BBB@D>BB@@AA<@:?A=AB>C?CE:;;ACCBB@@@D;;;@@@@;;;;@AB<;99BBCC8AAAAA:ABD<
@N9IO0:00696:06089
TACGGGGGGGGCAAGCGTTGTTCGGAATTACTGGGCGTAAAGGGCTCGTAGGCGGCCAACTAAGTCGGATGTGAAATCCCCAGGCTCAACTTGGGAACTGCATCCGATACTGGATGGCTTGAATTCGGGAGAGGGATGCAGAATTCCAGGTGTAGCGGTGAAATGCGTAGATATCTGGAGGAATACCGGTGGCGAAGGCGGCATCCTGGACCGACATTGACGCTGATGAGCGAAAGCTAGGGGAGCAAACGGG
+
?B99999999";B;@@@@<@C?CL?B@C@BBBBC<B:;;D;@@;@@@BCBB@CB?A@C?ABB<A@@@<A;;<CCC=CAAA300+0;>>;>@;??9?=?:::B@@:@AA;;;G@DEC@BB@BB@C?CCC>@@9:969>@@BCCAC?B=;;5;A;;;996:?@B=AA:::AACAAA@A?:@@;?=@@@=@>AB=?@B5;5:@<@BAA?BB?BA?A@@AC?CCAAAB@@@A@@@::;6;BCCEEE<CCBBB=BBC=
@N9IO0:00684:06119
TACGTAGGCAGCGAGCGTTGTTCGGAGTTACTGGGCGTAAAGCGTGCGTAGGCGGTCCCACAAGTCTGTTGTGAAATCTCCCGGCTCAACTGGGAGGGTGCGGTGGAAACTGTGGGGCTGGAGGTGTGGGAGAGGTAGGCGGAATTCCTGGTGTAGCGGTGAAATGACGTAGATATCAGGAGGAACACCTGCGGTGTAGACGGCTTACTGGACCACTACTGACGCTGAGGCACGAAAAGCGTGGGGAGCAAACAGG
+
BBBBB@?<@;;:CDA@BB8B=9>?9?;@7@@CBD>96<DA7CBBAB@BA@>;>>4999,4:A=;:9;9;7?@>@C<;:9?;(73944>7?@@>.:99*8A??;?C<>?7>BBBDDD;<;;900(/6679,393;6=:B?BA;@>:6:6=A488888;=840/;2=0/.;/22>>=9;?A?AA=A?A??=?CBC?BA???@AA;??;=<>=;>>;999>?>=@?=>>@@?9><84444&4:@?@@@7@BCGE>CCC@
@N9IO0:00693:06125
TACGTAGGGTGCGAGCGTTAATCGGAATTACTGGGCGTAAAGCGTGCGCAGGCGGCGCCGCAAGTCGAGTGTGAAATCCCCGGGCTTAACTTGGGAATTGCGCTCGAAACTACGGTGCTGGAGTGTGGCAGAGGGAGGTGGAATTCCACGTGTAGCGGTGAAATGCGTAGAGATGTGGAGGAACACCGATGGCGAAGGCAGCCTCCTGGGCCAACACTGACGCTCATGCACGAAAGCGTGGGGAGCAAACAGG
+
CBBBBDGD>:;;BCB?@@7;5;??.:6;?BBBDE?AAACK>CBABC>??9818713:=:;8;6733777:888::2=@@@5@@5;;(/(/8(//(/(/0666/////8/87;8;5558>?09433<;8985522'29+220:5::83888888:::;7;<<</55<;;:;77///88)33-305:;7=<<<7;;<8@<?854.44399</5058===955944444444::99:3:=9:<<:+99;>@5@BC=
@N9IO0:00700:06114
TACAGAGGGTGCAAGCGTTAATCGGAATACTGGGCGTAAAGCGCACGCAGGCGGCTGCATAAGCCGGTCGTGAAATCCCCGGGCTTAACCTGGGAATTGCGATCGGGACTGTGCGGCTAGAGTGTTGGAGAGGGCAGCGGAATTCCAGGTGTAGCGGTGAAATGCGTAGATATCTGGAGGAACATCAGTGGCGAAGGCGGCTGCCTGGCCAAACACTGACGCTCAGGTGCGAAAGCAGTGGGGAGAAACAG
+
>@?::;CB<;;::2:::9382:;838+//888;5<<BBA8A;:;@@?<0/)00)/77<??A=AA?A?BCBBBAA99:::-9@9AC>C>B@CBC?C?C9::BAA;;;6:@AAABBD?BBBBBBCBB?CABAAFJ>BBB;;5;4;2;;B<9B=@CC;;;;CBB<;;;CDAA@@<@>@?::;29.4488889=9;@?4:6957;4555::.5.44)4>>>>;:5<<:::<?:44:;(////8888.88;;2843
@N9IO0:00704:06124
TACAGAGGGTGCGAGCGTTAATCGGAATTACTGGGCGTAAAGCGTGCGTAGACGGTTATTTAAGTCGGATGTGAAAGCCCCGGGCTCAACCTGGGAATTGCATTCGAGACTGAATAGCTAGGGTACGGTAGAGGGAAGTGGAATTTCCGGTGTAGCGGTGAAATGCGTAGATATCGGAAGGAACAATCAGTGGCGAAAGCGACTTCCTGGACCAGTACCGACGTTCAGGCACGAAAGCGTGGGGAGCAAACAG
+
BACCC@@@<AA??;;:00*0:==A<B@B?BBCBC<??888*8=>9::??@AA;;8;@AAA=A5;:?>9@;;;A@?0;;@A4@D;A;;;?B>BBB;A=B@CBBB>CABBBCABCAICAAABBB9AB00,000/::3:7=??;<5<<4<7?5>@A@@?????@D?@@@@?@@ABB:806;6:6;600+00///31333=(//=9//(/(//(/=48<??B:@8333,333,388522)2;;=:@@2;7;==189=
@N9IO0:00704:06137
TACGTAGGGGGCGAGCGTTGTCCGGATTTACTGGGCGTAAAGCGCGTGTAGGCGGGGGGGCAAGTCGGACGTGAAAGGCTTCGGCTCAACCGGAGACGGTCGTTCGAAACTGCCCTTCTTGAGGGTCGAAGAGGAGAGTGGAATTCCCGGTGTAGCGGTGAAATGCGTAGAGATCGGGAGGAACACCCGTGGCGAAGGCGGCTCTCTGGTCGGCTACTGACGCTGAGACGCGAAAGCGTGGGGAGCGAACGGG
+
9@@BCBBBC@2A@AA@AB?CCB=A6::@;@@ABC=@@>@@:@@ABCAA?BB=ACBABBB#BB?BBCC=CCCA@BC,96987=A9===;6;8<1334;<8<<<;7;444(3;8891=4>?=@@@A9@@;;5:?A5;:@A@B@C?C@CC>B?AABCCCC@CBBB8;<;ACA;;;BCAAA8>>6?9:88>1?49.48=8<3>@:>>:=?:;5;==;A@@@BBBAABB;::;;;9=??-99?9999&9=>9925@;5
@N9IO0:00667:06170
TACGAAGGGGGCTAGCGTTGTTCGGATTTACTGGGCGTAAAGCGCACGTAGGCGGATCGTTAAGTCGGGGGTGAAATCCTGGAGCTCAACTCCAGAACTGCCTTCGATACTGGCGATCTAGAGTCCGGAAGAGGTGAGTGGAACTCCTAGTGTAGAGGTGGAATTCGTAGATATTAGGAAGAACACCAGTGGCGAAGGCGGCTCACTGGTCCGGTACTGACGCTGAGGTGACGAAAGCGGTGGGGAGCAAACAGG
+
>ABAA>ABBA2B@@@@A@<@@<AC=@@B<A@@@C=A966?6;:BB@;;9??9;;49>9>==@=@A;<:;:*59>A4;;6;;.555;::5;:<8<==;BBBB@G@CAA@BCAA=A???@?@??@99399=<ABB?CBA>>=:>/773,3>?=>>@==<5<;/3,7/337>>>@9:58=8>=BA<@=<499;;;??A8<88807:9<<;;59;;?=B??>99<==;:8656//.979.6-/(/.//&.7766/6999
@N9IO0:00674:06202
TACAGAGGGTGCGAGCGTTAATCGGAATTACTGGGCGTAAAGGGCGCGTAGGCGGTTTATCAAGTGAGATGTGAAATCCCCGGGCTTAACCTGGGAACTGCATACTTAAACTGATAAGCTGGAGTACTGTAGAGGATAGTGGAATTTCCGGTGTAGCGGTGAAATGCGTAGAGATCGGAAGGAACATCAGTGGCGAAGGCGACTGTCTGGACAGATACTGACGCTGAGGCGCGAAAGCGTGGGGAGCAAACAGG
+
3448888<299773333328-//71717)///33(3889=4<?58445::<7;;7;;3;:;96;<00/7///555)5:::&55)5;.516<>C@>@@C0/0:///;3993///4=<7<=>A<BCBBCB@@@A9:8;DACBB@B?BC>B@B@???CCBB@BBAA=BCBBCCCCBBBAB9;25:>:>CCBBB;A<@CC?A?B?>8@C333@;??=BCCBBABB=BBBAAA>@@@9:927>@@@AA6A@>880===8
@N9IO0:00699:06183
TACGGAGGGTGCAAGCGTTGTTCGGAATCATTGGGCGTAAAGCGCGTGTAGGCGGCTTGGCAAGTCGGGTGTGAAATCCCGGGGCCCAACCCCGGAACTGCATTCGAAACTGCCTCGCTAGAGTCCCGGAGAGGAAGGCGGAATTCCCGGTGTAGAGGTGAAATTCGTAGATATCGGGAGGAACACCAGCGGCGAAGGCGGCCTTCTGGACGGTGACTGACGCTCAGACGCGAAAGCGTGGGGAGCAAACAGG
+
ABBD@CCC=@??C@BAAA?AB@CC>A>@BBB@BB9>?9:958;;A?AAA::6;A7B>;E;CC>BBBCD=AA@BBC>BBC>CDC;CD>C=AAA8@>C>>899AA>BCCD>B;;:?BCBCCBBBBBBC<B?BBA?=A9?99949;@=@@9A>;;;BA;;8;BCC>D?BBCCCCCCCCGD>CC@C?BAA@DBBB?BBB=B?;:6;<B<BCE@BBB@BABBA??@A@AAAABCBBBAC;@@?????3@@@@A=@AB7
@N9IO0:00704:06174
TACGTAGGACCCAAGCGTTATCCGGAGTGACTGGGCGTAAAGAGTTGCGTAGGTGGTTAGTAAAGTGAATAGTGAAATCTGGTGGCTCAACCATACAGACTATTATTCAAACTCACTAACTCGAGAATGGTAGAGGTAACTGGAATTTCTAGTGTAGGAGTGAAATCCGTAGATATTAGAAGGAACACCAATGGCGTAGGCAGGTTACTGGACCATTTCTGACACTGAGGCACGAAAGCGTGGGGAGCGAACCG
+
@B@@@BB>ACC<A=BBBA@BAB@B?AAACGGCCD?AA@CD?CCED:;;BBAA=>@=@=AABBB<BBBA9D@AAA=:4:88<:>>4::;?;A584:<:===88848B>BCC>AAABBBA?A@73733,3713//./(.74735.?>CC>BBABBBB997:AAAAD989547;ABA??2;<=5<39,29619277597=5:/5;9394999@=@A8<:?0<:5:;:9227;,72555>7>=97:::/:886916/6
@N9IO0:00712:06162
TACGGAGGGTGCAAGCGTTATCCGGATTCACTGGGTTTAAAGGGTGCGTAGGCGGGCAGGTAAGTCCGTGGTGAAATCTCCGAGCTTAACTCGGAAACTGCCATGGATACTATTTGTCTTGAATACTGTGAAGGTGAGCGGAATATGTCATGTAGCGGTGAAATGCTTAGATATGACATAGAACACCAATTGCGAAAGGCAGCTCACTGCGCAGTGATTGACGCTGAGGCACGAAAGCGTGGGGATCAAACAG
+
<><:5999(49997<555.559.5.3<8<<?889/3:0884:=5=BLBA??:9;;.9;?<=C?B9:25==8=A=@8966@:?;?;@6;49AB;5A;3?E<<7;;;5;>=9:494)4444.44388=:@;;;5;2;???=@<@?ACBA@@@<;;AA@@>@@DD6;;5479=9494449=<?>>8==?4;5:4999:9(4.3:;734;333473>;?A9939777;888A8BB?AA?+0..-0//&///9;.733
@N9IO0:00712:06190
TACGGAGGGGGCCAGCGTTGTTCGGAATCATTGGGCGTAAAGGGCGCGTAGGCGGCCTTGTAAGTCGGTTGTGAAATCCCTCGGCTCAACCGAGGAACTGCGACCGATACTGCTTGGCTTGAGTCCCGGAGAGGGTAGCGGAATTCCCAGTGTAGCGGTGAAATGCGTAGATATTGGGAGGAACATCGGTGGCGAAGGCGGCTACCTGGACGGGTACTGACGCTGAGGCGCGAAAGCTAGGGGAGCAAACAGG
+
ABBB<@>@<@,@=>?@AA:;:<D@<?:=AAA?@D>EDDDE>BB>BCCBCBC@@A=A@C>CBB@BBBB@C?@@BD@6B==6===7@ACC@C@CCC:B:=>><;@B<@@AA@AAAA6;6;C@;:;AAB:B?AA@@@6994837?9?<@C<CCBCCBCBC;BBBA8CA@BB@?@?AA=?A<AB?B??@@BB?@@<@@B?B@BC@AA@C:CC<BBD@8BBACABAB@CBAA?ACCBCG=AA@@@@A2BBLFA8B<B9
@N9IO0:00713:06209
TACGAGTGCCCCGAGCGTTATCCGGAATCATTGGGCGTAAAGGGTGTGTAGGTGGCAATGTTAGTCAGTTGTTAAAACCTGGGGCTTAACCCCAGATGTGCGACTGAAACGGCATAGCTAGAGGATGCGAGGGATCTGTGGAACTCATGGAGTAGGGGTGAAATCCGTTGATATCATGGGGAACACCGAAAGCGAAGGCAGCAGATTGGCGCATTCCTGACACTGAAACACGAAAGCGTGGGTAGCGAATGGG
+
ABB@@@;;;<;.;94;=939==9=;A?;;;C:?G;==997*3:188889@?<ACAEE@A@@?BAA@@BB?@A:CCC7:48A==1AA?C?AAA6@::844<@<;;?>==6::3:@A:::@?=@A8@?>?BB@@<A@@@CBB?B:BCCC==7;;=@>@@0@AAA7>@9<A@CBB?@===C@@2B?BBB=@AA;@@BC@EACCCBBBCC?C?B@@AC?C>B;;;BBCCCG?BBB;;;/59:@@A=CAABDCAGED=
@N9IO0:00669:06210
TACGGAGGGTGCAAGCGTTAATCGGAATTACTGGGCGTAAAGGGCGCGTAGGCGGTCTTGTAAGTCAGATGTGAAAGCCCCGGGCTCAACCCGGGAATAGCATTTGATACTGCGAGGCTTGAGTCCGGGAGAGGATGGCGGAATTCCCAGTGTAGAGGTGAAATTCGTAGATATTGGGAAGAACACCGGTGGCGAAGGCGGCCATCTGGACCGGTACTGACGCTGAGGCGCGAAAGCGTGGGGAGCAAACAGG
+
@A@@=@@C9@?>?;@;;;?A?B@A???B>@@AAC@???BC>CC>@@@AABB?9939==2;;B=BAAAAA;;;BAB8;;:9-;@;>A@?4?>3;D;C:C;;;>C@8D@A@EAA@BBD@?@9;@B@C:B>8BBBB>BAB?@@<?<@<?C>BBCBBA99:?BABB=B>???BBAAAB;??:?>AC;@@@4949C?BCB@D9::?B?CBBBD=??@BACAA???A@AA:::>?>?;:9/:=@::::-;A@@@9@A@=
@N9IO0:00676:06230
TACGTAGGGGGCAAGCGTTGTCCGGATTTACTGGGCGTAAAGAGCGTGTAGGCGCCAAACAGGTCCGTTGTGAAAATGGAGGCTTAACCTCCAGACGTCGACGGAAACCGTGTGGCTAGAGTCCGGAAGAGGAGAGTGGAATTCCTGGTGTAGCGGTGAAATGCGCAGAATATCAGGAAGAACACCAATGGCGAAGGCAGCTCTCTGGGACGGTACTGACGCTGAGACGCGAAAAGCGTGGGGAGCGAACAG
+
ABBBCBBBBB1?><?@;94;>@5A6;AB8BCCB?>ABBAI?DAAAC@?@A@=:;9A@D8CCC@DB::9=@@@@;;.:?6450595=39173-3883345::B@.99(/17<;/0)///9AAAA=A=A?BBB@<<<;;96;.9.5.55.5994444.444;)448:::47-00----(-3-/)/78064/0(///4:0//38///6677(4495::400/////////7<33333&3333833&4;ABC6:??
@N9IO0:00699:06245
TACGTAGGGTGCGAGCGTTAATCGGAATACTGGGCGTAAAGCGTGCGCAGGCGTTTGCTAAGACAGGTGTGAAATCCCGGGCTTAACCTGGGAACGGCGCTTGTGACTGGCAGGCTCGAGTACGGCAGAGGGGGGTGGAATTCCACGTGTAGCAGTGAAATGCGTAGAGATGTGGAGGAACACCGATGGCGAAGGCAGCCCCCTGGGCCGATACTGACGCTCATGCACGAAAAGCGTGGGGAGCAAACAGG
+
BA?@?<<<500/9777995;2::9.42949995)5559<4=;;;BB@55555559095555;599:7555555)///)//)//)/)/3:::.72/0);9:4.4889<:>9?:;.9@>>@<<@AC=B<::;???='?B=B?C?B6;;??A@AA@A@BCCC<A???CAABBBAAAA6;;;?;=993:::::==@<A@CBBBCCC2@AC>C7:9?@>:;;;;;::99@@?=9999&9;<==>>0===B@=AAA=
@N9IO0:00673:06303
GACGAACCACCCAAACGTTATTCGGAATTACTGGGCTTAAAGGGTGCGTAGGCGGCGCGGAAAGTCAGATGTGAAATCCCTCGGCTTAACCGAGGAACTGCGTTTGAAACTACCGTGCTTGAGTAAGACAGAGGTAAGCGGAACTTCGGGTGGAGCGGTGAAATGCGTTGATATCCGAAGGAACACCGGTGGCGAAAGCGGCTTACTGGGTCTTTACTGACGCTGATGCACGAAAGCTAGGGGAGCAAACGGG
+
@ABAA?@=AA@5<<50//)/>:AC@C@CACCCCC=BD?BA;BB<CC@B;;;5;;5;@BC?ED>BB;:;B;:;A??4AA@9A::4:=8=9??AADBC@BBA@9:9/9<<6>AAC?A@A@C?BAA@@;AA@@A@@=@C@BBC@F@CC>CBD>DD?A@AA>ABBB????BB@BCAAAB?BB>B?B?BBB@CABB@BBBB>BCC@BA?CCCCE>CBBC=BAAABBAA@@@AB@A@A@@;ACCBBCC;BBBBC<BBB<
@N9IO0:00675:06301
TACGAAGGGGGCGAGCGTTGTTCGGATTTACTGGGCGTAAAGGGCGCGCAGGCGGCGGACCAAGTCAGGCGTGAAAGCCCCGGGCTTAACCTGGGAACTGCGTCTGGGACTGGTTTGCTAGAGTTCGGGAGAGGAGAGTGGAATTCCCAGTGTAGAGGTGAAATTCGTAGATATTGGGAAGAACACCGGTGGCGAAGGCGGCTCTCTGGACCGAGACTGACGCTGAGGCGCGAAAGCGTGGGGAGCAAACAGG
+
BBA:92;;;;);A@@@???BB=AB5;;;(;?ABB<;;;CC=BC<@BAAABBACC?AC@CBAC@ABBCD>?@AAAA<@A??2C@6<<25057?AA?A@DCCCBBBBAA:@@AB?CC=BA???C??;?@?8AAAE=AACBCB@C7:6:A6<????@@@@>@@AC=B=A@@@@BCBC?BC=B?BB>BBBACAGCABBC>B>??=??@CBBB@CD=??BB@A???A@AAAA=;;::;;09<==?:?.>995=2;993
@N9IO0:00676:06309
TACGAAGGGTGCAAGCGTTACTCGGAATTACTGGGCGTAAAGCGTGCGTAGGTGGTTTGTTAAGTCTGATGTGAAAGCCCTGGGCTCAACCTGGGAACGGCATTGGATACTGGCTTACTAGAGTGCGGTAGAGGGTAGTGGAATTCCCGGTGTAGCAGTGAAATGCGTAGATATCGGGAGGAACATCTGTGGCGAAGGCGACTACCTGGACCAGCACTGACACTGAGGCACGAAAGCGTGGGGAGCAAACAG
+
BCC;:6;B;AA@@=@;;;=@@@>@4=-9-3;=<?9>=??>7?A@?B@@?BA=@@>@D?CC@D>B@BBBBCCCCF?4AA;4@B@7AACC:D<EFA4646;9A@A<A=@@BA@A>BB?CDBB@@@:;:C?BBA000+000/;6=9A<AB;A?:;;AA::;ECCC=BBBBBCBA?>?@@?9@B@C@BCBCBBBB@CBC@CABAACCGFABC>@@=AAB@@?>CBB?>>:>3<<:444)4959<>>/59A@@9>>@
@N9IO0:00680:06294
TACGTAGGGAGCAAGCGTTGTTCGGATTTACTGGGCGTAAAGGGCGCGTAGGCGGCGTTGTAAGTCACTTGTGAAATCTCTGAGCTTAACTCAGAACGGCCAAGTGATACTGCAGTGCTAGAGTGCAGAAGGGGCAATCGGAATTCTTGGTGTAGCGGTGAAATGCGTAGATATCAAGAGGAACACCTGAGGTGAAGACGGGTTGCTGGGCTGACACTGACGCTGACAGCGCGAAAGCCAGGGGAGCAAACGG
+
ABBA@>>>5;<;@<AAAA=@@9@C=;;;,;A@@@;@BBBC>CJ?BBBAAAA?;;5;@@5;;A<@@CB@A89;AA@8:::BBBBBBB>B?BBA@;;5983<3=:@AA@AAAAABBABBBA=<<=000;;<8?AB9@A>AEC@E>A>AC?A=AA@::;C@DEEF?BBBBA;<;?@@@=:=99288<=?;>>7818?@8?@ABB>B?A@:9:/:9:9@AAABBBAABBBBBBBBBA@?9;;4::::-499<<2454
@N9IO0:00690:06282
TACGTAGGGTGCGAGCGTTAATCGGAATTACTGGGCGTAAAGGGCGCGTAGGCGGTCCGATAAGTCCCGTGTGAAATCCCTCGGCTCAACTGAGGAACCGCACGGGAAACTGCCGGGCTTGAGTTCGGGAGAGGGAAGCGGAATTCCGGGGTGTAGCGGTGAAATGCGTAGATATCCGGAGGAACACCGGTGGCGAAGGCGGCTTCCTGGACCGACACTGACGCTGAGGCGCGAAAGACTAGGGGAGCAAACGGG
+
@?BBA@@@9:;:@@CBDC@C@BBLAE@B@BCBCD=@AABB=BC>CAABA@@;>B;@A@C:::?AAAF>AACA@@B=BAA;@@@=@?AA6:9?49.87;7;BAA<=4>>5>@?=9==8=B9<99998==6=;@;>6=?9:919,73@399:&38777:?;?A?@:@ACC@@?BB@;;7;277,3,377396=B597<6;633/386?5:<58559898558=5556677155/7881//0::=9>.>><@@:BCC<
@N9IO0:00695:06285
TACAGAGGTCTCAACCGTTGTTCGGATTCATTGGGCGTAAAGGGTGCGTAGGCGGTCGCGCAAGTCGGATGTGAAATCTCGAGGCTCAACCTCGAAACTGCATTCGATACTGCGTGGCTAGAGTGCTGGAGGGGAGACTGGAATTTACGGTGTAGCAGTGAAATGCGTAGATATCGTAAGGAAGACCAGTGGCGAAGGCGAGTCTCTGGACAGCAACTGACGCTGAGGCACGAAGGCCAGGGGAGCAAACGGG
+
AAB:9:9.4;=?@<@49;;@>9@A=<@<@@B49=0;8373(3:1;<BBCEC@CF@BA:::997;?@<<<@@;59>9@@@==77-3833-3-44<<<5;;;>>=9;;;=:9837<77-8><?@?;4444.4444&49@==@;;7;@6?>><>C>><<A=B>?@7??CB:95?>?@@@@@7A<<;ECC9AA59.959.5799333::5459>===?C>C85899<:<::399999393939999+444<C9:>>5
@N9IO0:00700:06308
TACGGGGGGGGCAAGCGTTGTTCGGAATTACTGGGCGTAAAGGGCTCGTAGGTGGCCAACTAAGTCGACGTGAAATCCCTCGGCTTAACCGGGGAACTGCGTCCGATACTGGTTGGCTTGAGTTTGGGAGAGGGATGCGGAATTCCAGGTGTAGCGGTGAAATGCGTAGATATCTGGAGGAACACCGGTGGCGAAGGCGGCATCCTGGACCAATACTGACGCTGAGGAGCGAAAAGCCAGGGGAGCAAAC
+
<:00000000"/<)////)/:8<>;?;?669:C@>@@A@E?EE?CB@@@??;;;4;;@9@AA=@@ABB@;;;AC8000,000+0@8?8>;>@>.915>BBCCC@CCCBBCC@C@C?BB@B=BAC0;;759<C>6;ABBB?B@D@B@BD?CB69;AB;@9<;0;95:BCCCAAB@@>7;;7?8ABC@B?BC?B=>:B?AA8?566:<<7;;8=344448445;<<<=8<:;3499&4838<>>1:;?:;24
@N9IO0:00704:06298
TACAGAGGGGGCAAGCGTTGTTCGGAATTACTGGGCGTAAAGGGCGCGTAGGCGGCCTGTTAAGTCAGACGTGAAATCCCCGGGCTCAACCCGGGAACTGCGTCTGATACTGGCAGGCTTGAATCCGGGAGAGGGATGCGGAATTCCAGGTGTAGCGGTGAAATGCGTAGATATCTGGAGGAACACCGGTGGCGAAGGCGGCATCCTGGACCGGCATTGACGCTGAGGCGCGAAAGCCAGGGGAGCAAACGGG
+
@AAB@AABBB5BC@BABB<@@?BB@B?B?AA@AA9?===>5>@9AAABAB@<??<?=@AC@C@BBBBBCBBAB@D7:999*;C;BBA=9>A+00,0,/0A==>CCCBCBBCC@CBB?AA=AB?AA>AC=C@AAH?BBB;;8;?C?C>AB>BB@@A@C?BBCC=BBBABBBBBBCCBA>AA=C=???;@<@@?ADC?C@@@=@@?@<@@=@@?C?BBB?AAAA;;;;:;>@@ACA;??899@@099:=?59<85
@N9IO0:00664:06313
TACGAAGGGGGCTAGCGTTGTTCGGAATTACTGGGCGTAAAGCGTACGTAGGCGGATTTGTAAGTAGGGGGTGAAAGTCCCCAGGCTCAACCTGGGAACTGCCTTCTAGACTGCAAGTCTTGAGATCAGGAGAGGCGAGTGGAATTCCGAGTGTAGAGGTGAAATTCGTAGATATTCGGAGGAACACCAGTGGCGAAGGCGACTCGCTGGACTGATACTGACGCTGAGGTACGAAAGCGTGGGGAGCAAACAGG
+
??A;92;AAA2ACCCBBB?CC@CC=A5:29?;;;.;9:AA:ABAA?@AB::6:B=;:90;BC>BA;0000*0<<<,00000&00)44993:7;;<3:055>>?C@AAACECBAAA=A;;;?B??@@CBD>BBBA?AA@>=>;@;@=A@CCCAAABBAA?ACBC?B@ABACABA@@=@A?@@<@<?@@=@A@@;@AD<@<@@@BCCBCBB?AACDDDDECC@@@?@@>>:>=?:9:-;>>?@AA8BCCBF>BAA?
@N9IO0:00673:06337
TACGTAGGGTGCGAGCGTTAATCGGAATACTGGGCGTAAAGCGTGCGCAGGCGGTTTTGTAAGACAGAGGTGAAATCCCCGGGCTCAACCTGGGAACTGCCTTTGTGACTGCAAGGCTGGAGTGCGGCAGAGGGGGATGGGAATTCCGCGTGTAGCAGTGAAATGCGTAGATATGCGGAGGAACACCGATGGCGAAGGCAATCCCCTGGGCCTGCACTGACGCTCATGCACGAAAGCGTGGGGAGCAAACAGG
+
ABAA@BGE=??@A@A>@@6:7;BC?C;;:BCCC?;9;IF>FBB;;:BA::4;@;ABD7BAB?@A@@<;;?AACC>BBCC6BA5???>9?>@@?2:6?0/0<A?9@AAA>>?DC?C@BCB<@@;;;A>ACAABBCB,A;;;0;=A=C@AAA:99@@@AA@CCF>CCCCBBBAA@@@@B?BB:;8:BA6::?C?BAA=@=??<?AA@29:9/98=ABABB;;;:;BBBABBBBBBC=B@@<;;;.;@@BC=CCC?
@N9IO0:00681:06318
TACGGAGGGTGCGAGCGTTGTCCGGAATCACTGGGCGTAAAGGGCGCGTAGGCGGTTCGTTAAGTCGTTGGTGAAATCCCGGGGCTCAACTCCGGGCGGCCGGCGAGACTGGCGGGCTCGAGCACGGTAGAGGCAGATGGAATTCCCGGTGTAGCGGTGGAATGCGTAGATATCGGGAAGAACACCAGTGGCGAAGGCGTTCTGCTGGGGCCGTTGCTGACGCTGAGGCGCGACAGCGTGGGGAGCAAACAGG
+
BBAA=A>?8@@?@;;;@@5:;?4>5?:AA@<:6@4;<;;@:@B9A;559>@;993;6999.5.5955A=C>B:;<)59<2=>@2=ACD@B@@5;;0/:27)/)//44<CCC>@@@9?@A:;9BB??=:<:9:8544;@@8>9?:@@:??ACCBBDC?:949<@=999@@@A:::AB8?5::9::9:9444399;5;59;;155:>0000&/)//)/9:9:;543833-33393//////999&//<<>/55:6
@N9IO0:00693:06357
TACGGAGGGGGCTAGCGTTGTTCGGAATTACTGGGCGTAAAGGGCGCGCAGGCGGCTGCTCAAGTCAGGCGTGAAAGGCCTGGGCTCAACCCGGGAATTGCGCTTGAGACTGGGCTGGCTTGAGTGCGGGAGAGGATGGTGGAATTCCCAGTGTAGAGGTGAAATTCGTAGATATTGGGAAGAACACCGGTGGCGAAGGCGGCCATCTGGACCGCAACTGACGCTGAGGCGCGAAAGCGTGGGGAGCAAACAG
+
@@B@9:;:;:)9CABBCD>BB@BB@C?B6;;;;@9;:9BD=CD>@=@>0//8<<7CA@@AAA=@<>>@?BB;;;E<D@B?CAA;;;;B>AA,9;)95;.5;6A97B;@@@@<;4A;<4<B7?;;>:@@A<@@@@<?@@;??3;5;5;<,5@@@566<<7<<BB>CACB====AB<:>@+0+06668<)0)44.4<=8@?AA=A7;:@@<7=<255;7;??:;<:4444.4444::)44;;;;<.::<:<2:55
@N9IO0:00698:06316
TACGGAGGGGGCTAGCGTTGTTCGGAATTACTGGGCGTAAAGCGCACGTAGGCGCTTTGCAAGTTAGAGGTGAAAGCCCGGAGCTCAACTCCGGAATTGCCTTTAAAACTGCATCGCTAGAATTGTGGAGAGGTGAGTGGAATTCCGAGTGTAGAGGTGAAATTCGTAGATATTCGGAAGAACACCAGTGGCGAAGGCGACTCACTGGACACATATTGACGCTGAGGTGCGAAAGCGTGGGGAGCAAACAGG
+
;:?:38@>@>1?EDDECC@BB@BA@A5:6;AABC=;;;BC69;>@B;9;CC@;;6A=1>>>99==996CAIGCL>CCC?C@:::BBB>BCC@CAC@C>@@?@B0;;;.<@@@BBABBB;669B7;;C?BBA@;@A;;;?8?8B?C????@@@@A@@>ACBC>F@BBABA@BBB7@=296375:@@:AA;?=@><8<8==@>>>=<<?9<<<?@C@G@BB=<@AB9;199=9?A;B@A@CEF9@@CBB>CDF@
@N9IO0:00698:06346
TACGTAGGTGGCAAGCGTTGTCCGGATTTATTGGGTTTAAAGGGTGCGTAGGTGGCCCTGTAAGTCAGTGGTGAAATATCTCAGCTTAACTGAGAGGGTGCCATTGATACTGCAGGGCTTGAGTACAGATGAGGTAGGCGGAATTGACGGTGTAGCGGTGAAATGCATAGATATCGTCAAGAACACCGATAGCGAAGGCAGCTTACCAAGCTGTAACTGACACTGAGGCACGAAAGTGTGGGGATCAAACAGG
+
CCCCCA@=9;6;C>A@BC8;;C9<9;AD<CC;:;0;C0:9/7908=>AAAA;?@=@@8@B@@=@AA@B@?<?A@B=CBBBCBBBBB?B=BBBAA@CC>BBB;CC8;;A????@;;;,445:?=:CA@AB:::C<=@B7=D=>>?<???B>???A@??<?A?@<BB@@ABBABBA799??9?A?BBC:;;B:;;A@;@<@BC@@=?B=@7::AAAC@BAAA@CA9::?8<<<998+7???CCC5BBAAA;999<
@N9IO0:00708:06325
TACGTAGGGTGCAGGCGTTAATCGGAATTACTGGGCGTAAAGCGTGCGCAGGCGGCTTCCTAAGTCAGATGTGAAATCCCCGGGCTCAACCTGGGAACTGCGTTTGAAACTGGGAGGCTGGAGTGCGGCAGAGGGGGGTGGAATTCCACGTGTAGCAGTGAAATGCGTAGATATGTGGAGGAACACCGATGGCGAAGGCAGCCCCCTGGGCCAGCACTGACGCCTCATGCACGAAAGCGTGGGGAGCAAACAGG
+
:@BBA?A?8>@?AB?BBB?B?BBB?@6;5:@@AB<BB;;;0;AA@@@BA;;5;;4;D:E?CC@CCBB>BBBBBA<19>99+9;2:::A?B>ABD>C9CCB???C855=6=BC=7::249?378?8;;8@???@DCDE)<?8A7;4;;ACA;44444444:@@9A@@@<AAC@?@A<>6;==A?BBA?BB@@>@AB?C=@@>>===,>??8@=BAA;;;@=000)///79=8:::?<@BABBEE;AAAAD>BAA6
@N9IO0:00667:06386
TACGTAGGGTGCAGGCGTTAATCGGAATTACTGGGCGTAAAGCGTGCGCAGGCGGCTCCTTAAGTCAGATGTGAAATCCCCGGGCTTAACCTGGGAACTGCGTTTGAAACTGGGGGGCTTGAGTGTGGCAGAGGGGGGTGGAATTCCAGGTGTAGCAGGTGAAATGCGTAGAGATCTGGAGGAACACCGATGGCGAAGGCAGCCCCCTGGGCTAACACTGACGCTCATGCACGAAAGCGTGGGGAGCAAACAGG
+
BA@@B9990;=?@@<ABB?C@ECC@B?B?ABBBA9>=9:;/;BBBCBB@AA=9:9<@@:@@C@CCCCCC:6;CC?8>C??2B=6<<7<9<:DDD=C?BBC@@AC<A?A8?==8888$?A<BB=CBBB8>=<877777%9><?<@=@=@@?BB<<<@00)/;AA8BCCICHCCBC;:6=8==9=:BBC@CCCD?B>>:>9@@@@@@?,<<80<>@;?A@>7/////0/8:<>AABE=B??><==2=;<8;5ABB@
@N9IO0:00676:06366
TACGTAGGATCCGAGCGTTGTCCGGATTTACTGGGTGTAAAGGGTGCGCAGGCGGACTGGTAAGTCAGTGGTGAAATCTCGTCGCTTAACGACGAAACTGCCTTTGATACTATCAGTCTTGAGTCCGGTAGAGATCTGTGGAATTCCGAGTGTAGCAGTGAAATGTGTAGATATTCGGAAGAACACCAGTGGCGAAGGCAGCAGATTGGGCCGGTACTGACGCTCATGCACGAAAGCGTGGGGATCAAACAGG
+
@@@B@994;AA=B@@ABB@BCC?B>@@D<@A@@@;@BBBC>CC=BBCBBAA=::5;AA@9>>4;;:94:A><@==55;:;AC@?>@0:03>>A999/9?@@?BB=;;;BCACCBBBBBB@A@ACC@B@B>??BAAA@@AA>B?B>B?CBB888859?@@ABD>BAABBBBBBBD>AA>A7<B?BBB7B@;B=@>A4@::82888896>=3@9@=@;;;>><77575579>@BAB9@;;9===2>9::B9@@A6
@N9IO0:00683:06390
TACGGAGGGGGCCAGCGTTGTTCGGAATCATTGGGCGTAAAGGGCGCGTAGGCGGCTAGGCAAGTCGAGGTGAAATCCCTCGGCTCAACCGAGGAACTGCCTCCGATACTGCCTGGCTTGAGTCCCGGAGAGGGTAGTGGAATTCCCAGTGTAGCGGTGAAATGCGTAGATATTGGGAGGAACACCGGTGGCGAAGGCGGCTACCTGGACGGGTACTGACGCTAAAGCGCGAAAGCGTGGGGAGCAAACAGG
+
00:764;9;9$45444;:24565;26?@C;;69>6@@;@@8A@<BCDGLDD?;98;CAA>C?6?@@A??9BBB>6<@<45557<=?C@D@CBB=@<@A?@4;<:??@@@9595=<4=@<=99987/349;79:5:@?<?9=5>373,4<ACAB@@:7A:<<4555@BBBBACC2;9)78297CBB<B<??4?:>7A=AA?ABA=8@A8555<4<<B===><<;B>6>?AAC>?466<<@@@2>>5;6/5<?8
@N9IO0:00717:05779
GACGAACCACACGAACGTTATTCGGAATTACTGGGCTTAAAGGGTGCGTAGGCGCCTGACAAGTTGGGTGTGAAATACCTCGGCTCAACCGAGGAATGGCGCTCAAAACTGCCAGGCTTGAGGGAGATAGAGGTGAGCGGAACTTAAGGTGGAGCGGTGAAATGCGTTGATATCTTAAGGAACACCCGTGGCGAAAAGCGGCTCACTGGATCTTTTCTGACGCTTGATGCACGAAAGCTAGGG
+
>?@AA=A=ADBBBC@9;;?CB?BB@CAE>@@BBE>CB?BB9A?9@?>;@CC?;;6599959.59;@B9BBBBB@8000:<00)077>7=6;@<:>5:;7549<4444&////)//399<@??=/33777=9=8>@AA??<?<@@=A=@6<?7>@AA?BBBE>B>>@A4=?=;8888=761917576-55:187///&/./(..775678=99<::+=:757:/0(/883737555,5897622
@N9IO0:00735:05769
TACGGAGGGTGCAAGCGTTGTTCGGAATCATTGGGCGTAAAGCGCGTGTAGGCGGCTTGGCAAGTCGGTTGTGAAAGCCCGGGGCCCAACCCCGGAATTGCATCTGAAACTGCCTAGCTAGAGTCCCGGAGAGGAAGGCAGAATTCCCGGTGTAGGGGTGAAATCCGTAGATATCGGGAGGAATACCAGCGGCGAAGGCGGCCTTCTGGACGGTGACTGACGCTGAGACGCGAAAGCGTGGGGAGCAAACAGG
+
A@??;@@C<@@?C@CBBB@BB@BB?B?BAAB8A;1>>799/7=;>ABCBAA?A<9<@;C;@C?CBCC@A<>>:>@49;>4BAD0@A8=:=>=5?<A;@<?????ABBD>B???<????@?A@AA@@9@=AAAA>A@B?BBBA=A<@?6@>;;;BCDC<BBBC>CC?AABBB@AAAAA=AA?B?BBD>BA@@?@CC?C@;;:;?B=AAA6:;:6;AAABB@@@@??;;;;;B@@@;@BBBCCC9CD@AA<ABB>
@N9IO0:00737:05763
TACGGGGGGGGCAAGCGTTGTTCGGAATTACTGGGCGTAAAGGGCGCGTAGGCGGTTCGCTAAGTTGGATGTGAAAACTCTGGGCTCAACCCAGAGCCTGCATCCAAAACTGGCGGGCTAGAGTTCTGGAGGGGGTAGCGGAATTCCTGGTGTAGCGGTGAAATGCGTAGATATCAGGAGGAACACCGGTGGCGAAGGCGGCTACCTGGACAGAAACTGACGCTGAGGCGCGAAAGCTAGGGGAGCAAACAG
+
??99:9:9:9"49)////+/938;6>:>;=BA@<7@BBB@7B@:@@@@B@B@CCACACCB:;4;A5;45>900===)/07ABB:@@@@9>@9;:;@??=?=::::===5?@@?AAA=AB@@@AB@BBA<;;;;;*9;:;C@C@J?C?;:49;;@@;;7;@@B=BC@B@DBBBAAAAA<A@<@<???9?>BB?BCC?C?BB?BB??=?B?ABBCBB<AAAA@@@@>@@;::;?@B5998;;<<1:;<=;1899
@N9IO0:00750:05767
TACGGAGGGGGCCAGCGTTGCTCGGAATTATTGGGCGTAAAGGGCGCGTAGGCGGTCTGGTAAGTTTGATGTGAAATCCCATGGCTCAACCATGGAACTGCATCTCATACTGCCGGACTAGAGTCTGGGAGAGGGAAGTGGAATTCCCGGTGTAGCGGTGAAATGCGTAGATATCGGGAGGAACACCAGTGGCGAAGGCGGCTTCCTGGACCAGTACTGACGCTGAGGCGCGAAAAGCTAGGGGAGCAAACAGG
+
@?@@=@@DDD5B@@BBAA<>>?9>5;8B=CCACD>FD=B=6<>6;@ACBBA@;969B;:5;=4=@=3>AAA@BBD=BBB<BBB?BCBC@C>@AB?B?BBBBCCCCCCCCCCBB?B>?@BBB?@@@?@>9=@@@A;A=@?B?B>@?BG?CACCA@ACC@CCCC>BBBB???@@=@@>>6>?4;6;???ABBA@BCC>A>AA<AC?C;??8>>8=@@AAABCBA?@@9929<=9999&9<888<8088=<=2:AA<
@N9IO0:00758:05788
TACGTAGGGTGCGAGCGTTAATCGGAATACTGGGCGTAAAGCGTGCGTAGGCGGCGCGCTAAGACAGGTGTGAAAGCCCCGGGCTTAACCTGGGAATGGCGCTTGTGACTGGCGGGCTCGAGTGCGGCAGAGGGAGGTGGAATTCCACGTGTAGCAGTGAAATGCGTAGAGATGTGGAGGAACACCGATGGCGAAGGCAGCCTCCTGGGCCGACACTGACGCTCAAGCACGAAAGCGTGGGGAGCAAACAGG
+
@@DCBABB=@@@B@@@AB<@<@BA>@5;;;@@@6;9;CC=CABACBBA@@<;;8:ABBBBB?BDBBD?;<:CCB9:::93:B=AA@F@C>AAA;A=AA>ABCC6:8B???E@BBC>BBBBBAAA@@<=9533:13707?<B5;7<;?<<:55;C>A;<;BB=@??BBBBCA?:::=2984:2;BB=B@;<4;AA9A=@:992//2///)/)/;7//59=;99;;@:ACCBCCB<BAA;;;;*:>B<D6??>;
@N9IO0:00761:05799
TACGGGGGGGGCGAGCGTTGTTCGGAATTACTGGGCGTAAAGGGTTCGTAGGTGGCCTGCTAAGTCAGACGTGAAATCCCTCAGCTCAACTGGGGAACTGCGTCTGAAACTGGCGGGCTTGAGTGCAGGAGAGGAACGCGGAATTCCAGGTGTAGCGGTGAAATGCGTAGATATCTGGAGGAACACCGGTGGCGAAGGCGGCGTTCTGGACTGCTACTGACACTGAGGAACGAAAGCCAGGGGAGCAAACGGG
+
@@9:::::::"4<444;;6;=8BC@C?C?CCBAB<@@@CI=CC?B@BCDBB?CA=@=@@BBB:@@BBBBBBBCCD=BA@:B@:;:B;:4;BCCD;C@BBBBBACA@@C=CCC@CCC>CC?B@A@DC@@?@@AA<?>?BA@=A=@;@?@A=ACC@@@B?BABA<AA@@@BBBB@AB@?<>>9>;===9@<@A>AAA=A=@@;@BB?BBD>A@CCAAACBB:::AA?::6:>@===6=>:==@@2@?@?@9>>@9
@N9IO0:00723:05812
TACGTAGGGTGCAGGCGTTAATCGGAATACTGGGCGTAAAGCGTGCGTCAGGCGCTCCTTAAGTCAGATGTGAAATCCCCTGGGCTTGAACCTGGGAACTGCGTTTGATACTGAGGAGCTTGAGTGTGGAAGAGGGGGGTGGAATTCCAGGTGTAGCAGTGAAATGCGTAGAGATCTGGAGGAACACCGATGGCGAAGGCAGCCCCCTGGGCTAACACTGACGCTCATGCACGAAAGCGTGGGGAGCAAAACAGG
+
AA@;9;?=-99?;0*000)/)//-06(------(/4444)4<997////673--//:4:+0+0:/;55499:44)4444&479/66(--(-(-6818,,/7///91///448833-44457<;?559B<?>@997878#7;6<7<;98??8@>;BB@A@BABE<<<;A?ABBBBBBBB@BB>B?BBB?@@@@7969.57@B9::;:*99@6>9:.6::<@;:594949<<<C@@?0;:44444&483333&3886
@N9IO0:00729:05832
TACAGAGGGGGCAAGCGTTGTTCGGAATTACTGGGCGTAAAGGGCGCGTAGGCGGCCTGCTAAGTCGATCGTGAAATCCCCGGGCTCAACCCGGGAACTGCGACCGATACTGGTTGGCTTGAATCCGGGAGAGGGATGCGGAATTCCAGGTGTAGCGGTGAAATGCGTAGATATCTGGAGGAACACCGGTGGCGAAGGCGGCATCCTGGACCGGCATTGACGCTGAGGCGCGAAAGCCAGGGGAGCAAAGCGG
+
AAB;;:==>>,?@=ABAB>A@@BC@B=@<@C???:?AACD<@@<@BBBB??;8819<@@@CC9::BBBBAA@A@@8;;;;.;?8?>;;:@?<@C=B?B:9;AAB<BBBBBFE?C?C:@@;@B=@AACL>BBDCF=AAA@@9@;@>B>CB=BBA;;;A=AABB:@@@BBBBB@@@BBA=AA=A=:::=>;>A;@@@@C;??;?=??:>A:::5:=@>><999=<84445999444(44.4444&////;(//:;
@N9IO0:00729:05837
TACGGAGGATCCAAGCGTTATCCGGAATCATTGGGTTTAAAGGGTCCGTAGGCGGTTTAATAAGTCAGTGGTGAAAGCCCATCGCTTAACGATGGAACGGCCATTGATACTGTTAGACTTTGAATTAGTGGGAAAGTAACTAGAATTATGTAGTGTAGACGGTGAAATGCTTAGATATTACATGGAATACCAATTGCGTAAGGCAGGTTACTATCACTATATTGACGCTGGATGGACGAAAGCGTGGGGAGCGAACAGG
+
CCBB=:95;??9=.4;BB>ABB>A=A<::8B8<C<B<4@=7BC7BC988<<78:0;:(:7996:<A<566:B=CC59;9)49999<5>599://)/)/74:)55344555556.55<555)55.5.5555>)55)5::./----(-(-6;:>>55443344.49<<4555505555<<3876//)-(,,,(-05(-,,--(-(/695;-33///////9333.3366///)/::39<<;;1:787787*7<?>B;:;;4
@N9IO0:00752:05842
TACGGGGGGGGGCAAGCGTTGTTCGGAATTACTGGGCGTAAAGGGCTCGTAGGTGGCCAACTAAGTCAGACGTGAAATCCCCAGGCTCAACTTGGGAACTGCGTCTGATACTGGATGGCTTGAATTCGGGAGAGGGATGCAGAATTCCAGGTGTAGCGGTGAAATGCGTAGATATCTGGAGGAATACCGGTGGCGAAGGCGGCATCCTGGACCGATATTGACGCTGAGACGCGAAAGCGTGGGTAGCAAACAGG
+
==9::::::::":@5949924;7@A@B?C@BCBCG?DBBBD8;;7;@@A@A@>;;5;9@;@;;5;;B;;;AAABBC9;;;;.;A=AA@@=@A<@A;A;???@AAB@@@BBBBC@BBDACE@CC?B?BBB=CCCCD=@;;;AAB?CAD@BB@CCABBBA<A;;;7;CCCCCBBBCBB@?;??9?=A@@?C?::9:BB5:5:;5;ABB?CC?CB?CCCCC@C@@@B@@@A@@@A;;;0;@@ABB=BBBBDC;@AB@
@N9IO0:00756:05859
TACGGAGAGTGCGAACGTTGTTCGGATTCACTGGGCGTAAAGGGCACGTAGGCGGCTCGGCAAATCAGTCGTGGAATCCCGACGCTTACCGTCGGAACGGCGGCTGAAAATACCGGGCTAGAGGGCGTGAGGGGTCACTGGAACTCCAGGTGAAGCGGTGAAATGCGTAGATATCTGGAGGAACGCCGGAGGCGAAAGCGAGTGACTGGCGCGTTCCTGACGCTGAGGTGCGAAAGCTAGGGGAGCAAACAGG
+
BBA@>@@<;;CAAA=@?@<?C=;;:;C@CEBCCD>BCCDD>DC>CCA@?AA>??<??@@@CCA<A?:::A@=?6:5:AA5::@?@A5;:>ACBCAE@BB?;;9;BBCCC<AAA@BE?BBCAA;9099;;6@:<0<666@G<D@BCB:B=<>C=:>;<9:BCD>9;:BBBBB@;;;@@<@A7;6;CC?C@BC@CCCI?CDDDBBCBBBC?A@@BA=B?A;;;CEB;;;@@@@CCC>BBBCBCB7@?;;;0;<<5
@N9IO0:00758:05838
TACGGAGGGTGCGAGCGTTGTCCGGAATCACTGGGCGTAAAGGGCGCGTAGGCGGCGACGTAAGCGTGCGGTGAAAGCTCGGGGCTTAACTCCGAGTCGGCCGTGCGAACTGCGTCGCTCGAGCACTGTAGAGGCGGGTGGAATTCCGGGTGTAGCGGTGGAATGCGTAGAGATCCGGAAGAACACCGGTGGCGAAGGCGGCCCGCTGGGCAGTGGCTGACGCTGAGGCGCGACAGCGTGGGGAGCAAACAGG
+
CB@@=@AB<@@?ABBABB?BBB@C@C@CDCCCCC=?AAB@8BB;CBBBBB@=;;4;A@AA>C@C;;;BAA?ABCC=BBBAAB@2:96:;?>?@???CAA=@=@B@??A>A@9002,,,**,-//3;89944486::<3<<7;9?<A;??8>>==???9??>B=AAAA@AA>7755385:3885444.4.445:<:49455.5:6:555<055<;;6::559949:==7::@@:::<B>7888-9?==A;>?B>
@N9IO0:00761:05848
GACAGAGGGGGCAAGCGTTGCTCGGAATTACTGGGCGTAAAGGGGCGCGTAGGCGGGATGGCAAGTCGGTCGTGAAAATCCCTCGGCTCAACTGAGGAACGTCGATTCGAATACTGCCGTTCTTGAGGGTTGCAGAGGAGACTGGAATTCCCGGTGTAGCGGTAGAAATGTGTAGAGATCGGGAGGAACACCGGTGGCGAAGGCGGGTCTCTGGGCAACTCCTGACGCTGAGGCGCGAA
+
@@B?::;BBB5CEADAAA5;;;9;2:.;7A=>?909;:9;/555&55;;A@@<;;90555.55.5;5505:::<<<:+9==5949:955=699;33-3288:;933,3773333733,39,336;=>A9?4:9=:88.443333282849:2:<?<BBBBC:=555;3<;>::=<<=@////(/:5:6@0963488-3384<;333(3333777.39/97=6455<=?=>>?=@:99:=
@N9IO0:00761:05858
TACGTAGGGTGCGGGCGTTAATCGGAATTACTGGGCGTAAAGCGTGCGCAGGCGGCTCCTTAAGTCAGATGTGAAATCCCCGGGCTTAACCTGGGAACTGCGTTTGAAACTGAGGGGCTTGAGTGTGGAAGAGGGGGGTGGAAGTTCCAGGTGTAGCAGTGAAATGCGTAGAGATCTGGAGGAACACCGATGGCGAAGGCAGCCCCCTGGGCTAACACTGACGCTCATGCACGAAAGCGTGGGGAGCAAACAGG
+
ABAA??@A<AA@BG;@:;6;;A@@9?4:4;ABCB=@@?BC>CCCCCBBBB@>9:6;B@=>@E?BBCBBB?@?EG>5;@;;/:>4@@7;7;:CDE>D8;;B@A?F<??B<???:=::.;;7A<?B===8=6A??=???&=<9>43338473.7;?ABA8:29:937779998885222<7<=8>:>>>:CC>><@??:B@BCCIEDD2CCC?CA@?@B@@@8.---.-7@>>ABAB=A???===2=;=8=5>=A5
@N9IO0:00763:05813
TACAGAGAGTGCAAACGTTGTTCGGAATTACTGGGCTTAAAGCGCACGTAGGCGCATCGCAAGTGTGGGGTGAAATCCCACGGCTTACCCGTGGAACTGCCTGGCAGCTGCGATGCTCGAGTGTGGTAGGGGAGAGCGGAACTCCTGGTGGAGCGGTGAAATGCGTAGATATCAGGAGGAACACCGGTGGCGAAGGCGGCTCTCTGGTCCACAACTGACGCTGAGGTGCGAAAGCTAGGGGAGCAAACGGG
+
BB@@@:;;ABA@@B=B??@BC@DB?B@B?BBCCC>CC>AA9@@?94454995944:::<<<8<5569A@7?AAE;AAA;AAB7;;8@AD8@@@<>=BBB>=594:@><;;;;;<>;;:<;:;;<B=@@CBA6AB;;;A<@9?<=9??99?7996=0//;?8///:///<=8::00)//)/3//-050/0)//6066;=8AAAAAAD@CC=A@=8=>999887338699888;29?@@@AB6<;CCK?DLC>
@N9IO0:00718:05871
TACAGAGGTCCCAAGCGTTGTTCGGATTCACTGGGCGTAAAGGGTGCGTAGGTGGTGAGGTAAGTCGGATGTGAAAGCTCCGAGCTCAACTCGGAAATGGCATTGGAAACTACCTTGCTCGAGGGTTTGAGGGGGGACTGGAATACTTGGTGTAGCAGTGAAATGCGTAGATATCAAGTAGAACACCAGTGGCGAAGGCGAGTCCCTGGAAAACTCCTGACACTGAGGCACGAAAGCTAGGGGAGCAAACAGG
+
BBB;;::29=<2A5;:9:<@=8=>8;A?@@?BCC>BBACC=DE>@@:6;BB?BD?@@@A?BCAAAAC@CCC>?==6=@::4:><::@B0999=9=@4:<8;;@8@8B>6=BB=<D7;AAA@A@A8@B:BBB@???&999@4:79CCD?B?ACBBBB;9999=3;;>>==;;;:>?@:@?;:;>A@@;A@45.4;<.92:@>A@A<5;<5999+99958:<<444;44.55:>?>6@@:::??4?@@DE=:;;?
@N9IO0:00719:05885
TACGGAGGGTGCGAACGTTAATCGGAATCACTGGGCGTAAAGCGCGCGTAGGCGGTTTGTTAAGTGGGATGTGAAATCCCCGGGCTTAACCTGGGAATTGCATTTCAAACTGGCCGACTAGAGTACGGTAGAGGGAGGTAGAATTTCCTGTGTAGCGGTGAAATGCGTAGATATAGGAAGGAATACCAGTGGCGAAGGCGGCCTCCTGGATCGATACTGACGCTGAGGCGCGAAAGCGTGGGGAGCAAACAGG
+
@@@@;;;;0;<;CB@;;;>A>ABA=@8::BBBBB>?@@A<5@956=<@AA?;99.;=4A@8B8@AAB8:;6;BH?7CC>>2C>7BB<D<C;BCB=C@C?BBAAB=ABD=CCC@B@BBBCCBABBBAC?CBB::7-7=4>CCB@CD>C?AAAAA??8849@@A=999BBAABBB???AE@B?B?BBB?@@8718A@1819?===BB7BC?A@@@>??@???@@@@@9:39CBBAB:??AA?==.<=983(27<5
@N9IO0:00733:05864
TACGTAGGGTGCAAGCGTTAATCGGAATTACTGGGCGTAAAGCGTACGCAGGCGGCTTTGCAAGACAGGTGTGAAATCCCCGGGCCTAACCTGGGAACTGCATTTGTGACTGCATAGCTAGAGTCTGTCAGAGGGGGGTGGAATTCCACGTGTGAGCAAGTGAAATGCGTAGAGATGTGGAGGAACACCGATGGCGAAGGCAGCCCCCCTGGGCCAGCACTGACGCCTCGATGCACGAAAGCGTGGGGAGCAAACAGGA
+
AAABBACD>:<;@=@BBB@C@AB=9=+0)0>@@A<AA@A?8@AAAB;;:@=:00+00:)/0B=BAAAC@CBCBCC=@@DE;CC=A7;:9>9;;;.;:@A;55;=5=:000>>>?>??@?<??A;;88>?@A@ABAA@&7:,8,3,3393433>;////(///66.;@?@=873;8=>:=4447=/99=5==<?99734<688333333#333(/36///8///3394983333337333,3:?@<>?1==8=>3>;;/7
@N9IO0:00740:05864
GACAGAGGTGGCAAGCGTTGTCCGGAATTACTGGGCGTAAAGCGCGCGTAGGTGGCTAGATAAGTCCGGTGTGAAATCCTTCGGCTTAACCGGGGAATGGCATCGGGGACTGTTTAGCTAGAGGACGGGAGAGGAGAGCGGAATTCCCGGTGTAGCGGTGAAATGCGTAGAGATCGGGAGGAAGGCCGGTGGCGAAGGCGGCTCTCTGGAACGTCCCTGACGCTGAGGCGCGAAAGCGTGGGGAGCAAACAGG
+
?@@:;:A?AA?@@;>?882:?@;@>A6;5:AAAC>BBBCE=BBBBB@@@BC?BB?BICCCCC@B@@=A=@?>A@?9@@:@=;:4;<9@3?3@@@28:9:3;@@;;;;.999=?@8@ABA??>A<?@AA=A@@@4::?@@A?B?B?BC@C?BA::9CB@BBDE>DA999CAA??@@@@9@B?B=A=@?B?;;7;BCACACC@;;;DBBB8;7;BBDC>@AACC?A;;;5:;;;;;.99:5;;;&556=>4>B@8
@N9IO0:00746:05870
TACGTAGGGTGCGAGCGTTAATCGGAATTACTGGGCGTAAAGGGGTGCGCAGGCGGTTCTGCAAGTCAGGCGTGAAATCCCCGGGCTTAACCTGGGAATTGCGCTTGAAACTACGGAACTGGAGTATGGCAGAGGGAGGTGGAATTCCACGTGTAGCGGTGAAATGCGTAGAGATGTGGAGGAACACCGATGGCGAAGGCAGCCTCCTGGGCCAATACTGACGCTCATGCACGAAAAGCGTGGGGAGCAAACAGG
+
B@AA@>>>6;;;@@BBBD?B?ACA=D>B>BBBCB6;9:99,555'59999@>=@@;@:DCBCB@BBAAB??@??@B/9::9-;B8??4:4:;@CC<B>@=??B;;45A=9@B@A@6;6?BB>BCCCED@BBB@@@0;;5;@=@5:8:=@@??@@==AA?B??>7?@AA>>=BB>==BB>A@?B?998:?@@B?ABD=A7::?>=AB=BA@9A4:5:>>==9844::849;999444&4=>@@@@6969BD>@@@=
@N9IO0:00752:05871
TACGGAGGGGGCGAGCGTTATTCGGAATTATTGGGCGTAAAGGGCGCGTAGGCGGCCCGGTAAGTCAAAGGTGAAATCCCTCGGCTCAACTGAGGAATTGCCTTTGAAACTGCCAGGCTCGAGGCCGGGAGGGGGTAGCGGAATTCCCAGTGTAGCGGTGAAATGCGTAGATACTGGAGGAACACCAGTGGCGAAGGCGGCTACCTGGACCGGTTCTGACGCTGAGGCGCGAAAGCGTGGGGAGCAAACAGG
+
A@??9;:;:;*;<;?;;;<@@?CC?B@C>AA@BC=BBCAC7997:AA@@>>:8819A8@;AC>@AABB<A?B:;:6;BB<BBC@DCCC@BBBAB?B?C<EE@CD?CHG?C966<II?CAA<<<9B>CC9;;;;;*;>>@@5:=A7@A=AD@@@BBBB?BBJH>AAACBBBB@;;//)/:3:7=<;:CB==9=BB;>:<;8;;;;;AA=BB9B@C>BB;==ABA@@B@BBBACC9A@A;;::&49::<4=<<7
@N9IO0:00754:05889
TACGTAGGGTGCAGGCGTTAATCGGAATTACTGGGCGTAAAGCGTGCGCAGGCGCTCCTTAAGTCAGATGTGAAATCCCTGGGCTTAACCTGGGAACTGCGTTTGATACTGAGGAGCTTGAGTGTGGAAGAGGGGGGTGGAATTCCAGGTGTAGCAGTGAAATGCGTAGAGATCTGGAGGAACACCGATGGCGAAGGCAGCCCCCTGGGCTAACACTGACGCTCATGCACGAAAGCGTGGGGAGCAAACAGG
+
AC@@@AAB<:;;BB?AAA;?<@CC@A6;2:B@?@;@BACE>DCB9;:@@99299;BB9BAC>BACCCC9:;AB<2;96/;C>/5:=B?AADFF=C@BA@:<;B<@@@AABBA@8<=9;59BB::9D>A:?89:9:9#7:8929989AB=;;:BBAABEDEC=;;;ACCBBB;;;;<5<@<@<ABB>CBBB?BCC?B>BB;;;<;.<BE=B;;7;@<<==0/////;CBCCCBC=C:;:?@>2@<?<;29;>;
@N9IO0:00757:05862
TACAGAGATGGCGAGCGTTGTTCGGAATCACTGGGCTTAAAGCGCGTGTAGGCGGAGTGATGGGTGCCTTGTGAAATCCCTCGGCTCAACCGGGGAATGGCTCGGCAAACCGGCACTCTTGAGGCAGGTAGAGGTCACTGGAACCATTGGTGGAGCGGTGAAATGCGTAGAGATCAATGGGAACGCCGGTGGCGAAAGCGAGTGACTGGGCCTGTACTGACGCTGAGACGCGAAAGCGTGGGTAGCAAACAGG
+
AAA@A@BBCD@BB@??>=<?A?BB?B>@?BA??D=@@;?=*99?:::CBBA?@@<@@8@?944(49<9?>B@BCC<AAA=AAA=ACBD@C?DDD9C@DC?:::@=AAA9A?A?BBBBBB<?;;5;@@<?A>@A=BAAFCC?A;A?BB@B?BB9:;BGAGECD>BB@@;55?@@A<A9<>>6<9<;?;>;9:3:=?@094B??AAA@CDE=C@@@@BCA@@@?A?@@B@@??@@@9@BBCCE?CBBCBD=9;;>
@N9IO0:00719:05921
GACGTAGGGCGCGAGCGTTGTCCGGATTTATTGGGCGTAAAGAGCTCGTAGGCGGCTTGTTACGTCGACTGTGAAAACCGCGGCTCAACCGTGTGGTCTGCAGTCGATACGGGCAGGCTAGAGTTCGGTAGGGGAGACTGGAATTCCTGGTGTAGCGGTGAAATGCGCAGATATCAGGAGGAACACCGGTGGCGAAGGCGGGTCTCTGGGCCGATACTGACGCTGAGGAGCGAAAGCGTGGGGAGCGAACAGG
+
A?=>;788-8?@?<>=;:4;AC@CACDD=BB8;;7;B@>>6@@;;;;<;@A?BA>@:*..*---,-///////444&434458<;;B8<7;;>=>:<::::;@CCABBBBBD=@;;5;?>?:::;@@<;9999*9=@@@B@CACAC>BB>BB99:BB?9;:C>@@:?>999;==<B=9>>9=9=>??C@CC?BBC=@=@BF<AABBAAA<A?B???@?:00==000<:<9?@@C/984;;:</;:::B:<;?9
@N9IO0:00747:05929
TACGTAGGGTGCGAGCGTTAATCGGAATTACTGGGCGTAAAGTGTGCGCAGGTGGCCGCGCATGTCGAGTGTGAAATCCCCGGGCTTAACTTGGGAATTGCGCTCGAAACTACGTGGCTCGAGTGTGGCAGAGGAAGGTGGAATTCCACGTGTAGCGGTGAAATGCGTAGAGATGTGGAGGACACCGATGGCGAAGGCAGCCTTCTGGGCCAACACTGACGCTCATGCACGAAAGCGTGGGGAGCAAACAGG
+
@@@@@@AB<@@@BAA@@@<@<ABB?A=A=ABAAB=@AACL?DBA;;;BB@A=;;8;7@@:;??@AAB;;;CBCCC>CCCC9AA8;;=A?BC?CC>B?C=A999::===6>999@?:5:::<<<A??@?::;CA=@;>-/0+/5>5;6778888;;::6887:5///8883338886:5:;,0/9:6:<>>9<AA?B>???@9>9>:@<5@8;895459?73488844949444)4<994<<+56<@A9;;;8
@N9IO0:00750:05935
TACGGAGGGCGCAAGCGTTGTTCGGAATCACTGGGCGTAAAGCGCGTGTAGGCGGCTTGGCAAGTCGGCTGTGAAATCCCGGGGCCCAACCCCGGAGGGTCAGCCGAAACTGCCTCGCTCGAGTCCCGGAGAGGGTGGCGGAATTTCCGGTGTAGAGGTGAAATTCGTAGATATCGGAAGGAACACCAGTGGCGAAGGCGGCCACCTGGACGGTGACTGACGCTGAGACGCGAAAGCGTGGGGAGCAAACAGG
+
BBCC?AAA9@@?A7;;;;<@@@CB@A6;;AACBA<:;:BC=BBCBCAABAA8A;6;=1616C<?@CC:B=B;@@E>CCC=CDD9CC:A:=<=096544)499<<:;;@3;0//)/7:;595<<499,7-99??B9@@<@@=@=AD<A?@@BABCBBB?BAAA>A@BC:::BBC????B?A9?:<@A<BBBB>;;:)0(//(/;?@@BB@C>><?BABBBCBECBBBBBAAB@??;@@@@CEE9AA@@@:@CC=
@N9IO0:00755:05924
TACAGAGGGGGCAAGCGTTGTTCGGAATTACTGGGCGTAAAGGGCGCGTAGGCGGCCTGTTAAGTCGAACGTGAAATCCCCGGGCTCAACCCGGGAATGCGTCCGATACTGGCAGGCTTGAATCCGGGAGAGGGATGTGGAATTCCAGGTGTAGCGGTGAAATGCGTAGATATCTGGAGGAACACCGGTGGCGAAGGCGGCGATCCTAGGACCGGTATTGACGGCTGAGGCGCGAAAGCCAGGGGAGCAAAACGGG
+
BCCAAAAAA@1@@<??BB<@@>AC@B?B@CBBBB<899BB>CD>BBCB@?<600+06::>+0)09=4;5;;;;<;09949&4<2;<=>@CC>CD>D@==66;B=;;;@@9:4;A@=ABBCEACD@CC>:;;CD7::?;@5:<@?<5::7::9<;==>??AA788BB@@@?><:?@A?AA?A=?984:<=>:;00)-(--(,,,*(((**(**(,(,5643//:*////3-333333(387<<>>1;:9888+4444
@N9IO0:00714:05993
TACGAAGGTCCCAAGCGTTGTTCGGAATCACTGGGCGTAAAGGGAGCGTAGGCGGCGTGGTAAGTCAGATGTGAAATCCCGGGGCTCAACCCCGGAACTGCATCCGATACTGCCGTGCTTGAGGGTTGGAGAGGTAGCTGGAATTCTCGGTGTAGCAGTGAAATGCGTGGATATCGAGAGGAACACTCGTGGCGAAGGCGAGCTACTGGACAACATCTGACGCTGAGGCTCGAAGGCTAGGGGAGCAAAAGG
+
?A@;:5;>BBB6;59:;:7:;@EE@C>AAAAABB=AC???:@G9@@@A???<;=9=?>@?BA>@A??99;==@=@49;;09;?+>>@A9BAA4B7;16AA?BCB@C@@@@@AB7;;9;A29;BA8B:C@BBBB?AAABBB:=:E>BBCC@CC@??@>?BBBD<@@CCCB6?@A@?:AABB@B?@@@@?=9=6<:=6:7<><@ABAACC9CCB9CC@?@A@>::555;8<;;=:-929@>?@@2A?>???.9;
@N9IO0:00730:05996
TACGGAGGGCGCAAGCGTTGTTCGGAATCACTGGGCGTAAAGCGCGTGTAGGCGGCTTGGCAAGTCGGGTGTGAAATCCCGAGGCTCAACCTCGGAACTGCACTCGAAACTGCCTGGCTCGAGTCCCGGAGAGGGTGGCGGAATTCCCGGTGTAGGGGTGAAATCCGTAGATATCGGGAGGAACACCAGTGGCGAAGGCGGCCACCTGGACGGTGACTGACGCTGAGACGCGAAAGCGTGGGGAGCAAACAGG
+
BBCC>A@D>BBAB=@@BB?BC@BB>A8:;@@BAA;A@@@A699=@@DCCCC?BD<==:B<CD@BBBBB<ABAA@A<@AB99;;4;<AC?B>ABA=@=A9:9@@??>>=5??@?=:;6;@A@>@;;;/;=A@@AE;;;ACC@J9B166069CBCBB@@2=BCG>CB?BA@@A<::999,485<7;;;9BBBB9B@A7:7:B?B?BB>??=??B?BBBBB>??CABAAABBBBCBA<A@@@BCC:BBBBE>DBB;
@N9IO0:00730:06006
TACAGAGGGTGCGAGCGTTAATCGGAATTACTGGGCGTAAAGCGCGCGTAGGCGGCTTTGCAAGTCGGGTGTGAAATCCCCAGGCTTAACCTGGGAACTGCATTCGAGACTGCATTGCTAGAGTATGGGAGAGGGAAGTGGAATTTCCGGTGTAGCGGTGAAATGCGTAGATATCGGAAGGAACATCAGTGGCGAAAGCGACTTCCTGGACCAATACTGACGCTCATGTGCGAAAGCGTGGGGAGCAAACAGG
+
BBD@????:>A>?888898<:<?@=@?B?BFBBB<BBB@B<A899@@C@A@<;;5;<;/;;C<BBBCF>@@AAAA>BCEJ:AA?AB@BAC@CCC8A:@A@BCB>BA;;:C@@ABA=???B@@>?=;;;0;BAA@6;7;AC?B@DC>D@D?@@A;;=FBHHEF>HCCCCCCDBBBCB?B8;7;=@BBBAACEBDBCD?;;;BBB>B?BB?BCBC@CJJCAAA@BBCBBDBB;;<G?B<:<DDD9AAAAA9@@>9
@N9IO0:00716:06023
TACGTAGGGTGCGAGCGTTAATCGGAATTACTGGGCGTAAAGTGTGCGCAGGTGGCCGCGCAAGTCGAGTGTGAAAGCCCCGGGCTTAACTTGGGAATTGCGCTCGAAACTACGTGGCTAGAGTGTGGCAGAGGGAGGTGGAATTCCACGTGTAGCGGTGAAATGCGTAGAGATGTGGAGGAACACCAATGGCGAAGGCAGCCTCCTGGGCCAACACTGACACTCATGCACGAAAGCGTGGGGAGCAAACAGG
+
BBB?@?BC:@:;;@AA;;6:=BBB?C@G@CBBCB;:;:;;0;;;;BABACCADD@D@BB@?@<ABA@@@@@@@@@9;;::-9?9=<3817?6<@9@;?9=???>9733(3;<8@AA?BBA?=:44432978;=<9=?;>?>C?B@B@CICCCBBC>C@BCCH>CABIBBB=B=<AAC?@@@C?BBB:<79@299>:99=:9;59:49:>6@.;699<@@699A@::9995555<07///<<<.//6=@4>:;4
@N9IO0:00723:06022
CACGGGGGGAGCAAGCGTTGTTCGGAATCACTGGGCGTAAAGGGCGTGTAGGCGGTCAAGTAAGTGGGATGTGAAATGCCTCGGCTTACCCGGGGACCTGCATCCCAAACTGCTTGGCTTGAGTATGGGAGAGGATGAGGGAATTCCCGGTGTAGAGGTGAAATTCGTAGATATCGGGAGGAACACCAGTGGCGAAGGCGCTGATCTGGCCGGTTACTGACGCTGAGGTGCGAAAGCGTGGGGAGCAAACAGG
+
=?;;:;:;%444:5:9<;5::8=>:><=CCBBBC>CB=DD?DD=CCBB@@@<@A<ABE>BBC9BBB>6>=BBBCC=;;;@BCA@AG000@3<<>0>>:@ACAABB>BB=B@AAC?B?BB?CABBAAAA<AABB????<<;/:8?9?B;@>@BBAAAB?BBDC=B@A?????<?====68828.5569==?C?@A<9>9;@@A???AA@=A<?<@?BAC??>9873331333;??3?AA@@@@.<<@@@8@@@9
@N9IO0:00725:06013
TACGTAGGGTGCGAGCGTTAATCGGAATTACTGGGCGTAAAGCGTGCGCAGGCGGTTCGTTAAGTTCGTTGTGAAAGCCCCGGGCTCAACCTGGGAATGGCAATGGAAACTGGCGGGCTGGAGTGTGGCAGAGGGGGGTGGAATTCCGCGTGTAGCAGTGAAATGCGTAGAGATGCGGAGGAACACCGATGGCGAAGGCAGCCCCCTGGGCCGACACTGACGCTCAGGCACGAAAGCGTGGGGAGCAAACAGG
+
BB=?<797*7=@@?@?BB@D@AA@8=495;AABC>ABADC=CCCBCBCC@C?::8:?BBB@F?@@ABAA?A@A<@.9999-:@6??@B@C@CCD>A>AC<@@=@@?BB<@@DACDE=C;;6;@AA@B<@AA;;;;;;%;;5;>A>B?DBBBBBCBAA???AD:??BBBABCBAAA@@=@A>?;>9928;;;173:-3-3833333$3:<4<=;?>>?@AAA?????A=BB>888*7<;>>??3@?@@A9@@@:
@N9IO0:00732:06058
TACGGGGGGAGCAAGCGTTGTTCGGATTTACTGGGCGTAAAGGGCGCGTAGGCGGCCTCCGCAAGTCAATTGTGAAATCTCCGGGCTTAACTCGGAAAGGTCAACTGATACTGCGGGGCTAGAGTGCGGAAGGGGCAACTGGAATTCTTGGTGTAGCGGTGAAATGCGTAGATATCAAGAGGAACACCTGCGGCGAAGGCGGGTTGCTGGGCCGACACTGACGCTGAGGCGCGAAAGCTAGGGGAGCGAACGGG
+
>>>==>=>&;;;A6AA@?<@@9BC15;;)5;BBC>CCCEJ6;905;:>@==:00)03<:;A?E>A@CB?A9BBBBE=ABBD>@@>AB?C@CB@@=AB<B@CDD@CABBBAA??8977&3:9==?=@:9131788+8?2>?C7<7;8>>8B87:9CBBB>BBB<6BB@@=>>B?@@>@377=:=;@?A<CCCC?B??=?=CAA<A?:9:AA<A?BB????>>>@=?=>>4==>BBB<BB;<;FF9@@BAA>A@@8
@N9IO0:00739:06026
GACGAAGGGGGCAAGCGTTGTTCGGAATTACTGGGCGTAAAGGGCGCGTAGGCGGCCTGATGAGTCAGACGTGAAAGGCCTGGGCTCAACCTGGGAATTGCGTTTGATACTGTTGGGCTTGAGAGCGGGAGAGGATGGTGGAATTCCCAGTGTAGAGGTGAAATTCGTAGATATTGGGAAGAACACCGGTGGCGAAGGCGGGCCAAGCTCGTGGGACCCGTAAGTCTGACGCTGAGGCGCGAAAGCGGTGGGGAGCAA
+
?AA;;8;DDD3CC9BBBB:697@D0;:;:CBBBB=AAAA?0B@4BBB<<=>>@B=A<@@AAAA@@;65<<B>>CC=C?B@@??8@:;9.32333(32828://0(///66>=?<>A9AA9>89:8666.69/0)/-60-/(/38066168933334:788<>6=?BB>====8606:(/)//)///)/133-3885:0//9.5(-(-------7(---(---(,,**(**,,899;6///655(-//(/:;;+/-79:
@N9IO0:00747:06043
TACGGAGGGTGCAAACGTTGCTCGGAATCATTGGGCGTAAAGCGCACGTAGGCGGCTCGTTAAGTCGGGTGTGAAAGCCCTGGGCTCAACCTAGGAAGTGCATTCGAAACTGGCGGGCTAGAGTATGGAAGAGGGCCGCGGAATTCCCGGTGTAGAGGTGAAATTCGTAGATATCGGGAGGAACACCAGTGGCGAAGGCGGCGGCCTGGGCCAATACTGACGCTGAGGTGCGAAAGCGTGGGGAGCAAACAGG
+
BBCC?CCC>BBBCE>??@?BA@@CAC>AB@A<AE>C?@?D9:9::C@??CB<???AA@BB>A?ADDDE>AAACCC;;;C=BBB=?@@C@C?BAB?C@???B@@=@BCC=DED?AAA<@??BBAACBB=@;@:9:5:=ABC?B@B=BC;@>@AA@@@>:@@AD=CA;;;CB;;;AAAC>CB@E@CCB?B;<;=AA@?A?@@>;;6;?@@A=A@D@CBBBAAA@?>>9849@CCCC=CCAAADD8AABBB=@??;
@N9IO0:00757:06034
TACAGAGGTCTCAAGCGTTGTTCGGATTCATTGGGCGTAAAGGGTGCGTAGGTGGCGGGGTAAGTCTGGTGTGAAATCTCGGGGCTCAACCCTGAAACTGCACTGGATACTGCCTTGCTCGAGTACTGGAGAGGAGATTGGAATTTACGGTGTAGCAGTGAAATGCGTAGATATCGTAAGGAAGACCAGTGGCGAAGGCGAAATCTCTGGACAGTTACTGACACTGAGGCACGAAGGCCAGGGGAGCAAACGGG
+
BBC@@>>;:<;@C>@AA@7;;>BC?BB?@A@:A@5@B;;:69=4=>>DCBB==A5:955&5<7@<B;<6;:;AAA<BBAABA@0@A;;69@9@CBB8B;:;99@B:@BBCBBB@C?BACBB@??CCBB?A@?>8<;87-46@@DE=BA=9<AAAAC???===6=>>=A@@???==>>B?B?B??>=8>77/(///)/06///(/889=>4?>?>>9?;==;;755;775;:7A?.7086;7??2<;7882/>=3
@N9IO0:00759:06019
TACGGAGGGTGCGAGCGTTGTCCGGAATCACTGGGCGTAAAGGGCGCGTAGGCGGCCCGTTAAGTGGCTGGTGAAATCCCGCGGCTCAACTGCGGGGCTGCCGGTCAGACTGGCGAGCTAGAGCACGGTAGGGGCAGATGGAATTCCCGGTGTAGCGGTGGAATGCGTAGATATCGGGAAGAATACCAGTGGCGAAGGCGTTCTGCTGGGCCGTTGCTGACGCTGAGGCGCGACAGCGTGGGGAGCAAACAGG
+
BBAB>@@@;@AAC;;;BC?CBB?B@D>AABCEDE>BBBCC>CL?CCAAA@>:00+0=5=A@C@E?B@ACB=BBBB;@<=5@00+0::>6A;@ADBB6B:9:=@=@BBB>CBB?AAAA;;:;;;B@@A?BBBDC:B@??::39<?=@A<A?BBBBBBA?AB>@=@@BCAAABBBCBCE=C?BB@BCB@BBBC?BCC=A?ABB=BB;::DF@E>AA?BCDAABBBA:::<@==000>>@ABBBB8@@@CC;;;;>
@N9IO0:00733:06105
TACGTAGGGGGCAAGCGTTGTCCGGATTTATTGGGCGTAAAGAGCGTGTAGGCGGCCAGATAGGTCCGTTGTGAAAACTCGAGGCTCAACCTCGAGACGCCGATGGAAACCATCTGGCTAGAGTCCGGAAGAGGAGAGTGGAATTCCCGGTGTAGCGGTGAAATGCGCAGATATCGGGGAAGAACACCCGTGGCTAAGGCGGCTCTCTAGTACGGTACTGACGCTGAGACGCGAAAAGCGTGGGGAGCGAACCAGG
+
8:///BBDDF3B@+0000+//739)/6<0;;8<>4<<<;;)5/////;;773//)/5:///985::)//)/--8::+//999849<<=7<7998333999-3388.44(434444404/88///9)/)/27/4.555::<7<.5.59097666<<9934444)5995555::995555'3-33-33880834.///)/)/7)//99:=545<55.55555:9:8::5548994444&4488:::+44444.4.4:7
@N9IO0:00746:06070
TACGTAGGGTGCAAGCGTTATCCGGAATTATTGGGCGTAAAGAGCTCGTAGGCGGTTTGTCGCGTCTGCTGTGAAACCCGAGGCTCAACCTCGGGCCTGCAGTGGGTACGGGCAGACTAGAGTGCGGTAGGGGAGATTGGAATTCCTGGTGTAGCGGTGGAATGCGCAGATATCAGGAGGACACCGATGGCGAAGGCAGATCTCTGGGCCGTAACTGACGCTGAGGAGCGAAAGCGTGGGGAGCGAACAGG
+
CCBBBBBB=;;;C6:;;;?BBB>B<@=@>BB?BB;@99::/79<=;>CB::7:A<@A=BBCBCCBB@@?<==999/8>6<<A>AABB?B?C???9?;??@@A::;.<@A@A9;::9::?:::AAAB>A????.;;A@5;5;9@9><AA;995<;;;6;95;99599599@?:99/720/)////17:<<7:88.4.559955555590945559A<99;;:=ACC7;;;:=@/54;4444&5=<BB:?:>;
@N9IO0:00752:06074
TACGTAGGGTGCGAGCGTTAATCGGAATTACTGGGCGTAAAGTGTGCGCAGGTGGCCGCGCAAGTCGAGTGTGAAATCCCCGGGCTTAACTTGGGAATTGCGCTCGAAACTACGTGGCTAGAGTGTGGCAGAGGGAGGTGGAATTCCACGTGTAGCGGTGAAATGCGTAGAGATGTGGAGGAACACCAATGGCGAAGGCAGCCTCCTGGGCCAACACTGACACTCATGCACGAAAGCGTGGGGAGCAAACAGG
+
@@BBBBBB<9;:AA@@@A<?>@CC@C?B?BCCCF>BBBCC=B@AACCCCCC@@@>@?CBBBB@CBBBBA?@@CCD?BAAA6@A9?B<><?A?BB<B?A79:@?ABBB=6=FDCCAA>@BABBB??@D>A@???C=AA>??;@?B?B@BBBDCBCC>CACCCC?BCCCCGDDBBCCCE=@@=@<;;;>C?AB8<;B<A;@@9@;59255;2;5?;?BBCBCBBBBBAAAABBBBC<B:=<DDD:;;;BD>C@@>
@N9IO0:00760:06089
TACGTAGGTGGCAGCGTGTCGATTTATTGGGTTAAAGGGTGCGTAGGCGGCCCTGTAAGTCAGTGGTGAAATATCTCAGCTTAACTGAGAGGGTGCCATTGATACTGCGGGCTTGAGTACAGATGAGGTAGGCGGAATTGACGGTGTAGCGGTGAAATGCATAGATATCGTCAAGAACACCGATAGCGAAGGCAGCTTACCAAAGCTGTAACTGACGCTGAAGGCACGAAAAGTGTGGGGATCAAACAGG
+
CCCA@<>+..).,,,,,----/--(/717;(/)/919;//5BB@@A399273(4:::7;><<@00-0@@@8@BBBC@@A=?2949@>9565:099949;59;;B;94944)44.4944A@;@;;ABC9BBB9=B>B?B49;3:08:;@@CC@CBDC>B@@@BC@A@>;0//99533.49949>;>=<9929.788<;.44.49)4499;=8<@@@><=://)/4///3444&48889==+::433(4485
@N9IO0:00761:06096
TACGGAGGGGCCAGCGTTGTTCGGAATTATTGGGCGTAAAGGGCGCGTAGGCGGCTGTGCAAGTCGGAGGTGAAATCCCTCGGCTCAACCGAGGAACTGCCTCCGATACTGCACGGCTTGAGTCCCGGAGAGGGTGGCGGAATTCCCAATGTAGCGGTGAAATGCGTAGATATTGGGAGGAACACCGGTGGCGAAGGCGGCTACCTGGACGGGTACTGACGCTGAGGCGCGAAAGCGTGGGGAGCAAACAGG
+
BBCC=@?@>5=;;;;@@>A@8BC:C@B?CC<@A;;;;;;1@<5>BBCCDCABB@B;:;CCE@C@@@@@B5@;:4)4<<1B@@;@AAA>A7;5=8==@@>@=AA>ABCCBBACBCC@CC?BAAACC>C@B@@;=6A@?B@:@4:49>6<8BB@89:><@;;;6;@@BBBBB@A@@DD;9949;>@@<@9993;@A?B@CC@A@AB=;:8;BBC>BBBBBB@@AA@;;49BCDDD99;<B<>?2B==C@7B<B:
@N9IO0:00762:06080
TACGTAGGGTGCGAGCGTTAATCGGAATTACTGGGCGTAAAGCGTGCGCAGGCGGTGCGCCAAGCTCGATGTGAAAGCCCCGGGCTTAACCTGGGAATTGCCATTGAGGACTGGCGTGCTCGAGTGCGGCAGAGGGGGGTGGAAGTTCCACGTGGTAGCAGTGAAATGCGTAGAGATGTGGAGGAACACCGATGGCGAAGGCAGCCCCCTGGGCCGACCACTGACGCTCATGCACGAAAGCGTGGGGAGCAAACAGG
+
@@CCCCDD=9:9@A@>>>:@>BBD?C498;BABE>ABABB<AABBBBA@@A>;;7;@A??5:6;@??;99998;=1>?DD:DC<?@?B@CADDC70+01/0)/738/4.4493-3333@?<858<BDD@?@>BBBBCC(AA=A478.36;;88<5>DBAA<<<EF?CAABHCCCCECBCC999?B?996<?@@C9::?==156====>+>>@7?7;9:2:;909=00///:5559555)5@B;995&59=9>4?=:3
@N9IO0:00724:06155
TACGGTAGGGGGCAAGCGTTGTCCGGATTTATTGGGCGTAAAGCGCGTGTAGGCGGCCAGGCAGGTCCGTTGTGAAAACTGGAGGCTCAATTCCAGACGTCGATGGAAACCGCTTGGCTAGAGTCCGGAAGAGGAGAGTGGAATTCCTGGTGTAGCGGTGAAATGCGCAGATATCAGGAAGAACACCGATGGCGAAGGCAGCTCTCTGGGACGGTACTGACGCTGAGACGCGAAAAGCGTGGGGAGCAAACAGG
+
>?:;449;@;A+@::@99;<@;=4;8@@A3?B6A@:BD;<<7;;9;;A@9==;;5.5.445;AC=BB>B@9@?;;44&44828:6:;;5.47;39:444;444443>808-4458D7C=B>>?BD?B@B?A@@70,,5,,),(-0538:6::8833369@=;4==8879:@?=<7:3,3,39,9@<1888828:>;@>A?>52527222'48838<@<=:9887;7733333333&3333;;<1==BBB>BA@<
@N9IO0:00727:06121
TACGTAGGGTGCAGGCGTTAATCGGAATTACTGGGCGTAAAGCGTGCGCAGGCGCTCCTTAAGTCAGATGTGAAATCCCCGGGCTTAACCTGGGAACTGCGTTTGAAACTGGGGAGCTAGAGTGTGGAAGAGGGGGGTGGAATTCCAGGTGTAGCAGTGAAATGCGTAGATATCTGGAGGAACACCGATGGCGAAGGCAGCCCCCTGGGCTGACACTGGACGCTCCATGCACGAAAGCGTGGGGAGCAAACTGG
+
ABFBBAAA:9;9AB?ABC?B@BCB?A6;2:???@9;;;CM?BBCBA@AA@A<;;9AB:C@C>BABBCC96;A?<0=>99+=:088.4.47>@@<?=@@=:;99/33;099:;;.:;::@;??>B>?7?=AABCDCD(997B@B@C?CA>@A@@@A>=?BAD=>@@=BCBBA@???>48;7B8BBB>>@@B:>5:49:@???DDD/???:?;9:://./(./..27,2::797225,56668<<)///.5.5999
@N9IO0:00733:06136
TACGAAGGGGGCTAGCGTTGTTCGGAATTACTGGGCGTAAAGGGCGCGCAGGCGGCTTTGTAAGTTGGGCGTGAAAGGCCTGGGCTTAACCCGGGAATGGCGCTTGAGACTGCAAGGCTCGAGTACGGGAGAGGATGGTGGAATTCCCAGTGTAGAGGTGAAATTCGTAGATATTGGGAAGAACACCGGTGGCGAAGGCGGCCATCTGGACCGTAACTGACGCTGAGGCGCGAAAGCGTGGGGAGCAAACAGG
+
>AA:;4;;;;)9@@=ABB?;;759385<.49==<5:9;@B;CB;;9:9:5:555.98=2944.547<=3;;<@@@,;6;6:@D>DD;>2::.9=8>::>883332374=?<?@@;?:>>@???>???C=::9@<?;:4:?4827177(33333883405<?>5><??>=??@@@9?@;>88818881867819@@=A<?@?B@BBABB=A@599?9?@@?===;899.4<8473(3<@=::<&499=@6>=>:
@N9IO0:00739:06128
TACAGAGGGTGCGAGCGTTAATCGGAATTACTGGGCGTAAAGCGCACGTAGGTGGCGACGTATGTCGGGTGTGAAAGCCCCGGGCTCAACCTGGGAATTGCATTCGAAACTGCGTTGCTGGAGTACGGAAGAGGAAGGCGGAATTCCCGGTGTAGCGGTGAAATGCGTAGATATCGGGAGGAACATCAGTGGCGAAGGCGGCCTTCTGGTCCAGTACTGACACTCAAGTGCGAAAGCGTGGGGAGCAAACAGG
+
BCC@@@DD>BBA?=;000+0)0/95;05059:<@;A@@?>5:9:9A9;;;A>AB=@<<;BCC;;;CDC>@@@@@@9B@BA7AC<BBBB@C@DFD>C@CACDCC@BC@B=B9;;BB=?@@@6:;@ACB@E@CBB>B>A>@@<A7;8;C?C>AA@BAICACCCC<ABAAAABBBAAABF>BB@D@BBBCCCCD?BCC@C@BB>A?@=@AA>AA<??AA@A?????@AB>C@@=:99/9<;88=</@@@??7???=
@N9IO0:00743:06111
TACGTAGGGTGCAAGCGTTAATCGGAATACTGGGCGTAAAGCGTGCGCAGGCGGTTGTGCAAGACAGAATGTGAAATCCCCGGGCTTAAACCTCGGGAACTGCATTTGTGACTGCATAGCTGGAGTGCGGCAGAGGGGGAGTGGAATTCCGCGTGTAGGCAGTGAAAATGCGTAGATATGACGGAGGAACACCGATGGCGAAGGCAATCCCCTGGCCTGCACTGACACTCCATGCACGAAAGCGTGGGGAGCAAACAGGA
+
A@AAAAAB9;;;;7;@@A7;6;@C>?4:;@;;:699;DD=C@AAB>@@;;6:B=B?CCCCC@C<0000)/9::::14;99&9?-99489(343333(/1/////6;288=B::8=>:=?>8;6::443=6;<=<;777'333739282837389986:06///////&3377=;:888;733<2874918992:9<B6><8*/(/6)-///&//(/(/8668-------/(/7888<88=3@@?9:::(77333(379,3
@N9IO0:00745:06145
TACGTAGGGTGCAAGCGTTAATCGGAATTACTGGGCGTAAAGCGTGCGCAGGCGGTTGTGCAAGACAGGTGTGAAATCCCCGGGCTTAACCTGGGAACTGCACTTGTGACTGCACGGCTGGAGTACGGCAGAGGGGGAGTGGAATTCCGGCGTGTAGCAGTGAAATGCGTAGATATGCGGAGGAACACCGATGGCGAAGGCAGTCCCCTGGGCCTGTACTGACGCTCATGCACGAAAGCGTGGGGAGCAAACAG
+
CBBBB??@8:<;@=AA;;6;>ABB;@4:.9???B=;:;DH>CBBB@@BBCC?CC>B?BBBBA=A@;;;@CB@A?C8BBCC8@@8@@5;4:=@AB>B=A9::?>;6B;ABBA@=?7718<=39979??:?BB@A@A@00//;6=*0)/)-(----------/399(33887766----,-0--(-38--(/68949:97:39983333&333(3133333:9:966///68>>=933(37<9888*3;322)28;
@N9IO0:00750:06132
TACGGAGGGTGCAAGCGTTATCCGGATTCACTGGGTTTAAAGGGTGCGTAGGTGGGCAAGTAAGTCAGTGGTGAAATCTCCGGGCTTAACCCGGAAACTGCCATTGATACTATTTGTCTTGAATACTGTGGAGGTCAGCGGAATATGTCATGTAGCGGTGAAATGCTTAGATATGACATAGAACACCAATTGCGAAGGCAGCTGGCTACACAAATATTGACACTGAGGCACGAAAGCGTGGGGATCAAACAG
+
BA?@<@DC9@?994:@@@?CBC@EABB?@@@::9.8>*83(3;1:;BCCBA?BBE=BA?ACB@B@@ABBA=A@@@;AA?>>AA-006=4::)/)/;1:0/;64:8@;;CBBBCC79;<<;@A7AAA@@?C?@@=??@A@@<@@?@?BCBBBAA8333,7@@<8779>8?@@???B@@BBBBB<??B=?:@6:9<=29/0;;;0/(/667789:3:@B?@@>=C?833,383339.7378=<>2977==3=><
@N9IO0:00755:06112
TACGAAGGGTGCAAGCGTTACTCGGAATTACTGGGCGTAAAGCGTGCGTAGGTGGTTCGTTAAGTCTGTCGTGAAAGCCCGGGCTCAACCTGGGAATGGCGATGGATACTGGCGGGCTAGAGTGCGGTAGAGGAGAGTGGAATTCCCGGTGTAGCAGTGAAATGCGTAGAGATCGGGAGGAACATCAGTTGCGAAGGCGGTCTCTGGACCAGCACTGACACTGAGGCACGAAAGCGTGGGGAGCAAACAGG
+
=?>;:4;;04<9>5?;;;?BBBBB??4718?978.:=788*:>?@BBCCCC;CC@B?B@@<>:;95;>AABAA99)5:5)5>4=BCJ?@>ABB;A8A@7<@;@B?BCCBBD695=6;:CAA???=9494739,33333>,8/:299(3,3;@AA997;333,3:;A>555557333(37273<888::;7888=6:6:;6:==:::5//*/99/83888793=78/9@<9;:/9@@@B>@2?ECCC<BA@<
@N9IO0:00755:06143
TACGAAGGGGGCTAGCGTTGTTCGGAATTACTGGGCGTAAAGCGCACGTAGGCGGATATTTAAGTCAGGGGTGAAATCCCAGAGCTCAACTCTGGAACTGCCTTTGATACTGGGTATCTCGAGTATGGAAGAGGTGAGTGGAATTCCGAGTGTAGAGGTGAAATTCGTAGATATTCGGAGGAACACCAGTGGCGAAGGCGCTCACTGGTCCATTACTGACGCTGAGGTGCGAAAGCGTGGGGAGCAAACAGG
+
@BB:;6:@@<1A=>>BBB?BB>BB>A>A=A@?@B;?@@A@6::@@B;9;BB=BD@BBBBD9;8;BC;<;<6;BBD>DCC?CCCDBBAA=AA@;;4;298995::(444444::1;:;;:555>;;45588??A?899C@@=??A?B@;;;B@@ABBC@;;;D8A=AA??@?@@B???;>?;A4:99;@@CCAAD@00-000::;;=97;;8==9=BBB????00/95/08A?A29:6:;;;.;959C:>??:
@N9IO0:00719:06192
TACGAAGGGGGCTAGCGTTGCTCGGAATCACTGGGCGTAAAGGGTGCGTAGGCGGGTCTTTAAGTCAGAGGTGAAATCCTGGAGCTCAACTCCAGAACTGCCTTTGATACTGAGGATCTTGAGTTCGGGAGAGGTGAGTGGAACTGCGAGTGTAGAGGTGAAATTCGTAGATATTCGCAAGAACACCAGTGGCGAAGGCGCTCACTGGCCCGATACTGACGCTGAGGCACGAAAGCGTGGGGAGCAAACAGG
+
?@CAB5;:::)9?@A;;;@@@ABC@E@BBBCBBC=@=A9909;1<;99956155>4666?4=6;966<=B;B@BB<B@9@@;;;;:4969457:88.44437;;3;;;<==99;2;=:;78B==:>BB=B@??<<A?>>>8>4==?<>>BAAAACA?69455)4399::99=;<4;9:;.599=BB?BBBB@CAA=?<0.-8---:<6<7.8@@??>CC<ABCBBA?A@@@=929=9@@AA8ABABB=AAA:
@N9IO0:00720:06162
TACGAAGGGGGCGAGCGTTGTTCGGAATTACTGGGCGTAAAGGGCGCGTAGGCGGTTTAGCGAGTCAGGCGTGAAATTCCCGGGCTTAACCTGGGGGCTGCGCTTGATACTGCTGGGCTTGAATTCGGGAGAGGATGGCGGAATTCCCAGTGTAGAGGTGAAATTCGTAGATATTGGGAAGAACACCGGTGGCGAAGGCGGCCATCTGGCCCGAGATTGACGCTGAGGCGCGAAAGCGTGGGGAGCAAACAGG
+
???;:4:@?@,@@@B@@@=BA@CC=@<@<@@BCB>BCCDC=CD>BBBCB@@=??;@@:@ACAAAAAAA=?A???D@F@BB<BB>CB?C@D@EEEDD2B@A@BBB<;;;BA@@@@AB<CB?@@?B=@@B=CBBB<@AB>AA=??C?BC::::A>>@@@=@BAC=D=:::::@@AA?AD>C;::6:?>;?>::6;0@:@:00*0)0:9;<.33(388::7;>;;A>999<@??:::.99@@@@@4>::9?6<@@=
@N9IO0:00726:06178
TACAGAGGGTGCGAGCGTTAATCGGAATTACTGGGCGTAAAGCGCGCGTAGGTGGCTTGTTAAGTCGGTTGTGAAAGCCCTGGGCTTAACCTGGGAATTGCATTCGATACTGGCAGGCTAGAGTGTGGTAGAGGGAAGTGGAATTCCCGGTGGTAGCGGTGAAATGCGTAGATATCGGGAGGAACACCAGTGGCGAAGGCGCTTCCTGGACCAACACTGACACTGAGGTGCGAAAGCGTGGGGAGCAAACAGG
+
BAB@@:994:A<?>?>?@<??BBB@D?A>ABBBB>BAAAC799BA@?C?@@=?>8>>;??=@=@ABB=?;=B;99.9::/9>?9@@;@<?595;1:4:.4444.44455;<;5:5549=89:;::<<7::<555)5.5;;7<.5.//)/2//)/::7729444)4<8944444449:>355.5444439;440/;;4::/---(-(/5555.55;9;<<<<<///77)////55)5444444&444//)//;5
@N9IO0:00731:06193
TACAGAGGATGCAAGCGTTATCCGGAATGATTGGGCGTAAAGCGTCTGTAGGTGGCTTTTTAAGTCCGCCGTCAAATCCCAGGGCTCAACCCTGGACAGGCGGTGGAAACTACCAAGCTGGAGTACGGTAGGGGCAGAGGGAATTTCCGGTGGAGCGGTGAAATGCGTAGAGATCGGAAAGAACACCAACGGCGAAAGCACTCTGCTGGGCCGACACTGACACTGAGAGACGAAAGCTAGGGGAGCGAATGGG
+
ABB@@?@=?:;8?:@???=@BB?B@B@BCBC@CB5AA???9?@@ACA?@BC?99;9DDCD1@<@@@=@@?BBCCC=BCE>BBB=ABAB>@A<@B>AA:>5>B=@@=@C=BABB7@<@BCB9CCCCCCACBBBB:BBBCFC?D?CC>B@C@CL>@ABB9====8=>>>=<;;;555;8>>8=<:>>?9<9<=:=CCA8=>>=<<;;@AAA=B=AABBA@@@@@@AAABBBBBCBB>CBBBBEE9AA@@@?AAA;
@N9IO0:00732:06206
TACGTAGGGTGCGAGCGTTGTCCGGAATTATTGGGCGTAAAGGGCTCGTAGGCGGTTTGTCACGTCGGGAGTGAAAACTCGGGGCTTAACTCCGAGCCTGCTTCCGATACGGGCTGACTAGAGGTATGCAGGGGAGAACGGAATTCCTGGTGTAGCGGTGAAATGCGCAGATATCAGGAGGAACACCGGTGGCGAAGGCGGTTCTCTGGGCATTACCTGACGCTGAGGAGCGAAAGTGTGGGGAGCGAACAGG
+
BBBBBBBB=::;AA@>@@;@BC@J@C>A7;;>BB=@@A@A0<;49=>CA@=:00,0>5=@@BBCCAAA5899>@@A8@@BCCD9BB>A>@DC?A;;;>;<;@>B<;;;BBBB=B???BA@???9>???=?>>>0=<<:00+06<6>ADE@CDBBBCCACCBA<:::A@?@BAAAAAB<@@=@5;;;;@?CGBC;:9:?BA>B?CBBBBC=BBB?BB?@???99:@@@?BAA@@@9??CA@AA7@@BCD<:::?
@N9IO0:00738:06180
GACAGAGGGGGCAAGCGTTGCTCGGAATTACTGGGCGTAAAGGGCGCGTAGGCGGGATGGCAAGTCGGTCGTGAAATCCCTCGGCTCAACCGAGGAACGTCGATCGATACTGCTGTTCTTGAGGATTGCAGAGGAGACTGGAATTCCCGGTGTAGCGGTGAAATGTGTAGAGATCGGGAGGAACACCGGTGGCGAAGGCGGGTCTCTGGGCAATTCCTGACGCTGAGGCGCGAAAGCGTGGGGAGCAAACGG
+
AB@@@CBGED3BB@B;;;?CBBBA?A@C@CCBBG?ABACF>CD>@@@@@@?;BCD<ABA?BC?AA;;7;CBABBB=CDD?CA@>@AAA=A?AAA?B@D9;9CAA@@@@@@ABA:::?AA=ABD?BB>?@AABA?BBBBBB?B=B<??8??@?@ABBB>ABBD>EB999BAAADGCBC9@<-:-777187;@>B8=5??BBD@CB>>>A@<AC?C?A;??A@=<@;:97;==855(2529===,:8>>909AC
@N9IO0:00749:06181
TACGTAGGTGCCAAGCGTTAATCGAATACTGGGCCGTAAAGCGTGAGCGGCAGCGTGACTGATAAGAGCAGGTGTGAAATCCCCGGGCTTAACCTGGGAACTGCATTTGTGACTGCATCGCTGGAGTGCGGCAGAGGGGGATGGAATTCCGCGTGTAGCAGTGAAATGCGTAGATATGCGGAGGAACACCGATGGCGAAGGCAATCCCCTGGGCCTGCACTGACGCTCATGCACGAAAGCGTGGGGAGCAAACAGG
+
@;944/72///27599::.5.5554389:444)4.4999)//9/-----(,-----,,,,--,-(-//:::6<<;;==5;?AA6AA=BA<A=@00/;1:)//49444(5<<=<==;??BAA@A<;?BBBB<@@@<;<;<*9>?9>?B@CACBCCAABCBBBBCEC=AA@===?A@BBBCD>@A0905::3::?>7?<>:B=A@84444&4=<5=;?>B=====444933398833392@=>=<<<(73<?@8BCC@
@N9IO0:00758:06191
TACAGAGGTCCCAAGCGTTGTTCGGATTTACTGGGCGTAAAGGGCGCGTAGGTGGCAATAAAAGTCTGGTGTGAAATCTCTGAGCTTAACTCAGAAACTGCACTAGAAACTGCATTGCTTGAGTGTTGAAGGGGAGATTGGAATTCTCGGTGTAGCAGTGAAATGCGTAGATATCGAGAGGAACACCAGTGGCGAAGGCGAATCTCTGGGCAACTACTGACACTGATGCGCGAAAGCTAGGGGATCAAACGGG
+
AAB@@==9:;;0<;?@?A<AA=AC4799(8<@?A;AA@AA9AA<@@@AAAA>AA=@A<;;;;.9:;<;>???>?A9?>?@@@???A>C>BBAABBD>C:9;AA@@BAB=CAAAAA4::A<@:::@@=@A=@AA6??AC@C@C?C@CBAA>AA@@@BBBBCFF>@A@AABAAABBCBBAA@=@?BDD?BBA@=:;:6;?B@@?@CCDDBC=AB?B@@@AAAAA@@<?999:9999/:@A99::3:AABF=BBB;
@N9IO0:00759:06205
TACGGAGGGTGCAAGCGTTGTTCGGAATCATTGGGCGTAAAGCGCGTGTAGGCGGCTTGGCAAGTCGGTTGTGAAAGCCCGGGGCCCAACCCCGGAACTGCATCTGAAACTGCCTGGCTAGAGTCCCGGAGAGGAAGGCAGAATTCCCGGTGTAGGGGTGAAATCCGTAGATATCGGGAGGAATACCAGCGGCGAAGGCGGCCTTCTGGACGGTGACTGACGCTGAGACGCGAAAGCGTGGGGAGCAAACAGG
+
ABCD?BBF=;:;B@BBDE>?@?AC=A=@@AA6:91<;788-389<=@A@@@;@?7<>;C;=B?AA;;5;09;<@D<BBC<BAA.;;0:2:::-::@;@BBB???A@>?9????=@A=A?@?>>=??6@>ABBB@D@C?BBAA=B5;;0;=@@ACCBB7B@AB;BC5;;B;:;@@:::.9><@8@@>:>A@@;@CC?C@@@=@?A>AAA<@@A?A@@@@:;;A?@@;;;;BA;;;0;?A@BCC7AAACC=CBB>
@N9IO0:00761:06163
TACGAAGGGGGCAAGCGTTGTTCGGAATTACTGGGCGTAAAGGGCGCGTAGGCGGCTTATCAAGTCAGGCGTGAAATTCCCGGGCTCAACCTGGGGGCTGCGCTTGATACTGATGAGCTTGAATGCGGGAGAGGATAGTGGAATTCCCAGTGTAGAGGTGAAATTCGTAGATATTGGGAAGAACACCAGTGGCGAAGGCGGCTATCTGGCCCGTGATTGACGCTGAGGCGCGAAAGCGTGGGGAGCAAACAGG
+
@?A;92:?=?,@@39@;96;<8=B:C@D@BBBIF>CCCBB=BB=C><ABBCADCADCABBBB?BABAA7;;:@@?8@9?>6<:3>@A@?B<;9888)38<<BCC@BBBAA??@BA?@@@<@@=;;;BB<BBBB?BB@AAA=?>A?CC=999AA@@::7;CCC>C@:::AAA?@@>AA6:5:A=@AA=ABAA>ABB>A>@@<@BBA@@A5;;0;CBCCAAACCCBABA@BBB@BB:@AB@AAA7@@ACD?BBB=
@N9IO0:00762:06181
TACAGGGGGTGCAAACGTTGCTCGGAATCATTGGGCGTAAAGCGCGCGTAGGCGGTTGCTTAAGTCGGATGTGAAAGCCCTCGGCTTAACTGAGGAAGTGCATCCGAAACTGAGCAGCTGGAGTACGAAAGAGGGTCGCGGAATTCCCGGTGTAGAGGTGAAATTCGTAGATATCGGGAGGAACACCGGTGGCGAAGGCGGCGACCTGGGTCGAGACTGACGCTGAGGCGCGAAAGCGTGGGGAGCAAACAGG
+
@=?:9:::);B??=8@AA?B;;;C?B7;9@<5:<4949>?38944;>@@CBACB:B9C=C?B8>?==98<;98880888088859?2:05:@AC?C?AAAA?@@;@??8@AA@B@@@BBB>BBABB;;;6;CDD>CCCCCBC@C@CC>C?CBBBABB>AABD=C?CCCCBA@AA???9?A?A@@?@@C@BB?BAA=A?A@<@A@B<AAC>AAA;;;;?;;;AA@BBB@BCDDDD=BCCACED=AACCL=;;;6
@N9IO0:00720:06241
TACAGAGGGTGCGAGCGTTAATCGGAATTACTGGGCGTAAAGCGCGCGTAGGCGGCTTTTCAAGTCGGATGTGAAATCCCCGGGCTTAACCTGGGAACTGCATTCGAGACTGTCTAGCTAGAGTATGGGAGAGGGAAGTGGAATTTCAGGTGTAGCGGTGAAATGCGTAGATATCTGAAGGAACATCAGTGGCGAAAGCGACTTCCTGGACCAATACTGACGCTCATGTGCGAAAGCGTGGGGAGCAAACAGG
+
BCBBCBBC=AA@A==7771829?A?C@C?BBBBC>???DD:?9:9??@@AA@BB@BBDG;CD?BBBB@C;;;ABA8ACBC9CC=DC@C@C@DCD>C@BBBCBB@BCCBBBAAAA??@??<B?>:AAC=559BDD>C<??B?B?CC9@@B@BBBBC@B7BBB=6>>=BA@@?<<:=>BB:C?B@BCBAADBA=A;9:/9?A?<<6:6:B>AC@B@CBA@@=957;::0//<;=;9178??AAB8@>@BF>BCA?
@N9IO0:00721:06252
GACGGAGGGGGCTAGCGTTGTTCGGAATTACTGGGCGTAAAGCGCACGTAGGCGGCTTTGTAAGTTAGAGGTGAAAGCCCGGAGCTCAACTCCGGAATTGCCTTTAAGACTGCATCGCTCGAATTGTGGAGAGGTAAGTGGAATTCCGAGTGTAGAGGTGAAATTCGTAGATATTCGGAAGAACACCAGTGGCGAAGGCGACTTACTGGACACATATTGACGCTGAGGTGCGAAAGCGTGGGGAGCAAACAGG
+
?A@@>@DDDC2ABBCCBB?AA@CC?C?B?BBAAA<@??AA;A@ABB;<;AA>;;:;DD?DCD@DD@CCCC>BBDL>BAG>C?B?@?:96;@@<@?A=A=;B>BB=B=BABAAA>C>?=CCDDGM<;;B=A@?>:?A<@@C;@=@@C?CDIICCGCCC=@@@A;@;??;;;;ABB?BB@C@CD?AAA?CA??=?BB?B?BBBCD@BBBC?B<;<BCCC?BB;;;ABAA=AAAAAA=@@CBCCC8?@@@?;@AB?
@N9IO0:00727:06256
TACGTAGGGGGCGAGCGTTGTCCGGATTTATTGGGCGTAAAGAGCGCGTAGGCGGCCAGGTAAGTCCGACGTGAAATCTGGAGGCTCAACCTCCAGCGGTCGTTGGAAACTACTTGGCTAGAGTCCGGAAGAGGAGAGTGGAATTCCTGGTGTAGCGGTGAAATGCGCAGATATCAGGAAGAACACCGATGGCGAAAGCAGCTCTCTGGGACGGTACTGACGCTGAGGCGCGAAAGCGTGGGGAGCGAACAGG
+
::@@@=?@@@0ACAAAAD:;;A=B4;;@8@?<@@=:::AB;A???B???992992;5;B=9:99@C?BB;;;@BB<AA<@:00,0>>@;A<DC?CB;;7;;:;;@<BA=:;;;C@C@BB;;;BBB?C=@;AA@<AACCCC>B>B@C@CC@AAACCBCACBBB=@@@AA@;;;A@@?A?B@CD?CCC=@@BD=@:;:.;A?@@BC@@@BB=ACB@AAAB:::?9:9?@=@BB;;;0;<;@ABB;;;BCC@;;;=
@N9IO0:00735:06238
TACAGAGGGTGCAAGCGTTAATCGGAATTACTGGGCGTAAAGCGCGCGTAGGTGGTTTGTTAAGTTGGATGTGAAATCCCCGGGCTCAACCTGGGAACTGCATTCAAAACTGACAAGCTAGAGTATGGTAGAGGGTGGTGGAATTTCCTGTGTAGCGGTGAAATGCGTAGATATAGGAAGGAACACCAGTGGCGAAGGCGACCACCTGGACTGATACTGACACTGAGGTGCGAAAGCGTGGGGAGCAAACAG
+
@@?@ABBB;@A993:=993:?999;@<?=ABBBE>BBBBB:AAAAC;;;BCADC@DD>CC@E@CC@C?AADBA@A7;DDD8BB=ABBB?B@BBD?E9;;AAAA:AA@@7AAAA=D=?@B:::A@??B=ABBBBB>BB?BB@C?BA<A>??>BBCCCB?B@@@2:3>;75:=:;::8=B<A<@=>?>9@??>59252849@@@6;:5<A:?;;:=9852222292929,2??>>A3;7889AA.>=:66.699
@N9IO0:00738:06253
TACGTAGGGTGCAGGCGTTAATCGGAATACTGGGCGTAAAGCGTGCGCAGGCGTTTGCTAAGACAGGTGTGAAATCCCCGAGCTTAACTTGGGAATTGCGCTTGTAACTGGCAAGCTAGAGTGTGGCAGAGGGGGGTGGAATTCCACGTGGTAGCAGTGAAATGCGTAGATATGTGGAGGAACACCGATGGCGAAGGCAGCCCCCTGGGTTAACACCTGACGCTCATGCACGAAAGCGTGGGGAGCAAACAGG
+
?BAAAABB=;;;BB>>@=<>49;>:>,0//999365;BD7;;;;@@@@AB@AAAB:CCCB?A@@@@=9;9@CC=BBBB.;;:9424.446;;2<8<659<<@6<9>:>00*0:)//<::555:9:39;;444444#446<8>7:055:885:?9;<=666@3;666=<@@?;9954.44:;7:>?4:000+0/93:6=666>>>*<::)5./)///)/////6::://///777.7::5555&5559@4>==8
@N9IO0:00739:06219
TACGTAGGGTGCGAGCGTTAATCGGAATTACTGGGCGTAAAGCGTGCGTAGGCGGTTCGCCGTGTCCTGTGTGAAAGCCCCGGGCTTAACCTGGGAATTGCATGGGAAACTGGCGGGCTGGAGTGTGGCAGAGGGGGGTGGAATTCCGCGTGTAGCAGTGAAATGCGTAGAGATGCGGAGGAACACCGATGGCGAAGGCAGCCCCCTGGGCCAACACTGACGCCTCGAGGCACGAAAGCGTGGGGAGCAA
+
CCBAABCE>@?@EBB@??;@>BBB;@-0+0>@>A>AA@CC>BBCCCCCB::79@:@@BAB?CBCCCADBBBA@@@;@BDD:BC<@?=A?B?BBB=B=B89:???@9??9@>><:88*97718@:79B<@?::9BBBB)A@>@:?9?=@???AA::9ABCAAC;888????>>>>=AC;880847251:=<=6==<9=5:9789=9*>AA7A;A7;;>>=<:7737/...(.6778=02/;5666)/.788
@N9IO0:00740:06249
TACGTAGGGTGCAAGCGTTGTCCGGAATTACTGGGCGTAAAGAGCTCGTAGGTGGTTTGTCGCGTCGTCTGTGAAATCCCGGGGCTTAACTCCGGGTCTGCAGGCGATACGGGCATAACTAGAGTGCTGTAGGGGAGACTGGGAATTCCTGGTGTAGCGGTGAAATGCGCAGATATCAGGAGGAACACCGATGGCGAAGGCAGGTCTCTGGGCAGTAACTGACGCTGAGGAGCGAAAGCATGGGGAGCAAACAGG
+
BBBA@<??9;9;A<AACC9;;HAIGD@C?BBBBB=???AA;A;;;@@@A@A=@D@DL>D@AACABACCFA@@9;:)5;>09;;0559@7;?B>AA9AA;:;@@9>?<899@=6=A@?>@AC@@A:99;@@=?=?2=<=<999):;?:@?CC>@@@AAAB@BBCC=@@BAAA@??=9:::59=@A=A9:49===8>AA?C>A@@=??999@@9@??=?8;;;;=;;;>>?<>777@A.7<=8:::-9<999,9:>:
@N9IO0:00742:06255
TACGGAGGGGGCCAGCGTTGCTCGGAATTATTGGGCGTAAAGGGCGCGTAGGCGGCTTGGTAAGTTTGATGTGAAATCCCATGGCTCAACCATGGAACTGCATCTCATACTGCCGAGCTAGAGTCTGGGAGAGGGAAGCGGAATTCCCGGTGTAGCGGTGAAATGCGTAGATATCGGGAGGAACACCAGTGGCGAAGGCGGCTTCCTGGACCAGCACTGACGCTGATGCGCGAAAAGCTAGGGGAGCAAACAGG
+
A@::2;@=A=0@??@>AA8;;BBD8@8A9;;=AD>CCBBB;@A;@A@B@?B;::2:D=@;AD?A@C>CCBBBBBD>CCC=CCC@BC=B?C@CDD?CADCBBBBCBBDAA@@A@<@@@@BAAAAA@@@B8;;DED>D@BCA?B?B>BJ?DACBA@@BA<@BBE>BBBCCCBBB@A@BC=B=:B:DCC?CCAB====9=:<<8<>9=8==:6646<>><<<====@@@@@><<99::&9:33399+33333(3882
@N9IO0:00747:06242
TACGGGGGGGCAAGCGTTGTTCGGAATTACTGGGCGTAAAGCGCGCGTAGGCGGCTTTTCAAGTTGGGCGTGAAATCTCCGGGCTTAACCCGGAAGGGTCGTCCAATACTGTTAAGCTAGAGTGTGGAAGGGGCTACTGGAATTCCGTGTGTAGCGGTGAAATGCGTAGATATACGGAGGAACACCAGCGGCGAAGGCGGGTAGCTGGGCCAACACTGACGCTGAGGCGCGAAAGCTAGGGGAGCAAACGGG
+
?=9:9:9:9#;B5::9969@?BB>@>@?BAADE=BBBBC<@@@@@@AABB?BC@EDID<BB>::6;@:@565??6;<AI@DD=CCAA?AA-0-/7<<5;A>?@7@7:>?CAA=A7;;9:99:ABCB?A>AAA7A>:;55269<?@<A///::999<6:795)59;<@BCEDB;;6<5;;?B@BBCACAAB?B;;2439990::::=:;1;)/)///7;;>><////)//599909@>>???3?BBBC=CJJ<
@N9IO0:00747:06243
TACGGAGGGTGCAAGCGTTAATCGGAATTACTGGGCGTAAAGCGCACGCAGGTGGCTGAGTCAGTCGATTGTGAAAGCCCTGGGCTTAACCTGGGAATTGCAGTCGATACTACTCAGCTAGAGTATGGGAGAGGGTAGTGGAATTCCCGGTGTAGCGGTGAAATGCGTAGATATCGGGAGGAACATCAGTGGCGAAGGCGGCTACCTGGCCCAATACTGACACTCAGGTGCGACAGCGTGGGGAGCAAACAGG
+
A@AA;@@>8<B;;49999.9.5?<7=19088A?A<99:AA8@;:;;9?>=<;:;5;=>AA@BBBBBBCB<@BABB700A9AA<,//8<8<:=DF?HAE;9;ABA@;>?BBBC@@A;::<<<555CCC<7BAA@@9>>99:6:8=9<=8?:977=@?848<=>6::<==A@@:973;81?D@A@@A0//77;8=<>:=<==:CBCA8:9.44(35:::::;<;=?;47-/6///869;>8933&3999;3>@@=
@N9IO0:00755:06211
TACGGAGGGTGCAAGCGTTATCCGGATTCACTGGGTTTAAAGGGTGCGTAGGCGGGCAGGTAAGTCCGTGGTGAAATCTCCGAGCTTAACTCGGAAACTGCCATGGATACTATTTGTCTTGAATACTGTGAAGGTGAGCGGAATATGTCATGTAGCGGTGAAATGCTTAGATATGACATAGAACACCAATTGCGAAGGCAGCTCACTGCGCAGTGATTGACGCTGAGGCACGAAAGCGTGGGGATCAAACAGG
+
AAAEABAC<::;A<@@A@@B@@<@=??;?@=899.791<=3;;45::A::>6994)4::5:@8@<C@BDD;;;A>6B<BG:;;B@B7<7:@;5.55)5@<?466F<B@@@B==>/4;492445<<<AAABC6;4;@@>BC?BADCBBCCC@AADDBB@BBCC=BBBD@BB;;;;;;;;:@@@;@AA?@<>-00<=6:6::<<;:00///8888:::9<A=;8:.---(-76337/37>AAAB8@AABB=BBB?
@N9IO0:00755:06216
GACGTAGGGCGCGAGCGTTGTCCGGATTTATTGGGCGTAAAGAGCTCGTAGGCGGCTTGTCGCGTCGAATGTGAAACTCGGGCGTCAACTCCGAGCTTGCATTCGATACGGGCAGGCTAGAGTTCGGTAGGGGAGACTGGAATTCCTGGTGTAGCGGTGAAATGCGCAGATATCAGGAGGAACACCGATGGCGAAGGCAGGTCTCTGGGCCGATACTGACGCTGAGGAGCGAAAGCGTGGGGAGCGAACAGG
+
ADBAAAAA9;;;@B;;;B?ABB9>@@@@<@B?BD=BB;<;0:9;;=:0000)//)/;7;>=<6;;@@A?@@AAAA8A@555)599;>:B==<666???BC;:9:BABA998/:9939:9999939E>A;:99&9:?=9<295;:??AA=AB@AABB>BA@@:@A@@>??@8;;A>@3@@<@0:;B>A@@@<@B@?B@CCCA@B@@;;;0;>BABBBBAABCBB;;;=AA;;;D=B9:9999-9>A?A69:;>
@N9IO0:00759:06217
TACGAAGGGTGCAAGCGTTAATCGGAATTACTGGGCGTAAAGCGCGCGTAGGTGGTTCAGCAAGTTGGAGGTGAAATCCCCGGGCTCAACCTGGGAACTGCCTCCAAAACTACTGAGCTAGAGTATGGTAGAGGGTGGTGGAATTTCCTGTGTAGCGGTGAAATGCGTAGATATAGGAAGGAACACCAGTGGCGAAGGCGACCACCTGGACTGATACTGACACTGAGGTGCGAAAGCGTGGGGAGCAAACAGG
+
@ACA@<@B;?@?B?A?@?=@=@AB=?;@=@ABBC>???BC=CAABBABBBD?CC@C?BBCCC@CC=@=BB=AABB>BCDD9BB=A@CB@B?DDD>D?B;;;>AC>AAA9AA@A@@;:;???AAAABA;@@???@;@C@CB?B@BB<B?BAA@@@@?>8??==7=@@@@@?A@@99:?B>A>A?AAA<@@BB?BBC=?<?BBB?BD@CC????@@AA>99:;???@@A>AAA@@@0;::;ACC8@ABAC>;<;>
@N9IO0:00714:06287
TACGGAGGGAGCTAGCGTTGTTCGGAATTACTGGGCGTAAAGCGCACGTAGGCGGCGATTCAAGTCAGAGGTGAAAGCCCGGGGCTCAACCCCGGAACTGCCTTTGAAACTAGATTGCTAGAATCCTGGAGAGGTTAGTGGAATTCCGAGTGTAGAGGTGAAATTCGTAGATATTCGGAAGAACACCAGTGGCGAAGGCGACTAACTGGACAGGTATTGACGCTGAGGTGCGAAAGCGTGGGGAGCAAACAGG
+
:;;@=>><699;DDCBBB>A@?AA>B6;6;CBBD=;;;BB7;<BBBAAAGDABB>B<<<=BC?BBC@AADACCDD=AAA<@GG8B9;97?@@5905594558<<6BBB>AAAA9:544;>=B>@?=90,0B00+0;000C@C@C@C@BBB;:;BBAA?@?;=4=8555;<;;;><?><@:=>9??A<>>??9>??9=6>A???A=@?C@LAAA@DCC@BA@;;;DCJ@ECC;;;6;AABCDF;BBBCD<@@B@
@N9IO0:00716:06263
TACAGAGGTCCCAAGCGTTGTTCGGATTCACTGGGCGTAAAGGGTGCGTAGGCGGTCGGGTGAGTCTGACGTGAAATCTTCAAGCTCAACTTGGAAACTGCGTCGGATACTATTCGGCTAGAGGAATGGAGGGGAGACTGGAATACTTGGTGTAGCAGTGAAATGCGTAGATATCAAGTGGAACACCAGTGGCGAAAGGCGAGTCTCTGGACATTTTCCTGACGCTGAGGCACGAAAGCCAGGGGAGCAAACGGG
+
BAB;::A?;;;0;=A;;;=@A?CC=??<???ACC>AAABB>BC?@@@CB@@=9859@@>9A@@@@@BBBBBAAAB<BB?;>>4;;@AB6;;?A?AC<BBB:;9BD@BBCCBB@?::6;:A;AB7;6:C>BBBB9BAABBCAHADCBD7;66<<=BCCECA@@:AABAABBBAB?998<BCAGABBB?BD@=;@9;4)45:AABBCCBBC@?A:;55&5.59@@AB@6669=BA;=90=A9;;:9-555BD?BCC=
@N9IO0:00734:06271
TACGTAGGGTGCAAGCGTTAATCGGAATACTGGGCGTAAAGCGTGCGCAGGCGGTGATGTAAGACAGATGTGAAATCCCCGGGCTCAACCTGGGAACTGCATTTGTGACTGCATCGCTGGAGTGCGGCAGAGGGGGATGGAATTCCGCGTGTAGCAGTGAAATGCGTAGATATGCGGAGGAACACCGATGGCGAAGGCAATCCCCTGGGCCTGCACTGACGCTCATGCACGAAAGCGTGGGGAGCAAACAGG
+
?@AA@@A@<@@?@=@BBA>B@BBC?A=@@A@A@;;;;CD:A@@@@@BA::4:;4;BBBCCC?AA?AAAAAABCA99999-;B;B;;;>A?CCG?C@DBBBAAA<AA@@@@@;::CBBBC:::BCBB?@@@@@@@@,@AA@BAD@B@BCBCBBBB;;;CCCF?:;;B;;;A;;;@@@>;;7;>ABB6;;;;6;BA@C@CB>A@CC3;;;0;9>?@A@A@@000;000:::0///(/699;<=/58?@B8??A;
@N9IO0:00736:06263
TACGAAGGGGGCTAGCGTTGTTCGGAATTACTGGGCGTAAAGGGCGCGCAGGCGGCTTTGTAAGTTGGGCGTGAAAGGCCTGGGCTTAACCCGGGAATGGCGCTTGAGACTGCAAGGCTCGAGTACGGGAGAGGATGGTGGAATTCCCAGTGTAGAGGTGAAATTCGTAGATATTGGGAAGAACACCGGTGGCGAAGGCGGCCATCTGGACCGTAACTGACGCTGAGGCGCGAAAGCGTGGGGAGCAAACAG
+
CBBBB?BBBB3889B9::?AC?BB=@=@@BAABB>:::BD=AB=AC???;;6;A=@BD=???<???BB=AA@@@A9A>B>BDE=CB?B@BH>CC>C@CH@BBCC@CCCCCBCBC@C@BBB@@@BABBB<BBCC?BCB=AA?B@C@CD=BBCBBBBAA=ACCC?D>ABA@ABB<;7<B9?<994:?><?<8:29885:7:;8=465=>>054-348.444;;8/////)//;9883:555<>>+559990999
@N9IO0:00742:06293
TACGGAGGGGGCCAGCGTTTGTTCGGAATCATTGGGCGTAAAGGGCGCGTAGGCGGCTTGGTAAGTCCGTTGTGAAATCCCTCGGCTCAACCGAGGAACTGCGACGGATACTGCTTGGCTTGAGTCCCGGAGAGGGTAGCGGAATTCCCAGTGTAGCGGTGAAATGCGTAGATATTGGGAGGAACATCGGTGGCGAAGGCGGCTACCTGGACGGGTACTGACGCTGATGCGCGAAAGCTAGGGGAGCAAACAGG
+
?@BD?CCBCB1@=<??:;9)4959939.5599.44)444;4)4:09@CBBCDADCABC?B@BB@BCC=?=4;55:5)9<>3;;@;@@AA>C79:>9C9>BA;9;:9.9@A@@@AA<A=AC@B@@@CC=C@CBBAC:>98:;8<9B>DD>ICBBBBBA=8;::=456:@?@CBBCC@C>7@@8@<??AAB>9505;:6:6::6///:4776<<<<195559999;;;<<<>?CCCC?CCCDCCC:CCBBB;;:9:
@N9IO0:00745:06276
TACGGAGGGGGCAAGCGTTATTCGGAATCATTGGGCGTAAAGGGCGCGTAGGCGCCTGGCAAGTCAAAGGTGAAATCCCTCGGCCCAACCGAGGAACCGCCTTTGAAACTGCAAGGCTTGAGGCCGGGAGAGGGTAGCGGAATTCCCAGTGTAGCGGTGAAATGCGTAGATATTGGGAGGAACACCAGTGGCGAAGGCGGCTACCTGGACCGGTTCTGACGCTGAGGCGCGAAAGCGTGGGGAGCAAACAGG
+
@@@B?BBBBB3BC=@@;;44@8<A>B>BBB<8<=6<A@A@3@;6=?A@A>>?00/57729>9@A;;;0;>B?@@:AAC=BBB>AE=B?B?BBB?B@C;;:AED>BBG?BAAAC@C?CB@;;;5;5;;0;?@AA<ACBBB?B@B@BE>AAB@@?>9:49AAA=AB???BBC??;28;1886;7ABC@CB?B?BCD>B>??7?@??>?B?BB?C?A<;:5>?<;;@:;6;@A?AB<AAB@@@@8@@BBC>ABA?
@N9IO0:00749:06301
TACGGAGGGTGCGAGCGTTGTCCGGAATCACTGGGCGTAAAGGGCGCGTAGGCGGCCTGGTAAGTAGGGGGTGAAATCCTGCGGCTTAACCGCAGGGCTGCCTTCTAAACTGTCAGGCTCGAGCACGGTAGAGGCAGATGGAATTCCCGGTGTAGCGGTGGAATGCGTAGAGATCGGGAAGAACATCAGTGGCGAAGGCGTCTGCTGGGCCGTTGCTGACGCTGAGGCGCGACAGCGTGGGGAGCAAA
+
?@@:>?AD@A@AC@<<00,07;5<:>=@@B;;6@=>?>CC?HC>CB;9<AA>;;8;9DD@BC?BBCDFIF3A::94;55@@AB8==8<8<;====D=B<9<>A=@:;:-4:7<=0/)/66///39::7999=:28998887=8=7==5858::=3336:94:688:88=;8385;;=1848?487777799899826500/88/3377.7673.384999@@7933,399>9??:99>AAA5//9;;2
@N9IO0:00750:06269
TACGTAGGGAGCGAGCGTTATCCGGATTTATTGGGTGTAAAGGGTACGTAGGCGGCATAATAAGTCTGTGGTCTAATCCCGAAGCTTAACTTCGGTCCGCCACAGAAACTGTTTTGCTTGAGTATGGTAGAGGCAAGTGGAATTTCTAGTGTAGCGGTTAAATGCGTAGATATTAGAAGGAACACCAGTGGCGAAGGCGACTTGCTGGGCCATTACTGACGCTGAGGTACGAAAGCGTGGGGAGCAAATAGG
+
BA@@@ACD>;<;BBB@?@?9;;AC8;;D<@@ABB=@@;;9,9<299;AA@B79;1;@95.5949;<<B=C@BCCC:@;:044.449:>5<=7;;:>>7;:5:999;:1::4733&3::23444;;;8<;;@?7:97944047<<4<;866://///(/(//(///774444//)//61617699==A:372737176<@>==7<@@<<6<<AB?BAA@@;:73833-33:333(39;<<<>2===BE<;;94
@N9IO0:00750:06307
CACGGGGGGGAGCAAGCGTTGTTCGGAATCACTGGGCGTAAAGGGCGTGTAGGCGGTCAAGTAAGTGGAATGTGAAATGCCCCGGCTCACCCGGGGACCGGCATCCCAAACTGCTTGGCTTGAGTATGGGAGAGGATGAGGGAATTCCTGGTGTAGCGGTGAAATGCGTAGATATCAGGAGGAACACCGGTGGCGAAAGCGCTCATCTGGCCCAAATACTGACGCTGAGGCCGCGAAAAGCTAGGGGAGCAAACGGG
+
?B;;;:;:;"9444.449:05<8>@<><==BBAA@6A<<@@4AA<;;;BB@@<AA<ADC5<<5.5=?494;50000+0//99+96:<<<>A4<<;+?>29.599;>4==26555<4;6;=9=;696>@@4;;@;7?===@@7>9<8<7;:9<<:::4409<<>985598439989=>?:@A9A8<;71;577,3333(3977783333<7;<6;;3:888833333388-3-333333&3444444&4:334/4<;3
@N9IO0:00754:06292
TACAGAGGGTGCGAGCGTTAATCGGAATTACTGGGCGTAAAGGGCGCGTAGGCGGTTTATCAAGTGAGATGTGAAATCCCCGGGCTTAACCTGGGAACTGCATCTTAAACTGATAAGCTGGAGTACTGTAGAGGATAGTGGAATTTCCGGTGTAGCGGTGAAATGCGTAGAGATCGGAAGGAACATCAGTGGCGAAGGCGAACTGTCTGGACAGATACTGACGCTGAGGCGCGAAAGCGTGGGGAGCAAACAGG
+
/87/////(//38333336;045<7<7<665;;;1333//(/9////77783//)/8/////)///444;5555:09999&55)55.57<8555)5.5554::99.44)4444//)//:;74559:444/---(-,,,,-(/)/:.6)/)/66///727/55)5:::45556:;AA:B:>9B?955=554=4834-32833,33986664////////7779----,,0,-////(/78;;;;/8...7,3332
@N9IO0:00717:06330
CACGGGGGGAGCAAGCGTTGTTCGGATTCATTGGGCGTAAAGAGCTCGTAGGCTGCTCTGTAAGTCGGAAGTGAAAGACCACGGCTCAACCGTGGAAACGCTTTCGAAACTGCGGAGCTTGAGGCTGGGAGAGGAGATTGGAATTCCTGGTGTAGCGGTGAAATGCGTAGATATCAGGAGGAACACCCGTGGCGAAGGCGAATCTCTGGACCGGTTCTGACGCTGAGGAGCGAAAGCTAGGGGAGCAAACAGG
+
AA:;:;:;%;;;B7BA??<@>9BB7;A?CBB?BB=BB=BB=BBBBBBCCBB?@798B???9859C@@=A8<<998+9>=:>A@?CB??<?69:A39:/9>===6=?AA=ABBBB?B@@@>BCC>AABB<@@BC?CBCCAF?@?@AD@CC?A@C@@AA<ABCB=9::@@BABC@:;;@=;;5;5;@@C;@@@5;:=8<;?::89@@@AB>AB?C?C=??ABAAAAAAA9>>A=>><>CCDCCC:AA@AA<@A@=
@N9IO0:00734:06322
TACGTAGGGTGCAAGCGTTGTCCGGAATTATTGGGCGTAAAGAGCTCGTAGGCGGTCTGTCGCGTCGGCTGTGAAATCCCGAGGCTCAACCTCGGGTCTGCAGTCGATACGGGCAAACTGGAGTGTTGCAGGGGAGACTGGAATTCCTGGTGTAGCGGTGAAATGCGCAGATATCAGGAGGAACACCGGTGGCGAAGGCGGGTCTCTGGGCAACAACTGACGCTGAGGAGCGAAAGCGTGGGGAGCGAACAGG
+
;;;BBBBB;<;;@<??;;696>9?:>>?7=<.44)33333(3399:4348818?<?CBBDBBAA@@?9><;;733(3;8(3731389<7A4=448/9?=@<@A@988==<<>7<??9:89;<<=9917;8888-9:99:<*/(/3959:+43986//)///;/9:5443393740071//)/)///29344.553-47<==7<554:::2;?;?A=@::9@:99977-79<<:@39755<==/=885:054;5
@N9IO0:00737:06314
TACGGAGGGCGCGAGCGTTGTTCGGAATCATTGGGCGTAAAGCGCGTGTAGGCGGCTTGGTAAGTCGAGTGTGAAAGCCCGGGGCTCAACCCCGGAAGGTCGCTCGAAACTGCCTCGCTCGAGTCCCGGAGAGGAAGGCGGAATTCCCGGTGTAGAGGTGAAATTCGTAGATATCGGGAGGAACACCAGCGGCGAAGGCGGCCTTCTGGACGGTGACTGACGCTGAGACGCGAAAGCGTGGGGAGCAAACAGG
+
AABC<@@>9::;?>>;;;>A@@CB?B7;;AA5>@4;:9?@45:69=BBA@@;9;.9;8A8=C7CC@A;;;65A=>3::;099:.:=>>8===/526:>9===@@?>:>4>==>9<@BBCCC99:BC;B=@ABB?C=B>BB=A=B<AA;A?ABABB;;7;@BD=A:;:9::B@A@>>>5<<49048835@?<7=9928233-36>6?BB79:B?BABCC?@>BBBCEBBBGBBAA9@@@@ABB2?@:::/:BD;
@N9IO0:00717:06371
CACGGGGGGGAGCAAGCGTTGTTCGGATTCATTGGGCGTAAAGAGCTCGTAGGCTGCTCTGTAAGTCGGAAGTGAAAGACCACGGCTCAACCGTGGAAACGCTTTCGAAACTGCGGAGCTTGAGGCTGGGAGAGGAGATTGGAATTCCTGGTGTAGCGGTGAAATGCGTAGATATCAGGAGGAACACCCGTGGCGAAGGCGAATCTCTGGACCGGTTCTGACGCTGAGGAGCGAAAGCTAGGGGAGCAAACAGG
+
@@:;;;;;;#;49927700+//37<29C;@?@5;;/995;5)555:B@AACB?@:::@@>?@=3:;9929;>><?>8>?A9??B?ABBB?B;=99399/99:@@9?:;;6;BBBC@B@@A=A@A=@ADA=BBBB>@ACB@C@B@BACACEACCCAA;;9;CCC>CC;;;AAB@;;;;;4::29:>??A9>><1338497=BB?899?;A=?>9>7;*00::;;BCCCC<??A??>8?BBCCCD8?????8??B?
@N9IO0:00723:06381
TACAGAGGGTGCTAACGTTGTTCGGAATCACTGGGCATAAAGCGCACGTAGGCGGCTTAGTAAGTGCGGTGTGAAAGCCCCCGGCTAACCCGGGGAACTGCATCGCAGACTGCTAGGCTAGAGAGCGGGAGGGGAGACTGGAACTCCTGGTGGAGCGGTGAAATGCGTAGATATCAGGAGGAACACCGGTGGTGAAAACGAGTCTCTGGTCCGCTTCTGACGCTCAGGTGCGAAAGCTAGGGGAGCAAACGGG
+
@CBBBCDF=ABBBB?AAA9::?BB>A>A??:@A<2;@9:4)4459?@A@@@8@@7?>:====8<66;A=ABBBCC=BAA:='<+0//)0/)499+98<<BA<BCCB@@B:;;;@@@@CCBAACCDFED;;;;;6;CCAAA=@:??A9@A=@A799AB?CBBB=BBCC;;;CDD@@@C>@@=@?;;;@C@CC?A;;;;.;DCBBBAAAA>BA>ABC?BBA;;;@DAAB@B<<;DC>CBACBCC9CBBBB?CBB;
@N9IO0:00723:06386
TACGTAGGGTGCGAGCGTTAATCGGAATTACTGGGCGTAAAGCGTGCGCAGGCGGTTTTGTAAGCCAGATGTGAAATCCCCGGGCTTAACCTGGGAATGGCATTTGGGACTGCAAGGCTGGAGTGTGGCAGAGGAGACTGGAATTCCCGGTGTAGCAGTGAAATGCGTAGATATCGGGAGGAATACCGATGGCGAAGGCAGGTCTCTGGGCTGACACTGACGCTCATGCACGAAAGCGTGGGGAGCAAACAG
+
ACBBBBBB=@@?ABB@@@?@?ACA:@-0,0=<<><:9;ED>CGGC@@BAAA;;;6;DK;DCCADG:<<B@@@ABC9@@?@2?@9@<04258<BD>B?CB?BBBD=BB=BBA@AA=?;@::38A?@@:?:999??A??>BA<A=A6AC>B@BBAA>?978;=93:>CBBBBCBE???@:@@=A=?>;9????<?=@<A7<;><@@=7;CC9<=88257755....778;>;<222'22..788....89-32<
@N9IO0:00726:06368
TACGTAGGGTGCGAGCGTTAATCGGAATTACTGGGCGTAAAGTGTGCGCAGGCGGCTCCGCAAGTCGAGTGTGAAATCCCCGAGCTTAACTTGGGAATTGCGCTCGAAACTACGGAACTGGAGTGTGGCAGAGGAAGGTGGAATTCCACGTGTAGCGGTGAAATGCGTAGAGATGTGGAGGAACACCGATGGCGAAGGCAGCCTTCTGGGCCAACACTGACGCTCATGCACGAAAAGCGTGGGGAGCAAACAGG
+
@A;9;@@C<<;;A@>;99=B5@?<9@<@<@BCCD?CCCEF>A<;;@@@@AB@;;69==7<AA:>;;;<<=>===>7;@@@5;;CCB7<7;@;AB:B?C@BBBBBBICC?ECDCD;;9;CB<@AA;;;5;@AAA=@;@9:;29;?8@<B<;;;><<<?;;;;@8;<;>==666=<=>><<A9A7@@@196;@=AAA?A@CBBBAD?CCCD>A9AACCCB;90007///99>55555&5599:99*955>?0=>?7
@N9IO0:00730:06365
TACGGAGGGCGCAAGCGTTGTTCGGAATCATTGGGCGTAAAGCGCGTGTAGGCGGCTTGGTAAGTCGAGTGTGAAAGCCCGGGGCTCAACCCCGGAAGGTCGCTCGAAACTGCCTCGCTCGAGTCCCGGAGAGGAAGGCGGAATTCCCGGTGTAGAGGTGAAATTCGTAGATATCGGGAGGAACACCAGCGGCGAAGGCGGCCTTCTGGACGGTGACTGACGCTGAGACGCGAAAGCGTGGGGAGCAAACAGG
+
@@BB>@@?8;:;B=@@@@<@@=BB=A?AA::.44)38333(38889454=?=?@5?<8B9>B9BBCB==A;A<<=4;A;3;<<0=>=B;@@>4;7@=B:B;6:<@?>@;@@AA?CABBBAA000AA<A=AABC@C?B?;;;<@D@CC>C?@@@AA;;9;CCD>C@BAAAAECB@@AD9;;6;4;@?=BBAB?AAA9@:99191:-:@A;?@A?ABCBB???ABB::;BDDB;;;7;;99@>>.A@@@B;B@A9
@N9IO0:00750:06396
TACGGAGGGAGCTAGCGTTGTTCGGAATTACTGGGCGTAAAGCGCACGTAGGCGGCTATTCAAGTCAGGGGTGAAAGCCCGGGGCTCAACCCCGGAACTGCCTTTGAAACTAGATAGCTAGAATCTTGGAGAGGTCAGTGGAATTCCGAGTGTAGAGGTGAAATTCGTAGATATTCGGAAGAACACCAGTGGCGAAGGCGACTGACTGGACAAGTATTGACGCTGAGGTGCGAAAGCGTGGGGAGCAAACAGG
+
A@AA>>B@=:9;BBBBCC@BC<B@=B;@=@A;<<0;C;;;0;A=@A;;;BC?AB?BBCB?BC@CBCCCCC9CCBC=CCD=CCC9BBBB@CCC:C@C@B;;;6:;6;BD>BBBABAA@@?????9::>C>AA;;6<@BABB?B@C@C>B@@000@>0;7;::>8A:999@AACCC>AA?B?;<9<BC?BBBB@BCC?B?CBAAAB::;C@CCC@CECE@FC@<<<CDD?CBB;;;0;@C@@@@8@BBDE?CCD@
@N9IO0:00755:06390
TACGTAGGGTGCGGGCGTTAATCGGAATTACTGGGCGTAAAGCGTGCGCAGGCGGCTCCTTAAGTCAGATGTGAAATCCCCGGGCTTAACCTGGGAACTGCGTTTGAAACTGAGGGGCTTGAGTGTGGAAGAGGGGGGTGGAATTCCAGGTGTAGCAGTGAAATGCGTAGAGATCTGGAGGAACACCGATGGCGAAGGCAGCCCCCTGGGCTAACACTGACGCTCATGCACGAAAGCGTGGGGAGCAAACAGG
+
BBBCCCCD=@@AB@9@::497A>@?C6:79@@@B=BCBB@:@B@@CCCAAA;0000@@@C?B=??@@A@@????>699994;G<BB@B?A=BBB:@<@;;;ABB<BBB>>@???AA2>A:?=>B==?8<6?;:;;;;%;@@C>B8<:>>;CCCBCB?@:C==7???BBCCBBA?88:9?<8B9BBB@BBCB@BBC>@>@BBBBCC5@@C=C@A=@B@A=:///9>>=CCCBBBC=B@@AAAA7@?@@>5@@A7
@N9IO0:00764:05794
TACGGAGGGCGCAAGCGTTGCTCGGAATTACTGGGCGTAAAGGGTGCGTAGGCGGCTTCCTAAGTCCGGTGTGAAAGCCCAGGGCTCAGCCCTGGAAGCGCACTAGAAACTGGGGAGCTTGAGTGCCGGAGGGGAGAGTGGAATTCCGTGGTGTAGCGGTGAAATGCGTAGATATCAGGAGGAATACCGGTGGCGAAAGCGACTCCTCGTGGAACGGTTACTGACGGCTGAGGCACGGAAA
+
ACCC>@@B<@@@B?B;;;?CBBCC>@>B?=>CCC=B@B@B.;945@;BA@:5:;5;A=B?BA9>;9058@@ABB>669?8>>>6;:554=<:?<8<8;;;<;=;<773(33899.:;::.3/////(/3;;;808@A@@@<@:@:@,//83///8958+2668.22222.--,,,,,,079262669(.(..(..77(333///-(----6061885:6<::>>77.39:9:288881688
@N9IO0:00773:05801
TACGGAGGGGGCCAGCGTTGTTCGGAATTATTGGGCGTAAAGGGCGCGTAGGCGCCCGGCAAGTCGGCTGTGAAAGCCCTCGGCTCAACCGAGGAATTGCGGCTGATACTGCCGGGCTTGAGTCCCGGAGAGGGCAGTGGAATTCCCAGTGTAGCGGTGAAATGCGTAGATATTGGGAGGAACACCGGTGGCGAAGGCGGCTGCCTGGACGGGTACTGACGCTGAGGCGCGAAAGCGTGGGGAGCAAACAGG
+
@@BC=@>@>?,?>@?BBB>A@:CC:B?B?@B8B=6669>?4?;6;>=@BBB9BA<?7C@CEACCBB?B<@>BEL>CBB=CC>:>BBB?B=@??>A?B?BAA9AB@@@BDBBBAGI>A?=@AAACC=A=AA@?@9@;;<C=A=B?BE?BBCBC:;<F@CBCC>CBBCDCBCCCC?CB;??;@<????D>AB@BCB?B@ED?::;@;@A=AACC>BBBCAAACCCA::8:CCCCD=A9;;ABB7@@BAA;A??:
@N9IO0:00789:05799
TACAGAGGTGGCAAGCGTTGTTCGGAATTACTGGGCGTAAAGGGCGCGTAGGCGGTTTTGTAAGTCCCGTGTGAAAGCCCCCGGCTCAACTGGGGAATTGCACGGGAAACTGCGAGGCTTGAGTTCGGGAGAGGGAAGCGGAATTCCGGGTGTAGCGGTGAAATGCGTAGATATCCGGAGGAACACCGGTGGCGAAGGCGGCTTCCTGGACCGACACTGACGCTGAGGCGCGAAAGCTAGGGGAGCAAACGGG
+
A@B@@>@=@@=?B=?@AA7::?AA>A?A?BABBD>:;;BB=BC?@@@C@::4::4;BB3ABC@BBDE?DCB@@@G>CCCCC5CACCCC@BBBBB<B?BACCB@AB:??8@;<<BBDACB?CBBA?@@@;@A@??8?5::??D3:29398-889339@?AAAB<BBAAA@?B?=8=8B7?;6=7BBC6?6:;6::=7C>CC8=?5<=<=59::8279756557763..).7;=>>-5677799.99888088;3
@N9IO0:00800:05771
CACGGGGGGGAGCGAGCGTTGTTCGGATTCATTGGGCGTAAAGGGCGCGTAGGCGCCGAGCAAGTCTGATGTGAAATGCACCGGTTCAACCGGGGCGCTGTGTCAGAGACTGCCCGGAGCTTGAGGTGCGAGGGAGGAAGGTGGAATTCCTGGTGTAGCGGTGAAATGCGTAGATATCAGGAGGAACACCCGTGGCGAAGGCGGCCTTCTATCTCGATCCTGACGCTGAGGCGCGAAAGCCAGGGGAGCAAACGGG
+
@@AAA?@?@#;4::9:?AA?BB?BB@CC@@AA9=>5@@==@9@:2?==:@A@=78328889:7;ABCCCCBBCBC=BBBAC5;79::@3=.944&4:;>?ABA;;;BBBB>>7:.7)////)/<:6=;;;<=?6==7;7:5872;27383..(-----68<..0:+//A@>?BA933973,3;398>898)388378=5:755.55>5>DBBCC@?;??:>A<BB@;;;<499:544)45.5;;;&665>>4=>>2
@N9IO0:00807:05788
TACGAAGGGTGCAAACGTTGCTCGGAATTATTGGGCGTAAAGCGCACGTAGGCGGCATTGCAAGTCGGATGTGAAATCCCTCGGCTTAACCAAGGAAGTGCATCCGAAACTGCAGTGCTTGAGTACTTAAGAGGATCGCGGAATTCCCGGTGTAGAGGTGAAATTCGTAGATATCGGGAGGAACACCAGTGGCGAAGGCGGCGATCTGGGAAGATACTGACGCTGAGGTGCGAAAGCGTGGGGAGCAAACAGG
+
AAC@@<@B=BBABC>:;:@BCCCD?B@B@CC=AA>@A?DD=A9::B@?=@?=?@7;B=9CCC7;?;;5:5549;=)59B6@=B8AB9:26:A9B9B8B@@@B9:65A<4<:5<@AAA@@>CAABCCC?B?BBB?ABCBBB@BAC>BB>B?BBAAA@@;@A@A;A>BBBA@@DB@A@D=??<??AAC?B@@@=@@A=B?;<7;BB;;;BC>C?CBCAA@@ABBCCICC@CCCBGE>AABBBBA3BA;;;.9==8
@N9IO0:00765:05853
TACGGAGGGGGCCAGCGTTGCTCGGAATTATTGGGCGTAAAGGGCGCGTAGGCGCCAGGTAAGTTTGATGTGAAATCCCACGGCTTAACCGTGGAATTGCATCTTATACTGCCTGGCTAGAGTCTGGGAGAGGGAAGTGGAATTCCCGGTGTAGCGGTGAAATGCGTAGATATCGGGAGGAACACCAGTGGCGAAGGCGGCTTCCTGGACCAGTACTGACGCTGAGGCGCGAAAGCTAGGGGAGCAAACAGG
+
??AB?BCKEG5A=::;AA:>@A==8=8C?;;.9>1959BB0;:466;BBCC@;:69=@8=B@BBD?BBBBBBBB=BBB<AAB>A?7?7:8<;A>A@C@CCBBBD?BAA@:::=A@?CA????:88CA8?BBBB=B;@?C?B?B=@@;@@@@@BBCC@BBBC>BAC@>><?;AABCB<AB?B?BEC@DEDC?BAC@CACC@AA?A?A@?BB?CCBBBCBBBBAAAAA>AAA?@A;@@@@@AA9@@BCC>BBAA
@N9IO0:00771:05843
TACGGAGGATCCAAGCGTTATCCGGAATCATTGGGTTTAAAGGGTCCGTAGGCGGCTTTATAAGTCAGTGGTGAAATCTGGCGGCTCAACCGTCAAATTGCCATTGATACTGTAGGGCTTGAATGTTTGTGAAGTAACTAGAATATGTAGTGTAGCGGTGAAATGCTTAGATATTACATGGAATACCCATTGCGAAGGCAGGTTACTAACAAATGATTGACGCTGATGGACGAAAGCGTGGGGAGCGAACAGG
+
BCCC@BB>@AB5<5;@@@??@A@E@E=??CB?AA7=>9?@;@@9CA<?=@@<9;4:<>4AAA<@B>@@@@7@BBC>BBBC@@?>@CCB@C>AA;;4)439@<CC@BBBBBBBDBCM?CC@BB>@BAA=@<BB>BAC>@@B@@7?:@AA@@@<<0000)/6:>9@ABB@BBBCDE@CBBBB<?<?BAA;??=?=AA3:1;;;4:<@@@A>AAC>CCAA=AB@;:48837-733=?8@?@:;;;-:438;<98;?
@N9IO0:00785:05836
TACGTAGGGTGCGAGCGTTAATCGGAATACTGGGCGTAAAGCGTGCGCAGGCGTTTGCTAAGAGCGATGTGAAATCCCCGGGCTTAACCTGGGAACTGCATTGCTGACTGGCAGGCTAGAGTATGGCAGAGGGGGGTAGAATTCCACGGTGTAGCAGTGAAATGCGTAGAGATGTGGAGGAATACCGATGGCGAAGGCAGCCCCCTGGGCCAATACTGACGCTCATGCACGAAAGCGTGGGGAGCAAACAGG
+
@BAAAABF=9::@;;;AC;@<AA<8;+00<==95A>CCG>CDCCCCBAA@>00/<1<7/5.577=00/99///)5555&5<29904.479496/39<////1778@:>@>75547=@>A@@@BAA>?AA<=???=&;:::)0)-05-.)066B@AAC;9;E=B@ACCAA@CB@???49=9?;ABC@DBBA<??>5;33333333$377(3,349333;9@00/:6:;<<AABB;@;;;?==-:988?8@@@;
@N9IO0:00792:05841
TACGTAGGGTGCGAGCGTTAATCGGAATACTGGGCGTAAAGCGTGCGCAGGCGGTGCACCAAGCTCGATGTGAAAGCCCCGGGCTTAACCCGTGGGAATTGCATTGAGGACTGGTGTGCTCGAGTGCGGCAGAGGGGGGTGGAATTCCACGGTGTAGCAGTGAAATGCGTAGAGATGTGGAGGAACACCGATGGCGAAGGCAGCCCCCTGGGCCGACCACTGACGCCTCATGCACGAAAGCGTAGGGGAGCGAA
+
:AABB9:9,;@>C@@;;;5;4;A>5@-00000;595;CB4;9@??>C>00,00)/7999;@49:9:::99;CCC/::=@*;:/59.5.59)54:=4=:>8::54.4::7;::;9665>C????@????>?@BBBDCCC)BB;?3:399<9:6=73388;8::BC>BAAA8><:333<BB9>?8>8??>5;<<<7?>:<<655;;;:;)::<4:-34927<;8:<00)///6455===>6;=@000?;/;87689
@N9IO0:00803:05828
CACGGGGGGAGCGAGCGTTGTTCGGAATTACTGGGCGTAAAGGGCGTGTAGGCGGCACGGTGAGTGAGATGTGAAAGCCCCCGGCTTACCCGGGGAAAGGCATCTCATACTGCTGTGCTTGAGTGCGGGAGAGGATGGGGGAATTCCTGGTGTAGCGGTGAAATGCGTAGATATCAGGAGGAACACCGGTGGCGAAGGCGCCCATCTGGCCCGTTACTGACGCTGAGGCGCGAAAGCTAGGGGAGCGAACGGG
+
@@@BBBAB(;;<@>@ABB@BBACC@B@B@CBBBC>999DD>BB=BCB9;;A>>=9>?@>9@@@@@BCC@AABDGD>ABCCC+C@BB@ABC?FEG;00+0+0000//CCCCCCBE9:;;;5;;;;CCCC?BAAA5<:@@@@,B<<8<900+////8;=:>BCI?GCCBCCCB@@@BAA6;;?B?BBB?B?AA?BA@;?<?@@A=@AA@@>@C>CEADA@ABBA@889?;@@@ACD>AAAAAAA6@@>?@;>==8
@N9IO0:00770:05897
TACGTAGGGTGCGAGCGTTGTTCGGAATTACTGGGCGTAAAGGGCGCGTAGGCGGCCGCTCAAGTCAGGTGTGAAATCCCCGGGCTCAACCTGGGAACTGCACTTGAAACTGTGTGGCTTGAATCCGTGAGAGGTTGGTGGAATTCCCAGTGTAGAGGTGAAATTCGTAGATAGTTGGGAAGAACACCGGTGGCGAAGGCGGCCAACTGGCACGGTATTGACGCTGAGGCGCGAAAGCGTGGGGAGCAAACAGG
+
BBDCCCCD89:@B@@@BB?BB@BCAC@C@CCBBB=@@@?@<AD>BDCBBBB?@A>A=@DDBB@BBBBCACCC@@@0;;;;.9?,95<=:>:=BC=B@BA?@A>>277808=999>B=;;<>>:>C@CB==??@<@@C?@@9;9=9==8<AA?@:::;7:::;3;8554;:/0/--(--(-(-/36::+0+4<38<@<A=@C8@4;05@=9BBCCAFCC:CBABAB@@@=@?@:::-;?A@@?@0>=AA@8ABA=
@N9IO0:00776:05874
TACAGAGGGGGCAAGCGTTGTTCGGAATTACTGGGCGTAAAGGGCGCGTAGGCGGCCCGCTAAGTCGAACGTGAAATCCCCGAGCTCAACTCGGGAACTGCGTCCGATACTGGTGGGCTTGAATCCGGGAGAGGGATGCGGAATTCCAGGTGTAGCGGTGAAATGCGTAGATATCTGGAGGAACACCGGTGGCGAAGGCGGCATCCTGGACCGGCATTGACGCTGAGGCGCGAAAGCTAGGGGAGCAA
+
BCBB@99999*<A9?@AA<@@=AA??@B>?>999.9?<@@;@C>BBABBAA=8859A9@?;9599AAC@BBAAAD<BAEF;CBBAA@B?AA@A@;A9ADB;;;C@CDCCDAA=;;;0;@;@A;AC5;;6;ACCB>CCBBB7;6<>A@BC?BBB;;;D@CDFF?A???BA@ABBAA??<<<2839=A?B@BB@AAB?B@BB@BFCC?AA?;:4;5;;;5;AAB;;;;;4:?;:44)4::4444&49559
@N9IO0:00785:05885
TACAGAGGTCCAAGCGTTGTTCGGATTTACTGGGCGTAAAGGGTGCGTAGGCGGTCGGGTAAGTCTAGTGTGAAATCTCAGAAGCTCAACTCTGAAACTGCATTGGATACTATTCGGCTTGAGGTCTGGAGGGGGACTGGGAATTCTACGGTGTAGCAGTGAAATGCGTAGATATCGAGAGGAACACCAGTGGCGAAGGCGAGTCCCTGGACAGGTCCTGACGCTGAGGCACGAAAGCTAGGGGAGCAAACAGG
+
BBC000@;00+/)//7949A=@A<::9/9>>>>9:9:>=5@A<AA:@@@B>AB?::0A9A@:=<0///9;::=@7=B@@<00)/////4<66655=4<666>=8<8:445555.495//)///2///:6::::9'83333(3282333387<<9988/////6.9<<;;;=<97333339;384988289;;4833-3:<77954=4<;63334.44.44;:333339434488803333333&3::;<5:??=
@N9IO0:00791:05890
TACAGAGACTGCAAGCGTTATTCGGATTCACTGGGCGTAAAGGGTGCGCAGGCGGTCGTGTGTGTCAGATGTGAAATCCCGGGGCTTAACTCCGGAACTGCGTCTGAAACTACATGACTAGAGCATTGGAGAGGGAAGTGGAATTCATGGTGTAGCAGTGAAATGCGTAGATATCATGAGGAACACCAGAGGCGAAGGCGACTTCCTGGACAATTGCTGACGCTCAGGCACGAAAGCATGGGGAGCAAAAGGG
+
CBB@A@@@@AA@@;@@@@<AG@CC@CCAICCCFE>@BBCD8;;7;;;=@A@<@@<@BBABBC??>999AA@@ABA<BBB=BBB599>A5:9A<@<=;:987ACCBBBC?C799??B@A@>>?<<?C7<788>A;2@078>6<6>5>B==7=9:;>;><979=8?@A@BCBABB@??8>8<?B?CII@CB@A=@;;.549@@AB<B>AB@BBB?B@CCBBBAAA@:9909@?BCD99;CA@@A9ACCDED:@A4
@N9IO0:00796:05904
TACGGAGGGAGCTAGCGTTGTTCGGAATTACTGGGCGTAAAGCGCGCGTAGGCGCTATTCAAGTCAGAGGTGAAAGCCCGGGGCTCAACCCCGGAATAGCCTTTGAAACTAGATAGCTAGAATCTGGGAGAGGTGAGTGGAATTCCGAGTGTAGAGGTGAAATTCGTAGATATTCGGAAGAACACCAGTGGCGAAGGCGGCTCACTGGACCAGAATTGACGCTGAGGTGCGAAAGCGTGGGGAGCAAACAGG
+
;@=8:=@@9@@@?BC@@@>>A=@@;@,0)/7::<5<9>AA-0000=<>=BB=A@;@<<7;A>AAA@@@@=@ABA9?@@9??@3:9:D?CBB8B>@>@>=?7B>3;;<5;5;5<554=@@@@:>:@::4:<@@9@?=?78-34<8@/35>::???440899:4;7333;;888=8<:595/00/9=6>/77.78@:@>A@;=<<@A@@:>B=@?@?C=@?@:;:@@@=??>9;:.9?=@@CC9A;99B<@BB?
@N9IO0:00809:05898
TACGTAGGTGGCAAGCGTTGTCCGGATTTATTGGGTTTAAAGGGTGCGTAGGTGGCCCTGTAAGTCAGTGGTGAAATATCTCAGCTTAACTGAGAGGGTGCCATTGATACTGCAGGGCTTGAGTACAGATGAGGTAGGCGGAATTGACGGTGTAGCGGTGAAATGCATAGATATCGTCAAGAACACCGATAGCGAAGGCAGCTTACCAAGCTGTAACTGACACTGAGGCACGAAAGTGTGGGGATCAAACAGG
+
CBBCBA@???;?C=@?BB>@@C@CACCC>CC>AA<AB=@A<AD<AAAAA<<88;5;=6<=@<=B;;;DDD@CCCC>BBCDDBAAAB?B?CCBBB@@@;@AC??@7@BBA::;@@>@6>=7A?@>BAA@BB????BBB8=B?B?B<@?CB?BBBBCBB?BBAD<BBAAAC@@@BAAAACC=AB?BBA?BBB@@?;;5;9@=?@@:?=192489=>A?ABA@?A?>???8<<<9:959B??@EE:B?@?C>:99?
@N9IO0:00810:05873
TACGAAGGTGGCGAATGTTGCTCGGATTCACTGGGCGTAAAGCGTCTGTAGGTGGCTTGTTAAGTTAGAGGTGAAAGCCCCGCGCTCAACGTGGGAACTGCCTTTAAAACTGGCGAGCTTGAGTGTATCAGAGGAAGGCGGAATTACTGGTGTAGAGGTAAAATTCATAGATATCAGTAGGAACATCCATGGCGAAGGACAGCTTTCTGGGATATAACTGACACTGAGAGACGACAGCGTGGGGAGCAA
+
@?B?@5:6;B?AAJ:;;;:;;<BC<CC@CCCCC@7CCCCJ>BBCBBA@ADC?:;8:?8AC?B>;:6;CAB>BCDC>BBDB9BAAA@BB=@AAAA<B?ABBB>AA:@@@8@BC@DC;=;CAAABBBCCAAAC;;4;:@;>>8;7:=A@AB;:9:;99945555&5.55=<<:=5545::55169556<5:55.-55(-(--555581=>>>8>>;<;>A>:>?>>=>995=>?:777///////&/9:::
@N9IO0:00811:05897
TACGAAGGGTGCAAGCGTTAATCGGAATTACTGGGCGTAAAGCGTGCGTAGGCGGTTCGCTGAGTCTGCCGTGAAAGCCCTGGGCTCAACCTGGGAATGGCGGTGGATACTGGCGAGCTGGAGTGCGGTAGAGGAGGGTGGAATTCCCGGTGTAGCGGTGAAATGCGTAGAGATCGGGAGGAACATCAGTGGCGAAGGCGGCCCTCTGGACCAGCACTGACGCTGAGGCACGAAAGCGTGGGGAGCAAACAGG
+
AABA@>AD>@A@?;?=?@=A?BBD@D<?=?AABB>BBBBC<@?BAAAA???=AA=A@CCCC:::?@@A@<??=@@0::9(444(4===@D?BCC9@:00,/0)/<27;::@<8@<;;CBB>BBCCBB>;;9BA<@@A69;.9.4.44)45<><<<==8<<AB<CCA@;:=>955:@<5B=:C;A?;=BA=B?BBC:C:B?:A?8?CCC<CC>BAA;;>B;:6@@=@@=>>@;;;7;BABCCD8@@AAA<A??;
@N9IO0:00766:05928
TACGGAGGGGGCAAGCGTTATTCGGAATCATTGGGCGTAAAGGGCGTGTAGGCGGCTCCGTGTGTCCCATGTGAAAGCCCTCGGCTCAACCGAGGAACGGCATGGGAAACTGCAGAGCTTGAGTCCGGGAGAGGAGAGCGGAATTCCCAGTGTAGCGGTGAAATGCGTAGATATTGGGAGGAACACCAGTGGCGAAGGCGGTTCTCTGGACCGGTACTGACGCTGAGACGCGAAAGCCAGGGGAGCAAACGGG
+
AABB@BBDDD3CC=@@@@=AD?BDAC=@@BB:=@7=BCC?7C?>CHCGBBB?;<4;AB>ABB@@@AB7;;@@BCE>CCD=CCC?CFBC=A8::?=A=AB@AAAFD@BB>AA@??A@@AA?@@@BD@DD>BBCC@BBBCCI9B>C=A@<@CCC;;:C?:>>>>6;;;CCCBBBBB>@@8?@=A?BBD?BBCC?BBB?BACE@D@BBBBC@CD@CAAAAA;?>@A@@995::;595,55.59::&5555>3;;?5
@N9IO0:00767:05951
TACGAAGGGGGCAAGCGTTGTTCGGAATTACTGGGCGTAAAGGGCGCGTAGGCGGCTTATCAAGTCAGGCGTGAAATTCCCGGGCTCAACCTGGGGGCTGCGCTTGATACTGATGAGCTTGAATGCGGGAGAGGATAGTGGAATTCCCAGTGTAGAGGTGAAATTCGTAGATATTGGGAAGAACACCGGTGGCGAAGGCGGCTATCTGGCCCGTAATTGACGCTGAGGCGCGAAAAGCGTGGGGAGCAAACAG
+
ABB@?;?BBA5BD:;9BA<AC@DE;C@CAABCCC?BABAI?CC>BBBDBBB?CC@CC@CABA?BBCBB:6:;A?@9A=@@9@?:@AAA?B>BBBBB1>?B;;?C?@?A:::::AAA:;;?B@?:;;CB=BBBB?BC;;;B?A?D?BB=AAAABAB;;;;DCD>C?:::CCFBBC?BB0939939=@<A>;;6;@A>B?BB?BBBBDCD>AA<A@B?C>BAB@@@ABB>BB@<;;;*;9>CBCC6@?>::1:55
@N9IO0:00768:05956
TACGGAGGGGGCTAGCGTTGTTCGGAATTACTGGGCGTAAAGCGTACGTAGGCGGCTTTGTAAGTTAGAGGTGAAAGCCCGGGGCTCAACCCCGGAATTGCCTTTAAGACTGCATCGCTTGAATCGCGGAGAGGTGAGTGGAATTCCGAGTGTAGAGGTGAAATTCGTAGATATTCGGAAGAACACCAGTGGCGAAGGCGGCTCACTGGACGCGTATTGACGCTGAGGTACGAAAAGCGTGGGGAGCAAACAGG
+
AADC@BCCCC3DCBBBBB?CC@A>:<+0)0000>8BBBCE=BABBABCCBA?::8;BC=CDD@CC@DCCB?BBBB<@AE>CCC5;9;:5:<<.<5@=?7;<8<C=@9@==9??AB=<<B6558BBBCF@CA@??;99<<=8@7@5:7<;;@BCBC>B7>::908388@@@@AAA;??;?;?A=@AA?BBAA<??B@C@CC?BBBBBAA??BACECCB<@?@99:AAA5;;@;:::&9::?<>>2;;BCE>@@B=
@N9IO0:00792:05935
GACGAACCGTGCGAACGTTATTCGGAATCACTGGGCTTAAAGCGCGTGTAGGCGCCCCGACACGTCCGACGCTGAAAGCCCCCGGCTCAACCGGGGAAGGGGCGCGGATACGATCGGGCTGGAGGGGGGTAGGGGGATCGGGAACTTCCGGTGGAGCGGTGAAATGCGTTGAGATCGGAAGGAACGCCCGTGGCGAAAAGCGCGGTCCTGGACCCCACCTGACGCTGAGACGCGAAAGCCAGGGGAGCGAACGG
+
:;;:;;A<@;:9?@=:::<@@;??=A8:;DCCCD<A?4:;0449>?AAAA@>;9555&555;@??A=AA?A?@@==+00:::)0)/77:6;;B==2=5:::.::<<8;;?BC;96@A8BBC?BBBBAA(@@AAAA1;;ABC6@6;;<@@FADD?BB996:BBB>BBBBB@CCBAAAA@D@C?C>AABC>A@>:=9::9&3:444544.5>056>>2=C<@:99@A?A@AACBBAAA59:399@A6@@B@?;??A
@N9IO0:00802:05930
TACGGAGGGGGCCAGCGTTGTTCGGAATTATTGGGCGTAAAGGGCGCGTAGGCGGTCGGGTAAGTCTGACGTGAAATCCCTTGGCTCAACCAAGGAACTGCGTCTTAAACTGCCCGGCTTGAGTCCGGGAGAGGGTAGTGGAATTCCCAGTGTAGCGGTGAAATGCGTAGATATTGGGAGGAACACCGGTGGCGAAGGCGGCTACCTGGACCGGTACTGACGCTGAGGCGCGAAAGCTAGGGTAGCAAACAGG
+
;;@@=;:;;;'4399;A?>AA@AA:C?B@CC@CF>9;:BC=CC>CB=BC@@<@B@BCDD?CC@?@ACC>===CB=6C?>7D=?=@CBB?A494:39;>:::A@CC>AB>ACCCD>B?AA>ABABB7:;8;BCCD>CBBBB=A?AADF>CCCCBBA9949@@C>CCAA@B@@@?@:@B9?>;>;=<<8<89:2:=<8<:>?::99@:>?<?@>A>BBB@ABBC<;;;;5;BAABB6;;;@@@:ABBABC>BCB@
@N9IO0:00805:05959
TACGGAGATCCAAGCGTTATCCGGAATCATTGGGTTTAAAGGGTCCGTAGGCGGTTTTATAAGTCAGTGGTGAAATCCGGTAGCTCAACTATCGAACGGCCATTGATACTGTAGAACTTGAATTATTGTGAAGTAACTAGAATATGTAGTGTAGCGGTGAAATGCTTAGATATTACATGGAATACCAATTGCGAAGGCAGGTTACTAACAATCGATTGACGCTGATGGACGAAAGCGTGGGGAGCGAACAGG
+
A@@A=00/77)/+/;?A@CCF@C@B<@==?499(33(3;09919;-44:;6:;7?<@.A??=?BC==BC8:9<;65=8=:@666;==05499;44-3:.4.44.4499:9>@BBB>CC<;;:@:A>,/0//)//727://58<A;9945544;@:;6:;>=5C;;;9<CAA;<6960//)/)/66)/)/)//89696::C@A7?<//)/9399@@B?C977:0//9916:893(3333=<<2999?@=@@@?
@N9IO0:00813:05915
TACGGGGGGGGCAAGCGTTGTTCGGAATTACTGGGCGTAAAGGGCGCGTAGGCGGGCGGGCAAGTCTCTCGTGAAAGCCCACGGCTCAACCGTGGAATTGCGGGAGATACTGCCTGTCTTGAGTCCGGGAGAGGAGGGTGGAATTCCCAGTGTAGCGGTGAAATGCGTAGATATTGGGAGGAACACCGGTGGCGAAGGCGGCTCTCTGGACCGGTACTGACGCTGAGGCGCGAAAAGCTAGGGGAGCAAACA
+
??9:9:9:9:";@4;;;;7;LACB@C@F?BAABC=BCBDD>CC>BBBBBCBACCC;;:<7:D=>B@BBBBBDCCC<@@B=BCC:CCCC?C?BCD?B?B?BABC;<;:BAAAA@885???=@897;2782;=?B?BBC>CD>C;><?C=ABB@@@A??<@BB=6B@@=;;:>>>A9@@8?96:188A:@<?>8>:A=D=@A<=<85695/5:2;=CA?877>=<===;4:;:7888'85255A:58=>=;088
@N9IO0:00770:05970
TACAGAGGGTGCGAGCGTTAATCGGAATTACTGGGCGTAAAGCGCACGTAGGTGGCGACGTAAGTCGGGTGTGAAAGCCCCGGGCTCAACCTGGGAATTGCATTCGAGACTGCATTGCTGGAGTACGGAAGAGGAGGGCGGAATTCCCGGTGTAGCGGTGAAATGCGTAGATATCGGGAGGAACATCAGTGGCGAAGGCGGCCCTCTGGTCCAGTACTGACACTCAAAGTGCGAAAAGCGTGGGGGAGCAAACAACGG
+
BBC@@@BC=<;9BAAAAA?A?BCEAC?C@AAA@@9>?988-999;BB;;;@<;;6;BBCCGD?B;:;B;?ACCCC9???=2=@/::9@?B?DBB=B?B=?@;;5;;;;AAAABAA=@A@B<??A?@@?B=@@E>AAE>BA>B5;5;;0;=AC;;9@@=BACC?AB@CAABB;;5@@@659.5.944:555545557:5:<8<=6<<@@7<A?BBAAACBBB>==999)4:994444&45999999(;9589/--(--3
@N9IO0:00788:05963
TACGTAGGGTGCGAGCGTTGTCCGGAATTATTGGGCGTAAAGGGCTCGTAGGCGGTTTGTCGCGTCGGGAGTGAAAACCAGGTGCTTAACACCTGGCTTGCTTTCGATACGGGCAGACTAGAGGTATTCAGGGGAGAACGGAATTCCTGGTGTAGCGGTGAAATGCGCAGATATCAGGAGGAACACCGGTGGCGAAGGCGGTTCTCTGGGAATGACCTGACGCTGAGGAGCGAAAGTGTGGGGAGCGAACAGG
+
?@@A@===50//9797AA?6669<:>4666@:?@7665>>4;;6;;;;49:28<;<?9????7;;;;;044449::+<8==8<@@C<@=@AA?CD<AA;?@@@9?@A:9:BD?AAAABAAACB?BAA?CDCED9B;;5;?<?=?=@5;;5;BBAAAB?CCCD>BBAA?=998;737=148:>:;>@;@=??=;;7276;=<?:><<899.8<?@BC?DA@@@@9:993:9::99.9@?;;;;-9=<?@<9792
@N9IO0:00793:05983
TACGGAGGGGAGAGTAGTGTTCGGTGAATTACTGGGCGTAAAGCGCACGTAGGCGGCTACTCAAGTCAGAGGTGAAAGCCCAGGGCTCAACCCTGGAATTGCCTTTGAAACTAGGTAGCTAGAACACGGGAGAGGTGAGTGGAATTCCGAGTGTAGAGGTGAAATTCGTAGATATTCGGAAGAACACCAGTGGCGAAGGCGGCTCACTGGACCGTTGTTGACGCTGAGGTGCGAAAGCGTGGGGAGCAAACAGG
+
@C@A=<995)(((((((566(--(---(-3A@@@C>:;;C>6@>CAA6595;.;9.5<<:<<B=BAABCCB=B;;;8;DD9BBB>AAAFAKE=DB@C@C?AA6;;7;AD=@@@@=AAAAAB@@=@BCHH?CBBB>A@@@AA5:3:=A=ACDBBBBBBB?B<::8:?A@???>@?@5;;5939@<@?@=@?@@<@BB?B><<7<ABAA@@?A@@CDACD@CBBBAC@@@<@ABBBC;AABBCFG;AAAAA8;;;5
@N9IO0:00795:05990
TACGAAGGGGGCTAGCGTTGTTCGGAATTACTGGGCGTAAAGCGCACGTAGGCGGACATTTAAGTCGGGGGTGAAATCCCAGGGCTCAACCCTGGAATGGCCTTCGATACTGGGTGTCTCGAGTCCGGGAGAGGTGAGTGGAATTCCGAGTGTAGAGGTGAAATTCGATAGATATTCGGAAGAACACCAGTGGCGAAGGCGGCTCACTGGCCCGGAACTGACGCTGAGGTGCGAAAAGCGTGGGGAGCAAACAGG
+
=@D;:9;CCC2CBBBA@A=A@=@@=?;<:????A;@@?AB=BBAAB;;;;B>AB?;;;AA0;6;BBBBCB5BCDE>CCC;ABB7;;A@5;;0;@9@;;;5;2;4;AA@@C@@@8@<;:ADCBCBB<??9A;;;>BBBCBB5;4;5;=;;99;=@BCC:BC?>4<29955999944.447;599244:7?>>>:@A@>B<??989:@@@><>?9>181773;;<;933323444733&3388;>>/:::::(4493
@N9IO0:00796:05989
TACGTAGGGTGCAAGCGTTAATCGGAATTACTGGGCGTAAAGCGTGCGCAGGCGGTTGTGCAAGACAGGTGTGAAATCCCCGGGCTTAACCTGGGAACTGCACTTGTGACTGCACGGCTTGGAGTACGGCAGAGGGGATGGAATTCCGGCGTGTAGCAGTGAAATGCGTAGATAGTGACGGAGGAACACCGATGGCGAAGGCAGTCCCTGGGCCTGTACTGACGCTCGATGCACGAAAGCGTGGGGAGCAAACAGG
+
ACAA@?@A9;;:B>AAAA<B?BAA=?495;@@@D>;;;CB=BB@ABBBBBC@AA=C?CABA@=@;;;;5;;??>>3;<<<3<<+00)/)/589938386/////1---//99::/-(--(-(---/886;9:9:9:+7331;-7087>6>8000/6///;?BC<BBB?>80/////---/(//060//4384558<<<7;5344444(444(4.44;4444/---8-----/79555)5555555&59555)5994
@N9IO0:00769:06047
TACGGAAGGTGCAAGCGTTAATCGGAATTACTGGGCGTAAAGCGCGCGTAGGCGGCTTCGTAAGTCGGGTGTGAAAGCCCCGGGCTCAACCTGGGAACTGCGCTCGATACTGCGGAGCTTGAGTACGAGAGAGGGGGGGTGGAATTCCAGGTGGTAGCGGGTGGAAAATACGTAGAGATCTGGAGGAACACCGGTGGCGAAGGCGGCCCCCCTGGTTCGATAGCTGACGCTGAGGTGCGAAAGCGTGGGGAGCAAACAG
+
?>?@;?:@>@@@B?AAAB7;7;@@;?<@<?@:98.9>9::(4994>>??<;7;A@A@;A=95.599;A4@BAB@@8>@??2C>3;;5;058=?B;A5::999;5599@:;;9;<.555549555599:5==:>@@@@@#?;:?;>;;6=94//)//9-//(//)///&//4<<=<=<<=;8;89D8@:BBBAD:?C@BCA=@<55.55555#5:5:6<<<A;55B;A9A?;?;;?CBBBBD=@@CCCA>2ABAB>4:@>
@N9IO0:00774:06018
TACGTAGGGTGCAAGCGTTAATCGGAATACTGGGCGTAAAGCGTGCGCAGGCGGCTTTGCAAGACAGATGTGAAATCCCCGGGCTCAACCTGGGAACTGCATTTGTGACTGCATGGCTAGAGTGCGGCAGAGGGGGATGGAATTCCGCGTGTAGCAGTGAAATGCGTAGATATGCGGAGGAACACCGATGGCGAAGGCAATCCCCTGGGCCTGCACTGACGCTCATGCACGAAAGCGTGGGGAGCAAACAGG
+
AABBBABB:99:@=A@?@=A;@;0,0+00<>@@<@@?BC=ABBA@@BBDC?@B8<;<2@@A;A@BCCCCDBBCG=CBGD;DD=AA@C?A8;:C>C@HDCB@??9?AA@@AA>??B<???>><<=::4:;;;@@@@,@@A@B?A>B>BBCBB@AA:;;CDDF=BBBBBBCCCCAAAA7;;>B=@@@8;9AB<@?A;=5:939999+9990949;=?A==>==>;;88;8888<85>889DED8ABBBA<@@A=
@N9IO0:00780:06014
TACGTAGGGTGCAGGCGTTAATCGGAATTACTGGGCGTAAAGCGTGCGCAGGCGGCTTCCTAAGTCAGATGTGAAATCCCCGGGCTCAACCTGGGAACTGCGTTTGAAACTGGGAGGCTGGAGTGCGGCAGAGGGGGGTGGAATTCCACGTGTAGCAGTGAAATGCGTAGATATGTGGAGGAACACCGATGGCGAAGGCAGCCCCCTGGGCCAGCACTGACGCCTCATGCACGAAAGCGTGGGGAGCAAACAGG
+
AACBB@AA<ABACC?@B@;?;@BB>B5;49@@?D>@@@CC>CBBBBBCCA@=@B=BC>C@BB?BCAABC;;:BB<2<955+5>5CCCC?C@BBB=B9BAB???E<@?B=B@;9100)/8=39:@ABE??A@999999%3@6D?C@B@BAC;95:;:?@;BBB=:<;DCCDBEBB@??9???B@DDC@BBA@=A:;5;<@A;;;;;*99C7C@;::??>@@@00)000:=?>>??A<ABAABBB7;;:AC=AAC=
@N9IO0:00782:06021
TACCAGCACCTCGAGTGGTCAGGAGGTTTATTGGGCCTAAAGCATCCGTAGCCGGCTATGCAAGTCTCCGGTTAAATCCAGCTGCTCAACAGATGGGCTGCCGGAGATACTACACAGCTAGGGAGCGGGAGAGGTAGACGGTATTCGGTGGGTAGGGGTAAAATCCTCGTGATCCATTGAGGACCACCAGTCGGCGAAGGCGGTCGTACCAGAACGCGTTCGACGGTGAGGGATGAAAGCTGGGGGAGCAAACCGG
+
A?>=?@;<<@BBBDDCC@BBBB=;;5;@8<;29?5?8@@B:ABB@@=?===<2929@@??::6;@BAA>A<@4;;0;A=;;;;;;B;;7;@@AA@@8@@@@5;5;BBBACBBCCBBC;;;;D9;;;;;0;C@A>@ACAAA?B<<:00+0//(/////&/333&/615------6(/33333133,/:48////386618388(////./)3:;6;<<<<9566;;8;<:::3554:;2;955555$5<=>C8C@C@
@N9IO0:00783:06034
TACAGAGGGGGCAAGCGTTGTTCGGAATTACTGGGCGTAAAGGGCGCGTAGGCGGCCTTCTAAGTCAGACGTGAAATCCCCGGGCTCAACCCGGGAACTGCGTCTGATACTGGAGGGCTTGAATCCGGGAGAGGGATGTGGAATTCCAGGTGTAGCGGTGAAATGCGTAGATATCTGGAGGAACACCGGTGGCGAAGGCGGCATCCTGGACCGGTATTGACGCTGAGGCGCGAAAGCCAGGG
+
ABC@@@AAAA2AD>AACL@DB@CCAB?A>AA899.:=;??:BC<BCACB>;600+0,06:=?;?ACCD9;<BAA@;;;;;.;C=@AAB?BC=CC?C?CBDAAAHCCBBBBBD=@@C>CA>BB???<?A=ADCAC<@@@00)/5@)009=:>>BBB::49@?@9@A;;;;;?@@@@@??AA=A=?@@=@?AA=@@B>A>AB?BBAA=AB?BC@E@BBB@AA@B@A;;:9<=B9::-9=58<<<
@N9IO0:00801:06050
TACGTAGGGTGCGAGCGTTAATCGGAATTACTGGGCGTAAAGTGTGCGCAGGCGGCGCCGCAAGTCGAGTGTGAAAGCCCGGGCTTAACTTGGGAATTGCGCTCGAAACTATGGTGCTGGAGTGTGGCAGAGGAAGGTGGAATTCCACGTGTAGCGGTGAAATGCGTAGAGATGTGGAGGAACACCGATGGCGAAGGCAGCCTTCTGGGCCAACACTGACGCTCATGCACGAAAGCGTGGGGAGCAAACAG
+
=@@AAAAA;:<;??@;;;>B?BBCBC?A?BA@?@8>@>B@;@@CBCBBA;;5<;5;CD?;;;5;94444444:49(494(44(4<9=8==9<<4;9@49?=83399819=9::9;:@CCDDBBBAA>::999=A>A>??<@?C@C@CBBBBAAC>@9<<;>6B@@==666;;;>@@8<<1505555:<<<5:<<.9495::5:7::::)/)/+0//0.////////555;555)55555AA0;;A>>3=@@
@N9IO0:00803:06020
TACAGAGAGTGCAAGCGTTAATCGGATTTACTGGGCGTAAAGCGCACGTAGGTGGAGCTTTAAGTCGGATGTGAAATCCCCGAGCTTAACTTGGGAATTGCATTCGATACTGGAGCTCTAGAATATGGTAGAGGGAAGTGGAATTTCTGGTGTAGCGGTGAAATGCGTAGATATCAGAAGGAACATCAGTGGCGAAAGCGGCTTCCTGGACCAATATTGACACTTAGGTGCGAAAGCGTGGGGAGCAAACAGG
+
ABA@@@@A?@@9:4;??@7;8;CC?BBB<AA=?>59;:AA:@;;;DBBBCCBCC?BCBBF=C@CCAA;A@A@BAD7;;@@3?@:@;.9.496::/5059:@@C>A>@?@@@B=?>ACBCCBC@BB;:8;ABACI@C@C@@>@>AE;@@C?BAA:98:8;@BC=AA@CBB?@AC;;:;A?D@A>@@977837,9899.9=?=>?<><?A;@@585;GEACCCBBA@CC?BBA;;;09499499+9<@>>8C@@>
@N9IO0:00809:06038
TACGGAGGGCGCAAGCGTTGTTCGGAATCACTGGGCGTAAAGCGCGTGTAGGCGGCCGGGCAAGTCGGATGTGAAATCCCGAGGCTCAACCTCGGAACTGCATTCGAAACTGCTCGGCTCGAGTCCCGGAGAGGATGGCAGAATTCCCGGTGTAGGGGTGAAATCCGTAGATATCGGGAGGAATACCAGTGGCGAAGGCGGCCATCTGGACGGTGACTGACGCTGAGACGGCGAAAAGCGTGGGGAGCAAACAGG
+
:;A>7?@@:<A<;6;@@@9CC?CB@C?@@>?<<<50////)//9:<669=A456167<?6>=8<<<=7;::::<>455>4:5505::=:?:B=B<@<D;9;BB?BBCD=B:::99:2:==?:4944)469999.445.54445;7<=3;055=<<<=2;;;>6<<7;::;;;;=>?>3;;1514947;;;<033:0504<6<.444493:8:7<;;;;;;?<<<;:7///)/////&/4455=>0;;;;>266<:
@N9IO0:00812:06052
TACGTAGGGTGCGAGCGTTAATCGGAATACTGGGCGTAAAGCGTGCGCAGGCGGTTTTGTAAGCCAGATGTGAAATCCCCGGGCTTAACCTGGGAATGGCATTTGGGACTGCAAGGCTGGAGTGCGGCAGAGGAGACTGGAATTCCTGGTGTAGCAGTGAAATGCGTAGATATCAGGAGGAATACCGATGGCGAAGGCAGGTCTCTGGGCTGACACTGACGCTCATGCACGAAAGCGTGGGGAGCAAACAGG
+
BBBA?>>?6;;;>:>:;9;@:@@<7;00/<:::596;CD;CCAABCBCCCACC@DDD;BBCACC7;<B@@@A@A8?=<<0@B<BA6:6:8;@@<A<??????A9?>:?ACAB@=@;>00,00;>?B8=BBBC=A@@@??8?:@8A=AB=:99AAAA==>>=5>>;:;A@@>??<==:>A=D=<;>7::=?:>==8=3?996;<<=<@A9?798;==@;9////3378827577)5555999'52596.2552
@N9IO0:00766:06086
CACGGGGGGGAGCAAGCGTTGTTCGGAATCACTGGGCGTAAAGGGCGTGTAGGCGGTCAAGTAAGTGGGATGTGAAATGCCCCGGCTCACCCGGGGACCTGCATCCCAAACGGCTTGGCTTGAGTATGGGAGAGGATGAGGGAATTCCTGGTGTAGCGGTGAAATGCGTAGATATCAGGAGGAACACCGGTGGCGAAAGCGCTCATCTGGCCCAATACTGACGCTGAGGCGCGAAAGCTAGGGGAGCAAACGGG
+
?A;;:;:;:"444:6@;:9.4:755269=@A:99@8A@@AB=BD>BCBCCCD?@A?A<@=B;;.59;5)9AA??A@90/09=+<299CCCD>CCB6;;;A@9>>>@9=@400)07263:?:?:7:979<9=???@EBBACD>C?B?B?BB?BAAAC;;8;BCC>;:;GCCCDB;;:;@=@B<@:@;:9B?>@894490:<<@ACC;;:A;@?5956>>;?;;;;65694555:::3;>966@@1;;BC>7CCC=
@N9IO0:00770:06065
TACGGAAGGTGCAAGCGTTAATCGGAATTACTGGGCGTAAAGCGCGCGTAGGCGGCTTCGTAAGTCGGGTGTGAAAGCCCCGGGCTCAACCTGGGAACTGCGCTCGATACTGCGGAGCTCGAGTACGAGAGAGGGGGGTGGAATTCCAGGTGTAGCGGTGAAATGCGTAGAGATCTGGAGGAACACCGGTGGCGAAGGCGGCCCCCTGGTTCGATACTGACGCTGAGGTGCGAAAGCGTGGGGAGCAAACAGG
+
?@>?4:4;=@@@@=@?@?6:6;BC=@<@=@@@AA=@?>>>9@9;:B@@A>>:9:4;B?CCBCADCAAA;ABBBBC99;@@2D@6CCCD@C@BBE>C9BCB66;BBBBCB@AABB=;6:@<B666D@HCCCABADDDD)CC@C@B@C@B>:A;:?C@@7;?;;4:99@@>==@::49C<@;9=:;998=8=B9B>>9=99:.9999(9<8=8<<===A>>>>00/9996;<CCBB=BBBBB>=.A?@?:0:;?5
@N9IO0:00782:06088
TACGTAGGGTGCGAGCGTTAATCGGAATTACTGGGCGTAAAGTGTGCGCAGGTGGCCGCGCAAGTCGAGTGTGAAAGCCCCGGGCTTAACTTGGGAATTGCGCTCGAAACTACGTGGCTAGAGTGTGGCAGAGGAAGGTGGAATTCCACGTGTAGCGGTGAAATGCGTAGAGATGTGGAGGAACACCGATGGCGAAGGCAGCCTTCTGGGCCAACACTGACGCTCATGCACGAAAGCGTGGGGAGCAAACAGG
+
ABBBBBBB=9:9BCCABA?B?BCC@C?A?ABCCF>@@@DD>CCCCCCCBBB>AB?B@BCBBB@BBB@AABCCABA;::::-:@9AA?A>@A=AA9A?B75:CDBBA<=6=BCCA9978B@AACBAAA=@?>=><?5;8>?9@@B@BACCEHCCCC>C@CDDC>BDDB=>>996<=BB49:9>89968@@BF@CCC?B=AB@@;A9?:<;.:.:<BAAB@@;99<56566?;66@4B@C;:::&955:B6@@B;
@N9IO0:00789:06089
TACGGAGGGGGCTAGCGTTGTTCGGAATTACTGGGCGTAAAGGGCGCGCAGGCGGCTGTTCAAGTCAGGCGTGAAAGGCCTGGGCTCAACCCGGGAATTGCGCTTGAGACTGGGCTGGCTTGAGTGCGGGAGAGGATGGTGGAATTCCCAGTGTAGAGGTGAAATTCGTAGATATTGGGAAGAACACCGGTGGCGAAGGCGGCCATCTGGACCGCAACTGACGCTGAGGCGCGAAAGCGTGGGGAGCAAAC
+
9::525D>DA1>B@A?AA=@@;@A=A?B@@@;;;0;A?BC>CF>@ABAABB?BB=CABA?AC=@>::;<?@?@?@.;5;9@=@8;/0>)0/)/:.7)/)///996=B@A@;:9099<.9B8955<<@??:;955455=4558>9>:??399:99;5668>>C@8C@BA999BBB>:@@+0+0>:;;<6<6>>:?<@=B:;<?B7;;A>=344.448389=8::94444.4=:;9<,94@??CD596;=;1=
@N9IO0:00792:06106
TACGAAGGGGGCTAGCGTTGTTCGGAATTACTGGGCGTAAAGGGCGCGTAGGCGGCCGATTAAGTTAGATGTGAAAGTCCTGGGCTCAACCTGGGGACTGCATTTAATACTGGTTGGCTTGAATTCGGGAGAGGATAGCGGAATTCCCAGTGTAGAGGTGAAATTCGTAGATATTGGGAAGAACACCGGTGGCGAAGGCGGCTATCTGGACCGACATTGACGCTGAGGCGCGAAAGCGTGGGGAGCAAACAGG
+
@@C:96;CCC3BBCBCBB?CC@CC@B?B<?@@BB=@@ACC=CD>BBB@AAA>::7;=@BB6:7;@?ACCA@AABA0;:B?BEG>BCBB=B=?=990669;><@<6A8@@=AA7<7@25;4:@<A?ABB<BBAB?@@@A@@<?=@?BC9??A?@@A@@>ADFE>D?BB@AADBBB@BD<@<??<@@@>A=@@=@CCAC@CC@BBBBBBB@BA@FBAAB?BBCCBCBBB?BBB;::.;@BBBDD9A@@CC=DGF@
@N9IO0:00807:06080
TACGTAGGGTGCAAGCGTTAATCGGAATTACTGGGCGTAAAGCGTGCGCAGGCGGTTGTGTAAGACAGGTGTGAAATCCCCGGGCTTAACCTGGGAACTGCGCTTGTGACTGCACAGCTAGAGTACGGCAGAGGGGGGTGGAATTCCACGGTGTAGCAGTGAAATGCGTAGAGATGTGGAGGAACACCGATGGCGAAGGCAGCCCCCTGGGCCTGTACTGACGCTCATGCACGAAAAGCGTGGGGAGCAAACAGG
+
BBBBBCDD<AABC>AABB@C@CB@==295;;:;9)4<?<@:AA?:;;CCBB@AB>B>BCBBB>;;;;;?@@?@@A49:A@0?C,99.438.55>5>6:4:9334-83@>>;=8888777;??@=A<A@CA?789999%9;<>,3,3,333,37900///<;>@669;;;;;=><455:0558==5558?98=68945<4855===?+<A=8=@A?>@@??@@;;444;?=4555:9&:@@;;::-5==@D>BBC:
@N9IO0:00764:06146
TACGTAGGGGGCAAGCGTTGTCCGGATTTACTGGGCGTAAAGAGCGCGTAGGCGGACGTTTAAGTGTGGCCTGAAAGCCCCCGGCTCAACCGGGGATCCGGGTTGCAAACTGGGCGTCTTGAGGGAGATAGGGGAAGGTGGAATTCCTGGTGTAGCGGTGAAATGCGTAGAGATCAGGAGGAACACCCGTGGCGAAGGCGGCCTTCTGGGTCTGCCCTGACGCTGGAGGCGCGAAAGCGTGGGGAGCGAACGGG
+
CCCCCBBBBB1AA?B@@@@BCC:C69;>6<<<?A8@CCCC<A969BBGCBC@CB>@?;9;.98A@BCB@C@CC>>6<A<<<+A?@@@A;?=@@@6ADE?BD:@>::9<5B?BB<AAABB@CBBB<BA@ACC?C2C?C@BE?B@B?B@:;4;AACBAA7ABB=6>?=BBBA=@9543:673-4.4::<3::?8@@<8;6;>8?<?000<8.78<;;:3:33387//)//)//44//(///6666*7:<<<9<<A9
@N9IO0:00768:06131
TACGGAGGGGGCTAGCGTTGTTCGGAATTACTGGGCGTAAAGGGCGCGCAGGCGGCTGCTCAAGTCAGGCGTGAAAGGCCTGGGCTCAACCCGGGAATTGCGCTTGAGACTGGGCTGGCTTGAGTGCGGGAGAGGATGGTGGAATTCCCAGTGTAGAGGTGAAATTCGTAGATATTGGGAAGAACACCGGTGGCGAAGGCGGCCATCTGGACCGCAACTGACGCTGAGGCGCGAAAGCGTGGGGAGCAAACAGG
+
AABC@CCCCC3CCCC@@@=9:7;B@C?B@BB@@B<9:;DD>CC=@@@A@=94:9.949;A@D?@@@BA=@@@A?C6;5;<?=@3;/0>)00)/7.7)/)//7<<2=;A@B@@@6=??7:D8::;=595=5=::@8:0>1//)/4:87>39;;9995557<>D@8DADC>66699<9@>.817;<?893:;9929>>=B8;;=A4;9?<<344.44:38595;<<8>>=:>?;<::,9=>@C??2;;@DD;A;;:
@N9IO0:00768:06146
TACGTAGGGTGCGAGCGTTAATCGGAATACTGGGCGTAAAGCGTGCGTAGGCGGCGCGCTAAGACAGGTGTGAAAGCCCCGGGCTTAACCTGGGAATGGCGCTTGTGACTGGCGGGCTCGAGTGCGGCAGAGGGAGGTGGAATTCCACGTGTAGCAGTGAAATGCGTAGAGATGTGGAGGAACACCGATGGCGAAGGCAGCCTCCTGGGCCGACACTGACGCTCAAGCACGAAAGCGTGGGGAGCAAACAGG
+
CBAA@999,:?@@AA;;;6:7;B@8<,0//;<<5;;;:;/;AACBCCCEG@AA?ABBCB;;7;@;;9=A@?@A@0;;?A0=?9?B?C@B>AAC<A;A;4=9994988883404?<3=CA@<655;??A:5//;1/0)/:)0)52::@4455:<<<<<<9>>355499::=44449;-330405;97<=6929@@=B<@:59.555555)54555::5555559;;9<<<A@BB;@A?;<<<0====@7=@A4
@N9IO0:00773:06121
TACGTAGGGTGCAAGCGTTAATCGGAATACTGGGCGTAAAGCGTGCGCAGGCGGTTTTGTAAGACAGGCGTGAAATCCCCGGGCTCCAACCTCGGGGAATTCGCGCTTTGGTGACTGCAAGGCTGGAGTGCGGCAGAGGGGGATGGAATTCCGCGTGTAGCAGTGAAATGCGTAGATATGCGGAGGAACACCGATGGCGAAGGCAATCCCCTGGGCCTGCACTGACGCTCATGCACGAAAGCGTGGGGAGCAAACAGG
+
CBAA@CCC=9;:B?@;;;?D6;;<8<+00;;;;3>?@AC=CBBAA@CCCC=@C:?>>3AAA=@5555.59444909:<<.<<1:44.-(-(-----&-(-(,,*,,-5(-(--:884936;69<<8<<<BBB@CBB;::;:);:;5;5;;?9>BB@@@AA@@@@ABE>CCBBBCA@@@>@?=:==;@<?BB?BA@?=?CA?A?::59???2897-9:=@BC@?==0/07;=9@@<@?>;3>=>>@AA3;;;CC=EBB?
@N9IO0:00782:06141
TACGTAGGGTGCGAGCGTTAATCGGAATTACTGGGCGTAAAGTGTGCGCAGGTGGCCGCGCAAGTCGAGTGTGAAATCCCCGGGCTTAACTTGGGAATTGCGCTCGAAACTACGTGGCTAGAGTGTGGCAGAGGGAGGTGGAATTCCACGTGTAGCGGTGAAATGCGTAGAGATGTGGAGGAACACCAATGGCGAAGGCAGCCTCCTGGGCCAACACTGACACTCATGCACGAAAGCGTGGGGAGCAAACAGG
+
?AABBCCC<@@@BAAAAC8;9;CB=B?B>ABBDF>DDCCC=C;;;BBDCAA=BA=@=BAB@@6;;DABBBBCCCC=BBBA6AC;??=@=@A@DC>D?A=@???CBBB=8BBBBAAB?BBBBBBBBAD@BB=>>@9;;8=?9A6;6:?BBCCHFCE=B?BCCC>;;<@=;;;>>==BD99;?A=;;:4:25=;@9969<BB9;559255;2?5@=@BCBBBBBBBBBAAACCHGF>CAA<;<<.;@A@B<BBC@
@N9IO0:00790:06137
TACGAAGGGTGCAAACGTTGCTCGGAATTATTGGGCGTAAAGCGCACGTAGGCGCTCTGAAAGTCCCATGTGAAATCCCACGGCTTAACCGTGGAAGTGCATGGGAAACCTCAGAGCTTGAGTACTTAAGAGGATCGCGGAATTCCCGGTGTAGAGGTGAAATTCGTAGAGATCTGGAGGAACACCGATGGCGAAGGCAGCCCCCTGGGCTAACACTGACGCTCATGCACGAAAGCGTGGGGAGCAAACAGG
+
@ACCC@CC;>>:99,;;;:@ABA@=@=>>=A5;;)3;7883:?<>A@>>>>9>?:@@@A??5:9CK>CBB@AA@9@??;@AB:?@=@7@7A?CAG>AABBBBBD<AA;@=ABBEBCCD?ABC;;;C>B?BBA?BAA;;;=@>B<@A<A?CCBABBB>??AA9@;?A???@@?@@@?9?B?B?BAA=AAAA?BBB?B@CCBBFCC3@@@;@BA?BBBAAA;;;AABCCCCCBBB8AA@;;;;.;@@DC=BBB>
@N9IO0:00793:06146
TACGTAGGGTGCGGGCGTTAATCGGAATTACTGGGCGTAAAGCGTGCGCAGGCGGCTCCTTAAGTCAGATGTGAAATCCCCGGGCTTAACCTGGGAACTGCGTTTGAAACTGAGGGGCTTGAGTGTGGAAGAGGGGGGTGGAATTCCAGGTGTAGCAGTGAAATGCGTAGAGATCTGGAGGAACACCGATGGCGAAGGCAGCCCCCTGGGCTAACACTGACGCTCATGCACGAAAAGCGTGGGGAGCAAACAGG
+
=@@?<AAB8;:;;>6;:9.48@AC<E?A?@BBBC<A;;;@8@@B@@>@=880..*--9387>00.:B<A;5544;24944&4<09:45259AAB>C@@@@B@@<4:9<4555=<==1:;8<;;544=6;6::?::::%:B>A>?4848:6@;BB@@:88<>=59:8<772266722;5><9=7<BC666;;5:59254=>9:555$59:15558=<:995----.-8:99<4333&7333377*7378819=A>
@N9IO0:00796:06114
TACGTAGGTGGCAAGCGTTGTCCGGATTTATTGGGTTTAAAGGGTGCGTAGGCGGCCTATTAAGTCAGTGCTGAAATATTCCGGCTTAACCGGGAGGGTGGCATTGATACTGATGGGCTAGAGTACAGATGAGGTAGGCGGAATTGACGGTGTAGCGGTGAAATGCTTAGATATCGTCAAGAACACCTATAGCGAAGGCAGCTTACTAGGCTGTAACTGACGCTGAGGCACGAAAGTGTGGGGATCAAACAGG
+
@CBBCBC?;9:;B?BBCC@BBCAC@AAA<AC?BA<BA9??9@?98::@@??;:9498BAC@C@BAA8:9??@@@A5:;;7;7;5:;7<<><>>7>BB<CB?@AA@BCCBC@@@?@=4ACECCBBBCBBBCC;;7;@A;44.439.499@<??:BB@B@CBBB<BBBB>BCB@A@B@;::9=B;@AA=BBCA@A:;.58=;;@@:C>B6625:BCB?C<;;@@::55549=99=90?@<<<>>2CBCJE?A@?4
@N9IO0:00797:06159
TACAGAGGTCCCAAGCGTTGTTCGGATTCACTGGGCGTAAAGGGTGCGTAGGCGGCAGGGAAAGTTTGATGTGAAAGCTCCGGGCTTAACCCGGAAATTGCATTGAAAACTCCCCTGCTCGAGGATTGGTAGGGAGACTGGAATTCTCGGTGTAGCAGTGAAATGCGTAGATATCGAGAGGAACACCAGTGGCGAAGGCGAGTCTCTGGACAATTCCTGACGCTGAGGCACGAAAGCCAGGGTAGCAAACGGG
+
CBB:;;A>BBC>C?;;;B@;;:;>@CC@BBBABB<::;DC;@@;@@@A???9883979B4C>:65C=BABAC@@@:;98?;A<8BB@B?BC=A=@A;A7@@:929999*8=<=A/99@ACA>B?>C?B>@CD@7BAAA?@<@8@9CBBBADCCCBBBCDCCD=BBBDA@ACCCCA@@<@D=A<@CD@CA@@?BACAE?CC@@A@@@@D?A;;8;?B=@ABABBA<;;?ADDBBC<@@=@AE9@@BBBB=ABB;
@N9IO0:00812:06113
GACAGAGGTGCCAAGCGTTAGGCGGAATCACTGGGCTTAAAGCGTGTGTAGGCGGATGCCTAAGTCTGGTGTGAAAGCCCGGGGCTTACCCCCGGAAGTGCATTGGATACTGGGAGGCTCGAGTACCGGAGAGGAGGGTGGAATTCCTGGTGTAGCGGTGAAATGCGTAGATATCAGGAAGAACACCGGTGGCGAAGGCGGCCCTCTGGACGGATACTGACGCTGAGACGCGAAAGCGTGGGGAGCAAACAGG
+
798<444.443287<;;<8;;7=94:79:<A@@@9AC<@>6?=995@ABBC;C><DBBB=;<16<;AB=AA@;;;095>4>??/:=5/////$/)/377/05<7;7;<;<=<9144-8B@BBA@AB7;59@992449)497=4949=;:0:;9@@CCABCBD=@??@0000;0738>:>9@@>BCC?B>@@=@A?8<2998=>9@A@@=A@@=?@?@@@@;;;;;9>?===;<>5<<;7877*9=<??-99?;
@N9IO0:00769:06178
TACAGAGGTCCCGAGCGTTGTTCGGATTCACTGGGCGTAAAGGGTGCGTAGGTGGTGAGGTAAGTCGGATGTGAAAGCTCCGGGCTCAACCCGGAAATGGCATTGGAAACTACCTTGCTGGAGGTTTGGAGGGGGGACTGGAATTCTCGGTGTAGCAGTGAAATGCGTAGATATCGAGAGGAACACCAGTGGCGAAGGCGGGTCCCTGGACAACACCTGACACTGAGGCACGAAAGCTAGGGGAGCAAACAGG
+
BCA;;;@=@AB9@;:;9;9@>=B@??A@BB@9:;6;A@AD>CC8<A<>ABB@BC@CCBC?BC?BBCB@BAA@AA@8?@;;555)5?BB6B=6?;@D6BC7@@B?C?CE>BB@B=@=BB@@=::6;C<C?BBBBBB)A;;;>B>A>AB;;8;CBBBBBAAACC>ABBBBBBBBCCBAAA;;49=BCB<CCBC<A:?5:5:BC:BB>6??7;?<8:==6:?AA@??=47-38344<49455<==1::>CC>C??:
@N9IO0:00771:06197
TACAGAGGTCGCGAGCGTTAACTCGGAATACCTGGGCGTAAAGCGCACGTAGTCGGCTTAGCCAAGTCGGGTGGTGAAAGTCCCCGGGCTCAACCTGGGAACTGCATCCGAAACTGGCTTGCTAGAGTATGGGAGAGGGAGGCGGAATTTCTGGTGTAGCAGTGAAATGCGTAGATATCAGAAGGAACATCAGTGGCGAAGGCGGCCTCCTGGACCAATACTGACGATCAGGTGCGAAAGCGTGGGGAGCAAAACAGG
+
00////4.4444://---(,(,,,2,5(--/)5:<)5666>4<<<9>>..-----(-5(---37(44444(4:58766(/////&//(//936:6333(3,44::<<<55;@9A;;5::49:A555<;>994)4>=9;,55.557<6<=669:?CB?;;<655::<)55/77//////4:=@;B@B@CCBB;54/)//-(-0--(-3//)494:=:>:===555555700/)////44(4;44444&444555&55<5
@N9IO0:00780:06203
TACAGAGGCCTCAAGCGTTAGGCGGAATCACTGGGCTTAAAGCGTGTGTAGGCGGATGCCTAAGTGCCTTGTGAAATCCCACGGCTCAACCGTGGAACTGCTGGGCATACTGGGTGTCTTGAGCCATCCAGGGGTCGCTGGAACAAACGGTGGAGCGGTGAAATGCGTAGATATCGTTTGGAACGCCAAAGGTGAAGACAGGCGACTGGGGATGTGCTGACGCTGAGACACGAAAGCCCAGGGGGAGCAAACGGG
+
;;A;:;?9>9>;;49999:DE?BB@F?@@BBBBC>CE?BB7;;965:DA;;29<7<@;;.4:.44995:5::<<<(944(444.4<>@=F0/0?6?;B@<@AA@:;;9=>?@@7==BBC:966:6;==99955&5:;:9929399;)9438838:::.4388089:=565>666<<<;4<1515;;5<@0515<:277///279::5555&44595449:;55666?<@@B99;0999)55555$544<>6>CC>
@N9IO0:00780:06205
TACGTAGGTGGCAAGCGTTGTCCGGATTTATTGGGTTTAAAGGGTGCGTAGGCGGTTCTATAAGTCAGTGGTGAAATACGGCAGCTCAACTGTCGAGGTGCCATTGATACTGTAGGACTAGAGTACTGTTGAGGTAGGCGGAATGGACGGTGTAGCGGTGAAATGCTTAGATATCGTCCAGAACACCGATAGCGAAGGCAGCTTACTAAAAGAGTAACTGACGCTGAGGCACGAAAGTGTGGGGATCAAACAGG
+
??@A@994992:C=@?BB>@@C?B<:;;6;B@BB=BA;??9@=;89;BBAA=994:;@@BBB=@@???=>9>@?B=CBAA?BBBBBBB=B:;;CDBB?BCCAED?BBCBBBCCBB@@@@CC@@AAA@BE@CBB?CAA5::=@;@A<???<A@@<<9948:>?8ABAA>AA@@@@>;<?:<8?8;55055;:@?@@?A=AA::97:<8977&38;A<8=999BAA:333,333449,49>=A==1<A=@A9:::=
@N9IO0:00790:06161
TACAGAGGGTGCGAGCGTTAATCGGAATTACTGGGCGTAAAGCGCACGTAGGTGGCGACGTATGTCGGGTGTGAAAGCCCCGGGCTCAACCTGGGAATTGCATTCGAAACTGCGTTGCTGGAGTACGGAAGAGGAAGGCGGAATTCCCGGTGTAGCGGTGAAATGCGTAGATATCGGGAGGAACATCAGTGGCGAAGGCGGCCTTCTGGTCCAGTACTGACACTCAAGTGCAGAAAGCGTGGGGAGCAAACAG
+
ACCCCCDD>BBBA:::??=@<??>;>3;6;9AAB=BA@AB8::::@@?@@BHFD@B<;;BBBBCBCDF?;;;CCG;;;DE;GD=BBCDAD?BBB<A=B@BBCCAECCC;B;;;;@=AB@@<;9;ABB?C@CDD=@=@7:;:A6;7;A=A?CCCCCCD@CBBB>BBCB<00000====300)5.4<==@;;;=AAA>A@AA>A<?:=::5:A?BA:98845>==:=?-/0?0//6;19//3777&33;;=/437
@N9IO0:00798:06200
TACGTAGGGTGCGAGCGTTAATCGGAATACTGGGCGTAAAGCGTGCGCAGGCGGTTTTGTAAGCCAGATGTGAAATCCCCGGGCTTAACCTGGGAATGGCATTTGGGACTGCAAGGCTGGAGTGCGGCAGAGGAGACTGGAATTCCCGGTGTAGCAGTGAAATGCGTAGATATCGGGAGGAATACCGATGGCGAAGGCAGGTCTCTGGGCTGACACTGACGCTCATGCACGAAAGCGTGGGGAGCAAACAGGA
+
DBBBBBBC=:;;CBC@@@=A=ABA:@-0/?>>@<:6;CC<CCAA@@BA;;5;@;@@@7@ACAED@DBB@A@BAB/5;@@2>>8<<04047<AB:?<??7?@AA:A@9AAB????B=@??<>A@BBB?@A@>>?BC??=:6:5:6:=5=449?>A:;;>?A=18>CBA@AABB@::=6==>B?CCC>@>>:6<?A9?<?@A;><5558;388<<766657/...3359789522'289:9==18559=-775/5
@N9IO0:00802:06168
TACGGAGGTTCCAAGCGTTGTTCGGAATTACTGGGCGTAAAGGGAGCGCAGGCGGACGGGTCAGTTTAAAGTGGAATCCCAGGGCTCAACCCTGGACGTGCTTTGGATACTGCCCGTCTTGAGTTCGTGAGAGGAAAGTGGAATTCAGGGTGTAGCGGTGAAATGCTTAGATATCCTGAGGAACACCAGTGGCGAAAAGCGACTTTTCTGGCACGAAAACTGACGCTGAGGCTCGAAAAGCATGGGTAGCGAACGGG
+
>===900+0*0)0)/4495;;;@=;?;>8=>999/7338808>4555>=?@=;<5;;;;0;?>@@@:A@;ABB@C:>?>3;A;4;;?E@CC>DC?C669;>@@:A?ABB;;<CC>BBFC6<;;;?B@@@AA@A5;;6;AB@C?C??<<@600000:<9>ACE>BAAB<=<???>@<>??=393988;BB@@<=9999&4:::4444&4;;7<<94;;;&9999455<<==:==@99::&5999@E8;66ABB?CCF=
@N9IO0:00805:06168
TACAGAGGCCTCGAGCGTTGCGCGGAATTACTGGGCTTAAAGGGTGCGTAGGCGGATATGCAAGTGCCTTGTGAAATCCCATGGCTCAACCATGGAACTGCTTGGTAGACTGCATGTCTTGAGGTCGGTAGAGGTCGCTGGAACGGTTGGTGGAGCGGTGAAATGCGTAGATATCAACCGGAACGCCCAAGGTGAAGACAAGCGACTGGGCCGAATCTGACGCTGAGGCACGAAAGCGTGGGGATCAAACGG
+
AACBAAD@D?BCBAA;;;>ABAAB?B@C@BBBAB;AB9@@:@B<@ABECCCACG@CC;;;BB5;;AA>A?B@@AB=BCD7;;949?AB=B?CBB@C?CCBB@<?<?????@?@@:::@@<@CC=@@A?A;;;@=AABCCCAC@CD?B@B9;;?BABC>BBBC=BAADBBBBB@BAD@C?B?A=???>7>:?9@?A=@@@?:>?>>>::;.;<B?9????>>?????B?AA9977*7<;7733&3:>?=5;=<
@N9IO0:00806:06163
TACAGAGAGTGCAAACGTTGTTCGGAATTACTGGGCTTGAAGCGCACGTAGGCGGCGTTGTAAGTGTCGGGTGAAATCCCACGGCTCACCCGTGGAACTGCCCGGCATACTGCGATGCTAGAGTGTGGTAGGGGAGAGCGGAACTCCTGGTGGAGCGGTGAAATGCGTAGATATCAGGAGGAACACCGGTGGCGAAAGGCGGCTCTCTGGTCCACAACTGACGCTGAGGTGCGAAAGCTAGGGGAGCAAACGGG
+
?>@;:;99@959??6:33-336;;7;4949<9::3:=055255<@@969=>;:949@B?BBB?BAABACJ?CDCF>BCG?GDDADA@@BC=AAB:>8@;555057;<555554;=====;;:>@@@@;?===?8@BBCCD<@9<<;177/396;<8B>BCB>5@ABA;::8887788.336;.33;38133,3344)4.497=::;>6965>9<=>:>===9>@<0//6///<<=4<=699<<+??9;:69??6
@N9IO0:00810:06180
TACGGAGGGTGCAAGCGTTGTTCGGAATCACTGGGCGTAAAGGGCGTGTAGGCGTCCGCTAAGTCTGATGTGAAAGCCCGAGGCTTACCCTCGGAAGTGCATTGGAGACTGGCGGACTTGAGTCCCGGAGAGGAGGGTGGAATTCCTGGTGTAGCGGTGAAATGCGTAGATATCAGGAGGAACACCGGTGGCGAAGGCGGCCCTCTGGACGGTGACTGACGCTGAGACGCGAAAGCGTGGGGAGCAAACAGG
+
AA??;@?C9@@@C@CBAB@BB?BCAC=??ACDDC>??@CC>CE>BCCBBBB???>?;@@<@>A>>>??=:;>AA;@AA9??A=@?9@<>7>CC@C@B?@ABA@F?BA=BBC=AA????=A@AACD>C>A:::39:?9@A?B=@=@?CB>BA@@AAA>@@@D8;;BBABC@;66;<>6;;:>466B:A>:;6;=A8C@FD?AB<AAAD9:;B?AAAABBAAABCAAABB99999/9=<=@AA8AAAAA=;:;;
@N9IO0:00812:06202
GACAGAGGGGGCAAGCGTTGCTCGGAATTACTGGGCGTAAAGGGCGCGTAGGCGGGATGGCAAGTCGGTCGTGAAATCCCTCGGCTCAACCGAGGAACGTCGATCGATACTGCCGTTCTTGAGGATTGCAGAGGAGACTGGAATTCCCGGTGTAGCGGTGAAATGTGTAGAGATCGGGAGGAACACCGGTGGCGAAGGCGGGTCTCTGGGCAATTCCTGACGCTGAGGCGCGAAAGCGTGGGGAGCAAACGGG
+
CABBC@>??@0@A@B@@@@CCCCC@C@C@ECAAA:@@A@B=BD>BBBBBBDAEDE=A::7;B?ABCC@CCBBBBB<BAB<@@@=@@?C?B?????AAD??@AA@@AAAAABBB@:96:?:=AB?BA?@A?@@@=A@BBBB@C>A>AC=B@CCBBCBB?B@BC<BB@@@BBCDBBBDE>BB9A<AAA?B@AA>@BC?B?BBB9B@>??BB=@A>A>B>@@@@?@@@@@=@BB??A:::5AA;;-??@>91@BC<
@N9IO0:00772:06250
TACGTAGGGTGCGAGCGTTAATCGGAATTACTGGGCGTAAAGTGTGCGCAGGTGGCCGCGCAAGTCGAGTGTGAAAGCCCCGGGCTTAACTTGGGAATTGCGCTCGAAACTACGTGGCTAGAGTGTGGCAGAGGGAGGTGGAATTCCACGTGTAGCGGTGAAATGCGTAGAGATGTGGAGGAACACCAATGGCGAAGGCAGCCTCCTGGGCCAACACTGACACTCATGCACGAAAGCGTGGGGAGCAAACAGG
+
@BCBCBCC<:<<CBD@@@=B>BBC?B>B?BBCCE?;;;DD>C;<;CACB@@<@@<@>BA@@@@DCCCB@@@@@@B0;9?>5?D>BB?C?BB?AC>C@C98;BBE?C==6<<<=AAA>CAA@>::AAA?BB>>>C9;=;??<B@B?B;::CCDCED=B>B@DF>;69@===>@@;<<C7;@>A8>>=2929>295<7<7@==@5;>:9::1>.969<@B@A@BBBAAABAAABBB=B<99@@@0966>@7>CB?
@N9IO0:00774:06220
TACAGAGGTCCCAAGCGTTGTTCGGATTCACTGGGCGTAAAGGGTGCGTAGGCGGTCGGGTAAGTCTGACGTGAAATCTTCAAGCTCAACTTGGAAACTGCGTCGGATACTATTCGGCTAGAGGAATGGAGGGGAGACTGGAATACTTGGTGTAGCAGTGAAATGCGTAGATATCAAGTGGAACACCAGTGGCGAAGGCGAGTCTCTGGACATTTCCTGACGCTGAGGCACGAAAGCCAGGGGAGCAAACGGG
+
BCCBAAB?BCC<B=@9;;=@@<AB=??=???CBB=AAABA<AC<AABCABC?9999CDD>CB@BBAABA?AA@>>8>?@=;;8;BCCF@BBAFADD>CABABB@@=@BCABCB>BB>BCB>??@B>@@;??@>2>@@@@B?B?CAAA?C???@AB@?@@CCD=AAAAA@@==;=90)/=<+0)/;;2;:8=9000)/5;BAACCBBBC?A@::4/45;AB???:9:97<@:888(38139;;.458@A=BBB=
@N9IO0:00783:06251
TACGGAGGGTGCGAGCGTTGTCCGGAATCACTGGGCGTAAAGGGCGCGTAGGCGGCCCGTTAAGTGGCTGGTGAAATCCCGCGGCTCAACTGCGGGGCTGCCGGTCAGACTGGCGAGCTAGAGCACGGTAGGGGCAGATGGAATTCCCGGTGTAGCGGTGGAATGCGTAGAGATCGGGAAGAATACCAGTGGCGAAGGCGTTCTGCTGGGCCGTTGCTGACGCTGAGGCGCGACAGCGTGGGGAGCAAACAGG
+
DFCC@BBB<BBBBBBCBB?BBB@B@E>AABCCCD=@@?BB=BC>CC;;:CB?99;;G?KD@G@GBB?ACC>CBBB7BEC<D;;9;A@B<@??;;;;&:9=@;B>BCCCCCED?BA@@@AA?@@BBAB=B;;;;-;==>>@3:387<>7>:??;<<==8@B9A>AAACA?AA@A@AA@:B9==?BAB=BA=D<CF?9@:@==8=B;?>AC=B>B=9==<565<<A888?C@?::;@@@AAABA6AA???8;;;5
@N9IO0:00805:06223
TACGAAGGGGGCTAGCGTTGCTCGGAATTACTGGGCGTAAAGGGCGCGTAGGCGGATAGCTTAGTCAGAGGTGAAAGCCCAGGGCTCAACCTTGGAATTGCCTTTGATACTGGCTGTCTTGAGTTCGGGAGAGGTGAGTGGAATGCCGAGTGTAGAGGTGAAATTCGTAGATATTCGGCGGAACACCAGTGGCGAAGGCGACTCACTGGCCCGATACCTGACGCTGAGGCGCGAAAGCGTGGGGAGCAAACAGG
+
AAA;;;:DDD1>=ABBBB@BCCCC@C@C@CCBCC>CCCGF?CC>@A99@@B<@B=AB9:;AABBABBBAB@CFDE=BBA<BBA;BCBBAB@C?C=@=@=<<8;C=CBCBBBB?BDBBAA>@@@A??A@9;997-3;;==C@C@BBB?AAB@@@D:9:?999@:@<?=000//88388389(/(///68///58776@>BBBBC@??AA299+:?:99/777;799BBB?A@=;??8?;===?@5;;>BB:>>=9
@N9IO0:00765:06288
TACGGGGGGGGGCAAGCGTTGTTCGGAATTACTGGGCGTAAAGGGCTCGTAGGCGGCCAACTAAGTCGACGTGAAATCCCTCGGCTCAACCGGGGAACTGCGTCCGATACTGGATGGCTTGAGTTCGGGAGAGGGATGCGGAATTCCAGGTGTAGCGGTGAAATGCGTAGATATCTGGAGGAACACCGGTGGCGAAGGCGGCATCCTGGACCGACACTGACGCTGAGTGAGCGAAAGCCAGGGGAGCAAAACGGG
+
;<9:;:;:;:;":A5:9<;59>6=@?A?C?@B@AA;AA@@@;@D>@@@BCAA>;;5;<@;@;;5::9:5>;?@?@,99>5=;;2;AAB?B?CBB;BACCCBBBB<A@BAAAC?CCC=AA8;;@B?BBC>CC@@@;@BBBC@C?B=@<@@=AAAAAAA=A@A@:@?@B@@@@@>?=AA=@A=@=AA@<@?9989BD<A?9:09A=<8>A;??=BC@AA@<>>000/0==BBBBBBD:??<@BCC:BBAA@@0@?>6
@N9IO0:00775:06267
TACGGAGGGGGCTAGCGTTGTTCGGAATTACTGGGCGTAAAGCGCACGTAGGCGGCTTTGTAAGTTAGAGGTGAAAGCCCGGAGCTCAACTCCGGAACTGCCTTTAAGACTGCATCGCTAGAACGTCGGAGAGGTAAGTGGAATTCCGAGTGTAGAGGTGAAATTCGTAGATATTCGGAAGAACACCAGTGGCGAAGGCGACTTACTGGACGACTGTTGACGCTGAGGTGCGAAAGCGTGGGGAGCAAACAGG
+
ACCC@BBBAA1A@@@A@?=@@>AB?DAC@BBBCC>BBBBB<BBBCCCBBBC@BB@CCC>CCC@BB=BBBB=BBBB=BBB;B=A;;;;;5;>@<@;?::;;;=@A<A=@@ABBAAA::>AAAA?ABBBB?CC@?;@A173:08347<=@A??AABB=C?B=<=2:443377;8;A:>=5<:9:38<>8<;;>8>>?;@?@=@AC@BBBB=A@A;;;@@<@@AAAB@@@=A?>?@@6;;ABBBB:BBBBD=CBC@
@N9IO0:00783:06302
TACGGAGGATGCAAGCGTTGTTCGAAATCACTGGGCTTAGAGCGCGTGTAGGCGGGAGCGTAAGTGTCGGGTGAAAGCCCTCGGCTCAACCGGGGAATTGCTTGGCAAACTGCGCTTCTTGAGGCAGGCAGAGGTGACTGGAACGACTGGTGGAGCGGTGAAATGCGTAGATATCAGTTGGAACGCCGGTGGCGAAAAGCGGGTCACTGGGCCTGTCCTGACGCTGGAGACGCGAAAAGCGTGGGGAGCGAAGAGG
+
BBCE@BB?@ACBC@B@?@:@@8@577(73:;;==7<A=@?:::::<;;<;<6::=4::;<<;9>=<<<EF<>B>@8=A=4;571777=4<-899-32;57730403;<2999;>?>7>@;=?:788813778;6;;?8883839444;>:;@0844;-3344(4448:?BBAB;544@9>2;.559.;;9;.55555'5599,5==A@AA;B?BBBB?<A573334.58@?>>8833&3:8=8::+:800060//3
@N9IO0:00810:06294
TACGTAGGGTGCGAGCGTTAATCGGAATACTGGGCGTAAAGCGTGCGCAGGCGGTTTTGTAAGCCAGATGTGAAATCCCCGGGCTTAACCTGGGAATGGCATTTGGGACTGCAAGGCTGGAGTGCGGCAGAGGAGACTGGAATTCCCGGTGTAGCAGTGAAATGCGTAGATATCGGGAGGAATACCGATGGCGAAGGCAGGTCTCTGGGCTGAGCACTGACGCTCATGCACGAAAGCGTGGGGAGCAAACAGGA
+
CBCCCBBB<9:9AABA@@<@?BBA=@-00000=5?@AEM@HCCCBAAACC@BA@DFF;@@@>BC<A@A;;;@:@0>@?@2@A;@<8<8<9==>5A;::13;==7?<9<B@@?C?@<@00-/@=@@B>BBBBA>@@??>@8?<?7AC=B<>>AAA;;;>>=93:88:CAA@AB@:B=6=B@B?BAA>B??;9=>C=B:==><><<88::08::/..778762225889555;===35;9:677+7577<.87:-5
@N9IO0:00811:06289
TACGAAGGGGGCGAGCGTTGTTCGGAATTACTGGGCGTAAAGGGCGCGTAGGCGGTTTGACAAGTCAGGCGTGAAATTCCCGGGCTCAACCTGGGGGCTGCGCTTGATACTGTTGAGCTTGAATGCAGGAGAGGATGGTGGAATTCCCAGTGTAGAGGTGAAATTCGTAGATATTGGGAAGAACACCGGTGGCGAAGGCGGCCATCTGGCCTGTGATTGACGCTGAGGCGCGAAAGCGTGGGGAGCAAACAGG
+
AAC@@;@BBB0BB;::AA=@@=@C@C@C?@@@@A:9;;JE@DE>ABBBBBC@BD@CC>A@@C?AABBB>?@@CCC>A?AA=CD=ABAA@@=@@>=<*00@<@@B?CCCCCCCC?@?@AA?BC@ECBBB?B@AB=B::6:@>B=@=AA;AABAAB@@@>ABAB>B@CCCCBABBF?BB<A=AC>AAB@C?BA@C@@9=:00,0+0>>>=<@=@AA@@A?@@@AA@?@BAA@@???9?:::ABB6BABAA9;;;9
@N9IO0:00784:06333
TACGGAAGGTGCAAGCGTTAATCGGAATTACTGGGCGTAAAGCGCGCGTAGGCGGCTTGGTAAGTCGGGTGTGAAAGCCCCGGGCTCAACCTGGGAATGGCACTCGATACTGCCGAGCTCGAGTACGAGAGAGGGGGGTGGAATTCCAGGTGTAGCGGTGAAATGCGTAGAGATCTGGAGGAACACCGGTGGCGAAGGCGGCCCCCTGGTTCGATACTGACGCTCATGTGCGAAAGCGTGGGGAGCAAACAGG
+
?AAB6;5;:;999./000*0*0<73<9==@A==<99:9>>/:;5:@@@@A@=AD>@@7;5:A?C>CBC=BBBBBB8A@BB7BC=CCBB@C?CCC>D@BB?@@@ABCBCCCBBB6;;;<@AJ<;;CCCCC;;;A@@@@(@A@HAD@C@BB>BBBECCC@CCBC>BBAAA?=<=0//::3//+99?@A?A?CC9:;A>C>;;5;???,@A?B=;;;BB;9:B@;;;@@@@@A@>>>-00>>@@A0@099C=@@A@
@N9IO0:00796:06329
GACGAAGGGGGCTAGCGTTGTTCGGAATACTGGGCGTAAAGCGCGTGTAGGCGGTTGCCAAAGTCGGGTGTGAAAGCCTTGAGCTCAACTCAAGAAATGCACTCGATACTTGGTGACTAGAGGACCGGAGAGGATAGTGGAATTCCCAGTGTAGTGGTGAAATACGTAGAGATTGGGAAGAACACCAGTGGCGAAGGCGGCTATCTGGACGGTTTCTGACGCTAAGACGCGAAAGCGTGGGGAGCAAACAGG
+
???;;4;;;:)4;;<@CB?@A?A@<@-00><<>3:4;A?8@@>@A@B99:;@A;A>??599.9@@@@=?@?@AC;@@=@=@??>A:94:@;:5;@@8BBBBBBBAAAAAA?B>AAB?@@@>>9>@>A;@@@@@CDBBCC@C?A?AA5:;;;;BC@@>@BBB;A;;;B@>>@;:.:9,97>@6;9;=@BCC>>A@+0*00)/::ABBD?D;;5;;0;AABAAAAB4655;:;;5)5::ABCC8?@C>?8D@@<
@N9IO0:00809:06314
CACGTAGGCACCAAGCGTTGTCCGGATTTATTGGGCGTAAAGAGCTCGTAGGCGGTTCGGTAAGTCGGGTGTGAAAACTCTGGGCTCAACCCAGAGCCGCCACCCGATACTGCTGTGACTCGAGTGCGGTAGGGGAGCGGGGAATTCCTGGTGTAGCGGTGAAATGCGCAGATATCAGGAGGAACACCAGTGGCGAAGGCGCCGCTCTGGGCCGTGACTGACGCTGAGGAGCGAAAGCGTGGGTAGCAAACAGG
+
@B?>?@?9=>>9?4:9A@?ABC@E?@AD=CC@CB=:;:AB<A@@@BA@?9949@:@=BB@CC@BBCCC=BB>0000+/0<:>?8A=BC<@@:?;<<@1666;;=4=>=BA@?CAA@@@?A@A;;;AA@=@@???3@@>BAC3;6A=@7A>9=>=00/<7;@BD>ECBB;;;AAB?:@=8<@?B@BBD@BB;;8;AC@C?AAB<>A;:6A@6@<@;@:>AA<<88---.(-7=:::6:BABBC=B;;9BD>>>@4
@N9IO0:00809:06338
TACGGAGGGTGCAAGCGTTGTTCGGAATCATTGGGCGTAAAGCGCGTGTAGGCGGCTTGGCAAGTCGGTTGTGAAAGCCCGGGGCCCAACCCCGGAATTGCATCTGAAACTGCCTCGCTAGAGTCCCGGAGAGGAAGGCAGAATTCCCGGTGTAGGGGTGAAATCCGTAGATATCGGGAGGAATACCAGCGGCGAAGGCGGCCTTCTGGACGGTGACTGACGCTGAGACGCGAAAGCGTGGGGAGCAAACAGG
+
CBCC<A?A<@@?C?BBBB?BB@BB?B=A@AA9==7988=:1=>?==::;;;69<9=>;?9;@7;@@@8A466<=>4;A=8BFF2CB;@39::-98?8?753:?@@@==70000<??CBBC;;:@A@9A?B><=:=;@:B=<@;>:@@:A?BBBCDCC;BBBC<AB7;<ACA?BBAAA<@A=@;@@@<@ABB@BCC@D@CC?C@C?BBB=@@A=@@?A@@@@@@@A@@??@?;;;.9>@@B@?09><;;0:@B=
@N9IO0:00812:06332
TACGAAGGGGGCGAGCGTTGTTCGGAATTACTGGGCGTAAAGGGCGCGTAGGCGGTTTGACAAGTCAGGCGTGAAATTCCCGGGCTCAACCTGGGGGCTGCGCTTGATACTGTTGAGCTTGAATGCAGGAGAGGATGGTGGAATTCCCAGTGTAGAGGTGAAATTCGTAGATATTGGGAAGAACACCGGTGGCGAAGGCGCCATCTGGCCTGTGATTGACGCTGAGGCGCGAAAGCGTGGGGAGCAAACAGG
+
AAC;:5;AA@0AD;;:?>:@@<@B@D@B?BACCC=9;:DD=BB=B@BBBBCBCE?CC>CCCC?BB@@@?99:AAB<B@BB>BC=BBB?6@=@AHFF000@0<<CABBBBBBCC=?@AAA@BCBBCBCC?AABB=A;:7;B>B8;9;C=CB@A@B<<<?ABAB=B@BAAB@A@CE?BC<?8::@::;?B>AA?AA=9=6000*0>><>;?;@@@??@=@@@@AA:::?:99:995::::DDD9@@BCC=;;;:
@N9IO0:00788:06363
TACAGAGGATGCAAGCGTTATCCGGAATGATTGGGCGTAAAGCGTCTGTAGGTGGCTTTTTAAGTCCGCCGTCAAATCCCAGGGCTCAACCCTGGACAGGCGGTGGAAACTACCAAGCTGGAGTACGGTAGGGGCAGAGGGAATTTCCGGTGGAGCGGTGAAATGCGTAGAGATCGGAAAGAACACCAACGGCGAAAGCACTCTGCTGGGCCGACACTGACACTGAGAGACGAAAGCTAGGGGAGCGAATGG
+
BB@;;;@=@;;:A<??AA???@?B?B??@BC<@;6?:><A58:?>;;=AAA>;;6;AA?A19498=9>@9@CEDG>CBG>@@B<BA<C>AA<AA=@:<B:BC>A@;DD=BC=@7@=@@AA:==CCCDACCCCC<CCDDHF>E@BC>BACAED?CABC:=CC=8BCCCBBAC;:9;<9<>8>C:>>><@<BB?BCC@7=BB>@@>CAAAC>C>@?AAACDCAAAAAABBBB@@AD?BBBBBDD8A@;<<=<<<
@N9IO0:00795:06397
TACGAAGGTGGCAAGCGTTACTCGGAATTACTAGGCGTAAAGGGCAGGTAGGTGGTTTGGTAAGTCTATTGTGAAAGCTCCTGGCTTAACTGGGAGAGGTCAATGGATACTGCTGGACTTGAGTATGGGAGAGGTTACTGGAATTCCTGGTGTAGCGGTGAAATGCGCAGATATCAGGAGGAACACCAATGGCGAAAGCAGGTAACTGGACCATTACTGACACTCAACTGCGAAAGCTAGGGGAGCAAACAGG
+
BABA@:?=@@;@C>A9;;?BCCBB?A=@??A?>?<?@<?>397(4::7;EC@DC@AB=B8::<B959=@=??@@B88:CA?@A8857;7;;<;3;A@@>AC?:BC:@@@@CAA>A>:;;@CAAACCCB<BBBA?B=BBBB:=:C@D@CB9BBBBA@;7;BA=7???A@@?@????@@=AA?A@CBB?B?@?<?;99/;;;;=@A@BCC?BB?@?=@;;;;;BBBBC@D;;;;;;0;AAAAAA7;9:?B<ABB?
@N9IO0:00800:06376
TACGGAGGGGGCTAGCGTTGTTCGGAATTACTGGGCGTAAAGCGCACGTAGGCGGCTTTGTAAGTTAGAGGTGAAAGCCCGGGGCTCAACCCCGGAACTGCCTTTAAGACTGCATCGCTAGAACGTCGGAGAGGTGAGTGGAATTCCGAGTGTAGAGGTGAAATTCGTAGATATTCGGAAGAACACCAGTGGCGAAGGCGGCTCACTGGACGACTGTTGACGCTGAGGTGCGAAAGCGTGGGGAGCAAACAGG
+
@@@@<@AABB5BCBC@@??CB?CEAB@B@CBBBE=@@@AB8;;CCCA@ACC@:;;;CC=CCCACGAECCC>AA@D<BAB=BBB7;;:A?CCC;B@C@BBCC@CD?C<A@@@@?@A569CBBB@ABABD9BBBA=B@;96>:B?B8@8<AAACHKICC@AA<@7@:==BBBCBBE@DC@C@BB>;;;>@A@@<?@>:=:00+0====AA>ABBBBBBC=A@BAAABBB@CBB@AA7;;BBACC8ABBB>7=BB@
@N9IO0:00801:06387
GACGGAGGGTGCAAACGTTGTTCGGATTCACTGGGCATAAAGCGCACGTAGGCGGCTCGTTTAGTCAGTTGTGAAATCCCCCGGCTCAACCGGGGAATGGCATCTGATACTGGCGGGCTCGAGGTCGGTAGGGGTGAGCGGAACTCCAGGTGGAGCGGTGAAATGCGTAGATATCTGGAGGAACACCGGTGGCGAAAGCGGCTCACTAGGCCGGCACTGACGCTAAGGTGCGAAAGCTAGGGTAGCAAACGG
+
CCBB?@@@;A@>@A;@AB>;;5;>=@@?BCBABE=B@:;;0944;B:39793::.4<AA<<4<?<455A5;;;<@7>C>>>+A7;>BB@C?BBB7C?BB?BHCDCCCCB@A@@BBC>CCBBBB?CBB@BCBCB9@@AABB=A?ACCBIJ@CC@CCCC@CCCC>;;;B<;;CBBBAA@5;;5;5;<;@CACCACBBA0:;@<@BCCC@;;492929@===>>>>==:B=@@??>=5=?888B<@AA@??5;;;
@N9IO0:00801:06388
AACGTAGGAGACAAACGTTATCCGGAGTTACTGGGCGTAAAGGGCGTGCAGGCGGTCTGTTAAGTTCGGCGTGAAAGCACCCCGGCTAAACCGGGCGAGGTCGTCGGATACTGGAGAGGCGAGAGGACGTAGGAGGGCGGGATTCGGGATTCGGTAGTGGGTGGAAAATGCGTAGAGATCCGGAAGGAACACCAGTGGCGAAGGCGACCCGCTGGGCTGTACCTGACGCCTAAGACGCGACAGCATGGGGAGCGAACGGG
+
?2@@?AA;;;:@@B;;599BBA@C?;998BBBB@=AAAC>6C>8?A5556<5;;;>>AA<0926B8BD8AA>;;4(4<4:::&328:97*36A;1:?:=488343717;8855./886(-----/)///567388:(//6(//(/881/3,371333333(33,///&///7////////)/)/)/)/5:984333<6777,3,33777.7;773,3?AABE?A@@>9:09?9>979>;@BBB@@:999-:<=>?=AAA9
@N9IO0:00809:06381
AACGTAGGAGGCGAGCGTTATCCGGATTTACTGGGCGTAAAGCGCGTGCAGGCGGTGATACAAGTCGTGTGTGAAAGCTCCCAGGCTTAACCGGGAGAGGCCATGCGAGACTGTATTGCTGGAGGCAAGGAGAGGCAAGTGGAATTCCGGGTGTAGTGGTGAAATGCGTAGAGATCCGGAGGAACTCCAGTGGCGAAGGCGGCTTGCTGGCCTTGACCTGACGCTCAGACGCGACAGCATGGGGAGCGAACGG
+
@7@BBAA?;:7;B;9:???BBA<?:988(8>>=?8:89DB9@@:@@;;;AA?BB@BBA@@DD@BCAAAABB@@@@-00/::1//)44.45:5:>6<===9=8::::;<<<BABC@?=@BAB>9;4;B>A5;<;;6:A5;?=9=9>=A6?;3;9566>>:??CG>CBB;69?ABB==:=?A=7@<?CC:BBBB?ABC@C@AA?AB?DBBB?B?B?BCC??:54??????AA@ABCBB?@@BB==1@@@9=4778
@N9IO0:00815:05789
TACGGGGGGGGCAAGCGTTGTTCGGAATCACTGGGCTTAAAGGGTGCGTAGGCGGGCCGGTGGGTGCCATGTGAAAGCCCTCAGCTTAACTGAGGAACTGCATGGTATACCGCCGGTCTTGAGGTCGGCAGAGGAACCTGGAACTTTGGGTGGAGCGGTGAAATTCGTAGATATCAGGTGGAACACCAGTGGCGAAGGCGGCTTTCTGGACGATTACTGACGCTGAGACGCGAAAGCGTGGGGAGCAAACAGG
+
??99999999";B59:::7;C@DD@D>AAAAAAB;AC?BB=BB=BBCC@@@;>B@.94;?BCC>CCC=ABBCBCC?BBC=BBBBBDAD@BCCCD?B?BBBBCBC@BBBCC@CD@C?BBC?;;;9?;;5;@@?A@D@E@CD@D???B9??9?A2::::6:??C=E?CBCBCAAAA@??=;;7;@;;;@CCBC@CBB>B@BB?BBB=BBC=A@@@C?BBA@ACBCAA@@@??A@@@9?:::@DC6BBBBA=AAA=
@N9IO0:00820:05806
TACGGAGGGTGCGAGCGTTGTTCGGAATCACTGGGCGTAAAGCGCGTGTAGGCGGCCCGCTAAGTCTGATGTGAAAGCCCGGGGCTCACCCCCGGAAGGGCATTGGAAACTGGCGGACTCGAGTCCCGGAGAGGAGGGTGGAATTCCTGGTGTAGCGGTGAAATGCGTAGATATCAGGAGGAACACCGGTGGCGAAGGCGGCCCTCTGGACGGTGACTGACGCTGGAGACGCGAAAGCCGTGGGGAGCAAACAGG
+
ABAB>ABC=:99BAAABB@BCFBC@B@BCBBCCC>9;:BB=BAABCDBB00+00)/7.<@<?;?@@?@??@@AAA=AA@8@@@3@?@AACDC5B?B@CF>CCC?A>AC=AAA>?@<;;;;;;;:9D=C=CB9986C>7>><=:=9>9=>:>>>>><<<>>AA<BAAAAAABB@@@CA;??;?;?@@?C@@@>@BA7999B?CC=:::C;@@A5;;;:99444944.44443/666.//)//8;;+/4444)4::7
@N9IO0:00821:05782
GACAGAGGGGGGCAAGCGTTGCTCGGAATCACTGGGCGTAAAGGGCGCGTAGGCGGGATGGCGAGTCGGTCGTGAAATCCCTCGGCTCAACCGAGGAGAGTCGGCCGATACTGCCGTTCTTGAGGGATGCAGAGGAGACTGGAATTCCCGGTGTAGCGGTGAAATGTGTAGAGATCGGGAGGAACACCGGTGGCGAAGGCGGGTCTCTGGGCATCTCCTGACGCTGAGGCGCGAAAGCGTGGGGAGCAAACGGG
+
5::89999999#44.4999755;@B=@869@BBCB>BBCBC?DC?CC@A@@@>AAA<ACC?CB<;?A=:>;655==3:::4:;;7<<<<8=4::;69>:844=><6;AA@@;9:3=?4::9;<<A7<555;::=9:::<:>4928289197<;=666=:><>>655AABACCC@??>>8A<9<7;;:49533-3;8288BBC<AA444==5779??=.33??879?9939999>>/9:<>?>>2733::3:=<4
@N9IO0:00827:05798
TACGGAGGGGGCTAGCGTTGTTCGGAATTACTGGGCGTAAAGGGCGCGCAGGCGGCGGTTCAAGTCGGGCGTGAAAGGCCTGGGCTCAACCCGGGAATGGCGCTCGAGACTGGACTGCTCGAGTCCGGGAGAGGATGGTGGAATTCCCAGTGTAGAGGTGAAATTCGTAGATATTGGGAAGAACACCGGTGGCGAAGGCGGCCATCTGGACCGGTACTGACGCTGAGGCGCGAAAGCGTGGGGAGCAAACAGG
+
;;?:::C?C?1?CCC<<<?BB>BC?B@B8;;ABB=;;;@@8@B;;;;CCCDADH<BB?A<C@<ACC@>9<0///:397;6544(3;73-4;3?=>>???9894899::?BCB@AA;9:?@BBBBD?CC=@<=C@CCD@CC<>:A6;;69@@>@@CCB?BBBC=A>BB;;;BBBB@BC<A>@A<@@@9?<>@=@?=9963949=A@CFD<???B?@??????BBBBBB@>@:=@;*/0//<>>2??@BD=A9:6
@N9IO0:00841:05802
TACGGAGGGGGCTAGCGTTGTTCGGAATTACTGGGCGTAAAGCGCGCGTAGGCGGCTTGACAAGTTGGAGGTGAAAGCCCGGAGCTCAACTTCGGAATTGCCTTCAAGACTGTCTCGCTCGAGGCAGGGAGAGGAGAGCGGAATACCCAGTGTAGAGGTGAAATTCGTAGATATTGGGTGGAACACCGGTGGCGAAGGCGGCTCTCTGGCCCTGATCTGACGCTAAGGCGCGAAAAGCGTGGGGAGCAAACAGG
+
?@CC?ABBBB2BBBBACC@BB>BB>A?B?AAABB<AABAA<AA;;;ABCCB@CC?;<407/0)/;278998???@7?CC=B>@@@A>;9<<;<@<>;>,//+06:@?AAA@::9@A:99@>>?6?B=>6<ABBAC@@?BB=A<ABBC>B>?;=>?:<6;;<<4;7;<>>===>>8<<5::5:86658=855.49:5:.55.55<<><<6@=5>9959@>>@@>=?9>49:B;999*9<>9777*333:>5<<<7
@N9IO0:00849:05803
TACGGAGGGGGCCAGCGTTGTTCGGAATCATTGGGCGTAAAGGGCACGTAGGCGCCGACCAAGTCGGAGGTGAAATCCCTCGGCTCAACTGAGGAACTGCCTCCGATACTGTTCGGCTTGAGTCCCGGAGAGGGTAGTGGAATTCCGAGTGTAGCGGTGAAATGCGTAGAGACTCGGAAGAACACCAGTGGCGAAGGCGGCTACCTGGACGGGTACTGACGCTGAAGCGCGAAAGCTAGGGGAGCAAACAGG
+
;;BB?@@@@?,==>AAAA=BA?CD<C@DC@@?@C>BABBC=CD?DCCC>=<9555.5:@<@=@CCB@CC@A;;;0;?=5>@B9CBBB@BDCCCACBEBBB?BB6<<BBAA@@=@@=@?8=@>:;;0;=BABBC=CDECC?C@C@B@B??????@@A=@A@@<ACBBCC@@@@@@AA>A=@@?DCC?BBBC?@@C?B?BB?BBBB?BB?BBBB<B;;;AC@@;;;B?BAAA;;;0;;;;ABA3ABBBB<BB>;
@N9IO0:00858:05762
TACGGAGGGCGCAAGCGTTGTTCGGAATCACTGGGCGTAAAGCGCGTGTAGGCGGCCGGGCAAGTCGGATGTGAAATCCCGAGGCTCAACCTCGGAACTGCATTCGAAACTGCTCGGCTCGAGTCCCGGAGAGGATGGCGGAATTCCCGGTGTAGGGGTGAAATCCGTAGATATCGGGAGGAACACCAGTGGCGAAGGCGGCCATCTGGACGGTGACTGACGCTGAGACGCGAAAAGCGTGGGGAGCAAACAGG
+
@?;<5:<909AAB?CCBB?@AA@A=@=A;:;;;;/;@@==3;===>ECC==8<A;@7;=4<?>A@AC?B??@CCD8BBC<A??7?>BC<C@BBEAJ@BBBB?><?@@A9A:::@?A=ADB@??:::.<>B>>?=@@C=A@:C=@=A@<@?BCCCDDD:BBB@<A@699>@>;;99<<066?C@AAA<@ABB>BAB@C@DC@E@BB???9:9A?CCB?@@CBBAA;;;;;;99:::&94494<<.<:::=35567
@N9IO0:00828:05820
TACGTAGGGTGCGGGCGTTAATCGGAATTACTGGGCGTAAAGCGTGCGCAGGCGGCTCCTTAAGTCAGATGTGAAATCCCCGGGCTTAACCTGGGAACTGCGTTTGAAACTGAGGGGCTTGAGTGTGGAAGAGGGGGGTGGAATTCCAGGTGTAGCAGTGAAATGCGTAGAGATCTGGAGGAACACCGATGGCGAAGGCAGCCCCCTGGGCTAACACTGACGCTCATGCACGAAAGCGTGGGGAGCAAACAGG
+
@@CCBBBC>?@?CC;99:;@?ABB?B69:;CDDE>BBBCC<BBCABBCA==:9:2;CE?C@C?A@BCBB?@AB@>5@@<<2A>6BB9@7?8@==8?:>@@??@B79:B:>@@==88+886=;:>>?B8C6A778888%9@:@23.36;;6BBAAB>982=;6/886=>@<>=;97595;@9@:ABB>CBCBACCE@B>AC;;;;;$9;9);@B?BB@@:9////0/:<>@:89>8?@???GD5:7=:=3;?@6
@N9IO0:00847:05849
TACGTAGGTGGCAAGCGTTGTCCGGATTTACTGGGCGTAAAGAGCGCGCAGGCGTCGACTAAGTCGAGTGTGAAAGCCCCCGGCTCAACTGGGGAGGGTCACTCGATACTGGTCGACTCGAAGGCAGGAGAGGGAAGTGGAATTCCCGGTGTAGTGGTGAAATGCGTAGATATCGGGAGGAACACCAGTGGCGAAGGCGACTTCCTGGCCTGTTCTTGACGCTGAGGCGCGAAAAGCTAGGGGAGCAAACGG
+
BBCFC>?<994:G=AABF?BBC>@;:::0;@@@A<AB@AB<BBAAB@B>=>;00/A=>>097:AAABBBA@@@?9:::::)::=@=A7?=?==2<=>6??BBCCBCCCBBB=@?BB@@AAB?B?BA<6794B=6??==;;A6;1;A9A<;;;??BB<@@>>9@<;;9<9;;788;@7>?;@<;;;:??;;5;?>:>=??CCC@B@BB?A=A??<?A=@ABAAA@@@;;;;;;;;&;::<@C@9><;55)5;;
@N9IO0:00849:05856
TACGTAGGGTGCGAGCGTTAATCGGAATTACTGGGCGTAAAGCGTGCGCAGGCGGTTGTGCAAGACAGGTGTGAAATCCCCGGGCTTAACCTGGGAACTGCACTTGTGACTGCACAGCTGGAGTGCGGCAGAGGGGGATGGAATTCCGGCGTGTAGCAGTGAAATGCGTAGATATGCGGAGGAACACCGATGGCGAAGGCAATCCCCTGGGCCTGCACTGACGCTCATGCACGAAAAGCGTGGGGAGCAAACAGG
+
AB@@@@AA9@?AA:;;CB@C?BBA5;5;6;AAAD9A@;;;0999<<CCB;;7;B?B?CCBBA=A@@@B@CCCCDC>@@=@-98/9:139=9?BC7B?A999888399>???@A999==992889;?=:>>>>>>>>,9:9;=+0*0*0)06966:B9::BBBA>BBAAABBBA@A?;7177394;@<7?@@@AEDE@C8:9055<<.<?<5<8==<=<;;;4545559==955555&5599@AA4:9:BB:BAC6
@N9IO0:00853:05818
TACAGAGGTCCCAAGCGTTGTTCGGATTCACTGGGCGTAAAGGGTGCGTAGGTGGCTGGGTAAGTCTGATGTGAAAGCTCTGAGCTCAACTCAGAAACGGCATTGGAAACTGCCTGGCTCGAGGATCGGAGGGGAGACTGGAATTCTCGGTGTAGCAGTGAAATGCGTAGATATCGAGAGGAACACCAGTGGCGAAGGCGAGTCTCTGGACGATTCCTGACGCTGAGGCACGAAAAGCTAGGGGAGCAAACAGG
+
BBCA@@@>@@C=D:<;AA=@@<@@=@A?@@>>?A=ADBBC>CD>CBAB:;;ACC?CBBB=AC>@@@@@AABB;6625AABAB999A;;6;@@AAAA<BB?BAA;@<@@;@C@A=;:5;:49>A;A99945959&599@AB8=9@=@?@B?@@;>>95:@:;;0:>:BABBABBC?>?999<;=@AC?BBAA>A;94:=ACACBB?>@C?ACBDA?B=@;;;@@@@@B@B?@:999&83333C=9:;CCC=@@@>
@N9IO0:00818:05870
TACGGAGGGTGCGAGCGTTATCCGGAATTACTGGGTTTAAAGGGTGCGTAGGCGGCTTTGTAAGTCAGGAGTGAAAGTTTGCAGCTCAACTGTAAAATTGCTTCTGATACTGCAAGGCTAGAATCAGGATGAGGTCAGCGGAATGTGGCATGTAGCGGTGAAATGCATAGATATGCCATAGAACACCAATTGCGAAGGCAGCTGGCTAGACCTGTATTGACGCTGAGGCACGAAAGCGTGGGGAGCGAACAGG
+
@@@?:;;;0;@?ABBBBB@CCC@CGD@C@CCBBA;BB/:;0;C6>AECB>A:00+0@@+00@?CA@@C@CCCBCD<@?D=CBBBAA9?9=989:::-8-38A>@AA@AA??@@A;=;@;55>7BBAA8ABA;@?ABCCDC@D?BBBA>AA;;;@?<B@BBBD?BBBC;;<CBC:;;@CBBBB<BBB7;5;.9;9>5:7?@:@:905>CCC>;BC?A?=@A@@@A<?;6:<9787*4=??CFE9AABBB@BBB?
@N9IO0:00823:05885
TACGGGGGGAGCAAGCGTTGTTCGGATTTACTGGGCGTAAAGGGCGCGTAGGCGGCCTCCGCAAGTCAATTGTGAAATCTCCGAGCTTAACTCGGAAAGGTCAACTGATACTGCGGGGCTAGAGTGCGGAAGGGGCAACTGGAATTCTTGGTGTAGCGGTGAAATGCGTAGATATCAAGAGGAACACCTGCGGCGAAGGCGGGTTGCTGGGCCGACACTGACGCTGAGGCGCGAAAGCTAGGGGAGCGAACGGG
+
@@::9;9;$:49<5?A@?=@B9BB7?@B:A@ABD=C;9;B8@98@@;=>B@;00,0277,/0C>BBA<7@9<<@AC<@@@A>AAAAC9B9BBBB9B>7C@BAA8@BAABBAA@?=88.79<@999@@A28/7B=1@B7@@C8C7B7BB@B=889>>A?=A775-9=::;;;==<;6926772<6?AA=CBBA?A??;??B;=6=444;BB9B>BC>=<:::<888;??6@@@AB=6BBAAABB6??BBB@CCF?
@N9IO0:00828:05861
TACGTAGGGTGCGAGCGTTAATCGGAATTACTGGGCGTAAAGTGTGCGCAGGTGGCCGCGCAAGTCGAGTGTGAAAGCCCCGGGCTTAACTTGGGAATTGCGCTCGAAACTACGTGGCTAGAGTGTGGCAGAGGAAGGTGGAATTCCACGTGTAGCGGTGAAATGCGTAGAGATGTGGAGGAACACCGATGGCGAAGGCAGCCTTCTGGGCCAACACTGACGCTCATGCACGAAAGCGTGGGGAGCAAACAGG
+
BA@AABBB<?@?AABA@B=A>ABDAC?B?CDCCC>@AACC>DBAABBBBCC@CC@CACB@@@?BBA@@@A@@A@@99999&791<:8;8==9AB<B=@49?===8:::2:9<8=33.8A@@?=<@A@9><9998=;@3890;=B=BAGGGCCBAB;;7;=B@=BBBB><<=<<>>BA<@@>A<@AA?CCDCABBC?B;AA;;4:=@@A@8@:@;A>@;;9:5595559=:;555)5BB@@>>2@<@CG=BBB6
@N9IO0:00838:05864
TACGGAAGGTGCAAGCGTTAATCGGAATTACTGGGCGTAAAGCGCGCGTAGGCGGCTTCGTAAGTCGGGTGTGAAAGCCCCGGGCTCAACCTGGGAACTGCGCTCGATACTGCGGAGCTCGAGTACGAGAGAGGGGGGTGGAATTCCAGGTGTAGCGGTGAAATGCGTAGAGATCTGGAGGAACACCGGTGGCGAAGGCGGCCCCCTGGTTCGATACTGACGCTGAGGTGCGAAAGCGTGGGGAGCAAACAG
+
AACC@B6;6;;;B?BCBB@C@BBB??9=9<<===6=>:;;0;8:>:;;;@A;>>;==8<<00,/;/00+555555)5555&55)5::;7==@@:4;59==5555<<;;;666>?8666<:;665<>=<@;>:?????&9=39.4048A<055:>@@A7;@?<588554;788333:=8=?8=8<55.56;;7<<>:>:<<9<@@@+>>9;7;>=<<;;555555:994:<556=5=>==<>=.55598/666
@N9IO0:00838:05885
TACGGAGGGGGCTAGCGTTGTTCGGAATTACTGGGCGTAAAGGGCGCGCAGGCGGCGGTTCAAGTCGGGCGTGAAAGGCCTGGGCTCAACCCGGGAATGGCGCTCGAGACTGGACTGCTCGAGTCCGGGAGAGGATGGTGGAATTCCCAGTGTAGAGGTGAAATTCGTAGATATTGGGAAGAACACCGGTGGCGAAGGCGGCCATCTGGACCGGTACTGACGCTGAGGCGCGAAAGCGTGGGGAGCAAACAGG
+
@ABC>A@CBB3BCBCCBC@@?>@C?C@D?BBAAC<??@CC=CC?AA@BBCC@BB@:;:<?HC?CBBBC=B;;;BB:@<@>99:5:@A@299.9;6=;??=::9??A;@ADCB?@A@@@@@BBBBC@CE>B<AAACEH;CC:C:E7<:4:@BBDBB@@=@A@C<@=AE@@@ABBA?CF=@>@C?@AA=?<?B?A@A=A?AA?B@BBCCD<???C@DCBB>??BCBAAA>@@ABDD>D@A@BCA8@AAAA;A@@=
@N9IO0:00841:05896
TACGTAGGTGGCAAGCGTTGTCCGGATTTATTGGGTTTAAAGGGTGCGTAGGTGGCCCTGTAAGTCAGTGGTGAAATATCTCAGCTTAACTGAGAGGGTGCCATTGATACTGCAGGGCTTGAGTAGCAGATGAGGTAGGCGGAATTGACGGTGTAGCGGTGAAATGCATAGATATCGTCAAGAACACCGATAGCGAAGGCAGCTTACCAAGCTGTAACTGACACTGAGGCACGAAAGTGTGGGGATCAAACAGG
+
B@<<9;;59=89>:6//:2///2727:<5<=;??7==4;;19918:65-,,(,,(,,(-5573<A;96<<7@AAA;@;=5:0:<00,/5;;7/9955)544.44.4/0000///44(4438::<4449;;34482777,3/4938+//::5:==A?::63339(37999:<444393333,3;44447;33/////593:<;;;7;=0403333393778888::///56668892::;<=>>1<::;;/3386
@N9IO0:00845:05903
TACGAAGGGGGCTAGCGTTGCTCGGAATTACTGGGCGTAAAGCGCACGTAGGCGGCTTTCTAAGTCGGGGGTGAAATCCTGGAGCTCAACTCCAGAACTGCCTTCGATACTGGAAAGCTCGAGTCCGGGAGAGGTGAGTGGAACTGCGAGTGTAGAGGTGAAATTCGTAGATATTCGCAAGAACACCAGTGGCGAGGCGGCTCACTGGCCCGGTACTGACGCTGAGGTGCGAAAGCGTGGGGAGCAAACAGG
+
;;95:49===)<<?><;;>A@;99:>:=5;@A@B<BBCDC>CCCCCAAA<>;00)/A;.9=B+0099949$9>:C=BB@DE:95:<;A=ABA7B493898<5@58999445<7;;/499BBBBBB=BB?BCBB@CCBBBD?C?BBBBBAAAAA:::A=AAAB;A:??????@AB@BBBI@BB?BBC@BBDB?@00/3//)/;::444.4?8>9777>=>?@@;;:A>ABCAAA699=9999-8<<;819=>>
@N9IO0:00848:05889
TACAGAGGTCCCAAGCGTTGTTCGGATTCACTGGGCGTAAAGGGTGCGTAGGCGGCAGGGAAAGTTTGATGTGAAAGCTCCGGGCTTAACCCGGAAATTGCATTGAAAACTCCCCTGCTCGAGGATTGGTAGGGAGACTGGAATTCTCGGTGTAGCAGTGAAATGCGTAGATATCGAGAGGAACACCAGTGGCGAAGGCGAGTCTCTGGACAATTCCTGACGCTGAGGCACGAAAGCCAGGGTAGCAAACGGG
+
ABB@@@B?BBC=B=@@A@?AB?BB>A@=???ABB=CAAAB6;:69B:=>@>+00)/677.8;+//F8ABBBBA@@46:8B@D>5>C@D?BB>B@BB>B?BAAA?BBCD9AABGF:?@CCCB=B?BC?B?ABA=49;BCBB@B<B;DCBB?BCBBCCBCBBBB<ABBBBBBBAAA@@A<:?<@?AA@=A@A@=@@@<@<@CCBBA@@@B;@:9497<7=B==@@;;;=3999444(4424:A9B><BAC<@@A9
@N9IO0:00851:05870
TACGTAGGGTGCGAGCGTTGTCCGGAATTATTGGGCGTAAAGGGCTCGTAGGCGGTTTGTCGCGTCAGGAGTGAAAACTCGGGGCTTAACTCCGAGCCTGCTTCTGATACGGGCAGACTAGAGGTATGCAGGGGAGAACGGAATTCCTGGTGTAGCGGTGAAATGCGCAGATATCAGGAGGAACACCGGTGGCGAAGGCGGTTCTCTGGGCATTACCTGACGCTGAGGAGCGAAAAGTGTGGGGGAGCGAACAGG
+
AAB@A@@@8;;;@;;;BC?BAEALAC@B>@@5;;0;A::9,4;2;==BBCC>>>3:9/38>::>>:;;5;A@;;<;.:@==9;0;;8==>CC@CCA@?>@@B=AA?ACC:;;8;;;BBBCDBB?A@?>=999:-3:::@?<?<@?B@CC?@@BA@@A=@><<5<=?A:98BAAAAB>26;>A;>@A>A>AB?BB@=@?AA?B?AABAAA<AAA=??;?:::@AAAAB?B@A;;;;-;AA?@@@@0@@BBA????>
@N9IO0:00855:05875
TACGGAGGGGCCAGCGTTGTTCGGAATTATTGGGCGTAAAGGGCGCGTAGGCGCCCGGCAAGTCGGCTGTGAAAGCCCTCGGCTCAACCGAGGAATTGCGGCTGATACTGCCGGGCTCGAGTCCCGGAGAGGGCAGTGGAATTCCCAGTGTAGCGGTGAAATGCGTAGATATTGGGAGGAACACCGGTGGCGAAGGCGGCTGCCTGGACGGGTACTGACGCTGATACGCGAAAGCGTGGGGAGCAAACAGG
+
@??@:;;;;.4.444@A9@@7@B8B@C<AA6AA6B;<6>6>?7??=>>>>;996?6=8=B<@<BB8;6B<<BB<@@C:B@?9;BCB?B>A@<8B?C?B:;8;DBBCCAB@A5;;)9<=>BBBDD=B?AA@@@<@B@@@?A=A>AC=AABAAABBD?C@@@;@@@ABAAABBBABD?CC9999@A>A6;;6;AA>A>AA=;;;A?AC@CBDC>CCCCAAACBAAA00/?@?D@7C>><<<</655>>465>?
@N9IO0:00856:05864
TACGGAGGGAGCTAGCGTTGTTCGGAATTACTGGGCGTAAAGCGCACGTAGGCGGCGATTCAAGTCAGAGGTGAAAGCCCGGGGCTCAACCCCGGAACTGCCTTTGAAACTAGATTGCTAGAATCTTGGAGAGGTCAGTGGAATTCCGAGTGTAGAGGTGAAATTCGTAGATATTCGGAAGAACACCAGTGGCGAAGGCGACTGACTGGACAAGTATTGACGCTGAGGTGCGAAAGCGTGGGGAGCAAACAGG
+
BB@@=@AB9;<:BAABCC?AB<@@?B?B@BCCCE=:<<BB;A;:;D@A@@A<;;7;BBB?BB;@@;;;BB@CCFD?AAA9@@@2?;:9:???3913283458<>7BBB<BBCBBB<??BBBB????=B?BB;;8;BBCCC@C>A>A6;;@;:;A@??<@@?C>C<?>?:::88A4999?:>?<??A=A>??=@AA<@<@??@ABAAAC?ABB@BCCB@DCC@@?B@@<A>@@@A<BBBCBDD;@@@CC=BBCB
@N9IO0:00821:05930
TACGAAGGACCCGAGCGTTATCCGGATTTATTGGGTTTAAAGGGTGCGTAGGCGGATTAGTAAGTCAGTGGTGAAAGCCCGTCGCTTAACGGCGGAACTGCCATTGATACTGCTAGTCTTGAGTATGGTTGAGGTGGGCGGAATGTGTCATGTAGCGGTGAAATGCTTAGATATGACCCAGAACACCAATTGCGAAGGCAGCTCGCTAAGCCATAACTGACGCTGATGCACGAAAGCGTGGGGAGCAAACAGG
+
@?@;:4;4;BB;ABBA@@?AAA?B?BBB=BBACF=BB6:9,8;6348B?AA?CC@CC7??:5.5;=?AAC@CCBB<A?@8@@A@@@@D@AB>AC@C@FAAA@AB?BBBBCDCBBBCAAA?B9::AAB?B@BBC?CCE>AA>A?::;A@@@ABBBB??8:9BB=;;:A?AAABB;;;BC=CAA=0009=,0+00<>8>*::@@?AAABB?CBABBB@C;;;BA@@@>00/@>;8:2==9:;==1=BCBB=AAA=
@N9IO0:00823:05910
TACGTAGGGTGCAAGCGTTAATCGGAATTACTGGGCGTAAAGTGTGCGCAGGTGGCCGCGCATGTCGAGTGTGAAATCCCCGGGCTTAACTTGGGAATTGCGCTCGAAACTACGTGGCTCGAGTGTGGCAGAGGAAGGTGGAATTCCACGTGTAGCGGTGAAATGCGTAGAGATGTGGAGGAACACCGATGGCGAAGGCAGCCTTCTGGGCCAACACTGACGCTCATGCACGAAAGCGTGGGGAGCAAACAGG
+
AABABAAA;AA>@=@@B@=B<AAC9@6;4:BBBC>;;9CC=BAABAABB:;7;C?B;BB;;99@@959@BABABB:ACCC7BC>BB=A@CC@DC?B=A>;;:;<ABBB=B@<<=00)/997//48885?>:@<6:)/)00)/5?6A6/05>;;;B<A>=<:<4;;<;:>>>=888:;09:*0(0//18==@=@AA?A>@@@@=A>AAAA<A?B@;;;@@@0//8///49<955=4<@@@>>=*:99>>199=6
@N9IO0:00824:05949
TACGGAGGGCGCAAGCGTTGTTCGGAATCATTGGGCGTAAAGCGCGTGTAGGCGGCTTGGCAAGTCGGGTGTGAAATCCCGAGGCTCAACCTCGGAACTGCATTCGAAACTGCCTCGCTCGAGTCCCGGAGAGGGTGGCGGAATTCCCGGTGTAGCGGTGAAATGCGTAGATATCGGGAGAACACCAGTGGCGAAGGCGGCCACCTGGACGGTGACTGACGCTGAGACGCGAAAAGCGTGGGGAGCAAACAGG
+
AAAB=;:;0:?B@:?@@@?BC@@A>@@CAAA:>?7=???B<BBBB@A;55:7@@7==5@59:6;BAAD>@A@CCD>CCL>C:646<B@:>:BBB:@5@@A@AA>B@@@;A:9:?BA@AC;;;;;DD=A=@A;;;)45.5@5;.549=6>:CCAAAC>9;A;>6=BBBAA<BBB?:<;+0//6;:;6=455.48;38344.45:;5::7;;@8@@B?<;?==9555555555995&55<@>??1;;;;;06;>;
@N9IO0:00830:05958
TACGGAGGATCCGAGCGTTATCCGGATTTATTGGGTTTAAAGGGAGCGTAGATGGATGTTTAAGTCAGTTGTGAAAGTTTGCGGCTCAACCGTAAAATTGCAGTTGATACTGGATATCTTGAGTGCAGTTGAGGCAGGCGGAATTCGTGGTGTAGCGGTGAAATGCTTAGATATCACGAAGAACTCCGATTGCGAAGGCAGCCTGCTAAGCTGCAACTGACATTGAGGCTCGAAAGTGTGGGTATCAAACAGG
+
DCCD?CA>BBC?CBCBCC@@@@<@5;;@;@B@BD=BB>AB;BD<AAABA@AAAB@AABBD=A=??B@@@?@@AEH>BBC>BBC@BBBB>B@BBBBB3A5<<BBB=BB@@@996;CBBBB<@;;;ACAAA?A@@=?AA>BC?B@B=@@BB?BD;::@@<@@?A;AAAA?A::;A@@@@CC?BB?BAC@BBB9;:@@5;59@@@?CCBBB=@@<<;C@BAAABBB=A::5:999::.;@ABCC=BB@;;;0;A@>
@N9IO0:00834:05943
TACGTAGGGTGCGGGCGTTAATCGGAATTACTGGGCGTAAAGCGTGCGCAGGCGGCTCCTTAAGTCAGATGTGAAATCCCCGGGCTTAACCTGGGAACTGCGTTTGAAACTGAGGGGCTTGAGTGTGGAAGAGGGGGGTGGAAGTTCCAGGTGTAGCAGTGAAATGCGTAGAGATCTGGAGGAACACCGATGGCGAAGGCAGCCCCCTGGGCTAACACTGACGCTCATGCACGAAAGCGTGGGGAGCAAACAGG
+
CCCCBBBC=AA@@?6?;;6;?BCE?B496;A@BC>;;:DD?CCCAA>A=9929;5;9;9=@C?AACCDGA@AD==4:@::.:<3<<7;7;7?@@9>;@>????C7::C=AAB?A;;1:86;::BBBB7A6A?:::::%:>;@,//094//*/A?A>:;;5@9=387289A=?>;722<=B<9=9CCCACBBB@C@><C?BBBCCCC2@@@:AA@<A@@==;4555;4:=:@ABAA;@@>9:::(7777=3;<?;
@N9IO0:00847:05931
TACGAAGGGTGCAAGCGTTAATCGGAATTACTGGGCGTAAAGCGCGCGTAGGTGGTTCAGCAAGTTGGAGGTGAAATCCCCGGGCTCAACCTGGGAACTGCCTCCAAAACTACTGAGCTAGAGTACGGTAGAGGGTAGTGGAATTTCCTGTGTAGCGGTGAAATGCGTAGATATAGGAAGGAACACCAGTGGCGAAGGCGACTACCTGGACTGATACTGACACTGGAGGTGCGAAAGCGTGGGGAGCAAACAGG
+
@?B;94:A9@AAA>BAA@@C?BBA=>1849999A:?@@AA<AAA@B:::BB>BCAF?BBB;:8;C?B@CC>BBCC>DCDE;CC>BBBB@B@CCC>CAC???;?>2999-:99=>@:::@?@AAAABB??A@@??9@BBBB@A=@@9?=:;:@AAAAA;@;99.:?>@@B@@@A@@A?B?B>A@@@@?B@@A?BB@9@<@;::?AB@CE@BBBBB@AAAA<<<@00,0@8<<ABBB4;955=@@/666;@3;;;8
@N9IO0:00863:05958
TACGTAGGGTGCAAGCGTTAATCGGAATTACTGGGCGTAAAGCGTGCGCAGGCGGTTGTGCAAGTCTGATGTGAAAGCCCCGGGCTCAACCTGGGAACTGCGTTTGAAACTGAGGGGCTTGAGTGTGGAAGAGGGGGTGGGATCCAGGTGTAGCAGTGAAATGCGTAGAGATCTGGAGGAACACCGATGGCGAAGGCAGCCCCCTGGGCTAACACTGACGCTCATGCACGAAAGCGTGGGGAGCAAACAGG
+
??ABB@@A:9;:C=A@AA@C@DB=9<*0*0=@==9ABBCC=BAB:;:BABB?BC?C?CBBBB?B???@ABBBACL=AACC8BB6:::A<@=A@A9A8<;9=9::4:AA;@?99999&99.444499:)/)//8888$---(---(//)3<::;555<<<;4<<>@@@@@@A;;;919<1718;A;A@@@?@@@?A=ACBBBBB5B>@6@00,0000<<;9:9:A@=AAA9:9.9=>:;;;*9>?>@9::9:
@N9IO0:00814:05983
TACGGAGGGTGCGAGCGTTGTTCGAAATTACTGGGCTTAAAGCGCGTGTAGGCGGAATGGCAAGTGTCGGGTGAAATCCCTCGGCTCAACCGGGGAACTGCTTGGCAAACTGCCGTTCTTGAGGCAGGTAGAGGTGACTGGAACGACTGGTGGAGCGGTGAAATGCGTAGATATCAGTTGGAACGCCGGAGGCAAAAAGCGGGTCACTGGGCCTGTCCTGACGCTAAGACGCGAAAAGCGTGGGGAGCGAACAGG
+
BABB=;::.;;:@AB@@A?BA=@;;<9;>BBBBB<AC4;;/;:9=B@@ACC@BB?C>@@=BB>BA@@@@A8@@>A9AAB=AAA@CBBB?B@CCC9B?B???A2858AA=ABCB=?@?AA=AAA>AAB?????@<@???AA4:8::::CD?BC?AA@C?BCCC>BB@@@@@A:;;B@@@=@=@5;;A;A=;;4;9888$788<0;99<393/313:?A@BCC@:79817<<<=;;;;&:4499==.:::::8;;;;
@N9IO0:00824:06002
TACGAAGGGGGCTAGCGTTGTTCGGAATTACTGGGCGTAAAGCGCACGTAGGCGGACATTTAAGTCAGGGGTGAAATCCCGGGGCTCAACCCCGGAACTGCCTTTGATACTGGGTGTCTCGAGTCCGGAAGAGGTGAGTGGAATTCCGAGTGTAGAGGTGAAATTCGTAGATATTCGGAGGAACACCAGTGGCGAAGGCGGCTCACTGGTCCGGTACTGACGCTGAGGTGCGAAAGCGTGGGGAGCAAACAGG
+
A@A::5;BBB2BEBBACC>AB@CB@C9:8;AAAA;;<;;;0:;:;@;96CC@CC@AA;;;0;=;;<BBCC<CBBD>CCD?ECC;BBCC@CDD9B=B>;;;A?BC=DCBBBBCE=;;;BCBBAADD@F@B@AA@@A@@AAA@D@C@C@@@@@>@AAAB?BAAB=B>??::===;?:??<??=??BCD?????=???>A>AC?AA?????:?D<@=A@@;;:@@AAA@A@BBB;;;6;@BBBAB2??;;;/:?>=
@N9IO0:00826:05979
TACAGAGGGGGCAAGCGTTATTCGGAATTATTGGGCGTAAAGGGCGCGTAGGCGGCTTTTCAAGTGACGGGTGAAAGCCCTCGGCTTAACCGAGGAACTGCCTGTCAGACTGGAAGGCTTGAGACCGGGAGAGGTGAGTGGAATTCCCAGTGTAGCGGTGAAATGCGTAGATATTGGGAGGAACACCAGTGGCGAAGGCGGCTCACTGGACCGGAACTGACGCTGATGCGCGAAAGCGTGGGGAGCAAACAGG
+
AAA;;;ABBB2BC?B;;;>BB?A<8?<@<::59C>ABBBB<BB>CCCCA?@<9:6:AAB:CC?B?????@9>>@A9AAA9ABA>AA?B<?<?@@=A>ABAA;@:::AACCBA>A=@???>@@@@A5;;0;B?A?BCDABB<@>?=@D=CBBAAACCC@DBBB<@@??:::BA??=@D>AA>A?@@@>A@@AAEDD@C?;;5;;@@@@A>>@+0+0*0//99;<<<>>==BB;;;0;AA@?@?3?@@??6?@?=
@N9IO0:00834:06008
TACGTATGGTGCGAACGTTGTTCGGAATCACTGGGCCTAAAGCGCGCGTAGGCGGCTAGGTAAGTCAGGTGTGAAATCCCTCGGCTCAACCGAGGAACCGGGCCTGATACTGTCTGGCTAGAGTGCAGGAGGGGAGAGTGGAATTCCTGGTGGAGCGGTGAAATGCGTAGATATCAGGAGGAACGCCGGTGGCGAAAGCGGCTCTCTGGCCTGTTACTGACGCTGAGGCGCGAAAGCTAGGGGAGCAAACGGG
+
AADBBDBB?;;;@?<<;;4445:<4;055::@@A9A>;;;,5555<;ABBD>9:0999?7AA7>:@;505?B?==1494/4;?8=BBB9;7=<<9B:CADL>C?B@>CC@@@@:@?:@<;;<<;;@;=9=CCD9A@ABBC?A7B8=7==444688>A>@@@@;999@@A??????BB?CD?B=@;;6;?BB:=9;;0;@B=A;;:AAB?B=AAC=@@@BCCBAABBB@A@BBBB<BCCCBCD:DCAAC=B@D>
@N9IO0:00836:06000
TACGTAGGGTGCAGGCGTTAATCGGAATTACTGGGCGTAAAGCGTGCGCAGGCGGTCTTTTAAGTCAGATGTGAAATCCCCGGGCTTAACCTGGGAACTGCGTTTGAAACTGGAAGGCTAAGAGTGTGGCAGAGGGGGGTGGAATTCCGACGTGTAGCAGGTGAAATGCGTAGAGATGATGGAGGAACACCGATGGCGAAGGCAGCCCCCTGGGGCTAACACTGACGCCTCATGCACGAAAGCGTGGGGAGCAAACAG
+
@?B@?::;,9=A?@:BBB@D@@BA;>5:5;AAAC=AA@CC=CBB:;:CCCB=9:2:;;@@3@;@@;;:>:>>A;<2@>::.>;3::7;7@4>:=4A>AAB:::=9<<@187/3;19(///(/88==?@<@;@BCCCBA%93,/(/9=)//89////9333,33382888==::8873///6(/.052:;=:<85505547<68844444$4444&4;:.44444:8998455=;;;====6;;;;;==0;666?4@@@
@N9IO0:00839:06008
TACGTAGGGTGCAAGCGTTAATCGGAATACTGGGCGTAAAGCGTGACGCAGGCGGTTATGCAAGACAGAATGTGAAATCCCCGGGCTACAACCCGTGGGAACTGGACATTTGTGACTGTATAGCTAGAGTACGGTAGAGGGGGATGGAATTCCGCGTGTAGCAGTGAAATGCGTAGATATGCGGAGGAACACCGATGGCGAAGGCAATCCCCTGGACCTGTACTGACGCTCATGCACGAAAGCGTGGGGAGCAAACAG
+
A@@BBBBA9A@AA7;;AB=A7;:C2;4:499=>6;?ABD40/99///79:;:A>=<45////)/7///4.49988:48;;;.;;+////959916///(/)//-(--///(/77<=>@>><?AC@@??AAAAA>D???BCCC3CA@?@;?9?7A::;AABA?>>B@CC>DBBBAAAA9::AA@<::-704<<6AB>?5>BC8@=??<?ACC:BB@BB@BBBB???????AAB?=>A=??D:??@;B<;.9;733(399
@N9IO0:00856:05976
TACGGAGGGTGCAAGCGTTAATCGGAATTACTGGGCGTAAAGCGCACGCAGGTGGCTGAGTCAGTCGATTGTGAAAGCCCTGGGCTTAACCTGGGAATTGCAGTCGATACTACTTAGCTAGAGTATGGGAGAGGGTAGTGGAATTCCCGGTGTAGCGGTGAAATGCGTAGATATCGGGAGGAACATCAGTGGCGAAGGCGGCTACCTGGCCCAATACTGACACTCAGGTGCGACAGCGTGGGGAGCAAACAGG
+
BBCC@CCC=???C?B@@@?B?B@=:;*0+0;;;=8?@@BD>CAA@@@@@?@=@?;?@?@ABBBBCCBBB?AACCB;:99.;:;/;@>C?BACHF?C@C=A;;;ABBABAABAAA=@BBBCCBBCCBBF>AAABB<A@C@A=A?A<@@;@>???B@AA>?>?C>BBBBBBAA@?@>>>8?@=A@BBBBBBBB?BBD@C@CC@BAAA>;;7;B9A?BBBBACAAAA@@@=B@@@@B@@@C@@@@8@BDDE?BCC@
@N9IO0:00859:05963
TACGGAGGGGGCTAGCGTTGTTCGGAATTACTGGGCGTAAAGCGCACGTAGGCGGCTTTGCAAGTCAGAGGTGAAAGCCCAGGGCTCAACCCTGGAATTGCCTTTGAGACTGCATCGCTAGAATTGTGGAGAGGTAAGTGGAATTCCGAGTGTAGAGGTGAAATTCGTAGATATTCGGAAGAACACCAGTGGCGAAGGCGACTTACTGGACACATATTGACGCTGAGGTGCGAAAAGCGTGGGGAGCAAACAGG
+
@@BC@CCEDD1CCCCBDD?CC@CCAC<@<@AAAB=AA@@@;@@BBCBBA@@=9:6:CD=CCC?AAAA@@B=@@@B=AAA<@AA9@ABB@DD>CD@C?B?BD?BA;???@>;;;@AAA@@ABC@D@DBB>ACBB@BC?C<;7;<@<@=@A@@@C@@@@<@?>=6?6::ABBB@BA>AA5<5;@>ACD@D;;;=A@?=B<;::ACAFDCC?BBBBBDCD@BCBBAAA@@;?@?:;;;*<?BBBEE8@?BCC<A::4
@N9IO0:00860:06008
TACGGAGGGTGCAAGCGTTGTCCGGATTTATTGGGTTTAAAGGGTGCGTAGGCGGCTCTTTAAGTCAGTGGTGAAATCCTACAGCTTAACTGTAGAACAGCCATTGATACTGAAGAGCTTGAGTACAGACGAGGTAGGCGGAATTTATGGTGTAGCGGTGAAATGCATAGATACCATAAAGAACTCCTATTGCGAAGGCAGCTTACTAGGCTGTAACTGACGCTGAGGCACGAAAAGCGTGGGGATCAAACAGG
+
BBAA=A@A8@@?A?AACB@BBCAE???@8>>187*7;(34/8=4459B>???:85;BA?B<A=@ABAAAC?BB@C<CC@CC@@@AA>A?BA@@CCB?BCCC@CC@CCJCCCBB>BBBAA?C;=;CCCCBBBBC?A@B=@@=@@CE?CCB?BBBBCBB=A???9??>ABB@@AAC@DCCD<AA>AAC????8::@B>A>AAAAC?CBBDD?AAA<;7;BBADDCCCCKABBA9999*:9>@@ED:A@BCE?;;;=
@N9IO0:00815:06034
TACGTAGGTGGCAAGCGTTGTCCGGATTTATTGGGTTTAAAGGGTGCGTAGGCGCCCTGTAAGTCAGTGGTGAAATACGGCAGCTCAACTGTCGAGGTGCCATTGATACTGCAGGGCTAGAGTACTGATGAGGTAGGCGGAATGGACGGTGTAGCGGTGAAATGCTTAGATATCGTCCAGAACACCGATAGCGAAGGCAGCTTACTAAAAGAGTAACTGACGCTGAGGCACGAAAGTGTGGGGATCAAACAG
+
BC9;9AA?99:;B=A@@A<@@B=B>AEKDCB?BC=BB<?@:@C=@@:>=;;:7933(48887<595;4505::=6;;:=8=::>=;=8?:9:<B?@=@=@<<<054:?>>><ABB<BB=999BC>CC=;;5:05==8=C:B?CB?B<@<@B@BADEAF===8=DCCADCBBBC?;?D?A@@?CAB<@@BCB:99194;CABA4=99555&59;@?8=DBBBB;:555388:;;;39@<5555&5::<<4999
@N9IO0:00818:06036
TACGGAGGGTGCGAACGTTAATCGGAATTACTGGGCGTAAAGCGCACGTAGGCGGTTCGCTAAGTGGGATGTGAAAGCCCTGGGCTTAACCTGGGAACTGCATTTCAGACTGGCGGACTAGAGTACGGTAGAGGGCGGTGGAATTCCCTGTGTAGCGGTGAAAATGCGTAGATATAGGGAGGAACATCAGTGGCGAAGGCGGCCGCCTGGGATCGATACTGACGCTGAGGTGCGAAAGCGTGGGGAGCAAACAGG
+
@@AA>>@<996:<<=;;;?A?DA@;>3:189==?9:8:@B9A;9:C;::@A?:;8;?BAAB@<?@==8<544:::(444)4;<269@D?B;:;D9B465;;;<<4<>;@A@B>@@8@C;;999595949555<<4=B7;@?B@BADF?BBBBCCCCC=@;999&8:::9?::?<;A<B9@@<@;???@@@>@>A;;7;<@@;@5:92494)4::<==55665599;9;@=BBCCBB79999@CC8BBAAA<;::=
@N9IO0:00819:06028
TACGTAGGGTGCGAGCGTTAATCGGAATTACTGGGCGTAAAGTGTGCGCAGCGGCGCTGCAAGTCGAGTGTGAAACTCCCCGAGCTTAACTTGGGAATTGACGCTCGAAACTACGGCGCTGGAGTATGGCAGAGGGAAGGTGGAATTCCACGTGTAGCGGTGAAAATGCGTAGAGATGATGGAGGAACACCGATGGCGAAGGCAGCCTTCTGGGCCAATACTGACGCTCATGCACGAAAAGCGTGGGGAGCAAACAGG
+
@A@@A:;:6;@BA;;;@@;@=@;<2;=C<;;;AA0;;59=0=9955A<9;;5727//////2;556<;;@BABB)59999&59544.4.9A<AD60)/)///777455<4<::88-3389<68::9334:44444(3-35:=5:257=044433344:?<?>>>=.==9???99;/////95995:45595:<<A255:7@8<6599>7>>@?9@4=7>>?;;:0//:=0/33333333&3333333&378AA9A??9
@N9IO0:00826:06014
GACAGAGGGTGCAAACGTTGTTCGGAATACTGGGCGTAAAGCGCGTGTAGGCTGTCATGCAAGTCGGGTGTGAAAGCCCAGGGCTCAACCCTGGAAGTGCACTCGAAACTGCAAGACTTGAGTCTCGGAGAGGAAAGCGGAATTCTGGGTGTAGAGGTGAAATTCGTAGATATCCAGAGGAACACCGGTGGCGAAGGCGGCTTTCTGGACGAGTTACTGACGCTGAGACGCGAAAAGCGTGGGGAGCAAACAGG
+
AAB@@@BF>;;9CA999920;;=;9;)0/:::>8:9:BB=B;<;AAA@@@=A@?ABA@???:>>BBB=BC@@>B=BBC>BBB=BBBB?BC<A@<@:>9:9AAA?@@A<A@@@C@CDDD@CB;;;@CC9;=FG@CC>CCC@B@B@BBBC?CBBBBAA;>;:;.;;?A@@@DDBBB?BBA@=@<?@@;@8==99:9:>>@?<?BA;AAA=AA@@@@;@AA@@?999>?@????::::*;=<;999*9>>@>8>=>9
@N9IO0:00834:06039
TACGGGGGGAGCAAGCGTTGTTCGGAATCACTGGGCGTAAAGGGCGTGTAGGCGGTTCGGTAAGTGAGATGTGAAATGCCCCGGCTTACCCGGGGACCTGCATCTCAAACTGCTGAGCTTGAGTACAGCAGAGGGTGGGGGAATTCCTGGTGTAGCGGTGAAATGCGTAGATATCAGGAGGAACACCGGTGGCGAAGGCGCCCACCTGGGCTGCTACTGACGCTGAGGCGCGAAAGCTAGGGGAGCAAACGGG
+
??:;9;9;$444<8CC?@>@B:;;9@@CCBABBJ?;;;CD>BC>BBBCA>>800,02776;K?DCC@@@ABB@>>893333&46<<8<::(444&4:7<<AA=>CDCC>DBBABBBBAA<@@@@AAAA;;;BBB>FIGID5@<C:?9>C@ABABB<A><;5949;;CBCBCD>A>==8;;7;7;=@;A=@@<@AA:?8?;;;0;;5;@?8?:;;?;;9>@@=95:597@@@<;:.5?@AACD;@@CCC>CCE<
@N9IO0:00863:06033
TACGGGGGGGAGCAAACGTTGTTCGGAATCACTGGGCGTAAAGGGCGTGTAGGCGGCTGAATAAGTGGGATGTTAAATCCCCCGGCTCAACCGGGGACCTGCATCTCATACTGTTCAGCTCGAGCACATCAGAGGAGACTGGAATTCCCGGTGTAGCGGTGAAATGCGTAGATATCGGGAGGAACACCAGTGGCGAAGGCGAGTCTCTGGGATGATGCTGACGCTGAGGCGCGAAAGCCAGGGGAGCAAACGG
+
@@AAABABA#000>:1///)/<27;4;@CCC@@@B=A;;;L>BA=A@@A@A@?AA?BEDD=@>:@@@@;A@?C=BB=;;;;;*;;@=@@=A>BCC;BB?@@@@@@BBA@@A@@@;?:::A@@??@AAAACBAA@=;;;CBB?@<@6::5:?@?@BA@?<@999.:@==@???BAAABB=AA=A=AAA?BCDB@C;;:;@AAACCCBCCCD=B>>000<9/45::CBBBAC@@@=>6:717;;;0=@=<:8;;8
@N9IO0:00817:06074
TACGTAGGGGGCAAGCGTTGTCCGGATTCATTGGGCGTAAAGAGCTCGTAGGCGGCTTGGCAAGTCGGGTGTGAAAACTTCAGGCTCAACCTGGAGCGGCCACTCGATACTGCCATGGCTAGAGTCCGGTAGGGGACCACGGAATTCCTGGTGTAGCGGTGAAATGCGCAGATATCAGGAGGAACACCGGTGGCGAAGGCGGTGGTCTGGGCCGGAACTGACGCTGAGGAGCGAAAGCGTGGGGAGCGAACAGG
+
?@@A@@@AA@1AB=@@;;44:>.526=8<?A4;:,9?5;:6;@B@C@@?::49929=8=8?A=@AAAA;A:::CDD;AA=AAA>BBBB@B@DC@AA;;5;2;99A@BCB;96A8<<C?BBBABABB?B?BBB@@7AB><@<8<>A?B?AA=99445=@=BBCC=BBBBA;;@>>@@A;.557<7<BA7?7;<9A;:7:=@@??A=?CBAA=B?A>B@ABA?>@B?:888A?;CB=<@:99@A?3=>98:=:99:
@N9IO0:00818:06092
TACAGAGGTCCCAAGCGTTGTTCGGATTCACTGGGCGTAAAGGGTGCGTAGGTGGCTGGGTAAGTCTGATGTGAAAGCTCTGAGCTCAACTCAGAAACGGCATTGGAAACTACCTGGCTCGAGGATCGGAGGGGAGACTGGAATTCTCGGTGTAGCAGTGAAATGCGTAGATATCGAGAGGAACACCAGTGGCGAAGGCGAGTCTCTGGACGATTCCTGACGCTGAGGCACGAAAGCTAGGGGAGCAAACAGG
+
BCCCB??;?AB;A=@?@@=@A>BC???=?AABBF@???CC<AB<@@?A@BB?AB<B?@?<?B>A@AABDBA@555/5;::<5449;::7:<=:555/5>9>CD?B7;;/;B;;4<;.:999=B5;5;949999+555<996;7<8<@CD@BBB@@;5:@@@B=CBBBCCBBCB@;::<@B>@:??B?BBAB=BC@=A=AAABCC:;<FABBBAA@BA@@@AAA:99>7<@B@@@5:::::BB9AABBB=;;;@
@N9IO0:00845:06067
TACGAAGGTGGCAAGCGTTGTTCGGATTTACTGGGCGTACAGGGAGCGTAGGCGGTTTGGTAAGCCCTCCGTGAAATCTTCGGGCTCAACCCGGAAAGTTCAGAGGGGACTGCCAGGCTAGAGGACGGGAGAGGAGCGCGGAATTCCCGGTGTAGCGGTGAAATGCGTAGAGATCGGGAGGAAGGCCGGTGGCGAAGGCGGCGCTCTGGAACGTTTCTGACGCTGA
+
===00+0)0727:6=A@A=;;5557373/4=@@A;ABB@?<BA6;;;;;@A<;;7;A=A=AA7:;D:?B>998>>6<=C899@6>>5906@6A@BB>CC=9:9;;AA2A;:0010/)//7;:<7<@@:1:;9;4:;@@9;4:9=6?>=>=@BB:9::=CCCD>CBBCBAAAA@=444(/:1717)/)/)//)/79397::.//////;)/)599<)5554499994
@N9IO0:00846:06088
TACAGAGGGTGCTAGCGTTAATCGGATTTACTGGGCGTAAAGCGTGTGTAGGCGGTCTGTTAAGTCGAGTGTGAAATCCCTGGGCTCAACCTGGGAATTGCATTCGATACTGGCAGGCTAGAGTACGGTAGAGGGCGGCGGAATTCCGGGTGTAGCGGTGAAATGCGTAGATATCCGGAGGAACACCGATGGCGAAGGCAACCGCCTGGGCCTGTACTGACGCTGAGACACGAAAGCGTGGGGAGCAAACAGG
+
CCCBBBBB<BBBAA?===9;8;<<8@@?9@AAAA=???AB<@@@@CABBBDABB@BB@???C>AABB@@@CCAAA=@??8;;;0:@@A=B>AA@;A>A@BBCC?A@@@A@A@=ABB@BBCBCBBB@@=BACCCJ?HF@CB?B?A@CADF>CCBBBBB@EBCC>BCCCCDB;;;@>;@;>>9=9===9>>>@<?@@?B;??6948A=@@@9@;????@@@@@BBB:::;;:?9::,9=;;;<<+9999:09994
@N9IO0:00852:06093
TACGTAGGGTGCAGGCGTTAATCGGAATTACTGGGCGTAAAGCGTGCGCAGGCGCTCCTTAAGTCAGATGTGAAATCCCTGGGCTTAACCTGGGAACTGCGTTTGATACTGAGGAGCTTGAGTGTGGAAGAGGGGGGTGGAATTCCAGGTGTAGCAGTGAAATGCGTAGAGATCTGGAGGAACACCGATGGCGAAGGCAGCCCCCTGGGCTAACACTGACGCTCATGCACGAAAGCGTGGGGAGCAA
+
A@AAA:::6;@>BB?CCC?B?BBB>A>A>AA@AA9?@?>@:@BA@@@CB>>;>:;<C:C@C@CCCCDB@@@AA;4:@93@<<4?C9;;;ACFE?I@CBB@@@A<AA@@@@@DC?BCAB>@AB;:;B?A?A:99999%9<3717132>>8@@>BBABACCFE><;<CCCBBBB;;;A@BB?B>BDC@DAAA@CBB@C@CBBBBBA2BBB<BBB@AA<@=<000/07;=AA;;;A<A;99CCC;;54:;
@N9IO0:00858:06075
TACAGAGGTCCCAAGCGTTGTTCGGATTCACTGGGCGTAAAGGGTGCGTAGGCGGTCGGGTAAGTCTGACGTGAAATCTTCAAGCTCAACTTGGAAACTGCGTCGGATACTATTCGGCTAGAGGAATGGAGGGGAGACTGGAATACTTGGTGTAGCAGTGAAATGCGTAGATATCAAGTGGAACACCAGTGGCGAAGGCGAGTCTCTGGACATTTCCTGACGCTGAGGCACGAAAGCCAGGGGAGCAAACGGG
+
AAA;;;B><;<0;;?;;;:@@?BA8>?9>?AABD>CBACB<AD>::;CBBC???<?@BB<CC?BBBBBBBABABC=BBC@CD>BBBBB@DE@CACK>BABBBBBB@BCCCCCB?;;7;C:::B@D?BB?BABB6;;;@BB@F@C????A???@BCAAAABDD>C@@?A???A?<9;49??4:.9AA=AB?>5;5:.59?CCCCDDCCC<==993(36=@@?@A>4435:?4333(33178<9*344?=5ACB=
@N9IO0:00863:06070
TACGGAGGGTGCGAGCGTTGTTCGGAATCATTGGGCGTAAAGGGCGTGTAGGTGGTCTGTTAAGTCATGTGTGAAAGCCCCCGGCTCAACCGGGGAAGTGCGCATGAAACTGACAGGCTAGAGTACCAAAAGAGGAGGGTGGAATTCCCGGTGTAGCGGTGAAATGCGTAGATATCGGGAGGAACACCGGTGGCGAAGGCGGCCCTCTGGTTGGATACTGACGCTAAAAACGCGAAAGCGTGGGGAGCAAAACAGG
+
;;?@89;:,4;>;:;9;;@CD;=;@B?AB;;25=2<>::938=4==??9>:544.5<87=7@,//99:@@;<@@@6;;;;;*;9=;<<2625==/=9=:::::::4:;.488:;CC=@>99=:7:;-944&4<;6;<E=CB@B?B>BB=BACBBC?:925:=<24444:999::9:;;0445:5833-348835557<;??:C>46:CC?A=B=959:::555555555$5;5555)5555444&4:4444&4;<8
@N9IO0:00816:06112
TACGGAGGGTGCAAGCGTTGTTCGGAATTACTGGGCGTAAAGCGCGTGTAGGCGGTTCGACAAGTCGGATGTGAAATCCCGGGCTCGAACTCGGGAACTGCATCCGAAACTGTTGAGCTAGAGTCCCGGAGGGGAAGGCGGAACTCCCAGTGTAGGGGTGAAATCCGTAGAATATTGGGAAGAACACCGGCGGCGAAGGCGGCCTTCTGGACGGTGACTGACGCTGGAGACGCGAAAGCGTGGGGAGCAAACAGG
+
?AAA@BBB<@@?@>@@@@05959<2:)/)////6.83348(49880/////)-73:3:///;47?99.5><5555)5//)/;19:/--3-----(-(,----/:3///(/3336<93:44883333(3-3333&349233-318;9;286////333&3333(33,33333.3::288(4.483899)-(--(---(-0-/)/297:994955.5<><;65597//)///539<==5;;589>>159??A9?==:
@N9IO0:00817:06115
TACGGAGGGCGCAAGCGTTGTTCGGAATCATTGGGCGTAAAGCGCGTGTAGGCGGCTTGGCAAGTCGGGTGTGAAATCCCGGGGCTCAACCCCGGAACTGCATTCGATACTGCCTCGCTAGAGTCCCGGAGAGGAAGGCGGAATTCCCGGTGTAGAGGTGAAATTCGTAGATATCGGGAGGAACACCAGTGGCGAAGGCGGCCTTCTGGACGGTGACTGACGCTGAGATGCGAAAGCGTGGGGAGCAAACAGG
+
BBBC?AAA9;;:A=@?@@=AA?BC>A>AADB?BC5@@???9?><?;ACC?@9@<9<><?<=B?BCCEE?@@@@@E=BBB>BDF<CBBCACFI;A>B@B?A?CC?CBAABABBB?BBBBGDCABAAA:A9B>?C@E:B9BB=B;A;AA;@=A?ACBBB?BBBB>C@CDCCCDCBBBCC<AA=?=@BB@EEBB?BBB>A=993:8?9@AA<??A?A@ABB>??CBBA@@BBCCCCC>CCCBDDD7;;@@@8@AA7
@N9IO0:00823:06142
TACGGAGATCCAAGCGTTATCCGGAATCATTGGGTTTAAAGGGTCCGTAGGCGGTTTTGTAAGTCAGTGGTGAAAGCCCGTCGCTCAACGGCGGAACGGCCATTGATACTGCAAGACTTGAATTATTGGGAAGCAACTAGAATATGTAGTGTAGCGGTGAAATGCTTAGATATTACATGGAATACCAATTGCGAAGGCAGGTTGCTACCAATACATTGACGCTGATGGACGAAAAGCGATGGGGAGCCGAACGGAGA
+
??=<:9;4::397;;A@?@AA>A>@=???A=AC;@?5=;5<8*48?CAAD<::5:AA5@@@259<<=>>;??CC<@@?3?@@?@@BB?BC?CC;A75945==C?B=BBCBB@@7<6668<<8=99:29?9@8B?@=@999C9<@CCBBBA@>?9;;2:=>93A956=:999@D?966@@;>20//)/5;)////)/)444.43444::.4.55;:;7;;<??558??<=87///&/////699+97718;499,333
@N9IO0:00846:06154
GACGGAGGGTGCTAGCGTTGTTCGGAATTACTGGGCGTAAAGGGCGCGTAGGCGGCCATGTAAGTCGGGTGTGAAAGCCCGGGGCTCAACCCCGGAACGGCACCCGAGACTGCGTGGCTCGAGACCGGAAGAGGTGAGTGGAATACCCAGTGTAGAGGTGAAATTCGTAGATATTGGGTGGAACACCGGTGGCGAAAGCGGCTCACTGGTCCGGTTCTGACGCTGAGGCGCGAAAAGCGTGGGGAGCAAACAGG
+
ACCE?BBC>@@@CBAA??<@B@CC@D@D@CCBCC=BA::;6;C<CBBBABD=994:5;;;;;5;;;::,9;9@@D:@@A:AAA3AB@@5;;;.;=B9?@4@>>@:AABBAA@B@;;7;@?ADBCC@CAC@C;;7;BAAAB>D5<;A@8@@@ABBBBB>A;;;6;=ABC@@ABCB?BC=??;?;:::?C?AB?AACA<AAA>ABBBBAC@DH?C?C9;;BCCA??:::2:?B;999*9;?BACB8>>??>9>A@;
@N9IO0:00820:06193
TACCCGCAGCACAAGTGGTGGTCATTATTATTGGGCCTAAAGCGTCCGTAGCTGGCCTGTTAGATGCCTGGGTAAATCGATGCGCTCAACGTATCGAATTCCGGGTAGACCGGCAGGCTCGGGACCGGGAGAGGCGTGAGCTACTCGGGGGGGTAGGGGTAAAATCCTGTAATCCTCCGGGGGAGGACCAGTGGCGAAGGCGTCACGCTAGAACGGCTCCGACAGTGAGGGACGGAAGCCCTGGGGCGCAAACCGG
+
B::;0;A;;;<5:7;CD@CC@CCBB;:;9;C@IJ?C@CCD8;;;;C<?A;;:<<296:@A>?@@BBBABBA<AA@:?AAA:;:BA?@B?@@AB@@AC>A>A=AC9@@@;:5;><00+0::;>9;<;<<3<>==;?:::@@@@?@@;;;;;;;#;99>98:BCC4A<7699><9;299.5959$554997<>??:?<<4905<@AABBC@@;;8;?????=??@===::;;39//(/4/0/+48;;&433::3:6<4
@N9IO0:00826:06161
TACAGAGGTCCCGAGCGTTGTTCGGATTCACTGGGCGTAAAGGGTGCGTAGGTGGCATGGTAAGTTTGATGTGAAAGCTCAGGGCTTAACCCTGAAATGGCATTGAATACTACTGTGCTGGAGGTTTGGAGGGGGGACTGGAATTCTTGGTGTAGCAGTGAAATGCGTAGATATCAAGAGGAACACCAGTGGCGAAGGCGAGTCCCTGGACAACACCTGACCACTGAGGCACGAAAGCTAGGGGAGCAAACAG
+
@?A:;:A?ACD<B;;;@@=AA?@@<@@?BBBBBC=@@@CD9;;8;BAA>9:5;;55:<<==A=>@A8???>::;>7666=;;<3::)/)/9/9:<<3994;>C?@C<996ABABB;;;@>:=>5>B<B?BBCBCB(;5?B?<7<5>?9<98;9;??@ABBBC<C@9338;9?@>??9:986@6<=<>BB89/937,317332233(393933/322+2223-39::33.38>?<?5???9999*7;@?@9?97
@N9IO0:00830:06189
TACGGAGGGTGCGAGCGTTATCCGGAATTACTGGGTTTAAAGGGTGCGTAGGCGGCTTTGTAAGTCAGGAGTGAAAGTTTGCGGCTCAACCGTAAAATTGCTTTTGATACTGCAAGGCTGGAATCAGGATGAGGTCAGCGGAATGTGGCATGTAGCGGTGAAATGCATAGATATGCCATAGAACACCAATTGCGAAGGCAGCTGGCTAGACCTGTATTGACGCTGAGGCACGAAAGCGTGGGGAGCGAACAG
+
ABBB?@??:@@>AAB999<9;;@E@C@C@DCBBB<AB=BB<AC=@AACCBB@9949BB=CCH@CCBBB@BBBBBD=BBC<ABD@CBBA@B?A>>>=3>9<=>>>3?@?A===98,34:BB7=7<<CC?DBB8799BB?AB?B?AABB>@;A?88868-8<<=5;9?CA@BBBCBBB?>@??>7;>A9>;B?BB??;?=@@@<=<6<:;7??:?@===<@@<9:;===4<<??9:3:@88;AA5AA>8738:=
@N9IO0:00838:06170
TACGGAGGGTGCGAGCGTTGTCCGGAATCACTGGGCGTAAAGGGCGCGTAGGCGGTCTGTTAAGCGTGTGGTGAAAGCTCGGGGCTCAACCCCGAGTCTGCCATGCGAACTGGTGGACTTGAGCACTGTAGAGGCAGGTGGAATTCCGGGTGTAGCGGTGGAATGCGTAGAGATCCGGAAGAACACCGGTGGCGAAGGCGGCCTGCTGGGCAGTTGCTGACGCTGAGGCGCGACAGCGTGGGGAGCAAACAGG
+
AABB?A@A:@@>A@@@AA?@BA?C?D>BBCCCCF>9;;CB<BE>CCBCBBB?@@=ABB@C?C?CBBBCBB?BBBC>?@>>???7@BBC?BCC9BAA@@?994@AAAB=9CBC?BB?CDC?A@??AAAB::;;;8;BB@CC@C?D=@=@@<AAB@B;;1:B;?6;<A@@<<==AA@@E@E@@@>CBA?D?@@=@AA>B?CC?D?BBABAB=CBCD@CCBACABBCBBB?@@@BBBABAA@@AA5;:AAA<AAA=
@N9IO0:00847:06169
GACAGAGGGGGCAAGCGTTGCTCGGAATTACTGGGCGTAAAGGGCGCGTAGGCGGGATGGCAAGTCGGTCGTGAAATCCCTCGGCTCAACCGAGGAACGTCGATCGATACTGCCGTTCTTGAGGATTGCAGAGGAGACTGGAATTCCCGGTGTAGCGGTGAAATGTGTAGAGATCGGGAGGAACACCGGTGGCGAAGGCGGGTCTCTGGGCAATTCCTGACGCTGAGGCGCGAAAAGCGTGGGGAGCAAACGG
+
@AAABBBDDD5CC?BA@@<AABBB>B>B@BC;;<0;;=AB=CC=BB@@@@C?BBK>CA@>AA>ABBB?B@AA@?@9@AA<ACB@BBBC?CAB::6::@<;:A;;;B?@?BCAB=<=::938AA=@@<@CA@@@=?A@@AD>A=A>A@;@=:44?@;;6:@@B=BB@@AD@@@B@??A8BC@C=?@@?C@BC?CBB?C?BBC>BBAAA@@;AA=A@C=??BB???BBB?A@@9888&5222<66+667=7,5;;
@N9IO0:00848:06198
GACGAAGGGGGCTAGCGTTGTTCGGAATTACTGGGCGTAAAGGGCGCGTAGGCGGTTTGTTAAGTCAGGCGTGAAAGCCCTGGGCTCAACCTGGGATGTGCGTTTGATACTGGCAAGCTTGAGTGCAGGAGAGGATGGTGGAATTCCCAGTGTAGAGGTGAAATTCGTAGATATTGGGAAGAACACCGGTGGCGAAGGCGGCCATCTGGACTGCAACTGACGCTGAGGCGCGAAAGCGTGGGGAGCAAACAGG
+
@BA?@<@@A@2BCDCCED?BB@CC?B>A>ABBDC=:;;BC=CJ>CCCAABDACC?CD>BA>B@CCCBB@BBBBBD6;:;0;@@0;;AC@G@CCJ?CCCCBBCBD>BBBADBC?BB@ACB=ABB;;;CB@BABB:;;D@DD@FACACE?GGCCBBAAA>BCCG?DA@AABBBCAA>AC=@;??=@@@<A=;;5;?B;A=BA=B=B@ADD;::BEFC@CBA@@@AA9::<999===69:::CCC:ABBCF>BAA?
@N9IO0:00849:06180
TACGGAGGGGGCGAGCGTTGTTCGGAATCATTGGGCGTAAAGGGCGCGTAGGCGGTCGGGTAAGTCGGTTGTGAAAGCCCCTGGCTTAACCAGGGAAGTGCGTCCGAAACTACCTGACTGGAGGCCGGGAGAGGAGAGTGGAATTCCCAGTGTAGCGGTGAAATGCGTAGATATTGGGAGGAACACCGGTGGCGAAGGCGGCTCTCTGGACCGGTTCTGACGCTGAGGCGCGAAAAGCTAGGGGAGCCAAACAGG
+
BBBB?BCCDC2BABB:;;?BB@CC@D=@@;;05=5CBCCE>BB>?????BC@AA>?>>?7?A=@@AA6;8;AAAG8;;;<.9@:=??A?A=?=?5>9???>@CB?BCC=BA;;6<B?A;;89D?D8;;8;BCC@BBEGGCAJ?B?AC<A@@@@AA9979AAD>CBBBBB@@@CC@CD<?=3:3:99>@<9:2;=?2949A@AAAABBC>@??C?C=@@@?A898=>>9:;99787*:<<:<>:0900)/:17772
@N9IO0:00850:06175
TACGTAGGGTGCGAGCGTTAATCGGAATTACTGGGCGTAAAGTGTGCGCAGGTGGCCGAGCAAGTCGAGTGTGAAATCCCCGGGCTTAACTTGGGAATTGCGCTCGAAACTACTTGGCTCGAGTGTGGCAGAGGAAGGTGGAATTCCAGGTGTAGCGGTGAAATGCGTAGAGATCTGGAGGAACACCGATGGCGAAGGCAGCCTTCTGGGCCAACACTGACGCTCATGCACGAAAAGCGTGGGGAGCAAACAGG
+
BBDBBBDD=;;;CA@?;;4;=BAB=A>B>AAAAA<@@@DD:;;AACBABA@<@@<A?B@B@@=@AAA@A@@@BCC>BBCC:AC<??9@=AA?BC=B?B<::99<====8<;;;>8=7<A9997973=4=>AAA?B;?9?@:?9?8@?AA>:99BCBC8DBB=6AA@AA@@==:;::@<@94?=?@@@BBAB?A::0505>>C?C?BBD@>C?C?BCBABA:99===445;93333&388<===/558>>1=<=5
@N9IO0:00860:06187
TACGAAGGGGGCTAGCGTTGCTCGGAATGACTGGGCGTAAAGGGCGTGTAGGCGGTTTGTACAGTCAGATGTGAAATCCCTGGGCTTAACCTAGGAAATTGCATTTAAAACTGGTTATCTAGAGTATTGTAGAGGAAGGTAGAATTCCATGTGTAGCGGTGAAAATGCGTAGAGATGTGGAGGAATACCGGTGGCGAAGGCGGCCTTCTGGACAGATACTGACGCTGAGATGCGAAAGCGTGGGGAGCAAACAG
+
>@@;C?BEEF2ABBB@@@?BBBBC:D>@@;@BBC=AABHE?CD>ABAAACC>?@4::.;:C@AAA;<;;;>999?8>BA:9;979A:?:B?=;;.44)479999>)555&59:5:.4444555:<:<5<:94987<4949:;<7<7?5:;<666?===9<;===/555;;<;A;:<?==844.46;44.5.597=6959348=B>B?CBC4;;>::;;;;=>;<<<:;;::9>999(3::4444&4:?=?0=:4
@N9IO0:00814:06250
TACGGAGGGCGCAAGCGTTGTTCGGAATTACTGGGCGTAAAGCGCGTGTAGGCGGCCAGGTAAGTCGGATGTGAAAGCCCGGGGCCCAACCCCGGAACTGCACCCGATACTGCCAGGCTGGAGTCCCGGAGAGGATGGCGGAATTTCCGGTGTAGAGGTGAAATTCGTAGATATCGGAAGGAACACCAGTGGCGAAGGCGGCCATCTGGACGGTGACTGACGCTGAGACGCGAAAGCGTGGGGAGCAAACAG
+
BBBC?CBC=BB>?<??;;5;A?A>;@,0)0<===9;:9CC=CCBBBBBAAC>9979=@C?CC?AACC?BBBBBBD<@@=3@9:+8:3>7>>>/;457<?=@>;8089900//:4=@=??@?????@;@;?@??<?B@=0000:>@-0-0<>>>@@??=?BCC:?<????AB==?::49>A>C?@??@BAA@?CDC?B???<??@@@@@<@B@<@A@@@A@A?<;;;;;;;>===6=>>@AFG5==>>C7>88
@N9IO0:00820:06210
TACGGAGGGGCAAGGCGTTATTCGGAATTATTGGGCGTGAAAGGGCAGGCGTAGGCGCCTCACAAGTCAAGGGGTGAAATCCCTACGGCTCCGAACCGAGGCAATTGGCCTTCCTCGAAATGATGAGGCTTTGAAGTCCCGGGGAGAGGGGTGGTGGAATTCCCCAGTGTAGCGGTGATATGCGTAGATACTGGGAGGAACACCGGTGGCGAAGGCGGCCACCTGGACCGGTACTGACGCTGAGGCGCGAAAGCGTGGG
+
;>00,0000,/7):2;446;;7;;=;39.55.55)55555:1::1555.55555.5554/////3////)/;<.<;;;//-8/8---(/::)-,(,0,--(--(-(-(,(-(/)////:(/-----7(-//(//)////(///&/7/444&4;6;<6;7;.444&5555::966)/////448884///00>AF<AA@A;:9:4925<.:55154;;8=9=>9@=.//)/)///////4499885::;<>A5@:544<;
@N9IO0:00824:06254
TACGAAGGGTGCAAGCGTTAATCGGAATTACTGGGCGTAAAGCGTGCGTAGGCGGTTCGCTGAGTCTGCCGTGAAAGCCCTGGGCTCAACCTGGGAATGGCGGTGGATACTGGCGAGCTGGAGTGCGGTAGAGGAGGGTGGAATTCCCGGTGTAGCGGTGAAATGCGTAGAGATCGGGAGGAACATCAGTGGCGAAGGCGGCCCTCTGGACCAGCACTGACGCTGAGGCACGAAAGCGTGGGGAGCAAACAGG
+
A@C:96:B;@@@B?A99:=A>BBC>D898:B@@A<::9CD?CCCBBAB@:949@;@@GDCCBBBBBBCC?A@?@B0;:;(444(4<==?D=BBA8?<;;55=5=A8=ABACB8B:;<BAB=<9:CBB?ABABC@BBC<@@4=49.55)479::?ABB?BEDD=BBBBBAAB??@AAD:B>9B@BBBBBBCC?BBB=B9BB:A@:;>>F@CC?BBB;;=@@@@AA;;;4;BA;;;7;ABCCED6;:;;;,0<<8
@N9IO0:00827:06217
TACGGAGGGTGCAAGCGTTATCCGGATTCACTGGGTTTAAAGGGTGCGTAGGCGGGCAATTAAGTCCGTGGTGAAATACCTGAGCTTAACTTGGGAACTGCCATGGATACTATTTGTCTTGAATGTCGTGGAGGTTAGCGGAATATGTCATGTAGCGGTGAAATGCTTAGATATGACATAGAACACCTATTGCGAAGGCAGCTAACTACGCGAATATTGACGCTGAGGCACGAAAGCGTGGGGAGCAAACAG
+
BB@@:@>@9;<:D@B;;;@BBC@C@BA>A???BA9@@.:7*3;045:AA>@=?@@;@A=A>A<@@A6;;C?BCC>8CCC?AA;;;=:>:==<DF=C;<<CB@DCC@CBBBCABA;A@AA<@@?BAA@@?@=??;@?:::?<?<BCDCBB;>>8?;37.9>?@;:37@=B@BBBB?><7379?077:6?@@700//(/(/...33.377.....(.8;27;7887855.222222'27;==@@2>@<87.888
@N9IO0:00830:06217
TACGAAGGGGGCTAGCGTTGTTCGGAATCACTGGGCGTAAAGGGCGCGTAGGCGGCTCGACAAGTCAGGCGTGAAAGCCCCGGGCTCAACCCGGGAAATGCGCTTGATACTGTCTTGCTTGAGTCCGGGAGAGGATGGCGGAATTCCCAGTGTAGAGGTGAAATTCGTAGATATTGGGAAGAACACCGGTGGCGAAGGCGGCCATCTGGACCGGTACTGACGCTGAGGCGCGAAAAGCGTGGGGAGCAAACGGG
+
ABB:98;CCC3CCBC@@A@BBACC@C?@@AABBB<BBABC?CE>CCB=BBC>;;7<::==>C@BA@@@>>=====6=@@C6AC>DBBC?BC=BB;@?9;;<@A<8A>BBBBBBBB?BCC8>DABC:C>6<;AB?B@B?BC?B@D7;;8;CBBAA@::6:@@D>DADBBCCCCCC?BB<@=?A5::A>A>BC@BBC?B9::?B?BCCAA?AA?B?CAAAA@@?????A?@?@;999*:;<>;<>3959<>2;;;4
@N9IO0:00836:06221
AACCAGCACCTCAAGTGGTCAGGAGGATTATTGGGCCTAAAGCATCCGTAGCCGGCTCTGCAAGTTTTCGGTTAAATCCACTTGCTCAACAAATGGGCTGCCGAAAATACTACATAGCTAGGGAGTGGGAGAGGTAGACGGTATTCGGTAGGAAGGGGTAAAAATCCTTTGATCTATTGAGGACCACCTATGGCGAAGGCAGTCTACCAGAACACGTTCGACGGTGAGGGATGAAAGCTGGGGGAGCAAACCGG
+
:-;4;>@AB=B:;7;AD@GCBBABB@AD9::@CC=C8;:C:<;CCD8;;;BA5;8;;;ABBD8::@@6??=@@CC>CD@CEF;;<<EE@CCC=@@C<A;:;<@@DF9CCCCBBBABBA>;;;.::;:9,9@@@;@:999@?CCC?CC@BBB@C@CCC;CCCBB0;:6:A;@@@@?BA???@<?C?CC?CBCA9<=<9=9=??@?BAA>@CC>BBBBC;999?<8<<999+9<;A?9==;7777)799AC7A;>:
@N9IO0:00846:06239
TACGGAGGGGGCTAGCGTTGTTCGGAATTACTGGGCGTAAAGGGCGCGCAGGCGGCTGCTCAAGTCAGGCGTGAAAGGCCTGGGCTCAACCCGGGAATTGCGCTTGAGACTGGGCTGGCTTGAGTGCGGGAGAGGATGGTGGAATTCCCGAGTGTAGAGGTGAAATTCGTAGATATTGGGAAAGAACACCGGTGGCGAAGGCGGCCATCTGGACCGCAACTGACGCTGAGGCGCGAAA
+
;;;A:?@@A@2ADCC@@?7;;?BA<A?B?@A@CB<AAAAA8@?;AB@;0/9400)00:<?>A<@BBAA=A@@A>C:A<@=;59)5559)//)//)/)/)///=;)0/@@;=B@6B;<4;A34559?B@@9=;95495<9;;7<6>8>>+///9///555.4:;;372//////77<8:<399///)//;)/,/94;==:>9;;=A6:/;-.(-,(,,-(--/55555:=;699//-88
@N9IO0:00850:06215
TACGAAGGGGGCGAGCGTTGTTCGGAATTACTGGGCGTAAAGGGCGCGTAGGCGGTTTAGCGAGTCAGGCGTGAAATTCCCGGGCTTAACCTGGGGGCTGCGCTTGATACTGCTAGGCTGAATTCGGGAGAGGATGGCGGAATTCCCAGTGTAGAGGTGAAATTCGTAGATATTGGGAAGAACACCGGTGGCGAAGGCGGCCATCTGGCCCGAGATTGACGCTGAGGCGCGAAAGCGTGGGGAGCAAACAGG
+
@@A9;69>>>+BB@?@AB?DB?BB@B@B?BB??>89;;@C=CC>CBBBB;;6:@;?@;ACCBAAAABC?ABAAAC=B?BC>CD>CB=A>@?AACCC3C;;;B@@>ABBBBC@<...*..-809499<8@666;><@9AA??@A=@A5::@???@AA=ABAA=A?AA:::@@?@<@?;?1771733-3-33-4/7173//)/)//888.33(39888055;;@@A??;?A@>@@6:;???AA8@@AAD=::0<
@N9IO0:00827:06292
TACGAAGGGGGCTAGCGTTGCTCGGAATGACTGGGCGTAAAAGGGGCGTGTAGGCGGTTTGGTACAGTCAGATGTGAAATCCCCGGGCTTAAGCCTGGGAGCTGCATTTGATACGTGCAAACTGAGAGTGTGAGAGAGGGTTGTGGAATTCCCAGTGTAGAGGTGAAATTCGTAGATATTCGGAGGAACACCAGTGGCGAAGGCGGCCACCTGGAGTCAATACTGACGCTGAGGCGACGAAAGCGTGGGTAGCAAACAGG
+
?>@<?5::::)49998>?=;;5::9=7;@BBBAC8AA;955&555'5;97///5-/)//)-(-5---9///<?556::38888+78(--(-(--3889--/<655<;=4955433333/8(/////9//34::9////;3849<:,5258:;//////57::,//<;1;)555777:--(--378(-(--50///45:88-3-3349-33-/83////9)-/9///6////3;63333777.3444;;2=5554;24455
@N9IO0:00829:06291
TACATGTGGGGCAAGCGTTGTTCGGAATTACTGGGCATAAAGGGTGCGTAGGCGGCTTGCTAAGTCAGTGGTGAAATCGTCCGGCCCAACCGGACACGTGCCAATGATACTGGTGAGCTAGAGTGCGTGAGGGGTAGGGGGAACGAGCAGTGTAGCGGTGAAATGCGTAGATATTGCTCGGAAGGCCAAAGCCGAAGGGACCCTACTGGTGCGCAACTGACGCTGAGGCACGAAAGCGTGGGGAGCAAACAGG
+
@A@B@@>==>5>>;?=>=9?C=AC@D@C?BBBBC=B@>>>8?A9ACABBBB??@>ABAEAAA@C@>?@@@;@>=@4>000A9>=AJ?DBD?C>ACBBBBAA=A=@ABBBCBC?BB@@@;::AA:;;CBB;;;;.;@BCCC1@=;;;A@??ADBBABC@CBBB=;;;AAA@AAAA<A@;;:>>;>-0+0>3::;>>*87*777*3::88256>@BC<:9;@???::8=9==787<5=?=>A==/B?=<;599:;
@N9IO0:00835:06294
TACGTAGGGTGCGAGCGTTAATCGGAATACTGGGCGTAAAGCGTGCGCAGGCGGTTTTGTAAGCCAGACGTGAAATCCCCGGGCTCAACCTGGGAATGGCGTTTGGGACTGCAAGGCTGGAGTATGGCAGAGGGGACTAGAATTCCTGGTGTAGCAGTGAAATGCGTAGATATCAGGAGGAATACCGATGGCGAAGGCAGGTCCCTGGGCTGATACTGACGCTCATGCACGAAAGCGTGGGGAGCAAACAGG
+
:;@BB>@@9:;;B@AABC<A>BCC?B7:;@?@@;@@@BB=BBBBAA@A<<5;A>ABB9BCC@BB?@@AABBABC=ABBB5@@9?<??.9.7@?8=1:81389=6:?345483:49499;4::;;;=84;9;9=94;@<@@C@C>B>;;5;;;;:ABBCCCG>CCCCCCAA@@;;;@;@B?B@CDD@CC;;5;;;5;>B;;9:@D6995)5=@@>??<@<9::AAA@AA@AAAA0;;;;ABB7;:99G>BBC9
@N9IO0:00843:06262
TACGGAGGGAGCAAGCGTTACTCGGAATTACTGGGCGTAAAGGGCGCGTAGGCGTCCAATCAAGTCAGTTGTGAAAGCCCAGGGCTTAACCTTGGAAGTGCAACTGATACTGGATGGATTGAGTTCCGGAGAGGAAGATGGAATTCCCGGTGTAGCGGTGAAATGCGTAGATATCGGGAGGAACACCAGCGGCGAAGGCGATCTTCTGGACGGATACTGACGCTGAGGCGCGAAAGCT
+
@ACD@CEG<;;:?;@AAB@CBA@@=?;?=@BBBB9A<99:/;:6=@;@@BA@@:::=A=ACC6;;A;;;6;;@??5999)44;1:;7:595>.45;8>A;;<@AAB@@@??@>>993:=8=@AA<?=?<??AA=A=???B<@<@>AA9A>;;:>>>>=A>>?9:;9A;;;@@?>?A?0==4:49;<8666;7;<=9>9>669@?999929??;@??>>?@@@=<<992994344(4:4
@N9IO0:00854:06272
CACGTAGGGGCCGAGCGTTATCCGGATTTACTGGGCGTAAAGCGCATGTAGGCGGTTTGTTAAGTCGGACGTGAAAGCTCCTGGCTTAACTAGGAGAGGCCGTTCGAAACTAACAAACTTGAGGGTGGTAGAGGAGAGTGGAATTCCCGGTGTAGTGGTGAAATGCGTAGATATCGGGAGGAACACCAGTGGCGAAAGCGGCTCTCTGGGCCATTCCTGACGCTGAGATGCGAAAGCCAGGGGAGAGAACGGG
+
ABBDCCCCC:A=@A@>>=;?;;79<AAB=BBBBB=9:9CE=AACBB@@@??=997;D;@@?B8C>CDACBCBCCC>AAAB?BB?BB?B?CBAC?ABBBAE@BB?B@@@<@CD@DBC=CC>A@AA99848?@@@>@@AACC>?;?9>>7>?BBBBBAA=ACCC<BBAA@???>>@A@@9?@<@=@@A<@@AB?BBBD>C;;;;DBBB;;;0;5;;@CBECHFFCFCCAA@A@@?A6?@>@@BB5;;B@@=@CB;
@N9IO0:00862:06279
TACGTAGGGGGCTAGCGTTGTCCGGAATCATTGGGCGTAAAGCGCGTGTAGGCGGTTCGGTAAGTCCGCTGTGAAAGTCGGGGGCTCAACCCTCGGATGCCGGTGGATACTGTCGGACTAGAGTACGGAAGAGGCGAGTGGAATTCCTGGTGTAGCGGTGAAATGCGCAGATATCAGGAGGAACACCGATTGCGAAGGCAGCTCGCTGGGACGTTACTGACGCTGAGACGCGAAAGCGTGGGGAGCAAACAGG
+
@@?@B;;;;;*4<<9>@>4999456A=AB==;??8;:999/34999<@AAA=AA9B9=>:;;5:::055BB969=4CB;:555$55@B?BC>CDC@BBBCAC?CCFABBBAAD;;49443;899==B8B=@??:?=@9?C8C7B7B8BB?BCCAAAA=A??81;:;8=9==825875.27-53<5816?@378@@;><>@@==>A@@<@077570999755;>;;77:5>><<;3;===;<<0=>@AB=0009
@N9IO0:00820:06337
TACGGAGGGGGCGAGCGTTGTTCGGAATCATTGGGCGTAAAGGGCGCGTAGGCGGTCGGGTAAGTCGGTTGTGAAATCCCCTGGCTTAACCAGGGAAGTGCGTCCGAAACTACCTGACTGGAGGCCGGGAGAGGAGAGTGGAATTCCCAGTGTAGCGGTGAAATGCGTAGATATTGGGAGGAACACCGGTGGCGAAGGCGGCTCTCTGGACCGGTTCTGACGCTGAGGCGGCGAAAAGCTAGGGGAGCAAACAGG
+
@@CB;@>@?>,@A;;;;;=@CACC@C@ECAA9A<2@D9::59;1?B@??AA<?>=?BCC>BB?BB@A=>5;:AAA;AAAA7AA;@A;@;@?BBD>C?C????>>7;>>7>=BB>BC;6667;;8=7;;6;>>B:BBBB<9.96;6>@7CAAABAB@@;@=@?9?@@BB@@?><<5::08;-30/76595/0)/77176<>:<@@@@@@7947<7<7<99488:88773/0)//000&0948999+99444)44;7
@N9IO0:00822:06324
TACGTAGGGTGCGAGCGTTAATCGGAATTACTGGGCGTAAAGCGTGCGCAGGCGGTTCGTTAAGTTCGATGTGAAAGCCCCGGGCTCAACCTGGGAATGGCATTGAAAACTGGCGGGCTTGAGTCTGGCAGAGGGGGGTGGAATTCCGCGGTGTAGCAGTGAAATGCGTAGAGATGCGGAGGAACACCGATGGCGAAGGCAGCCCCCTGGGCCAAGACTGACGCTCAGGCACGAAAGCGTGGGGAGCAAACAGG
+
CBABABBA<?@?@@D:;:AC@BBB>@,0)0====8:99CC>CCCBB?@=994:@;@?BAB?B?BD?BBABB@AA@.:;44&3;4<<BB?B@BCC>B8BA8@AB>@?CC8@97.3@:9>A>A88933729????EFDD(AB?B:>2;4>79.39;73388;;AA=?>?D@B@ABCAA>>176:<8ACA@CBBBACCGAE?BCAABBB0ABC=B?C=A;;;===;;;96919?@CCD>DBBABAA3@ABBB<B;;5
@N9IO0:00822:06344
TACGGAGGGTGCGAGCGTTGTTCGGAATCACTGGGCGTAAAGGGCGTGTAGGCGGCCCGCTAAGTCTGATGTGAAATCCCGGGGCTCACCCCCGGAAGGGCATTGGAAACTGGCGGACTCGAGTCCCGGAGAGGAGGGTGGAATTCCTGGTGTAGCGGTGAAATGCGTAGATATCAGGAGGAACACCGGTGGCGAAGGCGGCCCTCTGGACGGTGACTGACGCTGGAGACGCGAAAGCGTGGGGAGCAAACAGG
+
CAAA=A@A<?@@B;;;;;@CG@DCAD?AACCCCC>@@@CC=BB=BCAA@;0*00+0;3=AA?<?@@??A???CBB8@@?6>9=+99;9999:);9>;@@6ABB@D?BB=@<;5;@:;9::?@@@@D>C?BA@@<@A@9@B?B>B?B>AB@DDBCBBD?CCCC>BBAAAAAA@;;;@@8==8=8989<?=CD=@@?<?9>A=@A=AAAD;??@6;;;:::49@;8748/0/:879;1///////&/:::>55443
@N9IO0:00825:06337
TACGAAGGGTGCAAGCGTTACTCGGAATTACTGGGCGTAAAGCGTGCGTAGGTGGTTCGTTAAGTCTGATGTGAAAGCCCTGGGCTCAACCTGGGAATGGCATTGGAAACTGGCGACCTAGAGTGCGGTAGAGGGTAGTGGAATTCCCGGTGTAGCAGTGAAATGCGTAGAGATCGGGAGGAACATCCGTGGCGAAGGCGACTACCTGGACCAGCACTGACACTGAGGCACGAAAGCGTGGGGAGCAAACAGG
+
??B@@;@C<;;;B>BABB@BBBAA=?;?;?B@@C>;9:CA6BCCAA;;;BA?BC@C?BCCFD@BBCCCCCCCCB>06:;4?C@8BBGG:D:CC>7>:=A:CCD@C?CC?CAA?ADCCABA;;;@@@A>A@A;:96:ABAC@C?A?AD@FABBAA@>>??BBD>CBBBBBAB@>>>>@8@A=A?ADBB@CAA>ACCAE@CCCBBBC@BB?BB?BCCAABCCCCBBB;;5;@>???:?969DDE9BBFCC>AAA>
@N9IO0:00832:06340
TACAGAGGGTGCGAGCGTTGTCCGGAATCACTGGGCGTAAAGGGCGCGTAGGCGGTTTTGTAAGTCGGGGGTGAAATACTGCGGCTCAACCGCAGTGCTGCCTCCGAGACTGCAAGACTGGAGCACGGTAGAGGCGGATGGAATTCCCGGTGTAGCGGTGGAATGCGTAGAGATCGGGAAGAACACCAATGGCGAAGGCAGTCCGCTGGGCCGTTGCTGACGCTGAGGCGCGACAGCGTGGGGGAGCAAACAGG
+
@@C;;;DD>@A?@?<<995:?=>D?B>@@BBABC?:99CC9??9::9@@CC@CC@CCC8AAD@CCCBBBB0;;;@;@BABA@A?BBBD@C@BBBAA@AABB?BB?@@BFB?;@=8?@>?@7;66<<A9<ADCC@BB?B?@<>)/)/6.66?@?BCBB?BB?A?BB?;:A@@;;5:<>3<9<<8>>?<?7;<9==?8B>BBBA@=@@AAA8?:>?8?@?><<AA@?<<8>@AAAA?=??78999$37;;<6::96
@N9IO0:00841:06336
TACAGAGGGTGCGAGCGTTAATCGGAATTACTGGGCGTAAAGGGCGCGTAGGCGGTTATATGTGTGGGATGTGAAAGCCCCGGGCTTAACCTGGGAAGTGCATACCAAACTATATAACTGGAGTATATGAGAGGGTGGCGGAATTTCCGGTGTAGCGGTGAAATGCGTAGAGATCGGAAGGAACGTCAATGGCGAAGGCAGCCACCTGGCATAATACTGACGCTGAGGCGCGAAAGCGTGGGGAGCAAACAGG
+
?A@@@@@@9ABABAB998<?49:?<@@E@CA???9==?@@:@C=???B@;::00,0;@00;CBBBBB8;;;ABAB789>C1CB759<@;@?A@A9@<?99:99AB@CC>BAA@C?@<?@@<:;;BBABCB???A;AB?AA=?=?B>C@D>AAAAAAA>@@?@:@9::AA@AA;;:@<??C?B?BA:999::6:00*/17>9965<>@@?999<:9::999949944459=;<<<4:9=5999&5596@6>BB=
@N9IO0:00842:06357
TACGGAGGGTGCAAGCGTTGTTCGGAATCATTGGGCGTAAAGCGCGTGTAGGCGGCTTGGCAAGTCGGTTGTGAAATCCCGGGGCCCAACCCCGGAACTGCATTCGAAACTGCCTCGCTAGAGTCCCGGAGAGGAAGGCGGAATTCCCGGTGTAGAGGTGAAATTCGTAGATATCGGGAGGAACACCAGCGGCGAAGGCGGCCTTCTGGACGGTGACTGACGCTGAGACGCGAAAGCGTGGGGAGCAAACAGG
+
AACD?ABA<A@?A?ABBC@BB?CC894:@@=7;=1@?897*399<:@?@@A:@:7;><><=B>A@BB?B:;:BBD?CCC>CEE;BB:>9=>>6;<A<>9::@>;@AAA9A;;;=@@BBCBBAAAAA<A?@@@?=A4958=8<1928>8>;;;;BB;;;<BCD>D>BBBBBBCBBBDI?CC9;79@@=BBBC:BB@8@<::6<2;2;AA>ABC>@@BAC;::BABACAAACBBBF=A;==FHH9CBBBB:AAA6
@N9IO0:00847:06348
GACAGAGGGTGCAAACGTTGCTCGGAATCACTGGGCGTAAAGGGCGTGTAGGCGGACTTGCAAGTCAGGCGTGAAATCCCTGGGCTCAACCCAGGAATTGCACTTGAAACTGCAAGCCTTGAGTGTCGGAGAGGAAAGTGGAATTCCTGGTGTAGAGGTGAAATTCGTAGATATCAGGAGGAACACCGGTGGCGTAAGGCGGCTTTCTGGACGACAACTGACGGCTGAGACGCGAAAAGCGTGGGGAGCAAACAG
+
ABB;:;B@<@CABC=;;;-0077<6<455=BAAC>:;:BE>CB=BBBCCBC?::298?1783-44;<<7@=999@099949=>4;@@B8AA6AD@CAC;=;BCB:;:C>B;:<B?BB8;46>>;=BDD=;54939904458<7<9<7<<7;>:=:::6::>=7=8:::<<>::=BBB<@A<@;==<1920:5:///38(//0688/99979775663//.3..(.7:=:9;76/---&-----99-9=;A;199=
@N9IO0:00854:06348
TACGTAGGGTGCGAGCGTTAATCGGAATTACTGGGCGTAAAGCGTGCGCAGGCGGTCCGCTGTGTCCTGTGTGAAAGCCCCGGGCTCAACCTGGGAATGGCATGGGAAACTGGCGGGCTGGAGTGTGGCAGAGGGGGGTGGAATTCCGCGTGTAGCAGTGAAATGCGTAGAGATGCGGAGGAACACCGATGGCGAAGGCAGCCCCCTGGGCCAACACTGACGCTCAGGCACGAAAGCGTGGGGAGCAAACAGG
+
CBCCABBC=???BAA@AB=@>@CB?A7;8;BBBE?;;9CC>C:<;ICAB;;9;C>@A@BBBCCA@@?BBCCCBBB8;;::.;E=@AAC?C>;;;/;>;;5;@==;6;?5?@A?@@@8?@@5;<AADC?CBC@@@@@@';;4;5;5:;ABCCCCAB@@@CBBB<AACBBAAAA?@@BB<@@5;59993:=992973-35;;<=<<<+<<<5<8A9??98:?=<=<;;;2;?@===5=@=??AA6??AAA;@;;5
@N9IO0:00860:06311
TACAGAGGGTGCTAGCGTTAATCGGATTAGCTGGGCGTAAAGCGTGTGTAGGCGGTCTGTTAAGTCGAGTGTGAAATCCCTGGGCTCAACCTGGGAATTGCATTCGATACTGGCAGGCTAGAGTACGGTAGAGGGCGGCGGAATTCCGGGTGTAGCGGTGAAATGCGTGAGATATCCGGAGGAACACCGATGGCGAAGGCAACCGCCTGGGCCTGTACTGACGCTGAGACACGAAAAGCGTGGGGAGCAA
+
A@@@@@@@6;;A????<<10*---(--(---888/333880888800>:::)//)/979:7;69//////8::::0444(48;(3333-36;==44047888:-3344448:5888+////<455;;.555559058(--(-0638(//)/9955558<;::1/0-----/--///5;)//)3-333-338:3::;5:5450559<6;:<4;04/888////:/44444:944444&4999999&4/788
@N9IO0:00815:06396
TACGGAGGGGGCTAGCGTTGTTCGGAATTACTGGGCGTAAAGCGCGCGTAGGCGGCTTTGCAAGTTAGAGGTGAAAGCCCGGAGCTTAACTCCGGAACTGCCTTTAAAAACTGCATCGCTAGAATCGTGGAGAGGTGAGTGGAATTCCGAGTGTAGAGGTGAAATTCGTAGATATTCGGAAGAACACCAGTGGCGAAGGCGACTCACTGGACACGTATTGACGCTGAGGTGCGAAAGCGTGGGGAGCAAACAGG
+
<<>>45:<B>1>CBBBBB>BB?BC@C@E@A@;;;0;999=,4955@@@@<<800*/77.7>@7B>8;;;;69BBB6::@:B@@A@C?C=???9?;@;?BBA<@C,9999$9945?<<>?@>;=9;>;:;45?99.5?;95?8=7<9:99445;;<<<<9<<;;3;744433:=94.44.3-336;96)////)///)/)444::<<=>>:666>>?@@9AB<@BBC@A:?@@:<;0;99:EGF9BBCIE?CCB;
@N9IO0:00820:06380
TACGTAGGGTGCGAGCGTTAATCGGAATTACTGGGCGTAAAGCGTGCGCAGGCGGCGCCGCAAGTCGAGTGTGAAATCCCCGGGCTTAACTTGGGAATTGCGCTCGAAACTACGGTGCTGGAGTGTGGCAGAGGGAGGTGGAATTCCACGTGTAGCGGTGAAATGCGTAGAGATGTGGAGGAACACCGATGGCGAAGGCAGCCTCCTGGGCCAACACTGACGCTCATGCACGAAAGCGTGGGGAGCAAACAGG
+
99:@BCCC=;<;;;9;A@6979A<8B6;49A???8@5;6<4<@>ABB>@00*00*//B8@=B=@@@;;:>;;;<>7>B==1BA9?@9?;?>9==5=7;78=999<;::5::::>8<<BCC@AAABBA?:9999?8@A79:?D@C@C@BBAACAAA==9<;;;4?B==666<;;559B:?@8;6:@>;=?::8:AC?B=?@??;?@=@@@<A<A@CBBCAA9773444<<=<444)4?AABDD;CCBCB=BBA=
@N9IO0:00822:06365
GACAGAGGGGGCAAGCGTTGCTCGGAATTACTGGGCGTAAAGGGCACGTAGGCGGGATGGCAAGTCGGTCGTGAAATCCCTCGGCTCAACTGAGGAGCGTCGATCGATACTGCTGTTCTTGAGGATTGCAGAGGAGACTGGAATTCCCGGTGTAGCGGTGAAATGTGTAGAGATCGGGAGGAACACCGGTGGCGAAGGCGGGTCTCTGGGCAAATTCCTGGACGCTGAGGCGCGAAAGCGTGGGGAGCAAACGGG
+
@BB@@@DDCD3CB?B@@@@CCDBC@CAC@BBCCC;BB<;<7<@;ACCBBAB??@A<@@@>BB>AACEAECAABBC<@@@:@@@<@BCC?CFCAA?AB?A@C@@@BBAAAA;;;944.49.45;8;@;?CA@@>:>84378139?<AB<B=?@?:99A?BBDD=AA?CBB@@?95555)33-323336;23504485:5444)4:<<9990599)56:4/0)0::0//00)59999=4=?;?=>>2>CBCB=BHH?
@N9IO0:00835:06369
TACGGAGGGTGCAAGCGTTATCCGGATTCACTGGGTTTAAAGGGTGCGTAGGTGGGCAAGTAAGTCAGTGGTGAAATCTCCGGGCTTAACCCGGAAACTGCCATTGATACTATTTGTCTTGAATACTGTGGAGGTCAGCGGAATATGTCATGTAGCGGTGAAATGCTTAGATATGACATAGAACACCAATTGCGAAGGCAGCTGGCTACACAAATATTGACACTGAGGCACGAAAAGCGTGGGGATCAAAC
+
AAAC@BBC=@@@@<@999@CDC@C@CB?A@@:::/7;(33/3:1;;BBBAB?AAB=BA>AAA<ABBBBCC@CCCLIBB@@=@A8A96;49;3;7:>4<?;?8@=:====CCDFG866=<5::5;<<@@@A=996:?;::A=@<BBABBBCDBC@@?>9999<59300)/88=@?>=@ACCBB?AAA4940+000/)/3;;==:;2;333737;29@>6<<8;>A933,3723333&37;=>@@6@A@><3=
@N9IO0:00839:06389
TACGGAGGGGGCTAGCGTTGTTCGGAATTACTGGGCGTAAAGCGCACGTAGGCGGCTTTGTAAGTTAGAGGTGAAAGCCCGGGGCTCAACTCCGGAATTGCCTTTAAGACTGCATCGCTAGAACGTCGGAGAGGTGAGTGGAATTCCGAGTGTAGAGGTGAAATTCGTAGATATTCGGAAGAACACCAGTGGCGAAGGCGACTCACTGGACGACTGTTGACGCTGAGGTGCGAAAGCGTGGGGAGCAAACAGG
+
AADB=;:;:;.:BDBBBB?BA@CC?B?B?BCBBB<AAABD=AABBCA@@CC?BA?BCC?CBC?CFADCCC@CCBD>BBF>BBC;BBBB>BBA>B?A?B@CD@CB=B@CDC:<;CC;;AFCBB@AABIFADCCC@BBACBLBEAC<A<;BABBBBBCC?BCB?3?6;;ABACCBA>BB?B?BC@BBB?BA;;5;;93:?BABBCCAAAB8;;BABBBB=ABCBCCBCB>A@A:9:.;?AAABB8@@AAA<AAB@
@N9IO0:00839:06393
GACGGAGGGTGCAAGCGTTGTTCGGATTGACTGGGCGTAAAGGGCGTGTAGGCGGTTGGTCAAGTCTGGTGTGAAAGCCCGGGGCTCAGCTCCGGAAGTGCATCGGAAACTAGCCGACTGGAGCGCGATAGAGGAGGGTGGAATTCCTGGTGTAGCGGTGAAATGCGTAGATATCAGGAGGAACACCGGCGGCGAAGGCGGCCCTCTGGATCGTTGCTGACGCTGAGACGCGAAAGCGTGGGGAGCAAACAGG
+
BAAA?@?A<@@?D@CCBD>BB@CC@??;::89?C<B@@@E?BA<AA?AABB@BB@B?A>@@>;?A@@A????AAC<CBD?DDE9CB9;:@@A=B?C?CAAAA??B@DD=ABBBC?AA@;:5;A@AA@A@@@@A?BDE=BC@C@DAD@CB?CBBBB@C>CA@?8AA@@@ABABA;66?9?B@B999<=???A=BBC=A?@@<??8AAAD>AABB@;?@@ABBCCCCAAAB??:::.;AB@@AA7ABACD>CCD?
@N9IO0:00847:06385
GACAGAGGGGGCAAGCGTTGCTCGGAATCACTGGGCGTAAAGGGCGTGTAGGCGGGAGCGTGAGTCGGTCGTGAAAGCCTTCGGCTCAACCGAAGAAGGGCGGCCGATACTGCGTTCCTTGAGGGGTGGAGAGGAGACTGGAATTCCCGGTGTAGCGGTGAAATGTGTAGATATCGGGAGGAACACCGGTGGCGAAGGCGGGTCTCTGGCCACACCCTGACGCTGAGGCGCGAAAGCGTGGGGAGCAAACGGG
+
BBB;;;AAAA2AG=@;;;=ABABB?B;;;DDGGJ@D@A@@.;;0;A9@@BB@CDG=AACBBBBBBCC?C?@@CDE=@??B:CC9@AAA8;7?A=;:89>5A=8;7;=??AAAABB?B@B>AAABB6>>;???>>BBBBBD?B>A>AC<A>ABB@@@@=@ABC?ABCCEAAA@>=::;3AA?B@AAA?C?;;8;BB=B?CCC=BB@@@B>@>BBBBF?CAABDCBBCB@CBA;;;09944?==/====>7<BB<
@N9IO0:00855:06395
TACGGAGGGGCTAGCGTTGTTCGGAATTACTGGGCGTAAAGGGCGCGCAGGCGGCTGCTCAAGTCAGGCGTGAAAGGCCTGGGCTCAACCGGGAATTGCGCTTGAGACTGGGCTGGCTTGAGTGCGGGAGAGGATGGTGGAATTCCCAGTGTAGAGGTGAAATTCGTAGATATTGGGAAGAACACCGGTGGCGAAGGCGGCCATCTGGACCGCAACTGACGCTGAGGCGCGAAAGCGTGGGAGCAA
+
@BA<<9;:;-4=9989=5;;8?940+0+0/78;3/66?@6??8@;@BCA?7=@8A<55===8;;;AB?>>994<39398555)////)/)/;/9294777/5.5999:444)444.4939;<:::=:249545:8:*//)0)/)/;179665995505<>A3;766666<<=:4=:*0*/616//)/3::58897<5=:8<055444.44.//939///7:7///93999444)444444)4999>
@N9IO0:00856:06374
TACGGAGGGAGCTAGCGTTGTTCGGAATTACTGGGCGTAAAGCGCACGTAGGCGGCTACTCAAGTCGGGGGTGAAAGCCCGGGGCTCAACCCCGGAACTGCCCCTCGAAACTAGGTAGCTAGAATCTTGGAGAGGTCAGTGGAATTCCGAGTGTAGAGGTGAAATTCGTAGATATTCGGAAGAACACCAGTGGCGAAGGCGACTGACTGGACAAGTATTGACGCTGAGGTGCGAAAGCGTGGGGAGCAAAACAGG
+
@@?=9;:;0;;;CBBBCC?BB@B@?C9:8;CBBC=;;:@B<BBC>A000<A>0<99?BAB9:;9BBDLIL5A@@B6;;C;ABA7@D;;5;>@3>5?:=A;;;;&4::;<8<ABB?AABB@?>A>>??>A>???A=AAAA??;?;?:?=A@A??????B@;::A:@<??@DD@??A7;;9=9=<.52;7==>==AAA7;49=<??>@@@A9=8<557;<(----,,,,9)-.37>;7@@:88AA2<99977)7893
@N9IO0:00858:06360
TACGAAGGGGGCTAGCGTTGTTCGGATTTACTGGGCGTAAAGCGCACGTAGGTGGCTTATTAAGTTAGAGGTGAAAGCCCAGAGCTTAACTCTGGAATTGCCTTTGATACTGATGAGCTTGAGAACGAGAGAGGATGGCAGAATTTCCAGTGTAGGGGTGAAATCCGTAGATATTGGAAGGAATACCAGTGGCGAAAGCGGCCATCTGGCTCGTTACTGACACTGAGGTGCGAAAGCGTGGGGAGCAAACAGG
+
??B;:4;@@@,@ABDCCC>:96:B?AAC<BAABB:@@?@@;@@@@B;<;AA<;;9;DADD@D?CC@BC;:6;A@B;@BC=C@@<<<+0,00/0>8>:??B@?BB095994:>>9?A==@055=B:BICB@BAA:><>5;;=>:>>7>;?==<==>>>/:::;3::045<<<<==:=55546?;CBA>BBBB@C>==5000*03<::8:;?AA@C7<6;;;;?=::34049::==28883333&37444(4:?3
@N9IO0:00861:06387
TACGGAGGGAGCTAGCGTTGTTCGGATATACTGGGCGTAAAGCGCACGTAGGCGGCGCCGCAAGTCAGGGGTGAAATCCCGGAGCTCAACTCCGGAACTGCCCTTGAAACTGCAGTGCTAGAATCCTGGAGAGGCGAGTGGAATTCCGAGTGTAGAGGTGAAATTCGTAGATATTCGGAAGAACACCAGTGGCGAAGGCGACTCGCTGGACAGGTATTGACGCTGAGGTGCGAAAGCGTGGGGAGCAAACAGG
+
A@@@;@@A;;;;AAAA@A=BA?CB?BBBCCAAAG>@??AA8::??@9::99.4;399:5>>@?BCBABEF;CCCD>CCG>DACCBBBCA@A@?C7;6;>9@:9>5:<<2@:5559=@AA<<>8;@8:@6;==>:?B:@AC@E>B<A537?:879@@A<944=295::???;::?:??:=8<?:;;;=>>;;5:<?:?<A=BBBBBBBA?ABAA=A@@=@BBCCAACB?AA@@@@9@@BBDCC9BBABB<A@A?
@N9IO0:00871:05774
TACGAAGGGGGCGAGCGTTGTTCGGAATTACTGGGCGTAAAGGGCGCGTAGGCGGTTTGCCAAGTCAGGCGTGAAAGCCCCGGGCTCAACCTGGGAACGGCGCTTGGGACTGGCAGGCTCGAGTTCGGGAGAGGACGGCGGAATTCCCAGTGTAGAGGTGAAATTCGTAGATATTGGGAAGAACACCGATGGCGAAGGCAGCCGTCTGGACCGACACTGACGCTGAGGCGCGAAAGCGTGGGGAGCAAACAGG
+
AAB@>:?@??,@@;;:@@<@B@BB@BAD?BBAAB=??@CC=CD>CBCE@@A>AA>AA8??4819>==?=>@@>==6<=@@-9:5:@AA@F>@AD8<8;B?BABA6;;6;@AA?<;;?BAAAAAC?A@A<?@@A8;;GAEG?B@B@CC>BDCBBB????BBBB<B>AAAAABCAA?AB<B?BB@A@AACCCC@BBG@C>@@::6:@@@@<?@>@@@@@@@BBCBB???;??:9:9,9=??A@@2==>??7<<<<
@N9IO0:00885:05760
TACGAAGGGGGCTAGCGTTGTTCGGATTTACTGGGCGTAAAGCGCACGTAGGCGGACTTTTAAGTCAGGGGTGAAATCCCGGGGCTCAACCCCGGAACTGCCTTTGATACTGGAAGTCTTGAGTATGGAAGAGGTAAGTGGAATTGCGAGTGTAGAGGTGAAATTCGTAGATATTCGCAGGAACACCAGTGGCGAAGGCGGCTTACTGGTCCATTACTGACGCTGAGGTGCGAAAAGCGTGGGGAGCAAACAGG
+
BBBBB=@@@@1ABCCBBB>??<?B?@AC<A@@BB:@A???:@BBBCCBBBBAEE?:::@@7A?BBCCCDC;CCDD?CBD=CCC;CC::6;BA3A>A>;<::49>6@@@@@B@=A>A:;;?B@;99AA;@9@<<5;@:;;;<@;?==;89595;?@9949@@<6<299<99944=495AAA:?387;6;=<>4::?9?>@@=AB@ABBC:;;8;;=;;;<BBB;:::;;;<::;;;&99>>999+99999)55=7
@N9IO0:00887:05777
TACGGAGGGTGCAAGCGTTATCCGGATTCACTGGGTTTAAAGGGAGCGCAGGCGGATTGGTAAGTCAGTGGTGAAAGGCTTGAGCTTAACTCGGGAACTGCCATTGATACTATCAGTCTTGAATATTGTTGAGGTTTGCGGAATGGGTCATGTAGCGGTGAAATGCATAGATATGACCCGGAACACCTATTGCGAAGGCAGCAGGCTAAACAAAGATTGACGCTGAGGCTCGAAAGCGTGGGGATCAAACAGG
+
@?<97:;9,4=A<9?C@@:=AA5;59=8<;=999.3:088088(45:CCC>;=B@BBAC;CB@BAAABCC@CA@@<A>?@<::<::,0+0<999597;;;;?@A@CAAACBBBBAA@;;2;A>ABA=@B>BBB?CC;::@>A<<@@6;99<=899AA?C?CC=BBCCCAABCAAAABC<C@C@DCC?@?@5::@A=A?AAAB;;5;9::-:??8::79>A>?@A?99299999A9A>@9999-9>ABC=AAA=
@N9IO0:00890:05766
TACGGAGGGGGCAAGCGTTTATTCGGAATCATTGGGCGTAAAGGGCGTGTAGGCGGCTCCGTGTGTCCCATGTGAAAGCCCTCGGCTCAACCGAGGAACGGCATGGGAAACTGCAGAGCTTGAGTCCGGGAGAGGAGAGCGGAATTCCCAGTGTAGCGGTGAAATGCGTAGATATTGGGAGGAACACCAGTGGCGAAGGCGGTTCTCTGGACCGGTACTGACGCTGAGACGCGAAAGCCAGGGGGAGCAAACGGG
+
0000*/////$/:399955)/:5/0+/)/:=@8=@6BBAB@4A=6<A<<BDD?;;7;B@=@BBA@@BC>BBB;;;B;?AA;=998@<??8@:??@;?<AA=???AC=AA;@::9ABB@@@?B@@AC@CC>A@@=8@BBBB<8<8B>CC>BCDEBBBCC<CC@>5;AABA@@@BBB<BA9::397?AA>A@;A@CCC?B?@@;@>A@@A@<@@=@;@AB9:6CAA@BAA>?>>9;;/9:259999$5595>7==@7
@N9IO0:00898:05766
TACGTAGGGTGCGAGCGTTAATCGGAATTACTGGGCGTAAAGTGTGCGCAGGTGGCTTCGCAAGTCGAGTGTGAAATCCCCGGGCTTAACCTGGGAATTGCGCTCGAAACTACGGAGCTGGAGTGTGGCAGAGGGAGGTGGAATTCCACGTGTAGCGGTGAAATGCGTAGAGATGTGGAGGAACACCAATGGCGAAGGCAGCCTCCTGGGCCAACACTGACACTCATGCACGAAAGCGTGGGGAGCAAACAGG
+
?@@A@AAC<9:9BBBBBB<@>ACFAD@B?BBABC=BBBCC=BBCDECCCBB?BC@CD?BACD@CBBA::9BCCED>CBBB8BE<??999:ACBB@B?A:>@@?B<B=>7==B=C????@?9?@?@??=?:99@A=AB?BB?CBC@C@CABBCBBCBB=B@BB:BCBB;;;CBBBBBB9;;?C@@AA3;5::2999248B<:A=9;659>2@0969?AAAAAAA?@?;;;@@B@A9@;99CCD9???=G>CCB?
@N9IO0:00905:05775
TACGAAGGGGGCTAGCGTTGTTCGGAATTACTGGGCGTAAAGGGCGCGTAGGCGGTCTTGTAAGTCAGATGTGAAAGCCCCGGGCTCAACCCGGGAATAGCATTTGATACTGCGAGGCTTGAGTCCGGGAGAGGATGGCGGAATTCCCAGTGTAGAGGTGAAATTCGTAGATATTGGGAAGAACACCGGTGGCGAAGGCGGCCATCTGGACCGGTACTGACGCTGAGGCGCGAAAGCGTGGGGAGCAAACAGG
+
@@@;95;BBB2BB;;;AA?CC@BC@B?A?B@@@D=;;;CA;BB:A>;A@AA@AA=ABB8;;C?CBBDCBAA><<=*0.--&-5,5-//)/9/9:3:+//<;;@D<BABBBA@??BB?BB@BCCCE?BB=@?@B?BBB4976C1857B;ABA@A@999?BBBC>E????AAAACB?BF:?;??9:;>395:A<BBB@C;;;?B>@?BCC<@?=A?A@@;;:DA?@@@@>AAA@??9@ABBBBB5;<@CC=CCCA
@N9IO0:00908:05763
GACAGAGGGTGCAAACGTTGTTCGGAATTACTGGGCGTAAAGCGCGTGTAGGCGGCTTTGCAAGTCGGGCGTGAAATCCCATGGCTCAACCATGGAAGTGCACTCGAAACTGCAGAGCTAGAGTCCTGGGAGAGGAAGGTGGAATGCTTGGTGTAGAGGTGAAATTCGTAGATATACAAGCGGAAACACCGGGTGGCGGAAAGGCGGCCTTCTGGACATGACTGACGCTGAGAACGCGAAAGCGTGGGGAGCAAACAG
+
?@BBA@@@9@@>@@9::93::37<6828-33877-4=:=:(494:9:;BBCADD@CCC7;<B=@@CBB<C;:;ED=BBB<B@@<?BA@<==BAA8@49:45:9:::<<4555;;;<==<;:8///5///(//3;5;8<8<<484:<886;/3387333,3333(3,3;8=;868----(-8:(..'.77.55,55+22+33(3,33,3,3,3393933543::99443398//(////44(489::>>/;;;<=4:::
@N9IO0:00873:05822
TACAGAGGGGGCAAGCGTTGTTCGGAATTACTGGGCGTAAAGGGCGCGTAGGCGGCCTGTTAAGTCGAACGTGAAATCCCCGGGCTCAACCCGGGAACTGCGTCCGATACTGGCAGGCTTGAATTCGGGAGAGGGATGCGGAATTCCAGGTGTAGCGGTGAAATGCGTAGATATTGGGAAGAACACCAGTGGCGAAAGGCGGCCATCTGGACCGGAACTGACGCTGAGGCGCGGAAAGCCAGGGGAGCGAAATGG
+
9<8;@<BCCC1??89;B@=:;65A8>7<:<9999.7<:=<6=D>DAAA@@@<99395:0@=@9<<=00*////::19@@?3>B,955/)/7.77.7)//<99>C>A;959994655:??<>=:>266;4;@=>?8;;><<7<5:5:7;:7<=;;;00)/669.63477733833-33(36::-4301////)////(/49;4:5::999,33,3,33873337343::-3333-33(3:.45>?1<<;;;;3:99
@N9IO0:00888:05852
TACGGAGGGGGCTAGCGTTGTTCGGAATTACTGGGCGTAAAGCGCGCGTAGGCGGCTTTGCAAGTTAGAGGTGAAAGCCCGGAGCTTAACTCCGGAACTGCCTTAAAACTGCATCGCTAGAATCGTGGAGAGGTGAGTGGAATTCCGAGTGTAGAGGTGAAATTCGTAGATATTCGGAAGAACACCAGTGGCGAAGGCGACTCACTGGACACGTATTGACGCTGAGGTGCGAAAGCGTGGGGAGCAAACAGG
+
@@BB>:::99*:??>ABC=A@@CG>A>@@@@@BD>BABBD>B>?:;;AA>>800+0=93<>C8::?CB@@=A@A@<@@@;@<::9C?C=?AD@D@A;<<==+0+0//&///559:;:9:9>9BAB@B499@=49@?=:<8;7>:>9=444::::;<8<=?>8C9>>?A@ACBA9??5:38<;?@B=A;:;9?>>9>=@@@@@?CCBB@B<<;BBBB@CCCCCBB;;5;@A;;;0::;9>==0>=B@@69;D?
@N9IO0:00889:05819
TACGTAGGGTGCAAGCGTTAATCGGAATACTGGGCGTAAAGCGTGCGCAGGCGGTGATGTAAGACAGGTGTGAAATCCCCGGGCTTAACCTGGGAACTGCATTTGTGACTGCATCGCTGGAGTGCGGCAGAGGGGGATGGAATTCCGCGTGTAGCAGTGAAATGCGTAGATATGCGGAGGAACACCGATGGCGAAGGCAATCCCCTGGGCCTGCACTGACGCTCATGCACGAAAGCGTGGGGAGCAAACAGG
+
BCCCCCCD<:;:;5;;;;5;9@AB;B6:;ACAB=<;:CE>E;;;;;CB9949@9@BABAA@@CB999@CCCA??<?CCC9BB>BB@B?B@BAA7@5;;@@AAC=BBBCA@@@A@@@B@@599AAAA<?;;;;;;;*;A@?C?D@C?@ABBAB;;;BABABB=@B@CCCBBCCCCCC@@@=@<@@@5;:AB?CBCAD@B@=::;;-;;;0;:=@BCCCBB:::@@@??@?@:::2:@?@@@@6???@B=????
@N9IO0:00899:05852
TACAGAGGGTGCGAGCGTTGTCCGGAATCACTGGGCGTAAAGGGCGCGTAGGTGGCCTGATAAGTAGGGGGTGAAATCTCGTGGCTCAACCGCGAGGCTGCCTCCTAAACTGTCAGGCTCGAGCAGAGTAGAGGCAGGTGGAATTCCCGGTGTAGCGGTGGAATGCGTAGAGATCGGGAAGAACATCGGTGGCGAAGGCGGCCTGCTGGGCTCTTGCTGACACTGAGGCGCGACAGCGTGGGGAGCAAACAGG
+
AAABBBCC=AA??>>>AA<??A=A;@=@;;;@AB=BAABB<BB>BBAC@@@<@@<@?A??9:5:@@@@AA2AA@C>@<;:000*0=<=6>48:>?>;@@@@8;;?@@@9@000000+0==<<=@@BCBCCBCCACDB@CC@D>B5;;0;=ACABB@@=@C?A?A;;:BB;;;CA;;;0:=@@<;;;DB?@A?ACEAF?CB@C@CBBBCC>A@@D?CB:::ABB@@<;5;;;;;;@:999999-9@?BB=@??:
@N9IO0:00902:05849
TACGGGGGGGAGCGAGCGTTGTTCGGAATCACTGGGCGTAAAGGGCGTGTAGGCGGTTCGGTAAGTGGGATGTGAAATGCCCCGGCTCACCCGGGGACCTGCATCCCATACTGCTGAGCTTGAGTACAGGAGAGGGTGGGGGAATTCCTGGTGTAGCGGTGAAATGCGTAGATATCAGGAGGAACACCGGTGGCGAAGGCGCCCACCTGGCCTGCTACTGACGCTGAAACGCGAAAGCTAGGGGAGCAAACGG
+
<=9::::::"944:<CCDD?CC@CC@B@C@@?BBB::>::;4;=4AB::;@A=>?3>:::45A8@=CD6B==9777.///<<.A:E=@BBD;>@@3@>9;;9A@@>8>?;;5>@>@A;AB8B:??BBBB6??BBD=@@AAA2A:E:=8BB?BA=;=3:39?;<5;;@AAAABAA@;?:288486?AB@C?BA>@BB?A?ABAA;997;A=@=?@<=8873337:9??A7><?@@A:>@B9999(73777.777
@N9IO0:00908:05839
TACGGAGGGTGCAAGCGTTAATCGGAATTACTGGGCGTAAAGCGCACGCAGGTGGCTGAGTCAGTCGATTGTGAAAGCCTGGGCTTAACCTGGGAATTGCAGTCGATACTACTCAGCTGGAGTATGGGAGAGGGTAGTGGAATTCCCGGTGTAGCGGTGGAAATGCGTAGATATCGGGAGGAACATCAGTGGCGAAGGCGGCTACCTGCCCAATACTGACACTCAGGTGCGACAGCGGTGGGGAGCAAACAGG
+
?BCB?BBB;;;;@<@A@=8<89996:=A=BAAAA9899;;0;949=@B@:7-34.4:445;C@BA@00/)--...(//)/0/)/7+<597:95067<6@9665999:;;;;5?444444.444=444(449:4(3::3/)/16)//(/)///77//(//(/6.//3337776/////(/7)/)5:555554.55=8;8<<05/::4////(/3888444888434:-333333///0)//::+;/038/8399
@N9IO0:00866:05869
TACGGAGGGTGCAAGCGTTAATCGGAATTACTGGGCGTAAAGCGAGTGTAGGTGGTTATGTAAGTCGGATGTGAAATCCCCGGGCTCAACCTGGGAACTGCATTCGATACTGCATGACTAGAGTCTGATAGAGGGAAGTGGAATTCCAGGTGTAGCGGTGAAATGCGTAGATATCTGGAAGAACACCAGTGGCGAAGGCGGCTTCCTGGATCAAGACTGACACTGAGGCTCGAAAGCGTGGGGAGCAAACAG
+
??;;5:@:9<ACC>B@@A@C?BAA=?=@=ABBBB>AAACA<CCAAABAAAC?CC@D?B@@?C<@;;;=A;;:BBC=CCCC:CC;AA;;7:?BBC6B@B;;;AB>BCBBCBBBCCA??A@?=>?:94?;B???>?8?28:B?C?B?B?BB>BE>BA8=58===6?=8=@?>?;;;55>AB:=B>B<<9<<<<7::@4:4:=8;;7;6994:;;<4:888888768;/0(/66:<818;BBBBB5BA@@@7@==
@N9IO0:00871:05891
TACGTAGGGTGCGAGCGTTAATCGGAATTACTGGGCGTAAAGCGTGCGTAGGCGGTTCGCCGTGTCCTGTGTGAAAGCCCCGGGCTTAACCTGGGAATTGCATGGGAAACTGGCGGGCTGGAGTGTGGCAGAGGGGGGTGGAATTCCGGCGTGTAGCAGTGAAATGCGTAGAGATGCGGAGGAACACCGATGGCGAAGGCAGCCCCCTGGGCCAACACTGACGCCTCGAGGCACGAAAGCGTGGGGAGCAAAC
+
BBBBB@@@<@@AA@@@@@=A=BBC?B7;:;CCCF>BBAAA<@BBACBBBCC@CD@C@CBB?BC;<;>AA@@??@@<@@@@6@A9??>A<@=@@@:A?B<@?@:::8:D=BBC?BB@<BCD@BBAAAA;@>?>@AA?A'@<:?1739393:97?AA?===?=>=6:;;???DA>8;9<>:88.86=5:2;>>?<??>9@;>@A;;;;*25>3>9A185776533833....(.58889-5:;7888&55:9905
@N9IO0:00882:05900
TACGAAGGGGGCTAGCGTTGTTCGGAATTACTGGGCGTAAAGGGCGCGTAGGCGGTCTTGTAAGTCAGATGTGAAAGCCCCGGGCTCAACCCGGGAATAGCATTTGATACTGCGAGGCTTGAGTCCGGGAGAGGATGGCGGAATTCCCAGTGTAGAGGTGAAATTCGTAGATATTGGGAAGAACACCGGTGGCGAAGGCGGCCATCTGGACCGGTACTGACGCTGAGGCGCGAAAGCGTGGGGAGCAAACAG
+
BA?@@=@AAB3BBBBCBB?BC@CC<B?B?BBBBE?BCCDD=CC=BCCC;;;>A@;@@B=@AM@GBBCCBBA@<:;)9@>@7>@4<9:95:<4=@8>:>:66;<>4>>;;;:;;;::49=245=<<7<<48889.33:6<;5:4848=5<:<<=::9;*//66.6168;::::::6::19433.3336;588-//:5;6/505055:<<7;:6:8<<<;:9;://///)/8<<==/4444444&4444:1444
@N9IO0:00891:05906
GACGAAGGTGACAACCGTTGCTCGGAATCACTGGGCATAAAGCGCGCGTAGGTGGCTAGGTCAGTCCATGGTGAAACCCCTCGGCTCAACCGAGGAAGTGCCGTGGATACTGCCTGGCTTGAGGACGGGAGGGGTGAGTGGAACTCTCGGTGTAGCGGTGAAATGCGTAGATATCGAGAGGAACGCCGGTGGCGAAAAGCGACTCACTGGACCGGATCTGACACTGATGCGCGAAAGCTAGGGGAGCAAACAGG
+
BBB;;5:.99=<B6;7;;>B;:;B=B796DCCCJ?GCBB@49;99=:;;A@<996;::A7<BBBBC?BBC@CBED9?99+888044;;8<8@?B;@;?;>=4><A=BBB@@@@>@D?BB?@@@:@773(3:::.?;??>A8<9==<=BB744=??>A:;??@499AB?@@?:48=>=99:986<::6@7>>8?9;;;&;<;@<B@@@AA=AA=A=BBBCADCCCCCCCB;;;@A@8@@ABBBC;BCBBD>@@@6
@N9IO0:00893:05906
TACGTAGGGTGCGAGCGTTAATCGGAATTACTGGGCGTAAAGCGTGCGCAGGCGGCGCCGCAAGTCGAGTGTGAAATCCCCGAGCTTAACTTGGGAATTGCGCTCGAAACTACGGTGCTGGAGTGTGGCAGAGGGAGGTGGAATTCCACGTGTAGCGGTGAAAATGCGTAGAGATGTGGAGGAACACCGATGGCGAAGGCAGCCTCCTGGGCCAACACTGACGCTCATGCACGAAAGCGTGGGGAGCAAACAGG
+
@B:5;;;A;@@AA;;;@A4;25<>.4045>=:99,9?999,955699>@00*0/)/7>594/27////////8:<23899-3/::;)0)/<7<<8=:>99;<99999;0:955949;:00,///99>4AA=;;;09>59A=@8=9=:>=5665::;<7<9;99&94444><::84444.447<7666299@A9??>9>25555.556;;=4;4955599999//////---///<3>AC:955&5<;;=6<:@4
@N9IO0:00900:05867
TACAGAGGGTGCAAGCGTTAATCGGAATTACTGGGCGTAAAGCGCACGCAGGCGGCGATCCAAGTCGGATGTGAAAGCCCCGGGCTTAACCTGGGAATCGCATTCGAAACTAGTTCGCTAGAGTGTGGTAGAGGGAAGTGGAATTCCAGGTGTAGCGGTGAAATGCGTAGATATCTGGAGGAACATCAGTGGCGAAGGCGACTTCCTGGACCAACACTGACGCTCAGGTGCGAAAGCGTGGGGAGCAAACAGG
+
CCBBABBD>;;:92988939197=8<.7-9;;:B9;99<<1:;;9////793/4.5;///)/)--88(---///7.////&55)554?9@;@@D<D?:96:<B?BEDD6AA;9;=BBBBBBBAAA@@=@BBAAA7:6;AB>B<@;?<@@;@>=??@A?AABA=??????=?AB:99D?BB?B?BBBBBCAB>AAA5;5;@@@B@D?CC?@B=@=@ABCBB;;;AAAB=@@A;;;0;;>>?@@3=?@B@<ACG@
@N9IO0:00903:05904
TACGTAGGGTGCGAGCGTTAATCGGAATTACTGGGCGTAAAGCGTGCGCAGCGGCGCCGCAAGTCGAGTGTGAAATCCCCGAGCTTAACTTGGGAATTGCGCTCGAAACTACGGTGCTGGAGTGTGGCAGAGGGAGTGGAATTCCACGTGTAGCGGTGAAATGCGTAGAGATGTGGAGGAACACCGATGGCGAAGGCAGCCTCCTGGGCCAACACTGACGCTCATGCACGAAAGCGTGGGGAGCAAACAG
+
@@@B@@@?6;:<?@@@@@=@=@CJ?C7;6;@@AA:;99@<06:>;?;<@9955.5;=7;;>8944444449@@A5ACBB59:::<.949<499)5.65:9D;9:BBB6>0000+0=:-0)///;<@;BBCBBD<;;55.54>497<94555:<<>;=ABC<;66===9556544;.44.4.5<<159BC?AAD?D4:955.5;4999095:4559555<555555;999555)5<<5566069=>>0955
@N9IO0:00911:05888
TACAGAGGGTGCAAGCGTTTGTTCGGAATTACTGGGCGTAAAGCGCGTGTAGGCGGTCTGTTAAGTCTCGTGTGAAAGCCCTGGGCTCAACCCAGGAAGTGCGCGAGATACTGGCGGACTGGAGTGGCGGAGAGGATGGCGGAATACCCGGTGTAGAGGTGAAATTCGTAGATATCGGGTGGAACACCTGTGGCGAAGGCGGCCATCTGGACGTCAACTGACGCTGAGACGCGAAAGCGTGGGGAGCAAACA
+
BCBDAABD<@@8719=:9:(7=4885:594:@@??8??@?@;@ABABBBBCCABB?BBB@@<@=A;;;@@;;;:CC9A@B=BDC;@@;;79?7?A<A<0/0::04;A:85@A@8==8=8881333828817733,333433,3,33::3:7==999//(/8882:6;>8;88<333<<,336=6522,2222/5551616827+23222+./...349688:9999222777222)268899:-5599;.82
@N9IO0:00867:05944
TACAGAGGGTGCAAGCGTTGTTCGGAATTACTGGGCGTAAAGCGCGCGCAGGCGGGTCCTGTAAGTCTGGAGTGAAATTTCGGAGCTCAACTCCGAAGCTGCTTCGGATACTGCGGATCTAGAGACCGGTAGAGGTCGGTGGAATTACAGGTGTAGCGGTGGAATGCGTAGATATCTGTAAGAACACCCGTGGCGAAGGCGGCCGACTGGGCCGGATCTGACGCTGGAGGCGCGAAAGCGTGGGGAGCAAACAGG
+
DCBABBCC>CC@?9=>==9>><?A<A5;.9@AA?<@@@CD=BBCBB@@@CC@CCH>CC@BCBB?B9:;@=@@@@?A8@@8??=:;;@CB?BCB?BA=A@@@BB?BB>AAA;;;BC?BAA@@@BCBB@B=AAB;;6;;;@DF@E?B>A???=@@@::7?>AA?B>AABCBBBCBB@??@>@:::2998?9A??=?A@9=99:3:;?>?<<=2>6?9<<733//6900*0>;>?B@?@9====>=@5?BDCC>999=
@N9IO0:00869:05922
TACGGAGGGGGCCAGCGTTGTTCGGAATCATTGGGCGTAAAGGGCGCCTAGGCGGCTGAGCAAGTCGGATGTGAAAGCCCCCCGGCTCAACTGGGGAACTGCAACCGATACTGCACAGCTAGAGGCCTGGAGAGGGTAGCGGAATTCCCAGTGTAGCGGTGAAATGCGTAGATACTGGGAGGAACACCGGTGGCGAAGGCGGCTACCTGGACAGGAACTGACGCTGACGCGCGAAAGCGTGGGGAGCAAACAGG
+
BBCC@CCCED3D;;:BBB@BC:=><@@CBBB?BE>D;6;A4@D496=7;=?=??=@BBBBBD@CDCC@:9:?:::-;;;;;;%;@A:;;>C;9;9.5;;;;9C=@6?BA@@@A@;559=<==9:196?@:<<;;:-4BBA@7B5;.;90;<?ABBCB>9D>>>6=<@@B@A=@966==4>=4>7=9<:<6::5>:A:?<B@=?AAC<AA:=<@A=A>A@?99;;655=>@@ABDE=BAD;<<<*949::(4483
@N9IO0:00872:05927
TACGGAGGGGGCTAGCGTTGTTCGGAATTACTGGGCGTAAAGCGCACGTAGGCGGCGATTTAAGTCAGAGGTGAAAGCCCGGGGCTCAACCCCGGAATAGCCTTTGAGACTGGATTGCTTGAACATCGGAGAGGTGAGTGGAATTCCGAGTGTAGAGGTGAAATTCGTAGATATCGGAAGAACACCAGTGGCGAAGGCGCTCACTGGACGATTGTTGACGCTGAGGTGCGAAAAGCGTGGGGAGCAAACAGG
+
@@@A>AACBC3DCBCBBC?BB@BC=D=A>A@@@C><;;CC69;<@C@@@BB@AB>BABBB=B>BBBBCBB@AAAF=A@@:@AA3A;;;?BBB5;6:<?@AA?CC=BAAABBB@<;5;;@=;;8;;;BB>AA<;5<;;BA@?A@D@C@CGCCCBBBBB>BBAC>C?CCB@@>=00006;*/7-0/0)----(-,-(-0-////////)/////2//)/;>>>>>6625;<99::*:@9:555&4<;;<6=<<7
@N9IO0:00875:05945
TACAGAGGGTGCGAGCGTTAATCGGAATTACTGGGCGTAAAGCGCACGTAGGCGGCTTTGCAAGTCGGGTGTGAAATCCCCGGGCTCAACCTGGGAACTGCATCCGAGACTGCTTTGCTCGAGTATGGGAGAGGGAAGTGGAATTTCCGGTGTAGCGGTGAAATGCGTAGATATCGGAAGGAACATCAGTGGCGAAGGCGACTTCCTGGACCAATACTGACGCTCAGGTGCGAAAGGCGTGGGGAGCAAACAGG
+
CCCBBBBC=@@?A999??=@?ABB@CGM>A?BBA<BBCAB7;9@@CCCCCC@A@=@AB:@@C?BCGCC>CDBBCC>AACC9BB=@;;;?B?=CC<B@CCBBCCD@BBCBABA=@@5:9=A@AAACCBA;@@;;;0;4:??;?6;;6;=B?;;9@@9949CCC>BA?BBBB@;;9=@3=:>7><=:::::;<9><<8=095<<<7=7;;7:<9>7;;@>??@>@@ABB=AA==AA+0*0//<<>/;666?4;;;9
@N9IO0:00884:05949
TACGTAGGGACCAAGCGTTGTTCGGATTTACTGGGCGTAAAGGGCGCGTAGGCGGCATGACAAGTCACTTGTGAAATCTCTGGGCTTAACCCAGAACGGCCAAGTGATACTGTCGCGCTAGAGTGCGGAAGGGGCAATCGGAATTCTCGGTGTAGCGGTGAAATGCGTAGATATCGAGAGGAACACCTGAGGTGAAGACGGGTTGCTGGGCCGACACTGACGCTGAGTGCGCGAAAGCCAGGGGAGCAAACGGG
+
@@@BBBBD>BC@B?A@A@=BA>?B=988-9:@@@;::;BC<AB<AABBBBE@??<?;;;@AB6;;@C@@5::@@A=:::@???9?A797:A5;;@;?>;@<@<@@AA;;;@@@AABBDBBBBC:;;B5;5;;;-9@<@@A=A?B?BCBB?BA:::@@?:::A;@@@?@??@AA;;;;;;;59299=8773<29=>5>;<<@3@;984<<3<9<;?@>>>>;999949==44/7;;1//)////&/::;=3::=3
@N9IO0:00899:05922
TACGGAGGGGGCCAGCGTTGTTCGGAATTATTGGGCGTAAAGGGCGCGTAGGCGGCGTGGTCAGTCGGAGGTGAAATCCCTCGGCTCAACCGAGGAACTGCCCCCGATACTGCCATGCTCGAGTCCCGGAGAGGGCAGCGGAATTCCCAGTGTAGCGGTGAAATGCGTAGATATTGGGAGGAACACCAGTGGCGAAGGCGGCTGCCTGGACGGGTACTGACGCTGAGGCGCGAAAGCGTGGGTAGCAAACAGG
+
@@@@;?>@>@0@=?@BBB?BB@CC:CAG?BCACG?BBACI>CE?BBDDCCC?C@@BBBC@BABBBBC@CCACCC>6BB>6CCCADDDC?C@BBCAGACBBB@@@0A?@@B<;;BFCCBAAAAA@@@;A?BAAAB=BBAAA?B=@=AC=AABBBAAAC?CCCB=A@@BBBBCBBC@CB=@==?=???<A:::?BBC?A=@@;@A;;6;A>BBBB=BAAABBCBBBAA@=BAA@@@6;;BBBB:<;DCCC:;<C<
@N9IO0:00907:05947
TACGGAGGGTGCGAGCGTTGTCCGGAATCACTGGGCGTAAAGGGCGCGTAGGCGGCCCGGTAAGTAGGGGGTGAAATCCTGCGGCTCAACCGCAGAACCGCCTTCTAGACTGCCAGGCTCGAGCACAGTAGAGGCAGACGGAATTCCCGGTGTAGCGGTGGAATGCGTAGAGATCGGGAAGAACACCGGTGGCGAAGGCGGTCTGCTGGGCTGTTGCTGACGCTGAGGCGCGACAGCGTGGGGAGCAAACAGG
+
BBBB><;<09:;:55?CC@GEC?C@B?BBBCCCB=BB;<<0<96>@<@CCEADJADD;;:;E>A;<;AAA,@ADC=@@7;=@B<AA@@>@?C@<8869)//)/)0@<=<93//3//(/8678?AAA=@?:99=:>?AAAA7;7;6;:49:>@@A@=@;@@=@=AAABBBBB@?@;<<0;;;;2:=>;>?9949>?6A@B>=>999<@@A8@?9:4:>>====9997729<?@@???@999>>2=A==>/9998
@N9IO0:00865:05974
TACGAAGGGGGCAAGCGTTGTTCGGAATTACTGGGCGTAAAGGGCGCGTAGGCGGCTTATCAAGTCAGGCGTGAAATTCCCGGGCTCAACCTGGGGGCTGCGCTTGATACTGATGAGCTTGAATGCGGGAGAGGATAGTGGAATTCCCAGTGTAGAGGTGAAATTCGTAGATATTGGGAAGAACACCGGTGGCGAAGGCGGCTATCTGGCCCGTAATTGACGCTGAGGCGCGAAAGCGTGGGGAGCAAACAGG
+
@?B@?:@AAA2AC=A?CB@CG@DD:D@C?BBCCJ?<;<;H>GM=B=BDDCCABC?CC@BBBC?CCAAA;?@??@@9@=AA<@@:@??C?B?BEECC1A@CABBF?AA:::??@@@AABB?CC=@ABBD>EDCC@EBBBBB?A?B?BB<AAAAA@B@@=@BC@;A>???CBC@@@?A@093:=:=AA;A>;;9;BB?B?BB?@@@CCCC@CC>CCD@D>A@CBCB@@@=???;;;0;@BBCCC8AAA@A9AB@=
@N9IO0:00867:05991
TACGTAGGGTGCGAGCGTTAATCGGAATTACTGGGCGTAAAGCGTGCGCAGCGGCGCCGCAAGTCGAGTGTGAAATCCCCGGGCTTAATTGGGAATTGCGTCGAACACGGTGCTGGAGTGTGGCAGAGGGAGGTGGAATTCCGACGTGTAGCGGTGGAAATGCGTAGAGATGTGGAGGAACACCGATGGCGAAGGCAGCCTCCTGGGCCAACACTGACGCTCATGCACGAAAGCGTGGGGAGCAAACAGG
+
AAABCA@@:949<;;;;>9?26966:5:059@<<19;9>A6?>==555;555@5445599>5::??@@A??@<<6<;;=3>B<B<8;68689/7(-(-,,-///)/55:)///<<.565977)///---(//)//)/1828-44:889:;99:4//)/:.777/////7745/<399)/)//618:8844335:.7333-3;54//(/171///9999=<9=>9449949=6=799===0<94/:1:9<8
@N9IO0:00868:05999
TACGGAGGGGGCTAGCGTTGTTCGGAATTACTGGGCGTAAAGGGCGCGCAGGCGGCGGTTCAAGTCGGGCGTGAAAGGCCTGGGCTCAACCCGGGAATGGCGCTCGAGACTGGACTGCTCGAGTCCGGGAGAGGATGGTGGAATTCCCAGTGTAGAGGTGAAATTCGTAGATATTGGGAAGAACACCGGTGGCGAAGGCGGCCATCTGGACCGGTACTGACGCTGAGGCGCGAAAGCGTGGAGAGCAAACAGG
+
DCCC?CBCCC3CBBBAAA>;;6;B=A>B@CB@@@;@AAAC<BB<AB;;;BB?BC?AA?AADD?BBBBB;A;;;;;)4.47;;<1==791:B0:9/9<?@=BAAAAABCADCA=A@@?@?@B@@@C@FF>CCCC@CCD@GC@C@CACC>DCDCCBB;9499>>8A?@ACA@A@BA?BC>B?AA6:::=A?BB?A::79?CC?D=>;:/0)/9(/(/:;8>8>A@@@@@7<=<@==6=965;84449866(//65
@N9IO0:00873:05971
TACGGAGGGCGCAAGCGTTGTTCGGAATTACTGGGCGTAAAGCGCGTGTAGGCGGCTGAGTAAGTCGGATGTGAAAGCCCGGGGCCCAACCCCGGAACTGCATCCGATACTGCTCGGCTGGAGTCCCGGAGAGGATGGCGGAATTTCCGGTGTAGAGGTGAAATTCGTAGATATCGGAAGGAACACCAGTGGCGAAGGCGGCCATCTGGACGGTGACTGACGCTGAGACGCGAAAGCGTGGGGAGCAAAACAG
+
@@A?>?@B9<;;@5;;;;=BB@CD?D7;7;BAAC=;;;;;0;A@BCGECBB?BB>AAAABBB@BCBB?B:;:@?@;@?@-:::-9?5@<@?@3?89<@;:95:>7=>??B??>BBB=??B>@ABBB;B>999@=?>>9>A>A@BD>F?B@???=@98/3:;8096585:9@;;:??;A7>49177:,52775:9=2988819:>888;;888;=;:9///55;>>>?A>888::/::;;@A>/::8888'877
@N9IO0:00880:05993
TACAGAGGTCTCAAGCGTTGTTCGGAATTACTGGGCGTAAAGGGTGCGCAGGCCGCGCGGGCAGTCAAATGTGAAATCCTGGGGCTCAACCTCAGGATTGCGCTTGATACTTCCGTGCTCGAACCTTGGAGAGGAGTCTGGAATTCTCGGTGTAGCAGTGAAATGCGTGGATATCGAGAAGAACACTTAGGGCGAAAGCAAGACTCTGGACAAGTGTTGACGCTCATGCACGAAGGCTAGGGGTAGCGAACGGG
+
CBBDC;:8:@@AB>AB@@<AA@CC?C8;8<CABB=BA;;;7;A;BA<<<<=:=8998444(49////:1////:;4BA=;444&44485@8<;;;8;;7:448938?BBBA>A?B@A999>?/7.7;?9=@@@<999=:80:;>2;:>=:@;:49444444909455=>9>===<5455.594555949><8=0//(///)/9:@BA<:<00+/77;5954488::4//8///)/5:?9444&4999;;.5;;;
@N9IO0:00880:05997
TACAGGGGGTGCAAGCGTTGCTCGGAATTACTGGGCGTAAAGCGTGCGCAGGCGTCCTGCAAGTCGGGGGTGGAAAACCCGGGGCTCAACCCCGGAATTGCCTCCGAAACTGCCGGACTTGAGTACGAGAGAGGGTTGCGGAATTCTTGGTGTAGAGGTGAAATTCGTAGATATCAGGAAGAACACCAGTGGCGAAAAGCGGCAACCTGGCTCGATACTGACGCTCATGCACGAAAGCGTGGGGAGCAAACAG
+
??B;::::);ACD?AAAB=@AA=A;A+0)/999@<AA@A@:@;@=A?A<00+00//)/-::3///6666'//)///&38(333&39;;-4;;.:6A=B@BB@AA?@@@;@AA@6;9;BC?CDCCCEGCBBCAAA<A?CBB>B?B?BC@CACCCCB@@?@CCC=B@BBCBCBBA@?::4:<@@<:99-993:5=9933&39>9;;7>;?B=ABB??<>><<?9333:@AA@@=>:7/=>?;???5978BB9>?>
@N9IO0:00891:05961
TACAGAGGGTGCTAGCGTTAATCGGATTTACTGGGCGTAAAGCGTGTGTAGGCGGTTCGTTAAGTCGGGTGTGAAATCCCTGGGCTCAACCTGGGAATTGCATTCGATACTGGCGAGCTAGAGTACGGTAGAGGGCGGCGGAATTCCGGGTGTAGCGGTGAAATGCGTAGATATCCGGAGGAACACCGATGGCGAAGGCAACCGCCTGGGCCTGTACTGACGCTGAGACACGAAAGCGTGGGGAGCAAACAGG
+
ABCBA@BC=?@>???==>;?;?AB=AAB>BBBBD>???DC>CBA@@??@?B?AA@C@CCC>B=BBBBB=BBBBBC>CCD?CCC>BBCE@C@BBB>A@E@CBBC@BAAAA@CC>A@999???BBBCCC?B??@BC<BB>BB>B=A5879A=ABCBC@@;@@@@;@CCCBBABBBAA=@;@B6;8;AA@DBBB?BBA?B@BE@C@DD@:::6:=A@@@BCCECCCBBA@??=?:::.;@BBCDG9AABCB;AA@<
@N9IO0:00903:05991
TACGAAGGGTGCGAGCGTTAATCGGAATTACTGGGCGTAAAGCGCGCGTAGGTGGTTTGGTAAGCGATATGTGAAAGCCCTGGGCTCAACCTGGGAATGGCATTGGATACTGGCGATCTAGAGTGCGGTAGAGGGCAGTGGAATTCCCGGTGTAGCAGTGAAATGCGTAGAGAGTCGGAGGAACATCTGTGGCGAAGGCGACTGCCTGGACCAGCACTGACACTGAGGCCACGAAAAGCGTGGGGAGCAAACGG
+
CBDBA?BE=BDCBCCDA@=@9;;B>A?B=AA;;;/:BBBB=BCCC@ABB;;7;C<A@;@?BB?CBBBBBBCBA@B;;;;(3A;(3477-3-3392:7<<6@?=2:337739?:=933=<773378;@>A@???=5=>?;>;A<@<@@9@<=@8::;;A?AAB<?@?AA@@@@0////(//385:;333337/3:?;?@@@@>0//3::3561:>;9==@=//.----(-(-73333)5555777*55;;<4=83
@N9IO0:00872:06023
TACGAGAGGTGCGAGCGTAATCGAATTACTGGGCGTAAAGCGCACGTAGGTGGCGACGTAAGTCGGGTGTGAAAGCCCCGGGCTCAACCTGGGAATGGCATTCGAGACTGCGTTGCTGGAGTACGGAAGAGGAAGGCGGAATTCCCGGTGTAGCGGTGAAATGCGTAGATATCGGGAGGAACATCAGTGGCGAAGGCGGCCTTCTGGTCCAGTACTGACACTCAAGTGCGAAAAGCGTGGGGAGCAAACAGG
+
9?94-6--(--,------,0---/)/)//33808;9981883344444924?3=@;A@?@699555)5:99;;(3777*3:(33:9495394,4.497A@A:@>?BCBBA><:.444;7455::96;.445.55;5;>7<5;6>@8A=966<<<CACCCC=BD;5559=:959A@8>;5>5>:::::88.444.45:94:6:8===454688834499<<;5557:9873333&3333777+78<==5>??:
@N9IO0:00872:06042
TACGGAGGGTGCAAGCGTTATCCGGATTCACTGGGTTTAAAGGGTGCGTAGGAGGGCAGGTAAGTCAGTGGTGAAATCTCCAAGCTTAACTTGGAAACTGCCGTTGATACTATCTGTCTTGAATATTGTGGAGGTGAGCGGAATATGTCATGTAGCGGTGAAATGCTTAGATATGACATAGAACACCAATTGCGAAGGCAGCTCGCTACACATATATTGACTCTGAGGCACGAAAAGCGTGGGGATCAAACAGG
+
A@AA>:9:4;A@B?BBBB?BBA794:A>@AAACD=BB<AA<CB=BCCCBBB@BBB=CBC@CE?CBBBCFCACCCC>CCDC@C?@@C?B@CC@C?BB=@@@A<AA9<<BC>>><<;::;;8<<9BBA=>>A=;;6:?@?@@=??ABAB9::AA:;;AA>@BBC9;:>>9=???==88799<<=8==;+0*-)----)-(--88;;888<<A@AA@?BA48988<879=;>?99999&4349<<<.;;>9909996
@N9IO0:00873:06052
GACAGAGGAGGCTAGCGTTGTTCGGAATCATTGGGCTTAAAGCGCGCGTAGGCGGCTCCGTAAGTGTCTTGTGAAATCCCCCGGCTCAACCGGGGAACTGCTCGGCAAACTGCGGGGCTTGAGGTTGGTAGAGGTGCCTGGAACTCTAGGTGGAGCGGTGAAATGCGTAGATATCTAGAGGAACGCCTGAGGCGAAAAGCGGGGCACTGGGCCAATTCTGACGCTGAGGCGCGAAAGCGTGGGGAGCAAACAGG
+
AAA?@@B?@@>=???>=?<?@?CC@C?BAAC@CC=BA6;:,4444::@@AA?:;15<B=@;>7;<>CCB?AABBA;@@@@@0A?CC>D;G:BBB9B9=?A>>>?:@@A8??>@@<<0BA=BBB=B=B>BCA<;5;;;?DD?A?ABBBBB@BB?ABBD@CCED>BA@@@@@??@@@@C???;@<?@@=??88299:;:*;99;9.999<<=3=)0)/900-/////66;5/33749,4877988-787<A9?@A<
@N9IO0:00882:06023
TACGTAGGTGGCAAGCGTTGTCCGGATTTATTGGGTTTAAAGGGTGCGTAGGCGGTTCCATAAGTCAGTGGTGAAATACAATAGCTTAACTATTGAGGTGCCATTGATACTGCGGAACTTGAGTACAGACGAGGTAGGCGGAATTGACGGTGTAGCGGTGAAATGCTTAGATATCGTCAAGAACACCGATAGCGAAGGCAGCTTACTAGACTGTAACTGACGCTGAGGCACGAAAGTGTGGGGATCAAACAGG
+
A@ACA::4;;2;A<@@@@=@BE?D=;;;6;B>CB>CE=BB=BB=?@@@?@@<::6;>C>BBC=@@@@AAA=AAA?:<=<;8=@@?@;?;?@DD?BBE?AAD?CB@BB@@@@@@A>B?BB@DBBBBBAA@BBAA=ACC?AA@C@B?AABA>A@@@@BB@BABB=BCBB?BAA;;;@@@>@;??8=@@;??B?@@@@6;6:AACC@CBCCCEECBCB@D@A;;;;;;;@=@;;;;;/:@CCDDD:CCFDC?CBB?
@N9IO0:00887:06048
TACGAAGGGGGCAAGCGTTGTTCGGAATTACTGGGCGTAAAGGGCGCGTAGGCGGCTTATCAAGTCAGGCGTGAAATTCCCGGGCTCAACCTGGGGGCTGCGCTTGATACTGATGAGCTTGAATGCGGGAGAGGATAGTGGAATTCCCAGTGTAGAGGTGAAATTCGTAGATATTGGGAAGAACACCGGTGGCGAAGGCGGCTATCTGGCCCGTAATTGACGCTGAGGCGCGAAAGCGTGGGGAGCAAACAGG
+
???984:AAA/AA>>:::6::;@?;@=@9@@?>@9;;;CB<BA<BCCBABB?;:7;B=AAA@=A@AAB@BAA@@@8@5;;0;C0;;BB?C?CBCCC0CABCCBC@CBBBCC@@@@9;;<;9;0:AAAA:>>:A;>@?AAA@C8A8@;5?AABBBBBE?B?@@9?594:;???AB>BB>C>@@??:;036;;393=1739=;<@ABBEB?BB<AAA=@>A??@BBBB@:@=0000,0:AAAAC599@@@8??>9
@N9IO0:00890:06055
TACGGGGGGGGCAAGCGTTGTTCGGAATTACTGGGCGTAAAGGGCGCGTAGGCGGTTGGATAAGTCAGCTGTGAAAACCACGGGCTTAACTCGTGGCCTGCAGTTGAGACTGTCTGGCTCGAGTGTGGGAGAGGAGAGTGGAATTCCTGGTGTAGCGGTGAAATGCGTAGATATCAGGAGGAACACCGGTGGCGAAGGCGGCTCTCTGGACCACAACTGACGCTGAGGCGCGAAAGCTAGGGGAGCAAACAGG
+
;;;;;;;;;;"9B244443=97::::;@89>:990:999;)44)4;@@@?D@9::;?B=BBB9;:A=@;;;<B@BB2=@>CD@8>B9B:CB>B==9@9?;;;:;055<;<<967//+/:;?7;?==CD<@?@A999:?AC?B?B>B?BB>AAABBAA=@@@>893388888=755661672715556:6::555527277269<=::;59817<A<ABB><7:95990656252'2<=@ACC599??=*9:@9
@N9IO0:00893:06041
TACGAAGGATCCTAGCGTTGTCCGGATTTACTGGGTTTAAAGGGTGCGTAGGCGGATAATTAAGTCAGTGGTGAAAGCTTGCAGCTTAACTGTAAAATTGCCATTGAAACTGATTATCTCGAGTGTGGTTGAGGTCACTGGAATGTATCATGTAGCGGTGAAATGCTTAGATATGATACAGAACACCAATTGCGAAGGCAGGTGACTAAAACCATAACTGACGCTGAGGCACGAAAAGCGTGGGGATCAAACAGG
+
AA@@@5;5;>=8>ABBA>;@;;49.4??-:99:4)49)44)4<09;;BBCC?BB>ACA4;.559A@BA@@<@AA=5<BB69:B99919.9==9999*:2994>=189?9A>?@B799>?:99>?@BE@D@C@A<@<>>00)040/0@=@<0/00///)/444)445949=>AA@A:;<B;;;7;;@5;50,0>>>+0*0<<6<9<<;;;;.:388:599:::34338:53335555&4554:==/=<?;A86;9<
@N9IO0:00897:06055
TACGTAGGGGGCTAGAGTTGTCCGGATTTACTGGGTGTAAAGGGTGCTCAGGTGGATTTGTAAGTCAGAGGTGAAATCCCAAAGCTTAACTTTGGTGCTGCCTTCGATACTGCAAGTCTTGAGTTTGAGAGAGGGTAATGGAATATCTGGTGTAGCAGTGAAATGCGTAGATATCAGATAGAACACCAATGGCGAAGGCAGTTACCTGGCTCAAAACTGACGCTAAAGCACGAAAGTGTGGGGAGCAAACAGG
+
@@AA?>>>>>0@AABCCC@BBB@C@CCD=BBBDD>:;;;B=CC?CCCCCCC>?@?ABC8:;@@CA@@@:;5;?A@;::906>09?C6949?>6@?@;;;@A@B@BBBBBBAAAB>A@A@;@?@AA6;<CCC;;;8;B?AB?B?AA?>:;6;BAABBCBBCBB<??>BBBBBBBAABBBBBBB>BBA=A;994:;;5<=CBBC=AA=<:2:?:;;;.:B@@?@@CCC=D@@@A@@8A@@;;;;.;CCCC=BBB>
@N9IO0:00889:06096
TACCAGCACCCCGAGTGGTCGGGACGATTATTGGGCCTAAAGCATCCGTAGCCGGTTCTGCAAGTCTCCCGTTAAATCCAACTGCTTAACAGGTGGGCTGCGGAGGATACTACAGAGCTAGGAGGCAGGAGAGGCAAGCGGTACTCAGTGGGTAGGGGTAAAAATCCGTTGATCCATTGAAGACCACCAGTGGCGAAGGCGGCTTGCCAGAATGCGCTCGACGGTGAGGGATGAAAGCTGGGGGAGCAAACCGG
+
B@@?:::@@@@5@;;;C?CBBB>BHDCCAAA?BC>C>BB@<@;;;B=BAAAA<@=@@C@@?B@CCCCCE=A@?CC=BB?B>B9::B@C@BBA=998/:=><@=:808AA>??>?@???BAA?:94:?=:?@?<9?@9>?A?AAA@@??898.7==99+33333$3838;8CEED???5:58<BB7=B?CBBB;@??1717;5<@8=?>>@A>BBBAA@;5555.59222,2;?AA9>?:::::.8:BBB8<4;6
@N9IO0:00896:06102
TACGGAGGGTGCAAGCGTTGTCCGGATTTATTGGGTTTAAAGGGTGCGTAGGCGGCCCTGTAAGTCAGCGGTGAAATCCCAGGGCTCAACCCTGGAACTGCCGTTGATACTGCAGGGCTTGAGTTCGGTTAAGGCGGGCGGAACTGGTGGTGTAGCGGTGAAATGCATAGATACCACCAAGAACCCCGATTGCGTAGGCAGCTCGCTGAGCCGAAACTGACGCTGAGGCACGAAAGCGTGGGGAGCGAACAGG
+
CABB=;:;09>@B;@ABB=@@D?B@BBD=BB?BC9?B/9:/8:*34AAA@?8983:<6=::43>BBAA@@<?;;;0;993;>>7>B<A>A;8<?2:-338=:?<5:>@@@@@A@993:;6;<@B9;;?C@B@B@CCF>BB@C8<<>9;;5;<;;@:B>B;<;6;??AAGCBBBC@CD@C@CC@CCC8@@A79:@@@A@A:;;:55<?>?BB8<<<7=>>><==?AAB=@;>933(393/>>>0//0@C?BBA>
@N9IO0:00908:06068
TACGTAGGGTGCAGGCGTTAATCGGAATTACTGGGCGTAAAGCGTGCGCAGGCGCTCCTTAAGTCAGATGTGAAAGCCCCGGGCTTAACCTGGGAACTGCGTTTGAAACTGGGGAGCTGGAGTGTAGAAGAGGGGGGTGGAATTCCAGGTGTAGCAGTGAAATGCGTAGAGATCTGGAGGAACACCGATGGCGAAGGCAGCCCCCTGGGCTAACACTGACGCTCCATGCACGAAAGCGTGGGGAGCAAACAGG
+
BBBBBABC>:99CC@BBC@C@CB>9<*0)0;@>?8BDCDF>BAABBBDB??:996@=8=?C?BAAAB@@@@>>;(4;55+5>4<=8;8;8=CC=C@BBA???E955?5;<<;;.8888969:::<<<A=AA@@@@@';?4<8B?C>AA@CCAAAA00/77<3;9;@BBBCBB@>::0548<8:??:>>BB9B<<9=9BBCBBBA/99839=@?@??:=8////0(/8888>>?F>BA@::::*9<<9;52252
@N9IO0:00870:06130
TACGAAGGGGGCTAGCGTTGCTCGGAATCACTGGGCGTAAAGGGTGCGTAGGCGGGTCTTTAAGTCAGGGGTGAAATCCTGGAGCTCAACTCCAGAACTGCCTTTGATACTGAAGATCTTGAGTTCGGGAGAGGTGAGTGGAACTGCGAGTGTAGAGGTGAAATTCGATAGATATTCGCAAGAACACCAGTGGCGAAGGCGGCTCACTGGCCCGATACTGACGCTGAGGCACGAAAAGCGTGGGGAGCAAACAGG
+
?>A;;5:>?>,959@ABA?B9:6>:>?BBBBBBB766<><)5;09;5;;B?8?AA<ABBF<B>A:9:5::0<<<@7;@7@?:@@@>4;6:<:5?9>-33345:@;0000////39?<AB?@A??338;3;977.39333:6:6:=?;99333688=@:=9==1:)/--,,,--,8(.../5<<7;;C>A@CB@CAA=@@@@=AAAACCC@II>CABDCCCCB;;;@;;5;?>;;:;&;?=;;::-94;CB;@@C?
@N9IO0:00873:06144
TACAGGGGGCGCGAGCGTTGCTCGGAATCACTGGGCGTAAAGCGTACGCAGGCGGACCGTTAAGTCGGGTGTGAAATCCCAGGGCTCAACCCTGGACGTGCATTCGATACTGGCGGTCTCGAGTACGGGAGAGGTGAGTGGAATTCCTGGTGTAGAGGTGAAATTCGTAGATATCAGGAGGAACACCGGTGGCGAAAGCGGCTCACTGGCCCGATACTGACGCTCATGTACGAAAGCGTGGGGAGCAAACAGG
+
?@A>=<<<,0000;7=>B:BBC@@<A?BBBBCCC=CBB@B<A@BBCBBA@@<?C?CB?BB?B?AACCE<AAABAB<???<@?A<BDBB>BB=BC?CBAAABAA>BB@@?A?=8>@;@@CBBBBBB@?>6==8729?=?AB>B?A?C?AC?CCCCB??6==AA<A@BCCCC?BCBBCC;CC@C?@@@@CAAB=A;;;0;BA=B;<;AAC5;;/5AAACBBABABAAAABBDBAAD?A@@@DCD6::::C=BAB?
@N9IO0:00873:06157
TACGTAGGGTGCGAGCGTTGTCCGGATTCACTGGGTAGTAAAGGGTCCGCAGGCGGGACAGCAAGTCGTTGGTGAAATCCTGGGGCTTAACTCCAGAATTGCCGACGATACTGCTGTTCTTGAGTGCAGAAGAGAGAGACGGAATTCCTGGTGTAGCGGTGAAATGCGTAGATATCAGGAAGAACACCGGTGGCGAAGGCGGTCTCTTGGTCTGCTACTGACGCTCAGGGACGAAAGCGTGGGGAGCAAACAGG
+
?@AA@@DD=;<;@::;9;5:<=8=9@A;9/0<77.//////)/7.7<16:6C@BEF=CB@??D@BAC@@7@<@@@<5A<7?@CB8CD@C=BDD:AA@8=///8=<AGCCBA@?BA@@?CC7;;@:9;CAA<@BAAAACBCB?B@C@H?BB9ABABBCF9=C==6>A@@???AA@@AAA?@>CA?B@?=@@BB@B@?=??BC?BBBB@=@>@@@@?@AA@@@@BBBBBGC<@@:::0;=>?AAA6A;;;A=AAB@
@N9IO0:00879:06130
TACGGAAGGTGCGAGCGTTAATCGGAATTACTGGGCGTAAAGCGCACGTAGGCGGTTTTTTAAGTCGGATGTGAAAGCCCTGGGCTTAACCTGGGAATTGCATCCGATACTGAAAGACTAGAGTACGGTAGAGGGGGGTGGAATTCCAGGTGTAGCGGTGAAATGCGTAGAGATCTGGAGGAACACCGGTGGCGAAGGCGGCCCCCTGGACTGATACTGACGCTGAGGTGCGAAAGCGTGGGGAGCAAACAGG
+
A?@A=A5:5:ABBBC@@??B=@@C?A:?<?>;;;0;;;DD=BBC;9;@@AA?BB=BBABA)B>BBCC??AA@@@@8;;;07>>9?B>B@B?BBD=B>B9::ABB?BBBCBBBBC=B@??BBCBBCDDACBB@@????'?B>C=B>A7;;;@AA@@A@;?A=@6;;;BABABB@;;;B?BC?C?A??;@?AA?AFD@C@@@5;<;<*<B@ABAA@B@BBA@@@@@@@@=ABAAAF>BAAACKI<BBCCB<@@@=
@N9IO0:00887:06115
TACGAAGGGGGCTAGCGTTGTTCGGAATTACTGGGCGTAAAGGGCGCGTAGGCGGTCTTGTAAGTCAGATGTGAAAGCCCCGGGCTACCAACCCGGGGAATAGCATTTGATACTGCGAGGCTTGAGTCCGGGAGAGGATGGCGGAATTCCCAGTGTAGAGGTGAAATTCGTAGATATTGGGAAGAACACCGGTGGCGAAGGCGGCCATCTGGACCGGTACTGACGCTGAGGCGCGAAAGCGTGGGGAGCAA
+
@@@@@<AABA0AA;;:BB?BB?AC?@5;5<>?@?<@??A@0;:/;A;B@AB?BA>;;;5;;A=A;99;?555=9B)9;;;.55)5444.439<)444&45:8=@::<3@::??@?????<?B8A@@47.391933368884>?9=9=9=<3<?@998>><=AA??3>6777;;:99?.77)75<<186=5;4:94?@C?C???<?=A?@@A6;:=@<@@@@@?BA??;;;9?;;;99.:::4;;>/;995<
@N9IO0:00890:06127
TACGGAGGGTGCGAGCGTTGTTCGGAATCACTGGGCGTAAAGGGCGTGTAGGCGGCCCGCTAAGTCTGATGTGAAAGCCCGGGGCTCACCCCGGAAGGGCATTGGAAACTGGCGGACTCGAGTCCCGGAGAGGAGGGTGGAATTCCTGGTGTAGCGGTGAAATGCGTAGATATCAGGAGGAACACCGGTGGCGAAGGCGGCCCTCTGGACGGTGACTGACGCTGGAGACGCGAAAGCGTGGGGAGCAAACAGG
+
BCBB?;;;.9<@>;:=@A=AB<@@?C>CACCDEE=@@@JD>BB<BBB@BAC?;;69@4=CA>;????AAA?<???3:<;(444&4;:4444&4397=>6;;<7<7<<5:::7<B5:999@>999<4<8<;<<9<>>5;<9<8<:>:>>;====>==558B=7>>>@===>;:;AAA3::3:39::3939>;@@B9?<?B>AA:??@B<??A;?<>>::944933-4454;9:9<2:<;<=;;0;999?69;;4
@N9IO0:00896:06139
TACCAGCACCCCGAGTGGTCGGGACGATTATTGGGCCTAAAGCATCCGTAGCCGTTCTGCAAGTCTCCCGTTAAATCCAACTGCTTAACAGGTGGGCTGCGGAGGATACTACAGAACTAGGAGGCAGGAGAGGCAAGCGGTACTCAGTGGGTGAGGGTGAAAAATCCGTTGATCCATTGAAGACCACCAGTGGCGAAGGCGGCTTGCCAGAATGCGCTCGACGGTGAGGGATGAAAGCTGGGGGAGCAAACCGG
+
;:<60/0////&///4>8<<=B=ADB:@499.59097777)/////)//999065:@<<==9///:@@0/06=;3?;6<254=9=4:4:9:7:=:297373-38499:::::AA@>AAAB?@;6;00(/;0.)//(///(..686552--'-----'-,,,,,$..(.5058;<7:;5;=9;;;:==7;;==7<<=1616<7<@7;;:>>B<BBBBBB@@?AA@BBBDD<BBCCC=BB;;:::)9:???6=8=2
@N9IO0:00900:06131
TACGAAGGGGGCTAGCGTTGCTCGGAATGACTGGGCGTAAAGGGCGCGTAGGCGGCCATATCAGTCGGGCGTGAAATTCCTGGGCTTAACCTGGGGGCTGCGTTCGATACGGTGTGGCTAGAGGACGGAAGAGGCTCGTGGAATTCCCAGTGTAGAGGTGAAATTCGTAGATATTGGGAAGAACACCGGTGGCGAAGGCGGCGAGCTGGTCCGTGACTGACGCTGAGGCGCGACAGCGTGGGGAGCAAACAG
+
BBC;:8;DDC3BAAB@AA>?AA;;5959;5BBBC=BBBB@=BC>CDBBBAA=;;5;;AABBBABADDD>:;;<?@=E@C@DCD<AB7@5:8>@;;;'8;::@@8A?::BAA?ACBB?BCCCBB@CCG@C>B;;6;?A@@A8A9=397-7<=:=???>7;:=91=69;:;;;?C>9;;3<133-38828233-4:<6<9@@7;>:::;;5;=8=>><<<666;;<<<<:>==;;;=;;;4444&54:;<2544
@N9IO0:00900:06133
TACGTAGGTGGCAAGCGTTGTCCGGATTTATTGGGTTTAAAGGGTGCGTAGGTGGTCTTTTAAGTCAGTGGTGAAATACGGCAGCTCAACTGTCGAGGTGCCATTGATACTGGGAGACTTGAGTACTGATGAGGTAGGCGGAATGGACGGTGTAGCGGTGAAATGCTTAGAGATCGTCCAGAACACCGATAGCGAAGGCAGCTTACTAAGGAGTAACTGACACTGAGGCACGAAAAGTGTGGGGATCAAACAGG
+
>?@?@::4:<4<93=@A@@BAC?B>AAC=BD@DE>CB>BB;CB>???AA@@;00,0:<=>7@;AAACB@A>???C=BBBB@C899AAA<CBBBCCBB?ABB?BB?BBBBBBCD=AA@AA@CAAB@AACCCB;;7;BB>BC9;6;B7;;B<@@:9949.499904455.5559=BA@<@7:545:::9BDDCDBBB>A>AAAAA=@?;;646BB97198;<<GB:54:7;A::?::.=<A??<<1:8>BD>::9>
@N9IO0:00905:06117
GACATAGGTGGCGAACGTTATCCGGATTTATTGGGCGTAAAGGGTGCGTAGATGGTAGAATAAGTTATTAGCCGAAGGCAAGCTCAACTTACTGGAAGTTAATAATACTGTTTTGCTAGAGAATGGAAGGGGTTAATGGAACTCTATGTGTAGAGGTGAAATTCGTTGATCTATAGAAGACCACCAAAAAAGAGCGAAGGCAATTAACTATTCCATTTCTGACATTGAGGCACGAAAAGCGTGGGGAGCAAAACGG
+
@@@BBBB?@?===>9???=@AB?C@BBC<AA=@@;?A???<?C>CCBEBAAABA>A@@@=@A=@AACC?CBA:?>697;B?C@AAC?@A?BB;;:;=AB=A?AC@CG@A?ADD9::???@@@?AA>A?A@A6A<@<AC?CAC@@AC;;;BBABBB@CBAA9?;>>A5::=BDCCBAB<;?<8?<.55555#5;=99<15.5;48-305<@B@C9DAE@A>;<9//)/772>?A9:44&4;4;4<=/==AFDD9>D@
@N9IO0:00911:06150
GACAGGAGGGGGCAAGCGTTGCTCGGAATTACTGGGCGTAAAGGGCGCGTAGGCGGGATGGCAAGTCAGTCGTGGAAATCTCTCGGCGTCAACCGAGAAACGGTCGGCTGATAGCTGCCGTTCTTGAGGGATGCAGAGGAGACTGGAATTCCCGGTGTAGCGGTGAAATGTGTAGAGAGTCGGGAGGAACACCGGTGGCGAAGGCGGGTCTCTGGGCATCTCCGTGACGGCTGAGGCGGCGAAAAGCGTGGGGAGCAAAC
+
;;;;;;<=999'49.449920////)/)/)/<;;;46959>)5605<55554.599)56>6;;255;;@@@??A=@>7:8-,,,,(,,,-75:4;;=>=3;:443:7433/////77727<0447<444)4899::9=<>?::;:6;>@=AC=A>AA@=<;<6;;77.789:433=;:33777*77194:9?49444.44>9?;?@@265;;;9<4:;<<55.555444.44499344.44444&4999===.:;9:;25
@N9IO0:00872:06200
CACGGGGGGAGCAAGCGTTGTTCGGATTCATTGGGCGTAAAGAGCTCGTAGGCGGCTCTGTAAGTCGGGGGTGAAAGACCACGGCTCAACCGTGGAAACGCCTTCGAAACTGCGGAGCTTGAGGCCGGGAGAGGAGATCGGAATTCCTGGTGTAGCGGTGAAATGCGTAGATATCAGGAGGAACACCGGTGGCGAAGGCGGCCATCTGGCCCGCAGATTGACGCTGAGGCGCGAAAGCGTGGGGAGCAAACAGG
+
AB:;;;;;%;4:95::AA?AB9=>:?>:>CC;C@7B==>@7;66:@@CBCCA?@>?BBDCCC=@ACCDDD3BAAA=<;;5>BB<BBAB@B;CAA=@@49;A<A?BBBC=C;;<@=@@AD?C@@:?5;;0;@@B?BDECBB@B@C?B?BB?BBCBBBC@BBBD>CCDDDDFGCCBBBA6::6:6:::<@>;:5;;0+0;00,.).-,,,(,,(----//7;;<=<4337899:???9@AAABBC6@@>?=9>?=;
@N9IO0:00883:06209
TACGAAGGACCCGAGCGTTATCCGGATTTATTGGGTTTAAAGGGTGCGTAGGCGGACTTTCAAGTCAGTGGTGAAAGCCCATCGCTCAACGATGGAATTGCCATTGATACTGTTGGTCTTGAGTACGGTTGAAGTGGGCGGAATGTGTCATGTAGCGGTGAAATTGCTTAGATATGACACAGAACACCTATTGCGAAGGCAGCTCGCTAAGCCGTAAACCTGACGCTGAGGCACGAAAAGTGTGGGTAGCAAACAGG
+
BB@:;593=990444;;<?CAA>A:>><4@@8A<2;<)33(3;1345A?==900+0///(/4.49<>ABA=A@@@/9:@/99?999:0*00//:1739699+/6:>>===CCC@C@B@?4549;;>>=B=AA;=:99,996;6;;<<<<999=9449.4///)/)//9299454/////////17772///)///3-3286////88993/-(----(-(-////33337,3333333&34:777.7///88/3345
@N9IO0:00907:06167
TACGGAGGGTGCGAGCGTTGTTCGGAATCACTGGGCTTAAAAGCGCGTGTAGGCGGGATGCAGGGTGTCGTGTGAAATCCCCGGGCTCAACCCGGGAACTGCGCGGCAAACCGGCATTCTTGAGGCAAGTAGAGGTGACTGGAACGACCGGTGGAGCGGTGAAATGCGTAGATATCGGTTGGAACGCCAGAGGCGAAAGCGGGTCACTGGGCTTGTCCTGACGCTGAGACGCGAAAAGCGTGGGGAGCAAACAG
+
@@CC@CBC<@?@AAA:;;>AB?BC>B=@@CB;;:.;A4:95&55599;<@@A;:<5)9;;;@==6BBB<<B=>BBC:@A@?6?D<A@BB?BB>B?7D9B??@88D@CCC>B>B>@@@>AA?BBA?BC?BB??::8:CABCC>C@CCCC?B?CE=@@BA=@@AA9@@A@@@@@CB???1717-7-4<=298;817;;;*37=?*78>?>==5?@=@@A?AA@??>::9==<>=8888&7883444&44444(4::
@N9IO0:00913:06188
TACGGAGGGTGCAAGCGTTAATCGGAATACTGGGCGTAAAGCGAGTGTAGGTGGCCGCATAAGTCGGATGTGAAAGCCCTGGGCTTAACCTGGGAATGGCATTCGATACTGTGTGGCTAGAGTCTGATAGAGGGAAGTGGAATTCCAGGTGTAGCGGTGAAATGCGTAGATATCTGGAGGAACATCAGTGGCGAAGGCGGCTTCCTGGATCAAGACTGACACTGAGGCTCGAAAGCGTGGGGAGCAAACAGG
+
AABB>@@B<BBAD@C9::?B?A;0+0+0//009284:AC;BB;::@?=@@9::4;<@?A@@;@@??9?888ABC<AAD<BCC>AA>@>?<ACB>B@BB@BCB?@@@CBBBBBABC@CBCBB@@@BBDBBA<;;0;=AAB?B?B?B?@@;@>=@@??<?BBD>CC:::@AA;;;??@29:9?=:::AABBC@<<;?B@@@<@A>A>BC@@@@C?A@AB;;;;;A@<;5;AA;;;0;BBBBFF8AABDD>CBB?
@N9IO0:00875:06248
TACGTAGGGTGCGAGCGTTAATCGGAATTACTGGGCGTAAAGGGTGCGCAGGCGGTCCTGCAAGTCAGGCGTGAAATCCCCGGGCTTAACCTGGGAATGGCGCTTGAAACTACGGGACTGGAGTATGGCAGAGGGAGGTGGAATTCCACGTGTAGCGGTGAAATGCGTAGAGATGTGGAGGAACACCGATGGCGAAGGCAGCCTCCTGGGCCAATACTGACGCTCATGCACGAAAGCGTGGGGAGCAAACAGG
+
AACBB@@@;@@?BBCCBB?B>BBB?B@C@BBCBB=@A@??6A@8@B@CBAB<@A<@B=AA@@>;;;;:49@A@@@6::::-9@9?@?A>A?BBC>C?BB?CCBB?BBC<@@BCCC=BBBBAECCCCCA<;:<<<300*/<;>6?<?9>ABDBBBDCB?BCCD>BBBBBBAAABC@@A;AA=@=>?<8<??@<@@C?A8::==58;2394(4.45:;<<?>:44::844:44444)4<?@CDD5<;@@A8@A@>
@N9IO0:00876:06238
TACGGAAGGTGCAAGCGTTAATCGGAATTACTGGGCGTAAAGCGCGCGTAGGCGGCTTCGTAAGTCGGGTGTGAAAGCCCCGGGCTCAACCTGGGAACTGCGCTCGATACTGCGGAGCTCGAGTACGAGAGAGGGGGGTGGAATTCCAGGTGTAGCGGTGAAATGCGTAGAGATCTGGAGGAACACCGGTGGCGAAGGCGGCCCCCTGGTTCGATACTGACGCTGAGGTGCGAAAGCGTGGGGAGCAAACAGG
+
@@AB;?4:6:@?D?BBBBAD?ABB@A=?<>@>>=5>???@9@;:;AA@@??;9:6;D@CECD@BBCIG?CCBBBC=BB@?2D@8BBBD?B@CCE<A9BBB55;BBBCCDBBCCCA;:;CCCBBBCCCBBBBBBDDDC)BC@D?B@B@BB?BBBCBAA8;BC=8?@;@AA>@>?>8:DAD@;D@BCCAH@CGABBD@D@;;7;===+>A:=<=B==ACCCBA;;9>?;8ACBBBE=A@@@@<<.?@@A<4??@8
@N9IO0:00880:06246
TACGGAGGGCGCAAGCGTTGTTCGGAATCATTGGGCGTAAAGCGCGTGTAGGCGGCTTGGCAAGTCGAGTGTGAAAGCCCGGGGCTCAACCCCGGAAGGTCGCTCGAAACTGCCTCGCTAGAGTCCCGGAGAGGAAGGCGGAATTCCCGGTGTAGAGGTGAAATTCGTAGATATTGGGAAGAACACCGGTGGCGAAGGCGGCCATCTGGACCGGTACTGACGCTGAGGCGCGAAAGCGTGGGGAGCAAACAGG
+
@@CC@BBD>B@@A=@AAAAEKADC@A6;;@>59;2>=999.3<:>@ABBBB?@B@@@>@>@D>BABBBA;;;CFD@DHD>BBB7;;;B?DCC<C@BAC=@??AAA?@;4;?:@7?;>>BBAAA:99448>=??=?;@=@A=@?A=@@9@6;:9@?:;7;ACC=B@BCCBBBCCBACE=D?;<7<A@>EAGHAA;;5;295.59<<=CB::;>A<:@AA@?ACDCCCC@AAADDF>CB@AACC9AACCC?CCC@
@N9IO0:00893:06258
GACGTAGGGAGCGAGCGTTGTCCGGATTCATTGGGCGTAAAGAGCGCGCAGGCGGTTTGGTAAGTCGGATGTGAAAGCCCGGGGCTCAACCCCGGACCTGCATCCGAAACTGCCCGACTAGAGGTAGGTAGGGGAGATCGGAATTCCTGGTGTAGCGGTGAAATGCGCAGATATCAGGAGGAACACCGGTGGCGAAGGCGGATCTCTGGGCCTTACCTGACGCTCAGGCGCGAAAGCTAGGGGAGCGAACAGG
+
@@CLCABB<::;AAA@@@<ABC@D=A@@@@AAFL?BBBBB=BCB;;;DBBB@CB=BD:;9;C?BCCC?BAAACCC=A@?6B=>2>CDB@BGD;B?BA@CDB?@@@BBD<BA@?@59:@=;;00+0:;59;@@@0AA??8849;>4?8AA<>?@?>;>37993,3<;??@@BBAA?@:2888;6><?@C>==<@;@=@?CB@AABBBCEM>B@D@AA?@@@@@AA?9:2:55@BB=BAA@AAA7AA@B@@AA@>
@N9IO0:00905:06233
TACGGAGGGTGCAAGCGTTATCCGGATTCACTGGGTTTAAAGGGTGCGTAGGTGGACATTTAAGTCAGTGGTGAAATCTCTGGGCTTAACCCGGAAACTGCCATTGATACTATTTGTCTTGAATTCTCTGGAGGTAAGCGGAATATGTCATGTAGCGGTGAAATGCTTAGATATGACATAGAACACCCATTGCGAAGGCAGCTTACTACGGAGACATTGACACTGAGGCACGAAAGCGTGGGGATCAAACAGG
+
BB::4;@?;;;;A<@:::@CCC@C@::38<;;;=6<<1<:(73(44:@?>??BB?CBBCE>D?BBCBBBB>:;;B:A>CCC>@7==<=9==6=?AA;B;;;<@@?@@ABBCCDD8;;@@5;;<@<@@@AB?BB>BA>B@@=@?BB;;;AA;<;;::A=CBCL>CBCC?;<;CB@@@;;;AAA?BBBB<BB?@;;;5;4;><=@<@???:949?@@@B?AAAA??@::6:BB>>@6>:89999-:@ABB<@;;5
@N9IO0:00911:06214
GACGGAAGGTGCAAGCGTTGCTCGGAATCACTGGGCGTAAAGGGTGCGTAGGCGGCTTCTTAAGTCCGGTGTGAAAGCCCAGGGCTCAGCTCTGGAAGTGCACTAGAAACTGGGAAGCTTGAGTACCGGAGGGGAGAGTGGAATTCCTGGTGTAGCGGTGAAATGCGTAGATATCAGGAGGAATACCGGTGGCGAAAGCGACTCTCTGGACGGTTACTGACGCTGAGGCACGAAAAGCGTGGGGAGCAAACAGG
+
@AA@=@>@;@A@?;@@@?=@@ABD?C@BBCCCCC=DCAAA<AC=BBBBA@B@999<B;@B8:9;BB;???CBAAB65;<4@C>6?;CBBAA@997:?AABBBBB====5:<>?6B7=<<5:::@AB8C8BBBB:BCCB@?;?7>9??@@;@A====@;><<6/55588?9:8599::65505288<17/55.55=;38;;;8>AAAAC<??A=@49:???>?>=<98/8;;7733&388=:?=1<<BCC=A>B3
@N9IO0:00870:06285
TACGTAGGGTGCGGGCGTTAATCGGAATTACTGGGCGTAAAGCGTGCGCAGGCGGCTCCTTAAGTCAGATGTGAAATCCCCGGGCTTAACCTGGGAACTGCGTTTGAAACTGAGGGGCTTGAGTGTGGAAGAGGGGGGTGGAATTCCAGGTGTAGCAGTGAAATGCGTAGAGATCTGGAGGAACACCGATGGCGAAGGCAGCCCCCTGGGCTAACACTGACGCTCATGCACGAAAGCGTGGGGAGCAAACAGG
+
A@ABCBCC=?@@FD;@9:4;<A@B=B=A>ABBAE=BBBBD=BBB@@@DB@>=9:4;;C>C>C@BBBCCCCBCBD@8CB==2CA7<<;D:B9BDD>C;<<GAAAC=?@E=><83333&384989=:55034;89::::#394;43/36;;7BA@AB?8;8@@:33738=B?@@=;55::@=8A<CBB>BCB@8BBB?B>BCCBBBB,;;;.;=?9@BA@::444494<<<C;;;D?CBA9999*8333:088=9
@N9IO0:00872:06266
TACGTAGGGGGCTAGCGTTGTCCGGAATCATTGGGCGTAAAGCGCGCGTAGGCGCCCGGTAAGTCCGCTCTGAAAGTCCAGGGCTCAACCCTGGAAAGCGGGTGGATACTGCCGGGCTAGAATCCGGAAGAGGCGAGTGGAATTCCTGGTGTAGCGGTGGAATGCGCAGATATCAGGAGGAACACCAATAGCGAAGGCAGCTCGCTGGGACGGTATTGACGCTGAGGCGCGAAAGCGTGGGGAGCAAACAGG
+
@@=@=:::::*;BCBBBB8;;@?C?B?BBBB?BC>@@:::5:@=AAA@@@@==:<;0;<@A8@<B8;:CCB@AA:;<;@CCJ>DCDC=@@::94:=4A>DC?CB?B@?99:B@CD>AAA=A7;;9=9=9CAA>ABB@??9@=>7>7<;8<A:?:==8<=6;7;=<<A<<<<=;;::7:<9<9=CE?B>A::9@B@C@CCC@@@;;:<<4@;:59;:.7344:B@AB=;;9BBC=BBBBCDD;BBBBE>@?>4
@N9IO0:00877:06296
TACGGAGGGTGCAAGCGTTAATCGGAATTACTGGGCGTAAAGCGAGTGTAGGCGGCTGCATAAGTCGGATGTGAAAGCCCTGGGCTCAACCTGGGAATGGCATTCGATACTGTGCGGCTAGAGTCTGATAGAGGGAAGTGGAATTCCAGGTGTAGCGGTGAAATGCGTAGATATCTGGAAGAACACCAGTGGCGAAGGCGGCTTCCTGGATCAAGACTGACGCTGAGGCTCGGAAAAGCGTGGGGAGCAAACAGG
+
AA::8;CB<AA;96;@@@5;5;@>;>29-7887=187:??8?A;::AABAB=??<@AABCBB?B><??B??@BBF7:9D<@?A;;;;B?B@@A@<@@BB@BBB?BCBCCBBBBAAA<@@BBA@@;;<BFCBAAA<A?BAA?A@G@B?BB=BABBBBC?AAA@9@@:::A@A@@;<;A?B?BC>ABB?C:;;@BBD@CDBB?BB?B@CC?BBEC?ABAA@@@@@>@;:49@992999'9<<=9;;+5559<4<<>:
@N9IO0:00891:06266
TACAGAGGGTGCGAGCGTTAATCGGAATTACTGGGCGTAAAGCGTGCGTAGACGGTTATTTAAGTCGGGTGTGAAAGCCCCGGGCTCAACCTGGGAATTGCATTCGAGACTGAATAGCTAGGGTACGGTAGAGGGAAGTGGAATTTCCGGTGTAGCGGTGAAATGCGTAGATATCGGAAGGAACATCAGTGGCGAAAGCGACTTCCTGGACCAGTACCGACGTTCAGGCACGAAAAGCCGTGGGGAGCAAACAG
+
ABCA@@AA<@AA?===8849>AAC@C@B?BABBE>988??8?>?9:9??BBCCB?A>AA@<A=@@BBD<@@?;88-9999-9A6??DA>A=?@?9@>A?CBBA@AABBBBBCC?CBBBBCCC=AA:;5;@AAAE=B>BBB>B@CC=C@C?AAB;;;B>BBCD>CFCDAAA@@@;;0,0,0+0;00////785:444(4888997;68:5//)/66//)///39-338.33;7666*//(/8888./337818:=
@N9IO0:00891:06304
AACGTAGGACGCGAGCGTTATCCGGAGTTACTGGGCGTAAAGGGCGTGCAGGCGGGTGAGCAAGTCACGCGTGAAAGTCTTCGGCTCAACCGGGGGAGAGCGGGTGATACTGCTGATCTAGAGGGCGCTAGAGGGACACGGAATTCCGGGTGTAGTGGTGAAATGCGTAGAGATCCGGAGGAACACCAGTGGCGCAGGCGGTGTTCTGGGGCGCACCTGACGCTGAGACGCGAAAGCATGGGGAGCGAACGG
+
:-9??>@7@@>>?9:9AA?BBA?B????8::CAB9:;;?@0;;0;B?ABCBADCC=BBA@AA90//==B@BA@?C:AAAC?BC@CBB@6;.5555$59??AB=5=B659:9:@BBB???@A??>7>AABBAACB>CBAAB?B=A<A;?@;:99=BBB?CABB?BBCD;;;BA;95.9.49.4.5@@>A@;;7:CCBB?BB<@AB=AABCC<GGFCCGG;;;A@B;;;BCCAAAB;@<;;AAA.;;AAA=;;;
@N9IO0:00867:06347
TACGTAGGGTGCGAGCGTTAATCGGAATTACTGGGCGTAAAGTGTGCGCAGCGCGCCGCATGTCGAGTGTGAAAGCCCCGGGCTTAACTTGGGAATTGCGCTCGAAACTACGGTGCTGGAGTGTGGCAGAGGAAGGTGGAATTCCACGTGTAGCGGTGAAATGCGTAGAGATGTGGAGGAACACCGATGGCGAAGGCAGCCTTCTGGGCCAACACTGACGCTCATGCACGAAAGCGTGGGGAGCAAACAGG
+
A@:;;;;G;;;;B@@;;;<@=@BC?C?B?CBAA@:;;;B@8?9;:A@AA00///8;5////::::>=@AA;;;,9;9:&5<1:<9=7;;9=B7B?B@;99B<BAA@4?@@?>8@:889.444;44.;94@@=?=B89;6:9A7B95;5599;@=C@>??A:@>9;88;8;33366)//)0)///5;=AB=@@B?B@A@?@9>4::;:-:.97>9994573344449880///(/=@?999+9:<=C<AAD5
@N9IO0:00881:06349
TACGGGGGGAGCAAACGTTGTTCGGAATCACTGGGCGTAAAGGGCGCGTAGGCGGTCCTGTAAGTGGTGTGTGAAATCCGATGGCTCAACCATCGAGCTGCGCTCCATACTGCAGGACTTGAGTACAGCAGAGGAAAGTGGAATTCCCGGTGTAGCGGTGAAATGCGTAGATATCGGGAGGAACACCGTTGGCGAAGGCGACTTTCTGGGCTGTAACTGACGCTGAAGCGCGAAAGCCAGGGGAGCGAACAGG
+
==000000%///99/9;72795:<9>;@@B@AAC7AA<>>3::3:::><==:00)/7477//,9AB8=CBA@BCB=AC?A@A@266<:7;+/////9?999BBCC@AAA@@>@95.5:=5:;=@A@??@?>:@7>=9?37-328289197<<<==;;7;@B@=BBB@A@;BBABB<>265157<==;?G:=8<<<5:5:<ABBA<ABBB<BBBBB@BA<<<<?;5504888499,44.4?<<.:99945:8=9
@N9IO0:00889:06327
TACAGAGACTGCAAGCGTTATTCGGATTCACTGGGCGTAAAGGGTGCGCAGGCGGTCGGGTGTGTCAGATGTGAAATCCCGAGGCTCAACCTCGGAACTGCGTCTGAAACTACTCGACTAGAGTACTGGAGAGGGTAACGGAATTCACGGTGTAGCAGTGAAATGCGTAGATATCGTGAGGAACACCAGAGGCGAAGGCGGTTACCTGGACAGTTACTGACGCTCAGGCACGAAAGCATGGGGAGCAAACAGG
+
AABAA;<<;;;@C<@BBB@BC?BB><;6;BCBBB=BCBCC;@@;;::@@A??996;AA?<AA?@@@A@A??>DB=8CC=7??>49:??<??BBC@C@A879888?@BB=BCCAAAA@????<??BBBB>AA?=>7>@<@@:?3849A@@<@A@343<775=>7??<?988@A>?:5852518.;BA;AA;;4:>@8@7?@<A8;<:;D@CCBCC>@?@A@@AAAABB>@A;???9?@@ABCC:BAACC=CCC?
@N9IO0:00890:06329
TACGGAGGGTGCAAGCGTTAATCGGAATTACTGGGCGTAAAGGGCACGCAGGTGGCTGAGAAAGTCGGGTGTGAAAGCCCCGGGCTTAACCTGGGAACTGCATTCGAAACTACTCGGCTAGAGTATGGGAGAGGGAAGCGGAATTCCCGGTGTAGCGGTGAAATGCGTAGATATCGGGAGGAACATCAGTGGCGAAGGCGGCTTCCTGGCCCAATACTGACACTCATGTGCGAAAGCGTGGGGAGCAAACAGG
+
CCAA?CCD<BBBB@C@@@?C?ABB?D?B@CCCBD>AAAAA<AC>BCBBBA@=A@?AB@?@BC<AA@@@9@A@@@B;;9:4.4;)450838>BBB>B?CAA?@@>@@@@<B@@@@??;@AAA@9;;;;;6:CFCG>A?AAA=C?B?CC=B?BBCCCBC@DCCB<;::;:=@@>=>9990882;6<?73388<5:??8<5943993935909C6?<;99=@>999@@B@9/////;1;//5;;;+:5444)44;5
@N9IO0:00895:06347
TACGTAGGTGGCAAGCGTTGTCCGGATTTACTGGGCGTAAAGGGCGTGCAGGCGGTCTGTTAAGTCTAGGGTGAAAGCTCCCGGCTCAACTGGGAGAGGTCCTTGGATACTGGCGGACTTGAGGGATGCAGAGGAAAGTGGAATTCCCGGTGTAGTGGTGATATGCGTAGATATCGGGAGGAACACCAGTGGCGAAGGCGGCTTTCTGGGCATTTCCTGACGCTGAGACGCGAAAGCGTGGGGAGCGAACCGG
+
A@?A?994;?9?A?BBBB?BB@>B;:::-;@@@A<BCBCC>CD>@@AA:;;=BC@CCCCCAC@BBBBCFE>DBA@+000<<3<*09:95;<<;+0000*/:5>:?<98:A@A;??=AAB@BDAD?ABB;;;@B?BC<BBC9:8:?BC=C?BBB???B?BBFAAABBBABBA@AA9::.;?=@>@@@<??==:=;;5;5;B;??=<????7<AA?<>:>>=9999998>==<==<6998?AA?6AA@@@?C<@8
@N9IO0:00900:06346
TACGGAGGGGGCCAGCGTTGTTCGGAATCATTGGGCGTAAAGGGCGCGTAGGCGCCTCACAAGTCGGTTGTGAAATCCCTCGGCTCAACCGAGGAACTGCGACCGAAACTGCGAGGCTTGAGTCCCGGAGAGGGTAGCGGAATTCCCAGTGTAGCGGTGAAATGCGTAGATATTGGGAGGAACATCGGTGGCGAAGGCGGCTACCTGGACGGGTACTGACGCTGATGCGCGAAAGCTAGGGGAGCAAACAGG
+
AAAB=;9:::);=@?@@@=@A:@L:C?CC:;6:B:BBCCD:BB<;;;BBBBADCF@CBB@@;9:;C>C6;;;;;,;==5?;:6:BBA@C?@@@?B?BCC@A@D@BBA4873388;5A@=A@@@DC>E?C;::D=CBCCC=A7:7:D=BA<<<<<=B:BBCC=CCCB???ABBB<AD;99399===>@<AA?ABC8;8;B@BBBDACC@CBBC<BBA@AAADCCABACCCBBBE=@@@A@@@3<;;@@8;;;=
@N9IO0:00866:06395
TACGGAGGGTGCAAGCGTTGTTCGGAATCATTGGGCGTAAAGCGCGTGTAGGCGGCTTGGCAAGTCGGTTGTGAAAGCCCGGGGCCCAACCCCGGAATTGCATCTGAAACTGCCTAGCTAGAGTCCCGGAGAGGAAGGCAGAATTCCCGGTGTAGGGGTGAAATCCGTAGATATCGGGAGGAATACCAGCGGCGAAGGCGGCCTTCTGGACGGTGACTGACGCTGAGACGCGAAAAGCGTGGGGAGCAAAACAGG
+
BBCC?@?@:;;9B@CAAB9:9?BCAC?AAA=8==8;<554/4:99;=>9:;7@@7@B:B:BB>CCCC@C;9;;>>29;5)9::&95)3-333&3185;7?A??@ABBB=B???=???@::;@BBBC>C@EBBA=@=A>:;;A>A<@@;@>BBBEDDF;BBCC=BC:;;BCB@@@::945@7@9@<<5:>9:09AA=B<9;9;?C?A@@69:?:????@?@@;;:@A<;;?C;:::&9;;:555&5;@AAB0A>=4
@N9IO0:00892:06378
TACATGTGGGGCAAGCGTTGTTCGGAATTACTGGGCATAAAGGGTGCGTAGGTGGTTTGTTAAGTCAGGGGTGAAATCCCGCGGCCCAACCGTGGAACTGCCTTTGATACTGGCGAACTTGAGTGCGTGAGGGGTAGGGGGAACGAGCAGTGTAGCGGTGAAATGCGTAGATATTGCTCGGAAGGCCAGAGCCGAAGGGGCCCTACTGGTGCGCAACTGACACTGAGGCACGAAAGCGTGGGGAGCAAACAGG
+
CCCC???BBB:BB>B???=??=9;9;@D@CACCG=BA;;;6;G=A@ABABBACC@CE=CC@CABAA@CCC;CBAA8:99,;>?<@B>C@CACCC@C@BBBC?BB:@@@AAAA?BBB<CC7@@A;;;65@@?>>2C@A>A>0>8;?99@BAA@@@@8904;<=4:>BB@@@ECBB@B?@@B?B?A?A=@:;9@::9-773&3>9??:::8373888-44=>??99:9:1;;:;:C=DAA@@>>3>>?A>3>993
@N9IO0:00898:06366
TACGTAGGGGGCTAGCGTTGTCCGGATTTATTGGGCGTAAAGAGCGCGTAGGCGCCGAGTAAGTCCGACGTGAAATCTGGAGGCTCAACCTCCAGCGGTCGTTGGAAACTACTCGGCTAGAGTCCGGAAGAGGAGAGTGGAATTCCTGGTGTAGCGGTGAAATGCGCAGATATCAGGAAGAACACCGATGGCGAAAGCAGCTCTCTGGGACGGTACTGACGCTGAGGCGCGAAAGCGTGGGGAGCGAACAGG
+
@AABABBDDE2CBBBBBE@@AB?C6;;A<AB?AB=:::DC9<?A::::@@@;000+/9:/969>D>CBB;;;BB<<;;B>;;7;;?C<B=@A>BA;<5;ABB5;6;A;>?@@ABB@A@A@@BBB?B5:4;@@9??DAAA?B>A=A?AA>BBAAABB=A@@@:??=@@@???A@@BB?A>BB=AAA<@;;;<@@@@8?AAA@@@@@@BB<AAB=@ACCAAA@???AA>ABBABB=AB;;;BB6;;@@B>BAB@
@N9IO0:00899:06384
TACGGAGGGGGCTAGCGTTGTTCGGAATTACTGGGCGTAAAGGGCGCGCAGGCGGCTGCTCAAGTCAGGCGTGAAAGGCCTGGGCTCAACCCGGGAATTGCGCTTGAGACTGGGCTGGCTTGAGTGCGGGAGAGGATGGTGGAATTCCCAGTGTAGAGGTGAAATTCGTAGATATTGGGAAGAACACCGGTGGCGAAGGCGGCCATCTGGACCGCAACTGACGCTGAGGCGCGAAAAGCGTGGGGAGCAAACAGG
+
?@CC?C@CCD1BB@A@AA<@?;?B@B@C<@?>>?8>?@CC>CG>@@@@@@A=AA;@;;;@@@<A>@@A>AA;;9B8A=B=AAA8:;;B?BB>BD>D<B46;5:<6A;CDCC@@7C@A<AC9A<<=<@@@;:A@@;;?@;?>;@>D7;;65@;9;;;;;8<@BC=B=?A<<<<?=::==+0*/9386:1:344.4:=:@7<<;@5;4<94.5;054<7<995<<==>9924;;;999&4444;;=/;;;=<2;599
@N9IO0:00901:06377
TACGGGGGGGGCAAGCGTTGTTCGGAATTACTGGGCGTAAAGGGTCTGTAGGTGGCCAACTAAGTCAGACGTGAAATCCCTCAGCTTAACTGGGGAACTGCGTCTGAGACTGGATCGGAGCCATTGAGGGTGCAGGAGAGGAACGCGGAATTCCAGGTGTAGCGGTGAAATGCGTAGATATCTGGAGGAACACCGGTGGCGAAAGGCGGCGTTCTGGACTGCTACTGACACTGATAGACGAAAGCCAGGGGAGCAA
+
@?99999999":B5;<@B=BD@FC?C@C@CBBB@;@@:;;,;;,99B@@==900,0:@8>?B7;;A65:5<;4;;2:BD;E;;;@A=A@?????2D@BBB:69?><<00-55(,***(,,*(**(,,-5,////3-3//:490///838395;+//5------/06///(///88<:775559<9;<795:33-3-3:6;333(31794;33/38828::<<AC@@?:4339::;<<<:899044.4444&48988
@N9IO0:00902:06382
TACGTAGGTGGCGAGCGTTGTCCGGATTACTGGGCGTAAAGCGCGCGCAGGCGGCTGGCCAAGTCCGATGTGAAAGCTTCCGGCTCAACTGGAAAACGGCATTGGATACTGGTCGGCTTGAAGGTGGGAGAGGGTAGCGGAATTCCCGGTGTAGTGGTGAAATGCGTAGATATCGGGAGGAACACCAGTGGCGAAAGCGGCTACCTGGCCCACTCTTGACGCTGAGGCGCGAAAGCTAGGGGAGCAAACGGG
+
@@@@?<<7;A>A@@@@BB?;;;>@800+/79=;896=CC>CAA@A;;;;@;AC>A@A=A>A@A@@@DC<:;??@8?@?5:7:6;9947?>:8;>>1=;6ABC>B>AAABBB>AAB>BB?BC?B?BCB=A@@@A8@?AA@<@5;4;@;@=BBAABIGACCCC>CFBB@@@AAB;<<G;;;@D?A@@?C@;:8:BBB>CCE@@@?B=:939@899:@@>@??@>@:;;5;@@;::/:@@ABBA6@;;9=5=?@9
@N9IO0:00904:06365
TACGTAGGGTGCAAGCGTTAATCGGAATTACTGGGCGTAAAGCGTGCGCAGGCGGTTGTGCAAGACAGGTGTGGAAATCCCGGGCTTAACCTGGGAACTGCACTTGTGACTGCACGGCTGGAGTACGGCAGAGGGGGATGGAATTCCGGCGTGTAGCAGTGAAATGCGTAGATATGCGGAGGAACACCGATGGCGAAGGCAGTCCCCTGGGCCTGTACTGACGCTCATGCACGAAAGCGTGGGGAGCAAACAGG
+
::777;;;/449@9666@?D4559)/)/)/9:;<5==BB=6<<<<566666:AA9>8666:>49;599=;944.-7/,,,(,,(,,(,(,0222,2/60/////5>;BAB??=<:929>?387>@DB?AAABBDDD3?==:>,0+0+0*0=0///3;>??BBB>BEDB???B?????A4::=A=@AA?BBAB?BCC?C@CBBBDED;CCC>B@BBDBAAA@;;;A;::A:9:999,5>9@@DD8AABCD>99:=
@N9IO0:00909:06365
TACGGGGGGGGCAAGCGTTGTTCGGAATTACTGGGCGTAAAGGGCTCGTAGGCTGCCAACTAAGTCGGATGTGAAATCCCCAGGCTTAACCTGGGAATGCATCCGATACTGGTTGGCTTGAATCCGGGAGAGGGATGCAGAATTCCAGGTGTAGCGGTGAAATGCGTAGATATCTGGAGGAATACCGGTGGCGAAGGCGGCATCCTGGACCGGCATTGACGCTGAGGAGCGAAAGCCAGGGGAGCAAACGG
+
9994444444"48.44:;499345058>7<@<<<1:555=6=>7=AABBAA<@:5;8>7@@B=@AA<8<<<<B@;2:555&594@A?C?B9BF?7B=;;:6:;@DDCCBBBAG@B?B@>AB?BB@CD>CCCCC;BBBA@;>:B8@7??399===@@<@@CC=BCBAA@@ACBBAAC?AA@C=<;;<@<?@<@AB9>;;;4;BA@=BC?@A@C?@AC?BAB;;99657;=?;>:699.59::+5555<1::>
@N9IO0:00911:06380
TACGTAGGGTGCGAGCGTTAATCGGAATTACGTGGGCGTAAAGTGTGCGCAGGTGGCCGCGCATGTCGAGTGTGAAATCCCCGGGACTTCGAACTTGGGAACTTGCGCTCGAAACTACGTGGCTAGAGTGTGGCAGAGGGAGGTGAATTCACGTGTAGCGGTGAAATGCGTAGAGATGTGGAGGAACACCAATGGCGAAGGCAGCCTCCTGGGCCAACACTGACACTCATGCACGAAAGCGTGGGGAGCAAAC
+
9BB;:;AC<@999555=A=A?@@A?@,,*,,,,,,(,,-//)5599559555.5549.55;===B==;;66699990/---&--(-58(--,(,,(,6(,(-/)//44:::>>5665<;44.4899;==<<<7:88333(39)---(-(--686780333,37::2?877=;?>773:9>.33282:?B:B7??:=;0-0666//)//)39<4<8>7;;@?@<@=945:9995=@??39;55><>/88/;;29
@N9IO0:00936:05796
TACGAAGGGGGCGAGCGTTGTTCGGAATTACTGGGCGTAAAGGGCGCGTAGGCGGTTTAGCGAGTCAGGCGTGAAATTCCCGGGCTTAACCTGGGGGCTGCGCTTGATACTGCTAGGCTTGAATTCGGGAGAGGATGGCGGAATTCCCAGTGTAGAGGTGAAATTCGTAGATATTGGGAAGAACACCGGTGGCGAAGGCGCCATCTGGCCCGAGATTGACGCTGAGGCGCGAAAAGCGTGGGGAGCAAACAGG
+
A@B:98;CCC3AA@BBAB?AA>@@?@?B?A@@@@;@A@@@=@E>BBCCBB@??@;@@:@CCCBBAABB?BBDCCC>C?BB<BD=BD@D@C@;;;;;*;@@ACCCACDCCDCCCA::6:?<AB>B?BBC=CBBB?AAA?@@5:5:>AD=AAA@@@A@@<@;9:/:<=?;;;AABB@BB=A3:;5;;;5;9;;4;@@:@900/)/::<<255/5<:;;:==>?=@???:>>A;;;;*;?B@>>@8?>@@D8@9:4
@N9IO0:00939:05801
CACGGGGGGGAGCAAGCGTTGTTCGGAATCACTGGGCGTAAAGGGCGTGTAGGCGGTCAGGTAAGTGAGACGTGAAATGCTCGGCTCACCCGAGGAGCGGCGTCTCATACTGCTTGGCTTGAGTACGGGAGAGGATGTGGGAATTCCTGGTGTAGCGGTGAAATGCGTAGATATCAGGAGGAACACCGGTGGCGAAGGCGCACATCTGGCCCGATACTGACGCTGAGGCGCGAAAGCTAGGGGAGCAAACGGG
+
=@:9;4;4;";9<>5:@;;69<8<<:=<CBBA@@@:@ABBB=BC>BBCCCCFACC@CBCA>;;29<?>:;;BBBBE><;=CCC=BCA@A@7:;@>CCCC@C;69CBBCCH;9;C<C:CC:66;@>A@@;;@:A=@@?;;;6;=B?C?BA=@?:;@;?>?:;;8;@@CBBBB@A?<=85:85:8:558<89:6:00,04>9=B@BBBBB@CE;;;DCBAB@@@@@;;:=@=@@@?9?CCCAFF<CCDEI=BCK>
@N9IO0:00949:05760
TACGGAGGGGGCAAGCGTTATTCGGAATCATTGGGCGTAAAGGGCGCGTAGGCGGCTTGGCAAGTCAAAGGTGAAATCCCTCGGCCCAACCGAGGAACTGCCTTTGAAACTGCTTGGCTTGAGGCCGGGAGAGGGTAGCGGAATTCCCAGTGTAGCGGTGAAATGCGTAGATATTGGGAGGAACACCAGTGGCGAAGGCGGCTACCTGGACCGGTTCTAGACGCTGATGCGCGAAAGCGTGGGGAGCAAACAGG
+
@B:;7:B>D=2AB86;BB?BB?@A=@5:9@>5>:0>A9;;0;D;AACCGCDADF;;;?B>B@=@@@@D:A>AA@@6?AA666<8<C?A?A?AB<0:05;?;;@>0>>>3:ABCC?C@CC@@6:7;;A@0:9>?=6>?>>>;@5:59?8?9::4=><;6;>??8??==<>???=71;;*83,3,3<>;A:79=A=@<>49@87822,2:165153776.....48999::=79899/73<<<>?1?>ACC7:9@;
@N9IO0:00962:05809
TACGTAGGGTGCAGGCGTTAATCGGAATTACTGGGCGTAAAGCGTGCGCAGGCGGCTCCTTAAGTCAGATGTGAAATCCCCGGGCTTAACCTGGGAACTGCGTTTGAAACTGGGGGGCTTGAGTGTGGCAGAGGGGGGTGGAATTCCAGGTGTAGCAGTGAAATGCGTAGAGATCTGGAGGAACACCGATGGCGAAGGCAGCCCCCTGGGCTAACACTGACGCTCATGCACGAAAGCGTGGGGAGCAAACAGG
+
CCA@ACCB=<;;BB@BBB9;7;CB9@=@>BAABB=@@@BC=CCBBBCBA<<5<;4:59499A<@CB@==?;;<<<5;B<<.;;3::5:7<7;=?8A659@@=??19=<13338888%9<8B<<<===8AABBBFCCC)@A6A<@==099=>;79<:///<<A8<99C>@BB::9559.44393:??<@@AB?BBC@B?AB@@@>?'<?=6>892:=<98/////0////;AA@B=>>?AA@>6><=;8187?<
@N9IO0:00918:05851
TACAGAGGGTGCTAGCGTTGTTCGGAATGACTGGGCGTAAAGGGTGCGTAGGTTGTTGTTTAAGTAAGGTGTGAAATCCCTGGGCTTAACCCAGGAACTGCATCTTATACTGGATGACTAGAGTTCTGTAGAGGAAACGGGAATTCCTAGTGGAGGGGTAATATCCATAGATATTAGGAGGAACACCAAAGGCGAAGGCAAGTTTCTGGGCAGATACTGACACTGAGGCACGAAAGCGTGGGTAGCAAACAGG
+
A@AAA@BB=BBBBBBAA@=???@A=A?AAABCCD>???BB=BB=??@BBBC?B?AA=ABB=B?BCC?B?@@@@BB;AAA>ACD>CC?B=AA:@@<B=B:;;AAAA?BCCBBC?BBB@AACBBB@<@B;;;ABA=BB<AAA<A6;6;?@?>@@29494&4<7@<==9<;;;;:999=;2;;13139?<A=7;6766060//(/66.66661;=<<=C<AAA@BB@;::9>>>9:9,9@@99979CDDDE>AAB?
@N9IO0:00919:05837
GACAGAGGGTGCAAACGTTGTTCGGAATTACTGGGCGTAAAGCGCGTGTAGGCGGCTCCTTAAGTCAGATGTGAAATCCCCGGGCTTAACCTGGGAACTGCGTTTGAAACTGAGGGGCTTGAGTGTGGAAGAGGGGGGTGGAATTCCAGGTGTAGCAGTGAAATGCGTAGAGATCTGGAGGAACACCGATGGCGAAGGCAGCCCCCTGGGCTAACACTGACGCTCATGCACGAAAGCGTGGGGAGCAAACAGG
+
@@@000=@900;CD=:99799>@@=A;?;@?@@B<;;;AA9@;;;BBCB>=900+0<@;A?C?B>CCBBBBBAAA=A@@@9@C=BC?B@C@CCC>B?BAA@@?C:@?C<@@A@???6???ACAA@@B:>9>999999%9@<A?B?B?BB>999AB@AAB@;<6///;;;;;==;:;@<@@>B@BBA>AA@99;59267;@@DEDD5AAA>ACCACCCDDC;::9;9@B@@@A@A9@=>>>??2@>@<A;CAA8
@N9IO0:00923:05824
TACGTAGGGTGCGAGCGTTAATCGGAATTACTGGGCGTAAAGCGTGCGCAGGCGGCTTTGCAAGACAGAGGTGAAATCCCCGGGCTCAACCTGGGAACTGCCTTTGTGACTGCAAGGCTAGAGTACGGCAGAGGGAGATGGAATTCCGCGTGTAGCAGTGAAATGCGTAGATATGCGGAGGAACACCGATGGCGAAGGCAATCTCCTGGGCCTGTACTGACGCTCATGCACGAAAGCGTGGGGAGCAAACAGG
+
BBBBBBCC<AAA@@==9:4;4;?72;,0*0@@@@<BBACC>CCCAAACCBB?;;7;9@4?AB?@?@AABA=ABCB<ACBB8AA<??BB?B>A@=4<4:?@A?CD?@@:::AAAA?A?BBBCCBBCCDACBBBCL>BBBA@;@<@<@?BABBB@@@BBAA@@@=@CCA;;;@@@ABBB>A@?A?@@@;????@DBB>B?BK>BBCDAAAA:?<?@@@@:99977<>?>@>>>>?>8>@@@AAA7;;;BB8AA@=
@N9IO0:00923:05839
TACGTAGGGTGCGGGCGTTAATCGGAATTACTGGGCGTAAAGCGTGCGCAGGCGGCTCCTTAAGTCAGATGTGAAATCCCCGGGCTTAACCTGGGAACTGCGTTTGAAACTGAGGGGCTTGAGTGTGGAAGAGGGGGGTGGAAGTTCCAGGTGTAGCAGTGAAATGCGTAGAGATCTGGAGGAACACCGATGGCGAAGGCAGCCCCCTGGGCTAACACTGACGCTCATGCACGAAAGCGTGGGGAGCAAACAGG
+
@@BDCBBC<CBCBA9@994;=BBB?B?B?BCBCC=CDCCD>DCBBBBBA::4;;595>4;=A=@@AA;?@BBBB>8A@>>/A<3::5:8<8<@?<B=@?A@@AB;>==07333333&33,387;888176770////#089;+//3;3//*0;A@A=7825>=3;;58=>=>>>;55;6;<8@7<<A==>??<DCC?@?AFBCCDC0@??8A::.997;77//////8ACABBAA9?999977&333793:@@<
@N9IO0:00934:05847
TACGTAGGGTGCGAGCGTTAATCGGAATTACTGGGCGTAAAGCGTGCGCAGGCGGTTGGCAAAGTCAGCTGTGAAAGCCCCGGGCTCAACCTGGGAATGGCGGTTGAAACTAGTCGACTAGAATTTGGCAGAGGGGGGTGGAATTCCACGTGTAGCAGTGAAATGCGTAGAGATGTGGAGGAACACCGATGGCGAAGGCAGCCCCCTGGGCTGGAATTGACGCTCGAGGCACGAAAGCGTGGGGAGCAA
+
BBABBBCC=???CCAABD<@>@B@;>+0*0<<<<3@@BCC=BABAABABBB?BCAE@C?CDL=@@A@;::AAABC989BB6AB>AAAK?B?BDD@C?BB@CC@A@BBB=AAAA???AA@@AA=@@;@=@??;;;;;;%;B>A3:3:3::??:99????<BBB<B@AA@AAAA@@@AC5;;4:47776777?:998:=6;773999'8;;*79=6;6;173<:8/////)/8333<4;333333&36659
@N9IO0:00935:05843
TACGGAGGGGGCTAGCGTTGTTCGGAATACTGGGCGTAAAGCGTACGTAGGCGGCTTTGTAAGTTAGAGGTGAAAGCCCGGGGCTCAACCCCGGAACTTGCCTTTAAGACTGCATCGCTTGAATCGCGGAGAGGTGAGTGGAATTCCGAGTGTAGAGGTGAAATTCGTAGATATTCGGAAGAACACCAGTGGCGAAGGCGGCTCACTGGACGCGTATTGACGCTGAGGTACGAAAGCGTGGGGAGCAAACAGG
+
?@@?;?A>A>2?DCCCCC?BA=AA;>5;;;@@C=<;;BC7:;BBC;;;BB;A@<?AA6;99>BB>BBBA7;;@@6;;C=BBB5;9>868;;&/)0)//)/:)//+36::4544<B999E;;;?C;::@;A@@A<A?@AAB=A?B@C:BBBBBBDCDD?BBBA9?4999=<<;==4==9=9=?<??@<A@??<?BB?B???9999@A@A=@CCBBBBA6;;@;;;;;;>A:::??<ADDEEDD8;9;;A;@A@4
@N9IO0:00937:05838
TACGGAGGGCGCAAGCGTTGTTCGGAATTACTGGGCGTAAAGCGCGTGTAGGCGGTCTGGTAAGTCGGATGTGAAATCCCCGGGCTCAACCCGGGAACTCATCCGAAACTTCCAAGCTAGAGTCCCGGAGAGGAAGGCAGAATTCCCAATGTAGGGGTGAAATCCGTAGATATTGGGAGGAATACCAGTGGCGAAGGCGGCCTTCTGGACGGTGACTGACGCTGAGACGCGAAAGCGTGGG
+
AABC?DCC=AAAA7<;AA?@@?@@?@-0+/A@@D>BCABB<BBBACBCCDI@CC@BBBDAB@=AA@@;@AAAAAA8@???5@B<AAAC@BF>CC>C<@@A??>=@AA:AA<@=@>@@>;79<:99/74<<<@;?;?;A@97/3,38/8377;7777+777829948888<88@7B=6=>:@;BBC?B:99;>AA>A?:93:;@398@=@BC?BBAA:>?@>?;;>88575279+7<<99::
@N9IO0:00937:05858
TACGTAGGGTGCGGGCGTTAATCGGAATTACTGGGGCGTAAAGCGTGCGCAGGCGGCTCCTTAAGTCAGATGTGAAATCCCCGGGCTTAACCTGGGAACTGCGTTTGAAACTGAGGGGCTTGAGTGTGGAAGAGGGGGGTGGAATTCCAGGTGTAGCAGTGAAATGCGTAGAGATCTGGAGGAACACCGATGGCGAAGGCAGCCCCCTGGGCTAACACTGACGCTCATGCACGAAAGCGTGGGGAGCAAACAG
+
><87:994)49;;<)4455:59;;2:5:2;44444&499993;69;FDCBBB?<;5::C50)/27:/0/:::A@=>45;54&4>/55:>7:7:<<3>05/@0/.8(--7,---6555)58066///6:493<?=<<<<$<=3887171885:;;<<888<<8=32225559886222:555.5.5;<>BB?;49994;7<@<@@@@+???6<9;4;949;94444445=>B?>?B9?@99:99&3889;3933
@N9IO0:00940:05836
TACGAAGGGGACTAGCGTTGTTCGGAATTACTGGGCGTAAAGCGCACGTAGGCGGATTTGTAAGTCAGGGGTGAAAGTCCCGGGGCTCAACCTCGGAACTGCCTTTGATACTGCAAATCTCGAGTCCGATAGAGGTGGGTGGAATTCCTAGTGTAGAGGTGAAATTCGATAGATATTAGGAAGAACACCGGTGGCGAAGGCGGCCCACTGGATCGGTACTGACGCTGAGGTGCGAAAGCGTGGGGAGCAAACAGG
+
A@B<:6;BB7BAABCABB@CC@CC@B<@=??>?>6@A@CC=BBCAA;;;BC@CC?BA@0;:<5;<:BCDD;CCCC;90AA9@>>0900/4:5://)/)48885==899977;;;;=5;;;73377=/77<7333,377.7;,3,317133377;<32205778082.-----3557222,2278+225/6/6:9AAB@B?BB>BC=BCCC;;;BB>BBBBA@AA<;;;;7;B@;;;0;;@@CDG;BADCC?@A@@
@N9IO0:00949:05821
TACGAAGGGGGCGAGCGTTGTTCGGAATTACTGGGCGTAAAGGGCGCGTAGGCGGCTAGTCTAGTCAGGCGTGAAAATCCCGGGCTTAACCTGGGGACTGCGCTTGAGACTGACTGGCTTGAATTCGGGAGAGGATGGCGGAATTCCCAGTGTAGAGGTGAAATTCGTAGATATTGGGAAGAACACCGGTGGCGAAGGCGCATCTGGCCCGTTATTGACGCTGAGGCGCGAAAGCGTGGGGAGCAAACAGG
+
?@B<:7;CCC2CBBBBBB?AB@BD@C?C?B@@@D=@?@CB=BB=BDCCCBB=996:BBBB;;;@@@BB>@BB;;::.;;A9BC>BDACAC?CCBC:C@A@BA;;7;;B??@B@;;;=@@09539599909;9:5:<B=AA?BABAFH>BBD@AABBB@D@AA<A?BC@@AABA>6<@,0,0<6<00*0:=>;@?<6<6..--87:;5>:3:<7==8<;B:;:999299===>5===99==*99@@D;B:;;
@N9IO0:00951:05846
TACGAAGGGGGCTAGCGTTGTTCGGAATTACTGGGCGTAAAGCGCGCGCAGGCGGTTTTTCAAGTCAGTGGTGAAAGCCCGGAGCTCAACTCCGGAACTGCCATTGAAACTGTAAAACTTGAGGACGAGAGAGGTGAGTGGAATTCCCAAGTTGTAGAGGTGAAATTCGATTAGATATTGGGAAGGAAACACCGGTGGCGAAGGCGGCTCACTGGCTCGTATCTGACGCTCAGGCGCGACAGCGTGGGGATCAAACAGG
+
@@B@@>AEEE3BBCBBCC?CC@B=8@4:.9=>==5;=000+/0:779;@AB>BABCCCC5CC@:;:DBBC?ABBC=BBC?C@CBBCAA=@@@7:7::;000-008=?D>?===BCD9BC????<???A999?><==?@?>4:43/5;'-(--(-6667;63339.6066//(//6676(//(.(.(.3,37728222,4:<4:4:;7::;??AA?@??@@::;@;;;AAA@AB?@@@BAABBCCBBDC;DBDDIGBBB9
@N9IO0:00919:05887
TACGGAGGGGGCCAGCGTTGCTCGGAATTATTGGGCGTAAAGGGCGCGTAGGCGGTCTGGTAAGTTTGATGTGAAATCCCATGGCTCAACCATGGAACTGCATCTCATACTGCCGGACTGGAGTCTGGGAGAGGGAAGCGGAATTCCCGGTGTAGCGGTGAAATGCGTAGATATCGGGAGGAACACCAGTGGCGAAGGCGGCTTCCTGGACCAGTACTGACGCTGAGGCGCGAAAGCTAGGGGAGCAAACAG
+
AABB<A@BBA1@=@@@CC=@@B@@=@?B=BB?AA=@@AB@=BB>BCCCC@@=9:4;@AA>BB>BAB<BCBBBBAA=;;;.;;;5:CCC@C>ABCACACCCCBCBBABBBAA@A=A<@@AA?:;;;;CC>BBBCE?C?ABB@C>B@BB=B>AAAAABA>BDDD?CBBBBBA??>;;;;0;>9>?CDE?B@A@@BCC?B?BB@CC@B?@@<::6:@????ABAAAAA@@:@>?999,9=<9877(77<<>1;77
@N9IO0:00921:05870
TACGGAGGGGGCTAGCGTTGTTCGGAATTACTGGGCGTAAAGGGCGCGCAGGCGGCTGCTCAAGTCAGGCGTGAAAGGCCTGGGCTCAACCCGGGAATTGCGCTTGAGACTGGGCTGGCTTGAGTGCGGGAGAGGATGGTGGAATTCCCAGTGTAGAGGTGAAATTCGTAGATATTGGGAAGAACACCGGTGGCGAAGGCGGCCATCTGGACCGCAACTGACGCTGAGGCGCGAAAAGCGTGGGGAGCAAACAGG
+
AABC?CBCBC3CBBB@@@<AA<AE?C?B?B@>?@9;;;EE>CD>@@@AABC?AA=A@@ABBC?;:;@A=@A@@@D40,0;>=@<000=4>><><1;*0)/59<<7A=BCCBCD>@AA?BB>@=@0////(/88:7;AA<>>?C?B@CG<?@<9555994:=CC=C?BB;;;<==<;@@+0,0::;;>6<6:929<=8;,006<,0/://)44.4:<5;;>::<9444439>>:999&499<<?@1;;==;2;;;5
@N9IO0:00922:05896
TACGGAGGGAGCTAGCGTTGTTCGGAATTACTGGGCGTAAAGCGCACGTAGGCGGCTACTCAAGTCAGAGGTGAAAGCCCGGGGCTCAACCCCGGAACTGCCTTTGAAACTAGGTAGCTAGAATCTTGGAGAGGTCAGTGGAATTCCGAGTGTAGAGGTGAAATTCGTAGATATTCGGAAGAAACACCAGTGGCGAAGGCGACTGACTGGACAAGTATTGACGCTGAGGTGCGAAAGCGTGGGGAGCAAACAGG
+
AAAB?;:;0;:<ACCCBC?A@?AC=B8:8;@AAD>AAABC79;97=0/0=A:0;6:;99A?A7;==0000+0<@@5;9?0=>>0>9;93888+86<.55587?<8?AA<AAAC>AA::;BCB@;;;=@=@A;;6:@A@AB?B?B?B=@AA;9:AA:969@@C=C@@?@@????B?BA<@2988(37713??>68;;/3.3;==?@:;;A?@@@?BBCC@CAA;;;@@D@ECC;;<0;;B?>@@8@ACCD=;;;@
@N9IO0:00932:05905
TACGTAGGGTGCGAGCGTTAATCGGAATTACTGGGCGTAAAGCGTGCGCAGGCTGTTTTGTAAGTCAGATGTGAAATCCCTGAGCTCAACTTAGGAACTGCGTTTGAAACTACAAGACTAGAATATGTCAGAGGGGGGTAGAATTCCACGTGTAGCAGTGAAATGCGTAGAGATGTGGAGGAATACCAATGGCGAAGGCAGCCCCCTGGGATAATATTGACGCTCATGCACGAAAGCGTGGGGAGCAAACAGG
+
BCAA@CCC=AA@AAA?@A;@;@BB=?4;2:@;;;.:@@BB<BCCCAAAACB?BDCCDD:CBB>BCBBAAA@A@AC?DDD>CCCBBBBB:>>0957?9>@@@@DD:;;D=BBB@@<??=?@=@;@A;98A::5CCCCC'A8489@8>=BA@AAA@A<<<=ABB>BBBCBBBC@@@BDC489=A=@AA=A399;:9:9>9?<8BCCC188818;757@@290=00/==@C@BCBCB<AA@;:::-9=>AB;A@@=
@N9IO0:00933:05865
TACAGAGGTCCCAAGCGTTGTTCGGATTCACTGGGCGTAAAGGGTGCGTAGGTGGTGGGGTAAGTCTGATGTGAAATCTCCGAGCTTAACTCGGAAATGGCATTGGAAACTACCTCGCTGGAGGGTTGGAGGGGGGACTGGAATTCTCGGTGTAGCAGTGAAATGCGTAGATATCGAGAGGAACACCAGTGGCGAAGGCGAGTCCCTGGACAACTCCTGACACTGAGGCACGAAAGCTAGGGGAGCAAACAGG
+
BBD;;:C@@@@<@?AA@@=@@<@C@@@=:98==>6?A?A@<AC<@@ABAA@?BA@BBGI;CC@D;=;BBAA@DHE>;<;A=A@@@B?A8CBBC9C@7BB<BCC?C?CD>BCBC@B@@B::6:BB<B@B@BBCBBB*@@@A?A<@=A@BC?BBBAAAAAAACD>BCCCBBBCCC:<<CC;;7;=@A@=AB@@<@@?;@;BBAA@@@;AA<AAB@BAA=@@;;9>>B9:29?A@@D=@@@@@LE;CB;<;0;9;@
@N9IO0:00935:05899
AACGTAGGAGACAAACGTTATCCGGAGTTACTGGGCGTAAAGGGCGTGCAGGCGGTGGCCTAAGTCTGGCGTGAAAGCTCCCGGCTAAACCGGGAGAGGTCGTTGGATACTGGGTGACTAGAGGACGGTAGAGGCGAGTGGAATTCCGGGTGTAGTGGTGAAATGCGTAGAGATCCGGAGGAACACCAGTGGCGAAGGCGACTCGCTGGGCCGTACCTGACGCTAAGACGCGACAGCATGGGGAGCGAACGGG
+
A6BCCCB?@@?ABB<9;;:CCB@B?AAA?BBCCD>:;;BB<BC<AABA@@C?;;7;A<=:??;?CAAA???:>>>+0////(/6:<<>4<7?@6==8949@BB?C?@@@@>>@:@@@????CB@CDC????8839<=@??=A>A=A?BB>BCBBBA@>@BBC>BBAA@????>>?:>:>?:@=ABD@CCBB=A@@;@<@@@BBCEB;;;8;?CCBB>B@AACBBB@CBBBBDF???BCBCCC5::@@@?@AG?
@N9IO0:00938:05890
TACGTAGGGTGCGAGCGTTAATCGGAATTACTGGGCGTAAAGTGTGCGCAGGTGGCCGCGCAAGTCGAGTGTGAAAGCCCCGGGCTTAACTTGGGAATTGCGCTCGAAACTACGTGGCTAGAGTGTGGCAGAGGAAGGTGGAATTCCACGTGTAGCGGTGAAATGCGTAGAGATGTGGAGGAACACCAATGGCGAAGGCAGCCTTCTGGGCCAACACTGACGCTCATGCACGAAAGCGTGGGGAGCAAACAGG
+
AA@A@999,;;9;;9;AA>B@CCCGG>A?BBBBC>BBBDC=CAAABBCCBB?BBAD?BCA;;4;@A@A?@@ABA@9?=?>5?A6=?5948A<AA>B57/8??AA;>>>6=;A:A994:DBBBE????9??@@@=A<A=AA8B=C=A=ACBCAAA@AA@CDDH>BBBB@AABBB@C>>9BB<@<ABB=@7594999494555<8=5;;::19)/)/7///9555;;99;<999AC9@;::BAA3@B@@A<><<;
@N9IO0:00944:05883
TACGTAGGCAGCGAGCGTTGTTCGGAATTACTGGGCGTAAAGAGTGTGTAGGCGGTTTTCCAAGTTTGGTGTGAAATCTCCCGGCTTAACTGGGAGGGTGCGCCGAAAACTGGAAGGCTTGAGTATGGGAGAGGGAAGCGGAATTCCTGGTGTAGCGGTGAAATGCGTAGATATCAGGAGGAACACCTGTGGTGTAGGCGGCTTCCTGGACCATTACTGACGCTGAGACACGAAAGCGTGGGGAGCAAAACAGG
+
AABAA?A=9;5;=9@;:;;>;7<@<A?B?A;:9=5=>9=A:@=DCC;;;BB>CC4;;;.96?6?<@)9.49<<9<30/0::(/)/838-3338-3=:64548<300/0&///+0)/39@7A;A;<;>>6?<<<;)0)///)/274<7<@9<@<@;;9:=<<=5///<::@BBB;6/;:<<*0)/6659:/40447>>6//)/9494//)5<.558>:554;;4454:A:444::0:@@>CDD*99;;;;&0993
@N9IO0:00917:05917
TACGGAGGGGCTAGCGTTGTTCGGAATTACTGGGCGTAAAGCGCGCGTAGGCGGACTGGAAAGTTGGGGGTGAAATCCCGGGGCTCAACCTCGGAACTGCCTTCAAAACTATCAGTCTGGAGTTCGAGAGAGGTGAGTGGAATTCCGAGTGTAGAGGTGAAATTCGTAGATATTCGGAGGAACACCAGTGGCGAAAGGCGGCTCACTGGCTCGATACTGACGCTGAGGTGCGAAAGCGTGGGGAGCAAACAGG
+
;;A@=;;:;-4999>AA?BB@BC@C?A>A@@@A;@A@BB;B;;;;;;;AA@CC?A@;;5;;0;949:9:':=990;AA9@@@4@@?A=A>CBA?A?ABCGAE@CCHC9AA;;;@@CAAA@@;;8;AAAB;;:=?CCCCC?D?C?C?BAA999>=?A7<<@B9@=B=====BBB:>=@BA=>.5664695805555'2+22+.7...6<377:779997:99;79;;<5>=;=BD6>AA@ADD6<888:/8894
@N9IO0:00917:05941
TACAGAGGTCCCAAGCGTTGTTCGGATTCACTGGGCGTAAAGGGTGCGTAGGCGGTCGGGTAAGTTTGATGTGAAATCTCCGGGCTCAACCCGGAAATTGCATTGAATACTGCCCGGCTAGAGGATTGGAGGGGAGACTGGAATGCTCGGTGTAGCAGTGAAATGCGTAGATCTCGAGCGGAACACCAGTGGCGAAGGCGAGTCTCTGGACAATTCCTGACGCTGAGGCACGAAAGCCAGGGGAGCAAACGGG
+
CCC@@@C@BBB>B?BBBB?CC@DB@AD????AAE>CCAA@9@@8@A@@@;:6:B?AAAC>BB>BBC;::CCCCDD=CBBB@CC<BBBB=AC>B@DD>C>BBBB>AB=A@@;;;A;A?;9:@DB@AA>A?BBCC9;;;BCB?B=;;;;;;?BA@@@@AADDEC=CCCCCCBBBBBAB>@@@:@9A::6;BCC=A;;7<>BCBB;;;;;;599:4:>B>CC;::@@?@@;@?A:::/9:399AA5;<@BC>BAA;
@N9IO0:00926:05944
TACGGAGGGGGCAAGCGTTATTCGGAATCATTGGGCGTAAAGGGCGCGTAGGCGGCTTGGCAAGTCAAAGGTGAAAATCCCTCGGCCCAACCGAGGAACTGCCTTTGAAACTGCTTGGCTTGAGGCCGGGAGAGGGTAGCGGAATTCCCAGTGTAGCGGTGAAATGCGTAGATATTGGGAGGAACACCAGTGGCGAAGGCGGCTACCTGGACCGGTTCTGACGCTGAGGCGCGAAAGCGTGGGAGCAA
+
@???;>@@@@1>@?ABBB?BB?BC?C@CFCD@BF>CCAAA<AD<::;BBBB>@@=@A<A>AB?A@@@A9?=?;;;;&94;4>=C?CC=B8B?DAD7;7;??@49;-;>=9?BAAA9;8;B?A::8;>@@9?@@@@9A@@AA?@2929=5=???@@C@A<@???8?D??=?;:00/388/665:(37?;@;;;;>:;4<4//(.3..(2;4;<<A8>5;96;;?=?@9:4:?AAAC289<799,7;783
@N9IO0:00932:05910
TACAGAGGTCCCAAGCGTTGTTCGGATTTACTGGGCGTAAAGGGCGCGTAGTGGCAGATTAAGTCTAATGTGAAAGCTACTGAAGCTTAACTCAGAAATGGCATTGGATACTAGTTTGCTAGAGGATTGGAGGGGAGACTGGAATTCTTGGTGTAGCAGTGAAATGCGTAGATATCAAGAGGAACACCAGTGGCGAAGGCGAGTCTCTGGACAATTCCTGACACTGAGGCGCGAAAGCTAGGGGAGCAAACGG
+
AAB@@:98;BC=C?@@BA>BB=BA;9::(7=?=A<:59CD<CB=CB?@>::493945==8=>AA;;<5955555)5995;000)/;;5<//6<55:9,9?4=@@<@;;9:A@@@BB8BABABBB@BB?C?BBCC9;;;@;939898:>7@7<?:999>>?@AD=@@@@;;;?===992:=>:@<@?B?A@?<8<9929=@A@BBDAAAB=????B?B?BCBA???@@A=;:::;>6?????FD9BBCBB<;99
@N9IO0:00932:05956
TACGGAGGGTGCAAGCGTTATCCGGATTCACTGGGTTTAAAGGGAGCGTAGGTGGGCTGGTAAGTCAGTGGTGAAATCTCCGAGCTTAACTTGGAAACTGCCATTGATACTATTAGTCTTGAATATTGTGGAGGTCAGCGGAATATGTCATGTAGCGGTGAAATGCTTAGAGATGACATAGAACACCAATTGCGAAGGCAGCTGGCTACGCATATATTGACACTGAGGCTCGAAAGCGTGGGGATCAAACAGG
+
??;=8@AA=BBCC=BBAA;?AA2:48?===A@@@8@@9@@8@>0:;AABAB=@BB;BBC?CHADBBACBB?CCCC>CBCB?C@;;;5;5:?=A<BC>BBBA=@@8:;AAABDB?BA@AB@DC@BBC?AAB@@@=@AAAAA?A@CB:::AAAAACCBA>@@AA<AABB?BBBA???@@@@:::<:::?A?@4999939<@@@AAA;??@@@@AABBCC@BBBBBB???:;=899A9@000@@@5;;;??7888:
@N9IO0:00937:05929
TACAGAGACGGCAAGCGTTGTTCGGATTCATTGGGCGTAAAGGGTGCGTAGGCGGTCCGTTAAGTCGGATGTAAAATCTCACAGCCTAACTGTGATAGGTCAATTCGAAACTGGCGGGCTCGAGGACTGGAGAGGAGACTGGAATGGTCGGTGTAGCGGTGAAATGCGTAGAGATCGACCAGAACACCAGTGGCGAAGGCGGGTCTCTGGACAGTTCCTGACGCTGGAGGCACGAAAGCCAGGGGAGCAAAACGGG
+
<;DBA@BBA@=AC>CB;;7;C=AA@BB?CBB?BC>BBBBF>BC>AA@@@BC???=@B?BC@C?;;;@>AABACCC9B@@@C;;;A=B@=@???@A=<<9<00).)--55,5//)//0(07/05::::?B?AA::59;<<784@@CC?AAA>A97733=6;9;;0;@=<89:993;;877-3782<AD?B997,//0*/)///(/9;<>>:<=??:+/+/88:444/)/:3///777(/438:::&443944&4??9
@N9IO0:00942:05958
TACGAAGGGGGCTAGCGTTGTTCGGAATTACTGGGCGTAAAGGGCGCGTAGGCGGCGCGTTAAGTCAGGTGTGAAAGCCCTGGGCTCAACCCAGGAATTGCACTTGATACTGACGTGCTTGAATCCGGAAGAGGATGACGGAATTCCCAGTGTAGAGGTGAAATTCATTGATATTGGGAAGAACACCAGTGGCGAAGGCGGTCATCTGGTCCGGTATTGACGCTGAGGCGCGAAAAGCGTGGGGAGCAAACAGG
+
BBC@?<@CCB5CCCBBBB@BB@DDBC?B?BCCDD>DCCEC=CJ=CCCCCBB=A@>@B@AA4:4;@A@C@BBB@@@;@BB<@@?8@AA@=AA;@A?B?B@AACED?BB@@?CA>@@@BBB@CC>BB?B>B<;;;;@@@;;;?BAJAFG>C@@@AA@;;5;;;A;A>B@@=@@AAB>AA=A=?@=:::;@BBC@DCC<?<?@<???@A??;?C?B?B;;8<BBBBBBBB;AAA;<;;.;;BAAAA3@@A>=5===:
@N9IO0:00945:05923
TACGAAGGGGGCTAGCGTTGTTCGGATTTACTGGGCGTAAAGCGCACGTAGGCGGGTCGTTAAGTCGAGGGTGAAATCCTGGAGCTCAACTCCAGAACTGCCTTCGATACTGGCGACCTAGAGTCCGGAAGAGGTGAGTGGAACTCCTAGTGTAGAGGTGGAATTCGTAGATATTAGGAAGAACACCAGTGGCGAAGGCGGCTCACTGGTCCGGTACTGACGCTGATGTGCGAAAGCGTGGGGAGCAAACAGG
+
BBC@@;@AAA2BCBBBCD?AA;AB=@@C=ABAAA:@@@BB=AACCCCCCBC>A@@8BB@B?B?BBBBABB=ABBB=BC?AA7;:?@@A?@@A>AAA@B???@C?BABA@@99299999?ABAAAB;?9>9?AA?CCA@@B?C?B>@;@DCCCCC>???BB?B?@;>>====??A<AA<A<>=5<<;6;;7737AA;A<>><>>>A?@?;>B=A?B@@AABCAA@:::@@?>::92:9AAABB6?????8??B?
@N9IO0:00947:05954
TACGAAGGGGGCAAGCGTTGTTCGGAATTACTGGGCGTAAAGGGCGCGTAGGCGGCTTATCAAGTCAGGCGTGAAATTCCCGGGCTCAACCTGGGGGCTGCGCTTGATACTGATGAGCTTGAATGCGGGAGAGGATAGTGGAATTCCCAGTGTAGAGGTGAAATTCGTAGATATTGGGAAGAACACCGGTGGCGAAGGCGGCTATCTGGCCCGTAATTGACGCTGAGGCGCGAAAAGCGTGGGGAGCAAACAG
+
A@A@>8=?=?,@B=B@@@@BC@CC@D@C@CCCCD=CCCBD>DD>BECCCDC@BC?BB@BBBB@CBBBB@CBD?@@;@@CC?CE????A?A=ABBBB2BCCCCCD@??9::???AA??AB>BB?AAACC>CCCD@BBCCCC@C?B5::6;>??@AA;;7;CBB=C@CCBBBCBBBADC;@<;;7<AA=C=;;7<@A?C?BB?@@ABBAB=@A<BCB@C@BBBCBCBBB=;;;;;;;*;:=>=DD7A996>1:55
@N9IO0:00961:05939
CACGGGGGGAGCAAGCGTTGTTCGGAATTACTGGGCGTAAAGGGCGTGTAGGCGGTCTGGTAAGTGGGATGTGAAATGCCCCGGCTCACCCGGGGACCTGCATCCCAAACTACCTGGCTTGAGTATGGGAGAGGATGAGGGAATTCCTGGTGTAGCGGTGAAATGCGTAGATATCAGGAGGAACACCGGTGGCGAAAAGCGCTCATCTGGCCCAATACTGACGCTGAGGCGCGAAAGCTAGGGGAGCAAACGGG
+
@A;;:;:;%;;:D@C@AA=AB@CCAD@C@CCCDE>BBBBC>DD=BBBCDCC@BC@CCBB@CCACCCC>BCCCCCB;A@@@@7@=BBBBBC0;:;-<@>BBBCBBB>BC?CBCB?BA=??;@@@@CBBD<@@?B?A=?;;;0:<A@C@CC?CBBBBBB@BBAC=669=BBABBBA<<?9==792837.34:>9?8@@@0>=>B??ABBA@<@=-0+000@AAAAA@@@@????A@A5:;BBACC9@@BBB<BBB=
@N9IO0:00920:05993
TACGGAGGGTGCAAACGTTGCTCGGAATCATTGGGCGTAAAGCGCGCGTAGGCGGTCCGGCAAGTCGGGTGTGAAAGCCCTCGGCTTAACCGAGGAAGTGCATTCGAAACTACCGGACTTGAGTACCGGAGAGGGTCGCGGAATTCCCGGTGTAGAGGTGAAATTCGATAGATATCGGGAGGAACACCAGCGGCGAAGGCGGCGACCTGGACGGATACTGACGCTGAGGCGCGAAAAGCGTGGGGAGCAA
+
@@;;59@>8>?;;;,::B<;;;BB>B>BB<<=A@<??@AA:AA@@??@?@@<;;4;@<@=B@;??@?B9A@?@@@9@@C=CCC<@@7;6;?@AB?B@;;;@;;4;A@@:@CCDAE@CCDACIBBAA<A>BA;;;0;;;:=<A<@:>>4909@>B<BC=?@AE;A>@:::?=AA@000@7>@7;7??>9=?;;9999:@:9:2999=:?B<?@D<:9;B@@@@C@A???<;;99:::*:9@9555&5;555
@N9IO0:00935:06003
TACGTAGGGAGCGAGCGTTGTCCGGATTTACTGGGCGTAAAGGGCGCGTAGGCGGTCTGTTTAGTGTGAAGTGAAATCTCCAGGGCTCAACCCGGAAACTGCTTTGCAAACTGGCAGACTAGAGGAAGGTAGAGGTAAGTGGAATTCCCGGTGTAGCGGTGACATGCATTGATACCGGGAGGAACACCCGTGGCGAAGGCGGCTTACTGGACCTTATCTGACGCTGAGGCGCGAAAGCGTGGGTAGCAAACAGG
+
ABBCCCCE?@@@C@A@BB?BCFAIADDF<BA@AB9AB;;;7<C=CCBBBCFACC@AAABBC>BBBDDDD?A@BBB=BBBB?BBE>BBBB@BC=A=?@7::AAAC:<;CD<AAB>AAAAACAA??;?<@<@AB??=?C@BBB;?9>8<<9?;???ABCB?BBB???A@@@>AABBB>@A:??<@=@CCC=B8879CC?C>AA?@@59:CB?BB?B?BBBBBBBBCAA9949@?=??399@==?8???BBB:??A=
@N9IO0:00945:05970
TACGAAGGGGGCTAGCGTTGCTCGGAATCACTGGGCGTAAAGCGCACGTAGGCGGCTTTTTAAGTCGGGGGTGAAATCCTGGAGCTCAACTCCAGAACTGCCTTCGATACTGAGAAGCTTGAGTCCGGGAGAGGTGAGTGGAACTGCGAGTGTAGAGGTGAAATTCGTAGATATTCGCAAGAACACCAGTGGCGAAGGCGGCTCACTGGCCCGGTACTGACGCTGAGGTGCGAAAGCGTGGGGAGCAAACAGG
+
@AB@?>?EDD1CBAAABB@CCCCD@B@CCCCCDD>@?@FF>BAAADCCBBC>AA;@BCBC1C@CCCDDED19:9A:>?=@@=@@@CCC@DDC=BCCAC999@C?CBAABBB@@??<@?A@B@A?D<??<?@@A>BBBBBB?C>BBBBBBBBCBBBBB?@?=?7=8<?????CBB??=;@=@B=ABB@CCCC@CEF@C@::9:CBBBB@4::.:=@@@@ACCCCBA@@=A?B999,;@BBCEE;BBBBA;AA@=
@N9IO0:00950:05980
TACGTAGGGTGCAAGCGTTAATCGGAATTACTGGGCGTAAAGCGTGCGCAGGCGGTTATGCAAGACAGATGTGAAATCCCCGGGCTCAACCTGGGAACTGCATTTGTGACTGTATAGCTAGAGTACGGTAGAGGGGGATGGAATTCCGCGTGTAGCAAGTGAAATGCGTAGATATGCGGAGGAACACCGATGGCGAAGGCAATCCCCTGGACCTGTACTGACGCTCATGCACGAA
+
CCDCCCCD<;;;A=?CCB>B?BBB8;7;<;;;;;0;BCCE<A@C:;;@>;;2:@=@=;:0@@+00//<88/33//(/:>>&00*///606178?6=6A<;000:3:;<@>>>;99949:>>@9599925;;55555$9<?49499=9=::5@9595:2995<@6=<ACCB999@?AAC?;;4;;;::=BCBCACEE?C>;;5<;;;*9:=BB=B:99@:@99995555599444:
@N9IO0:00953:06004
GACGGAGAGTGCAAACGTTGTTCGGATTTACTGGGCGTAGAGGGCACGTAGGCGGCCAGGCAAATCAGTTGTGGAATCCCGACGCCTACCGTCGGAACGGCAATTGAAAATACCTGGCTCGAGGGCATGAGGGGTCGCGGGAATCCTGGTGGAGCGGTGAAATGCGTAGATATCAGGAGGAACGCCGGAGGCGAAAGCGCGCGACTGGCATGTCCCTGACGCTGAGGTGCGAAAGCCGGGGGAGCAAACAGG
+
AABB>AABBBBAAB;:996:A<A@??@@8C@AAB=C:;<DCCC<@@BB?::5;@;@?BC?BBB=BB:9979:?=A=ABC=CAA@A<?90+0000,0*0@:;=;@>@@CC8@?A;>?<@@@@;;;0;AABBBGD<DCDCEG=C?BB7;;6:B=CB;;9;BBD<AAACB@BCB:9977179298<<=:@8::4:=<<6>>@@@AA:::B5;;??>=A9@?@;;99>AA<@@:99D:9998A??18:@?A;ABB?
@N9IO0:00934:06045
TACGTAGGGTGCGAGCGTTAATCGGAATTACTGGGCGTAAAGCGTGCGCAGGCGGCGCCGCAAGTCGAGTGTGAAATCCCCGGGCTTAACTTGGGAATTGCGCTCGAAACTACGGTGCTGGAGTGTGGCAGAGGGAGGTGGAATTCCACGTGTAGCGGTGAAATGCGTAGAGATGTGGAGGAACACCGATGGCGAAGGCAGCCTCCTGGGCCAACACTGACGCTCATGCACGAAAGCGTGGGGAGCAAACAGG
+
@A@A?CCE>999B@@@BB@C>AAA=@;@<@@@@F?DCCBB>BBBBBBB@00+0<8;>B=;9939999888;;BAA=???=2=>9>>;@;@A?BF<B>B579???<@:C6>=?AC?>@?BBACBBB@@;0000::5::7>=<B>B?B>BBA;;;CCCDACCIG?GFBBAAABBBAAAC7;<=A=@AA=@@;;6;@B?B<@@;;599;>>>5>8>?@@@A99999>;;;?;;;:::.9?>@BEE;@@@CH?CCC@
@N9IO0:00936:06013
GACGAAGGTGGCGACCGTTGTTCGGAATTACTGGGCATAAAGCGCACGTAGGCGGCAATGTAAGTCAGGTGTGAAATCCCCGGCCCAACCGGGGAATTGCGCTTGATACTGTGTTGCTTGAGGGCAGGAGGGGACCGTGGAATTCCTGGTGGAGCGGTGAAATGCGTTGATATCAGAGGAACACGGCGGCGAAGGCGACGGTCTGGCCTGCTTCTGACGCTGAGGTGCGAAAGCCAGGGGAGCAAACGGG
+
==>/0,/)/<:<009=;;49?9:;298=9=?9995:@@@B8:;AA??;=00+0=:==6@?<;400>00*09==@@89:9:*5499094949?;+93939==4905>CCCCDA<<7<AA>BBBC>DCGABAAA7@@8<<B+0,09@9=A=@A;9:9;4::99,4<8:=>>>==@?0.-8670,,,,(,,(,--3718::;;6888;,3,3<78/7;;7;33777949@?@@B8>?4;;;;-::=?@9@AA9
@N9IO0:00940:06051
TACGAAGGGGGCTAGCGTTGTTCGGAATTACTGGGCGTAAAGGGCGCGCAGGCGGCTTGGTAAGTTGGGCGTGAAAGGCCTGGGCTTAACCCGGGAATGGCGCTTGAGACTGCCGGAGCTAGAGGTGCGGAGAGATGTGATCCAGTGTAGAGGTGAAATTCGTAGATATTGGGAAGAACACCGGTGGCGAAGGCGGCCATCTGGACCGCAACTGACGCTGAGGCGCGAAAAGCGTGGGGAGCAAACA
+
AAB@@>@CCE5CCCC@???BB@BBBC@D?BBBCD=@@@AB=BD>BB:;:BB@A@=@D<@;@@>BBACG@CBBBCC>A=A>:::8:@=C@BB>CF>C@B@=?89:3;AAB<<<<6<,000----8(---,05///------//)/////5555.5<==6?:669ABBBCC?BB<A=@A>;;;4;4;;4:>>:@4995@455<<=5;;;;<C;????@@B@@@@6:;@;;;;*;>9;9>>0=9=@@6@9
@N9IO0:00942:06020
CACGTAGGGGACGAGCGTTGTCCGGATTCATTGGGCGTAAAGCGCGCGTAGGCGGCTCGGAAAGTCGGTCGTGAAAGGCTGGGGCTCAACCCCAGGACTGCGTCCGATACTTCCGGGCTGGAGGTAGGTAGGGGAGATCGGAATTCCTGGTGTAGCGGTGAAATGCGCAGATATCAGGAGGAACACCGGTGGCGAAGGCGGATCTCTGGGCCTTACCTGACGCTGAGGCGCGAAAGCTAGGGGAGCGAACAGG
+
ABBCBBBCC;CBB@@?@@@CCC@C=@@?ABB@BD@BBCBD=A:;;AABBBB@@@>@BBB<@@<@CCC?BBCCCCC=C?B????5=??@1:::-;?>@@@BA@@CACCBCBB>B@CC>CAA?AB?@@@>A@AA@7AABBBB?B@A?@@@@>ABAAAAA=?@AA<@BA??@ABBBBBBA=@@>A?BBB?C?>><>BG@C@CC@BBBBCCED=C@C>@A>A@A;;;@;;;5;@AAA@8ABACBCC9BCAAA?@@?>
@N9IO0:00945:06059
TACGGAGGGTGCAAGCGTTATCCGGATTTACTGGGTTTAAAGGGAGCGCAGGCGGACTGGTAAGTCAGTGGTGAAAGCCTTGAGCTTAACTCGAGAACTGCCATTGATACTATCAGTCTTGAATGTTGTTGAGGTTTGCGGAATGGGTCATGTAGCGGTGAAATGCATAGATATGACCCGGAACACCTATTGCGAAGGCAGCAGGCTAAACAAATATTGACGCTGAGGCTCGAAAGCGTGGGGATCAAACAGG
+
CCCC@CCD>BCBB?B@AA@CCCADABBC>AA@@=5<<-99,:A6@@@BBCG@BB?A@>>;@@=ABBB@;<8;BBC>CB?B?B;::A4:5;ABBBBD@BBBB@BB?BBBBBBBB@=??9:5;?>?@@=@@>B;;6;B=BCC@B@CCF=CAAABAAA@@=@BCC=@A?CBCCBBBBC@@@;@5;5;;;=A@@<AA;;5;<AAAB;;5;;;;6;BB<BBC@BBCCC@@::6:@A@@C<A9::FFD:BCCCC<@??;
@N9IO0:00959:06017
TACGTAGGGTGCGAGCGTTAATCGGAATTACTGGGCGTAAAGCGTGCGTAGGCGGCGCGCTAAGACAGGTGTGAAAGCCCCGGGCTTAACCTGGGAATGGCGCTTGTGACTGGCGGGCTCGAGTGCGGCAGAGGGAGGTGGAATTCCACGTGTAGCAGTGAAATGCGTAGAGATGTGGAGGAACACCGATGGCGAAGGCAGCCTCCTGGGCCGACACTGACGCTCAAGCACGAAAGCGTGGGGAGCAAACAGG
+
BBBBBCCC<99:@@B9;:7;7;C@;@,0+0>==A?;;;ID?BCECCBBB@@<:;6;BABBBC?BBAAA>A@@?@A798DD:CC;???B?B<?>@:@599@CBBB;=<<8<<>?BBC>EDB@@;::@D=@:999?9AD=??:@5;5:<@A@AAABBABBAABD@???BBAABA???AA:@@494;A@>CC;;9<BC?B?BBA@=A@=;;;0;4;A;:;AA@@A@@@@<@CCCDCG?CA@;;;;.;@@?@9;;;5
@N9IO0:00920:06088
TACGGAGGGTGCAAGCGTTATCCGGATTTACTGGGTTTAAAGGGTGCGTAGGTGGGTAGGTAAGTCAGTGGTGAAATCTTCAAGCTTAACTTGGAAACTGCCATTGATACTATTTATCTTGAATACTTTGGAGTAAGCGGAATATGTCATGTAGCGGTGAAATGCTTAGATATGACATAGAACACCAATTGCGAAGGCAGCTTACTACACAGTTATTGACACTGAGGCACGAAAGCGTGGGGATCAAACAGGA
+
@@@B>AAA<ABCC@CBBA?B=@,0-0;>4?AAA@9>A5::8:<9<BDDCBB>@@@;@AA;@@<000<<<A<ABCC=9<6:BB;@@@6;8<@7<.55)5=9<7<<9<=<@<<:<808949.558::9>=5:600/9)//3-367373378@=866/0(/99=5033:49988;=:9::;?>?:?;;1<8:)////)-(----7*--9;8ABC=D6A;453372----(--566;-3...377+..2==09;=18
@N9IO0:00927:06107
TACGTAGGGTGCGAGCGTTAATCGGAATTACTGGGCGTAAAGCGTGCGCAGGCGGCGGCTCAAGTCAGGTGTGAAATCCCCGGGCTTAACCTGGGAATTGCGCTTGAAACTAGGCAGCTAGAGTGTGGCAGAGGGGGGTGGAATTCCACGTGTAGCAGTGAAATGCGTAGAGATGTGGAGGAACACCGATGGCGAAGGCAGCCCCCTGGGTCAACACCTGACGCTCAGGCACGAAAGCGT
+
CC?@?AAD>:::A@@;;;5;5;B@<A7;8;@BIF?CBBBC7;:B;:;BBBB@BD@CD@CDDC?ABBBB?BCBBBE=BBCC9A@9>>291:8=>@9@?A?AAA@C????<?ABC@CAAACBBA@??::29AABBCCCA(87194@>B=@AB<====A;:;:;B:886@?;<<@@==9=9<;7:)///)//..(29:5=15588777'557/67:6;;A62227775225.569677/6822
@N9IO0:00943:06097
TACGTAGGTGGCAAGCGTTGTTCGGAATTATTGGGCGTAAAGGGCGCGTAGGCGGCTTGTTAAGTCGGCTGTGAAAGCCCGGGGCTCAACCCCGGAGGGTCAGCCGATACTGGCAGGCTAGAGTACGGAAGAGGTAGCTGGAATTCCCGGTGTAGCGGTGAAATGCGTAGATATCGGGAGGAACACCTGAGGCGAAGGCGGGCTACTGGGCCGATACTGACGCTGATGTGCGAAAGCCAGGGGAGCGAACGGG
+
BBBCA??;:;4;A=AACD@BC@BB>@@C?BB@EE>BA@@B=BD<AABCBAA???=?C@AB?C?BC??<@@@?CDD6;;A;@AA8CCCC>B@@7@=@A?8?ABAB=ACGGCBDEDBB@==;CCBBCDC?B@BBB@B@@@??<?>A>AE>A?ABEB@A@?BA@@;@BABABBBBBBAAA;@@=@?@@A?@@@A>AAB7<5;@?8@;;;;BC>D@BBBB;;;C:;:B@?@>==@000,0/6:9>>)///445:<<4
@N9IO0:00944:06071
TACAGAGGTCCCAAGCGTTGTTCGGATTCACTGGGCGTAAAGGGTGCGTAGGCGGTCGGGTAAGTCTGACGTGAAATCTTCAAGCTCAACTTGGAAACTGCGTCGGATACTATTCGGCTAGAGGAATGGAGGGGAGACTGGAATACTTGGTGTAGCAGTGAAATGCGTAGATATCAAGTGGAACACCAGTGGCGAAGGCGAGTCTCTGGACATTTCCTGACGCTGAGGCACGAAAGCCAGGGGAGCAAACGGG
+
CCCBBAB@CCD<@<@@@@=AA@DD@@A=?AA@AA;@A@@@9@B=;<<A@BC@?@>@BCC>CB?BCCBBAA@A>>@;@AA@AB;;:CCC@CDAC@CC?BBBCCCBB@BBBBCBB?::6:B?@@A=@>::4;A@?3?@@AAA?B?BBCB?C?@@@BBB?@@CCD>BCBBB@@@A@@@@=@@@6;6;BB?BBAA=<<;5;@CBCCGBBBCC?@@99:/:>BAA???@::;>AA;:9:/:>399@@2???CD>DBB;
@N9IO0:00948:06070
TACAGAGGTCCCAAGCGTTGTTCGGATTCACTGGGCGTAAAGGGTGCGTAGGTGGCAGGGCAAGTTTGATGTGAAAGCTCCGAGCTTAACTCGGAAATGGCATTGAATACTGCCTTGCTAGAGGATTGGAGGGGGGACTGGAATTCTCGGTGTAGCGGTGAAATGCGTAGATATCGAGAGGAACACCAGTGGCGAAGGCGAGTCCCTGGACAATACCTGACACTGAGGCACGAAAGCTAGGGGAGCAAACAGG
+
BBB@@@A=ABB<B6;;;;>;;4:B=@A????:::/:B;;;6;B>@@ACC@@?@C?CCCC>CC?BCB>AABBBCCC=BB??9>>?>@<@=@CDD@CC<BB?BBC?@A=@@CAAAAI@ABCBAAA@CB@C@BCC@A@'AAAB?B>B?BCCC?CC;;<DFAFCCH>DCCCCBBBAAABBBBCCBHABBB?B:;:@CCB?A=@@?@@??9?C=AAB=??D?BCCBBBA@@?<??;999/;:@@ABC8@@@AA<;;;@
@N9IO0:00921:06132
TACGAAGGGGGCTAGCGTTGTTCGGAATTACTGGGCGTAAAGGGCGCGCAGGCGGCTTTGTAAGTTGGGCGTGAAAGGCCTGGGCTTAACCCGGGAATGGCGCTTGAGACTGCAAGGCTCGAGTACGGGAGAGGATGGTGGAATTCCCAGTGTAGAGGTGAAATTCGTAGATATTGGGAAGAACACCGGTGGCGAAGGCGGCCATCTGGACCGTAACTGACGCTGAGGCGCGAAAGCGTGGGGAGCAAACA
+
AAB@@>@CCC2CCCCBAB?;;6;B=B=B?ABAAB=BAABD8;;8;B@AA;:4<A=ADD>@@@?AA>AB<ACBBCC?C@C@CCD>BB@C@BB?BC>C>@A@BAAB????BCCCAA?A?A@@???C@A@A<@@AA>ABCACB@C=@=?C=AAB:::B@@=@CCC=B?BBAAABBBB?BB<@;9939993:;::3;@B=B?CB?B=@???B>CA=@@B<@@;:9@:9:::49==977*9@BAACA5=?;;;,9;
@N9IO0:00931:06130
GACGAACCGTGCGAACGTTGTTCGGAATCACTGGGCTTAAAGGGCGCGTAGGCGGCTTGCCAAGTCAGGGGTGAAATCCTGCAGCTCAACTGTAGAAGTGCCTTTGATACTGGCGAGCTCGAGGGAGGTAGGGGTGGGTGGAACTTCTGGTGGAGCGGTGAAATGCGTTGATATCAGAAGGAACGCCGGTGGCGAAAGCGACCCACTGGATCTCTACTGACGCTGAGGCGCGAAAGCTAGGGGAGCAAACGG
+
@?:;;5;5;;;99:5:?@=?@?BC?A8;;BBBAB<BB<@@9@=9A@@<AA@<@A?AB=AA5;4;@@BCCC;CCDC?DD?BBBAB>B;:4;BBBBBB@CCCC?AA<@@C@@?@6;;:::D:;:CD9?@:=7833&3:7,3=173:=473:4>A?BBBB?BEFD<BBCBC???@BBBECC=A=A5:8=:>77818AAC8>>;;;D6;;>>;?>@?;::97:887;==8:1:76788*8:75555&56:::.565
@N9IO0:00950:06121
TACAGAGGTGGCAAGCGTTGTTCGGAATTACTGGGCGTAAAGGGCGCGTAGGCGGTGTCGTAAGTCCCGTGTGAAATCCCCCCGGCTCAACTGGGGAACGGCACGGGAAACTGCGAGGCTAGAGTTCGGGAGAGGGAAGCGGAATTCCAGGTGGAGCGGTGAAATGCGTAGATATCTGGAGGAACGCCGGTGGCGAAAGCGACTCTCTGGTCTGCAACTGACGCTGAGGTGCGAAAGCTAGGGGAGCAAACGGG
+
@BB;::;5;@=>?=@@@@<A@?CC?C?B?CCCCF>CA@@C?CD?B@@@@@A=;:6;???;;;<@;;;0:@BB;;;0:99999#99A;@B=A9599&54996?;994)4;2:999<5519???A::4:BA;BBDCD>DACAA>A,0*08<<8@B?CBBB?@@BB<BBBBBBBAAAB;979==9@<@@C=B?@?:?:::-:?>?AAAAAAA7;;AABB?BBBBAAA?9::3::>???<888;<==1@@@AA7>=?6
@N9IO0:00959:06140
TACGTAGGTGGCAAGCGTTGTTCGGAATAACTGGGCGTAAAGGATGCGTAGGCGGTTAAACAAGTTATATGTTAAATATATAGGCTTAACCTGTAGAAAGCATATAAAACTGTTTAACTAGAGTGCAGGAGAGGTAAGTGGAATTCCTAGTGTAGCGGTGAAATGCGTAGAGATTAGGAAGAACACCAGTGGCGAAGGCGACTTACTGGACTGTAACTGACGCTGAGGCATGAGAGCATGGGGAGCAAACAGG
+
BAACA998;B?BB@CBBB?CC?BB@C8::=A@@@<@BBDE>C?B@@?@@<<800+05@;4<<,/0>BBC;;;@BB=CBBBBAA>AA@B>A=@@@?@@@6:;ABBCCFE:B?@AC>E=@@AA@@;<;;;>AB@@=@B?BBB@B@D@C@CCCCCBBB;;9;CBD?BA@BBB@@AA@:;;5;;AA=BA@=@DCC=@B@=>9@>@BB@BCBC@@@ABDD@CCCDA?@@CA@=@@BA;;;B@@BFFF=GCCBF>AAB?
@N9IO0:00963:06122
TACGTAGGTGGCAAGCGTTGTCCGGATTTATTGGGTTTAAAGGGTGCGTAGGTGGTCTTTTAAGTCAGTGGTGAAATACGGCAGCTCAACTGTCGAGGTGCCATTGATACTGGGAGACTTGAGTACTGATGAGGTAGGCGGAATGGACGGTGTAGCGGATGAAATGCTTAGAGATCGTCCAGAACACCGATAGCGAAGGCAGCTTACTAAGGAGTAACTGACACTGAGGCACGAAAGTGTGGGGATCAAACAGG
+
AAACC@?;:;4;A<@;;99A@A8<=@AC9@?4;:.9;2>=7B=<5::A?==<9;2;49><2<.99AADCD=@@@@;?>;?7;>:?BBB?9::@@@@C?ABB?BC=@BBA@@@D/;;;997@=>A?;;;;>=99.5;;5;><<8=@::;>.9-666--(--889/-/5945559::5554.44439::5:::;::<<7<7@@???=?:;;9:7;:00,/8899<=33394988333(33888=>1=445=4=<@4
@N9IO0:00914:06180
TACAGAGGGTGCGAGCGTTAATCGGAATTACTGGGCGTAAAGCGCACGTAGGTGGCGACGTAAGTCGGGTGTGAAAGCCCCGGGCTCAACCTGGGAATTGCATTCGAGACTGCATTGCTGGAGTACGGAAGAGGAGGGCGGAATTCCCGGTGTAGCGGTGAAATGCGTAGATATCGGGAGGAACATCAGTGGCGAAGGCGGCCCTCTGGTCCAGTACTGACACTCAAGTGCGAAAGCGTGGGGAGCAAACAGG
+
@A@BCCCC=CCBB??==;1748@@?B=@>ABAAD=A?@>>399??A::;BC?BCABA@@CDE?CBCCC=BBBDFE9:9DD:DC<AAAC?C?BCD>F>@<A@@??C:;;@BBBBBB?@@@B=A?BA@@=A;@@@?@@@9A@=@=A=AB<B?CCCCC;;9;CBC=;;;CBBBBBBCBCG>BB?B?@@@BB;;;@EAA=B?;;8;C=CCHK?BB?ABBCCB;;;CCB;;7;?@@?@?6;;:::DF;BBBDD=B@@<
@N9IO0:00930:06203
TACGGAGGGTGCAAGCGTTGTTCGGAATCATTGGGCGTAAAGCGCGTGTAGGCGGCTTGGCAAGTCAGTTGTGAAAGCCCGGGGCCCAACCCCGGAACTGCATCTGAAACTGCCTGGCTGGAGTCCCGGAGAGGAAGGCAGAATTCCCGGTGTAGGGGTGAAATCCGTAGATATCGGGAGGAATACCAGCGGCGAAGGCGGCCTTCTGGACGGTGACTGACGCTGAGACGCGAAAAGCGTGGGGAGCAAACAGG
+
AA??;@@A9;<<A?A@@@=@@@BEAF?BBAA7:<1>977=5=9<BBCBAA@?:;06<9A:DC@BAAA::6;@CCC=BBB:ACD6;;/;4<;;.8<?6????>@?AB@C<C???=AA?A@A=@AAAA<B?BBBC?B7@<@A@A;@:@A<A=A@AABB@8@B@@9>>+00A>>;??794(4?:?8:9439>=>5;=B9B:BB?C?B?ABA=@@?:??>?AA@AAAAA@@@>?@9444&5995555&59599,5<A4
@N9IO0:00934:06202
TACGAAGGGTGCAAGCGTTAATCGGAATTACTGGGCGTAAAGCGCGCGTAGGTGGTTCAGCAAGTTGGAGGTGAAATCCCCGGGCTCAACCTGGGAACTGCCTCCAAAACTAACTGAGCTAGAGTATGGTAGAGGGTGGTGGAATTTCCTGTGTAGCGGTGAAAATGCGTAGATATAGGAAGGAACACCAGTGGCGAAGGCGACCACCTGGACTGATACTGACACTGAGGTGCGAAAGCGTGGGGAGCAAACAGG
+
CCAA@=AC4;;;A;A;;;>A@BBB=@=@=AAACD>9::CC9@@@@@??@AA>AC<@5;;;:;5:A4:459.9555)9;;;.9?6=@@@8@<@@B<A<AACC@CC?BAA6@@@<@A@??DA??CABB@@;@@;<;;0;?=>@;=4>9597488549<:?:<4789*977>>?;@???A@>A6;6;?BBA7;;;;5;A@3929=992:;598888888??599<<994:>@899999:.9=<??AC:AACCC=AAB?
@N9IO0:00940:06174
TACGAAGGGGGGCTAGCGTTGCTCGGAATTACTGGGCGTAAAGGGCGCGTAGGCGGCTTTGTCAGTTGGGCGTGAAATTCCTGGGCTTAACCTGGGGGCTGCGTTCAATACGGCGAGGCTAGAGGACGGAAGAGGCTCGTGGAATTCCCAGTGTAGAGGTGAAATTCGTAGATATTGGGAAGAACACCGGTGGCGAAGGCGGCGAGCTGGTCCGTAACTGACGCTGAGGCGCGACAGCGTGGGGAGCAAACAGG
+
;BB;;5:=?=?$=:95;AA>BBCCB@CAC@CBBCD?CCCBB:@@:ABACA;94:;4;EE?ECFEIF?CB<BBBBBC=C>A=;;;0;A>A>B?@@@@@0@BD@A@?AA=?????@A::6:?AAAA????>@?A??=?BBABB=?=?>A@6:9:=?;;;;6;BAA9?<?A@??@@@C?BC>C@CC@BBB?A;;;5;@A5;8<D?AA@@BBB=AA@BBB?BBAAAAADCBB@BBABAA@@@@A@@@8@CCCC?CAA=
@N9IO0:00953:06197
TACGTAGGGTGCGAGCGTTAATCGGAATTACTGGGCGTAAAGCGTGCGTAGGCGGCGCGCTAAGACAGGTGTGAAAGCCCCGGGCTTAACCTGGGAATGGCGCTTGTGACTGGCGGGCTCGAGTGCGGCAGAGGGAGGTGGAATTCCACGTGTAGCAGTGAAATGCGTAGAGATGTGGAGGAACACCGATGGCGAAGGCAGCCTCCTGGGCCGACACTGACGCTCAAGCACGAAAGCGTGGGGAGCAAACAGG
+
AABCB>@@:9:;AAA@BB;?;AAA>@5;4;@@@B<BB:;;7;DCCAAAD@@<@A<@BABBDD@DCA@A@CBABCC8:9B@9AF<AA?C?B?BCD>C>AA;@??=8;;BBBCB?BC=>CCCBB@@@BC@B@@@@B<@?=?>>@5;7;<@:555<>>>=<<CCD?AABBCBBBB???:;49=;?:ACB>BCBA?ACC@C?AA@@4992999)5.9@>@@AAA;:9;<=9;?@BBBC=CBC;;;;.;@@<C7???=
@N9IO0:00930:06245
GACAGGAGGGTGCAAACGTTGTTCGGAATTACTGGGCGTAAAGCGCGTGTAGGCTGCTCTGCAAGTCGGATGTGAAAGCCTGGGCTCAACCTAGGAAGTGCATTCGATACTGCTGAGCTTGAGTCCTGGAGAGGAAGGCGGAATTCTCGGTGTAGAGGTGAAATTCGTAGATATCGAGAGGAACACCGGTGGCGAAGGCGGCCTTCTGGACAGTGACTGACGCTGAGACGCGAAAGCGTGGGGAGCAAACAGG
+
@AABB?CEE>@@?BB=99:=??>@@3:39-37>>=499;@@9?@@AA@@@AA=A???==>@@?4<?;;6:>:;@@@500+/::1:;@@=@<AAB?B?A@@@B?9?CAAAAA?????==;49349=6<=489AA?C?B?BEAE?B?B@AA?A@A@A@@<@BAA<B=@ABAACBBA@@9599495944./)/020//)/5:B=A;B?BBB?BAAAABAA???:::><<<=<?@;:9,4===ABB7@@@AA<@BB>
@N9IO0:00931:06251
TACGGAGGGGGCCAGCGTTGTTCGGAATCATTGGGCGTAAAGGGCGCGTAGGCGGCTTGGCAAGTCGGTTGTGAAAGCCCCCGGCTCAACCGGGGGGATTGCTTCCGATACTGCCGTGCTCGAGTCCCGGAGAGGGTAGCGGAATTCCCAGTGTAGCCGGTGAAATGCGTAGATATTGGGAGGAACATCGGTGGCGAAGGCGGGCTACCTGGACGGGTACTGACGCTGAGGCGGCGGAAAGCTAGGGGAGCAAACAG
+
::AA=AAA@@,?>::;BB>AB:<<8<7<<;;25@4=669>6BC=BCCAAAA=AB=?A5<4;@795558=055?;;044444$4.4:@?@A5;;;;;#9=29:>7<.55?@@BCC@BA@AAABBBBBB=A>?ABBB<ABB88754:48=5:A=::;00(/0///929>773;>00//3992885:5:::7=:=?7?57184522'27>7/5539878/62225375599/.(..(..(.9.69;5B;;.CA@@9)22:
@N9IO0:00945:06252
TACGTAGGGTGCGAGCGTTAATCGGAATACTGGGCGTAAAGCGTGCGCAGGCGGTTTTGTAAGCCAGATGTGAAATCCCCGGGCTTAACCTGGGAATGGCATTTGGGACTGCAAGGCTAGAGTGCGGCAGAGGAGACTGGAATTCCTGGTGTAGCAGTGAAATGCGTAGATATCAGGAGGAATACCGATGGCGAAGGCAGGTCTCTGGGCTGACACTGACGCTCATGCACGAAAGCGTGGGGAGCAAACAGG
+
ABBBBCBC=9;:BBA@@@?B=@@B?A4:;;::>6:5;C?6BBBAAACCBB?AA<ACC:AAA=A@+0/0///8::./0//&/:(//69696::;2?:;;8:ABC=CB=AB??>A>@>@C???:::@@;@BBBB>AAB:;;=B>B>B<AAACCCCCBBBBBBD>:;;ABBBBB@@@AA?AB?C?AAC?A?:;8;@E@D@ACC@@@A@AAA;AB@AC@@@BB;;;@AAB@@@A;;;0;AA@@?@3@@@@D=CCC@
@N9IO0:00946:06236
TACAGAGGTCCCAAGCGTTGTTCGGATTCACTGGGCGTAAAGGGTGCGTAGGCGGTCGGGTAAGTCTGACGTGAAATCTTCAAGCTCAACTTGGAAACTGCGTCGGATACTATTCGGCTAGAGGAATGGAGGGGAGACTGGAATACTTGGTGTAGCAGTGAAATGCGTAGATATCAAGTGGAACACCAGTGGCGAAGGCGAGTCTCTGGACATTTCCTGACGCTGAGGCACGAAAGCCAGGGGAGCAAACGGG
+
@BCBCCG@BBB<A=A;;;>BB@DC?AA=??@@@@;??@AA<AD=AAB@@@A?==9>@BB<BC?@BBBBB?@@BAB<BAC<@@>@AJBB@BCBDBFF>B:;;CCAA=@;;;;;B>AA?BCBBBB?A??@>@ABB6;9:@@@<@;?@@@;?<@@CDBBBBBBBC<BCAA@@A@@A@?@58<>;@;@BC@BAAB;;:;456;<<<<<<BBC@CA>??7=6;?@=?>54547:=9777*3713333&333==7<==6
@N9IO0:00947:06238
TACGTAGGGTGCGAGCGTTAATCGGAATTACTGGGCGTAAAGCGTGCGCAGGCGGTTGTGCAAGACAGGTGTGAAATCCCCGGGCTTAACCTGGGAACTGCACTTGTGACTGCACAGCTGGAGTGCGGCAGAGGGGGATGGAATTCCGGCGTGTAGCAGTGAAATGCGTAGATATGCGGAGGAACACCGATGGCGAAGGCAATCCCCTGGGCCTGCACTGACGCTCATGCACGAAAGCGTGGGGAGCAAACAGG
+
ABA@@???8>>A@@@@@@;@=ACC?C7:7;BCCG?BBBCC?CBCCB@BBA@<AB?B@CBBBE@CC99:;@AAAAA<AAAB9AD=??=??A=ABD>C?C???@AA6A;9::AAAABBBBBA488339@097A<<===(87=9>5:5;*0)09:968??AABBBD<BACCBB=@@<===B;??590:?>5?@BD?BBB<@<@=.44::+444)4.4;:<<<::///7///====B<<4<;;;@@@4@??CC=CCC@
@N9IO0:00926:06298
TACGAAGGGGGCTAGCGTTGTTCGGAATACTGGGCGTAAAGCGTGCGCAGGCGGTTATTCAAGTCAGAGGTGAAAGCCCCGGGCTCCAACCCGGGGAATGGCCTTTGAGACTGGATGGCTAGAGTGTGAGAGAGGTGAGTGAATTCCCAGTGTAGAGGTGAAATTCGTAGATAGTTAGGGAAGAACACCCGTGGCGAAGGCGGCTCACTGGCTCGCAACTGACGCTCATGCACGACAGCGTGGGGAGCAAACGG
+
A?ACB?BEDE5BBBCBBB?BCADD?B6:;A@?>9:9;BA4;6=;99=<00+0>8=5/515?=@<;<<00*//99)//<;+::)///)/)//)///&/37729594)4:99@@@=9556@@AABCCDDCBBA@BB>@>==0//27)//)/:::<555=8;;;@6>:=<==:77///)//7)-*-/)//9;)//72700,0)/:57:8----)//;;<=:=@?;?>???>;955559=;;@<=B<=06655<299;
@N9IO0:00927:06297
TACGAAGGTGGCAAGCGTTGTTCGGATTTACTGGGCGTACAGGGAGCGTAGGCGGTTGGATAAGCCCTCCGTGAAATCTCCAGGCTTAACCTGGAAAGTGCAGAGGGGACTGTTCAGCTAGAGGATGGGAGAGGAGCGCGGAATTCCCGGTGTAGCGGTGAAATGCGTAGAGATCGGGAGGAAGGCCGGTGGCGAAGGCGGCGCTCTGGAACATTTCTGACGCTGAGGCTCGAAAGGCGTGGGGAGCAAACAGG
+
==>00*01:>20405@@@;00-/<7;>>6AB999.:><?=9;;0::9??;;7;B?D?D6;;;4;AA9AB99;BB>06;;;5008==*0+/500,0;59@;>A@@;A>2;;:::7;98@?>5566;<AA8?B>>?CCCCCC@C?CACF?I@C;;;?<<=B<==4<??;=B@?A95555)59497<:@:=9;;8<<:4:5/0)/:7//3828-4333(3888983///-0---558(-(-//99;&3388808333
@N9IO0:00940:06276
TACGTAGGGTGCGAGCGTTAATCGGAATTACTGGGCGTAAAGTGTGCGCAGGCGGCTCCGCAAGTCGAGTGTGAAATCCCCGAGCTTAACTTGGGAATTGCGCTCGAAACTACGGAACTGGAGTGTGGCAGAGGAAGGTGAATTCCACGTGTAGCGGTGAAATGCGTAGAGATGTGGAGGAACACCGATGGCGAAGGCAGCCTTCTGGGCCAACACTGGACGCTCATGCACGAAAGCGTGGGGAGCAAACAG
+
@@@AABBB;;;;ABBCCC@C9;<A@C?C?CC;;;6;BBB@<CBCCC;9;A>;;;4:DC=@@B=?==94444::::5:ABB2=A;:9.5.5;49A6A5;49=9555=<=4=;>;A;@=@C>9665555.555<<496:+/0/)/)/,//9:94444405>BB9;54989444448:A5:<18-5557=<<A>ABC@D8;999.516><<3?;@,.-.,,(,,,,2--//779555)5?@ABFF;CCCAA5<;<
@N9IO0:00953:06265
GACAGAGGTGCCAAGCGTTAGGCGGAATCACTGGGCTTAAAGCGTGTGTAGGCGGATCGTTAAGTGCTTTGTGAAATCCCACGGCTCAACCGTGGAACTGCTTGGCATACTGGCGGTCTTGAGCCATCTAGGGGCTACTGGAACAAACGGTGGAGCGGTGAAATGCGTAGATATCGTTTGGAACGCCAATGGTGAAAACAGGTAGCTGGGGATGTGCTGACGCTGAGACACGAAAGCCAGGGGAGCAAACGGG
+
CBB9;9A=A@>9?<??AB?@@=>A;@6:9C>CCD?CA6:;6;@@@BAB@BB?BC:CBBCB>@>BBBBBC=BBBCG>BBC>BBB@CBDC@D@BBB6:4:==>>=@<AAAABBC?;;6;AA=@@BB>BCCCCCDF;AACC@B:>49::09959=3==>=;??BB=AABB;::B@@@BBBB;A=@?:;;?B?CE>BBAA@3:@@<?CCCCCCC9AAFA@@@<;;?AA@@@CBBBB@B500,0000+/;9>;59>:4
@N9IO0:00959:06283
TACGGAGGGTGCGAGCGTTGTCCGGAATCACTGGGCGTAAAGGGCGCGTAGGTGGCCCGTTAAGTGGTCGGTGAAATCCCGGGGCTCAACTCCGGGGCTGCCGATCAGACTGGCGAGCTAGAGCACGGTAGGGGCAGATGGAATTCCCGGTGTAGCGGTGGAATGCGTAGAGATCGGGAAGAATACCAGTGGCGAAGGCGTTCTGCTGGGCCGTTGCTGACACTGAGGCGCGACAGCGTGGGGAGCAAACAGG
+
AB@@=>A<89;;@@A;;;;;994949066@BABB<BBBA@3?;3?B==@B@<;9.99)5:7C8A9;:;CC?CBCC?CCC>CDD;CC;;66@D;@@A2CA@?=>;;@@AA@??7;===<::5554;;<7<<A=<2<@;;::497;6::2943337777133.47B@AA=3333333;=3;7:94933.388:8===6<6:=<4858??A>=C:A=?ABA?>>==?@:;49=<=<=88988<9:/:@BBF@BBB?
@N9IO0:00935:06350
TACGAAGGGGGCTAGCGTTGTTCGGAATCACTGGGCGTAAAGGGCGCGTAGGCGGCTCGACAAGTCAGGCGTGAAAGCCCCGGGCTCAACCCGGGAAATGCGCTTGATACTGTCTTGCTTGAGTCCGGGAGAGGATGGCGGAATTCCCAGTGTAGAGGTGAAATTCGTAGATATTGGGAAGAACACCGGTGGCGAAGGCGGCCATCTGGACCGGTACTGACGCTGAGGCGCGAAAAGCGTGGGGAGCAAACAGG
+
@?@;:4;:;:)4;;;<AC>;;7;A;@<@?BA<;;6;@AAA=BB9AB@;;;C@@@>@BCCC;;7:=99:@A?:::A9:9::-9@;@AAC@CC>CB<BB;:;;@?@8===BCA;;6B269G9C>B=>8B=7=<BC@BB=:C@:C8@;@:3>@AAAC@@@?B@@C=C?@?@EFDCCA=AC>C=9919993:;@@?@???B8::>A5;989?9>==?6=::00/6;=:::;53334888+8899;<<1=<=>>6<<=9
@N9IO0:00940:06314
TACGTAGGGTGCGAGCGTTAATCGGAATACTGGGCGTAAAGCGTGCGCAGGCGGTTGTGCAAGACAGATGTGAAATCCCCGGGCTCAACCTGGGAACTGCATTTGTGACTGCACGGCTGGAGTGCGGCAGAGGGGGATGGAATTCCGCGTGTAGCAGTGAAATGCGTAGATATGCGGAGGAACACCGATGGCGAAGGCAATCCCCTGGGCCTGCACTGACGCTCATGCACGAAAAGCGTGGGGAGCAAACAGG
+
??@AA@AA<;;;BAA@@A;@=ABC?C7;;AAAA=;;;CC=DBDDDBCCCB?@@@D@DCBBC?CB@@@@@@@BAD>BCDD6??9?==A3969?A;A@DCDD@?@:?@@A?@?ABBA?AAA8::ABCC?BAAAAAAA1;;B?B?B@B@BBCCCC:;;AABBCB<;;;BBAAA;;;@@@=;;5;5;BB=@@AC@CCD@C>AA=;<<<.;CC>C@CB@@>:99;:9==<=<<;;7887&799?=??6?=?@@8@CC?
@N9IO0:00943:06315
TACGGAAGGTGCAAGCGTTAATCGGAATACTGGGCGTAAAGCGCGCGTAGGCGGTCTGTCGCGTCGGATGTGAAAGCCCGGGGCTTAACCCCGGGTCTGCATTCGATACGGGCAGACGTAGAGTGTGGTAGGGGAGATCGAATTCCTGGTGTAGCGGTGAAATGCGCAGATATCAGGAGGAACACCGGTGGCGAAGGCGGATCTCTGGGCCATTACTGACGCTGAGGAGCGAAAGCGTGGGGAGCGAACAGG
+
AAAB=@<@<A@<;5;A;;594=@<:A79:@@@A<???CB9@A;:;;;<9:4;;49=@CDCCCCCCC?C;<;BBC>BBC=CDC7=>292444&94)/99///849//5;<<B<>>>>0..8:.-0::?<>>>CA2800:00/1:)0+5=8>>>>>;@;?BAA<AB??>??AAA?@@C;??;?;?@?=A?AB;?;92:>AA?CBBBBBBB=B@BB?BDB???@?@?@?=???@@@:@AABBBB8A@?>?=:::=
@N9IO0:00946:06312
TACGGAGGATCCAAGCGTTATCCGGAATCATTGGGTTTAAAGGGTCCGTAGGCGGTTTTGTAAGTCAGTGGTGAAAGCCCATCGCTCAACGGTGGAACGGCCATTGATACTGCAAGACTTGAATTACTAGGAAGTAACTAGAATATGTAGTGTAGCGGTGAAATGCTTAGATATTACATGGAATACCAATTGCGAAGGCAGGTTACTACTAGTGGATTGACGCTGATGGACGAAAGCGTGGGGAGCGAACAGG
+
A@BB?BB?@AA;@<@:;:?BBB@C@C=??C=9==7==19919909;7;;<=8550;@A*:;B5;:BABCD:=BCG>BBC=BC;;@BBD?CB?BB?B?BD@D@DE?@@@B@BBAB8<<>C:BB@D@CCB==8=8<<@8<<<@<;CCCCBBB;;;BB;;7;A@A;BBBD@CBACCB>A@<9929187<2;28-33::03/3==8=9;@799><<992:A=ABBACAAAA@;=?888-9<=?@DD9@@@CC@;;;>
@N9IO0:00956:06330
TACGTAGGGTGCAAGCGTTAATCGGAATACTGGGCGTAAAGCGTGACGCAGGCGGTGATGTAAGACAGGTGTGAAATCCCCGGGCTTAACCTGGGAACTGCATTTGTGACTGCATCGCTGGAGTGCGGCAGAGGGGGATGGAATTCCGCGTGTAGCAGTGAAATGCGTAGATATGCGGAGGAACACCGATGGCGAAGGCAATCCCCTGGGCCTGCACTGACGCTCATGCACGAAAGCGTGGGGAGCAAACAGG
+
CB@A@DDC=;;;A>@=@B4;599;4=2:4=9:9)44;B@00/000//;;<<=B@;9955:55.554;;8<BBBBD<AADD9CC=BB?B?B@BBA9?6;;;:BBC<A?AAAAA@?@BCCBB>AABBBC?BAABEEED1;;@=A5;8;?CCCC;;;BBBBFAAA<BBACCBBBCBB@@@>;:5:5;?@=AA@@=@AA?B?BBACCCC7@@@9@>@@AAA???999999?@@@BBBB=BAAAAAA6AABBC>A@?2
@N9IO0:00961:06341
TACGGAGGATCCAAGCGTTATCCGGAATCATTGGGTTTAAAGGGTCCGTAGGCGGTTTAATAAGTCAGTGGTGAAAGCCCATCGCTTAACGATGGAACGGCCATTGATACTGTTAGACTTGAATTAGTGGGAAGTAACTAGAATATGTAGTGTAGCGGTGAAATGCTTAGATATTACATGGAATACCAATTGCGAAGGCAGGTTACTATCACTATATTGACGCTGATGGACGAAAGCGTGGGGAGCGAACAGG
+
BBBD@@@;@??2:45>>??CBD@D@F588@;7;;1:919<4<<5;;044::7;<8BC<A>AA>ACC?A@D;CCBB=BCH?CB665@;A<@<BC@:B:=B;D496466@==?=<8<>;;;7;;9>:=A;55)5.555.4;:::8<C@@@DA@?;;99929994)4449.444:8<387///)-05--(/)/)//9:-3,33828598773373790//(///::888:8388444(4:335==1=BAAB;9952
@N9IO0:00923:06386
GACAGAGGGGGCAAGCGTTGCTCGGAATCACTGGGCGTAAAGGGCGCGTAGGCGGGATGGCAAGTCGGTCGTGAAATCCCTGGGCTCAACTCAGGGGGTCGGCCGATACTGCCGTTCTTGAGGGATGCAGAGGAGACTGGAATTCCCGGTGTAGCGGTGAAATGTGTAGAGATCGGGAGGAACACCGGTGGCGAAGGCGGGTCTCTGGGCATTCCCTGACGCTGAGGCGCGAAAGCGTGGGGAGCAAACGGG
+
ABBBBACBBB2AC>A9::?BCCDDAC@B@AABBB>BECCD?CC?BBAABBB?CCE<B@@;::6;BAB?BCCBBBC=BCC=??D@AABE?@@>99999)33<7<:==CB@B??;>@:@B@AAAC@CBCA???A<??@AAA?C?B@CD>C@CCBAA@@<?B@B>BCBCBBBB???AA@;@A;@=@@@?B?@@>@BC?EAEII>BBCCCCC>CCC?CC<AA@AB@@@;;9;CCAAB=<;;@CCD;CBBBD>CDC>
@N9IO0:00932:06382
TACGGAGGGTGCAAGCGTTATCCGGATTCACTGGGTTTAAAGGGTGCGTAGGTTGATTGGTAAGTCAGTGGTGAAATACTCCGACTCAATCGGAGAACTGCCGTTGATACTATCAATCTTGAATACGGTGGAGGCAGGCGGAATGTGTCATGTAGTGGTGAAATACTTAGATATGACACAGAACACCTATTGCGAAGGCAGCTTGCTACGCCATCATTGACACTGAGGCACGAAAGCGTGGGGATCAAACAGG
+
B@@?;;:;6;B@C@BBBB?BBB?C?<A89999:908;(55/5>2::;569A9A;A@A<@8BA=@@BBBBB>BAAA;;;:@@=AACBCD@CCD?ACB@BBCB>AA=??BBBBCBCE@AAA9;:=ABBB@AB8AA;@9==@A;@?;;;==??AA?@???;@@@@<A>?@9@@AAA??:;;B;;;>BBB@C@@=?@@?5;7;AAAC?@AAAAAB?CBBCC=;;;A@;;;;5;@@ACC=BBBBBAB8B@?AE6A;;7
@N9IO0:00943:06397
TACGGGGGGAGCAAGCGTTGTTCGGAATCACTGGGCGTAAAGGGCGTGTAGGCGGTTCGGTAAGTGGGATGTGAAATGCCCCGGCTCACCCGGGGACCGGCATCCCAAACTGCTGAGCTTGAGTACAGGAGAGGGTGGGGGAATTCCAGGTGTAGCGGTGAAATGCGTAGATATCTGGAGGAACACCGGTGGCGAAGGCGCCCACCTGGCCTGCTACTGACGCTGAGGCGCGAAAAGCTAGGGGAGCAAACGG
+
??::9:9:$;:;@3=?;;74;8<C:=@CCCBCCD=BBBCD?CD?CCBCCBB@BB@C@CB@EC@CCEJ?CCCCBBB;@;9:9&7:=:?;BC>DCC8?A@C@?9:;C=BD<A@@:;;@?AB?DBBCBBBD?BBBBC999;9;*;8B8B;CB?@A>A>5:.9;@A9BB@@@BBACB@;;=9;;6;7@BB>B?AA=@=A2;9;ADD<@;9<<5>5>8>8:888?@;;9=<=9<==9;;;&:438;?<8<;>:=4499
@N9IO0:00945:06382
TACAGAGGGTGCAAGCGTTGTTCGGAATCATTGGGCGTAAAGGGCGTGTAGGCGGTTTGTTAAGTCATGTGTGAAATCCCTCGGCTCAACCGGGGAACGACGCATGAAACTGACAAGCTAGAGTACCAAAGAGGGGGGTGGAATTCCCGGTGTAGCGGTGAAATGCGTAGATATCGGGAGGAACACCTGTGGCGAAGGCGGCCCCCTGGTTGGATACTGACGCTGATACGCGAAAGCGTGGGGAGCAAACAGG
+
BBC@@@CC;;;9?8==993887?<?>7::?:.44(3334>8@=<?@<BBBB?99399/9>;>398AABAAA?:@>3@A?8?440555=8=7<<<0<:?>@<<;><@BC>CCCCFE=A@@:99;8=;-44(4:::;;;%;@:D9B>C>6=8<A;@;;?8;;<?6<<>>;;;;;<@;@@7=B?B;AAB?@@@A=B;;697@@29<;<*:@7==B8;;@@@AA>;9999=988B;<<099;A=>>2<<ABB=@?>4
@N9IO0:00952:06378
TACAGAGGGGGCAAGCGTTGTTCGGAATTACTGGGCGTAAAGGGCGCGTAGGCGGCCTGTTAAGTCGAACGTGAAATCCCCGGGCTCAACCCGGGAATGCGTCCGAGACTGGCAGGCTTGAATCCGGGAGAGGGATGTGGAATTCCAGGTGTAGCGGTGAAATGCGTAGATATCTGGAGGAACACCGGTGGCGAAGGCGACATCCTGGACCGGCATTGACGCGTGAGGCGCGGAAAGCCAGGGGAGCAAAACGGG
+
BBBBCBBBBB1AA=@@CC?BC@CB@A@C=@?>=>7??@CE?DC>@@ACB?=900+0,00=<@9>>A?@;@A@@@B=ABBB9BG?AAAF@DF>DD>B>@@966D@CBBB;992:994999CB=BB7;;6:@@CC<@@B@?5:59;<7;<9<<<B@AA=??BB:>?BDAA::5=<;@A<??=A=@A@<@>:959BA>B>?<89:33.384887=688813/-----67723...(-2'--(/699*66/333&33::
@N9IO0:00955:06375
TACGGAGGGTGCGAGCGTTGTCCGGAATCACTGGGCGTAAAGGGCGCGTAGGCGGCCCGTTAAGTGGCTGGTGAAATCCCGCGGCTCAACTGCGGGGCTGCCGGTCAGACTGGCGAGCTAGAGCACGGTAGGGGCAGATGGAATTCCCGGTGTAGCGGTGGAATGCGTAGATATCGGGAAGAATACCAGTGGCGAAGGCGTTCTGCTGGGCCGTTGCTGACGCTGAGGCGCGACAGCGTGGGGAGCAAACAGG
+
A?AB<AAB<@@?CCBBCD?CCC@C@C?CBABCDD>BBBBE>CF?BBAAAA@;::4;D=BB@C?ABC@CHDABBBD>CDE?C;;2555D?BAA@@?@0@::9=@>BBBBBCCC>ABBBBCC;<;CBBB@BBCCC;CAA@@@<><?=BB:A;@>9;9AB@CC@C?CCCDDCBCCCB@AC6:26=9=BB@BCBB:EFJ@E=B>D?BBCBBBC>B@BB?BCBBBCCC?>??=??BCB@A@BBBBFC;AACBC<AA@=
@N9IO0:00959:06386
TACGTAGGGTGCGAGCGTTAATCGGAATTACTGGGCGTAAAGGGTGCGCAGGCGGTCCTGCAAGTCAGGCGTGAAATCCCCGGGCTTAACCTGGGAATGGCGCTTGAAACTACGGGACTGGAGTATGGCAGAGGGAGGTGGAATTCCACGTGTAGCGGTGAAATGCGTAGAGATGTGGAGGAACACCGATGGCGAAGGCAGCCTCCTGGGCCAATACTGACGCTCATGCACGAAAAGCGTGGGGAGCAAACAGG
+
CCCCC?>?9@@>ACCBBBAD@BBC@B@C@BCBBB<@A@BB=BD<CBBBAA@=:;.5<8@ACC?>@@;;6:@@@AA5::==2=A6?@=@=@>@@D?B=AA>AB;;6;CB=BCBBBB<BBBB>BBB:;;>@@@<<<500+07:=6?=??BCCA@A@DDCADBBB<AA@@;<ABCBB?;<<>>;B@AA@<@@::6:@@=@8::?>>@B>BBD=C9;::DA@@A:;;AA=:;;:99444&4:A@CCD;BBDFF>BBB?
@N9IO0:00975:05787
TACGTAGGATCCGAGCGTTGTCCGGAATTACTGGGTGTAAAGGGCGTGTAGGTGGATCTCTCAGTCGATGGTGAAATCCTGCAGCTTAACTGCAGAACTGCCGTCGATACTGGAGATCTTGAGTGCGGCAGAGGGAGATGGAATTCATGGTGTAGCGGTGAAATGTGTAGATATCATGAAGAACACCGGTAGCGAAGGCGGTCTCCTGGTCCGTAACTGACACTGAGGCGCGAAAGCGTGGGGAGCAAACAGG
+
AA:;;BA?B@@<@?;9999ABB<?;@<A=BABBB=CCCC?7B>6;;;@BBC@CC?AACA@@@@@BCBCBC?:69C>CC>A<=AAAA>A=@:::?@?8;<>>278==????::8:@AAAC>A???ACC49:????8?AAAA<@493:=?@<AB@@AAB?BCCE???>>=;::8778<<<?8>@9999<@=@AAB;;5;4:?=@@<;5;B>AA?BBB?BB;;:@B@??=;:99:9<)9944444&4<<>@666=8
@N9IO0:00976:05777
TACGTAGGGGGCAAGCGTTGTCCGGATTTATTGGGCGTAAAGCGCTCGCAGGTGGTCCGTCGCGTCGTGCGTGAAAGGCCCCGGCTCAACTGGGGAGGGTCGTGCGATACGGGCGGACTGGAGGCCAGTAGGGGGATGCGGAATTCCGGGTGTAGTGGTGGAATGCGTAGAGATCCGGAGGAACACCAGCGGCGAAGGCGGCATCCTGGACTGGTCCTGACACTCAGGAGCGAAAGCGTGGGGAGCGAGTACCGG
+
@?CBBABCCC1CDADAAA=@@C:C9BCC>CC@EL?CBCBC669;;=?@@BB?BB@BB@BDCCBBBCCBBBBCAAB/;.9:;.@8AC@?:?><<<2=:;3@<<:?BBB???CC=BB?BBBB>BA?@=@BA@@BA@2@>>?@=@=A>@?BC<B=??CBB7BB@B@BBBBCBBB797317175+7+6>>:>?;:05?>6>;:;489995>@;AAAA:>>=>>;>85286;/59>=@A:>;;:@??2>?<</////6<3
@N9IO0:00979:05777
TACAGAGGTCCCAAGCGTTGTTCGGATTCACTGGGCGTAAAGGGTGCGTAGGCGGTCGGGTAAGTCTGACGTGAAATCTTCAAGCTCAACTTGGAAACTGCGTCGGATACTATTCGGCTAGAGGAATGGAGGGGAGACTGGAATACTTGGTGTAGCAGTGAAATGCGTAGATATCAAGTGGAACACCAGTGGCGAAGGCGAGTCTCTGGACATTTCCTGACGCTGAGGCACGAAAGCCAGGGGAGCAAACGGG
+
??B:;9@<?@@9A>@@@AADCFHD@::79@???D=::;AB<BA<ABCA@AD@BC?A@AA<AC@ABBCCFBBBBBB=BBB?@@>ABCCCACC?C@FF>CABBCCBB>BCC@AAA=@A=BBAABB?B?BB?AACC;@@@BBC@C@CBBB?B=@@ABBB@C@CHK>BBCBA??>><@;9.4993=9@BD=@AA@<A;;659>?>CCCCDCD?@=999/88;=@@CC???@;AA;99=6==:9999-7;;AC=AAA;
@N9IO0:00987:05778
TACGGAGGGGGCTAGCGTTGTTCGGAATTACTGGGCGTAAAGGGCGCGCAGGCGGCGGTTCAAGTCGGGCGTGAAAGGCCTGGGCTCAACCCGGGAATGGCGCTCGAGACTGGACTGCTCGAGTCCGGGAGAGGATGGTGGAATTCCCAGTGTAGAGGTGAAATTCGTAGATATTGGGAAGAACACCGGTGGCGAAGGCGGCCATCTGGACCGGTACTGACGCTGAGGCGCGAAAGCGTGGGGAGCAAACAGG
+
@@AD?ABCBB5BCCCBBB>@?@BB@B@C?BBCCC>@?@CC>DC<;;;;;AB?BCACCAD@CC?CECCB;@;99=:1:6><44828???=BB<AA=B<????????BBAABBA=AA:;;@@A@BBB@CC>@;AB>BBC@AB@BAC=AA<BCDCBBBBC@BBAD<@=@B@@@BBCC@BB=B@BC?AAA?C?BB@B997:<@A>A@CCBBB=@@?B?CBBAAAABBB>>>?>>>BAB=B9;:CCC:BABCD>BBA=
@N9IO0:00990:05790
TACAGAGGGTGCGAGCGTTAATCGGAATTACTGGGCGTAAAGCGCGCGTAGGTGGCTTGTTAAGTCGGATGTGAAAGCCCTGGGCTTAACCTGGGAATTGCATTCGATACTGGCAGGCTAGAGTGTGGTAGAGGGAAGTGGAATTCCCGGTGTAGCGGTGAAATGCGTAGATATCGGGAGGAACACCAGTGGCGAAGGCGGCTTCCTGGACCAACACTGACACTGAGGTGCGAAAGCGTGGGGAGCAAACAG
+
BAB::9AA;@@CC@@@A@<@<@AC@C@C@CCAAA<A@?BC<@@A@A?@@@@=@@;@@=@C@C@CC>>:?:;:BBB<BBC=BBB=@@<@8;6;IE0;8;8;;@A>BBCFCBAA=A;;5;<;;;BBBBC?@@A@??0<4;@?:@<@=AA:@=@B;8778138880889@9:;?@==>??4::5>2:;99=?9505:97=744.44.4.44544.46<::;::=<55555.59;9990=>0//<<.<99;;0944
@N9IO0:00994:05788
TACGGAGGGGGCGAGCGTTATTCGGAATTATTGGGCGTAAAGGGCGCGTAGGCGGCCCGGTAAGTCAAAGGTGAAATCCCTCGGCTCAACTGAGGAACTGCCTTTGAAACTGTCGGGCTTGAGGCCGGGAGGGGGTAGCGGAATTCCCAGTGTAGCGGTGAAATGCGTAGATATTGGGAGGAACACCGGTGGCGAAGGCGGCTACCTGGACCGGTTCTGACGCTGATGCGCGAAAGCGTGGGTAGCAAACAGG
+
@@BC?BCCCC1A@@??@@<AE?CC?@=@?BC@CC>A@A@A<@B>BBBCA@@<7718<5<;9:5;@@?@;@?BDDD=@@@:@;:6:BAA8;;BCC@C@CAAABCC>BCC>CDBCBBC;AA8;;A=@=AA;@AAAB2BCCBB?B?@=@D<AAAAAABAA>BAAB<BGBBBAABBCC>BC>BA9A9:::6?4<84<?@9>:00*/88938:/37=@=@?BC>>>?>>>?===985:A3?><7:7.989:::18854
@N9IO0:00964:05828
TACGGAGGGGGCTAGCGTTGTTCGGAATTACTGGGCGTAAAGCGCGCGCAGGCGGATATTCGAGTCGGGGGTGAAATCCCGGGGCTCAACCCCGGAACTGCCTCCGATACTGGATGTCTAGAGGACGGGAGAGGCGAGTGGAATGCCGAGTGTAGAGGTGAAATTCGTAGATATTCGGCGGAACACCCGTGGCGAAGGCGGCTCGCTGGTCCGTTTCTGACGCTGAGGCGCGAAAAGCGTGGGGAGCAAACAGG
+
BAAB=A@BAB2BBBBBBB?BB@AD?B5:5;??@A<?@@@@8@BB@@ABCCD?BB@B@@@?BB@@?;;;;;*<@@D?CCE>BAA7@@@?<?AA6A?A=@A??<???@AAABAC?>>??ABBBBB?BA@A:AA@A@CBBAAA>A388;5;@A=?@@@>><>>AC:C<@@>==>@=<:>>=AA<C?@;::6;@A?CA@<@;00+0<<????89929=95;>>?@BBB@@@>AA@;;;;*;9?A@@A5?>>>?49998
@N9IO0:00978:05844
TACGGAGGGAGCTAGCGTTGTTCGGAATTACTGGGCGTAAAGCGCACGTAGGCGGCTATTCAAGTCAGAGGTGAAAGCCCGGGGCTCAACCCCGGAACTGCCTTTGAAACTAGGTAGCTAGAATCTTGGAGAGGTCAGTGGAATTCCGAGTGTAGAGGTGAAATTCGTAGATATTCGGAAGAACACCAGTGGCGAAGGCGACTGACTGGACAAGTATTGACGCTGAGGTGCGAAAGCGTGGGGAGCAAACAGG
+
A@?@;?>A8<;;BBBDCD?A@@CB?C>@?ABBBD>:;:CJ?CCCCB;;;CCBCGACCBE@CCACBB@@9:6;@?B9;;;0<AA3B@@=8===3>:;7=88449;0=?@8AFCC@D;;:BCED@AA@?@=@B@@=@DDCAD?C@C@C?B@@ABBBBBB?BBA@9@=@@@CCABBB@BA<=<00-0=>;;;?B@BBE?B?B???AA?@@C?BBB@CCCD@CBCBBAAAB>@@A;;;/<ADCCDD;CD@@@;ABB@
@N9IO0:00993:05828
TACGGGGGGGGCAAGCGTTGTTCGGAATTACTGGGCGTAAAGGGCTCGTAGGCGGCCAACTAAGTCAGACGTGAAATCCCCAGGCTCAACCTGGGAACTGCGTCTGATACTGGTTGGCTTGAATCCGGGAGAGGGATGCAGAATTCCAGGTGTAGCGGTGAAATGCGTAGATATCTGGAGGAATACCGGTGGCGAAGGCGGCATCCTGGACCGGCATTGACGCTGAGGAGCGAAAGCCAGGGGAGCAAACGG
+
==::::::::":=899==<@A>AA>B@M@BBBCG?@@@AB=CC?CC@AA>>:00,0+05@@B>BCBBCF:;:BCF>AADD7::8;@@A?B?ABC>C>AAAABCB@AABBBBC>?>@@BB?AA?CC?BB=BBCCD<@@B???B?B?B?BC?CB@@@BB?BCCB=BDBBAB@@@CBCBB>AA=A=@@@;?=@A>AAA>A>;;69AAA?==9=<9>9===9<<<<;<5669===65525=9>??>.::444)48<
@N9IO0:00997:05859
TACGGGGGGAGCAAGCGTTGTTCGGAATCACTGGGCGTAAAGGGCGTGTAGGCGGTTCGGTAAGTGAGATGTGAAATCCCCGGCTTACCCGGGGACCTGCATCTCAAACTGCTGAGCTTGAGTACAGCAGAGGGTGGGGGAATTCCTGGTGTAGCGGTGAAATGCGTAGATATCAGGAGGAACACCGGTGGCGAAGGCGCCCACCTGGGCTGCTACTGACGCTGAGGCGCGAAAGCTAGGGGAGCAAACGGG
+
??::::::%444;7@?@@<AC?BB@B@CBB@AAA<;;:AB<BD?C;;;BA@=;;5;9A@?BB?BBCB;;:@@@@@9@=::.?4?:7<::(444&495:<:@ABBDDE?DBBABAAAAA=;;;AA@AA;::BBB=BHDFG5A?A@C>BB@CCBCBBC?B;55)555A@BAAAACADB9A?;@:BBC@D@@A>@CC=@<@;;;/;;5;@A9B;;:>A;99995;55557;>>C@>59;9?ADD6;;AAA9ABB8
@N9IO0:00971:05883
TACAGAGGGTGCGAGCGTTAATCGGAATTACTGGGCGTAAAGCGCACGTAGGTGGCGACGTAAGTCGGGTGTGAAAGCCCCGGGCTCAACCTGGGAATTGCATTCGAGACTGTGTTGCTGGAGTACGGAAGAGGAAGGCGGAATTCCCGGTGTAGCGGTGAAATGCGTAGATATCGGGAGGAACATCAGTGGCGAAGGCGGCCTTCTGGTCCAGTACTGACACTCAAGTGCGAAAGCGTGGGGAGCAAACAG
+
CCBCBBBE>???B>>>?>=?>?AC?C=@=@@@?@8>??<=3979:B::;AC=AA?BBA@?@@=@>;;;/;A@A@@8::CC6AB<??@C@D@BBB>D@C=@@CC@BBBBBAA@@@A:;;CC?BBB@??;?<@;;5;>A>BB>A=A5;;0;?BBBBCBC?BBBB<CBBBCBBBBBB@@@=@A@D@CBBBB@@@?CBB>A>A@=A=A?CBB>BD>AABAA???@A@CCC?BB@?>>=7=>><?BB9CBB<=4984
@N9IO0:00971:05908
TACAGAGGTCCCAACCGTTGTTCGGATTCATTGGGCGTAAAGGGTGCGTAGGCGGTCGCGCAAGTCGGATGTGAAATCTCGGGGCTCAACCCCGAAACTGCATTCGATACTGCGTGGCTAGAGTGCTGGAGGGGAGACTGGAATTTACGGTGTAGCAGTGAAATGCGTAGATATCGTAAGGAAGACCAGTGGCGAAGGCGAGTCTCTGGACAGCAACTGACGCTGAGGCACGAAGGCCAGGGGAGCAAACGGG
+
@@@@?9:6;AB=C=@<AC<@@=@@8@@;???9>>3ACBCB7BC8AA?@@@@=?@;@?BBBDB?BC@@69;A?=@@:AABBCAA9B;;9=BBB9BC@6A6;=CC?C;;;BBBB@@@?5@AA;;6::AAA?AEFF:B?@?BB=A>;=5A?A<AA@BBBBCCCCC=CCCCA@@AAA@;::A?B@EAE@A<@?::3:><17177737999994:<;?@B>AA???@??:;:=???@@=@5;5::;:-999=:28<<5
@N9IO0:00980:05886
TACAGAGGGGGCAAGCGTTGTTCGGAATTACTGGGCGTAAAGGGCGCGTAGGCGGCCTGCTAAGTCGATCGTGAAATCCCCGGGCTCAACCCGGGAACCGCGACCGATACTGGTTGGCTTGAATTCGGGAGAGGGATGCGGAATTCCAGGTGTAGCGGTGAAATGCGTAGATATCTGGAGGAACACCGGTGGCGAAGGCGCATCCTGGACCGGCATTGACGCTGAGGCGCGAAAGCCAGGGGAGCAAACGGG
+
CCCBBBCDDD3CC=AAFF@BA>BC@B@B>AABBB>>>@DE>BB=BBAC@>>:==9=<BBBCB<@@ACABAB@@AD=CCCC8AA<@BAB@BH@DI=B>B>AAABB?BBBCCCC@C?A?AA<@A>A>ABB=BBBBD<BAA@@=@=@?B?AA?BC@@@@A?CCCC>CCBBBCCBBBBCBB?BD?B?AAA?A=AA8:0@<@<000@@?=BB?AA;@<@AA>BABBBB@AA@AAB;;<0;@4;;A@3;;;AA69:B9
@N9IO0:00983:05883
TACGTAGGTGGCAAGCGTTGTCCGGATTTACTGGGCGTAAAGCGCCCGCAGGCGCCCGATAAGTTTCAGGTGAAATCTCCCGGCTCAACTGGGAGGGGTCCTGGAAAACTGTCGGGCTCGAGGCAGGGAGAGGGATGCGGAATTCCCGGTGTAGCGGTGAAATGCGTAGATATCGGGAGGAACACCAGTGGCGAAGGCGGCATCCTGGCCCTGTCCTGACGCTCAGGGCGAAAGCGTGGGGAGCAAACCGG
+
ACCCC998:A;AB8;9@@;@@A>A>;;;0;@@@@;AAAAA<A@@@B6;;BC@;<<<8<BCFAEGD?CCB@BBBC<A@AA@8>8=?::4;@@@;@DED:BC?A@=AA@6AD@@@CE>:;8A@A@ECCD<:9BBB:@AA;:5:>?;@@9?9=@>A??@=AAAA8?>AAAA@@@=?=;;0;7578>=?=@????BBC49499209//)/;;>?7B??>6=?9:9;88777*38;;.73/////&///6:5:6;6
@N9IO0:00996:05883
TACGTAGGGTGCGAGCGTTGTTCGGAATTACTGGGTGTAAAGGGTCCGCAGGCGGGCGAGCAAGTCGGTGGTGAAAGTTCATGGCTTAACTGTGAAATTGCCTTCGATACTGCTCGTCTTGAGTTCGAGAGAGGATGATGGAATTCATGGTGTAGCAGTGAAATGCGTAGAGATCATGAAGAACACCAGTTGCGAAGGCGGTCATCTGGCTCGATACTGACGCTCAGGGACGAAAGCGTGGGTAGCAAACAGG
+
@@@AA@AA<;;;A?@@;;6;B=BB?B@C@BBCED>BBBCC>CD>EE@CBBA@B@B<BBBCCD@@@@B?BB@BCEE=@A@CBBB<BB;>599:>>@>8D666:B?BBBB???AAC@@?@@477=@=@A@?@@98.789=?:7;7<6=<7918@@@::856699.7799<====;87::9:?A@=AA@;@;;59;::49<??;B@@@BBB>BCGDKCCBB;;;@@@@@@A;@@;<;0;;@;;;6;@B@AA<;::=
@N9IO0:01000:05863
TACGGAAGGCTGCAAGCGTTACTCCGGACTTCACTGGGTTTAAACGGGTGCGAGGCGGACTATAAGCAAGTGTGAAAGGCCCGAGCTTAACTGACTGCCTGATACTGTAAGTCTTGAGTACACTTGAGGTGGGCGGAAGTGACATCAATGTAGTGGTGAAAATACTTAGAATATGATGTAGAACACCACGATTGTGAAGGAGCAGCTCACTAAAATTTGTAACTGACGCTGAGGCACGAAAAGCGTGGGATCAAACAGG
+
?;:9.:.4.44444.44;;75559.5.48739////;)//)/;1/--(-///-50-/)//--//)---(-----//)/)//)//7//)/)///44//,(****,-//55.5555.5;;99555:.555.4//)/94:)//------/)////44<7:4444&4:::.444.484448833-70655(-----(-399(/(//--5-----88;;&//(/--(--6668993347=:::888&/-----(-////(/9;6
@N9IO0:00971:05945
CACGGGGGGAGCAAGCGTTGTTCGGAATCACTGGGCGTAAAGGGCGTGTAGGCGGTCAAGTAAGTGGGATGTGAAATGCCCCGGCTCACCCGGGGACCTGCATCCCAAACGGCTTGGCTTGAGTATGGGAGAGGATGAGGGAATTCCTGGTGTAGCGGTGAAATGCGTAGATATCAGGAGGAACACCGGTGGCGAAAGCGCTCATCTGGCCCAATACTGACGCTGAGGCGCGAAAGCTAGGGGAGCAAACGGG
+
AA@@>@?@&;;9B?CBBB;;<@CCAGEGGBBBCC>BBAHJ?CC>CCCCB@@::929AD;@?B?BDCC=C9;9@@@9:;;@A.;5;CB@@G;A@A9@A@@@@@@@@;@D>BC@CB@B?BB?B@AACBCE>BBCB?A@B@@@=@@CAE?BB@CCCCC::6:A@@::;;BAAAABB@@@@?A@=@=:9:=A=@>;>9:;.;BAA?@A@A?@<@@,0,0@@ABAABBB@@B@AA;;;@0<;;<<;<.;ACJH?CCC=
@N9IO0:00976:05937
TACGTAGGGTGCGAGCGTTAATCGGAATTACTGGGCGTAAAGCGTGCGCAGGCGGTTTTGTAAGCCAGATGTGAAATCCCCGGGCTTAACCTGGGAATGGCATTTGGGACTGCAAGGCTGGAGTGCGGCAGAGGAGACTGGAATTCCCGGTGTAGCAGTGAAATGCGTAGATATCGGGAGGAATACCGATGGCGAAGGCAGGTCTCTGGGCTGACACTGACGCTCATGCACGAAAGCGTGGGGAGCAAACAGGA
+
CCBBBBBB=AAA;;<;@A<B@CCCFM@A>BB;;;7;BCBC>CCC;;;CA@@=@A=ABC;BBB??A<@;;;A?=?@8@@@A6AB>BB@D?B@@>>)0*0;6:>>>5=;8;BAAAA1728=<8=??@@@>???BB?B>>>?C=>5:5:A8?<<<9=:887<:9907=ACBBB<><996<0::8=:=@@<A8::8;==8==>>>;=:/..8;068777557975222557779:::<3788;:?>5==;;;/::<49
@N9IO0:00977:05928
TACGTAGGGTGCAGGCGTTAATCGGAATTACTGGGCGTAAAGCGTGCGCAGGCGGTCTTTTAAGTCAGATGTGAAATCCCCGGGCTTAACCTGGGAACTGCGTTTGAAACTGGAAGGCTAGAGTGTGGCAGAGGGGGGTGGAATTCCACGTGTAGCAGTGAAATGCGTAGAGATGTGGAGGAACACCGATGGCGAAGGCAGCCCCCTGGGCTAACACTGACGCTCATGCACGAAAGCGTGGGGAGCAAACAGG
+
BBCCCCCC>BBBBB?BBCADACCCAC>?=@@@AB=BCCCC?BCCAAACB@@=9949;;EE;E@DB@AABBCBBBD>AAA@8@A<AA?A?B?BCC<@;>?@???C<?=?899:=@=@:????AABBBB?>>>@@BBBB'>=:?;@:@?BCBBCAB??997AAA;AAAAAAABC@9:8=3:::>:;;;?BBBB@@@A@D7<;A@@@@,??A<AAA?AB@@AB;;;;;;;;;AA@BB>BDCCCCC9AAACC=AAA@
@N9IO0:00986:05939
GACAGAGGGGGCAAGCGTTGCTCGGAATTACTGGGCGTAAAGGGCGCGTAGGCGGGATGGCAAGTCGGTCGTGAAATCCCTCGGCTCAACTGAGGAACGTCGATCGATACTGCCGTTCTTGAGGGTTGCAGAGGAGACTGGAATTCCCGGTGTAGCGGTGAAATGTGTAGAGATCGGGAGGAACACCGGTGGCGAAGGCGGGTCTCTGGGCAACTCCTGACGCTGAGGCGCGAAAGCGTGGGGAGCAAACGGG
+
ABBBBBABBB2BB?@@@B@CBCAA?A@E@CBBBB=@@@ED>DD=BBBAA@A=ABC9;;A=AA?CBBD@CCCBBBD>BBB<@@@>::9C?B@A9:5:>AABBAAABBBBBBBBB@BB@??:>A?A<?9???>>?>A@BCAA>A?B@BB>B@??>A@??=?@?C=AABCBBBAAA?999.:?9??AAB@C?BB?BBC@C?BBA<@999@@C;A@<??><?>AAA@@?9949@???C8??@A@BB8B??=A89:::
@N9IO0:00991:05922
TACGGAGGGTGCAAACGTTGCTCGGAATCACTGGGCGTAAAGCGCACGTAGGCGGCCTGTTAAGTCGGGTGTGAAAGCCCTCGGCTCAACCGAGGAAGTGCACTCGAAACTGGCGGGCTTGAATATGGAAGAGGGTCGCGGAATTCCCGGTGTAGAGGTGAAATTCGTAGATATCGGGAGGAACACCAGTGGCGAAGGCGGCGACCTGGGCCAATATTGACGCTGAGGTGCGAAAGCGTGGGGAGCAAACAGG
+
ABAA<@@B;C@;;;0;;;>C;;;A>@5;995555)////;)-----///6><=G:@;=0/+/577///(44988>5:::39;<.////)/)///)/)44444488444)4485::;/558<A?@C??;:598;;5;<>DD?=8=8BB<B>>988833;?>@>*/(////77339777(33,3,37717557/55828;::55689::;;3;9=:===7;8AA:<>6717>5258'2226688-9>:?A:;::8
@N9IO0:00997:05916
TACAGAGGGTGCGAGCGTTAATCGGAATTACTGGGCGTAAAGCGCACGTAGGTGGTTCTGTAAGTCGGATGTGAAAGCCCCGGGCTTAACCTGGGAATGCATTCGAGACTGCAGTACTGGAGTATGGGAGAGGGAAGCGGAATTTCCGGTGTAGCGGTGAAATGCGTAGATATCGGAAGGAACATCAGTGGCGAAAGCGGCTTCCTGGCCCAATACTGACACTCATGTGCGGAAAGCGTGGGGAGCAAACAGG
+
AAA::;;B<ABADAA>><1749AA@D;;8:B@@A<@??AA7:::;BB@@@C@BB?B=@@@A@?BCBD?B;;;ACD6:;BB-;;79A>C7<9:AB5>:6665;7<<666<<CA;;;;;;CACB@@?@@6@B:;;0;9?>>9727<374:)//9664=:>=>>7>;;?ABBD@@@@A?A9?<?;??:999495>494)444.4;8>555.49097;;;===669A@@:5/0/-(--(---/9<<.<====066;9
@N9IO0:01007:05944
TACGTAGGGTGCAAGCGTTAATCGGAATTACTGGGCGTAAAGCGTGCGCAGGCGGTTGTGCAAGACAGATGTGAAATCCCCGGGCTTAACCTGGGAACTGCATTTGTGACTGCACAGCTAGAGTACGGTAGAGGGAGATGGAATTCCGCGTGTAGCAGTGAAATGCGTAGATATGCGGAGGAACACCGATGGCGAAGGCAATCTCCTGGACCTGTACTGACGCTCATGCA
+
BBCBA?>@:;;;A=AAAA=B=@CC=@5;5;@@?@8@AABB<BAAABBCB::8:B=A?BABBB?AAAA::;@@???9?@@@6@@9=<6937:<<:2:798333<=3<=@@@@BAAAAAA@CBCABA@C8=?>?>?8=A@88074>17.67;;97;=;;;>>BE:>>=>???@======9=@<@=BBB?BBBA>A80,/*//1779:5:=6::69:8//-::-////68883
@N9IO0:00965:05994
TACGGGGGGAGCAAGCGTTGTTCGGATTTACTGGGCGTAAAGGGCGCGTAGGCGGCCAGCGCAAGTCAGTTGTGAAATCTCCGGGCTTAACTCGGAAAGGTCAACTGATACTGCGCGGCTAGAGTGCAGAAGGGGCAACTGGAATTCTCGGTGTAGCGGTGAAATGCGTAGATATCGAGAGGAACACCTGCGGCGAAGGCGGGTTGCTGGGCTGACACTGACGCTGAGGCGCGAAAGCCAGGGGAGCGAACGGG
+
BBBCCDDC(@@@D>@@CC?@@=>>;@@A=BCGGH?CCCCC>CD>CCCDA@@;00,08<;>AAA=A???BB?BBBBB<BBBC>BB<=>>A?BBBB?CC<?9?8729@AABCB@@?A8748>?>BA@=A=8607;=-:;7;DE@F@C?AAAC@CCBBAAA@CCCD>CDABACC@@@B@@@BBB?B?BBB?@A@@;@@@<A?BCD=B>;::CC>BBBBBBBB@@@@A@@BA>AA@@BB9;939999-;;AAC>ABD>
@N9IO0:00974:05962
TACGGAGGGGGCTAGCGTTGTTCGGAATTACTGGGCGTAAAGGGCGCGCAGGCGGCTGCTCAAGTCAGGCGTGAAAGGCCTGGGCTCAACCCGGGAATTGCGCTTGAGACTGGGCTGGCTTGAGTGCGGGAGAGGATGGTGGAATTCCCAGTGTAGAGGTGAAATTCGTAGATATTGGGAAGAACACCGGTGGCGAAGGCGGCCAATCTGGACCGCAACTGACGCTGAGGCGCGAAAAGCGTGGGGAGCAAACAGG
+
BCEDACBBBA2AA@@?BB=BB@CC@B?C@CBCCC>BCCGG>DD>D?@@;;;<;;5<AACC;;5;A@@B?BACA@C<B@A>;;;6;BBC;@@:>?6@8?299>:B8BBAAAECD=C;;8;C?ABB???AA;AAAA?DAB=???C;@4;;0:BB;::@@?;?CED?C?BBCDCBB@=6<<+0+0@;@@A<@9;;7;CC@A;><:>+0*0<<;6>>5::?2:9==>B?>::9;9:99999&9555<>?0>666=3;999
@N9IO0:00974:06002
TACAGAGGGTGCAAGCGTTAATCGGAATTACTGGGCGTAAAGCGTGCGTAGGTGGTTTTTTAAGCTGGATGTGAAATCCCCGGGCTTAACCTGGGAACTGCATTCAGGACTGGGAAACTCGAGTCTGGGAGAGGGTGGTGGAATTTCCGGTGTAGCGGTGAAATGCGTAGATATCGGAAGGAACATCAGTGGCGAAGGCGACCGCCTGGCCTAAGACTGACACTGAGGCACGAAAGCGTGGGGAGCAAACAGG
+
ACBBCBBB<@@8819@::5;=AAA?A>A>AABAB=A@;:;6;AA@A;;;BEACC?BILMJ*A?ABBB>@AAACCC=@@DD7?@<@@?B@CACCC>B@CCCCAA?ACC@BBBBB6::7<ABABBABCCI>BBCFM?BB@CB>A>AA<B=@>@@@@<00+0@@@<ACCCBCBCC@AAB@C@B@B@@@@AABA@=@@A5;7;B@@<@B?<;6;9;;?BCCDCCCC@@@;;5;;;;@@0;<;;AAA:BCCCC>BAB>
@N9IO0:00978:05991
TACGGAGGATCCAAGCGTTATCCGGAATCATTGGGTTTAAAGGGTCCGTAGGCGGTTTTATAAGTCAGTGGTGAAATCTGGTCGCTCGAACGACTCGAAACGGCCATTGATACTGTAGAACTTGAATTACTTGGAAGTGAACTAGAATATTGTAGTGTAGCGAAATGCTAGAGATACATGGAATACCATGCGAAGGCAGGTACTACAGTGATTGACGCTGATGACGAAAGCGTGGGGAGCGAACAGG
+
CCBB<9969AB?C?BBBB?CCC>B>A@BBBB>AB9??9?A;@@<AA=ABAA;::4:@A3CDE?DBBB@@@>@BAD<@A@A?B777://-37-,-----8188196<=7;;<<>::5>><47>,//7<89;9:=7<,////)///-/)-,,(,,-,6,,,,,,-8/8///----,-,----(-(--93/55552(,(***(**---//////-(/7///9:3455:>??9@99:A@@2@??;;7;AB@
@N9IO0:00980:05989
TACAGAGGTCTCAAGCGTTGTTCGGATTCATTGGGCGTAAAGGGTGCGTAGGTGGCGGGGTAAGTCAGGTGTGAAATCTCGGGGCTCAACCCCGAAACTGCACTTGATACTGCCTTGCTCGAGTACTGGAGAGGAGATTGGAATTTACGGTGTAGCAGTGAAATGCGTAGATATCGTAAGGAAGACCAGTGGCGAAGGCGAATCTCTGGACAGTTACTGACACTGAGGCACGAAGGCCAGGGGAGCAAACGG
+
BBBA>;;5;CAA@9=;;:49@;9949@=B=@=AB<ACCDC@FD>BB<;<BB@@@?@CED;BB?BCAAB@@@@9:90;AA<;;;.;@;;6;CC;BBB<B<;;;;A@CBAAAB@@?B>@@AAA@AACCDC?AA@@69:??;??B@CC>CAA>@::;@??@A>>?:??CCBBBFBA>>??@=@<@<A@?8==>=8<?>1829<<8?A???B=AA????BBB===>=====8=??AA;?:>:>>>>/;;::<4888
@N9IO0:00981:05976
TACGGAGGGGGCTAGCGTTGTTCGGAATTACTGGGCGTAAAGGGCGCGCAGGCGGCGGTTCAAGTCGGGCGTGAAAGGCCTGGGCTCAACCCGGGAATGGCGCTCGAGACTGGACTGCTCGAGTCCGGGAGAGGATGGTGGAATTCCCAGTGTAGAGGTGAAATTCGTAGATATTGGGAAGAACACCGGTGGCGAAGGCGGCCATCTGGACCGGTACTGACGCTGAGGCGCGAAAGCGTGGGGAGCAAACAGG
+
CCDC?@A@A@0@ABBCCF@CC?CCAD@C@DCDCC>@@ADD?HG>CBBBBBB@BB=@@=@<@@=A@?@@8@954<<084>:9:>7>A>>:>A7@<<?<;@=>:?BACAABBBC=AA;;;@@AAAAB?BC=CBBC@CBB>BC@C@B@CI=BCCFCCCBB:::BA:<;<>00/::::6:;5?9==85547<8=?6A730368<4?488<:?=@;=B7BBBBBBBBBBAAA=???A@A;A?@@???6?CCCC>@??=
@N9IO0:00993:05990
TACGAAGGGTGCAAACGTTGCTCGGAATCATTGGGCGTAAAGCGCACGTAGGCGGCTTCGCAAGTCGGATGTGAAATCCCTCGGCTCAACCGAGGACGTGCACCCGAAACTGCGAGGCTTGAGTACTGAAGAGGATCGCGGAATTCCCGGTGTAGAGGTGAAATTCGTAGATATCGGGAGGAACACCAGTGGCGAAGGCGGCGATCTGGGCAGATACTGACGCTGAGGTGCGAAAGCGTGGGGAGCAAACAGG
+
CCC998:B<ABBCC=BBC?BBBBC>A>ACCC@DC>BAAAB=BCBBCBBAAA?BC>BB>BBA?599>>:???@BCC=DA@,000,0<>>8>8ABCADBBAAA???9?AA;@???AAA@CC>AABBBBBBC@CCC@CBBBBB?C>@>AE=C?BAAABBA=B@@@;@?CCCCCCBBBBBD=AA>A?AAB?AABB?BBB?B@A@=@BAAB<;<7;;<DCCBBCHCCDCBBB?@@AABB=BBBCBEG;;;@@?9@A@?
@N9IO0:01001:05989
TACAGAGAGTGCAAGCGTTAATCGGATTTACTGGGCGTAAAGCGCACGTAGGTGGAGCTTTAAGTCGGATGTGAAATCCCCGAGCTTAACTTGGGAATTGCATTCGATACTGGAGCTCTAGAATATGGTAGAGGGAAGTGAATTTCTGGTGTAGCGGTGAAATGCGTAGATATCAGAAGGAACATCAGTGGCGAAAAGCGGCTTCCTGGACCAAATATTGACACTTAGGTGCGAAAGCGTGGGGAGCAAACAGG
+
CCBBBAA@@@A@B?BBCC?C?CCC?CCB;AA::;6;BACG?D@@?BBABBC?A@<AA>>=6=9>>@@?B@@@BDC;@@AB6><<::)0+/;6;;5;6:6:B=B?A;;@A:::90/0@ABABB?AAAD?AAB???9?>AAAA>BB455=8;888337:@A?A;@???ACABAA>??@@9?;?>@AAA@A<<8<9877+9?@;??<@@CA:@?288,;CC<@ABCDC@BB?@;;;;;.:@BBCDD9:::?@6=@@<
@N9IO0:01009:05980
TACGTAGGGTGCGAGCGTTAATCGGAATACTGGGCGTAAAGCGTGCGCAGGCGGTTTTGTAAGACAGGTGTGAAATCCCCGGGCTTAACCTGGGAACTGCGCTTGTGACTGCAAGACTCGAGTACGGCAGAGGGGGGTAGAATTCCACGTGTAGCAGTGAAATGCGTAGAGATGTGGAGGAATACCGATGGCGAAGGCAGCCCCCTGGGTCGATACTGACGCCTCATGCACGAAAGCGTGGGGAGCAAACAGG
+
BB@A@BAB;@@@A@@>@A6;6;A>:=+000<<<5;:;CD>DBABB@A=996:A=ABD;A@@@BAB@@<@BAAAA;A@@@-::/9?8B=B>BCE>GAC<;;@@>9@=@BBB@@@@BBBBBBBBAA@G@C@@@@@@@@&@>@A:=3919<<??AA@@B@@@BB>CB@@@AAA@A::;;5;;<@?BCB?C;;;7;AB;A<;;;ACDC0@@@9;;ACBB@@@@=00+000>=?<>?>?:>A?;;;;.;;;;G>CAB>
@N9IO0:01012:05975
TACGAAGGGTGCAAGCGTTACTCGGAATTACTGGGCGTAAAGCGTGCGTAGGTGGTTCGTTAAGTCTGATGTGAAAGCCCTGGGCTCAACCTGGGAATGGCATTGGATACTGGCGACCTAGAGTGCGGTAGAGGGGTGTGGAATTCCCGGTGTAGCAGTGAAATGCGTAGATATCGGGAGGAACATCTGTGGCGAAGGCGACACCCTGGACCAGCACTGACACTGAGGCACGAAAGCGTGGGGAGCAAACAGG
+
@?A;:2;@8@@@@=AACC@CCCCC?A<@>ABBBC<?@@@?9@@@?AABAAB?@@=@;?AC@B?CBAABBCCCCDE=;:@7CCC=CCAA=AABBB>B?BB:BCBAFACBBBBB>@@AB@BABBB:;:B=B@?:999-:@@@?CACACG?DAHCDDBAABCAAA<AAAABBCCBA@@@?8@B@BACBDCBAAA?AAC?B@BBBBBCD>CC?BB?BBC::8<@=A;;;/0*/:;?CC=??=:9::*9?BBB=BAA:
@N9IO0:00983:06058
TACGTAGGGTGCAGGCGTTAATCGGAATTACTGGGCTTAAAGAGTGCGTAGGCGGCCTGGAGGGTGGGGTGTGAAATCCCACGGCTCAACCGTGGAATGGCGCTCCAAACCGCCAGGCTGGAGGGAGACAGGGGTGAGCGGAACTGATGGTGGAGCGGTGAAATGCGTTGATATCATCAGGAACACCGGTGGCGAAGGCGGCTCACTGGGTCTTCTCTGACGCTGAGGCACGAAAGCTAGGGGAGCGAACGGG
+
DBBBBCCC>BCBBB?BAB>BBHFCAC?B6;;;;;0;C5;;0;;;;CCBA9:6:@:AAFFACBB>BBBB9B@BABB=BBD=C@A>@CCDAE;99B?C=AA7;;;BE@CB=C@BB;BB:BCC<@AC<AABBAACC;CCCC:;298<?@>6:25;5:>:@?BABB=BDBBB@AA;;;AB<:;@=@7ABBAJAHGAACA=@=;;5;B@@AAAL?DDD@AA@BBAAABBA;;8;@?BAB<BCBCBDM<FG;;;=ADB=
@N9IO0:01007:06012
TACGTAGGGTGCAAGCGTTAATCGGAATTACTGGGCGTAAAGTGTGCGCAGGTGGCCGCGCATGTCGAGTGTGAAATCCCCGGGCTTAACTTGGGAATTGCGCTCGAAACTACGTGGCTCGAGTGTGGCAGAGGAAGGTGGAATTCCACGTGTAGCGGTGAAATGCGTAGAGATGTGGAGGAACACCGATGGCGAAGGCAGCCTTCTGGGCCAACACTGACGCTCATGCACGAAAGCGTGGGGAGCAAACAGG
+
ABAA@BCC;;;;@<@BCC@CACCB<@<A;@BBBE?;;;CC=CAAAB:9;BA;:<15.5;555B=<<=A@B@;A@@6:;;;.:D49:BD@CC?CA;A<A<@@@@@@BBE>B;00<00+0>><0/5AAB?BBBAA;=393::18:?;?:?:4499=;<B?BCCC>?@:87:??A?=88=49?8>9?AC?BDDC?AAC?B?B@;;6:=AABB=B@C@CEBCCC:;;A@@<;<@@@@B<B;;;BBB7<;;CD=BBB>
@N9IO0:01008:06025
TACGGAGGGTGCGAGCGTTGTTCGGAATCACTGGGCGTAAAGCGCGTGTAGGCGGCTTCCTCAGTCTGATGTGAAGCCCGGGCTACACCCCGGAAGTGCATTGGATACTGGGAGCTGGAGTACCGGAGAGGAGGGTGGAATTCCTGTGTAGCGGTGAAATGCGTAGATATCAGGAGGAACACCGGTGGCGAAGCGGCCCTCTGGACGGATACTCGTGAGACGCGACAGCGTGGGGAGCAAACAG
+
ABCC?<<<0444;:5;==+//)//42(-------(/8//0,------//9@<A@+00+0)---/.--:60///50---(-9,------66+60818//3882;9>?>;:::)..-0813?;>94>2789?=?AA=@>=><@<@000=A@@BAB>BBBC>?@?HE@@=======:00+0+000*92567777+//7(--(//7:58871------/////-//-,,,,,,-5555)84444(444
@N9IO0:01010:06024
TACGGGGGGGGCAAGCGTTGTTCGGAATTACTGGGCGTAAAGGGCTCGTAGGTGGCCAACTCAGTCGGACGTGAAATCCCTCGGCTTAACCGGGGAACTGCGTCCGATACTGGATGGCTTGAGATCGGGAGAGGGATGCGGAATTCCAGGTGTAGCGGTGAAATGCGTAGATATCTGGAGGAACACCGGTGGCGAAGGCGGCATCCTGGACCGACACTGACACTGAGGAGCGAAAGCCAGGGGAGCAAAGCGG
+
@@BBBBBBBB"AA6;;;;<AA@CC@C@G?BBBBE=CCCBB7;;8;A@B@<<800,09@:@@@AAACC?CBAACCC<@?@:@:999C@D@B?BGD;B@BBBBCCC@CCCCCBB?BBB?BB?@ACDCBBB<AAA@B<AAA;:8;?B?B?BC?BAAB@::5;@@=9?ACCBBBDCC@<<@2557?<?@@>B@BB?BCB=?;88-7833,3727;9;=?<;898733888;6>>>777,3947888/8889:*//57
@N9IO0:01010:06040
TACGGAGGGCGCAAGCGTTGTTCGGAATCATTGGGCGTAAAGCGCGTGTAGGCGGCCAGGTAAGTCGGGTGTGAAAGCCCGGGGCCCAACCCCGGAATGGCATTCGATACTGCCTGGCTGGAGTCCCGGAGAGGAAGGCGGAATTCCCGGTGTAGAGGTGAAATTCGTAGATATCAGGAGGAACACCGATGGCGAAGGCAGGTCTCTGGGCTGACACTGACGCTCATGCACGAAAGCGTGGGGAGCAAACAGG
+
:0@@9<@@+.---(///;7==9<<7<055<=39:3766:;(//8998:=993==29.4:5:?<@B?BB>BCDCCG:;;9/9A=.9;.:;@@@7A=B?CB?@@@ACBBB@@@BB?BFADDF><;;@C=C>BB@@=@<@=@A@A@A@AA<@=000;>:;9:::C=C=@@@9779999AA4;:8=:>??<?<<>*///)/399?:>>><;;;5;?@C?@??<<:779=<;=>>=??A<@ABBCCC-:::::/9>>9
@N9IO0:00965:06094
TACGGAGGGGCTAGCGTTGTTCGGAATTACTGGGCGTAAAGGGCGCGCAGGCGGCGGTTCAAGTCGGGCGTGAAAGGCCTGGGCTCAACCCGGGAATGGCGCTCGAGACTGGACTGCTCGAGTCCGGGAGAGGATGGTGGAATTCCCAGTGTAGAGGTGAAATTCGTAGATATTGGGAAGAACACCGGTGGCGAAGGCGGCCATCTGGACCGGTACTGACGCTGAGGCGCGAAAGCGTGGGGAGCAAACAG
+
AB@A;;;9;*4:444;:4:A>AA=A?A=@@@@@8@@;;:)99)95;=;;A=CC7<66<755.5:977.7/////)/274;<<4<<@;8;=4??8?9:;7::::=====CB@7;=944499??@:7<<4<<::5:;;6;>:><@<@@7==?@;;@>><=ACD=@?AB;;;A=CD:D><?789-3994:<;?:9944948<47.33766388(/(/899333988333288788818:88888&44333(499
@N9IO0:00970:06060
TACGTAGGGTGCGAGCGTTAATCGGAATTACTGGGCGTAAAGCGTGCGCAGGCGGCGCCGCAAGTCGAGTGTGAAATCCCCGAGCTTAACTTGGGAATTGCGCTCGAAACTACGGTGCTGGAGTGTGGCAGAGGGAGGTGGAATTCCACGTGTAGCGGTGAAATGCGTAGAGATGTGGAGGAACACCGATGGCGAAGGCAGCCTCCTGGGCCAACACTGACGCTCATGCACGAAAGCGTGGGGAGCAAACAG
+
?AAAACCC=BABB??>@@?B?BBB?A=@=@CCCD>CCCCC=AABBB@@@00+008<@A?ABB?AAAAAAAADBCC>CCCC5:;BCA=A<@@<@C=A?C:;;B<;<DCC>@@@::4:@@;;4;=?B@B=AA@CDC;;;5;;5;4;4:.99499<<A;?7;?A?5@@@BB@?::;;::;7;:7;86668<=<=8<BC=<8<><<4995559)4395565=::///9///::<///=5::=5555&5===>0=>>
@N9IO0:00970:06067
TACGTAGGGTGCAAGCGTTAATCGGAATTACTGGGCGTAAAGCGTACGCAGGCGGCTTTGCAAGACAGGTGTGAAATCCCCGGGCCTAACCTGGGAACTGCATTTGTGACTGCATGGCTAGAGTTTGTCGAGAGGGGGGTGGAATTCCACGGTGTAGCAGTGAAATGCGTAGAGATGTGGAAGAACACCGATGGCGAAGGCAGCCCCCTGGGATCTGACTGACGCTCATGTACGAAAGCGTGGGGAGCAAACAGG
+
BBBBB@@@:::;A?ABBB>A=BBB=?5;5;@@@A<AC@B@;AAAACCCB@A;9;4;;B8@@B?BCCCE@BBCCCC<@@DD;CC>C:;;>A?ABB>B?BBBA???9?@ABBBBBB@@<>>>789<<,000//;;=;;;;$/3.3<A9>8>00*0>8<;=;;<CDD<??>@AAABA@><;;/7/8?8?AA>@???4;:>8=;::9:?AA2ACD=B@A@BAABBCCCB;;;A;;;::BD49999@@@4@@?CC<@AB=
@N9IO0:00984:06093
GACAGAGGGTGCAAGCGTTGTTCGGAATTACTGGGCGTAAAGGGCGTGTAGGCGGCGAAGTATGTCCGACGTGAAATCCCTCGGCTCACCCGAGGAACTGCATTGGAAACTACTTGCTAGAGTGCGAGAGAGGGTGGCGGAATTCCTAGTGTAGAGGTGAAATTCGTAGATACTAGGAGGAACACCTGAGGCGAAGGCGGCCACCTGGCTCGTAACTGACGCTGAGACGCGAAAGCGTGGGTAGCAAAACAGG
+
@@?@@:;<,44<8288<;179;<<.4.4389::90494<<4<=/65==@@B>AA>AA?=:;;4944.5555555<0555)555.55559;1;;<6;49@=555.5./;1/////)///778@AABCDBBDBCF>BB??@;=9=6?=@@AAACC>??>@A@A;A>BBBAA@@0//69488,3/773,299<4:::;?=@@;>:<<6=9599///606=A><==;;;>=:<999827?BBB=6;=<6877&5553
@N9IO0:00991:06105
CACGGGGGGGAGCAAGCGTTGTTCGGAATCACTGGGCGTAAAGGGCGTGTAGGCGGTCAGGTAAGTGGGATGTGAAATGCCCCGGCTCACCCGGGGACCGGCATCCCATACTGCTTGGCTTGAGTACGGGAGAGGATGTGGGAATTCCTGGTGTAGCGGTGAAATGCGTAGATATCAGGAGGAACACCGGTGGCGAAGGCGCACATCTGGCCCGATACTGACGCTGAGGCCGCGAAAGCTAGGGGAGCAAACGGG
+
@@;:;9;9;"44493=>A@6;;9AA?C@BD@?;;;0;@@DE?DD?BBBBBBB?BC?BAAA?BB?BBBC=B:;;@AA8;9<BC9B>CCAAAC8AAA3AA5;89B@@D=BB@;94==.4.4<749:;44880::BB?BBA@@C>C@B>B@AA>;;9@?990555>7>==B8::@:9:8778883989971=9:918336;59@;79747/:6;;5///66772.......(.0335;>1=A::9@>6?@>AA8=@B5
@N9IO0:01005:06079
TACGTAGGGTGCGAGCGTTAATCGGAATTACTGGGCGTAAAGCGTGCGCAGGCGGTCTCGTAAGACAGGTGTGAAATCCCCGGGCTACAACCCGTGGGAACTTGGCGCTTGTGACTGCGAGGCTGGAGTGTGGCAGGAGGGAGGTGGAATTCCACGTGTAGCAGTGAAATGCGTAGAGATGTGGAGGAACACCGATGGCGAAGGCAGCCTCCTGGGCCAGCACTGACGCTCATGCACGAAAGCGTGGGGAGCAAACAGG
+
AC@@?CCC<@??DBBBBBAC?CB>9<+0+0B<<<9ABBCC>CCC;::CCBA>::6;@??@AA?BB;;;>@??==>90000+//(////6(//(/888/84/,(,(,,,50,-383338?:=>BBC>AA==<=8<99308:-88)--(-05370//33339:555;9>>7=>?=:::?C999<=8=>:>;BAA@C;;;?BBA;@<;;;A=AA@CCE>C?BBBBBBCC:;:ABB???>>99:,::9:>>=5?@AAB=AA@<
@N9IO0:00979:06111
TACAGAGGTCTCGAGCGTTGTTCGGATTTACTGGGCGTAAAGGGAGCGTAGGCGGTTTGGTGTGTTGAATGTGAAATCCCACAACTCAACTGTGGAAATGCATTCAAAACTACCAGACTAGAGTACTGGAGAGGAGAGCGGAATTCTTGGTGTAGCGGTGAAATGCGTAGATATCAAGAGGAACACCGGTGGCGAAGGCGGCTCTCTGGACAGATACTGACGCTGAGGCTCTAAAAGTTAGGGGAGCAAACAGG
+
BBB9:9A?ACCABBB:::?AA@BD?BCH>CBBBD>???BB8??899:@@AA?BC@CB=B@CBBBB@BC@BCBBBC=BCC7;;B>BBBB=@;;;A;AB=@@;;;6;;>>0;;<<7;;=;@;:;@???@B@BBCC@CCABAC?C9;;;D@C@BCBBBBC?CAA@:9::@A@@@@@@AA>AAB>@=@AA5;5;<5;A@:@<@A=:;;@@@B@C@?;:;;9:;<>A;;55579444444&5:55555&59544)4;;8
@N9IO0:00982:06127
TACGTAGGGTGCGAGCGTTAATCGGAATTACTGGGCGTAAAGCGTGCGCAGGCGGTTCGCTGTGTCCTGTGTGAAAGCCCCGGGCTCAACCTGGGAATGGCATGGGAAACTGGCGGGCTGGAGTGTGGCAGAGGGGGGTGGGAATTCCGCGTGTAGCAGTGAAATGCGTAGAGATGCGGAGGAACACCGATGGCGAAGGCAGCCCCCTGGGCCAACACTGACGCTCGAGGCACGAAAGCGTGGGGAGCAAACAG
+
;@=8>@?@8AA>A@CCBB=A>ACJAC=@<@AABC>CBAAB;ACABAAAA;;5;A?B<@@DCBBCBB>BAAAAA@D7;;;:&5:099;97;745:,97==3:?;;8*37(7=B6>>:589924947/0*/9;9><:::$595)5.5.55;;;;;=;:9999:9:08333339998::5505>.4.333-3///)//9493;999:::):;;4<69493333:996/////)/::89:4555<=>>1;;::=(348
@N9IO0:00993:06142
GACGAACCGAGCGAACGTTGTTCGGAATCACTGGGCTTAAAGGGCGCGTAGGCGGGCTGTCAAGTCTGGGGTGAAATCCCGCGGCTCAACCGTGGAACTGCCTTAGATGACTGACGGCCTCGAGGGAGGTAGGGGCGAGCGGAACTGTGAGTGGAGCGGTGAAATGCGTTGATATTCAGCAGGAACTCCGGTGGCGAAGGCGCTCGCTGGACCTTTTCTGACGCTGAGGCGCGAAAAGCTAGGGGAGCAAACGGG
+
@AAA@>@;?::9><;8::;@A<?@?B=@@@@:;>4<:3==)94)444499:5>@=5<@?=:4.44449<<+5555)5;;)//9)///949)//<7<8====9=;000///<<99>B5;.555;;?6D@155999+5;5=55.55:9;;9995:45;55.5<;<6>DCBC?ABC;0*//////39,/5=7;7;B=@BC@B?B@@<////-(--(-85)-///99<?@@C;<=A9:;;&;8333<</<:::<7;<<3
@N9IO0:01004:06111
TACGGGGGGGGCAAGCGTTGTTCGGAATCATTGGGCGTAAAGGGCGCGTAGGCGCCGACCAAGTCGGAGGTGAAATCCCTCGGCTCAACTGAGGAACTGCCTCCGATACTGTTCGGCTTGAGTCCCGGAGAGGGTAGTGGAATTCCGAGTGTAGCGGTGAAATGCGTAGAGACTCGGAAGAACACCAGTGGCGAAGGCGGCTACCTGGACGGGTACTGACGCTGAAGCGCGAAAAGCTAGGGGAGCAAACAGG
+
@@>>======"@?6;;CB@BB@CD?C@CB??<@?6;;;??8@A9ABB@A@A?;:;>BECADFEBBB?;;4;A?@:ACD>BCC?A@BB?BBB;;8;@BAA@8;;?BBCCCCAA=AA=AB?BABABC=B@A@ACC>CBBBB=@=@?B?;::AA??@@B?BCBD?;;;;;BAB@@ABBE?B?BA>ABB?BAA@=@@D=A?:97:AA?=;;6;AAA9BABBA@CD@@;;7;@@A@@@@3@;995:5*5;@:<6;@?:
@N9IO0:01004:06155
TACAGAGGTCTCGAGCGTTAATCGGAATTACTGGGCTTAAAGGGTGCGTAGGCGGCGCTGTAAGTGCCTTGTGAAATCCCATGGCTTAACCATGGAATTGCTCGGCAGACTGCAGTGCTTGAGGTTGGTAGGGGTCGCTGGAACTCTAGGTGGAGCGGTGAAATGCGTAGATATCTAGAGGAACGCCAAAGGTGTAGACAGGCGACTGGGCCAATTCTGACGCTGAGGCACGAAAGCGTGGGTAGCGAACGGG
+
CF@@@AA@@@@AA;;:A@?A@BAA=A@F?CA:98-8=188*9?9:9:AAAA?CB?A;;:?::5;@@@?A?B:;:F=BBD>AAA?BA4959<??B?B=A<??A??<@AACCBB@@@ABBB?BCC?B=A=AAAAA8A@AA@@=@=@AAAAC@CC?A@BC?BBDD>;;;;B@@@BBBBB@BA@:=:>@@>AB=B@C@@;;<ABA=AAAA;;;0;492:29789898788<8<=00-8(--///6.69;5555:::3
@N9IO0:01005:06117
TACGAAGGACCCGAGCGTTATCCGGATTTATTGGGTTTAAAGGGTGCGTAGGCGTCCCTATAAGTTACGGTTGAAATCTCCTCGCTCAACGAGGAAACTGGCCGTAAAACTGTAGGGATTGAGTACACTTGAAGCGGGCGGAATGTGTCATGTAGCGGTGAAATGCTTAGATATGACACAGAACACCGATTGCGAAGGCAGCTCGCTAAATTGTAACTGACGCTGAGGCACGAAAGCGTGGGGATCAA
+
CCCBB@B@BBE>BBBBBB?A@@<A<@AB=BD@EG?CC7:9.7;0348?<==9000/:3<>@A@BB@DBC@C>BCD?BCBD@B;;;BBD=A:;;BE@7C;;8;6;<BCC9BB@ABBB=CD8;?@@>@:;:.4439444)49385>:955;:8883333-3<88/77;;2=989:CCCAB@:9:?BBC799@8;;==+0)0///<88:;@@8B?BBB?A?9987733334977877.779;<><2;;686
@N9IO0:01012:06131
TACGAAGGGGGCAAGCGTTGTTCGGAATTACTGGGCGTAAAGGGCGCGTAGGCGGCTTATCAAGTCAGGCGTGAAATTCCCGGGCTCAACCTGGGGGCTGCGCTTGATACTGATGAGCTTGAATGCGGGAGAGGATAGTGGAATTCCCAGTGTAGAGGTGAAATTCGTAGATATTGGGAAGAACACCGGTGGCGAAGGCGGCTATCTGGCCCGTAATTGACGCTGAGGCGCGAAAGCGTGGGGAGCAAACAGG
+
?@@9;7;DDD3DD79;;;79<8@@=A=B=@ABBB<;;;BC=BC?CBDBBA@=9:4:A=AAA@<@B@=A8:;;9AA9@<@?;?<5>@@?@D?@????.=?@ABBB????@@?;00//7:?9AA699@@@;@BBB@BB;::B=A=A=@C9@:9:<==9949@?>*838==;?AB@@;@A0:3:@>?@@>B6:;5:?@=A;??::999?>>.99,98<7<465@B:::@?<@<;:@B0;;?::::*9494<4===8
@N9IO0:00986:06191
TACGGAGGGTGCGAGCGTTAATCGGAATTACTGGGCGTAAAGCGCGCGTAGGCGGTTTGTTAAGTCAGCTGTGAAAGCCCCGGGCTCAACCTGGGAACTGCAGTTGATACTGGCCGACTAGAGTACGAGAGAGGGAGGTAGAATTCCATGTGTAGCGGTGAAATGCGTAGATATATGGAGGAATACCGGTGGCGAAGGCGGCCTCCTGGCTCGATACTGACGCTGAGGTGCGAAAGCGTGGGGATCAAACAGG
+
@@>?;>?A9@@@ABB::;?B?@BC=B<@;@BAAD?;;;BB=BA@BB:;;BC=@@=@B:BA@D@CCAAAA>><<::(//;;.;;5;;;C<?<?AC9?6:;A;AAB>A?777@@<A@BABB>>>AAAAAA@AB@?@88739@<>28-26C==@BABB<<6:@AB=BCBB?@@BBBAACD<??5:6:@>;>600+0;@;A;AB?B?BC?BC@CB@??:::9><=845<>=>AAA:98,3>::BEE;CCCCC=????
@N9IO0:01006:06174
TACGTAGGGTGCGAGCGTTAATCGGAATTACTGGGCGTAAAGCGTGCGCAGGCGGCGCCGCAAGTCGAGTGTGAAATCCCCGGGCTTAACTTGGGAATTGCGCTCGAAACTACGGTGCTGGAGTGTGGCAGAGGGAGGTGGAATTCCACGTGTAGCGGTGAAATGCGTAGAGATGTGGAGGAACACCGATGGCGAAGGCAGCCTCCTGGGCCAACACTGACGCTCATGCACGAAAGCGTGGGGAGCAAACAGG
+
BB@AABBG=999B@@@BB@C@CCB?A495;;;;B=BBAAA<ACCCCDBA00+0=9=>C?BBB>@@?;:;@?AA@@<ACBC9AA9??5:69><@@9@8<1;?@@BBA@B6BCCFE699ABB?CCBA@@8<9:9=<5?@;???E@B@B@BBCCBAABBCACCCD>DDCCCCBBB@@@AA<@@?B?AAA?@::;6;BB?B6:9::499==>>6>9?<;::@>@??@@;;;;;?@AAB;BBBABBB:@@@BB=AAA=
@N9IO0:01007:06160
TACGGAGGATCCAAGCGTTATCCGGAATCATTGGGTTTAAAGGGTCCGTAGGCGGTTTTGTAAGTCAGTGGTGAAAGCCCATCGCTCAACGGTGGAACGGCCATTGATACTGCAAGACTTGAATTACTAGGAAGTAACTAGAATATGTAGTGTAGCGGTGAAATGCTTAGATATTACATGGAATACCAATGCGAAGGCAGGTTACTACTAGTGGATTGACGCTGATGGACGAAAGCGTGGGGAGCGAACAGG
+
AB<A7AC.44;.45==:@7<CC;D;C8?:?=288(33(3808:193-3388679-988+8=A75554444.4444)4;;1944455>;155499.4.4?.:.4439=>=970//)////29;:>:C=B=?:?<>@C:>=@B=8<::::::8::?:;;:@A<<4:9558@<;<@B64///0)/578517+///99)3-3335:5:;443/86//(//)4::::33333-38888033349==+88833-4483
@N9IO0:01012:06163
TACGTAGGTGGCAAGCGTTGTCCGGATTTATTGGGTTTAAAGGGTGCGTAGGCGTTTCCTAAGTCAGTTGTGAAATACGGCAGCTTAACTGTCGAGGTGCAATTGATACTGGGAAACTTGAGTACTGATGAGGTATGCGGAATGGACGGTGTAGCGGTGAAATGCTTAGATATCGTCCAGAACACCGATAGCGAAGGCAGCATACTAAGGAGTAACTGACGCTGAGGCACGAAAAGTGTGGGGATCAAACAGG
+
BB==AB@9A<;>>:====9<<=4645>>5<=7;;4:>4;;2;<19::::;;-3344(45::5;;89:=06;D@@8@CBB9BAAAC8C255:99<AA:CC@C<C9@@;:5@?;);4)4A9AC=B@;?BB=BBB7;;CBBB<C:BB<CBC<FB;;C9:46BD@8DC?C:DDCC<@66;=8<@=8@9:4::;?<;<<040333;344:4:.45:4569?99@;:555:<6;;:4555&59<=C@@2=>GC?8C>D<
@N9IO0:00967:06226
TACAGAGGTCCCAAGCGTTGTTCGGATTTACTGGGCGTAAAGGGCGCGTAGGTGGTAGGCTAAGTCTGGTGTGAAATCTCTGAGCTTAACTCAGAAATGGCACTAGATACTAGCTTGCTTGAGGGTTGGAGGGGAGACTGGAATTCTCGGTGTAGCAGTGAAATGCGTAGATATCGAGAGGAACACCAGTGGCGAAGGCGAGTCTCTGGACAACTCCTGACACTGAGGCGCGAAAGCTAGGGGAGCAAACGGG
+
BBBBBCC@CBB<A7;:AA>AB=AB5998/9<899/9?>>@<AA<ABAAABB>BA?BA@?BAB8A>@@A;@@@@>A3@A@BBB?>>B8B?BCCAABC=AA?;;<BBBBCBBBB:;;=@?A6::@@9>?@8BB>B/BB@@@A?B;A?B@@@@AB=BC=A??CBD>;;;CCCCC:<:<AC=>B:B:96:;@:9:5>;>7;9<>;<@@?;?B9A?@>@BB?CCCBBBBAA@@@@BBBC;A@@@@AB7@@BBB?BAA<
@N9IO0:00974:06240
GACGTAGGGTCCAAGCGTTGTCCGGATTTACTGGGCGTAAAGAGCGCGTAGGCGGTCCGTTAAGTGTAGAGTGAAAGCTCCGGGCTCAACCCGGAAACTGCTCTGCATACTGGCGGACTCGAGGATGGAAGAGGTTTGTGGAATTCCTGGTGTAGCGGTGAAATGCGTAGATATCAGGAGGAACACCCATGGCGAAGGCAGCAAACTGGTCCATATCTGACGCTGAGGCGCGAAAGCGTGGGTAGCAAACAGG
+
BCCCGAAA<BC@D?B@??=AAA?D>@@A9?>===5;=?>>8>@??@?A@@@;9949C?AB@C@ABAABBCAA@CC>CCCC?CB:@A;:49>4=8<A5B@A@B@@@AAABBBB@BB9BBB@ABB?BBC:E:C>><<?8<>?8?=@=A;>?6?@@@ABB7BBB>6@AABA??A<9:=AB>BB?C?A@?@:@AB?ABB>B?BBCBCC<@AA?AC?ABABBB??@AA@@@B?;<<@@@6@=@9995:@@@@C=:::8
@N9IO0:00975:06241
TACAGAGGGTGCGAGCGTTGTCCGGAATTACTGGGCGTAAAGGGCGCGTAGGCGGCTTGATAAGTAGGGGGTGAAATTCCATGGCTCAACCATGGATCGGCCTTCTAGACTGTCAGGCTTGAGCACGGTAGAGGCAGATGGAATTCCCGGTGTAGCGGTGGAATGCGTAGAGATCGGGAAGAACACCAGTGGCGAAGGCGGTCTGCTGGGCCGTTGCTGACGCTGAGGCGCGACAGCGTGGGGAGCAAACAGG
+
A@DDDAAA<ABA@CC@??;?@@>A?A=A?BAAAB>BBAAD:??<??>A@@@:;;5;@<?@CD?AA??FGG3BCBC>B@C@CBB?BAAA?A?A@@;<?::5:=@>9:;@A@@@?;;;59B>=9:::>?;>@?:93::;@@@<@?B?BG?A?CCCBBBB>@@=@=???@:::::@@ABC=C>@@?BBB@B;;;@;;;?C?AC?CBAAAAAA<A>C@>A::;;;:;9:9=;998?@?===>;;;;.:;9==595:9
@N9IO0:00979:06250
TACGGAGGGTGCAAGCGTTATCCGGATTCACTGGGTTTAAAGGGTGCGTAGGCGGGTTGGTAAGTCCGTGGTGAAATCTCCGAGCTTAACTCGGAAACTGCCGTGGATACTATCAGTCTTGAATATCGTTGAGGTAAGCGGAATATGTCATGTAGCGGTGAAATGCTTAGATATGACATAGAACACCAATTGCGAAGGCAGCTTACTGAACGGTCATTGACGCTGAGGCACGAAAGCGTGGGGAGCAAACAGG
+
55486<88/55@:8>>55.5;@.923<699?998*3;(34/4;19:;>CCB@BCC=C@D?AA?BBB@DDC@C@@;4;44<45;5;@4;8B@>;6@90=A::6;;;7;CCCB=B==>===<?>@BBBBBB=;@@:CB<ABB>A=AA;;;@@;99;<<?;?AAB=BDBC>@?CAA;;;;;;>@@;@AA;?9>49:9:446:9;;?:CABBB>BB?AAAC@;<<BBBBAA>@@=988-999:ABB:BBBCD>?@@?
@N9IO0:00984:06221
TACGGGGGGGGCAAGCGTTGTTCGGAATTACTGGGCGTAAAGGGCGCGTAGGCGGTTGGATAAGTCAGCTGTGAAAACCACGGGCTTAACTCGTGGCCTGCAGTTGAGACTGTCTGGCTTGAGTGTGGGAGAGGAGAGTGGAATTCCTGGTGTAGCGGTGAAATGCGTAGATATCAGGAGGAACACCGGTGGCGAAGGCGGCTCTCTGGACCACAACTGACGCTGAGGCGCGAAAGCTAGGGGAGCAAACAGG
+
;;;;;;;;;;"4=399596;B@BB@C?A>@BAAB=BABBE=CC=:;;ABBB?AA=A?B?CCC?BBCCBBC?;9;;;&5;:9>:3:?;@@ECCC;@<@7?:?<C=9=;:>BB<<<==;CD@CBC???AA9??AA>AABBAA?A=@<@<@?8?@=A@=@<?<<<873399:@@ABBA=>5;:/:/::8:>;>?;?88-256627555>9A5B=8@??;?>??=>?;8895765596'27=@@BB6@@??>5<=@9
@N9IO0:00993:06233
TACAGAGGTCTCGAGCGTTAGTCGGAATCACTGGGCTTAAAGCGTGCGTAGGCGGATGTGCAGGCGTCGTGTGAAAGCCCTCGGCTCAACCGGGGAATTGCACGGCGAACCGCATGTCTTGAGACAAGTAGGGGCGGTCGGAACGATAGGTGGAGTGGTGAAATGCGTTGATATCTATCGGAACGCCAAAGGTGAAGACAGACCGCTGGGCTTGTTCTGACGCTGAGGCACGAAAGCGTGGGGAGCAAACGGG
+
BCCBB@A?BBBBBBBBCC@CABBC@CACCCCAAA>AC?BE>AABAAAAACC@CC@BBBCCBCD@BCCCCCCCBBB6;0@5<00)/7;;29.555&54949;;;;8=BB:>1//<///::29;;;;;<>>>>>?2=B;>??4:4::9<>A=@@=??AB?BBCC>BCBCC=@@@@@B@@@@@?B?B;;7;@6?>@@@<@;;;@BB?B<;;A9@@<;;5;?;;9==99::4:B:97;*78;7333&3:8::6;==7
@N9IO0:01003:06211
TACGGAGGGGGCTAGCGTTGTTCGGAATTACTGGGCGTAAAGCGCACGTAGGCGGCTTTGTAAGTTAGAGGTGAAAGCCCAGGGCTCAACCCTGGAATTGCCTTTAAGACTGCATCGCTTGAACATCGGAGAGGTAAGTGGAATTCCGAGTGTAGAGGTGAAATTCGTAGATATTCGGAAGAACACCAGTGGCGAAGGCGACTTACTGGACGATTGTTGACGCTGAGGTGCGAAAGCGTGGGGAGCAAACAGG
+
@@BB=@?@?@0@BBCAAA?AB?BC@C?B>@@BBC>BBBCD>BBBBC9:9CD@@@=@BB<BCC@CC@CBBB>@@@D=@@C?CCD>CBAA<@@8??<@;@?BB>AA<A>AAA???BCAABD?AA@BBBCE>AA?>9=?4::;=A?B@B@B??:::BBAA?AAAC:?<?AAAAAA@A5::@A@CC?AABACBBB>>==895788=?<?ABB=A?===8==188=974BBC?CABABB9BBBBBBB8@898A9;=><
@N9IO0:01005:06217
TACAGAGGCCTCAAGCGTTGCGCGGAATCACTGGGCTTAAAGGGTGCGTAGGCGGATGTGCAAGTGCCTTGTGAAATCCCATGGCTCAACCATGGAACTGCTTGGTAGACTGCATGTCTTGAGGTCGGTAGAGGTCGCTGGAACGGTTGGTGGAGCGGTGAAATGCGTAGATATCAACCGGAACGCCCAAGGTGAAGACAAGCGACTGGGCCGAATCTGACGCTGAGGCACGAAAGCGTGGGGATCAAACGG
+
CBCCB::6:=@@@>@AAA=;;;BC?C?ABBABBB=A@>@C=CD=DCCBB@>;@A7;;A@A;;5;;@@;A?BB@AA;@BB0;::69@BCAD?BBB@D?BAAAC?B>???AACBBBBABAC?BA@=@@@;@A@@B>AAAA;;5;=A@<A>B>BB=AACC@CFEC?BBBBB;;;@@@@A?A@D<@<@;;;0;>B?BBB?@@@C?CBBBABCC=B>A@3999=@=999::@9>B987=5;<<==??69:9BB;:;;
@N9IO0:01006:06216
TACGTAGGGTGCGAGCGTTAATCGGAATTACTGGGCGTAAAGCGTGCGCAGGCGGTTCGTTGTGTCGGCGGTGAAAGCCCCGGGCTCAACCTGGGGAATGGCCGTTGAAACTGGCGAACTGGAGTGTGGCAGAGGGGGGTGGAATTCCGCGTGGTAGCAGTGAAATGCGTAGAGATGCGGAGGAACACCGATGGCGAAGGCAGCCCCCTGGGCTGACACTGACGCCTCGAGGCACGAAAGCG
+
BCBCBBBC=BBCC@@@BB@D?BCC@B<@<@AABC>CCAAA<ABBABACB9979B;A>AAC?AACBAA=::6:@@B>CDEE:AA9@=00*0,0000&/)//(4.443=9=1=;A<?@C@AAB????@@?:@<=>===??'?A<@<?9?;>==00*0;:;<778?C9677>==@@?@?AAA<;;7;;>>>=BB8818;;8;8=>?@CFB/>>>8=<A;;;=<=<98838/./5/68?<:A3:68
@N9IO0:01008:06219
TACGTAGGGACCAAGCGTTGTTCGGATTTACTGGGCGTAAAGGGCGCGTAGGCGGCGCGGTAAGTCACTTGTGAAATCTCTGAGCTTAACTCAGAACGGCCAAGTGATACTGCAGTGCTAGAGTGTGAAGGGCATCGGATTCTTGGTGTAGCGGTGAAATGCGTAGATATCAAGAGGAACACCTGAGGTGAAGACGGGTTGCTGGGCCAACACTGACGCTGATGCGCGAAAGCCAGGGGAGCAAACGGG
+
@ACBCAA<24;.4.4;4@7@;7:=7<<8(73993(3>9;=5?;5;:::4445=823339488.4:<8:9744494)49995555A@.5.0<0//:6:@7B,9.59A<9B@D;5599555555;944//)0/(/-555(.-(--(-(-:;;7344:@A=6@A@BBBBBBBA:@6:B@6:4?8@3:@44.477460///(/)/=9;4(32?38844>8@8<4;555:=:333(33-3333&39383/4C=7
@N9IO0:01013:06235
TACGTAGGGTGCGGGCGTTAATCGGAATTACTGGGCGTAAAGCGTGCGCAGGCGGCTCCTTAAGTCAGATGTGAAATCCCCGGGCTTAACCTGGGAACTGCGTTTGAAACTGAGGGGCTTGAGTGTGGAAGAGGGGGGTGGAATTCCAGGTGTAGCAGTGAAATGCGTAGAGATCTGGAGGAACACCGATGGCGAAGGCAGCCCCCTGGGCTAACACTGACGCTCATGCACGAAAGCGTGGGGAGCAAACAGG
+
CBBA@9996;A?CE=BBD@D@BB@=?6:2:A@@A<AABBB>CCBBB@BA9929?9AAB5;.5:>=<BCCABAB==8AC>>2C>6;;:B:=9BCC;A=@@A=AAB9>?A8;;<<<<<1<;7;;=B:::6;,39:9999#7988<=6;637,/8=0//355;A=3882::>?>>>;;;A=AA?B:C?=<>>??;@;;7;8:>=>@@@0@AC<BCB@@@><::////0/9<<A???A<AA@=?A?*73338/99:6
@N9IO0:00970:06286
TACGTAGGGTGCGGGCGTTAATCGGAATTACTGGGCGTAAAGCGTGCGCAGGCGGCTCCTTAAGTCAGATGTGAAATCCCCGGGCTTAACCTGGGAACTGCGTTTGAAACTGAGGGGCTTGAGTGTGGAAGAGGGGGGTGGAATTCCAGGTGTAGCAGTGAAATGCGTAGAGATCTGGAGGAACACCGATGGCGAAGGCAGCCCCCTGGGCTAACACTGACGCTCATGCACGAAAGCGTGGGGAGCAAACAGG
+
CC@AABBC=@@ACB<ABB:;:;CC>B5;5:@@@?;;;;AA;BAABBABBBB;:;7:B@9>@C@B@A@C@@?BCC=4:965+5<4@A9;7;7@??9@6:;BAAAC755=5;:;3333&38-33:333:4:39777788%8;6;28484:;7CBBA@>8<5=::32225596695225;5;<:>:=?A:><;;7<5516:BCFDDDD5@@D<B;;6;::?;>9555::<A@@???@9>>>99::*833<=6<@A7
@N9IO0:00971:06289
TACAGAGGTGGCAAGCGTTGTTCGGAATTACTGGGCGTAAAGGGCGCGTAGGCGGTTTCGTAAGTCCCGTGTGAAAGCCCCCGGCTCAACTGGGGAACGGCACGGGAAACTGCGAGGCTTGAGTTCGGGAGAGGGAAGCGGAATTCCGGGTGTAGCGGTGAAATGCGTAGATATCCGGAGGAACACCGGTGGCGAAGGCGGCTTCCTGGACCGACACTGACGCTGAGGCGCGAAAGCTAGGGGAGCAAACGGG
+
BBBB@>>:9947?;>89:;???BC@E@D>@@@@A9?>?@A;AC<;;;CCBBBAA>AE>CBBC?@ADD=CBBBAAD<AACCC1C@BBCB>B@@@@9@?BB@CC@@@8@@:@@AABAB?AB?BEAA?ADE>BBBAA<A>??A?C=@=?@DD>AAAAAA?=@BBA<BAAA???BA@?>7@7@<6:6<<;>C>885===7B?BB<99/3287.57:;:;978>877::522,2>ABEE7;;96666+699>919>@7
@N9IO0:00981:06270
TACAGAGGGTGCTAACGTTGTTCGGAATCACTGGGCATAAAAGCGCACGTAGGCGGCTTAGTAAGTGCGGTGTGAAAGCCCCGGCCTAACCGGGGAACTGCATCGCAGACTGCTAGGCTAGAGAGCGGGAGGGGAGACTGGAACTCCTGGTGGAGCGGTGAAATGCGTAGATATCAGGAGGACACCGGTGGTGAAAACGAGGTCTCTGGTCCGCTTCTGACGCTCAGGTGCGAAAAGCTAGGGGAGCAAACGGG
+
??B:9;;;,44<77-///:::600*/)///>@@@8??;;<;&4:9=9>;949<@?39:6;;557;556=7;;CB<<29///'/)/)//396:::+;.//////:::///////===:?==:=>00/<<5=<@@2>>;<68(-(---3;<.65.333;69333(334488;;<:5585058(----(-(-/)559<<&//--(---66828:533458884///7///2//09999&99344C>8<=CBC=9:85
@N9IO0:00993:06293
TACGTAGGGTGCGAGCGTTAATCGGAATACTGGGCGTAAAGCGTGCGCAGGCGGTGATGTAAGACAGGTGTGAAATCCCCGGGCTTAACCTGGGAACTGCATTTGTGACTGCATCGCTGGAGTGCGGCAGAGGGGGATGGAATTCCGCGTGTAGCAGTGAAATGCGTAGATATGCGGAGGAACACCGATGGCGAAGGCAATCCCCTGGGCCTGCACTGACGCTCATGCA
+
BCDDDCCC>BBCDCDBBBBJ@CCFAB?AAA;;:/;;<@<3;;<<;9;@992:@=9;4499:.9>87838A?BCD=CKFE9A@<?A<@=?=?AA9A6;;@@@BD?CBBBCBB@??BAAA@7::???@;@:9:9999'4>?;@:B?C?D@@@B@@ACCC>C@@8<;;;5544444<<<8==:>:>==7;;;;7;55057:;38888+888087:;<<<<<;///6///888
@N9IO0:01013:06273
TACGTAGGGTCCAAGCGTTAATCGGAATTACTGGGCGTAAAGCGTGCGTAGGCGGTCTCGCAAGTCCGATGTGAAATCCCCGGGCTTAACCTGGGAACTGCGTTGGAAACTATGAGGCTAGAGTGCGGCAGAGGGGGGTGGAATTCCAGGTGTAGCAGTGAAATGCGTAGAGATCTGGAGGAACACCGATGGCGAAGGCAGCCCCCCTGGGTCAGCACTGACGCTCATACACGAAAGCGTGGGGAGCAAACAGG
+
CACACCDD=BB?B?CBED>A?BBB=@498:???C@BBBCC?CBBBCCCA??;?@<@BBCCCC@CCC?CCA@@CDC>AABA7AD:AA=?=??CCD?E?B@@@AA=C<@@8@A@AB@@<?A@AAB:;:A=@AA@?????&?C>A6;6;=@B;@@@AA;<;CDEE>;;;BBA@A@;;;;A=AA=@=@BC?B<<;@C@@=@=@@@CEEED&@@C=@@;>@9//>>0//999:@@>?>??:@@@@DDD9@ACCE>BBC?
@N9IO0:00981:06330
TACGTAGGGTGCGAGCGTTAATCGGAATTACTGGGCGTAAAGCGTGCGCAGGCGGCGCCGCAAGTCGAGTGTGAAATCCCCGAGCTTAACTTGGGAATTGCGCTCGAAACTACGGTGCTGGAGTGTGGCAGAGGGAGGTGGAATTCCACGTGTAGCGGTGAAATGCGTAGAGATGATGGAGGAACACCGATGGCGAAGGCAGCCTCCTGGGCCAACACTGACGCTCATGCACGAAAGCGTGGGGAGCAAACAGG
+
@@CCCBBC=9;:B@@@@@=A?BBB>A;@<@B@BB=BCBBC>BCCCBD<<00*0/)/;A>A@@5;9448888B@??<?AAA5:;559.516CBFL?CAC<AACB@@BBB=B;;;@=@CBAC@96;B@B=;;;A@@8;;.59247B5?7;B<<;;;@<@?BBCC=@??<<=?90/:///:6::6<7;;;9>=<@9AA;9B;;6666;;5555)5.559999:<56595559995555)59?@@@@4:666@6@BC8
@N9IO0:00985:06316
TACGAAGGGTGCAAGCGTTAATCGGAATTACTGGGCGTAAAGCGTGCGTAGATGGTTCGCTAAGTCGGATGTGAAAGCCCCGGGCTCAACCTGGGAACTGCATCCGATACTGGCGGACTAGAGTGTGATAGAGGATGGCGGAATTCCCGGTGTAGCGGTGAAATGCGTAGAGATCGGGAGGAACATCCGTGGCGAAGGCGGCCATCTGGATCAACACTGACGTTGAGCACGAAAGCGTGGGGAGCAAACAGG
+
<=>00+0:3;;0:49A@@=@?BCB>A=@;<=???9?AB?A<@@BBBCDCAAAAA?B?BBBBC:;9BB4;;959<>6>DD@9CI>CCA@7?8@A=6@<>@9;4883888>>=?=<?-48<>@???CBB@@==/0(/6;579.74?,73(317>?;;;B?@BCF=BBA?@>?@?:544=5<=9B9?;:<8=5444<=6=7@@6:6:<<<;7<===7=<::===6:69///:77<>6B499BGE9BACAA;:994
@N9IO0:00999:06314
TACGGAGGGCGCAAGCGTTGTTCGGAATCACGTGGGCGTAAAGCGCGTGTAGGCTGCCGAGCAAGTCGGTTGTGAAATCCCGAGGCTCAACCTCGGAACTGCATTCGAAACTGCTCGGCTCGAGTCCCGGAGAGGATGGCGGAATTCCCGGTGTAGGGGTGAAATCCGTAGATATCGGGAGGAACACCAGCGGCGAAGGCGGCCATCTGGACGGTGACTGACGCTGAGACGCGAAAGCGTGGGGAGCAAACAGG
+
@?@@;?@?8@?@?=@@@@=;;5;9;=40/////;;3;;9;@7;5==>CBC>=9<43804=@@A?ABAA6;6:;BBB;;;;097925<<<:@;>BB?B<@@CCBA?;;;;0;;;;@@B<BBCCCCBBB=@=A>@@:BAB>BEAC@D?CC>C@BBCBBCC;CCBC=BB?BBCBBBCCCCB>AB@C@CCC@CBAA>;;;=A><<5<5;;@AB=ABA<@@@BCCCBCBA;;;;<<:;;;/9BBBCCC9CCCCD>AA>>
@N9IO0:01011:06341
TACGAAGGGGGCTAGCGTTGCTCGGAATCACTGGGCGTAAAGGGTGCGTAGGCGGGTTTTTAAGTCAGGGGTGAAATCCTGGAGCTCAACTCCAGAACTGCCCTTGATACTGAAGATCTTGAGTCCGGGAGAGGTGAGTGGAACTGCGAGTGTAGAGGTGAAATTCGATAGATATTCGCAAGAACACCAGTGGCGAAGGCGGCTCACTGGCCCGGTACTGACGCTGAGGCACGAAAAGCGTGGGGAGCAAACAGG
+
>>B@<8=?=?0@BBBBBB@BBBCC?C>ABB:;;F?BBBCE>CF>CABAAAA>;;;0;DDD3C@B<@==<<2<===6??8=?;;::@@A<@@@=@BC=@;;<;,949:::99@@?DAABC@BBDDC@BD=C;;;:;;BCGD@C@@>AB000??<>>>>;????8:;>0000/7<:>1;6/0*/616/0*99955;;:8<855054???==49:,55999<;?>9566;9;@C:9555&599////&////:.79;6
@N9IO0:00969:06371
TACGTAGGGTGCGAGCGTTAATCGGAATTACTGGGCGTAAAGCGTGCGCAGGCGGTTCGTTGTGTCGGCGGTGAAAGCCCCGGGCTCAACCTGGGAATGGCCGTTGAAACTGGCGAACTGGAGTGTGGCAGAGGGGGGTGGAATTCCGCGTGGTAGCAGTGAAATGCGTAGAGATGCGGAGGAACACCGATGGCGAAGGCAGCCCCCTGGGCTGACACTGACGCCTCGAGGCACGAAAGCG
+
CABBC@@@<?@?CCCBBB?B@BBFBD8:7;B@@@;AA@CC>CCB::9BBCB@CB?B=@@@;@@@@@@?@@=@A@@9@@@@2<>5==00+0+000*016:1<;?;4;5<4?;@28:A8;;<8;==;=<98:77;A>A>'>@9>9>>A<@>??@<@??>>==<<;13359=>>>>=AA>=:==6<1:576?A<<8<:;4;5::77555(5:=0<77222522255503...5(..999=-558
@N9IO0:01006:06392
TACGAAGGGTGCAAGCGTTACTCGGAATTACTGGGCGTAAAGCGTGCGTAGGTGGTGCGTTAAGTCTGTCGTGAAAGCCCCGGGCTCAACCTGGGAATGGCGATGGATACTGGCGCGCTAGAGTGCGGTAGAGGAGAGTGGAATTCCCGGTGTAGCAGTGAAATGCGTAGAGATCGGGAGGAACATCAGTTGCGAAGGCGGCTCTCTGGACCAGCACTGACACTGAGGCACGAAAGCGTGGGGAGCAAACAGG
+
AAC:94:B<;;:A=A;;;?BABAB??485:AA@D>???DD>AABBBCCBBB@AA?ADGDC@G@BBBBCA@BCCCD<;<;;-<;0;9@<5<7;;;3;8@B;@A@AB@@@ABBB@BCCBBCCBBCCBCC@CBBBB?BBBCCCAF@B@BC=DAE;<;A;;;A@@@:?@@CCB;:9DB@A@45:8?=BBBA@BB?BBBD6:69@;@@@B@@@=AB?@@@@BBB@@AAAA;;5:>>::9/9>?ACCC6?ABCC>BBB>
@N9IO0:01018:05805
TACGGAGGGTGCGAGCGTTATCCGGAATTACTGGGTTTAAAGGGTGCGTAGGCGGCTTTGTAAGTCAGGAGTGAAAGTTTGCAGCTCAACTGTAAAATTGCTTCTGATACTGCAAGGCTAGAATCAGGATGAGGTCAGCGGAATGTGGCATGTAGCGGTGAAATGCATAGATATGCCATAGAACACCAATTGCGAAGGCAGCTGGCTAGACCTGTATTGACGCTGAGGCACGAAAGCGTGGGGAGCGAACAGG
+
AABA=AAC<;;:B@@@BB?BCB?A?A@F@DCBBE@EF;;;:;D=@AACBAAAAA?BGD>G:;9:BBBB?CBBBBE<@@B<BC@@@BBB89999=;=39048B=B>?@@@???@A;@<@A@AA@CCBC>A;;;;7;BAA;<7;8;900)/=0//779=6A<A?7@@@FC>BCCBA@@4966556;;;6;7<.55999=39556A>:CBBAAB?BCCCB?BA@@@AA@@:;:9999.:><=@AA6AAAAA>BBB=
@N9IO0:01020:05784
TACGGAGGGCGCGAGCGTTGTTCGGAATTACTGGGCGTAAAGCGCGTGTAGGCGGCCTGACCAGTCGAATGTGAAATCCCGGAGCTCAACTCCGGAACTGCATACGATACTGTTAGGCTCGAGTCCCGGAGAGGATGGCGGAATTTCCGGTGTAGAGGTGAAATTCGTAGATATCGGAAGGAACACCAGTGGCGAAGGCGGCCATCTGGACGGTGACTGACGCTGAGACGCGAAAGCGTGGGGAGCAAACAGG
+
@ABB=@@D=BBAA@@@@A=AB?BA@D7;09AAAB=;;;FF=CBBACBBB@@>:96:<A@;;6;AABBB@BDCBBD=AAA<A?BBBBBC?CAB?B?B?A:78???ABBCCDAAA>AA<@>@?@@ABC>C?B@@@>AAC@BB?B?BC<@;>600000@@;BCCC=B>BCAAAB<;;BB?B@CAC@BBC?BBBB?BBA?A?@@=@=@@DCB?BBB@BBBACCCDGB999A@@>?9993:?@ADEE;BBBBE<AAA>
@N9IO0:01023:05764
TACGTAGGGTGCGAGCGTTAATCGGAATTACTGGGCGTAAAGTGTGCGCAGGTGGCCGCGCATGTCGAGTGTGAAATCCCCGGGCTTAACTTGGGAATTGCGCTCGAAACTACGTGGCTCGAGTGTGGCAGAGGAAGGTGGAATTCCACGTGTAGCGGTGAAATGCGTAGAGATGTGGAGGAACACCGATGGCGAAGGCAGCCTTCTGGGCCAACACTGACGCTCATGCACGAAAGCGTGGGGAGCAAACAGG
+
??CA@>@@9??>@@@@@@<@=AAA;@;@<@@;;;0;;;;;0;>ACAACBBB?AA@D@BBCCC@@@@A;;;CBAAA5?@@@7@C>CD@C<@@7;;7;?B?BB@;;;BDD?DCBBB9:7;AA@A@B???=@??AB=A<@<99398=<@9?>:89:?:::6;8::4:A;88=<@@<888=7==8=7:?>5948<8<8838.7444.4.44:=3:5:8:555;=99?@AA@@??@;;;0;A?@BCB5@@???8?@@5
@N9IO0:01024:05802
TACGAAGGGGGCTAGCGTTGCTCGGAATCACTGGGCGTAAAGCGCACGTAGGCGGGTCCTTAAGTCAGGGGTGAAATCCCGGAGCTCAACTCCGGAACTGCCTTTGATACTGAGGATCTCGAGTCCGGGAGAGGTGAGTGGAACTGCGAGTGTAGAGGTGAAATTCGTAGATATTCGCAAGAACACCAGTGGCGAAGGCGGCTCACTGGCCCGGTACTGACGCTGAGGTGCGAAAGCGTGGGGAGCAAACAGG
+
@?CCB@BBBB1CCCC@@@@CCCBC@C@BBBACCC>AAACC=B:;;CBBBCC@BBB=BC@D@B?BCCCBBB9@@@A9>=>5>;@@BBBC?BAA>@?B=@A??<?B=BBBCBBBBA?BBBBBBB@@@@CC>@BBB>BAACDD?A?B@>>@;==@>A=;;7;99A3>;???<<;?>><>@>>:>A<???=BB:949995;9;;5;==AACA:>>7>7==A?<=:::;>>><?==?CC9><<@@CC2>>99909<<9
@N9IO0:01026:05787
TACGTAGGGTGCAAGCGTTAATCGGAATTATTGGGCGTAAAGGGTGCGCAGGCGGATATATAAGTCAGATGTGAAATCCCTGGGCTTAACCTAGGAATTGCGTTTGAAACTATATAACTAGAGTGTAACAGAGGGGAGTGGAATTCCATGTGTAGCAGTGAAATGCGTAGAGATGTGGAAGAACACCGATGGCGAAGGCAGCTCCCTGGGTTAACACTGACGCTCATGCACGAAAGCGTGGGGAGCAAACAGG
+
AABBBAAA9;;;;5;@@@=B>BBCAD@C@BB@CC=BBACC>BB>::;@@@?<;<7;CBBBBB?BBBABBA;@555)5<5)5@909B=@<@?ABB?B?B:69;?A3;?@3;@@ACCC?AB@A;;;AAG?CCB;;;;.;AAA?A>B?B?BBBAAABBBAACKMM?AABC;;;CBBBBAB<@=@B?@@A=@AAA@CBD?C??9::@AA=ACC?B?C@CBBBDC;;<B;;;CBBBBCC=B@@@AA@3;;;;B=BBB>
@N9IO0:01032:05784
TACGGAGGGTGCAAGCATTGATCGGAATTACTGGGCGTAAAGGGCGCGTAGGCGGCTTTGAAAGTCAGATGTGAAATTCCGGGGCTCAACCCCGGAGCTGCATTTGAAACTTCAGAGCTTAGAGGATGGTAAGGGAAAAACGGAATTCCACGTGTAGCGGTGAAATGCGTAGATATGTGGAAGAACACCAGTGGTGAAGACGGTTTTCTGTGCCCAAACCAGACGTCTGAAGCGCGAAAGCTAGGGGAGCAAACAGG
+
ABAB=A@A;@@@B?CBCC@EAAAC?A=AACCCBC=BBA@@:@@8@ABBAAC@BB@AAA;:;:6;@BAAB;;:AAA9A<@<@AA8A@??2999-9:=??BBBABB;AAF>CC?@??AA@@:@@9939??>@@;?@+::::':949>=8>?<B:99A@@9:27:<:4<=@@A@@??>ABBA@D9:8:A:857AAD;>>@:99<9+222&2788222'25,5065555226==59922222'2555699,77:>@7@A@;
@N9IO0:01037:05786
TACGGAGGATCCAAGCGTTATCCGGAATCATTGGGTTTAAAGGGTCCGTAGGCGGTTTTGTAAGTCAGTGGTGAAAGCCCATCGCTCAACGGTGGAACGGCCATTGATACTGCAAGACTTGAATTATTAGGAAGTAACTAGAATATGTAGTGTAGCGGTGAAATGCTTAGATATTACATGGAATACCAATTGCGTAAGGCAGGTTACTACTAATTGATTGACGCTGATGGACGAAAGCGTGGGGAGCGAACAGG
+
A@BC@CC>@@@5<5:@?@>BBD@G@C=A@BA8==8==58859=8>?755<<7:;3=?@5::C=ACCBAAB@DGHD=A@@:@@@<CA>@=AB=BC>B@@@=@@BB<@@@@AABBB>BAAC:;;@D@BB@;;7;=BBB?BB@AA@CD;;;BC;;;A>;;5;?@@8@@@A;@AAAAB>B@@=<8<299<6:6;*0////(/(/98287333338806*//;3<566@?=<993:=:99/:999ACD:AABCD?;;:>
@N9IO0:01045:05760
GACGAACCGTGCGAACGTTGTTCGGAATCACCGGTGCTTAAAGGGCGCGTAGGCGGGCCATCAAGTCCGGGGTGAAATCCTTCGGCTTAACCGGAGAATTGCCTTGGATACTGGTGGTCTTGAGGGAAGTAGGGGTCTGCGGAACTTCCGGTGGAGCGGTGAAATGTGTTGATATCGGAAGGAACGCCGGTGGCGAAAGCGGCGGACTGGGCTTCTTCTGACGCTGAGGCGCGAAAGCTAGGGGAGCAA
+
@@@:;5;??>?<992:::28<:?<::37800+0*///:)//(4:1:=>=BBBABBC=B=??;;6<;B?DCC7C;;;8:C?C>BB=@@5;5;:?8?@A@C?BBAC@D?@A;;;B>BB@AAA?A@AB=B@BBBCCC:CD@>=<493:=:@<@@BC?BBBB@BGCC=CCGBB?AA@@@@B@B@BGE@;:8:=:78389@=;BBB?AB?BDCCC=BB?BB=;;;CA@==000+000=>>9???:999&49444
@N9IO0:01050:05807
TACGTAGGTGGCAAGCGTTGTCCGGATTTATTGGTTAAGGGTGCGTAGGCGTGTCCTAAGTCAGTTGTGAAATACGGCAGCTTAACTGTCGAGGTGCAATTGATACTGGGACACTTGAGTACTGATGAGGTAAGCGGAATGGACGGTGTAGCGGTGAAATGCTTAGATATCGTCCAGAACACCGATAGCGAAGCAGCTTACTAAGGAGTAACTGACGCTGAGGCACGAAAAGTGTGGGGATCAAACAGG
+
A@CBBBB?BC@CC?BABB?BCC@C@A>>3..*.+-)-(--(-8;:933-4948897@;7@@@@@A=B@:::0;?;;7;CCAB@B@CBAAA@@A=@AAC>A?;;<;AAA?:>995:2:9>;??B=>CCAA;>@=?>85:478178<89:=??<@<@AAC<C;<;=@@@@A:::0/)/996;;;7;555/777)//////)4444.4394557<<<<5444//93///----&-////;;+//49905546
@N9IO0:01061:05802
TACGAAGGATCCAAGCGTTATCCGGATTTATTGGGTTTAAAGGGTGCGTAGGCGGACTATTAAGTCAGTGGTGAAAGCCTGCAGCTTAACTGCAGAACTGCCATTGATACTGATGGTCTTGAGTACATTTGAGGTGGGCGGAATGTGTCATGTGTGGTGAAATACTTAGATATGACACAGAACTCCGATTGCGAAGGCAGCTCACTAAACTGTAACTGACGCTGAGGCACGAAAGCGTGGGGATCAAACAGG
+
?@?;94;>@AC<@=@@A@@CBB@C?BBD=BC?AA9??7@@9@A:@@AA???<??=@CCDC@D?BCCBBBE?B;;;9;B;@AB@@@@6;4:B;;;>?=<:;;9><7;;><;;=;45.444.44595559;3;<<:@@@8>>8<69999777///7::6<<>>265;;9=?BBB@@<;<DB@@:=00+00=;;9:@;?9@@@@@@@99;A6:;99A=AB@A;99:>:92999@@@6ABB;:::*9=@CD?BBCA
@N9IO0:01028:05847
TACGGAGGATCCAAGCGTTATTCGGAGTGACTGGGCGTAAAGAGTTGCGTAGGGGGTTTGTTAAGCGGAATAGTGAAATCTTGTGGCTCAACCATAAGGCTATTATTCGAACTGGCAGACTTGAGAATATGAGAGGTAGATGGAATTTCTAGTGTAGGAGTGAAATCCGTAGATATTAGAAGGAACACCAATGGCGTAGGCAGTCTACTGGCATATTTCTGACCCTGAGGCACGAAAGCCGTGGGGAGCGAACCG
+
8:4429424=98>255550557::.55595<<<A4<;655)55555955444999'44)/:5:,0//)/)/99=<<<5565056=499AC@C8;9=0505<<@4:97>?=2833-3888;:-3333-44444:44.4368..(-(-9/88C@;:=@B=?=>A;;,93.33933333,3//(/(/(///(/(//(/.5..(./67555>AD@DA000>3::8<89/::33-38:@>:3//)//::;/;>6/0<?:>
@N9IO0:01028:05856
TACGAAGGACCCGAGCGTTATCCGGATTTATTGGGTTTAAAGGGTGCGTAGGCGGATTAGTAAGTCAGTGGTGAAAGCCCATCGCTTAACGGTGGAATTGCCATTGATACTGCTAGTCTTGAGTATGGTTGAGGTGGGCGGAATGTGTCATGTAGCGGTGAAATGCTTAGATATGACCCAGAACACCAATTGCGAAGGCAGCTCGCTAAGCCATAACTGACGCTGATGCACGAAAGCGTGGGGAGCAAACAGG
+
AABBA=A>ABD=BBA@CC@CCC?B?@@@;@A=AC<@@<?B9BC<AA?CA@@=:;5;A5?B;;6;CC@ABB?BABA;@==5>9;:@@<?;?A?BB@C@E:;;>@@=BA@@A@@@@;;;;;=@@@@BBC@C?BBB>AAA<BB?A@:;;CBAAABABBBA?B@@@:;;;A=@@BCCBBBBA<;;;@BBD?E5<5;;::4:;A@BBCCCB@@?@C?CCC@CA@@A@@AB@;;;;;;;;0;;@@AAA6;;;CC=AAA@
@N9IO0:01034:05816
TACGTAGGGTGCGAGCGTTAATCGGAATTACTGGGCGTAAAGCGTGCGCAGGCTGTTTTGTAAGTCAGATGTGAAATCCCTGAGCTCAACTTAGGAACTGCGTTTGAAACTACAAGACTAGAATATGTCAGAGGGGGGTAGAATTCCACGTGTAGCAGTGAAATGCGTAGAGATGTGGAGGAATACCAATGGCGAAGGCAGCCCCCTGGGATAATATTGACGCCTCATGCACGAAAGCGTGGGGAGCAAACAGG
+
@AAEBBCC<?@@@@A>>@;@=ACF?D:;;;CCCJ>BBBCC>CCB@@?BBB@;@@9999*:?C>BBAA@@@@@CCK?BBB>BCABBBBB>BB@BB@B?B@@:>>A-00;89=@AB?B@@??<@8@@000@@@BACDEE)B???5:6:>AAAAABBBA@?>;??8977ABBBDBBAA@A499=A=@CC?B<>><?@@4849A@AAAA2==<5=??8???5:69//)/<<><==9898-79>?ACE9:99BB9???=
@N9IO0:01044:05848
TACGAAGGGGGCTAGCGTTGCTCGGAATCACTGGGCGTAAAGCGCACGTAGGCGGACTCTTAAGTCGGTGGTGAAATCCTGGAGCTCAACTCCAGAACTGCCTTCGATACTGAGAGTCTCGAGTCCGGGAGAGGTGAGTGGAACTGCGAGTGTAGAGGTGAAATTCGTAGATATTCGCAAGAACACCAGTGGCGAAGGCGGCTCACTGGCCCGGTACTGACGCTGAGGTGCGAAAGCGTGGGGAGCAAACAGG
+
AA@AA8>?>?.>?AA@??4:::;B?B=A@@@BCC=;;;@A6;;@@A@@@@@<@@<?AAAB@D?BBBB?::::DCD>CC@CC>:;;>;;5;@@:@BB>BB@@=@>@@AAAC@@@@AABBBBCBBCB6::6;BBB>BBCBCC@C@CCCBBBAAACD:;;@CBBC?B?AA????=??:???B@CC@BBCACDDCABBB=B?;;5;B;<;AA5;;/:>BBB@;;;BBB;;;@A@@BBB<BBBBBBB7@????6;;:4
@N9IO0:01045:05811
TACGAAGGGTGCAAGCGTTACTCGGAATTACTGGGCGTAAAGCGTGCGTAGGTGGTTCGTTAAGTCTGTCGTGAAAGCCCCGGGCTCAACCTGGGAATGGCGATGGATACTGGCGGGCTAGAGTGCGGTAGAGGAGAGTGGAATTCCCGGTGTAGCAGTGAAATGCGTAGAGATCGGGAGGAACATCAGTTGCGAAGGCGGCTCTCTGGACCAGCACTGACACTGAGGCACGAAAGCGTGGGGAGCAAACAGG
+
@?A;:6;B=ACBB@BBBA@CCCGCEB>@>A???C>?@@CC=CBBBBAB?@@?@?<@?BBC@CBDGCCCBBBGCEE=A@@@2C@6BBCB@C@CCC=B???<@@<AB?AAA????BBK>BBBBB=>>BB;?989949AA=A>07399>@8A?BAAA>=<>A<<<6=?>?@A::;==<;=5=>8><A=<@@<<9<<<=7;89:5:C>==:;6;=:>???@?;;@?=>>881;AAAAB<BBBCDLE:BBBBF>@@@<
@N9IO0:01054:05849
TCGTAGGGTGCGAGCGTTAATCGGAATTACTGGGCGTAAAGCGTACGCAGGCGGCTGTGCAAGACAGATGTGAAATCCCCGGGCTTAACCTGGGAACTGCATTTGTGACTGCGCAGCTAGAGTTTGTCAGAGGGGGGTGGAATTCCAACGTGTAGCAGTGAAAATGCGTAGAGATGTGGAGGAACACCGATGGCGAAGGCAGCCCCTGGGACCTGACTGACGCTCATGTAAGGAAAAGCGTGGGGGAGCAAAACAG
+
88:544<2455>?>@A@6;49@=2;*/)/7779/5559:.55:;<<AACF?BB?A@B@BAB?A;;<>?4444::2;@A@3>?*33-3-36;;<4<4558898<(37783333388333339899/33993333333#37171717171333337773337777+7333888<;<9?7707<:=;5557:9882333-35333333&3;;1<>9555;;;444433383//)/)///&////////$499;<<+555
@N9IO0:01014:05870
TACGTAGGGTGCAAGCGTTAATCGGAATACTGGGCGTAAAGCGTGCGCAGGCGGCTTTGCAAGACAGATGTGAAATCCCCGGGCTCAACCTGGGAACTGCATTTGTGACTGCAAGGCTGGAGTGCGGCAGAGGGGGATGGAATTCCGCGTGTAGCAGTGAAATGCGTAGATATGCGGAGGAACACCGATGGCGAAGGCAATCCCCTGGGCCTGCACTGACGCTCATGCACGAAAGCGTGGGGAGCAAACAGG
+
@@BBBAAA;:;;B=A@A@>B>BBE?A7;;@<;;0;=@>>8?BBCBBB>>>:00+0/;1/09:@;>@@A:;;@@D>BBDD;CC>?@@B6:59=?8>7A::9ABA=@@@A??@BB@B?BCD?AA:::B9@@@AAAAA2AAC=@5;7;=ABA@@;;;BBBCIHI>BBCA???@@@AA?B=;;5;5<??<?AAA=BBC=A6:;<?@?@3?@?9A<@@BBA@@@;9:@@BAB@@@@AA8A;;;BBB3<;;<;6;BB?
@N9IO0:01018:05884
GACAGAGGGGGCAAGCGTTGCTCGGAATCACTGGGCGTAAAGGGCGTGTAGGCGGGATGGCAAGTCGGTCGTGAAAGCCTTCGGCTCAACCGAAGAAGTGCGTCCGATACTGCTGTCCTCGAGGGTTGGAGAGGAGACTGGAATTCCCGGTGTAGCGGTGAAATGTGTAGAGATCGGGAGGAACACCGGTGGCGAAGGCGGGTCTCTGGCCAATTCCTGACGCTGAGGCGCGAAAGCGTGGGGAGCAAACGGG
+
BBBDCCCCDD1BB>B9::?BCBBC8<9A@@B??;09@599)55)5B=@@CC?BBB<B@@>;;4;?;;6;AAA@@@9>>;@=B@;><00*/4::5/947::;?>@;?@@AA;;;@@;;6:@@>AA9?;@;>><>9??BBBB@C?B?BB>B@???B@@@>@@@E=BBBAAAB;::5:9?:@B?C>AAB?B???=?BB>B?A@A<@AABBC?D7849<@;@@A???@@??;?AA=??8;:;;AAA5A@<;<4:><5
@N9IO0:01020:05874
TACGTAGGTGTCAAGCGTTGTCCGGATTTATTGGGCGTAAAGCGCCCGCAGGCGGCTTGCCAAGTTCGATGTGAAATCTCCCGGCTCAACTGGGAGGGTGCATCGAAAACTGGCAGGCTTGAGGCAGGGAGAGGGATGTGGAATTCCAGGTGTAGTGGTGAAATGCGTAGATATCTGGAGGAACACCAGTGGCGAAGGCGGCATCCTGGCCCTGTCCTGACGCTCAGGGGCGAAAGCGTGGGGAGCAAACCGG
+
BCAB@@@<;;;BB?C@A@?BCB?C>AAC<@AAEK?@AACD;:;69D=C<@@=;;5;A5;;5<=AA=BBB@@A@CC>;;=CK?KBGFDCACBA@8;;;09?ABCBBBEE8@@C@@;:5;@<??@:@;;;0;@AAB>C;;;B6;4;>A>AB?BLAAACCADECJ?BBABAA@CCCBBBA?BB?B?@@@<@ABC?DCC@D?CC?BB@A=AC5;;0;A@@=@>?>@;999999*9@@;8B>>>9<<,//::;2<6:6
@N9IO0:01024:05862
TACAGAGGGTGCGAGCGTTAATCGGAATTACTGGGCGTAAAGCGCACGTAGGTGGCGACGTAAGTCGGGTGTGAAAGCCCCGGGCTCAACCTGGGAATTGCATTCGAGACTGCATTGCTGGAGTACGGAAGAGGAGGGCGGAATTCCCGGTGTAGCGGTGAAATGCGTAGATATCGGGAGGAACATCAGTGGCGAAGGCGGCCCTCTGGTCCAGTACTGACACTCAAAGTGCGGAAAGCGTGGGGAGCAAACAGG
+
BABA@@?D>9;9A??>AA=@=>??;?4:5<>?@@;AABAA<B:;;CCBABB>;;6;BABCBC?AABBE>BBACBD<AA@@2==9:::B?B?;:;5;<@<@@B@5;<;;;@ACAA?;=@==2:;@@AA?B?BCC;;;E?DC@C>@<@A:@<@AAAA;;5;AAB=BBCCCCCCBBA::969B=B>000/---6(//949)55.55)5;<<.666555@A@:99>@?;;;,9==9:49@9@:66;?>2;<;>>7<<<8
@N9IO0:01025:05899
TACGTAGGGTGCGAGCGTTAATCGGAATTACTGGGCGTAAAGCGTGCGCAGGCGGCGCCGCAAGTCGAGTGTGAAATCCCCGAGCTTAACTTGGGAATTGCGCTCGAAACTACGGTGCTGGAGTGTGGCAGAGGGAGGTGGAATTCCACGTGTAGCGGTGAAATGCGTAGAGATGTGGAGGAACACCGATGGCGAAGGCAGCCTCCTGGGCCAACACTGACGCTCATGCACGAAAGCGTGGGGAGCAAACAGG
+
AB@A@@@B=:;:BBBA@A<A=@BC;A6;6;CBBC=AA@AB;AAAACCA@00+00+/=@;>>@9>=9=88:>@BBA9??<<-9;9:;.626C@CG>C@C?AAC;;:BBB;AAABB>ACA@A=;:;B@@;A@;;;A9;;2;;4;;A;@:@?;?@<<>>>9<;<<4:::=<;9455888;.430406==8@@9:9:BB=C8:9?>2554555)5.58><<<:>0/090///09555<4<AB@BB@4@@ABC=BCC=
@N9IO0:01037:05865
TACAGAGGTCTCAAGCGTTGTTCGGATTCATTGGGCGTAAAGGGTGCGTAGGTGGCGGGGTAAGTCAGGTGTGAAATCTCGGGGCTCAACCCCGAAACTGCACTTGATACTGCCTTGCTCGAGTACTGGAGAGGAGATTGGAATTTACGGTGTAGCAGTGAAATGCGTAGATATCGTAAGGAAGACCAGTGGCGAAGGCGAATCTCTGGACAGTTACTGACACTGAGGCACGAAGGCCAGGGGAGCAAAGCGGG
+
CCC@@@D@CCCCE?C@@@<@B?CCABB?A@A=BB4BCBCB>BM?BBBCBBB@CC?CCCC;CC@BBBCD@BBBBCB>99:GDFF;BCBB?BCC;BBB<B:;:BBB@BCCDCCBBAD>@@A@@@@@BAAB>A@AB=;;;@<@=A?BB=C@@>@AAABB@@@BBB>BBCEAAADAAA9:9A?A?B@B@@<@@??:??>9>?A>>;>A@@??:??????AA@@ABABBFBB??AADC?B=@<?<=<2<>===,99==8
@N9IO0:01041:05886
TACGGAGGGTGCAAACGTTGCTCGGAATCATTGGGCGTAAAGCGCACGTAGGCGGTCCGGCAAGTCGGGTGTGAAAGCCCTCGGCTTAACCGAGGAAGTGCATTCGAAACTACCGGACTTGAATACTGGAGAGGGTCGCGGAATTCCCGGTGTAGAGGTGAAATTCGTAGATATCGGGAGGAACACCAGTGGCGAAGGCGGCGACCTGGACAGATATTGACGCTGAGGTGCGAAAGCGTGGGGAGCAAACAGG
+
A@AB=@@@;@BACC?BBB@CCCCCAC@CC@A7AD8A@@CD9::::CBB@@@;9949A=?;@?;>==@?9@AADCD<AAD=BBC9::@B?B@BBB?C@@@@BAA;@>>@:@@@C@C?BBB>@@?CCCCD?B?A@@:@ACCC@D@C@CC>B?BBAAA:;6;ABB<B?A@@CB??????B9??=A=@AB=A:99>A??<@@BB?CCCC@BB=@@BABBBB>AAABBBAAA?@?@;::-;;AA@AA8A@@@C=BBB@
@N9IO0:01046:05900
TACGGAGGATCCAAGCGTTATCCGGAATCATTGGGTTTAAAGGGTCCGTAGGCGGTTTAATAAGTCAGTGGTGAAAGCCCATCGCTTAACGATGGAACGGCCATTGATACTGTTAGACTTGAATTAGTGGGAAGTAACTAGAATATGTAGTGTAGCGGTGAAATGCTTAGATATTACATGGAATACCAATTGCGAAGGCAGGTTACTATCACTATATTGACGCTGATGGACGAAAGCGTGGGGAGCGAACAG
+
@?:;6;B:@?A:@<@CAB;<<F@C?B=??BB?BB9?=6=>/995:B=AA@@<:;5;B9@>@@=@@CBBAC<@@@@;@@B=B@96;B?@?CBBDDBC@BB?B@CC?BAB@@ABB?BBABB;?A8@8<<;;;4;7;;?7;;;>>8>?@>?BB??@A=00,0@B@9>;;;=;::BAB>A997;6;6;77-3-3-3//9(/(-,,(-0--/6333339///(//6///55::59<89904333444&4@<??:994
@N9IO0:01052:05865
GACAGAGGGGGCAAGCGTTGCTCGGAATTACTGGGCGTAAAGGGCGCGTAGGCGGGATGGCAAGTCGGTCGTGAAATCCCTCGGCTCAACTGAGGAACGTCGATCGATACTGCCGTTCTTGAGGGTTGCAGAGGAGACTGGAATTCCCGGTGTAGCGGTGAAATGTGTAGAGATCGGGAGGAACACCGGTGGCGAAGGCGGGTCTCTGGGGCAACTCCTGACGCTGAGGCGCGAAAGCGTGGGGAGCAAACGG
+
A@ABA@@@@@0@A>B;;;?C;;;:7:;A?;;:AB=BCCCC=BB8>@;;;A@>AAA6A@@<BA?BC@@=@BB@@@B<?@@9@??>@@@B?>=@00-0;@<@==@AB@999?A??9>;;=?8@BBD>E?@@CBBA>A@BBBB?A<?9??9?>AADCBBB@<:<D?EC<;;@;;;A;;;A9@@5;5;A@6:9:B?CBD?A<:::/9<<<7777&7;8;?<8ABAA=;?94804;>;==4:::9:::.:999;3788
@N9IO0:01056:05878
TACGGGGGGGGGCAAGCGTTGTTCGGAATTACTGGGCGTAAAGGGCGCGTAGGCGGGCGGACAAGTCTCTCGTGAAAGCCCACGGCTCAACCGTGGAATTGCGGGAGATACTGTCTGTCTTGAGTCCGGGAGAGGAGGGTGGAATTCCCAGTGTAGCGGTGAAATGCGTAGATATTGGGAGGAACACCGGTGGCGAAGGCGGCTCTCTGGACCGGTACTGACGCTGAGGCGCGAAAAGCTAGGGGAGCAA
+
@?BCCCCCCCC"AA;@?;;6;C?CE@D@E@DCCBB<B@@@D>DD>AABCBBC@CEJ>AB>ACC4;;C;;;BA@?=@8;:9/6=>:CDBB?B@CDD?B@B=@@A@;ABAAABBAA:::AAA?C???A;@=9?@@@;:::,:939>C?CC<==BA???<=9=99:,9@?@@BB@<>>=AA:??;>9==@<@=>>:>AA;A;996:9<=?==:=?<A=A>>>>>C;;:::949986777&65566<7/65829
@N9IO0:01056:05904
TACAGAGGTGGCAAGCGTTGTTCGGAATTACTGGGCGTAAAGGGCGCGTAGGCGGTCTTCTAAGTCTTGTGTGAAATCCCTCGGCTCAACTGAGGAACTGCACGGGATACTGGATGACTTGAGTTCGGGAGAGGGAAGCGGAATTCCGGGTGTAGCGGTGAAATGCGTAGATATCCGGAGGAACACCAGTGGCGAAGGCGGCTTTCTGGGCCTTACCTGACGCTGAGACGCGAAAGCGTGGGGAGCGAACCGGG
+
CCC@??@<@?@BA>BB>>:?C=@A=A>A>@?CCD>@AAAA<BE>BBACCDC@BB?BBB?CCB>@@@?>ABBBDDD>CCC=CBC@CCCB@BCCAA<><@ABABBBB>CCCBCB@CCCCCC@CBBB?BCC>BBBB@:B>A@@>B<A?A@BC=;;;@@9;4;DCE?DCDCBCBBBAAB>A?@@=@:CCC@C?;?@BCB?B??>;??=6=@@@<B?C?A@=99:??B<=<BAAA@:::,9998CAC5B>==B6A8;:3
@N9IO0:01060:05909
TACGAAGGGGGCGAGCGTTGTTCGGAATTACTGGGCGTAAAGGGCGCGTAGGCGGTTTAGCGAGTCAGGCGTGAAATTCCCGGGCTTGAACCTGGGGGCTGCGCTGATACTGCTAGGCTTGAATTCGGGAGAGGATGGCGGAATTCCCAGTGTAGAGGTGAAATTCGTAGATAGTTGGGAAGAACACCGGTGGCGAAGGCGGCCATCTGGCCCGAGATTGACGCTGAGGCGCGAAAGCGTGGGGACAAACAGG
+
@@CBB?CDDD3AA9;:CC@BC>BB>A@F?BBBED>C?@@D>DD>BBBCBBA@@@:?@:@@AA?A>??@<@::85<4;7==255(4:.4438344444$4;94;::44;;;>;:>:;5;;4;9;?;999,555;5;;;799.3-3-33(338344:::7;;:=5<8555887:0//39>*0+0710//)/)//)/-2020--(-(-669:7:9188888388:?><9992994999,49=4444&4444)44<7
@N9IO0:01061:05887
TACAGAGGCCACAAGCATTAATCGGAATCACTGGGCTTAAAGGGTGCGCAGGCGCCCGTCAAGCGTTTTGTGAAAGCCCTCGGCTCAACCGAGGAACAGCAGAGCGAACTGACGGGCTTGAAGGAGGTAGGGGTCGCGAGAACAGTAGGTGGAGCGGTGAAATGCGTAGATATCTACTGGAATGCCGATGGTGAAGACGCGCGACTGGGCCTTTCTTGACGCTCATGCACGAAAGCGTGGGGATCAAACAGG
+
ABCCDAA?A>BBB9;9BB?A=A@@=A=@CCCCEJ?BB@BC9AA;@@>B<>>:BBCD?DCBB<@9::@>2?A;;;69BD=BBB>A@:;4;49<@<@>BBABAAA@;;;;=@@?<;;,:>;==9=<==9>;;:;.;?@@@AAA>?@@BAA?BB?BBBA>@;;;/;;;@BBCCBCA;;;BCC@C@CCCACAAA@CBB9;;AAAAAA;;;??0;5;;0;;59<?>@@A@>>;;;;@C9AAA;;;;-;99::,9??=
@N9IO0:01017:05915
TACGAAGGGGGCAAGCGTTGTTCGGAATTACTGGGCGTAAAGGGCGCGTAGGCGGCCGATCAAGTCAGGCGTGAAATTCCCGGGCTCAACCTGGGGGCTGCGCTTGATACTGATTGGCTTGAATGCGGGAGAGGATAGTGGAATTCCCAGTGTAGAGGTGAAATTCGTAGATATTGGGAAGGAAACACCGGTGGCGAAGGCGGCTATCTGGCCCGTAATTGACGCTGAGGCGGCGAAAAGCGTGGGGAGCCAAACAG
+
BB;9;=@CCC3BA>B@@??BG@DC@C@C@CCCDD?CBBBI?JJ>CECBBBB=@A=@=@@AAA<BBCCC<=CAABG=D?BB<B@<A@BD@C@BBBCC2BBC=BBB?@@A:::@@B>A=AB?BC?CBBBB=???A?A@@???7=8=8==1::999:::;8?===5<4888788776388.6(/(//(/895=5887<=>:B9>>7;?>@@@@;??9?BB?B>AACBAA@??<:;4:9:::*:9944;;+;44.4<2;45
@N9IO0:01022:05956
TACGGGGGGGGCAAGCGTTGTTCGGAATTACTGGGCGTAAAGGGTGCGTAGGCGGCTCTCTAAGTCGGATGTGAAAACTCTGGGCTCAACCCAGAGCCTGCATCCGAAACTGGAGGGCTAGGGTTCTGGAGGGGAAAGCGGAATTCCTGGTGTAGCGGTGAAATGCGTAGATATCAGGAGGAACACCGGTGGCGAAGGCGGCTTTCTGGACAGATACCGACGCTGAGGCACGAAAGCTAGGGGAGCAAACAGG
+
@B@DDDDCDD"BB6;;@@=AB@CE@C@D@DDBBC<CA@@@;AB=CBCECBB@;;4:9@A@BC=AB;<7;B@@?@CC599ACBC=AAAB?BD>DBA?@??@@A??;:::.:9479=9099499,4.55>.4444&4<2@<<9<9=@C<CC@CCAA@BB@CBCC>;;;DCBBCE;;;@@9??5;5;99<@=9949>@:@?AB?BCF=BBB=@@C???BA<>>@899A?>9?@AABB8;;;;;CC<CCCCF>CBB@
@N9IO0:01025:05957
TACAGAGGGTGCGAGCGTTGTCCGGAATTACTGGGCGTAAAGGGCGCGTAGGCGGCTTGGTAAGTCGGGGGTGAAGTCAGCGGCTCAACCGCTGGACTGCCTTCGAGACTGCCTGGCTTGAGCATGGTAGAGGCTGGCGGAATTCCCGGTGTAGCGGTGGAATGCGTAGAGATCGGGAAGAACATCGGTGGCGAAGGCGGCCAGCTGGGCCATTGCTGACGCTGAGGCGCGACAGCGTGGGGAGCAAACAG
+
<@ABBABB=;;9AC@@@B?B?@5;5<<A=AB@??6@A;;;0;;.;CBB;<;@@A=A@<?=@>;??00000)000+00786.0*/@=@7@=@A??;?@BBB?B?CBBBBBBBBACFACC@CBBCCCC@CCBAA?A;;5;B<@=@@DF@D@BAABCDD@CD@B?BAAACCBBBBBBBB<A=AA>@;?99455.5<@5@;9949;>>?95949=AA@CAA@@;;9;;7738===?00000/;;;.//5;:1<77
@N9IO0:01040:05938
TACAGAGGTCTCAACCGTTGTTCGGATTCATTGGGCGTAAAGGGTGCGTAGGCGGTCGCGCAAGTCGGATGTGAAATCTCAGGGCTCAACCCTGAAACTGCATTCGATACTGCGTGGCTAGAGTGCTGGAGGGGAGACTGGAATTTCGGTGTAGCAGTGAAATGCGTAGATATCGTAAGGAAGACCAGTGGCGAAGGCGAGTCTCTGGACAGCAACTGACGCTGAGGCACGAAGGCCAGGGGAGCAAACGGG
+
CBB@?9:9;BBBF@F?AA;9;?CB@CDACCC@CD=AA99939?9AAAAA@?;>C=?>?@@>A<A@@@?BBBBBBD>:::A?BB<?@CC@BC?CDFD?CBABCB?AAAAACB?<>9959@BB?@@;;;B@AABA7@@;;;C@D?BB>AB=@B@@BB999@BB<BABCAAACECCCB@@<@?A?B;;9;EAA<ABC7<9;BA@AB;;;A?AB@AAD@C???A@AA@;;6;;;;A<@<@=@ACC9@@BBB=DCC;
@N9IO0:01052:05917
TACAGAGGGTGCGAGCGTTGTCCGGAATTACTGGGCGTAAAGGGCGCGTAGGCGGCCTGGTAAGTCGGGGGTGAAAGTCAGCGGCTCAACCGCTGGACTGCCTTCGAGACTGCCTGGCTTGAGCATGGTAGAGGCTGGCGGAATTCCCGGTGTAGCGGTGGAATGCGTAGAGAGTCGGGAAGAACATCGGTGGCGAAGGCGGCCAGCTGGGCCATTGCTGACGCTGAGGCGCGACAGCGTGGGGAGCAAACAGG
+
?@A;;;CD?BCBC@@>??;??@?C@C?A=AA?@?:????A5:959::A;;;=@@<@=;848A199???<?,<889*7;<<89:29>@@=B?BCB@=A?@??AD>A@@;;;@@B>BB?BC=A??;;:@=BBBCB?C00+0>+0+0<@@<A@AADCBCC?BB>A=;;9>954<<0/////(/)/:444444.4<5::;.4.5:5;:@@@?@@7>9ABBBBA000000000*0;=77//////777*///9:(//:3
@N9IO0:01057:05937
GACAGAGGGGGCAAGCGTTGCTCGGAATCACTGGGTGTAAAGGGAGCGTAGGCGGGATGGCAAGTTGGGTGTTAAATCTACCGGCTCAACTGGTAGTCGCACTCAAAACTGCCGTTCTTGAGTGAAGTAGAGGCAGGCGGAATTCCTAGTGTAGCGGTGAAATGCGTAGATATTAGGAGGAACACCAGTGGCGAAGGCGGCCTGCTGGGCTTTTACTGACGCTGAGGCTCGAAAGTGTGGGGAGCAAACAGG
+
BBCBA@@>@>0>D?B@ABADBCCC@C@BBBBBCE=AA@@@:?A;@?A@@A@>BBC=BBC@BB@BC@CF?;;;>@@9@A@>@<@<@BBC?BBB@BAAB;;;?@@;;;;.;;;;9@@5<:=@A=:;:?ABAABB@A@@<AA>B@C@C?@;;;@@A???:ACDD?AB@CCBAAA;;4;929:2:2:99=@AAB@BBC@C>:;6;=@CA@@B>BCDG;BBBBB@@@A@@?;;;;;9<5=?>>>@A4A@?@D<A@C@
@N9IO0:01016:05993
TACGGAGGGGGCCAGCGTTGTTCGGAATCATTGGGCGTAAAGGGCGCGTAGGCGCCGACCAAGTCGGAGGTGAAATCCCTCGGCTCAACTGAGGAACTGCCTCCGATACTGTTCGGCTTGAGTCCCGGAGAGGGTAGTGGAATTCCGAGTGTAGCGGTGAAATGCGTAGAGACTCGGAAGAACACCAGTGGCGAAGGCGGCTACCTGGACGGGTACTGACGCTGAAGCGCGAAAGCTAGGGGAGCAAACAGG
+
A@?@=:;;;;*;<;;;9A=@B>BA9D::;;A9??;@ACCD>BC>BCCBBA?9:;:59;;6<8665<79=2999<4@=C299=8@ABB?B;:;B?B?B@@A7<;=AAACCBBB?@@=@D>CABBAB<A=A?@@@9@@@@C?B=@=@<A@AAAB@@?B?@@@A=?@@A@A>?999@@@=@=@A?CCC@BBCC>@@B?A>;;7;CBA>;;9;BCC=CBBBBCBBA@AB?BCCA;;;0;?>>=??0=995?5<<;3
@N9IO0:01026:05978
TACGGAGGGCGCAAGCGTTGTTCGGAATTACTGGGCGTAAAGCGCGTGTAGGCGGCCAGGTAAGTCGGATGTGAAAGCCCGGGGCCCAACCCCGGAACTGCACCCGATACTGCCTGGCTGGAGTCCCGGAGAGGATGGCGGAATTTCCGGTGTAGAGGTGAAATTCGTAGATATCGGAAGGAACACCAGTGGCGAAGGCGGCCATCTGGACGGTGACTGACGCTGAGACGCGAAAGCGTGGGGAGCAAACAGG
+
ABBA=A@A9AA@@;@;;;=AA=A@;@+0+0=>>@8@@@@?8?BBBCCBA<<800+08<@:>@000=@;>@@@@?A0;;@0;::-9@2?2:49&36:299==89;(33;4:4:<8<B=??C=?=>@@;?<@::99?A?;@@<=:=@/:398=@??@9:49AAA8?:?>?=;>=?;;=6<;?<A;887;?858;A>><@9??:=7:;<AA=AAC=>>>AA@?>>>888;888;:::1;::=>>>1=:;9:.7688
@N9IO0:01027:06008
TACAGAGGGTGCGAGCGTTGTCCGGAATCACTGGGCGTAAAGGGCGCGTAGGTGGCTTGTTAAGCGTGTGGTGAAAGCCCGGGGCTCAACCCCGGGTCTGCCATGCGAACTGGCAAGCTGGAGCACAGTAGAGGCGGGTGGAATTCCGGGTGTAGCGGTGGAATGCGTAGATATCCGGAAGAACACCGGTGGCGAAGGCGGCCCGCTGGGCTGTTGCTGACACTGAGGCGCGACGAGCGTGGGGAGCAAACAGG
+
@AC;<;BC=BBABA@;;;<?>>=A?A<??B@@@D=:::AB9@@9@A@@@@@<;;5;C5;:>@>AA;;;BB@BA@A0;<;0;BC;CBAA4;;;.;@;@A@::5:?@?@@=@CC@CC>AAAB6;;;@@AABBD;;:;CC>DHAB@BAC@CC?BABEA<;5;A5;5;@@;;;@A;<;@4:49>??;:::4:4998=9>4506=8=>6<<99949>=;254:959@@99/A;A0.-6---////555&499;;3:::8
@N9IO0:01050:05963
TACAGGGGGGGCGAGCGTTGTTCGGAATTACTGGGCGTAAAGGGTTCGTAGGTGGCCGGCTAAGTCATACGTGAAATCCCTCAGCTTAACTGGGGAACTGCGTCTGATACTGGTCGGCTTGAGTGCGGGAGAGGAACGCGGAATTCCAGGTGTAGCGGTGAAATGCGTAGATATCTGGAGGAACACCGGTGGCGAAGGCGGCGTTCTGGACTGCAACTGACACTGAGGAACGAAAGCCAGGGGAGCAAACGGG
+
@@BBBDDDDD#DCBB@@@=@A=@@?AAD@999AD>ABCCB>BE>D?BBCCC?::6;4;6:AB?CBAAAAAA@BBC?CCD;;;;;;@=@?C;;;;6;=ABBBB@<;<;AAACB5;<A7;<?BBBBDBBB=BAAA7;8:BBB?C>@<@???;?A?>?BB@BBBB>>??@>=<?A=888A=AA=@<@CC<@>AC?BBC@C?CC?BBD<@@B:;;@AADADCCBBBA@:::<@?BBBB9??;??AA6@@CBC=BBB=
@N9IO0:01018:06056
TACGTAGGGTGCGAGCGTTAATCGGAATTACTGGGCGTAAAGCGTGCGCAGGCGGCGCCGCAAGTCGAGTGTGAAATCCCCGAGCTTAACTTGGGAATTGCGCTCGAAACTACGGTGCTGGAGTGTGGCAGAGGGAGGTGGAATTCCACGTGTAGCGGTGAAATGCGTAGAGATGATGGAGGAACACCGATGGCGAAGGCAGCCTCCTGGGCCAACACTGACGCTCATGCACGAAAGCGTGGGGAGCAAACAG
+
CCBAB@BB<9;:CBB;;;?D8;<B?C8;9;CCEC>CBCCC>BBBBBBAA;:5;;4;CB<;;;;@@@;:;A?A>?<6;<<<0;?>>>.5.5<.55058<8<=B96666@4<555>8=;;40)0700/9:0999:9,4;.:@8@:B?A<<?>>>;494:5445=4==<<<<?5//8///94:96:6?@?7@@BB8;;B=C=AA??49@9===,9.57?>>>@><555995559;99;3;<<<<<<0666<@5<<<
@N9IO0:01026:06044
TACAGAGGGGGCAAGCGTTATTCGGAATTATTGGGCGTAAAGGGCGCGTAGGCGGCTTTTCAAGTGACGGGTGAAAGCCCTCGGCTTAACCGAGGAACTGCCTGTCAGACTGGAAGGCTTGAGACCGGGAGAGGTGAGTGGAATTCCCAGTGTAGCGGTGAAATGCGTAGATATTGGGAGGAACACCAGTGGCGAAGGCGGCTCACTGGACCGGAACTGACGCTGATGCGCGAAAGCGTGGGGAGCAAACAGG
+
AABBBBBBCB3BA=@@A@?CC?::89;?<@A>@B>BBBBB>CB>@@@@?@@;7718???2??;??@?;:;6;BCC;@@@;?A?=@A=@>A>ABA@C@BBBB?A???AAAABC>B=A=@?=@@;<;<?@8@BAC?B;;;AB=@@A=A@;ABCAAA@;;5;;99.9;;A@@@ABBB>AA9;;5;>AAB@BBHJACCD@CB<;:;BBBDFJ@DD@C@B?@@CCCCCDB@@@BA@@@@9@ABBCHE9@@BDC=CBB?
@N9IO0:01026:06052
TACGAGTGGTGCGAGCGTTGTTCGGAATTACTGGGCATAAAGAGCACGTAGGCGGTCTGGCAAGTCAGCTGTGAAATCCCCCGGCTCAACCGGGGAACTGCAGCTGAAACTGCTGGGCTGGAGTGCGGGAGGGGAGAGCGGAATTCCTGGTGGAGCGGTGATATGCGTAGATATCAGGAGGAACGCCGGAGGCGAAAGCGGCTCTCTGGTCCGCAACTGACGCTGAGGTGCGAAAGCTAGGGGAGCGAACAG
+
AAAB;;;B@BBBCCB@@@>BB@CJ@B@C@FCBBB>B?>>>399@@A:99A?<::5:?;:49A6;;AAABBBBBBB>CBCCC1@=@@AA=A?CDB8A=;:;<;;AABBC>CCCBAAA<ABB<@@@@@BD=?@DD9BB996>8=062559;7;<7<=@A=A;:;;;;;;ABAABA@?@?499=B;??@;@;9:29=99099939:>999B@CA=A992999=00000/9,//>>>>3555::;;/<<<=<8;59
@N9IO0:01034:06027
TACAGAGGGTGCGAGCGTTAATCGGAATTACTGGGCGTAAAGCGCACGTAGGTGGTTCTGTAAGTCGGATGTGAAAGCCCCGGGCTTAACCTGGGAATGCATTCGAGACTGCAGTACTGGAGTGTGGGAGAGGGAAGCGGAATTTCCGGTGTAGCGGTGAAATGCGTAGATATACGGAAGGAACATCAGTGGCGAAAGCGGCTTCCTGGCCCAACACTGACACTCATGTGCGGAAAAGCGGTCGGGGAGCAAACA
+
ACBB@ABB<BCCBAA@?>;==???:@7<7;BBBD>AAAAA8@?;;;<CCCC@@A=@>@@@BB=AA;;5;A@ABBD;9;JG9BA;?A5;5;5;BB6A;;>>==5;;569ABB@@@@ABAA=BA9:55>39:<<<4<7<;;.4.44(45<7;;;555<7<<<<5:;;=>><@=0000>;<6<8<8=<;5555439444)444./7271//)/;3;6;<665><<<:::93333/)///&/--(---66+8;>>>554
@N9IO0:01040:06057
TACGAAGGGTGCAAGCGTTGTTCGGAATCATTGGGCGTAAAGCGCGCGCAGGCGGGCCAGCAAGTCAGATGTGAAATCCCAGAGCTCAACTCTGGAACTGCGTCTGAAACTGCTAGTCTAGAATGTCAGAGGGGGTAGGGGAATTTCACGTGTAGGGGTAAAATCCGTAGAGATGTGAAGGAACACCGGAGGCGAAGGCGCCTACCTGGATGACTATTGACGCTGAGGCGCGAAAGCGTGGGGAGCAAACAGG
+
ABBBA;?@9@@@C@BBBB?BCGFI@A?BBBB?BB=AAAAA9A@@@@@BAAC@CCE?C@@@@B@BBBBCBABBB==4@BB6<:;;;EEDABBCCC@B<?;;;AAA@@@E>A<<;;;;ABAA@@;0000/555555$55555&549;1:<444:44488+8<<</::;>@@?@?@?BBBB?B7;7;BA@C<<=ACCE9;8;A@=A@@=AC?CCCBAABB@BBCC<<<@@<@@@@BC6;;@CAAA9BACDB>;::<
@N9IO0:01043:06025
TACGGAGGGTGCAAGCGTTATCCGGATTCACTGGGTTTAAAGGGTGCGTAGGTGGGCAGGTAAGTCAGTGGTGAAATCTCCGGGCTTAACCCGGAAACTGCCATTGATACTATTTGTCTTGAATACTGTGGAGGTCAGCGGAATATGTCATGTAGCGGTGAAATGCTTAGATATGACATAGAACACCAATTGCGAAGGCAGCTGGCTACACAAATATTGACACTGAGGCACGAAAAGCGTGGGGATCAAACAGG
+
;;BB?BBB=BBBC@BBBB?AAB?B=?@;<<=9;;0:B.::-9;6<AB@??@;@AB=B;;:;E@CCCBCBC?E@@@=@BAB4:98:@=B=BB6;8:@6@@@>::<?@ABBBBAAB8<;AA;;?;BBBB<?B?9:6:?:9:A=A?CBBBD???AA9:9:0:?@@;:39A9??BBCFBCBBABBB;?>C;>9>499A@<@>@@@@9907;;7=>?=8=?:6888=888..(.3.3333&////>;;///7A=78889
@N9IO0:01059:06010
TACGTAGGGTGCGAGCGTTAATCGGAATTACTGGGCGTAAAAGGGTGCGCAGGCGGTCCTGCAAGTCAGGCGTGAAATCCCCGGGCTTAACCTGGGAATGGCGCTTGAAACTACGGGACTGGAGTATGGCAGAGGGAGGTGGAATTCCACGTGTAGCGGTGAAATGCGTAGAGATGTGGAGGAACACCGATGGCGAAGGCAGCCTCCTGGGCCAATACTGACGCTCATGCACGAAAAGCGTGGGGAGCAAACAGG
+
CBBCA@@@:@@@@@CAAA@C?ABE:C?C?@ABBC;BA;;;;'55)5:::@<<,0/3//)4445.555<<155998;(4444&4808<3:5:054<4<055595595;<>6;?;???.:9;C@EBBBBB;;;;;;;0;><?A@B?C?C?CBCCBDBBCC?BBAA<AAAA@@ACDCDDBB?BDAEA;;;?::9:9<<<8<294447;>;@BD898;?CC@A<=000@<<<?;;;;;;;*;?BBBCC:BBBBB<ABB?
@N9IO0:01025:06075
TACGAAGGGTGCAAGCGTTACTCGGAATTACTGGGCGTAAAGCGTGCGTAGGTGGTTCGTTAAGTCTGATGTGAAAGCCCTGGGCTCAACCTGGGAATGGCATTGGAAACTGGCGACCTAGAGTGCGGTAGAGGGTAGTGGAATTCCCGGTGTAGCAGTGAAATGCGTAGAGATCGGGAGGAACATCCGTGGCGAAGGCGACTACCTGGACCAGCACTGACACTGAGGCACGAAAGCGTGGGGAGCAAACAGG
+
BBBBB<@A:@@?A?BBAB@CDDCC@C5879???C>:;;AB<B;;:BBAA@A?@@<@=BBC>A>ABBBCCICCCCC>@@>4B@B8<<CCACACCF?F?@@?@BB>A?CD@GCD@CBBB=A@BAAAABB?ABCAAA<@@CCA=A?A<@A5:6:@???A@AABBB<BBBBCCCCCB999B=@@>@?BBBB?B;;8;CC?D@CCCA@@D@BB@BB<AAAACACCCCBAA;;8;ACCCC?C;;;CCB7A@CAB;ABC=
@N9IO0:01036:06068
TACGGAGGGTGCAAGCGTTATTCGGATTTATTGGGTTTAAAGGGTGCGCAGGCGGAATATTAAGTCAGTGGTGAAATCCTCTCGCTTAACGGGAGAACTGCCATTGATACTGATATTCTTGAGTCTGGCTGATGTGGGCAGAATGTGCCATGTAGCGGTGAAATGCTTAGATATGGCACAGAATACCAATTGCGAAGGCAGCTCACAAAACCAGTACTGACGCTCAGGCACGAAAAGCGTGGGGATCAAACAGG
+
AAAA=:::.;<;B=@@;;8;B@CC@AAD>AB?BE=DA5::/9?999:?@@@9@@=@=>AA=A>@CCC;;;@BBBD>CCACCBB;<;592:>B/99927?;;4==9??>@ABAABED>AA@@@@AA@@<AC::8<887*8?<=;99:@@?B;@@@@@@<@@@@8@@9949?>>@BA;ACB@AA=;;9<@3;5;;>=;@=@@@@A@@@CCC;C:9:@@=>?A;9;??::2:?@9999&44=>=??09595905554
@N9IO0:01047:06096
GACGGAGGGTGCAAACGTTGTTCGGATTCACTGGGCATAAAGCGCACGTAGGCGGCTCGTTTAGTCAGTTGTGAAATCCCCCGGCTCAACCGGGGAATGGCATCTGATACTGGCGGGCTCGAGGTCGGTAGGGGTGAGCGGAACTCCAGGTGGAGCGGTGAAATGCGTAGATATCTGGAGGAACACCGGTGGCGAAAGCGGCTCACTAGGCCGGCACTGACGCTAAGGTGCGAAAGCTAGGGTAGCAAACGG
+
BCBE@BBC<???@@:@AA>;;8;B=@A?BAABBB;A?@>?0;;;;BAAA==9894:BB??A<ABAABBA=AB@?A8;;:::*;>ACBB?B=A@@8A?CB?BBCAAA@@@BBB@CCC>A@@BBB?CBB?BBBAA7:;;;CC7;9<CC?CCACC@CBCC@CFID?BBBB;;;BCCBBBC=@@=@=@@@=@=AA=@@@@;BAB?BAC@AA;;5;5;5;CBBBDBBAAA?B?ABB<::5:A?@@A;@>=:::/9:9
@N9IO0:01060:06074
TACGGAGGGGGCAAGCGTTGCTCGGAATTACTGGGCGTAAAGGGTCCGTAGGCGGCCTTGTGAGTTAGGTGTGAAAGTTCAGGGCTCAACCCTGGGAATGCATCTAATACTGCAGGGCTTGAGAGCAGCAGAGGTTGGCGGAATTCCCGGTGTAGCGGTGAAATGCGTAGATATCGGGAGGAACACCAGTGGCGAAGGCGGCCAACTGGGCTGCGTCTGACGCTGAGGGACGAAAGCGTGGGGAGCAAACCGG
+
@@AC<BACBB2AB?BAAA=AA@@C?C@B=@;;;@8@BBBC>CD>FCACCCC@;;:;?D?CC@BAB@CC@BBBCCC=BB@BBBC=CBBC@CC=CCE=B@@@@BBCCC@DCCCCBCCC>AA@CCBBBBCCBBBBA>B?B@BC@D@C?CB=B?BC?@ABA>ACCC>CCBBBBBAA@@@@@;?B?B?BAB>BBBB?CCB@C?BB=A=@=A<;;0;A@AAAA@@BCBCCBBBC0;;;;;/;?????@3??@AB;B=A<
@N9IO0:01063:06109
TACAGAGGGTGCAAGCGTTGCTCGGAATCATTGGGCGTAAAGGGTAGGTAGGTGGTCTCATTTGTGTGGGGTGAAAGCCTTGGGCTTAACTCAAGAAGTGCCCCGCAAACGGTGAGACTGGAGTACTGGAGAGGCTAGCGGAATTCCCGGTGTAGCGGTGAAATGCGTAGAGATCGGGAGGAACACCAGAGGCGAAGGCGGCTAGCTGGACAGTCACTGACACTGAACTACGAAAAGCGTGGGGAGCAAACAGG
+
BBCBBBBB=@@>D=??CC7;:@@?;??A:;;.94(3?:99,94,4@A8BBC<BB?BBBBBBC>CCCCCCC9CCCC=BA<?4:;.;;=A=AA@@=@B=@A;;;;.;9;;0:?<@C?@@AAA?@@@BDBB>BB;;7;CC@@B@C@C@CE=B?B@@?@AA@CCCC>AAA@@@BB@@;<<@8@B>B?BBB@BBBA?@DE@B@BB@BBABBBB?DB::;B@@@BB@?@?@@=@AAC;;;;&;>=;999*4;==959596
@N9IO0:01018:06127
TACGGAGGGTGCGAACGTTAATCGGAATTACTGGGCGTAAAGCGCACGTAGGCGGTTCGCTAAGTGGGATGTGAAAGCCCTGGGCTTAACCTGGGAACTACATTTCAGACTGGCGGACTAGAGTACGGTAGAGGGCGGTGGAATTCCCTGTGTAGCGGTGAAATGCGTAGATATAGGGAGGAACATCAGTGGCGAAGGCGGCCGCCTGGATCGATACTGACGCTGAGGTGCGAAAGCGTGGGGAGCAAACAGG
+
;BBB?DEF=AA@@A<:;;?B@B@@=?<?<?@?@@:@ABAC<@:;;B@????8=@;@<@BBBC=A???9?AAABBB9;;904<4)4@<@=@@CBD?C?@@C;;;B<BAAADCC@CB;;;BBBCBBABC<@@@@@@8@A=@@@G=?=?D>BBBBBBCBB?BBAA<AA@@AB???CBBBD:;;>A@BBBBBBBB=@@B=@=;;5;=AB>BB?BCDCCBAAABBBBCCCCC@BBBCCC=B=?>><>3>99:C>AAA?
@N9IO0:01031:06125
TACGTAGGGTGCGAGCGTTAATCGGAATTACTGGGCGTAAAGTGTGCGCAGGTGGCCGCGCAAGTCGAGTGTGAAAGCCCCGGGCTTAACTTGGGAATTGCGCTCGAAACTACGTGGCTAGAGTGTGGCAGAGGGAGGTGGAATTCCACGTGTAGCGGTGAAATGCGTAGAGATGTGGAGGAACACCAATGGCGAAGGCAGCCTCCTGGGCCAACACTGACACTCATGCACGAAAGCGTGGGGAGCAAACAGG
+
CBCCBBBB>;;:CAA:;:<@<ABBAE@D?CBBBC;@@@@@:ABBBBBCBBB=:96:=AABBB@CCDA@@@@@@CA9????6?C>CD=?=?A;=?8?<@9>>BBBBBBB>BBBBBBB?BAAABAABAA<>>>>?D=AA?BB?CAC@C@CBDCBBBCBD?B:<;0<99<<=BBBCDDDC?BA?B?AAA=B?BB7;;C?C?CCAA<@A599@6?2;69@@@@?@@CAABBCCCCCCD=A?@;;;;.;:;@B=AAA?
@N9IO0:01039:06143
TACGTAGGGTGCGAGCGTTAATCGGAATTACTGGGCGTAAAGTGTGCGCAGGTGGCTGAGCAAGTCGAGTGTGAAATCCCCGGGCTTAACTTGGGAATTGCGCTCGAAACTACTTGGCTCGAGTGTGGCAGAGGAAGGTGGAATTCCAGGTGTAGCGGTGAAATGCGTAGAGATCTGGAGGAACACCGATGGCGAAGGCAGCCTTCTGGGCCAACACTGACGCTCATGCACGAAAGCGTGGGGAGCAAACAGG
+
CBBCB@@A::;:ABAABB?B?BAC?A?B=@??>>8>ABBB?BCCCCC@@@A=@@;@@:;;@@=@BBACCAAABBC=BBBC:BC>CC>A>AB?BF@B?B>A???@@?@A;A???A=A>BBBBBB899A<9::A>8>:?:;;5:7:6<8@A>>;;;?@@:>>BB:<;;>>>===>898?<@B?B>A@B@A@A@=@@A7;5;@???A6;;@@8@;@=@@==@A:99===@=<<=:::2>==<=??2::99C=ABB?
@N9IO0:01043:06139
TACGAAGGGTGCAAGCGTTAATCGGAATTACTGGGCGTAAAGGGTGCGTAGGCGGCCTTTTAAGTCGGATGTGAAATCCCCGGGCTCAACCTGGGAATGGCATCCGATACTGGGAGGCTAGAGTTTGGGAGAGGGTGGTGGAATTCCCGGTGTAGCGGTGAAATGCGTAGAGATCGGGAGGAACATCAGTGGCGAAGGCGGCCACCTGGCCTAAAACTGACGCTGAAGCACGAAAAGCGTGGGGAGCAAACAGG
+
CC@@>8=?6;;:B>B@AA@BACBB@@?A=@A@@@9@A@AA<@B<AAAA>9949:4;5;;;.;2:?@;;<;:;@@@;@BCC7@@6;;B@:@<@CC=C@CB?A@;;7;AAAABAD;<<459@@;::@8@A<ADBCC?BC?@>4;5;:@@9A@CBBCBCB?BCDG?C@AABCBAA=9333(3;7=8>888:999.33;4>6@B>B?CB7@=8B>=B<</:88778////(/696/222&28888::+7243;19225
@N9IO0:01052:06136
TACGAGGGGTCCAAGCGTTGCTCGGAATCATTGGGCGTAAAGCGAGTGTAGGTGGCTTTGTAAGTCAGGAGTGAAAGCCCTGGGCCTAACCCAGGAAGTGCTTTTGATACTGCAAAGCTTGAATGTGGGAGAGGATCGTGGAATTCCAGGTGTAGTGGTGAAATACGTAGATATCTGGAGGAACACCGGTGGCGAAGGCGGCACCCTGGACCGATACTGACACTGAGGCGCGAAAGCGTGGGTAGCGAACAGG
+
BBBB@???3@A<@<A;;;?BBBCE@C?BBBB?BF7??ABA;AAB@@A@???;:96:BA;AAA=A?A;;4;ACBDE>DDE>:::6:=A@;>?8@A=A=B@@?@AA8@@@A@:;:BB=BB@=AB=??:993:@BB=AAAAAB>A?B?B@??=?AAAAAC?CBBB>B???BCBBAB@@@@=@@=A?BCC@C@CC@BBC@B@BDADCCB=AA>BBACCBCCBBCBCCC@??:>>>@A@:AAAAAA0;;ABBD9;;B?
@N9IO0:01055:06146
TACAGAGGGGGCAAGCGTTATTCGGAATTATTGGGCGTAAAGGGCGCGTAGGCGGCCGTTCAAGTGGTAGGTGAAATCCCTCGGCTCAACCGAGGAGCTGCCCGCCAAACTGAATGGCTTGAGTCCGGGAGAGGTAAGTGGAATTCCCAGTGTAGCGGTGAAATGCGTAGATATTGGGAGGAACACCAGTGGCGAAGGCGGCTTACTGGACCGGCACTGACGCTGAGGCGCGAAAGCGTGGGGAGCAAACGGG
+
BBBBBBBBBB5BC=A@BB@CC@CC@A=?9>?=@@;@BBCB>BK>AAABB@@?9959=>@>??<???<?@??CBAD=BBB<DA@=@BBB?CACCC9;;A;;<<0;A4;:.5<<>8==<CC?CB@@B;AA8?A@@;@A=A@B?B?A<@@;@BCBBAAAB=@BBB<BC;;;CBBBBC@CD=??=>?BAB>@?@@?BBE@D@;;:;A?@@@B?BB?C@BBBBBBECCDBCC@CBC@AB:@@@A@@@7AAAAC=ACC<
@N9IO0:01056:06135
TACGGAGGGGGCTAGCGTTGTTCGGAATTACTGGGCGTAAAGCGCGCGTAGGCGGCTTGACAAGTTGGAGGTGAAAGCCCGGAGCTCAACTTCGGAATTGCCTTCAAGACTGTCTCGCTCGAGGCAGGGAGAGGAGAGCGGAATACCCAGTGTAGAGGTGAAATTCGTAGATATTGGGTGGAACACCGGTGGCGAAGGCGGCTCTCTGGCCCTGATCTGACGCTAAGGCGCGAAAGCGTGGGGAGCAAACAGG
+
A@:;4;????0@BCBBBC@CC?BB?B@D?B@BCD>AAABF>BBB@AACCCCABA>BD@CB@@<>B;>4;;<?;;;0;BB=B?AC@@@?=@??BC?B?B8::=A?BC@FGBAAABBB899??A@?ABEC>CBBB?B?>>@@;@=@A?B:B@@@>BA==;>>AA<A=@AAABBBCB=A@9;:4;=ABB@D?;;:;CC@C@BB@AA@BB;;;;C=C@@ABBBCCBBBC@B?BAA;995:@ABCEE9::;AA=AAA=
@N9IO0:01059:06117
TACGTAGGGGGCGAGCGTTGTCCGGATTTATTGGGCGTAAAGAGCTCGTAGGCGGTTTGGTAAGTCGGGTGTGAAAACTCTGGGCTCAACTCAGAGACGCCACTCGGTACTGCCATGACTCGAGTCCGGTAGGGGAGCGCGGAATTCCTGGTGTAGCGGTGAAATGCGCAGATATCAGGAGGAACACCGGTGGCGAAGGCGGCGCTCTGGGCCGGTACTGACGCTGAGGAGCGAAAGCGTGGGGAGCGAACAGG
+
ABAA?99999';A@A@AB?BCCAD@BBB>AB@CC>???CC=C@@@@@@A:;::DAFD=B?BD?BBBBE=?@>:;:;.:=@BBC=BBDC?BBABCA@@;;;?AA@@@=@BBBBC=>>>=>?>?AABB?B?BABCC9@@BBBB?B?B?DAGC?CAAABBC?CBBB<AAAACB;;;AAABB5;;5<5;@@<@<@A=;;:9@;@@9@;;;>:;;0;4;4;;>>>>>::::9@9996?;=4>?;;;>>/:;;::5;<<8
@N9IO0:01024:06162
TACGGAGGGTGCGAGCGTTGTTCGGAATACTGGGCGTAAAGCGCGTGTAGGCGGCCTCTTAAGTCTGGTGTGAAAGCCCGGGGCTCACCCCCGGAAGTGCACTGGATACTGAGAGGCTCGAGTACCGGAGAGGAGGGTGGAATTCCTGGTGTAGCGGTGAAATGCGTAGATATCAGGAGGAACACCGGTGGCGAAGGCGGCCCTCTGGACGGATACTGACGCTGAGACGCGACAGCGTGGGGAGCAAACAGG
+
CACB:?>@9@?=AAAA@B=A@=@B:=+0//<9;3B<@@@:@DDCABACBC?BB?B@@@@@C?BB;;;9@@@CCC7CC>8B==/<<:00000'/)/)/899<?=?;?AABCBAAAB@;<<CDDCBC@C@CCCC?BBD<BB@C@CAC?BB@AAABBDDABBBF?AAACBBBCCBBBBB>A@=@=?@@?B@CC?A??<?<@?;@@;@@AA>AAB?;;;@;;::>>>A@@@999??998??=>==2988@?6=9:4
@N9IO0:01043:06194
TACGTAGGTGGCAAGCGTTGTCCGGATTTATTGGGTTTAAAGGGTGCGTAGGCGGCCCTGTAAGTCAGTGGTGAAATACTCCAGCTTAACTGGAGGGGTGCCATTGATACTGCAAGGCTTGAGTGGAGTCGAGGTAGGCGGAATTGACGGTGTAGCGGTGAAATGCTTAGATATCGTCAAGAACACCGATAGTGTAGACAGCTTACTAGGCTTCTACTGACGCTGAGGCACGAAAGTGTGGGGATCAAACAGG
+
AACC>9;0;:.;?5@@AB8A<<:>8<=<5<>9<;3:<)33(3;19:B::?974:05<2@8?@5:AAB@<A7?<<<4;???:9@;;;0404::6;;;;.::727:)//9=;56:B9=164-34:5:.4<:55==:;;;9<<7<7<:>==A9=>>A?;B9=CC=6B:::7?:8:;:::;>>7<;;===8;;=555<:99:<<<<=8;;;==8==8@<;;;;;;>>666?:>>>954)44;<=@@2CC@@:3;5:5
@N9IO0:01050:06168
CACGGGGGGAGCAAGCGTTGTTCGGAATCACTGGGCGTAAAGGGCGTGTAGGCGGTCAGGTAAGTGAGATGTGAAATGCCCCGGCTCACCCGGGGACCGGCATCTCATACTGCTTGGCTTGAGTACGGGAGAGGGTGTGGGAATTCCTGGTGTAGCGGTGAAATGCGTAGATATCAGGAGGAACACCGGTGGCGAAGGCGCACACCTGGCCCGATACTGACGCTGAGGCGCGAAAGCTAGGGGAGCAAACGGG
+
BBBBBBAB(@@@B:BBBB<BB@CCACACCBBBCC?BBBBB>BC>CCCBBB@>@@:@AAB?AB>BBBBCCCCCCCD@9;:EC<C@CB=BBC<BAB6AA=@<@ABBBAA@BB@@@B:><>B?AAAA@@@C<AAACD<@@?>>8>=@:?9?A=AB@AABB?BBBB:>>????CBA===@B6:;=@=@AA?B?BA?AA?5948><::;?9??9?@9@???A?@@BBBBAAA>@@@DDG;A?999>>6?@@CD=AAA;
@N9IO0:01050:06204
TACGTAGGGTGCAGGCGTTAATCGGAATTACTGGGCGTAAAGCGTGCGCAGGCGGCTTCCTAAGTCAGATGTGAAATCCCCGGGCTCAACCTGGGAACTGCGTTTGAAACTGGGAGGCTGGAGTGCGGCAGAGGGGGGTGGAATTCCACGTGTAGCAGTGAAATGCGTAGATATGTGGAGGAACACCGATGGCGAAGGCAGCCCCCTGGGCCAGCACTGACGCCTCATGCACGAAAGCGTGGGGAGCAAACAGG
+
ACBBBBBE=@@@BB=B>@;@>BBC?A6;8<BCCE?BBBCC=BBC:;:BA9929:2;B?B?BA@BBCCCCBCBB@>7;@;;/:>4;;=B?B>BAA;A244<;<==5?>@8A<;7.37,9;A7==BBBB?@?><<=>=>&=A>B?B?B=@@A;;;@:844334:,9:>A<BCC:89?@A:??=?<@AA@AA@@=?;;7;=A@@@BBB2BBC>C<@@@@@@>@>00-0=<;@@?@@?@:@@??AAA5:::AC=ABB=
@N9IO0:01053:06181
TACGTAGGGTGCGAGCGTTAATCGGAATTACTGGGCGTAAAGGGTGCGCAGGCGGCTCCGCATGTCGGGCGTGAAATCCCCGGGCTTAACCTGGGAATGGCGTCCGAAACTATGGGGCTGGAGTGTGGCAGAGGGAGGTGGAATTCCACGTGTAGCGGTGAAATGCGTAGAGATGTGGAGGAACACCGATGGCGAAGGCAGCCTCCTGGGCCAACACTGACGCTCATGCACGAAAAGCGTGGGGAGCAAACAGG
+
@@BBBABB=BABCAAABDAF@CAA?@@B?BB::9,;C;;;7;B<BCBCBBB>@@;@@@?BA@?BBBBD<@?B:;:6;CCD7@@<@B@B>B?BCC=C@BD@AACIGEEG>ABB@@@@7BJC@DCCCCCAAA@BBA:@>9>?4:39>A?BCCBAAAADBACCDC>CCC@@@ACCBBB@@<@@;@=:::>::9:;@==;@8::??>AB@CBB<A5;5;:;??@:99??@>>?>=;;;;&:749;>>1;;?AD=CAB8
@N9IO0:01054:06172
AACGTAGGTACCGAGCGTTATCCGGATTCACTGGGCGTAAAGCGCGTGCAGGTGGTTTGGTAAGTCGGGCATGAAATCTCTTGGCTCAACTGAGAGAAGCTGTCCGATACTGCCGGACTTGAGGGTGTAAGAGGGAGGTGGAATTCCGCATGTAGTGGTGAAATGCGTAGATATGCGGAGGAACACCAGTGGCGAAGGCGGCCTCCTGGTACACTCCTGACACTCAGACGCGAAAGCTAGGGGAGCGAACGGG
+
@7@BAAB?BDD<@@@>>>9@BA<A???<:::CBD=:;;@@9@CC@@AB@@@@BB=BB:@<<;5<B@@B<B@ABCB=BB@B@>B@BCJF@C@@@AAAA>ABBCCB>BCBBAAAC@C?>??@DBBB<BBBB>BBBB>BB=BB>B@B>B>BBD9::CBBB@BBBB>BCCBBCAAA@A?@@6::;@=?AB>AAAA=@@@;@=@B@M@BB@CC@BCBCCCD?BBB99::A@@@@==:::/;@@:;;;.;@@@@=@BB9
@N9IO0:01055:06191
TACGGAGGGAGCAAGCGTTACTCGGAATTACTGGGCGTAAAGGGCGCGTAGGCGTTCTATCAAGTCTTGTGTGAAAGCCCCGAGCTTAACTCGGGAAGTGCACAAGATACTGAATGAATAGAGTTCCGGAGAGGAAGATGGAATTCCCGGTGTAGCGGTGAAATGCGTAGATATCGGGAGGAACGACCAGTGGCGAAGGCGATCTTCTGGACGGATACTGACGTTGAGGCGCGAAAGCTAGGG
+
@@AB?BBB<@@AC?CBAB;>?@:;.:9@=CBBBC>@@;;;6;B<ABCBBCC@@@@?BBCCCB>@@AA<AAABBCC>CBFF;CA@?C6;6;;@BC6;7;BBCCCF@AAAA;;;@?@AA=AAACBB=A@C?BCBC@C@CCCCAFBE@CC>B@CCCDBBCADBBB=@@@B@@@CCCA000,0=,0+000>:;=0717//)/)///-55(-//3866(-////----/06665:999::.7772222
@N9IO0:01014:06226
TACAGAGGTGGCAAGCGTTGTTCGGAATTACTGGGCGTAAAGGGCGCGTAGGCGGCCATCTAAGTCAGACGTGAAATCCCCCGGCTTAACCTGGGAACTGCGTCTGATACTGGAAGGCTTGAGTTTGGGAGAGGGATGTAGAATTCCAGGTGTAGCGGTGAAATGCGTAGATATCTGGAGGAATACCGGTGGCGAAGGCGGCATCCTGGACCAACACTGACGCTGAGGCGCGAAAAGCTAGGGGAGCAAACGGG
+
@?@@=992:?9==<@?:96:B;@@=@=@?BA@@@8?><;;0;A<ABCCBB@=::6;?AACBB?BABA@@?@@AAA<BBCBC2B@BC@EAH@CDC?C?CBB;<;A@@ABABDA>B5;5;@<@C;;<0;@9@B?@@9@?8:9??2:4::>@;@@@???B@CFFE>AA@?AAAAABAAAB>BB?A>ABB@C@BB?ABB<@<;;7<ACD?BB=>@<@=@;;;ABBA@@:::;@>=9:::&9444<@=6<<@;;5;>@4
@N9IO0:01023:06212
TACGTAGGGTGCAAGCGTTAATCGGAATACTGGGCGTAAAGCGTGCGCAGGCGGTCATGCAAGACAGATGTGAAATCCCCGGACTCAACCTGGGAACTGCATTTGTGACTGCATGGCTGGAGTGCGGCAGAGGGGGATGGAATTCCGCGTGTAGCAGTGAAATGCGTAGATATGCGGAGGAACACCGATGGCGAAGGCAATCCCCTGGGCCTGCACTGACGCTCATGCACGAAAGCGTGGGGAGCAAACAGG
+
BCCCCCC>5:6:@5@=@>5@255;5@)0/<00/(4=>A=4@@;;@@A@@B8@=499A:59;6A;::5>0//A@;2>>::197BC:559F9AB>6B9<AA@;;=6;;;=CB>>A@;8<B<455;>>>9A@::@9::):==:@7;7@9==C=B<A;;;C;C>@8==CCB=BBCCCA@<849.4.4::3::??7;B>:>:>>7::;:+888085:9<=<::943383339;;?<==6BA<?;;;/@>?B<2>:A2
@N9IO0:01025:06250
TACGTAGGGTGCGGGCGTTAATCGGAATTACTGGGCGTAAAGCGTGCGCAGGCGGTTGTGTAAGACAGGTGTGAAATCCCCGGGCTTAACCTGGGAACTGCGCTTGTGACTGCACAGCTAGAGTACGGCAGAGGGGGGTGGAATTCCACGTGTAGCAGTGAAATGCGTAGATATGTGGAGGAACACCGATGGCGAAGGCAGCCCCCTGGGCCTGTACTGACGCTCATGCACGAAAGCGTGGGGAGCAAACAGG
+
@@AABBBC=?@:;;/;;59;<@@>:@,0)/<<>;395;@@;@BBAA@BBBCAGC@D@CBBBBABBA@@?CCBB@D;@AAA5AA9>>,0+09===7;7;:98ABB9CCCCDCBAAABBBBBB?=8@CC??:9:CCCCC)??;?>A;@?C9:7<;>>@??>AAA6;;ABABBBBB;;;B8;;>A>?@@>AAAA?ADD?B@A?@@@@@0@FD?D@BBCCC@@@A<;:;::>B@;99=5=@@@BCC7;;;BB<BICA
@N9IO0:01031:06255
TACAGAGGATGCAAGCGTTATCCGGAATGATTGGGCGTAAAGCGTCTGTAGGTGGCTTTTTAAGTCCGCCGTCAAATCCCAGGGCTCAACCCTGGACAGGCGGTGGAAACTACCAAGCTGGAGTACGGTAGGGGCAGAGGGAATTTCCGGTGGAGCGGTGAAATGCGTAGAGATCGGAAAGAACACCAACGGCGAAAGCACTCTGCTGGGCCGACACTGACACTGAGAGACGAAAGCTAGGGGAGCGAATGGG
+
CCE@@@B?B@@>C:????@BCC@C@D@CBBA5;52:?=AD<?@BAC?<@AA?;;4;>>>>)9.4:::?@:BBBCD>BBC:;;B<CABC@CC<AA@@?:C:@@?ACACE>DC==7@<A@B@9>>AAAC@CBCCB:BBBBB==C@DF>B?B?BB;;;BB9=;;;4:??BA?;<@??=;7?<6<?;<@<;@;9989CCD>ABBCFB@AA;;;0;<@BBBBBBB@@@;;:BDCCDCDE?CBCCCEE:BBA@@?ABB=
@N9IO0:01041:06221
TACGGAGGGGGCTAGCGTTGTTCGGAATTACTGGGCGTAAAGCGCACGTAGGCGGCTTTGTAAGTTAGAGGTGAAAGCCTGGGGCTCAACCCCAGAATTGCCTTTGATACTGCATGGCTTGAATCCAGGAGAGGTGAGTGGAATTCCGAGTGTAGAGGTGAAATTCGTAGATATTCGGAAGAACACCAGTGGCGAAGGCGGCTCACTGGACTGGTATTGACGCTGAGGTGCGAAAGCGTGGGGAGCAAACAGG
+
@@BB?BBDCC5CBBBBAA<AB?@@=@;@<@ABAE>@@@CC>BBBBC:;;AA=;;6;BB=BBB?CC@CBBB?@@BE<AA=AAAA7?AAB;@@@8@AB?C7;<?BB=BCCCCCCCCBB@BC@CC>@@?@?;>?::6:@=???;<396:=@@CBBBBBBA>A@A@<@?A@???@@AB?BBAE?BA?BBE?BB>>:=::5:;@@=;;;?=9818DCC@DCC?BBBAA@BBB?@@@ABB<BACABBB9BAAAB;@@@<
@N9IO0:01047:06249
GACAGAGGGTGCGAGCGTTGTTCGGAATTACTGGGCGTAAAGCGCGCGCAGGCGGATCCTGCAAGTCGGAAGTGAAATGTCACTGCTCAACGGTGACGCTGCTTCCGATACTGCGGATCTGGGGACCGGTAGAGGCTGGTGGAATTGCAGGTGTAGCGGTGGAATGCGTAGAGATCTGCAAGAACACCCGTGGCGAAGGCGGCCAGCTGGGCCGGATCCGACGCTGAGGCGCGAAAGCGTGGGGAGCAAACAGG
+
CCCBBBBB<@A?A@?>>?=@A=@@;?<@:@???C<???CC;@@@:;:A@AB?;;7;@@?@A?E?BA?@?C>A@BAG@CCBCCBA?????9@@<??????:::A?A?BAAA@;;;A7;;BBCCD;BE@LABB@@A?BBDADD@C@DACCBB>BBBAAAC@CC?B?B;;;;BAA@@;;;BBB?BC?A<;;0<BB?CBF?C?;;6;?@?@ABA<A@C9;;B?BBBBBBBAA=@A@@AA<ABBAAAA9B??@E>DCC@
@N9IO0:01048:06254
TACGTATGGTGCAAGCGTTATCCGGATTTACTGGGTGTAAAGGGAGCGCAGGCGGTACGGCAAGTCTGATGTGAAAGCCCGGGGCTCAACCCCGGTACTGCATTGGAAACTGTCGGACTAGAGTGTCGGAGGGGTAAGTGGAATTCCTAGTGTAGCGGTGAAATGCGTAGATATTAGGAGGAACACCAGTGGCGAAGGCGACTACCTGGACCAGCACTGACACTGAGGCACGAAAGCGTGGGGAGCAAAC
+
BC;5;A@@;@@;;5;=>>:==>393499)9BBCB>9;;CC8BC>AAABB::6;B>BC@@=@>5>?AAA;94=?@9)4:;0999.:::B?A@@5@=??>>9:9:047<=7=:8@CC6855773;;333943777(3317783:28487;;=B==88./(-235.-./88379733,33,36.5.555.569:5:=;3969;;799;5995;;6888::7766692228699222=)2222288*5555;08
@N9IO0:01021:06263
TACGGAGGATCCAAGCGTTATCCGGATTTATTGGGTTTAAAGGGTGCGTAGGCGGTTTATTAAGTCAGTGGTGAAAGCCCGGAGCTCAACTTCGGAACTGCCATTGATACTGATAGACTTGAGTACAGATGAAGTGGGCGGAATGTGACAAGTAGCGGTGAAATGCTTAGATATGTCACAGAACACCGATTGCGAAGGCAGCTCACTAAAGTGTAACTGACGCTGAGGCACGAAAGCGTGGGGATCAAACAGG
+
BAAA>AD=@@B=A=A?@???A@@C?:::5:A?AA;>>/:8.9A;@??BAAB@BB?BE>BB>A>@BBBCDC?D;;;0;::/9:<<<?;;49@;@B@C@FCBA>AB7;;BBBABBC<;;BB?A@BA;;;AD@@@?ACDE>B@;@=000@@AB?BAABAA6::BB=BDCC@CAAACBCBCBC;;;=BBB5;;:.99@@2947==>>?@AAAA9@@;;;>AAB;<<00000+0000<;5;;9;CCC9BCBCE=@BA@
@N9IO0:01042:06300
TACAGAGGGTGCGAGCGTTAATCGGAATCACTGGGCGTAAAGGGTGCGTAGGTGGTCAAATAAGTCAGATGTGAAATCCCTGGGCTTAACCTAGGAATTGCATTTGGTACTGTTTGGCTAGAGTGCAGTAGAGGAATGTGGAATTTCCGGTGTAGCGGTGAAATGCGTAGATATCGGAAGGAACATCAGTGGCGAAGGCGACATTCTGGACTGTAACTGACACTGAGGCACGAAAGCGTGGGGAGCGAACAGG
+
CCBBA@BB=BB?B??899;?6:;C?A>ABBB>??:?@???7>?:@@?BC@@>@A=A@@@<AC>A@AA@B?@@@@D>CCC<A@D>DD?B?B?AAA@D?B?BB>>>3949?@BACC=B?AA@A@@@@?:;;ABBBAC@BBCC@B@BB>BAE@BB:::::4;@BB=CDBCBBAA@@@BB>B?C?C?:;;BBCDD@BBC@E@CA@@@A=@@@?CCBBBKACBBBDBA@A;;7:9:?@@9@?A;;;;.;;99929?>=
@N9IO0:01050:06277
TACGTAGGGTGCAAGCGTTATCCGGAATTATTGGGCGTAAAGAGCTCGTAGGCGGTTTGTCGCGTCTGCTGTGAAAACCCGAGGCTCAACCTCGGGCCTGCAGTGGGTACGGGCAGACTAGAGTGCGGTAGGGGAGATTGGAATTCCTGGTGTAGCGGTGGAATGCGCAGATATCAGGAGGAACACCGATGGCGAAGGCAGATCTCTGGGCCGTAACTGACGCTGAGGAGCGAAAGCGTGGGGAGCGAACAGG
+
BBCCC;;;6;AAA?BBBB?BBC@C@B@B?AC?CB=@@:::/:=>;::BA:959>:=@9?BBBB@@@@@=>@@:999-9@6>>?;?A@@;?;>???9@?AAAAA;;<0;@@AD<A?A???@;;;:;:B7:;CED8BB;;79=B?B?D@CC?9;9@A@@>C@>B>:9:B@AACCAA@@?;??4:4:9?299>A7:8824.959=9>;====4;:?@@:?A999BA@@BB=@ABBBC9?:9:>>>3?@AAC?A@@>
@N9IO0:01052:06287
TACGTAGGGGGCAAGCGTTGTCCGGATTTATTGGGCGTAAAGAGCGTGTAGGCGGCTTGGTAGGTCTGCTGTGAAAACTCGGGGCTCAACCCCGAGACGTCGGTGGAAACCACCTGGCTAGAGTCCGGAAGAGGAGAGTGGAATTCCTGGTGTAGCGGTGAAATGCGCAGATATCAGGAAGAATATCCGTGGCGAAGGCGGCTCTCTGGTACGGCACTGACGCTGAGACGCGAAAAGCGTGGGGAGCGAACAG
+
AABCA>????0>?=A?A@<@@C?DACCF>CCACG?ABCCC<BBBAAABBBA?AA=AC?B?BAA?@A@DBCCA@AAA-000@@?5@@@:-333&3:<9983346::8B>5<7:;677,33:7333;2898=?;B?B??>@@,/*/*/5;?59>76666166992==>@A@??>;865707399058@?9===8<;>;;;@>699:9<9A<>>>@<;;;=9::99<<<<<7777788&789<9;;.99B871/;9
@N9IO0:01059:06309
TACGGAGGATCCAAGCGTTATCCGGAATCATTGGGTTTAAAGGGTCCGTAGGCGGTCTTATAAGTCAGTGGTGAAATCCCATCGCTCAACGATGGAACTGCCATTGATACTGTAAGACTTGAATGCTTAGGAAGTAACTAGAATATGTAGTGTAGCGGTGAAATGCTTAGATATTACATGGAATACCAATTGCGAAGGCAGGTTACTACTAAGTGATTGACGCTGATGGACGAAAGCGTGGGGAGCGAACAGG
+
A@;<8;D@CBB9:6;B@?;@BB?B?B@BA@A;??7=91?A;AB=BC?CA@@<9;4;@@?@AA@CBBBB???@BBE>BBB=BBAAABCD@CBACC@E=B@AB?CC@CB::<A<;;=@AAA?AC@@@@D?A@=@?@@@=>>?993:@998AA@AAA????A@==3;0//1:@@@@A:@987=5728<F?B?B998=@39.7=63949@A@>@<:>::;C3?555=BCC;;5;?:;;0;;;;CCC;;;;@A=@AA>
@N9IO0:01015:06336
TACGAAGGGGGCTAGCGTTGCTCGGAATTACTGGGCGTAAAGGGCGCGTAGGCGGCTTGGCCAGTCAGGCGTGAAATTCCTGGGCTTAACCTGGGGACTGCGCTTGATACTGCCAGGCTTGAGGCCGAGAGAGGGTGGTGGAATTCCCAGTGTAGAGGTGAAATTCGTAGATATTGGGAAGAACACCGGTGGCGAAGGCGACCACCTGGCTCGGTACTGACGCTGAGGCGCGACAGCGTGGGGAGCAAACAGG
+
===00,/777'7999;;;@B@<66058=7<<@B=2==;;;)5<2@@;6555.55.5<.5.6156<A<C;837333(35;7<>>5<=?@??:=@@?.;;;;??A@649@@;;;=*//)//)--837(--5///?@6=C:<B=A=A=BA9BBBB@@CAA<?994)4.444;<::;;2;9.474945997;4=?3::?<?=?@9:5:9>=?<@9::<@@=5/////://4.444455549<4///&/;///)//74
@N9IO0:01016:06316
TACAGAGGGTGCAAGCGTTAATCGGAATTACTGGGCGTAAAGCGTGCGTAGGTGGTTTTTTAAGCTGGATGTGAAATCCCCGGGCTTAACCTGGGAACTGCATTCAGGACTGGGAAACTCGAGTCTGGGAGAGGGTGGTGGAATTTCCGGTGTAGCGGTGAAATGCGTAGATATCGGAAGGAACATCAGTGGCGAAGGCGACCGCCTGGCCTAAGACTGACACTGAGGCACGAAAGCGTGGGGAGCAAACAGG
+
AAABAABB=@@??<?9985:5:BB?D8;6:AABC?@B?CD<@?@@B@A@>=9994:A?A?'A?BBCB????BBCD;::9:*;@9;;5:495;=B=BACBBBBB?ACC?CFBB<);;)5<@><=CCBCC>CDCCC=CB>BD8;99?4C>@<@>9:::;.:@@@9@CAAAAACCBCBB@D@B@B@::9CBA@C?AAA?B>AAAA=AA@@@=@9::ABCA@@@@@@@@;;7:?=>@@/99;;;:;-:?>AC<??@>
@N9IO0:01022:06338
TACGTAGGCAGCAAGCGTTGTTTCGGAATTACTGGGCGTAAAGCGTACGTAGGCGGTTCGCTAAGTCTGATGTGAAATCTCCTGGCTTAACTGGGAGGGTGCGTTAGATACTGGCGGGCTTTGAGTATGGGGAGAGGAAAGCGGAATTCCTGGTGTGAGACGGTGAAATGCGTAGATATCAGGAGGAACGCCTGTGGTGTAGACGGCTTTCTGGGACCATAAACTGACGGCTGAGGTACGAAAAGCGTGGGTAGCAAA
+
@;;9:492955;D@CBC@;::;)5;5:.4.4444;09599?7>CB@@A;655599.5.55554.4499==5559;<2556949;:;>?B:@@AG=BAB=BABA=6;:::945:7;::1373(3::8;3333&397<8;>1839<A;@39133,33333877947778187;AD?;752225<5@?6;25::7BBCCABABDC;;<2955)555:)5<.5500)-22,,,(,,,*,(,0///00&/55<<>6@<9>@@6
@N9IO0:01026:06335
TACGGAGGGGGCTAGCGTTGTTCGGAATTACTGGGCGTAAAGGGCGCGCAGGCGGCTGCTCAAGTCAGGCGTGAAAGGCCTGGGCTCAACCCGGGAATTGCGCTTGAGACTGGGCTGGCTTGAGTGCGGGAGAGGATGGTGGAATTCCCAGTGTAGAGGTGAAATTCGTAGATATTGGGAAGAACACCGGTGGCGAAGGCGGCCATCTGGACCGCAACTGACGCTGAGGCGCGAAAGCGTGGGGAGCAAACA
+
@@:;9<EEDD0BBAAACCA??>@DAC@D?A@??@9;;;DD?CE>;;;@A@?=;;1<;;;DAA;@@@;;5;<:CCC>B?A?;:90;99=4;:06>4B>B:BC?>>:C>CCCCE@6@;;7<B9B==@CCCD>BBBB?AAA8;;@D?B=AB;ABCA?;>>>;@FIF>FACEBAABCD>:B@,0,0;:::::=:>@<@AC?B@BC@C;;;CCC?BB?DBB>@@BBBB;;:9:29=;;99,99@9:::*:=>??5>;
@N9IO0:01028:06337
TACAGAGGGTGCGAGCGTTAATCGGAATTACTGGGCGTAAAGCGCGCGTAGGCGGCTTTGCAAGTCGGGTGTGAAATCCCCAGGCTTAACCTGGGAACTGCATTCGAGACTGCATTGCTAGAGTATGGGAGAGGGAAGTGGAATTTCAGGTGTAGCGGTGAAATGCGTAGATATCTGAAGGAACATCAGTGGCGAAAAGCGACTTCCTGGACCAATACTGACGCTCATGTGCGAAAGCGTGGGGAGCAA
+
@ACBC@BB<@@>>=>8889><??DAD@C:;;AAD>A???B9@89999BAAA?::4:??8@?A=@@CCE?;;;CCC;ABCB3;;4;@:><@@CCJ?D>ACAABA?C@;;;CCCBCB@BBBCAAA@@???<@CCCD>D?CBC?B=AA;@@A>ABBBBBB>A?=<688733::44488833-35:69::<;444584444&44444;8=.4439:5:5:997/0///499=;999555)55><==>0;6//;
@N9IO0:01029:06333
TACGGAGGGAGCTAGCGTTGTTCGGAATTACTGGGCGTAAAGCGCGCGTAGGCGGCTTTGTAAGTTAGAGGTGAAAGCCCGGGGCTCAACCCCGGAACTGCCTTTAAGACTGCATCGCTAGAATCCGGGAGAGGTGAGTGGAATTCCGAGTGTAGAGGTGAAATTCGTAGATATTCGGAAGAACACCAGTGGCGAAGGCGGCTCACTGGACCGGTATTGACGCTGAGGTGCGAAAAGCGTGGGGAGCAAACAGG
+
>?898;@E;;<:BBDCBB?BCACC?A9=9====?8?<99:4:A@@BBB@A@?CC?ABA<BBB>BC?@<;;=ABCC=ABF?EED<BBCB?BDD;D?D@BABA=AA:A>C@:55:@=>>??CCD?BB?B@8CCCC?A@==?>9B9C7A7;@ABBBCBBB=A??;4<=@?ABBABBB@BB@C@;;7;A@=B@@@=@CA?B?AA@@@?BBBB>AB@C@CBB?A@BBAB;;;>;;;;;;;&;9<9555&599::06;D=
@N9IO0:01030:06326
TACAGAGGAGGCAAGCGTTGTTCGGAATCACTGGGCTTAAAGCGCGTGTAGGCGGAATGTCAGGTACCGTGTGAAATCCCCCGGCTCAACCGGGGAACGGCTTGGTAAACCGGCATTCTTGAGGCAGGTAGAGGCGGGCGGAACCATGGGTGGAGCGGTGAAATGCGTAGATATCCATGGGAACACCGGTGGCGAAAGCGGCCCGCTGGGCCTGATTCTGACGCTGGAGACGCGAGAGCGTGGGTAGCAAACAGG
+
AAC;;;B?;;8:A<????=@@<@@5;234:<@AA9@B5;;04444@BACBC@BB5A<;6;BB>9BAA>?@<BBBE=CCCCC.;4::;;057;>>2=9<<79;9:?BBD=C7;45=?:@<=@@@<@BC@@A@BB=9:9-9@3:7:@BBBF>CC9;9CB:@???8=>><<><??8<87====6=7<<<4848:498@>,44939=5;>>DA,;2494439:<:777/0)//789;<::;::::<<6<;;:;;5///6
@N9IO0:01030:06348
TACGGAGGGTGCGAGCGTTGTTCGGAATCACTGGGCGTAAAGGGCGTGTAGGCGGTCCGCTAAGTCTGATGTGAAAGCCCGGGGCTCACCCCCGGAAGGGCATTGGAAACTGACGGACTCGAGTCCCGAAGAGGAGGGTGGAATTCCTGGTGTAGCGGTGAAATGCGTAGATATCAGGAGGAACACCGGTGGCGAAGGCGGCCCTCTGGACGGTGACTGACGCTGGAGACGCGAAAGCGTGGGGAGCAAACAGG
+
B@::2;=?6;;;ABA@@@<@B@EFAD>BBCBCED>@@AFF>CC>AAAAAA?<:;6;B?BBB?<?@??B??:;A@@:?@>:===/;;;;;@@@+=:=:>C7ACA@B5::,9=<=44.4444<@?@BB=A;8<@<<@<>6@>;>9<8<9;@<@CCBBAD>AAAF>CAAA@@AA@@@@BB<??;@=:::?@?AB8;;B<?=@D?CD9::?A=@@B=@@@;;;::=@79.9494::;;<300/////&/488:144/3
@N9IO0:01035:06334
TACAGAGGTGGCAAGCGTTGTTCGGATTCATTGGGCGTAAAGGGTCCGTAGGCGCTCGGAAAGTTGGAGGTGAAATCCCATGGCTTAACCATGGAACTGCCTTCAAAACTCCCGAGCTAGAGGATGAGAGGGGTAGAGGGAATTCCCGGTGTAAGGGTGAAATCTGCAGAGATCGGGAAGAACACCAGTCGCGAAGGCGCTCTACTGGCTCATTTCTGACGCTGAGGGACGAAAGCTAGGGGAGCAAACGGG
+
AB@@@@A=AA?AD?B???=??;?@=@B>@@@.44(38379.7;1:;<>?AB@@;:;BB@DC=CC@G?@@?BCDD>BBA=BAA>AB?C@C>A@@=@=ABAA?B>@ACC9A@B@6@;9;=B>;C?AAAAB;;;;&9;;@AB<A>B?BC?CBBCBC@CC=>DAA8>><<<<<=;;;544)48:<5;;>7<<<<<@@>;@;?>?@@>??@@=>99999,9::9@A@A????5>==>@9@@A>>=<0<<:99(7><6
@N9IO0:01058:06319
TACGGAGGGGGCTAGCGTTGTTCGGAGTTACTGGGCGTAAAGGGCGCGTAGGCGGCTGTGCAAGTCAGGTGTGAAAGGCCCGGGCTCAACCCGGGGACGGCGCTTGAGACTGCACGGCTTGGAGTCCGGGAGAGGATGGTGGAATTCCCAGTGTAGAGGTGAAATTCGTAGATATTGGGAAGAACACCGGTGGCGAAGGCGGCCATCTGGACCGGTACTGACGCTGAGGCGCGAAAGCGTGGGGAGCAAACAGG
+
CC:;8;BCBC5DCBBABB@CCACC@:;;?BBCCC?BBBCC?CI?CBBBBCC@@@>@BCBCCC@B@BB@=A@???@8?5;;0;=6====5=:0888+889;@AAB?BBBADCCBBBB@BB?B=BBBB?BE=B@@@<AAA>BC?B?B?BB=BDCBB>>==:>?DD9?:==?=>=?<<8<>7><AA<;;:7617=7;//*/49:6<9A@@AB:>=;>;>>??===>>>::;<;;;BFE9>=<:;;;1;A@AB:;:;:
@N9IO0:01060:06315
TACGTAGGGTGCGAGCGTTAATCGGAATTACTGGGCGTAAAGCGTGCGTAGGCGGTCACATAAGCTTGATGTGAAAGCCCCGGGCTTAACCTGGGAATGGCATTGAGGACTGTGTGGGCTTGAGTGCGGCAGAGGGAGGTGGAATTCCAGGTGTAGCAGTGAAAGTGCGTAGAGATCTGGAGGAACACCGATGGCGAAGGCAGCCTCCTGGGCCGACACTGACGCTGATGGCACGAAAGCGTGGGTAGCAAACAG
+
BBCCBCDF=AA@?>>9;:?B@CBB?A495;BBBC=BB>>?8?BB:<;HCCC@@@;=000@??<9::=A@::9@AA789>?*87-7<8<5<2778*72;;9>AB<>@A?:;;BCB;;;0;::@>;<700)/7//5<29949;6;5<7<7<=:696><55/777:)//779<<<;<<6558633058<;;8;9//)//:27278990568=@@6;7699??>;;95555:::4655:::45559==0:554880844
@N9IO0:01014:06384
GACGAAGGTGGCTAGCGTTGCTCGGAATTACTGGGCATAAAGCGCGCGTAGGTGGTTTTGTAAGCGAGGGATGAAATCCCATGGCTCACCCATGGAACTGTCTCTCGGACTGCAAAGCTTGAGGGCGGGAGGGGAGAGTGGAATTCCCGGTGTAGCGGTGAAATGCGTGATATCGGGAGGAACGCCGGTGGCGAAAGCGACTCTCTGGCCCGTTCCTGACACTGAGGCGCGAAAGCCTAGGGGAGCAAACAG
+
AAB@@<@?AA=AA@@@AA<@@CB?<?=A>BBBBD;@>:99/999:8;::00+/;1778*788-33:333(38;==7>CC=BBB?;;000@80009:6.----88:49038889::1:93-3333(3:;03333&3::8::7;5:.44)46;<===BB=@@@A9990=0////5555)557;7:<<0505<.5555)59569BBECBB>@D89;8;?D@@@@@>=;<6;;;99<)54.4<<<=099555)555
@N9IO0:01021:06396
TACGGAAGGTGCGGGCGTTAATCGGAATTACTGGGCGTAAAGCGTACGTAGGCGGCTTTGTAAGTTAGAGGTGAAAGCCCGGGGCTCAACCCCGGAATTGCCTTTAAGACTGCATCGCTTGAATCGCGGAGAGGTGAGTGGAATTCCGAGTGTAGAGGTGAAATTCGTAGATATTCGGAAGAACACCAGTGGCGAAGGCGGCTCACTGGACGCGTATTGACGCTGAGGTACGAAAAGCGTGGGGAGCAAACAGG
+
BBCC@B5;6;;;CC>BCB?B@BCB>A3:179>=?8:9:BC=C@A@C@@@CC@BB@DDE?DBB@BC=@ABB=AABD>BBG>CDC9BAA=<@@@2?<D@B<@;<@@8@?@>?:::>B@?AB=?@9BBABB=AA@A=A>@><>8>:>8=7;;=<<A>>>=7<665)57556;?@@AD;;0<@:00-0>@;AACC@CCB@B@BC?BBBBBBB@BDCCCBBB=@ACBBBCCC?CB;;999&9;:<<@@2=BFCE;A;<7
@N9IO0:01027:06374
TACGTAGGGTGCGAGCGTTAATCGGAATTACTGGGCGTAAAGCGTGCGCAGGCGGCGCCGCAAGTCGAGTGTGAAATCCCCGAGCTTAACTTGGGAATTGCGCTCGAAACTACGGTGCTGGAGTGTGGCAGAGGGAGGTGGAATTCCACGTGTAGCGGTGAAATGCGTAGAGATGTGGAGGAACACCGATGGCGAAGGCAGCCTCCTGGGCCAACACTGACGCTCATGCACGAAAGCGTGGGGAGCAAACAG
+
ABABBBBB=9;;BBBBBB@B@BBC=B7;6:CBBB>BBBCE>BBCBBA=@00+00+/;C<@;@;>944<<<;=?@@5:;;;&94599.516>:>@7>7A9:9>;;;B@B6A;<;;2:@<99165:@9B:;;;CCC;;9.;;256@9C7;@<@;:5:5???@?B:B@=<;99444444:3995:5;?;8>?CC?9;52925555.597==>6>6;.55:5//7//////5599555)5?A>999+;9;:@/===
@N9IO0:01029:06381
TACGGAGGGTGCAAGCGTTAATCGGAATACTGGGCGTAAAGCGCACGCAGGCGGTTTGTTAAGTCAGATGTGAAATCCCCGGGCTCAACCTGGGAACTGCATCTGATACTGGCAAGCTTGAGTCTCGTAGAGGGGGGTAGAATTCCAGGTGTAGCGGTGAAATGCGTAGAGATCTGGAGGAATACCGGTGGCGAAGGCGGCCCCCTGGACGAAGACTGACGCTCAGGTGCGAAAGCGTGGGGAGCAAACAGG
+
AAAA=A>@9;;;B=@@A@=A=@A<8;-00=:::794:BB69:55A999@A<:;6;@8@@>A?BBBAAA@:;;;;25955&5>1<<@@:?:>FA7C666ABCBBCCCAAABA>AB>BAB@BBBBCCCCCCAA@@B@B)BBCD@C?C=AA>;;;BCCC?BCCC=@???>>>?=::;@@5;;>A>@AA@D@DCADCB?C?CB=A@@@0AC@DGCDABCBBBBB;;9@@@=@@BBCC>CBB@@@@7@>>AB39945
@N9IO0:01035:06376
TACAGAGGGTGCAAGCGTTAATCGGAATTACTGGGCGTAAAGCGCACGCAGGCGGCTGCATAAGCCGGTCGTGAAATCCCCGGGCTTAACCTGGGAATTGCGATCGGGACTGTGCGGCTAGAGTGTTGGAGAGGACAGCGGAATTCCCGGTGTAGCAGTGAAATGCGTAGATATCGGGAGGAACATCAGTGGCGAAGGCGGCTGTCTGGCCAAAACACTGACGCTCAGGTGCGAAAGCGTGGGAGCAA
+
BCBCBBCD>:;9A<@9::29::872;-7-4448:294;:;00<90//99<<?AA=@=;><00+/0*7<?>>>@@@489??-89*7>6=9>>ABB<B?C789BABBCC>C@@@A@@@<?@AA>>?:;299==:;4:99>;?8:9=9==8?=888?@9883339133333334444444(33-3-////////)//45:.458=<<9:99)/)///&/77/55::::<<<0559999)55;555)559<A
@N9IO0:01037:06380
TACAGAGGTTGCAAGCGTTAATCGGATTTACTGGGCGTAAAGGGTGTGTAGGTGGTTTGGCAAGTCGGTTGTGAAATCCCCGGGCTCAACCTGGGAATTGCTTCCGATACTGCTTGACTAGAGTACGGTAGAGGGCGGTGGAATTTCCGGTGTAGCGGTGAAATGCGTAGATATCGGAAGGAACACCAATGGCGAAGGCAGCCGCCTGGGCCTGTACTGACACTGAGACACGAAAAGCGTGGGGATCAAA
+
>?:55;;5;4;:@389=>9=6@?A>ABC<CBCAA<;99>>1><8@A@AB;;6;C5;;4;>AA>BA@C@C4;9555)5555&55)59<<.616<<2<5@95554;8<@CDBBBDD:;;@@BBBBC;::?A@:59A988533-3-33(32;8=84944;6:333(37778@0000/8838585;6;<>-71//(///(/49:9@5/3,377(3,3;666///8986:333=>>9789&77778>=1;<:A;9
@N9IO0:01037:06396
TACGTAGGGTGCGAGCGTTAATCGGAATTACTGGGCGTAAAGCGTACGCAGGCGGTTGCGCAAGTCAGGCGTGAAATCCCCGGGCTTGAACCTGGGAATGGCGCTTGAAACTACGTGACTGGAGTATGGCAGAGGGAGGTGGAATTCCACGTGTAGCGGTGAAATGCGTAGAGATGTGGAGGAACACCGATGGCGAAGGCAGCCTCCTGGGCCAATACGTGACGCTCATGCACGAAAAGCGTGGGGAGCAAAACAGGA
+
BAABB:;;6;@?ACC@@@?B=@AC@B6;6;B@@B;;;;CC:BBB<;9@A;98<C>B=BCA@@<;;::9.:95=@C/;0<<3>>*/0*//495///)/455.5554.4<<45;9;??<@:@:9CB=A?@4873373(3?;9@7B@B@DB@@@=B=<<==9@@BC=;:6==A;655:=@A2657@5>;;8@A@@<@@A9@5;955.5;8==@6<04./----2,,,,,--//4988777*///////&/84449&788-3
@N9IO0:01049:06388
TACGTAGGGTGCAGGCGTTAATCGGAATTACTGGGCGTAAAGCGTGCGCAGGCGCTCCTTAAGTCAGATGTGAAATCCCTGGGCTTAACCTGGGAACTGCGTTTGATACTGAGGAGCTTGAGTGTGGAAGAGGGGGGTGGAATTCCAGGTGTAGCAGTGAAATGCGTAGAGATCTGGAGGAACACCGATGGCGAAGGCAGCCCCCTGGGCTAACACTGACGCTCATGCACGAAAGCGTGGGGAGCAAACAGG
+
CCCBBBCG>:;:AA>AA@>A>BBC=B6;49@@@A<A@@AD7;;;;9;@CBB?B;;;C9C?C?BBBBACB;65@<4<A<7BC>4<A7;8;?CBE?E;9;?B;;<09=?AAAA@@<@>>A4;;@;:;A>@=A9:7979#8<8;2=;>=ABGE@@ACAABBBBC<;:;BAB@A@@@A;0,0<:B;000;@@?@:EC@@@AICCCFFD3CBC>BBB?;;0@@@0//7779:>;<000,00//7::*776::3:;<2
@N9IO0:01073:05773
TACGTAGGGTGCGAGCGTTAATCGGAATTACTGGGCGTAAAGGGTGCGCAGGCGGCTCCGCATGTCGGGCGTGAAATCCCCGGGCTTAACCTGGGAATTGCGTCCGAAACTATGGAGCTGGAGTGTGGCAGAGGGAGGTGGAATTCCACGTGTAGCGGTGAAAATGCGTAGAGATGTGGAGGAACACCGATGGCGAAGGCAGCCTCCTGGGCCAACACTGACGCTCATGCACGAAAGCGTGGGGAGCAAACAGG
+
?@;;:::;/;;;BBBBAB6;7;B@:E@C?BDDFG?AAAAA;A@:@BBDA@@;00+0<A>@<;:99===6@@ABBB;;;;:.9?5@@?C@C@CCC?C@D9:;;;C=@AA6A:99@699@BB@CBCCCMFCBBBAB<AA>BB>BAC@C?CCAAAACBBB=A;;;;&;99<;B69;>>=BB?BB<@<?@?8<?9:49AB<@<>=9:49?:<<>5=8=;>@??A@989A@A@@;;;;;;0;@@BBCC9ABCCE?BBB@
@N9IO0:01076:05778
GACAGAGGTTGCAAACGTTGTTCGGAATTACTGGGCATAAAGCGCACGTAGGCGGTCCGTTAAGTCATGTGTGAAATCCCCCGGCTCAACCGGGGAATTGCGCCTGATACTGGCGGGCTAGAGGTCGATAGGGGTGAGCGGAACTCCAGGTGGAGCGGTGAAATGCGTAGATATCTGGAGGAACACCGGTGGCGAAAGCGGCTCACTGGATCGAATCTGACGCTGAGGTGCGAAAGCTAGGGTAGCAAACGGG
+
A?@@@@=;@6;8?A;@997:??CC?B?B?>=99:-;@;;:09999>CBA>>>994:@=@@<@<@BCBCBBBBBDD;99999(;>ACBB>B??@@3@=A<@@@@=AABCC:;;@CCD?BBBB@?:>B:;;@@@@3?;;;BB?B@BBC@CC@CCACCBB?BAAA;ADDBBBBBBAAAAA=@A=@=ABB?B?A@=@@@@:@BB?;;<BBBD>BBCCC?@@CCCBBCBBBB;@?A:;:/;@AABJ>CCABBB0;;B=
@N9IO0:01076:05807
TACGTAGGGTGCGAGCGTTAATCGGAATTACTGGGCGTAAAGCGTGCGCAGGCGGTCTTGCAAGCTGGGTGTGAAAGCCCCGGGCTCCAACCTGGGAGGTGCATTCAGGACTGCGAGGCTTGGAGTGCGGCAGAGGGAGGTGGAATTCCACGTGTAGCAGTGAAATGCGTAGAGATGTGGAGGAACACCGATGGCGAAGGCAGCCTCCTGGGCCGACACTGACGCTCATGCACGAAAGCGTGGGGAGCAAACAGG
+
AA:;6AAA9?;:=<<;;A;><ABB>A6;7;CCDD>>>>@@7CAAABAB;99.55.5497@A@=A@>>@9>>>>:</54<<.;;56/0)/1617;;57:<>ABBC=??????:99>;<4<B>C789??>A<?988=A8?@8994><?<?=>>:;;;;<554:;>@<AABA@A@BBA>>>?:?@>A?ABB???@?<?@@<@6::@>;?@3;;@8@:@@@AAAAA;:;AAA;;;A@;;;0;BCAABB9@ACCC>BBB?
@N9IO0:01087:05771
TACCAGCACCTCGAGTGGTCAGGAGGTTTATTGGGCCTAAAGCATCCGTAGCCGGCTGTTCAAGTTTCCGGTTAAATCCACACGCTTAACGTATGGGCTGCCGGAAATACTGTTCAGCTAGGGAGTGGGAGAGGTGGACGGTACTCGGTAGGAAGGGGTAAAATCCTTTGATCTATTGATGACCACCTGTGGCGAAGGCGGTCCACCAGAACACGTTCGACGGTGAGGATGAAAGCTGGGGGAGCAAACCGG
+
@?@<;;;;;=@BBBCCC@CBBB?BC@CC?BC@BG>B@BCL:;;A@@;??@??9@<@@@A@BB8;;B;B>B?C@DD=@@<BCBB<<;?B@BCCBCCE?AAAA?C@CC=BBAAAA<ABBBBBBB8;;ABB<ABBB@BB@CCC@@@ABBA?B@@<>9?=?5?BDD9BB69:/99::999/8>;;;??>>6==9938>?/818@<>@499=@@B>::9BB?BBBBA=@@0/)/;/88*8::::::)9=987.7174
@N9IO0:01087:05801
TACGAAGGGGGCTAGCGTTGTTCGGAATTACTGGGCGTAAAGGGCGTGTAGGCGGTCTATTAAGTCAGGTGTGAAAGGCCTGGGCTCAACCCAGGAAATGCGCCTGAGACTGGTACGACTGAGGTCCGGGAGAGGATGGTGGACTCCAGTGTAGAGTGAAATTCGTGAGATATTGGGAAGAACACCCGTGGCGAAGGCGGCCATCTGGACCGGTACTGACGCTAAGGCAGCGACAGCGTGGGGAGCAAACAG
+
?@B;:2;;;;*;??BABB@CC@BC@B@C@@@@@B=;;;CD0;;0;F@;<;;5;B?BAACC?C>BBBBB?A@@?@@0<70;@BA-00//)/<3<>9==6655<<5>>>:7:88*..--5-/444744.44)44485//-(-,(,,--(--/44444333//)-(-----5-/4<5;:(4.493888;(444.444./16616)////-(//)/)/////8<:/--(,,,,,--/9/3344<<<1;<;<<5333
@N9IO0:01099:05792
GACGAACCGTGCGAACGTTGTTCGGATTCACTGGGCTTAAAGGGCGCGTAGGCGGACCCGCCAGTCTGGGGGTGAAATCGTCCGGCTTAAACCGGACCATTGCCTGGGATACTGCGGGTCTGGAGGGAGGTAGGGGCATGCGGAACTTCCGGTGGAGCGGTGAAATGCGTTGATATCGGAAGGAACTCCGGTGGCGAAAGCGGCGTGCTGGACCTCTGCTGACGCTGAGGCGCGAAAAGCCAGGGGAGCAAACGGG
+
@@@AA>@89:@>==998::=?:==:4:498;;94,4:.44)44)4999=@=800*000*/03;83337787$48:;2:5544.4.44299)48<.45.55.5<9@@D4959:;:;BA;A?A@7;;B=BD@CCCCC9:::?@B>@:@@3:39<@@;;;;@<@@AA=;;;;;5;;:@BBB?B<@<A;A;:49;?@=C@@@8?;:5:AB@@;;4:98=999:99@@>9:555.55<5555&55.5555&55555)55<2
@N9IO0:01105:05762
TACGGAAGGGGGCTAGCGTTGCTCGGAATCACTGGGCGTAAAGCGCACGTAGGCGGATCTTTAAGTCAGGGGTGAAATCCCGGAGCTCAACTCCGGAACTGCCTTTGATACTGGGGATCTTGAGTTCGAGAGAGGTGAGTGGAACTGCGAGTGTAGAGGTGAAATTCGTAGATATTCGCAAGAACACCAGTGGCGAAGGCGGCTCACTGGCTCGATACTGACGCTGAGGTGCGAAAGCGTGGGGAGCAAACAGG
+
@@?@<@5<<;<*9445>CC@CDD;;6;=B;;;9:9,9??AC?CBBB@@AACB?BD?CA@@@/;5;AB;;;;.;;9@8BBB=B?96;AAA=BAA>A?A?AAAB>BB8:9===9;;;.9=<=:A?<=+0000/000:>A@A@@;?<@AABBCCCC<;;BB=ABAA;A<@@AA@@@??9??:;4;@<@@FAEAAA?BBB?B@??<@@???AA@B99:AAAAABBBDCDAAA=@@@@>>9@9::CCC6A?@@A<;;;>
@N9IO0:01108:05772
TACGGAGGGCGCAAGCGTTGTTCGGAATCATTGGGCGTAAAGCGCGTGTAGGCGGCTTGGTAAGTCGAGTGTGAAATCCCGGGGCTCAACCCCGGAAGGTCGCTCGAAACTGCCTCGCTCGAGTCCCGGAGAGGAAGGCGGAATTCCCGGTGTAGAGGTGAAATTCGTAGATATCGGGAGGAACACCAGCGGCGAAGGCGGCCTTCTGGACGGTGACTGACGCTGAGACGCGAAAGCGTGGGGAGCAAACAGG
+
AABC@BBB=?@?C<@@AB?BC@CC@B@C?@@<@?8<?9993:@@@BABBCC@CB@BB?B?AA?ABBBBB:::BBD;:::;;EF;CCCC=@@@8@?A?B?AAACCCCBC=B???>B>@@BBC:;;DC?D?BBBB@C@B@BD?B?B?BB<B>BBBBB::4:@@?:@?BBBCCDCAAACC<AA?B???@@BBBA?DBB7<:7758?C?BAA?BBD?B>>>DBB@BBBBBBCABBACD<B?@@BCC8??@@A<???=
@N9IO0:01113:05766
TACGTAGGGTGCAGGCGTTAATCGGAATTACTGGGCGTAAAGCGTGCGCAGGCGGTCTTTTAAGTCAGATGTGAAATCCCCGGGCTTAACCTGGGAACTGCGTTTGAAACTGGAAGGCTAGAGTGTGGCAGAGGGGGGTGGAATTCCACGTGTAGCAGTGAAATGCGTAGAGATGTGGAGGAACACCGATGGCGAAGGCAGCCCCCTGGGCTAACACTGACGCTCATGCACGAAAGCGTGGGGAGCAAACAGG
+
BBBBBABC=?@@CC?BBB<@>@CD?B6:6;@?@A<BBBDC>CCC@A@CB@@=9:4;@ACC<C@BBCBCBB@@A@;29;44&4:1::05.48:994@=>@A@??@::>=<>>;9<8<7;:>8:>??A@>?8<989898%8>3@:@=@?BAAAA@@?88A:BBC?CBAA<@@BB>>>=?8;8286@@@<AAAA=ABA?B=@@AAAAA2AAC=BBB@BBA@AB@;;;:;AABBCCCL?DCB@@@@3;;;AE>CBE@
@N9IO0:01071:05836
TACGGAGGGTGCAAACGTTGCTCGGAATCATTGGGCGTAAAGCGCACGTAGGCGGCCTGTTAAGTCGGGTGTGAAATCCCTCGGCTCAACCGAGGAAGTGCACTCGAAACTGGCGGGCTTGAATATGGAAGAGGGTCGCGGAATTCCCGGTGTAGAGGTGAAATTCGTAGATATCGGGAGGAACACCAGTGGCGAAGGCGGCGACCTGGGCCAATATTGACGCTGAGGTGCGAAAGCGTGGGGAGCAAACAGG
+
BBBD?@CB=@@A?90955.5;;>?<@:>=5615<6==>E@7BBBBA@@@9848839=A@A@B?ABDEE=BBBBCE?CCC=B@@=@BCB?B?@?@<@:@AAABBBBBBC>A@@?@@A;A>;>?>@@@@9@:@<<<6;ACCC?B@CACG=B@BAA@BAA=ABBC=C@EBBCC;;;@@@C>CC?C@CBB>@@;;5;==8?>AA=A::8;88829;@;9994:9@A@AA::5:@A@AA9>@>9899*9A9:9277;<
@N9IO0:01076:05818
TACGGAGGGTGCAAGCGTTATCCGGATTCACTGGGTTTAAAGGGAGCGCAGGCGGACCTGTAAGTCAGTGGTGAAATACCTGAGCTTAACTCGGGAACTGCCATTGATACTATCGGTCTTGAATGTTGTTGAGGTTTGCGGAATGGGTCATGTAGCGGTGAAATGCATAGATATGACCCGGAACACCTATTGCGAAGGCAGCAGGCTAAACAAATATTGACGCTGAGGCTCGAAAGCGTGGGGATCAAACAGG
+
BBAB<ABB8??>>;@?@@?CDC@C?AA=><?:;;0;B8@@8@?0:;AAAAA?@@<@A;@A@@<ABCCCBB=B;:;6;B?=@CA@?A<@;?B;;;0;=@A@A=@A8;;BCCBBB::6;AA2;;<;;;<?A=@@@=BB7;;C?C?BBC=;:::::???B?BCCC>AAABB@@@@@?@@AA<B?B?BBA=@?@::;;;5:=??@@;;29<<<5<<<5>@@?BB@A@@9992:::@AB9@?>:;;;.;AAAB><;;>
@N9IO0:01082:05834
GACAGAGGCCTCGAGCGTTAGACGGAATCACTGGGCTTAAAGCGTGTGTAGGCGGAATTGCAAGTACCTTGTGAAATCCCACGGCTCAACCGTGGAACTGCTTGGTATACTGCTTTTCTTGAGCAATCTAGGGGCGAGTGGAACAGATGGTGGAGCGGTGAAATGCGTAGATATCATCTGGAACGCCAATGGTGAAGACAACTCGCTGGGGATTCGCTGACGCTGAGACACGAAAGCCAGGGGAGCGAACGGG
+
CAAAABB<A@CBB@B@:;6;AABB@BACCCCCCC=CC<BA<ACD:;:@@@B>AA>A>A8;;C@ABAB=B;AA;<;0;BC=BBB@AAAB?B>A;;5;5;BCBB@B@BBDCCBBBCCC;BB????@C@CCBBABB9AAAAAB?C@BBBCBB?BB?CBBC@BCBC?CCCC@??AAA@@@???A>A<@A@:@=>>8???<@BAB?BBBBBBBCC:BB?B??;;:>>=AAA@@??>;::.;;<@@GG9CA@CDAELM>
@N9IO0:01090:05825
TACAGAGGGGGCAAGCGTTGTTCGGAATTACTGGGCGTAAAGGGCGCGTAGGCGCCCGCTAAGTCGAACGTGAAATCCCCGAGCTCAACTCGGGAACTGCGTCCGATACTGGCGGGCTTGAATCCGGGAGAGGGATGCGGAATTCCAGGTGTAGCGGTGAAATGCGTAGATATCTGGAGGAACACCGGTGGCGAAGGCGGCATCCTGGACCGGCATTGACGCTGAGGCGCGAAAAGCTAGGGGAGCAAACGGG
+
@@@CBBDCDD1CC?CCCC>AA@AA>@>@=@@???7>@@@@;@D>BBCBA@>:78;;0;?@=6::>?><:;;@@?6;<;<.;>>AABC@CCCEC>B>BBB;<;CABBBCB@@=@CC=BC@CC@BB@CE>DC@@@;@@@BA;@<@=A@BC@CCCBBBB?CBBD<???AABBA@AAABB?BC?C=@@@=A?BB=A@B?B7;;@@@@C?@A=;;5;9?@A>AABA;;;@@<;;;;;;;&:999=D@9;695>25949
@N9IO0:01092:05846
TACGTAGGGTGCGAGCGTTAATCGGAATTACTGGGCGTAAAGCGTGCGTAGGCGGTTCGTTGTGTCTGTGGTGAAAGCCCCGGGCTTAACCTGGGAACGGCCATGGAAACTGGCGAGCTGGAGTGTGGCAGAGGGGGGTGGAATTCCGCGTGTAGCAGTGAAATGCGTAGAGATGCGGAGGAACACCGATGGCGAAGGCAGCCCCCTGGGCTGACACTGACGCTGGAGGCACGAAAGCGTGGGGAGCAAACAGG
+
@>??>:::044;?@=@BB=A=ACD?D7:7;BBBC>AAACC>BADCCAA@BB?BC@C@CCC?BBB@@@BAA<A@AB=BBBC8BA9??=@=@?AAC;A<<=:=29:A9><5=9:49BABBBB@CCDCCC?:;;@@BBBB)@@<A7;7;?BABBBBAAAABBBBB:??@@@@AA@>@@;;5;B;?<???;>>>@5;;@5;5:@@ADFF3CBB<AA@AA;;;;?<<<00+00+0=@<=?9:99?@AA8AAA@D<@@B?
@N9IO0:01097:05818
TACGTAGGGTGCAAGCGTTAATCGGAATTACTGGGCGTAAAGCGTGCGCAGGCGGTGATGTAAGACAGATGTGAAATCCCCGGGCTCAACCTGGGAACTGCATTTGTGACTGCATCGCTGGAGTGCGGCAGAGGGGGGATGGAATTCCGCGTGTAGCAGTGAAATGCGTAGATATGCGGAGGAACACCGATGGCGAAGGCAATCCCCTGGGCCTGCACTGACGCTCATGCACGAAAGCGTGGGGAGCAAACAGG
+
AACCBBBE>AA@C@BCCD@B?BA@8<+0)/;;;9355;A?096<;?9<<667<@:9=;<55554439:;:::;<=6=CEE8CB:@@AA>C?BBB=BA@@@BBAA<B;;;A@@A>>@<??@5;;B@@@;?;;;;;;;;%;>@>D?C>B=ABA@@B9:9@>CABB<BBB@A@<<;<@@AA=AA5;4;><<?@@@=@BA;>3;;5;;;;.;=?9A59:@@<888>??BABAA@>>999+9ABBCFD9??BCF>AAA?
@N9IO0:01109:05854
TACGAAGGGGGCTAGCGTTGTTCGGATTTACTGGGCGTAAAGCGCGCGTAGGCGGGTTCTCAAGTCAGGGGTGAAATCCCAGGGCTCAACCCTGGAACTGCCTTTGATACTGGGAGCCTGGAGATCGGGAGAGGTTGGTGGAATTCCGAGTGTAGAGGTGAAATTCGTAGATATTCGGAGGAACACCAGAAGCGAAGGCGGCCAACTGGCCCGATACTGACGCTGAGGCGCGAAAGCGTGGGGAGCAAACAGG
+
@ACBB@BCDC3BBABBEE???<?B;?@D;@@BBD<@@@@B;@@@AEECBBB>CBB=B?BBBB?BCBBBEF;@@GC>BBB=BBB<AA@B=BB<A@>B@A???>AC=BCBBCBBC;@@A=AC?AAAA9995:@AAAD@D?CC@D?B@B@CAAADCCBBB?BBBB=C>BBCAA@BBA=@@@CB@B@CCC@BBC>@@AA=@?AA?A?C?@??=?C=A???>?>??A>??9949A@AAD=A???EFE9??@@@:@@@=
@N9IO0:01098:05886
GACGAACCTTGCTAACGTTATTCGGAATTACTGGGCTTAAAGGGTGCGTAGGCGGTGCAGCAAGTCGGGTGTGAAAGCCCTCAGCTCAACTGAGGAATTGCGCCCGAAACTGCTGTGCTTGAGGAATACAGAGGTATGCGGAACTTAGGGTGGAGCGGTGAAATGCGTTGATATCCTAAGGAACACCGGTGGCGAAAGCGGCATACTGGGTATTTTCTGACGCTCATGCACGAAAGCTAGGGTAGCGAACGGG
+
@@@A?;A=@=AACE@BBB@DD?BC@B>A>ABBBE>BB=??:?D=ABABBCC@BC>BBBAAAA<@ACCC=??@ABE=CCC>BBBBBBBD@CDCDCAGAC@;;;@@;@BC>C@@A@@@B;;5;@@<@?BBABABB@CBAAAB?B@CC?AAC=CC<>>AA>ABCC>@??CB@BB>>=?899299<9????B?AA>ACCC=CDF@98999?<?8?>>@@2:9AA@@@AAA@@@A@??A9@?A???9@@@@AB?BBC>
@N9IO0:01105:05869
GACAGAGGGTCGCAAGCGTTGTTCGGAATTATTGGGCCGTAAAGGGCGCGTAGGCGGCGCTGTAAGTCAGATGTGAAATCCCTGGGCTTAACCCAGGACGTGCATCTGATACTGCAGTGCTTGAGTCTCGGAGAGGATGGTGGAATTCCCAGTGTAGAGGTGAAATTCGTAGATATTGGGAGGAACACCGGTGGCGAAGGCGACCATCTGGACGAAGCTGACGCTGAGGCGCGAAAGCGTGGGGAGCAAACAGG
+
;94/////(////:39/55.55799.5.5.55.5<)3-338809=4;;;;:>C59929999<33-3889:::::::<3<@<:??D=BB?B?CC9::?B;:::A@@A@@?AA@@BB@@@AAA>AA@@@BBB<@@;;5;>A<;;5;;>9=?:@ABA::99:99CCC=A?:99::BA@@>AB;@@<@?;;;=@5:;5;@@;A=ABAA>@??BB;@A:;4;9=7;///9//405>=?@@7<<=>>@@05599@6@992
@N9IO0:01110:05872
TACGAAGGGGGCAAGCGTTGTTCGGAATTACTGGGCGTAAAGGGCGCGTAGGCGGCCGATCAAGTCAGGCGTGAAATTCCCGGGCTCAACCTGGGGGCTGCGCTTGATACTGATTGGCTTGAATGCGGGAGAGGATAGTGGAATTCCCAGTGTAGAGGTGAAATTCGTAGATATTGGGAAGAACACCGGTGGCGAAGGCGGCTATCTGGCCCGTGATTGACGCTGAGGCGCGAAAAGCGTGGGGAGCAAAC
+
?=>?<29;9;';E?B@@A@CC@BC@D@B?BBCCJ?BBAAA;BB>BCCEBBB@@@<@7;;AAA=AABAA=ABBABB=@=@C9@@<@@@@<@<;::::,00@?CAB?@@@@???AB>A?BB9;:?DBA@@:???@=????AA>B>B8BB8?>>8>;<<B;A<<;3;2333777786499.6(//(/683:6775>A@?@<@A;99:ACBB@BC?CAABB>AAA@@@?<>90000000)09977;<.<///;19
@N9IO0:01080:05950
TACGGAGGGTGCAAGCGTTAATCGGAATTACTGGGCGTAAAGCGAGTGTAGGCGGCTGCATAAGTCGGATGTGAAAGCCCTGGGCTCAACCTGGGAATGGCATTCGATACTGTGCGGCTAGAGTCTGATAGAGGGAAGTGGAATTCCAGGTGTAGCGGTGAAATGCGTAGATATCTGGAAGAACACCAGTGGCGAAGGCGGCTTCCTGGATCAAGACTGACGCTGAGGCTCGGAAAAGCGTGGGGAGCAAACAG
+
AABB@BCC=BBBB?B@A@?C@CBB=?1729???A<ABCCK?EE;::AAA@B?AB?BBBBBBB>B@??9>>?:::?-;:?6???8@AAB?C?;;;0;=;;8;BB@BBCCCDC@@@;;7;ACA@@@@@A@@@@;;;0;<@@@>A>A?A=AC?BBBCC@@>ACCB=@@@BBABB@@A<;;<@=?A?A@@<@A@@>AA@=@?9:69B>B=AB>BB@@<;;;BBBBB999==*0000+000)0::<;88+3349;2;45
@N9IO0:01083:05920
TACGGAGGGGGCTAGCGTTGTTCGGAATTACTGGGCGTAAAGCGCACGTAGGCGGCTTTGTAAGTTAGAGGTGAAAGCCTGGAGCTCAACTCCAGAACTGCCTTTAAGACTGCATCGCTTGAATCCAGGAGAGGTGAGTGGAATTCCGAGTGTAGAGGTGAAATGCGTAGAGATCGGGAGGAAGGCCGGTGGCGAAGGCGGCGCTCTGGAACGTTTCTGACGCTGAGGCTCGAAAGCGTGGGGAGCAAACAGG
+
AABB<:9:99*;@?@ACD?BB?CC@D@E@AA@@@;@@@@D?FCBCCCCBAB?@@;@BC=CFJ@CDAE:;;>AADE=AA@CC@BBBBBC?BBB?AAA?;;;C?BC?B@CCCBBBBBB@@@=AA?CC?AA:;;BB?BCA@;;7;=@<@=@@@A@@@A@@=@BFC?GCBBBCECBAB;;;0;A=A@B?C@C>;;5;<;5<>AB<@@B;::B=@;A;::/9??BBAA<;;;5;@@;;;0;<<9999-9>?@?;?;;5
@N9IO0:01088:05911
TACGAAGGGGGCTAGCGTTGTTCGGAATTACTGGGCGTAAAGGGCGCGTAGGCGGTCTTGTAAGTCAGATGTGAAAGCCCCGGGCTCAACCCGGGAATAGCATTTGATACTGCGAGGCTTGAGTCCGGGAGAGGATGGCGGAATTCCCAGTGTAGAGGTGAAATTCGTAGATATTGGGAAGAACACCGGTGGCGAAGGCGGCCATCTGGACCGGTACTGACGCTGAGGCGCGAAAGCGTGGGGAGCAAACAGG
+
AAB9<79=@<,<5954=?9?@<@@:>;@@BBBBD;;;;@@/;;0;A@@BCC@CD@BBA7;;@>BBBCBC;::@?C,9999*94)4444.//(/:.717///777.8<;==899?8819>9=?@?A=@A<A????BB=5=87B6@<@C<BBBAB???A?BBBD>B====@??>?@;@@<@=BC788A3918B;CBC?B=@@>B?BACCC?BB?C?C@@@BBAAAA@@@>AAC;;;6::BCCDD;@@@BC=@AA;
@N9IO0:01106:05954
TACGGGGGGGCAAGCGTTGTTCGGAATTACTGGGCGTAAAGGGCGCGTAGGCGGTCTATTAAGTTGGATGTGAAAACTCTGGGCTTAACCCAGAGCCTGCATTCAAAACTGATAGGCTGGAGTTCTGGAGGGGATAGCGGAATTCCTGGTGTAGCGGTAGAAATGCGTAGATATCAGGAGGAACACCGGTGGCGAAGGCGGCTATCTGGACAGAAACTGACGCTGAGGCGCGAAAGCTAGGGGAGCAAACAGG
+
@@;;99999#;A;A@BC@DC@BB@C?C6:::9;,;@@BB=BB=BB;<;BB?CB?B@B@@?A=AA6;6;??>0000+00>999,73-328;3559?@:=?==>3;;@@.:::9:99245;399<.445.55<;+;<666>8<8=0504:27//////4///55)4444<<>:@995997;=8=8<<@;@;>=;@985:=@A@BDBBBCC?BBBBBC?CBBD@@@BAAB=;;;;<;0;?@@@CC9BCBBD=BAA@
@N9IO0:01112:05912
TACGAAGGGCCCGAGCGTTGCGCGGAATCACTGGGCTTAAAGCGTGCGTAGGCGGACAAGAAGGCGCCTTGTGAAATCCCCCGGCTCAACCGGGGAATTGCTTGGTGAACCGCTTGTCTTGAGGCAAGTAGGGGCTGTCGGAACGATAGGTGGAGCGGTGAAATGCGTTGATATCTATCGGAACGCCCAAGGCGAAGGCAGGCAGCTGGGCTTGTTCTGACGCTGAGGCACGAAAGCGTGGGGAGCGAACGGG
+
??B@@<@B<BA<AA@9;;;?;;;A=@<@@A;;;B;BB7;;/;AC;;;BAA@?BC>BBB?BB?C?CCE@D?BBABA8@@?@?,@=@?9:49-333&35:29?C9;:<BC@C?CCC?A@>?:?::59>;>>9:::-9@?@AB?B?BBCBBA=@?;?>@>:9:::.;AAAB@CCCCDC;;;BB?B?A@@@8A=A=AAE=C8<;A;@@@CBAA=AB?BB@BCBBDCBB@@>9::;:;;0;@@@@AA7@?@AA>AAA9
@N9IO0:01070:05969
TACAGAGGATGCAAGCGTTATCCGGAATGATTGGGCGTAAAGCGTCTGTAGGTGGCTTTTTAAGTCCGCCGTCAAATCCCAGGGCTCAACCCTGGACAGGCGGTGGAAACTACCAAGCTGGAGTACGGTAGGGGCAGAGGGAATTTCCGGTGGAGCGGTGAAATGCGTAGAGATCGGAAAGAACACCAACGGCGAAAGCACTCTGCTGGGCCGACACTGACACTGAGAGACGAAAGCTAGGGGAGCGAATGGG
+
BBCBA@A=@@@>C=??AA?::;=@=@<@@AB4;9/:A>@@:A@@@CCCCAB?:97;@@@@0@<@AA>AC@CC@AA:@AB6;;B=BAAC@BB=BA<@@BA?BB?BB;CD7DCCG=A?ABBB@C>BCBC@CBBBB9BBCCCC=B?BA<A?C?BB?AACD@DBAA<@@@BAA@A::9>?8CC=??@BCC?C?CC@BCBB=@A@CCBBC;;;B>B@CCCBBBBA:;;@@@AABABBCD>CB@@@@?2@@@@A?AAA;
@N9IO0:01070:05992
TACAGAGGGTGCAAGCGTTAATCGGAATTACTGGGCGTAAAGCGTGCGTAGGTGGTTTTTTAAGCTGGATGTGAAATCCCCGGGCTTAACCTGGGAACTGCATTCAGGACTGGGAAACTCGAGTCTGGGAGAGGGTGGTGGAATTTCCGGTGTAGCGGTGAAATGCGTAGATATCGGAAGGAACATCAGTGGCGAAGGCGACCGCCTGGCCTAAGACTGACACTGAGGCACGAAAGCGTGGGGAGCAAACAGG
+
DCCCC???;?@=A=C:9:<@=@@B@D=@>AABAD>BABBA:AAAABBCCCEADC;?????(>=BBBB@BBBCCCD=BBBB4994:@=B@E?AAD?C@BCCCBC@AAABCCBBC0:;0;CCBBB@AACB=BB@@A<AB?CB7;7;@<A@C?A@00000+0>>@<@DBBCBBBBB@AA@CADAG@@?@AAA<<7<A@<@<@@;;8;D@BC@C>A@>BBABBABBAAA;;4;>>@=A;?;::???4???@@;??A=
@N9IO0:01071:05980
TACAGAGGGGGCAAGCGTTGTTCGGAATTACTGGGCGTAAAGGGCGCGTAGGCGGCCTGCTAAGTCGATCGTGAAATCCCCGGGCTCAACCCGGGAACTGCGACCGATACTGGTTGGCTTGAATCCGGGAGAGGGATGCGGAATTCCAGGTGTAGCGGTGAAATGCGTAGATATCTGGAGGAACACCGGTGGCGAAGGCGGCATCCTGGACCGGCATTGACGCTGAGGCGCGAAAGCCAGGGGAGCAAACGG
+
CBBBBCCBB@1@A<ABBC?BB@CEAC@B>@A@@@<@AAAC<@A<@@@=>;:4:?=@>CA@@@=@@BBBBB@;;;E<A@@@.;;0;ABB@CK?CB>C@BBAAAAA?BBBEBAA?A=@?B@;@A=@@5;;0<AAAC=BB@AB=A>B@B?<;7;C@@@CC?BBAE=@@;;;BBBAA;;:@;@?5:6:AA?C@BB>BAA=A?;;8;CB@=AA<??;@=@;;7;AABAA@@@;=>@9::.9:.59=9095955)55<
@N9IO0:01083:06009
TACGTAGGGGGCAAGCGTTGTCCGGATTTATTGGGCGTAAAGCGCTCGCAGGTGGTTCATTGCGTCGTGCGTGAAAGACCCCGGCTCAACTGGGGAGGGTCGTGCGAAACGGGTGAACTAGAGGCCAGTAGGGGGATGCGGAATTCCGGGTGTAGTGGTGGAATGCGTAGAGATCCGGAGGAACACCAGCGGCGAAGGCGGCATCCTGGACTGGTCCTGACACTCAGGAGCGAAAGCGTGGGGAGCGATCCGG
+
@@??@CCDDE5BB=@@BA>ABB7;9;DE?FFADD?CBCBB8;;;;BABBBB>BB>B@BAB@BBABCC@??DBBBC=??AEE9C@CC@@<?BBCC9ABB<BAAABAAAA<ACD=AAF@C?????=@=AABBCCEC3B???>?C9>;><@@:@@@@AA@=@C?B?BCDB>??B999=4<8;82;4>?@=AABB=;:526155/5<9949A5>@:?9>>49999555766.556668087779;;-8888655052
@N9IO0:01086:05984
GACGAACCGTGCGAACGTTGTTCGGAATCACTGGGCTTAAAGGGCGCGTAGGCGGCTTGCCAAGTCGGGGGTGAAATCCAGCAGCTTAACTGTTGAAGTGCCTTCGATACTGGCGAGCTTGAGGGAGGTAGGGGTATGCGGAACTTCTGGTGGAGCGGTGAAATGCGTTGATATCAGAAGGAACGCCGGTGGCGAAAGCGGCGTACTGGACCTCTTCTGACGCTGAGGCGCGAAAGCTAGGGGAGCAAACGGG
+
ABBBB?B@BBBA@@=A@A=AC?BB<@7;;AABBC=BB=@@;@C=BCBBBBB>AA>BDADG@C@BBBBBB@2BBBE=BB?BBCCBCC>?;@B@@<@B=@@@B@C@CBBBB????AA@AAC@CCBB>BC@CBBAA9ABBBGEBB?BB<@@@=AA?BBBB@CBDG<AAACF@BBA@@@AA@>A7;5;A@9@;@>;A?>>8>?@<@CBABBC9;<?A@@=@BBBBDE@:;;:@@?@AA<AB;;;DD8@A@AB=BBD=
@N9IO0:01090:05974
TACGGAGGATCCGAGCGTTATCCGGATTTATTGGGTTTAAAGGGTGCGTAGGCGGCCTGTTAAGTCAGGGGTGAAATACGGTGGCTCAACCATCGCAGTGCCTTTGATACTGATGGGCTTGAATCCATTTGAAGTGGGCGGAATAAGACAAGTAGCGGTGAAATGCATAGATATGTCTTAGAACTCCGATTGCGAAGGCAGCTCACTAAGCTGGTATTGACGCTGATGCACGAAAGCGTGGGGATCGAACAGG
+
A@A?=::6:@B?@@@@@@=:;;<@<@BB=BC@DG>CB>AA;AB>BBCC@@@>@@=A@FDC?CABC;;;DC<ABAF>BBBB8<<7;AAA@D@BAAABAB;;;<@C=AACA@@BBBCC=BB@AA=@A?BCB@CD@CBBB<BC5;5<@=@ABB=BBBAAB?BBBD=;;<BBBCDCCBBBAA?B@@=@CB=BBC7::??=AAAAAAAA???C>ABBB?BBC>?;@000>>?=???@@B9@;;;AAA7ABAAA?AAA<
@N9IO0:01096:06004
TACGGAGGGGGCTAGCGTTGTTCGGAATTACTGGGGCGTAAAGGGCGCGCAGGCGGCTGCTCAAGTCAGGCGTGAAAGGCCTGGGCTCGAACCCGGGAATTGCGCTTGAGACTGGGCTGGCTTGAGTGCGGGAGAGGATGGTGGAATTCCCAGTGTAGAGGTGAAATTCGTAGATATTGGGAAGAACACCGGTGGCGAAGGCGGCCATCTGGACCGCAACTGACGCTGAGGCGCGAAAGCGTGGGGAGCAAACAGG
+
ABBB?;:;:;);@@@<<:*//)/:493:6945555&59<==6>@466655595::47///777205555.////--(,(*,***(,****(**(*2,2(*(,-///3:<;?@@?@9@AA@BC?BCBBAABB=ABBC?BBC=@?@DAC@CC>DCC@@@BBA@BBBB>B@CCAB@DDBB?BC8;8;C@AAA5;5;;5<AC=B?BA@B9;9AA@:::59=?;@9:9:?:999929?>99;.9;A>===099;;:,:;:4
@N9IO0:01102:06003
TACGGAGGGTGCGAGCGTTAATCGGAATTACTGGGCGTAAAGCGTGCGTAGGCGGTTTGGTCAGTCAGCCGTGAAAGCCCCGGGCTCAACCTGGGAACGGCGGTTGAGACGGCGAAACTGGAGTGGGCTAGAGGACCGTGGAATTCCCGGTGTAGCGGTGAAATGCGTAGAGATCGGGAGGAACACCGATGGCGAAGGCAGCGGTCTGGGGCCACACTGACGCTGAGGCACGACGGCGTGGGGAGCAAACAGG
+
@@BC=@@B=;;;BBBA@@4;5;AA;@5;.4:AAB=;:;CKGMGCBCBCBBB@BD?BD:;:;BCBBCAA@<@BBBD=BBA@7@B5>0009>;@AD0009B?AC@D?DA@@AA>A;9;,;?@<?A?@?8@@;:;A;AA:::B?B@C?BC>C@CEBABAB?BCCF>?@@BBAA==00000)/94<7<<=9===>:>;;7;8=;@@B?BBBBCC:B?BBBBBBABBCBB;;7;A;<:@@=BBBCJF;@@;;;6:AA>
@N9IO0:01067:06057
TACGAAGGGGGCTAGCGTTGTTCGGAATACTGGGCGTAAAGCGAACGTAGGCGGTGTTCCATGTCAGAGGTGAAAGCCTGGGGCTCAACTCCAGAATTGCCTTTGAAACGGGAACGCTTGAGTCCGAGAGAGGATGGCGGAATTCCTAGTGTAGAGGTGAAATTCGTAGATATTAGGAAGAACACCGGTGGCGAAGGCGGCCATCTGGCTCGGTACTGACGCTCAGGTTCGAAAGCGTGGGGAGCAAACAGG
+
/7779.4444$4;@AABD>@@>?C:C=@A@@>C<;;;BB<AAAB?;;;@@;00+00>8>*77<<73494.4444)4;799::,55==:@@??B;96:6:9?BB799949@A9B@BA<<9=@@=B9>>=999929=>::=8<5905.4=9444:;440488;(4.439999:==8<;9=8;;278908:?=:@::4:9>>9?8>?>@A?ABAA>;;:9:==@@AAAA<@<@BBB=CCBBBCB3@A:;;0;;:;
@N9IO0:01076:06010
TACGTAGGTGGCAAGCGTTGTCCGGATTTATTGGGCGTAAAGCGCCCGCAGGCGCCCGATTAGTTTCAGGTGAAATCTCCCGGCTCAACTGGGAGGGGTCCTGGAAAACTGTCGGGCTTGAGGCAGGGAGAGGGATGCGGAATTCCCGGTGTAGCGGTGAAATGCGTAGATATCGGGAGGAACACCAGTGGCGAAGGCGGCATCCTGGCCCTGTCCTGACGCTCAGGGGCGAAAGCGTGGGGAGCAAACCGG
+
@@@><00,0<8<@<@@@B?AAA?C><<;0;@;AA::::??*8;9:@6@=;;5;;99,4;;7<==@>BBD@CCBB;;<:AA6@9>=AB>BBBA8@@>@4@C=@@5;:;.;@@A;;;0;A@B@B=<=<8,4::?<7??ABCAD?A>AA<A>AA?@@BA?BCBB=BBCCCA@??=<=??9?A?B?AAA?BBBB@BBF>A>AC>@A9949A<@@9@A@@=AAAAA@?????>2>@@@;ACA@BDD599;:E>C@C@
@N9IO0:01097:06055
TACAGAGGGTGCTAGCGTTAATCGGATTTACTGGGCGTAAAGCGTGTGTAGGCGGTTTGTTAAGTCGGGTGTGAAATCCCTGGGCTCAACCTGGGAATTGCATTCGATACTGGCAAGCTAGAGTACGGTAGAGGGCGGCGGAATTCCGGGTGTAGCGGTGAAATGCGTAGATATCCGGAGGAACACCGATGGCGAAGGCAACCGCCTGGGCCTGTACTGACGCTGAGACACGAAAGCGTGGGGAGCAAACAGG
+
ABB???CC=9;9?==:::5;?ABC>AAB>BBBBB>;;;BA9?@@:;;ABAA?AB=AA:@@=@=@BBBB<BCAAAL>BBB=AAC<@A@C@D@A@@;@?B<@ABB@BCCAAAAA>CB=AABBBCCCC??<@BAA@D=>=<>?;?<?;?;?@9@ABCCBC@BCBB=BBBBABECA@A@6;6:C?B?C@@>@BBB@BCB>@=@A<@<AB=BBC9;8;BBBABBCBCCCBA@@AA@@@A<AA@??BB6@?@AA;ADD?
@N9IO0:01070:06105
TACGGGGGGGGCAAGCGTTGTTCGGAATTACTGGGCGTAAAGGGCGCGTAGGCGGTTGGATAAGTCAGCTGTGAAAACCACGGGCTTAACTCGTGGCCTGCAGTTGAGACTGTCTGGCTTGAGTGTGGGAGAGGAGAGTGGAATTCCTGGTGTAGCGGTGAAATGCGTAGATATTCGGAAGAACACCAGTGGCGAAGGCGGCTCACTGGACGACTGTTGACGCTGAGGTGCGAAAGCGTGGGGAGCAAACAGG
+
?=::::::::"4<.44445496<<;>;>;;??<@9AAAB@.;:.:5::<=>@AB?AAC?BAA=ABB@BABA<=BBB9C@CC>>7=B:=:>B>B@>9B9;;;<<<7;:::<?;;<<>:BB?BBABAAAA=A@@@<@??AA@?B>B@B?BB?BBBBBBB?B@AA:99:CAA?;;<=:=@5:58509???BBBB<??A3929@;<?>C?@?<===@>>>@<;;;C@@=>>=>==AAD9?AABDDD6@>>>B:>>=:
@N9IO0:01072:06074
GACGGGGGGGACCAGTGTTAGTCGCATTGATTGGGCGTAAAGGGTGCGTAGACGGCTTTTTTGAATTAAAATATAAAGACCACTATAGAGGTGGTAATATTTTAATGATCGTAAAGCTGGAGTAGTGGGGAGGGTGGTTGTACCTTTTACTTAGATGTAATAATCAAGGAGGTAAGGAGGGACGATCAGTGGCGAAGGCGACTACCCATCTATTACTGACGTTGAGGCACGGGGGTGTGGGGAGCAAACGGG
+
BB;;;;;;;#;A>@BBBB?BCBBBB@@?@@@=A@9@@:::/:=6=@?@@@@@7828<<<<<';B=A5;;;.9=00/*/7<)0/9=>:>966;;5:C6:9BFD;CAA@@B;;;BB;@@?A?BBCCB@@?@5@BB=CC?B?@@@A=AAB:@@@@CAAABBC@HCACCE>B>BA=BB=@>@CF>BBBBCBACAA>CBB@C@BBCBBDBB<@000<<9>BBBDCCC@DAA?ADBBBCB0BCBBAB7ABBBC;;;;7
@N9IO0:01080:06066
TACGGGGGGGGGCAAGCGTTGTTCGGAATTACTGGGCGTAAAGGGCCAGTAGGCGGCCAACTAAGTCGGATGTGAAATCCCCAGGCTTAACCTGGGAACTGCATCCGATACTGGATGGCTTGAATTCGGGAGAGGGATGCAGAATTCCAGGTGTAGCGGTGAAATGCGTAGATATCTGGAGGAATACCGGTGGCGAAGGCGGCATCCTGGACCGACATTGACGCTGAACGGCGAAAGCTAGGGGAGCAAACGG
+
;;;;;;;;;;;";A5;9A@:@B?BB@B@D@BBCDC>A@@@A9AA8@=A@AAB>AA>A@B?BBA8;;AC?B;;;@@C:>===300,0=:@<@?::9/93::B@A@@=@@@<;;A>A?@<@A=AB=A=ABA;A@;;:6:BBAB@B?B>A=AB=AAA@@@@=?AAA;AA;;;BBCB@AAA@>AB>A?AAB?B?BB>AAC;@;;;5;ABB<@@@BA?B@@@B?BA;;;CBD@BA>C<<;0;;;;;;;.;;;AA6;::
@N9IO0:01091:06062
TACGTAGGGGGCAAGCGTTGTCCGGATTTATTGGGCGTAAAGAGCGTGTAGGCGCCACACAGGTCCGTTGTGAAAACTCGAGGCTCAACCTCGAGACGCCGATGGAAACCGTGTGGCTAGAGTCCGGAAGAGGAGTGTGGAATTCCCGGTGTAGCGGTGAAATGCGCAGATATCGGGAAGAACACCCATGGCGAAGGCAGCACTCTGGGACGGTACTGACGCTGAGACGCGAAAGCGTGGGGAGCGAACAGG
+
=@000AABBB5BC?AAAB8;;B?C?CCC>CC8@<5A;?A>4<?@;:;A@@?=;;465?>::C@@@>?A=A>AAAA000@A@A?@@@@:@8797;<<?9945:>>;@@:@<@@@@@=A@A@ACAA=A=B>BBB?BBBBBC?B=C=AA>AADBAAABC?ABBC>CCBBBD<;;ABBCE?C?BB?BBBB=BBB@BCC:;:;ABBBBBBBBB>BBE@GBAACCCCAB;<;CBBBBCE>BAC<<;;.;@@;;6:@B>
@N9IO0:01106:06074
TACGGGGGGGGCGAGCGTTGTTCGGAATTACTGGGCGTAAAGGGTTCGTAGGTGGCCTTCTCAGTCAGATGTGAAATCCCTCGGCTCAACTGAGGAACTGCATCTGATACTGGAAGGCTCGAGTGCAGGAGAGGAACGCGGAATTCCAGGTGTAGCGGTGAAATGCGTAGATATCTGGAGGAACACCGGTGGCGAAGGCGGCGTTCTGGACTGCAACTGACACTGAGGAACGAAAGCCAGGGGAGCAAACGG
+
;;BBBBCCCC"BC<:;;;59>9>C@C=@=@BBAC>B;;;B;BA;C?BB?B@900+0:@5@@DAABBCBC:::BAA9;:;.;BB=A@BC?@ABBB?C@CCCCCGCGCBBAACC?D=A?BCCECC;;=BB@CDBD@A>AFCD@C@C?B=??;?<<<<<?;?@@@;@@>??BAA@???<B=BB?B?AAAAC@CBADBB?B@CC@CBD:;;A>@ABBAA=A;;;AA@@@AA?B@@??A;@?;@@BB2@@@>@9;;;
@N9IO0:01111:06102
TACGGAGGGTGCGAGCGTTAATCGGAATTACTGGGCGTAAAGCGCGCGTATGTGGTCTGATAAGTCGGATGTGAAAGCCCCGAGCTTAACTTGGGAACGGCATTCGATACTGTCTGACTAGAGTATGGTAGAGGAAAGCGGAATTCCCGGTGTAGCGGTGAAATGCGTAGATATCGGGAGGAACATCAGTGGCGAAGGCGGCTTTCTGGACTAATACTGACACTGAGGCGCGAAAGCGTGGGTAGCAAACAGG
+
A@>>:@>@8@??@AAACC<@=ABB>A@C?CCBBB>BCCDD=@ABBB:;:BA@BA?ABBBBCC>@@BB=@AAAAAF;CABB7AABBDGM@BBACJ>C?BC?:::?@@@B@A>@:;;@@@@ACBBBCCC@BBBCC@CC=BCC?A>A?BB>B?BB@?????@ACA<AAAAAAAAA@@@@D=AB@B?BA@@@@@A?BBC@C>AA<ABA>ACC@CDBA=AB@@@B@@@CC@@<@AA;;;6<BBAAA<AAAABC>ABA?
@N9IO0:01113:06067
TACAGAGGTCCCAAGCGTTGTTCGGATTCACTGGGCGTAAAGGGTGCGTAGGTGGTCGGTTAAGTCTGATGTGAAATCCCGGAGCTTAACTCCGGAACTGCATTGGATACTAGCTGGCTTGAGGTTTGGAGGGGGGACTGGAATTCTCGGTGTAGCAGTGAAATGCGTAGATATCGAGAGGAACACCTGTGGCGAAAGGCGAGTCCCCTGGACAACACCTGACACTGAGGCACGAAAGCTAGGGGAGCAAACAGG
+
BCB@@@B?BBB=B;@@@@<@B?BCACC?BB:::B;A@@@C6;;0<A;;0@@;00-0@@;A?A>ABBBBCBBCBBA;:::-:9@@;;5:29=?;>:?9>;99::;@>A;;;CBAA@A<AA7;;A=@@0;5;;;;;;%;CCD496:69:@C:BC@??@@:;::A9AAAAAAAB@@@@BB@@A@D?AAC@CB@@<@;;:,9:=:;;9999&4834447:::7<454888@@?;>9:89?-787<<<<0=0000+0/0:
@N9IO0:01070:06129
TACGGGGGGGGCAAGCGTTGTTCGGAATTACTGGGCGTAAAGGGCTCGTAGGCGGCCAACTAAGTCGGATGTGAAATCCCCAGGCTCAACTTGGGAACTGCATCCGATACTGGATGGCTTGAATTCGGGAGAGGGATGCGGAATTCCAGGTGTAGCGGTGAAATGCGTAGATATCTGGAGGAACACCGGTGGCGAAGGCGGCATCCTGGACCGGCATTGACGCTGAGGCGCGAAAGCCAGGGGAGCAAACGG
+
??9:::::::";?5;;9;5;@=BC@CAD>AA;;;0;B@AA8@@;;;<BCDD?BB=@=@=B;;5;:BB=CCCBCBB;@AAA7AA>A@9:3:=399/9<?97:?9:29899<A@<@@A;@@<@@?B@BBC?BBBBD9;<BCB@C?B>B7;;?CB@@@;<8;B@C<@@CBCBBBAA@@@A7;;=B=?@@;A=@@=@AB<@<::30:00+/6)//6=9;:<8443:8;>AA=@?994<19925999&549=937:;
@N9IO0:01072:06159
TACGTAGGTGGCAAGCGTTGTTCGGAATTATTGGGCGTAAAGGGCGCGTAGGCGGCGTGTTAAGTCGGCTGTGAAAGCCCGGGGCTCAACCCCGGAGGGTCAGCCGATACTGGCATGCTAGAGTACGGAAGAGGTAGCTGGAATTCCCGGTGTAGCGGTGAAATGCGTAGATATCGGGAGGAACACCTGAGGCGAAGGCGGGCTACTGGGCCGATACTGACGCTGATGTGCGAAAGCCAGGGGAGCGGAACGG
+
BBAA?992:;59<<BBA@>@C?CB@B@FADE@CC7BAC;>6>>8C>>CA<A8@<7999;=;C@CD:;7;AA@@@D6A@C>CCC:@@@@5;;;.9.5:<0;ACAA;<;;;A;;4:;?@BCCCCBBBCC@C@DCC@AA@A@@9?<??BB>C@CCB@@@B?@@AB>CCCCC@A@BCCBBE=??=??AA@=A@@@<@AA?B@CBC>;;;@;;;0;=;;;;@A@ABCCCBCCBB@A;;;/;A=A@AA3B000*0:<::
@N9IO0:01073:06155
TACGTAGGGTGCGAGCGTTAATCGGAATACTGGGCGTAAAGCGTGCGCAGGCGTTGCTAAGACAGGTGTGAAATCCCCGGGCTTAACCTGGGGAACTGCCGCTTGTGACTGGCAGGCTAGAGTACGGTAGAGGGGGGTGGAAGTTCCTGGTGTAGCAGGTGAAATGCGTAGAGATCAGGAGGAACACCGATGGCGAAGGCAGCCCCCTGGGCCTGTACTGACGCCTCATGCACGAAAGCGTGGGGAGCAAACAGG
+
BAABBCCF<999B@@@@B<A<ABA>@+000000*959::)55<596<><<4000*///576655<655999@2<===0;@+00)/)/3////&-0-///)/88178;AAA@=99:=@BB;;;:;CC5;;B;;;;;;$9;<;79>2:.943=<;<9000*0>>>9?B<;?><;;00//9+::?C>BBC?AA;;6;;@>C@BBCCGEF,<<;0;=ABBBBBB@@00+000>?AB@AAA:??AABDD9@@AAE=BBB?
@N9IO0:01075:06136
TACGTAGGGTGCGAGCGTTAATCGGAATACTGGGCGTAAAGCGTGCGCAGGCGGTGATGTAAGACAGGTGTGAAATCCCCGGGCTTAACCTGGGAACTGCATTTGTGACTGCATCGCTGGAGTGCGGCAGAGGGGGATGGAATTCCGCGTGTAGCAGTGAAATGCGTAGATATGCGGAGGAACACCGATGGCGAAGGCAATCCCCTGGGCCTGCACTGACGCTCATGCACGAAAGCGTGGGGAGCAAACAGG
+
?@@B@@@F=9;;BBBAAA7;7;AB=B:;;BCCC>BABFF>CCCAAACB@@:>@:@@@@ABB@CBAAA@BBADDE=>>>>6>@:AA?B?B?@A@6?5::::<<C<BBBCBCBBAABBCBB>AAABCC>A@@@??@?,@@@?A?C@B@CBBB;;;CACAAAFJ?AAAJBBBBBBB@@?=::6:6:BB=AA@@=@BB>A>BB@BBBB7AAA=A>@AAA@AAA000;000:::<?<<7=A?@@CC6???AA=:99?
@N9IO0:01084:06136
AACGTAGGGGACAAGCGTTATCCGGATTTACTGGGCGTAAAGCGCCCGTAGGCGGTTTTCTAAGTTGGACGTGAAAGCTCCCGGCTTAACTGGGAGAGGCCGTTCAAAACTGGAAGACTTGAGTCTGGAAGAGGAGAGCGGAATTCCCGGTGTAGTGGTGGAATGCGTAGATATCGGGAGGAACACCAGTGGCGAAAGCGGCTCTCTGGTCCAGAACTGGACGCTGAGGGGCGAAAGCGTGGGGAGCGAACGGG
+
A:BCBBBDE;BAB=B@@?=@@@@CACDE>DBBCC<AA?CD8::BA@:ABBB<@@<@A?3@BC?BB@D@@@?@?>>0000@@<@<AA?C=A@@@6>=><8<3::;?BCG:BCC@C@AAA@?@@???@A;?<?BA=A@CBBB?B?B?BC<A=;;;BBBB@BBAE@BBBCCDBBABAAAF=CC@B?@@@=@@CC?BA@@;@A@6;;@CACC?AA>A==9@00+0<999900>>*0///)/;<=>?>0<<:::7<==4
@N9IO0:01099:06141
GACGTAGGATGCAAGCGTTGTCCGGATTTATTGGGCGTAAAGAGTTCGTAGGTGGTTTGTTAAGTCTGATGTTAAAGACTGGGGCTCAACCTCGGAAATGCATTGGATACTGGCAGACTTGAGTGCAGTAGAGGCAAGCGGAATTCCAGGTGTAGCGGTGAAATGCGTAGATATCTGGAAGAACACCGGTGGCGCAAGCGGCTTGCTGGGCTGTAACTGACACTGAGGAACGAAAGCTAGGGGAGCGAATGG
+
BBBAA00+0000>7;9@<6:9@8<9:>>4@@;@>7?@@BD;>???6:9?;:29925E269:C9B66665:@B?CD>C@@@BCC8?;DE?B@BCC@CC:A;:::5?<@ABA@@ABBBBBB?BAA<<;BCBCC;;:;B@CBB@C@C?C@;;:<BBACBCAFABA<;;;A;;;A@AABAA<A8AB6...*.*.808@/925::3:>8=====5<@A::58@==>BBA>>=-719494)499;;@@2<<<6505<;
@N9IO0:01101:06157
TACGTAGGGTGCGAGCGTTAATCGGAATTACTGGGCGTAAAGTGTGCGCAGGTGGCTGAGCAAGTCGAGTGTGAAATCCCCGGGCTTAACTTGGGAATTGCGCTCGAAACTACTTGGCTCGAGTGTGGCAGAGGAAGGTGGAATTCCAGGTGTAGCGGTGAAATGCGTAGAGATCTGGAGGAACACCGATGGCGAAGGCAGCCTTCTGGGCCAACACTGACGCTCATGCACGAAAGCGTGGGGAGCAAACAGG
+
CAB;;<CD>A@ABBBB@@6;6:BC?@<@=B@AAD=AABDC=ICCCCBBBCC?AB=B;;;BAA>A@@@CAABBBB@99999-:@9>@>A9==3::,8/8,7;<><>889,9>?::59<A@AB?>@<9:29>>@>;>;>;?>:?08188@@?@@BAAAB=>??>4>=777=;<<9::<B=AB?C?AAD?BAA@@C@@=@<@ABD?B>;;;A;A?B=BBBBB@000@@A@@BCB99:/;>@AAAA2;;;;@8@@@<
@N9IO0:01074:06160
TACGGAGGGGGCTAGCGTTGTTCGGAATTACTGGGCGTAAAGCGCACGTAGGCGGCTTTGTAAGTTAGAGGTGAAAGCCCGGAGCTCAACTCCGGAATTGCCTTTAAGACTGCATCGCTAGAATTGTGGAGAGGTGAGTGGAATTCCGAGTGTAGAGGTGAAATTCGTAGATATTCGGAAGAAACACCAGTGGCGAAGGCGACTCACTGGACACATATTGACGCTGAGGTGCGAAAGCGTGGGGAGCAAACAGG
+
A@BB?@@@@@1@BBCCCC?CB?999:=A=@@@BD<BBBBB<@AADCB@@;;5;;5;AC=CCJ@EC?CA@B?CBAA<AAA0;7;AAA@@=@CB?A?A?B8:;@CE>F?AAAABBABCC@@@BA>A8;;A@A@@@@;;;@@D@C=A6:6:@BABBDBBB=@@BD=B=:::99@??B;??;>;9:9)7=<<>???9?<>:@;?@CCCCCCCC9;;;;ABCA=BBBBBA@@@<@@@@BC0<;@;;;;-99=;;5=??<
@N9IO0:01081:06174
TACAGAGGGGGCAAGCGTTGTTCGGAATTACTGGGCGTAAAGGGCGCGTAGGCGCCTTCTAAGTCGAACGTGAAATCCCCGGGCTCAACCCGGGAACTGCGTCCGATACTGGAAGGCTTGAATCCGGGAGAGGGATGTGGAATTCCAGGTGTAGCGGTGAAATGCGTAGATATCTGGAGGAACACCGGTGGCGAAGGCGACATCCTGGACCGGTATTGACGCTGAGGCGCGAAAGCCAGGGGAGCAAAGCGG
+
BBCBBBBCCC5CC?BBBF@ECABC@A?B<??BBB:?AABB>BE>CCBA@AB?89:?A?@BC>AAA9;69BAABD=ABAB9BC=CBBC@CC>CC>CBCCCA@@@=@AB@ABB=A>A>AC@BB>A@?BB=BB@@@9?@?<<2:4;@B@CC@FBBBB??9?@BB=AA@CCDCBBCBAAA;@;4:6>BB?D@@><?BC@B?BBBBBAD6=;6;@;><BDC@BBBBBBAAA=?@@9:9,:>9<==<2>:;;>0/0::
@N9IO0:01104:06189
TACAGAGGTCCCAAGCGTTGTTCGGATTCACTGGGCGTAAAGGGTGCGTAGGCGGCCGGGTAAGTCTGCTGTGAAATCCCGCAGCTCAACTGCGGAACTGCATTGGATACTATCCGGCTAGAGGAATGGAGGGGAGACTGGAATTCTCGGTGTAGCAGTGAAATGCGTAGATATCGAGAGGAACACCAGTGGCGAAGGCGAGTCTCTGGACATTTCCTGACGCTGAGGCACGAAAGCCAGGGGAGCAAACGGG
+
:;9@@@B@BBB=B?BAAB<;;9;@=AB>A;=998-8?;99,;<88>@BAB@<00-0<@@9@@;<<BBBCDBB@EA9><<,0099==BB?CABBC?CADFDBBB?B?@@ABCBBB@B?BBBBCC@C@;;99@=@0A;AA@=:@+0+0000:>=9@<<<@B;<;0;CCBCCCCE;;;;;?>?;?<@AC@CCBB>A;;7<=@@@@@B@A@C?B;<;C=B?A;;;;;;CDC=AAB;;;0<;5;;BB7@ACBD>CCC=
@N9IO0:01064:06232
TACGTAGGGTGCGAGCGTTAATCGGAATTACTGGGCGTAAAGCGTGCGCAGGCGTCTTTTAAGACAGGTGTGAAATCCCCGAGCTTAACTTGGGAATTGCGCTTGTGACTGGAAGGCTCGGAGTGCGGAAGAGGGAGCTGGAATTCCTGGTGTAGCAGTGAAATGCGTAGAGATCAGGAGGAACACCGATGGCGAAGGCAGGCTCCTGGGCCAGCACTGACGCTCATGCACGAAAGCGTGGGGAGCAAACAGG
+
@@ABB?@@:9:9AAA@?@=@>ABA;@+0)0===>8BBACC>CCC:;:B@::6:;9>@@D2B:BCBAA>AA????<@ACB5;:???<A<?@;@@6?;?4=??@A<??B@?@C>A=A>ABCC?BB:::?4;5;@A@9@@@AA<@?B?C@CC@CCCCCGCCCCCE?CCDCBBBCA;;;@A>AA?B?B@@<@AAA<A@@<@@BBB>;;;5;;:/;>BBBBAAA@000===0;;AB;<<0<@@@ABB8;;;CE@CBC?
@N9IO0:01068:06214
GACGGAAGGTGCAAGCGTTGCTCGGAATCACTGGGCGTAAAGGGTGCGTAGGCGGCCGTGCAAGTCTGGCGTGAAAGCCCCGGGCTCAGCCCGGGAAGTGCGCTCGAAACTGCACGGCTCGAGTGCCGGAGGGGAGAGTGGAATTCCTGGTGTAGCGGTGAAATGCGTAGATATCAGGAGGAATACCGGTGGCGAAAGCGACTCTCTGGACGGCAACTGACGCTGAGGCACGAAAGCGTGGGGAGCAAACAGG
+
BCCC?C@B@ABAC@B:::@C@AAA>A;;<ICDDD>DCBAA<AB;BABDA?>;00,09@@>CB@CAAAE>??BCBA9@@@@5@A;AAA@@@@8@@8@9??@AA@@@CCD?D;;;ABB?CBBFFBCBC@C=@@BB9BBBBBB@C@C@C?@@?BBBBBBC?BBCC>BABBBCAA@@@@BB=@@@C@CCC@C>;;5;@@@;@ECCCCCBBBC?B@@=@B?AABABBA@A;;7;A@ABB8;;=;HIH<CBCED>@@@?
@N9IO0:01070:06234
[truncated: 44,990,767 more chars]
