# Supplementary material for: Analysis of the rhizosphere bacterial diversity of Angelica dahurica var. formosana from different experimental sites and varieties (strains)
Source: PeerJ. 2023 Sep 6;11:e15997. doi: 10.7717/peerj.15997 (PMC10492537; doi:10.7717/peerj.15997)
Supplement: Supplemental Information 10 [file peerj-11-15997-s010.gz › peerj-11-15997-s010]

@N9IO0:00685:05782
TACGTAGGGTGCGAGCGTTAATCGGAATTACTGGGCGTAAAGCGTGCGCAGGCTGTTTTGTAAGTCAGATGTGAAATCCCTGAGCTCAACTTAGGAACTGCGTTTGAAACTACAAGACTAGAATATGTCAGGAGGGGGGTAGAATTCCACGTGTAGCAGTGAAATGCGTAGAGATGTGGAGGAATACCAATGGCGAAGGCAGCCCCCTGGGATAATATTGACGCTCATGCACGAAAGCGTGGGGAGCAAACAGG
+
BBCCBABA;AA=BA@?BA?B@CCA?A4949@@@A>BEEDE<@@9;;BBBAB>AA>@>>2=??9@===00/999::5<@>45549:4557<=1669=7;;><;;;066=4=<<@@=B@=;44=3=C;99A;;4;55555#4444.5.55=;;<<==@>>>==BB<@@DCBBBCCCBB@A;??9?;?AC?A>AB=;;;+0+066;=@@,@@?8@??9>AC?BB9:9?::9AABABBB=A;;;BCB7;;;AB=CBB?
@N9IO0:00689:05791
TACGAAGGGGGCTAGCGTTGTTCGGAATTACTGGGCGTAAAGCGCGCGCAGGCGGTTCTTCAAGTCAGTGGTGAAAGCCCGGAGCTCAACTCCGGAAATGCCATTGAAACTGTAGAACTTGAGGACGAGAGAGGTGAGTGGAATTCCCAGTGTAGAGGTGAAATTCGTAGATATTGGGAAGAACACCGGTGGCGAAGGCGGCTCACTGGCTCGTTTCTGACGCTCAGGCGCGATAGCGTGGGGATCAAACAGG
+
CCA;B9@A@A,@A;;;@@>@A?@D@C?A=ABBBA=BBBBC7;;;<A;;;AA=;:7;@BA@CC>@@C@A@@=@AAB8:;C=B?;;;CCD>BBC=A;@C;;;:5;A=CBB>BCBAIHE@CD<B@A=ACBBBBBBB?BA@AAA=@>C<@@;@AAAAAB::6;A@@:A????BBBACC<@@6<8==9??=;@?9;5;;;6;@CCABBBBCDCAGAA?@?9?@?>?@C@@AB?BBBBA@@@??<<>>5?@???9??=9
@N9IO0:00695:05774
TACATGTGGGGCAAGCGTTGTTCGGAATCACTGGGCATAAAGGGTGCGTAGGCGGTGGTGCACGTCCTGGGTGAAATCCTTCGGCCCAACCGGAGGTCTGCCTGGGATACGGCATTACTTGAGTGCGTGAGGGGTGACTGGAACGCGTGGTGTAGCGGTGAAATGCGTAGATATCACGCGGAAGGCCAACGGCGAAGGCAAGTCACTGGTACGCAACTGACGCTGAGTGCACGAAAGCGTGGGGAGCAAACAGG
+
CBBAAAABCB7BA?AABC?BB@BB@A?A?=>>?@9@@AAA<AC<A@A?@AC=8969?<@@@@@B??585>5<===6=B@GABB>@?:>;@=@?AB69:;;;5;?B;AAAAA>;;:4999=B888?BBB899DF9CC@@@A:@:<;;AAB>BAA;;;@=A;;;0;BBC;;<AAAA;;:CBA<B6;6;=B;A>9=00*0*0/)/09??>>195955?:?@@B;;;;;;A;;;;;;;;0;A@AAAA6;;:?B9?@@=
@N9IO0:00695:05781
TACGGAGGGTGCGAGCGTTGTCCGGAATCACTGGGCGTAAAGGGCGCGTAGGCGGCCCGTTAAGTGGCTGGTGAAATCCCGCGGCTCAACTGCGGGGCTGCCGGTCAGACTGGCGAGCTAGAGCACGGTAGGGGCAGATGGAATTCCCGGTGTAGCGGTGGAATGCGTAGAGATCGGGAAGAATACCAGTGGCGAAGGCGTTCTGCTGGGCCGTTGCTGACGCTGAGGCGCGACAGCGTGGGGAGCAAACAGG
+
CCCD9BBB<BBBAA=:6;7@=C?C@B@BBBBBBB=BCCCC=CC>CCBA@<<8994;;0;??A?BBB?BBB?BCEE>B??3;00+0@>@=@=??DEF9B???=A>A??????A@C@9:9AB:::BBBC?A@?@?6899@AA?B?B?CC=B?BCBBBBB?BG?B?BB::9A>???@@@D=C?AB@CCB?BA@@?BAB=B=B@@6;<C@AAF>C???<?BA::;CCAAAB?BAA??@AAAB@AAA8A@AAA;@@@9
@N9IO0:00708:05776
TACGGGGGGAGCGAACGTTGTTCGGAATCACTGGGCGTAAAGGGCGTGTAGGCGGCTGGATAAGTGGGATGTTAAATCCCCCGCTCAACCGGGGACCTGCATCTCATACTGTTCAGCTCGAGCACATCAGAGGAGACTGGAATTCCCGGTGTAGCGGTGAAATGCGTAGATATCGGGAGGAACACCAGTGGCGAAGGCGAGTCTCTGGGATGATGCTGACGCTGATGCGCGAAAGCCAGGGGAGCAAACGGG
+
BCCC?@@@&9:;;?>@@@4;;5??=B?BBB???B=AA???9?A9AAAAAAA=@@=@@A>BBG>@@@@6?@@@9>@6:;;;;'555554949;9+;=8>CCFCCCB@@>@@;;4:;9;AAB:::ABBBCBCBB<;9;@@C?B@B@BD>B?AA?AA?@<@:9919@??ACCAB@@?@>5?;7A:A@?5>;?@?BBFAHHD;=6?>>@CC>8?CDBBBCBCBBABCFBCC;<9;;@4<@:B@@@2BCCCC6:;?5
@N9IO0:00709:05789
TACGTAGGGTGCGAGCGTTAATCGGAATTACTGGGCGTAAAGCGTGCGCAGGCGGTTCGCCGTGTCCTGTGTGAAAGCCCCGGGCTTAACCTGGGAATTGCATGGGAAACTGGCGGGCTCGAGTGTGGCAGAGGGGGGTGGAATTCCGCGTGTAGCAGTGAAATGCGTAGAGATGCGGAGGAACACCGATGGCGAAGGCAGCCCCCTGGGCCAACACTGACGCCTCAGGCACGAAAGCGTGGGGAGCAAAC
+
FCCCCCGG8<@CBA;@;:54.44C=@5;5:;@?=8A?@?@<AAA@AAA>??<A@=A>BBA?B@??B?B?@@?CBC<A?@@8AB=BC@C?B=???9@=<:@@000:2:;29/548?=9?BCABAA????BAAABCCCC)BA@A=@=A@BBBBCCBB=BB=BBB>CBBCBBBB743::<4:?5718BA=BBBB?CCC?CACBBBBBB1???8@<B7:8?>>>?88-798<187==??8@C?>>@@3??@@@8@
@N9IO0:00671:05843
AACGTAGGAGGCGAGCGTTATCCGGATTTACTGGGCGTAAAGCGCGTGCAGGCGGCTCGGCAAGTTGGATGTGAAATCTCCCGGCTCAACTGGGAGGGGTCGTTCAATACTACCGAGCTCGAGGATGGTAGAGGAAGGTGGAATTCCCGGTGTAGTGGTGAAATGCGTAGATATCGGGAGGAACACCAGTGGCGAAAGCGGCCTTCTGGACCATTCCTGACGCTCAGACGCGAAAGCTAGGGGAGCGAACGGG
+
=+=A@:<7;A8AB;66@@<BBB@C?BBC=CBBCC>B;;;@9@BBBCBAADA<@@??@?B?AB?BB?B<??BA@A@;9::>>5=9=B??<?BCA9????29:@C@@@?ACCBCD@C;;;ABBAA>BAA>@@???;?;??AA>@=@=@D<A?BB???BB?AABB=B@???@?=<<=?@@9@C?B?BBB=@@AB?CBDD?B;;6;<@=BA>-00-00:A9>?BBBBB;;:BBBBABB;AC;;;<;.;;;CC@AAB9
@N9IO0:00672:05830
TACGTAGGGTGCGAGCGTTAATCGGAATTACTGGGCGTAAAGCGTGCGCAGGCGGTTCGTTGTGTCTGATGTGAAAGCCCCGGGCTCAACCTGGGAACTGCATTGGAAACTGGCGGACTTGAGTGTGGCAGAGGGGGGTGGAATTCCGCGTGTAGCAGTGAAATGCGTAGAGATGCGGAGGAACACCGATGGCGAAGGCAGCCCCCTGGGCCAACACTGACGCTCAGGCACGAAAGCGTGGGGAGCAAACAGG
+
;;<BBBC?7;A@A@A>;97;8;??;@5:5;AAAA?B@@?B<@@@@BBB@@@>BB?B?BBB:?<>>?@ABBBBCBA/;988+<<5BCCC@C?ABC>C588@???=@>AA:A>?6??;?==8=??;?=@=??=<<;;;;%7<6?7B7=8=CC?88=;;88223:3:=:9999:555558376295@@@=ABAA>AAA9@<@@@@DEC2ABC?E@C::;@@@DB<;9><>=@ABBGI@CAA@?@@2;;;AB=BBB?
@N9IO0:00676:05818
TACGGAGGGGGCCAGCGTTGTTCGGAATCATTGGGCGTAAAGGGCGCGTAGGCGCCCGGTCAGTCAGGCGTGAAATCCCACGGCTCAACCGTGGAACGGCGCTTGAAACTGCCGGGCTTGAGTCCCGGAGAGGGTAGCGGAATTCCTAGTGTAGCGGTGAAATGCGTAGATACTAGGAGGAACACCAGTGGCGAAGGCGGCTACCTGGACGGGAACTGACGCTGAGGCGCGAAAGCGTGGGGAGCAAACAGG
+
CCCC7?@BAA,A5;9;9925:5::7:6:=:938?9AA@@A<@A9????BAB?B@@@9@=AABBBAAA<;9955506;;1///)/:::4927/5.58==<?>>D99;B<A@@@7@C>CC=@@BBAB<B?BB@CC;@:9:C=A?B@B?CCCBCBBA@@<@AAB<;;;@ABBBAAABBB>BBFC@CCC?A@CC@CAA;?;;;5;A;;5;B<=?AA6=9?9::@CAABBA===>9:9.9>@>>@@2??:::5:@A<
@N9IO0:00693:05833
TACGTAGGGTGCGAGCGTTAATCGGAATTACTGGGCGTAAAGCGTGCGCAGGCGGTTCGTTGTGTCGGCGGTGAAAGCCCCGGGCTCAACCTGGGAATGGCCGTTGAAACTGGCGAACTGGAGTGTGGGCAGAGGGGGGGTGGAATTCCGCGTGGTAGCAGTGAAATGCGTAGAGATGCGGAGGAACACCGATGGCGAAGGCAGCCCCCTGGGCTGACACTGACGCTCAGGCACGAAAGCGTGGGGAGCAAACAGG
+
BC@@AABA:B@@AAA=@@6:6:@?:A4:49@>=?<AAADD<A@AAAAB;<;;;;4:=BDD?CCB?9?555.5555)6<>?2BB=BAAA<?;;;9/439=391662;5C4>9;5;@=6<@@8<B6;5?<19444444444"38285<8>8888..)-----/99;<5444BBBCCB?>>8;489.3.3994@BA@>AAB?B;??::999(7<;3?ABAAA@=>=@00/8//(/>::@A=BAAABCC9AABBC@B@?;
@N9IO0:00709:05832
TACGGAGGGTGCGAGCGTTGTCCGGAATCACTGGGCGTAAAGGGCGCGTAGGCGCGCGAGGAGTCGGGGGTGAAAGTCCGGGGCTCAACCCCGGATCGGCCTTCGAGACTCTCGCGCTGGAGCACAGTAGAGGCGGGTGGAATTCCGGGTGTAGCGGTGGAATGCGTAGAGATCCGGAAGAACACCGGTGGCGAAGGCGGCCCGCTGGGCTGTGGCTGACGCTGAGGCGCGACAGCGTGGGGAGCAAACAGG
+
@CIC<BCC>BBC@?;55905=@:C:C@CCBBBCB>;::GE>DC?DDCA@@A=:::AAABD?A??BDCCC2AACC>BBC@BBB8@@>?=@@@7@@AA;:8:?C<@A;000@>>>AAABCB=:::AABBA@@@B?BBC=AA>@;>:@=@@;@@?@?AB>AAAD7::@@@=?AA???=B7;7:B=@@A=A>;;6;>=:=;00*0<+00ABD7:;C:;6;@@@@B@AA;;5;??>@@@@;;:@@@6@@@BB<AAA@
@N9IO0:00686:05875
TACGGAGGGTGCAAGCGTTGTTCGGAATCATTGGGCGTAAAGCGCGTGTAGGCGGCTTGGCAAGTCGGTTGTGAAATCCCGGGGCCCAACCCCGGAATTGCATCTGAAACTGCCTCGCTAGAGTCCCGGAGAGGAAGGCAGAATTCCCGGTGTAGGGGTGAAATCCGTAGATATCGGGAGGAATACCAGCGGCGAAGGCGGCCTTCTGGACGGTGACTGACGCTGAGACGCGAAAGCGTGGGGAGCAAAACAG
+
@@AA96:A4;BCC>BAAA8;6:?@:><DD::66@8B==B?3;559;:?A@@<?@;=>>@>BC>@@BB?A9;:BAA9@@@;@CC;CC?B?BBB9B>B?B=??AAAAB??:?9::9@@AB@AAAAABD>B?CCBB>B>A=@@@A=A<AA;@?BABBBBA3;::A6AB699E@??AA??>5>?7?8:545:?5949@C>CA@A>@@B>A;;7:@?:@A@A@@@A;<;@;;:9=:955)5<<5555&5<9;9;&9<>
@N9IO0:00702:05872
GACGTAGGGAGCGAGCGTTGTCCGGATTCATTGGGCGTAAAGAGCGCGCAGGCGGTTTGGTAAGTCGGATGTGAAATCCCGGGGCTCAACCCCGGACCTGCATCCGATACTGCCCGACTAGAGGTAGGTAGGGGAGATCGGAATTCCTGGTGTAGCGGTGAAATGCGCAGATATCAGGAGGAACACCGGTGGCGAAGGCGGATCTCTGGGCCTTACCTGACGCTCAGGCGCGAAAGCTAGGGGAGCGAACAGG
+
@AAA9?A@6;;5BAB??@>AAA9A9AA;844044/4<;;<4>?>?:@BA:;6;@<@C<A>BC?@@BC?@@BC@::19>90;CB8A;CC7;;;6;5A@@EC@@@B?;;;@@<9?=5?A@@@CCC@CBB=AABFD9??ABB?9>5>?C@DC>ABBBBBB?BBBB>AAA@@@@A@?;;87,56-6+2663=7::075:394?A<A?????BB:A<A=AA<>=>=<=A?73.3333;=3:@<:999(7;=88,379;
@N9IO0:00664:05917
TACAGAGGGGGCAAGCGTTGTTCGGAATTACTGGGCGTAAAGGGCGCGTAGGCGCCCGCTAAGTCGAACGTGAAATCCCTGGGCTCAACCCAGGAACTGCGTCCGATACTGGCGGGCTTGAATCCGGGAGAGGGATGCGGAATTCCAGGTGTAGCGGTGAAATGCGTAGATATCTGGAGGAACACCGGTGGCGAAGGCGGCATCCTGGACCGGCATTGACGCTGAGGCGCGAAAGCCAGGGGAGCAAACGG
+
BBAA@=@@@@1AE:ICBB@BB?BA8<@B;@@BCB=AA@CD>DD>A;;B=BB;@@;=6A@BB@DBBBB??@?::4/9;;1??>3@B@@<==500,0;@@@BBAA>A@@AAAA>ABB<BC?BB?BB@ED>B@@@@9@@@AA9@=@=A?@@=AA:::@C@CCCC>CCA@@BBA@@@@A?:=@396:@@>A=@@=@AB?B?@A>ABBB=BA7;:9?;?::8;@@B@@;;;<@@B@@@9@A5;;BB3@?;;;.9<?
@N9IO0:00674:05910
TACGGAGGGGGCTAGCGTTGTTCGGAATTACTGGGCGTAAAGCGCACGTAGGCGGCTTTGTAAGTTAGAGGTGAAAGCCCGGGGCTCAACCCCGGAATTGCCTTTAAGACTGCATCGCTTGAACGTCGGAGAGGTGAGTGGAATTCCGAGTGTAGAGGTGAAATTCGTAGATATTCGGAAGAACACCAGTGGCGAAGGCGCTCACTGGACGACTGTTGACGCTGAGGTGCGAAAGCGTGGGGAGCAAACAGG
+
AA:;5:@9@9,9ABB=CB>BCABB?B@C@BBBDD?BBBBA;@@@@BB@@@B?::6:AA9A?A>AC>BCBB>BBCE>CBC=BBB9BBBB@CDD9B?B@C:;:?BD=C=??AA@@@@@AAB?BC@AA@@B?A@?@;@AAAAB?B@B@B@BBBAAAA@BA>BBAC?C@CCDCBBA;;8;A?A@EE?@?@?BCDD?AA@-0-000@>AABB>??AABBBB@BBBBCC888>AAACCD>8::BABA6????C;????
@N9IO0:00689:05932
TACAGAGGTGGCAAGCGTTGTTCGGAATTACTGGGCGTAAAGGGCGCGTAGGCGGCCCGTCAAGTCCCGTGTGAAAGCCCCCGGCTCAACCGGGGAACGGCACGGGAAACTAGCAGGCTTGAGTTCGGGAGAGGGAAGCGGAATTTCGGGTGTAGCGGTGAAATGCGCAGATATCCGAAGGAACACCGGTGGCGAAGGCGGCTTCCTGGACCGACACTGACGCTGAGGCGCGAAAGCTAGGGGAGCAAACGGG
+
@BB>>@C@AB<AC49;5;06<:LGAC@CAEC;;;9<CCDI?DF?CBBBCBC@;;:;D>BBBB:;;@B9@@@@=AJ8;<<;<*98@999)/)///&/5;;479559,5<2=>@=>@A<BD?CBA@<;;;0;@=@C<@9A@A>A>AA9;;;00==000>677<<4<?>@???999??<=B;?4949CD;B>;;2:>?:?=;;7;C?A@BC?AB@BBAAABCA:9:9@>=4>?A?;;/47:::=>1::=C>6:::3
@N9IO0:00692:05914
TACAGAGGGTGCGAGCGTTGTCCGGAATCACTGGGCGTAAAGGGCGCGTAGGCGGCCTGATAAGTAGGGGGTGAAATCTCGCGGCTCAACTGCGAGGCTGCCTCCTAAACTGTCGGGCTCGAGCACAGTAGAGGCAGGTGGAATTCCCGGTGTAGCGGTGGAATGCGTAGAGATCGGGAAGAACATCGGTGGCGAAGGCGGCCTGCTGGGCTGTTGCTGACGCTGAGGCGCGCAGCGTGGG
+
@B;;=ECG>CCCA;;;AA>AAA<@>B=BBC@@@D=B==<?8CM=BBAAAA@=?@<@<A@CBC?BBDDFLC2AAAA<;98=?8825==@=AA@BCAA>ABAA>AC????7==:9999)777=<<;;;@@@AA9979???AC8:7:>A@9@:=;/////(/:(/(/>A@@@BA:85=<=5=6:?9AA@AB=@@;?=8,3,39396<888<;37733,//////;:96/713><@733522266
@N9IO0:00693:05952
TACGGGGGGAGCGAACGTTGTTCGGAATCACTGGGCGTAAAGGGCGTGTAGGCGGCTGGATAAGTGGGATGTTAAATCCCCCGGCTCAACCGGGGACCTGCATCTCATACTGTTCAGCTCGAGCACATCAGAGGAGACTGGAATTCCCGGTGTAGCGGTGAAATGCGTAGATATCGGGAGGAACACCAGTGGCGAAGGCGAGTCTCTGGGATGATGCTGACGCTGAGGCGCGAAAGCCAGGGGAGCAAACGGG
+
ABAB@>>>&96;BB?@A@@BB=BB?B?BBCBBBE>ABBCD>BB>AAACA??=::4:AA;AAA?AABB<@@BC@CC>@@???,?<@ABA?A>BBB9AB?CCCCCCCAABBBC@@=AABAAAA@@?BBBCCCAAA=:;;A@A;?6=187*36;9??@BB>BBBB>AC9::?>><=?9::0:<5@<@BB?DDAB>BCC=B?B@@@>>>>CAA8?CCBBBCCCCCCCCBA@=ABBB@>4;>>B===155:;<4<<<5
@N9IO0:00709:05917
TACGAAGGGGGCTAGCGTTGTTCGGAATTACTGGGCGTAAAGGGCGCGTAGGCGGTCTTGTAAGTCAGATGTGAAAGCCCCGGGCTCAACCCGGGAATAGCATTTGATACTGCGAGGCTTGAGTCCGGGAGAGGATGGCGGAATTCCCAGTGTAGAGGTGAAATTCGTAGATATTGGGAAGAACACCGGTGGCGAAGGCGGCCATCTGGACCGGTACTGACGCTGAGGCGCGAAAGCGTGGGGAGCAAACAGG
+
DCBBB<A@>@(>9A<66;8AA?CC@CBC;:;ABB=BBBCC>DD=BBBBDBA>;;5;::<@?E?BA@@@@;;;BAE8;;;;.:<2:::<5;;044)48=AA?EGF>BA@@BC@BBA@=@B?AAABB=@@=@CBC?CCC>AA<@=A>AI>DBCB@@B@B>BBBG>D?BBCCCCDBB=AC7;6;D7;;B=@=AB?BBC@C@AA>A?CBBBC=??@D?AAA???@@?:::9<<=<<;<5===??AB6?:::A9?@@<
@N9IO0:00665:05960
TACGTAGGAGGCGAGCGTTGTCCGGATTTACTGGGCGTAAAGGGCGTGTAGGTGGCTTGGCAAGTCTTCGTTGAAATCTCCCGGCTCAACTGGGAGGAGTGCGGAGAAACTGCTGAGCTCGAGGGACGTAGGGGAGAGTGGAATTCCCGGTGTAGCGGTGAAATGCGTAGATATCGGGAGGAACACCAGTGGCGAAGGCGGCTCTCTGGACGTTACCTGACACTGATACGCGAAAGCGTGGGGAGCAAACCGG
+
B@AA?BB6@@6@C@A?@>;@@A;@5;;;,:????2?;9:>3:>7BBBC@@@>;:6558<9=C@BBBB?BBB<@BC>BBIMJ=@7CDDC?BBBB=@@@CDCCC?669B?8BBB?;;=>9;;@@?>8?@CAABAA7ABAABC=A?AACL?E@CBBAA??<?BBC<BBBAA@AA@?@@BB<AA>A>;;;@CA@@?B;;8;>BB>BCCCBAA?ADED=;;@A@BA@@@@>;995;544)4<?><<<.:596A4@=@:
@N9IO0:00676:06007
TACGGAGGGTGCAAACGTTGCTCGGAATCATTGGGCGTAAAGCGAGCGTAGGCGTCTCGTAAGTCGGATGTGAAAGCCCTCGGCTCAACCGAGGAAGTGCACCCGAAACTGTGAGACTTGAGTGCCGGAGAGGGTGACGGAATTCCCGGTGTAGAGGTGAAATTCGTAGATATCGGGAGGAACATCAGTGGCGAAGGCGGTCACCTGGACGGTAACTGACGCTGAGGCTCGAAAGCGTGGGGAGCAAACAGG
+
@ABC8@BA6?A?A90@A?;ABAAB?B?BBA@7;>7BBCDK=;;CBB@BA?<800/9=;;7><??AA?A@@@BBA<BCC>CEC;CCCC:D<CCC@C?ABDDGDD?C??6??@FBAABBB>BBBAAA?B>BBBBB=BBCCCAC@C@CC>B@@@@B;;;@BBBE>C?CCBBB???BBBB>BC?C@BCBBC???;;00*0)/9598==7B;;<73.3=4=CB???@AA88.6>=>?D8==?>==>3>>?AA:<<=9
@N9IO0:00704:05998
TACGGAGGGTGCGAGCGTTGTCCGGAATCACTGGGCGTAAAGGGCGCGTAGGCGCGCGAGGAGTCGGGGGTGAAAGTCCGGGGCTCAACCCCGGATCGGCCTTCGAGACTCTCGCGCTGGAGCACAGTAGAGGCGGGTGGAATTCCGGGTGTAGCGGTGGAATGCGTAGAGATCCGGAAGAACACCGGTGGCGAAGGCGGCCCGCTGGGCTGTGGCTGACGCTGAGGCGCGACAGCGTGGGGAGCAAACAGG
+
AA997;BA>>CCCBB?AA=@@C?C@C?CCCCCCC<BBCCD<A@<@CBBABB@996CC>=C?AAA@@@@@.@A@B<@?@:>@A3;5::5>??/=;;>;;6;?B?BC@@@:::AAB@@@BC?@AADBBBBBBAA=ADD?CCAC@B?B?BE>CBAAACC?CA?D?BB999@?>>??@?A<@<@B?BBB?B@;;8;BB>A>>>5:;/;BBCD>BBHCB?@@@@ABAAA@@=@BBA@AA@B?;;;;.;?>B>5AAA=
@N9IO0:00711:05998
TACGGAGGGGGCCAGCGTTGCTCGGAATCACTGGGCGTAAAGGGCTCGTAGGCGGTCTGATAAGTCCTGTGTGAAATCCCTTGGCTTAACCAAGGAACTGCGCCGGATACTGTCGGACTAGAGGCCGGGAGAGGGAAGTGGAATTCCCAGTGTAGCGGTGAAATGCGTAGATATTGGGAGGAACACCGGTGGCGAAGGCGGCTTCCTGGACCGGTTCTGACGCTGAGGAGCGGAAAGCTAGGG
+
==0/)//:::(:497555.59>:=9=9=<;<=<<4:::::3:>5;<<====:=@;BAAA@@A>BBBACCCB@::;4:<<4B?A?AC9B:=<D@C@C@B@@@@@<@?ACBA;:;BB?BBA;:4;7;8<=7>B<A@8:6955.5.57<<4;56////9<8<===3:::>99<<555.55)4;.4.4447<.45.55949.55.5;7<499.5549498<:0////0///)//996;>3;:;4444
@N9IO0:00670:06038
TACGGAGGGTGCGAGCGTTGTCCGGAATCACTGGGCGTAAAGGGCGCGTAGGCGGCCTGGTAAGTAGGGGGTGAAATCCTGCGGCTTAACCGCAGGGCTGCCTTCTAAACTGTCAGGCTCGAGCACGGTAGAGGCAGATGGAATTCCCGGTGTAGCGGTGGAATGCGTAGAGATCGGGAAGAACATCAGTGGCGAAGGCGGTCTGCTGGGCCGTTGCTGACGCTGAGGCGCGACAGCGTGGGGAGCAAACAGG
+
CCCD6;;M?BBBB@9>>@:><A@BAD?BBDCCCB>CBAAA6;;6;AAAA=>;00+0?@@<BA<BA?????1@BCC<AA=???C@BB?C?DADA?>?<@@@@@C?BBBB>B@===0/)/;;799B@@B?BBDCCAABACCC@C@C@CG?D@BCDBB@@<@B?B?BBCCBBBBBCFCIC?@9CC?;;<CCCCC@BBB?A=BD@B<::A?;?6?:BB?BCCBBBC;;;99.5<AAB:;;:;;@>>.@A@@?09??;
@N9IO0:00678:06055
TACGGGGGGGGCGAAGCGTTGTTCGGAATTACTGGGCGTAAAGGGCTAGTAGGCGGCCGACTAAGTCGGATGTGAAATCCCCAGGCTCAACTTGGGAACTGCATCCGATACTGGTTGGCTTGAATCCGGGAGAGGGATGCAGAATTCCAGGTGTAGCGGTGAAATGCGTAGATATCTGGAGGAATACCGGTGGCGAAGGCGGCATCCTGGACCGGCATTGACGCTGATCAGCGAAAAGCCAGGGGGAGCAAACGG
+
0<00000000"0//)//7733;8@D@D?B?A@?>?9???@C>BB>BBBBBBC@AA?A8:;?@C>AA9:7;BAB00/)////&//)//0/69:@@A<A+///0::@<@@BBBAA=@?C9;;@BC@CC@CH=CB@@@8A@A<:9C=C?B?A@<@A@@@?A?AAA@;@???AAAABBBBBB@BB?A=?==9>;@@=A@@;>;00+0==>9??5:959;?@B?C@000@::995<<<:;;+45.55555$5555;1977
@N9IO0:00683:06029
TACGAAGGGGGCTAGCGTTGTTCGGATTTACTGGGCGTAAAGCGCACGTAGGCGGATTTTTAAGTCAGGGGTGAAATCCCGGGGCTCAACCCCGGAACTGCCTTTGATACTGGAAGTCTTGAGTATGGTAGAGGTGAGTGGAATTCCGAGTGTAGAGGTGAAATTCGTAGATATTCGGAGGAACACCAGTGGCGAAGGCGGCTCACTGGACCATTACTGACGCTGAGGTGCGAAAGCGTGGGGAGCAAAC
+
BCCCCADEDD5@@?B@@@=@A>AB?BBC>BBCEH?BBBCC<A;<<B@?>AB=@@7?C?>?+=<@@CCC@@2CCB@8C>>4;;;/:@==5>99&4.4.4:A@@CD=A@CBC;;7<6;<>?9CCBBDDJ>BBBAA=AB@A@@7@7<8<9969;??AA@@;>@@:3@8<ABBBBBEB9BB9BB:C:>>C;B@;?7<><3<4//)/77?ACC=@@9BB7A:@BBAAABB??9?@;<<=299ABCCC9??@@>6>
@N9IO0:00697:06053
TACGGAGGGTGCAAGCGTTAATCGGAATTACTGGGCGTAAAGCGCACGCAGGCGGTTTGTTAAGTCAGATGTGAAATCCCCGGGCTCAACCTGGGAACTGCATCTGATACTGGCAAGCTTGAGTCTCGTAGAGGGGGGTAGAATTCCAGGTGTAGCGGTGAAATGCGTAGAGATCTGGAGGAATACCGGTGGCGAAGGCGGCCCCCTGGACGAAGACTGACGCTCAGGTGCGAAAGCGTGGGGAGCAAACAGG
+
@B;9.59>09ABA9AA95.5155=8=9>4=0//;50/0@B8>;5;@@@>??<89299/7@<A;CACAA@@@@;;5)5:55&5:1:<=B;D:GDD>F7<<BBDCCCCCBBBA@>@B>@?C?B@AAAACAB@@A@@@@@)@BCC@B?B>BC@<<;BBBB?BBBC>A@@A?@@?@@?@@B5<<?C?AA@?B@BC@BBC?B@BC@CEHE5DC?BBBB@BBBAABB;;;BBB=BBBBBC>BBCAA@@7A@>>B6996:
@N9IO0:00702:06050
TACAGAGGGGGCCAGCGTTATTCGGAATTATTGGGCGTAAAGGGCGCGTAGGCGGCCCTGCGTGTCTTCCGTGAAATCCCTCGGCTCAACTGAGGACGTGCGGAAGAAACTGCGGGGCTCGAGTCCGGGAGAGGGGTGTGGAATTCCCAGTGTAGCGGTGAAATGCGTAGATATTGGGAGGAACACCGGTGGCGAAGGCGGCACCCTGGACCGGAACTGACGCTGAGGCGCGAAAGCGTGGGGAGCAAACGGG
+
EECCCBCDFD5C?:<;BB>BC@DC@C@C?CD?CC=AA@@@6:96:AAAAAA<;;5;@9@9:99888A?C?CBBBB9:9C;???=ACBB?BCDAA?ACBBCCB>C;<<;0;CBBBBB7AAA@;;;B5;;09@>>@A6@B@A>A<@=@C=BBBB@@@?@=AABB>???C@@@A@;;5;B;:9391000)/)//)//:396==8<<>>8?@<=B?B;@:@B@<>=00000,0@@@@@<AAAAACC9@@BBC?CJJ?
@N9IO0:00713:06051
CACGGGGGGGAGCAAGCGTTGTTCGGAATCACTGGGCGTAAAGGGCGTGTAGGCGGTCAGGTAAGTGAGACGTGAAATGCCTCGGCTCACCCGAGGAGCGGCGTCTCATACTGCTTGGCTTGAGTACGGGAGAGGATGTGGGAATTCCTGGTGTAGCGGTGAAATGCGTAGATATCAGGAGGAACACCGGTGGCGAAGGCGCACATCTGGCCCGATACTGACGCTGAGGCGCGAAAGCTAGGGGAGCAAACGGG
+
BB;;:::::"555@.5555455.3928298?999A9?:8:B<AB=BCC@@@@=;;5;>??=992499;@BB?@;;;04445:AC?A@@BAA=BBBABBBB>@96:DBB<AA@@@B9B:BC:;:65G?@@7::@B?AAA;;;)54A4;469:CCB@;5;4;@@@8@BABBB@BAAAA<6.6<=@?BCB:B:@<3<00,/4::<BBBBBBBABC?CCCCCCCBBAA;:;@9===@A?8@@;;<CC:BBCCB>BCC>
@N9IO0:00664:06098
TACGTAGGGTGCGAGCGTTAATCGGAATTACTGGGCGTAAAGCGTGCGCAGGCGGTTTTGTAAGCCAGATGTGAAATCCCCGGGCTTAACCTGGGAATGGCATTTGGGACTGCAAGGCTTGAGTGCGGCAGAGGAGACTGGAATTCCTGGTGTAGCAGTGAAATGCGTAGATATCAGGAGGAATACCGATGGCGAAGGCAGGTCTCTGGGCTGACACTGACGCTCATGCACGAAAGCGTGGGGAGCAAACAAGG
+
BBC<;6DA699:?9?B99296=;:5;5:38A>=<8@?@@?:?>>;;@B<;;?AA?BAB8AAB?CB=A;;;95::<3;>DD0@@,5549496499,0;00+0<<>.=939>?@BB5;5;>5;444;<@7;?A??@A@9:87-7284978953=;>;<88?@@D>?>@B???B?>?@@A?;;5;:>;;5;::8)...(.066749<787<;3733393377333377;;??<?>AA;@@=;<;;-///.9-33052
@N9IO0:00667:06089
GACAGAGGTGGCAAGCGTTGTCCGGATTGACTGGGCGTAAAGGGCGTGTAGGCGGTTCCACAAGTCGGTCGTGAAAGGCGTCGGCTCAACCGAAGCAGTGCGACCGAGACTGTGGGGCTTTGAGGACGGGAGAGGAAAGTGGAATTCCCGGTGTAGCAGTGAAATGCGTAGATATCGGGAAGAACACCAATGGCGAAGGCGACTTTCTGGCCCGTTTCTGACGCTGAGGCGCGAAAGCCAGGGGAGCGAACGG
+
BBBCCCC?CCADFA::;C>BBB?C?BB>A@ABBB<CBCBD>CE?AABB@AA<?@=@;<8@;;4;@@@@CCC@AAA;A=AAAA@=ABBB@B@BB?B@@@@AAB@@=@AABA@@BBCB9@BC8;;C=ABA;3;@@@=@B<A@B?B=A=@B=B@BBABAABABCD>8ABBCBAA?=<=999/;=A@@CCC>A=A?7ABB?A?AGCCCC=C:;:;C>BCF>FCCA@ABA999;:9;@==6::28@BB-:99998888
@N9IO0:00673:06105
TACGTAGGGTGCAAGCGTTAATCGGAATACTGGGCGTAAAGCGTGCGCAGGCGGTTTTGTAAGTCTGACGTGAAATCCCCGGGCTTAACCTGGGAATTGCGTTGGAGACTGCAAGGCTAGAATCTGGCAGAGGGGGGTAGAATTCCACGTGTAGCAGTGAAATGCGTAGAGATGTGGAGGAACACCGGATGGCGCAAGGCAGCCCCCCTGGGTCAAGATTGACGCTCATGACACGAAAGGCGTGGGGAGCAAAAGAAG
+
<;0/<<<<5///<27755159:::<A,0///993955:>4:::::>:>:;543-733&333-3;;CAAAAA?==6;444&4<044.4.48444)4385:;<<8<699444///)/)///774/55;5::@555555#555<.6166;9;559=@===;444)499=9>=94555<<7<<791666)-(-,,05,,,(-053333333#377.777,338497------5///69322'2+286555)33....&..27
@N9IO0:00697:06075
TACGTAGGGTGCGGGCGTTAATCGGAATACTGGGCGTAAAGCGTGCGCAGGCGGCTCCTTAAGTCAGATGTGAAATCCCCGGGCTTAACCTGGGAACTGCGTTTGAAACTGAGGGGCTTGAGTGTGGAAGAGGGGGGTGGAATTCCAGGTGTAGCAGTGAAATGCGTAGAGATCTGGAGGAACACCGATGGCGAAGGCAGCCCCCTGGGCTAACACTGACGCTCATGCACGAAAGCGTGGGGAGCAAACAGG
+
CCA<A>C@7=BBCB<B;;459=;>9>,00889939@@@B=BAA@@?B@>>900,00=9>;@::99?<>=?@@?B;;:::-;@9?A<A5>7:;:6;5;<@A@@@759?6?CC???>1<A:B>@C===<?:C;:;;;;%:C:A<@;@9A<8A;>ABA?A;<<<5:>>@??>AA@933<:?::>:BCC?CBBB9B=A?A?BA;;;;;*4:<2=@B>@@AB<@666;@>>CCCCCBC=A;;;BBB8@?@A>5@?A<
@N9IO0:00697:06118
TACGTAGGGGGCCAGCGTTGTTCGGAATTACTGGGCGTAAAGAGCGCGTAGGCGGTGCGGCAGGTTCGGTGTGAAATCTCCCGGCTTAACCGGGAGGGGTCGCCGAAAACGGCCGTGCTGGAGTGCAGGAGAGGGGAGTGGAATTCCCGGTGGTAGCGGTGAAATGCGTAGATATCGGGAGGAACACCAGTGGTGCAGACGGCTCCCTGGACTGCGACTGACCGCTGAGGCGCGAAAGCCGGGGGAGCAAACAGG
+
CBBB:<;CBC0B?@9;59.596:B:C?C?CCBBA:@@?@=6=99;:;@>@@=<;5;?@E?BAA<@<@@=@CD@A@8;55@C,:9;98>.5.59)55>>+:55/)/7;;+//,/7::AB=>266:<AAA=;@>@CA7AA@?<@>A;A@5=900)/7>>A?C=EE<CCCBBBCCB<<==>6>=;?<<;<:>>;?7?C@99://)//991<>255:>==494844.38899<7B888;:13929;;;*5:@CB>CCC?
@N9IO0:00712:06144
CACGGGGGGAGCAAGCGTTGTTCGGAATCACTGGGCGTAAAGGGCGTGTAGGCGGTCAGGTAAGTGGAACGTGAAATCCCTCGGCTCACCCGAGGACCTGCGTCCCATACTGCTTGGCTTGAGTACGGGAGAGGATGGAGGAATTCCTGGTGTAGCGGTGAAATGCGTAGATATCAGGAGGAACACCGGTGGCGAAGGCGTCCATCTGGCCCGATACTGACGCTGAGGCGCGAAAGCTAGGGTAGCAAACGGG
+
EI;;;;;;%595;.5;:;59969A?C>AA?@99959@@AB>BC>??@AABB=998;BBB?BC?ACC@C@B@B??@<@CD=BCC?DBCCCC>BBC@CC@CA:<<EF=CCCG@A@C>@=@C@ABBBBAAC<AABA=AAA=@@@C@B?B@BB?B??@BAA=A;9939??AC@@@??@@AC<@@?B?AAA;@<@A=?><9>499@A=BBA??4993:AAA@AAA@@@A@@@=@??;;;/;9@@AG=BBACCE>ABB=
@N9IO0:00680:06196
TACGGGGGGAGCAAACGTTGTTCGGAATCACTGGGCGTAAAGGGCGTGTAGGCGGCCATGTAAGTGGGATGTTAAATCCCCCGGCTCAACCGGGGACCTGCATCTCATACTGCTTGGCTTGAGTACATCAGAGGAGACTGGAATTCCCGGTGTAGCGGTGAAATGCGTAGATATCGGGAGGAACACCAGTGGCGAAGGCGAGTCTCTGGGATGATACTGACGCTGAGGCGCGAAAGCGTGGGGAGCAAACGGG
+
CC9;5555#59=@@9?9929>;@B?B?CCCAAAB=A@@?A7>>7?=<@>=>9;;5;>A;;:A?A@@B<BAAA?CC=BBBBB2B?BBBC@B@CDD:@@=@AABBBABA:::BBAD999:D=ABAAAAABB@@@A<;;;;;A=B>C@CHGKACCCBBBB?BBBB=AAABA@@@9;;BDC=BE@C@CCC?BBBB@BDD@C@CBAACC;;;AA0;;BCB@@A;;;BBBBBEAAABCDD=B:::???5?AABB>BCD;
@N9IO0:00682:06207
TACGTAGGTGGCAAGCGTTGTCCGGATTTATTGGGTTTAAAGGGTGCGTAGGCGGCCCTGTAAGTCAGTGCTGAAATATCCCAGCTTAACTGGGAGGGTGGCATTGATACTGCGGGGCTAGAGTACAGATGAGGTAGGCGGAATTGACGGTGTAGCGGTGAAATGCTTAGATATCGTCAAGAACACCTATAGCGAAGGCAGCTTACTAGGCTGTAACTGACGCTGAGGCACGAAAGTGTGGGGATCAAACAGG
+
CCCCCCC@AA=AB;A@AB=@@B9C:CCF>BB@BB>CE>BB7::6;AACBA@:995:3(3:@A=A@CBBABABBBC?CBBCD?A@@=-3-3799/7?:1:@<@AA?BA@AA@A;;;;&499;4=>;@==><><=:=BB=AB4:4:>B@BD@FCBAA:95:@?@<BBBB@CBB@A@A@@AA=@A=:::?BBC?@@AA>A?BBBBC@BCB@@>@BA@C?B???@@@@AA@=?@@889-99?@ACE:DBAA@;::9;
@N9IO0:00684:06188
TACGGAGGGGGCCAGCGTTGTTCGGAATTATTGGGCGTAAAGGGCGCGTAGGCGGCCGGATAAGTCTGACGTGAAATCCCTCGGCCCAACCGAGGAACTGCGTTTGAAACTGTCCGGCTTGAGTCCGGGAGAGGGTAGTGGAATTCCCAGTGTAGCGGTGAAATGCGTAGATATTGGGAGGAACACCGGTGGCGAAGGCGGCTACCTGGACCGGCACTGACGCTGAGGCGCGAAAGCCAGGGGAGCAAACAGG
+
@@AA=;;5;5$549BABB>BB@BC@B@C>BB=AA<@@@BB9@@9@@@BCAA=@?5;5;>A>@;@@BBCCBCBCC@6CCG8CBB?BD>D@D?BBCBDACCCBCCD?CDD?FBBCC<C:BB?B???B7A;5:@?AC=BABBB9B9D?BB>B=BB==B?848:::3333:<BA=CBB7;=6>>:B7;;@=B<@?:B=C@B?BC>AAA<7;;9<A8=9::;AA::;:@>8848A@AAC5@A6:;;<18=CDD=CCA?
@N9IO0:00689:06195
TACGAAGGGGGCTAGCGTTGTTCGGAATCACTGGGCGTAAAGCGCACGTAGGCGGATGTGCCAGTCAGGGGTGAAATCCCGGAGCTCAACTTCGGAACTGCCTCTGATACAGCACGTCTTGAGTCCGGAAGAGGTGGGTGGAATTCCTAGTGTAGAGGTGAAATTCGTAGATATTAGGAAGAACACCGGTGGCGAAGGCGGCCCACTGGTCCGGTACTGACGCTGAGGTGCGAAAGCGTGGGGAGCAAACAGG
+
CH:6<?CFIF5CB@@@@@>BB?BEAD@CBCBBBE?BBBCC9;;AAA@@@AA=@C=??@9::;@BBBBBBB:BEED=BBC>C@???BBD@BC?BA?B?B@AB@CBCBBBCAABAA@@A@@:844:<7<8<7<@B<CCD=BC?C?D?B<=B=C>>@CCCACCCD8D<<<@AA@CBC@CC?@<@B=@<;5;:;;5:@>:>:00)/:1::?=:=B?C@@@@C@@@ABBBAA;ABBBIE:9;?@:==2BBJFA8@;@8
@N9IO0:00693:06199
TACAGAGGTGGCGAGCGTTATTCGGAATTATTGGGCGTAAAGGGCGCGTAGGCGGCTGAGTAAGTCCTGGGTGAAATCCCTCGGCTCAACCGAGGAACTGCCTTGGAAACTGCTCGGCTCGAGGCCGGGAGAGGGTAGCGGAATTCCCAGTGTAGCGGTGAAATGCGTAGATATTGGGAGGAACACCGGTGGCGAAGGCGGCTACCTGGACCGGTTCTGACGCTGATGCGCGAAAGCGTGGGGAGCAAACAGG
+
CCCICCB?A@=@A94;9;4:=8AB@B@DACB?BB>BCBAB<AA9A???BBB?BB?BAAABBB@BBB??<<7>?A:5BB=5BAA>ACCC@B@CCC@D@BBBB@C?B?BB<BBB@?;;6;A@=:979?AA9?@?<=6=?@:;5;5:5;B<ABCBA??@A=ACBB=BDBBAA@BBBB?AD;:9599<<<=A;;:5:AB6;:;C@BABB>BA=@AAC@BADCBABCCCBCCBCBA@@@.::?@@CC9??;>>56557
@N9IO0:00694:06175
TACGTAGGGTGCGAGCGTTAATCGGAATTACTGGGCGTAAAGCGTACGCAGGCGGCTTTGCAAGACAGGTGTGAAATCCCCGGGCCTAACCTGGGAACTGCATTTGTGACTGCATGGCTAGAGTCTGTCAGAGGGGGGTGGAATTCCACGTGTGAGCAGTGAAATGCGTAGAGATGTGGAAGAACACCGATGGCGAAGGCAGCCCCCTGGGATAAGACTGACGCCTCATGTACGAAAGCGTGGGGAGCAAACAGG
+
CCCCCBBB>BBBB;;899396:@=:>+0)/0;;:285:AA;A@@@@ACA<;600+//9/99?059@@@=BB=BCC;CAAA.;;0;7;;?C?BCC=B8;;?==CC6?@AB;;;@C;96;A@;;48888=?>?::<===&=C9C<@46(/////3448;94444=1455;:;;<:8=BBB>B8DE?BBB?AA@@=;:55>:;565>>>+;<A7>==9=<@>???9:09:::<>8449>/48:::>?00//=;2==?:
@N9IO0:00700:06189
TACGAAGGGGGCTAGCGTTGCTCGGAATCACTGGGCGTAAAGCGCACGTAGGCGGACTCTTAAGTCGGTGGTGAAATCCTGGAGCTCAACTCCAGAACTGCCTTCGATACTGAGAGTCTCGAGTCCGGGAGAGGTGAGTGGAACTGCGAGTGTAGAGGTGAAATTCGTAGATATTCGCAAGAACACCAGTGGCGAAGGCGGCTCAGCTGGCCCGGTACTGACGCCTGAGGTGCGAAAGGCGTGGGGAGCAAACAG
+
@DCBB5<;;;$9;A<@BB?ACHBB?B@CCC>===7BCDDE46969BA@C@@9>>8;==::59<@@AB?BB?BBBD?BC@CD@AABBBA?A:;8;BB?CCBB?B@BBBBBBA@@@@AAABBBBDCC@DE:;;;;<A@BBCD=B=AABACBBBBAAA;;6;@?B6;6;BAAACCBB@BBBC>::6:><8=??>6=A@5<98:10/9///:>(00*/(/333;875503333,33//::(-(---///&/9444)498
@N9IO0:00702:06179
AACCAGCACCTCAGGTGGTCAGGAGGATTATTGGGCCTAAAGCATCCGTAGCCGGCTTTGTAAGTTTTCGGTTAAATCTATGTGCTCAACGTATAGGCTGCCGAGAATACTGCAAAGCTAGGAAGTGGGAGAGGTAGACGGTACTCCGTAGGAAGGGGTAAAATCCTTTGATCTATGGATGACCACCTGTGGCGAAGGCGGTCTACCAGAACACGTTCGACGGTGAGGATGAAAGCTGGGGGAGCAAACCGG
+
B7C@;99<;.59;:5;B?A@AC?DB?CB>A@@BB>B@CCC;;9BBC7;;BBA=@<AAB0;;A<?@ED6AA2:44808888<<999@@@?BBAAA;;6:????C?@?AC?:::?@A;@@;;;6;?BABB=BCBB?C@@@;;5;BBBB?BCBBAC?BAA3;;;;.:B;@>8>?@@@@BB@C@@@C?;;:;BBB@B;;8;>AD?AAA?@;?AA>BBDCC?BBCBB>>?9959CCDD>BAA@@A@2A@BDC=B?B>
@N9IO0:00713:06186
TACGTAGGGTGCGGGCGTTAATCGGAATTACTGGGCGTAAAGCGTGCGCAGGCGGCTCCTTAAGTCAGATGTGAAATCCCCGGGCTTAACCTGGGAACTGCGTTTGAAACTGAGGGGCTTGAGTGTGGAAGAGGGGGGTGGAATTCCAGGTGTAGCAGTGAAATGCGTAGAGATCTGGAGGAACACCGATGGCGAAGGCAGCCCCCTGGGCTAACACTGACGCTCATGCACGAAAGCGTGGGGAGCAAACAGG
+
BBCCC@C@8=BCBC=;;;@C@B@?;>-0,0>>>;8??A@C>BCCCCBBBBB>AA=?@?9=9=3:9??AAAA@@@@79999*:B;AA?B=C=BAA;?4;;B;;;E=<@D>CCC====0<@9@>>B??C<@;CBBBBBA'@@<@55059==:BAB=B@@@<AA<5??:<<AACB@@:4403:7<8AAA@CBBB;C<<8<8AABBA@A*999099;4;@@9999;;;A;=ABBBB@A:A:;;AAA3A9:5<39:@=
@N9IO0:00701:06210
TACGGAAGGTCCGGGCGTTATCCGGATTTATTGGGTTTAAAGGGAGCGTAGGCTGGAGATTAAGCGTGTTGTGAAATGTAGACGCTCAACGTCTGCACTGCAGCGCGAACTGGTTTCCTTGAGTACGCACAAAGTGGGCGGAATTCGTGGTGTAGCGGTGAAATGCTTAGATATCACGAAGAACTCCGATTGCGAAGGCAGCTCACTGGAGCGCAACTGACGCTGAAGCTACGGAAAAGTGCCGGGTATCGAACAGG
+
ABCDAEAD@CCAAA9>00-/::?A>AAC=BA;BB;@@;@F>DC?@@@A;;;;@@@=>?>?-7-:::9AB<?@@AA<@@@@AACC@CBB@BCBBAA<BBCCBBBBAACC>BBB?CD?EBD?A@BBBBBBAAAC=B;;;0;<5;>B=AACC@CCBBB@@=@BDD?AAACACCCCBA@@@::6:@?@@@:<<<+//69495;988887777///////)79:<???@?=:=;00..),,,&,,,,(--(-89:;<4:9:4
@N9IO0:00669:06269
TACGTAGGGTGCGAGCGTTAATCGGAATTACTGGGCGTAAAGGGTGCGCAGGCGGCTCCGCATGTCGGGCGTGAAATCCCCGGGCTTAACCTGGGAATTGCGTCCGAAACTATGGAGCTGGAGTGTGGCAGAGGGAGGTGGAATTCCACGTGTAGCGGTGAAATGCGTAGAGATGTGGAGGAACACCGATGGCGAAGGCAGCCTCCTGGGCCAACACTGACGCCTCATGCACGAAAGCGTGGGGAGCAAACAG
+
CBA;B<:;49=@=545@@?B8>:93=.4.44879170//9(//(/688:=@:00+0>>;@@;999;BC>CAAABC<??CC:CF<??=A:?:>?A8949-3334=4:?B<CBBBB@BBBBA=@A9:9?<@@@==>5:9,7?9>.5.85=;9;<<;<//,/39;).2;8773333/9993//(/06974;=33.375.508733,393333(3,2+2662..7--(----/33::99,3----22)--.39.559
@N9IO0:00670:06277
GACGGAAGGTGCAAGCGTTGCTCGGAATCACTGGGCGTAAAGGGTGCGTAGGCGGCTTCTTAAGTCCGGTGTGAAAGCCCAGGGCTCAGCTCTGGAAGTGCACTAGAAACTGGGAAGCTTGAGTACCGGAGGGGAGAGTGGAATTCCTGGTGTAGCGGTGAAATGCGTAGATATCAGGAGGAATACCGGTGGCGAAAGCGACTCTCTGGACGGTTACTGACGCTGAGGCACGAAAGCGTGGGGAGCAAACAGG
+
CCBB:BAD?;;;A499;;54>@@B=A=ABB===@8A@A@>)95)59;;;BB?;;9;E=@@?B=@@@=B?@@@BCD<@@D=CCD?CC@AACBCCE@C?A;:;CDC:;;;6;=AE>D9==>:==<ACA:B7@@@@5?A?CBB?C?B>A=>?<?A@@??><?@@92:::::??<?:;///588385/336;6994=3;945=<<=BCBBBB=A@A=@=@@;;;@@A@A;;49<;977*3<<<?@A8ACBBB=A@@;
@N9IO0:00680:06304
TACGTAGGGTCCGAGCGTTGTCCGGAATTATTGGGCGTAAAGGGCTCGTAGGCGGTTAGTCACGTCGGGAGTGAAAACACGGGGCTTAACCCCGTGCCTGCTTCCGATACGGGCTGACTAGAGGTATGCAGGGGAGAACGGAATTCCTGGTGTAGGCGGTGAAAATGCGCAGATATCAGGAGGAACACCGGTGGCGAAGGCGGTTCTCTGGGCATTACCTGACGCTGGAGGAGCGAAAAGTGTGGGGAGCGAACAGG
+
CC@BACCGFCC?B;5;;;55;A?B@C@C?CC?BB=;;;BD=BB>CCCCB;;8;B>B@C@ABBBCCDDD>9:9B@@A9;:;CCD3??4;4;@A3@@@@:>>@@?B?ABBA@AC<AAA?A=?@==6;@:7:3333+3@A><=<>>@=@?B@<@@>00*/:66/333&77;?ABBBBA???949?<@8AAA>B;>?9?@A>B?BB=@=@:;9=<69;68<<8:5//88//)/86;;?9999&9=:9733&3<78925;@4
@N9IO0:00681:06291
GACGTAGGGTCCAAGCGTTGTCCGGATTTACTGGGCGTAAAGAGCGCGTAGGCGGCTTGATAAGTGTGATGTGAAATCTCCAGGGCTTAACCCGGAAACTGCACCGCAGACTGTCAGGCTTGAGGAATGCAGAGGTAACTGGAATTCCTGGTGTAGCGGTGAAATGCGTTGATATCAGGAGGAACACCCATGGCGAAGGCAGGTTACTGGGCATTATCTGACGCTGAGGCGCGAAAGCGTGGGTAGCAAACAGG
+
BBBBCBCJ>AA?@49:;:559@;A<A?@<BBBBD>@@@AA;A;;;AAB?::4;;4;B?AAA@=?8:9BBBAC>>><?AAB?BCB=BB?D?BB=B@EE<?<A>>>7>@A@@A@@???=8>@?CBB?B9:9@A???<?A9===3929<A<AB?AAA;;;@9<=?>9?AAAA=AA@@@@??;?@<@=AAA@9@@@<@A@@C=??A;@;??AAD>BBB@BAAA??@A@;;;@<;;;??>6>>;<==5>?ABBE=;;;5
@N9IO0:00694:06274
TACGGAGGGTGCAAGCGTTAATCGGAATTACTGGGCGTAAAGCGCACGCAGGTGGCTGAGTCAGTCGATTGTGAAAGCCCTGGGCTTAACCTGGGAATTGCAGTCGATACTACTCAGCTAGAGTATGGGAGAGGGTAGTGGAATTCCCGGTGTAGCGGTGAAATGCGTAGATATCGGGAGGAACATCAGTGGCGAAGGCGGCTACCTGGCCCAATACTGACACTCAGGTGCGACAGCGTGGGGAGCAAACAGG
+
CCED7BAC<BBB@49@;:59.4;@>A7:7;CBBB=BCBBD>A@@?AAAA??9><6<@>??BB@AAB@BB>A>999*898(3:;1;;9B>B@CBB>B@C<A???AACCBCAB@AB@?@?@@@BBBCBBB<@B@@@8@=?::6;?B@BF>F@CC?????<?CCC>BBBCCCA@@>?>?B8?@=@?AB@@@D@B>BBA=A=@@=@BBB;;;5;;0<;@@?BBCAAABAAA=@A@@B;;;@AAABB:BBBBC>C;;8
@N9IO0:00699:06276
TACGGAGGGTGCAAGCGTTAATCGGAATTACTGGGCGTAAAGCGCACGCAGGCGGTTTGTCAAGTCGGATGTGAAATCCCCGGGCTTAACCTGGGAACTGCATCCGAAACTGGCAGGCTAGAGTCTTGTAGAGGGGGGTAGAATTCCATGTGTAGCGGTGAAATGCGTAGAGATGTGGAGGAATACCGGTGGCGAAGGCGGCCCCCTGGACAAAGACTGACGCTCAGGTGCGAAAGCGTGGGGAGCAAACAGG
+
@@;;55;<59AB?;CA;:.54=9A;A=B>BA@BE<;:599)45:>AAA@:96::39A=??@B8::???ABBBCAB9;;;;*:A0;9.7489?@B=B89:@@@A@:>?;4;?C?B=B?AAAAA@;::044:;::::::%:@?A>B?E=??AA@?>>BB@CBDC>:::BACBB988?>>+00*0)08838+/58<=<0424;7;;;;+5858A??:@A@@@BBA?A?BB>AAA@@@9?@B=@=@5?=?>A8>?>4
@N9IO0:00705:06300
CACGTAGGCACCAAGCGTTGTCCGGATTTATTGGGCGTAAAGAGCTCGTAGGCGGTTCAGTAAGTCGGGTGTGAAAATCTGGGCTCAACCCAGAGACGCCACCCGATACTGCTGTGACTTGAGTACGGTAGGGGAGTGGGGAATTCCTGGTGTAGCGGTGAAATGCGCAGATATCAGGAGGAACACCAGTGGCGAAGGCGCCACTCTGGGCCGTAACTGACGCTGAGGAGCGAAAGCGTGGGTAGCAAACAGG
+
AA@@A:94:@=.5.59AA<ACJ<D<BBB>BD@DF>CB@@@;AA@@BBB<@>:CC@DABABAC@BBBDG?CCA@@;;&44:;:/5=@B=@@:@A@>>@;A59:;3:;<BBCCAAAA@@@B@C@@ACBB=D@@>>04:4444&47>=A?BA=AAAAAAC?CBBB=BA???C@A?@@@AC7BA?B>BBB?BCCB?B985:>A??9?A@CAAB>B=??B>A@C@@AABA@@;@AAAAB<A?A@??<AABCCD>@@@<
@N9IO0:00683:06317
TACGGAGGGAGCTAGCGTTGTTCGGAATTACTGGGCGTAAAGCGCACGTAGGCGGCTACTCAAGTCAGAGGTGAAAGCCCGGGGCTCAACCCCGGAACTGCCTTTGAAACTAGGTAGCTAGAATCTTGGAGAGGTCAGTGGAATTCCGAGTGTAGAGGTGAAATTCGTAGATATTCGGAAGAACACCAGTGGCGAAGGCGACTGACTGGACAAGTATTGACGCTGAGGTGCGAAAGCGTGGGGAGCAAACAGG
+
CCDD<CCC<:;:B@<@@?>BA?A@=B8:7;BABB>BBACD<A?A@B;:9CC79:48;=ABBB>ABBB98:=@@C=2:AA9@@@7@?>?9CCC9C>C?AA@:6991373(3>=>:@<<>88==>=886>9???A?@A??>?;??B?B?>>@>=<>>;95;>AA=B?AAABBCDBB?BB7B>CC>BBB?CB=?;>AA8@=A@A7@@:;;A8<>A;AAA@<?>?????>>;>===@A7==A::::1;;@@E:@@@6
@N9IO0:00672:06378
TACGGAGGGAGCTAGCGTTGTTCGGAATCACTGGGCGTAAAGCGTGCGTAGGCTGTTTCGCAAGTTGGAAGTGAAAGCCCAGGGCTCAACCTTGGAATTGCTTTCAAAACTGCGAGACTCGAATCCGGGAGGGGATAGCGGAATTCCCAGTGTAGTAGTGAAATACGTAGATATTGGGAGGAACACCAGTGGCGTAAGCGGCTATCTGGACCGGCATTGACGCTGAGGCACGAAAGCGTGGGGATCAAACAGG
+
@A;:25>909A@CCCCCEACCABC<A787<:737(449<@5@?>@>:;<AA8ABC>>8?;@B7?@7;:>26;?@C<BBB=BBA:AABC?B?C>B?B@C?AACD>@@@@7A<;;;BBBAAAAA>AA=AC<ABBB9BACBBA=A6;6;A9@?>?<??<::;;;;0:>??ABBBDBC?BC=AA?A>ABB?CA@A??@@A=A;;5;@@ABBC@CB<A=;;;;:9:BBCCBB=@B;;:;/9??ABCC9CCBBC<9968
@N9IO0:00678:06393
TACGGAGGGGGCTAGCGTTGTTCGGAATTACTGGGCGTAAAGCGCGCGTAGGCGGCTTTGCAAGTTAGAGGTGAAAGCCCGGAGCTTAACTCCGGAACTGCCTTTAAAACTGCATCGCTAGAATTGTGGAGAGGTGAGTGGAATTCCGAGTGTAGAGGTGAAATTCGTAGATATTCGGAAGAACACCAGTGGCGAAGGCGACTCACTGGACACATATTGACGCTGAGGTGCGAAAGCGTGGGGAGCAAACAGG
+
@@;;76BADG1>CBB;;;9:?:CC@C@C?@@DCD>C@@@@;A;;;BBB@<>600+0>>3:<=::737:=?:@977-:<80;==>??;@<ABC?C@D@B9:;@BB>AEE;B99:@@@@@@AAA>A6::@=@@@A=AAABBB?B?C?B?@@::9??@??;?AA@9A=<><<<;>?B>B=;?500,0=>;>>@@=>==5;5;BCCCC::;A>AACBBBBB?BB@@@@CCC?CCCA@@6;;ABBBC9BAABL>CCE@
@N9IO0:00680:06398
TACGTAGGTGGCAAGCGTTGTCCGGATTTATTGGGTTTAAAGGGTGCGTAGGCGGCCTTGTAAGTCAGTGCTGAAATATCCCGGCTTAACCGGGAGGGTGGCATTGATACTGCAGGGCTTGAGTGAAGTCGAAGTAGGCGGAATTGACGGTGTAGCGGTGAAATGCTTAGATATCGTCAAGAACACCGATAGTGAAGACAGCTTACTAGGTTTCAACTGACGCTGAGGCACGAAAGTGTGGGGATCAAACAGG
+
CGCCBA@=B@>AB?B@@@:;;C;D:BBB>BB?BD?DD=BB<@@<@AAC@???9:588==BBB?A@AAAA@@@CBC>CCCCE>C@A@=>8=-73(4:=5>B9CB>:>==BBA@@?@A;BB?B@@?AB>@@BCF@CCCC@CD>A>B@@A@C@CBBBBAA=@BCB<@>BC?A@CCCCCBBBC?ABBB=B@CBCBBBBB>BABAB@C8;;;<<8=>7=B9;;><<;@@;;>8=;@:;;6;@>@CCC8BCBBC=;;;8
@N9IO0:00699:06387
TACGTAGGGTGCGAGCGTTAATCGGAATTACTGGGCGTAAAGTGTGCGCAGGCGGCGCCGCAAGTCGAGTGTGAAAGCCCGGGCTTAACTTGGGAATTGCGCTCGAAACTATGGTGCTGGAGTGTGGCAGAGGAGGGTGGAATTCCACGTGTAGCGGTGAAATGCGTAGAGATGTGGAGGAACACCGATGGCGAAGGCAGCCCTCTGGGCCAACACTGACGCTCATGCACGAAAGCGTGGGGAGCAAACAGG
+
CBCCCEIH>BBAA;<9447=8::;;=>?333777(38994(488:99:90/)//)/9:279<2959955<==CCC;;;;0:4,4:.46::6;<8<<@*////89<<>6=<<<<255@A<8<><<AA?000<<6;@?*8825259>;>>>><<;?=A39544(49:9:?ABB=====:==9=75558<<>>:>>>7?:88444(444;;4<7<5:9990////////44:9:9@5<966===.555;@8=>;4
@N9IO0:00700:06365
TACGGAGGGGGCTAGCGTTGTTCGGAATTACTGGGCGTAAAGCGCAACGTAGGCGGCTACTCCAAGTACAGAGGTGAAAGCCCGGGGCTCAACCCCGGAACTGCCTTTGAAACTAGGTAGCTAGAATCTTGGAGAGGTCAGTGGAATTCCGAGTGTAGAGGTGAAATTCGTAGATATTCGGAAGAACACCAGTGGCGAGGCGACTGACTGGACAAGTATTGACGCTGAGGTGCGAAAGCGTGGGGAGCAAAC
+
BBAB9;;;;;(5<;;6BB?:;1:C7;6:@BBABB<A@@@A0000/.(-----(--(///4//)/1////8/3304<<=5===6:;;+////)///&/)/)/933/4=5=>?588771///8////48881:09;?=9?@?;;>;=4<8=8;;==<=AA;;6:@CB=B>744===888588486::88888=@8:1://.45./.999;:A6A?94?=9?6C??;;;@??:><<888-8AAAAAA3?=:9;19
@N9IO0:00701:06377
TACGGAGGGGGCTAGCGTTGTTCGGAATTACTGGGCGTAAAGGGCGCGCAGGCGGCGGTTCAAGTCGGGCGTGAAAGGCCTGGGCTCAACCCGGGAATGGCGCTCGAGACTGGACTGCTCGAGTCCGGGAGAGGATGGTGGAATTCCCAGTGTAGAGGTGAAATTCGTAGATATTGGGAAGAACACCGGTGGCGAAGGCGGCCATCTGGACCGGTACTGACGCTGAGGCGCGAAAGCGTGGGGAGCAAACAGG
+
;;;B=>?9>9(9=A>>@@<@A=A@=@?C?CCBBA=AAABD=CC=@AAAACD@BB@BC?BACC@BCBAA=@??ABB=B@C?@@A<AA?DADD8:98:?AA=???BCBAABBBB@BBC>>?@@>>9939=5:::CACAA>@@=@?B?BC>C@A@@BB@@=;:;C;@<A@@BCAAAC@CC=C>BA?BAB>A>AA?A@@<A?<;:<@CCCCC<<<?A>ACCC:::ACC@@A<:::@??9ABAAFLF<BBBBC<AAA>
@N9IO0:00729:05782
AACGTAGGTACCGAGCGTTATCCGGATTTACTGGGCGTAAAGCGCGCTCAGGCGGCTCTGCAAGTTGGGCATGAAAGCGCCCGGCTCAACCGGGCGAGGTTGTCCGATACTGCAGGGCTAGAGGGCAGGAGAGGGTGGTGGAATTCCGGGTGTAGTGGTGAAATGCGTAGAGATCCGGAGGAACACCAGTGGCGAAGGCGGCCACCTGGCCTGCACCTGACGCTGCCCGCGCGAAAGCTAGGGGAGCGAACGGG
+
9*;9;?<8=;;4995559.5999A;@AA<@BCBF>BBBBD;@@A@@@@>?@:>?5?ABBBBB?BB?AA=??855;(555<<4<9;<;=;@@B=8BC@B?B>BBH@CCCCBBBBCCC=BAA@@@@8A@<8=BBBB=BB?>B?C?B=C?BD>AAAFBCC@ABBB6>@;99=@??@@@@D8::?B@BDD=A?9939@@?A?AA?C899>@B6C48443;6;7777<8333(3;778??8=>9?@BA5><@:93:8=9
@N9IO0:00736:05807
GACAGAGGGTGCAAACGTTGTTCGGAATTACTGGGCGTAAAGCGTGTGTAGGCGGCTACGTAAGTCGGATGTGAAAGCCCCGGGCTCAACCTGGGAAGTGCACTCGATACTGCGTAGCTTGAGTCTCGGAGAGGTTGGTGGAATTCTCGGTGTAGAGGTGAAATTCGTAGATATCGAGAGGAACACCGGTGGCGAAGGCGGCCAACTGGACGAAGACTGACGCTGAGACACGAAAGCGTGGGGAGCAAACAGG
+
CCDBA@AB>BBEGF?CCC?;;89:;<-7-3733:3448?</95@<::;;;;@DC?DCA::6B:BCCB@@ACA595)5:<<+B<4555C=B=AAA0;.4<<<@B@<;;;B@A@B;:;69<7;;?;;;D@+0000)0)0)07298=8<<AA>AA55555;<>;<):.55999995956A>@@=@<@BB>B?AA>AA=;>9=?=A7899CC=AACB?A@;;;@9999:99:5<<?=>4;>>=??=0<=9;;0:@A=
@N9IO0:00751:05781
CACGTAGGCACCAAGCGTTGTCCGGATTTATTGGGCGTAAAGAGCTCGTAGGCGGTTCGGTAAGTCGGGTGTGAAAACTCTGGGCTCAACCAGAGCCGCCACCCGATACTGCTGTGACTCGAGTGCGGTAGGGGAGCGGGGAACTCCTGGTGTAGCGGTGAAATGCGCAGATATCAGGAAGAACACCAGTGGCGAAGGCGCCGCTCTGGGCCGTGACTGACGCTGAGGAGCGAAAGCGTGGGTAGCAAACAGG
+
AFAAACC==;:.5.5;9;<A?C9B9BBB<BB=BE<AAAB@9B:::<::9<<7;;8A<A@?AA>ABBB=1739////&//99::2;;;;03-3:733-38298>6=<CAA@@@AABBBABB@:;;DBB>@;;<<.4=9;;=0438:=6??:>>////:5:7991=99<>@>BA@;9:C?D;DD9BBD@BA@A7A@A=?8=;;6:@=?;A<6<7;?@@@A;:9>@:955.5:;ABB<BCBAAA<AAAACE?AAA?
@N9IO0:00751:05783
TACGAAGGGTGCAAGCGTTATCCGGATTCATTGGGTTTAAAGGGTGCGTAGGCGGAGCGTTAAGTCAGTGGTGAAATCCTGCAGCTCAACTGTAGACTTGCCATTGATACTGGCGTTCTTGAGTGCGCTTGAAGCAGGCGGAATGTGCCGTGTAGCGGTGAAATGCTTAGATATGGCACAGAACACCAATTGCGAAGGCAGCTTACTAAGGCGATACTGACGCTGAGGCACGAAAGCGTGGGGATCGAACAGG
+
A@ABA?BC8A@?@5;:@@?AAA=A=AB>ACC?AA;@@;@C=CF>BBBBB@A=;:6;CCBCAB=@?BABAB@DCDC>DF>@@A;;;CCC>BBBD@AAGD?A@ABB?BAAACCC?ABB?BB?@@@BBBCCC?AA?ABBB?CD?B?BA@@@>BBCCCC;;7<AAA<ABAC>AAEAAAB=??AAAA?BBC@B@B>?<<<1728=?>@?@@@B?B?BBBAAAA@A@BBAAAA?AAA:::-;;@BBBC;<;;CB?;;;@
@N9IO0:00758:05772
TACGTAGGGTGCGAGCGTTAATCGGAATACTGGGCGTAAAGCGTGCGCAGGCGGTGATGTAAGACAGGTGTGAAATCCCCGGGCTTAACCTGGGAACTGCATTTGTGACTGCATCGCTGGAGTGCGGCAGAGGGGGATGGAATTCCGCGTGTAGCAGTGAAATGCGTAGATATGCGGAGGAACACCGATGGCGAAGGCAATCCCCTGGGCCTGCACTGACGCTCATGCACGAAAGCGTGGGGAGCAAACAGG
+
CCCDCCBB>BBBA:;9@@6:7:AB>@8::@BBA=:;:BB=B@@@BAA@<;5;;5;:C:;;A?;<:AA=ACCDDC=A@?@-::/:<8??A<@@A/93;;;;;;;0;BBBCCBBAB98:AB=@@@A@@:@@@;;<<<*;AB?D@CACAGBBBCCACBBECBBB>;;;BBBAAAAA:;;;>@<@<@BC?BBCB@BBB?B>AA?@@??2:;:.::=<@B@??>999>::9@@@>999,9999999+99=??8999;
@N9IO0:00759:05795
GACAGAGGGTGCAAGCGTTGTTCGGAATCATTGGGCGTAAAGGGCGCGTAGGCGGCATTATGTGTCGAATGTGAAATACCTGGGCTTAACTTAGGAAGTGCATTTGAAACTGTAATGCTTGAATCCCAAAGAGGTTGGTGGAATTCCCAGTGTAGAGGTGAAATTCGTAGATATTGGGAGGAACATCGGTGGCGAAGGCGACCAACTGGTTGGAGATTGACGCTGAGGCGCGAAAGCGTGGGGAGCAAAACAGG
+
CBCBBBBC=BABA.44;:5:<8<B?C?CBAA?BC>CDDBC;AA;@A@BA@@<;;69?@@@:;;BBAAB?@@@BBB?BBB?BBA<AA<@?@C?CB?B>BBBCBBC>CCE>A:;:C@C?@@@BB=@??-88-:>@9?8??BA>?6?>AA9AA99:AAAB@BBDD>C@AAAA@A@@@9@A;BD=F365<::17>475537.57552749>9597=77622453...///2+2225;=3?B:99ED2==;:::*6993
@N9IO0:00761:05800
TACGTAGGGTGCGAGCGTTAATCGGAATTACTGGGCGTAAAGTGTGCGCAGGCGGCCGCGCAAGTCGAGTGTGAAAGCCCCGGGCTTAACTTGGGAATTGCGCTCGAAACTACGTGGCTGGAGTGTGGCAGAGGAAGGTGGAATTCCACGTGTAGCGGTGAAATGCGTAGAGATGTGGAGGAACACCAATGGCGAAGGCAGCCTTCTGGGCCAACACTGACGCTCATGCACGAAAGCGTGGGGAGCAAACAGG
+
BBBBAAAC>BBBCCBABC8:4999.7-7-78==@:A@ABK>AABBCBBAA@=;;5:.9@:==<@ABCCCCCDABA:;;DD8BB<BB<B?BC@CE?D@C@CBBA@<==>8>>=>>CD:CCB?AA=;::7<55559=7=643-4.3-57<:;;===>==9=<;;5556>>?======??7;;9=8:;:4948:58883858844.43:=>>8@7:6:::;67///8///>?C;66>7CAA:9::.;4:=@4ABB?
@N9IO0:00726:05810
TACGTAGGGGGCAAGCGTTGTCCGGATTTACTGGGCGTAAAGAGCGCGTAGGCGGAGATCTAAGCGTGGCCTGAAAGCCCCCGGCTCAACCGGGGAGTGCGGCTGCGAACTGGGTTTCTTGAGGACGATAGAGGAGAGTGGAATTCCTGGTGTAGCGGTGAAATGCGTAGATATCAGGAGGAACACCCGAGGCGAAGGCGGCTCTCTGGGTCGTACCTGACGCTGAGGCGCGAAAGCGTGGGGAGCGAACGGG
+
BBCECAABBB0BB169@@<@BC?D=@?F@AAABB=???DD<C@@@@@BCBB@BC@CDBBBBDBCAAAB7;69@>A)5;;;;*<=C@=A=@=@=A7AABA@@=@@@ABB@CBDH>BC=BD?BBB@BBABBCBBB@BBBCCC@C>A=@?@A=@BA@@@B>BBCC=CCBCB@@@BAAAAB>AA@B?BBBD<A@?;>@?1848=9=?A?@@@?8?@@@@C?A?@@@@@@@C@CBA;;;0<==?BBB6BA?@@>@@C>
@N9IO0:00744:05811
TACAGAGGGTGCTAGCGTTGTTCGGAATCATTGGGCGTAAAGGGCGTGTAGGCGGTTTGTTAAGTCATGTGTGAAATCCCTCGGCTCAACCGGGGAACGACGCATGAAACTGGCAAGCTAGAGTACCAAAGAGGGTGGTGGAATTCCCGGTGTAGCGGTGAAATGCGTAGATATCGGGAGGAACACCTGTGGCGAAGGCGGCCACCTGGTTGGATACTGACGCTGATACGCGAAAAGCGTGGGGAGCAAACAGG
+
/:::A>AB>AB@?;55;;79>:BD@C?BBBB?BC?CBBCD=CC=BBBBB??;::6:B;BA:::;BAAAA@AA:985:==5=00-0>>>:C?BCC:C@ECA::;A;;;A9A@@=@C9;;BAA???=@3::/;:@@9@A?BB?C>B@BC>C@C;;;B@@=BCCD?A@@AAABBBA;;;;/8<6=:>==6;;9949?=8<84:2:49>:AB@C@C@C@;:9@AAAABB;;;;:9:999&44<99;;+9:555)5557
@N9IO0:00751:05818
TACAGAGGGTGCTAGCGTTGTTCGGAATCATTGGGCGTAAAGGGCGTGTAGGCGGTCTGTTAAGTCATGTGTGAAATCCCTCGGCTCAACCGGGGAAGGACGCATGAAACTGACATGCTAGAGTACCAAAGAGGGGGGTGGAATTCCCGGTGTAGCGGTGAAATGCGTAGATATCGGGAGGAACACCGGTGGCGAAGGCGGCCCCCTGGTTGGATACTGACGCTGAGACGCGAAAGCGTGGGGAGCAAACA
+
9995555@19@>94/9<;,//3:;)97;AAA=BA9@@9;;0:=59>9>>>@<@A?@@<;;+0+///0:8>??=;>1;;>)773,3399492:88+8.4.4333:4477-9??<ABCBBA@@9444549909999999$9:5;.619>4>9<;;65594555<0445<<::;@@@@B@99;698BBC@C@BB9;;B>A=A?9?@@@0?B=@?B@:::A@<99:94<:<888:;A@9???>>>@2=====6=9
@N9IO0:00752:05827
TACGTAGGGTGCGAGCGTTAATCGGAATTACTGGGCGTAAAGCGTGCGCAGGCGGTTGGCCGTGTCCGATGTGAAAGCCCCGGGCTTAACCTGGGAATGGCATTGGAAACTGGCTGGCTGGAGTGTGGCAGAGGGGGGTGGAATTCCACGTGTAGCAGTGAAATGCGTAGAGATGTGGAGGAACACCGATGGCGAAGGCAGCCCCCTGGGCCAACACTGACGCTCAGGCACGAAAGCGTGGGGAGCAAACAGG
+
CCCCCB@>666;BA:;;9=@?BCA?C89:;BBCD>C:;;C<A?@@BBAABB=>?>A;?=A>A@@ABGEDCCCAAB0<:;:.;B<CD?B?C?CCA;@=@@<@@A?@?AA9>?@=ABB@B899:AD?A?;=:9733333#33,33=3=48=?::::98888>>D9B@AA77398>334A5:@@@=BBB=;:9?;<??2928344444$4::1:5:8<44499;79444:3::=;;<4@@@@@@@7@AACD?A@@?
@N9IO0:00715:05861
TACAGAGGTCCCAAGCGTTGTTCGGATTTACTGGGCGTAAAGGGTGCGTAGGTGGTCAGGTAAGTCTGATGTGAAAGCTCGGAGCTTAACTCCGAAATGGCATTGGAAACTACTTGGCTAGAGGGTTGGAGGGGAGACTGGAATTCTCGGTGTAGCAGTGAAATGCGTAGATATCGAGAGGAACACCAGTGGCGAAGGCGAGTCTCTGGACAACTCCTGACACTGAGGCACGAAAGCTAGGGGAGCAAACAGG
+
BCC@DCC>@@A8@5<;;;5557BE?BAC>B@A@C=C@A@C>CD=BBA@@BB@BB@BDAC?AB?A<;;BBB?BABA9=;=/0)/88;*0)4::5444)4<7ABC@D?AA;@;;;C?C?DBBBAAB:A=@=>=?=5@ABBBDAE?A@@AA@>:;;@A@@@CCDE>;;;BBBCCCCBBBBDBB?C?BAA=@@@@=@<:39:99999CCBAA;A99189818899<?>AA@=@@??AA398879<<0<@=?=5:;;4
@N9IO0:00729:05898
GACAGAGGCCACGAACGTTGTTCGGAATCACTGGGCATAAAGCGCACGTAGGCGGCTGGGTCCGTCCGATGTGAAAGCCCCCCGGCTCAACCGGGGAATTGCATCGGATACAGCCCGGCTCGAGGACGGTTGGGGTGAGTGGAACTCCTGGTGGAGCGGTGAAATGCGTAGATATCAGGAGGAACACCGGTGGCGAAAGCGGCTCACTGGACCGTTACTGACGCTGAGGTGCGAAAGCTAGGGGAGCAAACGGG
+
AAC>CCB?B8;<@?=@;;6;;=BB?C?AAA@BBA9AA;:9.955;@@@???=>>8>???8;;5;@A<@9?@A;;;0;@@@AA%@=@;AA>C5;;;.57<>BC:<;B8;;BBB@@@8@<;;;;;;?CCD?B@BDD9AA;;;:393:@@?BD?CC9999C?A@A@:9:9C???BBB999@<><8<;?=<3>:<=;>:93,38A?BB??;?>:>>;>>:=<====>=A<8807<<<==4=????AB9BBBBD<AAA8
@N9IO0:00738:05885
GACGAAGGTGGCGAGCGTTACTCGGAATTACTAGGTGTAAAGCGTGGGCAGGTGGTTTGGTAAGTCTGTTGTGAAAGCTCCTGGCTTAACTGGGAGAGGCCAATGGATACTGCCAGGCTTGAATATGGGAGAGGTGACTGGAATTCCTGGTGTAGCGGTGAAATGCGTAGAGATCAGGAGGAACATCGATGGCGAAAGCAGGTCACTGGACCATTATTGACACTCATCCACGAAAGCTGGGGGATCAAACAGG
+
C@AAC?D=997;@AA:::>@?9:>:B?A?>=00/)/7:;;5<;;;AA9>?@:B?:==6=;@;5;:66;ADKFDDF=BBCC=@B>@B6A6ABB<5BBB@?B:B<AC8@;;9@A=@CC@CC@CB@BB;;;0;@@@9=A;:;A>B>B>B>BA=@;699@B?CBCD>D>>>CBBBA9;:@:3::6<6:@?CA@A@>ABAB<B;;;?<<@AA@>;;4;>;99-8<;777<778095<==4:=>====1=AAAA;:9;5
@N9IO0:00746:05874
TACAGAGGGCTCGAGCGTTAATCGGAATCACTGGGCTTAAAGCGTGCGTAGGCGGACGTGTAGGCACTTTGTGAAATCCCCCGGCTCAACCGGGGAATTGCTTGGTGAACCACACGTCTTGAGGCAAGTAGGGGCTGTCGGAACGCTAGGTGGAGTGGTGAAATGCGTTGATATCTAGCGGAACGCCGAAGGAGAAATCAGGCAGCTGGGCTTGTCCTGACGCTGAGGCACGAAAGCGTGGGGAGCGAACGGG
+
<@B99;;;/;AAC;;;;<4:8ABC@D8;:ECCCB=BC@CD;<;C@@@AA@?=9969BB@BCAA=ABBAB:A>@@A=BDHEG5B?@@BB?B@CCC;B?B;@;:5<=@@A>B?BBBBAABB?;;;<@@9@;;;BB9ABBBCC@B?ABB???=BB5::@A>AAAC>;<:CC?:;:A:::;;;B5;5;@B5;98=2999?8<<9:4:<>BBBB>BB?@AB@BBB??=999939AA==?9??CAFFD:CBA?@=@@A9
@N9IO0:00760:05866
TACGAAGGGTGCAAGCGTTAATCGGAATTACTGGGCGTAAAGCGTGCGTAGGCGGTTGGCTAAGTCAGATGTGAAAGCCCTGGGCTCAACCTGGGAATGGCATTTGAAACTGGCCGGCTAGAGTGTGATAGAGGATGGCGGAATTCCCGGTGTAGCGGTGAAATGCGTAGAGATCGGGAGGAACATCCGTGGCGAAGGCGGCCATCTGGATCAACACTGACGCTGAGGCACGAAAAGCGTGGGGAGCAAACAGG
+
CCACB?BB:@@>A5:@@@<@=BBA?B89::CCEH>CBBAA;@???AABBAA???=>>B?@AA@BBBBBCBBBBBC7>=B<BBE=BBBB?B?BCC>C?BA>A???9?@A=BBB?C@E?C???A>>>B@@@=>>??A>><>B@C@C?BB=A?AABBAAA=AA@@:?@@?>>><<8;;?@9@B?B?BBBB>A@@=@CC@DACC@BACCEEL@BCCC?CAAABBBAAABAC=@CB;;;;&;@?AABB799ADD:@AA=
@N9IO0:00763:05887
TACAGAGGGGTGCGAGCGTTAATCGGAATTACTGGGCGTAAAGCGCACGTAGGCGGCTTTGCAAGTCGGGTGTGAAATCCCCGGGCTCAACCTGGGAACTGCATCCGAGACTGCTTTGCTCGAGTATGGGAGAGGGAAGTGGAATTTCCGGTGTAGCGGTGAAATGCGTAGATATCGGAAGGAACATCAGTGGCGAAGGCGACTTCCTGGACCAATACTGACGCTCAGGTGCGAAAGCGTGGGGAGCAAACAGG
+
BA@A>0000,------/77274:>C?C@C>BBDDG>CBA@A<AABBEDDDCC@AA?ACC=BBC>@?ABB<@>@98:8:DFG;DC>AAAB?B?CCD8B?B@@@@?B>@787@?>???:?=@A@>>=CBBB=?=9;;1;4:;=4;5;;4:6;9:==9::<7<==>9;:;A===?>====8@=@=@=::9><??@4<>B:>;?BBBB<C<>>49?<?>?;;B@BABBBB>><@==79928:><<:;-:899;-7:=:
@N9IO0:00724:05928
TACGGAGGGTGCAAGCGTTGTTCGGAATTATTGGGCGTAAAGCGCGTGTAGGCGGTCTTTTAAGTCTGATGTGAAAGCCCCGGGCTCAACCTGGGAAGTGCATTGGAAACTGGGAGGCTTGAGTACGGGAGAGGAGAGTGGAATTCCTAGTGTAGGAGTGAAATCCGTAGATATTAGGAGGAACACCGGTGGCGAAGGCGGCTCTCTGGACCGATACTGACGCTGAGACGCGAAAGCGTGGGTAGCAAACAG
+
;;;B=;AA>>BCC9;9BB8:6:AB:BGD?BB;C>8???AA/5:55@@@@==900,0/000+.0::00/9@@?@=@99833&4:1><CC@C@@@@:@5:BABDC@C?CC>CEC@7<<:=>:>@>>=BB@8BBBD>@@BAB@>A8@8@:CAABBCBB>???983(9=29ABA=BBB=BB@CB?C=BCD@C<AA7B==7B>CC7BBBCCBA5:>;=@@@@>:::;;>=?@@>>@89929???B=6<<888>6:::
@N9IO0:00728:05910
TACGTAGGGTGCGAGCGTTAATCGGAATACTGGGCGTAAAGCGTGCGCAGGCGGTCTTGCAAGCTGGGTGTGAAAGCCCCGGGCTCAACCTGGGAGGTGCATTCAGGACTGCGAGGCTGGAGTGCGGCAGAGGGAGGTGGGAATTCCACGTGTAGCAGTGAAATGCGTAGAGATGTGGAGGAACACCGATGGCGAAGGCAGCCTCCTGGGCCGACACTGACGCTCATGCACGAAAGCGTGGGGAGCAAACAGG
+
@AAB;ABB6?A999<<<<9<9>7928499>??@9:8:AA5>@?@AA@@@@=99.55947//)/////)/;79;?455<<&//)//0/)/)/79//4.5<<?B?:8959A??894408>>8<437/50,,,,,6/26(/33(5.58A.56;555;:;:9///;3;>>=6666=<;<BD;??6927;<1889@;@AB?C=??::389299=9@<@BBBA;;;;::<?@?@;;;:::.:>@@BBC9BBABC=BBBA
@N9IO0:00728:05912
CACGGGGGGAGCAAGCGTTGTTCGGAATCACTGGGCGTAAAGGGCGTGTAGGCGGTCAGGTAAGTGGGATGTGAAATCCCTCGGCTCACCCGAGGACCTGCATCCCAAACTGCCTGGCTTGAGTACGGGAGAGGATGGAGGAATTCCTGGTGTAGCGGTGAAATGCGTAGATATCAGGAGGAACACCGGTGGCGAAGGCGTCCATCTGGCCCGATACTGACGCTGACGGCGCGAAAGCTGGGGAGCAAAACGG
+
CC<;;;;;%555?49;>@=@@9@A@B?B@A@:::59AABB=BA<ABAAACC?@@>@BBB@CD@BCCC=C@ABCCC=CCC=CCC@DB>BBC=BBB=@;:>@B@@A<1@@8>>>@?BB<BD9<ACBAADE9;8AA8:5>:>?8=9B9B?AA>A???B::3997@9?::<;=:333333949@<?9922.7332+222.5469<=:@?>?B<AA6==<=<8865<;:<8884:8577;.777222&282222&288
@N9IO0:00733:05956
TACAGAGGGGGCGAGCGTTGTTCGGAATTACTGGGCGTAAAGGGCGCGTAGGCGGCCTGTTAAGTCGAACGTGAAATCCCCGGGCTCAACCCGGGAACTGCGTCCGAGACTGATAGGCTCGAATCCGGGAGAGGGATGTGGAATTCCAGGTGTAGCGGTGAAATGCGTAGATATCTGGAGGAACACCGGTGGCGAAGGCGGCATCCTGGACCGGTATTGACGCTGAGGCGCGAAAGCCAGGGGAGCAAACGGG
+
ABBBCCCCCC1CDCCBBB=A@?AB?C@C?A@@??8???BD>DC>CCCBAA@=>>:>?A?C>@;?@@;;5<CB@@@;AACB9BE>;;;D>BB=AC>G@BBB;99C@BCBBBAABFDF?:::?@=@C?AA=A@;;;.;AACCAF>@>@=@A=ABABCBB?BDDC>A@@@;;;AAB@ABCDCC?B?@@>292:@:@@A?B?CC@CBAA?AA;;;AD?B@@=@A@99;;;:499@9:949>:>>?>3==:9:49?B6
@N9IO0:00716:05989
TACGTAGGGTGCGAGCGTTAATCGGAATTACTGGGCGTAAAGAGTGCGCAGGCGGTTTTTTAAGCCAGACGTGAAATCCCCGGGCTTAACCTGGGAACTGCGTTTGGAACTGGGAGACTAGAGTGCGTCAGAGGGGGGTGGAATTCCACGTGTAGCAGTGAAATGCGTAGAGATGTGGAGGAACACCGATGGCGAAGGCAGCCCCCTGGGATGACACTGACGCTCATGCACGAAAGCGTGGGGAGCAAACAGG
+
BCDC@BBC>CCCCCC><<17-3994:7=9@AAAA=:98BC?CAACC?@??@;;;5;A@A@$;4;A4><??@:::>8>CCC8AB;@@<@9>>BBC=B?BBCCC>@7@9>9;;;;3;<@;;<BBC969@AA<=977373#3828-:0;<B@AAA?@?@@A@>@>3555:<=<<<@@:<?8551:8@>>:BBBB=C;;6;=@@:::::$4;;4?@@@@@;=:<9///::<;<;>>>>6>BC@BBB4:66:;2;994
@N9IO0:00719:05965
TACGTAGGGTGCAAGCGTTAATCGGAATTATTGGGCGTAAAGGGTGCGCAGGCGGATATATAAGTCAGATGTGAAATCCCTGGGCTTAACCTAGGAATTGCGTTTGAAACTATATAACTAGAGTGTAACAGAGGGGAGTGGAATTCCATGTGTAGCAGTGAAATGCGTAGAGATGTGGAAGAACACCGATGGCGAAGGCAGCTCCCTGGGTTAACACTGACGCTCATGCACGAAAGCGTGGGGAGCAAACAGG
+
BBBCAAAC=AA:;5;;59.5.:?A;@>A@BDADD>B;:;>5BC<@@@@@CB?BC@BA?A@::6:?A?AA939::4(4;4(4B<3?A?A=@?AAA;=9<244:::2:>?:?BBBBBC@BCAAAA;:;@?A;::???3@?@@=??C?C=????@@@AABBC<;;6;@@B;;;BBBA@??5;5;B@>@A?:::C@BBC@C@A???AAA<BBC>C?C@CCCBBC:;;BAAABBB@A@B=AAAAAAA6;;@BD?BBB?
@N9IO0:00752:05982
TACGTAGGGTGCGAGCGTTAATCGGAATTACTGGGCGTAAAGTGTGCGCAGGTGGCCGCGCAAGTCGAGTGTGAAATCCCCGGGCTTAACTTGGGAATTGCGCTCGAAACTACGTGGCTCGAGTGTGGCAGAGGAAGGTGGAATTCCACGTGTAGCGGTGAAATGCGTAGAGATGTGGAGGAACACCGATGGCGAAGGCAGCCTTCTGGGCCAACACTGACGCTCATGCACGAAAGCGTGGGGAGCAAACAGG
+
ABCDCCBC>;;9CBB?992919??7A=A=ABCAB=:;;CD<AABA@@CA@@?AB8;8:A@BBACCCCCB:;;A@@8@A@A3AA;@A>A7:::?>9@?A>A@@@:=:::4;:?:C;;8;B@A<55;?@:@@@=>;>2929?;@@F@D@BBCCAC>C>B?BABB<@?@@999BAA@BBB:@@6;79@?<?@??<??A?A;????<??BCCC=C9;6;A?@AB::9:333::=44483:B@@@EF8@@BCG?CCC?
@N9IO0:00755:05985
TACGGGAGGGGGCGAGCGTTTATTCGGAATTATTGGGCGTAAAGGGCGCGTAGGCGGCCTGGTAAGTCGAAGGTGAAATCCCCGAGCTCAACTTGGGAACTGCCTTCGATACTGCTGGGCTTGAGTCCGGGAGGGGAGAGTGGAATTCCCAGTGTAGCGGTGAAATGCGTAGATATTGGGAGGAACACCGGTGGCGAAGGCGGCTCTCTGGACCGGTTCTGACGCTGAGGCGCGAAAGCGTGGGTAGCAAACAG
+
5:555)55555$595555;9)5949?;B>B?BB7?;4:<;>;/54)5>@@@AB=9:5:???=@C<>?:37,3489AF9;;;;.9559A@?;>?39:/9<<?@B@B@CBBBBBBAA<;;0;@<@@ABB4;:.;CBC7C<:=CC@CAD@CC=A@@CCABA@;@A?=688>@;;9=4445::3;>:><;<<<@<>>9:54.4.493:<<<<<<7<A<B?C?@@BB@=944443444:;:089;544)4:444<2944
@N9IO0:00763:05961
TACGGGGGGGAGCGAACGTTGTTCGGAATCACTGGGCGTAAAGGGCGTGTAGGCGGCTGAATAAGTGGGATGTTAAATCCCCCGGCTCAACCGGGGACCTGCATCTCATACTGTTCAGCTCGAGCACATCAGAGGAGACTGGAATTCCCGGTGTAGCGGTGAAATGCGTAGATATCGGGAGGAACACCAGTGGCGAAGGCGAGTCTCTGGGATGATGCTGACGCTGAGGCGCGAAAGCCAGGGGAGCAAACGGG
+
@ABBBBAAA#@9>55.55:.5;6:@=@>AABBAAA9?<999.9>9@ABBAAA@@?<@AAA>AB?BCBC=A@BB?BB=BAAAA0@<:;;A>B=@AA7AAACGIECCC:;;@@@@@7;;:;??@:8:BBBCCAA;;7;;;A@B:B>B>BA<A?A;:>><?;@A@@9@@@???@??=A?B<5?A<?>;;;<>>?@<?;;7;9>666@@@>>@>8;;?=<<<<;;;;;>6669<=9555)5:6::==155@BD<??C>
@N9IO0:00728:06048
TACAGAGGTGGCAAGCGTTGTTCGGAATTACTGGGCGTAAAGGGCGCGTAGGCGGTCCGATAAGTCCCGTGTGAAATCCCTCGGCTCAACTGAGGAATGGCACGGGAAACTGACGGGCTTGAGTTCGGGAGAGGGAAGCGGAATTCCGGGTGTAGCGGTGAAATGCGTAGATATCCGGAGGAACACCGGTGGCGAAGGCGGCTTCCTGGACCGACACTGACGCTGAGGCGCGAAAGCTAGGGGAGCAAACGGG
+
BBBBBCC@AB>BF?A@BB?AA=BB>@=@?AA99939>@?@<AD>BBCCBAA>??>AA?AA::5;:;;0;ABBCCD>BBB<B@@=@BAA=ACBBB@B@BB?CB;;;0;?5=BB@@CE8:;@BB;;29==5=9556068;@B;A:B?A>AB<:;6<<>?<@BBD<@@AA@@>>>;;;7;8<<7;>=88383-.(--505(/5755.6.554;94;@:99AA@>=;;7//)/::9@?05:?<@>>2CA?A>7BBB<
@N9IO0:00731:06046
TACGTAGGGTGCGAGCGTTAATCGGAATTACTGGGCGTAAAGCGTGCGCAGGCGGGCTTTTAAGCCAGACGTGAAATCCCCGGGCTTAACCTGGGAATGGCGTTTGGGACTGGAAGTCTGGAGTGCGGCAGAGGGGACTGGAATTCCTGGTGTAGCAGTGAAATGCGTAGAGATCAGGAGGAACACCGATGGCGAAGGCAGGTCCCTGGGTTGACAGTGACGCTCTGCACGAAAGCGTGGGGAGCGAACCG
+
ABBBC;<;05:5?>A>==3948=:7C=?=????C=??@CC=CCC:;9AA>=:>@?:>?A@.;5;A5;9@@@@@BB;;;<<.;D.994949499<0>9;<5555;.5907/0/)/4=<79=6<<BBBB@@@?;:;:-;43B?A8B:=8:;9=54443388333(38898:99;93333,3339,33;4:886(///(/(//7)---(--4'-(---....555222566:;544)4999999&444-8686:
@N9IO0:00739:06031
TACGGAGGGGGCTAGCGTTGTTCGGAATTACTGGGCGTAAAGGGCGCGCAGGCGGCTGCTCAAGTCAGGCGTGAAAGGCCTGGGCTCAACCCGGGAATTGCGCTTGAGACTGGGCTGGCTTGAGTGCGGGAGAGGATGGTGGAATTCCCAGTGTAGAGGTGAAATTCGTAGATATTGGGAAGAACACCGGTGGCGAAGGCGGCCATCTGGACCGCAACTGACGCTGAGGCGCGAAAAGCGTGGGGAGCAAACA
+
CCIC8ABDED5CB:;;;;5;;6;B?CAE@BCCCB<A;;:@6@B>CCCCCBB@BC@BABBCCB@CDAAA?CBEFDD<@=@<>>>,0//727:5@>7@<@ACBBBB?ABBBBBBD?BBB@BB?BB@@@>>@:@@AA6;;B=AABC?C?CD=BBB@???9:4:@>@:A>ABBBBCAAA5;;0:39><@::2:::95;@@;@<@B;@7;9?=?<@A<??B?AAAAAD;::::9<??:9::&988<:>?2==@<:1:5
@N9IO0:00742:06024
TACGGAGGGCGCAAGCGTTGTTCGGAATTACTGGGCGTAAAGCGCGTGTAGGCGGCCTGACAAGTCGAATGTGAAATCCCGGAGCTCAACTCCGGAACTGCATACGATACTGTTAGGCTCGAGTCTCGGAGAGGATGGCGGAATTTCCGGTGTAGAGGTGAAATTCGATAGATATCGGAAGGAACACCAGTGGCGAAGGCGGCCGTCTGGACGATGACTGACGCTGAGACGCGAAAGCGTGGGGAGCAAACAGG
+
;;BC;:;5)5<@B4;9;;5>=:CC8B8;46BBCD?B;;;A8>:55BDCBBC=::4:9@89:A<A33386383333,3==6>8BA@A<A;@@A?B?A4@8383385==<=;858;@@<B???B>==>@?398;8179957;0958?6=;@1873338;7435<4<-333333=><;;;/7175=:@??=@@@@6:;><?;9;6:9@AA@@=@@999@BBBBCCCBA@??@?BA@@A:@@?@AAA8AAABC=@@@=
@N9IO0:00752:06056
GACAGAGGGGGCAAGCGTTGCTCGGAATCACTGGGCGTAAAGGGCGCGTAGGCGGGATGGCAAGTCGGTCGTGAAATCCCTGGGCTCAACTCAGGGGGGTCGGCCGATACTGCCGTTCTTGAGGGATGCAGAGGAGACTGGAATTCCCGGTGTAGCGGTGAAATGTGTAGAGATCGGGAGGAACACCGGTGGCGAAGGCGGGTCTCTGGGCATTCCCTGACGCTGAGGCGCGAAAGCGTGGGGAGCAAACGG
+
BBB;;;;;;<*;B>BBBB>B;;;C?D@BBCBBBH?;;;BB;@@;@@@@ACB?AAA<AA?;@@=@A?>9=?::443/4:;3<==8BCCD>@@???BBBB'88B?A@AB:::@@@4::<?>8<333(38<?=A@?<9::BBB?B6A/33/36:::BBAA=?>?=7?CA@BFBAA@?:?:3?=7B7BEB?C?>=5?<B>C?BBC=???AAAA9886=BB6>>?;;7=<76-5>>@AB7572:@::.:?9@909;;
@N9IO0:00755:06018
GACAGAGGGGGCAAGCGTTGCTCGGAATCACTGGGCGTAAAGGGCGCGTAGGCGGGGGGTCAAGTCGGTCGTGAAATCTCCCGGCTCAACCGGGAGGGGTCGGCCGAAACTGGTTTTCTTGAGGGGCGCAGAGGAGCCTGGAATTCCCGGTGTAGCGGTGAAATGTGTAGAGATCGGGAGGAACACCGGTGGCGAAGGCGGGGCTCTGGGCGCACCCTGACGCTGAGGCGCGAAGGCGTGGGGAGCAAACGGG
+
=A>55599;9(9C89:B@6?@@@DAD?CCD;;;D><;;AB9BC=CCCCCGE@A@@@@>'@BB=@AB@5;;:99==+0//::1:6<@>>:>=>@9<<@@+000*0:000*49=;=>>2>B<BBCCC8:9:=>==8=9;4;B=B=B>BB<B=;;;@@==;:::@;@@AA@@??9:8898*8A?C@CCC>A;?>:?@@<A?CCFD8@ADCCC?GCBDDJ>CAAABBBABB?ABA;;6:;?AABCC:BBCCC>CDM?
@N9IO0:00734:06078
TACGAAGGGTGCAAACGTTGCTCGGAATCATTGGGCGTAAAGCGCACGTAGGCGGCTTCGCAAGTCGGATGTGAAATCCCGTGGCTCAACCATGGACGTGCATTCGAAACTGCAAAGCTTGAGTATGGAAGAGGGTCGCGGAATTCCCGGTGTAGAGGTGAAATTCGTAGATATCGGGAGGAACACCAGTGGCGAAGGCGGCGACCTGGGCCAATACTGACGCTGAGGTGCGAAAGCGTGGGGAGCAAACAG
+
DCCBB?BF><<;HH<BBB8BAAAC@C@CB@A6;<4BBBBC>AAADBBBBBB>AA=AC?BBCC998@@=@@@@BBC=BBC=?@?;@@AB?B?BBB?C@A@BBCC@BBBB=BBBBDC<@@@;@AAABBC@CADBCC<@@B:96;=B>BB4;1<EJCAAB?BACC=C?@@BBA;<<<;;B=BB?B=@@A>A:::;?@@;??AA=A@@?:88929?A@CBB??;>;000/0(/8>;;;1<B?@@;;+;=;75,8<9
@N9IO0:00736:06101
TACGTAGGGCGCGAGCGTTGTCCGGAATTATTGGGCGTAAAGAGCTCGTAGGCGGTCTGTCGCGTCGGAATGTGAAAGCCCGGGGCTTAACCCCGGGTCTGCATTCGATACGGGCAGACTAGAGTGTGGTAGGGGAGATCGAATTCCTGGTGTAGCGGTGAAAATGCGCAGATATCAGGAGGAACACCGGTGGCGAAGGCGGATCTCTGGGCCATTACTGACGCTGGAGGAGCGAAAGCGTGGGGAGCGAACAG
+
CCBBBBCB<BA9;669@@<???:C?C?C>AA@BC;<<873(388;<99:><8993:?@@BBBA@=@>+0)/7///;.555)555&556;5<<<0<<2566;BAC>BB@@?:;;0;;@@;:::@@459=:=9999*9:00///396<7<;79:::::;3848::&9<<<?@<??:955>;?@;A=AAA6;6;@>@;93::>==:::CCCCC>C9::4::=?==0000*0<:::<994,4733888+8=7772944
@N9IO0:00738:06080
TACGTAGGGTGCAAGCGTTAATCGGAATTACTGGGCGTAAAGCGTGCGCAGGCGGCTTTGCAAGACAGATGTGAAATCCCCGGGCTCAACCTGGGAACTGCATTTGTGACTGCATCGCTCGAGTGCGGCAGAGGGGGATGGAATTCCGCGTGTAGCAGTGAAATGCGTAGATATGCGGAGGAACACCGGATGGCGAACGGCAATCCCCTGGGCCTGCACTGACGCTCGATGCACGAAAGCGTGGGGAGCAAACAGG
+
BBBCCCCD<9;;B?B;;;?BA@@>;@-0,//;;A8CCCCC>CCBBB@?<:::00)/9=*8:B?B@@@??@AAA?C1:<;;.9<1996=8=7<@F>D;;;BB;9:5:@=?@CC@AAC@@AAA@@@@;;5;@@@@@@@0@AB@C8;8;?BBCBB;;;;;;CCCC>CBB:;;BAA:::999994=49;;.4.499.449.44.4934444&444)434////7////883333338888:14333333&4888;38993
@N9IO0:00749:06073
TACGAAGGGGGCTAGCGTTGCTCGGAATCACTGGGCGTAAAGCGCACGTAGGCGGCTTTTTAAGTCAGGGGTGAAATCCTGGAGCTCAACTCCAGAACTGCCTTTGATACTGAGAGGCTTGAGTCCGGGAGAGGTGAGTGGAACTGCGAGTGTAGAGGTGAAATTCGTAGATATTCGCAAGAACACCAGTGGCGAAGGCGGCTCACTGGCCCGGTACTGACGCTGAGGTGCGAAAGCGTGGGGAGCAAACAGG
+
CBBBCAIGGGFAAACAAA?BCCBB?B>@?>@@@@:?B;::6;??=>9:9@@<<<8:::::);4;??;;;:.94:4,4;:@A8?:;A@@=@BB?BBC?B<:;=CC=AAB;<<B;;;B?BB=AACBB?BB>BBCC@CCBBBA>B@BBCA@@BCBBBCBB@BBBB>B?AAA@@???B>ABBB?BC=?@C?B;:;?BCA=A@;;7;;;;ABB>BB<B?BCCBCBBCAB;;;=ABCA?@6;;BCEFH<BBBBD=B;;6
@N9IO0:00749:06100
TACGTAGGGTGCGAGCGTTAATCGGAATTACTGGGCGTAAAGTGTGCGCAGGCGGCGCTGCAAGTCGAGTGTGAAATCCCCGAGCTTAACTTGGGAATTGCGCTCGAAACTACGGCGCTGGAGTATGGCAGAGGAAGGTGGAATTCCACGTGTAGCGGTGAAATGCGTAGAGATGTGGAGGAACACCGATGGCGAAGGCAGCCTTCTGGGCCAATACTGACGCTCATGCACGAAAAGCGTGGGGAGCAAACAGG
+
9>>C<<@>6<BCB?>>==281788289=<@@@@>9=>999,9:==<@A<;;=@C=@?BA??C8??@@AA;;;444)4;==/;@<991516>7@=5<7@:?9;@;99996:AAAD@CAAAC=@;AB??8B;/0@:A+0)/7276@:F8BBEC??===?:>CCF<;66=<<<=@>::<<7;:=B?:99<CCCG@CCH@C?C;998@7@;>;3>7;:BEB@AB;559999:9944444&45445@@1;<BBB=BBA?
@N9IO0:00751:06063
TACAGAGGTGGCAAGCGTTGTTCGGAATTACTGGGCGTAAAGGGCGCGTAGGCGGTCTTCTAAGTTCCGTGTGAAATCCCTCGGCTCAACTGGGGAACTGCACGGGAAACTGGAAGGCTTGAGTTCGGGAGAGGGAAGCGGAATTCCGGGTGTAGCGGTGAAATGCGTAGATATCCGGAGGAACACCGGTGGCGAAGGCGGCTTCCTGGACCGACACTGACGCTGAGGCGCGAAAGCTAGGGGAGCAAACGGG
+
CCCECBC>:96:B>@>@C<;;5;A;?;@<@@@@@;??@@@;@E=BBBBBBC@BC>BBB89:?<?A=@=A@BA@@@<@@@;@@C@@@@B?AABCC;C@BBB:9:BA=@A;A@A;>:=3;;=@>@@=AAC9@>>?>0929==294:;@:>D<@ACCBBC:;:BD>C@@AAAA@@??@4;47?9=9@B@:@;9:2999.9;>B;??;@<@@6:9<@@:999:/>=<<<00)////;;3595::=>1;@CCC=@BB<
@N9IO0:00752:06085
TACGGAGGGTGCGAGCGTTGTTCGGAATTATTGGGCGTAAAGCGCACGTAGGCGGCCCGTTAAGTCTCATGGTGAAAGGCCGGGGCTCAACCCCGAGCATGCCGGGGATACTGGGGGGCTGGAGACAGGTAGAGGCCAGCGGAATTCCGGGTGTAGCGGTGGAATGCGTAGAGATCCGGAAGAACACCGGAGGCGAAGGCGGCTGGCTGGACCTGATCTGACGCTGAGGTGCGAAAGCGTGGGGAGCGAACAGG
+
AB@<8<B>=<A?@0//>>8;@7=@=@>A?BB?CC>:;;BB6;;@@B:55::57:197-374<7;<<=;??@9??BB9A9@;?@@6@?>?8?=>2@@8?:88=.;:;-4::;444444#4995:;<===8<<;;;:?9@??A?A8<7=055/5::====:>D:B?BBA966:@>@95.55;9>@<C>C@C@:<49==:C;BC:?;;5:::5::7<;;;;<566<<<=;@<@A@@@C/:9@5555&5449;8<<<8
@N9IO0:00722:06131
AACGTAGGTACCGAGCGTTATCCGGATTTACTGGGCGTAAAGCGTGTGCAGGTGGTCGTGCAAGTCGGGCATGAAAGCTCCTGGCTCAACTGGGAGAAGCTGTCTGATACTGCAGGACTTGAGGGCTCGAGAGGGCGATGGAATTCCGCATGTAGTGGTGAAATGCGTAGAGATGCGGAGGAACACCAGTGGCGAAAGCGGTCGCCTGGCGAGCCCCTGACACTCAGACACGAAAGCTAGGGGAGCGAACGGG
+
C7ABC;<79BC>B;;;;;ACCC?C>;;;)9??;=6A:;:A=BBBBBBBAAA@BB@BBAAACC@B?@?E=@@=989(79@A<@A>AAAB?AAAB<AAB=@@AABCBBBCCBBCCBB>BBB?BBBD=BBBBBBCCD>FCCCC@D>@<@?BAAAA;<<CB?BBAA>BCBCBBBCB@@@@B<A@@D?C??<?A@?<B;;;0;@@=@@@A>AB?CBA@@BB5;;BBBBCAAAA@@@<<<0;@@@BCB7AA<<;@CCG=
@N9IO0:00727:06136
TACGAAGGGGGCTAGCGTTGTTCGGATTTACTGGGCGTAAAGCGCGTGTAGGCGGGTCGTTAAGTTGGGGGTGAAATCCCGAGGCTCAACCTCGGAACTGCCTTCAAAACTGGCGACCTGGAGCAAGATAGAGGCAAGTGGAATTGCGAGTGTAGAGGTGAAATTCGTAGATATTCGCAGGAACACCAGTGGCGAAGGCGACTTGCTGGATCTTTGCTGACGCTGAGACGCGAAAGCGTGGGGAGCAAACAGG
+
ABBBB5;;9<$9@BE;BA@CCADC>AAD?CCBBB>AA@BF=@@BBBABABB@BCC=BBCB?B@CC?BABB2@BBC<@?>6>9:59AA??B?AAA<A?@@@@?B?BBBB8BAB@BCCE?BB@BBAC?BBCCD::6;B>BAB?B<A4<;B<;;BBDD;;6;A@@:A=ABCBABCBB@BBBCD=?>?BB?BBAA>@??<??EAB@C?BBCC>?@BB><CBB?@><<@@AABCICDCC?BAA@CCC6;;@@@9@AA=
@N9IO0:00728:06138
TACAGAGGGTGCAAGCGTTGTCCGGAATCACTGGGCGTAAAGGGCGCGTAGGCGGCCTGATAAGTCGGGGGTGAAATTCTGCGGCTTAACCGCAGGACGGCCTTCGAGACTGTCGGGCTTGAGCACGGTAGAGGCTGGTGGAATTCCCGGTGTAGCGGTGGAATGCGTAGAGATCGGGAAGAACATCGGTGGCGAAGGCGGCCAGCTGGGCCGTTGCTGACGCTGAGGCGCGACAGCGTGGGGAGGCAAACAG
+
;<B<<<BD=;99<4999:05<>>C<C@CBCCCCD?ABAEH?CC>CCCC@@@<;;5;?BAABB<@@=?===,@;;:,;:=@>AC@CC>A?@@CBBB@CBB?C?C?CCA99:AAAACB=CB=?@@?BBC@BBB??;?@A<?@<?7;7=?6=8BB?>>89.9>86168?@AB?><@B@AA<@>BB??@?BB>??:???8<>AB?B@B:9:BF=B?BB>?@>93577;?=?<?987??9<8;;;;;*//(/8818/6
@N9IO0:00733:06120
GACATAGGTCGCAAACGTTATCCGGAATTATTGGGCGTAAAGGGTGCGTAGATGGTATAGTAAGTTATCAGTGGCAAATCGGGGCTCAACCCTGTGGGAGCTGGTAATACTGCTTATACTCGAGTGCAGGAGAGGTTAACGGAACTCCATGTGGAGCGGTAAAATGCGTAGATATATGGATGAACATCAATAACGGCGAAGGCAGTTAACTATTTTGTTACTGACATTGAGGCACGAAAGCGTGGGGAGCAAAAAAGG
+
BAA;;;;7<665@>2;6;16AA?C@CAB@BD?CD>BBBBA=AA<BBBBB@A@;;7;BA;;;A=@A?CBCBCBB<BBG>CBBCC;C<<A055/5<BCC;88CCE@CC????BBBB@DCBB@@@??9::@@;>A;;9;>B<@@4;09@B?B;99=7:A;626<@@0;;;;<DCCCCC@;;15?;;166<A<8==744.499.9.544:.;.9=5555&44.44::ABBB>B;;2944333(8:9:AEA2?>::::::%;5
@N9IO0:00748:06125
TACGAAGGGTGCTAGCGTTGTTCGGAATCACTGGGCGTAAAGCGCACGTAGGCGGTCCGCACCAGTCAGGCGTGAAAGCCCCAGGCTCAACCTGGGAATTGCGCTTGATACTAGCGGGCTAGAGTCCGGGAGAGGGTAGTGGAATTCCCAGTGTAGAGGTGAAATTCGTAGATATTGGGAAGAACACCAGTGGCGAAGGCGGCTACCTGGACCGGTACTGACGCTGAGGTGCGAAAGCGTGGGGAGCAAACAGG
+
ABDCC@CF>GCGCCCCCC@CC?BB>@7::BBABD>9;;CE9:;:;B@@?BA?BB8AB44439388>B;969@@?C@7@@GG;BB?A;@C<C:CED>C@C@CBAAC@BBBBCBBCBBB<@@CDCBBA?CF>BBBBB=CBCCB@C@B@BD>;;;@@<?@A9=>CB<C>>>>@<<BCB9B=6B>AA?BBB8@@?@<@AB=A=;;.9;9;7:B?CBAF@BAAABAAB@@A;;5;BD<;;0;BBAABB3A;<9>)5::4
@N9IO0:00752:06130
TACAGAGGTCCCAAGCGTTGTTCGGATTCATTGGGCGTAAAGGGTGCGTAGGCGGTGGAGTAAGTTGGATGTGAAATCTTGGGGCTTAACCTCAAAATTGCATTCAATACTGCTTCGCTCGAGTTCTGTAGAGGAGATTGGAATTTACGGTGTAGCAGTGAAATGCGTAGATATCGTAAGGAACGCCAGTGGCGAAAGCGAATCTCTGGGCAGCAACTGACGCTGAGGCACGAAGGCCAGGGGAGCAAACGGG
+
ACBBCCC?BBC0;5:=<=;:938<7:?97732892>?<CD:@?9<<338=A>??;?C=???C<??<?<?;;;B>C5BBB>BBB3@A5;5;=B:;99*5499<<8@@269C@CFI?AAABB@@??:C669CCCC?;;;C?A?B?BB=BBB@;<;BBBBBCCCD=BBBCCCCD@@?AAAB?C?A;?;;6;BAA=A;;;0::?>9@@B@@@D>CA@AB?BBBBBBBA;;;?BB@>>4:49;8:::-999??<BCC=
@N9IO0:00757:06158
TACGTAGGGTGCGAGCGTTAATCGGAATTACTGGGCGTAAAGCGTGCGCAGGCGGTTTTGTAAGCCAGATGTGAAATCCCCGGGCTTAACCTGGGAATGGCATTTGGGACTGCAAGGCTGGAGTGTGGCAGAGGAGACTGGAATTCCCGGTGTAGCAGTGAAATGCGTAGATATCGGGAGGAATACCGATGGCGAAGGCAGGTCTCTGGGCTGACACTGACGCTCATGCACGAAAGCGTGGGGAGCAA
+
CCCCB@AA;AA>CBB899;?;?@>:>+0)0@=;>8???AA<AAAA??@A?@>;;6;CC9BBC>BB>BBBBAA555)55<<&59)558>9>9BBD?C@CC@BBAC=@@<@DDCCC<@:=::4;A@CB>@9<<AB?A??>??=@=@9BC>C?BBA@@@???AC=6=BCCCBB?A@>AA=4:>=@=?BB?ABBA>@@A>A9??A;AA?==BC<BBBBAA:D??3333;AA@@A@?99/<>>=<<<2977;=
@N9IO0:00718:06172
TACGTAGGGTGCAAGCGTTAATCGGAATTACTGGGCGTAAAGCGAGTGTAGGCGGCTGCATAAGTCGGATGTGAAAGCCCTGGGCTCAACCTGGGAATGGCATTCGATACTGTGCGGCTAGAGTCTGATAGAGGGAAGTGGAATTCCAGGTGTAGCGGTGAAATGCGTAGATATCTGGAAGAACACCAGTGGCGAAGGCGGCTTCCTGGATCAAGACTGACGCTGAGGCTCGAAAGCGTGGGGAGCAAACAG
+
B@BBA9;5)59@@499@@=A?B@>;?0000??>;5?:;;C>@@EBBBABCC>>><>><<?9939??<=B:::@@A,99:*8=>9>B??9>?AA?9?3:98?@@:?????DD@@?8839@@@@BABBBA@AC878294:9B?B?@<@>??<?>==?><38:993=::;;;;C?==77<>A7=B?CCB?BB@@<@98484?A>@@8@<AA=ABBB>A<=:78999<79:398=:;;3;???@A@6>>>AB5=::
@N9IO0:00726:06202
TACGTAGGGTGCAAGCGTTGTCCGGAATTATTGGGCGTAAAGAGCTCGTAGGCGGCCTGTCGCGTCGGCTGTGAAAACCCGGGGCTCAACCCCGGGCCTGCAGTCGATACGGGCAGGCTAGAGTCCGGCAGGGGAGACTGGAATTCCTGGTGTAGCGGTGAAATGCGCAGATATCAGGAGGAACACCGGTGGCGAAGGCGGGTCTCTGGGCCGGAACTGACGCTAAGGAGCGAAAGCGTGGGGAGCGAACAG
+
BCCDAABB=AAAB7;:BB<@@C:C<B@C@?C:C>7<@@==3:559<;<;==8::6>8??ACBBBBBC@AAA?:;;;&5B5CC=9AAAB<@?@8<>7=@B>>:?;;;;;BB>>6===7B?AABA@?>B>BBBBB:BBBBBD@B6A6:7=B=ACBBA=B??;?B<AAAAAAAABCBBC=6>A;?2?AB>B@BB?BBB@C@BBB>BBBBCDC=C=C?C??98::?>@=3:399>99:5:AAABBB5==?=?8>?>
@N9IO0:00737:06190
GACAGAGGGTGCAAACGTTGTTCGGAATTACTGGGCGTAAAGCGCGTGTAGGCGGCAATATAAGTCGGATGTGAAATCCCGCGGCTCAACCGTGGAAGTGCACCCGAAACTGTATCGCTAGAGTCCCGGAGAGGATGGTGGAATACTTGGTGTAGAGGTGAAATTCGTAGATATCAAGTGGAACACCGGTGGCGAAGGCGGCCATCTGGACGGTGACTGACGCTGAGACGCGAAAGCGTGGGTAGCAAACAGG
+
BCI@CCCD=;;;A;2>;;8:=:CHBDAE?B@999,::;:B=B@@@CBBBCD?CB@A@=?@::5;A;;6;ABBABB>BCB8;;96:B?@=A?AA@=A>A@@@BBD<@AE=D@@@@@@AAC@@ABBBC=C?B=BB?BCC@CC<E@CBBJ=B:A@ABBBB?BCCC>C@BBBBA@@B?@?=@@?=??AAC>B>>><?CD<?9>A9=;?AA>?<?AB?CBBBCBBBB@@@AA@A@A;=>8?@?A@;5BBDCC=5B=B4
@N9IO0:00743:06183
GACGTAGGGGGCGAGCGTTATCCGGATTCACTGGGCGTAAAGGGCGCGCAGGCGGCTATGTAAGTCCGGCGTGAAATCCCACGGCTCAACTGTGGAACTGCGTCGGATACTGCATTGGCTTGAGGATGGTAGAGGCCATTAGAACTAGCGGTGTAGCGGTGAAATGCGCAGATATCGCTAGGAATGCCGGTGGCGAAGGCGGATGGCTGGGCCACTCCTGACGCTGAGGCGCGAAAGCTAGGGGAGCGAACCGG
+
B@CCB9A999(=>?@@@@=ACC?C?@@=AABBBB=AAACC=BB=CCABBDHACC@CECCBBB@CCD@D@BBBBBG=BAA<A;:8:BBC8;:A@?:?=@???AAAB?BBBBBB?@@@C?AB?BAA=@@C8ABA>><@8BC?BBBBCCCBCC?BBBBBCC?CCCC=;6;B@BBBABACBBBAA=B<@@CAEACC@AA@7;6;A=@@C?:::B;A855;;8<555:=43436:=344=13:@??CC9AAA::5:4:<
@N9IO0:00755:06207
GACGAACCGTGCGAACGTTATTCGGAATCATTGGGCTTAAAGCGCGTGTAGGCGGGTTCGTGCGTCTGTCGCTGAAATCCCCCGGCTCAACCGGGGAAGGGGCGCGGATACGACGAGTCTGGAGGGGCATAGGGGGACCTGGAACTTCCGGTGGAGCGGTGAAATGCGTTGAGATCGGAAGGAACGCCCGTGGCGAAAGCGAGGTCCTGGATGCTTACTGACGCTGAGACGCGAAAGCCAGGGGAGCGAACGGG
+
ACA:B4;.5559993459.9<8>C;C>@@BB?BB<AA5;;0959=<<<@BB@@??7?8<A???BBCAA@?@AABBD=A@>>>):3:@@A@E@EHD5<4;;;.;>;0+0000==<<99:BCD><;<;.;A>:9999):>;AA?B=AA>@=@>A@=@A9:5:@@A;AAAAA=@@;;;BB?B?B=@=@ACC:??A:=:::/:BBBB?AC?BA=?@BAA>AAAACCBAB;;;@BBDCBC?BF?AAGG5;;ABB?BBC>
@N9IO0:00756:06184
CACGTAGGGGGCAAGCGTTGTCCGGATTTATTGGGCGTAAAGAGCTCGTAGGCGGTTCGATAAGTCGGGTGTGAAACCTCCAGGCTCAACCTGGAGACGCCACCCGATACTGTCGTGACTAGAGTCCAGTAGGGGAGCGTGGAATTCCTGGTGTAGCGGTGAAATGCGCAGATATCAGGAGGAACACCAGCGGCGAAGGCGGCGCTCTGGGCTGGAACTGACGCTGAGGAGCGAAAGCGTGGGGAGCGAACAGG
+
ABB;99@DDC1CB8<AA@=A?A?B=A@@;@A=@A;ABAAA=A;;;;;@>BA?AC@C>AAB@@5;;<;50;DACAD<B?@A<;92;??@=@?BB?BAA@;;5;:9,9596AA@ABCAAAAAAA@AAB>BB@@@DD;FC:::B@B@C?C@BC@BBBCCCC>B;;;7;AABA@@ABBBB@@:==-0+0>>9@ACB?BCC@C@BB?A??89999/989<?=?@?@?@@B@BC?:::?@@9@@>????5?@ACC@BBB@
@N9IO0:00761:06184
GACAGAGGGGGCAAGCGTTGCTCGGAATCACTGGGCGTAAAGGGCGCGTAGGCGGGAGGGCAAGTCAGTCGTGAAATCCTTCGGCTCAACCGGAGAACGTCGGCTGATACTGCTCTTCTTGAGGGATGCAGAGGAGACTGGAATTCCCGGTGTAGCGGTGAAATGTGTAGAGATCGGGAGGAACACCGGTGGCGAAGGCGGGTCTCTGGGCATCTCCTGACGCTGAGGCGCGAAAGCGTGGGGAGCAAACGGG
+
@?B@BAAAAA0AC>BCAB=A@@@A?B?A@CCCCD>;:;AC;AA>ACCBBGF@FCC>CCE?CC@BBBABB669==E8DD9A9BC?B><A?A?A9<;;7:<<<<9<=><BBB858BBA;BA78:A@8AB@@=B;;5;=@?@B?B?C@CC=C<?@@BBBC@BBCE=BB>;=A<;;:;DBC?C?;D@;;9:>:<A>A@A>A?BC><AB:88>>8?@@@@@>?9<<A@@A;;5;;@@AB8@?@;;;;-:=987(0<<3
@N9IO0:00714:06257
TACGAAGGGGGCTAGCGTTGTTCGGAATACTGGGCGTAAAGCGCGCGCAGGCGGCTTGGCAAGTCAGTGGTGAAAGCCCGGAGCTTAACTCCGGAATGGCCTCTGAAACTGACTGAGCTTCGAGTACGGGAGAGGTGAGTGGAATTCCCAGTGTAGAGTGAAATTCGTAGATATTGGGAAGAACACCGGTGGCGAAGGCGGCTCACTGGCCCGTTACTGACGCTCAGGCGCGACAGCGTGGGGATCAAACAGG
+
>@=99.5555$5<@9;5549947@8=+0/99<<39AA@@0:9/////:::49;8<:171//)//////:5:333(38;2<.55:8287:::7<.3-33-4.44:877.78---8--///)/656///66.6/33,3333383;4=9=;38449888///666.97::;;;;?<<?@B=B:>>:=7717179.9:=.9.4939<<<<=?79:4:;7;<<;::;=594434/////////4444&4<445/5=<4
@N9IO0:00718:06247
TACGTAGGTGGCAAGCGTTGTCCGGATTTATTGGGCGTAAAGGGAACGCAGGCGGTTTTTTAAGTCTGATGTGAAAGCCTTCGGCTTAACCGGAGATGTGCATTGGAAACTGGAAGACTTGAGTGCAGAAGAGGAGAGTGGAACTCCATGTGTAGCGGTGAAATGCGTAGATATATGGAAGAACACCAGTGGCGAAAGCGGCTCTCTGGTCTGTAACTGACGCTGAGGTTCGAAAGCATGGGTAGCGAACAG
+
AC;6;>A:;A=@C255CB7:;>:@:@BC>GCACM@;;=CB=CC>C?DDBCC??=4;;;;;%089=00/:;://;B=BB?B?BB?AD>?=?>A8?>>AC?@@CB@C?CC<BBD9B>AAAA8CA@A?==BB8BCC>AA???A=A378A;>?BCBA>???<?DFE>B>>@=>>AB>>>??<A5:;:>?=:?>5518;:5-59A;>>>>>>A<??@@??<?A;:;;;>>@A=A<AAAB3889555-566<55/5:7
@N9IO0:00725:06258
CACGGGGGGAGCAAGCGTTGTTCGGAATCACTGGGCGTAAAGGGCGTGTAGGCGGTCTGGTAAGTGGAATGTGAAATCCCCCGGCTTACCCGGGGACCTGCATCCCAAACTGCCAGGCTTGAGTACGGGAGAGGATGAGGGAATTCCTGGTGTAGCGGTGAAATGCGTAGATATCAGGAGGAACACCGGTGGCGAAGGCGCTCATCTGGCCCGATACTGACGCTGAGGCGCGAAAGCTAGGGGAGCAAACGGG
+
5=CCMEEE)AAFC66;CC?BBABC@C?BBBBBBB<AAABC>CD>BBAAAAA<994:@??=@A=AAA=A@CBBCDE=BBDHG5B@CC@AA?5=@?2?=<A?>?;;4)44)4AA>7<<5;;8=A;<E>CC>BB@C?ABB;;;8;@A>A?@@?BA;:;CC@E;;;8;@BCBCBBBCB>B@:=B@C?BAB>A<@A=AA@;?=@CAAC??@::6:B<BBCBBAAAAAABBBB@BBB;;;7;@@@@BB:AAABB>BAA<
@N9IO0:00731:06243
TACGGAGGGTGCGAGCGTTGTTCGGAATCACTGGGCGTAAAGGGCGCGTAGGCGGCCCTGTCAGTGGTGTGTGAAATCCGATGGCTCAACCATCGAACTGCGCTCCATACTGCAGGGCTTGAGTACAGCAGAGGAAAGTGGAATTCCCGGTGTAGCGGTGAAATGCGTAGATATCGGGAGGAACACCGTTGGCGAAGGCGACTTTCTGGGCTGCTACTGACGCTGAGGCGCGAAAGCCAGGGGAGCGAACAGG
+
BCCC9BAD>;;;B@9@=A9==8?@?@?CBBBBBB<@@@BA<AB<AAAAB;:600+0@5<<<@CBBB?AAAAACCB<BB?@A@C?BB<B@D=>>BCC?C>?>??886789BABAA@@:@A68:?>A???@=>?@<@B=ACC>A>A>@A9A>?@?ABAB?BEDD>CC???A?>999=>>6=>9@??>?=@A;A>BAA=@?B??@AD>B??>8><=>@AA?????>B;9::=>==@@9:;5;@AA2@?@@@@A@@=
@N9IO0:00733:06231
TACGTAGGGTGCAGGCGTTAATCGGAATTACTGGGCGTAAAGCGTGCGCAGGCGGTCTATTAAGACAGGTGTGAAATCCCCGGGCTTAACCTGGGAACTGCGCTTGTAACTGATAGGCTTGAGTGTGGCAGAGGGGGGTGGAATTCCACGTGTAGCAGTGAAATGCGTAGAGATGTGGAGGAACACCGATGGCGAAGGCAGCCCCCTGGGCTAACACTGACGCTCATGCACGAAAGCGTGGGGAGCAAACAGG
+
BCBBACFE<BBBCD?@;;7;8BBD?C6;.5944>5>>9@@8@?@@@@A@;;5:?49;?AD8:5:A@>><?A@@AA9?=99.=86<=.:48=@@@9@49:;;AAA2;;B:>BBCCBB@AB=ABC@@@D=A@@ABBBBB*BB@JAI?CABABCBCBBBBBBBBB=BBBBBBBB??@@@@;@@=A?@A@=???>8<<=:=:====>@@.@AC>DBB?B?@>@B9:999;:@AA@AAA<BCBBDDE8@@@AA=AAB>
@N9IO0:00722:06270
TACAGAGGTCCCGAGCGTTGTTCGGATTCACTGGGCGTAAAGGGTGCGTAGGTGGTGGGGTAAGTCTCGTGTGAAAGCTCGCAGCTCAACTGCGAAAAGTCACGGGATACTATTCTGCTGGAGGCTTGGAGGGGGGACTGGAATACTTGGTGTAGCAGTGAAATGCGTAGATATCAAGTGGAACACCAGTGGCGAAGGCGAGTCCCTGGACAAGACCTGACACTGAGGCACGAAAGCCAGGGGAGCAAACAGG
+
DICABBA=;99,;00000,/:4:A?BA@BCCCDD?BBBCC>BB>BBBCCCC@BB?BCDD9CC@BBBBCCCCCAA?<A@=BB?>>=?8839@@@ABCC:CCCDAAA>A@@>?>>9>?>AAB?BB?BA8=8:99999%:?AA<?=?CBA?B@CBBBB???BBBB=@@@BBBABBBA@@=ABB5;7;;C>C@<<8000+0:>>>=;;;0;C<AAC@CBB@CB;::AAA;;5;@@900+00+0<>>)00<?=8:::=
@N9IO0:00728:06269
TACAGAGGTCTCAAGCGTTGTTCGGAATTACTGGGCGTAAAGGGTGCGCAGGCCGCGCGGCAGTCAAATGTGAAATTCCGGGGCTCAACCTCGGAATTGCGCTTGATACTTCCGTGCTAGAACCTTGGAGAGGGATCTGGAATTCTCGGTGTAGCAGTGAAATGCGTGGATATCGAGAAGAACACTAAGGGCGTAAGCAAGATCCTGGACAAGTGTTGACGCTCATGCACGAAGGCTAGGGGAGCGAACGGG
+
BAA;A;@:@@@@A5;@@@<?A?CC?C7;5;=?A@9@;;9?8?D6?>5;49:295@@@00,000>=BB<BAA;:;0;=A5;;;-9994397;9:5:7;7:::<<7?@A@@??B?AAAABACC?B?A=?<?@@=>6?:;;:5;5;5;;;;?CC;;;;;;BBBD?CBBA;;5;BB;;;BBE?<;9;BC@A=A@0;;5=4=9:29>:@=BC?AA<<;@BB?ADBDBBBBBBBAA@?4949AAAAC6::9??;?AD;
@N9IO0:00729:06261
TACGGAGGGTGCAAACGTTTGCTCGGAATCATTGGGCGTAAAGCGCGCGTAGGCGCGAAGCAAGTTGGATGTGAAAGCCCTGGGCTCAACCTAGGATGTGCATACAAAACTGCTTCGCTTGAATCTCGGAGGGGGTCAGGGAATTCCCGGTGTAGAGGTGAAATTCGTAGATATCGGGAGGAACACCAGTGGCGAAGGCGCTGACCTGGACGATGATTGACGCTGAGGCGCGAAAGCGTGGGGAGCAAACAGG
+
;@;;25;<2;A9;9,5555)5599<9=9<<<<6;909;50/)////88-//;488333-38828::><AABBBCD;;;>:<A<4;?@B:D<CBC?B;66>>ABB@@AA3A;9;A?AABB8<;=@BB?=9:::::);A@@D7B?C?DB;A<;:;C?;;49@CC?E@EBBCBBBCBBBD>BB<?;???=@@??;>A>6<?779BBAA?BB?BB9:9AAB<@@@:938;;6=@@9992:ABBDDE;BBBBA<@??:
@N9IO0:00746:06305
TACGGAGGGAGCTAGCGTTGTTCGGAATTACTGGGCGTAAAGCGCACGTAGGCGGCTTTGTAAGTTAGAGGTGAAAGCCCGGGGCTCAACCCCGGAACTGCCTTTAAGACTGCATCGCTTGAATCCAGGAGAGGTGAGTGGAATTCCGAGTGTAGAGGTGAAATTCGTAGATATTCGGAAGAACACCAGTGGCGAAGGCGGCTCACTGGACTGGTATTGACGCTGAGGTGGCGAAAGCGTGGGGAGCAAACAGG
+
CBCEBCC@<;;;CABBBB=BB?BB@B@B@BBA??8><?>@9@@AABA???A=::6:BB<BCB@BB@DBBB@:::L=AAE?CCC;AACC@CHH;CAF?AADD?A@=@=B@@;;;BCC<CB?BA@BCACB?B@@@=BBACBB?B@C@CBFCCBBBCCCB@BAAB;@=ABAAACCCC@DB?D?AB>ABC?CBBA=AAA=A><;7<@@AAAA=@@AA=AAA>BCBBBA@;<;00+0000+09>5555&5=999)5>;7
@N9IO0:00760:06266
TACAGAGGGTGCGAGCGTTAATCGGAATTACTGGGCGTAAAGCGTGCGTAGACGGTTATTTAAGTCGGGTGTGAAAGCCCCGGGCTCAACCTGGGAATTGCATTCGAGACTGAATAGCTAGGGTACGGTAGAGGGAAGCGGAATTTCCGGTGTAGCGGTGAAATGCGTAGATATCGGAAGGAACATCAGTGGCGAAAGCGGCTTCCTGGACCAGTACCGACGTTCAGGCACGAAAAGCGTGGGGAGCAAACAGG
+
/::>BBDC?CDCC;;;;;6;8;@>5@,0,/<::<<0/0@@,/0//A;;<AAABB?B@ABB>B@BCCCD>AA:99<)37:>.:;9?:8=37.7==5B>C?B;:;78:99/////068<>BCCD=BBA@<@B?;:;5:<BAA>@>@C>C@C?CCCEDCC@CBBB>AAABB@@@@@?===?9>:>:<==<999=8=///(/00)//)/5:<86505=<<<;>>>CC@CCC@BBB;;;;*;<<B===)/////)/:<8
@N9IO0:00726:06336
TACGTAGGGTGCGAGCGTTAATCGGAATTACTGGGCGTAAAGCGTGCGCAGGCTGTTTTGTAAGTCAGATGTGAAATCCCTGAGCTCAACTTAGGAACTGCGTTTGAAACTACAAGACTAGAATATGTCAGAGGGGGGTAGAATTCCACGTGTAGCAGTGAAATGCGTAGAGATGTGGAGGAATACCAATGGCGAAGGCAGCCCCCTGGGATAATATTGACGCTCATGCACGAAAGCGTGGGGAGCAAACAGG
+
DDA<A;;=4<@A??9@9;457<>D@F=@>@CBBB>CBBBF>AAAABBBBBB<><7777(77;8><BAA@BBA@@?8>>>6;9:>@AAB?BC>AA?B?C;:9??H899C977AAB>BBBB999>A@943;;BAAAAAA':9<7175=182336;BBBAAAAA@9@@@AACBBBBBBAA=;;8;?BBF@EABB?@A>6;7;:9DJEF1BC@7B;;7:BB=ABC;;;CB@@@@@::9/;::;BCC5;;@@B=ABB?
@N9IO0:00730:06324
TACAGAGGGTGCAAGCGTTGTCCGGAATCACTGGGCGTAAAGGGCGCGTAGGCGGCCTGATAAGCAGGGGGTGAAATCCTGTGGCTCAACCACAGGGCTGCCTTCTGAACTGTCAGGCTGGAGCACGGTAGAGGCAGATGGAATTCCCGGTGTAGCGGTGGAATGCGTAGAGATCGGGAAGAACACCAGTGGCGAAGGCGGTCTGCTGGGCCGTTGCTGACGCTGAGGCGCGACAGCGTGGGGAGCAAACAGG
+
;;;BBBBB<BBBB>AA@B6::>8<7?<@BBBCBB<A>:>:3::1;@95;?@<::28-98?<?=?@@@BBB2===>7>C@EC;9156668=9>?ABD>CBBB@C<@@@@7;==??;;6@;4.45<AAB@A@>;;.455<;;.56@5:<4<8;;<?ADE@BB?B?AA@@@A@@>@@>993;7<@@CCCACCCCACBB7@7@D?DCBBA???9?=???CA@:99AA@??@=?@??AA@AABCCEE;DA;;;0;AB>
@N9IO0:00736:06336
TACGTAGGGTGCGAGCGTTAATCGGAATTACTGGGCGTAAAGTGTGCGCAGGTGGCCGCGCATGTCGAGTGTGAAATCCCCGAGCTTAACTTGGGAATTGCGCTCGAAACTACGTGGCTCGAGTGTGGCAGAGGAAGGTGGAATTCCACGTGTAGCGGTGAAATGCGTAGAGATGTGGAGGAACACCGATGGCGAAGGCAGCCTTCTGGGCCAACACTGACGCTCATGCACGAAAGCGTGGGGAGCAAACAGG
+
CBAA@BB<5BBAA:5;;96<<BCE?C?B?BAA@C=@9::@9???>C@A@@@=@@3829D9:7BBBDCCBB??@AA;@ABB8AAA=<9A<@A;@B7<;?5>99:?@@:?6<::9@0000@A>899?==9<999<5:4;5:>;B@C@B?BBBB@@===>:>@BA<@>?::;><<<555<5;97<7:;;7??AB=??F?B?B:9:<A<@@@@;@?C@CCBCA@000:///@@A944909A@ABBB7<;;BD>BBCA
@N9IO0:00752:06350
TACGTAGGGGGCAAGCGTTGTCCGGATTTATTGGGCGTAAAGAGCGTGTAGGCGCCAGACAGGTCCGTTGTGAAAACTAGAGGCTCAACCTCTAGACGTCGATGGAAACCGTCTGGCTAGAGTCCGGAAGAGGAGAATGGAATTCCTGGTGTAGCGGTGAAATGCGCAGATATCAGGAAGAACACCCGTGGCTAAGGCGGTTCTCTAGTACGGTACTGACGCTGAGACGCGAAAGCGTGGGGAGCGAACAGG
+
BBCABABGGD5CB8;:5;.55:7A8ABB=BC@DD>:9:DD<;;:;@<;<@@<;;:=@@A@@A=AD?BC:;;A@990;B@AAC@CCCC@C?CBBBCB9;;CCCDC:C>7C9BBABA>@AA;AA??;??C?BBB@B?>:=;8=5@7B8CC?ABBBB;A=A:;;8;:>C@@@BB@@;<<8<9BA8?>??8<>>;@9;7::>?7A9A9:;BABBBB????@:83??A@AABBBBFDE<@>=8888-9?999;;:;9
@N9IO0:00755:06340
TACGTAGGGTGCAAGCGTTGTCCGGAATTATTGGGCGTAAAGAGCTCGTAGGCGGTTTGTCGCGTCTGCTGTGAAAATCCAAGGCTCAACCTTGGACCTGCAGTGGGTACGGGCAGACTAGAGTGCGGTAGGGGAGATGGGAATTCCTGGTGTAGCGGTGGAATGCGCAGATATCAGGAGGAACACCAATGGCGAAGGCACATCTCTGGGCCGTAACTGACGCTGGAGGAGCGAAAGCGTGGGGAGCGAACAGG
+
CDCBB???:BCCC?B:;;?BBC<C;C@D?BB:D@8CBB@>5=;?@=<<<>>:=<8A@788?;A:::?8>@<:@ABB5BB>B>A<AB>B9B9A9C?@<9555=BBDE>@@@CE<>ABAAAA@::895<8<BBBB8AAAB@;3>.3/84@A;994B?9?>>?8;9733898937@<87838;)/)/3749./5,2775:6777998555>>3928681555577<88-65+2277>=35999@AA6@A???:@@@4
@N9IO0:00762:06323
TACGGAGGGTGCGAACGTTAATCGGAATTACTGGGCGTAAAGCGCACGTAGGCGGTTCGCTAAGTGGGATGTGAAAGCCCTGGGCTCAACCTGGGAACGGCATTTCAGACTGGCGGACTAGAGTACGGTAGAGGGCGGTGGAATTCCCTGTGTAGCGGTGAAATGCGTAGATATAGGGAGGAACATCAGTGGCGAAGGCGGCCGCCTGGATCGATACTGACGCTGAGGTGCGAAAGCGTGGGGAGCAAACAGG
+
AB;;55?909B@BB?A;:196A@B@C?B@CBBBC>:;;AA:A;;;@@@@??;9949<?@@BB?CBAA=A9::ABB0;;4(4@:(4:BC8A6;?:1:3//)/9@@5BAAACCC@CC@CBCCCCBA@BB7:;@@BB<BC?BB@B?B@BB?BBBBBCCBB=A98838>>@@AAB@AA@??8@?<@=@@AA@@@@;@@B4:6:?<@>BB@CC?BBCCECC@@@@@A@BCCC?CCBBBC=B@@?@@?3?????:???>
@N9IO0:00763:06322
TACAGAGGGTGCGAGCGTTAATCGGAATTACTGGGCGTAAAGCGTGCGTAGGTGGTTTTTTAAGCTGGATGTGAAATCCCCGGGCTTAACCTGGGAACTGCATTCAGGACTGGGAAACTCGAGTCTGGGAGAGGGTGGGTGGAATTTCCGGTGTAGCGGTGAAATGCGTAGATATCGGAAGGAACATCAGTGGCGAAGGCGACCGCCTGGCCTAAGACTGACACTGAGGCACGAAAGCGTGGGGAGCAAACAG
+
@@C@@BCC=BB<;;;;;;=B8;:A<B5;49;;:B=;9;DD=BBAA@;;<:=;?@7?>C>C&B?CB@@=?CBA@=<055=;+:?4557<:?;>>?4;7:544::5:<<7=<<;=/55(4::<>:?AABC9:;<:<2433(3;-3-4919-3-3;/////(/66617<99:<555C>;;7<595:8944???>?:>AB:A<AABB?CD><@>B4588@?;<BBBA::::927>>>>A6<=<9889*7=999-998
@N9IO0:00763:06342
GACAGAGGGGGCAAGCGTTGCTCGGAATCACTGGGCGTAAAGGGCGCGTAGGCGGGCGGGGAAGTCGGTCGTGAAATCCCTGAGCTCAACTCAGGGGGGTCGGCCGAGACTCCTCGTCTTGAGGGGGGCAGAGGAGCCTGGAATTCCCGGTGTAGCGGTGAAATGTGTAGAGATCGGGAGGAACACCGGTGGCGAAGGCGGGGCTCTGGGCCCACCCTGACGCTGAGGCGCGAAAGCGTGGGGAGCAAACGG
+
CCC?@CDFEI5DD8<<;;459;;B@C?BBCCCCC=AAABB<BF?CCCCCCCACBB=B@@@8A;@@;;7;BBAABF?DCD=A@;:;CBB>BBBCCCCCC(BA@5<5;@>@@BC=AAAAAA<?@BBBBB(D?@:?<?A@7BC:D8B?BD=A>@:=@@89.3A;;5BAAA@@?@???:::3AA=A<;::<@=9;29>C<A?ACCC;A?;;;;3?@9@A@8B@A@?<<<43-3333;=24549;;;1<;==?6<<<
@N9IO0:00718:06389
TACGTAGGGTGCGAGCGTTAATCGGAATTACTGGGCGTAAAGCGTGCGCAGGCGGTTATGTAAGACAGTTGTGAAATCCCCGGGCTCAACCTGGGAATTGCATCTGTGACTGCATAGCTAGAGTACGGTAGAGGGGGATGGAATTCCGCGTGTAGGCAGTGAAATGCGTAGATATGCGGAGGAACACCGATGGCGAAGGCAATCCCCTGGACCTGTACTCGACGCTCATGCACGAAAGCGTGGGGAGCAAACAGG
+
BBBDCCCG>ABBCBB@995:9?=>:=+0)/:::6.73;BB<BCB;;:AA;;6;A=A@ABABB>BAAABB?BAAAB=BBII=GG>@@:@5>5:::095:5::BBBBBBABCB=BBBBBBB<>=8=BBB>B==77878(9>>;?495:<@=;0///0(/666>BC>BBBBBBBB943888.33482:<<065<B?ABB<?<@B855>>.:>59929BB9;9544:::445:;?@:9:E>CCABECC9977:=29:A8
@N9IO0:00723:06389
TACAGAGGTCCCAAGCGTTGTTCGGATTCACTGGGCGTAAAGGGTGCGTAGGTGGTGAGGTAAGTCGGATGTGAAAGCTCCGAGCTCAACTCGGAAATGGCATTGGAAACTACCTTGCTCGAGGGTTTGAGGGGGGACTGGAATACTTGGTGTAGCAGTGAAATGCGTAGATATCAAGTAGAACACCAGTGGCGAAGGCGAGTCCCTGGAAAACTCCTGACACTGAGGCACGAAAGCTAGGGGAGCAAACAGG
+
BAA>@BB?BA@5@=@;;;2597BC?BB@CCDAAA<ABBBD>BC>BBBC??@@B@=AAAA?BA;??::69>>><>?7?A?==A???CCD@BCBB?BD=BB@CCC@D@DD<BBBCAD999BB@BBC=CD>BBBBBBB(AAAB=@=ABBB@DALBBCCC;69=>=4665<<<;<:::::5:<BBC@BBC?BCBB@BBD?B@ABBBDBB=@@=@DD8@@B?CELBBBBB;;7<A@;;9/9AAABDE9A@@A?9@;;6
@N9IO0:00725:06392
TACGGAGGGTGCAAGCGTTATCCGGATTCACTGGGTTTAAAGGGTGCGTAGGTGGGTTGGTAAGTCAGTGGTGAAATCCCCGAGCTTAACTTGGGAACTGCCATTGATACTATTAATCTTGAATACCGTGGAGGTCAGCGGAATATGTCATGTAGCGGTGAAATGCTTAGATATGACATAGAACACCAATTGCGAAGGCAGCTGGCTACGCGAATATTGACACTGATGCACGAAAGCGTGGGGATCAAACAGG
+
79<<16:>469;F?D;;69=AB=A=A9499595<4?<0>>.:;044<AABC?:;56:=B@?@9==99:?B287::(3;;;+99:?C?B=?@?DE>C=??@??CC?BBCABBBB8B=@@A9;;@CBB?@@@;;;5;A@>;;8<>BA@BBCB?@:<99?3@>@A<;5;C=@@BAA;;<BBAAA@<@@A>>9>+00>@6>;>@?@:;5;AA@AACC@ACB?BAA???BBBBBBBBBC8;<BBBBD8A@AA@9@@>;
@N9IO0:00726:06373
TACGTAGGGGGCAAGCGTTGTCCGGATTTACTGGGCGTAAAGCGCGTGTAGGCGGCCACGCAGGTCCGTTGTGAAAACTGGAGGCTCAACCTCCAGACGTCGACGGAAACCGTATGGCTAGAGTCCGGAAGAGGAGAGTGGAATTCCTGGTGTAGCGGTGAAATGCGCAGATATCAGGAAGAACACCAATGGCGAAGGCAGCTCTCTGGGACGGTACTGACGCTGAGACGCGAAAAGCGTGGGGAGCGAACAGG
+
CD;66==@@?+CCACBBA455;2;-7::*:?A??3998:804444<8=?<<600,09<<:;:@=:;4594;<BCCC7<;A;9;2:??C@D?AA5>:99::::;<<9<>6@7;<::@7:48?@>=?=A=@>AAB@BCCCBB<?<??A;???BBBBBAA>ABBB>:99B@@?@@==<=>:>:?@:=>:.61//(.5538055@>8;9>585-:?A>ABA@??999@A?;7:<75766&52266==-=89=A5;;B6
@N9IO0:00746:06373
AACGTAGGTACCGAGCGTTATCCGGATTTACTGGGCGTAAAGCGTGTGCAGGTGGTCGTGCAAGTCGGGCATGAAAGCTCCTGGCTCAACTGGGAGAAGCTGTCTGATACTGCAGGACTTGAGGGCTCGAGAGGGCGATGGAATTCCGCATGTAGTGGTGAAATGCGTAGAGATGCGGAGGAACACCAGTGGCGAAAGCGGTCGCCTGGCGAGCCCCTGACACTCAGACACGAAAGCTAGGGGAGCGAACGG
+
@70/0/727AA=AAAAA>6@=B=@=;;;,;???<29;;;?,9;99?<@@??;>;;<?@?@@@<?A??@8>><733(38:<8==8=CCD?CCBB;@@@:?@@@A@@@@@?>>=;;;8<<<<@@@@8;@?<<<;;;4;;;;@<?:?7;5;;<<<<;;<=:=@DD>CCCDAAAB;;;;;A=@@<@<=@?399<<8>;;;0:=>9>@@@<?A=B:;9444&44//////5//////::)/5:<>>>2;;;;;8:;;
@N9IO0:00748:06398
TACAGAGGGTGCGAGCGTTAATCGGAATTACTGGGCGTAAAGCGCGCGTAGGCGGCTTTGCAAGTCGGGTGTGAAATCCCCAGGCTTAACCTGGGAACTGCATTCGAGACTGCATTGCTAGAGTATGGGAGAGGGAAGTGGAATTTCCGGTGTAGCGGTGAAATGCGTAGATATCGGAAGGAACATCAGTGGCGAAAGCGACTTCCATGGACCAATACTG
+
CC=;<CDG?CCCC:;:@@>A@CDC@D@C?@@CBD>BCCBC=B;;;AAAA@?9;;5:@=8@@D=ABBCC<CAA@@@;>=>=(882736>8=?BBD>D?:98BAA>>??;@998@9;15;>>>898>>>@7;8867,9199?<A<AC7=7;;9:7=;68-69:9/798=888==;;;>;A?A>A?9:87388>.222=/6;>=:<9@022;4889>387553
@N9IO0:00753:06376
TACGAAGGGTGCAAACGTTGCTCGGAATCATTGGGCGTAAAGCGCACGTAGGCGGCTTCGCAAGTCGGATGTGAAATCCCTCGGCTCAACCGAGGACGTGCATCCGAAACTGCGGAGCTTGAGTATGGAAGAGGGTCGCGGAATTCCCGGTGTAGAGGTGAAATTCGTAGATATCGGGAGGAACACCAGTGGCGAAGGCGGCGACCTGGGCCAATACTGACGCTGAGGTGCGAAAGCGTGGGGAGCAAACAGG
+
BBBCC?B@=AABCC;<6916;BBDID@CBCB8<=6@B@BC;@@>@A:9:??<997:A?AABB:::CC?A:;:CCE>DDD=BBA?ABBD?D?@@B?B@@>?>@??=AAA<@?>>?<>?@A=AAAABCB?B?A@@@:@AAAA?@?A?BB>B@ABA@888045>A<B?BCBBABBB@??>5::9:8BBB8A?:?;@@=5;:44.9:9;;9:9498C9B999;@>@AA@@@<@;;9??.:;A9:9:*9995;)55;7
@N9IO0:00772:05796
TACGGAGGGTGCGAGCGTTGTCCGGAATCACTGGGCGTAAAGGGCGCGTAGGCGGCCCGTTAAGTGGCTGGTGAAATCCCGCGGCTCAACTGCGGGGCTGCCGGTCAGACTGGCGAGCTAGAGCACGGTAGGGGCAGATGGAATTCCCGGTGTAGCGGTGGAATGCGTAGAGATCGGGAAGAATACCAGTGGCGAAGGCGTTCTGCTGGGCCGTTGCTGACGCTGAGGCGCGACAGCGTGGGGAGCAAACAGG
+
BCBB=AA;;;B=CCCBBB=@@@19.8084;BECG>C@@@A5@?6@C95;AD=::7:>9AB>A=@@C@CBB>A;99/50@1=00)/9//)6@@>DAA2@<;;7;6:;<<<===9===@ABA@<@AA?;7<<<<</<@?>=828496;<5<:<<<AA=<9<A9A@BCCCBAABBBBABA<A85;7:AB?CCAB?CCC8B9B=C@CCCBBBH=A>AA=BA@@??@A????=@@A::;AA;:;BBB;@AIHD=@@@=
@N9IO0:00780:05794
GACGTACCACCCAAACGTTATTCGGAATCACTGGGCTTAAAGGGTCCGTAGGCGGCCAAGAAAGTTGGGTGTGAAATACCTCAGCTCAACTGAGGAATTGCGCTCAAAACTACTTGGCTCGAGAAAGACAGAGGTGAGCGGAACTGATGGTGGAGCGGTGAAATGCATTGATATCATCAGGAACACCGGTGGCGAAAGCGGCTCACTGGGTCTTTTCTGACGCTGATGGACGAAAGCTAGGGGAGCGAACGGG
+
ABB<===8@BB8@@8;:;29:5<=:>?BCBBBBD;@@299.9<9==49;<?8;;5;4;2::4.4949=6==BBCD>CCJ?AA0000:9;@????=@?B8;;;;?9999-:@@@A5:3;@AAA;;;6;@BBA;;7;ABBBB@C;<;BCCCAGC?BBAA<@BAA<AAABA?A@@@@BC@@@@=@?BAA=@?::8;BCC<A;;6;?>:>?@@:@CBEL;;::BACAA???A=@A;;;0;AA@@@@3@AA@C<@@@;
@N9IO0:00806:05797
TACGGAGGGCGCAAGCGTTGTTCGGAATTACTGGGCGTAAAGCGCGTGTAGGCGGTCTGGTAAGTCGGATGTGAAATCCCCGGGCTCAACCCGGGAACTGCATCCGAAACTTCCAAGCTAGAGTCCCGGAGAGGAAGGCAGAATTCCCAATGTAGGGGTGAAATCCGTAGATATTGGGAGGAATACCAGTGGCGAAGGCGGCCTTCTGGACGGTGACTGACGCTGAGACGCGAAAAGCGTGGGGAGCAAACA
+
CCDC7AAA;@B>?49;9;49;8?C>D8:9;CBA@<BBBBB<BAAA@@CC::6::4:AA@?BB?AABB?BABADDD=BBCB8AA<A;;:ADD>GG=C@DBB<96@=@?B=AA=A7=9998<<<<999,48==>B6:89<A=;;6::?=8@8@=<@<;;+9555)5;.55;=<;;;.44)4:39:;;<:<==>;EEA>@=9:.97@.95@5;AE?CCC;66>>C9549=99444444&4444:>>/>665;2:4
@N9IO0:00772:05821
TACAGAGGTGGCAAGCGTTGTTCGGAATTACTGGGCGTAAAGGGCGCGTAGGCGGTCCCGTAAGTCCCGCGTGAAATCCCCCGGCTCAACTGGGGAACTGCGCGGGAAACTGCGGGGCTGGAGTTCGGGAGAGGGAAGCGGAATTCCGGGTGTAGCGGTGAAATGCGTAGATATCCGGAGGAACACCGGTGGCGAAGGCGGCTTCCTGGACCGACACTGACGCTGAGGCGCGAAAGCTAGGGGAGCAAACGGG
+
BAA=@00+0=9=@<ABBC6;;9;=7?8A039998*773<:3:>5;??BBBB?AD=::95;BB@CCCD>BBBCCCB;;::::*4.5<<=7@ADEE<F@CCCGCCCG>BB<ABBA@==0?>A;>;9.5>>:@@CCG=A49498<5>9A<A<49;:?><C@BCCD=@@CCA@ABA;;;8<7;;8<8;::6:7<<8B==8?8BB7A<8<?BB=??@A?A??8222889522,2==>>>.25776:;.777B=3>??5
@N9IO0:00777:05847
TACAGAGGGTGCGAGCGTTGTCCGGAATCACTGGGCGTAAAGGGCGCGTAGGTGGCTGTGTAAGTCGGGGGTGAAATGCTGCGGCTCAACCGCAGCGCTGCCTCCGAGACTGCACGGCTTGAGCACGGTAGAGGCCGATGGAATTCCCGGTGTAGCGGTGGAATGCGTAGAGATCGGGAAGAACACCGATGGCGAAGGCAGTCGGCTGGGCCGTTGCTGACACTGAGGCGCGACAGCGTGGGGAGCAAACAGG
+
B@BBB::94;AABAB@@B=AAB=@=A@BBCCCCC=BBA@@0;;.<A<@@AB?;979AAA@@@;@?@??@?,@@AC<AAADBAA=??@@9?9?A@???BAAA=AB59:?A??989@9:@A<??A@?@A6<ABBB?A=B@<<8=2=37;3:5777B??>;:A9>;?@?<==;;:8879;,3.385777453..(.79.3.7<855A9>;;;1;:=;8=>??@@?=<97;3;88:::==<A@>::.>>>9918872
@N9IO0:00786:05824
GACGTAGGGGGCGAGCGTTGTCCGGATTTATTGGGCGTAAAGAGCTCGTAGGCGGCTCAGAAAGTCGGGTGTGAAACCTCCAGGCTCAACCTGGAGACGCCACCTGATACTGCTGTGGCTAGAGTCCGGTAGGGGAACACGGAATACCCGGTGTAGCGGTGAAATGCTTAGATATCGGGTGGAACACCAGTGGCGAAGGCGGTGTTCTGGGCCGGAACTGACGCTGAGGAGCGAAAGCGTGGGTAGCAAACAGG
+
BAC>>>???@+==A@;:;49:?;@=@EE=CC@BB;ABBBB=CCBCBBBBCC?BB?BBCA???:@AAB<6:55AAA7;6:C;;929@BD@C@CC?A@@;;;?DB>BB@@@ABAAA@@?;?@ABCBBB>?;@?===2;8:;9B?C?BBCC>D@CCAAABB?CAAA<ABBC?@@@BB;<<G?CB?B=A@A<@;999@A=1818718;;18333(328286883833;;<<=5:8====588;;<<4::855>3:=?8
@N9IO0:00795:05824
TACGGAGGGTGCAAACGTTGCTCGGAATCATTGGGCGTAAAGCGCACGTAGGCGCGAAGCAAGTTGGGTGTGAAAGCCCTGGGCTCAACCCAGGAAGTGCATTCAAAACTGCTTCGCTTGAATCTCGGAGGGGGTCAGAGAATTCCCGGTGTAGAGGTGAAATTCGTAGATATCGGGAGGAATACCAGTGGCGAAGGCGCTGACCTGGACGAAGATTGACGCTGAGGTGCGAAAGCGCGGGGAGCAAACAGG
+
EBCC669C<A@BD=2::;45999>:C@CBBB8<>6BBBCE7<966C9::BB?998@?8<?:5:<>AA<@@@BCD=BBD<BAD>BCCCACC=AA=B6;;CBBB@DDCC9B;;;A>AABB?BC@BAAAB?BBBBB5BBC@A??4:599.9;999@>9919<=>5=9??@AACA@@??=5==9=;?;<488=C7?AB4948AA@7::?CB?BA>A?;;;<A@;;:CCAA?;??CB=8=CCCBBB8@@@@D=BBC=
@N9IO0:00800:05857
TACGTAGGGGGCGAGCGTTGTCCGGAATCATTGGGCGTAAAGAGCTCGTAGGCGGTTCAGTAAGTCGGCTGTGAAAGTCCGAGGCTCAACCTCGGAACTGCAGTCGAAACTACTGTGACTCGAGTCCGGTAGAGGAGAATGGAATTCCCGGTGTAGCGGTGAAATGCGCAGATATCGGGAGGAACACCAGTAGCGAAGGCGGTTCTCTGGGCCGGTACTGACGCTGAGGAGCGAAAAGCGTGGGGAGCAAACAGG
+
>>B<666@@@+D@0/0//27;==B@B7;;;;49=4>>?BB8@;9;A?A@BB>::299?@@@B?BCDC@B@@@BBB8;;;>AAB=AA<;5;9?>>;B=BBBBFCHHDCC>BBB@@@BAAABAB;;;B?B<@@@AAABBBABC?B?A?AD?EIIICCCCCACCCC>CCBCBBBBBBA;;;/;@4;5;BB@DA@@@@BB=@=@C=A>ABC???9=393:?=>@AA@@?=9939@>99:9&8:<=<99+33><<.;992
@N9IO0:00811:05841
TACGAAGGGGGCTAGCGTTGCTCGGAATTACTGGGCGTAAAGGGAGCGTAGGCGGACAGTTAAGTCGGAGGTGAAAGCCCAGGGCTCAACCCTGGAATTGCCTTTGATACTGATTGTCTTGAGTATGGGAGAGGTGTGCGGAACTCCGAGTGTAGAGGTGAAATTCGTAGATATTCGGAAGAACACCAGTGGCGAAGGCGGCACACTGGCCCATTACTGACGCTGAGGCTCGAAAGCGTGGGGAGCAAACAGG
+
BBCEC=AABA0A?A>ABBACCCCB@C@C@DBBBC>ABACC<BB<@@BBBBC?CC?BBAA@?B?BBAB???;=?=718::3;B?6CCBB?BB;??286A8?<6?;2::;BBBBDD?989?=@@@@688A:AA>>:=@>>@@6:8:AB?CCCCCAAABB=??ED>B=?>???@@AD>AA@C?AA>ABA>AA@?;@AA?B@BB?BA==;770:?6?@?A@@@BCAA@@:;5;?@@@A<B;;;DII7;;;;;0;AA=
@N9IO0:00773:05889
TACAGAGGGGGCAAGCGTTGTTCGGAATTACTGGGCGTAAAGGGCGCGTAGGCGCCTTCTAAGTCAGACGTGAAATCCCCGGGCTCAACCCGGGAACTGCGTCTGATACTGGAAGGCTTGAATCCGGGAGAGGGATGTGGAATTCCAGGTGTAGCGGTGAAATGCGTAGATATCTGGAGGAACACCGGTGGCGAAGGCGGCATCCTGGACCGGTATTGACGCTGAGGCGCGAAAGCCAGGGGAGCAAAGCGGG
+
FCCBBBBBBB3BC;AAAA=AB@CC@CAG@BBBBB<BBBCE?GG?CCCCCCB@;;67;8=AC>BCBBBCCBABBB<BBBB;BF?B@@@@CD>CC>C@CBBBCBBBA@??????A6:8:@=C?<>><@?8??>@@8>;?@?=A>B?B@BC>B@>9?77/3<AA;@>>@:AABB;;=<;4992828::=B@BB7B=>4>;;;5:7884>;.331769@:67:??A;<?;25577;=599/5:::/9=A>D6:;BA4
@N9IO0:00783:05903
GACGGAAGGTGCAAGCGTTGCTCGGAATCACTGGGCGTAAAGGGTGCGTAGGCGGCTTCTTAAGTCCGGTGTGAAAGCCCAGGGCTCAGCTCTGGAAGTGCACTAGAAACTGGGAAGCTTGAGTACCGGAGGGGAGAGTGGAATTCCTGGTGTAGCGGTGAAATGCGTAGATATCAGGAGGAATACCGGTGGCGAAAGCGACTCTCTGGACGGTTACTGACGCTGAGGCACGAAAGCGTGGGGAGCAAACAGG
+
CBCCAGIH?BCCC@CCCC=@@;55058??A655<1445>:3>>:?ABBBBC@BB?BD?CB?D?AAB?A=@@A@>>7<<=6===6@AAAABBBBC?C=A;;;DBB@9<6)6;BB<C9<AD:>==BDG<@9BCDE;CCBCA@=@7;2;9BA?ABAAABB=A::525=;<?B@AAB<===7<;8>6<:A@F@BB=@9;;89AAABBCBBBB=AAC?B?BBBBA@A@@?;;4;=9;4:(59<@BBB9BCCDD>CBB?
@N9IO0:00785:05869
TACGTAGGGTGCGAGCGTTAATCGGAATACTGGGCGTAAAGCGTGCGCAGGCGGTTGTGTAAGACAGATGTGAAATCCCCGGGCTCAACCTGGGAACTGCGTTTGTGACTGCACGGCTAGAGTACGGCAGAGGGGGGTGGAATTCCTGGTGTAGCAGTGAAATGCGTAGATATCAGGAGGAACATCGATGGCGAAGGCAGCCCCCTGGGCCGATACTGACGCTCATGCACGAAAGCGTGGGGAGCAAACAGG
+
BCB@B655)5=@<0/000+/279=<A7:;BBCC=CCCBD<??AAA???AA>>>9<;77:BA8@@?>>?;;:CDC=@?@?5@B9@@@?=??@@@<A=@@@?>>@587AA@?>>C=B?AABABABBBB@C>>?BDECE)?@<??C>A>BF?BBAAA@>>:<>>7858@>>>AA>?>>=8<=5:5;>>?::;?9=@@;@6??>>>>?/>>>9?:><@>=>?>;895557;9::682'288:9AC2:8;BC:A?A<
@N9IO0:00793:05893
TACGTAGGGTGCGGGCGTTAATCGGAATTACTGGGCGTAAAGCGTGCGCAGGCGGCTCCTTAAGTCAGATGTGAAATCCCCGGGCTTAACCTGGGAACTGCGTTTGAAACTGAGGGGCTTGAGTGTGGAAGAGGGGGGTGGAATTCCAGGTGTAGCAGTGAAATGCGTAGAGATCTGGAGGAACACCGATGGCGAAGGCAGCCCCCTGGGCTAACACTGACGCTCATGCACGAAAGCGTGGGGAGCAAACAGG
+
BBCBB>E@6<BA>=5<00,/39:>;@497;@@@D@E@@@C<@ABBBBBC@?98:89AB=B?B:>>BACBCBBA@A6:999*;B9BA=B9B;CCC>C?BBB@@@D:;;C>CEC<B=<0;A?CC@CCCC<?8A:9::::%;?>;?A9=:==9A;@BB@@@;9991999:::==;9888949<8<:<<<?CBBB:B<@8A<ABAABBB5BCC>BAA<ABBBBD:66;?@@CECBBBC=B@A?>??3A>@<A:B@?<
@N9IO0:00793:05901
TACGGAAGGTGCAAGCGTTAATCGGAATTACTGGGCGTAAAGCGCGCGTAGGCGGCTTGGTAAGTCGGGTGTGAAAGCCCCGGGCTCAACCTGGGAATGGCACTCGATACTGCCGAGCTCGAGTACGAGAGAGGGGGGTGGAATTCCAGGTGTAGCGGTGAAATGCGTAGAGATCTGGAGGAACACCGGTGGCGAAGGCGGCCCCCTGGTTCGATACTGACGCTCATGTGCGAAAGCGTGGGGAGCAAACAGG
+
CCCDACIM9<AAC?B;558<7A@A:B9C@ECBBB=;96BC5BB;;5<?@@@@C@;>>+0,/<6<:878(4999::/55<<.:;865>?:=:=FF>B>BC=BDCCDDBBBAAAA<@;;;BBC@@@BCC@@@;;;;:;:%:C@D?F@DIEGAGBBBBBC@BBBD>BBAA@@@AA;;;A?9>?9?=@AA>A?@A=AAA=?=??4;;;;*9B=D=@AB@A@@?@@@@@ACBBBBCAAA<;;99CDD8?@BCD=BBB;
@N9IO0:00796:05884
TACGAAGGGTGCAAACGTTGCTCGGAATCATTGGGCGTAAAGCGCACGTAGGCGGCCTCGCAAGTCGGATGTGAAATCCCTCGGCTCAACCGAGGACGTGCATCCGAAACTGCGGGGCTTGAGTACTGAAGAGGATCGCGGAATTCCCGGTGTAGAGGTGAAATTCGTAGATATCGGGAGGAACACCAGTGGCGAAGGCGGCGATCTGGGCAGATACTGACGCTGAGGTGCGAAAGCGTGGGGAGCAAACAGG
+
BBACDBGFI;;;BB9;:9.5:@AD@C?CC;;26?4@@@BB:@;:;DBB@>=;00+09=:<<=;0///6:889;>>7>DD=B;;6;A@A:@:?AA@CCBABBAAB@BBF>A???BBB7@@<:>A<ABBAA>BBB?CCBBBB?B=@>AF>D?CBC?>@?;@?BC>D@CB???BBBCCEE>??<?<?@A?AA;;6;@?:@?;;7;A@ACA@@;@@@BBBACCFCBBCBBB>AA@BCC>BBCCBBC7;;;DC;A;;7
@N9IO0:00779:05915
TACGTAGGTGGCGAGCGTTGTCCGGATTTACTGGGCGTAAAGGGAGCGTAGGCGGACTTTTAAGTGAGATGTGAAATACCCGGGCTCAACTTGGGTGCTGCATTTCAAACTGGAAGTCTAGAGTGCAGGAGAGGAGAATGGAATTCCCGGTGTAGCGGTGGAATGCGTAGAGATCGGGAAGAATACCAGTGGCGAAGGCGTTCTGCTGGGCCGTTGCTGACGCTGAGGCGCGACAGCGTGGGGAGCAAACAGG
+
CC96;;@:;@=@@?99@>6;;E@D?@?E>AA@@@;@BBFF?DD=;;;CB?=;:94:ABCC9A>AAA@BBBBBBBD>AAAF<A@<@@@B;?@>@@;:;;BBBBCB>BCD=CCC@C>BBBBBBCCBABED?BBBB?BBB>BCAC@D@BD>B?BBA:;:;6:C?C@BBBBBCBA@:;;EE?C?BB@CDC=?@@@=@AA?B?CCC@CBDCCBB>B@BB?BAA?>??<000>=@@BBAAAA@@@FGH;BBBBG8;;;5
@N9IO0:00783:05955
TACAGAGGGGGCAAGCGTTGTTCGGAATTACTGGGCGTAAAGGGCGCGTAGGCGCCTTCTAAGTCGAACGTGAAATCCCCGGGCTCAACCCGGGAACTGCGTCCGAGACTGGAAGGCTCGAATCCGGGAGAGGGATGTGGAATTCCAGGTGTAGCGGTGAAATGCGTAGATATCTGGAGGAACATCGGTGGCGAAGGCGGCATCCTGGACCGGTATTGACGCTGAGGCGCGAAAGCCAGGGGAGCAAAGCGGG
+
ABBACBBHCH5CC@DCCC@BBACC<B@E@CABBD?AA@DD>E>7B<<B@@@=::4497;BA=??@?=:3339@@;AABB9BC=B::88<=5BA9?9=378?<==A?@@???<@>B????@?3;;499,4899909:?@B?C@D@B?BE@CCBCBA@=BA??9@AAABBBAACBBCC<??;C@BCCCC@DBDMCD>B@AA=B@;;:CB?<BIF;DBA7;;@BCA999;;>@9=?5==45999*5=>=@055<;2
@N9IO0:00789:05946
TACGTAGGGTGCGAGCGTTAATCGGAATTACTGGGCGTAAAGTGTGCGCAGGTGGCCGCGCAAGTCGAGTGTGAAATCCCCGAGCTTAACTTGGGAATTGCGCTCGAAACTACGTGGCTCGAGTGTGGCAGAGGAAGGTGGAATTCCACGTGTAGCGGTGAAATGCGTAGAGATGTGGAGGAACACCGATGGCGAAGGCAGCCTTCTGGGCCAACACTGACGCTCATGCACGAAAGCGTGGGGAGCAAACAGG
+
BCCCAAAD=ACCBBA;??;=;?@?9?>A9::BBD>@@@BB=A;;;@@BC??;;;5;:A@@@@=AABAAAABDDDG?BBBB7@<=9;59.4:7<>8B@C?BAB@@@BBB=B@@@A;;5;@>@ABACAA=@@@@B?B2;2;;258B9>:?===??BC>CACCCC>;:;B@BBBBBAABB<@?7<59@>=AAAA@A@@=@?@@?A=?;??@@9@=A?AAACA@:99:::89:4:9993>A@@?DF8@?ACD=BBB<
@N9IO0:00791:05948
TACGTAGGTGGCGAGCGTTATCCGGAATTATTGGGCGTAAAGCGCGCGCAGGCGGTTTCTTAAGTCTGATGTGAAAGCCCACGGCTCAACCGTGGAGGGTCATTGGAAACTGGGAAACTTGAGTGCAGAAGAGGAAAGCGGAATTCCACGTGTAGCGGTGAAATGCGTAGAGATGTGGAGGAACACCAGTGGCGAAGGCGGCTTTCTGGTCTGTAACTGACGCTGAGGCGCGAAAGCGTGGGGAGCAAACAGG
+
=@966<:7;>:@B;555;.;:C>B?C@B@BC=@@<@@@@@-/0000789>=;??;@A=AB>A6:9??=>@@@??A9@AB<BA@>AA@A=@6::@=??<<<@CC<A>AC<ABB<<=>7>>9<=AB=B;;?9>?94A959AB=B@C@C@BBAAACBABB:;;B=5;;A@@CCCCCCBBA9>@0505==9>C9;.:9>4955:1:A@:BCCAAB@B@@;@A@@@AABB;;6;CC;<;09;9:ACD7@@A@@8@BA7
@N9IO0:00799:05940
TACGGAGGTGGCAAGCGTTGCTCGGAATCACTGGGCGTAAAGGGCGCGTAGGCGGGGAGGTAAGTCGGGTGTGAAATCCCTCGGCCCAACCGAGGAACTGCGCCCGAGACTGCTTCTCTTGAGTCCCGGAGAGGAAGGTGGAATTCCCGGTGTAGCGGTGAAATGTGTAGAGATCGGGAGGAACACCGGTGGCGAAGGCGGCCTTCTGGACGGTGACTGACGCTGAGGCGCGAAAGCGTGGGGAGCAAACGG
+
A@AC7:94;955D15;@A>AABBC@D@CCC>>>G7969>C=BC?DDCCCCC@BCCC;CB<@A=ABBAC>BBBBC?7BB=6BBB?CE>B@B@CCC@B>ABBAAAB:@@BCB;;;A<>BBB5;;?><=7C?CB@@>?<?8==8=4848;3;6@@@ABAA>AABB=?;>87766///9@@7@@7;6<==8>:==:=@A=C:>><A6:059947;=8>:=>5556666722,2>>>8=3>:55A==.:@@B;1588
@N9IO0:00766:05993
GACGAACCTCCCAAACGTTATTCGGAATCACTGGGCTTAAAGGGTGCGTAGGCTGCGTAGTTAGTCGGGTGTGAAATCCCCCAGCTTAACTGAGGAATTGCGCCCGATACTGCTGCGCTGGAGGGAGACAGAGGTAAGCGGAACTGATGGTGGAGCGGTGAAATGCGTTGATATCATCAGGAACACCAGTGGCGAAAGCGGCTTACTGGGTCTCTTCTGACGCTGAGGCACGAAAAGCTAGGGGAGCAAACGGG
+
ABBCB@C>ACC/;5)555.5<9<C?C?A@@@:::/9@3:958;7:<???BC@B@@@CBABB?@@@BCC=;;;@@C0;5555$55;:3:5:<=??:<5:399494)4;555999<=<@A?C?BCC>BCCBAA;;6;@6@>@;;9><@A>>7;;7;;==8<@<=3;;;@A?CDCCDDBAAAA?A?@AA?BC@@=>99:/9>>;@B799BAC=BAAAC?BB:94@@A???;>>97333&3977799.888@A5=>C<
@N9IO0:00784:05990
TACGTAGGGTGCGAGCGTTAATCGGAATTACTGGGCGTAAAGCGTGCGCAGGCGGTTTTGTAAGCCAGCTGTGAAATCCCCGGGCTTAACCTGGGAATGGCGGTTGGGACTGCAAGACTGGAGTGCGGCAGAGGGGGGTGGAATTCCTGGTGTAGCAGTGAAATGCGTAGAGATCAGGAGGAACACCGATGGCGAAGGCGGCGATCTGGGGCGATACTGACGCTGAGGTGCGAAAGCGTGGGGAGCAAACAGG
+
@B<669=909=@A?9@=@8@7?@@=A6;4:=@<<5@????348=98:B@@?<??<>@@+9943993><>@?>:;;,;=99+9=/988A7;8;@>5?=@?;?@7<9=>8==B>CC@BAAAB=;A=BCIADA>>=::=;'@D@C@D?B?<A58945999::9;=4555;;<;;;;;;=>9==1616;<7>B;?:A;:.:=;;4::9:@@BCD9CBBBCC@B@BCB;<55.599=;<4:;54;44&4>?A<4>:@7
@N9IO0:00793:05969
GACGTAGGGGGCCAGCGTTGCTCGGAATAACTGGGCGTAAAGGGTCCGTAGGCGGTGCAGCAAGTCGGGAGTGAAATTTCTGGGCTTAACCCAGAATCTGCTTCCGAAACTGCTGTGCTGGAGTGCGAGAGAGGCGAGTGGAATTGCAGGTGTAGCGGTGAAATGCGTAGATATCTGCAGGAACACCAGAGGCGAAAGCGGCTCGCTGGATCGCAACTGACGCTGAGGGACGAAAGCTAGGGGAGCAAACAGG
+
:;;96;>AAA+>:C<;;=9=???;7;4==9949=49454<0883:<8=>>>?BB>ABBB;;9<@GEEG>A@9=?909<4<==@4>>*0)//(//=8=BBAAB8:8:@C=:99BBBCBBBC<?????@@@;;;;5;;???@<@>B?BBCC@BBCCBCC@BCCC=;<<BAAABBBBBAA@@@5;5<@@<@A;;4::;;09?C=;9:A@@C@CBCCDD@ABBBC@@@@@@?8?@999.::B@@@B9BBBCE>A@@?
@N9IO0:00779:06035
TACGTAGGGTGCAAGCGTTAATCGGAATACTGGGCGTAAAGCGTGCGCAGGCGGCTTTGCAAGACAGATGTGAAATCCCCGGGCTCAACCTGGGAACTGCATTTGTGACTGCATCGCTCGAGTGCGGCAGAGGGGGATGGAATTCCGCGTGTAGCAGTGAAATGCGTAGATATGCGGAGGAACACCGGATGGCGAAGGCAATCCCCTGGGCCTGCACTGACGCTCATGCACGAAAGCGTGGGGAGCAAACAGG
+
CCCCAAAC=:<;D?BAA@>B=BBB?C8;;DDCC?<;;CC>BBCBCBB<<<;00+0:>5A??<?@AA@@@BCBAA=@@@@3@C=;;;D?C=AAC=CAGCCCCBB>BBBAABB999BCBBB@@@@>;;5;@@@@AAA2BBD?B8;8;>BCBAAABB:;:BBBC>CCCAAACBBBB@@@?BB?B>@@A7;5<@@<@@@?@<@<8<<::0544)5255999;:999;333888::444(4444888&4455>5==>:
@N9IO0:00794:06012
TACGTAGGGTGCGAGCGTTGTCCGGAATTATTGGGCGTAAAGAGCTCGTAGGCGGTCTGTCGCGTCGAATGTGAAAACCCGGGGCTCAACTCCGGGCTTGCATTCGATACGGGCAGGCTAGAGTTCGGTAGGGGAGTCTGGAATTCCTGGTGTAGCGGTGAAATGCGCAGATATCAGGAGGAACACCGGTGGCGAAGGCGGGACTCTGGGCCGATACTGACGCTGAGGAGCGAAAGCGTGGGGAGCGAACAGG
+
BCCCCBDB?BCCCAB?997:BC?LAC?C9::;??9@@>?>/999:=9899:7:A?ABBBCCC;;;;;;5;?9;5990;?6@@@2<6968>>A@ED8@?0//9:7:?@@@9<<0;<A@A@966>?:>>9;;:<:+555@@B<@;@>A;@B?988>@@@>C@@@700/9>777398788-331319<<8<<<=:>??<>>BBB=???BBCE>DACB?????;=00000<*00???<6A>??CCC:CA:9:4:9;;
@N9IO0:00777:06077
TACGTAGGGTGCAAGCGTTAATCGGAATTACTGGGCGTAAAGCGTGCGCAGGCGGCTTTGCAAGACAGATGTGAAATCCCCGGGCTCAACCTGGGAACTGCATTTGTGACTGCATCGCTCGAGTGCGGCAGAGGGGGATGGAATTCCGCGTGTAGGCAGTGAAATGCGTAGATATGCGGAGAACACCGATGGCGAAGGCATCCCCTGGGCCTGCACTCGAGCTCATGCACGAAAGCGTGGGGAGCAAACAGG
+
;;;AABBD<;:9@.559;698<:@<@+0)///993:@@@B;@@A???BBBB>AA>ACD>BBB?BAAAA@:99@AA9?>?>5>D:?>CC9997CC;B7@AA==8>5<?@@@>557::;<=@AA@===>5>==;>AAA.?@@3;/:3:17=><>>98177799:?7?A888===>:6///)////565053885:>:473//.3;;-66;173799;;555757733337377<<6;989>>>*87=??9AAB8
@N9IO0:00779:06096
TACGGGGGGGGCAAGCGTTGTTCGGAATTACTGGGCGTAAAGGGCCAGTAGGCGGCCAACTAAGTCGGATGTGAAATCCCCAGGCTCAACCTGGGAACTGCATCCGATACTGGATGGCTTGAATTCGGGAGAGGGGATGCAGAATTCCAGGTGTAGCGGTGAAATGCGTAGATATCTGGAGGAATACCGGTGGCCGAAGGCGGCATCCTGGACCGACATTGACGCTGAACGGCGGAAAAGCTAAGGGGAGCAAACGG
+
;;:5555555"6@;@@897:B<AA;?9?;??BCD;@@9993;A;A6;;=@>;::0;?E?CBC@CCCC@B>??@@?99999-::27=;;1717<=1=-733779:499994>?7;;?=A@6:;4;2:@@8>@9999*9<@@@66167<9=>:;;;;;996:<<=1837733:<<<=9433::-3-38959566)/)/:5:4/4.443:::@:9713:::4788:<<45/)//3//)///&/7//)/<<.>==>@7=@<
@N9IO0:00787:06069
TACGTAGGGTGCAAGCGTTAATCGGAATTACTGGGCGTAAAGCGTGCGCAGGCGGCTTTGCAAGACAGATGTGAAATCCCCGGGCTCAACCTGGGAACTGCATTTGTGACTGCATCGCTGGAGTGCGGCAGAGGGGGATGGAATTCCGCGTGTAGCAGTGAAATGCGTAGATATGCGGAGGAACACCGATGGCGAAGGCAATCCCCTGGGCCTGCACTGACGCTCATGCACGAAAGCGTGGGGAGCAAACAGG
+
CDCCBCCD>9;:A=B;;;?B6;;B>B5;6;;;:G=;:9BB;ABBBAB;;;A=::19??-8:=:>@;;;AA??@@@8;;;;.;;0;:9@@E>AAC?CBCBBB;9959?@?@A?A99:9:>@=@@CAAA>B;::GDDE5;::?C?C?C?CBDCAB;<;DCCBBF>@@@@;;;A<;;<;A=;;5;4;B@9>@@@=@CC@C@CC;;;BB2;;;0;59==<?900000;000===888<6?999?CC599@AA;???<
@N9IO0:00770:06150
TACGTAGGGTGCGGGCGTTAATCGGAATTACTGGGCGTAAAGCGTGCGCAGGCGGCTCCTTAAGTCAGATGTGAAATCCCCGGGCTTAACCTGGGAACTGCGTTTGAAACTGAGGGGCTTGAGTGTGGAAGAGGGGGGTGGAATTCCAGGTGTAGCAGTGAAATGCGTAGAGATCTGGAGGAACACCGATGGCGAAGGCAGCCCCCTGGGCTAACACTGACGCTCATGCACGAAAGCGTGGGGAGCAAACAGG
+
BCCCBDCG?HCBBA6A:;55165E?C<@=@@@@?:?@@DD>BBCBB@@<<=<00+0?C>A?B?AAA@<B;59>A:14;44&4<2;<05059@@B>B=AAB>@=A5AAA;?B>>@AA2==666@>>=@:=6;9;9999#9;:=?=:=9==:A<@AA>993333(399;:@?:;:333949=9>9<<<:>===9=;:7;5=>?@AAA1AAC>BBB>BBABBA:66;@@;CCB@@AC<BA@AAAA5@?A@>6BBC?
@N9IO0:00789:06150
TACGTAGGGTGCGAGCGTTAATCGGAATACTGGGCGTAAAGCGTGCGCAGGCGGTCTCGCAAGCTGGGTGTGAAATCCCCGGGCTCAACCTGGGAATGGCATTCAGGACTGCGAGGCTGGAGTGCGGCAGAGGGAGGTGGAATTCCACGTGTAGCAGTGAAAATGCGTAGAGATGTGGAGGAACACCGATGGCGAAGGCAGCCTCCTGGGCCGACACTGACGCTCATGCACGAAAGCGTGGGGAGCAAACAGG
+
@@DCCBBB<BB:<;B???=@=@@=:=+0////;5=;AAD=CAA;;;??;;5::594;9<=A9==:;9,59<<=>4;@CC.;;09A:9497944)46;;5;;<:>;;7<@>ABB6:69>>;?9:69@;<00..:4..(-7172999.5555599:;9944555&5;;;:;;>=559>>8=<:>79:96;83808==5?289==1776777*7-9@@A>@@@999>>>??@;;;;;/;;:;;;;-;@@AA=BBB?
@N9IO0:00790:06116
TACGTAGGGTGCAAGCGTTAATCGGAATACTGGGCGTAAAGCGTGCGCAGGCGGTTTTGTAAGTCTGTCGTGAAATCCCCGGGCTTAACCTGGGAATTGCGATGGAGACTGCAAGGCTAGAATCTGGCAGAGGGGGGTAGAATTCCACGTGTAGCAGTGAAATGCGTAGAGATGTGGAGGAACACCGATGGCGAAGGCAGCCCCCTGGGTCAAGATTGACGCTCATGCACGAAAGCGTGGGGAGCAAACAGG
+
BCBBC=@>6;@@B5;;9;<B@CA?=?000;?;;5;BBBC<AAA???BAAB=??=C@?29:;:@@@BBCCCCDDD>AAA@0AA8BB>B@B?CCD=B?B9:;C=CC:ABBBBBBD;?9;;DCB;9;;;9;CBABCCBC)C;;;=B;@8;;???@A@BBCBDBC=;;;DCBBBB@@@AB6;;<@<?AB<@@AB@BC>9>8;=78777'7AA=BCC>A@<30/////899A??9:9C=A988CCC8?>>A=5C?=<
@N9IO0:00801:06140
TACGTAGGTGGCAAGCGTTGTCCGGAATTATTGGGCGTAAAGCGCGCGCAGGCGGTCCTTTAAGTCTGATGTGAAAGCCCACGGCTCAACCGTGGAGGGTCATTGGAAACTGGGGGACTTGAGTGCAGAAGAGGAGAGTGGAATTCCACGTGTAGCGGTGAAATGCGTAGAGATGTGGAGGAACACCAGTGGCGAAGGCGACTCTCTGGTCTGTAACTGACGCTGAGGCGCGAAAGCGTGGGGAGCAAACAGG
+
@BA<B==955.:;.55@@256>;C@C@D@CC@B?4:;;;?)5:959999B@=9;49=8@A7B69;99;???ABBF79:C>CDC@DDBC@C9::A>::934<;;7>799/4?=:;;):;;9==BCB@<;;7><@7;9<BBB>B@C@C@BBBBB@@@BB>ABAA8@@B<@<ABBA@?;<8<>9B?B<<9<A<C8?@A:?6A////9;?>F@AAABBB?CCBAAAA333;698?>@?7?@CBBBB;BCCBB=@@@>
@N9IO0:00766:06189
TACGAAGGGTGCAAGCGTTAATCGGAATTACTGGGCGTAAAGCGTGCGTAGGTGGTTCGTTAAGTCTGTCGTGAAAGCCCTGGGCTCAACCTGGGAATGGCGATGGATACTGGCGAGCTAGAGTGTGATAGAGGATGGCGGAATTCCCGGTGTAGCGGTGAAATGCGTAGAGATCGGGAGGAACATCTGTGGCGAAGGCGGCCATCTGGATCAACACTGACACTGAGGCACGAAAGCGTGGGGAGCAAACAGG
+
@@BB@?CD:AA@@499:;9A;ABA>B?C?CCBBB=BBBBB<A?@?AACCBB>BC?C>AAC@B?BBAABCBBBCBA7???9@AB=BBCB?B>?@@;@?A@?AABAB?BBBAAA@AAABBB@B>>>??BBBABBB?CBB@A@>A@C?BB>A?@@??@;;7;BCC>CBBBCBBCA;84;:1::5:5799<>?<@;@A@<@;==4>5:999>:??@@49:;99959<?@?A=ABAAAC9?::9999-9<=AA;ABB?
@N9IO0:00774:06194
TACGGAGGGTGCGAGCGTTGTCCGGAATCACTGGGCGTAAAGGGCGCGTAGGCGGTTCGTTAAGTCGTTGGTGAAATCCCGGGGCTCAACTCCGGGGCTGCCGACGAGACTGGCGGGCTCGAGCACGGTAGAGGCAGATGGAATTCCCGGTGTAGCGGTGGAATGCGTAGATATCGGGAAGAACACCAGTGGCGAAGGCGTTCTGCTGGGCCGTTGCTGACGCTGAGGCGCGACAGCGTGGGGAGCAAACAGG
+
BBCC:A@A:@@CB@;A;:79>B?C@D@BBBCBCE=:;;EE=BB>BCCBBBA=::8:?CBE@D@CCBBB?A>AAAB=BDD=CCC9BAAA=@@B>BBB5>>??@AAAB???@@?;99:+7777787:9C<9999939=999<8<8?;AC>C>AA9::AA=AB=A66>BAAABAA???BD=B?BC?AAA@BB@?:?>;684:;<7BBBCBB=6=7=969@?>====>>?=;@=>>?::98::=?>3<>@>?7888<
@N9IO0:00786:06182
TACGGAGGGTGCAAGCGTTATCCGGATTCACTGGGTTTAAAGGGTGCGTAGGTGGGTTGGTAAGTCAGTGGTGAAATCTCCGAGCTTAACTTGGAAACTGCCGTTGATACTATCAATCTTGAATATCGCGTAGGTAAGCGGAATATGTCATGTAGCGGTGAAATGACTTAGATATGACATAGAACACCAATTGCGAAAGGCAGCTTACTTCACGATCATTGACACTGAGGCACGAAAGCGTGGGGAGCAAACAGG
+
BAAB>B@D=CACD?B;;;?CCC?C>;;66C>B??5<<)44)49)45<AACB??=?9?=@;AB=AA@;@??48BBD>BBCD>@?>?C4>4<?6A9?>8?AA;4886@?@@:>@?>?8C=B<888B@@??<;786,5<38A?1918>;;;=;;:=>??@;??@@,00//<6:;=B@;<<;=;<<<8::;)0)/(///33(315555936683887697777.55???AA@@<?A?999/:==?ABB6??ABB<@@@?
@N9IO0:00797:06191
TACGTAGGGTGCGGGCGTTAATCGGAATTACTGGGCGTAAAGCGTGCGCAGGCGGCTCCTTAAGTCAGATGTGAAATCCCCGGGCTTAACCTGGGAACTGCGTTTGAAACTGAGGGGCTTGAGTGTGGAAGAGGGGGGTGGAATTCCAGGTGTAGCAGTGAAATGCGTAGAGATCTGGAGGAACACCGATGGCGAAGGCAGCCCCCTGGGCTAACACTGACGCTCATGCACGAAAGCGTGGGGAGCAAACAGG
+
CCCCCCC@7<BBCG>;;;?B@B?>;>+0-0@@AA8ACCCC<AACCDBBA?>:7819:?<@=A>AABBBBCBAB@C9>>>>3??6@?7;7;8AC@<@:?@@;;;C<?@C@CDD=B==0;?6?;>BBBC:B9CBBBBBB)A@?C8966;>M?BBBCB@@@=CD=69:5??AAAA=:33408<8B:BBB@CBCC;BA<<@;BA@@@@@0AAB=BBB@B@@ABA666<BBBCBBBCCC<A:;;@AA.;5><>6<BC:
@N9IO0:00803:06200
TACGTAGGGTGCGAGCGTTAATCGGAATTACTGGGCGTAAAGCGTGCGCAGGCTGTTTTGTAAGTCAGATGTGAAATCCCTGAGCTCAACTTAGGAACTGCGTTTGAAACTACAAGACTAGAATATGTCAGAGGGGGGTAGAATTCCACGTGTAGCAGTGAAATGCGTAGAGATGTGGAGGAATACCAATGGCGAAGGCAGCCCCCCTGGGATAATATTGACGCTCATGCACGAAAAGCGTTGGGGGAGCAAAACAG
+
:9A9C595)5AAA55555.4399939.4.499::1:4444)444445??AA<?93333&33:-45?AAB;;;>=9099;2<:666==?:>>:::3:6:0/089;+//;5==5559<;:;333288333:::<====<%;3334:494988888444:;::;:(445::><=<<::440445:056=7;655.5996;399555555#5:>1:994///277755575----/3333&39//)////$/7/444&444
@N9IO0:00811:06207
TACAGAGGGTGCAAGCGTTGTTCGGAATCATTGGGCGTAAAGGGCGTGTAGGCGGTCTGTTAAGTCATGTGTGAAATCCCTCGGCTCAACCGGGGAACGACGCATGAAACTGACAAGCTAGAGTACCAAAAGAGGGGGGTGGAATTCCCGGTGTAGCGGTGAAATGCGTAGATATCGGGAGGAACACCGGTGGCGAAGGCGGCCCCCTGGTTGGATACTGACGCTGAGACGCGAAAGCGTGGGGAGCAAACAGG
+
@B@;;;FK?GCCC?BACCACBADD>A>@=;9043(333380891::9=>:0+00+096:;6C7@@;;;@@>=>9:3:;;2;55.555<:><@@@2?<B@B@<000=@<3:A?AB@6;@BBCBA<A;.444&49;;;;;%9B7@6;4;@8@=@B@;99?9?;992=:=::;::>BABBD?BB?B?CAA=A@BA?ABC?B?BC?CCCC2CC@B>B:=>>?>?88<;;;8<<=<BBBB>BB???BB:BBBDC=B??9
@N9IO0:00768:06228
GACAGAGGGTGCAAACGTTGTTCGGAATTACTGGACATAAAGCGCACGTAGGTGGTCCGCTAAGTCGCGTGTGAAATCCCCCGGCTCAACCGGGGAACTGCGCGTGATACTGGCGGGCTCGAGATCGGGAGGGGTGAGTGGAACTCCAGGTGGAGCGGTGAAATGCGTAGATATCTGGAGGAACACCGGTGGCGAAAGCGGCTCACTGGCCCGATACTGACACTCAGGTGCGAAAGCTAGGGTAGCAAACGGG
+
BCA@A@AB;AAACE?AA@?@@<@@;@=A=ABBB;>=?:;;0:=8=@@????>AC?BB>ABCD=@@@::;@@@@AC=CDCCC5C@CCCD@C?DCC<DABAABCBBACCBDBC@9@>@3><>B>>>?;;;3;<<<0=@?@BC<A7?@@8B=9A>;>>CC@BBBH>;;:FCAABAA@A@C;AA=@>@CD@C@BB?BBDB=B@@=@BCCBBA8;;7;@A<<6@=;;AB:::<>?@AA=>BB====7=;;::9/3;@9
@N9IO0:00768:06240
TACGGAGGGGGCTAGCGTTGTTCGGAATTACTGGGCGTAAAGCGCGCGTAGGCGGACCTGCAAGTCGGGGGTGAAAGCCCGGAGGCTCAACCTCGGAACTGCCTTCGATACTGCGGTCTCGAGTCCGGGAGAGGTGAGTGGAATTCCTAGTGTAGAGGTGAAATTCGTAGATATTAGGAAGAACACCAGTGGCGAAGGCGGCTCACTGGCCTGGTACTGACGCTGAGGCGCGAAAAGCGTGGGGAGCAAAC
+
@=@@=@B=B=2ACAC=CC@CC@CC?C>B>BCDDC?@@@DD>A9::@@@A@@<@@;?A=AA@A?CBABA@@,?>?>5?@>3:04=699=@?A?@@@9?;?===:?9???@?>>?8817<8879@@@;@B=@@@@@CCCBBB=A<@<@?BABBBA@@BB@CCEIGD8;;;;;;ABB=BC?B?;;5;A@;@A;:6;AB?C@BA>;;;;:::28;>>69;A@ACCCDB@>>90000000&044/999+9///;17
@N9IO0:00773:06224
TACAGAGGTCCCAAGCGTTGTTCGGATTCACTGGGCGTAAAGGGTGCGTAGGTGGCAGGGCAAGTTTGATGTGAAAGCTCCGAGCTTAACTCGGAAATGGCATTGAATACTGCCTTGCTAGAGGATTGGAGGGGGGACTGGAATTCTCGGTGTAGCGGTGAAATGCGTAGATATCTGGAGGAACACCGGTGGCGAAGGCGACATCCTGGACCGGTATTGACGCTGAGGCGCGAAAGCCAGGGGAGCAAAGCGG
+
BBBBC;;9;CD=J:C:::5:99@;7?A??@@??>9?ACCD>DL?@@@?@CC@CB?CCCC<CB@CBD=A@CBCC?G7AB::44?8<<<@5:?;=;>@7@>9@@@>@@?BCBBBBAE@BBBBCCB?BB=@<@@CCCC*BBCC@CAC@CBBB?BEA@@BD@BBBD>A@@A@@?@?????B?CC?CACCC?A>AC?BCC@CBDCCCCCH@CC>AA?B@ECC@CDCCCAAAA>BAA;<<0;;49;::-500/;,//9;
@N9IO0:00774:06246
TACGTAGGGTGCGAGCGTTAATCGGAATACTGGGCGTAAAGCGTGCGCAGGCGGTTTTGTAAGCCAGATGTGAAATCCCCGGGCTTAACCTGGGAATGGCATTTGGGACTGCAAGGCTGGAGTGCGGCAGAGGAGACTGGAATTCCTGGTGTAGCAGTGAAATGCGTAGATATCAGGAGGAATACCGATGGCGAAGGCGGGTCTCTGGGCTGACACTGACGCTCATGCACGAAAGCGTGGGGAGCAAACAGG
+
;;;@;66605@;B99000+0+06839)00;000*339?@8?@@@@@@AAB@AA<@@@3@AC=AA?BACCBB<<<4<<<<0<D8>;4626:=AB=C@CB@BEDD=CC=BBBBCB=A>ABB>;<;DDC@BBBAA=???A??=??BADDAA5:9@@@ABBBBBD=97888;=?AA?>?B>A>2;2;@>6<=55+255177<<=6=@@ABDC;<7739998=@0//8999===BBCC=B@?8999+:766:35865
@N9IO0:00785:06248
TACGTAGGGTGCGAGCGTTAATCGGAATTACTGGGCGTAAAGGGTGCGCAGGCGGCTCCGCATGTCGGGCGTGAAATCCCCGGGCTTAACCTGGGAATTGCGTCCGAAACTATGGAGCTGGAGTGTGGCAGAGGGAGGTGGAATTCCACGTGTAGCGGTGAAATGCGTAGAGATGTGGAGGAACACCGATGGCGAAGGCAGCCCTCCTGGGCCAACACTGACGCTCAGTGCACGAAAGCGTGGGGAGCAAACAGGA
+
@A99;EE?5<ABCB=;@@@C>BBA?B>A>ABBBC>CBBBC>BB=AAABA@@;00+0<=9@B@:9:DBB=BD@@@C<AADD:CC=BB@C>B?BBB=A<A=>::?B<>?F>??@BC@DBBCB?B????@<???:>>40/(/968(/(/49793376225,27;;099A:;8887;<>;<18;2;<A:;8BA?@<99317,33333(33388:294=488885588998<8?;;<===>6BBA>?=<29376</::<18
@N9IO0:00787:06233
TACGAAGGGGGCTAGCGTTGTTCGGAATTACTGGGCGTAAAGCGCGCGTAGGCGGTTTTGCAAGCCAGAGGTGAAATGCCTGAGCTCAACTTAGGAATTGCCTTTGGGACTGCGAGGCTTTGAGGACTGGAGAGGTGAGTGGAATTCCCAGTGTAGAGGTGAAATTCGTAGATATTGGGAAGAACACCGGTGGCGAAGGCGGCTCACTGGCCAGTTTCTGACGCTGCAGCGCGAAAGCGTGGGGATCAAAACAG
+
@CDBC@CEDE5BBAA@AB=AB>BB?B@D@CBCDI?BBABC:@;:;C@A@BB=::6;ID6;;C@CBADCCC@BBBB=CBBAEE:::BBB@BB?BB@C?B9<B@CC>CC=CCBAAAAB?CBB<BA@=@A@@=?A@?=@B@@@@>@=?<?C7>>>>?BA??;???@;A>CE;;;?AAA=AA9?9;;5;;?<A=A@;==;49655,27755593835555-5=77:::7<?===>>BBA9?======)/...33)356
@N9IO0:00792:06226
TACGGAGGGTGCAAGCGTTACCCGGAATCACTGGGCGTAAAGGGCGTGTAGGCGGAAGTTTAAGTCTGGTTTTAAAGACCGCAGCTCAACTGCGGAAGTGGACTGGAGACTGGGCAACTAGACCTCTGGAGAGAGAACCGGAATTCCTGGTGTAGCGGTGGAATGCGTAGATACCAGGAGGAACACCAATGGCGAAGGCAGGTTCTTGGACAGAAGGTGACGCTGAGGCGCGAAAGTGTGGGGAGCGAACCGG
+
BCCC7BAC>BCBB5;@@?;;;;/;?B?BBAACCF>9:9CC:@A<??@A@?@=::2:;:9;,;=@@:;;?BBB.<;0<?@>BC;;9CCC@BBCBC?B?BBC?BBBB?AACBBCC?BB?CAAABB>AAAC@B=BCCCC7;6:8?=A5;6:@9=>C@@CA@DF?B;>BBBBCBBBCB?BC@BB>B7;;B?A?AA?BBC?A=@BC5;4:94:4:>?>A?A<????@@@:::<?=@;:9/9>?@ADD9CB@@@>A>B>
@N9IO0:00792:06252
TACGGAGGGGGCTAGCGTTGTTCGGAATTACTGGGCGTAAAGCGCACGTAGGCGGCTTTGCAAGTTAGAGGTGAAAGCCCGGAGCTCAACTCCGGAATTGCCTTTAAAACTGCATCGCTTGAATTGTGGAGAGGTGAGTGGAATTCCGAGTGTAGAGGTGAAATTCGTAGATATTCGGAAGAACACCAGTGGCGAAGGCGACTCACTGGACACATATTGACGCTGAGGTGCGAAAAGCGTGGGGAGCAAACAGG
+
BCBB;:;GGA1?CCC69;@CDBCC@C@C@BBCCF>C;;;B=B;;<B>><@@;00+/;:37:A>AC>BA@@7;=>:3:<<5@?@ABBBB>@@@@C?C@C;:;@CD?CCD:D@?@@<;;AA@AB?B?@@A??:;;=@;::AA=>;=+0+0000/9:;=C9B<<;3;5373377733,3339,33.39;6344>6@<<:<=??@@CAAAAB>A;;;BACC>BBBBBBABB9;;99:::&959=<@@0;;;;;3;<<8
@N9IO0:00796:06231
TACAGAGGGTGCGAGCGTTAATCGGAATTACTGGGCGTAAAGCGCACGTAGGCGGCTTGGTATGTCGGGTGTGAAATCCCCGGGCTCAACCTGGGAACTGCATCCGAAACTGCCTTGCTCGAGTATGGGAGAGGGAAGTGGAATTTCCGGTGTAGCGGTGAAATCGTAGATATCGGAAGGAACATCAGTGGCGAAGGCGACTTCCTGGACCAATACTGACGCTCAGGTGCGAAAGCGTGGGGAGCAAA
+
BBBBBBDD<ABAAAAABB<@:@::5;=@=A@@?@:@A@AB<BBBBBACC99;:D@DC@C@BBB@@?@?6=>9::;,9?=?0?=,979?;>=??>5=?B988BBD<@@D=BBBB?B?BBBAAAA<<999+9?<??8??B@@;@3:9*8598>>=;::;:>;;;178;9658//-220404(-(--,----.(.560605...7.3.3625505,229:62229988849>>@@@6=<=:;99-898687
@N9IO0:00803:06239
GACGGAGGGTGCAAACGTTGTTCGGAATCACTGGGCATAAAGCGCACGTAGGCGGCGCACTAAGTCAGGTGTGAAAGCCCCCGGCTCAACCGGGGAACTGCACTTGATACTGGTGTGCTAGAGTTCGGTTGGGGCGAGCGGAACTCCAGGTGGAGCGGTGAAATGCGTAGATATCTGGAGGAACACCGGTGGCGAAAGCGGCTCGCTGGACCGATTCTGACGCTGAGGTGCGAAAGCTAGGGTAGCAAACGGG
+
CCCD>BAC>;?B@@4??;6;=8>?<><GCGBBBB=BBBCC99;@AA>=>8818<8<@?@@@A=??BCC?AA@AA?8===?=.??>??B@B?CEC8>=?@@?@AA=@A@@@A@=BBBAA@@@A;;8;D@DACCC<CCBBBC?B?BBC>BBACC?BBAA>ACDD>CBBCBBBBBBBBCC5:;5;5<A@=BACCBHDFF>B@B?B@A@@?C9CB@CDC@@@@@A@@C;;;?@A@BBC=BBCCCB<AB@@@C<@>>8
@N9IO0:00764:06287
TACGTAGGGTGCGAGCGTTAATCGGAATTACTGGGCGTAAAGAGTGCGCAGGCGGTTTTTTAAGCCAGACGTGAAATCCCCGGGCTTAACCTGGGAACTGCGTTTGGAACTGGGAGACTAGAGTGCGTCAGAGGGGGGTGGAATTCCACGTGTAGCAGTGAAATGCGTAGAGATGTGGAGGAACACCGATGGCGAAGGCAGCCCCCTGGGATGACACTGACGCTCATGCACGAAAAGCGTGGGGAGCAAACAGG
+
555:=<<<5<<;;55000)0)//95<8<<@A@??8874:<(44:544:7//)..(-8888$5(-.3;8399499<24444&4;(45058=8<<@8A;???=944)54949555)599999@9>956955=>999888%38282:5>7@@B@;;<=>>>>===454555:9;;;<<=>9;;7;7;<<8=6669<??6?>@?>>=>>0>@@4?@:66?@=<<:///::999995555'5<<<B@?0966<@1@@<7
@N9IO0:00768:06308
TACGTAGGGGGCGAGCGTTGTCCGGATTTATTGGGCGTAAAAGGCTTGTAGGTGGCCACGCCAAGTCGGATGTGAAATCTCCCGGCTCAACTGGGAGGGGTCATTCGATACTGGCGGGCTCGAGGCCGGTAGGGGGAAGTGGAATTCCCGGTGTAGTGGTGGAATGCGTAGATATCGGGAGGAACACCAGTGGCGAAGGCGGCTTCCTGGACCGGTTCTGACACTGAGGAGCGAAAGCGTGGGGAGCGATCCGG
+
>:997/////$/9////0)/9<9@?CCE>BB@CL>@>AA@@,/)-5(-/772//,59?569?C>BBBA=A000<<@9@@A=?3809BBB=@@@A7;;GD;CBBC@CBB<;:CC@DCD=@>>BCC@DAD@;;:CAC/A?BBA6:39:>@/:19<;<@?A?BA=B?;;;FBB?@0//:;;2996=6;?@147<A6<BB7=78828;27179,331717288<====<<45.44888819;;<<==.99:///:6:6
@N9IO0:00771:06285
TACGAAGGGTGCAAGCGTTAATCGGAATTACTGGGCGTAAAGCGTGCGTAGGCGGTTCGCTGAGTCTGCCGTGAAAGCCCTGGGCTCAACCTGGGAATGGCGGTGGATACTGGCGAGCTGGAGTGCGGTAGAGGAGGGTGGAATTCCCGGTGTAGCGGTGAAATGCGTAGAGATCGGGAGGAACATCAGTGGCGAAGGCGGCCCTCTGGACCAGCACTGACGCTGAGGCACGAAAAGCGTGGGGAGCAAACAGG
+
>96669>>4669@.555:.924:@;A?B?BAAAC;A:9:@5<88444??AC?BC?C@AA???ABBBB@A<????A27:@9@AB:??>??C>@A@9>;9929><==9?99:A@?BB999CD?@AA???<???@@<???8?A=A=@=>>5;6;BA@@AA>ACCC=AA?@@BAAA??=@A0;;=@@@AACA@AE?BBB>B>@A5;;0;BCCADF@BBAAA?DA????99:9?@@:;::&9:;:888,---891;==<
@N9IO0:00772:06280
TACGGAGGGTGCGAGCGTTGTCCGGAATCACTGGGCGTAAAGGGCGCGTAGGCGGCCCGTTAAGTGGCTGGTGAAATCCCGCGGCTCAACTGCGGGGCTGCCGGTCAGACTGGCGAGCTAGAGCACGGTAGGGGCAGATGGAATTCCCGGTGTAGCGGTGGAATGCGTAGATATCGGGAAGAATACCAGTGGCGAAGGCGTTCTGCTGGGCCGTTGCTGACGCTGAGGCGCGACAGCGTGGGGAGCAAACAGG
+
ABBB<;A>6>IBBBCBAA?BAA=A;A5:9>?BBB=CCCCC8C>8AA;;@@A@::49=9BC@D@DCC?CCB@A;;;6;@;1>00)/;779ACBAB<<0A7487;7><?@A==<:BBBBAAA??@BB@:384444&4888::-3046:<5>9;;;<<;<9>>:=9BBBBCBBBABBBBB=B9==>BCB?BCCCACCI;<;=BC@CBA?ABB=B?BC@DBB??@CDA?@@=A@A??;;;@@@AAA5<<AAA=AAA<
@N9IO0:00777:06297
TACGAGTACCCCGAGCGTTATCCGGAATTATTGGGCGTAAAGGGTGTGTAGGCGGCGATGTTAGTCTCTCGTTAAAGCCACGGGCTCAACCTGTGATGGGCGGGGGAAACGGCATTGCTCGAGCAAGTGAGAGGTATGTGGAACTCTAGGTGTAGGGGTGAAATCCGTTGATATCTAGGGGAACACCAAATGCGAAGGCAGCATACTGGCGCTTTGCTGACGCTGAAACACGAAAGCGTGGGTAGCGAATGG
+
A@BC:;;CCBB9BBB@@@;A@@;@?B@C@BB@BB=CA@@C<AA>ABBAAAA<:97:AABCD?CCCCCBAA??9>90=@9=@>>,99>?;?8@B=@<;::6;>>>>+<<44504<A=@@@AA>??C@BBDD@@A?BBBAAC?B>A@@@@@<?@@:;;;*9:==3>@,//8=99<CB?>888+838883::343599.4.499995;;@@?AA@AA9A@>;;5559:<<1387>>@9@CBBCC>@@:977/733
@N9IO0:00786:06293
TACGTAGGGTGCAAGCGTTATCCGGAATTATTGGGCGTAAAGAGCTCGTAGGCGGTTTGTCGCGTCTGCTGTGAAACCCGAGGCTCAACCTCGGGCCTGCAGTGGGTACGGGCAGACTAGAGTGCGGTAGGGGAGATTGGAATTCCTGGTGTAGCGGTGGAATGCGCAGATATCAGGAGGACACCGATGGCGAAGGCAGATCTCTGGGCCGTAACTGACGCTGAGGAGCGAAAGCGTGGGGAGCGAACAGG
+
CCCEBAA@6A@@A5;;59.5AA?B@B?C@BB@BD=C;66?6>@@@??B@@@?BB?BB>BBAAAB?@@A>===999/8>6>7939A>@:?6<877*7:=@@?;;;A8@;;<A=BBB@??:::::;;A>A?@@@5;;CC=@=A=A=A?CC8;;C;;;A<@C=A=AACDBCCBB;;;0<800+0///)/7:=59::.4.555=;@>999<8@=@@@6;9:5::959==255;;9=4;549444&4;:>>;?;??
@N9IO0:00789:06278
TACAGAGGGTGCAAGCGTTGTTCGGAATCATTGGGCGTAAAGGGCGTGTAGGCGGTTTGTTAAGTCATGTGTGAAATCCCTCGGCTCAACCGGGGAACGACGCATGAAACTGGCAAGCTAGAGTACCAAAGAGGGGGGTGGAATTCCCGGTGTAGCGGTGAAATGCGTAGATATCGGGAGGAACACCTGTGGCGAAGGCGGCCCCCTGGTTGGATACTGACGCTGAGACGCGAAAGCGTGGGGAGCAAACAGG
+
CBBBA:996;A@C?BBBB6;;=@A?B?BBBB9==8=<<;?8A;4;<4478;;::39=.8:?B=AACCBABA;9;4(4=@9A;;4:499.58===2>:??>C@@@66;D>CCIAGCACC???BA<A?8@<5;;>AAA>&=B:=9B?B>7C:>B;;96B:@?;@6656<655;B;:9A?7=@?B=;;;ADDCC?B;<59.955;<<<+;@494=.99=:::<<;99444444:444)4494444&4<98808883
@N9IO0:00797:06267
TACGGAGGGTGCGAGCGTTGTCCGGAATCACTGGGCGTAAAGGGCGCGTAGGCGGCTCGATCAGTCGTTGGTGAAATCCCGGGGCTCAACCCCGGGGCTGCCGGCGAGACTGTCGGGCTTGAGGCCGGTAGAGGCAGATGGAATTCCCGGTGTAGCGGTGGAATGCGTAGATATCGGGAAGAACACCAGTGGCGAAGGCGGTCTGCTGGGCCGGTCCTGACGCTGAGGCGCGAAAGCGTGGGGAGCAAACAGG
+
CCCG9BAD=CCCCA<@;;8;BC@C@F@BBBBBBE>A@ACE>BC>BCCBBAC?;;7;AA?@??BAABCB@B?CCDC?CDD>CCD;@@@C@CED;ADA;DAAA?B?AAAACBABABBB<BA?A??=?=?=8::::6:AAABD@C@B@BC>B@BBABB??9=?9><>B>?999@@@@AAB<B=AA?ABA@CCBB?BCDAG?BBACCBB@::939=A=BB?BBCCAAA@@@;@?@;;:5:@A@ABB8?@ADD>BAB@
@N9IO0:00803:06289
TACGGGGGGAGCGAACGTTGTTCGGAATCACTGGGCGTAAAGGGCGTGTAGGCGGCTGGATAAGTGGGATGTTAAATCCCCCGGCTCAACCGGGGACCTGCATCTCATACTGTTCAGCTCGAGCACATCAGAGGAGACTGGAATTCCCGGTGTAGCGGTGAAATGCGTAGATATCGGGAGGAACACCAGTGGCGAAGGCGAGTCTCTGGGATGATGCTGACGCTGATGCGCGAAAGCCAGGGGAGCAAACGGG
+
>A>B9999$56;BA?@A@9;;=?>=A<??CBBBG>?????9@@;@BAAAAA>;;6:BB@CBB@BBBB<??AA@CD=CCCCC5@>@CCC@B@BDD;;;ACCBFECCAAACBBAB?C;9:?88888>=@<<<ABB>@AAAAC=A=B<??9?>=;:??BB>BBCF@BB@?:CB?=>@@>>5?<7B@CBC@BB=D;CBB@C@CBB=>@@@CC>6=BBBBAB<555<<;;;==>>@>>>56;96=>>0995<<29995
@N9IO0:00807:06289
TACGGAGGGGGCTAGCGTTGTTCGGAATTACTGGGCGTAAAGCGCGCGTAGGCGGCTTTGTAAGTCAGAGGTGAAATCCCGGGGCTCAACTCCGGAACTGCCTTTGAAACTGCATCGCTTGAATCCGGGAGAGGTGAGTGGAATTCCGAGTGTAGAGGTGAAATTCGTAGATATTCGGAAGAACACCAGTGGCGAAGGCGGCTCACTGGACCGGTATTGACGCTGAGGTGCGAAAGCGTGGGGAGCAAACAGG
+
BCC@8<@@D@1CCCB@@B:;;<DD@C@C@CCCC>7B@@@@4@:9;BA@ABB@;;9;BC<CCC@BAAAB@@=@AAC<AAD0;;;+:ACC?AAD@C@C@BBB@=AB<BAB=CBCBBBCCCC?BC=??4::-:@:;5;@;::A;A4;7;?@AA;;;;;;;5;ABB=B@CCCCCCC@@=@A7<4:B:>?@?AABB?@@@+0*00)0>788=<7<B?B?@AA?>??AAC@@@>AAABBB;@@BABCD9BA@@B<:99;
@N9IO0:00808:06303
TACGGGGGGGGCAAGCGTTGTTCGGAATTACTGGGCGTAAAGGGCGCGTAGGCGCCAGACCAAGTCGATTGTGAAAGACCGGAGCTTAACTCCGGCAAGTCGGTCGATACTGGTCGGCTAGAGTGTGGAAGAGGGTGCTGGAATTCCCGGTGTAGCGGTGAAATGCGTAGATATCGGGAGGAACACCAGTGGCGAAGGCGGGCACCTGGGCCAACACTGACGCTGAGGCGCGAAAGCTAGGGGAGCAAACAGG
+
BB;;555555"5C8@BBB?AB@CB@C=@<>BBBC>CCCDE?CC=BBA@@>@=00/6:9<C<@;@BABBB<???@A9@@?=@?:;9C=A>ABB?C?BB@BBDD@DABBBBCBB?BAA=ADCCCCDBBBAC@B???8>AAAA?B?B@BC=C@BACCCCC?BBGJ?CCCFBBBCBC@;;;3;<7A?@@@?BBBB@ADD?B?CBB>CDF?BBB=A8=8;:::::;;;;444-3;;777*7;88=>>3?????8=@93
@N9IO0:00779:06333
TACAGAGGTCCCGAGCGTTGTTCGGATTTACTGGGCGTAAAGGGTGCGTAGGTGGTCGGATAAGTCTGATGTGAAATCCCGCAGCTCAACTGCGGAACGGCATTGGATACTATCTGGCTAGAGGGTTGGAGGGGAGACTGGAATTCTCGGTGTAGCAGTGAAATGCGTAGATATCGAGAGGAACACCCGTGGCGAAGGCGAGTCTCTGGACAATTCCTGACGCTGAGGCACGAAAGCTAGGGGAGCAAACAGG
+
BBCCCCB?@>@:@AC@BB>B@=CB<AA@:BBCAC::;:BC>CD>BBCDCBB@BC????=@BB?BCC:88@><998*79909?:::?:@;A:9:?<?>BC@ABC@F@?@?BBAABBB@BBBBAAA8<484::::/:>>@@C<@5;7;<<<<==>AA@@@===>7;;9:887=CA588DDCCAD@@@@@6;;B?BBA<?<?A???B@??C@AAA>A?C?BCC??????A>A@@:99/883:>=A/9:=>>5>??@
@N9IO0:00789:06346
TACGTAGGGTGCGAGCGTTAATCGGAATTACTGGGCGTAAAGTGTGCGCAGGTGGCCGCGCATGTCGAGTGTGAAATCCCCGGGCTTAACTTGGGAATTGCGCTCGAAACTACGTGGCTCGAGTGTGGCAGAGGAAGGTGGAATTCCAGGTGTAGCGGTGAAATGCGTAGAGATCTGGAGGAACACCGATGGCGAAGGCAGCCTTCTGGGCCAACACTGACGCTCATGCACGAAAGCGTGGGGAGCAAACAGG
+
?@ABACD@7=CA@@=;;:<@;@BA?B@C@BBBCC>BBACC=AACCBAAABB>AA?A=AA>???AACBBB@@@BCC=CBBB:BB<CC?B>??>BB>B@B?B9:8BBBDF<B9:0>00+0@A@@AA@>=8=?889=A>A>AA;?9?6;6;A>ACBBBFD>BAAA<@A@CBBAA???@AC@EE?A?BBB?ABAA>@@A@DACBBB?B?BBBH?C@D@CCAA@B;;;;;B;;;AA999/9999999-99999.:==;
@N9IO0:00794:06345
AACCAGCACCTCAAGTGGTCAGGAGGATTATTGGGCCTAAAGCATCCTAGCCGGCTCTGCAAGTTTTCGGTTAAATCCACTTGCTCAACAAATGGGCTGCCGAAAATACTAACATAGCTAGGGAGTGGGAGAGGTAGACGGTATTCGGTAGGAAGGGGTAAAATCCGTTGATCTATTGAGGACCACCTATGGCGAAGGCAGTCTACCAGAACACGTTCGACGGTGAGGGATGAAAGCTGGGGGAGCAAACCGG
+
@2E?;59;;47;@,/0949:/;16B:CCIHF@CB;B;999)5A==@@9<;>)0)0::0;;929949&44.4388/559>>=:=C:::@BA?:??=6=9798?>??2>8887-3==@@@;=?@5=998;3>BBB@BBBAAA@CAA>AB?A@>3:2999+9@?@0:7(--(----.272777133,383778;6;<B4:2999>>???;?BB=AB;;;7;;AB@;@@9:9,9===>6@:99999$9;;;A4>:?:
@N9IO0:00797:06350
TACGGGGGGGGCAAGCGTTGTTCGGAATTACTGGGCGTAAAGGGCGCGTAGGCGCTCGCTAAGTCGGGTGTGAAAACTCTGGGCTCAACCCAGAGCCTGCACTCGAAACTGACGAGCTAGAGTTCTGGAGGGAAAAGCGGAATTCCTGGTGTAGCGGTGAAATGCGTAGATATCAGGAGGAACACCGGTGGCGAAGGCGGCTTTTTGGACAGAAACTGACGCTGAGGCGCGAAAGCTAGGGGAGCAAACAG
+
@@;9999999"5@237=>9;:7AA?B@C@BBCDD?????C9@@;@@@@AA@?00/:999FE@CDBBB>B@A@@<=///<FIF>BBCEBFHFCC;;;@@A@@@CCCDC=CBBBBB@A@BBAABB>A@CACCB=B?>/;;;297A9C?AA@BBCAB??=?CCF>BBBCAAABBAAAA@<@>=?9?==6A<88.7884:8=C??????.?=BAAAAA7AC=A@A9:7994;777;;3;:977::-:9>=A7>?;
@N9IO0:00802:06323
TACGTAGGGTGCGAGCGTTAATCGGAATTACTGGGCGTAAAGCGTACGCAGGCGCTATGCAAGACAGGTGTGAAATCCCCGGGCTTAACCTGGGAACTGCATTTGTGACTGCATAGCTAGAGTTTGTCAGAGGGGGGTGGAATTCCACGTGTGAGCAGTGAAATGCGTAGAGATGTGGAGGAACACCGATGGCGAAGGCAGCCCCCTGGGACCTGACTGACGCTCATGTACGAAAGCGTGGGGAGCAAACAGG
+
AAABACC>7AA?CB=;6;8A>ABB?C89:<CCAA<B@@@A9;;@@AA@ABC?@B?AA;;;?<?CECE@AA@BBB;@@BB8BC<BB?B>B@CCD>D@DBCCCCC?CDCB;;;CCBBCAA;<<;;;05:?;=494444#4@3=:?9@;=;;;<555<<544455)5<<?@@CC@@?BBD=@@=A=@AA?BBBB><;;?C?BA@AABA0BBC<AA=ABBBBD@@BC;;:@>>>565<)6666=DD9999AD<@@A;
@N9IO0:00813:06343
TACGTAGGTGGCAAGCGTTATCCGGATTTATTGGGCGTAAAGGGAACGCAGGCGGTCTTTTAAGTCTGATGTGAAAGCCTTCGGCTTAACCGGAGTAGTGCATTGGAAACTGGGAGACTTGAGTGCAGAAGAGGAGAGTGGAACTCCATGTGTAGCGGTGAAATGCGTAGATATATGGAAGAACACCAGTGGCGAAAGCGGCTCTCTGGTCTGTAACTGACGCTGAGGTTCGAAAGCGTGGGTAGCAAACAGG
+
FDBBCCC@;99:C?B9668BCC?B?@@@4@A?CC>CAAAD=BA<@<@A?>=::93:8999-75?>??AAA@@???9?@<?=AA?BB?B?B@C@???A@CAACA>A=CA9??AA<AB@AA>AAAABCCBB@CCB?BBBBCD@C@CCC@BBCCCBAAAA?ACCF?BBACCBBBDDEBBA<@5;;5;AA=@?@A>B:::5:AA=ABC@??C@BAAABB?BC@@AAA@A@B?C<>>AA:>:@@@B:>AABBD><<<<
@N9IO0:00778:06380
TACGTAGGGTGCGAGCGTTAATCGGAATACTGGGCGTAAAGCGTGCGCAGGCGGTCTCGTAAGACAGGTGTGAAATCCCCGGGCTCAACCGTGGGAACTGCGCTTGTGACTGCGAGGCTGGAGTGTGGCAGAGGGAGGTGGAATTCCACGTGTAGCAGTGAAATGCGTAGAGATGTGGAGGAACACCGATGGCGAAGGCAGCCTCCTGGGCCAGCACTGACGCTCATGCACGAAAGCGTGGGGAGCAAACAGG
+
CBBCCGIE=BCCCAA?AA?A?B@=<@,0//00/(83;BA<BBB;;9BBAB=;;7;>@A@;;5;A;95=@65:9@)5999*4<2---5(-(--88/80//////7277;;@BBCCEG@AAC?BB;:4/2/00/88,58)-0)/)/27)//4::::::::;<=<5<<;:554<<::::=4547<8;;;:999A@CIKAF?AB;;5:?9@A@8@:@@;BB@A@@@@;@<@A@@>994(4;@;;;;.;AA@A<;;9=
@N9IO0:00812:06397
TACGTAGGGTGCGAGCGTTAATCGGAATTACTGGGCGTAAAGTGTGCGCAGGCGGCAGAGCAAGTCGAGTGTGAAAGCCCCGGGCTTAAACTTGGGAACTGCGCTCGAAACTACTTTGCTGGAGTGTGGCAGAGGAAGGTGGAATTCCACGTGTAGCGGTGAAATGCGTAGAGATGTGGAGGAACACCGATGGCGAAGGCAGCCTTCTGGGCCAACCACTGGACGCTCATGCACGAAAAGCGTGGGGAGCAAACAGG
+
?B;55555)59@<955>?4;.4446@=A@B@ACD>@@@@@9?;;;A?>?CC@CC@BB???AA<AAA9:7;>;;=>+89??0??6<8,37(33,37)81;@@:;?AA:;;09:?BBB=BBBA>AA?A;;7;B><>:@+0,0:7<8<=B?BBA@@@@A@?=@>;;3///99:<===<<<>788.4.439-33347;<<9;7;444-36;/--(-(-(-(-7--(////668777883333&3888999+3345<5<<<7
@N9IO0:00822:05802
TACGTAGGGTGCGAGCGTTAATCGGATTTACTGGGCGTAAAGCGTACGCAGGCGGCTTGGTAAGACAGGTGTGAAATCCCCGGGCTTAACCTGGGAACTGCATTTGTGACTGCCTGGCTAGAGTCTGTCAGAGGGGGGTGGAATTCCACGTGTAGCAGTGAAATGCGTAGAGATGTGGAGGAACACCGATGGCGAAGGCAGCCCCCTGGGATGAGACTGACGCCTCGATGTACGAAAGCGTGGGGAGCAAACAGG
+
@BCABBB=6<B@@96;B@?B?B@A=?>>9>?@@B=BAAAA=>?BBAAACCC?AA?AC@C@CC?@@?:;5;?BABC>BBCC9AA<BB?D?B>ACC;@<@BBAABB;@?????BB=A@8885@BAA<=8:AA@@@CCCC)BB?B=@=?6::AB@@@@A::7=9A;>=>;B:?<>?B;99466(0(/..2;;;;6==?;?98777333$3;917<==933376:..(----=;?===?A168;8522&27222'2=:4
@N9IO0:00823:05802
TACGGAGGGTGCGAGCGTTGTCCGGAATCACTGGGCGTAAAGGGCGCGTAGGTGGCTCGTTAAGTGGCTGGTGAAATCCCCGGGGCTCAACTCCGGGGCTGCCGGTCAGACTGGCGGGCTCGAGCACGGTAGAGGCGGGATGGAATTCCCGGTGTAGCGGTGGAATGCGTAGATATCGGGAAGAATACCGGTGGCGAAGGCGTTCCGCTGGGGCCGTTGCTGACACTGAGGCGCGACAGCGTGGGGAGCAAACAGG
+
ACCC9BBC>CCCCA<@;@5::=;@<@@B;;;A@@9?999:1:>04944444.488595:<=?:==>47734873;13333&377+3339-34;.444&/8//)/)///9;===9;;;3;99996556<?>@@AA;9:9)5;;.5.5.55)5.5/99///)/7)/)/=<<<>=66////;)/)/;)//:7;.55.//5(-(---(-3-/----&-(--(---55555////)///9:<;;;=>>??2?BAAA<A@@6
@N9IO0:00851:05806
TACAGAGGGGGCGAGCGTTATTCGGAATCATTGGGCGTAAAGGGCGCGTAGGCGGCTGCGCAAGTCTCGGGTGAAATCCCTCGGCTCAACCGAGGAACTGCCCTGGAAACTGCGCGGCTCGAGGCCGGGAGAGGATGGTGGAATTCCCAGTGTAGCGGTGAAATGCGTAGATATTGGGAGGAACACCGGTGGCGAAGGCGGCCATCTGGACCGGTCCTGACGCTGAGGCGCGAAAGCGTGGGGAGCAAACAGG
+
:D>9?@A>??0?B<<<<B8<B855287=999488083333(3919;:8844.871733798828444444)499;)//:.7//)-55606(/-837(-/87:3;@7<<24559445055;=994949909<<C<A;B=<?6;4@5;9,9?;=;:;?>9>9::4@>>?BBABBBB@CD?BB>C@BAA@D9998@@B@F@CEGD;>9///4996;6;;5;<33333333-4:4433(3984444&444990:==9
@N9IO0:00858:05795
TACGGAGGGGGCTAGCGTTGTTCGGAATTACTGGGCGTAAAGCGCACGTAGGCGGCTTTGTAAGTTAGAGGTGAAAGCCCGGGGCTCAACTCCGGAATTGCCTTTAAGACTGCATCGCTTGAACATCGGAGAGGTAAGTGGAATTCCGAGTGTAGAGGTGAAATTCGTAGATATTCGGAAGAACACCAGTGGCGAAGGCGACTTACTGGACGATTGTTGACGCTGAGGTGCGAAAGCGTGGGGAGCAAACAGG
+
@@:;9:CADA5ABA==BBACD@DDAC@C@CBBBI>BBBBC7:9@@BBCCCB??@=@BB<A@B>BD@CBAB>@?@@:@BC<@@A6A@@A?AAC@D?B?B@BB?BE>B?AAAAA@@BAA@A>BC??@@BB?CCBB=??:>>@=A=A?B?BBBAAADCAA8;;BF=B?BBBBBBBBB>AB=@=@C@@@C@BBAC?A??<?9?@????BCBC?BBCBB=>>;?AAABBCCC@AAACCC>C@@@CDD;C@A@C>BBB?
@N9IO0:00860:05764
TACGGGGGGGGCAAGCGTTGTTCGGAATTACTGGGCGTAAAGCGCGCGTAGGCGGCTTTTCAAGTCGAGCGTGAAATCTCCAGGCTTAACCTGGAAGAGTCGTTCGATACTGTTGAGCTAGAGTGTGGAAGGGGCTACTGGAATTCCGTGTGTAGCGGTGAAATGCGTAGATATACGGAGGAACACCAGCGGCGAAGGCGGGTAGCTGGGCCAACACTGACGCTGAGGCGCGAAAGCCAGGGGAGCAAACGGG
+
BA;9999999"9>-33771385=?>B>B?BBCCC>??@@@6;;A@@@BBCB@CB?BCDD;CC?@?AAAAACCFCF?DBBA=@@;@@>A?C>CB>A>@@@?BBD@A@@B@@@AA>AAAA@@?@A;;;DAD@CDD;CAAABB?C?B?B>@??>??>?>>9@@??:AB@@A@@@?:;;@@:?@<@????=@A?@:@@A5;4;@?8?;;<CBB<B=@=@AAABB?@?@:999@@@@BB.;:399>>-899DD>CCC=
@N9IO0:00815:05812
TACGTAGGGTGCGGGCGTTAATCGGAATTACTGGGCGTAAAGCGTGCGCAGGCGGCTCCTTAAGTCAGATGTGAAATCCCCGGGCTTAACCTGGGAACTGCGTTTGAAACTGAGGGGCTTGAGTGTGGAAGAGGGGGGTGGAATTCCAGGTGTAGCAGTGAAATGCGTAGAGATCTGGAGGAACACCGATGGCGAAGGCAGCCCCCTGGGCTAACACTGACGCTCATGCACGAAAGCGTGGGGAGCAAACAGG
+
B@AA@9;5)5@@@B6<00,/)/;@:A7;5;@@@@9@@@AB=A@@@B???DD=::5:>?=A?A;@@9:8=>BBBAB8;;;;-9@6@B;B<>:CCC?C?BBBBBB@6=B>6;;99999&556<<>B<;<8<8/0/===<&::9<+4.46;=8B<@DA;55>>;924339;=8@??93396<:2838:A5;6==9>>>9=7@?===<<'444)55;7=;>:::55555:;;99=999)4994499&4444=7>>>9
@N9IO0:00815:05856
TACAGAGGGTGCGAGCGTTAATCGGATTTACTGGGCGTAAAGCGTGTGTAGGTGGCTACCTAAGTCGATTGTGAAATCCCTGGGCTCAACCTGGGAATTGCAGTCGATACTGGGAAGCTCGAGTTCGGTAGAGGACGGCGGAATTCCCGGTGTAGCGGTGAAATGCGTAGATATCGGGAGGAACATCGATGGCGAAAGCAACCGTCTGGGCCTGAACTGACACTGAGACACGAAAGCGTGGG
+
BB@@@:::0<;<9959@@=A?BBC@GCC>BBBAA=@@ADF?DCB@@?@;;;9;;597937<=7;A???B8@ACB=6AA:2>@:3;BBA6A6993(33817????ABCBBBA@@8?8;?@BB????BA>AA@::39?A<@A>B9?:?@8@=AA@???A>AAAC>BBBB999:@:/---(--(-(-7----//(399;188=13,3988:<(3-3882844498:888::88888818899899
@N9IO0:00825:05856
TACGTAGGGTGCGAGCGTTAATCGGAATTACTGGGCGTAAAGCGTGCGCAGGCGGTTCGCTGTGTCCTGTGTGAAAGCCCCGGGCTCAACCTGGGAATGGCATGGGAAACTGGCGGGCTGGAGTGTGGCAGAGGGGGGTGGAATTCCGCGTGTAGCAGTGAAATGCGTAGAGATGCGGAGGAACACCGATGGCGAAGGCAGCCCCCTGGGCCAACACTGACGCTCAGGCACGAAAGCGTGGGGAGCAAACAGG
+
CCCC?BB@6AA?B@9;;9<?;?AB@C?B@BAABE?BBBBE?C???B@@@@@=AB?B@BBBCBB?@@>AAA@BBBD;@?DD:BB<AA??<??AAA;@?:95:::9@=BB>BBB?A@B8@@?8??A?@=;@AABBDDDD)BA?B=@=?>@ABB???A3973;BB=BBBB;<<BB=88::4::8=4AAA>A@;;7;BC@B?B@@@BBC5BAD?LAE<<;AAABB;;9=9:29?CCCD?E;;<AAA3AAAAB=B@?=
@N9IO0:00827:05845
TACGGAGGATCCAAGCGTTGTCCGGATTTATTGGGTTTAAAGGGTGCGTAGGCGGATCTTTAAGTCAGTGGTGAAAGCCTGCAGCTTAACTGTAGAACAGCCATTGAAACTGAAGATCTTGAATGTGGTTAAAGTAGGCGGAATGTATCATGTAGCGTGAAATGCTTAGATATGATACAGAACACCGATAGCGAAGGCAGCTTGCTGAACCATTATTGACGCTGAGGCACGGAAAAGCGTGGGGAGCGAACAGG
+
BCDC@AA?A??;?7:9AA6::A>B>ABF@BB?BA;@A9??9?C:AA???<<9892;=8<A<A>ABB@@@B?AACA6::69:AABAB<@<@;;<;:;=@A@@9@=599>6=@@<7;@:99=AB<:9:9098CC=AAAC899<?<885?A???;<<<000=@@60::?9>=?@@@@@@@???@6;;A9;;EBA@BC6:6;:::B?A@;:;4;<??>;;49?9949:7939://)///&///59<=+6666>9==?8
@N9IO0:00829:05832
TACGAAGGGTGCAAACGTTGCTCGGAATTATTGGGCGTAAAGCGCACGTAGGCGCTCCGCAAGTCGGATGTGAAAGCCCTCGGCTCAACCGAGGAAGTGCATCCGAAACTGCGGAGCTTGAGTACAAAAAGAGGATCGCGGAATTCCCGGTGTAGAGGTGAAATTCGTAGATATCGGGAGGAACACCAGTGGCGAAGGCGGCGATCTGGGTTGATACTGACGCTGAGGTGCGAAAAGCGTGGGGAGCAAACAGG
+
BC;6;7BB=?@>C;2;4;.54::A8B?CABB@BC=CCCBB;B<:<@@@@??9<9::?:@@>,0000*/004=>>5==A<BCB?BDCC@C@BBB<@<@@@ABBB5;;@6ABBB@>ABBB6;;AA@@BBBB2BBC@D?CCCC?A<@;??9@>ABBBBBB?BBBD>C?AAA?@@??999C=BB?C@BBB?BAB@=@AA>B@BC?BBBCCBBB<A<=;;;:9=CC@@@@@@:@AA<999&;<=@=CC6?;@@B=BBB?
@N9IO0:00830:05847
TACGTAGGGTGCGAGCGTTAATCGGAATTACTGGGCGTAAAGCGTGCGCAGGCGGTTTGCTAAGACAGGTGTGAAATCCCGGGCTTAACCTGGGAACTGCGCTTGTGACTGGCAGGCTAGAGTACGGTAGAGGGGGGTGGAAGTTCCTGGTGTAGCAGTGAAATGCGTAGAGATCAGGAGGAACACCGATGGCGAAGGCAGCCCCCTGGGCCTGTACTGACGCTCATGCACGAAAGCGTGGGGAGCAAACAGG
+
CCDCGCCC?BBBBBB@CC=?<?@=:=+0)0:::;/<9>?<(44:9==>...*..(-5,50/7<?99:B=@9944<2444)49045.5.55:<<)5.55555997B>CCEAA>@;;4;=<;49::@A;>@A;;;<;<%;<>;.4:2:.59.9@<DC;;<;AAA6;:9>A??A@;;;:@39:3929@@:@@;:5;@A5<5;9:@DDD1;:@:@=BBBBCCCBBAAA<::CCCCBBB:?:9:@?@5???BB;;;;5
@N9IO0:00830:05856
TACGTAGGGTGCGAGCGTTAATCGGAATTACTGGGCGTAAAGCGTGCGCAGGCGGTTTTGTAAGCCAGATGTGAAATCCCCCGGGGCTCAACCTGGGGAATGGGCATTTGGGACTGCAAGGCTGGAGTGCGGCAGAGGAGACTGGAATTCCCGGTGTAGCAGTGAAATGCGTAGATATCGGGAGGAATACCGATGGCGAAGGCAGGTCTCTGGGCTGACACTGACGCTCATGCACGAAAGCGTGGGGAGCAAACAG
+
FCD>CAA;3;A>A@9;9;2;24@B>A6;5:>:::37///8/8899666///4995:;;&-/7)//399//554/:1/////$///&,,,*(*(,,,,&,(///(/444(44)4;;;::*.*-..(-57;/515;:9>.;959==9?<@<??6>:=<<:::::;::<4::666;99;<655:199496554.4444.44<8>7;;;9<;<<;::(////////894498:::5;5::9;(3443999+337==+00>
@N9IO0:00831:05843
TACGAAGGGGGCTAGCGTTGTTCGGAATTACTGGGCGTAAAGGGCGCGCAGGCGGCTTTGTAAGTTGGGCGTGAAAGGCCTGGGCTTAACCCGGGAATGGCGCTTGAGACTGCAAGGCTAGAGTACGGGAGAGGATGGTGGAATTCCCAGTGTAGAGGTGAAATTCGTAGATATTGGGAAGAACACCGGTGGCGAAGGCGGCCATCTGGACCGTAACTGACGCTGAGGCGCGAAAGCGTGGGGAGCAAACAGG
+
>BCCC@BHFM5BB@@@@@<AC?BC@C@FABBBCC>BBBCD=CC?BBABBBB?9999CE=BCC?AA@CD<BBBBFD>B@B@CCC>CC?C@CC?FD?E>BB?A@@@?BAAABCCAB@B@CC@@@BBBBCC=BBCC?BBB?AA@C@B?BE>A@AB@AB@@>@BCC<B>BBCCBCBBB<A@5;8<;1;89,3,3718;;6@9=>2;.33?AA=@B57:A9>8888;>9;86(/////6.6677;77+7377<19788
@N9IO0:00851:05813
TACGTAGGGTGCGAGCGTTAATCGGAATTACTGGGCGTAAAGTGTGCGCAGGTGGCCGCGCAAGTCGAGTGTGAAAGCCCCGGGCTTAACTTGGGAATTGCGCTCGAAACTACGTGGCTAGAGTGTGGCAGAGGGAGGTGGAATTCCACGTGTAGCGGTGAAATGCGTAGAGATGTGGAGGAACACCAATGGCGAAGGCAGCCTCCTGGGCCAACACTGACACTCATGCACGAAAGCGTGGGGAGCAAACAGG
+
BCAA@BB>6>A>>=:0//+/5>AC@B?B?AAABB>AAACC<AAAAAAA88/<?@;@,//:68289>>?CEBAA??2:9@?2<?5=?5;9>>48=6F?C?BBCBCCB@@:A:9:BAB?ACCBBBBB@@<@@CABD=;;5;;29:@8?9?>AAACAACC@CCCC=BBBB@@@??<??@A655<@<??=8<88;2944.47;<<?;==9BC@7C>@=?AAA@@@BABACBB@@@BAC=@9;;@@@2;;;?@9A@?9
@N9IO0:00854:05843
TACGAACCGGACAAACGTTACTCGGAATCACTGGGCTTAAAGGGTGCGTAGGCTGCGCGGAGGGTGGGATGTGAAATCCCCCGGCTCAACCGGGGAATAGCGTCCCAAACCGCCGTGCTCGAGGAAGACAGAGGTGAGCGGAACTGATGGTGGAGCGGTGAAATGCGTTGATATCATCAGGAACACCAGTGGCGAAGGCGGCTCACTGGGTCTTCCCTGACGCTGAGGCACGAAAGCTAGGGGAGCGAACGGG
+
AAC<<9B=B495;;09>:7<ABBC?B>BBBAAAC?CB>BC.;;)5>=99>;5;@@@BBE@CDC=BCD=BCBCBAA<A@@@@*;5;BBB>A6;;;.;>B@@@BBBB>BE=B=AB<;;;@;;:BB=A?BB@@@;;6;A0000+0:>>>>@B=@B=A@@A?9:9D:;;:@B>BECCBBBB;;;<@<@@=<@9::;?;;;>900+09///777)77=8>?8@B<=BCA@AB<@>=:::.9:>@BBC6;;@AA?BCC;
@N9IO0:00858:05846
TACAGAGGGTGCAAGCGTTAATCGGATTTACTGGGCGTAAAGCGTGAGTAGGTGGCTCGCTAAGTCGGTTGTGAAATCCCTGGGCTCAACCTGGGAATTGCAGTCGATACTGGCAAGCTAGAGTTCGGTAGAGGGTGGCGGAATTCCCGGTGTAGCGGTGAAATGCGTAGATATCGGGAGGAACATCGATGGCGAAGGCAACCACCTGGGCCTGAACTGACACTGAGACACGAAAGCGTGGGTAGCAAACAGG
+
BCCCCBBF>@@@C259??;@?BBD@BBB>AAAAA<@@?CC>CBBBBBB???;8838A999BB?BBDD@C<?????18<<38<8188@@;@?BBB>C8C7=ABB?@>?>????;@@<@A@>>>??<@@5::<888-8=;=A085:7=@7>:>>@@@@@>ABBE>CCCCEC@@@BBBBB9992939>@@@@@A=A<;5;6;A=A?CB?BBC>B@CDB?B???CAAA;;;;???;;;0;@AA@@;@BBAAA;ABC?
@N9IO0:00825:05877
TACGTAGGGGGCAAGCGTTGTCCGGATTTATTGGGCGTAAAGAGCGTGTAGGCGGCCAGGTAGGTCGGTTGTGAAAACTGGAGGCTCAACCTCCAGACGTCGACCGAAACCCCCTGGCTAGAGTCCGGAAGAGGAGAGTGGAATTCCTGGTGTAGCGGTGAAATGCGCAGATATCAGGAAGAACACCCGTGGCGAAGGCGGCTCTCTGGGACGGTACTGACGCTGAGACGCGAAAGCGTGGGGAGCGAACAGG
+
CBDCBBBFED3CD<@;;@7;:=9B799D4??7;;1@>??A8ABB;9:5900*00)/)0/5:<C:AA@6;6:::@==154:743-3<9:468<<:<;;@<<:9982333(3999'66)////////5;6=8=8843--5--(-(-(-38;5<;;8333172//(/////779333:::6;8==8=B??2222+25:3:9<<7<BB??>==5===665>><0//--------,,,6(-////::+9933326894
@N9IO0:00826:05863
TACGAAGGGGGCTAGCGTTGTTCGGAATTACTGGGCGTAAAGCGCACGTAGGCGGACATTTAAGTCAGGGGTGAAATCCCAGAGCTCAACTCTGGAACTGCCTTTGATACTGGGTGTCTAGAGTATGGAAGAGGTGAGTGGAATTCCGAGTGTAGAGGTGAAATTCGTAGATATTCGGAGGAACACCAGTGGCGAAGGCGGCTCACTGGTCCATTACTGACGCTGAGGTGCGAAAGCGTGGGGAGCAAACAGG
+
>BBB<29959$5@B<@BB@DC@CC@D9:=;BBAD>B;;;C;@;;;B:55??7>?7;<<<<4;289BAACD:BABB8@>=4A;559?@B=AACCD8D@BAA@?CA<??;;:@@@8999?@?????CA@<A?@@@>???A@@;@;@2918???=<==<A=ABB<5<643388888;6::6:@?B>ABA=AB??<>BB?B?BB?999?@9838D?AA?B@@@AAA@A@@@;??@;;;0;;BCCDD:A;;9@499A;
@N9IO0:00837:05874
CACGGGGGGAGCAAGCGTTGTTCGGAATCACTGGGCGTAAAGGGCGTGTAGGCGGCCCAGTAAGTGAGATGTGAAATTCCCCGGCTTACCCGGGGACCTGCATCTCATACTGCTTGGCTTGAGTACGGGAGAGGATGTGGGAATTCCTGGTGTAGCGGTGAAATGCGTAGATATCAGGAGGAACACCGGTGGCGAAAGCGCACATCTGGCCCGATACTGACGCTGAGGCGCGAAAGCTAGGGGAGCAAACGGG
+
@BA>@@@@%95@B166CA@CC@BB?C?BBAAABC<ABBBB<AA<BCBBB?>:9929>8@A@A>@@@ABB@@@@A?.83:9:-8;>A8BAA49;;.985<A@@?==CCCCB=>>B:C:AA>A@A@B:;;6;AAB@CBBBAD>D?B?B?CB?BBC;;;C=B@@@;;:;@@BBCB@AABB=A@<?=?@@?C<@?=>:;4/5<BB@@@AACA=AB=???A@??>>@@??AA=AAAA@?8?@BBBBB;BCCCD>CBB=
@N9IO0:00843:05865
TACGAAGGGGGCTAGCGTTGTTCGGATTTACTGGGCGTAAAGCGCGTGTAGGCGGGCTGGAAAGTTGGGGGTGAAATCCCGAGGCTCAACCTCGGAACTGTCTCCAAAACTTCCAGCCTGGAGCAAGATAGAGGCGAGTGGAATTGCGAGTGTAGAGGTGAAATTCGTAGATATTCGCAGGAACACCAGTGGCGAAGGCGACTCGCTGGATCTTTGCTGACGCTGAGACGCGAAAGCGTGGGGAGCAAACAGG
+
@BBCB@BFDF5BBBAABB?BB?@@<@@B=BCCCFG;;;BA0;<<;BBBBBB>;:9/;BB>CE<;;@CEEE5B@BD>BBC=B;<::AAC@B?BCC@C?B@??@@@=AAA9@@>A>@A@=AA@BBBCACCBBBBB@CCBBAA=A=A?BBAAABBACCCA=@?>?:?@DBEBBBBAA=AAAA<7B>AAEAEB@A>ACD?C?CBC=B;<B@@6;;;;90@A@>99>;@@>???5::>;0<=:88::.>@B;=028@7
@N9IO0:00845:05879
TACGTAGGATGCGAGCGTTGTCCGGAATCACTGGGTGTAAAGGGAGCGCAGGCGGGTCGGTAAGTCAATGGTGAAATTCTCAGGCTTAACCTGGGGACTGCCACTGATACTGCTGATCTTGAGTGCAGAAGAGGTGGATGGAATTCTTGGTGTAGCGGTGAAATGCGTAGATATCAAGAAGAACACCGATGGCGAAGGCAGTCCACTGGTCTGCTACTGACGCTCATGCTCGAAAGCGCGGGGAGCAAACAGG
+
@AACCCD?C::9@>@@::78::3959045:<>>>8;@@CC=CA8???B@@BFCC?8@@@?CC<C@CC@BB:B==>8>259449299:B;@?@BBB7@@@9<79@>@=BFEEDBA@@@?@5;;@CBBBBC=ABAACCAJCEAEAC@CC@B@AA@CBCC@;;;@;ACAB;99BAA@@@5:96?A=@AA=A@AA=@@A:?;?A===8=<<84888:?;@9;88///8///8886:6;*//77AAD5://66(///3
@N9IO0:00856:05876
TACGAGAGGCCCAAACGTTATTCGGAATTACTGGGCTTAAAGAGTTCGTAGGCGGCGCAGAAAGTAGGGTGTGAAAGCCCTCGGCTCAACCGAGGAATTGCGCCCTAAACTACTGTGCTTGAGGGACCTAGAGGTGAGCAGAACTGATGGTGGAGCGGTGAAATGCGTTGATATCATCAGGAATACCGGAGGCGAAGGCGGCTCACTGGGGGTTTTCTGGACGCTGAGGAACGAAAGCCAGGGGAGCGAAGCGGG
+
BBCC@@00)/:.77.77749;:CC@C@DACBBBB<AA;@@6;;AA@AAABB>@@?BAA9:8@9?A?AC7;:@ADC?DDG<??<7@@@C@CA@@?9B>B?B;;:B<@@=6==BBAABBBB=ABA@<BB:CBAAA?BA;:;<<D@BAA@@@8;<?BBBCAAAAD<:::AB?BB???BA@@@@3940>=9=<00,0@>9>9::3:@==>?@@?@2@A@2>00)/9>;:77>1<48=9A,9313333&38;89/37>>6
@N9IO0:00862:05899
TACGAAGGGTGCAAACGTTGCTCGGAATCATTGGGCGTAAAGCGCACGTAGGCGGCTTCGCAAGTCGGATGTGAAATCCCTCGGCTCAACCGAGGACGTGCATCCGAAACTGCGGAGCTTGAGTATGGAAGAGGGTCGCGGAATTCCCGGTGTAGAGGTGAAATTCGTAGATATCGGGAGGAACACCAGTGGCGAAGGCGGCGACCTGGGCCAATACTGACGCTGAGGTGCGAAAGCGTGGGGAGCAAACAGG
+
CDBEB@CC>BBBC=4@@@=@@A@C@B=CB;916=4@BA@@069ABA?>?AA<??<>??AABB8::AA>A@@@BBF?DCG=D;;;;BCF@C?CAB?CBA@??A?@=@DD>DBA@@;;;;A==>=?BAB>A?AAAC<ABBBB?A@B>BB<B>BBBA???=AACA=B@CBCBAC@A?<=>59:5:6?<>7>@:?:?AA=A?@B;A@=?::;94:<@=BB996559@@>>>99;::;;.9:B@B@@4AA?>>09?@;
@N9IO0:00847:05921
AACGTAGGACGCGAGCGTTATCCGGAGTTACTGGGCGTAAAGGGCGTGCAGGCGGGAGCGGAAGTCATGCGTGAAAGCCTTCGGCTCAACCGGGGGAGGTCGCGTGATACTCCGCTTCTGGAGGGCGCTAGAGGGACACGGAATTCCGGGTGTAGTGGTGAAATGCGTAGAGATCCGGAGGAACACCAGTGGCGCAGGCGGTGTTCTGGGGCGCACCTGACGCTGAGACGCGAAAGCATGGGGAGCGAACGGG
+
E;CCCCC@CBBB@9;;AA=@BA?C@??@?BBBBB=@@@BC>CD>BBBA@@@>@DD<BBAA>A>BCCBBBBBBBBD=@@?C@BB?BBBD@C@CDCC2@@<@@AABCCAAAAAA<@AB?BBC@AAB=BABBB?@@E>BBBAA9?9?;@<@A;@@@AACC?BBBD=BBBBB@AA99:@=@<@C?A?BAA=ABBB?CCCCC@CC@DCC???BCC8??@BB?C:::BB@>??@AAABAB7=9::===0>??AA?BDD<
@N9IO0:00859:05924
TACGGAGGGTGCTAGCGTTGTTCGGAATACTGGGCGTAAAGCGCGTGCAGGCGGTCGGGTAAGTCGGTTGTGAAAGCCCCAGGCCTTAAGTTGGGTAATTGGACATCCGAAACTGCTCGGCTAGAGTCCCGGAGAGGAAGGCGGAACTCCCAGTGTAGGGGTGAAATCCGTAGATATTGGGAAGAACACCGGCGGCGAAGGCGGCCTTCTGGACGGTGACTGACGCTGAGACGCGAAAGCGTGGGGAGCAAACAGG
+
AA9:89AD>BCBELDDBB>;:6;C@B???=9::/;;;BA9@?A@449455455.5555)59.555:5:455/99/9888)55(,(,(,(**/55((((((((((((((,,6(-/338796:;<<BCBBE?C@B???@C@C@CC?C??@@C=???9::BCC8AABB=BB@BCCBCBBB>BB;A=AB>A@@5;7<C?CBB=A<;;6;?B>BCD:;;C=AADBB;;;CB@@ABBBABAAC:AAAABBB8BA@@@6???5
@N9IO0:00816:06004
TACGAAGGGGGCTAGCGTTGTTCGGAATTACTGGGCGTAAAGGGCGCGTAGGCGGCCGATTAAGTTAGATGTGAAAGTCCTGGGCTCAACCTGGGGACTGCATTTAATACTGGTTGGCTTGAATTCGGGAGAGGATAGCGGAATTCCCAGTGTAGAGGTGAAATTCGTAGATATTGGGAAGAACACCGGTGGCGAAGGCGGCTATCTGGACCGACATTGACGCTGAGGCGCGAAAGCGTGGGGAGCAAACAGG
+
CECA@4:;:;*;A@A;;;>BB?CL@D?B?CBBBE=:;;A=)99)5;;@=;A=AB=B=@@C?B@CCABBBBBBAB=6AA<:CCE@@A@CAF?BBCC:@@@ABAAA<B?CDCBB>B?B?BB?BB?B?BDC=A@9:0:>>>=>;>=@>BB>BB@A@@@8759BAA;B?AAABBBBCC>BA:A=??6::=6A5?:5:;@;@=@A>B>>===C579?@@?A?<?A>>=@@@@5778===277ACCDD8AAB><3:<=4
@N9IO0:00817:05975
TACAGAGGGTGCAAGCGTTAATCGGAATTACTGGGCGTAAAGGGTGCGTAGGTGGTTGAATAAGTTGGGTGTGAAAGTCCTGGGCTTAACCTGGGGATTGCGCTCAATACTGTTTAGCTAGAGTACTGTAGAGGAAGGTGGAATTTCCAGTGTAGCGGTGAAAATGCGTAGATATTGGAAGGAACATCTGTGGCGAAGGCGACCTTCTGGACAGATACTGACACTGAGGCACGAAAGCGTGGGGAGCAAACAGG
+
CCC<<ABE=;;;B4945;:@;ACC@B@B@?A@CC=A:;:B=BB=BABBAAA???<?=??ABA>@:2;?7?ACCDE99;D@CFC>DHAF?A=@A@A7AB?B;;;BCC?CCC?@@D=AAAAAAADBAB@@@BB<;7;=@@AA=?@CC=C8::::>BB@@:@;:::&9::=<A?>:79:<2929:?>BBBDBDCD@CBC8;9;BCEAH@DBB>BABBBCDBDCCCBBCA;;5;AA;;;0:@B;:99*9>ABB:@@@=
@N9IO0:00823:05990
TACGTAGGGGGCAAGCGTTGTCCGGATTTATTGGGCGTAAAGAGCGTGTAGGCGGCCAGGTAGGTCTGGTGTGAAAACTCGAGGCTCAACCTCGAGAGGTCATCGGAAACCATCTGGCTAGAGTCCGGAAGAGGAGAGTGGAATTCCCGGTGTAGCGGTGAAATGCGCAGATATCGGGAAGAACACCTATGGCGAAGGCAGCTCTCTGGGACGGTACTGACGCTGAGACGCGAAAGCGTGGGGAGCGAACAGG
+
BC96;BC@@@+CC?AA@@5;;97;8=BB<BB?CC<:89CF<AAAA@??>;;5;;4;@CDABCB@9;;B?BBBBBBB459B@A@?ACCI@C:;;:99=@244555<9<>6;7;=::>?@??FDAAA5;6;=AAB?BBBABB>B?B@CJ?E?CCCCCAA=@@CD>BB@@@@;;;A@=>A4928?489@<=>::3;;92939??AAB::9AD=??@;==:00/66/////444:444)44449:9+:=99945554
@N9IO0:00824:05997
TACAGAGGGTGCGAGCGTTGTCCGGAATTACTGGGCGTAAAGGGCGCGTAGGCGGCTTGGTAAGTCGGGGGTGAAAGTCAGCGGCTCAACCGCTGGACTGCCTTCGAGACTGCCTGGCTTGAGCATGGTAGAGGCTGGCGGAATTCCCGGTGTAGCGGTGGAATGCGTAGAGATCGGGAAGAACATCGGTGGCGAAGGCGGCCAGCTGGGCCATTGCTGACGCTG
+
ABBA@;;;0:CC;99;CD@CBC@E@C@B?BB?>>.;;@@@:@C=BBAA:::;@D=;:;;?CC?BB;;;;;*<@@@6@@A@@?A<@@CC?B8;;@A6::BBC?C?:;5;::45559>>>?<@@??=:9.4339=6;BA>AB=@<@9==7?<?@@AAAA:>80409???@@@@BD955>8?8BA@BBAAA?98.9@9496BA6?6888;;;3;.3349983338999
@N9IO0:00855:05983
GACGAACCGAGCGAACGTTGTTCGGAATCACTGGGCTTAAAGGGCGCGTAGGCGGGCCAGCAAGTCCGGGGTGAAATCTTTCGGCTCAACCGGAAAAGTGCCTTGGAAACTGCTGGTCTGGAGGGAGGTAGGGGCAGCTGGAACTTCCGGTGGAGCGGTGAAATGCGTTGATATCGGAAGGAACTCCGATGGCGAAGGCAAGCTGCTGGACCTCTTCTGACGCTGAGGCGCGAAAGCCAGGGTAGCGAACGGG
+
CCJJE@J=>000<=:==@4598@@<@<ACCCBBD>ED?CC>BB<AAA@@@@9=>=9@>???A8:9A?A@@2=9;;0;A?A:A@9@ACB?B=@2;;;*39>96:?=7;;4:>>;@C>::9@3999+8>8;==>A1A?<==<=<<?;<@?C=AA=:99;5;ABB=AB?BB?A@@@CAB?B@D>@>?@@<@;;;5;BB5;59;5;@@BCCC@CC@@A@>BCBCCBBB:::9?::<BF;A@>A@@9A@@@CD@CCC=
@N9IO0:00863:06003
TACGGAGGGTGCTAGCGTTGTTCGGAATTATTGGGCGTAAAGAGCGTGTAGGCGGCCAGGTAAGTCAGATGTGAAAACCCTTGGCTTAACCAAGGAAGCGCATTTGAAACTGTCTGGCTTGAGTACGGGAGGGGAAAGCGGAATTCCCGGTGTAGAGGTGAAATTCGTAGATATCGGGAGGAACACCGGTGGCGAAGGCGGCTTTCTGGACCGATACTGACGCTGAGACGCGAAAGCGTGGGGAGCAAACAGG
+
BBBD:BBB<BB@AAC;9;444.449=9B<=B@BC=AA@@@9@?>958?888:>B?C@CC>BA?@773794<<@<>>2?@9@693:>3:2918176;6;>::>>>+/0:3:;==999:===A;<<C;;<8;DDG;CB=B@@<A=A>BC>B?BCCCCCA8::CD=@?@CCBBBCA;<;D>AA?A>AAB@D?BBACBA3939928<;6?CB>BA@DCB@@=:0//////3<===?>@5>99;CCD;BBBDD>BCC?
@N9IO0:00827:06039
TACAGAGGGTGCGACGTTAATCGGAATACTGGGCGTAAAGCGCAACGTAGGTGGTTCTGCAAGTCGGATGTGAAAGCCCCAGGGCGTTAACCTGGGAACTGCATTCGAGACTGCAGTACTGGAGTGTGGGAGAGGGAAGCGGAATTTCCGGTGTAGCGGTGAAATGCGTAGATATCGGAAGGAACATCAGTGGCGAAAAGCGGCTTCCTGGCCCAACACTGACACTCATGTGCGAAAGCGTGGGGAGCAA
+
599555993;@CCC=<<,/)//6(-(/////6.334:;14559939999;7;>9<7:9://)//77)//79555)////&/:;1///)/495/55)5.59;99:79444444444:334:>9=?AAAAA9?::;:5:+//:06(//(34;6=====::59988/83337799333;<,;4:;@6<>>665::.44444&48868;040/93;8(0)/889:;555;<A;:8<7339(3373333&3368:
@N9IO0:00834:06016
TACGGAGGGGGCAAGCGTTATTCGGAATCATTGGGCGTAAAGGGCGCGTAGGCGGCCTGGCAAGTCAAAGGTGAAATCCCTCGGCCTAACCGAGGAACCGCCTTTGAAACTGCAAGGCTCGAGGCCGGGAGAGGGTAGCGGAATTCCCAGTGTAGCGGTGAAATGCGTAGATATTGGGAGGAACACCAGTGGCGAAGGCGGCTACCTGGACCGGTTCTGACGCTGAGGCGCGAAAGCGTGGGGAGCAAACAGG
+
BBBC;9;FLG5CC?D;;;5;94;<:><A@@@=@C>AAABB>BC>AAAAB>>;00,0;00,0@29;:9;0;>B;;;7;A@8@;<6;?DA@C?@AAAE@D?BB@BC>BCC>CAA@C@C?;;;@;;5;5;;0;@@BB=BBDID@I@B@CG>BBBCBBABA?@@AE>BB:;;BBCCCC=AA<A?=C9<AB@BABA=AAB@C@BB?AA??9?@=AA?C?C<>>8;;AAACCC@CCCDCF>CDC;;;;.;9ADC>AA;8
@N9IO0:00840:06012
TACGTAGGGTGCGAGCGTTAATCGGAATTACTGGGCGTAAAGCGTGCGCAGGCGGCGCCGCAAGTCGAGTGTGAAATCCCCGAAGCTTAACTTGGGAATTGCGCTCGAAACTACGGTGCTGGAGTGTGGCAGAGGGAGGTGGAATTCCACGTGTAGCGGTGAAATGCGTAGAGATGTGGAGGAACACCGATGGCGAAGGCAGCCTCCTGGGCCAACACTGACGCTCATGCACGAAAGCGTGGGGAGCAAACAGG
+
ACA=A>>93;A@DB=;9;:@;ABA?A6:9;C@@A9A@?@?9?@AA@>@@00)0/*0/:9=;;<978799@>>>BB=@A@A5..)..-384//(38*7,3,////888:;588:==1443?A>:94@>?8><333;133/386;4:6:7:;;<;;;>>>8>555/444::::<555:==3:;05.39<5===>:?>=9?;<<881395:=@5@7@?AABBBB:9:??@?AACBBCF>CA@;;;;.;@@AA=BBB?
@N9IO0:00840:06025
TACGTAGGTGGCAAGCGTTGTCCGGATTTATTGGGTTTAAAGGGTGCGTAGGCGGCCCTGTAAGTCAGTGCTGAAATATCCCAGCTTAACTGGGAGGGTGGCATTGATACTGCGGGCTAGAGTACAGATGAGGTAGGCGGAATTGACGGTGTAGCGGTGAAATGCTTAGATATCGTCAAGAACACCTATAGCGAAGGCAGCTTACTAGGCTGTAACTGACGCTGAGGCACGAAAAGTGTGGGGATCAAACAGG
+
BBAAA;B9/0-0@)//00+/4;;@=ABE@FJACC9;;8;B<BD=BBBCBAA?;;5;@8>ABB?BDCBBBBBBBCC?BBCCF>BBBA<?9??BB<ACA;:959@@?@@@@>>?494)44:@@@@BB<=CIICC?BBCACC@C@DABB??;?A:::AA?@@@@9@@AA?ACCAABBBABB:;;@AA@?AD==??;;5;=AABBD@CCAAA?AB@:97:AAAECCCB@A=@BC9999*99>@@AB6@@AAC>:::;
@N9IO0:00844:06039
TACGGGGGGGGGCAAGCGTTGTTCGGAATTACTGGGCGTAAAGGGTGCGTAGGCGGCTCTCTAAGTCGGATGTGAAACTCTGGGCTCAACCCAGAGCCTGCATCTGAAACTGGAGGGCTAGGGGTGCTGGAGGGGAAAGCGGAATTCCTGGTGTAGCGGTGAAATGCGTAGATATCAGGAGGAACACCGGTGGCGAAGGCGGCTTTCTGGACAGTAACCGACGCTGGAGGCACGAAAGCTAGGGGAGCAAACAG
+
@@;<;;;;;;;"/:*----)-96::8>9=9=BBBB<<859<3::4::@?>>>500)//;//5C@;;;B==BB7///)///559)555:5:;144443-383339443;1;37-33;1:<9998+88444.448:.:>6;;>5:05259CC9>@666>C?BBAC=:::@@>98498888.44.4.4;;.526C:==;<<6781777(7??8<;;:00+/5770999/)/72/0////(/33:::;1:544;0334
@N9IO0:00855:06021
TACGGAGGATCCAAGCGTTATCCGGAATCATTGGGTTTAAAGGGTCCGTAGGCGGTTTAGTAAGTCAGTGGTGAAAGCCCATCGCTCAACGGTGGAACGGCCATTGATACTGCTAGACTTGAATTATTAGGAAGTAACTAGAATATGTAGTGTAGCGGTGAAATGCTTAGAGATTACATGGAATACCAATTGCGAAGGCAGGTTACTACTAATTGATTGACGCTGATGGACGAAAAGCGTGGGGAGCGAACAGG
+
BBBB?BB?C@@<@8::??AABB=@=?9><==8==/::.:A=BC=BB>AAAA<;;6;C>AABD>AAABA997:AAB9@==/:999<=:949?<??>A?BB@D@BB?B:99::;;9BA?@@7;:;@=?A=;;5;5;;:4:AABB?A@@@AA@AB@@@AA=?>?@:@AA@?BC;:;B?@??;;5;4;;;4:4;4:0;@)0)/77186<<>665=09.495.55999>>>@?;=>:;;;&;879=?@3999?A?????
@N9IO0:00859:06051
TACGTAGGGTGCGAGCGTTAATCGGAATACTGGGCGTAAAGCGTGCGCAGGCGGTTATGTAAGACAGAGGTGAAATCCCCGGGCTCAACCTGGGAACGGCCTTTGTGACTGCATGGCTAGAGTGCGGCAGAGGGGGATGGAATTCCGCGTGTAGCAGTGAAATGCGTAGATATGCGGAGGAACACCGATGGCGAAGGCAATCCCCTGGGCCTGCACTGACGCTCATGCACGAAAGCGTGGGGAGCAAACAGG
+
CCCDHCCC>BBAA@B@BB>A79:@=>49:@??>;;;;AD<BBCCBBCA;:6:A;@=BBBBB>B<;<CCB=@BBC;@@AA3@@8;:4838.44;(4.55.54;;3;=>>CCCBBBC@CDH@@@CCCC@:;;BAGA@,<00+0+08<8>>;9:?<@?@@DCCC>CCD@@@@A@??AA@<???B@CCBAAA?@<@?@;@9==8=??@2;;:0:9>>@??@;;;:;@ABAAA@;;;;.:??@ABB3@AAA@:AA@>
@N9IO0:00823:06079
TACGTAGGGTGCGAGCGTTAATCGGAATTACTGGGCGTAAAGCGTGCGCAGGCGGCGCCGCAAGTCGAGTGTGAAATCCCCGGGCTTAACTTCGGGAATTGCGCTCGAAACTACGGTGCTGGAGTGTGGCAGAGGGAGGTGGAATTCCACGTGTAGCGGTGAAATGCGTAGAGATGTGGAGGAACACCGATGGCGAAGGCAGCCTCCTGGGCCAACACTGACGCTCATGCACGAAAGCGTGGGGAGCAAACAGG
+
CCCCBCCC=A@BB@;A;:7;:BBC@C>?>@BAAB>BCBBB=BABBC?@>00,00+0;A<8::?@@@000?=;9;;16===0:;5;:)/)//(///(3175;7334:<<>8>BBCD?@@BCC@AA@@;;5;<;;AA9@A=@B?@;@;?;=>@>@?@@@@=ABAA<ABCCBBAAA@@@@@;?A5;7:>><==996:@A?A8:9@?;==8<>=-:5;?BB@A@AA@>@>=98799<<<5997=@@@8ABCCD=B@@<
@N9IO0:00845:06060
TACAGAGGTCTCAAGCGTTGTTCGGATTCATTGGGCGTAAAGGGTGCGTAGGTGGCGGGGTAAGTCTGGTGTGAAATCTCGGGGCTCAACCCCGAAACTGCACTGGATACTGCCTTGCTCGAGTACTGGAGAGGAGATTGGAATTTACGGTGTAGCAGTGAAATGCGTAGATATCGTAAGGAAGACCAGTGGCGAAGGCGAATCTCTGGACAGTTACTGACACTGAGGCACGAAGGCCAGGGGAGCAAACGGG
+
>AA;699:>=CBA.44;;54:8>C?BB?CBB?BI?GHCCC>CC>CCBBBBB?BB?CBDD;CC@DAAAB?AB?;;;,:@>9::9-73>?8=BB8??D<A@AABBBB?ABB@???@E899CA@9;:BBCC@BABB9:;;B?BAE@CC=CCC@BBBBBBABB;::6;BCCCCCCCBCBBBD?C?B?AAB<@@@@=@CC<A=@;;5;@ABBB=@@AAA?A:::::@?@A?><>D??>2;1917333&333<:59:=4
@N9IO0:00851:06098
TACGAAGGGGGCTAGCGTTGTTCGGAATTACTGGGCGTAAAGGGCGCGCAGGCGGCTCATCAAGTCAGGCGTGAAAGCCCCGGGCTCAACCTGGGAATTGCGCTTGAGACTGGCGGGCTTGAGTTCGGGAGAGGAGAGTGGAATTCCCAGTGTAGAGGTGAAATTCGTAGATATTGGGAAGAACACCGGTGGCGAAGGCGGCTCTCTGGACCGATACTGACGCTGAGGCGCGAAAGCGTGGGGAGCAAACAGG
+
B@@AB59555$555<<@B;AB4;:9@=@=A959909999D>DD?CC@@@AA<AB?AAACCCD@CCAA@@B@@@AA25;BB5;965:9>9A>ABB=B?<8<B<AD@BBBBBBB@CCC?FE>AA::8;CC>AAA@?A@;;;@<@?B?CC=CCAABBAAA=AAAC;@=@@CCCBBBA?AD=D?BB=A@@=A?BB?@A@;?=?@=@AA@@@C?BB??9::BBBBCA==:::49:9=?>5<9;9999*9<::9,99?7
@N9IO0:00852:06077
TACGAAGGGGGCTAGCGTTGTTCGGAATTACTGGGCGTAAAGCGCACGTAGGCGGCTCATTAAGTCAGGGGTGAAATCCCGGGGCTCAACCTCGGAATTGCCTCTGATACTGGTGAGCTTGAGTCCGAGAGAGGTGAGTGGAACTCCGAGTGTAGAGGTGAAATTCGTAGATATTCGGAAGAACACCAGTGGCGAAGGCGGCTCACTGGCTCGGTACTGACGCTGAGGTGCGAAAGCGTGGGGAGCAAACAGG
+
BCCC>@EDAD+CB:655;.55.6=9>:B89=995)5550<3=.-.8---550/0)9:9??6959<@AA==1BBB=3A@A:A?>1:=BB7B8BCC?B=@499073344===B?9<B>>??0555447:>?BBBB?AA@AAA;@=@AA=A>>??=998=8??@B;C?>>>BBAA>>4::3:17;75557::<=89:9)/(//(.77<BFB;9888,6<><>>?888??B=@@??@E:@===?=;,99;<<1;:;5
@N9IO0:00852:06088
TACGAAGGGAGCAAGCGTTGCTCGGATTTATTGGGCGTAAAGGGTGTGTAGGCGGTTTTGTAAGTTAGATGTGAAAGCCCCGGGCTTAACCCGGGAATTGCATTTAAGACTGCAGAACTTGAAGTTCGAAGAGGTTAGCAGAATTCCCAGTGTAGAGGTGAAATTCGTAGATATTGGGAAGAATACCAATGGCGTAGGCAGCTAACTGGTCGACACTTGACGCTGAGGCACGAAAAGCGTGGGGAGCAAACAGG
+
@CECC?BB>BBBG@CBBB>@@B=C<CDD>CC@CD<ABCCH>CB>BBBB:::;:905>>2>CB=;;69<:<<;737(3<;;0;:6:@=@9?>7:>7>?C>@:;;;0@;@ABBCBBBB78:<??5;?9=BB@C@@=@?AA@@@@>B?BB=BACBBBB;;5;:;@<B@DDBBB@BBA8@>6C@BB@CCC@B=BB:A;A<B7AAA@>B?BCG?@@D@@@;=8==BCBBCBB=@??:888*9;;@===1;;@CE?CBC=
@N9IO0:00861:06101
TACGGAAGGTGCAAGCGTTAATCGGAATTACTGGGCGTAAAGCGCGCGTAGGCGGCTTCGTAAGTCGGGTGTGAAAGCCCCGGGCTCAACCTGGGAACGGCACTCGATACTGCGGAGCTCGAGTACGAGAGAGGGGGGTGGAATTCCAGGTGTAGCGGTGAAATGCGTAGAGATCTGGAGGAACACCGGTGGCGAAGGCGGCCCCCTGGTTCGATACTGACGCTGAGGTGCGAAAGCGTGGGGAGCAAACAGG
+
BBBCGD>B@AAAC=CABB?C?A@D@D@D@CCBBB<ABBDD>B?@?A@?>;;69@=@@=ADBB?A>CCA8A@@A@@)4999+:>7<==C@C@CCD?J:>C@ABBCCCABA@@@??;;;;CBCBBBCBBBD@@@BBBAB)AA>B?C@CACC@BBBCBBC?CCCC>@@@CBAAA@@@@@A<??9><>>>9@=AA?BCA=A=;;6;AAA2BB?B@C@@ACBBBBBAABA@@@BBA@@@:@BCBBBB7A@@AA9;;;?
@N9IO0:00816:06139
TACGGGGGGGGCAAGCGTTGTTCGGAATTACTGGGCGTAAAGGGCGCGTAGGCGGTTCGTTAAGTTAGATGTGAAAACTCTGGGCTCAACCCAGAGCCTGCATCTAAAACTGGCGGGCTAGAGTTCTGGAGGGGGTAGCGGAATTCCTGGTGTAGCGGTGAAATGCGTAGATATCGAGAGGAACACCGGTGGCGAAGGCGGCTCACTGGGCTCCACCTGACGCTGAGGCGCGAAAGCGTGGGGAGCGAACCGG
+
@A@AAAAAAA"@@2777813<8==9=7?::?=9=29998808:1559?<?@<9:5;=@>@=A=@B?CBBAAAABBB:CCCCJI?CCDC?CC=AA;;;5;;@AAA;;;;.4::7<FF?AA@BB@@>@CD?>>;99(9==9:29=@5;89B>@=B@@?B?CBBB=B@@@BAAAAAAB::9=@394:@@?A?:;6:?>/728929;8777<?6?>?5:;=@A@@??997<4;784:=4=344998+88833-3286
@N9IO0:00820:06131
TACGGAGGGTGCAAACGTTGCTCGGAATCATTGGGCGTAAAGCGCGCGTAGGCGGTCCGGCAAGTCGGGTGTGAAAGCCCTCGGCTTAACCGAGGAAGTGCATTCGAAACTACCGGACTTGAGTACCGGAGAGGGTCGCGGAATTCCCGGTGTAGAGGTGAAATTCGTAGATATCGGGAGGAACACCAGCGGCGAAGGCGGCGACCTGGACGGATACTGACGCTGAGGCGCGAAAGCGTGGGGAGCAAACAGG
+
@@@@459:0;ABAA2;55.5;;<B>@@BB9646@7>>?C?25559@?<@BB=::6:A<@6:87>A@@@;:9:AAB=BDD>BAB>AB?A@CACCE@C;;<CBCE@BBBF>BBBD@DACBB<@@@AAC?B>AA;;;0<AABC@C?C?BC;@=@DDCBBB>ABBD>E@A@@A@@@@@@@B8::@D@BBC>ABBB?BCC?B?:95999;?@@<@BB6<;@@@@BCBBB@AA>BBC;;;0;@A@@@@.;;AAB;AAA@
@N9IO0:00847:06115
TACGTAGGTGGCAAGCGTTGTCCGGAATTATTGGGCGTAAAGCGCGCGCAGGCGGATCAGTCAGTCTGTCTTAAAAGTTCGGGGCTTAACCCCGTGATGGGATGGGAAACTGCTGATCTAGAGTATCGGAGAGGAAAGTGGAATTCCTAGTGTAGCGGTGAAATGCGTAGATATTAGGAAGAACACCAGTGGCGAAGGCGACTTTCTGGACGAAAAACTGACGCTGAGGCGACGAAAGCCAGGGGAGCGAACGG
+
BCBBBAA?ACA@B>A:;;455@:E:D@G@BB?BD>BCBCE69;554;?00/1/0)/9:9@@@:8<8??=@A3833&394:>=>1=B?B?B?=18>:33=<6=373(.;.5....97;?@99??CD8<>:9:::3:=5>@A=B=A=@:==?9;:<;57+2557.75:<====<==7;73=2;92:?>=>>==4:::.506;<;=<5=>>9<<88787(8=97;@@AAAA8=876::6.5818?A>5A@8987888
@N9IO0:00826:06173
TACGGAGGATCCAAGCGTTATCCGGATTTATTGGGTTTAAAGGGTGCGTAGGCGGCGTTGTAAGTCAGTGGTGAAAGTTTGCAGCTTAACTGTAAAATTGCCATTGATACTGCAGTGCTTGAGTACAGATGAGGTGGGCGGAATGTGTCATGTAGCGGTGAAATGCATAGATATGACACAGAACACCGATTGCGAAGGCAGCTCACTAAACTGTAACTGACGCTGAGGCACGAAAAGCGTGGGGATCAAACAGG
+
@BBCABB@C@@<?<????>AAA=?=>BD>CC>A?8=?.9929<;?ABB988?DE?BA?=A;;09@@ABCC>ABBB9?>@6;;BBA@.5.5@@@BBB8B:;;ADH?@ABBA9;;@;?BAC7;;9:?<=;?@@@@>A@A<A@?C>:::A:::BAAAA9:25>CA><;9?<:<><?944<<<;;;8===066;254==0:28ABB>A=8994(4999;8=999?>><=49.4994444&44@@CCC;@@@@>89;;=
@N9IO0:00846:06207
TACGTAGGGTGCGAGCGTTAATCGGAATTACTGGGCGTAAAGCGTGCGCAGGCGGCGCGTTAAGACAGGTGTGAAATCCCCGGGCTTAACCTGGGAATTGCGCTTGTGACTGGCGTGCTCGAGTGCGGCAGAGGGGGGTGGAATTCCACGTGTAGCAGTGAAATGCGTAGAGATGTGGAGGAACACCGATGGCGAAGGCAGCCCCCTGGGCCGACACTGACGCTCATGCACGAAAGCGTGGGGAGCAAACAGG
+
@@@BBBBH@CCDCCC???=>>=::2:19-39=@A::8;A@9@@??@AA@@@?BB?@@9?;.525999=;@@C>9905555&55)55.55:7:<<4:;>34;5=:3:::ABAA<@@@=>A9::;55:A=@?@=<===<&:96:=B?B?BC:::@AB@966<AB8;::@<@@A;>=BBC<@A7;4;@@?ABBB=;;9;@9>=55555$5@@6@?B;;:CBBBB;;9999?A?:69@;BBBAAAA7A@@CC>AAA=
@N9IO0:00847:06182
TACGGAGGGCGCAAGCGTTGTTCGGAATTACTGGGCGTAAAGCGCGTGTAGGCGGCCAGGTAAGTCGGATGTGAATCCCGGGACCCAAGCCCCGGAACTGCACCCGATACTGCCCGGCTGGAGTCCCGGAGAGGATGGCGGAATTTCCGGTGTAGAGGTGAAATTCGTAGATATCGGAAGGAACACCAGTGGCGAAGGCGGCCATCTGGACGGTGACTGACGCTGAGACGCGAAAGCGTGGGGAGCAAACAGG
+
<AC@<@>D7CC?C155<@7>=<==9=+0)/99993:;;;A8@?C>BADBA@=;;5;?BA@CB@;69=9=B@:..*---(--(--9(-(/888*7)/)////899/996334=><5<9===9=<999*/(/8//(//6033,3688(-(-0-,,,,-938<@@8@9=433::>>A:93:9=8@=AAB?B@@?9@;;5;>;;5;5;:AAA=@AB?BBCBBCBBBBAA??:;;@;;;0;@BBBBB9;;;DE:;;@<
@N9IO0:00848:06166
TACGGAAGGGGCAAGCGTTGTTCGGAATCATTGGGCGTAAAGGGCGCGCAGGCTGTTTTGTGTGTCTGCTGTAAAAGCACACGGCTCAACCGTGTAAAGTCGGCAGAAACTGCAAAACTTGAGGCTGGGAGAGGCTGGTGGAATTCCCTGTGTAGCGGTGAAATGCGTAGATATAGGGGAGAACACTCGTGGCGAAGGCGGCCAGCTGGACCAGTCCTGACGCTGAGGCGCGACAGCGTGGGGAGCAAACAGG
+
BBCC@C@C>B2BB7<>@A?BCACD@F>??AA>AA<ABBBB>BG@BBA@?AA?@@@CCC9CABBBBCBBABBCEDD9CBBBBBB>BBBB?B?BAAABB=BB@@=??>>?7?@AACDD9A?<?AC=?@FD?DDCC?B@@>@B?B@C@CC?CBBBBBB@@>@CCC>BBABBCCECBBCCCC8@>>6;;AAAABA?BAA=A?BB@C?BBBBB>AA@C???<;;;@@@@BBB?A@@@@@CCCCCCCC;BBDDD>@@@<
@N9IO0:00854:06165
TACAGAGGGTGCGAGCGTTAATCGGAATTACTGGGCGTAAAGCGCACGTAGGTGGCGACGTAAGTCGGGTGTGAAAGCCCCGGGCTCAACCTGGGAATTGCATTCGAGACTGCATTGCTGGAGTACGGAAGAGGAGGGCGGAATCCCGGTGGTAGCGGTGAAATGCGGTAGATATCGGGAGGAACATCAGTGGCGAAGGCGGCCCTCTGGTCCAGTACTGACACATCAAGTGCGAAAAGGCGGTGGGGAAGCAAACAGG
+
BCAAAHEH@GCBB;;;AA=@;@@?=C9;5;D;;;0;>@AA:BBA;;;BBDH@DGADC@@@CB5<;:::.9948891:===1=</37:9382;=:1948.35AA;?@??@@?989>7:?>A?985948:?;?@;6@@B5::<?,0-8,80--(/8//34889<.76/0)/8;;<<7328.::2:29444388929::2849949<5<<=B7?@;@>73398:9833398483//8888&/(/-(-/88&/(/6992::94
@N9IO0:00854:06207
AACGTAGGTCCCGAGCGTTATCCGGATTTACTGGGCGTAAAGCGCGTGTAGGCGGTCGGGCAAGTCGGGCATGAAAGCGCTCGGCTCAACCGGGCGAGGTTGTCCGATACTGGCCGACTAGAGGGCAGGCGAGGGTGGTGGAATTCCGGGTGGAGTGGTGAAATGCGTAGAGATCCGGAGGAACACCAGTGGCGCAAGCGGCCACCTGGACTGCGCCTGACGCTGAAGCGCGAAAGCTAGGGGAGCGAACGGG
+
@7@BABB@?BC4@99989-7<?<?<9;;0;A@??<@@@CC9;;BBBCDCAB?;;2:@>=6>@=BBCJK>CBBBCG=@?@@ABB>BBBC?C?BB<AB@A?A?BBJ@BCBCCCC@C@CDCBAACCE=BBB?BBBBD>BB<AA?B?A?B>AA<BC>@ABB?BBBC@B>>>>A>????@<@=@@<@????=??BB?BBBC@CBB=@=@@=A?299@A@@B>A???BADBB>AABBBBA6>ABBBBB8?@BBB?BBB<
@N9IO0:00855:06165
TACGTAGGGTGCGAGCGTTAATCGGAATTACTGGGCGTAAAGCGTGCGTAGGCGGCGCGCTAAGACAGGTGTGAAAGCCCCGGGCTTAACCTGGGAATGGCGCTTGTGACTGGCGGGCTCGAGTGCGGCAGAGGGAGGTGGAATTCCACGTGTAGCAGTGAAATGCGTAGAGATGTGGAGGAACACCGATGGCGAAGGCAGCCTCCTGGGCCGACACTGACGCTCAAGCACGAAAGCGTGGGGAGCAAACAGG
+
>?@>A595)5B?A9595;5?;AAB?B8;49@@<=4:@;;;.77<@ABB????:92:;=>>9949>=<?;997@BF=@:;;/::299(/(/38882=4<<444==8;;<;<5944@:2@?@88;::;;4;:900<300)/;49*858=?AA995@@@BBBBBC?AA@BBA@@@A:9:D=@B>B>@AA58:<=299@<@9??AA<@@@CCD=@>@ABA@@@A@;;;??9>>@>@@A9?@B;;;;-;@@@@:?@>9
@N9IO0:00815:06226
TACGTAGGGTGCGAGCGTTGTCCGGAATTATTGGGCGTAAAGGGCTCGTAGGCGGTTTGTCACGTCGGGAGTGAAAACTCGGGGCTTAACTCCGAGCCTGCTTCCGATACGGGCTGACTAGAGGTATGCAGGGGAGAACGGAATTCCTGGTGTAGCGGTGAAATGCGCAGATATCAGGAGGAACACCGGTGGCGAAGGCGGTTCTCTGGGCATTACCTGACGCTGAGGAGCGAAAGTGTGGGGAGCGAACAGG
+
CCBBAAB=6@C@BB@@@@<ABDAEBCAC@AB9B>7A?@??)94)4>99;>=:/0-0@-/0=9=AACCC:?@@?@@@5???@@A9AB?C@BBB?BBAA>@BBB>A=@C999AC=CB974BBBAB?B@???@>88.=00*00(0(0*0=??;?>=???>7<9??8?@AABBBCCBAAA81694;09<=:A9??9>>B@DABC?B?BBBBCC?@@A?BB@@@@?>=999<;@@ABCL>CAAAFHE9??ADD?B;;6
@N9IO0:00818:06256
TACGTAGGGTGCGAGCGTTAATCGGAATACTGGGCGTAAAGCGTGCGCAGGCGGTTTTGTAAGCCAGATGTGAAATCCCCGGGCTTAACCTGGGAATGGCATTTGGGACTGCAAGGCTGGAGTGCGGCAGAGGAGACTGGAATTCCCGGTGTAGCAGTGAAATGCGTAGATATCGGGAGGAATACCGATGGCGAAGGCAGGTCTCTGGGCTGACACTGACGCTCATGCACGAAAGCGTGGGGAGCAAACAG
+
CCCBBBBB:BBBBBB?==4:5:@>;@000:::;5A<BBD>BAA;;;;B@A=AA4;;;-:;@=BB@BBBCCB==@066<<+:@8@A8<8<:BBB=B=@@@CCAC;@@<@CBBCC@C?A@@<@@AAABABBBCB?CBAA??9=9=7?A<B>BABBA?>?BAA>6=:BABAC@@@?=<;5;;9=;@AC>B???<?BC=A>AAA>@AAA>>>7999B?@:B@A9738>BBBBBBA<=5:7:A@??4@@AAA;@>@
@N9IO0:00829:06235
TACGTAGGGGGCGAGCGTTGTCCGGATTCATTGGGCGTAAAGAGCTCGTAGGCGGCTTGGCAAGTCGGATGTGAAATCTCCAGGCTCAACCTGGAGTCGCCATTCGATACTGCCATGGCTTGAGTCCGGTAGGGGACCACGGAATACCTGGTGTAGCGGTGAAATGCGCAGATATCAGGTGGAACACCGGTGGCGAAGGCGGTGGTCTGGGCCGGTACTGACGCTGAGGAGCGAAAGCGTGGGGAGCGAACAGG
+
BBA;;<<===+<B@B;:;15=A@CACCABBB@EM?CB;;;6;AABBCCCCCACB>BB?B=BB>BABB?C???BCE>@@@B@BC>ABDD?B?BA<?:;:;:>@C?AAAAA@AAA=@@A<??<?9::A;?<@BCCC8@@=@AA>A>BCB?BA@CBB??@@=@ACA=AB@@;;;BBBBB;;5;;5;=@CA>A=;<5;;;=A<AC@CCACECFC?C@B@BCBB@@@@DA@@A?@@@BBB;A<=::::-:???A?;;;?
@N9IO0:00856:06252
TACATGTGGGGCAAGCGTTGTTCGGAATTACTGGGCATAAAGGGTGCGTAGGCGGCTTGCTAAGTCAGTGGTGAAATCGTCCGGCCCAACCGGACACGTGCCAATGATACTGGTGAGCTAGAGTGCGTGAGGGGTAGGGGGAACGAGCAGTGTAGCGGTGAAATGCGTAGATATTGCTCGGAAGGCCAAAGCCGAAGGGACCCTACTGGTGCGCGAACTGACGCTGAGGCACGAAAGCGTGGGGAGCAAACAGG
+
?@C@<<<BBB7CC059A@8AB:IC@C@C::;BB@8@@99909909:?94557;<7@<:<<=<8AACAAAC?BBA@9=0//61617:3>8@7B?B9;;CBCB=@?@BBCCBCA?BA@@@@ABAB;;;@;;9=@@3@?>B?B+D>@?AAB:95BA@ABC8=:::2888;;C747:?.33779.4.4.944=5=;7?=2:9,9:9,488887:999//0*0//9989<<9<8<9:;AA;AAABBCC:BBBCC=;;;?
@N9IO0:00819:06274
TACAGAGGGGCAAGCGTTGTTCGGAATTACTGGGCGTAAAGGGCGCGTAGGCGCCCGCTAAGTCGAACGTGAAATCCCCGAGCTCAACTCGGGAACTGCGTCCGATACTGGCGGGCTTGAATCCGGGAGAGGGATGCGGAATTCCAGGTGTAGCGGTGAAATGCGTAGATATCTGGAGGAACACCGGTGGCGAAGGCGGCGATCCTAGGACCGGCATTGACGGCTGAGGCGCGAAAGCTAGGGGAGCAAAACAGG
+
BB@A@:;;;.5<5;;AA;A@7<C:C@C>??AAA:AA@CC?CD?CC>BBBA>;:5<3@@@B=@???C?>??AC;4BA==1B;=?CBB<??=;;3>=@ABA@@D?BBBBB>><?BB=BB?BD?BB?BC8>?A@@;A@AA>;A7;7;;>>=@@??A88/5:<:/8>====;;;;79@B;@@;>8<774;;>A<A;;5;7<60/..--(---04427235542225,2277717:999;3>;::ACC2A?6887,6;<9
@N9IO0:00826:06291
TACGGGGGGGGCAAGCGTTGTTCGGAATTACTGGGCGTAAAGGGCTCGTAGGCGGCCAACTAAGTCGGATGTGAAATCCCCAGGCTCAACTTGGGAACTGCATCCGATACTGGATGGCTTGAATTCGGGAGAGGGATGCAGAATTCCAGGTGTAGCGGTGAAATGCGTAGATATCTGGAGGAATACCGGTGGCGAAGGCGGCATCCTGGACCGACATTGACGCTGAGGAGCGAAAAGCCAGGGGAGCAAAGCGG
+
BBBEAAAAAA"EE:CBBB?A@@CD@C@C?BBAAC>BBBCC0;;0:=9@AAA8;4.4.4.5<<9==<>::954;<<458?>1=B8<==B?BC?BC8>/339>>9:33<8937939>@8@A=?@4939??8?>89929855888189>6:;5::;9:>>6>>A=5788>>AAABB:77?;?>;?@@??>A>>?<?CC=A>AA>@BAA<?><=><?845;7;;<>>:;;;8=;;3777&7:488;807789<4337;
@N9IO0:00833:06261
TACGGAGGGAGCGAACGTTGTTCGGATTTACTGGGCGTAAAGGGCGTGTAGGCGGTTTGGCAAGTCAGGGGTGAAATGCCTCGGCTCAACCGGGGACCTGCCTTTGAAACTGCCGAACTTGAGGCCGTAAGAGGAGACTGGAATTCCTAGTGTAGCGGTGAAATGCATAGATATTAGGAAGAACACCAGTGGCGAAGGCGAGTCTCTGGCACGGTTCTGACGCTAAAGCGCGAAAAGCTAGGGGAGCAAACGGG
+
CC:;9:BC;;9;A@>ABB?BB?BB:=BB=CCBBA;A@AA?4:>7B>>>>=B9BC@BC>C?CA?AC?AACC9@@AC=BCB@C@?5@DDC@B?BBB:CC?BAA?CC>BCE=A???===9=<88:9294@>?;><>8==<>>>:>6D6:3??@@@===>=7;8750:@@>>>>>>>>7::57/;:8=>?678@C:?698;:A@:?@B;;;B>@@CD@B?BA@@@BBBCC>CA?>::33&388;;==/33::929<<4
@N9IO0:00835:06264
TACGAAGGGTGCAAGCGTTAATCGGAATTACTGGGCGTAAAGCGCGCGTAGGTGGTTCAGCAAGTTGGATGTGAAAGCCCTGGGCTCAACCTGGGAACTGCATCCAAAACTACTGAGCTAGAGTACGGTAGAGGGTAGTGGAATTTCCTGTGTAGCGGTGAAATGCGTAGATATAGGAAGGAACACCAGTGGCGAAGGCGACTACCTGGACTGATACTGACACTGAGGTGCGAAAGCGTGGGGAGCAAACAGG
+
CCBCB?AA=ABCB7;ABA?B?CA@=@696;B@@@;?BAA@=A@@@@@@B:939>;><AAABC?BC@D?@999999(7:9)3><9BCBD?B?BCB8;9;BBCCBC@DDC;BCCCBA9;:@@@BBBBBC?A??;;:0;CBBBFD>@?5:5;;<@A@?;;5;@==9?A?????A@A@@@=@<@<@>@@@5;;@@;?@@3:59@A@AAB@BB?BBAA@CC@>??:::?A@@<@AA@@@:@@@@BDF;CBCBB<;;;=
@N9IO0:00861:06265
TACGTAGGGGCCGAGCGTTGTCCGGAATTACTGGGCGTAAAGCGCGCGCAGGCGGCGCGCTAAGCCCGGCGTGAAAGCCCCCGGCTCAACCGGGGAGGGTCGTCGGGGACTGGCGTGCTTGAGGGCGGTAGGGGCCGGTGGAATTCCCGGTGTAGTGGTGAAATGCGTAGAGATCGGGAGGAACACCAGTAGCGAAGGCGGCCGGCTGGGCCGACCCTGACGCTGAGGCGCGAAGGCGTGGGAGCGAACGG
+
BCCCCCCDD;E@B@A@@@;BBC?BAC@CABBAAB<@@@BC;@@B@@@CACC@CD?AA>>?==8?@@9@=???@>@2AFFEF2B=??AB?B@CBB9A@@598;8::=>18?BC?CB@BBE@A:AB=AA???@CC:C@C?BB?C@A>AF@E@?@=A@AA>BBA<8ABAABBCA@B@999)79396BBB?BB@;==BB=B=BB?B@C>?888)87::::.55267=<=:;4:9:::/7-58566(22877157:
@N9IO0:00862:06298
TACGTAGGGTGCAAGCGTTAATCGGAATTACTGGGCGTAAAGCGTACGCAGGCGGCTTTGCAAGACAGGTGTGAAATCCCCGGGCCTAACCTGGGAACTGCATTTGTGACTGCATGGCTAGAGTCTGTCAGAGGGGGGTGGAATTCCCGGTGTAGCGGTGAAATGCGTAGATATCGGGAGGAACACCCTGTGGCGAAGGCGGCCCCCTGGTTGGATACTGACGCTGAGACGCGAAAGCGTGGGGAGCAAAACAG
+
CCCAB9994;B@@8=000;A8ABB?C9;8;;;;G?BBABC?BCCBBCBAAA=?@9::A9::9<????@<>??=@@3=;??1??8@???<?=@@A;A>AAB@AAC;>8?@?>=:@AA>@A@AA????@@A;;<???A?%69:B=A<@D6;7;@@@A?C??@@A9999;>:=>@@95990885:54444)444;7<<>0506;8===<(55.5.559555@>>99999:544944490:;;;;<<+::7798&7::
@N9IO0:00863:06264
TACGGAGGGTGCGAGCGTTGTTCGGAATCACTGGGCGTAAAGCGCGTGTAGGCGGTCTGTTAAGTCTGATGTGAAAGCCCGGGGCTCACCCCCGGAAGTGCATTGGAAACTGACAGACTGGAGTCCCGGAGAGGAGGGTGGAATTCCTGGTGTAGCGGTGAAATGCGTAGATATCAGGAGGAACACCGGTGGCGAAGGCGGCCCTCTGGACGGTGACTGACGCTGAGACGCGAAAGCGTGGGGAGCAAACAGG
+
CCBB7;AB<BBA@;5;;:6:@9DC>B>BBBBBCI?@@@CB<AAABA@@@CA>::2:@@@@?@=@@@@BBBABAAA;@@A=ACC9BA@@@BBB2C?H=CAAAAA?B?CC=B;;;CCDCCCC@BBAAA:??ABCB=@>B>??=?=A=A>AA=??CAABB?BBBD=BBCCAABAA>=;78/88/8/733,3437,333384:A=AA;==>@7;;A<>>>>>;;;A@@@@@<>BCBCC8>=???>@6@B@@@9?=<9
@N9IO0:00838:06349
TACGTAGGTGGCAAGCGTTGTCCGGATTTATTGGGCGTAAAGGGCGCGCAGGCGGTCCGTTAGGTCCGAGGTGAAATCTCCCGGCTCAACTGGGAGGGGTCTTCGGATACCGGCGGACTCGAGGTGAGCAGAGGTGAGTGGAATTCTGGGTGTAGTGGTGAAATGCGTAGATATCCAGAGGAACACCAGTGGCGAAGGCGACTCACTGGGCTCCACCTGACGCTGAGGCGCGAAAGCGTGGGGAGCGAACCGG
+
CCBCCCC;BB?CB8<A@A=AAB?B@BBD>CC=@@:@@?AA8@@;ACCDBBB?@@<@C?CC@@A=AC?@AA>BBBC>CCCCC>C@BBDC?B>?=6<<;<3?AB?AB?B;;;<@@BCADDCCBBB@BBBB@@@AA?BCCCBB@B?B?BBBC>BBABBBA?AAAA<BBBCBBBCCCCC:C>>C@B<CDC@CCB@=AA@=A=ACCCCCBBBCC>BBC@DH@CABABBA<;;6;@@BCC=B?>9899-;=AAA?B=@<
@N9IO0:00853:06342
TACGTAGGGTGCGAGCGTTAATCGGAATTACTGGGCGTAAAGCGTGCGCAGGCGGTGCGCCAAGCTCGATGTGAAAGCCCCGGGCTTAACCTGGGAATTGCATTGAGGACTGGCGTGCTCGAGTGCGGCAGAGGGGGGTGGAATTCCACGTGTAGCAGTGAAATGCGTAGAGATGTGGAGGAACACCGATGGCGAAGGCAGCCCCCTGGGCCGACACTGACGCTCATGCACGAAAGCGTGGGGAGCAAACAGG
+
@?CAB;:;7;CB@AB;<<8?;?BA<A385:AABB>A??BB>BAA@BBB@?@<;;5;9@55255@==96;<;6<<>25;95*5909;;@=@>;<;0;;;.66?=9;;;7;;>A:;;;B;99655<<>A<@;;==>>>@&@D@D?A>@7@;95:5=<:;;A<>>6?@@B===>>>=666:<<8=244573//8)///1739344444$48;2<05:94899:94444444444444)5;9=999+9;;;A9A@>9
@N9IO0:00854:06342
TACGAAGGGGGCTAGCGTTGTTCGGATTTACTGGGCGTAAAGCGCGTGTAGGCGGACTGGTAAGTTGGGGGTGAAATCCCGAGGCTCAACCTCGGAACTGCCTCCAAAACTGTCAGTCTGGAGCAAGATAGAGGCAAGTGGAATTGCGAGTGTAGAGGTGAAATTCGTAGATATTCGCAGGAACACCAGTGGCGAAGGCGACTTGCTGGATCTTTGCTGACGCTGAGACGCGAAAGCGTGGGGAGCAAAACAG
+
EC99;9AAAA,@A;;;;;5;B?BC?BBB=BB@AA<ABCCD7;<;;A@AABBABB?BCBB?CC=@@:>>>>0>AAB>BCD>C;:::BBB@B@CCC?C@A?@@??>=???5;;;;DB@@@@@<?AAA?BCAAB9969A=@@C?C7:79?BBCBB@@@>=8>@?@;A>@ABA8::@@;?????:=:>>A=A>:88:===A=AABAA;A@@@:>>@@>8@?=:875578:8??CB???8?:99ABA2=>99:9&975
@N9IO0:00855:06321
TACAGAGGGGGCAAGCGTTATTCGGAATTATTGGGCGTAAAGGGCGCGTAGGCGGCTTTGCAAGTGACGGGTGAAATCCCTCGGCTTAACCGAGGAACTGCCTGTCAGACTGCATGGCTTGAGACCAGGAGAGGTGAGTGGAATTCCCAGTGTAGCGGTGAAATGCGTAGATATTGGGAGGAACACCAGTGGCGAAGGCGGCTCACTGGACTGGTACTGACGCTGAGGCGCGAAAGCGTGGGGAGCAAACAGG
+
BBB@BBBCCC5CC<AAAA?BD@CCACAC?BB?BB<BBA@A;@?:@CCCBBB?@@>ACC=CBB>A@BA?@A:@@BB=BCD=@AB?BB?BAC@BBB@C@C;<;?BAAA@@ABBBCCDC:CB>BBCCD@DD@CABB@BBABBC@B?B?BD>CCCBBBBAC@CBBB<?@?ABBBBBBB@BB<BB?B@CCC@CCCC@CCD@C?@@<?AAA@@@<?@AA?BBAA@@@BBCCBB@CBB>??:@@CCFCC8@@CCC>AA@?
@N9IO0:00858:06318
TACGGAGGAGGCAAGCGTTGTTCGGAATCATTGGGCTTAAAGCGTGTGTAGGCGGTCTGCTAAGTCGGGTGTGAAAGCCCTGGGCTCAACCCAGGAAGTGCACTCGAAACTGGCAGGCTAGAGTACTGGAGAGGTTGGTGGAATTCTCGGTGTAGAGGTGAAATTCGTAGATATCGAGAGGAACACCGGTGGCGAAGGCGGCCAACTGGACAGATACTGACGCTGAGACACGAAAGCGTGGGGAGCAAACAGG
+
AADE@CC@;:9;C=B@@@;@B>BB;C@CBCC@DL=BA6;;7;;AAA@@?A@==>9>=<=<::5;@@@B=BBBDCC=BBB>BC@7BB@@7A@7>C<C:BBBBBBBBCB>6?@?:BCC?CBCBBAAAA@@>@AAD@C@C?BB@C?B?BBBC?BBAA@>?7>ABB<B@BBCB>>>CAACBCCC@A:>=>:>569,5<9193;;4:4;5;575A<<=;;8>>?=>6888=<:::>>>D:@>;;>AA5A?=<92<?<7
@N9IO0:00819:06399
TACGTAGGGTGCGAGCGTTAATCGGAATTACTGGGCGTAAAGGGTGCGCAGGCGCTCCGCATGTCGGGCGTGAAATCCCCGGGCTTAACCTGGGAATTGCGTCCGAAACTATGGAGCTGGAGTGTGGCAGAGGGAGGTGGAATTCCACGTGTAGCGGTGAAATGCGTAGAGATGTGGAGGAACACCGATGGCGAAGGCAGCCTCCTGGGCCAACACTGACGCTCATGCACGAAAAGCGTGGGGAGCAAACAGG
+
CAABCCCC=CB@A:;9BB?C?B??<>>B>BBBBE>@@@?@;@B;@@@A@@>8@@=8:-3==@?>?@C8::>>??6@BA>2CC>AA>C@D@CCD?C?C?B;;;B=BBG>CCCCCAABACC<@AAAAAADCBBBD<;:6;A=A=B?B>BBC@ABBCCCACCCC>CCCCDDBBBCCCBB>CB8;9:99<999939BA?B<?@??;==<===6@:@:@@@@>>000>:::<=?@;:::&:<<@?CC6??@BC>@@@=
@N9IO0:00822:06360
TACGGAGGGGGCTAGCGTTGTTCGGAATTACTGGGCGTAAAGCGCGCGTAGGCGGCTTTGTAAGTTAGAGGTGAAAGCCCGGAGCTCAACTCCGGAACTGCCTTTAAGACTGCATCGCTAGAATTGTGGAGAGGTGAGTGGAATTCCGAGTGTAGAGGTGAAATTCGTAGATATTCGGAAGAACACCAGTGGCGAAGGCGACTCACTGGACACATATTGACGCTGAGGTGCGAAAGCGTGGGGAGCAAACAGG
+
@@00,/<<<E+=CA<??A<@>8BBAFBC@BBBCB=BBBBC=C:;;BBBB@?@9::;CD?CBC=AB?@@@A=???;4A@<5A?899CCC?AAA>A>A<ABBB>AA6@<@?<<;<;88:555<A?C:99@8<<<B;A@?;;=9>9C<@<@CBBABCBBB?BAA>6@;AACCBBDCC@BB@C@CE@BBC@CBAB>AAC?B@BBBBBCAAAA>ABBBBBBD@BCB@@@CBB?BBB:::.;;AABCC9AABBB<BBB?
@N9IO0:00824:06395
GACGTAGGTGGCGAGCGTTACTCGGAATCACTAGGCGTAAAGCGCGTGTAGGCGGGTGCTTAAGTCCGTGCTGAAATCTCCTGGCTCAACTGGGAGGGGTGTGCGGATACTGGGCGTCTTGAATCGGGCAGGGGGAACGGGAATTCCTGGTGTAGCGGTGAAATGCGCAGATATCAGGAAGAACACCGGTGGCGAAGGCGCGTTCCTGGGCCTGTATTGACGCTAAGACGCGAAAGCTAGGGGAGCAAACAGG
+
@BCCBCB9A>:=A@9;4;.9=@@A>B:66===5;.;@;;;04::@@AA:;;?BB=7CCEC>A=??B?BBBBBAAB=BBCC?CC>A@BB>AABB;@@@@8@C@@@C>AACCCCD>DCBABAID;C>>A6>CCDGH5B@BC@6CAC@B@BB@CCCBBAB8BBB>6ABBC@@@@@B@AAB@DACC?BBC=@<?@=@A?=@???===3929>>6=9<@<??9?@?@AAB=AA???494(4:;9@>>4:?<?@8>CC<
@N9IO0:00827:06370
TACGTAGGTGGCGAGCGTTGTCCGGATTACTGGGCGTAAAGCGCGCGCAGGCGGCTGGCCAAGTCCGATGTGAAAGCTTCCGGCTCAACTGGAAAACGGCATTGGATACTGGTCGGCTTGAAGGTGGGAGAGGGTAGCGGAATTCCCGGTGTAGTGGTGAAATGCGTAGATATCGGGAGGAACACCAGTGGCGAAAGCGGCTACCTGGCCCACTCTTGACGCTGAGGCGCGAAAGCTAGGGGAGCAAACGG
+
@BBCD;;7<@=>ABA@??<@@C?A9?=3:999:.93;::1:999?>?;;:=;;5:>A=><@=;:;>BBCCBBCC9;=>:?9>:<@;=:DCB:<<<.9505<>5?:99;AAB:@;:5:A?BC>A?ACC<ABBAE=@@A@C@C?B@BE?F@CCCDCCC@CDII>CCCCBCBBBBBAAB8;;=A@ACC>AB<;7;BAA<BAA=000=;00+0=5=>AAA?BBBB@@<9919<?;99/:>>@A@@2@????5:98
@N9IO0:00832:06378
TACGTAGGTGTCAAGCGTTGTCCGGATTTATTGGGCGTAAAGCGCCCGCAGGCGGCTTGCCAAGTTCGATGTGAAATCTCCCGGCTCAACTGGGAGGGTGCATCGAAAACTGGCAGGCTTGAGGCAGGGAGAGGGATGTGGAATTCCAGGTGTAGTGGTGAAATGCGTAGATATCTGGAGGAACACCAGTGGCGAAGGCGGCATCCTGGCCCTGTCCGTGACGCGTCAGGGGCGAAAGCGTGGGGAGCAAAC
+
@CCCCCC@B<;;B?B???=AAA;?;@AA;BB?BC>::9A=1=949=8;===:;;.;3-337<9>@>A??9998:<4556>>6><<<<?465;;2555)55555=??@@2>@@5555.53-3882898808:99:,9944439393935509@====>:??>@7;A<;<B;:5<6558433-3499:7;:::;@AA<?7>B8==99.5949:49777)/////955555555&5555)5;555<<0669;;1;
@N9IO0:00834:06388
GACGGGGGGTCCTAGCGTTGCTCGGAATCATTGGGCGTAAAGCGGGCGTAGGCGCTATGCAAGTCAGGAGTGAAAGCCCCAAGCTTAACTTGGGAAGTGCTTTTGAAACTGCATAGCTTGAGTGTGGGAGAGGATAGTGGAATTCCTGGTGTAGTGGTGAAATACGTAGATATCAGGAGGAACACCGGTGGCGAAGGCGGCTATCTGGCCCAACACTGACGCTCAGGCCCGAAAGCGTGGGGATCAAACAGG
+
@BAA9999$9:5@<@ABB?BBCCC@D@BBBB@BC>???BB=BBCC>BBBAA>;:;A@AA;:6:??@A>AAABBB=ABCC5;9:BC>B?BB@BB=A;>=>::;;.:>B9A@@@ABBBBD?BBABBBBE<BCCC@CAAABB?A?B@D>BB@B@??B??<?BBB>BAABBBAA>>?>>@<@@?C?@@@=@=::6;@<8?>9959AA@AA@;@C6:7;B@@@@???A@??8=?99;;0;@@@ACC;BBBBB=@;;5
@N9IO0:00839:06372
TACGTAGGGTGCGAGCGTTAATCGGAATTACTGGGCGTAAAGCGTGCGCAGGCGGTTCGTTGTGTCGGCGGTGAAAGCCCCGGGCTCAACCTGGGAATGGCCGTTGGAAACTGGCGAACTGGAGTGTGGGCAGAGGGGGGTGGAATTCCGCGTGGTAGCAGTGAAATGCGTAGAGATGCGGAGGAACACCGATGGCGAAGGCAGCCCCCCTGGGCTGACACTGACGCTCAGGCACGAAAGCGTGGGGAGCAAACAG
+
=CBB=@@A8>AABA?;;;-3-39959)/+/999:2;:444(44:888>??>5>>:>:?@;:==AB;;7;A9@C@A8;:99&:B7BCA@=@>;;;0;<?@7A+//)0)/:)//729BD=@@A7;;?A;;;,944444444#48383:7<5<68-.(-----/6:;;58;>@@997??BA??433,7.3886A?77/9AA?C>AAABCCCC%=8>6::@A98377997733396:>88::3@??>CCF5BBBBB>A??
@N9IO0:00885:05771
TACGGAGGATCCAAGCGTTATCCGGAATCATTGGGTTTAAAGGGTCCGTAGGCGGTTTTGTAAGTCAGTGGTGAAAGCCCATCGCTCAACGGTGGAACGGCCATTGATACTGCAAGACTTGAATTATTAGGAAGTAACTAGAATATGTAGTGTAGCGGTGAAATGCTTAGATATTACATGAATACCAATTGCGAGGCAGGTTACTACTAATGATTGACGCTGATGGACGAAAGCGTGGGGAGCGAACAGG
+
C@BB?AA>ACC=A=A9:9?AAA@C@D@CBBB8?<1<9(98.9869?:?<8955A;DDC:CBC?BBBBBBC@BBBA;@@A=BA<<B@@B@BA<@C4;6;A;A?BB=@@ABAAA;;.5;;A?B@9>:CC@CC?C?C;;8;@BAB@ABBCCAA@A;;:@A?BBBC=@@@B@@@@A;;5;;;00/5866(/)-(-----0-//)/)/6/----(--/4.4455;;3333-38733(3<>?AAA3=779<899:=
@N9IO0:00887:05789
TACGGAGGGTGCAAGCGTTGTCCGGATTTATTGGGTTTAAAGGGTGCGTAGGCGGCCCGTTAAGTCAGTGGTGAAATCCCAGGGCTCAACCCTGGAACTGCCATTGATACTGACGGGCTTGAGTTCGGTTAAGGCGGGCGGAACTGGTGGTGTAGCGGTGAAATGCATAGATACCACCAAGAACCCCGATTGCGTAGGCAGCTCGCTGAGCCGAAACTGACGCTGAGGCACGAAAGCGTGGGGAGCGAACAGG
+
@@@@;@B<=<BBB?C@A@?BCB<C;CCD<BB?BE>BB<@@8?@:@CD@@AA=00+/;2;@=B@BB@@@@@=@ABB>BEE>BBC?BBBB?BD>CB>B>@@BB@CCAAAAA@AAAAAA;AA?@@@C<AA?A=@<@;@@B>BBAC?AAC>CAI;;:C;::ABBBC<@@<;<CBA@AA>@@5;69=:CDD9D@@:>:;;;;4;:9?:9:@@B:9:?A@@=@CBBBDBBB@@<@A;;9E=BDE;;;;.;@@@@?A@@>
@N9IO0:00909:05774
GACGGAGGATCCAAGCGTTATCCGGAATTACTGGGCGTAAAGAGTTGCGTAGGTGGCATAGAAAGCAAGCAAGTGAAATCATACGGCTCAACCGTGTGCCCATTGTTTGAACTCCTAAGCTAGAGCACAGTAGAGGTACCTGGAATTCCCAGTGATAGGAGTGAAATCCGTAGATATTGGGAGGAACACCGATGGCGTAGGGCAGGGTACTTGGGCTGTTGCTGGACACTAAGGCACGGAAAGCGTGGGGGAGCGAACGG
+
BBB@2669BBB?B>A@@A=AAD9:::?A?AB:99-9<999.;:99.9:@A@?;;;4;@?@:;;0955.599.5>99<2700/;<<8@>>?7?;???00/;(//3777+//6<::)//)//7//44449;@@@A;;4;@@;@B=A6@<@D6@@;;:;9949:::::044.44448;88388089282333-3388-338333//::;.66//(/8/899;488882333;::4:,3333,37(33333333$333331778
@N9IO0:00870:05814
TACGAAGGGGGCTAGCGTTGTTCGGAATTACTGGGCGTAAAGGGCGCGCAGGCGGCTTTGTAAGTTGGGCGTGAAAGGCCTGGGCTTAACCCGGGAATGGCGCTTGAGACTGCAAGGCTCGAGTACGGGAGAGGATGGTGGAATTCCCAGTGTAGAGGTGAAATTCGTAGATATTGGGAAGAACACCGGTGGCGAAGGCGGCCATCTGGACCGTAACGTGACGCTGAGGCGCGAAAAGCGTGGGGAGCAAACAGG
+
B@B@A9A@AA0ABABABB?BB@CC>B?B>BBDED>@A?BB0;;7<BACC??<@B=BCC>CCE?AA<AC=BCBBBC>@<@@BBB>CC?C?CB:@A8?5;;=AAAA?CAAABCCCC@B?C@@@A:;;@@@:@@BB?BBB@BA?C7;2;>.94<@<=:;93<:<<5<8<<BCBB@=9)//(/)/949;;1:3882;<<4<*//(/(//=>>63923?>13/////899:::17733377&3899;==1=88<?1;:::
@N9IO0:00874:05836
TACGGAGGGGGCTAGCGTTGTTCGGAATTACTGGGCGTAAAGCGCGCGTAGGCGGCTTTGTAAGTTAGAGGTGAAAGCCCGGAGCTCAACTCCGGAACTGCCTTTAAGACTGCATCGCTAGAACGTTGGAGAGGTAAGTGGAATTCCGAGTGTAGAGGTGAAATTCGTAGATATTCGGAAGAACACCAGTGGCGAAGGCGACTTACTGGACAACTGTTGACGCTGAGGTGCGAAAGCGTGGGGAGCAAACAGG
+
AA:946;AAA+<@ABAA@=@B?FCAC@E>BAAAA<ABBAB;A;<;AAAB@@=9:49AA<AAB<@@?BDBB>BBB>5@@=6B=899?BC:==B>A:=<>BBB=@@<@:???89:>@;>CCCCC@@A@?A8AB;;2;?445=8@<A;>;?@<@CCC<<A@BBCB7B8;;@BBBBCC?CBAI@CCACCC?BA@@=@AA=A@CBBBB?@@@B>ABB@BBCD@CCCBAB???<@@@9994;ABBCFE;BCCDC=BBC>
@N9IO0:00896:05839
TACAGAGGTCCCAAGCGTTGTTCGGATTCACTGGGCGTAAAGGGTGCGTAGGCGGTGGGGTAAGTCTGGTGTGAAAGCTCGGAGCTCAACTCCGAAATGTCATCAGAAACTACTTCACTAGAGGTTGGAGGGGGGACTGGAATTCTCGGTGTAGCAGTGAAATGCGTAGGATAATCGAGAGGAACACCAGTGGCGAAGGCGAGTCCCTGGACAAATCCTGACGCTGAGGCACGAAAGCTAGGGGAGCAAACAG
+
AAC>>==9@@=4A466BB=?>6AA=AC?BBBBBB;BBABB=BB=BBBBB;;7;B?BCCC;CD@C@AAA@BBD@AA6@=<893::===A?A9965><45555:99;===4<=<55.55//7--,(,(,(,,,,,,#,,-/)/393?::;<<;:9>::9???A4?9;00/-(---(/699;@>,7,733,39882;9:.349=>?799,:=6;<AA;@?9<=9;733:33-33388:19::;;><0<770:3:9;
@N9IO0:00877:05897
GACAGAGGGTGCAAACGTTGCTCGGAATACTGGGCGTAAAGCGCGTGTAGGCCGGTTGGTAAGTCAGATGTGAAATCCCTGGGCTCAACTCAGGAACTGCATTTGAAACTGCCAGCCTAGAGTGGTGGAGAGGGAGGCGGAATTCCTGGTGTAGAGGTGAAATTCGTAGATATCAGGAGGAACATCGGTGGCGAAGGCGGCCTCCTGGACACTTACTGACGCTGAGACGCGAAAGCGTGGGGAGCAAACA
+
BBCDCAAA<ABCCD>;:;@C@@@B@C6;49449,99;::(95;:=:>:?>9=9C9=6@4882?8973;88?BB=6BC=6B==5>===7==888674AA>@@@@9?=?9>;;;>@@@>B@BA@@C?BC@BBBBE=A??AB@CAHAD:>><DAAABBC@DDCD=D@CCBAA@AAA@@@<@A?A?BA@??=::6:AA>A=@@8>8?@<@B499??@>@?9=A@A@@???@@@A?>>9?AAAAAA6@=999)79
@N9IO0:00884:05871
TACGTAGGGAGCAAGCGTTGTTCGGATTTACTGGGCGTAAAGGGCGCGTAGGCGGCGCGGTAAGTCACTTGTGAAATCTCTGAGCTTAACTCAGAACGGCCAAGTGATACTGCAGTGCTAGAGTGTAGAAGGGGCAATCGGAATTCTTGGTGTAGCGGTGAAATGCGTAGATATCAAGAGGAACACCTGAGGTGAAGACGGGTTGCTGGTCTAAACACGTGACGCTGAGGCGCGAAAGCCAGGGGAGGCAAACGG
+
BBB@?AAA:ABBE.9;:5.594:B:@BB>CBBBD=C;;;B8@@9@A<@:<;7<C8ABBB>BC>AAAACC:>???=/99:9@;;;861606@00/:6:;6<+0*0//73<;;;798A?AC:00@0//::;>BBB9AA?AAA=A492796;6;:8888807885.8:::69==;9/...35;7;4>><3?:995;00+/6...'-0-//93//389(3<32255>938626.55:996/6@;=@==00/)///)773
@N9IO0:00905:05865
TACAGAGGGTGCGAGCGTTAATCGGAGTTACTGGGCGTAAAGGGCGCGTAGGCGGTTATGTGAGTGTGATGTGAAAGCCCTGGGCTTAACCTAGGAAGTGCATCGCAAACGACATGACTGGAGTATATGAGAGGGTGGTGGAATTTCCGGTGTAGCGGTGAAATGCGTAGAGATCGGAAGGAACGTCAATGGCGAAGGCAGCCACCTGGCATAATACTGACGCTGAGGCGCGAGAGCATGGGGATCGAACGAG
+
@CC669>@8=@>@0/000,/699A@ABA?BBCCC=BBCCC9?@9@?@BBBB@DB@C<====B@@@>>>BCCBBBD>CCC<CCC>BB?C?B?BBB?B>@ABCCDCCBAA9@@@;;:AA@@A>???A@@???@ABA=BE?BB@C?@@<@?B?DCCAAAA?BCCC?DABA???A?>999;>;>3939?:99;@@8@AB;?;?A@@=AB?CD<@@9959>>;ABAA@@@@@<AAAAAAAABBBBBA4:755545257
@N9IO0:00905:05901
TACGTAGGGTGCGGGCGTTTAATCGGAATTACTGGGCGTAAAGCGTGCGCAGGCGGCTCCTTAAGTCAGATGTGAAATCCCCGGGCTTAACCTGGGAACTGCGTTTGAAACTGAGGGGCTTGAGTGTGGAAGAGGGGGGTGGAATTCCAGGTGTAGCAGTGAAATGCGTAGAGATCTGGAGGAACACCGATGGCGAAGGCAGCCCCCTGGGCTAACACTGACGCTCATGCACGAAAGCGTGGGGAGCAAACAGG
+
JBF?A;;?6<<BB@7@;;;)47<=C@C7;79A@@>6BCCCD:;;B@@@AACC;?@9:::>A>A599:@@ABBA@>B7::::-:?6>?8<:>:<BB?B?BBB;:9<3;;?7<<=>>>>2>>9>>>C>==:=<BCBDDDD*CB?@:9468=C7?;BBCABA=<==4558>?AACA?=8390497<9AAA@CBBB@C>><>:@@@A???0@?<5@BA=BBB><=666<<===<@;;;C;@@A;;99&4:44:(5<<8
@N9IO0:00868:05945
TACGAAGGGGGCGAGCGTTGTTCGGAATTACTGGGCGTAAAGGGCGCGTAGGCGGTTTAGCGAGTCAGGCGTGAAATTCCCGGGCTTAACCTGGGGGCTGCGCTTGATACTGCTAGGCTTGAATTCGGGAGAGGATGGCGGAATTCCCAGTGTAGAGGTGAAATTCGTAGATATTGGGAAGAACACCGGTGGCGAAGGCGGCATCTGGCCCGAGATTGACGCTGAGGCGCGAAAGCGTGGGGAGCAAACAGG
+
CCCCCACCCC2BBAA9:;:@@=BC@C@C@CDBBB>BBACC?CC=CDDDEBC@BC?@B<ABBCBCCCDC@BBBCBC=A=??8?@0;;?B?B?BCDDD3BBAAAAC;:5BB?@@CBBB>A@=AB;?5>B=5BBB?<?@=:@A>A8C8==5=CCAA@A>;5;=AA=B@BBBBBBBBB7B=,:53828::4:68858;;5:1//(//99>A7A@8@??<87:;;=<<:?:28777771889=@AB5=>AAC:A:88
@N9IO0:00877:05935
TACGAAGGGGGCGAGCGTTGTTCGGAATTACTGGGCGTAAAGGGCGCGTAGGCGGTTTAGCGAGTCAGGCGTGAAATTCCCGGGCTTAACCTGGGGGCTGCGCTTGATACTGCTAGGCTTGAATTCGGGAGAGGATGGCGGAATTCCCAGTGTAGAGGTGAAATTCGTAGATATTGGGAAGAACACCGGTGGCGAAGGCGGCATCTGGCCCGAGATTGACGCTGAGGCGCGAAAGCGTGGGGAGCAAACAG
+
@ABAA=@BAB0AA@@@@@=@C@CC@C@C@DDBBB<BB@@@;@F?<<;DBBB?@@<@B9@?BBAAA;;;>@BBDDD>D@CB<AA0;;5;49<@ACCC1A@AABBB=@>AAAAACCBB?CB>BB?B>AA@;AA@A=@@@4;=8=<A>AB=BAAA===8808;@>8@8934;ACCBC?BA2:48?9<?@8@8?>8=@<686.-(--879:7<;3;@?>?=??AAAAAA?077;777)339>A?A289?9=7@;6
@N9IO0:00885:05919
TACGTAGGGGGCGAGCGTTGTCCGGAATCATTGGGCGTAAAGCGCGTGTAGGCGGCTTGGTCAGTCTGGCGTGAAACCTCGGGGCTCAACCCCGAGCCTGCGTTGGATACTGCCTCGCTTGAGTCCGGGAGGGGAGAGCGGAATTCCCAGTGTAGCGGTGAAATGCGCAGATATTGGGAAGAACACCGGTGGCGAAGGCGGTTCTCTGGGCATTACCTGACGCTGAGGAGCGAAAGTGTGGGGAGCGAACAGG
+
CABA;ABBBB0BBB<;@B@BGDAEAE@CCCC?CB9@@:;:,99=>==@@;;7:=9=A9?;????@@@B?AAABBC=C@C@@@@8@@AA:@>?4>999:CAABD>@=@BBBAABACCCHE@BAAAB>BC;AAAA.;;AA;;8:?B@ED<CBCDCCCAA=ABBB=BAADA???@@A;@?9??AA?BCC?A?;;5;@@>A>AA<@=@BBCCC>AAA?BB>B@@A;;;;BC=@ACCDG@CAA@CDE9AAAAA>???A
@N9IO0:00896:05925
TACGGAGGGTGCGAGCGTTGCTCGGAATCACTGGGCGTAAAGCGTACGCAGGCGGACCGTTAAGTCGGGTGTGAAAGCCCGGGGCTCAACCCCGGAAATGCATTCGAAACTGGCGGTCTTGAGTACGGGGAGAGGGAGGTGGAATTCCTGGTGTAGAGGTGAAAATTCGTAGATATCAAGGAGGAACACCGGTGGCGAAAAGCGGCCTCCTGGCCCGATACTGACGCTCATGTACGAGAGCGTGGGGAGCAAACAGG
+
@BBB@ACD=:;;BBB:::DBBBDB@C?BBBBCCC?BBCDC>BBCCCCB9:;8;E<AA?BBBDADBBBC=@@;AA>46:D>EGD8@@@D?ACB9B?CC=BB@?@;??=>6===99949???AB>>>99:9*9900>6,,),,),(,),,--(-.22555+22566&/388///779<8:49;?<1818=<6<49=6559=9+959.5.55.5<9==6;;:==599>>@?@ABAACBAA;;;A@;;;;.;:;9;)99:5
@N9IO0:00902:05910
TACGTAGGGTGCGAGCGTTAATCGGAATTACTGGGCGTAAAGTGTGCGCAGGCGGCCGCGCAAGTCGAGTGTGAAAGCCCCGAGCTTAACTTGGGAATTGCGCTCGAAACTACGTGGCTGGAGTGTGGCAGAGGAAGGTGGAATTCCACGTGTAGCGGTGAAAATGCGTAGAGATGTGGAGGAACACCAATGGCGAAGGCAGCCTTCTGGGCCAACACTGACGCTCATGCACGAAAGCGTGGGTAGCAAACAGG
+
86-///-6/268------(/3;<A7?:>7:9944(48449(3333:986--(-6(-(,---/(///67783339:288;;*-----(-(--(/8(/(/(//88;:::=5:888;<<7<BB<9337//(////-3738*//*/5:476:=><===;:96;4444&44444>>>;;?6968<<:@9?;<03-38-448385::;<:=9=>>=6>2404=99:<7666/////84444(4::>><7B=BBBC=?@??
@N9IO0:00913:05928
GACAGAGGGTGCGAACGTTGCTCGGAATTACTGGGCGTAAAGCGCGTGTAGGCGGGTGATCAAGTCAGGTGTGAAATCCCTGGGCTCAACCCAGGAACTGCACTTGAAACTGGTTGCCTTGAGTGTTGGAGAGGGAAGCGGAATTCCTGGTGTAGAGGTGAAATTCGTAGATATCAGGAGGAACACCGGTGGCGAAGGCGGCTTCCTGGACAACTACTGACGCTGAGACGCGAAAGCGTGGGGAGCAAACAGG
+
CCCCC@@@=@A@CC@@??@CB@><9<+0+0@<::9989CB<ABBAB@@>>>;?>?8><?@AA?BBCBC??>>===8???9@@@:@?>??DD=BC>A=A?99:AA9?>?9ABB?B9::=A=@@>:@A>B?BA>>>9>=AAA:>:=493:<8<???@@@<??AA9A<>>>;;;==<9:91:<8<9<<=8>8::5;:;9>:=>878076<=6898)//;959;<<??;;;=;;;;;>4===????1;8759.9777
@N9IO0:00913:05955
AACGTAGGTACCGAGCGTTATCCGGATTCACTGGGCGTAAAGCGCGTGCAGGTGGTAGGGTAAGTCGGGCATGAAAACTCTTGGCTCAACTGAGAGACGCTGTCCGATACTGCCAAACTTGAGGGTGTAAGAGGGAGGTGGAATTCCGCATGTAGTGGTGAAATGCGTAGATATGCGGAGGAACACCAGTGGCGAAGGCGGCCTCCTGGTACACTCCTGACACTCAGACGCGAAAGCTAGGGGAGCGAACGG
+
C<CCCDC?CCC?CCBBBB?BBA=A>@@=@CCBBB>BBAED<AABBB???@@<??=@A@@9@@6:9AAD>CCCCECE;CCBB?B?@@@@<@BBBB:;:BBBBBA@=@BBCAAAB@DC>CD@BBAB<AAAC?BAAA99949A<A<C<@=C???AAA?>??BBCD>BBBBBBBBCBBBB@<AA8=8=;;4;>996:@@;@<><;<8><499188=>>>A388@==;;;;;:===@@@8@:::<==/::<8808==
@N9IO0:00874:05973
TACAGAGGGGGCAAGCGTTATTCGGAATTATTGGGCGTAAAGGGCGCGTAGGCGGCTTAGCAAGTGGAAGGTGAAATCCCTCGGCTCAACTGAGGAACTGCCTTCCAAACTGCTTTGCTTGAGTCCGGGAGAGGTGAGTGGAATTCCCAGTGTAGCGGTGAAATGCGTAGATATTGGGAGGAACACCGATGGCGAAGGCAGCCCCCTGGGCTAACACTGACGCTCATGCACGAAAGCGTGGGGAGCAAACAGG
+
DBC<<@@CCA+CC99;BB>BC@CC@C@C@CB?BD>CCBBB6;;0<@A@@@@:;:6:D?BBBC?BBB@B>A<?>?>9?@A<BBF?BCCC@BBBBB?CACBBDBD@C@FE?E;;;BB<BBC=@@BBB<A@;ABBC@CCBBBB>@=@599.:>=>????A?BBBD>FC;;;CDBDBC?AE>AA>A?AAA?@@@B?B@@<?>B;;;;;;):@C7?@A@@@@BBB:9;@BA;ABB;;;C=C;;;;;;.;;;BG;@@A>
@N9IO0:00878:05969
TACAGAGGGTGCGAGCGTTGTCCGGAATCACTGGGCGTAAAGGGCGCGTAGGCGCCCGGTTAGTAGGGGGTGAAATCTCGCGGCTCAACCGCGAGGCTGCCTCCTAAACTGCCGGGCTCGAGCACAGTAGAGGCAGGTGGAATTCCCGGTGTAGCGGTGGAATGCGTAGAGATCGGGAAGAACATCGGTGGCGAAGGCGGCCTGCTGGGCTGTTGCTGACGCTGAGGCGCGACAGCGTGGGGAGCAAACAGG
+
=?A66:@A:>B?B;5;@@=A@DAG@C@CCBA@@@;@@@BC9@@;@@@@?>=9000=2?<?<??=79999)9<?@0;:?ABAA>ABCC@C>AABBB>A?9939?;999)3877,33(377888BABBBBBBBB?B>>>GD=A<A7::3:;>>>?>5518>;@<@=<=;;;==A@@@A:A:@@;??===;?@;@@A<>7;==@<@>??DD:???>5;;;===;;886@;@>=///::=???EE5;;===5=??5
@N9IO0:00884:05997
TACGAAGGGTGCAAGCGTTACTCGGAATTACTGGGCGTAAAGCGTGCGTAGGTGGTTTGTTAAGTCTGATGTGAAAGCCCTGGGCTCAACCTGGGAACTGCATTGGAAACTGGCTGACTAGAGTGCGGTAGAGGGGTGTGGAATTCCCGGTGTAGCAGTGAAATGCGTAGATATCGGGAGGAACATCTGTGGCGAAGGCGACACCCTGGACCAGCACTGACACTGAGGCACGAAAGCGTGGGGAGCAAACAGG
+
ABBBC?DM>ABAC@B@A@@BBBCD?C=@8;9@@>7BCCED=BBBCCCCBAA>AB>BB>BB?B????@AAA?AAAA<AB>6B<=8<BBB7@7;>;3;7;;BDAC:C:@@7=<=:BECBCCBAABBB@@=@BABAAB9AABC>A<@;?>8@=@CCCD???BCDD>B???A???>>9::A89:8:=AABAAA@@=@@@<@?BCCCBBB<BA7@B<ABC@@<@@@=977//)/9::=?6=<<<>@@2??BBB=@BB4
@N9IO0:00885:06006
GACGAACCGTCCAAACGTTATTCGGAATTACTGGGCTTAAAGGGTGCGTAGGCGCCTGACAAGTTGGGTGTGAAATACCTCGGCTCAACCGAGGAATGGCGCTCAAAACTGTCAGGCTTGAAGGAAGATAGAGGTGAGCGGAACTTAAGGTGGAGCGGTGAAATGCGTTGATATCTTAAGGAACACCCGTGGCGAAAGCGGCTCACTGGATCTTTTCTGACGCTGATGCACGAAAGCTAGGGGAGCAAACGG
+
CC>==;>7;;<499054549:5<=8<8A?@A;==6A;69A05506<555CA<@B=9=A<<>666;>>6;;;BBB=????A::38;:@?C??==8=6<8487793333&39;9=8;3661//(/494//33337188<887+3,3;494:637.3>8>9<733(33388/33886//(/(/(/06666168728:992900*/5597>?022=AAA6779B<8898373?@BBBF=BBBCACA599987)7;8
@N9IO0:00889:06004
TACAGAGGGGGCAAGCGTTGTTCGGAATTACTGGGCGTAAAGGGCGCGTAGGCGGCCTGCTAAGTCGATCGTGAAATCCCCGGGCTCAACCCGGGAACTGCGACCGATACTGGTTGGCTTGAATCCGGGAGAGGGATGCGGAATTCCAGGTGTAGCGGTGAAATGCGTAGATATCTGGAGGAACACCGGTGGCGAAGGCGCGATCCCTGGACCGGCATTGACGCTGAGGCGCGAAAGCCAGGGGAGCAAA
+
>>>=B@?@@@0AD?AADC>AAABB>B@D<@AAA@;ABBBB<AA:ABABBCB?@@=@?@@@BB@CBAAA@@?@CCC>CDHE:BB>BBB?<??7>A8C@BBBB<;>69A;95A@=C9;:;C@CE@DC@BG<@?:::6:@@@A=@=?AC=A@@B@@??::5:ABB6BBBBBA??>;;;=B<@A8?89986<??A=A992/4//////--(-6(//0606693333778333586///:1///5==;&377788
@N9IO0:00896:05969
TACGAAGGGGCTAGCGTTGTTCGGAATCACTGGGCGTAAAGGGCGCGTAGGCGGCTCGACAAGTCAGGCGTGAAAGCCCCGGGCTCAAACCGGGAAATGCCGCTTGATACTGTCTTTGCTTGAGTCCGGGAGAGGATGGCCGGGAATTCCCAGTGTAGAGGTGAAATTCGTAGATATTGGGAAGAACACCGGTGGCGAAGGCGGCCATCTGGACCGGTACTGACGCTGAGGCGCGAAAGCGTGGGGAGCAAACAGG
+
BA:;529;9.599=;?A@CD@CC@EABBCCCCE?BA@@C=BB=;;;@?;;7;@==BA:;;A<?>::71777777(3333&//(/////(/(//(//(/33,389-33333444444(4::344499.44)55558:::)/)//)/396;=8==666;666:>>>>6>>BA599AA;;5;;0;2:@8=?@<?;?=9<?>9??@A=A?A???A;?@=?<?:::@AAD>=9993;?@@>@/99?::::*94999)4993
@N9IO0:00902:06009
TACAGAGGTGGCAAGCGTTGTTCGGAATTACTGGGCGTAAAGGGCGCGTAGGCGGTCTGGTAAGTCCCGTGTGAAATCCCTCGGCTCAACTGAGGAACTGCACGGGAAACTGCTTGGCTTGAGTTCGGGAGAGGGAAGCGGAATTCCGGGTGTAGCGGTGAAATGCGTAGATATCCGGAGGAACACCGGTGGCGAAGGCGGCTTCCTGGACCGACACTGACGCTGAGGCGCGAAAGCTAGGGGAGCAAACGGG
+
>@<<ACJAGCACC9;;AD>;;79=;A:A9;=:99/9>>AC>CD>CCCBBBC@??<?@@?<;;5;:::-9A>@@@D9:::.9@@9A@9929<>;;9<<?>CCC@@@;@C<CBBAC@B>AB<@???:999,4?99;3;8<<B@C>B?BAGF>CCB<;;C?CCCE?FBBBCBAABBAA=A?AA>B>BAA;@9=?8@>><B>@@:;94<9BA:@?=BB;;;@@@A@@?>:>58:?9;;043<?A>>2ABBB=4=@@8
@N9IO0:00865:06031
TACGTAGGGTGCGAGCGTTAATCGGAATTACTGGGCGTAAAGCGTGCGCAGGCGGTTTCGTAAGACAGACGTGAAATCCCCGGGCTCAACCTGGGAACTGCGTTTGTGACTGCGAGGCTAGAGTATGGGCAGAGGGGGGTGGAATTCCACGGTGTAGCAGTGAAATGCGTAGAGATGTGGAGGAACACCGATGGCGAAGGCAGCCCCCTGGGCCAATACTGACGCTCATGCACGAAAGCGTGGGGAGCAAACAGG
+
DCCCBAAA<@ABB@A?@?9?;?A>:=+0+0==;?9@@@A@9?ABA@@G@;;7;A=BB=CCAB>CBBBBCA@BACB=AACC9CB;A?;;5:<@?>8?<?AA@CCG>CBBB@AAAADC?AAA@?>@@999,:==999999%9<27/78869//)/=9:::::=:>:3>??@BAABBB@@@A6:08<:;00+0:0819??1949?==?AA2BBD>D@C???@@?@@@@ABBBBB@@;;;0;;<;ACC7DCCBB<B@A=
@N9IO0:00871:06014
TACGTAGGGTGCAGGCGTTAATCGGAATTACTGGGCGTAAAGCGTGCGCAGGCGGCTCCTTAAGTCAGATGTGAAATCCCCGGGCTTAACCTGGGAACTGCGTTTGAAACTGGGGGGCTGGAGTGTGGCAGAGGGGGGTGGAATTCCAGGTGTAGCAGTGAAATGCGTAGAGATCTGGAGGAACACCGATGGCGAAGGCAGCCCCCTGGGCTGACACTGACGCTCATGCACGAAAGCGTGGGGAGCAAACAGG
+
;@;6;66>2//0//)/<<8><CB@?A6;59>><<7A@@@@:@@@AAABA@@=A@<>>A?B9?:??;;<948@@?B;:;;;-9@5:@:B:C;CBE<A8;;:;9=>/55;2<;;5555#59A=?<B<<<8??>:;:9:9%5:59:?<@=?A?:9:9548<;9?@9;9:?::49959::;8<=;?<@>><@>>@:??@<@:>A==?A?,===3;@BA@?<//////;;;;<;=?;=<6<873=??353:==5=@=7
@N9IO0:00905:06014
TACGAAGGGGGCGAGCGTTGTTCGGAATTACTGGGCGTAAAGGGCGCGTAGGCGGTTTGACAAGTCAGGCGTGAAATTCCCGGGCTCAACCTGGGGGCTGCGCTTGATACTGTTGAGCTTGAATGCAGGAGAGGATGGTGGAATTCCCAGTGTAGAGGTGAAATTCGTAGATATTGGGAAGAACACCGGTGGCGAAGGCGGCATCTGGCCTGTGATTGACGCTGAGGCGCGAAAGCGTGGGGAGCAAACAGG
+
BAB?C@CFIJ5CCA@;;;:@>@DC@C@C@BBBBB=AAAEF>DC>DCBFCCC@BC@BD<BBCD@BBBBA?AEABCE=C>A@8?>3>>>>;@;?AAAA00/;9;AC?A@AAA????B@@@C?BB>?:?><=@BAB?BCC@B@>@4809C;@@A<??A8749@=92:7===BBB?::6;;+/+/83888.3.22,26;39/22,26669:5>5>>>;9:6:9566@:99??@@CDE?AAAABBB:BBBCC><==:
@N9IO0:00910:06021
TACGTAGGGGGCAAGCGTTGTCCGGATTTACTGGGCGTAAAGCGCGCGTAGGTGGGGAAGCAAGTCCGGTGGGAAAGCCCACGGCTCAACCGTGGAAGTTCGCTGGAAACTGCTTTTCTTGAGGGCGACAGAGGAGAGTGGAATTCCCGGTGTAGCGGTGAAATGCGTAGATATCGGGAGGAACACCCGTGGCGAAGGCGGCTCTCTGGGTCGTCGCTGACGCTGAGGCGCGAAAGCGTGGGGAGCGAACGG
+
AACCCBB>>>+BB?BBBB@CCC?B9;:B=BBBCC>CBABD>A@@@C@???>9:::;.;4;;B?BBB>B?AAC=BA:??@:@@@<;;;@>@?@@@<><?@;?@AA@>AC=C@@@BDD:BB>AABB>BBCBCCBB>@A@B;:6;>B?BB>B@CBBBBBB?BBBG=@@DDCDCBBBBAAA8@A=A?BBBB<CAA>ADD?C?@@@CCBBBABD=BA@@CBBBCCCCCCB@@=@@@;;;0;;@===>.::>@@:9;:
@N9IO0:00877:06069
CACGGGGGGAGCAAGCGTTGTTCGGAATCACTGGGCGTAAAGGGCGTGTAGGCGGTCAGGTAAGTGGGATGTGAAATCCCTCGGCTCACCCGAGGACCTGCATCCCAAACTGCCTGGCTTGAGTACGGGAGAGGATGGAGGAATTCCTGGTGTAGCGGTGAAATGCGTAGATATCAGGAGGAACACCGGTGGCGAAGGCGTCCATCTGGCCCGATACTGACGCTGAGGCGCGAAAGCTAGGGGAGCAAACGGG
+
BF;;;;;;%555A.55?A9=;59B?B<??B@@?C>::<CC=BE>@@@A@@?>@@;@AAA;AA=AABB=BA@ACDD>CCJ=C::8;ABABC>@@@@DC?CBBCBBC?BC?BA@@@@@7@D>AACAAACC<@@@@<??D@CC@D?B?B?BB>BBBBC=><>BBB>BBABAAAAABBBBB?@@;?;>?>9=988.87:284<@AA=@=>>B<??9?>=;;;;:9977::5166:9==5=@AAADF9??BBD>A@A<
@N9IO0:00881:06089
TACGGAGGGCGCAAGCGTTGTTCGGAATCATTGGGCGTAAAGCGCGTGTAGGCGGCTTGGCAAGTCGGGTGTGAAATCCCGGGGCTCAACCCCGGAACTGCATTCGATACTGCCTCGCTAGAGTCCCGGAGAGGAGGGCGGAATTCCCGGTGTAGAGGTGAAATTCGTAGATATCGGGAGGAACACCAGTGGCGAAGGCGGCCCTCTGGACGGTGACTGACGCTGAGATGCGAAAGCGTGGGGAGCAAACAGG
+
BBCC:BCC>BCBB7;@B@=A@@DC@C@CB@@<@A;ABBAB<B@@ACCBBBA?AC=CB:99:C=@@CCC9??@=>@9@AA<BCC;BBBA<@@@7?>D?@??:::?CCCBCBBBA=AA@?@BCBBBDF=A=AABA@DDC>CC;A;?;@B;B@:::BB::9:BCD>C@BCCEBABCBCCC<@?9?<????CCAA>AA@<@<??:?@8??CC>AAB@BBBBB@@>CBA@AABBBCCCJ?CBBCGGD:BB@@@:@BB<
@N9IO0:00886:06098
TACGGAGGGTGCAAGCGTTGTTCGGAATCATTGGGCGTAAAGCGCGTGTAGGCGGCTTGGCAAGTCGAGTGTGAAAGCCCGGGGCTCAACCCCGGAAGGTCGCTCGAAACTGCCTCGCTAGAGTCCCGGAGAGGAAGGCGGAATTCCCGGTGTAGAGGTGAAATTCGTAGATATCGGGAGGAACACCAGCGGCGAAGGCGGCCTTCTGGACGGTGACTGACGCTGAGACGCGAAAGCGTGGGGAGCAAACAGG
+
AADG?CAC<AAAC?BB@@>@A:BC:BADCBB;@@8@@ACD=AAA@B=AA<<59:39;6<;@D<?ABB@@AAACCE=BBB=BBC;BBDD@DDE<M@B=B=;9:@AA=A=7:544055<<BA@@<<<<5<:???<8;4=4?;6<;>9??9?===<AA;;5;ABB>C?CBCCCCCBBAAA<@C?C@DCG@CCCC@BBA=@>;;6;6;.;AB=@@B?CCFCCABABBBBBBBBCCBBB=BBBBCCC7AA@@A6@AB?
@N9IO0:00893:06061
TACGTAGGGTGCAGGCGTTAATCGGAATTACTGGGCGTAAAGCGTGCGCAGGCGGCTCCTTAAGTCAGATGTGAAATCCCCGGGCTTAACCTGGGAACTGCGTTTGAAACTGGGGGGCTGGAGTGTGGCAGAGGGGGGTGGAATTCCAGGTGTAGCAGTGAAATGCGTAGAGATCTGGAGGAACACCGATGGCGAAGGCAGCCCCCTGGGCTGACACTGACGCTCATGCACGAAAGCGTGGGGAGCAAACAGG
+
BBABABB<5;@>@@=?;;597=@A?B>A?ACBBB=CBBBC>CBBBBBBA@?><<9>AA=A?B@BBBBCBAAACCC<@?EE8BB<AB?B?B@BBC>B<@@B@AAC86;==<B<>=>=&@BB?A<@;<?:BBCBCBBBB)@A?B?C?B9::??@@AAAABBACB=;9;::AABA?;;>>9>?<>9=>>8>=<<8A>>:=<BCBCBB@+@AB<BC;;;BBA@;5555>9:<;A:9:C=D@A;=<<0733;;5==>8
@N9IO0:00895:06095
TACGTAGGTGGCAAGCGTTGTCCGGATTTATTGGGTTTAAAGGGTGCGTAGGTGGCCCTGTAAGTCAGTGGTGAAATATCTCAGCTTAACTGAGAGGGTGCCATTGATACTGCAGGGCTTGAGTACAGATGAGGTAGGCGGAATTGACGGTGTAGCGGTGAAATGCATAGATATCGTCAAGAACACCGATAGCGAAGGCAGCTTACCAAGCTGTAACTGACACTGAGGCACGAAAGTGTGGGGATCAAACAGG
+
CF96;9?75;5;@.549;455A>B=BBB=BC@CL>BB>CG>CC>;<;C;;;?;;6;C=ABBCABCCBBBGBBCBD>CFCCC;;;AC?B>BCCECDGC>ECD?BE9;;;A@@A;;;A<A?4::@@@AAA@;;;<7;AB@CC@EAL696;<8ACCAAAA<@A@C<AABAABAA;;<BBBCD?CB?::9489?@@@@A5;598=?B7@<5>49999=@;>ABBBBB:99?4>==:9:.9>@@A>>0;9;;B=;:;?
@N9IO0:00910:06067
TACGAAGGTCCCAAGCGTTGTTCGGAATCACTGGGCGTAAAGGGAGCGTAGGCGGCGTGGTAAGTCAGATGTGAAATCCCGGGGCTCAACCCCGGAACTGCATCCGATACTGCCATGCTTGAGGGTTGGAGAGGTAGCTGGAATTCTCGGTGTAGCAGTGAAATGCGTGGATATCGAGAGGAACACTCGTGGCGAAGGCGAGCTACTGGACAACATCTGACGCTGAGGCTCGAAGGCTAGGGGAGCAAAAGGG
+
A@BBC=A<@BB.:.55557<?9CCBKACABABBB<BBBCD;A@;@@C;;;;5;@<@@;;5:>=?@@@?A@@@@BB=BDD>@@@5>>@@+000+0)/398<??;@=A@@@@889>??:AA?AAAB<A?C?<;==7:438==994:8=>B?9AA@@@???@@@@9??ABCC@CAAABBAAAA5:6;@@AAA@@<:;;>A>@B@@@BBBCC@CBB@BBBBA@@@BCCBAA@BAC@@6;5;;;;@@5@BCGDD;EG;
@N9IO0:00908:06133
TACGAAGGGGGCTAGCGTTGTTCGGAATCACTGGGCGTAAAGCGCTTGTAGGCGGACTGTTAAGTCGGGGGTGAAATCCCGAGGCTCAACCTCGGAATTGCCTTCGATACTGGCAGTCTTTGAGTCCGGGAGAGGTGAGTGGAACTCCTAGTGTAGAGGTGAAATTCGTAGATATTAGGAAGAACACCAGTGGCGAAGGCGGCTCACTGGCCCGGTACTGACGCTGATAAAGCGAAAGCGTGGGGAGCAAACAGG
+
=CBBC2;;;;*9@:99@@>AB?BDAD@BBB;;;C=BBBBB;@@BBB7::??;?C499??>9?=?AAA@@@1@@AC<A@?8?;;5;ABB?C@CFF@CAC;;9>A>ABBBC@?@=?;<;CBB>@@@@A4;;0;A=A@BBBCBB;?;>;>9;;;BB@@955.555:1:75555549:>5;:7<.4555447;599??A?8;800*0/0/6//(94,46;<=6:9@94444494)4:444)4444444&444;>15559
@N9IO0:00867:06205
TACGGAGGGCGCAAGCGTTGTTCGGAATCATTGGGCGTAAAGCGCGTGCAGGCGGCTTGGTAAGTCGGGTGTGAAATCCCGGGGCTCAACCCCGGAACTGCACCCGATACTGCCTCGCTCGAGTCCCGGAGAGGATGGCGGAATTTCCGGTGTAGAGGTGAAATTCGTAGATATCGGAAGGAACACCAGCGGCGAAGGCGGCCATCTGGACGGTGACTGACGCTCAGACGCGAAAGCGTGGGGAGCAAACAGG
+
@ACC>AAGIBABB=BBBB>BB?CD:C@CCCCABF@DDBBB>BBBBB@BDBB=?@=@D?B?BB9=?:::-:<@?@B>BBE=CCC;BCCC@CCC;D>B=@@DBA@@;@BAACBAA@CBBB;:;@AADG>G?AAAA?A@A?::5:<BC<A=A8:;;AA;;5<@CB>EACCBBBCCCCBC>B?A6::;BB@BBBC@CCC<A=::7;@AAABB>@@B@CBBBB???B?@AB??AC@@?C7??>?=<<0<<779.8@@<
@N9IO0:00868:06171
TACGGAGGGCGCAAGCGTTGTTCGGAATCACTGGGCGTAAAGCGCGTGTAGGCGGCTTGGCAAGTCGGGTGTGAAATCCCGGGGCTCAACCCCGGAACTGCATTCGATACTGCCTCGCTCGAGTCCCGGAGAGGGTGGCGGAATTCCCGGTGTAGAGGTGAAATTCGTAGATATCGGGAGGAACACCAGCGGCGAAGGCGGCCACCTGGACGGTGACTGACGCTGAGACGCGAAAGCGTGGGGAGCAAACAGG
+
ABAB<B@@=BB@A9@@;;76=:?D:B@CBDAAAC=:;;;96;@@@BBA@9949:4:A>A>BB>?@>@@8??@@@B=BBB=BCC;BBBC?BBC6@;@<?9::DC?BAAACC?@??CCB@A@@@@ACC=C=@?99609B7A@=@:A;AB>B>BDCCCA@=A@AA<B@CBBBBCJCAABH?BB?B?BBA>::9B<?>;;>893,33994:>4>B@8:@@:73888?ABBBBBCCBBB<A>??@??-;8988*8??4
@N9IO0:00880:06171
TACGGGGGGGGCAAGCGTTGTTCGGAATTACTGGGCGTAAAGGGCGCGTAGGCGGTTGGATAAGTCAGCTGTGAAAACCACGGGCTTAACTCGTGGCCTCAGTTGAGACTGTCTGGCTTGAGTGTGGGAGAGGAGAGTGGAATTCCTGGTGTAGCGGTGAAATGCGTAGATATCAGGAGGAACACCGGTGGCGAAGGCGGCTCTCTGGACCACAACTGACGCTGAGGCGCGAAAGCTAGGGGAGCAAACAGG
+
CB;9555555"5@7>CBC@BB@BC@D9;99CCEGIB@<==6=@455554595::.5058;;<1553389334/666*6*///:(//)4.4/8.--(-(---,,(------,-/00)//)//8884;9(44:;3=@;=@=,0)/)/)/97;;@95:;2:9:5)555DBB@CB>000<800)/)//-(-0/0)///4>:0;6;@A@@??<<<8<00)/////559==?499;?@A,9:@:;::&5;555)5994
@N9IO0:00882:06191
GACAGAGGGGGCAAGCGTTGCTCGGAATCACTGGGCGTAAAGGGCGCGTAGGCGGGATGGCCAGTCGGTCGTGAAATCCTTCGGCTCAACCGAAGAACGTCGATCGATCTGCCATTCTTGAGGGATGCAGAGGAGACTGGAATTCCCGGTGTAGCGGTGAAATGTGTAGAGATCGGGAGGAACACCGGTGGCGAAGGCGGGTCTCTGGGCATTTCCTGACGCTGAGGCGCGAAAGCGTGGGGAGCAAACGG
+
9@B9555:::(9@+//7>)/9@@A<@69:BAA@>7=B@BB<BB<BCBBBC@@AA@9@00,0:=00;B?BABBBBB=BB>@><;4;?BB=@<@C?BB:C?@======<<556=799388.44;;3:558BAAB;99:@?@;@7:4:B5?::;9:;8917;;;1>?@CAAABA????B;AA5959897<9??7?=@8A9@AC=AABBBCC=CDDF>E>A;::?A@::929>@;;;/:@>>@AA;BBBCD;?@A
@N9IO0:00865:06243
TACGGAATGTGCAAACGTTATTCGGAATCACTGGGCTTAAAGAGTCCGTAGGCGGCTTGTTAGGTGAGGTGTGAAATCCCTCGGCCCAACCGAGGAATTGCGCTTCAAACCGGCGAGCTTGAGGAGGATAGAGGTGGGCGGAACTGATGGTGGAGCGGTGAAATGCGTTGATATCATCAGGAACACCGGAGGCGAAAGCGGTCCACTGGGTCCTTTCTGACGCTGAGGGACGAAAGCTAGGGGAGCGAACGGG
+
CCCC:CACBBAACC<;;605=9@B?C@BBBBBBB<AB=@A;;:;@B?BBBB?BB>AA@BC?BB>?AAB@BBBBAB=ABB=????BC@DAF?@??;>>A=ABBAB?AAA=A@D:BB:55<7;:@=?C:CBBBBC@CCE=CC@C?BCCCCC@CC@AAAC?BBBB<BCBBB@BCBBAA@ABBB7A9@<<?C@@@8@=@808383:@8BCCCD<AA?BB>?@?C=CBA@999,9?>>=2@ABA=>>1<?@??6@BC;
@N9IO0:00878:06231
TACGGAGGGGGCCAGCGTTGTTCGGAATCATTGGGCGTAAAGGGCGCGTAGGCGCCTCACAAGTCGGTTGTGAAATCCCTCGGCTCAACCGAGGAACTGCGACCGAAACTGCGAGGCTTGAGTCCCGGAGAGGGTAGCGGAATTCCCAGTGTAGCGGTGAAATGCGTAGATATTGGGAGGAACATCGGTGGCGAAGGCGGCTACCTGGACGGGTACTGACGCTGATGCGCGAAAGCTAGGGGAGCAAACAGG
+
=>@@9<<AEA+D8;9:;9;@@8;=8<9=>::19?9???AC:@@:@@@@@CA>;:;=@@BBB7<;AA=A6;;@@@:@CC8@;;7;@BEAFA;;;AC@CEDCCCC?A@C<@;;;@;;4;B=BCBGIE?C?BDCCC>CBBCC@C>A?AA<@CBBAAAAA?ABBC>@@@@@B@@@DC@CE;::69;>>999<:;6;BB?B@BF@BBA@=@B=A;;;6;BBBBBAAABBBBBBBBBBA;@@@@ABB3;<<;<0;AA?
@N9IO0:00882:06214
TACAGAGGGGGCAAGCGTTATTCGGAATTATTGGGCGTAAAGGGCGCGTAGGCGGCTTTGCAAGTGACGGGTGAAAGCCCTCGGCTTAACCGAGGAACTGCCTGTCAGACTGTGAGGCTTGAGACCAGGAGAGGTGAGTGGAATTCCCAGTGTAGCGGTGAAATGCGTAGATATTGGGAGGAACACCAGTGGCGAAGGCGGCTCACTGGACTGGTACTGACGCTGAGGCGCGAAAGCGTGGGGAGCAAACAGG
+
>>>999==99(=C5599::AA<AA@BAB@CD@DE@BB@@@:@A=BCBBABB?@@=@DD8:9D>AACCCCC<AABB=BBB<@@B>A@7<7;>ECD@C>BA@B=@AAADBB@===;BA@CI?BACCC@CK@CDCC?BBBC@B=B6;.:<8?@DBBBBA@=?:94(4A?8=BBAAAA@BB=C=:E?BBB?BBBA@DCC>@?AB@BBBBCAA>@A@B6<:::A:=@ABC>><>C=9?:155<9966*77855-5532
@N9IO0:00901:06249
TACGTAGGGTGCGAGCGTTAATCGGAATTACTGGGCGTAAAGAGTGCGCAGGCGGTTTTTTAAGCCAGACGTGAAATCCCCGGGCTTAACCTGGGAACTGCGTTTGGAACTGGGAGACTAGAGTGCGTCAGAGGGGGGTGGAATTCCACGTGTAGCAGTGAAATGCGTAGAGATGTGGAGGAACACCGATGGCGAAGGCAGCCCCCTGGGATGACACTGACGCTCATGCACGAAAGCGTGGGGAGCAAACAGG
+
BBCCC@@@:BBBBBB?@?;?=@AA>A>A7::BBC>BB@@@9@@A;;;BC;;7;;7;DEDD)A<@A=@@;;;:9;C9<;;;.9>5===@7?7;;>6B;CBB>CCC=@;@>@;;;0;A?BBCCCBBBB@@@?@@@BBBB(>?<@>@<@?@A@99:ABBABCB@@=9::BBCCCCCBBCC?;;8;=ACC?CAAA=BBB=B?@@@@BBB0@@@;@CBBBAAAAA>000A>ABCBCCCC>BBBBAAA3;;;AB=BCC?
@N9IO0:00880:06296
CACGGGGGGAGCAAGCGTTGTTCGGAATCACTGGGCGTAAAGGGCGTGTAGGCGGTCAGGTAAGTGTGATGTGAAATCCCTCGGCTCACCCGAGGACCGGCATCGCATACTGCTTGGCTTGAGTACGGGAGAGGATGTGGGAATTCCTGGTGTAGCGGTGAAATGCGTAGATATCAGGAGGAACACCGGTGGCGAAGGCGCACATCTGGCCCGATACTGACGCTGAGGCGCGAAAGCTAGGGGAGCAAACGGG
+
@@;;;;;;%599@.55@A5:69?B>B@CBAA???6999?@8?A<ACABA@@=@@?BCBE>BB?BBBBBDCBBBBB=BAC;A;;7;@@;;;.;::.9>9==?BAAABBCBBBCCB?D?CC=@::;@@BB=@@@B>A@C;;;0;;@;@<@A>@966?A@;ABAA=ABAABB@@@A?@@@5;;>A>AAA9?9>>9=9717-8??A@AABAA>AA<ABBBAA;;;?@@;;;@BB<<<B8A??@ACD9??DDD>BCE=
@N9IO0:00889:06302
TACGGGGGGGGCAAGCGTTGTTCGGAATTACTGGGCGTAAAGGGTTCGTAGGTGGCCAACTAAGTCAGACGTGAAATCCCTCAGCTTAACTGGGGAACTGCGTCTGAGACTGGATGGCTCGAGTGCAGGAGAGGAACGCGGAATTCCAGGTGTAGCGGTGAAATGCGTAGATATCTGGAGGAACACCGGTGGCGAAGGCGGCGTTCTGGACTGCAACTGACACTGAGGAACGAAAGCCAGGGGAGCAAACGGG
+
BBBB@@@@@@"CA=@@991:@;@B?B@C>B@BBB>???BC=BB=A?ABB@C@@@@@@C@BBB8;9=>??@>>???7?AA;AB9::C?B?BBCCC:C?BBBBBBBBBABABAA=?::69??A@@899A@>@A@@6:7:??B?B?B?B@CC@CCBBC9999DDD>BAAAAB@A@@:::?;=?<?<?AB?B<?@=@AA=A?AA=ABC<@@@7;:ACAA?B@@@@@@?999=?<???<6=>;>>@@6@@@@A=BDD=
@N9IO0:00904:06302
TACGGAGGGAGCTAGCGTTGTTCGGATATACTGGGCGTAAAGCGCACGTAGGCGGCGCCGCAAGTCAGGGGTGAAATCCCGGAGCTCAACTCCGGAACTGCCCTTGAAACTGCAGTGCTAGAATCCTGGAGAGGCGAGTGGAATTCCGAGTGTAGAGGTGAAATTCGTAGATATTCGGAAGAACACCAGTGGCGAAGGCGACTCGCTGGACAGGTATTGACGCTGAGGTGCGAAAGCGTGGGGAGCAAACAGG
+
BBCCACCJ?<;;CBBBBB=B@=AA@BABBBBBBB>???AC7::@@A??@@?<?A=A@@<@AB@CCCCCDE;DDDD<BCD?D@CCBBBC@A@@?B6;7;@@?B8@<@@@8@?:;:???=@DAC?BB9<B7<=;@?AB>=?C?A9>8?889<@?BBABB=>=<>5;6?8?;;999=7=<5;5;?;???;>=:91866076==BBBBAABB=A@@@=AA@>ACBBCB@AA@BBCBBB:;;BAA@A2@@;;;09>?<
@N9IO0:00872:06327
GACGGAGGGTGCAAACGTTGTTCGGAATCACTGGGCGTAAAGGGCGCGTAGGCGGACTTGTAAGTCGGGAGTGAAAACTCGGGGCTCAACCCCGAGCCTGCTTCTGAAACTGCGAGTCTTGAGGACCGGAGAGGAAAGTGGAATTCCTAGTGTAGCGGTGGATGCGTAGATATTAGGAAGAACACCAGTGGCGAAGGCGACTTTCTGGACGGTTCCTGACGCTGAGGCGCGAAAAGCTAGGGGAGCAAACAGG
+
@=00+/77.79;BB2B;9.5949>:EACCBC;;;0<A5;;7:?9>BBBB@@800)/77)//00:?@CD?AAABD>>/449933&7@@A=ACA39548:979848?A?C9?A@@99:99A?BAB?BA>B?A@@A7<<7;@@;A?B?C????@@==:6/)/8)/.3688@9:9>>8894:<@@<AAA<A@?@=@A@4:48==988/<AA;>>B=A<A<>>>77<;9;?5;769;<:+:8555A?5A@@>=3?:84
@N9IO0:00875:06334
TACGTAGGGTGCAAGCGTTAATCGGAATACTGGGCGTAAAGCGTGCGCAGGCGGCTATGCAAGACAGATGTGAAATCCCCCGGGCTCAACCTGGGAACTGCATTTGTGACTGCATGGCTAGAGTACGGCAGAGGGGGGATGGAATTCCGCGTGTAGCAGTGAAATGCGTAGATATGCGGAGGAACACCGATGGCGAAGGCAATCCCCTGGGCCTGTACTGACGCTCATGCACGAAAAGCGTGGGGAGCAAACAGG
+
BCC@AAA@8;:5949955.54700+0)0/<::@9>944:3:<ABB=;?;>9??7@=;8833-4;:?@A@@?;;;.;5:::$55)599<9>266>6>6;;;;@=@6?=@AA???CBA=>>000:::00*444444444#4:<7;7=0504:??;9;@AAAA@?>5955::<AAABAAAB=??7>8@<<5:99:.9?<<B=;:2:;9:*9=A:B?BBAA@@AA9838883738<8333&38<:988*388::5:;A;
@N9IO0:00877:06347
TACGTAGGTGGCAAGCGTTATCCGGAATTATTGGGCGTAAAGCGCATGTAGGCGGCTCTTTAAGTCTGATGTGAAAGCCAGTGGCTCAACCACTGAATTGCATTGGATACTGGAGAGCTAGAATCTTGGAGAGGTAAGTGGAATTTCATGTGTAGCGGTGGAATGCGTAGATATATGAAGGAACACCAATGGCGAAGGCAGCTTACTGGACAAGTATTGACGCTGAGATGCGAAAGTGTGGGTAGCAAACAGG
+
@CC;@<B75;5;B.54;:5:=@=@>A?B>@@AEL=CA@@?9@?=@@:9:AA<9:5:@@@A9A49999A@@@@?@?9?@>@?@A?BBCC@C?AB;;;=A499=>?B@CCBCCB:=;;:;CCBB?;998<8;;;B?BB?CBC@F?CC>BB;;;66@BCC@CC@C?AAABCCCCCCBBCCB?B@B?BBB;@9;;5;<;59.::<BCADECC>A;;6;CBB?BBBBBDCB;;:@@956)5AB:9949B@AAD:;;A=
@N9IO0:00891:06354
TACGTAGGGGGCAAGCGTTGTCCGGATTTACTGGGCGTAAAGAGCGTGTAGGCGGCCAGACAGGTCTGTTGTGAAAACTAGAGGCTTAACCTCTAGACGTCGACAGAAACCGTTTGGCTAGAGTCCGGAAGAGGAGAGTGGAATTCCTGGTGTAGCGGTGAAATGCGCAGATATCAGGAAGAACACCAATGGCGAAGGCAGCTCTCTGGGACGGTACTGACGCTGAGACGCGAAAGCGTGGGGAGCGAACAGG
+
0;;A<<@@@@0BC7;A;<8::47:639939@@@A:BBAAA9A@@@AACBBC@BB@CACAA@BB?;;:?A>B>>>7>&////@@:>B9B@E@AA=<000<<7//6CCCD=B=@@A:@=??AAA?@?=A>A>ABC>AAD@A@@C@D@CACB?AA@;;;C@CCCC?BBCBBB@ABBBB@@<@<::69@@;>;9;5;?>3:39==@@BBAALD>B:94:9@99999988899999999,9949444&4:95916<>?
@N9IO0:00902:06323
TACGGAGGGCGCAAGCGTTGTTCGGAATTACTGGGCGTAAAGCGCGTGTAGGCGCCAGGTAAGTCGGATGTGAAAGCCCGGGGCCCAACCCCGGAACTGCACCCGATACTGCCTGGCTGGAGTCCCGGAGAGGATGGCGGAATTTCCGGTGTAGAGGTGAAATTCGTAGATATCGGAAGGAACACCAGTGGCGAAGGCGGCCATCTGGACGGTGACTGACGCTGAGACGCGAAAGCGTGGGGAGCAAACAGG
+
BBCC:CBC=@@=<)/000,/93:@;B6;69@B@=6BCBCC=BAAABBDB@@<000;==8=99;;;:04C@@<;;(43:(333&3:192999+:5:3:555:;>5<=>6555;8<@?A@>7459@?6>;@@@@<@:939@;@=B>/9093<@;:;;;7;CCD>C@BB@@AB;:959497=9>8ABC?B@<A@DCD@C@BB@B@BB=BC@DCC@CCBCCBAAAA;;99:99@=@@6;9D9:99-999>=8?@?<
@N9IO0:00909:06328
GACGAAGGTGGCGAGCGTTGTTCGGAATCACTGGGCATAAAGCGCACGTAGGCGGCGGCGTAAGTCGGGTGTGAAATCCCTCGGCCTAACCGAGGAACTGCGCCCGATACTGCGTTGCTTGAGGGTCAAAGGGGTGCATGGAATTCCCGGTGGAGCGGTGAAATGCGTTGATATCGGGGAGGAACGCCGGCGGCGAAAGCGTGCACTGGTTGACTTCTGACGCTCATGTGCGAAAGCCAGGGGAGCAA
+
@@@@@=AABC@CB;6;@@<@B?CC@C@DCCBBBC=BAABC:;;==B???CC@BB?CC?BCCC=@@AAA;@@@BAD<;;;6;BA>B?;;99@CCCAF<@@@>;;9)4==CAB@@@A:;;C@BBCC=BA@@8@AA3;6:>BC@FACACC>C?BC<@@;;7;BBB=ABACE@GDAAA<<;;'5:6;6;;;5;5<?<;<;?599:44555997<9==>=9=BB8:9??998?998@?@,9:29999*44494
@N9IO0:00911:06358
TACGAAGGGGGCAAGCGTTGTTCGGAATTACTGGGCGTAAAGGGCGCGTAGGCGGCCGATCAAGTCAGGCGTGAAATTCCCGGGCTCAACCTGGGGGCTGCGCTTGATACTGATTGGCTTGAATGCGGGAGAGGATGGTGGAATTCCCAGTGTAGAGGTGAAATTCGTAGATATTGGGAAGAACACCGGTGGCGAAAGGCGCCGATCTGGCCCGGTGATTGACGCCTGAGGCGCGAAAGCGTGGGGAGCAAACAGG
+
BB@AC4;:;:$5@7B;BAACD@BG?B@B@BBBAC=9:9AC9@@;@BBBDCD?@@=@=A@A@C?A@CCD<=BBCBC>C@CD>GL?;<=BBGACFEEE3DBCCBCD@CBBBBBBBC@C@CCBCC@CCCBB=B@@@?BBB?BD?B?B=AA9@@@AAAA@@<@?A?:?4899:8=???9>>3;47=9998,7<;<89/-.(,,**((((((*7(--(/(/66:43////(/88<>?>8===18??==>>3<?=??8;=;;
@N9IO0:00882:06366
TACAGAGGGTGCAAGCGTTAATCGGATTTACTGGGCGTAAAGCGTGCGTAGGCGCCAGGCAAGTTGGATGTGAAATCCCCGAGCTTAACTTGGGAACTGCATCCAAAACTATACTGGCTAGAGTGTGGTAGAGGGCGGTGGAATTCCCGGTGTAGCGGTGAAATGCGTAGATATCGGGAGGAACATCAATGGCGAAGGCAGCTGCCTGGGCCAACACCTGGACCAGCTGAGGTACGAAAGCGTGGGGAGCAAAC
+
BBB<<BCF><<;B699A@=@=BDC?A@E>BBBCL?BBCAA;A@@@@@@@@??:9;@CD@BB?BB>B:>>>@ACC>BBBB9BACBB?C=@A=A@;A=AAA@A@=:@@@0@@@0////(-6-----2284A<;;993:<9=>5:4:7;;4<5;;::;::4:522)29A@?;;@>>>ADD:?@<@<=>>??:994=<;06-3397553057;)-(-25*(((*(**(**2265639;9::<7=>BBDDF2==@@@6=
@N9IO0:00889:06386
TACGTAGGGTGCGAGCGTTAATCGGAATTACTGGGCGTAAAGTGTGCGCAGGTGGCCGCGCAAGTCGAGTGTGAAATCCCCGGGCTTAACTTGGGAATTGCGCTCGAAACTACGTGGCTAGAGTGTGGCAGAGGGAGGTGGAATTCCACGTGTAGCGGTGAAATGCGTAGAGATGTGGAGGAACACCAATGGCGAAGGCAGCCTCCTGGGCCAACACTGACACTCATGCACGAAAGCGTGGGGAGCAAACAGG
+
CBBCDCCC>AAABBB?BC?B?BAA>A@D?BB@@@<ABBFE>C@@@A;;;;;5;@<@=C@@@B<@ABAAAACGCDD>CCCC;CC>BA696;@?BD>C;>:BCCBDCC>>7ACBEBCB?BDCCCCCB@@<@A@>=?9::59A>A@B?B?CDCBBBBB>C@CDBC>BBBBBBBDCCCDCE;;;>B>@@@;@<@A=A<;8:@BA@C>;;559<2<0848@@A@@?@?@@?;;;@@?@A;A:;<DFF;AAABM=CBC?
@N9IO0:00936:05797
AACGTAGGTCACAAGCGTTGTCCGGAATTACTGGGTGTAAAGGGAGCGCAGGCGGGAGAACAAGTTGGAAGTGAAATCCATGGGCTCAACCCATGAACTGCTTTCAAAACTGTTTTTTCTTGAGTAGTGCAGAGGTAGGCGGAATTCCCGGTGTAGCGGTGGAATGCGTAGATATCGGGAGGAACACCAGTGGCGAAGGCGGCCTACTGGGCACCAACTGACGCTGAGGCTCGAAAGTGTGGGTAGCAAACAGG
+
@4;:;995;;BBA39:87-5;<7=:>:>9===A=)9:9==0>;)55555>>=ABB<AA?>8828828-31338:<2;<7;;;;3:9997;?2@A>>05443::18888+34333333#48388::=AABBA@@?7=>?<@C?B?C?AA<B=<;;BBBB?BB>A=AA???@?=<99994,39282=??8=>:>58<:5;84:2:8999??D>D@A>@4:;AA@;;;@>>8><669B8955955)/////<39=96
@N9IO0:00940:05760
TACGTAGGGTGCAAGCGTTATCCGGAATTATTGGGCGTAAAGAGCTCGTAGGCGGTTTGTCGCGTCTGCTGTGAAAATCTGAGGCTCAACCTCGGACTTGCAGTGGGTACGGGCAGACTAGAGTGCGGTAGGGGAGAAGGGAATTCCTGGTGTAGCGGTGGAATGCGCAGATATCAGGAGGACACCAAGTGGCGAAGGCACTTCTCTGGGCCGCTACTGACGCTGAGGAGCGAAAGCGTGGGGAGCGAACAGG
+
AABCDA@@;;;;B=A@@@>ABB?C?C?B>@@>AB;@@<??9@@@@?A@=::6:D?DC=BCBBCB@@@CB???AADC6?<<?;;5;?<?=C<@@@<:99>ABA;:;A9@;;;@8@@@;;;@;00000>,00>>>0@A<9=A3?:>6@690)/0/////6::8@666==>==<4944//)/0)----(-(,,-35--(-3966658888=?6=7<;477?@?;>;000;9;;>@?A;C;;;BBB7B@@@@<@@@?
@N9IO0:00945:05777
TACGTAGGTGGCAAGCGTTGTCCGGATTTACTGGGCGTAAAGGATGCGTAGGCGGATATTTAAGTCAGATGTGAAATACCCGGGCTCAACTTGGGTGCTGCATTTGAAACTGGATATCTAGAGTGCGGGAGAGGTAAGTGGAATTCCTAGTGTAGCGGTGAAATGCGTAGAGATTAGGAAGAACACCAGTGGCGAAGGCGACTTACTGGACCGTAACTGACGCTGAGGCATGAAAGCGATGGGGAGCAA
+
BBAAAEC?BA?@B>A:;94;;;29;@AC;@@CAA<A;;;B<A>AA@<=?993:@=@BDDE>G????998988=BD<9:9D9A@5778=4888=A1889<<;;;<7>CD>BBB?B>>??A@@??>>877-8>=;7<=8:9:9>4:5:8=AABBBBBBB?BBBA=CBBBBB===<=1853:4::/667.6655;A;;6;66///7379<<9=?:><=6:;78699995849=<>?@9??877=D=,55339
@N9IO0:00946:05804
GACGGAGGGTGCAAGCGTTGTTCGGAATACTGGGCGTAAAGCGCGGGCAGGTGGTCCTTTAAGTCCTTTGTGAAATCCCGGGGCTCAACTCCGGATGTGCAGAGGATACTGGAGGACTGGAGACTGGTAGAGGCGAGCGGAATTCCTGGTGTAGCGGTGGAATGCGTAGATATCAGGAAGAACACCGGTGGCGAAGGCGGCTCGCTGGGCCAGTTCTGACACTCATCCGCGAAAGCGTGGGGAGCAAACAGG
+
AAAB4<;B6A@BB@B@;;6;A@<<8>,0088;>8?BBAA59:;;AA<AA@=@BADE@CD>C<@@D@EF<AAAAD>BBA9???8?@BB?BAA=?<?DBAAABBBB?BBBBBC@CC<??AB?BBBCBB?BB@??<>??BAB?C?B?B>A@>CBBABBC@A@=@<?>>@AA@BBBB@BB?B?A@=AAA>A?BCAFDC@B?BB>AAB;;<CD?E?@@C?@@BBA????@@@?BB@@@9<::ADCC:;<;BD<@@@=
@N9IO0:00949:05805
TACAGAGGTCCCAAGCGTTGTTCGGATTCACTGGGCGTAAAGGGTGCGTAGGCGGTTGGGTAAGTCTGATGTGAAATCCCGGAGCTTAACTCCGGAACTGCATCGGATACTATCCAGCTCGAGGATTGGAGGGGGGACTGGAATTCTCGGTGTAGCAGTGAAATGCGTAGATATCGAGAGGAACACCGGTGGCGAAGGCGAGTCCCTGGACAATTCCTGACGCTGAGGCACGAAAGCTAGGGGAGCAAACAGG
+
BABB@9;7;@B=B?BAABA?@>AC@AB@AAABCC>FCBBB6;;0;B@@;;;@CC@C>AB<AB?AA;;;@ABBAAB<BCC=C@@@@@=?=ACD@E?B?A;;;ABBA=BAAACCCC?;;;BCBBBACG@D?:99999$:AAC?B?B=AA@A>A@B=>>??????:@ABBB>?@A??:;:@??;@>A@@=AACC@G;:8:>AAABBCB>BC?AAA?A=C<??@9999@::3;A?@@B9?@?A@DC6@A???9;::=
@N9IO0:00952:05790
TACGTAGGGTGCAAGCGTTGTCCGGAATTACTGGGTGTAAAGGGTCCGCAGGCGGGCAAACAAGTCGGTGGTGAAAGCTCTTCGCTTAACGGAGAGACTGCCATCGATACTGTTTGTCTTGAGTTCGAGAGAGGATGATGGAATTCATGGTGTAGCGGTGAAATGACGTAGAGATCATGAAGAACACCGGTAGCGAAGGCGGTCATCTGGCTCGATACTGACGCTCAGGGACGAAAGCGTGGGTAGCAAACAGG
+
BC@@@::;0;A:@49@@><@AC?C@B@C@CBBBB<BBCGF>CC=CC@CCCC@CCC=CBC=CC<@@CB?BA?CCCD798BB??>@@B?B@AA>ABBB?@???>899@@@AAAA@C>A9999:9AB>ABCBBCBB?A?ABBC8=8<0888718:9<;;;4675:/587:;>>??;;87:9?@<BB?BBB?C=?99:;;5;;@A?BBBBBBB?BBCAB@ABBABBABBBBCC7;:::9,9<;<??:@@CAAA9;:;=
@N9IO0:00920:05847
TACGAGGGGTGCAAACGCTATTCGGATTAACTGGGCGTAAAGGGTGTGTAGACGGAACATTAAGTTCGCTGTTAAATCTTTCGGCTTAACCGGAAACTTGCGGTGAAAACTAATGATCTAGAGGGTGAAAGAGAGAAGTGGAATTCTCGGAGTAGCGGTAAAATGCGTAGATCTCGAGAGACACGATGCGAGGCAGCTTCTTGGTTCACTCCTGACGTTG
+
ABAA;ADD7BBAA>09;99;B?BB@AA>CACBBE>;<<;A;@A<@@@@@AA@@@6;5:AA2?:??;;=8344.4:1:8880493:<9>6?@C?=C7AB<AAD@?8448+3;?78555439;333(338803339::8=;;5;*/(////(34488:?;::::-9949444444449<999955555555555.5;:;;9;;5;795/////5::=6//4:
@N9IO0:00923:05818
TACGAAGGGGGCTAGCGTTGTTCGGAATTACTGGGCGTAAAGGGCGCGCAGGCGGCTTTGTAAGTTGGGCGTGAAAGGCCTGGGCTTAACCCGGGAATGGCGCTTGAGACTGCAAGGCTCGAGTGACGGAGAGGATGGTGGAATTCCCAGTGTAGAGGTGAAATTCGTAGATATTGGGAAGAACACCGGTGGCGAAGGCGGCCATCTGGACCGTAACTGACGCTGAGGCGCGAAAGCGTGGGGAGCAAACAGG
+
AABBBACDDF5CB@@@BB=@A@CB@C@D?BBCCG>AAABB8AA;ABABB@?<@B?CDD>BBC?CCAEG>AABBCL>C@C@CCC>CC@C?DC=CC=B?A@9@000)/:>>AC@:0,.6.,,,,,,,---(/844.4<<8<<,0)0)//)/77>>><:;2;@<>6=9BC@?9<.--(--(-(-808<=3833314==6;///58*//:><3:?5?@A<@:///888933298773;3777;;;;1888:=1=777
@N9IO0:00923:05825
TACGTAGGGTGCGAGCGTTAATCGGAATACTGGGCGTAAAGCGTGCGCAGGCGGTTTTGTAAGCCAGATGTGAAAGCCCCGGGCTCAACCTGGGAATGGCATTTGGGACTGCAAGGCTGGAGTATGGCAGAGGAGACTAGAATTCCTGGTGTAGCAGTGAAATGCGTAGATATCAGGAGGAATACCGATGGCGAAGGCAGGTCTCTGGGCCAAATACTGACGCTCATGCACGAAAAGCGTGGGGAGCAAACAGG
+
CCCDCCBC>BBCC:59@@>A>B@@<@000/9995;??BB8??BAB@??BB>B?<??>0//0,0::>BBAA?BCB8;9A?5>?9@AAC@C@CCC;C@CC;>9990;A0:;CDLG@C@BA@=@BBBBC@CBABC=:::@@@@@=@?@7;;?BBA@@:;;BDCC>CBBBBBBECAAA?D?BB?C?BBC@C@@@;@@@=A@BBA?AAAABAA9A5;;09:0==0000<<<;===9:999&9=?@DDD;;:;BD?BBAA
@N9IO0:00945:05837
GACGAAGGGGGCTAGCGTTGTTCGGAATTACTGGGCGTAAAGGGCGCGTAGGCGGTCTTGTTAGTCAGGCGTGAAAGCCCTGGGCTCAACCTGGGATGTGCGCTTGATACTGCGAGGCTTGAGTGCAGGAGAGGATGGTGGAATTCCCAGTGTAGAGGTGAAATTCGTAGATATTGGGAAGAACACCGGTGGCGAAGGCGGCCATCTGGACTGCAACTGACGCTGAGCACGAGACGTGGGGAGCAAACAGG
+
CB;;9;>?>A,A=?@=BDACD=BB@D@B<@@DEF>BBBCC>CC=BBBABAA>??>?@?=@A;BBBBBB?BBBBCC<;::0;BD9AB@A=@?BBB=BBAABAAAB?AABBCBBBCAA>AB?A@@@@@@@?ABBC<>>C?BB?C>A=AA<@@A@@????<@@AA<A?:;;BBBBCB;>@+0,0::<=@=A=BB@BAB@B@BC@C>BA;<<=@;;<BB>A;;;AAC==00/-,,,---//;<=1<>>>A8<<<8
@N9IO0:00916:05905
TACAGAGGTCCCGAGCGTTGTTCGGATTCACTGGGCGTAAAGGGTGCGTAGGTGGCGAGGTAAGTCGGATGTGAAATCTCCAAGCTCAACTTGGAAATGGCATTGGAAACTACCTTGCTTGAGGTTTGGAGGGGGGACTGGAATTCTCGGTGTAGCAGTGAAATGCGTAGATATCGAGAGGAACACCAGTGGCGAAGGCGAGTCCCTGGACAACACCTGACACTGAGGCACGAAAGCTAGGGGAGCAAACAGG
+
BCC666;7:@@5<0////*/<7=DAHCACCBA@A6;;;BB9BB<BCBBBCC@@@<@@@?<@B=@A::5:BB?@>A=ACCB?B=??A>?===7A=B=5BB8BBC@C?CC>B7446?4>@>177718<2:6:=====%<BBB?B>B7;;:;5//////78333=6=@A:>;68.-----89A;B<@><48::65<9>05.4;;:=@@9?A7><@=999;@A?>?@@>9904:=;8;3:=?@ACC8??AAA;B<;5
@N9IO0:00931:05861
TACGTAGGTGTCAAGCGTTGTCCGGATTTATTGGGCGTAAAGCGCCCGCAGGCGGCTTGCCAAGTTCGATGTGAAATCTCCCGGCTCAACTGGGAGGGTGCATCGAAAACTGGCAGGCTTGAGGCAGGGAGAGGGATGTGGAATGTCAGGTGTAGTGGTGAAATGCGTAGATATCTGACGGAACACCAGTGGCGAAGGCGGCATCCTGGCCCTGTCCTGACGCTCAGGGGCGAAAGCGTGGGGAGCAAACCGG
+
BCCC<<;@<<:BB>B@C@7:9@?B?ABB<??>AA=BBBCC>C9;;B<@@@A@@@=AB?AA@C=?@?BDB@@@@AD?BCCEG;;9;A@A=A;;;0;;;099A@@@A@@@8@@A>@;;6;A=???8?;::-99400*/:;/0*/39;7;;;7;?>;<<@:@BCB;;::>>???===:5459==<389=3<<49299<9=9>A9>>992994:@69;33-444::9994444&4444(5><<<??1666?>4@9;7
@N9IO0:00942:05863
TACAGAGGGTGCGAGCGTTAATCGGAATTACTGGGCGTAAAGCGCACGTAGGCGGCTTTGCAAGTCGGGTGTGAAATCCCCGGGCTCAACCTGGGAACTGCATCCGAGACTGCTTTGCTCGAGTATGGGAGAGGGAAGTGGAATTTCCGGTGTAGCGGTGAAATGCGTAGATATCGGAAGGAACATCAGTGGCGAAGGCGACTTCCTGGACCAATACTGACGCTCAGGTGCGAAAGCGTGGGGAGCAAACAG
+
BCC@CCCC<BAAA;54=?;A8ABB?B@C?A@AAD=ACCDD8;;;:A=?9?A7??;?A@7>?D?BBAAD>CAB8885:AAA9BC=????=@;>==6=178<;??86;8798=@:98(7=>;AB???BCC;A@?@>+94:==8>6;<1>29/897;7;A;998>6C<=B:::==?@@B?B?B?@=?@:::D@@;@90*0,0/9;;6;6==?BB8B?AAA:99>?<88888BCBAA;2<>8;???.77777.777
@N9IO0:00958:05869
TACGGAGGGTGCAAGCGTTGTCCGGATTTATTGGGTTTAAAGGGTGCGTAGGCGGCCCGTTAAGTCAGTGGTGAAAGCCTCCAGCTCAACTGGAGAACTGCCATTGATACTGACGGGCTTGAGTACAGACGAGGTTGGCGGAATTGATTGTGTAGCGGTGAAATGCATAGATACAATCAAGAACTCCGATTGCGTAGGCAGCTAACTAGGCTGTAACTGACGCTGAGGCACGAAAGCGTGGGGAGCGAACAGG
+
BBBB=A@A6@ACC>B@@@=@@@?B@BBD=CC?CC=CC>BB<?@;?AAA@@@?;;6:D<AAAC?BBCDCBB=@@AA6;:?AB@BDCBCB=@@@=@@@?BBCC?A@;?9;:BBBA@@@;@A?BBBAA?@@@@@@A=A>A<??>A6:8:AA?DCCCCCCC?BCCE>BA???BAABBCB?B>><>B?@@B<???:?=??=?;?@@CCB@BBBC?BBBCC@BCBBBDDCCCCAA@@?>?499?9999-:A@AB@:::?
@N9IO0:00916:05935
TACGGGGGGGGCAAGCGTTGTTCGGAATTACTGGGCGTAAAGGGCTCGTAGGCGGCCGACTAAGTCAGACGTGAAATCCCTCGGCTTAACCGGGGAATGGCGTCTGATACTGGATGGCTTGAGGTTGGGAGAGGGATGTGGAATTCCAGGTGTAGCGGTGAAATGCGTAGATATCTGGAGGAACACCGGTGGCGAAGGCGGCATCCTGGACCAAATCTGACGCTGAGTGAGCGAAAAGCCAGGGGAGCAAACGG
+
ABCCJDFDDD"CB=?@BB?BBAAA>A?B?CBBBD>ABBBC<AA<A??@@AB?;;7<<@@AA@<@@@@@@A@@BBB>BBC>BBB?CC>@=@?ACA9A@AB>ACABBCCBBBBC?BBB:;;@A;;9;@CD=CBAA@;AD<;;@B@C:;8;C=AAAA;;;>DA@@;@ABBGCCBCCB;<;=A@@DBCCCFFAHI;;;C@C@DC@CBBC@CBACC@CC=;;<AAABB;;;B@@@@;::::*;?;:9;;.000/;3878
@N9IO0:00928:05940
TACGGAGGGTGCAAGCGTTAATCGGAATTACTGGGCGTAAAGCGCGCGTAGGCGGCTCGGTCAGTCGGGTGTGAAATCCCTGGGCTCAACCTGGGAACTGCATTCGATACTGCCGAGCTAGAGTGTGGGAGAGGGTAGTGGAATTCCCGGTGTAGCGGTGAAATGCGTAGATATCGGGAGGAACATCAGTGGCGAAGGCCGACTGCCTGGCCCAACACTGACGCTGAGGTGCGAAAGCGTGGGTAGCAAACAGG
+
BB;;6;BC:@ABB@C@AA?B?BBC@D@C?A@ACD>999CB=BBBAA@A=>>?@A;A>::6:B@AA@@@:@DBBBB>BFD>BBB=A@@B=@>ADF@C@CCD@@@@BB@ABCBGFAC@A@BBCCCCCCDD>BA;;;0;??@A?A?A=@@6;69A???@B@BBBE=A@A@>??AAA@@@@8=>8=;=<;=983:6<<;)/(/)/99933,38177.748889=7777A>>?>>?;8AA.83;733(39878=37888
@N9IO0:00918:05985
TACGTAGGGTGCAAGCGTTAATCGGAATTACTGGGCGTAAAGCGTGCGCAGGCGGTCATGCAAGACAGATGTGAAATCCCCGGGCTCAACCTGGGAACTGCATTTGTGACTGCATGGCTTGAGTACGGCAGAGGGGGATGGAATTCCGCGTGTAGCAGGTGAAATGCGTAGATATGCGGAGGAACACCGATGGCGAAGGCAATCCCCTGGGCCTGTACGTGACGCTCCATGCACGAAAGCGTGGGGAGCAAACAGGA
+
A@ADCBBB<BA@@<@AAA=@>@@@;@+0+0=00/+/?ACE>BBBAA@BA?><?@=?BB@@@B?BBB?=<>@A@@A=ABED:BB799@@,0*0==*0)/99395<,58;=<:66///075).7;;===9=9;:==<<+<=>8><A<A<?896<::977;9<==;48677;=AA===<<=1861:199717:6818;;:@57702222&222'2.5655...75////6.6AA99:;<<)//66<<=/=====5><<8<
@N9IO0:00930:05960
TACGGAGGGGGCTAGCGTTGTTCGGAATTACTGGGCGTAAAGCGCACGTAGGCGGCTTTGTAAGTTAGAGGTGAAAGCCCAGGGCTCAACCCTGGAATTGCCTTTAAGACTGCATCGCTTGAACATCGGAGAGGTAAGTGGAATTCCGAGTGTAGAGGTGAAATTCGTAGATATTCGGAAGAACACCAGTGGCGAAGGCGACTTACTGGACGATTGTTGACGCTGAGGTGCGAAAGCGTGGGGAGCAAACAGG
+
BBCC=@>@>@0?ABCBBB?BC@CC@D@E?BBBBB<BBBCD>BBBBDBBBCC??@<?AA9@@C?BB@CBBB>BCDD=BAC<BBC>CCCB?BB=BD?C?C=@C?BC>B>AABA@@CCBBBB?BB@AAABB=@B9979A;AACAC@B@BAC@@@@@BAAA>AAAC<B?BBBAAABAA=AB@B?CC?::9?BBAA=@9939>AABCC?CABB>AABBD<><9<??@ABABA@>>>BCD>BAAACCC:B>>>@9<>>;
@N9IO0:00944:06007
TACGGAGGGTGCAAGCGTTATCCGGATTCACTGGGTTTAAAGGGTGCGTAGGTGGGTTGGTAAGTCAGTGGTGAAATCTCCGAGCTTAACTTGGAAACTGCCGTTGATACTATCAATCTTGAATATCGCGTAGGTAAGCGGAATATGTCATGTAGCGGTGAAATGACTTAGATATGACATAGAACACCAAATTGCGAAAGGCAGCTTACTTCACGATCATTGACACTGAGGCACGAAAAGCGTGGGGAGCAAACAGG
+
CCGD@CAB=BCCDAF@@@@CCB@C?BA=@@;;;?6?>8@?;AA;@@ABBCC@BBB<A=?=?A?B??@ABB?BBBC=??>@8?9:9B=@<AA:?8?<5<??B<???A???A@AA9939@@489;@898;9:;88-6719;<9=6575:552=97;;;=28/::(////6033333339933332+38817817,22555)268;25/37//(.33355777166?===@;;5;A@9999-99<=@DD9AAAAA<@@@?
@N9IO0:00946:05961
TACGTAGGGTGCAAGCGTTAATCGGAATACTGGGCGTAAAGCGTGCGCAGGCGGTTATGTAAGACAGGCGTGAAATCCCCGGGCTTAACCTGGGAATTGCGCTTGTGACTGCATAGCTAGAGTATGTCAGAGGGGGTAGAATTCCACGTGTAGCAGTGAAATGCGTAGAGATGTGGAGGAATACCAATGGCGAAGGCAGCCCCTGGGATAATACTGACGCTCATGCACGAAAGCGTGGGGAGCAAACAGG
+
CBCCCBBB<:;:B<@9;;@B?@AA@D::;CCBB>AAABB<AABDB??>@?=9859?A@@AB?ABBBB>BABA@D>CDAD9CD:??=A=A?BDD<B4:49:99@>BCDCB@B@???789??BBBB@@@BB>>BBCC/C882261627<<878;;5<===A?7AAACCCCCCBABBC7;<6;;ACB8;6;B>AAC5;5;;;;;;.944)449.99>;99@?@?::;AAAAAAB9;;;;@@@3;:;BC=A@@=
@N9IO0:00923:06029
TACGTAGGGTGCGAGCGTTAATCGGAATTACTGGGCGTAAAGTGTGCGCAGGCGGCCGCGCAAGTCGAGTGTGAAAGCCCCGGGCTTAACTTGGGAATTGCGCTCGAAACTACGTGGCTGGAGTGTGGCAGAGGAAGGTGGAATTCCACGTGTAGCGGTGAAATGCGTAGAGATGTGGAGGAACACCAATGGCGAAGGCAGCCTTCTGGGCCAACACTGACGCTCATGCACGAAAGCGTGGGGAGCAAACAGG
+
BBCCA@@C=BBBB??=??=@?ACC@C>B=AACCE>???BB<BBB@@@AB@@=@B=B?BBBBB=BBABBBBBAACC,9;:;*:@7>>7;7;A>AB=B@C>AABBBBBCB>BACCA987:BB?BBBCAB=>>>==8;6>9?A?CAE?B?CBBBBBBBAA=B@A@;@AAA@@ABCC;;;B?BB>B?@@@5;5;;5;;<5<>BBBB@B@BBBB;C6:59ABBAB::;A@@;;;A@;;;0<@@AADD8@@@BC=ACB=
@N9IO0:00925:06031
TACGGGGGGGGCAAGCGTTGTTCGGAATTACTGGGCGTAAAGGGCTCGTAGGTGGCCATCTAAGTCAGACGTGAAATCCCTCGGCTTAACCGGGGAACTGCGTCTGATACTGGATGGCTTGAGTGTGGGAGAGGGATGCGGAATTCCAGGTGTAGCGGTGAAATGCGTAGATATCTGGAGGAACACCGGTGGCGAAGGCGGCATCCTGGACCACGACTGACGCTGAGTGAGCGAAAAGCCAGGGGAGCCAAAGCGG
+
CBCCDDDDDD"CA9?>;;6;B?BG@C?C@BC??@<@@@EE>EE>BAAAA@?=::6;@CCBCC@BBCDCBBBAB@>6>@@:BBC?BB:;:;@CCD<C@CFCBABDBBBCBB@@=AAE?CC@CCBBBBBB<@AAAB<AA@@@;@=A>@=;;6;AAAABC@CDED?;;;::@@@@A??>@=AB<@<@BB?A?@@9;;D?D?;;9<B??>AA>AA>ACBCBCCCCBCBB;;9@>>=?===+==999;9./--(-9(--78
@N9IO0:00927:06038
TACGGGGGGAGCAAGCGTTGTTCGGATTCATTGGGCGTAAAGGGCGCGTAGGCGGCTCGGTAAGTCTGACGTGAAATGCACCGGTTCAACCGGGGCGCTGTGTCAGAAATTGCCAGGCTTGAGGTCGAGGGAGGAAGGTGGAATTCCTGGTGTAGCGGTGAAATGCGTAGATATCAGGAGGAACACCCGTGGCGAAGGCGACCTTCTATCTCGATTCTGACGCTGAGGCGCGAAAGCTAGGGGAGCAAACGGG
+
CCCB@B@B'@@@B;@@@@?BB?BC=??;?<<8<?9?@@@C:??:?B@AAAA>@@<@B@@<AC@CBBB@AC=:::>3000<=6;7@@AA?B?BAB6A;;;AAAAABBBB=B>BB@DD@DB?A@A=?=>;:;7;C@D@C?CC@C?C@CACC@BAA@B:;7;AAE=<<;AABABCBBBCB=@@>A??@@A6;;C>C;;5;9@;::@D@ABB@@?AB;;6;CBBA@@;;;@=;;;;;;/;;:::@@5@AAAA;@@@9
@N9IO0:00934:06056
TACGTAGGGTGCGAGCGTTGTCCGGAATTATTGGGCGTAAAGGGCTCGTAGGCGGTTTGTCGCGTCGGGAGTGAAAACCAGGTGCTTAACACCTGGCTTGCTTTCGATACGGGCAGACTAGAGGTATTCAGGGGAGAACGGAATTCCTGGTGTAGCGGTGAAATGCGCAGATATCAGGAGGAACACCGGTGGCGAAGGCGGTTCTCTGGGAATGACCTGACGCTGAGGAGCGAAAGTGTGGGGAGCGAACAGG
+
@BBAA@@A;>@:>@:<00+/:;?M@C@C@BB?AA<BCBCD;??:@BBDBBB@CC?CC>AABBAA@@@@9??>;=<<5>?BB?BBBC?B@BCC>AA?BC=@@BB=AAA999BC>CBBBCBBBBA>A@A=ABAAA8>>>?BC?D>@>A@BC?BBBCBBB?BCCC=BBBBB@@@@:::<=9:90718==:@98718>=:?<@@=E;>:;;>A18/7==<5:=<99;9:9?;?@AAAB=ABCBCCC588==@8??@4
@N9IO0:00942:06048
TACGTAGGGTCCAAGCGTTATCCGGAATTACTGGGCGTAAAGAGTTGCGTAGGTGGCATAGTAAGCGAGTAGTGAAAGCGTGTGGCTCAACCATACATCCATTACTTGAACTGCTAAGCTAGAGAACGAGAGAGGTAGATGGAATTCCTGATGTAGGGGTAATATCCGTAGATATCAGGAGGAACACCGATGGCGTAGGCAGTCTACTGGCTCGTTTCTGACACTAAGGCACGAAAGCGTGGGGAGCAAACAGG
+
AAAGBBBC=A@4:4449=;@AA>B?C@C@DBAAC>BCBCC<@@??>A??>A@?@?<@@@@@@@>ABBBBBCCCBBB=BBCBBAB?@??D>B>A?@@9::?AA=ABB9998C?>@BF989BBAAAA>?=??989A;@=@=AA?A?A;@;A?;;::<<CB6?>=@@@B:=>A@@@>>>==8;;5;8==A=A@@@=>>>>>6;:?>>;:9<=5;:=>>E9?@@@;;;>>6:4767667.7:::==A1668>D;A@@7
@N9IO0:00946:06029
TACGAAGGGGGCTAGCGTTGCTCGGAATTACTGGGCGTAAAGCGCACGTAGGCGGCAATGATAGTCAGGTGTGAAAGGCCTGGGCTCAACCCGGGAATTGCATTTGATACTGCATTGCTAGAGTCCAAGAGAGGTAGTGGAACTTCCCAGTGTAGAGGTGAAATTCGTAGATATTGGGAAGAACACCAGTGGCGAAGGCGGCTACCTGGCTTGGTACTGACGCTCAGGTGCGAAAGCGTGGGGAGCGAACAGG
+
ABAB@ACCCC1BBBCBBB>BBBCCACAC@CBBBJ?AABEC8;;A@A?AA>?;9949A?@@@B@?@BBC@CBA@@B>B@B<>?D>CCBB?AC<@A<A=A7;:@@C=BBBCCCBBBC@BBCA@@?::6:+00000,:800:*/)//)//(/77:==>==9>==<6=8;;;=<BBAA?AL>CAEC?BAA=AA@@;@AA?B?AA?AAAB?9979@8<499@@@@A??????:??@@AA;@?>9999+9::?A=ABC=
@N9IO0:00956:06048
GACAGAGGGGGCAAGCGTTGCTCGGAATTACTGGGCGTAAAGGGCGCGTAGGCGGGATGGCAAGTCGGTCGTGAAATCCTTCGGCTCAACCGAAGAACGTCGATCGATACTGCTGTTCTAGAGGATTGCAGAGGAGACTGGAATTCCCGGTGTAGCGGTGAAATGTGTAGAGATCGGGAGGAACACCGGTGGCGAAGGCGGGTCTCTGGGCAATTCCTGACGCTGAGGCGCGAAAGCGTGGGGAGCAAACGGG
+
CBBBBBDDFD2CD?BBBB?BBBBD?B?B@CCCBC<BA???:@C=CCCCBCB>BBB>???>BB?BBBC>BBBBBBB=BB@B@CC?BAAA?C?CC>BA@???BB@@AA>>>@>?>AAB?BBBB==7?A9??@?=:4:;:=<<;?=A=AD7><>><<=:;7;EDD:=?@AA::::::::D5AA?A>AAC>A>@@=@CC?CACCC?CCCCBDJ>BB@B@E@BBBCCCA@:96;B@?AA<AAAADEF;AAABC=:;;6
@N9IO0:00922:06063
TACGGAGGGTGCAAGCGTTAATCGGAATTACTGGGCGTAAAGCGCACGCAGGTGGCTGAGTCAGTCGATTGTGAAAGCCCTGGGCTTAACCTGGGAATTGCAGTCGATACTACTCAGCTAGAGTATGGGAGAGGGTAGTGGAATTCCCGGTGTAGCGGTGAAATGCGTAGATATCGGGAGGAACATCAGTGGCGAAGGCGGCTACCTGGCCCAATACTGACACTCAGGTGCGACAGCGTGGGGAGCAAACAGG
+
CBCD>A@@:;;;B>BBDCAF?A@B=B=A<?@@@@8;:;=<0<@@?@CBBBC?BB=AA@@@BCBBCBCCCBCBA@E6;::0;BB0;;;A<A@BCC>CAEACBBBBCAAABCCCBBAA@@?@@@@@AAAA<@@?>?9?AA@A?B=A=@B3:3:BBABBB?BAAA=AAAC???@@@@@??8BA?AACC@AABBB?BBC@C:;;<@?AA:;919<6;8<;===>=;=>=:>9:>@ABA?==@::99+9;?=?9>?=8
@N9IO0:00923:06098
TACGTAGGGTGCAAGCGTTAATCGGAATACTGGGCGTAAAGCGTGCGCAGGCGGTTATGCAAGACAGATGTGAAATCCCGGGCTTAACCTCGGGAACTGCATTTGTGACTGCATAGCTAGAGTACGGTAGAGGGGGATGGAATTCCGCGTGTAGCAGTGAAATGCGTAGATATGCGGAGGAACACCGATGGCGAAGGCAATCCCCTGGACCTGTACTGACGCTCATGCACGAAAGCGTGGGGAGCAAACAG
+
CCC>>66625=AB266<A9A:><?59.4488::3:=>?@3::;;98994438=<?<>>=87173333773=A>>6///)-5(--(-(-3---81946/338891777333776///6<<@EC>CCC@C;;;AAAA2AAB@C>@=@?AAABBBBB@@@BCBE?GDDBBBBBDDA@<<7::.5.344388883:::5<0559<<>>2;;9:<8>555834444444::====>?@7==55555&55555)555
@N9IO0:00925:06091
TACGTAGGGGGCGAGCGTTGTCCGGATTCATTGGGCGTAAAGAGCTCGTAGGCGGCTTGGCAAGTCGGGTGTGAAAACTTCAGGCTCAACCTGGAGCGGCCACTCGATACTGCCATGGCTAGAGTCCGGTAGGGGACCACGGAATTCCTGGTGTAGCGGTGAAATGCGCAGATATCAGGAGGAACACCGGTGGCGAAGGCGGTGGTCTGGGCCGGAACTGACGCTGAGGAGCGAAAGCGTGGGGAGCGAACAGG
+
DCCCCAAEDE5CCBA@;:559@>A=AA?ABDGED>CCCCE>BAA;;;AAAA;??;>>292:?;=@@A@<ACAAACC9B@<@9949?@@?B@CF@AAAB=B7<;BABBBI<;<A:;;C@DBCBBBBA=A<@@CDC7AA49943=8=3>5::8=>555546:9?@8@AAB;;;000000<+00;>;??>49.48:9371328;7<<9;>BCC>C@B?A=@A:;;;A@9::?@?@DDD=B@@??==2=9;;;=;;;=
@N9IO0:00927:06078
TACGGAGGGTGCAAACGTTGCTCGGAATCATTGGGCGTAAAGCGCACGTAGGCGGCCTGTTAAGTCGGGTGTGAAAGCCCTCGGCTCAACCGAGGAAGTGCATTCGAAACTGGCAGGCTTGAGTATGGAAGAGGGTCGCGGAATTCCCGGTGTAGAGGTGAAATTCGTAGATATCGGGAGGAACACCAGTGGCGAAGGCGGCGACCTGGGCCAATACTGACGCTGAGGTGCGAAAGCGTGGGGAGCAAACAGG
+
CCB@=>>>8@ABBE=@@@6;;ABC?B?BB;:6;A9AB;;;7<;CAAAAA:92991939AA>A@BA;;;6;BBCCE<BBA=?@@;>>00,0+000*92499;:::9594)4>>:@:;7;B<?@@@@AA=@:;;DD:;;DBB?B?A=BF>A?BEHD;;;?BBAA=A>BBCAAAA?;;;A9AB?C?@@B?B:::=A??=?@AA@B999;??<8?2949??=>>=::999929>ACDD=?BAABCC:988=>7898:
@N9IO0:00942:06091
TACGTAGGGTGCGAGCGTTAATCGGAATTACTGGGCGTAAAGTGTGCGCAGGTGGCCGCGCATGTCGAGTGTGAAATCCCCGGGCTTAACTTGGGAATTGCGCTCGAAACTACGTGGCTAGAGTGTGGCAGAGGGAGGTGGAATTCCACGTGTAGCGGTGAAATGCGTAGAGATGTGGAGGAACACCAATGGCGAAGGCAGCCTCCTGGGCCAACACTGACACTCATGCACGAAAGCGTGGGGAGCAAACAGG
+
BBCCB;<949B;ABB>@@5:6:A?9@?A>AABBE>A@AAA9@;;<AABAAA=AA<A<A@@;;:@?CB@@@AA@AA6;;CC9CF;;;?B?CC@CC>C@C@CCCBABDCJ>HAACABA=AA;:;;AAA?;@@@A@A6;;.;;29:C:C:BB>B>><>>C@AABC=CBBC@@@AA@@AAC;:9?C=BBB=A=AC?ABB?B@CC9;65945<<4>49;:CCHCAABCCBBBBAA@BAB<B:;=EDF<BBBCD>CCC?
@N9IO0:00952:06066
TACGAGGGCGCAAGCAGTTGTTCGGAATCATTGGGCGTAAAGCGCGTGTAGGCGGCTTGGCAAGTCGGGTGTGAAATCCCGAGGCTCAACCTCGGAACTGCATTCGAAACTGCCTCGCTCGAGTCCCGGAGAGGGTGGCGGAATTCCCGGTGTAGCGGTGAAATGCGTAGATATCGGGAGGAACACCAGTGGCGAAGGCGGCCACCTGGACGGTGACTGACGCTGAGACGCGAAAGCGTGGGGAGCAAACAGG
+
@:;;5//)----(-----(-96<<9=9=<DCACC=BCBBB=BBBBB@@@@=9=>9@@?@=AA;??:::5:AABBD>AA?8@9949AAEBD@ABC@C@GBA@BB>BA@@<A9:9@CCBBBABBBBBB=@?B:;;A:A?<@@?B@BABE?CACB@@AAF?BBBC>BCCBBBBBAB@@@B:>>9>;@@A@B@AA?BBC>B@9999<@@=BB?BBCACDCCCCCCCBBAA;;;@A;;;0;@BAAAA7AAAAB;@@@<
@N9IO0:00957:06090
TACGTAGGGTGCGGGCGTTAATCGGAATTACTGGGCGTAAAGCGTGCGCAGGCGGCTCCTTAAGTCAGATGTGAAATCCCCGGGCTTAACCTGGGAACTGCGTTTGAAACTGAGGGGCTTGAGTGTGGAAGAGGGGGGTGGAATTCCAGGTGTAGCAGTGAAATGCGTAGAGATCTGGAGGAACACCGATGGCGAAGGCAGCCCCCTGGGCTAACACTGACGCTCATGCACGAAAGCGTGGGGAGCAAACAGG
+
BCCCCCC@6BA@AA9@::458==A>B<?;?@?@@;@@@@@<A@@@BBBBA?9=?4::A=@=A<?<@@@@???>>@;9999*;B8?A6;299BCB>B>BBBBBBE869@8=A====<0667;;>B@==:=:CCBDDDD)BBAC@=<=;>>:B=@AA@?@;A?;4985??BBBA@:737-3:7<:BBB@DBBD@B=C=A<@@;;;;;*;>:1?CB?BA@BB;5555;9<BCAA@@@;ACCABBB8BABCC<A?@7
@N9IO0:00922:06159
TACGGAGGGTGCAAGCGTTGTTCGGAATCATTGGGCGTAAAGCGCGTGTAGGCGGCTTGGCAAGTCGGTTGTGAAAGCCCGGGGCCCAACCCCGGAATTGCATCTGAAACTGCCTCGCTAGAGTCCCGGAGAGGAAGGCAGAATTCCCGGTGTAGGGGTGAAATCCGTAGATATCGGGAGGAATACCAGCGGCGAAGGCGGCCTTCTGGACGGTGACTGACGCTGAGACGCGAAAGCGTGGGGAGCAAACAGG
+
@@994;;>66;CD>ABBB?@@7@M<IADBBB?BD7C;6:>7BCBBCBCC@A>?A=AC=A=AA=@DAA?B5;;@@A=AAE?ELE9BB8=3999-99A9@<@@C@@AA@A:@@AA=???AADAAACBM>B?BCDG@D@C@<<<B?B?BB=B?AAABBBB8BBBC=EC@AAACB@;;;;:.:?<A<@?@?AB@@>@CC@E@BB?A>?=>@@<@AA>B@@@C@@@@;;;;9944=555)59=@BBB7CDAAA>@CB<
@N9IO0:00923:06132
TACAGAGGGTGCGAGCGTTAATCGGAATACTGGGCGTAAAGCGCACGTAGACGGTTCTGTAAGTCGGATGTGAAAGCCCCGGGCTTAACCTGGGAACGGCATTCGAGACTGCATTACTGGAGTATGGGAGAGGGCAGTGGAATTTCCGGTGTGAGCGGTGAAATGCGTAGATATCGGAAGGAACATCAGTGGCGAAAGCGACTGCCTGGCCCAATACTGACGTTCATGTGCGAAAGCGTGGGGAGCAAACAGG
+
CCCCABBG>@@@C;5;992<8A@=;=+00<000+0CAAC=A@AAA@??@:99@<@;??@??<?AAD?C@AACCC79;BB:BC=BB?B@B?BBC8?8::=@@A=?@AAA999:@@3@?>>6@>>?BBC>CBBB?9A??<><>/97.7<@8@@.----;5<BBC<CCBAA@BAA@@AB=@=A>B?BBAAABBB>BBBC=CCCCBBDD?@A?AC=B@BA@@@CCAA=@@B;;9?:??:@AB@@?=28:;;;,:??:
@N9IO0:00937:06134
TACGTAGGGTGCGAGCGTTGTCCGGAATTATTGGGCGTAAAGGGCTCGTAGGCGGTTTGTCACGTCGGGAGTGAAAACTCGGGGCTTAACCCCGAGCCTGCTTCCGATACGGGCTGACTAGAGGTATGCAGGGGGAGAACGGAATTCCTGGTGTAGCGGTGAAATGCGCAGATATCAGGAGGAACACCGGTGGCGAAGGCGGTTCTCTGGGCATTACCTGACGCTGAGGAGCGAAAGTGTGGGGAGCGAACAGG
+
BBAAB<<@7;@@B;5;AA;??C?B@B@D<@@=@A9@AACC6<<6;BCAA@@=<;4;C6;;CDAAA@??8@@@??AA5::BCEF9BA?A?DDD9BBBB?ACCA>A>A@@?@AC=B=<<>><<:?;@@>;>33333$38:>=?<?<?=B>BB?AAAA::?;@9;:,:37?AA@A@;9377133,3,3;;4:4886::=8<8<B;?;?AAAAA<ABA>A@<@@@@;:;;9?=AAAACD<AAAACCC9AAA@A7;;A>
@N9IO0:00955:06133
TACGTAGGCAGCGAGCGTTGTTCGGAGTTACTGGGCGTAAAGCGTGCGTAGGCGGTGGCCCAAGTCTGGTGTGAAATCTCCCGGCTTAACCGGGAGGGTGCGCCGGAAACTGGGGTTGCTCGAGTGCCGGAGAGGCAGGCGGAATTCCTGGTGTAGCGGTGAAATGCGTAGATATCAGGAGGAACACCCGTGGTGTAGACGGCCTGCTGGACGGTCACTGACGCTGAGGCACGAAAGCGTGGGGAGCAAACAGG
+
BHGHDBAAB:;;B@BA??9?=:=?:>?=9>??@C>@@@CD>BCCBB@@@BB@BCACJACC=A=AA@@@?BBCCCC?CCCCC?CACC@B?C5;;0;;:/5@AA@?B@BC6B<;<;&94=><==8=@@@9@<@A@A?;<;=@@5;5;<@;@@=BGBCBED@CAAA>ACCBAA@AAA@;99;??;@;>?>?:@A@>CCAABBBC@E?C@@@B?BBB=A@@@BBBBBA;:;B>BCE:9:5:???CGD:BABBD=@@@=
@N9IO0:00955:06144
TACGTAGGTGGCGAGCGTTGTTCGGAATTACTGGGCGTAAATGGCGCGTAGGCGGTCTGACAAGTCAGGCGTGAAATTCCCGGGCTTAACCTGGGGGCTGCGCTTGATACTGTTGGGCTTGAATGCAGGAGAGGATGGTGGAATTCCCAGTGTAGAGGTGAAATTCGTAGATATTGGGAAGAACACCGGTGGCGAAGGCGGCATCTGGCCTGTGATTGACGCTGAGGCGCGAAAGCGTGGGGAGCAAACAGG
+
CCBCABC9;949A:44;96;?:CE@C?C?BBBCC=BBCCD=:;9;@@@@BA=AA;???@@BC?A@@AB>BBBABB=B?CC<AA<AC?C?B?BBBBB3CDBBAAA=?>ABBBBB@BE=BA@CC>999??<@@AA9:9C@CC?B?B?BD<AABAA?=9909>A=6=8:ABDBB>>=4=:*.).;.3//(/.:73;AA;A5;;/9589=96D5@@A@?>:;:756A9::>ABBBCC:??@?FFF;BBBBB=@@@=
@N9IO0:00960:06128
CACGGGGGGAGCAAGCGTTGTTCGGAATCACTGGGCGTAAAGGGCGTGTAGGCGGTTTGGTAAGTGGGACGTGAAATCCCTCGGCTCACCCGAGGACCTGCGTCCCATACTGCCAGGCTAGAGTACGGGAGAGGATGAAGGAATTCCTGGTGTAGCGGTGAAATGCGTAGATATCAGGAGGAACACCGGTGGCGAAGGCGTTCATCTGGCCCGATACTGACGCTGAGGCGCGAAAGCTAGGGGAGCAAACGGG
+
B@;;9999$55<@4;;CB=B@=::6:?BAAC@?@9<?@@@9@C>@@@AB==;:;5;B=B@CC@C@AA<A@@BDCD=AAB<BBB99:BBCD=CCC>@@?BA:;;DC=BCBB<;<9;;?BA???:::AAA=ABAA8;;BC@C?B=?=??AA>AA@@@CA=B:88-9>>@BCBBBA@@<A=>>;>-00@:@;@@:>>=1717=?9=?>??@>@E>CAAA???ABCBCBBB@BB@???9@@@@@DD8AAABB<AAB<
@N9IO0:00921:06185
TACGTAGGGGTGCGAGCGTTAATCGGAATTACTGGGCGTAAAGTGTGCGCAGGTGGCCGCGCAAGTCGAGTGTGAAATCCCCGGGCTTAACTTGGGAATTGCGCTCGAAACTACGTGGCTAGAGTGTGGCAGAGGGAGGTGGAATTCCACGTGTAGCGGTGAAATGCGTAGAGATGTGGAGGAACACCAATGGCGAAGGCAGCCTCCTGGGCCAACACTGACACTCATGCACGAAAGCGTGGGGAGCAAACAGG
+
555555555&55:95444;3=8??B?B@B?BB@@@9@@AAA0999:99::CB>AB:=2997771;8:=?BB9::BA;:9994:A=CC<A<@B6@:2@>A;?>;=?965>7><@ADAB?ABBB@A@???;@@?>@@400)/:391>494988:B?:>;?7<=AA;:9;?:::<>8=@::.446;79;;)/)//)//4385:999.44399:1:5949;;<<==B??@A@@@AAABB9A;99?=?0:9:??5>@@;
@N9IO0:00941:06179
TACGTAGGGTGCGAGCGTTAATCGGAATACTGGGCGTAAAGCGTGCGCAGGCGGTTATGTAAGACAGTTGTGAAATCCCCGGGCTCAACCTGGGAATTGCATCTGTGACTGCATAGCTAGAGTACGGTAGAGGGGGATGGAATTCCGCGTGTAGCAGTGAAATGCGTAGATATGCGGAGGAACACCGATGGCGAAGGCAATCCCCTGGACCTGTACTGACGCTCATGCACGAAAGCGTGGGGAGCAAACAGG
+
CCCC@AA<4;B>B;4;;9497<:@=A000>??;8?:;;F>B:;;BBBAAB?AA>A?AABBA>A@@?AB7:9BBB<BABB5BB5B9:7>A<>??:??B?CBAAA??>@A@@@?AB@@@A<=BC@DCC?B?@@ABBA0ABB=B=@=@@B@@@A@<@<666<BC=BCCBBCCCDBBBBB>BB=B<?AA>@AAA?BCC?B?BB@BBBB8AA<@@<@BAA@;;;;AAAABBBBG;;;C?DCDCCCC9<;<DG>CBC@
@N9IO0:00944:06176
TACGAAGGGGGCTAGCGTTGTTCGGAATTACTGGGCGTAAAGCGCACGTAGGCGGACATTTAAGTCAGGGGTGAAATCCCGGGGCTCAACCCCGGAACTGCCTTTGATACTGGGTGTCTAGAGTCCGGAAGAGGTGAGTGGAATTCCGAGTGTAGAGGTGAAATTCGTAGATATTCGGAGGAACACCAGTGGCGAAGGCGGCTCACTGGTCCGGTACTGACGCTGAGGTGCGAAAGCGTGGGGAGCAAACAGG
+
CGDCC?BBBB2BBCCB@@<AB>A@<@<@<@ABBB=BA@BC8@;9;5555=B<DC?BC>>?7C?BACCFCC;;;;><BBD8BBB2BBC>9B<<.?7;4>?CC?CC>;:<CDDDE>9::B???C????B?A>AAB>AABABB?B?B@B>BCDBABAB;<8<@AD;A=A@@BB@@@@<@B=@@<@=@@?;?@??=?00*0:00)0///6;;7<<8=9=AAABB?@?AAAA????AAA<BBBBDCC9AA???9?@@4
@N9IO0:00963:06192
TACGGGGGGGGCAAGCGTTGTTCGGAATTACTGGGCGTAAAGGGCTCGTAGGCGGCCAACTAAGTCGGATGTGAAATCCCCAGGCTTAACCTGGGAACTGCATCCGATACTGGATGGCTTGAATCCGGGAGAGGGATGCAGAATTCCAGGTGTAGCGGTGAAATGCGTAGATATCTGGAGGAATACCGGTGGCGAAGGCGGCATCCTGGACCGGCATTGACGCTGATGAGCGAAAAGCCAGGGGAGCAAACGG
+
@A;;;;;;;;"<@39::7238288497A9:?AAA;AAAAA;AA<;::BBBB@BB?A<@<@@@;@@BB@DCBBBBD;<<@@+00+0/6<8=;==>6>/7777=9:39@A@@@@?AAB?BC@@@<;;5;?6@@ABE=FDCA@;;5;5;5;B?BB@@@9829=<@9@@@@???@@@BBBA4::>@<?CC?C?AA>AAB5;5;<5;A:93:;59>>A>BCC@CB@@@AB@@????;;;;&:935595*59=9<1999
@N9IO0:00918:06238
TACGTAGGGTGCGAGCGTTAATCGGAATTACTGGGCGTAAAGCGTACGCAGGCGGCTATGCAAGACAGGTGTGAAATCCCCGGGCTTAACCTGGGAACTGCATTTGTGACTGCATAGCTAGAGTTTGTCAGAGGGGGGTGGAATTCCACGTGTAGCAGTGAAATGCGTAGAGATGTGGAGGAACACCGATGGCGAAGGCAGCCCCCTGGGACCTGACTGACGCTCATGTACGAAAGCGTGGGGAGCAAACAGG
+
CCCCCCC@7=BAAA::5;058=AB?B;9<<ECDF>B:<;D7:9::B:89@@800)0/.0/0@<@AAAB?@@@BBB=@>?=0==5=>;@;@?BCF>DA@AABBCJ?CBBCCACCBAAA@@=?;;;;049=ABCDDDDG*;;5;;@8@:>599?@=<>666;;A0666B@AB@@@>>>@499>@499949@AA;AAA=B=@999@@@0BBD>BB?BB@@@@?AAA@999==@995<)5544999+4444<1<::7
@N9IO0:00921:06255
TACGGAGGGCGCGAGCGTTGTTCGGAATTATTGGGCGTAAAGCGCGTGTAGGCGGCTTGGCAAGTCGAGTGTGAAAGCCCGGGGCTCAACCCCGGAAGGTCGCTCGAAACTGCCTCGCTGGAGTCCCGGAGAGGAAGGCGGAATTCCCGGTGTAGAGGTGAAATTCGTAGATATCGGGAGGAACACCAGCGGCGAAGGCGGCCTTCTGGACGGTGACTGACGCTGAGACGCGAAAGCGTGGGGAGCAAACAGG
+
BBCC?BBA>BCBBBB????BB?BC@C?B=@@6::5:@>@@:@@ABAAAA@A<AC?AB:;8;B?ADBCBB@@@BBC>CCC>CIFGBBAA?AEL;BAB@C?BBC@??895/588805544;?<@A@AB=B@DCBB@C>B?BC?B?C=@@:A=ADBBDBB?BBCC>D@DDBBBB;998880::7>:CCC@CBB=9<<<8B9??;?>B>BCB<>@C?BBBBE@??A@?99999>@@>@8??@@ABB9BBABD;@?;5
@N9IO0:00925:06247
TACAGGGGGTGCAAACGTTGCTCGGAATTATTGGGCGTAAAGCGCGCGTAGGCGGCTACTTAAGTCGGATGTGAAAGCCCCTGGCTCAACTGGGGAAGTGCACCCGAAACTGAGCAGCTCGAGTACGAAAGAGGGTCGCGGAATTCCCGGTGTAGAGGTGAAATTCGTAGATATCGGGAGGAACACCGGTGGCGAAGGCGGCGACCTGGGTCGATACTGACGCTGAGGCGCGAAAGCGTGGGGAGCAAACAGG
+
BBA;;:;;*:@@@D6<59.5;@@F@C@C?@A:?;3@959>26569=<<ABB;8849AB?@59658:A?A:55>>>66:@@2DD4>?BC9>>>>>2=9<B@A<?@8@?@;@:89<<<<@@ACBBCCC;;;6:?DD=BBCBB>A>A;?B8A?@A@BB;:8;@CC=C@CCBBBBAAA@@?9@A<?=?CC@C?BB>@@?<@=A@=@ABB=A@@:@??@??@@@??@@@@AA=???A@@9A???BBC9AACCC>@@@=
@N9IO0:00946:06242
TACAGGGGGGGCAAGCGTTGTTCGGAATTACTGGGCGTAAAGGGCTCGTAGGCGGCCAACTAAGTCACACGTGAAATCCCCAGGCTTAACCTGGGAACTGCGTGTGATACTGGATGGCTTGAATTCGGGAGAGGGATGCAGAATTCCAGGTGTAGCGGTGAAATGCGTAGATATCTGGAGGAATACCGGTGGCGAAGGCGGCATCCTGGACCGACATTGACGCTGAGGAGCGAAAGCTAGGGTAGCAAACGGG
+
BB@@??????#AA<AB::4;B?AB@C@E?A@@BB<@?>==-99.;AAA@AB?;:6;=@=@@A7;;BBAB@B@BAA=@===,00,0>6=;??BBB@B?BBC:9:CA@@@:;;;6;BB?CC@CC@B?BBB=BBCCC<BACAAAC@C@C@BB?B@>>@8859@AB=CB:::BBDCBBAA@<@@<@=@@?;?=AA=@AB=A;@@<@ABB?AA>AA@DAA@@?AAA@AA@@@>@AA;;;0;AA@@@;A@@@AB<BAC>
@N9IO0:00947:06235
TACGAAGGGGGCTAGCGTTGTTCGGATTTACTGGGCGTAAAGCGCACGTAGGCGGACTATTAAGTCAGGGGTGAAATCCCGGGGCTCAACCCCGGAACTGCCTTTGATACTGGTAGTCTTGAGTTCGAGAGAGGTGAGTGGAATTCCGAGTGTAGAGGTGAAATTCGTAGATATTCGGAGGAACACCAGTGGCGAAGGCGGCTCACTGGCTCGATACTGACGCTGAGGTGCGAAAGCGTGGGGAGCAAACAGG
+
BBBBA5;;;;*;BBB@@?=@A=BB>BBC?CCCCJ>ABACE9;9AABBBBBB@CC?BCCBE@B@ACB@?::.:@==4>>>7?CC9AABC@BBB8><??BABB?BB<AAAAAAA>AA@?AC=ABBB?ABBCCCBB@BBAAAB?B@B@B@AAA@@@@???9=>BC=C@AAABBAB@@9@B;CC?B:CCC@CC?@>?B?7@?9:28;:=?AA=AABA@BBC??>><>BCBB@BBABBB<BBBBCDD;CCBBC=BAA=
@N9IO0:00952:06246
TACAGAGGGTGCGAGCGTTGTCCGGAATTACTGGGCGTAAAGGGCGCGTAGGCGGCCTGATAAGTCGGGGGTGAAATTCAGCGGCTCAACCGCTGGACTGCCTTCGAGACTGTTAGGCTCGAGCACGGTAGAGGCTGGTGGAATTCCCGGTGTAGCGGTGGAATGCGTAGAGATCGGGAAGAACATCGGTGGCGAAGGCGGCCAGCTGGGCCGTTGCTGACGCTGAGGCGCGACAGCGTGGGGAGCAAACAGG
+
>@A96;@B;AA@B=9;9;;@@A>A>A>B>AABBA<BBA@G0;;0;@@AAA?<==9=;?@@BA>?A><777'7=>=6C@CB;<@;AA>?;<>@A@C>@@BBB?B@BBCCCCAAB=995;ABBBCCCCB=B@A;;5;BF?AAAE@B9;;8;@BAABBBB@CDAF@@AABBBABAAACCC=B?BB>BDB@A=;;5<@A=A@;:9;@BCCEBD>C=@@?A@@9::A@??==6=??93:99BBBBCC9BBBBB:??A>
@N9IO0:00960:06247
TACGAAGGGTGCAAGCGTTACTCGGAATTACTGGGCGTAAAGCGTGCGTAGGTGGTTTGTTAAGTCTGATGTGAAAGCCCTGGGCTCAACCTGGGAACGGCATTGGATACTGGCTTACTAGAGTGCGGTAGAGGGTAGTGGAATTCCCGGTGTAGCAGTGAAATGCGTAGATATCGGGAGGAACATCTGTGGCGAAGGCGACTACCTGGACCAGCACTGACACTGAGGCACGAAAAGCGTGGGGAGCAAACAGG
+
97///)//)//9>49555.////<7<5<)55555)555;<3;;>>>=>C@<=:5.5:)595:7;<554:333333(333(3:<2;;<<7;5444(43886<9=:>5==;A@@;@B6;;ABA@@;;;A9A@AAAB;B<<?D:B>A9>=5=7444=?><=???@9@@@@A@@????ABD>BB?B@AAAC@@@B?AAB=@=@AAACBC?BB@CC@BBBCB==BCB=@@9;.9:45555&44::@==/66ADE?CBC?
@N9IO0:00937:06302
TACGTAGGGGGCGAGCGTTGCTCGGATTTACTGGGCGTAAAGAGCGCGTAGGCGCCAGGGAAGTCTGGTGTGAAATCCCTCGGCTCAACCGAGGACCCGCATTGGAGACTCCCTGGCTTGAGTCCAGGAGGGGAGGGTGGAATTCCCGGTGTAGCGGTGAAATGCGTAGAGATCGGGAGGAACACCGGTGGCGAAGGCGGCCCTCTGGAATGGCACTGACGCTGAGGCGCGAAAGCTGGGGGAGCAAACGGG
+
BB:5555555$5<:@;995;@AAA=59505>=;=6966==4@AAA==CBBE@9971333(36;;ABB<@@@A@A5@BA;ABA<ACDC?B?B??;?CC<BBBB>B<??AAAAB>@@=@A=BCBBB?BB?BBCB9AAF?DCAG@B=BB;A<ACCBBBG@BBCB=;;;==;:::45544)4:.4.6996;1666;;=8<9=?;?D<?@>=24.4:7<<==<<999000<6<@?@?@8998?;;<+:>ADE=BAC:
@N9IO0:00959:06275
TACAGAGGGTGCTAGCGTTAATCGGATTTACTGGGCGTAAAGCGTGTGTAGGCGGTTTGTTAAGTCGGATGTGAAAGCCCTGGGCTCAACCTAGGAATCGCATTCGATACTGGCAGGCTAGAGTACGGTAGAGGGTGGCGGAATTCCGGGTGTAGCGGTGAAATGCGTAGATATCCGGAGGAACACCGATGGCGAAGGCAACCACCTGGGCCTGTACTGACGCTGAGACACGAAAGCGTGGGGAGCAAACAGG
+
CBCBBB@@<BBBC@;@@?>@@CA@<???;@BCGD>AAAEE;:9??BAAAAB=A@>@C9BA>A=BABB?CBAA@>>8:;;/9@?9@ACD@C?CDC?C@BCBCCC@BBBCAAAB?BBB?BBBBCCCCED@BBBCCF>CC>@@@B@C@CACC>BBCAACC@BBAA<@@??>>>?=>?A>C?BD@C@@@@?BBCB@BCD@C@CD?B?BF@CCD>D?BBBBBBBBBBBBBAA@@@A@@@;AADDCDH;<;ACB=BBB>
@N9IO0:00962:06292
TACGTAGGGTGCGAGCGTTGTCCGGAATTATTGGGCGTAAAGGGCTCGTAGGCGGTTCGTCGCGTCGGGAGTGAAATTCCACGGCTTAACTGTGGGCTTGCTTTCGATACGGGCGGACTGGAGGTAGGCAGGGGAGAACGGAATTCCTGGTGTAGCGGTGGAATGCGCAGATATCAGGAGGAACACCGGTGGCGAAGGCGGTTCTCTGGGCCTTACCTGACGCTGAGGAGCGAAAGCGTGGGGAGCGAA
+
CCCCCAAJIBABBBA>997:ACAD@B=?<@@=@@=???AA;AC<?@@CBAB@BB?B????BAABCCDD>@A;;;E<A>B9;;@>@@@@9>@99:?8@C=@@BB<BCBCCBBB;BC?AABB@@A<??A;:::@@2@::4;B<@5;6;=BB;A@;;:>??@A?A7::AA?==>;;;@@A5;;;?;;;;<@?AC=AAA6939D3:3:>=:99/;5;59B;??AAAB::9??A@ABBB9::9AAA?580000:
@N9IO0:00918:06355
TACGTAGGGTGCGAGCGTTAATCGGAATTACTGGGCGTAAAGCGTGCGCAGGCGGTTCGTTAAGTTCGTTGTGAAAGCCCCGGGCTCAACCTGGGAATGGCAATGGAAACTGGCGGGCTTGGAGTGTGGCAGGAGGGGGGTGGAATTCCGCGTGTAGCAGTGAAATGCGTAGAGATGCGGAGGAACACCGATGGCGAAGGCAGCCCCCTGGGCCAACACTGACGCCTCAGGCACGAAAGCGTGGGGAGCAAACAGG
+
@@@DBBCH?AABCCC????B?BAD<A3:-7<>=?<??@CE>CA@@@@BBBB@CC@C?@@C@B@BB@CBA>>@000*/000&0:3:<=@>A>@BB<C?AA<>?8=?.;;,9>A>>A>8:>4413=?@;:5;00)/9999:%7;4;7<;A7:5@;?>5449:;<DC<??BBBBBBBA@ABC=AA=@;@@@?AAAB=@@B@C?A@@@CCC1@@B<A;@<@???=<=00)/9/0)0@=ABB>CBBBCCC9BCBCC>A@?;
@N9IO0:00930:06343
TACGGAGGGTGCAAGCGTTATCCGGATTTACTGGGTTTAAAGGGAGCGCAGGCGGACTGGTAAGTCAGTGGTGAAAGCCTTGAGCTTAACTCGAGAACTGCCATTGATACTATCAGTCTTGAATGTTGTTGAGGTTTGCGGAATGGGTCATGTAGCGGTGAAATGCATAGATATGACCCGGAACACCTATTGCGAAGGCAGCAGGCTAAACAAATATTGACGCTGAGGCTCGAAAGCGTGGGGATCAAACAGG
+
B@@A969>2<BAB;A;957<@B?CAB=@7AAA@C/;;)4:1<=5=B?A?BA?BB>BBBB@CD?BAABBCD@FCDC:@=17-33333-338@@<::@<??>?087/55<<=@>?<==>=@688<?790445:8>5:<5<BB@C@BCC@CCBABB?:890:@BB<;589==??@A<<;;;38385::?7<==09:?@7;<==@C;;.59993;<>7>DF@BBA@A9333-3:;>?A9>:::==<2??<>A9;99=
@N9IO0:00921:06373
TACGTAGGGTGCGAGCGTTAATCGGAATTACTGGGCGTAAAGTGTGCGCAGGTGGCCTCGCAAGTCGAGTGTGAAATCCCCGGGCTTAACTTGGGAATTGCGCTCGAAACTACGGGGCTCGAGTGTGGCAGAGGGAGGTGGAATTCCACGTGTAGCGGTGAAATGCGTAGAGATGTGGAGGAACACCAATGGCGAAGGCAGCCTCCTGGGCCAACACTGACGCTCATGCACGAAAAGCGTGGGGAGCAAACAGG
+
CCCCCBB=6;@@A@9;4;.46;@B@B@B?BBBCD>B?@@C=BBB???BBBC@CC?B>B??>?9???BABBBBBBB:@@@@4AA9@@4:37938<6@;@;@739@AAAC>BBBCDDD;BCBB?@@AAA>;;0==@500+0>:>;B@B@CCEDBBAAA@=@@@@:@A???BBBBBBCAA=@@=@=>?>9>6<<2;;;:@=AA;;5::69:<2B2854<==?@:89???@?@AA;;;;*;?<ABCC9AAACD?CCC@
@N9IO0:00924:06381
TACGTAGGGTGCAAGCGTTAATCGGAATTACTGGGCGTAAAGCGTGCGCAGGCGGTTATGTAAGACAGAGGTGAAATCCCCGGGCTCAACCTGGGAACTGCCTTTGTGACTGCATAGCTAGAGTACGGTAGAGGGGGATGGAATTCCGCGTGTAGCAGTGAAATGCGTAGATATGCGGAGGAACACCGATGGCGAAGGCAATCCCCTGGACCTGTACTGACGCTCATGCACGAAAGCGTGGG
+
BABDCCCG?AAAC>BBA@<?9BBC=B4;.:9=9?8@A@AB<BBBA@A@@??<:9298CAABB@??@CBCB>AAAA69:::(9@:BB>@<?;?@B8?:>99939:(8??A?=<<;==9:7><>=;?;748;::8;;9*9//)-0808,//8566/82822>==6>@>>>A@>>>A=<=4::9<9?@?8>?;;4;AB;@;9:29:<<+<>:>@;@A@@@A@@:::9;?@BA@?;;;)5595599
@N9IO0:00926:06378
TACGTAGGGTGCGGGCGTTAATCGGAATTACTGGGCGTAAAGCGTGCGCAGGCGGCTCCTTAAGTCAGATGTGAAATCCCCGGGCTTAACCTGGGAACTGCGTTTGAAACTGAGGGGCTTGAGTGTGGAAGAGGGGGGTGGAATTCCAGGTGTAGCAGTGAAATGCGTAGAGATCTGGAGGAACACCGATGGCGAAGGCAGCCCCCTGGGCTAACACTGACGCTCATGCACGAAAGCGTGGGGAGCAAACAGG
+
AAAA666A3;@A<<5</0*/)//;7;9?9=999C=;:6>>7@BA@@?@:;;=@==:::?B?C?BBA@@@BBBCCC=@@?@4>B,595;8<8==?7?:@@A:555)5<=4<>>>@?>0;?6;;;;:;<:>9>@CCCCC(CE@D66459;;7;:::;44454<<5344AAA=8;98333-3;7;9BCE@BB<=<C>@<=<B@A@@@@+;?;3=@@<;;;@@;5665;595949:=95=:<?AAA6;9;5<5<>=9
@N9IO0:00939:06389
GACAGAGGGGGCAAGCGTTGCTCGGAATCACTGGGCGTAAAGGGCGCGTAGGCGGGATGGCAAGTCGGTCGTGAAATCCCTCGGCTCAACCGAGGAGAGTCGGCCGATACTGCCGTTCTTGAGGGATGCAGAGGAGACTGGAATTCCCGGTGTAGCGGTGAAATGTGTAGAGATCGGGAGGAACACCGGTGGCGAAGGCGGGTCTCTGGGCATCTCCTGACGCTGAGGCGCGAAAGCGTGGGGAGCAAACGG
+
BC@A@;;;;;*9@9A<B<8<599<8<8@@B555<5@?AAE6BB=BBABBBC?BDD>??@@DD@A??B>BBA=BB=4<<=7=<<7ADCC@D?BBB@BBBA?@B?BAC????:::?BB@AA4::@@9@@A?@@AA>@@CCCE@C@C@BC>B@BBA@@BB@CBBC>CE?A@A@@>@@AAB=AA<@7@@??D@@?9@@G<G@BB>8>@<<<E@7BBBCA@=@AAAABA;;;5;AB;;;8;ABCCCC9AAACC;<:;
@N9IO0:00960:06388
GACGGAGGGCGCAAACGTTGTTCGGAATCACTGGGCGTAAAGGGCGCGTAGGCGGATCGGTAAGTCAGGGGTGAAATTCCAGGGCTCAACTCTGGAACTGCCTTTGAAACTGCCGATCTAGAGTGCAGGAGAGGAAGGCGGAATTCCAGGTGTAGCGGTGGAATGCGTAGATATCTGGAAGAACACCAGTGGCGAAGGCGGCCTTCTGGACTGACACTGACGCTGAGGCGCGAAAGCTGGGGGAGCAAACAGG
+
BBBC7@@C;@A@A;2;;;59<7?D@C@CCCBCCC>9;:CD<AA>ABBCCCCBCB?BCBB?CC@CBBADDC9@@@C=C@C@CDD=CCCD9::BCC@D@D@A?@CG9:;:6;?@>=AA@@@@AAAAAACC@CCDA?B::7;D=A?A@B@BC?CCAA@AD@DD?B@CCA@@C@@@BAAAB@B>AA?BBB=A@@@@CCC;?<?>:=;@<@AC?BBCCBBABBBBBBD:9:@;@@??AB8;:BBCCB3BBCCE>:;;>
@N9IO0:01001:05765
TACGTAGGGTGCGGGCGTTAATCGGAATTACTGGGCGTAAAGCGTGCGCAGGCGGCTCCTTAAGTCAGATGTGAAATCCCCGGGCTTAACCTGGGAACTGCGTTTGAAACTGAGGGGCTTGAGTGTGGAAGAGGGGGGTGGAATTCCAGGTGTAGCAGTGAAATGCGTAGAGATCTGGAGGAACACCGATGGCGAAGGCAGCCCCCTGGGCTAACACTGACGCTCATGCACGAAAGCGTGGGGAGCAAACAGG
+
CCABABBK>CCCDD>D:;8;;@AC?C7;9;@@@D@:;<CC>BBCCB?>:::;00-0@B@BAC?AABCEEBBAA??69:::-;C9BB?A7A:AAA>@<@ACCCCJ>BAG?DC>====0<<8<;;@===9=8@;:;;;;%;B=?59458==9BBB@@:57;===68==@?@@A@@>>:;5;;<@7;>>;CBBB:CDC?C@BBBDECC2@@@;@BB>BBBCBBBBB;:;BBAAABBB=BAAAAAA6@@@>:1<<@9
@N9IO0:01011:05793
TACGGAGGATGCAAGCGTTATCCGGAATGATTGGGCGTAAAGGGTCCGCAGGTGGCCTTGTAAGTCTGCTGTTAAAGAGTGAGGCTTAACCTCATAAAAGCAGTGGAAACTACAAAGCTAGAGTGCGTTCGGGGTAGCAGGAATTCCTGGTGTAGCGGTGAAATGCGTAGAGATCAGGAAGAACACCGGTGGCGAAAGCGTGCTACTAGGCCGTAACTGACACTGAGGGACGAAAAGCTAGGGGAGCGAATGG
+
<@00+/<4=773A=A@@@?BBC:;7:>A@AA9B>7ACCHE<?>7=?59;:92;;6:=B>DBB>BED;;;B>B?BB<ABBBB;;79B9?9?9<9:9944&448:<C@CC>C@@@AA:?@>@A@BACCCE?A@AA3?;9:9@=CAD@D@BA?BBCBBCC?CCCC?CB@@@<;;AA@@@?;@?AB=@@C@C?BC@DCBC=BAA??????A?@<@6;;A?@?@A@;;;AAAB;BA:;;;*;B??ADC:A@A>>;:::
@N9IO0:00969:05810
TACGGAGGGTGCAAACGTTGCTCGGAATCATTGGGCGTAAAGCGCACGTAGGCGGCGGCATAAGCGGGATGTGAAAGCCCAGGGCTCAACCCTGGAAGTGCATCCCGAACTGTGTTGCTTGAATCTCGGAGGGGGACAGAGAATTCCCGGTGTAGAGGTGAAATTCGTAGATATCGGGAGGAATACCAGTGGCGAAGGCGCTGTCCTGGACGAAGATTGACGCTGAGGTGCGAAAGCGTGGGGAGCAAACAGG
+
BB:;6<BB;;ABCC<;;9159BDB@C=@A>>6;909;9@=3;99;BAAABB?BB>AA=C@A@=AAAB=B>>?BBB=A?A;???:???@?BC>BB@C?BBCBBAAB=BB?AAABCCAGCC@CCACCB?@9;;<;<*;A@@BCBAC@FG?C?BBBCB;;9;AAA9A>?>?ABA@??===0=;2;6?@@?BBCB?BBD=C?ABDBBBB?@@<@@;;7;AA=@A@BCCBBC?AA@@?C<@@CCCCC9A??AA9=999
@N9IO0:00973:05834
TACAGAGGGGGCGAGCGTTATTCGGAATTATTGGGCGTAAAGGGCGCGTAGGCGGCCATGTAAGTCTCGGGTGAAATCCCTCGGCTCAACCGAGGAACTGCCTTGGATACTGCATGGCTTGAGGCCGGGAGAGGGTAGTGGAATTCCCAGTGTAGCGGTGAAATGCGTAGATATTGGGAGGAACACCGGTGGCGAAGGCGGCTACCTGGACCGGTTCTGACGCTGATGCGCGAAAGCGTGGGGAGCAAACAGG
+
BCC>BBCEFG5BBBAAAA?BFADC@C@C@CC@CD?BBBDF>DC>BBCBBCC?AA>A=@:?:@;@@?::=>5;<FF<CBC:B;:4;CCG@F@BBB?B@BBBB@IAC@CBABBBBBCC@BC:;6@8=7>;35;48:08:833-3-3-3:1:?C?@ABBB8BA<<6<<@CBBBC@A@9B>6AA<A7@??<C>AA9ACC@C?CC@@@@C:==:??<@9>:CH@<<@@@C=B=B>CBBB=AACBCCD;BBBB=599:<
@N9IO0:00976:05820
TACGTAGGTGGCAAGCGTTGTCCGGATTTATTGGGTTTAAAGGGTGCGTAGGCGGCCTTGTAAGTCAGTGCTGAAATATCCCGGCTTAACCGGGAGGGTGGCATTGATACTGCAGGGCTTGAGTAAAGTTGAGGTTGGCGGAATTGACGGTGTAGCGGTGAAATGCTTAGATATCGTCAAGAACACCTATTGCGTAGGCAGCTAACTAAGCTTTAACTGACGCTGAGGCACGAAAGTGTGGGGATCAAACAGG
+
DCBBBBC@BA@@B04;A>4;;A@B@BBB>CC@DF>BB>BJ?ED>BAAB;;;<;;5:<A7ABD=@@BA@ABBBBCC>CBBBF>B@BB?A<?299.:@?9@C?@@@@BCABDC@@???9?@?CAA@BG<BB>BBA@C?A@AB?B?B???>A?AA?@@@@=>?@A;AA?>9?@@@@?@?AAB>@@?BBB?BBB@AABA;:6;;;;BB=BBB8B999)65@<@AA@B:99B9@DA;;;7;BABCBB:CCCBB=AA@=
@N9IO0:00997:05846
TACGTAGGGTGCAAGCGTTAATCGGAATACTGGGCGTAAAGCGTGCGCAGGCGGTTATGCAAGACAGATGTGAAATCCCCGGGCTCAACCTGGGAACTGCATTTGTGACTGTATAGCTAGAGTACGGGTAGAGGGGGGATGGAATTCCGCGTGTAGCAGTGAAATGCGTAGATATGCGGAGGAACACCGATGGCGAAGGCAATCCCCTGGACCTGTACTGACGCTCATGCACGAAAGCGTGGGGAGCAAACAGG
+
CCCCBBBG?BAAC@CBBB@B@AADAE000@@?@8:99CG>BBBDCC@?@A@@?<?<>>>:92:@AA;;;?>=9@29999*4<099;=8=7<<@6@:==BBCCC9??@AAAABBC9;;A@@?@@@;;;0;AB;;;;;;%;=<::8<29.4>>:?9499;9>??@:@AAAAAAABBB;<;@;;5;4;AA>BB@@?@CC@F?@?<;;;;.;D7<;@EDCCBB@@@BA@@@A@ABBBCB<BCBBBCC7;;;@B:@@B?
@N9IO0:01002:05851
TACGAAGGGGGCTAGCGTTGCTCGGAATCACTGGGCGTAAAGCGCACGTAGGCGGATCTTTAAGTCAGGGGTGAAATCCTGGAGCTCAACTCCAGAACTGCCTTTGATACTGGGGATCTCGAGTCCGGAAGAGGTGAGTGGAACTGCGAGTGTAGAGGTGAAATTCGTAGATATTCGCAAGAACACCAGTGGCGAAGGCGGCTCACTGGTCCGGTACTGACGCTGAGGTGCGAAAGCGTGGGGAGCAAACAGG
+
BBBB<:AA?A0BAACAAA?BCCCA>B@BBFBBBC>;;;BB6:;AA@AAA??<?A<>????:@?BBBBDDD8@ACF>CA>AA<??@@@A????;@AA?BFDD@DD=CCBBCAAAA9@@@CCCCBBB@C@G@CCC@CCABABAC?BBC:;;BCCCBB::6:BBC>C@CCDBBAA;;5;;;B=AA@CCB@CCAA>?@??A?998:AA@@AC?BB@B?BBBBBBBBBB==>@>><@@?7>>>>>CC8AABBB:BB@?
@N9IO0:01009:05826
TACAGGGGGGGCAAGCGTTGTTCGGAATTACTGGGCGTAAAGGGTTCGTAGGTGGCCAACTAAGTCAGACGTGAAATCCCTCAGCTTAACTGGGGAACTGCGTCTGATACTGGATGGCTTGAGTGCAGGAGAGGAATGCGGAATTCCAGGTGTAGCGGTGAAATGCGTAGATATCTGGAGGAACACCGGTGGCGAAGGCGGCATTCTGGACTGCAACTGACACTGAGGAACGAAAGCCAGGGGAGCAAACGGG
+
BB?;;;;;;;#<B>A;;;9;;?AA=A>A??@@A@<ACBBC=BE<B?BB@@@<9949=A=@BB<@AB9:9ADA@?=6===6>@:;;D?A@CBDCC:C>AAB;;;@>000@@BB>@@@<@A?BA@@BBAA>BBBC?C?;;;B?B?C?B?@@=@ABBBBB@D;::5:?>?@DAA@@@@A@@CD@E@BBB>@<@C?BBB@D@BA?ACB@BDC@CBBBCC@D;;;@@A?9::69<@===/::399@@2=?@@@;@??9
@N9IO0:01013:05839
TACGGAGGGTGCGAGCGTTGTCCGGAATCACTGGGCGTAAAGGGCGCGTAGGCGCGCGAGGAGTCGGGGGTGAAAGTCCGGGGCTCAACCCCGGATCGGCCTTCGAGACTCTCGCGCTGGAGCACAGTAGAGGCGGGTGGAATTCCGGGTGTAGCGGTGGAATGCGTAGAGATCCGGAAGAACACCGGTGGCGAAGGCGGCCCGCTGGGCTGTGGCTGACGCTGAGGCGCGACAGCGTGGGGAGCAAACAGG
+
BBCD@CDD>CCBBBB@@@>BBB?C@D@CCBBBDD>BBBBC?CD?AAAAA>@<000@ABBC9::@BCFDD2A@BC=BBC?BBB9ABAD6:::39<@?@@=@=@8@?@AA?????AAAACC>AAABBBBBBBAA=ACC>CCBC>A>A@CB>BCAA@BB=A@?B?BB?@@A@A@:;;5;5;<@@<AAA>C@;;7;AA=A=<<4;A8ABCCC=A@CAA>AC;;<BAAA;;6;A@@@:::AAA@BA6??@AA=AAA>
@N9IO0:00982:05902
TACGTAGGGTGCAGGCGTTAATCGGAATTACTGGGCGTAAAGCGTGCGCAGGCGGTCTATTAAGACAGGTGTGAAATCCCCGGGCTTAACCTGGGAACTGCGCTTGTAACTGATAGGCTTGAGTGTGGCAGAGGGGGGTGGAATTCCACGTGTAGCAGTGAAATGCGTAGAGATGTGGAGGAACACCGATGGCGAAGGCAGCCCCCTGGGCTAACACTGACGCTCATGCACGAAAGCGTGGGGAGCAAACAGG
+
ABADABAG>CCBCB@;;;=A>BBE@C8;7:;;;?9@??AC>DA@@CA@@A@;?<;?@@???B=AAAAA>A@889929;>>0;<3;83;7;7?@B9A>B;;;@@BACDC@DBBBBBB?CB?CCC@@@A=;;;ABCCCC*CC@C@C?C@CBCCCCBBBBBBBBB<BBBBBAABBB@C@?;??4:69>>;?===9;<=3939==>@@A2ACE@CBB?AAA@@@?>>@;;;AAAABBB=BBBBCDC6;;;;;0;;;<
@N9IO0:00979:05934
TACGAAGGTGGCAAGCGTTGTTCGGATTTACTGGGCGTACAGGGAGCGTAGGCGGTTTGGTAAGCCCTTCGTGAAATCTTCGGGCTCAACCCGGAAAGTTCGGAGGGGACTGCCAGGCTAGAGGACGGGAGAGGAGCGCGGAATTCCCGGTGTAGCGGTGAAATGCGTAGAGATCGGGAGGAAGGCCGGTGGCGAAGGCGGCGCTCTGGAACGTTTCTGACGCTGAGGCTCGAAAGCGTGGGGAGCAAACAGG
+
CCCCCAC@BB@BD@B@@@=@B=A?=>AA;@?;=>6:?@A@A@C:;;@@:@A@B>@>D<A=9:24880938:<;A@<BBC?BBB;@A@C@CE?B?AA<AA?BB?BBDD9A@@@B?BC?CA@@==3::>>9@ABB@BBBBBA>A9:79C;A>A?@@A994:AAA;A?BBBBCBBA977>6<<5=0808<B=BB@ABA<?>?A=@???@?@<A=A???8?@99999:A?;589899A9>?<??BB8A@BAA8@965
@N9IO0:01003:05946
TACGGAATGTGCAAACGTTATTCGGAATCACTGGGCTTAAAGAGTCCGTAGGCGGCATGTTAGGTGAGGTGTGAAATCCCCCGGCTCAACCGAGGAATTGCGCTTCATACCGGCGTGCTTGAGGGAGATAGAGGTGGGCGGAACTGATGGTGGAGCGGTGAAATGCGTTGATATCATCAGGAACACCGGAGGCGAAGGCGGCCCACTGGGTCTTTTCTGACGCTGAGGGACGAAAGCTAGGGGAGCGAACGGG
+
CCCEAD@BBBBABC>ABC>BC@CB?B@CCBBBCC=CC?BB<A?@@A>B@9:5::49A@??@>?=?AAA<@AABBC>BBBBB1><>BBB?A?B??<?=B=@ABBB@BBAAD@D@BC9::A;@>?@9?AAAA@9:6:@@:?A;A?CABACCACF@BBCC@CDEG>BBBBB?BC@@ABA?>::4:;@@@<C=::8:AA?A???;?A;@AAAB=BBBBB:BBBB>>???<?>8???BB:??CBDCD:BB???>AAD>
@N9IO0:01008:05935
TACGTAGGGTGCGAGCGTTAATCGGAATTACTGGGCGTAAAGTGTGCGCAGGTGGCCGCGCAAGTCGAGTGTGAAATCCCCGGGCTTAACTTGGGAATTGCGCTCGAAACTACGTGGCTCGAGTGTGGCAGAGGAAGGTGGAATTCCACGTGTAGCGGTGAAATGCGTAGAGATGTGGAGGAACACCGATGGCGAAGGCAGCCTTCTGGGCCAACACTGACACTCATGCACGAAAGCGTGGGGAGCAAACAGG
+
CDGGBBBB;BB@AA@>??6;6;@B=B>@=@CBEF?CCAAA9@;;;@ABCCC@BC@C@CCBBG:;<ABBBBBBCCC>AAAD5AA9><+0+0@<@@>@@@;<A@@ABDBB=BCCCB@@>@CBBBCBBBC=@:::@<?183993;=A=A>AAAA@@BBAB@CBBB=BDDCCCDCFC;;;C?BC@CAA@@?CA::8:AB?B>A@@A>A<@@BB9@=@?B<<<EFBBABA@;;;;;ABC;@@?;;;;5;ABCD=CCC@
@N9IO0:01013:05954
TACGGAGGGGGCTAGCGTTGTTCGGAATTACTGGGCGTAAAGCGCGCGTAGGCGGCTTTGTAAGTTAGAGGTGAAAGCCCGGGGCTCAACCCCGGAATTGCCTTTAAGACTGCATCGCTTGAATCCGGGAGAGGTGAGTGGAATTCCGAGTGTAGAGGTGAAATTCGTAGATATTCGGAAGAACACCAGTGGCGAAGGCGGCTCACTGGACCGGCATTGACGCTGAGGTGCGAAAGCGTGGGGAGCAAACAGG
+
BBA@9<;;;<*;ABBBBBACD@EC@C@D;;;CCD;@;;;C=B@@@BAA@A@<@B?ABG=BAB>@@>BBA@>>??C>BCC>CEE9???>=?FD;A=@=@0009@=7@:>>B@BACBBBBB?BB@CC?BB<BB??:>@@@@B?B?B?CBBBB:;;;;;A?AABC=B=@@CBAAAA@=@@;@???<?BB?DDAA=@?=3:3:929@@ABBB?BB<?=?BB????BB@@??<:::BBD=B@@?AAA6AA???9??A?
@N9IO0:00968:05972
GACAGAGGGGGCAAGCGTTGCTCGGAATCACTGGGCGTAAAGGGCGTGTAGGCGGGAGCGTGAGTCGGTCGTGAAAGCCTTCGGCTCAACCGAAGAAGGGCGGCCGATACTGCGTTCCTTGAGGGGTGGAGAGGAGACTGGAATTCCCGGTGTAGCGGTGAAATGTGTAGATATCGGGAGGAACACCGGTGGCGAAGGCGGGTCTCTGGCCACACCCTGACGCTGAGGCGCGAAAGCGTGGGGAGCAAACGGG
+
BBAA@CCCCC5BB?B@@@=@@@@B?D@BBDBBDD>AAADD>CC?CBCCBBA=AAA<A@BAAAAA@BB@B@BA@@C<BC@C?@@<@@BB?C@BC?AB<@@:AB>B@CBCCCBBCCC>B>B=BA@B@7>>;?BAA?CBBCCC?B@B@CG=A>AD@???C?B?A@<?BABBBBBB?>>BC9@@6;6;@?>A=;;8;DD?B?@@@;ACCCCC@CAC;;:C>C@A@D@@@:;5;A@?@@9??@@@AB9DCCCC>BBB;
@N9IO0:00981:05998
TACGGGGGGGGCGAAGCGTTGTTCGGAATTACTGGGCGTAAAGGGCGCGTAGGCCGCTTGTTAAGTCGGGTGTGAAAACTCTGGGCTCAACCCAGAGCCTGCATTCGAAACTGACGAGCTAGAGTTCTGGAGGGGAAAGCGGAATTCCTGGTGTAGCAGTGAAATGCGTAGATATCAGGAGGAACACCGGTGGCGAAGGCGGCTTTCTGGACAGAAACTGACGCTGAGGCGCGAAAGCTAGGGGAGCAAACAGG
+
BBBDBCBBBB";;:8=>@@=AD@BB@D@D?AABCD>CCBBB>BC?CCBBBBB>B@CCC@AA@C>BBBBB;BBB0000,00=;@@<BDAB?CC>???BB?AA@@@=@AAB=C;;:BB;;;BBBABB:;;B@BCJJ<CC>CCCACAC@C@CCADCBBBBBBBCCE=BBBCCCBBBA@??@<::5:>???<@=9949??;??BB@BBB<A@@<@99:?D8??BA@??9:9949>?ACD=BBAAACD;BBCDC>BAA;
@N9IO0:00982:05988
TACAGAGGGTGCGAGCGTTGTCCGGAATCACTGGGCGTAAAGGGCGCGTAGGCGGCTCGATAAGTAAGGGGTGAAATCCCGCTGGCTCAACTGCGGGGCTGCCTCTTAGACTGTCGGGCTTGAGCGCGGTAGAGGCTGGTGGAATTCCCGGTGTAGCGGTGGAATGCGTAGAGATCGGGAAGAACATCGGTGGCGAAGGCGGCCAGCTGGGCCGTTGCTGACGCTGATGCGCGAAAGCGTGGGGAG
+
DDBCBBCC<A@CBBAAAB?BCB@C?D@CAAACCD=BCCBB=BB9??:::@?;@C?CAAABBB@C@?=?ED8AAAA;@A@9@A9:7:????B???CGD6A9:949AA>A???BCBBBC>BB?A???@?A=A@@>><>AD@B@<B?B?BC>C???;@@@@@EC@C@CCBBBB@@@B::;@:@;AB?00000,00+0..*.600*0*07;7990:5:<>>?@999C?>?@@@>>>999-9?<9999*89
@N9IO0:00988:05980
TACGGGGGGGGCTAGCGTTGTTCGGAATTACTGGGCGTAAAGGGCTCGTAGGCGGCCCACTAAGTCAGACGTGAAATCCCTCGGCTCAACCGGGGAACTGCGTCTGAGACTGGAGGGCTGGAATCCGGGAGAGGGATGCGGAATTCCAGGTGTAGCGGTGAAATGCGTAGATATCTGGAGGAACACCGGTGGCGAAGGCGCATCCTGGACCGGCATTGACGCTGAGGAGCGAAAGCCAGGGGAGCAA
+
CD@@A@A@A@"@A999AA?AB@AA>A@B?BCBCB>BBBDD7;;8;@@ABBB?;;7<C8@@@@=AA@AACCCCBBB>BBB;B;;9;BFFAE@CCC<CACCCBBBBBBBCBBBG@DCC=DCC@C>@@7;;6;BACC>CCBCB?B?B?B?BB?BCCAAAC@CCCC>CBAAACBBBCCBCC@BB?B?@@@?B?CC>BBB=A=;;;BAA=AA;;;@C@BBB?BB@@@A999:=?C;;;/9@;@>@@0@=?==
@N9IO0:01003:05995
TACGTAGGTGGCAAGCGTTATCCGGATTTATTGGGCGTAAAGCGAGCGCAGGCGGTTGCTTAGGTCTGATGTGAAAGCCTTCGGCTTAACCGAAGAAGTGCATCGGAAACCGGGCGACTTGAGTGCAGAAGAGGACAGTGGAACTCCATGTGTAGCGGTGGAATGCGTAGATATATGGAAGAACACCAGTGGCGAAGGCGGCTGTCTGGTCTGCAACTGACGCTGAGGCTCGAAAGCATGGGTAGCGAACAGG
+
BB;;:@@<;;5;C24<BB<@BA?A=@A@9@A9??:?A??A7:9AA@@BBBB?BB?B<>@B@CC@CGCCCAAABBC<BB@B?BB@AA=A>B?BB=;;7;A@ABBAB?BE>C@CD>GCC::6:@@;;;BAC?C;:::AA@@A>A?AAA?BABBBCBCBA>BB?B?BBBBBBBBBCAA:969<?A=@@@?BCBB?A@@4;5;@=ACCCCDD@BBBBBB?BB@B@@B@A@@;BAB<<?7@?@@BC;@@B;;;@AAA>
@N9IO0:01003:06005
AACGTAGGAGGCGAGCGTTATCCGGATTCACTGGGCGTAAAGCGCGTGTAGGTGGTTCGCCAAGTCGAATGTTAAAGCCCCTGGCTTAACTGGGGGAGGCCATTCGATACTGGCGGACTTGAGGGCAAGAGAGGAGAGTGGAATTCCCGGTGTAGCGGTGGAATGCGTAGAGATCGGGAGGAACACCAGTGGCGAAAGCGGCTCTCTGGGTTGTGCCTGACACTGAGACGCGAAAGCGTGGGGAGCAAACGGG
+
A7;;<BB>AA?BC@>;;;.9=@;B?@A>@BBBBG?@ABCC7;;;;A:;;AA@AB?A>A@A=A>@@???<?AC?A@.:9:9-:A=@?>A=@@A@>>,00-0<@@?CDBABABB>AA:;;B?BBCC>CC@CCCCC@BBBBBC@C@B>AC6:6;A@>@@@<@B?B?;;;CCAAAA@@==A;::8:?@@@@BDBC?BBBB=BBB@BDCCCCAA>A-00>A<>CCCCBCCBA@@CC;;;0;A@BCCC6;;;@A8ABA<
@N9IO0:00980:06038
TACGAAGGGGGCTAGCGTTGCTCGGAATCACTGGGCGTAAAGGGTGCGTAGGCGGGTCTTTAAGTCAGGGGTGAAATCCTGGAGCTCAACTCCAGAACTGCCTTTGATACTGAAGATCTTGAGTTCGGGAGAGGTGAGTGGAACTGCGAGTGTAGAGGTGAAATTCGTAGATATTCGCAAGAACACCAGTGGCGAAGGCGGCTCACTGGCCCGATACTGACGCTGAGGCACGAAAGCGTGGGGAGCAAACAGG
+
BCBBB@CECC1@@@BBBB@BBCCCADACCCCCCF>BB@@?;@C:BB@A@CD?BBB<A@?@9@<@CCCCCC:@??C>CC@CC=????@C@CCC>CBC@B;;:AED<BAA:;;@A9:;;;;>;;;F@<;<7<BBB@BBCCCC@D>AACCCBBBBBB???@AAAD?B>AAA???BAA>???A>AB@BBC@DBBBBCCB?B@;:9;CBBB@@=@B<@@@ABBCCCCCC9::9::::::-;@@@>@@299;AA8@;;5
@N9IO0:00981:06021
TACGTAGGGAGCGAGCGTTGTCCGGATTTATTGGGCGTAAAGAGCTCGTAGGCGGTTTGGTAAGTCGGGTGTGAAAGCTCCGGGCTCAACTCGGAGAGGTCACTCGATACTGCCATGACTGGAGTCCGGTAGGGGGGTGTGGAATTCCCAGTGTAGCGGTGAAATGCGCAGATATTGGGAGGAACACCAATGGCGAAGGCAGCACCCTGGGCCGGTACTGACGCTGAGGAGCGAAAGCGTGGGGAGCAAACAGG
+
CCCBCBCC=@@;;;BABD?CBC?A?AAB=BB@CC>BAAA@<AAA@@@BC@@<@@=@A<A@DE?BBBBD=CDBBAC=AABB?BD=@@BB@BBBD@@@AB@BBCCCCCCCCCCBC@CCCBBBB>AABB=@=@@@?@@@&@@@@<?9?<>B<ABBBBBBBB@CCCE?DBBBCCAAAAA5;;09;5;=AAB@C?AA@DA@=@=@BBBBBB=BBB>B@D@D;;;CBBBBB@@A=A@B<;;6;BBBBCC7CCCAE<ABA>
@N9IO0:00987:06054
GACGGAGGGTGCAAACGTTGTTCGGAATCACTGGGCATAAAGAGCACGTAGGCTGCGCGCTAAGTCAGGTGTGAAATCCCCCGGCTCAACCGGGGAACTGCACCTGATACTGGCGTGCTCGAGGACGGTAGGGGTGAGTGGAACTCCAGGTGGAGCGGTGAAATGCGTAGATATCTGGAGGAACACCGGTGGCGAAAGCGGCTCACTGGACCGTCTCTGACGCTGAGGTGCGAAAGCTAGGGTAGCAA
+
BBCCABCD=;;;BB=BBA9;;@CGAF@C@AAACD>CCABB6;;;A@A@?@@=AAAAB999CE>@@CCB?BBBBBD>@@@??0?;@@BC?C=@@@5@>@;;;AA?BCBBBBCB<@@;;;@ABBB?CCC@CCCDF:CB:::B@C>BBB?BB>;;4;AA@=@CDE>BBBCDDEBB@AAAA+00,0+0<<;A?0;90@@@6@00+000;??@=AA<?;<<@?>>>AAA@@@?AA;:9>989099;.99///;
@N9IO0:00989:06029
GACAGAGGGGGCAAGCGTTGCTCGGAATCACTGGGCGTAAAGGGCGCGTAGGCGGGATGGCAAGTCGGTCGTGAAATCCCTCGGCTCAACCGAGGAACGTCGGCCGATACTGCCGTTCTTGAGGGATGCAGAGGAGACTGGAATTCCCGGTGTAGCGGTGAAATGTGTAGAGATCGGGAGGAACACCGGTGGCGAAGGCGGGTCTCTGGGCATCTCCTGACGCTGAGGCGCGAAAGCGTGGGGAGCAAACGGG
+
A@CBBACDDF2BB?AABB@BBBCCAC?BACCCCG>BBBCC>CC?CEBAA??<>AB:???@CB?BBBB=@A@@@@C=CCC=@??<?CCC@C@BAA>@?A@@AA?A??@?A?>?>?BB@BB>A?@@8>?@BBCCC>AABBBB?B?B?BC=B?BAA???B@BCCC=BBCCBB@B??566=4@?;@;@AA?C@;;:;BB=B@ABB=BCBBBCC=CBBCA@=@@AAACA;;;<@@AA@@:@@@@CCC:BBBBC=A?@8
@N9IO0:00998:06018
TACGTAGGGTGCGAGCGTTAATCGGAATTACTGGGCGTAAAGCGTGCGTAGGCGGCGCGCTAAGACAGGTGTGAAAGCCCCGGGCTTAACCTGGGAATGGCGCTTGTGACTGGCGTGCTCGAGTGCGGCAGAGGGAGGTGGAATTCCACGTGTAGCAGTGAAATGCGTAGAGATGTGGAGGAACACCGATGGCGAAGGCAGCCTCCTGGGCCGACACTGACGCTCAAGCACGAAAGCGTGGGGAGCAAACAGG
+
ABBCCCCC>CCBB@A@@?=A<BBA?A;?9@=9:9-9>>@A9??BAA?@>BB?@@>@A?AB@A<?CCDC>AAAABB>BBCC:CC=BB?B?><>>A:D@DD>85AD;;;CDDAA?BDA@ABBABB;;;@?;;;;@E;;;9;B>B<?=@?ABC<<;BBBBBDCCC=CCCBCBBCBB@BBD7;;?B?:;;=AA;;8;AC@H?BBBC>@@5<<<0;5;A;;;;;:::9@BC@CFGBBBC=BAA;;;;6;BCCH?AAA?
@N9IO0:01010:06030
TACGTAGGTGGCAAGCGTTGTTCGGAATTACTGGGCGTAAAGGGCTCGTAGGCGGCCAACTAAGTCAGACGTGAAATCCCTCGGCTTAACCGGGGAATGGCGTCTGATACTGGATGGCTTGAGTTTGGGAGAGGGATGCGGAATTCCAGGTGTAGCGGTGAAATGCGTAGATATCTGGAGGAACACCGGTGGCGAAGGCGGCGATCCTGGACCAACACTGACGCTGAGGAGCGAAAGCCAGGGGAGCAAACGGG
+
DCCCBAA?BB@BB@B9;:<@@?CC@C@CABBABB>BBBCD>BB>BBAAA;;5;;4;=A=@@@6::AABB;:;CCC;@?=6=>=;?C?B?B@CBB9B?A@=@A:::9:BBBBB?BCC<???B9::C<BA;@@:::,:=>@A>B>B>@<?>>@??;96619=AD8==CB==8>>>@;;;:==8=8;:::>;?A<A;;566//(/....(.5277+2+255558A?7779;187;667,6@=@ABB8>A>A@;?==5
@N9IO0:00972:06060
TACGGAGGGGGCTAGCGTTGTTCGGAATTACTGGGCGTAAAGGGCGCGCAGGCGGCTGCTCAAGTCAGGCGTGAAAGGCCTGGGCTCAACCCGGGAATTGCGCTTGAGACTGGGCTGGCTTGAGTGCGGGAGAGGATGGTGGAATTCCCAGTGTAGAGGTGAAATTCGTAGATATTGGGAAGAACACCGGTGGCGAAGGCGGCCATCTGGACCGCAACTGACGCTGAGGCGCGAAAGCGTGGGGAGCAAACAGG
+
AB<;6:BAAB0BBBCB@@<@C?BC@C@B@BCCCC=BBBAC;@@;;<;BA;;6;;4;;;:BCB?BCA@@@CBA@@?095;=@G@-00@A<AD<CB=B@C@BBCBB@DAAACCBD>C;:8:C=ABBCBBCD=CCCC@CCC>BB?A9<398.:?A@AAA;;7;CAA=B@CBCCCC@AA?BB<A<@@?AAA>A>;;7;BB:@=@@?B?BBAAA>AA=AAB8;;BCCBBA;;;<?@@@@@;@@BAAAA3;;;@@8AAB>
@N9IO0:00997:06096
TACAGAGGGCGCAAGCGTTATTCGGATTCACTGGGCATAAAGAGCACGTAGGCGGCTACGTAAGTCGGATGTGAAATCCCGCGGCTCAACCGCGGAATGGCATCCGATACTGCGTGGCTCGAGGTCGGAAGGGGTAAGCGGAACTCCAGGTGGAACGGTGAAATGTGTAGATATCTGGAGGAACACCGGTGGCGAAGGCGGCTTACTGGTCCGAATCTGACGCTGAGGTGCGAAAGCTAGGGGAGCGAACGGG
+
BBAAA9996;C@B?AACC@CC?@?<>?=?AABBB:A??>>5?;;:BB@?@@<??;?CCCBBB?BBCA=BAA@@@@=@@A:BB?:@B@><@?@?D@B<A@@BBCC@BBBBAAAAAAB@BDCBAA7;CC:D:BBB9BB?BAB?B?BBB?BC@BD:C>BB?BEDC>CBBDBCBACCDCBE;@A4;.9@A=B?@@?@BC:B?CF@CB?AA@>99?=8425:>@ADBCB@@??CCCBCE@CBA@@A@3@A;;;?BBC<
@N9IO0:00974:06153
TACGTAGGGTGCGAGCGTTAATCGGAATTACTGGGCGTAAAGCGTGCGCAGGCTGTTTTGTAAGTCAGATGTGAAATCCCTGAGCTCAACTTAGGAACTGCGTTTGAAACTACAAGACTAGAATATGTCAGGAGGGGGGTAGAATTCCACGTGTAGCAGTGAAATGCGTAGAGATGTGGAGGAATACCAATGGCGAAGGCAGCCCCCTGGGATAATATTGACGCTCATGCACGAAAGCGTGGGGAGCAAACAGG
+
CBCCACBB<@CBCBB><=2:27::2817-7?=<=9?@@@@9@@@@@@BC@@;A?9999-;@@:>BAB;;666:;?4=CB=;;;CB===2662669B9?AC?;;A066>6;;@BB;;@>@>:=7@@;5495;.;=@@@@&;:55.5.94>=>@:66>>==<:@@;@>>??CBCCCCCCB@AA?A>AAA?B>AB?BAA<@=@A@ABBB1<:;188;28<?7:9BAAABB999BBCBC=B@@@A@@7;;;@D=BBD?
@N9IO0:00979:06119
TACGGGGGGAGCAAGCGTTGTTCGGATTTACTGGGCGTAAAGGGCGCGTAGGCGGCCATCGCAAGTCGGTTGTGAAATCTCCGGGCTTAACCCGGAAAGGTCAATCGATACTGCGGGGCTAGAGTGCAGAAGGGGCAACTGGAATTCTCGGTGTAGCGGTGAAATGCGTAGATATCGAGAGGAACACCTGCGGCGAAGGCGGGTTGCTGGGCTGACACTGACGCTGAAGCGCGAAAGCTAGGGGAGCGAACGGG
+
BCCCEHHD);;@B5;:;@<AB>@@:999/:@A@A=BFDDG>@@;@A@AB@@<;;7;=BC@ABC=AABB7B166CCC>@@@C>AA=BB?B?BD>B<??5@9BBB9B<C>=BBAAAAA@6@BAACBBCCCCE@CCB;CCGBBB@C?B?AA@@=@BA@A;;6;BDD?BBBBBBBCBBBBBBAAB<A<@BB?DC@@<ACB?B=BCC=CABCBFC>CCCCAA;<66;:<99;6;<=CFFG=CA???DD9BBBCC@CEC>
@N9IO0:00989:06118
TACGGAGGATCCGAGCGTTATCCGGATTTATTGGGTTTAAAGGGAGCGTAGATGGATGTTTAAGTCAGTTGTGAAAGTTTGCGGCTCAACCGTAAAATTGCAGTTGATACTGGATATCTTGAGTGCAGTTGAGGCAGGCGGAATTCGTGGTGTAGCGGTGAAATGCTTAGATATCACGAAGAACTCCGATTGCGAAGGCAGCCTGCTAAGCTGCAACTGACATTGAGGCTCGAAAGTGTGGGTATCAAACAGG
+
CCCD@CBAC??>A??>BB?BBB=?=?AC<BB>A@8@D9?@9?=9>?ACB???AC@CBBBB9@9?@@@AA=:9;BB<ABB=BBB=ABAA<@?B;;;;.;=AAAAB?AB@AA998:BBAAA?@AAAA@@AA=A?@=?AA?CD@C@C9:<BB@CE@??BB@BBBC<B??>=?>=??8:9@>>:@@=?@@;@@@599A?18499:@>BCCCC999AA@B?A@@?@??:<8719@>>AC7:9??@@;@@@@@@9@AA=
@N9IO0:00998:06117
TACGAAGGGGGCTAGCGTTGCTCGGAATACTGGGCGTAAAGCGTGTGTAGGCGGTTTGTTAAGTCGGATGTGAAAGCCCTGGGCTCAACCTAGGAATCGCATTCGATACTGGCAGGCTAGAGTACGGTAGAGGGTGGCGGAATTCCGGGTGTAGCGGTGAAATGCGCAGATATCAGGAGGAACACCGGTGGCGAAGGCGGTTCTCTGGGCATTACCTGACGCTGAGGAGCGAAAGTGTGGGGAGCGAACAGG
+
CBBB@<BCBC0;;;B9::=@BB@@+0,00::::5:::;B=ABBC@@?@@@?BC?BD=::8:?AAAC@CCBBABA0;;;.9??9ABCB?B@CBE@B?BABBBB?CCB@?>9929>>;@@@B@BBCAB>BBBBAB:BD9::@C<@=@?BB=BFBABBB=AAAA<ABBB@A@BAA:::C<@?;?9:9:9>9?@=@@?<?<@A5:8:BA@AB<AAC99:@????AAB@@@?BBBBBC>BBCCCJJ;@@@A?=AAA>
@N9IO0:01010:06115
TACGTAGGGTGCGAGCGTTAATCGGAATTACTGGGCGTAAAGTGTGCGCAGGCGGCGTCGCAAGTCGAGTGTGAAAGCCCCGGGCTTAACTTGGGAATTGCGCTCGAAACTACGATGCTGGAGTGTGGCAGAGGAAGGTGGAATTCCACGTGTAGCGGTGAAATGCGTAGAGATGTGGAGGAACACCAATGGCGAAGGCAGCCTTCTGGGCCAACACTGACGCTCATGCACGAAAAGCGTGGGGAGCAAACAGG
+
BB<;;;:5)599@9444:5A=ABGAD@C?CBBCC?B:;;B<@@A???AACD=@@78:@@@@A>ABBBBBBB999A5:999(9<6<9182887=C>C@C<?88>ACBCC=BCCCCB;;9BA?AAAAAB>ABA@?<?5;5;;59<A>A@BCCCCCCCCA7<58839?ABAAABCCCCCC?BB@BAAAA=?<?A=@@@=@<A@BB?B=BB@@4@+0,0;=;>@987<<=:::@A;;;;*;@>@?A@2?@@AA<BBB?
@N9IO0:01013:06156
TACGGAGGGGGCTAGCGTTGTTCGGAATTACTGGGCGTAAAGCGCACGTAGGCGGATGCTTAAGTCAGGGGTGAAATCCCGGGGCTCAACCCCGGAACGGCCTTTGATACTGGGTGTCTGGAGTTCGGGAGAGGCGAGTGGAATTCCGAGTGTAGAGGTGAAATTCGTAGATATTCGGAGGAACACCAGTGGCGAAGGCGGCTCGCTGGCCCGATACTGACGCTGAGGTGCGAAAGCGTGGGGAGCAAACAGG
+
B@9:4:<9<:*9@BBBBB?BB?CC?CBC@BBCCC>@@@BB7;9;;BCDDCC@A@?@@?>B>B?BBBAADD6A??>:?A=6BAB8BB??8>;;*/*/68=3@5@@7;7?<;?>?878:>;A?>;>8<==,79;?<ABBBBD?D@B?B<>?@AA?????9?@AA<A?BBCCADAAA=@@?;;6;=AA@=A@@@=@;;6;;00,0::>>BB<?@8@@@A???ABCBAAA@8<=?===,88=@@@@8AADBC=BB@<
@N9IO0:00965:06172
TACGTAGGGTGCGAGCGTTAATCGGAATACTGGGCGTAAAGCGTGCGCAGGCGTTTGCTAAGACAGGTGTGAAATCCCCGGGCTTAACCTGGGAACTGCGCTTGTGACTGGCAGGCTAGAGTACGGTAGAGGGGGGTGGAAGTTCCTGGTGTAGCAGTGAAATGCGTAGAGATCAGGAGGAACACCGATGGCGAAGGCAGCCCCCTGGGCCTGTACTGACGCCTCATGCACGAAAGCGTGGGGAGCAAACAGG
+
ABBBABAB9AA99:>=>>39238828-799<=<6979@<3<AA9;;?;;:5;;94)49=;6877=?544444;2<>@>2?@)49.9254955)55:5555555::9B;998999:CD??@:::<A?ABBCAAAAA(AA<A0006?6=;8:=<BBAAAACEF?;99BBBBBB;;;??=AA?B=AA@=@@;;5;;;@B=<:;?@?@,@@B0;6:BBBBBB@>00*0<<@@>==777*7979???3999AA=BCB?
@N9IO0:00994:06179
TACGTAGGGGGCGAGCGTTGTCCGGATTTATTGGGCGTAAAGAGCTCGTAGGCGGTTTGGTAAGTCGGGTGTGAAAACTCTGGGCTCAACTCAGAGACGCCACTCGGTACTGCCATGACTCGAGTCCGGTAGGGGAGCGCGGAATTCCTGGTGTAGCGGTGAAATGCGCAGATATCAGGAGGAACACCGGTGGCGAAGGCGGCGCTCTGGGCCGGTACTGACGCTGAGGAGCGAAAGCGTGGGGAGCAAACAGG
+
5;::959555$5::////)//:5D:CCC>CC@C@8<<@=9/9///;777996;;7?C>C@CC>AAB==8=A=3::9&44;99:6;??<+//0/-.----/6:;9;;9<<=BBA>?;:888A@@A??8=;=9987*377:;>486?/754<:=>>;666:>>>>8==:::B888====?=@A=A=AAA?A?AA>AAC?A>A@<@;;;AAAA<B?B<A@A;:;A:99=::59??AAA:@000???000CED>@@@=
@N9IO0:01002:06161
TACGTAGGTGGCGAGCGTTGTCCGGATTTACTGGGCGTACAGGGCGCGCAGGCGGTCCGTTAAGTTCGAGGTGAAATCTCCCGGCTCAACTGGGAGGGGTCTTCGAAAACTGGCGGACTTGAGGAGAGCAGAGGTGAGTGGAATTCTGGGTGTAGTGGTGAAATGCGTAGATATCCAGAGGAACACCAGTGGCGAAGGCGACTCACTGGGCTCCACCTGACGCTGAGGCGCGAAAGCGTGGGGAGCGAACCG
+
@AB>666:;A6CC@@?:<4>99284373(3:<9:4:9<<;?;<3<<?@?9@34:.5=8==:=:=>9>?>>9=;;;4;<=A=4@255<@056B>7B<AA2BBB:==>>>2BB>9>=8CCC;=<;7:::45:84479:9:?<8<8<6;?8818@@<::@8:?:;5AA==<==B?::;7;;<B8A6>8>48769195>-3-4@;>?B===B>6>887@:59/////6833.38;B;=5AAA@=88&43@@=6C/9
@N9IO0:01005:06197
GACGAACCACCCAAACGTTATTCGGAATCACTGGGCTTAAAGGGTGCGTAGGCGGCGCGGAGGGTGGGATGTGAAATCCCCCGGCTTAACCGGGGAATTGCGTCCCAAACCGCCGTGCTCGAGGAAGATAGAGGTGAGCGGAACAGATGGTGGAGCGGTGAAATGCGTTGATATCATCTGGAACACCTGTGGCGAAAGCGGCTCACTGGGTCTTCTCTGACGCTGAGGCACGAAAGCTAGGGTAGCGAACGGG
+
6;AB@?B?BBB9@B8:955<@7@@8B:>>?999?8=B2::-:4,9?=???@?AB=AA@@=@DE>BBB=ABBCBBG<;;:;:*;6;;@E@B?BCC9B?A@BCCCJF?CI>A?AA=BBA@@AAAA=A=BABAAAA5;;@@:;6;?BBBCBB<@@=;;;@=@ABA<BA@@A?;;;@@@@??==3859AA?BCBC?A:9:/77928CCCCBBB=>??ACBBC@@@@@BAA@=@B@@AA<AA@AAB=@?@998;<<<6
@N9IO0:01005:06198
TACGTAGGGTGCGAGCGTTAATCGGAATTACTGGGCGTAAAGCGTGCGCAGGCGGCGCCGCAAGTCGAGTGTGAAATCCCCGAGCTTAACTTGGGAATTGCGCTCGAAACTACGGTGCTGGAGTGTGGCAGAGGGAGGTGGAATTCCACGTGTAGCGGTGAAATGCGTAGAGATGTGGAGGAACACCGATGGCGAAGGCAGCCTCCTGGGCCAACACTGACGCTCATGCACGAAAGCGTGGGGAGCAAACAGG
+
CCCC>AA;4;CCB;A?>?494?B<7A4:45@AA=7BBBC>8BC==<;99//)//)/;>7<AC1596666@>?BB>6BB==0<=98>.4.4@.44/58B9>B@<<AC>>5@@@6;04B<;;0444@=>5:96@A>2;9.49.58@:D<CC=B=B>D?G<@GC@8B=B>A@A<<<<=<<1666;7:;;9B=:?7?A;7=.9344.4=38=9093969:::;;@98::948>9>444)4?;99:9+9::;<4;9=4
@N9IO0:01011:06209
TACGGAGGGGGCTAGCGTTGTTCGGAATTACTGGGCGTAAAGCGCACGTAGGCGGCTTTGTAAGTTAGAGGTGAAAGCCCGGAGCTCAACTCCGGAATAGCCTTTAAGACTGCATCGCTAGAACGTTGGAGAGGTAAGTGGAATTCCGAGTGTAGAGGTGAAATTCGTAGATATTCGGAAGAACACCAGTGGCGAAGGCGACTTACTGGACAACTGTTGACGCTGAGGTGCGAAAGCGTGGGGAGCAAACAGG
+
BAAA;AABBB2BBBBAAA@BD@CB@B@C?BBBBF>@@@AB:;:BBDC@ABB?@A?ACC=BBB>BB?A@??;>>@@<@CC=C?@@@AAA7;;C@B?B@C<;9@DG>B?BBBCCCAABAA@BBB?ABA@B?AA994:B;@@B?B@C@D@BABAAAC@AA>@@@C<A>@@@BBAAAC@BBACBAA=ACB=AABB?CBB@BABBBBB?@@@@;??@<@BCCACCBBBBBBB>@@@@??6;;CBBDC;CCCCC>CCC?
@N9IO0:00982:06227
TACGTAGGGTGCGAGCGTTAATCGGAATTACTGGGCGTAAAGGGTGCGCAGGCGGCGTCGCAAGTCAGGCGTGAAATCCCCGGGCTTAACCTGGGAACTGCACTTGAAACTACGATGCTGGAGTATGGCAGAGGGAGGTGGAATTCCACGTGTAGCGGTGAAATGCGTAGAGATGTGGAGGAACACCGATGGCGAAGGCAGCCTCCTGGGCCAATACTGACGCTCATGCACGAAAAGCGTGGGGAGCAAACAGG
+
@;96:;A;3;ACBA<5697@:@BB@B>A<@??@<4:959<0883:;9:9;;7==9;9::>>@:>>>?>;?===8808:==3>@4???C9A>?CA7@49:<=?>B?BBC=C:;;@@;;<BB?@A@A;;6:AAABB<@?;::6:?C?B?BB;;;CCCCC@CBBA<ABAAA@@@ABBBBB:<;@C?A??:=9993:@A?B=?????@A=AAA=A?A?BCC@??;:;B;;;;;;;;;::&949=<=>/<<B@@=@@@=
@N9IO0:00996:06212
TACGTAGGGTGCGAGCGTTAATCGGAATTACTGGGCGTAAAGTGTGCGCAGGTGGCCGCGCATGTCGAGTGTGAAATCCCCGGGCTTAACTTGGGAATTGCGCTCGAAACTACGTGGCTAGAGTGTGGCAGAGGGAGGTGGAATTCCACGTGTAGCGGTGAAATGCGTAGAGATGTGGAGGAACACCAATGGCGAAGGCAGCCTCCTGGGCCAACACTGACACTCATGCACGAAAGCGTGGGGAGCAAACAGG
+
A@CBBBBC<BBAAA@>@?9?<@BB?B?B=A??@?8?@;;;0;@@@@BBAAA<@@5;5;BBBC::;CCAABCBAAA;AAAA7AC=@@AC@CC@CC>CADBAABBDCCEH?CBBEC@@<@ABBBB;;;@=@@@>?=5==89;4;8?;A=BB@@@C@@5905:>>8;69>>>C>C665;:499494>=>;@2667@<=1515;>?<;;5;?A<A>B@BCBBBBCDACAAAAAAADDD>B:;;BAA3;;;BC?DCG@
@N9IO0:00997:06237
TACGAAGGGGGCTAGCGTTGTTCGGATTTACTGGGCGTAAAGCGCACGTAGGCGGATTTTTAAGTCAGGGGTGAAATCCCGGGGCTCAACCCCGGAACTGCCTTTGATACTGGAAGTCTTGAGTATGGTAGAGGTGAGTGGAATTCCGAGTGTAGAGGTGAAATTCGTAGATATTCGGAGGAACACCAGTGGCGAAGGCGGCTCACTGGACCATTACTGACGCTGAGGTGCGAAAGCGTGGGGAGCAAACAG
+
CDA@A5;;;;*:99==@@?BB>BD8;;C>BBCCC>CCCFF7<:;;;:55<@8AC@CE@@@+C?A@CCDDF;BBBD>BBB=BBB9CCDC@BCB8B=@;@;;:@DE>@@@BB@@=A>A@AA9ABBCCCC?CCCAB=@CB@@@?C?A9B@A@@;<;@@??9@@@?8@>>?>BCC===9==9AA:@;@@@:BBAA<@580478805:9=>BB<??=A@=A@@??<??@A@@=BAAAAC<@@CBBBB8AABCC:?77
@N9IO0:00967:06262
TACAGAGGGTGCTAGCGTTAATCGGATTTACTGGGCGTAAAGCGTGTGTAGGCGGTTTGTTAAGTCGGATGTGAAAGCCCTGGGCTCAACCTAGGAATCGCATTCGATACTGGCAGGCTAGAGTACGGTAGAGGGTGGCGGAATTCCGGGTGTAGCGGTGAAATGCGTAGATATCCGGAGGAACACCGATGGCGAAGGCAACCACCTGGGCCTGTACTGACGCTGAGACACGAAAGCGTGGGGAGCAAACAGG
+
@BBBCBDC>CCCCCCABA?BBABA@@@@=@A@AD=AA@@@;@AA@AA@?A@=@B=?C=995:=?=:;8:BBAABB544;3>;;4::<C9<:>BC@B@CBBCDE@BBABBA994:@A=CBBCBCCCBC@CCCCCC?CD?@@=B?B=B>BC=CCCAAFC?BBBB<@C??=?@A9:9:7<7?<9>:@?@:;?;C:C?@:?9BB@C@DI?CCC>C?BBCC@A@C@?ACCCBBABB;;;6;BCBDDD=BBCEG?CBB@
@N9IO0:00973:06300
TACGGAGGGCGCAAGCGTTGTTCGGAATCACTGGGCGTAAAGCGCGTGTAGGCGGCCGGGCAAGTCGGGTGTGAAAGCCCGAGGCTCAACCTCGGAACTGCATTCGAAACTGCTTGGCTCGAGTCCCGGAGAGGATGGCGGAATTCCCGGTGTAGGGGTGAAATCCGTAGATATCGGGAGGAACACCAGTGGCGAAGGCGGCCATCTGGACGGTGACTGACGCTGAGACGGCGAAAAGCGTGGGGAGCAAACAGG
+
A@:949;=9=BBB6;;;;79=:?E:C@BBDCBBE>A@@B>6=;??B=BBBB=>=29177*39399988*7@?=>=6:;;0;?A=ABBB>B@BBB@C@DBBCBB?BCCC>D?@?=393:@@A;:;;;0;=B@:;5;>@<@@?B=@5;;0;9?>?A@AA7;::B9>:7:?@@===999=,99;@?@AB=@A9;6;AB?BAGC@C@CB@@@6:::?@ABB;;;BBBAA><<00)/////&/:444::+:555>5<<<4
@N9IO0:00978:06263
TACGTAGGGTGCGAGCGTTAATCGGAATTACTGGGCGTAAAGTGTGCGCAGGCGGCCGAGCAAGTCGAGTGTGAAAGCCCCGAGCTTAACTTGGGAACTGCGCTCGAAACTACTTGGCTAGAGTGTGGCAGAGGGAGGTGGAAGTTCCACGTGTAGCGGTGAAATGCGTAGAGATGTGGAGGAACACCGATGGCGAAGGCAGCCTCCTGGGCCAACACTGACGCTCATGCACGAAAAGCGTGGGGAGCAAACAGG
+
BBBBB=B=6=CCBC=66;7@:CCB?B@E;;;@@C><;:FD<@@B???BA@@@BB=A>C???A>ABBAAA???@@@8?===2999AA>A=>?8<=*818897>?:A@BC<@A@A@>A=:?>>>?799?:??;>>A1881/93:)//(/5=:;:::=B=B><?A@:@AABACBCAAACAA?AA=A=9::?CAAA?A??9?4::@A=>><===6?:?>AA@@@B:::@@>9:9@@;;;;&;74;=DC6???@@8@@@;
@N9IO0:00988:06284
TACAGAGGGGGCCAGCGTTATTCGGAATTATTGGGCGTAAAGGGCGCGTAGGCGGCCCGGCGTGTCTTCCGTGAAATCCCTCGGCTCAACTGAGGACGTGCGGAAGAAACTGCTGGGCTCGAGTCCGGGAGAGGGGAGTGGAATTCCCAGTGTAGCGGTGAAATGCGTAGATATTGGGAGGAACACCGGTGGCGAAGGCGGCTCCCTGGACCGGTACTGACGCTGAGGCGCGAAAGCGTGGGGAGCAAACGGG
+
CCCAC;9999(;>@CAAA<AB=AB?CACFDC@BB>BBBBB>BB>BCC??>>:00+0=5=9=9:9:?@?A>A@ABB<A@A9@::7:CCE?BBCBCACDCCCECAE@;<;7;;;;ABF<B@BBAAAB?BA;BB::9:*;BA@=A@BACC>CD@@@BBBB?BAAA<AAABBCCCCBB?AA9@?<@>AA@?A=@@8:;B?B?BC?BBBA=AC9;;?C@BBBBBBBBBAB;;9;CFCDE>CA@ADDE;BBCCG=BCC<
@N9IO0:00988:06308
TACGTAGGTGGCGAGCGTTGTCCGGATTTACTGGGCGTAAAGAGCGCGCAGGCGGTCATTCAAGTCGAGTGTGAAAGCCCCCGGCTCAACTGGGGAGGGTCACTCGATACTGTTTGACTCGAAGGCGGGAGAGGGAAGTGGAATTCCCGGTGTAGTGGTGAAATGCGTAGATATCGGGAGGAACACCAGTGGCGAAGGCGACTTCCTGGCCCGTTCTTGACGCTGAGGCGCGAAAGCTAGGGGAGCAAACGG
+
BBCCCCCACD@CCCA??B?BBC?B<:99/9>?AA=?@?CD>BBBBBACA@B?AA=BBBB@CC@CCCC9::@@ACD>@AEDG.;6;<>@8@?AAA2???9@AAABCCBBBCBBBB5ABBBBBC@A:997.7>>>?8>;?@@9?9?>AC>B?BBBBBBB=BBCE>B?>8>>::;????B9><;<<BBB>BBBB;;;<595:>>>><>=BA<>@9@@5;:9==7AAA<8;4:8=888-7;8>@@@5???DD;A=;
@N9IO0:01001:06285
TACGGAGGGTGCAAGCGTTGTTCGGAATCATTGGGCGTAAAGCGCGTGTAGGCGGCTTGGCAAGTCAGTTGTGAAAGCCCGGGGCCCAACCCCGGAACTGCATCTGAAACTGCCTAGCTAGAGTCCCGGAGAGGAAGGCAGAATTCCCGGTGTAGGGGTGAAATCCGTAGATATCGGGAGGAATACCAGCGGCGAAGGCGGCTCACTGGACCGGAACTGACGCTGATGCGCGAAAGCGTGGGGAGCAAAACAGG
+
>CCCACCF?;;0@<@0008>>7=C@D@GCBB=@@:@;;;C9;;CCCABACB??A8=<2929@>ABACBB6;;@@@8<;<0;GG.;;0:2:99*36:6<555<<<<<??9?9:;5;;;;@@@A<;;?;@>ABBB=B7;7;ACC=@=@B;A=ABBBBBB8BBBC=CC;99DF@>999CB6@@8@8>99<99667@;@7@6>=3==996;@>BB:;8;?BBBBAAAAA@BBBBBBBB<AA@@???3;;:;::*;99:
@N9IO0:01008:06304
TACGTAGGGTGCGAGCGTTAATCGGAATTACTGGGCGTAAAGCGTGCGCAGGCGGCGCCGCAAGTCGAGTGTGAAATCCCCGAGCTTAACTTGGGAATTGCGCTCGAAACTACGGTGCTGGAGTGTGGCAGAGGGAGGTGGAATTCCACGTGTAGCGGTGAAATGCGTAGAGATGTGGAGGAACACCGATGGCGAAGGCAGCCTCCTGGGCCAACACTGACGCTCATGCACGAAAGCGTGGGGAGCAAACAGG
+
BBBAB;<:,599ABB>=<2959==:A7958?9995;BBBC?EBBBAA@@00+00+00B.99<7;;;@@CAAADHL>BBCC.;;9:9.4.4<7=>7>9<7;@CBCCCAA;A:;;;6;CCA@<A?A@@@<?@><<@500,00,0;@<@;A@>;;;@C?A=ABBB<A;;;;;<>@;@@@@8<@:>:@@@:@@AA>ABD@C?AA;;5;@<@@A0;4;;?>:99A999=::949>???@:@@??AAA4999AC=BCE8
@N9IO0:01010:06275
TACGAAGGGGGCTAGCGTTGTTCGGAATACTGGGCGTAAAGCGTGCGCAGGCGGTTATTCAAGTCAGAGGTGAAAGCCCCGGGCTCAACCCGGGAATGGCCTTTGAGACTGGATGGCTAGAGTGTGAGAGAGGTGAGTGGAATTCCCAGTGTAGAGGTGAAATTCGTAGATATTGGGAAGAACACCCGTGGCGAAGGCGGCTCACTGGCTCGCAACTGACGCTCATGCACGACAGCGTGGGGAGCAAACAGG
+
AAAAA@CCCC1@@@C@@A@DD@AA<A49;B;;:,9C:;90;;CABBBBCB@CC?B@CC@CC?AABAAAB?CBAD9?@@@7AD=BBBB=A@/:9.:4:@9A?BB;B@B@A@@?BBB=BBBBBACC@@ABBBBB?BBBBCB@C@C?BB>BCBBBBBBB@BAA@7=8899@AAABB?BB;@=??;?@BC=B?@=@CC?D?:;8;@@BBBBACBBBCF@CC:<;ABA@?:::@@?@AAA@@@BBB7<;;BD=CCDG
@N9IO0:00984:06356
GACGAAGGATGCAAGCGTTATCCGGATTCATTGGGTTTAAAGGGAGCGTAGGTGGGTTTGTAAGTCAGTGGTGAAAGCCGGTCGCTTAACGATCGAATTGCCATTGATACTGCAGACCTTGAGTACAGATGCTGTGGGCGGAATATGACATGTAGTGGTGAAATACATAGAGATGTCATAGAACACCGATTGCGAAGGCAGCTCACAAAAACTGTAACTGACACTGAGGCTCGAAAGTGCGGGGATCAAACAGG
+
A@B;;569559@B>B@@@>;;;?B?BB@CDC;>@7>>/;;69808A@@@AB=@@<399*99<;?>;:;:A6:?BA9??4?;?BABB>A=A999>;?4>7B=@BB?BABBA@@@@9:9,98===<>89@@@>>>>>AA:=>:>;?>;<<;;788:<8818=>>7?;;;?>>>>?>?===A;;;<BA@<=;;,0/9>)805::888944999$9;99;;=C><A@:@@;;59==9;;0;;;;DDD;FBBBA;@@A=
@N9IO0:00995:06341
TACGGAGGGTGCAAACGTTGCTCGGAATCATTGGGCGTAAAGCGCACGTAGGCGGCCTGTTAAGTCGGGTGTGAAAGCCCTCGGCTCAACCGAGGAAGTGCATTCGAAACTGGCAGGCTTGAGTATGGAAGAGGGTCGCGGAATTCCCGGTGTAGAGGTGAAATTCGTAGATATCGGGAGGAACACCAGTGGCGAAGGCGGCGACCTGGGCCAATACTGACGCTGAGGTGCGAAAGCGTGGGGAGCAAACAGG
+
@AAC=@B@<;AAED5BCB8;AA;;8;?CCBB:=?7CCBBD:@@@BACBBBB>BB?B789C?B?BCCCC=CDCBBB=BCE>C??<@@@?=@>AAA?A<;;;A@?<@:;:6;BB>BCC?BB>BBABB?@=@?B@@@<@BCBA?B:;7;C<B@BCBBAAC=A@AA6?;>@@BB@@@;;;B;AA=A=@AA;A;:;=A::8:?CC?BBBB?@??8??B>AAAAA>>:00000)0:>::;5CBB?<<;0<>87909<<;
@N9IO0:01005:06335
TACGTAGGGTGCGAGCGTTAATCGGAATACTGGGCGTAAAGCGTGCGCAGGCGGTTATGAAAGACAGGCGTGAAATCCCCGGGCTTAACCTGGGAACTGCGCTTGTGACTCCATAACTCGAGTACGGCAGAGGGGGGTGGAATTCCACGTGTAGCAGTGAAATGCGTAGAGATGTGGAGGAACACCGATGGCGAAGGCAGCCCCCTGGGCCAGTACTGACGCTCATGCACGAAAAGCGTGGGGAGCAAACAGG
+
::B@@AA=4;@@AA;;;;5939;>;>+007<88399;:B<A@??CBA:::+00*06<8:@A8AABBA=>?=<;7,33==/::29>1;,3379;5A;??9333B?BBBCCCB=;556?A@@A@>@@@<@A@@@BBBB&00,/*/)/5999;;;;@?>;<988-7<<@@A???BABBC?B?;>3;00*///34:;:4828833333$3;;(3-339<9944<444;<===9;5555&599:;::-9@@A@:@@A:
@N9IO0:00988:06384
TACAGAGGGTGCTAACGTTGTTCGGAATCACTGGGCATAAAGCGCACGTAGGCGGCTTAGTAAGTGCGGTGTGAAAGCCCCCGGCTAACCGGGGAACTGCATCGCAGACTGCTAGGCTAGAGAGCGGGAGGGGAGACTGGAACTCCTGGTGGAGCGGTGAAATGCGTAGATATCAGGAGGAACACCGGTGGTGAAAACGAGTCTCTGGTCCGCTTCTGACGCTCAGGTGCGAAAGCTAGGGGAGCAAACGGG
+
>>>><;;=4566=:57//)/727>8;?BBBBBBB<BABB@26655:3999:>::39>9<9947=;:?A=;9:BBD;;9555$5.//0*0*/::+:8;;=669BAA@A?A?@;::B@BCCC@A@DCCC8;;;;.;?@>?>:>:969:BB@CC???AB?BBBD7:::@;:;BC;;:;D?@@=@>BBB?B?@A5:9AAA0A@@BA?>=9:48?;@@A;?>:;;:::AAA=@A@;;;.;@?::::-:=>>?9?>?6
@N9IO0:01000:06379
TACGGAGGGTGCGAGCGTTGTTCGGAATCACTGGGCGTAAAGCGCGTGTAGGCGGCCTCCTAAGTCTGGTGTGAAAGCCCGGGGCTTACCCCCGGAAGTGCACTGGAAACTGGGAGACTAGAGTACCGGAGAGGAGGGTGGAATTCCTGGTGTAGCGGTGAAATGCGTAGATATCAGGAAGAACACCGGTGGCGAAGGCGGCCCTCTGGACGGATACTGACGCTGAGACGCGAAAGCGTGGGGAGCAAACAGG
+
;:;@7;AD<@AAAAB?CC=@@?AA=A?BAAABAA9==:;;6;@@AA>9;::4;A5@5;B=@@=@BBAA7AFCCDD=CD@7B==2CB:>D@@@+;79577/0///0;@?8BBCC=BAA@@BCA;<;B@D@CEA@>???9?@<@3:1917717@9997=68??=6BBCBBBBA@=;7931717=1759.5/5838/0+06=;6;;5??@B7;;A><;;??;::>@:;9BAA?@AAA6;;AAABA7AB@@A;AAA?
@N9IO0:01019:05769
TACGGGGGGAGCAAGCGTTGTTCGGATTCATTGGGCGTAAAGGGTGCGTAGGCGGCTTGGCAAGTCTGACGTGAAATGTACCGGTTCAACCGGGGCGTGTGTCGGAAACTGCCTTGCTTGAGGTCGAGGGAGGAAAGTGGAATTCCTGGTGTAGCGGTGAAATGCGTAGATATCAGGAGGAACACCCGTGGCGAAGGCGGCTTTCTATCTCGATTCTGACGCTGAGGCACGAAAGCTAGGGGAGCAAACGGG
+
AA::9999$;@>B5;;;;?BB?@A<??=?AA?BD>AAADD>CC<BBBA@?@;??:?A?B?CC@CBBBCBBBBBBC>9:9BB?B?B?BB?B@C@D2;;6>?>=CB6;;7;BCC@D@CCC>@@C@CCCCCC=AA@BE>BCC@B?B@B@ED@AB@@@???A@@@;???AAA@>>>AAAA7?>:<:>CCD:??>;??@=@?BB?BBA0;:@@BBB@AA7@@@@9>@@::;;ABBBDE>BBA@@@@7>A@@B=B@A9
@N9IO0:01048:05802
TACGTAGGGTGCGAGCGTTAATCGGAATTACTGGGCGTAAAGCGTGCGTAGGCGGTTCGCCGTGTCCTGTGTGAAAGCCCCGGGCTTAACCTGGGAATTGCATGGGAAACTGGCGGGCTGGAGTGGTGGCAGAGGGGGGTGGAATTCCGCGTGTAGCAGTGAAATGCGTAGAGATGCGGAGGAACACCGATGGCGAAGGCAGCCCCCTGGGCCAACACTGACGCCTCAGGCACGAAAGCGTGGGGAGCAAACAGG
+
DDCBAAAA:@A;;;@@@??B?BCA?A498:?@@B<;;;BD<BBCBBBBBBC@DD@B?A;;59?>>??BBBBBBBG;;;;;6<E=CB?C?C@BBB=B?C;?@@<;;0:@8??A<AAC?AB@;==00-0;6:;:998888%7<3>=A;@9?793??==<@@@@@@;???AA=<==ABAAB?98185?>@;BB==9=?>:?;B>>>CCC2=>A:?<B@>=>A<=@00*0966(/5><BC<BBA>???5;;@HD;BBB=
@N9IO0:01052:05770
TACGTAGGGGGCAAGCGTTATCCGGATTTACTGGGCGTAAAGGGTCCGTAGGCGGCTTCATAAGTTAGATGTGAAAGCTCAGGGCTCAACCCTGAAATTGCATCTAAAACTGTGGAGCTAGAGTCCAGAAGAGGTCGGCGGAATTCCCGGTGTAGCGGTGAAATGCGTAGATATCGGGAGGAACACCAGTGGCGAAGGCGGCCGACTAGTCTGGCACTGACGCTGAGGGACGAAAGCGTGGGGAGCGAACCGG
+
BBABABACCC1@@?A;;;?BBA=B9<<</;@A@@6B99:C/;;.9=;>994859.5>7=>;@499<?>ACDDCCC>BAAB@@@;@AAA;@@;@@AD>D>A@ABC;;;;.;ABBBACBBCBB<00<8<00,09<7;=;:CC::6;5<<0:<955;;<C?ABCB<AAAAACBAAABAAB<BB9B9===7CB=B=@BC?B?9:199AAA@AA999@<ABA@AA=??CAAAF>BB;;;7;BBBBBB7AB;;;@G5;5
@N9IO0:01052:05808
TACAGGGGGGGCAAGCGTTGTTCGGAATTACTGGGCGTAAAGGGTTCGTAGGTGGCCACTTAAGTCAGACGTGAAATCCCTCAGCTTAACTGGGGAACTGCGTCTGATACTGGGTGGCTTGAGTGCAGGAGAGGGATGCGGAATTCCAGGTGTAGCGGTGAAATGCGTAGATATCTGGAGGAACACCGGTGGCGAAGGCGGCATCCTGGACTGTAACTGACACTGAGGAACGAAAGCCAGGGGAGCAA
+
B@@9999999#5:49;A@@CE@BB@C@C@CBBBD=AA@@@:AC=B>A@@00,00*0:><=8;:=@AA?A???BAA;977.9>;:;<*0,0=999/:58>>0/0:76:BBBBBA58:2994333:@>??:8@9@D<>>ACB;=<=>C?AA>::7:BBA=A???9?A@BBBBBB@?>??<A;4:5@AA?C@CC@BBB?B?@@<@<33,37,338833,37789987722+2/555=7=85AFED:???<;
@N9IO0:01055:05761
TACAGAGGGTGCGAGCGTTGTTCGGAATTATTGGGCGTAAAGCGCATGTAGGCGGCGCCATAAGTCGCGTGTGAAAGCTCCAGGCTCAACCTGGAAAGTGCGCGCGAAACTGAGGTGCTTGAGTGCCGGAGAGGGTGGCGGAATTCCCGGTGTAGAGGTGAAATTCGTAGATATCGGGAGGAACACCAGAGGCGAAGGCGGCCACCTGGACGGACACTGACGCTGAGACGCGAAAGCGTGGGGAGCAAACAGG
+
AACBBCBC<;;;A@:@BB<AB@CC@C?B@CC@BB<AAAAA<A@@@A??=00+00+0;:,99@3::???BBCCCCC<BBBB@CB????F@B@BB@CC>???A@>?@:99,39<9@?BB?B?BBB@@@>A>ABB@A:>>:>>;>=@<@D;D7;;>=::;9>==E8<7><899555;;>?7?A:><>@@<@@@@=B??<?=>>;>=AA;==6;;>:>;;;;;>??>??;;;==AAAA9A===AAA5AA@>@7>>;2
@N9IO0:01061:05764
TACGGAGGGCGCAAGCGTTGTTCGGAATTACTGGGCGTAAAGCGCGTGTAGGCGGCCAGGTAAGTCGGATGTGAAAGCCCGGGGGCCCAACCCCGGAATTGCACCCGATACTGCCTGGCTGGAGTCCCGGAGAGGATGGCGGAATTTCCGGTGTAGAGGTGAAATTCGTAGATATCGGAAGGAACACCAGTGGCGAAGGCGGCCATCTGGACGGTGACTGACGCTGAGACGCGAAAAGCGTGGGGAGCAAAC
+
@ACC?AAG=A;;04=B00+/;58838(/)/00/;59>;@A,49::=:;=:;600+0<@@;==6000/(/9;<<;7(333(3333$4808.444&4385:055<=>/56>6556>8<;5844.499883:6;>:>8>=>9::.95;;)4.4.4:::<A@<@BCB=B?;:9?;959555.5.55:6;<<8:55A=?@@=@=AA?B@BB>BC?CCC?BBAAABA@BA988=987=7777&388;<==/55:99/8
@N9IO0:01018:05810
TACGGGGGGGGCAAGCGTTGTTCGGAATTACTGGGCGTAAAGGGCTCGTAGGCGCCAACTCAGTCGGATGTGAAATCCCCAGGCTCAACTTGGGAACTGCATCCGATACTGGTTGGCTTGAATTCGGGAGAGGGATGCGGAATTCCAGGTGTAGCGGTGAAATGCGTAGATATCTGGAGGAACACCGGTGGCGAAGGCGGCGATCCTGGACCGACATTGACGCTGATGAGCGAAAGCCAGGGGAGCAAACGGG
+
BCCCGCGCCG"EC5::::59>>@A>A@B?BC?>?6?::;;0;</;;<=<::54;4.45::<::::<7<BCBBBF;;<;;.<A=@ABB?BB@CC=C=@@@??@?<AABCCCC@C@B@BC>BC?C?CCC<AAAAA=;;:BB@G@C@C:;;=AA:::AB9:9CD<@A@@@A>=00/8:<*847>:>>>8?89>4=;:-/*00+0/000,/=6@@577:?>4>>;;;>@ABAA@?:::,9B=:::;*:<<>?=@A@7
@N9IO0:01025:05824
TACAGAGGGTGCGAGCGTTGTCCGGAATCACTGGGCGTAAAGGGCGCGTAGGCGGCTTCTCAAGCGTGCGGTGAAAGCTCGGGGCTTAACTCCGAGTCTGCCGTGCGAACTGTGAGGCTTGAGTCTGGTAGAGGTCGATGGAATTCCGGGTGTAGCGGTGGAATGCGTAGAGATCCGGAAGAACACCGGTGCGAAGGCGGTCGACTGGGCCAGAACTGACGCTGAGGCGCGACAGCGTGGGGAGCAAACAGG
+
CCCAAAAJ>BBBB@:>;95:>@:@?B?CBAA:;;6<BACB<BC=BBBCCBA?BC?AB?BCAA?BA?@??B?@@@@279=8777(7;5;6??@?@<BBDBBA?BA::9A39989A??8?@?@A????A????@@?999@@>9?8>>A>AD=998AABB@CC@B@BBBC???AAAAA=@=@<:;;:==9=7///9<792::6:<///665.56:7506///8;99:;;7@>>>??>>;:8888)8>>@E:???=
@N9IO0:01031:05819
TACGAAGGTGGCAAGCGTTGTTCGGATTTACTGGGCGTACAGGGAGCGTAGGCGGTTCGGTAAGCCCTTTGTGAAATCTCCAGGCTTAACCTGGAACAGTCGGAGGGGACTGCCGGGCTAGAGGACGGGAGAGGAGCGCGGAATTCCCGGTGTAGCGGTGAAATGCGTAGAGATCGGGAGGAAGGCCGGTGGCGAAGGCGGCGCTCTGGAACGTTTCTGACGCTGAGGCTCGAAAGCGTGGGGAGCAAACAGG
+
@C;9;=A>;;5;B59;99500400*//;1<A<CC>C=<;CCEC=;;<CBCCABA>@=?@<@B:;:@?AA6<<>CC?C@@@=;;2;=494:8;=6A?:::@@@=@A@A8BBAAA;>;3:<?=;>9=995)6>=B:ABBBA@9>4>4=>:?=BBC@AAA=ABC@=BBBBBCCBBBBBBA<AE4;29:B?D@BB@CCC@B@AB>AAA@@==9=2<>=>5=@ABBBAA@;;5;:>>;<;A>>>@@@699:CE>AAE@
@N9IO0:01037:05838
TACGGAGGGTGCAAGCGTTGTTCGGAATCATTGGGCGTAAAGCGCGTGTAGGCGGCTTGGCAAGTCGGTTGTGAAATCCCGGGGCCCAACCCCGGAACTGCATTCGAAACTGCCTCGCTAGAGTCCCGGAGAGGAAGGCGGAATTCCCGGTGTAGAGGTGAAATTCGTAGATATCGGGAGGAACACCAGCGGCGAAGGCGGCCTTCTGGACGGTGACTGACGCTGAGACGCGAAAGCGTGGGGAGCAAACAGG
+
BBBA6;:D.;;;;7;AA@=@@;@B?B@CB@@=@B;ABBBB<BBBBBBBB;;9:@<@C>C=A@8::AA>B6;;@@A<ABB=BDD;CD?B@BBB:B?B=@:99:@=AABA<@;;;:@BA@@CCCBBBD?D?A???;@:@>>>;@6;6;E;A6;;;@A@@7;;@A<A?BCCCBCBBACBB=BB7;7;;;=B@BB>AA@;B?00,0<><@DE?ABC?BACBB:;:AAB@??ABCAAAD=BBCBBBB7AAA@@8@BA8
@N9IO0:01044:05827
GACGGAGGGTGCAAGCGTTGTTCGGAATTTACTGGGCGTAAAGGGGCGCAGGCAGCGGTCTGTTAAGTCCGATGTGAAAGACCCCCGGGCTCAACCCGGGAAGTGCATTGGAAACTGGCAGACTTGAGTACGGGAGAGGGAAGTGGAATTCCGCATGTAGGGGTGAAATCCGTAGATATGCGGAGGAACACCGGTGGCGAAGGCGGCTTCCTGGACCGATACTGACGCTGAGGCGCGAAAGCGTGGGGAGCAAACAGG
+
@BA@<:<:)5555.55557;;7;<7;.4:)4:;;;14444;)444&/8:/-(---//)/-66617+/096///>?@?=6000000$//(/68::=A8@@8@59:@@>>;@=CB>CCC?@?>;;;<@A;;:@A@:CCCCC?C@CCC@C?C@C@B@@@@@BCCC:@@@D=BC@EDDECCA@?::49>=A>ABC@F?BB8B=B?B@CC?9919<AA?BB>??@@@;;88858;..(.//.770./.5787+876=6/5554
@N9IO0:01060:05831
TACGTAGGGTGCGAGCGTTGTTCGGAATTACTGGGCGTAAAGCGTGCGCAGGCGGCTATGCAAGACAGATGTGAAATCCCCGGGCTCAACCTGGGAACTGCATTTGTGACTGCATGGCTAGAGTACGGCAGAGGGGGATGGAATTCCGCGTGTAGCAGTGAAATGCGTAGATATGCGGAGGAACACCGATGGCGAAGGCAATCCCCTGGGCCTGTACTGACGCTCATGCACGAAAAGCGTGGGGAGCAAACAGG
+
BCCCCCCD>AAABBBBBB>BB?A>:>+0+0000>899:@<5>;A@@>@?;;4;;5;@:9:;:29@@@9;6@@BBC>CDCC;DD=@><@+0+//;1;:@666DBC>BBBBBAA@?A?9>===?9::@@5;:;;BBBB3B@@=@=@=@@BCBC;;;BBAABBCC<;;;CDCCCCCB@@@>;:5;5:??=@@AB?CCCAD?BB?BDDD;ACD>D?BBCBBBBB:::A???@@@=9:99(9==?ACC9?>?CE>AAA@
@N9IO0:01061:05846
TACGGAGGGTGCAAGCGTTGTTCGGATTTACTGGGCGTAAAGCGCGTGTAGGCGGATTTGCAAGTCAGGCGTGAAAGCCCCCGGCTTAACTGGGGCAGGGTCGCTTGATACTGCAAACCTTGAGTTCCGGGGAGGTGAGTGGAATTCCCAGTGTAGAGGTGAAATTCGTAGATATTGGGAGGAACACCGGAGGCGAAGGCGGCTCACTAATCGGACACTGACGCTGAAACGCGAAAGCGCGGGTAGCAAACAGG
+
;;AA259<8<BFB6;9;;=AC?CF>BBC?DBBCD>@;;;B9A@A@@@CBBB?A@:??A3::@?@??AA?BCCCCA889999':=<=;?=@>;8;&333;2::::A293><8>ABBC@C?C7:9@@9=:>@@6??:?@@@@@<A5:4:A29:??:99>>9=@@@;A?@ABBAAA@?<@B:BB?B?BBB@B?BB?AAA?A?AA?BAB@BBB?>>A;:;::;:::785552'2999<=7<=>==>5<:;;;:3:>>9
@N9IO0:01014:05887
TACGGAGGGTGCAAGCGTTGTTCGGAATCACTGGGCGTAAAGGGCGTGTAGGCGGTCTGTTAAGTCTGGTGTGAAATCCCCCCGCTCAACGAGGGAATGGCGCCGGAAACTGACAGACTCGAGTACCGGAGAGGAAGGTGGAATTCCCGGTGTAGCGGTGAAATGCGTAGATATCGGGAGGAACACCGGTGGCGAAGGCGGCCTTCTGGACGGATACTGACGCTGAGACGCGAAAGCGTGGGGAGCAAACAGG
+
@@BB<@AD9:;BE=AABB>BB?BB>B@CBCCCCF?AAABB>BL>BDDCD;:6;?;?A;;;<A=ABBBB?BABBAA;AA@AAA(<@ABD?BABBC=C4559;;??>?BB>AA@BABBBBBBC@AACCAD@CBBC?B@B@CB@C?A?AF>DADCCAAAB?BBCD>BBBCBBAC>?>555/5<8>9AAA@H@CC@CCC>B?BC@D@C@CCC@BACACBDC;::?::9ACC???@@@@9@AAAACC8@@@AA<AA@;
@N9IO0:01032:05874
GACAGAGGCCACGAACGTTGTTCGGAATCACTGGGCATAAAGCGCACGTAGGCGGCTAGGTCCGTCCGATGTGAAAGCCCCCGGCTCAACCGGGGAATTGCATCGGATACAGCCTGGCTCGAGGACGGTTGGGGTGAGTGGAACTCCTGGTGGAGCGGTGAAATGCGTAGATATCAGGAGGAACACCGGTGGCGAAAGCGGCTCACTGGACCGTTTCTGACGCTGAGGTGCGAAAGCTAGGGGAGCAAACGGG
+
BAABA;:5;>CABB@A@@AGEACB@B@BBCDCCC>CBBFD;:;ABAABBBB>BB@BB@@=A@=@@@=ABBBBBBB<@@@@@,@=BBCCAF?BBB9B?A>BBC;;;?CCBBBBB?BB?BABCBB9;;B@B@BCC8AABBBC>A>ABB>AB?BB>BBAA=@BBB>BBCCAAAB?>;?A@=AB?F?BB@<B>A@;=888*5994;@@@AAA7;;>@@@8@AAAAA<<9::5;>=@AA188888AA1:;==<2<A@7
@N9IO0:01038:05897
TACGTAGGGTGCGAGCGTTAATCGGAATTACTGGGCGTAAAGCGTGCGTAGGCGGTACGCCGTGTCCTGTGTGAAAGCCCCGGGCTCAACCTGGGAATGGCATGGGAAACTGGCGCACTGGAGTGTGGCAGAGGGGGGTGGGAATTCCGCGTGTAGCAGTGAAATGCGTAGAGATGCGGAGGAACACCGATGGCGAAGGCAGCCCCCTGGGCCAACACTGACGCTGGAGGGCACGAAAGCGTGGGGAGCAAACAGG
+
BACBAAAA8CAC@AA<<<193:@A=@3939999A<AAABB=BBBBCCBBBB@BC@BCCAB>@CAAAACCABCBFD?CCCC<CE=;;;@;@=ABB=C?BA<=?;;;09D;BBC@CCAAAB@=::;BAA>A@>=>=>=>&998.81917=?C997BBBAC@?ABE=BBBBBCAA@@@@@@:@B5;5:::39999297;6;6===?ABB1BBC<B@B>A?959::>>00*000*0<=<;?78988CAC8?AB@A59998
@N9IO0:01055:05866
TACGTAGGGTGCGAGCGTTTAATCGGAATTACTGGGCGTAAAGCGTGCGCAGGCGGTCTCGTAAGACAGGTGTGAAATCCCCGGGCTCAACCTGGGAACTGCGCTTGTGACTGCGAGGCTGGAGTGGTGGCAGGAGGGAGGTGGAAATTCCCACGTGTAGCAGTGGAAAATGCGTAGAGATGTGGAGGAACACCGATGGCGAAGGCAGCCTCCTGGGCCAGCACTGACGCTCATGCACGAAAGCGTGGGGAGCAAACA
+
:<@<<<=<8///7>A:000(/)/6718-3-3333<69::::3:;;@=BCCCC?@@<@?>>5554995552599::=2;;;;0;=4;;;:5:5444)4355-5---(----/56::;B>?:;39/0/)//)/5/)/--(-,(,,(,2(,(,,(-67779<877///)/88+/55<=;;;44449:68;6;)///)//397;<=9>7:988234.49:.:2:=>@@BBC999@A@;;;BAABB6;;99>>>-:99?B6A:
@N9IO0:01057:05899
TACGTAGGTGGCAAGCGTTGTCCGGATTTACTGGGCGTAAAGGGCGTGCAGGCGGTCTGTTAAGTCTAGGGTGAAAGCTCCCGGCTCAACTGGGAGAGGTCCTTGGATACTGGCAGACTTGAGGAGGGTAGAGGAGAGTGGAATTCCCGGTGTAGTGGTGATATGCGTAGATATCGGGAGGAACACCAGTGGCGAAGGCGGCTCTCTGGGCCCTACCTGACGCTGAGACGCGAAAGCGTGGGGAGCGAACCGG
+
CCBCAAA@BB?@B>@9;;?BAB>A=A@@;@BBBC=B;<<E?DD>ABACABA=@@<@CAAA?A=@@AAA@C=A@A;5::=@;4;8CBBB>AA@;4;?B;8B=8C?A>?>>;73.3AA@BC>A@A?:9:5:??AA>A@@@@A>B?B?BF>B?BBA@???<@?????B@@@>855???@C7??<@;AAA???>?9<<=9=7BB?CBB@@BCD=BB;==@;>///994455<<==>??9?:88?<<*87?=<<A=A5
@N9IO0:01022:05951
TACGTAGGGTGCAGGCGTTAATCGGAATACTGGGCGTAAAGCGTGCGCAGGCGGTTTGTTAAGACAGGTGTGAAATCCCCGGGCTTAACCTGGGAACTGCGCTTGTTACTGGCAGACTCGAGTGTGGCAGAGGGGGGTGGAATTCCAGGTGTAGCAGTGAAATGCGTAGAGATCTGGAGGAACACCGATGGCGAAGGCAGCCCCCTGGGTCAACACTGACGCTCATGCACGAAAGCGTGGGGAGCAAACAGG
+
CGIDAA@C<;;9BC?@?@:B?BBB@C<?>?;00+0..--(--699?B@??;?@9==8892;5;BCBC?ACCBAB>BCDD9BB>BF@C?B?BBC=B9;:CCCCB@CB>BABA?:;:BBC;;;B;;;@<=000=@@@@&00,09A=B7;;AAAACF;;;CCCC>;;;@@A@B;::9:B49:=@;@AA6::AA=@;94599?99999'59>4;;<<96/<990//////5;9944909::::<<.555::3:=;:
@N9IO0:01038:05933
TACGAAGGGGGCTAGCGTTGCTCGGAATCACTGGGCGTAAAGCGCACGTAGGCGGACACTTAAGTCGGTGGTGAAATCCTGGAGCTCAACTCCAGAACTGCCTCCGATACTGAATGTCTCCGAGTCCGGGAGAGGTGAGTGGAACTGCGAGTGTAGAGGTGAAATTCGTAGATATTCGCAAGAACACCAGTGGCGAAGGCGGCTCACTGGCCCGGTACTGACGCTGAGGTGCGAAAGCGTGGGGAGCAAACAGG
+
BBCCBACFGF5;;;C@AA=B@BBB?C@CABADDC?BBBDF>CBBBDBBBBB==>:::9<?9=4;:CC?BB>ABBB=BC?CC@;;;AAA?A@@?ABC@B;;;?AA=ABFCDDEE@CCCBA@<AA@@@=AF?CCBC@CCBBBB>A>@@@@CAAADCC????@@@A5959AAABBCDD?@?>A9>=488?=@?????9=8947718;<<=;;5;?9?:>?A===;;;;8887888;::/:@?9::9-9=>@A;A??:
@N9IO0:01045:05956
TACGTAGGGTGCGAGCGTTAATCGGAATTACTGGGCGTAAAGCGTGCGCAGGCGGTTCGCTGTGTCCTGTGTGAAAGCCCCGGGCTCAACCTGGGAATGGCATGGGAACTGGCGGGCTGGGAGTGTGGCAGAGGGGGGTGGAATTCCGCGTGTAGCAGTGAAATGCGTAGAGATGCGGAGGAACACCCGGATGGCCGAAGGCAGCCCCCTGGGCCAACACTGACGCTCGAGGCACGAAAGCGTGGGGAGCAAACAG
+
BABBCCBB=BCB@@@BBB@B?BBC@C9899CCCC=CDDDD=DC@@@>@<00+0@9@9BABBABA;;5;;94:99905555&55)5;55168=?@6>96676:::;(/)/9939;;)4444)45555;8<;@555555#55.5.5.5.59555<<545444<@5>?CBAABBB?@@CC?CB=@;<000+0*.-.)/)/75;)55<<<;<)=<<4<.4.4445599:<::999354588804444444&4::<<1455
@N9IO0:01051:05949
TACGAAGGGTGCTAGCGTTGTTCGGAATCATTGGGCGTAAAGCGTGCGTAGGCGGTTTGATAAGTCAACTGTGAAAGCCCAGAGCTTAACTTTGGAATTGCAGTCGAAACTGTCAGACTTGAATATGGTCGGGGATAGTGGAATTCCTAGTGTAGGGGTGAAATCCGTAGATATTAGGAGGAACACCGGTGGCGAAAGCGACTATCTAGCCATCATTGACGCTGAGGCACGAAAAGTGTGGGGAGCAAACAGG
+
BBB;;7;C>BB@A@CAAA@BC@CC?B?CCBB@BC=BA@@?9?@@?B:99BDA@B<?>7@@@@>AA@@<@BBBCII?BBC7;;B;9:=B=:::6:=@;@89999@B:;;0;;599994>@499:??:@999959&4<8=>?5:5>:94///////555&559<2>?7<;655:::3::699494///274//)////)5;;997///////)/////277666>A>>9<995555&5<<=9;;+999@@8999=
@N9IO0:01061:05928
TACGTAGGGTGCGAGCGTTAATCGGAATTACTGGGCGTAAAGTGTGCGCAGGTGGCTGAGCAAGTCGAGTGTGAAATCCCCGGGCTTAACTTGGGAATTGCGCTCGAAACTACTTGGCTCGAGTGTGGCAGAGGAAGGTGGAATTCCAGGTGTAGCGGTGAAATGCGTAGAGATCTGGAGGAACACCGATGGCGAAGGCAGCCTTCTGGGCCAACACTGACGCTCATGCACGAAAGCGTGGGGAGCAAACAGG
+
CBCCCBBJ?AA@@@@?CB?B@AAA?A>A?A@AAB=BBCEE<A@BCCDCBBB?AA=ACBBACEADBB9::@@@ABB<BBBB;BG>BB>A?@@=@C>C?B?B@@@BCBCD>AACBB@C?BB@@@?899949@A@@>@;?:?@:@;>:??8859BBBBBC@BBBB=>>>BBBBBBA>>?@<@A>@>ABD@CCBB@BCC?B>AA@@;@=AABC=B?B?BB@@@C;;;AAB;;;CBA@B<BAAACCC9@@@@C=@@A?
@N9IO0:01015:06006
TACAGAGGTGGCAAGCGTTGTTCGGAATTACTGGGCGTAAAGGGCGCGTAGGCGGTCCCGTAAGTCCCGCGTGAAATCCCCCCGGCTCAACTGGGGAACTGCGCGGGAAACTGCGGGGCTGGAGTTCGGGAGAGGGAAGCGGAATTCCGGGTGTAGCGGTGAAATGCGTAGATATCCGGAGGAACACCGGTGGCGAAGGCGGCTTCCTGGACCGACACTGACGCTGAGGCGCGAAAAGCTAGGGGAGCAAACGG
+
CCA@@00,0@9@@8>@AA<@@?BB?B?B=@A@AA<AAABD>CC>BBBA@@@=??=;::.;A@=?@AA<AAABBAA9;;:;;;#;>A@;;5;:5?97;=<BCB@ALF=BB=ABBBDDB8@@A=A@A=;;;6;@BBC>C=@@@<?9??A?CC=AAA@??A?AABA<BB@?@BBBAAAB=A<???B?BBB?B?BB?BCC?B?BC?BB?A>AB<???BB@AAB9//><////(.79////&2257:<;1987;80555
@N9IO0:01024:05965
TACAGAGGGGGCAAGCGTTGTTCGGAATTACTGGGCGTAAAGGGCGCGTAGGCGGCCTGCTAAGTCGAACGTGAAATCCCCGGGCTCAACCCGGGAACTGCGTCCGAGACTGACAGGCTTGAATCCGGGAGAGGGATGTGGAATTCCAGGTGTAGCGGTGAAATGCGTAGATATCTGGAGGAACATCGGTGGCGAAGGCGGCATCCTGGACCGGTATTGACGCTGAGGCGCGAAAGCCAGGGGAGCAAAGCGGG
+
CC@@@99999*;A5;;AA?BD@CB?BAE@CCCCB=BDCCC>CG@CCCCA@@900+0:<;<?@=@@BAB?B@@@CC=CCCC9BB>BCCGACA399.9;>@@@@@@6:::::@@DB??<?A>A?=>?8?@8::9::,:>9:917<A<A>BB?BBB@?>>8=>@@<AAABBBBBBBBBBB>A:7?<@A???<AA9==A<A<8817=<<;AA:==4<:>==:>AAA@@>?>:==>;::3;>9>>==/>897A3::><5
@N9IO0:01034:05968
TACAGAGGGTGCAAGCGTTAATCGGATTTACTGGGCGTAAAGCGTGTGTAGGTGGTCCGCTAAGTCGGTTGTGAAATCCCTGGGCTTAACCTGGGAATTGCAGTCGATACTGGCAGACTCGAGTTCGGTAGAGGGCGACGGAATTCCCGGTGTAGCGGTGAAATGCGTAGATATCGGGAGGAACATCGATGGCGAAGGCAATCGCCTGGGCCTGAACTGACACTGAGACACGAAAGCGTGGGTAGCAAACAGG
+
BBCCCCCD=AAA@;@@A@<A@CAA?@@@;@BCBC?BBAAA:??AAABBBBB@>>;=B>BBCC?CDDD?C?@@CCC>CCC=:::8;C@C@C@AAA<A@C?CBBBBCBCBBB@?9>?898??AAAA>AC?BBAAAB<AAA@@9>9>=AC>B?BD@;;AD@CCDD>CCBBBBBCCCCCHH=@@=@>AAAB@@@B=ABB@B@BD@CAAA@CCC>A?@AB?BBBBBBBBBBB::;A;;;7;BDCCC?BBBCCC=CCB@
@N9IO0:01042:05997
TACGTAGGGTGCGGGCGTTAATCGGAATTACTGGGCGTAAAGCGTGCGCAGGCGCTCCTTAAGTCAGATGTGAAATCCCCGGGCTTAACCTGGGAACTGCGTTTGAAACTGAGGGGCTTGAGTGTGGAAGAGGGGGGTGGAATTCCAGGTGTAGCAGTGAAATGCGTAGAGATCTGGAGGAACACCGATGGCGAAGGCAGCCCCCTGGGCTAACACTGACGCTGATGCACGAAAGCGTGGGGAGCAAACAGG
+
BBGGDDEE=CCECD>@@@=A?@AC@D:;9<@@@A<@@@AC>AA@@@??>@?;98:AB?B@C?BBBCCCCBCB@@699994;G;BB>A=A8CCB<B;@@B;;;F:<<C?CEEA?@?3A@5;;BBECC@B>?:9:9:9%;9<><;9;:>=9=BBCBB??::::2888BBBAAAA?;<?;?>?C9AAB@CB?;7@@A;A>BBBBCCC5BBB>BBB@BBBCCC@B@:;;BB@@@@@@;@AABBBB:@@@<>6BBC?
@N9IO0:01051:05970
TACAGAGGGTGCAAGCGTTAATCGGAATTACTGGGCGTAAAGCGCGCGTAGGCGGCTTGACAAGTCGAGTGTGAAATCCCCGGGCTTAACCTGGGAGCTGCATTCGAAACTGTCTTGCTAGAGTATGGGAGAGGGAAGTGGAATTTCAGGTGTAGCGGTGAAATGCGTAGATATCTGAAGGAACATCAGTGGCGAAAGCGACTTCCTGGACCAATACTGACGCTCAGGTGCGAAAGCGTGGGGAGCAAACAGG
+
A@BBBECC=A@CC@DCCC@B?BBA?@=?;==?@?;@BCCD>BBB@A@CBBB@CC@CC@BBBC999CCCCCBBCCE=BBBB6@@9@@=@>B@FCD?BAC??@BB?BBBD>BBAACD@CBBC@@ABBBCC=BBCCD8:6;;:6;?AE:AAB?BBBB<;;@D;;;6;BAAABBBCC@@A@@<@<A?CCCCCBBB?@@@C>CCCCCF@B?AA>AB>B>BCBAAB@@@AAAA?AAA@?@0;;@@@@@.;9;??9@AA?
@N9IO0:01016:06046
TACAGAGGGGGCCAGCGTTATTCGGAATTATTGGGCGTAAAGGGCGCGTAGGCGGCCATGCGTGTCTTCCGTGAAATCCCTCGGCTCAACCGAGGACGTGCGGAAGAAACTGCAAGGCTCGAGTCCGGAAGAGGGGGGCGGAATTCCCAGTGTAGCGGTGAAATGCGTAGATATTGGGAGGAACACCGGTGGCGAAGGCGGTCCCCTGGGCCGGTACTGACGCTGAGGCGCGAAAGCGTGGGTAGCAAACGGG
+
BBCCCCGGGG5B?BCC;;:;B?BC?B?B?BB?BD>F:;:D>DD=ABA@@;:600,06;0008899@A>A=@A@@>8===5===8=<8828;?AB?BBBB@BA@C?BBA=>877?4=6979C?>>=<A=C@CCCCCCC)??;?;>;@@9????>AA9949?=@8?9:8>===8974<=5BB8B>BBB=C<?>;?BB<?<?B@BBFD9?>>:?<@>BAA@BBA@>==>>389BCDF>B??999+9>><>>:=CC=
@N9IO0:01022:06041
TACGGAGGGTGCGAGCGTTATCCGGAATTACTGGGTTTAAAGGGTGCGTAGGCGGCTATGTAAGTCAGGAGTGAAAGTTTGCGGCTCAACCGTAAAATTGCTTTTGATACTGCATGGCTGGAATTAGGATGAGGTCAGCGGAATGTGGCATGTAGCGGTGAAATGCATAGATATGCCATAGAACACCAATTGCGAAGGCAGCTGGCTAGACCTGGATTGACGCTGAGGCACGAAAGCGTGGGGAGCGAACAGG
+
BCCCABBF=BBAAAB;;:5;:@;A@B?B@BB@@@9?A<AA<AB<@???9:9=@A=BBBBBBB?B@BAB>BBC@@?8???7==B?BCAA?B@CCCAC8@=@@CCC8BABBA@@@A@@=@CB?B@D?AA=@@@?><>BBBBB?B??>>B?>>>@@AAAA>ADDD=BAAAB@@@BBBBC?BBABB?@@@<A=A6;;A@;@=@AB@AB?CBBAAAA;:6:B=BAABB?A?><??A==>5>999ACC9AAAAA?@@A=
@N9IO0:01030:06052
TACGTAGGGTGCAAGCGTTAATCGGAATTACTGGGCGTAAAGCGTACGCAGGCGGCTTTGCAAGACAGGTGTGAAATCCCCGGGCCTAACCTGGGAACTGCATTTGTGACTGCATAGCTAGAGTCTGTCAGAGGGGGGTGGAATTCCACGTGTAGCAGTGAAATGCGTAGAGATGTGGAAGAACACCGATGGCGAAGGCAGCCCCCTGGGGTAAGACTGACGCTCATGTACGAAAGCGTGGGGAGCAAACAGG
+
CCCBBCCC=;;:C?A;;;0;69AE>B8;6;A@@@=BBBCC7::A@A@AAAC?;:7<;F8CAB<@AB@@=@ABAA@;;;;;.;@;??;;4;>;:9.:=@C;:9DD<@@@?CCBACCA@AAAA@@@B@@@C@@@BCCBC*BB@B?B?B:;;@@B@??A;;;;;C=@@@A@@@CBB@?:;6;<@B<@@B?CBBB>@@@<@<@ABBDEE5CBBB:BB@CCCCCBABA@A@;;:;;:9B49999@AA7B;9:D>CCC?
@N9IO0:01034:06036
GACGTAGGATGCGAGCGTTAATCGGAGTTACTGGGTGTAAAGGGTGCGCAGGCGGAACTTCAAGCCAGGCGTGAAAGCCCCGGGCTCAACCCGGGAATGGCGCTTGGCACTAGAGTTCTGGAGTGCGGCAGAGGGAGGTGGAATTCCGCATGTAGCAGTGAAATGCGTAGAGATGTGGAGGAACACCGATGGCGAAGGCAGCCTCCTGGGCCGACACTGACGCTCATGCACGAAAGCGTGGGGAGCAAACAGG
+
CCF:;;B?B=@?>>?8;;5;5;A@9ABB@BAABB<AA@@@;AA9@@@A@BBACCAGACB@DD@CC@CD@CCBBAD9:;AA7AB=AAAB?BC>CC>C:;;?AAAB?B?BBAAAA@@@?BCC@BCCBBB?A@@@BB<BC@CCAB@B?B?BEBBBBBCBCBCCCC=CEBCBCCCABBCAA=AB>B?9::;?>;:6:@@=A8;;BC?BB?<<<6;?CGCDCCCC@@@C;;:;:;;;;;0;;;;CEL;AAACH?CCC@
@N9IO0:01035:06033
TACGTAGGGTGCAAGCGTTAATCGGAATTACTGGGCGTAAAGTGTGCGCAGGTGGCCGCGCATGTCGAGTGTGAAATCCCCGGGCTTAACTTGGGAATTGCGCTCGAAACTACGTGGCTCGAGTGTGGCAGAGGAAGGTGGAATTCCACGTGTAGCGGTGAAATGCGTAGAGATGTGGAGGAACACCGATGGCGAAGGCAGCCTTCTGGGCCAACACTGACGCTCATGCACGAAAGCGTGGGGAGCAAACAGG
+
CFCC@99:.;A@A5@;995>8A@<:>@CACBBDC>;;;AC:AAA???BB?@<?@9@=??@ACBCCCB;;;BA@>>,9999*9D,99169<=:@>7C7A?AAABACAAA;BB@@A;;5;@A;;9;@:;5;AAA@<=:=600+0:=+0+0;9=?<@@<A;@@@A;ABAAACA@@@@@?@=@@6:6:AB>AAAA@B@@>@?BAAB=@=@CDC?C@G@CCCEFC:::A;::@>?;::@5?@@?AAA8@@AEC>C@@=
@N9IO0:01038:06051
TACAGAGGGGGCAAGCGTTATTCGGAATTATTGGGCGTAAAGGGCGCGTAGGCGGCGCGACAAGTGGCGGGTGAAATCCCTCGGCTCAACCGAGGAACTGCCCTCCAGACTGTCGTGCTTGAGTCCGGGAGAGGTGAGTGGAATTCCCAGTGTAGCGGTGAAATGCGTAGATATTGGGAGGAACACCGGTGGCGAAGGCGGCTCACTGGACCGGTACTGACGCTGAGGCGCGAAAGCGTGGGGAGCAAACGGG
+
CBCAAAAIME5BB6;;;;8;B?CD@F@D@BB@BC=@@??@.::.;@>AACA?AA=9::CCAA?ABA?BCC>BBBA8>?@9@AA>ABAA>A@CCC?C>@@?=>7>@>AAB?>>@@A999B?BBBBB?BC>DBBB@B@A=<>=D<B38719AA@AB?BB?BB@@8ACB><<<<;;=:=C3@@=@=@@@=B=BA>ABB@BACC@BBCCCA@>@CAC@CCDCBBBCBB;;;@CBBCCC=A@CAAAA3??:;;0;AA9
@N9IO0:01046:06050
TACGTAGGGTGCAGGCGTTAATCGGAATTACTGGGCGTAAAGCGTGCGCAGGCGGCTTCCTAAGTCAGATGTGAAATCCCCGGGCTCAACCTGGGAACTGCGTTTGAAACTGGGAGGCTAGAGTGCGGCAGAGGGGGGTGGAATTCCACGTGTAGCAGTGAAATGCGTAGATATGTGGAGGAACACCGATGGCGAAGGCAGCCCCCTGGGCCAGCACTGACGCTCATGCACGAAAGCGTGGGGAGCAAACAGG
+
ACBBB@@@8;;:A@>@::6;5:@B?A8:8;BBCC>CCBBB<BBBBBBBBBB>BB<>=8;6=?:@ABBBBBBCCC@;999939C8BBBC?C@CCD=C?BBBBBBF=AAF>ECCC=9969ABBABBBBB@BCCCCCCCC);:7;<?;@6<<A??@CB<AA<AAA<AAAABGAAABBBAA<??>A>BBB???:94:@@5;5:@@@@AB2BBI?E?BAA@@A@A?;;;A@@@BAAABA;ACCCDDD;@;;;D=CCE=
@N9IO0:01028:06085
GACGAACCGTGCGAACGTTATTCGGAATCACTGGGCTTAAAGAGCGCGTAGGCGGCGCGGTAAGTTGGAGGTGAAAGCCTAACGGCTCAACCGTGGAACTGCCTCTAATACTGCCGTGCTCGAGTGAGGTAGGGGCATGTGGAACTTCCAGTGGAGCGGTGAAATGTGTTGATATTGGAAGGAACGCCGGTGGCGAAAGCGACATGCTGGATCTCTTCTGACGCTGAGGCGCGAAAGCTAGGGTAGCGAACGG
+
BACBB>B>B@@@@A7<@@<@C8AA@A?BBCCCCB9@@29:.<::?<AC;;;48:>ABAC?BC?BB@D?@?;>@@@<AA?::;;C?BD;94;?AAA>A?@9;9<?@AA>AB=><<-0000<@??C@@@A?BBBBB699@@@@<A;>@8<8<@@<7<@@A9BBCC>;66>>:::??8383=9=4>5;;C@D?BB:B=BC=A@00/<<@ACE?AAAA??9=:55<AAAA::49:=9::5:>:::B8??A5334777
@N9IO0:01059:06082
TACAGAGGGGGCAAGCGTTGTTCGGAATTACTGGGCGTAAAGGGCGCGTAGGCGGCCTGCTAAGTCGATCGTGAAATCCCCGGGCTCAACCCGGGAACTGCGACCGATACTGGTTGGCTTGAATCCGGGAGAGGGATGCGGAATTCCAGGTGTAGCGGTGAAATGCGTAGATATCTGGAGGAACACCGGTGGCGAAGGCGCATCCTGGACCGGCATTGACGCTGAGGCGCGAAAGCCAGGGGAGCAAACGGG
+
@B@@B??>>?0?A=AA@@=@B?CCAD@B?CBBAB<B@@@B8?>8>@@AABB@BB?A>>?>??9>=?9:9:98><=39333&3;189;69>>6C>7C?@@@<<;A>AAABAAB?@?C;@?=@A>AB?BD=A@9::5:=BAA:?:?<>399<??=A@9939=<<7>ABCBBBCC?>>BB?BB=@<?9:4:???<@BB?C=886522+25/55372659165778;7775777737(7=9>?BB5<>ABA=AAA9
@N9IO0:01018:06143
TACAGAGGGGGCAAGCGTTGTCCGGACTGACTGGGCGTAAAGCGCACGCAGGCGGTTGTGGGCGTCGGTGCTGAAAGTCCACTGCTTAACAGTGGGATGCGTGCCGATACGCCATAACTGGAGCGATGCAGAGGCCAGTGGAATTGCCGGTGTAGTGGTGAAATGCGTAGAGATCGGCAGGAACACCCAAGGGAAGCCAGCTGGCTGGGCATTTGCTGACGCTCATGTGCGACAGCGTGGGGAGCGAACTGG
+
ABBABAGJJJ3CC@BBBB9;;B?C?BBAAB@@@A<@AABC<A;;;AAAABD@BB?B>AAAB<@;;;;4;9:@@DD<?@B??@@AAA@CACA@ACC=BAA??@;:5:@AA=:;6;@@>B;;6;;@@A<<;AA@@>@?BCCD@C@C@CEAD@CCB???@=:::A=AAAAAABA>0000+0=@+0*.0//)-(-8(-(--(////3-4444(4:::3;;=@BBCA@@@999>===9955<<<>>166=<<166>:
@N9IO0:01020:06133
TACGTAGGACCCAAGCGTTATCCGGATTGACTGGGCGTAAAGAGTTGCGTAGGTGGTTTATCAAGCGAATAGTGAAATCTTGTGGCTCAACCATAAGGCTATTATTCGAACTGGTAAACTCGAGAATGGAAGAGGTATCTGGAATTCCTAATGTAGGGGTAATATCCGTAGATATTAGGAGGAACACCAATGGCGTAGGCAGGATACTGGTCCATTTCTGACACTGAGGCACGAAAGCGTGGGGAGCGAACCGG
+
;;:CCBB=@>>8@=B@@@?@@@?B?@@=@BBADG>A@ABD<AABB?@@????=?C@GD>BBAA=@@@?<????ABD>:99=@??599AD:;,00=*0*0:;@<@@=?;;/555059=3BBAA9436>A4:.494.4<=<:;7:8<8=9=B?<=>==<=/<<7565=5::666==B>;;6;;4;4;:B@C@CC:BBDDG@C@@>@@CB@@=@@<@@C<A@A@AAAAA;;5;>@;;9.9>=A?@@7@ABBD@C=A>
@N9IO0:01030:06131
TACGTAGGGTGCGGGCGTTAATCGGAATTACTGGGCGTAAAGCGTGCGCAGGCGGCTCCTTAAGTCAGATGTGAAATCCCCGGGCTTAACCTGGGAACTGCGTTTGAAACTGAGGGGCTTGAGTGTGGAAGAGGGGGGTGGAATTCCAGGTGTAGCAGTGAAATGCGTAGAGATCTGGAGGAACACCGATGGCGAAGGCAGCCCCCTGGGCTAACACTGACGCTCATGCACGAAAGCGTGGGGAGCAAACAGG
+
<@>>@;;9,5B;BA9;:9.45:9@=@<@<@BAAB=BBBBC>AAAAC@A?@=:7829=>;@=A;@AACCCCBBBCB;::9:*;A9@A<A9@;DCC=C>@@B;;;C766=7=B==@@G2=B:>>>C==>:?:BBCGGDC*CD@C?B@C@BB?ABABC@@@<<<;244499;;;99333;7;;8<9;;;;C=BB<C=<:<8=?;;<<<*;><4@BC@BBB@55565;@<<==B;;;E<@A@=?==*444<>4<;;7
@N9IO0:01041:06110
TACGGAGGGTGCAAGCGTTGTTCGGAATCACTGGGCGTAAAGGGCGTGTAGGCGGCCGGCTAAGTCTGATGTGAAAGCCCGGGGCTCACCCCCGGAAGGGCATTGGATACTGGCAGGCTCGAGTCCCGGAGAGGAGGGTGGAATTCCTGGTGTAGCGGTGAAATGCGTAGATATCAGGAGGAACACCGGTGGCGAAGGCGTCCCTCTGGACGGTGACTGACGCTGAGACGCGAAAGCGTGGGGAGCAAACAG
+
CCCB2::;/;AB@;@;;:=@C@DC?B?CCBBCFG?;99C>6>>6>C>?><>9652:4=5=00+/::<9ACCCBBC<A@>.:9:*;@?;;;;;*;<A<A><=<<7<;55;BCE@CCB@BAA@;;;CD;@9<;AA>BEF?BB?B=?=@@CC=??::9???BBBC>CBBBAAA@?;8:?928;;>4>AA=B?BB?BBB?B?AACCC=AAAC=??B?A@@@@@::8@@AAACCCBADD;@;;;AGD:AAAAF:@>@
@N9IO0:01048:06120
TACGTAGGGTGCGGGCGTTAATCGGAATTACTGGGCGTAAAGCGTGCGCAGGCGGCTCCTTAAGTCAGATGTGAAATCCCCGGGCTTAACCTGGGAACTGCGTTTGAAACTGAGGGGCTTGAGTGTGGAAGAGGGGGGTGGAATTCCAGGTGTAGCAGTGAAATGCGTAGAGATCTGGAGGAACACCGATGGCGAAGGCAGCCCCCTGGGCTAACACTGACGCTCATGCACGAAAGCGTGGGGAGCAAACAGG
+
;;;CCCBF=BCCA@9@00+/399=:>:C<@@@@@9@?@@@;@@@@AA?>?A?AA@BCC?B@B?ABBACBBCAB@B7;9:9-;G=BB:B:B;CHF>C:;;;;@AD79;C6=BB5;55&5:7><<B>>A9@8B;;<;<;%;B=D=@7?:BA8@AA:88>?8<==5444==>DBCA?>9:49>>>7<AB9@@==9A@>;?9BAABCCC5A@D>BAA=ABABBA<9:9:5;=::@;;;/;AAAABB8@@@?<6<<B9
@N9IO0:01053:06150
TACGTAGGGTGCAAGCGTTAATCGGAATACTGGGCGTAAAGCGTGCGCAGGCGGTTGTGCAAGACAGATGTGAAATCCCCGGGCTTAACCTGGGAACTGCATTTGTGACTGCACGGCTAGAGTGCGGCAGAGGGGGATGGAATTCCGCGTGTAGCAGTGAAATGCGTAGATATGCGGAGGAACACCGATGGCGAAGGCAATCCCCCTGGGGCCTGCACTGACGCTCATGCACGAAAAGCGTGGGGAGCAAACAGG
+
CCCDCCCC>;;;B8<@@?6;69=@@@000=>?;8;CCCC>AABBBAB@>>:>A=@=AAABB?B?@?@>BAABBB;9999*;E9BB:<7:9AB@<B?BCCCDEF>BBDBBB@<ABD@EBBBDBBB@@<@@@>@???0?@>:C78288?;;;@?:::@?CCCE>;;:@@?BAAAA???<@><@<@@@,009;(//3.3499333333$////&/(/899;;;86///9<=???:9;;;*;??ABGD;BBCDI?@A@=
@N9IO0:01060:06152
TACAGAGGGGGCAAGCGTTATTCGGAATTATTGGGCGTAAAGGGCGCGTAGGCGGCCTGGCAAGTGGAAGGTGAAATCCCTCGGCTTAACCGAGGAACTGCCTTCCATACTGCTTGGCTTGAGACCAGGAGAGGTGAGTGGAATTCCCAGTGTAGCGGTGAAAATGCGTAGATATTGGGAGGAACACCAGTGGCGAAGGCGGCTCACTGGACTGGTACTGACGCTGAGGCGCGAAAGCGTGGGGAGCAAACGGG
+
BACCCCDDDD3CC@BAA?<@C?CCAD@B?BA?AC=B@BAC=CC>BA@@A@?<?@>@>AB?AA<@AA>@?B<@@BC=BCF;::F@CD794:<?CB?B?BCCC?B?B?B@@:;;;@;@?CC@DA???<@B>AACC@CCBBAA=A3:0::6>@???BBA=8=7777&977ABBCBBBB;??8=?6?6@@B@B>>>=>?A=A:??;?>=857?8==?=6;;;;;?;;;;;:95::>=>>5=<<8888)8<>AA:A@@6
@N9IO0:01026:06170
TACGAAGGGGGCTAGCGTTGTTCGGAATTACTGGGCGTAAAGGGCGTGTAGGCGGCCCGTTAAGTCAGGTGTGAAATTCCTGGGCTCAACCCAGGACGTGCGCCTGATACTGGCGGGCTTGAGTCCGGGAGAGGATGGTGGAACTCCCAGTGTAGAGGTGAAATTCGTAGATATTGGGAAGAACACCCGTGGCGAAGGCGGCCATCTGGACCGGTACTGACGCTAAGGCGCGACAGCGTGGGGAGCAAACAGG
+
BBABB@CDDD1BB@@@BB@CD@BB?B@D@CBCCD>AAAEF?CC=BBB=A<<:00+00,0@;B?CBBBB>@@CCCC=C@C@CAB=BAAB@CC=BC:??B9;8@@?BCBBBBBB@BBB>BB>BBBBB>BC>BBAB>@@@;@A=@=@@AA<ACCCCCC@@>ABBG<B?BCCBBBBBB?CC=C@CB@BBBB<CCC?B?>:>=>?;@?BBBBB>AA@C?BBAA???B@@@>A=AB@@@===AB>=>>0788@@:AAB?
@N9IO0:01059:06161
TACAGAGGGTGCGAGCGTTGTCCGGAATTACTGGGCGTAAAGGGCGCGTAGGCGGCCTGATAAGTCGGGGGTGAAATTCAGCGGCTCAACCGCTGGACTGCCTTCGAGACTGTCGGGCTCGAGCACGGTAGAGGCTGGTGGAATTCCCGGTGTAGCGGTGGAATGCGTAGAGATCGGGAAGAACATCGGTGGCGAAGGCGGCCAGCTGGGCCGTTGCTGACGCTGAGGCGCGAAAGCTAGGGGAGCAAACGGG
+
ACBBCCCG>CCFAB@@@C?CCC@C@C?B@B@@@D=?@ABC=ED>CAABBAA>AC?D>BABBC@BAAADEE2AAAB<A?A??@A>ABBB?C@AAAB=@???A?A;:97773333333(377977;;<=9>987A>AAB?@B?A=@:??8?:?@BCBBC@BC?C@AA???@99999?@A;A=AB?AABBB???;?@@:@<00,/59:<<BE6868A<>><:;;==>>>>:>>>>AA7>=>8?>=->>AA;3BBB:
@N9IO0:01061:06177
GACAGAGGGGGCAAGCGTTGCTCGGAATCACTGGGCGTAAAGGGCGCGTAGGCGGGATGGCAAGTCAGTCGTGAAATCTCTCGGCTCAACCGAGAAACGTCGGCTGATACTGCCGTTCTTGAGGGATGCAGAGGAGACTGGAATTCCCGGTGTAGCGGTGAAATGTGTAGAGATCGGGAGGAACACCGGTGGCGAAGGCGGGTCTCTGGGCATCTCCTGACGCTGAGGCGCGAAAGCGTGGGGAGCAAACGG
+
ECAAACCCCC1CEBC@A@@BBBBB?B?BBCBABB=BCABB=BB=BBB@@@@???A<BBB@BB@@A@BBB@@@?>>:?AACA@A=AAAB?F?CAA@D<BBBBB?A?@?@A@@@A8::>BB@BBBB<???>?AA@=AA@@@@=@>A?AB<B??>>DCBB?BBBB>BCBBBC@@?@@<<<.986?8@BB?C?::49BB=B?B@A8AA?<<AB89:9?<<8::9999>@??:?@AAAB8?=<9999+:>???8:::
@N9IO0:01025:06244
TACGGAGGGTGCGAGCGTTAATCGGAATGACTGGGCGTAAAGGGCATGTAGGCGGATGATTAAGTTAGATGTGAAATCCCTGGGCTTAACCTAGGAATTGCATTTAAAACTGGTTATCTAGAGTATTGTAGAGGAAGGTAGAATTCCATGTGTAGCGGTGAAATGCGTAGAGATGTGGAGGAATACCGGTGGCGAAGGCGGCCTTCTGGACAGATACTGACGCTGAGATGCGAAAGCGTGGGGAGCAAACAGG
+
BBBB?CBH<CBBBBBABC=?=?AA>@<???@@AA;ACBCC?BD>DCBBBBA>@@>A@@<A383:?59:CAA@@@B9@>@99;:0:A<A=A=A??:=<@289<<<6?@@5??A=@?B@@@AB@@@BB=ABBA@@@C?D@CCCCAFADGCBBBBBAA@@=@CCC>CDBCBBBBBBAAAD>BB@B?BCC?C@BC@CBC@C@CC?C?CACCC?BABCC:::CBBA@@@@@AABBCCCC=BAAABBB7AAA@D<@@@=
@N9IO0:01027:06247
GACGTAGGGGGCCAGCGTTGCTCGGAATAACTGGGCGTAAAGGGTCCGTAGGCGGTGCAGCAAGTCGGGAGTGAAATTTCTGGGCTTAACCCAGAATCGGCTTCCGAAACTGCTGTGCTGGAGTGCGAGAGAGGCGAGTGGAATTGCAGGTGTAGCGGTGAAATGCGTAGATATCTGCAGGAACACCAGAGGCGAAAAGCGGCTCGCTGGATCGCAACTGACGCTGAGGGACGAAAGCTAGGGGAGCAAACAGG
+
AAAAAAAABB2B?BA@@@=@>=::3827>;>9;9.4@:;;6;B<AA>ABBB?BB?BCB@@AA>A@000,000///)/9)/5<<6@C8:9:A;A::8937:<=6=9=>@9@@ABB@BBBCC@CBBCCBB::;>@=A@>@@B6949=@@CC?CBCDAAA=<;<<0;@@AABBBBB;;;BBBB=B<@AA>;;;;4:9;9:&99<<>A@@AAB?:99BAB?BCBCCBB=;;DG8@?998-7;88>==/==897*9??=
@N9IO0:01028:06245
TACGTAGGTGGCAAGCGTTGTCCGGATTTATTGGGTTTAAAGGGTGCGTAGGCGGCTTTGTAAGTCAGTGGTGAAATATGGCAGCTCAACTGTCAGGGTGCCATTGATACTGCGGAGCTTGAGTACAGATGAGGTAGGCGGAATTGACGGTGTAGCGGTGAAATGCTTAGATATCGTCAAGAACACCGATAGCGAAGGCAGCTTACTAGGCTGTAACTGACGCTGAGGCACGAAAGTGTGGGGATCAAACAGG
+
BBBCBBA<;:7:C>A:;;<@=>8@>ABE>BB?BD?CC=BB<AB<;;;B;;:?BA>BCD9@994:=A@A@@<@ABD?AAAB?A?@?BBB?BCBADAAA<A@@;@B?BBDBC:;9C@;;;B8;;<;CBAAA;;;A?ABB@CC?C?C@BBBB>AABBBCC@CCCC=CBBB?BA@@CCA@@CB?AA5::;59=B@?:::4::@A?@?9B<<@A<>::>>5?BBBCB@@@@<5@:>:99,49:;@=>1;@@?C<9;;?
@N9IO0:01034:06211
TACGGAGGGGGCTAGCGTTGTTCGGAATTACTGGGCGTAAAGGGCGCGCAGGCGGCGGTTCAAGTCGGGCGTGAAAGGCCTGGGCTCAACCCGGGAATGGCGCTCGAGACTGGACTGCTCGAGTCCGGGAGAGGATGGTGGAATTCCCAGTGTAGAGGTGAAATTCGTAGATATTGGGAAGAACACCGGTGGCGAAGGCGGCCATCTGGACCGGTACTGACGCTGAGGCGCGAAAGCGTGGGGAGCAAACAGG
+
CCCC9CC@@@+CCB@@@@5;B8AC<C<D:??===6;;AC@6A;6A@<CBBB<DE:CB9C<CE;CCCH@7:6;CC@8D:C:BB@6BB?;5:<);5/57?A8BC@>B===;;;?7;>><;;A9=9:=7;;4;;?A9=<C:B=:=:C;>>8BB=BBBB==:==B@7?:==@>>>><<8<<5<9=>9<<=:B:=@:?@;7;8:@5@8==BBC9;;:>:>C=B955=CB@<<9555E>>8BC?CC>>0CBBA<5BCB7
@N9IO0:01040:06253
TACGAAGGGGGCAAGCGTTGTTCGGAATTACTGGGCGTAAAGGGCGCGTAGGCGGCCGATCAAGTCAGGCGTGAAATTCCCGGGCTCAACCTGGGGGCTGCGCTTGATACTGATTGGCTTGAATGCGGGAGAGGATGGTGGAATTCCCAGTGTAGAGGTGAAATTCGTAGATATTGGGAAGAACACCGGTGGCGAAAGGCGCCGATCCTGGCCCGGTCGATTGATCGCCTGAGGCGCGAAAGCGTGGGGAGCAAAACAGG
+
CBAAA=@BBC1CC@CABA>@B>AB?B@D?BBBBB<??>BB5::5;A@BBAA=<;4;<@>ABC8;;CBB@BBCCCJ>B@CC=BC=CBCDADECCFCC5CCHCCCCACBB?@@@BB>B=A@@CB?BA@@@6@@@@;AA@=@BAM@C@CG=AAA@@@@@?;?@A?:@<?????ABBA?@@8@3;;5/00(/6//)/333(33333,3333,-5056(-(--,260--.....333<6933388189=:?@?2??9999&0//9
@N9IO0:01047:06231
TACGTAGGGTGCGAGCGTTAATCGGAATTACTGGGCGTAAAGCGTGCGCAGGCGGTTTTGTAAGACAGGCGTGAAATCCCCGAGCTTAACTTGGGAATGGCGCTTGTGACTGCAAGGCTAGAGTATGTCAGAGGGGGGTAGAATTCCACGTGTAGCAGTGAAATGCGTAGAGATGTGGAGGAATACCGATGGCGAAGGCAGCCCCCTGGGACGTCACTGACGCTCATGCACGAAAGCGTGGGGAGCAAACAGG
+
BBCCBBCB:BA@@@:@A@>A>B@=;@+0)/::::5?@@?C@CBBBBABB87/8?/999+9?A@CAAAB?AAAAAA<AACC;C?A?C@C>@@?BC=BACC??@?A>CAAAAAACC@D>BABBA@@A@B@@<=;;;;;;%;BBB=@=@?C@@@CB@@C:::AFD<??AAABBCCCBCAC=@@<?=AAA=@A>>;@;;5;5;<<AAAB0BBC=BBCCCCCCB==00000:@@A@A@A<A???AAA7;;;@B<B?@<
@N9IO0:01049:06253
TACGTAGGGTGCGAGCGTTAATCGGAATTACTGGGCGTAAAGCGTGCGTAGGCGGTTGCACAAGCTTGATGTGAAAGCCCCGGGCTCAACCTGGGAATGGCATTGAGGACTGTGTGGCTTGAGTGCGGCAGAGGGAGGTGGAATTCCAGGTGTAGCAGTGAAATGCGTAGAGATCTGGAGGAACACCGATGGCGAAGGCAGCCTCCTGGGCCGACACTGACGCTGAGGGCACGAAAGCGTGGGGAGCAAACAGG
+
BB?@?>>@:@BBA@@>;:597<=B?C8:8;AAAD>A@@@?7??@@BCBB??=00-05:;ABB?BCB<@>??AAAA8>>>>5?D>BAAC?C>><;)/)00*/>@<@:@=998@@=@@=@>9==>><<<8=898=>4==8<=:>:>;?8<<8;;;::>>>@>>@8======>?>8888=9=><?<@AA<AAAA?BCC=?=?AAA<@@?ABE<?<@BBAAA@?>9977;;<6>;555:/:8<==DD5?798<4<888
@N9IO0:01051:06240
TACGTAGGGTGCGAGCGTTAATCGGAATTACTGGGCGTAAAGCGTGCGCAGGCGGTCTTGCAAGCTGGGTGTGGAAGCCCGGGCTCAACCTGGGAGGTGCATTCAGGACTGCGAGGCTGGAGTGCGGCAGAGGGAGGTGGAATTCCACGTGTAGCAGTAGAAATGACGTAGAGATGTGGAGGAACACCGATGGCGAAGGCAGCCTCCTGGCGACACTGACGCTCATGCACGAAAGCGTGGGGAGCAAACAGG
+
;;:;>>>C<;;6;99<:9374<<<584:6:::=B6BB=BC<A@C;9;0000)099<<>4=BB69:>88-88..(.(---(,,(////)-16691--(/:777+59>;??>@@@::3:998<<<;33-33333=5;;7;>7>9>6:45:555555444444;;)4444;;;<=;;::<<7;;7;.338-3399043:5:)//--(,,(,-(------4<:::<=44/------8/-/6;>>>2<<;=@76668
@N9IO0:01053:06219
TACGGGGGGAGCAAGCGTTGTTCGGATTTACTGGGCGTAAAGGGCGCGTAGGCGGCCACCGCAAGTCGACTGTGAAATCTCCGGGCTTAACCCGGAAAGGTCAGCCGATACTGCGGGGCTAGAGTGCAGAAGGGGCAACTGGAATTCTCGGTGTAGCGGTGAAATGCGTAGATATCGAGAGGAACACCTGCGGCGAAGGCGGGTTGCTGGGCTGACACTGACGCTGAGGCGCGAAAGCTAGGGGAGCGAACGGG
+
AA;<:<:<%9;BB4:;?==;;69A<>?B<?>@CC=ABAAB9@@9@BABBB@;00+08<<,00C@BBCDHEAAAABF>BBBC@DF=CB=B:@@:@<@D<B@BCCBC?CBCDBABDCCC9C@@BBBBACBBC@CCC9DCACHHAG?A<AC;;4:@?;9:;6;@CD>CCCCCCBBBBBBCCAAA=A<@BA?BCBA>AAA>A?BCC=C98:6>>8C=C>::99434944<37-4<?@B=6=DAABKJ;;=GAA?BBC=
@N9IO0:01016:06265
TACGGAGGGGGCTAGCGTTGTTCGGAATTACTGGGCGTAAAGCGCGCGTAGGCGGCTTTGTAAGTCAGAGGTGAAATCCCGGGGCTCAACTCCGGAACTGCCTTTGAAACTGCATCGCTTGAATCCGGGAGAGGTGAGTGGAATTCCGAGTGTAGAGGTGAAATTCGTAGATATTCGGAAGAACACCAGTGGCGAAGGCGGCTCACTGGACCGGTATTGACGCTGAGGTGCGAAAGCGTGGGGAGCAAACAGG
+
B@:;5;@@@@,AAAB;;;@CDADE@C@C?BBCCD=B@@@A;A:;:BBCBBA???<?@@8@?@=A???A??9?@BB;A@A2:99/:ACD@BBB=@<?=@ABB>BE>CCC>A@DCCCDBBA?AA@CC@CC<AA@?;@A@@@B@B@B@B@BBB;;;;;CD@BBCD>D@CCDDCBCDC?A@>@@AA=@@???=:;68.-)-3--(-86;8=B?DC>A>@AA>BBBBBE@@@=;;;;::.:AB?@@@2@;99>9::99
@N9IO0:01018:06274
TACGTAGGTGGCAAGCGTTGTCCGGATTTACTGGGCGTAAAGGGCGTGCAGGCGGTCTGTTAAGTCTAGGGTGAAAGCTCCCGGCTCAACTGGGAGAGGTCCTTGGATACTGGCAGACTTGAGGAGGGTAGAGGAGAGTGGAATTCCCGGTGTAGTGGTGATATGCGTAGATATCGGGAGGAACACCAGTGGCGAAGGCGGCTCTCTGGGCCCTACCTGACGCTGAGACGCGAAAGCGTGGGGAGCGAACCGG
+
CCDBBCD?BB@BA5:99;599B=A@CCC>CDCCD>CAAAA>CC=CCCBCBB?CC?CB:::>B7<;AA?CD9B;;5)55444)47ACCC?BBB<6<?A<9C<8B=B>A<====6:@??;:8<<=8<?<4<;;<@?BBABAA=A=A>AC=D?BA===00).:::=0//8=8@CACABBC<AA?A????:=B@A8?95057;;8>AA?>>?=8=?/54;7;98337;:;@DCCCCCE=A@C;;;;-:=>99.35:5
@N9IO0:01030:06292
GACGAACCGAGCGAACGTTGTTCGGAATCACTGGGCTTAAAGGGCGCGTAGGCGGACTGCCGCGTCCGGGGTGAAATCCTCCGGCTCAACCGGAGAACGGCCTCGGATACGGGCGGTCTCGAGGCGGGTAGGGGCGTGCGGAACTGTGGGTGGAGCGGTGAAATGCGTTGAGATCCACAGGAACTCCGGTGGCGAAGGCGGCACGCTGGACCCGATCTGACGCTGAGGCGCGAAAGCCAGGGGAGCGAACGGG
+
ABCCI@E?A0//==5=AA?A@?CC?B?BCC@A@C=BC=AA<AB;BCBBBCE@BA?AA:;;@BAAAD?BBB9@?BC5::<??6;8@AAC?A=A<A@A>??<?=A@B?A@@@@>600)0:9:938/9>?8ABBCD5BBAAAB?B?CDD>>;29>5;;==9=AAA9?>BBB????@??:?=><3907>>9@8::5:::(/(/9567;=>@@8;;D:?==;;:9AAAAB?<4<??ACC:??7::AA5??BAB???>8
@N9IO0:01041:06286
TACGAAGGGGGCTAGCGTTGTTCGGAATTACTGGGCGTAAAGGGCGCGTAGGCGGCCGATTAAGTTAGATGTGAAAGTCCTGGGCTCAACCTGGGGACTGCATTTAATACTGGTTGGCTTGAATTCGGGAGAGGATAGCGGAATTCCCAGTGTAGAGGTGAAATTCGTAGATATTGGGAAGAACACCGGTGGCGAAGGCGGCTATCTGGACCGACATTACGCTGAGGCGCGAAAGCGTGGGGAGCAAACAGG
+
A?99A5;;;:(5:4555929<7?A?B>B>ABB@>6<655<)55)5<@AB@B?@?:@49:=:=666:966=@>>>>455;7;:;3<5557<7<==<.<<5487;8084;8:;>2=4=0578@>39.3:919777,333337/38=7==6<A>;=877;2858;3@;734888BBB>EA7?;??2;=>5?3661///5=5==5:997:9926<8<<;;;/333377773833333(37788;<185=<C7>??=
@N9IO0:01045:06282
TACGTAGGGTGCGAGCGTTAATCGGAATTACTGGGCGTAAAGTGTGCGCAGGTGGCCGCGCATGTCGAGTGTGAAATCCCCGGGCTTAACTTGGGAATTGCGCTCGAAACTACGTGGCTAGAGTGTGGCAGAGGGAGGTGGAATTCCACGTGTAGCGGTGAAATGCGTAGAGATGTGGAGGAACACCAATGGCGAAGGCAGCCTCCTGGGCCAACACTGACACTCATGCACGAAAGCGTGGGGAGCAAACAGG
+
CCCC<BBA7CCBC;;:??>A?ABA?A>C<@@???9@@@DD=B<;;BAAA@@<;;5;9>@@;;8?AA@:;;BBBBB>BBCB9CB=@A@BAFD@DD?EAC@DAAABBBCC>CAA<<<E@CB@AB@;;;@<A@A@@A8;;5;@=A?CAD@DCBCBCCCCB?BBCG><9:==B??ACCBAC9::?B=BBC>B=BC8;;C@C@DCBC@@@=@@D9C8;:;CDCAAABBBBC<;;BBBBC?B;;;CCC9;;;CL?CCB?
@N9IO0:01059:06308
TACGTAGGGTGCGAGCGTTAATCGGAATTACTGGGCGTAAAGGGTGCGCAGGCGGTCCTGCAAGTCAGGCGTGAAATCCCCGGGCTTAACCTGGGAATGGCGCTTGAAACTACGGGACTGGAGTATGGCAGAGGGAGGTGGAATTCCACGTGTAGCGGTGAAATGACGTAGAGATGTGGAGGAACACCGATGGCGCAAGGCAGCCTCCTGGGCCAATACTGACGACTCATTGGCACAGAAAAGCGTTGGGGAGCAAA
+
BBBCBBCD>BBBB@@@A@>B@BED@C@C?;:::9(44944(4:09=:@BCC@A@>@B?BBBB@CCCCC@A@@BBB<?@EC:CD=BB@CAC@BCD<B>@@=@ACB>BAD;@@@@BB>D;;;?BBBBA@=@:::=@;995:D?A4:498==???@A@@A?B@@@7;000=;?BBBA@ACC???:;1859-/.5307...4923557366.222'2+2.55522222222.--(-(,,--....&....(...&..33;;
@N9IO0:01062:06284
TACGGAGGATCCAAGCGTTATCCGGATTCATTGGGTTTAAAGGGTGCGTAGGCGGACTGATAAGTCAGCGGTGAAATCCCACGGCTCAACTGTGGAACTGCCGTTGATACTGTTAGTCTTGAATGCAGATGATGTGGGCGGAATATGACATGTAGTGGTGAAATACTTAGATATGTCATAGAACACCGATTGCGAAGGCAGCTCACAAAAACTGTGATTGACGCTGATGCACGAAAGCGTGGGGATCAAACAG
+
CCCD>BA@9::=B5;;AA>AAB?B>@A@CCE?BB>BD=AA6::6;ABBDBA?;:6:CBABAC@BBB@@@?;??BB<ABC<CCB??@@B?AACBB>B>AABB>A??>?>>?ABB;??A@@399>=????AABBBCBBB=A@=<:=>;;:>?:88BB@A<>>==5<=>>8=;:9:96657<7783;<<;???7;;?@:=:ABB?><?89999'9<9889?5;<;?@>@@=<:55:85,9>=>?@@5@>>9@6<;;
@N9IO0:01063:06299
TACAGAGGTCTCAAGCGTTGTTCGGATTCATTGGGCGTAAAGGGAGCGTAGGTGGCGGAGTAAGTCAGGTGTGAAATCTCGGGGCTCAACCCCGAAACTGCACTTGATACTGCTTTGCTAGAGTACTGGAGAGGAGATTGGAATTTACGGTGTAGCAGTGAAATGCGTAGATATCGTAAGGAAGACCAGTGGCGAAGGCGAATCTCTGGACAGTTACTGACACTGAGGCTCGAAGGCCAGGGGAGCAAAGCGGG
+
CCCCCBB>BBBB@044>@<>>8CC?BA?BBBACH?CGCCC>CC>BBCCCBC@BC?BA;@@@?=@BB@@?BBBABC>9:9====2=<:823==/<BB:>?BBBBC>B?@?BAB@@@<@B@BBBCCCCCC>BBBB=;;;<>C8;8;C=@@A?BAAABBCCCEGJ?CAABBBBBBBCBBBD@F@C?@@@=@@;;5;;<5;9?;;5:99?<?:@@BAA=AA@@@?:99@??8?@:AA=A4938;==2=?=@>6=;::5
@N9IO0:01024:06310
TACGTAGGGGGCAAGCGTTGTCCGGATTTATTGGGCGTAAAGCGCTCGCAGGTGGTTCGTTGCGTCGTGCGTGAAAGACCCCGGCTCAACTGGGGAGGGTCGTGCGATACGGGCGAACTGGAGGCCAGTAGGGGGATGCGGAATTCCGGGTGTAGTGGTGGAATGCGTAGAGATCCGGAGGAACACCAGCGGCGAAGGCGGCATCCTGGACTGGTCCTGACACTCAGGAGCGAAAGCGTGGGGAGCGATCCGG
+
ACCB;ABBBB0AA?B;9;:C>C@C@AA@=@@9@?<??@BB7:;?@A969BB?CC?B@CDD@CBCBGJCCCCCCCC>BBBDD8B>BBBC@CCCFG;CCC?BBCBAABCCCEED>DBB=AAA7;;=B?ABBBCEGE5@@ACB=B>?>@@DF>DD@AACC?BB?B?BAA@@AAA@>@?;A>BB@B>BDC@BBB=8=BB7B7>=5=BC=8BB<>?BB?BB?BBAB@99987177=<<913337555)55>??:<8=7
@N9IO0:01025:06323
TACGTATGGTGCGAACGTTGTTCGGAATCACTGGGCCTAAAGAGCGCGTAGGCGGCCAGGTAAGTCAGGTGTGAAATCCCCCGGCTCAACCGGGGAATTGCACTTGATACTGTCTGGCTAGAGTGCAGGAGGAGAGAGTGGAATTCCTGGTGGAGCGGTGAAATGCGTAGATATCAGGAGGAACGCCGGTGGCGAAAGCGGCTCTCTGGTCTGTTACTGACGCTGAGGCGCGAAAGCTAGGGGAGCAAACGGG
+
BCA@AAAA;CCBBB@CBB@CC@BB?A8::?>BAA9?9?>808::<:>;;<B>9;.4.4?3995;55AB>@BCAA<5<=999$0)///9:A;@AA7B@B@DCBBC@BAACBAAACCE@CCBBBBAAABC@BB?CCCAAABB?B?B@B?A@@BB@CCBB@BBCI>CCCCCJDB;;;AAC?DB?B<@@A;?<@@=@@??9?@A?BBBBCBB=AA@@@?ABABCBCCC;;;ACCCCCJ>A?AAADD8??BCC>BBA<
@N9IO0:01034:06359
TACGGAATGTGCAAACGTTATTCGGAATCACTGGGCTTAAAGAGTCCGTAGGCGGCATGTTAGGTGAGGTGTGAAATCCCCCGGCTCAACCGAGGAATTGCGCTTCAAACCGGCGTGCTTGAGGAAGATAGAGGTGGGCGGAACTGATGGTGGAGCGGTGAAATGCGTTGATATCATCAGGAACACCGGAGGCGAAAGCGGCCCACTGGGTCTTTTCTGACGCTGAGGGACGAAAGCTAGGGGAGCGAACGGG
+
BB@@<@<@?===?>46667;=9;;9<9==B@A@B8@@6;;0;;;;B=A@AA=;;7<B;;;>AA59:9?:?BCBBB5>:???+;8@=@@:>79:?9@7@055;><6777*3-35:<;A@@=@@A?B?;;:=?995;AA9AC<A?CBCBAB?AA?;::C@CCCD><:<BB?BCA@BCB;;;B>A=BBA>A=:;2;>?>6>?A9@A499BBC=BBBBB6ACAA@@A@??@?6>>??>8@B@@@CC8BA;::<??A7
@N9IO0:01035:06329
TACAGAGGGTGCAAGCGTTAATCGGAATTACTGGGCGTAAAGCGCGCGTAGACGGTTACTCAAGTCGGGTGTGAAAGCCCCGGGCTCAACCTGGGAATTGGCATTCGAGACTGCGTAGCTAGGGTGCGGAAGAGGGAAGTGGAATTTCCGGTGTAGCGGTGAAATGCGTAGATATCGGAAGGAACATCAGTGGCGAAAGCGACTTCCTGGTCCAGCACCGACGTTCAGGCGCGAAAGCGTGGGGAGCAAACAGG
+
B@CAA@BB;;;;B49=AA=@=AAA?B>B?BCCAC>A:;;F9@@A:::?>?AA@@=A?B@ABA9::AAD<::4?=://///&/:(///:5:588828:=)0(/66068=99787<?@999=::9/7@?A5;6:=AA<B8@AC=A?AC?DAD@BBCBBBB?BCCC>BBBBABACCDCCB?>7?;@?CBCCB;<;=@@A@<ABBCAB?A@BB>BB?BBCBB@BABBC=??B?@;::::-99;==>=0==9:949@B?
@N9IO0:01041:06322
TACGTAGGGGGCGAGCGTTGTCCGGATTTATTGGGCGTAAAGAGCTCGTAGGCGGTTTGGCAAGTCGGGTGTGAAAATCCGGGCTCAACTCGGAGACGCCACTCGATACTGCTATGACTCGAGTCCGGTAGGGGAGTGGCGGAATTCCTGGTGTAGCGGTGAAATGCGCAGATATCAGGAGGAACACCGGTGGCGAAGGCGGCACTCTGGGCCGGAACTGACGCTGAGGAGCGAAAGCGTGGGGAGCGAACAGG
+
CACBA;:;;;*;@55;?A:@;J>B@BCD>CC@BB<@A@@A;@;;;CBBBBB?BC@CG?C@BB?ACAAA<ABBBBDD7BB=A@8@:;4;@?@?=:::59A=AAAABBBBBBBA@>9::;?;::::D?A<=9999*0:00(/9)0)7176996;?>::;?8=978*7<<??AAAAAABBB?AB>B>BAB@C?BB?B;:8:@BA@CBBBC???9=>B6:8:ABB@@@:9:=:===999.:@::;==/45:33-4457
@N9IO0:01044:06333
TACGGAGGGTGCAAGCGTTATCCGGATTCACTGGGTTTAAAGGGTGCGTAGGTGGGTAGGTAAGTCAGTGGTGAAATCCCCGAGCTTAACTTGGGAACTGCCGTTGATACTATCTATCTTGAATATCGAGTAGGTAAGCGGAATATGTCATGTAGCGGTGAAATGCTTAGATATGACATAGAACACCAATTGCGAAGGCAGCTTACTTCAAGATTATTGACACTGAGGCACGAAAAGCGTGGGGATCAAACAGG
+
ECC>166?39=:>270/02<9=?C=A@>A@A@AA9@B/;;09959<99977,/0;1>9:7;=<??9::::6:@@@9;;;;.9<<9:29:=?.9945:?AAB::;@BADBB@@@AA@AAB<AC>BBBA@?BBBB?B@=B@?;>9=;55949944=>=>9?9;;0;9<<49=;9>9995:9?@>9??B5;50)/---(-(----748:?8==:6546994:9;;;555A9<<?999:&97?AAC>8>>?@A;8;9:
@N9IO0:01048:06324
TACGGGGGGGGCAAGCGTTGTTCGGAATTACTGGGCGTAAAGGGCGCGTAGGCGGGCGGGCAAGTCTCTCGTGAAAGCCCACGGCTCAACCGTGGAATTGCGGGAGATACTGCCTGTCTTGAGTCCGGGAGAGGAGGGTGGAATTCCCAGTGTAGCGGTGAAATGCGTAGATATTGGGAGGAACACCGGTGGCGAAGGCGGCTCTCTGGACCGGTACTGACGCTGAGGCGCGAAAGCTAGGGGAGCAA
+
;;:5555555"5<4<7::6:?7:?>@>B?BABBF>B@@AH>CC>CA:;5::8;=;45;;6;C>@@ABBAAB@;;;055A4>>C:>BBB@D=B@A0;9;:CCHM?CB;;;ABA@855;;;8@B;96;C>8BBCC@BBB=AA=A<?<?A9AB??>??;<9?993(3@988?A@@@@6?;9?:6:5>:?6:6984=37053>?;;759822,271848;8223<<;;773,22657;.7<97877*52599
@N9IO0:01050:06326
TACGGAGGGGGCTAGCGTTGTTCGGAATTACTGGGCGTAAAGGGCGCGCAGGCGGCGGTTCAAGTCGGGCGTGAAAGGCCTGGGCTCAACCCGGGAATGGCGCTCGAGACTGGACTGCTCGAGTCCGGGAGAGGATGGTGGAATTCCCAGTGTAGAGGTGAAATTCGTAGATATTGGGAAGAACACCGGTGGCGAAGGCGGCCATCTGGACCGGTACTGACGCTGAGGCGCGAAAGCGTGGGGAGCAAACAGG
+
AABA5;;;<;*;C@A;;;5;B=BCAD@E@CBCCF>BBBBC=BC=9;;CCBB?BB=@A<A@BBACCECI?CCBCCC=B?@=??@=@BBD@CC<@@;@=A@?AABAA@@@AAAA?BBBBBAAAA@A@>AA;@AA@?BAB?BB@C@C@CC>AAAAABCDD?BCCC=C:;;DCCCCCC@CD=CACF@BBB?B?@@<@;;5;?AB@B@BBBBC=@??B?@BBA:9:CCA@@@????@@@5:;BCCDD:BBA@@=@CC@
@N9IO0:01028:06394
TACGGGGGGGGCAAGCGTTGTTCGGAATTACTGGGCGTAAAGGGCTCGTAGGTGGCCAACTAAGTCGACGTGAAATCCCTCGGCTTAACCGGGGAACTGCGTCCGATACTGGTTGGCTTGAGTTTGGGAGAGGGATGCGGAATTCCAGGTGTAGCGGTGAAATGCGTAGATATCTGGAGGAACACCGGTGGCGAAGGCGGCATCCTGGACCAATACTGACGCTGAGGAGCGAAAAGCCAGGGGAGCAAAGCGG
+
/96<<:<<<<"<A3999:38<5?A?B@B?BBCCC=B:9;B<BD>BCAAA==;00+0*04>/405:===C@?;::.9@B59:A?AA?B?A?A@@0@6999:@@@<>99;;CC@C?B<>>5;;;;=4<@6<B=DB9:<CCC6;9;=B8<<8<<;;A<>7<;@?6=:956====@556616;9?:?>>;C<>@;=;;7;8@=05:<<7>C>5:25.5:::565;<<566=??>4999&5:599=909455;04444
@N9IO0:01045:06386
TACGGGGGGGGCAAGCGTTGTTCGGAATTACTGGGCGTAAAGGGCCAGTAGGCGGCCAACTAAGTCGGATGTGAAATCCCCAGGCTTAACCTGGGAACTGCATCCGATACTGGATGGCTTGAATTCGGGAGAGGGATGCAGAATTCCAGGTGTAGCGGTGAAAATGCGTAGATATCTGGAGGAATACCGGTGGCGAAGGCGGCATCCTGGACCGACATTGACGCTGAACGGCGAAAAGCTAGGGGAGCAAACGG
+
==A?@@@@@@"??:>=>>8<B>@@7@8@5;?AAB;BC@@@;@A;@9B;;;@5;4.45>6;@:5:>:>180//@;:100//&38588-4057A??3839788:37/3:<873;<@AB?BC99:@B@BBC;AA:BB9B<<88;;6?>@>BB;:9777==.94444&4:445?<<ABABBC;<<AD@BBC@E>AA?A@@:=9=?;?ABB=??58:49>;?=8<<<8//::+//49////&3777798+88333(379
@N9IO0:01058:06382
TACGTAGGGTGCGAGCGTTAATCGGAATTACTGGGCGTAAAGTGTGCGCAGGCGGCGTCGCAAGTCGAGTGTGAAATCCCCGAGCTTAACTTGGGAATTGCGCTCGAAACTACGGTGCTGGAGTATGGCAGAGGAAGGTGGAATTCCACGTGTAGCGGTGAAATGCGTAGAGATGTGGAGGAACACCGATGGCGAAGGCAGCCTTCTGGGCCAATACTGACGCTCATGCACGAAAAGCGTGGGGAGCAAACAGG
+
BCA<@@G@7669@955;@9C?CBB?B>@>ABBCD>CCBCC<@:99A>:00;600+09;=?8:49?@?@BBBCA@A<AAAA6@A@A?<@7<>?BB>B>C6<A@A====?6=<<;=688<BB=@@@?>><????;=@;>700)0:=:=<@:9;BABBCC?BBCD8;:9;:<<@:66==C5;>8<7><;5878>;>>@=A;@@;;8<8>>B@9@05.398988///7///99994444&449?@@?8ABCCC=;;;?
@N9IO0:01072:05788
TACAGAGGTGGCAAGCGTTGTTCGGAATTACTGGGCGTAAAGGGCGCGTAGGCGGCCATCTAAGTCAGACGTGAAATCCCCCGGCTTAACCTGGGAACTGCGTCTGATACTGGACGGCTTGAGTATGGGAGAGGGATGTAGAATTCCAGGTGTAGCGGTGAAATGCGTAGATATCTGGAGGAATACCGGTGGCGAAGGCGGCATCCTGGACCATTACTGACGCTGAGGCGCGAAAGCTAGGGGAGCAAAC
+
BB<;:BB?BB@CC@BCCC?BA?BB?B?B=??999-;@AAA=BF>CCCCAA=900+09===<@:?@@;;;@@@BBB=AA@@@*;5;A?C@D@CCC?CAFBBBBA:;;@:::@@>AAA>AA8;;@B@;;;0;BAAB=B@@?A??;@>A?@@=AAAAA@@<@BAB<BCBBBCB@@BA9:9@@?<@?BDC@C@CC@C::8;?BA?@@@A>@@=;;5;A?AABBCCCBD@;;6;@?:;;6;AAAABB7@@@@A99
@N9IO0:01088:05802
TACGGGGGGGGCAAGCGTTGTTCGGAATTACTGGGCGTAAAGGGCTCGTAGGTGGCCAACTAAGTCGGACGTGAAATCCCTCGGCTTAACCGGGGAACTGCGTCCGATACTGGTTGGCTTGAGTTTGGGAGAGGGATGCGGAATTCCAGGTGTAGCGGTGAAATGCGTAGATATCTGGAGGAACACCGGTGGCGAAGGCGGCATCCTGGACCAATACTGACGCTGAGGAGCGAAAGCCAGGGGAGCAAACGG
+
BBBDDDDDDD"DD@DBB=>=B?BC?D?B?BBA@E?@A@CD>CD?;;;A@>>600+03;388<6:800(////88;1377)7394=@>A>A?BBB9@<@::9@?@697BBAAA?C9979A>???@A;@A;AAABC=BABBB=A=@>A<???BB?>?AA?AABC>BBBAABBAAAABAA?BB?C@BBB@C?CB?BBC?C?AA=ACBC?BB>@@=@@CCCCCDCCCD@@@=@AC<;;0;@=;;;;.:::9D465;
@N9IO0:01090:05808
AACGTAGGCACCAAGCGTTATCCGGATTTACTGGGCGTAAAGCGCGGTCAGGCGGCCGACCAAGTCGGGCATGAAAGCGCGCGGCTCAACCGCGCGAGGCTGTCCGATACTGGCCGGCTTGAGGGCAGGAGAGGGTGGTGGAATTCCGGGTGTAGTGGTGAAATGCGTAGAGATCCGGAGGAACACCTGTGGCGAAGGCGGCCACCTGGCCCTGCCCCTGACCGCTGCCCCGCGACAGCTCGGGGAGCGAACGG
+
H;E<;<B?B?@;?68:>><@CB?C=;;;6;A@BB<BB@@@:@AA:;7;00@:00,0+00>,986:=?@8>CC;;;7;CBBBCCBCBBB?B?BBABCAA=@CB@@=AA;;:AA?A=A=;;5;;;C=CCB@BDDCM>BB?BC=A5;5<5<;0;A;;;@A?AAAA:?@@A;;;AAA@@;=:;;5;2;:929=99299@7@;99.9255.55.95)59@@@+>;59200000/0&/00///--55588+--/;<7444
@N9IO0:01092:05789
TACAGAGGGTGCGAGCGTTAATCGGAATTACTGGGCGTAAAGCGCACGTAGGTGGCGACGTAAGTCGGGTGTGAAAGCCCCGGGCTCAACCCTGGGAATTGCATTCGAGACTGCATTGCTGGAGTACGGAAGAGGAGGGCGGAATTCCCGGTGTAGCGGTGAAATGCGTAGATATCGGGAGGAACATCAGTGGCGAAGGCGGCCCTCTGGTCCAGTACTGACACATCAAGTGCGAAAAGTCGGTGGGGAAGCAAACAGG
+
BBAABAA@;@B@@@@@AB7;7;BB>D@B@BABAC=;;;BB=BBB@@@BBCC@CB@<<;A;:;5:98<;5;>9?A>67373*7=5;<<?299)897+38;.39AA=:849:9????D@BBBC?:::A@@=A?ABD=@@@59:3828/7>3;500/////398??3?A562525/3...8'//6:6<<::::864888(/(//(//*/99;6//(/6///////////::5888---77&,,,6(,-55*6).399188:9
@N9IO0:01098:05770
TACGAAGGGTGCAAGCGTTAATCGGAATTACTGGGCGTAAAGCGCGCGTAGGTGGTTCAGCAAGTTGAAGGTGAAATCCCCGGGCTCGAACCTGGGAACTGCCTCCAAAACTACTGAGCTAGAGTACGGTAGAGGGTAGTGGAATTTCCTGTGTAGCGGTGAAAATGCGTAGATATAGGAAGGAACACCAGTGGCGAAGGCGACTACCTGGACTGATACTGACACTGAGGTGCGAAAGCGTGGGGAGCAAACAGGA
+
CCCCB@CF>@@AC?B@@A>B<A@A?B=A<@@AAA=;;:AA<ACBBBBA@@@6:::?@A??=;;>>87754?BB=D<BABB:CD=BB9898@8?==3<8>?B=6=?6;;;+;733737778666/0/:@6==;@AA:A:;;?;?:?@7@7;<:;:A;;98:8886&62257=<<///99161;8=:===8<<==5::;6=8786996602<49956525799258:::8:17<;;;A-8888<;</<=;=?7==;3:
@N9IO0:01099:05797
TACGTAGGGTGCGAGCGTTAATCGGAATTACTGGGCGTAAAGTGTGCGCAGGTGGCCGCGCAAGTCGAGTGTGAAATCCCCGGGCTTAACTTGGGAATTGCGCTCGAAACTACGTGGCTAGAGTGTGGCAGATGGAGGTGGAATTCCACGTGTAGCGGTGAAATGCGTAGAGATGTGGAGGAACACCAATGGCGAAGGCAGCCTCCTGGGCCAACACTGACACTCATGCACGAAAGCGTGGGGAGCAAACAGG
+
CECCBBBC>ABBB@A?CA;@<@AB?A@F@BABBE?BABBB<B;;:@@@A;;5<A=A@CCCCJACAAABAABBCBD>@@??6@B9?@::8:B>BB=B=A>?@AA@AAAB<BBBBBBA?CCCCBBBBBB>@@A@?B?>>=<A<?;A>@?ABBABB???B?BBBD>CBAAABABABBBAB>AA?B??@@6;5;?4:55257999@;5:46?A9A<@>@BCCBBBBBBBA@@@@@BAC=C@@;;;;.;@AAA=BBB@
@N9IO0:01105:05764
AACCAGCACCTCAGGTGGTCAGGAGGATTATTGGGCCTAAAGCATCCGTAGCCGGCTTTGTAAGTTTTCGGTTAAATCTATGTGCTCAACGTATAGGCTGCCGAGAATACTGCAAAGCTAGGAAGTGGGAGAGGTAGACGGTACTCCGTAGGAAGGGGTAAAAATCCTTTGATCTATGGATGACCACCTGTGGCGAAGGCGGTCTACCAGAACACGTTCGACGGTGAGGGATGAAAGCTGGGGGAGCAAACCGG
+
A3A@BBB<@4;9@@=BA9@B;;89C=BC?BD?BB>B@CCC;;;:@C;??=<<7?=@CA9??A=???<0771713;1333;=>?AA@AA?AAA@@@@<?A:94:A??;?@:;;ABB=ABBBB?B?@;;;0;;;;5995555.596559?;;<:=:>>?2==>C>+A>7;@3?;?55:4;=37394.4:29:<;*000*/38;6;;<38-33;,33773;;BBBA<;<999*8>?AC?C::9BBB/??:::/:4:4
@N9IO0:01113:05801
GACAGAGGGGGCAAGCGTTGCTCGGAATTACTGGGCGTAAAGGGCGCGTAGGCGGGATGGCAAGTCGGTCGTGAAATCCCTCGGCTCAACCGAGGAACGTCGATCGATACTGCTGTTCTTGAGGATTGCAGAGGAGACTGGAATTCCCGGTGTAGCGGTGAAATGTGTAGAGATCGGGAGGAACACCGGTGGCGAAGGCGGGTCTCTGGGCAATTCCTGACGCTGAGGCGCGAAAGCGTGGGGAGCAAACGGG
+
A@BCCBBCCC5BC<?>@@4;:BBBADAC@BBBCF>::9BB:@C=BBBABBB@BCD>@::79A=AAAA>@@@;::D>CCD>B@@?@DDC@CAB@@<@?A:;;CBBBB:::???BAAB=?><@?>8>@598@AAA;999A?=8=:?9@@8?9?A@999>9?ABB>AAACB@@@>788:=4AA?A?BDD@D?BB@CCC@C@BBB=BCBBBCC>BB@C?C>A;;;A;;;;;7;BB@AA;A;;;CBC:BCDDD=BBD<
@N9IO0:01065:05845
TACGTAGGGTGCGAGCGTTAATCGGAATTACTGGGCGTAAAGCGTGCGTAGGCGGTCACATAAGCTTGATGTGAAAGCCCCGGGCTTAACCTGGGAATGGCATTGAGGACTGTGTGGCTTGAGTGCGGCAGAGGGAGGTGGAATTCCAGGTGTAGCAGTGAAATGCGTAGAGATCTGGAGGAACACCGATGGCGAAGGCAGCCTCCTGGGCCCGACACTGACGCTGATGGCACGAAAAGCGTGGGGGAGCAAACAGG
+
CCCFAAAD>BBAAAB?@?9?<?BB@A6:6:?@AB>BBBEG>BBCB@@BA::400+0000<=@:??A=:::?>>>>9;999-9?9?@=@=@=AAA<A=AC?BBB>@@A>;;;;<BBC?CB@CBA@AAB7;;CBAC>AA?AC@C@C@C9;;@;;;BB;;;CDCC>BB<;<;;:@@999<17719.9>;*////)///27569//)//27;;)44)4;5559;555955555.5553///&////////$/4444)5<=:
@N9IO0:01068:05857
TACGTAGGGGGCAAGCGTTGTCCGGATTCATTGGGCGTAAAGCGCGTGTAGGCGGCCAGGCAGGTCCGCTGTGAAAACTCGAGGCTCAACCTCGAGACGTCGGTGGAAACCACCTGGCTAGAGTCCGGAAGAGGAGACGTGGAATTCCCGGTGTAGCGGTGAAATGCGCAGATATCGGGAAGAACACCCGTGGCGAAGGCGGCTCTCTGGGACGGTACTGACGCTGAGACGCGAAAGCGTGGGGAGCGAACAGG
+
AAAC?@D???+CB?C@@A7;;;6:6=@;?@@=@@9A@??=6==>??AA@?>999393:93:AC>AD???@@@@@@@-:;@:;94;B<@;@<@@AA?A;;;;;455.55)5.5549;044999888283:7;;:5:84444<8=;A;?>6=8:>?>?>@=@>?@9?>@@:::DB@9===5=9=@;@99946AA=A?@;?=AA=BBBBBBBB<BCC@CAAABABBBA@@@@::9999,55;>>:<0<996A?BBB@
@N9IO0:01069:05837
CACGTAGGCACCAAGCGTTGTCCGGATTTATTGGGCGTAAAGAGCTCGTAGGCGGTTCGGTAAGTCGGGTGTGAAACTCTGGGCTCAACCCAGAGCCGCCACCCGATACTGCTGTGACTTGAGTTCGGTAGGGGAGCGGGGAATTCCTGGTGTAGCGGTGAAATGCGCAGATATCAGGAGGAACACCAGTGGCGAAGGCGCCGCTCTGGGCCGAGACTGACGCTGAGGAGCGAAAGCGTGGGTAGCAAACAGG
+
AFCCCA@?A;;5;9@A@A=AAB?B@CBD=BB@DD>CABBE?B:;;CAAACC?:979>BC?BB@BAAA@8==<:::/97<89:8:==?387(388794//)/88/99====BBBBB@@@C@AAAB@CC@A@@CC7;;CCDD9A=A>B=AA?ACBECFFADBCC>BBADBC;<;;;A@@:?@5;5;A@=ACBB?BBB>@?@??<@A@@ABC=B=AA@@@@AAA@@@BBB@CBBBCE>BBBA@@<@CCACC<::;=
@N9IO0:01071:05857
TACGGAGGGTGCGAGCGTTATCCGGAATTACTGGGTTTAAAGGGTGCGTAGGCGGCTATGTAAGTCAGGAGTGAAAGTTTGCGGCTCAAACCGTAAAATTGCTTTTGATACTGCATGGCTGGAATTAGGATGAGGTCAGCGGAATGTGGCATGTAGCGGTAGAAATGACATAGATATGCCATAGAACACCAATTGCGAAGGCAGCTGGCTAGACCTGGATTGACGCTGAGGCACGAAAGCGTGGGGAGCGAACAGG
+
@@<;6;AC9BBBBAA>@@?BBC>A>@?A?AA?=<*9:0;B9@A;@@B?@;:4;;4;A@@A@B?BA@AA;@<;;AB;AB@<BAA;@>9:9,9>000>>+0+/77;<.>>>@??C@@@A<;;;=B@D=A@6:9@??;A;<<@>:?<:;;B>AA@?@@?>?<88977*0/////::;<<;;;177><<8:==+0+0+000:39/8<=?@@?BBBBBB?BC?BB>AABBDCB::5:??778*9<=?ACC9BBABB?BBB@
@N9IO0:01072:05818
TACGAAGGGGGCTAGCGTTGCTCGGAATCACTGGGCGTAAAGCGCACGTAGGCGGATCTTTAAGTCAGGGGTGAAATCCCGGAGCTCAACTCCGGAACTGCCTTTGATACTGGGGATCTTGAGTTCGAGAGAGGTGAGTGGAACTGCGAGTGTAGAGGTGAAATTCGTAGATATTCGCAAGAACACCAGTGGCGAAGGCGGCTCACTGGCTCGATACTGACGCTGAGGTGCGAAAGCGTGGGGAGCAAACAGG
+
BABAB4::::*;;:BABB9;;@@B@F@BBCCCBC>;;;BC7;;AA@:::AA>AB?B@@@A594:BAABDE9CBBC=BBC<B?@@@BAC?BBB:;9;ACBBC?BB7::A@@ABBC8B@@@=@@>?<?AB?=?;;5;???AA>A=ABBBBAAACBCCA@=@@@@8A>A@@ABBABA>AA@@<@C@CCD@CBBB?BBC@B?BB@BBBCBBB?BBBBBBBBABB>???CBA?BBAAAC=C?@?CCC8AAABD>@?@=
@N9IO0:01084:05828
TACGTAGGGTGCAAGCGTTAATCGGAATACTGGGCGTAAAGCGTGCGCAGGCGGCTATGCAAGACAGATGTGAAATCCCCGGGCTCAACCTGGGAACTGCATTTGTGACTGCATGGCTAGAGTACGGTAGAGGGGGATGGAATTCCGCGTGTAGCAGTGAAATGCGTAGATATGCGGAGGACACCGATGGCGAAGGCAATCCCCTGGACCTGTACTGACGCTCATGCACGAAAAGCGTGGGGAGCAAACAGG
+
@A=A===<3//-5(,,--(-025739)//:777.43338089<;?5::@@;>?2<??0000+07799@945599)5:9:*5;199;;7;8==?8<059;;A@C=BAB;::@@@=>:=>;:4=<=9?;:>:;<<<=+A<<?>4649=@?AA@@A>:;000/;.///9779<;>544:64708@@>7A?8838<>8?9@A=ACCD;B@:?@000::ABB;::99988<=:98988&8<<8787(77;991;;=;
@N9IO0:01092:05859
AACGTAGGAGACAAACGTTATCCGGAGTTACTGGGCGTAAAGGGCGTGCAGGCGGTCTGTTAAGTCTGGCGTGAAAGCTCTCGGCTAAACCGGGAGAGGTCGTTGGATACTGGCGGACTAGAGGACGGTAGAGGCGTGTGGAATTCCGGGTGTAGTGGTGAAATGCGTAGAGATCCGGAGGAACACCAGTGGCGAAGGCGACACGCTGGGCCGTACCTGACGCTAAGACGCGACAGCATGGGGAGCGAACGG
+
D;BBBAA=AABBBA9;;;6;@A?C?BCB@CBB@?7B;69A8A>8C@AABBC?::79AA?@<@=@@@@A8A@AABA:??ABAAA>ACCC>C@CB>CDCC@BBBB?B>@@BBBB@DCBDDBBBCJ?CBC?AA?:95:@?BA@<@<@=A<@@;@BBAAAA?CCCC=BBAA???@@?@@<@9>A6;7;BB?BB@@=@BB?B@BBCBBBBB@@@;@?BCCC@CCBBBCBA=@B@@@CEAAABBBDDD8@@@;;59==
@N9IO0:01099:05812
TACATGGGGTGCAAACGTTGCTCGGAATTATTGGGCGTAAAGCGCGCGTAGGCGGTCACTTAAGTCGGATGTGAAAGCCCCTGGCTCAACTGGGGAAGTGCACCCGAAACTGAGTGGCTTGAGTACGAAAAGAGGGTCGCGGAATTCCCGGTGTAGAGGTGAAATTCGTAGATATCGGGAGGAACACCGGTGGCGAAGGCGGCGACCTGGGTCGAGACTGACGCTGAGGCGCGAAAGCGTGGGGAGCAAACAGG
+
CCCDBBBB3@@=@>6?@A5:<;;C?C?C@@B6:969@<AD=@@CBAA@@@B>AB?BBBBC5;5;;;;5:@@?BCC>BCEG;@@>BACD49;;:;-:9?:99BCC>BEG=C:::@@A=BC7;<<;;B;;;;&;@?A9A@@>>:>;@>A@<@?AAAAAAB@A@AB<A?ABBBCC?<>889+9@9@<@BA:@<??;?AA<@=?=9?999:@??6@<;9;;;<777<<=>::5;>:::;/:::::;;1;>@EE;@@@9
@N9IO0:01101:05825
TACGGAGGGTGCAAGCGTTGTTCGGAATCACTGGGCGTAAAGCGCGTGTAGGCGGCCTCCTCAGTCTGATGTGAAAGCCCGGGGCTCACCCCCGGAAGTGCATTGGATACTGGGAAGCTGGAGTACCGGAGAGGAGGGTGGAATTCCTGGTGTAGCGGTGAAATGCGTAGATATCAGGAGGAACACCGGTGGCGAAGGCGGCCCTCTGGACGGATACTGACGCTGAGACGCGACAGCGTGGGGAGCAAACAGG
+
BBAA=ADD;A@BA?B@@@>BB?BB@C@DCCB@@@;;;;BB<@@BBAAA?=<8882;:@@=AAAAACBECCBBBDC;;::.;;;.;AA@@CCC5A?A?CBBBAB6:6;;;BCBD?C<;;AA<@;;;D>A=BBBB=A@B9;;5<>B?C?BA@CCBBBDG@BCBC=@@AAAABB???@AA5;;>@=?@@=@=AA>AAB=@>AA>AB<AACB@ECC@@;;;@;;;C@B;;;;C?@BB;;;AAAAAA3>>:;;.:@@=
@N9IO0:01077:05898
TACAGAGGGTGCGAGCGTTAATCGGAATTACTGGGCGTAAAGCGCACGTAGGTGGCGACGTAAGTCGGGTGTGAAAGCCCCGGGCTCAACCTGGGAATTGCATTCGAGACTGCATTGCTGGAGTACGGAAGAGGAGGGCGGAATTCCCGGTGTAGCGGTGAAATGCGTAGATATCGGGAGGAACATCAGTGGCGAAGGCGGCCCTCTGGTCCAGTACTGACACTCAAGTGCGAAAGCGTGGGGAGCAAACAGG
+
AACAAADD>BBBC@;@@??@?BA@=@;?<@ABBC>BAAAC8::;:BHBB?A?FC=???::9A=@ABBB?BBCBD=58?==1BD>>=>@=@????8?;@;:337377338@AAABB?CCBB?AAABA@=A?B??>??E>CC?B?B<>?8?@?977=78.7=>A8?:@A@ABBB??>AA9>?8?8:99??AAA?BCC?A=@@:@@;@@@A;??>BABBCA??786=88187;=>>?8=??;BBB6==@@B;BAB=
@N9IO0:01088:05868
TACGGAGGATCCAAGCGTTATCCGGAATTACTGGGCGTAAAGAGTTGCGTAGTGGCAGAGTAAGTTGGTAGTGAAAGCGTTCGGCTCAACCGAATAAACATTATCAAAACTGCTCAGCTTGAGGATGAGAGAGGTCGCTGGAATTCCTAGTGTAGGAGTGAAATCCGTAGATATTAGGAGGAACACCGATGGCGTAGGCAGGCGACTGGCTCATTCCTGACACTAAGGCACGAAAGCGTGGGGAGCGACCGGG
+
FCCC=AB@BAA;@;@@@@<@CC?A=@@C@CCCCC>CCCA@:?>>>;??<;<99:383373999?>23.37773//(///806617::;5:4//)/77.79;7;?AA@A6A;;;B;;;;;@BA@>@C@@??=::4;@@A;93;:=:@:@@@B@<<;5;;@;;;0;C<BAAABAAA>AA;;;5;4;@@9=?==3=>><<5;>>8???@??<???::5;5;@AA???A=@?A@?@BB9>>?::::-97:?8:38?7
@N9IO0:01093:05875
GACAGAGGTCCCGAGCGTTAGGCGGAATCACTGGGCTTAAAGCGTGTGTAGGCGGATGCCTAAGTACCTTGTGAAATCCCACGGCTCAACCGTGGAACTGCTTGGTATACTGGGTGTCTTGAGCCACTTAGGGGCTACCGGAACAAATGGTGGAGCGGTGAAATGCGTAGATATCATTTGGAACGCCAATGGTGAAAAACAGGTAGCTGGGAGTGTGCTGACGCTGAGACACGAAAGCCAGGGGAGCGAACGGG
+
BBGCCBB;;:;/;9595;6;C?CC?B>BBBBAAB8@B5;;6:;?@@ABBDB??@=@:;:?CC?BB:;6;8;;CGI>EEI?C;;7;CBA?B;;;E@C<@:;;B@C>BBABA;;;0;@AAB:;;CE?CAC@BBBB7ABAA?B=@=@CB=CE?CB?AACC@BCBC=BB@A::;A@BAAAAJ>C@C?B;;9;@DC>B;;;;;);8@3??<?@@?;?@AAABBBAB@@@@:;;C@@AAAB0;;5;@@A.;;AAA>AAB<
@N9IO0:01099:05908
TACAGGGGGTGCAAACGTTGCTCGGAATTATTGGGCGTAAAGCGCGCGTAGGCGGCTGCTTAAGTCGGATGTGAAAGCCCCTGGCTTAACTGGGGAAGTGCACCCGAAACTGAGCAGCTTGAGTACCAAAGAGGGTCGCGGAATTCCCGGTGTAGAGGTGAAATTCGTAGATATCGGGAGGAACACCGGTGGCGAAGGCGGCGACCTGGGTGGATACTGGACGCTGAGGCGCGAAAGCGTGGGGAGCAAACAGG
+
CC::9BBB.;;;CC9A;;5:;:CCAC@C@AA>BB=BDDEL>C@AAAAC?;;59929?@@C@C?BBBB@BAAA@??0;;;;.;A<@@@C?AAFDD;D?@A@@BBC=CBC>BCBBBBBBBC@CBBBBB<@@6A;;;0;@@AA=@?A?BD?D>@@@@@AA>ABBB8;8;A@@@@===9::/9@?A>AAA<?<>?<A==7>;?A<ABBB?BBB<@A<=<::00)/75669//*7>==>A368>>BBA5@@@AA:>?>8
@N9IO0:01109:05893
TACGGAGGGTGCGAGCGTTGTCCGGAATCACTGGGCGTAAAGGGCGCGTAGGTGGCGCGGCAAGTCGGTGGTGAAAGCCCGGGGCTCAACCCCGGGTCGGCCAACGATACTGCCGGGCTCGAGCATCGTAGAGGCAGGTGGAATTCCGGGTGTAGCGGTGGAATGCGTAGAGATCCGGAAGAACACCGGTGGCGAAGGCGGCCTGCTGGGCGATGGCTGACACTGAGGCGCGACAGCGTGGGGAGCAAACAGG
+
BBCF7;;C>AAFCGCBBD>ABC@C?B>A@@A;;;8;BBBE>BC@BCCBBCD?::8:BBB?BA?AABB?CF@BBBD>CDD<AAA7@@AB;AA@3=>9@@A=A?B?C:98?:::?4::6;@@AABDCBBCCC@@A?;;<@LD@D?A>A7;;6<CA??BB?BC?B???@B@@@AA;;;;?;?;?A=@>@<@@BB>BBC@CACC?B?BBDCBB=B;;;A>AA@@@BBA;<;=@AAAAB;<<A@AAB7@@ABB;AAB>
@N9IO0:01110:05868
TACGTAGGGTGCGAGCGTTAATCGGAATACTGGGCGTAAAGCGTGCGCAGGCGGTTCGTTGTGTCTGATGTGAAAGCCCCGGGCTCAACCTGGGAACTGCATTGGAAACTGGCGGACTTGAGTGTGGCAGAGGGGGGTGGAATTCCGCGTGTAGCAGTGGAAATGCGTAGAGATGACGGAGGAACACCGATGGCGAAGGCAGCCCCCTGGGCCAACACTGACGCCTCAGGCACGAAAGCGTGGGGAGCAAACAGG
+
CCCCCGCD=@@@B@;@A@@C?B@@=@,00<77919447?9?:::BAAAAA=AC?B?BBB?BBA?>>9;;CCCCC6:9993:B<ABCC>A>ABF?C?BBBBBB>@=??<A@A??><>AA@DBBA7:9:?>999AA@A'7:098@:B@AAACBA@88/...(/6.68888:A=965/..3(...5.9::7@@@@>AAB=A<A@=B>CC1;@@:@>B6;:97<<@::29943-4:<>>>7=@AAAAA8ABBBC?A@@9
@N9IO0:01072:05946
TACGGAGGGTGCGAGCGTTGTTCGGAATCATTGGGCGTAAAGCGCGTGTAGGCGGCCTGGTAAGTCGGGTGTGAAATCCCGGGGCCCAACCCCGGAACTGCATTCGAAACTGCCTCGCTAGAGTCCCGGAGAGGAAGGCGGAATTCCCGGTGTAGAGGTGAAATCCGTAGATATCGGGAGGAATACCAGCGGCGAAGGCGGCCTTCTGGACGGTGACTGACGCTGAGACGCGAAAGCGTGGGGAGCAAACAGG
+
BBBB?BBB7;;;CBBBBC?BB@CC@B?B@@@>@D<@??@@;@BBCCB;;;@;??=A?BB?CB@CCCCD>BBCCCE=BBB<@BB8BB=B?BBB:B=<9;?@AC@;@C>>6=:5:9B@CDBBAA;;;C<A?AABB?C?B?AA=A=@=@C:A=ABBBBBB?BCCD?CC?CBEBAABB@A?9;;4;;@AC@BBCD?ABA<@:77-3-35:9:4:?B?BCB@???A@:99?:::=@=>?299@AADF:AABAA8?:99
@N9IO0:01074:05957
TACGTAGGTGGCAAGCGTTGTCCGGATTTATTGGGTTTAAAGGGTGCGTAGGCGGTTCTATAAGTCAGTGGTGAAATACGGCAGCTTAACTGTCGAGGTGCCATTGATACTGTAGGACTAGAGTACTGTTGAGGTAGGCGGAATGGACGGTGTAGCGGTGAAATGCTTAGATATCGTCCAGAACACCGATAGCGAAGGCAGCTTACTAAAGAGTAACTGACGCTGAGGCACGAAAGTGTGGGGATCAAACAGG
+
BBCCCAA?::6:C=@>AA<@@A?A?BAA<A@=@B9?@9?>5>A9@@@?@?B?BB?B<??@@@;@A??@BB?BBBC>BBCB>A@@CC>A:>?@AA>>??@@@?AA>BAAABB@=;=8826=?B??==<78.7:>7@BA<@@;@<AC=AAA<??@@@@@<@BBB<AABB?ABBA@@;;;B?BBCA@@A@C;<;CDCB>@=@BBAA<A@;;;0;AAAA<ABBBCCBB:;:=A@B<;;0;???@AB7BA@@A;@AA@
@N9IO0:01080:05954
TACAGGGGGGGCAAGCGTTGTTCGGAATTACTGGGCGTAAAGGGCTCGTAGGCGGCCAACTAAGTCACACGTGAAATCCCCAGGCTTAACCTGGGAACTGCGTGTGATACTGGATGGCTTGAATTCGGGAGAGGGATGCAGAATTCCAGGTGTAGCGGTGAAATGCGTAGATATCTGGAGGAATACCGGTGGCGAAGGCGGCATCCTGGACCGACATTGACGCTGAGGAGCGAAAGCTAGGGGAGCAAACGGG
+
BB;;;BBBBB#BC=@AA@7:;?AA?B@C@CB@@@9AAAAC=AA<A@AAA@A<;;5;<@>ACB=AAAA;;;CCHGD?ABBB,00+0>:@=B@BBC=B=?@A@@ABBBAC@@A@>ABB@CC@CC@B?CCC?CBCED>BCCA@@C@C@C@BB@CBA@@@@>@BBD>CB@@AAACCBBB@@=@A>B?@@@=A=@@<@@C5;7;A<ACCC@BB@CB@BBCCE:;;BBBBBAA?ABA;<<7;D@@CCC;AA@@@;@BD=
@N9IO0:01094:05913
TACAGAGGGGGCGAGCGTTGTTCGGAATTACTGGGCGTAAAGGGCGCGTAGGCGGCCTGTTAAGTCGAACGTGAAATCCCCGGGCTCAACCCGGGAACTGCGTCCGAGACTGACAGGCTCGAATCCGGGAGAGGGATGTGGAATTCCAGGTGTAGCGGTGAAATGCGTAGATATCTGGAGGAACACCGGTGGCGAAGGCGGCATCCTGGACCGGTATTGACGCTGAGGCGCGAAAGCC
+
CBA@@<;<<;*9BCCBCB@CB?BB>@6:6:@=@B<;99@D=BB=BBBBA@<800,0:=<@=A;B=A9;.:@>>@F>CCBC;CF999<DACC=CJ>CACCCBBBC9;;@BCABBAAA<@@;;;?BD@DE@D;;;@;@CBBB@D>B>A7;;=ACBBCCD@<;;B<B;;::99==959585::-909>>=?;?A7;:A=A;@@<ABCC@BB>BA?A=AAA=AA???>=9924>;599,/:3
@N9IO0:01110:05949
CACGGGGGGAGCAAGCGTTGTTCGGAATCACTGGGCGTAAAGGGCGTGTAGGCGGTCAAGTAAGTGGGATGTGAAATCCCTCGGCTCACCCGAGGACCTGCATCCCAAACTGCTTGGCTTGAGTATGGGAGAGGATGAGGGAATTCCTGGTGTAGCGGTGAAATGCGTAGATATCAGGAGGAACACCGGTGGCGAAAAGCGCTCATCTGGCCCAATACTGACGCTGAGGCGCGAAAGCGTGGGGATCGAACAG
+
BBCBEFFF);;CC:;;BB?CCABC@D@CCBAAAA;AAACF>CD?FCB@@@A>@?;@AA<@@B?BBBC=CBAA:;:7;CC=CBB?BCBBBD>CBC>@@?B@@ABGG?CC=BCBBC@C@DC@CA??@?@@=AAAA>@@?:98397A=B?AA>???@@::3:000+00000;>;;<>>>@;??;@=::;9>;>>9@;:;;*;=?A;;9;@;B@DD7999>>;955AA995;=>?@@B?49944499*9>9594959
@N9IO0:01064:05980
TACGTAGGGTGCGAGCGTTAATCGGAATTACTGGGCGTAAAGCGTGCGCAGGCGGTCTCGTAAGACAGGTGTGAAATCCCCGGGCTCAACCTGGGAACTGCGCTTGTGACTGCGAGGCTGGAGTGTGGCAGAGGGAGGTGGAATTCCACGTGTAGCAGTGAAATGCGTAGAGATGTGGAGGAACACCGATGGCGAAGGCAGCCTCCTGGGCCAGCACTGACGCTCATGCACGAAAGCGTGGGGAGCAAACAGG
+
CCCCBDDE=BBBCAA=@@<@?ABC>?293;@@@@<ADBDG>BBC;:9B@@@>@@=ACABBBB@CBA@@?BA@@@A9::;;5:B;?@>=4=8:::1:49549;:::;B@:@ACA???=@AA8;:A>==;@;99@@5==,00+0:@<A=CABBABAABBBBCCC=CCBBBB??????BB;?>?B?AAA?@@::6:BC?B;@@;;6;@>@@@;A<@AAABBBBBBBABBBBAAABBB=BCCCCCC<BBBBC>AAA?
@N9IO0:01065:05979
TACGTAGGGTGCAAGCGTTAATCGGAATTACTGGGCGTAAAGCGTGCGCAGGCGGTTATGCAAGACAGATGTGAAATCCCCGGGCTTAACCTGGGAACTGCATTTGTGACTGCATAGCTGGAGTACGGTAGAGGGGGATGGAATTCCGCGTGTAGCAGTGAAATGCGTAGATATGCGGAGGAACACCGATGGCGAAGGCAGTCCCCTGGACCTGTACTGACGCTCATGCACGAAAGCGTGGGAGCAAACAGG
+
AACBB>>@:@@?@7;5@A>A?B@@>@6:6;AAAB>BBBBB<ABB??:>8..*..+.6:0/0@<?9:9????BBDE=BBBC:BE=AA<>;>=A;;,907;?8A>>)332222555000;AA;AAAAAA>A@@BCCCD5@BA?@<?<?<???@@@@@A@CGCDC>CDCCCA@BABBAAB=BB>B?BAB=AA;;6;??;A6::>==@@6@DAFD?C99999@=999599:@;@9555)5/7777./////)//93
@N9IO0:01073:05983
TACGGAGGGCGCAAGCGTTGCTCGGAATACTGGGCGTAAAGCGCGTGCAGGCGGTCGAGTAAGTCGGTTGTGAAATCCCCAGGCTCAACCTGGGAACTGCATCCGAAACTGCTCGGCTAGAGTCTCGGAGAGGGAGGCGGAACTCCCAGTGTAGGGGTGAAATCCGTAGATATTGGGAAGAACACCGGCGGCGAAAGCGGCCTCCTGGACGATGACTGACGCTGATACGCGAAAGCGTGGGGAGCAAACAGG
+
AABB?BBB>BCDE?@@AB>BBCCC?B@CCCAAA<A@@CC:;;CBB;;9@@@@?=?BBBBCE?AA8878<??BBB>BBBB8AB>BCBB@B<@?A9@:=>CCBBB?CBB<B798ABB?BBBBBBBBBDC@BA??@:@@=@A?B@BBBB=A?=<?:9::+:AAD>AA?BBB???BB?BB?B@BB?9776A<9919<<7.73:/66=<7=>398A>=<A<9999999>99:::?>?D9:8:AAAA5<<<=<59996
@N9IO0:01105:05998
TACGTATGTCGCAAGCGTTATCCGGATTTATTGGGCGTAAAGCGCGTCTAGGCGGCTTAGTAAGTCTGATGTGAAAATGCGGGGCTCAACCCCGTATTGCGTTGGAAACTGCTAAACTAGAGTACTGGAGAGGTAGGCGGAACTACAAGTGTAGAGGTGAAATTCGTAGATATTTGTAGGAATGCCGATGGGGAAGCCAGCCTACTGGACAGATACTGACGCTAAAGCGCGAAAAGCGTGGGTAGCAAACAGG
+
CC;<:E;;;BB@@4<:<<59<@9B:BCC=BB?CD?CBAAE<@@@:;;@@?A=;;6;@?BBBH?CBCCCB=<@9999*;59A?@2DCB@;?@>7@AAA>A?@?<?6:;0:;;;ACH?DC@@????@AB>AA>?=?AB@DDFH@CCCBB>B;;;BBBC?BBCE>D=@@@A@>?===/::>@;??CBB@BC;<<;.;>AB?BCC@CBCBC?BBFBBBBBB@AACBBAD>AABC;;;;*;:BC@B=BB<@BC6BAC8
@N9IO0:01107:06006
GACGAAGGTGGCGAGCGTTACTCGGAATACTAGGCGTAAAGCGTGGGTAGGCGGCCCGGCAAGTCTGTTGTGAAAGCTCCCGCTCAACTGGGAGAGGCCAATGGATACTACCGGGCTTGAATCGGGGAGAGGTCACTGGAATTCCTGGTGTAGCGGTGAAATGCGTAGAGATCAGGAGGAACACCAATGGCGAAAGCAGGTGACTGGACCCGTATTGACGCTGAGCCACGAAAGCTAGGGGAGCAAACAGG
+
AA=9>9>;<<8<<0////)/<<<>;>@CD:69@9A@AAB:?;@;?;8><=900*0>+0+09:?>?@AA?C@=>@-000>@9A=@CD4999949@@@=A@C??@?@@@ADBD@BE>BB?BC?B?===-;;;?9?AABBB?B?B?C?CE@CBAAB;;6;BB@<CCCCBBB@@@=:999>?>A=ABA>A?@@:?;99/:>@@?@CCFCC?@@@;@ACC@;;;@@AA@@@2;0000+00>?AAA9CAAAA<;::=
@N9IO0:01109:05986
GACAGAGGGGGCAAGCGTTGCTCGGAATCACTGGGCGTAAAGGGCGCGTAGGCGGGATGGTAAGTCGGTCGTGAAAGCCCTCGGCTCAACCGAGGAGGGTCGGCCGATACTGCCATTCTTGAGGGATGCAGAGGAGACTGGAATTCCCGGTGTAGCGGTGAAATGTGTAGAGATCGGGAGGAACACCGGTGGCGAAGGCGGGTCTCTGGGCATTTCCTGACGCTGAGGCGCGAAAGCGTGGGGAGCAAACGGG
+
DBBBA;;;;;*;B?B@@@?BBCDC@C@CCB@BDD>@@?CC?CE>::;BAAA?AAA;A@?=AA:>?BB?@@>;888-997(3993@@?><?=BBA597>388:;?9>88?733?6@C?AB799BB<BCCBBABA;???AAC<@<@399,:3:AAAAAB@BBBD>AA@CCCB>B688>D3@@?B=@@@>A>@@=@AA=B?@A@;@;<;AAA8@BAA<A?B@A@@<;;;;6:CCBBD<?;;;ACC8??BCB@BDD>
@N9IO0:01072:06033
TACGTAGGTGGCAAGCGTTGTCCGGATTTATTGGGTTTAAAGGGTGCGTAGGCGGCTTGTAAGTCAGTGGTGAAATATGGCAGCTCAACTGTCAGGGTGCCATTGATACTGCGGAGCTTGAGTACAGATGAGGTAGGCGGAATTGACGGTGTAGCGGTGAAATGCTTAGATATCGTCAAGAACACCGATAGCGAAGGCAGCTTACTAGGCTGTAACTGACGCTGAGGCACGAAAAGTGTGGGGATCAAACAGG
+
BBCCCEC@@@>@C=B:;;:?995:5:BB=BB?DB<BC=AA<AB=BCBBA?=:00+00,/>>;CC@@>;;7;@@E?BCBB@A@===00+0<<@ABDD<@@?9??299>=@>@BB8;;;B>BCDCB;;;B@A@@7;;A?CC?C7;7;@@@<@BBBCFC@CBCC:AAA@=@BBBCB;;;AA=@A?A@A=A;::>B?@2:2:99==8:9949.555994;BA@ACCBBBC@@@@;;;;*<??;;;;.9=A=959=93
@N9IO0:01080:06026
TACGGAGGTGGCAAGCGTTGCTCGGAATCACTGGGCGTAAAGGGCGCGTAGGCGGGGAGGTGAAGTCGGGTGTGAAATCCCTCGGCCCAACCGAGGAACTGCGCCCGAGACTGCTTCTCTTGAGTCCCGGAGAGGAAGGTGGAATTCCCGGTGTAGCGGTGAAATGTGTAGAGATCGGGAGGAACACCGGTGGCGAAGGCGGCCTTCTGGACGGTGACTGACGCTGAGGCGCGAAAGCTGGGGAGCAA
+
00..+..*--(--(/-//)/////4:,56;=><>8;;;>>6<<3:83333953///&//)///066669.793333(399.77;,33(36;,45<7;7;==;333(39=>><;<>7<;AA:<=@BAA>B>A@BB<;7;<@@=@=A<AD;D=AA?8888/8<<:17::::>?@@@@ADC.552916;>4:8;A<AAA:=:=>;>:?;=>=:==A<@>==>>=>887855,2;>>@@:@@>@@@2>>?::
@N9IO0:01092:06020
GACAGAGGGGGCAAGCGTTGCTCGGAATCACTGGGCGTAAAGGGCGCGTAGGCGGGAGGGCAAGTCAGTCGTGAAATCCTTCGGCTCAACCGGAGAACGTCGGCTGATACTGCTCTTCTTGAGGGATGCAGAGGAGACTGGAATTCCCGGTGTAGCGGTGAAATGTGTAGAGATCGGGAGGAACACCGGTGGCGAAGGCGGGTCTCTGGGCATCTCCTGACGCTGAGGCGCGAAAGCGTGGGGAGCAAACGG
+
BBBBABCCCD5CC>@@CC?B::::8;?BCBCAAB;A@A@D>CC=CCCCCCC?AAA<@@@:??=@@@@@CAAABBD>CD>A>AB?BBBB@B>@;?>>9????C@CBBBBBBBBBBBC@BB;>@CC<@AAA@@@C<@@:::B?B?C?BB=B?BBBBBCC?BBBB=BBBBBBAAB@;;;;0;A?B@CCC@C?BB?BBC@DABBB<B999ABC<@@@A=<9>===>@B????C???AA9=999>>@6@@@@@8999
@N9IO0:01093:06043
GACAGAGGGTGCAAACGTTGTTCGGAATTACTGGGCGTAAAGCGCGTGTAGGCGGCGTAGCAAGTCGGGCGTGAAAGCCCACGGCTCAACCGTGGAAGAGCACTCGAAACTGCTGCGCTAGAGTTCTGGAGAGGAAGGCGGAATGCTTGGTGTAGAGGTGAAATTCGTAGATATCAAGCGGAACACCGGTGGCGAAGGCGGCCTTCTGGACAGTGACTGACGCTGAAACGCGAAAGCGATGGGGAGCAAACAGG
+
BCBBBBBB=@@?CC=@@@=:96;B>B6:8:?AAB9@@@AA;A@@@BBCBBB?BB?BBCFCGF?B@A@D;@:;;@C;AAB=AAA?BBBC@C@DEC@D?BBBBBAC@@?@9?@@?@????BBABBB?BBB@BBBB@B?B?BC?B?>>>C=@;@>??@@@?AAAC=C@AAA>>=<<<<=4::A8>::99:?;>?;??>6<8::39393:<<6=::;:>><>>A=<=>;;;1:>:;;;/:=///7==+//A@@8A@@;
@N9IO0:01097:06018
TACGTAGGGTGCGAGCGTTAATCGGAATTACTGGGCGTAAAGGGTGCGCAGGCGGTTGCGCAAGTCAGGCGTGAAATCCCCGGGCTTAACCTGGGAATGGCGCTTGAAACTACGTGACTGGAGTATGGCAGAGGGAGGTGGAATTCCACGTGTAGCGGTGAAATGCGTAGAGATGTGGAGGAACACCGATGGCGAAGGCAGCCTCCTGGGCCAATACTGACGCTCATGCACGAAAGCGTGGGGAGCAAACAGG
+
BB;;;995)599=9449;8?5>BB@C?A>ACCCF>CBBBA<AC=BBBABBB=@A<@5;:@@B=AA@C@@CBBDFK>CBCC;CC<BA=@<?@;;;8;?AA>AAA@=;;;0;?@@AAABABB?AAA;;;=A@@<@@500,0<;>-:99?AA@A;9:A@@=B?@@;@BBABA@@@AAA;;5;;5;59AA=>A;;5;@@:@>AACC>@@@BBB=B@C?CCCBBCBCBB@@@??@@;;;0;ABBBDG;@AABD?BBB?
@N9IO0:01065:06097
TACGTAGGGTGCGAGCGTTAATCGGAATTACTGGGCGTAAAGGGTGCGCAGGCGGTCCTGCAAGTCAGGCGTGAAATCCCCGGGCTTAACCTGGGATGGCGCTTGAAACTACGGGACTGGAGTATGGCAGAGGGAGGTGGAATTCCACGTGTAGCGGTGAAATGCGTAGAGATGTGGAGGAACACCGATGGCGAAGGCAGCCTCCTGGGCCAATACTGACGCTCATGCACGAAAAGCGTGGGGAGCAAACAGG
+
BBCCAAAC=BB;;;@?BC?C?BAA>>;>3::;;;0;@?BC=BB=BBBBA@A<;;4:@;=@AB?A@@@C<?:::?@,4444&4=3<=79496<<>,0/;:999=9595,5<<<@@7669B=@@AA;;59>>>??8:969>?C<@>B=@@CB@@@BA@=@;;;0;?@BBCCCDCDCBC>BB?B?;;;9::9:2944.4.44559>A7;:>)4.4.3==499444:44555554444&4449999*4?999,9=>=
@N9IO0:01069:06109
TACGGAGGGGGCTAGCGTTGTTCGGAATTACTGGGCGTAAAGGGCGCGCAGGCGGCTGCTCAAGTCAGGCGTGAAAGGCCTGGGCTCAACCCGGGAATTGCGCTTGAGACTGGGCTGGCTTGAGTGCGGGAGAGGATGGTGGAATTCCCAGTGTAGAGGTGAAATTCGTAGATATTGGGAAGAACACCGGTGGCGAAGGCGGCCATCTGGACCGCAACTGACGCTGAGGCGCGAAAGCGTGGGGAGCAAAC
+
BA00-0BDJE0CAA@;;;=@C=CJFEAC?AABDE?B;;;B<BD?@AAB@@@=;:4;;;:ADB=@@BBB?BAB@AA;@=@?@@@000<>+00+;>6>?C?B:9:A?B;;;B@@@;@BB@CB>@AA@BAAB<BBBB>BCG?AA@B=?=?C:@@@@;;;@@<@BBA>B@BB@@@A@@@?BC9>9??<:;;@C?@@<@@?:@9;<@D;<:C??:>=9<8?5::?>?@<<99929>>;;;0;:????A6::00=3=
@N9IO0:01071:06065
TACGTAGGGTGCGGGCGTTAATCGGAATTACTGGGCGTAAAGCGTGCGCAGGCGGCTCCTTAAGTCAGATGTGAAATCCCCGGGCTTAACCTGGGAACTGCGTTTGAAACTGAGGGGCTTGAGTGTGGAAGAGGGGGGTGGAATTCCAGGTGTAGCAGTGAAATGCGTAGAGATCTGGAGGAACACCGATGGCGAAGGCAGCCCCCTGGGCTAACACTGACGCTCATGCACGAAAGCGTGGGGAGCAAACAGG
+
CCGICBBC>CCDA@?A00-04;;B<@2:69@@@C?<;;CF>BBCAAABAAA?9959@@;@>A<@@@BCCBBA@??;;:;;.;A9@B7;199@AA>@=BBBABBC6<;B=BCCFCEF;AA@BABBB@?<@>AA@A@@@'@@:?<@;@:BC9BBAAA?>>8===68==BBA@AA????@<@@>A=ABC?CBCB@CCC@C@BA@@@@@,@AB<BBB?CCCCBBBBB;;;CBBBB@?@;@BAACCC9BA@A@8@@@<
@N9IO0:01071:06076
TACGAAGGATGCAAGCGTTATCCGGATTCACTGGGTTTAAAGGGTAGTGCAGGTGGGGTAATAAGTCAGTGGTGAAAGCCCCCGACTCAATCGGGGAACTGCCATAGATACTGTTATTCTTGAGTGTGGTTGAGGCAGATGGAATATGACATGTAGCGGTGAAATGCTTAGATATGTCATAGAACACCAATCGCGAAGGCAGTCTGCCAAACCATTACTGACACTGAAACACGAAAGTGCAGGGGATCAAACAGG
+
CBCCB=@=;;;=>:=;?<:=B=9>9:9:>>994;088(49(3;13333333:63333&3:64405:::<;:5:>;?,93333$3:::::593333&349:99.4999@@CBCBC@BB@CC@DCDAABA?@?B@@;@==>::28:??=>>??87:=<9929@AB<;99A=CA@?@@@@@;;;@B7;;B>B@::::::9>4:999:955.5:1:455.6;;;<>>><@@@89:9>>@5>9595599+99:<?6<<=8
@N9IO0:01090:06065
TACGTAGGGTGCGGGCGTTAATCGGAATTACTGGGCGTAAAGCGTGCGCAGGCGGCTCCTTAAGTCAGATGTGAAATCCCCGGGCTTAACCTGGGAACTGCGTTTGAAACTGAGGGGCTTGAGTGTGGAAGAGGGGGGTGGAATTCCAGGTGTAGCAGTGAAATGCGTAGAGATCTGGAGGAACACCGATGGCGAAGGCAGCCCCCTGGGCTAACACTGACGCTCATGCACGAAAGCGTGGGGAGCAAACAGG
+
CBCEAAAB=BBB==3=00+02<;A:C?B@BAAAC=@@@BB>BBCCA?>:;;;00-0@B?B@C>AAACBBBBBB@?;9999*;A;AB<A7A:BCC>B<BBB:;:J>BCD?DGCCCCC:BB?CBC@A@C?C>A@?@>?>&>@=A=A7@;@A>ACBBBA@@8===544488;>A@>>>AB?BB@C:BCC@CA?<@CBB?B?@A;;;;;*;@@9@AA=ABBBBA;9;9;5=B?@BBBB<B??;;;;.;<@:<5?@<8
@N9IO0:01096:06094
TACGTAGGGTGCGGGCGTTAATCGGAATTACTGGGCGTAAAGCGTGCGCAGGCGGCTCCTTAAGTCAGATGTGAAATCCCCGGGCTTAACCTGGGAACTGCGTTTGAAACTGAGGGGCTTGAGTGTGGAAGAGGGGGGTGGAATTCCAGGTGTAGCAGTGAAATGCGTAGAGATCTGGAGGAACACCGATGGCGAAGGCAGCCCCCTGGGCTAACACTGACGCTCATGCACGAAAGCGTGGGGAGCAAACAG
+
BBCCAABE=AABAB9@00-04=;@?C4:79@@@A?BBBCF>AABBBGA=><;00,0>A=A@C@BBBACCCAA@?C6:999*;A;AC?C:C:CCC>C?CBA@??A8AAE<BCCBBDD;BB?@@BBBBB?B<@:99999%9B=B@B?B@AA8AA@ABBAAACDC>974@A@@B@@@@9;8;B@B?BBB?BBBB@CBB>B>A?:;:::*;@@6ABB=A?AA@A;;;:;@@CABABBB<BBBACCC8?@@@<1989
@N9IO0:01097:06060
TACGGAGGGTGCAAACGTTGCTCGGAATCATTGGGCGTAAAGCGCACGTAGGCGGTTCTGCAAGTCGGGTGTGAAATCCCTCGGCTTAACCAAGGAAGTGCATTCGAAACTGCAGGACTTGAGTACTGGAGAGGATCGCGGAATTCTCGGTGTAGAGGTGAAATTCGTAGATATCGGGAGGAACACCAGTGGCGAAGGCGGCGATCTGGTCAGATACTGACGCTGAGGTGCGAAAGCGTGGGGAGCAAACAGG
+
EDCC<@@F>A@@CB<@@@6;;BADAE@CC;;;;H>CCCCD@CCCCCBBAAA?@A>@?CAA@C>AABDD=BBBCCE>@@@;@@@=BC@CBCACAC@C?BBCBBB@CCCD=B:;:BB@AAA@CBBBCCBB@CCBB?AAAA9979?A>AA9949AA>??A>ABBB;A;???CAABBBA=D388<?;?AA9====8=>>;>=AA=ABB;:::5:@@@BBBBCCCCBCBAAA>;:;<;;0;BCDDDD7CCAAB:BBB@
@N9IO0:01102:06062
TACGGAGGGCGCGAGCGTTGTTCGGAATCATTGGGCGTAAAGCGCGTGTAGGCGGCTTGGTAAGTCGAGTGTGAAAGCCCGGGGCTCAACCCCGGAAGGTCGCTCGAAACTGCCTCGCTAGAGTCCCGGAGAGGAAGGCGGAATTCCCGGTGTAGAGGTGAAATTCGTAGATATCGGGAGGAACACCAGCGGCGAAGGCGGCCTTCTGGACGGTGACTGACGCTGAGACGCGAAAGCGTGGGGAGCAAACAGG
+
AADD>AAD@BBBCCC@AA>AC@BC?B?A?;;5;@8=@@BB<ABCBBBC@@@<@@=AB@C@CB?A@DBDC9:;AAD=BBB>CCC9CC==8<<<2<:>8<8;;;;<<===7=5888<<>BABBAAACF?D@CCBB@C@C?CC@C?C?AA;A?<;;C;;;<@@@@<A?BABBBBBBCAA?8?@3:39>>=CBBC@@@@<@;00,09<;@CC:=@C?AABBD???AAAAAACCD@@@A9@@@@BBB6AA@@@9>@@4
@N9IO0:01108:06095
TACGGAGGGTGCAAGCGTTGTTCGGAATCATTGGGCGTAAAGCGCGTGTAGGCGGCTTGGCAAGTCGGTTGTGAAAGCCCGGGGCCCAACCCCGGAACTGCATCTGAAACTGCCTGGCTAGAGTCCCGGAGAGGAAGGCAGAATTCCCGGTGTAGGGGTGAAATCCGTAGATATCGGGAGGAATACCAGCGGCGAAGGCGGCCTTCTGGACGGTGACTGACGCTGAGACGCGAAAGCGTGGGGAGCAAACAGG
+
BBDC?BBD?CCCF@C@;:6;@:@B?B?CE@@=@@8@@;;;6;BBBCCIBBCABBABA5:5:=:>A?A>A5:;::A:BEE>EDD5:9,7-737*36;4::::;;>@>?@9@?@@=AA?BBAAAA@?@9@>AABB>B>B@;;;A8;7;E<B>BBBBCCC3CAAA8AB5;;@@@@<;;;;0:@;@=@@@?BAAA=AAB?C?BC?C?C?;;;<@@C=@@ABBBAAA;;;;;<;@A@AA<ACDBBBB7BB@B@8A@@6
@N9IO0:01109:06071
GACGTAGGTGGCGAGCGTTATTCGGAATCACTAGGCGTAAAGCGCGTGTAGGCGGGTGCTTAAGTCCGTAGTGAAATCTCCCGGCTCAACCGGGAGGGGTCTGCGGATACTGGGCGCCTTGAGTTGGGTAGGGGGGATCAGAATTCCCGGTGTAGCGGTGAAATGCGCAGATATCGGGAAGAATACCGGTGGCGAAGGCGGATCCCTGGACCTGGACTGACGCTGAGACGCGAAAGCTCGGGGAGCAAACAGG
+
BACCECC@AA=@A?@@A@=?B?AA?A>9::AAAA?AB?@@9@?@@@ABBBB?BBC<A@>A1858>?9?@AABBCC=CCCBB<A<@@B@=@;==,9:??3AACCBC@BBBCCCC?CBB@C?AABC?BC=BBBCCCC)?????C@B?AD>D@ABBBBA@=ACCD:>>>>????BA?>>D:A=@@<@AA=A=AA>@@D@D@BB@AA@D<@@<;:?AA<A@AAB;;;A@@@;;;:@@?/;;@@AAA7?@;;;6;@@>
@N9IO0:01065:06114
TACGGAGGGTGCAAGCGTTGTTCGGAATTACTGGGCGTAAAGCGCGTGTAGGTGGTCGCGTAAGTCGAATGTGAAAGCCCCGGGCTCAACCCGGGAAGTGCATCCGAAACTGCGCGACTAGAGTCCCGGAGAGGAAGGCAGAATTCCCAATGTAGGGGTGAAATCCGTAGATATTGGGAGGAATACCGGTGGCGAAGGCGGCCTTCTGGACGGTGACTGACACTCAGACGCGAAAGCGTGGGGAGCAAACAGG
+
>@@B89<B;?BBC=B@@@<==79949;?5;?==>5;;;?<4?>?BBCBA@@;<>19:@@AAC=??BCD@:;6<::)4499+9<)4;9905>2>>2;75<<<CBB>BAA9?:48:?998BBBBBBCC>B?CECE>@>@=>@;;592::-8;<=?@@CC8@@DE>AB>A@@@@@AB<BB<BB?B:BDC;A;?@;@?=25.5:2:=B?CBB@AAA>AA@@CCBAAAB@@@BCCCBAA<@?AAAAB:@A@AD=@@@;
@N9IO0:01075:06127
TACGGAGGGGGCCAGCGTTGCTCGGAATTATTGGGCGTAAAGGGCGCGTAGGCGCCTTGCAAGTCTGATGTGAAAGCCCACGGCTCAACCGTGGAAGTGCATCTTATACTGCTTGGCTGGAGTCTGGGAGAGGGAAGCGGAATTCCCGGTGTAGCGGTGAAATGCGTAGATATCGGGAGGAACACCAGTGGCGAAGGCGGCTTCCTGGACCAGTACTGACGCTGAGGCGCGAAAGCTAGGGGAGCAAAC
+
CECC:;;CCA0C=;:;>@9?=>@@=?<@<=@;@@;ADBBB=DD=AAABBAA>;;9=A?@@A?B@AAA@@@@BBA=BFF?CBB@BECC@C@BDD@CABBBCBCCC=A;;;;;<F?A?ABB?AB;;;CB9;;CBE=B?BA@=B>B>BC>B?BBBBBBB:;9CE>CCBBBBBBCCBBBC=BB@C@CCB@CBAB@CCC@CA::8:@=@>AA>AA<?@BAAABBAAAAAAA=AAA:::5:@@CCCC:BB@@=58
@N9IO0:01076:06137
TACGGAGGGTGCGAGCGTTGTCCGGAATCACTGGGCGTAAAGGGCGCGTAGGCGGCCCGTTAAGTGGCTGGTGAAATCCCGCGGCTCAACTGCGGGCTGCCGGTCAGACTGGCGAGCTAGAGCACGGTAGGGGCAGATGGAATTCCCGGTGTAGCGGTGGAATGCGTAGAGATCGGGAAGAATACCAGTGGCGAAGGCGTTCTGCTGGGCCGTTGCTGACGCTGGAGGCGCGACAGCGTGGGGAGCAAACAGG
+
CBCC>BBB;AACBAA?@D?BBF@C>B>AAAACBF>CBCBC>@@9@AA@;;;<>@:@@9@B?B>B;;9;@C@DJCE>B@@5@00+07774:55555)59::5;499>><<:=48;A@@>=595:=::.44444&4/////)/)/)/7.769998><<9<?:=8<BCD;;;;;AADDC=C=AA?BBB?A;;;4;999>9?BB?BBCCCDD>B>AA>ACAAA@@=00+0:;;;@BAAA@@>???>.;;@@@8;;;5
@N9IO0:01077:06143
GACAGAGGTGGCAAGCGTTGCTCGGAGTTACTGGGCTTAAAGGGCGCGTAGGCGGTCGTGCACGTCGGAGGTGAAATCCCCGGGCCTAACCCGGGAACTGCCCCCGATACGGCGCGGCTAGAGTGCGGGAGGGGAGAGTGGAACTCCGTGGTGGAGCGGTGAAATGCGTAGATATCAGGAGGAACGCCGGTGGCGAAAGCGACTCTCTGGTCCGCAACTGACGCTGAGGCGCGAAAGCCAGGGGAGCAAACGG
+
CCBBB:98:B=BC=@@@A@CBBBC@AAA@CBBAD>BC@BB<AA;@A?BBBA?AB?BBBBCA@@::9=8=>;@AAC>CCDD;BB=C?BB7;;;;D;D?B;;;CCC2CBBBBB<@ABB?B@@@@A?@@@@<@BCE;<;BB;;6::@AA5::A?ABADCBC?BBBC>B???@@@@::98=@:A@>B>BBB@B@>?8?999,9BA@;;;:<<B;AA;@57/55555622256279765;,.0)////&//66;1999
@N9IO0:01078:06126
TACAGAGGGTGCAAGCGTTAATCGGAATTACTGGGCGTAAAGCGCGCGTAGGTGGTTTGTTAAGTTGGATGTGAAAGCCCCGGGCTCAACCTGGGAACTGCATTCAAAACTGACAAGCTAGAGTATGGTAGAGGGTGGTGGAATTTCCTGTGTAGCGGTGAAATGCGTAGATATAGGAAGGAACACCAGTGGCGAAGGCGACCACCTGGACTGATACTGACACTGAGGTGCGAAAGCGTGGGGAGCAAACAG
+
AAC;:9;;0;@@?25:<?:>:944.3-35:;<BC6BBBBC;@?@@AABBCD@A@>@C=CC@C@CC?B?CBCCCCD>CCCC9CF=CCCC@B@BCC=C@CCBCAA=?@CB8CDBBBB?AAC:::@?AAB>A?????8?@:@@:@:??:?>ACBA@AB>><>BBA9>??;;==>>8::<9=8=8<6<;;6<<;;6;>>:>:@@@A<>>:>B:>?=:;8778565575;5:05>799>0:688=CD6???=@0779
@N9IO0:01079:06132
TACGTAGGGTGCGAGCGTTAATCGGAATTACTGGGCGTAAAGCGTACGCAGGCGGCTATGCAAGACAGATGTGAAATCCCCGGGCTTAACCTGGGAACTGCATTTGTGACTGCATAGCTAGAGTTTGTCAGAGGGGGGTGGAATTCCACGTGTAGCAGTGAAATGCGTAGAGATGTGGAGGAACACCGATGGCGAAGGCAGCCCCCTGGGACCTGACTGACGCTCATGTACGAAAGCGTGGGGAGCAAACAGG
+
CCCCCBBB=A@@BA@9:;7;8ACA=B899;BA@@<BCBDC>B???B???DD>;:7<>B@@AA=@B@@;:;@@AAB=BDMM;DD;AA7;6;?CDD?D?BCBBB@@;ACCCCCBB@@@@@BCDDCCE>CBCA?;:::::%;@:>=A=A?CBCCD@AACB@@BB@=CBBBBBBBBBBBBB?BB?B?AAA?BA@@5;:54945555;<<+==@8CC:B???@A@A@@;;:=955444;)44<<<;<.<599C=B??:
@N9IO0:01087:06112
TACGAAGGGGCGAGCGTTGTTCGGAATTACTGGGCGTAAAGGGCGCGTAGGCGGTTTGACAAGTCAGGCGTGAAATTCCCGGGCTCAACCTGGGGGCTGCGCTTGATACTGTTGAGCTTGAATGCAGGAGAGGATGGTGGAATTCCCAGTGTAGAGGTGAAAATTCGTAGATATTGGGAAGAACACCGGTGGCGAAGGCGGCCATCTGGCCTGTGATTGACGCTGAGGCGCGAAAGCGTGGGGAGCAAACAGG
+
AA??B5;;;.5=9;9;;@BB=BB=A<@@BBBBD>::9;?6@@:@@:B@@@>AA?BB<@@@C?AA?9948B?ABD>C9??.99/9===,0)/;;;;(//99;==7==7338<<8>877?9>??::9??=AABB?BBB?AA3:33,33(388;88899(/....&.(..735559939;1959;6;==3737:58886:388,2,2699:,2,2777662./.7;A999:??=?AA=B@??BCC9AABDC=A@@3
@N9IO0:01099:06159
TACGTAGGTGGCAAGCGTTGTCCGGATTTATTGGGCGTAAAGCGCCCGCAGGCGCCCGATTAGTTTCAGGTGAAATCTCCCGGCTCAACTGGGAGGGGTCCTGGAAAACTGTCGGGCTTGAGGCAGGGAGAGGGATGCGGAATTCCCGGTGTAGCGGTGAAATGCGTAGATATCGGGAGGAACACCAGTGGCGAAGGCGGCATCCTGGCCCTGTCCTGACGCTCAGGGGCGAAAGCGTGGGGAGCAAACCGG
+
BBCBCDD@CC@@@<@?@@;@@B?C@CCC>GC@CC>BCCCC<BABBG>BBCCA@@AB;BAB=@@AA;@AB?BBBB=;;;BB<A=BABA>B@@@;@BBB8A@<;:5;;;.;B@AAAC<@@<@@B>A@@B;@@BBB;AABBBAC?@?@C=B<@@@@@@@=ABBB=BCCDCCCCB@BBBB<@A@EACFGIC;;;@CCC@B@BA?BB@@<@A<@@;@AA@<@ACA@A@<;;??3@BDF?BBCCCCC9:::9C;A>A<
@N9IO0:01101:06115
TACGTAGGGTGCGAGCGTTAATCGGAATTACTGGGCGTAAAGCGTGCGCAGGCGGCGGCTCAAGTCAGGTGTGAAATCCCCGGGCTTAACCTGGGAATTGCGCTTGAAACTAGGCAGCTAGAGTGTGGCAGAGGGGGGTGGAATTCCACGTGTAGCAGTGAAATGCGTAGAGATGTGGAGGAACACCGATGGCGAAGGCAGCCCCCTGGGTCAACACCTGACGCTCATGCACGAAAGCGTGGGGAGCAAACAGG
+
ECCCBBBB=BBBBBB>>?;?;???=?395:BBBB>ABBEE>DBBA@@CBAB>BB>BB?CCCC@CBBBA?BAAAAC<AAAA.;;0;@9?;@=AA?8?5817@BAB@BBB>BCCB?BBBBBBBBA@?998:ABBBDDDD)BB?C<A>A?B@AA????>BBBBDG<@?A???CBB888@?8==9=8=?A388:;<@@A;A9;;;=;;;.9<?5><;1968088/996//.68<6;:BF7;;;;>>=/;886C8;;;;
@N9IO0:01112:06140
AACCAGCACCTCAGGTGGTCAGGAGGATTATTGGGCCTAAAGCATCCGTAGCCGGCTTTGTAAGTTTTCGGTTAAATCTATGTGCTCAACGTATAGGCTGCCGAGAATACTGCAAAGCTAGGAAGTGGGAGAGGTAGACGGTACTCCGTAGGAAGGGGTAAAATCCTTTGATCTATGGATGACCACCTGTGGCGAAGGCGGTCTACCAGAACACGTTCGACGGTGAGGATGAAAGCTGGGGGAGCAAACCGG
+
C7B>BBBCD=ACAA=AB>BBBC>AAACC?AA?@D=B?BBB=B:;;A>BA@@@?C@CBE=A@@60000+0>+0-0>8=::BBB?@@AAA?CCBBBCC@BBBD>AABA>:::@@?BB=BBBCCAD=A;:;9;CBD@CBBBBB?BCDCC@CBBB@B?BBB;CDFD;A@6;;0;@@<?????BA@AB=::6;@@@<@::6:=@A?A????;>::4:@AAA@BBBDA<>>00,0@@AC>C;;;;;;+;=>??9?=C<
@N9IO0:01064:06201
GACAGAGGGGGCAAGCGTTGTCCGGACTGACTGGGCGTAAAGCGCGCGCAGGCGGTCTGAGGCGTCGGTGCTTAAAGTCCACCGCTTAACGGTGGGAAAGGTGCCGATACGCTCAGACTGGAGGGCGGGCGAGGGTGGTGGAATTGCCGGTGTAGTGGTGAAATGCGTAGAGATCGGCAGGAACACCAGTGGCGAAGGCGGCCACCTAGCCCGCACCTGACGCTGAGGCGCGACAGCGTGGGGAGCGAACTGG
+
5=>=BB>>==+>>8@?<@8<<<5;7;===B;;;;3;<@B>4;;?A<@:@:A7?;8@BBB<<:<555<7999:-33(3884@A7CC=4:45A8<B=4A;3;64447?::B?::===<A;==7:::3;;;4<B===8=B9BA8<7;7?A7<8=C9:94808;<>6====<<<;:93334988-3-3::38888.4595<7<@8@85926<<A@8@==<8<566<@:4558;;;B=@AABCBB==1@@CBA8A@@7
@N9IO0:01071:06189
TACGTAGGGTGCGAGCGTTAATCGGAATTACTGGGCGTAAAGTGTGCGCAGGTGGCTGAGCAAGTCGAGTGTGAAATCCCCGGGCTTAACTTGGGAATTGCGCTCGAAACTACTTGGCTCGAGTGTGGCAGAGGAAGGTGGAATTCCAGGTGTAGCGGTGAAATGCGTAGAGATCTGGAGGAACACCGATGGCGAAGGCAGCCTTCTGGGCCAACACTGACGCTCATGCACGAAAGCGTGGGGAGCAAACAGG
+
CCCCCBBD>BBBBAB@AA<?<@A@=@<?;?@@@A<BBBCC>ABAABBDA??;992:B@ABBA=@CBAA@@@@BCC>CCCC9CC<BB?B>???CC>C@C?B@?@CCBAB<BBBBD>A>ABAB@A898<;<@ACD?D<>;?@:?;?>@?AA?BBBBCCA?CCCC>@@ABBB?@AAAAAB?@?<?=@?@@CBBB@BBB9:9:BAB>B@ABBD>C?B?BCCCBA;<<A@@?@@AAA@A;A::9DCC6?@@CD=CBB?
@N9IO0:01078:06174
TACAGAGGGTGCAAGCGTTGTTCGGAATCACTGGGCGTAAAGCGCGCGCAGGCGGAAATGTGCGTCTGGAGTGAAATCTCGTCGCTCAACGACGGGGCTGCTTTGGATACGGCATCTCTAGGGATCGGTAGAGGCTGGTAGAATTGCAGGTGTAGCGGTGGAATGCGTAGAGATCTGCAAGAATACCCGTGGCGAAGGCGGCCAGCTGGGCCGAATCCGACGCTGAGGCGCGAAAGCGTGGGGAGCAAACAGG
+
CCCDBBBB<AAA@?A;;;=@A?BB@B6::@@AAB>CCCCC49:9:>?99995::4;>3999BBBDCBB?BBBBBB=A@@@@A@CAA;0,0000>@@30;90>>*0)/77<@9=655555555)5888294444388::555>:><@@@@=@AABBBB@CC?A<AB;;;AAA<<;;;:AD=@@=@ABC<@@@=@@A5;5;A==80000<=3=9>?499:?===<00//3//4:::0:448>=C8A@ACC=999<
@N9IO0:01090:06179
GACAGAGGGGGCAAGCGTTGCTCGGAATCACTGGGCGTAAAGGGCGCGTAGGCGGGATGGCGAGTCGGTCGTGAAATCCCTCGGCTCAACCGAGGAGAGTCGGCCGATACTGCCGTTCTTGAGGGATGCAGAGGAGACTGGAATTCCCGGTGTAGCGGTGAAATGTGTAGAGATCGGGAGGAACACCGGTGGCGAAGGCGGGTCTCTGGGCATCTCCTGACGCTGAGGCGCGAAAGCGTGGGGAGCAAACCGG
+
BAACCCBDCD3DC@CBBB;;;CCC?C@BCCCBCE@CCBBB<AC=BBC@AAD@CCC>A@A?BDBBB>>:?@@AACC=BBB=BBB;?>BC@B?BBB?BCCAAAB>B=A@@?@@AA?A@=?@=AAAA;@AAAAAA@=@@ABBB?B@B@BC>C@@@@BAA@=A@@@<@BCCBBAA@@@@@B<AA?B?@@@@C@BB@BCC?B@;;<7;@@@;;;0;A@B@@<@AAA@A@@;;5;AA;;;0;ABAAAA7;<;BC=C?B=
@N9IO0:01093:06161
TACGTAGGGTGCAAGCGTTAATCGGAATACTGGGCGTAAAGCGTGCGCAGGCGGTGATGTAAGACAGTTGTGAAATCCCCGGGCTCAACCTGGGAACTGCATCTGTGACTGCATCGCTGGAGTGCGGCAGAGGGGGATGGAATTCCGCGTGTAGCAGTGAAATGCGTAGATATGCGGAGGAACACCGATGGCGAAGGCAATCCCCTGGGCCTGCACTGACGCTCATGCACGAAAAGACGTGGGGAGCAAACAGG
+
CCCCBBBD;@@;94;BAA>A>A>@<@-00::::5:=BBH=BABB???@>?;?A>BBAAABA=@9:9AA<999==3<<;<+;=7=8=B7A;>?>8>8?99788A:BBDECCCA@@;;;AB7<<B@@@?ACABABBB.;8=;A5<5;5;:>>::??B=AA@CE?CCBCCCBBCB@@@@<<:6:+00>6;;AB=<<<3:5::5:>>>.555)549<<=<<=<956:===>>@@::;;&;55=BBBC8999AA9996=
@N9IO0:01094:06177
TACGGAAGGTCCGGGCGTTATCCGGATTTATTGGGTTTAAAGGGAGCGCAGGCGGGGAGCTAAGCGTGACGTGAAATGTAGCCGCTCAACGGCTGCACTGCGTCGCGAACTGGTTTTCTTGAGTGAGTGCGACGTCAGCGGAATTCGTGGTGTAGCGGTGAAATGCTTAGATATCACGAAGAACCCCGATTGCGAAGGCAGCTGACGAGCCCTTTACTGACGCTAAAGCTCGAAGGTGCGGGTATCGAACAGG
+
BCCC?C?C@BB?BB=B;;8;AA;@<@AD0:9.9;/;9,9=,:;,;=?@>@@:9:9:-;A@???ABABA@@BA>??6=@@9::=@AA@@=A@<@ABABBCAAABBBBCC@B>><>CC:BB=BBBBCBBBBBA<>>><=>;;5;:=8=>=<:;C9@A??=?CBB<BBBA=?><>>;;;@;;5;@5999-8>?:??;;4:9???AA@;;;@AAC=BC>BACCCACBCCC<AA@@?@7:4:?:;;0;@@ABB?B@@8
@N9IO0:01094:06180
TACGTAGGGTGCGAGCGTTAATCGGAATTACTGGGCGTAAAGTGTGCGCAGGTGGCCGCGCAAGTCGAGTGTGAAATCCCCGGGCTTAACTTGGGAATTGCGCTCGAAACTACGTGGCTCGAGTGTGGCAGAGGAAGGTGGAATTCCACGTGTAGCGGTGAAATGCGTAGAGATGTGGAGGAACACCGATGGCGAAGGCAGCCTTCTGGGCCAACACTGACGCTCATGCACGAAAGCGTGGGGAGCAAACAGG
+
BBBBBBBB=BABA>;A@@>B@CBB?C@C@BAABB<BBBBB<B>>>B@A?<<6;?8?;@?>>>?BBBBBBBCB?@A<ABBB:BB:>><>;?A?BB>B@C@B>?>BBBBD>BBABA::7:B@@?@@@;;5;?;;;?C4;7;@<?<C>B@BBCBABAC@A>ACDC>BAAAABABBABBAD;@@<@<999?@AAB?BBB?B?A@@@=@=@@AC<A7:6;@?AAB:::A@@;;;@@;;;0;A@@@BC9ABBBE>BCC@
@N9IO0:01101:06205
TACGTAGGTGGCAAGCGTTGTCCGGATTTATTGGGCGTAAAGCGCGCGCAGGCGGTCCGTTAAGTCCGAGGTGAAATCTCTCGGCTCAACTGGGAGGGGTCTTCGGATACTGGCGGACTTGAGGAGAGCAGAGGTGAGTGGAATTCTCGGTGTAGTGGTGAAATGCGTAGATATCGAGAGGAACACCAGTGGCGAAGGCGGCTCACTGGGCTCCACCTGACGCTGAGGCGCGAAAGCGTGGGGAGCGAACCGG
+
ABBB;;:?BD?:;05>>@;A@A=B?BBG=BB=DD>BCCCD65:9947=;?==@C=AA?BC@C>A@@?CCC<AACC=ABBCB8859@AA<?>BD=>??>5???>AA>B>==AA89:7>A?=@@@<;;;@>>=><;;;;AAA<A<@<@ABB<?>>>@>>:=@@B:@@@?==887<===>>88087<::5;=;:5:>=8<9=?;@::;A???9?@A59;<8856;:7855-5576@A9A888===/=====:=9>8
@N9IO0:01108:06183
TACGTAGGGTGCGAGCGTTAATCGGAATTACTGGGCGTAAAGTGTGCGCAGGTGGCTTCGCAAGTCGAGTGTGAAATCCCCGGGCTTAACCTGGGAATTGCGCTCGAAACTACGGAGCTGGAGTGTGGCAGAGGGAGGTGGAATTTCCGGTGTAGCGGTGAAATGCGTAGATATCGGAAGGAACATCAGTGGCGAAAGCGGCTTCCTGGCCCAACACTGACACTCATGTGCGAAAGCGTGGGGAGCAAACAGG
+
BBCCBBBC>CCCBAB?BB<?=@AA>@?A?AABBE>BBBCD>BBBBBBBB@@=:;6;B=BBBB>BBBAAAAABCCE?CCCC<CL:;;>A>B?BBD=B?B?BAABBBBCB=BCCCC>@@BAA<AB?@@A?9::BBD>BB?CC?B@BB=B?B?BB???BB?BAAC>CBBA>>==><==?5:5;@D?BBBA@@CC?B;;;7;CC?BB?B?@@<AC=C@CCBCCGCCBBBBB@@@CCBB=BBBAAA@5@@A@@:AB@=
@N9IO0:01087:06230
TACGGAGGTGGCAAGCGTTGCTCGGAATTACTGGGCGTAAAGGGCGCGTAGGCGGGGAGGTAAGTCGGGTGTGAAATCCCTCGGCCCAACCGAGGAACTGCGTCCGAAACTGCTTCTCTTGAGTCCCGGAGAGGAAGGTGGAATTCCCGGTGTAGCGGTGAAATGTGTAGAGATCGGGAGGAACACCGGTGGCGAAGGCGGCCTTCTGGACGGTGACTGACGCTGAGGCGCGAAAGCGTGGGGAGCAA
+
;;CC>BC?AA=AC@E=;;@CBCB@=@=@=@BBB>99;;;;,;;/;@@@@@B=;;;;5:A?AB?@:;;;08>?ACD8??C8BBA>BDDF@C@@@@?C<@??AA@@8:0@8@@00/666671733978)76=;;A.7076<8496;6<=6=8==B><8<022BC>AAA@=BBC@@@:::39<<?:GAA<@7<<6>888?7BB@C=@5333288?7B>>@BAAA@=8888-579522'2555666+66666
@N9IO0:01089:06246
TACGTAGGGTGCGAGCGTTAATCGGAATTACTGGGCGTAAAGCGTGCGCAGGCGGCGCCGCAAGTCGAGTGTGAAATCCCCGGGCTTAACTTGGGAATTGCGCTCGAAACTACGGTGCTGGAGTGTGGCAGAGGGAGGTGGAATTCCACGTGTAGCGGTGAAATGCGTAGAGATGTGGAGGAACACCGATGGCGAAGGCAGCCTCCTGGGCCAACACTGACGCTCATGCACGAAAGCGTGGGGAGCAAACAGG
+
DCCBAA@E>@@@C;44>A;A?CHD@C?CACBCBB>BCCBD=B@?@A>>;00)//)/6??@AA>ABCAA@@<<999(3<<<+;?3;8:?2336;;5B6A9?339BB>>@8@CC@C?CA@AA=ABBABB?@A;;;D9BA=@@?DAGAC@C;;;CCCAAEFECCC>CCGCHIECAAAAB@5;;5;7:;;=@A;;6;AA5;59:?=:>@;@@A9A4;4:>@@@@88:@;;;BBB@AAA;ABBBDBD:BBBAC<BAA=
@N9IO0:01090:06233
TACGTAGGGTGCGAGCGTTAATCGGAATTACTGGGCGTAAAGTGTGCGCAGGTGGCCGCGCATGTCGAGTGTGAAATCCCCGGGCTTAACTTGGGAATTGCGCTCGAAACTACGTGGCTCGAGTGTGGCAGAGGAAGGTGGAATTCCAGGTGTAGCGGTGAAATGCGTAGAGATCTGGAGGAACACCGATGGCGAAGGCAGCCTTCTGGGCCAACACTGACGCTCATGCACGAAAGCGTGGGGAGCAAACAGG
+
BABCDGCD>BBBB@A@;98;<BBD@B@B@BBBBD>AAAA?<ABAAABBB>><=A=@=@BAAABCCBBBBBBBBBB<AADD:CC;>?>A;:;<>E;D>@<@///>A@AB=@???>8838A??=??@>;6;??@@>@?C<@A?B?B@C@AC@CCAAABB>@;88-9@@@AAACAAAA@@?AA>B?BBB?CCBB>BBB?B@BBCC?B?BAAA<@?B?CCCCCGBBBCBCCBBCCBBB=A><8999-9?>@?<@@?>
@N9IO0:01112:06238
TACGGGGGGAGCGAGCGTTGTTCGGAATCACTGGGCGTAAAGGGCGTGTAGGCGGTTCGGTAAGTGGGATGTGAAATGCCCCGGCTCACCCGGGGACCTGCATCCCATACTGCTGAGCTTGAGTACAGGAGAGGGTGGGGGAATTCCTGGTGTAGCGGTGAAATGCGTAGATATCAGGAGGAACACCGGTGGCGAAGGCGCCCACCTGGCCTGCTACTGACGCTGAAACGCGAAAGCTAGGGGAGCAAACGG
+
@ACDCCCC*9:9BBBBCC@BC@@@>@@BCBBABC>BCCDD>CC>CCCB:;:;:;6:=AA@CC@BBBD>CCCC?@=8=:787-:5;::ABE?GEE;BC?BB@@A@@;AAA@>>:;;;;;C?BAAAAACB@CBCDD?;;;:;*;;@;@=AC=BBB;;<C>A;;;/;@@ACBBBBB@@@A5;;5<5<BB?C>@@:@;;5;?BCHF@BB@CHAE?ABABAA<;;A@ABCCE?CBB<<<0;AB;;;;.;;;>?9:;;
@N9IO0:01113:06231
TACGTAGGGTGCGAGCGTTAATCGGAATTACTGGGCGTAAAGCGTGCGCAGGCGGTTATGTAAGACAGTTGTGAAATCCCCGGGCTCAACCTGGGAATTGCATCTGTGACTGCATAGCTAGAGTACGGTAGAGGGGGATGGAATTCCGCGTGTAGCAGTGAAATGCGTAGATATGCGGAGGAACACCGATGGCGAAGGCAATCCCCTGGACCTGTACTGACGCTCATGCACGAAAGCGTGGGGAGCAAACAGG
+
CCBB@CCD=A@@AA<B@>;@>ABB>B6;6:AA?=7BAAAD<AADCBBB@>>9>@<A=BAAAB?B@BABC8=;===8?CCC:CD>D??@?A?:9979?A?BBAAACCBBBB???BB???ABBBCCCCC@BBBBCFED1CCD?B?A?A@DBBABBB@AAABCCC>CDCCCCCCAA@BBB;@@=A=@@@?@@AA?ACC@C>AB@DCCD8AA=@B>BAABAAAA@@;;;@@BBCCCEK>CAB;;;;.;;;@A:@@@<
@N9IO0:01076:06286
TACGTAGGGTGCGAGCGTTAATCGGAATTACTGGGCGTAAAGTGTGCGCAGGTGGCCGCGCAAGTCGAGTGTGAAATCCCCGGGCTTAACTTGGGAATTGCGCTCGAAACTACGTGGCTAGAGTGTGGCAGAGGAAGGTGGAATTCCACGTGTAGCGGTGAAATGCGTAGAGATGTGGAGGAACACCGATGGCGAAGGCAGCCTTCTGGGCCAACACTGACGCTCATGCACGAAAGCGTGGGGAGCAAACAGG
+
;BA@=@A<4<BAB;::?@3:49@A:A>B@CBAAA<AAAAB<ABBBBBB@@@=AA5;7;BBBE@BBCBCBBCCBBB>BDGG6;;0;@<@=AC@ED<@>@>@@BCCB?@@<@CBBC@@>@GCCBBAAAA>AA@<<;>1939:3;@C@D?CCDEBBBCBC@CBBB=;9:A<@@CB=ABBC<AB8;7;AA?AA@@>@BEAE@CB@@<@>AAAA<A=@=ABAAAB;;;ABA<<<BA@@@:@B@@AAA5;;ACC=@A@?
@N9IO0:01078:06262
TACGTAGGGTGCGAGCGTTAATCGGAATTACTGGGCGTAAAGTGTGCGCAGGTGGCCGCGCAAGTCGAGTGTGAAATCCCCGGGCTTAACTTGGGAATTGCGCTCGAAACTACGTGGCTAGAGTGTGGCAGAGGGAGGTGGAATTCCACGTGTAGCGGTGAAATGCGTAGAGATGTGGAGGAACACCAATGGCGAAGGCAGCCTCCTGGGCCAACACTGACACTCATGCACGAAAGCGTGGGGAGCAAACAGG
+
;C@@A;;;05@:@949;;5;8@CD@A>A?BBBBD>DDCCB8?889?><<B>>AB9?478973;???BABABCDCF<AABB9BF=BB9958>4=@<B?B?@979DABBC>CCCA@ACABBBBBA@@?@=@@@@AG;;:7;B?@>A?B>AAAAAAAAAA9=CBC7BBBCBBBCBBCGFD;;;@C????<?<@B?AAA>A?BAAA=>?;99:,;=A>ACBCABAB:::@;;;@@ABB;@;;;;;;.;;;BC>@A@@
@N9IO0:01065:06348
TACGGGGGGGGCAAGCGTTGTTCGGAATTACTGGGCGTAAAGGGCTCGTAGGTGCCAACTAAGTCGGACGTGAAATCCCTCGGCTTAACCGGGGAACTGCGTCCGATACTGGTTGGCTTGAGTTTGGGAGATGGGATGCGGAATTCCAGGTGTAGCGGTGAAATGCGTAGATATCTGGAGGAACACCGGTGGCGAAGGCGGCATCCTGGACCAATACTGACGCTGAGGAGCGAAAAGCCAGGGGGAGCAAAGCGG
+
99=@AAAAAA">>:?@==8=C@BF@C?B<BCCCI?D000J<AA<0//977><0;69=8<BA=ABAB5955::8<1:=>5=@<6;=8@=@=A@@.;4;;:;99<2938?9>??A?D?AB@BDCDD>DD<@?:;;;09>?@B?B?C=A=@@=@BAAAAA9=999/:==????BAA:99C?A@;>;@;:5;=AA?BBB?A?;;7;@@@:@@=<;5;>@AABACBBAA<<;@@A@;;;;*;>9:9;9;$:00/0(//:;
@N9IO0:01095:06333
AACGTAGGAGCCAAGCGTTATCCGAATTTACTGGGCGTAAAGCGCGTGCAGGCGGCTCGATAAGTTGGCTGTGAAAGCGCCCGGCTCAACTGGGCGAGGCCGGTCAAGACTGTCGGGCTGGAGGGCAGTAGAGGGAGGTGGAATTCCCGGTGTAGTGGTGAAATGCGTAGAGATCGGGAGGAACACCAGTGGCGAAAGCGGCCTCCTGGGCTGTACCTGACGCTCAGACGCGAAAGCTAGGGGAGCGAACGG
+
C;BCBB@9?:;4;499597@BB@CC?BB>BCCEE>BCCBD=ABBAAAA@@@=@@;??A??8839?<@?AAABBBD8==999+93::99?CCBC=BB??9?<@:?;A99;;;;;BBB:?BB?BBE>BBBAA>>>@8@@=BD=C>A=A@6?;:;;BBDC@CBBC=CCBB:::A??@999/;@9@=<<;>BBBC@BBCC9A;;5;=@C=;;;7;BBBBC=A;;;B@@;;;@AAA@@A<AA;;;@@3<;<A@=;;;
@N9IO0:01108:06335
TACGGAGGGTGCGAGCGTTGTTCGGAATCACTGGGCGTAAAGCGCGTGTAGGCGGCCACCTAAGTCTGGTGTGAAAGCCCTGGGCTCACCCCAGGAAGGGCACTGGATACTGGGTGGCTGGAGTACCGGAGAGGAGGGTGGAATTCCTGGTGTAGCGGTGAAATGCGTAGATATCAGGAGGAACACCGGTGGCGAAGGCGTCCCTCTGGCCGGATACTGACGCTGAGACGCGAAAGCGTGGGGAGCAAACAGG
+
CCCD@CCC>BBBCCB:;;?BB@CC@B@BCBB@@@9?B;;;6;AAABCCAA?6782;5;85895;=<<A@BBBCCD:;;;6;CC<BBBBBAB9AB>B=@@;@AA@@=@BBBCBD=A@??>?=@@A@@=@?BBCC?BBE>;:;;@C?C?BB?CCCBBBCABBBB=;;;BBBAAAA@@?B?BB@D@@@@?A?@A=@@A4949?<=?9@ABC@C?B????C@@@A@@;;<@@@=@999/:?:::::-:AACD>@@@?
@N9IO0:01066:06397
TACGTAGGACCCAAGCGTTATCCGGAGTGACTGGGCGTAAAGAGTTGCGTAGGTGGTCAGTAAAGCGAATAGTGAAATCTGGGGGCTCAACCTCACAGGCTATTATTCGAACTCACTGACTCGAGAGTGATAGAGGTAACTGGAATTTCTGAAGTAGGGGTAATATCCGTAGATATCAGAAGGAACACCAATGGCGTAGGCAGGTTACTGGATCATTTCTGACACTGAGGCACGAAAGCGTGGG
+
BBB>>=<5555)0)/0//)///*98AA=;;;;;:,9555:)59AA5;;BCCJ?BB:;;BB;;;/;?9;5:;;@B=@8BCBCDDD1;;CB?B?;;:BBB?A@::33;6879-3339B99977>>@;:7///::>:?5<=7:;;7<9CC<:?AA??;;;<<.;;73338.33:=88BA?87918/989=>6>6<87>?A>>5:==4>8@?AB=@A<///)////./5/55:2:556AA9;;;@@AA
@N9IO0:01073:06380
TACGGAGGGGGCTAGCGTTGTTCGGAGTTACTGGGCGTAAAGGGCGCGTAGGCGGCTGTGCAAGTCAGGTGTGAAAGGCCCGGGCTCAACCCGGGGACGGCGCTTGAGACTGCACGGCTTGGAGGTCGGAGAGGATGGTGGATTCCCAGTGTAGAGGTGAATTCGTAGATATTGGGAAGAACACCGGTGGCGAAGGCGGCCATCTGGACCGGTACTGACGCTGAGGCGCGAAAGCGTGGGGAGCAAACAGG
+
BBCC<GCGCG5;;;A@@@>@DGCD?BBB@DCCCC>DCBBC?DF>AAADCCCABB?B;;;@BB?BBBAC?BBBBGC,;5;;0:?6??==;@@:@<<0@AB?BB@?<@A@AA@900//)/-(-0--(-//)///-0-//)//)//)//)/5550000.(---(/)///944444.4:(4.4?.944;?=@B?@9:598;85;7;554?28;27,3333333<;8668*///::;18?==B==/@@@?A8?@?2
@N9IO0:01078:06367
TACGTAGGGTGCGGGCGTTAATCGGAATTACTGGGCGTAAAGCGTGCGCAGGCGGCTCCTTAAGTCAGATGTGAAATCCCCGGGCTTAACCTGGGAACTGCGTTTGAAACTGAGGGGCTTGAGTGTGGAAGAGGGGGGTGGAATTCCAGGTGTAGCAGTGAAATGCGTAGAGATCTGGAGGAACACCGATGGCGAAGGCAGCCCCCTGGGCTAACACTGACGCTCATGCACGAAAGCGTGGGGAGCAAACAGG
+
BB@@>>>>5<;;;=6>B>9C7AAB=C7;29;95>4:55<A1=@>>@@A=@@;00+0<A=@?B???@LCC?@?C=<24;44&4;2;=4646:CCC>C>BDB>;;<3;9=099:5555'555:<<<<<<7:7;4:4444#4;6;59.58=<9C>CBB;55=;;;4544<<?;<<9888928:6;7<<<;>>>>9=650479944;;;$4;<2=6;;;BIC@;6555;6;==B@@@B:?AB;;;;&4::;=6==<9
@N9IO0:01083:06381
TACGGAGGGTGCAAGCGTTAATCAGAATTACTGGGCGTAAAGAGCACGTAGGCGGATTGTTAAGTCAGATGTGAAATCCCTAGGCTTAACCTAGGAACTGCATTTGAAACTGGCAAACTAGAGTCTCATAGAGGGAGGTAGAATTCTAGGTGTAGCGGTGAAATGCGTAGATATCTGGAGGAATACCTGTGGCGAAAGCGACCTCCTAAATGAATACTGACGCTGAGGTGCGAAAAGCATGGGTAGCAAACAGG
+
@A@A<@@C=BBBB<@@@@<A=AA@A@=A=AA@@A9A=?=<6<999@:88:=5?@=@B?AB>@>@CBBA@@@@AAA;ABB>B@@=?B9>;>>AAB=@8;000>>=2=8@2=B>7<@A=@==>>===?>=<::887)8:4:<=>4;5;=BB@BBCBB@@=@@@D>;;;;;ECBBBBBBB?BD?C@@A@ACCBA>?;;;0:9@@B@D@9<A<<A>>:BBBBBBAAA@@@C>A@B;;;;*;??;BD=CCC???:?@@=
@N9IO0:01086:06380
TACGTAGGGTGCGAGCGTTAATCGGAATTACTGGGCGTAAAGCGTGCGCAGGCTGTTTTGTAAGTCAGATGTGAAATCCCTGAGCTCAACTTAGGAACTGCGTTTGAAACTACAAGACTAGAATATGTCAGGAGGGGGGTAGAATTCCACGTGTAGCAGTGAAATGCGTAGAGATGTGGAGGAATACCAATGGCGAAGGCAGCCCCCTGGGATAATATTGACGCTCATGCACGAAAGCGTGGGGAGCAAAC
+
AABBB;;;7;A>@A@@CD>@>@AA>@797;CACC>@AABA<AB::;@BB:;9;ABBBB5;;B>A?@@;;:;?@@D:BBB<@AABCDGDAGD<;98@:>99/=<;///;5<;??A=@?@>=791:<:94?99.9;;;;:%33382:5<8@@@??;;?;:<<<@?9;9:??BBA@A::9?677399@BB@D>?>?AAA4979BBDDAA/ACD=BBB?BBB9???::9@A??@BBCCG?C:;;CDE;A;;0@5<
@N9IO0:01094:06382
TACAGAGGTCTCAAGCGTTGTTCGGATTCATTGGGCGTAAAGGGTGCGTAGGTGGCGGGGTAAGTCTGGTGTGAAATCTCGGGGCTCAACCCCGAAACTGCACTGGATACTGCCTTGCTCGAGTACTGGAGAGGAGATTGGAATTTACGGTGTAGCAGTGAAATGCGTAGATATCGTAAGGAAGACCAGTGGCGAAGGCGAATCTCTGGACAGTTACTGACACTGAGGCACGAAGGCCAGGGGAGCAAACGGG
+
BBCCCDD@BBCBB>A?@><@@:BC?B@@DDE@CG>BBCBB=BB<BBCBBAA?@B?@CAB8AA=@@@?B>A@@???9?@>>@??49:AD@CCC:BAB=:99>BBAC=???A@@A6:7;;BBBCBBCECC?BBBA=@;:;=A@D@DD>DCC@BAAAAABBBCCC?BBAAAFC:::@@@@B?B@B@CBA?A@::69?C4:5;;;5;A@@@A?BBAAA???????@@@BBB?ABA==3:3:9=@@@5???>?8???8
@N9IO0:01096:06381
TACGGAGGGTGCAAGCGTTGCTCGGAATTATTGGGCGTAAAGCGCACGCAGGCGGCAAGATAAGTCAGTTGTGAAACTCCCGGGCTTAACTCGGGAACTGCAGCTGATACTGTCCTGCTTGAGTACGGAAGAGGGGAGCGGAATTCCCAGTGTAGAGGTGAAATTCGTAGATATTGGGAGGAACACCGGTGGCGAAAGCGGCTCCCTGGTCCGATACTGACGCTCATGTGCGAAAGCGTGGGGAGCAAACAGG
+
AABKABBM?;;9A9AABB?BBBCC?C@C?@@@CI?ECBBB<@@@BABCBBB?BB@CC@BB@@=??@@AG;?@;;;6;CCD>AA<AB7;5<B<;;7;@EBB;;;BBAA@@@@;;;=AAAC@BBBBBBB>B788???3???><?<A;@@:@@@@A???A=AABB=B>9:9AB???A=>>6==;?388>9>488199>>6==@<;9:>5>?;?A;A@;;;;;;AC@@ACCBBAAAAA;ACBAAAA7A@ABB7;;@?
@N9IO0:01098:06397
TACGGAGGGGGCCAGCGTTGCTCGGAATTACTGGGCGTAAAGGGCTCGTAGGCGGTCTGATAAGTCCTGTGTGAAATCCCTTGGCTTAACCAAGGAATGGCACGGGATACTGTCGGACTGGAGGCCGGGAGAGGGAAGCGGAATTCCCAGTGTAGCGGTGAAATGCGTAGATATTGGGAGGAACACCGGTGGCGAAGGCGGCTTCCTGGACCGGTTCTGACGCTGAGGAGCGAAAGCTAGGGTAGCAA
+
;;;;4;@AAB0B?CAAAA=@??AC@F@B?B?@?C=A@ACC<AC>BBBCBBB@CC@BBBCCCCACCCACCBBCAAB>BCD>C@B?BC@C@C=B?C?C@BB@BC@??<@BAABB9::=@@BB?BB?D@CC<@ABCC5989@@<@;?9?B8??B>==@00,0AAA<AA@ABBBBBBC?BB;BB5:49@@<@>AA=@AA5959B>AA>A<AA=@@<@:?<?BBB=@@;:::4888>>?6>:::;;1;<999<
@N9IO0:01122:05807
TACGTAGGGTGCGAGCGTTAATCGGAATTACTGGGCGTAAAGCGTGCGCAGGCGGTTTTGTAAGCCAGATGTGAAATCCCCGGGCTTAACCTGGGAATGGCATTTGGGACTGCAAGGCTGGAGTGCGGCAGAGGAGACTGGAATTCCCGGTGTAGCAGTGAAATGCGTAGATATCGGGAGGAATACCGATGGCGAAGGCAGGTCTCTGGGCTGACACTGACGCTCATGCACGAAAGCGTGGGGAGCAAACAG
+
ACCCCCCC>CCCCCB@@?496;AB>A6:6:@@@B=BB;;;.;@@;;;?;;:4;@<@@@3@@C=BB?BBBBBB>;>059AA7BC=BB@F@C@BAA;@;>@;@A@A/<:.4;@@CB6:6:AA=AAAAAA>AAAAC@A??9:9=A8>5>C=C78:????AABBCE>CBCBBBBAAA;98?9==9>:@@@=A?9949>>;@<:98?BBBABBB>?<?CAA@AA@998=@@AAAABBAB=A?=9999+:=:;:1::;
@N9IO0:01126:05791
TACGGAGGGGGCGAGCGTTGTTCGGAATCATTGGGCGTAAAGGGCGCGTAGGCGGTCGGGTAAGTCGGTTGTGAAAGCCCCTGGCTTAACCAGGGAAGTGCGTCCGAAACTACCTGACTGGAGGCCGGGAGAGGAGAGTGGAATTCCCAGTGTAGCGGTGAAATGCGTAGATATTGGGAGGAACACCGGTGGCGAAGGCGGCTCTCTGGACCGGTTCTGACGCTGAGGCGCGAAAGCTAGGGGAGCAAACA
+
BBBB>ABBAB2BBCB;;;>BB@CDAG@CCBB@BD>CCCCC>BB=BCCCCBB=??:@@@@:BCACBBB@C?AABBC;>>??3?@<@?;?5:5;AB<B?BAAAA@@=ABA;ACAA?DAAA==88939<@?9>??A=@AAAAA;?;?;?@:BCCCCCBAA>ACCD>AA@@@@A???B8@=6=>6=48;?=B?@A6A<C?D???5=><A?::55>=B>B?BABABBAAA??:?@==@A<A@A>AA@6?>?>@3;8
@N9IO0:01128:05762
TACAGAGGGTGCGAGCGTTAATCGGAATTACTGGGCGTAAAGAGTGCGTAGGTGGTTAGATAAGTTAGGTGTAAAATCCCCGGGCTTAACCTGGGAAGGTCGCTTAAAACTGTTTAGCTAGAGTATTGTAGAGGTAAGTGGAATTTCCGGTGTAGCGGTGAAATGCGTAGATATCGGAAGGAACACCAATGGCGAAGGCAACTTACTGGACAAATACTGACACTGAGGCACGAAAGCGTGGGTAGCGAACAGG
+
BBCCCCCC=CCBB;<;@@;@>@AA?B@B?BBBBB=BAAAA7::@?BBBCBB?BB?D@BBBBB?BA?AA????AAA5???@2::1;@?B@B@CBE>C@E?;::@@:???5?@@@B=BAA@@AA@ABB>AAACAA>AB?A995:>AA=B<?<???A?>><>@?C8AABBBCBBAAABA?B@B@?;>>>0/,0=:=761:7:=9?;<@@BD6;;AD:?>>;;;==;;;;;4:==>=>7>===AE:@?:;;?=;;;:
@N9IO0:01131:05801
TACGGAAGGTGCGAGCGTTAATCGGAATTACTGGGCGTAAAGCGCGCGTAGGCGGCTTGGTAAGTCGGGTGTGAAAGCCCCGGGCTCAACCTGGGAACTGCACTCGATACTGCCGGGCTGGAGTACGAGAGAGGGGGGTGGAATTCCAGGTGTAGCGGTGAAATGCGTAGAGATCTGGAGGAACACCGGTGGCGAAGGCGGCCCCCTGGTTCGATACTGACGCTGAGGTGCGAAAGCGTGGGGAGCAAACAGG
+
ABCCGMAD?BBBBB@==>495;BB>C>A>ABBBC>A@BBB<B9:9CDABAC@A@=@A=@;AA?BDBCC=BB;;:C<AABA9AA<BBBB@C@CCC=C@ABB??>ABAA@@@@@C@BC>CAA<ABCCCCBBBCBBABAA)@@<@=A=B>@@?B@@@BAA>A@??9?A@AABABBBBAAB?:;6;>A@@=@?BB?BBA>A=;;5;A@@,AC@C@CCAAA@@@BBBBBDBB>BBBCCC<BBBBCCC9AAACC<@@@=
@N9IO0:01137:05799
TACGGAGGGGGCCAGCGTTGTTCGGAATCATTGGGCGTAAAGGGCGCGTAGGCGGCCGGGCAAGTCGGAGGTGAAATCCCTCGGCTCAACCGAGGAATTGCCTCTGATACTGCCTGGCTTGAGTCCCGGAGAGGGTAGCGGAATTCCCAGTGTAGCGGTGAAATGCGTAGATATTGGGAGGAACATCGGTGGCGAAGGCGGCTACCTGGACGGGTACTGACGCTGATGCGCGAAAGCGTGGGGAGCAAACAGG
+
@@;<559595$57<;?@;=AA?AA>A=AA998:C=A@AAA5::5;BBBBCB?;;8;=BA<BA>@@;;5;A=A@BC=BBC=BCCECCCB@C@BBB@B?C>BB?AAAB@AABBBC@CCADFBABBBCC=B?@@>??9?AA@@>A?B?BD=BBABBBBBC>@@A@<ABBCCCBBBCCACD>AA=C=@AAAA?BA?AAA=B>BC@BCCB>BB?BBCF?ICCCCCBCCBBBCDCBBBBB<AAC@@@@5@@@BB?BBB?
@N9IO0:01142:05791
TACGGAGGGTGCGAGCGTTGTCCGGAATCACTGGGCGTAAAGGGCGCGTAGGCGGCGCGACAAGTCAACGGTGAAAGCTCGGGGCTCAACCCCGAGTCGGCCGTCGATACTGTTGGGCTGGAGCACTGTAGAGGCAGGTGGAATTCCGGGTGTAGCGGTGGAATGCGTAGAGATCCGGAAGAACACCGGTGGCGAAGGCGGCCTGCTGGGCAGTAGCTGACGCTGAGGCGCGACAGCGTGGGGAGCAAACAGG
+
BCCC;<;I>BBBABB??A?C?@>@@C?CCAABBB=DCAAA<BB<AABBBAA=:;6;AABABB=??BB?;;6;AAA0;<;;9>@6@AAA5;;;.:?@A;;5;=@@ABBBBB@@A>B@:@@@;>>=@@999BCCC?C;;4;@4929;@299,999@@@@>@C@C@CBBBAA<;;A@C>B>A=A@=@@D?B?;;9;CB>B?:9393:@@BAC<A@??@@@A???AAABBA?BBAAB@??ADBABB9??BBB=????
@N9IO0:01114:05853
GACAGAGGGGGCAAGCGTTGCTCGGAATTACTGGGCGTAAAGGGCGCGTAGGCGGGATGGCAAGTCGGTCGTGAAATCCCTCGGCTCAACTGAGGAAGGTCGATCGATACTGCCGTTCTTGAGGATTGCAGAGGAGACTGGAATTCCCGGTGTAGCGGTGAAATGTGTAGAGATCGGGAGGAACACCGGTGGCGAAGGCGGGTCTCTGGGCAATTCCTGACGCTGAGGCGCGAAAGCGTGGGGAGCAAACGGG
+
B@BCBBCCCC1CD@CCBB?BAAAB>B@BACCDCD>CICEE>AA<ACCCCBB@BDD=BBA>BB>A@BB@CBCBDGD?CCC?CBB:CEBB?BAA@C@C@C?BBCBBABBBBCBBB?BB@CC?AAA>@?>BBBBBB?>?>BCC<?=?>AA;C;@AA:9:A?AAAC>BBBBCBAAB???@>8=<1949AB>B@;;:;CD@G@EED?CBAAABC>BB?B>B>@AAABAAA;;6;BBBDD:;;@BBCC;BBDCC>CDL=
@N9IO0:01122:05820
GACGAAGGGGGCAAGCGTTGTTCGGAATTACTGGGCGTAAAGGGCGCGTAGGCGGCCTGATGAGTCAGACGTGAAAGGCCTGGGCTCAACCTGGGAATTGCGTTTGATACTGTTGGGCTTGAGAGCGGGAGAGGATGGTGGAATTCCCAGTGTAGAGGTGAAATTCGTAGATATTGGGAAGAACACCGGTGGCGAAGGCGGCCATCTGGACCGTATCTGACGCTGAGGCGCGAAAAGCGTGGGGAG
+
@@:9;>ACCC5CD@B;;;?AC>@?;??B=AABCC<BB;;;6<C=@@ABBCCACC@D@CDBBBAAABA@>@B@@BC>C@DBCBC=BBBC@B@DDC=C?C@C???E<BB??@@BB@DD:::8::@??@@B;@AAB?B@@<A@=@>A?AB=BBBBBBA??9?999.:698@BBBBBC?BB5;9;B@BA@=@=@@@CBB?@-00*0)0/;:<7>>:=<<<A>>>>::<<@@:===;;;;*;>=?@BB6>;
@N9IO0:01125:05856
TACGTAGGTGGCAAGCCGTTGTCCGGATTTACTGGGCGTAAAGAGCGCGCAGGCGGCCGAGTAAGTCGAATGTGAAAGCCCCCGGCTCAACTGGGGAACGTCATTCGATACTGTTCGGCTAGAAGATAGGAGAGGGAAGCGGAATTTCAGGTGTAGTGGTGAAATGCGTAGATATCTGAAGGAACACCAGTGGCGAAGGCGGCTTTCTGGCCTATTCTTGACGCTGAGGCGCGAAAAGCTAGGGGAGCAAACGGG
+
BCCCAAB@BB?=@800)//277;5;+5:@3?AD??7CCBBC:A@@;;;A@AB>98293:@???;@=@9909AA===5:;;;;*;=A@>@=ACCFE;C@BBAA??=B?@?@CB@A??><?BBBB@ABBBB?BBDDF<A;??@8?9?@8<<?:???ABBB?BDED=??????@@AA9::@@;@=@=@@@<@A@@<@A@4;5;;6;BE=BBB@B@BBB@BB@BCDCAAA@@9>AB::::.;C;;;JJ<CCCCC>BCD?
@N9IO0:01148:05842
TACGTAGGTGACTAGCGTTGTCCGGATTTACTGGGCGTAAAGAGCGCGCAGGCGGTCGTGCAAGTCGAGTGTGAAAGCCCCCGGCTCAACTGGGGAGGGTCACTCGATACTGCTCGACTTGAAGGCGGGAGAGGGAAGCGGAATTCCCGGTGTAGTGGTGAAATGCGTAGATATCGGGAGGAACACCAGTGGCGAAGGCGGCTTCCTGGCCCGTTCTTGACGCTGAGGCGCGAAAAGCTAGGGGAGCAAACGGG
+
AABCBDC@BCCCC@A@CC?BBCAD????9>?>?@8?@>>>5>@@9;:@><=:00+0@B<<A@=BBBBBEDCCCDE>BBBBA2A@ABBB?CCBED9AAA<AABBBBBBAAABBBBBAAA@>@@=@=@@@<@@ABD>C@CCB?B;@;@A:@;ACBCBCB@CCBF?BBBBBAAAAA@@@A<?@>@@CDE?CAAA>B;;8;>@A=AA=A5<<4;B;BB<AA=AABB?>;;;5;;:::::&:::99>:4;:@<@6<@<8
@N9IO0:01161:05832
TACGAAGGGGGCGAGCGTTGTTCGGAGTTACTGGGCGTAAAGGGCGCGTAGGCGGCGATCCAAGTTAGGCGTGAAAGCCCCGGGCTTAACCTGGGAATAGCGCTTAAGACTGGATTGCTTGAGTGCGGGAGAGGTGAGTGGAATTCCCAGTGTAGAGGTGAAATTCGTAGATATTGGGAAGAACACCAGTGGCGAAGGCGGCTCACTGGCCCGCAACTGACGCTGAGGCGCGAAAGCGTGGGGAGCAAACAGG
+
BBBAA<ACCC3BB@@@A@=AC?@@?ABB?BCCBE>BABBC?CJ>CCCCCCB@CC@@A@CC?B@BB@CB?B@CAED:;;BB7BG?CD?C@C?CCC>D?CBBBBBC694:@@@B?BC?BAA?ABCCB@@@;@;;<=BAAAFE@CAB?BB<CBBAAACCC@CBBD<@<A?>>>>>>@;>>;?;@@??@@?AAAC@CCC@C@CF@???@?=<2;;6:BC;@@@@AA@@;;;>@@A;;;0;@AABCC9BB@@@:@BC?
@N9IO0:01131:05906
TACGTAGGCAGCGAGCGTTGTTCGGAGTTACTGGGCGTAAAGCGTGCGTAGGCGGTTTTCTAAGTCTGGTGTGAAATCTCCCGGGCTTAACCGGGAGGGTGCGCCGGATACTGGAAGGCTTGGAGTGCGGGAGAGGTAGGCGGAATTCCTGGTGTAGCGGTGAAATGACGTAGATATCAGGAGGAACACCGGCGGTGTAGACGGCTTACTGGACCGTAACTGACGCTGAGGCACGAAAGCGTGGGGAGCAAACAG
+
B?66555.55559:::;<8?:6:740//1//3:;3;BAAB<@@@AA@?@;:4:A?>?@16:@=@@BAA9@@@:::)59555)55)44.57<7<<5<@A;BBBBB?C7;;;BAB<A<@4:9;@<?A?=000,000<*000+/>6>8=.4.4:.45;555<9666<295666@@@AC?995:8<<8<:::?;?8999C:::4949249.49:;8;;7;;;8;66555>.---(--/333(3888899+3334<2::;
@N9IO0:01132:05862
TACGGAGGGTGCAAGCGTTGTTCGGAATTATTGGGCGTAAAGCGCGTGTAGGCGGCTTTGCAAGTCGGGTGTGAAATCCCTCAGCTTAACTGAGGAAGTGCGCCCGAAACTGCAGAGCTTGAGTACCGGAGAGGGTGGCGGAATTCCCCAAAGTAGAGGTGAAATTCGTAGATATGGGGGAGGAACACCGGTGGCGAAGGCGGCCGACCTGGACGGATACTGACGCTGGAGACGCGAAAGCGTGGGGAGCAAACAGG
+
CC;<89BA=BBBC@B;:96;;7;=:=8=399.44)4<<;>255::::;:::@BB?CCD=BDB<99777)399333(3991;::88>9=9=BBAA=A=@?BCBDD=EBC>??999A?>?B?BBBBBB?B>@@999+97/3?<?5:4888&33(333:=?6;///(.2.////38922222$283836662626623..(.05727-.29455,226.55577767....(.335:<99949>>@C@@1@@@@A8A;<5
@N9IO0:01134:05868
TACGAAGGGGGCTAGCGTTGTTCGGATTTACTGGGCGTAAAGCGCACGTAGGCGGATTTTTAAGTCAGGGGTGAAATCCCGGGGCTCAACCCCGGAACTGCCTTTGATACTGGAAGTCTTGAGTATGGTAGAGGTGAGTGGAATTCCGAGTGTAGAGGTGAAATTCGTAGATATTCGGAGGAACACCAGTGGCGAAGGCGCTCACTGGACCATTACTGACGCTGAGGTGCGAAAGCGTGGGGAGCAAACA
+
B@BBB>BBBB0@@ACBBB@BB@CD@BBB=CCCDD=BBBCC>BBBBBCCBCC@CB?BB===+C>A@ABBBB8BCBD>BA?3887-:?=@=ABB6A?@=@=??=A?8AC@@@::39:@::9?BBABAAA>?@BAA>AA@@@@>A:@<?;@@ABBBBA@@;====5?<@CBCCCCBB?AA>??=?@AAC?C::::?00+09000::;=>=7<<8>@?89:?B:::CCAA=@@@::9,:@@??@A5??@??697
@N9IO0:01153:05906
TACGTAGGGTGCGAGCGTTAATCGGAATTACTGGGCGTAAAGCGTGCGCAGGCGGTTTTGTAAGACAGGTGTGAAATCCCCGGGCTTAACCTGGGAACTGCGCTTGTGACTGCAAGACTCGAGTACGGCAGAGGGGGGTGGAAGTTCCACGTGTAGCAGTGAAATGCGTAGAGATGTGGAGGAACACCGATGGCGAAGGCAGCCCCCTGGGTCGATACTGACGCTCATGCACGAAAGCGTGGGGAGCAAACAGG
+
CCCFCCCG>AAABBA@AC<?=@B@;>,0+00=<>8AAADD>ACB@?>A?;;5;@<BDD9BBC=AAABBABB??>D.;5;909>)544:497@<C<A<?;;;@@@8A>BBBBBBB@BBBCAA@AAACC>A@A;00000%00+0+/04:8==554:999:9;;;?<@BACCBABAA;;;@?BBAIH@@A;@@::6:???D?@??BCCC3BBC=ABCCBBA;;;;;;:::???99995)5:?=@@@3@;;;B9@@A=
@N9IO0:01154:05895
TACGAAGGTGGCAAGCGTTACTCGGAATTACTAGGCGTAAAGGGCAGGTAGGTGGTTCGATAAGTCTGTTGTGAAAGCTCCCGGCTCAACTGGGAGAGGCCAACAGAAACTATTGGACTTGAGTATGGGAGAGGTTACTGGAATTCCCGGTGTAGCGGTGAAATGCGCAGAGATCGGGAGGAACACCAATGGCGAAAGCAGGTAACTGGACCATTACTGACACTCAGCTGCGAAAGCTAGGGGAGCAAACAGG
+
@BBCEAH@BB@CC@C;997@;ABD;E?@<>A?;;4;:;>?:>?8?:938AA>BC>@>@ECCC?BAA:;:=@>@@@-000>>8?;=AEG?A@CC899;A?A=C=BBBBB<@@@C?B?@A@?B;<;B;;:6;AAA?B=@A:;6;=A<@C=C?BCCBBBB?CDDD>:;;BCA;;;@;;;C=>?;?<@AA5;5::2:=>=5>>?@?BD?BAB?AA=AA=A@BCBC@AABCBBBA@;;;/;;A;;;;.;;;CC<AAA;
@N9IO0:01119:05928
TACGGAGGGGGCTAGCGTTGTTCGGAATTACTGGGCGTAAAGCGCGCGTAGGCGGCTTTGCAAGTTAGAGGTGAAAGCCCGGAGCTTAACTCCGGAACTGCCTTTAAAACTGCATCGCTAGAATCGTGGAGAGGTAAGTGGAATTCCGAGTGTAGAGGTGAAATTCGTAGATATTCGGAAGAACACCAGTGGCGAAGGCGACTTACTGGACACGTATTGACGCTGAGGTGCGAAAGCGTGGGGAGCAAACAGG
+
ACDC=@@BBB0A@ABBAA@BB?BB@C@C>BBCCE=CBBBD:;<;;AAA@<<600+0=>5=@A<@?=@C?>=??=>3=@=8@<?<<A394:A@3939?=:771;;3>>>0>><>?@BBADC::5:@@>@=AABB?DF@DBB?B;?;?59;@@BBDCCC@BDCC?D@BBBAAABBC?AA@C@BB@;;;?@@@@<@BA?B?BAAAB?BBCB@B@;;;BBC=AACBAABBB>ABB@@@6;;CABBB7;;BBC>AAB@
@N9IO0:01119:05943
TACGGAGGGCGCAAGCGTTGTTCGGAATTACTGGGCGTAAAGCGCGTGTAGGCGGTCTGGTAAGTCGGTTGTGAAATCCCCGGGCTCAACCCGGGAACTGCATCCGAAACTTCCAGGCTCGAGTTCCGGAGAGGAAGGCAGAATTCCCAATGTAGGGGTGGAAATCCGTAGATATTGGGAGGAATACCAGTGCGAAGGCGGCCTTCTGGACGGTGACTGACGCTGAGACGCGAAAGCGTGGGGAGCAAAACAGG
+
95556=>>6@=;;5;:;;;@>?CB?B7<46B@<=7?AAAE>AAA@BBA@@@=;;5;AAB=A@@CCCC>A===:99.:@??-99-7???289*00+/)//////64:::176384//*0:>00/0;A.9/9@@?<>4;5???A48/7=0?9>?=7777(73,3;/99.32222799,22)299@<@??:=:88257090=;151;02593>8929==A@@;;---------6333-7=??ACC5>>6666(///7
@N9IO0:01135:05948
TACGGAGGGTGCAAACGTTGCTCGGAATCATTGGGCGTAAAGCGCACGTAGGCGGACCGCTAAGTCGGATGTGAAATCCCTCGGCTTAACCGAGGAAGTGCATTCGAAACTGACGGTCTTGAGTATGGAAGAGGGTCGCGGAATTCCCGGTGTAGAGGTGAAATTCGTAGATATCGGGAGGAACACCAGTGGCGAAGGCGGCGACCTGGGCCAATACTGACGCTGAGGTGCGAAAGCGTGGGGAGCAAAACAGG
+
ABBB=BBB6;;BFG>CCD?@AAAB?B=AA;;8;D=B;;;C?BBBBBCBBCB???<895;?;92:?===?C@@@BA<@@@;@AC=AA7;7;?AAB>A>;;;AA@=@BBB=BBBBCF@BBB>BA;;;;A=A>ABCC<@A@@B?D?D?BB=B?BCBCAAA?BBBD>B?AAABB999???A;9959=@@A<@9:::?AA@><??;=888:::;1;7=9=>>====::::8818=AAAD7;::8888)8=:::;,;;;8
@N9IO0:01145:05927
TACGAAGGGGGCTAGCGTTGTTCGGAATTACTGGGCGTAAAGCGCACGTAGGCGGAATGTTAAGTCAGGGGTGAAATCCCGGGGCTCAACCCCGGAACTGCCTTTGATACTGGCATTCTCGAGTCCGGAAGAGGTGAGTGGAATTCCGAGTGTAGAGGTGAAATTCGTAGATATTCGGAGGAACACCAGTGGCGAAGGCGGCTCACTGGTCCGGTACTGACGCTGAGGTGCGAAAGCGTGGGGAGCAAACA
+
A@BBB@BFDE5BBBCA@@?;;7;C?C=B?BICCC>CB;;;/;;AACBBBBB@@@=?=?@A;?;@A@@?@@6???B>BCC>CCD9AABB?BCC9B?C?BBBC?BB=B?@?B??:<@>;=?=????B=B?B=AAA=A@A@@A;>9??B;??BAA???BB>A@AA<B?BCCCCCB@?=?A<;;8;@AAA?A;::;@;;6;;00+0;;==@@49:<><@???@BAAAC?>>?@?=78839>AACCD9AAAAA9@9
@N9IO0:01149:05916
TACGTAGGGTGCGAGCGTTAATCGGAATTACTGGGCGTAAAGCGTGCGCAGGCGGTTATGAAAGACAGGCGTGAAATCCCCGGGCTTAACCTGGGAACGGCGCTTGTGACTCCATGACTCGAGTACGGCAGAGGGGGGTGGAAGTTCCACGTGTAGCAGTGAAATGCGTAGAGATGTGGAGGAACACCGATGGCGAAGGCAGCCCCCTGGGCCGATACTGACGCTCATGCACGAAAGCGTGGGGAGCAAACAGG
+
CCCCDCCC>CBAA@?@A@?B?BED@D7:5:@@>=8@?@?@;@AABA@?@00-0@<>8;>BBB=B@=@>489;;8<188==/9929=176;/33>8@;BC@BBBI@BCDBC;96:?@BB@AAA?@@;:5;@@;00000%0;6:*//16)//99:89444455<=5<;>@BB@??=?;;;4;C4:48886;;;;9==><@688?AAAB1AAB<A?A@@@?:::@AA;;;@@C@A;;;8;DCCCED;BBECD8;<;5
@N9IO0:01152:05920
TACGTAGGGTGCGAGCGTTAATCGGAATACTGGGCGTAAAGCGTGCGCAGGCGGTTTTGTAAGACAGGCGTGAAATCCCCGAGCTTAACTTGGGAATGGCGCTTGTGACTGCAAGGCTAGAGTATGTCAGAGGGGGGTAGAATTCCACGTGTAGCAGTGAAATGCGTAGAGATGTGGAGGAATACCGATGGCGAAGGCCAGGCCCCCTGGGACGTCACTGACGCCTCATGCACGAAAGCGTGGGGAGCAAACAGG
+
A@ACCCCE=A@BCBB<CC?A=@<>;@*0007692:588B=BBBBBA@@8718>1999+9>B=ABAAA;?===??:?CDD:B?A?C@C>AA?AC:?=?C@BBAB@CCCB@@@CE@B@BAAA@@@A@@@@AAAABBBB(@@BB6;9;@BBB@@A?@?=;;;9:5:=BAB;;:@@B@>>:>>;@;?>=9@955.//727272/0)/777'7;;399:555:8898//)/0/79343:::(5555==>/<666>3;9<5
@N9IO0:01160:05957
GACAGAGGGGGCAAGCGTTGCTCGGAATCACTGGGCGTAAAGGGCGCGTAGGCGGGATGGCAAGTCGGTCGTGAAATCCCTTGGCTCAACTGAGGGGAGTCGGCCGATACTGCTGTTCTTGAGGGATGCAGAGGAGACTGGAATTCCCGGTGTAGCGGTGAAATGTGTAGAGATCGGGAGGAACACCGGTGGCGAAGGCGGGTCTCTGGGCATCTCCTGACGCTGAGGCGCGAAAGCGTGGGGAGCAAACGG
+
CBBBCCBCCC1@@=@AAA?BBBBC@D?BBAABCC>@@@CC>CC>BBCCBBB?BBE?@@@@BC>BBBB?BAA@>>?7?AC>C?C?C@@@;===9:::-9=>@@:?;?AAA@AA@ABB@BB?BBBC:A@BBB@B@;?;:<>>?B@C@CC<B@BBB??@C?AA?C;AAAA@@@A@::;;=4994:<@AA?B?;;:;CC@C@CCC>BBBBBDD>AABCB@6;;AAABCAAA<??@:::/;;;;@@A7@@@DD;;;;
@N9IO0:01120:05968
TACGGGGGGAGCAAGCGTTGTTCGGATTCATTGGGCGTAAAGGGCGCGTAGGCGGCTCGGTAAGTCTGACGTGAAATGCACCGGTTCAACCGGGGCGCTGTGTCAGAAACTGCCAGGCTTGAGGTCGAGGGAGGAAGGTGGAATTCCTGGTGTAGCGGTGAAATGCGTAGATATCAGGAGGAACACCCGTGGCGAAGGCGACCTTCTATCTCGATTCTGACGCTGAGGCGCGAAAGCTAGGGGAGCAAACGGG
+
@@DCHLHH);;@F:;;FC@CI@??=?@=A@?=?D>?@@BC=CC>@@@CA@@>;;7;CEDAFE@CBCA??BBBCCC<:;:@@?A@C@DC@C@CDD;;;;@@@ABBBCDC?CCBB>BB?BB?BBB?BBBBBB<AA?B?C?AA>A=A=B?BB@AA;;;BBACCDD?CCCCAAACBBBBBC8;;?A>;;;;0;<<5<@A5;5;;;C@C@CCCFIGICBB?ABBA@BB@@AA=;;;;<;0<BAAAAA3A@;;;0;@@8
@N9IO0:01122:05983
TACGTAGGGTGCGGGCGTTAATCGGAATTACTGGGCGTAAAGCGTGCGCAGGCGGCTCCTTAAGTCAGATGTGAAATCCCCGGGCTTAACCTGGGAACTGCGTTTGAAACTGAGGGGCTTGAGTGTGGAAGAGGGGGGTGGAATTCCAGGTGTAGCAGTGAAATGCGTAGAGATCTGGAGGAACACCGATGGCGAAGGCAGCCCCCTGGGCTAACACTGACGCTCATGCACGAAAGCGTGGGGAGCAAACAGG
+
CCCCBBBF?CCCCC=A;;6;:A@B?C=A>@A@@C?@A@AC>CC???::8AA=987:BB?B@B?BCDABBBBBBCD;;;;;.;@9AB:C<C<CHJ>B>BAABCCJ;:;FGCCDCCCB<BB@BBBAA@D@C?BBBBBBB)BB?C>@;?7==4>?@:89?@99:92888998789333385:;7<;===9>?<<:><@<@6A@;;;;;*9:@6@CE?BA>@>@0/0/0/9?<<@@@C>CCCCCDD8@;;9:199B?
@N9IO0:01124:05985
AACGTAGGGTGCAGGCGTTAATCGGAATTACTGGGCGTAAAGCGTGCGCAGGCGGCTCCTTAAGTCAGATGTGAAATCCCCGGGCTTAACCTGGGAACTGCGTTTGAAATTGGGGGGCTTGAGTGTGGCAGAGGGGGTGGAATTCCAGGTGTAGCAGTGAAATGCGTAGAGATCTGGAGGAACACCGATGGCGAAGGCAGCCCCCTGGGCTAACACTGACGCTCATGCACGAAAGCGTGGGGAGCAAACAGG
+
F;DDCCCC>AA@BA=BBB>B@CCD?C8;7;B@?<7ABCCD<AABBBAA@@@=??9?AA=A@D=@?BCBBAAABBD>CDDC8@@<@B=A?B@CCC=B?CACBBBC>BAD;B299999%;A>AABBDCC@@@@@???@0A@AC>A>A;?>;?@@?@ABBBCCE>AA@ABCBBAA@@AA?BC@C@CCC@CCCDACCC@C?BBA@@@@,@AA<ADB?BBAC@@;;;;?@BBCCCCCC>B@@9999-:9=<A=BBB@
@N9IO0:01128:05997
TACGTAGGGTGCGAGCGTTAATCGGAATACGTGGCGTAAAGCGTGCGCAGGCGTTTGCTAAGACAGGTGTGAAATCCCCGGGCTTAACCTGGGAACTGCGCTTGTGACTGGCAGGCTAGAGTACGGTAGAGGGGGGTGGAAGTTCCTGGTGTAGCAGTGAAATGCGTAGAGATCAGGAGGAACACCGATGGCGAAGGCAGCCCCCTGGGCCTGTACTGACGCTCATGCACGAAAGCGTGGGGAGCAAACAGG
+
CCCCABAD=AABA@@>??<A?BCA=@+.....-0:77::5==>?@>A;;;5;;;;,:@A?>?:9:C:;;;95<2////&/:)//)/)/27;;39475555;;8=>CC;;:@:;;>ABB@@A@@CC6;;A;;;;;;%;C>C5;;=A4;;4;C@CA;;;9A@C>@@@@BB@AA;;;:@;@@=A>AA@>@@@?8>>>;@;>@?AAA@,:;;0;=@BCCCCCCC;;;AABCCCCAAA;@?@@DDD8;;;AA;;;;>
@N9IO0:01129:05983
TACGAAGGGAGCTAGCGTTGTTCGGAATTACTGGGCGTAAAGCGCACGTAGGCGGCTTTGTAAGTTAGAGGTGAAAGCCCGGAGCTCAACTCCGGAACTGCCTTTAAGACTGCATCGCTAGAACGTCGGAGAGGTAAGTGGAATTCCGAGTGTAGAGGTGAAATTCGTAGATATTCGGAAGAACACCAGTGGCGAAGGCGACTTACTGGACGACTGTTGACGCTGAGGTGCGAAAAGCGTGGGGAGCAAACA
+
>CCCB?BB9;;@A@@@@@?AB>AA=B?B?BBBBB=BBCBB=B@@>?9::@A<>>;999+79929@?A@??9=999.9@@9@=:::?@@;@@@<@5:49AAA>AA;>;>:9:>=?@@@ABBBB@;;;;A>BB<;7;A<AAB8;69?D?D:9:ABBBBC?BBCF?IA<;;CBBABA=A@9=900,0>>9>@??=?AA=@?A8:6@=B@BD@CCA:::CD=AACBCBBBD=@@C;;;;.;;@@ACC;@@@B@8>9
@N9IO0:01136:05967
TACGAAGGGGGCTAGCGTTGTTCGGATTTACTGGGCGTAAAGCGCACGTAGGCGGATCGATCAGTCAGGGGTGAAATCCCAGAGCTCAACTCTGGAACTGCCTTTGATACTGTCGATCTGGAGTATGGAAGAGGTGAGTGGAATTCCGAGTGTAGAGGTGAAATTCGTAGATATTCGGAGGAACACCAGTGGCGAAGGCGGCTCACTGGTCCATTACTGACGCTGAGGTGCGAAAGCGTGGGGAGCAAACAGG
+
BABBB?BBBB0;;;B<BCACB?CE@CCC>CBBBB:@@@@@<@@@@A?@?>@;00-0@@@A??BBBBBB==1BABB99:C9AA???ABB>ABBBB@C@BBBA=AB9?@BBBBBCA99:???8>?AAAB?A?A8999BAABB?C?C?C?CBB:;:>@BA<??@A3;5;>@;898>E:>=<AA<@388=8=:>>9=//*/17639<=??==8=@3888>>B>>===:;;A4::<;;;5::;AAAA2>>767,7<;3
@N9IO0:01114:06020
TACGGAGGGGGCTAGCGTTGTTCGGAATTACTGGGCGTAAAGCGCACGTAGGCGGATAGTTAAGTCGGGGGTGAAATCCCGGGGCTCAACCCCGGAACTGCCTTCGATACTGGCTGTCTGGAGGTCGAGAGAGGTGAGTGGAATTCCGAGTGTAGAGGTGAAATTCGTAGATATTCGGAGGAACACCAGTGGCGAAGGCGGCTCACTGGCTCGATACTGACGCTGAGGTGCGAAAGCGTGGGGAGAAACAGG
+
CCFC?CBDDE5BCBBBAB>BB>A@=B7;7;BCCJ?CCAA@;@@ABB;;;AC<@@<@=0006=800;;;;;*999;/;DD.999*4>AB@CDD;D?B?B<;;HHACCA@@CAAACCBBB;;6;A>AA@??AC??<?BABBC@B>A>A@???::9>9985;;;=6=;@<9=;;<;:3:::<=8>36676=<//+/660347959A>>?>>;>>99>@@??;;;>>??>?;;:97:;39;;====2=>>>7===8
@N9IO0:01126:06056
TACGTAGGGTGCGAGCGTTGTCCGGAATTATTGGGCGTAAAGGGCTCGTAGGCGGTTTGTCGCGTCAGGAGTGAAAACTCGGGGCTTAACTCCGAGCCTGCTTCTGATACGGGCAGACTAGAGGTATGCAGGGGAGAACGGAATTCCTGGTGTAGCGGTGAAATGCGCAGATATCAGGAGGAACACCGGTGGCGAAGGCGGTTCTCTGGGCATTACCTGACGCTGAGGAGCGAAAGTGTGGGGAGCGAACAGG
+
CBBBC;;;0;@@>@A?@@@AC@?B@E@C:;;?BA<@AACB>BE>;;;CCBB=::5:B9@@BB<;;AAB@BABCAEE;BAA?BA.9:4:4;@@9>>@B9AA@@;@;:;99:@C>BBABBBBBBA?A=9844444&4;;39:7<7<8=8=>49559999;=545(48::<@@@A;:;;;=AA?B?@@@?A=@B?BA?=?>@@3:59@B;;;8;AA?AA=@AAA@@@AA@=@@@@@@8@@@@BEF9AAB;:39;;5
@N9IO0:01130:06042
TACGAAGGGGGCGAGCGTTGTTCGGAATTACTGGGCGTAAAGGGCGCGTAGGCGGTTTGACAAGTCAGGCGTGAAATTCCCGGGCTCAACCTGGGGGCTGCGCTTGATACTGTTGAGCTTGAATGCAGGAGAGGATGGTGGAATTCCCAGTGTAGAGGTGAAATTCGTAGATATTGGGAAGAACACCGGTGGCGAAGGCGGCATCTGGCCTGTGATTGACGCTGAGGCGCGAAAGCGTGGGGAGCAAACAGG
+
@AB@A=ABBB0;;5::597;B=CCAD@D@CCBCC=CC@BB:?@:ABBBBBB@CB?BD<ABBB@CCCCC?B@?ADD?C?AA5993:::C?C@CCCCC1::C???C?BBBAAAAA?B>>>C=@@;999BB>BBAA>ABB???>?=@=@B<ABBAA@@7939@@=8;9?@@A@@>=>087(5+2627>=1:/52,28;395//(/355662;9=?A???<>>=<<@>?>:999BAC=B999DFD9AAAAC=CBB?
@N9IO0:01131:06011
CACGGGGGGGAGCAAGCGTTGTTCGGAATCACTGGGCGTAAAGGGCGTGTAGGCGGTCAGGTAAGTGAGATGTGAAATGCCCCGGCTCACCCGGGGACCGGCATCTCATACTGCTTGGCTTGAGTACGGGAGAGGGTGTGGGAATTCCTGGTGTAGCGGTGAAATGCGTAGATATCAGGAGGAACACCGGTGGCGAAGGCGCACACCTGGCCCGATACTGACGCTGAGGCGCGAAAAGCTAGGGGAGCAAACGGG
+
AC;<<<;;;#0/09)//7727:533045;;=0//;5;?;A@<?D:???@?@B>;;5;?@@;@@=@BBBCC??@><>400000,0:=>>?=9)555&5C<B?CCA;;;BCCCBCCG@B?BA?A@@@AAAC=BCBBE>BCCBC>B?A?D<?@=====@@@=AAAB>AAA??????BBBAC?@@=@?@@@<@<@@<?AA5;6;B@@;;;=@A5;;0;=>@AA@@@@B;;;:;@@@;;::&9<888;;/;<>>>8>@<6
@N9IO0:01131:06058
TACGGAGGGCGCAAGCGTTGTTCGGAATCATTGGGCGTAAAGCGCGTGTAGGCGGCTTGGTAAGTCGAGTGTGAAAGCCCGGGGCTCAACCCCGGAAGGTCGCTCGAAACTGCCTCGCTCGAGTCCCGGAGAGGAAGGCGGAATTCCCGGTGTAGAGGTGAAATTCGTAGATATCGGGAGGAACACCAGCGGCGAAGGCGGCCTTCTGGACGGTGACTGACGCTGAGACGCGAAAGCGTGGGGAGCAAACAGG
+
;;;B?BBB=BA>95>A:;49405>?C?BBCD@CC?CBA@@<@BBBB@@@;;6:A=BB?B?BB?CBCBCCBBBCCF=B@@:@BA9BDDD4;;;.<>A5;9;CBCCCCDC@CBBB>BBB@@@B@@@BB=B@C@@@?A=A>AC@C@B?BC<@=@@>?@;;6;@CC<B?BDCCBBBBBAA@8@@5;5;;;@BCCC?BA@=@?;;7;>A>BDC?BBB?BBBBB??>BBB???BBCCCBC<A9;;ABA3A;;;?8???<
@N9IO0:01118:06107
TACGTAGGGTGCGAGCGTTGTCCGGAATTATTGGGCGTAAAGGGCTCGTAGGCGGTTTGTCGCGTCGGGAGTGAAAACATCTGGCTTAACTGGGTGCTTGCTTTCGATACGGGCAGACTAGAGGTATGCAGGGGAGAACGGAATTCCTGGTGTAGCGGTGAAATGCGCAGATATCAGGAGGAACACCGGTGGCGAAGGCGGTTCTCCTGGGCATGATCTGACGCTGGAGGAGCGAAAGTGTGGGGAGCGGAACAGGA
+
AA96;A@A9>@>@@9:;;245>>C?B=@<>?7<=6<@?A=/55/5@>ABAA?BB?CI>AABA@@@@@A;AAABCEC:BBBBBA>BB?B?BBDA;@@9:49=>D;BBB???BB=BAAAAA@@@A=AA>>@8898)88818:4:7=7=:>?:;;;>>>?<>==D;888;===>;;;<76389*/)/784996;46//)////(-27--(.--'-,,,,,,444455;:/655<=;<<>82529999)----(-056716
@N9IO0:01128:06062
TACGAAGGGGGCTAGCGTTGTTCGGAATCACTGGGCGTAAAGGGCGCGTAGGCGGCTTAACAAGTCAGGTGTGAAAGCCCCGGGCTCAACCCGGGAATTGCACTTGATACTGTTTCGCTAGAGTCCGGGAGAGGATGGCGGAATTCCCAGTGTAGAGGTGAAATTCGTAGATATTGGGAAGAACACCGGTGGCGAAGGCGGCCATCTGGACCGGTACTGACGCTGAGGCGCGAAAAGCGTGGGGAGCAAACAGG
+
BBBBB4;:;:*;@ACABC@DD@BB@B@CBBBAAA<ABABB>BC?CEBBB@@<@?;?B?B@A@>ABBBB?BBB@@@5=>>@5@B<AABC@CD<@@=@@C@CCCCB>A?@@BBBBB=BBBBB@@@AA=@@<@@@@?BAC@AA>A>A=AD>@@@CAABBB>BBCC=C@BBBBBBA@@<@D<@<@D=?@@>@=@B=@@C@C@BB@C@BBBCC@BB?CABBCA@@CBBB;;;???@;;;;-;>?@@@@3>>>=@499@<
@N9IO0:01155:06093
TACGTAGGGGGCTAGCGTTGTCCGGATTTATTGGGCGTAAAGAGCTCGTAGGCGGCTCGGTAAGTCACGTGTGAAATCTCCACGCTTAACGTGGAGGGGTCACGTGATACTGCTGTGGCTAGAGTCCGGTAGGGGAGTGTGGAATTCCCGGTGTAGCGGTGAAATGCGCAGAGATCGGGAGGAACACCCGTAGCGAAGGCGGCACTCTGGGGCCGGTACTGACGCTGAGGAGCGAAAGCGTGGGGAGCAAACAGG
+
CBBBBDDBCB0BA;;9@@7;;C@DABCD=CC@DD=@@@BB=AAAAACCCCC?::9:BBB?BB>ABBEAA???@@@29:@A<A989B8>6<B7929?9?.@AA?>>CCBAA@;7:5883;A>=>A8718;<==BB378==88/81:4;D:A=>;;;@@?;@;;;165/..33337556:-55;C:==>A9>===?>=5<39?9>>=>=8888)87=466589:7556AAC=;;:BBC;B;;;>DD2;;;=A7===:
@N9IO0:01160:06086
TACAGAGGGTGCAAGCGTTAATCGGAATGACTGGGCGTAAAGGGCGCGTAGGCGGTAGATTAAGCTGGAGGTGAAAAGCCTGGGCTCAACCTGGGACCAGCCTCCAGGACTGATGTGCTAGAGTAGGGTAGAGGGAAGTGGAATTTCCGGTGTAGCGGTGAAATGCGTAGATATCGGAAAGAACACCAGTGGCGAAGGCGGCCAACTGGTCCGATACTGACGCTGAGGCGCGAAAGCGTGGGGAGCAAACAGG
+
CCCBBBBC<@AB@<@AA@=A?ABB?C?@@@A@@@;@BBCD>CB>BBCCB@@;994:??>A?A<A@??;?@;@BBCC9@@??@@9@A@@9@>@?@8@?;@AB?AB@BB@CDCCAAA9;:>=?@BBCCF>AAB@@@;@<@BC?CADD=B8:6;BCCB;;8;BAA<BBBBAA@@@@;;;>@@;BB?BBC@CBBB?BCD@D?;;9;?B=A<;7;B?BBBCBBACGGCCDCC?;;;;;;0;;A@@@A7@;:9B9?@?;
@N9IO0:01124:06115
TACGGAGGATCCGAAGCGTTATCCGGAATCATTGGGTTTAAAGGGTCCGTAGGCGGTTTTGTAAGTCAGTGGTGAAAGCCCATCGCTCAACGGTGGAACGGCCATTGATACTGCAAGACTTGAATTACTAGGAAGTAACTAGAATATGTAGTGTAGCGGTGAAATGCTTAGATATTACATGGAATACCAATTGCGTAAGGCAGGTTACTACTAGTGGATTGACGCTGATGGACGAAAGCGTGGGGAGCGAACAGG
+
BC<;79:7@00)//)/89943457:5:-3388288(44(33(3919:-3334544.444&4:95///////)//4909<>4;;<:5;AA=;;59:.:2997;.457<;;;<<@9:25955.597<8ACCBC@B:B@@?@CCCC@CCCBCCC;;;B@;;5;;;;.:99<8<<>:;?>?=>98288<=<6::;*00///(/(/:95:633333866//(/;5<=<<@?>;:;4;;;@@9@==9:::-;BBBB=<;;5
@N9IO0:01126:06158
TACGGAGGGCGCAAGCGTTGTTCGGAATTACTGGGCGTAAAGCGCGTGTAGGCGGCCTGAAAAGTCGGGTGTGAAATCCCGGAGCTCAACTCCGGAACTGCATCCGATACTGTCAGGCTCGAGTCTCGGAGAGGATGGCGGAATTTCCGGTGTAGAGGTGAAATTCGTAGATATCGGAAGGAACACCAGTGGCGAAGGCGGCCGTCTGGACGATGACTGACGCTGAGACGCGAAAGCGTGGGGAGCAAACAGG
+
BCHF?BAD>BAAB<@;:;8>=;==9=,0)/<<9<5=A<AH9;;BBBBCB@@=;;6;=AAABB8AB@@@<?AA@AA<ACB<@<?:;;BC?BCC?A=@=@B@@@??9====>::9@@@=BAADAABBBEE@BBA@>@BD?BA>@@CD<B@C<A@???9:8:BAC>C?CDFCBBAA@@@==:?9@<@CB?ABA@=@CC>B@BA?AACCDCH?AAAABDCCE;<;CCA@AABA>>:;;0;;;;@@@2AACCD=;;;=
@N9IO0:01135:06113
TACGAAGGGGGCTAGCGTTGTTCGGATTTACTGGGCGTAAAGCGCGCGTAGGCGGGTCACTAAGTCAGGGGTGAAATCCCGAGGCTTAACCTCGGAACTGCCTTTGATACTGGTGACCTGGAGATCGGGAGAGGTTGGTGGAATTCCGAGTGTAGAGGTGAAATTCGTAGATATTCGGAGGAACACCAGAAGCGAAGGCGGCCAACTGGCCCGATACTGACGCTGAGGCGCGAAAGCGTGGGGAGCAAAC
+
ACCCC>BBBB2BBABBBA<AB?CD?BBC>BBBBB=BAAAA6;;;<@@@BBB>;:;.7>??;;6;::CCDF9@??B<AAC=C:98:B?BAG@BBB>@>A????AD<AAB@BBD@@A@C@BB@>>>@???:?@@@=B;><>B?A<@;>:;;;=====;:5888=5@;>>=CA@B>>:=?:>>;><>>=<BBB;???@<A=88176=2::807A39==>>>;>@<=979:19<<:9908::6756&5:99908
@N9IO0:01140:06126
TACGGAGGGGGCTAGCGTTGTTCGGAATTACTGGGCGTAAAGCGCACGTAGGCGGCTTGGTAAGTTAGAGGTGAAAGCCCGGGGCTCAACCCCGGAATAGCCTTTAAGACTGCCTCGCTTGAACACGGGAGAGGTGAGTGGAATTCCGAGTGTAGAGGTGAAATTCGTAGATATTCGGAAGAACACCAGTGGCGAAGGCGGCTCACTGGACCGTTGTTGACGCTGAGGTGCGAAAGCGTGGGGAGCAAACAGG
+
>>00,/=9=90:><9@;;6;A>BEAF@E?CCCED?CBBBC8<;;<B;;;::5:@=@C>A>AB>AA=??BB>BBCC=@@C?CCC;CCCB?BCC:B@B?BBBB?AA<B=??BDCC@C?>>A?AA?BBBBC>BBBB?>>?A@@<@=@?A=>?>=<;>?<<8::;=7>:===BAA?;;7;?<C>AA?B?B<>=>>;?=;383//*/<;:;>>:==8==9>?:;;:===<==<@A>>@>6;;>???@3==?AA6>>=5
@N9IO0:01156:06124
TACGGAGGGTGCAAGCGTTATCCGGATTCACTGGGTTTAAAGGGTGCGTAGGTGGGTTGGTAAGTCAGTGGTGAAATCCCCGAGCTTAACTTGGGAACTGCCATTGATACTATCAGTCTTGAATATTGTGGAGGTTAGCGGAATATGTCATGTAGCGGTGAAATGCTTAGATATGACATAGAACACCAATTGCGAAAGGCAGCTGGCTACGCATATATTGACACTGAGGCACGAAAGCGTGGGGATCAAACAGG
+
CCCC?A@B=@@@D>A@@@?BBD@B@BC>@AAACD;BB6;;/;B<BBBCBBB@@A@>A@C@CC;;;AB@@@@CCCC=BBEI:B;;:=:>:==3;;0:3999:9=?=@@@AAA@@@@@@@A>BB@CCB@BAA5;;5;=AA@@<@>AA;;;;;AAA@@@@<@;::/:8:@=:;;@@;::====9:4:9::>:>299449)48;<==>>166;;;<@>CABA@999@@9:;;4:>B@AA;@;;;BCC3;;;@@0;;;<
@N9IO0:01161:06137
TACGTAGGGTGCGAGCGTTAATCGGAATACTGGGCGTAAAGCGTGCGCAGGCGGTTTTGTAAGACAGGCCGTGAAATCCCCGAGCTTAAACTTGGGAATGGCGCTTGTGACTGCAAGGCTAGAGTATGTCAGAGGGGGGTAGAATTCCACGTGTAGCAGTGAAATGCGTAGAGATGTGGAGGAATACCGATGGCGAAGGCAGCCCCCTGGGACGTCACTGACGCCTCATGCACGAAAGCGTGGGGAGCAAACAGG
+
CCCCCCCD=@A@BBB<?@<@=@B>;>+000<<>8ACCCD>BCC;;;B;;949<=@DE7AB@16/7<<+0*/7<9<3;999*4444:.44(48388(5.4:6<?59.4989::9:B2:5;;9>@@>C@?A@BAABCCCC)CC@B>B=A8@<@@:9444:8998:3:>@BBBB=BC???D>A=<B:C>>:A@9:2555.55:554444$4;<2566;:::::77//)/76345<<=@@:@:995<<&4455909;;5
@N9IO0:01116:06167
TACGTAGGGTGCGAGCGTTAATCGGAATTACTGGGCGTAAAGCGTGCGCAGGCGGTCCGATGAAGTCCGATGTGAAAGCCCCGGGCTCAACCTGGGAATGGCATTGGAAACTGGCGGGCTGGAGTTTGGCAGAGGGGGGTGGAATTCCTGGTGTGAGCAGTGAAATGCGTAGAGATCAGGAGGAACACCGATGGCGAAGGCCAGCCCCCTGGGCTGGAACTGACGCTCAGGCACGAAAGCGTGGGGAGCAAACAGG
+
BBCBBBBC<?@@A?9@@><@?BCEAE@B?@@@@A9@;;:C9??AABABABB>@@<@B>B????<?@@?BBBBBBBC7??AA+992:??C?B?BBB=A??=8??=5=4?<297937@8678=685:>3>:8886>>>@@(??7;5;<A8=;6/////98886>@E7>>>@??>?=<===>:>>;><@BB=>>=97://)/)/(///888*57707??;@<@=>>=888>>>:>>====1;;=<:AA28:<BD;98/3
@N9IO0:01156:06202
TACGTAGGGTGCGAGCGTTAATCGGAATTACTGGGCGTAAAGGGTGCGCAGGCGTCCCGCAAGTCAGGCGTGAAATCCCCGGGCTTAACCTGGGAATGGCACTTGAAACTACGGGACTCGAGTGTGGCAGAGGGAGGTGGAATTCCACGTGTAGCGGTGAAATGCGTAGATATGTGGAGGAACACCAATGGCGAAGGCAGCCTCCTGGGTCAACACTGACGCTCATGCACGAAAGCGTGGGGAGCAAACAGG
+
ECAA@BBD=BBBB95;<9=@?CBB?B@D@BBBBB<AAACF<BB<AAAB?@A@99;DD>@A@@AA@??9=?>???9@===0?A.8:>A@C<;<L?D?AA=ABBC?BCC=BAA@@@9@ABBDDCCCBB?::0>>>300+0@;@?B@B@BBCCCCBBBC@CCCC>CCCBBBBCBBBCBC=AA?B?ABA=A=;;7;@A>B?BCCCACC?ABB=BBB?BCACCC;;;A@@;;;AA@@@8@<;<??@5;;;AE?BBA=
@N9IO0:01118:06238
TACGTAGGTGGCAAGCGTTGTCCGGATTTATTGGGCGTAAAGCGAGCGCAGGCGGTTTTTTAAGTCTGATGTGAAAGCCTTCGGCTCAACCGAAGAAGTGCATCGGAAACTGGGAAACTTGAGTGCAGAAGAGGACAGTGGAACTCCATGTGTAGCGGTGAAATGCGTAGATATATGGAAGAACACCAGTGGCGAAGGCGGCTGTCTGGTCTGTAACTGACGCTGAGGCTCGAAAGTATGGGTAGCAAACAGG
+
BB;;:BC@BB?BB6;;AA<@@C?B@BCD?CCAED?ABACC9<;CAA@BABB;??5;;;;;%;=?@CAAAAAA@@@;?B=A>AC@BBBB?B>@@=@?5:;BBBBCC=@@;@CBC>CC=BA?BAA@@ABBB@ECC@BC?@@@=@?BBB?B@@@BBAA@@;9;9@9@@ABBCBBBBBBBCAD?AA=@@@;@@AA?A@@<@<@A?CBBBBBC@BBBCCC@CDCCCBBBB@@7;;A@@A8;;CCCD>BBBBCE?AAA@
@N9IO0:01119:06257
TACGGAGGGTGCAAGCGTTATCCGGATTCACTGGGTTTAAAGGGTGCGTAGGCGGGCAGGTAAGTCAGTGGTGAAATCTCCGGGCTTAACCCGGAAACTGCCGTTGATACTATCTGTCTTGAATATCGTGGAGGTAAGCGGAATATGTCATGTAGCGGTGAAATGCTTAGATATGACATAGAACACCCATTGCGAAGGCAGCTTACTACACGATCATTGACGCTGAGGCACGAAAGCGTGGGGAGCAAACAGG
+
BAAC@CCE=BBCC@C@@??BBA?B>@??BBAA@D.9:/::.;B;CCCCDCC?;9:6;@@=BA?CCBBA@A>BBBD>99:A=?@9??=@=@A9>9@@8@?@@?BB?CCDCCDBBB@????=@@@FCA@@BB=994:B=?8:6;>@@AB;;;;;;C??<<=:88-9=?A@BABA?;;;@@@ABB@@@@B;@?5;;;;5;?BBBBE@DEGBCCCCCAA;;5;;:9:>B:;5;A@:::/:=@ACCD:BBA@A9;;;;
@N9IO0:01120:06249
TACAGAGGCCTCGAGCGTTAGGCGGAATCACTGGGCTTAAAGCGTGTGTAGGCGGACGACTAAGTGCTTTGTGAAATCCCACGGCTCAACCGTGGAATGGCTTGGCATACTGGTCGTCTTGAGCGGTCTAGGGGCGAGCGGAACAGATGGTGGAGCGGTGAAATGCGTAGATATCATCTGGAACGCCAATGGTGAAAAACAGCTCGCTGGGGACCTGCTGACGCTGAGACACGAAAGCCAGGGGAGCAAACGGG
+
CCCBB;;5;>@AABBBBB?BB<@@?B@BCBBCCC;@@8;;0;;9:>@BA;;8;C@AB@@?993:@@@AA<???CF>BBD99;AAC@@@9?9=>>:A>AC@CF@CACCCBBBD??9:;;;5<;AAA>ACAABAA6AA??@D@C?DDCCCC@BB>?@@B?AABC<A@CBBCCB:9:AAAAAA<?<?BB?C@AD;=:9:::(:=>?>C>>=@?A.=989;9==@;;;BA@????@?CC2::?@@@A6AAAAC>A@A=
@N9IO0:01125:06226
TACGGGGGGAGCAAGCGTTGTTCGGATTCATTGGGCGTAAAGGGCGCGTAGGCGGCTCGGTAAGTCTGACGTGAAATGCACCGGTTCAACCGGGGCGCTGTGTCAGAAACTGCCAGGCTTGAGGTCGAGGGAGGAAGGTGGAATTCCTGGTGTAGCGGTGAAATGCGTAGATATCAGGAGGAACACCCGTGGCGAAGGCGACCTTCTATCTCGATTCTGACGCTGAGGCGCGAAAGCTAGGGGAGCAAACGGG
+
BBBBGJGG)<;CC?BBAB>AB=@A?AA?A??=?A9A??=>9?A=AAA@@@>;::5:ABC?BB@C@@@BBAAA???9999@@>A@C?BA?C?DCC:>@@A@@@@ADBBB>BBAA=@A<@A=????CAAACC<BA>A?C?BC@C@C@DACC@BBBBCAB@BCBC>B@@@ABA@B@A@AA?:;6;?:;;@9???;?;9393:=@B?C?DBC@@@BBBA>AAAB@?@::;@<@?@@@@;@A?@@@@6@AAA@9@??6
@N9IO0:01132:06233
CACGGGGGGAGCAAGCGTTGTTCGGAATCACTGGGCGTAAAGGGCGTGTAGGCGGTCAGGTAAGTGGAATGTGAAATCCCTCGGCTCACCGAGGACCTGCATCCCAAACTGCCTGGCTTGAGTATGGAGAGGATGGAGGAATTCCTGGTGTAGCGGTGAATGACGTAGATATCGAGGAGGAACACCGGTGGCGGCAAAGGCGCTCATCTGGCCCCAATACTGACGCTGGAGGCGCGAAAAGCTAGGGGGAGCAAA
+
A@;;;;;;$9>=9259;;=BBADC=A>@:::???7?@@??5>>7?@AABCC@BB?CBB@?BB>BBB?B?ABA@A@9:::0;;0,0>=00+/::4:=8<;@?;;;0;;)94/93//)-737------(/:::5444.39-3-3-3-496::33344.4--(------888//////6578.4.440*-(--(--(,,,(,(-//7/55555.599&5.333////----3--(,--//;<.<9;;====+::::::
@N9IO0:01136:06216
TACGTAGGGTGCGAGCGTTAATCGGAATTACTGGGCGTAAAGCGTGCGTAGGCGGTCTCGCAAGCTGGGTGTGAAATCCCCGGGCTCAACCTGGGAATGGCATTCAGGACTGCGAGGCTGGAGTGCGGCAGAGGGAGGTGGAATTCCACGTGTAGCAGTGAAATGCGTAGAGATGTGGAGGAACACCGATGGCGAAGGCAGCCTCCTGGGCCGACACTGACGCTCAAGCACGAAAGCGTGGGGAGCAAACAG
+
BBCBBBEG=A@CDB=BBB?B@BBC@C8::;CBCC=ECCCB=BBBBBABBA@;>>8>@@@BCB>A?@@C<@?A@@@<AACC4@@8?997>C=A@@5=900+/==5;5A;?;;;>>8838<=68622594897;6=0//)/8/3(.).278:<<7799?><??=5<8>==>=>;;;@<?5650898659@>=>:>>>;@5;;==4::1888(7+5:;;>>>>?<<7951522;;<B:>=>9888'62588.444
@N9IO0:01149:06232
TACGGAGGGTGCGAGCGTTGCTCGGAATCACTGGGCGTAAAGCGTACGCAGGCGGACCGTTAAGTCGGGTGTGAAAGCCCGGGGCTCAACCCGGAAATGCATTCGAAACTGGCGGTCTTGAGTACGGGAGAGGGAGGTGGAATTCCTGGTGTAGAGGTGAAATTCGTAGATATCAGGAGGAACACCGGTGGCGAAAGCGGCCTCCTGGCCCGATACTGACGCTCATGTACGAGAGCGTGGGGAGCAAACAGG
+
CCCC>ABD>BBBCBC????BBBBB?A<?:;;DDE?ABBJC>B@AACC@;;;=BC>BB9;9?C@BBCCB89:<@?=3:>A6===0944@.99,4.4<2<>;;;8;988088;89939==9??===999+8?<>@9@@<@@:@<@:@:@B?B=>==<<78888-8;?@@B@@@@;;?A>?<3949<>9>9;;4:8;;0;BC=A=;;5<C@DE?CBBABAAABA@@CCACBCCBC;;;;;:ABB:;;;BD=B;;6
@N9IO0:01151:06226
TACGTAGGTGGCAAGCGTTGTCCGGATTTACTGGGCGTAAAGCGCGCGTAGGTGGCTTGGTAAGTCTGTGGTGAAATCTCTCGGCTTAACCGAGAGGGGTCTATGGATACTGCCAGGCTTGAGTGTCGTAGAGGAAGGCGGAATTCCCGGTGTAGTGGTGAAATGCGTAGATATCGGGAGGAACACCAGTGGCGAAAGCGGCCTTCCAGACGATAACTGACGCTGAGGCGCGAAAGCGTGGGGAGCGAACCGG
+
BBBBCCC@CC@BC?B9;:?CBB?D?@@@<@CCBB=B;;:A<ACCCCBBBBB@DC?BB>A<@A?A???BAA?A@AC<???A@??<>B?B?C?B;;:CDD9BBBBAB?AAC9::@<@@=@B@BBBBCBBBBBBBB?C?B>AB;?;@?BC>C@BBBBBBB>BBBE>BBBABB??@@@AAA<AB?B?CAA?ABBA>C;;;6;BC=B?C@I@BBBC<<;B=AABBBBBBA;;5;;;;@@0;;@;;;;.;0000+06;6
@N9IO0:01120:06272
TACGAAGGGGGCTAGCGTTGTTCGGATTTACTGGGCGTAAAGCGCGTGTAGGCGGGCTGGAAAGTTGGGGGTGAAATCCCGAGGCCTCGAACCTCGGACTCGACCTCCAAACTTCGAGCCTGAGCAAGATAGAGGCGAGTGAATTGCGAGTGTAGAGGTGAAATTCGTAGATATTCGCAGGAACACCAGTGGCGAAGGCGACTCGCTGGATCTTTGCTGACGCTGAGACGCGAAAGCGTGGGGAGCAAACAGG
+
CCCCH@CCCD5BBBD;;:@CCADC@CBE>CB;;;7;A@BB8<;BB@@A?A?:9995:A?=BB<??=@@@A2ABEC>BAA9>9:30+/-,,(,(*((((*****2,55077.//)---66(-,,---05--///-(-,,,,,,0638::;;;::;<;?9?@@@:@=@ABBBBC>><>A@@A@B?BAC?CCAB?BBB;?<<<@<>@>>>@:>9::A7;;@?AA?>>><<9998:991:<=>>??3=>=@@9>>>8
@N9IO0:01120:06285
TACGGAGGGTGCGAGCGTTGTTCGGAATCACTGGGCGTAAAGCGCGTGTAGGCGGCCTCCTAAGTCTGGTGTGAAATCCGGGCTCACCCCCGGAAGTGCACTGGATACTGGGAGGCTCGAGTACCGGAGAGGAGGGTGGAATTCCTGGTGTAGCGGTGAAATGCGTAGATATCAGGAGGAACACCTGTGGCGAAGGCGGCCCTCTGGACGGATACTGACGCTGAGACGCGAAAGCGTGGGGAGCAAACAGG
+
CCCC?CBC:;;;AAABCC>BA?CDAD?:::B@AA<@@@CD?CCCBCAA;..*..*.*.838A8=?=@C;A@=>9B500,00*//9-----$/)/)////:;==9:?AA@@A6;;=@A@@@??891:4:BBD:;;C>EC@C?B?B>@@@CBBBBCC?BBBA=BCCCFCCCCCBB??599=A=BCC@B@@@?BBB?B?BB?BC=BBBB?BBB@;;;BAAAABBBBB;;<BCBBB:??A@@@@7@ABBE>BBB?
@N9IO0:01120:06309
TACGAAGGGGGCTAGCGTTGCTCGGAATTACTGGGCGTAAAGCGCACGTAGGCGGCTTTCTAAGTCGGGGGTGAAATCCTGGAGCTCAACTCCAGAACTGCCTTCGATACTGGAAAGCTCGAGTCCGGGAGAGGTGAGTGGAACTGCGAGTGTAGAGGTGAAATTCGTAGATATTCGCAAGAACACCAGTGGCGAAGGCGGCTCACTGGCCCGGTACTGACGCTGAGGTGCGAAAGCGTGGGGAGCAAACAGG
+
BBBCC@CCCC59;;B;;;=A<<;B?C?C=B@BAB<B@@AE;;:CDCBABBB>>?;>@@9???<@BABBCC5@@AE@CC@CC=A@AA@A;@AA5;;C@DBBC?CBCBBBBC:;5;B0;;@@AAAABACE@B<<;?A@BCBB?B=AACABBCCCBBBCC@CBBE>E@BBAA@BCCC=@@AA?AB?AAA?BBBB@BBB?B?BB>B@@AB<;5<A8A>B<;;BBBDCCBCCACCC:::6;AAAABB7;;;@D<@@A=
@N9IO0:01122:06285
TACGTAGGGTGCAAGCGTTAATCGGAATTACTGGGCGTAAAGCGTACGCAGGCGGCTTTGCAAGACAGGTGTGAAATCCCCGGGCCTAACCTGGGAACTGCATTTGTGACTGCATAGCTAGAGTCTGTCAGAGGGGGGGTGGAATTCCACGTGTAGCAGTGAAATGCGTAGAGATGTGGAAGAACACCGATGGCGAAGGCAGCCCCCTGGGGTAAGACTGACGCTCATGTACGAAAGCGTGGGGAGCAAACAGG
+
BCCCAABC=;<;A9>;595;8@@@7@+0,0000>8:96AD?CCBBAAA@AB:==8:99/78717==;;=@>>>A@59988*791>19928<899/9;>=<=><</<7;?>?;<BB:::BCAAABB@@@BBA;;;;;;;";5.55<;<9B;;;@A??B??<=@@8??@@??@@;;;@@@<@>BC?AAA@BAAA>;;:4;49=<====,==@@*99;999>>>@@A;;:??>?::99,9959555*5559<4=<<7
@N9IO0:01144:06264
TACGAAGGGGGCTAGCGTTGTCCGGAATCATTGGGCGTAAAGAGCGTGTAGGCGGCTCGGTAAGTCCGCTGTGAAAGTCCAGGGCTCAACCCTGGAATGCCGGTGGAAACTGTCGAGCTAGAGTCCGGAAGAGGCGAGTGGAATTCCTGGTGTAGCGGTGAAATGCGCAGATATCAGGAGGAACACCAATGGCGAAGGCAGCTCGCTGGGACGGTACTGACGCTGAGACGCGAAAGCGTGGGGAGCAAACAGG
+
CCCGH@CCCC3BBBBBBB>@@C@B@C>AAAA=AC=BBBBI?CAA@BBC@;:49929@AB=AA=@@A?BBBCBBCD<AAC@BEH?DCCC@CD>CCAF@;;<?B=AA?CB>CCCCBBBBBBBBBBBB?B?B?BBC@ACAAAC@B?C@B?BB@BBBBBA@<?===7>@@@ABBBBBBAAA=AA=@?BAA>A<?;:=AC=?=???CAAAAAAB<ABB?BBCCBBBCCCBBABBBCCAA<AABBDED9AA???7=@?9
@N9IO0:01153:06302
GACGTAGGGTCCAAGCGTTGTCCGGATTTACTGGGCGTAAAGAGCGCGTAGGCGGCTTGATAAGTGTGATGTGAAATCTCCAGGGCTTAACCCGGAAACTGCACCGCAGACTGTCAGGCTTGAGGAATGCAGAGGTAACTGGAATTCCTGGTGTAGCGGTGAAATGCGTTGATATCAGGAGGAACACCCATGGCGAAGGCAGGTTACTGGGCATTATCTGACGCTGAGGCGCGAAAGCGTGGGTAGCAAACAGG
+
BBBCBCCE<BB7<4;@;;5;?B=B>BBC>BDDCF>A@@AA;A;::A@AAA@=:;5;C?BBBC?@999@@@BBBBD=CCBB????5>>9?=@D>B@BD597388>8>?BB>?@?<?>?8>?<A??8?:999@@??;?B:>@?2938=?:AB@CCABA@A=@;::/:@@???BBBCAACC=AA?B?CBBE<@@C@@@?>A<??@>C?CBCCC=BBC@C??@AA@BB;;;A=;;;@@@;@AAAAA<B@@@AB9;:;;
@N9IO0:01161:06283
TACGGAGGGTGCAAGCGTTGTTCGGAATACTGGGCGTAAAGCGCGTGTAGGCGGCTTGGCAAGTCGGATGTGAAATCCCCGGGCTCCAACCCGGGAACTGGCATCCGAACTAGCTCGCTAGAGTCCCGGAGAGGAAGGCAGAATTCCCGGTGTAGGGGTGAAATCCGTAGATATCGGGAGGAATACCAGCGGCGAAGGCGGCCTTCTGGACGGTGACTGACGCTGAGACGCGAAAAGCGTGGGGAGCAAAACAG
+
CCCCACCC>CCCC@AAAA:;;@A@?A-000///)/;;;J>CCCCCCBC;;5;B<A@>A?CA<;:942488555=7====1<=4<44./)//(/:1:)///)-628(,*(****,,-89<<>><<<?7>;<CBC@B6;4;;;A>A>BD>CABBCBBBB;BBBE>CD?CDBBBC;;<BC;<;5;<@@@=;;;@=@CC=C>;;6;=A=AAA@CBB=@@@?????;;::9555555555&5555555'5<5555&555
@N9IO0:01161:06306
TACGGGGGGGGCAAGCGTTGTTCGGAATTACTGGGCGTAAAGGGCGCGTAGGCGGTTGGATAAGTCAGCTGTGAAAACCACGGGCTTAACTCGTGGCCTGCAGTTGAGACTGTCTGGCTTGAGTGTGGGAGAGGAGAGTGGAATTCCTGGTGTAGCGGTGAAATGCGTAGATATCAGGAGGAACACCGGTGGCGAAGGCGGCTCTCTGGACCACAACTGACGCTGAGGCGCGAAAAGCTAGGGGAGCAAACAGG
+
BA;<<;;<;;";A:=>::4:@?BB@B?B@BBAAA<@@@BB9@@;@CDCBCC@CB?C?B@CBC>ABACCCCCCCCDD;C=CBDA6CB@CBCBBBBB?C@B?;;==:><<<=B>>>>>:@@;BACBA@AA<ACAA?AAA@??=??C@B@BC?BBBBAA>=@@@@70//==?=CCA>??@2972;3;571=85:::981537<5:55588A7AA<=:;:@000>::7=?A:?==8933&38;ABCC9AA>>>7>AA?
@N9IO0:01142:06317
TACGAAGGGGGCTAGCGTTGTTCGGATTTACTGGGCGTAAAGCGCACGTAGGCGGATCGTTAAGTCGGGGGTGAAATCCTGGAGCTCAACTCCAGAACTGCCTTCGATACTGGCGATCTTGAGTCCGGAAGAGGTGAGTGGAACTCCTAGTGTAGAGGTGGAATTCGTAGATATTAGGAAGAACACCAGTGGCGAAGGCGGCTCACTGGTCCGGTACTGACGCTGAGGTGCGAAAGCGTGGGGAGCAAACAGG
+
BB@;;:??;?*>;?@<BB@BC@CC?BBB=BCABB<@@@AB=B@@@CCCBBB@BC@BAAAA6>=?BBC>==+AAA>8BB<?:6:;;;==8=;B?A?=4:34328633399?;?9???AAB;??@@@=A?B@B?><@@@@<>;>7;;>=B@??BA@<<<6993:8<8=??@@@@AB<==9=:==9=;;6;=<;58//(/6//*/=>>>>><AA=A:====;;;::;<==5;;;===5=???BCB6@????8?>@>
@N9IO0:01159:06341
TACGTAGGGTGCGGGCGTTAATCGGAATTACTGGGCGTAAAGCGTGCGCAGGCGGCTCCTTAAGTCAGATGTGAAATCCCCGGGCTTAACCTGGGAACTGCGTTTGAAACTGAGGGGCTTGAGTGTGGAAGAGGGGGGTGGAATTCCAGGTGTAGCAGTGAAATGCGTAGAGATCTGGAGGAACACCGATGGCGAAGGCAGCCCCCTGGGCTAACACTGACGCTCATGCACGAAAGCGTGGGGAGCAAACAGG
+
A@ACCCCC>CCBB@:@A?=?=@A@=A<@=ABBBF=BBBBB=BBCBCBB?=<877/8<@:@;@<?<@@AABBBCCC;::99*:?8AA=A>A=@@@<@=AAB;;:D<AAC>BBB@@?A3;<5<BBBCCC?A=@;;;;;;%;C>C>A>A@BB@BCDBB???@BBD<B???BCBBBA:::;6:B?A?BBB@CCCC?B@@>@?A@CDJDD5@@A<ABB?AAABBB@B@;;;BCAABCBD?DA@@BBB7@@@@D=ABB@
@N9IO0:01121:06388
TACAGGGGGTGCAAACGTTGCTCGGAATCATTGGGCGTAAAGCGCGCGTAGGCGGTTACTTATGTCGGATGTGAAAGCCCCTGGCTTAACTGGGGAAGTGCATCCGAAACTGAGTAGCTTGAGTACCAAAGAGGGTCGCGGAATTCCCGGTGTAGAGGTGAAATTCGTAGATATCGGGAGGAACACCGGTGGCGAAGGCGGCGACCTGGGTGGAAACTGACGCTGAGGCGCGAAAGCTGGGGAGCAA
+
@CBCEDCC5:;;AB8;;;<@BABBAFABAAA@CC=CC;;;6;CB@AAA@BB?:95:9?AA?BBBAAA?;;<ACCC7;;CA3;;5;;5;6;CCCC;C=AAABBBB?DDC>C;;;BABBBC@BAAB@>;??6A;;;0;B;;;?C<@=@C0;4;CBAA@@=@@CD>C@@AACBA@@:::@6@?<@<?@>:>:==8<;96:9;C?B??;9=>>8<=;>@/55:////////)/;99:<,5/////&///;;
@N9IO0:01169:05806
TACGGAGGGGGCTAGCGTTGTTCGGAATTACTGGGCGTAAAGCGCACGTAGGCGGCTTTGTAAGTTAGAGGTGAAAGCCCGGAGCTCAACTCCGGAACTGCCTTTAAGACTGCATCGCTTGAACGTCGGAGAGGTAAGTGGAATTCCGAGTGTAGAGGTGAAATTCGTAGATATTCGGAAGAACACCAGTGGCGAAGGCGACTTACTGGACGACTGTTGACGCTGAGGTGCGAAAGCGTGGGGAGCAAACAGG
+
@=00-/<;;<+9>>9@CB?BDACC@E@C?@@AAA<BCBAB<B?@@BAAA@@=9828=<0;=A?@A8;BBB@CCDD=AAE?D=;;;BBA?BCCAE8879DCC@BB>B>A???@?AAACBB?BC@BBBCC=AA9969B;@>B?BAC@CACBBAA@B@@@>AAAD=B>BBBAB@@@B@BD@D?CD>?AA?BCFD?>>?:?6>??BB@BBBB>BBBCBBBB<@AA@ABAAA?@@@?>?8?BBBDBB6@@???9:9:>
@N9IO0:01168:05821
TACGTAGGGGGCAAGCGTTGTCCGGATTTACTGGGCGTAAAGAGCGCGTAGGCGGAAGTTTAAGCGTGCCCTGAAAGCCCCCGGCTCAACCGGGGAGGGCGGGTGCGAACTGGGCTTCTTGAGGGCGATAGAGGAGTGTGGAATTCCTGGTGTAGCGGTGAAATGCGTAGATATCAGGAGGAACACCGATGGCGAAGGCAGCACTCTGGGTCGGCCCTGACGCTGAGGCGCGAAAGCGTGGGGAGCGAACGGG
+
BBB<;;;===+=B?C@@@9==<9B9BBD<@@@?;4@@@BC:?:9;@@AABB?AA=A>@@E>C@BBBA@A>:;A::155555$54?=BD=C?BEC9BBC=BBB=BBBCE@BBDF>BB@CC@CBFE?CBCBBBBB>@@BABB>B9B9B9BG@BBCCB>FAAABB=@@@BBCBCABABC>7:??B9ABC=A???;?@><A>??>CBBAABED@BBC?CG=A???AAC;;;?B@@ACF>BAA@AAA8@@BCB@CCC=
@N9IO0:01182:05810
TACGAAGGGGGCTAGCGTTGTTCGGAATACTGGGCGTAAAGCGTGCGCAGGCGGTTATTCAAGTCAGAGGTGAAAGCCCCGGGCTCAACCCGGGAATGGCCTTTGAGACTGGATGGCTAGAGTGTGAGAGAGGTGAGTGGAATTCCCAGTGTAGAGGTGAAATTCGTAGATATTGGGAAGAACACCCGTGGCGAAGGCGGCTCACTGGCTCGCAACTGACGCTCATGCACGACAGCGTGGGGAGCAAACAGG
+
BBAA9.5555$5@B=@@@?BB?BC?B9;;A@@=8>?@@@:?A@@BAA@?>9=@;?=@A?BC>AABB@@A?BBBB9:9994;C<CBCC?AC6;;0<=@@<@?BA=@@@AACB?BBC>A@AABBBAA?@???BC@CBBBBA?B>A>AC@B=@;;;==B5=>BB;B=<8>>9==>B=BB:A8:;5;:<>4>==8ACA>A<::6;@@CCED?BBAABC?BBBBBABA????9:;A@@@@@@@CDE;@@ADL?CCC?
@N9IO0:01192:05842
TACGGAGGGGGCTAGCGTTGTTCGGAATTACTGGGCGTAAAGCGCGCGTAGGCGGCTTTGTAAGTTAGAGGTGAAAGCCCGGAGCTCAACTCCGGAACTGCCTTTAAGACTGCATCGCTAGAACGATGGAGAGGTGAGTGGAATTCCGAGTGTAGAGGTGAAATTCGTAGATATTCGGAAGAACACCAGTGGCGAAGGCGACTCACTGGACATCTGTTGACGCTGAGGTGCGAAAGCGTGGGGAGCAAACAGG
+
BA;<49;@AA0@@@B@@A@CC@CC@C@C;;;@@C<BBBCC<@@@@AAAAAD?9958>?8@?A=?A>A@?>;=@?@8??A8?>?A@ABC?BBC<>:=>@ABB=@B=@;??<>?>BDBBBCCAA<=:;;;5;CBB?CDCCBC?B>BAC@CBBBCCCCCC;;;BD=B?BBABA@@@B?CD@C@;;8;AA>BA::8:AA=A@BAAABAABBB?BBCAABBB?BBCCCDAAB?BCB;::6<ACCCDD<BBCDC=AAC@
@N9IO0:01195:05829
TACGGAGGATCCAAGCGTTATCCGGAATTACTGGGCGTAAAGAGTTGTGTAGGTGGTTACGTAAGCAATGTGTGAAATGACGGGGCTCAACCCTGTGTCCATGCATTGAACTGCGTTGACTTGAGAATGAGAGAGGTCGCTAGAATTCCTGGTGTAGGGGTGAAATCCGTAGATATCAGGAGGAATACCGATGGCGTAGGCAGGCGACTGGCTCATTTCTGACACTCAGACACGAAAGCGTGGGGAGCGATCGGG
+
BBBB@BA7ACD@D?C:;:>AAA?B?A?B>AABBB=BAABB8;:@@9ABFDCC@BB?B?BB@;B>BAA7?@@BBBB=8BBCBDDD8@BAB=AB<BAAAAB9=BCCCB<@?@C@@@@@?CCCC@CBBB@CCGJFCCC@BBCCB;=;AC?CA;<8;B@@A>>2CDD@6A<9=ADCCBDBA@?:;;6;>AAA?ABAA>ABB@@<???=@A@B@@<?>?988+9998;;<BAAABB;;??;3;8=@@@@8@A@B???CC<
@N9IO0:01196:05832
GACAGAGGGGGCAAGCGTTGCTCGGAATCACTGGGCGTAAAGGGCGCGTAGGCGGGAGGGCAAGTCGGTCGTGAAATCTCGGGGCTCAACTCCGAGGGGTCGGCCGAAACTGCCGTTCTTGAGGGGCGCAGAGGAGCCTGGAATTCCCGGTGTAGCGGTGAAATGTGTAGAGATCGGGAGGAACACCGGTGGCGAAGGCGGGGCTCTGGGCGCACCCTGACGCTGAGGCGCGAAGGCGTGGGGAGCAAACGG
+
BBC>CCCCDC5CF?AACB?BBBBBAF?BABBCII?CBBBB=BD=DDABACC?AAA6;:A<AA@AAAA;@??A:::5:BBCECC;CCCC?BAA=AAAAA8@A@=@?ABC=B????BC?AA>AACCC:BBBBBBD?BBB?AA>A>A?BF>B?BBAABBB@CCCC=CCCCBBBBB?A@@?6=;4?6@GD@DAA@6?=C>C?BCCC:AAABBE>BAABBD>BB=888;;5505>>>?4;0:55?==.:9:@:3999
@N9IO0:01205:05824
TACGTAGGGGGCAAGCGTTGTCCGGATTTACTGGGCGTAAAGAGCGCGTAGGCGGGACGGGAAGTCCGGTGTGAAAGCCCCCCGGCTCAACCGGGGAAGGAACGCTGGAAACTCCCGTTCTTGAGGGCGACAGAGGGAAGTGGAATTGCTGGTGTAGCGGTGAAAATGCGTAGATATCAGCAGGAACACCCATGGCGAAGGCAGCTTCCTGGGTCGTCTCTGACGCTGAGGCGCGAAAGCGTGGGGAGCGAACGG
+
;@@@955;<;*559F>?A<CCB>B=A@@5::;9?5989A?855555<@@@B@CAA;;5590955556;4999555)55<===&>266;:7<./00)/49)/)/:98969;19377*3;8>@@BBBC>BBAAA@;;;0:<?>A?A=C=:::A6:;>?@>?=:9999&:>==>CBAB@@;;;BBB>A<@:;:/99@9>9:599=9B@@5;5;AC;CB@?>99:;::9;@@::8:A@BCB<A@@:999-9<AAB@;;;
@N9IO0:01175:05863
TACGTAAGAGGCAAGCGTTGTCCGGAATCACTGGGCGTAAAGCGCACGTAGGCGGCTTGTCAAGTCAGGGGTGCAAGCTCCAGGCTCAACCTGGAAACTGCCCCTGAAACTAGCTCGCTTGAGTATCAGAGGGGAGACTGGAATTCACGGTGTAGCGGTGAAATGCGTAGATATCGTGGAGAACACCCGTGGCGAAGGCGGGTCTCTGGCTGATTACTGACGCTGAGGTGCGAAAGCTAGGGGAGCGAACGGG
+
CCCCCB?B@?;@@5::AA?ABC@CBC@CBCCCCH?BBBCC>AABBB===8858A>CC=??@D8:9BBBED9BBCC@AA@@=9949BACAE@BB?DD<A:::>>3?>?A;AAABC::;BC<@?@?9::ABBBBB8@A@BBB>B>B?CBDDACCCCD;:6:@BB:ABBBBBBBBCBBBCC?@AC????A<ACC?BBB<@<@AB=BBCECC@CBBBD>CBBBBBBBCBBB@BBBBBA:A@?@?AA5;;BBB@DDC>
@N9IO0:01179:05894
TACGTAGGGTGCGGGCGTTAATCGGAATTACTGGGCGTAAAGCGTGCGCAGGCGGCTCCTTAAGTCAGATGTGAAATCCCCGGGCTTAACCTGGGAACTGCGTTTGAAACTGAGGGGCTTGAGTGTGGAAGAGGGGGTGGAATTCCAGGTGTAGCAGTGAAATGCGTAGAGATCTGGAGGAACACCGATGGCGAAGGCAGCCCCCTGGGCTAACACTGACGCTCATGCACGAAAGCGTGGGGAGCAA
+
;;999:::1:B;;;0;;5.56===::3929:?>@:@AAAB=@;;;@A@?=?>9717893;@B>A@AAB;9:?:99)4449&5:1:=<?:@8555)5.5@ABAAA0/0<37>A:;55&//)///0//;275>0:;;;)4B8B8;2:8>94?A:@A949<===68==?@@>;?;7334.9:7:7>?A>BBB@8A66058@?@<=;;(555)5:@;;999555955955:AABCCD=B??;:::*98889
@N9IO0:01184:05879
CACGGGGGGAGCAAGCGTTGTTCGGAATCACTGGGCGTAAAGGGCGTGTAGGCGGTCAGGTAAGTGGGATGTGAAATCCCTCGGCTCACCCGAGGACCTGCATCCCAAACTGCCTGGCTTGAGTACGGGAGAGGATGGAGGAATTCCTGGTGTAGCGGTGAAATGCGTAGATATCAGGAGGAACACCGGTGGCGAAGGCGTCCATCTGGCCCGATACTGACGCTGAGGCGCGAAAGCTAGGGGAGCAAACGGG
+
CJCCDDDF*BBCD9<;CC?BB>>?9?=@ADBCCC>?@@BB>CD>BBCCC@@<;;4;AAA<CC?CCCD>CBBBCCC>CED>BAA=ABBBCC?CCC?CB;DAA@AB@8AA<AABA?@@=@D>@ACBCBGC=@@8729:?=@C?B@B?B?BD@C@AAA<>;>AAB=BBBC@?@BBBB????<<8=9;;:/;9:85;7:/52:@AA<@:8:A=BD:>>::;;;;;;;;==9299<==A3:>>??@A9ABBBD=BAB:
@N9IO0:01200:05892
TACGTAGGGTCCAAGCGTTGTCCGGATTTATTGGGCGTAAAGAGCTCGTAGGCGGCTCAGTAAGTCGGATGTGAAAACTCGGGGCTCAACCCCGAGCACGCCATCCGATACTGCTGTGGCTTGAGTCTGGTAGGGGAACACGGAATTCCTGGTGTAGCGGTGAAATGACGCAGATATCAGGAGGAACACCGATGGCGAAGGCAGTGTTCTGGGCCAGTACTGACGCTGAGGAGCGAAAGCGTGGGGAGCAAACAGG
+
DCDCACBD>CC?B?A;;;3:<@?B=@@B=BBACD?@@ACB;@@@@BAAA>B>??9???A?@A<>>AA@A9900000&//////&/;9:5:::.86///888(//3,33335555....05936------37/333&2.7889,3./164::(--,,,--(-.-9,32-,(((**,,23//*/;5708-/*/87:4...(.(.8...2+2255,5.557955562227555.556222'2444444&49555)5;;9
@N9IO0:01205:05867
TACGTAGGGTGCGGGCGTTAATCGGAATTACTGGGCGTAAAGCGTGCGCAGGCGGCTCCTTAAGTCAGATGTGAAATCCCCGGGCTTAACCTGGGAACTGCGTTTGAAACTGAGGGGCTTGAGTGTGGAAGAGGGGGGTGGAATTCCAGGTGTAGCAGTGAAATGCGTAGAGATCTGGAGGAACACCGATGGCGAAGGCAGCCCCCTGGGCTAACACTGACGCTCATGCACGAAAGCGTGGGGAGCAAACAGG
+
AAACCDEF=A@CDC<B;;6<=BAA?B8;7:DABB?CBCBB<BBBBBBCB@?==>3::B:?=?<??AABA:::ABC;BAAA9AC<BB?@=@?@@@;@;@@A@@@C7;;C=CCCBBBA3CA7;;BBCBC@A=A;;;;;;%;@5;5;5;=AB?@@?AA:::BABC>999BBBABCA=?9:69B<@=ACC@CCCC@CBB@CADECCCBC5BBD<BBB>BBBBBB@;;;@@BBBBBCCD?CCB@@@@8@A@CD<??A=
@N9IO0:01206:05880
TACAGAGACTGCAAGCGTTATTCGGATTCACTGGGCGTAAAGGGTGCGCAGGCGGCCGTGTGTGTTAGATGTGAAATCCCGGGGCTCAACCCCGGAACTGCGTCTAAAACTACATGGCTAGAGTATTGGAGAGGGTAGCGGAATTCACGGTGTAGCAGTGAAATGCGTAGATATCGTGAGGAACACCAGAGGCGAAGGCGGCTACCTGGACAATTACTGACGCTCAGGCACGAAAGCGTGGGGAGCAAAAGG
+
CCCCB:;;;;;:A;>A;;9:B?BC?BC?<;<AAA<BBBCK?DD@BABB;;;A;;9;?CABBB9:949:A9;;AAA<BBB?BDE9???>;?>>2?;>;?99:ABBBCDE:@@?BBAA?A>?????CC?B?BBABC=>>>>>:==A<ACCC@BBACCBBBBCCC<@@ACCCCCAAAAAA????B>AAA=AA@?9??>9?=@A?@AAB?AC?@@@=A6:;;;;:::ABBC?CA@@@@6;;BBCCC6A@9999-:A
@N9IO0:01172:05924
TACGGAGGGGGCCAGCGTTAATCGGAATTACTGGGCGTAAAGCGTGCGCAGGCGGCTATGCAAGACAGATGTGAAATCCCCGGGCTCAACCTGGGAACTGCATTTGTGACTGCATGGCTAGAGTACGGCAGAGGGGGATGGAATTCCGCGTGTAGCAGTGAAATGCGTAGATATGCGGAGGAACACCGATGGCGAAGGCAATCCCCTGGGCCTGTACTGACGCTCATGCACGAAAGCGTGGGGAGCAAACAGG
+
BBCC?BBCCC1C@BBBCD?C?CAA;A,0-0B@@A?BBBDD?CBBBCCCC@?=@@=><?:99><?:;:@@@@@@CE;;;;;.;C=CCDCEH<=;I=B@CBBBBBB=@@@@AAA@@BA;@@;;;@@A@A5;;A;;;;;*;;C?D?B?AACCCCBA;;;:;?BCC?CBBCA@@CCBBABA=:949;?@A?BBBB?BCC?C<::9:ADE:BBC>C>AABA@@AA???ACA@@=<<899+9999CDF;BBABB8999<
@N9IO0:01175:05918
TACGGAGGGTGCAAGCGTTGCTCGGAATTACTGGGCGTAAAGCGTACGCAGGCTGTCCGTTAAGTCGGGTGTGAAAGCCCGGGGCTCAACCCCGGAATTGCGCCCGAAACTGACGGGCTTGAGTGCGGGAGAGGGAAGCGGAATTCCTGGTGTAGAGGTGAAATTCGTAGATATCAGGAGGAACACCGGTGGCGAAAGCGGCTTCCTGGCCCGACACTGACGCTCATGTACGAAAGCGTGGGGAGCAAACAGG
+
@?AB?;BD=9;;B7ABCC@@@A@@;@@C?CBBBF>BBBBB=BB@@@C9::?7?=85549?7A=@@AAA=A>>?B=5BB=6BBB9BACD@BBB8=7>9@,00>@@8BBB>CCBBAAB8??<@=::856;3;<:=<0:1:::4:8=8=:;@=@???>>>;>ACC:A=AAC==>@@>>@@997/618::4=98818>@A;A@@;::0818>;AA:ABA??;??@@@@;;;;;;;;==1;;<===>2====?9?@C<
@N9IO0:01203:05915
TACGAAGGGGGCTAGCGTTGCTCGGAATTACTGGGCGTAAAGGGCGCGTAGGCGGACAGTTTAGTCAGAGGTGAAAGCCCAGGGCTCAACCTTGGAATTGCCTTTGATACTGGCTGTCTTGAGTTCGGGAGAGGTGAGTGGAATGCCGAGTGTAGAGGTGAAATTCGTAGATATTCGGCGGAACACCAGTGGCGAAGGCGACTCACTGGCCCGATACTGACGCTGAGGCGCGAAAGCGTGGGGAGCAAACAGG
+
AAADDBCCCC5BBBD;;:?BBCCCAC@CACDCCC=CCCCE=CC>CCCCCCC@A@=@B???F=B@AABBBB?BCDC<ABA<ABB=BBBC?A=A?@=?=A?BCAED?B???===9=;3:7?9?AAB=@@@8??AA=@ABBAA?B?@@B@BBBB???9::97322'2+25556;;9?399:2/(.0/./(.3372722/216:<=:;;>?A:>>9>A@@@@<:::<====8;;:AAB9>@CCCCC5==887.8===
@N9IO0:01206:05952
TACGAGTACCCCAAGCGTTATCCGGAATCATTGGGCGTAAAGGGTGTGTAGGTGGCGTTGTTAGTCTTCTGTCAAATTCTTCGGCTCAACCGGGGGCTCGGCGGAGGAAACGGCAATGCTCGAGGGTGCGAGGGGTGAATGGAACGTCATGGAGTAGGGGTGAAATCCGTTGATATCATGGGGAACACCAAAAGCGAAGGCAATTCACTGGCGCATTTCTGACACTGAAACACGAAAGCGTGGGTAGCGAACGG
+
BB;;:@@@@@@7A?A@@@=AAA>A>B8;;BB@FD>BBBDD=BB>BAAA?9849>9?BB>BC@BBB@A8@?A@AAB?B?BA?8829@@A=A>AAAA,=>00*0>:::8::2/947B=@@A@:989=8;?>>====/;:?=AA<A<:98?:761///////)/99:.5:/9;069222222222&2.57=3988'5582+5+254;488@@@=@>@?@A=BCCEAA@A<=;0;;;AAB8@@=;::/575567/556
@N9IO0:01210:05914
GACGGAGGGTGCAAGCGTTGTTCGGAATTACTGGGCGTAAAGCGCGTGCAGGCGGTCCATTAAGTCATATGTGAAAGCCCCCAGCTCAACTGGGGAACGACGTATGAGACTGATAGACTTGAGTACGGAAGAGGGGGGTGGGAATTCCCGGTGTAGCGGTGAAATGCGTAGATATCGGGAGGAACACCTGTGGCGAAGGCCGGCCCCCTGGTCCGATACTGACGCTAATACGCGAAAGCGTGGGGAGCAAACAGG
+
BC::8;AB:B::;?BAAA=@B7;;=B6;79>@@@<A@@@B=AAAAAABACEACB@AA>AC?B?BBBBAA>>>@AB=BBDDD3C>>>AA>A?BAA9B?@BCAAA=><<=:9:::>=<=@@7;;AA@?>;A9;<<;:::%778*84:5;G;E;>?@@@CD@CCCC>CBCABABB@@ACCB9:;4;=@??@@;9:=?<<8<+0*08<@@E0=<8>B7A@=BACCDCCBCB@CBBCBCCC=@@BAAAB9@@@CC>??@=
@N9IO0:01213:05912
TACGGAGGGGGCTAGCGTTGTTCGGAATTACTGGGCGTAAAGCGCACGTAGGCGGCTTTGTAAGTTAGAGGTGAAAGCCCGGAGCTCAACTCCGGAACTGCCTTTAAGACTGCATCGCTTGAACGTCGGAGAGGTAAGTGGAATTCCGAGTGTAGAGGTGAAATTCGTAGATATTCGGAAGAACACCAGTGGCGAAGGCGACTTACTGGACGACTGTTGACGCTGAGGTGCGAAAGCGTGGGGAGCAAACAGG
+
CCCC@CBCCC1@@@CBBB?BC@CD?C?C=@CCDE<BBCCE>CCCCBBBBBB?@?>?CC<A@@<@A@AACB?BBCF>CCC=B=?@@@BB>BB@?C698;ABB?BB>B?A@?@?BBBBBCC?BCAAB@B@;?@996;B?BBCFIAC@C@CBBAAABBBB@BBBE=C@BBDBAABCC@CC?B?BB?ABA?BBDD>@99391<<=@A?BBBA?BBBBBB@@=@BA@AAAAA>9::CBE>CAA>?>>2<=>@?9?@@=
@N9IO0:01174:05971
TACAGAGGGGGCAAGCGTTGTCCGGACTGACTGGGCGTAAAGCGCACGCAGGCGGTTGTGGGCGTTGGTGCTGAAAGTCCACTGCTTAACAGTGGGATGCGTGCCGATACGCCATAACTGGAGCGATGCAGAGGCCAGTGGAATTGCCGGTGTAGTGGTGAAATGCGTAGAGATCGGCAGGAACACCCAAGGGGAAGCCAGCTGGCTGGGCATTTGCTGACGCTCATGTGCGACAGCGTGGGGAGCAAACAGG
+
CCA@A;;;;;*;D8;9BC>@A@:B=;;;AB@@@D>:;;DD=BAA@AAA>>><==9?899BB;:;;598=?>@@@A:??A?BCCBBB@B@AAACCE>B@@@@>>>9???ACBB@BCC?BBB6;<;;<@AA@@@A=@5;;@B?C?B@BCAC@FC=;:BB?CCCD<AABBBAB@?@@<<5<@A<?<@@=<4<5;;90949>47348<38994)4499)99::@BAA@999999@@A::99@===>4>;?BD=BBB?
@N9IO0:01182:05998
TACAGAGGGGGCAAGCGTTGTTCGGAATTACTGGGCGTAAAGGGCGCGTAGGCGGCCTGCTAAGTCGATCGTGAAATCCCCGGGCTCAACCCGGGAACTGCGACCGATACTGGTTGGCTTGAATCCGGGAGAGGGATGCGGAATTCCAGGTGTAGCGGTGAAATGCGTAGATATCTGGAGGAACACCGGTGGCGAAGGCGCATCCTGGACCGGCATTGACGCTGAGGCGCGAAAGCCAGGGGAGCAAACGGG
+
CBBBBCCCCC5CG@CAAA?AA>BD@D@D<@@@AD>BBBDD<??<@@ABBBA<8878=?A>?@<??@@AA?@@BBA=@@AA8AF@ABBD?CB@BC=B?ABAAAAB>??BBBAB@B@C@BB@BB?B@>@D9=<899,9>@AA?B>A>A<@@?EBABB65/8;<;7<>CFAAAB@@=;=>6=>1819;;;A<AA<@<<6=8:::755/58058;@;?<=9867;=>=>?:>:997:3:@:?@@@6@=;??8?=>8
@N9IO0:01194:05971
TACGTAGGTGGCAAGCGTTGTCCGGTTTTACTGGGCGTAAAGGGAGCGTAGGCGGACTTTTAAGTGGGATGTGAAATACCCGGGCTTAACCTGGGTGCTGCATTCCAAACTGGGAGTCTAGAGTGCAGGAGGGGAAAGTGGAATTCCTAGTGTAGCGGTGAAATGCGTAGAGATTAGGAAGAACACCGGTGGCGAAGGCGACTTTCTGGACTGTAACTGACGCTGAGGCTCGAAAGCGTGGGGAGCGAACAGG
+
CDCCBCB@@@<@B056BB?CCC@C?BBB<BCDFG>BAAAC9BC=;;;C;;;@BB?BBBFG;C?BBEF>DCCBBBF@DBBB>CF>CC?B?B?BBA9@::999@@@D@DC:??DD<@999=@@;;;;;;;59CCC9DE=@>@4;4;2;4;BBCCCCBBB@B;;;6<A?@@AAAABC@BB@B=??@BBC?CACC?BBC@B?BCB;;;7;CC?AABCA@=@B@@@;;;B;;7;@@CCE>BBBAAAA9ACAAA?A@A@
@N9IO0:01200:05970
TACGTAGGGTGCGAGCGTTGTCCGGAATTATTGGGCGTAAAGAGCTTGTAGGCGGTTTGTCGCGTCTGCCGTGAAAATCCGGGGCTCAACCCCGGACTTGCGGTGGGTACGGGCAGACTAGAGTGTGGTAGGGGAGACTGGAATTCCTGGTGTAGCGGTGAAATGCGCAGATATCAGGAGGAACACCGATGGCGAAGGCAGGTCTCTGGGCCACTACTGACGCTGAGAAGCGAAAGCATGGGGAGCGAACAGG
+
A@CCCCCC>BBBCBCBB@?BAA?A@C?C<@@=AB<BBBBD>BBBBB?BBBB???>>D>CABA?<==???;>>=<<<2=<8=?@6@AAA?BBA9A???>>BB@;?=@199AAC:>>>@??@ABBABBB;>?@A@6=<=>>>=A:=:;<>>;A>@>@@@=A@BB>=>=B==>A@;<99;5;=8=8=>>8>@<<8<65.6<AA?==<<<<;<4<:><<=>=;::>=>>>>A9<<;<=1:>@@BCC4?@?8829>:9
@N9IO0:01203:05973
TACGGAGGGTGCAAGCGTTATCCGGATTCACTGGGTTTAAAGGGTGCGTAGGCGGGCTTGTAAGTCAGTGGTGAAAGCCCGGGGCTTAACTCCGGAACTGCCGTTGATACTGCAAGTCTTGAGTGCACTTGAGGTGGGCGGAATACATCATGTAGTGGTGAAATACTTAGATATGATGTAGAACACCGATTGCGAAGGCAGCTCACTAAATTGCAACTGACGCTGAGGCACGAAAGCGTGGGGATCAAACAGG
+
@@BA=@@@8@A?A?BBCC???>:?=@@<?AAABD7<;9;J?EI?BAAABBF@BBB>BB?BBC=AA@@@AA?@BCC>AAE>CCC8@>?C?BBD>A>@=?=<>49:=@AAA@@@9:6:@AA@DCA@ABBBA?B@A?@CG=BC@C>BBBAA@AAA<;;BC@BBLG?BBBB>ABAB;;;A?=<<9928??;?A@599AA<A;>>@@@>BAAAA<A>ABB?BBBB??<<=9939???DE>F????CB6?????8?AA:
@N9IO0:01205:05972
GACGAAGGGGGCTAGCGTTGTTCGGAATTACTGGGCGTAAAGGGCGCGTAGGCGGTTTGTTAAGTCAGGCGTGAAAGCCCTGGGCTCAACCTGGGATGTGCGTTTGATACTGGCAAGCTTGAGTGCAGGAGAGGATGGTGGAATTCCCAGTGTAGAGGTGAAATTCGTAGATATTGGGAAGAACACCGGTGGCGAAGGCGGCCATCTGGACTGGCGAACTGACGCTGAGGCGCGAAAGCGTGGGGAGCAAACAG
+
CBAAB?BABB0;;:@=BBACC@CD?B?B?BBCCE=CCBBB>CG=BB@@@@@?@F@DC<AB?A>=>???;?A@ABC<AAA=ACD>>?>B?@<999+9@@???CBC=@?9::@?<@A<?;A=B??@>>>>:=>AA<A>>8>><A7:7;B7>>==<<:88.8=>=/73>>AC@?><:-87(5+25.5550625505;=8<1665;)/.333265--(--,06,-----67..).77;=A9>;;;@A@6@ABBB:?;;
@N9IO0:01213:05966
GACAGAGGGGGCAAGCGTTGCTCGGAATTACTGGGCGTAAAGGGCGCGTAGGCGGGATGGCAAGTCGGTCGTGAAATCCCTCGGCTCAACTGAGGAGCGTCGATCGATACTGCTGTTCTTGAGGATTGCAGAGGAGACTGGAATTCCCGGTGTAGCGGTGAAATGTGTAGAGATCGGGAGGAACACCGGTGGCGAAGGCGGGTCTCTGGGCAATTCCTGACGCTGAGGCGCGAAAGCGTGGGGAGCAAACGGG
+
CCCEBCCDDD2DD?BBBB>BABBB@C@C?CCAAB=BCDCD=BB<BBBBBBA?ABB=>>><??=AABA@ABBBCBB<ABD>CBA>?CBD@C???C?BBBBBCBA@@CDA@A???BAB>BB=BAB?B@;@>====>BBBB==;>@B@CC>C?BBBAA@@=AAAB>BBAAAA???@@A@B=BB>A>ABB?C???<>AA=A?A@A:ABAAACD>A>:=8=4:9><<<===<8===;;;1::;=>@@5@A>><5=><5
@N9IO0:01164:06058
TACGGGGGGAGCAAGCGTTGTTCGGATTCATTGGGCGTAAAGGGCGCGTAGGCGGCTCGGTAAGTCTGACGTGAAATGCACCGGTTCAACCGGGGCGCTGTGTCAGAAACTGCCAGGCTTGAGGTCGAGGGAGGAAGGTGGAATTCCTGGTGTAGCGGTGAAATGCGTAGATATCAGGAGGAACACCCGTGGCGAAGGCGACCTTCTATCTCGATTCTGACGCTGAGGCGCGAAAGCTAGGGGAGCAAACGGG
+
CAEFDIGK*;;@C7;;BA>BB?BA??@=@BA?BG=ABBBB=BD>BCAAACE@CCABBA@?@EACCBA@@EBB?BB:9::@@?B@C@CCAD?BBB:CCB@@@@@@CCDC>CCBB?BB?BA@BBC?CBBBCB=ABBEADACB?B@E@C@CC@BAABB@@?ACCC>BAABBBBBBCDBCD?@@=@>@;;;0;@@=A@@9?>@@@@<@=ABCACDBBBC@@ABBAAA;;<@?<;;???8;;9==??3@?>>A9=<>5
@N9IO0:01165:06036
TACGTAGGGTGCGAGCGTTAATCGGAATTACTGGGCGTAAAGTGTGCGCAGGCGGCAGAGCAAGTCGAGTGTGAAAGCCCCGGGCTTAACTTGGGAATTGCGCTCGAAACTACTTTGCTGGAGTGTGGCAGAGGAAGGTGGAATTCCACGTGTAGCGGTGAAATGCGTAGAGATGTGGAGGAACGACCAATGGCGAAGGCAGCCTTCTGGGCCAACACGTGAACGCTCATGCACGAAAGCGTGGGGAGCAAACAGG
+
;:AAB@@@=@DC@B=@@@?B@CCC=?=?@BBBCD>BBBBB=AAA@BBBBBB?BC?CCA@AA@<?@@?>?A9:9AA+9999+:<5<<5;58825:/@:A;?78:ABBDB>BBDDDC:AACC?CCCCBB>BAAAA?B5;7;A=A>A>B?BCCA@@CCCC?CABC;;;9>><:>;;;;;@<;;680...:)-(,2,,--(-0,---(-05,**(-(-(,,22,,-(-/--//66977333(4335<>>2;;?BB=B@@9
@N9IO0:01170:06018
TACAGAGGGTGCAAGCGTTAATCGGAATTACTGGGCGTAAAGCGTGCGTAGACGGTTGCGTAAGTCGGATGTGAAAGCCCCGGGCTCAACCCGGGAATTGCATTCGAGACTGCGTAGCTAGGGTGTGGAAGAGGGAAGCGGAATTTCCGGTGTAGCGGTGAAATGCGTAGATATCGGAAGGAACATCAGTGGCGAAAGCGGCTTCCTGGTCCAGCACCGACGTTCAGGCACGAAAGCGTGGGGAGCAAACAGG
+
BBBBCCBB=@@@@=@@BB;@=@@@>@<@=?ABBB>BBBBH<??BBA:::AAAAA?B=A>?>?:?@??;?AAA>>>7><BB:CD<B>>?@BB>BE=B?B?>?>><?@@@;;;;:?=887A@@@9@?@@6;6;AAC?C?CBC>D6;:/;>A?BBCDCCC?BBBB<;;;@;;;CCBAAA>@<A>A<;;;;<<;;?CAAA0;::4;=9>>BB>BB?BDCAA>ABA@@?B;;9;@@CCD?@BBDBCC:BBBBC>AAA=
@N9IO0:01171:06039
GACAGAGGGTGCAAACGTTGTTCGGAATTACTGGGCGTAAAGCGCGCGTAGGCGGCAGCGTGTGTCGGGCGTGAAATCCCATGGCTCAACCATGGAAGTGCACTCGAAACTGCGCAGCTAGAGTCTCGGAGAGGAAGGCGGAATGCTCGGTGTAGAGGTGAAATTCGTAGATATCGAGCGGAACACCGGTGGCGAAGGCGGCCTTCTGGACGATGACTGACGCTGGAAGTGACGAAAGCGTGGGGAGCAAACAGG
+
BBAA;;;C;@@BDC<BAB>@@=@@@@2:5::99A>@@@BD?FBBCCCCC@@<@B?BBBCBA;;;CBBD9;;B@A@;@BB=BCB?CBBC=A6;;;:?7;;CCCBAAACD<B:<;CBDCBAA@@@;;;@A=@@;;7;=@@AA>A=;;;>@@<@CCCDBB@BBA@0;5;A@;;<B<;;C@??@5:4:;;=A?BD@@@@5;5;A=A5<7<BC@BDBBBAB@@;;;AA;0+0:>0000@8:/.0000//&/:444)4445
@N9IO0:01179:06053
TACAGAGGGGGCCAGCGTTGCTCGGATTTATTGGGCGTAAAGAGCTCGTAGGCGGTTCGGTAAGTCGGGTGTGAAAACTCTGGGCTCAACCCAGAGCCGCCACCCGATACTGCTGTGACTTGAGTTCGGTAGGGGAGCGGGGAATTCCTGGTGTAGCGGTGAAATGCGCAGATATCAGGAGGAACACCAGTGGCGAAGGCGCCGCTCTGGGCCGAGACTGACGCTGAGGAGCGAAAGCGTGGGTAGCAA
+
@@AA@BA@AA*;59B@?A4995=>:=>>8::8==5=659=9999:A>????=:919;:958@?BBCCF>:;<CABA699>79959@@CADE>CB;:;6::;AAA<AAABCBBB<:;BBBC@D<=;ABB=A@BAB7BAAABB:B?C@F?AAABBBCBCB@CAAA<A@@@@@@AAAAAAB=AA?A?AAA7;;BC@BCB=?<=88299:99AA:@=@CBAAABA@;;;;;;>B@;<<;0;==?AB=AA>888
@N9IO0:01182:06012
TACGAGAGGTCCAAGCGTTAGTCGGAATCACTGGGCTTAAAGGGTGCGTAGGCGGACCGGAAAGCGTCTTGTGAAATCCCCCGGATCAACCGGGGAAATGCAGGGCGAACTCCCGGTCTCGAGGAAGCTAGAGGCCGGCGGAACGATCGGTGGAGCGGTGGAATGCGTAGATATCGATCGGAACGCCAAAGGTGAAGACAGCCGGCTGGGGCTTTCCTGACGCTGAGGCACGAAAAGCGTGGGTAGCAAACAGG
+
CCCCBB:;8;A?B=@?AA?CDBBC>A?ABBBDDF>BA4::.;B9@@A@@BB?::7:@>B;A@<@AAAAC:;;ABE?AKFBB,0,//9949)555'5;1554<<<6>><7<4;;094999=?::4:;AABBBCCACACACC@C@CBCBBB?BB=A@AA?AB@C?BBBCCCDCCCDCCCB==:=<BCC?CD=C?CCC?BBBAAA=A=@;;;;.9;:.47<<=>>CAAAA;?:83333&39;AAE=A??BBD>CAA>
@N9IO0:01186:06048
TACGTAGGTGGCAAGCGTTGTCCGGATTTACTGGGCGTAAAGCGCGCGCAGGCGGCTGATCAAGTCCGATGTGAAATCTTCCGGCTTAACTGGAAAACGGCATTGGATACTGGTCGGCTGGAAGGTGGGAGAGGGTAGCGGAATTCCCGGTGTAGTGGTGAAATGCGTAGATATCGGGAGGAACACCAGTGGCGAAAGCGGCTACCTGGCCCACTCTTGACGCTGAGGCGCGAAAGCTAGGGGAGCAAACGG
+
CCCCBAA@999:D?@9:9<@@B>A=BBA;@@CLF?CCBBB<A@@@A@AACB=@@@CCCBBBC:>=B?BBCC???@:?>==A50*0>*0+0::*/0/&/>7BBC@D?C;:;BA>A;<6;@B?B>A>;;;0;@@@A<?@@;;8;?C@CD>D?CCCCCCB?BBBA<@@@@CDCCC@;;;B<@>6948=?<AA@@8??BB4;;;33338833,3=133444.44:99499929=9999,9444;==+99555)5/9
@N9IO0:01190:06052
TACGTAGGGTGCGGGCGTTAATCGGAATTACTGGGCGTAAAGCGTGCGCAGGCGGCTCCTTAAGTCAGATGTGAAATCCCCGGGCTTAACCTGGGAACTGCGTTTGAAACTGAGGGGCTTGAGTGTGGAAGAGGGGGGTGGAATTCCAGGTGTAGCAGTGAAATGCGTAGAGATCTGGAGGAACACCGATGGCGAAGGCAGCCCCCTGGGCTAACACTGACGCTCATGCACGAAAGCGTGGGGAGCAAACAGG
+
A@ACBBBC>CCDDC>BBB@C@BBC@C=@=@BAAA<BBBBG<AABBBBBB@?8>?39:A?C?D@CBAAAAABBCEE?BAAA6AA<BA@CAD=@@D>D@BBBA@@G;;:D>BAA@@@A3@A>BBBBBCC@C>B;;;;;;%;B<>;@<?>@@>@BCCDBAABBCB=9::AAA@A?????A>AA?A?@@A@CBBB@CBB@B@BBCDGFG3DCC>BBB?AAABBB:;;;;;ABBBBCDL?DCCDBBB8@@@AB=BAA>
@N9IO0:01191:06037
TACGTAGGACCCAAGCGTTATCCGGAGTGACTGGGCGTAAAGAGTTGCGTAGGCGGCTTAGTAAGTGGATAGTGAAACCTGGTGGCTCAACCATACAGACTATTATCCAAACTGCTAAGCTCGAGAATGGTAGAGGTGGCTGGAATTTCTAGTGTAGGAGTGAAATCCGTAGATATTAGAAGGAACACCGATGGCGTAGGCAGGCCACTGGACCATTTCTGACGCTAAGGCACGAAAAGCGTGGGGAGCGAACCGG
+
BBBBCAA>ABC;@<@BAA?BBA?B@AAABCCCCC>;;;CC<;<;A>BABBBD>?@>@A?BBBB@BBB?ACC@AAA@8@?9:6;B?ABBCACACCCBABBBCCB?@AD@BB>C@@@AB?BBC:<<B@:BC9BBBBC@CB?@>?<@<@D?BCCBBBBBB?BBBBBB=BC?ABECHCBA>A;;6;?B?BCC;;;BC?CCCCC?BCC@C?C>@A<AA;@CB::?<@>559A=A=?A;;9:9&9;;:777*7;>@A>?8:5
@N9IO0:01200:06048
TACAGAGGGGGCCAGCGTTATTCGGAATTATTGGGCGTAAAGGGCGCGTAGGCGGCCATGCGTGTCTTCCGTGAAATCCCTCGGCTTAACTGAGGACGTGCGGAAGAAACTGCAAGGCTCGAGTCCGGGAGAGGGGGGTGGAATTCCCAGTGTAGCGGTGGAAATGCGTAGATATTGGGAGGAACACCGGTGGCGAAGGCGGCCCCCTGGACCGGTACTGACGCCTGAGGCGCGAAAAGCGTGGGTAGCAA
+
AAAA@;;;;;*;>;;9>><AB?BB?B?A?A@@@@<@000A<@E<ABBB?;;;00,06;:<@@>;<AA=@?@>9::29AA;AAA=??;?<AB>=87;@=BBBB?B=AAB<BA???4>6;;9:69753990A@@@=B=B&AB>A=A=@@:@@AA>999929=8>?:@:99AA@@A??;?C=@@:?:::::??@A=@AA4949?9<C=A+::.33173977777333,377749833333&33339;3::9333
@N9IO0:01209:06012
TACGGAGGGTGCAAGCGTTAATCGGAATTACTGGGCGTAAAGCGCACGCAGGCGGTTTGTTAAGTCAGATGTGAAATCCCCGGGCTCAACCTGGGAACTGCATTTGAAACTGGCAAGCTAGAGTCTCGTAGAGGGGGGTAGAATTCCAGGTGTAGCGGTGAAATGCGTAGAGATCTGGAGGAATACCGGTGGCGAAGGCGGCCCCCTGGACGAAGACTGACGCTCAGGTGCGAAAGCGTGGGGAGCAAACAG
+
BCBC@CCE>CBBB?B@@??B?BBA>A695;A;;;4:BAAA=A?AAAAAB??9>?1785:9<A>@AAAA@ABCCAA<@=<=0@A;AAED@C?BBD=B?CBCCCCF=BBG?CBB?A?:@@B@B@AAABBBCCBBBAAAA'AA::6;?A>@@=@AAA@::8:AAC>99<CAAAA::;::A?CC=@=?CC@C?BC>AAA?A;<=29999'8?9??@A>A@?==BAA879876;;AABB;>>B@?BB8879??6672
@N9IO0:01165:06102
TACGAAGGGGGCTAGCGTTGCTCGGAATCACTGGGCGTAAAGCGCACGTAGGCGGGTCCTTAAGTCGGGGGTGAAATCCTGGAGCTCAACTCCAGAACTGCCTTCGATACTGAGGATCTCGAGTCCGGGAGAGGTGAGTGGAACTCCGAGTGTAGAGGTGAAATTCGTAGATATTCGGAAGAACACCAGTGGCGAAGGCGGCTCACTGGCCCGGTACTGACGCTGAGGTGCGAAAGCGTGGGGAGCAAACAGG
+
BB@;;7<<<<+;;;>;>@9:;BCFAD@DCCDCCD?AAACD;;;;;DAAA@@9??A<AC@D?A?BCBBBBB1BBBD=CD>@@>@ABBCC=AAA=BBB@CCCCBDACCBBCA@@@A@AA@A@AABBB@BD=B@@@?BCBBBC?C?CBB?B@@ACCAAAA?BBCG>E?BAAA???>@:991988938AA;@@:949??:??CB?AA?::::1;;0;=AAC;;;ACAA@@@?;;;;;;0;;?:999*99944)5;;8
@N9IO0:01179:06074
TACGTAGGGTGCGAGCGTTAATCGGAATTACTGGGCGTAAAGCGTGCGTAGGTGGTTCGTTGTGTCTGTGGTGAAAGCCCCGGGCTTAACCTGGGAATGGCCATGGAAACTGGCGAGCTGGAGTGTGGCAGAGGAGGGTGGAATTCCGCGTGTAGCAGTGAAATGCGTAGAGATGCGGAGGAACACCGATGGCGAAGGCAGCCCTCTGGGCTAACACTGACGCTGAGGCACGGAAAGCGTGGGGAGCAAACAGG
+
BBCCCBBB=BBCA@@?AA=?=@CD@C>A>AAA@A<>?A@A<AAABDCCCCC@A@?BABBCAHCCA><000,0077./444&4;)44.45:8:::08.43-9.99=38=3??A=@@?@@@@>AA;;:A?988=<:998-8?<?;A6;4;?::;;;:::@?@CC=CCC;;;CCCCCBBB?BC5;7:=@==@;;5;:=8=;:::@B;@:99C8999=:9;>990<<00/:466//)//(/894444&4<9=9599>;
@N9IO0:01186:06105
TACGTAGGGGGCGAGCGTTGTCCGGAATCATTGGGCGTAAAGCGCGTGTAGGCGGCTCGATAAGTCCGGTGTGAAACCTTGGGGCTCAACCCCAAGCCTGCACTGGATACTGTCGAGCTAGAGTCCGGGAGGGGAGAGCGGAATTCCTAGTGTAGCGGTGAAATGCGCAGATATTAGGAAGAACACCGGTGGCGAAGGCGGCTCTCTGGAACGGTACTGACGCTGAGACGCGAAAGCGTGGGGAGCGAACAGG
+
@AA?;99999(==55555.5:;8=:=8<=6616=4=<=<=)555599<:;?78938<?AA@A>A@@9>;@AABBB=C=A5;;;.;AA@=BBB7@;@A?CCDDFIL?ABCCCAAAA;9;AAAA@@@?BA<@A@@.>=::BB?B>@>??B@@@@B;;;B?ACAA<?>>@AA???BC?CB?C?BB?BBB?A=AA78:C?C?AA>ABBBBBB?A?BB?@B====:::99:777<>@AD=BBBBB@@5@??=?8<;;8
@N9IO0:01191:06086
TACGTAGGGTGCAGGCGTTAATCGGAATACTGGGCGTAAAGCGTGCGCAGGCGGTTTGTTAAGACAGGTGTGAAATCCCCGGGCTTAACCTGGGAACTGCGCTTGTTACTGGCAGACTCGAGTGTGGCAGGAGGGGGGTGGAATTCCAGGTGTAGCAGTGAAATGCGTAGAGATCTGGAGGAACACCGATGGCGAAGGCAGCCCCCTGGGCTGACACTGACGCTCCATGCACGAAAAGCGTGGGGAGCCAAAACAGG
+
AACB@A@B<;;;AB=@?@?C?BCC?B?A@@@AB<@@?BD899>:<:;;00+0::99/9<3;5;==AB?AAABCC;BBBB0AC6BAADBH@BA>6B;@BCAAA?>AD?B?@;<000//97899===;8;00*0>@<@='99<9;;8=8>?9?>CA@>==@;;;(44488;;455:::;433-3-38:38:::7;==9=89844444$49;2445995///---,,,(,,--7:5444&4444444&49938::+8444
@N9IO0:01203:06090
TACGTAGGGTGCGAGCGTTAATCGGAATTACTGGGCGTAAAGGGTGCGCAGGCGGCTCCGCATGTCAGGCGTGAAAGCCCCGGGCTTAACCTGGGAACGGCGCTTGAAACTACGGGGCTGGAGTGTGGCAGAGGGAGGTGGAATTCCACGTGTAGCGGTGAAATGCGTAGATATCGGGAGGAATACCGATGGCGAAGGCAGGTCTCTGGGCTGACACTGACGCTCATGCACGAAAGCGTGGGGAGCAAACAGG
+
ACC@AAAA8@DDB;:9=>;?9ABD@C?C?AA???6<><>=6=?9>>>BBBB?BCA;::ADC@:::@==:?@@?@?;>???3??9?B9@6;6;@C>G@BC@BBBB?@@E>EBBBCDG<BBB?C@:::A>@AABCB0;;5;;=@8?<?<@@@A;;;AAB@B@?@5::BAAABA@;;<<<0<A>A>BBC@BBBBBDFFACACCC?::;;BBB>CCBBBCDBBBCDCABA999<=9::.;:9:@AA6@@@AA9??@<
@N9IO0:01207:06095
TACGAAGGGGGGCTAGCGTTGTTCGGAGTTACTGGGCGTAAAGGGCGCGTAGGCGGCTTGACAAGTCAGGCGTGAAAGCCCCGGGCTTAACCCGGGAATTGCGCTTGATACTGTCTGGCTGGAGTCCGGGAGAGGATGGCGGAATTCCCAGTGTAGAGGTGAAATTCGTAGATATTGGGAAGAACACCGGTGGCGAAGGCGGCCATCTGGACCGGTACTGGACGCTGAGGCGCGAAAAGCGTGGGGAGCAAACAG
+
:@<@B4:;;;;#;>;9:994=:59>:9:;7@<?AA8>AAAB:AA;B@@ABAA@BB:@@?@BBC?B@<<868///9;1////+4>5>C8B>BB<BC>C@E=??BBB=?>><AA@9::C@CBCADCBBFCD<AA;;9;BE>BB7<5;5;;0;;AA@AA;:7;CCC=C@C??@BBB>>5;;.:;?@9??A2818=9=?>8<177/7,7/9//)/93606////)/68889<<28833333&3333787+833393733
@N9IO0:01208:06100
TACGGAGGGTGCTAGCGTTGTTCGGAATCACTGGGCGTAAAGCGCGTGTAGGCGCCTCCCAAGTCTGATGTGAAAGCCCGGGGCTCACCCCCGGAAGTGCATTGGAAACTGTGAGGCTCGAGTCCCGGAGAGGAGAGTGGAATTCCTGGTGTAGCGGTGAAATGCGTAGATATCAGGAGGAACACCGGTGGCGAAGGCGGCTCTCTGGACGGTGACTGACGCTGAGACGCGAAAAGCGTGGGGAGCAAACAG
+
?@BB?ABE?BBAA@@?@@<?@:>A?C@EEE;;;C><;;DD<A:9:?=?@;93::99<=?9@=@@A;9:@A@CCE:;;B<BBB7;;;;;;<<*<5;4:9::CC@C>AB<@ACB;;;>BBBBBB@@@;@?@@@C@BBCCBB?B@D@E?AA>AA@A@@A=@???9???@A@<?=733886>?8:6:?:6?;77/7<<8?8?>7<473:::2<<=9<<<??877<;;;;778773333&33778;;.;;?;;5;==
@N9IO0:01178:06116
GACGGAGGGCGCAAGCGTTGTTCGGAATACTGGGCGTAAAGCGCGAGCAGGTGGTCTGTTAAGTCTTTTGTGAAAACCCGGGGCTCAACTCCGTGGAATGCAGAAGATACTGGCAGGCTAGAGAACAGTAGAGGCTAGCGGAATTCCTGGTGTAGCGGTGGAATGCGTAGATATCAGGAAGAACACCTGTGGCGAAGGCGGCTAGCTGGGCTGTTTCTGACACTCATCCGCGAAAGCGTGGGGAGCAAACAGG
+
BBBB?A@A:A@=B>A;;;<@@>@@<A000???<5?ABBD<ABAABBBBBB?BB@BBAAA>@:==99::+799::;1<?6CDD9:<==7;BC?BBB>C@BBAAAB?AAAAA:979>?@=>=>=>=9<8888887-6<@?@D@C@C@C?BC?BCBBBBB@BC@B?BBBBCCBB???@BB?B?BC@AAB@BDAB>@A@=@=??;@A??@BBB=CCBBC=BBBBBAABCBBB@BBBBB<A>>>AAA6?@?AA;@??;
@N9IO0:01180:06124
TACGAGAGGTCCAAGCGTTAGTCGGAATCACTGGGCTTAAAGGGTGCGTAGGCGGATCGGAAAGCGTCTTGTGAAATCCCCCGGCTCAACCGGGGAAATGCAGGGCGAACTGCCGATCTCGAGGAAGCTAGAGGCCGGCGGAACGATCGGTGGAGCGGTGGAATGCGTAGATATCGATCGGAACGCCAAAGGTGAAGACAGCCGGCTGGGGCTTTCCTGACGCTGAGGCACGAAAGCGTGGGTAGCAAACAG
+
CCAB@BBB8;;?C<=@@@:@ABBB:D@BBBBCCC<A@;?>9@A;AAAABAA=@@=??;<8<=455<B?A7>9:93(399::+;58@BB?B?BDC5??8::999928>;;878A6<99:@@AAA>B?CCCAABD@C>A=AA<@=A@@@@@<@@<@ABB?BD?D=AACBBBBAABBAAB?::5:5@?@<AA<A9>?B79:?>??:?=A@AAB9BCE>C987::BAB>;:<>?8825-58=>=>-88288808<9
@N9IO0:01181:06131
TACAGAGGGTGCAAACGTTGCTCGGAATTATTGGGCGTAAAGCGCGTGTAGGCGGCTTGTTAAGTCGGTTGTGAAAACCCATGGCTCAACCATGGAAGGGCGTCCGAAACTGGCAAGCTAGAGTCCCGACGAGGATGGCGGAATTCCCAGTGTAGAGGTGAAATTCGTAGATATTGGGAGGAACACCGGTGGCGAAGGCGGCCATCTGGGAGGGCACTGACGCTGAGACGCGAAAGCGTGGGGAGCAAACAGG
+
CBBCCBBC>AADED=;;;=BA@B>?>>?>?B?AA;?>>=:2=:9:C;:;@B?;;9;C=AA7:9;<@B=A89;B@@C4@@<@CC@CCA@=B?B@A:?6;?3@@<@8=BB=BB@:@<8<;;;@BA@<>7>BC9:;?A@@=B@;A9A2;;/;:9:??B@B7;:;B:@:@@?@A@@9949@9@@?B?AA@?A=@@<?BB?B@BA?A@AA??@B<;:;5;@@@ABBA;;;BBBBBBBCB;C;;;BDF<BBCCC>BBC?
@N9IO0:01183:06158
TACGTAGGGTGCAGGCGTTAATCGGAATTACTGGGCGTAAAGCGTGCGCAGGCGGCTCCTTAAGTCAGATGTGAAATCCCCGGGCTTAACCTGGGAACTGCGTTTGAAACTGGGGGGCTTGAGTGTGGCAGAGGGGGGTGGAATTCCAGGTGTAGCAGTGAAATGCGTAGAGATCTGGAGGAACACCGATGGCGAAGGCAGCCCCCTGGGCTAACACTGACGCTCATGCACGAAAGCGTGGGGAGCAAACAGG
+
CBBB;;;>4<BB?=9:9;2:5@@@<C@C@CCCBA9@A;;;0;999=<>000900)003-3-4.4448:::AA@A@;@CCC;BC>CC@D@B>BCB6B<@@@A@;<39;A66<6GGGA&<A9:<;?;9;4999:55555#5<9=@G?A=::7:>>>95444448088444:;:444555.55495:55.555:7<55.55:559555$5<<4===8;;7//////////:455<??5=933;88+8988818<;2
@N9IO0:01188:06133
TACAGAGGGCGCGAGCGTTGTCCGGAATCACTGGGCGTAAAGGGCGCGTAGGTGGCGGCATAAGGCTGTGGTGAAAGTCCGGGGCTCAACTCCGGATCGGCCGTGGCAACTGTGTCGCTAGGGCACCGTAGAGGCAGATGGAATTCCGGGTGTAGCGGTGGAATGCGTAGAGATCCGGAAGAACACCAGTGGCGAAGGCGGTCTGCTGGGCGGTGAGCTCGTAAGGGCTCAATAGCCGACACTGAGGCGCGACAGCGT
+
CCBAA@BB=9;:A;5;AA;AAD?C?B=@@AAAAB<@BBBC=A@<ABBBBCC@BB@BB?ABAB?B@BBABA=A@A@0;;;5;<;6;BCC@BBC@C@BBCC@C?@B@@CC@BBA<AAACA::;E>BBB@A;9:::5;@AB?B<<:><@?CC<AAAAA=>:;?07/4:;@@???@9557<9<:==9A<@=A8//3888)/)/8366334?>C;A@<@@@@:<?A??7<;3;;=:6:88878888<<==@9?<<89;=<<;7
@N9IO0:01196:06111
TACGTAGGATCCGAGCGTTATCCGGATTTACTGGGCGTAAAGAGTTGCGTAGGTGGCAGAGTAAGTTAGTAGTGAAACTGTGTGGCTCAACCATGCACCCATTACTAAAACTGACTCAGCTTGAAGATGAGAGAGGTCACTGGAATTCCAAGTGTAGGAGTGAAATCCGTAGATATTTGGAGGAACACCGATGGCGTAGGCAGGTGACTGGCTCATTCTTGACACTAAGGCACGAAAGCGTGGGGAGCAAACGG
+
ICCCBBB@BAB@BA<BA@=ACB=B8::B<BBBBC>????A<A???@BAAA9949?8?A@AACB@BB>BBB?>>878(3<><?=?9:<9<7=078>>>>A:??<?AAAAA5@852282226;6/0)/:>=?BAAAA<@<<99=4=8B>B?B?AB????9??335<4:;:9<=<<A@@@:A5;95>5>:<7@A@@;@@??B8@AC@BBBCCC?CA??@=??;??::<BB;A4=879=918;=B===1445<;1377
@N9IO0:01200:06133
TACGTAGGGTGCAGGCGTTAATCGGAATACTGGGCGTAAAGCGTGCGCAGGCGGCTCCTTAAGTCAGATGTGAAATCCCCCGGGCTTAACCTGGGAACTGCGTTTGAAACTGGGGGGCTTGAGTGTGGCAGAGGGGGGTGGAATTCCAGGTGTAGCAGTGAAATGCGTAGAGATCTGGAGGAACACCGATGGCGAAGGCAGCCCCCTGGGCTAACACTGACGCTCATGCACGAAAGCGTGGGGAGCAAACAGG
+
HCCAA9990:9;@;8=BB@C?B>>9=-00>0//+/:;;C:;;BACA?;8:6..(--708,3139==?>8::AAA;;;;;;$4;2;<660484;;7<599B@@AC:9;>=>C>@@A@&<@?BA<@<;;7@A@CKDDDD*AB8@=@=@;@????@CC@@@>AA?9@@@B?@?A@>@A@>5;=:=<==B<C>>=9<55.57<<CDEDD5DEF>B@@<BA@=94444498:::>@??C=C?@?@@@5?==<<49?:5
@N9IO0:01205:06135
CACGGGGGGAGCAAGCGTTGTTCGGAATCACTGGGCGTAAAGGGCGTGTAGGCGGTTCGGTAAGTGGAATGTGAAATGCCCCGGCTCACCCGGGGACCTGCATCCCAAACTGCCGAGCTTGAGTATGGGAGAGGATGAGGGAATTCCTGGTGTAGCGGTGAAATGCGTAGATATCAGGAGGAACACCGGTGGCGAAGGCGCTCATCTGGCCCAATACTGACGCTGAGGCGCGAAAGCTAGGGGAGCAAACGGG
+
DCBABABA(:;AI7:;BB?BC@BC?B?BBCCBBB>BBBBC>BC>;;;AB@@<@A>A>AB?@A=@BB?B@B@A;;:0;;999-:3:8?A??6<<<-896=?=>;;;0;@;@@AA=@@A@C=@@AADCCF;;;CC>BBCBBC>C@C@C?BCAFCBBB@@<@@@@9;;;A@@@BABBCLD@CA>?;?C@>B@CD@B??<?=@:::??AAB@<@@,0+000;;;AAAA;:::?<@AAA<@B;;;BB7;:CDD?EJK=
@N9IO0:01208:06132
TACGGAGGGTGCGAGCGTTAATCGGAATTACTGGGCGTAAAGCGTACGTAGGCGGCTTTGTAAGTCGGTTGTGAAATCCCCGGGCTTAACCTGGGAATTGCAGTCGATACTGCATGGCTAGAGTATGGTAGAGGGTAGTGGAATTCCGGGTGTAGCGGTGAAATGCGTAGATATCCGGAGGAACATCAGTGGCGAAGGCGGCTACCTGGACCAATACTGACGCTGAGGTACGAAAGCGTGGGGAGCAAACAGG
+
;B<<76@>:@ABAAA=00+0+0::3:7>388>AB=@A@HF=@@BCCCCCBB<AB?BCC>BCC@AAAB?B?B>@<@+0/0/)0>*//)/5:7<;;5?:C?CB;;;?<??@??@?@;;8:CCAAABB9969@>=??8?A?>??B?B>B?BB=BAA?@@@<@AAA=BBBDCBBB878?=A8AA=A@BBCBCAAA@CCL@C@CB?BDAA>@@=@B?B?B@@?@@;;;BAAC?AA@??@;@??;@AA5000>>9=@?<
@N9IO0:01179:06209
TACGTAGGTGGCGAGCGTTGTCCGGATTTACTGGGCGTAAAGAGCGCGCAGGCGGTCATTCAAGTCGAGTGTGAAAGCCCCCGGCTCAACTGGGGAGGGTCACTCGATACTGTTTGACTCGAAGGCGGGAGAGGGAAGTGGAATTCCCGGTGTAGTGGTGAAATGCGTAGATATCGGGAGGAACACCAGTGGCGAAGGCGACTTCCTGGCCCGTTCTTGACGCTGAGGCGCGAAAGCTAGGGGAGCAAACGGG
+
CCCCCCCABB>BB@;8:=;@@@=A<??@9?>:;;0;?=AA<@@@@@@BCBB@BB@DFCCICC?BCB;;;AAA@@B6?@@@@*<5;?::5<<;<<0377(33::;>;?A@???BG=BBA?@?A@A;???8?@@AC<A=AAA>B@B?BD>B@@?ABBBC?BB?D;@?>?>>??>?8;;F;><:=<?@?>B@?:6;77195:=>>=:>:>A:?>9??9>=:=AAA>898:5:>A?@@9???????5??@CF:@@@8
@N9IO0:01185:06168
TACGAAGGTGGCAAGCGTTGTTCGGATTTACTGGGCGTACAGGGAGCGTAGGCGGTTGGGTAAGCCCTTCGGGAAATCTCCCGGCTTAACCGGGAAAGGTCGGGGGGGACTGCTCGGCTAGAGGACGGGAGAGGAGCGCGGAATTCCCGGTGTAGCGGTGAAATGCGTAGAGATCGGGAGGAAGGCCGGTGGCGAAGGCGGCGCTCTGGAACGTTCCTGACGCTGAGGCTCGAAAGCGTGGGGAGCAAACAGG
+
B@ABB?C?;;7;B<A;;9=@=8=@?>CC=B:;;A:A@AAABAC=@@@@@@D@CF@E@CC;@?29;4)43444)4<0::<CB5;79@8>=@:@<9@@8?;73333333"399<:;;>9<@@@BC@AAAB9@@;;7;ABCAB?A8:8:A=A?@@@A@CB?AA@@9??988=;::;555<3<=9<9=8<7<8<<7;;;9=96619@>=AB?4919@@?E>AABAA@9999255555909555555'5999@055@=
@N9IO0:01203:06167
TACGTAGGTGGCAAGCGTTGTCCGGATTTACTGGGTGTAAAGGGCGTGTAGCCGGGCTGATAAGTCAGATGTGAAATCTGGAGGCTCAACCTCCAAACTGCATTTGAAACTGTCGGTCTTGAGTATCGGAGAGGTAACCGGAATTCCTAGTGTAGCGGTGAAATGCGTAGATATTAGGAAGAACACCAGTGGCGAAGGCGGGTTGACTGGACGACGAACGTGACGGTGAGGCGCGAAAGCGTGGG
+
CCBAABB@@@<@A.4;;94;>A;@=BBC>DCDDD>BBCCJ?CC>CCBBBBBB@CB>BCDCBB?BCCBAA@@@CCC?BB??<??;?BAB?B@BB?BC>B9:9BBC>CBB>B@?>7708AA29:<ABBCD?CC::::;5:*0*/.56=9=96>888>?93;555-569====>=98/822738949=<3<:;65763(.(---'-(..77704433...4...44-,(,,,,(,256::19??;<87
@N9IO0:01208:06184
TACGTAGGGTGCGAGCGTTAATCGGAATTACTGGGCGTAAAGTGTGCGCAGGTGGCCGCGCAAGTCGAGTGTGAAAGCCCCGGGCTTAACTTGGGAATTGCGCTCGAAACTACGTGGCTAGAGTGTGGCAGAGGGAGGTGGAATTCCACGTGTAGCGGTGAAATGCGTAGAGATGTGGAGGAACACCAATGGCGAAGGCAGCCTCCTGGGCCAACACTGACACTCATGCACGAAAGCGTGGGGAGCAAACAGG
+
BBBBB;;<0:A=BA@?BB;?=@AA?A?A?B??@C<:;;CB=BAA@DBA;;;5;@=@>AA@BB>BBB;<;ABBAAA7;;AB7BA8??9@<?A?CD>B@B?BBCCCCCCC<CCDC@@@@CCDDBBAA@@9>@?999.:=8=?;@>A>A=@@CB;;<@BC@MCBB=BCDCDBAABCCCCB@BBGL?;;;6;69B=A??>?:?>@@=>@=@@D9D6:59<=>@@@@CABB@@@A;;;B<A@@A@AA3;;;@D=BBB?
@N9IO0:01170:06244
TACAGAGGGGGCGAGCGTTGTTCGGAATTACTGGGCGTAAAGGGCGCGTAGGCGCCTGTTAAGTCGAACGTGAAATCCCCGGGCTCAACCCGGGAACTGCGTCCGAGACTGACAGGCTCGAATCCGGGAGAGGGATGTGGAATTCCAGGTGTAGCGGTGAAATGCGTAGATATCTGGAGGAACACCGGTGGCGAAGGCGGCATCCTGGACCGGCATTGACGCTGAGGCGCGAAAGCCAGGGGAGCAAAGCGG
+
CCCBBBCCCC5BA@AABB@BCAFD?B?B@CBAAA=AA@CE>DD=BCCCAAA=::9?BBC?D=AABBC>@?@@AC>CEFF;CC>B@@A@DC>CD>C@C:;:AA@>A:;:;@@ABCC@AAA@@=@@=@B=BBBCE>BB???9?:?:??AB?CA@@A::49AAD>BBBBCCBBA@>??@<@@<@=@@@?B@BB?A@?8>9=?:;=?=877188484888488888<==<7992237.75.5666+5./.;1669;
@N9IO0:01181:06212
TACGTAGGATCCGAGCGTTGTCCGGAATTACTGGGTGTAAAGGGCGTGTAGGTGGGCTTCTAAGTCGGTGGTGAAATCCTGCAGCTTAACTGTAGAACTGCCATTGATACTGGAAGTCTTGAGTGCGGCAGAGGGAGATAGAATTCATGGTGTAGCGGTGAAATGTGTAGATATCATGAAGAATACCGGTTGCGAAGGCGGTCTCCTGGTCCGTTACTGACACTGAGGCGCGAAAGCGTGGGGAGCAAACAGG
+
AABCBBA?A;;55:::9;.45506;C:E@><<A@8BBBBB=CF>DC@@ABB?A@@4@B=AAB@BAAB?BB?BBCD>BB@BABAABB5;5;?AAAAA>AA?@=@A>?@::89?=A<>>?D=?@BBBBC?B???A@;@@9::??>B@BBBA?AAAABBB@BBBC=BBCCBBBBBBACABBC?AA>AAB@C@C?B?9;6;>@B>@@;;7<B@BC@CC@BBBBCBBBAA@@<?@???@;@A@CCCC;CABBD>BAB?
@N9IO0:01190:06218
TACGGAGGTGGCAAGCGTTGTTCGGAATTACTGGGCGTAAAGGGCGCGTAGGCGGGGAGGCAAGTCGGGTGTGAAATCCCTCGGCTCAACTGAGGAACTGCGCCCGAAACTGCTTCTCTTGAGTCCCGGAGAGGAAGATGGAATTCCCGGTGTAGCGGTGAAATGTGTAGAGATCGGGAGGAACACCGGTGGCGAAGGCGGTCTTCTGGACGGTGACTGACGCTGAGGCGCGAAAGCGTGGGGAGCAAACGGG
+
DCCD@CB?@>=>A6;:@@<@A=;;7;>B9:;DEJ>BABBB<BB<CB<;:BJBCDDD9CB?BF>AA?CF=A@@BFE>AA?8@:959BCC?BBBAA>A?CFBABBD=AAB=A@@@@<@A9:08<;779.88=@AA@D?BBCA8@<?>?D;B?BA@AA;;6;@BB<BBB??@AAA<9999)59499>>>:>:;;7;>;:@600,000*/8;6:==:=:??@::9:73333.3;;?<=18?97878.8><?=5@=?9
@N9IO0:01190:06234
TACGTAGGGTGCGAGCGTTAATCGGAATTACTGGGCGTAAAGCGTGCGCAGGCTGTTTTGTAAGTCAGATGTGAAATCCCTGAGCTCAACTTAGGAACTGCGTTTGAAACTACAAGACTAGAATATGTCAGAGGGGGGTAGAATTCCACGTGTAGCAGTGAAATGCGTAGAGATGTGGAGGAATACCAATGGCGAAGGCAGCCCCCTGGGATAATATTGACGCTCATGCACGAAAGCGTGGGGAGCAAACAGG
+
<;;CCBBB=@@@B;66@@;;9<<C:B?B?@@@AA;A@@?A;A@A???A:999>??>FD;@?<<?????AAAA;<;4;@A;AAA@@@AB?AA399298=<<?=>A;@BD:?@BBA=ABA@@??8>=8::==>99::::%0;;:)0(.(.7=@><AA@@ACCCC>CCAABAACBBBAA?<;94;5;AA>B=@B>BBC@CAAAAHIII3ECC?CCB?@@@7;;CBBB;;;AABBAAA=AAABCDG9BBA@D<B@@?
@N9IO0:01191:06259
CACGGGGGGAGCGAGCGTTGTTCGGATTCATTGGGCGTAAAGGGCGCGTAGGCGCCGAGCAAGTCTGATGTGAAATGCACCGGTTCAACCGGGGCGCTGTGTCAGAGACTGCCCGGCTTGAGGTCGAGGGAGGAAGGTGGAATTCCTGGTGTAGCGGTGAAATGCGTAGATATCAGGAGGAACACCCGTGGCGAAGGCGGCCTTCTATCTCGATCCTGACGCTGAGGCGCGAAAGCCAGGGGAGCAAACGGG
+
BA;;;;;;%:AA@@<@A@=@C@CCACCADAB>BF>CCCCD>CC>CC@999>:99;<@;;;C?BABBAABBBBBE>BCBBB@C@C?@?9=9>?>5@AACCCCCCBBBAA>>=>>8>;AA<AAB?AAB@@@;AA?C@C?BB?B?B?B?>><>>>BB@A>@A@@;:::@@A@ABBBACD?AA>@?>999.;;;5;CB=@>@@<@>A<@ABCBCDCBAA=@@@@@AB@@@<@@;;;@6@@>ABDD;@A@@C=BAC;
@N9IO0:01192:06238
TACAGAGGTGGCAAGCGTTGTTCGGAATTACTGGGCGTAAAGGGCGCGTAGGCGGTTCGATAAGTCCCGCGTGAAAGCCCCCGGCTCAACTGGGGAACGGCGCGGGATACTGACGGACTTGAGTTCGGGAGAGGGAAGCGGAATTCCGGGTGTAGCGGTGAAATGCGTAGATATCCGGAGGAACACCGGTGGCGAAGGCGGCTTCCTGGACCGATACTGACGCTGAGGCGCGAAAGCTAGGGGAGCAAACAGG
+
BBAAAAC=??=?B7?@CC@CC@BB>A?C?BCDCC@CCBCD?CD>BBBBBBB?BA?A>AAABA:=89:/9>?@=@@8??999*>=@BBC?C@A@@3A=AA=AA@@@8@@?;;;@@@<@BA>@C::6;BB9@ABBB=C>@?@<?293::>=6=99339=<=??@8@@@@?@?BAA@A;@;>=/9.3;;187894=?@?B?BB?99746::6999;::;;=;;;><<=89.6<=<>:/9=66688+88897.3332
@N9IO0:01196:06256
AACGTAGGGGGCCAGCGTTGCTCGGAATTACTGGGCGTAAAGGGTTCGTAGGCGGTGCGGTAAGTCTCGAGTGAAATCTCCGGGCTTAACTCGGAGGCTGCTCGGGAAACTGCCGTGCTGGAGTGCGGGAGAGGCGAGTGGAATTGCAGGTGTAGCGGTGAAATGCGTAGATCTCTGCAGGAACACCCGTGGCGAAAGCGGCTCGCTGGACCGCAACTGACGCTGAGGAACGAAAGCTAGGGGAGCAAACAGG
+
G<CCCCCGJJ5C????@A6;:ABBAD@D@DBBBB<;;:AB<BB=BAAAA@@<00-0BAF@BCACCCBBGCC@@@D<BBCC?BB:??<?;@AA@=@@<@@@A@@@@:@C<BBBDACCCDBC?AABBEDE>B@@@?CCB@B@@D<?<?@??<@AAABBB?CCCC>BBB???BB???@?@@AA:@<;;;;0:?A;@:::-9>?=CBCBBBB6;;6;;A>BBBCACA@@@@=B=ABBC8;;BBDDE;BCBBB=;;;=
@N9IO0:01199:06219
TACGGAGGTGGCAAGCGTTGTTCGGAATTACTGGGCGTAAAGGGCGCGTAGGCGGCAAGGCAAGTCAGGTGTGAAAGCCCCGAGCTTAACTCGGGAATTGCATCTGAAACTGCTGTGCTTGAGTTCTGGAGGGGGTAGTGGAATTCCCAGTGTAGCGGTGAAATGCGTAGATATTGGGAGGAACACCTGCGGCGAAGGCGGCTACCTGGACAGAAACTGACGCTGAGGCGCGAAAGCTAGGGGAGCGAACGG
+
@CCD8;;?BB=AB6;:;:6;D@BC@D@C@BBBBB>BCCJJ?CC>CCCCCCCAA@=@C=?<?B>@ABBA?BBBBBE>BBBB9CAA@B>A>AACCC>B@B@BB??>?><=9?999BAA@BB?@A@A;@BA=ACDDD5CAA@A=A>B?BC=BBCBDBBAA:;;CC=CCCCFDCBBBB@BC>CC?B?CCCACABB@BCJ?B@;;9;BAA@A@=A@@@BB<A;;;;;0<000+000/<@6?999777&3333/+//:
@N9IO0:01201:06236
TACGTAGGGTGCGAGCGTTAATCGGAATTACTGGGCGTAAAGTGTGCGCAGGTGGCCGCGCATGTCGAGTGTGAAATCCCCGGGCTTAACTTGGGAATTGCGCTCGAAACTACGTGGCTCGAGTGTGGCAGAGGAAGGTGGAATTCCACGTGTAGCGGTGAAATGCGTAGAGATGTGGAGGAACACCGATGGCGAAGGCAGCCTTCTGGGCCAACACTGACGCTCATGTACGAAAGCGTGGGGAGCAAACAGG
+
;;;BBCBC>CCBBAB@BB8:8:DB>@=@6::ACC=CBBBD>CCCA;;<B;;5;@=B6;;C;;9BBBBAACCB;;;6;;GG.;;6::<B79:ACD=C7<7;<;;;;CCC=CCAB;;;=AAAA@@A?;;4;;;BA=A5;5;;4;=A=B?BB;;;@@@AB?BABA=ABBB@@@BBC;;:A=@@;@;???;>A@A>@?C?C@CBAA?B?A@>>0:5;=;<<ACB???A@@@@@;;;:@8??ABBBB8@@AAB<@AA@
@N9IO0:01205:06259
TACGGAGGGTGCAAGCATTGATCGGAATTACTGGGCGTAAAGGGCGCGTAGGCGGCCTAAAAAAGTCAGATGTGAAATTCCAGGGCTCAACCCTGGAGCTGCATTTGAAACTTTTAGACTAGAGTGTAGTTAGGGTAAACGGAATTCCACGTGTAGCGGTGAAATGCGTAGATATGTGGAAGAACACCGGTGGTGAAGACGGTTTACTGGGCTATAACTGACGCTGAGGCGCGAAAGCATGGGGAGCAAACAGG
+
BBCC@BCC<@@?B@CBAB<BBBDE9C9C9DCBBA<@A9??:?D>BBBB??=<993937::9:9%::@AA@:98A==)9/76;=?9AA?@=@A<@B?A@=:00///)7<<6;<;;0;;;78??@AA:;000)/>>7???7;;3;39394<88/./:@@A?BAAA<ABBBBCBB@@@@@B=B=BB?@@@?A?AA=A;;5;AA@>BB<BCBBB;AA@@@=@@AACA@@@AA=AB;;:G=A@ABBCC;BBCCC=BBC@
@N9IO0:01173:06291
TACGTAGGGTGCGGGCGTTAATCGGAATTACTGGGCGTAAAGCGTGCGCAGGCGGCTCCTTAAGTCAGATGTGAAATCCCCGGGCTTAACCTGGGAACTGCGTTTGAAACTGAGGGGCTTGAGTGTGGAAGAGGGGGGTGGAATTCCAGGTGTAGCAGTGAAATGCGTAGAGATCTGGAGGAACACCGATGGCGAAGGCAGCCCCCTGGGCTAACACTGACGCTCATGCACGAAAGCGTGGGGAGCAAACAGG
+
CCCCAAAD=CCDEL>B@@=@?AAB@C:;:<CAAC?@@?BB=@A@ABBBBA?=9978@D?C@C@CBBBBCCCAA?C69999*;D;AB>B8@9@BB=A<BBBBBBB7;;B>BBBBCDL<BC?AAABBBB9B9BABBBBB(A@=A6;698C<9BDBBB?>>AAA>597377@@AA>988:4:@<@9=BC?BB==<@>>9?<CBAA@@@0@@@8ABB=@A>>?B0//:>::A@?<;;?8?;95@@@0>::9;4:::9
@N9IO0:01173:06303
TACGGAGGGGGCTAGCGTTGTTCGGAATTACTGGGCGTAAAGCGCACGTAGGCGGCTTTGTAAGTTAGAGGTGAAAGCCCGGAGCTCAACTCCGGAACTGCCTTTAAGACTGCATCGCTTGAACGTCGGAGAGGTAAGTGGAATTCCGAGTGTAGAGGTGAAATTCGTAGATATTCGGAAGAACACCAGTGGCGAAGGCGACTTACTGGACGACTGTTGACGCTGAGGTGCGAAAGCGTGGGGAGCAAACAGG
+
@ADB=;;;;;*:@>=9:;=BABDD@B@C@CDBBC>AA@BB9;0@@B000=A<AA;BCC<BAA?AB>A@;;8:DCI?DDF@CAAAABCE@BBB@C@C>AABB@CC<@;@?>9:9@@ABBB?BB?CCCCC?AB9:8:B>BBCGJACAC@AAAAAABBCE?BBDE?C@CBAAAABBA;?@;?;?A?AAC@CCBB>B::39;988@@?BBBB@B@@AA:9:>A@A9:9AAA?ACABCC>CCCBCCC6AA@??5>??:
@N9IO0:01208:06261
TACAGAGGGCCCGAGCGTTGCGCGGAATCACTGGGCTTAAAGCGTGCGTAGGCGGATCGTTAAGCGTTTTGTGAAATCCCACGGCTCAACCGTGGAATTGCAGGGCGAACTGGCGATCTTGAGGTCGGTAGGGGTCGTTGGAACGCTAGGTGGAGCGGTGAAATGCGTAGATATCTAGCGGAACGCCGAAGGTGAAGACAAGCGACTGGGCCGAATCTGACGCTGAGGCACGAAAAGCGTGGGGAGCGAACGGG
+
BBBDAABC>CF>CCCDCC=BABCB?C?B@AAA@A:AC<@=6=@?<??@@@A?@A?BA@@A5;5;@<;;;.;>?A@:@BC8@;;4;99>4?8>@@;@:G>BA@@@8@A@>@@@?BCCCAA<@9;5;==889888+6:/.(.(-(--8:44.4:5::<>:>CBC<956BB<CBB?????<>B?B=AAA>AB@C?CCD@CB@@=;;;BBBBC>A<>>900/0//9:;@AB?A<<;;;<&;>>@<::.8;B??=?BC=
@N9IO0:01212:06284
TACGAAGGGTGCGAGCGTTATTCGGAATCACTGGGCGTAAAGGGTGCGTAGACGGTATGTTAAGTTTGTCGTTAAAGACTCTAGCCTAACTGGAGGGTTGCGATGAAAACTGGCGTGCTAGAGGATGAGAGAGAGAAGTGGAATTCCTGGAGTAGCGGTAAAATGCGTGGATCTCAGGAGGAACACCAATGGCGAAGGCAGCTTCTTGGCTCATTCCTGACGTTGAGGCACGGAAAGCGTGGGGAGCGAACAGG
+
CCCCE@EE=BCCCA@?CC@BB?A@>?AB@@@ABB=BCBCB;@A;AA;;;A@A@@>AA@@A<@<@@A8@A;;0>AA9000AAAA@@=@D?BAA>@?>6>4;;BAABCCC;BDLBCCCBCBB@@@=AAACBBBAB@BA>@@?;@<@<@>AA>AABB@??<9:::5:AAA@@<?????AA>AB?B=??=0717B?CBB@C?B@;55.5<.9290900*0)0009>@<@@@;@@9:6;B;BABBB@@4@>9999>><9
@N9IO0:01179:06329
CACGGGGGGAGCAAGCGTTGTTCGGAATCACTGGGCGTAAAGGGCGTGTAGGCGGTCAAGTAAGTGGGATGTGAAATGCTTCGGCTTACCCGGAGACCTGCATCTCAAACTGCTTGGCTTGAGTACGGGAGAGGATGAGGGAATTCCTGGTGTAGCGGTGAAATGCGTAGATATCAGGAGGAACACCGGTGGCGAAGGCGCTCATCTGGCCCGATACTGACGCTGAGGCGCGAAAGCTAGGGGAGCAAACGGG
+
:BBCCCCC);;AC@CCCCACC@BB?B@CAAA???9@@@DE>CC=CCCBC;;6;;4;AA<AAF@CCDE=C@@A;<;/;:;C;AA?AA<BAB<B=@@BC@AABB??@@DD=A@?@?5939;@@@@<;;;;0;;@@<@A@;;;0;=A=A?BB?BCA@@@A=A@AA;ABBDCBBB;;;@A@@;;5;4;?>=@=@@9<00+08;@@BBA@@AB@DD>CBB??@@?@@A???A=9::@@@,9;BAAAA7@@BBB=BBA9
@N9IO0:01203:06325
TACGGGGGGGGCAAGCGTTGTTCGGAATTACTGGGCGTAAAGGGCGCGTAGGCGGCTCATCAAGTCGGGCGTGAAATCTCCGGGCTTAACCTGGAACAGTCGTTCGATACTGTTGAGCTAGAGTGTGGAAGAGGCTACTGGAATTCCGTGTGTAGCGGTGAAATGCGTAGATATACGGAGGAACACCTGCGGCGAAGGCGGGTAGCTGGGCCAACACTGACGCTGAGGCGCGAAAGCCAGGGGAGCAAACGGG
+
ABBCFDFHFI";6:ACBB>?A@BBAD@E?CCBBA;A?;::.;<0:@@AACB>@@@BA??ABA?AB;;;0;@?@@@9@@@E@DG@DC?A=@=@A=@=;;<ABCB@A@@B@@;;;>CAA@@@?BB;;:9:>;9;;4:??>=>8<3<29.44;99549457<><<5=9:9?A@@@@00/:5;;4;6996:=@;=.555.5.555)5999<B<1:.4.44499?<897=99294994:1:>:9999*9999?8@=@6
@N9IO0:01177:06361
GACAGAGGGTGCAAACGTTGTTCGGAATTACTGGGCGTAAAGCGCGTGTAGGCGGCAGCGTGTGTCGGGCGTGAAATCCCACGGCTCAACCGTGGAAGTGCACCCGAAACTGCGCAGCTAGAGTCCTGGAGAGGAAGGTGGAATACTTGGTGTAGAGGTGAAATTCGTAGATATCAAGTGGAACACCGGTGGCGAAGGCGGCCTTCTGGACAGTGACTGACGCTGAGACGCGAAAGCGTGGGGAGCAAACAGG
+
@AA@@@AA<ABCBC>A@@@BA?AB>@=A=A@AAB9?A@?@6@?@ABBBBCCGCCAAABCDCDDCCCBA<A<;;BB=ACD=CAA?@ABC<@;?:81;4:;99??A5@?C799BBBBCCBBB@;99@;9:6:>>>;@;@<@B>B?BAAA=B?BBAAA@@;?@@A<B=@@;;99:@????AA@=B=>>>>A>9949?>/0)00)09@9=?@:>=BBCAB@00-::2,,,,---6-//*/;;=>==1==433,3883
@N9IO0:01229:05781
TACGGAGGTGGCAAGCGTTGTTCGGAATTACTGGGCGTAAAGGGCGCGTAGGCGGCATGGCAAGTCAGGTGTGAAAGCCCCGGGCTCAACTCGGGAACTGCATCTGAAACTGCTGTGCTTGAGTCCTGGAGGGGGTAGTGGAATTCCCAGTGTAGCGGTGAAATGCGTAGATATTGGGAGGAACACCGGTGGCGAAGGCGGCTACCTGGACAGTGACTGACGCTGAGGCGCGAAAGCTAGGGGAGCGAACGGG
+
<BC?7<@@BB=DB055A?;AB@DCACBC@CCCCD?CBCCC?CL?CCCCCCCACD@BBBD:BA=AA?;;+//7;@E8;;;;-4;2<<BB?BCBBB>B@BCBB<<<====6BBBCBCAAAA>AAAAA>@@<BBBAA0BAABCBD@C>BA;@ABBB@@AB?AAAC=CC;<;CBABBA5;;0;A;A=BCCIE@BB@CBB@B@BB>BBA@=@C=@@@@@@AAAABCCBA;;;5;;@AAC=CB@;;;;-:@@AA?ABB<
@N9IO0:01250:05779
TACGGAGGGTGCGAGCGTTGTCCGGAATCACTGGGCGTAAAGGGCGCGTAGGCGCGCGAGGAGTCGGGGGTGAAAGTCCGGGGCTCAACCCCGGATCGGCCTTCGAGACTCTCGCGCTGGAGCACAGTAGAGGCGGGTGGAATTCCGGGTGTAGCGGTGGAATGCGTAGAGATCCGGAAGAACACCGGTGGCGAAGGCGGCCCGCTGGGCTGTGGCTGACGCTGAGGCGCGACAGCGTGGGGAGCAAACAGG
+
AA;;79CA=>CCCCB??C?BBC>@<A>A???AA@:AAAAC<BB<BBB>AAA>::5=>;8A?C@@@?@>>,?@@B=;:;?BDC5;6@B:ACC9B9@@:;.;;>;@@?AA:99AACABAEC9;<<BB=ABBBAA<ACD8CI:C?B?B?DC>@??BBBB?AC=@;??9::>?=<:995;5<5::8AAA8@85505<=:?9BB195)599@?8?@<=B?B=A<<>@<<<<9<<CBBCBA??3733&4::::29982
@N9IO0:01216:05815
TACGTAGGGGGCGAGCGTTGCTCGGATTTACTGGGCGTAAAGAGCGCGTAGGCGCCAGGGAAGTCTGGTGTGAAATCCCTCGGCTCAACCGAGGACCCGCATTGGAGACTCCCTGGCTTGAGTCCAGGAGGGGAGGGTGGAATTCCCGGTGTAGCGGTGAAATGCGTAGATATCGGGAGGAACACCGGTGGCGAAGGCGGCCCTCTGGAATGGCACTGACGCTGAGGCGCGAAAGCTGGGGGAGCAAACGGG
+
@AAB6:;DDD1CCB=;>@:@BBBB?BB@8>@@>:3?=>A>6B@@@??<===:993-344(47<>C==:=B;@@@4<@<6AB><CBCC;G<B@@<@AB=BCDD@C?BAAAAAB=BB@CC@BBCCE@BB<@@B@6:;A<BF@C@C?BB6;7;CCBBBC@CCCE?AA@CBAABB@@@CC<@A?B>BBB?C?DB>ABB=B?AB?BE>BA;;6:9=<5955<<<>;?9:9@=C@AABA;AA@@@@@.@ABCC>AAA;
@N9IO0:01228:05842
[truncated: 33,677,933 more chars]
