# Supplementary material for: Analysis of the rhizosphere bacterial diversity of Angelica dahurica var. formosana from different experimental sites and varieties (strains)
Source: PeerJ. 2023 Sep 6;11:e15997. doi: 10.7717/peerj.15997 (PMC10492537; doi:10.7717/peerj.15997)
Supplement: Supplemental Information 11 [file peerj-11-15997-s011.gz › peerj-11-15997-s011]

@N9IO0:00683:05762
TACAGAGGGTGCGAGCGTTAATCGGAATTACTGGGCGTAAAGCGCACGTAGGTGGCGACGTAAGTCGGGTGTGAAAGCCCCGGGCTCAACCTGGGAATTGCATTCGAGACTGCATTGCTGGAGTACGGAAGAGGAAGGCGGAATTCCCGGTGTAGCGGTGAAATGCGTAGATATCGGGAGGAACATCAGTGGCGAAGGCGGCCTTCTGGTCCAGTACTGACACTCAAAGTGCGAAAGCGTGGGGAGCAAACAG
+
@@AAAACC?CCC@@@9:9:?=@CCAD@D8;:::@9@@99:/9==?C@@@CC=@@=@?@::;@<@ACBD<;;:;99/99??2@A<AABB?C?BBB=C?C>@@@@<@@;;;BCCABA????B?C@@??@4;5;@@:@?B?AA>A<@<@@8@>A@@A@AA=AAAA;ABAABAABB;95::155.54=94555569<<@=@9?=29298==A=::8:??ABC966=@@:;;,9??:;99,9?9;;??2=666=4:99
@N9IO0:00694:05804
GACAGAGGGGGCAAGCGTTGCTCGGAATCACTGGGCGTAAAGGGCGCGTAGGCGGGATGGCAAGTCAGTCGTGAAATCTCTCGGCTCAACCGAGAAACGTCGGCTGATACTGCCGTTCTTGAGGGATGCAGAGGAGACTGGAATTCCCGGTGTAGCGGTGAAATGTGTAGAGATCGGGAGGAACACCGGTGGCGAAGGCGGGTCTCTGGGCATTTCCTGGACGCTGAGGCGCGAAAGCGTGGGGAGCAAACGGG
+
@@@ABCCCCC5CC@B@AAACCBADAH?AACCFFE>AA@BC<BB<@A@@@@A>@CC>BBBABB?BCA@AA??>@AA<BCDA@AC?@??@=@=AAABC>@????;??>??@@A@@8;;?AA:@;;;-:??>>@@A3::@@@@=@=A=A@9@=;::>8776737=5;??A>??=983787*792989445:2955:==9>:<<<6<@B@CCC>CCFF;B;00,.88888..*0=000?9:;9>@@@6ABCCC:?AB<
@N9IO0:00696:05783
TACGGAGGGTGCGAGCGTTGTTCGGAATTACTGGGCGTAAAGCGCGTGCAGGCGGCCCGATTAAGTCCGGTGTGAAAGCCCGGGGCGTCACCCCCGGGAAGTGCGCCTGGAAACTGGTCGGCTAAGAGTACGGGAGAGGGAAGCGGAATTCCTGGTGTAGCGGTGAAATGCGTAGATATCAGGAGGAACACCGGCGGCGAAGGCGGCTTCCTGGACCGATACTGACGCTGAGACGCGAAAGCGTGGGGAGCAA
+
AAA@:>>>6?@?@AA;;;>BB@C@;B*0*0<<<<3@>>AB<BBBBBBBCA@<::5;;)/<<*0+/7;2;;>????<3<<<7:@@00//986666$//(/)////7659?19:/7==4=;=:000(///66333(33338/8(///38(/*/4//)///77995:444(454:<BABBB:::A>::3;5;@@=A>@@<@@@6:6:A<>>3939?=>??A9899=<:;0000//058543=13333444&4<:88
@N9IO0:00703:05778
TACGGAGGGAGCTAGCGTTGTTCGGAATTACTGGGCGTAAAGCGCACGTAGGCGGCTATTCAAGTCAGGGGTGAAAGCCCGGGGCTCAACCCCGGAACTGCCTTTGAAACTAGATAGCTAGAATCTTGGAGAGGTCAGTGGAATTCCGAGTGTAGAGGTGAAATTCGTAGATATTCGGAAGAACACCAGTGGCGAAGGCGACTGACTGGACAAGTATTGACGCTGAGGTGCGAAAGCGTGGGGAGCAAACAGG
+
=@==9=C>6;;@A@@A;;6;B@BA>A;@9>;;;A<;;<FC7:;:;;9::@A=BC?@AAB?BB=ABBA@@A7@AAD<A@C.;;;-;4943=99&929295554==59::)5555559=<;;<;8588<?<@A@?;?A;9:C:>:>8=9977;88<<:>:999=4=8;;;B@@@??;>@;@;9:49@@;?AAA;A@@;@;>>98:CCCCC?;;;;@@@A>@@@@@@AAA>ABB<;;0;@A;;;;.;?>@B<AAB?
@N9IO0:00704:05788
TACAGAGGGTGCGAGCGTTAATCGGAATTACTGGGCGTAAAGCGCACGTAGGTGGCGACGTAAGTCGGGTGTGAAAGCCCCGGGCTCAACCTGGGAATTGCATTCGAGACTGCATTGCTGGAGTACGGAAGAGGAGGGCGGAATTCCCGGTGTAGCGGTGAAATGCGTAGATATCGGGAGGAACATCAGTGGCGAAGGCGGCCCTCTGGTCCAGTACTGACACTCAAAGTGCGAAAGCGTGGGGAGCAAACAGG
+
BB@@@A@@9:;8@>????=@<??C@C?B>@?BA@9@@:::/99>>@@@@AB?@@=@ABAA@D?ABBDD=;;:;99/9989-9<6<??C?C?CBB?B@C=@@A@=AA<;;BBCBBA>???@=@@BBBB@C>AAC@BBE>CB=@9>4:;/;=BBCCCCC@<<<C?CGBCBBBCC;;;CC<;;5<;;;;:;:99299>:=9==8>>8>AAC89;=AAABCEA@?@@?;;;,:>?;;:D=@A@<@@@2@;?@@59945
@N9IO0:00706:05789
TACGAAGGGGGCTAGCGTTGTTCGGAATCACTGGGCGTAAAGCGCACGTAGGCGGATGTGTCAGTCAGGGGTGAAATCCCGGAGCTCAACTCCGGAACTGCCTCTGATACAGCACGTCTTGAGTCCGGAAGAGGTGGGTGGAATTCCTAGTGTAGAGGTGAAATTCGTAGATATTAGGAAGAACACCGTGGCGAAGGCGGCCCACTGGTCCGGTACTGACGCTGAGGTGCGAAAGCGTGGGGAGCAA
+
<@A:@>@CCC2AAAAABB<<;5;:3<8?@:;<A@9@?;;9,9:><=///9A=@C:A;;;@ACABBCCCCD;@@@C<ACE=B@B@CA9;45;B;?9@;?;5559@AA;45;=;;=<<<;;16699<16169<5:15>>1@@7@:C?@9;666>>>666;>BB=6B8?;?988?A?6<@4917;1777,738,5-505*--(-5,556;9=A@E?;;;BA???94444.4:9:<<4:?<=@::.@:9=9
@N9IO0:00713:05764
TACGTAGGGTGCAAGCGTTAATCGGAATTATTGGGCGTAAAGGGTGCGCAGGCGGTTATATAAGTCAGATGTGAAATCCCTGGGCTTAACCTAGGAATTGCGTTTGAAACTATATAACTAGAGTGTGACAGAGGGGAGTGGAATTCCATGTGTAGCAGTGAAATGCGTAGAGATGTGGAAGAACACCGATGGCGAAGGCAGCTCCCTGGGTTAACACTGACGCTCAGGCACGAAAGCGTGGGGAGCAAACAGG
+
BBBAA@@?8=>:;5;;;;=A;ABB4;9;=AB@DC499973(3:19>:@ACB?9:268@ABBC86;A@:999=555)5=90;CA6CB@C@B?CBB=@=@696<BB;BBB=BBBDCCC@CCCD@@:;;B@A<;<@@C3ABBB?A?B>A?B?@ABBCBB<==;@?9@@@@<<<>===>AA<A8BC?BBC@CBCB?BAA>A=AAB???@9@@@9@=A?CAABBB@@@B@@@?BAA;;;0;@A;;;;-::@?@8A;;4
@N9IO0:00670:05826
TACGTAGGTGGCAAGCGTTGTCCGGAATTATTGGGCGTAAAGCGCGCGCAGGCGGCTTCTTAAGTCTGATGTGAAATCTCGGGGCTCAACCCCGAGCGGCCATTGGAAACTGGGAAGCTTGAGTGCAGAAGAGGAGAGTGGAATTCCACGTGTAGCGGTGAAATGCGTAGATATGTGGAGGAACACCAGTGGCGAAGGCGACTCTCTGGTCTGTAACTGACGCTGAGGCGCGAAAGCGTGGGGAGCAAACAGG
+
AA@@@AB>BA=@A<@ABC=ABCADAC@C?BA@BB<?=797*3;;>?@;;:?;;:04<7:<9<7;;<@<=:6655506;A?D@@2=@=D:@@@1@@@=<19-487?=AA:A???9@=@?C<?@A:::@@A>ABB@AABBBB?C=@=??BAAABDCBBB@CBBB=@@@BBB@@AA@CCC=A@?A@>::6:@@A?B@@<@<?AAAABAAAB>@@ADGGACCCDBABIBCBACCCBAA<A???CBB9BBBCD<A@@<
@N9IO0:00693:05839
TACGGAAGGTCCGGGCGTTATCCGGATTTATTGGGTTTAAAGGGAGCGTAGGCCGGAGATTAAGCGTGTTGTGAAATGTAGGTGCTCAACATCTGCACTGCAGCGCGAACTGGTTTCCATGAGTACGCACAAAGTGGGCGGAATTCGTGGTGTAGCGGTGAAATGCTTAGATATCACGAAGAACTCCGATTGCGAAGGCAGCTCACTGGAGCGCAACTGACGCTGAAGCTCGAAAGTGCGGGTATCGAACAGG
+
CCDD?B=A>@D@CC=A;;7;AA@BACCC=B@=@@8AB;BB=CE=CCCBBC@?@?@=@AAA6:6;BBAAB?@@@GI>CDB@@=@AAAFE@BCCDAAAC???:::???@A?CBB?BE=A?A@@@@>?>@>?99959AAB=BB?C?B?BB@@<?@@@A;;8;CCD@BBBC?CBBBBCDCBBB@BB@BBC=AAB<@@AA=@=?@@@A;;;AA<@@@@@C?B@@@AAAAAA==::5555)5<955;3;>@;<@?@@@;
@N9IO0:00697:05827
TACAGAGGGTGCGAGCGTTAATCGGAATTACTGGGCGTAAAGCGCGCGTAGGCGGCTTTGCAAGTCGGGTGTGAAATCCCCAGGCTTAACCTGGGAACTGCATTCGAGACTGCATTGCTAGAGTATGGGAGAGGGAAGTGGAATTTCCGGTGTAGCGGTGAAATGCGTAGATATCGGAAGGAACATCAGTGGCGAAAGCGACTTCCTGGACCAATACTGACGCTCATGTGCGAAAGCGTGGGGAGCAAACAGG
+
BBC@@AEG>BBAAAA9::;?=@AC?C@C<::BBC;A@???9?<=>A::;AA=AA>AAA=A@@<@B;;;7;ABBBB=CBBB7AA<AC?B@CACCF?E@B;;;BB?BBACAB@AACB?@@@9:9@@@@AA<AAABC=B@BCDAD?BB=CAG@:;;@@@B?BBBG?;;;BBBBCBA@@A@B6;7;>B@@A<;;C@CCCJ?BB@B;;4;;;;7;C@C@CGDA@A;;;@AABABA@@??9@@?@CDC8@?999-9@?9
@N9IO0:00706:05828
TACAGAGGTCCCAAGCGTTGTTCGGATTCACTGGGCGTAAAGGGTGCGTAGGCGGTCGGGTAAGTCTGACGTGAAATCTTCAAGCTCAACTTGGAAACTGCGTCGGATACTATTCGGCTAGAGGAATGGAGGGGAGACTGGAATACTTGGTGTAGCAGTGAAATGCGTAGATATCAAGTGGAACACCAGTGGCGAAGGCGAGTCTCTGGACATTTCCTGACGCTGAGGCACGAAAGCCAGGGGAGCAAACGGG
+
CBC?@?C@CEE=B>@@@@<@A?BD@BB@BBBBBB>BBABB<AC=BBACCEE@??=>BBC=BB@CBAABCBBCCCC>BBB?@@>ACCCF?CC@C@CC>CBBAAACC@DBCCCCC@AA>ACA>>>>B>?A>ABBB8AAAABB?A?BCBB@C>AACBB;::?@?=9??@ABBB@>:;00)/::)/)/BB=@>A@;@:;.59=CBCBDBBBF?A@:83(35:@B???<<<=7<A:898-37:=?GD9BBB?A7>>?8
@N9IO0:00666:05901
TACGTAGGGTGCAGGCGTTAATCGGAATTACTGGGCGTAAAGCGTGCGCAGGCGGCTCCTTAAGTCAGATGTGAAAGCCCCGGGCTTAACCTGGGAACTGCGTTTGAAACTGGGGAGCTGGAGTGTAGAAGAGGGGGGTGGAATTCCAGGTGTAGCAGTGAAATGCGTAGAGATCTGGAGGAACACCGATGGCGAAGGCAGCCCCCTGGGCTAACACTGACGCTCATGCACGAAAGCGTGGGGAGCAAACAG
+
@@AAA>??6:;;??<@@@9@=@AA;@6;6;CBCC>;;:@@;@ABBCBB=00*00+0//49;A@A?DB=BCCCDC?66;>?2HA6;;05.45:@@:@=ACCCCDE:9:B99?9;;.:;:;=834888=?A;A989999#386<;B?B<AB?BBCEBB;<6=>D<;<<CCCCCBB<<<<8<<9>:666;>>>>9=55457<<;;;::'88:3>AA<CAA=>989900/9===?9::,9=<8899&3339;3979
@N9IO0:00677:05898
TACGGAGGGGGCTAGCGTTGTTCGGAATTACTGGGCGTAAAGCGCGCGTAGGCGGCTTTGTAAGTCAGAGGTGAAAGCCTGGAGCTCAACTCCAGAACTGCCTTTGAAACTACATCGCTAGAATCATGGAGAGGTAAGTGGAATTCCGAGTGTAGAGGTGAAATTCGTAGATATTCGGAAGAACACCAGTGGCGAAGGCGACTTACTGGACATGTATTGACGCTGAGGTGCGAAAGCGTGGGGAGCAAACAGG
+
AACC@CBCCC3CBBCCCB@BB?BCAC@C@CBBBB<;;;AA<A;;;BAAA@@;@@;BBC=BAA>BCCCCA@?@BAD=DB;BB9=BABCD>@@B?BBCACCCC@CC<BB>6>=BBBB@@@C=CC:BBB@@5:>@A:@B9AB<:=9B9=555<;;:<?39/7:AA6C?@?AA@978@<A@=A=:949AB?AAAB<@:9388;<BCC?BBBD@@@@BBBAA=@@@@AABBC?BA@?@@9@@@AABB9BBCBC?BBB@
@N9IO0:00684:05904
GACGTAGGGAGCGAGCGTTGTCCGGAATTACTGGGCGTAAAGAGCTCGTAGGCGGGAGCGCGCGTCTGGGAGGAAATCTCACGGCTCAACTGTGAGGCTTTCCCAGATACGGCGCTTCTTGAGGGCAGGAGAGGAAACTGGAATTCCCGGTGTAGCGGTGAAATGCGTAGATATCGGGAGGAACACCAGTGGCGAAGGCGAGTTTCTGGCCTGCATCTGACGCTGAGGAGCGAAAGCGTGGGGAGCAAACGGG
+
BA;;:;@@9AAAA@@@BB?BCC@C@B@C@CABBD>?@AB@;A@AAA<;;AA=ACC=CCCA@@@BAACCB>BB?BC=BBCBCCDABBBC@BBAAC@@<@BA=BB=BCCBBAA?@;???BB?BABB>BBB9BCCB?@@;A==4<6A>BE?B?BBBBB@A6ABB=6BBABBCBC79955=3CC@C@ABB@A@?A?AAB@E>BBB==<5<:>6?<AADBCBC;;;;;;A@@<@@@@@D<ABCDCDC;CAAAG?CCC>
@N9IO0:00685:05870
TACGAAGGGGGCTAGCGTTGTTCGGAATTACTGGGCGTAAAGCGCGCGCAGGCGGTTCGATAAGTTGGGGGTGAAATCCCCGGGCTCAACCCGGGAATGGCCTTCAAGACTGTCGAGCTAGAGGACGAGAGAGGTGAGTGGAATTCCCAGTGTAGAGGTGAAATTCGTAGATATTGGGAAGAACACCGGTGGCGAAGGCGCTCACTGGCTCGTTTCTGACGCTGAGGCGCGAAAGCGTGGGGAGCAAACAGG
+
@A@@@>@GFD3BCBBBBB@;;7;@;A<A<AADDD>A@@AA8?:;;;;>@AA>;;29;@AA;;7;@@CIGF2CDDE<A>==0>?:@BBF@CC=CF>B?@A>?>@:?A=;;:A@>:9:;@@?@==099?A@@@AA@BBBBBB=?8>6;;8?@A@ABC?:5;=<=1;5;==<=>>>>=AF:A<@@:=>>;>=BD:9//)/2./..5555A=BB:8;@9@<=<===<;55,5:<>@C:@@A@@@@-::9::.:>>:
@N9IO0:00690:05889
TACGAAGGGTGCAAACGTTGCTCGGAATCACTGGGCGTAAAGGGTGCGTAGGTGGCTATTTAAGTCGGGAGTGAAAGCCCTCAGCTCAACTGAGGAATTGCTTTCGATACTGGATAGCTTGAGTGCGATAGAGGATAACGGAATTCCTGGTGTAGCGGTGAAATGCGTTGATATCAGGAGGAACACCTGTGGCGAAGGCGGTTATCTGGGTCGCAACTGACACTGAGGCACGAAAGCGTTGGGTAGCAAACGGG
+
BBB:;5;@9??@C?8:;;?B??@C@D?@@CBBCC=AAABB8@;8565<@@@?;;4:@@B@>C@GCCCC>A;B;993;@B=DCCCCCDG@BCC;;8;@C:;;;E?@@@B<;;B=@A@@@A=B@?;5933:;;;<2;3/)/0*05=3:6::7;@@@>??;?999+:@@993398387:77B<?B?8436;;;A?@;;59.558=?DCCBBC?CCB@?7:<<<<<?@?>@<A@>>;;)----(/;3<=;>>>6:;@6
@N9IO0:00693:05861
AACGTAGGTACCGAGCGTTATCCGGATTCACTGGGCGTAAAGCGCGTGCAGGTGGTTTGGTAAGTCGGGCATGAAATCTCTTGGCTCAACTGAGAGAAGCTGTCCGATACTGCCGGACTTGAGGGTGTAAGAGGGGAGGTGGAATTCCGCATGTAGTGGTGAAATGCGTAGATATGCGGAGGAACACCAGTGGCGAAGGCGGCCTCCTGGTACACTCCTGACACTCAGAGCGCGAAAAGCTAGGGGAGCGAACGG
+
@,0/0::)/04.4;>9893:991718?<?=A:::/:BBAD>BBCBBBCBCC@CC=@?,92::5;A;<;7;AABIF@CCCBB@B@CCCC@BB@???>>:@@?@@?;8::=;79917:=8978ACA9??:9289999-99<>>;>?B>B>AA>:9:::5@=@==>6@@955<<<??>A>>7993:54448<;;;8<<:.4.44.439<544.44449;;7699988?9000//77////&44889<<.<<4443444
@N9IO0:00697:05876
TACGTAGGTGGCAAGCGTTGTCCGGATTTATTGGGTTTAAAGGGTGCGTAGGCGGATCTTTAAGTCGGTGGTGAAATCCTGGAGCTCAACTCCAGAACTGCCTCCGATACTGAGGGTCTTGGAGTCCGGGAGAGGTGAGTGGAACTGCGAGTGTAGAGGTGAAATTCGTAGATATTCGCAAGAACACCAGTGGCGAAGGCGGCTCACTGGCCCGGTACTGACACTGAGAGACGAAAGCTAGGGGAGCGAATGGG
+
BAABBDD@AA>@C?BAAB=@@BAE@CCD>CC@CD?CD<??9?A;:::AAAA>@@=A@?@F@C@CABA@BB??@?;6@>:CC@BBBBBB=@AE@B=>;C<;;?AA?BABBBAAAED>BBC@C@BBBC@CC?C@@@>BAAABB?C@CCCCBBCCEDDCCB@BBBB=A@B;;:;@@@A>AAAB?BC???@?A@AA@CCD?C?996:??@@;;6;B<B?B<<;CBBBBBCCBBBBA@@@:@BAACCD;A@BCC@BBM>
@N9IO0:00701:05886
TACGTAGGGTGCAAGCGTTAATCGGAATTACTGGGCGTAAAGCGTACGCAGGCGGTTTGCAAGACAGGTGTGAAATCCCCGGGCCTAACCTGGGAACTGCATTTGTGACTGCATGGCTAGAGTCTGTCAGAGGGGGGTGGAATTCCACGTGTGAGCAGTGAAATGCGTAGAGATGATGGAAGAACACCGATGGCGAAGGCAGCCCCCTGGGATAAGACTGACGCCTCGATGATACGAAAGCGTGGGGAGCAAACAG
+
CCCDCBBB=@@@@=@@@@496:BB=?4;2;ACAA<BB@BB=BCDDCBB@>?99:45909:;6:599A=@@@AAA6;999&5<2@166;@<>?C=C9;9=99?@:@A@>000>>0/+0@<00/////4443333333#38498?8<7<???>953:989999=19>>:::;:444888:4948;4>5505;;A9;:45:39544;;;):;=4==@244444:99<>9444:;0-----7(--5/333&3333;.66;
@N9IO0:00710:05865
TACGAAGGGTGCAAGCGTTAATCGGAATTACTGGGCGTAAAGCGCGCGTAGGTGGTTCAGCAAGTTGGAGGTGAAATCCCCGGGCTCAACCTGGGAACTGCCTCCAAAACTACTGAGCTAGAGTACGGTAGAGGGTGGTGGAATTTCCTGTGTAGCGGTGAAATGCGTAGATATAGGAAGGAACACCAGTGGCGAAGGCGACCACCTGGACTGATACTGACACTGAGGTGCGAAAGCGTGGGGAGCAAACAGG
+
>==4;54809<=>:>;;;8<6555.7-7-3;?AA99:9@@9@AAAD@@@CG@CC@B?A@CCC@CC@C@DC?ABCH=A@@=3==+00>?;?;=@E8?;=0009>@=EDF5A0...---/::BAAABCB?CAAAAA<@C<@@=@;@@9@=>???@BA@@:@;995:A@@@@@@99;@@<@9@<@>@AC=@ABB@BB>3:3:>=@?@?=?D?AAABBAB::;;;@@@@AA?@@@<;;0;:9;>>>2?BBCG=@?@<
@N9IO0:00665:05947
TACGTAGGGTGCGAGCGTTAATCGGAATACTGGGCGTAAAGCGTGCGCAGGCGGTTTTGTAAGCCAGATGTGAAATCCCCGGGCTCAACCTGGGAATGGCATTTGGGACTGCAAGGCTGGGAGTTTGGCAGAGGAGACTGGAATTCCCGGTGTAGCAGTGAAATGCGTAGATATCGGGAGGAATACCGATGGCGAAGGCAGGTCTCTGGGCTATACTGACGCTCATGCACGAAAGCGTGGGGAGCAAACAGG
+
@@AAACBC>BABC:;;;;5:5@@@4>-0/=<=>8@=@AB;B:;;BBCAAA9?@=@@@3@A?7?=8<@A::;=:?,9;AA7AC9;9:?9@9@CD9?4??49@A@9??597AA;B==:>:99(37;<2:6<CBBB<798@??;A39,37.717373;568555>39==?855=///37<6/.).059<7:9::09882;5===:52256:=3856/------..855/..9;?::3>899A@@+9878<6>=?6
@N9IO0:00689:05951
TACGGAGGGCGCAAGCGTTGTTCGGAATCACTGGGCGTAAAGCGCGTGTAGGCGGCTTGGTAAGTCGGGTGTGAAAGCCCGGAGCTCAACTCCGGAACTGCACTCGAAACTGCCTCGCTCGAGTCCCGGAGAGGGTGGTGGAATTCCCGGTGTAGAGGTGAAATTCGTAGATATCGGGAGGAACACCAGTGGCGAAGGCGGCCACCTGGACGGTGACTGACGCTGAGACGCGAAAGCGTGGGGAGCAAACAGG
+
AACC?@?@9;;9;5;@@@6;9@DDAD=AACCCFD?BCBCC=C@AA@99559595.5>7<8=>:=====6=B9:;><@@=4<7955::?8<89136:6;>:?C974=;;5888?;9848@A@999>;3;6A=>?B>BB?CD?C7959A9?<AAA@@AA99:FD=B=BBBCBB>:;;==4:7172@@A?BBBB>AAA3:299.72<88BB?AAB?CCBBBBA@A??@BBA@AA;;;0;<::?@=0=?;;;08?@>
@N9IO0:00713:05947
TACGGAAGGTCCGGGCGTTATCCGGATTTATTGGGTTTAAAGGGAGCGTAGGCCGGAGATTAAGCGTGTTGTGAATGTAGGTGCTCAACATCTGCACTGCAGCGCGAACTGGTTTCCTTGAGTACGCACAAAGTGGGCGGAATTCGTGGTGTAGCGGTGAAATGCTTAGATATCACGAAGAACTCCGATTGCGAAGGCAGCTCACTGGAGCGCAACTGACGCTGAAGCTCGAAAGTGCGGGTATCGAACAGG
+
BACD@D5;9;@=@D=A;;6:AB?D@FDG=BA@CC?CD>BB>BC=DCDDBDD@B@BACCCC=@?@;;;CC?AA:;69::?<<@BBAAA>@@ABAAADBBBCCCAABCC?BAB?BD?C?C>AAA???AABBCC>CCCC<BB?B?C@CCCDABB?;;;;5;=??6BBBC?CBBBBBBBBAB?BA?AAA=ACB=@?CC7979??AB???A@<;;;AAC@C?@@@@@BBC=AAAA=9;3;@@B@G8>>>@6;6;@@=
@N9IO0:00673:06005
TACGTAGGGTGCGAGCGTTAATCGGAATACTGGGCGTAAAGCGTGCGCAGGCGGTTGTGTAAGACAGGTGTGAAATCCCGGGCTTAACCTGGGAACGGCGCTTGTGACTGCACGGCTAGAGTACGGCAGAGGGGGGTGGAATTCCACGTGTAGCAGTGAAATGCGTAGATATGTGGAGGAACACCGATGGCGAAGGCAGCCCCCTGGGCCGATACTGACGCTCATGCACGAAAAGCGTGGGGAGCAAACAGG
+
ABBCBAAA<:;;@;;;CC?B<@;0+0*0/7779399@AA:ACCCBACCBB??@;>>ABAAB@C@@@B8<;A@BB0;9:/7:6<:494=6;9?9=5;<1;69606///69;;933.398888:;8:56///:::::&:=:@<@554</0.959<;<<>BBD<AABBBBCC@@@B;;5:9:<8<;;49@@@?BBC?B??98:9:9)9??9=:999@=<00000////<;;55555&5555555&555=A6;<A2
@N9IO0:00675:05966
TACGGAGGATGCGAGCGTTATCCGGATTTATTGGGTTTAAAGGGTGCGTAGGCGGGGATTTAAGTCAGCGGTGAAAGTTTGAGGCTCAACCTTAAAATTGCCGTTGAAACTGGGTTTCTTGAGTGTATTTGAAGTAGGCGGAATTCGTTGTGTAGCGGTGAAATGCATAGATATAACGAAGAACTCCAATTGCGCAGGCAGCTTACTAAACTACAACTGACGCTGAAGCACGAAAGCGTGGGTATCAAACAGG
+
A@BB=;:6:;;;BCBBAB8<;@;?9BBB=BB:B>4<<0;808819?ADBBB>BBBB:CCD>C=@@CBBCC?CCCC>BBB:@@?:?<??;@<?9???2@5;98@B2:9949@CC;AA<@A<@>A@@@BAA:BB?BBBC?@A?A@C?A@B8:;<:==?@:A>?=6:44==;@ACBBC?;;;@BC@CCD@G@C7;;??;;6:>>AB?BBBCC=BBB<<4;;;;?>@555699<<9;:)4=?@=>7=BBBBA:A@A?
@N9IO0:00695:06007
TACGGAGGGGGCGAGCGTTGCTCGGAATCACTGGGCGTAAAGGGTCCGTAGGTGGCTTCGTAAGTTAGATGTGAAAGCTTAAGGCTCAACCTTAAAATTGCATCTAAAACTGTGGAGCTAGAGTACAGGAGAAGTTGGCGGAATTCCCGGTGTAGCGGTGAAATGCGTAGATATCGGGAGGAACACCAGTGGCGAAGGCGGCTAACTAGCCTGTTACTGACATTGAGGGACGAAAAGCGTGGGTAGCGAACCGG
+
BCAA?ACCEC3ABAC;;<7;@<?A>B=@@DCBBB<ABACC;AA;@@9><A@;;;2;A<ACCE@A@@CBBBAAAAA9???9?<>;?=8=8>:?2;9:*:5;?@AB==??1::99838;:98CBAAB@A@?CCC:;;?B?BB?B?B6;;7;=ABB;;;C?DAAA<ABBBCB@@AC@@@D=@A=@=@@@=??@F?AAD>A=<<7;CC?ABA;;7;CB?BB@AAA;;59:CD:>?9:9:&999@=>6=CBA@@595;5
@N9IO0:00699:05991
TACGTAGGGTGCAAGCGTTAATCGGAATACTGGGCGTAAAGCGTGCGCAGGCGGTTATGTAAGACAGGTGTGAAATCCCCGGGCTTAACCTGGGGAACTGCATTTGGTGACTGCATAGCTAGAGTACGGTAGAGGGGGATGGAATTCCGGCGTGTAGGCAGTGAAATGCGTAGATATGACGGAGGAACACCGATGGCGAAGGCAATCCCCTGGACCTGTACTCGACGCTCATGCACGAAAGCGTGGGGAGCAAACAGG
+
BC@@ABEG=;;;;60===*0+0<>28.4:;>?=6:9;@:1><969=D@<;7<;5;>B@==>:>=0//3999445/5<<<2>>388.4.4.3333&/46//----(-(-8;779?@;70099///6;6=9????BFDF3AA@8<)/)0)0(////9:<4:33337@1>8=====843388//(//06069:7<<==:=<<04338499::.98.445::333433/688////9867333(3888888+3333<3;::6
@N9IO0:00701:06007
TACGAAGGGGGCTAGCGTTGTTCGGAATTACTGGGCGTAAAGCGCGTGTAGGCGGATTTTTAAGTCGGGGGTGAAATCCCAGAGCTCAACTCTGGAACTGCCTTCGATACTGGGAATCTGGAGCAAGATAGAGGCGGGTGGAATTGCGAGTGTAGAGGTGAAATTCGTAGATATTCGCAGGAACACCAGTGGCGAAGGCGACTCGCTGGATCTTTGCTGACGCTGAGACGCGAAAGCGTGGGTAAGCAAACAGGG
+
AA@;;69===+===>BBB?BB?BB?B?C8;;AAA9AB?@@;@@@BBB<;<B?BB?@BAB@,==000@;==+?@=C7BBB<@>A@:?@A@BAAAA<@2=?4:488?ABBBBBDC?B?999?::99A:??A>?9949@A9AB>A;?>?:A???@@?>897:==A7>:===::9???6;;==>9=9;994:885497:5;;?>>>788=BA;A?>@>1>>??A8529879=@?:;;A:A>>=<<5;;7=<<=4==<>8
@N9IO0:00712:05963
TACAGAGGTCCCAAGCGTTGTTCGGATTCACTGGGCGTAAAGGGTGCGTAGGCGGCCGGGTAAGTCTGCTGTGAAATCCCGCAGCTCAACTGCGGAACTGCATTGGATACTATCCGGCTAGAGGAATGGAGGGGAGACTGGAATTCTCGGTGTAGCAGTGAAATGCGTAGATATCGAGAGGAACACCAGTGGCGAAGGCGAGTCTCTGGACATTTCCTGACGCTGAGGCACGAAAGCCAGGGGAGCAAACGGG
+
AAA@@?@<<<;0;2:;>@;AA=BC???=>@@999(337:@:AC=BBAA@@=:00)/38;5::6;;BABABB@=;;3:@@,/0//<>B@?BBCCA6;:>;<<CC@C@BBBCA@?B<?:?A?@@@=B?@@<;@==0666<<;7<=<8<><<7<A<@A;BBCCAB=::6>>B>?>><<<;;;;;@?BBB@BBBA>A<;558>====>>>==8<<55:558=<BACCA;<;?ACAAAA;A@?A@CC8;;;BC>CCC>
@N9IO0:00713:05983
TACGAAGGGTGCAAGCGTTAATCGGAATTACTGGGCGTAAAGCGCGCGTAGGTGGTTCAGCAAGTTGAAGGTGAAATCCCCGGGCTCAACCTGGGAACTGCCTCCAAAACTAACTGAGCTAGAGTACGGTAGAGGGTAGTGGAATTTCCTGTGTAGCGGTGAAATGCGTAGATATAGGAAGGAACACCAGTGGCGAAGGCGACTACCTGGACTGATACTGACACTGAGGTGCGAAAGCGTGGGGAGCAAACAGG
+
00//0+/9.77=:5::;;8@=AA=4:392<AABB?:;:DD>A;:;A;;<CA>AB@D@CB@;;7;C>AB?C9;;BB8;;CC3AA;@===8@8B==4<8>99:=AC@DDC6A::.444339:=?@BBBBB=A;;;AD>CCBBB@A@BC>C?:::;;AA;;5;;::/9@=>??@@??;;;=A>A?B?B;;8;BAA>A;939<?>=?C@@=AC?AA@@@AAA;;;@AAA@@@?@A@;;;0;;;;@AA3@@AAB<AAB?
@N9IO0:00668:06022
TACAGAGGTGGCTAGCGTTGTTCGGAATTACTGGGCGTAAAGGGAGCGCAGGCGGCTAAACAAGTCTGGAGTGCAAGCCCGGGGCTCAACCCCGGAATTGCTTTGGATACTGTTTGGCTTGAGTACGTCAGAGGTGAGCGGAATTCCAGGTGTAGCGGTGAAATGCGTAGATATCTGGAGGAACATCCGTGGCGAAAGCGGCTCACTGGGACGACACTGACGCTGAGGCTCGAAAAGCGTGGGGAGCGAACGG
+
BBB;;<B?BC?:::?==?;?B?BH@C?C?CBBAF>???CF?CB>CCB@@@?8<839433(3949:933-444443-34:4:>>/?@>>:>>;3=?B5:6:?@@9A?AABCBCBD?D=@A?C@@@BBBAAAA;;5;@ABBC?C?B?A@BA<A@B@@A@=@CCC>BB:;;B@BCC:;;@7;:;A>???A>ABA<?877)387,3:>==;@:2:@@@?:888:9:=:9=?177=7998&7;;=899+33>@@;9:9
@N9IO0:00668:06032
TACGAAGGGGGCTAGCGTTGTTCGGAATTACTGGGCGTAAAGGGCGCGTAGGCGCCTTGTTAGTCGAGTGTGAAAGCCCTGGGCTTAACCCGGGAAGCGCGCTTGATACTGCAGGGCTTGAGTGTGGGAGAGGTTGGTGGAATTCCCAGTGTAGAGGTGAAATTCGTAGATATTGGGAAGAACACCGGTGGCGAAGGCGACCAACTGGACCACAACTGACGCTGAGGCGCGAAAGCGTGGGGAGCAAACAGG
+
;;;@A;AAAA2ABCCBBB?AA?CE@C?A?ACAAB<@@ACC=CC>CBBDB;;5;;9;@;?B>@@@@@@ABABCDF::;D>AAC<B@=A<>A5@B,0+000@CCE@CBBBBBB@AAE>CBABBBBAAAD=CCAB?A?C?@A?@@C?BC=BBBBAAAAA>ABCE>K?BA@@A???A=>A5:6:?<>@B;?9?@<>@A=@=AA??8:7:BB>BB>AAC>@@CCBB?????;999:98-77<<<?A8??@DD>BBB?
@N9IO0:00687:06022
GACAGGGGGTGCAAGCGTTGCTCGGAATCATTGGGCGTAAAGCGCACGTAGGCGGTCTCGTAAGTCGGGTGTGAAAGCCCTCAGCCTAACTGAGGAACTGCGCCCGATACTGCGAGGCTAGAGGATGGGAGGGGAGAGTGGAATTCCTGGTGGAGCGGTGAAATGCGTAGATATCAGGAGGAATACCAGTGGCGAAGGCGACTCTCTGGTCCATTCCTGACGCTGAGGTGCGAGAGCTAGGGGAGCAAACGGG
+
@@@??===,;;;B6:;BB@BBBBCAD?@@BB7@@4:78=>/49>>@<BDDC8?:6::<ACCC?BBDFD>B<<<=@8CC?7B=@>>8;;6;=<<<7<9<99;<<<09:;:A;9;9@@=AABBAA=A;:9,4;<=.;AC@@@>B>B>B=;;55959:;C@BBDC>BBCCCCCBA@@A?:09:?@>@@A=ABBB?BA@?B?BBA@@@AAAB@BD@CC?B>A::;A@B:;;@BAA;;;;:9:99<<.<@BA=5=<<5
@N9IO0:00700:06013
TACAGAGGGTGCGAGCGTTAATCGGAATTACTGGGCGTAAAGCGCACGTAGGTGGCGACGTAAGTCGGGTGTGAAAGCCCCGGGCTCAACCTGGGAATTGCATTCGAGACTGCATTGCTGGAGTACGGAAGAGGAGGGCGGAATTCCCGGTGTAGCGGTGAAATGCGTAGATATCGGGAGGAACATCAGTGGCGAAGGCGGCCCTCTGGTCCAGTACTGACACTCAAAGTGCGAAAGCGTGGGGAGCAAACAGG
+
?@@@@@CC>@A??><8993939::3;5;4:;<==9???AA8:9:9A;;;@@<;;5;A?@@@@<@ABCD>DBBA??9?ACD9CD<:;;D?@>::;6;?B<@@@@>AAA@@ABBCBB@AAAB>@@B??@AD?CCC9::C=BA@D?B?BB<A?BABBB;;7;BBC>CDBLBBCCCDCBBB<;;5;=;;;:;:592999@D;@?<AA:?@@A;>@>;;;CBAABACC@;;;,:?=000<3<>;;?>>0@;?BA:>>:8
@N9IO0:00666:06075
TACGTAGGGTGCGAGCGTTAATCGGAATACTGGGCGTAAAGCGTGCGCAGGCGGTTTTGTAAGCCAGATGTGAAAGCCCCGGGCTCAACCTGGGAATGGCATTTGGGACTGCAAGGCTGGAGTATGGCAGAGGAGACTAGAATTCCTGGTGTAGCAGTGAAATGCGTAGATATCAGGAGGAATACCGATGGCGAAGGCAGGTCTCTGGGCCAATACTGACGCTCATGCACGAAAGCGTGGGGAGCAAAC
+
AABCB@@A=:;:@@@?AB;@<@A><>+00>>=<8ABBCC?CBBBBBBAAB?BB?BEG<DDCABB?BBBAAAA@@49;<<.>;6<==B?C@CCA6<233-3;>?4AA<BB;;;A5:59:35333>?B>AC;;;>ABBBAA@A;A4;5<;2;BCBCAAACAAA<@@@BBCCCB@;;9A<==;@=@AB?AA@A=@@A?B?CBB@BB@@AAA;A>A>@A=;;;0000>>;=>9994<)496:><<.?990@3=
@N9IO0:00667:06082
GACGAACCACCCAAACGTTATTCGGAATTACTGGGCTTAAAGGGTGCGTAGGCTGTGCGGAAAGTTGGGTGTGAAATACCTCAGCTTAACTGAGGAACTGCGCTCAAAACTACCGTGCTCGAGGGAGATAGAGGTGAGCGGAACTTAGGGTGGAGCGGTGAAATGCGTTGATATCCTAAGGAACACCGGTGGCGAAAGCGGCTCACTGGATCTCTTCTGACGCTGAGGCACGAAAGCTAGGGTAGCGAACGGG
+
:<0/0*/1---(--(--/)/:5:=9=8=8<;;;<4@@7@<4<=4;;A;;@B@ABABCCC@CD=;:59=0555977.//-(---/<=8<8<6655.45:5559994444&4::9-37333///9:3///:::/9.4::55549655.6<=4>C<@C?CACBA@9:55<:49;955;59;457<5966169==9:65=3;;;5;>B@??C>;;A@<<7;>?9:5555//)//////)/::;<<5>><<<<<<<>7
@N9IO0:00671:06069
TACAGAGGGTGCGAGCGTTGTTCGGAATTACTGGGCGTAAAGCGCGCGCAGGCGGCTTCTTAAGTCTGTCGGTCAAATGCCGGGGCTCAACCCGAGCGTGCCGAGGATACTGGGAGGCTGGAGACATGTAGAGGCAAGCGGAATTCCGGGTGTAGCGGTGGAATGCGTAGAGATCCGGAAGAACACCGGAGGCGAAGGCGGCTTGCTGGGCATGGTCTGACGCTGAGGCGCGAAAGCGTGGGGAGCGAACAGG
+
BAB@:;;?0<;:=<;<:949C=AA@C@B?BABAB>BCECC:???:;;;???=??;@@<AB@C8;;A;;;@@6::@@5;;949:9&4773-33(3333==BA@???>?@?@???8;;4;<;293//8///:88:75504993:5:7>:>>8;B@??AA>???B?@AA???@@@??@>@>A??@<?<=7=.5505:;9?9==<==9<<>>@8>CCC799>@<<=00000*0<<000(99933<</9:<<<8;???
@N9IO0:00682:06079
TACGTAGGGTGCGAGCGTTAATCGGAATTACTGGGCGTAAAGTGTGCGCAGGTGGCCGCGCAAGTCGAGTGTGAAATCCCCGGGCTTAACTTGGGAATTGCGCTCGAAACTACGTGGCTAGAGTGTGGCAGAGGGAGGTGGAATTCCACGTGTAGCGGTGAAATGCGTAGAGATGTGGAGGAACACCAATGGCGAAGGCAGCCTCCTGGGTCAACACTGACACTCATGCACGAAAGCGTGGGGAGCAAACAGG
+
BBBBBBBC=@@@@???AB;?=@BC?B@B?BBBBB<@@@CD?DAAADBBBBB?BB;A<@BBAB;@@AAAABBBBBL>CBBB9A@9?=1719>;?>9@9=;>@CCBBB==7AA@?A??=?CBBBDBBBB?@@@987):9/:A6B>B@B@BBBAAC?C@DIBBCG?BBBCBCBCCDBBBC?A@@D?AAA6;7;D?BBC?A?A?;B>BB>@@C=A@A?ACCFCCBBBBBAAAABBBCC<C:;<BBA3BBAAC<CCC@
@N9IO0:00683:06102
TACAGAGAGTGCGAACGTTGTTCGGAATTACTGGGCTTAAAGCGCACGTAGGCGGTGCTGTAAGTGTCAGGTGAAATCCCACGGCTCACCCGTGGAACTGCCTGGCAGACTGCGGTACTAGAGTGTGGTAGGGGAGAGCGGAACTCCTGGTGGAGCGGTGAAATGCGTAGATATCAGGAGGAACACCGGTGGCGAAGGCGGCTCTCTGGTCCACAACTGACGCTGAGGTGCGAAAGCCAGGGGAGCAAACGGG
+
CCBAAACAB???@@;:;;5::9=@4;6;9>BBBB9AA5;;0:>9=A:;;CCBCC@CCCBCBC<AAEBBBB@BBBC?CCB<B994:A>>@A6;:B>@<@????BC?A?@@BBABC?BBBBBBBBCCCC@CCCBB9AA@A@B=C=ACC?BB?BB?BBGJAGFHF?AAAAABBA;;;@?B=AA?C????<?=:;5:C>9>:00)0;;>?=B>@?9???;>ABA::;@@@?=@;;94=047-3333&389:<4;;>5
@N9IO0:00684:06068
TACGAAGGGGGCTAGCGTTGTTCGGAATTACTGGGCGTAAAGGGCGCGTAGGCGGTCTTGTAAGTCAGATGTGAAAGCCCCGGGCTCAACCCGGGAATAGCATTTGATACTGCGAGGCTTGAGTCCGGGAGAGGATGGCGGAATTCCCAGTGTAGAGGTGAAATTCGTAGATATTGGGAAGAACACCGGTGGCGAAGGCGGCCATCTGGACCGGTACTGACGCTGAGGCGCGAAAGCGTGGGGAGCAAACAGG
+
BBB@@=@EDD2AABBAAA=@@;@B?B@C?BC@@@<AABCC>DC=BCBCC@@=>>9>?@4;;A@B@@@AAACADBC5:;;;.9:69>>=7<<5<E=F@CAAA=BA8B>CBDB??@??9?B9BBBBB9B<4A@@?=ABB@BB@C>A>AD>CBBBB@AA@>B???8>8?@@@@BBBA>AB7<<<B7<<@=@==>;CBB?B?BB?C@CCCCB?AB>B<????????>?:;;;@@B;99.:;BBCCC8@@@@B=ACB>
@N9IO0:00688:06092
TACGGGGGGGGTAAGCGTTGTTCGGAATTACTGGGCGTAAAGGGCTCGTAGGCGGCCAACTAAGTCACACGTGAAATCCCTCAGCTTAACTGGGGAACTGCGTGTGATACTGGATGGCTTGGATCCGGGAGAGGGATGCGGAATTCCAGGTGTAGCGGTGAAATGCGTAGATATCTGGAGGAACACCGGTGGCGAAGGCGGCATCCTGGACCGGTATTGACGCTGAGGAGCGAAAGCCAGGGGAGCAAACGG
+
==;;4;4;4;"4;.444459@7?@;?;;=<ABBC>CCBBC;@@:;;0><@@;00)/4:4>0949;=?DC;9;CCG<BCG>AABBACADACCCCC<C?CCB;<;BBBA;::CD@BBB=@@5;4:AA;A@69;A@@9@@CCC@C>A>A=??=@@<?=9849::C:>=CDCABBC=88<@78<7<7<>>=B@BB@ABB?B=98/06//(/:(//5;7:BB772266:8982873339189489:9+9>===6933
@N9IO0:00695:06096
TACGTAGGGGGCGAGCGTTGTCCGGATTTATTGGGCGTAAAGAGCTCGTAGGCGGTTTGGCAAGTCGGGTGTGAAAATCCGGGCTCAACTCGGAGACGCCACTCGATACTGCTATGACTCGAGTCCGGTAGGGGAGTGCGGAATTCCTGGTGTAGCGGTGAAATGCGCAGATATCAGGAGGAACACCGGTGGCGAAGGCGGCACTCTGGGCCGGAACTGACGCTGAGGAGCGAAAGCGTGGGGAGCGAACAGG
+
CBAB@99999';>=>@@A<AAA=A=@@A<AB>AA99:9::/9;;;8<==::6:B@DF>C@AA>AACCD=9:9?@AA9??9DD>?;;=?BACB>;;:9AA<BD@;@BCAB??@@A:48;;?A;:<CAF@@:999*;@;;;A?A?C;>;CC;;;;;;;;6;;>;3;>@ACCDGCCBCB<8BB?C=A@A?A>AA=@@><?=@@?BAA@@@BB8@6;6;;?@A<:999989.488:>>4?:99AAA5@@A@@<@@@=
@N9IO0:00702:06063
TACGTAGGGTGCAAGCGTTAATCGGAATACTGGGCGTAAAGCGTGCGCAGGCGGTTGTGCAAGACAGGTGTGAAATCCCCGGGCTTAACCTGGGAACTGCACTTGTGACTGCACGGCTAGAGTACGGCAGAGGGGGATGGAATTCCGGCGTGTAGCAGTGAAATGCGTAGATATGCGGAGGAACACCGATGGCGAAGGCAGTCCCCTGGGCCTGTACTGACGCTCATGCACGAAAGCGTGGGGAGCAAACAGG
+
CBCCABBE=9::C?BAAB496:AB:>,0//77:5==BDD=BBBAA@CD@@<@C;B?ACCB@=@@@>@;@@?BAC;AABA7@E9;;7:=@>@@@;@<?;9:48849;AABA@@?@?:=<87779>;<8;933BBBB1BA@;=,0,0*0)0>9///89888BBD=BBBB9::@@@:99@9??@B?CCC?AABB@BCB>A=@@@@AAC9CCD=C>B;;;AAAA@@@BCCBBA@A;;;/;BBBBCC7;;BDE>FBB<
@N9IO0:00708:06081
TACGAAGGGGGCTAGCGTTGTTCGGAATTACTGGGCGTAAAGCGCGCGCAGGCGGTTTTTCAAGTCAGTGGTGAAAGCCCGGAGCTCAACTCCGGAACTGCCATTGAAACTGTAAAACTTGAGGACGAGAGAGGTGAGTGGAATTCCCAGTGTAGAGGTGAAATTCGATAGATATTGGGAGAACACCGGTGGCGAAGGCGGCTCACTGGCTCGTATCTGACGCTCAGGCGCGACAGCGTGGGGATCAAACAGG
+
@?A:92;@A@0ABCBAAA4::6;@<@5;4:@@@B>;;<BD;A;;;@@;;;A=BB>BBBB0@B=;;;AABE@DCCC=A@@:@=?@@BCA?BCB?C@E?A=:92790/0?8>000;;;0;@;<<?4:9<=@@??>=@ABBBA07/7,33(333388;;;6::::/8177777399:83::)---(-69(.*.34==>9>9;@<>>@AA@@<?@@??9::@@??ABBBBC@CCCCCCBBBBBAAA7A;;;A9A@@8
@N9IO0:00709:06072
GACAGAGGGGGCAAGCGTTGCTCGGAATCACTGGGCGTAAAGGGCGCGTAGGCGGGATGGCAAGTCAGTCGTGAAATCCCTGGGCTCAACTCAGGGGGGTCGGCTGATACTGCCGTTCTTGAGGGATGCAGAGGAGACTGGAATTCCCGGTGTAGCGGTGAAATGTGTAGAGATCGGGAGGAACACCGGTGGCGAAGGCGGGTCTCTGGGCATTCCCTGACGCTGAGGCGCGAAAGCGTGGGGAGCAAACGGG
+
?@@CDCCBBC2CC?B9::@C@A@B?B9;;CCCCC>BAACD>EE>ABBCBCB?@@B::::>A@=@BB:;;BBBBCC=AAB6@??0::>@8<=@99::::$9AA?CA@?AABCCC@CD?BB>A?AF>DDAAABBB7;;BBAC>@@@5;;/:6>:BAAA?<B;::/9==@@C??@AA?BB<A=7?7>@@;?;:>5@<A=B@;;:059999990999.55)5@===:999:.5@CBDD>;:6AD>>2BBBB=7=CE=
@N9IO0:00712:06075
GACAGAGGGGGCAAGCGTTGCTCGGAATCACTGGGCGTAAAGGGCGCGTAGGCGGGATGGCAAGTCAGTCGTGAAATCTCTCGGCTCAACCGAGAAACGTCGGCTGATACTGCCGTTCTTGAGGGATGCAGAGGAGACTGGAATTCCCGGTGTAGCGGTGAAATGTGTAGAGATCGGGAGGAACACCGGTGGCGAAGGCGGGTCTCTGGGCATTTCCTGACGCTGAGGCGCGAAAGCGTGGGGAGCAAACGGG
+
:;;@@@@@@@1@C?D;;;=AA@<<8<966G@CCD>;<<CC=CC>BA@A@CC@CCF>BBB?BB=@@@@CBAAD???9?@@AAAB@BBBB@BABBBBD=;;;DE?AAABAAA???4:;=>>:@@@@9@A@@???@;@?AABB?B?C?CB=B>AABAAAB?AAAC=?A@BBDBB::9>><6<?1:4:::=?9;:6:@B?C?BBD<ABBBBDC>CCCF=B?B<<;BBAA@A>AA@@@@;AA@@EEE9@@@@@;@CC;
@N9IO0:00672:06116
TACGTAGGGTGCAGGCGTTAATCGGAATTACTGGGCGTAAAGCGTGCGCAGGCGTTTGCTAAGACAGGTGTGAAATCCCCGGGCTTAACCTGGGAACTGCGCTTGTTACTGGCAGGCTTGAGTGTGGCAGAGGGGGGTGGAATTCCACGTGTAGCAGTGAAATGCGTAGAGATGTGGAGGAACACCGATGGCGAAGGCAGCCCCCTGGGCTAACACTGACGCCTCATGCACGAAAGCGTGGGGAGCAA
+
AAAAAABB:::;AA=@@@;@?BB@:@+0)/<>>>8@@@BC=BBCBAAB><<900//)/:7A<@AA@@;@BBBBC>CBDD*99,;@5;5;;;;5.525:@@A;505=8>=<@<BBB>@@@DCCBBA@;??=>>>=@?'?>?B?C?C799B993???==8BBC;947<8:>@??;86:5//(/(/693>ADD?:945=4:888<==+33:28=?;:87798733/73:8333;383(3339===1B@@8@
@N9IO0:00680:06158
TACGGAGGACCCGAGCGTTATCCGGATTCATTGGGTTTAAAGGGTGCGTAGGCGGACGAATAAGTCAGTGGTGAAAGCCCTTCGCTTAACGAAGGAATTGCCATTGATACTGTTTGTCTTGAGTACAGTTGAGGTGGGCGGAATGTGTCGTGTAGCGGTGAAATGCTTAGATATGACACAGAACACCGATTGCGAAGGCAGCTCGCTAAACTGAAACTGACGCTGAGGCACGAAAGCGTGGGGATCGAACAGG
+
CBBC@CB>AAE<ABB9:9?ABA@C?BB?BBBACC>BE9::5:=889:CB=====6;?;:5:A;A@A@A9:6;AA@;A?B=A?A@?@9=:=::6:=A=B>AA>AC@@AABC@@@D6;;A@=AAAC@@@@@6;;B>BBB=CC@C@BBBB@@@;;;@@@B@BCCD?BB@?6:;;:::99=;::@@?BCE=>>A000@@-;8:AAAAC@A;::7:CCDD>B@@@A@@B@::6:;;888-9=@@ACC:BBBBC@@@@?
@N9IO0:00698:06156
TACGTAGGTGGCAAGCGTTGTCCGGATTTATTGGGTTTAAAGGGTGCGTAGGCGGTTCTATAAGTCAGTGGTGAAATACGGCAGCTCAACTGTCGAGGTGCCATTGATACTGTAGGACTAGAGTACTGTTGAGGTAGGCGGAATGGACGGTGTAGCGGTGAAATGCTTAGATATCGTCCAGAACACCGATAGCGAAGGCAGCTTACTAAAGAGTAACTGACGCTGAGGCACGAAAGTGTGGGGATCAAACAGG
+
AAAAA@@;9949@=A:;;?@AIAI@BBC=BB=@@;?>3==5>:69=?@@@@=993;5;:AAA=AA@@@>?=@BBG?CCCB@BCBCCCC@B:;;@BBA7;>>9>C7?ABABA@@AA>@A@DD@A@BCBBC?BBA@B::5:=;>8>>;9::<978;=8?8?>??8?@A@?BAAAB998<;2;=@8=>>099:=<<=>9<<@@9847:99:;088=9817;;;;;;33334998:;;+//:////&3333913333
@N9IO0:00708:06128
TACGAAGGGGGCTAGCGTTGCTCGGAATCACTGGGCGTAAAGCGCACGTAGGCGGATTGCTAAGTCAGGGGTGAAATCCTGGAGCTCAACTCCAGAACTGCCCTTGATACTGGCGATCTTGAGTCCGGGAGAGGTGAGTGGAACTGCGAGTGTAGAGGTGAAATTCGTAGATATTCGCAAGAACACCAGTGGCGAAGGCGGCTCACTGGCCCGGTACTGACGCTGAGGTGCGAAAGCGTGGGGAGCAAACAGG
+
@@???9@@@@0@AAA;;;@BAAAA=A=A;;;BBB=BABBG>BAAA;BBBCC@CC:C@;AA;;.5:;BAAA7A@@@;@C@CC@CAAAAA<ABA=BBB@BB@?@:@7;;CDDCC?B=CAAB?BBB?A7;;5A?BA?CC9;:B>B=AAAA@@@C>>?@>>9>??<4A7BA?<<:?AA;BA??48:688<797::5:BA>A=<<9>A>>=@@<>91@6>88=??AA>8:;=;>;;;;D1;;:::::-:<ACF7>;:4
@N9IO0:00713:06118
TACGTAGGGTGCGAGCGTTAATCGGAATTACTGGGCGTAAAGTGTGCGCAGGTGGCTTCGCAAGTCGAGTGTGAAATCCCCGGGCTTAACCTGGGAATTGCGCTCGAAACTACGGAGCTGGAGTGTGGCAGAGGGAGGTGGAATTCCACGTGTAGCGGTGAAATGCGTAGAGATGTGGAGGAACACCAATGGCGAAGGCAGCCTCCCTGGGCCAACACTGACACTCATGCACGAAAAGCGTGGGGAGCAAACAGG
+
<=?@;;94)4::<<<95:8@8<<<8<:?2::555)5999@8>@CCFDB@@@=9;7;C?CCDC@C@;;;A@A@?>>6;:;;-;@6?A5;5:8879-72828:B@AACA<5858@@=@AAAA?>?:89<39:@??A9??7:9;A=A=>:;ABA;<?BBB:ABCD>CCCC@?>?==<<55.55.5489949-3438::.4.4:44.444)49909.3-38:345:A@@;;000<<0000&:949944&49;::69BB@
@N9IO0:00664:06172
TACGAGGGGTGCAAGCGTTGCTCGGAATTATTGGGCGTAAAGGGTAGGTAGGTGGTCTCGTTTGTCTGGGTGAAAGCCTTGAGCTTAAACTCAAGAAGTGCCCTAGAAACGGCGAGACTGGAGTCCTGGAGAGGGTCGTGGAATTCCCGGTGTAGCGGTGAAATGCGTAGAGATCGGGAGGAACACCAGAGGCGAAGGCGGCGACCTGGACAGGTACTGACACTCAACTACGAAAGCGTGGGGAGCAAACAGG
+
9@?A;;99*:;>>.499:299=:>=A4;96<9<>043388(33(33828;?.9::;55<@@@+00////(/3::19@;>2:3333-33(3344.44644444)4::94)4;.55?696;BIBB;?6@;6;;9;=3;;;:97=0505=4=9<;;=:55059<<5<<;<:43448333:1882853330399:.444.43887666>8@B=;444.595555555555.555555:1:566=>>0;<;>A2<;;5
@N9IO0:00665:06184
TACGTAGGGTCCAAGCGTTAATCGGAATTACTGGGCGTAAAGCGTGCGCAGGCGGTTTTATAAGCCAGATGTGAAATCCCCGGGCTTAACCTGGGAATGGCATTTGGGACTGTAAGGCTAGAGTACGGCAGAGGGGACTAGAATTCCTGGTGTAGCAGTGAAATGCGTAGATATCAGGAGGAATACCGATGGCGAAGGCAGGTCCCTGGGTCGATACTGACGCTCATGCACGAAAGCGTGGGGAGCAAACAG
+
??CCCABB<BB<@=A@AA@C@CB@?@+0)0:::@9???BB=C:;:@>B=996:A=@CC;;;;?CB?BBBCBCCCC=B@@@7BD;BB7A9;<DEE=CBCC@BBBC?CC=BB@A@A>@<@??@@AAABE@BBAAAAA7@A@A@A>A?B@CC@?@=?=9???@?A<???BAA@A999?@B>@@>@?BBB=@@99233339.84:8<AB<BBB<>>>@@??>>;<?::?BBA@>>733(378????287900+0=>
@N9IO0:00665:06194
TACGGAGGGGCCAGCGTTGTTCGGAATCATTGGGCGTAAAGGGCGCGTAGGCGCCGATCAAGTCCGACGTGAAATTCCTCGGCTCAACCGAGGGCCTGCGTCGGATACTGCTCGGCTTGAGTCCCGGAGAGGGTAGTGGAATTCCCAGTGTAGCGGTGAAATGCGTAGATACTGGGAGGAACACCGGTGGCGAAGGCGGCTACCTGGACGGGTACTGACGCTGAGGCGCGAAAGCTAGGGGAGCAAACAGG
+
?>?B::9:9-4389:CC>BC:B?:A9BFA@>@D>BBBFC>CG>CBBCBAB=@>@:669DE@;<;?BBAA@;;5)55:49:=7<?@@=A;@:;:447::944==8>@@@@BAA;;9;D=BBBBCD=B>AA@@@9@;;88;;=@<@@;@@???@@@?;??@@9@@@BBBBBAAA;;;/:A<@=@@@8?;??;@BC@CACD@AAAC@CB@BBCC=;;;A@@AB@AA;;8;CCCCE:;;AAACG<BAEED>@@?;
@N9IO0:00670:06190
TACGAAGGGGGCTAGCATTGATCGGAATTACTGGGCGTAAAGGGCGCGTAGGCGGTCAGATAAGTCGGATGTGAAATTCCGGGGCTCAACCCCGGAGCTGCATTTGAAACTATCTGACTAGAGTACAGTTAGGGTAAACGGAATTCCACGTGTAGCGGTGAAATGCGTAGATATGTGGAAGAACACCGGTGGTGAAGACGGTTTACTGGGCTGTAACTGACGCTGAGGCGCGAAAGCTAGGGGAGCAAACAGG
+
A@A@@;@BBB0BB@@?AB?BAA@@=@?A?AC;;;7;;;CC=CC=BB;;;B@:00+0000CBB=@@GE@BBBBBBB<B>@=@@@8AACC=A@@2?:@@@;;<AAA;BCC=BA@8..-,*********566,7791<<<5>@;>;>;>:===;@?AAAA?BBAB=@@ACCBAAACCICGACACB@????C?AB=@@B>@@CC@CD>CCCCC>CBDBA?A::::=@;;:@=???;;;0;9?9999-7=@AA;:;;?
@N9IO0:00675:06208
TACGTAGGGTGCAAGCGTTAATCGGAATACTGGGCGTAAAGCGTGCGCAGGCGGTGATGTAAGACAGTTGTGAAATCCCCGGGCTCAACCTGGGAACTGCATCTGTGACTGCATCGCTGGAGTGCGGCAGAGGGGGGATGGAATTCCGCGTGTAGCAGTGAAATGCGTAGATATGCGGAGGAACACCGATGGCGAAGGCAATCCCCTGGGCCTGCACTGACGCTCATGCACGGAAAGCGTGGGGAGCAAAC
+
?@;:;BAA0;<AA@;::B@C>BA=8<,0/9///(//0>;)0/977:<955.9;55555:99.558333-3333:089:;.:=7:;:=8<749949:?A@@@@@;;;;;:@?@>?::9BB?A@@@@@;@;;;;;;;;$9;;994949.55@@;<966AACCCC=BBBA@@ABB;;<;?49;-3-33328:8?4???=A598087::+773*7-33<9<333:666/--,,,--(--(,.//666.768:;/9
@N9IO0:00682:06201
TACAGAGGGTGCGAGCGTTGTTCGGAATTACTGGGCGTAAAGCGCGCGCAGGCGGCTTCTTAAGTCTGTCGGTCAAATGCCGGGGCTCAACCCCGAGCGTGCCGAGGATACTGGGAGGCTGGAGACATGTAGAGGCAAGCGGAATTCCGGGTGTAGCGGTGGAATGCGTAGAGATCCGGAAGAACACCGGAGGCGAAGGCGGCTTGCTGGGCATGGTCTGACGCTGAGGCGCGAAAGCGTGGGGAGCGAACAGG
+
BBBAACCC<??>?=<<7719><9:5;?B?B@???5?>??C7>999?<@?>?<;;6;B?AB@C7;9A:;;;;7;@@C<BBB>AAB7A@AA=ADC6B9:9A@994:@@>AAAB:::0;;59=?;?A@C@CCA@A@@=@@=@BB?C@C?A=@@<AB@??@?9>?;?:?A@@???A99:@>B>A>AB?AAB>A>AB>BBA@D@@@=@B?AA;;;7;CBC7;;A@A@B@@A;;7<BAAAC=C;<;CLH9@?CCC@???@
@N9IO0:00691:06182
TACGGAGGGTGCAAGCGTTATCCGGATTCACTGGGTTTAAAGGGTGCGTAGGCGGGCTTGTAAGTCAGTGGTGAAAGCCCGGGGCTTAACTCCGGAATTGCCGTTGATACTGCAAGCCTTGAGTACAGTTGAGGTGGGCGGAATACATCATGTAGTGGTGAAATACTTAGATATGATGTAGAACACCGATTGCGAAGGCAGCTCACTAAAGTGTAACTGACGCTGAGGCACGAAAAGCGTGGGGATCAAAACAGG
+
@@<=9;;:.:A@?=A@@@?ACCAF@AA;<==::9/78(33(3:088@AA@B@CCC=BC>@@A<@ABBBCC@BBBC4A>?/:9:-3=5:8<<A@D@C?C>AA9:9=??AB@@@AB7??8A9B;A@BA<AB8<AA7;;;0;@;A?BB?ABBBBAA@@@@=@@AA<CBBA;B@@@B>===<==;;6;@:.59@59:5<;A8B=<<>@CBBCD<@A@@A?B@@@;;;994458884444&38=;;;;-:@9:88&8::;
@N9IO0:00692:06167
TACAGAGGGTGCGAGCGTTGTTCGGAATTACTGGGCGTAAAGCGCGCGCAGGCGGCTTCTTAAGTCTGTCGGTCAAATGCCGGGGCTCAACCCCGAGCGTGCCGAGGATACTGGGAGGCTGGAGACATGTAGAGGCAAGCGGAATTCCGGGTGTAGCGGTGGAATGCGTAGAGATCCGGAAGAACACCGGAGGCGAAGGCGGCTTGCTGGGCATGGTCTGACGCTGAGGCGCGAAAGCGTGGGGAGCGAACAGG
+
@CBBCBED=AAAB??=8859A?AA?C?A?ABBBC<???BE<A????:;;@@@AB@BB@CD?A=@@C;;;BC@BBBC=BBC@CCC;;89@=@?B6999@@@@@=@@@=@@?AAAA;@@>@A@=@ABBBBBBBA@A?@@=@CC<@>@=A?CC>CCCBBBA7::<?=AA??:::?9::@;@<@@AC?;;;?B=;;6;@?=B>;;4;@;AABBB>BCCC6;;;;:;BAAB;;8;B@@@D;;;:=<<<3>??AB?BBB?
@N9IO0:00698:06184
TACGGAGGGGGCTAGCGTTGTTCGGAATTACTGGGCGTAAAGCGCGCGTAGGCGGCTTTGTAAGTTAGAGGTGAAAGCCCGGAGCTCAACTCCGGAACTGCCTTTAAGACTGCATCGCTAGAATTGTGGAGAGGTGAGTGGAATTCCGAGTGTAGAGGTGAAATTCGTAGATATTCGGAAGAACACCAGTGGCGAAGGCGACTCACTGGACACATATTGACGCTGAGGTGCGAAAGCGTGGGGAGCAAACAGG
+
A@?@<@CCCD1BCCC???@BC@CC@C@C>@ABBB=ABB@A:B9;9BB?@???9929?A6ABB?CCACCCC>BAAE<@?D<A>AAA@@@>?AB?@?@:=000;@@<@:=@CCBCBB=<AAABA?D:9:B8==BB?B??>BC@B>B8C8@AABCCCB@B<<8;;3;288866<<<B<>?=B:=>;>>A:<=8818:;5;:??CGCC@AAC?BBBBBBBE?BBB@@@AAA>BB@@AB<??BCCCC9AABBD=BBC@
@N9IO0:00705:06179
TACAGAGGGTGCGAGCGTTAATCGGAATTACTGGGCGTAAAGCGCGCGTAGGCGGCTTTGCAAGTCGGGTGTGAAATCCCCAGGCTTAACCTGGGAACTGCATTCGAGACTGCATTGCTAGAGTATGGGAGAGGGAAGTGGAATTTCCGGTGTAGCGGTGAAATGCGTAGATATCGGAAGGAACATCAGTGGCGAAAGCGACTTCCTGGACCAATACTGACGCTCATGTGCGAAAGCGTGGGGAGCAAACAGG
+
AACBA?@?;@A?==?8982939>@=A@C?BAAAC:@=>==5><?>@::;AA?;;5;@B.:;?7@@@B@<@;?BBB;BBCB9CC?CC8;9;=BBB;B>BBCBBB?B@;<;BBBBBB?BBB???BB?@@D<@@CBF>C?BCC?C>@@=@@C@;;;;;;C@DCCC>IIDDBAAEBBCCEGL@C>A7;;AABBBA>B;;;7;@=AAB=B?A@>BB>B>BBCBBAAABBCBB@@ABBBB;A<:;BA@2:::::-7<<6
@N9IO0:00710:06196
TACAGAGACTGCAAGCGTTACTCGGATTCACTGGGCGTAAAGGGAGCGCAGGCGGAATGGTGTGTCGATTGTGAAACCTTGGGGCTCAACTCCAAGACTGCGGTCGAAACTGCCATTCTAGGGACTCGGAGGGGCCGGTGGAATTCCTGGTGGAGCAGTGAAATGCGTAGATATCAGGAGGAACACCAACGGCGAAGGCAGCCGGCTGGACGAGATCCGACGCTCAGGCTCGAAAGTATGGGGAGCAAAAAAGG
+
>>@???@@A>@@B=@@@@?BCCCC@AA=AAA@@@:@B@BA;@@8;;99<@?>AD;C?CD@BBB???BAA>AB<;<4<9C@CDF;CB@@=?AC?C?BBCBB::6;A@@>8@;59:>;7@:;;B=@@@AA??@?@3?:A>AB?B?B>C?@?8?>4::???AB=>8=>?=B=B=BBAAA@<@@:@>BBB?C@>?4=@>1929::A=B?A@@7B@ABB????BB??ABA>?9??@@?@:@AAAAAA6@?:99898$93
@N9IO0:00711:06207
TACAGAGGGTGCGAGCGTTGTTCGGAATTACTGGGCGTAAAGCGCGCGCAGGCGGCTTCTTAAGTCTGTCGGTCAAATGCCGGGGCTCAACCCCGAGCGTGCCGAGGATACTGGGAGGCTGGAGACATGTAGAGGCAAGCGGAATTCCGGGTGTAGCGGTGGAATGCGTAGAGATCCGGAAGAACACCGGAGGCGAAGGCGGCTTGCTGGGCATGGTCTGACGCTGAGGCGCGAAAGCGTGGGGAGCGAACAGG
+
CDBAACCC<@@?=<<=9819@>:;8;?@?BBCBF<A?>==5;;;;>=>?;;5;;5<E9;;@B7;;B00000+0<<@8>@A@EEH;CAAA>ACC9B???AA??<?AA?BBAC:::-;?:>??;???CBBBBBBBC@AA?BCC?C>B>B@EE>@?@BA??>??9?;?@>??>?@>>?@6;6;=@@?@@@?C?@@=@CE@C@BB?A@=A@AAB>BCCC=AA;;;CBAAB;;8<AAAAA;A;;;AAA8AABCC?AAB@
@N9IO0:00664:06238
TACGGAGGGTGCAAGCGTTAATCGGAATTACTGGGCGTAAAGCGCACGCAGGTGGCTGAGTCAGTCGATTGTGAAAGCCCTGGGCTTAACCTGGGAATTGCAGTCGATACTACTCAGCTAGAGTATGGGAGAGGGTAGTGGAATTCCCGGTGTAGCGGTGAAATGCGTAGATATCGGGAGGAACATCAGTGGCGAAGGCGGCTACCTGGCCCAATACTGACACTCAGGTGCGACAGCGTGGGGAGCAAACAG
+
>?@A>ABB<ABCD?B;;:@C?BCC@A=A?BBBCE?AAA@@<@;;:BB@AAB@CDAAA?A?@@ABBCCCC@BBDGC<;:;06C>4BC999:ABBB=B>A55;:;BBBCCCCB@@@;;;;4@A@BBBCC>5A@>>?9>>?>>7;6>9==1=6@BBB@BB8>>8>6>??BBBBBBB944?6CIAH>BBBBB;6;;?@C>C?;;0<=??<;;4;<,4.3::=?><>:88=9;=>A9<943393888+88?791987
@N9IO0:00668:06241
GACGAACCGAGCGAACGTTCGTTCGGAATCACGTGGGCTTAAAGGGCGCGTAGGCGGGCTGGAAAGTCCGTGGTGAAATCCTCCGGCCCAACCGGAGAAGCGGCCTCGGATACTTTCGGTCTGGAGGGGGGTAGGGGCGGGCGGAACTGTGGGTGGAGCGGTGAAATGCGTTGAGATCCACAGGAACTCCGGTGGCGAAGGCGGCCCGCTGGACCCCACCTGACGCTGAGGCGCGAAAGCCAGGGGAGCGAACGG
+
AA@;:24.4443//)/66)///39:17)/4<455=;2:?.44)4<2ABCBBBBAAAD<00/6::.///6<<C@CCFC?AA=@A5<59>0;;?9@6?@B680A;@<@@@-0///?>5??3<<00*//////#/<<9>.BCD<BB@B<CIA@>>8<<7;=??:CB>>6666?A9=;666<8<<==:=:=@?9?86604;;.405=8;@:>@BB6;;AA6@A:>959?BB;;;5;:;?>B.::597=?389A<=:999
@N9IO0:00699:06243
TACAGAGGGTGCAAGCGTTAATCGGATTTACTGGGCGTAAAGCGTGAGTAGGTGGCTCGCTAAGTCGATTGTGAAAGCCCTGGGCTCAACCTGGGAATTGCAGTCGATACTGGAGAGCTAGAGTTCGGTAGAGGGTGGCGGAATTCCCGGTGTAGCGGTGAAATGCGTAGATATCGGGAGGAACATCGATGGCGAAGGCAACCACCTGGGCCTGAACTGACACTGAGACACGAAAAGCGTGGGTAGCAAACAGG
+
BCCBBABB<@A?A<?===<?<@@C@CBD?CC??>8??<;<0;??B@BCB@@=@B>ABBBC@@<@ABBBB>BCB@A8@?A8;A>06;@?8C8BB=5<:>26;AA@@@BCCDDC?A@;;;;;;@A@=@@=@A?;;;0;@<@@>B?B@CC7D@CB???A@7BB==6BBBBBBBBB@>??A9AA<@7@AAAA@AA@CBDACACC@C@EE?@@@;??AAB?AAABABBB;;;?CAA;;;;&:99@;=4<B=DCJ?CCF@
@N9IO0:00707:06221
AACCAGCACCTCGAGTGGTCAGGAGGTTTATTGGGCCTAAAGCATCCGTAGCCGGTTGCATAAGTTTTTCGGTTAAATCTATGCGCTCAACGTATAGGCCGCCGAAAATACTGTGCAGCTAGGGAGTGGGAGAGGTACACGGTACTCAATAGGAAGGGGTAAAATCCTTTGATCTATTGATGACCACCTGTGGCGAAGGCGGTGTACCAGAACACGTTCGACGGTGAGGGATGAAAGCTGGGGGAGCAAACCGG
+
9-::@@@BB?BB@:;;@?BBBB>AA?AC>CF@EDIFA<;;7<BBBB=AABBA=B?A8;;AAA<;;;;;$4<7<05;6:<:;5<::?@@>9@;?AD<;8;?BB?CBCC9BCC@?@@;;;BGCCI?BB;;;0;?@@;AAAAAC?BBCCAA<CBB?B<A<A2<>>=.:>.94)49959B<7;;;6667AA:ACBBABCC?B>BB>AA@;;8;BC?C;;;C@DCAA@=AC;<;0<@@@C;B;;;;;;*;=>=>5>;?:
@N9IO0:00666:06289
TACGTAGGGTGCAAGCGTTAATCGGAATACTGGGCGTAAAGCGTGCGCAGGCGGTTATGCAAGACAGAGGTGAAATCCCCGGGCTCAACCCTGGGAACTGCCTTTGTGACTGCATAGCTAGAGTACGGTAGAGGGGGATGGAATTCCGCGGTGTAGCAGTGAAATGCGTAGATATGCGGAGGAACACCGATGGCGAAGGCAATCCCCTGGACCTGTACTCGACGCTCATGCACGAAAGCGTGGGGAGCAAACAGG
+
BBAA@BBB;AA@@<?AA@5;5;;@9=,00=<>>8:9;C@0;5555:::995;A;@>;99?>:=@>=:;;=A?@B<BBBB9BC=::9<.99(49;1:7<<;;5:D499655;;?;;BCBB:;;59>>D@CBB;:;;;*<??.5.5.5499<8<--------/7;.99;;99<95:///:4/0)/477949;@B?;;68<8<<79;;;+9;5<<5:::5559:99//////:;7459@,9484444&4444;(3392
@N9IO0:00671:06263
TACGTAGGGTGCAGGCGTTAATCGGAATTACTGGGCGTAAAGCGTGCGCAGGCGCTCCTTAAGTCAGATGTGAAATCCCCGGGCTTAACCTGGGAACTGCGTTTGAAACTGGGGAGCTAGAGTGTGGAAGAGGGGGGTGGAATTCCAGGTGTAGCAGTGAAATGCGTAGATATCTGGAGGAACACCGATGGCGAAGGCAGCCCCCTGGGCTGACACTGACGCTCCATGCACGAAAGCGTGGGGAGCAAACAGG
+
AA@BB9994:A?AB@CCC@C@CCC?C698;@BAB=BBBBC<BCB@@@@@AB?AAAIK<D@D@CBBBBBBBBBB<24;44&4<4AC9A9=;CBC>B=AAB:<;C?BCC9?9333&388:?<@BBC@=7;4?=>;;;;%;71;6=:=69:<@@@@@@??=BBD>BBCC?@?C?<=<:94:=7=8CBB?B>>?<?BA:>:=ABBCBC.>==8=>==;8822...../(.666;>>>D;BAA:;::/:9:5:3>9@9
@N9IO0:00679:06300
TACGAAGGGGGCTAGCGTTGTTCGGAATTACTGGGCGTAAAGCGCGCGTAGGCGGTGATCCATGTCAGAGGTGAAAGCCCGGGGCTCAACTCCGGAATTGCCTTTGAAACGGGATCGCTAGAGTCCGAGAGAGGATGGCGGAATTCCTAGTGTAGAGGTGAAATTCGTAGATATTAGGAAGAACACCGGTGGCGAAGGCGGCCATCTGGCTCGGTACTGACGCTCAGGCGCGAAAGCGTGGGGAGCAAACAGG
+
@AC<:8:EFE3CCABBBC?BC@BB?B6;5:BAAA=;;9?@8@;:;@@ABBB>>A=ABBBC@DCCCBB@@@>BBBC=BBC<A@A5@@A?8@??<;8<8<445044/4==2:::(33449;;<<AAB>BBCCDCB?B@@=@B>B@B@C?CB???CBA@@<@BBC=C?AAACCCCCC@CGAC>A@4;:95;=AA>AA@=>>;;5;:@@@9:6:@??>AAAC@@@@@@?@@;?AB??@6;;CCBBB7;;;A@8ABB@
@N9IO0:00688:06263
TACGAAGGGGGCGAGCGTTGTTCGGAGTTACTGGGCGTAAAGGGCGCGTAGGCGGCGATCCAAGTTAGGCGTGAAAGCCCCGGGCTTAACCTGGGAATTGCGCTTAAGACTGGACTGCTTGAGTGCGGGAGAGGTGAGTGGAATTCCCAGTGTAGAGGTGAAATTCGTAGATATTGGGAAGAACACCAGTGGCGAAGGCGCTCACTGGCCCGCAACTGACGCTGAGGCGCGAAAGCGTGGGGAGCAAACAGG
+
@AC;;7;CCC3@@ACAAA?@@=AA<@@A<@@AAA<BBBCC>CD>BCCBCDD@BA<@;;;A5;5;B=BC@CBBBBB6;;<;.;;0<B>B@I@CBD>A=A?;;;AA5;5;@??A?B===A<8<??@BAAA<@?@B?C@@@@?=>592:A9??AAAAA@@<?BJF@D@A@@C?@CB=:=@6=:<<9=55059995;@::>8<@?:888490::19;>7;???@?@A???=ACBCBC<AAA@@@@39:@@@;???=
@N9IO0:00694:06279
TACGAAGGGGGCGAGCGTTGTTCGGAATTACTGGGCGTAAAGGGCGCGTAGGCGGTTTGGCGAGTCAGGCGTGAAATTCCCGGGCTTAACCTGGGGGCTGCGCTTGATACTGCCGGGCTTGAATTCGGGAGAGGATGGCGGAATTCCCAGTGTAGAGGTGAAATTCGTAGATATTGGGAAGAACACCGGTGGCGAAGGCGGCCATCTGGCCCGGGATTGACGCTGAGGCGCGAAAGCGTGGGGAGCAAACAG
+
?AA@@=@BBB2BBBBABB>AB@CC@C@D?AABCC=B9::C<AA=BBBCCA@;>>4:;0;>AB>??C??=?A??AA5959?9??<?A=D?B?BBDDD2BBBBCCB@BBAACBCBGDD=AA?CB?B=BBB9AAAA<ACC@BB@C>B=AA:BBAB@A@@@?@CCB=B>BBBBBBBBB>AB=A?AA?@@A<@<?@8=00,0900*0)0//33-4919=4<<6=9A<:98<=;897777*3399===1:555;0844
@N9IO0:00702:06290
TACAGAGGGTGCAAGCGTTAATCGGAATTACTGGGCGTAAAGCGTGCGTAGGCGGTTGTTTAAGTTGGATGTGAAATCCCCGGGCTTAACCTGGGAACTGCATTCAAGACTGGATAACTAGAGTCTGGGAGAGGGTGGTGGAATTTCCTGTGTAGCGGTGAAATGCGTAGATATAGGAAGGAACATCAGTGGCGAAGGCGACTGCCTGGCCCAAGACTGACGCTGAGGCACGAAAGCGTGGGTAG
+
>ACCCCCC?AA>B?B888@B@BBA@B695;ABBC=BDBBB=BBA@AABBBB?@@<@<ABD<A?AE@C?CB@B9;905DCC9CC<BB8B:B:BBB=D>AABBCB@BB@CCCBB@CBB?C??@AB;:9D>7>====7=?8<<:=9<@8@<?>><66644.4444)44455><<5656A::*.*.(-5---8::)/6=8<:@95455:5::.44(45::99355:::<<>9433388(38889=4886
@N9IO0:00703:06288
TACGAAGGGGGCTAGCGTTGCTCGGAATCACTGGGCGTAAAGCGCACGTAGGCGGACTCTTAAGTCGGGGGTGAAATCCTGGAGCTCAACTCCAGAACTGCCTTCGATACTGGGAGTCTTCGAGTTCGGGAGAGGTGAGTGGAACTGCGAGTGTAGAGGTGAAATTCGTAGATATTCGCAAGAACACCAGTGGCGAAGGCGGCTCACTGGCCCGATACTGACGCTGAGGTGCGAAAGCGTGGGGAGCAAACAGG
+
@?A@@<@AAA2ABBB@@?@CCCBC?C@CBABBGD>AABB@4BBBBBBBC?@<AD8@BA@@494;;ABBBB0;:9;8;B=BB?;=;CBD@CCC@:;:@@@@@?B?AAABBCCBC<9::A<4:?;;?8@@C>A@@@=A@ABBF@D=??FA???A??>@;;5;?>@9@6;<A@A9@?>8???@28<=@AC4738;4;;<3<7//).33:9:;/;8.756//.7<7==C@??;>:9;?A6=>>>>BB5>?@?>6>;76
@N9IO0:00709:06272
GACGGAGGGCGCAAGCGTTGTTCGGAATTACTGGGCGTAAAGCGCGAGCAGGTGGTCTGTTAAGTCTTTTGTGAAAACCCGGGGCTCAACTCCGCGGAATGCAGAAGATACTGGCAGACTAGAGAACAGTAGAGGCTAGCGGAATTCCTGGTGTAGCGGTGGAATGCGTAGATATCAGGAAGAACACCTGTGGCGAAGGCGGCTAGCTGGGCTGTTTCTGACACTCATCCGCGAAAGCGTGGGGAGCAAACAGG
+
@@AB>@@@;@@?@=@@@@?BC@CC?B495:AA@C=BB?@@:@AA@;:;BCC@CC@BACBB?C?BAAAB@7@B@@@=+9=39==09:9C:==@DCCBAC766;BBA>BBBCABA?AAAA@@@?;5;=BA@AA@;949;BCDC@C@D@E?@A<@B@@AAB?BA<@=AABBDCB@CABBB>9C@CC@BCB@BBBA=A;;8<69<8;;@@>;<<4<@A@@:@BBB;;;BBBBGACCCCC=BBAAACC9;;;AE=BBC?
@N9IO0:00669:06310
TACGAAGGGGGCTAGCGTTGTTCGGAATTACTGGGCGTAAAGCGCGCGTAGGCGGTTTTGCAAGCCAGAGGTGAAATGCCTGAGCTCAACTTAGGAATTGCCTTTGGGACTGCGAGGCTTTTGAGGACTGGAGAGGTGAGTGGAATTCCCAGTGTAGAGGTGAAATTCGTAGATATTGGGAAGAACACCAGTGGCGAAGGCGGCTCACTGGCCAGTTTTCTGACGCTGCAGCGCGAAAAGCGTGGGGATCAAACAGG
+
@>?;;5::=:0;<=>BBB?BC?BC8@5>:>=?AA9@@>AA0;;9;@@;;009//)/99&//<855.4;44.499;2955.59==?>>7477)//274:,667<A4>>6>>;<<>=>75555&5::.5544399=95:499457<9=;@@8?;;;/////)///:(4.444:99999.55)43997=5549955.5:@.5.55.59556;=8>755555&444/////79;==>=@BBB4;9>A@==2==B<?6<@>;
@N9IO0:00669:06320
TACGTAGGGTGCGAGCGTTAATCGGAATTACTGGGCGTAAAGCGTGCGCAGGCGGTGATGTAAGACAGGTGTGAAATCCCCGGGCTTAACCTGGGAACTGCATTTGTGACTGCATCGCTGGAGTGCGGCAGAGGGGGATGGAATTCCGCGTGTAGCAGTGAAATGCGTAGATATGCGGAGGAACACCGATGGCGAAGGCAATCCCCTGGGCCTGCACTGACGCTCATGCACGAAAGCGTGGGGAGCAAACAGG
+
BCBBBBCD=CCB@9;9@@<@=BBC?D=A=@@@BC=BC;;;6;5@>>><<9529@5<@@BC@@<@A:::=???@AB9?@?=2?@;AB?B?DABCB?C=AAA:::?9?AABAAAAA???AAA8::AAAA>A@@;<;<;*;@D>B?B?B?CBAAB;;;;@AAADD>;:;CDBBBBBBAB@:00,0+0<<6<@;;7;BA=A=<;5;;;;.:;;0:298=<;>?;955;==?@?:::AA9AA?@?AA2:9999+9==?
@N9IO0:00679:06323
TACGGAGGGGGCTAGCGTTGTTCGGAATTACTGGGCGTAAAGGGCGCGCAGGCGGCTGCTCAAGTCAGGCGTGAAAGGCCTGGGCTCAACCCGGGAATTGCGCTTGAGACTGGGCTGGCTTGAGTGCGGGAGAGGATGGTGGAATTCCCGAGTGTAGAGGTGAAATTCGTAGATATTGGGAAGAACACCGGTGGCGAAGGCGGCCAATCTGGACCGCAACTGACGCTGAGGCGCGAAAGCGTGGGGAGCAAACA
+
AA@A<A@A@B5BBBCCBB???<?D@B@D?BBBBC>AAACC>CC>@@ACB@A=@A=A;;9ACB=?@@@@9=?9:;A;@;@@;;;0;0//)0/)/7.7)/)///<<2=@@@CCB>5B;;4;B8@:?=@@?>5:<994:9>6992>2>+00)//777774555:=AC=A:00//////;277)/)/949:<:=:>>:=650/;==9<*0)-:--)//)//4.4444<>666668;;9444)4994444&4:::>5<5
@N9IO0:00688:06355
TACGTAGGGGGCAAGCGTTGTCCGGAATCATTGGGCGTAAAGCGCGTGTAGGCGGTCCGGTAAGTCCGCTGTGAAAGTCGGGGGCTCAACCCTCGGATGCCGGTGGATACTGTCGGGCTTGAGTACGGAAGAGGCGAGTGGAATTCCTGGTGTAGCGGTGAAATGCGCAGATATCAGGAGGAACACCAATTGCGAAGGCAGCTCGCTGGGACGTTACTGACGCTGAGACGCGAAAGCGTGGGGAGCAAACAGG
+
CBACDCCCCC1BB?A@@@;@BC:C<D@BBCD@DD?BBBCC;@@BBB?@@AB;=?>?@>A?CB=?AA?BB@@?@?A6??99444$45AA<@A;ABB=BC<B8B8AC9@@ABB@?@CC<@@>@@BBBAB?B?BBB@BCBBAC@C@C@D@@@=A@??@@@;@<<7.?8;8?BBB@BBCAB=@A<??BAA>A=@499??4;4;<;>@>??CBC<BAAA=@BB?>?BBCABBA@??:::0:977?AA9>>?@@9@@?:
@N9IO0:00690:06342
TACGTAGGTGGCAAGCGTTGTCCGGATTTACTGGGCGTAAAGGGTGCGTAGGCGGACCTTTAAGTGAGATGTGAAATCCCCGAGCTTAACTTGGGGGCTGCATTTCAAACTGGAGGTCTAGAGTGCAGGAGAGGAGAGTGGAATTCCTAGTGTAGCGGTGAAATGCGTAGAGATTAGGAAGAACACCAGTGGCGAAGGCGACTCTCTGGACTGTAACTGACGCTGAGGCACGAAAGCGTGGGGAGCAAACAG
+
@CAA@?>:9:6:B@BBBB?AADAD?@@B<BBBBD>?A?CD?CC?BBBCC994992:><@A=B?BBCBBBBBA@B@;=@??3A@;;:?C@CCACCCF5;;<DCBC?CCF?BBB?BB>AA@AAAB@@@CC>AB;;7;BAAAC=A;@<@>AACDCD???B>AACC>BBAAAA@@@@@>>>8;<7728?>:?9:::?AA>B=?;?C;;;@<<8=?::8A<@@@AAA=;;//)/77///+/?@@ACB3897=<4<88
@N9IO0:00700:06359
TACGTAGGGGCAAGCGTTGTCCGGAATTATTGGGCGTAAAGCGCGCGCAGGCGGCTATGTAAGTCTGGTGTATAACCTCGGGGCTCAACCCCGGGTCGCACTGGAAACTGTGTAGCTTGAGTACAGAAGAGGAGAGTGGAATTCCACGTGTAGCGGTGAAATGCGTAGATATGTGGAGGAACACCAGTGGCGAAGGCGACTCTCTGGGCTGTAACTGACGCTGAGGCGCGAAAGCGTGGGGAGCAAACAGG
+
=@@??;;;;.4;6;99:.45:5:.5158==:=@7>>=<<)555556;@CB:6:29@B@@AC@BBCBC?BBA==<9<8<<<<;+449949<<.;<4<555<A<<7;;5;44444444:634548::34.448388??9=.917-3-3988844444.44480:>:;;><<:94///)/-(-(-//)/6//)/8717177////4449904449;6;55555599999<666=<)5489:::+9<799-:<<2
@N9IO0:00703:06328
TACAGAGGTGGCAAGCGTTGTTCGGAATTACTGGGCGTAAAGGGCGCGTAGGCGGCCTACTAAGTCAGACGTGAAATCCCCCGGCTTAACCTGGGAACTGCGTCTGATACTGGAAGGCTAGAGTATGGGAGAGGGATGTAGAATTCCAGGTGTAGCGGTGAAATGCGTAGATATCTGGAGGAATACCGGTGGCGAAGGCGGCATCCTGGACCATTACTGACGCTGAGGCGCGAAAGCTAGGGGAGCAAACGGG
+
AACBABC?BB@BB<?>995:A>AA@C:B=ABAAA<;;;GE>DD=BBCCBBA=::5;:@?A;;49?A@@B@<<;;<25<555$5.594;:@;BCC>C?BBB@@@CB@@AAB@>:>6949AA@ABBBBBB=BBBBF=AABBAAB=@?A?BC?CCCCBBB@BBAA<@<<;@@AACC@@;;6996;8>>CIGBBB?BCB<@=@B<@@>>:BA=>A899=BABBBBBBCCCC@@@B;;;7;CCBCEL;;;CEI>CCC;
@N9IO0:00703:06342
TACGGAGGGTGCAAGCGTTGTTCGGAATCACTGGGCGTAAAGGGCGTGTAGGCGGTCTGTTAAGTCTGGTGTGAAATCCCCTCGCTCAACGAGGGAATGGCGCCGGAAACTGGCAGACTCGAGTACCGGAGAGGAAGGTGGAATTCCCGGTGTAGCGGTGAAATGCGTAGATATCGGGAGGAACACCGGTGGCGAAGGCGGCCTTCTGGACGGATACTGACGCTGATACGCGAAAGCGTGGGAGCAAACAG
+
CBBC?A@A<<;9C=AAAB>B@;@A8?598BBBBC;::;;;0;<9?@?@@A?;==9>AA?@=@?AAAAB@BBCCBB;;;;;.;;;;@AD>C@B@@8A469=BBB<?<@G>;668:>=5994::::?>:B?C?>?=@=@=@=9=,0+0;+0+0;;<=@B=@@?A;:99>><<<==877>9?>9?9999:@:9:4:?@:?>@C>D7:79AB99;;4;9:<AAABA@@@@;;;DGCCC=AAA;;;/;;:00+00<
@N9IO0:00685:06370
TACGTAGGGTGCGAGCGTTAATCGGAATTACTGGGCGTAAAGGGTGCGCAGGCGGTTGCGCAAGTCAGGCGTGAAATCCCCGGGCTTAACCTGGGAATGGCGCTTGAAACTACGCGACTGGAGTATGGCAGAGGGAGGTGGAATTCCACGTGTAGCGGTGAAATGCGTAGAGATGTGGAGGAACACCGATGGCGAAGGCAGCCTCCTGGGCCAATACTGACGCTCATGCACGAAAAGCGTGGGGAGCAAACAGG
+
@@@@AAA@<:;;D@@:;;=@?BDG@C?C?AA@AA;:;:BB=BF>CAA@@::6:A;B4:;55A8D>BCC@BABCDC:;;BB:BC=AB4;66:CCD=B?AA?ACCD?AAA7;;AABA@@@AA<@BBAAA??=?889.9939=:=;?=A?CBBBBBCCBC?BBCC=@@@B<<AB@??BBB?AB>B?ABB?BDAA?ABB?B=??BB?BC?AAA9@;@=@C@@@@:;;A@@?@?AC;444&4:@@BHE9@@AA@8@B@>
@N9IO0:00688:06370
TACAGAGGGTGCAAGCGTTGTTCGGAATTATTGGGCGTAAAGGGAGTGTAGGCTGTTCGTTAAGTCTTCTGTGAAATCTACGGGCTTAGCCTGTAACGTGCAGAGGAAACTAGCGGGCTTGAGTGTCGGAGAGGATAGGGGAATACCCAGTGTAGAGGTGAAATTCGTAGAGATTGGGTGGAACACCAGTGGCGAAGGCGCCTATCTGGCTGACAACTGACGCTGAGACTCGAAAGCATGGGGAGCAAACAGG
+
@@C?@?@@:9:8A?A?>>:??;@A=A?A=@@?BC=AA@BB<AA<AABDA@?;>??>:??@=@9????<@BBBCCC=CCCC??>:?A=A@A?AABA?@@;;;B@;;5;A8@ABBBCE;;;7;ABABCCC@CCCB?BBBBBB9C?BBFF?@@@BBBAAA?A??A<A?ABBBBA@AA?AA>BB<@<??>?BBBB?A??;?<@@@?::9BBE=BAAAAA=@>??AABDBBBBAAAAAA<A@@@CCC6@@@?@9@??=
@N9IO0:00739:05777
TACGTAGGGTGCAAGCGTTGTCCGGAATTATTGGGCGTAAAGAGCTCGTAGGCGGTCTGTCGCGTCGGATGTGAAAATCAGGGCTCAACCCTGGACCTGCATTCGATACGGGCAGACTAGAATTCGGTAGGGGAGTCTGGAATTCCTGGTGTAGCGGTGAAATGCGCAGATATCAGGAGGAACACCGGTGGCGAAGGCGGGACTCTGGGCCGATATTGACGCTGAGGAGCGAAAGCGTGGGGAGCGAACAGG
+
@AA@@@BB=@A@C?BBBB@BBD?C?B=A:?A:?=4:9888(3334::988987838@<?@@@AA;:9?@::;6666&---88/-/5;8==6;A7A@8?BABB?BBBBB;;;0;AA@AAAAB?B@BC?BBBBB7BB;;;B?C@B?C=A@?BBB;99C@CCCE?BAAABBBBCC<;;B;@@=@5;;A4;499299917177<8799>@@?;@@DCBBB>:;::::CCD?A@@;;;0;??ABCC8BB:9:<???:
@N9IO0:00745:05792
TACAGAGGGTGCGAACGTTGCTCGGAATTACTGGGCGTAAAAGCGCGTGTAGGCGGGACGATAAGTCGGAAGTGAAATCCCCGGGCTCAACCCGGGAACTGCTTTCGAAACTGCCGTCCTCGAGTACCGGAGAGGGTGGCGGAATTCCGTGGTGTAGAGGTGAAATTCGTAGATATCAGGAGGAACACCGGTGGCGAAGGCGGCCACCTGGACGGTCACTGACGCTGGAGAACGCGAAAAGCGTGGGGAGCAAACAGG
+
AAC@@@BB;AA@;;6:00*//77:5:-7-37778*7:9:::&3<<9?@@>@A>>@<3444:00,/;;=8=69<:99/78;;&34(3:::6;@<@><>@BBBBBD>BBCD<B;;;9@::.499:9>>?:>=B@@@B89:7@;8:3927)//95;79/66=9;;:=5=055:999;<:8683//)/16666;7;<7::;-3-3828-447;;6:::6800////7/43/)///)////333&388:;==/::444(4446
@N9IO0:00756:05766
TACGAAGGGTGCAAACGTTGCTCGGAATCATTGGGCGTAAAGCGCACGTAGGCGGCCCTGTAAGTCGGATGTGAAATCCCTCGGCTCAACCGAGGACGTGCATCCGAAACTGCAGAGCTCGAGTATGGAAGAGGGTCGCGGAATTCCCGGTGTAGAGGTGAAATTCGTAGATATCGGGAGGAACACCAGTGGCGAAGGCGGCGACCTGGGCCAATACTGACGCTGAGGTGCGAAAGCGTGGGGAGCAAACAGG
+
@?@;;5;@899;??8;<;>BCDDEAD>CACC;A;6:<<<?58888:433398=8-33(3>::.4;99.4;4499;24;4)445.5955.5.3345:344::98;2888(4444455<>>>===6;6;:>:<<<@8>>>??:>:B:@=4@7<;99:994555;2<8;;;<>><<=;;;3::5;066>7;@=B>BBB?B@BC@D<:;=A?=8>.9.5>;>@969=9//0)/79:@@599:9;::&944;;/56=7
@N9IO0:00717:05851
GACGAACCGTGCGAACGTTGTTCGGAATCACTGGGCTTAAAGGGCGCGTAGGCGGATCAGCAAGTCCGGGGTGAAATCCTTCGGCTTAACCGGAGAAGTGCCTTGGATACTGCTGGTCTCGAGGGAGGTAGGGGTCATTGGAACTTCTGGTGGAGCGGTGAAATGCGTTGATATCAGAAGGAACGCCGGTGGCGAAAGCGAATGACTGGATCTCTTCTGACGCTGAGGCGCGAAAAGCTAGGGGAGCGAACGGG
+
CCB@@=@5;;=???=@@@<??>AC@D>@@@@@AA9AA;?@6?=6??@@@BA>AC?CCCABAA>A??=?DD6AAAA8@@9<8>>9>9.4.47===AB:9;;;@C@CAABBHFCCCB>BAAAAA@@8;<5;BBBB:AB@@9@5;4:B<?>B9BB?BB;;6;@@=4699@@?@@;;:;;55.55;.//75;2//)/9:;18?0.*.:../<)/449498=:8@AAAA@@@=;;99;;;*;94:<A<8;;@;<67999
@N9IO0:00728:05825
TACAGAGGGTGCAAGCGTTGTTCGGAATTATTGGGCGTAAAGCGCGTGTAGGCGGTTCAGCAAGTCGGATGTGAAAGCCCTCGGCTTAACCGAGGAAGGGCGTTCGAAACTACTGAACTTGAGTGCCGGAGAGGGTGGCGGAATTCCCGGTGTAGAGGTGAAATTCGTAGATATCGGGAGGAACACCAGCGGCGAAGGCGGCCACCTGGACGGTAACTGACGCTGAGACGCGAAAGCGTGGGGAGCAAACAGG
+
?@B;;:AA;@@??;>=884::@DB?C=?<@B@BA<:::@A59:??D?@@=<:00+05=;=AB?BCCB?BCBBBCG?CCD>CEE7?A<A=A7;<CACACC>CCC@CCCE>CA@ADCC@BA@B@@@BA?A?AAA@B<AA?AC=@;?5::.9?:::DB??=?ABB=B?BBBBBBBBBBBC>CC@C?????BBCD?AAA=@<99084<=:BB@BB@;>><@>;;;A@B@AAA>ABBBD:?>??AAA299@@B9A@A4
@N9IO0:00732:05856
TACGTAGGGTGCGAGCGTTAATCGGAATTACTGGGCGTAAAGCGTGCGCAGGCGGTTCGTTAAGTTCGATGTGAAAGCCCCGGGCTCAACCTGGGAATGGCATTGAAAACTGGCGGGCTTGAGTCTGGCAGAGGGGGGTGGAATTCCGCGTGTAGCAGTGAAATGCGTAGAGATGCGGAGGAACACCGATGGCGAAGGCAGCCCCCTGGGCCAAGACTGACGCTCAGGCACGAAAGCGTGGGGAGCAAACAGG
+
@?CCA>>>::;9ACBBBB?B:;;E?C6;6;A@A@;;;9BB;BABBAABBBB@AA>B<AAC@B@CC@CAA@A???B;::>?1C=4@@FC:>=?A?8?8>>6?AA;??@?9ABB8FCF=A@9?8>=8;?>99:@@@@@@'89;B<?<??@?><>8;8888:@BB>BBBCBBBBB>6666/55282BCCAAABA?BCC@B@C<;<GGC1BAC>C@C?B@@@<=>00/:/0*0ABCCH?IDBCFGC9BAA@C?DBA?
@N9IO0:00748:05812
GACAGAGGGTGCAAACGTTGTTCGGAATTACTGGGCGTAAAGCGCGTGTAGGCTGCTTGGAAAGTCGGATGTGAAAGCCCTGGGCTCAACCTAGGAAGTGCATTCGAAACTTCCAAGCTCGAGTTTCGGAGAGGAAGGCGGAATTCTCGGTGTAGAGGTGAAATTCGTAGATATCGAGAGGAACATCGGTGGCGAAGGCGGCCTTCTGGACGATGACTGACGCTGAGACGCGAAAAGCGTGGGGAGCAAACAG
+
BBB;;;AA=@@?@@99:96:A>AA?B4878ACCE?@@@?@9@;;<BBBABB?B9:8<8=:==6@?AA?@:7;:;:0;@=;<B=3:@@A7;9=AA<B696@@CC:;;BC8:;?B<@49;>@@AAAC>BB?BBBC@B9B<CC?B?B@@@@B?A@AAA@A<@@AB=B@CAAABBCCBBCBBBC@D@BBBBC?@@>@AA=A=::8:?A?BBB?BB???CCCBBBBAA@AAAA@B?7778&888<>88+778?91728
@N9IO0:00748:05845
TACAGAGGGTGCGAGCGTTGTTCGGAATTACTGGGCGTAAAGCGCGCGCAGGCGGCTTCTTAAGTCTGTCGGTCAAATGCCGGGGCTCAACCCCGAGCGTGCCGAGGATACTGGGAGGCTGGAGACATGTAGAGGCAAGCGGAATTCCGGGTGTAGCGGTGGAATGCGTAGAGATCCGGAAGAACACCGGAGGCGAAGGCGGCTTGCTGGGCATGGTCTGACGCTGAGGCGCGAAAGCGTGGGGAGCGAACAGG
+
@@AC@@@B=BBA???8999?A?AA>A?BADCBBG>@??AA9??<7;:@@@@>;;8<D@CD@C:;:B;;;<<8<CCG>AAC@DDE;BAAC@BCC:AAAAC@??=?>>99::@:::-;;5;?>;@AABBB?@@@AA?CC@CCC?A>A>A>AB=AB@?@AA=??<?;????:::@99992:29:>>?966:>=6946=@8B?@@=9;6;BBBB>CDCB=A@C;;;BBBAAA=AB@??@9@@AAACC9B???@=:::<
@N9IO0:00751:05817
GACGAACCGAGCGAACGTTGTTCGGAATCACTGGGCTTAAAGGGCGCGTAGGCGGGCACCAAAGTCTGTGGTGAAATCCGGCAGCTTAACTGTCGAATTGCCATGGATACTGGGTGTCTCGAGGGAGGTAGGGGTGCGCGGAACTGATGGTGGAGCGGTGAAATGCGTTGATATCATCAGGAACTCCGGTGGCGAAGGCGGCGCACTGGACCTCTTCTGACGCTGAGGCGCGAAAGCCAGGGGAGCAAAGCGG
+
BAA::4:5::@?@@=???799?CC@C;;;@@BBC=A?4;;0;<6@?BAA@@??EE>BBB@CC>BBBBCCC@BBBC>CC>A>AAA@C@DAC@@@CAA=B?A@?BBB7<;CBAAC>A@?@@>=?@?6>?>???CB9BBBA??4:5:@>>@@<@@>BABB@@@AB=898BB?BC@AAA?????:?<??A=A<;:5:;;5;=BH=>>;;;>?388<=::5;=878A><::::==;:991//)////)--//909333
@N9IO0:00763:05824
TACGTAGGGTGCGAGCGTTAATCGGAATTACTGGGCGTAAAGCGTGCGCAGGCGGCGCCGCAAGTCGAGTGTGAAATCCCCGAGCTTAACTTGGGAATTGCGCTCGAAACTACGGTGCTGGAGTGTGGCAGAGGGAGGTGGAATTCCACGTGTAGCGGTGAAATGCGTAGAGATGATGGAGGAACACCGATGGCGAAGGCAGCCTCCTGGGCCAACACTGACGCTCATGCACGAAAGCGTGGGGAGCAAACAGG
+
CABBBABB;@@BBBBBBB@B?AB@=A5;2:@ACB<AABCC?DFCCCBB:..*..*-8@+0:B7;:>>::?CAA@A90000+0----(-(-75;<39,6759<<==GED=C;;;;2:=99<8<<=ABD=;;;AA@8;;2::.47@8<8<@>::::A;@=BABB=@@@@<=;:>@@:55:.43-3-5566;;AD?AAB;A5;555.555555)5.57:555@A;::999555::=9;3;AABBBC;BBBDD=BBC9
@N9IO0:00724:05873
TACGGAGGGTGCAAGCGTTATCCGGATTCACTGGGTTTAAAGGGTGCGTAGGTGGGTTGGTAAGTCAGTGGTGAAATCCCCGAGCTTAACTTGGGAACTGCCATTGATACTATCAGTCTTGAATACCGTGGAGGTTAGCGGAATATGTCATGTAGCGGTGAAATGCTTAGATATGACATAGAACACCAATTGCGAAGGCAGCTGGCTACACGAATATTGACACTGAGGCACGAAAGCGTGGGGATCAAACAG
+
AACC=@?@9@@?A>BBBBACCB<@<==6;;;>>?8?<5<<5<<5;::<>:;:;BB;B8;6;<7@ABBA@@;@@@A<@C??2B;:;A8<:CC9CB<A;@@BB>BCBBCCICBBBBA;@<A?BC@BAA666C9A@9<9BB;:8:=AAAB@@;<==88885>@AC993::3:?@@@BBAABBAA@:@>@*/)0+00/7/75<<<<73,3888:@@B8=BB8=88;988//(/6388918733<89.<8?@@7@@=
@N9IO0:00724:05886
TACGGAGGAGGCTAGCGTTGTTCGGAATTACTGGGCGTAAAGCGTGCGTAGGCGGTTGTTTAAGATGAGTGTGAAAGCCCGGAGCTCAACTCCGGAACTGCGCTCATGACTGGACAGCTTGAGTCCGAGAGAGGTGAGTGGAATTCCCAGTGTAGAGGTGAAATTCGTAGATATTGGGAAGAACACCAGTGGCGAAGGCGGCTCACTGGCTCGGTACTGACGCTGATGCACGAAAGCGTGGGGAGCAAACAGG
+
;;EC@CC@CB?@@@BBCB@CC@CC@B@B@CCDEG>B@@@@9@AAAAA@?::600+06;;?<@=C9:5>=;<=999*799)81<7738B;ABF?B?@=@000/////33227722225;@7B>;:B8CC@<?79.8789@D?C>>=?C>A:@?::@@A<=>>9093769<;6528187.76;>588@<>?>D5;;;5:49:8=<;>>880::9:=@@AA<=>BCBCCCC999CCD<A;<;BEE;BBCCB=BBB?
@N9IO0:00728:05908
TACGTAGGGTGCGAGCGTTAATCGGAATTACTGGGCGTAAAGGGTGCGCAGGCGCCCCGCAAGTCAGACGTGAAATCCCCGAGCTCAACTTGGGAATGGCGTTTGAAACTACGGGGCTGGAGTGTGGCAGAGGGAGGTGGAATTCCACGTGTAGCGGTGAAATGCGTAGAGATGTGGAGGAACACCAATGGCGAAGGCAGCCTCCTCGGGCCCAACACGTGACGCTCATGCACGAAAGCGTGGGGAGCAAACAGG
+
@@AB@@AB=;;<CAA;;;<@=AAC>C8;:;BBBC>;;;CC=CC?CCBBBAA>@;555&5:?;;9:@@DDA@4;4)4<44&4@>@@AA?AB=??:??AD?CBBC>CBC>A;;:AA@6A?>:>@A@@@>@==999/991:A?C?B?B?BABA@@BAAA?AAAB8::7??>>AB744;A=?>8>;><>17,.3.3..(-2----(-62---6'--'-25..---,---5.22888:<?@9???@AAA5?@ACC?CAA=
@N9IO0:00732:05889
TACAGAGGGTGCGAGCGTTGTTCGGAATTACTGGGCGTAAAGCGCGCGCAGGCGGCTTCTTAAGTCTGTCGGTCAAATGCCGGGGCTCAACCCCGAGCGTGCCGAGGATACTGGGAGGCTGGAGACATGTAGAGGCAAGCGGAATTCCGGGTGTAGCGGTGGAATGCGTAGAGATCCGGAAGAACACCGGAGGCGAAGGCGGCTTGCTGGGCATGGTCTGACGCTGAGGCGCGAAAGCGTGGGGAGCGA
+
DCBAACDD<BBAA===8719A;?@@C@E@ECBAA<@???A399@9;;A@;;5;;7;C>@@AC8;;B;;<?>;===?8@ABAFEE;B@?A@CFE;F??????<299?=AABBA@@9;<5;>>=AA???BBBBABB>;;7;AC5<8<?B?BC=BBBB???<=>3:39@?>?A@@A@@@<?;?;?A=A?C>A<9909;?4=255.55.5/:::1///:)///5/;7777//)/7778;.44444::+::<::
@N9IO0:00740:05860
TACAGAGGGTGCAAGCGTTAATCGGATTTACTGGGCGTAAAGCGTGTGTAGGTGGCTTCCTAAGTCGGTTGTGAAATCCCTGGGCTCAACCTGGGAATTGCAGCCGATACTGGGAAGCTAGAGTTCGGTAGAGGGTGACGGAATTCCCGGTGTAGCGGTGAAATGCGTAGATATCGGGAGGAACATCGATGGCGAAGGCAATCACCTGGGCCTGAACTGACACTGTGACACGAAAGCGTGGGTAGCAAACAGG
+
BBDAABBD>@@8949?<=:?;?AB?BDD?BBCDD>A@@@A;AAABBBBB>>:00+0>6A<=HBEABC@A<@@AAA<BCC>CBD=BBBB?B?CCD?DAE>??AAB8ABCCCCCD=C?BA@@@BBB?BA<@@@9996:A?AB@C@C@FE>C@BBAAA@@=@@A@<BDBBBAAA@@@??@;<?<?=ABBBBBBB@BBC?B?BD?BBBB?BBB=A?AAA>AAACCBBBCCCAA@C;;;0;AC@@@;@@@CCC>CGCA
@N9IO0:00743:05877
TACAGAGGGTGCAAGCGTTGTTCGGAATTACTGGGCGTAAAGCGCGTGTAGGCTGCGGAGTAAGTCGGATGTGAAATCCCTTGGCTTAACCAAGGAAGTGCATCCGATACTGTTTCGCTTGAGTGTCGGAGGGGGTGGCGGAATTCCCGGTGTAGAGGTGAAATTCGTAGATATCGGGAGGAACACCTGTGGCGAAGGCGGCCACCTGGACGACAACTGACGCTGAGACGCGAAAAGCGTGGGTAGCAAA
+
ACCBBBBC<@AA?:>?==9>@;>A<@<@;@AACB=AC9994;@A@BCCCCC?A>?BA9>>9859@CC>BBB???@;@A?9@<@9>A294::=8=;?;?@AAA;;6;AAAABBBC?CBBC@;;;DCCCC?A@EDE5DB?A@=A@CADF?C>BBA@@@@=@BBB<A=AA@@@ABAAA@@9@@=A=ACA?C???=?CC?B?C@;?599<@A?AA????>:99>A>=988883333333&3778;;3<@===@7
@N9IO0:00755:05873
TACGTAGGTGGCAAGCGTTGTCCGGATTTATTGGGTTTAAAGGGTGCGTAGGCGCCCTGTAAGTCAGTGGTGAAATACTCTAGCTTAACTAGAGGGGTGCCATTGATACTGCAGGGCTTGAATAAGTCGAGGTAGGCGGAATTGACGGTGTAGCGGTGAAAATGCTTAGATATCGTCAAGAACACCGATAGTGAAGACAGCTTACTAGGCTTATATTGACGCTGAGGCACGAAAAGTGTGGGGATCAAACGG
+
<<0/0..)--(-73;;==79:@5:6;;:1=:.44)4<08819<39=???==<9:44(4:44.4::=4446;455)553<:;;<<<6:4::884444&4:@8==:==9////:::<5==:<<7<<4<<9///39/5.5<.5166;;<<7555998:5:3333&333;6334444:;;<=8:;044:-333333335;:9:<994988:;5;:8>=;;5943344444.4<43333&4<<4455&4;;<<4997
@N9IO0:00757:05896
TACGTAGGGTGCAAGCGTTAATCGGAATACTGGGCGTAAAGCGTGCGCAGGCGGTGATGTAAGACAGGTGTGAAATCCCCGGGCTTAACCTGGGAACTGCATTTGTGACTGCATCGCTGGAGTGCGGCAGAGGGGGATGGAATTCCGCGTGTAGCAGTGAAATGCGTAGATATGCGGAGGAACACCGATGGCGAAGGCAATCCCCTGGGCCTGCACTGACGCTCATGCACGAAAGCGTGGGGAGCAAACAG
+
CBCBBBDE?CD@@=@@@@5;5;<C9@5;;@;;:,44;>>4;;@?@<<<666;@9A;;;C;;5;;8=@=ABBBBB<A@AA3::8:B?C@A?BBC7?9@;;;@@@9A@@@ACDBBBBABBB=??BBCC@CBBBAAAB5AAB@D@D?B?CBB@@A>@AABBBCD>A@@B@@@AABBAA@?AA=@=@CC?BBBB?CBB?B?BB?BDED;@@@;@=@A@??AAA;::A??@BBBBBBC=@>>9999-9@>=>7===
@N9IO0:00715:05948
TACGTAGGGTGCGAGCGTTAATCGGAATTACTGGGCGTAAAGCGTGCGCAGGCGGTCCGCAAAGTCTGATGTGAAAGCCCGGCTCACTGGACTGCATTGGAAACTAACGGGCTCGAGTGTGGCAGAGGGGGGTGGAATTCCACGTGTAGCAGTGAAATGCGTAGAGATGTGGAGGAACACCGATGGCGAAGGCAGCCCCCTGGGCTAACACTGACGCTCAGGCACGAAAGCGTGGGGAGCAAACAGG
+
BAB@?99:.4944445>=;@8<CC?B?B>AAAAA=BCDEJ>BBBAC@CB<;89<9;;7<>CA4995955555555)555)5455/////)//;<=><:>399(39>5;==0<<:44555<B9>==900000$.5),(,(,(,,-/:<9999:3333(3<778>====>?=?4992927;;173;;1733-3-389==?>+:::1999-3498;=?888;882:::<<<5:>:<===1588>A7:::<
@N9IO0:00724:05950
TACAGAGGGTGCGAGCGTTGTTCGGAATTACTGGGCGTAAAGCGCGCGCAGGCGGCTTCTTAAGTCTGTCGGTCAAATGCCGGGGCTCAACCCCGAGCGTGCCGAGGATACTGGGAGGCTGGAGACATGTAGAGGCAAGCGGAATTCCGGGTGTAGCGGTGGAATGCGTAGAGATCCGGAAGAACACCGGAGGCGAAGGCGGCTTGCTGGGCATGGTCTGACGCTGAGGCGCGAAAGCGTGGGGAGCGAACAGG
+
AB@@@ACC<BBA?>>>@?>BB?CD@C?C@C@98938=>??8?==8::??;;5;<7;DACE@D?@@C@@@BB?@@AK>CDD@BBB;A@@A;@@?5>=>>::;A=@@A?@@@A???9;;6:AA;??BBBBCCBAAA>BB?BCD?B@B@B@CF>BBA??BD?BB@B<????99:B:9::5:5:>BB::998=899.99=4=8>;6;C@BCCCC=CCCC>BB;;;AAAAA;;9;BAAAB=;;;@@AA6?@AAB?@??=
@N9IO0:00730:05938
TACGGAGGGTGCAAGCGTTATCCGGATTCACTGGGTTTAAAGGGTGCGTAGGTGGGTTGGTAAGTCAGTGGTGAAATCTCCGAGCTTAACTTGGAAACTGCCATTGATACTATCAGTCTTGAATATTGTGGAGGTTAGCGGAATATGTCATGTAGCGGTGAAATGCTTAGATATGACATAGAACACCAATTGCGAAGGCAGCTGGCTACACATATATTGACACTGAGGCACGAAAGCGTGGGGATCAAACAGG
+
7998249:2:??@;@AA@>@A@@C@DFAAAABCD<BB6<;0<E;@@AAABB?CE@>C@B?BA=AAA@@?B?BBCE>BAAA>@@AAC=A>AB@B?BD<@;<<ACE@BBBBBBBBBBBBBB<>?<A99389@8@A<@;><@@<?;?CA@AB@??????@=AA@A<::;C?BAAAABBB@@@AAA<@@@<@<?49999.56<<<ACGACCBCBBBFHIDC?AABAC;;;;5;?;;;D=B;;;CCC<;;;CG?;;;?
@N9IO0:00733:05935
TACGGAGGGTGCGAGCGTTAATCGGAATGACTGGGCGTAAAGGGCATGTAGGCGGATGATTAAGTTAGATGTGAAATCCCTGGGCTTAACCTAGGAATTGCATTTAAAACTGGTTATCTAGAGTATTGTAGAGGAAGGTAGAATTCCATGTGTAGCGGTGAAATGCGTAGAGATGTGGAGGAATACCGGTGGCGAAGGCGGCCTTCTGGACAGATACTGACGCTGAGATGCGAAAGCGTGGGGAGCAAACAGG
+
@CBB@AAD<9::AAA:;;<@<@BC@C?AABBBCD>DCCBB=BF>DC898AA@BB@B@@>><?9>><>>>????AB=ACC>BBA9@?3:5:=CAA?A<@2::>>>6>>>2=:939<@:;;AA;;;BA>BB;;;DAD@C?CBBB@CADACAAACCCBBB?DBBB>AAABCCBBBB<<;C5;;7;7;CC?B@CB@CCC6;6;;<@?C@CGE?BBAABABBBBBB@@;;;;;:A@>=>69995555&59555)5;@9
@N9IO0:00735:05924
TACAGAGGGGGCAAGCGTTGTTCGGAATTACTGGGCGTAAAGGGCGCGTAGGCGCCTTCTAAGTCGAACGTGAAATCCCCGGGCTCAACCCGGGAACTGCGTCCGAGACTGAAAGGCTTGAATCCGGGAGAGGGATGTGGAATTCCAGGTGTAGCGGTGAAATGCGTAGATATCTGGAGGAACATCGGTGGCGAAGGCGGCATCCTGGACCGGTATTGACGCTGAGGCGCGAAAAGCCCAGGGGAGCAAAGCGGG
+
ACCCA@@DCD3CC@BBBC>A@?AF@D?B>AAAA@<???BF?DC?AABBBBB?999?C=@AA6:;@=?=<;;::>6=?>?4>=:<ACB@DC>CK>C@BAAABBB?BB;:;;:;5,5<@>7;<=;<5??8:A:AB=;<;>?<@5@7?7;CACBBA?9?<?9;;7;@@BEDBAA@BCBB7@:592;<@??;?@=@=>9=<00*/9::6AB=::6:8=;<8<:9998444-33;3377&333(3333&3788=7<<:=2
@N9IO0:00738:05955
TACGTAGGGTGCAAGCGTTAATCGGAATACTGGGCGTAAAGCGTGCGCAGGCGGCTTTGCAAGACAGATGTGAAATCCCCGGGCTCAACCCTGGGAACTGCATTTGTGACTGCATGGCTGGAGTGCGGCAGAGGGGGATGGAATTCCGCGTGTAGCAGTGAAATGCGTAGATATGCGGAGGAACACCGATGGCGAAGGCAATCCCCTGGGCCTGCACTGACGCTCATGCACGAAAGCGTGGGGAGCAAACAGG
+
BC?@>9::.;?@?<@@@@6:6;A@;@-00<==>8??@DE?DBCBBBBA;:4:9255<297960/////7:@@BB>FCCC;CH>@@9<.44/4:;2>:<655@<<6>?ABBBBBBAB>??A=AAAABB<????@@@@.::A=@=A?B@CCCCBA:;;A@BBCC=;;;CBBBBA@@:;:=;:5;6;AA?CCCB?CCC@B>AA=@@@@5@AC=B@BCDDBAA@000>>@@CBAA:::59@@>===-999@A=AAA4
@N9IO0:00747:05915
TACGTAGGTTGCGAGCGTTGTCCGGAATCACTGGGCGTAAAGCGCACGCAGGCGGCCTCGAAAGCCCACGGTGAAATCTCTCGGCCCAACCGAGAGGAGCCCGTGGGAACTCCGGGGCTCAGAAGACGGGAGAGGCGGATGGAATTTCCGGTGTAGCGGTAAAATGCGTAGATACCGGAAGGAACACCAGTGGCGAAAAGCGATCCGCTGGCCCGCTCTTGACGCCTCAGGTGCGAAAGCTAGGGTAGCGACCGG
+
CBBBC99496;:CBBBBB@CCCBDBD?@@BB;;;6;AAAA7;;:;B560=>:00*0)/7999)/5<4<=C>BBBE969;CABA6@9)5.549:AA?49>A90@;AA:BABAABDFE9;9;A@C?CCBBI?BBBC@CB@BAB9<4;;.;:?:?@=?=?A=BCBB6:99?73333331717496<8;;;?893349////&/6///6396>?@BB=B779B=<;<00*/88=<7887A=3:A?@?>8>=33333,39
@N9IO0:00748:05929
TACGAAGGTCCCGAGCGTTGTTCGGAATCACTGGGCGTAAAGGGAGCGTAGGCGGCGCGGTAAGTCAGATGTGAAATCCCGGGGCTCCAACCCGGAACTGCATCCGATACTGCCGTGCTAGAGGATTGGAGAGGTAGCTGGAATTCTTGGTGTAGCAGTGAAATGCGTGGAGATCAAGAGGAACACTCGTGGCGAAAAGCGAGCTACTGGACATACTGACGCTGAGGCTCGAAGGCCAGGGTAGCGAAAAGG
+
;;;9;245@@D=C;:@;<69?:C@;C?DCA@@BA;A@;;:.:959955:>B=BD?BBAC>;;5:;955:559//9)///)///&///)5.//)/4:27////:;68@@C@@?C>A:5:B<<<=9DB8A7;C??<??=77<17181886;69:>><=;;9833(37=>=>??;;//.(.-226-...7788=062444&4;;?:>;0//-(----8999<=555;;:443/9:)/)/699<5<<:::::9+9<
@N9IO0:00748:05955
GACAGAGGGTGCGAACGTTGCTCGGAATTACTGGGCGTAAAGCGCGTGTAGGCGGGTGATCAAGTCAGATGTGAAATCCCTGGGCTCAACCCAGGAACTGCATTTGAAACTGGTTGCCTGGAGTACTGGAGAGGGAAGCGGAATTCCTGGTGTAGAGGTGAAAATTCGTAGATATCAGGAGGACACCGTGGCGAAGGCGGCTTCCTGGACAGTCCAGCTGACGCTGAGAGCGAAAAGCAGTGGGGGAGAAAACACGG
+
@AA;;;@A;?A@::6:CA599A>>9@3938A@=>6;0000+0:6;89:@A??<<<5;<8888.45999:///::;3;;;5;A>3885>:<>6982;9;94<<=;5=?A;???<?679=:;79A@A>A<444:::3;7;:<7<05257<;9<;;==98283333&43888:://----6(,-(----0---(5598>.6649949.55./-,2,,(,,,*((((*,,,*22,-/66*////;====+:3333&33333
@N9IO0:00749:05950
TACGTAGGTGGCAAGCGTTGTCCGGATTTATTGGGTTTAAAGGGTGCGTAGGCGGCCCTGTAAGTCAGTGCTGAAATATCCCAGCTTAACTGGGAGGGTGGCATTGATACTGCGGGGCTAGAGTACAGATGAGGTAGGCGGAATTGACGGTGTAGCGGTGAAATGCTTAGATATCGTCAAGAACACCTATAGCGAAGGCAGCTTACTAGGCTGTAACTGACGCTGAGGCACGAAAAGTGTGGGGATCAAACAG
+
<@:554:54;.9?:?;;9=BBB@@:<AC9=>299,4<)33(390337=;:::00*08377<86@?@;;<?=>;:9,55/7;)////)/)////)55>25<49994566559;5944&499>955<;><<<=?>3<99.99.46?6@B;;65;??>99.4;;?:BAAA5;?@;99@=<<>*//279939;;556655;9>>?=>;BBBA@<A@@@A=ABBBBCCBAAA>@@;;;;;-;;9;:99*9=A??6999
@N9IO0:00760:05917
TACAGAGGGTGCGAGCGTTGTCCGGAATCACTGGGCGTAAAGGGCGCGTAGGCGGCCTGATAAGTAGGGGGTGAAATCTCGCGGCTCAACTGCGAGGCTGCCTCTTAAACTGTCTGCTCGAGCACAGTAGAGGCAGGTGGAATTCCCGGTGTAGCGGTGGAATGCGTAGAGATCGGGAAGAACATCGGTGGCGAAGGCGGCCTGCTGGGCTGTTGCTGACGCTGAGGCGCGACAGCGTGGGGAGCAAACAGG
+
AAB:::CC>CCCA999:9;????C>A?@ACCA@B<A8:9A3993:??BBBC@BB@C@BAABB?BA@@CCC3B???9?==@=9:4:@@@@D????::3::::ABBB?AD@CC;;;:;9<==999@>>@@>>?B>9::=CC6:4:=BB<B?BCA??CC>BA@CAB?@?A@@B??@ACC>C@CB@BBA;;5;;5;@@9@>;;2;8;<BDED>BBAB=@CC;;;C@@;;;5;@<<<000000:::0==<??.89>9
@N9IO0:00761:05938
TACGTAGGGTGCGAGCGTTAATCGGAATACTGGGCGTAAAGCGTGCGCAGGCGGCTTTGCAAGACAGATGTGAAATCCCCGGGCTCAACCGTGGGAACTGGCATTTGTGACTGCAAGGCTAGAGTACGGCAGAGGGGGATGGAATTCCGCGTGTAGCAGTGAAATGCGTAGATATGCGGAGGACACCAATGGCGAAGGCAATCCCCTGGGCCTGTACTGACGCTCATGCACGAAAGCGTGGGGAGCAAACAGG
+
BB@B?999,9:9@449;;>C=B;0+0+000000*9:BBC=CCB<;6@>AA@AA0//<3<7;6;599==949;49)4444&4<(444838.3333(327//)/79<0;;<<<><;:9=9<<BBA=@@@@<?@@@AAAA0AAA?B=@=@?C;;;BBC;;;;<AAB;ABBBC??@B@?<A@?00-0///7;6;=9=?>4=55516=D@766B6@@BCFCCDBCABACCCBCBCBAA@;@:::A@A6::;;B9@@@=
@N9IO0:00761:05951
TACGTAGGGTGCGAGCGTTAATCGGAATTACTGGGCGTAAAGTGTGCGCAGGTGGCCGCGCATGTCGAGTGTGAAATCCCCGGGCTTAACTTGGGAATTGCGCTCGAAACTACGTGGCTGGAGTGTGGCAGAGGAAGGTGGAATTCCAGGTGTAGCGGTGAAATGCGTAGAGATCTGGAGGAACACCGATGGCGAAGGCAGCCTTCTGGGCCAACACTGACACTCATGCACGAAAGCGTGGGGAGCAAAC
+
BBBBBBBB<9:9AAA@@B=@>@BB?B?C@CBBBD>@@@DD>CAAACA@?AA<;;6;=ADDBBBBBCC9:9@A;;;)9BBB4AA8@@;A<AB@BB=B?A?AAA@@@BBC=BBBBBAB?B@@=;9;AAA?@@@BB?B>@=9:.95?5@9;;7?;;998853733(38<=<::::;944;.443949;;?CCC@<?>@9B9::EI=A;;99@8B@CADBABBBBBBA;55544455=4556@@@@6@@@=@3=
@N9IO0:00762:05949
AACGTAGGAGGCAAGCGTTATCCGGAGTTACTGGGCGTAAAGCGCGTGCAGGTGGATTGGTAAGTTACTTATAAAAGCTCCTGGCTAAACTAGGAGAGGTTGAGTGATACTGCCAGTCTTGAATAGAGGAGAGGTTGACGGAATTCCGCGTGTAGTGGTGAAATGCGTAGAGATGCGGAAGAACACCAGTGGCGAAGGCGGTCAACTGGCCTCATATTGACACTCAGACGCGAAGGCATGGGTAGCGAACGGG
+
A9BC@<<600*0:2700;7@@@?C>;55.5559@4B@@C>6;;AAC;;;AA?BB?AAAD@B=8=@:@>><><AA@455<<7<<7??B>6==>D9C?@??A8AAAA?BA?>?AA9?@A@A>BC@CBBBB?A@??<?<@@=<2;1;/9/7777;=;99:6@???8>???;::AB=<<::387;<)//8)/.550555/5455/33303..(.355669919<9<????A?@@@@@=@5:;@CD>BBBBBB=A@B;
@N9IO0:00716:05982
TACGTAGGCACCAAGCGTTGTCCGGATTTATTGGGCGTAAAGAGCTCGTAGGCGGTTCGGTAAGTCGGGTGTGAAAACTCTGGGCTCAACCCAGAGAGGCCACCCGATACTGCCATGACTAGAGTGCGGTAGGGGAGTGGGGAATTCCTGGTGTAGCGGTGAAATGCGCAGATATCAGGAGGAACACCAGTGGCGAAGGCGCCACTCTGGGCCGTAACTGACGCTGAGGAGCGAAAGCGTGGGTAGCAAACAGG
+
AA@??BA=B@A:@;@====:99?B;@AC>CIBGH?::;DE6<==?C99;CC@BB@C@BC?;;6;B@@@;@@==>>>+//99=>7><@@@BD<@@CC=A@B:C@A7CA@@@;9:5<??@@=9;4445887:9=::/:A@B==18487<6==8<<:B<<<7====5=>877=/..332558<@5?7;@@?CC??<:8;<A?BBE@ABBBBCA<A9:;@?BA@?;;=;0//*//877:+7?;;:C<A;;5;@57432
@N9IO0:00720:05969
TACGTAGGCAGCAAGCGTTGTTCGGAGTTACTGGGCGTAAAGGGTGTGTAGGCGGTCCTCTAAGTTTGGTGTGAAATCTCCCGGCTCAACTGGGAGGGTGCGCCGAAAACTGGAGGGCTAGAGTACTGGATGGGAGAGTGGAATTCCTGGTGTAGCGGTGAAATGCGTAGATATCAGGAGGAACACCTGTGGTGTAGACGGCTCTCTGGACAGTAACTGACGCTGAGACACGAAAGCGTGGGTAGCAAACAGG
+
BB@@@AA>A;5;@;?;<A?CB@CD9A@B>BBBBB<;;:>B,;:,9B<AABB=;;6;C=B@B@=@?=6><::9>??8AAA?A9@<@@<:39494)49909;999.53<?3:<<9==?8<BAA:::???@5:9B@;94444<6;7=0505<4995559949;;;1665>=@@99555335;?9=4;?>:000::;;777;73-33<;=;@9?;>>8837;@@BABBCAA@@@@;<;0;;9@@@:AABBBB8@@@;
@N9IO0:00721:06006
TACGGAGGGAGCTAGCGTTGTTCGGAATTACTGGGCGTAAAGCGCACGTAGGCGGCGATTTAAGTCAGAGGTGAAAGCCCGGGGCTCAACCCCGGAATAGCCTTTGAGACTGGATTGCTTGAACATCGGAGAGGTGAGTGGAATTCCGAGTGTAGAGGTGAAATTCGTAGATATTCGGAAGAACACCAGTGGCGAAGGCGGCTCACTGGACGATTGTTGACGCTGAGGTGCGAAAGCGTGGGGAGCAAACAGG
+
A@::4;=@6;;:@@@@EG?CB?BB?BAD??>99:0;A<95)5;;;<<<<;;>;;5;ABAC=C?CBBBB;;7;BCC<@><5<<<38..-(---&-(-3779:4;;4;<BB::;?BA=@BC=;;5;@AAC>A@;;8;AABAA=A?B?B?B@:;;??@;;8<BDD=C?BAABCBBCC>@@?A=???AA@?B@@@<@@>;>;00-0@B@B;;9;;;;;AGEBFFCCCCCCB?BB@;;;/;ABBEHH<CBAAA=@@B?
@N9IO0:00752:05979
TACGTAGGTGACAAGCGTTGTCCGGATTTACTGGGCGTAAAGAGCGCGCAGGCGGTCGTTCAAGTCGAGTGTGAAAGCCCCCGGCTCAACTGGGGAGGGTCATTCGATACTGATCGACTCGAAGGCAGGAGAGGGAAGTGGAATTCCCGGTGTAGTGGTGAAATGCGATAGATATCGGGAGGAACACCAGTGGCGAAGGCGACTTCCTGGCCTGTTCTTGACGCTGAGGCGCGAAAAGCTAGGGGAGCAAACGG
+
BAAAA::6;@@BB@CCCC;=;EGK?AAC6;;;<;0:=?>>4<>@@AABB@A=AC>BBBB>BC@@@@@@@@AAABB8AABBB,@;?;966;?>>>0599)599<8666>=<??;;>>?@@?AB?B?B@@5:::7>27.33;3<,7299+8/373<97717377(3<;7999:9<A:88=4;;5:9>>@277//(///(/.33;BC=A=@@=?>A@B?BC@AA???B:;;?AAA;:::*9==@CDC8>;;9=5=?<
@N9IO0:00755:06006
GACGTAGGGCGCGAGCGTTGTCCGGATTTATTGGGCGTAAAGAGCTCGTAGGCGGCTTGTTGCGTCGTCCGTGAAAACCTGGGGCTCAACTCCAGGCTTGCGGTCGATACGGGCAGGCTAGAGTTCGGTAGGGGAGACTGGAATTCCTGGTGTAGCGGTGAAATGCGCAGATATCAGGAGGAACACCGGTGGCGAAGGCGGGTCTCTGGGCCGATACTGACGCTGAGGAGCGAAAGCGTGGGGAGCGAACAGG
+
?@@@AAAD>;;<C@@;;;<@AB=B=@@B8<;=BC=@@ACD79;@@AAAA<<7<<7;C=A@?B@@ABBDC@CBECCC6<5<@AA3A@@B@CCC>@@<AC<@?C@AACB;;;CC=BCCACCCBBBB@BB?B>@>@4@@@ABC@B?B@E@A@=9::::CC@DCCC?AAA@???@@A@@AB7::=@=???=B?CC@AAA498:DA9AABBBCC>C?CA@???999?@9:;A?AAACDD<A>??ADC5:9BAA???=;
@N9IO0:00714:06029
TACGTAGGGTGCGAGCGTTAATCGGAATACTGGGCGTAAAGCGTGCGCAGGCGGTTGTGTAAGACAGGTGTGAAATCCCCGGGCTTAACCTGGGAACTGCGCTTGTGACTGCACGGCTAGAGTACGGCAGAGGGGGGTGGAATTCCACGGTGTAGCAGTGAAATGCGTAGATATGTGGAGGAACACCGATGGCGAAGGCAGCCCCCTGGGCCGATACTGACGCTCATGCACGAAAGCGTGGGGAGCAAACAGG
+
CCAA@BBC>?@?B@@@BA>A?BB@@@,00;;;;3:5:CC=CBCBACDBAA>AG@C@DFCCC?C:;;@=@@A@AA<AEDG8AA0;;5:39;@A=<<8?@?@??A6BBAAABB=>?B?BBCAAA???@=A:79====='?@<A=?8>8@;>6;<<A?@AAABBC:;;BBAAACCC@@@C6;;5;5:@@=@CCB?A@@?B?DBDBCCC1A@F@L@@@@BA>>>>000AAACAAA;;;0;@A@@@@7;;;EF?CCC?
@N9IO0:00716:06053
TACAGAGGGTGCGAGCGTTAATCGGAATTACTGGGCGTAAAGCGCACGTAGTCGGCTTGTCAAGTCGGGTGTGAAATCCCCGGGCTCAACCTGGGAACTGCATCCGAAACTGCCTTGCTAGAGTATGGGAGAGGGAAGCGGAATTTCTGGTGTAGCAGTGAAATGCGTAGATATCAGAAGGAACATCAGTGGCGAAGGCGGCTTCCTGGACCAATACTGACGATCAGGTGCGAAAGCGTGGGGAGCAAACAGG
+
BABA@@BA<AA>?=?998;;-00><@-0*/;<==9==?@@;AAAAA:;:BBBCC@CC?BBCC?BBAAA;A@???@9????5?B;AABA=@?:::5;=AAAABBB>@@@;@<;;?B=@BDBBCCCCCCC>CCCCC=B>BCC@CAEC?CAA?ABBB@@@B@@@B;AAAAAAAA@?>?;00+0;@,00AAA@@?>@CC?C?@?=?B?A=@A<?@=@????DAA?;;;B@@;==@;;;0;@@@BDD5;;;AA9@@@=
@N9IO0:00719:06043
TACGTAGGGTGCGAGCGTTAATCGGAATTACTGGGCGTAAAGGGTGCGCAGGCGGTCCTGCAAGTCAGGCGTGAAATCCCCGGGCTTAACCTGGGAATGGCGCTTGAAACTACGGGACTGGAGTATGGCAGAGGGAGGTGGAATTCCACGTGTAGCGGTGAAATGCGTAGAGATGTGGAGGAACACCGATGGCGAAGGCAGCCTCCTGGGCCAATACTGACGCTCATGCACGAAAGCGTGGGGAGCAAACAGG
+
CBBBB@@A<?@@AAA@@@>B>BBC@C@C@BBCBF>@@@CC>DD>BCDBABA;:;15<7<BBB@BBBCC>@AA@@C7::@@-9:5:A@B>A>AAA=B@CC@CC@@@@BI?BBBBB?6@ABC?CAAAAA=;;;@@@8@@5:;@C?B>A@CCBBAA@CCC@BBBB<AAAB<@AAC<@ABB<@@=A?BBA?A@::8:AD=A9::AA?BB@CDC=A?A?ABA@AA?@@A@@@@=?@<<4)4;<;CBB8BCCCD>BBA=
@N9IO0:00722:06048
TACAGAGGGTGCGAGCGTTGTTCGGAATTACTGGGCGTAAAGCGCGCGCAGGCGGCTTCTTAAGTCTGTCGGTCAAATGCCGGGGCTCAACCCCGAGCGTGCCGAGGATACTGGGAGGCTGGAGACATGTAGAGGCAAGCGGAATTCCGGGTGTAGCGGTGGAATGCGTAGAGATCCGGAAGAACACCGGAGGCGAAGGCGGCTTGCTGGGCATGGTCTGACGCTGAGGCGCGAAAGCGTGGGGAGCGAACAGG
+
CCCCBBBC>BBBBBAAAB=A@=?@?A>A?BBBBC>::9CC9???>@@<<<>;00+0=;=A@I:;;B:;;947;<=>7>CC?@@@6999A@CCD9A???C????ABA>9::BBBB9;;5;>>;@??ACBBC:::B>@@<???5;5;:@5;;09?:;<3734=8=9>@??:99=998<9><?7@C<??>;?:9>:>?@;B<B@=@B<AABCB;BBBC8;;;;;@CBAB@@=@@@@@A9AAA@AAC6AAAAB?????
@N9IO0:00739:06016
TACGTAGGGGGCAAGCGTTTGTCCGGATTTATTGGGCGTAAAGAGCTCGTAGGCGGTTCCGTAAGTCGTGAAGTCAAATCTCTGGGCTCAACCCAGAATCGCTTCCGATACTGCGGTGACTGGAGTCCGGTAGGGGAGTGTGGAATTCCTGGTGTAGCGGTGAAATGCGCAGATATCAGGAGGAACACCAACAGCGAAGGCAGCACTCTGGGCCGGTACTGACGCTGAGGAGCGAAAGCATGGGGAGCGAACAGG
+
?>:;:;;;;;)94.449;4)44;5:5595)5=7=@5;>;77.7///////<;6994=.9.4998?@@9>8:3844480445:;@>7B===9==4//916////(/(3;8333833,3335=?:666=:?:666@>.==666;:>8=:=9=<9<<<;;<<9<>?>8<A???A???A?9::;>?3:39:=:=9>000@@:@:BBBBBBA@???9<<?99::AA><<<0000:<<@AAA6::9:A?A3??@AB>;;;:
@N9IO0:00760:06058
TACAGAGACTGCAAGCGTTATTCGGATTCACTGGGCGTAAAGGGTGCGCAGGCGCCGGGTGTGTCAGATGTGAAATCCCGAGGCTCAACCTCGGAACTGCGTCTGAAACTACTCGGCTAGAGTATTGGAGAGGGTAACGGAATTCACGGTGTAGCAGTGAAATGCGTAGATATCGTGAGGAACACCAGAGGCGAAGGCGGTTACCTGGACAATTACTGACGCTCAGGCACGAAAGCGTGGGGAGCCAAAGGG
+
CC@@@;;;B;;;B<@;:;7@@8<>96;49AAAAA<B@?BC;@A:::;=??B<;;4.4<2;AABBAAABA;?BB=4:?=099:3:@==7??CDE>@<???>=AC98:B>CABAB??;???=>???@=A<=<99:,9;1;;6:=B8CEDD?AABDCCBCA@AD=BABBA@::555565;;;7<9==>:;;;=9<=>2626>>@>AC?@@;@;;5;5;;A;;;A@@@@@:@@<<<<+00<0999&4;<8CC>C>4
@N9IO0:00715:06092
TACGTATGGAGCAAGCGTTATCCGGATTTACTGGGTGTAAAGGGAGTGTAGGTGTCCAGGCAAGTCAGAAGTGAAAGCCCGGGGCTCAACCCCGGGACTGCTTTTGAAACTGCAGGGCTAGAGTGCAGGAGGGCAAGTGGAATTCCTAGTGTAGCGGTGAAATGCGTAGAATATTAGGAGGAACACCTATAGCGAAGGCAGCTTGCTGGGACGTTACTGACGCTAAGGCGCGAAAGCGTGGG
+
DD@@AABB=;9;;5;>?@?CCC?B@CCC>CCDCE>@AACD4;9,59999>>:@BBB?CB>BB89;=;;9.4:B@A:BD=7B??2B<CB?BCC:CC<@@A@7733&333(38:@?A@8@@999877>?@9999+7;5;9;68(/(/(/89<:66=//*-9991-.-:78//(/;<3;<897,7,7771799>?7446C7;8528-869<6/;6661=8<622555518=A>522:/8755555
@N9IO0:00722:06090
TACGGAGGGTGCGAGCGTTAATCGGAATTACTGGGCGTAAAGCGCGCGTAGGCGGTTTGATAAGTCTGATGTGAAAGCCCTGGGCTTAACCTGGGAACGGCATTGGATACTGTCCGACTGGAGTGTGGTAGAGGGGTGTGGAATTTCCGGTGTAGCAGTGAAATGCGTAGAGATCGGAAGGAACACCAGTGGCGAAGGCGGCACCCTGGACCAACACTGACGCTGAGGTGCGAAAGCGTGGGGAGCAAACAGG
+
AACC?CBC=AA@B@@@AB@CACDEAC>A>AB@@@69;;:;0<;9:9;;;BA<@C=@@;@AA@=AAAABB;;:AAC=BBC<B??8>>+0-/6>:;5;::@>A@B8A8?::9@?@>3:9>;?6:::ABA=::9;;88+8=39.75A=5=7=8=<BCB@AAECCG=ABCBBBBB@@=88.3-47;8=BC@CBBB>BBB@D@??:8=<=5@:6:=6;>A><8?A@?@@===>AA@???8?@ABCCD:BBBCC>A@=9
@N9IO0:00724:06103
TACGGAGGGGGCTAGCGTTATTCGGAATTACTGGGCGTAAAGCGCACGTAGGCGGATCAGAAAGTCAGAGGTGAAATCCCAGGGCTCAACCTTGGAACTGCCTTTGAAACTCCTGGTCTTGAGGTCGAGAGAGGTGAGTGGAATTCCGAGTGTAGAGGTGAAATTCGTAGATATTCGGAGGAACACCAGTGGCGAAGGCGGCTCACTGGCTCGATACTGACGCTGAGGTGCGAAAGCGTGGGGAGCAAACAGG
+
B@=?:;:;:;$4;<:<:94;A?CC?B=@=@BBBC>@@@CE=BABBB;;;BCACC@CBCBBCE<@@BAB@@<@BBB=BBE>BBE=CABB?CAC@CAKFL;;;@CC=ABA=ACB>AA5;9>49999=?<<?;;@@=@@AA@@>@@C@E?BBBABACC?@=?BDA9@<989988??A8<<6;;8?8;<?><<<B<?>=<>>B?<;:;?>;;5?AAABCEABAB@@@C???5:::@>@9A987;;;0=;==A8@?@<
@N9IO0:00725:06081
TACGGAAGGTCCGGGCGTTATCCGGATTTATTGGGTTTAAAGGGAGCGTAGGCCGGAGATTAAGCGTGTTGTGAAATGTAGATGCTCAACATCTGCACTGCAGCGCGAACTGGTTTCCTTGAGTACGCACAAAGTGGGCGGAATTCGTGGTGTAGCGGTGAAATGCTTAGATATCACGAAGAACTCCGATTGCGAAGGCAGCTCACTGGAGCGCAACTGACGCTGAAGCTCGAAAAGTGCGGGTATCGAACAGG
+
AACB?C8;6;B<@@8@;;55<<8>:=BC<BB<@@8@@:@@8@B;BB@BBAB;?:@;?ABB6:6;;;;CC>B@;;;.;::@>B<;;A@@:@A@A???AAAAA??9::BA?BBB?BB=A?B6:9@???@A@???9??AA<AA>A>A8;;BB?BB@@A;;6;@?>8???@;@@@@@:;;43834404===@AA=?=@@1913888:;;;<A=?@;;;A;A??@@@?@;:444999555&559;9<4;<<<<B@@A@@
@N9IO0:00730:06096
TACGAAGGGGGCAAGCGTTGTTCGGAATTACTGGGCGTAAAGGGCGCGTAGGCGGCTTATCAAGTCAGGCGTGAAATTCCCGGGCTCAACCTGGGGGCTGCGCTTGATACTGATGAGCTTGAATGCGGGAGAGGATAGTGGAATTCCCAGTGTAGAGGTGAAATTCGTAGATATTGGGAAGAACACCGGTGGCGAAGGCGGCTATCTGGCCCGTAATTGACGCTGAGGCGCGAAAGCGTGGGGAGCAAACAGG
+
@?A@?<@EED3CC@CABA@BCADC9C@C?BBBCJ?BBBBJ?DE=BBBCCBC@@@=@B>ABA@<@BCBB9C@?::;.;8@<8<:19;;B?A>99999)9ACABAC@BC???AA@AB::;;?BA=@@@@@;@CCCACBAA;;59>A<AB:???A@@@;;6;A@@;B?AAABBBBBB@DE>C<??<::9;>9;;5;@A=A<@@?@A@CB@@=@C7;;A?B>AAAB@@@@@=@@@;;;0;:?>>>>0=944<09994
@N9IO0:00736:06073
TACGGAGGGGGCCAGCGTTGTTCGGAATCATTGGGCGTAAAGGGCGCGTAGGCGGCCTGGCAAGTCCGTTGTGAAAGCCCCCGGCTTAACCGGGGAACTGCGACGGGATACTGCCGGGCTCGAGTCCCGGAGAGGGTAGCGGAATTCCCAGTGTAGCGGTGAAATGCGTAGATATTGGGAGGAACATCGGTGGCGAAGGCGGCTACCTGGACGGGTACTGACGCTGATGCGGCGAAAGCTAGGGGAGCAAACAGG
+
:;@C?A@AAA0@9=>@;;75:8=B:B?BC;;09;4>569B6AB=@AAEB@@<00)/57729B>AAA@CC;:;CC@6>>>>=*=79>2:.4.444&47;;@884444(4::;:9A2;9)555AABBCD?E@CCCCH>CBBAB=@492/7.///0//7//+/::>8>C@@@::9>>97<;4>:49033:88233,/86(-(-63---:16658:9:3888333:88777////(/59;3=;800//&//::;2777<
@N9IO0:00760:06083
TACGTAGGTGGCAAGCGTTGTCCGGAATTACTGGGCGTAAAGGGCCTGTAGGCGCTCGGAAAGTCTCCTGTGAAATCTCCCGGCTCAACCGGGAGGGGTCGGGAGAAACTTCCGAGCTTGAGGGCATCAGAGGGAGACGGAATTCCCGGTGTAGTGGTGAAATGCGTAGATATCGGGAGGAACACCAGTGGCGAAAGCGGTCTCCTGGGGTGTACCTGACGCTGAGGGGCGAAAGCGTGGGGAGCAAACCGG
+
AAAAA?B?;97:B=@@@@<@@B?D@C8;5;@@@@8;;:BB.;;,9:@?@:0+0000?@;@@000<9:6;B@A@B8:;@CC0;7;@=@=B=@@9@?@B2ABCC<:::A9?=7;7<>>>B?A@A@;;;;CCBBBC=BABAA>B6;9;C=CAEEECCDC@AAAA:?BDCD@AAABABAA899.94;::=@BBB?BBB>6??A>BBBB9A@@@0@@?@B<@;;;C@995955&5@?>6<5:9444&444;=6>@E@
@N9IO0:00762:06069
TACGTAGGTGGCAAGCGTTGTCCGGATTTACTGGGCGTAAAGGGCGTGCAGGCGGTTTGTTAAGTCTAGGGTGAAAGCTCCCGGCTCAACTGGGAGAGGTCCTTGGATACTGGCGAACTTGAGGGATGCAGAGGAAAGTGGAATTCCCGGTGTAGTGGTGATATGCGTAGATATCGGGAGGAACACCAGTGGCGAAGGCGGCTTTCTGGGCATTTCCTGACGCTGAGACGCGAAAGCGTGGGGAGCGAACCGG
+
@B@C@995:@9@A=AABB?BCB?C;:9:,;@BBC=BBBBB;@@;@A@@@BB=;;6;>=@C@C:CCCCCCD?BBB=6666>@8@9BBCB<@@A<6?AC>:D>;G?@??@BBBB9BBC=BA=AABB=BBBBBBBD@DC<A@@;@5:7;<6<;====BBC@CCEAAACCBBCCBBBBCDF>AA?B?BBC@CCCC?BBB?B?BB?BB=6BBBB<ABCB=B?A@@@@>9:5>DCB@A@D6?@BBBBC:BBBBA?A?A=
@N9IO0:00730:06142
TACGAAGGGGGCTAGCGTTGCTCGGAATCACTGGGCGTAAAGCGCACGTAGGCGGCTTTTTAAGTCAGGGGTGAAATCCTGGAGCTCAACTCCAGAACTGCCTTTGATACTGAGAAGCTTGAGTCCGGGAGAGGTGAGTGGAACTGCGAGTGTAGAGGTGAAATTCGTAGATATTCGCAAGAACACCAGTGGCGAAGGCGGCTCACTGGCCCGGTACTGACGCTGAGGTGCGAAAGCGTGGGGAGCAAACAGG
+
??B::4;;;;)9@>?;::?BBBCC@C?AACCCCC?AABCD>CABACCBACC@9;1;?999$9.9=@@ACC<;;;G>DE=;:6;9;@>E@BAA?A<C@C@@A@CD;@@A@A;;:CA<?@C@DCBBD@CB<CBBB>BBGCB@?A<@?BBBB=B@:ABCB?BBBC>E@CBB==>???;==>B>AA?AA@;?A<<9;DE=A=::6:A@@BBB>BB:B@BAABCCCCCCCBB?AA?@CC<AAE@@@B7;;BBD<@@@@
@N9IO0:00725:06166
TACAGAGGGTGCGAGCGTTAATCGGAATTACTGGGCGTAAAGCGCACGTAGGTGGCGACGTAAGTCGGGTGTGAAATCCCCGGACTCAACCTGGGAACCGCATTCGAGACTGTGTTGCTGGAGTACGGAAGAGGAGGGCGGAATTCCCGGTGTAGCGGTGAAATGCGTAGATATCGGGAGGAACATCAGTGGCGAAGGCGGCCCTCTGGTCCAGTACTGACACTCAAGTGCGAAAGCGTGGGGAGCAAACAG
+
BCCCCBBB<AA???==>=9>=ABC@E@D@CCBA@8??889.9::9?@;;;B=@@@BBB@@@A>AAA@@8@@@;::8:@AA3:89AABC?CACCC@C?A>@@DB@BB@@AABBCCD?BBAB@BBAAA@=A=A@A=@@@;@B=A=@=AB;A?BBBDBBCACCCD=C;;<=CCFCBB;;;0;;5;?CBBBBCBD?A;;6::?@<@D?BCBB?AA<@@?A@@@A@??BBB?AAAA@@>9=<97777&3>=<<5;=:
@N9IO0:00740:06171
TACAGAGGTCTCAAGCGTTGTTCGGATTCATTGGGCGTAAAGGGTGCGTAGGTGGCGGGGTAAGTCTGGTGTGAAATCTCGGGGCTCAACCCCGAAACTGCACTGGATACTGCCTTGCTTGAGTACTGGAGAGGAGATTGGAATTTACGGTGTAGCAGTGAAATGCGTAGATATCGTAAGGAAGACCAGTGGCGAAGGCGAATCTCTGGACAGTTACTGACACTGAGGCACGAAGGCCCAGGG
+
ABA@@:;8;CBAB@B@@@>AAADDACC@AAA<E@8BBBCC>DF>@@AB@@@;::46>>>2>@:>BBCB@BBADDD?@@@;;;;&9@>>=@CB3;;;)9>>;;;AC:CCCCCBB>B@BBC@CBBDC@@A=@@AA=BB;;8;>A?CI>CBC?BBBAAB@@@AAB<BBBBBCC@@@::9:A=@=A??@?=??BB=>9:39178917:773A6?>998297;;<<;7888:><<<=88<199)7787
@N9IO0:00743:06168
TACAGAGGTCCCGAGCGTTGTTCGGATTCACTGGGCGTAAAGGGTGCGTAGGCGGTCGGGTAAGTCTGATGTGAAAGCTCGGAGCTTAACTCCGAAATGGCATTGGATACTATCTGGCTTGAGGATCGGAGGGGAGACTGGAATTCTTGGTGTAGCAGTGAAATGCGTAGATATCAAGAGGAACACCGGTGGCGAAGGCGAGTCTCTGGACGAATCCTGACGCTGAGGCACGAAAAGCTAGGGGAGCAAACAGG
+
=@@@@@A>AAA8@@A;;;595755.5>;ABCBDG>;;;EF?KJ?;;;6;CA=@@=@BBC?CD@CCCAAAAA@B==4@@@<;59955.5499;4544)4;8<BC@CACCBBBCBCDC@BB>BAA?BBBB@DEFE;;;CBCL@D@C@CC@C@CCBBBC9:9@BB=:::??@@AAA@@B=@@B>B?BBC?B?BE@CBB>@=@AA??????@?@AAA=???A????@@@@@<??:9999*:<;;;B<588A@B<>@?<
@N9IO0:00759:06181
TACAGAGGGTGCGAGCGTTGTTCGGAATTACTGGGCGTAAAGCGCGCGCAGGCGGCTTCTTAAGTCTGTCGGTCAAATGCCGGGGCTCAACCCCGAGCGTGCCGAGGATACTGGGAGGCTGGAGACATGTAGAGGCAAGTGGAATTCCGGGTGTAGCGGTGGAATGCGTAGAGATCCGGAAGAACACCGGAGGCGAAGGCGGCTTGCTGGGCATGGTCTGACGCTGAGGCGCGAAAGCGTGGGGAGCGAACAGG
+
BABBCBBB=BA@?>>>?>4:9?CC@C@C?B@999-9?:99.:>>9;;;;::5;;5;@8?><A5;;B;;;AA>?@@@;;;;@CCD;;;:@@CDC:B::9??884:?@<?@@A???8;;59?>;@AABACBB:;;@<@B?BBB@D?B?B@CC=CBCBBBB?BB?C99:AA???BA:997;7:@BA?@@@;?<;;4;@A=B?BB=AB<BBBCC=EGCC>BB;;;@@ACB<;5;@?>>>6::99<::.;AABB>BBC?
@N9IO0:00717:06212
TACGTAGGGTGCGAGCGTTAATCGGAATTACTGGGCGTAAAGGGTGCGCAGGCGGTCCTGCAAGTCAGGCGTGAAATCCCCGGGCTTAACCTGGGAATGGCGCTTGAAACTACGGGACTGGAGTATGGCAGAGGGAGGTGGAATTCCACGTGTAGCGGTGAAATGCGTAGAGATGTGGAGGAACACCGATGGCGAAGGCAGCCTCCTGGGCCAATACTGACGCTCATGCACGAAAAGCGTGGGGAGCAAACAGG
+
DD@@ACCC<??BCCC@@@@B>BBCAC@D?BBDED;:;;;;0;A8?A@BBBB?BB=BC?BBBB@BBBCC?BBA@>A99:9:-3908<38385:;<6<@EE@BABB7;;B=BBBBB@7@ABC@CCCCCC@;;;;;;0;:49>>?=B?B@BBBBAAAABB@CCEF>::;@;A@@@@?@;?7;;8=99:9<A@??<?AB=@8::AA?BC@BA@5@5?<?@?AA?:99;889;;:99944&48@@>A@8ABBCC=AAA<
@N9IO0:00723:06255
TACGGAGGGTGCAAGCATTGATCGGAATTACTGGGCGTAAAGGGCGCGTAGGCGGTTGGATAAGTCAGATGTGAAATTCCGGGGCTCAACCCCGGAGCTGCATTTGAAACTGTCGAACTAGAGTTCAGTTAGGGTAAACGGAATTCCACGTGTAGCGGTGAAATGCGTAGATATGTGGAAGAACACCGGTGGTGAAGACGGTTTACTGGGCTGATACTGACGCTGAGGCGCGAAAGCATGGGGAGCAAACAGG
+
AA@A;;9;0;@?B?CBBB@B@@AC@C@CACEBBB::;:@@9A@;@@@@@AA7:;>B=A=@BB?BABAD@;<;ABB;@=@>ADB7@@;?9;>>,0-000@B@@?A<AAF>DBABCCE?CBBBBBB?BCBC@BBB/:99/;?=B>A=A?A;::BCAA::69>=>9@@@AAACAAAAAAC>A=AC????;@;@@<@@@;????=AB<;::@@9@ACBBBBB999AA::;@;@@@;;;0;:=?AAC9AABCC=@@@@
@N9IO0:00731:06217
TACGGAAGGTCCGGGCGTTATCCGGATTTATTGGGTTTAAAGGGAGCGTAGGCCGGAGATTAAGCGTGTTGTGAAATGTAGATGCTCAACATCTGCACTGCAGCGCGAACTGGTTTCCTTGAGTACGCACAAAGTGGGCGGAATTCGTGGTGTAGCGGTGAAATGCTTAGATATCACGAAGAACTCCGATTGCGAAGGCAGCTCACTGGAGCGCAACTGACGCTGAAGCTCGAAAGTGCGGGTATCGAACAGG
+
BADDAD>C?BB?@B<A;:8;BB@CACBE=BB?DD>CB:@@8>@8@@B@@AB;A=A?BBBB>B@AAA?CC?BAAAA;ACAAAB;;<BCD?BBBA;::A??@@@@:::???CBB@BB=B?C?AAB@@?AA999A<AADD;;;?B>A@BCCD@BBBBB@@<@;98.9@==9>??=>>@@@?B?CB???;;@@?000@@:@=?@??BAAABB?:;;@@B?B??@@@?@@@;@B@@@B=6B@@AC@6CBAABA?BBB>
@N9IO0:00736:06221
TACGTAGGGAGCGAGCGTTGTCCGGAATCATTGGGCGTAAAGAGCGCGTAGGTGGATCATCCAGTCTGCTGTGAAAGCAAAGGCTCAACCTTTGAAAGCCGGTGGATACTGTTGATCTAGAGTACGGAAGAGGCGAGTGGAATTCCTGGTGTAGCGGTGGAATGCGCAGATATCAGGAGGAACACCAATAGCGAAGGCAGCTCGCTGGGACGTTACTGACACTGAGGCGCGAAAGCGTGGGGAGCAAACAGG
+
A@@@@ABB=;<;BBCBCC@BBB?B=A7:9;=:??6:5549,994;:@BBAC?BB@BBB@??7@?@???=>?7773(3666.6168/0)/388.///(/83;7<<:56:B@?;46:==A;:;@@???;A:=BC:>B@@@<=<8@?B?BB>BBACABC@CC@C?;;;@@@@BCBBBA@>9939:=>=>A=@ACBCC@C@BAA@?99;?AA=AAAE@CAA@BAAA;;;?9?@;;9D49:5;:==2>@?D@8===8
@N9IO0:00740:06236
TACGTAGGGTGCAAGCGTTAATCGGAATACTGGGCGTAAAGCGTGCGCAGGCGGTTATGTAAGACAGGTGTGAAATCCCCGGGCTTAACCTGGGAACTGCATTTGTGACTGCATAGCTAGAGTACGGTAGAGGGGGATGGAATTCCGCGTGTAGGCAGTGAAATGCGTAGATATGACGGAGGAACACCGATGGCGAAGGCAATCCCCTGGACCTGTACTCGACGCTCATGCACGAAAGCGTGGGGAGCAAACAG
+
@?AA@@@A;:;;A?AAAB?C?AAE?C6;::;;;.:=?AB<BBB@@@B;:;4:;4<>;;;BB?BAA@A?BBBBBB=AAA>7@@+00*0+/3:77386::98??A=BABBAAAAABBBBA;AAA=BCD?A>??BDDE3ABB=A4:4:39/88>>//(////68=2@ABBB@CA0//0//;(//*3,3:9-449>4>?;8?<>>7;?==/>?6>?:?C?=>=873<88373;<>994<A;@@:?>>>.733882877
@N9IO0:00744:06247
TACGGAGGGGGCGAGCGTTGTTCGGAATTACTGGGCGTAAAGCGTATGTAGGCGGCTTTGTAAGTCGGGTGTGAAATCCCAGGGCTTAACCCTGGAACTGCATTCGAGACTGCAAGGCTTGAATATCGGAGAGGTTGGCGGAATTCCCAGTGTAGCAGTGAAATGCGCAGATATTGGGAGGAACACCGATGGCGTAAGCAGCCAACTGGACGATTATTGACGCTGAGATACGAAAGCGTGGGGAGCAAACAGG
+
@@BB;:;FDD3BCCB@@@?BB?BC?B6;29???@;;;:@@:?AA@@@@A;;8;CBDHE>CCC?BB;:;6:@@ACD>BBC<@@@;@@5:7<>5BB>A=A;;;CB?B@9::9739>;?;>?;?@<@???C?BBBB>A;><?B?B@F@BB<BBCBA;;;AA:99C=969DDC:::CA?BC8;<>B?;;;?BBBB?AB@A89;BBB@E@BCA>AB@@?;A?49:;:9?ABACCB@???9==@9:::-9?877(3783
@N9IO0:00754:06234
GACAGAGGGTGCAAACGTTGTTCGGAATTACTGGGCGTAAAGCGCGCGTAGGCAGCAGCGTGTGTCGGGCGTGAAATCCCACGGCTCAACCGTGGAAGTGCACTCGAAACTGCGCAGCTAGAGTCTCGGAGAGGAAGGCGGAATGCTTGGTGTAGAGGTGAAATTCGTAGATATCAAGCGGAACACCGGTGGCGAAGGCGGCCTTCTGGACGATGACTGACGCTGGAAGCGCGAAAGCGTGGGGGAGCAAACAGG
+
55:<::;=5<<?DA::9:<?A?DA?B4525@@?@;??@@?9@AAAAAA;;;@B;;;BB;;9<<;B<;;7;CBBCD?CDD>A@@?@@AA@C7;;A>?399=99999::C39:A:99988??CA??????=ABBB@C@C?BBGE?@@@A>A>AAAAAAA>@;99/9;>A@??>::000+//:*/)/8;284996::999<?A>A?B@CBB?ACD?:9;;;;00;;0.).08.-//--(////////$/9333(4445
@N9IO0:00755:06259
TACGTAGGGTGCAAGCGTTAATCGGAATACTGGGCGTAAAGCGTGCGCAGGCGGCTTTGCAAGACAGATGTGAAATCCCCGGGCTCAACCTGGGAACTGCATTTGTGACTGCAAGGCTGGAGTGCGGCAGAGGGGGATGGAATTCCGCGTGTAGCAGTGAAATGCGTAGATATGCGGAGGAACACCGATGGCGAAGGCAATCCCCTGGGCCTGCACTGACGCTCATGCACGAAAGCGTGGGGAGCAAACAGG
+
ABBCCBAB8:;;;5:9;:5;4;A@;@5;;@@@?9;;9BC=CBB@AAC@AA=;<555>29>;7666555=B;;;G?CCCC;CC?B@AB6;85<>4=9@@?9;99.7=>>@@AAB?B?BAA9???>?A?BBBCBCBB3BAA>A:@<@=@BCBA;;;@ABBFGG>GIBB????:99???=::5::?BB;@@;;7;AC@DACC@BBAB6@?@;A?CDBCBBAA000@>>>A@AA;;;0;AABBCC9AAACC>BBB=
@N9IO0:00758:06216
TACGTAGGGTGCGAGCGTTAATCGGAATTACTGGGCGTAAAGCGTGCGCAGGCGGCTTTGCAAGACAGATGTGAAATCCCCGGGCTCAACCTGGGAACTGCATTTGTGACTGCAAGGCTAGAGTACGGCAGAGGGGGATGGAATTCCGCGTGTAGCAGTGAAATGCGTAGATATGCGGAGGAACACCAATGGCGAAGGCAATCCCCTGGGCCTGTACTGACGCTCATGCACGAAAGCGTGGGGAGCAAACAGG
+
BBCBA:::5;?@>A@?;;5;9@?@4>5;7;ABCC=BB@@@:@CBBCBCB;;4;;4;A?6@AB=BA@;:;BBBDDC>BBAB6@@9@@?A9@<AAC8>9CBBB@??9@@@@@A@@@=@=@@@@@@?A::5;@A;;;;;*<BB=B:;8<?CBDBB;;;B@A@BCC<AAAAAAAAA@A8::=::4:5;@A?B?CB>A;;5;>AB>;;;;.;@A8A>BBBBBBACBBBBCB;;;BC99:5:@@@ABB6??@??8?A@=
@N9IO0:00758:06217
TACGGGGGGTGCAAGCGTTAATCGGAATTACTGGGCGTAAAGCGCGCGTAGGTGGTTACGTCAGTCGGATGTGAAAGCCCCGGGCTTAACCTGGGAATTGCATCCGATACTGCGTAGCTAGAGTCTGGTAGAGGGTAGCGGAATTCCAGGTGTAGCGGTGAAATGCGTAGATATCTGGAGGAACATCAGTGGCGAAGGCGGCTACCTGGACCAAGACTGACGCTGAGGTGCGAAAGCGTGGGGAGCAAACAGG
+
BACCCCCD(BBA@>@A@?<@:@@A?B?C@CBCCL?AAADG=BAAABAAABB@AB?BAGCCCBABCCE@BBABCE?7@?=<2C>6<6:D:C:BBB<B?B@DBB??==8::@@>>?>9:9AA@ABA@@C?A@ABCC>BCBCC?B?C@B?BC@A;;BCAB9BBC>6CBAAACCCBBBBBC8A;9<8???;@B<B?CAA7?7?>:;;?A<@?7<@8=8<<<==BBBBCBCC?BBB@@@;@BBBECC;;;CCF>CCDA
@N9IO0:00758:06254
GACAGAGGGGGCAAGCGTTGCTCGGAATCACTGGGCGTAAAGGGCGCGTAGGCGGGAGGCCAAGTCGGTCGTGAAATCCGTCCGGCTCCACCGGAGGAGTCGGCCGAAACTGGTTTTCTTGAGGGAGGCAGAGGAGTCTGGAATTCCCGGTGTAGCGGTGAAATGTGTAGAGATCGGGAGGAACACCGGTGGCGAAGGCGGGACTCTGGGCCTACCCTGACGCTGAGGCGCGAAGGCGTGGGGAGCAAACGGG
+
A@BA@A@@@@2AA;@:;;=CBBCC?C?ACCCHDJ=B<;;>0>@<;;9DCCC?CCI>BA>A794:AAA?BAAAAAA9@<600.686.--(-,06,253--//:4:2/55)5555:=<0<@:>>@@:AD@ABB;;6;ABAAC@D?C?CD=C:;:@A@::39997(397=?@A@@@@@??7=86A?CBB>B@AB>ABC?C@BBB=BAABBBB=A=A@AB8>?ABA==;00*0=8:;)/)/6699:*65;<;39=<8
@N9IO0:00722:06272
TACGGAGGGTGCAAGCGTTAATCGGAATTACTGGGCGTAAAGCGCACGCAGGCGGTTGGATAAGTTAGATGTGAAAGCCCCGGGCTCAACCTGGGAATTGCATTTAAAACTGTCCAGCTAGAGTCTTGTAGAGGGGGGTAGAATTGCCAGGTGTAGCGGTGAAATGCGTAGAGATCTGGAGGAATACCGGTGGCGAAGGCGGCCTTCTGGACGGCTACTGACGCTGAGACGCGAAAGCGTGGGGAGCAAAACAGG
+
AACC?CCC<BA@?:?@?><@<@@C>@4919@@@A=@?>AC;@?@@AA@@??<?@=@6;5;A@=AB?BCCCCCCDD=@@@@.::/;;<97=7<A@8@:B?@@CCA0;;;.94//;3:8----77:0:03>>@978333#3:=>9>:<>7BB6>88333317788/9=>??>8:7;;@@A>AA>A?ABB<A>>><;A@;><00*06;4<::145;077:>><;;CBA==>@@AAAAB=B???BCA2=<9999&:>>5
@N9IO0:00741:06291
TACAGAGGTCCCAAGCGTTGTTCGGATTCACTGGGCGTAAAGGGTGCGTAGGCGGCCGAGTAAGTCTGTTGTGAAATCCCGCAGCTCAACTGCGGAACTGCAGTGGATACTATTCGGCTCGAGGAATGGAGGGGAGACTGGAATTCTCGGTGTAGCAGTGAAATGCGTAGATATCGAGAGGAACACCAGTGGCGAAGGCGAGTCTCTGGACATTTCCTGACGCTGAGGCACGAAAGCCAGGGGAGCAAACGGG
+
@@AA@:;6;AA<A<@@@@<@B?CC@AA=:::@@@9??@AB=BA<BC;9<BA58:175?>A??=?@@@BB@BBBBB=CCC?CBDDDECCAC9;:B8;4:B??@BBB=ABABCBB>BB?AABCCC@DACL?AAHD:AB;<;C?C=@<@B<;658:=:555=DDD=CBBC;;:AA@@AA:3332828=C?CCA@;?>@=A=A;:5=@BBBD?CBBBC<A>A;;;AB999>9>@;:;B=CD;=;IE7;;BBI>CCF=
@N9IO0:00743:06272
TACGTAGGGGGCGAACGTTGTCCGGATTTATTGGGCGTAAAGAGCTCGTAGGCGGCTCAGCAAGTCGGCCGTGAAAGTCCGGGGCTCAACCCCGGGATGCCGGTCGATACTGCTGTGGCTAGGGTCCGGTAGAGGAGAGTGGAATTCCCGGTGTAGCGGTGAAATGCGCAGATATCGGGAGGAACACCAGTAGCGAAGGCGGCTCTCTGGGCCGGTACCGACGCTGAGGAGCGAAAGCTAGGGGAGCGAACAGG
+
BABBC@BAAA2:;;?;9:8<<=:B9<AC8CD:C@8<<<@@6;;;;><<=>><??:;;;BB@@<@BBB>A6<;::4(5::7<>>2@ABA>@::&98.33334>4:=;999///7:AAB@BBBBC>BB>A>@A@BC@C@??BB6<1=3:9+74993338<1;888233298978....78.33.53?@A?BBBBA>=9292772:558<<==070726556;<<855AAC3997555'5<;<@@@6@A@BB@@@@>
@N9IO0:00746:06288
TACAGAGGGTGCGAGCGTTAATCGGAATTACTGGGCGTAAAGCGCGCGTAGGCGGCTTTGCAAGTCGGATGTGAAATCCCCGGGCTCAACCTGGGAACTGCATTCGAGACTGCATTGCTAGAGTATGGGAGAGGGAAGTGGAATTTCAGGTGTAGCGGTGAAATGCGTAGATATCTGAAGGAACATCAGTGGCGAAAGCGACTTCCTGGACCAATACTGACGCTCATGGTGCGAAAAGCGTGGGGAGCCAAACAGG
+
BBCCBBBC?@@?A:::A@<>?@?@=@?B?AA@BD>CB???6==99;;A::9AEE>??E<@@B=@@BA>A;9;DCD9;;;<.:C6>;<=<C<CDD=B?;;;BCD>BAB@@?<====;@?=?>=988@@A9??>?@9?=B@A?A?BA79;B?BC;;;98;?<=<6=9989?:::@00000*/493677:8888.4444)44444=5;5;=266:>:666@9;;@?===99.55:5555&555//99+9//)//)//:5
@N9IO0:00746:06291
TACGAAGGGGGCGAGCGTTGTTCGGAATTACTGGGCGTAAAGGGCGCGTAGGCGGCGACTCAAGTTAGATGTGAAAGTCCTGGGCTTAACCTGGGGACTGCATTTGATACTGGGTTGCTTGAATTCGGGAGAGGATAGCGGAATTCCCAGTGTAGAGGTGAAATTCGTAGATATTGGGAAGAACACCGGTGGCGAAGGCGGCTATCTGGACCGACATTGACGCTGAGGCGCGAAAGCGTGGGGAGCAAACA
+
@AB:;6;@@?,@@@?@AA>AA?DB?A?B?BBBCC=BCCCE>BB>BCBECCC@9949?>??;;4;A5;;C@>ABCC=BBB?AAA:@C=B?C?DCEE7A;;9BCED>BBBCA?@C;B4<;>499497<@@:@BBC@BBCB;;8:>C?CC:???==:@<=8:433(35::;>::?><5::(71335;=@9@<?@<A@@>@@CC?A;?<==B;?B>AACCE=AAB@@@AAD=@@A;<;0;???ABC;BCBBD=B;
@N9IO0:00748:06304
TACAGAGGGTGCAAGCGTTGTTCGGAATTATTGGGCGTAAAGCGCGTGTAGGCGGCGTGACAAGTCGGGTGTGAAAGCCCTCAGCTCAACTGAGGAAGTGCGCCCGAAACTGTCGTGCTTGAGTGCCGGAGAGGGTGGCGGAATTCCCCAAGTAGAGGTGAAATTCGTAGATATGGGGAGGAACACCGGTGGCGAAGGCGGCCACCTGGACGGTAACTGACGCTGAGACGCGAAAGCGTGGGGAGCAAACAGG
+
AAA@@@BE>;<:B?@:::39817<7;7;459=@B;?:9::/78:>?BAB::6:B?BBCCBCC?A@?==889:?@B;@@@;@AAABBBC9;;BAB=@<@ABBBBC>BAC?HCCBDDCCCC@BBBBCB@C@BBBCC=BB@@A7<8=8=?>/=9?>;<65.5999095955<;5555555&5@.9.9>>9>95:.;AB=B?BC@C;;;@DF@DCC?@@=@?>???>;99=;;>?=<<5;833?;=1BCBB=6B@?4
@N9IO0:00723:06339
TACGAAGGTGGCAAGCGTTGTTCGGATTCACTGGGCGTACAGGGAGCGTAGGCGGTTGGGTAAGCCCTCCGTGAAATCTCCGGGCCTAACCCGGAAAGTGCAGAGGGGACTGCTCGGCTAGAGGATGGGAGAGGAGCGCGGAATTCCCGGTGTAGCGGTGAAATGCGTAGAGATCGGGAGGAAGGCCGGTGGCGAAGGCGGCGCTCTGGAACATTTCTGACGCTGAGGCTCGAAAGCGTGGGGAGCAAACAGG
+
@@=<<+0*0<9<:6=A@@@BB@CC@CB@AAABB=785955;>>8?>>@@BB@CC@C@CC>BB?BBC>CCABBCCD<@@@>:?A5;6:C=AD9:8:A9=;:;>>@ABB9BBBB@@@A7??BBCB?BBA?:=A9=7<BCCCGAC@>:>@8@@BB;;;@B8AA==7<>ABBBBAA@@?>>5?@4?7:7>:>7:>5>=>9=9BC9<<=>==<7:55999,5::@@559>?=9=@@;;;.:;:;BBB9@@@BB=B@B<
@N9IO0:00726:06334
TACGTAGGGTGCGAGCGTTAATCGGAATTACTGGGCGTAAAGTGTGCGCAGGCCGCCGAGCAAGTCGAGTGTGAAAGCCCCGAGCTTAACTTGGGAACTGCGCTCGAAACTACTTGGCTAGAGTGTGGCAGAGGGAGGTGGAATTCCACGTGTAGCGGTGAAATGCGTAGAGATGTGGAGGAACACCGATGGCGAAGGCAGCCTCCTGGGCCAACACTGACGCTCATGCACGAAAGCGTGGGGAGCAAACAGG
+
@@CBB@BB<:;;A@@;;;=@9A;919@CACBCCG>BBBBB<BACCCBCBCB<@<B@<AAB;;8;BCBBCAAA><<68999-9=;;;394:B>AA<A>@@@BC<;;@@@;@BBAB?A?A?9::@@@@B?CAA@@@8;;2:?4=4;:@:CCC?===>>?8<;;;4AB>>>>>@=666<=4=@;@5??>8?@;;6;@A=@>B@@@=AA=AAB<B@B?BBB@A@;9449949:9??<=6B<;;CDD9;9;DE=CBC=
@N9IO0:00730:06331
TACAGAGGGTGCGAGCGTTGTCCGGAATCACTGGGCGTAAAGGGCGCGTAGGCGGCCTGGTAAGTCGGGGGTGAAACGCTGCGGCTCAACCGCAGCACTGCCTTCGAGACTGCGAGGCTTGAGCACGGTAGAGGCTAGCGGAATTCCCGGTGTAGCGGTGGAATGCGTAGAGATCGGGAAGAACATCGGTGGCGAAGGCGGCTAGCTGGGCCGTTGCTGACGCTGAGGCGCGACAGCGTGGGGAGCAAACAGG
+
BBC@@@CE>@A?FDC9::;:::=>>B59:??BCC>AAAFD=BB=AAA:99@<>@<A=;:59@;?>?CBBB/A9::38>@>?;:2999@7>9@A@AABABBB?B?A:::??=@BA;:5;@=;;;CCCC?:9:9:5:@@@BC>@<?=?A=B??@@BCAC999=@<??AA@AAA::89AA<B?BB?BBAAA>;;6;AB>B@DD?BBCJGGCG?C?AA7;;A;;;;9??@B;?>>=:944:?4455+5@>CD=????
@N9IO0:00746:06355
TACGTAGGGTGCGAGCGTTAATCGGAATTACTGGGCGTAAAGGGTGCGCAGGCGCTCCGCATGTCGGGCGTGAAATCCCCGGGCTTAACCTGGGAATTGCGTCCGAAACTATGGAGCTGGAGTGTGGCAGAGGGAGGTGGAATTCCACGTGTAGCGGTGAAATGCGTAGAGATGTGGAGGAACACCGATGGCGAAGGCAGCCTCCTGGGCCAACACTGACGCTCATGCACGAAAGCGTGGGGAGCAAACAGG
+
@?ACAAAA<999BAA9:;?B?AAE@D>B>BA@@C>BBBBC=BC>CDCCCAA=;:6<B=A@@??ABBB<??AAAA<BCCB9BE=BA=C@C<9994:=A@B;;;C@BBB>BCBCC@AAACB?BBBBBB>AA;;;C6::6;A>B<@<@>AAA;;9@@CB@FBBB>CEDDBBBCBCBCCC=AA<@<???=AAAB@CBB?C=????=>@=@AA=A?C@ABACBB:::A??:::>@@@A9A???CCC9BCBCD>BBB@
@N9IO0:00759:06338
TACGGAGGGTGCAAGCGTTATCCGGATTTATTGGGTTTAAAGGGTCCGTAGGCGGATCTGTAAGTCAGTGGTGAAATCTCACAGCTTAACTGTGAAACTGCCATTGATACTGCAGGTCTTGAGTGAGGTAGAAAGTAGCTGGAATAAAGTAGTGTAGCGGTGAAATGCATAGATATTACTTAGAACACCAATTGCGAAGGCAGGTTACTATGTCTTAAACTGACGCTGGATGGACGAAAAGCGTGGGGGAGCGAACAGG
+
A?9:2:;:0489<7<@AA<@>=;@<99:*9=2:9-73(39(33(3:5:@?=49?6?859BAA=@?A<99919<<A9@@A@;:9944./)/////::(/554388-4439;9:;@B;@??598?>?><8<<999(4994333-32333(333834444448:987-333;;<<<>::055;7599>?99046937///)/)0//)/7;:?<99955.59)5<@>55//-(-55(-/////&/3333333$3333838885
@N9IO0:00762:06324
TACGTAGGGTGCGGGCGTTAATCGGAATTACTGGGCGTAAAGCGTGCGCAGGCGGCTCCTTAAGTCAGATGTGAAATCCCCGGGCTTAACCTGGGAACTGCGTTTGAAACTGAGGGGCTTGAGTGTGGAAGAGGGGGGTGGAAGTTCCAGGTGTAGCAGTGAAATGCGTAGAGATCTGGAGGAACACCGATGGCGAAGGCAGCCCCCTGGGCTAACACTGACGCTCATGCACGAAAGCGTGGGGAGCAAACAGG
+
BBBCBBBC=@?@==5::;5;>BCB=B4:6<AAAB=BBACC>CCCBB@B=00+00+0<>:><?<>=DCBBBBCB@>4:@;:/:=3::25047=>?<?=AAC9::B<>?C@CCC<A<;/:>7::;A:AB7@7A@=@@@@'=@9=,//*/5671?B?BA::;5@:=352285;:A?<955=266<@<?CB@CBBB?C69768@@CCDCC1@?<5@BC?ABABB?5555:5;C@??BBC:@><8999(7779=3;?=4
@N9IO0:00716:06371
TACGTAGGGTGCGAGCGTTAATCGGAATTACTGGGCGTAAAGGGTGCGTAGGCGGTTTCATAAGCTCGATGTGAAAGCCCCGGGCTTAACCTGGGAATGGCATTGAGGACTGTGAGGCTTGAGTGCGGCAGAGGGAGGTGGAATTCCACGTGTAGCAGTGAAATGCGTAGAGATGTGGAGGAACACCGATGGCGAAGGCAGCCTCCTGGGCCGACACTGACGCTGAGGGCACGAAAGCGTGGGGAGCAAACAGG
+
@@@@>;;;0;;;;?@;;;=B?A@@7@<@>BC;;;0;;5::,5<2<B@@@@@=@A==>2595525<<>;><:<9;;3;;;;0;;39:3949.555)545516;@?;@;9@DBBBA9;4;?.999:@@C=;;;;:>6;:299.69>?A7;;;555;<599??@>:AAAABCCBCDCCCC?AB;@9=>>3::=>:>@@<@=@@@@<@@9?@B<B9;;CCC@A@B@@;;;;;,999774*3<<7788389?BC=CBB?
@N9IO0:00733:06377
TACAGAGGGTGCTAGCGTTGTTCGGAATTATTGGGCGTAAAGGGCGCGTAGGCTGTTTCGCGTGTCCGGATGTGAAAAGCCCACCTCTTAAAGGTGGAATTGCATCGGAAACTGCGAGACTGGAGTGCCGGAGAGGGTGGTGGAATTCTGGTGTAGAGGTGAAATTCGTAGATATCAGGAGGAACACCGGTGGCGAAGGCGGCCACCTGGACGGTTACTGACGCTGAGGCGCGAAAGCGTGGGGAGCAAACAGG
+
AA@00/;;5<=??A?@981::<==:?5;5:>:>@;=?<;<04<29:;=BCC?;<777(3;99----(-(-555/444&44<4<>:>:9.44)4.458>7;)---,,,,22,,--////4448377///39)///55)55.5<7:48(---(----/5;5;<:;4;8<==BBB;;;B@A<@@<@=@@@<@=@B?ABB<?=?A?C99:?BA<@AA4969::;BBBB??==::;;@?B9@???ACC9AACBB=BBB?
@N9IO0:00752:06393
TACGAAGGGGGCTAGCGTTGTTCGGAATTACTGGGCGTAAAGCGCACGTAGGCGGATTTGTAAGTTGGGGGTGAAATCCCCGGGCTCAACCCGGGAACTGCCTTCAAGACTGCAAGTCTGGAGATCAGGAGAGGCGAGTGGAATTCCGAGTGTAGAGGTGAAATTCGATAGATATTCGGAGGAACACCAGTGGCGAAGGCGACTCGCTGGACTGATACTGACGCTCAAGTGCGAAAGCGTGGGGAGCAAACAGG
+
;:?;:4;;;;):?AAA@@:@@=@C?B<@:@?;;;0;A@?@;@AA@C;<<<HGCF?BAA0;;@;@A=A@@@,A;;;0::BB0A@699=B>BB=BB=BA@B@C:949?;::9=<:;5:::9A<@@A:::B;>?::38<<<<8,3,/(/0///6689=;;27///(/(//////33//(//3895:8=<95:2...3./(//35=?>>>AAB=AABAAAAAAA;;;A99767773333(3339999+3333:1:883
@N9IO0:00757:06390
TACGGAGGGGGCCAGCGTTGTTCGGAATCATTGGGCGTAAAGGGCGCGTAGGCGCCGACCAAGTCGGAGGTGAAATCCCTCGGCTCAACTGAGGAACTGCCTCCGATACTGTTCGGCTTGAGTCCCGGAGAGGGTAGTGGAATTCCGAGTGTAGCGGTGAAATGCGTAGAGACTCGGAAGAACACCAGTGGCGAAGGCGGCTACCTGGACGGGTACTGACGCTGAAGCGCGAAAGCTAGGGGAGCAAACAGG
+
AABB?BBCCC1<79?AAA=AB;==:==BB@@=@D=BBCCF<BA<@@@B@@AABBCACAAAC>BB@@<B>;;BC=4B<<4<<<7BCBD?CCBAC>B9@A?A=AA?AABBCABA@BA<CA<@@@?@?9@@BBBBB>AAAEEAF?B<=:=A@>>>:::=9>>>>7;;;<:@@A@>?A;;6:=AA@????BBCB?BCC@C@;;0<=>@<AA:@>>?8;;;<;>=B?;@C@BAAB:;;0;@>@ABB7BBBBG>CCC@
@N9IO0:00766:05809
TACGGAGGGTGCGAGCGTTGTCCGGAATCACTGGGCGTAAAGGGCGCGTAGGCGGCCCGTTAAGTGGCTGGTGAAATCCCGCGGCTCAACTGCGGGGCTGCCGGTCAGACTGGCGAGCTAGAGCACGGTAGGGGCAGATGGAATTCCCGGTGTAGCGGTGGAATGCGTAGAGATCGGGAAGAATACCAGTGGCGAAGGCGTTCTGCTGGGCCGTTGCTGACGCTGAGGCGCGACAGCGTGGGGAGCAAACAGG
+
@@@C?A?A<A@@ABBBBB?BBC@C@D=@@BBCCD>AABCL>CF>CCBBABC?99::C=BB?B@CB@>@BB>CCCD>B?>8>00-0>@@;BBBBCCC;CBBA?B?ACDDCBBB?BA@@@BA9;:AB@A:@;<;<*9;<=?A;?<?8<<6A:DCA@<=B?BB?A?CAABBB@@@BBBBB=C:=BACCB@BBCI@ECC:B:A>C?BB@@?AD9?=?B?BBA??@AAA????AA@??@@@AACBCC;BC@@@::::9
@N9IO0:00782:05776
TACGTAGGGTGCGAGCGTTAATCGGAATTACTGGGCGTAAAGGGTGCGCAGGCGCGCCGCAAGTCAGGCGTGAAATCCCCGGGCTTAACCTGGGAATTGCGCTTGAAACTATGGTGCTGGAGTGTGGCAGAGGGAGGTGGAATTCCACGTGTAGCGGTGAAATGCGTAGAGATGTGGAGGAACACCGATGGCGAAGGCAGCCTCCTGGGCCAACACTGACGCTCATGCACGAAAGCGTGGGGAGCAAACAGG
+
AACEBABC=:;;B@@@@A=@<ACC?CAB?BBBBC>BBBDC=CC>CB>>@00)///559>?@=@@=@B=??BAA@99;;;-;B9A@=@>@?BBG>B?B>A@@@A8;;B=BAAAJ>AAACC<DC>CCC@AA;;;C=BB?AAAHAC@C@D;;;;;@C=B?BBAA<@A;;9@@@B@>?@D<AC?C=:::=AAAC?AAA=?;?@?>9=?<>@@9@:?>AAAAAA9889334::?<445(4>@;;;;*:99@A6BCC?
@N9IO0:00785:05778
TACGGAGGGTGCAAGCGTTGTTCGGAATTATTGGGCGTAAAGCGCGTGTAGGCGGTTTCTTAAGTCTGATGTGAAAGCCCCGGGCTCAACCTGGGAAGTGCATTGGAAACTGGGGGACTTGAGTACGGGAGAGGGTAGTGGAATTCCTAGTGTAGGAGTGAAATCCGTAGATATTAGGAGGAACACCGGTGGCGAAGGCGGCTGCCTGGACCGATACTGACGCTGAGACGCGAAAGCGTGGGGAGCAAACAGG
+
?@AC=@@@9@A>A?B;;;=@@4957:5=4;<187.3:333(33:;:@A@@=@;<4;=64944.49999@@@:5;<4BB>>09606<=@=A=ABB<A8;=?@;;.43990:AA<==+::;:CA<ACCBD9@??@=6=<???=A@C@B?BBBBA???=@C:88C>CD574A@BAAA=BC:@@9?2=?717233,355.519:2<95539?38>37799999555333...333...'25666::.:888907772
@N9IO0:00794:05803
TACAGAGGGTGCGAGCGTTGTCCGGAATCACTGGGCGTAAAGGGCGTGTAGGCGGCTGGCTAAGCCGCGTGTGAAAGCCCGGGGCTCAACCCCGGAACGGCACGCGGGACTGGTCGGCTCGAGCATGGTAGAGGCGAGTGGAATTCCTGGTGTAGCGGTGGAATGCGTAGAGATCAGGAAGAACACCGGTGGCGAAGGCGGCTCGCTGGGCCATTGCTGACGCTGGAGGCGCGAAAGCGTGGGGAGCAAACAGG
+
CCBBBBBC=BBA@@@?::5:@@?C@C@BBCCBGC>9::GD<BB=AAAAAAC@A@=@??8?A@3::5::BBC;@?C699A5@<@/9:;B?ABB;B@D@@@@CCBCBDM>@@@B>AAA;@A;;44:99>99@;:5.5::<<>:@:>>B@;;69@>>@@@<@@;<:595<=9?>9999932=9=B?8857<545.4482867713384::;>7>988-733338;@9909<:956<<=4544::::1;<<==559>:
@N9IO0:00801:05769
TACGTAGGCAGCAAGCGTTGTTCGGAATTACTGGGCGTAAAGCGAGTGTAGGCGGTTTGCCGTGTCTGCCGTGAAATCTCCCGGCTCAACTGGGAGGGTGCGGCGGAAACTGGCAGGCTAGAGTGCGGAAGAGGAAAGTGGAATTCCTGGTGTAGCGGTGAAATGCGTAGATATCAGGAGGAACACCTGTGGTGAAGACGGCTTTCTGGACCGGCCACTGACGCTGAGACTCGAAAAGCGTGGGGAGCAAACAGG
+
CCB:;;;:>9::<5;>BB;;;7974:)/)//799/<;;;=2;A<;95>:55.5949=5<>@B@@;5553-34:;;188444(36<<:<344490999049:<59=.95,99:25:;-33867/////)/394404<)449394949.55.555999<7<;;;3;>>BCB;;;?//-,(,,(,(,,,(,,-:67??>AAAB9<<=5@;;6;=*0(/09668888ABACBA<=>:833&3<95999&5559>6=@@;
@N9IO0:00802:05770
TACGGAGGGAGCTAGCGTTGTTCGGAATTACTGGGCGTAAAGCGCACGTAGGCGGCTTTGTAAGTTAGAGGTGAAAGCCTGGAGCTCAACTCCAGAACTGCCTTTAAGACTGCATCGCTTGAATCCAGGAGAGGTGAGTGGAATTCCGAGTGTAGAGGTGAAATTCGTAGATATTCGGAAGAACACCAGTGGCGAAGGCGGCTCACTGGACTGGTATTGACGCTGAGGTGCGAAAGCGTGGGGAGCAAACAGG
+
AABB?A@@8:;<BBAABC??@@FF@C=@=ABAA@;;;;CJ>ABA@C;;;BBGCF@CHC?CDC@BC@DC@@>@@?D:@@?;;6;@ACBC@CCD@@@<?@0006?:2<89;?BABBBBBBD@BC@AB=A@=@A;;5;?AA@@<@?B?B=B@@@>8887804;@B>HA;:;EBBCCD@CD?C=@@<;@@:BB<@8@?@:<:00)/77//4;6@ACC9===9BB;::>BBC?BB???C998BBBCC:AAAAB=9:9?
@N9IO0:00812:05792
TACGGAGGGTGCAAGCGTTAATCGGAATTACTGGGCGTAAAGGGCACGCAGGTGGCTTGGCAAGTCGGATGTGAAAGCCCCGGGCTTAACTTGGGAATTGCATTCGATACTGCCGAGCTAGAGTATGGGAGAGGAAAGCGGAATTCCCGGTGTAGCGGTGAAATGCGTAGATATCGGGAGGAACATCAGTGGCGAAGGCGGCTTTCTGGCCCAATACTGACACTCATGTGCGAAAGCGTGGGGAGCAAACAGG
+
CCCB?CBC>BA??<@;;;?C?;;:;>8=2;;<==9?>@BC=CE@BB;::@A?9:6::39?CC@BCBB?;;:;@@@9BBBD9CC79:;?;??>AE?C?B?BAAA=A@AABBAAA=@;6:@@@@:9@;;4/5ABD?CC=A@B?B=B?CC=CAEDDBBBC9C;;505;>AACBHCBBCCB<AA>A8@A??@@:?=B>=275//,/;;1;A@9AD=B@;;;BBCAAACAAAAAA@<<<4:9;5:<:+;9<<<3;>@;
@N9IO0:00765:05813
TACAGAGGTGGCAAGCGTTGTTCGGAATTACTGGGCGTAAAGGGCGCGTAGGCGGTCTGGTAAGTCCCGTGTGAAATCCCTCGGCTCAACTGAGGAATGGCACGGGAAACTGCTTGGCTTGAGTTCGGGAGAGGGAAGCGGAATTCCGGGTGTAGCGGTGAAATGCGTAGATATCCGGAGGAACACCGGTGGCGAAGGCGGCTTCCTGGACCGACACTGACGCTGAGGCGCGAAAGCTAGGGGAGCAAACGGG
+
AAFBAA@=:949?<@;9:5:??CF@C@C>@@BBA9AC;;;6;A9AACBC@@<?@<@BBD@DC:;;DD=B;;:BBD;A?B8BA?;@A@@=@CCCCAE;;;>BA@??;@A9BBBBB?C9;;?BCBB<;;;0;CAAA6A5;9:=B;>;@;@>6@A>999B?CBCB=@@@ABAA@AA??=@@CC?B=?@A=@=;;5;AB?BACC@DD@B?AA@BB?BB;;;BAAA@@@A;;7;BBBCD;;<CCCDD;DDCBC>BDC>
@N9IO0:00783:05824
TACGTAGGGTGCAAGCGTTGTCCGGAATTATTGGGCGTAAAGAGCTCGTAGGTGGTCCGTTACGTCTGCTGTGAAAACTCGGGGCTCAACCCCGAGCCTGCAGTGGATACGGGCGGGCTAGAGTGCGGTAGGGGGAGACTGGAATTCCTGGTGTAGCGGTGAAATGCGCAGATATCAGGAGGAACACCGGTGGCGAAGGCGGGTCTCTGGACCGATACTGACACTGAGGAGCGAAAGCGTGGGGAGCGAACAGG
+
A@BCCCCC=???B=@@A@;?AB?B?@=@;@@>AA;???=?9?:99@;::@@?AA?AB8;;?AABA<;;ABB>;;;;.;?:9;;.5;;>5;;;.444459>?A<<;=;:;99:/7<858==>=????@<@99999)9==@AA=A?A?B@?D?CB@::9@<?:::,9BAA@AABBCAAAL@BB@B?BCC@B?BB@CBB>A>ACC>BBABBB>@@@CA@ACA@??@@@AAB=@@A:;:6;@@@DDG;CBBAA?@@A=
@N9IO0:00792:05853
TACGTAGGGTGCGAGCGTTAATCGGAATACTGGGCGTAAAGCGTGCGCAGGCGGTTCGTTAAGTCAGCTGTGAAAGCCCCGGGCTCAACCTGGGAATTGCGGTTGAAACTGGCGAACTAGAATCTGGCAGAGGGGGGTGGAATTCCACGTGTAGCAGGTGAAATGCGTAGAGATGTGGAGGAACACCGATGGCGAAGGCAGCCCCCTGGGCTGAGATTGACGCTCAGGCACGAAAGCGTGGGGAGCAAAC
+
BA@@@??A;@@@A@@;;;=A<AA=:@+000<<;195;B@9B::;A<;;AA;;:5;<@@D@G?CC;<<DAA@@>@+-.--&-8/:--/4747A?9@6;8B:A=@478=3:8=48>@?99:??<?BAC?B9::ABAAB'AA=@<@:?8==>7;7<>>89//..-)-----6649;=>AA9;8.3.2554CB>>689:(/)/8/////$/33(3983:?92?887?////(/88=AD<A????@@2>@?::5;
@N9IO0:00795:05833
TACGTAGGCAGCAAGCGTTGTTCGGAATTACTGGGCGTAAAGAGTGCGTAGGTGGTTAACTAAGTTTGGTGTGAAATCTCCCGGCTTAACTGGGAGGGTGCGCCGAAAACTGGCTAGCTAGAGTGTGGGAGAGGGAAGTGGAATTCCTGGTGTAGCGGTGAAATGCGTAGATATCAGGAGGAACACCTGAGGTGTAGACGGCTTCCTGGACCATTACTGACACTGAGGCACGAAAGCGTGGGGAGCAAACAGG
+
ABCBABBACABAC?BBBB@CC@CC@B?C?CBBBB=@@@CD>B;;:DBBB@@=9949>A>BBEADHE?C@CC;;;D=BBBBC=C>@??C=@@CC=ABC;;;:CC=>C><0<6916@ABEC@@ADBBBDC<AA;;:,:9AAA=?4;5;4995@A@AAAB>BBCE?<;:BBCACAB??@B4;;;@=@CC?BBBB???>>>=993:A?A=AB@CB=??=@@@@@@AA@@@C@CBB?@@9@=A@AAA8AABBD?;;;?
@N9IO0:00807:05817
TACAGAGGTGGCAAGCGTTGTTCGGAATTACTGGGCGTAAAGGGCGCGTAGGCGGCCCGTCAAGTCCCGTGTGAAAGCCCCCGGCTCAACCGGGGAACGGCACGGGAAACTAGCAGGCTTGAGTTCGGGAGAGGGAAGCGGAATTTCGGGTGTAGCGGTGAAATGCGCAGATATCCGAAGGAACACCGGTGGCGAAGGCGGCTTCCTGGACCGACACTGACGCTGAGGCGCGAAAGCTAGGGGAGCAAACGGG
+
CBAA@9949947?;>79:5:?>BB@C@C?A@ABC=A@ABB<@B<BBABCCA=>>:>?6??@<5::A@;A???A@D<BBCCC3C?@@@B?B?ADE9B?BB?BCCCC>CC>CA?@?A@<AA<@@@?:;;;0;AAAB<B<@@B?C=AB;ABC;A@BCB;;9;BBD:;;CBABBDCBAA:CC;@<=:BBBAL?BB@CCB4;.9529=4A<@B>BB?@@@?959=>;955495555>@C:988<;==/489<<5<;;5
@N9IO0:00809:05847
TACGTAGGGGGCGAGCGTTGTCCGGATTTACTGGGCGTAAAGAGCGCGTAGGCGGTTTGGCAAGTTGGCTGTGAAATCCCTGGGCTTAACTCGGGGTAGTCGGCCGAGACTGCTGGACTAGAGGGCGGTAGAGGAAGGTGGAATTCCGGGTGTAGTGGTGAAATGCTTAGAGATCCGGAGGACACCGGTGGCGAAGGCGGCCTTCTGGGCCGTTCCTGACGCTGAGGCGCGAAAGCGTGGGTAGCGAACTGA
+
@@A@@>>===,:;;;<@@?BCD@C@CCC>BBCCC>A@@BB<@AABCCBBA@<AB?BB>C@DCADE?@?ACCDCHI?BAA5@==+00297<AC@C@9CCBB@A=B<AA;;9;?@=@:>99;:444)4:.45<<<:>:>:=B9A@B@C?A?:>898=:>>BBBA88443-7;;:.,,),(,,(,,,,083//,5<<9=8;;.5.67<=>E7B@BA<@=>>99;77900)/777;;5;:9333(3::;?<8;AAA
@N9IO0:00810:05841
TACGGAGGGTGCAAGCGTTATCCGGATTCATTGGGTTTAAAGGGTGCGTAGGCGGGGTGGTAAGTCAGTGGTGAAATCCTGCAGCTCAACTGTAGAATTGCCATTGATACTGCCATTCTTGAGTGCGCTTGAAGTAGGCGGAATGTGCCGTGTAGCGGTGAAATGCTTAGATATGGCACAGAACACCAATTGCGAAGGCAGCTTACTAAGGCGATACTGACGCTGAGGCACGAAAGCGTGGGGATCGAACAGG
+
CBCC=:9:7;AAC=@A@@>ABD@C@BB@BBB?@@:@@;@B;@A:@??8::?=?BEE:CC>A@?B???AAC?BBBEDCB@BCC;;;@CCACBBBBAA?AAECBCC;;;CBCBCB@CD@CC@B@A?@@BBC>AA?AAAA?AA?B?AAACC?CCB;;;;;.;AA@8;5;C?ABBBEBB=BFBAAA699>5@;<7<>55.5.59:::0949939:@;;@CCCBCC=<<>==9=A:@@@659;?CFE;CC@AA8;;A5
@N9IO0:00767:05886
TACAGAGGGTGCGAGCGTTGTTCGGAATTACTGGGCGTAAAGCGCGCGCAGGCGGCTTCTTAAGTCTGTCGGTCAAATGCCGGGGCTCAACCCCGAGCGTGCCGAGGATACTGGGAGGCTGGAGACATGTAGAGGCAAGCGGAATTCCGGGTGTAGCGGTGGAATGCGTAGAGATCCGGAAGAACACCGGAGGCGAAGGCGGCTTGCTGGGCATGGTCTGACGCTGAGGCGCGAAAGCGTGGGGAGCGAACAGG
+
BBCBBBBB>BBA??@?=>9?@=AC?B?D@BA@@@:ACACC=C999;:@>>@=;;7;B@AC@C?@@C?@?@@<@@AC<BBC?BCD:;::B@CCC9A:::@@@?;@?A>ABBCCCC<@@=@AA?BBBBB@@A@@@A@DB@CCB@C?B>A=@@;@B@??@?>AA?B<??C:::?B??@@?B?B?BB?@@@=A?@@<@BC=B?BB=A@<ABBBB?BCCC?BB;;;BA@@A;;5<CA@??8?;::?AB6AAC::79@A>
@N9IO0:00769:05906
TACAGAGGTGGCAAGCGTTGTTCGGAATTACTGGGCGTAAAGGGCGCGTAGGCGCCATCTAAGTCAGACGTGAAATCCCCCGGCTCAACCTGGGAACTGCGTCTGATACTGGACGGCTTGAGTTTGGGAGAGGGATGTAGAATTCCAGGTGTAGCGGTGAAATGCGTAGATATCTGGAGGAATACCGGTGGCGAAGGCGGCATCCTGGACCAATACTGACGCTGAGGCGCGAAAAGCTAGGGGAGCAAACGGG
+
ACBBBBC=9968?:>?AA=@?>@A>A?B?CBBBA<@@9:;6;C=A@ACCAB=::969AABB<AA;;:;:AAABB;;;;;;*;<@@@BACBCED?D@CCCCBAABCCCCCDB;>>>;>?<?@A?A9@@9@BBBB;?:84AAA=@=@?BB@CECAAAA084=91?DAAACBA?@><8@?DC?C?CCF@C@ED?C=B>B?BB<=B==:<<:=@7?7@@;;<BABCA::99=>>99::&9;;::A<7<<A==7<AD=
@N9IO0:00779:05902
TACGTAGGGTGCGAGCGTTAATCGGAATACTGGGCGTAAAGCGTGCGCAGGCGGCTTTGCAAGACAGATGTGAAATCCCCGGGCTCAACCTGGGAACTGCATTTGTGACTGCAAGGCTAGAGTACGGCAGAGGGGGATGGAATTCCGCGTGTAGCAGTGAAATGCGTAGATATGCGGAGGAACACCGATGGCGAAGGCAGCCTTCTGGGCCAACACTGACGCTCATGCACGAAAGCGTGGGGAGCAAACAGG
+
CC@@@ABA;@?A@@@@@>=B?BBA>@,00==><896;CC=BBC;;<BB@@;00+//;.77;5559>?@=??;::(9?==3>>3::9?;?9@AB<B@AAACBAA=A?@::::9>393:??@::;@BB?CBBBEEEE5BAA6<5<<@<@@AAABCCB=;;DHE<AA?AA:::A@A@@@@@@=A<@BB>ABCB?DBA>B<@@;;69=?@A@6?2;4:>@>@@@?@@@@;;;@A;;;0;<;;;;;.;;;>B;BBB?
@N9IO0:00782:05884
TACGAAGGGGGCTAGCGTTGTTCGGAATTACTGGGCGTAAAGCGCGCGCAGGCGTTCTTCAAGTCAGAGGTGAAAGCCCAGAGCTCAACTCTGGAATGGCCTTTGAGACTAGAGAACTAGGGTACGGGAGAGGTGAGTGGAATTCCGAGTGTAGAGGTGAAATTCGTAGATATTCGGAAGAACACCAGTGGCGAAGGCGACTTACTGGACACGTATTGACGCTGAGGTGCGAAAGCGTGGGGAGCAAACAGG
+
ABCBA>ACCC5BBBBBBD?BB?BB?A6:2:?;;:,:@BBA9@;;;;;BA<;4;;9:@@=BC??;;;BCD9;=CE<BDC<A@:9:::::;;:@?:@>AA?C?BA=A@>>?@;;;@@;@A??A8@@@A@<BGCCACCBCCD?B?B@B?BBBCBBBB@A>:;:B=B?BCBBAA???;>=7B@BB@BBB@B@AA;@@?5==;9;:?7;BCB=??BA?AAB>AABA@A<<<8>@@=?>8??@<???5?ABCC>BBD?
@N9IO0:00784:05890
TACAGAGGGTGCAAGCGTTGTTCGGAATTATTGGGCGTAAAGCGCGTGTAGGCGGCCTTGCAAGTTGGGTGTGAAAGCCCTCGGCTTAACCGAGGAAGTGCGCCCAAAACTACGAGGCTTGAGTGCCGGAGAGGGTGGCGGAATTCCCGGTGTAGAGGTGAAATTCGTAGATATCGGGAGGAACACCAGTGGCGAAGGCGGCCACCTGGACGGTAACTGACGCTGAGACGCGAAAGCGTGGGGAGCAAACAG
+
BCB@A@CC<@?>=6<<884:@>AA?B?B@BC@CB>:::A?38844@<@><<600+03<27>@7;@@CC>CAABBD=CBC?CJG?BBACADADAA?A?BBBAAAC=AAA9BBBBD;:4;>;;:;@AA>B?@ACCC>BBGEE@D>B@BJ=A?ABBCDCC?AABA8@;99:>>::9999?,998@;@@?9=99::??A?C>AA=A?::79A9=>B<??>ACA999????>;;<<733(388?@BA28:878)8<>
@N9IO0:00787:05905
TACGTAGGGTGCGAGCGTTAATCGGAATTACTGGGCGTAAAGTGTGCGCAGGTGGCCGCGCAAGTCGAGTGTGAAATCCCCGGGCTTAACTTGGGAATTGCGCTCGAAACTACGTGGCTAGAGTGTGGCAGAGGGAGGTGGAATTCCACGTGTAGCGGTGAAATGCGTAGAGATGTGGAGGAACACCAATGGCGAAGGCAGCCTCCTGGGCCAACACTGACACTCATGCACGAAAGCGTGGGGAGCAAACAGG
+
ACBCCBBC=9;:A@A@@A=B=AAD@C?B?@@ABD>:;;JJ?C<;;BAA@BB?BB=A=@@@@C>@@BBBB@@@CCD=@?@@9@D>BC?B?BB@DD=B?B=AABBB>B==5::>;;>=4@@@?@BBBBB?BB<<<>8<<:=>8@?B?BADIDCCCCB=BABDCG?CCCCBBBBCCCDGF>BB?B@BCB=A=;;4:9:297@<5;64:5449)92;6;CCFB;;;CBAC<;;ABCCC=A;::CDE;@A@CC?CBB?
@N9IO0:00792:05866
TACAGAGGCCACAAGCGTTAGGCGGAATCACTGGGCTTAAAGCGTGTGTAGGCGGGTTGGTAAGTACCTTGTGAAATCCCACGGCTTAACCGTGGAATTGCTTGGTATACTGCCGATCTTGAGTCATCTAGGGGCAACCGGAACAGATGGTGGAGCGGTGAAATGCATAGATATCATCTGGAACGCCAATGGTGCAGACAGGTTGCTGGGGATGTACTGACGCTGAGGCACGAAAGCCAGGG
+
BCAA@;:7;7;;C@CBBB?BB=>@=A9;:AA<;;/;B5;:/999@AABB@@?A@<5A8B9<D;E@?;;C9@>?A<5<C=5:>B>AB?B?B?AAA=@=A=AAB>A?CC???BBA>BA@@@8????@@@@@@@@@6@A>B?B>B=???>=?<>>9>B@B@BAAB;9::@>>:9878==0/00)06:::;B>A?7;=A>>8888189>@8888(6:99975;9===;;;=8=?===A7=<79666
@N9IO0:00795:05879
TACAGAGGGTGCGAGCGTTAATCGGAATTACTGGGCGTAAAGCGCACGTAGGTGGCCTGTTAAGTCGGATGTGAAAGCCCTGGGCTTAACCTGGGAATTGCATTCGATACTGGCAGGCTAGAGTGTGGTAGAGGGAAGTGGAATTCCCGGTGTAGCGGTGAAATGCGTAGATATCGGGAGGAACACCAGTGGCGAAGGCGGCTTCCTGGACCAACACTGACACTGAGGTGCGAAAGCGTGGGGAGCAAACAG
+
AAAAABBD<BBB?=<;782939>A>A?A?ABAAC=???@@5:::9AABBBC?BB?B>@@C@C=@@@@<?>>>?@@9?@C=AAA7;;>@;@=@@@;@?B?B;;;?BBBCBBBB?@@@=A;;;;@AACC@FHCCDC>A?ACD@C?A?@C<A>;;;BB<;8;BBB?BBCCAABCCCB@AA8@A;A;0009=0006AA:8>809.95.5.59755.58555<ABBB;;;CB5;;A;;;.;?>>>AA4@969@1;95
@N9IO0:00780:05916
TACGTAGGGTGCGGGCGTTAATCGGAATTACTGGGCGTAAAGTGTGCGCAGGTGGCCGCGCATGTCGAGTGTGAAATCCCCGGGCTTAACTTGGGAATTGCGCTCGAAACTACGTGGCTCGAGTGTGGCAGAGGAAGGTGGAATTCCAGGTGTAGCGGTGAAATGCGTAGAGATCTGGAGGAACACCGATGGCGAAGGCAGCCTTCTGGGCCAACACTGACGCTCATGCACGAAAGCGTGGGGAGCAAACAGG
+
BBCCBBBB<@@BCC<AAA=B?BCIAC@C?BABBC=@@@@@;@AAA>ABB;;8;B>C?BBCFCBBBBBBBBCCCCC>BBBB7AA8AA>B>BC?CC>B?B?A@@>AA@@@6@;;;A;;5;BA:::;B9749@@@B@B?A<88598B7B9AA>ACCBA:A<@9::/7::D@@ACCC?A@D;C@<C@AA@?CCBB@BAB@B@CCAA?A;??@C6;8;>BBBBCC;;;BBAA@@BB99:5:?=?AAA6@@@AB<;;;>
@N9IO0:00799:05912
TACAGAGGGTGCGAGCGTTAATCGGAATTACTGGGCGTAAAGGGCGCGTAGGTGGATATAAGAGTGTGATGTGAAAGCCCCGGGCTTAACCTGGGAAGTGCATCGCAAACGTTGTATCTGGAGTATATGAGAGGGTGGCGGAATTTCCGGTGTAGCGGTGAAATGCGTAGAGATCGGAAGGAACGTCGATGGCGAAGGCAGCCACCTGGCATAATACTGACACTGAAGCGCGAAAAGCGTGGGTAGCCGAACAGG
+
BCC@@?BE>BBABCA>>>9?;??C?B@D?BBBBC>AAACC>CC>BB>????;>@<AABBB?BBCCCCAA@@@@AB0;9:9-9>9<@@B>A=>==5=-73?>??ABCCD?<;;=@A@@@;;5;;;@CBBBB:;9C=:98:A;A=BB<B@C=AA;;;A@?B@@@;A;;;CCAAA:999.78<9>9>?98:9::6:00*/)/<>?=AC=@@<000>:000//79=;<?@8<@@95555&5@9;5>2;=//)/727:B9
@N9IO0:00769:05982
TACGTAGGTGACTAGCGTTGTCCGGATTTACTGGGCGTAAAGAGCGCGCAGGCGTCGTGCAAGTCGAGTGTGAAAGCCCCCGGCTCAACTGGGGAGGGTCACTCGATACTGCTCGACTTGAAGGCGGGAGAGGGAAGCGGAATTCCCGGTGTAGTGGTGAAATGCGTAGATATCGGGAGGAACACCAGTGGCGAAGGCGGCTTCCTGGCCCGTTCTTGACGCTGAGGCGCGAAAGCTAGGGGAGCAAACGG
+
=>999552555<5655;<,/0>5;)///)//BEE>:66<<)5555;9:;AA<:;59<:9::58::999=99:::.6::::)0)//66388::9+38;3;A::;::88?@@?:37//33(./4:6:<<455559095??C@C@C<@?8@2::ABBBB@BBBC;AC???@A@A:9;DD>BB?A=@@@<@?@B>BBB@E@CB@BB?B=;;79A9@B999AB??BAA=?@399=999.8=<<=?>6???>@6987
@N9IO0:00769:06003
TACGGAGGGTGCAAGCGTTATCCGGATTCACTGGGTTTAAAGGGTGCGTAGGTGGGCTTGAAAGTCAGTGGTGAAATCTCCGGGCTTAACCTGGAAACTGCCATTGATACTCTGAGTCTTGAATTTTCTGGAGGTTAGCGGAATATGTCATGTAGCGGTGAAATGCTTAGATATGACATAGAACACCAATTGCGAAGGCAGCTGACTACGGGAATATTGACACTGAGGCACGAAAGCGTGGGGATCAAA
+
BBCC?AAA<AA@A?BBBBABCB<A>AA=A@C@@@9@>3>?8A<<<ABCA@A>@DD=BB?BCC>CBBBBBCABCCD=CCCC<@@:A@>B?B?BB>BB<BABB>BD?BBBCCA@@@;49<<8@A?CDD;;:;=@@;@88@@?:?=AA?>:@;A=:;98>7?AAB>BBBD>ABBAAABAA???AB=@=@,0*06::9</729>@@?88;9=399,98<==:?BA@@A;33.39?@@A8<937998&3339@7
@N9IO0:00773:05981
TACGAAGGGGGCTAGCGTTGTTCGGAATTACTGGGCGTAAAGCGCGCGCAGGCGGTCTTCCAAGTCAGTGGTGAAAGCCCGGAGCTCAACTCCGGAACTGCCATTGAAACTGTTAGACTTGAGGACGAGAGAGGTGAGTGGAATTCCCAGTGTAGAGGTGAAATTCGTAGATATTGGGAAGAACACCGGTGGCGAAGGCGGCTCACTGGCTCGTATCTGACGCTCAGGCGCGATAGCGTGGGGATCAAACAGG
+
;;A?@<@CCC3CCBCABB;>@<;;4:5:.4>?@B=?:@>=5=:5955<9?A=<<4;CC?DBG?BBA;;;C?@BAC=BAG?F>:98=:<4;>?9=9?49:99.487??A7BABB?A@AB=:BCD>BCB=BBCBB>@@A@:;097?39909<;;;><<<8<><<4@8;<<===DDD?@A<=9???DAA?B<:;8;AB>B>BD?BA=@=ABAB@?;<<:>@;;566BCDC@CCAAABCC??ACCC6@?@?@8@=?<
@N9IO0:00777:05968
TACAGAGGGGGCAAGCGTTATTCGGAATTATTGGGCGTAAAGGGCGCGTAGGCGGCCTGGCAAGTGGAAGGTGAAATCCCTCGGCTTAACCGAGGAACTGCCCTCCAAACTGCTTGGCTTGAGACCAGGAGAGGTGAGTGGAATTCCCAGTGTAGCGGTGAAAATGCGTAGATATTGGGAGGAACACCAGTGGCGAAGGCGGCTCACTGGACTGGTACTGACGCTGAGGCGCGAAAGCGTGGGGAGCAAACGG
+
==<@DBBBBB3BC@BAAA<@@?BB>A?C@BA?CC@@A>>>7?B9AAA@?9:49>;@?A@???<??B=@?B=A@AE?CCC;@@?9@@5;5;;@@@8B:BBBAA9??;@?9@>?A@=@=@@=??@>@5;;=@A?@<@@@000+0,0:=;8?@AA@?@;<8=:988&8?<<<?=?BAB?BC=BA@C@BCC?BBBA?BBC>C?@>;@@@@BBE?CCCB<AABBCDBBBBB;;5;BC;;;0;BA@@AA7@@@BB9;;;
@N9IO0:00778:05972
TACGGAGGGTGCAAGCGTTGCTCGGAATTACTGGGCGTAAAGGGCGTGTAGGCGGTTTCGTATGTCTGGCGTGAAAGCCCCGGGCTCACCTCGGGAAGTGCGTCGGAAACTGCGAGACTAGAGTCCCGGAGAGGGAGGTGGAATTCCAGGTGTAGCGGTGAAATGCGTAGATATCTGGAAGAACACCGGTGGCGAAAGCGGCCTCCTGGACGGTGACTGACGCTGAGACGCGAAAGCGTGGGGAGCAAACAG
+
CBCB=?>?8@@@C@CCCC?CCCCC@C@C@CCCCF?BBBBB6;;0:@:@@@A=A@<@C;C:;;AAAA:;69A@@DA7?><;2?@9AAACB?BBCC>C@CBBB@@@B=AA;@;<<CDBABACCCA@AA;@=@AAAB696259>C?B@B?AC?A:;;;AA@CCCG?G;<<ECBBBB@;;;6:4;A?@@@?B?;;8;@CB?EBB@C>AA?BB?BBB@A@@A@?@@B@AAA@?>?ABBD:@933<77+8=<;6/559
@N9IO0:00791:05976
TACGTAGGGTGCGAGCGTTAATCGGAATACTGGGCGTAAAGCGTGCGCAGGCGGCTTTGCAAGACAGATGTGAAATCCCCGGGCTTAACTTGGGAACTGCATTTGTGACTGCATCGCTAGAGTGCGGCAGAGGGGGATGGAATTCCGCGGTGTAGCAGTGAAATGCGTAGATAATGCGGAGGAACACCGATGGCGAAGGCAGTCCCCTGGGCCTGCACCTGGACCGCTCATGCACGAAAAGCGTGGGGAGCAAAC
+
ABBAC<==3000@==@AA@D@A;0-0+00<==>8@;@BB9B@@AA<<;@A>AA5:9>1@;;5;;;;ABABBBAA9<<@@7@>,00+0,/;)//(/3/33333:(339;000:99;:98>733337<6<<<>><<=,<>>392829///846////666:<AC::873837333,337<6<>?A?;::9====8;;:69*//777;;/78=6=6::;93,/50..(----5877773333&39@BCDD:BA@>;3:
@N9IO0:00797:05974
TACGGAAGGTCCGGGCGTTATCCGGATTTATTGGGTTTAAAGGGAGCGTAGGCCGGAGATTAAGCGTGTTGTGAAATGTAGATGCTCAACATCTGCACTGCAGCGCGAACTGGTTTCCTTGAGTACGCACAAAGTGGGCGGAATTCGTGGTGTAGCGGTGAAATGCTTAGATATCACGAAGAACTCCGATTGCGAAGGCAGCTCACTGGAGCGCAACTGACGCTGAAGCTCGAAAAGTGCGGGTATCGAACAGG
+
@@@C?A;@=>@<=@6000+/;;7>;?CC>BB>BF=BB8::6;C;DC;;;GGAD@CACBBB<@=@@BBCB=ABBBB<BBA@@@;;;AAB?AAAC:::BBAABBAAAABB?BBB@CC=B?B?B@A??999?>@A<AADD<@@@B=@>ABBB@DB@BA@B=ABAA=???A>B@BAA>@:;:B?AA?AAA<>>=398@?8?<????CCAAA@=9;;@@B?B??@A::;@D=@@:;;;55&5:@>C>7C;;B:;6;>9>
@N9IO0:00806:05992
TACGTAGGGTGCGGGCGTTAATCGGAATTACTGGGCGTAAAGCGTGCGCAGGCGCTCCTTAAGTCAGATGTGAAATCCCCGGGCTTAACCTGGGAACTGCGTTTGAAACTGGGGAGCTAGAGTGTGGAAGAGGGGGGTGGAATTCCAGGTGTAGCAGTGAAATGCGTAGATATCTGGAGGAACACCGATGGCGAAGGCAGCCCCCTGGGCTAACACTGACGCTCATGCACGAAAGCGTGGGGAGCAAACAGG
+
BBAAABBE=:;:CC=@@@>A?DA<8<+0)/=;;;896;CC=B@A@BBB>>=;00/0<8<<D<A=DB>B;66B=<2/0//+/;.88+/+/6;@A9C=A@A@?>B39:@=@@?==1;@BBB:AA>??B>B<?878888%974=8>;>>AA>BBA@@@994;AB=>???:BB??=B:::8==7=7@@<389=>;?99394=?>>>>>/=><3>;;5;==9752222826:>>>>>@7>>>;:::/;7;5=3<>@;
@N9IO0:00808:05999
AACGGAGGGGGCTAGCGTTATTCATCCTGATTGGGCGTAAAGGGTACGTAGGTGATGAAAAATGATTTTAGAGAAATTTCAGGTTTGTATCTTGAAGCACCTAAAAGCATCGATTAATTCGAGATTGAGGAGGTTGGCAGAATTACTAATGTAACGGTAAAAATGTTGCGATATTAGTGGGAATGCCGGAGGCGAAGGCGGCTCTCTTTAAGGTCTGACACTGAGGTACTAAAGCATGGGGATCAAACAG
+
C;CC>AACCC3CBBBA@@@BCADCCC@CCBA<@B<BBABC7;;9;BCCCCC@;;:@@ABBB0BCB?@@4@A>BBA<BD;@@;5>:0:>B@@@>BB=A@AB?AAAA5;:::@?@B8:4:?AAACCC@BBB?BB?C?B?BBAB>B@BBBFAAABC4;<=;;;<;$;::=9;AABCC@BBBDD=B?BCB?B>AA>ABB?B?CC?CCCBBCG?C@C?@@@?@?<:BA9:39;;A<=8ABBDDDD;A@A@B9;9:
@N9IO0:00778:06059
TACGAAGGGGGCTAGCGTTGTTCGGAATTACTGGGCGTAAAGGGCGCGTAGGCGGCGCGTTAAGTCAGGTGTGAAAGCCCTGGGCTCAACCCAGGAATTGCACTTGATACTGACGTGCTTGAATCCGGAAGAGGATGACGGAATTCCCAGTGTAGAGGTGAAATTCATTGATATTGGGAAGAACACCAGTGGCGAAGGCGGTCATCTGGTCCGGTATTGACGCTGAGGCGCGAAAGCGTGGGGAGCAAACAGG
+
@?A;:4;AA@0ABCBCBB?BB?BB@B?C;>>999-:?@?A;AA<AB@BB@@=9949A@?@=A?BAAAC?@@@9990;C@5@AB0;55>59@6;@<@=B=BCBBC?CBBB?BB?9::AAA?BB?BC@C@C?AAA=A:;;@@:@9?9?>5>A@>@@>00+0//;3=8;BD7@;>>>:>>7>;@A<A@??BBCC<??>8>8950444:B;;9;A<@?B;;4;99::;AAA>@@@@@@0;;A?><=0=??AA:ABA>
@N9IO0:00791:06031
TACGGAGGGTGCGAGCGTTGTCCGGAATCACTGGGCGTAAAGGGCGCGTAGGCGGCCTGATAAGTAGGGGGTGAAATCCTGCGGCTTAACCGCAGGGCTGCCTTCTAAACTGTCAGGCTAGAGCACGGTAGAGGCAGATGGAATTCCCGGTGTAGCGGTGGAATGCGTAGAGATCGGGAAGAACATCAGTGGCGAAGGCGGTCTGCTGGGCCGTTGCTGACGCTGAGGCGCGACAGCGTGGGGAGGCAAACAGG
+
@@BB?;:;6;BBABCBBBAECD?B?B?BBBCBBA<BBBBB=CC=CGDCBBB@BB@G?B@A;;8<BAAA@A1AFDKGCC=@@;;6;B=A?C=@;;;A;@@BB?B@BBBB=B:89=98-7??;;:@?BB>AA@@@<@A@ABB?C=A=??9?????@?<@<@A;>;@A@@@AABB::;@D>E>AA@CBAA@?==3:9?:??@@=::8;?9:95:<@@<::8>;;;??A@B?B?>?>?BAAA??<<299299<3<::3
@N9IO0:00764:06099
TACAGAGGGTGCGAGCGTTGTTCGGAATTACTGGGCGTAAAGCGCGCGCAGGCGGCTTCTTAAGTCTGTCGGTCAAATGCCGGGGCTCAACCCCGAGCGTGCCGAGGATACTGGGAGGCTGGAGACATGTAGAGGCAAGCGGAATTCCGGGTGTAGCGGTGGAATGCGTAGAGATCCGGAAGAACACCGGAGGCGAAGGCGGCTTGCTGGGCATGGTCTGACGCTGAGGCGCGAAAGCGTGGGGAGCGAACAGG
+
AACAA@@@;AB@?999::69A?CB?>:>:>BBBB>AAA@>/999:89::=?=::8:C@CDAD:;;@00000-0>?@9@@@@EGE9@>>C?BBB::99@BA??;?==:===A;;;0:>:>@A=AAA???ABDBBB?;;6;AC<@<@>@>AA<BB?>>BB?BB?A?B??@AA@@?:::?D@C@DD@AAB?B?AA>BAA=A@@@<AE?BABAB;ACGD?BA;;:@BBCC@@=@AA;<<0;;::AA@8A???A=999?
@N9IO0:00770:06060
TACGAAGGGTGCAAGCGTTACTCGGAATTACTGGGCGTAAAGCGTGCGTAGGTGGTTCGTTAAGTCTGCCGTGAAAGCCCCGGGCTCAACCTGGGAATGGCGGTGGATACTGGCGGACTAGAGTGCGGTAGAGGGTGGTGGAATTCCCGGTGTAGCAGTGAAATGCGTAGAGATCGGGAGGAACATCTGTGGCGAAGGCGGCCACCTGGACCAGCACTGACACTGAGGCACGAAAGCGTGGGGAGCAAACAGG
+
@AAAA?AC<;;;@=@BAA?@@@;=9A5:59@@@@;???@@9@;:;9:AA@@?A@AD?BBC9;6;A@9;B:AAA>>4/0==/@=5;//-8938<<*.(/0)/72=A4;<@?:805:<:;<<;<AAABD;><;000)00+/9495;7:6186;<====B@A@A:3:893393339:98=499485:93339996;;=8<7;=4<68938>7==6::::;<;4876/0/0*0//4<=245554::.<;:<</44:6
@N9IO0:00777:06065
TACGTAGGGTGCGAGCGTTAATCGGAATTACTGGGCGTAAAGGGTGCGCAGGCGCCCCGCAAGTCAGGCGTGAAATCCCCGGGCTTAACCTGGGAATGGCGCTTGAAACTACGGGGCTGGAGTGTGGCAGAGGGAGGTGGAATTCCACGTGTAGCGGTGAAATGACGTAGAGATGTGGAGGAACACCGATGGCGAAGGCAGCCCTCCTGGGGTCAAACACCTGGAACGCTCATGCACGAAAAGCGTGGGGAGCAAACAGG
+
@@@CBBBC=;;;@@@;;;>B?BCC?B=A>A@?@@:@@@BC;AA;@BABBDB?A;;;;69?A?B@@@B?B@A>:9)49@;0=?9@A@CAC@CC>3:55945:@C@BCB=B;:6DDE9BCB@CBBBAA<?@<000,00)093:6?;A4=?@>??BAAAA?;;@7;000>>@@BBAAAAC>?;:;:=@@00//9389:67279333(32+.777*----(,,2,**(,(,-2-....8..////&/338888.:<<<<6==A9
@N9IO0:00784:06090
TACGGAGGGTGCGAGCGTTGTCCGGATTTATTGGGTTTAAAGGGTGCGTAGGTGGCTAATTAAGTCAGTGGTGAAATACAGCCGCTCAACGGTTGAGGTGCCATTGATACTGATTAGCTTGAAACAAGTGGAGGCTGCCGGAATGGATGGTGTAGCGGTGAAATGCATAGATATCATCCAGAACACCGATTGCGAAGGCAGGTGGCTACGTTTGATTTGACACTGAGGCACGAAAGCATGGGGAGCAAACAGG
+
A@BC@CBF>BBBBBABBB@BCDAB?BBB8:;@CD;AA088-9:8>?BC?8748;5;<A;A?B?@@@????@;::C>BAA@@@<@@AEE>CA@G=@@A6;:A8A@?BCCCCBBBB>@@<<+//7.9;;A?B=9;7;ABB?B@C?BCAFBB@BB@B@<B?BA@?9???BCAA@@@@::5<7<<@:===+//8)/4;=8=8=??9??;>?>>989-9>>>9999?>::00*000873*3=?A?@?6?@@@B<;;;@
@N9IO0:00785:06096
TACGAAGGGTGCGAAGCGTTAATCGGAATTACTGGGCGTAAAGCGCGCGTAGGTGGTTCAGCAAGTTGGATGTGAAAGCCCTGGGCTCAACCTGGGAACTGCATCCAAAACTACTGAGCTAGAGTACGGTAGAGGGTAGTGGAATTTCCTGTGTAGCGGTGAAAATGCGTAGATATAGGAAGGAACACCAGTGGCGAAGGCGACTACCTGGACTGATACTGACACTGAGGTGCGAAAGCGTGGGGAGCAAACAGG
+
9:4492//(/////4:;9929.555.4.47<<5:94:BA@B=BAA@AAAADCFCD@C@BBBA@>AG@C@CCBC@@=899;(5B<5CBBB9B9=B=7<8<CCB=B=7BBB5BCCCCA999???BBBBCC?@@><><3=?AAB?B?CD9?9???AA@A>@;@::9:&937;<BABBB@@?>A?A?B?@@A?BBBB=A;94:<?==@@@@;@A;@@@@@BB@@@@@@@@AAA=;;;:;;/;@AACCC;B@AAE=BAB;
@N9IO0:00806:06101
TACGGAGGGTGCAAGCGTTAATCGGAATTACTGGGCGTAAAGGGCACGCAGGTGGCTTGGCTAGTCGGATGTGAAAGCCCCGGGCTTAACTTGGGAATTGCATTCGATACTGCCGAGCTAGAGTATGGGAGAGGAAAGCGGAATTCCCGGTGTAGCGGTGAAATGCGTAGATATCGGGAGGAACATCAGTGGCGAAGGCGGCTTTCTGGCCCAATACTGACACTCATGTGCGAAAGCGTGGGGAGCAAACAGG
+
ABDD@CBC>@@?C<@ACB@C>@AA=@;><?>??@:?@AAB>BE>CCAA=;;:00+0939::@A???@;>@@@AA@9>@@@5@B:BB@B@BB?BB>CAD?C@BB?BCCBBBBBB?A:;;@AABBCCDCA8CBBB?BG>CCDAD>A?AC<B?BBBAAAC:BBB=6ABBCBBBBBBA@AE>CB?C@CBBBBBBA?BA@:@:0/)/::/9091;B=A?DB;99CBCCFBBBA;??;;<4::;5555&5<55505=;7
@N9IO0:00807:06089
GACGAACCGTCCAAACGTTGTTCGGAATCACTGGGCTTAAAGGGCGCGTAGGCGGGTCTCCAAGTCGGTGGTGAAATCTTTCGGCTCAACCGGAAAATAGCCGCCGATACTGGGGGTCTCGAGGGAGGTAGGGGTCGATGGAACTTCCGGTGGAGCGGTGAAATGCGTAGATATCGGAAGGAACGCCGGTGGCGAAAGCGATCGACTGGACCTTTTCTGACGCTGAGGCGCGAAAAGCCAGGGGAGCAAAGCGG
+
?@@>@:@5;;A>BB<ABB9<;@BD>A7::???=<6=>398*7;19:?;ACCACCC=A@@B582::<?;@A?BBBB<BDCC>::7:DCC@C>A=AAA3@;9;5<:.;;@@BBBBBC2BBCB@@@C=AA>AAAAA9A;;9>>5:7@A<@?C<AB?BBCD?BCCD>;5:B@;?<?AAAA>?;A>A>BCC?B?BA>;<;@;@@@BCDBBBBB>@?=A@@6@??;;B?A>;>5<<>7877&3713333&36:=@0//89
@N9IO0:00765:06153
TACGTAGGGTGCAAGCGTTAATCGGAATACTGGGCGTAAAGCGTGCGCAGGCGGTGATGTAAGACAGATGTGAAATCCCCGGGCTCAACCTGGGAACTGCATTTGTGACTGCATCGCTGGAGTGCGGCAGAGGGGGATGGAATTCCGCGTGTAGCAGTGAAATGCGTAGATATGCGGAGGAACACCGATGGCGAAGGCAATCCCCTGGGCCTGCACTGACGCTCATGCACGAAAGCGTGGGGAGCAAACAGG
+
ACCCCAA@8:;;@>@;;;?C=AAG@A;?@@;;<0:9;??6><@;B<@@:94;94555555:99:4;;;>;>::;07:;;.9=6==??<?@BCB=B@CCCCBBB=B@@@BBBBBABABAA<??AAAB>A@@;;;;;*;@@@B?@?@@GCCCBBBBCCECDHL?;;;CCC@AABCBBB?BB?B?CBB<@@@@=@AA>A?A@7;;?@2;;;0:;A@BBBB??000:::;=877;;;5;==??CC8999@@:=??>
@N9IO0:00771:06151
TACGAAGGGGGCTAGCGTTGTTCGGAATGACTGGGCGTAAAGGGCGCGTAGGTGGCCGCGCATGTCGAGTGTGAAATCCCCGGGCTTAACTTGGGAATTGCGCTCGAAACTACGTGGCTGGAGTGTGGCAGAGGAAGGTGGAATTCCAGGTGTAGCGGTGAAATGCGTAGAGATCTGGAGGAACACCGATGGCGAAGGCAGCCTTCTGGGCCAACACTGACACTCATGCACGAAAGCGTGGGGAGCAAACAGG
+
=@A;:6:CCC3CCBB@BB?BA@CDAC@BBBBBCG>BB@@@;?A<AA@@@BB?BB>A?ACCCB>?>BB???B@??A9?>>?3?G9@@=@=@FGFE=C@C?BAB@BBCDE@CBB@AACACCD>AA@@@>=>@>BB?B?B?A@?A9C9C;CF@CCCFC=BACCBB>?@?B@AACAA@@@@8;:7;7@AA@BBBB9B<<191;BBB?B?BCCC>BGI@DCDIICCCCCCB;:;=>@@@8A>>@CCC<BCCCK@CBB@
@N9IO0:00785:06123
AACGTAGGACACGAGCGTTATCCGGAGTTACTGGGCGTAAAGGGCGTGCAGGCGGTCACATAAGTCTGATGTGAAAGCGCCCCGGCTTAACCGGGCGAGGACATTGGAGACTGTGTAACTAGAGGCAGATAGAGGGGTGTAGAATTCCGGGTGTAGTGGTGAAATGCGTAGAGATCCGGAGGAATACCAGAGGCGAAGGCGGCACCCTGGGTCTGACCTGACGCTGAGACGCGACAGCATGGGGAGCGAACGGG
+
8.9<<<A7@;;;@@C::9>A?>9@9:8:>BBABD=;:;CE>CD>BB@@@BA?@A8;;DCCCD>BBBBCCA;?0//)//////&/277;B@C@CL?CC=<;<CCC@DA;;;BB@@@BBACABB;:7;AAABCDDCEE;BBCBBB@C@B=@@;@AAAABB?BCBF>AB???C@>>999/78:;2:29@A?CCCC@BBA=A?;;7;AAC=@@@;@BABBB?CCCABBA@@@@???>AABBCCBBBC9@?AA@?AAA9
@N9IO0:00792:06116
TACGTAGGTGGCAAGCGTTGTCCGGATTTATTGGGTTTAAAGGGTGCGTAGGCGGTCTATTAAGTCAGTGGTGAAATACGGCAGCTTAACTGTCGAGGTGCCATTGATACTGGTAGACTTGAGTACTGATGAGGTAGGCGGAATGGACGGTGTAGCGGTGAAATGCTTAGAGATCGTCCAGAACACCGATAGCGAAGGCAGCTTACTAAGGAGTAACTGACGCTGAGGCACGAAAAGTGTGGGGATCAAACAGG
+
AABCB@@<994:G<@?BB=@@B@C?BBC<@@:>>5=?6<=5>A9AAAB@??=985;AA@A?B>AACA?>?<???D@CABB?BCCCD?C?CA@?A@:96;A@?EIAFICDGCC?BBBBBBADCBBBBBCCDCCC@BBB@BB?D>@@<@A@?AA?@@9;45<<;1;@9:05<@@BAA@;;.9445<<A?BCC@@@BB?A?CCA??9?9;=4>9???@=A99:CCB@8=86@><;:;;&99>=<<>3>?:;>7;?@;
@N9IO0:00792:06127
TACGTAGGTGGCAAGCGTTGTCCGGATTTACTGGGCGTAAAGAGCGCGCAGGCGGTTATTCAAGTCGAATGTGAAAGCCCCCGGCTTAACTGGGGAGGGTCATTCGATACTGTTTAACTTGAAGGCAGGAGAGGGTAGTGGAATTCCCGGTGTAGTGGTGAAATGCGTAGATATCGGGAGGAACACCAGTGGCGAAGGCGACTACCTGGCCTGTTCTTGACGCTGAGGCGCGAAAGCTGGGGGAGCAAACGGG
+
??@@@00,00+0:6<;;;@CCB?B=;;;,::A@A;@@@CC=B@@@@@CBBB@CC@CAGHAA?<=@=<>9000;;;)/////$9.559=:=BBCC9BB@8CBAB@CBBBCB@>>=3>:>@=AA<@<@BB=B@;;;0;:9:@3939<@@<B@CCAABAA>@BBD=CB@@@@@@@;;;@@8=@;@=A@@>@??@>AAB?B?AA?A@;;5;@<@?DDD@CC@DEBB@@;;;>BBBA@B;@B@AAAA,:;:@>69:;:
@N9IO0:00806:06125
GACAGAGGGGGCAAGCGTTGCTCGGAATCACTGGGCGTAAAGGGCGCGTAGGCGGGAGGCCAAGTCGGTCGTGAAATCTCCGGGCTCAACCCGGAGGGGTCGGCCGAAACTGGTTTTCTTGAGGGAGGCAGAGGAGTCTGGAATTCCCGGTGTAGCGGTGAAATGTGTAGAGATCGGGAGGAACACCGGTGGCGAAGGCGGGACTCTGGGCCTACCCTGACGCTGAGGCGCGAAGGCGTGGGGAGCAAACGGG
+
?@AA@@DCEF3BB=A:;;=BAABB@C9;;BCGCC>CCEBD?DH>BBBAACC@CCJ>CA@C>?<?BBB?BCC?@@A<;:;C@CC>BBA?;@?3=879::&//7175:::3:::7>;;.;A9=@>E>BB?@@@;;8;BBCBB@D@CACI?D@BBBBB::4:;;:)9?:;;<@B@ABBBB=B=;=9==B9=9<<8@>>9=7BB=6???BBCC>C?CBCB<@?A???@@::6:A@@@;?9?A@?DD8>>>BB9@BC5
@N9IO0:00783:06204
TACGAAAGGTGCAAGCGTTACTCGGAATCACTGGGCGTAAAGCGCACGTAGGCGGACTTACAGGTCAATTGTGAAATACCTGGGCTCAACCCAGGAACTGCAGTTGAAACCGTTTGTCTTGAATACCTGAGAGGGTGGGGGAATACCTGGTGGAGAAGTGAAATTCGTAGAGATCAGGTGGAACACCGGAGGCGAAGGCGCCTGCCTGGCAGTGTATTGACGCTGAGGTGCGAAAGTGGCGGGGAGCAAAACAGG
+
@?A;::.:7@??@;?:;;>ABABC@B>AABABBB<???AC;@@@@AA@@@A;>@7?BC?BCB?;?>>;>0//<=L?@CC@?>@<A@AC@GG>:;8;7@@@@???4::A<B@BCD6;;;;59>:>AB?BABB@AA=ACEEF5B?BBB?AA=BB>A;:79@BFE>B?BBCBBBBA:99>38=:=:?A?;?9::08><4?8::B?@@@;=>8444;@ABB=@@A:89@89.9BA@@C<;<<?BBBA2>>9933&38>4
@N9IO0:00795:06165
TACAGAGGGTGCGAGCGTTAATCGGAATTACTGGGCGTAAAGAGTGCGTAGGTGGTTGGATAAGTCAGATGTGAAAGCCCTAGGCTTAACCTGGGAATTGCGTTTGATACTGTCTAGCTAGAGGATGGGAGAGGGAAGTGGAATTTCCGGTGTAGCGGTGAAATGCGTAGATATCGGAAGGAACACCAGTGGCGAAGGCGGCTTCCTGGACCATAACTGACACTGAGGCACGAAAGCGTGGGGAGCGAACAGG
+
ACC@@?A@:?@AAA?=8839;<AB?C@C?DBBBE>?>?AA:@@@?@?BBBB?@?<?<?;>AA;??>?>@@@9:9B<BBC<A;:5:?292:5;;B9@=@=@@@@B<AA@AA@@@@@;;;BBCBC@CBCC=BA999,:5;@@;@5;;0;=A>AABAB@@=@ACC?BACCAAACCABBCAC@CAE@BBB?BBBB@CA?99655.5:.515B=@B:BCB>BB;;;BCCB;;4;::;@@9@CCCDDD9CBB@@4:;@>
@N9IO0:00803:06204
TACGGGGGGGGCAAGCGTTGTTCGGAATTACTGGGCGTAAAGGGCTCGTAGGCGGCCAACTAAGTCGGACGTGAAATCCCCAGGCTCAACCTGGGAACTGCGTCCGATACTGGATGGCTTGAATCCGGGAGAGGGATGCAGAATTCCAGGTGTAGCGGTGAAATGCGTAGATATCTGGAGGAATACCGGTGGCGAAGGCGGCATCCTGGACCGGCATTGACGCTGAGGAGCGAAAAGCCAGGGGAGCAAACGGG
+
@BBCCCCCCC"CB6;;<;7;C:CC@CAE;;;BBB=@@@BB=AC=@@ABBDD@@@=?<>;@A>9=@00,0A>>9BB6;;??*:9.999A?D@BAB=B@@??BBBC=AAA@ABA?AAA?CB@BC?BB?CC=BBBDD>CCBBAAA>B=B?BB?CCBBB::3:9:9/9===?ABBBCCBAA???>??@@@>A?@@:?@@:@:@@=@BAA=AA@AA?A?AAB?BBCAA@@;;5;A@;;:;&::5::?:354:8<(49:6
@N9IO0:00806:06191
TACGTAGGGTGCAGGCGTTAATCGGAATTACTGGGCGTAAAGCGTGCGCAGGCGGCTTCCTAAGTCAGATGTGAAATCCCCGGGCTCAACCTGGGAACTGCGTTTGAAACTGGGAGGCTAGAGTGCGGCAGAGGGGGGTGGAATTCCACGTGTAGCAGTGAAATGCGTAGATATGTGGAGGAACACCGATGGCGAAGGCAGCCCCCTGGGCCAGCACTGACGCCTCATGCACGAAAGCGTGGGGAGCAAACAGG
+
??@@>::949>@@?;@@A<@;>><7:2:49:A@E><;<BA9@@@;;;BCBB=::5;@496;C>BBCD==666=<=4:@::.:;4<;;;9>9>CC=B25559<?A858=49///(//5:777;=?::938888?BABB)?@:=2;2849<9888;;333333;3837=<;;83339:>.447=7BBB@BBCC?BA>?@,00/////$/:;1;6=;;;==@@@99.4449>===49:-:?>><@@3????C;A??;
@N9IO0:00807:06189
TACGAAGGGGGCTAGCGTTGTTCGGAATCACTGGGCGTAAAGCGCACGTAGGCGGATCGTTAAGTCGGGGGTGAAATCCCAGGGCTCAACCCTGGAACTGCCTTCGATACTGGCGATCTTCGAGTCCGGGAGAGGTGAGTGGAACTCCGAGTGTAGAGGTGAAATTCGTAGATATTCGGAAGAACACCAGTGGCGAAGGCGGCTCACTGGCCCGGTACTGACGCTGAGGTGCGAAAAGCGTGGGGAGCAAACAGG
+
@ABBA=CBBA3AABA@AA?AB@CC?B?BCBBAAA<@@@BC=C:;;CCBBBB:=C;CCCBB999;CCBCCB0AA?B8BBB=CCG>CBCC=?A<;:4;8;96A?B@CBBA@A@@=@BABBC?BB:;;B?DH=BBBB>BBBABC@F?CBB<?@BBCCBBBB>@ABA<A@@?@A@@@BB?AA<@<00-0=>:;:??8>@B?B>AA?:99@>>>29:/:<BAA;;:@A@@;;;=?@@<;;;&:48<:>>2=666=5=@A?
@N9IO0:00807:06192
TACGTAGGGGGCTAGCGTTGTCCGGATTTATTGGGCGTAAAGCGCGTGTAGGCGGCCAGATAGGTCTGCTGTGAAATCGAGGCTCAACCTCGAGCTGTCGGCGGAAACCATCTGGCTAGAGTCCGGAAGAGGAGAGTGGAATTCCCGGTGTAGCGGTGAAATGCGCAGATATCGGGAAGAACACCTGTGGCGAAGGCGGCTCGTCTGGGACGGTACTGACGGCTGAAGACGCGAAAAGCAGTGGGGAGCAAACAG
+
8;:8844444$4<9495:5::<8<>;;;,:95@;188///(////9/44<@=;;24.4<=>BB?;;;9;;::000+/////)379<7<7;99978?999=844.4909344444.4999;5566;6;.559455/9::27)/)-6,505///://)49880:::B;969<55555)/2--(---(--,50588(-(--(-7/55955505C>7555:----(----(-89:--///&////////&//44<2444
@N9IO0:00771:06252
TACGGAGGGTGCAAGCGTTATCCGGATTTACTGGGTTTAAAGGGTGCGTAGGCGGGAAAATAAGTCAGTGGTGAAAGCACCGGGCTCAACTCGGTAACTGCCATTGATACTGTTTTTCTTGAATGCGATTGAGGTAAGCGGAATGTTGCATGTAGCGGTGAAATGCTTAGATATGTTACAGAACACCAATTGTGAAGACAGCTTACTAAATCGATGATTGACGCTGAAGGCACGAAAGCGTGGGGAGCAAACAGGA
+
ABCC@CCE8;;BB7<;:;>ABA6:6:@>9>@988*9=5<=7?=7=BCCCBC?BAA<ABA6AA=@BB<A<C7<5;;04;<>@D@7BBBBACCCC<>>8<:6;9BB9B<6:9BBCCHC2BB6;;5;=999<495:16>7<:<.5.5995?966<<<555.559909>;<7:?99:=95.55@>;.555495;7<;:;=@@@=554.54;;:./////9996;<<<9944.43444;;;19999999+9;;==4;;?29
@N9IO0:00778:06251
TACAGAGGGTGCGAGCGTTAATCGGAATTACTGGGCGTAAAGCGCGCGTAGGCGGCTTTGCAAGTCGGGTGTGAAATCCCCAGGCTTAACCTGGGAACTGCATTCGAGACTGCATTGCTAGAGTATGGGAGAGGGAAGTGGAATTTCAGGTGTAGCGGTGAAATGCGTAGATATCTGAAGGAACATCAGTGGCGAAAAGCGACTTCCTGGACCAATACTGACGCTCATGTGCGAAAGCGTGGGGAGCAAACAGG
+
?>??@>??9>AABDBAAA;?8::@?B>B<@:::?9?>9:9/9===@?BAAA>::5;;;0;;@;@@?AA<A@>?BB>BCDD7:;29<5:7<=@@@4A6;@B?@@;@:;9;ABABCB?;::ACCABB@??9@@@@C>C@DCB@B>@C0;;9.9;;?94405<;>98:988:::7//////)/3:4:::98344.44444&49999:9>045754.45999:/0/97444445555:<066>><<<+77///)//83
@N9IO0:00783:06241
TACGTAGGGTGCAGGCGTTAATCGGAATTACTGGGCGTAAAGCGTGCGCAGGCGCTCCTTAAGTCAGATGTGAAATCCCCGGGCTTAACCTGGGAACTGCGTTTGAAACTGGGGAGCTGGAGTGTGGAAGAGGGGGGTGGAATTCCAGGTGTAGCAGTGAAATGCGTAGAGATCTGGAGGAACACCGATGGCGAAGGCAGCCCCCTGGGCTAACACTGACGCTCCATGCACGAAAGCGTGGGGAGCAAACAGG
+
AABBBAAA<@@@@@?>=>6;5;AA7A6;5;BBBB>AAAAA:ABBBB@@?::4:;6;>;@AC@CCCCDCBCA;;>5<A=</B<1::583869??9@;@@C???D<??C<::5<<.@A???6::@??84>43737777#33,3171=49:6ABA>@>0/.9;808>79;A?@=<822<=A<7B=BBBACCCC:B=B?C?BBBDCAA0::9,:9:29@>777////0)//88:????8???99993:;=;=/77A;
@N9IO0:00791:06233
TACAGAGGGTGCAAGCGTTGTTCGGAATTATTGGGCGTAAAGCGCGTGTAGGCGGCTTGTTAAGTCGGGTGTGAAAGCCCTCAGCTCAACTGAGGAAGGGCGCCCGAAACTGGCGAGCTTGAGTGTCGGAGAGGATGGCGGAATACCCCAAGTAGAGGTGAAATTCGTAGATATGGGGTGGAACACCGGTGGCGAAGGCGGCCATCTGGACGACAACTGACGCTGAGACGCGAAAGCGTGGGGAGCAAACAGG
+
BBCCB???:?@=?<?989<?A=AB?B@A>A?=@@9?A@?@<A@@?B???BB@CC?CC@CC@C?BBGDG?@@@BBC?CFC?BB@@@BBLABBCCC@B?CA:?BD>>BAD>BBBADCAA@B?BBCBBBCD@CCCC=BBB?CB?B?@@@CC8B@B@@@BB>BB@@:A?BBABBBAAACDD9@@=@?@@@>B?BC?CCC>@>AB@B@CBCBC?BAA@@@=@AAACCBBA@@BBBCBAA<@@C@@@@9@BBCC>CCDB
@N9IO0:00796:06219
CACGGGGGGAGCAAGCGTTGTTCGGAATCACTGGGCGTAAGGGCGTGTAGGCGGTCAGTAAGTGTGATGTGAAATCCCTCGGCTCACCCGAGGACCGGCATCGCATACTGCTTGGCTTGAGTACGGGAGAGGATGTGGGAATCCTGGTGTAGCGGTGAAATGCGTAGATATCAGGAGGAACACCGTGCGAAGGCGCACATCTGGCCCGATACTGACGCTGAGGCGCGAAAGCTAGGGGAGCAAACGG
+
BBACCDDD(:::C<AAAA<A?7@C:C@CCCCB@=5<;00,//)/99B@CB@AA9>9/0/:4>9B695BBA;:9)5;;)555.559555,595.5>17389=;9>?A@A???@;?<9;28<;?@@?>4:;00*0>88;;+0*0/)/;5::6::/0*0/791455=;;;=@@@@00+00+0+...*.----/)/6::;<;::?:;6;D=AA;;;@@@@@B@@@@<;;;CBC8;:=::::-:@@@@999:
@N9IO0:00797:06245
TACGTAGGGTGCGAGCGTTGTCCGGAATTATTGGGCGTAAAGAGCTCGTAGGCGGCCTGTCACGTCGGATGTGAAACCCGGGGCTCAACCCCGGGCCTGCATTCGATACGGGCAGGCTAGAGTTCGGCAGGGGAGACTGGAATTCCTGGTGTAGCGGTGAAATGCGCAGATATCAGGAGGAACACCGGTGGCGAAGGCGGGTCTCTGGGCCGGAACTGACGCTGAGGAGCGAAAGCGTGGGGAGCAAACAGG
+
AA@@@@@A<AAAAAA@@@=ACCADGH?B?AB5;;0;>@?A<B;<;A;;;@@=;<5;?;;;CDBBCAA7;;;;;;;05:1;<>2>??E@CCC<BA<A?;;;ABAGCCCCCEE?CBC@BBBABAC=;;8;CCED=A=;=CCADAC@D@@@=@BAABBE@DBCB=@@@AAA;;;@???A<>>296:??=C?BC?AAA>A>ACD=BAAAA@A9A;?;?>99:====:::@<:99B?A=A988BCC9BABBD;:;;:
@N9IO0:00799:06225
TACGGGGGGGGCAAGCGTTGTTCGGAATTACTGGGCGTAAAGGGCGCGTAGGCGCTCGCTAAGTCGGGTGTGAAAATCTGGGCTCAACCCAGAGCCTGCACTCGAAACTGACGAGCTAGAGTTCTGGAGGGGAAAGCGGAATTCCTGGTGTAGCAGTGAAATGCGTAGATATCAGGAGGAACACCGGTGGCGAAGGCGGCTTTCTGGACAGAAACTGACGCTGAGGCGCGAAAGCTAGGGGAGCAAACAGG
+
A@AAAAABAA"AA4;;:;<@C?CD@F@F@BBBBB=A@ACC:@@;@@BA>>B>00/A<<ACC@BBBEE?BAA;;44&4;;A=4A@;;.49)9?94;.5599=@@@BB:ABAB@;;6999>;;;5;;9.9=>=0>>,5;:.5.55:4995:949???=@;;;(5<?@::?94:88;;<9939597/0:900(/664;5?<4373(33?,73<873(33334777700)/668880899>?A?3??;;;,:>>9
@N9IO0:00807:06229
TACGTAGGGTGCGAGCGTTAATCGGAGTTACTGGGCGTAAAGGGCGCGTAGGCGGTTGTATGAGTGTGATGTGAAAGCCCCGGGCTTAACCTGGGAAGTGCATCGCAAACGATACAACTGGAGTAGATGAGAGGGTGGCGGAATTTCCGGTGTAGCGGTGAAATGCGTAGAGATACGGAAGGAACGTCAATGGCGAAGGCAGCCACCTGGCATCATACTGACGCTGAGGCGCGAAAGCGTGGGGAGCGAACAGG
+
BBBBBCCC=:;:A@@>@@:@>BCCABCC@CCBDC=CCBCC?BC=BB@?>9949@:@>B@C;;;AABBCCCBC;;:0;;;;&4;)457<9>:=BC>C79:::;?A<;AD=A00000>;==?<88:@??984?@@>:>@=@?>@>AA9@5:5<>8>AA@8A::?588BBCC@@>>/..82626383:2226122,255/5388883893550596657//....3569;<688:662'28=?BBB:BA@??<:::?
@N9IO0:00766:06288
TACGAAGGGGGCTAGCGTTGTTCGGAATTACTGGGCGTAAAGGGCGCGTAGGCGGTCTTGTAAGTCAGATGTGAAAGCCCCCGGGCTCAACCCGGGAATAGCATTTGATACTGCGAGGCTTGAGTCCGGGAGAGGATGGCGGAATTCCCAGTGTAGAGGTGAAATTCGTAGATATTGGGAAGAACACCGGTGGCGAAGGCGGCCATCTGGACCGGTACTGACGCTGAGGCGCGAAAAGCGTGGGGAGCAAACAGG
+
@@A;:4;;;;):=AAA?A;;:6;D?B=B7;::::.;;9AD8DC=CDDFCAA=;;5;?A5;;C=BABCCCAAB@AA,:;;;;$5<2;;@@299/5C>C@C@@@CD>7BBBCCBBBB??=?B:BBAAD8B=5CBBB?BB@;>?=@;@39:2:@AAAA>>><>>>C>B?@@?AAABBB?CF=A>AB<??A?B?B@<BBB=B?@@>@?BBBBB?AA@F@BA?@@B@@@A?@@>A@A;:99&9<=?<88.:;><>4<::3
@N9IO0:00767:06284
TACGTAGGGTGCAAGCGTTAATCGGAATTACTGGGCGTAAAGCGTGCGCAGGCGGTTTTGTAAGACTGTCGTGAAATCCCCGGGCTTAACCTGGGAATGGCGATGGTGACTGCAAGGCTGGAGTTTGGCAGAGGGGGGTAGAAGTTCCACGTGTAGCAGTGAAATGCGTAGAGATGTGGAGGAACACCGATGGCGAAGGCAGCCCCCTGGGTCAAAACTGACGCTCATGCACGAAAGCGTGGGGAGCAAACAGG
+
CC@A@@@G;@@;:6;@@@7;8;A@;@+0,0>@>A>@A@EG=AAB@;;:@;5.5549>C2ABDA;;;DCBBC;9:A6AEHG:BB;??;A5;4;DD:@7;=9@AB@@=@BBBBBCC?A=A;;59>:?0?9=444<<;;<$544>5==:>:@@>BBAAAABB???D>ABABA@@AABAACC7;;>@=>9939===29:;6:690/////$/9;177B==/555:99=8>===<<=898-7889<==-88:BB6;::9
@N9IO0:00767:06286
AACGTAGGAGACGAACGTTATCCGGAGTTACTGGGCGTAAAGGGCGTGTAGGCGGTTTGTTAAGTCTGGCGTGAAAGCTCTCGGCTAAACCGGGAGAGGTCGTTTGGATACTGGCAAACTTGAGGATGGTAGAGGCGTGTGGAATTCCGGGTGTAGTGGTGAAATGCGTAGAGATCCGGAGGAACACCAGTGGCGAAGGCGACACGCTGGGCCATACCTGACGCTAAAGCGCGACAGCATGGGGAGCAAACGGG
+
?3:9;A<<@FBBBB>;9;7ACB4:7;596A@?A@8AC<;<0;<69@;<<AA>@@=@=4=C><8<<<BB;@;<==>69::?=8828333/57>?599:?=@:444)439::==>7;;?25469882;<<6;;<881333444.45:5:.54/5<533<>;;337)79;;=?=<;8488<:<?<@?AAB>BBBA>A;;4:29>@>A@<<<>=4>8;<<=:>=;<;<=<=6>>>;;9;88883333&334883::<5
@N9IO0:00782:06277
TACGTAGGTGGCAAGCGTTGTCCGGATTTATTGGGTTTAAAGGGTGCGTAGGCGGTCTTTTAAGTCAGTGCTGAAATACTCCAGCTTAACTGGAGGGGTGGCATTGATACTGGGAGACTTGAGTATAGTTGAGGTAGGCGGAATTGACGGTGTAGCGGTGAAATGCTTAGATATCGTCAAGAACACCGATAGTGAAGACAGCTTACTAAACTATAACTGACGCTGAGGCACGAAAAGTGTGGGGATCAAACAGG
+
BBBBB?>;;<4<A>@@AC:;:C@C?AA@9?A<@?9>C098-9<9;??A@;=900+00000+01<??@@@A@@;;;0;;<@A?BAAA=A===>89955&5:555;;B<9959=909;99:?BBA@@BB@?;?;;5;;;55<:?8=:BA@A@A;;;C5<29;A@8ABAABDCCGDA;99??9>C?BBB<@@CBBBBCAECBAAAB=B;B<<4;;CBB?B;;;A@@9444.4995555&5999@DD7BB@B@;AA?=
@N9IO0:00785:06293
TACAGAGGTGGCAAGCGTTGCTCGGTATCACTGGGCTTAAAGGGCGCGTAGGCGGTGCGGTACGGTTTCGGTGAAATCCCTCGGCCCAACCGAGGAACAGCCGGGGCTACGGCCGCACTCGACGGCATCAGGGGACAGTGGAACTCCCGGTGGAGCGGTGAAATGCGTAGATATCGGGAGGAACGCCGGTGGCGAAAGCGACTGTCTGGGGTGCCTGTGACGCTGAGGCGCGAAAGCCAGGGGATCAAACGGG
+
AABBB@@<?>;=A7:8@C499@;929999>?9:9/:A5::/83-3>=?@AA;984:A@A>AABB=@@;@B?BCEC=CBA9A;;5;A9A;A5;;;9?>A;;9>BAA3A9;;;5;2;A?@AA:::B?:;;BBBBB9BAA?AA6;8:CCC=C=??6:::A>A@@@9:::@@@@@@@??A@0;;<@<?CC?D<??=::9?/;;@@@B@@@@@@@8ABC<@@B@@@CB@@@@=@<000;3;;*33:;.:?AA>>BAB9
@N9IO0:00789:06285
TACAGAGGGTGCGAGCGTTGTTCGGAATTACTGGGCGTAAAGCGCGCGCAGGCGGCTTCTTAAGTCTGTCGGTCAAATGCCGGGGCTCAACCCCGAGCGTGCCGAGGATACTGGGAGGCTGGAGACATGTAGAGGCAAGCGGAATTCCGGGTGTAGCGGTGGAATGCGTAGAGATCCGGAAGAACACCGGAGGCGAAGGCGGCTTGCTGGGCATGGTCTGACGCTGAGGCGCGAAAGCGTGGGGAGCGAACAGG
+
BCC;;;CC?BBAAA@???=???BC@C@D@DAAAA<@B@??8?=<7;:;:;;5;;7;C@CB@C8;:@;;;;;5:A@A<BBB?BDD;BA??2:99*898=99:A59:A=@ADBBCD;;;7;@?;??ABCAAAA@??9;;5;BB?B?B@C@CC=BA;::@@;994:?AAAB:::A?@?C6;5;=;;5;AA<@<@@<?@A?C<A@>;;7<BCCJ?CAAA?BAAA@@CCCA;<7;B;;;B<A;;;?CC599BAA>????
@N9IO0:00810:06281
TACGGAGGGGGCTAGCGTTATTCGGAATTACTGGGCGTAAAGCGCACGTAGGCGGATCAGAAAGTTGGGGGTGAAATCCCAGGGCTCAACCCTGGAACTGCCTTCAAAACTCCTGATCTTGAGGTCGAGAGAGGTGAGTGGAATTCCGAGTGTAGAGGTGAAATTCGTAGATATTCGGAGGAACACCAGTGGCGAAGGCGGCTCACTGGCTCGATACTGACGCTGAGGTGCGAAAGCGTGGGGAGCAAACAGG
+
@@:;5;?A@A2AAAAABC?BB@BB?A5;6;BBBD?AC@BC<BACCB@@???<;;5;AAAABB=AA5;;;;*;ACB=ABA8;;;/;@@@9@@8?B>A=@???<??AABB:AAC@DAAABA?B;;6;???A@@@B>BBBBBB@C@C@C@CBC;;;CCBB@CCCC>C?AAABBAABB?@A@CB>A>ABB<????;?@@<@>??:??=<???:?:::BDCAAA@@@A999?>99:C@?9A???BBB:B@??D;::;=
@N9IO0:00802:06351
TACGGAGGATCCAAGCGTTATCCGGAATCATTGGGTTTAAAGGGTCCGTAGGCGGTTTAATAAGTCAGTGGTGAAAGCCTATCGCTTAACGATAGAACGGCCATTGATACTGTTAGACTTGAATTAGTGGGAAGTAACTAGAATATGTAGTGTAGCGGTGAAATGCTTAGATATTACATGGAATACCAATTGCGTAAGGCAGGTTACTATCACTATATTGACGCTGATGGACGAAAGCGTGGGGAGCGAACAGG
+
BBBB>A@?B@@<A<??@@=ABB@EAC?BAAD?CC<CB<BB=BB<BB=??<?79:3:A;@=AB=@@B@?@A8AA@@<@@?AACBBAA<@=A@@@@@B:BC9>:DD@DCCCBC=>:ABBBB999@I?CC;;<457;=A=@@A@@:@@@??AAA@@@?;;8;@CB>C@@@=??@??@:<==00+0)0::19(/(/5---(-(-//(31333337333;;/0)//6///;<9949<<<8588::@@@6A@?@D@;;;>
@N9IO0:00765:06388
TACAGAGGTGGCAAGCGTTGTTCGGAATTACTGGGCGTAAAGGGCGCGTAGGCGGCCCGTCAAGTCCCGTGTGAAAGCCCCCCGGCTCAACCGGGGAACGGCGCGGGAAACTAGCAGGCTTGAGTTCGGGAGAGGGAAGCGGAATTCCGGGTGTAGCGGTGAAATGCGCAGATATCCGGAGGAACACCGGTGGCGAAGGCGGCTTCCTGGACCGACACTGACGCTGAGGCGCGAAAGCTAGGGGAGCAAACGGG
+
BBB;<;D?BB@:92::9:2:?<?=<>4919@AAB;;;;;9,4:1456<AAA::;7:A=BBBA;:::<6999:@A@<@@EFEF&B<@::<.4.333&36::7<444919;1:::<>:?::9.4444.4<;2;<:;>3;7>9=9=29199DD<AAABBAA?BCDD;@;;:@@996666:@9==9;7;<>8A==>:>>?:>9==165.5.5;.5549955499<5544944.4;;9::,9<<<?AA6>>BCB>BGE=
@N9IO0:00767:06398
TACGGAAGGTCCGGGCGTTATCCGGATTTATTGGGTTTAAAGGGAGCGTAGGCCGGAGATTAAGCGTGTTGTGAAATGTAGATGCTCAACATCTGCACTGCAGCGCGAACTGGTTTCCTTGAGTACGCACAAAGTGGGCGGAATTCGTGGTGTAGCGGTGAAATGCTTAGATATCACGAAGAACTCCGATTGCGAAGGCAGCTCACTGGAGCGCAACTGACGCTGAAGCTCGAAAGTGCGGGTATCGAACAGG
+
BBBA>A6:8;B?AC>A;;7;@A@EADEG=A@?BB:@@<@@8@A:BBAAAFDAC@C@CCCD>@?@BCB@B?@@@AA:@@AABA@@@@AC?BBBBCBBBAA@???:::AA?ABB?BB>B?B?A@A????<?==>5;:?A9AA?B?B?BBBB?BAABBAA=A@??9???A<??@@??BAA@@?A@=@@?9@@A<:9:A9=;??>?@???A@=@A;;;A=A??@;;;A@@;@@::544)5<BB>@8A@@??D?A@;:
@N9IO0:00776:06372
TACGTAGGGTGCGAGCGTTAATCGGAATTACTGGGCGTAAAGCGTGCGCAGGCGGCTACATAAGACAGCTGTGAAAGCCCCGGGCTTAACCTGGGAACTGCGGTTGTGACTGTGTGGCTAGAGTGTGGCAGAGGGGGGTGGAATTCCACGTGTAGCAGTGAAATGCGTAGAGATGTGGAGGAACACCGATGGCGAAGGCAGCCCCCTGGGTCGCCACTGACGCTCATGCACGAAAAGCGTGGGGAGCAAACAGG
+
AACCBCBB=??@C@@@AA=B@BCD?C8;:;BBBD?C;;;G>CCA<<;F@;;4;;5;>=;ABB?CBB@@@A???AC:@?@@-9:/:@>A=A>ADD;B8;;BB@=A<;;;@@@BBB@@=@BAAABAB;;4<A;;;@@@@'@A>C8;7;7<<ABBB;<;:;BBCC>;::BBBBAAAC@@A=@?4;09?<9@A@C?BCB?B>BACCDDD5BBB=@@>A?;;9?9<9:599=99544494&499=:<:+:9::?4>??=
@N9IO0:00790:06365
TACAGAGGGTGCGAGCGTTGTTCGGAATTACTGGGCGTAAAGCGCGCGCAGGCGGCTTCTTAAGTCTGTCGGTCAAATGCCGGGGCTCAACCCCGAGCGTGCCGAGGATACTGGGAGGCTGGAGACATGTAGAGGCAAGCGGAATTCCGGGTGTAGCGGTGGAATGCGTAGAGATCCGGAAGAACACCGGAGGCGAAGGCGGCTTGCTGGGCATGGTCTGACGCTGAGGCGCGAAAGCGTGGGGAGCGAACAGG
+
CCB@@?BB<::9??=899=@@?DD?C@C@CBBBB<BBBBA398:899A@@@=@A=@D@BC@D?@@C999BB?AABB<A@BAEGD;BAAA=@@@6@@@@ABAA>@@@=@AAAABA9;;6;AA<???CBBBBBB@@<@@>AAB>A>A@C@CE?BCA@@CC>AA?B?ABCCBAAB???@=@=@>AA@AAB?A>;;5;@@=B@CDACB@BBBBC>CJGF?BB;;;@BAAA;;:;CA@@D?AAAABBC9@?AAA>???=
@N9IO0:00812:06386
TACGGAGGATCCAAGCGTTATCCGGAATCATTGGGTTTAAAGGGTCCGTAGGCGGTTTAATAAGTCAGTGGTGAAAGCCTATCGCTTAACGATAGAACGGCCATTGATACTGTTAGACTTGAATTAGTGGGAAGTAACTAGAATATGTAGTGTAGCGGTGAAATGCTTAGATATTACATGGAATACCAATTGCGTAAGCAGGTTATCTATCATATATTGATCGCTGGATGGACGAAAGCGTGGGGAGCGAACGG
+
AAAB?;:7;BB5;7;;;;?BBE@D@D=AABC8==285/8;1=:2=?044<<8;A:AC8;8;B@BBBA@AD:B@AA7<;;CBB@@@B<@=A;;;BBC9@A7;9CD:CCCCB@?;5;@9558<<8=7;=444)438:<;>:>47-4?979@??<==;00+0///(/333-3339:917////(/(333,317,33777,33--(-0-----389;:---(----/9//(-99(-,,**'*---///&/95554995
@N9IO0:00816:05808
TACAGAGGGTGCAAGCGTTGTTCGGAATTATTGGGCGTAAAGCGCGTGTAGGCGGTCATCTAAGTCTGGTGTGAAATCCCTCGGCTCAACTGAGGAAGTGCATTGGATACTGGATGACTAGAGGATGAGAGAGGAGAGTGGAATTCCCGGTGTAGGGGTGAAATCCGTAGATATCGGGAGGAACACCAGAGGCGAAGGCGGCTCTCTGGCTCATTTCTGACGCTGAGACGCGAAAGCGTGGGGAGCAAACAGG
+
@@@;;:DD>;<9@<?=893:=<@B=?7?;?@?BC=???A?7????CABABD@;;:;BBCBCE@CBCCC@BBCA@C=BCC>CBB@BBCF@BBBBC@C@DAAACC>@>@BBBBC<@@@@@AAAAB?BDCCBBBBB?BBBAA@9?5949C>C@AAACCCC:CBCC>BB?BBBBCCCCCDL>BB?B5;;;<@CBC@AAB,0+00)/9:<>=C?BBBBAC<BBAABBBBABAB@A@@@93>A99:DD6@@ABB;ACC8
@N9IO0:00817:05803
TACGGAGGGAGCTAGCGTTGTTCGGAATTACTGGGCGTAAAGCGCACGTAGGCGGCGATTTAAGTCAGAGGTGAAAGCCCGGGGCTCAACCCCGGAACTGCCTTTGAGACTGGATGCTAGAATCTTGGAGAGGCGAGTGGAATTCCGAGTGTAGAGGTGAAATTCGTAGATATTCGGAAGAACACCACGTGGCGAAGGCGGCTCGCTGGACAAGTATTGACGCTGAGGTGGCGAAAAGCGTGGGGAGCAAACAGG
+
>@CC:?<:(444499@@A?DC?;?8=194966==7=?>>?6>6;;B;;;994::49599<)959:=>==@5696>4<993888+////5999&/)/)//33-380///----(---/:;;?>?;;2;.9:44.9444:@;>69-35:459@?A:::9?9<?8?433>;;<8;<*/-373-,)-563---66(//;39,33,322788=7===8888@;ABBB@<8;9332,25:::*///.333)36678/6695
@N9IO0:00830:05772
TACGTAGGGTGCAAGCGTTAATCGGAATACTGGGCGTAAAGCGTGCGCAGGCGGTTATGCAAGACAGATGTGAAATCCCCGGGCTCAACCTGGGAACTGCATTTGTGACTGTATAGCTAGAGTACGGTAGAGGGGGATGGAATTCCGCGTGTAGCAGTGAAATGCGTAGATATGCGGAGGAACACCGATGGCGAAGGCAATCCCCTGGACCTGTACTGACGCTCATGCACGAAAGCGTGGGGAGCAAACAGG
+
CCCBCCCE>BB@?<@@@@?B?CA@=?5::@AAA<AAAAA<AABBCBBDCC@CGACAAAABB=@@@@@@@?BBBB>BBBB7A@9;;9=8=;<==9>9A@AAA@@;@@@ABAA@AA:;;A;;<::?9:49955:999'5BC?B?B?A6;;;:@@@ABAAACCE?DBABA@@@@@B@AA@;;6;9@?@69;;;8;CC@C@@@>@CFD;BB;;;@CCBBB;:9==9966599;9999,9@<<>??0@555=/44;8
@N9IO0:00832:05796
TACAGAGGTTGCAAGCGTTAATCGGATTTACTGGGCGTAAAGGGTGTGTAGGTGGTTTGGCAAGTCGGTTGTGAAATCCCCGGGCTTAACCTGGGAATTGCTTCCGAGACTGCTTGACTAGAGTACGGTAGAGGGCGGTGGAATTTCCGGTGTAGCGGTGAAATGCGTAGATATCGGAAGGAACACCAATGGCGAAGGCAGCCCGCCTGGGCCTGTACTGACACTGAGACACGAAAGCGTGGGGATCAAACAGG
+
BBBBB?@<?4:7=8=9993:>ABC=AAB<A@@@@:AA@AB=BG>BBBCB@@<@A=BA<A=?C@BAAAAC=@@@@@<@CDE;CB>BHADACACCF>C?B>BBC?C?BBBBA;;;B@CBBCBCCBCAAA?B@;::B=BE@BB?B<??9?<@<@A@???B@CFCC>:::BAAAB>>?BF@B7B@C@@>>>B???:?8849<@A::9)37,399.757;779====<;;?>?A@@===>4==;;;::*0/6>:3;/73
@N9IO0:00838:05792
TACGGAGGGGGCAAGCGTTGTTCGGAGTTACTGGGCGTAAAGGGCGCGTAGGCGGTGCGACAAGTCAGGCGTGAAAGCCCCGGGCTTAACCTGGGAATTGCGCTTGATACTGTCGCGCTAGAGATCGGGAGAGGATGGCGGAATTCCCAGTGTAGAGGTGAAATTCGTAGATATTGGGAAGAACACCGGTGGCGAAGGCGGCCATCTGGACCGCATCTGACGCTGAGGCGCGAAAAGCGTGGGGAGCAAACAGG
+
@@AA>;;;;;$4;6;<@@<?>9;@7;BB=BA@BA<BB@CE<B;6A<<BCBD?BB?BBBABBC??@@A@=@9:9>=5?BBB:CD=BB@B?B=ABA8DAC?B;9;@;;:99;:9995:5555==A@BBBB>BCBA?B@@<@C=@=A?BB;@?;44448<9??=>6==??@BBDA@@=@B=A=@A?:998=89:2:=>9@5;;;?=AA?@@>@=:=?@?;448::8:44474;99444&4444444&4::::1:955
@N9IO0:00847:05772
TACGTAGGTGGCAAGCGTTGTCCGGATTTATTGGGTTTAAAGGGTGCGTAGGCGCCCTGTAAGTCAGTGGTGAAATACGGCAGCTTAACTGTCGAGGTGCCATTGATACTGCAGGGCTAGAGTACTGTTGAGGTAGGCGGAATGGACGGTGTAGCGGTGAAATGCTTAGATATCGTCCAGAACACCGATAGCGAAGGCAGCTTACTAAAAGAGTAACTGACGCTGAGGCACGAAAAGTGTGGGGATCAAACAGG
+
CBAA@@@=?@;@B<@@@@?CBC@C@BAC>CC?CC?CD<?@9?A9?@BB@@@;00/9/889:?CAAAA::69A@C=CCBB?BBACC595::9:@A::6:@A?BB@CBCC@@@@@@A;AAB@B;<<A;:9@CDD@BBC@CB>B59:05<>:?A>@@@A<@CCJ=BBCD@BBB<;<??BB>BBB=@@B:@@BBABBB7;8;AABB5;55555&5;<9516@@@@B@@6655::<5555&5<<9555&599==5=:@4
@N9IO0:00849:05764
TACGTAGGGTGCGAGCGTTAATCGGAATTACTGGGCGTAAAGCGTGCGCAGGCTGTTTTGTAAGTCAGATGTGAAATCCCTGAGCTCAACTTAGGAACTGCGTTTGAAACTACAAGACTAGAATATGTCAGAGGGGGGTAGAATTCCACGTGTAGCAGTGAAATGCGTAGAGATGTGGAGGAATACCAATGGCGAAGGCAGCCCCCTGGGATAATATTGACGCCTCATGCACGAAAGCGTGGGGAGCAAACAGG
+
??CBBBBB=BBAB@@9::?B::;C@B6:6;BAAA<AA@BF?LCBBBCCCAB?ABBCCC8AAB>ABBBAAACBBCC?DEG>BBB@@@CB=AB9BB>B?BB@@@@@000;8==>AA=@????:?=C?888>=@@CBBCC(?==@6;8:=AAAD?::::<<::AB>BCBB<B@B?:?@@A078?B?ACD=A389:9794:3988BCCC+;;<6=BC=?AA<=;;00(/<8:::A;@?A9>;9::::-99=@A9@@@;
@N9IO0:00849:05784
TACGAAGGGGGCTAGCGTTGTTCGGAATTACTGGGCGTAAAGCGCACGTAGGCGGGTCGTTAAGTCAGGGGTGAAATCCCGGAGCTCAACTCCGGAACTGCCTTTGATACTGGCGATCTAGAGATCGAGAGAGGTGAGTGGAATTCCGAGTGTAGAGGTGAAATTCGTAGATATTCGGAAGAAACACCAGTGGCGAAGGCGGCTCACTGGCTCGATACTGACGCTGAGGTGCGAAAGCGTGGGGAGCAAACAGG
+
;:AAD@CDDE3A?;;;;;2:B>?=:?:@8@ABAA;@@@CC?CCDICAAACDACCF>;;;D@KGCCB;;<<-;9;B/995)54554<55.449397;5:949.9:(999ACCC?BBCAAA@???AA:9;:?@9838;??AA9>1917-333;<=====6<=BC9A>>>;;8799>4886;3/00(//.3///5399>5>7;;;89;>=::5=::;:@A@ABBBAA???@;@@@@@A;?:::BFF;DBBBB>AAA>
@N9IO0:00843:05849
TACGTAGGGTGCGAGCGTTAATCGGAATACTGGGCGTAAAGCGTGCGCAGGCGGCGTCGCAAGTCAGGCGTGAAATCCCCGGGCTTAACCTGGGAATGGCGCTTGAAACTACGATGCTGGAGTATGGCAGAGGGAGGTGGAATTCCACGTGTAGCGGTGAAATGCGTAGATATGTGGAGGAACACCGATGGCGAAGGCAGCCTCCTGGGCCAATACTGACGCTCATGCACGAAAGCGTGGGGAGCAAACAGG
+
BBBCC@BB<9:9BAB@@@>B?BBB>@00/:>:<5@@ABB<BBBBBBBBBB?BB?D;;;CDB@CC@@@<@BAAA?0;;;;.;C;ABAGBFACCC=CACC?BB@@=@BB=;;;@;;;@ABA:?::AAA8@>??AB<AB>B@>B>@?AADCCBCDC>==9BELLG;;;B@B;<;CCCCC=@@<@=BBB<@@@@<@@A=A=BBBB>AC>;;;6;;A>DCCBBB;;:A94484948880:A@AACC9BBBCD>????
@N9IO0:00859:05841
TACAGAGGGGGCAAGCGTTGTTCGGAATTACTGGGCGTAAAGGGCGCGTAGGCGCCTCTTAAGTCGAACGTGAAATCCCCGGGCTCAACCCGGGAACTGCGTCCGATACTGGGAGGCTTGAATCCGGGAGAGGGATGTGGAATTCCAGGTGTAGCGGTGAAATGCGTAGATATCTGGAGGAACACCGGTGGCGAAGGCGGCATCCTGGACCGGCATTGACGCTGAGGCGCGAAAGCTAGGGGAGCAAACGGG
+
ABB@@?CDDD3BB?BCCC?BB?BDAC?C>AABBB<BBA@A;?@<@CBB@@@=898=?AA@F?BC@@><@BAABD?CCCC;CC=BBBC@CD>DC>C@CCCABBCAHCCBBBBD>A@=AB>A@?@<;>?8BCBBC<A@@@B?A7C9B9BC@BBBBBBB=A9;;6;@@BBCCCBBBBBB9<<9B?CBB@C?BB?B>D>B>@A>A@;:4@@<=@=A;??C>B@??@@@:949=@@AA>BBBBCDF9>??==5;;;5
@N9IO0:00817:05863
TACAGAGGGTGCGAGCGTTGTTCGGAATTACTGGGCGTAAAGCGCGCGCAGGCGGCTTCTTAAGTCTGTCGGTCAAATGCCGGGGCTCAACCCCGAGCGTGCCGAGGATACTGGGAGGCTGGAGACATGTAGAGGCAAGCGGAATTCCGGGTGTAGCGGTGGAATGCGTAGAGATCCGGAAGAACACCGGAGGCGAAGGCGGCTTGCTGGGCATGGTCTGACGCTGAGGCGCGAAAGCGTGGGGAGCGAACGG
+
@CD::;BF><;;AD@@::39>;?A<@<@=@???C>@@@BF>B::9@?>?;;5<@=AB?BB@D>BBA;;;;;5;@@@:BCB@CGG;@???>AAA6??A@AA==9>9939;ABBBB9;<7;?A>???CB:98?>==>9929@@<B?@=A;?>8>A;::A@?@A=A69:====999:89;@;@=@A;:99<<:5969@@9B?@@=?A?ADCDD>;<;C6;;@@@AAAAA;:49??:::-:@997?=0;>887:=92
@N9IO0:00828:05905
TACGAAGGGGGCTAGCGTTGTTCGGAATTACTGGGCGTAAAGCGCGCGCAGGCGGTCTTCCAAGTCAGTGGTGAAAGCCCGGAGCTCAACTCCGGAACTGCCATTGAAACTGTTAGACTTGAGGACGAGAGAGGTGAGTGGAATTCCCAGTGTAGAGGTGAAATTCGTAGATATTGGGAAGAACACCGGTGGCGAAGGCGGCTCACTGGCTCGTATCTGACGCTCAGGCGCGATAGCGTGGGGATCAAACAGG
+
;></:6:<@<0<<??@AA@DD@CC@B6;.449>>6:4;:;0;9595;:;::2:@;@<@=B@B>BBA;;;@=@CDD<;;;09<834<:=4=9:498=2499=7>?67::/98776<;;;;6?9929:448<449.9>996B:@<?;?@8666>=>=6626;==1:4:::::<5557::3:7;;8><<7<0555:::8=9==8<=<<<==8;<;<<<<:::=566;===8<::///<<??;?;;/;<<<<69557
@N9IO0:00831:05899
TACGGAGGGCGCAAGCGTTGTTCGGAATCACTGGGCGTAAAGCGCGTGTAGGCGGCCGGGCAAGTCGGATGTGAAATCCCGAGGCTCAACCTCGGAACTGCATTCGAAACTGCTCGGCTCGAGTCCCGGAGAGGATGGCGGAATTCCCGGTGTAGGGGTGAAATCCGTAGATATCGGGAGGAACACCAGTGGCGAAGGCGGCCATCTGGACGGTGACTGACGCTGAGACGGCGAAAAGCGTGGGGAGCAAACAGG
+
AACC@CCC<@@;;7;@AA=BB?CC?B?@@DCDCD=?=;;;059<AABAACC@C<7<.;9)5:6:;AB?B:89<<B:@@B<@;;05=BC@C@CBB@B?B;;:??<?BA?9?99:??=;@B@@;;<CB9?<=@99.5=>;@@;@;@?BC>D?BB@??<<+8>>:3::5:>:>956;==?8<A@D?:<;@BB;;5;;;5;?BB?C;;:BBA=@??;99:@@@CBBBB?=0000*0/000&044<:>>.=:444)4==9
@N9IO0:00842:05875
TACGTATGGTGCAAGCGTTGTTCGGAATTATTGGGCGTAAAGGGTATGTAGGCGGATTTGTAAGTCAGGTGTGAAAACTATGGGCTCAACCCATAGCTTGCACTTGATACTGTGAGTCTAGAGTTTGGGAGAGGGAAGCGGAATTCCTGGTGTAGCGGTGAAATGCGTAGATATCAGGAGGAACACCGGTGGCGCAAGCGGCTTCCTGGCCTAAAAACTGACGCTGAGATACGAAAGTGTGGGGAGCGAACGGG
+
BBBBBCAA????C<@@AA@BC?CC@B@B?BBADF?AAAAA<@A<AAAA?::59A=ABD=BBC>@@AAB=>:;0000+00@000,9;<B5;;0;;;=A94;;BBB?BBBBAAAAB??;;;AABBBE=BB>BBCCD<A>@;;5;4;2;9A@?CDCC;;<@CCDD?;9:@959<??996>8;;9<<:95.46:=5:338-3/8)//6<8<=8>;9;555$95;494:<00/0/<<<@@4;@@;;;;.;@A?@==;@3
@N9IO0:00853:05876
TACAGAGGTCCCAAGCGTTGTTCGGATTCATTGGGCGTAAAGGGTGCGTAGGCGGTGGGGTAAGTTGGATGTGAAATCTTGGGGCTTAACCTCAAAATTGCATTCAATACTGCTCCGCTCGAGTTCTGTAGAGGAGATTGGAATTTACGGTGTAGCAGTGAAATGCGTAGATATCGTAAGGAACGCCAGTGGCGAAAGCGAATCTCTGGGCAGCAACTGACGCTGAGGCACGAAGGCCAGGGGAGCAAACGGG
+
AACAA@@=@CA9C<@;:;9@=49<8;?=ABB8<<5?===@9@?;??88:CC?@?<7798-:?2987?04:?@A@@3@@@>@EC0>:08336;8899.96::<B8B=8?@@98;@@<@@ABA<668=;;@CCBB?;;<A;A5;4;@8@AB?@A@ABB;;<IMJ>BCCBBCCCCBBBBBCAC?C>AA@>AA==:=;;;0::::9?@@A@AA:AA@@@>A@BAABAA@:;4;@@=@9@;@;@???3>??AB>BCC>
@N9IO0:00821:05918
TACAGAGGGTGCTAGCGTTAATCGGATTTACTGGGCGTAAAGCGTGTGTAGGCGGTTTGTTAAGTCGGATGTGAAAGCCCTGGGCTCAACCTAGGAATCGCATTCGATACTGGCAGGCTAGAGTACGGTAGAGGGTGGCGGAATTCCGGGTGTAGCGGTGAAATGCGTAGATATCCGGAGGAACACCGATGGCGAAGGCAACCACCTGGGCCTGTACTGACGCTGAGACACGAAAGCGTGGGGAGCAAACAG
+
AADCAABF=@@@A?A===9=9=?A=ABB>BBAA@998999.9@>9;;@@@A5;;4;;/9=>@:????=;@@:;<;0;59)5:5)56<@:D:CBC>@=@BBABC@BBBB@@;;7;@@>ABB@>:;A;@=@A??@=6<?-782@8?=B5;:54?<BCCC=B:::59B<@?@ACC996:=:=>;@:;59059999;;;9=7?B?A?CC;;;F>MACBBA@>@;;9@BA:9;BAA:<<0:9B:;;;*95;=>4=:9
@N9IO0:00835:05929
TACAGAGGGTGCGAGCGTTGTTCGGAATTACTGGGCGTAAAGCGCGCGCAGGCGGCTTCTTAAGTCTGTCGGTCAAATGCCGGGGCTCAACCCCGAGCGTGCCGAGGATACTGGGAGGCTGGAGACATGTAGAGGCAAGCGGAATTCCGGGTGTAGCGGTGGAATGCGTAGAGAGTCCGGAAGAACACCGGAGGCGAAGGCGGCTTGCTGGGCATGGTCTGGACGCTGAGGCGACGAAAAGCGTGGGGGAGC
+
@@=494990953383344.44.4:.4.47;:343(3:333(4444449944.496;;7;;5;7<<@@@?<<056;>4;<:2555&////)///&////;:::85558=99449:/992933288<>>>@=<<<>0555;;97<8<7<7<<055<;454388.3-34::888755---06(-(--(-77274::.557)/)/72//)/99993444;.44493877/////36////333&33333<<<);76
@N9IO0:00839:05958
TACAGAGGGTGCGAGCGTTGTTCGGAATTACTGGGCGTAAAGCGCGCGCAGGCGGCTTCTTAAGTCTGTCGTCAAATGCCGGGGCTCAACCCCGAGCGTGCCGAGGATACTGGGAGGCTGGAGACATGTAGAGGCAAGCGGAATTCCGGGTGTAGCGGTGGAATGCGTAGAGATCCGGAAGAACACCGGAGGCGAAGGCGGCTTGCTGGGCATGGTCTGACGCTGAGGCGCGAAAGCGTGGGGAGCGAACAGG
+
;@@AA@A@9@AA@AAA9859A<@@?B>A?AAAAD>A???A6=9::@@A@@@=;;5;A=AC?C:;;;0<9/////;.79>9===2655<:?=?1=888DA@@;=>@=@@@AAAG8;;9;A@=BCBAAACCBBBB@AA?ACD@F@B?B?BD=@@@??@@>@A>A?BBBB???C::;;>A>A?@@=@AA@C@AA@ACC@C@;;8<A=AABAA<ACCB9;;BABBBBBA@@=@CCCBC>A:::CCC9AABBA<999<
@N9IO0:00842:05958
TACGAAGGGTGCAAGCGTTAATCGGAATTACTGGGCGTAAAGCGTGCGTAGGCGGTTCGCTGAGTCTGCCGTGAAAGCCCTGGGCTCAACCTGGGAATGGCGGTGGATACTGGCGAGCTGGAGTGCGGTAGAGGAGGGTGGAATTCCCGGTGTAGCGGTGAAATGCGTAGAGATCGGGAGGAACATCAGTGGCGAAGGCGGCCCTCTGGACCAGCACTGACGCTGAGGCACGAAAGCGTGGGGAGCAAACAGG
+
A@C@?;@A6@@?@<@@@@?B>BBCAC599;AAAD@AAA@@<?@BBC???996:A=A@DCCC???@@@@??BAABC8;;A=AAA<BDBDAD?@@D>B=;;89@6AC=@@AB@A;B;;;BBD@CCCCBA>BB@AA>AAC;<;5;<A<AC?CADC@@ABF>AABC?BBBB???AAA@@@D?DD@C@CBB@@@AA?CCD?C?AB>BD=DCBB@BD?CCB@@@@@@>?999=<999944)4:89999*9994<2;499
@N9IO0:00844:05949
TACGGAGGGAGCTAGCGTTGTTCGGGAATTACTGGGCGTAAAGCGCACGTAGGCGGCGATTTAAAGTCAGAGGTGAAAGGCCCGGGGGCTCAACCCCGGAACTGCCTTTGAGACTGGATTGCTAGAATCTTGGAGAGGCGAGTGGAATTCCGAGTGTAGAGGTGAAATTCGTAGATATTCGGAAGAACACCAGTGGCGAAGGCGGCTCGCTGGACAAGTATTGACGCTGAGGTGCGAAAGCGTGGGGAGCAAACAGG
+
@@?A<;;904:4449945.59.555)5./)/////)/////)59955999958::4://--(--(-//////)/444(4.4<(4444$4333-333&3-36889948;133/;/0/068(/5//09:0//6969:=@099;=<A?B@D6?6:C<???<;<<8<<<=2:6::888:9:>878/798940==500//*/>A=@?>?6=:7=99;4;:929<<:9@@@BCCBCB=A@????9@@@@BBB2==:::.9@@<
@N9IO0:00848:05914
TACAGAGGGTGCAAGCGTTGTTCGGAATTATTGGGCGTAAAGCGCGTGTAGGCGGCGTGACAAGTCGGGTGTGAAAGCCCTCAGCTCAACTGAGGAAGTGCGCCCGAAACTGTCGTGCTTGAGTGTCGGAGAGGGTGGCGGAATTCCCCAAGTAGAGGTGAAATTCGTAGATATGGGGAGGAACACCGGTGGCGAAGGCGGCCACCTGGACGACTACTGACGCTGAGACGCGAAAAGCGTGGGGAGCAAACAGG
+
BBC@@???8:;9A=@@??>@A>AB6;6;=@B=A=99:999.3999<@@@@A?@@>ACCCCCC?BA?>>88;;ABB<ACH?BBBCBCCB:;;BBE@G@BBA@;;;/;@A8@B@ABBFCCDAA@@@AAAD@@@;B>5<B4493=3=39;<.<8<>>>>>79599,549:;;<669=@@>+9:2;.5<<49255.6==:?;CC@C8;:@BA=BA:99@@@@?BBBBA>=@;;;44999&5599999+99444)4:92
@N9IO0:00855:05943
TACGAAGGGGGCTAGCGTTGTTCGGAATCACTGGGCGTAAAGCGCACGTAGGCGGATTTGTCAGTCAGGGGTGAAATCCCGGGGCTCAACCTCGGAACTGCCTTTGATACAGCAAGTCTCGAGCCCGGAAGAGGTGGGTGGAATTCCTAGTGTAGAGGTGAAATTCGTAGATATTAGGAAGAACACCAGTGGCGAAGGCGGCCCACTGGTCCGGTGCGTGACGCTGAGGTGCGAAAGCGTGGGGAGCAAACAGG
+
ABBAA?BFCC5CCCCCCC?BB?@B>A>@@CCCDD>:;:BB;B:;;AABBBB@BD@BBB>BBB@AA@@@CC9BBDD=BBB=CEG;@A@A?C?BCC?C@C;::?BC=???B?@?BB@BBBBBBBBBC7=8>9???>@AA<AA?B?B@B=@@<778>>>?<>>?D5>89555566@;5>>5>;?A188=3:899397<6=9;;5;=4=<>><@@:=8:=--------3=;;69>@@EK:A;==BDD;CBCCC?CCC@
@N9IO0:00859:05949
TACGTACTGGGCGAACGTTATTCGGAATCACTGGGCTTAAAGGGTGCGTAGGCGGCTTTCCAGGTCCGGTGTGAAATCTTACGGCTCAACCGTAAAATTGCGCTGGAAACCGGAAGGCTTGAGTGGGCTAGGGGTGTGTGGAACTTCCAGTGGAGCGGTGAAATGTGTTGATATTGGAAGGAACGCCGGTGGCGAAAGCGACACACTGGGGCCTAACTGACGCTGAGGCACGAAAGCTAGGGTAGCGAACGGG
+
CCBBBCJBBB=A@A=;;;@DD=A?6>5;:>@AAA;AA5;;0;C;@@ABBAA?@@=@BE?E;;;BIF=A?AB@@@B;@@A=AAA;@C;;4;2:;AAA7B:69@@CC>BA6A;@5;5;7A<8A=ABCD<D@;;;;.5<:@BC@D?CB@C=A@;;5999@:@BBB<;::9948;A@@>A?B?B;?/34=6<7@A6@==>6BBABA@;;BBCBC9D???<88=AA=:..--(-578::5:77977.777??E=AAA8
@N9IO0:00861:05936
TACGGAGGGGGCTAGCGTTGTTCGGAATTACTGGGCGTAAAGCGCACGTAGGCGGCTTTGTAAGTTAGAGGTGAAAGCCCGGGGCTCAACCCCGGAATTGCCTTTAAGACTGCATCGCTTGAACGTCGGAGAGGTGAGTGGAATTCCGAGTGTAGAGGTGAAATTCGTAGATATTCGGAAGAACACCAGTGGCGAAGGCGGCTCACTGGACGACTGTTGACGCTGAGGTGCGAAAGCGTGGGGAGCAAACAGG
+
@A@A<@@BBB5CCCCBBB?BB?CE@B@B@BBCCC>BBBBD<@@CCCCBBBB@CC@CCC>CCCBDD@CBBB>@@@M>CCD;DCC6AAAB?CCC;C@B?B@BD@BB>C>@@AA???BCDBB?BEACCABB<@@@@=?A:;:B?C@B@C@BBA@@?>=>>=@@BB>B?BBCBBBBB@=@A=?>AB:=>>>AAAA=@9919:::09?>==?=:<<<?AA<<9<@=<=AA@@<;<;@AE;>AABAAA9BBBBD>B@@=
@N9IO0:00816:05984
TACGTAGGGTCCAAGCGTTGTTCGGAATTACTGGGCGTAAAGCGCGCGTAGGCGGGTTTGCAAGTCGATTGTGAAAGCCCTGGGCTTAACCCGGGATGTGCAGTCGAAACTGTAAATCTTGAGTGCCTGAGAGGATGGCGGAATTCCCGGTGTAGTAGTGAAATACGTAGATATCGGGAAGAACACCTGAGGCGAAGGCGGCTATCTGGCGGTGCACTGACGCTGAGGCGCGAAAGCGTGGGGAGCAAACAGG
+
CBCCDCCC=CC?A>ABDD=??<@B=?496:@AAA;?????9@:;;AAAAAA=@@@;@B;BAA=A@?ACC>AACBD:;:B<A@=6AB?B@CB=BD>CCC;;9@;96BC?7CBFBCC>CCC@BBDBBC?BBB;;;@CBB?B@4:6:=BA<B?BBBCDCCCCCBB<;:;@@;;;AAABAB6978A?ABB?BB@@=@BC?B?BB?BBAAA;;7;B>AB@CCBABAB@AA@@<@@@AAB:@99:@@@6@??AD>A@@:
@N9IO0:00827:05967
AACGTAGGTACCGAGCGTTATCCGGATTTACTGGGCGTAAAGCGCGTTCAGGCGGCTCAGCAAGTCGGGCATGAAATCTCTCGGCTCAACCGGGAGGGGCTGTCCGAAACTGCTGGGCTTGAGGGCAGTAGAGGGTGGTGGAATTCCGGGTGTAGTGGTGAAATGCGTAGATATCCGGAGGAACACCAGTGGCGAAAGCGGCCACCTGGACTGCACCTGACGCTCAAACGCGAAAAGCTAGGGGAGCGAACGGG
+
>2@@A@@5?BB=A@B????CCB<@;999/:@>@A<9::BC;A;;;;<@CAA?:93:9;ABAA?DBBCC=BB;;;D?BB;;;BA>ADBB?C5;;0;;;;&9@@>@@BCC>BBBCCDE>CC@@@@C>CCCBBBBAD<??<??>B?B@D?BB>BBAAABC?CBCC;?@ABBBBBAAAC?B?BB?B?BAA=AAAA>A???8@;;5;<@C>;;:;BBB@@A<?===>>>:::19::3444&488:<B>9<6:6=8<@>=
@N9IO0:00829:05968
TACGGAGGGGGCTAGCGTTGTTCGGAATTACTGGGCGTAAAGCGCACGTAGGCGGCTTTGTAAGTTAGAGGTGAAAGCCCGGAGCTCAACTCCGGAATTGCCTTTAAGACTGCATCGCTAGAATTGTGGAGAGGTGAGTGGAATTCCGAGTGTAGAGGTGAAATTCGTAGATATTCGGAAGAACACCAGTGGCGAAGGCGACTCACTGGACACATATTGACGCTGAGGTGCGAAAGCGTGGGGAGCAAACAGG
+
?@@A=ACCCC3CBBBBBCABB@BC@C?C@BBBBE=?@@BE>BCBBBBBBBB?@@?ACC>CCC@CC@BBBB>BBBC?CCG>D@B@@@BA?BCC@B?B=A76;:BF=B=AA<@BCCC===AB@B=B466=8<<<?;?>955@7@;A7<7;;CCDDEBBB?A<=>8><@?@@?AAAE?AB@D@AA>ABA>?@993:>>;@?BBDCECAAAC@BCBABBBC?CB@A@BBBA>AAA?@@0;;A@BAA7@@BBB=BBBA
@N9IO0:00840:05988
TACAGAGGGTGCAAGCGTTGTTCGGAATCACTGGGCGTAAAGCGCGCGCAGGCGGAAGTGCAAGTCTGGAGTGAAATCTCGCCGCTCAACGGCGAGGCTGCTTTGGAAACTGCACCTCTAGGGATTGGTAGAGGCTGGTAGAATTGCAGGTGTAGCGGTGGAATGCGTAGAGATCTGCAAGAATACCCGTGGCGAAGGCGGCCAGCTGGGCCAAATCCGACGCTGGAGGCGACGAAAGCGTGGGGAGCAAACAGG
+
AABBB@BB<9:8B<?>>><@@=@A?B?AAA@BBB<ABCAD;A;:;@@BBBB?BB=@;@@@=@;@@@@C@BBAA?C=9:8BBB>BBA@@>?<8<<8939B@;;;0<<@@9@BBBDG@AA@BCE?BC@C@BBB;;7;BC?BABB?D@BA;;5;?;<;BC@CB?B?BBCBBBCCCBBBCBBB?CC6;;??9@AB:@;:3;4:?;?;;:;?BD>D?BB799;:99==70*0<:0000000*08::>>>.::;;=4<<=5
@N9IO0:00850:05992
TACGGAGGGTGCGAGCGTTAATCGGAATTACTGGGCGTAAAGCGCACGTAGGCGGTCGGATAAGTCGGATGTGAAAGCCCTGGGCTTAACCTGGGAACTGCATTCGATACTGTCTGGCTAGAGTATGGGAGAGGGAAGCAGAATTTCCGGTGTAGCGGTGAAATGCGTAGATATCGGAAGGAATACCAATGGCGAAGGCAGCTTCCTGGCCCAATACTGACGCTCAGGTGCGAAAGCGTGGGGATCAAACA
+
@@CC>@@H?CCCBBB@@@=@=@DC?B6;6;BBBC=;;;BB;AA@@BA@BBB@BC@CCC?BBB=@@@B<@:;;AAA;BBA=AAC8;;@B@C@BBC<A>A:::9:?AAABA@??AAAA=@@??99:==>?:?@@@A9@8=<90/069.6(.(.55882608:::.666==>;<::;=>:A>A<@<@AA<?=@??BAB?B=@??><7;<<;087)78<9978;;8;;::=9000<;=)/7==@AB8BBCCC9@9
@N9IO0:00860:05976
TACGGAGGGTGCAAGCGTTGTTCGGAATTACTGGGCGTAAAGCGCGTGTAGGTGGTCGAGTAAGTCGAATGTGAAAGCCCCGGGCTCAACTCGGGAAGTCATCCGAAACTGCTCGACTAGAGTCCCGGAGAGGAAGGCAGAATTCCCAATGTAGGGGTGAAATCCGTAGATATTGGGAGGAATACCGGTGGCGAAGGCGGCCTTCTGGACGGTGACTGACACTCAGACGCGAAAGCGTGGGGAGCAAACAGG
+
ABCC?AAB<@@>C<@@@@=@@=@>8:+0)/800/(7444;0;?>AAAA@?@<@B?B@AA@??;AA@@D?:;;ABC=DCCC;CC=AACB?@;;;;6:>B=?995.555)4444555==;;;AB;;;5:=ABBC@C@C<;;@C5;4:@9B=BBABAAA7@@@C;AA7;;@@@ABB?CC>BB>A=@@@;;<=>9=00,0;00,09@9=0/)/;;6<=;BBBB>>????AAABAAAB;@?=====5?AABB>??;7
@N9IO0:00833:06011
TACAGAGGGTGCGAGCGTTAATCGGAATTACTGGGCGTAAAGCGTGCGTAGACGGTTATTTAAGTCGGGTGTGAAAGCCCCGGGCTCAACCTGGGAATTGCATTCGAGACTGAATAGCTAGGGTACGGTAGAGGGAAGCGGAATTTCCGGTGTAGCGGTGAAATGCGTAGATATCGGAAGGAACATCAGTGGCGAAAGCGGCTTCCTGGACCAGTACCGACGTTCAGGCACGAAAGCGTGGGGAGCAAACAGG
+
ABF;;:CC>BBAC?>8988<5:;A?B6;8:BBAB=???@?8@@?:;9::AAA:;5;=???;@6;;CDD=BBBA@A3:9C@6@A9????9@@AAA>A?C@CCCC@CBAACBBCC@CBABBBBA<@@@@<@CBBBB>B@CCI=;;<H?D@CA;;;@ABB=@@CC=BBBC@AAAABBB@<@;?<?=AAAAACAA=?99939@@=AB?B@BB?BE?BBBBB?BAAAD@BBB=@@@A@@<@@ABBBD9???BC>CCC>
@N9IO0:00839:06044
GACAGAGGGGGCAAGCGTTGTCCGGACTGACTGGGCGTAAAGCGCGCGCAGGCGTCTGAGGCGTCGGTGCTGAAAGTCCACCGCTTAACGGTGGGAAGCGCGCCGATACGCTCAGACTGGAGGGTGGGCGAGGGTGGTGGAATTGCCGGTGTAGTGGTGAAATGCGTAGAGATCGGCAGGAACACCAGTGGCGAAGGCGGCCACCTAGCCCGCACCTGACGCTGAGGCGCGACAGCGTGGGGAGCGAACTGG
+
CC@?>:;;;;.<C?AABA<@@@=@9?A:837733(3<8<B89;BA@AAB@@<@@>>>C??<?A?AA>:8:@??;4:::5::7;?A?C@BB?BBC=B@C;;;@@=@BCDBBBBCABABBB=@@B;;;;0;A@@@<@D?CE@C@B?BB?A?BB;?;BB8=BBB>BBBB@@;;:A@@>=>@?9?;?AA>AABB<??B=@<@?:=8:;57<=??9?B@@:@;949>@>??=???@B;;;BB;::;*94<99=@B@<
@N9IO0:00839:06055
TACGGGGGGGGGCAAGCGTTGTTCGGAATTACTGGGCGTAAAGGGCTCGTAGGCGGCCAACTAAGTCCGACGTGAAATCCCCAGGCTCAACCTGGGAACTGCGTCGGATACTGGATGGCTTGAATCCGGGAGAGGGATGCAGAATTCCAGGTGTAGCGGTGAAATGCGTAGATATCTGGAGGAATACCGGTGGCGAAGGCGCATCCTGGACCGGCATTGACGCTGAGGAGCGAAAGCCAGGGGAGCAAACGG
+
@@9;;;;;;;;";@9=000+//)/;6><>:>BCCE=??>;;)55)544=>44.49298=9DED;:=C>@B;99BAB.0000+00+0;?A?C?BCD=B;@99:A@AC@CACDCC>BBB?@@=AC@AB@BE=BBBHH?CIGCBBB?C9;:;A?BB@@@::4:@@A=AA@@@BBBBCD@A?;?@<A?ABA;@<@@9@@?<@<;;:AAC@BB=?@?C<?@@<@@A@@@AAA;??;;;;09@<@ACD7:9:>?1994
@N9IO0:00842:06036
TACGGAGGGGGCTAGCGTTGTTCGGAATTACTGGGCGTAAAGCGCACGTAGGCGGCGATTTAAGTCAGAGGTGAAAGCCCGGGGCTCAACCCCGGAATAGCCTTTGAGACTGGATTGCTTGAACATCGGAGAGGTGAGTGGAATTCCGAGTGTAGAGGTGAAATTCGTAGATATTCGGAAGAACACCAGTGGCGAAGGCGGCTCACTGGACGATTGTTGACGCTGAGGTGCGAAAGCGTGGGGAGCAAACAGG
+
::BB?BBBBB5BDBB?@?@BB@@@=@6;7<BCBE?BBBCB6;;99DBBAAC?;;9;BBBB>B>BBBAAAA>@BCD=CCD>BBB:B;;<<@@@7@:@@B@@@?BC=BCCCBBB?CB=@AC?CC>BBAA@;:;;;5;AAABCAG@C@EAGA;;;@@@:;6;A@@<AAABAD@@@BB>AC7:8:??BCCACBBC@BBE@C@;;7;B;;;;;8;BBCCAGG@CCCCCBBBB?BBC;;;:;BDDGEE;A@CCB=B@@>
@N9IO0:00851:06011
TACGTAGGTGGCAAGCGTTGTCCGGATTTATTGGGTTTAAAGGGTGCGTAGGCGGCCCTGTAAGTCAGTGGTGAAATATCTCAGCTTAACTGAGAGGGTGCCATTGATACTGCAGGGCTTGAGTACAGATGAGGTAGGCGGAATTGACGGTGTAGCGGTGAAATGCATAGATATCGTCAAGAACACCGATAGCGAAGGCAGCTTACCAAAGCTGTAACTGACGCTGAGGCACGAAAAGTGTGGGGATCAAACAGG
+
@@@BB:;6;;4;C<@@CC@CJDAC=:::0;;<@@8?<)78-33(38=AA?@=::6;A;BA;98:AAABBB@AA@L@BBBCBBBBBB>B7;;CCCCDE>A@B@BA>AB@@:::@@@@<AB?BAA@AABAAAAAB?ABB<?>5@6B177>C<AAAAA@?8<999.9@>@AC??>@?:98>?8@A=AAB=@@@@@@;:392;9===5=;177(33999;7;?999@@@@??9=@@;;;;&98;=BEC8AABAA<???<
@N9IO0:00852:06050
TACGTAGGGTGCGAGCGTTAATCGGAATTACTGGGCGTAAAGCGTGCGCAGGCGGGCTTTTAAGCCAGACGTGAAATCCCCGGGCTTAACCTGGGAATGGCGTTTGGGACTGGAAGTCTGGAGTGCGGCAGAGGAGACTGGAATTCCTGGTGTAGCAGTGAAATGCGTAGATATCAGGAGGAACACCGATGGCGAAGGCAGGTCTCTGGGCTGACACTGACGCTCATGCACGAAAGCGTGGGGAGCAAAC
+
BB@@@BBB=:;9BCCBBB@B@CCC@B6;6;@@@C>AABCJ=CBCBBBBCA@<;;;0:=99&4.4:7<@BAA@?@>088=:.>@:?;?B;D@BBA<A@@@<@A9=8=:2==9949288:33,38=8//(/;=?A?CBBBBB?B?C?C?@?6857:=@AAAA@A:;8@AABADAAAAAA=AA;?;???@@??><@AA8?499@<???BBBB?BBB???@@@>0//88;9<<ABACC;@:9:>>>29/0=>35
@N9IO0:00853:06050
TACGAAGGGGGCTAGCGTTGCTCGGAATTACTGGGCGTAAAGGGAGCGTAGGCGGATAGTTCAGTCAGAGGTGAAAGCCCAGGGCTCAACCTTGGAATTGCCTTTGATACTGGCTGTCTTGAGTATGGGAGAGGTTAGCGGAACTCCGAGTGTAGAGGTGAAATTCGTAGATATTCGGAAGAACACCAGTGGCGAAGGCGGCTAACTGGCCCATTACTGACGCTGAGGCTCGGAAAAGCGTGGGGAGCAAACAGG
+
@@@CC@CCCC3CCBB:;;@BCC;;9;AC?BBDDD>BCDCI>BB;BB;@ABB>@@;>BBBC@CCCBBB@;;8;>>@466=6C?D8DAA@?C6:6;<?<?<@A;@A;ABBBBCB?BBBBBA>ABBCCCCF>BBAA>A?CBCB?C=@@A=@?<<<<:::=8<<A>6=9666==:55/178)/)/7277:6:@::55//385/0+/::)/79-33(383833399;:;977,3368(///&///-555)-////(/374
@N9IO0:00816:06077
TACAGAGGGGGCAAGCGTTGTTCGGAATTACTGGGCGTAAAGGGCGCGTAGGCGGCCTGCTAAGTCGAACGTGAAATCCCCGGGCTCAACCCGGGAACTGCGTCCGATACTGGTTGGCTTGAATTCGGGAGAGGGATGTGGAATTCCAGGTGTAGCGGTGAAATGCGTAGATATCTGGAGGAACACCGGTGGCGAAGGCGGCATCCTGGACCGATATTGACGCTGATGCGCGAAAAGCCAGGGGGAGCAAACGG
+
BCCAA@@AA@0@B=A@AB=@A?BB>A@D@DA@@?9=>?>?9@B<BCBBBBB@?@;?499B@A<??ACC@B@@@CC9@@@@4@C;BBBB@CC=AA9@:@@@?@@C<@@CAAEFAC@B?@=9=?3:5:?B;>:;;?8?@AAC?C@C@B<@@<@>BBB@@;?;;;/;?@@;;;@A@@BAB@BD8:8:AA<A??@=@AB?B?@@=@BAA=A@=@?;=@@AA?ACCCCBBCBBA@A;;;;&;=999A9A(<00/@1:88
@N9IO0:00838:06075
TACGGAGGGTGCAAGCGTTATCCGGATTCACTGGGTTTAAAGGGTGCGTAGGTGGGCAGGTAAGTCAGTGGTGAAATCCCCGAGCTTAACTTGGGGAACTGCCCGTTGATACTATCTGTCTTGAATATCGTGGAGGTTAGCGGAATATGTCATGTAGCGGTGAAATGCATAGAGATGACATAGAACACCAATTGCGAAGGCAGCTGGCTACACGGTAATTGACACTGAGGCACGAAAGCGTGGGGAGCAAACAGG
+
595;8<=>4>A:626><<8=@A;A?BB?CC@???.97(78(33(4:<<:00*//:(//<*//)////9//+555<)5555&5599C.;.5A.555&5.55555)55.5494?@<@@@;@BB;;<?B@D?>=?6;;098B<;<6;4;@::0<;000;;;@?ADCE>;::CCAAAAA;;;A<;;;:29=>29.4.4999298@@@AAA@CCEIBBB@CCACFFCDCCBBAA=@?=999.::99?A?6@A@@@9??@9
@N9IO0:00844:06097
TACGTAGGGTGCGAGCGTTAATCGGAATACTGGGCGTAAAGCGTGCGCAGGCGGTTTTGTAAGCCAGATGTGAAATCCCCGGGCTCAACCTGGGAATGGCATTTGGGACTGCAAGGCTTGAGTGCGGCAGAGGAGACTGGAATTCCTGGTGTAGCAGTGAAATGCGTAGATATCAGGAGGAATACCGATGGCGAAGGCAGGTCTCTGGGCTGACACTGACGCTGCATGCACGAA
+
CDCBBAA@:9:9BBCCCC@D?CCA=?,00<<<<395:CC>CJDC@BB@;;5;;5;BC7CBB>B?:CBB@@A955/5@BB.;;-988>2;28>@9@6@=6@777*97(33=@;=4=9=8273378AB>@<@A@<=>>?8828;A;A?9948?3737557526/689;8553///3399;:5::?;:1:;97/..-(-(-.3277..2CD:98:555:97:/.....578857222
@N9IO0:00844:06109
TACGTAGGGTGCGAGCGTTAATCGGAATTACTGGGCGTAAAGTGTGCGCAGGCGGCGTCGCAAGTCGAGTGTGAAAGCCCCGGGCTTAACTTGGGAATTGCGCTCGAAACTACGATGCTGGAGTGTGGCAGAGGAAGGTGGAATTCCACGTGTAGCGGTGAAATGCGTAGAGATGTGGAGGAACACCAATGGCGAAGGCAGCCTTCTGGGCCAACACTGACGCTCATGCACGAAAAGCGTGGGGGAGCAAAACAG
+
A@BBB?>>:9:;;CCAAB::7:BB>B@B?BCBBB<A@@>?:@@@AAABBAA<@C=C;;;A@@<A@C@@@A@@A?B8::::*9?6>=<??AC?AA9@39-37<;>:;<=8=BCBA@97:?=9@?==?A9??@?@<@=@>AB>B@B@B@ECCBCCCCEC?B;;;0<:;9<??;@;<=<>)//*0)///27)55.555.569955158==?>4=.5.5999:;5599555595;5555&5559::::$995595&599
@N9IO0:00861:06082
TACAGAGGGTGCGAGCGTTGTCCGGAATCACTGGGCGTAAAGGGCGTGTAGGCGGCTTGGTAAGCCGCGTGTGAAAGCCCGGGGCTCAACCCCGGAACGGCACGCGGGACTGTCAGGCTCGAGACTGGTAGAGGCGAGTGGAATTCCTGGTGTAGCGGTGGAATGCGTAGAGATCAGGAAGAACACCGGTGGCGAAGGCGGCTCGCTGGGCCAGTTCTGACGCTGGAGGCGACGAAAGCGTGGGGAGCAAACAGG
+
CCCCABCC=BBABB@>>><???>B<A?AABBBDD>A??AC>CD=BBBBC??=?A?AB@C?BA599499@AA???A5:::5:@D6ABBB?AAB8@=@>@@=@ABBCBB<A@C=>?::5;AABABAAA@=@@A;;7;CCCDKAC@B>A>BA?BB;;<AA>AA=A?;;;@BBCC@;;;??9=;::5:??=AA9;7:@@393::39?@@@@@B9@;=99284947<:4837<:7774333(4;=><<<1=555=198>8
@N9IO0:00814:06157
TACGTAGGGTGCGAGCGTTAATCGGAATTACTGGGCGTAAAGTGTGCGCAGGTGGCCGCGCAAGTCGAGTGTGAAATCCCCGGGCTTAACTTGGGAATTGCGCTCGAAACTACGTGGCTAGAGTGTGGCAGAGGGAGGTGGAATTCCACGTGTAGCGGTGAAATGCGTAGAGATGTGGAGGAACACCAATGGCGAAGGCAGCCTCCTGGGCCAACACTGACACTCATGCACGAAAGCGTGGGGAGCAAACAGG
+
@A@@@BBC>;;;B;;;CC>A>BBB?B@C>AB@@@6@A;:;0;::;BDCCCB@BB7:6;AAAB;?@BAA@BBAA@B9;:;;&9;2?<9=<:>>BB=B?B459@A@;<B<4<;BAAAA=@????<<@AA?@99:@?599,8>1@;@?B=BA966>>>=><DBCB>CBBCCCICBA;>;@159@C?@@D2:255.55;6;7A<9;555.57;1;,/,/:<@ACBBC;;;;;;BBBBD=C;99CBB4AAA@C=@BB?
@N9IO0:00843:06117
TACAGAGGGTGCAAGCGTTAATCGGAATTACTGGGCGTAAAGCGCGCGTAGGTGGTTCGTTAAGTTGGATGTGAAATCCCCGGGCTCAACCTGGGAACTGCATTCAAAACTGACGAGCTAGAGTATGGTAGAGGGTGGTGGAATTTCCTGTGTAGCGGTGAAATGCGTAGATATAGGAAGGAACACCAGTGGCGAAGGCGACCACCTGGACTGATACTGACACTGAGGTGCGAAAGCGTGGGGAGCAAACAG
+
>AA;;;A@0;;==8=:99:?;>@B5;5;2:AAAB<AA@CC:;;@@CABBCC@BC?B>BBCAC@BB@C?BBBCBBD?CCCC;CC:BCDD?B@BBB<B7?@BBBC?BBDD:BBBB=<?::<?A??>BBC@BAAACD>BB?BB?B?BB=B>BBBCCDC:9:9BCA5866252589<://)/(/(/285:3;:76-725+249@AB:=><>A8=>:89=>;;;;=9;;>58,2=9;;>5:9;;=CB;B;;6@2777
@N9IO0:00847:06117
TACAGAGGGTGCGAGCGTTGTTCGGAATTACTGGGCGTAAAGCGCGCGCAGGCGGCTTCTTAAGTCTGTCGGTCAAATGCCGGGGCTCAACCCCGAGCGTGCCGAGGATACTGGGAGGCTGGAGACATGTAGAGGCAAGCGGAATTCCGGGTGTAGCGGTGGAATGCGTAGAGATCCGGAAGAACACCGGAGGCGAAGGCGGCTTGCTGGGCATGGTCTGACGCTGAGGCGCGAAAGCGTGGGGAGCGAACAGG
+
ABC;;;DI>@A?A?>9::6:@<@A?C?A?CAAAB>BCBBB9?99;;;;;@@;;;7;D>AB@C:;;C;;;BB>A@@B=BBE@DCC;BBBA?BBB:@::;CBBB=??A=?@>?:::.<<4;@@<AAAAC?@@@@@A>@@=@BC@C?A?A@DE?<;;BAA@=AA?B=AAAA??=@999:4:4::??;@?>;@;9969@@9C@@@=:;7;BCFJ?CCBB=A@;;;@BABA<;7:C@@@D=@A@AAFE9AAC??<:::=
@N9IO0:00849:06126
TACGGAGGGTGCAAGCATTAATCGGAATTATTGGGCGTAAAGGGCGCGTAGGCGGATTTGTAAGTCAGATGTGAAAGCCCCGGGCTCAACCTGGGAATGGCATCCGATACTGGTTGGCTAGAGTGCGGTAGAGGAGAGCGGAATTCCCGGTGTAGCGGTGAAATGCGTAGAGATCGGGAGGAACATCCGTGGCGAAGGCGGCTCTCTGGACCAGCACTGACGTTGAGGCACGAAAGCGTGGGGAGCAAACAGG
+
A@AA=A?A9@@?A>BBBB?A=@AA=?=@<@A>AB=AAABC>BB=AA9:9ED?AB>A@@:@@@;@@??AB@AABDD=AADD9CC=9::@?B?BBJ?FACC?CCBB?BCBBCBB@BAE@BBBBBBBBAA?ABBBC@BAA@;;6;?B?BD=D@BB;;;CCACCCF>HCCCAAAA@9:::;/;@=A?BBBB?B;;8;BC@D@CC@AAABCCD>AB?BAAAA?@AA?@;@00+0<<@EG?AA@ACDC;@@@@A=@@@;
@N9IO0:00861:06123
TACAGAGGGTGCAAGCGTTGTTCGGAATTATTGGGCGTAAAGCGCGTGTAGGCGGCTTTGCAAGTCGGGTGTGAAAGCCCTCAGCTCAACTGAGGAAGTGCGCCCGAAACTGCAGAGCTTGAGTGCCGGAGAGGGTGGCGGAATTCCCCAAGTAGAGGTGAAATTCGTAGATATGGGGAGGAACACCGGTGGCGAAGGCGGCCACCTGGACGGCAACTGACGCTGAGACGCGAAAGCGTGGGGAGCAAACAGG
+
BBBBBBCE<@A@?9<?>=9???BB?C?B>@?<@@9?@@@D89:??C;;;EC@BB?BBD=BAA?ABAAA<ABBBDC=AAC=CBAAACCC?AABDB?B@BBBAB@A8;;:09445@@AAB=9<99:48288<?ABB=AA<?<6?4>2777+;189::<=8=;;;5;7<;;;=9977799+66,2-2996C48847774:5773<766/57,25=2<:77:9:7A??;;;AACC@@@;@;;;CBC:BCBCC;@==2
@N9IO0:00815:06173
TACGGAGGGTGCAAGCGTTAATCGGAATTACTGGGCGTAAAGCGTGCGTAGGCGGTTCGTTAAGTCAGATGTGAAAGCCCCGGGCTTAACCTGGGAATGGCATTTGAAACTGGCGGACTCGAGTTGAGTAGAGGGGAGTGGAATTTCAGGTGTAGCGGTGAAATGCGTAGATATCTGAAGGAACACCAGTGGCGAAGGCGACTCCCTGGACTCAAACTGACGCTGAGGTACGAAAAGCGTGGGTAGCAAACAG
+
DBBB=:9:6;A?B?BCBC@B8;;;5939<@@?>>7>=@?A<@@AAAAAA@@<;;6;>ABB?D?BBBCCCBBBBC@46;??2C@7?>:>:?:CCC=B>BB>@@CC<@@B<ABB>BA?BB@AA;;;<@@BBA?@??=3@@@?<@3:8*79<8=AAAAAA8=CC=6:44<BBBBBC@AAA?6:6@8;:::>?==:=AA4;7;7;799=3=<38;;@AA7==>=8222226277657::,:===>B:@???AD3;;=
@N9IO0:00815:06206
TACGGAGGGTGCAAGCGTTATTCGGATTTATTGGGCGTAAAGGGCGTGTAGGCGGCCAGATAAGTCAGATGTGAAAGCCCGGGGCTCAACCCCGGAAGTGCATTTGAAACTGCTTGGCTTGAGTGCGGGAGAGGAAAGCGGAATTCCCAGTGTAGAGGTGAAATTCGTAGATATTGGGAGGAACACCGGTGGCGAAGGCGGCTTTCTGGACCGACACTGACGCTGAGGCGCGAAAGCGTGGGGAGCAAACAGG
+
BBCC?CCE=::9B?A@BB?BC?BC>A@?:?B=AA:8::@@9@@9@?A???>;9929:==B::5::9;@;;:;?>A:ABG=CCC:AA@A4;;;.;>A5:;999>>0999)6D@AB@B=@A>;;;BBBCG?BBBC@CB>B@@=@5;5;A<AABDBBB@@?@BBD=C?AAA@B@@@@9?>.99;@=@CC@C?@@?BB@>A?::9;CD>CBB?@@?@?;;;;;9>>@?A9979AA==?46999DDD9CCBCB;A;;5
@N9IO0:00836:06192
TACGTAGGGTGCGAGCGTTAATCGGAATTACTGGGCGTAAAGTGTGCGCAGGCGGCGTCGCAAGTCGAGTGTGAAAGCCCCGGGCTTAACTTGGGAATTGCGCTCGAAACTACGATGCTGGAGTGTGGCAGAGGAAGGTGGAATTCCACGTGTAGCGGTGAAATGCGTAGAGATGTGGAGGAACACCAATGGCGAAGGCAGCCTTCTGGGCCAAACACTGACGCTCATGCACGAAAGCGTGGGGAGCAAACAGG
+
BC@BA@@@:9;9A;;:BB@D?AAC@C@C@BBBCC>CCCCD>CBBAB@B@9949>9>:;;ABB?BCDB@@?BB@?>57777*9=6=91734=9?D>D>C54;BBB=@>>6=>?8@973:AB?CB??<A;;=>=><?8>;>A>B@B@BADCCCCCCCCC@CBCC>AAA>BCBBBB;99C@CD?B@BBB>@+00+//=496;;BB@C@B===2<.95)59;<:<//0;///99@@555)5<5=A>>196;BD<BCB=
@N9IO0:00836:06205
TACAGAGGGTGCGAGCGTTGTTCGGAATTACTGGGCGTAAAGCGCGCGCAGGCGGCTTCTTAAGTCTGTCGGTCAAATGCCGGGGCTCAACCCCGAGCGTGCCGAGGATACTGGGAGGCTGGAGACATGTAGAGGCAAGCGGAATTCCGGGTGTAGCGGTGGAATGCGTCGAGATCCGGAAGAACACCGGAGGCGAAGGCGGCTTGCTGGGGCATGGGTCTGGACGCTGAAGGCGCGAAA
+
9B@@@@BB=BBAC:::??<@@=@@<B5;5:7338(3399:(3333334448544.4:277)/)/778454939;;:,4::.444&43385;:;+33:=888=178<377?<<<>/543888-339377738844.44.444.4.45:.44(4443;;;7<<-3-33///------60605(-,(---(-(--0777)5.5<5;;7<>>>@?0;;555)55::5<=<<<66258><87555
@N9IO0:00855:06175
TACGTAGGGTGCAAGCGTTAATCGGAATTACTGGGCGTAAAGCGTGCGCAGGCGGTTTCGTAAGTCTGTCGTGAAATCCCCGGGCTTAACCTGGGAATGGCGATGGAGACTGCGAGGCTAGAGTTTGGCAGAGGGGGGTAGAATTCCACGTGTAGCAGTGGAAATGCGTAGAGATGTGGAGGAACACCGATGGCGAAGGCAGCCCCCTGGGTCAAAACTGACGCTCATGACACGAAAGCGTGGGGAGCAAACAGG
+
BBBBDCCE@AB@?;?>;:4;<@CC9@4:2:?A@A=AA@DD<B@@@@?B@@@=9949C=BBBC@BBBCCCBCBBBB;A>>?3?@8@@7;9=:CDD>C=BB?C?@?C@BBBBBBA@@F@BBA@AABB9B?AA=?>?@?@'@@BB>A7<8D<<88855::;25,9A:522;AAA>;:7627279/6.7??<???>9???=A?A9779=9.=?>6=>?@A4@CC??>A8866///88//0*0???ACC6?????5=@@3
@N9IO0:00858:06188
TACGTAGGTGTCGAGCGTTGTCCGGATTTATTGGGCGTAAAGCGCCCGCAGGCGGCTTGCCAAGTTCGATGTGAAATCTCCCGGCTCAACTGGGAGGGTGCATCGAAAACTGGCAGGCTTGAGGCAGGGAGAGGGATGTGGAATTCCAGGTGTAGTGGTGAAATGCGTAGATATCTGGAGGAACACCAGTGGCGAAGGCGGCATCCTGGCCCTGTCCTGACGCTCAGGGGCGAAAGCGTGGGGAGCAAACCG
+
@@@@??A=A@@@@@@@@B=ACC=A:@@>3>>9=@8BBBBD46;69C8A<A@;;;.;<38=5:;?@?CCC@AA>B?6955<<4<8<>=@=B<;;05@<9@BB@@ABCDC;BAB?@@@?;:4:AA<@@@@8??>??8@<<;A=B>B>B?<;8;B@@@AAACJLG?CBAAACDCCC;;;@?@A?C>AAB@C@@@?B@A=A=AA=@@@@;;;5;C9BAB@>BA@B@;69;@@@2?A<<4==>>999+9=?;?8?19
@N9IO0:00863:06187
TACGGAGGGGGCTAGCGTTGTTCGGAATTACTGGGCGTAAAGCGCACGTAGGCGGTTCGTTAAGTCAGAGGTGAAAGCCCGGAGCTCAACTCCGGAATTGCCTTTGAGACTGGCGGACTTGAACGTCGGAGAGGTGAGTGGAATTCCGAGTGTAGAGGTGAAATTCGTAGATATTCGGAAGAACACCAGTGGCGAAGGCGGCTCACTGGACGACTGTTGACGCTGAGGTGCGAAAGCGTGGGGAGCAAACAGG
+
BACA=@>@?@0@B@A@BB@@A>AC?B8;8;BAAA<;;9::0;;ABBB@@?A=?@<@<@CB?CACCCDGCC@BBBC=DBB=B?BA@@;:6;BC?B;>:>86;@CC:;<CCCBB>BB<@@B?AB>@ABAB?A;;;>A?;::A=A6:6:=AAABBCBBCC?CCCC9?;::989?A?A>A?8?8=?<?AA<A:99=AA?>A<??>>??@>@@=<BB@@@AA6;<@@@A@@@@BBBBBB:;;FBBAC6;;@CC=CCC@
@N9IO0:00828:06254
TACAGAGGTGGCAAGCGTTGTTCGGAATTACTGGGCGTAAAGGGCGCGTAGGCGGATACTTAAGTCGGGGGTGAAAGCCCAGGGCTCAACCCTGGAATAGCCTTCGATACTGGGTATCTTGAGTACGGGAGAGGTGAGTGGAACTCCGAGTGTAGAGGTGAAATTCGTAGATATTCGGAAGAACACCAGTGGCGAAGGCGACTCACTGGCCCGTTACTGACGCTGAGGCGCGAAAGCGTGGGGAGCAAACAGG
+
BBBCBBB?BB?BB@D>>?<?@=BC@C@C@BBBBB:@@:99,;A;ACBBB@@??C@DCBB@494;AAABCD5BBFI<;:F>BBB<BAAA5;;,9B9?9@;;;>A7;;BDCCCCC=BAAAC?CBBBCCCF>BAA@;@@@@@@>@=ABB?BBBAAABBAA?A@?>9?=?ACB@AABA9>=494:?@BBC@BAAA>A@@:@=@@@@BCCD@@=@B<BC@BBDCBBBB@:;:;@@B?>@6;;AABBB7BBBBD>C@A=
@N9IO0:00835:06257
TACGGAGGGTGCAAACGTTGCTCGGAATCATTGGGCGTAAAGCGCACGTAGGCGGTCGGCTATGTCGGATGTGAAAGCCTCGGGCTTAACCCGAGAAGGGCATCCGAAACTGGCCGGCTTGAGTACGGAAGAGGGTCTCGGAATTCCCGGTGTAGAGGTGAAATTCGTAGATATCGGGAGGAACACCAGTGGCGAAGGCGGAGACCTGGGCCGATACTGACGCTGAGGTGCGAAAGCGTGGGGAGCAAACAGG
+
AACA?BBC>CBBDE=9;;?BBDDCAE>@@BB=@B3???BB=A:::CBBACC=??<?@A<ABBAAAAB?B@@?CCC=@A>ABBB=CC?D@BC?DCBB?BC>CBBB?CBB<B:949=@49:19@@@CBC@B?A9994:@B?@<B?B?AD<@<?A@@AAB?BBCE>D@CCCCBCDCAAAG=CB?B?AAA?A;;;7;BA?B@CC?AA??=?BC9?=?@@BABBBABBB@@@?A?@;;;0;@@ABDD;BCBBC=BAA?
@N9IO0:00838:06215
TACGTAGGGTGCGAGCGTTAATCGGAATACTGGGCGTAAAGCGTGCGCAGGCGGTGATGTAAGACAGGTGTGAAATCCCCGGGCTTAACCTGGGAACTGCATTTGTGACTGCATCGCTGGAGTGCGGCAGAGGGGGATGGAATTCCGCGTGTAGCAGTGAAATGCGTAGATATGCGGAGGAACACCGATGGCGAAGGCAATCCCCTGGGCCTGCACTGACGCTCATGCACGAAAGCGTGGGGAGCAAACAGG
+
BAA@?99:-<;:;49?;;59.555.44;;A;;;/:5:<>6>==?BBBB<;5<;5:955ABB?CCBBB?BAA@AA799CC6@@9==2928:???.814444;;=3:::;;;<@99::9A@>AACBAA=@@@@BCCC2A@@<A=A@B?CCCDDCB;;<@A@BB=BC;;;BB@AAB@A@?BB@B@CCC@BBBC?BAA=@<@B=@@@@3?@@8@=@A@A@??>999?>>=?>??@@@:@???BAA3:::9B=CBB?
@N9IO0:00838:06228
TACGTAGGTGGCAAGCGTTGTCCGGATTACTGGGCGTAAAGCGAACGCAGGCGGATCTTTAAGTAGGAAGTGAAAGGTTGGAGCTCAACTCTAACACTGCTCCCTATACTGGAGATCTTGAGTGCCGGAGAGGAAAACGGAACAAGTCGTGTAGCGGTGAAATGCGTTGATATGACTTGGAACACCAATGGCGAAAGCAGTTTTCTGGACGGATACTGACGCTCATGTTCGAAAGCCAAGGTAGCAAAC
+
@@@@@BB?@@<@A?AA@@6;;B;>900+////:344;BA9AB@A=:;;BA?A@<@<<<<,0,09;;8@7??ABA9A=A=A>?@?CCC>ABBBB?000000<=;.=@?AA;;6;;;:9:;@@?ABC@C?BAAB@BEG9CC>@<?B?@AACCEBCB;;1:@@;4664@?9?@ABA@AAA<@5<5<@?4;4;@5;:;:/5:;5555'55949<=:@?>=;<;;;==;////6///=5<=8<0505::8::17
@N9IO0:00842:06218
TACGTAGGGTGCGAGCGTTAATCGGAATTACTGGGCGTAAAGCGTGCGCAGGCGGTTCGCTAAGACAGGTGTGAAATCCCCGGGCTCAACCTGGGAATGGCGCTTGTGACTGGCGGGCTGGAGTACGGCAGAGGGGGGTGGAATTCCTGGTGTAGCAGTGAAATGCGTAGAGATCAGGAGGAACATCGATGGCGAAGGCAGCCCCCTGGGCCGCTACTGACGCTCATGCACGAAAGCGTGGGGAGCAAACAG
+
AA@@ADBC=<;;@@@>@@=<8<<<8<0905<<<<6<<<==5<<BBCBBB;;9;B?B@CDDCC@CBBCC@BBACCC>CCFE9AA:>>??<@=@BB<B<??7@??;8<<555<;8;<<4?AC7;9@@>?9>:666@@@@&6;;9?>:>@CC9<@BBACCCCCCE6555>89<93333878=A=A<@@@AAAA@<?;;5:;>:@AA@@,995)57<;<<>=;?669??=555A977?5;::0000&//0>:1>05
@N9IO0:00849:06241
TACGGAGGGTGCAAGCGTTAATCGGAATACTGGGCGTAAAGCGCACGCAGGTGGCTGAGTCAGTCGATTGTGAAAGCCCTGGGCTTAACCTGGGAATTGCAGTCGATACTACTCAGCTAGAGTATGGGAGAGGGTAGTGGAATTCCCGGTGTAGCGGTGAAATGCGTAGATATCGGGAGGAACATCAGTGGCGAAGGCGGCTACCTGGCCCAATACTGACACTCAGGTGCGACAGCGTGGGGAGCAAAC
+
AAAG5;;<0;;;B;AB@@<@?BBA>@,00;:::384:BB<BCA;;;::BA;@@=@?@AA@AABBABAC7@ACCD9;9:)5:5)55.5269>CC>DAD?BCAABBBCBBCDBBA:;;;9??;55B:;4(4?88:(38=<97:4?:=>(3,8>77878,393718?ACCCBB9:488=5@>:B?==;;@:99.55<7<8<;7@<:;5:8-89697<<<=B=>::A==@;>9343777773333&3788816
@N9IO0:00850:06229
TACGGAGGATCCAAGCGTTATCCGGAATTACTGGGCGTAAAGAGTTGCGTAGGTGGCAGAGTAAGCGAATAGTGAAATGGTCCCGCTCAACGGGGCACCCATTATTGAACTGCTCAGCTTGAGAGCGAGAGAGGTTACTGGAATTTCCAGTGTAGGAGTGAAATCCGTAGATATTGGAAGGAACACCAATGGCGTAGGCAGGTAACTGGCTCGTCTCTGACACTAAGGCACGAAAGCGTGGGGAGCAAACGGG
+
BCCC@DF?A@?<?=A;;:=@CCAC?C@D?BBCCE>9::DJ>CCBB>AABBB@?AA<ABBCBBB?C@@@<?@A@AAA<AA:@?:18?88943333&33//(/;900(/8(0/;77;979>.33AA<<BBAAA7978;@@@>=D?CC>C?@@ABBAA>?888CD=BB=@??BBBCC@C=?;@69-897-7.334<88;;6?AA6AB>BBB?C?@=CBAA==888=BB?B7?::@?;1<>@@BAB5@@BBB<ABB5
@N9IO0:00853:06219
TACGGAGGATCCAAGCGTTATCCGGAATCATTGGGTTTAAAGGGTCCGTAGGCGGTTTGTTAAGTCAGTGGTGAAATCTGGTCGCTCAACGATCAAACGGCCATTGATACTGACAGACTTGAATTATTGGGAAGTAACTAGAATATGTAGTGTAGCGGTGAAATGCTTAGATATTACATGGAATACCAATTGCGAAGGCAGGTTACTATCAATATATTGACGCTGATGGACGAAAGCGTGGGGAGCGAACAGG
+
AA@A=@?9?;<59.4::;?@A@@C>A<A??;9==8>>87717;/99///::5//):<-495A9@@A559:5:@BB:BC@@>@???@AA=??@@?@@;@C8B?BB=@;<;A;;;BBBBCC7;;<@4=B299)55;:<8;=9982;;999<=94:<=>><@A@?7B=BD?BBBAAA@C;;6=8<8<<>;<7?0////)/,6<>7><><<=6657A@=?=4968//////;2;4444)4389<??3:99AB?;957
@N9IO0:00858:06217
TACAGAGGTCTCAAGCGTTGTTCGGATTCATTGGGCGTAAAGGGTGCGTAGGTGGCGGGGTAAGTCTGGTGTGAAATCTCGGGGCTCAACCCCGAAACTGCACTGGATACTGCCTTGCTCGAGTACTGGAGAGGAGATTGGAATTTACGGTGTAGCAGTGAAATGCGTAGATATCGTAAGGAAGACCAGTGGCGAAGGCGAATCTCTGGACAGTTACTGACACTGAGGCACGAAGGCCAGGGGAGCAAAGCGG
+
CCCA@998:AAAC9;9@@>AAAEI@BB?BBB6;;3@?<BB>BE>BB@A@:94;B>>AAA9AC@CIEDD?BCCBB@=B@@@AAA7AB@A29::-;@@6A;;;BBBB7<BB;;<B?C=B@CCC;99@@CC?@@@A<;:;@?B>A>BD>BCC@BBBA@@AAAAAC?AABBBCCBABA???B?B?C?ABB=A>9949A>6;6;00+000=AB;AAA@@>??>A987?:??@=@B@@:7A:?9=<><0789<<+3788
@N9IO0:00858:06218
TACGGAGGGGGCGAGCGTTGCTCGGAATTACTGGGCGTAAAGAGCGCGTAGGCGGTTGGGAAAGTCCGGTGTGAAATCCCTTGGCTCAACCAAGGAATTGCGCCGGAAACTTCTCAACTCGAGGCCAGGAGAGGGAAGTGGAATTCCCGGTGTAGCGGTGAAATGCGTAGATATCGGGAGGAACACCTGTGGCGAAGGCGGCTTCCTGGACTGGTTCTGACGCTGAGGCGCGAGAGCTAGGGGAGCAAACAGG
+
CCCC>@@@@?,=@A@;;;@CC?>@@C>A7:::::155555)5555=6;;BB=;9.9.55)5:)444045?@@?@A=BCC>E@B>AA;:39;>7<>B9D9BBBB8B6??5:C8@A;;25=@A@A7?8=@9=BCCC>C@CCCAC?B@BF?C@CB@@;<B@ABCC>CBBBBBBCC===>>6;;9=9===9<><;8<==8<8;;79:6:6;;///:=8B9B8555;;;:::6888<AA@BBBBBCC1897@>6>@A7
@N9IO0:00814:06261
TACAGAGGTCCCAAGCCGTTGTTCGGATTTACTGGGCGTAAAGGGTGCGTAGGCGGCCAAAAAAAGTCTGATGTGAAATCTTGGAGCTCAACTCCGAAACTGCATTGGATACTGGTTGGCTCGAGGAATGGAGGGGAGACTGGAATTCTCGGTGTAGCAGTGAAATGCGTAGATATCGAGAGGAACATCAGTGGCGAAGGCGAGTCTCTGGACATTTCCTGACGCTGAGGCACGAAAGCCAAGGGAGCAAACGGG
+
:?A;;;;5;?>5=.40)/;4//)/72/33(3;;<<6<=:9:/;?;<@@BABA=<<6<2999999#9;<::A@:=@@A<AAA=A?:;;@@C?BBB;;;C?CBBCDC>B>BBBB@?<?1829@@?997:?AA=@?@=2=>:;;;5;9@<@@AB?ABBBDBBBBCBB=BCCB@@@AAB@@@9:::BD?BBCBBBBA=ABC?B@CECCCC@A@B=<<988-9=AAAA@@?:::39?A@C@6==4939@.999AD>CBB;
@N9IO0:00841:06269
TACGTAGGGTGCAAGCGTTAATCGGAATACTGGGCGTAAAGCGTGCGCAGGCGGTTATGCAAGACAGATGTGAAATCCCCGGGCTTAACCAGGGAACTGCATTTGTGACTGCATAGCTGGAGTGCGGCAGAGGGGGAGTGGAATTCCGCGTGTAGGCAGTGAAATGCGTAGATATGCGGAGGAACACCGATGGCGAAGGCAATCCCCTGGGCCTGCACTGACGCTCCATGCACGAAAGCGTGGGGAGCAAACAGG
+
CCB@@@DF=BB@@>@A@>696;;B>B6;9A@@=5>;AA?8@AABBBBBCC@CC?B=<;;9;5;B@>ABBBADCC>A@EE5A@9<<-0,0:00/(/49::::<=49:35444:89;83334::888:6;3733333$33384:1647+//88666:49333:992:334:=;;333888,33493899045<=7;;;07/33-3399+333(3,33//8/--,,,,-(-7688=?>C;A??::::+9==?A9@@@2
@N9IO0:00849:06275
TACAGAGGTCTCAAGCGTTGTTCGGATTCATTGGGCGTAAAGGGTGCGTAGGTGGCGGGGTAAGTCTGGTGTGAAATCTCGGGGCTCAACCCTGAAACTGCACTGGATACTGCCTTGCTCGAGTACTGGAGAGGAGATTGGAATTTACGGTGTAGCAGTGAAATGCGTAGATATCGTAAGGAAGACCAGTGGCGAAGGCGAATCTCTGGACAGTTACTGACACTGAGGCACGAAGGCCAGGGGAGCAA
+
CBCCA9989AACD>BA>@:9;5;B?BB@BCCAHD>CBBCB=DG@BB@ABBC?BB>AA@A7@B?CBBBB?ABECCC>AAABCFD<ECBA=AD>DCCE?B:;;@@A?:B@@ACAA?B8;:AAA?@@BBBB?B@AA=???A=A?B@CC>CBB?BBBA@??BBBCC<>?BBBAAAAA>?>?B?B?C>@993:=9929?>39299938????@8<<;::7=<;9:::9:@8818=>>?9=7=:8888)8:76<
@N9IO0:00849:06277
TACGAAGGTCCCAAGCGTTATCCGGATTTATTGGGTTTAAAGGGTGCGTAGGCGGCTTATTAAGTCAGTGGTGAAAGCTCCATGCTTAACGTGGAAATTGCCATTGATACTGATGAGCTTGAGTAGATTTGAGGCGGGCGGAATGTGTCGTGTAGCGGTGAAATGCTTAGATATGACACAGAACACCGATTGCGTAGGCAGCTCGCTAAACTCTTACTGACGCTGAGGCACGGAAAAGCATGGGGATCAAACAGG
+
?@C;:4<=ABB<D>@?BC?BBB6:69?>9?C?BB<BB=BA<AD<BAABB@C?897;B?BB@C@CAB@BBA>A@AA7;:CC=@9:;A?C?BAAA>AA;A6;<?@@=AAAAAAA@><<9:;5;BA@?>;;;0:9819BH>DC?C@BB@@@@A@@AB@@B?BBBC=BBAA=ACCCFICAAABBBB?A@DADDC@CB@@@@>AAAA@@@@@?C9??9947<<;>;@;>=99.5;90)0//&////777+6559<,//<7
@N9IO0:00860:06262
TACGAAGGGTGCAAGCGTTATCCGGATTCATTGGGTTTAAAGGGTGCGTAGGCGGAGCGTTAAGTCAGTGGTGAAATCCTGCAGCTCAACTGTAGACTTGCCATTGATACTGGCGTTCTTGAGTGCGCTTGAAGTAGGCGGAATGTGCCGTGTAGCGGTGAAATGCTTAGATATGGCACAGAACACCAATTGCGAAGGCAGCTTACTAAGGCGATACTGACGCTGAGGCACGAAAGCGTGGGGATCGAACAGG
+
BB@@>:>?8@A?A?CA@@ABBB=A=?A=ADC7@?8@:0?91><9@BDAA@B@CB>?@???9@?B@@???D@CCCC>DD@@@A???AAA?B@@@AAAAA6;;>B@=@AABCAA?BCC?BB=@@@A@>;AC7:;?BBBB>BB@C@;99;;166;9<;564;DBC>;69B?BBBBBAA=ABAAAB=@AC8;80000@@,0+0>>>A8A>>:49.5599?BAAAA55555<6<=8599,5@ABBEE9A@@AA;@AB@
@N9IO0:00817:06320
TACGTAGGGTGCGAGCGTTAATCGGAATTACTGGGCGTAAAGGGTGCGCAGGCGGCTCCGCATGTCGGGCGTGAAATCCCCGGGCTTAACCTGGGAATGGCGTCCGAAACTATGGAGCTGGAGTGTGGCAGAGGGAGGTGGAATTCCACGTGTAGCGGTGAAATGCGTAGAGATGTGGAGGAACACCGATGGCGAAGGCAGCCTCCTGGGCCAACACTGACGCTCATGCACGAAAGCGTGGGGAGCAAACAGG
+
9ABBB@@?5>>A?;;;AA=A>BBB=A>A=A@@@@8;:599,9=99;9C>>>800)//;.5?;99@?AA<B@>?CC>CBED9@A;@B?B@BADCC;@6;;4;;BB?BFI?CAACC7;9;BB=AB;<;B=CBBBBD<;;9;B?A>B=A8;;>>A<BBBB=B?@@:?@@ABBBBBABAABBEE?C?A@@3::==;>>>;?399==8<?;>>?.;4;4:9<>?A@?@@:999::;;AA=A???@@?2@?@AB<BAA?
@N9IO0:00822:06319
TACGAAGGGGGCTAGCGTTGCTCGGAATCACTGGGCGTAAAGGGTGCGTAGGCGGGTTTTTAAGTCAGGGGTGAAATCCTGGAGCTCAACTCCAGAACTGCCTTTGATACTGAAGATCTTGAGTCCGGGAGAGGTGAGTGGAACTGCGAGTGTAGAGGTGAAATTCGTAGATATTCGCAAGAACACCAGTGGCGAAGGCGGCTCACTGGCCCGGTACTGACGCTGAGGCACGAAAGCGTGGGGAGCAAACAGG
+
?@A@@=@CCC3BBBB????BCCBC@C8;;BBBCE?CBCCC=BB8;<A@@=A=;;;6;DDE5B@CABADDF:AAAB=AA<><4:;;;AB<@@B>BBB>A;;;@CE=BBB;;;CC?BCDBB@BCCCCACC=BAAA?BCDCCD@C;;;BB:;;CCDECCC?CCCC>A>@:878899:488<B7;A=?@A?CBBB?B@@<@@;:6:A@@@@@;@B;B=@AABBACBCCBAA>AAA;;<0;;;<CED7;;;A@:AAD?
@N9IO0:00846:06312
TACGAAGGGTGCAAGCGTTACTCGGAATTACTGGGCGTAAAGCGTGCGTAGGTGGTTGTTTAAGTCTGCTGTGAAAGCCCTGGGCTCAACCTGGGAATTGCAGTGGATACTGGGCGACTAGAGTGTGGTAGAGGATAGTGGAATTTCCGGTGTAGCAGTGAAATGCGTAGAGATCGGAAGGAACATCTGTGGCGAAGGCGACTATCTGGGCCAACACTGACACTGAGGCACGAAAGCGTGGGGAGCAAACAGG
+
@@BB?:@A<:;;D?B::;@DBCBB;@39-3=<;A>9:;CE=BC@@B@@>@?>;:5:<@AB=B?CCCBCBCCCCCD8;;;4@CA7CCCD:C:BC?7>9=8<@AA@B>BBCCCCD=BBCCBBB@AABBB=A@???<@BA?98999C?7B8A8BCBCCBBACFGG=CCCCAAAC@ABAA>A7<8@<BBBEABAA>AA?9>=?AB<<CAA998,76;6;BBBAA@ABA9772;;:@AB>BA@AA@@4@BBBE>BBB;
@N9IO0:00848:06341
TACGAAGGGGGCTAGCGTTGCTCGGAATCACTGGGCGTAAAGGGTGCGTAGGCGGGTCTTTAAGTCAGGGGTGAAATCCTGGAGCTCAACTCCAGAACTGCCTTTGATACTGAAGATCTTGAGTTCGGGAGAGGTGAGTGGAACTGCGAGTGTAGAGGTGAAATTCGTAGATATTCGCAAGAACACCAGTGGCGAAGGCGGCTCACTGGCCCGATACTGACGCTGAGGCACGAAAAGCGTGGGGAGCAAACAGG
+
A@B;;59444$4;:<;;;;AA?A@;@7;;ABBBB;:9:95)5909:;;@BB?CBB=B;;<0<=B;55555&5;;<6=;6:;3////78178<7<<<8<::@=@B9@@@@@:9:298=8;+////)/992968;.339;==8=?@??>??:9=BB>;;=AAAD:A:<622666665678A?AA?;;;@CBBC?BCC=A>;;6;ABBB;;5;?6?ABBBBBBABABBCC=@@@;;;;&<=9@@>>/:;@BC>CCC@
@N9IO0:00850:06345
TACGGAGGATCCAAGCGTTATCCGGATTTATTGGGTTTAAAGGGAGCGTAGGCGGCCTGTTAAGTCAGGGGTGAAAGACGGTGGCTCAACCATCGCAGTGCCCTTGATACTGATGGGCTTGAATATAGTTGAGGTAGGCGGAATGTGACAAGTAGCGGTGAAATGCATAGATATGTCACAGAACACCGATTGCGAAGGCAGCTTACTAAAACTATGATTGACGCTGAGGCTCGAAAGCGTGGGGATCAAACAGG
+
@@AB?;:2<::5>8A?@@=AAC@B@BBB>BC@CB<BB=AA:?@:@@@AA??<885:7A<C?C@CCBBBDC7A@AA;@<=B8<=9BBBC?CACB???@@@@AA;B?B;;:;?@A=AB=AA@CC@CCCBBB@@@@?CCC@CC=@=:88>?A?>ABBAAB?>??@9@@A@AAA@@@ABABBC;;;@CBB:C@@=B>A@5:2899<;=?<9:99&4:::;;97:;9AA@:55.48@999/8@@99:9-9@@AB<@@@>
@N9IO0:00854:06335
TACGGAGGGAGCTAGCGTTGTTCGGAATTACTGGGCGTAAAGCGCGCGTAGGCGGCTACTCAAGTCGGGGGTGAAAGCCCGGGGCTCAACCCCGGAACTGCCCTCGAAACTAGGTAGCTAGAATCTTGGAGAGGTCAGTGGAATTCCGAGTGTAGAGGTGAAATTCGTAGAGATCCGGAAGAACACCGGTGGCGAAGGCGGCCGTGCTGGGCGATGGCTGACACTGAGGCGCGACAGCGTGGGGAGCAAACAG
+
ABCC@AAA9;;;BBBBCG?BB?CC@C?C@CCCCC=AAABB;B;;;A>@=>>;994:@A@BBA;@@>==>=,@>@B6;:<3@::.:B>=9?@?6@4?4:AAAA<AA???9@@@?8>?BBCABB?BBB@C@BBAA=@::999/81<9A8>:;:9:;;;A:>=@B:@<>>=<<<;:997=9=9=94889+-+-746--(,(-626+-.98;>?4>2...(...-262,***((((((*,,,22366+76555,335
@N9IO0:00854:06354
TACGTAGGGTGCGAGCGTTAATCGGAATTACTGGGCGTAAAGCGTGCGCAGGCGGTTTTGTAAGCCAGATGTGAAATCCCCGGGCTTAACCTGGGAATGGCATTTGGGACTGCAAGGCTGGAGTGTGGCAGAGGAGACTGGAATTCCCGGTGTAGCAGTGAAATGCGTAGATATCGGGAGGAATACCGATGGCGAAGGCAGGTCTCTGGGCTGACACTGACGCTCATGCACGAAAGCGTGGGGAGCAAACAGGA
+
BBAAABBB=AAABBBBAB?C@BBA>@,0*0><<<9;9:DF?FFBBCAA@>>;?A<ADD9AAC@BB?AABBBACDB9@??@5@A9>:8<8;9<BG?C?AB?ABAE>CD>BB???@;?;=:819?>AAA?:???A??>>>AA>B>B8BB8?:<?@@=;:;;==909?BCCCB=>??<>@9BB@B?>>??C=:;:>@A=B;>>>;>==7:7807:;=785>==822266:>>>>=96/888>>AA2;8:?B3;:<-5
@N9IO0:00855:06352
TACGGAAGGTCCGGGCGTTATCCGGATTTATTGGGTTTAAGGGGAGCGTAGGCCGGAGATTAAGCGTGTTGTGAAATGTAGATGCTCAACATCTGCACTGCAGCGCGAACTGGTTTCCTTGAGTACGCACAAAGTGGGCGGAATTCGTGGTGTAGCGGTGAAATGCTTAGATATCACGAAGAACTCCGATTGCGAAGGCAGCTCACTGGAGCGCAACTGACGCTGAAGCTCGAAAGTGCGGGTATCGAACAGG
+
BBCC@C6:8;C?CG=@;;4;>@=B?CIL?BB?BC=CC>B?BCC;AAADCCB?B?B@BBBA6;5;A@AA@@BCCDE>EC;;;=944444.4<<:458?BABBBB???AA?AAA=AC;A=A59978????B;::5;ABB<BB?B?B=AABC@BBABC;;6;AAA;9::B<???@@@AA::;=@@:@@A=@@@39:==8=;>@@AAAAAAC>AA@@@A>A??@@@@A;;44:;9455)5999=>6>=?>>=@;;;@
@N9IO0:00856:06340
TACGAAGGGTGCAAGCGTTACTCGGAATTACTGGGCGTAAAGCGTGCGTAGGTGGTTTGTTAAGTCTGATGTGAAAGCCCTGGGCTCAACCTGGGAATTGCATTGGATACTGGCAGGCTAGAGTGCGGTAGAGGGTAGTGGAATTCCCGGTGTAGCAGTGAAATGCGTAGAGATCGGGAGGAACATCCGTGGCGAAGGCGACTACCTGGACCAGCACTGACACTGAGGCACGAAAGCGTGGGGAGCAAACAGG
+
@@@;:4;;/9=?@<B;::>@@@;;89:=9?>??B<@AAAA<AA@@AAB?@@?BC=AA<BB?=ACBBCB<ACBBBA4;A;4AB>6BCCC<F;@@@8>:?7;BBB=B=AABBBB;@;;4;@AABC<;;C>AAA;::/;@A@A?B?A?AC=C@AAABBBBCIDCC>BBAAABBC@@@AA@8@C=B=BBBB?C;;8:EE@C?CAABB<;6;B=@@=@?ABBBDDBA@@:::;?@BAAB<A:::@@@3::ACA;?993
@N9IO0:00857:06334
TACGAAGGGGGCTAGCGTTGTTCGGAATTACTGGGCGTAAAGCGCACGTAGGCGGATACTTAAGTCAGGGGTGAAATCCCGGGGCTCAACCCCGGAACTGCCTTTGATACTGGGTATCTCGAGTCCGAGAGAGGTGAGTGGAATTCCGAGTGTAGAGGTGAAATTCGTAGATATTCGGAGGAACACCAGTGGCGAAGGCGGCTCACTGGCTCGGTACTGACGCTGAGGTGCGAAAGCGTGGGGAGCAAAC
+
A@A@?9>A@@0AB@@@AA8;:?BC?B>A=@???A;??A@@<A@A@C;<;<;5;;5;<<@B+0,0>>7>99.;=@@8>CD>CCC;@@CB;@@A*0+08<000)00)0?AAABAB:AA@@AAAA@??5;;>?@AA?AC:;:A=A=A?A?CAA??>?B?@6ABB=3B>>8<AA@@>=8<=/788=477A8@=<<677;494;?<:799968.:AAA@BBBCGFCBBBABAA;;<<;<0;AA?>>>0=9//:1:
@N9IO0:00861:06318
TACGTAGGGTGCGGGCGTTAATCGGAATTACTGGGCGTAAAGCGTGCGCAGGCGCTCCCCAAGTCAGATGTGAAATCCCCGGGCTTAACCTGGGAACTGCGTTTGAAACTAGGGAGCTTGAGTGTGGAAGAGGGGGGTGGAATTCCAGGTGTAGCAGGTGAAATGCGTAGAGATCTGGAGGAACACCGATGGCGAAGGCAGCCCCCTGGGCTAACATGACGCTCCATGCACGAAAGCGTGGG
+
?ABBBBBB<AAAB@<B??;@?A@<8<+0*0@@@A>BBBCC>CBB;;;B@::4:;99<??2@:CCCCCCBBBBC?7>E@@2C>8;;8=8=9=AA:B>BBD<;;C65:@9>@:@>2<?9904?A?AAB8A6@998888#88389>8;3<8600/875//*/@>;5=?8>A@<=;//../*0/)/)3;86=>::8?AC=?8<@::999$333(333,33////////0//3;>@@@?6<<;7999
@N9IO0:00861:06358
TACGTAGGGTGCGAGCGTTAATCGGAATTACTGGGCGTAAAGCGTGCGCAGGCTGTTTTGTAAGTCAGATGTGAAATCCCCGAGCTCAACTTGGGAACTGCGTTTGAAACTACAAGACTAGAATATGTCAGAGGGGGGTAGAATTCCACGTGTAGCAGTGAAATGCGTAGAGATGTGGAGGAATACCAATGGCGAAGGCAGCCCCCTGGGATAATATTGACGCTCATGCACGAAAGCGTGGGGAGCAAACAGG
+
@@ABBBBE=???CBB?@@?A?BCC@C8::;BABC>BBBCD=BACCBAAA@A=@==>>>4=@@>BBCBBCBCBBBE>CCCD;@ABBBBB>BB@BE=C@C:;;BBA;BBB<BBBCC>AAA@>??<AA9::?A?@@@@@C(@AAB;?5<7A?@AABCCCBCCBBF<@@BCCCBBBCBCBC?@@@C@DCD=A9@@=:9;592:84ADCC3AA<4??>9>@A2:9@9:7<>>>@BCCCD>C@@@BBB:@@@BE>DBB?
@N9IO0:00815:06378
GACGAAGGGGGCTAGCGTTGTTCGGAATTACTGGGCGTAAAGCGAGTGTAGGTGGTTGTCCAAGTTGGATGTGAAAGCCTTGAGCTCAACTCAAGAAATGCATTCAGGACTGGATGACTAGAGGACCGGAGAGGATAGTGGAATTCCCAGTGTAGTGGTGAAATGCGTAGAGATGTGGAGGAACACCGATGGCGCAAGGCAGCCCCCTGGGTCGACACTGACGCTCATGCACGAA
+
BB???<?AAB1BBAA@AA>AB=AB=A<@=@CBCC=;;;@A;A@@BB@A;9;9:;4;=A;;.8;8:6:=A90.-.:*--(-05--/:?;.56;;8A@@7CCC::5:@@<99893:=?=@@A;;;;;;5;<@BBC@CBAB?>9>0909;(49954::9:7;;=<49655999;;;;<;;)//)/)///)//445:444.4.4444444$44<2445;:;99<;5559:55<;;9:<<
@N9IO0:00826:06370
TACGTAGGGTGCGAGCGTTAATCGGAATTACTGGGCGTAAAGCGTGCGCAGGCGGTTTTGTAAGCCAGATGTGAAATCCCCGGGCTTAACCTGGGAATGGCATTTGGGACTGCAAGGCTGGAGTGCGGCAGAGGAGACTGGAATTCCTGGTGTAGCAGTGAAATGCGTAGATATCAGGAGGAATACCGATGGCGAAGGCAGGTCTCTGGGCTGACACTGACGCTCATGCACGAAAGCGTGGGGAGCAAACAG
+
CBABBBBB=???B@@@@@<@>@AA;@*0*0=000*:=>BB=BBBBAABBBB?A@=@CE;BAD@CE?@@BBBBBBA6=CCC9BB<AA8A4:6:BB;B>@A>@?=?38:39@@???=A<@::4:??@@@?>>?BB?A@@@?>7<>A6@=AA=@BBBBAA=;;:>5=9<9>===>:;::;:>>:>;?=>:>?=98;;749/855399885CC;8255557?:9822226779285<;39658888)968590552
@N9IO0:00829:06371
TACGTAGGGTGCGAGCGTTAATCGGAATACTGGGCGTAAAGCGTGCGCAGGCGTTCGCTAAGACAGGTGTGAAATCCCCGGGCTCAACCTGGGAATGGCGCTTGTGACTGGCGGGCTGGAGTACGGCAGAGGGGGGTGGAATTCCTGGTGTAGCAGTGAAATGCGTAGAGATCAGGAGGAACATCGATGGCGAAGGCAGCCCCCTGGGCCGCTACTGACGCTCATGCACGAAAGCGTGGGGAGCAAACAGG
+
::;AAABD=;;:B@@@AA=B@BCF=A000?>>@<:9:DI>BCDDBBBA992:;54;;=>B@CBAAB?BBBBBB>BCCC:CC=@@@B;@<?BB9A<@A;A@@A7A;AAABB?CCC>BCC?@@BB;:4<;:9EDDDD*BA?@@B?B@AB8CAA@@@A@ABBA=AA@@@B>>?9::?@<?@?B=@@B@B@::4;?A5;5;;;CDDD5BAA<A?BCCECCDCB;<:@@>=@CB:99/99::@@A3::@@C<@@@@
@N9IO0:00847:06364
AACGTAGGAGGCAAGCGTTATCCGGAGTAACTGGGCGTAAAGGGCGAGTAGGTGGTTAAGTAAGTTGGTTATGAAAGCTCCTGGCTAAACTGGGAGAGGTTGACCAAGACTGCTTGACTTGAGTGGAGAAGAGGTAAACGGAATTCCGCGTGTAGTGGTGAAATGCGTAGAGATGCGGAAGAACACCAGTGGCGAAGGCGGTTTACTGGTCTCCAACTGACACTGAACCGCGAAAGCATGGGTAGCGAACGGG
+
3&38<?@89:5;;49=9=8AAA?C?;;;CABBBD;9;:?A0990566B>AB;00*02727>>4@C0:057@@;:5/5<?@8AA?ABDD<C;;;8:B<B@C?B?@=@>AABBA??::>?A8?:>?C??>>@BBB@BBB>BB?B?C>B>BBB=>>BBBB>@CCC;?@ABBBCBBBBBAA?A>BB?B<C@BB@@:@@@*0+/>;?@0/8BB>?@@A=@:??:77ABCCC9>>??@?>.37====6>888<=587;5
@N9IO0:00852:06361
TACCAGCACCTCGAGTGGTCAGGAGGTTTATTGGGCCTAAAGCATCCGTAGCCGGCTATGCAAGTCTCCGGTTAAATCCAACTGCCTAACAGGTGGGCTGCCGGAGATACTACACAGCTAGGGAGCGGGAGAGGTAGACGGTATTCGGTGGGTAGGGGTAAAATCCTCTGATCCATTGAGGACCACCAGTGGCGAAGGCGGTCTACCAGAACGCGTTCGACGGTGAGGGATGAAAGCTGGGGGAGCAAACCGG
+
CCC?@A@AB@CBBBCEG?AABB>::8:D;BB?BB=@@@AA;A@A@>8?===>9?<?CCBBBC:;;BBB6;6;<@@<@C@EACBBB@BC?BBB;@B@8@@@@<A?BCCBBBBBBCA@@@@@CC?@AACC=ABAA=@@CBED@D??=?B?BDC>BBBBA9@BCC9BB=????AAA>BC?AAB>AB?BC?B:::?BAA=A<@A<@@@??>?BB=BAACA=ABA=<6<9667)8<:99/:<88888(8@<==8=:>;
@N9IO0:00870:05792
TACAGAGGGTGCGAGCGTTGTTCGGAATTACTGGGCGTAAAGCGCGCGCAGGCGGCTTCTTAAGTCTGTCGGTCAAATGCCGGGGCTCAACCCCGAGCGTGCCGAGGATACTGGGAGGCTGGAGACATGTAGAGGCAAGCGGAATTCCGGGTGTAGCGGTGGAATGCGTAGAGATCCGGAAGAACACCGGAGGCGAAGGCGGCTTGCTGGGCATGGTCTGACGCTGAGGCGCGAAAGCGTGGGGGAGCGAACAGG
+
AAB:::CC=AA@B??88859C=BC?B?C@EBBBA8?=@==8?=>?@@@A@A>@@=@C?AB?B=B@A?@@AA>AAAE=@@B@EFD;BBBB?BCC9B???@@@=9=>@<??>@<==8??;??A>BBBBBBAAAAAA@BB?BBB?B@C?C=@@;@A@??BB=???B@BBBB???@::;;?B?C@CC?BBB?B?@@?@CC@C@CFACC?BBBBB>BDCC=@@A;;;BAAA;;6;@@@??8=?=9::::)9???@?BBB@
@N9IO0:00872:05803
TACGGAGGGTGCAAGCGTTATCCGGATTCACTGGGTTTAAAGGGTGCGTAGGTGGGCTAGTAAGTCCGTGGTGAAATCTCTGAGCTTAACTCGGAAACTGCCGTGGATACTATTAGTCTTGAATCTCGTGGAGGTAAGCGGAATATGTCATGTAGCGGTGAAATGCTTAGATATGACATAGAACACCGATAGCGAAGGCAGCTTGCTACACGAGTATTGACACTGAGGCACGAAAGCGTGGGGATCAAACAG
+
BBCCACCC;@@@@<ABBB=?BC=A=?C<===873(3:1:;4<<6=CCCA:969A?;@@ACBB?BCB@BBB?B:::09;@BBBA@A@9=<@;::@CC=CBBB<@;505::::CC?BBBBC???=?A@977=133,375??86;28?9737888::?:A>AA@@<A@::7<B???B????::==8A@A>???@A@@@9;6?BBBA<A@@B=;::=A;@A@>>==>@=;;4?@@@AB=BB@ABBB5?>===19;;
@N9IO0:00875:05802
TACGTAGGGTGCGAGCGTTAATCGGAATTACTGGGCGTAAAGCGTGCGCAGGCGGCTTTTTAAGCCAGATGTGAAATCCCCGGGCTTAACCTGGGAACTGCATTTGGAACTGGAAGGCTAGAGTGTAGCAGAGGGGGGTAGAATTCCACGTGTAGCAGTGAAATGCGTAGAGATGTGGAGGAATACCGATGGCGAAGGCAGCCCCCTGGGCTAACACTGACGCTCATGCACGAAAGCGTGGGGAGCAAACAGG
+
AABCCCCC=???B@@???=@?BBC?A;?<@BBBC>AABAA<AAAABBECCC@BB@CCDCD1B?BC@BBCCCCCBB>BFDD;DD=@@7:7@5:@A<A>ACDCCBC>E?A?::8<?9?7@==@@AABABA?7<873333#388<4?6<6;;====;A<B=8?;A70/077:=@AA9::A<;:;?;A?@577;=188A:=:=868888$252'257177:78:;667<=>@>>>DDE798>>DCD5>???@9@?A9
@N9IO0:00894:05808
TACAGAGGTGGCAAGCGTTGTTCGGAATTACTGGGCGTAAAGGGCGCGTAGGCGGTCTTCTAAGTTCCGTGTGAAATCCCTCGGCTCAACTGGGGAACGGCACGGAAAACTGGAAGGCTTGAGTTCGGGAGAGGGAAGCGGAATTCCGGGTGTAGCGGTGAAATGCGTAGATATCCGGAGGAACACCGGTGGCGAAGGCGGCTTCCTGGACCGACACTGACGCTGAGGCGCGAAAGCTAGGGGAGCAAACGGG
+
AAB;;:@;??=?A9=899<?A?CC>B?A?AA@AB<;:9BD;@@<@@@BC;;6:@;@AB?CBB=???C<???@AAD>BBC=C998:BBCGBCCDE;B?AC@BCCB?BBB6AA@=A7;7<@7<<@B>;;;6;A?CC<B<AAA>C<@<A:CD>:66669>4>@BB<BB@C>BBCCBBB7@5@<5;7;DC>C?;;29<<8A@CC?AA7;7;?9@@=@@?@?>@;:<??;33/3@AACD947=999:1:==B=6=CA9
@N9IO0:00899:05770
TACGGAGGGGGCTAGCGTTGTTCGGAATTACTGGGCGTAAAGCGCGCGTAGGCGGCTTTGTAAGTTAGAGGTGAAAGCCCGGAGCTTAACTCCGGAACTGCCTTTAAGACTGCATCGCTAGAATCGTGGAGAGGTGAGTGGAATTCCGAGTGTAGAGGTGAAATTCGTAGATATTCGGAAGAACACCAGTGGCGAAGGCGACTCACTGGACACGTATTGACGCTGAGGTGCGAAAGCGTGGGGAGCAAACA
+
AACC?BCEEE3BBBCCBB?BC@CC@C<A=@@@@B=BBBCG=B@@@AAACBB?CCBAA@<@BA=AC:CBAA>AAAA;?@D<C>A:49.9.5;=8>:?9;;998@C0;79>:@>?>D<<;<<:>4=:99=7;:;:6444;;=.3.3.3.39<;>>>877,333:1:6:9???737A54/;>6/0,/;=6=:87.6:94<:>>B@@@@@@B?CBBBBB@@=@BAAABBBB?;:;9;;0;;??A@A6??>9:1;9
@N9IO0:00905:05761
TACGGAGGGTGCAAGCGTTGCTCGGAATCACTGGGCGTAAAGCGACCGCAGGCGGTCGGACAAGTCGGATGTGAAAGCCCTGGGCTCAACTCAGGAATTGCATTCGAAACTGGCCGACTTGAGTACGAGAGAGGGGGGTGGAATTCCTGGTGTAGGGGTGAAATTCGTTGATATCAGGAGGAACACCGGCGGCGAAGGCGGCCCCCTGGCTCGCAACTGACGCTCATGGTCGAAAGCGTGGGGAGCAAACAGG
+
AADD@CBB<;;9B@B@A@ACCECD@B>ABCBABC=B@@BB8;;9;C@CBBB?BB?BCD<AA@?AAAA?BCCBBAC<>>?9??<5BBAA7@@:/0*/5>*/0??5>AA;5>@@9?:?BCC>@B:97::BBC;997777$::583;9>96802955:::,=>??9@8>>@:=;=:85:@9;;8<=BCC=B7;;8:9:3918/.5555'./(/...9>7=<;9825797991887<;(7555>>>2@??@C;@@A=
@N9IO0:00865:05828
TACGTAGGGTGCGAGCGTTAATCGGAATTACTGGGCGTAAAGGGTGCGCAGGCGTCCCGCAAGTCAGGCGTGAAATCCCCGGGCTTAACCTGGGAATGGCACTTGAAACTACGGGACTCGAGTGTGGCAGAGGGAGGTGGAATTCCACGTGTAGCGGTGAAATGCGTAGATATGTGGAGGAACACCAATGGCGAAGGCAGCCTCCTGGGTCAACACTGACGCTCATGCACGAAAGCGTGGGGAGCAAACAGG
+
?@ACBAAB<9:9A:;;AB7;8;BB?B@B?BBCCD>BBBCF?CC?BBABBAA;>;5;B8BBD>AADBB?BBBA==/59<<4?D=A@9<;D:BBD>B?BC@BCCEACCC?@@@CCD>CCCCAAAB@?>;?@>==@500,0=:=<A=@?BA@@@AAAAA>@AA@<@@AB???D??@AAA8;;>A?:::392:93:=@9?;?@@A>@B?BCC:A::49A:::AAA@A@??@=>@;;;0;?@@BBC9@AADG@@@A@
@N9IO0:00866:05832
TACGGAGGGGGCAAGCGTTGCTCGGAATTACTGGGCGTAAAGGGTCTGTAGGCGGCTTCATAAGTTAGATGTGAAAGCTCAGGGCTCAACCCTGAAATTGCATCTAAAACTGTGGAGCTAGAGTCCAGAAGAGGTCGGCGGAATTCCCGGTGTAGCGGTGAAATGCGTAGATATCGGGAGGAACACCAGTGGCGAAGGCGGCCGACTAGTCTGGCACTGACGCTGAGGGACGAAAGCGTGGGGAGCGAACCGG
+
;;@@;@BCCB3AC>A@@A<====?3:3>5>;;=A4;969C>CE>BBABB;::;C@CCACCBB@CC?AAA@@BA@A;@@CBBBB7;;;@8<>8<<<>7<465:::3333&38833-38<8:>?@AA?AAE@:::?AAA?AB?C?C?CC>C>AAA:9:@;B::9,9<<=@@>@==000;7;@=A=CBB>@@AB>ABB?A?AA>A5;;A;;;;;9@=@@AA@DBBA::8?<6=AAAB8:9<9877*7>B;;5:;@=
@N9IO0:00867:05824
TACAGAGGTCCCAAGCGTTGTTCGGATTTACTGGGCGTAAAGGGTGCGTAGGCGGCGCGGAAAGTTCGGGGTGAAATCTCCAGGCTCAACCTGGAAACTGCCCTGAATACTTCCGTGCTTGAGGGTCGCAGAGGAGATTGGAATTCTCGGTGTAGCAGTGAAATGCGTAGATATCGAGAGGAACATCAGTGGCGAAAGCGAATCTCTGGGCGGCATCTGACGGCTGAGGCACGAAAGCCAGGGGAGCAAACGG
+
@?B:;:B?BCD>E>@ABB?BD@CC@AAD>BBBBB>??>CC=BB=BCBBABB?>>:?AA?;A@8??=ABAD9ABBF?BBAB>;;8;AAEAE?BD@CB6::===6????AAAA<?;??@@@=AAAA=@??A??@A>@@BB;@<@>@;@@??;;;;;@@AACBAB=BCCC;;;;;;ACC@;;;5;5:AA;;;BB@CBBB;@;;;<@@@AAED?CC?AA@?=@000)/////)444333(33-33;;.555;;1373
@N9IO0:00871:05837
GACAGAGGGTGCAAACGTTGTTCGGAATACTGGGCGTAAAGCGCGTGTAGGCGCCACACAGGTCGGATGTGAAATCCCTCGGCTCAACCAAGGAAGTGCATTCGAAACCGTGCGGCTAGAGTCTCGGAGAGGAAGGTGGAATTGTCGGTGTAGAGGTGAAATTCGTAGATATCGACAGGAACATCGGTGGCGAAAGCGGCCTTCTGGACGAAGACTGACGCTGAGACGCGAAAGTGCGGGGAGCAAACAGG
+
ABC??@AA9@@@AA<;::=AA?BB>A6:99@@?8;:;AC=CABB;;;BCB>;;66;;<<BF@ABDABBACCCD;;;B<ABA??@8<.44459289;9>?97-3333(37;<<CC>BBCCCB??;;B?@@BC>B@BACD@A=@@@;;;9;;ACBBB?BBBC;A9<;BAB@;;;AB;<<C?B?B;;0@900-0;@A009D@B;<7;<:.5599.5999445==99444433333(488:<<<.<?:?>8>?B>
@N9IO0:00884:05847
TACAGAGGGGGCAAGCGTTGTCCGGATTGACTGGGCGTAAAGCGCGCGTAGGTGGCGCGGCAGGTGCGCTGTGAAAGCGGCCCGCTCAACGGGCCGAGGCCAGCGCAAACGTCGCGCTCGAGCCATGCAGAGGTCCGTGGAAGTGCCGGTGTAGTGGTGAAATGCGTAGAGATCGGCAGGAACACCCATGGGGAAGCCAGGCGGACTGGGCATGCGCTGACACTGAGGCGCGACAGCGTGGGGAGCGAACCGG
+
>@@?><>>>>0?B>AADD@BBC?B??@=???ACB>AABDE<@@BA@AA@@@>@@>AC;:8;A<7:6<;CCBBBBB798B?BB=BA@AA?BDD>C@BAA>B?B@@@AAA8;:5<=69;@@555@;@ABBBCBC:;;@CCDAE?BBBB=@;?@;;;CC?C@@@8@?:9;::99A@@@@CCC@A000AA80//;;+9)//4/5.5949:99=0=9=@;:9@:::BB@;;:39<=@@@???@>?AA39:?AB=A>A<
@N9IO0:00893:05853
TACGTAGGGTGCGAGCGTTAATCGGAATACTGGGCGTAAAGCGTGCGCAGGCGGTTTTGTAAGCCAGATGTGAAATCCCCGGGCTTAACCTGGGAATGGCATTTGGGACTGCAAGGCTGGAGTGCGGCAGAGGAGACTGGAATTCCCGGTGTAGCAGTGAAATGCGTAGATATCGGGAGGAATACCGATGGCGAAGGCAGGTCTCTGGGCTGACACTGACGCTCATGCACGAAAGCGTGGGGAGCAA
+
AAA??>?>6;;:AA@@CB?B@BBB>@-0////;396;BB;@A>A@AAA@A=;;9;DI;DCC@DD<AA@:;;:9;(4;;;.9:2::240479??9?<???BCBD>BB>BCCBBB>C?A@?;997AA@>@B???>>??C@@8?8?4@@9>279=>=;:7799:397A@?>A???=88=5:>=A<@@@<@?>:3:9;7=4==@<??@@AAB;===?==6:56/...:::==?>;55-7;;;:>>-856<=
@N9IO0:00906:05846
TACGTAGGGTGCGAGCGTTAATCGGAATTACTGGGCGTAAAGCGTGCGCAGGCGGTTTCGTAAGCTGGAGGTGAAATCCCCGGGCTTAACCTGGGAATGGCCTTCAGGACTGCGAGGCTAGAGTGCGGCAGAGGGAGGTGGAATTCCACGTGTAGCAGTGAAATGCGTAGAGATGTGGAGGACACCGATGGCGAAGGCAGCCTCCTGGGCCAGCACTGACGCTCATGCACGAAAGCGTGGGGAGCAAACAGG
+
@AAA@ABB=@@@C;9;99;>5;;D7B7;29;@>=5;566?4>>C:;<D;;;@CC@CC=B@@@?B;;<?@@9@;;;044;;+:;4:A=?8>80//(0*/727;B?>>>79598=<330444:<73377,3738;;1;9==>9>3:49:@?737@>><=<B@@A8:::<=;=;733/66033(.-480----(.783817799,22,2293:6A<89557995----53357556)5<<9599'5559@6AAB4
@N9IO0:00907:05826
TACGTAGGGTGCGAGCGTTAATCGGAATTACTGGGCGTAAAGTGTGCGCAGGCCGCCGAGCAAGTCGAGTGTGAAAGCCCCGAGCTTAACTTGGGAACTGCGCTCGAAACTACTTGGCTAGAGTGTGGCAGAGGGAGGTGGAATTCCACGTGTAGCGGTGAAATGCGTAGAGATGTGGAGGAACACCAATGGCGAAGGCAGCCTCCTGGGCCAACACTGACGCTCATGCACGAAAGCGTGGGGAGCAAACAGG
+
?A?@?@@@:999A@@@CC@C@CBB@B?B@CCCDC>BCCDE=BAAACABAA@<?=@@=99;9@=@ABBBBABA?@@9?>?@2?=<<?6:6;B=AA<A?A@@AB;;;CEE>CBBBC?B?A?::;;A@AB?@@@CCC:;:9;A>B=@8;7;B@@A=BB>CACEGE?CCCCCCCCBBBB@A<=@<?=?@?<A><;5;;;4:3=;9@=59255;2;.925;?@>:0009997A@AAA?<4A@@@CCC;CCCBL?CCC?
@N9IO0:00910:05858
TACGTAGGGTGCGAGCGTTAATCGGAATTACTGGGCGTAAAGTGTGCGCAGGTGGCCGCGCATGTCGAGTGTGAAATCCCCGGGCTTAACTTGGGAATTGCGCTCGAAACTACGTGGCTAGAGTGTGGCAGAGGGAGGTGGAATTCCACGTGTAGCGGTGAAAATGCGTAGAGATGTGGAGGAACACCAATGGCGAAGGCAGCCTCCCTGGGCCAACACTGACACTCATGCACGAAAGCGTGGGGAGCAAACAGG
+
ABBBBBCC<@@@B;;;;;@CACBB@B?C@CCCDC>;;;BB0;;BBBDAA;;9;B?@:B;;:@;;;CCAAACBBBB9ABA@7@C=BC@B>BC@BB>B@C?ABB@A@EDD@D::;A@?9?@;;<;@B@A>ABBBAB=9:-37-32829499;;;:8889693787&7::?=><??AAAAB?BC@B?CAB7;70<9=00+/3<9/0+333(3;;1;498;@A@AC;;<;;:=?@@ABAC>B;;;;;;-:97:?6BBA7
@N9IO0:00869:05868
TACGAAGGGGGCTAGCGTTGTTCGGAATTACTGGGCGTAAAGCGCACGTAGGCGGATATTTAAGTCAGGGGTGAAATCCCGGAGCTCAACTCCGGAACTGCCTTTGATACTGGGTATCTTGAGTATGGAAGAGGTAAGTGGAATTGCGAGTGTAGAGGTGAAATTCGTAGATATTCGCAGGAACACCAGTGGCGAAGGCGACTTACTGGACACATATTGACGCTGAGGTGCGAAAGCGTGGGGAGCAAACAGG
+
A@C@>8?@?@0@CCCBBB?BB?CC@D<?;>>?>?8?@?BC>CCECC@??BD??@>@ABAD=@>BCBBCED;BBCF?CCD>B?B@@@BB>A@@?B?A?AA@@:@@8??AAABBB8:;@@@?B999BAB=A?A@@=@A?AAB?A?A>BBBBB@@@A999:?@?C<B@CCCCA@ABB?BBDCC@D@CCBACCCC>BBC<@<@BBBB@BBCC>@@@BBBCC?BBAABB@AA?@??>??<@ABBBDD8?>BCC>BBB>
@N9IO0:00870:05895
TACAGAGGGTGCGAGCGTTGTTCGGAATACTGGGCGTAAAGCGCGTGTAGGCGGTCTAGCAAGTCAGATGTGAAATCCCGGGGCCTAACTCCGGACGTGCATTTGAAACTACTAGGCTAGAGTGATGTAGAGGATGGCGGAATACCCAGTGTAGAGGTGAAATTCGTAGAGATTGGGTAGAACACCGGTGGCGAAGGCGGCCGATCTGGGCATTGACTGACGCTGAGACGCGAAAGCGTGGGGAGCAAACAG
+
ABB;<;DD?AA@BBBAAC900<=>9>,00><<;5>?<??9?@@::;BB;;6;;5;@@@@@C@BBBBBBCCBBAB<AAA<BBB:C?BC@CCC?B>B;;;:;==A6B==7=CBCBAA;@B;;;ABBB;;;BBCD?BBD>CB>B@B=C@8>BBA@5:567;>AA6>8A;;;;;6568<<4<@>>9949.424?7<==7:,//)/)//77:<>3;;<266;====6695559544455)5555999&5599<2@A@
@N9IO0:00871:05899
TACAGAGGTCCCAAGCGTTGTTCGGATTCACTGGGCGTAAAGGGTGCGTAGGCGGTCGGGTAAGTCTGATGTGAAAGCTCGGAGCTCAACTCCGAAATGGCATCGGATACTATTCGGCTAGAGGAATGGAGGGGAGACTGGAATACTTGGTGTAGCAGTGAAATGCGTAGATATCAAGTGGAACACCAGTGGCGAAGGCGAGTCTCTGGACATTTCCTGACGCTGAGGCACGAAAGCCAGGGGAGCAAACGGG
+
AAC@@9::;DC<A<@@@@=@B@EE@CB?BA88:B=BCBBA<@@8@@@@?BD?CB?BBBC>CD@BABAABCBDCC@8BBC:946AACBC?BBC@BBC>AA?ACBCB:BB@@@>?:9;4;A@@@@?BACC@CCCC;BCAAAB?B?B@@@?C?BAABBAABCCCC>CBBBAAAA@>=98033?4?4>>B8>@@A4>?@=A;AAAABBBBAC?@?:::5:?BBBA@@?BBB>BABAA@=@@;?@AA6ABABC>BBB;
@N9IO0:00878:05881
GACGAAGGGGGCGAGCGTTGTTCGGAATCACTGGGCGTAAAGGGCGCGTAGGCGGCGCAGTCAGTCAGGCGTGAAAGCCCCGAGCTCAACTTGGGAATAGCGCTTGATACTATTGTGCTAGAGAGCGGGAGAGGATGGTGGAATTCCCAGTGTAGAGGTGAAATTCGTAGATATTGGGAAGAACACCGGTGGCGAAGGCGGCCATCTGGACCGTTTCTGACGCGTGAGGCGCGAAAGCGTGGGGAGCAAACAGG
+
@ABAA=ABBA2ABBB@BC>AAACC?C?CCBBBEG=CCCBB=CB=CC;AABD?AA?BCCAAABBB???B=A@AA@@;@@>>2=:99=?>:=?;??9?;@@@????>AABBA@@A=:;;@BBBDC@A@BC<BBBB=@AC?BB?B@B@BB<AAA@@@B@@<@<::/929<@@@@A@>8==5;8;<8<>><@99:5:9@>C??A=@?B???A=A>:999.;?:80=0//6//)/33333(4::;===1::;<>5599?
@N9IO0:00881:05888
TACGAAGGGGGCTAGCGTTGTTCGGAATTACTGGGCGTAAAGGGCGCGTAGGCGGTCTTGTAAGTCAGATGTGAAAGCCCCGGGCTCAACCCGGGAATAGCATTTGATACTGCGAGGCTTGAGTCCGGGAGAGGATGGCGGAATTCCCAGTGTAGAGGTGAAATTCGTAGATATTGGGAAGAACACCGGTGGCGAAGGCGGCCATCTGGACCGGTACTGACGCTGAGGCGCGAAAGCGTGGGGAGCAAACAGG
+
BAA@?;@A@A2BBBCBBB>A@@CC>@=@?:;;BA<AAABB>CD?CCAAACC?@@<@AA<@@@@BB;;;BA@9;9A)9;:;-5>1:954.44)4<1:5;;@?@@<4@;AAA@@@@AA>BB8@==97-33(3<;86B?A<>@<@8<8??8?@@AAB????BAAA,:399?@A@@::3:9,:;@?39:@::5;<3>>?9?<?><A;@>ABB=AB@B?B@?@CCCC@@:;;5;?AA@A/9;@;;;;-:9:::,9??:
@N9IO0:00892:05909
TACGTAGGTGGCAAGCGTTGTCCGGAATTATTGGGCGTAAAGCGCGCGCAGGCGGTCCTTTAAGTCTGATGTGAAATCACGTGGCTCAACCACGTGCGGTCATTGGAAACTGGAGGGCTTGAGTGCAGAAGAGGAAAGTGGAATTCCAAGTGTAGCGGTGAAATGCGTAGAGATTTGGAGGAACACCAGTGGCGAAGGCGACTTTCTGGTCTGTAACTGACGCTGAGGCGCGAAAGCGTGGGGAGCAAACAGG
+
CBCC@9929;4;C<?>BC=@AC@C@B?B=@A69:69@?A?5:9::A@AA:92:;4;A>BA<B?ABBCB;;5A@;;4;C=BDBB>B>CC=C499;;59=7;<;<.4.4<4<<>9;;=6BE:;;BBBBBCB=C9<7;D:AABAB@C@C@B9<A??@@@?7>A<<6@@@BDA@@@::9(3-5529:DDDADBBBACCCAJ@CCCCC>266?;AACA;96;@@>?@AA;;:?B@@@BB<@??9444&449::35559
@N9IO0:00905:05877
TACGGAGGGGGCTAGCGTTGTTCGGAATTACTGGGCGTAAAGGGCGCGCAGGCGGCTGCTCAAGTCAGGCGTGAAAGGCCTGGGCTCAACCCGGGAATTGCGCTTGAGACTGGGCTGGCTTGAGTGCGGGAGAGGATGGTGGAATTCCCAGTGTAGAGGTGAAATTCGTAGATATTGGGAAGAACACCGGTGGCGAAGGCGGCCATCTGGACCGCAACTGACGCTGAGGCGCGAAAAGCGTGGGGAGCAAACA
+
AADC=;9:9:);C@A@@@6;;6;A;B?B?AB;;;0;>9@>7CF>@@@B@99.;:2;;::CA@<@>=>A?;;;BAB<A?C?;;;0;007)//,/;1;)/,//9;;4966;==B=6BBC>AD:@?<<<ADD=AA@@@CAA?AF@EAFACC>BBBA>;<@<;@@BB=C>AA=A<<@>:2:9,717<<?=?=>89:2:=?4;5;?;>8>@BAA?@A6:9=9<=>>>@@@459:9999444&44999=>2<=<==4<;
@N9IO0:00908:05881
TACAGAGGGTGCGAGCGTTGTTCGGAATTACTGGGCGTAAAGCGCGCGCAGGCGGCTTCTTAAGTCTGTCGGTCAAATGCCGGGGCTCAACCCCGAGCGTGCCGAGGATACTGGGAGGCTGGAGACATGTAGAGGCAAGCGGAATTCCGGGTGTAGCGGTGGAATGCGTAGAGATCCGGAAGAACACCGGAGGCGAAGGCGGCTTGCTGGGCATGGTCTGACGCTGAGGCGCGAAAGCGTGGGGAGCGAACAGG
+
ACB@@??C=BBAA@?>??=@A>BB@D@C@CBBAB<@?@>?8=;<899@@@A>;;9<B@BBAE:;:A;:;<<7;ACC:<<C@CCD9@??A?DCD:D@@@B@??;?>@<???ABBB;;;6:AA<??CBA:::AAAB@CC@CED@C?B?A@EE>CCBAAAA=??>A=?@AA:::A?:99?C?C@AA>ABA=A>AB?BCB?B?@@<@B?BAAAC=BCCC9;;;;;BBABB@@=@@@@@@8@@@@BCC:C;::B=?=?=
@N9IO0:00909:05861
TACGGAGGGTGCAAGCGTTATCCGGATTCACTGGGTTTAAAGGGTGCGTAGGTGGGTTGGTAAGTCAGTGGTGAAATCCCCGAGCTTAACTTGGGAACTGCCATTGATACTATCAGTCTTGAATACCGTGGAGGTCAGCGGAATATGTCATGTAGCGGTGAAATGCTTAGATATGACATAGAACACCAATTGCGAAGGCAGCTGGCTACACGAATATTGACACTGAGGCACGAAAGCGTGGGGATCAAACAG
+
BAAA=:9:6;BBB?BBCCADCD?A=?@9;8:333(3;1:;8;>7<<<<59:=BBA<B>A0;;=BAAA@AA=@DCB<B>==0=;9;B5;5;C:CC>C?BCAA?AB@ECCFCDBBBB>A==7?@=@AA255A7AA9;A@???=A?CCBB=A<AB;8833.8??A;939B<??AAABCBBBB>??>AAC?@>A;?>@A:@;>>?@@@:@>?=@@A@7@BB>A<;<8=722,266>>A28937A?@4;:;@?6;;:
@N9IO0:00870:05917
TACGTAGGTGGCAAGCGTTGTCCGGATTTATTGGGTTTAAAGGGTGCGTAGGCGGTCTATTAAGTCAGTGCTGAAATATCCCGGCTTAACCGGGAGGGTGGCATTGATACTGATGGACTTGAGTGCAGTCGAGGTAGGCGGAATTGACGGTGTAGCGGTGAAATGCTTAGATATCGTCAAGAACACCGATAGTGAAGACAGCTTACTAGACTGTAACTGACGCTGAGGCACGAAAGTGTGGGGATCAAACAGG
+
BBBCB::6;@:@A8;;BC?@AC@G?AAF>BC?BB;A@/9839=9558B?>>;993;9:@B?C=@@B???@@;;;D<@;<<@8@=BB?B@F@CB>BDC;;:8;CB?DCDCBBBEBB?ABC@CABAA@B@:;;;;5;;@>AB?C@D?CBCC@CA@BABB@CBBB=ABBB?BBABB@@@@BB>AA=?BB=AAD@??BC>ABAAAAB??@ABDCBBBBB>AA@@AB@@@@@;???;::.9?@@BCC9DDECC>@@@>
@N9IO0:00874:05947
TACGGAGGGTGCGAGCGTTATCCGGAATCACTGGGTTTAAAGGGTGCGTAGGCGGCGAGGTAAGTCAGTTGTGAAATTCCCCGGCTCAACCGGTGGGACTGCGATTGATACTGCTTGCTTGAAACAGGTTGAGGTAAGCGGAATGTGGCATGTAGCGGTGAAATGCATAGATATGCCATAGAACACCGATTGCGAAGGCAGCTTGCTGGGCCTGCTTTGACGCTGAGGCACGAAAGCGTGGGGAGCAAACAGG
+
BBCC@CCD<A@AABAAAB@;;=@D?B@BBBCBBD0;;)9:1:=4;;>C>DC?A?::;;B=AA:BABBBA<@AAAA;@<@CC:C@ABBC?C=@;@AA466@@BBBB?AA?><<<00+/=>5@::2;@;6?6>BF@CC?B<;7=.8333.4:;@;@ACB>BBB?7B=CCAA@CDCDA@7:8;8=287=6=@B?BABA19/788;;4888=>7?8@?:::29@@A@@>>?2885@@@8?=>==<?5?ABCC>@?=6
@N9IO0:00888:05952
TACGTAGGGTGCGAGCGTTAATCGGAATTACTGGGCGTAAAGCGTGCGCAGGCGGTTCGATAAGTCTGATGTGAATCCCCGGGCTCACCTGGGAACTGCGTTGGAAACTGTCGGGCTAGAGTGTAGGAAGAGGGGGTAGAAGTTCCACGTGTAGCAGTGAAAATGCGTAGAGATGTGGAGGAATCCGATGGCGAAGGCAGCCCCCTGGGCTAACACTGACGCTCATGGCACGAAAGCGTGGGGAGCAA
+
A@C:;;@@;@AC@:;;BB=B@BBBAC?B:;;;CE?CDCDB;BBA;:;<<00,0@:=*00A@A5;;::@;6/0/-(-,22&,,(,,---(-8:2:1::@;;<6:6:=4::33399,:D?@9:87377273833333$333838=,7,7333333998883333&3:::455533=333333,3133.3<<;3///06(///////$/77.7;;22228888222222.(./.67;1/344444&444/;
@N9IO0:00898:05946
TACGGAGGTTCCTAGCGTTGTTCGGAATTACTGGGCGTAAAGGGAGCGCAGGCGGATAGGTCAGTTCAAAGTGGAATCCCAGGGCTCAACCCTGGACGTGCTTTGGATACTGCCTGTCTTGAGTTCGTGAGAGGAAAGTGGAATTCAGGGTGTAGCGGTGAAATGCTTAGATATCCTGAGGAACACCAGTGGCGAAAGCGACTTTCTGGCACGAAAACTGACGCTGAGGCTCGAAAAGCATGGGTAGCGAACGG
+
BBBB=@><>=@>@BBAAD?:99;C?B>A>BCBBC=@@@AA<BB:ABAAABC@CCADDBB?BAA@C?;;;0;AB5;6:A?8@AA<AIBB@BD=CF@DAAABACC=@=@AAA9:9@BAA@B?A@??=ABAAABAA>AD=B@A?B>A>BBBC<BAB@ACC<@@CC<=>>B@CB??@@A<>>AC@C?@@@@CAA@=A::;6;AAA;;;7;CB@AAA;;;;&;>@>@BBBB;;4:@@;;<:*9BBBBC>BBBBBB;;;;
@N9IO0:00901:05927
TACGTAGGGTGCGAGCGTTAATCGGAATTACTGGGCGTAAAGCGTGCGCAGGCGGTTTTGTAAGTCCAGATGTGAAATCCCCGGGCTTAACCTGGGAATGGCATTTGGGACTGCAAGGCTTGGAGTGCGGCAGAGGAGACGTGGAATTCCTGGTGTAGCAGTGAAATGCGTAGATATCAGGAGGAATACCGATGGCGAAGGCAGGTCTCTGGGCTGACACTGACGCTCATGCACGAAAGCGTGGGAGCAAACAAGG
+
BCCBCBBB<AAA;;;BECAH?BAA;@+0*/0<<>3@>CCF?CCGCCBGCBB=AA=ABA7@AA;;447:::<=988808<=<0<<6992828-333(349;88333(37(37333@3:39</7/39@9=B8==BBB=B@>99:A=?<A;>:68159222556222:3::AAA966///3377;;7:<@:;5;=;;477838,5555<::;:::06666855668///.333995:687(57:556(522.5,33.33
@N9IO0:00870:05971
GACGAACCACACAAACGTTATTCGGAATTACTGGGCTTAAAGGGTGCGTAGGCTGCGCAGAAAGTTGGGTGTGAAATCCCTCGGCTCAACCGAGGAACTGCGCCCAAAACTACTGTGCTCGAGGAAGATAGAGGTAAGCGGAACTTACGGTGGAGCGGTGAAATGCGTTGATATCGTAAGGAACACCTGTGGCGAAAGCGGCTTACTGGGTCTTTTCTGACGCTGATGCACGAAAGCTAGGGGAGCAAACGGG
+
BBA@@=@=ACDCDD?;;;@BD>;;29=@<@CABB<@C<??<?D;??@@@;;69@@??AA999.;@5;;0;94@@>5BB@:?9:4:BBBAD@B@AADACICBBBA0;;;.;?ABBBBBCBBBCC?B?AA?AA996:B;??C<?<??=AAC>BA@BBBB?BAAA=9::AA?BB???@@9949=B>BBB>B>==9=>>>7>@A;@@6:;@??7>=<==2=????@@@A@@@::;;;=4=856<<<-579991>A=3
@N9IO0:00877:05969
AACGTAGGTACCGAGCGTTATCCGGATTTACTGGGCGTAAAGCGCGTTCAGGCGGCTTGGCAAGTCGGGCATGAAATCTCTCGGCTCAACCGGGAGGGGCTGTCCGATACTGCCAGGCTTGAGGGCAGTAGAGGGTGGTGGAATTCCGGGTGTAGTGGTGAAATGCGTAGAGATCCGGAGGAACACCAGTGGCGAAAGCGGCCACCTGGACTGTACCTGACGCTCAAACGCGAAAGCTAGGGGAGCGAACAGG
+
?5@CBBB@CBB<??B@BB@BBA<?;777.8??AA=?@@@@9@AAAA@?A::4881:?=?=::7;ABBD?CC@@@D?BBBBBAA=ACCC?B5::/;;;;*;CCCD@CBCEBBBB?B@=@B=@@AA<ABAAA@@@>9@?;???D?C?A@AD;ABBAACC?CCCC<BBB@?>==>899?B???=A?BAB?BBBB?BBCB<AAB>B=BB=AA?CBCBBBCACABBECCCCC<AAB;:95:>>?CEE8BAB@B=AAC@
@N9IO0:00883:05987
TACGGAGGGGGCGAGCGTTATTCGGAATTATTGGGCGTAAAGGGCGCGTAGGCGGCTTGATAAGTCAAAGGTGAAATCCCTCGGCTCAACTGAGGAACTGCCTTTGAAACTGTCTGGCTTGAGGCCGGGAGGGGGTAGCGGAATTCCCAGTGTAGCGGTGAAATGCGTAGATATTGGGAGGAACACCGGTGGCGAAGGCGGCTACCTGGACCGGTTCTGACGCTGATGCGCGAAAGCGTGGGTAGCAAACAGG
+
ABBB?CCCCC1BA9;9@@?BC@CC@B@C@BB@BE=A?@?=8=?8?AACBAA?8878B??@@@;?@=??9?=AABC>BCF=BBB@CCCCACCC::99@BBBB@CC>BBC=C@>?>::4:B>D9:;:@CC?CCCCC5B;;:A=A>B?BE=CA@@@@@@B?BBCB=BB@@ABBBBCCACD>BB?B?AA@?C?:989AB;A=:96:@@D?CE?ABAF@C@CCCCCECDC@@@BBBCCC=CCA;;;6;@@@@A8A@A=
@N9IO0:00884:05996
TACGGAGGGGGCTAGCGTTGTTCGGAATTACTGGGCGTAAAGCGCACGTAGGCGGCTTTGCAAGTCAGAGGTGAAAGCCCGGGGCTCAACCCCGGAATTGCCTTTGAGACTGCATCGCTAGAACGTCGGAGAGGTGAGTGGAATTCCGAGTGTAGAGGTGAAATTCGTAGATATTCGGAAGAACACCAGTGGCGAAGGCGACTCACTGGACGACCGTTGACGCTGAGGTGCGAAAAGCGTGGGGAGCAAACAGG
+
AA;;5:@9?:0:ABCCBB=AA=AB=A6;7;AAAB9@@;;;0;@AABC@@BB>;;5;;;0;<;5;DBAABC@BCDD=;;;6;CD;BA@@@CKD;E@F@D>@@=AC>@@@BECCBBB@@@@AAA;@:;;;5;AAB?BB;;;B?A>A>B@DBCBICCBAA=@BAB=C?BBBBBABBB:;;?B?@@>AAC?AA::5:?@<@?BBBBCB@@AB>BB@A@?BB>BEBAAAA;;5;AC;;<<&;=@B@CC8@?@A@,9992
@N9IO0:00885:05962
TACGAAGGGTGCAAACGTTGCTCGGAATTATTGGGCGTAAAGCGCACGTAGGCGGCTTAGCAAGTCGGAAGTGAAATCCCTCGGCTCAACCAAGGAAGTGCTTTCGAAACTGCTGAGCTTGAGTACTTAAGAGGATCGCGGAATTCCCGGTGTAGAGGTGAAATTCGTAGATATCGGGAGGAACACCAGTGGCGAAGGCGGCGATCTGGGAAGATACTGACGCTGAGGTGCGAAAGCGTGGGGAGCAAACAGG
+
<B;5566=4<=???6;@@8@@BBC?C@C@CCACC=A;:5=7??A<<555;=8?@9::49<:828:4:44.49::=:BBA<A;;7;:BA@C:;;=@C@CABBE@8A@AA8>B<<<<559=9?>>>AAB5:59::5<<:9:<4919<??5:59=?<888<;;BC>C?BA9977?=<::<4<B8A9;<=8455;7;9;5:3/0)///77;>>7>8===666;;;;<<<<<=@@@9:;7:BBA@@@8ABBBC:@:92
@N9IO0:00893:05985
TACGGAGGGCGCAAGCGTTGTTCGGAATTACTGGGCGTAAAGCGCGTGTAGGCGGCCAGGTAAGTCGGGTGTGAAAGCCCGGGGGCCCAACCCCGGAACTGCACCCGATACCTGCTTGGCTGGAGTCCCGGAGAGGATGGCGGAATTTCCGGTGTAGAGGTGAAATTCGTAGATATCGGAAGGAACACCAGTGGCGAAGGCGGCCATCTCGGACGGTGACTGACGCTGAGACGCGAAAGCGTGGGAGCAA
+
@ADE@;;;09=@?;99;C=@B=@@<A7;6;;BBD?CCCCD>CCDAAAABBC@CC?B<@@=@B>A?@@A;@=@@@@-9;:08777$3>1?8B=B1B??6>/////8(/-5-/)/66:-4377@<989>?9?:?@?=9=9:379198<;5<6<6;>=;>:9/8<><3;688;?;<;=000*05;5;7;;@=@:;:9;=>;?:==886989/..035525857<<===;:;;;898>>@?4<<<888)8:888
@N9IO0:00901:05980
TACGTAGGGTGCAAGCGTTAATCGGAATTACTGGGCGTAAAGCGTGCGCAGGCGGCTTTGCAAGACAGATGTGAAATCCCCGGGCTCAACCTGGGAACTGCATTTGTGACTGCAAGGCTGGAGTGCGGCAGAGGGGGATGGAATTCCGCGTGTAGCAGTGAAATGCGTAGATATGCGGAGGAACACCGATGGCGAAGGCAATCCCCTGGGCCTGCACTGACGCTCATGCACGAAAGCGTGGGGAGCAAACAGG
+
BC@C@999,:;;A=A@@@:>;?BC;@5;2:;@A@;A@@@A;BCCAABBA<;5;<599909:<4;@@@@@A;;<AB6:;CC6BC=;95;5:-33808-4444;=?5>???A@@=?3:3:==:=:;:?A=@A@@AAAA0?<B4:4;29:@>?AA?@;::69@AB=BBAAA@CAB@@<@>;==+0,000+0<??=A;0+0+00+0>>?0=@@8?299>=99=5959?@@==955999,9=;@CJJ;CCCBB=BCC@
@N9IO0:00910:05979
TACAGAGACTGCAAGCGTTATTCGGATTCACTGGGCGTAAAGGGTGCGCAGGCGCCGTGTGTGTCAGATGTGAAATCCCGGGGCTTAACTCCGGAACTGCGTCTGAAACTACACGGCTAGAGCATTGGAGAGGGTAGTGGAATTCACGGTGTAGCAGTGAAATGCGTAGATATCGTGAGGAACACCAGAGGCGAAGGCGACTACCTGGACAATAGCTGACGCTCAGGCACGAAAGCGTGGGAGCCAAAGGG
+
BBB:::@@>:;;B5;;:;=BC@AB?BGBCCBBBD>GGBBB=AC9@@@B@@@@:99?BBBBA@A@@@B?9:9?>@6@@@7>>=0;;+0*/?>;?;:5:799ABAABBC:B<>??9829>@@BAAAB8C7?A@AA<AABCC8A0;5;=6=::>=CBBBBCCBB>BBCCEGEGCCBABC;;;?B?@AB@CCAA=AA?5;1;BCABBCA@@=@AA=A;;:DCBBB;;<;;>A@@@@@/;9?999,4::5:<5<=5
@N9IO0:00884:06028
TACGGAAGGTCCGGGCGTTATCCGGATTTATTGGGTTTAAAGGGAGCGTAGGCCGGAGATTAAGCGTGTTGTGAAATGTAGATGCTCAACATCTGCACTGCAGCGCGAACTGGTTTCCTTGAGTACGCACAAAGTGGGCGGAATTCGTGGTGTAGCGGTGAAATGCTTAGATATCACGAAGAACTCCGATTGCGAAGGCAGCTCACTGGAGCGCAACTGACGCTGAAGCTCGAAAGTGCGGGTATCGAACAGG
+
@?A@;@,0+0@9=@9@0;8;CB@EADCC>A@@DF>CC:AA:BB<BBBDCED@D?B?CBCA<?=@BAAAA=A@>>@;?AABBBAAACBB?CBBBBBBBBBBCBB???AA?A??=@B=A?C=@>????@@B???:?AAB<A@?B?B@BCDD@BBBAAAA=AB@@;@A@A=A???A?@?@@@?BB?BBC?BBB799AA9?<????AA@AA@=@@@AAC@B@?????@@C<@@AA:;5)9AA@B=6B>CBBB?;;;@
@N9IO0:00877:06085
TACGGAGGGTGCTAGCGTTGTTCGGAATCATTGGGCGTAAAGGGCGTGTAGGCGGTCCGTTAAGTCATGTGTGAAAGCCCCCGGCTTAACCGGGGAAATGCGCATGAAACTGATGGACTAGAGTACGGAAGAGGGAGGTGGAATTCCAGGTGTAGCGGTGAAATGCGTAGATATCTGGAGGAACACCGGTGGCGAAGGCGGCCTCCTGGTCCGATACTGACGCTGATACGCGAAAGCGTGGGGAGCAAACAGG
+
BBBF>A@B<BBBBBBBAA?BE@CC>B>BCCC@CC>BB?AA=BB=BCA@@::48829A=>@=C<?@AA@@?ABBAA9;;;;;$4.45=B@C@DDD5::39@>@@@:::A;AABDCB?AAABCCA??@?<@?BBCC=AA?AA>A;@<@?CCAEDBBBCB@CAAB:AAABBBBBBB;;;=:=>9>9?AA?C?@@<?@?;?=;;6;=AA?BB?BB?BBBBBB:::CCCBBBBCBBDDD?C@?99:9.:??AC:;:C?
@N9IO0:00882:06109
TACGAAGGTGGCAAGCGTTGTTCGGATTTACTGGGCGTACAGGGAGCGTAGGCGGTTGGGTAAGCCCTCCGTGAAATCTCCGGGCCTAACCCGGAAAGGGCGGAGGGGACTGCTCGGCTAGAGGATGGGAGAGGAGCGCGGAATTCCCGGTGTAGCGGTGAAATGCGTAGAGATCGGGAGGAAGGCCGGTGGCGAAGGCGGCGCTCTGGAACATTTCTGACGCTGAGGCTCGAAAAGCGTGGGGAGCAAACAGG
+
A??::2;5;@=AC@BAAB;;;59;6:;=5>?AA@;A@::;AAA9A@@?@<<5<?<?=BC=CC=@@C<@A@CBBBD7==9:444(4.4828=3;7;:(33(3<57737&3<99444:055===A?ABBC<AA;:45@@AAA6:6:;>D8A>BB;;;;C;@A@@:?A@@999<@956==39:492849-3-37-3;=7<9=C?BBBBBBC>A=@<<<0;@@@;;9:===8=?99999&5999555&599<=6;;>:
@N9IO0:00883:06108
TACGAAGGGGGCTAGCGTTGTTCGGATTTACTGGGCGTAAAGCGCGTGTAGGCGGACTTGTAAGTTGGGGGTGAAATCCCGAGGCTCAACCTCGGAACTGCCTCCAAAACTACAAGTCTGGACTCAAGTAGAGGCAAGTGGAATTGCGAGTGTAGAGGTGAAATTCGTAGATATTCGCAGGAACACCAGTGGCGAAGGCGACTTGCTGGACTTGTAGTGACGCTGAGACGCGAAAAGCGTGGGGAGCAAACAGG
+
@ABA?=@FDD3CBBBABC<?>:>A7::D=BBBBC8>?:;;6;AAAC@@@BB?@A<?@A4;:;4;@5;;;;*:??@6BEE=BBC?BB??<@?CCC@C@CABB9:9;AA@6@??99397<?A9??A@@=@98:::48?69@?7=9>499;>;8;886994;<AA7>188552528;168?CC@C@BBB?BAAA?BAB?B?BBBBB?A@@A=??C?AAAAAA@@BA@AAA?==@:999&9<?=<;=0<=<;;.7993
@N9IO0:00899:06090
TACGTAGGGTGCAGGCGTTAATCGGAATTACTGGGCGTAAAGCGTGCGCAGGCGGCTCCTTAAGTCAGATGTGAAATCCCCGGGCTTAACCTGGGAACTGCGTTTGAAACTGGGGGGCTCGAGTGTGGAAGAGGGGGGTGGAATTCCAGGTGTAGCAGGTGAAATGCGTAGAGATCTGGAGGAACACCGATGGCGAAGGCAGCCCCCTGGGCTAACACTGACGCTCCATGCACGAAAGCGTGGGGAGCAAACAGG
+
BBBBB???;@BABB?BB@<@;@CC=@<@<@AABC>BBBCC>CCBCDA@@9:49;6<CEAGAC@@AAC>BBBBAA<2@>99+:<0::7?7;9CCD>B?AAAAACA99==(38;999:%?A?@84:@?>2=4=00////$0/(/06;@<@:5BB?99800+/::;5788=:88892225<8<?9>:<<<:??@@:==?:=7@AABD>D*655)55:29>;:77////0)/:<@D988C<B@AA@@@-:7;9<299:6
@N9IO0:00905:06086
TACGTAGGGTGCGAGCGTTAATCGGAATTACTGGGCGTAAAGCGTGCGCAGGCGGCTTTTTAAGCCAGATGTGAAATCCCCGGGCTTAACCTGGGAACTGCATTTGGAACTGGAAGGCTAGAGTGTAGCAGGAGGGGGGTAGAATTCCACGTGTAGCAGTGAAATGCGTAGAGATGTGGAGGAATACCGATGGCGAAGGCAGCCCCCTGGGCTAACACTGACGCTCATGCACGAAAGCGTGGGGAGCAAACAGG
+
ABAAA9994:;9BBB@@@<@=BAD9C=@=AAAA@<BBBCB<BCCCCBCC;:6:@;@@9=9*;7<<:CDCBCCCBB8BBAA6@@<AC;>:>9>DD?C@@@?@CCC>B?D?::5476=599/0///67?ABBB>BCCCCC'?837.36A4A@A833:A;BC=BBD@9:9BAA@@?A???C?BB==:@@A=@???:<<>3:4688=DDE/@@@687A9;==@>;<///99778<=@AA:?:9:CCC5:9:BC=BBC?
@N9IO0:00906:06084
TACGAAGGGGGCTAGCGTTGCTCGGAATCACTGGGCGTAAAGGGTGCGTAGGCGGGTTTTTAAGTCAGGGGTGAAATCCTGGAGCTCAACTCCAGAACTGCCTTTGATACTGAAGATCTTGAGTCCGGGAGAGGTGAGTGGAACTGCGAGTGTAGAGGTGAAATTCGATAGATATTCGCAAGAACACCAGTGGCGAAGGCGGCTCACTGGCCCGGTACTGACGCTGAGGCACGAAAAGCGTGGGGAGCAAACAG
+
@@BA@9@@@@0?@@CAA@ACCC@@;@?@BBBCCC>CCGCC<BB6;;9;:@B@BBC=CBCB2BBJCCBBBB6B@@@<AB?BD?@@@AAA=B@@=@BC@CEEC5;;0;>@A@@@B@BBCCC@BBCAA?AC<B;;;>BDCBBB?C7;<@;;;9<=?ABBB>BBBC:>9=...---569,3333-39494929999;@@?;>:4;2:9=@@:94::.:;@@999@>>>@??>;@?::999&5999>@@2>>@@?6=66
@N9IO0:00907:06077
TACGTAGGGTGCGAGCGTTAATCGGAATACTGGGCGTAAAGCGTGCGCAGGCGGTTTTGTAAGCCAGATGTGAAATCCCCGGGCTTAACCTGGGAATGGCATTTGGGACTGCAAGGCTGGAGTTTGGCAGAGGAGACTGGAATTCCTGGTGTAGCAGTGAAATGCGTAGATATCAGGAGGAATACCGATGGCGGAAGGCAGGTCTCTGGGACTGAAACTGACGCTCATGCACGAAAAGCGTGGGGAGCAAAC
+
??@BBBBE=?@?B@@?BB?B@BBD>A000@@@@<;99CC=BBBA@?A@>>;?@;@EG;BBB?BA@BBBA@@AA?;?;;;0<>9@A8B9B9BBA8?9=?;>;;;/8:/9AA@@A<?<?@@:???@;A?BBABA?????;;8?2:29:@>8=9525288889;37;ABBB997;7377,3;.7.8AB?BA@;9//(/(/(/3747;:;000)//696;5?:>:;999937<7787333&339@@DD999877.7
@N9IO0:00911:06096
GACGGGGGGTCCTAGCGTTGTTCGGAATTATTGGGCGTAAAGCGTGTGCAGGTGGTCTTAAAAGTTAGATGTGAAAGCCCCGGGCTTAACCCGGGAAGTGCATTTAAAACTGTAAAACTTGAGTATGGAAGAGGGTCGTGGAATTCCTAGTGTAGTGGTGAAATACGTAGATATTAGGAGGAACACCGGCGGCGAAGGCGGCGACCTGGTCCAATACTGACACTCATACACGAAAGCGTGGGTAGCAAACAG
+
>@<<<=<=%@A>AABA?>5493=?;@>B@BBADM?@@@AA;A@@>B@AABB>BB=@@@4;;;.;;@BBBABBAAA;@:>=5@@5@@-0-0>8>?9@:@00:::9,9=<2<;;;BDD;BB@BBB@@AB=B?B@A>:@?BAA=C=B>B>BBABCABB;;7;BBB=CACAEBCAABC?AA=AA=?;@@A>B>AA????=@=@@=@@??;9918<8;8<<;=9?@?A@ABBBACCCDC>B898AA;@>888=/:77
@N9IO0:00913:06063
TACGTAGGGTGCAAGCGTTAATCGGAATACTGGGCGTAAAGCGTGCGCAGGCGGTGATGTAAGACAGATGTGAAATCCCCGGGCTCAACCTGGGAACTGCATTTGTGACTGCATCGCTGGAGTGCGGCAGAGGGGGATGGAATTCCGCGTGTAGCAGTGAAATGCGTAGATATGCGGAGGAACACCGATGGCGAAGGCAATCCCCTGGGCCTGCACTGACGCTCATGCACGAAAAGCGTGGGGAGCAAACAGG
+
;;A@@@@B9000@8<<BB?B?CBB>@<@@AAAA<;;;BF7<9BAA??B9949B>AAB;;;C?<<:@@@@BAAAA;ABBB;BM?GA@@=@?@CD>DAHCCBBBC>CCCFCCBCBA@@DBB?BABB@@>@CCCCCCC5CCC>B>B6;7;CBBBB@A;;;BACC=;;;@AAA@@@@@@B>::3:39==<@A@?;@@@=@=AB?BCBB:BBE=A>ABBA:89>???AAA8998>8777&7;;<?CD8@ACCC>>>><
@N9IO0:00869:06143
TACGAAGGGGGCTAGCGTTACTCGGAATTACTGGGCGTAAAGGGCGCGTAGGCGGCTTGGCCAGTCAGGCGTGAAATTCCTGGGCTTAACCTGGGGACTGCGCTTGATACTGCTGAGCTTGAGGCCGAGAGAGGGTGGTGGAATTCCCAGTGTAGAGGTGAAATTCGTAGATATTGGGAAGAACACCGGTGGCGAAGGCGACCACCTGGCTCGGTACTGACGCTGAGGCGCGACAGCGTGGGGAGCAAACAGG
+
BAB@>8??@@0@BBD@??@CAAAB@B@C@BBBBB=CCCCC=CG?BBAA@;:6:A=BB@C>B>BBBBBB?B@@AAA=A?C?BBC=BC>A>A@BACC;9;:BAAAB@BBCCBBBBCBCDCCACCC@C@BBAA@BBE>@?=@A>BACECE>CBBBBBCA@=ABCE?CACCBBBBBBB?CB<@=AA?@@@=A=;:7;CB?C@CBAB@BB?@@=@@@@?@@@@@BBCCCCBB@BCCCBBBBEDCCCC;BBJFK>BBB@
@N9IO0:00870:06152
TACGGAGGGAGCTAGCGTTGTTCGGAATTACTGGGCGTAAAGCGCACGTAGGCGGCTATTCAAGTCAGAGGTGAAAGCCCGGGGCTCAACCCCGGAACTGCCTTTGAAACTAGGTAGCTAGAATCTTGGAGAGGTCAGTGGAATTCCGAGTGTAGAGGTGAAATTCGTAGATATTCGGAAGAACACCAGTGGCGAAGGCGACTGACTGGACAAGTATTGACGCTGAGGTGCGAAAAGCGTGGGGAGCAAACAGG
+
BBAB>@AC<99;BBBC@@=@@?BC@C>B;@;;;D>AABCK=;;BBC;;=CC@BD@CBBC>AA?BED@A@B>AABA:@?A8AAA6A?@?<@CC8C>@<????9=A9AAA<BBBA?B@::;@@@=@@@=@;@?;;4;@@@@C?C?B?B=?@BBBBBBAB?@A@C>C?BBB@@???A6::=@??@=@BC????A:==@294:@>@????@B>AAB@CDCC@CCCBBBAAA?BBB;:::-;BCCDGG;99BCC=BBB>
@N9IO0:00883:06122
TACGTAGGGTGCGAGCGTTAATCGGAATACTGGGCGTAAAGCGTGCGCAGGCGGTGATGTAAGACAGGTGTGAAATCCCCGGGCTTAACCTGGGAACTGCATTTGTGACTGCATCGCTGGAGTGCGGCAGAGGGGGATGGAATTCCGCGTGTAGCAGTGAAATGCGTAGATATGCGGAGGAACACCGATGGCGAAGGCAATCCCCTGGGCCTGCACTGACGCTCATGCACGAAAGCGTGGGGAGCAAACAGG
+
CBBBBBBB=9:9@@CCBC@B9;;A:@+0077995<<BCD>CDCBA>A>00,0=9=>BABBD>;;9AA?CBBBAA<ABCC:CC>CB?A>A?BAC5=4;:;;BBC>CCCDCBBBB???A>>9>@@??@?B@@@@@@@0@AA?B>@=@?@@@BAA@AAAAAAFIIBBABBBABCAB9::=::6;<@BB=AA;;9;CA?A?BC=@@@@3;;;0:8=<ABABCB:9:>998@===???9?@@@AA@6@@@@@:@AB=
@N9IO0:00889:06134
TACGTAGGGTGCGAGCGTTAATCGGAATTACTGGGCGTAAAGCGTGCGCAGGCGGTTTTGTAAGCCAGTCGTGAAATCCCCGGGCTTAACCTGGGAATGGCGATTGGGACTGCAAGGCTTGAGTATGGCAGAGGAGACTGGAATTCCTGGTGTAGCAGTGAAATGCGTAGATATCAGGAGGAATACCGATGGCGAAGGCAGGTCTCTGGGCTGATACTGACGCTCATGCACGAAAGCGTGGGGAGCAAACAGG
+
ABA@@@AA9AAAA@@;;;@C@BDD@C6:7;BA@A;@;;;B;BBB;;;BC;;9;C@CDE;CDE@BB?A@@AAAA@@6:;;;.;B<AA>A;C8BBA5:5;>247334992::888?3:49?<>??=BBC??@?@A=@?>>AA;=:=391786;>?=9;8;?>;?6@=<<?>>>@??=@@;@A@C?CCC?BB@B9;;C>C?AA@>;;999>:6959?>CA::9955544:<<99999)49;;;;;*9499=2=992
@N9IO0:00903:06122
GACAGAGGGTGCAAACGTTGTTCGGATTTACTGGGCGTAAAGCGCGTGTAGGCGGCTTTGCAAGTCGGATGTGAAAGCCCACGGCTCAACCGTGGAAGTGCATCCGAAACTGCATGGCTGGAGTCTCGGAGAGGAAGGTGGAATGCTTGGTGTAGAGGTGAAATTCGTAGATATCAAAGCAGAACACCTGCGGCGAAGGCGGCCTTCTGGACGATGACTGACGCTGAGACGCGAAAAGCGTGGGGGAGCAAAACAGG
+
B@@;;:BG<;;:BA9@?@=A@>AA@BBB;@?=;<5>>=@B=AAA;;;BA@@=:;6;BA49;B<B@BB=BB;;9@@6@@@4<;;5;A?@7<26;B9@=B?@@:=@::;:0:4;=BBB@BAA=@@@@@@A=@=@?7;<@9AA=@;877;8@99>;>:9?9=9;:.;:>?BCBB@:;4;;)5599A>A@@;;;;@?BA@<@;>=09768@BB=@@@@@@A?;:77333;;;?9;A>;;9+=A944444$4:4:44&48<5
@N9IO0:00906:06126
TACGTAGGGTGCGAGCGTTAATCGGAATTACTGGGCGTAAAGTGTGCGCAGGTGGCTTCGCAAGTCGAGTGTGAAATCCCCGGGCTTAACCTGGGAATTGCGCTCGAAACTACGGAGCTGGAGTGTGGCAGAGGGAGGTGGAATTCCACGTGTAGCGGTGAAATGCGTAGAGATGTGGAGGAACACCAATGGCGAAGGCAGCCTCCTGGGCCAACACTGACACTCATGCACGAAAGCGTGGGGAGCAAACAGG
+
BBAAACCC>@@?B@@@@@=@>BBC@B@C@BBCCF@@@@CB<AAAABBCC@?<?B=AB@DCCC9;:AA;;:BBBAC=C@@@5==,;:3:39?AAA<A>A=?@BAA;B==6=;?:C@@?>CC?BB::9A>>??;<?88839A<C>B>B?BBA;<;CCCC?C;<;7;CBB=??=A@@?CD?BB?B=@@>:<699.98:5:8A=5;44:44::1>0949?AAAAABAAA??@@A@@AC;@9;;BBB6;;;?D=BBC?
@N9IO0:00865:06179
TACGGAGGGTGCAAGCGTTATCCGGATTCACTGGGTTTAAAGGGTGCGTAGGTGGGTTGGTAAGTCAGTGGTGAAATCCCCGAGCTTAACTTGGGAACTGCCATTGATACTATCAGTCTTGAATATCGTGGAGGTTAGCGGAATATGTCATGTAGCGGTGAAATGCTTAGATATGACATAGAACACCAATTGCGAAGGCAGCTGGCTACACGAATATTGACACTGAGGCACGAAAGCGTGGGGATCAAACAGG
+
AAAC?AAB8;:@EAGBCB@CCB@C???8<<8333(3;0894:=4;?BCBBB@BBB=B@C;;99BBDBBCB>D;;;)5;;;0;;<AC5;7;;:CC>CABBCG@BDICCDCCBBCBB=B>B?AB@CBA@><=3;;2;;AA;;6;6;B@@@@@<;;>>==6::@@;@@@@;??@@@@@@;;<ABA>A@@=@=@;?@;;7;=AACCAA>BAAAAABC?CBB>BB>>>99993;@@==B9@:::@@@6??=@@9;;;=
@N9IO0:00866:06208
TACGTAGGTGTCAAGCGTTGTCCGGATTTATTGGGCGTAAAGCGCCCGCAGGCGGCTTGCCAAGTTCGATGTGAAATCTCCCGGCTCAACTGGGAGGGTGCATCGAAAACTGGCAGGCTTGAGGCAGGGAGAGGGATGTGGAATTCCAGGTGTAGTGGTGAAATGCGTAGATATCTGGAGGAACACCAGTGGCGAAGGCGGCATCCTGGCCCTGTCCTGACGCTCAGGGGCGAAAGCGTGGGGAGCAAACCGG
+
@AAAAACA9::BA;@@@@;@BD?C@BBB>AA@CC>?@@AB8<;:;B<BAA@=;;5;A:@?>A>AA@DCEBBBABB<:;;BB?C@CEDB?B@AA8;;;0;@>ABBBBBB:BBC@BBB@BB?BBA;>;;;0:@=@A<B?@@B?B?B@CACDABBBBCCD@BBBC=CA:;;DCAAA@A@A>AC?C?BBC@CBBB@BCD998:B=AABB?@A=@C=CBCB@CCCCBBAAA@@>0@@A@6??A:999*9@???:A=?=
@N9IO0:00868:06178
TACGAAGGGTGCAAGCGTTAATCGGAATTACTGGGCGTAAAGCGCGCGTAGGTGGTTCAGCAAGTTGGAGGTGAAATCCCCGGGCTCAACCTGGGAACTGCCTCCAAAACTACTGAGCTAGAGTACGGTAGAGGGTAGTGGAATTTCCTGTGTAGCGGTGAAATGCGTAGATATAGGAAGGAACACCAGTGGCGAAGGCGACTACCTGGACTGATACTGACACTGAGGTGCGAAAGCGTGGGGAGCAAACAGG
+
@@C:96:C<ABBC?BABB=@?AB@>>183::::B>AA@CC<A?@@??@@CC@BB?A=A@ABB?BFAC@CC?AADE>BBDD;CC>CBBB?B?BBC=B@B;;;?BC@BBB9B;:;;:::;AABCBB?@>;@A:;;B<@?@;;7:6:B=C?BBA@AA?;;5;;99/9@989@@?=?<=>:?;@=A>@@@>AB@@<?A@2939=>=??BABA?:;;BAA@A@@@@AAAAAA=@@@;;;0;;;;CEI;DBBBC=;;;?
@N9IO0:00881:06209
TACAGAGGGTGCTAGCGTTAATCGGATTTACTGGGCGTAAAGCGTGTGTAGGCGGTTTGTTAAGTCGGATGTGAAAGCCCTGGGCTCAACCTAGGAATCGCATTCGATACTGGCAGGCTAGAGTACGGTAGAGGGTGGCGGAATTCCGGGTGTAGCGGTGAAATGCGTAGATATCCGGAGGAACACCGATGGCGAAGGCAACCACCTGGGCCTGTACTGACGCTGAGACACGAAAGCGTGGGGAGCAAACAGG
+
ABACDEFE>BCA@??<996:8=<?355?5>?=@B;::9??6=A@::;BBBB@CC>A@;AB6;7;BAB>BBBBBBF:<<=25:5)5:BB9C:CBB@B?BBCDCB@BBBBBBBB?BCC@CB>::::=9=:?A???C;BB7776?.92:283*4;;BC?@;:>@?8A?><<<95556<8=9=>:>:===8=;;;9<<<7<8AB@B?BA9?=90>499>?>=@B@999@BCBDCB;99,<<A=>:<0<;<<<4;;@7
@N9IO0:00882:06208
TACGTAGGGTGCGAGCGTTGTCCGGAATTATTGGGCGTAAAGAGCTCGTAGGCGGTCTGTCGCGTCGACTGTGAAAACCCGGGGCTCAACCCCGGGCTTGCAGTCGATACGGGCAGGCTAGAGTTCGGTAGGGGAGACTGGAATTCCTGGTGTAGCGGTGAAATGCGCAGATATCAGGAGGAACACCGGTGGCGAAGGCGGGTCTCTGGGCCGATACTGACGCTGAGGAGCGAAAGCGTGGGGAGCGAACAGG
+
DCCCCBBB=9:9A@@>BB?BBCAF@B?B@CC@CC>BBBBB<BBBBBBBBCB?BC@BBCCCCC999CCBBB@B9888-9B9BCC:BBA@3:::-9=6=>49:BBCAACBBCBD?CCB?AA??>>>:>@>BBBCC9BBA@?@:@=@;@?B@?BBAAACC@CCBC<BBBB@@@ACACBCB=@A=@<@AA?B@CB@CA?<?@BBB<BBBCBBB<A>A?@@A????@@@@A@=?@?>>>8?@???DE8@?BBB?:::>
@N9IO0:00886:06175
AACGTAGGAGGCAAGCGTTATCCGGAGTTACTGGGCGTAAAGCGCATGTAGGCGGTTGGGCAAGTGGCGTGTGAAAGCTCCCGGCTAAACTGGGAGACGACAGGTCAGACTGCCGAACTGGAGTCCGATAGAGGAGCGTAGAATTCCGGGTGTAGCGGTGAAATGTGTAGAGATCCGGAGGAATACCAGTGGCGCAAGCGGCGCTCTGGGTCGGGACTGACGCTGAGATGCGAAAGCGTGGGGAGCGAACGGG
+
A6ADBBB=;:6;B5?:;;5;@@:??;;;09:9:C=BB@@@:@AAA?>?>AA=AC?B@BB>BB?BBB@BBBCA==>300/::(///<CC=@@@D=ECCE;:9AB<@ABB@<0//3:94:9A?:989=A@:99AA=ACCCCBBB?C?B=@@8@@@@A?@?BBCF>AA@@?@BA@@@?;?4:8:?<?@A>@??A=::::6:<=8;;=887;;5788<8;=@;;;;93;88333488:4555@>>>2>555<265D5
@N9IO0:00898:06206
TACGTAGGTGGCAAGCGTTGTCCGGAATTATTGGGCGTAAAGCGCGCGCAGGCGGTCCTTTAAGTCTGATGTGAAAGCCCACGGCTCAACCGTGGAGGGTCATTGGAAACTGGGGGACTTGAGTACAGAAGAGGAAAGCGGAATTCCACGTGTAGCGGTGAAATGCGTAGAGATGTGGAGGAACACCAGTGGCGAAGGCGGCTTTCTGGTCTGTAACTGACGCTGAGGCGCGAAAGCGTGGGGAGCAAACAGG
+
FDCCC::6:@:@C>AABB>AAC@C@C?B>BB@ED=?>998-7839488<:?=;;5<@9?@:@3>>A@>>@<;99909990;>@<ABBB?B;:;C?CCC?CDCCAC@CD>BBDHDH5BBBAB@@CDDBAA?CAA=AB<ABC?B@B@D?C@@@AA;;;@;??AA9:5;A@CCCBBBBBC?@@;@8A>C=AABC?ABB7>95;05=91=DD>ABBCDCADAAABBBBBA@=@BBAAA<ABBBCCC;AABBE=AA@@
@N9IO0:00872:06250
TACAGAGGGTGCGAGCGTTAATCGGAATTACTGGGCGTAAAGCGCGCGTAGGCGGTTTTGTAAGTCGGGTGTGAAATCCCCAGGCTCAACCTGGGAACTGCATTCGAGACTGCATGACTGGAGTATGGGAGAGGACAGCGGAATTTCCGGTGTAGCGGTGAAATGCGTAGATATCGGAAGGAACATCAGTGGCGAAGGCGGCTGTCTGGCCCAATACTGACGCTCATGTGCGAAAGCGTGGGGAGCAAACAGG
+
ABC@@@BA;;;:@?@@@@596:@@=@>A>;::AC=AB???6<87;??;:9<<5946?D2BAB@CCCDD>BCBB@?9???A6AB????A=@=AAB=B9:9CCCB@CA;;;?;;;;@BBBCD?;;;CCCD:;;@@=@ABBBC;@<@A:A?C@BBBBCBB@BCCC=;;;ACCCCCC<;;?B;?=?6:::::ACC5;:@=@7;:@B:99?::4::.929@@@B@999@@@999?>???.:9@@@@@.:::9?,99;6
@N9IO0:00876:06234
TACAGAGGGTGCAAGCGTTAATCGGAGTTACTGGGCGTAAAGGGCGCGTAGGCGGTTATTTAAGTTTGATGTGAAATCCCTGGGCTTAACCTAGGAACTGCATTGAAAACTGGGTAACTGGAGTACTGTAGAGGGTAGTGGAATTTCCGGTGTAGCGGTGAAATGCGTAGAGATCGGAAGGAACACCAGTGGCGAAGGCGGCTACCTGGACAGATACTGACGCTGAGGCGCGAGAGCGTGGGGAGCAAACAGG
+
@?>9:9>=5>@;?9?:::=B?@AB@@@@>A@@@B=A@?CC;@@;@AABB@?;;;4;=@@@0;5;@>6>>AA@@@@;@CC;<;<0:9.7-77>?B?B?BB???C599AA9ACFD=BA?A?@;@@@;;<A@@@;;;/;@A@@??@CD>C=@=:::BA@@=AA@A:@B??????999;@=@:@<@=@@A>BBBB@DCDAD@BB=BB;;:<CABBBBBB@@@BBBBBCC@A?@@@DBB@AACBCDC9ABBEE>BBB?
@N9IO0:00878:06241
TACAGAGGGTGCGAGCGTTGTTCGGAATTACTGGGCGTAAAGCGCGCGCAGGCGGCTTCTTAAGTCTGTCGGTCAAATGCCGGGGCTCAACCCCGAGCGTGCCGAGGATACTGGGAGGCTGGAGACATGTAGAGGCAAGCGGAATTCCGGGTGTAGCGGTGGAATGCGTAGAGATCCGGAAGAACACCGGAGGCGAAGGCGGCTTGCTGGGCATGGTCTGACGCTGAGGCGCGAAAGCGTGGGGAGCGAACAGG
+
?ABECCBC<BBBB???BA>BB@BB>A?B@C@@AB<AABBB;@@@999BA@A?@@<@A>@A@C=@@C;;;@?<????6?AA>AAA8@=>>9<==2<:::@@@@=9::6:::BBBB;;;6;@A?BBBBA:::@@@A?BB?BBB>A=@:@=@@;@B<::::;=@;?=@ABB@@@CB:89?B=A<>?:@??<@;>?;??C<B?BC??A?BBBDG>IGID9;;;;;@A@@@;;6;BBBBE=B:::BBA8BBAAA?A@@?
@N9IO0:00894:06220
TACGGGGGGGGCAAGCGTTGTTCGGAATTACTGGGCGTAAAGGGCGCGTAGGCGCCTTCTAAGTCAGACGTGAAATCCCTCGGCTCAACCGAGGAACTGCGTCTGATACTGGAAGGCTTGAATTCGGGAGAGGGATGCGGAATTCCAGGTGTAGCGGTGAAATGCGTAGATATCTGGAGGAACACCGGTGGCGAAGGCGGCATCCTGGACCGATATTGACGCTGAGGCGCGAAAGCCAGGGGAGCAAACGGG
+
;B;;;;;;;;"4@;A;9;?BB?BB@C?B?AACBC>BBAAA0;;09=9555B?BBBACAFCB?@><=<=0//::D8BBB=BBA:ACCB@D;9;B?A8@=59;@=99=:933928-3-38244.47::;3:999:/45<><9A@C?C@@A>A@@ABA@?@BBC<;;;@B;;<CGAAAC@::8:>@@@=@<;;5;;;5;4;:29:3485505?9>>@A?9>>9449<<<8;;9544)44.4;;;+5554<2:983
@N9IO0:00897:06225
GACGGAGGGCGCAAGCGTTGTTCGGAATACTGGGCGTAAAGCGCGGGCAGGCGGTCTGTTAAGTCGTTTGTGAAATCCGGGGCTTCAACCCCGGAAAATGGCATACGCATAACTGGCAGGCTGGAGACGTGGTAGGAGGCTAGCGGAATTCCTGGTGTAGCGGTGGTAACTGGCGTAGATATCAGGAAGAACACCTGTGGCGAAGGCGGCTAGCTGGGCCAGATCTGACGCTCATCCGCGAAAGCGTGGGGAGCAAACAG
+
AAAD?ABB<AAAA=AA@@=@C@CD@B5;;0000(/////)//7555)5557@A2699?:99.55;55:,9=;00*/:)///&//)/:1777*7)4;9&44.4883338:3/)/66)///)--90------505--(--(---66;186958377(---,,--(-,(,,(,,-(-33557555698181774933.5;9:7<9945.5<499;9999907)///::///:999555<5<;;;=4<<;99;;+////;.777
@N9IO0:00869:06285
TACAGAGGTGGCAAGCGTTGTTCGGAATTACTGGGCGTAAAGGGCGAGTAGGTGGCCATTTAAGTCAGACGTGAAATCCCCCGGCTTAACCTGGGAACTGCGTCTGATACTGGACGGCTTGAGTATGGGAGAGGGATGTAGAATTCCAGGTGTAGCGGTGAAATGCGTAGATATCTGGAGGAATACCGGTGGCGAAGGCGGCATCCTGGACCATTACTGACACTGAACCGCGAAAGCTAGGGGAGCAAACGGG
+
AA>;;;<5;C>>=:=>:95:@<BB>@>@@C@@@D;??;<;0;?;A:;:BBB>AA5;4;;A0;5999<=@?@@;;;0;;:;:*55::8=9=:<BB>A6;;B;:<DCBCCAAAC<@>@7@@>BAA@B;;;09@?AA:B@AAB;<7:;@;@@?A959@<B=A>??5@@=>;BA<=@0///5::6=6>AA7;79@5@:@5;2;>;?A?A<CC@BF?AA>A@;?CC>@>>=9C9666=@3;;;==??0;;;;;4;??7
@N9IO0:00879:06302
TACAGAGGTCTCAAGCGTTGTTCGGATTCATTGGGCGTAAAGGGAGCGTAGGTGGCGGGGTTAGTCAGGTGTGAAATCTCGGGGCTCAACCCCGAAACTGCACTTGATACTGCCTTGCTAGAGTACTGGAGAGGAGATTGGAATTTACGGTGTAGCAGTGAAATGCGTAGATATCGTAAGGAAGACCAGTGGCGAAGGCGAATCTCTGGACAGTTACTGACACTGAGGCTCGAAGGCCAGGGGAGCAAAGCGG
+
ABBAA?@=ABB@B=A9::=@C=AA?BI@CBB>BB9AA:;;0;5.5;5;;FDABB@BBCB<CGJCCBCB@BCBBEF=@AA@>==+=BAC?AHC<CCD=B;9;=9=4;@?ACBCB@C?A@AA@;99BBAC@BBDC?@@@@;@=D>DB=@AAACBDDBBBAAA@A<AAAACCCDBA;::?=8=8=8?@=6;==;6;?A9<6<991788;:=6B@977;>;=<87333377177777,3.34:==>1=::99(3366
@N9IO0:00880:06292
TACGAAGGGGGCTAGCGTTGTTCGGAATTACTGGGCGTAAAGCGCGCGCAGGCGGTTCTTCAAGTCAGTGGTGAAAGCCCGGAGCTCAACTCCGGAAATGCCATTGAAACTGTAGAACTTGAGGACGAGAGAGGTGAGTGGAATTCCCAGTGTAGAGGTGAAATTCGTAGATATTGGGAAGAACACCGGTGGCGAAGGCGGCTCACTGGCTCGTTTCTGACGCTCAGGCGCGATAGCGTGGGGATCAAACAGG
+
@@C<:8;GDG3CCBCBCC?@?@BB?A7:8;AAAB=:;:BB=B;;;B@@AC@=;;5;?BB@BB?B@@@@BB=@AAC=BBB<B?:9:B:93;;;5:8=B;;::?BB=A@A9A:;;AAA8;;?C:;9;@AAA@A@C@BBBB;;7;?B?BI?CCCCCCABA=@;:9/:<<>?BBCCCC?BB9?9=@=@;;5;>;;6;AB?D?BB?AABDCCCEC;<<CD=ABBA@@@AB@A=AAAB@@ABCCDDDD:A??@B9???=
@N9IO0:00880:06306
CACGAACCCGACGAACGTTATTCGGAATTATTGGGCTTAAAGGGTGCGTAGGCGGTGCGGTAAGTGAGGTGTGAAAGCCCTCGGCTCAACCGAGGAATTGCGCTTCATACTGCCGTGCTGGAGGGAGACAGGGGTAAGCGGAACTGATGGTGGAGCGGTGAAATGCGTTGATATCATCAGGAACACCGGTGGCGAAAGCGGCTTACTGGGTCTCTTCTGACGCTGAGGCACGAAAGCTAGGGTAGCGAACGG
+
BBABB?BB8:9@AA@AA@@CC?BB:948<896:=6>@3::/8<8<>BBBBC@BB?AA??<?A?@AAAA<@?>?@C=CCB8@9:4:5@@=B>BB@@B7A>@AB;;6:BAAA@AB=@?<<//)///(/9=<4444&487::@>A?AAAA==9=B9=<A<9==;<6A979A>A?AA/000//6(/(.86060//(/8==7><<9991:5577/=78>>8;;CDB>???993:>887<3=>8:5;/8::>>@8888
@N9IO0:00887:06286
TACGTAGGGTGCGAGCGTTAATCGGAATTACTGGGCGTAAAGCGTGCGCAGGCGGTTGTACAAGACAGGTGTGAAATCCCCGGGCTTAACCTGGGAACTGCACTTGTGACTGTACGACTGGAGTACGGCAGAGGGGAGTGGAATTCCGCGTGTAGCAGTGAAATGCGTAGATATGCGGAGGAACACCGATGGCGAAGGCAATCCCCTGGGCCTGTACTGACGCTCATGCACGAAAAGCGTGGGGAGCAAACAGG
+
A@A@BBBG>CBABBBA?@<@?BBB?A495;AAAA<BBABC>CCEBBBBBA@:>B=B?BABAB=@@@??;??@?AA9;;;;.;B9;:39388<;=7???A@:9336B<BBBCB?@??::7>99::733,79:7///&////(/4;(0(/67337777788@AB>BBB>:AABB<<>8:6;8280:;<9=ABB@CCC?C?9979AAA7A@@9@<@ABABCBBCBBBCBBA;;:9;55&99A@FHH<BBABF>CBB?
@N9IO0:00889:06306
TACGTAGGTGGCAAGCGTTGTCCGGATTTATTGGGTTTAAAGGGTGCGTAGGTGGTCTTTTAAGTCAGTGGTGAAATACGGCAGCTCAACTGTCGAGGTGCCATTGATACTGGGAGACTTGAGTACTGATGAGGTAGGCGGAATGGACGGTGTAGCGGTGAAATGCTTAGAGATCGTCCAGAACACCGATAGCGAAGGCAGCTTACTAAGGAGTAACTGACACTGAGGCACGAAAGTGTGGGGATCAAACAG
+
BCBBB@B??@=@C=A@A@9;;C?B=AAB<BB5;;.:;0891==5:>?AABB@A@<@;;;;-97@?>@AAA?ABBG=BCBD?BAAABBDAEA@@@@;;7<;;>CB?@@@BAAAA:;;;;;>B@A@;9:B@?@9:29A@?BCAB@CC:9;B?BB00000)/777.7455.5:9=@@=555.554.5@@4:;A;;;BD=A>BA@@>5>:>A<@7AA994;8333;?A<==7:@7798379????</>>:@A9984
@N9IO0:00894:06286
TACGTAGGGTGCGAGCGTTAATCGGAATTACTGGGCGTAAAGCGTGCGCAGGCGGGCTTTTAAGCCAGACGTGAAATCCCCGGGCTTAACCTGGGAATGGCGTTTGGGACTGGGAGTCTGGAGTGCGGCAGAGGAGACTGGAATTCCTGGTGTAGCAGTGAAATGCGTAGATATCAGGAGGAACACCGATGGCGAAGGCAGGTCTCTGGGCTGACACTGACGCTCATGCACGAAAGCGTGGGGAGCAAACAG
+
@@@CCBBB=:;9BAA;;;<@=ABC=A=@=@BBBA;BBABB>CBDCCBBB;;5;;:0;B<<.;0598BACB;;;BD=BBBB:AA<AC<@>@@BCC>C@BB?BBBB>BB=@@:73(3<9::A8;8>8??:@@@=>9?BBBBB?B;?6>8??6738<97?AAACC>??BABCCDBBAA@A=AA>A=AAA4@@?=9:9717,73828?@BBDD>?=??@??<;>0///999;<:847=2=;;;;<<0877;?3;85
@N9IO0:00867:06330
TACGAAGGTGGCAAGCGTTGTTCGGATTCACTGGGCGTACAGGGAGCGTAGGCGGTTGGGTAAGCCCTTCGTGAAATCTCCGGGCTAACCCGGAAAGTGCGGAGGGGACTGCTCGGCTAGAGGATGGGAGAGGAGCGCGGAATTCCCGGTGTAGCGGTGAAATGCGTAGAGATCGGGAGGAAGGCCGGTGGCGAAGGCGGCGCTCTGGAACATTTCTGACGCTGAGGCTCGAAAGCGTGGGGAGCAAACAGG
+
88...*.(-8057)4<;;=;:49;7=@=???>==1855::<<;4>:0////)/=8=:BE=DC=>B?>C@CCCBB<556/:6;;+///599+524<4<::885499;*4:4449:?.44:<@A=@;;9/5A@B@CGCCCC@C>B;AA:B<AAA;6;C8BBC>7=ABBBBB@@@>:::1;<-9-0)0)/1//)/:>6<9A@245>;>AC==9=555)5999999555516><<<>6>666>>>0=====4<AA:
@N9IO0:00869:06317
TACGTAGGTGCGGGCGTTAATCGGAATTACTGGGCGTAAAGCGTGCGCAGGCGGCTCCTTAAGTCAGATGTGAAATCCCCGGGCTTAACCTGGGAACTGCGTTTGAAACTGAGGGGCTTGAGTGTGGAAGAGGGGGGTGGAAGTTCCAGGTGTAGCAGTGAAATGCGTAGAGATCTGGAGGAACACCGATGGCGAAGGCAGCCCCCTGGGCTAACACTGACGCTCATGCACGAAAGCGTGGGGAGCAAACAGG
+
C>@@944.499<<4<9:4;?BBA>D5:4;@@@B=@@@AA=ACB@@@BB==8>>+0//)/>A>AA0;6@>@A;94)4444&49)445<7=465<5?3954439919><5<==<===1559=;:AC?@585?CA@?@?&@?=?0//395671;:A?=<?;555=38557;?>><8526:.568<8;<AAGCBB:E??;C?BBAB@@@,;;:,:??<@@@A::5555;5<=ABBBBC<A??@===*7379<3:9:5
@N9IO0:00873:06354
TACGGAGGGCGCAAGCGTTGTTCGGAATCATTGGGCGTAAAGAGCTCGTAGGCGGTTTCGTAAGTCGGATGTGAAAACTCCAGGCTCAAACTTGGAGACGCCATTCGATACTGCGATGACTTTGAGTCCCGGTAGGGGGAGTGTGGAATTCCTGGTGTAGCGGTGAAATGCGCAGATATCAGGAGGAACACCGGCGGCGAAGGCGGCACTCTGGGCCGGTACTGACGCTGAGGAGCGAAAGCGTGGGTAGCAAACAGG
+
A<<<:==<+0//:24444399499.4.44:;6;;)33333(399<>CBA@?483-33(388838;:;.44449999+88849:6::333(34.45:88944.44.4:<;566<<=><;;455)5::///)/)//////$/99<<<8>9><<8<<8///7799,/5==3:::::<:::;BAA>69:AD<:8:<<:7:3:=>;?9?@:?@@@@???9@@C=@@CAA@@@?>@@@;AAA::9.;>A=<>9?@AAAA;@AA=
@N9IO0:00881:06334
GACAGAGGGGGCAAGCGTTGCTCGGAATCACTGGGCGTAAAGGGCGCGTAGGCGGGAGGCCAAGTCGGTCGTGAAATCTCCGGGCTCAACCCGGAGGAGTCGGCCGAAACTGGTTTTCTTGAGGGAGGCAGAGGAGTCTGGAATTCCCGGTGTAGCGGTGAAATGTGTAGAGATCGGGAGGAACACCGGTGGCGAAGGCGGGACTCTGGGCCTACCCTGACGCTGAGGCGCGAAGGCGTGGGGAGCAAACGGG
+
CA@@CCDDDD3CC@B:;;@BBCCC@C?BCDDCCC>CCCCC=BB:@@56;BEAGFH;;;=@7:6:CCC?CBB@@@A9;;;A?BD?EBA=:==8=;=:)////:4:6A@@89:54999+9:599==3>>?BDDCD@BBCBBC;?:?5@A8@?AAAAA??;=>=91:<=?><A:BBBBBB<B>8B7BBB@C?BB@A<:6A=?>?8>;;>@@@:A=A??@9998A?>;778:=><=;/7/7<<<AA6@@ABB=>A>9
@N9IO0:00895:06339
TACGGAGGGAGCTAGCGTTGTTCGGAATTACTGGGCGTAAAGCGCACGTAGGCGGCTATTCAAGTCGGGGGTGAAAGCCCGGGGCTCAACCCCGGAACTGCCCTCGAAACTAGGTAGCTAGAATCTTGGAGAGGTCAGTGGAATTCCGAGTGTAGAGGTGAAATTCGTAGATATTCGGAAGAACACCAGTGGCGAAGGCGACTGACTGGACAAGTATTGACGCTGAGGTGCGAAAGCGTGGGGAGCAAAACAGG
+
ACBC?CBE=::9BAABAA?AC@DD@C?@?ACBBF?:;:CF8;:BBC;;;EEBCC@CCCC@CD@CA::9:9*;AAC=CBC<AAA9ABBB>BCC5C7;5;@;;:0:?=<?9?BBB?AACBBBAB?999>A>???B?B???AB>A>A@F;??B9::AABC@BADD:A=>>>>>>?@@<@A<A=BB8;;=;;66;58//(.(.338==>>@@=???7;;>>::;975566;3555@??9::;>>>=/=<:898/788:
@N9IO0:00906:06316
TACGTAGGGTGCAAGCGTTAATCGGAATACTGGGCGTAAAGCGTGCGCAGGCGGTTATGCAAGACAGAATGTGAAATCCCCGGGCTTAACCTGGGAACTGCATTTGTGACTGCATAGCTGGAGTGCGGCAGAGGGGGAGTGGAATTCCGCGTGTAGGCAGTGAAATTGCGTAGATATGACGGAGGAACACCGATGGCGAAGGCAATCCCCTGGGCCTGCACTGACGCTCCATGCACGAAAGCGTGGGGAGCAAACAG
+
CBCCC@@A6;;A@@CBBBAC>BAA?@-00>>>;8@@@AB;@?BBBCCBBB=;;5<=A>@C@9<<0000)///:::5;?;;*::+//)/)/1666.618833378(33;B::9BA????<?4:8433?47333;;;;,33394:6:6:*//66666948333///(/(/999;::8877733,333819986;;;;6/0/(/(//5/333&333(3,3989;/------/(/6333;877.60/0000&//3;;1;;=
@N9IO0:00913:06347
TACGTAGGGTGCGAGCGTTAATCGGAATTACTGGGCGTAAAGTGTGCGCAGGTGGCCGCGCATGTCGAGTGTGAAATCCCCGGGCTTAACTTGGGAATTGCGCTCGAAACTACGTGGCTCGAGTGTGGCAGAGGAAGGTGGAATTCCAGGTGTAGCGGTGAAATGCGTAGAGATCTGGAGGAACACCGATGGCGAAGGCAGCCTTCTGGGCCAACACTGACGCTCATGCACGAAAGCGTGGGGAGCAAACAGG
+
??@A@??>8>@A@@@@@@796:CC?A?B?BBBCB=B@A@@:@AABBBCCCC?BB?C@CCCCCBBBCAAABEFBAA6;;;;.;=6=B=B9;;@ED>C@C@CDC@@@ABB<AAAAA@@>@BAA:9:BAC@BBAC@=?;?:00+0:>:@<@@>AAAABA@;?9;:4:>@BA@@@CB@@:<699.5.5@@?BC>?:??><@<CCB@=<7666?6A=@=?@@ABDAA@@A@@@ACB?@@9@::;BBB8B;;<E=A@A<
@N9IO0:00872:06374
TACGTAGGGTGCGAGCGTTAATCGGAATTACTGGGCGTAAAGCGTGCGCAGGCGGTTCGTTGTGTCTGTGGTGAAATCCCCGGGCTTAACCTGGGGAATGGCCATGGAAACTGGCGAAGCTTGAGTGCGGCAGAGGGGGGTGGAAGTTCCGCGTGTAGCAGTGAAATGCGTAGAGATGCGGAGGAACACCGATGGCGAAGGCAGCCCCCTGGGTCGACACTGACGCTCAGGCACGAAAGCGTGGGGAGCAAACAG
+
;AA?@@@?9?B@;;;@@@@DACDCAC6:7;ACAD;;;;AA0<59996:<BB<BC:B996>;:;;;@@@AA;@;;;69B@B*87*386:28-3333&3-3328-33:688/600)0//)339-34;=?>=9=;<<;8888%--(-(--05(//3333889:;;<<=8ABAB:::???@@@@9=B4:477713388-333496::::<<<+<<=2545439844:99:545>5::8333(3999;==1=>><<4:55
@N9IO0:00901:06394
TACGGAGGATCCAAGCGTTATCCGGAATCATTGGGTTTAAAGGGTCCGTAGGCGGTTTAGTAAGTCAGTGGTGAAAGCCCATCGCTCAACGGTGGAACGGCCATTGATACTGCTAAACTTGAATTACTAGGAAGTAACTAGAATATGTAGTGTAGCGGTGAAATGCTTAGATATTACATGGATACCAATTGCGAAGGCAGGTTACTACTAGTTGATTGACGCTGATGGACGAAAGCGTGGGGAGCGAACAGG
+
@@DC?BB>@@C;E@A@AD?ABC;;::?A@@?9<:(33(3:3;<6BC@CA@@<33-39(4:AA=CA@>>AA?<99:19;=3=?@:899829?877-77;?9>8?A?::9>9448>>>*899?>9><<;:00+06::>)/0:99.4===@@ABB;;<?>4;45<)55;@5:@@CBB<888..(.-52(-(/)//79)5.444.45:9::99@=@9=:5.59:::9;;BB>AA<<;.5=@@BCC:CBAAC?;;;?
@N9IO0:00908:06369
TACGTAGGGTGCAAGCGTTAATCGGAATACTGGGCGTAAAGCGTGCGCAGGCGGTGATGTAAGACAGATGTGAAATCCCCGGGCTCAACCTGGGAACTGCATTTGTGACTGCATCGCTGGAGTGCGGCAGAGGGGGATGGAATTCCGCGTGTAGCAGTGAAATGCGTAGATATGCGGAGGAACACCGATGGCGAAGGCAATCCCCTGGGCCTGCACTGACGCTCATGCACGAAAGCGTGGGGAGCAAACAGG
+
BBAAA@?@9@@>B?BBAA=A<@A?==5:;@;<;0;9;=9)55@<@<@A995<@=@?==@?A;:;4=?????@??9????6@B=C::<@D@GCD>C@BBBBBBB>BABAAABCBBBBBBB<??BB@?<@@@@BEEE5@@@@D@B@C@CCCCBBBBBBBCBDD>AAAB@@@AAABAA@@@?<@=?@@=@@@@>@CB?C?BB@A@DD:AAA<A?BBCBBAAA;;:@:::AAAAAAB=A@>:999-9==>@;????
@N9IO0:00921:05784
TACAGAGGGTGCGAGCGTTGTTCGGAATTACTGGGCGTAAAGCGCGCGCAGGCGGCTTCTTAAGTCTGTCGGTCAAATGCCGGGGCTCAACCCCGAGCGTGCCGAGGATACTGGGAGGCTGGAGACATGTAGAGGCAAGCGGAATTCCGGGTGTAGCGGTGGAATGCGTAGAGATCCGGAAGAACACCGGAGGCGAAGGCGGCTTGCTGGGCATGGTCTGACGCTGAGGCGCGAAAGCGTGGGGAGCGAACAGG
+
:ACBBBBB<A;99??==@:=@<>A>A>A=@?ABA=AAABB=BAA;;;@@@?>::49@:>@<A=BB@=::44.4;<>3:9;.444&489<2;;;0;999@@?@=???=;;;=<<<500+0:<8>?BAB?@@BBAA?@@<AAA=@?B?B?BB=BBBA?@?=??<@>AAAC???B?@@A@E@D?CB?BBB>B@AA>ADC@C?;;8;A=ABBBH?DFCD?@@D:;;CBBB@@=@C9::F>BAA@BAB6???9:39998
@N9IO0:00939:05768
TACGAAGGGTGCGAGCGTTGTTCGGATTTACTGGGCGTAAAGGGTTCGTAGGCGGGAGGATAAGTTGAATGTGAAATCCCTAGGCTTAACCTAGGACGTGCATTCAAGACTGTCATTCTTGAGTATCAGAGAGGGTCGTGGAATTGCTGGTGTAGGAGTGAAATCCGTAGAGATCAGCAGGAACACCTGAGGCGAAGGCGACGACCTGGCTGAATACTGACGCTGAGGAACAAAAAGCGTGGGGGAGCAAACAG
+
??BCA>BD<?@@@?@>@@6;;?CC?BBB=BBBBD<AAA@>,:;.;?CCCCC?BBF>BB@BBB?BB?BB>;;;@@@:ACD=B>@8958A7@7;;:7A<@A@CCC?BA?;:;;@@?A@?A@=@@:8:@>@ABBBBB=>?>AA?B@B@AAAA8;;???29:9983(3;7;<ACAA??8?::9<?B?BBC?BBCB=@AA=A8ABBABAB7@?537=?7=@==9:<:93733.9/4B>=>+=8<99999$37;@A9A;;
@N9IO0:00940:05799
TACGGAGGGTGCAAGCGTTAATCGGAATTACTGGGCGTAAAGCGCGCGTAGGCGGTCTTGTAAGTCGGATGTGAAATCCCCGGGCTTAACCTGGGAACTGCATTCGATACTGCTCGACTAGAGTATGGAAGAGGGAAGCGGAATTCCGGGTGTAGCGGTGAAATGCGTAGATATCCGGAGGAACACCAGTGGCGAAGGCGGCTTCCTGGGCCAATACTGACGCTGAGGCGCGAAAGCGTGGGGAGCAAACAGG
+
BBCC=;:;0;;;@;@@@@@C;;;C=B6:5::::B=A@AAB6;;@@CDBBBB>??=?CC?BBC@BBBB?B:;;BBC<A@A@7@B0;;=A=A?BCD>FAC:;;CC@CBCCECBBBBBB@@@@A?@@@AA=A=D?@?:?>BAB@D>B>A5;;09>=9;6?7@EDD>CBBB@@AAA@>;7::@=5@7@;>;>CBD<A@D?C?::0:?9>9?CC<A>A>AA@AAAAA@@@::6:@@@CD=AABA?@?2>>998,9<=;
@N9IO0:00941:05780
TACAGAGGGGGCAAGCGTTATTCGGAATTATTGGGCGTAAAGGGCGCGTAGGCGGCTGCGCAAGTCTCGGGTGAAATCCCTCGGCTCAACCGAGGAACTGCCCTGGAAACTGCGCGGCTCGAGGCCGGGAGAGGATGGTGGAATTCCCAGTGTAGCGGTGAAATGCGTAGATATTGGGAGGAACACCGGTGGCGAAGGCGGCCATCTGGACCGGTCCTGACGCTGAGGCGCGAAAGCGTGGGGAGCAAACAGG
+
AAB@?>>>=>0?A=ABBB?BC?BB?A=@=@B>AC>@??DD@CB>BCBAB??;=?<<>?>??@?BAAABBD=@@@B=BCD<A@@=@BBC=@9;;B@C?BCBBB<AA;A<4@:9;?:;49<<A=>9>6AA<B=AC?A@A=B@;B<A>AC;@@A@DCBBB?BCBB=BCCCBBBCA@@>AA9@@7@<???>C86949BB?CACD@B?A@;;91657;459.553::;?999<@@?:9:5:@ACDDD9@@@@@;;;:4
@N9IO0:00946:05809
TACGGGGGGGGCAAGCGTTGTTCGGAATTACTGGGCGTAAAGGGCTCGTAGGTGGCCAACTAAGTCGGACGTGAAATCCCTCGGCTTAACCGGGGAACTGCGTCCGATACTGGTTGGCTTGAGTTTGGGAGAGGGATGCGGAATTCCAGGTGTAGCGGTGAAATGCGTAGATATCTGGAGGAACACCGGTGGCGAAGGCGGCATCCTGGACCAATACTGACGCTGAGGAGCGAAAAGCCAGGGGAGCAAAGCGGG
+
==99999999"9A59:;@?BC?CC?B?B<@@?>>5;;:AA/;;/;@ABBCC=;95;<?@BBB@CBCFACC@>::9.:@B;ABB@CC@C@C?CCC6B?C9;:BBB>BB;;9996;>C?BB@BBBBC?CC>BBBBG=@?CCC>B?B@C@CB@CCBB@A@>ABBB=BBCAACBCBBA@?;:;;7A:BBC@C@CC@CBC?B?CA?A@<<7?A>>@;>7?>::<>ABBBDCB<@?@>>??+=8388?8284:4:/54:>4
@N9IO0:00952:05805
TACGGAGGGGGCTAGCGTTGTTCGGAATTACTGGGCGTAAAGCGCACGTAGGCGGCTTTGTAAGTTAGAGGTGAAAGCCCGGAGCTCAACTCCGGAATAGCCTTTAAGACTGCATCGCTAGAACGTTGGAGAGGTAAGTGGAATTCCGAGTGTAGAGGTGAAATTCGTAGATATTCGGAAGAACACCAGTGGCGAAGGCGACTTACTGGACAACTGTTGACGCTGAGGTGCGAAAGCGTGGGGAGCAAACAGG
+
@@BB?BBCCC5CCBCCBB>BA@CD@B;?;?@???9@@@@D>@ACCCAA@CC@CC@CDD=BCC@CC@CCCC@BBBG>CBC>C@BABB@@=@BA>A?A=?:9;:DA7<9<C>B@CCC==@BAA@>@@?7<7BBB@8A@7;;B<B@C<@:=C>===?===:<<;?6=5555::::;D<@?@C@CC@AAA@BBBB?BAA?A?B>@BC@BBBB?B;;6;BBC?DCBA@@:;;6;BAABB<AAC@@@@7AA@AA<@@@<
@N9IO0:00955:05778
TACGAAGGGGGCTAGCGTTGTTCGGAATTACTGGGCGTAAAGCGCGCGCAGGCGGTTCTTCAAGTCAGAGGTGAAAGCCCAGGGCTCAACCCTGGAATGGCCTTTGAGACTAGAGAACTAGGGTACGGGAGAGGTGAGTGGAATTCCGAGTGTAGAGGTGAAATTCGTAGATATTCGGAAGAACACCAGTGGCGAAGGCGCTCACTGGCCCGTTACCGACGCTCAGGCGCGACAGCGTGGGGAGCAAACAGG
+
?>A;:6;CCC3DBBB@BB<@??BA?A?A?AAAAC<>@@@@:@BB:;:BCA@<@A<@<A@?B@=@@@@ABB=BBBB<BEF9:8B9>>?B?CC>CB<@;:;5;5;;0;@?;;;BAAAA:;;BDD<BAAAC=BABB=;<:@AB2:292929994499?==9=533(36:;?A?>??<249271376;;=99944.4//)/5///////55.5=6=?<>>:@@CCAA9;;@B;;;BB@@ACBCCC;CBIDC;@;;5
@N9IO0:00961:05803
TACGGAGGGTGCGAGCGTTGTCCGGAATCACTGGGCGTAAAGGGCGCGTAGGCGGCCTGATAAGTAGGGGGTGAAATCCTGCGGCTTAACCGCAGGGCTGCCTTCTAAACTGTCAGGCTAGAGCACAGTAGAGGCAGGTGGAATTCCCGGTGTAGCGGTGGAATGCGTAGAGATCGGGAAGAACATCAGTGGCGAAGGCGGCCTGCTGGGCTGTTGCTGACGCTGAGGCGCGACAGCGTGGGGAGCAAACAGG
+
@@BB>@@@;?@>AABBBBBCCC@C@D@BAACDEI?BBBBB=CB>CDBBBBB=@AAD@BEB::8;BBBBCC5BCBL?DC>AB@@<?@=@=A<@@@@C=BA@?<@?@@?A9@B=????9?BBAAAABBAC@AA>?<?BB?BB@C?B>BB=A?BBBABAE?BB?BABA@A???@@A<==@5:3:A?@AABA@AB@BBC?B?BC?C@BAA999+9@??:?A;;;>@;;;;=:>>???>>=@@>>>=1<<<;;1;9:4
@N9IO0:00916:05818
TACGAAGGGGGCTAGCGTTGTTCGGAATCACTGGGCGTAAAGGGCGCGTAGGCGGCGCGACAAGTCAGGCGTGAAAGCCCCGGGCTCAACCCGGGAATTGCGCTTGATACTGTCGTGCTTGAGGCCGGGAGAGGATGGCGGAATTCCCAGTGTAGAGGTGAAATTCGTAGATATTGGGAAGAACACCGGTGGCGAAGGCGGCCATCTGGACCGGTTCTGACGCTGAGGCGCGAAAAGCGTGGGGAGCAAACAGG
+
??@;:5;=?=,==??@AA8;;@;;8;=@@BBBBC>BBCCC=CC=:;:AABB?AA>AA@CCBB=??BCC=AAA@@@9@@CC.;;0;BBC@DC?CC?CGM<;;CBC>BCCBBA@@AA@@@@;@?@<@>BB<BC@@>@AB?@@<@=@;?@;@BBBBB@@?;899C=B?999BBAAAA8>>8<9>A288A;><>A?CBB@B=@@5;6;?@BB@BB@E?C:;;@?@:::@AA=@A@;:::-;==?AAA5@:99B9@??;
@N9IO0:00918:05835
TACAGAGGGCGCAAGCGTTGTTCGGAATCACTGGGCGTAAAGCGCGCGCAGGCGGAACGTCAAGTCGGAAGTGAAATCTCGCCGCTCAACGGCGGGGCTGCTTTCGAAACTGACGCTCTGGGGACCGGTAGAGGCTGGTAGAATTGCAGGTGTAGCGGTGGAATGCGTAGAGATCTGCAAGAATACCCGTGGCGAAGGCGGCCAGCTGGGCCGGATCCGACGCTGAGGCGCGAAAGCGTGGGGAGCAAACAGG
+
AAB@@@AB<@@@?;@A@@>BB?CC;@;@@ABCELIABBDG::;BAABBBBD@BB?B=@?@;;6<BBB<@=@@@@A<BBBBBA@CBBBB@@@;@A?A3A955<C=BAA;4:::;;=BHCFCCC9CI@E?CAB;;7;BC>@@A@=A@CDDD@CCBAAA@;9:7:>@D;;;@@B@@?@<===9==8;:?>7?AA?>@>3918828799=>@@8@?A<@??9?@>?@C;;;>ABB;;;8;CCBCDD=AAECL?@@A@
@N9IO0:00933:05820
TACGTAGGGTGCGAGCGTTAATCGGAATTACTGGGCGTAAAGGGTGCGCAGGCGCTCCGCATGTCGGGCGTGAAATCCCCGGGCTTAACCTGGGAATTGCGTCCGAAACTATGGAGCTGGAGTGTGGCAGAGGGAGGTGGAATTCCACGTGTAGCGGTGAAATGCGTAGAGATGTGGAGGAACACCGATGGCGAAGGCAGCCTCCTGGGCCAACACTGACGCTCATGCACGAAAGCGTGGGGAGCAAACAGG
+
;;:BCCCM?<<;BAA?@@4:6;BB>B?A=A@>@@:@@ACH?II?BCA?A;:25999=8<;985=?:?5:8:>B@6:;99*9B<BB@B?B@CCE?E@C8;;@@C?BBB>BBBBB?;;;CC@CCCCCB@@@:;;C;;;6;B>A=B@D=@@@@@>BBCC>C;;;0;BBBBBBBBCACBB>BB<A;<9929===:@@@>A8:9??489<?@?9@;@?ABA@99888>888<999999,9=@@@@@2@@@@A;@@@@
@N9IO0:00944:05818
TACGAAGGGGACTAGCGTTGTTCGGAATTACTGGGCGTAAAGCGCACGTAGGCGGATTTGTTAGTCAGGGGTGAAATCCCGGGGCTCAACCTCGGAACTGCCTTTGATACTGCAAATCTCGAGTCCGATAGAGGTGGGTGGAATTCCTAGTGTAGAGGTGAAATTCGATAGATATTAGGAAGAACACCGGTGGCGAAGGCGGCCCACTGGATCGGTACTGACGCTGAGGTGCGAAAGCGTGGGGAGCAAACAGG
+
;:@@@<@CC8ABB@@?CC@BC@CEAC>A=A@@@@<@@>AC7;;B@BA@@@A>@C@CBC=BB@@AABACCE9BBCD>CCC=CDD<CCCB@C?BBB>B?B;;;?AA<A@>@A;::CE>CBCDB:::>49:AAB??<?>@89947<><?<797:9>;>:>;?==;3;95/////65371794;6<;498808088;BBC?B>BA<A@;A@AB?;;;B@CCCBB;<<BAAAB=@BBAAA;@@ABCCC;BCDCC<BBB@
@N9IO0:00953:05850
TACGAAGGTGGCAAGCGTTGTTCGGATTCACTGGGCGTACAGGGAGCGTAGGCGGTTGGGTAAGCCCTCCGTGAAATCTCCGGGCCTAACCCGGAAAGTGCAGAGGGGACTGCTCGGCTAGAGGATGGGAGAGGAGCGCGGAATTCCCGGTGTAGCGGTGAAATGCGTAGAGATCGGGAGGAAGGCCGGTGGCGAAGGCGGCGCTCTGGAACATTTCTGACGCTGAGGCTCGAAAGCGTGGGGAGCAAACAGG
+
?A@;92;:@@;@B=A>>@>;;7;A=@A>@?@BCD>CC;;;;:;0;A?C;;;5;B>B?CD=BB=BBB<BC@BBCCE6;;;;5:B6=5;:9==9?:@@+0//0///:;;/;;;@9;;@5;;@>;;59A@A<AAACICBBBCC@C@EBDE?C=@:;;;;C@CBBL@BB@AA@@@@A@@@B;@@4:4:9?9>4::2:>@<B?BE@;;;BCBC=A=;;;A<A@AAD;;;;;;4:?::99,9==9999*5===@:669=
@N9IO0:00955:05835
TACGAAGGGGGCTAGCGTTGTTCGGAATTACTGGGCGTAAAGGGCGCGTAGGCGGTCTTGTAAGTCAGATGTGAAAGCCCCGGGCTCAACCCGGGAATAGCATTTGATACTGCGAGGCTTGAGTCCGGGAGAGGATGGCGGAATTCCCAGTGTAGAGGTGAAATTCGTAGATATTGGGAAGAACACCGGTGGCGAAGGCGGCCATCTGGACCGGTACTGACGCTGAGGCGCGAAAGCGTGGGGAGCAAACAGG
+
@@@A>;@A@A0AABABAA;@?<@C?B@C@CBBCE>;::FF?CC>BCCCCCC?;;5;AA=BBC=AABBAA;;;AAA9;;;;.:=5===95;=6=>7@<=BABBBD=CCCCBA?>?=>9=@<@???C@DD=BBAB=AAB@A@=?;?;?@8@CCBBB@B@>B???8><<<>ABBBBB?BF<><>D><>>:=8=@:BBC?CA@@=@?B?@@?;@?=@=BA@@@A@@@@;;;=@@@;;;6;@B@@AA3;<;@@<AAA?
@N9IO0:00927:05881
TACGTAGGTGGCAAGCGTTGTCCGGATTTACTGGGCGTAAAGAGCGCGCAGGCGGTTGAGTAAGTCGAATGTGAAAGCCCCCGGCTCAACTGGGGAGGGTCATTCGATACTGTTCGACTTGAAGGCAGGAGAGGGAAGTGGAATTCCCGGTGTAGTGGTGAAATGCGTAGATATCGGGAGGAACACCAGTGGCGAAGGCGACTTCCTGGCCTGTTCTTGACGCTGAGGCGCGAAAAGCTGGGGGAGCAAACGGG
+
AABBBBC?BC?BB?@@@@?CCC@D=@@@5@?AAA<@@@DC6:;;;BBBBDC?<;7;?BABBC@CCC??<@@@AAA9?????*;5;;@A=ABCBA6???9?DBB@BBBD@@@@@?CBBCC?BB@C?AAF999ACB;B8::B>A<@<@?8>9:99@@@@;@@A@;AC???AA@@???;>4==8=:>??=C>;:5;8818=A@AAA@C?AB?A?CAA>AC@AA@@@@:::=::;;;;;.;A<<;<;*;;::@5=>>5
@N9IO0:00952:05889
TACAGAGGTGGCAAGCGTTGTTCGGAATTACTGGGCGTAAAGGGCGCGTAGGCGGTGTCGTAAGTCCCGTGTGAAATCCCCCGGCTCAACTGGGGAACGGCACGGGAAACTGCGAGGCTAGAGTTCGGGAGAGGGAAGCGGAATTCCGGGTGTAGCGGTGAAATGCGTAGATATCCGGAGGAACACCGGTGGCGAAGGCGGCTTCCTGGACCGACACTGACGCTGAGGCGCGAAAGCTAGGGGAGCAAACGGG
+
CAAAA>>:>>:=?<??8939@<AC?B?C@BBAAA9::;?@9AB=BBCEBBB@@A>BCBGGME:;;AA9ABA;;;I?CCCDC5C=AABA?AAFEK<B@BD@AC;;;7;B=@BBACBB@CBBBB;;8;@A8AACBJ?CABCCAH@B?ABDD>AAAA@BC?BABC=BAAAAAACCABCAB@BA<?<???>B?;;8;@B?D@CC@@@<A>AA8;;?CB;;;<;<CCAAA;;9;IDCDD;;;BBBCD;@@DDD=CCC=
@N9IO0:00943:05918
TACAGAGGGTGCGAGCGTTGTTCGGAATTACTGGGCGTAAAGCGCGCGCAGGCGGCTTCTTAAGTCTGTCGGTCAATGCCGGGGCTCAACCCCGAGCGTGCCGAGGATACTGGGAGGCTGGAGACATGTAGAGGCAAGCGGAATTCCGGGTGTAGCGGTGGAATGCGTAGAGATCCGGAAGAACACCGGAGGCGAAGGCGGCTTGCTGGGCATGGTCTGACGCTGAGGCGCGAAAGCGTGGGGAGCGAACAGG
+
BBBBAABB<BB@>><99939?;???@7;7583=?8=;=:;(///.---8//)/:39;7//)/)//:///7727//)///5;;;/643;-333&3333;;86*/0/)/888449(44.4==145?<<:::C@5546=8=CC:B?A<@<@@<ACCBCBB<??>B>A>>>==??:9992929544.5:97=85626;;8>:<<86616;;;>6>>=@155995<<:;=5604<;999,944:<>>2<ABBB>??@=
@N9IO0:00944:05939
AACGTAGGTACCGAGCGTTATCCGGATTCACTGGGCGTAAAGCGCGTGCAGGTGGTTTGGTAAGTCGGGCATGAAAACTCTTGGCTCAACTGAGAGACGCTGTCCGATACTGCCGGACTTGAGGGTGTAAGAGGGAGGTGGAATTCCGCATGTAGTGGTGAAATGCGTAGATATGCGGAGGAACACCAGTGGCGAAGGCGGCCTCCTGGTACACTCCTGACACTCAGACGCGAAAGCTAGGGGAGCGAACGG
+
B9BCCCB=@@A=A@@?@B=BAB?B@CC@BAA@@@;@CCEG>BBCBBBCBBC@BCADD:A<;;5;A@@@8@AABBBC<CCCC;;8;C@@<@AC??@@@???ACCC=??DBBBBB>@=?>=9>889-9@??=A?>>:?A?BB?B>A<?9>AA:::ABBA@CBBB=BBBBCCCCBBBC@B?A@=@=>???BACD?B?@=@>BA@C?@@?AD?BBBBBCC?BBB@@@ABBBBBA@@@@0;;;;;DD;BB;;;>@@@
@N9IO0:00952:05940
TACGAAGGGGGCTAGCGTTGTTCGGAATCACTGGGCGTAAAGCGCACGTAGGCGGACTTTCAAGTCAGGGGTGAAATCCCGGGGCTCAACCTCGGAATTGCCTTTGATACTGTAGGTCTCGAGTCCGGAAGAGGTGGGTGGAATTCCTAGTGTAGAGGTGAAATTCGTAGATATTAGGAAGAACACCGGTGGCGAAGGCGGCCCACTGGTCCGGTACTGACGCTGAGGTGCGAAAGCGTGGGGAGCAAACAGG
+
BAAAA9????,@AABBBC?AA@CJAC?BBBCCFF=CCCEH?C:::JBB@@@=9949A@C;A?>@ADCCCC:CCDE>CCD>CCG;CBCC@C@CBB@B@C=@@?AA=BBBCCCBBBC?@@@CCCCCC<@=@?BAA@CCC>CC<?<??B>A@BBBDEBBB?A@AA<A?@@@AAAABC?BB?B?BA5666/63//*/><171//)/91976637;3:3977577:566<==:>>>@@D:@@@@BAA8AAAAA<:::>
@N9IO0:00960:05929
GACGAACCGTCCAAACGTTATTCGGAATCACTGGGCTTACAGAGTTCGTAGGCGGTCTGGAAAGTTGGGTGTGAAATCCCTCGGCTCAACCGAGGAACTGCGCTCAAAACTACCAGACTCGAGGGAGATAGAGGAAAGCGGAACTGATGGTGGAGCGGTGAAATGCGTTGATATCATCAGGAACACCGGTGGCGAAGGCGGCTTTCTGGGTCTTACCTGACGCTGAGGAACGAAAGCCAGGGGAGCGAACGGG
+
?@@;<6;>BBD@BB>;;;@DCACEAC9::??CCD?CB9;;BBBBB@CCA<<800+0=@A:AA<???BB=AA@@@B<BCC=B@@?ACCC@C?@AA>B@CAAABAAABBB:BCBA<@@@?@AB?@@9@@?AAB@@<@A<ABCAC@BBBBBC@BB@B@@@?ABAA<A@@@B?BA@@@AABBBB@C?;;<<A=A@@AAA>A?@F@CCC=A@CC;@;;7;B>;;9>>@:6558@<>==>59:444<<*99>9949@@9
@N9IO0:00916:05994
GACAGAGGGTGCAAGCGTTGTTCGGAATTATTGGGCGTAAAGCGCGCGTAGGCGGCGGGGTAAGTCGAATGTGAAATCCCGTGGCTCAACCATGGAAGTGCATTCGAAACTACCTTGCTCGAGTGTCGGAGAGGGTGGTGGAATTCCCAGTGTAGAGGTGAAATTCGTAGATATTGGGAGGAACACCAGTGGCGAAGGCGACCACCTGGACGACAACTGACGCTGAGGCGCGAGAGCGTGGGGAGCAAACGGG
+
BABCBABB<??>B<@@??;@@=AB?B?B?CB@DD?BB???9?@@@CABBBB@BE@BCCC9BB<@@@?@<@CCCDD>CCB9A9949@@@?B@CCD@D?BABBCB@BBCB<B???=A=@@BAA?@???>>9>AABC>CC?BB?B>B>BC>BB@@<>=>>:>>@A7A:>>>?>>>@A<AA:@@;?6777;???A9=993:4:=>?;@@=?@<?A>===<?AA@@===?>>7<=<887AAAA??DD5@>AAA:@@>6
@N9IO0:00946:05997
TACGGAAGGTCCGGGCGTTATCCGGATTTATTGGGTTTAAAGGGAGCGTAGGCCGGAGATTAAGCGTGTTGTGAAATGTAGATGCTCAACATCTGCACTGCAGCGCGAACTGGTTTCCTTGAGTACGCACAAAGTGGGCGGAATTCGTGGTGTAGCGGTGAAATGCTTAGATATCACGAAGAACTCCTATTGCGAAGGCAGCTCACTGGAGCGCAACTGACGCTGAAGCTCGAAAGTGCGGGTATCGAACAGG
+
CBCD@D?B@BC@CC=@@@;@AB?B@BCD>CC@DD?CC?BB>BF>CBBBCBB>A=A?C@@@@C@CCCBCC@B@@AC<@@@?>?:::@@@=AAABBBBBBBDD???A@BC@DCB>BC>D?B=?>@@A@A>?@@A9AA@A;@@>A?C?AAAA=ABABAA@>BA@?<@AAB>BBBA@?@@AAA@BB?BBB>@@@9::AA;?<???ACCCCAA?:;;BBC@C@@@AAAAAB8;;AA;;;/;@A@CI?CCBCCB@BAA?
@N9IO0:00952:05986
TACGGAGGGTGCAAGCGTTGTTCGGAATTACTGGGCGTAAAGCGCGTGTAGGTGGTCGAGTAAGTCGAATGTGAAAGCCCCGGGCTCAACTCGGGAAGTGCATCCGAAACTGCTCGACTAGAGTCCCGGAGAGGAAGGCAGAATTCCCAATGTAGGGGTGAAATCCGTAGATATTGGGAGGAATACCGGTGGCGAAGGCGGCCTTCTGGACGGTGACTGACACTCAGACGCGAAAGCGTGGGGAGCAAACAG
+
ABBC@CCE>CCCC@BBBB?BB>BD?A596:ABBD?@@@CD<B@@@@@CBBCACB?CBBBAA>9===00+0<=>??8CCCC8@@9>A9:8;???D=D<?9::???@EFH<B@??@?>?@@>>>C@@@<A@BBBB@B?B=999A3949C;A?BCC;<<;.<@@B>CD>?????@AA?AC>BC?B?C9989?@@;<::3989919<?6@BB<@@C=AABBAA@999999@@@@@AAA:@?>??>?5?=<<<4:77
@N9IO0:00952:06001
TACAGAGGGTGCGAGCGTTGTCCGGAATCACTGGGCGTAAAGGGCGTGTAGGCGGCTGGGTAAGCCGCGTGTGAAATCCCGGGGCTCAACCCCGGAATGGCACGCGGGACTGCCTGGCTAGAGCATGGTAGAGGCGAGTGGAATTCCTGGTGTAGCGGTGGAATGCGTAGAGATCAGGAAGAACACCGGTGGCGAAGGCGGCTCGCTGGGCCATTGCTGACGCTGGAGGCGACGAAAGCCGTGGGGAGCAAACAGG
+
ABBAB@@@:@@@>??>@@5;;A=A@B>BBCBBCC>BBBAD=CC=BBBAA@C>AA?AA@@9@@<@?6:;@@@@AAA<CBC>CCC;@AAC@EEE;EAE?@A=ABB@@AI?FDA@A?;;7;CBBBBBBBB>BAB;;8;BBBCC?B?B>A<A@?BBBAAAB>BB?C?ABAAA?AA@@<5445:59:5:<<3959=2//:)/)//)/BB>>:::.:49:29999==?;95.5>;9555=9;294.44<<=2@==>?5<994
@N9IO0:00955:05963
TACAGAGGGTGCGAGCGTTGTCCGGAATCACTGGGCGTAAAGGGCGCGTAGGCGGCTTGATAAGTAGGGGGTGAAATCTCATGGCTCAACTGTGAGGCTGCCTTCTAGACTGTCTGGCTTGAGCACAGTAGAGGCGAGTGGAATTCCCGGTGTAGCGGTGGAATGCGTAGAGATCGGGAAGAACATCGGTGGCGAAGGCGGCTCGCTGGGCTGTTGCTGACGCTGATGCGCGAAAGCGTGGGGAGCAAACAGG
+
BBCCCCCE>BBA@@??@@;@@A?B=B?B:;;CEE>ABB@C:??<@C@@A??<@B?CC@CCCC@CDCBBCD3EB@@8@:;;BAB?BEDF@BCBBBBB@BCCC@EBC9;;CCBBAAAB=@@?BAABB@AAAA@BC=@@AB;;5;=A<@@=@?CC@@?BB@BB?B@BCCCA@@BBBBAAD6;6;A?ABBBC?AA?ABEAHABA?B@@AB;;;0;A;;5<;;;ABCCDCCA@@@B@@@9@@@==??5?==@@9???;
@N9IO0:00957:05981
GACAGAGGGGGCAAGCGTTGCTCGGAATCACTGGGCGTAAAGGGCGCGTAGGCGGGAGCTCAAGTCGGTCGTGAAATCTCCGGGCTCAACCCGGAGGAGTCGGCCGAAACTGGGTTTCTTGAGGGAGGCAGAGGAGTCTGGAATTCCCGGTGTAGCGGTGAAATGTGTAGAGATCGGGAGGAACACCGGTGGCGAAGGCGGGACTCTGGGCCTACCCTGACGCTGAGGCGCGAAGCGTGGGGAGCAAACGGG
+
AABBBBCDDD5DC@AAAA@CBBBC@CADCBBCBC=CCBAA<AA;AAAAABA>AAA9@:::@@=@@??9?A@AAAB>BBBB@BB=@98:?AA=B@CB@?@?BA<>;787*9==?8?C<BB@BBBB=@@=@BBAA;>=;;=A<A1616=6=5;;>==::4::;;1:A::;;??>@A;::3:=5;0:<C:>:887;?A<C<@@A9=>AA@@>7?:=::;3:;>A=777//)/99:>188=8888)8:888)79>7
@N9IO0:00960:05998
TACAGAGGGTGCGAGCGTTGTTCGGAATTACTGGGCGTAAAGCGCGCGCAGGCGGCTTCTTAAGTCTGTCGGTCAAATGCCGGGGCTCAACCCCGAGCGTGCCGAGGATACTGGGAGGCTGGAGACATGTAGAGGCAAGCGGAATTCCGGGTGTAGCGGTGGAATGCGTAGAGATCCGGAAGAACACCGGAGGCGAAGGCGGCTTGCTGGGCATGGTCTGACGCTGAGGCGCGAAAGCGTGGGGAGCGAACAGG
+
BBBB?9:96:>;?AA@@A?AA?BB@C@C?BBBCD>DCBBB<@@@?@?CC@@;@@:B@=AC@D=BAB;<;CD?BBBB<BCC@CCC;CCCC@DEE;C@@@@@AC@ABB@9;:CBBB=;;7;BC<@ACCBBCCAAAB?BB@BEC@D@C>@=@A;BB;;;BB;@A8;8;BCBBBCCBBBA>A5;7;A;A>@;@9@@=AAB?B?BD@BA?AFCCC>BBBA<??@??AA@@A::5:BB>>@;?:99ACC8AA???>@AB=
@N9IO0:00928:06026
TACGGGGGGGGCAAGCGTTGTTCGGAATTACTGGGCGTAAAGGGCTCGTAGGCGGCCCACTAAGTCAGATGTGAAATCCCCAGGCTCAACCTGGGAACTGCATCTGATACTGGTGGGCTTGAATTCGGGAGAGGGATGCAGAATTCCAGGTGTAGCGGTGAAATGCGTAGATATCTGGAGGAATACCGGTGGCGAAGGCGGCATCCTGGACCGACATTGACGCTGAGGAGCGAAAAGCTAGGGGAGCAAAC
+
@A?@?@?@?@"@?=A;;;?BB@BA=@>@?BB::;6;A@BD=BB>BCCEBDA?;95;A9ABBB>BCCCBGDEAA@C<>===300+0;=@=A=@A@8@-0000@@BDCB@@@BB?BBE>A?;?A8<8?@@9@AAAB<AAA@@@B?A?B@BA?AA@@@@@>?;;;6;BBCCCBCBBAA@@=??<?=AAA@D@@@=@AA=@?;;:;CCC>AB?A@5;;;;A<@@A;;;BB@<@AB<;;;.;AABACB7BAC@A9:
@N9IO0:00936:06034
TACAGAGGGTGCGAGCGTTGTTCGGAATTACTGGGCGTAAAGCGCGCGCAGGCGGCTTCTTAAGTCTGTCGGTCAAATGCCGGGGCTCAACCCCGAGCGTGCCGAGGATACTGGGAGGCTGGAGACATGTAGAGGCAAGCGGAATTCCGGGTGTAGCGGTGGAATGCGTAGAGATCCGGAAGAACACCGGAGGCGAAGGCGGCTTGCTGGGCATGGTCTGACGCTGAGGCGCGAAAGCGTGGGGAGCGAACAGG
+
AABBCBBC>AA@????AA=@@?BB?C@C?CBBCC>AAACC;@@@?@@@@>>;::6:CADDAF?AAD:::;;8;CCE>CCC?AAA9A@AB?AAA8@@@@BBBB?BCC??@@@@BD=@A<@AA;;;;BBBCCDBBB>BB@BCCAD>B?B@FH>AAB@@A@?@@=@?BBBCBBBB?@@A4;6;=AA@DCCBF?;;;;CC@D@BB@BB?ABAAA=;;;C=@@@@@@CBAA?A>?AA???8?:::CFG:BCB??;999?
@N9IO0:00941:06037
TACAGAGGAGCCAAGCGTTGTCCGGATTGACTGGGCGTAAAGCGCACGCAGGCGGTCTGGCGCGTGGGGTGTGAAATCTGGCCGCTTAACGGCCAGGCGCCATCCCATACGGCCGGACTGGAGGGCTGCAGAGGTCGATGGAATTGCCGGTGTAGTGGTGAAATGCGTAGAGATCGGCAGGAACACCCAGGGGGAAACCAGTCGACTGGGCAGCACCTGACGCTGAGGTGCGAGAGCGTGGGGAGCGAACCGG
+
A@B::9@;;;88<;??@@?BCC>A<@B=@@@BBB<B@AAA8;:AACCB@@@=;;4;@;:4;BACFGKJ:CECCDB=;;;?;@3::B?B?BB?B=AB@;:;@BBBC>CAAAA>A>A<@@@?<@AA<BBBBDBBB>BC;;<CACBDACC@B@CDCCCCC@BCCF>AAAFDDDCCCCCB?:;;;@<@@@A<AACEC3CC<A=:::AAABCBC?BBBBBB?BBBBBAAAA?6@@A;==9>AAAA==.@A=@@<?:?=
@N9IO0:00942:06054
TACGTAGGGTGCGAGCGTTAATCGGAATTACTGGGCGTAAAGCGTGCGCAGGCGGTCCGTAAAGTCTGATGTGAAAGCCCCGGGCTCAACCTGGGAATGGCATTGGAAACTAGCGGGCTCGAGTGTGGCAGAGGGGGGTGGAATTCCACGTGTAGCAGTGAAATGCGTAGAGATGTGGAGGAACACCGATGGCGAAGGCAGCCCCCTGGGCTAACACTGACGCCTCAGGCACGAAAGCGTGGGGAGCAAACAGG
+
AABBBBBC<@?@BAA9;:<@>ACCBD?@?AA@AD;AA;;;/<BBCBB;;;A=AA=AB?AAAB=AB?AABBBA==<-9833&3;1<CBB?B@CBB;C>BB?BBB@B@BC;@ACA@AA:@@999@@A@@>A?>>@BAAB(??9?=@>A?BBBB@???>==88/;4///;98>@@===;;1878=8BBB?BBBB?BCC@D?B?@?BBB3BDC>CBB?BAAAAA@9939>99288??CC>AAA899929@CCD>BA>9
@N9IO0:00959:06019
TACAGAGGGTGCGAGCGTTGTCCGGAATTACTGGGCGTAAAGGGCGCGTAGGCGGCCTGATAAGTCGGGGGTGAAATTCAGCGGCTCAACCGCTGGACTGCCTTCGAGACTGTTAGGCTGGAGCACGGCAGAGGCTGGTGGAATTCCCGGTGTAGCGGTGGAATGCGTAGAGATCGGGAAGAACATCGGTGGCGAAGGCGGCCAGCTGGGCCGTTGCTGACGCTGAGGCGCGACAGCGTGGGGAGCAA
+
BCB@@?@@;@B?A@@@@@5;;C@C@C@F@A@CCB=BBA@?-::-:??AABB@BD?B@DCBBB>@@9;;;;);@@B<B==>>00-0BBB?B@BBCB?BB@A@@B?B;;;;;;@@=@@=@;;5<ABCA@=@BBBD@CCD@CB?@=@?BC=B@BBBBBBB@CB?A@BBA@@AAA;;;ABB;@<@C?;;;;;5;A=AAC@E@@@<A<??@???60+0=;000000948833-3999899888;;=<+33777
@N9IO0:00962:06044
TACGGGGGGAGCAAGCGTTGTTCGGATTTACTGGGCGTAAAGGGCGCGTAGGCGGCCAGCGCAAGTCAGTTGTGAAATCTCCGGGCTTAACTCGGAAAGGTCAACTGATACTGCGCGGCTAGAGTGCAGAAGGGGCAACTGGAATTCTCGGTGTAGCGGTGAAATGCGTAGATATCGAGAGGAACACCTGCGGCGAAGGCGGGTTGCTGGGCTGACACTGACGCTGAGGCGCGAAAGCCAGGGGAGCGAACGGG
+
AABBBAAA':::A;@@;;6;B@BB>;<<)9<<>A>CCCBD4::49AAAB?B=;;5<;??@ABB>AAAABB=@?BBB=BABB>BB<A@<@=ABBB?BC>C@B@@>ABBBBCBBBABCC?CBBBAA>A@===;>>=/;:08BC?C8;9;@AB?AAACBCB@HCGH?CCCCBAA?BBB@@@BBB=A=@@@;?@@@=A;:5;=@CC>C=@@ABB=BDCDBAAABBAAAA@A@=@BCBCD;A?8::AA6@@BCB?BCF>
@N9IO0:00922:06105
TACGGAGGGTGCAAGCGTTGTTCGGAATCACTGGGCGTAAAGGGCGTGTAGGCGTCCGCTAAGTCTGATGTGAAAGCCCGAGGCTTACCCTCGGAAGTGCATTGGAGACTGGCGGACTTGAGTCCCGGAGAGGAGGGTGGAATTCCTGGTGTAGCGGTGAAATGCGTAGATATCAGGAGGAACACCGGTGGCGAAGGCGGCCCTCTGGACGGTGACTGACGCTGAGACGCGAAAGCGTGGGGAGCAAACAGG
+
AA@@;@>A8?@>A6<;@@?ACADC@C7::@?@@@;?@@CC?DE?AAA@@AA?8858@CCDC;?>??@@CABAAA;@>?;@??=BB@BCD?CBB?B@C@@@CB?C>@@DBBC>@@@AAA@CBDBAA;A<>??@<??C>BD?C@C@D?BB?BB;;;CB?BBBC=B@@AAAACBCBAA><BA@C?CBB?C@B@>B@?<??BB=@A<@@??39:?;:;;AA;;<BABABBBA??877*8899@AB8AAABD=;;;7
@N9IO0:00929:06082
TACGGAAGGTGCGAGCGTTAATCGGAATTACTGGGCGTAAAGCGCGCGTAGGTGGTTCGGTAAGTCGGGTGTGAAAGCCCTGGGCTCAACCTGGGAATTGCATTCGATACTGTCGAGCTAGAGTGTGGTAGAGGGGGGTGGAATTCCAGGTGTAGCGGTGAAATGCGTAGATATCTGGAGGAACACCAGTGGCGAAGGCGGCCCCCTGGACCAACACTGACACTGAGGTGCGAAAGCGTGGGTAGCAAACAGG
+
CCCC?B6:6:;;@@BA@@?A@BBC@C=@<@BAAA<BA@CD;;;CBBABBBB=B@>A=998;B>A@ABB=BBBA@@7;:D>DFC<BBFD@C?CCD?E@C>A@BA>BCBBBBCCCAB;;;BCBCC;;;A=@A?;;:;:;%;C=A5;5;=@@<@BBBBAB?CCDD=9::B????AA@@AB=A@=?=?@@=@AAC@CCC@B?@A9>>>>,?A<BA>BACCCCCCC<;;B;;5;;;BBC=CCCBBB<B@@???9>==:
@N9IO0:00933:06088
GACGGAGAGTGCAAACGTTGTTCGGATTTACTGGGCGTAGAGGGCACGTAGGCGGCCAGGCAAATCAGTTGTGGAATCCCGACGCCTACCGTCGGAACGGCAATTGAAAATACCTGGCTCGAGGGCATGAGGGGTCGCGGGAATCCTGGTGGAGCGGTGAAATGCGTAGATATCAGGAGGAACGCCGGAGGCGAAAGCGCGCGACTGGCATGACCCTGACGCTGAGGTGCGAAAGCCGGGGGAGCAAACAGG
+
BCCC?AAA@:;9AC>AAA>AC?BB>BAA;@A?@@<@@A?@;:;6<BABBBB@@@=@?BB?CLG?BBBBB=99:@D?BAD=BBBA?49994:>>@;@=@B>AA?A>AAAA5:;A=AB?@@?@;;;0;A@BBCBB9BBBBAA6:65?7;;7;>7=<558;BBD?CBCCBBBBB;;;??3::;?;??@>C>;;5;@>>9ABAAAAA:::A>A@??BBC=BBB::;B;;;:;;;;:?8?>:>BAB189??C<A@A=
@N9IO0:00934:06103
GACGAAGGGGGCAAGCGTTGTTCGGAATTACTGGGCGTAAAGGGCGCGTAGGCGGTTCTTTAAGTCAGGCGTGAAAGCCCTGGGCTCAACCTGGGAGTGGCGCTTGATACTGAGGGACTAGAGAGTGGGAGAGGTTGGTGGAATTCCCAGTGTAGAGGTGAAATTCGTAGATATTGGGAAGAACACCGGTGGCGAAGGCGGCCAACTGGACCATTTCTGACGCTGAGGCGCGAAAGACGTGGGGAGCAAACAGG
+
AAA::4;;;;);@39@::79@9>C:D@D@AABC@8ABACJ=C><B<<ABCC@;;7;=;;;0;;?@BA@@AA@@@B<??>8BBC=BBBC?B?@@?9?=9A=ABBC@CCBBBBBCBC<:99?AABBBBBB>C???<?<?<@@39.73<;3=?0//88772777;3;/3389::=88279/9656-556+/(-2,---(-(-826273:AA9==1239288..///...62353333,../0/CDE59:BAA9:;:=
@N9IO0:00943:06076
TACGAAGGGGGCTAGCGTTGTTCGGAATTACTGGGCGTAAAGCGCACGTAGGCGGACATTTAAGTCAGGGGTGAAATCCCAGAGCTCAACTCTGGAACTGCCTTTGATACTGGGTGTCTAGAGTATGGAAGAGGTGAGTGGAATTCCGAGTGTAGAGGTGAAATTCGTAGATATTCGGAGGAACACCAGTGGCGAAGGCGGCTCACTGGTCCATTACTGACGCTGAGGTGCGAAAGCGTGGGGAGCAAACAGG
+
ABC@?>@EED3CCCBBBA?BB@CC?B<?;?>>>@6;;;CC=CAAAC;;;AB>BC@CCCGE?C?AABBBBB7BAAB=BCA<;;;;;;AA>BBA;;6;487=>8=<6<===989:34449:;:888;;;<@:=00)0:::?A8<8?8?:@@BAAA?9898769?9A<AAB@A::8>69;99939=BA?=A>=>9<:5(/)//(/333566255,250962229:<;;>=3978678(6::=>>?5?==>B:??>:
@N9IO0:00948:06066
TACAGAGGGTGCGAGCGTTGTTCGGAATTACTGGGCGTAAAGCGCGCGCAGGCGGCTTCTTAAGTCTGTCGGTCAAATGCCGGGGCTCAACCCCGAGCGTGCCGAGGATACTGGGAGGCTGGAGACATGTAGAGGCAAGCGGAATTCCGGGTGTAGCGGTGGAATGCGTAGAGATCCGGAAGAACACCGGAGGCGAAGGCGGCTTGCTGGGCATGGTCTGACGCTGAGGCGCGAAAGCGTGGGGAGCGAACAGG
+
BC???CCC=AB@A?@>>>:?@?BB@B@D@DABBB>A@ABC;@??9:9B@@@?::6:B?AB@E=A@A@@@BB>AAAA;ABB@GGG<CBBAAEEE;CA@ACABA@BBB@BBBCBAB:AA=@BB=@@@@?>>@@@@A?BB@CCCBC@C@C@CJ?CCA@???;::6:>BBFCBBBC;;;A?A=@=@A>BBB?B?BB?CCD@EABB@BB>ABBDB?BECC>@@@@@@@???::8:AA=??8?????AA6AABAA<??A?
@N9IO0:00958:06083
TACGTAGGGTGCAAGCGTTAATCGGAATACTGGGCGTAAAGCGTGCGCAGGCGGTCATGCAAGACAGATGTGAAATCCCCGGGCTCAACCTGGGAACTGCATTTGTGACTGCATGGCTTGAGTACGGCAGAGGGGGATGGAATTCCGCGTGTAGCAGTGAAATGCGTAGATATGCGGAGGAACACCGATGGCGAAGGCAATCCCCTGGGCCTGTACTGACGCTCATGCACGAAAGCGTGGGGAGCAAACAGG
+
CCCCC@@@9?@>@<@BBB=@<@A>8<,00<<>>8@@?AA;@ACBCBCC;;4;;5;:;99;B=CB;;:>0/0<;;5BDBC8@?:?888?C@CDF>C@;;;@AAA=BCC@@@BBBBC>AA799??AAC@A?>99999)9>@=A>@>@=@A@AAAABB@@@BBC=;;;CBCCDDCBBBB?BB?B?AAA?AB@@<@AA=A=BC@;;;;.;@D=C@CCBBB@@@;::???AA?>>:::/998@ACC9:::DD>CCC>
@N9IO0:00961:06083
TACGTAGGTGGCGAGCGTTGTCCGGATTTATTGGGTTTAAAGGGTGCGTAGGCGGCTTTGTAAGTCAGTGGTGAAATATGGCAGCTCAACTGTCAGGGTGCCATTGATACTGCGGAGCTTGAGTACAGATGAGGTAGGCGGAATTGACGGTGTAGCGGTGAAATGCTTAGATATCGTCAAGAACACCGATAGCGAAGGCAGCTTACTAGGCTGTAACTGACGCTGAGGCACGAAAGTGTGGGGATCAAACAGG
+
BACCB@@=;;5;>;5:CB@BCDAC<@@B<BC@CC9B<)94(480445@@BB?:98;CD;BAF@BBBCCAA<ACAD>DCAA?@BBCBBB89;@?A@CD<A@@:@?;??A>>?>???@??B?ABBAA>???AA??99788;?3:.83?@3959@???>?<@CCE>CBBB?BAAACAAA:997@A>EEE8:;CAA@@@5;2;???A;:9:?@9<;;9929AAABBB@>>B@BBBCEF=@ACCEDF9?@@@B<;;;?
@N9IO0:00929:06145
TACGTAGGTCCCAAGCATTATCCGGAATTACTGGGCGTAAAGAGTTGCGTAGGTGGTTTACTAAGCAGAACATGAAAGCGTACGGCTCAACCGTATACACATATTCTGAACTGGTAAACTAGAGGGCGAGAGAGGTTATTGGAATTTCTTGTGTAGGAGTGAAATCCGTAGATATAAGAAGGAACACCGATGGCGTAGGCAGATAACTGGCTCGCACCTGACACTAAGGCACGAAAGCGTGGGGAGCAAACGGG
+
@AAA@CC=@@B:?<@AAB@AAAAC@GAE@BABAB<9:9CC>CCCB9;;BAAC?@@>@C=BAAA8;;ABC?CC???A9??A@BBB=??BB@C?CBBBBBCCCCCB?AA@@=@@@?@@@;@BBBBBE>C@AAAACC?C?BB@D@E@BC=@@=?B@@??<???BBB>BB>A>>??AA@A=9:49>A<AAB;??AA<@BBAB?B=;;DD6;;;6;@@@BEHACBBBBBBB@B?@ABBBB=B;00AA@7000A@<@CD<
@N9IO0:00930:06131
TACGTAGGGTGCGAGCGTTAATCGGAATTACTGGGCGTAAAGTGTGCGCAGGCCGCCGAGCAAGTCGAGTGTGAAAGCCCGCAGCTTAACTTGGGAACTGCGCTCGAAACTACTTGGCTAGAGTGTGGCAGAGGGAGGTGGAATTCCACGTGTAGCGGTGAAAATGCGTAGAGATGTGGAGGACACCGATGGCGAAGGCAGCCTCCTGGGCCAACACTGACGCTCATGCACGAAAAGCGTGGGGAGCAAACAG
+
B;:9@??=8>?A>@@AAA=A?B@@=B9:09?::949@@BD=AAAB>=A>00+0,0030//94.49<0000/8<::.8<=5999<<?8;6/0(//(/(///3;;;344=29888849(///6568///0698566.//(/:06173808/////3378052333&37;992......572..(./684==8858==6;49333,38178;5:6=6;33333333;=<<=<;;3333+3?A@ABB:?88<=6BB=
@N9IO0:00934:06121
AACGTAGGAGGCAAGCGTTATCCGGAGTAACTGGGCGTAAAGGGCGAGTAGGTGGTTGCGTAAGTTGGTTATGAAAGCTCCTGGCTAAACCGGGAGAGGTTGACCAAGACTGCACGACTTGAGTGGAGAAGAGGTAAACGGAATTCCGCGTGTAGTGGTGAAATGCGTAGAGATGCGGAAGAACACCAGTGGCGAAGGCGGTTTACTGGTCTCCAACTGACACTGAACCGCGAAAGCATGGGTAGCGAACGGG
+
=2@A@@?>;;2;;39;;;8A@@?B@CBBE@;;;B>AFCEJ>BA=ABDBB;;5;;5;4=;9:@4==2;.48ABBCM;<9CC?BB?BBAB=A?BB8:;AB@C@DBB=B@CCCBBAAA@BBB8<9@@>8:999?@@=ACC>CF@C:B:>9=BBA<<<<<@8;;;<4;A:85<A??>::;;7<5:>5?>94:>>>8=A>4505:7<=4::9505>@@7A=@@A@??A@@@3958984=5>;@AB>8>CCCBB?@@;4
@N9IO0:00943:06116
CACGTAGGGGGCGAGCGTTGTCCGGATTTATTGGGCGTAAAGAGCTCGTAGGCGGTTTCGTAAGTCGGATGTGAAAACTCCAGGCTCAACTTGGAGACGCCATTCGATACTGCGATGACTTGAGTCCGGTAGGGGAGTGTGGAATTCCTGGTGTAGCGGTGAAATGCGCAGATATCAGGAGGAACACCGGCGGCGAAGGCGGCACTCTGGGCCGGTACTGACGCTGAGGAGCGAAAGCGTGGGTAGCAAACAGG
+
BBA@@99999);B;;:AA;@@C=A=@CC=BB?A@8??:9:/9?@??@??@@?AB?BE>BBCC?B@AA@C9;;;;;;&8?A=BB@AAAA?BA=A=@;;<BC@DD@DCCBABBBCGDBBBCC@BBCCC?C?;::@@4@@@@@@:?:>9>4?=9=@;;;@A=BBBB=BAAA;65ACAAAA;9==?B>BA@<A???<?BF?B?AC@CCA???AB<A?A=???:;;;A@?BAA=@ABBBB?BACABC>BBBDDF>;;<@
@N9IO0:00948:06158
TACGTAGGGTGCGAGCGTTAATCGGAATACTGGGCGTAAAGCGTGCGCAGGCGGTTCGTTAAGTCAGCTGTGAAAGCCCCGGGCTCAACCTGGGAATTGCGGTTGAAACTGGCGAACTAGAATCTGGGCAGAGGGGGTGGAATTCCACGTGTAGCAGGTGAAATGCGTAGAGATGTGGAGGAACACCGATGGCGAAGGCAGCCCCCTGGGCTGAGATTGACGCTCAGGCACGAAAGCGTGGGGAGCAACAG
+
BBCBABBG=9:9CAA@@@?B=AAC?C6;;ABBB=AAAEC>CCCAAACBCC?9:8;?@A@@D@BBBCBCBBCCCE75:==/?<4:5447;47??3:04496<6<)/08)//=3678489<<;839777(77377777'774:6;7<588;9:/0///83//3=1333855:7==?;:=0//(.(.59175;A<886;A<====?==+377.3>><=<82>57559:33,38=778(7>>8999(7>=>9=;>
@N9IO0:00954:06146
TACGAAGGGGGCTAGCGTTGTTCGGAATTACTGGGCGTAAAGGGCGCGTAGGCGGCCTTGTTAGTCGAGTGTGAAAGCCCTGGGCTTAACCCGGGAAGCGCGCTTGATACTGCAGGGCTTGAGTGTGGGAGAGGTTGGTGGAATTCCCAGTGTAGAGGTGAAATTCGTAGATATTGGGAAGAACACCGGTGGCGAAGGCGACCAACTGGACCACAACTGACGCTGAGGCGCGAAAAGCGTGGGGAGCAAACA
+
AAC@?:>>>=0@AAB@BB?AB?BC?B@D?BA@@@:@@BAC>CD=BBBB@?>800+08<8>A<A=?C=<B?DBBBE;;;C;AAB;AC5;5;:/;@.925:;?@>@:=@A?@@@A@AE<;=@CBBBAAAB=BCA@=@>@=AA5;5;5<<0;AA@@C@@@?ACCE>C>ABBAA????9=>6</77/3??<A;>==BBE@C?CAA@=@=@AA>AA>??A<@@AA@@??9::=:;99777&94448>>.>665<1:4
@N9IO0:00955:06146
TACGAAGGGGGCTAGCGTTGTTCGGAATTACTGGGCGTAAAGGGCGCGTAGGCGGTACTTCAAGTCAGGCGTGAAAGCCCCGGGCTCAACCTGGGAACCGCGCTTGAGACTGGAGAACTAGAGTTCGGGAGAGGATGGTGGAATTCCCAGTGTAGAGGTGAAATTCGTAGATATTGGGAAGAACACCGATGGCGAAGGCAGCCATCTGGACCGACACTGACGCTGAGGCGCGAAAGCGTGGGGAGCAAACAGG
+
CDD;:9;CCC3CCCBBBC@CC@BC@B@C=B@@@@:@AABD?GL?BBBBB9949@;@ABC?BB@BAAAA58:???@5::BC:CE>9;<C@C8;;B8@4;49>??A?BCB@?>A?@:525C<B=BB<@D@7@?CC@BBG@CC@D@C?BB<@@BCBBBBC@BBBD<A=@@@@AAABB?BB=B?AA=>?>>BBCC>AAC?C??????BCBBB@??=?AAC@A@@@???@997:BDCCC=B??>CCA6@@><<5<==9
@N9IO0:00920:06202
GACGTAGGGCGCGAGCGTTGTCCGGATTTATTGGGCGTAAAGAGCTCGTAGGCGGCTTGTCGCGTCGAATGTGAAAACCCGAGGCTCAACTTCGGGCTTGCATTCGATACGGGCAGGCTAGAGTTCGGTAGGGGAGACTGGAATTCCTGGTGTAGCGGTGAAATGCGCAGATATCAGGAGGAACACCGGTGGCGAAGGCGGGTCTCTGGGCCGATACTGACGCTGAGGAGCGAAAGCGTGGGGAGCGAACAGG
+
@@9;:;<<0944:449;:<@AA=@?BBC>BBAGG?:;;AA9>999ABB@00,00+0>*00:=96;;:<BCCBAA?@9@C:B@@=@@AA?AA=@@?8@A69;AA<A@@000>@9>DE?BBCBCA@>?A?ABBBA6B@AAAC?B>B@B@A@=AA=>>9949A@@<AA@@?????@@@@@;??<@<;;;=C?BB@@@?>A>ABB=ACA?9::-:9?<<>?A@@@:;;@@@?BDCBBB<A>>::::-9>AAA@@@A<
@N9IO0:00935:06203
TACAGAGGGTGCGAGCGTTGTCCGGAATCACTGGGCGTAAAGGGCGCGTAGGCGGCCTGCTATGTAGGGGGTGAAATCTCGCGGCTCAACCGCGGGGCTGCCTCCTAAACTGGCGGCTCGAGCACAGTAGAGGCAGGTGGAATTCCCGGTGTAGCGGTGGAATGCGTAGAGATCCGGAAGAACACCGGAGGCGAAGGCGGCTTGCTGGGCATGGTCTGACGCTGAGGCGCGAAAGCGTGGGGAGCGAACAGG
+
BCAABCCC=BB@?=>=>=9>@?=@=A?ABBA>??9?????8??8>>?BCBA;:9599>>@@A@@@AACCB3?@CE?CAABC@@<@@:9293::999&94445;;:BAA<@?@;9;49@@==BCDBBBBBCBB?BCC@CCACAC?CB=B>BB@@@BC?CEAD@CCCCBAACCCDCAGAC@DB@BBCAE>AAAECC@B@BC@CC@DABAC>DCAA=ABCBAABB@@ABACDDCCC<B9::BBB9BBCCC<??>;
@N9IO0:00948:06171
TACGTAGGGTGCGAGCGTTAATCGGAATTACTGGGTTTAAAGGGTGCGTAGGCGGCTATGTAAGTCAGGAGTGAAAGTTTGCGGCTCAACCGTAAAATTGCTTTTGATACTGCATGGCTGGAATTAGGATGAGGTCAGCGGAATGTGGCATGTAGCGGTGAAATGCATAGATATGCCATAGAACACCAATTGCGAAGGCAGCTGGCTAGACCTGGATTGACGCTGAGGCACGAAAGCGTGGGGAGCGAACAGG
+
@@@@?@@?9;;;AAB::9>A?BCDAC?C@CCBBC=BB8>>8@B<BBBA@@@=992;BB@A@B?BAAAA=@@@BCC?CAC=A@@<@A@=9=7;;AGG7@>??@DC8BBB@A@BBAAA6;;?:?=B?CB?BBCDB>???@B<:C:CA::297733787<:A:;;4<?88;@>???A@@3:3?8819<@383917;=?1849937==7@BB<;86:A=>837779=ABBB=ABB99:/9==>@@@2=?@;;7;AB=
@N9IO0:00962:06192
TACATGGGGTGCAAACGTTGCTCGGAATTATTGGGCGTAAAGCGCGCGTAGGCGGTTACTTAAGTCGGATGTGAAAGCCCTCGGCTTAACTGAGGAAGTGCACCCGAAACTGAGTAGCTAGAGTACGAAAGAGGGTCGCGGAATTCCCGGTGTAGAGGTGAAATTCGTAGATATCGGGAGGAACACCGGTGGCGAAGGCGGCGACCTGGGTCGAGACTGACGCTGAGGCGCGAAAGCGTGGGGAGCAAACAGG
+
AAAB?<<<2:::>=6>99237;<?>B?C?::38>6939::(4444::AA@@;>@7@:=AC7A7?ABB8>C??@>@8???7=<<49:3849334;.545:>@ABA<=C>6=;;@;@;CBBBCCBACB;;;0;;;;.9A@;;7::B=B>5@7<99@;5;29=@@1?<@=BBBBB@@@BB=BC>A=AAA=A?AA>@A@=@>@@>ABBE@CBD?@A@BBB@A;;;BACA;;9;CCCCC:;;;;BCC9AABDD>BBC?
@N9IO0:00918:06259
TACGAGGGGAGCTAGCGTTATTCGGAATTACTGGGCGTAAAGCGCACGTAGGCGGCTTTGTAAGTTAGAGGTGAAAGCCCGGGGCTCAACTCCGGAATTGCCTTTAAGACTGCATCGCTTGAATCCAGGAGAGGTGAGTGGAATTCCGAGTGTAGAGGTGAAATTCGTAGATATTCGGAAGAACACCAGTGGCGAAGGCGGCTCACTGGACTGGTATTGACGCTGAGGTGCGAAAGCGTGGGGAGCAAACAGG
+
AAABBBCC8:<:CCCAAB?BE@BB@C?C@DD@??:?@@BC>CBB@?;;;CC@BD@CHJ?DCB?BC=BBAA;?:::6;@C=BBE;BCCC>@@B?A?A@C@CC?BB=B?AAB:9:AB<<BB;:;?CB?BB?@A@A>A@@@;:6:>C>B?BBBBCGGCCC@AAAE?E?AA@CBBABD@BC@D@@@=@??>AA::8:AB?A@::4:99@@@@>@BBD?BBC@B@@;;;A@A<;;;<;;0;;???AA7@@@BB6;;=9
@N9IO0:00919:06227
TACGGAGGGTGCAAGCGTTATCCGGAATCACTGGGTTTAAAGGGTGCGTAGGCGGTTTTTTAAGTCAGTTGTGAAATTCCCCCGCTTAACGGGAGGGACTGCGATTGATACTGAAGAACTTGAATCAGGTTGAGGTAGGCGGAATGTGACATGTAGCGGTGAAATGCATAGATATGTCATAGAACACCGATTGCGAAGGCAGCTTGCTGGACCTGTATTGACGCTGAGGCACGAAAGCGTGGGGAGCAAACAGG
+
BBAC?CCD<@?@@=A:;;@BCCAGAC>@?ABABA;@A9@@9@<8;?BCBAA>;;5<;<;<%;<@@BBBB>@ACA@;?29999';AI?EACBB:@@A8AAABBCBC@ECDCHB==7;@4:>7<=:>=A<9?9C@@=@<?648247?9:::A;A<<::59.;?@@;@??CCBBBBBAA@;?=@;?:>AA@BBB?AABC7;1;>==><CCCG;:69BDBCC@BBB;::<55.488:>@8@ABBBCC:BBIHH?CCCA
@N9IO0:00951:06213
TACGAAGGGTGCTAGCGTTGTTCGGAATCACTGGGCGTAAAGCGCGCGTAGGTGCTTTACAAGTCAGGGGTGAAATCCCAGAGCTTAACTCTGGAATTGCCTTTGAAACTGTAAAGCTAGAGTATTGGAGGGGATAGCGGAATTGCTAATGTAGAGGTGAAATTCGTAGATATTAGCAGGAACACCGGTGGCGAAGGCGGCTATCTGGACAATTACTGACACTCTGGCGCGAAAGCGTGGGGATCAAACAGG
+
@@C@?;@A;@@AC@@@BA<@@?BB>B>AACDDDE>9:9BJ<@;9:;@@@@@?996<>7DCC@CCC@???59?<;3;?;4<B<BBB7<7=CCAA>A7C549>A?799:27933;<2::>@;>???>9<,73;;/>>A>77,53=3?>>;7///77894688<5>452299:==<6;:;7517:9;::>87818>>6<455,269999=8@@@>A<>;>>>A???>AA;:8899<5<>AAAAA5::;DD7=8:5
@N9IO0:00960:06253
GACAGAGGGTGCAAACGTTGCTCGGAATCACTGGGCGTAAAGGGCGTGTAGGCGGGAAGATAAGTCAGGTGTGAAATCCCCAGCTCAACCTGGGAACTGCACTTGAAACTGTCTTTCTTGAGTGTCGGAGAGGAAAGTGGAATCCTGGTGATAGAGGTGAAATTCGTAGATAATCAGGAGGAACGACCGGGTGGAGCGAAGGTCGGCTTTCGTCGGACGACACTGACGCTGAGACGCGAAAAGCTAGGGGAGCGAACCGG
+
9=8:@>BC>BCCCC>A>?554;:<8:-3399<:>8899??/::/9>==@::69A:8=44:774<8<99187970<3;>>>)0//;;:8?9<<=6<4:9:887917<<6>>>889C=@@=>>?@>9998;;::299(4:;39.44.44.444/////)///:1<8<<<55555.55;;7//)-(-,,,(,2(,*(*(*(*(*(,,5(--9/785445:8//////44::4444833399:::+9:93///&/////(/5:3
@N9IO0:00924:06296
TACGGAGGGTGCAAGCGTTGTTCGGAATTACTGGGCGTAAAGGGAGCGTAGGTGGCGGGGTTAGTCAGGTGTGAAATCTCGGGGCTCAACCCCGAAACTGCACTTGATACTGCCTTGCTAGAGTACTGGAGAGGAGATTGGAATTTACGGTGTAGCAGTGAAATGCGTAGATATCGTAAGGAAGACCAGTGGCGAAGGCGAATCTCTGGACAGTTACTGACACTGAGGCTCGAAGGCCAGGGGAGCAAAGCGG
+
A@>@;@>@9@A?C?BAA@=@@<AB@C?D?AABBC>?>>@A-::5;A@BCBB?AA@ACDD;C@BBCCBC?BBBCCC>ABABBCC:BBA@=@DC:BBC=@:;;@@B7@@@ABBBB@B>BA@@@BCBCCHJACCBC@@ACCAC@CACC>CCC>BBBBBBBAAABB<BCCDBCBBBB@;;;B?B@C?AAB?AA::69@B5;5;;93:?@CBB?BC@???A?>=?=<<==<=8?==AA:@9=3:9:9+999>>27/68
@N9IO0:00947:06264
TACGAAGGGGGCTAGCGTTGTTCGGAATTACTGGGCGTAAAGCGCGCGCAGGCGGTTTTTCAAGTCAGTGGTGAAAGCCCGGAGCTCAACTCCGGAACTGCCATTGAAACTGTAAAACTTGAGGACGAGAGAGGTGAGTGGAATTCCCAGTCGTAGAGGTGAAATTCGATAGATATTGGGAAGGAACACCGGTGGCGAAGGCGGCTCACTGGCTCGTATCTGACGCTCAGGCGCGACAGCGTGGGGATCAAACAGG
+
?@@;:4;;;;);BABAAB<@A?@B?B5:6;@@@A=AA@AA=A;;;;;A@AA=<<5<:;:(9E?FCABBBC@BBCM>BBC=B?@AABBB@CCC?B>@;>899:==3::@9@9::@@@6@A<>>?:>?=@????>;>>CBBA=?7;5<<)0////////7,3///(/(/////39;:8379(-(-(-(-47294=<9B@?<?>>>9?AA@@@B@B@AAA???AAA@@@BAAA=@@DBAABBBBBAAB9B@@@C=BAA=
@N9IO0:00947:06288
TACGTAGGGTGCGAGCGTTAATCGGAATACTGGGCGTAAAGCGTGCGCAGGCGGTTTCGTAAGACAGACGTGAAATCCCCGGGCTCAACCTGGGAACTGCGTTTGTGACTGCGAGGCTAGAGTATGGCAGAGGGGGGTGGAATTCCACGGTGTAGCAGTGAAATGCGTAGAGATGTGGAGGAACACCGATGGCGAAGGCAGCCCCCTGGGCCAATACTGACGCTCATGCACGAAAAGCGTGGGGAGCAAACAGG
+
?@@@@=??9:;;A;;;@@@C@CCD@C79;;;;C<;;:BB=BBBBB?@>9:4;A9AA<ABBB@BBBB@@AB@;?>5@AAA2@@9;;:@8=>?=?9?;>?@?AAF>AAAA@@A@ABB?BBB>>>@=8839@>700000$00*/)/)-(--/(/88<?ACCBCCC>AACCBBBCC;;;BB7;;7;69?=8=<==8===<?;9999999)9?@9@>A=@A?:::@=@@;:9?=999999&9889444&4:99909995
@N9IO0:00948:06289
TACAGAGGTCCCAAGCGTTGTTCGGATTCACTGGGCGTAAAGGGTGCGTAGGCGTAAGATAAGTCTGGTGTGAAAGCTCGGAGCTCAACTCCGAAATGTCATTGGAAACTATCTTACTCGAGGTTTGGAGGGGGGACTGGAATTCTCAGTGTAGCAGTGAAATGCGTAGATATTGAGAGGAACACCAGTGGCGAAGGCGAGTCCCTGGACAAATCCTGACGCTGAGGCACGAAAGCTAGGGAGCAAACAGG
+
BBAAABC?DBG<A79;;:49>;?C@DC?99;?B@9:9894(44(4::>@@A?::4<5;8/0,0<<==;A;;;AA<ABBCC@BBA;;>9;;A==@B6959>>@<?299)4;?999;@@;99==3<8(9.779898%8:<<7<=A:;>999;;:;AA>?9=@>9@@?@AA@?=@;-/////4;068913:@?;A>?9=48<<9444/4;8=?;@<@B8??AA?=9:;<2998373(39;779.3337<88499
@N9IO0:00954:06306
TACAGAGATGGCAAGCGTTGTTCGGAATCACTGGGCTTAAAGCGCGTGTAGGCGGAGCGGAAGGCGCCTTGTGAAATCCCCCGGCTCAACCGGGGAACTGCTTGGCGAACCGACGCTCTTGAGGCAGGTAGAGGTCACTGGAACCATAGGTGGAGCGGTGAAATGCGTAGAGATCTATGGGAACGCCGGTGGCGAAAGCGAGTGACTGGGCCTGAACTGACGCTGAGACGCGAAAGCGTGGGTAGCAAACAGG
+
BCC@@@BBBA?A@9=?>>9?@<?A>A>AAAABCB=@B4:;0999@DDCCBB@CC<BBCC@B@B@AAA@B>AACCC>CDDDD3D@BBAA>@@CFD;B8@;;=>5>;BBC@CAC@AAB???@CAB>ABA<???@@?ABA@A@=A<@<@BCC@CCACCBB>B>>>5?@@A@@?@@@;;;;CCC=C@CBC@C?BB<A;78*9<?<??AAAACD<A?AA@=CAABBBCCA@???BAAAB<AAAACC<AAA@@A9;::=
@N9IO0:00931:06337
TACAGAGGGTGCAAGCGTTGTTCGGAATCATTGGGCGTAAAGGGCGTGTAGGCGGTCTGTTAAGTCATGTGTGAAATCCCTCGGCTCAACCGGGGAAGGACGCATGAAACTGACAAGCTAGAGTACCAAAGAGGGGGGTGGAATTCCCGGTGTAGCGGTGAAATGCGTAGATATCGGGAGGAACACCGGTGGCGAAGGCGGCCCCCTGGTTGGATACTGACGCTGAGACGCGAAAGCGTGGGGAGCAAACA
+
BCB:;:CD<@@?>9>@@@=@A?AA9@6;:=8388088337*3=4;;@BC@@<>><>A?=?<=<>@@@@@@B<;;;49BA=B=B=B@>?6;7<==0=16266=@@@?AB<BBACAA>A@@@A?=9A@295)5>ACCCC*BB:B<A=AD<A<<B<@@AB?ABAA:@?;55;455@??AC789?D?BBB@C>;;7;BB>A>AEACCCC3BB8:088;:;?<<<9844:==877>=??9???>@BB8AAABA6?9
@N9IO0:00962:06345
TACGGAGGGTGCAAGCGTTGCTCGGAATTATTGGGCGTAAAGGGTAGGTAGGTGGTCTCATTTGTCTGGGGTGAAAGCCTTGAGCTTAACTCAAGAAGTGCCCCAGAAACGGTGAGACTAGAGTCCTGGAGAGGGTCGTGGAATTCCCGGTGTAGCGGTGAAATGCGTAGAGATCGGGAGGAACACCAGAGGCGAAAGCGGCGACCTGGACAGGTACTGACACTCAACTACGAAAAGCGTGGGGAGCAAACAGG
+
BA@A>;::0;;;C@DDCD@BABBC@CACACE?CG7BBBBB<BB5ABB>AAB@;:6;<ACBBB>BBBBBBB:BBBB=AA694:@@@?384:@?@7>A<?@99::+55:@5<=<=B??>>>>>>ACC?CC8@@??>7??@AA?B>A?AC>C@CCBBBBB>ACCC>BBBCB==<@C=99909==B@BBB?BB@@=@BB=4<BC?BBCC@BC@AB@B=@@@@@@AAAA@A=;99@;;::&:==A@??296<CC>BDD?
@N9IO0:00915:06399
GACAGAGGGTGCAAACGTTGTTCGGAATTACTGGGCGTAAAGCGCGTGTAGGCGGTTCGGAAAGTCGGATGTGAAAGCCCTGGGCTCAACCCAGGAAGTGCACTCGAAACTCCCGAACTCGAGTCCTGGAGAGGAAGGCGGAATTCTCGGTGTAGAGGTGAAATTCGTAGATATCGAGAGGAACATCGGTGGCGAAGGCGGCCTTCTGGACAGCGACTGACGCTGAGACGCGAAAGCGTGGGGAGCAAACAGG
+
AA?ABB@B<A?>?A9?997:A<?=<<18-3@@@B<@@@@@9@@A@C?@@@@;9949<@@=CC=CCBB@BCCBBBD<:::09==6=@>>8?<6=@>A=AA@@@BBA@A@0;9:;09>:A@CCAAAB?BCAAAAB?B?C@BBAG@B@BCCC?@@@B@A@@CCCE=A>AACCCCBBABBB@=<7:600/==::;5=><1849?;B?B<??B489::9=::9=@?755889??CCCBG>BCCBCCC5;;:::.;@@9
@N9IO0:00922:06361
TACGGAGGGAGCTAGCGTTGTTCGGAATTACTGGGCGTAAAGCGCACGTAGGCGGCTATTCAAGTCGGGGGTGAAAGCCCGGGGCTCAACCCCGGAACTGCCCTCGAAACTAGGTAGCTAGAATCTTGGAGAGGTCAGTGGAATTCCGAGTGTAGAGGTGAAATTCGTAGATATTCGGAAGAACACCAGTGGCGAAAGGCGACTGACTGGACAAGTATTGACGCTGAGGTGCGAAAGCGTGGGGAGCAAAACAGG
+
@@AA?A?@-;;;AAAACC?@@=@@=A?B?BCBB@<@@AAA<AAA@B@A@BB=AA=ACCC?BB>AB@@@@@0@BBC=BBB=BBB8BBBA?BAA6A6;6;A@@?9=>=??7?B>@;?:::BBBC>999>@<@@??9?A???B=A=@>A7::ABBAAA>@=AACD:A:====<=;<<06606(./.33347566+2786'206889???A==9>@@5;;>=7:;;=92226/222>BB:AA=<=CC6>==>BC6@@@;
@N9IO0:00938:06375
TACGTAGGGTGCGGGCGTTAATCGGAATTACTGGGCGTAAAGCGTGCGCAGGCGGCTCCTTAAGTCAGATGTGAAATCCCCGGGCTTAACCTGGGAACTGCGTTTGAAACTGAGGGGCTTGAGTGTGGAAGAGGGGGGTGGAATTCCAGGTGTAGCAGGTGAAATGCGTAGAGATCTGGAGGAACACCGATGGCGAAGGCAGCCCCCTGGGCTAACACTGACGCTCATGCACGAAAGCGTGGGAGCAAACAG
+
??AA?@@A;AABEG>CBB@C@CB@=@496;@@@A=BBABC<A@@;;;BBA>;?A6;;B=B@C@CBBBB@966?;>7<A;;/=8.78)0)/6<>>7?;@AAA@@A3::@8<CBBC=</AA9::9?A<?274@999999%:=98;9.3.3:6CBBBCA7844AC=3A8227996;82225.59496;;B=CA<;:B;;797?;;9555$5:<)55<7;::55/>90////0//:??A-973773(33377(337
@N9IO0:00953:06374
TACGTAGGGTGCGAGCGTTAATCGGAATTACTGGGCGTAAAGCGTGCGCAGGCGGTGATGTAAGACAGGTGTGAAATCCCCGGGCTTAACCTGGGAACTGCATTTGTGACTGCATCGCTGGAGTGCGGGCAGAGGGGGATGGAATTCCGCGTGTAGCAGTGAAATGCGTAGATATGCGGAGGAACACCGATGGCGAAGGCAATCCCCTGGGCCTGCACTGACGCTCATGCACGAAAGCGTGGGGAGCAAACAGG
+
CCABBCCB=BBBBAAA@@<B?CBA5>,0)/000=396;B>6>?C>CC<;;;6;E=A@A@;;;=@@<::28@<<>?9?ACB:CC8?@?B?B>AAD;B6;;;;=>?9?@B=@?>>8;473;;-3338///(////////$///)/)4.439999555;;<<=<<<4665<<<===@CCCB@@@=@<@AA4;;;;6;BB?C@BD?DCED;;;;6;=A@???BBB@@@BAB??@@@@??8?@@@@@@2=====8999>
@N9IO0:00954:06394
TACGTAGGTGGCGAGCGTTACTCGGAATTACTAGGCGTAAAGCGCGTGTAGGCGGGAGGTTAAGTTCGCTGTTAAATCTCATGGCTCAACCATGAAATGCCGGCGAATACTGGCCTTCTTGAATTCGGTAGAGGAAACTGGAATTCCAGGTGTAGCGGTGAAATGCGTAGATATCTGGAAGAACGCCAAAGGCGAAGGCAGGTTTCTGGGCCGCAATTGACGCTGAGACGCGAAAGCTAGGGGAGCAAACAGG
+
BABCB::4:>8>A;;;@@;>==996:05.4<?9;7;A;;;095:;BBBBBA?ABA=BE?C@B;;;>BBBCBB?B>4BBA69:A=BBAA?B6;;A@A9;;;=A=@@B?ABBAA=A?B?BB7<<?A=AE@BAAAC?AD0;;92929.48=95:<AAAA?;99;;0:?<@ACBBBBBA<<49488278:49:296;::4828>?4<<7;>>;1>:?@<7<8<@@@B@@A@;95:99:.9A;;@FF;CCBBB<AAC=
@N9IO0:00964:05782
TACGTAGGGTGCGAGCGTTAATCGGAATACTGGGCGTAAAGCGTGCGCAGGCGGTTTTGTAAGCCAGATGTGAAATCCCCGGGCTTAACCTGGGAACTGCATTTGTGACTGCATAGCTAGAGTACGGTAGAGGGGGATGGAATTCCGCGTGTAGCAGTGAAATGCGTAGATATGCGGAGGAACACCGATGGCGAAGGCAATCCCCTGGACCTGTACTGACGCTCATGCACGAAAGCGTGGGGAGCAAACAGG
+
BB@@ABCC=9:9B@@@@B6;9;CC=B:;;BBBB=;;;DE>CCDBBBB@A@=996;ID9CBC@CC<@@@;;;@@A6??=>5??9@B>A=A=@>=5>9?AA?BBB<AAAA@??:@AADBCBCCCCCCB?CBAAABBB2BAA?B<@<@=@AABBA;<:@@@ABB=CBBBBBBCBBBBBB;@@?A=ABB6;;AA=ABB?C@BB?BBBB7AA<AB?CA@;<;>>999999=AA?=>>>494;@=@@6:::AB<@CA=
@N9IO0:00964:05805
TACGTAGGCAGCGAGCGTTGTTCGGAGTTACTGGGCGTAAAGCGTGCGTAGGCGGTGGCCCAAGTCTGGTGTGAAATCTCCCGGCTTAACCGGGAGGGTGCGCCGGAAACTGGGTTGCTGGAGTGCCGGGAGAGGCAGGCGGAATTCCTGGTGTAGCGGTGAAATGCGTAGATATCAGGAGGAACACCCGTGGTGTAGACGGCCTGCTGGACGGCAACTGACGCTGAGGCACGAAAGCGTGGGGAGCAAACAGG
+
BCCA@@B?@@?@A;;:<C:AB:@B8;4;059@@F>CCEDA7CCCCCAABFH@C=:6605=4@259=::25;95:;)59:;D:;7?>7>5>4;4)444)44<:;859>>8<<;>/505==@59::?@2:;(4:89344439;5:5:5;5;;9BCCCDCC9CBB>6@AABBCBDCA@?//)/0)/)////(3::38<49994?:A>A;;:>499C?CC@B::6@@B:;9A?@B:98A8@988>CC6ABAAA:@@@=
@N9IO0:00965:05760
TACGTAGGGTGCAAGCGTTAATCGGAATTACTGGGCGTAAAGCGTGCGCAGGCGGCTTTGCAAGACAGATGTGAAATCCCCGGGCTCAACCTGGGAACTGCATTTGTGACTGCATGGCTAGAGTGCGGCAGGAGGGGGATGGAATTCCGCGTGTAGCAGTGAAATGCGTAGATATGCGGAGGAACACCGGATGGCGAAGGCAATCCCCTGGGCCTGCACTGAACGCTCGATGACACGAAAGCGTGGGGAGCAAACAG
+
BA@@A??>:>@A@;@AAA=A?BBC@A495;?@@@8A@?@@;@?CCCBCB00,0@+//;1<9A;@ABBCCCA@ABG>BBEE8@?9;;488>055;3;7=;;;BAC>A@ABBBACD:95:=999=9999299924====0>@<7?.4298=99;=><@999CCCD<B;:;95<///////2//)5.555.4.444.44:7<7;=8<<<<0<>@6<9<=<=<<00*00>7700000//////(/3348;;+84444)444
@N9IO0:00972:05798
TACGTAGGGTGCGAGCGTTAATCGGAATACTGGGCGTAAAGCGTGCGCAGGCGGTTTTGTAAGCCAGATGTGAAATCCCCGGGCTTAACCTGGGAATGGCATTTGGGACTGCAAGGCTGGAGTTTGGCAGAGGAGACTGGAATTCCTGGTGTAGCAGTGAAATGCGTAGATATCAGGAGGAATACCGATGGCGAAGGCAGGTCTCTGGGACTGAAACTGACGCTCATGCACGAAAAGCGTGGGGAGCAAACAG
+
CCCCCBBB=???B??>@@;?<ACC?B6;;;;;;.:=ABC=B<<;;;DBBB>BC@CDD;CBB?BB?BBA@A@;;;-9?@@6AA:???C?C?AAA<A??A<=999*97*3;>=??<?;>9:3999929<BC@??@BBBBA@=A9?:?<@B<987797878@?@69:?BAA:99<9897,7<5;5>993:=:93773,3,33317;99=@>.73373=5B><<<979<7;73373333&7789;<<0733993935
@N9IO0:00983:05793
TACGTAGGGTGCGAGCGTTAATCGGAATTACTGGGCGTAAAGCGTGCGCAGGCGGTTATATAAGACAGATGTGAAATCCCCGGGCTCAACCTGGGACCTGCATTTGTGACTGTATAGCTGGAGTACGGTAGAGGGGGATGGAATTCCGCGTGTAGCAGTGAAATGCGTAGATATGCGGAGGAACACCGATGGCGAAGGCAATCCCCTGGACCTGTACTGACGCTCATGCACGAAAGCGTGGGGAGCAAACAGG
+
AABCBAAA9:;;@;;;CE?C@CA@=>5:4;@@AB>;;:CE=CCC;::BBBCABB?A?@@@@@=@@@@A@?:94;=4;?BB6@@9:7/806(///(/86::;?DF>AA@AAAB@@@:;;CD=A@@@;;7;BBABCBB0@?B4929.45:=>=>:5959559<<4<<<BBBAAAAA@9:755.9.5::5<@9929CC>CA;;4:AA@7BB?BB?C;;=CCC@@@:9:99@@@A@AB=BGEDBBC:;;;BB=BBC?
@N9IO0:00999:05791
TACGTAGGTGGCAAGCGTTGTCCGGATTTACTGGGCGTAAAGAGCGCGCAGGCGTCGTACAAGTCGCGTGTGAAAGCCCCCGGCTCAACTGGGGAGGGTCACGCGATACTGTTCGACTCGAAGGCAGGAGAGGGAAGCGGAATTCCCGGTGTAGTGGTGAAATGCGTAGATATCGGGAGGAACACCAGTGGCGAAGGCGGCTTCCTGGCCTGTTCTTGACGCTGAGGCGCGAAAAGCTAGGGGA
+
AACBCBB?AA;AB<@@AA@BBCBG?A@E>BBBBA:AA@>>6@;;;BBD@;;4:;:BCBBBB<AA;:;BBBBBDD>BBBBA1:8:??C?BBBDA5:9929AAAAA@@@@AAA@<@@?@?BBA@D@@@@@B@??C8:7;AA?C@C?BC=A?AA???AA@BCBE<AAA????BAAA===4AB<A<AAA>;;:B?@A@=B>::79;9A:?@=B:B994:A=@@@@:9559.5555555&555/;<;+:
@N9IO0:00964:05830
TACGTAGGGTGCGAGCGTTAATCGGAATTACTGGGCGTAAAGCGTGCGCAGGCGGGCTTTTAAGCCAGACGTGAAATCCCCGGGCTTAACCTGGGAATGGCGTTTGGGACTGGAAGTCTGGAGTGCGGCAGAGGAGACTGGAATTCCTGGTGTAGCAGTGAAATGCGTAGATATCAGGAGGAACACCGATGGCGAAGGCAGGTCTCTGGGCTGACACTGACGCTCATGCACGAAAGCGTGGGGAGCAAACAG
+
ABBBBBBC=???BBBBCC?B@BCC?B=@=@BBBC>CCCDD>BAAAA@BC::6:A>9AB@B0@;@D@BBBCBBA@A<@@?@5@A=AB?C9A>AAA6=:::5;??@4?C9AAA@<=<?9??@<;8;88939@@@@?AABBAC?B?B?A?@A=?>?;7;AAABDE>??BBBB???@??A@8@A8>9><A:@@@?;99/59(0/95888?BCC<747;8876;;0////99<<8>=BC574@@@AA89797?9665
@N9IO0:00978:05837
TACGTAGGGTGCGAGCGTTAATCGGAATTACTGGGCGTAAAGGGTGCGCAGGCGGTTGCGCAAGTCAGGCGTGAAATCCCCGGGCTTAACCTGGGAATGGCGCTTGAAACTACGTGACTGGAGTATGGCAGAGGGAGGTGGAATTCCACGTGTAGCGGTGAAATGCGTAGAGATGTGGAGGAACACCGATGGCGAAGGCAGCCTCCTGGGCCAATACTGACGCTCATGCACGAAAAGCGTGGGGAGCAAACAGG
+
@@BBA?@@:>?>A@@@AA?B@BCC@B@D@B@BBD>AA@DD>DD>AAAC@@@=9;4;49;56B9B?EBB@BBBCBA;9999*;B9A@7<7<9ABB>C@CC@B@@@?BBB=;<;@@@@@??@=@A@@@A?@@@A@A9;;5;@=@;?=??CAAABBBCBB=B@??9?ABB<@ACBAABBA>@@@CAAA@?@?::5:@@>A8::BC?CC@CCC<C7;5:A@@ABBAACAA<<;:9:444&5<B?ABB8ABABC>@@A>
@N9IO0:00982:05816
TACGAAGGGTGCAAGCGTTACTCGGAATTACTGGGCGTAAAGCGTGCGTAGGTGGTTCGTTAAGTCTGTCGTGAAAGCCCCGGGCTCAACCTGGGAATGGCGATGGATACTGGCGAGCTAGAGTGCGGTAGAGGAGAGTGGAATTCCCGGTGTAGCAGTGAAATGCGTAGAGATCGGGAGGAACATCAGTTGCGAAGGCGGCTCTCTGGACCAGCACTGACACTGAGGCACGAAAGCGTGGGGAGCAAACAGG
+
??A;94;C>@@@C?BBBB@B@AAD=A6:39?@@C>;;:CC=AAB@??BBBB?BC@C?BBB@E@CCIIFCCBB@@@:BA==2C>8CFDD@D@AAB=B:BB;BBCCC>A@@@A@>B>@:BAA@B>??AB?BBBCC=?@BAAA<@=A?BC>C@D>@?A@>>>@BC:AB>>=?;;;>>>>D7;;6;=?;;?@?>8====8=<8818A=:;;;1889=;;;A:88:>=<=881;@>;;;6:@?>@AA9ABGFD>BBC?
@N9IO0:00989:05819
TACGTAGGGTGCGAGCGTTAATCGGAATTACTGGGCGTAAAGCGTACGCAGGCGGCTATGCAAGACAGGTGTGAAATCCCCGGGCTTAACCTGGGAACTGCATTTGTGACTGCATAGCTAGAGTTTGTCAGAGGGGGTGGAATTCCTACGTGTGGAGCAGTGAAATGCGTAGAGATGATGGAGGAACACCGATGGCGGAAGGCAGCCCCTGGGACCTGACTGACGCTCGATGTACGAAAGCGTGGGGAGCAAACAGG
+
BBBCBBBC>9:9B@@?BB?CACCD?A295;@@AD?CCCDD>CAAACBB>==:00+0@=00;;4:AAAA?CBBBAA9;;:;0;;5;;+0+/3:9;5;5:@999@@8@>>?::9CCBB799?;<393(3779@@AAA?,88//(/(/(.-7,----(-56888333,399><><:999:;<?055:>;899?BAA@700*/4>5/33777+79:3:;;<B88=???70////88333338(3393333&3333;3:962
@N9IO0:00989:05832
TACGTAGGATCCAAGCGTTATCCGGATTTACTGGGCGTAAAGAGTTGCGTAGGTGGCAGGGTAAGTTAGTAGTGAAATCGTGTGGCTCAACCATGCATCCATTACTAAAAACTGCTCAGCTTGAAGATGAGAGAGGTCACTGGAATTCCAAGTGTAGGAGTGAAATCCGTAGATATTTGGAGGAACACCGATGGCGTAGGCAGGTGACTGGCTCATTCTTGACACTAAGGCACGAAAGCGTGGGGAGCAAACGGG
+
B@@A?>>:>>A=?9?=;;5;CC>B@BCC=BBBBB<BCBBB<AA@C=@ABCEE@CC?AABC?DD?BB@BBBCCCCCD>BB9::BB?AA??;??99:?@===??;>AAAAAA0A:::@@;<;A69:<??@BBAA:::?9;;;::4:9?=@=?;::999>8===;>>5=A9===<<9999,0600)0)0;;600/?6A?@;@;?;;6;BAABA@B@@??<;;5;A@@ABC?B?BB;:9=8>>@BCFG9DA@@B:?@B9
@N9IO0:00994:05840
TACGTAGGGTGCGAGCGTTAATCGGAATACTGGGCGTAAAGCGTGCGCAGGCGGTGATGTAAGACAGGTGTGAAATCCCCGGGCTTAACCTGGGAACTGCATTTGTGACTGCATTGCTGGAGTGCGGCAGAGGGGGATGGAATTCCGCGTGTAGCAGTGAAATGCGTAGATATGCGGAGGACACCGATGGCGAAGGCAATCCCCTGGGCCTGCACTGACGCTCATGCACGAAAAGCGTGGGGAGCAAACAGG
+
DA@AB::;/;@AA@@@@@=A?B;0-0+00=??<8D>CCC=CCBBB<<<9:9;B@BAAABDB><;8986;@?@@@9:9:9-9@9@A=@>A29:=/;4999:99A8@@@@A@;;:C=A@AA;::99:;5;;:;9AAA0>>>8=9=:>29595955555599>>6666;<<=B9:9AA@9>>,0/88)//;;7;;:37)/0)/<<<*7:>+929=97748;>==?000/;077333&3389==>1=;;A>6B:@6
@N9IO0:01000:05850
TACGTAGGGGGCGAGCGTTGTCCGGATTTATTGGGCGTAAAGAGCTCGTAGGCGGTTTGGCAAGTCGGGTGTGAAAATCCGGGCTCAACTCGGAGACGCCACTCGATACTGCTATGACTCGAGTCCGGTAGGGGAGTGCGGAATTCCTGGTGTAGCGGTGAAATGCGCAGATATCAGGAGGAACACCGGTGGCGAAGGCGGCACTCTGGGCCGGAACTGACGCTGAGGAGCGAAAGCGTGGGGAGCGAACAGG
+
@@BBBBCCCC5CB????@;@AB?B@CCC=BC@CF=CB???9?AA;;;?@::9:C@DE?C@CA589><=6;??9:9:.9?:@@6?@9:29::>7@<B>???BBC@@?A@@@AA?@@@?@@@@;;;@<@>@CCDD5;<@@AA>B>B@C@DD?BA@BBAB>@<;;0;B@AACAA@@@@@A<??<@>BCC@D>A@=@@?;A?@A=??=>?;:;0;5;5<=BA<;;ABA@@@@;;;BAB<B??@@@@2@A@<<7;BB?
@N9IO0:01007:05839
TACGTAGGTGGCAAGCGTTGTCCGGATTTATTGGGTTTAAAGGGTGCGTAGGTGGTCTTTTAAGTCAGTGGTGAAATACGGCAGCTCAACTGTCGAGGTGCCATTGATACTGGGAGACTTGAGTACTGATGAGGTAGGCGGAATGGACGGTGTAGCGGATGAAATGCTTAGAGATCGTCCAGAACACCGATAGCGAAGGCAGCTTACTAAGGAGTAACTGACACTGAGGCACGAAAGTGTGGGGATCAAACAGG
+
AACBA@@=9979D7;:AA?CCCAC@BDF>CC?CC=CC7::7:A9BBABAAA>;;5;<;@B8A>BAAAA;:5:@@@:AB?@>ABAAB@A=A@@@ABBC@CCC@CCACCBBBBAA8A@@@@=BB@A;;;BC@@;;6;>>:>B=A=@@<@@A;?@:;;;;59;??A9A?9949:9<?>A?>=894949?>?BBBBCCAB?A=AABBB?AAAA?B?BBBC?BAAABBAB>>?:==>999.9AAAABB:ABAAD=:99;
@N9IO0:01008:05846
TACGAAGGGTGCAAGCGTTACTCGGAATTACTGGGCGTAAAGCGTGCGTAGGTGGTTTGTTAAGTCTGATGTGAAAGCCCTGGGCTCAACCTGGGAATTGCATTGGATACTGGCAGGCTAGAGTGCGGTAGAGGGTAGTGGAATTCCCGGTGTAGCAGTGAAATGCGTAGAGATCGGGAGGAACATCCGTGGCGAAGGCGACTACCTGGACCAGCACTGACACTGAGGCACGAAAGCGTGGGGAGCAAACAGG
+
??A;:5;B<;;;B=A;;;AB@AAC9B5:49@>=>9:9;@@9@BBAB@@@@@>A@>AB<BB@B>BBBBBCBBBC>?8=C@8EC>6BBBJ<J:CB=7=:><@BCBFF?ABBBCC?BAA=@BBBBBABBB>AAAA@@;@ABCA?C=A<BB;@=@AACBAAACA@@<@BBBBBBCA;;;;@8@B?B?CB@>:>>>5?BC?A?BAAAB@@<@C?AA=A@@@AABBAA@@@??;=>@>>@;A:9:CCC6?9:9C8???=
@N9IO0:00968:05909
TACGGAGGGTGCGAGCGTTGTTCGGAATCATTGGGCGTAAAGCGCGTGTAGGCGGGCTGGCAAGTCAGGTGTGAAATCCCGAGGCTCAACCTCGGAATTGCGCCTGAAACTGCTGGTCTTGAGTACGGGAGGGGGCAGCGGAATTCTTGGTGTAGGGGTGAAATCCGTAGATATCAGGAGGAACACCGATGGCGAAGGCAGCTGCCTGGACCAGTACTGACGCTGAGACGCGAAAGCGTGGGGAGCAAACAGG
+
??BB?;;;6;@@@BB@;;7;C?CC@B?A@BB6::48?@?A<AAAAB@@@A@=AAA<BBBACDAEBBBB>BCCCBL>BBC<B?@6::AB>B?BCC@H@C:;;;;?CDCD?EAAADDACCB?@@@@@;;;7;BEEG2B>A00,09=8<><>;BA@;;;;.;AAB<BB?BBACCBBCB??;@A3:3900,000>6;:=7=7;;;:::;5::59:8>;<984;=>7338;8;<8;777)38<?@BB8AA99920>95
@N9IO0:00986:05868
TACGGAAGGTCCGGGCGTTATCCGGATTTATTGGGTTTAAAGGGAGCGTAGGCCGGAGATTAAGCGTGTTGTGAAATGTAGGTGCTCAACATCTGCACTGCAGCGCGAACTGGTTTCCTTGAGTACGCACAAAGTGGGCGGAATTCGTGGTGTAGCGGTGAAATGCTTAGATATCACGAAGAACTCCGATTGCGAAGGCAGCTCACTGGAGCGCAACTGACGCTGAAGCTCGAAAGTGCGGGTATCGAACAGG
+
BBBD<A8;9;B?BB>CBB>BCC@D@BBB>BC@CE=BB=B@8@C:AACCCCC@C?B?B@B@;@<?CBBBB=@@@AA<ABBBC@CBBBAB?BBBBAAABBBBBBBAAABBABBB?BA:@<A6::??@@A@BBBB<BDCE=AA@B@C@BBFC@BBBBBBB=B:9939@@@=A@BA????@??=@A?@@A=AAA=??AA9>99::?BAAACC?@@@BBC@CAAABB@A@A6;;@@@@@:@BCCCG?CCCCCC@:::@
@N9IO0:00986:05871
AACGTAGGAGGCAAGCGTTATCCGGAGTTACTGGGCGTAAAGCGCGTGTAGGTGGATCGGTAAGTTACTTATGTAAGCCCCTGGCTAAACTAGGGGAGGTTGAGTGATACTGCCAGTCTTGAATAGAGGAGAGGTTGACGGAATTCCGCGTGTAGTGGTGAAATGCGTAGAGATGCGGAAGAACACCAGTGGCGAAGGCGGTCAACTGGCCTCATATTGACACTCAGACGCGAAAGCATGGGTAGCGAACGGG
+
A6AB@?@>:94:B5?>AA<?AB:>:@@A=ABBBC>AABAC=CBCDBBCCCC@BB?BCBA=AB=@@?@@@?A?<<@+0000&0>6=;D?<A@CCBB7@@5;5;??@@BBBB@@@?AAA@@<?@<@BB;;6;A@A=@=@A;;5;5;5;>BBAA@==:00+0000+0?@AAAB::;A??@>B6;;=@CB?CC@@=A;;5;=AA>A;;6;BB?C@CCBBBB<@@?@@A@??A:9::::-:@@ABC=BBCBCB@CCE>
@N9IO0:00992:05884
TACGGAGGGTCCGAGCGTTATCCGGAATCATTGGGTTTAAAGGGTGCGCAGGCGGTAAAGTAAGTCAGTGGTGAAATCCCTTCGCTCAACGAAGGAACTGCCATTGATACTGCTATACTTGAATATAGTCGAAGTGGGCGGAATGTGACATGTAGCGGTGAAATGCTTAGATATGTCACAGAACACCGATAGCGAAGGCAGCTCACTAGACTAACATTGACGCTCATGCACGAAAAGCGTGGGGAGCGAACAGG
+
AA;;5;@?8?@<@A@;;;?@@@?B=@=@@@B5;;.:9,7?9AA8>;877778;=6;;;.:?A6;;BABA@=@BCA<@@@8@=;;;ABC>E<;69=B;@A;<79<=BBCECA@@BC000@,/05>=995////)--88/88+-+/779:<=665===?.9999)499;7<:9////779944939><059?>?A?A5;4;;B;;:@@;;;@AAC?CC?9::0//833393444444&4334444&44444.4<=8
@N9IO0:00995:05906
TACGTAGGGTGCGAGCGTTAATCGGAATTACTGGGCGTAAAGCGTGCGCAGGCGGTTGTGCAAGACAGGTGTGAAATCCCCGGGCTTAACCTGGGAACTGCACTTGTGACTGCACGGCTGGAGTGCGGCAGAGGGGGATGGAATTCCGCGTGTAGCAGTGAAATGCGTAGATATGCGGAGGAACACCGATGGCGAAGGCAATCCCCTGGGCCTGCACTGACGCTCATGCACGAAAAGCGTGGGGAGCAAACAGG
+
BBBCC???:>@@@:;9:;5;;@@@;@5;4:@;;;/:99AB6ABCGCCCCBB@BC@C?@@@BA=AB;;;;@;;;@@69999&3;1;9496:28?A6=9=:87?@<7===BBBB:9:H?BBA>AA879D@CB@BCFED2??>8=3:29297A?<<<=88<@ABB=BBAAAAA?????>?=AA=@<@BA=@@@@<@AA;@6;:4:AAC9@A@9>:>>@?>@@@;9;?@@@@;:;;;;;&:>:?9;9+9999;3;::4
@N9IO0:00998:05908
TACGAAGGGGGCTAGCGTTGTTCGGAATTACTGGGCGTAAAGGGCGCGTAGGCGGTCTTGTAAGTCAGATGTGAAAGCCCCGGGCTCAACCCGGGAATAGCATTTGATACTGCGAGGCTTGAGTCCGGGAGAGGATGGCGGAATTCCCAGTGTAGAGGTGAAATTCGTAGATATTGGGAAGAACACCGGTGGCGAAGGCGGCCATCTGGACCGGTACTGACGCTGAGGCGCGAAAGCGTGGGGAGCAAACAGG
+
AACCA>BEEE5BBBCCCC?CC@DD?B?B?B9::B<@@@CC>CC>CCGCBCC@AA;?;;4;@A>BBBBCC;;;ABC0;;;;.:4,4:9939909;2<8<@??BCD>DCCCCCCA@::39>;??@BB@CC>BBBB=?<</7339,3.392=AADAA99:<@@?@8?:??AAAAA??:?@2939@398=3:5;@9AAC@C@CC@C?BACBC?AA=@??@@@@?AA?@:::==?=9::.::9/999+900/;3::<6
@N9IO0:00984:05919
TACGGAGGGTGCAAGCGTTGTCCGGATTTATTGGGTTTAAAGGGTGCGTAGGCGGCTATTTAAGTCAGTGGTGAAATCCAACAGCTTAACTGTTGAACTGCCATTGATACTGGATGGCTTGAGTACAGACGAGGTAGGCGGAATTTATGGTGTAGCAGTGAAATGCGTAGAGATGTGGAGGAACACCGATGGCGAAGGCAGCCCCCTGGGTCGACACTGACGCTCATGCACGAAAGCGTGGGGAGCAAACAGG
+
CBBB?BBB=CB@B?A@@@?BCFAI@BBB?BA>AA9??:@D>BE>CCBBA==9;<6=?;;;0:;@;;:<<>;???D<AB?B?A@<<@+0+0@==<>A?C?A@>AA?C@@@A@@=@@@=@C>C?@@9999???@@;@;;5;A?A?BD=BCB?@@BBA;;;@;;;/:@>>AAA@@@AA?A>;;4;4;@@>ABBC?BBA@B=@@@ABBB0BBB;ABAAA;;;CC<;;;@A;;;@@;;;0;A@@ACC7;;ACE=BCB?
@N9IO0:00986:05942
TACAGAGGATGCAAGCGTTATCCGGAATGATTGGGCGTAAAGCGTCTGTAGGTGGCTTTTTAAGTCCGCCGTCAAATCCCAGGGCTCAACCCTGGACAGGCGGTGGAAACTACCAAGCTGGAGTACGGTAGGGGCAGAGGGAATTTCCGGTGGAGCGGTGAAATGCGTAGAGATCGGAAAGAACACCAACGGCGAAAGCACTCTGCTGGGCCGACACTGACACTGAGAGACGAAAGCTAGGGGAGCGAATGGG
+
BABCC>?<?@?=A<@@@@<AAA@C@B?CCCC?CC=AA:::5:AAB@BABAA=;96:AAAA1@=@AB>AA@BBCCC<ABB=BEC>BABC>BB<@A=AAA@<?@;@B<BA<BBBB5;5:>=>?;6;CCD?CFCCC;CBCCCC=C@EE>C?B?BB>BABC?DAA@<@???AAAC?@?886@B<??;@?@9=:==9=A@A8;696=;;<A<A>7>:>B?:9:@@:999:9@A@@@@@C;A@ABBBB7B@@;;5;@@9
@N9IO0:01001:05929
TACGAAGGACCCGAGCGTTATCCGGATTTATTGGGTTTAAAGGGTGCGTAGGCGGATTATTAAGTCAGTGGTGAAAGCCTGCAGCTTAACTGCAGAACTGCCATTGATACTGATGATCTTGAGTATGATTGAGGTGGGCGGAATGTGTCATGTAGCGGTGAAATGCTTAGATATGACACAGAACACCGATTGCGAAGGCAGCTCACTAAGCCATAACTGACGCTGATGCACGAAAAGCGTGGGGAGCAAACAGG
+
@AC@@>??CBE@CAA???<ACC?B?A@A<AC?BB>BB<AC<BB=BA@AA>@=@B?AD@AA?A?BA???9999CCF=A??AABABBC<?:>@>>@@C;@AAA@CB?BB;;:ABB@@@@@@@CCCCCCCBB>B;;6;BB=BB@C@CCCC@@@AAA??@C@CCEE>:;<B@AAAAABAAAB:::C=@?@;:..*.---)-(-/33778:8848838//)/7777;9999555555555&5555555&5<;::4:994
@N9IO0:01007:05936
TACGAAGGGTGCAAGCGTTACTCGGAATTACTGGGCGTAAAGCGTGCGTAGGTGGTTGTTTAAGTCTGCTGTGAAAGCCCTGGGCTCAACCTGGGAATTGCAGTGGATACTGGGCGACTAGAGTGTGGTAGAGGATAGTGGAATTTCCGGTGTAGCAGTGAAATGCGTAGAGATCGGAAGGAACATCTGTGGCGAAGGCGACTATCTGGGCCAACACTGACACTGAGGCACGAAAGCGTGGGGAGCAAACAGG
+
BCC;:7;C;;;:A=A@@@=AAAAC?A?B>ABAAA<ABBDD>CBB???C@A@=@@<A=BCD>D@CCDCCCCCCGCC8;:5)5AB=CCCG@D?AAA;@>B.4;55AA;@@BBAAB=BCBBBBAAB@@?@?@@@::79@A?995:=@@8@=@?A@@CCBBCCCCD=AACCBBDCA@<<<+0+08<:@??:B?;>9=AB8:8:AAAA@>;987)76?6?@<@BCBA@@A9939<999C=A??9899(8<=<;.;772
@N9IO0:00967:05989
TACGAAGGGGGCGAGCGTTGTTCGGATTTACTGGGCGTAAAGGGCGCGCAGGCGGTCTTTCAAGTCGGGTGTGAAAGCCCCGGGCTCAACCCGGGAACTGCACTCGAGACTGGAAGACTAGAGTTCGGGAGAGGATGGTGGAATTCCCAGTGTAGAGGTGAAATTCGTAGATATTGGGAAGAACACCGGTGGCGAAGGCGGCCATCTGGACCGAGACTGACGCTGAGGCGCGAAAGCGTGGGGAGCAAACAGG
+
BBB@?>?EEE1DC@??@A<AB@BB<@@@:?B@AB=BBBCD>BB>AB@@>@@>::6;CED?BC?BB@@@;@AA@C@9??AA8BC?BBCCACC=AC=CAABBAA@@@@@@@BBC@C?BBA@;;;;;5;@A9AABB@BCI@BC@DAIACF?JCCCCCC;;:;@BB9@=@?A?AAAAA>AB=C@BB<:::=;<=>;>00,05::5;9@BBBB?BD?BAAAA@@@@???@@@:??AAAA>BAAADDD9CBBBB>???=
@N9IO0:00985:05989
TACGTAGGGTGCGAGCGTTAATCGGAATTACTGGGCGTAAAGGGTGCGCAGGCGGTTGCGCAAGTCAGGCGTGAAATCCCCGGGCTTAACCTGGGAATGGCGCTTGAAACTACGTGCTCGAGTATGGCAGAGGGAGGTGGAATTCCACGTGTAGCGGTGAAATGCGTAGAGATGTGGAGGAACACCGATGGCGAAGGCAGCCTCCTGGGCCAATACTGACGCTCATGCACGAAAAGCGTGGGGAGCAAACAGG
+
@@BBBBFF>@@@@:;9BB?E@CCD@C@C??@@@@<@BCFE>DD>BBBBBAA@BB?B6:;ABA?ACB@@=@C@ACC=??DC:CC>GC=@798:AA;B?AA>ABBB@CCD>A@?@@??@@AA@ABBBC?CBBAA?;::6;B>?<@<@<@BBBBBBCBB@CBCB=AAABBCCDCBBBBC@BBACA::;?CBBB@BCC=A;?@@@<AC>BBC=C<@<@AA;;;;;;?@A;:;:;;:::&:@@ABCD<BBBCC>DDB@
@N9IO0:01004:05976
TACGGAGGGTGCAAGCGTTAATCGGAATTACTGGGCGTAAAGCGCACGTAGGTGGTTTTGTAAGTCGGATGTGAAAGCCCTGGGCTCAACCTGGGAATTGCATTCGATACTGCTTAACTAGAGTATGGTAGAGGGAAGTGGAATTTCCGGTGTAGCGGTGAAATGCGTAGATATCGGAAGGAACACCAGTGGCGAAGGCGACTTCCTGGGCCAATACTGACACTGAGGTGCGAAAGCGTGGGTAGCAAACAGG
+
BBBB?BCC=??@C<@?@A?A>ABB>@4929?<>@9:;:BC<B;;;CB@@@@<@@;@CC9CCC?CCCC@C@@@@AC/;;;0:@@;@ABB?B@CCD>D@D=A?CC@BBBCCCBB@@=@?BABB@@@C;;8;AC<;;8<?CBBAB?BC=C?B?;;;ADCC?BBBC=A@@@???>:::::4;;?<@@EGDA;;;C@CCD@DACAAAC?B>;;;6;5;>CBAB@BABCB@AA>A@ABBB<A@@:;;.9<<><=8=@@=
@N9IO0:01008:05973
TACGTAGGGGCAAGCGTTATCCGGATTTACTGGGTGTAAAGGGAGCGTAGACGGCATGGCAAGCCAGATGTGAAAGCCCGGGGCTCAACCCCGGGACTGCATTTGGAACTGTCAGGCTAGAGTGTCGGAGAGGAAAGCGGAATTCCTAGTGTAGCGGTGAAATGCGTAGATATTAGGAGGAACACCAGTTGCGAAGGCGGCTCTCTGGACTGTAACTGACACTGAGCACGAAAGCGTGGGGAGCAAACAGG
+
BC@??;;;;.4B3>??D;@@B@B?BBD>BBBCD>BBBBD?BH>EA;;;BBB@A?BFDD?BB@CCACBB?@A;;;(4;B0:9:&9>99.444&4:1>=:=::;;,918-7:::8:95:AAACB@??AA=@A>>399,:=@;@39173<73388;;::7::69/77<<:9///8;17917:4:4;::4:=<7:::95:9991999<<;?;BC989938@BA@C@>://0/0==>8>@@B@BB7BBBBC=A@@6
@N9IO0:00972:06025
TACGAAGGGTGCAAGCGTTACTCGGAATTACTGGGCGTAAAGCGTGCGTAGGTGGTTCGTTAAGTCTGATGTGAAAGCCTGGGCTCAACCTGGGAATGGCATTGGATACTGGCGACCTAGAGTGCGGTAGAGGGTGTGGAATTCCCGGTGTAGCAGTGAAATGCGTAGAGATCGGAGAACATCAGTTGCGAAGGCGGCTCTCTGGACCAGCACTGACACTGAGCACGAAAGCGTGGGAG
+
@@BCB4:;0;;;C=ABBB@CCCBB?@=@<?@>==7>@@@A=ABA@@@A@@@<@B=C?CBB?B?BCABACB@@00/)//)/0/)/<CB8C8555)54994@@A>B59:@@BB@DCCD@A@A;;<;;<2949944(4888)/)/)//)/27;/5666<;;AC=CB<;=CCCB@8..*..-(-6666/50/8:>+0+0@-0-:=://(/6388999==833/66/////6;8.79>998*39
@N9IO0:00977:06047
TACAGAGGGTGCAAGCGTTGTTCGGAATTATTGGGCGTAAAGCGCGTGTAGGCGGCTTTGCAAGTCGGGTGTGAAAGCCCTCAGCTCAACTGAGGAAGTGCGCCCGAAACTGCAGAGCTTGAGTGCCGGAGAGGGTGGCGGAATTCCCCAAGTAGAGGTGAAATTCGTAGATATGGGGAGGAACACCGGTGGCGAAGGCGGCCACCTGGACGGTAACTGACGCTGAGACGCGAAAGCGTGGGGAGCAAACAGG
+
CCBBCBCC=9:8?:>999;?@@AB?A?A<@@5;;0:99:C9::@@B;;;CC?@@=@BC=BDB?AA;::6:BCCCD>BBC>CAAABBDD@CBBBB@C?@@@@@??99;;09:9:AAAACC?B@@@9949>@@ABB>BB?CC?D?B?BBA8B?BBBBBB?B?@D:A<@@@C>>===>@?/>=5:5;??:@<>>:<9616599)/(/86=>;>=>;8838B??@@@>=>>A@BBAA@6::;:BDD<CCCDC>CCB>
@N9IO0:00979:06030
GACAGAGGGTGCAAACGTTGTTCGGAATTACTGGGCATAAAGAGCACGTAGGTGGTCTGTTAAGTCATGTGTGAAATCCCCCGGCTCAACCGGGGAATTGCGCCTGATACTGGCAGGCTCGAGGTCGGTAGGGGTGAGCGGAACTCCAGGTGGAGCGGTGAAATGCGTAGATATCTGGAGGAACACCGGTGGCGAAGGCGGCTCACTGGACCGATTCTGACACTGAGGTGCGAAAGCTAGGGTAGCAAACGGG
+
ABBCBCBC>AB@BC9@??599<>@<?=??AA@@@8>?:::-;?@@ABAABB=BA????BC?C?CBBBBBAAA@BB9;;;;;*;=@@AA?A?ABB:B@B?BBBC@CCCCDCCCACCB@BCDBBB@CAA?ACCJJ<CBBBBC=@<@AB@BB?@@?DCCB@BCCD=9::BBAAA@A@@@A=AB@BADCC@C@DCABBB?@=AB?CD@@ABD>@A?B;;7;@@AAA@;;9=299@CCD=B@==?>3000000*9BB;
@N9IO0:00991:06024
TACGTAGGGGTGCAAGCGTTAATCGGAATACTGGGCGTAAAGCGTGCGCAGGCGGTGATGTAAGACAGGTGTGAAATCCCCGGGCTTAACCTGGGAACTGCATTTGTGACTGCATCGCTGGAGTGCGGCAGAGGGGGATGGAATTCCGCGTGTAGCAGTGAAATGCGTAGATATGCGGAGGAACACCGATGGCGAAGGCAATCCCCTGGGCCTGCACTGACGCTCATGCACGAAAAGCGTGGGGAGCAAACAGG
+
A@?@C;:99*449;.55;;7@8=<:7;+///9993;;;;@8@==666CAAB=B@=ACCCCCC@@@@BA?BCCBBB=BCGD:BB=BB?A@CACCC4:4;;;;@?@9A@@@AAABB????AA<@@@AAB6;;@@@@AA0@@B@CBC@C@CCEEGGCCBBBCCCG=CBCC@@@@?@@?@?=::59<@AA=AAA@=@@A=A=AA?AACB:CBC>C?BBBBA???:::AAAA@>==::::(9>>>BCC8A@BBF>???=
@N9IO0:00997:06023
TACGAAGGGTGCAAACGTTGCTCGGAATCATTGGGCGTAAAGCGCACGTAGGCGGCCTTGTAAGTCGGATGTGAAATCCCTCGGCTCAACCGAGGAAGTGCATCCGAAACTGCGAGGCTCGAGTATGGAAGAGGGTCGCAGAATTCCCGGTGTAGAGGTGAAATTCGTAGATATCGGGAGGAATACCAGTGGCGAAGGCGGCGACCTGGGCCAATACTGACGCTGAGGTGCGAAAGCGTGGGGAGCAAACAGG
+
BCAA@5:;6;ACBC=BCB>BBCB@=B?BBBC>BB<@???A:A@@@A@C@??9>@9?9?=@AB>@@BD?B;;;;;;0;@A<BCBACCBB7;5:@A=A>ABBBBCE@BBD?DCBBABB:>@@B@BBBBE?B?BBBB>BBCBABB=@<@@8@=;<;B;;;?BCCD?D@CAAABBBBBBAA;>>;?>BAB?B@@@<@AA?B@CCADCCB?;;;0;5;5;@;;;BBBAB;;;5;AA@AB0;;BBBBB:A@@BD;@;;4
@N9IO0:01011:06032
TACGTAGGTGGCAAGCGTTGTCCGGAATTATTGGGCGTAAAGCGCGCGCAGGCGGTTCCTTAAGTCTGATGTGAAAGCCCCCGGCTCAACCGGGGAGGGTCATTGGAAACTGGGGAACTTGAGTGCAGAAGAGAAGAGCGGAATTCCACGTGTAGCGGTGAAATGCGTAGAGATGTGGAGGAACACCAGTGGCGAAGGCGGCTCTTTGGTCTGTAACTGACGCTGAGGCGCGAAAGCGTGGGGAGCGAACAGG
+
BB@@@@A=A@<@B=A@AA<AAC@C<F@C@B=9=@7<<B==25555;<?<<;600,0:@:B@A<ABBBCBABAAA@6>?999(;9>>>?:>5;;;0;;=6@===;@<@?7BBCDD;C@CD?C====>B==:BAAB@ACBBC@C?B>B?C???@9=937.8?A?=<<;:9??AABAC@@=;;7;<@AA@BCBB@BBC?BAED@CCCED?D@CCCC@?=@?>>?A@AA@@<@AA@@A:@>@?@@A8@@BAA?::9=
@N9IO0:01012:06034
TACGTAGGTGGCAAGCGTTGTCCGGAATTATTGGGCGTAAAGCGCGCGCAGGCGGCTATGTAAGTCTGATGTGAAAGCCCGGGGCTTAACCCCGGTATGCATTGGAAACTGCGTAGCTTGAGTGCAGAAGAGGAAAGCGGAATTCCACGTGTAGCGGTGAAATGCGTAGAGATGTGGAGGAACACCAGTGGCGAAGGCGGCTTTCTGGTCTGTAACTGACGCTGAGGCGCGAAAGCGTGGGGAGCAAACAGG
+
CCABA;;8;B?BB>A;;;:;;H@D?B@C7<;?BA<:::AA.7:994999==89:49@A:;;B@CCB;<<;;;CCC;;;D>CCC;BB>@?AEE;C@CC:::AA=B6;;-:989>>?>?C>B;;;@@@@@4::C>AC=BAA6:6:59;A?????::;B?BDBC>CBAAACCCACAA@@;::6;=@@@=@@@A=>A@6;600+0=@9ACC@BBBBBB?CABAACCC999=>>>:9:6:>@@CCC9AABBD>::;<
@N9IO0:00964:06069
TACAGAGGTCCCAAGCGTTGTTCGGATTCACTGGGCGTAAAGGGTGCGTAGGTGGTGGACTAAGTCGGGTGTGAAATCTCCGGGCTCAACCCGGAGGCTGCGCTCGAAACTGGTGCGCTGGAGGGTGGGAGGGGAGACTGGAATTCTCGGTGTAGCAGTGAAATGCGTAGATATCGAGAGGAACACCGGTGGCGAAGGCGAGTCTCTGGACCACTCCTGACACTGAGGCACGAAAGCCGGGGGAGCAAACAGG
+
BBCAABC@CCE>B=B@:96;C?BB@BB?AABBCB<AB@@@<@B;@@;;;@B@CC@BB?BBBB>BCCCC>CCCCCF>;;;C?BB<@;;B>A@<B=@@:@>;;;@@@@A@8?AA=@@ABCAA669<:<@>==BB@455;;;6:>9=7666<9>>;?@@@@BDCC=B@@@AAAAA:;;AABAB?B?BBB?B?BD=BA?<??BB@@@AAAAC?BC9::CC@>??:::::;<8;;:444)4424949$4999;2:444
@N9IO0:00968:06097
TACGGAGGGGGCTAGCGTTGTTCGGAATTACTGGGCGTAAAGGGCGCGCAGGCGGCTGCTCAAGTCAGGCGTGAAAGGCCTGGGCTCAACCCGGGAATTGCGCTTGAGACTGGGCTGGCTTGAGTGCGGGGAGAGGATGGTGGAATTCCCAGTGTAGAGGTGAAATTCGTAGATATTGGGAAGAACACCGGTGGCGAAGGCGGCCATCTGGACCGCAACGTGACGCTGAGGCGCGAAAAGCGTGGGGAGCAAACA
+
:;9965@==>+<@@;;;@;5966>:>;C>ABBBA<ABACB6;;7;B<BCCC@CF>CA@@CBB=A;;;@;<;9AAA:@=@<@AD=;;996;;6;>2<4<1699;<7@;=CBBA=6=BB9BC9=<:88;;;;&48884:@C>AA?C:<:;F;@@@:555559==BC=C?BBCCCCEBB=AC694:A<@<?8<394.5<>:;<AA;>-0/7783;968;;)///99:<<=<:939=49444&4999999+4455;295
@N9IO0:00969:06065
TACGAAGGGGGCTAGCGTTGTTCGGAATTACTGGGCGTAAAGGGCGCGTAGGCGGTCTTGTAAGTCAGATGTGAAAGCCCCGGGCTCAACCCGGGAATAGCATTTGATACTGCGAGGCTTGAGGCCGGGAGAGGATGGCGGAATTCCCAGTGTAGAGGTGAAATTCGTAGATATTGGGAAGAACACCGGTGGCGAAGGCGGCCATCTGGACCGGTACTGACGCTGAGGCGCGAAAGCGTGGGGAGCAAACAGG
+
BAA@@;?A@A1BCCCCBB@BC@CC?C?BAB@@@D<9;;DG?DD=CCFCCCC@@?;A@A;AAD@CDCBBABBBBBC>CBDC8@@8@;;99@A;BC<B?B??ACDD>CBBBBBCBA>?;>A=AAB@B?BE>BBBB?AAB6A@>@=@>AC>BBBBBBAAA?BBBD>B?@AA@???@A6;;-607=8<<><A<AA;CCC@C>AA?B@BBBCC>A@?B?A@@@@@AB@@@@@>@??;;;0<;AABDG;@A@@B<@@A<
@N9IO0:00969:06074
TACAGAGACTGCAAGCGTTATTCGGATTCACTGGGCGTAAAGGGTGCGCAGGCGGTCGTGTGTGTCAGATGTGAAATCCCGGGGCTTAACTCCGGAACTGCGTCTGAAACTACATGACTAGAGCATTGGAGAGGGAAGTGGAATTCATGGTGTAGCAGTGAAATGCGTAGATATCATGAGGAACACCAGAGGCGAAGGCGACTTCCTGGACAATTGCTGACGCTCAGGCACGAAAGCATGGGGAGCAAAAGGG
+
CCCCB@@>@@@>@9@B@@=BC@CCEGCACBBBBB;BB@@@;@G=;;;:;A?=9:7:BBA???999??AA898BCB>BCC?BBB6@?9>9?@B=B?B?BAAABBBB@BB<B@B@B=><BA@?=>:@C?B?BA>=>8>=A@@<=5:5:>>D:??@BBBBAAAAA<A@@@BB@AA@8999B@@=B<BCCFEDBA>@;;5;5;BBBB?B?BB?B@@?BADEBBAA@@@@@A>A@@ACC>BCCBCDD;BA;;;;.;C8
@N9IO0:00983:06096
TACAGAGGGTGCGAGCGTTGTTCGGAATTACTGGGCGTAAAGCGCGCGCAGGCGGCTTCTTAAGTCTGTCGGTCAAATGCCGGGGCTCAACCCCGAGCGTGCCGAGGATACTGGGAGGCTGGAGACATGTAGAGGCAAGCGGAATTCCGGGTGTAGCGGTGGAATGCGTAGAGATCCGGAAGAACACCGGAGGCGAAGGCGGCTTGCTGGGCATGGTCTGACGCTGAGGCGCGAAAGCGTGGGGAGCGAACAGG
+
AACAAACD>AA?A>>>9919@<9;8;?B=ABBCB=BAA?=8=898@??>??9;;5;A>@AAC7;:B;;;@@<@AAA8@@A=ABA7;:998===5=:::AACC?BAA@AAACABB9::5;@@9??@AD:::@@@A?AA?BCC@C?B@C=@@;?@;::@@;??=@=@@?@:::A999:4;4:;??=@?>:@<9949AA=A=>>;>A9AA;;;.:A?B49:9:9@??==9424999<<5<A@@@AB3?AA:959AA<
@N9IO0:00984:06091
TACGAAGGGGGCTAGCGTTGTTCGGAATTACTGGGCGTAAAGGGCGCGTAGGCGGCCCTGTTAGTCGTGTGTGAAAGCCTGGGCTCAAACCCAGGGAACTGCGCACGATACGGCAGGGCTAGAGTGTGGGAGAGGTTGGTGGAATTCCCAGTGTAGAGGTGAAATTCGTAGATATTGGGAAGAACACCGGTGGCGAAGGCGGCCAACTGGACCACAACTGGACGCTGAGGCGCGAAAGCGTGGGGAGCAAACAG
+
>?94:29494$4<;=>BB?BD>AA?B?C@DDBBF=AA?A>)5;.9<<:@AA=;;7;G=BBC@GAAAC;<<@@000+0/2///)//544)4;04//(/27///8877<=@?==<?987(3888?<<AAAA;@>><18-9=@@<><?499*9:783=888<@?AB8?;??????><>:>B9;59=5;88/65:72;<=6;7;>9<9=:===85424//)//-(-55-----07;::<<)5555444&4:4//(/7:
@N9IO0:00993:06081
TACGTAGGGTGCGAGCGTTAATCGGAATTACTGGGCGTAAAGGGTGCGCAGGCGGTTGCGCAAGTCAGGCGTGAAATCCCCGGGCTTAACCTGGGAATGGCGCTTGAAACTACGCGACTGGAGTATGGCAGAGGGAGGTGGAATTCCACGTGTAGCGGTGAAATGCGTAGAGATGTGGAGGAACACCGATGGCGAAGGCAGCCTCCTGGGCCAATACTGACGCTCATGCACGAAAGCGTGGGGAGCAAACAGG
+
@AABCBBB=::9B@@;;;AC@CCI@B>B@CCCCE>BBCCD=CC=9:9BBBB@AB>A9:;66=9==?CC@B@@@@@3@ABB9BF>AA9B;E9BBB>B@BC@BBBC@BBB;@@;;;@;;;BB@BBB@@?=A:9:CC=AA=@@3929=@>ACBBBBCCCB?B:;:5:@@BBBBCCBBBAB=A@=A??@?@BAAA>ACC?C>??BA?BC?AAB=A7;7:A@@@@;:;BBB;;;@@;;;0;BBBBBB7;;;BB=BBB?
@N9IO0:00995:06086
TACAGAGGGTGCGAGCGTTGTCCGGAATCACTGGGCGTAAAGGGCGCGTAGGCGGCCTGGTAAGTAGGGGGTGAAATCCCACGGCTCAACCGTGGGCTGCCTCCTCGACTGCCGGCTCGAGCACAGTAGAGGCAGGTGGATTCCGGTGTAGCGTGGATGCGTAGAGATCGGGAAGAACATCGGTGGCGAAGCGGCCTGCTGGGCTGTTGCTGCGCTGAGGCGCGACAGCGTGGGGAGGCAAACAGG
+
ABA@@CAD=@@>@>>99939991:>A;?;6:9BF>BDA@@/99/7794:;:5:A5;29<87717<<>>>>.?>@A9?>=/98<8<8874:37394(444:544.4:::<<:;5;5595889::9=>7/0//)///466(-/)/)/)/--5////;)//45555;5555555)57<<5////9)//59//)//<.515;;<<;297//)////4444:44.4444888:9;;;==.45043;18882
@N9IO0:01004:06063
TACGTAGGGTGCGAGCGTTAATCGGAATTACTGGGCGTAAAGCGTGCGCAGGCGGTTCGCCAAGTCAGGTGTGAAATCCCCGGGCTTAACCTGGGAATTGCGCTTGAAACTAGCGGGCTTGAGTGCGGCAGAGGGGGGTGGAATTCCACGTGTAGCAGTGAAATGCGTAGAGATGTGGAGGAACACCGATGGCGAAGGCAGCCCCCTGGGTCGACACTGACGCCTCATGCACGAAAGCGTGGGGAGCAAACAGG
+
@@BCCBCG=;;;BBB@AA7<9;BB8B4926@@@A<B@BBB=A;<;AA@AAA<@@5;.99:.92:@@CC@CCCBBB>CDHE;CC=CC@C@B@CBD<B=A69:?<@7?@C=B:;555<5<;9<<9:9==6873;<;;;;%;@4>7>7A?B@?>?AABBBBBBCC>948::::::===AB>AA6@6@=:5@7561;;:5;4??=>?A?1<>B9A?:8;77773733,3778333;::?8<@:;;@@00////(/793
@N9IO0:00965:06120
TACGAAGGGGGCTAGCGTTGTTCGGAATTACTGGGCGTAAAGGGCGCGTAGGCGGCGCATTAAGTCAGGTGTGAAAGCCCTGGGCTCAACCCAGGAATTGCACTTGATACTGATGTGCTTGAATCCGGAAGAGGATGACGGAATTCCCAGTGTAGAGGTGAAATTCATTGATATTGGGAAGAACACCAGTGGCGAAGGCGGTCATCTGGTCCGGTATTGACGCTGAGGCGCGAAAAGCGTGGGGAGCAAACAG
+
CBBBA?BDDD1BA?A?BD?@A<@@<@9?9@;;;@;@@@@A;AB<ABDBB::4:@=;;;A@:?=?99:@?BAABCC>CCE>ACC::::A?@B9;;59=?49::@>;>>@@@AAA@BBA@@69:=@B@C@C?BBB=@>@@@A5;5;:@?:@>??>=<;;5;?@A>D958@4?>AA?=A?*938813;;2;333288@7B?>?<?BB???>9=>8?887;18//0//;;;9/977777&3333333&38777.732
@N9IO0:00993:06138
GACAGGGGGCTCAAGCGTTAATCGGAATCACTGGGCTTAAAGGGTGCGCAGGCGCCCGTCAAGCGTTTTGTGAAAGCCCTCGGCTCAACCGAGGAACAGCAGGACGAACTGACGGGCTCGAGGCAGGTAGGGGCCGGAAGAACAGTAGGTGGAGCGGTGAAATGCGTAGATATCTACTGGAATGCCGATGGGGAAGCCGTCCGGCTGGGCCTGTCCTGACGCTCAGGCACGAAAGCGTGGGGATCAAACAGG
+
BBBBBDDD3CB@A;?9;:>A?@@AGF>AABBCCB<BB>@@:?A9@@9::@?=>:;;0;;:@>C@;;::-9>@CB>ACE>AAA=@@??;=:=>@=A>AAAADD?BBBB?DBCBCCD>A@@?9838<<8>AACC:A?B7979A?BBBBBC=@@=A@AA?AA??99::???ACCCBA@@@BC@C@EBB?@?;;;;.;5:;5;BC<@=@?@@8@;=@:;4::99>??ABC?BBCAAA<AABBBBC9???BC:>??=
@N9IO0:01000:06150
TACGGAGGATCCAAGCGTTATCCGGAATCATTGGGTTTAAAGGGTCCGTAGGCGGTTTAGTAAGTCAGTGGTGAAAGCCCATCGCTCAACGGTGGAACGGCCATTGATACTGCTAGACTTGAATTATTAGGAAGTAACTAGAATATGTAGTGTAGCGGTGAAATGCTTAGAGATTACATGGAATACCAATTGCGAAGGCAGGTTACTACTAATGGATTGACGCTGATGGACGAAAGCGTGGGTAGCGAACAGG
+
CBCC?CD<@@C?C@DAAB@CCC@B@B@AA??59:/9=2@B>CC>CC>ABCD?;<::D=BABA@CBAAABA?ACBC=@?D>CCC8;:@@=@C?AA>A?BB?A@DC?CBBBB:::A????@;@@>C?@A>@B?A>AAC>ABBBB>ADBBBCCCCCCA:;8;AAD=CBBC?BB@@@B?@>???5;5;@@<@7;7;@BC5;8;@@=A@CBBBD;;7;@=@@=AA@;<;BB;;5;B;;;0;@@?AA=AAABCE@;;;?
@N9IO0:01003:06145
TACGTAGGGTGCGAGCGTTAATCGGAATTACTGGGCGTAAAGCGTGCGCAGGCGGTTCGCCAAGTCAGGTGTGAAATCCCCGGGCTTAACCTGGGAATTGCGCTTGAAACTAGCGGGCTTGAGTGCGGCAGAGGGGGGTGGAATTCCACGTGTAGCAGTGAAATGCGTAGAGATGTGGAGGAACACCGATGGCGAAGGCAGCCCCCTGGGTCGACACTGACGCCTCGATGCACGAAAGCGTGGGGAGCAA
+
BBCCCBBB<:;;BBBAABACACCC?A6:2;AAAB<BA:;<7;BDCBBBBCC<@@7;4:>?8A=AA@@A4;;@@@@;@@DE;DD>BB?B@C@EDD=@<@=A;;;B>;;;,:AA>@CD>AA??CABBAA=C::9>>>>>&==9=:?:?>A>874B:::>>=ABC>?=>BBABB>8878;3>>2>48881>:7909;:9A374:;;;=+=B>58<???><;<8:6638/////78>@>A:8877522&25888
@N9IO0:01005:06140
TACGGAGGGTGCAAGCGTTGTCCGGATTTATTGGGTTTAAAGGGTGCGTAGGCGGCTATTTAAGTCAGCGGTGAAAGACTCCGGCTCAACCGGAGCAGTGCCATTGATACTGGATAGCTTGAGTGTTGGAGGGGTACATGGAATTGATGGTGTAGCGGTGAAATGCATAGATACCATCAGGAACACCGATAGCGAAGGCATTGTACTGGCCAACAACTGACGCTGAGGCACGAAAGCATGGGGAGCGAACAGG
+
AAAC?CCD=AA@B=@?@@>@AEACABAC;@>9==6=>=@B;BC<@@?C@??;991:???A<A?BB@>??B?AAAC:?@@@B5:8;AAB?B@C=??A???AA?@@=AAAABBA=@@999@=@@@@@@<@7;;CC8@ABBBB6;6;<@ABB?CBBBBAA;BBAA;ABBBBBBBBCC@CA??@<@???@>A?@@BBBB6;6;@@?@@@C;;5;5;=AA?BCBB@?@A=99.9@;::<6<;::>==2?@A@A>@?A9
@N9IO0:01011:06129
TACAGAGGTCCCAAGCGTTGTTCGGATTCACTGGGCGTAAAGGGTGCGTAGGTGGTCGGGTAAGTCTGATGTGAAATCTCCAAGCTCAACTTGGAAACTGCATCGGATACTATTCGGCTTGAGGGTTGGAGGGGGGACTGGAATGCTTGGTGTAGCAGTGAAATGCGTAGATATCAAGCGGAACACCAGTGGCGAAGGCGAGTCCCTGGACAACTCCTGACACTGAGGCACGAAAGCTAGGGGAGCAAACAGG
+
@AD@@@@=AAC=B?A@CC@BB@AA=?A>ABBBBB=?@@?@;@B<@@@A@AA?@@7:5>A8BB=B>EB@?>==?@>5@A@A?C<@?@@@<@A>B<@@;?AAAABBA>AA@AA@@=A@=@A>AADD>D?B?@>?>?>&?AAA?CABBBB>A=AA@@@@@@AABB=ABBB@@@@@@:::4;@C?C?CBC?BBAB=AA@=@@BBA;;;C=BB@BBC@;;;ABBCA999??@9?@A:::/9@???DD6?@@AA;AAA@
@N9IO0:00973:06183
TACGTAGGGTGCGAGCGTTGTTCGGAATCACTGGGCGTAAAGCGCGTGTAGGCGGCCTTTTAAGTCTGATGTGAAAGCCCGGGGCTTACCCCCGGAAGTGCATTGGAAACTGGGGGGCTAGAGTACCGGAGAGGAAGGTGGAATTCCTGGTGTAGCGGTGAAATGCGTAGATATCAGGAGGAACACCGGTGGCGAAGGCGGCCTTCTGGACGGATACTGACGCTGAGACGCGAAAGCGTGGGGAGCAAACAGG
+
CB@BA999,;<;B?@@>@=@B?BE@B@CCBBCCC>B@A?@:BCABBBCB@@=9;.5.444&45>;AA@AABABB>6BA=8B>>2BB:=><<<):585993:4:7?8?>5AACCCCC)BB>@8@><>7A=@A>?:=?B7AA?B49,94872?A???A?6:@:;59=677;:<==<7@<@BB:B<BBB@D@CB@BCB?B@BA?B=@<@CA<@@A??@@@?;;;;;;BBCAA?@@@@9@@@BBBB:@@@AC=@@@;
@N9IO0:00976:06202
TACGTAGGGTGCGAGCGTTAATCGGAATTACTGGGCGTAAAGCGTGCGCAGGCGGTTTTGTAAGACAGGTGTGAAATCCCCGGGCTTAACCTGGGAACTGCGCTTGTGACTGCAAGACTCGAGTACGGCAGAGGGGGGGTAGAATTCCACGTGTAGCAGTGAAATGCGTAGAGATGTGGAGGAATACCGATGGCGAAGGCAGCCCCCTGGGTCGATACTGACGCTCATGCACGAAAGCGTGGGGAGCAAACAGG
+
BBCBCCCC=9::ABA:::;@<@B>:@,0)/00/<896;CE=BCC;;;BA?=99;5;DE:BBC@BBBCE@EB:;:D>@@@@5?A5::=B?C@CCJ>B;A;6:66@7@<::;BBAB@BADA@::::?:A.99:9444444"4:992:497?9555=;?A:;;ADC=:9;@<CBBCBBBAA;@@?A=BAA>BBBB?BBC?A5;:;;;;;*9<<2=><<<=<::8;/0/:944499377*9;;7944&494<<5=?@=
@N9IO0:00977:06161
TACAGAGGGTGCGAGCGTTGTTCGGAATTACTGGGCGTAAAGCGCGCGCAGGCGGCTTCTTAAGTCTGTCGGCCAAATGCCGGGGCTCAACCCCGAGCGTGCCGAGGATACTGGGAGGCTGGAGACATGTAGAGGCAAGCGGAATTCCGGGTGTAGCGGTGGAATGCGTAGAGATCCGGAAGAACACCGGAGGCGAAGGCGGCTTGCTGGGCATGGTCTGACGCTGAGGCGCGAAAGCGTGGGGAGCGAACAGG
+
AABADBBC=;;:999:9:8=A=@@?C9?7;<799/9?>>>9@=>;;;@@AB@BB?BB@DC@C9;;B;;;BC@C@DC><;;ADDD;;::A>BDE;CBAAAA@?;??@?@@??:;;/;@=@AA=?@DAAAABBBBC@CC@CBCAG@C?C@DC>CCBBBBB=??=A=@@@@C@@@@@@A@C@C>BB>ABA>A>AB@CBA=A?;;8;C@CC;;<9;JCC=@@;;;;;;@@;:49><::<500/:7;;//5@@A9>>>=
@N9IO0:00983:06209
TACAGAGGTCTCAAGCGTTGTTCGGATTCATTGGGCGTAAAGGGTGCGTAGGTGGCGGGGTAAGTCAGGTGTGAAATCTCGGGGCTCAACCCCGAAACTGCACTTGATACTGCCTTGCTCGAGTACTGGAGAGGAGATTGGAATTTACGGTGTAGCAGTGAAATGCGTAGATATCGTAAGGAAGACCAGTGGCGAAGGCGAATCTCTGGACAGTTACTGACACTGAGGCACGAAGGCCAGGGGAGCAAAGCGGG
+
CCCCC??>?BBCC=A@@?<AB@CGACCGBAB=AA6@@9;;0;@;@ABBB994;@>:;;;6;C@CCDCD@AAB@B@<;;;CCEE9CCBA:>==0?>A=B;;;BBB9CBBBBBBBAD>BBBCB@@@BBBB@@@@A=;;;@>@?B?BB<B@@=AA@@@A@@A@@@<ABBCBCBCAA@899A?B@C@BA@:@99939>>293:==9?@?A@A499A@@=???@A@?=>@>:7;A?A?;@2938?>?0>>?@A599@@5
@N9IO0:00989:06176
TACGTAGGGGGCGAGCGTTGTCCGGATTTATTGGGCGTAAAGAGCTCGTAGGCGGTTTGGCAAGTCGGGTGTGAAAATCCGGGCTCAACTCGGAGACGCCACTCGATACTGCCATGACTCGAGTCCGGTAGGGGAGTGCGGAATTCCTGGTGTAGCGGTGAAATGCGCAGATATCAGGAGGAACACCGGTGGCGAAGGCGGCACTCTGGGCCGGTACTGACGCTGAGGAGCGAAAGCGTGGGGAGCGAACAGG
+
@@@:;:::;;);@?ABAA7<;;:@:@@@9@B?BA999:87*788>=AAAA@=@C?AB=B@BB99:BBA9>99;;;;&4:5::3;;<<8:>>D;:9;:9=4>AAAA@@?::332844488444449393;;==;&5/////)/)/2939:5:<;;;==7<533(/9/////:8::6668==8=466>9=:<<8<<<8<9<<7<5549:9919)/)/:9445>944455.5999=B<B:::CBC8C;;;@=;992
@N9IO0:00991:06173
TACGGAGGGTGCAAGCGTTATCCGGATTCACTGGGTTTAAAGGGTGCGTAGGTGGGCAGGTAAGTCAGTGGTGAAATCTCCGGGCTTAACCCGGAAACTGCCATTGATACTATCTGTCTTGAATACCGTGGAGGTGAGCGGAATATGTCATGTAGCGGTGAAATGCTTAGATATGACATAGAACACCAATTGCGAAGGCAGCTCACTACGCGAATATTGACACTGAGGCACGAAAGCGTGGGGATCAAACAGG
+
CBBB@BBC<BBAB?BAAA?CAA>A?A@=@==999/7;(44/5=3:?BBB@@;>>>8>>?<@D@ABBCCCC@CAAA>CBBB<AA<A@@D<A@;@49;09=;;7:=:C@>CCDBBABBBBB@CB@B@@9;;B?@@=@@@@@B?C?BBCCCB=BB==BBA>A???8?:@C;?AA@@A::39;<8??BBE>A=?;@==?3:5:@@@A?@?<?;<<9907AB599BBBBA984:AAABC7:9AAAAA8>??BH=BBA4
@N9IO0:00994:06164
TACGTAGGGTGCGAGCGTTAATCGGAATTACTGGGCGTAAAGCGTGCGCAGGCGGTTTTGTAAGCCAGATGTGAAATCCCCGGGCTTAACCTGGGAATGGCATTTGGGACTGCAAGGCTGGAGTGTGGCAGAGGAGACTGGAATTCCCGGTGTAGCAGTGAAATGCGTAGATATCGGGAGGAATACCGATGGCGAAGGCAGGTCTCTGGGCTGACACTGACGCTCATGCACGAAAGCGTGGGGAGCAAACAG
+
BBBCBAAB<;:;AABA9:4;?BA@:@+0*0===@<A@ACC>BACBB;<:BA>;:8:DE9@@DABC:<<B<:;:9;(4@@@2?@9><9=9=8=BC=B@:97:A@C=BC>CBBBBB?A=A:819=7:7;6;AAAA@BBBBBC<@<@8CB<B?BABA@@<>>==<5<>AAEBB>??@99828?=A?BBA?B>?;6;>>=B;>>B=BA;;;?>4;;;==<>=;;6522;=>???@@@E:<<;::::/889::19<<
@N9IO0:00997:06178
GACAGGGGTCTCGAGCGTTAATCGGAATTACTGGGCTTAAAGGGTGCGTAGGCCGGCCCGCAAGTGCTTTGTGAAATCCCCTGGCTCAACCAGGGAACAGCTCGGCATACTGCGGGTCTTGAGGAAGGTAGGGGTTGCCAGAACTGTAGGTGGAGCGGTGAAATGCGTAGATATCTACAGGAATGCCGATGGTGAAGACGGGCAACTGGGCCTTTCCTGACGCTGAGGCACGAAAGCGTGGGGAGCAAAC
+
@A?@>;;/A@@?@:A;5;8=:BC@<D:B<=CCD>7BC49629>4;@@@B;;158A8B?7AAA4:?>?A=4:@?>808888+43-393305388>/505:99<==7;;;;AB<CE@8B=B:>D<9=9C9AA?;;/;7@=8;::8<565AA7;;.5@9@5@CB;2544::;;;555;;===>:>:6667<>??:>;;49:555)5;8AA?@8C:>>0615<<AB@C:?@8;;;=@=5;;;@<A>2<AA99/7
@N9IO0:01001:06208
GACGGGGGGGGCAAGTGTTCTTCGGAATGACTGGGCGTAAAGGGCACGTAGGCGTGAATCGGGTTGAAAGTGAAAGTCGCCAAAAACTGGCGGAATGCTCTCGAAACCAATTCACTTGAGTGAGACAGAGGAGAGTGGAATTTCGTGTGTAGGGGTGAAATCCGGAGATCTACGAAGGAACGCCAAAAAGCGAAGGCAGCTCTCTGGGTCCCTACCCGACGCTGGGGGTGCGAAAGCATGGGGGAGCGAACGGG
+
?=@@888888"9@8@ABC;@D:CC4925A@A@@:3@555>7A>7BA00/<<200/@<8AACA7B:=C@8C?CC@6@:9B;.4444$4=G8CC<B:@@@:@<;;==2?04046>99;6:==9A343;@A8?4?997;;1<2<818ABBCA::B<</@A<<5B=4848<<;;=;///6;17166;,3333$3222+2+9;79>778>B=6<==172//(/6//..////$4::::<344433333$3@97323833
@N9IO0:01003:06183
TACGAAGGGGGCTAGCGTTGTTCGGAATTACTGGGCGTAAAGGGCGCGCAGGCGGCTTTGTAAGTTGGGCGTGAAAGGCCTGGGCTTAACCCGGGAATGGCGCTTGAGACTGCAAGGCTCGAGTACGGGAGAGGATGGTGGAATTCCCAGTGTAGAGGTGAAATTCGTAGATATTGGGAAGAACACCGGTGGCGAAGGCGGCCATCTGGACCGTAACTGACGCTGAGGCGCGAAAGCGTGGGGAGCAAAC
+
@@CCC@CCCC5CBBBA@@<>?:>A?B@B@BBCCC=A@@@@:@B=@@AAAAA<?A;A@@;@AB=BB>BB<BBBBAA:A<A>BBE>BB@C@CC>BB<B7;;?A@@A???@ACCCCB@B?AA@@@@CBBBB<@??@=@AA=AB?A?B?BG=AAA;;;A@@:@@?@9??CCCBBCBAA=AA6949>=A??;@=::5:AB?B@BB<@7;:A@A=AA=ABB6;;@?>B>=::94:;9=<<,99?===>0=====5;
@N9IO0:01008:06170
GACAGGGGGCTCAAGCGTTAATCGGAATCACTGGGCTTAAAGGGTGCGCAGGCGCCCGTCAAGCGTTTTGTGAAAGCCCTCGGCTCAACCGAGGAACAGCAGGACGAACTGACGGGCTCGAGGCAGGTAGGGGCCGGAAGAACAGTAGGTGGAGCGGTGAAATGCGTAGATATCTACTGGAATGCCGATGGGGAAGCCGTCCGGCTGGGCCTGTCTGACGCTCAGGCACGAAAGCGTGGGGATCAAACAGG
+
BCBAAAAA,@@;;49999.4.44<7:4:9::>:=8:<043(4;1:;555::7;9;;.:955<@99959&5;;<A)555)38823334.43833344==?AAC?BCAA>AA;;;DB=A@@?993:=>;@ABBB9B?B8:8:D<????BB=@@>A;;<?BAAC;?A??AAA???A;;;:=>:>:9943894444&4.4406/:7;)//88374:8/////389:<<<8<;;99908<;8888-8@@CC?C;;6
@N9IO0:00972:06224
TACAGAGGGTGCTAGCGTTAATCGGATTTACTGGGCGTAAAGCGTGTGTAGGCGGTTTGTTAAGTCGGATGTGAAAGCCCTGGGCTCAACCTAGGAATCGCATTCGATACTGGCAGGCTAGAGTACGGTAGAGGGTGGCGGAATTCCGGGTGTAGCGGTGAAATGCGTAGATATCCGGAGGAACACCGATGGCGAAGGCAACCACCTGGGCCTGTACTGACGCTGAGACACGAAAGCGTGGGGAGCAAACAGG
+
AAACBBBC=@@?@??8982939==8?@C9B????9???@@;@@?@@@AABB?BD=@@;@A=A@BBBB>A@BABBC0<;606BA6<ACD:@:=>C?>9==ABBB;CCDDCBBB?A@@<@AAA?A;@:?9??>:==7==8@<8C9B9A7?:::<<@<<<7<>@=8@@;;9@@@@BDB?B?BC?D>@@@<;?@D:C@@:>9AE@JFCC?BBE<B>;:9@@<<=;;?B>@@AACA;<;0;@@@@BB7BBBCD>BBB@
@N9IO0:00975:06257
TACAGAGGGTGCGAGCGTTAATCGGAATTACTGGGCGTAAAGCGCACGTAGGTGGCGACGTAAGTCGGGTGTGAAAGCCCCGGGCTCAACCTGGGAATTGCATTCGAGACTGCATTGCTGGAGTACGGAAGAGGAGGGCGGAATTCCCGGTGTAGCGGTGAAATGCGTAGATATCGGGAGGAACATCAGTGGCGAAGGCGGCCCTCTGGTCCAGTACTGACACTCAAAGTGCGAAAAGCGTGGGGAGCAAACAGG
+
BBBCBCCD>??>A??78719;>>A>A<@8::??D=AAA??9????B9:::>9;:7:ABAABB?A@@CC=;;:CBA9?@@@6?A=@@???B?BBH>C<@8::@=;A:;;;ABBAA@=?@??498A@::8;?BAA9;;B=AB@C8;7;G<A>BBBAAAA=ACBC>CADDBBBCBBBBBB=BB?B@@A;;;;:@6:;C?C9;:?BC=CBBB<>@@AA?B95665999999)44;44444&4::@<==2=<=AC>CB=:
@N9IO0:00978:06245
TACGTAGGGTGCAAGCGTTGTCCGGAATTATTGGGCGTAAAGAGCTCGTAGGCGGCTTGTCACGTCTGCTGTGAAAACTCGGGGCTCAACCCCGAGCCTGCAGTGGATACGGGGCTAGCTAGAGTGCGGTAGGGGAGACTGGAATTCCTGGTGTAGCGGTGAAATGCGCAGATATCAGGAGGAACACCGGTGGCGAAGGCGGGTCTCTGGACCGATACTGACGCTGAGGAGCGAAAGCGTGGGGAGCGAACAGG
+
BBAABCCD<;<;B?AA@@=@@C>A=@=@5;;=A@8???@@;@???@;:9::3:938817;@??>CB;;;CC@<<@@-00@@@@5AABE5;;;.;@?@?;;;B;;;>;;;<<;;-;@>=@BBCBBCCCE?A;;;;.;ABBBBAC@D@DACC?BBA@@BB?;;;@9@ABB@@@BBA??99599=A=ABC?B@A@=@??=?@DCE=@@@BCC>@@@C@@@B;;;A@@@CCCAECCCCB<B??>ABA6BC@@@?@??=
@N9IO0:00979:06245
TACGTAGGGGGGCAAGCGTTGTCCGGATTTATTGGGCGTAAAGAGCGTGTAGGCGGCCAGGTAGGTCGGTTGTGAAAACTGGAGGCTCAACCTCCAGACGTCGACCGAAACCATCTGGCTAGAGTCCGGAAGAGGAGAGTGGAATTCCTGGTGTAGCGGTGAAATGCGCAGATATCAGGAAGAACACCCGTGGCGAAGGCGGCTCTCTGGGACGGTACTGACGCTGAGACGCGAAAGCGTGGGGAGCGAACAGG
+
9<>:8494444#//)/7//)//;)/)/5:)555::4444;<4<==9@0/000)04.4.4:55668<BD?C7;;AA??&400*/0)//:;7=:<A8?699996?CFABDE?C?@@??>?@@966:>;8B:>465@7@:5449498<8=8:;5:98:4445:88919::;?BAAACBBBG@GGDD<@;;;0;;;4;BA<@=AB=CCB9<;BL>BAA>AAAA?????@@@@@AAA@AA;A@@@@@@7@BBABBAAA;
@N9IO0:00981:06239
TACAGAGGGTGCTAGCGTTAATCGGATTTACTGGGCGTAAAGCGTGTGTAGGCGGTTCGTTAAGTCGGGTGTGAAATCCCTGGGCTCAACCTGGGAATTGCATTCGATACTGGCGGGCTAGAGTACGGTAGAGGGCGGCGGAATTCCGGGTGTAGCGGTGAAATGCGTAGATATCCGGAGGAACACCGATGGCGAAGGCAACCGCCTGGGCCTGTACTGACGCTGAGACACGAAAGCGTGGGGAGCAAACAGG
+
BBCCCCBD=?@?@??8999>8<<?2;;:6;DCCE>AAABB<A???@???BB?CBAE?BAA<A=AAABC>CDDCCC>B@@8???:AA@C?D?;;;6;?C@DBCC@AABBDE@@?AC><BBBBCCCBA@<B@@@CC<@?6::<@?B@C@CC=BCCCC@@=@B@@<BBBBBBBC??AD=C?CC@C@BBB>ACBB:D>>:A<BD@B@CC>BBC>C?CBBBBBBBBCCCBB@BCB@@@B=BBCBELD9AABDD>BBB?
@N9IO0:00986:06234
TACGTAGGGTGCGAGCGTTAATCGGAATACTGGGCGTAAAGCGTGCGCAGGCGGTTATGTAAGACAGTTGTGAAATCCCCGGGCTCAACCTGGGAATTGCATCTGTGACTGCATAGCTAGAGTACGGTAGAGGGGGATGGAATTCCGCGTGTAGGCAGTGAAATGCGTAGATATGCGGAGGAACACCGATGGCGAAGGCAATCCCCTGGACCTGTACTCGACGCTCATGCACGAAAGCGTGGGGAGCAAACAGG
+
@@@BB@AA6<;@@;;;@@<A=BCC?D9;;;;:D>;:;BE?CCCBBACCCC@CD@C@C@@@A=AA@@@@?@@AAA<@@CC9BB=BA@C=@=;==5<7<144@?BBBBBCCD<AABA@A>8888:C??=@?<<=@@>/=:75?4:3949/;;==/0(./..<@?8?=>=@@@?;5:<7;3775>3:@=144@B>BBC>C?BA03377+7;1886:????737;77;;;;>>??99:B;@@=9999+:99:@:=;;4
@N9IO0:00988:06217
TACGAAAGGTGCAAGCGTTACTCGGAATCACTGGGCGTAAAGCGCACGTAGGCGGACTTACAGGTCAATTGTGAAATACCTGGGCTCAACCCAGGAACTGCAGTTGAAACCGTTTGTCTTGAATACCTGAGAGGGTGGGGGAATACCTGGTGGAGAAGTGAAATTCGTAGAGATCAGGTGGAACACCGGAGGCGAAGGCGCCTGCCTGGCAGTGTATTGACGCTGAGGTGCGAAAGTGGCGGGGAGCAAAACAGG
+
???::9.;;@??@<@<;;?B@?@B8A;?:;:BDD<???BB;A@@@B<C@??=?<7<BB8BBA@>ACC@E<69==@4BB=?BCC>BCAA8@=.00)/4;0:9@AA<@@C>E?BBB6;<;;75?@CBD?CCDDBBB<BDBCC2B@BBBAAA=AC?BAAACCCDG=@>@CCCCCBBAAAA9<C?B>BBB?B8BB9?AB<?<??B<=>=233-337747:A???>9:9=?<;???>;A9933.3999+8?9933&3773
@N9IO0:00994:06246
TACGGAGGGCGCAAGCGTTGCTCGGAATCACTGGGCGTAAAGCGAACGCAGGCGGACCTTTAAGTCGGGTGTGAAATCCCGGGGCTCAACCCCGGACGTGCATTCGAAACTGGAGGTCTTGAGTACGGGAGAGGGAAGTGGAATTCCTGGTGTAGAGGTGAAAATTCGTAGATATCAGGAGGAACACCGGTGGCGAAAGCGGCTTCCTGGCCCGATACTGACGCTCATGTTCGAAAGCGTGGGGAGCAAACAGG
+
BBBB@BBC=CBBB?B@@@@BCDFD@D?@ACCCCJ>AAABB<BB@@;ABA:;6;B=BB>BB=A=@A@AA<A@@@@E>CCC=CDD:BB@?<@@@6@;@A=998?>;?@AA=CBA=@@<@@@?BAAAA;;;6;ABCC<B=B@A=A?C?C@CCBDDCCBAA=?;;44&48<=<BCDCAAAAA;AA=@;ABE>A?AA;?;::6;BC?@@=@;?B;@@:@@@@@@@@A@?;;;@@@<@ABB<;::BBCC:CBBCC>AAB?
@N9IO0:00995:06243
TACGGAGGATCCAAGCGTTATCCGGAATCATTGGGTTTAAAGGGTCCGTAGGCGGTTTAGTAAGTCAGTGGTGAAAGCCCATCGCTCAACGGTGGAACGGCCATTGATACTGCTAGACTTGAATTATTAGGAAGTAACTAGAATATGTAGTGTAGCGGTGAAATGCTTAGAGATTACATGGAATACCAATTGCGAAGGCAGGTTACTACTAATTGATTGACGCTGATGGACGAAAAGCGTGGGGAGCGAACAGG
+
A@@B@;;7;A@5;44<=>>BBB@C?B?AABB>BD<CB<BC>CD>BB99:<?64;0;B;;;;A;?>??A?>8===<0=>>9>>=989@;;<A=@A>B?AA>B>???A:::A:::BAA;;;=@@>A>AA;;;2;4::A669CBC@BBBBCBBBBCCAAA5;994,443;7<@;;;B=@@A@@8=:?@@:>8>4:99B29.334.4.48<999:8><>;9.9>@:::AACC?B@@@><+><8=???2=:99A=A@B;
@N9IO0:00995:06252
TACAGAGGGTGCGAGCGTTAATCGGAATTACTGGGCGTAAAGCGCACGTAGGTGGCGACGTAAGTCGGGTGTGAAAGCCCCGGGCTCAACCTGGGAATTGCATTCGAGACTGCATTGCTGGAGTACGGAAGAGGAGGGCGGAATTCCCGGTGTAGCGGTGAAATGCGTAGATATCGGGAGGAACATCAGTGGCGAAGGCGGCCCTCTGGTCCAGTACTGACACTCAAAGTGCGAAAGCGTGGGGAGCAAACAGG
+
CBBBBBCD=BBAA>>=>>9??ABC@D?B?AAA@@:??@=?8?===?899@A:@@>@AAD?@?;??;;;0;;;CBB5::@?2>@=::9D?B?DBC=C=A6;;??5;;;<;AABBBB@BAAA<@@ABBB@C@CBB89:C>CC?B<@=@B=B@CCBB@@A<ABBE>CCBCCBBBB@@@@A9;;5;>;<;;;@>@=BBC?C=@?5;;/9@@B;@A<A@@BB@BB<@@>:;:)94000/7.7><<>>>0=;;;>4;;=9
@N9IO0:00971:06269
TACGTAGGGTGCGAGCGTTAATCGGAATACTGGGCGTAAAGCGTGCGCAGGCGGTGCTGTAAGACAGGTGTGAAATCCCCGGGCTTAACCTGGGAACTGCGCTTGTTACTGGCAGACTTGAGTGTGGCAGAGGGGGGTGGAATTCCACGTGTAGCAGTGAAATGCGTAGAGATGTGGAGGAACACCGATGGCGAAGGCAGCCCCCTGGGTTAACACTGACGCTCATGCACGAAAAGCGTGGGGAGCAAACAGG
+
@@@BA?@@;<;;AA@A;;6;7;CA9D;;;BCCD>;;:CC=CBDDCCCCDCABA?@BBA@@B=@AABB?CDBAA?8@AAA6AC;BB?A?A??=>6@5::@@AAC?CB?BCBB@@@@A@@=;;;:99B=@??=???@@(AB@C@C@C?AABB@@@@@@@CACB=A@@C@@AAAABCAA>;;5;5;A@=@B;;7;DD=A?@@@BCDD5DDD=B?B>@@@CC;<;B@A@@@@@@;;;;&;??@>=>0>=@?A=@@B=
@N9IO0:00980:06309
TACGGAGGGCGCAAGCGTTGTTCGGAATCATTGGGCGTAAAGCGCGTGTAGGCGGCTTGGTAAGTCGAGTGTGAAATCCCGGGGCTCAACCCCGGAAGGTCGCTCGAAACTGCCTCGCTCGAGTCCCGGAGAGGAAGGCGGAATTCCCGGTGTAGAGGTGAAATTCGTAGATATCGGGAGGAACACCAGCGGCGAAGGCGGCCTTCTGGACGGTGACTGACGCTGAGACGCGAAAGCGTGGGGAGCAAACAGG
+
BBAA>@@A8<<:@<@ABA>;;8;A=A=@@?:.44)39333(3333;?AAA@>AC7<<8B7<<7<<9;;<;56?9905;5)599+9<;@.955&5494;8@:9;CCDCG>EA@@=A;:;@>>000>?8><?>?@?@<@=@@;?=A5;;0;>;;;DDAA=ABCB>B@CBCCCGHBBBFL<BB8;7;BA@BBCC@@@@6<600*06>6@BB?BAA?A@CCC9::CAAABBBBCB@AE?DBBAAAA9@@@CE=BBC8
@N9IO0:00982:06284
TACAGAGGTGGCAAGCGTTGTTCGGAATTACTGGGCGTAAAGGGCGCGTAGGCGGTTCGCTAAGTCCCGCGTGAAATCCCCCGGCTCAACCGGGGAACTGCGCGGGAAACTGGTGGGCTTGAGTTCGGGAGAGGGAAGCGGAATTCCGGGTGTAGCGGTGAAATGCGTAGATATCCGGAGGAACACCGGTGGCGAAGGCGGCTTCCTGGACCGACACTGACGCTGGAGGCGCGAAAGCTAGGGGAGCAAACGGG
+
@BBAAAA>:969?<@?992:><>@>@;@=@BBAF=A@;;;6;C>BBCCB@@;::4;>AABCB:9:CC9??>?@<:1==>>>0>=@@?A?B@ADA-;29949:<A@<@B<===:CC>7BC655<=156=6=>=>A2616;:5:6;5;8=>7====;;:254;<)445;999;:;;<9>:@>:=8<<<7A4//5977)/)/739:.4.4939:6;;9544<8<0000)/95//5<<?2888::==.:?9::099?9
@N9IO0:00993:06308
TACGGAAGGTGCGAGCGTTAATCGGAATTACTGGGCGTAAAGCGCGCGTAGGCGGCTTGGTAAGTCGGATGTGAAAGCCCCGGGCTCAACCTGGGAACTGCATTCGATACTGCCGGGCTAGAGTACGAAAGAGGGGGGTGGAATTGCCAGGTGTAGCGGTGAAATGCGTAGAGAATCTGGAGGAACACCGGTGGCGAAGGCGGCCCCCTGGTCGATACTCGACGCTGAGGTGACGAAAGCGTGGGGAGCAAACAGG
+
:BB>;>:>:@?;;;::<:5:5;;;8=8;7;4444)49555)5999=CB;:9@6;4:@4:86@;?@@A65;@<<<>269=<2<>6><<@4524;=/545<;;AB9<B=B=BBBE@BB9A>973:9<7339*898:==='=;6:).)--05516599/..).688.2.-------/(3338,33,33332/74782333.3(.-(-666'44)--7..288667<:7755/37///855.57<;<??28585A7<887
@N9IO0:00996:06261
TACAGAGGGTGCGAGCGTTGTTCGGAATTACTGGGCGTAAAGCGCGCGCAGGCGGCTTCTTAAGTCTGTCGGTCAAATGCCGGGGCTCAACCCCGAGCGTGCCGAGGATACTGGGAGGCTGGAGACATGTAGAGGCAAGCGGAATTCCGGGTGTAGCGGTGGAATGCGTAGAGATCCGGAAGAACACCGGAGGCGAAGGCGGCTTGCTGGGCATGGTCTGACGCTGAGGCGCGAAAGCGTGGGGAGCGAACAGG
+
BBBCBCBE>::8A@@@@@<??=@A?C>@=@A@@A=BBDEC<B>>9::@>>?;;;6;C@BC?C@BAC???AA;?;;;/;;;5;CC9BBAA?BBB9B:::CAA@=@?@=@@@AA?A9;;6:?A799BBA;;;ABAA?BB?BBB>B?B?A<@@;@B@??BB9::?C?BBBBA@@A;;;A@C>A>BA>BAA=A?;;8;BA@F@CCADD@CDCBA>BCCB=@@;;;A@ABA;;6;B@=?C<?@@BBCC589BBB@::;?
@N9IO0:01002:06266
TACGTAGGGTGCGAGCGTTAATCGGAATTACTGGGCGTAAAGCGTGCGCAGGCGGTTTTGTAAGCCAGATGTGAAATCCCCGGGCTTAACCTGGGAATGGCATTTGGGACTGCAAGGCTCGAGTGCGGCAGAGGAGACTGGAATTCCCGGTGTAGCAGTGAAATGCGTAGATATCGGGAGGAATACCGATGGCGAAGGCAGGTCTCTGGGCTGACACTGACGCTCATGCACGAAAGCGTGGGGAGCAAACAGG
+
ACBBB@BA<:;;@@B@@A6:7;A@9@,0)/====3?9;;E>CBB;;:BCB@?BB>ACC9BAC>AA?BBBA@AAAA<BBCC:BB=BB@D?B?BBD>B>CC?=><</99/:AA?AB797:A@???>@AA?BBBBB?BBBABB=@7@7AC9B>AA????;;;AA@788?BCBABBB?;;@700,09@@A==>>=:=<<:=<@@A<@??A?>>7=::;;99957....333668888;5>=:9===2///:@6>@D3
@N9IO0:00979:06330
AACGTAGGACGCAAGCGTTATCCGGAATTACTGGGCGTAAAGCGCGTGTAGGCGGGTGATTAAGTCATTGGTGAAAGCTCCGGGCTAAACTCGGAGAGGTCCGATGATACTGGTCATCTAGAGGGGGTCAGAGGGGTGTGGAATTCCGGGTGTAGTGGTGAAATGCGTAGAGATCCGGAGGAACACCAGAGGCGAAGGCGACACCCTGGGACCAACCTGACGCTGAGACGCGAAAGCATGGGGAGCGAACGGG
+
A8C@@@D@D;::@<@@@@>AAA>A?A6:4::AAA=BA@@A5;;9:@@BBBC@BBB=AACB>@>BA;;;?A>AAAA,//7;277)//?=5><AB:;@@C?AA?ADC@ABBCBCACCCBBCCCBBDDE3CCAAAACD:BBBB=?;@<@9@?9>?AAAAB>ABBC>B???CD@@???;9=9@@,0+000+00::==@?4;4:99;<<?8>=:49?=@>B@AAAC???A@@?=A@999*3333933&3@?@@7=@@8
@N9IO0:00992:06341
TACGGAGGGTGCAAGCGTTAATCGGAATTACTGGGCGTAAAGCGCACGCAGGCGGTTTGTTAAGTCAGATGTGAAATCCCCGGGCTCAACCTGGGAACTGCATCTGATACTGGCAAGCTTGAGTCTCGTAGAGGGGGTAGAATTCCAGGTGTAGCGGTGAAATGCGTAGAGATCTGGAGGAATACCGGTGGCGAAGGCGGCCCCCCTGGACGAAGACTGACGCTCAGGTGCGAAAGCGTGGGGAGCAAACAG
+
BABA;99:5;A@D?BBBB@C?BBA==172:===@<AABAD>B:;;AA:99?;9:2:<8@A?B?BB@@@@@A<BD@8BB==0B=5<>BI@CBBB@:@6;><BAACCCBBBCCC?CC?BBB?@?@:;:B@@@9:::;:*;AAB5<2;29B>AABCCCD?BBBA=BBBBBE@@@B0000*0;*0)/99)51557<99:?2::4:;:;:%59;@7<92////555955595155;>>>7?>>>>@>2=@@A?,944
@N9IO0:00995:06327
TACGTAGGGAGCAAGCGTTGTTCGGATTTACTGGGCGTAAAGGGCGCGTAGGCGGCGCGGTAAGTCACTTGTGAAATCTCTGAGCTTAACTCAGAACGGCCAAGTGATACTGCAGTGCTAGAGTGTAGAAGGGGCAATCGGAATTCTTGGTGTAGCGGTGAAATGCGTAGATATCAAGAGGAACACCTGAGGTGAAGACGGGTTGCTGGTCTAACACTGACGCTGAGGCGCGAAAGCCAGGGGAGCAAACGGG
+
CCAAA9::6;;;B@BB?@;@A=AB>@A@<?@>>>:>@B@A=BB=BBBBBBB>@@<ABBC@CC>AABBAA<@AAA?8@@@BCCCBBB?B?AADA@@=@?5?=B?BCAABB;<;@BB@@@A@@CC9::CCE@BBB:BB?BBB?B>A=@B<?<?B@@@AC@CCCC>B;;;AA?@@@;;:>@@@3:39;@>A@::39998=?@@A9A5;:@@<@AAC?BAAAAA:9:A@;;5;@;;:?5:927777*3;>?=<;;<5
@N9IO0:01004:06356
TACGTAGGGTGCAAGCGTTAATCGGAATACTGGGCGTAAAGCGTGCGCAGGCGGCTATGCAAGACAGATGTGAAATCCCCGGGCTCAACCTGGGAACTGCATTTGTGACTGCATGGCTAGAGTACGGTAGAGGGGGATGGAATTCCGCGTGTAGCAGTGAAATGCGTAGATATGCGGAGGAACACCGATGGCGAAGGCAATCCCCTGGACCTGTACTGACGCTCATGCACGAAAGCGTGGGGAGCAAACAGG
+
BBBBB@@@89;;A?B@@@?C>ABB?B5:;@AAA=;;;BC=BBBAA@BBA@=<;5;@55555.5:999<<:;:?:0=88:.:>599<=)0+/6=/96BCBBBBC>BBBBABBBCBC?B@@@AA@@@@==@A;;;;;*;@B?C;;8;@CACBBBCBABCCFDD>;66<<<?@ABBBAB8:>5>8<<<7<@9925<<8A?BB@BCBB9BC9;;@BCAAAA>>9548>:8:9:888A9??<=<==1554:=6===7
@N9IO0:01008:06336
TACGTAGGGTGCGAGCGTTAATCGGAATTACTGGGCGTAAAGTGTGCGCAGGTGGCCGCGCATGTCGAGTGTGAAATCCCCGGGCTTAACTTGGGAATTGCGCTCGAAACTACGTGGCTAGAGTGTGGCAGAGGAAGGTGGAATTCCACGTGTAGCGGTGAAATGCGTAGAGATGTGGAGGAACACCGATGGCGAAGGCAGCCTTCTGGGCCAACACTGACGCTCATGCACGAAAGCGTGGGGAGCAAACAGG
+
>?AA@>>>89;;@?@;;;?B@CEC@C@B@CCCCB=@@999,;;<;AACBBB@CC=@=A@@@BAAABBAAACC@@@.::9:*;B9@A=@=BC?BB=B=@=@BBABAA?A8A:::@@@@BA@A@AAAAA??@@?<9:383/0)/6@6;6;;=====;<<9=@AB<?>><<ABABB>??D=A@494;;;=B@@A?BAB?B=@@BB=@=@@@@8@9@@AA@@?B;;;BA;:;?9:444(4BAABBB7;;;@A9@@@?
@N9IO0:00966:06396
TACGGAGGGTGCGAGCGTTGTTCGGAATACTGGGCGTAAAGCGCGTGTAGGCGGCCTTTTAAGTCTGGTGTGAAAGCCCGGGGCTCACCCCCGGGAAGTGCATCGGATACTGGAGGGCTCGAGTACCGGAGAGGAGGGTGGAATTCCTGGTGTAGCGGTGAAATGCGTAGATATCAGGAGGAACACCGGTGGCGAAGGCGGCCCTCTGGACGGATACCTGACGCTGGAGGACGCGAA
+
CBBC?@?@:@@?ABBCCC?BB@@>;<+00000@8BBBDD=CBBABACCCC@B@=>,000,03@;00/8==@CCC=CB=4A<<+:::99999'44(438<@AA=@?;???BBB@CCC>>???3:399.36AABB?AAA<=?8;17.33<>87:3;<;=8=>>:3@A8567:6552596.5508,5;91:688/7:?9=9=>58;13339389;,73871776657--(--(-/9;737
@N9IO0:00979:06365
TACAGAGGTGGCAAGCGTTGTTCGGAATTACTGGGCGTAAAGGGCGCGTAGGCGCCTTGTAAGTCTCGTGTGAAAGCCCTCGGCTTAACTGAGGATCTGCACGGGATACTGTAGGGCTCGAGTTCGGGAGAGGAAAGCGGAAATTCCGGGTGTAGCGGTGGAAATGCGTAGATATCCGGAGGAACACCAGTGGCGAAGGCGGCTTTCTGGACCGACACTGACGCTGAGGCGCGAAAAGCTAGGGGAGCAAACGGG
+
A@BC@@>:9948?<??>><???@@>A@C@CABBE@999BC>CC?BBBCA::6:?@=@7<;A?BBBBCCCBABAB8A@B8AFC5<;5;500>/0)/79999A;99)4;:>996<=@/655::4405==4===@8;;)555.55)5.55:>0566555<.55.55)5<@@@;0000/<8<7<<6@6==?:A<<96::>)0)//)/;;57:;8<=55433333334888::2888//0/&0//////&/8<;<33799
@N9IO0:00980:06376
TACGGAGGGTGCAAGCGTTATCCGGATTTACTGGGTTTAAAGGGTGCGCAGGCGGATATGTAAGTCAGTGGTGAAATCTTTGGGCTTAACCCGAAAATTGCCATTGATACTATATATCTTGAATGCTGTGGAGGTAAGCGGAATATGTCATGTAGCGGTGAAATGCTTAGATATGACATAGAACACCTATTGCGAAGGCAGCTTACTACGCAGATATTGACGCTCATGCACGAAAGCGTGGGGATCAAACAGG
+
BB@@>@CD=AAAA>AABB=@AC@C@BCB<C@@@A<AB=BC>CB=AAACCBC@BC@CBBA@;@5;>=BBBC?@AB?8@BBB;AA>BI<@;@@8;;;;0;0558==9==>=>B;;;;=99969:>954><<@8;:4:?<@;;5;5;@==000000<<<B>@@AD=;;;@?BBBBAAA@<;;BCC?@@D@DCC79:>?8>7?9:>B8??AA858CBBBBC?BB@A?@::;00=0000*/09999:.:==??6??>:
@N9IO0:00981:06390
TACGGAGGGAGCAAGCGTTACTCGGAATTATTGGGCGTAAAGGGCGCGTAGGCGATCCTGCAAGTCTTATGTGAAAGCCCCAGCTTAACCTGGGAAGTGCACGAGAAACTGCGGGATTTGAGTTCCGGAGAGGAAGATGGAATTCCCGGTGTAGCGGTGAAATGCGTAGATATCGGGAGGAACACCAGAGGCGAAGGCGATCTTCTGGACGGATACTGACGCTGAGGCGCGAAAAGCTAGGGGAGCAAACGGG
+
CCCB>:9:0:;?C;@@@@@BBABB=A=A>AC9B=8AA?AA5?>7?=@>AAA>@BBAA?AA@@:=9:93:999>@@7?@@@-00/<8<=@<AA?*719949;>??AAC=BBBABB;:::0;?AA=@<?<??@A4:79@@B?C>A?AC>B@<;;A@@@=ABAA<BDBBBB@@@;;;AA9A@5;4;::9>>=@=AAA@?9=BBBDD@AA@@BBB>@@B@@@BBCBB@@@?BBB?@@@5@@::9DD999A@?9=?;6
@N9IO0:00999:06373
TACGGAGGGTGCGAGCGTTGTTCGGAATCATTGGGCGTAAAGGGCGTGCAGGCGGCTGGGTAAGTCTGATGTGAAAGCCCGGGGCTCAACCCCGGAAGTGGCATTGGAAACTGTCCAGCTTGAGTACCGGAGAGGATGGGGGAATTCCCGGTGTAGAGGTGAAATTCGTAGAGATCGGGAGGATACCAGTGGCGAAGGCGCCCATCTGGACGGATACGTGACGCTGAGACGCGAAAGCGTGGGGAGCAAACAG
+
::9:<;;9(44?9:=<BB@CC?BB=A=?@>=.5503?@@C<B@8@A393445:?7A?AA<A@=@998:>B===A>6<<<6<>>2<<=:)///&/)/+///)-::6<;<A-0/777559:?9>=?A<:59299@A=BCCCBB,A5<2;>,5.555555=5;:<=4;.555559;:9559,.-(----(-/55055;6;;9444)4445<7::=5::44444444::445>=>?<@@6;9@>?<?3>9:8?4?<:
@N9IO0:01001:06387
TACGGAGGTGGCAAGCGTTGTTCGGAATTACTGGGCGTAAAGGGCGCGTAGGCGGCAAGGCAAGTCAGGTGTGAAAGCCCCGAGCTTAACTCGGGAATTGCATCTGAAACTGCTGTGCTTGAGTTCTGGAGGGGGTAGTGGAATTCCCAGTGTAGCGGTGAAATGCGTAGATATTGGGAGGAACACCTGCGGCGAAGGCGGCTCACTGGACAGATACTGGACGCTGAGGCACGAAGGTCGGGGGAGCAAACAG
+
A@9:6:A@BB@BC@CCCC>AA?BC@B?B@BAAAC@???BC>CB<BCA@@@C>AD@CC?B@@@<??@@A<@@AACC<BAAA7;:::A<?=@CCCD=DHD?C@>?====@9?@@@AB9::>399?@=@BC?BBCCG2ABBBB@B?B?CC>AABB@@@?@;==>>9=?=>???=:99299,3=-739?>??A@@:>9:4:2:;;@A@ACAA=A;;;900///)/777<<<=165:::.5.499999(9;<::1:99
@N9IO0:01003:06394
TACGTAGGTGGCAAGCGTTGTCCGGATTTACTGGGCGTAAAGAGCGCGCAGGCGTCGTGCAAGTCGCGTGTGAAAGCCCCCGGCTCAACTGGGGAGGGTCACGCGATACTGCTCGACTCGAAGGCAGGAGAGGGAAGCGGAATTCCCGGTGTAGTGGTGAAATGCGTAGATATCGGGAGGAACACCAGTGGCGAAGGCGGCTTCCTGGCCTGTTCTTGACGCTGAGGCGCGAAAAGCTAGGGGAGCAAACGG
+
??>?>00,00+0@<AABB?@@D@D;:::0;@?@@9@?;;:,99:;BBBBBB=::6B@?;AB=@@BBBBBBBCCC;;:DCE3C@BBBA?@@@@@2:99/9AADDBBBBAA@@?@@@@@CBBA?B@AAA?BA?AA:@=B?B?B>A>AD<A<@?BABCB>ABDD<?>>>?>><?AA@@>9??9@7@CE?BBCB@B@@5><9909;6;49:1:8@AB=@B<:66AA@:;;=;;99999&9::////&//0/93969
@N9IO0:01005:06392
TACGGAGGGCGCGAGCGTTGTTCGGAATCATTGGGCGTAAAGCGCGTGTAGGCGGCTTGGTAAGTCGAGTGTGAAAGCCCGGGGCTCAACCCCGGAAGGTCGCTCGAAACTGCCTCGCTAGAGTCCCGGAGAGGAAGGCGGAATTCCCGGTGTAGAGGTGAAATTCGTAGATATCGGGAGGAACACCAGCGGCGAAGGCGGCCTTCTGGACGGTGACTGACGCTGAGACGCGAAAGCGTGGGGAGCAAACAG
+
@ABC?@@@9;;:A;;;@@=AB?BC?C>@@BB;A?1@?9::,9>9>=;;;@@?@@7@C;C:CC:BACA<<BCBB==35;626@@2>==C@CDD;E@E@B?@@@BBBCCD?BABB?BBBBBBBCCCCD?CACBCC@C?B?BB>B;A6::.;=AAACB@A?AACC=D@BBBCCDCBBBCB=AB6;6;AA?BCCB?BB@;?979-72>4?@A>BBB@BBABA977BABBBBBBCBBBG>B@@@BBB7@@@??8=:9
@N9IO0:01008:06361
TACAGAGGGTGCGAGCGTTAATCGGAATTAACTGGGCGTAAAGCGCACGTAGGTGGCCTGTTAAGTCGGATGTGAAAGCCCTGGGCTTAACCTTGGGAATTGCATTTCGATACTGGCAGGCTAGAGTGTGGTAGAGGGAAGTGGAATTCCCGGTGGTAGCGGTGAAATGCGTAGATATCGGGAGGAACACCAGTGGCGAAGGCGGCTTCCTGGACCAACACTGACACTGAGGTGCGAAAGCCGTGGGGAG
+
;?><<<9>6>:97333884:79::38)/*0)/6891888::19==0000008544.4.55<8<6997/)/0//66:.79;29?C::738)-(-(-9(-(-07//44)49455;>>9>A@=@:444:50/:27/////)/)5<;6<6927;)/)//)/779939=>93;??>>CC999////)//)/2//-(////)///272/5./7)/)/75;<8>75555554444555.5////;)//+5=<<@.55
@N9IO0:01021:05775
TACAGAGGTGGCAAGCGTTGTTCGGAATTACTGGGCGTAAAGGGCGCGTAGGCGGCCATCTAAGTCAGACGTGAAATCCCCCGGCTTAACCTGGGAACTGCGTCTGATACTGGAAGGCTCGAGTTTGGGAGAGGGATGTAGAATTCCAGGTGTAGCGGTGAAATGCGTAGATATCTGGAGGAACACCGGAGGCGAAGGCGGATCACTGGACTGCCACTGACGCTGAGGCGCGAAAGCTAGGGGAGCAAACAGG
+
CCB;;:C?AA=??9=?>?;@@@CD@C?C@BBBBB<AA;;;7;D=@AACBAA;::4;5;BBBB:;;;;;B?@@>@@8;;;;;*;>AB@FAFBCEE?CACCCCBBBBBBBBCCC@D;;:;BCAAABC<AA9@@@?<9=@:9944.35><AA?ABBBBBB?BABA=BBBBBBBBAAA@@C<@A<@<?@@=@>@@<@AA4959A=@AACAAA>AAAAB>AAAAA@@?@?@>9:;;;;<0;@>@@BB:BAACC>;;;?
@N9IO0:01026:05782
TACGGGGGGGGCAAGCGTTGTTCGGAATTACTGGGCGTAAAGGGTGCGTAGGCGCTTTCTAAGTTGGATGTGAAAACTCTGGGCTCAACCCAGAGCCTGCATCCAAAACTGGAGAGCTTGGGTTCTGGAGGGGAAAGCGGAATTCCTGGTGTAGCGGTGAAATGCGTAGAGATGCGGAGGAACACCGATGGCGAAGGCAGCCCCCTGGGCCGACACTGACGCTCAGGCACGAAAGCGTGGGGAGCAAACAGG
+
=>========">?4;;9;;A@=@@=@@C:;;CCD>BBBCC=CC<AAAAAAA;000@A<@?B?BB<B?BCCCCCCC;;;CCDE>BBBB@CC=@@:;;=@@@CAA;@@A9A@@@@?9:9@399,9279<5>@?A5AD>ABB>A=@?B?AA>AAA?;:=5;:>=7>B@@@BAA@@@?8818=7=:???@CAAB?AAA>A=@?@?@@@,@?@9?>@@AA@@@A:::>=::4:@@@CC>BCBBBBB:BBBBC>AA@>
@N9IO0:01032:05788
GACGTAGGATGCGAGCGTTGTCCGGATTCATTGGGCGTAAAGAGTTCGTAGGCGGTTTCGTAAGCTGGAGGTGAAATCCCCGGGCTTAACCTGGGAATGGCCTTCAGGACTGCGAGGCTAGAGTGCGGCAGAGGGAGGTGGAATTCCACGTGTAGCAGTGAAATGCGTAGAGATGTGGAGGAACACCGATGGCGAAGGCAGCCTCCTGGGCCAGCACTGACGCTCATGCACGAAAGCGTGGGGAGCAAACAGG
+
BCBBA@A?A;;;@@B@AA?BBB>BABB?BCC:C@6@@@BB=BDBB<@@@BB@CC@CC=????>@@BB@CC@DCEC>AAAA7AF>BB@B@GACCC>CACBAB@CA;==AHCCFDBBB?B>ABAA<A@<;CBBCBD<;:7;=;@;@=@?BABB?@?BBBBBBBC<AAABBABDBA@AA@<@@<@<ABB<??>>6><?=?=?B@?<??6??B:A>ABBBB?????@;;;<6569AAA<B@@@BBC9AABEK>CCCA
@N9IO0:01038:05808
TACAGAGGGTGCAAGCGTTAATCGGAATTACTGGGCGTAAAGCGTGCGTAGGTGGTTTGTTAAGTCAGGTGTGAAATCCTCGGGCTCAACCCGGGAACTGCGCTTGATACTGACAGACTCGAGTGTGGTAGAGGATAGTGGAATTCCCGGTGTAGCGGTGAAATGCGTAGATATCGGGAGGAACATCAGTGGCGAAGGCGGCTATCTGGACCAACACTGACACTGAGGTACGAAAGCGTGGGTAGCAAACAGG
+
AAB;;:CC<;;9:2:>>>3;6;@B=A6;9;AABC@BBBDG<A@BABACBBB>;:7;E;AB?B=@@@@@?BCCDDH>BB@BBBC<AABB?BB>DC>C=A9;;BAB>CBBC@AAB:;;CDCCCBB?;?C>@@A992:>==?>9<>B?BD>B?BAB@A@A=AAAA<ACDDBCCBAA@BBB>BA<C<BBBCB===:==>:B>??;C>B>>=<8<<9<9=:::=>CBBBBBB?A?>373)3399;;5=@@?A=7>>:8
@N9IO0:01058:05795
TACGTAGGTGGCAAGCGTTGTCCGGATTTATTGGGTTTAAAGGGTGCGTAGGCGGCTTTGTAAGTCAGTGGTGAAATATGGCAGCTCAACTGTCAGGGTGCCATTGATACTGCGGAGCTTGAGTACAGATGAGGTAGGCGGAATTGACGGTGTAGCGGTGAAATGCTTAGATATCGTCAAGAACACCGATAGCGAAGGCAGCTTACTAGGCTGTAACTGACGCTGAGGCACGAAAAGTGTGGGGATCAAACAGG
+
BBBCB=?;;;5;B8>ABB>BBI@DABBC?CC7;;0;?6=>9@A;AAABA>>;::5;@@9@BB?BBCBECB?B@@@8;:;9.9999<BB69:;;:>@>:@@C@BD@;<<AA;;;B?@@@D7;;@??@@@@@@@A>ABC>A@>B>B5<<:?<>?>CAAA=C?==5????<A?@@@?833::6;=6;AA469BCB?@A8;6<BA@@69599;2944=93999:AA@@??@;@859>>>2C?=BB==/@?@AB=BBB?
@N9IO0:01017:05821
TACGTAGGGTGCGAGCGTTAATCGGAATTACTGGGCGTAAAGGGCGCGTAGGCGCCTGCTAAGCGTGAAGTGAAATCTCCAGGGCTCAACCCGGAAACTGCTTTGCGAACTGGCAGGCTAGAGGAAGGTAGAGTAAGTGGAATTCCCGGTGTAGCGGTGACATGCATTGATACCGGGAGGAACACCCGTGGCGAAGGCGGCTTACTGGACCTTATCTGACGCTGAGGCGCGAAAAGCGTGGGTAGCAAACAG
+
@@?>?000*///9:5577)/)/9:2939399559,9:99>8?B=BBBB@BC>BB@:000009=00555.5<<==4=<;@<@DD:@?@@<@A:@<@@6?;0000+0/7725883///)/////:6=9=558B??@DACDD3:39/7<)7/3779733,3///////<@<?@ABA=AA;@A=A=BBAC=B@B>@@B?C7;:;==8>>>;:==8<6;6666<<::::9:24949999&94:::=6=@<<<C3:7<
@N9IO0:01025:05820
TACGGAGGGTGCGAGCGTTGTTCGGATTTATTGGGCGTAAAGCGCGTGTAGGCGGTTTTATAAGTCTGATGTGAAAGCCCCGGGCTCAACCTGGGAAGTGCATTGGATACTGTAAGACTTGAATACGGGAGAGGGCAGTGGAATTCCTAGTGTAGGAGTGAAATCCGTAGATATTAGGAGGAACACCGGTGGCGAAGGCGGCTGCCTGGACCGATATTGACGCTGAGACGCGAAAGCGTGGGTAGCAAACAGG
+
@@@A=AAB<@@@A@@>@@;@@>BB>BBD=BB?CE>?????9==<@B;;;;;4:?9???3?BB=BBBA@@@A9:<<):9;;0;?7=BCD@C@BBB=B:=A@@CB?B?@@DCCB@A>@?8<4<?;AAABC@BBBBB<BBBBB@B?B@B?BBBBBBBB?@BACBC>CD;8=BBB@5505:267375:7737488377=9<9<>8<<::4:;499689=@?:?=@?AAACCCC@A@CB<@@@<;;0;@@ABB=CBB=
@N9IO0:01026:05835
TACGGAAGGTCCGGGCGTTATCCGGATTTATTGGGTTTAAAGGGAGCGTAGGCCGGAGATTAAGCGTGTTGTGAAATGTAGATGCTCAACATCTGCACTGCAGCGCGAACTGGTTTCCTTGAGTACGCACAAAGTGGGCGGAATTCGTGGTGTAGCGGTGAAATGCTTAGATATCACGAAGAACTCCGATTGCGAAGGCAGCTCACTGGAGCGCAACTGACGCTGAAGCTCGAAAGTGCGGGTATCGAACAGG
+
?@@?:=5:.0727:1://*/77)4.5;>)5999909@,;:.:=6/00/0;<,///8<;=D?C8;<9:@><@A@@C>A;@@?=000/;>4?;:<:::;999=999>>;;8=;;7?;4;7<6<77847:=?<??:?@=?8==:?;?;;@@C?B=>;;66159991444;7;=::>?<>;;;:><7;:949;<139==:;<???@@AAACD?AABA@@=@::;;:9:AB<A=D:4/7)/////;3999<<<:666<
@N9IO0:01030:05832
TACGAAGGGGGCAAGCGTTGTTCGGAATTACTGGGCGTAAAGGGCGCGTAGGCGGCTTATCAAGTCAGGCGTGAAATTCCCGGGCTCAACCTGGGGGCTGCGCTTGATACTGATGAGCTTGAATGCGGGAGAGGATAGTGGAATTCCCAGTGTAGAGGTGAAATTCGTAGATATTGGGAAGAACACCGGTGGCGAAGGCGGCTATCTGGCCCGTAATTGACGCTGAGGCGCGAAAGCGTGGGGAGCAAACAGG
+
BBCBB@BDDD3BC?BA999;C@GK?C@CAFCCCD?AAABF?FD?DCBBBCC?CC@CC@BBBC<??CCCABBBBBF>C@BC<AA<AAAA@C@BBCCB2ABBBBAB>A@AAABBAAA::;B?BA>AAACC=CBBB@C@@@@@<??B=AB9@@A@@@A@@>@CBD@D@:;;CCB@<;6;C092:=;:9:;?=:;7;AB=A?AD?CCCCCBB@AF>CCC@C?BBDCAAB@@;?@@@@@8@@B;;;;.;@ACI>CCEA
@N9IO0:01035:05815
TACAGAGGGTGCGAGCGTTGTTCGGAATTACTGGGCGTAAAGCGCGCGCAGGCGGCTTCTTAAGTCTGTCGGTCAAATGCCGGGGCTCAACCCCGAGCGTGCCGAGGATACTGGGAGGCTGGAGACATGTAGAGGCAAGCGGAATTCCGGGTGTAGCGGTGGAATGCGTAGAGATCCGGAAGAACACCGGAGGCGAAGGCGGCTTGCTGGGCATGGTCTGACGCTGAGGCGCGAAAGCGTGGGGAGCGAACAGG
+
ABC@A@CC=@A?A@>???<?B@CC@C?B?CBBBB=BBBDD<A@?999@?@@=@@<@C@CCBC9::B;:;@@=@BCI;;;D@FJF:BAAC@DED;CAAAAABC?@?@=:;:@DBB6;;5;<>9@@AAABBBBBBB?@@=@CD?B@C@B?CC=BB;::@A<@@=A?@@@B@@@B;;<;5;7;>AB@;;;?B>@A=ABC@FGCC@BC=BBCBD>DCCC=@@@;<;AABC@@=?AA@??9?:::AFF9?@BBB?AAA@
@N9IO0:01045:05813
TACGTAGGGTGCAAGCGTTAATCGGAATTACTGGGCGTAAAGCGTGCGCAGGCGGCTTTGCAAGACAGATGTGAAATCCCCGGGCTCAACCTGGGAACTGCATTTGTGACTGCAAGGCTGGAGTGCGGCAGAGGGGGATGGAATTCCGCGTGTAGCAGTGAAATGCGTAGATATGCGGAGGAACACCGATGGCGAAGGCAATCCCCTGGGCCTGCACTGACGCTCATGCACGAAAAGCGTGGGGGGGCAAACAGG
+
ABCCCABB:@A@@?BBCC@B@CEA:>+0*0=@=A>A@@EF@DBBAA@CA;;4;;4;CB;@@A?@A@BBBA@@AAA=BBCC:CF>@@?C8:85>=7=9BBBBBCC?AAAAA?>?>9=9=>;6@??>?B;@@A???@@0?BC<A5;5;=CCABBAAB;;;BDDF>AABAAAAAA;;;@@=<;5;4;??>AABB<@@@=@;<?;;;;;.94<2;.555555555555<<<:5555555'5::@A@@@@@#?;>4;A;>
@N9IO0:01049:05857
TACAGAGGGTGCGAGCGTTAATCGGAGTTACTGGGCGTAAAGGGCGCGTAGGCGGTTATATGAGTGTGATGTGAAAGCCCCGGGCTTAACCTGGGAAGTGCATCGCAAACGATATGACTGGAGTAGATGAGAGGGTGGCGGAATTTCCGGTGTAGCGGTGAAATGCGTAGAGATCGGAAGGAACGTCAATGGCGAAGGCAGCCACCTGGCATCATACTGACGCTGAGGCGCGAGAGCGTGGGGATCGAACAGG
+
AAAA@??@;@A??@@?>>=>;=@@=@AA=A???C=??>>>7>A=AC9::AC?@@>@>AAA@@@@ABBCCC;;;AC/;<<<.<C0:;=B=A=AAA6A=>9;:A@>>@@@:;;;@A@@@CCC@A@@AAB;;:BBCC<AAGDC>B?AB=C=@=@BB@@?F@CBBC>;;;A;;;@@<:44.7-7-57<<:::7:97=55058=566==?<9949=>?@@A@@BB@;;;@?@=@@;;:>:://////&//:::499:5
@N9IO0:01052:05835
TACGGAGGGGGCTAGCGTTGTTCGGAATTACTGGGCGTAAAGCGCGCGTAGGCGGCTTTGTAAGTTAGAGGTGAAAGCCCGGAGCTTAACTCCGGAACTGCCTTTAAGACTGCATCGCTAGAATTGTGGAGAGGTGAGTGGAATTCCGAGTGTAGAGGTGAAATTCGTAGATATTCGGAAGAACACCAGTGGCGAAGGCGACTCACTGGACACATATTGACGCTGAGGTGCGAAAGCGTGGGGAGCAAACAGG
+
CBCG>AADDE5BBBB@@@@BD?BB@D@D?B@@AG>CABA@:@@A@BBBAABADD@BBB>BBB@BB?BAAA<@@AC=CBC>C@C@@>+0+0;<6;:>:>;95=AB8@=;::@@@BA>=:??BD@G>CBB?A:=?6;<88:=6A7B8B8=BBCCBBABA?BBBC<B>B@???99:A:??7979B@ABC@B===7;;D>E=?;AADA@ABC=@AA@@DBB@BBBCCBCBB?A??>>?7??A?ABB8BBCCC=BBA?
@N9IO0:01054:05847
TACGGAGGGAGCTAGCGTTGTTCGGAATTACTGGGCGTAAAGCGCACGTAGGCGGCTATTCAAGTCGGGGGTGAAAGCCCGGGGCTCAACCCCGGAACTGCCCCTCGAAACTAGGTAGCTAGAATCTTGGAGAGGTCAGTGGAATTCCGAGTGTAGAGGTGAAATTCGTAGATATTCGGAAGAACACCAGTGGCGAAAGGCGACTGACTGGACAAGTATTGACGCTGAGGTGCGAAAGCGTGGGGAGCAAACAGG
+
@@@?>;;;0;:99@@@A@<@A7;;?C?C?BBA@@:A;;<B7;;BBA;;<;;5;A=ABAA=AE=@@BBAAA,;;;A0;;@0;::-4<4406>>/<9=8<<9444&4<<<<5::99<?=::=<?@>@@A?B>@@AB789BBBB?B?B?B>???@=>>@CD@A>?F;B7522865537055383..*.554999;36222'235559?AAAAA=;;:8=<::5;;:/-----(--29;=3=<;7755)52259.9;<5
@N9IO0:01061:05847
TACGAAGGTGGCAAGCGTTGTTCGGATTTACTGGGCGTACAGGGAGCGTAGGCGGTTTGGTAAGCCCTCCGTGAAATCTTCGGGCTCAACCCGGAAAGTTCAGAGGGGACTGCCAGGCTAGAGGACGGGAGAGGAGCGCGGAATTCCCGGTGTAGCGGTGAAATGCGTAGAGATCGGGAGGAAGGCCGGTGGCGAAGGCGGCGCTCTGGAACGTTTCTGACGCTGAGGCTCGAAAGCGTGGGGAGCAAACAGG
+
??@@A=B@CC@CE@C9:;@CC@BC?ABA9>???@8@@?@@ABB<AABD@??<?A:@@;@?BB@BBC7<<=@B@AA;@@B?BCE>AA;:6<@8=9@@;AB?ADBAACC8AA;;;:@@<@?>AA@>A;;:6;@>A=@;;;:B?C;@;@@:A>CBB;:;A@CCAI<A000>@@A@;99@C9BC9:9:?B?C=@@;@;;6:?BE@CBCBBBC@B>BBBB<BAA@CBACBAB<A@;;;>6@?A;;;;.;;;9D:>?B<
@N9IO0:01020:05878
TACGGAGGTGGCAAGCGTTGCTCGGAATCACTGGGCGTAAAGGGCGCGTAGGCGGGGAGGTAAGTCGGGTGTGAAATCCCTCGGCCCAACCGAGGAACTGCGCCCGAGACTGCTCTCTGAGGTCCGAGAGAGTGATCCGTGTAGCGGTGAAATGTGTAGAGATCGGGAGGAACACCCGTGGCGAAAGCGACCTTCTATCTCGATTCTGACGCTGAGGCGCGAAAAGCTAGGGGAGCAAACGGG
+
<<<@900,00,0@;@@BB@CAAACAC?BACCCCC>BBBCE?CC>@@@CBA@<@@@@4@@=AB@CCCBD>BBBCDB<@@@9@?A=AB8:79;@@@?B>AABABAA=AA@@BB00/-,,----(,2(,,-,-6--/9660----,,--(//79/:=;;;=969A@@BC9;<18177480844.4444)4::<<9=9=>><599>@@=@@@C;;;;;;;>BA@;;;;.;A999DC9BBBCC=BCD9
@N9IO0:01026:05863
TACGAAGGGGGCTAGCGTTGTTCGGAATTACTGGGCGTAAAGGGCGTGTAGGCGGACCATCAAGTCAGGGGTGAAATCCCGGGGCTCAACCTCGGAATGGCCTTTGAGACTGGCGGTCTTGAGGACGGGAGAGGGTCGTGGAATTCCCAGTGTAGAGGTGAAATTCGTAGATATTGGGAAGAACACCGGTGGCGAAGGCGGCGACCTGGACCGTATCTGACGCTGAGGCGCGAAAGCGTGGGGAGCAAAC
+
??B@@=@CCC3CBBBBAB;;;ACE@C?B?A;::A9@A@@@;@C<BBB;;;A>??;?@;@;;;5;C@AADD;ABBD?@@@>C>>065;;8<9=>A;@:>>:?<@@=996>@@?;??;AADADCC=B@??9>??CC>BBCBB?A>A?BB=CB;;;AB;;8;BCC>F@;;<A@@AAA=@A0;4;?>BBB@C>AA?A9979>AA?AAAA?AB8:;?CB;;;::98877373-3344880833////&////;39
@N9IO0:01026:05880
TACGGAGGGTGCGAGCGTTGTTCGGAATCACTGGGCGTAAAGCGCGTGTAGGCGGCCTTTTAAGTCTGATGTGAAAGCCCGGGGCTTACCCCCGGAAGTGCATTGGAAACTGGGAGGCTGGAGTACCGGAGAGGAAGGTGGAATTCCTGGTGTAGCGGTGAAATGCGTAGATATCAGGAGGAACACCGGTGGCGAAGGCGGCCTTCTGGACGGATACTGACGCTGAGACGCGAAAGCGTGGGGAGCAAACAGG
+
AABB=A?A8;;9AABABBACC@BB>A=ABBBCCE>@@;;;0:99;BBBAAA<@@;@5;;;.;4?:=>@B@@ACC@8CB<8<A?2>>7::::8'8383854:3:7>7<?8BBCD=AA?BBC8=A:AB6A>@A:B?B@B?BB?B=@4@48?7>A@ABB=7<;88055566666=:;9?@?@@;?=@@@?B@BB?ACB;?;??;@?B?BCC?A@D@;;;A@;;;;;;;9@AA@A@@@9@@:;;BB5A@@@D=A@@@
@N9IO0:01028:05882
TACGGAGGGGGCTAGCGTTGTTCGGAATTACTGGGCGTAAAGCGCACGTAGGCGGCTATTTAAGTCAGAGGTGAAAGCCCGGGGCTCAACCCCGGAATTGCCTTTGAGACTGGATAGCTAGAATCTTGGAGAGGCGGGTGGAATTCCGAGTGTAGAGGTGAAATTCGTAGATATTCGGAAGAACACCAGTGGCGAAGGCGGCCCGCTGGACAAGTATTGACGCTGAGGTGCGAAAGCGTGGGGAGCAAACAGG
+
?@;<8:CDED3CCBBBBB?CC@BB?A6;7;@A@B=;;;CC7;;BBBB@AAC=;;8;@ABD=C@BBBCCKF@CDCE=A@C>DEE;BBBB@CDD;C@C?C?BBACB=A@@@???AEDCCCBBCCA;<;<A<@;;;>ABC;@A>B>A?B>BAB;;;;::929;??8@=@@AA?;;AA7;;,0,0@:@@@<BCAA=A??4:39A>BC>CBBB>A?><?DCC?AA??9:9993:??BCE>BCCCCCC<CDCCC>BBB?
@N9IO0:01031:05887
TACGTAGGGTGCGAGCGTTAATCGGAATTACTGGGCGTAAAGCGTGCGCAGGCGGCGCCGCAAGTCGAGTGTGAAATCCCCGAGCTTAACTTGGGAATTGCGCTCGAAACTACGGTGCTGGAGTGTGGCAGAGGGAGGTGGAATTCCACGTGTAGCGGTGAAATGCGTAGAGATGTGGAGGAACACCGATGGCGAAGGCAGCCTCCTGGGCCAACACTGACGCTCATGCACGAAAGCGTGGGGAGCAAACAG
+
AABBBCCE>@?@BBB=>>;@=ABB=C7;:;BBBD>@AABB=BCDCCBA>00,00,0<@<A@A=<:9444::BCDC=??>>-9;599.516@:@F>D@C>BBB@@@CCE>;;;@@;@BC;;9;;;BAB?AA@@>@8;95;;5;>A>B@BB@@@A?@?B8@;;;6;99;<99:::88<<5::7<76::@CCCC@BBB<A5;99925;5<@B6@8@=@;?9945555559999<555)5;:5999*999>A<@@@
@N9IO0:01044:05875
TACGGAGGGTGCAAGCGTTAATCGGAATTACTGGGCGTAAAGCGTGCGTAGGTGGTTTGTTAAGTCAGGCGTGAAATCCCTGGGCTCAACCTGGGAACTGCGCTTGATACTGGCAGACTAGAGTGTGGTAGAGGGTAGTGGAATTCCGCATGTAGCAGTGAAATGCGTAGATATGCGGAGGAACACCAGTGGCGAAGGCGGCTACCTGGACCAAACACTGACACTGAGGCACGAAAGCCGTGGGGAGCAAACAGG
+
@@@@<@AC;;;:@=?>>>;@=@BC@B?B?BABBF>>>>?>9?@??@;;;@B@BB?BC>BFAD@BBBAA?CCBBB@6:<;09@;)59:0,09000*/)//////47<<<544:3333339=;;:?>AC<?8:8?;3=993:186>1919;@?@@@@<4444;<0;=9459=@>55599555.5779565<<>7<;=?B=A@:9445.496;;.55)59995538;5//:4----,6/,-(/////+/;<<>6:9><
@N9IO0:01045:05896
TACGGAGGGTGCAAGCGTTAATCGGAATTACTGGGCGTAAAGCGCACGCAGGTGGCTGAGAAAGTCGATTGTGAAAGCCCTGGGCTTAACCTGGGAATTGCAGTCGAAACTACTCGGCTAGAGTATGGGAGAGGGAAGTGGAATTCCCGGTGTAGCGGTGAAATGCGTAGATATCGGGAGGAACATCAGTGGCGAAGGCGGCTTCCTGGCCCAATACTGACACTCAGGTGCGACAGCGTGGGGAGCAAACAGG
+
BBCC?BBB=BCAB?BAAA?B?BBC??9?;=?8995:@?DD<A;;;ABA@BB?AA>AA@A@@@;@BCBCD?@@B@@2;;;)5?909>=B@B>BBB=B@C?CBBCBBCCC7EBBCGCC@CCCBBBA@:::6;B@@B<A?AAB?B?B?BC=B=ABB@?@B?A@@@<AAAB@88BCBAAAC>A@>@=???BBBBB>BBB;?<?A=AB@A@BB@CC>D?DAA????=@>>@@9>>?????????@@@6@BBBB>>=?=
@N9IO0:01050:05863
TACAGAGGGTGCGAGCGTTGTCCGGAATCACTGGGCGTAAAGGGCGTGTAGGCGGCTTGGTAAGCCGCGTGTGAAAGCCCGGGGCTCAACCCCGGAACGGCACGCGGGACTGTCAGGCTCGAGACTGGTAGAGGCGAGTGGAATTCCTGGTGTAGCGGTGGAATGCGTAGAGATCAGGAAGAACACCGGTGGCGAAGGCGGCTCGCTGGGCCAGTTCTGACGCTGGAGGCGCGAAAGCGTGGGGAGCAAACAGG
+
BBCAABCC=BBA@??=@?9??@?C?B?@@@@???<?AACD:??:??@CCBC?BB@CC>A>AA;@@;:::>??@@A;@@@<@CC8@?@B>BAB8A?A?BC@CBBB@@@;AAA@@A;;5;A@@AABBAC6;;@;;6;@@@CC?C9;8;?BA?BB;;;BB@CC@C?;;;BBBAA;<:;976;:<=9>><8<899244;6=85524489>?:@5@:>>?8<=:;0;;00*0<:::::::24333333&4444;/55;8
@N9IO0:01054:05870
TACGGAGGATCCAAGCGTTATCCGGAATCATTGGGTTTAAAGGGTCCGTAGGCGGTTTAGTAAGTCAGTGGTGAAAGCCCATCGCTCAACGGTGGAACGGCCATTGATACTGCTAGACTTGAATTATTAGGAAGTAACTAGAATATGTAGTGTAGCGGTGAAATGCTTAGAGATTACATGGAATACCAATTGCGAAGGCAGGTTACTACTAATGGATTGACGCTGATGGACGAAAGCGTGGGTAGCGAACAGG
+
@@BC?;<6;@?8>9=;;;>@A@@EAE>BBCA9<;5880881=;2:?555;<6:;.9;69=@A;BBAAACB?BBCD;@?@7>@??@?@@=@?<?B?C?BB?B>AA?B@????@@ABB;;;8;;@B@@@=;;5;6;;@?BBBBC@CDBAAAAAAAA:;;=;<;C<;;;A>AA;:;B?AAA;;6;;???;?8>5::>>;>;?>?;?=@AC???C=AA>;;4;B;;:9::BB>??;;;0;@ABCC>C;;;DB?AAA?
@N9IO0:01057:05867
TACGGAAGGTCCGGGCGTTATCCGGATTTATTGGGTTTAAAGGGAGCGTAGGCCGGAGATTAAGCGTGTTGTGAGATGTAGATGCTCAACATCTGCACTGCAGCGCGAACTGGTTTCCTTGAGTACGCACAAAGTGGGCGGAATTCGTGGTGTAGCGGTGAAATGCTTAGATATCACGAAGAACTCCGATTGCGAAGGCAGCTCACTGGAGCGCAACTGACGCTGAAGCTCGAAAGTGCGGGTATCGAACAGG
+
@@;;6;>A;BB?BC=A;;8;A@@H@CCD=BB@GE:>>:?=5>B;AAABBCB>B>BACBBB@B=@ABBAC?BBC@@@CCDABB:::AAA?BBBBBBBCBBBCBB898AA?C::::C>C?C>????A?@@@@@A;A?@@;@A>B@C?CCDC@CCBAAAB;@:::5:@@C=AABAC@AACBC?BA=??A>AAB?BBBA9?=@@@@A@AABA?;;;AAB=@>@@?@@AAA=AABB;;;0:A=@BC=BBB@A@?BCB=
@N9IO0:01057:05897
TACAGAGGGGGCAAGCGTTGTTCGGAATTACTGGGCGTAAAGGGCGCGTAGGCGGCCTGCTAAGTCGAACGTGAAATCCCTGGGCTCAACCCAGGAACTGCGTCCGATACTGGTTGGCTTGAATCCGGGAGAGGGACGTGGAATTCCAGGTGTAGCGGTGAAATGCGTAGATATCTGGAGGAACACCGGTGGCGAAGGCGACGTCCTGGACCGGCATTGACGCTGAGGCGCGAAAGCCAGGGGAGCAAACGGG
+
@@@>=<;;;;*;C;BCCD?BB@BB@B?A;?999<6<=:::5;B<BBBBB@?>>B>A?CB???9>>@@A?BCCCCC?CDD=@@B<;;;@=BB<CC?C?CCB@@@B9;<CBBAA=A5;5;?9>A?BB>BB<BBBCE>BCBBAAD@CAF@;;:;CBBC@@?@DLHGCBBBBBECCCCDBA=@@<@6;;B>C<@@<@BA=@=@BBABBB@DD?@@AC:;;C@BBBBBCBCC>BAC;;;0;A;@AAA7AABBJ:::@8
@N9IO0:01057:05903
TACGTAGGGTGCAGGCGTTAATCGGAATTACTGGGCGTAAAGCGTGCGCAGGCGGTCTTTTAAGTCAGATGTGAAATCCCCGGGCTTAACCTGGGAACTGCGTTTGAAACTGGAAGGCTAGAGTGTGGCAGAGGGGGGTGGAATTCCACGTGTAGCAGTGAAATGCGTAGAGATGTGGAGGAACACCGATGGCGAAGGCAGCCCCCTGGGCTAACACTGACGCTCATGCACGAAAGCGTGGGGAGCAAACAGG
+
ACBCCBBB<:;:;;5;@@=A>BBA;A5;2;@A@A=BCCCC>BBC9;:CB?>9:;2;;;AA7B>AB@@@@?;AB?>5;A;;/:;1::04.46433(;9<<??AAB<>?=<8956:482889888?>>@;833<>=>=>&=>;B494:8?;?A=99833389=:5ABBB==<;<88;89.334:5::::@@@@=@BA@C?;;;@@@@);;?8>BB;@9:9=>@;;9>>@?A:::AA<ACBBBCC:;;;AF>CCCB
@N9IO0:01031:05942
TACGGAGGGTGCGAGCGTTGTTCGGAATTATTGGGCGTAAAGCGCGTGTAGGCGGTTTTTTAAGTCTGATGTGAAAGCCCCGGGCTCAACCTGGGAAGTGCATTGGATACTGGAAGACTTGAGTACGGGAGAGGGTAGTGGAATTCCTAGTGTAGGAGTGAAATCCGTAGATATTAGGAGGAACACCGGTGGCGAAGGCGGCTGCCTGGACCGATACTGACGCTGAGACGCGAAAGCGTGGGGAGCAAACAGG
+
CCCC@A@A9:;9AAA@AA@@@<AB=@@C@CD@CB=??999.9=@;;;BBBB@A?4:;:;:%;>C@@ABB9:9@?@/:999-:A=CBBB@C?@@@9@5;;BBBC@C@CCBBBB?A?A@@>;AAAAABBC>CCCCC>BBBBEAD>B>B@CCCCBBBB?AAAAAC<BB=??AA@AA@=@>;9949<@AA>A?A@<@><8<900,0B=>?BB>AA@BBCC;;::::::ABAAABA@AA9AA@@@AA3??:;:.9::5
@N9IO0:01033:05915
TACGGGGGGGGCAAGCGTTGTTCGGAATTACTGGGCGTAAAGGGCTCGTAGGCGGCCAACTAAGTCGGACGTGAAATCCCCAGGCTCAACCTGGGAACTGCGTCCGATACTGGATGGCTTGAATCCGGGAGAGGGATGCAGAATTCCAGGTGTAGCGGTGAAATGCGTAGATATCTGGAGGAATACCGGTGGCGAAGGCGGCATCCTGGACCGGCATTGACGCTGAGGAGCGAAAGCCAGGGGAGCAAACGGG
+
??BCCCCCCC"B@4:9;:6;C?CC@C@C@DCCBB>BBAAB09:49?>@AA?:::2:8=4=;;49@9:4:BBBBCB=A>>=3:;5;BBB@C?CCC?C?B??@BCB?BAABBBB@BBB@CC?BB>BA<AB=BBCCC<A@CA?@A=@<A;;;6;@@AA:959@@@9A@;;;AACCCDBCB=@@=@=@@@?B?@@<?<@6<600,0<@@?BB>@@@B@B@A@ADCBBB@;<5;CC;<<0;@;?@?@3;;:9>0:>B9
@N9IO0:01048:05914
TACAGAGGGGGGCGAGCGTTATTCGGAATCATTGGGCGTAAAGGGCGCGTAGGCGCCGCGCAAGTCTCGGGTGAAATCCCTCGGCTCAACCGAGGAACTGCCCTGGAAACTGCGCGGCTCGAGGCCGGGAGAGGATGGTGGAATTCCCAGTGTAGCGGTGAAATGCGTAGATATTGGGAGGAACACCGGTGGCGAAGGCGGCCATCTGGACCGGTCCTGACGCTGAGGCGCGAAAAGCGTGGGGAGCAAACAGG
+
48:4494:;::#4;994552596;<49.44::.55)33333(33(38555::6773-333392::;?ACC=;;<A=AAA=AA@<@B@@:@69;B=<7<ABBC;@@=@C<@=9959:.5::>@><A<AB7>C>>8=<<7;;5;9>5;;4;=?@@@@;<4;99<1<9555555@?@:?C7::4;8?>@=@5:;;@A@9?9?>9949:555855068==9<;::;;<;<;5::44333&34<:::<+555:<2<662
@N9IO0:01050:05912
TACGAAGGGGGCTAGCGTTGTTCGGAATTACTGGGCGTAAAGCGCACGTAGGCGGATCGATCAGTCAGGGGTGAAATCCCAGAGCTCAACTCTGGAACTGCCTTTGATACTGTCGATCTAGAGTATGGAAGAGGTGAGTGGAATTCCGAGTGTAGAGGTGAAATTCGTAGATATTCGGAGGAACACCAGTGGCGAAGGCGGCTCACTGGTCCATTACTGACGCTGAGGTGCGAAAAGCGTGGGGAGCAAACAG
+
@@C:;8;CCC3BBCBCBB@CC@BB?@6:6;A??@9????A;BBCBC;;;AA>@B=@@CBCBBB@@?==??5?@BE>BBD<BB;;;CCC@CBABB?@=@9998>?.;:@@?@AAA;;<@@BBCCBBAA=>:@@@<@AABAB=A=A?C?C@@@@ACBBD?BBCC=B=@;;9@@9992666;;7<7<6/)/://)/993:6==8;::;;:859:-34745459;355555<9900000&//:999:.7444<)44;
@N9IO0:01061:05943
GACAGAGGGTGCAAACGTTGTTCGGAATTACTGGGCGTAAAGCGCGTGTAGGCGGTTCGTAAAGTCAGGTGTGAAAGCCCAGGGCTTAACCCTGGAAGTGCACTTGAAACTCACGAACTTGAGTCCCGGAGAGGAAGGCGGAATTCTCGGTGTAGAGGTGAAATTCGTAGATATCGAGAGGAACATCGGTGGCGAAGGCGGCCTTCTGGACGGTGACTGACGCTGAGACGCGAAAGCGTGGGGAGCAAACAGG
+
ACBCAABB>CBBAA==8839A=@B?A6:6:ABBC=@@@BB=B;;;@@@>>>:00-0>A>ACC=AACBB?AAA@@@;@AB<@BA<@@:@59:5:?;?;@B@???C@CCC>CBBBB@@<@B=@@@BCC>C@BAAA=@<????<??B?BCBC@AAAAAAA?BBBB>B@CC@?BBCBBA@@A??:;8;:;??5;;9;;;5;;@@=B=B;>>@7;;@<?;;;;;;;??==>B>>BBBBB9@:;;@AA7ABBBB>AA@>
@N9IO0:01015:05999
TACGAAGGGTGCAAGCGTTGTTCGGAATCATTGGGCGTAAAGCGCGCGCAGGCGGATCAGCAAGTCAGATGTGAAATCTCGGAGCTCAACTCCGAAACTGCGTCTGAAACTGCTAGTCTAGAATGTCGGAGGGGGCAGGGGAATTTCACGTGTAGGGGTAAAATCCGTAGAGATGTGAAGGAACACCGGAGGCGAAGGCGCCTGCCTGGACGACTATTGACGCTGAGGCGCGAAAGCGTGGGGAGCAAACAGG
+
=<@00*00+0;<B=BBBB>BB@CEAC>BB8999C>ACA@?8=>?>???@?@<@A?D@@???A?BCBBBBBBBBBC;??@>>9:;;@AA>BBC?BBB<B@@@BBCCCCC>B;;;;;;BCCFCB>@A=99259595$94494*45;>5??;:;;::>;>/?@DE;BB@CB@@@C@AAB;;7<@C8<;<?C?;;8;AA5;5;;;5;AD<;;6;AABAAAA700<;0000/177779=245;:888+888880378;
@N9IO0:01016:05990
TACGAAGGGGGCTAGCGTTGTTCGGAATCACTGGGCGTAAAGCGCACGTAGGCGGACTTTCAAGTCAGGGGTGAAATCCCGGGGCTCAACCTCGGAACTGCCTTTGATACTGTTGGTCTCGAGTCCGATAGAGGTGGGTGGAATTCCTAGTGTAGAGGTGAAATTCGTAGATATTAGGAAGAACACGGTGGCGAAGGCGGCCCACTGGATCGGTACTGACGCTGAGGTGCGAAAGCGTGGGGAGCAAACAGG
+
BBBBA;?@?@,<;;;@BB<@@=@@?B<@;;;CCC=AAAGI>CABABBABBB>AB?CCBC=;;6;@A@BDC7BAAB;ABB9BBB6<;@A?C7;;;4:;:959:BC>CBABBBBB@B?ACCBBBAAC@@@@@=9919?A;BC@C@C?B?B???AAA:::4:AAA;B>:99@ABAAA?8858<@=7;///1//);@A;A?BB?BC>DCBB=@@@A5;;BBDBBBFCB;;7;ABCCD?C;;;BBB:BBBDD?@@A@
@N9IO0:01035:05989
TACGAAGGGGGCTAGCGTTGTTCGGAATTACTGGGCGTAAAGCGTACGTAGGCGGATTTGTAAGTAGGGGGTGAAAGTCCCCAGGCTCAACCTGGGAACTGCCTTCTAGACTGCAAGTCTCGAGATCAGGAGAGGCGAGTGGAATTCCGAGTGTAGAGGTGAAATTCGTAGATATTCGGAGGAACACCAGTGGCGAAGGCGACTCGCTGGACTGATACTGACGCTGAGGTACGAAAGCGTGGGGAGCAAACAGG
+
@@A;;8;GDE5DDBBBBB@DF?EC=A4:4;@;;;/;;;CF>CCG;9;BB;;6;C=;;;0;@@=@@;0000)0:>@+..888&--(//99396<==5=.5444.43999:<<=>BB?B@@ABBBBCCCCC>ABAA:;;BB<<8;=@>C=AACCBBBBBC@CBBC=C@BCCBBBAAB=AA=;;5;<@CB?DA;<8;BC>B?B;<;CDCBBB=;;;DBCCCDCBCBACB;;:;CCCCD>BA@@CCC:BBABA<@@@=
@N9IO0:01038:06002
TACAGAGGTCTCAAGCGTTGTTCGGATTCATTGGGCGTAAAGGGTGCGTAGGTGGCGAGGTAAGTCTGGTGTGAAATCTCGGGGCTCAACCCCGAAACTGCACTGGATACTGCCTTGCTTGAGTACTGGAGAGGAGATTGGAATTTACGGTGTAGCAGTGAAATGCGTAGATATCGTAAGGAAGACCAGTGGCGAAGGCGAAATCTCTGGACAGTTACTGACACTGAGGCACGAAGGCCAGGGGAGCAAAGCGG
+
BBA@@9:6;@A@@=A:;;>BBIFHACC@CAA7;<7;A@BC=BC=BB;<:AA;@?>BCCE@BBABBBBB?BBBACC>@??BBCC8BBAA>BCC8BBC=?@@@@@?B?@????=?9?5::@=A:;9FCCC????@;??9939<@=AC?BBB@C???B@@@@99929?AABBCBBBB???C@C@B====5;8888;<<1808888(57;<<A4::===;A>>===888:880885::6<.716@@@2@>555)..88
@N9IO0:01040:05973
AACCAGCACCTCAAGTGGTCAGGATGATTATTGGGCCTAAAGCATCCGTAGCTCGTTTTGTAAGTTTTCGGTTAAATCCATGCGCTTAACGTATGGGCTGCCGGGAATACTGCATAACTAGGAAGTGGGAGAGGTAGACGGTACTCGGTGAGGAAGGGGTAAAATCCTTTGATCTATTGATGACCACCTGTGGCGAAGGCGGTCTACCAGAACACGTTCGACGGTGAGGGATGAAAGCTGGGGGAGCAAACCGG
+
@8@@BCBBB@CCC?;;;=A@CC?CBAAC@;;=<J;B>:::5::@@@>BB?@@CBAA@@599B<@@FC:CC@C?BA;@?;?@@@@;;5;=ABCBDFJ>CCAA=AB>BACCECD;;;C=@@@@?C?A@CE=@@BC>@@@@@@<?A?=00,0000*/5966*6699+9;,33(3<999;;4;AB;;;5;?8;:9:2:5?.929@;@999>7?>>:>>>;@<B????9;;777*7889;(3338888)9<<<=8=8<7
@N9IO0:01046:06002
TACGAAGGGGGCAAGCGTTGTTCGGAATTACTGGGCGTAAAGGGCGCGTAGGCGGCCGATCAAGTCAGGCGTGAAATTCCCGGGCTCAACCTGGGGGCTGCGCTTGATACTGATTGGCTTGAATGCGGGAGAGGATAGTGGAATTCCCAGTGTAGAGGTGAAATTCGTAGATATTGGGAAGAACACCGGTGGCGAAGGCGGCTATCTGGCCCGTAATTGACGCTGAGGCGGCGAAAAGCGTGGGGAGCCAAACAG
+
AAC@?<?BBB1BB<@?@@=@B@CEAD@C@CCABB:ABBBE=CC?BBBCCCB=@@4:4;@A?@=@AABB@BBBBAA=@>@A8@@9@?@A>B?BBCCC3CBBBBCC??@??::9:A?B>AB@CB?BBBAC=9999?@@AA@@<A8=8?<6<;;88777;1;777.7,337777887579,5(--(-77291553>>>:=9=>7:::9===9=<9>BA?C;:9ACC@@<<;00+00000+0::94<<+;6505>1:55
@N9IO0:01020:06048
TACGTAGGATCCGAGCGTTGTCCGGAATTACTGGGTGTAAAGGGGCGTGAGTAGGTGGGCGTTTTGGAGTTCGGTGGTGAAATCCTGCAGCTTAACTGTAGAATTGCCATCGATACTGGAAGTCTTGAGTGCGGCAGAGGGAGACGGAATTCATGGTGTAGCGGTGAAATGTGTAGATATCATGAAGAACACCGGTTGCGAAGGCGGTCTCCTGGTCCGTTACTGACACTGAGGCGCGAAAGCGTGGGGAGCAAACAGG
+
///79//)//:5;//6699@<<:=8>2:5:9455)59:<>)555&///////7617=<<0-.9:&.(---(//)44.444808:.5444:;@7@;A@@@@@@=A7;;>@@@BBBBDDB?D>BA@A=ABBBBBB?AAACCC<AAABA=A<@<@A;;7;ABBEBB=;;<B>CDCFBBBCCAAAAACGACH@@@A>B>A5;;;;5;<@B?@AAB?CD?AA=A@<A@AB@AAAAA@A=A@ABDD7;;;;AAA7ACCCC=;;<>
@N9IO0:01022:06024
TACGGAGGGTGCGAGCGTTGTTCGGAATCACTGGGCGTAAAGGGCGTGTAGGCGGTCCGCTAAGTCTGATGTGAAAGCCCGGGGCTCACCCCCGGAAGGGCATTGGAAACTGGCGGACTCGAGTCCCGGAGAGGAAGGTGGAATTCCTGGTGTAGCGGTGAAATGCGTAGATATCAGGAGGAATACCGGTGGCGAAGGCGGCCTTCTGGACGGTGACTGACGCTGAGACGCGAAAGCGTGGGGAGCAAACAGG
+
?A::6:@C;BCBBBB;::ACCACDAC@CBBB@@@=AAACD=AA=ACA@BB@=>?;@@?BC9858@@?ACA@A@@@<@CG>EGG;@AAAAJFD3C@C@CC>BCC@G>BB<;<;@@@<;;;;@A;;=G?DAB??>49296?@=B?B9B766:>CCCCBC@BBBB=@@@BBBACB@@ABD=@@?B?@A@?B?@A=@AA8;;;B?C7;9<BB=AAA5;;;;;;;;A>000005@<=@@8=999===0>>>@D=:::=
@N9IO0:01022:06048
TACGGAGGATCCAAGCGTTATCCGGAATCATTGGGTTTAAAGGGTCCGTAGGCGGTTTTGTAAGTCAGTGGTGAAAGCCCATCGCTCAACGGTGGAACGGCCATTGATACTGCAAGACTTGAATTATTAGGAAGTAACTAGAATATGTAGTGTAGCGGTGAAATGCTTAGATATTACATGGAATACCAATTGCGAAGGCAGGTTACTACTAGTGGATTGACGCTGATGGACGAAAGCGTGGGGAGCGAACAGG
+
BBBC?@@<@@@5;7;@?@><;;?B?B=??C@;@=6<<*99.9>9884888;4:@8ABB8CBD=AAB;;;C?AADC6;;@:@B@@@BBB?BB?BE?B?@A?@@BB:;;@ACBAAB?B<;;?A@?D:BB>;:.97?=>7:@@@@<@ACABBBA@@??;;5;@@@<ABAC>???A@@?@@=<=1718>=5;8=/7787286:::5:7888:3//8//*/@;A?AAB@@@@@:@A;;;0;=@A@CC;@;;;B<@@B?
@N9IO0:01023:06030
TACGTAGGGTGCAAGCGTTATCCGGAATTATTGGGCGTAAAGAGCTCGTAGGCGGTTTGTCGCGTCTGCTGTGAAACCCGAGGCTCAACCTCGGGCCTGCAGTGGGTACGGGCAGACTAGAGTGCGGTAGGGGAGATTGGAATTCCTGGTGTAGCGGTGGAATGCGCAGATATCAGGAGGAACACCGATGGCGAAGGCAGATCTCTGGGCCGTAACTGACGCTGAGGAGCGAAAGCGTGGGGAGCGAACAGG
+
CCBBB@AA9000@;@>AA@CBB?B>A?B>CC@CE<A@==9(448<::98===;=9=<4:;==<>?>663333333(3:1:3404:<<8=6:;AA6<?BA@@@ABB=CBDDD>@@AACB@@@?;:9@<999CC8@ACC@@@C9C@@<DE<A@?@@>@<@B=A;:99?@?@@@955/7179)/)/881679974446:055;=<<<=;;;7;:>C>699????@@@AA<@@ABCC<@ABCCED:AACDD@@??@
@N9IO0:01031:06016
TACAGAGGGTGCGAGCGTTGTCCGGAATTACTGGGCGTAAAGGGCGCGTAGGCGGCTTGGTAAGTCGGGGGTGAAAGTCAGCGGCTCAACCGCTGGACTGCCTTCGAGACTGCCTGGCTTGAGCATGGTAGAGGCTGGCGGAATTCCCGGTGTAGCGGTGGAATGCGTAGAGATCGGGAAGAACATCGGTGGCGAAGGCGGCCAGCTGGGCCATTGCTGACGCTGATGCGCGACAGCGTGGGGAGCAAACAGG
+
BAC@AACC?@@?A@@:;;:;;;@C@C@C?A???=6<?9;;0:?8>>@@;;<5;@;>@+0+0=:A@@@@@@.@@BB<BAA@A;;6;CBB?DACBBA>A;;;@@B?BBBBBBBBC@CC@CC?CCCABBC@DDBBB@BBB?BB7;7;<@@9@<@@AAABC@CD>A?@AAABBCBCBAAAA;B?BB=@@A;;5;;5;AA;A=<<4;4;@B=>>8>=A@<B@><>000;;>0:9?=:::00/--///&//--91///6
@N9IO0:01034:06044
TACAGAGGCCCCAAGCGTTACTGAGAATCACTGGGTTTAAAGGGTGCGTAGGTGGTCCGTTAAGTCCGTTGTGAAAGCCCTGGGCTCAACCCAGGAACTGCTTCGGATACTGGCGGACTTGAGGCTAGTAGAGGTCACTGGAACTGACGGTGGAGCGGTGAAATGCGTAGATATCGTCAGGAACGCCAATGGTGAAGACAGGTGACTGGGCTAGATCTGACACTGAGGCACGAAAGCGTGGGGAGCGAACGGG
+
AADBA@A<@AA3A5:;99<B996===358CCBDC=BB6;;0;?9?@@BBBB?AA>@D>BABC@BBBACC@CAAAC?CCD>CDD>BAAD@CC=??;@=A@BBC@BC@CBCBCC@BB@BCC@CAB?B@@ABBB<;8;BBAAA<@;=@>?9917718=?A>BBBC?BBBBBA??>>@@C???A>A>:99?C?CB?>>>:==><<8<@>>>AA9??A@@@@CCC>;;;=;;4;??@AA9A???AAA5@@>>>:<:;3
@N9IO0:01046:06034
TACAGAGGGTGCGAGCGTTAATCGGAATTACTGGGCGTAAAGCGCACGTAGGCGGCTTGGTATGTCGGGTGTGAAATCCCCGGGCTCAACCTGGGAACTGCATCCGAAACTGCCTTGCTCGAGTATGGGAGAGGGAAGTGGAATTTCCGGTGTAGCGGTGAAATGCGTAGATATCGGAAGGAACATCAGTGGCGAAGGCGACTTCCTGGACCAATACTGACGCTCAGGTGCGAAAGCGTGGGGAGCAAACA
+
@@BA@?CC=BB@@AA9:9<?<@@C@D?B?BBBBD=@AACE8::AAA;;;@@<@B>BB6;7;@BCMDDD=CCC@??6<=<=2=<6@@@A?B?BBD=B?BBB@AAB>AAA=B;;;?C>BBCCCBBBBABC=CC@@@8@<@BA?C@CC?CAC@CCABBDC?BBCG>CCCCA@ABBAAAB8:9;@C?BBAAA;;;>@@@?A?AABCC@B@BB?AB5:5:C@@AB???BBBB>C@@<==5::@AADD:???AD9A:
@N9IO0:01048:06041
GACGTAGGATGCAAGCGTTGTCCGGATTTATTGGGCGTAAAGAGTTCGTAGGTGGTTCGTTAAGTCTGGTGTAAAGACTGGGGCTCAACCCTGGGATCGCACTGGATACTGGCGGACTGGAGTGCAGTAGAGGCAAGCGGAATTCCCAGTGTAGCGGTGAAATGCGTAGATATTGGGAAGAACACCGGTGGCGTAAGCGGCTTGCTGGGCTGTAACTGACGCTGAGGAACGAAAGCTAGGGGAGCAAATGGGA
+
BABBC==;=000=49:BBACCCAG@A@A9<;.99)4:44;0;A;;09CBCC>AA=A;@BB<@4777//)///49,4;;9=>:4>@BB@DL>CCC=@;99@@@BB8;@BBBC?BB:=DAB>;;:::AAAA@@?8993:9@;@=A?CB>BBBBBBBBA>A9;;6;BB@@@BB@AA5;;0;5;A;B@C<A299.5:9=195D=;;4:449@6?@>9:.49944333<99-9-8<79.;=999==2<@?AA;?@?.8
@N9IO0:01058:06034
TACGTAAGGGGCAAGCGTTATCCGGATTTACTGGGTGTAAAGGGAGCGTAGACGGAATAGCAAGTTTGAAGTGAAATACCTGGGCTTAACCCAGGAATTGCTTTGAAAACTGTTAATCTAGAGTACTGGAGGGGTATAGGGAATTCCTAGTGTAGTGGTAAAATGACGTAGATATTAGGAGGAACACCGGAGGCGAAGGCGCCATACTGGACAGATACTGACGTTGAGGCTCGAAAGCGTGGGGAGCAAACAGG
+
BBAAAA=AA@8A@=A:;;@;==AFAHGH?CCBCC=;;=CC7CG<A@;;;@ABAAAC@A@CCD@AAA<A@=@@@@?8?@@=A@?8?D?C@BC>CD?B?B>@373(3333&388917-337;;77;777<89999(7>9---(-(-(-(-689=;;780+0000(00/-522--.8:3794:<3:6755+23880222/54<:;69:A====@@=======A@;;;;?;;5;79ACC=B;;;GGE;BBBCC;@A@>
@N9IO0:01027:06061
TACGTAGGGGGCGAGCGTTGTTCGGATTTACTGGGCGTAAAGAGCGCGTAGGCGTTCGATCAGTCGGAGGTGAAATCCCTCGGCTCAACCGAGGACCCGCGTCCGATACTGTCGAACTTGAGTGCAGGAGAGGAGAGCGGAATTCCCAGTGTAGCGGTGAAAATGCGTAGATATTGGGAGGAACACCGGTGGCGAAGGCGGCTCTCTGGACTGCTACTGACGCTGAGGCGCGAAAGCTAGGGGAGCAAACGGG
+
?>;;;@@CDC5@@@@@BB?CD@CC@@@@;@ABBB=;;;BB=B;;<BBBBAA=ACB<@@AAAAAAA@=AB@CCBD>BBB=BAA?==;;)/)0//38;</55>>?::;:@B@@@CBC@CB=?ABAA@A@@CBCD?BBBBA?9>8<9<=5=@@@???@>;>9999&:???@AABBBB@CD:>>:?9<>?8??BB?BAB=B<@@<?>>>B??:>ABB?>A?:665;9@///699/88A7=B@;;;;.;;BBD=ABG?
@N9IO0:01027:06107
TACGTAGGGTGCGAGCGTTAATCGGAATTACTGGGCGTAAAGGGTGCGCAGGCGCTCCGCATGTCGGGCGTGAAATCCCCGGGCTTAACCTGGGAATTGCGTCCGAAACTATGGAGCTGGAGTGTGGCAGAGGGAGGTGGAATTCCACGTGTAGCGGTGAAATGCGTAGAGATGTGGAGGAACACCGATGGCGAAGGCAGCCTCCTGGGCCAACACTGACGCTCATGCACGAAAGCGTGGGGAGCAAACAGG
+
BAAAAA@@9:;;@@@;;;@FACGJ@B?B?BBBCC;>A;;;0<C;C;;;;;;>;;;;;5;A;99:@A@9@@?;;;.:9:9*4B2@@29699B>?8@7;9<555;4595)59999955669=BCDCCB?C;;;@B9;;7;B@C@D@B>BBA;;;BBBE=B;;;0;AADICCCCCCCBBBCDACA;:::??::69@@?B>@??@=@A79:B8?6:5:B::0>000;0009:<9999,9====@@3999AA;AAA=
@N9IO0:01036:06108
TACAGAGGGTGCGAGCGTTGTTCGGAATTACTGGGCGTAAAGCGCGCGCAGGCGGCTTCTTAAGTCTGTCGGTCAAATGCCGGGGCTCAACCCCGAGCGTGCCGAGGATACTGGGAGGCTGGAGACATGTAGAGGCAAGCGGAATTCCGGGTGTAGCGGTGGAATGCGTAGAGATCCGGAAGAACACCGGAGGCGAAGGCGGCTTGCTGGGCATGGTCTGACGCTGAGGCGCGAAAGCGTGGGGAGCGAACAGG
+
ABCBBBCC=ABBA>=>::5:C=BB?B?CACBBBB<89:AA<@@A:::A;:;>@@<@C>BB?B9;:CAAA@@<@ABB;ABC@CIH<CBCC?BBB8A;;;AAA@6;;A>ABCDDDD=;;8;AA>@@@AAAABAAAA>AA>BCC<@<@>A>BE>AABA@??<;;6;>AABBA@@B@;:;6;6;=BB<@@A?C@@A<AEC=B?@@;@A=@B@@@;@@AC8;<@A@@@@@A@?;?AAA?B<?:::BCC9AAABA?AAA?
@N9IO0:01041:06102
TACGTAGGGTGCGAGCGTTAATCGGAATTACTGGGCGTAAAGCGTGCGCAGGCGGCTTTGCAAGACAGATGTGAAATCCCCGGGCTCAACCTGGGAACTGCATTTGTGACTGCAAGGCTAGAGTACGGCAGAGGGGGATGGAATTCCGCGTGTAGCAGTGAAATGCGTAGATATGCGGAGGAACACCAATGGCGAAGGCAATCCCCTGGGCCTGTACTGACGCTCATGCACGAAAGCGTGGGGAGCAAACAGG
+
AA??>>>>8>@@@?@???<@>@@=:=+0)0@<<<7@>>CC?FCCCCBBA:;5;;6;BD;ABB>@@AAA@@@@@BB>BBBB5:;6;77?-9355<5<9BA@?BDF>BAAABC@AA9?9?<===???;;5;DCBEEEE3BCC>B=@=@@AABBA@@@@;;<CCC>BBC?????A@@@@@=@@<@=@AA?B?BC?BBB<A=@A=;;;;.<@@0;5;AABBCCBBB;=<CBCBBBA@@:@999AAA6?@BBD>@@@=
@N9IO0:01052:06075
GACAGAGGGTGCAAACGTTGCTCGGAATCACTGGGCGTAAAGGGCGTGTAGGCGGGAAGGAAAGTCAGATGTGAAATCCCTGGGCTCAACCCAGGAACTGCATTTGAAACTCCCTTTCTTGAGTGTCGGAGAGGAAAGCGGAATTCCTGGTGTAGAGGTGAAATTCGTAGATATCAGGAGGAACACCGGTGGCGAAGGCGGCTTTCTGGACGACAACTGACGCTGAGACGCGAAAGCGTGGGGAGCAAACAGG
+
AABBBBCE>BCDCD=A@?699888296:45:BBC>CBACC=CD>BA@999<:4:4,424.49(9=@?@@;9;:;;,9BB:BBB<BBBC@CC>BB?B>BAAA>CD869?8@@BB<BB;AA?D@@AABCC?B<<;<AF=AA@6<7:>C?CC?BBBBB@@9>:;:0:?BABCBCBDBB@?<?@;@=;:9;@<@B?AA@292992999,9?@=@??B::6:>>A>99::5995<899=5=9449==/=>>CC=B@@4
@N9IO0:01026:06113
TACGTAGGGTGCGAGCGTTAATCGGAATACTGGGCGTAAAGCGTGCGCAGGCGGTTATGAAAGACAGGCGTGAAATCCCCGGGCTTAACCTGGGAACGGCGCTTGTGACTCCATGACTCGAGTACGGCAGGAGGGGGGTGGAATTCCACGTGTAGCAGTGAAATGCGTAGAGATGTGGAGGAACACCGATGGCGAAGGCAGCCCCCTGGGCCGATACTGACGCTCATGCACGAAAGCGTGGGGAGCAAACAGG
+
@@BB@??C:?@@AAA@AA6:9;BD?D:;;@@@D=AAACC>CBB<;;CB9929>9@=@AACC<BB;:;ACCCBBB;BA@A7BC;BA=<7;7;=>094;949=:<8;A@A@@@=@@A;;;@@;9:<::6;00+000000%//*3-3-36;8:;;:>?@???;;;0;;;BBGLDDBBBBC=@@>B?AAA?B@??;?@@=@:==99999)9?A9B>@?AB?@@B;;;;?@?@@;;;;;/:@@@ACC9;;;BC=BBD@
@N9IO0:01028:06144
TACAGAGGATGCAAGCGTTATCCGGAATGATTGGGCGTAAAGCGTCTGTAGGTGGCTTTTTAAGTCCGCCGTCAAATCCCAGGGCTCAACCCTGGACAGGCGGTGGAAACTACCAAGCTGGAGTACGGTAGGGGCAGAGGGAATTTCCGGTGGAGCGGTGAAATGCGTAGAGATCGGAAAGAACACCAACGGCGAAAGCACTCTGCTGGGCCGACACTGACACTGAGAGACGAAAGCTAGGGGAGCGAATGGG
+
@?A;;:@;@@A?A?B???@CCCAD@E;<;BB:>>8AAABC759@@BBCCAB=:;7;AAAD1@=@@A6;;9BBCCD>BBE:;;C=BAAB?BB<AA6;<@@;>@:@A?CB=BD>?9D>BABC@C@DCCC@DCCCD<CBCCDM>C@BC=B=@<@A;@@@B?CBCB>BAABBDBDB@?><9CE=BB?BCC;C:BB?CCDC=BBBBBCCCBBBE?D?AACCEDCB@@@AABABBBABBB=BACCCEF:BB@@@?BBD>
@N9IO0:01030:06149
TACGTAGGGTGCGAGCGTTAATCGGAATTACTGGGCGTAAAGTGTGCGCAGGTGGCCGCGCAAGTCGAGTGTGAATCCCCGGGCTTAACTTGGGAATTGCGCTCGAAACTACGTGGCTCGAGTGTGGCAGAGGAAGGTGGAATTCCACGTGTAGCGGTGAAATGCGTAGAGATGTGGAGGAACACCGATGGCGAAGGCAGCCTTCTGGGCTAACACTGACACTCATGCACGAAAGCGTGGGGAGCAAACAGG
+
BBBBBAAA<9:;AAA:::?B?BCCAC@B@CCCCC>BBBCC>CAAABCCCEF?BB?B@BBACC<@?@@@>===00-/>;;&//(/8396;A@CD>H@B9::???@?A:5:A?@>//00A?AAB>?>@;>??A@>A6=8=?8@=C>B?ADGCCBBB?CFFBCC>CCBDCECCC@665=8:>:=:8999???@=@@@<@<=<<B9?9??@@8;;:;?>>:;9;99>@@>@@@?@@C>CBBBBBB7BBBBA>B@@8
@N9IO0:01036:06137
TACGTAGGGTGCGAGCGTTAATCGGAATTACTGGGCGTAAAGTGTGCGCAGGTGGCCGCGCAAGTCGAGTGTGAAATCCCCGGGCTTAACTTGGGAATTGCGCTCGAAACTACGTGGCTCGAGTGTGGCAGAGGAAGGTGGAATTCCACGTGTAGCGGTGAAATGCGTAGAGATGTGGAGGAACACCGATGGCGAAGGCAGCCTTCTGGGCTAACACTGACACTCATGCACGAAAGCGTGGGGAGCAAACAGG
+
BBBBBCCC<9:9CBBBBBAC>AAC@C@C@CDCBC>@AACC>CCBBCCBBCC?BB@B@BBBAB?A@@@AA;;;AAA;ABCB:BA9>>8=8>=6;=7=8=445:9;999:2:9;;;33/4<=::8888;1733334969066(/+/)/)/779>AAC=B?B;;;8<BA>666==<;;;<7<<7;7599=D:9;@BDC?C>:::;;@=;:::-944.4;99:;;;>BB@;999=995)5955;;;0;@ABC=AA<6
@N9IO0:01036:06152
TACGTAGGTTGCGAGCGTTGTCCGGATTTACTGGGTGTAAAGCGCGCGCAGGCGGTCTCGAAAGTCCACCGTGAAAGCTCCCGGCTCAACTGGGAGAGGCCGATGGAAACTTCGGGACTTGAAGGCGGGAGAGGCAGATGGAATTCCCGGTGTAGCGGTAAAATGCGTAGATACCGGGAGGAACACCAGTGGCGAAAAGCGATCTGCTGGCCCACCCTTGACGCTCAGGCGCCGAAAGCTAGGGGAGCGACCGG
+
AABBBBB@B8;:AABB@A@CCC@C@BBE>BBBBB:@?BBB<AABBB:::AA=;:7:A?>;::6;BD?BB:;;BBC=BBCBC>CABBCC?BBBA;@@@@<@?BBBB?BC>CC@BAB=BBB?CC?B?BBC<@?>@>@;;;CA>B8;=?C>C>A=@?900+0000*0>A@???AAAA?AB>BA>A?;;:???=>:=9999&83989::<<AA=AC<@AB=B?A???A@>==60/0(/::16>=>???6?BBBBC=A>
@N9IO0:01037:06115
TACAGAGGGGGCAAGCGTTGTTCGGAATTACTGGGCGTAAAGGGCGCGTAGGCGGCCGCCTAAGTCAGACGTGAAATCCCTCGGCTCAACCGGGGAACTGCGTCTGATACTGGGTGGCTTGAATCCGGGAGAGGGATGCGGAATTCCAGGTGTAGCGGTGAAATGCGTAGATATCTGGAGGAACACCGGTGGCGAAGGCGGCATCCTGGACCGGCATTGACGCTGAGGCGCGAAAAGCCAGGGGAGCAAAGCGG
+
BBB@@@AAAA0@@=@CCC@CC?AC=??A=AABAA:?:;;@<AC;@?@@A;0+00,0900+0;-33<9>@???BCC>@@@;@BA?CBAB?B>BBB6A>?;;;@A@AC@@BBBGG@FC@CC996:==8=>3;;;=>6>>=?A?A?A:@;:@8@@???@@;@@BB=BBA@@BBCBCAAAB?BB8;8;BB?B@BE@CA@;@;00*00/73985:=:>:>;;7????@@55558883444&44.3888&33333(33:;
@N9IO0:01037:06141
TACGTAGGGTGCAAGCGTTAATCGGAATTACTGGGCGTAAAGCGTGCGCAGGCGGTCCTGCAAGACAGATGTGAAATCCCCGGGCTTAACCTGGGAACTGCATTTGTGACTGCAGGGCTGGAGTGCGGCAGAGGGGGATGGGAATTCCGCGTGTAGCAGTGAAATGCGTAGATATGCGGAGGAACACCGATGGCGAAGGCAATCCCCTGGGCCTGCACTGACGCTCATGCACGAAAGCGTGGGGAGCAAACAGG
+
A?AB@ABC<A@@@<@@BC@CBCCC?A4:5;@@?C<@@CCD=CBCBCCCB9969B;@A=B@::6;@@A@@@DB@@A>@DCD8@@9?A10*0<;;;7;,00::/87,7>>CAA@A877)8<<18989:@<@A99:CA@,=989,:>A?B?AA@???@@@@@>??B=BBBCABBBBBBAAA=AA=A=AAB???@@?ABC?A:::?BADD8@@A;B<@@BB@AAA<;;A<<;@@?@;;;0:?>?BBB9@ABCC>BBCA
@N9IO0:01059:06112
TACGGAGGATCCAAGCGTTATCCGGAATCATTGGGTTTAAAGGGTCCGTAGGCGGTTTAGTAAGTCAGTGGTGAAAGCCCATCGCTCAACGGTGGAACGGCCATTGATACTGCTAGACTTGAATTATTAGGAAGTAACTAGAATATGTAGTGTAGCGGTGAAATGCTTAGAGATTACATGGAATACCAATTGCGAAGGCAGGTTACTACTAATTGATTGACGCTGATGGACGAAAGCGTGGGGAGCGAACAGG
+
A@BC@@@=?AA4;6;@AB?CCC?B?B>AABC8B=8B=8A<8@=5BB785<<8BB9CC?AAA@=A@@??98289:;(9@@;C???>?@@=@A>AC?B?BB?B?BB@C?99:9:;@AB@@@6;;5;<@@?@@=@8;;C@BBDDCABBCCBBBBBAA@@@<?@@C;AA@@:@?;;;:?@@@;;5<50<<:<*0)//;;.5058:7<7;<=;;;?8@;<94./90//////929=999,4788<<<+999==4999;
@N9IO0:01019:06207
TACAGAGGGTGCGAGCGTTGTCCGGAATCACTGGGCGTAAAGGGCGCGTAGGTGGCCTGGTAAGTAGGGGGTGAAATCTCGAGGCTCAACTTCGAGGCTGCCTCCTAAACTGTCGGCTCGAGCAGAGTAGAGGCAGGTGGAATTCCCGGTGTAGCGGTGGAATGCGTAGAGATCGGGAAGAACATCGGTGGCGAAGGCGGCCTGCTGGGCTCTTGCTGACACTGAGGCGCGACAGCGTGGGGAGCAAACAGG
+
A@A;;;AB=AA?A@@:9:=@@@@C?A?ABCCCCC????BC>BB>BCBBBAA>AA=B?;89:C=@@BBDCC2AACE>CC@@@:;59@@?=A@;=>:;5;<;;7;;@CBC>BCAB;;5;;<@@BA@ACFDCCAA?ABB@CC@B@B?BB=C?BBABB;::;F@C@CCCCBBA@@@BBIH?C@@A>AAA@@?BD?AA@5;7<B?B@@@@;;;0;AAA>AAAAAAAA@@;;6;=????@B:::BBB6DABAB=???>
@N9IO0:01023:06188
TACGAAGGGGGCAAGCGTTGTTCGGAATCATTGGGCGTAAAGCGCGTGTAGGCGGTCTATTAAGTCGAGTGTGAAATCCCTGGGCTCAACCGAGGAAGTGCATTCGAAACTGATAGACTAGAAGATGGTAGAGGATGGTGGAATTCCAGGTGTAGAGGTGAAATTCGTAGATATCTGGAGGAATACCGGTGGCGAAGGCGGCCATCTGGGCCATTCTTGACGCTGAGACGCGAAAAGCGTGGGTAGCAAACAG
+
CBCA@7A<<<+BA8@A@A5:@8>?7@9C=;;25=4=666@6B<CB=<<BCC;CB9B=B=C4>4:?::B@?::4;4)4?;2493(334:7<:>>>:=599//0/16789+/5<<C55444=44.599;5;:>;;7;==8;;49.5.5.594999999949555)54;;<==>B=?;;;7;;;?<@=>:><>>:===8<:>>8>:>;;;==0505<1569>C=====BBA;<<5;55&5<A:<@6;;;==>4=<;
@N9IO0:01023:06190
TACGAAGGGGGCTAGCGTTGTTCGGAATTACTGGGCGTAAAGCGCGCGTAGGCGGTGATCCATGTCAGAGGTGAAAGCCCGGGGCTCAACTCCGGAATTGCCTTTGAAACGGGAATCGCTAGAGTCCGAGAGAGGATGGCGGAATTCCTAGTGTAGAGGTGAAATTCGTAGATATTAGGAAGAACACGGTGGCGAAGGCGGCCATCTGGCTCGGTACTGACGCTCAGGCGCGAAAGCGTGGGGAGCAA
+
//8/;.4:::)<=BA@@A9B>9>93@.4.494490@A;;4)5;5;;;5:994?;5;@<5515@<<;;9993999;0777(///&///717:<7;2948-33-33(38:1:?;(3-337==855==>7;;>;;;>8=9:045495:5<8;:::999:55.5///)/2////999;;8=?;<7;8,----(--35558<745.4383333-3333498885544::88:5::99:<(4444:::&44@A;
@N9IO0:01030:06183
AACCAGCACCTCAAGTGGTCAGGATGATTATTGGGCCTAAAGCATCCGTAGCTCGTTTTGTAAGTTTTCGGTTAAATCCATGCGCTTAACGTATGGGCTGCCGGGAATACTGCATAACTAGGAAGTGGGAGAGGTAGACGGTACTCGGTAGGAAGGGGTAAAAATCCTTTGATCTATTGATGACCACCTGTGGCGAAGGCGGTCTACCAGAACACGTTCGACGGTGAGGGATGAAAGCTGGGGGAGCAAACCGG
+
:.A8?@?DD:B>>9<;@<?>>?9966@@455.59085:<<455AC=7;;955?:AB?>1:?A49?;;1;C9D;C>6A?7:94459:8=:;@@C>??8CCCC<>@8C:CB<;66;?96;:::4@5595@5AB=B:AA@@6505::8892669)/+/::+/////$/949=8>G<<<?>9>=<===8A<7<<5;0;<C.<.5;65555:65557;;=>>:>>===:655=>34433;(3488888'8;<;=4<7;7
@N9IO0:01039:06174
TACAGAGGGTGCGAGCGTTAATCGGAATTACTGGGCGTAAAGCGCACGTAGGCGGCTTGGCAAGTCGGGTGTGAAATCCCCGGGCTCAACCTGGGAACTGCATCCGAGACTGCCTTGCTAGAGTATGGGAGAGGAAGTGGAATTCCGGTGTAGCGGTGAATGCGTAGATATCGGAAGGAACATCAGTGGCGAAGGCGACTTCCTGGACCAATACTGACGCTCAGGTGCGAAAGGCGTGGGGAGCAAAACAGG
+
BBB?;?>:3:A?B???:?4?4?@?5=0;05=@?=7BAAA;/44@;<A>>>>8:@344.43>@7A>>>@8B==CD@7?CAA0;6065;:7D45;5)56BB@DCBC9C:::::3>4@4?=9;@;8449:3(944;.4.4:9.4.4.43=6?@::</-(-.-(-//A<=BB@:98838.4.43733333384::;8=254?99-4-39433-3-38:3345:889993997///)/)/7/444&444444&/995
@N9IO0:01039:06190
GACAGAGGGTGCAAACGTTGTTCGGAATTACTGGGCATAAAAGCGCACGTAGGTGGTCCGCTAAGTCGCGTGTGAAATCCCCCGGCTCAACCGGGGAAATGCGCGTGATACTGGCGGGCTTGAGATCGGGAGGGGTGAATGGAACTCCAGGTGGAGCGGTGAAATGCGTAGATATCTGGAGGAACACCGGTGGCGAAAGCGGTTCACTGGCCCGACACTGACACTGAGGTGCGAAAGCTAGGGTAGCAAACGG
+
,**,,-=:3=9><=1:6:100)/=385>)33933(44:444&4@9@=;345>5:;;>>:===<6::::54499944)49>>>+;7;;?>9C<@AA2>>2665:=@<@>9;944.4::4<<8BB>CA<<<6<C@@2>==<CD<?:?B>8@;7B>6;@BB:=B<A6<66B<?9;C><<<=8::5:399:.506<8@CC>6BA;7A:=CD@@;>@7==;;;;===B==<;:544434<4==BC?@4;9;955)59<
@N9IO0:01042:06172
TACGAAGGGGGCTAGCGTTGTTCGGAATTACTGGGCGTAAAGGGCGTGTAGGCGGTCTATTAAGTCAGGTGTGAAAGGCCTGGGCTCAACCCAGGAAATGCGCCTGAGACTGGTAGACTTGAGTCCGGGAGAGGATGGTGGAACTCCCAGTGTAGAGGTGAAATTCGTAGATATTGGGAAGAACACCCGTGGCGAAGGCGGCCATCTGGACCGGTACTGACGCTGAAGGCAGCGACAGCGTGGGGAG
+
@A??>:>AAA3BBBBBAA???>AC?A@C=@@@@@9AAA@A>BC?CCDCA@?99:2:A@BB=@>@@AAC@CBBBBB<B=@;@<<+0000*/;1;<8<<3:::992:9=99==>490:<//)///4404<4666;8<<<45/3:)////(///4/////)/:;;3=0555;;<<>:6::(/)/:67=<?9<:?7>:85:33713-344445;<8<6:444448:////)/)/89445:99898::9+98
@N9IO0:01058:06202
TACGTAGGGTGCAGGCGTTAATCGGAATTACTGGGCGTAAAGCGTGCGCAGGCGGCTCCTTAAGTCAGATGTGAAAGCCCCGGGCTTAACCTGGGAACTGCGTTTGAACTGGGGGAGCTGGAGTGTAGAAGAGGGGGGTGGAATTCCAGGTGTAGCAGTGAAATGCGTAGAGATCTGGAGGAACACCGATGGCGAAGGCAGCCCCCTGGGCTAACACTGACGCTCATGCACGAAAGCGTGGGGAGCAAACAGG
+
=AAAABBD?BBCBA?;;;5;4;;B<A1626B@BC?A@ACB;AAB;;:@=>@;00,0A@;@<B;>@BBBBBB;;;F9;;CC9BC=@@?C<A<@AA9A7;;A@<<<500+//7777$3444<755555=::5;@@BB@@'>@4:6:=@;=?;@??@@@@CCCDD@;;;BBCCC@@@@A@?DF?A?ABB?BBCG@CCC@D?@A;;;;;*;CE=CBE@@@@@A@AAA:;:ABABC@??9?>=::::-:>>@A8??@;
@N9IO0:01018:06224
TACAGAGGGTGCAAGCGTTAATCGGAATTACTGGGCGTAAAGCGTGCGTAGGTGGTTTGTTAAGTCAGGCGTGAAATCCCTGGGCTCAACCTGGGAACTGCGTTTGATACTGGCAGACTCGAGTGTGGTAGAGGGTAGTGGAATTCCGCATGTAGCAGTGAAATGCGTAGATATGCGGAGGAACACCAGTGGCGAAGGCGGCTACCTGGACCAACACTGACACTGAGGCACGAAAGCGTGGGGAGCAAACAGG
+
BBBCBBBC>?@?B?A@?><??ABB@B>@>@A>>>5=@999,;??BBBCB@@<@C@CC=CCAD@CCCCC@B@C@@@4>@@;>?>8@BBB@B@DED>D8;:C?@>B<AABBBBB?BBBBB@?@@?<<=A>@AA>>>8>@@AA=A=@<@@@@@BABBCCCCFICB>BC;<<CCCCCBBBB?A@@C>BBC@AACC?CAA?A?@A=AABB=@A=BB=B@BB@AAAABBBBBB@BBBAAC<A:;;CCC:CBBCD=BAA=
@N9IO0:01023:06257
TACGTAGGGTGCGAGCGTTAATCGGAATTACTGGGCGTAAAGCGTGCGCAGGCGGTTCGCCAAGTCAGGTGTGAAATCCCCGGGCTTAACCTGGGAATTGCGCTTGAAACTAGCGGGCTTGAGTGCGGCAGAGGGGGGTGGAATTCCACGTGTAGCAGTGAAATGCGTAGAGATGTGGAGGAACACCGATGGCGAAGGCAGCCCCCTGGGTCGACACTGACGCCTCATGCACGAAAGCGTGGGGAGCAAACAG
+
CBB@@?BB=BBBBA@>>>;=;?AA;@5;7;BBBD?;;;BB=CABACABA::4:@;@=AA?<@>;;;BC>AAACCC>CCCC9CB=BB=@?A@DGD=B@B@C@@@B?BBC=B@@@CCC>CC?@@AAABD=?????CCBC'><9<;?<?>?AABAA@@A?>?BBG=:78BBAABBBBBBB?BB=A<A:@8@A@?499?=A:A@:9999(9?>9@@@99:89??@?A<:939?@@>9?A;@A@AAAA9??;>B6<=A
@N9IO0:01029:06254
TACAGAGGGTGCAAGCGTTAATCGGATTTACTGGGCGTAAAGCGCACGTAGGCTGTTCGTTAAGTCGGGTGTGAAATCCCTGGGCTCAACCTAGGAATTGCATTCGATACTGGCGGACTAGAGTGTGGTAGAGGATAGTGGAATTCCAGGTGTAGCGGTGAAATGCGTAGATATCTGGAGGAACATCAGTGGCGAAGGCGGCTATCTGGACCAACACTGACGCTGAGGTGCGAAAGCGTGGGGAGCAAACAGG
+
CBC999BB<?@>A<A9889><=AB@BCD>BABBC=??@CC<B@@@C@@@@@>@CCC@BAB=@6;:A@@9;;;;;A9;;;0;<;/;?=B>B?C;;:;@D:;;BB?@@@@BCBC?CC@BA@A@@@ACCD@CCB;;7;ABCBB?B?B?C6;;<=;99>???CCCF>@A99999@>>955829:8<8=<>=<?<<:;;?=@;>>;@@@BBBB@BB@B@CDCCCCBBBCAAA?AAA;<;0;A@@@BB6;;BBB=;;;@
@N9IO0:01044:06250
TACGTAGGGTGCAGGCGTTAATCGGAATTACTGGGCGTAAAGCGTGCGCAGGCGTTTGCTAAGACAGGTGTGAAATCCCCGGGCTTAACCTGGGAACTGCGCTTGTTACTGGCAAGCTAGAGTGTGGCAGAGGGGGGTGGAATTCCAGGTGTGAGCAGTGAAATGCGTAGATATCTGGAGGAACACCGATGGCGAAGGCAGCCCCCTGGGCTAACACTGACGCTCATGCACGAAAGCGTGGGGAGCAAACAGG
+
CDAABCCD>;;;CB?BBB8;9;CA;@-0+0@<<<9@AADD?CGC;;;B@AA;@;<;);BBC?B@@@D@:;;CFD>ICCC:CC;AA=A=A;@BC=B?A;:;@@A:CC@C;;;8;B;BA:;;;::88?9><>999999%97,3,38968>8<;0//6<99<<<@8A@?A999@@?:99@;:92:9@@D>C;;;?BCCAC@BBAAAAA,AAA9A@@;@@===8.....-7=:?BBBC<@=?99::-9998?9::99
@N9IO0:01046:06258
TACGGGGGGTGCAAACGTTGCTCGGAATTATTGGGCGTAAAGCGCACGTAGGCGGTCTCGTAAGTCGGGTGTGAAAGCCCGGGGCTCAACCCCGGAAGTGCACACGAAACTGCGAGGCTTGAGTACGGAAGGAGGGTCTCGGAATTCCCGGTGTAGAGGTGAAATTCGTAGATATCGGGAGGAACACCAGTGGCGAAGGCGGAGACCTGGGCCGATACTGACGCGTGAGGTGGCGAAAAGCGTGGGGAGCAAACAGG
+
CB?@@@@A(ABBE>6B:;65;99==B=B=BB=AB<@A;AB:A@B>@@@???;?C<?@CBBAD?@ADCD>A@@BBB:@>@8AAA7BCAA?BBB-0,0:;00099999@@8@959B9;7;B?BCCDBA@<@-0+0@B,000009=;<:>>*0)0>>A;:;>@CDC=C@;;;B@;;<@@@B=A@>@@A@?9?8479=?=9?>??:>==>9@@C=B?CA?@AA;;:?:99>>>799.94999&9;;;;<<.:9::<35669
@N9IO0:01048:06210
TACGTAGGTGACAAGCGTTGTCCGGATTTACTGGGCGTAAAGAGCGCGCAGGCGGTCGTTCAAGTCGAGTGTGAAAGCCCCCGGCTCAACTGGGGAGGGTCATTCGATACTGATCGACTCGAAGGCAGGAGAGGGAAGTGGAATTCCCGGTGTAGTGGTGAAATGCGTAGATATCGGGAGGAAGCACCAGTGGCGAAGGCGACTTCCTGGCCTGTTCTTGACGCTGAGGCGCGAAAAGCTAGGGGAGCAAACGG
+
BCBA@AA>ABBBB@CCCC@CCC@C?@@A6;;?@@;@@@BB=C;;;BA@BBB>BB6;;AB=AB@BCCCBBBBAAAC=BBCCC5C@AACD@DBBA@3@@@;@@@A?:::CAA???DCCCBBBBC7848@@:@?>?B;@=ABB?B;?9<?5=9:9:@=>:6:=>A7<>::8==>>8888>49913(----(,255(,(((((((*(((*(,,(-2-..(--(---.3.2.50....---&-3.....&.3...'.79
@N9IO0:01049:06224
TACAGAGGGTGCAAGCGTTGTTCGGAATTATTGGGCGTAAAAGCGCGTGTAGGCGGCTTAGCAAGTCGGGCGTGAAAGCCCTCGGCTCAACCGAGGAAGTGCACCCGAAACTGCTGAGCTTGAGTGCCGGAGAGGATGGCGGAATTCCCCAAGTAGAGGTGAAATTCGTAGATATGGGGAGGAACACCGGTGGCGAAGGCGGCCATCTGGACGGTAACTGACGCTGAGACGCGAAAGCGTGGGGAGCAAACAGG
+
ABC@A??>3@?=@5?9:9-4:6AA9=:B8B<7;:0<:3333&3;88<BBBBB:BB:>B<BBBC9BABC<4A955A=4BCG8=B@9A;>B8<8B<B8<8<<A;;B>7BC@6=;6;;A>BAC9C@;666:B5;@5;09@B8BB<C<C:???2?<DA@;;;7;>=>8=9==<<<<A<:888+93-7-8><5@2:909A?7A:BB9=9BCAAA7::;05;7;:?:<??;545<9994;4(45B<@>=.94444)49:5
@N9IO0:01052:06242
TACGTAGGGTGCAAGCGTTAATCGGAATACTGGGCGTAAAGCGTGCGCAGGCGGTTGGGTAAGACAGATGTGAAATCCCCGGGCTTAACCTGGGAACTGCATTTGTGACTGTCCGACTGGAGTACGTCAGAGGGGGGTGGAATTCCAGCGTGTAGCAGTGAAATGCGTAGAGATCTGGAGGAATACCGGTGGCGAAGGCGGCCCCCTGGACGAACGACTGACGCTCAGGTGCGAAAGCGTGGGGAGCAAACAGG
+
A@ACCBBB99;;;5;;;;2;.9;:5:-0//>>;8>=BBE>C;;;;;B;;;@BC>C5;;0;A;A@BB@AA@@:>=/9;BA5AA099.9247?;;1:559959>@4@BBBAABCC?CBC<<7<@AA;;5>=9======$94.4.4.434444454=<<;;;CCD<@@@@@@BC@;::@@<=9+,*,,,*,),60<==8=88828:::+;<>:>::*//;;AABBA@@?9938=AABB=A>=8888(7::<A7>><;
@N9IO0:01054:06252
TACAGAGGGGGCCAGCGTTATTCGGAATTATTGGGCGTAAAGGGCGCGTAGGCGGCCATGCGTGTCTTCCGTGAAATCCCTCGGCTTAACTGAGGACGTGCGGAAGAAACTGCAAGGCTCGAGTCCGGGAGAGGGGGGTGGAATTCCCAGTGTAGCGGTGAAATGCGTAGATATTGGGAGGAACACCGGTGGCGAAGGCGGCCCCCTGGACCGGTACTGACGCTGAGGCGCGAAAGCGTGGGTAGCAAACGGG
+
CCCED@@@@?,>9@@@CC@CCABC@A>@>@@=@@:@CBBB>BD>??@A>?<:00,06:::@@:::AB=A@ABBAC=ABB=ABA=AA?B?CBBBB?CCA;::A?A;??A;ABBBB6;6;;;;?A@A6;;09?999999%;>9>=@=AD>ABDDBBC;;7;;;E<BBBCBBBCCCA<??8@@4;2::9=>;?@,00:)/)//4;===*<<5;;5:5:6666=::99999299A@AB<BAA;:;.:@::::,9@@6
@N9IO0:01016:06297
TACGTAGGTGGCGAGCGTTATCCGGAATTATTGGGCGTAAAGAGGGAGCAGGCGGCACTAAGGGTCTGTGGTGAAAGATCGAAGCTTAACTTCGGTAAGCCATGGAAACCGTAGAGCTAGAGTGTGTGAGAGGATCGTGGAATTCCATGTGTAGCGGTGAAATGCGTAGATATATGGAGGAACACCAGTGGCGAAGGCGACGATCTGGCGCATAACTGACGCTCAGTCCCGAAAGCGTGGGGAGCAAATAGG
+
@@===00,0>:>>09:CH@DCD@B>B8;6;@?BC>B@@@D<@@BB=BCBAA=9:5;AA;;5;9.5;FBCB<@?BA;@C?9;;<B@@:;26C9<<76925<6;??:??4;5;494::>>@?BBA@@@@@?AA@=@@?>>A=B?C?CACCCCCBBB@@<@AAB;BB;<;CBBDC;;;C?;;9;=?@A=@@@B>@;<5;<@@AA@A@AAB>BBAB@A?B;;;;;;CCBA@AB.9:9,9????@@0999><4>??;
@N9IO0:01016:06299
TACAGAGGTGGCAAGCGTTGTTCGGAATTACTGGGCGTAAAGGGCGCGTAGGCGGCCTTCTAAGTCGGACGTGAAATCCCCAGGCTTAACTTGGGAACTGCGTCCGATACTGGAGGGCTCGAGTGCGGGAGAGGGATGTGGAATTCCAGGTGTAGCGGTGAAATGCGTAGATATCTGGAGGAACACCGGTGGCGAAGGCGGCATCCTGGACCGACACTGACGCTGAGGCGCGAAAGCCAGGGGAGCAAACGG
+
BBB::9C@DD@BB?@888=@@?CC@E?A?AABAC>@A@CC?CD?BCBCC@>;::5<?D=BBB@CCCD?C;;;BBF=CBBB:BB=BB6;7<<:CD=C?B:<;C>D?BBBA@@@;>BC7C>>>=<559;;5;;?EC=BCBBC@B@B?B=@@@@@@?@890:@AA;AABBABABBCAAAB=@@>@>@BB?C@?>=:@?:@:00*0=//(3?6;>>BB@??@@7839888=288<<992:A?BBDD6??:;;0;::
@N9IO0:01033:06277
TACGTAGGGTGCGAGCGTTAATCGGAATTACTGGGCGTAAAGGGTGCGCAGGCGCCCCGCAAGTCAGACGTGAAATCCCCGAGCTCAACTTGGGAATGGCGTTTGAAACTACGGGGCTGGAGTGTGGCAGAGGGAGGTGGAATTCCACGTGTAGCGGTGAAATGCGTAGAGATGTGGAGGAACACCAATGGCGAAAGGCAAGCCTCCTGGGCCAACACGTGACGCTCATGCACGAAAGCGTGGGGAGCAAACAGG
+
CCCDCCCC>???@A@>>>=@=ABB?B?B=??CCC>BBCCD>BB<AAABBCB>:;5A>3>@@?BCCBBCCBBBAA9<;;;.;@@@A@?<?B?BD=B?BH?DBBC<CAB=B99;BBC:BEC?BCCCA@<?9:9==69:19?:?9?<??BAABA@A@AA=???A9997?>>>BBBBBBB?AA?B;@@A4818:4<522'.2..(..(.74666).).375...53...3.229999;?A=A???BBB6;;;BB<AAA?
@N9IO0:01035:06282
TACGTAGGTGGCAAGCGTTGTCCGGATTTACTGGGCGTAAAGAGCGCGCAGGCGGTCAAGTCAGTCGAATGTGAAAGCCCCCGGCTTAACTGGGGAGGGTCATTCGATACTGCTTGGCTCGAAGACAGGAGAGGGAAGCGGAATTCCCGGTGTAGTGGTGAAATGCGTAGATATCGGGAGGAACACCAGTGGCGAAGGCGGCTTTCTGGCCTGTTCTTGACGCTGAGGCGCGAAAAGCTAGGGGAGCAAACGG
+
A@@A@9:4;;4;C=A@BA=@AA=A?BBB<@@BBB;A@@@@8@;;;@BBBCB>:;5;A@=@@@;9;@;;4:@<<?@649:;:)9.44.9.5:?<?+>>>459AA@BCBBDB<<00+0+0>@@BABDDAA499:::/:5::D?C?C?CC;?<??B>>>A>ABCC<A?998AAAA@000@7><:@9ACC8:;BB@C>>8<;00+0==3=0:4:=BAB@BB?AA@A:990080000000)0@@>>>>0>00/<5756
@N9IO0:01046:06268
AACGTAGGAGGCAAGCGTTATCCGGAGTTACTGGGCGTAAAGCGCGCGCAGGCGGACTTGTAAGTGGGTTGTGAAAGCGCCCGGCTAAACCGGGCGAGGACAAATCAGACTGCAGGTCTAGAGGCGGATAGAGGAGCGTGGAATTCCGGGTGTAGCGGTGAAATGTGTAGAGATCCGGAGGAACACCAGTGGTGCAAACGACGCTCTGGGTCCGAACTGACGCTGAGGCGCGAAAGCGTGGGGAGCGAACGGG
+
C:CCBBB@BA>@B7@;;;?CBB?C?;;;:@AAAB=AAABA9A000====9;74;2999.49>??@@D<C@C<=8:-.-,,6/6(,-//(/6<=7=>;;9?<AA:B@ABB@A@@@@299?@?::2::29@BAA@?ACABAA=@=A;@;@B=@@ACBBBAA@@B=AA;;;@@@?;9;;?=?@;@?@@@@CBBB=AABBB=BABAAA?@@BB0;;<;;5;??@ACD;;<A@@@ABBB=B@A@@A@5@@BBB@CCC=
@N9IO0:01053:06302
TACGGAAGGTCCGGGCGTTATCCGGATTTATTGGGTTTAAAGGGAGCGTAGGCCGGAGATTAAGCGTGTTGTGAAATGTAGGTGCTCAACATCTGCACTGCAGCGCGAACTGGTTTCCTTGAGTACGCACAAAGTGGGCGGAATTCGTGGTGTAGCGGTGAAATGCTTAGATATCACGAAGAACTCCGATTGCGAAGGCAGCTCACTGGAGCGCAACTGACGCTGAAGCTCGAAAGTGCGGGTATCGAACAGG
+
DCBA?A<@9<@6<;5<00+/:@7B?B@=8>@<@B=BI?EE>CD>CCDCCCD=@497;ACC.;7;ABAAB;@@;;;/;AABDADCCCCC@@@@?:99AA:8:BA?@???>?BC?BB=A>A?BABAAABABBBB=BCCD=BB<?;@=ABBC@DBBBB;;6;B@@9?@??9><=??9::@@@=@C@CBB?BBB9::AA498:???BCCBCC@AAAAAC@CBBB????;;6;@AA;;;0;A@@EF>CCGICC@A@@<
@N9IO0:01055:06276
TACGGAGGGGGCTAGCGTTATTCGGAATTATTGGGCGTAAAGGGCGCGTAGGCGGCCCGGTAAGTCAAAGGTGAAATCCCTCGGCTCAACTGAGGAACTGCCTTTGAAACTGTCGGGCTTGAGGCCGGGAGGGGGTAGCGGAATTCCCAGTGTAGCGGTGAAATGCGTAGATATTGGGAGGAACACCGGTGGCGAAGGCGGCTACCTGGACCGGTTCTGACGCTGATGCGCGAAAGCGTGGGTAGCAAACAGG
+
??@@<@BBBB3CEBBBCC@CC@CC?B@C?BD@DE=@@9993:B=CABCA?<600+0;5;9;;6;>;;;6;=ABBG;;;<6;BC?CDBB>AA@@B?C@CBBB@CC>CDD>CBAAACC>CC@CCD@CACC>CCGDE2CBBCD@C?C@BE=@?CCBBBBB?BBBA<CC@??BBBACC=?@:?B>A>BCB@C?BB@C=@6@:??9?88<4887;@8?8B7BBB=BBB>=9>777==>C:BC>>>>7;;;BBB=:952
@N9IO0:01056:06301
TACGTAGGTGGCAAGCGTTGTCCGGATTTATTGGGTTTAAAGGGTGCGTAGGCGGTCCTATAAGTCAGTGGTGAAATACGGCAGCTCAACTGTCGAGGTGCCATTGATACTGCAGGACTAGAGTACTGTTGAGGTAGGCGGAATGGACGGTGTAGCGGTGAAATGCTTAGATATCGTCCAGAACACCGATAGCGAAGGCAGCTTACTAAAGAGTAACTGACGCTGAGGCACGAAAGTGTGGGGATCAAACAGG
+
CCABA::4::4;G>AACC@BBD@C9;;A;AB?AB=BB7::5:A9:::BA@@=;;6;B?AABB>AA;:;;B@CBBD?BCCB?BAAABA@=BBBBCHCB?BCDACC>BBABCCCBCB@BBBCCCDBBBBBB?BAA>AAA=???CABB?AAA>AA@BB??<@FEE>BBBB?CAAAAA@@BB=A;B:?>?5:9B???@@;>;?A@@A<?>???9>@A@A>A::9BBBBBAA;@===<;6;>?>@??3@@@@@99993
@N9IO0:01057:06270
TACAGAGGTGGCAAGCGTTGTTCGGAATTACTGGGCGTAAAGGGCGCGTAGGCGCCATCTAAGTCAGACGTGAAATCCCCCGGCTTAACCTGGGAACTGCGTCTGATACTGGACGGCTTGAGTATGGGAGAGGGATGTAGAATTCCAGGTGTAGCGGTGAAATGCGTAGATATCTGGAGGAATACCGGTGGCGAAGGCGGCATCCTGGACCATTACTGACGCTGAGGCGCGAAAGCTAGGGGAGCAAACGGG
+
AACA@@C@CB@BA?A???@BC?CC@D?B?B??@B=:;<CD@DD>BBCBBBB=::9::BAAB=BAA@@@ABAAAA:@@@@@,@=@B?CADACCF>B?ACCBAAABBABBCCC@D::7:B>AAAB@???9@@@@A<A8::AAA=B>B@BB?ABBBBB?;@A@@<BBBCCCBBBBBBBB=A:0506;?:C:BB@D?A=@=@A9BB>>:BB9<B<@A<@;;>???@AA@A>A@A;;;0;B;;;CC9BCCCC=BAA9
@N9IO0:01063:06275
TACGGAGGGAGCTAGCGTTGTTCGGAATTACTGGGCGTAAAGCGCACGTAGGCGGCTATTCAAGTCGGGGGTGAAAGCCCGGGGCTCAACCCCGGAACTGCCCTCGAAACTAGGTAGCTAGAATCTTGGAGAGGCGAGTGGAATTCCGAGTGTAGAGGTGAAATTCGTAGATATTCGGAAGAACACCAGTGGCGAAGGCGACTCGCTGGACAAGTATTGACGCTGAGGTGCGAAAGCGTGGGGAGCAAAACAGG
+
@@BB=@?@9;;;AABBBC@BF@CC@CAC@BBCCG>999CC?CCBBCBBBFJBCC?CCBE@CD?@@BBBBB1BCCC=@?C,999*;A@@=@BB6A=>:=:999,399=?8?@@?=AAAAECCD=999<@;???A>ACDCHD>B>A@C?BBDBAAABBA;>>?A3;5775566888199.5+2>5:;;:;7693///(..3338>;;::B;???:==>>;>?=656999<<>>ABB9>>>AAAA/=:8888)8<>9
@N9IO0:01016:06324
TACGGAGGGGGCTAGCGTTGTTCGGAATTACTGGGCGTAAAGCGCACGTAGGCGGCTTTGTAAGTTAGAGGTGAAAGCCTGGGGCTCAACTCCAGAATTGCCTTTAAGACTGCATCGCTTGAACGTCGGAGAGGTGAGTGGAATTCCGAGTGTAGAGGTGAAATTCGTAGATATTCGGAAGAACACCAGTGGCGAAGGCGGCTCACTGGACGACTGTTGACGCTGAGGTGCGAAAGCGTGGGGAGCAAACAGG
+
::AF?CCCCC3BB@@?CC8;:@CF?B?A=@?@@C;AA9;;6;@AACA@@@@?@@<;;;8;BC?BB@BAAA8<;BB8;;?B>@>3>>00+0A@;>AB?B?BB?AB6;6;?=?A@CBBC??<A@@BBCBB9CB?:4?>::@A8C@B?B?B@A:99BAAA?ABAB<B?BBBAAABCC<?;=A<@A<@@A;<>>?;>89/5358/8==>>@@=>868BA@@:;;;8:;@==8687>>>9>AA@@@?-;9:::0:==:
@N9IO0:01020:06310
TACGTAGGGTGCGAGCGTTAATCGGAATACTGGGCGTAAAGCGTGCGCAGGCGGTGAGTTAAGTCTGATGTGAAAGCCCCGGGCTCAACCTGGGAACCGGCATTGGAAACTGGCTCGCTGGAGTGTGGCAGAGGGGGGTGGGAAGTTCCGCGTGTAGCAGTGAAATGCGTAGAGATGCGGAGGAACACCGATGGCGAAGGCAGCCCCCTGGGCCAACACTGACGCTCAGGCACGAAAGCGTGGGGAGCAAACAGG
+
CCAAABCD=9:9CBB@@B;?<AAE>C7;:@;;;.;9:AB:BBABBABBBB?9:4:@?@B=A>BBAABA@@?=>>9???A6BB=???B?B>B@A8@/;.7-3337;9>>7>==9<<<<<;C479AA>>8;???@A@?@&999*83<=6A7@<888:???@@ACCC>BBFCBBBB?@?AAA=A@;@;>9829>>=3:9?<A?BBDDCCC3BBB=B?B<@@AAAA@?@?AAA>ABBAAA<?@?BBDD:AAAHE=ABA>
@N9IO0:01024:06357
TACGGAGGGTGCAAACGTTGCTCGGAATCACTGGGCGTAAAGCGCACGTAGGCGGTCCGATAAGTCGGATGTGAAAGCCCTGGGCTCAACCTAGGAAGTGCATTCGAAACTGTCGGACTTGAGTACGGGAGAGGGTTGCGGAATTCCCGGTGTAGAGGTGAAATTCGTAGATATCGGGAGGAACACCAGTGGCGAAGGCGGCAGCCTGGACCGATACTGACGCTGAGGTGCGAAAGCGTGGGGAGCAAACAGG
+
8:;@<@BB<;;:@@9;;;<?;;;A>A>BABB@@@<;<:EF;;;BBC;9;DC?@C:BC?B;A@<BD@@<@CBAABA=ABD<@A@7BB@@7;:CBB@B>AABBA?<?98739A@?=C?@AA@999:9??C9@>=<>8?:<@A9?;?;@@295:AAABBA<@???8>9:;;>?>>>===A6;;;?:>==9;8887<8838=AB=B;;;9;:4;;4:;>=;;;AA988;;;5;;@>??9?AA@AAA2A:555,/986
@N9IO0:01039:06325
TACGTAGGGTGCGAGCGTTAATCGGAATACTGGGCGTAAAGCGTGCGCAGGCGGCTTTGCAAGACAGATGTGAAATCCCCGGGCTCAACCTGGGAACTGCATTTGTGACTGCAAGGCTAGAGTACGGCAGAGGGGGATGGAATTCCGCGTGTAGCAGTGAAATGCGTAGATATGCGGAGGAACACCAATGGCGAAGGCAATCCCCTGGGCCTGTACTGACGCTCATGCACGAAAGCGTGGGGAGCAAACAGG
+
?@BBB@AC=9;;BAA;;;=A=A@C;B7;;;@BA<BBB@B=BAAABACB?A=;;7;BD>BCC?A;;;@>>=?@@@;@ACC6BA5;;<=-7-4:<5=9BCBDCCC<AABBB@@@@=@<?@@@999?>>9;;<;<<<<*;BB4;2;4;=@@??@;;9:;:BBCB999A>==A??@A;;;;;;5;:?BB7;7;A=A@@<@=BA>;;;;.:9:,:4955:<<>>669ABAAABCB:::/9======29:;AB=AAA@
@N9IO0:01045:06314
TACGGAGGGGGCTAGCGTTGTTCGGAATTACTGGGCGTAAAGCGGGTGTGAGGCGGATCTCTAAGTCGGGGGTGAAAGCCCAGGGCTCAACCTGGAACGGCATTGGAAACTGGCTCGCTGGAGTGTGGCAGGAGGGGGGTGGAATTCCGCGTGTAGGCAGTGAAATGCGTAGAGATGACGGAGGAACACCAATGGCGAAGGCAATCCCCTGGGCCTGTACTGACGCGTCCATGCACGAAAGCGTGGGGAGCAAAACAG
+
@@BB?BABAB2ABBBAAB=??<@>;>+0+00000*99=>:)559:1:=///83-/)////955.5=::<<:(;999)55<2555)5://)/)//)/4:;,/6;9=8==8;;>:::>:844.33333364449>@AAA@(A@:B?@=A00/8:@==A57///;;;5=<A><89;;88::::*//5957>B6A<>=9?@>.5.5945444&444)5.5/;;77//----/727944445;;245544<<&444///&/8<
@N9IO0:01051:06315
TACGTAGGGTGCGAGCGTTAATCGGAATTACTGGGCGTAAAGCGTGCGCCAGGCGGTTTTGTAAGCCAGATGTGAAATCCCCGGGCTTAACCTGGGAATGGCATTTGGGACTGCAAGGCTGGAGTGCGGCAGAGGAGACTGGAATTCCCGGTGTAGCAGTGAAATGCGTAGATATCGGGAGGAATACCGATGGCGAAGGCAGGTCTCTGGGCTGAGCACTGACGCTCATGCACGAAAGCGTGGGGAGCAAACAG
+
AA@AACCF>;;;BAAA;;5949;95;)0)//0//)959AD8BB@@A<00)/95/0)944&4CD<BB?BBAAAACCE8:::9-9?6;=24-36333/4049?B:997:A;CAB99:;=9=:93797ACD@@AACB@AABBBC>B>B4=>7=8;?=9=>=>=@@@8>>A@AAB998BBBC9A@5807??89;;;3:9>:?;???;>>=9955.3-----22277....35/55=@75909:9;>=>/888::/:::
@N9IO0:01053:06311
TACAGAGGGGGCAAGCGTTATTCGGATTTATTGGGTTTAAAGGGTGCGTAGGCGGCTTATTAAGTCAGTGGTGAAATACTCCAGCTTAACTGGAGGGGTGCCATTGATACTGATGAGCTTGAGTACAGACGAGGTAGGCGGAATTGACGGTGTAGCGGTGAAATGCTTAGATATCGTCAAGAACACCTATAGCGAAGGCAGCTTACTAGGCTGTAACTGACGCTGAGGCACGAAAGTGTGGGGATCAAACAGG
+
BBBBBBAAAB2AB>B@AA@BC?@@=9995:??AC:?@<@C;CD<A@?B@??=995:A>AB?A=@ACAA@D?ACCD=@?@CD>@@@?;?;AA@>;;;;6;BB@CB?BBCCCBBBBBBBBB?BBBBBBDCCCDA@?ACC?BE?@@A@BBDC@BBABB@@=@BBD=BB@@<@@@@@?@AACC@CC@ABB@BB?>>:::4:=AABBC@CCC@@=@;::?=AAAABBBCCAB>AA@999.:9=>=@@6AAAAE>@@@>
@N9IO0:01050:06376
TACGTAGGTGGCGAGCGTTGTCCGGATTTACTGGGCGTAAAGAGCGCGCAGGCGGTCGTACGAGTCGCGTGTGAAAGCCCCCGGCTCAACTGGGGAGGGTCACGCGATACTGTTCGACTCGAAGGCAGGAGGAGGGAAGCGGAATTCCCGGTGTAGTGGTGAAATGCGTAGATATCGGGAGGAACACCAGTGGCGAAGGCGGCTTCCTGGCCTGTTCTTGACGCTGAGGCGGCGAAAAGCTAGGGGAGCCAAACGGG
+
@?@@>00,00+0>=@A@@<ABB>B=@>?;@AABD=:;:BB<BCCCCBB>==800+0===@==@@@;;::@??CCD<@@DDE2A?@@@@;@?@??299:,8<<<>=>9;;@@@@7@@ACCBBB??<>>>60/)/88/8)//3,34;4::3:49@:333;6;898.777788::<>7777(457<:>DD?665:5977275//)//4:)/5.575569<<8<<=<55555.55.5;:;;0<666===0=99.55)5555
@N9IO0:01050:06392
TACGGAGGGGGCTAGCGTTGTTCGGAATTACTGGGCGTAAAGCGCGCGTAGGCGGACCTGCAAGTCGGGGGTGAAAGCCCGAGGCTCAACCTCGGAACTGCCTTCGATACTGCGGGTCTCGAGTCCGGGAGAGGTGAGTGGAATTCCTAGTGTAGAGGTGAAATTCGTAGATATTAGGAAGAACACCAGTGGCGAAGGCGGCTCACTGGCCCGGTACTGACGCTGAGGCGCGAAAGCGTGGGGAGCAAACAGG
+
BBCC?BBCDD1CBCC@?@?BB@BC@D<@>A@@@D>@@@?@:@:;;@@ABBB>AB=BB>BB;:2;B;;;;;*;CCD8CCC?BB@<?AAA?A>ABB?B@C?A?=@=@@@@@@>>999.7?@?==>AD9??8?8???CAAABB?B?B?C?CCCABBBBBB?BBBB>B??=?;:;>>A=;;7:;=:5:::5:>>>;?>>:><@@<><9;=895@@:@@DAAABABCBBABA=BA@:;;/<CCJDFF<B;;;B6@;;5
@N9IO0:01058:06367
TACGGAAGGTGCAAGCGTTAATCGGAATTACTGGGCGTAAAGCGCGCGTAGGCGGCTTCGTAAGTCGGGTGTGAAAGCCCCGGGCTCAACCTGGGAACTGCGCTCGATACTGCGGAGCTTGAGTACGAGAGAGGGGGGTGGAATTCCAGGTGTAGCGGTGAAATGCGTAGAGATCTGGAGGAACACCGGTGGCGAAGGCGGCCCCCTGGTTCGATACTGACGCTGAGGTGCGAAAGCGTGGGGAGCAAACAGG
+
BBCB>@5;6;;;C<@@BB?B@BBB?@9?:=>?==6=9999-:>=@@@@@AB@BB>BBACCCC?C?CGG8BAACCB9::55&5<1>;;D@A>CCD?D;???;<ABCCBCCAAACC?;69B8<CCBCCCCAB:;;;;;;%;AAC@C@C@B<9A@;?A@A75:5:19<=>?<<==00//:2776:2;;;9=9<>8@==15.5:.5555$59497=<<<>;=/0000/9997<<AAA=<??DCB>>/@@@@:38<@3
@N9IO0:01078:05809
TACGTAGGAAGCGAGCGTTGTCCGGATTTACTGGGCGTAAAGGGCGTGTAGGCGGAGCGGCGCATCCTGGAGTAAATCTATCGGCTTAACTGATAGGCTTTCTGGGAGATGGCCGCCCTTGAGGACAGGAGAGGAAAGTGGAATTCCCGGTGTAGCGGTGAAATGCGTAGATATCGGGAGGAACACCAGTGGCGAAGGCGACTTTCTGGCCTGTTCCTGACGCTGAGGCGCGAAAGCCAGGGGAGCGAACGGG
+
ACBB@@@<@<@@@BBBBB@CB@=@6::A;@@BCG>AAADD>DD>BCAAAB@?@B>@@AC@BCCFCB?BC<@@@AB<ACCBBBC?BB>@<@AA;:;D=??C=BBBG>BBAA;8B<?>>8@@AAB@BBBC?BAA@=@?<AAC@D?B>BB8A>A@A>>>><>CCD>CBBABBAA>>>AAD=CB@B@A@@=@@@@?BCB@B@AABBBD?CBB?B@BCF@B?CBBAAAA@@@?BBBBBB<@@>A@@@2?=?;;59:@9
@N9IO0:01096:05793
TACGGAGGGTGCAAGCGTTATCCGGATTCACTGGGTTTAAAGGGTGCGTAGGTGGGCAGTTAAGTCAGTGGTGAAATCTCCGGGCTTAACCCGGAAACTGCCATTGATACTATCTGTCTTGAATGCCGTGGAGGTAAGCGGAATATGTCATGTAGCGGTGAAATGCTTAGATATGACATAGAACACCAATTGCGAAGGCAGCTTACTACACGAAAATTGACACTGAGGCACGAAAAGCGTGGGGATCAAACAG
+
;@>=;;;<.99A:9=;@@9=@@2948?<<<@:::/4;08:3>;3;@ADBBB?BBB=BCBB@C@BBBBCBC>BAAA=AABC;@@9;;>B9@@:>49;2;@@@4558::;;@@AA=@@@@B@BB@BBB;;;C@@@?@C=A?@>@?BABBBBBA>?>999;?DCC:88:?;@@A??>@@;??@AA<??C=@<>+0000*/(/6668*//99/0/;;;;/;//4<AA@;/0)0//////&/333;99+78;;;3;;<
@N9IO0:01109:05805
TACAGAGGTGGCAAGCGTTGTTCGGAATTACTGGGCGTAAAGGGCGCGTAGGCGGCCATCTAAGTCAGACGTGAAATCCCCCGGCTTAACCTGGGAACTGCGTCTGATACTGGAAGGCTCGAGTTTGGGAGAGGGATGTGGAATTCCAGGTGTAGCGGTGAAATGCGTAGATATCTGGAGGAACACCGGTGGCGAAGGCGGCATCCTGGACCAACACTGACGCTGAGGCGCGAAAAGCTAGGGGAGCAAACGGG
+
AAA;;;A=AC?==29::;5;?;?@=>=B=@@BCD=;;;@@;@C=BBBCDCC?;;4;5;AABC?BB@@ABBBBCCC;;;;;;*;=AB@IAHBFFK>C@BAAABAABAACCAAA?A<@<@A@AA@@A9@@9@AAAD>ABABAAD<?<?=??:?ABAAAB?AAAA=AAA@@@AAABABBB=@@>@>ACD@D@BB@BBC@CACC@CBA@@DG?BBAF@@;;;AB@@@A;;;5;AA;;;;-;@??>@?3>??=93;>@9
@N9IO0:01111:05770
TACGGAGGGAGCTAGCGTTGTTCGGATATACTGGGCGTAAAGCGCACGTAGGCGGCGCCGCAAGTCAGGGGTGAAATCCCGGAGCTCAACTCCGGAACTGCCCTTGAAACTGCAGTGCTAGAATCCTGGAGAGGCGAGTGGAATTCCGAGTGTAGAGGTGAAATTCGTAGATATTCGGAAGAACACCAGTGGCGAAGGCGACTCGCTGGACAGGTATTGACGCTGAGGTGCGAAAGCGTGGGGAGCAAACAGG
+
@@CB?AAB;@@@D@??9:4;@<BC?@A@AABABD=BBBBB799?>?:;;;<5;:899;4;>=4==AA@?@3?BBC;BBB;B@BABB@@=@;;4;>@=@BAA@9?;:00*0:/0/699>;<<>8AB;BB8=:?A??<8=<?6B5>:>:>>?<747@AA=979C>B>=7:::878=0764:59C:=>B:==@?:==>;>=A<B@@;;;;B<@;;;@BAA?ACCBBA@AC@@AC@AA;@@BEDHD9AABBB;AA@=
@N9IO0:01068:05826
GACAGAGGGGGCAAGCGTTGCTCGGAATCACTGGGCGTAAAGGGCGCGTAGGCGGGATGGCAAGTCGGTCGTGAAATCCCTGGGCTCAACTCAGGGGGGTCGGCCGATACTGCCGTTCTTGAGGGATGCAGAGGAGACTGGAATTCCCGGTGTAGCGGTGAAATGTGTAGAGATCGGGAGGAACACCGGTGGCGAAGGCGGGTCTCTGGGCATTCCCTGACGCTGAGGCGCGAAAGCGTGGGGAGCAAACGGG
+
CCBB@@>@@@0?A>A@BA@BBBBCAE9::CBCCK?EDBBB<AB<@@;;<CC?CCD=BAA=AA;@?@@=@CCCCCC>BBB<??C>??AC@EAAABBBBB)BBB?C>AABBB?>>=@A;AA@CBBC>BBBA@AA@;@@@???6:6;=AB=C@CCBBAAA=???B;??@BBAABBAAADF?DD>A>;;;>A?AB>BCDAC@EEG>CCICDBC=BBB?BB<B@@@AA;;;C?BBBCDD;;;;====-9:?AC:ABB;
@N9IO0:01069:05812
TACGTAGGTGGCAAGCGTTGTCCGGATTTATTGGGTTTAAAGGGTGCGTAGGCGGCCTATTAAGTCAGTGCTGAAATATCCCGGCTTAACCGGGAGGGTGGCATTGATACTGATGGGCTTGAGTAGAGTTGAGGTTGGCGGAATTGACGGTGTAGCGGTGAAATGCTTAGATATCGTCAAGAACACCTATTGCGAAAGGCAGCTAACTAAGCTCAAAACTGACGCTGAGGCACGAAAAGTGTGGGGATCAAACAG
+
?>@@>?@<?>:>@<@?BB=AACAC?@@E<AA6:9,;?099.:>/79AB?>@;::4:?AAA=@<@A@=??AA:;:C<A;;;B8@;??9><?9?=6=?=6=@>;;;@BBCCEGGCCCK?CC@CBCACBB;;4;>=292:29929290499>>=::><9949?AB;BA;;6;;;B@@A@@>A499?<??<8893<<494(48::9;:98=9929>>9999&599556998;823333333&389:;>>/<<944(3;8
@N9IO0:01069:05825
GACGAGGGATCCTAGCGTTGTTCGGAATCACTGGGCGTAAAGCGTTTGTAGGCGGCTCTATAAGTCGGGTGTGAAATCCCATGGCTCAACCATGGAAGTGCATTCGAAACTGCAGAGCTTGAATATGGAAGAGGAGAGTAGAATTCCAGGTGTAGTGGTGAAATACGTAGATATCTGGAGGAATACCGGTGGCGAAGGCGGCTCTCTGGTCCAATATTGACGCTGAGAAACGAAAGTGCGGGGATCAAACAGG
+
ABCCBCC=AAB?A@@@@@@CC@CCAC?AABB::;6;@@CC>CCCCD8;;AB99:4:@>?B::8:BCCC?CBBBBB=BCD=BBB=@@994;?AAA<A=@@@;;;@CCBD>BBBA@@??@@6<<=@@@@;@=BAA<@@@@::9A=@;A>B=?ACCCC??;?>A@;ABAAABAAACA@AA:?8285:BC?D@?@<?AB<?<?B6=@A:8:;6;@>A?>>>:?<@>??@@@@A599BB=BBB????5;9;=>1:956
@N9IO0:01072:05838
TACGAAGGGGGCTAGCGTTGTTCGGAATCACTGGGCGTAAAGCGCACGTAGGCGGATGTGCCAGTCAGGGGTGAAATCCCGGAGCTCAACTTCGGAACTGCCTCTGATACAGCACGTCTTGAGTCCGGAAGAGGTGGGTGGAATTCCTAGTGTAGAGGTGAAATTCGTAGATATTAGGAAGAACACCGGTGGCGAAGGCGCCCACTGGTCCGGTACTGACGCTGAGGTGCGAAAGCGTGGGGAGCAAACAGG
+
AAB@?>@CBB3BBBBB@A=AB?BB>A>BABBBBB=@@@CC>CBCCDDDCBB?BB?BAA:;:?BCCCCBDD8AAA@;@A?;A;;;;BBB<BB=<<5<>;;;A=@@;;;@@A@AABBBCBA=;;;;>:@:?466=:=FF=CB?B@C@D?A@DB@@@@AA@BBBD>B>AAAAAAAAA>@@4949@<>::/9/893;BB>B?;;;B=CCBB?BB?B?ABBB?@@A?@@@@;@CAAAA8::ABCGC9DDCCB<=>><
@N9IO0:01076:05844
TACGTAGGGTGCAAGCGTTAATCGGAATACTGGGCGTAAAGCGTGCGCAGGCGGTTTTGTAAGTCTGACGTGAAATCCCCGGGCTTAACCTGGGAATGGCGTTTGAAACTACGGAGCTGGAGTGTGGCAGAGGGAGGTAGAATTCCACGTGTAGCGGTGAAATGCGTAGATATGATGGAGGAATACCGATGGCGAAGGCAGCCGTCCTGGGCCAACACTGACGCTCATGCACGAAAGCGTGGGGAGCAAACAGG
+
@@BBA>@>8>@?A>A@@@=B=AAE?B8;:@@@B<;9;CC=CAAABBB@@A<AB=BDI<BBGAC@@@@BA@@@CD;9999*;A9@A<A:B:AB@:@;@@>AACC::<E>AA>>>;=;:::8::?:AD6:98::958A6AA??;?6;4?888888?9@98;<?8>:9:?AA?9<<0//:066:?<>BB;=>//)//:(/)/8:=1522+.--'-(-(-2378...-----//9349;3<>=::::&788;;0;<>3
@N9IO0:01077:05817
TACAGAGGGTGCAAGCGTTAATCGGAATTACTGGGCGTAAAGGCGTGCGTAGGTGGTTTGTTAAGTCAGGTGTGAAATCCTCGGGCTCAACCCGGGAACTGCGCTTGATACTGACAGACTCGAGTGTGGTAGAGGATAGTGGAATTCCCGGTGTAGCGGTGAAATGCGTAGATATCGGGAGGAACATCAGTGGCGAAGGCGGCTATCTGGACCAACACTGACACTGAGGTACGAAAGCGTGGGTAGCAAACAGG
+
=>@..-..)--0/)/33:-4.444.4.4.4:444)4944:/929;@;>@;>>:>?9>A8?=:=:==BBFABBBCCC=B>;>>>>8>C@@>@D=CC>C@B@99;BD>BBB@@@@@@@?ACA@A?A@ABE?BBB994:>>?@A=A@C@CC>D@???@@@>:>@@@<@HBBBCBBBBBBBB<BB=B9CCBCBCCB?BCE?A@AC@C??:;:949:5:7:555=CBDCA:::;?<@;=<7<<ABBD>BBBBBG>CBB?
@N9IO0:01077:05838
GACAGAGGGTGCAAACGTTGCTCGGAATTACTGGGCGTAAAGCGCGTGTAGGCGGACCTGTAAGTTGGACGTGAAAGCCCTGGGCTCAACCCAGGAATTGCATCCAAAACTACAGGCCTAGAGTGATGGAGAGGGCAGCAGAATTCCTGGTGTAGAGGTGAAATTCGTAGATATCAGGAGGAACACCGGTGGCGAAGGCGGCTGCCTGGACATCAACTGACGCTGAGACGCGAAAAGCGTGGGGAGCAAACAGG
+
EAAAB@@@;@B@CC;A@@6::87?:=1804=>??:>:::A5::A@@@AAAA@@@=@@?;<;D@BC>B700@00/<1779.799)5555.5:)557:7=89569:49==/5448444:49@AABCCCCB@A@@CC=BBBCCBC@CBG@CC@CBBBB@@=@@AD?G@EDFBBA@@BB@@=A@=@>AAA=@=@A=ABB?C???;?AAA@DE?BAAAAA9>>C977CA977@:<:5222&2665755*566A=1>8>4
@N9IO0:01083:05846
TACGTAGGGTGCGAGCGTTAATCGGAATTACTGGGCGTAAAGCGTGCGCAGGCGGTTCGACAAGTCCGATGTGAAAGCCCCGGGCTCAACCTGGGAATGGCATTGGAAACTGGCGGGCTGGAGTGTGGCAGAGGGGGGTGGAATTCCGCGTGTAGCAGTGAAATGCGTAGAGATGCGGAGGAACACCGATGGCGAAGGCAGCCCCCTGGGCTGACACTGACGCTCAGGCACGAAAGCGTGGGGAGCAAACAGG
+
BBBBAAAE=???A@@>?>:A?BBA;@+0)/====8B@@CC=CCCBBABA@@>AA?B@BABBC>:;;@AAA<<9BF>AAAC5??9?AAB?B>ABA<?:AA=??@@C?BD=@@@:@>@9@BA?BA;:;@<@A@;;;;;;%9A;B>C@CADBAA@B@@@@@DCCD?;;;BBBBCB?A@CC@AA=@=@BB?CC@@<@@@==2:;;;;;;);><5<?B=:973879994:3405BACDC?BAADCDD9BBBBB<C@A?
@N9IO0:01093:05815
TACGAAGGGGGCTAGCGTTGTTCGGAATCACTGGGCGTAAAGCGCACGTAGGCGGATGTGCCAGTCAGGGGTGAAATCCCGGAGCTCAACTTCGGAACTGCCTCTGATACAGCACGTCTTGAGTCCGGAAGAGGTGGGTGGAATTCCTAGTGTAGAGGTGAAATTCGTAGATATTAGGAAGAACACCGGTGGCGAAGGCGGCCCACTGGTCCGGTACTGACGCTGAGGTGCGAAAGCGTGGGGAGCAAACAGG
+
AAA@>9>???,ACCCBBB@CC@CC@B@BBBBABB<@AACD>BAAACAAACB@BE@CA@?996;AAAAABB:BBCC=BBA:@<@@ABCCACC@DCACGDBCB@B@A@@@@CBCBBB==>@9A?;;;6;9>166<8<?@7>B9B;C;?:==<;:::;;<:=BBB4@6554998?AA:??4929=;>==/8/772;AB;B;00*0<3<@AB?CB?B@@@AB@@@@@@A@?4?@@@@A9?@BDCED8>?@?>68999
@N9IO0:01108:05851
TACAGAGGGTGCAAGCGTTAACGTCGAGTTACTGGGCGTAAAGGGCGCGTAGGCGGTTTTATGAGTGTGATGTGAAAGCCCCGGGCTTAACCTGGGAAGTGCATCGCAAACGATAAAACTGGAGTAGATGAGAGGGTGGCGGAATTTCCGGTGTAGCGGTGAAATGCGTAGAGATCGGAAGGAACGTCAATGGCGAAGGCAGCCACCTGGCATCATACTGACGCTGAGGCGCGAGAGCATGGGGAGCGAACAGG
+
DCDCBBBD<@@?@<<922-2),,,,,,220;A@>=6>?@A@6@@<AA=CBA@;;;5;@A3AAA??::9@;;;ACED=BBDG;AB<AA>A@C@A@@;A=@@AABBBBBBA9A;;;;;;.;?@<;;;@:<;CBBBBB7;;>BB@D=@@;@?A?BC;;;BC@CDDD>ABB@A?@@@????>@39393:=>@@@BA@DAA?@@CC@A=@B@AB>A@@@AAAABBBBCDDBBB>A@@BB@@@;;;BBB3BBBAA<@A@=
@N9IO0:01111:05837
TACGTAGGGGGCGAGCGTTGTCCGGATTTATTGGGCGTAAAGAGCTCGTAGGCGGTTTGGAAAGTCGGGTGTGAAAACTCTGGGCTCAACCCAGAGACGCCACTCGATACTGCCATGACTTGAGTCCGGTAGGGGAGTGCGGAATTCCTGGTGTAGCGGTGAAATGCGCAGATATCAGGAGGAACACCGGTGGCGAAGGCGGCACTCTGGGCCGGTACTGACGCTGAGGAGCGAAAGCGTGGGGAGCGAACAGG
+
ABACCCBDDD1CB@@?@C@FDD@C@BBA;@A5;;09:9>@9@@A:9:@=??=@@=@@5;6;C?DDCCC>A@@:;;;.79><>D>@A@C?CB=BDBCCDCB?BBBCBCBBB@AA>BBCCCCAC:;;C@C@BBCED:ABA@AA?B?BAD@BB@B@@@BBB?B@AA<@BAAAA@BBB@@AD@BB@C?BBB?C?AA=@@>9?9>?=@@@?AAAD>C>A>A@AA;;;BBBB@@=ACCBBB>C@A@BBB9AAAAC?@@@?
@N9IO0:01113:05816
TACGGGAGATGCTAGCGTTGTTCGGAATCACTGGGCTTAAAGCGCGTGTAGGCGGCAAGGTAAGTACCTTGTGAAATCCCTCGTCTCAATCGAGGAATTGCTTGGTATACTGCCCTGCTTGAGGCAGGTAGGGGTGCCTGGAACTCTAGGTGGAGCGGTGAAATGCGTAGATATCTAGAGGAACGCCCGTGGCGAAAAGCGGGGCACTGGGCCTGTTCTGACGCTGAGACGCGAAAGCGTGGGTAGCAAACGGG
+
BBCCC<@@B@@@?@@A@?;@B?BC@B9<@BBBBB9BC.55)5>=:5;;9;A>AB=A90444=<A<AA=@=@BA?A199:/7::AA@AA8B:66D@B@C>AAF6?6:=:99:799,9=<<8?<<9<>;6=A?>A1>>><??9@>@??A9949=8=>>>;>777)9>>@>@??998?>A?::2;>;;;;00;@+0////&//444&444449(43=;;=AB:;9=?@:9:A@?:=>>4<0/00/(/::==@7=;;2
@N9IO0:01066:05905
TACGTAGGTCGCAAGCGTTGTCCGGAATTATTGGGCGTAAAGAGCTCGTAGGCGGCTTGTCGCGTCTGTTGTGAAAGCCCGGGGCTTAACCCCGGGTCTGCAGTGGATACGGGCAGGCTAGAGGCAGGTAGGGGAGAACGGAATTCCCGGTGTAGCGGTGAAATGCGCAGATATCGGGAGGAACACCGGTGGCGAAGGCGGTTCTCTGGGCCTGTACTGACGCTGAGGAGCGAAAGCGTGGGGAGCGAACAGG
+
AA@@@??;>9<:@=A;;;<@AC?C@B=@<AA9?>5=<773(3888<9::::6:@=AC9;;BBBCCAAAC?BBBDD=AA@;BCC:BB>C2:::-:@899;:95=9:.55<@BB=BBB?BCBBBB@BCB@BBCDE;CBB?;;6<?A>AA=A?;;;@@BA?ABCD?BCA@BB@A@AA@@@9<?191987<B=?@;@AA?B?BD?B=B;:;CD=C@BBBCCBABCCCCCCC?CBBAAA9??@;;<<.;AAAA=A:;6
@N9IO0:01074:05871
TACGTAGGGTGCAAGCGTTAATCGGAATTATTGGGCGTAAAGGGTGCGCAGGCGGATATATAAGTCAGATGTGAAATCCCTGGGCTTAACCTAGGAATTGCGTTTGAAACTATATAACTAGAGTGTAACAGAGGGGAGTGGAATTCCATGTGTAGCAGTGAAATGCGTAGAGATGTGGAAGAACACCGATGGCGAAGGCAGCTCCCTGGGTTAACACTGACGCTCATGCACGAAAGCGTGGGGAGCAAACAGG
+
BCAAABBF=A??@;?>>><@=ABB:@>A?BB@CE=BA:::/:@9=?@@@@@>AB<BBB@?@B=@@BBBBBBB;;5)6B<6CDA7BA@B@B@CCC>B>B:;;ACE=CBC=CAABABA@CBCC;;;AAC7;<B;<;<.;AAA=@@B?B@BBBB;;:C@@@CCCD?@@@AA@@BBABB<<7;=@C?ABB@BBBB?BBC<?;>:9:>>>9ABB9@=@?BA@@@B@@@CCBBDA;;;AA;A@@@CDE;BBBBF>C@@<
@N9IO0:01083:05881
TACGAAGGGGGCTAGCGTTGTTCGGAATGACTGGGCGTAAAGGGCGCGTAGGCGGCCAAGTAAGTCAGGCGTGAAAGCCCCGGGCTCAACCTGGGAACTGCGCTTGATACTGTTTGGCTTGAGGACGGGAGAGGATGGTGGAATTCCCAGTGTAGAGGTGAAATTCGTAGATATTGGGAAGAACACCGGTGGCGAAGGCGGCCATCTGGACCGTTTCTGACGCTGAGGCGCGAAAGCGTGGGGAGCAAACAGG
+
?>@@=49;9;);AAAACC<@@=@@<@?BBCCCCC>AB;:9,;@6ACBBBCA@BC<A>A?BBDACCCCCAAAACBC:@AAB7AB<AA@C@C@CCC>C?BCBCBBCFCDCCCBBBC?CACC?BCE@ABCB<AAAB=B@@;@@=A<@<@C;@@BBAABAB;BA@@:A?ABBBBBBCCACC;@9??<@@@>C?:;;:CB?B@BC@C@CCCCC?AA;:::5;@CA@AABBBB?ABB;99/:>BBCDC9AABEH?AAA=
@N9IO0:01083:05888
TACGAAGGGTGCAAGCGTTACTCGGAATTACTGGGCGTAAAGCGTGCGTAGGTGGTTCGTTAAGTCTGCCGTGAAAGCCCCGGGCTCAACCTGGGAATGGCGGTGGATACTGGCGGACTAGAGTGCGGTAGAGGGTGGTGGAATTCCCGGTGTAGCAGTGAAATGCGTAGAGATCGGGAGGAACATCTGTGGCGAAGGCGGCCACCTGGACCAGCACTGACACTGAGGCACGAAAGCGTGGGGAGCAAACAGG
+
>?B;;5:9-4999399;;@BC?BB:A?C=????D>9:;CC=CCCBBDCAAA@BC>B9::B=<7<;995:.9;;;;)5599+9<6=???:>?;;9,9749.5;7:@7;:?;@B?BB>A=<:::>:??<699A>>>7?D@?B?A@B8==6=7=B@@B999@@@A<::>BA@??@@@?>?8@>7@=:::@@:999???<A;?><B598:==8==698;787777399933,4;<;<>7===>BAA4>>?>?8>>?=
@N9IO0:01096:05866
TACGAAGGGGGCTAGCGTTGCTCGGAATCACTGGGCGTAAAGCGCACGTAGGCGGCTTTCTAAGTCAGGGGTGAAATCCCGGGGCTCAACCCCGGAACTGCCTTTGATACTGGAGAGCTTGAGTTCGGGAGAGGTGAGTGGACTGCGAGTGTAGAGGTGAAATTCGTAGATATTCGCAAGAACACCAGTGGCGAAGGCGGCTCACTGGCCCCGATACTGACGCTGAGGTGCGAAAGCGTGGGGAGCAAACAGG
+
49994.4444$44999AA<<<>00)/5:://555)555::1:555<599@B=@B?BBB699=;:99>>@@4????494<3@<<+@:9:79BB5A<A6;;;;5;@099998;:;>000>>6:=>>6::A9==0.(-5,,-5(--5/33<<;555544:====6@29944444::.3333-48.44<.44555:995;2//)////:;;.555'5;<=?????>=<;44.9444;>3555<:::.:99;;)4483
@N9IO0:01096:05876
GACAGAGGGGGCAAGCGTTGCTCGGAATCACTGGGCGTAAAGGGCGCGTAGGCGGGATGGCCAGTCGGTCGTGAAATCCTTCGGCTCAACCGAAGAACGTCGATCGATACTGCCATTCTTGAGGGATGCAGAGGAGACTGGAATTCCCGGTGTAGCGGTGAAATGTGTAGAGATCGGGAGGAACACCGGTGGCGAAGGCGGGTCTCTGGGCATTTCCTGACGCTGAGGCGCGAAAGCGTGGGGAGCAAACGG
+
AAAAA??@@@0?C?B;;;@CAAAC?C:;;CCCBC>A@@BB;@@;@AAA@BB@CCB=@:98:@BBCBC@CCD@@@C<AB595:?;?ABC@C?AA?BC?C9:9BAB@@@AA@@??<?@<@@399?@:@AAABB@@;>?@@BB@C?C<>>:>?BBBBBDD?AAAB<ABBAAA???BAAAC<AA?C?999?C?BB?BBB@B@BBB=BC@@@@@:@@<A5?8<:::A>@678:=<>9:90::;==?>/==;;;1;==
@N9IO0:01098:05880
TACAGAGGGTGCGAGCGTTAATCGGAATTACTGGGCGTAAAGCGCACGTAGGTGGTCTGTTAAGTCGGATGTGAAATCCCCGGGCTCAACCTGGGAATGGCATTCGATACTGGCGGGCTAGAGTCTGGTAGAGGGTGGTGGAATTCCAGGTGTAGCGGTGAAATGCGTAGATATCTGGAGGAACATCAGTGGCGAAGGCGGCCACCTGGACCGAGACTGACACTGAGGTGCGAAAGCGTGGGGAGCAAACAGG
+
CCBBBBBB<AA???@?::5;=@@B<A5;49??@B>BAABB8@@??A:;;BA=AC?ABBBB?B?CBBB<@;;;BBB=BCHI<CC>CCCGAC@DDD>D?BB@CCC@BBBCBCCC@CBJ?BB@@@A@@@@<>A;9:@;??9?A?B?C?B?BB?AAAAACA=?8:8088:79@@AAC???A7::6:8;;<====B588;7@7CB8B6==6==6==7=BBA@@>>>?BA@;>49;=;<=5<=>;>CC.55887(7<74
@N9IO0:01107:05873
TACGGAAGGTCCGGGCGTTATCCGGATTTATTGGGTTTAAAGGGAGCGTAGGCCGGAGATTAAGCGTGTTGTGAAATGTAGATGCTCAACATCTGCACTGCAGCGCGAACTGGTTTCCTTGAGTACGCACAAAGTGGGCGGAATTCGTGGTGTAGCGGTGAAATGCTTAGATATCACGAAGAACTCCGATTGCGAAGGCAGCTCACTGGAGCGCAACTGACGCTGAAGCTCGAAAGTGCGGGTATCGAACAGG
+
AA@C?C8;7;C;@@;@CC?BBC@C@DCC>BBADF=CC=CC>CC>CCCCCCC?C=B>BBAA<@<@BB@AB@BBBBB=BBAAAC;;;ACC@CCEC?@?B@@@@???@ACC@BBB?BB<B?B>??AACAAAAABD>C?@?9;;4;4;8;BCC?@@@BB;;7;CAA=BAAB<?>?A@>>??@@=AC?BBB?BBB9:9A?9?;999>A???::5;??@AC@CAAA@@@@@A=AABA@@@:>B;;;@;ABBBBA>;;;=
@N9IO0:01111:05904
TACGTAGGGTGCGAGCGTTAATCGGAATTACTGGGCGTAAAGCGTGCGCAGGCGGTCTTGCAAGCTGGGTGTGAAAGCCCCGGGCTCAACCTGGGAGGTGCATTCAGGACTGCGAGGCTGGAGTGCGGCAGAGGGAGGTGGAATTCCACGTGTAGCAGTGAAATGCGTAGAGATGTGGAGGAACACCGATGGCGAAGGCAGCCTCCTGGGCCGACACTGACGCTCATGCACGAAAAGCGTGGGGAGCAAACAGG
+
CBCCBAAB:9;9ABAAAB=A>BB@@C8::;AABC?CCCCC>CCCAA?BB;;5;;8:BB?CCD?BAAAA;;;;BBB9;;;;-;E=@??A6:6:@@9??;??<<=9==>9=>999???:?CA8??899A??????A;AA4:88A=A?B@AA??988=>?>A@AA<ABBBBBAAB977=B;??>A>????DA:;9;BA?C;::A@?@A6;;B0;5;AA???@A;:;AAAA@@?@;;;;&;?>AADD;:99BD9?@@9
@N9IO0:01064:05931
TACGGAGGGCGCAAGCGTTGTTCGGAATTACTGGGCGTAAAGCGCGCGCAGGCGGCTTCTTAAGTCTGTCGGTCAAATGCCGGGGCTCAACCCCGAGCGTGCCGAGGATACTGGGAGGCTGGAGACATGTAGAGGCAAGCGGAATTCCGGGGTGTAGCGGTGGAATGCGTAGAGATCCGGAAGAACACCGGAGGCGAAGGCGGCTTGCTGGGGCATGGTCTGACGCTGAGGCGCGAAAGCGTGGGGGAGCGAACAGG
+
AABA<@??8>@>B?A@BB=@@ACCBC?B?AB??@<@BBCC>CCC@AACBBB@DC@CD@CDADACBBDDCCD@DBBC>CCC@ECC8CCC=4999.9;?@?<971:971777=>AA8??<?CC?CBCCBBAA@?@:7;;8==?9=8;6;-333&38899<>8<<9=9;;;=<<>><0//)/)/)//155505(//)/6639377,33,333777.7<==/78=800/////0)000//8(56=88878(87=6716787
@N9IO0:01070:05933
TACAGAGGGTGCGAGCGTTGTCCGGAATCACTGGGCGTAAAGGGCGCGTAGGCGGCTTGGTAAGTAGGGGGTGAAATCTTGCGGCTCAACTGCAAGGCTGCCTCCTAAACTGTCAGGCTTGAGCACAGTAGAGGCAGGTGGAATTCCCGGTGTAGCGGTGGAATGCGTAGAGATCGGGAAGAACATCGGTGGCGAAGGCGGCCTGCTGGGCTGTTGCTGACGCTGAGGCGCGACAGCGTGGGGAGCAAACAG
+
CBBC?@?C<BBAAA@@CC?AAA?C?B>AABABBB>@>@>A4996:A@BBBBACA?A@6:5;A:@@9::::);BBB=@@@?BAA>BBCB?BBBBB?B?BBAC?@A<ABB=BBBBB;;7;B>;;;A@@BB@@@@@?@BB@DD?A5:5:?9?=@@A@@::6:A;@>@BCCCCCBBABBBB=A>;;5<;;:9:>?<@?A7878B?A?BBBAA@9@??>8?@?888??=@;=8;==>:======8;;+///6:1867
@N9IO0:01075:05957
TACGAAGGGGGCTAGCGTTGTTCGGAATTACTGGGCGTAAAGCGCACGTAGGCGGGTCGTTAAGTCGGGGGTGAAATCCCGGAGCGTCAACTCCGGAACTGCCTTCGATACTGGCGATCTAGAGATCGAGAGAGGTGAGTGGAATTCCGAGTGTAGAGGTGAAATTCGTAGATATTCGGAAGAACACCAGTGGCGAAGGCGGCTCACTGGCTCGATACTGACGCTGAGGTGCGAAAGCGTGGGGAGCAAACAGG
+
?ACA@=@A@@0AB@@?CC@CB@C>:>+0,0<000*9=@><5<BBBBBAA:;6;@@9AA@A<A@CB@A=A?,@@@C9;;;0;<@@;;;?@5;:;5:7A>A9558?9><9;=997,78<=88=ACC???AAAAA@@>ABCCCC?B?B?B<<@@AA>>>BA<?>?A:A<>>?==<>?<177)/)/6168<:@@??<>>A=B<@@<;;;A===8B;<;BCCBAABBBCBA;;7;;;CCB=B;;;;;;.;<;<@8<<;;
@N9IO0:01079:05946
TACGAAGGGTGCAAGCGTTACTCGGAATTACTGGGCGTAAAGCGTGCGTAGGTGGTTTGTTAAGTCTGATGTGAAAGCCCTGGGCTCAACCTGGGAACGGCATTGGATACTGGCTTACTAGAGTGCGGTAGAGGGTAGTGGAATTCCCGGTGTAGCAGTGAAATGCGTAGATATCGGGAGGAACATCTGTGGCGAAGGCGACTACCTGGACCAGCACTGACACTGAGGCACGAAAGCGTGGGGAGCAAACAGG
+
A@B@?;@C7;;BD>B;;;@CCCCB?B<?=?BCCC?DAAAC=BBC;;;@@@A?BB@BF=CC@D@CB9:;BBA@::;0;@93@DC<ABBA=A?;;;:;@DD8@@@4;5:@@@AA=@@6;;;;;AA???A<:::AAA<BBBBB?C?B?CC>C@BBBAA:::BBCC>BBBBBBAAA:;;@@8@A>A@CBBBCCCB@CCC>B@BCBDCDD@BC?BB@BBCAAACB@@@>9999=>@;;;6;@@@BBB9BBBBC<A@@2
@N9IO0:01087:05956
TACGGAGGGTGCAAGCGTTATCCGGAATCACTGGGTTTAAAGGGTGCGTAGGCGGCCTGGTAAGTCAGGGGTGAAAGCTTCCCGCTCAACGGGAGAACTGCCCTTGATACTGCCAGGCTCGAATTGGGTTGAGGCCGGCGGAATGTGGCATGTAGCGGTGAAATGCTTAGATATGCCATAGAACACCGATTGCGAAGGCAGCCGGCCAAGCCTTGATTGACGCTGAGGCACGAAAGCGTGGGGAGCGAACAGG
+
A@>?=;;;/9=@=9=>@>699B>C>A=@A?@@@@8??0;;0:?9?@B@>??<;;4;=BB=AA@B;<=BCC9;;<H=B@A=@B;@@;;;>AAB<BAB?BBCCE>D@BA@??@==:;:6:AAABAF?BB>B?A?><?8C?BB?B?BBAA=???@>@>:929ABB=BCBB?A@@@CBCA?BB?A@=A@D?BBA00/9:(/*/66:5=:B@H:99@C?A??<?@AB@@@9929<>=A@=BBCCCCC;BB>?><;<<2
@N9IO0:01104:05922
TACAGAGGGTGCGAGCGTTAATCGGAATTACTGGGCGTAAAGGGTGCGTAGGTGGTTAATTAAGTCAGATGTGAAATCCCAAGGCTTAACCTTGGAATGGCATTTGAGACTGGTTGGCTAGAGTACAGAAGAGGGAAGTGGAATTTCCGGTGTAGCGGTGAAATGCGTAGATATCGGAAGGAACACCAGTGGCGAAGGCGACTTTCTGGTCTGTTACTGACACTGAGGCACGAAAGCGTGGGGAGCGAACAGG
+
AABAAABA<;:9AA@@@@=A;?@@<@?B?BCBBB=;;;A@9@@;@AABAAA=;;6:?C?C@C?AACCBB;;;BCC=@@@8@;@2992929;@<@<@<:9699CD=?@?@@@C=A<@7;;@>?@CBCCCC?CBBB>B7;;B?B?BB>B@B?AA@BBBB?B@AA<ABA@ACCBBAA;;5;=@5;5;@@>A@@@=@BC@C@CCC:::8:@A?ABBCC@BBAAA??>@@??=?AA@@?9?A@>?@@5?=@@A<??C?
@N9IO0:01067:06008
TACAGAGGGTGCAAGCGTTGTTCGGAATTACTGGGCGTAAAGCGCGCGCAGGCGGGTTCTGCAAGTCCGAAGTGAAATTTCACTGCTCAACGTGAAGCTGCTTTGGATACTGCGAATCTTGAGACCGGTAGAGGCTGGTGGAATTGCAGGTGTAGCGGTGGAATGCGTAGAGATCTGCAAGAACACCCAGTGGCCGAAGGCGGCCAGCTGGGCCGGTTCTGGACGGCTGAGGCGCGAAAGCGTGGGGAGCAAACAGG
+
ABBABBBA9@A9929?:929@:?<88.4.4:=>:899;BC6;;9;B;;;BB;;;;09459A=A;:9;?BC?;;;?>0=@2<<;::@??B=:9777-3338888(3-33<8733334373437333,3,3399</44<7;>8<7=643386733337733/(/0/-----//57777.--(-9(,,--'--5402(*((((((((((**233'2,24926..(...(....5.56222=/2222299&22566/699:
@N9IO0:01070:05961
TACGAAGGTGGCAAGCGTTGTTCGGAATCACTGGGCATAAAGCGCGTGTAGGCGGCTTTGCAAGTCGGGTGTGAAAGCCCTCAGCTCAACTGAGGAACGGCGCCCGAAACTGCATTGCTTGAGGCCTGGAGGGGAGAGTGGAATTCCCGGTGGAGCGGTGAAATGCGTAGAGATCGGGAGGAACGCCGGTGGCGAAAGCGACTCTCTGGACAGGTTCTGACGCTGAGACGCGAAAGCTAGGGGAGCAAACGGG
+
AABB@=@?9;7;D=A9;;?BB?A@=?=AABCCCD>CBAAA9@AA@@@AA@@?;;6;BB=BCCAAAABE>9;:CBE;ABA;@BBBBBCC?BBB::49:>>;559<23:;0;:9@BB@CCC?BBB?B?BBACDCD<CBBBAB>B@B?BC>B@BB@CC:;:;BBA=>><>>=<<<566;>7>@<@9BBC?C?;;4;;;9,55;::<====B;@@?A>B>BBBBCCCCBBBBBA@@B@8?@;;;CC7DBAAA;ACD;
@N9IO0:01085:05974
GACGTAGGGCGCGAGCGTTGTCCGGATTTATTGGGCGTAAAGAGCTCGTAGGCGGCTTGTCGCGTCGACTGTGAAAACCCGCGGCTCAACTGCGGGCTTGCAGCCGATACGGGCAGGCTAGAGTTCGGTAGGGGAGACTGGAATTCCTGGTGTAGCGGTGAAATGCGCAGATATCAGGAGGAACACCGGTGGCGAAGGCGGGTCTCTGGGCCGATACTGACGCTGAGGAGCGAAAGCGTGGGGAGCGAACAGG
+
AA@CCCCC=???@>>>@>;@BC@C?BBB;@@6;;/;B@@A<A@@@@A@?::2:@:@B@BDCCCDCCDCB@@@:;;;.;?8?AB?BBBC?AAABBC=@@<@A;;;<@??@@B@;@BB@HCCBCBB?AB=?>>>>3<@AAAC?A?B?B?BB?B??>BB@;BABB<BBBB??@B@@>?>>:>>:=:>CB?C?@@>@BD?C@CCD=BBCBBBD>D@BBBBBA@@@@@@@@B@CCBAAA<ACBBCFD;BAAA@?@@@?
@N9IO0:01091:06008
TACGGAAGGGGCTAGCGTTGTTCGGAATTACTGGGCGTAAAGCGCGCGTAGGCGGCCATGCAAGTGAGGCGTGAAAGGCCTGGGCTCAACCTGGGAACTGCGCTTCAGACTGCATGGCTTGAGTCCGGGAGAGGGTGGTGGAATTCCCAGTGTAGAGGTGAAATTCGTAGATATTGGGAGGAACACCAGTGGCGAAGGCGGCCACCTGGCCCGGTACTGACGCTCAAGTGCGAAAGCGTGGGGAGCAAACAG
+
CCB=?A?BCC;CCDCBBB?@@?@B>B7<8;BAAC=;;;CC=CBAACAACAC>;;5;9@>@AA<@@A9;7;A@@AB;@=@@CCE>CBBA?BABBB<A?AABABBB?BBBBA@AA@AA=@A?BAA@A4::,7<;;;.;;2;86;6>8>>1<<@ABA?;:3:=<>4>:<<=?>>>@@<AC7;;=A7;;A:=;;:<@::8;<@?=B<>>;==:=A:A=?<=>BC>>=A>>:>>>>?AD9>>A>===2888<C5=>9
@N9IO0:01099:05987
TACGAAGGGGGCTAGCGTTGTTCGGAATTACTGGGCGTAAAGCGCGCGTAGGCGGTTTTGCAAGCCAGAGGTGAAATGCCTGAGCTCAACTTAGGAATTGCCTTTGGGACTGCGAGGCTTTGAGGACTGGAGAGGTGAGTGGAATTCCCAGTGTAGAGGTGAAATTCGTAGATATTGGGAAGAACACCGGTGGCGAAGGCGGCTCACTGGCCAGTTTCTGACGCTGCAGCGCGAAAAGCGTGGG
+
@ABBB?BDED5CBBBAAA;@@<@B?B>B?@@@CE;@ABBB<BAA@BA;;;;5;A=AAB7@AB=AA@B;;<9;BDD=BBB9;;BCCCBBABB>@B;@;@<;;4;;,99,9:<<===>;BBB>BDB?BAAA?;::C??@?@@@:B?B=AA;ABBBBBB;;8;BIF?KA;;<GDCCBDADD8<9;@=AAC=A5;;>BBB?C@CD?BB@A@AA6;9;CBE:;;@AA@<<00/<00/4999&9==<9;;
@N9IO0:01112:06009
GACAGAGGTTGCAAACGTTGTTCGGAATCACTGGGCATAAAGCGCACGTAGGTGGTCCGCTAAGTCGATTGTGAAATTCCCCGGCTCAACCGGGGAACTGCAAACGATACTGGCGGGCTTGAGGTCCGGAGGGGTGAGTGGAACTCCTGGTGGAGCGGTGAAATGCGTAGATATCAGGAGGAACACCGGTGGCGAAAGCGGCTCACTGGCCGGAATCTGACACTGAGGTGCGAAAGCTAGGGTAGCAAACGGG
+
BBBAACB@D>@?AC=?>?;=?;=@=?;AAAA@AA<AAAAC8<;9:CAAA@@=??;?@=AABB<<=???A0/0::=3@,;;;.55:@6999<>DD9D@=?;9;7.70//0/<:8<==6@@=?@@?BB;A;;;;;.;@CAABBF@CCFADDAAA?ADCC@CBCC>BCBA@A@CA@@@A@<@@=@<@??9?;>@>?98939<=<?AABBCB@C?B?A9:9987:@>>@@A?@@@CBE=BAA@@@8A@@;;;0;BB;
@N9IO0:01078:06022
TACGGAAGGTGCGAGCGTTAATCGGAATTACTGGGCGTAAAGCGCGCGTAGGCGGCTTGGTAAGTCGGGTGTGAAAGCCCCGGGCTCAACCTGGGAACTGCACTCGATACTGCCGGGCTCGAGTACGAGAGAGGGGGGTGGAATTCCAGGTGTAGCGGTGAAATGCGTAGAGATCTGGAGGAACACCGGTGGCGAAGGCGGCCCCCTGGTTCGATACTGACGCTCATGTGCGAAAGCGTGGGGAGCAAACAGG
+
ABCB?B6;6;A@B@@;;;5;5;=@;A?B?B@@@B9;;;;;0;@;;;@;;;A=;;7;A>A?CC@DC@@@9@@@@@B6:9BB:BD>BCBD=>=?AB=B?BBB??>AACBBCA@@C?BB>ABACBCBBBAAB@@?CCCCC)CD>A>A?A=??=@AABCCC?B???8?@:::@??>>>>=@=:;5;?AAB?D?BB@CBC?B@DC5;;;;*;A=@=AABBBBCBBBBB@ABCCBBBDDC>CDDCCBB9;;;CH>CBC@
@N9IO0:01078:06040
TACGAAGGGGGCTAGCGTTGCTCGGAATGACTGGGCGTAAAGGGCGCGTAGGCGGTTTGGTCAGTTAGGCGTGAAATTCCTGGGCTTAACCTGGGGGCTGCGCTTAATACGGCCAGGCTTGAGTGTGGAAGAGGGTCGTGGAATTCCCAGTGTAGAGGTGAAATTCGTAGATATTGGGAAGAACACCGGTGGCGAAGGCGGCGACCTGGTCCATTACTGACGCTGAGGCGCGAAAGCGTGGGGGAGCAAACAGG
+
??A?>:>A@?0AA;;:BB@CCBBB@D?CCBCBBB?BCBCC>@@;@A@@@BB?CCADD>B>BB?AB=AA?::;AAA9A=A?@@@;@B=@?C@DGDDD5CB@AABB@B=AAAC?A?BB?AAACBBCCBC?B>BBBB>CDECCAC?@>@D=A@??@@@??;?@@@;A>AABBDB@@@>>?3;/7328<;>A<><6>:<8<:9909;;C@CC@AA?;;7;;@AACA;;;;:2:@?:99,9>994444$94444)4:?7
@N9IO0:01086:06020
TACGTAGGTGGCAAGCGTTGTCCGGATTTACTGGGCGTAAAGAGCGCGCAGGCGGCTGGTCAAGTCCGATGTGAAATCTCCCGGCTCAACTGGGAAACTGCATCGGAAACTGATCAGCTTGAAGGTGGGAGAGGGTAGTGGAATTCCCGGTGTAGTGGTGAAATGCGTAGATATCGGGAGGAACACCAGTGGCGAAGGCGACTACCTGGCCCACTCTTGACGCTGAGGCGCGAAAGCTAGGGGAGCGAACGGG
+
BB@A@@@?9:8:D?AACCFCCC@C@AAA<@@BCC>BBBBB:A;;:AABBBC?;;8;BB=CBC@CCC@CCBBA@@@9?B@<?7?;=?AB?BBCD=CA;D?@@BBBC@CE=BBA@?A?@:959>;@;??B=@@99:2:AA@B?B?B?CC>C?BBBBBBC?BBCK>@;899??AA@?===4@@=@<?AA<@?@?>=?><@=ABCBCCA>>=39:/9??AB@BA???B???=@B?@AC:@@?=<<<2<<>@B@CCF>
@N9IO0:01087:06016
TACGTAGGGTGCAGGCGTTAATCGGAATTACTGGGCGTAAAGCGTGCGCAGGCGGCTTCCTAAGTCAGATGTGAAATCCCCGGGCTCAACCTGGGAACTGCGTTTGAAACTGGGAGGCTAGAGTGCGGCAGAGGGGGGTGGAATTCCACGTGTAGCAGTGAAATGCGTAGATATGTGGAGGAACACCGATGGCGAAGGCAGCCCCCTGGGCCAGCACTGACGCTCATGCACGAAAGCGTGGGGAGCAAACAGG
+
@ABC@@@B=;;;BG@BAA?A<BBB@C6;8;@AAG>;;;BB<BBBBCCCBBB<@A?BC=C?A@;@BAAAB;69B<;24;44&4:4<>?D?B>BFC>C9::A???B479?;@>>:397.7:@;BB@A?B>?<<?@@@@@'@@:@<@;?>@?A<??55335...5.5>@@A@@@@@@??B9==<A<CCC@B@@@?A@@=??@@@@@@@);;A=A>@@@;:9AA;::9>>>>??@?>?9?BBBEGK:@;;:G>CCDA
@N9IO0:01098:06030
TACGGAAGGTCCGGGCGTTATCCGGATTTATTGGGTTTAAAGGGAGCGTAGGCCGGAGATTAAGCGTGTTGTGAAATGTAGATGCTCAACATCTGCACTGCAGCGCGAACTGGTTTCCTTGAGTACGCACAAAGTGGGCGGAATTCGTGGTGTAGCGGTGAAATGCTTAGATATCACGAAGAACTCCGATTGCGAAGGCAGCTCACTGGAGCGCAACTGACGCTGAAGCTCGAAAGTGCGGGTATCGAACAGG
+
CCCC@D?C?BC@CB;A:96;BBAF@CGJ>AAGLG<AA>AB:BD>CBBBBAB=A<@>@CCC>?>?CBCCC@D999@:@AAACC@@?AAA>AAB@???@@@9;9:9@@CC?CCC>@@9?;?688@?A?A@@A@B<B@?@<@B?B?C>AACC?CBAAABB=BA>=7?>>?=@@@C@@@@AAA=AC?@AA?BBA?A@A@=@=???@AA??::5:@@AAC@BCCCBB:::D=@@@?>>>6A;;;CC=CABADDAAAA@
@N9IO0:01102:06019
TACGTAGGTGGCAAGCGTTGTCCGGATTTATTGGGTTTAAAGGGTGCGTAGGCGGTTCTATAAGTCAGTGGTGAAATACGGCAGCTCAACTGTCGAGGTGCCATTGATACTGTAGGACTAGAGTACTGTTGAGGTAGGCGGAATGGACGGTGTAGCGGTGAAATGCTTAGATATCGTCCAGAACACCGATAGCGAAGGCAGCTTACTAAAAGAGTAACTGACGCTGAGGCACGAAAGTGTGGGGATCAAACAGG
+
CCABBBB?BB<@@:>@@@?BBB@>8?@?8@B;A@:?D8>>7>=;:>?AABB?@@<@<@@BBB?BBAA@??;?>>>5>?9;6;@@@B@A?ACEGICCC@CBB>BB=@@@BABBBBB?BAABD:;;AABEF?BBB@C>>;>@<@=AA?BBB@BCBBBAA>ABBB?BBBB?BAAAAAA???=A@B<@@A>AABAAAAA=@:??@@?:@@<???.?>ABB?B@?>BBB:99@:><<=@@;@@A@@@@5??@AC>:::?
@N9IO0:01103:06055
TACGTAGGGGGCAAGCGTTGTCCGGATTTATTGGGCGTAAAGAGCGTGTAGGCGGTCAGGTAGGTCGGTTGTGAAAACTGGAGGCTCAACCTTCAGAGGTCGACCGAAACCCCCTGGCTAGAGTCCGGGAGAGGAGAGTGGAATTCCTGGTGTAGCGGTGAAATGCGCAGATATCAGGAAGAACACCCGTGGCGAAAGCGGCTCTCTGGAACGGTACTGACGCTGAGACGCGAAAAGCGTGGGGAGCGAACAGG
+
AB@@@DDDDD3CC;:9BB=?A@6;7;ED>GCACE>CBBBD=B;;;BBBA<;600+0@@@=@AA>ACC?C888@@AB8BCA?:96:;AB@CAC@CCCBB@BBBBC?CCC=AAAC2AA>AAABB999?AA=BBBB?A@A???=A9?:?:??=AABBBBB<?;?>7>AAABBBBBAAABB@C@BB>>>A?7?::3;6<;0:>>8<><988@?B?BB@BABB;;;@@=>@?===>9999*9<;9773(38;;<48=B7
@N9IO0:01104:06058
TACGAAGGGGGCTAGCGTTGTTCGGAATTACTGGGCGTAAAGCGCGCGCAGGCGGTTTTTCAAGTCAGTGGTGAAAGCCCGGAGCTCAACTCCGGAACTGCCATTGAAACTGTAAAACTTGAGGACGAGAGAGGTGAGTGGAATTCCCAGTCGTAGAGGTGAAATTCGTAGATATTGGGAAGGAACACCGGTGGCGAAGGCGGCTCACTGGCTCGTATCTGACGCTCAGGCGCGACAGCGTGGGGATCAAACAGG
+
@BDA@?AEED5DCCCCBC@CD@BB?A6;7;CBBC?BBBCB<B;;;;;BAAB?AA>AAAA0AA?@@@BBCC@@@?D>CCC>C<9:9@@@?BCC?B@B?A@@@>AA;?>B=B@@A@@@6@A>A??;?;::;>988<>>@@88185:9=>0;/---4---6(.-..'.(...786675259,2(-(-(-694<6;;3@@B@B@BB?BBBAAAC@BBBBBAAABAAADAB;;;?<;<BBCBCCCDGDG<C??@E>BBB?
@N9IO0:01109:06046
GACGGAGGGTGCAAGCGTTGCTCGGAATCATTGGGCGTAAAGGGTGCGTAGGCGGCTTCTTAAGTCTGGCGTGAAAGCCCAGGGCTCAGCCTTGGAAGTGCGCTAGAAACTGAGGAGCTCGAGTGCCGGAGGGGAGAGTGGAATTCCTGGTGTAGCGGTGAAATGCGTAGATATCAGGAGGAATACCGGTGGCGAAAGCGACTCTCTGGACGGTAACTGACGCTGAGGCACGAAAGCTGGGTAGCAAACAGG
+
@AAC>@@B=<;;B=@@AA@BCCCC?B8<;BC8AD8BBBBB>CF>?@@AAAC?9999C?AADD?AAACB?BBBBAC6;9B<BCE>ECA@@@@D@C?CAHCCAAABA@@A<ABAAA<???BBABBAAA>C@CCCC=BBBBBC@C@B@C@BB?BBBBA@@>@CDE?BC@AABBCECBDBC>@A?B<;;;?B?;;:;CBB=CD;;;@C@AAB@B@@<;;5;@?;;;;;;;0+00000A+009?A6>>?@@@7==>:
@N9IO0:01109:06054
TACGTAGGGTGCAGGCGTTAATCGGAATTACTGGGCGTAAAGCGTGCGTAGGCGGTTTGTTAAGACAGGTGTGAAATCCCCGGGCTTAACCTGGGAACTGCGCTTGTTACTGGCAGACTTGAGTGTGGCAGAGGGGGGTGGAATTCCACGTGTAGCAGTGAAATGCGTAGAGATGTGGAGGAACACCGATGGCGAAGGCAGCCCCCTGGGCTAACACTGACGCCTGGATGCACGAAAGCGTGGGGAGCAAACAGG
+
BBBBAAAB<BCCCD?@>?:@;ABC@C@B>BBDDE>BBBCC?CBBBB?@@;;6:C>BC<BB>@>@BBBC@DCCCBC:>@@@3@A;@@?C?C@CBD=C8:;::@@C:CE@CCCC<E@<ACC@BBBBA@@<@@@AADCDD*BC?A?A?A?B999BAABB::7BBC;>8777>=<>AA@BB???09.738=BBAA:?89498<<>>:>:.:A?7>?@8<=?<<78660//(///79?@=D?BCBBBBA5?997<1<<<5
@N9IO0:01112:06059
TACGGAGGGTGCAAGCGTTATCCGGATTTACTGGGTTTAAAGGGAGCGCAGGCGGACTGGTAAGTCAGTGGTGAAAGCCTTGAGCTTAACTCGAGAACTGCCATTGATACTATCAGTCTTGAATGTTGTTGAGGTTTGCGGAATGGGTCATGTAGCGGTGAAATGCATAGATATGACCCGGAACACCTATTGCGAAGGCAGCAGGCTAAACAAATATTGACGCTGAGGCTCGAAAGCGTGGGGATCAAACAGG
+
BBBC@BBB<@??C?CBAA@DFF?C?BBB<>>=>>*990::.;A8@@ABBBF@EE@BBB@?@A?BBBBB::9:BBC=CA>>:9;::;:@:@A@@@BB@DA@@@CC?BAA@??>=>??>??=@@<@@A?BB?CBA?BC<ABC?B?BBB=BAAAA@A@;;6;AAA;;;::;AABBBBBAAA0;4;=@@@<@BB=AA@@=@?BBBE<;7<AAA<BBD=CCC@BBBCB?=99399;?AA;AAAABBB6@A@@?9::;>
@N9IO0:01065:06104
TACAGAGGGTGCAAGCGTTAATCGGAATTACTGGGCGTAAAGCGCGCGTAGGCGGTCAGGTCAGTCGATTGTGAAATCCCCGGGCTTAACCTGGGAATTGCAGTCGATACTGCCTGGCTAGAATGTGGAAGAGGGAAGCGGAATTTCCGGTGTAGCGGTGAAATGCGTAGATATCGGAAGGAACACCAGTGGCGAAGGCGGCTTCCTGGTCCAACATTGACGCTGAGGCGCGAAAGCGTGGGTAGCG
+
;=:///8737:;B>=;?A?B>AAA=A=@<@BBBB=BBABC6:;99@<BCCDACB?CAAA?CB@BBB@B@659<<<6;<;;+//+//6<8;8;?C>D:A8<B===@@@>>>@==86604<;4505::;7;59333(349<:5:-33/35:59:<<=BB?BDBD9BAA@BBB@AA@;<8;17-4.4;>8<<<=:=??:?:;;7;<5:95626>:>:===9<;?<:5555.555<=?4695599)9@AA;
@N9IO0:01068:06077
TACGAAGGGGGCTAGCGTTACTCGGAATGACTGGGCGTAAAGGGCGCGTAGGCGGCTTATACAGTCAGATGTGAAATTCCTGGGCTTAACCTGGGACCTGCATTTGATACGTATAGGCTAGAGTGTGAAAGAGGATTGTGGAATTCCAAGTGTAGAGGTGAAATTCGTAGATATTTGGAGGAACACCGGTGGCGAAGGCGGCAATCTGGTTCACAACTGACGCTGAGGCGCGAAAGCGTGGGGAGCAAACAGG
+
::A@?;@BBB0AAA@;;:?AAB@A=@>A@AB;;;8;CBBD=BB=B@AAAEB@@@<@B?:;<CBJCCBBB9;;@AB=B@DACBB<BC<@=A?AAA;@@8;;CCCC>BBBBBBBBAAB<;;;AAABBB???<?CA=@A900:;>*0)0(/096633333,399;1848;;=>;;;7<)7/94.4.4997<9<=8=55458=@=BB@BBBB?B7;9997499@<<;;:594;@B;;;0:A@@@DD9::;BB;:<<5
@N9IO0:01083:06069
TACAGAGGGTGCGAGCGTTAATCGGATTTACTGGGCGTAAAGCGTGCGTAGGTGGCTTGATAAGTCAGATGTGAAATCCCCGAGCTCAACTTGGGAACTGCATTTGATACTGTCTGGCTAGAGTGTGGTAGAGGGTAATGGAATGCCAGGTGTAGCGGTGAAATGCGTAGATATCTGGTGGAACATCAGTGGCGAAGGCGATTACCTGGACCAACACTGACACTGAGGCACGAAAGCGTGGGTAGCAAACAGG
+
BBA@@@BB=BB@A?@:::6;>@AB:<<B=AAAA@=AA@?@.;;B@@@BBAA=AA=@@<@ACD:;;BBBB;;;BBB<@@@@7@;;;@@@@CM@EE>C:;;AA@@@;@BBCBAAAA@AADCCBBB@@@@?AABBBB=BC>AA>A>A;;8;B=@@CBCBB?AAAA;??@ABBDBBDBBBC?AA;>9>@????@@8==?0839:::<??AAA=AC=?=?AAAAABCB@@@@399>=<<+:9??BD>BBCBBE>??@?
@N9IO0:01098:06060
TACAGAGGGTGCGAGCGTTGTCCGGAATCACTGGGCGTAAAGGGCGCGTAGGTGGCTGGGTAAGTGTGCGGTGAAAGCCCGGGGCTCAACCCCGGGTCGGCCGTGCAGACTGCTTGGCTTGAGCATAGTAGAGGCAGGTGGAATTCCGGGTGTAGCGGTGGAATGCGTAGAGATCCGGAAGAACACCGGTGGCGAAGGCGGCCTGCTGGGCTATTGCTGACACTGAGGCGCGACGAGCGTGGGGAGCAAACAG
+
?AABCBBB<AB??<@;;;=;:;?B>A=A:;9AA?8??9;;0:=6<>>>>?@<;;5::;904C=@>9;99:2/<7:*000+/:>+>B@@7<<<0?C869C?C=@=@0000<@@AB?A=??<?@A@@@A;;;@AC@BBB8<94649=@?BC=C@9::AA=AB?A=@?AB<;;AA:66:@:><==:=>>6;6;<155>1616>8=9=<;99:6:>@A?AAA@@@?<0000+0-800000::88888+3339;699?
@N9IO0:01100:06086
TACGTAGGGTGCAAGCGTTAATCGGAATACTGGGCGTAAAGCGTGCGCAGGCGGTGATGTAAGACAGTTGTGAAATCCCCGGGCTCAACCTGGGAACTGCATCTGTGACTGCATCGCTGGAGTGCGGCAGAGGGGGATGGAATTCCGCGTGTAGCAGTGAAATGCGTAGATATGCGGAGGAACACCGATGGCGAAGGCAATCCCCTGGGCCTGCACTGACGCTCATGCACGAAAGCGTGGGGAGCAAACAGG
+
A@AA@@@@9@@@>;@ABA?B?BCC?A6:;AACC=A@ACB=CBBCCCCBBB>AA=AABAACB@BAABAA=@C@@@9??@A8CD>BA@@?C@BBB=B@BCCABACBBBCDCCCBBBBBBAB@BBBBBB<@@A;;;;;*;@A=@=@>A?BCCCBB@AABACCCC>:::AAAABBBBAA?<==8>:?AA298>?;?BB?B?BC::9DD:AAA=A?BBBBBAA@977>887??====;3;=<>ABB6???AA:@BB?
@N9IO0:01103:06075
TACGAAGGGTGCAAGCGTTAATCGGAATTACTGGGCGTAAAGCGTGCGTAGGCGGTTCGCTGAGTCTGCCGTGAAAGCCCTGGGCTCAACCTGGGAATGGCGGTGGATACTGGCGAGCTGGAGTGCGGTAGAGGAGGGTGGAATTCCCGGTGTAGCGGTGAAATGCGTAGAGATCGGGAGGAACATCAGTGGCGAAGGCGGCCCTCTGGACCAGCACTGACGCTGAGGCACGAAAGCGTGGGGAGCAAACAGG
+
@A@>>:>@5?@AA=BABB>B@CCDBC<?=?BBAA=BBBCD>BBAAB@CC9999B@D@BBBCBCBBBB?><>AACC:::C9@@A<AACB@B?BBB<B?BB>BB@BC?BBCCBB@BBBBCCD@CBCC@@:@AA@>;???8;:4;<?=@D=D@CCBBBBC@BCCC>CCAA?>>B@?@ABB<BC?B?BBBBBBBB@BCJACACC@CC>CCBB>BB?BBABBBBBCBABBBB???>;;;0;AA@>@@5@>@AA<ABC@
@N9IO0:01113:06064
TACGGAGGGTGCGAGCGTTGTCCGGAATCACTGGGCGTAAAGGGCGCGTAGGCGGCGCGACAAGGCGGCGGTGAAAGTCCGGGGCTCAACCCCGGATCGGCCGTGGCGACTGTCGTGCTGGAGCACAGTAGAGGCGGGTGGAATTCCGGGTGTAGCGGTGGAATGCGTAGAGATCCGGAAGAACACCGGTGGCGAAGGCGGCCCGCTGGGCTGTGGCTGACGCTGAGGCGCGACAGCGTGGGGAGCAAACAGG
+
BBBG@BBB<A@@@AB@BB?BCC@CAD@BBCBCCD>CCCCC>FC?CCAA@@@=@@;;;:CBBC?C@AC?CC?CCBC>BBB?ABB;BAAC=AAA8A?BBBC@C@BBFACBBBCBBABBBACD@BBBCBBBCBBBB?BCC=BB?D?B?B@CG>CBCCBCC@BB?B>AABBABBBBBAA=B=B?BB?BCD@C@;;:;BA>A@;:7:C<AABCD8;:@:93:@?@?B@@@??<?@A@A>>>A??<==2???BF=BBD@
@N9IO0:01066:06123
TACGTAGGGTGCGAGCGTTAATCGGAATACTGGGCGTAAAGCGTGCGCAGGCGGTTTTGTAAGACAGGCGTGAAATCCCCGGGCTTAACCTGGGAACTGCGTTTGTGACTGCAAGGCTAGAGTGTGGCAGAGGGGGGTAGAATTCCGCGGTGTAGCAGTGAAATGCGTAGATATGCGGAGGAATACCGATGGCGAAGGCCAGCCCCCTGGGTCAACACTGACCGCTCATGCACGAAAGCGTGGGGAGCGAAACA
+
A@BBBCCC<9:9BCDAAB?B=A@A@A000@@@A>BBBCJ=CCCCBBC@??<@A=BCC;CED;;;BBA?BBA@@D>DDCE;CB7::;A>A=ACC=C:BA@?ABB<ABBC@??CB@D@BBBAAAAAAC?CCBCIEEMI*B;;;7;4;>@;;4;?>ABBBB@BBB<BCCCBBCBBBBBBB=@@>B>BBC@BB;000==:=+0+000:::,:8908;:4:333933-3333:::3446<<4<@>>=>>0;;555<154
@N9IO0:01078:06141
TACGTAGGGTGCGAGCGTTAATCGGAATTACTGGGCGTAAAGGGTGCGCAGGCGGCCCCGCAAGTCAGGCGTGAAATCCCCGGGCTTAACCTGGGAATGGCGCTTGAAACTGGGAGACTAGAGTGTGGCAGAGGGAGGTAGAATTCCACGTGTAGCAGTGAAATGCGTAGAGATGTGGAGGAATACCGATGGCGAAGGCAGCCTCCTGGGCCAACACTGACGCTCATGCACGAAAGCGTGGGGAGCAAACAGG
+
BAAAA>>>8?@>B@@@AB?B@CBC@C@CACCCCB=>@>A@8AB=BCCDB@@=;;5;;;&5B>>BBBBA=@@@;:;)4944&4;09:=>7<7;AD<@=AB?AABB?ABA<@@@B=BABBB@AACCCCB=????CB<@A?BBCC@C@CHDCA@ABBABAB@@AC=DB:;;BAAAAAAAC>BB?B?BCC?BC;;5;;;5;9A997://)/9;1;,524<:::;989???>?@@@AAA<ADBBCCC9@@ABD>BBC@
@N9IO0:01084:06157
TACGAAGGGGGCTAGCGTTGCTCGGAATTACTGGGCGTAAAGCGCACGTAGGCGGCTCTTTAAGTCGGGGGTGAAATCCTGGAGCTCAACTCCAGAACTGCCTTCGATACTGTAGAGCTTGAGTTCGGGAGAGGTGAGTGGAACTGCGAGTGTAGAGGTGAAATTCGTAGATATTCGCAAGAACACCAGTGGCGAAGGCGGCTCACTGGCCCGATACTGACGCTGAGGTGCGAAAGCGTGGGGAGCAAACAGG
+
CBCA@=@BDB5AA@DAA@@CCCCC@B?B?BBCCG>BBBCC>AAAADBBB@@=??9>A:9:8;?CBCCCCC5BBCC=BD@BB?A@@@@A<@?B@BBB@B9;9@C?BBCCBBA@??>?>==<@899;@AB<A????ABAAAB:>;>>B?@BA???A;;;:>>@A:@<@??>;;8=><>>>B@BC>ABB?AABB?AA@9=900,0=000::6:A=@AAA@@@C???A@@@?@@?>??7?@@AAEF9??BDC=A>=8
@N9IO0:01091:06120
TACGGAGGGTGCGAGCGTTGTTCGGAATTATTGGGCGTAAAGCGCGTGTAGGCGGTTTGTTTAGTCTGATGTGAAAGCCCCGGGCTCAACCTGGGAAGTGCATTGGATACTGGCAGACTTGAGTACGGGAGAGGGTAGTGGAATTCCTAGTGTAGGAGTGAAATCCGTAGATATTAGGAGGAACACCGGTGGCGAAGGCGGCTGCCTGGACCGATACTGACGCTGAGACGCGAAAGCGTGGGGAGCAAACAGG
+
BBBB@BBC=???AA??@@?AB@CC@C@C@BB@CE>???CF<??BAAABBBA@@@;?>6>?>6?AABBBBBBBCC@:B?@@7@>7CCBB@D@BBC>C?BBBBAB?B@BBCCA@>ACBBCC>AAAAABB=3AA???8?@A@@?B@B@B?BBBCBBB@>BBBBBB:@>356??@A??<?A;::7:<>>><@<AA<?>B<A>@C?A?@??BB;???BAAA@@>==?<;<<<;;@CCCG=@@BBAAA7@A@@@:@BA>
@N9IO0:01092:06152
TACGGAGGGTGCAAGCGTTATCCGGATTCACTGGGTTTAAAGGGTGCGTAGGTGGGTTGGTAAGTCAGTGGTGAAATCTCCGAGCTTAACTTGGAAACTGCCATTGATACTATCAGTCTTGAATATTGTGGAGGTTAGCGGAATATGTCATGTAGCGGTGAAATGCTTAGATATGACATAGAACACCAATTGCGAAGGCAGCTGGCTACACATATATTGACACTGAGGCACGAAAGCGTGGGGATCAAACAGG
+
BBBA?ABB:@A@B=BBBB@BBBAEAAA????@BB9@@9@A<AC=@@ACCCC@CDD?DAC;:;@DBABBBB>BBBC>CECF>B9:;;592:B@G?CC>DCBB?BB@DDC@A@CCC;;<@B;<;5;<<,00@:0000;=@@@<?>@A<;;AA;;;BBBF@CCDD>BCBC?CBCBA??@:::@AA?CBC?B?B6::=>:>:>@@@AA?BBBBBBBBCCBC?BBBAAA@9939=>999+9???BDF;999AA999:9
@N9IO0:01099:06115
TACGTAGGTGGCAAGCGTTGTCCGGATTTATTGGGTTTAAAGGGTGCGTAGGCGGCTTTGTAAGTCAGTGGTGAAATATGGCAGCTCAACTGTCAGGGTGCCATTGATACTGCGGAGCTTGAGTACAGATGAGGTAGGCGGAATTGACGGTGTAGCGGTGAAATGCTTAGATATCGTCAAGAACACCGATAGCGAAGGCAGCTTACTAGGCTGTAACTGACGCTGAGGCACGAAAGTGTGGGGATCAAACAGG
+
CCCCCBB=A@=@B9;:BB?BCJ?B?BBB?BG@CC>BC;==6==6=@@AA@A>;;6;CC;@@C@CBBBCBB@BBBD>CCCC@BCCCCBB?AAAAMMLL?B@@>@C?AAABBC@AA<>>>@<??AACAAAA@@9939?@?BC?B?C@CCBB?BBBBB??=?DDC<BBAA>@===?<>>@@@>AA>BCC?CBBBC@@@>B>BBB@@?@BA@@<;;<@B?BBBAB@@@??D<?==;;;0;@>?@BB9AAACF>AAA<
@N9IO0:01102:06128
TACAGAGGGTGCGAGCGTTGTTCGGAATTACTGGGCGTAAAGCGCGCGCAGGCGGCTTCTTAAGTCTGTCGGTCAAATGCCGGGGCTCAACCCCGAGCGTGCCGAGGATACTGGGAGGCTGGAGACATGTAGAGGCAAGCGGAATTCCGGGTGTAGCGGTGGAATGCGTAGAGATCCGGAAGAACACCGGAGGCGAAGGCGGCTTGCTGGGCATGGTCTGACGCTGAGGCGCGAAAGCGTGGGGAGCGAACAGG
+
CCBCACCC=BBAAABBBB?BB?BC?A=@=@@ABB<AAB@@-0000<<@A@@<;;6;D=AB?B9;;C;;;;;5;AAA8;;<?CDJ<CBAA>AAA9ABBBBBBA=A@@=:;;AAAD;;;8;BB<@ABBC@@@BB@A?ACACDF@C>B?A=AD=AA;;;@@5;;<?<?A@@;;;C;;;A<@=@?BC?BBB>B=:;6;A@>B=BB=AA=@@@AB=BBCE=@@B@@@A@@@?@;@BA@??9=@@9:9:-9?AAA>BBB>
@N9IO0:01112:06124
TACAGAGGGTGCAAGCGTTGTTCGGAATTATTGGGCGTAAAGCGCGTGTAGGCGGCTTTGTAAGTCGGGTGTGAAAGCCCTCAGCTTAACTGAGGAAGTGCGCCCGAAACTGCAGAGCTTGAGTACCGGAGAGGGTGGCGGAATTCCCCAAGTAGAGGTGAAATTCGTAGATATGGGGAGGAACACCGGTGGCGAAGGCGGCCACCTGGACGGATACTGACGCTGAGACGCGAAAGCGTGGGTAGCAAACAGG
+
@@;;;?@A8;;9A>@99;6;@9@@=@>@@BB6;;.9>999/::9ABBBA;;5;;4;BC:@@G@BBBGI?AAAAAA;@AC=CD@<<<,0+0=99>6<6;>ABAAA0:;A8A?C:;;AB@A;A;;6@?:D;@@9;;6<@<@@@C?B<@@@7@>ABAC??;?=>?6=:=><?=;;====>1::;@<>==>?=@@=>00,0;=;6=7>>8@C?BBB?B???A??;@@A>>>>>BBGGD>AABB@@:@@B>@@:;:;=
@N9IO0:01065:06187
TACAGAGGGTGCGAGCGTTAATCGGAATTACTGGGCGTAAAGCGCACGTAGGCGGCTTTGCAAGTCGGGTGTGAAATCCCCGGGCTCAACCTGGGAACTGCATCCGAGACTGCTTTGCTCGAGTATGGGAGAGGGAAGTGGAATTTCCGGTGTAGCGGTGAAATGCGTAGATATCGGAAGGAACATCAGTGGCGAAGGCGACTTCCTGGACCAATACTGACGCTCAGGTGCGAAAGGCGTGGGGAGCAAAACAGG
+
@@BBA@@A<AB?A?????<?<@@A?A>A>AAA@A<ACCCD7::;:A@@@@@?@@=;;;0;AB?CCCCE=AAA;<:0;ACB7CC>;;;B?B<??A<B>CCCCCBB?CCCCAAA@@@399A??@CCCCDC=@>9;;0;4;AA5;5;<0<=C?DBA@@;;4;BAB=CEDDCBBBA;;:A=A7;7;=?<=>>@<<7<::27)//8995:65545>9>9=<<599=>@A@@@>BA@@DD6:8;6=>>>+;44555&5554
@N9IO0:01073:06186
TACGTAGGGTGCAAGCGTTAATCGGAATACTGGGCGTAAAGCGTGCGCAGGCGGCTTTGCAAGACAGATGTGAAATCCCCGGGCTCAACCTGGGAACTGCATTTGTGACTGCATGGCTAGAGTGCGGCAGAGGGGGATGGAATTCCGCGTGTAGCAGTGAAATGCGTAGATATGCGGAGGAACACCGGATGGCGAACGGCAATCCCCCTGGGCCTGCACTGACGCTCGATGCACGAAAAGCGTCGGGGAGCAAACAGG
+
996BCAC>5:6:B8A@AB7;7@A:6>+0/<<<73@BAC?7CBB<<@CC?>:==466A49;;7666B;AB?;@B>6CB>>2B=3?;@>3=54:4(43=<D>C==5<;;;;<<;::;6::9989:334.44444444$4::5:09.57;;A:99:;>;;D@C@8A@A@;;=@;995554;74<4/0/)/)/:70669)//2//)54444$444)5499454:454;<8///668893444&4:6/////&/////(4;;8
@N9IO0:01076:06167
TACGTAGGGTGCGAGCGTTAATCGGAATACTGGGCGTAAAGCGTGCGCAGGCGGTCTTGCAAGCTGGGTGTGAAAGCCCCGGGCTCAACCTGGGAGGTGCATTCAGGACTGCGAGGCTGGAGTGCGGCAGAGGGAGGTGGAATTCCACGTGTAGCAGTGAAATGCGTAGAGATGTGGAGGAACACCGATGGCGAAGGCAGCCTCCTGGGCCGACACTGACGCTCATGCACGAAAGCGTGGGGAGCAAACAGG
+
B>BBB@B<6@AAA<BABC:>9CB<6@,0/>=@93:6;>>6C?>>BBAA55.55.59:9@==54448808=9:4<0>9::.9<44444494:=>7==8<==<=488:6999999882>A?.333738,3333/;1==1//(/3=386545:88;;;;;====6B<=;;;;=;5348=288.3.4984::?@8AAA7@0934328;4>@94@7@@A<@@?;;55;<?<<:99:993;966?@@2<<;??6===8
@N9IO0:01083:06164
TACAGAGGTCTCAACCGTTGTTCGGATTCATTGGGCGTAAAGGGTGCGTAGGCGGTCGCGCAAGTCGGATGTGAAATCTCGGGGCTCAACCCCGAAACTGCATTCGATACTGCGTGGCTAGAGTACTGGAGAGGAGACTGGAATTTACGGTGTAGCAGTGAAATGCGTAGATATCGTAAGGAAGACCAGTGGCGAAGGCGAGTCTCTGGACAGTTACTGACGCTGAGGCACGAAGGCCAGGGGAGCAAACGGG
+
ABA@>996:ABBD@C@BB>@@@CC@CC?@AB@CC6AAAAA:@A;??@@@@@?AC?BAA@A@@:@>??;@AABAAB<@@@BBCC;BBCC>BBB7;;;0;BBBCC@GCBBBBABAA@C@CB<@@@<B>BC8;AAA>:::@@A?C?CC>BBB?BAAABA@?A89:8:?ABBBBBBA<>?>?;??B?BBC?BBBB>@@A5979BBBBCAAAB@D@@@B?A@B99:@@;;;B>BAA@A5;5;5;;CB7;;;CC>CEL?
@N9IO0:01087:06194
GACAGAGGGTGCAAACGTTGTTCGGATTTACGTGGCGTAAAGCGCGTGTAGGCGGCTTCGCAAGTTGGATGTGAAAGCCCACGGCTCAACCGTGGAAGCGCATCCAAAACTGCGTCGCTCGAGTCTCGGAGAGGAAGGTGGAATGCTTGGTGTAGAGGTGAAATTCGTAGATATCAAGCAGAACACCTGCGGCGAAGGCGGCCTTCTGGACGATGACTGACGCTGAGACGCGAAAGCGTGGGGAGCAAACAGG
+
A@B?>>??8@@??A:@995:A?AA>ACA9?78;:24<44526=BBBAB@@A4::6;B?DCCC;@A=A@@BBBBBD=CCD>BCA:=BBB8<9;??8=5:;<<;;?2;99*<>??BBBCBCBBBCA@;CC>A@AA?C?C?>><??AA>A=A<?CBBBBB>@@AA<A<AABAAAA@;;;5;;;BB?BCC>BBBA>@;;7;>AA>A>@<@AA=A@??????@:::???AA@AA?====6@?A;;;;-;@??@;@@@?
@N9IO0:01068:06236
TACGTAGGGTGCGAGCGTTAATCGGAATTACTGGGCGTAAAGCGTGCGCAGGCGGTTCGTTGTGTCGGCGGTGAAAGCCCCGGGCTCAACCTGGGAATGGCCGTTGAAACTGGCGAACTGGAGTGTGGCAGAGAGGGGTGGAATTCCGCGTGTAGCAGTGAAATGCGTAGAGATGCGGAGGAACACCGATGGCGCAAGGCAGCCCCCCTGGGGACGTACACCTGGACGCTCAGGCACGAAAGCGTGGGGAGCAAACAAGG
+
@?@BBCCE>99:BBA@@B<@=ACC>C6;6;ABBE>ABBCC=CCCAAAB@A@=;;6;?BCC@CDCBBB@CC@CDCD=CCCC;CC>@=?=1719==6<<==2@9=<9@:@4?AB=@@C@BBC?BBBABA>AAA@??BEG:BB@B?A?A?BB?>>?AA@@?A@@@:???BBBDB???99:<@A:?==??4:8>=07322/5057778877$....&...72227...(-----..948.625C16585988.22229022,23
@N9IO0:01071:06245
GACGGAGGGTGCAAGCGTTGTTCGGAATCACTGGGCGTAAAGCGCGTGTAGGCGGTCCGATAAGTCGAATGTGAAAGCCCGGGGCTCAACCTCGGAAGTGCATTCGAAACTGTCGGGCTTGAGTACGGGAGAGGGAAGTGGAATTCCTGGTGTAGAGGTGAAATTCGTAGATATCAGGAGGAACACCGGTGGCGAAGGCGGCTTCCTGGACCGATACTGACGCTGAGACGCGAAAGCGTGGGGAGCAAACAGG
+
@@@C@CAB>AA@B<@@AB=AA?BB=@=?;<<889-9=;;;0;?@CA?@@@@;@A=BC?BBAA;??@?>;:;;ABB;BBA<ADC;CBCC?C?ABB?A>A;;:DC?BBBG=B:;9DGE>BB>A?BBBBBC>BBBBB:@<@@@<A>C?B@DC?BBBBA@A?ACAA687:@?>>>@?==8818>9=:>>>;?5;;88885:9@>;==,/*/<1669@==>@;;;;888>>>>>AA@@@:@BBBBFL<CBCCC>CBB=
@N9IO0:01073:06250
TACGTAGGGAGCAAGCGTTGTTCGGATTTACTGGGCGTAAAGGGCGCGTAGGCGGCGCGGTAAGTCACTTGTGAAATCTCTGAGCTTAACTCAGAACGGCCAAGTGATACTGCAGTGCTAGAGTGCGGAAGGGGCAATCGGAATTCTTGGTGTAGCGGTGAAATGCGTAGATATCGGGAGGAACACCTGTGGCGAAGGCGGCCGCCCTGGTTGGATACGTGACGCTGAGACGCGAAAGCGTCGGGGAGCAAACAGG
+
CCBBBAAA<;;;B?BCDD?@A:@A5;;@9@BCCC=;;;BB=BE>CBCBBAB?::6:ABA?CE?@@BB@@:AABBC><;;A@@@CBB>B?BAAA@@=@B?B>B>BA@@@A;;;;DAAAA;;;AB@??>;>2988*7=6;8;040449;6=8443=;3344=<=688><333;>;A===6==7=7:774222945374:)./.30355-55/5372663...777577:5;555888:)//6///55'/.6;;1688=
@N9IO0:01075:06248
TACAGAGGGTGCGAGCGTTGTCCGGAATCACTGGGCGTAAAGGGCGCGTAGGTGGCTTGGTAAGCGTGTGGTGAAAGTCCGGGGCTCAACCCCGGATCTGCCGTGCGAACTGCCGAGCTTGAGCATTGTAGAGGCAGGTGGAATTCCGGGTGTAGCGGTGGAATGCGTAGAGATCCGGAAGAACACCAGTGGCGAAGGCGGCCTGCTGGGCAATTGCTGACACTGAGGCGCGACGAGCGTGGGGAGCAAACAG
+
@@@ABAAA9;;9999?9:38?A4;5:8<:49A<<1>88:C;AA<CBB@@@@>@A=;;793:D;@?C::9<:>:;;0988.444&4445:@@@2;;://///2/55449.559;75555=.56<;;;89779//)///5::3:,5058=<4<A9498:344.32899999>:966>:?:>7;:05:>=@@@?<@@<;;7595:=@@?@@?9@A=A=AA;;6@@<:=99.48844334:::;<<<1;:8==1;;8
@N9IO0:01081:06210
GACAGAGGCCTCAAGCGTTAGGCGGAATCACTGGGCTTAAAGCGTGTGTAGGCGGATCGTTAAGTGCCTTGTGAAATCCCACGGCTCAACCGTGGAACTGCTTGGCATACTGGCGGTCTTGAGCCATCTAGGGGTCGCTGGAACAAACGGTGGAGCGGTGAAATGCGTAGATATCGTTTGGAACGCCTATGGTGAAAAACAGGCGACTGGGGATGTGCTGACGCTGAGACACGAAAGCCAGGGGAGCAAACGGG
+
@AB;;;;7;=BCC@B@AA?BC@CD@C;;9CCCCC;AA4;9)5999>A@@@A=@B?BB:::=A?AACC?B?AAAED=C@@3::?=@??C?C=@@D8;6;;;BBFKACCCCCCC>@@=@B@>ABA@=@BDBCCDD5::;BAA?B8::@:@@?AC=A?>?<?AAB=@ACCAAABCC;;;AA9A5;5<;;;BBBB>C;;;;;*;9@7@@;>@>@=79;AAAAA??=::9:9===<>;==6<?;:;;:.9?:;;0;AA:
@N9IO0:01081:06249
TACGGAGGGTGCGAGCGTTGTCCGGAATCACTGGGCGTAAAGGGCGCGTAGGTGGCCCGTTAAGTGGCTGGTGAAATCCCGCGGCTCAACTGCGGGGCTGCCGGTCATACTGGCGAGCTAGAGCACGGTAGGGGCAGATGGAATTCCCGGTGTAGCGGTGGAATGCGTAGAGATCGGGAAGAATACCAGTGGCGAAGGCGTTCTGCTGGGCCGTTGCTGACACTGAGGCGCGACAGCGTGGGGAGCAAACAGG
+
CCBC?BBB<AA@B?@?AB?BBB@D@D>BBBBBDD>DDCCD>DD=CCBB=>>;00,0@9@A@@=@BB?A@A?CBAA<@?=8?::59AAAACA?9887-99:9:=9?BBDBBA@=@??=;>=?=>@?@?<?@@@@6?@@BBB@B?B?CD=B?BB:;:CF@BB?B@EBBBBA@A@@@ABB<B>BC@CBB@CBCC@CCC@C?CAA=BAA?ACF>B?BC@CCCBBBBB???@:@AA;;;BBABBCBB9AABBB<BBB?
@N9IO0:01085:06256
TACGTAGGGGGCGAGCGTTGTCCGGATTTACTGGGCGTAAAGAGCGCGTAGGTGGTCTGAAGAGTCGGCTGTGAAATCTCTGGGCCCAACCCAGAGGGGTCGGCCGAGACCTTTGGACTCGAGGGTGGTAGAGGAAGGTGGAATTCCGGGTGTAGTGGTGAAATGCGTAGAGATCCGGAGGAACACCAGTGGCGAAGGCGGCCTTCTGGGCCACACCTGACGCTGAGGCGCGAAAGCGTGGGGAGCGAAC
+
BBBBBAAAAA2AABBBBC>BAA=A6::?;???AA<@@@BD?CCCCCCCCCC@BB?BBBBB>BA@A@A>@BBAABC7::@@@AA<AB=BADD>BBBBEC7A;;5;5;B@@@@BA;A<@@AAAAAA8AA=@AA@@=@=B?BB?A?C@F@CC>BB<;;@@9@@>=6=@?@;;;A;;;A<A=@C?B?CBC?BABB?BBA?D@BB@B?B?CCCD;@=@;;;<@ABACA;;;;=;;9>>>,99=7777+7///:27
@N9IO0:01091:06225
TACGTAGGGTGCAAGCGTTAATCGGAATACTGGGCGTAAAGCGTGCGCAGGCGGTTGTGCAAGACAGATGTGAAATCCCCGGGCTTAACCTGGGAACTGCATTTGTGACTGCACGGCTAGAGTGTGTCAGAGGGGGGTAGAATTCCACGTGTGAGCAGTGAAATGCGTAGATATGTGGAGGAATACCGATGGCGAAGGCGCCCCCTGGGATAACACTGACGCCTCATGCACGAAAGCGTGGGGAGCAAACAGG
+
??CDAAAC=AA@@=@=>=4:6:BB>A6;<;BBB=CCCDC=BBBBCBCB:;7;A=A?BBCCC?A?9::?@;;;CC;@???5=B6>>6:6:?DCG=B?AA????A;AABBCBBBBCC<>>D799>>?@@@??<@;@AB'>>;;4<191?==??855;82229CD025;;7::@A965;=4994949AC=A???188=9<9865222$26:09884898855222/5=A8;7;8><A9@>>9777(737881;;;3
@N9IO0:01105:06225
TACGGAGGGGGCAAGCGTTACTCGGAATTATTGGGCGTAAAGGGCGCGTAGGCGGCCGTGTGCGTCGGAGGTGAAATCCCCGGGCTTAACCCGGGAGCTGCCTCCGATACGGCTCGGCTTGAGTCCGGGAGAGGGGAGCAGAATTCCCAGTGTAGCGGTGAAATGCGTAGATATTGGGAGGAATACCGGTGGCGAAGGCGGCTCCCTGGACCGGTACTGACGCTGAGGCGCGAAAGCGTGGGTAGCAAACAGG
+
BACC>B@FEE5BB>@@@??B@@@C@C@D@@@=@B;A:;;C<AA>ADBCCCC?B@=?<@BBBBCBBBC?@@=@BBB>CBCC;BB=BC@C@BC=AA:>:;;AAACC@BACCCB?BDCC@DC?BBBBC?AA<A@>=@?5?BABAA>A@BB?BDBBABA9999BBC;999@@@?@?8829=5@C>A=@@A>A=@@?ABC@B@BG?AAAB=BC?BB?B?AAA@>??@@:99?6=;>>>@8>?;=AA;AAA=<<6;;99
@N9IO0:01112:06249
TACGTAGGGTGCAGGCGTTAATCGGAATACTGGGCGTAAAGCGTGCGCAGGCGGTTTGTTAAGACAGGTGTGAAATCCCCGGGCTTAACCTGGGAACTGCGCTTGTTACTGGCAGACTTGAGTGTGGCAGAGGGGGGTGGAATTCCAGGTGTAGCAGTGGAAATGCGTAGATATCTGGAGGAACACCGATGGCGAAGGCAGCCCCCTGGGTTAACACCTGACGCTCGATGCACGAAAGCGTGGG
+
A>=?@999/9=A>:8ACC@CACBA=?,00>>>>8@@AAA<@AB;;;CA:;7;E?CC>GCAC@ABA@A@EBCBBC=BBGE.<;0::2;49.9;=4=8=9999:@9C>@@C;::;BB@CC>A@@@AA@;@ABA?@@@?&;955=B=B=??<??=A?:;;0/*/;19//4998899987?:8819/777/7@<?9>AB?C;?>=>><<,;<;*7-/4900)/0////////6683339<13/0:777
@N9IO0:01064:06280
TACAGAGGTCCCAAGCGTTGTTCGGATTTACTGGGCGTAAAGGGAGCGTAGGTGGCAGACTAAGTCTGATGTGAAAGCTCTGAGCTTAACTCAGAAATGGCATTAGATACTAGTTTGCTTGAGGATTGGAGGGGAGACTGGAATTCTCGGTGTAGCAGTGAAATGCGTAGATATCGAGAGGAACACCAGTGGCGAAGGCGAGTCTCTGGACAATTCCTGACACTGATGCTCGAAAGCTAGGGGAGCAAACGGG
+
BBBBA@A=@@@:@=@@@@>BB@AA>??D<A@CCC>898BB6::5;@@@@>>;=@8>@@@B@B?BAAA@A:9:CC@8BCCBCC???A4;6:@?@ACC>BB@BBC@AAABBBC:;;E=BAA6;;B<A@9>9>CCE<BBBCBB9=:C?AABC=@A:A@@@BCBCC?CCCCCCCCBBBBBB@?;7A7A>B;@A@B7>;@<@9BB99;A@@@A?ABB?B@C@CCDC@@@BA@@@CBBBC7BBAAA@@7@@A@C<@@@;
@N9IO0:01066:06278
AACGTAGGAGACAAACGTTATCCGGAGTTACTGGGCGTAAAGGGCGTGCAGGCGGTCTGTTAAGTCTGGCGTGAAAGCTCTCGGCTAAACCGGGAGAGGTCGTTGGATACTGACGGACTAGAGGACGGTAGAGGCGTGTGGAATTCCGGGTGTAGTGGTGAAATGCGTAGAGATCCGGAGGAACACCAGTGGCGAAGGCGACACGCTGGGCCGTACCTGACGCTAAGACGCGACAGCATGGGGAGCGAACGGG
+
B8BBBBD@@@@BED?:;;?CBA?C@;:9?@B@BC;;;;B@6@A8AB@A?AC?BB9;;AAA=A>;;;957ACBBBB<;:09://)/8<:/848808844.44996@896:ABA9;;8<BBDCCC@A@=:?=9;:=@AACAA8;8;?B?BD?BDBBAAA?AAAA=@@@???>=><<<5:7;=9=;>?>9:55549::4;6;=>;;;<BBBB=B?CCBB?BBBCC@;;6;AAAABD@AAB?@@CC9A@BBD@CBE>
@N9IO0:01069:06296
TACGGAAGGTCCGGGCGTTATCCGGATTTATTGGGTTTAAAGGGAGCGTAGGCCGGAGATTAAGCGTGTTGTGAAATGTAGGTGCTCAACATCTGCACTGCAGCGCGAACTGGTTTCCTTGAGTACGCACAAAGTGGGCGGAATTCGTGGTGTAGCTGTGAAATGCTTAGATATCACGAAGAACTCCGATTGCGAAGGCAGCTCACTGGAGCGCAACTGACGCTGAAGCTCGAAAGTGCGGGTATCGAACAGG
+
BBAB@B8;8;D?CC=@@@=@>>9>9BBF>BB@CD=BB=BC<BB>AACC@>C?C?B@BBBB7;79>@@BCAABAED>BAAA@<@>?9=<7595<?AACBBAA??9:9???A@@=@?7<8@5:9>:::==B;;;0;=??5>>5>8A?BBBC@CCA@?@5559@@6;;;B=@AA;<;A@@AB?CB?ABB?BCB@CAAA797:A?@???A?>9?@;?@C@C:8<0//:;;6;999<<@266==>>7=??>><:6557
@N9IO0:01070:06290
TACGTAGGGTGCGAGCGTTAATCGGAATTACTGGGCGTAAAGCGCACGCAGGCGGTTTGTTAAGTCAGATGTGAAATCCCCGGGCTCAACCTGGGAACTTCATCTGATACTGGCAAGCTTGAGTCTCGTAGAGGGGGGTAGAATTCCAGGTGTAGCGGTGAAATGCGTAGAGATCTGGAGGAATACCGGTGGCGAAGGCGGCCCCCTGGACGAAGACTGACGCTCAGGTGCGAAAGCGTGGGGAGCAAACAG
+
ABBDBBBB<9:9B@@@AB?B>BB@9=+0)0><<A?BBBCF:=;;;CA@@BA=9949C:AA?A?AE@@@A;6:CD<29:44&4<2===C@C@CBD>B4557445;?>????A@?==4=A@/44A@BBBB???CDCCCC)BA??;?<@=>>9?@>>?8902666.25:;8==?797<;?4:>1818<<9=69;8:8;596//)/;;;,997==AB<;:;@?AA786==<:?????C9???@ACC5;;;=A1;;:
@N9IO0:01074:06266
TACGGAAGGTGCAAGCGTTAATCGGAATTACTGGGCGTAAAGCGCGCGTAGGCGGCTTGGTAAGTCGGATGTGAAAGCCCCGGGCTCAACCTGGGAACTGCATTCGATACTGCCGGGCTGGAGTACGAGAGAGGGGGGTGGAATTCCAGGTGTAGCGGTGAAATGCGTAGAGATCTGGAGGAACACCAGTGGCGAAGGCGGCCCCCTGGTTCGATACTGACCGCTGAGGTGCGAAAGCGTGGGGAGCAAACAGG
+
BBAA=@6969;:@>A;;;@B@BAB=??B?BCCBC;@?@@@6>?@@AAAAA@=@@<@B@C@ECACC@A=BBBBBCB<A@==0B>7<<BC@C@CEE?C:CCBB@@>AAAAABABB@BB>B@@>>?>???ABBA@?DDDD)>><>?A=A>@A<:79AA9949BBB=BBBBBBBBB@???@<@@<@<@@@=A@@@?::;=?587+5252'294;98=9<==5557/2229995966577.79<9>CC/52>>;/9765
@N9IO0:01076:06292
TACGTAGGGTGCAGGCGTTAATCGGAATTACTGGGCGTAAAGCGTGCGCAGGCGGCTTCCTAAGTCAGATGTGAAATCCCCGGGCTTAACCTGGGAACTGCGTTTGAAACTGGGAGGCTAGAGTGTGGCAGAGGGGGGTGGAATTCCACGTGTAGCAGGTGAAATGCGTAGATATGTGGAGGAACACCGATGGCGAAGGCAGCCCCCTGGGCCTGCACTGACGCCTCATGCACGAAAGCGTGGGGAGCAAACAGG
+
BBDCC???<@A@CC@BBB7:4;A@;>4:7;AAAC>BBACC>C@A@A@ABAB?;;8;F?C?BB@BCCC@=:66BA>25:55+5>5>>9>:=9A??7?6;;AAAAC58:?9<793/4A054B=B@A@>@<@838>?>?>';<;@3949<?>>AB>=89//(/6::5933<;<;::::>::5::6:6=BB=AAAA?CCC@C?AABBCCC1AAE>G@CAA@A97;<00)///:9;;;;;>7BBBBBBB7:::9A9A@@;
@N9IO0:01080:06297
TACGTAGGGTGCGAGCGTTAATCGGAATACTGGGCGTAAAGCGTGCGCAGGCGGTCTTGCAAGCTGGGGTGTGAAAGCCCCGGGCTCAACCTGGGAGGTGCATTCAGGACTGCGAGGCTGGAGTGCGGCAGAGGGAGGTGGAATTCCACGTGTAGCAGTGAAATGCGTAGAGATGTGGAGGAACACCGATGGCGAAGGCAGCCTCCTGGGCCGACACTGACGCTCGATGACACGAAAGCGTGGGGAGCAAACAGG
+
BBBBBBBC=@@BEBBBBB>B@CDJAD:;;BBBC>;;:CH?CABBBACBCC?BB=@@B?=@@600////&/99:<=6=<==/;:6399717-333(39177;33.398388899933.3:>684337A8<>888<6==0550=29.45::89444;<<<999908988988::333:;39:/315;;7<888?ABA<@;<<88179244<5<8=>>><;;;544<444=999>==DD499=9999*999<<3<=>:
@N9IO0:01083:06278
TACGTAGGGTGCGGGCGTTAATCGGAATTACTGGGCGTAAAGCGTGCGCAGGCGGCTCCTTAAGTCAGATGTGAAATCCCCGGGCTTAACCTGGGAACTGCGTTTGAAACTGAGGGGCTTGAGTGTGGAAGAGGGGGGTGGAATTCCAGGTGTAGCAGTGAAATGCGTAGAGATCTGGAGGAACACCGATGGCGAAGGCAGCCCCCTGGGCTAACACTGACGCTCATGCACGAAAGCGTGGGGAGCAAACAGG
+
BABBBBBC>@?9:;/::;4;;@@@9A6;8;AAAA=BBAAD<AAAB@@B9::99:6;BB@CAEBCCBA<A>:@A::19@99+:>5<<9<:>:>>>6B=?@AAABD959?<=B@;;;:.997;;:?::;6;6;;>====&=?;?8;284995A<A@AC:@77790...559;>=;865>156:@:>BCAFDCFAE?@9@?ACCCC>C+A@<4@;;6;B=:99//////8<==859A=B:95AAC6854:=3:996
@N9IO0:01084:06297
TACGTAGGGGGCAAGCGTTATCCGGATTTACTGGGTGTAAAGGGAGCGTAGACGGCGATGCAAGCCAGATGTGAAAGCCCGGGGCTCAACCCCGGGACTGCATTTGGAACTGTGTGGCTGGAGTGTCGGAGAGGCAAGTGGAATTCCTAGTGTAGCGGTGAAATGCGTAGATATTAGGAGGAACACCAGTGGCGAAGGCGGCTTGCTGGACGATGACTGACGTTGAGGCTCGAAAGCGTGGGGAGCAAACAGG
+
BABBA???>>,?A5@@;;5;:;;?>@A@;@AAAB8;;;CD>DF>BAAABBBCAA<@BB;9:<85506=@AA;;4?(:;;0:59&544405>>2>>7BCBBBAAA<A>A>AA@??::8:CD?AAA???>;@@>>399>@@A?C@C?B?AAABAAAC??<?B@@:>>CBCBBB?@@;::3:918/7<?:@@??8<9:494??>BB>BBBA?BAAA@798<>>==<;>7718><@AD=A@000@@5@B?BD>A@>6
@N9IO0:01090:06264
TACGAAGGGGGCTAGCGTTGCTCGGAATCACTGGGCGTAAAGGGTGCGTAGGCGGGTCTTTAAGTCAGGGGTGAAATCCTGGAGCTCAACTCCAGAACTGCCTTTGATACTGAAGATCTTGAGTTCGGGAGAGGTGAGTGGAACTGCGAGTGTAGAGGTGAAATTCGTAGATATTCGCAAGAACACCAGTGGCGAAGGCGGCTCACTGGCCCGATACTGACGCTGAGGCACGAAAGCGTGGGGAGCAAACAGG
+
DCC;;4;A@A,@@@B@@@ADCCCDAC?AACBCCL>CCCBB.::.;@;;;@B@CCC?A@@B:@;@A??@AA7A?@B=CC?BB=;:;A@@=@AD?CBB?B?@@@BE<AAB??:::=@@@@@8?>@@;@BC>CB@A>???ACC@B?BBC>>A;;?A?8:::>@@B9A<>>>:;;;;F:;;;A>AB?BBB@EAAA@BBB>B>;:4;A;;;BB?CC=BBBBABBBBBBGAAA?A??;;;0;@@@AAA5::@BB=B@@=
@N9IO0:01093:06278
[truncated: 44,058,064 more chars]
