# Supplementary material for: Analysis of the rhizosphere bacterial diversity of Angelica dahurica var. formosana from different experimental sites and varieties (strains)
Source: PeerJ. 2023 Sep 6;11:e15997. doi: 10.7717/peerj.15997 (PMC10492537; doi:10.7717/peerj.15997)
Supplement: Supplemental Information 12 [file peerj-11-15997-s012.gz]

Archive with 1 entries (1 files):
- peerj-11-15997-s012
