# Supplementary material for: Analysis of the rhizosphere bacterial diversity of Angelica dahurica var. formosana from different experimental sites and varieties (strains)
Source: PeerJ. 2023 Sep 6;11:e15997. doi: 10.7717/peerj.15997 (PMC10492537; doi:10.7717/peerj.15997)
Supplement: Supplemental Information 12 [file peerj-11-15997-s012.gz › peerj-11-15997-s012]

@N9IO0:00666:05782
TACGAAGGGGGCGAGCGTTGTTCGGAATTACTGGGCGTAAAGGGCGCGTAGGCGGTTTAGCGAGTCAGGCGTGAAATTCCCGGGCTTAACCTGGGGGCTGCGCTTGATACTGCTAGGCTTGAATTCGGGAGAGGATGGCGGAATTCCCAGTGTAGAGGTGAAATTCGTAGATATTGGGAAGAACACCGGTGGCGAAGGCGGCACTCTGGCCCGAGATTGACGCTGAGGCGCGAAAGCGTGGGGAGCAAACAGG
+
BEABBBCFDD5@@;;;;;=BC@CC@C@C@CCBBB<ABBCC<BB>AAACCCB@@@?@F@CBBBBBABBC@AABCCC<C7::7<E8AA=B<A=@@@A@0@@B@@@B>BABAA@@@@@@=?=;@@=@9@AA<AABB@BCB>BB@B7B7;=3?ABA???AB?BBBD>G?:88=A=BBB7B>6A9;:03382823304984;4--(----799(97-3;;8828888<;<;;277;737)3389;;<188<>=68899
@N9IO0:00676:05792
TACGAAGGGTGCGAGCGTTAATCGGAATTACTGGGCGTAAAGCGTGCGCAGGCGGCGCCGCAAGTCGAGTGTGAAATCCCCGGGCTTAACCTGGGAATTGCGCTCGAAACTACGGTGCTGGAGTGTGGCAGAGGGAGGTGGAATTCCACGTGTAGCGGTGAAATGCGTAGAGATGTGGAGGAACACCGATGGCGAAGGCAGCCTCCTGGGCCAACACTGACGCTCATGCACGAAAGCGTGGGGAGCAAACAGG
+
AABCB=@A:BA@A@:;9;.905AC@C9:::BBBE?CABAA:??BBBBBA:929?9=>@<999<978=??A@@ABB8>>A?2?@399/7/31777.849:?88<BCCCC7CGEBB@BCBFE@CBBCBD?;;;ABA;AA=AB@C>C?A=A@@:;;BBCC@CCCC>BB@@ABBBAAAAAC?BB>B>A@@=???B>A@C=?499993:?>AAA<A>A>ABCBA@@BAB@@;;;@@@@@9@BCCDCC9BBBFG=BBB?
@N9IO0:00689:05788
TACGTAGGGTGCGAGCGTTAATCGGAATTACTGGGCGTAAAGCGTGCGCAGGCGGCGCCGCAAGTCAGGCGTGAAATCCCCGGGCTCAACCTCGGGAATGGCGCTTGAAACTAATGGTGCTGGAGTGTGGCAGAGGGAGGTGGAATTCCACGTGTAGCGGTGAAATGCGTAGAGATGTGGAGGAACACCGATGGCGAAGGCAGCCTCCTGGGCCAACACTGACGCTCATGCACGAAAGCGTGGGGAGCAAACAGG
+
BCCBAA@;0559:9999;496;@@=@497;BBBA;A@@@@9@@ABAAA?9:29728=>:??=<@<00/59///8=,3/==0=;)/-..)-0---5,53//*3889(//8/887(//(///7;499333;6<>?;9>3/0)/>4>8@<?=AB?AAACCCGAFBA@;@A@BBCCCCCAAAB>BB@C@AA@<@:::6:AA?D=?:::59:>ABC<@=@?AA@@@A:9:A@A@@@??;;;0;@@AACC9@AACM?EBB?
@N9IO0:00705:05775
TACAGAGGGTGCAAGCGTTAATCGGATTTACTGGGCGTAAAGCGTGTGTAGGTGGCTTCCTAAGTCGGTTGTGAAATCCCTGGGCTCAACCTGGGAATTGCAGTCGATACTGGGAAGCTCGAGTTCGGTAGAGGACGGCGGAATTCCCGGTGTAGCGGTGAAATGCGTAGATATCGGGAGGAACATCGATGGCGAAAGCAACCGTCTGGGCCTGAACTGACACTGAGACACGAAAAGCGTGGGGAGCAAACAGG
+
CCCCCBAA:BB@B>AACE@C@C@@<?AA:?@CFD>ABCBE<@@CBBBCBBB?998;B?B?CC@BBCI@B?CAA@F>CCG?CBB>BBBB<@=@@@9@?A;@>???@@@ABBBBB=C;<:BBB?@@@CB?@AA9:6;AA>AB@B@C@CE?D?BBB;;;C?BCCC>CBBBB@@@A;;;@B;993::@DAAAD<;5;@A@0:;?9?>A??@DD=B@BBA?AAAA@A@AAAAAA@@;;;;&9::@>@A266;DG:;;B?
@N9IO0:00709:05775
TACGAAGGGGGCTAGCGTTGCTCGGAATTACTGGGCGTAAAGGGCGCGTAGGCGGACAGTTTAGTCAGAGGTGAAAGCCCAGGGCTCAACCTTGGAATTGCCTTTGATACTGGCTGTCTTGAGTTCGGGAGAGGTGAGTGGAATGCCGAGTGTAGAGGTGAAATTCGTAGATATTCGGCGGAACACCAGTGGCGAAGGCGACTCACTGGCCCGATACTGACGCTGAGGCGCGAAAGCGTGGGGAGCAAACAGG
+
CCAB@@DEDF5BB:;;BB@BBABB?B>B=BBBBG?BBACD>CC=CCBBBDD@BB@BC@@?E=CABABAAB@CCCC:?>@;@@@;ACCC@F?B<?<@>A<BB@CE>C@@@@=;1338;??7?@BB@BB>5??<<179<ABB7B8BBB<?@BABCBAA?=BCCD6999AA@@>???<?@:>=5:5;==9>===:<8808-7;==<;==<>8=A:<;;@@=////<::675;:=>AD7=@BCBCB:CCBBB=AAA<
@N9IO0:00665:05829
TACAGAGGTCCCGAGCGTTGTTCGGATTCACTGGGCGTAAAGGGTGCGTAGGTGGTGAGGTAAGTCGGATGTGAAATCTCCGGGCTCAACCCGGAAATGGCATTGGAAACTACCTTGCTGGAGGATTTGAGGGGGGATTGGAATGACTTGGTGTAGCAGTGAAATGCGTAGATATCAAGTGGAACACCAGTGGCGAAGGCGAATCCCTGGAAAATACCTGACACTGAGGCACGAAAGCTAGGGGAGCAAACAG
+
A@CCC9999CD=CB;:;B@BB@CD@BB?BB@AAC>CCCCC>AA<AB<;;BB@BB?BCCD?CB@CBBA@B@?A<<<5;?@B?BD9??:939?8B?BF>BA@BBC?C@CC=BAAB<A=AB;;86619;>2?:00000$0<:>;@-000>A8=1659;?=:::>>A9@@@A@@@ACCAAA?BBB?BABBB=@D==5;37,317:933:;3<B?CDC9CBC@B??973;=8858::@@:2==9:;;;1::ABB;A;:
@N9IO0:00680:05848
TACGGAGGGTGCAAGCGTTATCCGGATTCACTGGGTTTAAAGGGAGCGCAGGCGGATTGGTAAGTCAGTGGTGAAAGGCTTGAGCTTAACTCGGGAACTGCCATTGATACTATCAGTCTTGAATATTGTTGAGGTTTGCGGAATGGGTCATGTAGCGGTGAAATGCATAGATATGACCCGGAACACCTATTGCGAAGGCAGCAGGCTAAACAAAGATTGACGCTGAGGCTCGAAAGCGTGGGGATCAAACAGG
+
CCCG9AAC=AA@B055A@?ACB@C@AA?A@@ACC<AB7;:.;C;ACBCAAB?AA>AC?C>AA>ABABBAB?BCDE=?<>A<>=>??173;@@@C@C@ECBB?AA;@@@@CBBCBAAABC<AA=ABB?BA>B@=:@=455=8<3:>@4:9@@A@;;;C@BACA=;;;@@@?@@A@:;:@:A?B?CCC?@@@187;<1:4:<=?:929737(4=:2<@?<@?@@AA???;?@@??A5::::@@@6AA@@C;;;;@
@N9IO0:00686:05821
TACGGAGGGTGCAAACGTTGCTCGGAATCATTGGGCGTAAAGCGCACGTAGGCGTCCGACAAGTCGGATGTGAAAGCCCTCGGCTCAACTGAGGAAGTGCATTCGAAACTGTCGGACTGGAGTATGGAAGAGGGTCTCGGAATTCCCGGTGTAGAGGTGAAATTCGTAGATATCGGGAGGAACACCAGCGGCGAAGGCGGAGACCTGGGCCAATACTGACGCTGAGGTGCGAAAAGCGTGGGGAGCAAAC
+
88./)//;.///990999599=55.5.5:@9699/9//--(--//98;;><:<<9=49:@A<@@??;>9::AAB<@@B;B:949<::495555.69===>==8?4;;09=:?@A:9;;B6;;;;;B2:29449,789?A?A:E@BB<A<:89A@@><>>DC=C>877<>??<==B@9@B@B?<@C>B=<<6:83-3233-455:8<<;4:-4.48:::888999:?>;;99:::&:::<9::.::89;.7
@N9IO0:00690:05856
TACGAAGGGGGCTAGCGTTGTTCGGATTTACTGGGCGTAAAGCGCGTGTAGGCGGGTCGTTAAGTTGGGGGTGAAATCCCGAGGCTCAACCTCGGAACTGCCTTCAAAACTGGCGACCTGGAGCAAGATAGAGGCAAGTGGAATTGCGAGTGTAGAGGTGAAATTCGTAGATATTCGCAGGAACACCAGTGGCGAAGGCGACTTGCTGGATCTTTGCTGACGCTGAGACGCGAAAGCGTGGGGAGCAAACAGG
+
CB@B@<>@>?,@@;;:;;?BC@CC@BBB=BCCHF?CCCCC:;;AACBBBBA?@@>8?@@??C@DC?BBBA5ACCC>B@@:@;97:BBB?B?BBB<B?BBAB@CAEEGG8B@B@DDEEACC@AABC@CC@@@996:B?BAA=A<@<@ABAB@@@CC??<?AAD>B@BBBBBBB@B>AACCC;?<????BBAA>@AA>A>ABBBA;>>>C<>>;;;3;B?<=>;;;?>>>ACC@??<?9::CCC9BBAAA9???;
@N9IO0:00699:05834
TACGGAGGATCCGAGCGTTATCCGGATTTATTGGGTTTAAAGGGTGCGTGGCGGCGATGTAAGTCAGTGGTGAAAGTTTTCAGCTTAACTGGAAAATTGCCATTGATACTGCAATGCTGGAGTCCAGATGAGGTGGGCGGAATGTGTCATGTAGCGGTGAAATGCATAGATATGACACAGAACACCGATTGCGAAGGCAGCTCACTAAACTGGCACTGACGCTGAGGCACGAAAAGCGTGGGGATCAAACAGG
+
<<@=4699BAA=>554;;69>@=B@@@@<@C?BC<AA<AC=CC>@@?@=;6:;744:??<A:=?;::8858;CA17:@@6@?=?A@B?BCC=@?@-:3332884:;BC?>>00)/67?=7555;7<<?=;;;<AC?8B>:A9955<;<<6;;AB??=?@CD=999@??@AAA;::A??:6680/0+//:)/4<=.408844=9::499,4<;7==@??==<=;999.4449999&4444???3?;;<<90//7
@N9IO0:00712:05845
TACAGAGGGTGCGAGCGTTGTCCGGAATCACTGGGCGTAAAGGGCGCGTAGGTGGCTGTGTAAGTCGGGGGTGAAATGCTGCGGCTCAACCGCAGCGCTGCCTCCGAGACTGCACGGCTTGAGCACGGTAGAGGCCGATGGAATTCCCGGTGTAGCGGTGGAATGCGTAGAGATCGGGAAGAACACCGATGGCGAAGGCAGTCGGCTGGGCCGTTGCTGACACTGAGGCGCGACAGCGTGGGGAGCAAACAGG
+
556;;BCJ=BBBBBBBAC?BBB@B@F?BABCABB=@?ACD<BA<AD:@@BB@AA>ABBCCCC?BBBBEEG5:;;A<A>AABBC@BAAB<@;@@>00/886918;.339;93373::6==:=><733:3978882718;=?7>7?6;;,3/333A9985:=4?>?<8:9=;833388;.8,3343388998:/558+2,2369994;788(8:8838@??B@>>>8551;65222759<;>?>1=>655)2559
@N9IO0:00665:05899
TACGTAGGGGCGAGCGTTGTCCGGATTATTGGCGTAAAGACGCTCGTAGGCGGTTTGGCAAGTCGGGTGTGAAAACTCCGGGCTGCAACTCGGGAGACGCCACTCGATACTGCTATGACTTGAGTCCGGTAGGGGAGTGGCGGAATTCCTGGTGTAGCGGTGAAATGCGCAGATATCAGGAGGAACACCGGTGGCGAAGGCGGCACTCTGGGCCGGTACTGACGCTGAGGAGCGAAAGCGTGGGGAGCGAACAGG
+
AAA;96A88),,,,,,,05783>)/-(-8(-(-/7::1/////9::98:59<4==5=6<<6;3733(3383444&48838;(4333;6883//(////776===BBBBBCBBBBBBBBBB@B>>>B@D?BBBCC20000*0>9=;B?B?B@?@@@@?=?;>:::/9?>@@A@@@@@@@@>BB?B@CCC@B@BB@DB@<?;?A=@:9:A:::/9<?<AAB@::;BBBA@@=@AC;;;0;999???3::@AA@@@@@
@N9IO0:00670:05885
TACAGAGGTGGCAAGCGTTGTTCGGAATTACTGGGCGTAAAGCGCGTGTAGGCGGCTCTTCAAGTCAGGCGTGAAAGCCCCGGGCTCAACTCGGGAACTGCGCTTGATACTGTCGAGCTAGAGTGTGGAAGGGGCGATTGGAATTCCGTGTGTAGCGGTGAAATGCGTAGATATACGGAGGAACACCAGAGGCGAAGGCGGATCGCTGGGCCAACACTGACGCTGAGACGCGAAAGCTAGGGTAGCAAACGGG
+
55599;A?BC@GC@ABBD<@@<?=8?4>6>BBCC7:8?AC49:=@@@DB@@;00,0<<<8@D@CB@AA=??>>>>.8977*4;28:;;7:@;:;6;?B@@@BCD>ABABAA@A;;:::A@?@@@BA?=@5;;;.<A@B=@<?:C;@;CCCAB;;:BB?ABAA4?BDC<BACCCABAA=AA<?<=9969@@@;=00)/39:39;99;>>>5B0:59549<=99?C:;9@988>?=5=?>?@A=AA@@@A;AAA5
@N9IO0:00688:05864
TACGGAGGGGGCTAGCGTTGTTCGGAATTACTGGGCGTAAAGCGCACGTAGGCGGCTTTGTAAGTTAGAGGTGAAAGCCCGGGGCTCAACCCCGGAATTGCCTTTAAGACTGCATCGCTTGAACGTCGGAGAGGTGAGTGGAATTCCGAGTGTAGAGGTGAAATTCGTAGATATTCGGAAGAACACCAGTGGCGAAGGCGGCTCACTGGACGACTGTTGACGCTGAGGTGCGAAAGCGTGGGGAGCAAACAGG
+
GEFM9AABBB0BABBB;:6;D>BB?B>B>BBBCC>BBCDJ>AAAACBB<AB9AB>BA?4@<;69<8@C>D?BBCC>CCE>CDG=A@@@<B<<.@2924.4939=595:;==B>CCBBCDACC@BBBCC@BCBB>BB9::B@B@C@CACCC;;;AAA@=@@@C>C@CBBBBBBBA>AA>A>AB?????B???>A?=9=99:3:??@ACB@BBBBBB??;>>B@>=@>>;<<<AAA:AAAABBB:BA@@@;?@@<
@N9IO0:00690:05892
TACAGAGGGTGCGAGCGTTGTCCGGAATCACTGGGCGTAAAGGGCGCGTAGGTGGCTTGGTAAGCGTGTGGTGAAAGTCCGGGGCTCAACCCCGGATCGGCCATGCGAACTGCCGACTCGAGCATTGTAGAGGCAGGTGGAATTTCGGGTGTAGCGGTGGAATGCGTAGATATCCGAAAAGAACACCGGTGGCGAAGGCGGCCTGCTGGGCAATTGCTGGACACTGAGGCGCGACAGCGTGGGGAGCCAAACAGGG
+
AABBCCCC>BBBCAA@AA?@BB?B>B>@@BDBBB=BBBCC?CF?BA@@@@A?::7:D@C?BB@BCCBBBB?CAAA<A@?=@BB:CBBB;===-;5;?;;.;?@@@BCC@EBBB@B@@@B@@@ACB?AB@@@A?@@@@ED?C@CC=@@@8@@?;;:A=CC@CAAA@CBBBEA@?B=;;::-;B=B@@<?==>:;;A4?;>A0928;9///(//384//3/)//------(-////9//33/899+9//*/;299=;2
@N9IO0:00666:05957
GACAGAGGGTGCAAACGTTGTTCGGAATTACTGGGCGTAAAGCGCGTGTAGGCGGCTCGGAAAGTCGGGTGTGAAAGCCCTGGGCTCAACCTAGGAAGTGCACTCGAAACTTCCGAGCTGGAGTTCTGGAGAGGAAGGCGGAATTCTCGGTGTAGAGGTGAAATTCGTAGATATCGAGAGGAACACCGGTGGCGAAGGCGGCCTTCTGGACAGCAACTGACGCTGAGACGCGAAAGCGTGGGGAGCAAACAG
+
@DD?9<95)5<AB@:BAA=;:45>48-3,339990388=<6??@BB@@?00+00,//;;7<=5006>>6BCA><>05:5)333(3:9:-32839.4.48;<4544=AB=CC@C@CCCCCB?;;;7;;B=@A<B?@9B9;;8;>B?B;99:DCCCAAA@B>?@7?9>;;;?AAA@@@BABA=@<@@?9=::817;85;8?@8@<A<;=<276////(/666;;@>=====;A@@@0//33899.??==7/699
@N9IO0:00682:05936
TACGTAGGACCCGAGCGTTGTCCGGAATCACTGGGTGTAAAGGGAGCGCAGGCGGATTTTCAAGTCGATGGTGAAATCCTGCAGCTTAACTGCAGAACTGCCGTCGATACTGTTTATCTTGAGTGTGGAAGAGGGTGGCAGAATTCATGGTGTAGCGGTGAAATGCGTAGATATCATGAAGAATACCGGTAGCGAAGGCGGCCACCTGGTCCACTACTGACGCTCATGCTCGAAAGCGTGGGGATCAAACAGG
+
6;;==@B7;<<0;>9;4;7=45.5.4.44;::;B=@>>@<)95)599;@BB?BB=;955&5949AB???C@<<<>7>>9<<A::8:-3-33439:=7?<8;<=;;///:9?;<;3=7976>779BAD?B>A883,3969933,3,338849::;;:;6:973(39<==>?B@@@CA?;;9AC?BBB8@8::;9:>8?4>?:A?@?=?A;@@=?@@@@@@@@??=55444;455:)55;;DDD9ABBBM?;<=A
@N9IO0:00696:05959
GACGGAGGGCGCAAGCGTTGTTCGGAATACTGGGCGTAAAGCGCGGGCAGGCGGTCTGTTAAGTCGTTTGTGAAAATCCGGGGCTCAACCCCGCGAAATGCATACGATACTGGCAGGCTGGAGACTGGTAGAGGCTAGCGGAATTCCTGGTGTAGCGGTGGAATGCGTAGATATCAGGAAGAACACCTGTGGCGAAGGCGGCTAGCTGGGCCAGTTCTGACGCTCATCCGCGAAAGCGTGGGGAGCAAACAGG
+
-///)/7;)//55.5<5;25599939)////::1/4444)4444883:?=@BB>BA;;;<@494994;455>>>>2>>:===2=<CC7?;:+88344)4::>::955::55:;ACCGDCB=;:;955.5<==><BBBB@<05055:7;>9<>D95957<A4:499::=@AB??@ABB?B9B=?@@@:;;;>:=66250557==55599909499;6;<>=@@AB;96>8=<?@;3>BBBBBB8;;;BB9;;;=
@N9IO0:00703:05949
TACGAAGGGGGCTAGCGTTGCTCGGAATTACTGGGCGTAAAGGGCGCGTAGGCGGACAGTTTAGTCAGAGGTGAAAGCCCAGGGCTCAACCTTGGAATTGCCTTTGATACTGGCTGTCTTGAGTTCGGGAGAGGTGAGTGGAATGCCGAGTGTAGAGGTGAAATTCGTAGATATTCGGCGGAACACCAGTGGCGAAGGCGACTCACTGGCCCGATACTGACGCTGAGGCGCGAAAGCGTGGGGAGCAAACAGG
+
99?<<9>>>=+@A;659@9@;;;B=A?B6;;;;B;;;99=4=>6<<ABBBE?BB?B@@@?C;B:::A:::?>@;=4:AC;@?A:@A@;8<8<7>7>4404=7::299973331333=;=6@ABB?CC?5?>AA=?AABBD8?7;@A=AABAA@BA=>9?BBD7>:??>==>>>><>@8==495:;;;?@>=8=86188>>>??8;:AB<??9???;;;////668978===?>>9;@?FEFF9B?<<909;;9
@N9IO0:00674:05981
TACAGAGGGTGCGAGCGTTGTCCGGAATCACTGGGCGTAAAGGGCGCGTAGGCGCTTTTCAAGCGTGCGGTGAAAGCTCGGGGCTTAACTCCGAGTCTGCCGTGCGAACTGGGAGGCTTGAGTCTGGTAGAGGTCGATGGAATTCCGGGTGTAGCGGTGGAATGCGTAGATATTCGGAAGAACACCAGTGGCGAAGGCGACTGACTGGACAAGTATTGACGCTGAGGTGCGAAACGTGGG
+
=CCCCCBB>BBBBAC@@@?BDC@CAE>AA@@@@B<;;;?@0;;0;A@A@@C?<;:@@@8@C@AAA??@?8;;;;*/0=AA?B4;;7;?AAB@BBBCCCCC@F;;;;A49;?A8?A;A@?CCCDCBB<@B?90-0@000A=E@B@C@CC=BB@@@AA?CB@C@CBCBCBCCBBC@CC8;9;C?C@@;@@@@;@BA=@=@@@@ABABCC@BBA@BAAB?A@?????@A@:99999/4;;:::
@N9IO0:00679:05974
TACGAAGGTGGCAAGCGTTGTTCGGATTCACTGGGCGTACAGGGTGTGTAGGCGGTTTGGTAAGCCTTTTGTGAAAGCTTCGGGCCTAACCCGGAAAGCGCAGAGGGGACTGCCAGGCTAGAGGACGGGAGAGGAGCGCGGAATTCCCGGGTGTAGCGGTGAAAATCGCGTAGAGAGTCGGGAGGAAGGCCGGTGGCGAAGGCGGCGCTCTGGAACGTATCTGACGCTGAGACACGAAAGCGTGGGGAGCAA
+
99955.5499;AB:AA;;89>:??:>C;CBBBDE>A@@>;;::3;<:@;;;5<;6;B=D@A@=AB4;44&4449?3>@<7<<>6;7?C@B>8>8;:2:333333377+73333.336<<8843/3;==5744=.339?=;5:*0(/8(//(/69?=9>;=9999&73399===8////69:1////5<6B>B7;;888868322,2887555).(.37766699...3337888;7::17882789+8:9;;
@N9IO0:00680:05961
TACAGAGACTGCAAGCGTTATTCGGATTCACTGGGCGTAAAGGGTGCGCAGGCGGTTGGGTGTGTCAGATGTGAAATCCCGAGGCTTAACCTCGGAACTGCGTCTGAAACTACTCGACTAGAGTATTGGAGAGGGTAACGGAATTCACGGTGTAGCAGTGAAATGCGTAGATATCGTGAGGAACACCAGAGGCGAAGGCGGTTACCTGGACAATTACTGACGCTCAGGCACGAAAGCATGGGGAGCAAAAGGG
+
@@CBA9;:CAA@@5;<;;5:;6<=<@DACBABBC=CCCCJ?CC>:;;>@A@>BC?D@CC=BBBBBBB@@@?@;??8AD>/5;;5998@=@@BDD?A=?<59:>@AABD>DEDCCBB@@@@@:;;BB=@<??@?D9??>A@:;4<48<:A>BB=@@A@<::@A<BBBCDCCCB=@;;<::9=A=BB>:>CB==@@@990595??AB>@?;@:;8;?DCCEBBAB@A9;6;@A<;9,99@5595&6=ACCC7@B8
@N9IO0:00680:05977
TACAGAGGGTGCGAGCGTTGTTCGGAATTATTGGGCGTAAAGCGCTTGTAGGCGGCTCCGTGTGTCGCGTGTGAAAGCCCTCGGCTCAACCGAGGAAGTGCGCGCGAAACTGCGGGGCTTGAGTACCGGAGAGGGTGGCGGAATTCCCGGTGTAGAGGTGAAATTCGTAGATATCGGGAGGAACACCAGAGGCGAAGGCGGCCACCTGGAAGGTAACTGACGCTGAGAAGCGAAAGCGTGGGGAGCAAACAGG
+
BB@AA?AA6AAB@:55:;59@:CC@D?B?CB@EF>CBBBB6:;@@B2:9CD?CB?BBB>ABC::9BAA<??BA@:588=38887BCCC?B=???;A?B@@?<?773=C9AB>=?CC:BB788>7;;;>8>=655*58155.5+5+580;:==9:;//)/775-359;AAAAA@>786)292:3=>@6>>9@:>>>2;8=?;?5=;8<=:=171754>>@>>=;;@<7739A<<<6=:==;67+=ABB=3???6
@N9IO0:00694:05968
TACGTAGGTGGCAAGCGTTGTCCGGATTTATTGGGTTTAAAGGGTGCGTAGGCGGTCTGTTAAGTCAGTGGTGAAATACGGCAGCTCAACTGTCGAGGTGCCATTGATACTGGCGGACTTGAGTACTGATGAGGTAGGCGGAATGGACGGTGTAGCGGTGAAATGCTTAGATATCGTCCAGAACACCGATAGCGAAGGCAGCTTACTAAGGAGTAACTGACGCTGAGGCACGAAAAGTGCGGGGATCAAACAGG
+
BBBDGCCA;;:;=<@;:;456>9D8;;;)9?5@A9@@8@?8@@;@<>;5557<A7555<?9?7?9999=?<?B@@8000?9>>?>=?@?@@@99:@@;??B?AA=ABBBBAD>@@>ABD?BA>=<<;<;;;:919;;8==9>978,27=9<;7BA;;5;9:9.:822.57<=>?557:2:661:::5::=A@@BC?B?BA@A?7?<>>5;8@@@A>@ACBCCBBBBB9@>>;;;;&;:;?9;;0;;@@D>A@A?
@N9IO0:00696:05985
TACAGAGGGTGCGAGCGTTAATCGGATTTACTGGGCGTAAAGCGTGTGTAGGTGGCTTCCTAAGTCGGTTGTGAAATCCCTGGGCTCAACCTGGGAATTGCAGTCGATACTGGGAAGCTCGAGTTCGGTAGAGGACGGCGGAATTCCCGGTGTAGCGGTGAAATGCGTAGATATCGGGAGGAACATCGATGGCGAAAGCAACCGTCTGGGCCTGAACTGACACTGAGACACGAAAGCGTGGGGAGCAAACAGG
+
B@@<00//)/7//555994;7?AB=CCC>CCDFF>BBBCH>EBBCBABB;:5;;5;>=A?BB@ABAA8A?A@==808;80<>=8?AAA@C?CCD>C?C?BA?>@AAA;;9?>:3:9ACAAABBE@BB?@BB:;5;;45995;8@8BC>C@CBB;;;B@BGEH?CBBBBBBAB@@@AD;??4:4:?9999995999909?@2:689:88:3>:@@@=ABA@@@BABABAA@@;;;.:@@@@??2@;?;<4<<<5
@N9IO0:00699:05963
TACGTAGGGTGCAAGCGTTAATCGGAATTACTGGGCGTAAAGCGTGCGCAGGCGGTTTCGTAAGTCTGTCGTGAAATCCCCGGGCTTAACCTGGGAATGGCGATGGAGACTGCGAGGCTAGAGTTTGGCAGAGGGGGGTAGAATTCCACGTGTAGCAGTGAAATGCGTAGAGATGTGGAGGAACACCGATGGCGAAGGCAGCCCCCTGGGTCAAAACTGACGCTCATGCACGAAAGCGTGGGGAGCAAACAGG
+
CCBBCCCD=;;;B>A;9;:A:>>@@@+0,/0//@<;;;BB<DBACA@@@??:??7AA<ABBC>BA@?@BBBCB?@8=BFF<HD>BB<C:?<CCC?E@@A?AC>BD@BBBBAB;;;>7@@CACBAB5@>@?@??DCDC'<BBC45258;;;;;:::::;43/;5///:9688337=>?8>;390;BA<BB??=?BB?C@D@?@DCD2AAC=@@?@?5@@?@AAC;<;;;=:::991;<;;;88+88>@A9@@@8
@N9IO0:00706:06003
TACAGGGGGGGCAAGCGTTGTTCGGAATTACTGGGCGTAAAGGGCCAGTAGGCGGCCAACTAAGTCACACGTGAAATCCCCAGGCTTAACCTGGGAACTGCGTGTGATACTGGATGGCTTGAATTCGGGAGAGGGATGCAGAATTCCAGGTGTAGCGGTGAAATGCGTAGATATCTGGAGGAATACCGGTGGCGAAGGCGGCATCCTGGACCGACATTGACGCTGAACGGCGAAAAGCTAGGGGAGCAAACGG
+
;;A0000000#0A+////,0>@CH@D@C?BBBCC?BBBBB0;;0;=AABACACA?A6;5;;;5;AA@;;;9;BBD<;;GG5;;2:<1718=?<=7?189>>@@EBBDDBBBA?BAB>BC?AB=@=@CC=BBCED>CBBBBBB=B4:4;A=AAAAA??;;;;A=AB;;;A@CCBBBBA>AA?B?@A@<?=@C?B@@5;5<<5;BCB?BC?A@?C@@@C>AABA;<;@<@C>B;;;;*;@@99;9.5@995)59<
@N9IO0:00711:05990
TACGTAGGGTGCGAGCGTTAATCGGAATTACTGGGCGTAAAGCGTGCGCAGGCGGCCTGATAAGTCAGATGTGAAATCCCCGAGCTCAACTTGGGAACTGCGTTTGAAACTATCAAGCTAGAATATGTCAGAGGGGGGTAGAATTCCACGTGTAGCAGTGAAATGCGTAGAGATGTGGAGGAATACCAATGGCGAAGGCAGCCCCCTGGGATAATATTGACGCTCATGCACGAAAGCGTGGGGAGCAAACAGG
+
<D>9;595)55;=//000*/7;;@=A6;69@>@>6BBBBB9@;:;????AA=@@;?;@ABAA>ABBBBB>>>@@A9;:;:0000?>:C@BB?BB=B=A@A9:9>5===39888??29@B@@@?CB@AABBCCCDDDD)BCCD?A?B@ECG==;DDB;:;BBD;A@A@@CCCCCBCBB7<<7;?BCC@C?AA?@CB?B>@A;;;;;.9>@8ABB?BBC>BBB@@@@@<;;?@@>?8@ABBCDD9;;;BD?CCC@
@N9IO0:00666:06020
TACGTAGGGTGCGAGCGTTAATCGGAATACTGGGCGTAAAGCGTGCGCAGGCGGTTTGTTAAGCCAGATGTGAAAGCCCCGGGCTCAACCTGGGAACTGCGTTTGGTACTGGCAAGCTAGAGTACGGCAGAGGGGGGTGGAATTCCACGTGTAGCAGTGGAAATGCGTAGAGATGATGGAGGAACACCGATGGCGAAGGCAGCCCCCTGGGCCGATACTGACGCCTCGAGGCACGAAAGCGTGGGGAGCAAACAG
+
BBAA<>A>6<BBB;:<@@6;8;@@5@,0/::::3;;@CB=BBBBAAAEBA=;969=4=@8@<@<8@ABBB<<;;/5;<</<>6>>=C@B?AA?38-38;389>-9,33=@@7=C559>??@AAA?@4<>=0/////#/0(/(0(/0689::<8889955.33,.....8888552222+22+2+5667=<;;6;;96<6;;;;>>>*;;>5<:>;AA966::;;7/0//:69=<BCB;A@B;999&5:97737>@
@N9IO0:00670:06035
GACGTAGGGGGCCAGCGTTGCTCGGAATTACTGGGCGTAAAGGGTTCGTAGGCGGTGTGGCAAGTCGGAAGTGAAATCTCCAGGCTTAACTTGGAGGCTGCTTCCGAAACTGCCATGCTAGAGTGCGGGAGAGGCGAGTGGAATTGCAGGTGTAGCGGTGAAATGCGTAGATATCTGCAGGAACACCCGTGGCGAAGGCGGCTCGCTGGACCGCAACTGACGCTGAGGAACGAAAGCTAGGGGAGCAAACAGG
+
ACBBA5;555$54=A@@@<@@@@B?B@H?C:;;B=BBBAC=@A=AADCDEFAAA??A9:7;B>AABB?B?A@BA<4@;@C?AA?AB:>;@C<D@BA?B:;9C@C@CCD>DCCC?AA@@BBB@@@>9;;0;BBC@BCBCCB@C@C?CBDD?CBCBBCC?BBBD?DCBBAAAA@AAAAAABB?B?:::@;@@@<@A?596:A?@AABBBA8:;?ABB?BB;;;@@ABBB@C?BBBB<@?BBBFF9??@@@:9:;@
@N9IO0:00676:06046
TACGGAGGGCGCAAGCGTTGTTCGGAATTACTGGGCGTAAAGCGCGTGTAGGCGGCTAGGTAAGTCGGATGTGAAATCCCGGGGCCCAACCCCGGAACTGCACCCGATACTGCCCGGCTGGAGTCCCGGAGAGGATGGCGGAATTTCCGGTGTAGAGGTGAAATTCGTAGATATCGGAAGGAACACCAGTGGCGAAGGCGGCCATCTGGACGGTGACTGACGCTGAGACGCGAAAGCGTGGGGAGCAAACAGG
+
CCAA4:;C<AA@A.444;.9:5@C@C=A=BAAAC=CBBBC<AAAABCBCBB?;;:;BBB?BB?AA@A@BAAABCA:>==5@@@3@B8@;@9=+;7=7<;;;AAB6>;;9;666A4A?BBB@;;;CD;@<?A?B>AAB=AA>A=@C6;8:=AA@A@CC?CCDD>D@DCCBBBBBCCC?B?B?C?CCC=B@;;5;;;5;>;;6;:@>BCC@BBCACGDCCCCBB@@@@;;;@B@BB<@@B@@@@7@??BA9?=>:
@N9IO0:00679:06013
TACGTAGGGTGCGAGCGTTAATCGGAATACTGGGCGTAAAGCGTGCGCAGGCGGTTTTGTAAGCCAGATGTGAAATCCCCGGGCTTAACCTGGGAATGGCATTTGGGACTGCAAGGCTCGAGTATGGCAGAGGGGACTAGAATTCCTGGTGTAGCAGTGAAATGCGTAGATATCAGGAGGAATACCGATGGCGAAGGCAGGTCCCTGGGTTAATACTGACGCTCATGCACGAAAGCGTGGGGAGCAAACAGG
+
@ABDBCBC=BBBBBBAAA6;6;A@:@-00??@=8GEBBB=BBBBAAA:;919A=>@@2?BB?B=299@==>988(4444&44(4:5:3928::1@<@A;@@@A:A@:AC???B?B?:::?>AAAAB@ABBBAAA6?????@=@<@>?@=@C;;;AA@@@AB;ABBCCBBBCCBBAB?BB?B?BCB@DAAB=@@@@E>@A@@BBB=BA@8@:>:>@@@@B@?>>:;555A>;;;*7888<<<-8::?B;??@;
@N9IO0:00679:06035
TACGAAGGGGGCAAGCGTTGTTCGGAATTACTGGGCGTAAAGGGCGCGTAGGCGGCTTATCAAGTCAGGCGTGAAATTCCCGGGCTCAACCTGGGGGCTGCGCTTGATACTGATGAGCTTGAATGCGGGAGAGGATAGTGGAATTCCCAGTGTAGAGGTGAAATTCGTAGATATTGGGAAGAACACCGGTGGCGAAGGCGGCTATCTGGCCCGTAATTGACGCTGAGGCGCGAAAAGCGTGGGGAGCAAACAGG
+
CCAAAACDDD5CC7;:;;=AB?BD@C@C@CCBBB<BBABE;AA;ABBCDHGACCACHAAAAC@CBC=B8<AA@@@8A;?@8>:3>?@@?C@BCCCB1@@BBBGDABAA@@@ABBBBBBB?BB>@AACD=BBBB@BBBBBB>@?B?AB<@???AAA::7:BAA:A>???AAC9;;@CB9@;993:::>@;;;6;AA>D?BB@BBBDDCB@BB>CBB?B>@?AABB@@@?AA@;;::*;<?A@@B6A9:9@6A??5
@N9IO0:00685:06018
TACGAAGGGGGGCTAGCGTTGTTCGGAATTACTGGGCGTAAAGGGCGTGTAGGCGGCCCGTTAAGACAGGTGTGAAATTCCTGGGCTCAACCCAGGACTGCGCCTGTGACTGGCGGGCTTGAGTCCGGGAGAGGATGGTGGAACTCCCAGTGTAGAGGTGAAATTCGTAGATATTGGGAAGAACACCCGTGGCGAAGGCAGCCCCCTGGGCCTGTACTGACGCTCATGCACGAAAAGCGTGGGGAGCAAAACAGG
+
CC<65.:5959#/=0///05<=;>@;@9@;@B@AA<@>ABB.;;,9@A>A@@:00,00+/0);29?A9;65;@CEE>D?C?CBB<@@@C@CB?BB@BCB?C@@<<@@=BBBC?BBB<B>:@@>>>49:.9>=?9=99244.4.49990::=::;:9=4666>6>@CCCC@?>==9>=5=9=?299==5;>@:@00*027///999'444(45::453334444=ABBA@@@;;;;-;BB;;;;.;:;;;:&:==3
@N9IO0:00686:06058
CACGGGGGGGAGCAAGCGTTGTTCGGAATCACTGGGCGTAAAGGGCGTGTAGGCGGTCAGGTAAGTGTGATGTGAAATCCCTCGGCTCACCCGAGGACCGGCATCGCATACTGCTTGGCTTGAGTACGGGAGAGGATGTGGGAATTCCTGGTGTAGCGGTGAAATGCGTAGATATCAGGAGGAACACCGGTGGCGAAGGCGCACATCTGGCCCGATACTGACGCTGAGGCGCGAAAGCTAGGGGAGCAAACGGG
+
AC:999999#;9AC4;ABA:@@=@B@C@CCCCBCC=BBBBD>DD=BBBCCBA=@@=ABBB=AAADCDBCCDCCCCC=CCG>E996;B>;;;.;@A=BB?B@BB?@@BDBBBAAAB?B@CC?B@@@@?AA;@@@B?AA?;;;0;=A>B@BB@CAACAAA>CA@@;@@@C;;;AAA@@@@6;;>C5;<<5;9A<9=00+/39;>A@??@@@5;;0:??B?;;;;;;;AAA?AA@;;;0;>===AA2==999/:AA=
@N9IO0:00693:06023
TACGTAGGGGGCAAGCGTTGTCCGGATTTATTGGGCGTAAAGAGCGTGTAGGCGCCAGGTAGGTCGGTTGTGAAAACTGGAGGCTCAACCTTCAGACGTCGACCGAAACCCCCTGGCTAGAGTCCGGAAGAGGAGAATGGAATTCCTGGTGTAGCGGTGAAATGCGCAGATATCAGGAAGAACACCCGTGGCGAAAGCGGTTCTCTGGGACGGTACTGACGCTGAGACGCGAAAGCGTGGGGAGCGAACAGG
+
@BBB<CCDDD1BA699;;49>@@C?BBD>BD=@@;@@@DD=;;;;;;A;<<>;;:55=7==C@BCB@D@BBBC??2B==7550:CCC?CAC@BBBBA;;;===<>>?8====+;A7?<<>;<;B9B9B9B?A;?<<1;=5;1;287<=8CA?888:6?ACC=;95=;@>BBBA@@;7;7AB:CDDF>BAA>ABCC<A@B7;5;AC;;;0;:B>@A@>:999:ABBBDDECCCE=@@@@@AA3BB@@@=@@@>
@N9IO0:00696:06034
GACGTAGGATGCAAGCGTTGTCCGGATTTATTGGGCGTAAAGAGTTCGTAGGCGGTTCGTTAAGTCTGGTGTTAAAGATCGGGGCTCAACCCTGGGAGTGCACTGGATACTGGCGGACTGGAGTATGGTAGAGGCGAGTGGAATTCCCAGTGTAGCGGTGAAATGCGTAGATATTGGGAAGAACACCGGTGGCGCAAGCGACTCGCTGGGCCATTACTGACGCTGAGGAACGAAAGCTAGGGGAGCGAATGGG
+
;@AA99;49;59:7<56:<BBA=@=>>>3>>6@<4:4999)45;;8==<9:2;;5:=BBB@D@BBBBB@BBD@IC?CCBBBIL<CBBB>AD=BDB;@@@?@BB;;79AAACF>AA?AAAB?BBBCCC?@??8839@>>??:?>A>BB>BAAABBA@?8<9;;/;?BBBCCCAAA@FD>D6699AAC@D@BB=@;;B7;;CBBBBBCCCE>C:::?BACCCBBB@@@A>C?;;:D>:98??<</58>:?>@@;2
@N9IO0:00700:06014
TACGTAGGGTGCGAGCGTTAATCGGAATACTGGGCGTAAAGCGTGCGCAGGCGGTTCTACAAGCTGGGTGTGAAAGCCCCGGGCTCAACCTGGGAGGTGCATTCAGGACTGTAGAGCTCGAGTGCGGCAGAGGGAGGTGGAATTCCAGGTGGTAGCAGTGAAATGCGTAGAGATCTGGAGGAACACCGATGGCGAAGGCAGCCTCCTGGGCCGACCACCTGGACCGCTCATGCACGAAAGCGTGGGGAGCAAACCAGGA
+
CCBB@@@;3;@@@@B=;95;7<BB?C69;B@@>:@AAAD=?@@?BBBBBB>BB@C@B@AAB@BBBDD=B@BBCD7??>@.@A=A@A@;@;999+::.:95::355;6;AAB????>>@@>>>:;:@<@@@ABC96617;79)/)-044,--(.376<<<=>A:A???AAAA;::87<6==8<7=;;5;===:;88;A,..66(..(...'-(...(..(.72372:??=A:8:A>>9;1///5333)236:<*/,/:7;
@N9IO0:00667:06100
AACGTAGGAGGCAAGCGTTATCCGAATTTACTGGGCGTAAAGCGCGTGCAGGCGGTTCGGTAAGTTGGATGTGAAATCTCCCGCTCAACTGGGAGAGGACGTTCAAGACTGTCGGGCTGGAGGGCGGTAGAGGGAGGTGGAATTCCCGGTGTAGTGGTGAAATGCGTAGATATCGGGAGGAATACCTGTGGCGAAAGCGGCCTCCTGGACCGTACCTGACGCTCAGACGCGAAAGCTAGGGGAGCGAAC
+
A3;9:9=45:.;;.;5:;=ABI<A@6990;B@@@8@;;;G?CBCBCBBA@A;9:5:=AA?BC@EC@B?B:9:@AA;@@@AA3:4:==9?>=;3;<<<5;=994:B>BBDBBB?>>:?BC@CCE???:<>>:9:,99/7=4=5<:>>4<4582555>38<;=39>;;7998//.366.750:5>==;>>9@<@>>>1;25,2455/55/536:;//(.2-/...2228889>BC:A>:8525&2225978
@N9IO0:00690:06076
TACGGAGGGTGCAAGCGTTGTCCGGATTTATTGGGTTTAAAGGGTGCGTAGGCGGCTTTTTAAGTCAGTGGTGAAATACAGCAGCTCAACTGTTGAGGTGCCATTGATACTGAAGAGCTTGAGTACAGATGAGGTAGGCGGAATTTATGGTGTAGCGGTGAAATGCATAGATACCATAAAGAACACCGATTGCGAAGGCAGCTTACTAAGCTGTAACTGACGCTGAGGCACGAAAGCGTGGGGAGCGAACAGG
+
;@B?466?7<>@@7<>:@5=;?<@=A@@8AA=A@6A?6AC9AA9@0/0///4//)//:::$4.4:::98:7544<4555;==:::=BB?A7447ABC@BAB?AA=ABBBCABB?????>?CCBB>>?AA???A>@CC?AA?B?CI:;<B?BA@BBBB?BA@@9:::@@A@AA@?=A:9:/9?;?>?<;::,/088)30499::588942448::?=@@CCAAAB>>=9>?;973*3;89<<>2<<;@@89547
@N9IO0:00695:06083
TACGGAGGGGGCCAGCGTTGTTCGGAATTATTGGGCGTAAAGGGCGCGTAGGCGGCCGGGCAAGTCGGAGGTGAAAGCCCTCGGCTCAACCGAGGAATTGCCTCTGAAACTATCCGGCTTGAGTCCCGGAGAGGGTAGCGGAATTCCCAGTGTAGCGGTGAAATGCGTAGATATTGGGAGGAACACCGGTGGCGAAGGCGGCTACCTGGACGGGTACTGACGCTGAGGCGCGAAAGCGTGGGGAGCAAACAGG
+
BBAA7AACDC5C@9;:@@=AB=AB?BAD?CB@CC=@@?AA6::6:BBCCCCAA>9>2990;C5@BDC?CC@CCBB<ABA<AAC?CCCC?B?ABA=B?B>@@@CCBCBB=B@@@C?C@CC@BBBBCJ@D@BBBEG?B@A?F@D?B?BD=BBAAA???A=A?@@<@AACBB;;;BB?AA:><<@<?>?=A?::8;BD@D?CC@BBCB?AA>@@CC=BBBCBBBBBBBBB@BCCCEF=BBBBCEE:A@CCE>@@@?
@N9IO0:00699:06076
TACGAAGGGTGCAAGCGTTACTCGGAATTACTGGGCGTAAAGCGTGCGTAGGTGGTTATTTAAGTCCGTTGTGAAAGCCCTGGGCTCAACCTGGGAACTGCAGTGGATACTGGATGACTAGAATGTGGTAGAGGGTAGCGGAATTCCTGGTGTAGCAGTGAAATGCGTAGAGATCAGGAGGAACATCCATGGCGAAGGCAGCTACCTGGACCAACATTGACACTGAGGCACGAAAGCGTGGGGAGCAAACAGG
+
BB;;5.55)6CBC?BBAA7ABBAA6;5@5@@@@C=;;;CB<A@BBA@A@@@<?@>A@DDE>A?ABA8BB8AC@>>-999/9BC>CCCC?C=ABD>C<?999@@@B?BCCCCC@BBBBBBBBC@@@AC@CEBBCB=CEBBB@B?B@C@BB@BB?@@CCBBBBC=CBBBBB@C@A@@BB;@A?C?BBBB?BBD@CCE@C@CDCBBAA=AA<@@>A>A@@=@A@@@A@??<?AA?>>9?999DDD8BAA@A=@@@=
@N9IO0:00702:06086
TACGGAGGGAGCTAGCGTTGTTCGGAATTACTGGGCGTAAAGCGCACGTAGGCGGCGATTCAAGTCAGAGGTGAAAGCCCGGGGCTCAACCCCGGAACTGCCTTTGAAACTAGATTGCTAGAATCTTGGAGAGGTCAGTGGAATTCCGAGTGTAGAGGTGAAATTCGTAGATATTCGGAAGAACACCAGTGGCGAAGGCGACTGACTGGACAAGTATTGACGCTGAGGTGCGAAAGCGTGGGGAGCAAACAG
+
CCCB<GCC>AABBA<BBA<@@=@@<@?B?BCBBA;;;;@@0;;:;??==AA=@@=?A@A>@@<?AA>>>A=A;;;3=AA9ABB9BACC@BBB:B<?=>99949>9?@A;AB=;;@000=@;:68;7*/*/9;<*/7:;;;;?;?;?<>;;:@??>8818=@A;B>A@B?>:B??4884@58<6:8:/7957/7>=4=275555557:;57>>;>@@@<>>>===??@<?;;;==6=AAABBB5@>:;;-666
@N9IO0:00704:06074
TACAGAGGGTGCAAGCGTTAATCGGAATTACTGGGCGTAAAGCGTGCGTAGGTGGTTTGTTAAGTCAGGTGTGAAATCCTCGGGCTCAACCCGGGAACTGCGCTTGATACTGACAGACTCGAGTGTGGTAGAGGATAGTGGAATTCCCGGTGTAGCGGTGAAATGCGTAGATATCGGGAGGAACATCAGTGGCGAAGGCGGCTATCTGGACCAACACTGACACTGAGGTACGAAAGCGTGGGTAGCAAACAGG
+
@CB@AAAA9AA>@394:;<@=ACB?B?@=AAAAB=@@@AC;@????9:9=>:9939A8?>?C>AABBB?@@@>>>7>A6?:::279>@=AB=BE>C?AAB>>>C=??BB?@@B9:;BBBABBCAA@B?BBB;;4<?AB@A=A:E8==6=:;;;?A??9?@AA=BBBCBBBB?@@AAA8DA:=:996>>===9>>B:=9=@:>>>>>==7;;:?;666@<=<D@;;;;7::<:::3::<<<<6<<;BDC=CCE@
@N9IO0:00665:06208
TACAGAGGGTGCAAGCGTTGTTCGGATTTACTGGGCGTAAAGGGCGTGTAGGCGGATGTGCAAGCCGGTGGTGAAATACCCGGGCTCAACCCTGGTTGGTCTGCCGGAACTGCACGTCTAGAGAGAGTCAGAGGCAGGTGGAATTCCAGGTGTAGAGGTGAAATTCGTAGAGATCTGGAGGAACACCGGCGGCGAAGGCGGCCTGCTGGGACATCTCTGACGCTGAGGCGCGAAAGCGTGGGGAGCAAACAGG
+
@@BBBCCD?CBAA>0//;4//,/=8>??5<=99:/:AACC>CD=@@EBABB?@A=@@BBBA@89;5:49939?<B09:55)55)5559.55)5A8A.6.5599>;B=B?CCB;<;A;9:CCC;;;@@@@@@@C>??@:::298=8>3>?;@@AA@;91556A3;7AA<C@BBA;66;7;?<C<CCB?B@DC@C@@=B=@B:@;ABBBBC;AABBABA@@==>BCB@@;@<AABB6::@=@<=1;;C??7<@@;
@N9IO0:00667:06207
GACGGAGGGTGCAAGCGTTGCTCGGAATCACTGGGCGTAAAGGGTGCGTAGGCGGTCTCTCAAGTCTGACGTGAAAGCCCAGGGCTCAGCCCTGGAAGTGCGCCAGAAACTGAGAGGCTTGAGTGCCGGAGGGGAGAGTGGAATTCCCGGTGTAGCGGTGAAATGCGTAGATATCGGGAGGAATACCGGTGGCGAAAGCGACTCTCTGGACGGCAACTGACGCTGAGGCACGAAAGCGTGGGGAGCAAACAG
+
@@::6:AA;;AAB@B@CC>B@B@G;@9A@B@;;>7@?@CD6@<6@B@@@AC@@?:99A@@BC<??B?@>=BBBBC<AA=6=?>5:939379,3717,339<8??BCFE<>77;;982;=4:<BBBE@C>AABB9??CCA@>A5849@5=:;@=@AAA?BBBC>:789<;<99:66893::5>5>AA=B;>><?@BC>CC???>><<87;B??;?>9==;;7;78855/56699:3<?==>FD5@@@@D9?88
@N9IO0:00686:06178
TACGTAGGGTGCGAGCGTTAATCGGAATTACTGGGCGTAAAGGGTGCGCAGGCGGTCCTGCAAGTCAGGCGTGAAATCCCCGGGCTTAACCTGGGAATGGCGCTTGAAACTACGGGACTGGAGTATGGCAGAGGGAGGTGGAATTCCACGTGTAGCGGTGAAATGCGTAGAGATGTGGAGGAACACCGATGGCGAAGGCAGCCTCCTGGGCCAATACTGACGCTCATGCACGAAAAGCGTGGGGAGCAAACAGG
+
CCCCBCCG<ACBBAA@DE@B@BBA>A?B?ABBBB>ACDCC>CD>ABBBBBB=;;.5;6;BB@?BCBB@=?88389(3333&4?,995=:?4::@:@=AB>ABBBAEE@7CCCCC?26;;D?CBAA@A=9995<>25505=8<;B?B@BBBBA@@BBB?C>CC>BAACBCBBBDD??A;@@:?<:?=5997817<;)0+0///57768>>4<4569@>999944::84<;:44444&49@?@@@3@CBAA=BA@=
@N9IO0:00692:06182
TACGAAGGGTGCAAGCGTTACTCGGAATTACTGGGCGTAAAGCGTGCGTAGGTGGTTTGTTAAGTCTGATGTGAAAGCCCTGGGCTCAACCTGGGAATGGCATTGGAAACTGGCTGACTAGAGTGCGGTAGAGGGGTGTGGAATTCCCGGTGTAGCAGTGAAATGCGTAGATATCGGGAGGAACATCTGTGGCGAAGGCGACACCCTGGACCAGCACTGACACTGAGGCACGAAAGCGTGGGGAGCAAACAGG
+
AABCB?CE?<<9C;A@AA@D=;9D;C7B<@BAAA=;;9BC<@@CBBAA@BB@AA>?A:@A>A>AAAAABBBAB<>/5;808>:4@CCC;F;AA<6<9<A8@BB>B>CC>CBC@CCCBBB@@?@CBBB?BA@@@@@9ACCC@C?B?AF?EACCCCC@@@CCCE>ABBBBBABBBAAAC=BB@A>AB;;;AAA=@@B?B?BAA@;:969A8<B?BBCAA@>B@B;;:55.5<;=@93;;;;??@166BDD=:;;=
@N9IO0:00699:06195
CACGGGGGGAGCGAGCGTTGTTCGGAATCACTGGGCGTAAAGGGCGTGTAGGCGGCTTGGTAAGTGGGATGTGAAATCCCCCGGCTCACCCGGGGAACGGCATCCCAAACTGCTGAGCTTGAGTGCGGGAGAGGATGGGGGAATTCCTGGTGTAGCGGTGAAATGCGTAGATATCAGGAGGAACACCGGTGGCGAAGGCGCCCATCTGGCCCGTTACTGACGCTGAGGCGCGAAAGCTAGGGGAGCAAACGGG
+
BB;;;;;;%555AA9AAB>@B;CCACACBCCCCC>AAADF>BB>BCCBB@@<;:6;B?B?CE?C@??<@AABBBB<@@AAA.84:AA@B@6;99*:>A@=A@ABF>CC>CCCBBBBBBB@BBCAA@BC;A@BA?CEDDDD1A>A?C>A@=AA@@?@@?B@@;6@BBB@@ACCBCBB>7<@:C:BBC@C>CB@C@A?B@CCDF>CCCAA?AJ?HDACBB;;;;;B?AA>;<<CBB;BBA@AAA3ABA@@:ABB=
@N9IO0:00701:06167
TACGGAGGGAGCTAGCGTTGTTCGGAATTACTGGGCGTAAAGCGCACGTAGGCGGCTTTGTAAGTTAGGGGTGAAAGCCCGGGAGCTCAACTCCGGAATAGCCTTTAAGACTGCATCGCTTGAATCCGGGAGAGGTGAGTGGAATTCCGAGTGTAGAGGTGAAATTCGTAGATATTCGGAAGAACACCAGTGGCGAAGGCGGCTCACTGGACCGGTATTGACGCTGAGGTGCGAAAGCGTGGGGAGCAAACAGG
+
@AAA<;CA:6;;DCEEDC?BA=BB?B?B@AABBB<@@BBB<B@BCABBBBD@BB?BLJ>DBB@CB?CBBB3A;;;0;;C0;;.::;==@=:9964.42994:=CB<B8;;BBBAB;<;9;=AC>;;5;@0;;A@<@@><@B4929;?>@@@:::?=>@;???A:A=@AA???BCC???=?=AA<979=@>=;9;0/*/0..(.33669949<4<257=2855=??;8<4333:::2<====>>1=888:28:>5
@N9IO0:00712:06170
TACGGGGGGGGCAAGCGTTGTTCGGAATTACTGGGCGTAAAGGGCTCGTAGGCGGCCATCTAAGTCCGACGTGAAATCCCTCGGCTCAACCGAGGAACTGCGTCGGAGACTGAGTGGCTTGAATCCAAGAGAGGGATGCGGAATTCCAGGTGTAGCGGTGAAATGCGTAGATATCTGGAGGAACACCGGTGGCGAAGGCGCATCCTGGATTGGCATTGACGCTGAGGAGCGAAAGCCAGGGGAGCAAACGGG
+
9;BA<<==<<"BC4;:@@?AC@EH?A?C@CBBDD<B@@AC=BC>BB@@><<;00+0*07;<>8:;C7;;;:;;;;0;@A8@AB?CCBC>A?ACC=@=A<<;BA<<5;C;;;@@BAA>BA>AA?BB?B?BBBCCC>@@@BB@C@B?B?AA>BBCCCCC@CAA@8:;;;;AACCCCCCB?BB>A>ABB>B?CC@B??<@<000@A@;BB?AA=A?BBB?BBA@@@BAB=@AA@??6;;4;;;;.;CBEE>BCC;
@N9IO0:00674:06241
TACGGAGGGTGCGAGCGTTGTCCGGAATCACTGGGCGTAAAGGGCGCGTAGGCGGCCTGGTAAGTCGGATGTCAAATTCCGGGGCTCAACTCCGGGGCGCCATCCGAGACTGTCAGGCTGGAGCACGGCAGGGGCGAGTGGAATTCCCGGTGTAGCGGTGGAATGCGTAGATATCGGGAAGAACACCCGTGGCGAAGGCGGCTCGCTGGGCCGTTGCTGACGCTGAGGCGCGAAAGCGTGGGGAGCAAAC
+
CCCC:CBG>CCBB:6;BA?ABD?C@B?BBBBBBC>CCBCC<@@;@BABA=@<00+0;>=<@@;@@AA=AABBBBD>D@B?BBB8BBB@;@;;59==0>@@<@BB>BBBCB<<;DBB;A;<5999;<<69::9:*9@>A<D@D@B?B@<@=@BBBBBB@CC?B?:;<B;;;;;@@BDC:@=@A>A:;9.9??9@BB=B=BB=@@AAA;;;0;=AA?BBB;;;CAA;;;5;;;;;;099:9@>>0=:0/:17
@N9IO0:00684:06235
TACGGAGGGTGCAAGCGTTGTTCGGAATTATTGGGCGTAAAGGGCGTGTAGGTGGCATTCCAAGTCTGGTGTGAAAGCCCACGGCTCAACCGTGGAACTGCATTGGAAACTGGAAAGCTCGAGTGTTGGAGGGGGTCGCGGAATTCCCGGTGTAGAGGTGCAAATTCGTAGATATACGGGAGGAACACCAGTGGCGGAAGGCGGCGACCTGGCCAATCGACTGACCACGTGAGACGCGAAAAGCGTGGGGAGCAAACAGG
+
:<<F:CCC>AA@@6@95;44:8=C@C?C=BB?DD>BBCCM>DD>CCBB@@@8;;45555<7<:BBCB<7;;==BC4:;<454<.4444.438;>5:7;;:>=>9>9>>85598@<2:554;;==B=@C;9;CCC2A?>==18-768:1:433/:0//)///4:1<:====>==<7///7(//384:996:9982;82828433,3399066*-(,02,,**,2*,(,,,,,,---/6/222&2928555'22339398<4
@N9IO0:00703:06217
TACGGAGGGAGCTAGCGTTGTTCGGATATACTGGGCGTAAAGCGCACGTAGGCGGCGCCGTAAGTCAGGGGTGAAAGTCCCGGAGCTCAACTCCGGAACTGCCTTTGAAACTGCAGTGCTAGAATCCTGGAGAGGCGAGTGGAATTCCGAGTGTAGAGGTGAAATTCGTAGATATTCGGAAGAACACCAGTGGCGAAGGCGACTCGCTGGACAGGTATTGACGCTGAGGTGCGAAAGCGTGGGGAGCAAACAGG
+
CCCC:BBD<A@@BAA@BB<AA?AB?BCCBBBBBB=@@@AA;@@B@@@A?::4:;4;?@=ABB?BBAA@@@5@@@@-00;:/:).-//99578<6>4:29<<<19:*3::1<???@B@@AABBB@CC@CD;>>BC@FCCCCG@C?B9B8<BCDDCDD>C@BBBC>D?B@BBB;;;B=@@?A?A@=??C=ABA@=@>><?>A@?BBA@@@C<@@AA?BCC@BC@AAB9::@DBA@@@;@ABAABC:BBCBD>BBC@
@N9IO0:00705:06249
TACGGAGGGTGCAAGCGTTATCCGGAATCATTGGGTTTAAAGGGTCCGCAGGCGGAAAAAATAAGTCAGTGGTGAAATCTCACAGCTCAACTGTGAAACTGCCATTGATACTGTTTTTCTTGAATTCGATCGAAGTGGGCGGAATGTGACATGTAGCGGTGAAATGCTTAGATATGTCACAGAACACCGATAGCGAAGGCAGCTCACTAGGTCTGGATTGACGCTCAGGGACGAAAGCGTGGGGAGCAAACAGG
+
@A;;55@;09A@B=BBCB?9;;?C?B899@B6A;);4)44)4<2=>;C<;:5;;500000#0/*///:<?A?D9::/:>>@@A@A@BAA>A@?@@?@;@<9;@CC=A@BBBBCBCCC3CC?CB5;8;BDBB@@6;;AA;AA?A?BAAB@@@@@@9:;@=ACGD@BBBB?@;;;AA@ABBBABC@CCB?A<::99996@7966;;>@A@@@:@A;;7;C=ABAACBABCE=@@999.9@@ABEC;CABCD?AAA>
@N9IO0:00705:06254
TACGAAGGGGGCTAGCGTTGCTCGGAATTACTGGGCGTAAAGCGCACGTAGGCGGCTCTTTAAGTCGGGGGTGAAATCCTGGAGCTCAACTCCAGAACTGCCTTCGAAACTGAGGAGCTCGAGTCCGGGAGAGGTGAGTGGAACTGCGAGTGTAGAGGTGAAATTCGTAGATATTCGCAAGAACACCAGTGGCGAAGGCGGCTCACTGGCCCGGTACTGACGCTGAGGTGCGAAAGCGTGGGGAGCAAACAGG
+
AAAA;=>???+AAA;@@@=AB@AA?BAG?BBBBC<@?A@>)59@@BBBBBB@BC@B>@@@;@>BBBBBBB0ACCC?CE@CC?AA@@DB=ABB=@AB>A;;;?A?@@@B<BBBBB@BBACBCCCBA>BC>EA@@?A@@ABB>B?BBCBBCBBBBFAA@?BBBB<B?AA;;;@AAA=@@AA=AA?BBB@C@@@@D@A=A;00+0@@=<;;5;B9A?BBAABCBBBCAAB@CEAA>>4::BAAAA3A@@AA9AA@=
@N9IO0:00706:06242
TACGAAGGGTGCAAGCGTTAATCGGAATTACTGGGCGTAAAGCGCGCGTAGGTGGTTCGGCAAGTTGGATGTGAAAGCCCCGGGCTCAACCTGGGAACTGCATCCAAAACTACTGGACTAGAGTACGGTAGAGGGTGGTGGAATTTCCTGTGTAGCGGTGAAATGCGTAGATATAGGAAGGAACACCAGTGGCGAAGGCGACCACCTGGACCGATACTGACACTGAGGTGCGAAAGCGTGGGGAGCAAACAG
+
@ACBB?BJ=CAA@;@@;:4:4>=B?C?B@CA@@D>:<<GG>CBCBAA@@@@>AA=C?AA>AE?BA?E?BB??>??/49==.A=194?B?B?CAC=B7BBBB?@=8=<<2>>;<A@8AA?>@???@@@6<??>B;38657@=A;AA787:?>??>==@<AAC=3@@9>>>>>=>>@@<A4?7:7:A>5:78718>A;B>BBBC?A@=@B<?@?@=@@:9777789=>?:?>=;;;1:>;;FFD6@>>>>7>>@
@N9IO0:00706:06249
TACGGGAGGGGGCTAGCGTTGTTCGGAATTACTGGGCGTTAAAGCGCACGTAGGCGGACTTTGTAAGTTAGAGGTGAAAGCCCGGGGCTCAACCCCGGAATTGCCTTTAAGACTGCATCGTCTTGAACGTCGGAGAGGTGAGTGGAATTCCGAGTGTAGAGGTGAAATTCGTAGATATTCGGAAGAACACCAGTGGCGAAGGCGGCTCACTGGACGACTGTTGACGCTGAGGTGCGAAAGCGTGGGGAGCAAACAGG
+
>B:::)59999(9999A5525:5<==B@>7;;=::1///)/7.777499A=?=5995;A=<(44@=@=499::445?@466=3:99+7///)///&/2718.44.44(4.4455587::///:;=><00;CC?BB<;5;A;;;@?B?D@C?BBB;;;AAAB=?@@A9A>AA@@?@A::6:A=@?AA=ABA?CCBB>@@;*0*00*0==@ABB?BBBBBAAA?@A@A@@?@@=999<<<5=BBBBDD6@>AAC>A@@=
@N9IO0:00668:06281
TACGGAGGGTGCGAGCGTTAATCGGAATTACTGGGCGTAAAGCGCGCGTAGGCGGTTTGATTAGTCGGGTGTGAAAGCCCCGGGCTTAACCTGGGAATTGCATTCGATACTGTCAGGCTCGAGTCTAGGAGAGGGAAGCGGAATTCCGGGTGTAGCGGTGAAATGCGTAGATATCCGGAGGAACATCAGTGGCGAAGGCGGCTTCCTGGCCTAAGACGTGACGCTGAGGTGCGAAAGCGTGGGGAGCAAAC
+
@@96166=4<<>ACDBBB>A>ABC@C?B>@@@@?6;:;A=4A@:99@AABC@DB?BB/;:;5;@@@@>=@B@@@B90000+0=+0/17277>B>:@;@89;;;<;;:@A@CB@@;;5;@>@;9:9=99.48:<?5?6:;=9;1918:?A<855<:5546ACD=BBB?;:///7794:7<<:=9A@;99:::45>;39:/0)/8161/4057;::70///99:89====:<?<999.8;373;;.88888/8
@N9IO0:00676:06261
TACGTAGGTGGCGAGCGTTGTCCGGATTCATTGGGTTTAAAGGGTGCGTAGGCGCCCCATAAGTCAGTAGTGAAATATCCCGGCTTAACCGGGAGGGTGCTATTGATACTGTAGGGCTAGAGTGCAGACGAGGCAGGCGGAATTGACGGTGTAGCGGTGAAATGCTTAGATATCGTCAAGAACACCGATAGTGTAGACAGCTTGCCAGGGTGCAACTGACGCTGAGGCACGAAAGTGTGGGGATCAAACAG
+
5;<6;CC<EC@CD@;>;;755=<D;@A>@AA?BB=BB<AA:@@:@AAAAAA=:9;CA8AB<7;:::<<<;==>A8=<;;;/505>8=:=9==255=6;;;CCC@CCCCCCIGJCC9::@AAB;;;BDCCDCC@CBBAA@>@@C4:59929@ABB;;6;AAA7;5BB;@AC;::<;<BB7:;6?<A=ABB;;;BB@@@B;;:<9C@9BCA=AA@@<@AAA@>>9555.5::99;3;:==BBB:<;9?<1:99
@N9IO0:00687:06299
TACAGAGGATGCAAGCGTTATCCGGAATGATTGGGCGTAAAGCGTCTGTAGGTGGCTTTTTAAGTCCGCCGTCAAATCCCAGGGCTCAACCCTGGACAGGCGGTGGAAACTACCAAGCTGGAGTACGGTAGGGGCAGAGGGAATTTCCGGTGGAGCGGTGAAATGCGTAGAGATCGGAAAGAACACCAACGGCGAAAGCACTCTGCTGGGCCGACACTGACACTGAGAGACGAAAGCTAGGGGAGCGAATGGG
+
CECAAA@?A@@BA?B@??8@@@8<9@8>>6666?8>><<<6;555<<;<9:3:3-3:<<<+=455=6::9BBCFF::5;(444)4:?C@CC>BA7:5:A7?B=::54909@<<8<9ABDD666DCCCACCFFF<CECCB>6C>BB<B?B=@?1659>:?@>>7>??>=;;;<<:::7::2;;7;::38344.4:<<3;;>===;;:BAA<B<:>=<<??A?>=>>=>?B@?>?@;@?BBBDD6@?:;;:@AB<
@N9IO0:00691:06260
TACGGAGGATCCAAGCGTTATCCGGAATCATTGGGTTTAAAGGGTCCGTAGGCGGTTTGTTAAGTCAGTGGTGAAATCTGGTCGCTCAACGATCAAACGGCCATTGATACTGACAGACTTGAATTATTGGGAAGTAACTAGAATATGTAGTGTAGCGGTGAAATGCTTAGATATTACATGGAATACCAATTGCGAAGGCAGGTTACTATCAATATATTGACGCTGATGGACGAAAAGCGTGGGGAGCGAACAG
+
AACFGCG?CAB7?7@9699>=<9=9;7@B<;5:;(33(3:0894:=8=<<<6//)//(//)/)//:=:99.4444)49997<455<<<8=<<B59525>9>>AAAGAAA@;994:5559.55.5.5<.55)5499;04499849:333334448849.499;2<5558<<<<<=8=556;7<7;;;7<8;166;>:;8<>>:>:<<::///168833-333344::44.444999+9933333&3333:488:
@N9IO0:00696:06297
TACGAAGGGTGCTAGCGTTGTTCGGAATCACTGGGCGTAAAGCGCACGTAGGCGGTCCGCACCAGTCAGGCGTGAAAGCCCCGGGCTCAACCCGGGAATAGCGCTTGATACTAGCGGGCTAGAGTCCGGGAGAGGGTAGTGGAATTCCCAGTGTAGAGGTGAAATTCGTAGATATTGGGAAGAACACCAGTGGCGAAGGCGGCTACCTGGACCGGTACTGACGCTGAGGTGCGAAAGCGTGGGGAGCAAACAGG
+
@@DBC?CG>BBAB@@BAA=AA@BB@B@BBCCCDH=;;;CB;B;;;;6A@@B?A@8@<7<B;;7;559BB=CD;;9<05555&5;)555>8AC=BA<A=@@BBBCB>A:;;BBAABBB=BBBCBBBC@DC?DAAAA7;;BAA?C?@?@E>B@@ADACAB?CBBB=B=AAA@@@B;;0;=4A89:7=::25::@=AAB:D:?@7@:>A=@@<AA=B>B;966=ABCB@@A<AAB@AA;AABA@A@3AC;;:)59:5
@N9IO0:00699:06295
TACGGAGGGGGCTAGCGTTGTTCGGAATTACTGGGCGTAAAGCGCACGTAGGCGGCTTTGTAAGTTAGAGGTGAAAGCCCGGGGCTCAACCCCGGAACTGCCTTTAAGACTGCATCGCTTGAACGTCGGAGAGGTGAGTGGAATTCCGAGTGTAGAGGTGAAATTCGTAGATATTCGGAAGAACACCAGTGGCGAAGGCGCTCACTGGACGACTGTTGACGCTGAGGTGCGAAAGCGTGGGGAGCAAACAGG
+
<<00,/9999*<A0/;BB?BEACB?BAG?@@CEG?BBBAA6;9;:AABB>?=9:6:CC9??A<@C?BBAC@CBCB<@@D>DDD;CCCC>AAA9A?C?C:;<?CE?F>AA;;;BBB@A?B?BBAAAABC@BBBB>BB:;;B?B=@=@@BAA;;<@@@@=;;;A<A?BBBBBCCAA>??=??CE?AAB@CAAA?@@@,0,00/==ABBB?BAAADCB?9>?BBAB===8887>BB8=A@BCDC8BAAAD>CBB@
@N9IO0:00712:06291
TACGTAGGGTGCGAGCGTTAATCGGAATTACTGGGCGTAAAGCGTGCGCAGGCGGTTTTGCAAGCCGGATGTGAAATCCCCGGGCTTAACCTGGGAATGGCATTTGGGACTGCAAGGCTGGAGTGCGGCAGAGGAGACTGGAATTCCTGGTGTAGCAGTGAAATGCGTAGATATCAGGAGGAACACCGATGGCGAAGGCAGGTCTCTGGGCTGACACTGACGCTCATGCACGAAAGCGTGGGGAGCAAACAGG
+
@AA==<<<4<<<B@AA;;4<49<<39:?<?@A@A<@@@B@26;A>@@A@@;4>9.555&5:<344.4.55:::::19999+9=6><.3-36333(36::7;9<<*77*37433:29.4::3:?=@@>2449994559@;?7<8=4905>6>A@>>@@@A>;>4966<<<<5555538289-3-344.4444.444.479995:;;;;>=056655?<<<<555=5459995555)5:555??2;<<>>6<<@;
@N9IO0:00713:06298
TACAGAGATGGCAAGCGTTGTTCGGAATCACTGGGCTTAAAAGCGCGTGTAGGCGGGGTGATGGGTGCCTTGTGAAATCCCTCGGCTCAACCGGGGAATGGCTCGGCAAACCGGCACTCTTGAGGCAGGTAGAGGTCACTGGAACCATTGGTGGAGCGGTGAAATGCGTAGAGATCAATGGGAACGCCGGTGGCGAAAGCGAGTGACTGGGCCTGTACTGACGCTGAGACGCGAAAGCGTGGGTAGCAAACAGG
+
BCCCC999CC@BB?B@@@?BC@CB>A=AA@??>;58=17:9&388@?AA;;<=<<44&4B?ABC>CCC?C9;9BBB>CCD>EBB?ABBB?A@AFD7A<AA=A@;B7A@L?D?B?@@@CAA=@@@=@BB?CCCAA=AA@B9999?C?BB=@<::7:CBB@CBBE>@@ACCCCA@????<@@A;B=?@B>B<@@=A<99/:>@@AB@@@CCD>C@A?@?AA@@@;;;;;;;D@@@AA:??A@@@9@?:::@;:;;;
@N9IO0:00692:06310
TACGTAGGGGGCGAGCGTTGTCCGGATTTATTGGGCGTAAAGAGCTCGTAGGCGGTTTGGCAAGTCGGGTGTGAAAATCCGGGCTCAACTCGGAGACGCCACTCGATACTGCCATGACTCGAGTCCGGTAGGGGAGTGCGGAATTCCTGGTGTAGCGGTGAAATGCGCAGATATCAGGAGGAACACCGGTGGCGAAGGCGGCACTCTGGGCCGGAACTGACGCTGAGGAGCGAAAGCGTGGGGAGCGAACAGG
+
@AACBCCCCC0BB;559;59<D>B>;;;8;B=BB>CCCBC<B;;<CCC>>>:CB:CC>C@BC?@A???9?CEBCEE;@A<@@69494.48?<:==>=@@<@CDAA@CCAA@@=@9::ACCCAAAB<?9??>>@6???ABB>B>A?A9<>;??@AACD????E>BA@@AA888>;:?B6::;?;@BA?A?AC?CA?=??CD?B???AAAA:@<?;?>@AAAAAAB:::?BAABBF=A899999-9?9:;?;;;>
@N9IO0:00695:06338
TACGTAGGGTGCAGGCGTTAATCGGAATTACTGGGCGTAAAGCGTGCGCAGGCGGCTCCTTAAGTCAGATGTGAAATCCCCGGGCTTAACCTGGGAACTGCGTTTGAAACTGGGGGGCTGGAGTGTGGCAGAGGGGGGTGGAATTCCAGGTGTAGCAGTGAAATGCGTAGAGATCTGGAGGAACACCGATGGCGAAGGCAGCCCCCTGGGCTGACACTGACGCTCATGCACGAAAGCGTGGGGAGCAAACAGG
+
BBCAA99605B>==8;00+/39;@=C?B?ABBDD=BB@@?:?@@?ACAAAA>AC?BBB@B>B=BBABBBBBABBB=BBCC9BB<BB?B=C=CCC=B<A<:<55<.66?6>BB<<<<%;@D>B=B<@C:CBB;;;;;;%5B8B?B?B7;;=:;;A@@BBCCBC>;;;C>A@AABAB@;6;=9=:CCC?BBA@;@=@2;2;@@CCCC2@@@;@B@@@?>?>@844:?@ABBB???C:??AABBA297;99/9?@5
@N9IO0:00696:06352
TACGGGGGGGGCAAGCGTTGTTCGGAATCACTGGGCTTAAAGGGTGCGTAGGCGGGCCGGTGGGTGCCATGTGAAAGCCCTCAGCTTAACTGAGGAACTGCATGGTATACCGCCGGTCTTGAGGTCGGCAGAGGAACCTGGAACTTTGGGTGGGAGCGGTGAAATGCGTAGATATCCAAGGGAACGCCGGTGGCGAAAGCGGGGTTCTGGGCCGATTCTGACGCTGAGGCACGAAAGCGTGGGGAGCAAACAGG
+
@@AACCCCCC"B@=@A:;4;@5992:3=@@@@AA<AC=@@8@@8;;:A?::295B0>2:29=909@B>BBCBBBC>BBD?;9;BDB?B?BB;;;?B?;::A@=?4999:?;@>;>::@@;999;>8738A:99?C?C?A?;?6;;958;1333(339943333(333::<:84444./166(/)///)/16615-//(//::;.;69:::5=9<==9666??@<>>AC@CCCBAA8<000==>3>>@CC=BBB=
@N9IO0:00698:06330
TACGAAGGGAGCTAGCGTTGTTCGGAATCACTGGGCGTAAAGCGCACGTAGGCGGATTTGCCAGTCAGGGGTGAAATCCCGGGGCTCAACCTCGGAACTGCCCTTGATACAGCAAGTCTTGAGTTCGAGAGAGGTGGGTGGAAGTTCCTAGTGTAGAGGTGAAATTCGTAGATATTAGGAAGAACACCGGTGGCGAAGGCGGCCCACTGGCTCGACACTGACGCTGAGGTGCGAAAGCGTGGGGAGCAAACAGG
+
AACCC@DF=@@@@;44@C=ABHEG@B?BB@@@BB=@A@AA6;<@?BA@@AB?BD?@AA;@E>A@AABBBC9BADF?CAA<ACC7C000;@;>==6==B:::B5:6;;;@@:99?<<>98-3:33,3339;;;;688;39;(/(/-373:--//9/3337====3;.3373337660//(..39,3./(/(/.2=<?;@;?A?AB=CBBB@ABBA;;;@A@ACDAA;<<?<;;;;;0;AF;;<<.;?;9:)59;6
@N9IO0:00717:05776
TACGGAGGGTGCAAGCGTTATCCGGATTCACTGGGTTTAAAGGGTGCGTAGGTGGGCTAGTAAGTCCGTGGTGAAATCTCTGAGCTTAACTCGGAAACTGCCGTGGATACTATTAGTCTTGAATCTCGTGGAGGTAAGCGGAATATGTCATGTAGCGGTGAAATGCTTAGATATGACATAGAACACCGATAGCGAAGGCAGCTTGCTACACGAGTATTGACACTGAGGCACGAAAGCGTGGGGATCAAACAG
+
A?CA26;D>>@B@059@@:@AA;A6;<>AABBBB<AE0;;0<A0;;@CBBC?;;;/;A;;;C@CBBABCBABBEE?@@@BBB<;;B?C?CDCA<BB6::??599<8??@?<<<8AAABB<??>AAAB@@@;9:29<8?AC?C@BBBA>>>999@@@?=@CCC>B@AA@BABBA@AA;;;BCC@BBC@CBBBBBCC@B@ABCAB>BAA@B;;;BBCCD?BBBBBBB;;4;;:@@@8@@>>;>?0;<;;A2999
@N9IO0:00718:05773
TACGGAGGGTGCGAGCGTTGTCCGGAATCACTGGGCGTAAAGGGCGCGTAGGCGGCGCGGGAAGGCGGCGGTGAAAGTCCGGGGCTCAACCCCGGATCGGCCGTGGCGACTCCCGCGCTGGAGCACAGTAGAGGCGGGTGGAATTCCGGGTGTAGCGGTGGAATGCGTAGAGATCCGGAAGAACACCGGTGGCGAAGGCGGCCCGCTGGGCTGTGGCTGACGCTGAGGCGCGACAGCGTGGGGAGCAAACAGG
+
@ABB;;AA6?CCCCCABB?CCB@B?D>A@BBBBB=BBAA@0:9,;C;A?BA=;;4;B;;544:=7BB9AB?DBBD>BCB@BDE9;6<@9===.=;>>::5>:>>?5;5=:9991::=??@>???A@@AA;::@@ABB<AB;?9=:=39:/9@=??BA?BB=?<?@??9:9=:9898<4:4:?::9924744.4??9@;:;.9<6<BAA?.9;B:;2:=@@A@?=>9:.4=?88;9;;;4444&544<>5::=7
@N9IO0:00738:05786
TACGAAGGGTGCAAACGTTGCTCGGAATTATTGGGCGTAAAGCGCACGTAGGCGGCATTGCAAGTCGGATGTGAAATCCCTCGGCTTAACCAAGGAAGTGCATCCGAAACTGCAGTGCTTGAGTACTTAAGAGGATCGCGGAATTCCCGGTGTAGAGGTGAAATTCGTAGATATCGGGAGGAACACCAGTGGCGAAGGCGGCGATCTGGGAAGATACTGACGCTGAGGTGCGAAAGCGTGGGGAGCAAACAGG
+
BCCBA=;A056655)555.59::@?@=C=;;8;A9B?@@=/5559BBBA?>:8849AA?ABC=@@BB?B?>@@>@8@@@8@AA=AB<A=A@B?CAF?BBBB@;;66=>4=699>B>>@A?AAA>ACC?B>BCB=AAB@@@?B?B?BB>BACCBA@::6;A@A<A@CC@@@ABA;;;A;??=??BBA=?@@A<@@A=B>;<7<;;BCCCD>D@DBBB969;;@CCCCC?AAC;<;0<BAAADF<BBCCD>CCB@
@N9IO0:00750:05763
TACAGAGGGTGCAAGCGTTAATCGGAATTACTGGGCGTAAAGCGTGCGTAGGTGGTTTGTTAAGTCAGGCGTGAAATCCTGGGGCTCAACCTCAGAATTGCGCTTGATACTGACTGACTCGAGTGTGGTAGAGGATAGTGGAATTCCCGGTGTAGCGGTGAAATGCGTAGATATCGGGAGGAACATCAGTGGCGAAGGCGGCTATCTGGACCAACACTGACACTGAGGTACGAAAAGCGTGGGTAGCAAACAGG
+
@BC>=BBC=;;;B5:A9<7;8@@B>A>A?@@@CD=A@A@B9@?@:::AACB@BC>@A8@C8?<?@@@@=@@@@@B=BA>?;88.;BBB?B?B:;7>=@*//8>@:??BBA???@@@BCBCBBBBCCDABBCAA=BBAB;;29:C:?@7><>CBBABB?BBBB>BBBBBA@@@AABBB=C?<D@BCBBBA<<8<@A;A7AC@CCEC<@;2669>;>>>><=ABC???@8;:;4445+59===?6585BBC=A@@:
@N9IO0:00752:05779
TACGGGGGGGGCTAGCGTTGTTCGGAATTACTGGGCGTAAAGGGCTCGTAGGTGGCCAACTAAGTCATGCGTGAAATCCCTCGGCTTAACCGGGGAACTGCGTCTGATACTGGATGGCTTGAATCCGGGAGAGGGATGCGGAATTCCAGGTGTAGCGGTGAAATGCGTAGATATCTGGAGGAACACCGGTGGCGAAGGCGGCGATCCTGGACCGGTATTGCACTGAGGAGCGAAAGCCAGGGGAGACAAAGCGG
+
BB:;<<<;<;"5<444;;79@=BB?CAB?BCCCD>AAAFE?DC?AAABEDF@@A?A@DACCC@CCGCABBEBBBC=A@C:;;B?BC=B=B>AAA3@9>@@A@@@CCEBBBCD@CBB?BC=@?@BC@CC;@;:4:088<9:6:8<8=5558<A84789.38==188BAA@ABA?::::2888=9;?>=?>@B;A?=57833,33333,3;,33271766(/..59:;;5983333(3/)--88&----//(/-69
@N9IO0:00754:05768
TACGTAGGGTGCGAGCGTTAATCGGAATTACTGGGCGTAAAGCGTGCGCAGGCGGTTCGTCAAGTCTGATGTGAAAGCCCCGGGCTCAACCTGGGAATGGCATGGGAAACTGACGGGCTGGAGTAGTGGCAGAGGGGGGTGGAATTCCGCGGTGTAGCAGTGAAATGCGTAGAGATGCGGAGGAACACCGATGGCGAAGGCAGCCCCCTGGGCCAATACTGACGCCTCGAGGCACGAAAGCGTGGGGAGCAA
+
CCCB=@A<4<@>AA@@CB=@>@CC@C=@=@BABB=BBBCC?CCCCCCCCAA>AB?B?BCC;:6;@A@;;65;;@@09@?A3@>0555;.406>>7>@BB?=BBCB=BD;A;;43//(///)/>:;;993397/;====&8;38(/(/(//3,3937333388882////..33.63:;A6570505773>;661;:5/77@?:8;;=.8;B9?9@;??996753206----(--7=>?,27=8222&22768
@N9IO0:00759:05789
TACGTAGGTGGCAAGCGTTGTCCGGATTTATTGGGTTTAAAGGGTGCGTAGGCGGCCTATTAAGTCAGTTCTGAAATATCCCGGCTTAACCGGGAGGGTGGGATTGATACTGATGGGCTTGAGTGGAGTCGAGGTAGGCGGAATTGACGGTGTAGCGGTGAAATGCTTAGATATCGTCAAGAACACCGATAGTGTAGACAGCTTACTAGACTTCAACTGACGCTGAGGCACGAAAAGTGTGGGGATCAAACAGG
+
BBAAA>B95;5;=.444;544<=B@CCD>CD@CD7997:C;CC?AA@@=00+00+08=<@0;6:;C;;;9;;CBB<;;;BD<B@BC@C@C=@@7;<B=BCI?CFBFCCCBBCCCCF>AA?BJCBB?;;;@ABB?CBC>@A@B>B?;9;@@BAABA;;4;@><08:@@?BBBCC@A@A??8@@>A>F?BBC9::?????A;@:;6::?::@BB7A@7B?=?BA:888:4=>;9:99&77=;;>>.>@??=5=@?8
@N9IO0:00760:05792
TACGTAGGGTGCAAGCGTTAATCGGAATTACTGGGCGTAAAGCGTGCGCAGGCGGTTGTGCAAGACAGATGTGAAATCCCCGGGCTTAACCTGGGAACTGCATTTGTGACTGCATGGCTGGAGTGCGGCAGAGGGGGGATGGAATTCCGCGTGTAGCAGGTGAAATGCGTAGATATGCGGAGGAACACCGATGGCGAAGGCAATCCCCTGGGCCTGCACTGGACGCTCCATGCACGAAAGCGTGGGGAGCAAACAG
+
CBCDDA@A<@AAA<@:;;4;5@@A?B8;8;BBBE>@@@CC?CCBBBBA@AB@AB>A>AACCC??@@BB=>??=;81?=99.@<1884>486A?@7<9??BBCCD=BACCB@=>:?84@>?;<?AA??:=85888888#258389@<A<AAA@>>=>=770999<4=9:682225==:@>588)/).685==::4;;91879906966+252'2.59799.-)----23.33788222=/2522555&25566'578
@N9IO0:00721:05837
TACAGAGTGGCAAGCGTTGTTCGGATTTATTGGGTGTAAAGGGCAGGTAGGTGGTCGCGCAAGTCCGTTGTGAAATCCTAGGGCTCAACCCTAGAACTGCAATAGAAACTGCGCGGCTTGAGTACTGGAGAGATGAGGGGAATTCTCGGTGTAAGGGTGAAATCTGTAGATATCGAGAGGAATACCAGTGGCGAAGGCGCCTCATTGGCCAGTAACTGACACTGAGCTGCGAAAGCAAGGGGAGCAAACA
+
09:BA<;6=4=<8;7<:500)/749::038277*3:44;45>5BCC>A?B9=C:B;:9>=@=;;:=BB16<CB>6C>:CCCC>CA<B7?;6;BBB?B:9<A?B;99?6>;;966=7@@459:<<?BB@A@CDBCBABCC7A<@<?@@A<>BAA=BD8@ABB6;;666>;<;@BB?@:?@4926AA@DC@A?AAA>A?:99;=<>?3807:<<973988==?<<::999888894::::>>=1559;:133
@N9IO0:00728:05842
TACAGAGGGTGCGAGCGTTGTCCGGAATCACTGGGCGTAAAGGGCGCGTAGGCGGCCATTTTAGTCAGACGTGAAAGGCCTGGGCTCAACCTAGGAATTGCGTTTGATACTGGATGGCTCGAGAGCGGGAGAGGATGGTGGAATTCCCAGTGTAGAGGTGAAATTCGTAGATATTGGGAAGAACACCGGTGGCGAAGGCGGCCATCTGGACCGTTTCTGACGCTGAGGCGCGAAAAGCGTGGGGAGCAAACAG
+
BBBBBB@B:ABA@@;;;A>AAB?B@B@BBCA:95)4???A=AD=CCAA@@B?;;6;7;;DH;AA@B@A@?;@@<=5<8A9C>>4:@:;.3283919:A289<==7=<BA899?CBA>@A?@??977A>6?@?>:<>@8??<A?B>AA<?@:=?;:;;7::@D?L@CC==<=BA<8==/939;9>??=?;>?;@>@;@=@@?B=A@ABC=@@?@@@;@?@@@AAB???8=>=;999&88>?>AB595>@=6@99
@N9IO0:00738:05857
GACGAAGGATGCAAGCGTTATCCGGATTCATTGGGTTTAAAGGGAGCGTAGGTGGACTTATAAGTCAGTGGTGAAATCTTCGAGCTTAACTCGGAAACTGCCATTGATACTGTAGGTCTAGAGTACAGTTGCCGTTGGCGGAATATGACATGTAGTGGTGAAATACTTAGATATGTCATAGAACACCGATTGCGAAGGCAGCTAACGAAGCTGTAACTGACACTGAGGCTCGAAAGTGCGGGGATCAAACAGG
+
;;;;5.55@;;9A?AABA?@AC@E?A@=>>=288088(33(38(333=?CCACD?BAA?;;;?ACD@A@?;>9:9/9<=:@AAA@A7;7;@>@8B=6=@@B?BB?AAACBCBB;;7;@A@@@BCC>><<+00+092:7;C@C?AABBBAA@??A@;;6;@@A=CCCC=@?A@@:::;;=<>@;@AC499>+0/0@*0)0999//*/9:49;<<AB>BBBBBDCA<65.4;:955)5A=BCEM;BCBBB<;;;8
@N9IO0:00747:05855
TACGGAGGATCCAAGCGTTATCCGGAATCATTGGGTTTAAAGGGTCCGTAGGCGGTTTGTTAAGTCAGTGGTGAAATCTGGTCGCTCAACGATCAAACGGCCATTGATACTGATAGACTTGAATTATTGGGAAGTAACTAGAATATGTAGTGTAGCGGTGAAATGCTTAGATATTACATGGAATACCAATTGCGAAGGCAGGTTACTATCAATATATTGACGCTGATGGACGAAAGCGTGGGGAGCGAACAGG
+
CCF>9@A@CBB=A055=@:B@B>B@C?CCCD@CB=AA6::6;C<BB@CCCC?AB?AB<@@=@?AAB???D@@A?C>BBBC>AABBBAA?BAA????:>A=A;@??@@@@AAABB@AABB@CC@C@BB8:;8;@CCC?BAAAB@BABBA?@@@@AA??;@@@A<ABBA?BBBCCC@AAABB?B>BCC?B@C7<<A@5;5;;<7;AEEIH;;:?BB@AA=??@AA;;;AA;??;;;/<====AA6:::?@<@@A>
@N9IO0:00750:05825
TACAGAGGTCTCAAGCGTTGTTCGGAATCACTGGGCGTAAAGGGTGCGTAGGCGGCGTGGAAAGTCAGATGTGAAATCCGGGGGCTCAACCTCCGAATTGCATCCGATACTACCATGCTAGAGAACTGAGGGGAGTCGTGGAATTCTCGGTGTAGCAGTGAAATGCATAGATATCGAGAGGAACGACTAGTGGCGAAGGCGAGACTCTGGACAGTATCTGACGCTCATGCACGAAGTCAGGGGAGCGAACGG
+
AACBB@@=;;;CC.45:@39:8@B?B@EBABBBC<BB;;;0;B8@@BBBBB>BB>AB@@=@B;?;49789990==7<A@AAAA000<>9:9:?9=?;?;?885C>A?@??<9:59///668=?@8>997<<<0<>@877?4=4=25557495...//773880..-444...8822255737)....6562.(../)/399//5::::;79<A??@ABBAAAAA@@ABBBA@AB-00@0000&44<<<7444
@N9IO0:00753:05836
TACGGAGGATCCAAGCGTTATCCGGAATCATTGGGTTTAAAGGGTCCGTAGGCGGTTTTGTAAGTCAGTGGTGAAAGCCCATCGCTCAACGGTGGAACGGCCATTGATACTGCAAGACTTGAATTACTAGGAAGTAACTAGAATATGTAGTGTAGCGGTGAAATGCTTAGAGATTACATGGAATACCAATTGCGAAGGCAGGTTACATACTAGTGGATTGACGCTGATGGACGAAAAGCGTGGGTAGCGAACAGG
+
BBB=9CB>@@@<@.45558BBC@C@D@CCBB@BB<AE0;;0:?;@@?BB><7:>7>;;.>?@;@??:999;??<=6<=<6;<7:;;99.4838@.738@=@?BD:?;::99<99299996:;<@8@<AA@8<8<<@7<<@@@=@@?;;;;559@@9926>B@7A@<<9999;;<5:9:44.58999.4.4.4844.4788:7;7:4339333:::6:<8:555@87338-443444&433333(333344.4885
@N9IO0:00717:05860
TACGTAGGGGGCAAGCGTTATCCGGATTTACTGGGTGTAAAGGGAGCGGTAGACGGCAGCGCAAGTCTGGAGTGAAATGCCGGGGCCCAACCCCGGAACTGCTTTGGAAACTGTGCGGCTCGAGTGCGGGAGAGGTAGGCGGAATTCCTAGTGGTAGCGGTGAAATGCGTAGATATTAGGAGGAACACCAGTGGCGAAGGCGGCTTACTGGACCGTAACTGACGTTGAGGCTCGGAAAAGCGTGGGGGAGCAAACAGGGA
+
0>=@9>?999(9<.555;25<<@B?A@D=DD9994:@@BD?CE=AA;:45<<@;@=A;:;A=@=A=A9:5;5==>@7>C?.99:*55)5.5>>0?:>466>=>A6>:>>4A9666>>:B@;:666<<;>4:55579448<<8A9C;?7899//)/999916333(3:9933/////499*/47<6;<A/3378,33949499.55.55;;6<<155;.54:::<<7://)////)///&/769;;;;':8444,4444(4
@N9IO0:00720:05904
TACGTAGGGTGCAAGCGTTGTCCGGAATTATTGGGCGTAAAGAGCTCGTAGGCGGTCTGTCGCGTCTGCTGTGAAAACTCGGGGCTTAACCCCGGGGCCTGCCAGTGGGTACGGGCAGACGTAGAGGTGCGGTAGGGGAGACTGGAATTCCGTGGTGTAGCGGTGAAATGCGCAGATATCAGGAGGAACACCGGTGGCGAAGGCGGGTCTCTGGGCCGTAACTGACGCTGAGGAGCGAAAGCATGGGTAGCGAACAGG
+
AAAC?CCD>BBAF?A@BB>BAA7@7@@D@=B;C?6=?>:;3::::<;;:::7::6:4448>A899>>A8<;97733&4?;000+/9)0*/77&---&-(0//1///33(333<=6:;@:8787377,373718?@@<5?A@9=;.6,2.5/7994578623616666/5559699<989<AB5;;5;5;;<>A?BC=@@A5:6:AA9AAAAAAA<A?A?@=;;;9??A99497>;:>8@45855==4::944434447
@N9IO0:00740:05901
TACGTAGGGTGCGAGCGTTAATCGGAATACTGGGCGTAAAGCGTGCGCAGGCGTTTTGTAAGACAGGCGTGAAATCCCCGGGCTCAACCTGGGAACTGCGCTTGTGACTGCAAGGCTAGAGTACGGCAGAGGGGGGTGGAATTCCACGTGTAGCAGTGAAATGCGTAGAGATGTGGAGGAACACCAATGGCGAAGGCAGCCCCCCTGGGTCGATACTGACGCTCATGCACGAAAGCGTGGGTAGCAAACAGG
+
555:5555)5@=BBB???4:4;A=3@000?<;;866:?=4<BA=ABACBB?;;5<<+5555;;@BA>?A@9:9/:BBA7BB8@@94.459;;/404>=:58B8C<AAABBBB@C99;B@BBBAAEFD;<<HCCCC*CC?B?A@C=CB:99BAC@???AED=AA?A@BBBBBBAAA<@@=A=>>?2919@:@;;5;5;:;:::;:$:>>6>?595;;99:</0/=9;;@AA@??:;::9==5:;;===6=>>;
@N9IO0:00744:05887
TACGGAGGGGGCGAGCGTTGTCCGAAGTTACTGGGCGTAAAGCGCGCGTAGGCGGGGAGGCAAGTCCGCTGTGAAAGCCCGAGGCTCAACCTCGGCGGGTCGGTGGATACTGCCTCTCTTGAAGGTGCTAGGGGGAGATGGAATTACCGGTGTAGCGGTGAAATGCGTAGATATCGGTAGGAACACCAGTGGCGAAGGCGGTCTCCTGGGGCATACTTGACGCTGAGGCGCGAAAGCTGGGGGAGCGAACGGG
+
CCCC7CACEC3BBA@?@=695;5;@<;;4;BCBF@KABAC=B;;;CBA@@@=;;;;.;>:A@6:6A=@A?A@B@?8<BB<A@=:<@00+/27796;A@>CBB?BA?BBBBBBB@CA?>?8<>4;5;@AABCBBB0A@ACC@CAC;:;?D><;;;;:B@A?AC>BBBDCCCCA@@BB?ACB7;8:@@=@@@A>A@@:@>;;5;C;;5<AAA7BBA@@A;:00<<000<9==??>@9??=?>>>/?AAAA?BAA;
@N9IO0:00745:05868
TACGGGGGGGGCAAGTGTTACTCATCATGACTAGGCGTAAAGGGTGCTACGATTGCTAAAGTTTGTATTGTTGAAAAACTTAGCCCAGGCGCTGATATTGATAATTAAACAACTTAGCTTGGGTAGATTGGAGAATGGGGTTACTAGTTTTTCAGGGGTAGAATCCAACTAGAAGATTAGGAGAAACGAAGGCGAAGGCAACCATTTATGATCAACTGACATTGAGGCACAAAAAGCGTGGGGAGCGAACAGG
+
@A:;;;;;;;";@44:;:69ACBBCBC@@@BA;;6;CCDG?DF>;;;CCAA@A49;99;.9;:/9::925=466@@@(99)///:1:<8555;;@BEE?@?BDAF@CC<??<?A?@AAC>??9????A=A=:;;<>>>>2@5;;BAAACBB0A@A@@3@<;;=AB?B?BCBB@=@@B=@@>B@A@8>>>:>;<>?;@=@G@D?AAC?CCBB<;;:;;CCCBA=AA?;>@:9999):88@<<</;@;<C9A=>9
@N9IO0:00745:05907
TACGAAGGGGGCTAGCGTTGTTCGGAATTACTGGGCGTAAAGCGCGCGTAGGCGGCGATCTTTGTCAGAGGTGAAATCCCGAGGCTCAACTTCGGAATTGCCTTTGAAACGGGATTGCTTGAGTCCGAGAGAGGATGGCGGAATTCCTAGTGTAGAGGTGAAATTCGTAGATATTAGGAAGAACACCGGTGGCGAAGGCGGCCATCTGGCTCGGTACTGACGCTCAGGCGCGAAAGCGTGGGGATCAAACAGG
+
BBBBB=@@AA,@A;;;A@<AC@CC@CACABBEGC>CCCCH9<;:;BBBBCB?9:8:;;;AAA:AA@@@??=?BCB<@@@9@@@;@A@?<AA?BB?B?C=?@=AB8A@@;@BC:;<?BAB8:;A@@6::BA@AA?A@AABB@CAF?B@B@@@DFGBBB@;;;C?E?<;;BBBBBC@BB@B?BC=;;<?B?BB?ABA?B?@@=@?@AA??<???><>@@@@AAA@@@@@<?@C;;;0;;CBBBB:B@@@C=ABB?
@N9IO0:00751:05897
TACGTAGGGTGCAGGCGTTAATCGGAATTACTGGGCGTAAAGCGTGCGTAGGCGGTTTGTTAAGACAGGTGTGAAATCCCCGGGCTTAACCTGGGAACTGCGCTTGTTACTGGCAGACTTGAGTGTGGCAGAGGGGGGTGGAATTCCAGGTGTAGCAGTGGAAATGCGTAGATATCTGGAGGAACACCGATGGCGAAGGCAGCCCCCTGGGCTAACCACGTGACGCCTGATGCACGAAAGCGTGGGGAGCGAAA
+
CCCCCCCC>9;;CC>;;;4;7ABA@C@C?CBCCC=:;;EE?BBBCCBBCBC@CDAGE;;;?C?B@@BB?DCBBBC7C@CC7@A:A<1506:>>?6=<>A;;9@<:C@:@@>>:BBABBB?D@@@?;;7<@;4;;;;;$;4.3-36A;CA?AA8546:900*/;5;?@BBBBBA@????;=>8<9=?@<@AAB?B@@=@<?>==>==+===8<<=+0*00//856//)///9;7888881333==>>1;::9?>2
@N9IO0:00759:05883
TACAGAGGGTGCAAGCGTTGTTCGGAATTATTGGGCGTAAAGCGCGTGTAGGCGGCCTAGCAAGTCGGGTGTGAAAGCCCTCGGCTTAACCGAGGAAGTGCGCCCGAAACTACTAGGCTTGAGTACCGGAGAGGGTGGCGGAATTCCCGGTGTAGAGGTGAAATTCGTAGATATCGGGAGGAACACCAGCGGCGAAGGCGGCCACCTGGACGGATACTGACGCTGAGACGCGAAAAGCGTGGGGAGCAAACAGG
+
BBBCCCCF>CBBD@BABB@BC@BB?A?A>AB?AB=>>:9:/9@>@BAA@=<8992:5;9;?A=A?@@B:ABBBBC>CCF>B>B7BB=A>A@CCCACACCBBBBM?CBB>BAA>@::5;?5@@<<B=8D?AAAA@:@B@BE@D@CADF9<8<BBBBCBACBCE?EGBBCBBAA@@@??8?@9@;@AA=@@??=?BB?C?9:8;>AA?CB?BAC=@@@A@@CCA@?:::??>@;<<<&;4;A;=>.<;;;<5<BC@
@N9IO0:00716:05919
AACGTAGGACGCAAGCGTTATCCGGAGTACTGGCGTAAGACGCGGGCGAGGCGGTTCTGCCAGTCTGATGTGAAATCTCTCAGCTCAACTGGGAGCAGCCATTGGAAACTACAGAACTGGAGTCTGGCAGAGGTAGGCGGAATTCCGGGTGGAGTGGTGAAATGCGTAGAGATCCGGAGGACACCAGAGGCGAAGGCGGCCTACTGGGCCAGTACTGACGCTGAGCCGCGAAAGCCGGGGAGCGGAACGG
+
B8BDCAA=AB@@@6;>@B@BCC?A=@:;;;;;29;49.4487///(///:5//)/;/0/:577//5:>BAD@A@;A@@?CA;;;DA@=@@A@;@@AAAA:;:?A59:3:;:9>>B499>::9:95:5::::;7:?>:;;.9.46;5<<5<?7;;<A9>;9909<9;;=555>5/)/5//)///727/445;>=8=:66.05</////)/)//95555<<<<:9///)/77<<0//4777+/-,,(-3666
@N9IO0:00730:05922
TACGTAGGTGGCGAGCGTTGTCCGGATTTATTGGGTTTAAAGGGTGCGTAGGCGGCCTATTAAGTCAGTGCTGAAATACCCCGGGCTTAACCGGGGGGGTGGCATTGATACTGATGGGCTTGAGTACAGATGAGGTAGGCGGAATTGACGGTGTAGCGGTGAAATGCATAGATATCGTCAAGAACACCTATAGCGAAGGCAGCTTACTAAGCTGTAACTGACGCTGAGGCACGAAAAGTGTGGGGATCAAACAGG
+
599BBB><=B?BB;<;BD:;;C@C9@@E=BC:;:69<3>;6?>4<A@A><<800,0;@@CGF?BBC>??BA@@AD=BBCBB-:;0997<7=:=C>C>C#BB@@@@=@@BCCBBCCCD?DB>BBAAA@@@@A@;<7;AB?CC@C@C?BBBB@BCBBBBB?BBBB<BB@@@CCBBBBAAAAA>BC?@@B@CCB;;;??;@<;;;BB>CC;;5;AA@@B@C;;<@@@BBAB>@B;;;;;*;<=AA@B9A@BCD=?A@<
@N9IO0:00760:05950
TACAGAGGGTGCGAGCGTTAATCGGAATTACTGGGCGTAAAGCGCGCGTAGGCGGCTTTTCAAGTCGATTGTGAAATCCCCGGGCTTAACCTGGGAACTGCAGTCGAGACTGTCTAGCTAGAGTATGGGAGAGGGAAGTGGAATTTCAGGTGTAGCGGTGAAATGCGTAGATATCTGAAGGAACATCAGTGGCGAAAGCGACTTCCTGGACCAATACTGACGCTCATGTGCGAAAGCGTGGGGAGCAAACAGG
+
599=AABF>DCCBBBBCC6;6;@B8@;@;@@;;;6;CBCD?BAAA::4844.3313888.9=4=>>83:47:?=A6>?==2>=5;7,3,34<@@<A=@CC?8::@?:78@97:??A@;B@@;;;@<<;09?>@@8@296B:C?BB<@@B=;:;CCBB@BCCC>@@@@@@@AAA;;;::?B<@<@A;;;BCE?;;;C8;;B@???B:BB8@B4:69@@@>@999:==000><<=>*059=999+9=BBB>CCE@
@N9IO0:00763:05941
GACGAGGGATCCTAGCGTTGTTCGGAATCATTGGGCGTAAAGCGGATGTAGGTGGCTTTATAAGTCAGGTGTGAAAGCCCAGGGCTCAACCCTGGAAGTGCATTTGATACTGTGAAGCTTGAGTGCCGGAGAGGTTACTAGAATACCTGGTGTAGTGGTGAAATACGTAGATATCAGGTGGAACACCGGAGGCGAAGGCGGGTAACTGGCCGGACACTGACACTCAAATCCGAAAGCGTGGGGATCAAACAGG
+
BCCCB@B:@@@>BB@BBA?AA=BB?B?BBCC?CB<@@@??:?AB=A:::::4::49>@9@AA?BBBAA?BDBBBC=BBB>CCC=DBAB>BB<BB?B@BABAGIM?CCCBBBC@@A:===:<<<@:@7<7:>?@9?9AAAABB@A??<??;?A@????:?AAA=CBBBBBBB<<?A??8?=9<8:778@<6616//(.38==69@087>;A6<3:8==;::;;>>@A@8=@299;7;9?AADE8AAABA9???2
@N9IO0:00714:05995
TACAGAGGGTGCGAGCGTTAATCGGATTTACTGGGCGTAAAGGGCGCGTAGGCGGTGATGTGAGTGTGATGTGAAAGCCCCGGGCTTAACCTGGGAAGTGCATCGCAAACGACATGACTGGAGTAGATGAGAGGGTGGCGGAATTTCCGGTGTAGCGGTGAAATGCGTAGAGATCGGAAGGAACGTCAATGGCGAAGGCAGCCACCTGGCATCATACTGACGCTGAGGCGCGAAAGCGTGGGGAGCGAACAGG
+
CCC>AAAC=AAAC;5;;;7;8ABB;?@?;@AABB=BA?@@0;;0;AADBCC@AA<@BBAAABB=>>B=@@CBBBD<@?==2B?7BB:D9B9BCC=B8;;BBCA>@AAA9A00/@@AAA??=A>??BB:9:=BBD>AA>AB?C;>>:?=@5?@===BB@BBAD=BBBCBBBA@@@@@:A5;5;4;>>>?@CCAEDD:;;;BBB@CC@@@=@@AAAAAA@998>CABAA?A;;;BB>ABBBBCC:BBBAA>;;;>
@N9IO0:00726:05991
GACGAACCGTGCGAACGTTGTTCGGAATCACTGGGCTTAAAGGGCGCGTAGGCGGGCTGTCAAGTCCGGGGTGAAATCTTTCGGCTTAACCGGAAAAGTGCCTTGGATACTGGCAGTCTCGAGGGAGGTAGGGGCGAGGTGGAACTTCCGGTGGAGCGGTGAAATGCGTTGATATCGGAAGGAACGCCGGTGGCGAAAGCGGCCTGCTGGATCTCTTCTGACGCTGATGCGCGGAAAAGCTAGGGGGAGCGAACGGG
+
@CC?A:D:@666==8=BB?BB;BB@BADCBBCCE<AA5;;0;A9BBBBAAA?BCA9BB;;9C@=9=8@=;///0:18877.//)/5*0)/27)///&//77)/,59544<>9.49995>>?999,4<5<99::+///:37;)/)//)-02028(---638444(335>>6@555559.4.4.4./9927)--3688=---=7<7@655=055:<<:0544344444888:<33-333&33388888'8:<<;63843
@N9IO0:00730:05969
TACGTATGGTGCGAACGTTGTTCGGAATCACTGGGCATAAAGAGCACGTAGGCGGTTGAGCAAGTCCGGTGTGAAATCCCCCGGCTTAACTGGGGAACTGCACCGGATACTACTCGACTTGAGTGCAGGAGGGGAGAGTGGAATTCCAGGTGGAGCGGTGAAATGCGTAGATATCTGGAGGAACGCCGGTGGCGAAAGCGACTCTCTGGTCTGTAACTGACGCTGAGGTGCGAAAGCTAGGGGAGCAAACGG
+
BCC@>=B?<BCCCB?BBA=A@<@@@D@CBBBCC@6=@;;;/9559<<:;;C?CC<C9BB;A;166>:>:666<<<4<@@@@0@6557@<ACDDD:A466<;<C1;45=@AAACFB@@AA6;;ABDBCA?BBCC7@AA@;;5;4=;@9@=2997;@BC@CCB=7BCA<<<;;>:55545::.5045>9>:<<59555)59;:<<=;;;=8<<>>B><>>C@;?=995;5;;??DF>B@@CCEE599?;>4:99
@N9IO0:00733:06007
TACGGAGGGTGCAAGCGTTAATCGGAATTACTGGGCGTAAAGCGCACGTAGGTGGTTTTGTAAGTCGGATGTGAAAGCCCTGGGCTCAACCTGGGAATTGCATTCGATACTGCTTAACTAGAGTATGGTAGAGGGAAGTGGAATTTCCGGTGTAGCGGTGAAATGCGTAGATATCGGAAGGAACACCAGTGGCGAAGGCGACTTCCTGGGCCAATACTGACACTGAGGTGCGAAAGCGTGGGTGAGCAAACAGG
+
@>@B>@B<=<B@C@CABB?B?@AC@C8:6;A;;;0<9;;9,;@@@CAABBB@BB?CCA9CCC@AABB@CCBB@@?0;;;09@A9AABB?B@BCC>C@F:<9AA?AAAACA@@@@<@=A@@ABBBDBB@BBBBCF>C?BBCAB?BD>D?D?BBBBAA@?ABAB=?????>>????@@5:4;<@=@CC?CBBB@A@A?B@CBAAIFI?BBB9;6<?CAABBC;;<A@;;5;@@AAE>CCC>>>56665;;B;A;;;
@N9IO0:00748:05967
TACGAAGGGGGCTAGCGTTGCTCGGAATCACTGGGCGTAAAGCGCACGTAGGCGGGTTCTTAAGTCAGGGGTGAAATCCCGGAGCTCAACTCCGGAACTGCCTTTGATACTGGGGATCTTGAGTCCGGGAGAGGTGAGTGGAACTGCGAGTGTAGAGGTGAAATTCGTAGATATTCGCAAGAACACCAGTGGCGAAGGCGGCTCACTGGCCCGGTACTGACGCTGAGGTGCGAAAGCGTGGGGAGCAAACAGG
+
5<55549999(9945555.5999;5;4;59966>46559<)5555C999;;5;@A9A<@@>B=@ACCCCC9BAAA8A@A8A7;;ADBB?A@B>B=A;?;9:5>>9>>BBBBCAB9BBBC?AACBA?AA;???A?AADBBB?B@BCCBBAAAAAA@9939??A=B<AABCBBBBB?BA8817>:==@:?>==7=88-2425,25<>???=AB:@<@>>=:;;;;;===8==>BBC:>A@BBBB577@AC>BBB>
@N9IO0:00751:05960
TACGGAGGGTGCGAGCGTTGTCCGGAATCACTGGGCGTAAAGGGCGCGTAGGCGGCCCGTTAAGTGGCTGGTGAAATCCCGCGGCTCAACTGCGGGGCTGCCGGTCAGACTGGCGAGCTAGAGCACGGTAGGGGCAGATGGAATTCCCGGTGTAGCGGTGGAATGCGTAGAGATCGGGAAGAATACCAGTGGCGAAGGCGTTCTGCTGGGCCGTTGCTGACGCTGAGGCGCGACAGCGTGGGGAGCAAACAGG
+
;@B<166>6>>CC@;66:8A=CAC@D?B@BBAAA9A@;;;.;;,9?>>@<<600,00*/=3>6CBC@AA@=A?@@9@AA;;;;<@AAB9@=@:999-::9:?C????@@99:=@999?@@999??A@>AABEF::9:BA@?C=A;??:?>AB@:::@<?@<??BB?????@>=@;;;0;5;@=ABB=AA@@9;;:4:29BC?BBAA:::/9>993:??::;BB::::<??ACB:;;;;;@@@3A@@@A<A@@=
@N9IO0:00752:05978
TACGTAGGGTGCGAGCGTTAATCGGAATTACTGGGCGTAAAGCGTGCGCAGGCGGCCTCTTAAGACAGGTGTGAAATCCCCGGGCTTAACCTGGGAATGGCGCTTGTGACTGGGGGGCTTGGAGTGCGGAAGAGGGAGATGGAATTCCTGGTGTAGCAGTGAAATGCGTAGAGATCAGGAGGAACACCGATGGCGAAGGCAGTCTCCTGGGCCAGCACTGACGCTCATGCACGAAAAGCGTGGGGAGCAAACAGG
+
BBECCBBB;;;;AAB@AA6;6;A@:@+0)/<;<<395;@=6@CFAA?@A00+00+/)/994949@@AB?;;;;;@9A@;;.;:08;-;457995)55:<7=@@;7;=>BC;;;;;;%5<7<7<BBB;;5;;>9;905@<<@:>>@=@<@@?AAABBHCDFCDF<;;;;::@@@:947719@>A:;?>8=>9:2999.57=<<<;66.5<>0;:>===9999:9@:9;;9:9@5955&9@@@@<<0<@@@@89;9;
@N9IO0:00762:05989
TACGTAGGGTGCGGGCGTTAATCGGAATTACTGGGCGTAAAGCGTGCGCAGGCGGCTCCTTAAGTCAGATGTGAAATCCCCGGGCTTAACCTGGGAACTGCGTTTGAAACTGAGGGGCTTGAGTGTGGAAGAGGGGGTGGAAGTTCCAGGTGTAGCAGTGAAATGCGTAGAGATCTGGAGGAACACCGATGGCGAAGGCAGCCCCCTGGGCTAACACTGACGCTCATGCACGAAAGCGTGGGGAGCAAACAGG
+
CBBBABB>7>CCCC<B;;6:199B>B=B>B;;;B=;;;@>3:?ACCBB=>=;00+0>B=BAE@BBCB=BBC;66@8@IAA0EA8@D:B:B<DCE>D?AACAA@F<BAB<AA?4444&4:8<=>;;;=9<9;@@A@@.=A7@9888B8854:;@>??8=8===28<889<8998333=9=?:=:=>>:>>@@<@@>7<7<AADDDD5AA?8@BB=@@=><9////0/:?:@CCCC=B::9===-9333;099@>
@N9IO0:00763:06004
GACAGAGGAGCCAAGCGTTGTCCGGACTGACTGGGCGTAAAGCGCACGCAGGCGGCTTTGTGCGTGGGGTGTGAAAGCTCTTGGCTTAACTGAGAGAGGCCATCCCATACGGCAGAGCTGGAGCGGTGCAGAGGTCCGCGGAATTGCCGGTGTAGTGGTGAAATGCGTAGAGATCGGCAGGAACACCCAGGGGGAAACCAGCGGACTGGGCATCAGCTGACGCTCAGGTGCGACAGCGTGGGGAGCGAACCGG
+
BBBBBBCACHFAC?AAA@<@BB?A?A@98:CAA@;AAAAA5:9@@BCBBBB?BC@BB=8BBA@A99::-;=@DFE>CCABBBGACC@C:B=<;@BCA@?@@DEDD>CCDBB<BBDAAAAA=?@;;5;4A@AAB=@@;@AB=A7<96:86:@<A?><<:<=BA7BDDCBAACCCBBB=@@@;949>@?8?=999):=5B@BCCC@CB@@@8>>9:3=9:9;;<533;;.3399;::;444===/::@@;8=5:5
@N9IO0:00716:06032
TACAGAGGGTGCAAGCGTTAATCGGATTTACTGGGCGTAAAGCGTGTGTAGGTGGTCAGCTAAGTCGGTTGTGAAATCCCTGGGCTCAACCTGGGAATTGCAGTCGATACTGGCAGACTCGAGTTCGGTAGAGGGCGACGGAATTCCCGGTGTAGCGGTGAAATGCGTAGATATCGGGAGGAACATCGATGGCGAAGGCAATCGCCTGGGCCTGAACTGACACTGAGACACGAAAGCGTGGGTAGCAAACAGG
+
BABABCBB9:;;@=ABAA>A>ABA>AAA<AACCC>??ABC=CA@@@BBACD<;97;>@@A@A@GCBBAD665;;;0;A=9@AA:@@?A<@;@@@9@=A=A:58ABCBABCFC?A?798??CCCC=@@;@@A@@@:A@>@B?B8=7==5:6A@=:;<<4>662,2:AAAA8;;@@AAA6BB?C?A@BBBBBB?@;;;C@CB@CHBB?BDE>D?BBB@CCCBBBCB@@@@?@@??@9?@@A@A;AABAAB<A@@=
@N9IO0:00725:06058
TACGAAGGGTGCAAGCGTTACTCGGAATTACTGGGCGTAAAGCGTGCGTAGGTGGTTTGTTAAGTCTGATGTGAAAGCCCTGGGCTCAACCTGGGAATGGCATTGGAAACTGGCTGACTAGAGTGCGGTAGAGGGGTGTGGAATTCCCGGTGTAGCAGTGAAATGCGTAGATATCGGGAGGAACATCTGTGGCGAAGGCGACACCCTGGACCAGCACTGACACTGAGGCACGAAAGCGTGGGGAGCAAACAGG
+
;;BB@=@B59;;C7<;;;=BBCBB9B2:7;BBCC?B@@@B:;;BBB@BABB?@?=?B;@@<@@ABABBBA;;=<=45;5/4?;/58@A7@9@@:6?8<B:BBC>@<@E<@@C@BBA@@@;;<BBB@@>@CDBCCC<BBCB>B?A?CE=CACCCAAABBBCCE>CBBBBBBB;;;@@B9??>@=@A999B@@;@;;6:=A:99A@B<@@<?D=A@@@A;;;=>::9//)/:779=4<;;;=@@2==BBB=@@@7
@N9IO0:00726:06051
TACGAAGGGGGCTAGCGTTGTTCGGAATCACTGGGCGTAAAGCGCACGTAGGCGGATTTGTCAGTCAGGGGTGAAATCCCGGGGCTCAACCTCGGAACTGCCTTTGATACAGCAAGTCTCGAGCCCGGAAGAGGTGGGTGGAATTCCTAGTGTAGAGGTGAAATTCGTAGATATTAGGAAGAACACCAGTGGCGAAGGCGGCCCACTGGTCCCGGTGCTGACGCTGAGGTGCGAAAGCGTGGGGAGCAAACAGG
+
99;B=?CEAH+IB96;@@>A@=BC?B>B@AAA@C>;;;AE::;@AD<;;BB>AD@AAB=ABB@BBAAACC7A@B@8ABB8@@@-;;;;>B?AAA4;4:>?@>BG<BAAAAACCC?BCCCAA?=<?.939:?>>?BBB<BB>B=B>A>77778>=>@B8BBC?5>;99;8877@=59>6?75818=<4=<<>8=@@<A<AA8==-87<<8788(5.8998566///<==7=?A===8=CDCCCD;@ABCD<@AA?
@N9IO0:00728:06035
TACAGAGGGTGCGAACGTTGCTCGGAATTACTGGGCGTAAAGCGCGTGTAGGCGGTCCGTTAAGTTGGTAGTGAAATCCCATGGCTCAACCATGGAAGTGCTGCCAAAACTGGCGGGCTGGAGTGCCGGAGAGGGTGGCGGAATTCCCAGTGTAGAGGTGAAATTCGTAGATATTGGGAGGAACACCGGTGGCGAAGGCGGCCACCTGGACGGTAACTGACGCTAAGACGCGAAAGCGTGGGGAGCAAACAGG
+
CBB<6;:A:BB@CC9;9;69;<CA=A<A9@A@>B=B@@C?466=@A;;:AA>BC@CB@BC7<7;?:>=BCBBBCC>CCF=CBA;@@@@<A6;:B?C=A?@@@@?<@>?2;:83;:9)4:?.//:00,069<?CD?BB?CB@B?C?B>8B=:::888=6@AC>6C7448?>?>=C?CD=AA?A>??>=A?AB>AAA=A>AC?BACB?BB:;;C?BB?BB@@@A@@@>B@AABBBB<BBAACCC7@@;;;0;A@5
@N9IO0:00735:06037
TACGGAGGGTGCAAGCGTTATCCGGATTCACTGGGTTTAAAGGGTGCGTAGGTGGGTTGGTAAGTCAGTGGTGAAATCTCCGAGCTTAACTTGGAAACTGCCATTGATACTATCAGTCTTGAATATTGTGGAGGTTAGCGGAATATGTCATGTAGCGGTGAAATGCTTAGATATGACATAGAACACCAATTGCGAAGGCAGCTGGCTACGCATATATTGACACTGAGGCACGAAAGCGTGGGGATCAAACAGG
+
@@@A=BC?<;AAD?BBCC?AB@=@<;;26===?A8>>6<<4;<4:;<AABA???>9@?A=BA<??=9;??2;???7@??D?B@?>B8C8BB8B?BB=AAAB?BC@BBCBBBBBBB:A:?579>>==5:::199/98<<<<8<8<>:90;;0//>><@=@BAA9?@@B?BABBBAA@::;ABB>BBC?B?A5;;;;5;9A@BBBB?BBCBBCFCBBCD@BBBB@@;;;<@A@@@C8@?@;;;;.;;;CB=;;;?
@N9IO0:00739:06033
TACGAAGGGGGCTAGCGTTGCTCGGAATCACTGGGCGTAAAGCGCACGTAGGCGGCTTTCTAAGTCAGGGGTGAAATCCTGGAGCTCAACTCCAGAACTGCCTTTGATACTGGAGAGCTTGAGTTCGGGAGAGGTGAGTGGAACTGCGAGTGTAGAGGTGAAATTCGTAGATATTCGCAAGAACACCAGTGGCGAAGGCGGCTCACTGGCCCGATACTGACGCTGAGGTGCGAAAGCGTGGGGAGCAAACAGG
+
ABAA;7;AAA+<A;66?A@DBBAC@D@CBB@@;=4:9:?</55<@BAA@@@=::6;CC=BCBACBBBBBA3A;;;09<7AC?BBAA@@79;A>ABC@BAAB?BD<@@B@?@@;@?>@@@=B@?@>BBB=BAAA?BBDBBB?B?BABBBBBBCCCAAA?AAAC>E@BB?@?=>>?;@?=A=AA?AAA@BCCC@CCB>A=::4;;;AAAA<@A8@A@ABBBCBBBCBBC@BAA@@?<@ADCCCC;BBBCE=BBA?
@N9IO0:00746:06055
GACAGAGGGTGCAAACGTTGTTCGGAATACTGGGCGTAAAGCGCGTGTAGGCAGCTCGGAAAGTCGGGTGTGAAAGCCCTGGGCTCAACCCAGGAAGTGCACTCGAAACTTCCAAGCTTGAGTCTTGGAGAGGAAGGCGGAATTCTCGGTGTAGAGGTGAAATTCGTAGATATCGAGAGGAACACCGGTGGCGAAGGCGGCCTTCTGGACAGTGACTGACGCTGAGACGCGAAAGCGTGGGGAGCAAACAGG
+
ACCBCCCD<A@;:;0<A@<9959:59-38:>?@9:::AA9@?@<<8949=<;;;;959.5506=@BB;99995;)555)3A<7CCBF8<<8;B7>7;@?@<=A====8=>9>4946;?9=<<?;;79=?@AC?B?B?A@<@=@?BBBB@A@@BB@@<?@>?9@=A@AAAABB@>>====4<2=982;233-4:<394:@<A>B=@AA>A@AD??>@?????>?@@BAABC;;;8;@B@ABA3@@;:;.;@@5
@N9IO0:00747:06041
TACGGGGGGGGCAAGCGTTGTTCGGAATTACTGGGCGTAAAGGGCTCGTAGGCGGCCAACTAAGTCATACGTGAAATCCCTCGGCTTAACCGGGGAACTGCGTCTGATACTGGATGGCTTGAGTTCGGGAGAGGGATGCGGAATTCCAGGTGTAGCGGTGAAATGCGTAGATATCTGGAGGAACACCGGTGGCGAAGGCGGCGATCCCTGGACCGATACTGACGCTGAGGAGCGAAAGCCAGGGGAGCAAACGGG
+
;;;<;;;;<;"5;.44557;B?BG@F@D@CCA@A:;;:BC>CC?AA@CBBB?@A?@?C=BAA=BCB;;;ABBCIH>BBF9<;C@CCIE@B>BBC3A=@;:;BBBDCCCDBCBABBA?BB>BBBB>BBB9AA;;;0::?B?>B?B?B=?:?AA::99929;?=18=BBBCBB999<<>5??>B?@AA>B>BC@BBB?A:00+0/////(/83884883337;9<65579;6;:999<-79<????6?AAA@<B@A8
@N9IO0:00749:06035
GACGGAGGGCGCAAGCGTTGTTCGGAATACTGGGCGTAAAGCGCGGGCAGGCGGTCTGTTAAGTCGTTTGTGAAAACCCGGGGCTCAACCCCGGGAATGCATACGATACTGGCAGGCTGGAGACTGGTAGAGGCTAGCGGAATTCCTGGTGTAGCGGTGGAATGCGTAGATATCAGGAAGAACACCTGTGGCGAAGGCGGCTAGCTGGGCCAGTTCTGACGCTCATCCGCGAAAGCGTGGGGAGCAAACAGG
+
AAAJ;;<J<BBBB9A@;;6569=>:@7549994)40007(//7///+5BB?@@=@B@@@?A<@@A?=@(94:444&44(4;;.>>DD>@@@6AA<@=:::BBBABAAA@AA?@?@@CBB@BBAABB?BBBBD>AAAAAA=A>A:?<?@;@A@@@AC@DD@B?BICCCCAAAA@BBC?B?BB=@@@@DDBB=@@A=B?BB?BBB@@@AA;A?BCD@CCBB@@@B;;;B@BBBBB;@;<;CBB3;;;@A8@AA@
@N9IO0:00762:06055
TACGAAGGGTGCAAGCGTTAATCGGAATTACTGGGCGTAAAGCGCGCGTAGGTGGTTCAGCAAGTTGGAGGTGAAATCCCCGGGCTCAACCTGGGAACTGCCTCCAAACTACTGAGCTAGAGTACGGTAGAGGGTAGTGGAATTTCCTGTGGTAGCGGTGAAAATGCGTAGATATAAGGAAGGAACACCAGTGGCGAAGGCGGAACTACCCTGGACTGAATACTGACACTGGAGGTGCGAAAAGCGTGGG
+
@@BBB=AC<AA?E8@;;69B9;66696;.;:@@>6@@>?=6A>>BB??@@><95057<:;;<89:47)//6///;.////&/91900/393///(/49====@A3::,3383/////986=:837<17;?88818?8;A49499283;=//(.76560-/...&..36689953./(/(/.3)/(/=6067794::8*.)--(-(-----(360383..).77>>6765..(./(.5=<<<<)82222==
@N9IO0:00717:06069
GACAGAGGGGGCAAGCGTTGCTCGGAATCACTGGGCGTAAAGGGCGCGTAGGCGGGATGGCAAGTCGGTCGTGAAATCCCTGGGCTCAACTCAGGGGGGTCGGCCGATACTGCCGTTCTTGAGGGATGCAGAGGAGACTGGAATTCCCGGTGTAGCGGTGAAATGTGTAGAGATCGGGAGGAACACCGGTGGCGAAGGCGGGTCTCTGGGCATTCCCTGACGCTGAGGCGCGAAAGCGTGGGGAGCAA
+
BBB>BBBCCC2CC7<;BB?B;;;C?B=AACAACC=<;;CF<AB>ACBBBBB?A@@9@996:C=@>;;59=>:9<?6?=?1>?>5@BCC?AA?;;;;;;%;@@<@>@@@@@AAB?BA=@@898<<3@A@?>>A?8>@AABB?C7B8==6=8:<@BBBB>A???9?;==CCB@=83333(33,3,3:96=634/333383393(3;77333(3986==14222::558=6<=:/..'..../..&.58=9
@N9IO0:00718:06107
TACGGAGGGGGCTAGCGTTGTTCGGAATTACTGGGCGTAAAGCGCACGTAGGCGGCTTTGTAAGTTAGAGGTGAAAGCCCGGAGCTCAACTCCGGAACTGCCTTTAAGACTGCATCGCTTGAACGTCGGAGAGGTAAGTGGAATTCCGAGTGTAGAGGTGAAATTCGTAGATATTCGGAAGAACACCAGTGGCGAAGGCGACTTACTGGACGACTGTTGACGCTGAGGTGCGAAAGCGTGGGGAGCAAACAGG
+
A@:;55;555$5>AABBB@CB@CCAC@C@CBBCI=CCCDL>CCBBBBBABA>A?>>@A9@@C?BB>BACA?AADD<AAC?C@?A?CBB@BBB=@;@>@ADE?CC@C?AAAAAABBCCBB>BB>AAADF?AAAA=AC7;;B?C?CAC@CCBAA@AAAA=@@BC;@>@AAA???@A<AA?@>@A<?>B?B@@@;999373;;;??8?@?=9??9:9A@?:?<<BBABA@=>?>@A<6BBBBBFG:B>??C=@@@>
@N9IO0:00720:06064
TACGAAGGGGGCTAGCGTTGTTCGGAATTACTGGGCGTAAAGCGCGCGTAGGCGGTTTTGCAAGCCAGAGGTGAAATGCCTGAGCTTAACTTGGGAATTGCCTTTGGGACTGCGAGGCTTTGAGGACTGGAGAGGTGAGTGGAATTCCCAGTGTAGAGGTGAAATTCGTAGATATTGGGAAGAACACCGGTGGCGAAGGCGGCTCACTGGCCAGTTTCTGACGCTGTAGCGCGAAAGCGTGGGGATCAAACAGG
+
9999;9=>>=+=D;65=A;@>59@=@.51554:<5<?@@C26;99@@@;@A@;;8;DD5;:A8;;=@@?@<@AAA8?;;7;;;=?;.3.373892@<C<==8B>6==688<<>@@B=AAB=99:?A@AB=??BB<>?CC9899?B?BC<@@>99:BAA>;;;>-808===>>>>>8<</:1:8-52:381660575.5.25/2;=888>;B=>>>@6=====>==<=<<:;:@@B389?====/====<4:;;9
@N9IO0:00720:06087
TACGGAGGGTGCAAGCGTTATCCGGATTTATTGGGTTTAAAGGGTGCGTAGGCGGCTTTATAAGTCGGTGGTTAAAGGCAGCAGCTTAACTGTATGCATGCCATCGATACTGTAAGGCTTGAGTGATTTGGAGGTAGCTAGAATTCCCTGTGTAGCGGTGAAATGCATAGATACGGGGAGGAATACCGATTGCGAAGGCATGTTACTACGAATTAACTGACGCTGAAGGCACGGAAAGACGTGGGGATCAA
+
@@;;79A>9>AAB8C@A@=9;;ADAHDE>BB?@A6@@3:<1<=6;@<AACC?@?3:94(4@?=9::?8AB9B9B?8B9??8B<<??:?>A@B=8?>AB9497BCAA@<>>99:@4:5;E@ECCCC:;;6:=>?;@???AB??9?7??<<<A@@?@;<8;ACD>@@@BBBCCBBBFFF9CB?B>;:9@BA@?@8844943----(-,-----(-081/348888833-328:99)//(/////999+93339
@N9IO0:00727:06066
TACGGAGGGAGCTAGCGTTATTCGGAATTACTGGGCGTAAAGCGCACGTAGGCGGCTTTGTAAGTCAGAGGTGAAAGCCTGGAGCTCAACTCCAGAACTGCCTTTGAGACTGCATCGCTTGAATCCAGGAGAGGTGAGTGGAATTCCGAGTGTAGAGGTGAAATTCGTAGATATTCGGAAGAACACCAGTGGCGAAGGCGGCTCACTGGACTGGTATTGACGCTGAGGTGCGAAAGCGTGGGGAGCAAACAGG
+
<BBC26;D;@ABBB=BBA@CC@CE?B?@<?@?@@<BBAAA6;:@BB?A?BB@??4?;;4;BC@AABBBBB?BCCC:@A@CC?999AAB<AAB;??A49989<AD:??B@>87877;7336;?6;8/77;>99>799<:999><A<@;;;;=788:9;9?===6<9=;:7<975A8==;A:8<:;=A8>>==8===8=5;;:>=;:9//*/00B?CCC@CDBBBBA;<7;BBCCC>AACBBBB9AAA@D=A@@?
@N9IO0:00748:06100
AACCAGCACCTCGAGTGGTCAGGAGGTTTATTGGGCCTAAAGCATCCGTAGCCGGTTGCATAAGTTTTCGGTTAAATCTATGCGCTTAACGTATAGGCCGCCGAAAATACTGTGCAGCTAGGGAGTGGGAGAGGTACACGGTACTCGATAGGAAGGGGTAAAAATCCTTTGATCTATTGATGACCACCTGCGGCGAAGGCGGTGTACCAGAACACGTTCGACGGTGAGGGATGAAAGCTGGGGGAGCAAACCG
+
.)-(-----36,,0//72777@45515<4<<:C=7B:<<<4:;444.44//-(-(-(--:@@3;?<@2A>8C7;;6:<<<@>659>8>:>:9<;;;59.55.55::+:<=;;;;;<<655==4555?<3=>??;?ABA@@=@AAA@?@?::59=;;;+37777$7:5:=5::<=;;;:777;;=:>>043882///(/(//(/99=@=B@@=AAABB?BBBBE997=BA5BBAAA:@;:::::):9;<=/=05
@N9IO0:00754:06080
TACAGAGACTGCAAGCGTTATTCGGATTCACTGGGCGTAAAGGGTGCGCAGGCGGCCAAGTGTGTGAGGCGTGAAAGCCTGGAGCTTAACTCCAGAATTGCACCTCAAACTACATGGCTAGAGCATTGGAGAGGGTAGCAGAATTCACGGTGTAGCAGTGAAATGCGTAGATATCGTGAGGAATACCAGAGGCGAAGGCGGCTACCTGGACAATTGCTGACGCTCAGGCACGAAAGCGTGGGGAGCAAAAGG
+
BBCCC;;:B@@>D>D9;;8;D@DE?BB@DCCBC>8AA@BC>BE<BBAA=;><00-0;A9@=BCB@A??;>@>9::6;B>BD@A@@C=A>BCC@BB@>@=@@AA5>:AB=A@@BDAB8BB@@?@AAB=B=AABBB<BBAAA>>5:7<@<>9BBCCB=BA@>@@:AABABBA@CBAAAAABC@C?CBB9;;@@=@?B<@<AB=BCBB>BC@BCD@C?DD;;;BBB@@;<2::9;DE=ABB@@@@8@@A<D>*59
@N9IO0:00754:06100
TACGTAGGGTGCAAGCGTTAATCGGAATACTGGGCGTAAAGCGTGCGCAGGCGGTTATGTAAGACAGGTGTGAAATCCCAGGGCTTAACCTTGGAACTGCATTTGTGACTGCATAGCTAGAGTACGGTAGAGGGGGATGGAATTCCGCGTGTAGGCAGTGAAATGCGTAGATATGCGGAGGAACACCGATGGCGAAGGCAATCCCCTGGACCTGTACTGACGCTCATGCACGAAAGCGTGGGGAGCAAACAGG
+
AB?@?9;5)59;@39;00+/397<6@,00:0//(/?@BB<@AAAAAABFD@BB@B>@899@8??@@@?9:8@?>3?@@9@@?8:@4:4839.943;;AAB@@@:?;?8998<?;9??ADCCAABCC>BAA@BBBB3CBC?C>A=A?C>>===00)/777/55)5@=@BCCBBA@@@@=AA=@=AAA?BBBCACGGAEFAA?AGEE:CB?BB>BBBBBBA@@B:::==>>>;9;D:@@A@?@@5;;:AC=BAA=
@N9IO0:00756:06108
TACGAAGGGTGCAAGCGTTACTCGGAATTACTGGGCGTAAAGCGTGCGTAGGCGGTGATTTAAGTCTGATGTGAAAGCCCCGGGCTCAACCTGGGAATTGCATTGGATACTGGATCGCTAGAGTCAGGTAGAGGGTGGTGGAATTCCCGGTGTAGCGGTGAAATGCGTAGAGATCGGGAGGAACATCTGTGGCGAAGGCGGCCACCTGGACCATGACTGACGCTGAGGCACGAAAGCGTGGGGAGCAAACAGG
+
CCB@B7;;/;@>B.544;.9AAAB?B6;.5995A8;56=B4A<BBCBBB@@;><19:::9/:2:=?@ACBBBDCC>CBCC7@A:@@AC@FADCIIJ@B?BBCB@B@BBCBAB>@@@@A@AA>@@BBC9BCCCCD>CC?AA?B@E@B=5A=???@@AA7BBB>6@CBB>>?AA>?>?=2AA@C?BB@AABCD?AAC@C=BB7B;?C9CA=AB9<;CCBBBC@@AABBB>;;;;;;0;?>????5?AABC=@@@<
@N9IO0:00760:06071
TACAGAGGTGGCAAGCGTTGTTCGGAATTACTGGGCGTAAAGGGCGCGTAGGCGCCCGCCAAGTCCCGTGTGAAAGCCCCCGGCTCAACCGGGGAACGGCGCGGGAAACTAGCGGGCTTGAGTTCGGGAGAGGGAAGCGGAATTCCGGGTGTAGCGGTGAAATGCGCAGATATCCGGAGGAACACCGGTGGCGAAGGCGGCTTCCTGGACCGACACTGACGCTGAGGCGCGAAAGCTAGGGGAGCAAACAGG
+
@ACCB;<7;A?AC@BBBC?BB?BC?B@C@AAABC=AACCF>BB>AAACCCC@AAA?6==193833;099999::6;=>>A+>9;;>>9=8;;:&3-3719998:*77(3:<::;<5@A?BC@@<@@@;@A@CC7;4;;;5;4;2;=BB<AA@B@A@9@;;;/959>59::6><>9@6?;1615;;:>:=>8<66266<<1666;6;;8<<7:555554;55555493999;;;3555;;==1<<<<;4::85
@N9IO0:00761:06072
TACGTAGGGTGCGAGCGTTAATCGGAATTACTGGGCGTAAAGTGTGCGCAGGTGGCCGCGCATGTCGAGTGTGAAATCCCCGGGCTTAACTTGGGAATTGCGCTCGAAACTACGTGGCTCGAGTGTGGCAGAGGAAGGTGGAATTCCACGTGTAGCGGTGAAATGCGTAGAGATGTGGAGGAACACCGATGGCGAAGGCAGCCTTCTGGGCCAACACTGACGCTCATGCACGAAAGCGTGGGGAGCAAACAGG
+
@@ABABA@7BA@A9559;:@<BBB?B?B?A@@@C>BBACD>CAA@B???BC?BB@C9:;BAAABFFBBBBDBBBC=BADC9BB=AA>A3795?>8A<D?B989<<@CF>BBAA=9949?AABBBAA@=A?::9<D9?<??:A@B@BAD@AABBBBCC@CGCC>BBBCCBBBBBBBBB?BA5;7:??>AAAD?CDD?B>A@AA2929;@@0;5;=A@AA;;:@>>99;;;@@;;;0;BBCCCC9;;<CD=BBC=
@N9IO0:00719:06112
GACGAAGGGGGCAAGCGTTGTTCGGAATTACTGGGCGTAAAGGGCGCGTAGGCGGCCATTTGAGTCAGACGTGAAAGGCCTGGGCTCAACCTGGGAATTGCGTTTGATACTGGATGGCTTGAGAGCGGGAGAGGATGGTGGAATTCCCAGTGTAGAGGTGAAATTCGTAGATATTGGGAAGAACACCGGTGGCGAAGGCGGCCATCTGGACCGTATCTGACGCGTGAGGCGCGAAAGCGTGGGGAGCAAAC
+
;;;;516>>>+6<.5555.59.498@;@>?;<>@4999B=0==5959555<7;;7;:>=>7>;;;A666665<=?4<9<<@@@7===@<>:>??7=8=8@?;@@:@669?>@>AAA6;9:?@BBACCC999BB:AAB?BA?A@=9=B8AA588==?=4><:=6?7777//////(33(3,/:4:66(/(//(/881717717188:;;7==8=B=888;9/////666468///;(/--5777&-/66815
@N9IO0:00733:06129
TACGTAGGGCGCAAGCGTTGTCCGGAATTATTGGGCGTAAAGAGCTCGTAGGCGGCTTGTCACGTCGGGTGTGAAAGCCCGGGGCTTAACCCCGGGTCTGGCACTTCGGATACGGGCTAGCTAGAGTGTGGTAGGGGAGATCGGAATTCCTGGTGGTAGCGGTGAAATGCGCAGATATCAGGAGGAACACCGGTGGCGAAGGCGGATCTCTGGGCCATTACTGACGCTGAGGAGCGAAAGCGTGGGGAGCGAACAG
+
@AAB?CCC>BA@A15;5;<@@B7?7??B@BB?DD>CCA@;/5559<89933-33-3:-398:>>>>@C7943;=9(333,3==1DC?C?AAA*00*/8//(-5573-.(.../39(338888=>=<4378283333&399@=>6:6;6<7:948817933338387*788:9=?=?:=3336;;282888494996<>@?B>A@:?<:595==1:4557<<;;;<?=::473888777.3438:::+833//)/99
@N9IO0:00741:06127
TACGGAGGGTGCGAGCGTTGTCCGGAATCACTGGGCGTAAAGGGCGCGTAGGCGGCCTGGTAAGTCGGATGTCAAATTCCGGGGCTCAACTCCGGGGCGCCATCCGAGACTGTCAGGCTGGAGCACGGCAGGGGCGAGTGGAATTCCCGGTGTAGCGGTGGAATGCGTAGATATCGGGAAGAACACCCGTGGCGAAGGCGGCTCGCTGGGCCGTTGCTGACGCTGAGGCGCGAAAGCGTGGGGAGCAAACAGG
+
CCAB8B@C=B@AA@@>;97;=D=C@C>@?A>@@@:@AAAC<@@<ACBBB<=900+0:==<=@9@??A@CCBBBBG<A692878.=ABB?DCB@BEF7;;B=A@B=BAABB::<BA@;@BB<:::ADC;:;;??3>AA@=C:C>B>AB=B@BBBBBCB?CE@E?;;;CAA@@@@>@AA497:=99555)555.59;5;8@C:?@ACC;;;0;=A@?DBB==;C@A;;;<;;;;;;/99=??;<.::94<29999
@N9IO0:00742:06144
TACGGAGGGTGCAAGCGTTAATCGGAATTACTGGGCGTAAAGCGTGCGTAGGCGGTTGTTTAAGTCAGATGTGAAAGCCCCGGGCTTAACCTGGGAACTGCATTTGATACTGGACGACTAGAGTTTAGTAGAGGGGAGTGGAATTTCAGGTGTAGCGGTGAAATGCGTAGAGATCTGAAGGAACACCAGTGGCGAAGGCGGCTCCCTGGACTAAAACTGACGCTGAGGTACGAAAGCGTGGGTAGCAAACAGG
+
;;A@6;??4<B@B>A?;;295@@B@C=@=B;;;B=;6:BC=CBBBA<>@@@:==:=379<9<4>?>?@A>::=9904;55&5>2=>:=8<99;;:;?CCCCCDH?BBCCCCC?CBBBBBB@AA@A8@@A@AA@@@7@A@C=@=@A;AAB?AA@@???9@@AB<AA;;;BBBA@@@A@@;?;@????@CCCC?CCC?B?;;7;A@@;@@<@ABBBC;A@@BBAAB;:;=AA:;9:,9:9:@@8>>999=5>>=:
@N9IO0:00746:06139
TACAGAGGGTGCGAGCGTTGTCCGGAATCACTGGGCGTAAAGGGCGTGTAGGTGGCTTGATAAGCCGCGTGTGAAAGCCCGGGGCTCAACCCCGGAACGGCACGCGGGACTGTCAGCTCGAGCATGGTAGAGGCGAGTGGAATTCCTGGTGTAGCGGTGGAATGCGTAGAGATCAGGAAGAACACCGGTGGCGAAGGCGGCTCGCTGGGCCATTGCTGACACTGAGGCGCGAAAGCGTGGGGAGCAAACAGG
+
;AC;;<=>6:>:7-----06:<:@<?<C@A@B@C6?666?6==8=<<>==>8:95;?=@DDD@??;>:::9:=??389?+937&3977,333&3173::7999@787)73338<8:5BA@@@@B;;5:@@9;4:@??;;199B9>:?=9<<?>C;<9;@:=9AB@@?C@A;<;;A>9D@CD@BBB@G@CC@BJD@F@CC>BBBBBBBB<C>BB?CBBBCBCCCCAA=@AA@>=5>;;;@AA7@BBIE?BCB?
@N9IO0:00752:06143
TACAGAGGGTGCGAGCGTTGTCCGGAATCACTGGGCGTAAAGGGCGCGTAGGCGGCCTGGTAAGTAGGGGGTGAAATCCCGTGGCTCAACTGCGGGACGGCCTCCTAGACTGCCGGGCTGGAGCACGGTAGAGGCAGGTGGAATTCCCGGTGTAGCGGTGGAATGCGTAGAGATCGGGAAGAACATCGGTGGCGAAGGCGGCCTGCTGGGCCGTTGCTGACGCTGAGGCGCGACAGCGTGGGGAGCAAACAGG
+
CCBBBCED>CCBA@@@CC=BBB?B?B?CBCCCCC>CCBBB=BC<BBBBAAA==<8<:00,0@<@:=>>>>0@BBC=CCC>CCB6>:;8167///;2::::B>CC?BCBBA@@@<@=6BBC=@@A@@A>AAAA@>;<<>AA>A<@<@B=B@BCCBBBB?CD?C?BBCB?@@BA@@@BA<B=AA?BBBBB?@?=?CC?B?BB?B=@AAA@D=A>BB<@@B@A@BAB???>???>9???@?@?@A6AAADF>@?==
@N9IO0:00715:06181
CACGGGGGGAGCAAGCGTTGTTCGGATTCATTGGGCGTAAAGAGCTCGTAGGCCGCTCTGTAAGTCGGAAGTGAAAGACCACGGCTCAACCGTGGAAACGCTTTCGAAACTGCGGAGCTTGAGGCCGGGAGAGGAGATCGGAATTCCTGGTGTAGCGGTGAAATGCGTAGATATCAGGAGGAACACCCGTGGCGAAGGCGGATCTCTGGACCGGTTCTGACGCTGAGGAGCGAAAGCTAGGGGAGCAAACAGG
+
@A;94444#559@.55;:5594995:>8@AA=B@8AA>?>:?;9:@@@A;;8:4::ACCBAA>ABBC?B>@@BAC=;;;@BBD@BCBC@DACCCAGG>@ACCD8@555)5;:5616>BD?CA@=@<@@:ABBDACCCBBB=@=A?A>BC=AAC;;:C@AAAC>BBBBBCCBBAAB??9??9<8<999-:??=ABB=@=@@<??A@CAA9;;@C>A>@@@@CCCC;;;>BAC@@@;AA;;;CC:BBDFD=B;;9
@N9IO0:00741:06178
CACGTAGGAGGCGAGCGTTATCCGGATTCACTGGGCGTAAAGCGCGTGCAGGCGGTTTGGTAAGTTGGATGTGAAAGCTCCCGGCTCAACTGGGAGAGGTCGTTCAATACTACCGAACTTGAGAGTAGAAGAGGAAGATGGAATTCCCGGTGTAGTGGTGAAATGCGTAGATATCGGGAGGAACACCAGTGGCGAAGGCGATCTTCTGGTCTATTTCTGACGCTCAGACGCGACAGCTAGGGTAGTAAACGGG
+
BBBCCBB?BB=AB<;;BB?ABA=A<AB@AA@ABB<@@@CD>CBBBBBB;:6:==8=C9;:;E@BB@C@CA@@000(/////(/39@CC8C@@<8<CBC?BCDD9BB@CCBBBC@BB@BB79;B@AB:;;?CBB>@=@B@@<@?B@BD=D@CBBBCAA=ABBB<BBBBBBBBB>>?@@9>>;?;?AA=BCCC@CCC@C?DCCCCC@CAB?ABA@AC=BBBB;<<<@A@@966CECAAA@BBC>BBBCCD>BBB:
@N9IO0:00745:06192
TACGAAGGGGGCTAGCGTTGCTCGGAATCACTGGGCGTAAAGCGCACGTAGGCGGCTTCTTAAGTCAGGGGTGAAATCCTGGAGCTCAACTCCAGAACTGCCTTTGATACTGGGAAGCTTGAGTTCGGGAGAGGTGAGTGGAACTGCGAGTGTAGAGGTGAAATTCGTAGATATTCGCAAGAACACCAGTGGCGAAGGCGGCTCACTGGCCCGATACTGACGCTGAGGTGCGAAAGCGTGGGGAGCAAACAGG
+
CBAA?=@@<@+??A<;:;?BAAACGI@DBBB@::3:99A@266<?C?>=9929:4;A<BA>B>BCCAAA@3@AAB;AC=CD?@A@CBD=@@C@BBA?A;;;>AA7;;A@@;;;0;5;;927???;798.4<<>=BBBABC@EHC;;;@AABBDCCCCACCCD?D@CDAAAACDC@BBBC=@@=????BBBCAC@@9>900+0<<<<AA5;;0;@ABBCBCBBBCBBB>B@@:::6;BCCCEC<BBBBB=;;;>
@N9IO0:00761:06172
TACGGAGGGTGCGAGCGTTGTCCGGAATCACTGGGCGTAAAGGGCGCGTAGGCGGCCCGTTAAGTGGCTGGTGAAATCCCGCGGCTCAACTGCGGGGCTGCCGGTCAGACTGGCGAGCTAGAGCACGGTAGGGGCAGATGGAATTCCCGGTGTAGCGGTGGAATGCGTAGAGATCGGGAAGAATACCAGTGGCGAAGGCGTTCTGCTGGGCCGTTGCTGACGCTGAGGCGCGACAGCGTGGGGAGCAAACAGG
+
@A;;46==4>BBBCCA@@?BBB@B@C@BBBBDHE=CBDCD@DC>BB;;;AB>;;4;96=A?B@BBB@CBC@C>>>6<A@6@;;.5:592:BB;;::&93337<8<=BAA<=<7?;>>@@A989A@?>:><?<:+:??=@?17047;=4<8?AA??<B?BC@C@CBBBAAAAAABBCC=B9<<:AAB@ABBB?BBB7A6A<B?AABABCC8:8:A?@@A989ABA:::?@>>:::;;AAABCC9BBBAA<AAA;
@N9IO0:00718:06218
TACGTAGGGTGCGAGCGTTAATCGGAATACTGGGCGTAAAGCGTGCGCAGGCGGTTTCGCAAGTCAGACGTGAAAGCCCCGGGCTTAACTTGGGAATGGCGTTTGAAACTACGAAGCTGGAGTGTGACAGAGGGAGATGGAATTCCACGTGTAGCGGTGAAATGCGTAGAGATGTGGAGGAACACCGATGGCGAAGGCAGTCTCCTGGGTCAACACTGACGCTCATGCACGAAAGCGTGGGGAGCAAACAGG
+
CBBCCCCJ?BBCCAA@@@<@;@A>:@,0/7///)55;DE8CBBBBABAAA?BC?CC>CBBB>;;;;;A@A@ABE=BABB9BC>AA@D?:;6;C0;7<@<@@FD<BCL>BBBB;;7;;CCAFCCCCAAA0000@500:99497?:>294444555>>:><>>8ACCBA@@@??@@AB=??8:6:?@<@AAA;??A;?<?AAABBB@CBB?BBB@BCA@@@00000@099CBBCD=BCCCBBA7;;;@A8@;;5
@N9IO0:00724:06213
TACGGAGGATCCAAGCGTTATCCGGAATCATTGGGTTTAAAGGGTCCGTAGGCGGTTTTGTAAGTCAGTGGTGAAAGCCCATCGCTCAACGGTGGAACGGCCATTGATACTGCAAGACTTGAATTACTAGGAAGTAACTAGAATATGTAGTGTAGCGGTGAAATGCTTAGAGATTACATGGAATACCAATTGCGAAGGCAGGTTACTACTAGTGGATTGACGCTGATGGACGAAAGCGTGGGTAGCGAACAGG
+
BBBB@BB7B@@5;5;;;<>BBB@C;F=??@;8;=5<<4//+/;1::///;;6994:::.:<B5;;A666B:=CCE<AAB=B>=<BBAB>BB?BC@DABB>B@CC>@@@BBA<<<9<=>>:>?:>9A<>>>9=:;;;7;>;;;;?CA@ABAAAAAABB@CBCD=B@@@>AA@@@A;===99.3288828-3-33:;0525==7;9554=;:00//*/><CBBBCEBBBB=??777*889>@@9@?@>@A:;;;5
@N9IO0:00727:06253
TACGAAGGGGGCTAGCGTTGTTCGGATTTACTGGGCGTAAAGCGCGTGTAGGCGGGTCGTTAAGTTGGGGGTGAAATCCCGAGGCTCAACCTCGGAACTGCCTTCAAAACTGGCGACCTGGAGCAAGATAGAGGCGAGTGGAATTGCGAGTGTAGAGGTGAAATTCGTAGATATTCGCAGGAACACCAGTGGCGAAGGCGACTCGCTGGATCTTTGCTGACGCTGAGACGCGAAAAGCGTGGGGAGCAAACAGG
+
CCA@?5:;:;*;B@@BBA>BC@CC=@@B=AADDD>BBBCB9;:AACBBBBB?AA@8@>:97:>?C5;:;:*;DCC?CCC>C;;:;AA@>A@CCE?C@BAAA@CBCCCC7;;;7;@AC>BB?AAAB>BBCBBBB>BBCBAA>A>A=BBBBBBBACC::9:AAC=C?A@@@@@ABB?BBCBD@B?BBB=A>::5:AB5:::CBBCDCCBB?BBBBC>BBICCCCCCCBB@@@A;;;;.;ABBDED;;;CCC;@@B?
@N9IO0:00727:06258
TACGTAGGTGGCAAGCGTTGTCCGGATTTATTGGGTTTAAAGGGTGCGTAGGCGGCTCTGTAAGTCAGTGGTGAAATATCTCAGCTTAACTGAGAGGGTGCCATTGATACTGCGGAGCTTGAGTACAGATGAGGTAGGCGGAATTGACGGTGTAGCGGTGAAATGCATAGATATCGTCAAGAACACCGATAGCGAAGGCAGCTTACCAAGCTGTAACTGACGCTGAGGCACGAAAAGTGTGGGGATCAAA
+
BBBCBBCACC@BC=A;;;.59=8B<BBD=DC@CB<AA:B@8AC=0007---(--(--66:<B8AA=888;7337=588BBBC@<;=7=8;<<?====5::;8??7<;;<=BBCD>ABBB999BCB???@;:75,5::4::/5/5+22593677BB@>49388(377;39/..63338=A2880;::054999944.437:5--(-8(-(--556;7:444;888333,3774444&44:4444&4:::;5
@N9IO0:00744:06225
TACAGAGGGTGCAAGCGTTGTTCGGAATTATTGGGCGTAAAGCGCGTGTAGGCGGTTCAGCAAGTCGGATGTGAAAGCCCTCGGCTTAACCGAGGAAGGGCGTTCGAAACTACTGAACTTGAGTGCCGGAGAGGGTGGCGGAATTCCCGGTGTAGAGGTGAAATTCGTAGATATCGGGAGGAACACCAGCGGCGAAGGCGGCCACCTGGACGGTAACTGACGCTGAGACGCGAAAGCGTGGGGAGCAAACAGG
+
ABBCC@?A<AB@C@CCCC=@@=@@;@9@<@A;??9?A?@A9?:::@@@?:>:00,0:=<;@C=BA@@;?ABCCCC?CCC=CBC26;=C@J;<;C@CADD<CBD?CCCD?BBABA;;7<@;@CCBBB?A?A@@@B<AA?BB?A=?;??9@@???BAA@>BBBB=B@BBBBBBB@AABB>BF@C?AAB?CCCC?BCA;@=??<?>BC?BB?BBB?BB;:;:=88@AAAAA>@@@@@;@???@@@6@@??>8???9
@N9IO0:00754:06216
TACGTAGGACCCGAGCGTTGTCCGGAATCACTGGGTGTAAAGGGAGCGCAGGCGGATTTTCAAGTCGATGGTGAAATCCTGCAGCTTAACTGCAGAACTGCCGTCGATACTGTTTATCTTGAGTGTGGAAGAGGGTGGCAGAATTCATGGTGTAGCGGTGAAATGCGTAGATATCATGAAGAATACCGGTAGCGAAGGCGGCCACCTGGTCCACTACTGACGCTCATGCTCGAAAAGCGTGGGGATCAAACAGG
+
CCCCCDC<CC@6;@5;5;69>A>B?C:;;BBAAB=AA@BD>DC?AA@BBCC<??;?=??2@@6;;C@A@A=@@??9?@@::;AABC=A=@BDBAAA7<<;;=;;9999BBB@BB=AAAC?A@BBBBC@B@D@@@;@A?BAAB?A8;;@C@CCAAAA@=@@??9::9@??:::AAAAAAA?BE@CCG?B@@@@AA@;?;?@>A?AA=AC?AB>ABBCB@?@@@??;;;;;A;;;;;&9=;?=>>2==B@@=9;99
@N9IO0:00756:06238
TACGAAGGGGGCGAGCGTTGTTCGGATTTACTGGGCGTAAAGGGCGCGCAGGCGCCACTCAAGTCAGGCGTGAAAGCCCCGGGCTTAACCTGGGAACTGCGTCTGGGACTGAGAGGCTAGAGTTCGGGAGAGGAGAGTGGAATTCCCAGTGTAGAGGTGAAATTCGTAGATATCAGGAAGAACACCCGTGGCGAAAGCGGCTACTCTGGAACGGTACTGA
+
>>ABB@BEEM5BB@@;;;6;=<BB4;::,:=?990=B:;90<;0<;;BAAA@:9;?AA@@B;??ABB@CCCCCE9=:CC:CH?FFAC>@@BBI?FABCC:;:CCCD>BB@@@BBA=A@@@A?@=A@A<ACCC@CCCCCEAC@C@CG=BBCCCCBBB>ABCB=B?;<;CAABBA@@C>B>AC<@AA@8?;;2;AAC>???;<000::8>6:4:>7:>;433
@N9IO0:00762:06246
TACGGAGGGTGCGAGCGTTGTTCGGATTTATTGGGCGTAAAGCGCGTGTAGGCGGTTTTATAAGTCTGATGTGAAAGCCCCGGGCTCAACCTGGGAAGTGCATTGGATACTGTAAGACTTGAATACGGGAGAGGGCAGTGGAATTCCTAGTGTAGGAGTGAAATCCGTAGATATTAGGAGGAACACCGGTGGCGAAGGCGGCTGCCTGGACCGATATTGACGCTGAGACGCGAAAGCGTGGGTAGCAAACAGG
+
A?9>7;;;.0/-5-----(-6057)///)/7)//(47=99(////78::>==8938<?.?>??:>9:9=333344(4888+8:3::;B=A>AAA9@=@AA;;;?B?BCCCABBC@DBAA?A@?BBCCD:AA<;;0;;9;B=B?B:B;CBCABAAA=A@;;;?8@>+//:=AABC??@899.3278A<>;?B>AAC=;9:D@CB@A?BA<@@>ABBBB;>//0//777=?<<777*39449@;BBBBCC499>8
@N9IO0:00718:06264
TACGTAGGTGGCAAGCGTTGTCCGGATTTATTGGGCGTAAAGGGCGCGCAGGCGGTTCGTTAAGTCCGAGGTGAAATCTCCTGGCTCAACTGGGAGGGGTCTTCGGATACTGGCGGGCTTGAGGTGAGCAGAGGTGAGCGGAATTCTGGGTGTAGTGGTGAAATGCGTAGATATCCAGAGGAACACCAGTGGCGAAGGCGGCTCACTGGGCTCCACCTGACGCTGAGGCGCGAAAGCGTGGGGAGCGAACCGG
+
BBBCE;:8;@<@D<A@B@<A>E:B<BBC?CC@CC?AA@@C:AB=BAAB?998;C?C?B;;4;>ABA?BAA;@@@<3?::>9;@=?A@?>BBBC=B===1B<A=>?:::ABA<48<>6@:6===8C:337>=@@;@@ABAA>A?C7><::29?@@@??7>@:;6B=ABAAABCB@=7:6692;38?B=?>>?:;;??B<@A=><?>=?@@;A@@?BB8@><<>??=<=8>788AC5>ABBBBB8BBBBB;=:>?
@N9IO0:00722:06294
TACAGAGGGTGCGAGCGTTAATCGGATTTACTGGGCGTAAAGCGTGTGTAGGTGGCTACCTAAGTCGGTTGTGAAATCCCTGGGCTCAACCTGGGAATTGCAGTCGATACTGGGCAGCTCGAGTTCGGTAGAGGGTGACGGAATTCCCGGTGTAGCGGTGAAATGCGTAGATATCGGGAGGAACATCGATGGCGAAGGCAATCACCTGGGCCTGAACTGACACTGTGACACGAAAGCGTGGGTAGCAAACAGG
+
BBB<@@AB<@@@@:449:.58==B>@@@9;:9C>8?@@BB:>:99@?AACC>AA>ABAB>A@=?A<;6=;=799=3733(3@@<ABAD9944BA9B5<488;AA@:<89257;19>===>?>>>=AA8=69252)5<>?C=A5;5;;1:8=>>>>CE@C;;;7;BBBBCA@@;;;CC;@A6;7;BBBCCCG@BBC@C?CB?BBBC@CCC>CADBB?BCCBBBC;;;@@?@A;;;0;;B@A@<:;:@@@9@@@;
@N9IO0:00732:06308
TACGGAGGGAGCTAGCGTTGTTCGGAATTACTGGGCGTAAAGCGCACGTAGGCGGCGATTTAAGTCAGGGGTGAAAGCCCAGTGCTCAACACTGGAACTGCCCTTGAGACTGGATTGCTAGAATCTTGGAGAGGCGAGTGGAATTCCGAGTGTAGAGGTGAAATTCGTAGATATTCGGAAGAACACCAGTGGCGAAGGCGGCTCGCTGGACAAGTATTGACGCTGAGGTGCGAAAGCGTGGGGAGCAAACAGG
+
@A@A=9B=99;:CCCBBB@BB?BB@D@D?BBBBC=BBBGG=AACCECBCBB@BC@CCCCC=C@@??AAAA3AAAC=@@@5>@@>@>>?;?@@AB@F@A;;;@9=>;;;@?@@;??=@?A??@>??@@C8::AB?BB@=:A49486;6<BBB????>>>>88:294::???A@@@:>>8;8;E<A@@<@A88088818:AA5;;;@@@B=?AB?BA??=?A@AAA???>A@?=??3::@>@@@5??AAA8<?A8
@N9IO0:00734:06273
TACAGAGGGTGCTAGCGTTAATCGGATTTACTGGGCGTAAAGCGTGTGTAGGCGGTTTGTTAAGTCGGATGTGAAAGCCCTGGGCTCAACCTAGGAATCGCATTCGATACTGGCAGGCTAGAGTACGGTAGAGGGTGGCGGAATTCCGGGTGTAGCGGTGAAATGCGTAGATATCCGGAGGAACACCGATGGCGAAGGCAACCACCTGGGCCTGTACTGACGCTGAGACACGAAAGCGTGGGGAGCAAACAGG
+
559;<<BB<CBBBBBAAA7;4;=>99::)59?@>899;BD;A@::4<??@?<;A<>>800,/166::68A@A999(333(3::/55=>;A:>>B7;7;<<=BB:=?BBBBBB?BCC@BB666==B694:CE>BC=AB:A@:D8946:>?7??>AB5845<BC<AACB<????4555:5:<8=9===8<<==9==@7;9<C?D7955;=<4<459@A@@ABA@@AB??@??B;;;/9=;;>@G169CAA7<BA@
@N9IO0:00723:06323
TACGTAGGGTGCGAGCGTTAATCGGAATTACTGGGCGTAAAGCGTGCGCAGGCGCCTCTTAAGACAGGTGTGAAATCCCCGGGCTTAACCTGGGAATGGCGCTTGTGACTGGGGGGGCTTGGAGTGCGGAAGAGGGAGATGGAATTCCTGGTGTAGCAGTGAAATGCGTAGAGATCAGGAGGAACACCGATGGCGAAGGCAGTCTCCTGGGCCAGCACTGACGCTCATGCACGAAAAGCGTGGGGAGCAAACAGG
+
BBCCACAB<BBBAA@@AA=@=@BB>B7;6;BAAB=BBBDG?CAABBBBC;;5;;55:<<7?;@A@@@>AA@AAD>BCDF9CA5990:49<::;69=:A9C@@;7;=<@A;;:::::"5;8A8<BABBB>A>B<<;05=<:<9=@B>C?@@>ABABA;;;BCCB;;;;;;;CBCA@@??;?A=@?B@@9?@;;5<;C>B@DBBBA;;59;;.;=B;;9>9990//7//////55555&5::A>99'666?D>CBB@
@N9IO0:00724:06349
TACGAAGGGGGCTAGCGTTGTTCGGATTTACTGGGCGTAAAGCGCACGTAGGCGGATCGTTAAGTCGGGGGTGAAATCCTGGAGCTCAACTCCAGAACTGCCTTCGATACTGGCGATCTCGAGTCCGGAAGAGGTGAGTGGAACTCCTAGTGTAGAGGTGGAATTCGTAGATATTAGGAAGAACACCAGTGGCGAAGGCGGCTCACTGGTCCGGTACTGACGCTGAGGTGCGAAAGCGTGGGGAGCAAACAGG
+
AACCB?BBBB0@@@AAAB?BC@BC@BBC=BCBBB;BAA@@0;;@A@@CBBB@BB>BBB<A0:6;:>@8::'>@A<6BC?BB9<<<<<<8<?A=AAA<?:336;7:99B@9::?A:::9@??AAAB?B@C@????AAAAAB?D@AAA?BAAAB>>;;;8881818/8:;A???@?9:;5::@A<A==9=>=>9>;:4;58818@@@@?>9=A;>;>?@@>===A==<@<=>=@FC9@BBBBBB6@@?>>5<>>:
@N9IO0:00725:06315
TACGGAGGGTGCAAGCGTTGTCCGGATTTATTGGGTTTAAAGGGTGCGTAGGCGGCCAATTAAGTCAGTGGTGAAAGCCGATAGCTTAACTATCGAACTGCCATTGATACTGATTGGCTTGAGTACAGTTGAGGTAGTTGGAATGAGTAGTGTAGCGGTGAAATGCATAGATATTACTCAGAACACCGATTGCGAAGGCAGATTACTAAACTGATACTGACGCTGAGGCACGAAAAGTGTGGGGATCAAACAGG
+
BBBA>AA;8;BBB=@@BB>CBD:E9@@@8@?9@@8@@8@@8?=6==:=4436<>;@9<29.:2555;;AA?BABB8@@;;;5<:@A8B7;@AA@>@5@<495??.59AAA??@A=@5;99;????????<==<.977;,7/76=<>AAA????@@9949ABA;A@@?8886:::99:>=?9802960969,227:+5,2757;5:=?>>8=;76///86...5<:5508==7999&98:==>>2==@?;4:?:7
@N9IO0:00726:06356
TACAGAGGGTGCAAGCGTTAATCGGAATTACTGGGCGTAAAGCGCGCGTAGGCGGCTTGACAAGTCGAGTGTGAAATCCCCGGGCTTAACCTGGGAGCTGCATTCGAAACTGTCTTGCTAGAGTATGGGAGAGGGAAGTGGAATTTCAGGTGTAGCGGTGAAATGCGTAGATATCTGAAGGAACATCAGTGGCGAAAGCGACTTCCTGGACCAATACTGACGCTCAGGTGCGAAAGCGTGGGGAGCAAACAGG
+
:B=AABBB;ABBA<A@@@<@?BCB@B@B>AABAA9>>?=>9?:;;C@@@@@?@DADEACCCC@CCCCBBCBBBCI>BCFE;CC=@A@D@D@CCD>A@@:::AA>ABBF>BBBBCC?BBBBAA@A@@@@<B@@AD?C@BBB@B?BB<B;;6;BBBBBB>C;;:0;<;AA@@@AA;;;@@=A@C@BBAABDCC@BCCC8;;BCBB?CAGG?CB@C?BBCBBB;;;@@AA?AB@@AA6;;;;@@@3@@@@@9@@D;
@N9IO0:00736:06334
TACGTAGGGTGCAGGCGTTAATCGGAATTACTGGGCGTAAAGCGTGCGCAGGCGGTCTCTTAAGACAGGTGTGAAATCCCCGGGCTTAACCTGGGAACTGCGCTTGTAACTGAGAGGCTTGAGTGTGCCAGAGGGGGGTGGAATTCCACGTGTAGCAGTGAAATGCGTAGAGATGTGGAGGAACACCGATGGCGAAGGCAGCCCCCTGGGGTAACACTGACGCTCATGCACGAAAGCGTGGGGAGCAAACAGG
+
CECCB;A;35;:AB?A;:9;:=BB@C8:8;AAAC=CCCCC=B9:8AACBBB@@@>@BDBC?B=B@BBB=?>>77759A??2;;7??<@:?>@@A<@<@@AA@?B<@@B@BBBBBBBACC@CAAABB@?<>A@?????'?@;?=A<B?BBCCBBCBBBCCDDD>99:>>:???AAAAA>??=@?B;B@BB@A>AAA=@?A@@?AAA2BCEE:BB?BAA?????B;;:98333339.9>?@ABB6???AC=A@A<
@N9IO0:00738:06348
TTCGGGTGAGGCAAGCGTTGTTCGGAATCACTGGGCTTAAAGCGCGTGTAGGCGGCTCGGTAAGTACCTTGTGAAATCCCTTCTCTCAATGAAGGAACTGCTTGGTATACTGCCGGGCTGGAGGCAGGTAGGGGTCACTGGAACTCTAGGTGGAGCGGTGAAATGCGTAGATATCTAGAGGAACGCCCGTGGCGAAAGCGGGTGACTGGGCCTGTCCTGACGCTGAGACGCGAAAGCGTGGGTAGCAAACGGG
+
CGCBB<BABB?BD;@>@@;@B>BB@E?B@CBBBD=B@<@@:@@ABBBCGCC@BB?BAA@<AC?BBBB?B=AA@@A/999,46;;<ABB@BCC@C@C@BC???@C@C???BBBB?BB>BBA?@@>>?@;@;:44&4999>;7;5>B=@CB=CC969:A?ACGI?CCBBB@@@ABABBB@@?;@=AA@B=BAB?A;;;0;@BB<@@@BAAA=A?B;;;<?@A@????@@@A??999/9??;;:.9??=?A;@=@8
@N9IO0:00747:06356
TACAGAGGGGGCAAGCGTTGTCCGGATTGACTGGGCGTAAAGCGCGCGTAGGTGGCGCGGCAGGTGCGCTGTGAAAGCGGCCCGCTCAACGGGCCGAGGCCAGCGCAAACGTCGCGCTCGAGCCATGCAGAGGTCCGTGGAAGTGCCGGTGTAGTGGTGAAATGCGTAGAGATCGGCAGGAACACCCATGGGGAAGCCAGGCGGACTGGGCATGCGCTGACACTGAGGCGCGACAGCGTGGGGAGCGAACCGG
+
BB@AA99999*<E9@BBB:6;B8A5?@?ABBCCC>@@ACC?CBBBCCCBCC?BA=AAAA?A@@?@@AA@@@A?>>7<>@299.9==?A@BCD>F@BBA>A=AAABBDB<@@@AA;:;?@@99;?BBBCBAA@<;;5;CC?C@CCFEAE?==;==HIAJCCB?DBA@@B@AACCBBACBB@B?A@CD>:99DD40*/0)0/)/949@@@@8A==>9;;A;;;AAB<<;?BBABB??@ABBBBC9;;BDE?D?C@
@N9IO0:00720:06364
TACGGAGGGGGCTAGCGTTATTCGGAATTACTGGGCGTAAAGCGCAACGTAGGCGGATCGGAAAGTCAGAGGTGAAATCCCAGGGCTCAACCTTGGAACTGCCTTTGAAACTCCCGGTCTTGAGGTCGAGAGAGGTGAGTGGAATTCCGAGTGTAGAGGTGAAATTCGTAGATATTCGGAGGAACACCAGTGGCGAAGGCGGCTCACTGGCTCGATACTGACGCTGAGGTGCGAAAGCGTGGGGAGCAAACAGG
+
==00,/A<<<+<@0/9BB?CD@A@<>-0*0:;;7.7@;;;)/::/0)/::;;<AA=BA==-33(37@??AA>A?@?9@B@<@@@9@@@@?A>?8<292::8:=CC;BBB77:CC>A=@:939976;=8888<@@=ABA@AB597:?D=BAABA@AA@A>A?BB<B?BBCBABC=>7?A6:80359??2=@@@;AAA6?<79/7;;;<B@7A<;;;;==885>=>AA9:58??<?>7B;::CCC9A???D;@=?8
@N9IO0:00737:06374
TACAGAGGGTGCGAGCGTTAATCGGAATTACTGGGCGTAAAGCGCGCGTAGGCGGCTTTGCAAGCCGGATGTGAAATCCCCGGGCTTAACCTGGGAACTGCATTCGGGACTGCATTGCTAGAGTATGGGAGAGGGAAGTGGAATTTCAGGTGTAGCGGTGAAATGCGTAGATATCTGAAGGAACATCAGTGGCGAAAGCGACTTCCTGGACCAATACTGACGCTCATGTGCGAAAGCGTGGGGAGCAAACAGG
+
BABCCFCC?DB@@@9>:9498<@@?B?B=@@???:@AACC:@??>@AAB?@>??<?AC9?=@=?A8=8>@@@@CC<A@CB:BB>BC?B?B<??D?C@C?@>AA??>?8=>99:??=@A@AABAAACAA=BBBBG=C?BCC=A49949>@>@BBC;::<?BAA<B@;;;@@@A;;;@@@=A@C@CDCCD@@@;@@?@0<<ADBB?B@BB=BA=A=ACAABB;;;AACC@;;;;<;0<@FBBCC<=;;BD:;;B@
@N9IO0:00744:06389
TACAGAGGGTGCAAGCGTTGCTCGGAATCATTGGGCGTAAAGGGCAGGTAGGTGGTCTGATTTGTCTGGAGGTGAAAGCCTTGGGCTTAACCCAAGAAGTGCCCCGGAAACGGTCAGACTTTTGAGTCTTGGAGAGGGTTGCGGTAATTCCCGGTGTGAGCGGTGAAATGCGTAGAGATCGGGAGGAACACCAGAGGCGAAGGCGGCAACCTGGACAAGCACTGACACTCAACTGCGAAAGCGTGGGGAGCAAACAG
+
CC@@@999,:@@A.59;95;CB@B?B?B@@A.55)5<;@A<@@8>00+/7;27>;@@@:;;F?CCC;;69>2=<:<578-86;:9?@?@=@=5;137/78;>=>1B7=?588133>??<<=</744;:;6=588::=3<,2331772868;3:586..---/(/888298883322755555,77,3,37838<882866064//(--(-0-/(/660663344;?<==33089:@<<<)7783333&33333(..5
@N9IO0:00749:06370
TACGGAGGGGGCCAGCGTTGTTCGGAATCATTGGGCGTAAAGGGCGCGTAGGCGGCTTGGTAAGTCCGTTGTGAAATCCCTCGGCTCAACCGAGGAACTGCGACGGATACTGCTTGGCTTGAGTCCCGGAGAGGGTAGCGGAATTCCCAGTGTAGCGGTGAAATGCGTAGATATTGGGAGGAACATCGGTGGCGAAGGCGGCTACCTGGACGGGTACTGACGCTGATGCGCGAAAGCTAGGGGAGCAAACAGG
+
CDCE2:;BBB0B>;;;;;5;@=@DAE?BC:;:;B<BBCBB;@@;@AABAAA=;96:B>A>CE?AACACC9;;BBC>CDJ>CAA?@ABB@C;;;FAIFDCCDCCCC@BBCBBBCC@D?CC@BABACC=B?AAAA@;@;;;@=A=?=?A=CCCCCCBCC@CBBB=@@@BABABBCC@CD=BB>B???=>?:?@;@AC>B@AC@BBBB@CC?@ACD>BBAC@AACCCBBBABB@>>>6;;@AABB3@@AA@;AAA@
@N9IO0:00752:06397
TACGGAGGGTGCAAGCGTTATCCGGATTCACTGGGTTTAAAGGGAGCGTAGGTGGACTTTTAAGTCAGTGGTGAAATCTCTGGGCTTAACCCGGAAACTGCCCATTGATACTATTAGTCTTAATTCTCTGGAGGTAGACGGAATGATGTCATGTAGCGGTGAAATGCTTAGATATGACATAGAACACCCATTGCGAAGCAGCTTACTACGGAGACATTGACACTGAGGCTCGAAAGCGTGGGGATCAAACAGGA
+
B@BB?@C?>6=9G6A@BB=@BB@C@BB@B@;@:=3@90=@,;;/4@;@AAA;:95;4333&31798:<@@;?AAA;@@@??BB<AC>@;@A/933:18;///(/63///::?;<::888828286:::983/-(------370-//66/,--------(3377.3337,388?@@=;8=>879/7777(7/06688(//86660668;:>4@@833;278;???;:9.33233;3:7439==.33388.58:27
@N9IO0:00753:06395
TACGTAGGGTGCAGGCGTTAATCGGAATACTGGGCGTAAAGCGTGCGCAGGCGGCTTCCTAAGTCAGATGTGAAATCCCCGGGCTTAACCTGGGAACTGCGTTTGAAACTGGGAGGCTTGAGTGCGGCAGAGGGGGGTGGAATTCCACGTGTAGCAGTGAAATGCGTAGATATGTGGAGGAACACCGATGGCGAAGGCAGCCCCCTGGGCCTGCACTGACGCTCATGCACGAAAGCGTGGGGAGCAAACAGG
+
9>A9A695)5=@;9.9:;5939:@<B-0/999;58@?DD:?>?>??A@A@6::8==6?8?A=?A@BCBBBBBAB;;:;:.;D;BC?A7A:BBB=B>BBB?AAB66:?==B=@7;@7;=8A=>A;;A<B@?;;::9:$9==C?C@D:;;A;55666<=?=@>6966>>>>@A<;<<=5;;7;7?B@7=>:;49>>6?:?944<<<+=?@8@@?B??>>@>;995999@@=A?>C=C;;;@AA.<:;AC<CCC?
@N9IO0:00760:06368
TACGTAGGGGGCGAGCGTTGTCCGGATTTATTGGGCGTAAAGAGCTCGTAGGCGGTTTGGCAAGTCGGGTGTGAAAATCCGGGCTCAACTCGGAGACGCCACTCGATACTGCCATGACTCGAGTCCGGTAGGGGAGTGCGGAATTCCTGGTGTAGCGGTGAAATGCGCAGATATCAGGAGGAACACCGGTGGCGAAGGCGGCACTCTGGGCCGGAACTGACGCTGAGGAGCGAAAGCGTGGGGAGCGAACAGG
+
B@@A<@B@@@0AB95;9;459<;@?ABC>BC@AA=A@@@B;A;;<BBBABB@BC:DD=@>?D>BABAB=AB?@AAA3==.44)488:5;:A?=88959C@@AABHBDBB@@?59999=>?=@@@A=A????AA6????@@:?;>>B?BB?>>>AB@@=>??A;??;AB;887=<;AB<???@=AAA>A?AB?C@?=??BB?:::BAAAD;@>A;@==A@@;;;B@???:::A@@9A==9999-:?>@@=;;;=
@N9IO0:00767:05798
TACAGAGGGTGCAAGCGTTAATCGGAATTACTGGGCGTAAAGCGCGCGTAGGTGGTTTGTTAAGTTGGATGTGAAATCCCCGGGCTCAACCTGGGAACTGCATTCAAAACTGACTGACTAGAGTATGGTAGAGGGTGGTGGAATTTCCTGTGTAGCGGTGAAATGCGTAGATATCACGAGGAACACCGGAGGTGTAGACGGCCAGCTGGACAGGTACTGACGCTGAGGCACGAAAAGCGTGGGGAGCGAACAGG
+
@BCCCCDD=CCBB>AACC@C@BBA4:3:4??DDE>AAACC<@@@@BBAAAB>;;5;A=AB?B@BB=B?AABBBBC=B@@@-;;095>A>B@@@@=@7;;BBBB@CCBB:B@@@<BCBAB@@?@?BAB?A?A@@>6=>9=?>?=AA;@<ACCB@AA987:ACA<>=8BA?>A<=:9:<977,2,2883:422,2559<A;928,22<6;17575279?;BBBBBBBBA<<<;6222&25;::;;/;?ABB=>>>:
@N9IO0:00780:05773
TACAGAGGGTGCGAGCGTTGTTCGGAATTACTGGGCGTAAAGCGCGCGCAGGCGGCTTCTTAAGTCTGTCGGTCAAATGCCGGGGCTCAACCCCGAGCGTGCCGAGGATACTGGGAGGCTGGAGACATGTAGAGGCAAGCGGAATTCCGGGTGTAGCGGTGGAATGCGTAGAGATCCGGAAGAACACCGGAGGCGAAGGCGGCTTGCTGGGCATGGTCTGACGCTGAGGCGCGAAAGCGTGGGGAGCGAACAGG
+
CCCABA@B:@@@A;59@?<@C?CB?B?@=@BBBB>CBCCC9;;A@@@???C?AD@BC?BB>B>ABB@BBBB>BBBB;<:;9@?@7><=B?DDD9BBAABA:@=A?@<;;<ABAC:;;=@@A=AA@BBBBBBBBB>@D=BBB@B?C@C@CC>BBCBBCC@CC@C@BBAAABBBCBBB>B@B@BC@@@@?C@;;7;BB@C@AA>@@=@BBCC>CBBB=??A@A@CBBB=<9=@@==<7>AA@@::1@@A@B8@:?4
@N9IO0:00780:05802
TACAGAGGGTGCGAGCGTTGTCCGGAATCACTGGGCGTAAAGGGCGCGTAGGCGGCTTCTCAAGCGTGCGGTGAAAGCTCGGGGCTTAACTCCGAGTCTGCCGTGCGAACTGTGAAGCTTGAGTCTGGTAGAGGTCGATGGAATTCCGGGTGTAGCGGTGGAATGCGTAGAGATCCGGAAGAACACCGGTGGCGAAGGCGGTCGACTGGGCCAGAACTGACGCTGAGGCGCGACAGCGTGGGGAGCAAACAGG
+
AABBBBBB<@B@@@@@BC?BBB@D@D?BBBBBCD=DCBAA>BE=BAA???@;@A=AA?BBBE@CBBACAB@BBBH7;;AAAAA6AA<?=?BB?B???@:;;;@AAAAA<@@ABBB>AAD?BBB@@@C=A@@>>;9;;CCB>>:>9C@CC>BB@@@;;4;D?A?BBBCA@@;=@@>:B8@=@@<@??<@>@B>AAA8;6;B?BBDCCCCC>B?B@@8;;@BAAC@@@C@BBB;;<;;;CCDFF<AAADE=@@@<
@N9IO0:00784:05798
TACGTAGGGTGCGAGCGTTAATCGGAATTACTGGGCTTAAAGCGCGTGTAGGCGGAGCGATGGGTGCTTTGTGAAATCCCCCGGCTCAACTGGGGAATGGCTTGGCAAACCGGCGCTCTTGAGGCAGGTAGAGGTGACCGGAACCATGGGTGGAGCGGTGAAATGCGTAGAGATCCATGGGAACGCCGGTGGCGAAAAGCGGGGTCACTGGGCCTGATCTGACGCTGAGACGCGAAAGCGTGGGTAGCAAACAG
+
AB99;9@<19>@B;449;2:5:AB?B@C@CBBDE<A@=?=.8;A@@???BB?BB?BCA?A??@8@=???3;=999.7;A=C+B@>>?B>BBCCC:C>AA?AA<A>B@A5?.948733??<9786?BA?99:??:=>::/912.547:>958>388@@<@@?>822285::B>>=96>755-549597:<=>7<89::&93393(399:@AA<A=ACA???@@@9::?979ABBBCC<A?BBCC<@<897;1666
@N9IO0:00790:05768
GACGAGGGATCCTAGCGTTGTTCGGAATTATTGGGCGTAAAGCGGATGTAGGTGGCTTTGTAAGTCAGATGTGAAAGCCCAGGGCTCAACCCTGGAAGTGCATTTGATACTGCGAAGCTTGAGTGTCGGAGAGGTTACTAGAATTGTTGGTGTAGTGGTAAAATACGTAGATATCAACAGGAATACCGGAGGCGAAGGCGGGTAACTGGCCGAACACTGACACTGAGATCCGAAAGCGTGGGGATCAAACAGG
+
CEECAC@:A@@?BBBBBB@BB@CC@B>@>BA@CC>B@@??399A?ACBC??98838BE9;9C?ABBBA@@@@99509C>8CC>8??CCADH?DC@C:CCCBBBB=BBB@@?@?@@38:@7@@A?AAAA7AAAA?B?BBC??@?B>BB@B?BBABB9999CCC9BBBBBBBCA@>??299=5<1?>>;<:88+568.5/578/8:5:A;6A5595444=?<=>??@@?@???DCC<AAAAECC;@:9::/:>?;
@N9IO0:00791:05790
TACGTAGGGTGCGAGCGTTAATCGGAATTACTGGGCGTAAAGGGTGCGCAGGCGGTCCTGCAAGTCAGGCGTGAAATCCCCGGGCTTAACCTGGGAATGGCGCTTGAAACTACGGGACTGGAGTATGGCAGAGGGAGGTGGAATTCCACGTGTAGCGGTGAAATGCGTAGAGATGTGGAGGAACACCGATGGCGCAAGGCAGCCTCCTGGGCCAATACTGACGCTCATGCACGAAAGCGTGGGGAGCAAACAGG
+
@BAB@BB?6@@?A;5;@@=@?DCB?B?B?BBBCE>CBBBA;@C:??AAA@B?A@?AB@CBBB@D@@9979AAABC<AAAC6CB=BB@C?A=@@A<A=BA?AACC=AAB<A@@ADC>CCBB?BBB???=A:00@>700*0=:=)0098?????ABBBB??@?E<??????ABBAAADC=?6066:;;*--22,2--.0527222069.222'2+22722255788699>99:=999.:=??DDE9@@BDE=@<<5
@N9IO0:00803:05770
TACGGAGGGTGCGAGCGTTAATCGGAATTACTGGGCGTAAAGCGCGCGTAGGCGGTTCGTTAAGTCGGATGTGAAAGCCCTGGGCTTAACCTGGGAATCGCATTCGATACTGGCGGACTAGAGTGTGGTAGAGGGTAGTGGAATTCCCGGTGTAGCGGTGAAATGCGTAGATATCGGGAGGAACACCAGTGGCGAAGGCGGCTACCTGGACCAACACTGACGCTGAGGTGCGAAAGCGTGGGGAGCAAACAGG
+
;:DD<BAB69;A@@B:;;?C?BBA=B<@;@?::=6:::<@+0/7779@@:92:=:>=BBC@C@BCCC@C@@@@>>/55>5C@@7;;7;5;8<BB<B=A@;;;B@GCCBBB;;7;?8@@BBBCBBBBB?BAA;@A<@@@?C@C?B@DF=B9ABBFCCC@CCCC=?@@B@BBBBBBBBB<B@7A7BBB?BA@@ACDE?B?CG@B@@@>@A9@>9;:><ABBEAAAA???>@A??@?<??BDDFF9?@?BB=A@@<
@N9IO0:00811:05761
TACAGAGGGTGCAAGCGTTAATCGGATTTACTGGGCGTAAAGCGTGTGTAGGTGGTCCGCTAAGTCGGTTGTGAAATCCCTGGGCTCAACCTGGGAATTGCAGTCGATACTGGCAGACTCGAGTTCGGTAGAGGGCGACGGAATTCCCGGTGTAGCGGTGAAATGCGTAGATATCGGGAGGAACATCGATGGCGAAGGCAATCGCCTGGGCCTGAACTGACACTGAGACACGAAAAGCGTGGGTAGCAAACAGG
+
BC@@?BAA8A@A@<@BCC?C@CBB@@@@:??ABA=?A@>>5@AAABBBBBB?AA?BC>@ABA>AA@A=A7:;@<>8BCC>CDD><;;B=A=@@@:@=A9B;:;EC<;9CCBB@@@@BABABBBC<@@899?>CD::9?AA;?6:7;=2528@?AABB8DBC=5AA?????BBBAAAC>A@<A7@@>A;;6?8@<<094;B>@CCD@BBB=B@CCC@CCBBBBBB@@@BBBBABBB7BA>CC@7@GCCCB>BBB=
@N9IO0:00811:05778
TACGTAGGTGTCGAGCGTTGTCCGGATTTATTGGGCGTAAAGCGCCCGCAGGCGGCTTGCCAAGTTCGATGTGAAATCTCCCGGCTCAACTGGGAGGGTGCATCGAAAACTGGCAGGCTTGAGGCAGGGAGAGGGATGTGGAATTCCAGGTGTAGTGGTGAAATGCGTAGATATCTGGAGGAACACCAGTGGCGAAGGCGGCATCCTGGCCCTGTCCTGACGCTCAGGGGCGAAAGCGTGGGGAGCAAACCGG
+
BBCCBBC@CBCCCAA@CC@BCC@D=@@B8;;?BC=;;;AA6;;69@9@5664=;.;43=?8?<@@?BBBBBBBBC;AABBC6;9<CCC?CBBB9;;;0;?C@@@ABAA9@CDD;;;=;939>?:=><>5>?>>B8@:6668=8=<@?BB@BCBBCCCABCCC;B;;;;BCBCBB;::<?A>A>:::<@@BC=A<;4:;@A;A@>>5;;6:=6@@@@659>>=9555555&5;;;4<><7777&//:::2<8;8
@N9IO0:00766:05845
TACAGAGGTCCCGAGCGTTGTTCGGATTCACTGGGCGTAAAGGGTGCGTAGGTGGTTGGGTAAGTCCGATGTGAAATCCCGCAGCTCAACTGCGGAACTGCATTGGATACTATTTGACTAGAGGGTTGGAGGGGAGACTGGAATTCGTCGGTGTAGCAGTGAAATGCGTAGATATCGAGAGGAACACCCGTGGCGAAGGCGAGTCTCTGGACAATTCCTGACGCTGAGGCACGAAAGCTAGGGGAGCAAACAGG
+
=CI>=BB>A@@:9A@B@A;@@>BB?BB?BDBECD;;:;@>)99)9?AB?@??BB?B?BB?BF@BBC@BBBBA>?>9@?A5;:AA:::B>A@C??;?;?AABBB?B?999AAAAB<BBA>??BBC=B9>58398(78=99:686;:0//663..252737;<A@9?BAB><<=>9522A@AA?B;;;;@*00@,00A=@<AAABBBBBCE>A??<@=@?ABB:::BAA@<?><878-77<;;;;0;:777*7??=
@N9IO0:00792:05857
TACGGAGGGTGCAAGCGTTATCCGGATTTATTGGGTTTAAAGGGTCCGTAGGCGGACTCGTAAGTCAGTGGTGAAATCTCATAGCTTAACTATGAAACTGCCATTGATACTGCGGGTCTTGAGTAAAGTAGAAGTGGCTGGAATAAGTAGTGTAGCGGTGAAATGCATAGATATTACTTAGAACACCAATTGCGAAGGCAGGTCACTATGTTTTAACTGACGCTGATGGACGAAAGCGTGGGGAGCGAACAGG
+
BACC<DEF=BBBC:@;?B?BBA>?>:::0;B;@A=A@9@B0;:6;@;A>>>7?A=?@@AAAA?BCABBCB>?<;:0;?@@@A?;;55:5:A>BBA<6B?;A@CC:;<CEB@BBBA<;9;>A@@ABC?BCBBB@CDD?BBC?A;::44;@=@B===BC?BAAA<??@@@ABCBBA?@??;>@?4::B<B>C?@?AA5:7:???@??>?A=9988+9;?==?9::<==?@=@@??>8=?<?@;;.@@>00*/8=4
@N9IO0:00794:05831
TACGAAGGGGGCAAGCGTTGTTCGGATTTACTGGGCGTAAAGGGCGCGTAGGCGGATTCGTAAGTCAGAGGTGAAAGCCCTGGGCTCAACCCGGGAATGGCCTTTGAGACTGCAAGTCTTGAGTGCGAGAGAGGGTGGCGGAATACCCAGTGTAGAGGTGAAATTCGTAGATATTGGGTAGAACACCGGTGGCGAAGGCGGCCACCTGGCTCGCAACTGACGCTGAGGCGGCGAAAAGCGTGGGGAGCCAAACAG
+
<ACCC5;;;;*9B9=59;<@@=AB=@AB<@@@CC=@;;;B,;;6;ABBCGG@CCACC@BBBCABBC=A;;7;?@@9AAB;@AA<@A@C@CD8994:=::5:=@@<BAAABB@@@?BBBB?B;;:AA@@@B?:::5:@<BB:;8;AAB<B@@@B@>9949=>A>C>@@BAB@9909==5>00/9==><B?AA499979<@?:=8:;49@2955:==5;;;555<<555755.699<<+96665<<+=<<7;A4<::
@N9IO0:00796:05821
TACGAAGGGGGCTAGCGTTGTTCGGAATTACTGGGCGTAAAGCGCACGTAGGCGGACATTTAAGTCAGGGGTGAAATCCCGGGGCTCAACCCCGGAACTGCCTTTGATACTGGGTGTCTCGAGTCCGGAAGAGGTGAGTGGAATTCCGAGTGTAGAGGTGAAATTCGTAGATATTCGGAGGAACACCAGTGGCGAAGGCGCTCACTGGTCCGGTACTGACGCTGAGGTGCGAAAGCGTGGGGAGCAAACAGG
+
==;667@<@<0@@@@;;;=BC@BCAC:;::CDD@6@AHEA+/.-.---///)/0-0C>>?8C>CABBAAB:ABBC>DBC;@@@1@BCC@BBB9A=A<ACCC?CE<@:?::7<<4849?<?=?>>>8@==9>>?>BB???B?B>A?A?A???>00000(/;A@=C@@@@===@;;5:<8;;5;8=;:5:=9939//)/5///:///=?7;A8A8<==B@??BBDAAA@AC@???:?BBCFCC9AAABB<BBC>
@N9IO0:00802:05859
GACGAAGGTGACGACCGTTGCTCGGAATCACTGGGCATAAAGCGCGCGTAGGTGGCTTGGTAAGTCCATGGTGAAATCCCTCGGCTCAACCGAGGAACTGCCGTGGATACTGCCGAGCTTGAGAACGGGAGGGGTAAGTGGAACTCTCGGTGTAGCGGTGAAATGCGTAGATATCGAGAGGAACGCCGGTGGCGAAAGCGACTTACTGGACCGTTTCTGACACTCAAGCGCGAAAGCTAGGGGAGCAAACAG
+
CB@A@9979DBBCBD@BC9;;;6D9=7<<C<<<@8BC@@;3;;ABBA@@BB=@B?@@<@=BB>BBC?C@B?BBBB>BDF>CBB@BBBB@C;;:DAD@CBAB<AAB@BBC@A;;59ABCB=CA??4555)5=>?2>B9>9;658;;;;;>6655=AAB?@A@C=CBBBBCAAAAA@AB;AA@C@CCB=B=;:5:;:;.;>BBAB@AABGACCBCCC<A@>;<;::<?59999994(4:;8899+88333(0;;
@N9IO0:00805:05812
TACGGAGGGAGCTAGCGTTATTCGGAATTACTGGGCGTAAAGCGCACGTAGGCGGCTTTGTAAGTCAGAGGTGAAAGCCTGGAGCTCAACTCCAGAACTGCCTTTGAGACTGCATCGCTTGAATCCAGGAGAGGTGAGTGGAATTCCGAGTGTAGAGGTGAAATTCGTAGATATTCGGAAGAACACCAGTGGCGAAGGCGGCTCACTGGACTGGTATTGACGCTGAGGTGCGAAAGCGTGGGGAGCAAACAGG
+
==00-/A;1/0;BCBCCCACC?@@<??A?A???B<@@@GG?CBBACDBBBB@;;;;DD?CCCBCBCCCBB>BBBC=BB@997:@@ABC@BBB?@@@@B@A@@ED=BABBB@B?;;5999.668<=6;A?ABA@<A@@>55055;5;:A=ACCBC@@@855=@7@;>?CC>;;5549949.569<@B8AB@B=@>>:@;00)09999>?7?@AC9<<<8?>:=?@A:979A????5::@@@@C6??A@A;@@@>
@N9IO0:00805:05819
TACGTAGGGTGCGAGCGTTAATCGGAATTACTGGGCGTAAAGCGTGCGCAGGCGGCGCCGCAAGTCGAGTGTGAAATCCCCGGGCTTAACTTGGGAATTGCGCTCGAAACTACGGTGCTGGAGTGTGGCAGAGGGAGGTGGAATTCCACGTGTAGCGGTGAAATGCGTAGAGATGTGGAGGAACACCGATGGCGAAGGCAGCCTCCTGGGCCAACACTGACGCTCATGCACGAAAGCGTGGGGAGCAAACAGG
+
BBBCCCCJGBABBBB?@@=A?BCD@C89:;@AAB;@@BBB=BEECCC@@00+00*/;C?ABB6;59554<;<<@?2:;;;&7<673-34998<=5=4:043888344;4::::A788?@@=@AAA@>8997337.7=.37=B@CAD@BAA@AAACAB=;@;@5BB@>=@?;?;;;=D2554903558BBCC?CAC?A5::@@;?@;;;:-:.9=@?@BAA:99>?>8>>;?<<=4@@A;;;;*:9?@D:BAC7
@N9IO0:00767:05869
TACGTAGGCAGCAAGCGTTGTTCGGAGTTACTGGGCGTAAAGGGTGTGTAGGCGGTCCTCTAAGTTTGGTGTGAAATCTCCCGGCTCAACTGGGAGGGTGCGCCGAAAACTGGAGGGCTAGAGTACTGGATGGGAGAGTGGAATTCCTGGTGTAGCGGTGAAATGCGTAGATATCAGGAGGAACACCTGTGGTGTAGACGGCTCTCTGGACAGTAACTGACGCTGAGACACGAAAAGCGTGGGTAGCAAACAGG
+
;;;CA00,00//96>@AB<BC?BB:?@@<A<@AB=A@@?A6??5>?>A<BA@A@>?A>>??B?BBB>C?AAA?;;1737=A7>;?>>=<@@BB9;94(44:??.378;&3384494)44448555;@=7<::?5=;;>>>4=494=7>;.33:;337>BA?A9;89666//-7///7,22,20---(-557258559922,2266666/555655.;;???AA??<>733;77;;&37:582'2:=7;5-5;94
@N9IO0:00779:05884
TACGAACTGTGCGAACGTTATTCGGAATCACTGGGCTTACAGGGTGCGTAGGCGGCCTGTTAAGCAGGGTGTGAAATGCCGGGGCTCAACCCCGGCATGGCGCCCTGGACTGGCGGGCTCGAGGGCGCTAGGGGTGTGCGGAACTGCCGGTGGAGCGGTGAAATGTGTTGAGATCGGCAGGAACGCCTGTGGCGAAAGCGGCACACTGGGGCGCGCCTGACGCTGAGGCACGAAAGCCAGGGGAGCGAACGG
+
CEA?=<>=B<<>>=79555:=9BB@B>A@C===>8>B:??:>>8;;?A<::8:A=A?AAA?C?@ABAB;A?8=96.6//(/::.>?CC8;;;799@?<<5:5;9,9;7:<=B9=@A8A;;:;>D:A;@A9999*5955967<9==<=:=<?@<@>BB?BDDF=BB@@?=A@@@@9945?>8=9:957=>;?=???@<CCB@BB;999999&9:>>?;;665D@@9698<@@AEE=BB@AA@@59:9772777
@N9IO0:00779:05907
TACAGAGGGGGCAAGCGTTGTTCGGAATTACTGGGCGTAAAGGGCGCGTAGGCGCCTTCTAAGTCGAACGTGAAATCCCCGGGCTCAACCCGGGAACTGCGTCCGATACTGGAAGGCTTGAATCCGGGAGAGGGATGCGGAATTCCAGGTGTAGCGGTGAAATGCGTAGATATCTGGAGGAACACCGGTGGCGAAGGCGGCATCCTGGACCGGCATTGACGCTGAGGCGCGAAAAGCTAGGGGAGCAAAC
+
@AB;;@CBBB5BC=AAA?<@C@CD@D@D@BB9990<AACC<BB>BCBCDEE@999@C?>DD8:9?::4:;;?AC=BBAB:AD=A000=AA<AA=A=A@AABBB?BAA@@@@?D=@=@A>@?<?B?BD>AA@AA:@<>?A8?=@9@;@@=@A@@@@@8>:??9?AAAAAADCCBB<<<?><C;BBBAKABB?C=<4>800)/9994=@25:;A9?;;6?@BBCCAAA?CC@;<;<';<99;C?7;;@=904
@N9IO0:00788:05883
GACGAACCGTGCGAACGTTGTTCGGAATCACTGGGCTTAAAGGGCGCGTAGGCGGCTTGCCAAGTCCGGGGTGAAATCCTGCAGCTCAACTGTAGAAGTGCCTGGGATACTGGCGAGCTTGAGGGAGGTAGGGGTGGGGTGGAACTTCTGGTGGAGCGGTGAAATGCGTTGATATCAGAAGGAACGCCGGTGGCGAAAGCGACCCACTGGATCTCTACTGACGCTGAGGCGCGAAAAGCCAGGGGAGCAAACGGG
+
BBBCA?B?B:;9BB:BCB?A@@CC?C@CECBBBC>CD@CC=A@<ABBBBBB>;:4:A5;:=A?CDD@DDD;BABC=BB?C@AABBBBCACBBBA@@?BA?@=@AA;@?BCBB?@@@ACC??@?B<AB@999@?20000*0=*0)/99;<<;BB=?@BB?BCCF?@@AAA?BBBBB@@@B?A>@4;;;5;>;;8;CJDGFCABAD=AAAB@CBDCBBBAAABBBCB@@@<??A;;;;*;9249:4.49>;<3:;=4
@N9IO0:00793:05895
TACGTAGGCAGCAAGCGTTGTTCGGAGTTACTGGGCGTAAAGGGTGTGTAGGCGGTCCCTTAAGTTTGGTGTGAAATCTCCCGGCTCAACTGGGAGGGTGCGCCGAATACTGAGGGGCTAGAGTGCGGGAGAGGAAAGTGGAATTCCTGGTGTAGCGGTGAAATGCGTAGAGATCGGAAGGAACGTCGATGGCGAAGGCAGTCACCTGGCATCATACTGACGCTGAAGCTGCGAAAGCGTGGGGATCGAACAGG
+
BB99;BB8@@BAB1:;AA?CD:E>9BBB=A>>@@8@@AGD>E@8@@ABA@A?B=9BBB<C?D=??C>C@CG9:;C=CCBBC>C?CCCCACDCE9;;B<@@@BA=AC=@@AAAAAAB6ABB@@@@A99:/:>>>399/:99393:299>@38:A@@??<?@@@99:9???@A@0//:*/*/3939A@@:99@487?8><??:=:9:900)/::>??=BAA@?;00/906/..6555.56889==-5559;57776
@N9IO0:00794:05871
TACGAAGGGGGCTAGCGTTGTTCGGAATTACTGGGCGTAAAGGGCGCGTAGGCGGTCTTGTAAGTCAGATGTGAAAGCCCCGGGCTCAACCCGGGAATAGCATTTGATACTGCGAGGCTTGAGTCCGGGAGAGGATGGCGGAATTCCCAGTGTAGAGGTGAAATTCGTAGATATTGGGAAGAACACCGGTGGCGAAGGCGGCCATCTGGACCGGTACTGACGCTGAGGCGCGAAAAGCGTGGGGAGCAAACAGG
+
9:;66:AAAA+>6665556;=8@A<;8A156;;;0;556<4<@/56=///:)//)/88)44:.55;555B@>@AE0;;;;.:<6<<<<9@?8??7>:==<;499,45999::5555.994;<>>=ADF?C@@@=A@?5;5.5.9.95)5BCBCD;;;>A@@@;@>BAABBB@;;5;B0929<8778:?9==4;;;1718@;@7AAA<=9<<8=8<555;:9;;A888<<?=9777&733/:::+:///7.7776
@N9IO0:00794:05877
TACGGAGGGTGCAAGCGTTGTCCGGATTTATTGGGTTTAAAGGGTGCGTAGGCGCCCGTTAAGTCAGTGGTGAAATCCCAGGGCTCAACCCTGGAACTGCCATTGATACTGACGGGCTTGAGTTCGGTTAAGGCGGGCGGAACTGGTGGTGTAGCGGTGAAATGCATAGATACCACCAAAGAACCCCGATTCGCGTAGGCAGCTCGCTGAGCCGAAACTGACGCTGAGGCACGAAAAGCGTGGGGAGCGAACAGG
+
BCCB7@AD<A@@B.54@><AAE?C?@@F>CC@DC<BB=BB;BC=AAAC;;;=;;5=6@B=A>ABBBBAA?BBAD;@@@:@@@8=@??;?A=AB?B>A:;:AFDACB@@@AA@@@@<@?=@AAA?A@=@5;5;=;;;0;A;@;@AA;AA9;;:BA@@=ABBB;@@AAAB;;::9259.55)5:.555&/99)/////9939;;=665:7>0/08@@E<@CBA@?:9444378/0///&//99<??1<;<<<5:996
@N9IO0:00800:05876
TACAGAGGGTGCGAGCGTTGTTCGGAATTACTGGGCGTAAAGCGCGCGCAGGCGGCTTCTTAAGTCTGTCGGTCAAATGCCGGGGCTCAACCCCGAGCGTGCCGAGGATACTGGGAGGCTGGAGACATGTAGAGGCAAGCGGAATTCCGGGTGTAGCGGTGGAATGCGTAGAGATCCGGAAGAACACCGGAGGCGAAGGCGGCTTGCTGGGCATGGTCTGACGCTGAGGCGCGAAAGCGTGGGGAGCGAACAG
+
BCBAA:9:0;@?DBBBBB?AA@BB>B>B>BBBBG=BBBCD=B@@?@?@=00*00+0=8<@?D>A?@AA@BB6B?>8144:7C>>1:<=D?BAA8A???A?@@<@BB?BBBB>?D6:;:???<898@A??@@@?>8>?9?@?:?>?>@>BD>AA>??CB?BB@A?889??@AA????;?;??BB?@???B49949AA>B@B@<?@<>>>@C;BBCA;><=:;;A>@>::7:>>AAA:A<=;B>>-557:>5888
@N9IO0:00810:05874
TACGAGTGGTGCGAGCGTTAATCGGAATTACTGGGCTTAAAGGGTGCGCAGGCGGGTCCGCAAGCACTTTGTGAAATCCCCCGGCTCAACCGGGGAACTGCAGGGTGGACTGCGGGTCTTGAGAGAGGTAGGGGCCGACGGAACGAACGGTGGAGCGGTGAAATGCGTAGATATCGTTCGGAACGCCAATGGTGAAGACAGTCGGCTGGGCCTTTTCTGACGCTCATGCACGAAAGCGTGGGGAGCAAACAGG
+
@ACHICHC@BBC@@@96;5;:CBB?B@FABBBBA;A@;@?8@D<;:<CBAA@CCC=A@>AAF?BBCCBB<A?>>?9?@BAB1:8:CCC?B<@@@6?>899?@@>8??379<=>@?7;;82888382<7::996'2-55665;68;54::45/(/5./(.336-38>BACB<;<AA;;.59.5.;BB?BGDD@BCB8;ABBBBBCACDCG8D@BBB:@?;<<@CB;;;BCCBCAB;@;;;:BB5::@A@9AAA=
@N9IO0:00811:05875
TACAGAGGGTGCGAGCGTTAATCGGAATAACTGGGCGTAAAGGGTGCGTAGGCGGACAGCTAAGTCAGATGTGAAAGACCTGGGCTCAACCTGGGAATGGCATTTGAAACTGGCAGTCTAGAGTGAAGAAGAGGAGAGTGGAATTTCAGGTGTAGCGGTGAAATGCGTAGATATCTGAAGGAACACCAGTGGCGAAGGCGACTCTCTGGTCTTTTACTGACGCTGAGGCACGAAAAGCGTGGGGAGCAAACAGG
+
AABBBBDF>CCBCA<;;:=><@BC?C?BB>AABE=CC?=<*78-9@AAA@>:7718ACCCBB>BBBCBBBBBCCH=BBC@B??9@>00-06=;;1:67;<CBBB=BBA;AAA>AA?CBB@@@?A@B>BC>B@@<@AAAAA?=8?<25:;8@AABBCA6A993,38<@AB@AAB>==BB9=9>?CBC>BBBB>BAA>B?BCB;;;BA@=;=;;44&49??CAA@@?9939==:9:9&9::=;==3;8?CC=CBB?
@N9IO0:00811:05889
TACGTAGGTGGCAAGCGTTGTCCGGATTTATTGGGTTTAAAGGGTGCGTAGGCGGTTTATTAAGTCAGTGGTGAAAGACGATAGCTCAACTATCGAGGTGCCATTGATACTGATGAACTTGAGTGCACACGAGGTAAGCGGAATGGACGGTGTAGCGGTGAAATGCATAGATATCGTCCAGAACACCGATAGTGAAGACAGCTTACCAGAGTGCAACTGACGCTGAGGCACGAAAGTGTGGGGATCAAACAGG
+
CCCCCCC<>B=AB045AA>AAB@B@DCC>BB?BC<AA>AC=CC?AAAB;;;@CCADH=BB898:BCBDDD@BCEC=ABB@AABBBCBB?AABBBBBB?B;;9;B?CBBBBBB@ACCGEE@CA@@@@AAA?;;;5;:39:A=B?:;7:BB=AAABCCDADCCC=BABAAAA;;;@?AAF@BBB?BBB<@?A??@BB@CCCAA@@>@B?BBBBBBBC?C::::9;;;;;5;??;;;6;@@@DGF;BBCCE@AAA?
@N9IO0:00773:05931
TACAGAGGGTGCAAACGTTGCTCGGAATTATTGGGCGTAAAGCGCACGTAGGCGGTTTGTTAAGTTGGATGTGAAAACCCTGGGCTCAACCCTGGAAGTGCATCCAAGACTGACAAGCTAGAGTATCGGAGGGGGTCGGAGAATTCCCGGTGTAGAGGTGAAATTCGTAGATATCGGGAGGAACATCTGTGGCGAAGGCGCCGACCTGGACGAAAACTGACGCTGAGGTGCGAAAGCATGGGGAGCAAACAGG
+
DDCBBBCF>BCBF@6A9;96@BBC@CAC@CC@CD>BBCCC;;;DDBBBBBB@BD>BB=CE@C::;>A?A@A@@@BB:AC>BCB=AABB?BE>CC@C?A;<;BDB@C?@@BCCAAA:<;???BBBBBAB=;;;;;);?A=@AD6:3;A0;5;AA@@@B?BCDE?CADCAAADCCCCCJ?CC@C?BCCBBBAA=AAA<@=@BC@BBC@CC@C:99FC:BB???A9:9:94:A@@BC;@ACCCCC9BBBBB>B@@;
@N9IO0:00786:05940
TACGTAGGGTGCGAGCGTTAATCGGAATTACTGGGCGTAAAGCGTGCGCAGGCGGTTGTGTAAGACAGGTGTGAAATCCCCGGGCTTAACCTGGGAATGGCGCTTGTGACTGCACGACTGGAGTGCGGCAGAGGGGGGTGGAATTCCGACGTGTAGCAGTGAAATGCGTAGAGATGTGGAGGAACACCGATGGCGAAGGCAGCCCCCTGGGTCGACACTGACGCTCATGCACGAAAGCGTGGGGAGCAAACAGG
+
@BBBBBCB=BBAB::<BC7;:;B@:@+0)////7.55:@<4<@@AAAACCC@CG@D@CCBBA=@@@@@=BBBBCC>@@@@2=A/972817-3990848<2=9846:<=@???AAC@@@>=8;;;A<;5<A@@@CCCC*CB?A,0+0+00;<;::0448:9=?C6??CBBBBCBBAAAB6::=@6;;@?BBAA>@;;5;==??@?@?);;A9@AB@@@BA?@@::999>==9@:=>8>999ABA9BBBBE?DBB?
@N9IO0:00789:05943
TACGAAGGGTGCAAGCGTTACTCGGAATTACTGGGCGTAAAGCGTGCGTAGGTGGTTCGTTAAGTCTGATGTGAAAGCCCTGGGCTCAACCTGGGAATGGCATTGGAAACTGGCGACCTAGAGTGCGGTAGAGGGTAGTGGAATTCCCGGTGTAGCAGTGAAATGCGTAGAGATCGGGAGGAACATCCGTGGCGAAGGCGACTACCTGGACCAGCACTGACACTGAGGCACGAAAGCGTGGGGAGCAAACAGG
+
CDA;A6B@;@AA@0599;;AAAAB?B=A?A=;;G?;69CD466==CBDCAA=AA=A?BBB?B=A;;;ABB=B==>56;A8BB=8BCCC:B:@@;6;:=B9BBB?B?BD>CCE9BBCA:CBABB@@AC>AAA;;;6;CCCF@H@C=AA<@?BBBBAB???AAA<BBBCCBA@??@@@B;??;?;?AAA@CCC@CFD@B?BDCCBBB@BB?BB=@@@BBBA@@BBBB:;6;ABABB=BBBBBCC7BC@CB?BBCA
@N9IO0:00789:05955
TACAGAGGGGGCGAGCGTTGTTCGGAATTACTGGGCGTAAAGGGCGCGTAGGTGGCCTGCTAAGTCGAACGTGAAATCCCCGGGCTCAACCCGGGAACTGCGTCCGAGACTGGCAGGCTCGAATCCGGGAGAGGGATGTGGAATTCCAGGTGTAGCGGTGAAATGCGTAGATATCTGGAGGAACACCGGTGGCGAAGGCGGCATCCTGGACCGGTATTGACGCTGAGGCGCGAAAGCCAGGGGAGCAAACGG
+
@ACCCCEFFF3BBBCB@@?@C?BB@B=@=A@@@C=:;;CB<BB=BBBCBAB?;;7:8A?A@A6;;;CC?;:;A?@,9;AA*;;0;@@A=AA0;<0929A?<7<=+0//0:>@=A;;6<;;A@<BA?BB>CAAAE>BBBBC@C=@?@:;;@CCCECCD@BCBB=BDBAAAAAA;;;@@>::3:3:?@?C@AA>A@@<@=@@=@A@@9;;@DB?A@B;<8<AAA;;;;;;>?B:;;0:=299>>0949>>598:
@N9IO0:00793:05939
AACCAGCACCTCAAGTGGTCAGGATGATTATTGGGCCTAAAGCATCCGTAGCTCGTTTTGTAAGTTTTCGGTTAAATCCATGCGCTTAACGTATGGGCTGCCGGGAATACTGCATAACTAGGAAGTGGGAGAGGTAGACGGTACTCGGTAGGAAGGGGTAAAAATCCTTTGATCTATTGATGACCACCTGTGGCGAAGGCGGTCTACCAGAACACGTTCGACGGTGAGGGATGAAAGCTGGGGGAGCAAAC
+
B7>=>@@BC=BCB>BBB>CCDC9=AAAB?BB@AB=B?BBB8;;BBB=BB@@@BB@AAA5::C8;;DD;@@=@>@@9@A5::??>@A?A=@@@AAAE>DCCD?BA<A????BCAABD@CAAA@C?BBBB<B?@@<A@CAAA@CBBBBB?BAB?B?A@?299999(9;49@1<7733773=:>?@=68949:>>6;00*05::4;;;7516:=8===>>;8<>@>9:=688(6898:3<788777'7988808
@N9IO0:00794:05951
TACGTAGGGTGCAGGCGTTAATCGGAATTACTGGGCGTAAAGCGTGCGTAGGCGGTTTGTTAAGACAGGTGTGAAATCCCCGGGCTTAACCTGGGAACTGCGCTTGTTACTGGCAGACTTGAGTGTGGCAGAGGGGGGTGGAATTCCACGTGTAGCAGTGAAATGCGTAGAGATGTGGAGGAACACCGATGGCGAAGGCAGCCCCCTGGGCTAACACTGACGCCTGATGCACGAAAGCGTGGGGAGCAAACAGG
+
BDB<A;=9055;@A=ACA?B@BCBAE>A?CCCCC>CCA@A9@@@@??DA??9>>9>C<@@@B>ABBAA?BBBBCC;BBBB1@@<BC?C?B?BA>7C>?@CBBBC@BC@BBCE@BBBBCF:>>CCCCC9@B<<BBBBB*BC:C@C@C@CBCCBBBCB@@@@@A=;59:9:=??@;;<<7440448897@@@A;AAA=C?BAA@???,=?>6>AA:@@?==8?<<3994:;;?===>5:?>?>?<39449<3;;<8
@N9IO0:00796:05922
TACGGAAGGTGCAAGCGTTAATCGGAATTACTGGGCGTAAAGCGCGCGTAGGCGGCTTCGTAAGTCGGGTGTGAAAGCCCCGGGCTCAACCTGGGAACTGCGCTCGATACTGCGGAGCTCGAGTACGAGAGAGGGGGGTGGAATTCCAGGTGTAGCGGTGAAATGCGTAGAGATCTGGAGGAACACCGGTGGCGAAGGCGGCCCCCTGGTTCGATACTGACGCTGAGGTGCGAAAGCGTGGGGAGCAAACAGG
+
A@??:?:?49BAA=@99929195@8=8B9@?ABB99:::@8@@A@AA@@>?6;8444-5<<<7<;;;=6AA@B?<)5555&5;2::;B:@=ABC=B7<<<666:?>@AA999:<6455::;;;;C<A<@9A<::;:;%;A>=?B>B=B<8B955<@<8;;;>8@A;??BA@A@;44=<@<7@5?@A:?;<;5>54.5799.9999$55494;@656:>??@A;::9;4;A@;;<0559?;>>0B;>@<4BA@8
@N9IO0:00804:05911
TACGTAGGGTGCAAGCATTATCCGGAGTGACTGGGCGTAAAGAGTTGCGTAGGTGGTTAGTAAAGCGAATAGTGAAACCTGGTGGCTCAACCATACAGACTATTATTCGAACTCACTAACTCGAGAGTGGTAGAGGTAACTGGAATTTCTAGTGTAGGAGTGAAATCCGTAGATATTAGAAGGAACACCAATGGCGTAGGCAGGTTACTGGACCATTTCTGACATCTGAG
+
BAAC669>666;?9:;BC?@@@>@4;;;;;><<83888883::547??@::9<AA=A<@BCBF>A:?>8;ABA=?=,9.9@;==9><<<2;*0/9//5BB<667<@>;9:.9:::?@?8<?>?@;9494.4@A==:==5949.4.44)4<BABCBBA7>9=?=8/8449:=::>88,337/3,3,3993:.33287833.3886=7===B5=<78;?3;8999333;@@@
@N9IO0:00809:05930
TACGTAGGGTGCGAGCGTTAATCGGAATTACTGGGCGTAAAGTGTGCGCAGGCGGCGTCGCAAGTCGAGTGTGAAATCCCCGGGCTTAACTTGGGAATTGCGCTCGAAACTACGATGCTGGAGTGTGGCAGAGGAAGGTGGAATTCCACGTGTAGCGGTGAAATGCGTAGAGATGTGGAGGAACACCGATGGCGAAGGCAGCCTTCTGGGCCAACACTGACGCTCATGCACGAAAGCGTGGGGAGCAAACAGG
+
DD99;5:5)59;A;549;6;8BCB?C<?=;<<HF>KDAAA<AAA@ABBBBA?AA=@???????CBB>??ABA???7;@=@5@@5==*0*//4:@8BAF@B999CCDCE=CCDCC@;9;BC@BBBBBC@A@A@@;@295;A;@>A>B?BBBBBBBDBB@BBBB=BCBB@C>CC?;;99.5>9>4999=@@@A?CBCAB?BBBC<@;@@AB:@=B@CCBCAC000;///5599555)5;>@>BB7BA@BC=BBB>
@N9IO0:00766:05981
TACGAAGGGGGCTAGCGTTGTTCGGAATACTGGGCGTAAAGCGTACGTAGGCGGATTTGTAAGTAGGGGGTGAAATCCCCAGGCTCAACCTGGGAATGCCTTCTAGACTGCAAGTCTCGAGATCAGGAGAGGCGAGTGGAATTCCGAGTGTAGAGGTGAAAATTCGTAGATATTCGGAAGGAACACCAGTGGCGAAGGCGACTCGCTGGACTGAGTACTGACGCTGAGGTACGAAAGCGTGGGGAGCAAACAG
+
@@A@:.5555$5;;>;;A9B>=>@>>,00////)/C@BA6;;@@BCCCB@;@@;??8049459=:;666'00/6.6;;;*:748>>@,9.38=3=6:<=6;48888;:;88938333///////88(//9:498?;==4;05162757555696<9<8000&/(//99;8?>83;8(0(/38(//618@>>3973,2+266688555=:::59.../.96622289//)/:;783(3;=99:9*989.;1888
@N9IO0:00767:05974
TACAGAGGGTGCAAACGTTGCTCGGAATTATTGGGCGTAAAGCGCGTGTAGGCGGCTTGTTAAGTTGGCTGTGAAAGCCCTTGGCTCAACCAAGGAAGTGCAGCCAAAACTGGCGAGCTCGAGTCCCGAAGAGGGTGGCGGAATGCCGAGTGTAGAGGTGAAATTCGTAGATACTCGGTAGAACACCAGTGGCGAAGGCGGCCACCTGGGAGGCGACTGACGGCCTGAGACGCGAAAGCGTGGGGAGCAAAACAGG
+
;:CCCCCC>BB<;<,;;;299A;>;;?>9>@9=<6;;;<<4;;;;<5559::A=7::59<8;0558@8@@ACC@@666@7>:@<CBBC:>4646:@:@>>C666<@@@2;;;25555545<<556>/557444:044.4:5:383945:>:@@@;::?@AAC9:79CCAAAA999?>/3733,3333:8886977.3.396<.3346:92;;).-----,--(-(///33399733,3???A==147BBBB5@?>6
@N9IO0:00776:05967
TACGGAGGGTGCAAGCGTTGTTCGGAATTACTGGGCGTAAAGCGCGTGTAGGCGGCCTTGTAAGTCGGATGTGAAAGCCCTCGGCTTAACCGGGGAAGTGCATCTGAAACTGCTTGGCTTGAGTACCGGAGAGGGAGGCGGAATTCCCAGTGTAGAGGTGAAATTCGTAGATATTGGGAGGAACACCGGTGGCGAAAGCGGCCTCCTGGACGGATACTGACGCTGAGACGCGAAAGCGTGGGGAGCAAACAGG
+
@>9:655<2;BBA4?A;94;;59?8B8;26<<>D>CCBBB=BBB>CCABBD@;:;:?A?AAA;A:>:7;AA?889,8:9/9>?299293:9>==2=?A???@B@@@@@:?CAAA?B?BA?BBCBAA=@=AAABB6;;7;;=A<@=@C=CCCECDCAA?ABBD:@=ABABACCBC?CA;@@>A>AAA>A?BB=??AC<@AG@C9;;?AA<@;;6<;;A;;;BA;;;;;;;;CDCE>CAAABBB7BBB@@9000;
@N9IO0:00777:05995
TACGGAGGGGGCCAGCGTTGTTCGGAATTATTGGGCGTAAAGGGCGCGTAGGCGGCCGGGCAAGTCGGAGGTGAAAGCCCTCGGCTCAACCGAGGAATTGCCTCTGAAACTATCCGGCTTGAGTCCCGGAGAGGGTAGCGGAATTCCCAGTGTAGCGGTGAAATGCGTAGATATTGGGAGGAACACCGGTGGCGAAGGCGGCTACCTGGACGGGTACTGACGCTGAGGCGCGAAAGCGTGGGGAGCAAACAGG
+
@@BC59;5:5$549<;@AADD@CC@C@D=BB@BB=BA@BB6=>6A@?AABCAGDGI@BB>BC=CA:96;?;?@@@9@@A<BDJ@BBBF@C?;;;=@=@@BB@;;;;;;0;@AA@?C?;;6;?@ABB;A?BBBBB=CAAAA9?=?=?D>BBBBA???A>AAAA<AB@@@CABABB>AB<@@;?<:::>A=;;9;BB>A?BC?;;;C?A@9;;CC<AAAAAA@@@AA;;5;CBBAB:@@???@@5@BAAA<ABB?
@N9IO0:00786:05980
TACGTAGGGTGCGAGCGTTAATCGGAATTACTGGGCGTAAAGGGTGCGCAGGCGCCCCGCAAGTCAGGCGTGAAATCCCCGGGCTTAACCTGGGAATGGCGCTTGAAACTACGGGGCTGGAGTATGGCAGAGGGGAGGTGGAATTCCACGTGTAGCGGTGAAATGACGTAGAGATGTGGAGGAACACCGGATGGCGCAAGGCAGCCTCCTGGGCCAATACTGACGCTCATGCACGAAAGCGTGGGGAGCAAACAGG
+
;;;C>BBC=BA@@@A?@?=A?ADDAC?C@CCCDD>;;;BB:BD>;;9AA??6>@BB@89997?@ACB;@;4444)44;;+<=4<<5:5:7<<</4049.45:>>B@A6A:96?@@2>@>9<?@?<@:?444444&33-3:-4258=7=?><<>??AB?787B5?;<<A988@@>=>>;8=>8>9?;;//(//906...(.375..(.80...'2+23655555222:66577:;999/;:99@BB6ABAAA<;;;@
@N9IO0:00765:06019
TACGTAGGGAGCGAGCGTTGTTCGGATTTACTGGGCGTAAAGAGCACGTAGGCGGGTGTGCAAGTCGGTTGTGAAATCCTCTGGCTCAACCAGAGAATTGCAGCCGAAACTGCACATCTTGAATCCAGCAGAGGGAATTGGAATCCTAGGTGTAGCGGTGAAATGCGTAGATATCTAGGAGAACACCAGTGGCGAAGGCGGATTCCTGGGCTGGTATTGACGCTGAGGTGCGAAAGCGTGGGGAGCAAACAGG
+
<A:9;A?90555@9444;.9<8CB;;:;0;@AAA<BBBBB=A;;;?>?>@A9AFD>9999;A@BBBB@C@B=BB=8<<8=@BA7@;;;8:6@A?<>6:/3:@@@053808338;999<><?A0//599=9::AA9@;>/7,3337/3=B?AAABB@?:???=8>;;>>A>>>>@@A>>367A<@@A<>=<<9====A=AA<::1819<<4955.358)--6---656/5A;;:?7>>>>>==/<888:/7775
@N9IO0:00766:06047
TACGAAGGGGGCTAGCGTTGCTCGGAATTACTGGGCGTAAAGCGCACGTAGGCGCTTTCTAAGTCGGGGGTGAAATCCTGGAGCTCAACTCCAGAACTGCCTTCGATACTGGAAAGCTCGAGTCCGGGAGAGGTGAGTGGAACTGCGAGTGTAGAGGTGAAATTCGTAGATATTCGCAAGAACACCAGTGGCGAAGGCGCTCACTGGCCCGGTACTGACGCTGAGGTGCGAAAGCGTGGGGAGCAAACAGG
+
A@ABA@CB>B+BC<669;9CBBCCACBD@B@A@C>A;:;@/5;BCC:;:AA;000>>40/0,/:>?@@?+@;;;0;C=BB9;;BC;;5;;;5:>?;?:4:8@>@@ACCCDCADF;;;AC@A@BB?BE=;99B?BCCCBA=@@BBBCCDBBBCCBBC@BBBD>C@BBBAAABCC@CCCC@CA@@@@?BCBB>BAA;A;000<<<=A@<@B;A>@@@@@@BCAA:;;?BB@@BC>BBCCDDE;AA:990;?A:
@N9IO0:00768:06017
TACGTAGGGTGCAAGCGTTAATCGGAATTACTGGGCGTAAAGCGTGCGCAGGCGGTGATGTAAGACAGTTGTGAAATCCCCGGGCTCAACCTGGGAACTGCATCTGTGACTGCATTGCTGGAGTGCGGCAGAGGGGGATGGAATTCCGCGTGTAGCAGTGAAATGCGTAGATATGCGGAGGAACACCGATGGCGAAGGCAATCCCCTGGGCCTGCACTGACGCTCATGCACGAAAGCGTGGGGAGCAAACAGG
+
AAAA;BB@65::>4>A9;5;.0/>4:+0)/---<80//<=8;?CA?A@@?A?;:9;AB@8::?@@?::9>==898(3<<<&77(33338?;@BC=B?B???AAA@B?AB<<8;AA;@@AA4:55>=A:><<68888'8771<9?<@497?A@?@A>88>ABC=CB@@==>@;8797</55473@B=9BBCC@CBB?B>A?:9999&499,939:?<;;;;4459555<@:<956)5AA;;;;*;59@@2=>@7
@N9IO0:00780:06028
CACGGGGGGAGCAAGCGTTGTTCGGAATCACTGGGCGTAAAGGGCGTGTAGGCGGTCCGGTAAGTGAGATGTGAAATCCCTCGGCTCACCCGAGGACCTGCATCTCAAACTGCCTGACTCGAGTACGGGAGAGGATGTGGGAATTCCTGGTGTAGCGGTGAAATGCGTAGATATCAGGAGGAACACCGGTGGCGAAAGCGCACATCTGGCCCGATACTGACGCTGAGGCGCGAAAGCTAGGGGAGCAAACGGG
+
BBBBDFFD)==>A-//<<69<BDC@C@AA@A@@B>BBBCD>BB=BB;;;CC?;;9<C?C?CCAABACBBBCBBBB=A@@9@::6;C@@@E<::H???=?AAAAABBCC=A:::<??@???AA@@@@@@5::@@<@:::?@;A?B?B>AA>B@@?@::7;CCC=:;;BBBAABCAA@B>;;7;?@@@=B;::4:;;;/;BCCCDBBBBM@BB>BBAAA@@@AAA@@@??BB@??D<@A;;;ED9BACDD>DFF>
@N9IO0:00793:06045
TACGTAGGGAGCAAGCGTTGTTCGGAATTATTGGGCGTAAAGAGCGCGTAGGCGGTTCGGTAAGTCTGACGTGAAATCCCGGAGCTTAACTCCGGAACTGCGTTGGATACTGCCGGGCTTGAGTGTGGGAGAGGAGAGTGGAATTCCCAGTGTAGAGGTGAAATTCGTAGATATTGGGAGGAACACCCGTGGCGAAGGCGGCTCTCTGGACCACAACTGACGCTGAGGCGCGAAAAGCTAGGGTAGCAAACGGG
+
@CBA@::;/;B:?.54;;44:6@C@E@C@CC@CC>C@AAC<B;<;CBABBB?BB?B>BB?BD=@;;:AAB??ABB=BCF>C@AAAB6:6:???C@C=@@??@@=A=BBDDGDD@FD<BA@CCB@@@BC<@@AA7;;AABB>@=@=@@9@AA@@@A@@=ACBC=C?A@@BCAAAA9@@89919199:B8@::4:99296>@7;?CDCCD>@@?BCB?@@DBAAAAABB=@BA;;;;*;?@==@<@BBCCD899B5
@N9IO0:00795:06049
TACGAAGGGGGCTAGCGTTGTTCGGAATTACTGGGCGTAAAGCGCACGTAGGCGGACTATTAAGTCAGGGGTGAAATCCCGGGGCTCAACCCCGGAACTGCCTTTGATACTGGTAGTCTCGAGTCCGGAAGAGGTGAGTGGAATTCCGAGTGTAGAGGTGAAATTCGTAGATATTCGGAGGAACACCAGTGGCGAAGGCGGCTCACTGGTCCGGTACTGACGCTGAGGTGCGAAAGCGTGGGGAGCAAACAGG
+
CCAAA?BB@@1@@:;;BB?BHABA=B6;6;BBB>8CCCCD8<:AABBCCB@?@@=@AABC>@=@BBCC>>2BAA=7BCB<AAA8ABBB>@CC:C?B?BBBC?BB<AAA???B>????@@AA?@?B?B?B>AAB?CA>?>B?B=?=??BA@A@>>?8798DDD>B@CCBBCCB;;7;@<@@5;5;A@<@@;;7;>@;>;00*00/:6==<;@8B>AAAA:;9@?A9::?BA@::95:AABBCE9BBAAD=AA@<
@N9IO0:00799:06023
TACGGAGGGAGCTAGCGTTGTTCGGAATTACTGGGCGTAAAGCGCGCGTAGGCGGCTTTGCAAGTTAGAGGTGAAAGCCCGGAGCTCAACTCCGGAACTGCCTTTAAAACTGCATCGCTAGAATTGTGGAGAGGTGAGTGGAATTCCGAGTGTAGAGGTGAAATTCGTAGATATTCGGAAGAACACCAGTGGCGAAGGCGACTCACTGGACACATATTGACGCTGAGGTGCGAAAGCGTGGGGAGCAAACAGG
+
9<<C5;;;/0<<@0/0>><@CACC@C?C@BBCCC>DCBEE6:;99<=?>>>=00-0>>50099?==BBAA>A?=<3833(31333BBB?BBB?C@D?B:89;A?8?>=2<90000==??B@@=@499A=???A?AABDCC>A>A?B=B@A@A@B????BBCB>B?99:999AAB<@@<@:?@;8==4///8388>/716?AAB@@@AB@BBBBBBDD;;;BBBBAAA>BBC<;;6;BA@BGG9CDECG?CCKA
@N9IO0:00772:06101
TACAGAGGGTGCGAGCGTTGTCCGGAATCACTGGGCGTAAAGGGCGCGTAGGTGGCTTGGTAAGCGTGTGGTGAAAGTCCGGGGCTCAACCCCGGATCTGCCGTGCGAACTGCCGACTCGAGCATTGTAGAGGCAGGTGGAATTCCGGGTGTAGCGGTGGAATGCGTAGAGATCCGGAAGAACACCAGTGGCGAAGGCGGCCTGCTGGGCAATTGCTGACACTGAGGCGCGACAGCGTGGGGAGCAAACAGG
+
;@B;656<4555>949;;54<<>B?C>A;;;;;;0;=999/5>4>BBCBAB<::4:=5=;?;=BBAACCC?CBBD<BA@>@DC;>>>;8;==1=8:>94497<==BBD?BB@A<@@>@966<@CB7;;A;;;?@@A?AC@CAE@C@CC>CICCFDC@CDAC?AABB@A@BB;;;?C@C?A@=B@@;>@@@<BBB?A=A@<@>AAA@@@;@B?C@C@AACDBBC@@??BACAB????D@>@@2::>>?8:::9
@N9IO0:00777:06098
TACGTAGGGTGCGAGCGTTAATCGGAATTACTGGGCGTAAAGCGTGCGCAGGCGGTTCGCCAAGTCAGGTGTGAAATCCCCGGGCCTTAACCTGGGAATTGCGCTTGAAACTAGCGGGCTTGAGTGCGGCAGAGGGGGGTGGAATTCCACGTGTAGCAGTGAAATGCGTAGAGATGTGGAGGAACACCGATGGCGAAGGCAGCCCCCTGGGTCGACACTGACGCCTCATGCACGAAAGCGTGGGGAGCAAACAGG
+
=<CA5555)5@CB;559;498==@=@>A;9548:1///99(//44:9<<??<??<>::00*/6;8//36;;?@=@7@A@@0>>*0(027277<==5=5::>55;:7<?<6==;;;??6<<5;;;;;<>7<<5559999$9;1916:?8==;;@@@@@@@AABA;955;:99;;?A?:8543-3-3:;7<;9944444:9??@<===+=@B;A:59@959<8>45.4<<::;<<==>7=<99888+8333<4<<<8
@N9IO0:00782:06078
TACGAAGGGTGCAAGCGTTAATCGGAATTACTGGGCGTAAAGCGTGCGTAGGCGGTTCGCTGAGTCTGCCGTGAAAGCCTGGGCTCAACCTGGGAATGGCGGTGGATACTGGCGAGCTGGAGTGCGGTAGAGGAGGGTGGAATTCCCGGTGTAGCGGTGAAATGCGTAGAGATCGGGAGGAACATCAGTGGCGAAGGCGGCCCTCTGGACCAGCACTGACGCTGAGGCACGAAAGCGTGGGGAGCAAACAGG
+
@@ABB=@B8B@B@7@@@@=@ACCC@C>?<?@@AD?CABAD=CBABB@AA997:@;=:==99:89:978B?A>>@@500+0;;3688;;?6<=<1<69@::959C<BBB@?>?A9:8@BB<>@CBBA=@@@>>;999,:=9??B?BD<@>@CBBBCC>B:::7:DAA@@@@@9:;BB<BC?C?BBBAABBC?CCD@B?BB<AA<@BBB@CC@BBCCBCCBBBBBAAA>AAA;;;0;A@A@A@3<<;@@;@AA>
@N9IO0:00784:06098
AACGTAGGGTGCAAGCGTTGTCCGGAATTACTGGGTGTAAAGGGAGCGCAGGCGGACCGGCAAGTTGGAAGTGAAAACTATGGGCTCAACCCATAAATTGCTTTCAAAACTGCTGGCCTTGAGTGCCGGAGAGGTAAGCGGAATTCCGAGTGTAGCGGTGAAATGCGTAGATATTCGGAGGAACACCAGTGGCGAAGGCGGCTTGCTGGGCTCTAACTGACGCTGAGGCTCGAAAGTGTGGGGAGCAAACAGG
+
;+==@;;;0555B.59BA>B@B>A>B?B?BBBBC=BAAAMGFF=BBBCCBB?AB>AA<@=@B?BC@B?B?:;;BBB7BCCCCJ?CCCGAFH>C???9?;??@A;@AAA9CCA???=??A=?@@:;:4;?AAAA?BC8;;B?A<@=@=@AAABAAABC?AAA@<AAABABBBBBB@BC???<?????>AAAC>AAC?A?@@=@A>@C;;;7;AAAB?BBBBBABABAB@BBC<<;7:AAA@CC7999?D9@@A<
@N9IO0:00786:06068
TACGTAGGGGGCGAGCGTTGTCCGGATTTATTGGGCGTAAAGAGCTCGTAGGCGGTTTGGCAAGTCGGGTGTGAAAATCCGGGCTCAACTCGGAGACGCCACTCGATACTGCCATGACTCGAGTCCGGTAGGGGAGTGCGGAATTCCTGGTGTAGCGGTGAAATGCGCAGATATCAGGAGGAACACCGGTGGCGAAGGCGGCACTCTGGGCCGGTACTGACGCTGAGGAGCGAAAGCGTGGGGAGCGAACAGG
+
=>;9;;;;:;*0<0////)/6B=C?BBB=CC@DG?BAABA8B<:;B;;;AA<>>:CD7B9BDADFCCB>BBBBCID<>=8<<4;;;==@@AA<0////:4::;;;@@BB@@A>B;;;@BBA@C@C?CA@@AKF;:::AAA;@<??A?@A<:99AA@A>???C>A>>?AB??>@@>??=@@;?;@@@>A=@@>A<:6:>AA?B???BAAA=A?B?AAAAAAA@@@@@@>BCBCCD?CAAABCC6???::5::;9
@N9IO0:00803:06101
TACGGAGGGGGCTAGCGTTATTCGGAATTACTGGGCGTAAAGCGCACGTAGGCGATCAGAAAGTTGGGGGTGAAATCCCAGGGCTCAACCCTGGAACTGCCTTCAAAACTCCTGATCTTGAGGTCGAAGAGAGGTGAGTGGAATTCCGAGTGTAGAGGTGAAATTCGTAGATATTCGGAGGAACACCAGTGGCGAAGGCGGCTCACTGGCTCGATACTGACGCTGAGGTGCGAAAGCGTGGGGAGCAAACAGG
+
AA?@;AC?C?5?CC>BBBACC@DC?C::7;B@@@<@AACD<??ABB?<<:?;00/=;099:.9;6;;;;.:>@>00/;5?@@8@=@A.73/3;6=>BAB=8=6:A::/:B=58:???@==--)----(----64;9>;;;3>9?3>1558898222>5@AAD:D<BA?=<?A==:=?5;:29279<5<?<<:=??;@:>>====?>>><BEABABBBAAAAA@@@::39==999/:;;::::-:99:A9A>@:
@N9IO0:00810:06101
TACGAAGGGTGCAAGCGTTAATCGGAATTACTGGGCGTAAAGCGTGCGTAGATGGCTGATTAAGTCGGATGTGAAAGCCCCGGGCTCAACCTGGGAATGGCATCCGATACTGGTTGGCTAGAGTGCGGTAGAGGAGAGCGGAATTCCCGGTGTAGCGGTGAAATGCGTAGAGATCGGGAGGAACATCCGTGGCGAAGGCGGCTCTCTGGACCAGCACTGACGTTGAGGCACGAAAGCGTGGGGAGCGAACGG
+
ABBBA=AH=CCCC:A@@@@A?BCC?B=>;?;;<;.:@@@=9@?AAABBACC???<??A@BAK?CCAB>ABBBBBF>BBBB6AA8??<?;?8=>=+8,3717::::A?9999:294939AA@@<=99:486///(//.56=6=9B=AA<A>ACA;;6B=B>CB:B@@>@ABBB:<<<;.:@;@?BCB=8=9505??>B@BB?@@@AABB>BB@CCCCCCCBB@@6<00)0//;@?9>=@@@A@7@B@BA<;<<
@N9IO0:00787:06146
TACAGAGGGTGCGAGCGTTGTCCGGAATCACTGGGCGTAAAGGGCGCGTAGGCGGCTGGGTAAGCCGCGTGTGAAAGCCCGGGGCTCAACCCCGGAACGGCACGCGGGACTGCCTGCTCGAGCATGGTAGAGGCGAGTGGAATTCCTGGTGTAGCGGTGGAATGCGTAGAGATCAGGAAGAACACCGTGGCGAAGGCGGCTCGCTGGGCCATTGCTGACGCTGAGGCGCGAAAGCGTGGGGAGCAAACAGG
+
AABBB>>>5>0//:::>=8<@A05097966BCBB>CCBBC=CD?CC@@<00+0:688>;*//)//)//448;444(488(444&4888-333&4.4.44.4<999::09@>?=5=?449=888894.4//00)/777:@<@5@7@8CC?BAACA9?<?@=A<@@@;;<==<;;:<<5:7:<5:9<-333289@;@>@?;?A<;9@BB=C@CD?B@@@@@CBA@;;5;88CBF>BBBDELI;BBBBC>@??=
@N9IO0:00790:06149
AACGTAGGTGGCGAGCGTTATCCGGATTTACTGGGCGTAAAGCGCATTCAGGCGGCTCAGCAAGTCGGGCATGAAATCTCTCGGCTCAACCGGGAGAGGCTGTCCGATACTGTTGGGCTTGAGGGCAGTAGAGGAAGGTGGAATTCCGCATGTAGTGGTGAAATGCGTAGATATGCGGAGGAACACCAGTGGCGAAAGCGGCCTTCTGGGCTGCTCCTGACGCTCAAATGCGAAAGCTAAGGGTAGCG
+
>0@@ABB=AA=ABB>AA@@CED?C;;::,;=>9@5A?>@A7;:BBAB?@::5;;493;:<A<4:>===8?>>;;>5::;?=9828A?@<A?BC;B@::6:@AAB?BCBBBDCD@DD=@@??@@C>BBCBBA::8;?BACCAF;;9<7;;AABBBDFE@CCDC=@@@@@@AA@@@@@@<?B?B@BCB?BBBB?@@@@9><<8<8<287>=3?89799299=?>@@BBD;A?=798*3333,3:3:<;;=
@N9IO0:00812:06116
GACGAAGGGGGCTAGCGTTGTTCGGAATTACTGGGCGTAAAGGGCGCGTAGGCGGTTTGTTAAGTCAGGCGTGAAAGCCCTGGGCTCAACCTGGGATGTGCGTTTGATACTGGCAAGCTTGAGTGCAGGAGAGGATGGTGGAATTCCCAGTGTAGAGGTGAAATTCGTAGATATTGGGAAGAACACCGGTGGCGAAGGCGGCCATCTGGACTGCAACTGACGCTGAGGCGCGAAAGCGTGGGGAGCAAACAGG
+
BBC=B>BBBB2BBBCBBC@AA?AC@B@B?AACBB=CCCFJ?EH>EDDCCBB=A@=BC=CC?B=AABBD?B;;9AB=@@@0>?=9@?@B?C?@??:@BBBAB:98/9=000//(//4;=@5B8?=BA39.7;@?;>BB?A><?=>=@C=BBBC@@@=>:???=3;8:::;5:<88178'23795>>?9?9@>9@:A:?:<93;.8288839588A>29/...55<9885777AAA9>999999*7;;=A=@@A5
@N9IO0:00769:06181
GACAGAGGTGGCGACCGTTGTTCGGAATCACTGGGCATAAAGCGCGTGTAGGCGGCATCGTAAGTCGGGTGTGAAATCCCTCGGCCCAACCGAGGAATTGCGCCCGAAACTACCTTGCTTGAGGACCAGAGGGGAGCCTGGAATTCCTGGTGGAGCGGTGAAATGCGTTGATATCAGGAGGAACACCGGCGGCGAAGGCGAGGCTCTGGCTGGTTACTGACGCTGAGACGCGAAAGCTAGGGGAGCAAACGGG
+
CBC<@BB6;;:@>@@5@@>AB?CDAD@CCCCCDE?BB@@B;@>@@BAB@@?;8839@BBBBB=@?@@A8@@@ABB=BCL>CCC>BB=B?B@BBC?C@C?BAAA</66B?CEDD?@?BDD8<:B?BBACDCCCC<;;;@CC@D@B>B?BB>BC?BBAB@CCDE>BB?@??A@@?>???=@B;?<?BA?D?AA>>>?8C>BBBB?BBCBB?BBB7A??>?>@?ABBB<BB9A?:;;6:>CCC>>/AA:83(3?@8
@N9IO0:00769:06192
TACGGGGGGAGCAAGCGTTGTTCGGATTTACTGGGCGTAAAGGGCGCGTAGGCGCCACCGCAAGTCAATTGTGAAATCTCCGGGCTTAACTCGGAAAGGTCAACTGATACTGCGGGGCTAGAGTGCAGAAGGGGCAACTGGAATTCTCGGTGTAGCGGTGAAATGCGTAGATATCGAGAGGAACACCTGCGGCGAAGGCGGGTTGCTGGGCTGACACGTGACGCTGAGGCGCGAAAGCTAGGGGAGCGAACGGG
+
;;;;9:9:$555@.55BA=<B=AB?AAF?BBBBB=B@A@C;@@;;;;BBBB@;;9?>C?CCC?A@BB?B:BBBCC=BBBB@CC=BC:;8;C;;8;C;B7B;;4;;9=?>>9?4999&449<494::944.388+9=8<<<4948266//)/:>>=<@8@@?B=A@AAAAAC???@@A?AB>A?A9917?=A?BBB8=7=<;3;488<8A8?86666///:98333333,33333;3;<;??CC:BCBCC???@9
@N9IO0:00773:06167
TACAGAGACTGCAAGCGTTATTCGGATTCACTGGGCGTAAAGGGTGCGCAGGCGGTCGTGTGTGTCAGATGTGAAATCCCGGGGCTTAACTCCGGAACTGCGTCTGAAACTACATGACTAGAGCATTGGAGAGGGAAGTGGAATTCATGGTGTAGCAGTGAAATGCGTAGATATCATGAGGAACACCAGAGGCGAAGGCGACTTCCTGGACAATTGCTGACGCTCAGGCACGAAAGCATGGGGAGCAAAAGGG
+
BCCDAA@?A@A@A>A@@@=BB?BC@BC?BBA595/5::?<5@?:@AABBB;8@E?CBB977CAAABBBBBCA<<=5<B>6@;;/884:5::=7=7B444<A:@C????3;;?@?AAA==<<<==CC@C?BA;;;7;=AAB?B=A=BACD@CBEA@@@ABBAA=AABBCBBDCBAAACAAA@C>AAB?AA@>9>;:4;;AAAAA?B?BEACCC@B?BAA@@;;;@A;;7<B@@@C<@@@@BBC;CCCCFL<FC<
@N9IO0:00793:06199
TACGAGAGGCCCAAACGTTATTCGGAATTACTGGGCTTAAAGAGTTCGTAGGCGGCGCGGAAAGTAGGGTGTGAAAGCCCTCGGCTCAACCGAGGAATTGCGCTCTAAACTACCGTGCTCGAGGAACCTAGAGGTGAGCAGAACTGATGGTGGAGCGGTGAAATGCGTTGATATCATCAGGAATACCGGAGGCGAAGGCGGCTCACTGGGGGTTTTCTGACGCTGAGGAACGAAAGCCAGGGGAGCGAACGGG
+
CCBBAB994:=8@;295;.5=9>C@C@C@CCCCC=BB?BB9;;CC?BA@;;5;?;=9@B<@@9@@ABB;AAC@B@<?@A8@AA=ADCC@C@CBA>B@C9;9AABBBBB=BA>?:@@@?BDCDFAF@B?AABBB?CCCDCAAA<??ABBC?AB7<;AB>AAAC<;;;BC@CCAABBBA@@B5;5<BB?BACCHEKA6;600,0009;?@@?@,>=>0@??=>;=:9::49249@A:AB896>>/69B@@?AAA<
@N9IO0:00808:06165
TACGTAGGTGGCAAGCGTTGTCCGGATTTATTGGGTTTAAAGGGTGCGTAGGCGGCTTTGTAAGTCAGTGGTGAAATATGGCAGCTCAACTGTCAGGGTGCCATTGATACTGCGGAGCTTGAGTACAGATGAGGTAGGCGGAATTGACGGTGTAGCGGTGAAATGCTTAGATATCGTCAAGAACACCGATAGCGAAGGCAGCTTACTAGGCTGTAACTGACGCTGAGGCACGAAAGTGTGGGGGATCAAA
+
@BBBBDC@BA?AB>BBBB?AB>:>9<BB89;@GD<@@<@C=CC?A@@B?@@?CC?CB?5:?B=@?BCCBB@BDCC>AA@B?B???BCC?BABACCCC=@@@9=>.9:;:;AACC?BBBC=AACCCB;;;@@@@?C>B:==7<7<056>>:?=<>>;;7;;;?6@???:>>=665;9<<<5;;255<6::433444.45::;::7:<===794444.45559;;;<AA:><;444(48;44444$4;:9:3
@N9IO0:00784:06210
TACGAAGGGGGCTAGCGTTGCTCGGAATTACTGGGCGTAAAGGGCGCGTAGGCGGACAGTTTAGTCAGAGGTGAAAGCCCAGGGCTCAACCTTGGAATTGCCTTTGATACTGGCTGTCTTGAGTTCGGGAGAGGTGAGTGGAATGCCGAGTGTAGAGGTGAAATTCGTAGATATTGGGAAGAACACCGGTGGCGAAGGCGGCCATCTGGACCGTAACTGACGCTGAGGCGCGAAAGCGTGGGGAGCAAACAGG
+
;;;@;7<@<@+669<66;:CCCCEADAD?A@AAG?BCBEC29626=?@@CC@@?<?@::8C>A?@?A@999:DAA5>AB=CEE>BBBB?A>@:=;?;?=AC?CD>??>>9892378?@@<?@?=7B=>5=?BB<?>8;A;.3.377188;;;?D:88;?>?@8=:=AA=;;;CA7==1;3:<7=??:?>AA;>991:29@9:58;>>?588<??>:>>888;==;;;<;;;=AD9>ABBBDD6@@976,7==:
@N9IO0:00785:06243
TACGTAGGGTGCGAGCGTTAATCGGAATACTGGGCGTAAAGCGTGCGCAGGCGGTTATGAAAGACAGGCGTGAAATCCCCGGGCTTAACCTGGGAACGGCGCTTGTGACTCCATGACTCGAGTACGGCAGAGGGGGGTGGAATTCCACGTGTAGCAGTGAAATGCGTAGAGATGTGGAGGAACACCGATGGCGAAGGCAGCCCCCTGGGCCGATACTGACGCTCATGCACGAAAGCGTGGGGAGCAAACAGG
+
CCAAA=A@7;@@B@99:;4:39@B@C>@@BBCC>DBBBC8::@@BACCBB=AB>B@@AAAB;@@@=?:=??@AA2@BCC8BB<AB@D?D>BC@5B>BD@CCCD@BC@@@@@=@BBCBCCBCCC????@9::@@@@@'@A=@<@<@<@@?@@AAAAAACDDD:AA@CCBBBAAABBB?BA=@=>993:>::3:99;?;<<;<;<>.?@A>C>@??A@?@@;;<;AAACA>?;::.9>=>ABB9@@@BC;;;;>
@N9IO0:00786:06251
TACGGAGGGGGCTAGCGTTGTTCGGAATTACTGGGCGTAAAGCGCAACGTAGGCGGCGATTTAAGTCAGAGGTGAAAGCCCGGGGCTCAACCCCGGAATAGCCTTGAGACTGGATTGCTTGAACATCGGAGAGGTGAGTGGAATTCCGAGTGTAGAGGTGAAATTCGTAGATATTCGGAAGAACACCAGTGGCGGAAGGCGGACTCACTGGACGATTGTTGACGCTGAGGTGCGGAAAGCGTGGGGAGCAA
+
;;D>499999(555:;>>???<==7<6:,//99:./5595)/9:00)//7798:60=0///)/)////4487:8=838>?8>>>)//00)/::+<5:570/0)0)/::8/.-6..(//938:0//>00*/9==60/----(-(-(-(-7668;;977.338;194333322253.33(/(/60559+//7:6./*/060/.(.26852287;=:69,/.055=:9==>>8>888-27.2225355)5676<
@N9IO0:00788:06216
TACAGAGGGTGCGAGCGTTAATCGGAATTACTGGGCGTAAAGCGCACGTAGGTGGCGACGTAAGTCGGGTGTGAAAGCCCCGGGCTCAACCTGGGAATTGCATTCGAGACTGCATTGCTGGAGTACGGAAGAGGAAGGCGGAATTCCCGGTGTAGCGGTGAAATGCGTAGATATCGGGAGGAACATCAGTGGCGAAGGCGGCCTTCTGGTCCAGTACTGACACTCAAGTGCGAAAGCGTGGGGAGCAAACAGG
+
CIC669?C8>@@@;44598A@BBA=@7:7:ABC>7BCBBA0798933999;7;?8??A9788;A@ABB<BBBBB=5AB==1BB>AAAC?A<;==7<9==@@A@5:6555ABF??@@CEDC>AABBBB?B?BAA>A?B>@A?B?B?BC=B?BAAAB::59BBC;A;>?BBBC9339::38;6;6>=>@@998=BCC?B???;??C>BBC>A@498=@:979689625.57;<:<>5==>??AA5;;;=A6==<5
@N9IO0:00788:06251
TACGTAGGTGGCAAGCGTTACTCGGAATTACTAGGCGTAAAGCGCAGGTAGGTGGTTGGATAAGTCCGTAATGAAATCTCCCGGCTTAACTGGGAGAGGTTTGGGGATACTGTCCGGCTCGAGTGTGGGAGAGGTGACTGGAATTCCTGGTGTAGCGGTGAAATGCGTAGATATCAGGAGGAACACCTATGGCGAAAGCAGGTCACTGGCCCAATACTGACGCTGAGCTGCGAAAAGCTAGGGGAGCAAACAGG
+
CCCCGCC@AA=?B?B;969=@99;4:)/)/--/0)0704;0;AAABB?BCC=@@@D@C?BBB??@?=A?B@CECC=BBBBB>B8=8,4.4===59<=A8==7BCC8C;;;AAAC@C?AAAA@ABA???8?@?@@BB@@@F=@=@=A;@?>BAABBBC?BBDF>AABCBC???C:::?;??<?=?BB?@@==:9:::/9@@@?BBCBBA8==/939=====@@@:::@===>:999&43888A=648:?=8=A@;
@N9IO0:00795:06252
TACGTAGGGTGCGAGCGTTAATCGGAATTACTGGGCGTAAAGCGTGCGCAGGCGGTTCGCTAAGACAGATGTGAAAGCCCGGGCTTAACCTGGGAACTGCGTTTGTGACTGGCGGGCTGGAGTGCGGAAGAGGGAGGTGGAATCCACGTGTAGCAGTGAAATGCGTAGAGATGTGGAGGAACACCGATGGCGAAGGCAGCCTCCTGGTCTAGCACTGACGCTCATGCACGAAAGCGTGGGGAGCAAACAGG
+
BBBBBDCC>CAABAA?;:4;5;@?8C9;8;BBBC>BDAAB<ABA@A@ABBA?A@BE><@CCC?C@@@@;5555<A05::05A255.5.5.5:>1<055=99=90>:=AAB@=;;:/:CC5:;5599256@995)5==<<+0+//)/::;:;:555:CCED;AABBCBCBB;;;;;4;@;>:??>:>?=?<??A=A499?=;??;??999::>>=??@?;:;CAAA;;;B;;;0;C@@A@@3@@A@D>;;<?
@N9IO0:00804:06247
TACGTAGGGTGCGAGCGTTAATCGGAATTACTGGGCGTAAAGCGTGCGCAGGCGGTTCGTTGTGTCTGTGGTGAAAGCCCCGGGCTTAACCTGGGAATGGCCATGGAAACTGGCGAGCTGGAGTGCGGCAGAGGGGGGTGGAATTCCGCGTGTAGCAGTGAAATGCGTAGAGATGCGGAGGAACACCGATGGCGAAGGCAGCCCCCTGGGTCGACACTGACGCCTCAGGCACGAAAGCGTGGGGAGCAAACAGG
+
@ABCCCC>8CCDB@A@@?=@?CB@<@696;AAAA8BCCCC>A@AAAA@BAA?BB@C?BBB>BABAAACA@=>798.9BBB7AB<@@?B7;8;BC>D@CDAF;9;C:BB8BCB@CB;;;@@:8A>@=@=@:98B>?>=%=C>A29284>>BA>>=>7;;7<;;1>CCBBBBA?;;88:1774:2;@@;@@BB>@@@=@=AA>>@@@0>@@9>@A@@@@@?>@>?:<<884:??<CA=BBB;;;;5;BACD=A@@4
@N9IO0:00811:06227
TACGGGAGGGTGCAAGCGTTGTTCGGAATACTGGGCGTAAAGCGCGTGCAGGCGGTTGGGCAAGTCAGATGTGAAAGCCTTCCGCTTAACGGAAGAAGTGCATTTGAAACTACCCAGCTAGAGTTCGGAAGAGGAGAGTGGAATTCCTGGTGTAGAGGTGAAATTCGTAGATATCAGGAGGAACACCAGTGGCGAAGGCGGCTCTCTGGTCCGATACTGACGCTGAGATGCGAAAGCGTGGGGAGCAAACAGG
+
@A;;<)5;;1;BBB?CC@@?@B:>>7;-0/99;@<C;;:D29;65BCC9:579?;?9@A9BB>BBDCCC@@@AAA;AA@B?B@@;;7;?CC@C@;;;;CCBBCC=A@C>CBBBE@AAA@@@@@@<@A<@<@@B?AB@AAC@CAE@C@CB?ABBBCEC@AA@C?C@CBBBBBBBBCCB?BC7;7<CC?CCBBACCB=@<;;5;AB@@;;5;A>ABBFGDBAAAAD@@@A@??999+::::=??5?AAAF>AAA>
@N9IO0:00771:06273
TACGGAGGATCCAAGCGTTATCCGGAATCATTGGGTTTAAAGGGTCCGTAGGCGGTTTAGTAAGTCAGTGGTGAAAGCCCATCGCTCAACGGTGGAACGGCCATTGATACTGCTAGACTTGAATTATTAGGAAGTAACTAGAATATGTAGTGTAGCGGTGAAATGCTTAGAGATTACATGGAATACCAATTGCGAAGGCAGGTTACTACTAATTGATTGACGCTGATGGACGAAAGCGTGGGGAGCGAACAGG
+
BBAB?BC@CBB?B?B9:9?ABB?B>A?BCBB@AA9?:4=<3@C<AD>BADB?:;0;C<@ABC>A@@@A984:=@:0<=>6>>?=<;8434;5894:69>4>8<<8B???@98:@AA:;;6;;9?=?@:;:2:299@;??CBC@CBBCBBBAAAA@?=:;49<)4498289>:>A;=;<<>2:49?;7<.4.4/9<)0)///)/6<<<666B=A<?;;.94899344@?9@<499(48::@AB9;;;BB=@@A>
@N9IO0:00773:06269
TACGGAGGGTCCGAGCGTTATCCGGAATCATTGGGTTTAAAGGGTGCGCAGGCGGTAAAGTAAGTCAGTGGTGAAATCCCTTCGCTCAACGAAGGAACTGCCATTGATACTGCTATACTTGAATATAGTCGAAGTGGGCGGAATGTGACATGTAGCGGTGAAATGCTTAGATATGTCACAGAACACCGATAGCGAAGGCAGCTCACTAGACTAACATTGACGCTCATGCACGAAAAGCGTGGGGAGCGAACAGG
+
FCCC:BBC>BI=B;;;9;5ABB?C?B=ACBA=AB0;;/;;0;B=CCCCA??=@?<?CA<@?A?@@@A@@@>@DDD>CBC=B?@@@@CC?CCC@B@B@CBBB6;;=BABBCBAAEBBBBA6;;?CCB;;;;<;5;;@@9AA;>:@@@@A@@000>><;6@<<@=?@@I?AAC<;;AABB@;:;9@@B249@;:0<@+0*0@@B@AB@BBAAB;;59>6169///999::3333444&49::<==1;;;<<9<<<7
@N9IO0:00779:06298
TACGTAGGGTGCGAGCGTTGTCCGGAATTACTGGGCGTAAAGAGCTCGTAGGTGGTTTGTCGCGTTGTTCGTGAAAACTCACAGCTTAACTGTGGGCGTGCGGGCGATACGGGCAGACTAGAGTACTGTAGGGGAGACTGGAATTCCTGGTGTAGCGGTGGAATGCGCAGATATCAGGAGGAACACCGGTGGCGAAGGCGGGGTCTCTGGGCAGTAACTGACGCTGAGGAGCGAAAGCGTGGGGGAGCGAACAGG
+
AAAB@@@<6<:;;BD@@>6;9@=@=A?B?@AAMM?@@?CD=BAAA@BAAAC@BC9BC=BA???@@39:;@=9=9AA299???999A?B?BBB??>3<;;;00/)/0////@@8=:99?8739>9=<??<=>==2=@???A=B?B?B?AA>A???AAB?A@=A<@@@B:;:@@?000=1;;9=7?=@=@;<?>BAA<A>;;;;&5559555)5B@9;4;A:;;:99;9@<A@@;::.9:9:;;;;'9>@@@@@AB=
@N9IO0:00785:06282
TACGTAGGATCCGAGCGTTGTCCGGAATTACTGGGTGTAAAGGGCGTGTAGGTGGGTCTCTAAGTCGGTGGTGAAATCTTGCAGCTCAACTGTAAAATTGCCATCGATACTGGAGGTCTTGAGTACGGCAGAGGGAAATAGAATTCATGGTGTAGCGGTGAAATGTGTAGATATCATGAAGAATACCGGTAGCGAAGGCGGTTTCCTGGTCCGTAACTGACACTGAGGCGCGAAAGCGTGGGGAGCAAACAGG
+
CBCCCCCADBB>B;;;AE>BBB@D?B@D;;;CCC<BACCB=BB=CBA@@BA?CCB:;:BBBC@CCBA>:;5;>?<58=>:=><;<<00+///////&5.556@??;;;@?>>;?@<;;:459:<@AA;AABCDA>EG7CA::468==>>9==<<>>A;>@CC8A@@?=BBCBB@@@==>:=@;CCB:C;CB@B@>;A=AA=AA<B=B<855.555.5>;@>?666=<.559555)5::9999+99<<=4===7
@N9IO0:00786:06307
TACAGAGGGTGCAAACGTTGCTCGGAATTATTGGGCGTAAAGCGCGTGTAGGCGGTTTGTTAAGTCGGCTGTGAAAGCCCACGGCTCAACCGTGGAAGTGCAGCCGAAACTGGCAAACTTGAGTCCCGAAGAGGGTGGCGGAATGCCCAGTGTAGAGGTGAAATTCGTAGATATTGGGTAGAACACCAGTGGCGAAGGCGGCCACCTGGGAGACGACTGACGCTGAGACGCGAAAGCGTGGGGAGCAAACAGG
+
5<::A@AB>AA>A>09667<>;@C@C@C@?@9=<278973(399<ABB@@@9;9.:909>397::;<8<;;;@GG8<<@6>;;265<<9>7;;>8<166>;;;B=;?B<AA@@CCC>CC?BABDBD=AA?A>AB;@@:AB>B?DCCC=DAA@ABBBB@;<;C;@=@@AAA;99@?CC>CFFEA:::6:::9198808<@@?D@AA>@@A;>>=A?666?>=BB=9::;9955==,59B9999'5<995)5555
@N9IO0:00800:06272
TACAGAGGGTGCGAGCGTTGTTCGGAATTACTGGGCGTAAAGCGCGCGCAGGCGGCTTCTTAAGTCTGTCGGTCAAATGCCGGGGCTCAACCCCGAGCGTGCCGAGGATACTGGGAGGCTGGAGACATGTAGAGGCAAGCGGAATTCCGGGTGTAGCGGTGGAATGCGTAGAGATCCGGAAGAACACCGGAGGCGAAGGCGGCTTGCTGGGCATGGTCTGACGCTGAGGCGCGAAAGCGTGGGGAGCGAACAGG
+
BCBBBEEE>CCCAA@@AC?BC@CB?C@C@BBBCF>@??CC>C?@?CA@@9929:49A;AB@C@AAA>?>AA7@AA<684:8B?>1BBB?0777(:>>;=<??;?BC?BBBA@?A:9959@@=9:9CC@@AA@@@:>=9>@?;A@B?B?DD=AAABCBB?BB?B>?????AC@???@;@4949@>ABA>A>::4:A@<@?AA>@@=@@==<6<>>=:>>====A@A?:85:?<<<@8?622<88+>>=?>6=><4
@N9IO0:00804:06267
TACAGAGGGTGCAAGCGTTGTTCGGAATCATTGGGCGTAAAGGGCGTGTAGGCGGTATGTTAAGTCATGTGTGAAATCCCTCGGCTCAACCGGGGAACGACGCATGAAACTGGCAAACTAGAGTACCAAAGAGGGTGGTGGAATTCCCGTGTAGCGGTGAAATGCGTAGATATCGGGAGGAACACCCGTGGCGAAGGCGGCCACCTGGTTGGATACTGACGCTGAGACGCGAAAGCGTGGGGAGCAAACAG
+
CCC?BBBD=@A>@)//<<9>D;ID@CACC;:5;<0;BAAA:AB<CCDBB;;4;:2;B??=7:6;BB@AAA@?@@A=AAB<@;:5:DBB@C?CCC;C@BB=HCC@A@@A<CBB?BCC?CBBBAA@@A?AA<BBBA<@@=@A=A=@;>@+0///554<8<>>>699;CB@@@BBAAAB<AA=@=:::@9?9;5;?@<A?BB?D@CC@CC@D@D@BBBBB@BBBB@@@?==>B;;;09>>@A>>2BBCC?6BAA
@N9IO0:00812:06268
TACGTAGGGTGCGAGCGTTAATCGGAATTACTGGGCGTAAAGCGTGCGCAGGCGCGCCGCAAGTCAGGCGTGAAATCCCCGGGCTTAACTTGGGAATGGCGCTTGAAACTACGGTGCTCGAGTGTGGCAGAGGGAGGTGGAATTCCACGTGTAGCGGTGAAATGCGTAGAGATGTGGAGGAACACCGATGGCGAAGGCAGCCTCCTGGGCCAACACTGACGCTCATGCACGAAAGCGTGGGGAGCAAACAGG
+
CCCCDIEH?BBABBA@A@6:7;B@:=,0*00<99396;C?7BFC<A@<A00)///7;7;<@594444.49;;==469BB4@B<BB=A<ADACC;A5<;45=55.5>@7>CBCD@@@@B=@<>:59:2:9=?<?9::4:?6@:?=B>@=<=>BB===;==<?6=@<<==<==555:<5::5:59997;=:><?AC?B>@::917<5<<<5<3<:?>@AAAA994;:44488444)4;@=>?=0=9>?@4@>?8
@N9IO0:00813:06272
TACAGAGGATGCAAGCGTTATCCGGAATGATTGGGCGTAAAGCGTCTGTAGGTGGCTTTTTAAGTCCGCCGTCAAATCCCAGGGCTCAACCCTGGACAGGCGGTGGAAACTACCAAGCTGGAGTACGGTAGGGGCAGAGGGAATTTCCGGTGGAGCGGTGAAATGCGTAGAGATCGGAAAGAACACCAACGGCGAAAGCACTCTGCTGGGCCGACACTGACACTGAGAGACGAAAGCTAGGGGAGCGAATGGG
+
A@ABCCC?ABABE?A@CC?BAA6;69:=@??6>=1@?:97*399?=;;BAA<@?=:9999);:@<@=@@?BBBBD=BBC=;;;,9=:?>AD;@@?@?;B;C>;>D7??6:;;<.505<::966666=9=@B@A8A@BCCE>C@CC>B@C@ECACBCC;=A<=5@@@BBA@<A>9555::4;=8<??8<9?;7;===4;:555;99<9;;5:5=>><;?@@9:0:<0/0889<<>6>BBCACB7A@;<;<@@C9
@N9IO0:00765:06324
TACAGAGGTGGCAAGCGTTGTTCGGAATTACTGGGCGTAAAGGGCGCGTAGGCGGCCTTCTAAGTCGGACGTGAAAGCCCCAGGCTTAACCTGGGAACTGCGTCCGATACTGGGAGGCTTGGATTCGGGAGAGGGATGTGGAATTCCAGGTGTAGCGGTGAAATGCGTAGATATCTGGAGGAACACCGGTGGCGAAGGCGGCATCCTGGACCGAGATCGACGCTGAGGCGCGAAAGCTAGGGGAGCAAAC
+
B@BBA??;;;7;B<@@BB6;;7;C?B?C??????9??@?C<??<A@A@@90*00+0;>:=<<08800*00/=99;0;;;;.9@;@A=B8A7>?>4@=ABAABA@;?CBCCCCD=AA9@@.:455.4==1:>:;;0;:AA@>A9A:C:>C?CBBBBA@<?9;;7;AACCCCCCB?@@@7@<5>4?AB@D?BA?BFC9=:99,77884:?9:@;@@@AABAAAA?;;;>8<??78:29@@@BFF:AAAAA89
@N9IO0:00774:06313
TACGAAGGGGGCTAGCGTTGTTCGGAATTACTGGGCGTAAAGCGCACGTAGGCGGACATTTAAGTCGGGGGTGAAATCCCAGGGCTCAACCCTGGAATGGCCTTCGATACTGGGTGTCTGGAGTCCGGGAGAGGTGAGTGGAATTCCGAGTGTAGAGGTGAAATTCGTAGATATTCGGAAGAACACCAGTGGCGAAGGCGCTCACTGGCCCGGAACTGACGCTGAGGTGCGAAAGCGTGGGGAGCAAAC
+
>C<669C>@=0?A;9:>>=B>=AA=A=A=BBB@@8CCCBA)5;59555559.99.5<<<=6:5=>::;;;*:?BA=CCC>CCC>GCCB9B>6AC?B?BA=?=@=ABCCBAAAD<A?=>99/44:<38:3:>@A?C:9;CD@L@C?B?B<;;B@ABAA=AACE?D;<<<==>><<9<=9@:>>;><<7<:::59:9396///////33-39/96<7;==>BBBAAA@=@@<9992:?@@@BC999@@?7=
@N9IO0:00782:06336
TACGTAGGGGGCGAGCGTTGTCCGGATTTATTGGGCGTAAAGAGCTCGTAGGCGGTTTGGCAAGTCGGGTGTGAAAATCCGGGCTCAACTCGGAGACGCCACTCGATACTGCTATGACTCGAGTCCGGTAGGGGAGTGGCGGAATTCCTGGTGTAGCGGTGAAATGCGCAGATATCAGGAGGAACACCGGTGGCGAAGGCGGCACTCTGGGCCGGAACTGACGCTGAGGAGCGAAAGCGTGGGGAGCGAACAGG
+
;;<B<>ADDA0AA0//:@8<>B<@=ABC?DC@DD>CCBBA:@;:;BBB>==9B=:CD>A?AC@BBBBB>A?A:;;<.49.44)444:5::@?:>??>@C?BBCBBBAAA@@??@??====999=<5;8>>?C?*////(/;;>9A>A?BA?A@>==@A>@9:9/9@=?@@ABAABBBC8;;>B>A@@=B?BB>BB@=A>AB@BBBCBBBD?B?B?A>BB@@@@?::::=>D@???9???>@@@5??@@B?;;;?
@N9IO0:00785:06342
TACGAAGGGGGCTAGCGTTGTTCGGAATGACTGGGCGTAAAGGGCGCGTAGGCGGCTTAGTAAGTCAGGCGTGAAAGCCCCGGGCTTAACCTGGGAATTGCGCATGATACTGCTGGGCTTGAGTGCGGGAGAGGATGGTGGAATTCCCAGTGTAGAGGTGAAATTCGTAGATATTGGGAAGAACACCGGTGGCGAAGGCGGCCATCTGGACCGCAACTGACGCTGAGGCGCGAAAGCGTGGGGAGCAAACA
+
556<<9=>>=+;;;;;;;:B?<BCAB@BBCBBCC=BBAAA.;;/:ADCBBB@;;9<A?BBCC@AAA@@<@;<000+/0;<.><59949,/,6AA4B>@4995<5;=;;ABBA@@@@:@D?;;;@CCCD>BBBB<@@@=@@>A?B?DD>BBD;;;B@B?BCBE@EABB@@ADDDA<A@,0,0;:;;>9><;;6;AA;@;??9>4:7??=8><6<<<294944@@<??:7<>9999,9:??@@B6ABBAB;A;
@N9IO0:00789:06330
GACAGAGGGTGCGAACGTTGCTCGGAATTACTGGGCGTAAAGCGCGTGTAGGCGGGTACGTGTGTCGGGTGTGAAATCCCCGGGCTCAACCTGGGAACTGCATCCGAAACTGCCTTGCTCGAGTATGGGAGAGGGAAGTGGAATTTCCGGTGTAGCGGTGAAATGCGTAGATATCGGAAGGAACATCAGTGGCGAAGGCGACTTCCTGGACCAATACTGACGCTCAGGTGCGAAAGCGTGGGGAGCAAACAG
+
B@BBA9996<;:CC@;;;?CA@;;4:=?=@BCBE>BB@@@;@BABB@??985333/4::<<<;ABBAD>B??889(9977(9>9@AAB?B?CDF<A=@?FAA@A?CDD;A:;;=A;>=?;:;;>==<<6=A@>>7>;?:849167*83=4A;;9:;>8=9=>8=<=?;59=>;9<<8>:=8=:==<::=55.8::4:8>:9;>5;6;B<AA:=8<;<889=;96:=>9=8:885(585=>>>2>;;6=299;
@N9IO0:00799:06317
TACGTAGGTGGCAAGCGTTGTCCGGATTTACTGGGCGTAAAGAGCGCGCAGGCGGTTATTCAAGTCGAATGTGAAAGCCCCCGGCTTAACTGGGGAGGGTCATTCGATACTGTTTAACTTGAAGGCAGGAGAGGGTAGTGGAATTCCCGGTGTAGTGGTGAAATGCGTAGATATCGGGAGGAACACCAGTGGCGAAGGCGACTACCTGGCCTGTTCTTGACGCTGAGGCGCGAAAGCTGGGGGAGCAAACGG
+
BBAABBC:<B>BB.44:@045>;A=AAC=BBBCB=BBBBB9C@@;;;=:;97@A?C@DC@DD>@@BBB@;;;BAB8;:;:;*;=@B;A7@;<;:.:=9)555<6;;;@BBB<<@4;2660597<85668<<<>>7=;::<7:7:8==4:6:<<<<=B>BCCC;A:<@@?=8:3333;1;;=@7;DC@B;595:@?:C9AA@<<5;45;8B9BB=9==9AB549@987039=<<:19899999'33777(388
@N9IO0:00810:06335
TACGAAGGGTGCAAGCGTTACTCGGAATTACTGGGCGTAAAGCGTGCGTAGGTGGTGCGTTAAGTCTGTCGTGAAAGCCCCGGGCTCAACCTGGGAATGGCGATGGATACTGGCGCGCTAGAGTGCGGTAGAGGGTGGTGGAATTCCCGGTGTAGCAGTGAAATGCGTAGAGATCGGGAGGAACATTCGTGGCGAAGGCGGCCACCTGGACCAGCACTGACACTGAGGCACGAAAGCGTGGGGAGCAAACAGG
+
A@CAA<AB=AB@@7;59;<@?AAB?C4:4;BCCI?CCCDD<AACCCCDC@@?@C?CCCDD@B?B@@@?ABBB<<>04933&3:1;;<A8?8??><?9CC8@BBCC58@A?@A7<;BBB?>?>@A?><9=>>78829@=A<9>=B;>>9>=;;:<<<=<:::=4;;:===<==95227/@@9@>@=<79:9=9??@;@?AA>A>A@;@@=@@=@?AAB??>B@???790:@@@@C=A?A?@??3>?@@@8@>>;
@N9IO0:00811:06358
TACGTAGGTGGCAAGCGTTGTCCGGATTTATTGGGTTTAAAGGGTGCGTAGGCGGTTTTGTAAGTCAGTGGTGAAATATGTCAGCTTAACTGAGAGGGTGCCATTGATACTGCAGAACTTGAGTACAGATGAGGTAGGCGGAATTGACGGTGTAGCGGTGAAATGCTTAGATATCGTCAAGAACACCTATAGCGAAGGCAGCTTACTAGGCTGTAACTGACGCTGAGGCACGAAAAGTGTGGGGATCAAACAGG
+
<<6:9?96;;?AA:A6668==B8@5?@;4:@8B@:AA8A@8>>9554<59:;:;7;>?1BBC>ABAB@AC?BC@@466<===:9::8<8>><;:?@?3:;=8<<?999;:@A?;==8==;;@@>AAB@@;;;A>;;;19=7<=@5555619>CBCBB?@@@@0>C;;6;B@AA?<;95549;8::@=9;5:8?@@5:5@@BBC@CC@;@8<544;28355555=B@<64443333&33448;>+56;:=4:9:4
@N9IO0:00771:06378
TACGTAGGGTGCGAGCGTTAATCGGAATACTGGGCGTAAAGCGTGCGCAGGCGGTTCGATAAGTCTGATGTGAAATCCCCGGGCTCAACCTGGGAACTGCGTTGGAAACTGTCGGGCTAGAGGTGTAGAAGAGGGGGGTAGAAGTTCCACGTGTAGCAGTGAAATGCGTAGAGATGTGGAGGAATACCGATGGCGAAAGGCAGCCCCCTGGGCTAACACTGACGCTCATGCACGAAAGCGTGGGGAGCAAACAGG
+
CCCCCCCG=BAAC::<CC<A>@B@:@-000//;5<=BBC>CDDBCBCC;;7;A9A>AA@;;4;;;;@@999444(44;;&49(4433-3-3;=4;8<<;;;A?A=BB49:@@?DC>CCCB;;6;;000/168999::%/43;633-/)-----68;>>><<=?6==CDDCC;:;@A?@;:9188;;=9=?==87773(3,3377777'333(3;;288:9=>?898A998???;;=5;8779<<0<<??=8>?@=
@N9IO0:00774:06396
TACGGGGGGAGCAAACGTTGTTCGGAATCACTGGGCGTAAAGGGCGCGTAGGCGGCTTCGTAAGTGGGATGTTAAATCCCCCGGCTCAACCGGGGAATCGCATCTCATACTGCGGAGCTTGAGTATAGCAGAGGAGACTGGAATTCCCGGTGTAGCGGTGAAATGCGTAGATATCGGGAGGAACACCAGTGGCGAAGGCGAGTCTCTGGGCTAATACTGACGCTGAGGCGCGAAAGCCAGGGGAGCAAACGGG
+
;:A@AAAA':9;B<4BBA=BB@@?>@?CCCBCCC=?@@BD<@@<@BBCCBA=::4:B?BCHF?CBCD>BBBB>??677777'78=CBF@C@CCC:B>@@CBBABBBBBACBCBB=9:9B?BBBBCCCB??>BB>BBAAAB@B@C=@@5>:>>>@BBC=A???:?A@ABB@@A?@@@B:@@<A@CCC@CCCC@CCCACACBBBBBABBBB=BBBACAABB@@@CBBAB?AAA:;;7:A?BBDD::::AA=ABB8
@N9IO0:00786:06384
TACAGAGGGTGCGAGCGTTGTCCGGAATCACTGGGCGTAAAGGGCGCGTAGGTGGCTTGGTAAGCGTGTGGTGAAAGTCCGGGGCTCAACCCCGGATCTGCCGTGCGAACTGCTGAGCTCGAGCGATGTAGAGGCAGGTGGAATTTCGGGTGTAGCGGTGGAATGCGTAGATATCCGAAAGAACACCAGTGGCGAAGGCGGCCTGCTGGGCATCAGCTGACACTGAGGCGCGACAGCGTGGGGAGCAAACAGG
+
;A@CECCC>AA?@B@>@@=ABB?B@E@BBBDEDD=BCCBB<CA<@@99;@A=;938@?C?CB?@ACBB@A>@BBE>CCB?BBB:BA@?9===2?>A;6:=A:@;?BBD@@@@B;;;@@AA@?;BAAA;443;@=ABB@BB?B@CE>BBB=?>=BCBB?AA9;6;@@@?BBB?@AB387:2:?9@AB@CCCC?CCC>A>8943698>?BB=C???BBCA@;;:9==8<6@988;;::855==>-8<?9:37692
@N9IO0:00790:06371
GACAGAGGGGGCAAGCGTTGCTCGGAATCACTGGGCGTAAAGGGCGCGTAGGCGGGATGGCAAGTCGGTCGTGAAATCTCTCGGCTCAACCGAGAAACGTCGGCCGATACTGCCGTTCTTGAGGGATGCAGAGGAGACTGGAATTCCCGGTGTAGCGGTGAAATGTGTAGAGATCGGGAGGAACACCGGTGGCGAAGGCGGGTCTCTGGGCATTTCCTGACGCTGAGGCGCGAAAGCGTGGGGAGCAAACGGG
+
;;;BBBBCCC3CC>CCCD@CA<<C<@:BBC956<5@<AG>26626=@AAAC?CCC=B??;?C?ABBB?B?@?CB=6B<ACC??=?DCC>B>AAABF>DD=::6A?BBBBBBBA=A@?@@>AAAB=AAA??:AA5;;=AAA?B?B?AD>C@BB@:;:?:>>??9?@@>>>==::::=>3AA<@<@@A?C@BB@BCDACBCCC>CCBBBDD>BBBC<B=@@@@BBB::;?AAA@?@9????EEF:BBBBB<ABC8
@N9IO0:00790:06378
GACAGAGGGTGCAAACGTTGTTCGGAATTACTGGGCGTAAAGCGCGTGTAGGCGGCTCGGAAAGTCGGGTGTGAAAGCCCTGGGCTCAACCCAGGAAGTGCATTCGAAACTCCCGAGCTGGAGTCCCGGAGAGGATGGCGGAATTCTCGGTGTAGAGGTGAAATTCGTAGATATCGAGAGGAACACCGGTGGCGAAGGCGGCCATCTGGACGGTGACTGACGCTGAGACGCGAAAGCGTGGGGAGCAAACAGG
+
@ACCCCCC?BBBLL?A@@=@><@@;>5:49BBBC=AA@@A<AAB@BAB???=9969@ACFEI>ECCDF=CBDBBE;;:6)3@;4ABBC9C=5CC;>6::BB:@7:@==6;;>@6B==B=?<<ABFL>B?AAAA=ACC?BC>A=A>BBCCBCCCCBA@;@=>>8@>@CBBBCBBBBCA@AA=?9@>>:@=?A8ABB9B>BB@C?BBBBC499?:?@@@@@AACCCB@@ADFEDCD>BAA@CEL;BBBBC<@??6
@N9IO0:00799:06381
TACGTAGGGTGCGAGCGTTAATCGGAATTACTGGGCGTAAAGCGTGCGCAGGCGGCTTCGCAAGTCAGACGTGAAATCCCCGGGCTTAACCTGGGAATGGCGTTTGAAACTACGGAGCTGGAGTGTGGCAGAGGGAGGTAGAATTCCACGTGTAGCGGTGAAATGCGTAGATATGTGGAGGAATACCGATGGCGAAGGCAGCCTCCTGGGCCAACACTGACGCTCATGCACGAAAAGCGTGGGGAGCAAACAGG
+
AACBCAAA<A@B@AA@BB@D@CCC?C@C@CCBBA;@@>@@;@CCCAAACB@;:;6;C=B@@A?;;;@@A?@>@@D89:B@7@D9::@C@CADBD>B=AA899=C6AAA8?99;?=;:<@@=@ABB@@=;;:@??;8:689>??C>B?AA@?@@BBBC@ECCC>??@AAAABAABBBB>A@?B?CAA=@@;;5;;;5<5;CB@>00-0@@4@-:38?=<<?989?98777<=9999&9;;:999*9<<BB>BBB>
@N9IO0:00802:06377
TACAGAGGGTGCGAGCGTTGTCCGGAATCACTGGGCGTAAAGGGCGTGTAGGCGGCTTGGTAAGCCGCGTGTGAAAGCCCGGGGCTCAACCCCGGAACGGCACGCGGGACTGTCAGGCTCGAGACTGGTAGAGGCGAGTGGAATTCCTGGTGTAGCGGTGGAATGCGTAGAGATCAGGAAGAACACCGGTGGCGAAGGCGGCTCGCTGGGCCAGTTCTGACGCTGAGGCGCGAAAGCGTGGGGAGCAAACAGG
+
BDC6666>059999945;5@=B?BAC@BAB@@@@;@BBDD?FD?DDAA@@@<;;5;B>@=AA;@?9??AABAB<=5/0@<>;;+0//939::.:6<6:?<@@A9:9?8?>889<@@<@@@CBBBCCC?BBB;;9;CCCEGACAC@B?BC@CBBBBB@8<@7@7>@A@@@@@AAAAC>:C?CC@BAAACALD@BBB=@=;;6;BBCCCCC>IFDDEAFABA@CBBA;;29595590;ABBCHD=BBDCI?ABAA
@N9IO0:00807:06371
TACGAAGGGGGCTAGCGTTGTCCGGAATTACTGGGCGTAAAGCGCGCGTAGGCGGTTACGCAAGTCGGGCGTGAAAGCCCAGGGCTCAACCCTGGAACTGCGTCCGAGACTGCGTGACTTGAGACCGGAAGAGGAGAGCGGAATTCCCAGTGTAGAGGTGAAATTCGTAGATATTGGGAAGAACACCGGTGGCGAAGGCGGCTCTCTGGTCCGGTTCTGACGCTGAGGCGCGAAAGCGTGGGGAGCAAACAGG
+
BCCBB?BDDG1CC@@@BC@BCB=@<@@B@BCBBB<BBGCD9;;::@A@=;;5;;5;>A@@@C>BCBAC=;;;;@A/9;D>CCC;;:AC6;:4:@=A6;9B@A@@<@??AAAABBAABBC?CBCBC@C?A>ABA<@@BBBCAC>@>@E>BBB@@@ABB?BBBB<B=@ABBBAABA=AB9?;9939?=8?=;:6;BB?B@BB@BCBDDCC@CCAD@C=@@@@@@@A;;;>CBB;;:6;AA@@@A5<;ABB=BBC@
@N9IO0:00844:05800
TACAGAGGGGGCAAGCGTTGTTCGGAATTACTGGGCGTAAAGGGCGCGTAGGCGGCCTGCTAAGTCGAACGTGAAATCCCTGGGCTCAACCCAGGAACTGCGTCCGATACTGGTTGGCTTGAATCCGGGAGAGGGATGTGGAATTCCAGGTGTAGCGGTGAAATGCGTAGATATCTGGAGGAACACCGGTGGCGAAGGCGACATCCTGGACCGGTATTGACGCTGAGGCGCGAAAAGCCAGGGGGAGCAAACGGG
+
BBABA99999*<C6@@CC;6::CD:C@C@BB@@@;@@@@B;?@;@A@CCBA???=??AA@CC>AABBC?979@=8/=99188;5B?>?=A@<AB>B?BAA@A@C?BBBAA@@>@>A=BA?BE>AA@CC=BBCCC=A@CBB=@?@=B=;;8;BBBB@@<@BAC=@@<;<;;AA@@BBA=AA?B?AAA?B?BB@BBD@D@BBAABBC@CC?@@?B@ABB?A@A>@@@<;59?@9;;:*:=349:9;$9444<1:::3
@N9IO0:00850:05806
TACGTAGGTGGCAAGCGTTGTCCGGATTTATTGGGCGTAAAGGGCGCGCAGGCGGTTCGTTTAGTCCGAGGTGAAATCTCCCGGCTCAACTGGGAGGGGTCTTCGGATACTGGCGGACTTTGAGGAGTGCAGAGGTGAGTGGAATTCTCGGTGTAGTGTGAATGACGTAGATATCGAGAGGAACACCAGCGGCGAAGGCGGCTCACTGGGCACCACCTGACGCTGAGGCGCGAAAGCGTGGGGAGCGAACCGG
+
;;;B@BB?BB?BA;A;;;24995;;>CC=CC?EG>C<<:>6>>7C>==ABB=@@;@=A?@>:>>>>8::;7;<<>7;;;=>6<8@@@>;>9993:BAC8ABA@AA?BBBBBA;CC?A@@>599:8===B@<@CC@CCE@?=.5.5.////)///////---(----<<=BBBB@@ABAA@8;4:BA;@@BB>A:9247<<8BBBCBA@?8=9917?8>=>ACB@BAA<A@@?B>4?BA;;;;.:A@@@;@=B<
@N9IO0:00851:05809
TACAGAGGGTGCAAGCGTTAATCGGAATGACTGGGCGTAAAGGGCGCGTAGGTGGTTGCTTAAGTTAGATGTGAAAGCCCCGGGCTTAACCTGGGAACTGCATCTAATACTGAGTAGCTTGAGTAGAATAGAGGGGAGTGGAATTTCCGGTGTAGCGGTGGAATGCGTAGATATCGGAAGGAACACCAGTGGCGAAGGCGGCTCCCTGGATTCATACTGACACTGAGGCGCGAAAGCGTGGGGAGCAAACAGG
+
BCCDECDE>A@@B?BBBB@B?A@A=?=@???CEF>CAABC>CD>@A:;:@@<@@<@<@>C=@<AB=@BCCCCC@D6<955'5<2BB:=8<:BBB>B?BBCDBBBBB?BBB@@@BBABBB@BAAABCC@CCBBBCC9@AAB?B?BA:B6:6;A@BCBCACC@G@BBBCCC@@@B@@??C>B<?<??>=@?@A<@@?;@:00-0=@@6A@<@@;?=;<;AAB;;<AA;;5;AB;;;6:AAACCC9BBABB=AAA?
@N9IO0:00852:05783
TACAGAGGTCCCAAGCGTTGTTCGGATTCACTGGGCGTAAAGGGTGCGTAGGCGGCTTTGCAAGTCTGATGTGAAATCTCCAGGCCCAACCTGGAAACTGCATTAGAAACTGCAGGGCTAGAGGCTTGGAGGGGGAACTGGAATGCTCGGTGGTAGCAGTGAAATGCGTAGAGATCGAGCGGAACACCAGTGGCGAAGGCGAGTTCCTGGACAAGTCCTGACGCTGAGGCACGAAAGCCGGGGGAGCAAACAG
+
CCCCCBA<@BB8A5:;:;=A>:CG@DBAGBBBBB?;;=FH?EG>BBBCCAA@:;7;CC;@@@?A?@@BB@@@@?A<@@@A5998=@,9489<>8;<38988?A?AAAA<A>??AAA27388>??BA8?887333$327<A=A<>=;6663//(/888898333(37777776869::<;;;8=8=BB7ABBB779A6>8;:;:<0802<8=?=8==>:<<9:222<77/5;;AAA9981:===,?;;DE>CA>
@N9IO0:00855:05770
TACAGAGATGGCAAGCGTTGTTCGGAATCACTGGGCTTAAAGCGCGTGTAGGCGGAGCGGAAGGCGTTTTGTGAAATCCCTCGGCTCAACCGAGGAACTGCTTGGCGAACCGACGCTCTTGAGGCAGGTAGAGGTCACTGGAACCATAGGTGGAGCGGTGAAATGCGTAGAGATCTATGGGAACGCCGGTGGCGAAAGCGAGTGACTGGGCCTGATCTGACGCTGAGACGCGAAAGCGTGGGTAGCAAACAGG
+
BBBBA@BCA@=AB>BBCDADC?BB7:6:9??ABC:B@399/388@B@=;;9.9C7:@AB>A?B<A@@??3=<9==1=?<24557::9>5:3:44.57:455<7<7:::497A<ADAA<@;@@@;:89?ABA:;6;?@@;:6<=B<A@@A>AA?@;9;8ACCD>DBBBBBBC@@;55;9@<06269:4?469<@?=?9@@>@@A@A@@??9@=@AA9::??=99:??@@BAA???9?=??@@;@@ABCC=?@@7
@N9IO0:00863:05787
TACAGAGGTCCCGAGCGTTGTTCGGATTCACTGGGCGTAAAGGGTGCGTAGGTGGTGAGGAAAGTCGGATGTGAAAGCTCGGAGCTCAACTCCGAAATGGCATTGGAAACTACCTTGCTGGAGGGTTGGAGGGGGGACTGGAATTCGTCGGTGTAGCAGTGAAATGCGTAGATATCGAGAGGAACACCGGTGGCGAAGGCGAGTCCCTGGACAACACCTGACACTGAGGCACGAAAGCTAGGGGAGCAAACAGG
+
BAAAAAA=ACC;CBBA@A@EI@AB:;;@@A@CCE=BCCCG>BB>CC;<<AC@BC?CBBB>BD=BBBC?BB@@@AA9@@B@@=@BCCCCBCCC?CCC=BB@;;;>C5;;/9@?C@D>?@BB?;::5;>A=ABCCCC)?;;@:=9>80//88068;>?>>@?@?:2:=BAAA@BBDBBAAAA@5;4:AA;A?:95::98=9=BA@<BB<BB998A>AAA?A@:;;::?9:49@@>?>:>>:99==4=@BBB=BAA>
@N9IO0:00814:05813
TACGAAGGGGGCTAGCGTTGTTCGGAATTACTGGGCGTAAAGGGCGTGTAGGCGGCCCGTTAAGACAGGTGTGAAATTCCTGGGCTCAACCCAGGACGTGCGCCTGTGACTGGCGGGCTTGAGTCCGGGAGAGGATGGTGGAACTCCCAGTGTAGAGGTGAAATTCGTAGATATTGGGAAGAACACCCGTGGCGAAGGCGGCCATCTGGACCGGTACTGACGCTAAGGCGCGACAGCGTGGGGAGCAAA
+
BCA:A.;;;;*5@=99@@;A?6?B?D@DACCCC>6<A>CC7CG=AACA@BB=;;5:;/4:3=3:<ABB?BBAAAB=B?C@CDE>BCDI>AA;<<8>000==CC@?A@9;;;C@BBD?DA?@AA@?<?C=BCCD?ABC?BB?B=A;;;7;B@@@ABAB>AACC;A=AB;;;EDHH?CC>C@B@?A@@@<@AA?A::498<=9?5:8A@@699?B??A@B:99C@@@?A>AA@?@BBB>=;;;;1;;;;;2
@N9IO0:00817:05836
TACGTAGGGTGCGAGCGTTAATCGGAATTACTGGGCGTAAAGCGTGCGCAGGCGTCTTTTAAGACAGGTGTGAAAGCCCCGAGCTTAACTTGGGAATTGCGCTTGTGACTGGAAGGCTCGGAGTGCGGAAGAGGGAGCTGGAATTCCTGGTGTAGCAGTGAAATGCGTAGAGATCAGGAGGAACACCGATGGCGAAGGCAGGCTCCTGGGCCAGCACTGACGCTCATGCACGAAAGCGTGGGGAGCAAACAGG
+
BBBCCCCD>BBBBBB?@@<@=@BB>B6;2;AA@A=A@@DD=BAAAAABCBC>:;:@@=B2C<BABA@=@AB>?>8;;:9&444483=4>>7@=49257@?@BB8ABBBAAA=A<?=?BBA=AA;;;A?A?ACCC>CBCCC@C@C?B?BB>BBBBBBBBCBBB=BBBCBBABA;;<?@=AA?B@CCC@C@@@=@AA@DACCC@;;;5;;;0;?A@A??@AA??@AA@@@@AA@@@;@@BBBBB8@@@BD?CCC?
@N9IO0:00819:05814
TACGGGGGGGGCAAGCGTTGTTCGGAATTACTGGGCGTAAAGGGCTCGTAGGTGGCCAACTAAGTCAGACGTGAAATCCCCAGGCTTAACCTGGGAACTGCGTCTGATACTGGATGGCTTGAATTCGGGAGAGGGATGCAGAATTCCAGGTGTAGCGGTGAAATGCGTAGATATCTGGAGGAATACCGGTGGCGAAGGCGGCATCCTGGACCGAGATTGACACTGAGGAGCGAAAGCCAGGGGAGCAAACGG
+
;;;;<;<;<;"5B245;976@:CD@D?D;;;BBM>BCCED=AA=ABCCBCC@BCAD@C@CBB<@<;;:;9559>>5>>@@09;4<A;?;?=A@A9@;@:::BBC:::A@@@A>;;;?CC@FC?A?@@@;@AAAC=@@@@?@A=A?B@CC@CBBAA;;8;CCC=BCBBBCBCBCBB@?;>>9><899?C=@@<@A@=A?@@=@BBC@CB?DB@DDDCC?@ACCCBCBC8;;;9@@,59.59990;>>=@5666
@N9IO0:00819:05855
CACGTATGGGGCAAGCGTTGTTCGGAATCACTGGGCGTAAAGGGCGTGTAGGCGGTTCGAAAAGCCTGGCGTGAAAGGTATCGGCCTAACCGATAGACGGCGCTGGGAACTGCCGGACTGGAGTCATGGAGGGGGAGCGTGGAATTCCAGGTGTAGGAGTGAAATCTGTAGAGATCTGGAAGAACACCGGTGGCGAAGGCGAGCTTCTGGCCAATGACTGACGCTGAGGCGCGAAAAGCGTGGGGAGCAAACAGG
+
>>CB=BBCGG;GGAC9;;?B@<??:D@GCBBBCC>;;;DC>BC=BAAAA>>;@A<@8A>@@?6?@9CE:;??BA;3;4:::=>:G9AA<@8?;@A@A?A8;?@???9??@@?><?=@@AB=???AAAA>@>>>=,=;0//;38383:0//(/6/331555555,555:;<<<;;:@@@>A<?A?AAA5:6:@?@AA?B?CEBBBD?BBC@E@CAEBBB@AABCBB@@@=@@@;;;;*<?BCBGE8@@BBC<AAC@
@N9IO0:00831:05831
TACGGAGGGTGCAAGCGTTGTTCGGAATTATTGGGCGTAAAGCGCGTGTAGGCGGTTTTTTAAGTCTTGATGTGAAAGCCCCGGGCTCAACCTGGGAAGTGCATTGGATACTGGAAGACTTGAGTACGGGAGAGGGTAGTGGAATTCCTAGTGTAGGAGTGAAATCCGTAGATATTAGGAGGAACACCGGTGGCGAAGGCGGCTGCCTGGACCGATACTGACGCTGAGACGCGAAAGCGTGGGGAGCAAACAGG
+
AABC>A?@:?B?B>@ABB<@@;CB:B?C?BB?BD>A@@@@9@@AA@BBBBA<<<289999%/)/;00)/:;<=<<<38989-9<9<BBA=@????9?=A@BAABAC@BBDDCC=@=@;9;<A@@@:555)5<;AB?DBCCD@D@C@C@CBBBBCBC?BBBBDD>CC?CCBCBBBB9BB?AB?A<BBA=@=>>9>?@=A?BD@B@@@=@D@BBADBBB@@@@@@@;;;AABB???A9@:;;AAA8AABCG?BBA=
@N9IO0:00833:05841
TACGAAGGGGGCTAGCGTTGTTCGGAATTACTGGGCGTAAAGCGCGCGTAGGCGGTTTTGCAAGCCAGAGGTGAAATGCCTGAGCTCAACTTAGGAATTGCCTTTGGGACTGCGAGGCTTTGAGGACTGGAGAGGTGAGTGGAATTCCCAGTGTAGAGGTGAAATTCGTAGATATTGGGAAGAACACCGGTGGCGAAGGCGGCGTCACTGGCCAGTTTCTGACGCTGCAGCGCGAAAGCGTGGGGATCAAACAG
+
BB;;68<===+<BA;;@@@DCACC@F>@>@BABB=AA@AA7;:@@CCCCCC@??:?@=2@?A<@@ACCCB79:AA8;;A>BB>?>AA@;@@??@=@5:48>7BC<BA<ABAB@A?@<<<;37778<398?A@@F000A@@@:><?>?=6<<::;@@@@:>>?A9>6;;====>>B=CB;C5895;;;5;:<><?;;5::8818779999>2727...'.....33366==;;;>==1;;:8<<<-87766.68;
@N9IO0:00833:05851
TACGGAGGGGGCTAGCGTTGTTCGGAATTACTGGGCGTAAAGCGCACGTAGGCGGCTTTGTAAGTTAGAGGTGAAAGCCTGGAGCTCAACTTCAGAATAGCCTTTAAGACTGCATCGCTTGAATCCAGGAGAGGTGAGTGGAATTCCGAGTGTAGAGGTGAAATTCGTAGATATTCGGAAGAACACCAGTGGCGAAGGCGGCTCACTGGACTGGTATTGACGCTGAGGTGCGAAAGCGTGGGGAGCAAACAGG
+
ABBD7A@@@@0@BBBBBB@BHGLF@B?A?ACDCC>CCCCH99;9:@=C?CD?CB@CIH<?AB<AA?BBCC@AABC>BB=BB=9:;=@@-00;@===;=?@@?BB<B>BAB@@@BBBBBB=@@?BC?BD?ABAA>AAAAGHAE9:7:<@@@@@AAAAB?BBA@8@=@@@@A:99A<??;@;::6:AB<@99929A@;A???9?A@BBBB>AA@@=@BC@CCA@AA<;;=<;;;;;0;:BCCDD8AAA>@6@9:4
@N9IO0:00842:05842
CACGTAGGGGACGAGCGTTGTCCGGATTCATTGGGCGTAAAGCGCGCGTAGGCGGTTCGGGAAGTCGGTCGTGAAATGCCGGGGCTCAACCCCGGGACTGCGTCCGATACTCCCGGACTGGAGGCAGGTAGGGGAGATCGGAATTCCTGGTGTAGCGGTGAAATGCGCAGATATCAGGAGGAACACCGGTGGCGAAGGCGGATCTCTGGGCCTTGCCTGACGCTGAGGCGCGAAAGCTAGGGGAGCGAACAGG
+
CCAA<=>@>2CCBA@@BB?BCC?B@BB@CCC?DE<@@999.388>?AC@AA>AA7?7;;4)43>A;:06B@@A@9055;.;55&59@>2:;:.;?0;;@B@@?C@BAA?9;;D@DACCBB>AA?@AA@???CD9BA@BBB?B?B?A@AA=@@BBAAA?@@@;3:<<<CCCCBCBCB<7>@=A<@@B?B?BB?A@=9?=@@?AA;;;CBB;B>A8::=AABBAAA?9:6;@AAAA:@AA@@@@39:B@@<@@@<
@N9IO0:00851:05824
TACGGAGGGGGCTAGCGTTGTTCGGAATTACTGGGCGTAAAGCGCACGTAGGCGGCTTTGTAAGTTAGAGGTGAAAGCCCGGAGCTCAACTCCGGAACTGCCTTTAAGACTGCATCGCTTGAACGTCGGAGAGGTAAGTGGAATTCCGAGTGTAGAGGTGAAATTCGTAGATATTCGGAAGAACACCAGTGGCGAAGGCGACTTACTGGACGACTGTTGACGCTGAGGTGCGAAAGCGTGGGGAGCAAACAGG
+
;;:;89C>F>39<;6:CC?BB@BBAG@B?@ABBB=BAAAD8;:AB@BAAAA?:98;A@9???<?<?BBCD?BBBE<DBE?D?A@@AAA<@@=;>+0,0>>>7??8??AA?9::@AAD@@=AC@BBBBB@CBA@<@B6;;@?B?C@D?BBBAA@BCBA?@@BC;@?@ACB?@@CB>AA=@;??;>??>AA@@<A99386?@ABB?BBBB=@9997>?>3758833?<B;======5=AA?>==5?9::D>B@B?
@N9IO0:00851:05834
GACAGAGGCCACGAACGTTGTTCGGAATCACTGGGCATAAAGCGCACGTAGGCGCCAGGTCCGTCCGATGTGAAAGCCCCCGGCTCAACCGGGGAATTGCATCGGATACCGCCTGGCTCGAGGATGGTTGGGGTGAGTGGAACTCCTGGTGGAGCGGTGAAATGCGTAGATATCAGGAGGAACACCGGTGGCGAAAGCGGCTCACTGGACCATTACTGACGCTGAGGTGCGAAAGCTAGGGGAGCAAACGGG
+
B@@?@996<;B<@;7AB@8<B?BC;E?BABBBBC>CCCCC:;<@AAABA==:000;9=:??<==C:>>BCBBAC;;:;;;*;>@@?B@C@CEE;C?C?BFA@@B?@<<?69<6/0)/:9;:B?BAB<@2:99+3???BC>?=?AA=::53;48<:A??=>B<BAAABBA@A=;:::5::5:6:BB?C@B>;>>BA=BAA>@???AAA<@@59:=@A?@@@BAAA??9999AA>8@?AAACB:BAAAF>BBB=
@N9IO0:00860:05857
TACGAAGGGGGCTAGCGTTGCTCGGAATCACTGGGCGTAAAGCGCACGTAGGCGGCTTTCTAAGTCAGGGGTGAAATCCTGGAGCTCAACTCCAGAACTGCCTTTGATACTGGGAAGCTTGAGTTCGGGAGAGGTGAGTGGAACTGCGAGTGTAGGAGGTGAAATTCGTAGATATTCGCAAGAACACCAGTGGCGAAGGCGGCTCACTGGCCCGATACTGACGCTGAGGTGCGAAAAGCGTGGGGAGCCAAACAGG
+
CCAAA@CKFE5A@:;;@A@B@@:;8;=CDDA;<;9;@ADD:;<BCA@AA>>;9:4:DC:ABC@CCCGGEE9BAAA>AE@IE@B;;;;;7:;A<A>>:>>8>:??6>?>90000*0)//66::=>9=>>8>;;;9<@<CBB?C?A@BDCGCCBC;;7;A@B@AD2926;;:=<<:;7;:986331777:=959>A@>+0*0<*0//97<=299.9:99??@C>@CB@==:0000000&05;9555&555.55)44;3
@N9IO0:00815:05864
GACGTAGGGGGCCAGCGTTGCTCGGAATTACTGGGCGTAAAGGGTTCGTAGGCGGTGCGGCAAGTCCGGAGTGAAATTTCCCGGCTTAACTGGGAAGCTGCTTCGGAAACTGCTGTGCTCGAGTCCGGGAGAGGCGCGTGGAATTGCAGGTGTAGCGGTGAAATGCGTAGATATCTGCAGGAACACCAGAGGCGAAAGCGGCGCGCTGGACCGGTACTGACGCTGAGGACGAAAGCTAGGGGAGCAAAACAG
+
;A;;6;====*9=<555;.59BBC?C@C7;;;;A:BCCDD<BA=A?AA>>@900)0@0:6:C=BBC?C@C?@?C>6@<7;?7C9BB>@>ABA>5B7:@?@CC9==8==7ABCCCB=B???A?@<@9??9?@AA>BBAAA@=A=@=@9:99?@ABCBB=??<;188ABAA@BAA:87>@@@<@=A@B;:988?A@@?.79>==>==;88.5>4C7:;BBB@;3333--(---77.4>@@>DD6>=9755+5>=
@N9IO0:00819:05882
TACGGAGGGGGCAAGCGTTGCTCGGAATTACTGGGCGTAAAGGGTCCGTAGGCGGCTTCATAAGTTAGATGTGAAAGCTCAGGGCTCAACCCTGAAATTGCATCTAAAACTGTGGAGCTAGAGTCCAGAAGAGGTCGGCGGAATTCCCGGTGTAGCGGTGAAATGCGTAGATATCGGGAGGAACACCAGTGGCGAAGGCGGCCGACTAGTCTGGCACTGACGCTGAGGGACGAAAGCGTGGGGAGCGAACCGG
+
BCCB29;CBC2BC<@@@A=A@@@B?B@C?B;;;@;BBBBD:@@;AB?CCCC>AA>AC@CBCC?A@@?@@AAA?@@;@CCBCBC<BBBC?BB<BABE@D9::BBBCCCC;BBC898:A?AAA799?28=<9?BD@CBB?BB>B>B>@A8@=>??<8@?=?BBB=BAAAAAACBBB???:?;6A<@=<4=?>?:@AA;><>?;?<@@?;;;==<>685588=958?BCBC<AADDD=B@@@FDF:99:CC>@>@=
@N9IO0:00825:05881
GACGTAGGGTCCAAGCGTTTGTCCGGATTTACTGGGCGTAAAGAGCGCGTAGGCGGTCTCGTAAGTGAGAAGTGAAATCTCCAGGGCTCAACCCGGAAACCGCTTTTCATACTGCGAGACTGGAGGGATGCAGAGGTGAGTGGAATTCCTGGTGTACCGGTGAAATGGGTAGATATCAGGAGGAACACCCATGGCGAAGGCAGCTCACTGGGCATCTCCTGACGCTGAGGCGCGAAAAGTGTGGGTAGCAAACAGG
+
@@AC?AAB6@A5;.555;5)4455;=@BC;AA>@@:;;9@D>C@A@@@@;00:00+09>@?AA5::AAAB?BCCDD=??@C?BBB;AA<B8??598=;(3,378<>6??BB;:;<CAAA;;;<@@C=BAB??@@@=@A@@@A>B>@=@@@A=AAAA>:>7<;;;39993;;;<=<@A@>9@>29.5AAD=BBC?BAA<@<@@@AB@@@BDF=BBB???=@@@@@@@>==;<<<7877&3;;=;;5;A<<=C48888
@N9IO0:00829:05905
TACGTAGGGTGCGAGCGTTGTCCGGAATTATTGGGCGTAAAGGGCGCGTAGGCGGCCAAGCAAGTCGGAGGTGAAATCCCTCGGCTCAACCGAGGAACTGCCTCCGATACTGCTTGGCTCGAGTCCCGGAGAGGGTAGTGGAATTCCCAGTGTAGCGGTGAAATGCGTAGATATTGGGAGGAACACCGGTGGCGAAGGCGGCTACCTGGACGGGTACTGACGCTGAGGCGCGAAAGCGTGGGGAGCAAACAGG
+
AB;59;>;09BA@;44??5:9@7;8;?B@BB?BB=BBCBB9@@;@@@A@==900+0)/)/0@9??@?<??<?@BB<BBC>B@A>ACCB@C@CCC@C?CBBB@BB?BABBBBBAA?A?@AAA???AA9@=@@@AB<AAA@@<@=@=AE@BCCCBBBBC@CCDD>BBBCBBBBBBBGLF<A@7949=?=@<??<>@@;@=?B?ABBB?BB@BBED>BCBBAAACCA@@B?BBBBBB=A;;;CCC;AADDD>@??=
@N9IO0:00832:05861
TACGGAGGGTGCAAGCGTTGTTCGGAATTACTGGGCGTAAAGCGCGTGTAGGTGGTCGAGTAAGTCGAATGTGAAAGCCCCGGGCTCAACTCGGGAAGTGCATCCGAAACTGCTCGACTAGAGTCCCGGAGAGGAAGGCAGAATTCCCAATGTAGGGGTGAAATCCGTAGATATTGGGAGGAATACCGGTGGCGAAGGCGGCCTTCTGGACGGTGACTGACACTCAGACGCGAAAGCGTGGGGAGCAAACAGG
+
@A;;56B=9=CCB?BC;:76=:=A8@6;05:=<=5?::5B8@;55>@AAA?>994988=@?@7AA?><4?>>AA>3=>@@4@D<@@CD@BB@@@4:6;?A=@@@<?AA9A:::??ABBCCC:;;AB=A?ABBB?B>A;9;:;4:8=<6<<888>>??3@?><59929:?::?BC?DC<AA?B?B@B<A;;C9@@<.61696;?C=CCC::;A=@@@AABABBBCBBDDFBB@@@8@;;:9@@3???@@9?>=;
@N9IO0:00835:05876
TACGTAGGTGGCAAGCGTTGTCCGGATTTATTGGGTTTAAAGGGTGCGTAGGCGGCTTTGTAAGTCAGTGGTGAAATATGGCAGCTCAACTGTCAGGGTGCCATTGATACTGCGGAGCTTGAGTACAGATGAGGTAGGCGGAATTGACGGTGTAGCGGTGAAATGCTTAGATATCGTCAAGAACACCGATAGCGAAGGCAGCTTACTGGGCTGTAACTGACGCTGAGGCACGAAAGTGTGGGGATCAAACAG
+
BCAAA00*00+099=0::265@7?06<C<AB?BB:BB=BC=AA<@@/0/876;@6=9:143378:5@<==?B@BA9:;5908???BBC>@@A@@@AB=ABB?BCAECBBCBBBA>;<;B?AAAADAAABBBAB@BDB?BB?C@E>??=B?BBABBAA;A<AA:BA<=9B:99A@;;?A@:>>9<<<254;>=<>>=?=@?>?@7>:9:9,999@A?CC;;6>>666?9555444(48:99:;1;=>>>7;::
@N9IO0:00839:05898
GACAGAGGGTGCAAACGTTGTTCGGATTTACTGGGCGTAAAGCGCGTGTAGGCGGCTTTGCAAGTCGGATGTGAAAGCCCACGGCTCAACCGTGGAAGTGCATCCGAAACTGCATGGCTGGAGTCTCGGAGAGGAAGGTGGAATGCTTGGTGTAGAGGTGAAATTCGTAGATATCAAGCAGAACACCTGCGGCGAAGGCGGCCTTCTGGACGATGACTGACGCTGAGACGCGAAAGCGTGGGGAGCAAACAGG
+
CCCCCCCG5?>;;:)5<<4569;C8<=>4=@::9/9@7:93:@?ABC@@@@?@@=@@@8BBB?C@@@?@AB@@BB>BC?6=B=:=C@@7@7ACCAC@BCC@@@@;@>?<?A@BB994;@>=>>:;:@B?BBCDAE=?<?A6:3997;9?:A?@<BBC?C@B@8B<@@BCA@A@@;;555;=>:CCE?BBC?:=A=.44;;8;*0)//4.4:AAAAAAB;;;:84A=;A<ECBBB<BA<<A>>/>CB@<5@AB7
@N9IO0:00840:05891
TACAGAGGGTGCTAGCGTTAATCGGATTTACTGGGCGTAAAGCGTGTGTAGGCGGTTTGTTAAGTCGGATGTGAAAGCCCTGGGCTCAACCTAGGAATCGCATTCGATACTGGCAGGCTAGAGTACGGTAGAGGGTGGCGGAATTCCGGGTGTAGCGGTGAAATGCGTAGATATCCGGAGGAACACCGATGGCGAAGGCAACCACCTGGGCCTGTACTGACGCTGAGACGACGAAAGCGTGGGGAGCAAACAGG
+
CCBBBA@@8@A@A@@B@B?B?BBD@BBC=CCCCB=?@@@@9@B@@@CBC::99A=AB>AA=A=A???>@AACBAA1><81>A<5BCAB9<;ACF?B@BBBBBB@CAAA@;;:9@==>A@;B>@=B>C@CCBBBI>DD>BA?F?B<B<BA<AC<AABB?CCCC>BBBCAA?@?@@@7@8?<8@:AAB@BAAB:B<<8<8BA=A@@@<@B@8@?AA@@@?>>555><<?A959@:;;0;==>>99'////<3;;=<
@N9IO0:00850:05870
TACGAAGGGGGCGAGCGTTGTTCGGAATTACTGGGCGTAAAGGGCGCGTAGGCGGCGACCCAAGTCAGATGTGAAAGTCCTGGGCTTAACCTGGGGACTGCATTTGATACTGGGTTGCTTGGAATTCGGGAGAGGATAGCGGAATTCCCAGTGTAGAGGTGAAATTCGTAGATATTGGGAAGAACACCGGTGGCGAAGGCGGCTATCTGGACCGACATTGACGCTGAGGCGCGAAAGCGTGGGGAGCAAACAGG
+
BB;6;9AA@A,@A;;;9;5?<:DC@C@C@CCCCC>CCCCC7;:6;BACCBB@@?:>@AAA<B?BCCBBBCBBCCA8=B<9=CC=CD@C@A?BECC:@@@@@???7?AADA:93,338;=*0(/3;38:;29@0909<=?;<4<6B7==6==BCB<<58.5?BA=B?AAA@@BCCC7B=5?;<>6:@A;@;@?6@==7B@BB>>87565505>>A??>86::=BAA??>:::88<<8=;?=BBB5?>?>E;@;;5
@N9IO0:00854:05898
TACGTAGGGTGCGAGCGTTAATCGGAATACTGGGCGTAAAGCGTGCGCAGGCGGTTTTGTAAGCCAGATGTGAAATCCCCGGGCTTAACCTGGGAATGGCATTTGGGACTGCAAGGCTGGAGTGCGGCAGAGGAGACTGGAATTCCCGGTGTAGCAGTGAAATGCGTAGATATCGGGAGGAATACCGATGGCGAAGGCAGGTCTCTGGGCTGACACTGACGCTCATGCACGAAAGCGTGGGGAGCAAACAGG
+
B@ACABB>6BA@A;5;<:798=@A@D;?@A;;;6:AAAA9;:AAB@??@?:?<59:900004=9??BB:;:@@>9@@??&:9/;B?C?C@BCC=C@BB?@@@D:?@;BCCBBB;?:>A@2;;CDBB>BCBAB?C???BB?B?B>BB<A?AAABAC?@?A@?2?ABBBBB@@@?;;>7=B@C?AAA?AABB@BBB?C=?@B?BBA<@BB;@AAA?<;@;;0///8;=@@@@:33(3::9?@@6989AB9AAB4
@N9IO0:00855:05891
TACAGAGACTGCAAGCGTTATTCGGATTCACTGGGCGTAAAGGGTGCGCAGGCGGCCAAGTGTGTGAGGCGTGAAAGCCTGGAGCTTAACTCCAGAATTGCACCTCAAACTACATGGCTAGAGCATTGGAGAGGGTAGCAGAATTCATGGTGTAGCAGTGAAATGCGTAGATATCATGAGGAATACCAGAGGCGAAGGCGGCTACCTGGACAATTGCTGACGCTCAGGCACGAAAGCGTGGGGAGCAAAAGGG
+
CCCBAABBCBBBD?B?@@=AB?BC@BB?CC>>>>6554;?3?A;AA???@947:4:<@<ABB@BBBCC@BBBCCC=ABADG?@@AC@C@BCCAHCC>B?AABBADCCD=CBBBB@;7@B?AABBCCAC>@@;;;0;=9@ABC>B?CBB=;>===BBAABBBD>CAAABCCDBBCCC><<<:?:>CD7;;9;4;@B>A>AA=@AA@=AB>BDC@EACC;;;@AAB@AC=CCA@@E9;;@@ABB7BBCCDD=BC9
@N9IO0:00825:05942
TACGAAGGGGGCTAGCGTTGCTCGGAATTACTGGGCGTAAAGGGCGCGTAGGCGGACATTTAAGTCAGAGGTGAAAGCCCAGGGCTCAACCTTGGAATTGCCTTTGATACTGGATGTCTTGAGTTCGGGAGAGGTGAGTGGAATGCCGAGTGTAGAGGTGAAATTCGTAGATATTCGGCGGAACACCAGTGGCGAAGGCGACTCACTGGCCCGATACTGACGCTGAGGCGCGAAAGCGTGGGGAGCAAACAGG
+
AABBA@DDEH+ACA<;9;@CCABCAD?B?BBBAD>:;;AD6999:BBBBCC@AA?BDBAC<A<>@?>98:>A@?>7?BC<BBB>BBBC@D@D@C?A?B@CC@CC998A??=>8>??BBB?BAAC<??@9@@??8?@@@@@:?:@??;?CCCCBBBAB@CCCD>B<??:::==>>;??8?@:A=;;;=AAAA?ACD?C?BBABBABB;;9;D<A@AA;;::ABBBB;;8;@@@AA0;;A====+=>>==0=?>8
@N9IO0:00839:05937
TACAGAGGGTGCAAGCGTTAATCGGATTTACTGGGCGTAAAGCGTGTGTAGGTGGCTTCCTAAGTCGGTTGTGAAATCCCTGGGCTCAACCTGGGAATTGCAGTCGATACTGGGAAGCTCGAGTTCGGTAGAGGACGGCGGAATTCCCGGTGTAGCGGTGAAATGCGTAGAATATCGGGAGGAACATCGATGGCGAAAGCAACCGTCTGGGCCTGAACTGACACTGAGACACGAAAGCGTGGG
+
BCCBBBBF=9;;B055BB?B@CCD>AA@9<==?=6=>7993:@@AAAB????BB?BA;?8?@<@@@A:=9==999*8=>6=>?3????;>?CBC>C?B?B=====>===?@>A18189<<:7899@@=>>>>>8=>>188:?;@<@A:A=B:;;;;=8>::9.77//35./(..266:022,2477799<9<9=>BB9>==8=8;:;>>>-817=>9<88665;=:;::97665:37555599
@N9IO0:00843:05944
TACGTAGGTGGCGAGCGTTGTCCGGATTTACTGGGCGTAAAGAGCGCGCAGGCGTCGTGCAAGTCGCGTGTGAAAGCCCCCCGGCTCAACTGGGGAGGGTCACGCGATACTGCTCGACTCGAAGGCAGGAGAGGGAAGTGGAATTCCCGGTGTAGTGGTGAAATGCGTAGATATCGGGAGGAACACCAGTGGCGAAGGCGACTTCCTGGCCTGTTCTTGACGCTGAGGCGCGAAAAGCTAGGGGAGCAAACGG
+
BCCBB=B:6;8;?>999;495G@C?CAA=ABA@?5@AAAB;@;:;B???>?9888:99:>@9@@99898?>AA@5:99999$9<A:@A=@????5?AD>BBCBAA???@:99@@99:@==>?:=:>BB?AA???8;:===5:6;8=C8?<?@???AA>868A::;;>>====;888>4:;598:<:3<;8;/77727:99?BB=@=@B?A@CBB?CB@@@@AAA?@@=;;;@@@@4?:99@BB:BBBDC69;9
@N9IO0:00846:05910
GACAGAGGTCCCGAGCGTTAGGCGGAATCACTGGGCTTAAAGCGTGTGTAGGCGGATGCCTAAGTACCTTGTGAAATCCCACGGCTCACCCGTGGAACTGCTTGGTATACTGGGTGTCTTGAGCCACTTAGGGGCTACCGGAACAAATGGTGGAGCGGTGAAATGCGTAGATATCATTTGGAACGCCAATGGTGAAAACAGGTAGCTGGGAGTGTGCTGACGCTGAGACACGAAAGCCAGGGGAGCAAACGGG
+
CCCCCAA=AAA;AB;;;B>AC@BA@B8;9<<:;;39A9@@6A9>;=AAB9:7:C9BBB@?BA8<CCB@E?B@@:>3==:3@>A=AA@@>=+/0>;>6>:>>C?B?AA@@@ABB<BBBBB?@@BD:;;BACCCC7CCBD@A00-0<<5<>+//6;:<B@BBBB=BC;;6?>===;;;;=6=:>9>>>9>9<<9<5733&3<<7<????A?355<;>>AA@??BAABBBA;;;BBC;A?=?BBB8@@@=<6<==6
@N9IO0:00848:05918
TACGTAGGGTGCGAGCGTTAATCGGAATACTGGGCGTAAAGCGTGCGCAGGCGGTTGTGTAAGACAGGTGTGAAATCCCCGGGCTTAACCTGGGAACTGCGCTTGTGACTGCACGGCTAGAGTACGGCAGAGGGGGGTGGAATTCCACGGTGTAGCAGTGAAATGCGTAGATATGTGGAGGAACACCGATGGCGAAGGCAGCCCCCTGGGCCGATACTGACGCTCATGCACGAAAGCGTGGGGAGCAAACAGG
+
BBBCHCCD=BBBBA@?A@?B@BBA=@+00=000,95;DF>CCGBAABBA@=AB?B@CCAAA@BA<;;<>@@@?@6:;;;*8?-87-3-349;?8?<?0/0/786A=BBBBB???D=AAB???@AA@=A999====?'???A48156;8>6977A@@@ABCCD;<;BB@@@@@@?@@@5;9296;AA?BCBC@<;;@B<??@@@@@0@AB>C?BBCDC=>><000000?@==>>>8?CBBCCC9BAACI?CAA@
@N9IO0:00854:05926
TACGTAGGGTGCGAGCGTTAATCGGAATTACTGGGCGTAAAGCGTGCGCAGGCGGGCTTTTAAGCCAGACGTGAAATCCCCGGGCTTAACCTGGGAATGGCGTTTGGGACTGGGAGTCTGGAGTGCGGCAGAGGAGACTGGAATTCCTGGTGTAGCAGTGAAATGCGTAGATATCAGGAGGAACACCGATGGCGAAGGCAGGTCTCTGGGCTGACACTGACGCTCATGCACGAAAGCGTGGGGAGCAAACAG
+
BBBBBBBB<BBABBBAAA<?<@AB>B6:6;AAAB=BBBCC>CCHCBBBB@@<@@@:@BDD6;8;@?BBBC;;;AA<@AA?5@@9?@=A=B;>>>5=8@@<@?BE>DD;@:::9.9=;?:988CBABB????A@9?????@=B>B=A?::4:98:;<:9:CEE;88:BBA@@@???@@;??:?<@@@<@@@@???<8=097:6377A@@?:?=?;=?@==@0//6899<=@AABC8??>=>==2:99/>0887
@N9IO0:00859:05951
TACAGAGGGTGCGAGCGTTGTCCGGAATCACTGGGCGTAAAGGGCGCGTAGGCGGCCTGATAAGTAGGGGGTGAAATCCTGCGGCTTAACCGCAGGGCTGCCTTCTAGACTGTCAGGCTTGAGCACAGTAGAGGCAGGTGGAATTCCCGGTGTAGCGGTGGAATGCGTAGAGATCGGGAAGAACATCGGTGGCGAAGGCGGCCTGCTGGGCTGTTGCTGACGCTGAGGCGCGACAGCGTGGGGAGCAAACAGG
+
<CBBBCCE>BAABA@@@B?BBC?B@B?A@BBCCD>BBCCC>BB>BA@BBBC?@@=@?@BB@@=@???CCC2AABB=AC?AAA@=@A<@<@;????C=CB??;?>B???BABBB>>>8?@<>>>@BA<<<:::<9<AA<>=:==B=BB9?<>>;BBBB>BB>B@BB<>>@>==>??;<5@???>@@@AA<==:=AE<@<>>:=8<<<<<=7=@@@<??@>>>AA?@?@<?==>====>=;;77,9:<>>8@@@=
@N9IO0:00832:05978
TACAGAGGGTGCAAGCGTTAATCGGAATTACTGGGCGTAAAGCGTGCGTAGGTGGTTCGCTAAGTCAGGTGTGAAAGCCCGGGGCTTAACCTCGGAATTGCATTTGATACTGGCGAGCTAGAGTGTGGTAGAGGGTGGTGGAATTCCCGGTGTAGCGGTGAAATGCGTAGATATCGGGAGGAACATCAGTGGCGAAGGCGGCCACCTGGACCAACACTGACACTGAGGCACGAAAGCGTGGGTAGCAAACAGG
+
BBBB@@@@:;;:A.5;;;?A@CCC?B?A?ABBED>CBBCC<@>?>AAA@?A?9959=@@@BC?BCBAB@BCCCCC=A?E>CCC;BB:99;?BBC?B?B@BC@@@<@@@@?@=;:9:89>?BA???BC>AA?>>;7=A>AA=A;><?C>DABB;;;;:4:987.7;?@???ABBABBD>AA=@<>;;<<A@A?BBB?B@BC@C>???CB?BA>A>A@?>887>@<=BB8BBBBCC>A?>===3;>BBBB6?=@=
@N9IO0:00855:05975
TACGTAGGGGGCGAGCGTTGTCCGGATTTATTGGGCGTAAAGAGCTCGTAGGCGGTTTGGCAAGTCGGGTGTGAAAATCCGGGCTCAACTCGGAGACGCCACTCGATACTGCTATGACTCGAGTCCGGTAGGGGAGTGGCGGAATTCCTGGTGTAGCGGTGAAATGCGCAGATATCAGGAGGAACACCGGTGGCGAAGGCGGCACTCTGGGCCGGAACTGACGCTGAGGAGCGAAAGCGTGGGGAGCGAACAGG
+
>CAA;ACCCC1BB@A;;;05:A@D@BBB>CF@EC=B@<;<0;99:<ABBDD?==9BB8?9?A<@;;AA8@=9=??@8@=:>>5;;5403;88244498::>::::959=??@@AAA000==000=9=7;;@CA2>:0/(//065=7B>88133333334789=0;<44555@ABBBAA=@@<@=BCC@C=@A=@<9398<@=CAB:::BC7:9;?B=@@@?;;;A@A@=?@AABB8;:99?CA3?@:::49>@8
@N9IO0:00858:06004
TACGTAGGGTGCGAGCGTTAATCGGAATTACTGGGCGTAAAGGGTGCGCAGGCGCTCCGCATGTCGGGCGTGAAATCCCCGGGCTTAACCTGGGAATTGCGTCCGAAACTATGGAGCTGGAGTGTGGCAGAGGGAGTGGAATTCCACGTGTAGCGGTGAAATGCGTAGAGATGTGGAGGAACACCGATGGCGAAGGCAGCCTCCTGGGCCAACACTGACGCTCATGCACGAAAGCGTGGGGAGCAAACAGGA
+
AB?@@;@<455;A;49;;5;7@CC@D?C?AABBE@???AA5::5:><@??@=:::AA=C@@;9:?<?9?ABAAA<ADDD9BB<A@>A<?<?BB=A?A=??AAA=AAD>BAACC?BBBBB?B?99894:AA89:1///<6<.5177;>7:6777//)/<<=2;>AA==;::@BB??5870505666:9995555274;;22,293666-5/5377722273325555586222'29<<:;;,97:==4==<4:
@N9IO0:00863:05975
TACGTAGGGTGCGAGCGTTAATCGGAATTACTGGGCGTAAAGCGTGCGCAGGCGGTTCGCCAAGTCAGGTGTGAAATCCCCGGGCTTAACCTGGGAATTGCGCTTGAAACTAGCGGGCTTGAGTGCGGCAGAGGGGGGTGGAATTCCACGTGTAGCAGTGAAATGCGTAGAGATGTGGAGGAACACCGATGGCGAAGGCAGCCCCCTGGGTCGACACTGACGCCTCATGCACGAAAGCGTGGGGAGCAAACAGG
+
BD;;;;;>29:;;944@@=A?CCA?A688:@@@?<AAA@B=A::9AABADD<>?<?<=:819;=>>@@<?>?>?>8:9:9+9=8=?4:.47495298B=AABBB?BBB=CBBBAAA<AJ@CDCCBBB>@;;;;;;;;%;@@C?B?B?BABABCAA@;:;BCD>?@??:::A@999CA<9939/9<;?CEEC?:9:=A<AA??@@@2ADE>CCB;::@<=<=8917;8<898?>?=9>???>??6778AE<BBC?
@N9IO0:00815:06025
TACGAAGGGGGCTACGTTGTTCGGAATTACTGGGCGTAAAGCGCGCGCAGGCGGTTCTTCAAGTCAGTGGTGAAAGCCCGGAGCTCAACTCCGGAAATGCCATTGAAACTGTAGAACTTGAGGACGAGAGAGGTGAGTGGAATTCCCAGTGTAGAGGTGAAATTCGTAGATATTGGGAAGAACACCGGTGGCGAAGGCGGCTCACTGGCTCGTTTCTGACGCTCAGGCGCGATAGGCGTGGGGATCAAACAGG
+
566>>9>@@@+>CC6668<=79<6;)0)/9=<<8=@@>@,/000>=ACA?;:;5;;AA?DC>@@@@;;;4:>B@6>?:0979::;;;;=>A00+0;3//0)0<345:)599995=7@?49992:>=>?A@:959@A@AB?B?B@CC>BBBAAAA;;8;CCC@CA@@@AABBBC?AA<A<??=???<?;::5;@?5;9;C@BBCDDBB@A?@@@?8???>:::C@@@@CC@==000*09/333&38344(4::8
@N9IO0:00815:06057
CACGGGGGGGAACGAGCGTTGTTCGGAATTACTGGGCGTAAAGCGCACGTAGGTGGCGACGTAAGTCGGGTGTGAAAGCCCCGGGCTCAACCTGGGAATTGCATTCGAGACTGCATTGCTGGAGTACGGAAGAGGAGGGCGGAATTCCCGGTGTAGCGGTGAAATGCGTAGATATCGGGAGGAACATCAGTGGCGAAGGCGGCCCTCTGGTCCAGTACTGACACTCAAGTGCGAAAGCGTGGGGAGCAAACAG
+
==B=@@@@@#=477.----(-:4:A>C6;26B=<@469900)////7///7760;6;A?@;;;=;995<2:;@???9??BC9CB<CCBB;>;877*72739<93.39:::CBBBBB?B=AA=?@?BBC?B<?@B>A@@;><8<17-7>9?;@@?:877,7<=>.730/88-.--//>:1//*31;;<?A:::5:?>;@<::29=9>?@?=>?9?A??@BB==<B=8978A@@>?=89:7@ACC5BBC??7???
@N9IO0:00819:06032
GACGGAGGGTGCAAGCGTTGTTCGGAATTACTGGGCGTAAAGCGCGGGCAGGTGGCCCTTTAAGTCCTTTGTGAAATTCCGGAGCTCAACTCCGGATGTGCATAGGATACTGGAAGGCTAGAGACTGGTAGAGGCGAGCGGAATTCCTGGTGTAGCGGTGGAATGCGTAGATATCAGGAAGAACACCGGTGGCGAAGGCGGCTCGCTGGGCCAGTTCTGACACTCATCCGCGAAAGCGTGGGGAGCAAACAGG
+
@@992:B<8;AAC>CC:;:9=:;C6;2:.4::;C?B@@@C<A?;:AA;AAA;@A5;;6;B;B=;:;<AA6;;@BC<B@B@F?A@@BBB?BBB>B?C899@@@@BA?A?@@@A?C?C?CAAACCA@@B>??@@@?BAAABB?B?C@C@BB?AABBBEE?BB?A=ABAAA@???898?B<@>A@>AAA>B@@@<@?;5=9==9>ABAABBC<?=?BA<?@@@>ABBAAA@=??888-:99:ADC9?@?FD<A?@=
@N9IO0:00832:06048
AACCAGCACCTCGAGTGGTCAGGAGGTTTATTGGGCCTAAAGCATCCGTAGCCGGTTGCATAAGTTTTCGGTTAAATCTATGCGCTCAACGTATAGGCCGCCGAAAATACTGTGCAGCTAGGGAGTGGGAGAGGTACACGGTACTCAATAGGAAGGGGTAAAATCCTTTGATCTATTGATGACCACCTGTGGCGAAGGCGGTGTACCAGAACACGTTCGACGGTGAGGGATGAAAGCTGGGGGAGCAAACCGG
+
D<@=000//277@;:;;.9>@@555.5;099.44)59<==7=>::8554//-(-(-+--;CD;;;GG;;<<;?BG=BACA;;;;;AAB@;;;BB@@<@=BA;@?B@7@AA;;<B;;;EGCGE=<;;;;0;AAA@BBBBBC=AABAAA?BCC8;9:DD4@==<0:<.94/5:>>?>?:>;A996:CC:>?=>9@@?9@;;;2:=A;925@@79669@=A=999?AAACD=BBBCC;C;;;;;;*;:;;;,:4:4
@N9IO0:00836:06012
TACGTAGGGGGCAAGCGTTGTCCGGATTTATTGGGCGTAAAGAGCGTGTAGGCGGCTTGGCAAGTCCGCTGTGAAAACTCGAGGCTCAACCTCGAGCTGTCGGTGGAAACTGCCTGGCTAGAGTCCGGAAGAGGAGTGTGGAATTCCTGGTGTAGCGGTGAAATGCGCAGATATCAGGAAGAACACCTATGGCGAAGGCAGCACTCTGGGACGGTACTGACGCTGAGACGCGAAAGCGTGGGGAGCGAACAGG
+
BBBCABBCCC0@>4;;9:59:A@C?A@D>DC?DD?AAACC=BBBAAAB;;;?;;5;C=@<@B?ACB@GBABACDMI;DBBB::6;ABB?B@E@@?A@@@@@@=AC?BB>BBBB>AA?CCCBBBBC@F?B?BBA>ABBBBF>@=??C@ED>BAAA@??;?ABB=???@?>?BABAB@@<@<@@>BBD@GFFE=@@A>B>BBBBCBCDCCC?AAA?BACB???AAAAABA@@@;;;0;;;;@CC8BBCGDBBCB?
@N9IO0:00841:06010
TACGAAGGGGGCTAGCGTTGTTCGGAATTACTGGGCGTAAAGCGCACGTAGGCGGATATTTAAGTCAGGGGTGAAATCCCAGAGCTCAACTCTGGAACTGCCTTTGATACTGGGTATCTCGAGTATGGAAGAGGTGAGTGGAATTCCGAGTGTAGAGGTGAAATTCGTAGATATTCGGAGGAACACCAGTGGCGAAGGCGGCTCACTGGTCCATTACTGACGCTGAGGTGCGAAAGCGTGGGGAGCAAACAGG
+
BBAAA?CBBC1BBB<@A@?BCACCAC@B@BBCEF>BAA@@/;;@@@:::DD?BB@BA@BB8:8:=A<B=</;@>:2@BC=B=989AAD<@@A?82?26;:;@BC7:9?AA@A@<ABAAAAA?>:;@A=A<B995:@@@??:>@C?EABBB:9:CCBB??888-76<<<>;:9:@588=BA7?58:=;@@@@<==<6<6//)/98>@BC=BC<>>:==A@@:;;?:;;8;;;<;=4=<<:::9/8:9::0;=<;
@N9IO0:00844:06023
TACAGAGGGTGCAAGCGTTGTTCGGAATCATTGGGCGTAAAGGGCGTGTAGGCGGTTTGTTAAGTCATGTGTGAAATCCCTCGGCTCAACCGGGGAACGACGCATGAAACTGGCAAGCTAGAGTACCAAAGAGGGCGGTGGAATTCCCGGTGTAGCGGTGAAATGCGTAGATATCGGGAGGAACACCTGTGGCGAAGGCGGCCGCCTGGTTGGATACTGACGCTGAGACGCGAAAGCGTGGGGAGCAAACAGG
+
ABBBCA?B:AAAC?BBBD8;;=@@3?388?;:>=5<<<<<5<=7?;;;==<99918;5;<<@:@@;;:AB@@@@A4?@@8A@=8=;:;.54;==2><@?AB>>ADEDF>BBCAEC:;;???BA@@@;@83:<AA<>@=@D@C?C@DD<@=@@A;;;B>AABB=::9CCCBBAAABBC>BDAD??@@@C@A@@CCB?B>;;5;=;;5;@;@;A6:9@969@@@@=>>9:99@=AA/:9@9999&55555)5595
@N9IO0:00822:06108
TACGTAGGGTGCGAGCGTTAATCGGAATACTGGGCGTAAAGCGTGCGCAGGCGGTTGTGTAAGACAGGTGTGAAATCCCCGGGCTTAACCTGGGAACTGCGCTTGTGACTGCACAGCTAGAGTATGGCAGAGGGGGGTGGAATTCCACGTGTAGCAGTGAAATGCGTAGAGATGTGGAGGAACACCGATGGCGAAGGCAGCCCCCTGGGCCAATACTGACGCTCATGCACGAAAAGCGTGGGGAGCAAACAGG
+
CBABABB=6<B@BA<;:;=B@BBB?B89;@A?=3>;;;A8???=>?AA9999B?B???@BA6@B????><<899(3333&37.7<=A=@>?@D=E@BBBCBBB@ABCA;;;;BBCAABCAAACBAA@BBB;;;;;;%;@@D=A>A;A>:99==99945599/56>???>>BCCCCC@BCACACCD@DBAA7;;::;.4444444$5993;9>?@A?@;:;;;995>>>>@5999&5<<C>@@1<666?7BBB@
@N9IO0:00840:06094
TACGTAGGCAGCAAGCGTTGTTCGGAATTACTGGGCGTAAAGAGTGTGTAGGCGGCGTTCTAAGTTTGGTGTGAAATCTCCCGGCTTAACTGGGAGGGTGCGCCGAAAACTGGAATGCTCGAGTATGGGAGAGGTAAGCGGAATTCCTGGTGTAGCGGTGAAATGCGTAGATATCAGGAGGAACACCCGTGGTGTAGACAGCTTACTGGACCATCACTGACGCTGAGACACGAAAGCGTGGGTAGCAAACAGG
+
BBBCHCCAC;69C7@9;:=@?:DC:D@D?AACCC?BBBCC>A@@?CABA??9>>9=@?:??B?BBB=@;;<=999(3:>>>,0,065;17:@>699927BABC@BBBB9ABB6@<ABAAAA@@@A;;;6;AA@?CB@BBB:B@DAC@CB@FBA>??D:CCC>8CBCCCCBBBBBBAA<@@;?:=?>=6?@?;@AA@A@@:;;A<@@??9>@=@@@@C@@@AAA@@ABB@@@@@A;A@AAAA=ABAA@C=?@@=
@N9IO0:00815:06145
TACGAAGGGTGCTAGCGTTGTTCGGAATCACTGGGCGTAAAGCGCGCGTAGGCGCTTTGCAAGTCAGAGGTGAAATCCCGGGGCTCAACCCCGGAACTGCCTTTGAAACTGCAAAGCTAGAGTGTCGGAGGGGATAGCGGAATTCCTAATGTAGAGGTGAAATTCGTAGATATTAGGAGGAACACCGGTGGCGAAGGCGGCTATCTGGACGACAACTGACGCTGAGGCGCGAAAGCGTGGGGATCAAACAGG
+
BBA@B>BB=BCCCCDCBB?BB@BCAB@CAAACDD>AABCE>GCCAAAAABB@;;5<<4@BB=A@DCBBB?BBBB=BBA<@?@8@@@A?AAA6A<@=@?@@?BC<@@@<AABBC?8BBBBBAA@@???9;=;=5?A999B?B;>7>==?<@AADBBB?C@@@;@?BBB@@@BAB?CBABA@B?BBB<A?AB?@AB>B@AB@??@CBBB?B@@???;?:99ACA@@@@<@?B;99.;;@@@BB5@>994)4>@>
@N9IO0:00819:06155
TACGTAGGGTGCGAGCGTTAATCGGAATTACTGGGCGTAAAGCGTGCGCAGGCGGCTTTTTAAGCCAGATGTGAAATCCCCGGGCTTAACCTGGGAACTGCATTTGGAACTGGAAGGCTAGAGTGCGGCAGAGGGGGGTAGAATTCCACGTGTAGCAGTGAAATGCGTAGAGATGTGGAGGAATACCGATGGCGAAGGCAGCCCCCTGGGTCGACACTGACGCTCATGCACGAAAGCGTGGGGAGCAAACAGG
+
CACA955909@@A;444;445<=C@D?A>AAABB>BBBBE:;:AAA:;:CC@BC?CBB@B.949=;@>@A???AB9@>@?+99,9A=B=B>@@B>B@FCCCBBB=B@E?BCB>B>B9<;;BBA@ABB@CABACEFDL*ABAB9;7;?A@@@AA@BA?=7744(4:;><BBBBA??=?9>?=@ACCC?B@??:>@D3:2988=AA@,9:9*339<:ABAAA8::56;522:<BBB<BCBBBBB7;;;AA;ACC?
@N9IO0:00823:06141
TACGTAGGTGGCAAGCGTTGTCCGGATTTATTGGGTTTAAAGGGTGCGTAGGTGGCCCTGTAAGTCAGTGGTGAAATATCTCAGCTTAACTGAGAGGGTGCCATTGATACTGCAGGGCTTGAGTACAGATGAGGTAGGCGGAATTGACGGTGTAGCGGTGAAATGCATAGATATCGTCAAGAACACCGATAGCGAAGGCAGCTTACCAAGCTGTAACTGACACTGAGGCACGAAAGTGTGGGGATCAAACAGG
+
BBBECBB?;;7;B;A@BB?A@B8B8BBC>CC@CC<AA9?@8@C=@@@@?@?9=?2::/4<?><?ACBBBB@CCCC>BCCBCB@@@D=A8<?;A??;>7CAB@AB:?59:BCC@??D=AA?BAAAB@@@A;;;A=ACC@CC@CAD<@@>C@DECBBAA>@BAB<AABBBBBBBCCAAACCACCABAA:::BAAA;;5;5;:AAA<AA4;5;?>@@@=@A@BABB;9:;799=:9:.9AA>?>@2?BCCI;;:;=
@N9IO0:00830:06112
TACGGAGGGTGCAAGCGTTGTTCGGATTCATTGGGCGTAAAGCGAGTGTAGGCGGTTTGACAAGTCGGATGTGAAATCCCGGGGCCCAACCCCGGAACTGCATCCGATACTGTCTGGCTAGAGTCCCGGAGAGGGTGGCGGAATTCCCGGTGTAGGGGTGAAATCCGTAGATATCGGGAGGAACACCAGTGGCGAAGGCGGCCACCTGGACGGTGACTGACGCTGAGACTCGAAAGCGTGGGTAGCAAACAGG
+
?CCC49;B<ABB@.599;<A@=BC?BAACDC?BC>CCCCC>BBCCC;<<BB??@>?D=@AA@4::AA=ACC@A@D>CCC>CCC;BB=A;>??2=;>3::::>>A=@@@AABDBBBB?BBBBBBBCF>F@AAABB<BD@BB>B>B@DH?IACBCBDGF<CBBB<BB6;;AA?>@>999,5@7@99969>>9=99=9.5.5949.495;?8==?;>CEBB<<;C@@@AAA;;;AAA<@??9;;0;;;@AA<A@@=
@N9IO0:00831:06156
TACGGAGGGCGCAAGCGTTGTTCGGAATTACTGGGCGTAAAGCGCGTGTAGGCGGTTTGGTAAGTCGGATGTGAAATCCCCGGGCTCAACCCGGGAACTGCATCCGAAACTGCTGGGCTAGAGTCCCGGAGAGGAAGGCAGAATTCCCAATGTAGGGGTGAAATCCGTAGATATTGGGAGGAATACCAGTGGCGAAGGCGGCCTTCTGGACGGTGACTGACGCTGAGACGCGAAAGCGTGGGGAGCAAACA
+
ABBB@BCA=:;;A9B@A@5;;7<D8A@C:;;BCC=BBBCB=B@?ABCBA9858?9?D<C?BA?ABBB@BAA??=>0;888&33(3?ACADF>CC?C?BABB@;@;?AA8:959555)5<9>@@;;?8?;CCBB?B?A>A@00-/)/;(/)///699:.:?==8==68=A@?<;;/73(3;6A>CCC@C;98:>:>:>800)03;)//;7:AB@B>?=@?@@CA@==;;00/6993:<;;>::/:@BCC7<9
@N9IO0:00834:06128
TACGTAGGGGGCGAGCGTTGTCCGGATTTATTGGGCGTAAAGAGCTCGTAGGCGGTTTGGCAAGTCGGGTGTGAAAATCCGGGCTCAACTCGGAGACGCCACTCGATACTGCCATGACTCGAGTCCGGTAGGGGAGTGCGGAATTCCTGGTGTAGCGGTGAAATGACGCAGATATCAGGAGGAACACCGGTGGCGAAGGCGGCACTCTGGGCCGGAACTGACGCTGAGGAGCGAAAGCGTGGGGAGCGAACAGG
+
CBA@<55999(=?;:;@@=A@B=A<A@B=BC@FC>CFGCC=<;<ACBBB?@<??;CC<B?BB>BB<;;6;B:=A@@7;<9=>6<<A=;AAA?<AA?>@B=BBBC;;;;;BBA@B;;;;AAB;;<C@C@@A@CC6:::???=A=A<?9=A:977A@AB?9:9A;>777=;;0//;077>9?=;?<@@@?B@@@>ADB?B@CC?BBBAAACC<?=?<?9?@@@@BBA:::?AAABBC<B@@???=2???@@@@>>;
@N9IO0:00860:06135
TACGTAGGGTGGCGAGCGTTAATCGGAATTACTGGGCGTAAAGGGTGCGCAGGCGCTCCGCATGTCGGGCGTGAAATCCCCGGGCTTAACCTGGGAATTGCGTCCGAAACTATGGAGCTGGAGTGTGGCAGAGGGAGTGGAATTCCACGGTGTAGCGGTGAAATGCGTAGAGATGTGGAGGAACACCGATGGCGAAGGCAGCCTCCTGGGCCAACACTGGACGCCTCAGTGCACGAAAGCGTGGGGAGCAAACCAGGA
+
BB@AA9;5)/<8<:0///02;3@<A>C@D?CBBA@<@;99:(99,48;??BC?AA:99:?959@@ACC=BA>888(3333&380897<7<8;;=494969445<7:;@:?>?<<3978=94;7333918>><=<59938/3,3,/49//(...7755.5222'25773337333333,33,338::7=:::488826(////(//388;5;5<6:9633..-,20,,,--6666:6908<;////&---55'-(-9.3
@N9IO0:00861:06130
TACGAAGGGGGCTAGCGTTGTTCGGAATTACTGGGCGTAAAGCGCGCGTAGGCGGTTTTGCAAGCCAGAGGTGAAATGCCTGAGCTTAACTTAGGAATTGCCTTTGGGACTGCGAGGCTTTGAGGACGGGAGAGGTGAGTGGAATTCCCAGTGTAGAGGTGAAATTCGTAGATATTGGGAAGAACACCGGTGGCGAAGGCGGCTCACTGGCCCGTTTCTGACGCTGCCAGCTGCGAAAGCGTGGGGATCAAACAGG
+
@@A<A:CCCB3DB;;;@@?BCABC@C@D@CBCCI?CBCBB7<:;;BBBBBC@;;8;DD6;9C?A@?AAA@=@AAC<@AC@CBBBBE:C7;?:=B8B:D66<@CB=BH>BBA<ABBA?;::59>@=ABBB=BBBB>BABA@A?B?B>BF>CBBBBB@BB?:<88186:;<;<=BAB7=?5;8;<8<::6:6::8===8=7;;7;<<::9;48818:=1888;9866--(-7---6/33(349==?>1==:@:5?><5
@N9IO0:00863:06118
TACGGAGGGTGCAAGCGTTAATCGGAATTACTGGGCGTAAAGCGCACGCAGGTGGCTGAGTCAGTCGATTGTGAAAGCCCTGGGCTTAACCTGGGAATTGCAGTCGATACTACTCAGCTAGGAGTGATGGGAGAGGGTAGTAGGTAACGTTCCCGGTGTAGCGGTGGAAAATGCGTAGATATCGGGAGGAACATCAGTGGCGAAGGCGGCTACCTGGCCCAATACTGACACTCAGGTGCGACAGCGTGGGGAGCAAAC
+
;;;;66D>;;AAB?AA;94;4;;B@C<@?ACBBE=9;;BE=C:<;?@CA?A:874:@A?CEC@BAB@@@:;:BAB6;9@5=A<3AA>B>B?BCC>CAC@C@AAAAACCCCDCBB?=88B..(----.7?;0444//(/-,,,,(,,,,**(**(*(,----77(-/(///&/6/////::@ABAB=BB?C<EFB@ABBBABBB=A8BB?CBAA>::-73(35:9::8??BBBBDC?BBBBA>>>?>>B>=1@A:66.6
@N9IO0:00825:06188
TACGTAGGGTGCGAGCGTTAATCGGAATACTGGGCGTAAAGCGTGCGCAGGCGGTTGTGTAAGACAGGTGTGAAATCCCGGGCTTAACCTGGGAACTGCGCTTGTGACTGCACGGCTAGAGTATGGCAGAGGGGGGTGGAATTCCACGTGGTAGCAGTGAAATGCGTAGAGATGTGGAGGAACACCGATGGCGAAGGCAGCCCCCTGGGCCAATACTGACGCTCATGCACGAAAGCGTGGGGAGCAAACAG
+
BBCCFCCC<BBBBCA?AA=A=AAD?C7;<B@??9@>@CB;@@C;;;CBBB?CC@CADE:;;@B@;;;>?>9944)///(/9(//)/)/)/88.61688<==97@;AA@@???>?8=>?A@AB@@A=>??A@A@@@(?@<@:@4939<937,79;5<;;:??6@@@CA;;6@@@@BC::;?B=B@@;?@@C?;;9@D6:9;<<<=+;;@8@?B@?==7979/////::<8::::08@@;:::*::97>6=;;
@N9IO0:00829:06187
GACGTAGGATGCAAGCGTTGTCCGGATTTATTGGGCGTAAAGAGTTCGTAGGCGGTTCGTTAAGTCTGGTGTTAAAGATCGGGGCTCAACCCTGGGAGTGCACTGGATACTGGCGGACTGGAGTATGGTAGAGGCGAGTGGAATTCCCAGTGTAGCGGTGAAATGACGTAGATATTGGGAAGAACACCGGTGGCGCAAGCGACTCGCTGGGCCATTACTGACGCTGAGGAACGAAAGCTAGGGGAGCGAATGGG
+
@DB;;;;:>;@@C7@@CA@CCC;E9;@B6BB?BA8@?@BB<A?@A=@?@9>4984?:@@@;<;?ACCC6@AA?AE>CCC====1BBBC>AA5@A;3;889>A:750569<==1691==AA:>>>>BC<988//,/;<97;7;;?;@A9??@@@;;;>=A==@07///76;:=>==8==4A5;;<;;;@B?BB>;<;A7;<BBCBBBABBB<B=@@?BBBCBBBB;;;;7;>BBCE?BBBCDDD:A@BCC@CEK=
@N9IO0:00848:06188
TACAGAGGGTGCGAGCGTTAATCGGAATTACTGGGCGTAAAGCGCACGTAGGTGGCTTTGCAAGTCGATTGTGAAATCCCCGGGCTTAACCTGGGAACTGCAGTCGAGACTGCTTTGCTTGAGTATGGGAGAGGGAGGTGGAATTTCCGGTGTAGCGGTGAAATGCGTAGATATCGGAAGGAACATCAGTGGCGAAGGCGACCTCCTGGACCAATACTGACACTCAAGTGCGAAAGCGTGGGGAGCAAACAGG
+
CCC@AA@C9;:@C;455;7B>BCC@C7;6:@?=@3?AA@@9=:9:>===A?<=<6==?)3:727:@AAC<889??59999+:@8AB5959:??@;@9???????===@@A@@@BA6=9:4:=======8=@AAD9:<8;@=C<AA:B:>:;76==//-/<<@6=AEBBBBA@998?8>2;7<8::9BC@9979DB?C?CBEC?AA>AB?AB@A?AB?>>>;===>@=ABCBCEE=@999988&7333828;86
@N9IO0:00849:06161
TACAGAGGGTGCAAGCGTTGTTCGGAATTATTGGGCGTAAAGCGCGTGTAGGCGGCTTTGCAAGTCGGGTGTGAAAGCCCTCAGCTCAACTGAGGAAGTGCGCCCGAAACTGCAGAGCTTGAGTACCGGAGAGGATGGCGGAATTCCCCAAGTAGAGGTGAAATTCGTAGATATGGGGAGGAACACCGGTGGCGAAGGCGGCCATCTGGACGGTCACTGACGCTGAGACGCGAAAGCGTGGGTAGCAAACAGG
+
CCC<<@AA;;:;A.44:;:@<>CD@B@B@CC@CE?BBBCF:;;B@@@B@@@@BC?BCE=AAA????@@9998<<<6;8808:;8?ABB=??AAB?B599BBDCD:>>D>BABA???9:;?CBCBCC@C?BB;;7;AA=@B5:6:;?AC:B@BB?@:939>>>9>;?????AAAADBB2992919<<;=8::5:@B:A>BC@C@CCBBB?@?C?A@@@@@@CBCEBBCCCCA;;;0;;?@BB<BB@@@C;@@C?
@N9IO0:00855:06170
TACGTAGGCAGCAAGCGTTGTTCGGAATTACTGGGCGTAAAGAGTGCGTAGGCGGTTAACTAAGTTTGGTGTGAAATCTCCCGGCTTAACTGGGAGGGTGCGCCGAAAACTGGCTAGCTAGAGTGTGGGAGAGGATAGTGGAATTCCTGGTGTAGCGGTGAAATGCGTAGATATCAGGAGGAACACCTGCGGTGTAGACGGCTATCTGGACCATGACTGACGCTGAGGCACGAAAGCGTGGGGAGCAAACAGG
+
BBCCCCCAC:66@7A@BCADC?BB8A<B<@@BBB<BA@@A6;:@@@@BBDD@::37286:98-3;=4<?A@@:983:78>A,9398496>=BA9BCD=CCCCD?AAA@6@@B;>>BCBBBBB>?;;@<3>@<<58;@@@B:>:><><AA==;;;>9939;;;500000A>>>888@A>AB5;4;@@<;;;@<@@A@@@AA<@@@BBAB?CB@CCCCCCCDCCCCB<;5;@A;;;0:;@;;;;*:@;;;,:??;
@N9IO0:00856:06180
TACGGAGGGTGCAAGCGTTATCCGGAATCACTGGGTTTAAAGGGTGCGTAGGCGTGGCGTAAGTCAGTTGTGAAATTCCCCGGCTTAACCGGAGGGACTGCGATTGATACTGCGTCACTTGAATCAGGATGAGGTAGGCGGAATGTGGCATGTAGCGGTGAAATGCTTAGATATGCCATAGAACACCGATTGCGAAGGCAGCTTGCTGGACCTGTATTGACGCTGAGGCACGAAAGCGTGGGGAGCAAACAGG
+
CCCC9AAC>@@@>.49;:7;BC@D@B?@@@@999,:D.99,;;0:BBCB@A=;:;A>AABA=A?>?@?;?>?@@;@@BEC9@=@A6:3:>A=@AB;@@BBABBC>BBCC@@@@;:;BBB>CFACBAA@CDABB>A@@<@B?C@DCDC@CCCBBBABC@ECDD=BBCDAGFBBA;<;5;;:@@;B@A=BBB@CCCE8;7:@@AC@BCCC>AA?DBAAA=A@@CC@@@A>@AA9::/9:99???3@@@@@9@@@=
@N9IO0:00858:06176
TACAGAGGGTGCGAGCGTTGTTCGGAATTACTGGGCGTAAAGCGCGCGCAGGCGGCTTCTTAAGTCTGTCGGTCAAATGCCGGGGCTCAACCCCGAGCGTGCCGAGGATACTGGGAGGCTGGAGACATGTAGAGGCAAGCGGAATTCCGGGTGTAGCGGTGGAATGCGTAGAGATCCGGAAGAACACCGGAGGCGAAGGCGGCTTGCTGGGCATGGTCTGACGCTGAGGCGCGAAAGCGTGGGGAGCGAACAGG
+
CCCFBBBC=?@>A;4;9;6;==CD@E@B?BBBDE?BBB@A6:;;:@?ABAA?BB>BC?CC?C@BB@=@A00+0=>>30/08AFJ0A@@D@DEL;;;;@A;4;5;=B?A???;;;0;@7CCCACCEAA?@BAA@A@CB@CBC@D?B;@6;;.;ABBBDC@CGADACCBBBCCBAAAA>B?B>BB@BCB?B>:;7;BB?C?CC@AA=A@@??9?@@B7@@@::9937=33.3@AABB>@?:AA::/A@><<5??@6
@N9IO0:00859:06170
TACAGAGAGTGCGAACGTTGTTCGGAATTACTGGGCTTAAAGCGCACGTAGGCGGTGTCGTAAGTGTCAGGTGAAATCCCACGGCTCACCCGTGGAACTGCCTGGCATACTGCGATACTCGAGTGTGGTAGGGGAGAGCGGAACTCCTGGTGGAGCGGTGAAATGCGTAGATATCAGGAGGAACACCGGTGGCGAAGGCGGCTCTCTGGTCCACAACTGACGCTGAGGTGCGAAAGCTAGGGGAGCAAACGGG
+
:99==;9;CBBA@A>@AA=A@>BBABAGAEBBBB<BB<A@6;<BBBAA@@B;::6;CBBBCC@BBAAA:;6;@?@9@@?8AA@<:<;CCC>AACAB@DGBB?BB?BABBCAAABBBAAB;;;A@A@@=@ACCC9AABABC8;7;CC?BCABB@CCCDACCCI?;;=C@@A@BBAB@@;>>393:::>B<;;6;@?<?;9919<<<??@?BA=A;;4:;;;>AAB@@@=@@@ABB;@?989<<5?ACCD<AAD=
@N9IO0:00821:06230
TACGTAGGTGGCAAGCGTTGTCCGGATTTATTGGGTTTAAAGGGTGCGTAGGCGGTCTATTAAGTCAGTGCTGAAATATCCCGGCTTAACCGGGAGGGTGGCATTGATACTGATGGACTTGAGTGCAGTCGAGGTAGGCGGAATTGACGGTGTAGCGGTGAAATGCTTAGATATCGTCAAGAACACCGATAGTGAAGACAGCTTACTAGACTGTAACTGACGCTGAGGCACGAAAGTGTGGGGATCAAACAG
+
9<A;6657/0)09)///0)/5<?G<@@A=AC@IE=AA;BB;@A<ABCC<;;<@B=B@ABC8;5;AB;;;DD@AAG>@A@@D6A:BC?C?B8@=055909;6;;;9>>;<ACAAAD?BBC?BCB@A@BBBA@@B?DBB?@A>@@C@A@AD?BAAAA;;6;AA?<A=BB=A@CBCCCBC<=4::4:;;6:::555;<7<<=555;498;33344:9<6:///////8671888999,33::===1<<===5<;;
@N9IO0:00827:06214
TACGTAGGTGGCAAGCGTTGTCCGGATTTACTGGGCGTAAAGAGCGCGCAGGCGGTTATTCAAGTCGAATGTGAAAGCCCCCGGCTTAACTGGGGAGGGTCATTCGATACTGTTTAACTTGAAGGCAGGAGAGGGTAGTGGAATTCCCGGTGTAGTGGTGAAATGCGTAGATATCGGGAGGAACACCAGTGGCGAAGGCGACTACCTGGCCTGTTCTTGACGCTGAGGCGCGAAAGCTGGGGGAGCAAACGGG
+
CBBBB>B:>B?BB8<<;?5::<5>::;;)5<;;<4<B@@@5?AA<:;@ABA>BB>B@BB?BC:9;A996;6<BBE0;;@?@,@>@@5;25;;BB7@A@;@BBA7;;>>BB??>?7?2662658=:<==:<<<>?8=;88:)/+/6;>8A;<@>==5555>==7=====<<;:9:99:2<>9>:=<<7::55.499396544:9885::5:9>>>;>A7<;<:><<:>:>:;;<<(4433333$3348:4:;;3
@N9IO0:00858:06219
TACAGAGGGTGCGAGCGTTGTCCGGAATCACTGGGCGTAAAGGGCGCGTAGGCGGCCCGGTAAGCAGGGGGTGAAATCTTGCGGCTCAACCGCAAGGCTGCCTTCTGAACTGTCGGGCTGGAGCACGGTAGAGGCAGATGGAATTCCCGGTGTAGCGGTGGAATGCGTAGAGATCGGGAAGAACACCAGTGGCGAAGGCGGTCTGCTGGGCCGTTGCTGACGCTGAGGCGCGACAGCGTGGGGAGCAAACAGG
+
;>?6666=4///9///00+/<<=B?B8:;;;;;?6:95:=4<<6<=@<<@@:;?:@<587@@7>>?=<<<.77?A,00/)//:6::<<9=8<<<,0+0=0/)/49:==9==?@@?C=BA<5:9444405:;<>8<<555;7:6;048346:;;::@B8BA7;8==<<<<<;99999:1:8<=9==<8<==<8;55236;;7===<888=6=7==7===888==:A<@8=::743>@?::;==177<CC;BBC4
@N9IO0:00863:06258
TACGTAGGGTGCGAGCGTTAATCGGAATTACTGGGCGTAAAGGGTGCGCAGGCGCTCCGCATGTCGGGCGTGAAATCCCCGGGCTTAACCTGGGAATTGCGTCCGAAACTATGGAGCTGGAGTGTGGCAGAGGGAGGTGGAATTCCACGTGTAGCGGTGAAATGCGTAGAGATGTGGAGGAACACCGATGGCGAAGGCAGCCTCCTGGGCCAACACTGACGCTCATGCACGAAAGCGTGGGGAGCAAACAGG
+
BBBCCCC>6>BBCBB@BE?B@CBB?B?B?BBBCC=BCBBB=BD>BAAA@@99696:>5:547<<333(338:;>6<=<<.<A9;;7;=B=AAA;A>A;?@??;7<<>7<@B@B=ABBCC@AAABBB=C;;<AC<;;:;C@C@B>B=A@BA@@@CCC@CCCC?CBBBDDBCCDDDAA<AC5;7:@=>::::5:@@=A5:9??;==;<<<-:4:>AA@@@?999?=?999<>:::-987<<=>3?ABBC=A;;6
@N9IO0:00815:06307
TACGTAGGGTGCGAGCGTTAATCGGAATTACTGGGCGTAAAGTGTGCGCAGGTGGCTTCGCAAGTCGAGTGTGAAATCCCCGGGCTTAACCTGGGAATTGCGCTCGAAACTACGGAGCTGGAGTGTGGCAGAGGGAGGTGGAATTCCACGTGTAGCGGTGAAATGCGTAGAGATGTGGAGGAACACCAATGGCGAAGGCAGCCTCCTGGGCCAACACTGACACTCATGCACGAAAGCGTGGGGAGCAAACAGG
+
BCBBCCCF=BBBCCBBBB@B@BCD@C>@?@BBBC>CCCCC>CCCCC@@@994:A=BB@BBCC@CBAA@@@@ABBG;<:::&9:1=:3:::7:?B9?<>>ABCBCCCC=6BBBBB>:::A?=?B???A=?=?<<<6<>9??@G@D?C@CBBAAABBECAABBC>CCBBA;A@BBBBCC:;;@C?@A@==8=>9>::447;;:>:49.49:1:.438<?@@A@@@@=@;;;;;BCB6;;:;BBD;<;;AC>BCB?
@N9IO0:00829:06284
TACAGAGGGTGCTAGCGTTGTTCGGAATTATTGGGCGTAAAGGGCGCGTAGGCGGTTTCGCATGTCCGATGTGAAAGCCCACCTCTTAAAGGTGGAATTGCATCGGAAACTGCGAGACTGGAGTGCCGGAGAGGGTGGTGGAATTCCTGGTGTAGAGGTGAAATTCGTAGATATCAGGAGGAACACCGGTGGCGAAGGCGGCCACCTGGACGGTTACTGACGCTGAGGCGCGAAAGCGTGGGGAGCAAACAGG
+
ACCCCDDI?BBABBCBBB=::8;C@CAF?@A@EC=B@@?A<AD>BCBBB@>;=<8<=6==AA:::C?BA:::@@@9@@@;?C?BCB=@@9@:@@=B>B8;;AAAB@CE>C:::CBA;;;:5;@AAA?B?B;;;E>BB?CCAF@C>A?@C@B;;;ABB?BB@A;A=AAAABBA@@@@A=@A>A>AAA>A=AC>?;92818<8<;@@>AA>A??592:==?ABB>000:60/5;<>3:354;::&4499<677:;
@N9IO0:00841:06265
TACGTAGGGTGCGAGCGTTGTCCGGAATTATTGGGCGTAAAGGGCTCGTAGGCGGTTTGTCACGTCGGGAGTGAAAACTCGGGGCTTAACCCCGAGCCTGCTTCCGATACGGGCTGACTAGAGGTATGCAGGGGAGAACGGAATTCCTGGTGTAGCGGTGAAATGCGCAGATATCAGGAGGAACACCGGTGGCGAAGGCGGTTCTCTGGGCATTACCTGACGCTGGAGGAGCGAAAGTGTGGGGAGCGAACAG
+
BBCECCC?8A@@CBB@@@@BBC@D?C@C@BB?BG@E;:;?,::(4;;?@=B@CC>@A<A@@AB:9:BB;@@@9988-8:@?AB:BB?B;???5?><>;@@@?=B>@?@A;;;7;>B=<AC<AB@DAAAA;;==1BBB?>>=??A?B>BB?AAA:9395:?=>5BBBCA???@?>>0/(/6)/(0>A=A?BB@BBB?C?BB=@;@@@?AB:@@@=A?=@?<:0000)/8:=?BCCB>BCBBADD9A@??@;<<<
@N9IO0:00841:06298
TACAGAGGTCCCGAGCGTTGTTCGGATTCACTGGGCGTAAAGGGTGCGCAGGCGCCAGGCAAGTTCGGTGTGAAATCCCGGAGCCTAACTCCGGAATGGCATTGAATACTTCCTGGCTAGAGTATTGGCGGGGGGACTGGAATTCTCGGTGTAGCAGTGAAATGCGTAGATATCGAGAGGAACACCAGTGGCGAAGGCGAGTCCCTAGACAATTACTGACGCTGAGGCACGAAGGCTGGGGGAGCAAACAGG
+
CBBBB<;4:@<2;B000>7>>7=:<;;4:9:44;.4;;99)//)/70////)099;9A=A<8@A<BB?BBA==<4594)5598@9;406@@380;05A8@@B?BD?@@@B7?<:;.9=<?;878D3817<<;<='>@@B>A6:04??A>AA@@@??>?BBC>CBBCBCD?::5<:::>@4:39@@<AA::,833,327@@A7::53;9?70*/4-------599/3,333@A5;0;@ACCD3EBAAB9?==:
@N9IO0:00852:06304
TACGGAGGGTGCAAGCGTTGTTCGGAATTATTGGGCGTAAAGCGCGTGTAGGCGGTTGTTTAAGTCTGATGTGAAAGCCCTGGGCTCAACCCGGGAAGTGCATTGGAAACTGGGCAACTTGAATACGGGAGAGGGCAGTGGAATTCCTAGTGTAGGAGTGAAATCCGTAGATATTAGGAGGAACACCGGTGGCGAAGGCGGCTGCCTGGACCGATATTGACGCTGAGACGCGAAAGCGTGGGGAGCAAACAGG
+
;;;C@CCM>BAAC<@@A@?BC@DC?D?B9;;@CC=CCBBB<A:;:@@?@?A=?A6:697=8=:>@984>??@ABB9:;B;999.997>:A?<AA<A=A@B:9:>A=@@8?@@?8=@:>><@B8B@ABD6::;;;0;AA<;79=<?C>@AACBBBC@BBB@@@;@C7;:@>?@@@7@@=??=??DAA>A?BB?@??69.49399;;7<=5;;8<@B@@;@B@;;;;99;???999/9<;??AA6@AABB=BBB@
@N9IO0:00856:06297
TACGTAGGGTGCGAGCGTTAATCGGAATTACTGGGCGTAAAGTGTGCGCAGGTGGCCGCGCAAGTCGAGTGTGAAATCCCCGGGCTTAACTTGGGAATTGCGCTCGAAACTACGTGGCTCGAGTGTGGCAGAGGAAGGTGGAATTCCACGTGTAGCGGTGAAATGCGTAGAGATGTGGAGGAACACCGATGGCGAAGGCAGCCTTCTGGGCCAACACTGACGCTCATGCACGAAAGCGTGGGGAGCAAACAGG
+
ABBBBCDC=;<;CCA@CC=@>@BA@B>@;?@;;;9;ABCC>C:;:CBBC9929:2;@CBBBD=BAA@@A@==@@?6;:;;*:?8@@5;699<AA;A=?=@@@?=A@;;8AB?A@998:BBA:88??A;??@???A9?;?<8A=B>B?CCCBBBCC>B?@A@@:BAA@<@AAB;;;;=6;;<@<????BCDC@@?@>@=@@88174=<>=6>2;5:@@AAA998:;<9::>?@A<3@@AA@@@5AABBG?@@@>
@N9IO0:00860:06280
TACAGAGGGGGCAAGCGTTATTCGGAATTATTGGGCGTAAAGGGCGCGTAGGCGGCTTGGCAAGTGAAAGGTGAAATCCCTCGGCTCAACTGAGGAACTGCCTTTCAGACTGCTTTGCTTGAGGCCGGGAGAGGCGAGTGGAATTCCCAGTGTAGCGGTGAAATGCGTAGATATTGGGAGGAACACCAGTGGCGAAGGCGGCTCGCTGGACCGGTTCTGACGCTGAGGCGCGAAAGCGTGGGGAGCAAACGGG
+
BCCGCBCCBC2BB?BC@@<AB>AC?B?B?AA=BC=BCCBB=BD=BBCCA@?<:;4;;>@?CC@BBBBD;?8=999.:@D9??A;A@@??AAA@@=@=AAAB@BD>BBBBBAAAAA299939=?9?=AA;BBAA@BBABA@?B<><=C<@ACA???@A?BBCF>BBAA>@=<<??:=>5??<??AAA@CAAA=@@B?A=@@=@BBBEDE?CC@C@C@BCCBCBAA=8949?>AAA9@>?9999-;@>@A<ACC<
@N9IO0:00826:06337
TACAGAGGGTGCGAGCGTTAATCGGAATTACTGGGCGTAAAGCGCGCGTAGGCGGCTTTGCAAGTCGGGTGTGAAATCCCCAGGCTTAACCTGGGAACTGCATTCGAGACTGCATTGCTAGAGTATGGGAGAGGGAAGTGGAATTTCCGGTGTAGCGGTGAAATGCGTAGATATCGGAAGGAACATCAGTGGCGAAAGCGACTTCCTGGACCAATACTGACGCTCATGTGCGAAAGCGTGGGGAGCAAACAG
+
DCB:6;@B9A@@A;5:4;2:5>A@>B?C?BBCDC;ABCDE8;;;:A???CC?::8:DD9??A9?<=?=5<<;>@@8@@@@6@@;AA@A?A=???8?<??BBBB?CB>7888:9<;28A>=?>@@@@BB9AB?AC<A>A@<:=088-86=786878;A:=>BB:A@<76229@=:;;8<6=7=:;;;>A8885;>>>4=;;;==8<9@C<AA<?:>;;97:;969@@=>=A@@@D3;;;==<</89:8:/666
@N9IO0:00830:06334
TACGTAGGGTGCGAGCGTTAATCGGAATTACTGGGCGTAAAGCGTGCGCAGGCGCCTCTTAAGACAGGTGTGAAATCCCCGGGCTTAACCTGGGAATGGCGCTTGTGACTGGGGGGCTTGGAGTGCGGAAGAGGGAGATGGAATTCCTGGTGTAGCAGTGAAATGCGTAGAGATCAGGAGGAACACCGATGGCGAAGGCAGTCTCCCTGGGCCAGCACTGACGCTCATGCACGAAAAGCGTGGGGGAGCAAACAGG
+
AAB>>BCC7@BBC;;;;;>A=ABB@A<@=@BBBC?;;;JG6B==665;9592955.55949499:<A;?@>BA@6<<<<2<>4558=8<8<<=)516;6=AA=15599>>ABBBB(;;=B=BC;;:;59;;5:5,5A=>C?B=@7@4545<:4:;;<;BBBC=;;;DCBCEA;;:99<@D?C@::9:=944.4493939:999555)59>2;8=55599950/////////55555'59955555$5555>4=;;4
@N9IO0:00836:06348
TACGGGCGGAGCGAGCGTTGTTCGGAATTATTGGGTGTAAAGGGTGCGCAGGCGGTCGATTAAGTCGAAAGTGAAATGTCCACGGCTCAACCGGGAATCGGCTTCCGATACTGATCGACTTGAGTGCGGGAGGGGAGCGTGGAATTCCCGGTGTAGCGGTGAAATGCGTAGATATCGGGAGGAACACCTGTGGCGAAGGCGACGCTCTGGCCCGTAACTGACGCTCATGCACGAAAAGCCAGGGGAGCGAACGG
+
CCCC@8DD?:;;B;5:?A>AA@@@?@AE@CC?CC=BABBB=BE>BAACA@@;994:ABAC?@<@B;;;@9A@<;5):C@@8AAB8BBAB;@;@A;A>@@@@BB?B@BBACC@@@BBA@@?<??ABBAAB<BBFC:AAC??@?B@B?BC=C?CC@>>>@=AAAA<9:9BA@@BC@@?CF<???B@AAA@AAAB>AAC?C?BBBAAAAAAB?BE<AAA>A???;;;>?>>>>A??;77+//(....&..3:<7888
@N9IO0:00838:06353
TACGAAGGGTGCGAGCGTTATTCGGATTTATTGGGCGTAAAGGGTTCGTAGGCGGGAAGGTAAGTTAAGTGTGAAATATCTGGGCTTAACCCAGACAGTGCATTTAAAACTATTTTTCTTGAGTGCTAAAGAGGGTGGTGGAATTGCTGGTGTAGGAGTGACATCCGTAGAGATCAGCAGGAACATCGGAGGCGAAGGCGGCCACCTGGTTAGTTACTGACGCTGAGGAACGAAAGCATGGGGAGCAAACAGG
+
BCCB=@CD>AABB@;@BA>AB@BB?BBB<AB>AA<???BB<AB:?<@A???=?BC@MAD@@?<?A?B?BBBBA@@<?A??@A@8@?9>9?@9???@@@@@?AAA8>>>2;;;ACCC1;;>A?>;:9@?B;;;;@;@C?CC@CACACCBB?BBBCC:;;B@@@@BD@DEBC;;;@@@AB@@=@?BAAAC?@@=@AB@B?CB>A=@@=AB?CABBF@CCCCCAAABBBB?B>A@BB:??@@@@A9AA@@C=A@A=
@N9IO0:00849:06335
TACAGAGGGTGCGAGCGTTGTCCGGAATCACTGGGCGTAAAGGGCGTGTAGGCGGCTGGATAAGCCGCGTGTGAAATCCCGGGGCTCAACCCCGGAACGGCACGCGGGACTGTTCGGCTAGAGAATGGTAGAGGCGAGTGGAATTCCTGGTGTAGCGGTGGAATGCGTAGAGATCAGGAAGAACACCGGTGGCGAAGGCGGCTCGCTGGGCCATTTCTGACGCTGAGGCGCGAAAGCGTGGGGAGCAAACAGG
+
CCCCAA@B;A@@A;44;:59<A=A?B=@@@?:;:/<A@@A<AA<BBABC@@?:97:AA=?;;6::,009=@@BBC>BAA8?==2>=;<7=?=1C8C<=?9?B??>AD;AA><?<AA>BBCBBBB?>>9==<9749<=?@?=D@C@C@BB@BCBBBDC@BB=?<???A@@@@@@@@@@=@@CC>@@D@C?CD?BB?;?88818?>?ABCE>C@CBC?CBBBAA@?=?@:;;;?@@;@BCCCDD9A@CCE>@@@?
@N9IO0:00855:06353
TACGTAGGGTGCGAGCGTTAATCGGAATACTGGGCGTAAAGCGTGCGCAGGCGGTTTTGTAAGCCAGATGTGAAATCCCCGGGCTCAACCTGGGAATGGCATTTGGGACTGCAAGGCTGGAGTGTGGCAGAGGGGACTAGAATTCCTGGTGTAGCAGTGAAATGCGTAGATATCAGGAGGAATACCGATGGCGAAGGCAGGTCCCTGGGCTAACACTGACGCTCATGCACGAAAGCGTGGGGAGCAAACAGG
+
GCCBBDB=6;@>B:444;8@:?@@<@-00>000(/;;CB9:9>>@????B?B@=@@@50004=:;@AB9<;CCD=BBAB8AA<ABBD@C@DEG>B=@@=;;;;4:F;BBBCGCAC?BAB=AACABB@BCBCCCB::;<BCB=C?C;;;?AA@A@>??CDKE>@??CBBBCBB?<<@=@@>A?AAA:@>7:,3773924558A<<4:::(333,3=@=>@9978>=;??;7;881;@>>?AA6@AAAA9@BA5
@N9IO0:00836:06370
TACGGGGGGGGCAAGCGTTGTTCGGAATTACTGGGCGTAAAGGGCGCGTAGGCGGTTGGATAAGTCAGCTGTGAAAACCACGGGCTTAACTCGTGGCCTGCAGTTGAAACTGTCTGGCTTGAGTGTGGGAGAGGAGAGTGGAATTCCTGGTGTAGCGGTGAAATGCGTAGATATCAGGAGGAACACCGGTGGCGAAGGCGGCTCTCTGGACCACAACTGACGCTGAGGCGCGAAAGCTAGGGGAGCAAACAGG
+
AABCBBBCCB"CB7:;AA?AB?CC@B?BABBBCC=B;;;D:@@<@AABCDCACB?@7969BB<@@B<@==B>>CDD;D@ECA<5<A?B?BC>C652479445;;055=7===;;;=:=?:B=B;:9AB;AABB?BBBBCGAD?C@C@BB?BBAAABB=A:::5;>?@?A@@@??>A?<<?4:.8::6A877.38717633.3;;@BBF?CC@CBA=A;::===44496988373(39==@CC;A@CCD<@AA5
@N9IO0:00837:06396
TACGTAGGGTGCAAGCGTTAATCGGAATTACTGGGCGTAAAGCGTGCGCAGGCGGTTTTGTAAGACAGGCGTGAAATCCCCGGGCTCAACCTGGGAATGGCGCTTGTGACTGCAAAGCTGGAGTGCGGCAGAGGGGGATGGAATTCCGCGTGTAGCAGTGAAAATGCGTAGATATGCGGAGGAACACCGATGGCGAAGGCAATCCCCTGGGCCTGCACTGACGCTCATGCACGAAAGCGTGGGGAGCAAACAGG
+
=9595<:;)/00/)////)5.555.5.54@?@@B6;455=09?;4/0///718:<===0///)/0///+//3933(39;;.88(/00/)/599:1:+446::?@<@@<:;;BBBB>BCCD@BCBBBB=BBBCCCCC1=669<.50539999555999::5555&5;;<==>>>;;A;;:<=:=<><<8<5557;<:2;183-3888&333(4.44:444444444;<<<;;;<::4<555@@@4995==3;;@=
@N9IO0:00839:06373
TACAGAGGGTGCAAGCGTTAATCGGATTTACTGGGCGTAAAGCGTGTGTAGGTGGCTTCCTAAGTCGGTTGTGAAATCCCTGGGCTCAACCTGGGAATTGCAGTCGATACTGGGAAGCTAGAGTTCGGTAGAGGGTGACGGAATTCCCGGTGTAGCGGTGAAATGCGTAGATATCGGGAGGAACATCGATGGCGAAGGCAATCACCTGGGCCTGACTGACACTGTGACACGAAAGCGTGGGTAGCAAACAG
+
CCBBBA@C<;;;C5::@@<@<ACC:;:B=BBCCD>BBBCC>BBBAAAA@??=9958A<@=@A>A>@??B?C@>><5::9,:9:+9@AA?B?BBB>B?C?BCA@?@@@==@@ED:A8=>@?;;;;:>>9===887)8::;?;@<@<@F:@<>>;;:>=;@??A9A@A@>>=A>=>AAD9@94?:>>>?@@>><>9?8>:=>:>>==6<<9/84;//.8333;9=9595:66988)268222'26575=3766
@N9IO0:00844:06373
TACGGAGGCCTCGAGCGTTGTTCGGAATCACTGGGCTTAAAGCGCGTGTAGGCGGAACGGTAAGTACTTTGTGAAATCCCCGGCTTCAATCCGGGAACTGCTTGGTATACTGCCGTTCTTGAGGCAGGTAGGGGTCACTGGAACCTTAGGTGGAGCGGTGAAATGCGTAGATATCTAAGGGAACGCCTGTGGCGAAAAGCGGGTGAGCTGGGCCTGACCTGACGCTGAGACGCGAAAGCGTAGGGAGCGAACGG
+
BCBB4;;AD@AA@000=<<BB@@@=@@BBDCCFD>BD@CC:;;AAA?@@AB?BB@C?BC@CC@CCCCCC<@?A@@0;<CC.;7;A?BBADC?CC;@;@A@?A>A<@@;;;:;;?BB8::=?@>>>::3:77;7079==;:::.924.44347-3338499:=255:A@?@@@955?@7;=/425?>7=>=7487333&33//(/6///::;2:5:88638/////7:;:><?949:(44544:;.66///)/88
@N9IO0:00857:06363
TACAGAGGGTGCAAGCGTTAATCGGAATTACTGGGCGTAAAGGGTGCGTAGGTGGTTGGATAAGTCAGATGTGAAATCCCCGGGCTCAACCTGGGAACTGCGTTTGATACTGTTCGACTAGAGTCTGGTAGAGGGTAGTGGAATTCCGCATGTAGCGGTGAAATGCGTAGAGATGCGGAGGAACACCAGTGGCGAAGGCGCTACCTGGACCAAGACTGACACTGAGGCACGAAAGCGTGGGTAGCAAACAGG
+
CCCBBBBB<@@@B8;9>@:@5>AB?C@C>AACFK>B@@@E>DD;??CCCBB?BB?B9><>@A>ABBBBBBA??>;3@:::19=3?/0/6;5;@;2?5:;B<BBB>BCCB@B@9377@?<AABA9;;C;C=BB??7CBBBC?C>B?B?BB@:::@@@@<@AAA;BBBBAAAB::;AAB=BA=B;@AB?CCDC@CAA<A=000AAA;CB@CE?B?AAAAABABAAA;;6:@BCDG@CBAAAA<AA@@AA<AAB?
@N9IO0:00862:06380
TACAGAGGGTGCGAGCGTTGTCCGGAATCACTGGGCGTAAAGGGCGCGTAGGTGGCCTGATAAGTAGGGGGTGAAATCTCGCGGCTCAACTGCGAGGCTGCCTCCTAAACTGTCGGGCTCGAGCAGAGTAGAGGCAGGTGGAATTCCCGGTGTAGCGGTGGAATGCGTAGAGATCGGGAAGAACATCGGTGGCGAAGGCGGCCTGCTGGGCTCTTGCTGACACTGAGGCGCGACAGCGTGGGGAGCAAAC
+
CBB=BBBB=BBBA;44;;59<@@C@C@CBCBBBB=BBBAA9??;@A@CBCC?BA?A@BBACA?AAAAAAA1ABBF<8;:BB>??B??>?C???A?=9?9:9?AA?AAB=A=<<988,:==????@C@A@AAAA?BBB?BC@C?B?BB>B@BBCCCCC?BB>A>@A@@??>==<=999,9?AA>ABB??>??;?BB?B@BB@B=@@AB@A=A@?>8<::?A@@@@@::49A@@@B??<ABBBB3@@;<=69
@N9IO0:00866:05781
TACGTAGGGTGCAGGCGTTAATCGGAATTACTGGGCGTAAAGCGTGCGCAGGCGCCTCTTAAGTCAGATGTGAAATCCCCGGGCTTAACCTGGGAACTGCGTTTGAAACTGGGAGGCTAGAGTGTGGAAGAGGGGGGTGGAATTCCAGGTGTAGCAGTGAAATGCGTAGAGATCTGGAGGAACACCGATGGCGAAGGCAGCCCCTGGGCTGACACTGACGCTCATGCACG
+
9>;;;>=>4=CAAA=;9;.54@@C<B8;05>::D=;66<B9B;:;@A@=@?:;::=ABC@C?BCBB=CA<;96>4<B<<0<>4BB7;7;8AAB=B7;;CBABD;9:C=AA<=6==9<<>>:@@;?@7@<>======&<96;=A>B>@A@DBBB??@>?999.:@@AACDC:::???.334:439:=<>>B?DBC?A;?=7733&377.77<>?==8:52225;58>>=:8
@N9IO0:00895:05761
TACGAAGGGTGCGAGCGTTATTCGGAATCACTGGGCGTAAAGGGTGCGTAGACGGTATATTAAGTTTGTTGTTAAAGACTCTGGCCTAACTGGAGGGTTGCGAATGAAAACTGGTAAACTAGAGGGTGAGAGAGAGAAGTGGAATTCCCGGAGTAGCGGTAAAAATGCGTGGATCTCGGGAGGAACACCAATGGCGAAGGCAGCTTCTTGGCTCATTCCTGACGTTGAGGCACGAAAGCGTGGGGAGCAAACAGG
+
BCCCCADK>CCCCA@@AB?AB?BB@B?BBBCABB=BCBBB7;<0<C@A;;;;AB=@@A@B=D6:;?/99=@@?BB<BCCCCCD@C???;>=?9>@>8?40000*0<<<<*:8;5;;>7>><<BCC=AACBBBBBBEEACAA=@;@<@B;B>AA@CBAA>;;;;;*;;;<=G;CB<<BBB=BD=@=@AA?B>BA?AA@>?;@=>>>2:9/85<88AB?B?BBBBA?=A9879BBBDC>B>=8998-9@<??8?AA=
@N9IO0:00895:05764
GACAGAGGGTGCAAACGTTGTTCGGAATTACTGGGCGTAAAGCGCGTGTAGGCGGCATGGCAAGTCGGGTGTGAAAGCCCTGGGCTCAACCTAGGAAGTGCACTCGAAACTGCCAACGCTTGAGTCTTGGAGAGGAAGGCGGAATTCTCGGTGTAGAGGTGAAATTCGTAGATATCGGGAGGAACACCGGTGGCGAAGGCGGCCTTCTGGACAATGACTGACGCTGAGACGCGAAAGCGTGGGGAGCAAACAGG
+
BBBA@ADE;;9:B<2BB@=BA?BD?B?A?AAACB;ABA@A0;;;;BABA:;4::2:@A@?BA??:??;4=A99:4(38;1873,39AA<@<@79,3,33=?<;7<933(39;=)0(//:;6988999?B?CCCD@D?B?BD@D@C?AAAA>ABCCBBB@BBCC>C?BBBBBBBBA;;;0;C>C@BCC@F>@@=???<??AA?B@B?AAB?BBB>BAAABA@@CA;;;;;CAC;;;0;@@@@BB7@@@BB=BCC?
@N9IO0:00895:05803
TACGAAGGGTGCAAGCGTTAATCGGAATTACTGGGCGTAAAGCGCGCGTAGGTGGTTCAGCAAGTTGGAGGTGAAATCCCCGGGCTCAACCTGGGAACTACCTCCAAAACTACTGAGCTAGAGTACGGTAGAGGGTAGTGGAATTTCCTGTGTAGCGGTGAAATGCGTAGATATAGGAAGGAACACCGGTGGCGAAGGCAGCCTTCTGGGCCAAACACTGACGCTCATGCACGAAAGCGTGGGGAGCAAACAGG
+
AB;6;5AB;00/@)//008<<BBC@E?B?BABCC?A@@?>9<9:9??@ABB?CB?C>BBBBB?AA>A:??;?AA?9?@?@2@@8??BB?B???>:??AACC@A<6;::-888855528::<8666<B?CJFDDI?CDDCDAC@C?=?:B<@BB@@@A89973(43388>=A@@??949497?7??@=@8<:5:00+/6:::;:@9??C>2@.59)5:;;78///7---//997773::00>>>)0//77.7:<8
@N9IO0:00897:05805
TACGGAGGGGGGCCAGCGTTGCTCGGAATCACTGGGCGTAAAGGGCTCGTAGGCGGTCTGATAAGTCCTGTGTGAAATCCCTTGGCTTAACCAAGGAATTGCGCCGGATACTGTCGGACTAGAGGCCGGGAGAGGGAAGCGGAATTCCGAGTGTAGCGGTGAAATGCGTAGATATTCGGAGGAACACCGGTGGCGAAGGCGGCTTCCTGGACCGGTTCTGACGCTGAGGAGCGAAAGCTAGGGTAGCAAACAGG
+
7;>@.599995#/4/////)/449<7=:>699CBF>CBBBD>CC?CCCCC@@=9;8;CAAAA@=@;;4;??A@@@E>BBB<A<=4:@8<8<8<7;072;;>;00+/599779::?;8:=ABA?>5>6?=2:6:CC;B5;;;4;;B=B?DECAAAAAAB>;;;C=;;;CBAAA???;??;B@;@?BBB?C@@@<@AA>A>BBAFJAD?AA?AA?A?A?BBAAABCBBBB?BBBBBB9@ABBCC>BAAABB>B@@;
@N9IO0:00905:05766
TACGGAGGGGGCTAGCGTTGTTCGGAATTACTGGGCGTAAAGGGCGCGCAGGCGGCGGTTCAAGTCGGGCGTGAAAGGCCTGGGCTCAACCCGGGAATGGCGCTCGAGACTGGACTGCTCGAGTCCGGGAGAGGATGGTGGAATTCCCAGTGTAGAGGTGAAATTCGTAGATATCGAGAGGAACATCGGTGGCGAAGGCGGCCTTCTGGACGGTGACTGACGCTGAGACGCGAAAAGCGTGGGGAGCAAACAGG
+
@@BB9B@B@A,==0/0::8;@<CE@C@B@BBB@@7<@?C>)9<6:BBCCDC@BB?9;:;@CC@D;;<<.::@596)58=7<<=255:;399)44)47;=8=====<@ABB@@=@AA@@??=>99:;=A9ABBB@BAA=::2:2929A8@@A@@AA@A<>>@C=B?BB@@@AAA@ACCCCCAI@@@AAA=;;59>?29.44.4.463346:::7;:;<B?@@@@@@;;;@??;;;;&:>5;5<<+;<5560/<:5
@N9IO0:00869:05814
TACAGAGGGTGCAAGCGTTGTTCGGAATCACTGGGCGTAAAGCGCGCGCAGGCGGATGGTTGCGTCCGGAGTGAAATTTCGCCGCTCAACGGCGAAGCTGCTTTGGATACGGACCGTCTAGGGACCGGTAGAGGCTGGTAGAATTGCAGGTGTAGCGGTGGAATGCGTAGAGATCTGCAAGAATACCCGTGGCGAAGGCGGCCAGCTGGGCCGGATCCGACGCTGAGGCGCGAAAGCGTGGGGAGCAAACAGG
+
;@AABAAA<ABEC?BBBB>AA?@A<<5::@@BCC>BAAAD89:<<=A@@@A<AB?CBC@B?BCBBA=A6;<BAAA0;;):CC=BBCBB?BA=@@?=???@@??8@<AA@CB?BCADCBBBBA8::?C?AB@@@=@AA?BBBB@BACECC@BB@@@BB?BB@C@CBCCAAAB:;;BBBBC@BA=A;;;0;CC=B@C?A>BB?B?;;;BCC>E@C@;;;>BBBDCA?@@?@@@:;;0;=>>BBB9AABBB<;;;;
@N9IO0:00870:05827
TACGTAGGGTGCGAGCGTTAATCGGAATACTGGGCGTAAAGCGTGCGCAGGCGGTTTTGTAAGACAGATGTGAAATCCCCGGGCTTAACCTGGGAACTGCATTTGTGACTGCAAGGCTAGAGTACGGCAGAGGGGGGTAGAATTCCACGTGTAGCAGTGAAATGCGTAGATATGTGGAGGAATACCGATGGCGAAGGCAGCCCCCTGGGTCGATACTGACGCCTCATGCACGAAAGCGTGGGGAGCAAACAGG
+
9>?;@9;;09=@B;449;245:=B?C:;;@@@<6BBBBC65988=>??BB=?:9:>>00/08=>@BBBCCCB@@69999*;C9CA>A9A:CCC>B?AACCCDD<ABBBBAAAC8A;B?>?@AAABC8AAA;;7788$8?>A=A6:6A>8==9AA:<9255:/<>>>?@@A?@;;;A8==<>;>AA=@@==8<<=170795====+9<<099;@??>><AA7618;;888>=@AB<AAABDDE:???BF@CCC?
@N9IO0:00870:05839
TACAGAGGTCCCAAGCGTTGTTCGGATTCACTGGGCGTAAAGGGTGCGTAGGTGGCGGGGTAAGTTTGATGTGAAATCTCTGAGCTCAACTCAGAAATGGCATTGAATACTATTCTGCTAGAGGGTCGGAGGGGAGACTGGAATTCTCGGTGTAGCAGTGAAATGCGTAGATATCGAGAGGAACACCAGTGGCGAAGGCGAGTCTCTGGACGACTCCTGACACTGAGGCACGAAAGCTAGGGGAGCAAACAGG
+
BBB>=@B?BAA9A5<;BB>BB=BD<<=@CAAAA@:?B:;;0;A9ABCAA@A<@@=@CFG9EE;:;B9@>@?A;:;(9><<>>98:99A?AAAABAA90/(//;3:A9A??A983:===>@>@@A5::C?ABDC9;;@@@@>@5;7;BBB?BCBBAA;;;CCD?BBBCBB@@@>9::::;;5;5<;;4;@;;4;::29;ABBCCCAABC@BCB???@=@@???AAA@@9:99999.8<;<<>>389@CC;@?@<
@N9IO0:00877:05840
TACGTAGGGTCCAAGCGTTAATCGGAATTACTGGGCGTAAAGCGTGCGCAGGCGGTTTTATAAGCCAGATGTGAAATCCCCGGGCTTAACCTGGGAATGGCATTTGGGACTGTAAGGCTAGAGTACGGCAGAGGAGACTAGAATTCCTGGTGTAGCAGTGAAATGCGTAGATATCAGGAGGAATACCGATGGCGAAGGCAGGTCTCTGGGTCGATACTGACGCTCATGCACGAAAAGCGTGGGGAGCAAACAGG
+
BBBAJHHA9@A,0)/:00+::?DD?C8::;BBCD=BBCCC=C???ACCB@??CC>BBB8BBB@BB?BBA9:9A@@7@@@@5@@,0/6?6:6:CB9?99:68ABC>C>><AA@>@;@244:??@@@AB?AABCB@DCCBBBBB8;8;=BD@;;;AA:::ABAA:@@@@@@BCBB;;8<6<<6;9==A?C???>AAC=@=@@@@@@ABEEF>CCDCBCBB@@;;;::9>>?999555&544>>>>4>@@AA:@AB=
@N9IO0:00897:05842
TACGAAGGGTGCAAGCGTTACTCGGAATTACTGGGCGTAAAGCGTGCGTAGGTGGTGAGTTAAGTCTGTCGTGAAAGCCCCGGGCTCAACCTGGGAATGGCGATGGATACTGGCTCGCTAGAGTGCGGTAGAGGAGAGTGGAATTCCCGGTGTAGCAGTGAAATGCGTAGAGATCGGGAGGAACATCAGTTGCGAAGGCGGCTCTCTGGACCAGCACTGACACTGAGGCACGAAAGCGTGGGGAGCAAACAG
+
;;BAA@BC<A@<?.54>@9?:;;B?B?B?B;;;B=;:9CC=BBCBBBBCBB>AA>@@A@A>@=BA?;;@@@ABB?558==1?>7::::484??>8?6>:5:88;?6<??@?@7=8=BBB>>>A>>??<?BBAB>BBBBBB?B;>;?D:?<?BBBAAABDBAB<@@@>?????99999+98178?>;88::799==493::4:;A==<<4;;5;>?@A??==;::>57,579=D>0;=9>A;;-88==@6=::
@N9IO0:00867:05867
TACGGAGGGCGCAAGCGTTGTTCGGAATTACTGGGCGTAAAGCGCGTGTAGGCGGCTAAGCAAGTCGGTTGTGAAAGCCCAGGGCCCAACCCTGGAATTGCGTCCGAAACTGCTTGGCTAGAGTCCTGGAGAGGAAGGCAGAATTCCCACGTGTAGGGGTGGAAATACCTCGATACTGGGAGGAATACCCGTAGCGAAGGCGGCCTTCTGGACAGTGACTGACGCTCAGACGCGAA
+
ADCC9@AD?;:;A044>A;?@:CC@G;;:;BBBD>CMECE;<;AACCCCCC?CC?CCC@BBC@DBBB?A7::@@@0;;D=CBB<BB0;7;?9>@@G@D@DCCBB?BDB<@999817:;<=?>::A7AB>?>BD?B?B?998>;<6;>3/////,----&,,(,,(,,,(..3793/---(--(-(----'--22225.5.3305(.(.33222265556555:9>9>666555225
@N9IO0:00874:05905
TACGAAGGGGGCAAGCGTTGTTCGGAATTACTGGGCGTAAAGGGCGCGTAGGCGGCTTATCAAGTCAGGCGTGAAATTCCCGGGCTCAACCTGGGGGCTGCGCTTGATACTGATGAGCTTGAATGCGGGAGAGGATAGTGGAATTCCCAGTGTAGAGGTGAAATTCGTAGATATTGGGAAGAACACCGGTGGCGAAGGCGGCTATCTGGCCCGTAATTGACGCTGAGGCGCGAAAAGCGTGGGGAGCAAACAGG
+
;;BB@;AB;B*?B4;AA@?AGFED@D?B?BBCEE=B?@@C>CE>BBBCCBC@CCACC@BBBB=@B@CC:<@?:::.;=@A=BA<BBBB?C?CCCCC3CCCDCCC@@@@@@@@@A@A@A@?BC?@AADG?CCCC@CBBB;;9:>A<@A9@???=@A;;6;AAA=C@;:;ACCABA?BB0938<8<;<8=8::49@?;A<@A?@@@BCCB@BB>BBC@C?@@AAAB@@@>@@?;;;;&:4:?;>>/<::9909::5
@N9IO0:00880:05877
TACGGAGGGTGCGAGCGTTGTCCGGAATCACTGGGCGTAAAGGGCGCGTAGGCGGTTCGTTAAGTCGTTGGTGAAATCCCGGGGCTCAACTCCGGGGCGGCCGGCGAGACTGGCGGGCTCGAGCACGGTAGAGGCAGATGGAATTCCCGGTGTAGCGGTGGAATGCGTAGATATCGGGAAGAACACCAGTGGCGAAGGCGTTCTGCTGGGCCGTTGCTGACGCTGAGGCGCGACAGCGTGGGGAGCAAACAGG
+
BBAB?;CA7@CCBHBBBC@BBC@C@C@BCDBDDC=CBBBF8;;0;A9@AAB?BC?C@BBB@AADB@@B6<55=990999)555&5;;;7<<;.444+4;7<05055<<<<<<5444(437333:8=;9=988@<9::;;;=@=@?CC=B?BCA??BB?BB@C@???CBAABA??@BB6;6;A>AAA;A;;;;@@@;@=ABB>BCDBCCC>C@AA=A???=>@>000>;>>A@@?@;:9>ABB9BCBCC;;;;<
@N9IO0:00882:05897
TACGGAGGGTGCGAGCGTTGTTCGGAATTACTGGGCGTAAAGCGCGTGTAGGCGCCTCCTCAGTCTGGTGTGAAAGCCCGGGGCTCACCCCCGGAAGTGCATTGGATACTGGGAGGCTGGAGTACCGGAGAGGAGGGTGGAATTCCTGGTGTAGCGGTGAAATGCGTAGATATCAGGAGGAACACCGGTGGCGAAGGCGGCCCTCTGGACGGATACTGACGCTGGAGACGCGAAAGCGTGGGGAGCAAACAGG
+
@@;;86BA4<AAACCBBB?AA?@C=?4;4:AA@B<@A@FK?CCCAAACBBB>;:51555;:BB;;;E@CCBCCC>@@@8?<=0=<555==?+<9=?=<<55:>A?AAACCBB=:849AA;AABBB?B?BAAA=A@B<@?=@;@;@6;;?AB@AACC?CBAA::;<BBBBDBBBBBC=??>A=???<@=AB?AAA=A=@@>AB=BBCC?BCB=@@?@@@<<0000+0;<>>887;5<848?==1@BCCC<:;;?
@N9IO0:00885:05898
TACAGAGGGTGCAAGCGTTAATCGGAGTTACTGGGCGTAAAGGGCGCGTAGGCGGTCTTGTGAGTGTGATGTGAAATCCCTCGGCTTAACCGAGGAACTGCCTGTCAGACTGGAAGGCTTGAGACCGGGAGAGGTGAGTGGAATTCCCAGTGTAGCGGTGAAAATGCGTAGATATTGGGAGGAACACCAGTGGCGAAGGCGGCTCACTGGACCGGAACTGACGCTGAGGCGCGAAAGCGTGGGGAGCAAACAGG
+
<<>>A555)5599.56=B?BADDC@ABB>AAACD>BBCBC;@@<@CCBBBB?AA=9::<@AABCBBB:9;DBBCC=BBB>BCC@CG@C>B>@:;199=CBB@BCCECCBBBB?B=A4:;299555.55)6AABACBBBCC@C@CACC?CCCCDCCBB=A;987&399@@BAB;:99@<3@<7B<BBC@DBBB@BCD@GA;;9;@@CBCB=B@7<7<8<;@ABBCCBBB=A@@@@A8A@@@@BC9@@BCC<A;;5
@N9IO0:00890:05887
GACGAAGGTGGCGACCGTTGTTCGGAATCACTGGGCATAAAGCGCGCGTAGGCGCAAAGTAAGTCGGGTGTGAAATCCCTCGGCCTAACCGAGGAACTGCGCTCGAAACTACTTTGCTTGAGGACGGAAGGGGAGCGTGGAATTCCTGGTGGAGCGGTGAAATGCGTTGATATCAGGAGGAACACCGGCGGCGAAGGCGACGCTCTGGTCCGTTTCTGACGCTGAGGCGCGAAAGCTAGGGGAGCAAACGGG
+
ACA;A9B>@A:@@??06:?DG@DC@D@CBB@AAM?BBBB@05566;@BA::28978;4;=>9>>CED<:;;DBA<ABC<BBB?D?@?<?<??B@C?CCBBBBA@?DC>@@@CCB=AAC=@@@;::;@B5;;;.:9:99@8><A<@<@A=@@?BBBB@BCCE?;;=CEACCHCCCCC=BA00,0=@*0*0<2;?A?BACBBBBBBBCB<@@6;;B0;:998?=988988:::99/9<<<?>>3>=?AA:AA?9
@N9IO0:00893:05868
TACGGAGGGTGCGAGCGTTGTCCGGAATCACTGGGCGTAAAGGGCGCGTAGGCGGCCTGGTAAGTAGGGGGTGAAATCCTGCGGCTTAACCGCAGGGCTGCCTTCTAAACTGTCAGGCTCGAGCACGGTAGAGGCAGATGGAATTCCCGGTGTAGCGGTGGAATGCGTAGAGATCGGGAAGAACATCAGTGGCGAAGGCGGTCTGCTGGGCCGTTGCTGACGCTGAGGCGCGACAGCGTGGGGAGCAAACAG
+
@B<;76C?6>CCCBBBBE@BBC>B>@>BBBCCBE>CCCCC=CB=BCA@>00+.8086.0,/@5><<><<<*?AAF9BA5;5::05B;><@;=<CDC>@A@B?B?B;;:69::::0/)/:////9ABC@BAABC?AAAA?@5>498?@8?8?@AA@?A<>?6;6435;<<998;9;;;4;7:?;@@?@@?=<5773,34;;9==;;3338186A=78??BA??=<=33,3<?>9@@>00/899*6;;8<,33<
@N9IO0:00896:05860
TACGAAGGGGGCGAGCGTTATTCGGAATCACTGGGCGTAAAGCGTGCGTAGGCTGTTCTGCAAGTCAGGAGTGAAAGCCCAAGGCTCAACCTTGGAAGCGCTCTTGAAACTGCAGGACTAGAATTTGGGAGAGGATAGCGGAATTGTCAGTGTAGCAGTGAAATGCGTAGATATTGACAGGAACACCAGTGGCGCAAGCGGCTATCTGGACCAACATTGACGCTGAGGCACGAAAGCGTGGGGATCAAACAGG
+
9:B@<>AE=A+AB0///0)0=8=FAM;;;C;;;;.;@@BB=@ACCBBAABB?ABBD@BCBBC<@@A;;6;AEDDD=@AA7;5:@BBAC?A@C@C@DAD;;:CBB@BBB=@@@@@@>@@@@@?;=;5??7?<;A?A@BAA<7<6@6@ABA=BB=BBBBBBA;;2933;;=99;;;17>9:9=A>BBB?AA??8?>??48:C?AACCBBB>AB8;7;AC;@?@BB?;;;9>?;9:=.9;A;;;;*9>>GD>@?@=
@N9IO0:00865:05941
TACGTAGGGTGCAGGCGTTAATCGGAATTACTGGGCGTAAAGCGTGCGCAGGCGGCTCCTTAAGTCAGATGTGAAATCCCCGGGCTTAACCTGGGAACTGCGTTTGAAACTGGGGGGCTCGAGTGTGGAAGAGGGGGGTGGAATTCCAGGTGTAGCAGTGAAATGCGTAGAGATCTGGAGGAACACCGATGGCGAAGGCAGCCCCCTGGGCTAACACTGACGCTCATGCACGAAAGCGTGGGGAGCAAACAGG
+
ACCCCBAA<AA?A@>A;96;9@AC?C;?<@?@@@9@@==?5::??CBCBB?;>?4:9@:?:?799@BBB@A@CBD=CCCC:BC<AA@CFC@FFD>G?BAC;;;E:;;C?CCCIEIG*@A@B@@@A;;6;7B@@AA@@'@@=??B=A<A<8A<::>@383<77.8>@A@?@BA@@@?@<@B?B8B@B<A;<<7<;;;?=ABCBBBB1@@B=CAA@;;;AAA;:;@@@@BCCAAAE=A?>99::-977<=2:@?7
@N9IO0:00870:05938
TACAGAGGGGGCAAGCGTTGTTCGGAATTACTGGGCGTAAAGGGCGCGTAGGCGGCCTTCTAAGTCGAACGTGAAATCCCCGGGCTCAACCCGGGAACTGCGTCCGAGACTGAAAGGCTTGAATCCGGGAGAGGGATGTGGAATTCCAGGTGTAGCGGTGAAATGCGTAGATATCTGGAGGAACATCGGTGGCGAAGGCGGCATCCTGGACCGGTATTGACGCTGAGGCGCGAAAGCCAGGGGAGCAAACGG
+
999559<@@@1@C?BCBA<BB@CC@C>B>@@@AB=ACAAE=BB=;::A@>>;00,06=4?:B;?>>?=88:9===6@@@@6@C;A:99?BB>BC=B?B999A@@?B??@ACAAA8@<@@<000/;6;;2::=B@9<688;5@?B>A?AC@CBBBB;;6;@AA9AAABCGBBBDCBBD@?@<?<BBB9<8<C=BED4:6;;5;@A@<AC?BCAFBCCCACBAACCBAA=@AA;;;0;@9>@@@3@@A@C:999
@N9IO0:00872:05940
TACGTAGGGTGCGAGCGTTAATCGGAATACTGGGCGTAAAGCGTGCGCAGGCGGTTTCGTAAGACAGATGTGAAATCCCCGGGCTTAACCTGGGAACTGCATTTGTGACTGCGAGACTAGAGTGTAGCAGAGGGGGGTAGAATTCCACGTGTAGCAGTGAAATGCGTAGAGATGTGGAGGAATACCGATGGCGAAGGCAGCCCCCTGGGCCTAACACTGACGCTCCATGCACGAAAAGCGTGGGGAGCAAACAGG
+
BCA@@@@@8::4A;4;:;;@8A@@<?-0/8///+/<=??589>>@@@AAA?BB?AC>B>>?@???BBABCCCCC>CCCD9CC:??=?=?@CCC<B<?@CCBCC<AABBCDB??@BBCBBBBBBBBBBB@@@>>>>>(>>>=;A;A:@@=:::==>@@@@BF:;;;?>>>AA===>=3::4;9;;;9=???;???9=:=@AAAAA/ABB3818>5;;@??>8887808=:<<:8888'8869>AA5>;99:37;;=
@N9IO0:00874:05949
TACGAAGGGGGCTAGCGTTGTTCGGAATTACTGGGCGTAAAGGGCGCGTAGGCGGTCTTGTAAGTCAGATGTGAAAGCCCCGGGCTCAACCCGGGAATAGCATTTGATACTGCGAGGCTTGAGTCCGGGAGAGGATGGCGGAATTCCCAGTGTAGAGGTGAAATTCGTAGATATTGGGAAGAACACCGGTGGCGAAGGCGGCCATCTGGACCGGTACTGACGCTGAGGCGCGAAAGCGTGGGGAGCAAACAGG
+
AC;:6?=D@D+CCBB@B@<@?:AG@C@C@CBCDC>BCBBB=BE:;;BBAAA@@@:@?@69:B?CA@@CB;;;@@C0;;;;.:;2995505>4<<6A9@@?@BAA<BBBBCDBBB;;9;E@CBB@@5;;0;>@>5>?;8BB<@=@>BC=CCCBBCBBB@BBBC>C?A@BBABCBB?BC<?<?A8::C=A=AB=A@@;@6;;?C>AACCC?@@<@>A@@@@?AABAAAA?@A@;9:/;:::ACD8A::9C9@992
@N9IO0:00881:05942
TACGGAGGGTGCAAGCGTTGTTCGGATTTACTGGGCTTAAAGGGTGTGTAGGCGGGTCGACAAGTGTCTGGTGAAAGCCCCGGGCTCAACCCGGGAACGGCTGGGCATACTGACGATCTTGAGGCAGGTAGAGGTCACTGGAACAACTGGTGGAGCGGTGAAATGCGTAGATATCAGTTGGAACGCCGGAGGCGAAAAGCGGGTGACTGGGCCTGTCCTGACGCTGAAACACGAAAGCGTGGGGAGCAAACGGG
+
ABCB4;;E;A@@A25:BB?AB?BB?BBB;BBBBB>BA;@C:AA<BC@@@CC@DBA<@@;66=8@<;;ABD:=ABB>BBDD7AA>ABCC=@@;AB<B=BC8@@@C?CBB<BBBAA<AAAA=B;545<C9@BA@?<@??@AA=A?CB9BBB=BB7BBBC>A9::89=?AABBA;>99:3;6=6:6?:B=A=@@<?9;::&<99@0A<;<@AA;C>AB@A<?@@B;;;AAG=CCBCGC>BABBDDC;;<;;C=BCC9
@N9IO0:00900:05949
TACAGAGGGTGCAAGCGTTGTTCGGAATTACTGGGCGTAAAGCGCGCGCAGGCGGGTCCTGTAAGTCGGAAGTGAAATTTCACGGCTACAACCGTGAAGCTGCTTCTGAATACTGCGGATCTGGAGATCGGTAGAGGTCGGGTAGAAATTACAGGTGTAGCGGTGGAATGCGTAGATATCTGTAAGAATACCCGTGGCGAAGGCGGCCGACTGGGCCGAATCTGACGCTGAGGCGCGAAAGCGTGGGGAGCAAACAGG
+
BABCCCCC>CCCE@BAAC<;;8<@<@3929=>>>9@AABC=B@@:;9??@?<@A@9;;5;A;;5:@@@496999;@,;;6;@@@?>0/0>:=8<<<@.37;9:989444.///////3893332883333-39:9917333(39397(3-33:;6484:<;8058).)--55988;A>33388;2>@?BBCC@B@A<=9=*0(/60508-//::1;989273388934433:4988:>A;@???BEE:BBCCC;:993
@N9IO0:00902:05940
AACCAGCACCTCAAGTGGTCAGGATGATTATTGGGCCTAAAGCATCCGTAGCTCGTTTTGTAAGTTTTCGGTTAAATCCATGCGCTTAACGTATGGGCTGCCGGGAATACTGCATAACTAGGAAGTGGGAGAGGTAGACGGTACTCGGTAGGAAGGGGTAAAAATCCTTTGATCTATTGATGACCACCTGTGGCGAAGGCGGTCTACCAGAACACGTTCGACGGTGAGGGATGAAAGCTGGGGAGCAAACCGG
+
B7CA<;;BB@CBB?AAG@CCBB@BBBBB?AB=?@<@>@@@;@@@@A=@???AABACAB9CAA9:9CC9@A=?<?A9BB49:A999?=@<?????@A:AAAA=AA<A?BB??????C?AABB?B@BCBC:A998;@ABBBB?BBBBBB?BBB=A=@@>2=====,=94:@2@9833;949<755?9>?;>>?=8<78178<=6>A<<=8===:=======>>>B<==888-8<>>?6>6////)/;///(/(/3
@N9IO0:00903:05918
TACGGGGGGTGCGAGCGTTGTCCGGATTCACTGGGCGTAAAGGGCGCGTAGGCGGCTCACTCAGTCCGGTCTTCAACGCGGGGCTTACCCCCGCGAAGGGCCGGGGACGGGGTGGGCTGGGGGCCGGTCGAGGGATGCGGAATGCCGGGTGTAGTGGTGAAATGCGTAGAGATCCGGCGGAACACCGGTGGTGGAGGCGGCATCCTGGGCCGGAACCGACGCTGAGGCGCGAGAGCGCGGGGAGCGAACCGG
+
@BBBBBBB)BCCBA9=9:555:5;459.5>=AAB9;;;@@5=@9@BBBBBD?;;8<A??=99444:5:-333-39-339999+9:244444$44997<@8@;@?=+<5555&5;A0555555$54;6;;><<<6A>@AD8;9;CA=AB8::99444.5<>>7<<;AAB;;;:44.4688.4.48838547-3?:77-796834504:;4<7:79497<:9:97733233398844484944&4:999;@;?:
@N9IO0:00912:05933
TACGTAGGGTGCGGGCGTTAATCGGAATTACTGGGCGTAAAGCGTGCGCAGGCGGCTCCTTAAGTCAGATGTGAAATCCCCGGGCTTAACCTGGGAACTGCGTTTGAAACTGAGGGGCTTGAGTGTGGAAGAGGGGGGTGGAAGTTCCAGGTGTAGCAGTGAAATGCGTAGAGATCTGGAGGAACACCGATGGCGAAGGCAGCCCCCTGGGCTAACACTGACGCTCATGCACGAAAGCGTGGGGAGCAAACAGG
+
CCAAACCF<BBCCC=B9:4;=AAB@B=@=ACCCC=BBBCE=CCBBC;;0;;;00,0@B=B?B>BBBBCCCCCC@@;>>>?7AD=CC?A?@@AAA;@;@ACA@AC;<<E?DBC@?::.8<:?@:=@@@-9-9900000#0959)//385/0/0???@9798AA;6BA@@BBAAA@;5294:=5>7ACCIGCCF@C;;9@?CBCCBBB0@@>5@;;5;:9997////0/::9<BBBB=BC@??>>2?;<7;188=2
@N9IO0:00865:06009
TACAGAGGTGGCAAGCGTTGTTCGGAATTACTGGGCGTAAAGGGCGCGTAGGCGGCCCTGTAAGTCCCGCGTGAAAGCCCTCGGCTCAACCGAGGAACTGCGCGGGAGACTGCAAGGCTTGAGTTCGGGAGAGGGAAGTGGAATTCCGGGTGTAGCGGTGAAATGCGCAGATATCCGGAGGAACACCGGTGGCGAAGGCGGCTTCCTGGACCGACACTGACGCTGAGGCGCGAAAGCCAGGGGAGCAAACGGG
+
;999999.5===?:=:9;;@@<??>A38138773(5::=>6;;5<555<:>:9:29<8:<@A6;:AA8:9;??@@:>>D8>??499==8=;>>A?A=@@A@A@@@6??@:9:;A<@?B@8=@@>5;==3;;<<=2<.555495:5:.55)5944444.5;;;4555<::4445558=8<<9<9<<<8<855.4;<3:7:@7?A?A=@D898?BCCBBBBB???>A??=?BBBBC;<@<>?@@6??CCC=BBE<
@N9IO0:00874:06001
TACGGAGGATCCAAGCGTTATCCGGAATTACTGGGCGTAAAGAGTTGCGTAGGTGGCATAGTAAGTTGGTAGTGAAATTGTGTGGCTCAACCATACACCCATTACCAAAACTGCTAAGCTTGAGGATGAGAGAGGTTATTGGAATTCCCTGTGTAGGAGTGAAATCCGTAGATATAGGGAGGAACACCGATGGCGTAGGCAGATAACTGGCTCATTCCTGACACTAAGGCACGAAAAGCGTGGGGAGCAAACGGG
+
=CC@666:<@=8@.44;:6;=B@D?A>A>;::>@3?@@CD9::>?499?A??=@B?BBA@@9949?4@=A???CBC>C<AA=:>5:3334:6<>??ABC>??<?A6@=>1C778CC9??A7;;@;@;;;@@@;;5;>@A=B=A=@5;;0;BBA@AA=@@@BBB=A@8;;CCBCCCCCC9;;4;2::;4:A@@;@@@?A;@B?@AC@CCD?BBBAB?B<@@;::BBC@C?A==;999*9<?@??@5889A=<@AA=
@N9IO0:00881:06003
TACAGAGGGTGCAAGCGTTGTTCGGAATCATTGGGCGTAAAGGGCGTGTAGGCGGTTTGTTAAGTCATGTGTGAAATCCCTCGGCTCAACCGGGGAACGACGCATGAAACTGGCAAGCTAGAGTACCAAAAGAGGGCGGTGGAATTCCCGGTGTAGCGGTGAAATGCGTAGATATCGGGAGGAACACCTGTGGCGAAGGCGGCCGCCTGGTTGGATACTGACGCTGAGACGCGAAAAGCGTGGGGAGCAAACAGG
+
CDCCCCCC>BCBB<@@AA=AA=BB7:8:AAA?BB=AA9:939A9AB;:;;:28<8;?8=@;@;A@@?@@@@>:;;)/;;.;//)---5(-(/99+72///999569CC9;666;;8<=;54899;8.444&4::B;;;9;>:<>B?BA9@;>?A;9;B@BAAA<@@@DDCCCAAACCC?BC?B@??@>AAAA?C@@=A?A@<@=;;5;C=@<A=@@@966;;??A@<@999?9;;;&95<B@@@2@<;::39>>;
@N9IO0:00885:05963
TACAGAGGGTGCAAGCGTTAATCGGAATTACTGGGCGTAAAGCGCGCGTAGGCGGTTTTATAAGTCGGTTGTGAAATCCCCGGGCTCAACCTGGGAATTGCAGTCGATACTGTTTTACTAGAGTCTGGTAGAGGGAAGCGGAATTCTCGGTGTAGCGGTGAAATGCGTAGATATCGGGAGGAACATCAGTGGCGAAGGCGGCTTCCTGGACCAAGACTGACGCTGAGGCGCGAAAGCGTGGGTAGCAAACAGG
+
CABBB@@@<@@@B=@@BB=@<@BA<?<?=@@DCC=BBAA@9A:;;@A;;;B>;;5;;;.;BDACICC?C@A@ABD>CCCC9BB8;;BB@C@BCC8::;?BAA@@@BAC?@?DCCC9BBC@@?==??@=@BBCCH>B?CCB?B?A<@AB@=@AACBBA?A@??9?AAABBBBB@@@BC=CC@C@CCBBB;;;@CLJ@C@CB@BC@B?BB?BE9;:;CCCCCCDCA@@@<@AA;;;0;;;;??:@@BBBE;;9C<
@N9IO0:00892:06005
TACAGAGGGTGCGAGCGTTAATCGGAATTACTGGGCGTAAAGCGCACGTAGGTGGCGACGTAAGTCGGGTGTGAAAGCCCCGGGCTCAACCTGGGAATTGCATTCGAGACTGCATTGCTGGAGTACGGAAGAGGAGGGCGGAATTCCCGGTGTAGCGGTGAAATGCGTAGATATCGGGAGGAACATCAGTGGCGAAGGCGGCCCTCTGGTCCAGTACTGACACTCAAGTGCGAAAGCGTGGGGAGCAAACAGG
+
BCC<;BCC<;;:BBB99;;@@DCB?B?B?@@@@@8@A@>?9?@=@B:89=?67949>A??>??BBCBC9A@A>?858==>1BB>B>>>@C@BBB=B@C@BBBA688225CC@>BA=@@@@=999BBB?B<??B>?>C>BB@B?@=BD>C?999=;77,7?>>7==AADCA@AB@@?>68>;>>????>>??=ABB?@;00*0:59=@@:=@5978?887:7;=?6817@@==>D;877:777,7998809;93
@N9IO0:00910:05978
CACGTAGGGGGCAAGCGTTGTCCGGATTTATTGGGCGTAAAGAGCTCGTAGGCGGTTCAGTAAGTCGGGTGTGAAACCTCCAGGCTCAACCTGGAGACGCCACCCGATACTGCTGTGACTAGAGTCCAGTAGGGGAGCGTGGAATTCCTGGTGTAGCGGTGAAATGCGCAGATATCAGGAGGAACACCAGTGGCGAAGGCGGCGCTCTGGCTGGAACTGACGCTGAGGAGCGAAAGCGTGGGGAGCGAACAGG
+
BBBBBDCCDD0BA4;;;:4559243499,5@;@@<@BAAB=@:<;AAA@CB@BD?C?A@BCC@CB;::6;@@@@@-0+0<800,:;B@=C=:;4:9:=;?=>@@;@@@CBBBBA;;:@@AAAAA;;9;BAACDF9?@:::A?B>B?C>??:?>>==>@;=:99*9>==?@?ABB959A>AA?A?ABB=@@AA>B@<2939=:;;;0000+///)/5::;;;;??<AA;9:;BBB<@:::AAA2@@?;;5:;;<
@N9IO0:00871:06012
TACGAAGGGGGCTAGCGTTGTTCGGAATCACTGGGCGTAAAGCGCACGTAGGCGGATGTGCCAGTCAGGGGTGAAATCCCGGAGCTCAACTCCGGAACTGCCTCTGATACAGCACGTCTTGAGTTCGAGAGAGGTGGGTGGAATTCCTAGTGTAGAGGTGAAATTCGTAGATATTAGGAAGAACACCGGTGGCGAAGGCGGCCCACTGGCTCGATACTGACGCTGAGGTGCGAAAGCGTGGGGAGCAAACAG
+
AA@9=2;9;9*99;:;A@=A@=@A>B@CCBBBBD@DFAAA=ABBBAAB@>>:>@:@AB@BB@BBBCCCCC8@@CC6;;B9A=;<;9>>5?BB?C?C?B;;;@CBCFCCDCEDBBB>:55.4:;A8==669DCGIJGC>AA<A?B?CACBCCDCCCHC@BCBF?DAABBC@;@EE?AB6;79@8<AA?A=AA=A@A>B>AA=AA<?::D8>??C?????<<?AD@@@B>BBBCBB588???==2>>?CE>AAB
@N9IO0:00871:06052
TACGTAGGTGGCAAGCGTTGTCCGGATTTACTGGGCGTAAAGAGCGCGCAGGCGGCTGGTCAAGTCCGATGTGAAATCTCCCGGCTCAACTGGGAAACTGCATCGGAAACTGATCGGCTTGAAGGTGGGAGAGGGTGAGTGGAATTCCCGGTGTAGTGGTGAAATGCGTAGATATCGGGAGGAACACCAGTGGCGAAGGCGACTACCTGGCCCATTCTTGACGCTGAGGCGCGAAAAGCTAGGGGAGCGAACGGG
+
CCCCGCC?;:7;55A;5;8?;B0;06BB<BBCBB=AAAAB>A@@@BA@?@@=?B?@>?=?BB>@@A=@@??>ACC>BBBAA8@9?>@@<@AAA8@:2AAABB@@@<@@6<;;??AA?CE>A@?B@CCF>EA>>>70/09>>5=6@=@>(/(///--/.(.339.5325:8----.339...)21995265--)---(-2766:@AA<@@=AA18987/(..//533396<:98855&6<;<7==/=;99:5:<<4
@N9IO0:00873:06019
AACGTAGGACGCGAGCGTTATCCGGAGTTACTGGGCGTAAAGGGCAGGCAGGCGGACAGACAAGCGTTGTGTGAAATCTCCCTGGCTTAACCGGGAGGGCGCATGGCGGACTGTCTGACTAGAGGGCAGCAGAGGAGCGTGGAATTCCGGGTGGAGTAGTGAAATGCGTAGAGATCCGGAGGAACGCCAGAGGCGAAAGCGGGGCTCTGGGCTGCACCTGACGCTGAACTGCGAAAGCCAGGGGAGACGAACGG
+
9*5;<5566:::A;444;.4;>9?<;;9=<=CDC;@;;:>7<?9A::9:AA???=?AAAA><7>999@CCAAABC>???CC>BB?BB@C?A288*993(339=@@6CD:>=<=986@AA@ABBA@;A856<=><:::;==>9:07,5.2:09>=;;;=A@@BA7>;??@A@@>???:?579282<>A;>>?@8;;??6;;=BB5;8:>=>022266642225555672555??:>1/-+-766*6---./)/;;
@N9IO0:00892:06046
TACAGAGGTGGCAAGCGTTGTTCGGAATTACTGGGCGTAAAGGGCGCGTAGGCGGCCATCTAAGTCAGACGTGAAATCCCCCGGCTTAACCTGGGAACTGCGTCTGATACTGGACGGCTCGAGTATGGGAGAGGGATGTAGAATTCCAGGTGTAGCGGTGAAATGCGTAGATATCTGGAGGAATACCGGTGGCGAAGGCGGCATCCTGGACCATTTACTGACGCTGAGGCGCGAAAGCTAGGGGAGCAAACAGG
+
BBBBBA@>A@;@C=@?@@?A@=AA=@=@;?????9@A@AA<AD?BBBBB;0+00,09=<<>@6;;@?AAAABAAA;A@@@@.;7;B@C>C@BCC<B?BBBCABBAA:;;@AA=B;:8:ABA@BBA@@@:@@@@D>CBBBA@@>B?B?AA>B;;;AA@=@@@@<ACABBBBBBC?@@A@B<9BABAA?C@BA>A<?3:4:904;>=7:=23:23;:1;::;@?@@A@??9<>::9:5:AAABEE9A????5=>=5
@N9IO0:00896:06031
AACCAGCACCTCGAGTGGTCAGGAGGTTTATTGGGCCTAAAGCATCCGTAGCCGGTTGCATAAGTTTTCGGTTAAATCTATGCGCTTAACGTATAGGCCGCCGAAAATACTGTGCAGCTAGGGAGTGGGAGAGGTACACGGTACTCGATAGGAAGGGGTAAAATCCTTTGATCTATTGATGACCACCTGTGGCGAAGGCGGTGTACCAGAACACGTTCGACGGTGAGGGATGAAAGCTGGGGGAGCAAACCG
+
J<A<000//5;9>:;;D>BBAA?AC=BD79;7@@5@4>@<4<>===:>;::?7;7;259BCC>BABB8:;7;?BB=BBCB:;:AAC5;6;@ABBCD@D?A@@BAAB7;;;FEDBBDBBBBBD:??@@@8@?@@=@A@@@@=?BCCCCCCCC@D@AAA29999-:?<AA<AAA@@AA;??A@@?=?;6;=7808>=5<899/9><<>9;@@=???BB?CCC<A>AB9:9,7??>?:@??????/>9888/616
@N9IO0:00875:06068
TACGTAGGGTGCGAGCGTTAATCGGAATACTGGGCGTAAACGTGCGCAGGCGGTTCGCCAAGTCAGGTGTGAAATCCCCGGGCTTAACCTGGGAATTGCGCTTGAAACTAGCGGGCTTGAGTGTGGCAGAGGGGGGTGGAATTCCACGTGTAGCAGTGAAATGCGTAGAGATGTGGAGGAACACCGATGGCGAAGGCAGCCCCCTGGGTCAACACTGACGCCTCATGCACGAAAGCGTGGGGAGCAAACAGG
+
@BA9=555)/9@;0//00*/299=:=-00889:5:AA@@8:4444449:7=A>A>;:;?A6::??A@FCCBBA9:::9(8;3<>49.57<>C8A6;49;A@@>?AD=CA@@DEE=CC;;;BAABB@CBAAACBBB*BBAB@G@B?BBCCCCA@@CBBCC>595554<9::A@A@?2440448:;8====9;;;7;7<<<<A>>+<<>8=<=7?;<<>=::;7::9;998:333(388<<==3989@C>ABB?
@N9IO0:00883:06092
TACGAAGGGGGCTAGCGTTGTTCGGATTTACTGGGCGTAAAGCGCGCGTAGGCGGATCACTAAGTCAGGGGTGAAATCCCGAGGCTTAACCTCGGAACTGCCTTTGATACTGGAGATCTGGAGATCGGGAGAGGTTGGTGGAATTCCGAGTGTAGAGGTGAAATTCGTAGATATTCGGAGGAACACCAGAAGCGAAGGCGGCCAACTGGCCCGATACTGACGCTGAGGCGCGAAAGCGTGGGGAGCAAACAGG
+
CCCCC@GGFC5AA@@@@@=A@5?B=ABE>CCCCC>CCCEE=A<;;BBB@FF@BBACCABB::8;@ABBCD<CCCD>BBD=A;:6;A8@8=;BA=8D8<@;>8A@9>?@AA@@>@@@><;@=AA???BB<A@FD@D9:88<3>:?2?9@@@???A?99399:9274@@@AABBBA=;;5:8).(/77)/597::3404-/939)/)/686:=2555444449333:37-33373:(7=>=AAA3?A<<;0<;;5
@N9IO0:00884:06065
TACGTAGGGTGCGAGCGTTAATCGGAATTACTGGGCGTAAAGCGTGCGCAGGCGCGCCGCAAGTCAGGCGTGAAATCCCCGGGCTTAACTTGGGAATGGCGCTTGAAACTACGGTGCTCGAGTGTGGCAGAGGGAGGTGGAATTCCACGTGTAGCGGTGAAATGCGTAGAGATGTGGAGGAACACCGATGGCGAAGGCAGCCTCCTGGGCCAACACTGACGCTCATGCACGAAAGCGTGGGGAGCAAACAGG
+
BBCB@:;606CACAB@AA=A>ABB?A6:8;@AADGAA@DD?GBBBDB@>00*0//;<7:;@9;94493=:?::@069@<*9:,9?9?6?C=@B9B6;9:>>@=9=CC=C;;;C@BBBDBB==;:@B>:::??A9BB=@@>C?C@CACCCCDDCB=CACCDE>AA@?;A;99;:;@@2994:04=:7?AAC@BAAAD=??::58?:=?@9@:?>BAAAAA@??9>@>>@?=444)5@BBBEC:BBBED?BBA=
@N9IO0:00886:06107
GACAGAGGGTGCGAGCGTTGTTCGGAATTACTGGGCGTAAAGGGCGCGTAGGCGGTCTGTTAAGTTCGGTGTGAAAGCCCTCGGCTCAACCGGGGAAGTGCGCCGGGATACTGGCAGACTTGAGTACCGGAGAGGAGGGTGGAATTCCTGGTGTAGCGGTGAAATGCGTAGATATCAGGAGGAACACCGGTGGCGAAGGCGGCCCTCTGGACGAGTACTGACGCTGGAGGCGCGAAAGCGTGGGGATCAAACAGG
+
;CCCCCCG?CCAAABBCD?A@>@C?C=A=@BAAA;@BAAB<AA=BCCDBBB@CB?AA@AA5;5;A=?A?@;;:=>49;B;;896;;771839>A/@>A?<99:2:9*3:;;98?A@A???=ABBBBD?B?BBBB?CBB>BC;?:>3939929??@B??;;==A:996::::;98//0;,0;<@<@@@?C@CC@CCB=?=?A>AC=BBBB?CBCD?@@CB@><@>00,0<800;>=>5:97?==<3899?A99;;>
@N9IO0:00891:06106
TACGTAGGGTGCAAGCGTTAATCGGAATACTGGGCGTAAAGCGTGCGCAGGCGGTGATGTAAGACAGTTGTGAAATCCCCGGGCTCAACCTGGGAACTGCATCTGTGACTGCATTGCTGGAGTGCGGCAGAGGGGGATGGAATTCCGCGTGTAGCAGTGAAATGCGTAGATATGCGGAGGAACACCGATGGCGAAGGCAATCCCCTGGGCCTGCACTGACGCTCATGCACGAAAGCGTGGGGAGCAAACAGG
+
?B<55555)5:AA.55;;597;?A=A6:;@>@<6ABBCC=@@@@?==>::3:?<@@CB9::;???A?=178733,38==188187934969::182;??:447BCBBCEGGBAA@CCHE;;;999C?AABBCBCB1@@@?B5;7<7;9@?;9;;;;;;DDF>CCCDBBBBB@@@BA6;;7;5:AA;??AA?AAA=@<?>8<<=?*::9,98<==?====0/0>===?@@A;;;0;;;;CCC9BBBBB=BBA;
@N9IO0:00895:06073
TACGTAGGGTGCGAGCGTTAATCGGAATTACTGGGCGTAAAGCGTGCGCAGGCGGTTTTGTAAGCCAGATGTGAAATCCCCGGGCTCAACCTGGGAATGGCATTTGGGACTGCAAGGCTTGAGTGCGGCAGAGGAGACTGGAATTCCTGGTGTAGCAGTGAAATGCGTAGATATCAGGAGGAATACCGATGGCGAAGGCAGGTCTCTGGGCTGACACTGACGCTCATGCACGAA
+
BCDCCCCF>@@A@A@A@@=A@CC@<=+0,0@000,9CCC@8@BC;;;BBAB<AB=@@@9@CC?C=7;599=:444(48::&33(3:<?9?=@@B5:6:A5?===5=<6=>@@=A58179/738?:<B?@@BBC@@A@@?>8?6?6>68=8579997>?@@@D9@@@>==9<///337577598<88,55295:982;365547558258(2555869833-----6679:8766
@N9IO0:00900:06096
TACGTAGGGTGCGAGCGTTAATCGGAATACTGGGCGTAAAGCGTGCGCAGGCGGTTATGTAAGACAGGTGTGAAATCCCCGGGCTTAACCTGGGAACTGCATTTGTGACTGCATAGCTAGAGTACGGTAGAGGGGGATGGAATTCCGCGTGTAGCAGTGAAAATGCGTAGATATGCGGAGGAACACCGATGGCGAAGGCAATCCCCTGGACCTGTACTGACGCTCATGCACGAAAGCGTGGGGAGCAAACAGG
+
BBBB@<@=4<AAB@:@?A4;8:AB>B6;;?::9/5BBAC7::AA@@@@??<>B?B@B9::?4@??>A=@>@??>18B??1A=3;B?C5<9;8;1;8>::3777(333788333;337@AABBCAAB@CAABCHHI5CCDAF:;9;5;0<00000/7::/555'5<<<=C>>B;;@BC?AA=A;::9299@B;A@?:@=?;7;CDD9CD?AA<@@;;@>;;555559<9;;;;;>4:::4444&444:=5===8
@N9IO0:00905:06104
TACGTAGGTGGCAAGCGTTGTCCGGATTTACTGGGCGTAAAGCGCGCGCAGGTGGTTCGTCACGTCCGAGGTGAAATCTCCCGGCTCAACTGGGAGGGGTCTTCGGATACGGGCGGACTTGAGGAGAGCAGAGGTGAGTGGAATTCTCGGTGTAGTGGTGAAATGCGTAGATATCGAGAGGAACACCAGTGGCGAAGGCGACTCACTGGGCTCCACCTGACACTGAGGCGCGAAAGCGTGGGGAGCGAACCGG
+
BBCDCDGA::;:E=A>A@6;;@0;06CB=BBDDD?CBBBB665<;A@@@A=4?:7A8::>BBBCBB>BBC?BBBC?BC@??<@?AA=C@BCCC<B==</@;?9==6?555<=4::6>==4>::4889:=433:4:9<<=>:=9=8:::;74738833-3999388>>:<9:=;9833333-3-37;630/90600(/38>@>BABBBB>6BBB@A<6:A;<7;8:331739333(3//;=>;0//??@;@<A4
@N9IO0:00871:06119
TACGTAGGGTGCGAGCGTTAATCGGAATTACTGGGCGTAAAGCGTGCGCAGGCGGTTTTGTAAGCCAGATGTGAAATCCCCGGGCTTAACCTGGGAATGGCATTTGGGACTGCAAGGCTGGAGTGCGGCAGAGGAGACTGGAATTCCTGGTGTAGCAGTGAAATGCGTAGATATCAGGAGGAATACCGATGGCGAAGGCAGGTCTCTGGGCTGACACTGACGCTCATGCACGAAAGCGTGGGGAGCAAACAGG
+
BBBCBBCB<@B@CA@@BA=@=@@>:@+0)//;7:5A=BDJ?EABAAAACBB@CE@CCC<CCCACC@CBBA@:444(4444&480883:598<<=6C@CF>@?CC=BB=BBAAAA=?;>::58??ABB?AAACC@@@A@><4<6@7@6@@4:9@@AAAABB@A:@88;@@@CA:;;AA<AA<?=@@@9>>88.296094>>>:<:::8CE>???>===?@@87557889=>>?AB8>;;<BAB2:;;:7.7592
@N9IO0:00876:06125
GACGAGGGGTCCAAGCGTTGTTCGGAATTATTGGGCGTAAAGCGGGTGTAGGTGGCTCTATAAGTCAGGAGTGAAATCCCCGAGCTTAACTCGGGAAGTGCTTTTGATACTGCAGAGCTTGAATGTGGGAGAGGATAATAGAATTCCAGGTGTAGTGGTGAAATAACGTAGATATCTGGAGGAATACCGGTGGCGAAGGCGGTTATCTGGCCCAACATTGACACTGAGACCCGAAAGCGTGGGGATCAAACAGG
+
BCAAAIAG2CC?B7;;BB=B>:CCADAC@CBACD>AAAAD6:;BB<BCCAA?AA00/;=??F?@@BBC?BBA@?A9????.>>;<?2925ACD=6B9AA:AECC9BBBAAAA@AB@?=C@CD?@@AEE@B????BBB?BBBB=A;;1=>8>88::;;68699.791768;;888>>8:3:93:;@BB?C?;;8;CC<@>@B>B@CBBBB@AE>C;<<B?BCBBAAA?@;;;0:=?6>>9;::9&5::;>6ABCE
@N9IO0:00877:06122
TACGGAGGGTGCAAACGTTGCTCGGAATCATTGGGCGTAAAGCGCACGTAGGCGGTCGGCTATGTCGGATGTGAAAGCCTCGGGCTTAACCCGAGAAGGGCATCCGAAACTGGCCGGCTTGAGTACGGAAGAGGGTCTCGGAATTCCCGGTGTAGAGGTGAAATTCGTAGATATCGGGAGGAACACCAGTGGCGAAGGCGGAGACCTGGGCCGATACTGACGCTGAGGTGCGAAAAGCGTGGGGAGCAAACAGG
+
;:@A?AC?>?CCCD;D;;16?AACAD<AABB6;;4@CBBB;@@ABAABC@@<@A=ABB@BCBBBBBB>B899ABB=;;89CCF8CC>B@BC=D?>>:==5<;;;=ABF@AAABC@B@BB?C???AAA?B?ABBB7::AAC?C>A?AC<A@BCBBBBB>@ABB<B>BBBBBBB;<<BD>CCAC@BBD@C;;;>ABA>B@@@=:::>:?@A;@?B::;A@@ADAABAAA?;;;<:::-;??@ACC9BBBBB7;;A=
@N9IO0:00879:06140
TACAGAGGGTGCAAGCGTTAATCGGATTTACTGGGCGTAAAGCGTGTGTAGGTGGCTTCCTAAGTCGGTTGTGAAATCCCTGGGCTCAACCTGGGAATTGCAGCCGATACTGGGAAGCTAGAGTTCGGTAGAGGGTGACGGAATTCCCGGTGTAGCGGTGAAATGCGTAGATATCGGGAGGAACATCGATGGCGAAGGCAATCACCTGGGCCTGAACTGACACTGTGACACGAAAGCGTGGGTAGCAAACAGG
+
BBBCCCIC>BBCC@BBCB@B@BBB@BBC=BBBBC<>>>@@9AAAABCB@>>600,095;7=A@@@CC@BACBBBC>CJF?DCC=CCBC?C@CCD>E@C9<?::;8<<BBCCCD=B=??AAABA@<@@==BA;;<6;BA@@@C@B>BB=B?BC@AABB;AAA@:?AABBB@@B::;AA;??9?=@@ACAACD@CBB?B@CC?CAAA?CCG?C=???<?@?@?@@@@@@@@@@;:;.;?@@BC?;;=AFF>AAC@
@N9IO0:00891:06157
GACAGAGGAGGCTAGCGTTGTTCGGAATCATTGGGGCTTAAAGCGCGCGTAGGCGGCTCCGTAAGTGTCTTGTGAAATCCCCCGGCTCAACCGGGGAACTGCTCGGCAAACTGCGGGGCTTGAGGTTGGTAGAGGTGCCTGGAACTCTAGGTGGAGCGGTGAAATGCGTAGATATCTAGAGGAACGCCTGAGGCGAAAGCGGGGCACTGGGCCAATTCTGACGCTGAGGCGCGAAAGCGTGGGGAGCAAACAGG
+
;@<666;:==9:://///2//)/;.4.44:>29:9&4;.99,4444<4:;@@<??;===:=9;4:>@@AB?CCB@C;;;;;;*:3>99@8A;CCC9B8:;;;BBD@BBB>AAADCCC8?><AAA@B?BA@@@::5:;;?AB@B@DDDCCB?BB>BCBC@CCEC>;;<BB;::B@?@@??AC?B@BBC=AA9717394,44:::&44:877.7)/)/)/66333;3338-44544>5555:<<<.544<</44:5
@N9IO0:00895:06121
TACGAAGGGGGCGAGCGTTATTCGGAATCACTGGGCGTAAAGCGTGCGTAGGCTGCCTAGAAAGTTGGGAGTGAAAGCCCAGGGCTCAACCCTGGAATTGCTCTCAAAACTACTAGGCTCGGATTCGGGAGAGGATAGCGGAATTGTCAGTGTAGCAGTGAAATGCGTAGATATTGACAGGAACACCAGTGGCGCAAGCGGCTATCTGGACCGACATCGACGCTGAGGCACGAAAGCGTGGGGATCAAACAGG
+
ACBA9.9595(5955:998BB:BD@D=;;EDAAB=AB@CD:;;CCCBBBCCA@:;;@AAAAA:@@=BB=@AABCI@CCI>AAD>CBCC>BA<BB?B@B<AA;::ACCC9BB@@@BB?BCBB>;;5;;;0999?259=949.8:>8AABBCCB@:::99:AAA9998=?===AAA;@=<9;4;4:>?8=>@?;=>=9.559.9>@==99344.5<@B@?@@:9:BB@@<@AA;;;0;;=>@CD8@@@@E=:::@
@N9IO0:00904:06154
TACGTAGGTGGCAAGCGTTGTCCGGATTTACTGGGCGTAAAGAGCGCGCAGGCGGCCGAGTAAGTCGAATGTGAAAGCCCCCGGCTCAACTGGGGAACGTCATTCGATACTGTTCGGCTTGAAGATAGGAGAGGGAAGCGGAATTTCAGGTGTAGTGGTGAAATGCGTAGATATCTGAAGGAACACCAGTGGCGAAGGCGGCTTTCTGGCCTATTCTTGACGCTGAGGCGCGAAAAGCTAGGGGAGCGAACGGG
+
CBAAA<B8;@<@@7<@@@>@@C?C=;;;/;D;::4:BCCC9<;B@A;;0<<800,0+0<9<96999:=:A>A@??;;;;;;*;;A;;A@CCFDD;FBECGCBB?@A@@BBBB?<==8=>-00=AACBB@DCCBC=B??AA@B@CD?BBB:;;B@@@C?BABB=:99??BACAA??>9959<@=AAA>AAAB@BA@;@800,0@B5@>@=@@BBBADD@CCBB;;;@@;ABB;;;;*;C??AIG<CCCBB=BBB=
@N9IO0:00907:06126
TACGAAGGGGGCTAGCGTTGCTCGGAATTACTGGGCGTAAAGGGCGCGTAGGCGGATATCTAAGTCGGGGGTGAAAGCCCAGGGCTCAACCCTGGAACAGCCTTCGATACTGGATATCTTGAGTTCGGGAGAGGTGAGTGGAATGCCGAGTGTAGAGGTGAAATTCGTAGATATTCGGCGGAACACCAGTGGCGAAGGCGACTCACTGGCCCGATACTGACGCTGAGGCGCGAAAGCGTGGGGAGCAAAACAGG
+
@ABCC?CCCC1BB?@@BA?BA@@@<@?B?BCCCC>BBCDE>CC>CCBCCCCACE@B999BBB?CDCCCCC1@@??:@AC<AAA<@@@A?AA<BB?B?BBBB=@;@@???AAA=AB@??=/879839AA9@AAB?BCCCDD?A?ABB>BBBCCBB===@@??C;<9=>>?>>>>B;>?:=<7<::::8;7696;//+/(/987?>>>>>;BA7@A>>>>9888;8;:95;;==>=7>@@A@BA2@@9888&0;76
@N9IO0:00913:06132
TACGTAGGCAGCAAGCGTTGTTCGGAATTACTGGGCGTAAAGAGTGTGTAGGCGGTGTTCTAAGTCTGTCGTGAAATCTCCCGGCTTAACCGGGAGGGTGCGGCGGAAACTGGAATGCTTGAGGGTGGGAGAGGTAAGCGGAATTCCTGGTGTAGCGGTGAAATGCGTAGATATCAGGAGGAACACCTGTGGTGTAGACAGCTTACTGGACCACTTCTGACGCTGAGACACGAAAGCGTGGGTAGCAAACAGG
+
CCAAA<@8B:9;A7@;;;;A;@GC<D@C@BBBCC=BA@@B9A9:;@@BBBB@@@>@?@8CBB@BC@@@CC@@?>>5::;:<2:4::8@=@<@A69;@9@=@@<?A>BD=AAB@B?BACB@BBBC=CCC=AAAC?CC?BBC>A=@>@@BA>BAAAAAC@CCDC>CBBCBBBBBBA@??<>>9>9>?A?BBBD=?????@9::AA>??@C?BB?A@@=A@@@@CBBCBBCABABBB:@<>8993:@@?@A<A?@;
@N9IO0:00873:06204
TACAGAGGGTGCAAGCGTTAATCGGAATTACTGGGCGTAAAGGGTGCGTAGGTGGTTATTTAAGTCAGATGTGAAAGCCCCGGGCTTAACCTGGGAACTGCATTTGAAACTGAATGGCTAGAGTGTGGTAGAGGGAAGTGGAATTTCCGGTGTAGCGGTGAAATGCGTAGATATCGGAAGGAACACCAGTGGCGAAGGCGACTTCCTGGACCATAACTGACACTGAGGCACGAAAGCGTGGGGAGCAAACAGG
+
@BAAAADF=CCA@7;:B@=@<@@@<?=>:<?@??9??@CC>CC>BA@A@>?;;;6;?@@A:@<@;;:@@:;:;;C6:<@B.<;89@8<4;05<@:B@CCAB;;;,:@B69>9B9;;5:=>>?@@@@B@BCCCCB=C?CCC@C@CC=B?B?::5B<BB>BCDD=BBCGCBBA<66555:.5.556668<<<<8<55.57;9:==8=9<:544.4995;;6666==>??765599905555<==0;;=>>09444
@N9IO0:00876:06209
TACAGAGGTCCCAAGCGTTGTTCGGATTCACTGGGCGTAAAGGGCGCGTAGGTGGTTGGGTAAGTTTGATGTGAAATCTCCGAGCCTAACTCGGAAAATGCATTGAATACTATCCAGCTTGAGGATTGGAGGGGAGACTGGAATTCTCGGTGTAGCAGTGAAATGCGTAGATATCGAGAGGAACACCAGTGGCGAAGGCGAGTCTCTGGACAATTCCTGACACTGAGGCGCGAAAGCTAGGGGAGCAAACAGG
+
AABBBBE=>?>.:5<??@<;;59><>@=???@@@;A:;:E=CC>AA95;;<7:C8A9B>:;@<@@>=CCBBABBE?E@>?:;;44.44.4<=<5;;;+99@AA=AC?CBBBBCE>@AB@;>@@;@B@C@CCDD9CCBBCC=B;?:?@AB>ABB?@@???AAA=BB???A@@??@?@@AAB?B?BBB?BBBB?BBB>A>@CBBBB???C?BBB?B@D@CBBBBBAAAB>???998-:<>>@@@6@@ACC=AAA>
@N9IO0:00884:06179
TACGTAGGGTGCGAGCGTTAATCGGAATTACTGGGCGTAAAGCGTGCGCAGGCGGCGTCGCAAGTCAGGCGTGAAATCCCCGGGCTTAACCTGGGAATGGCGCTTGAAACTACGATGCTGGAGTATGGCAGAGGGAGGTGGAATTCCACGTGTAGCGGTGAAATGCGTAGATATGTGGAGGAACACCGATGGCGAAGGCAGCCTCCTGGGCCAATACTGACGCCTCTGTGCACGAAAAGCGTGGGGAGCAAACAGG
+
BBBD>DCB<@B9<<9<BC=A<@A@9@,0)0=99;5;;@<=4<BB?AA?B;<5;?=A;96?@C>BA;94.999::<055>>0<A469@D<D@CCC>CABB99;@@?>CC>C@@@@??>>:=8;;;>>>75:54>;0>?99;5A45.57<9;;;<<<<=7::;=6666@>>>BB=>BBB=@@>B=BBB<AABA=@BC=A?AB@@=@@7@@@5@9B@CCCDFA0,*(*((((((((*,,,&-;;;=>>.:::>>5>>?:
@N9IO0:00895:06187
TACGGAGGGTGCGAGCGTTGTCCGGAATCACTGGGCGTAAAGGGCGCGTAGGCGGCCTGGTAAGTCGGATGTCAAATTCCGGGGCTCAACTCCGGGGCGCCATCCGAGACTGTCAGGCTGGAGCACGGCAGGGGGCGAGTGGAATTCCCGGTGTAGCGGTGGAATGCGTAGATATCGGGAAGAACACCCGTGGCGAAGGCGGCTCGCTGGGCCGTTGCTGACGCTGAGGCGCGAAAGCGTGGGGAGCAAACAGG
+
>==<4555)597/0///0278:;A?C799A;:;?6?@@??8>@9??A@>>@;00,09<:6:8+897<-38<A@??<>8=7===1EBCB=B@@=@@@3@>A;ABB>CAACIBBBBA@=@CC@;;;@=@<=:;;;;$959;<=:><@<?=:@@BCB;;;CADCAC@@@AB;;;;@@@A@@6@?BB>A;<;0;;;5;;;2:?@@;?<>AC;;;0;5;;?CBB=;;CBC@AA>ABC?@@0;;A@BDD6;::5=4:??:
@N9IO0:00900:06178
TACGTAGGGTGCGAGCGTTAATCGGAATTACTGGGCGTAAAGTGTGCGCAGGTGGCTGAGCAAGTCGAGTGTGAAATCCCCGGGCTTAACTTGGGAATTGCGCTCGAAACTACTTGGCTCGAGTGTGGCAGAGGAAGGTGGAATTCCAGGTGTAGCGGTGAAATGCGTAGAGATCTGGAGGAACACCGATGGCGAAGGCAGCCTTCTGGGCCAACACTGACGCTCATGCACGAAAGCGTGGGGAGCAAACAGG
+
@CB<ADD?7CBBBA<<5;7;7@<B@C=@=@@ABA<AAAAD=@@?BBBA@@@3992:@99:A@=?????@BECCBB=BAA@8BC:@@5728@9<=5?9=9?89:CCCBE>BBBCC5;7<<;CBA@A;;5;@@@D?C@C@BC?D=@<@>AA=ABBBBBB?BBBB=@@@AAA@@@@999A=A?<?<?@@?A@@@?AAB>B?ACBB<@<@@@@;@?B?BBAAAA;<;AAAABBCFDCC<A:::AAA3::;AB;A;;5
@N9IO0:00908:06186
AACGTAGGAAGCAAGCGTTATCCGGATTTACTGGGCGTAAAGGGCAGGCAGGCGGATGGTTAAGTTGGACTTGAAAGCTCCCGGCTCAACTGGGAGAGGCGGTTCAAAACTGGTCATCTAGAGGATGGTAGAGGAGAGTGGAATTCCCGGTGTAGTGGTGAAATGCGTAGATATCGGGAGGAACACCAGTGGCGAAAGCGGCTCTCTGGGCCATTACTGACGCTCAACTGCGAAAGCCAGGGGAGAGAACGGG
+
;.59955552555.555;.9;;=@=;;;,:??;<6A@@@B<AA<ABB@@@??:93:@?=A>A?AA6:3:9=6<>@6?>??B<A?BDCC@C@@A9;;;@?B@=A>;;;;.9==6<=998?@@??;@AA>AAAAA>@@@BBC@C@C@CG?F@=;<;;CD@CCCC=BBB@@AAAA@>???.::9>:=@@0555;7;<=<5<<@588;;;787)36:=7<<<588?;8:939949=<<*3438:::+555<<8==?8
@N9IO0:00913:06175
TACAGAGGGTGCAAGCGTTGTTCGGAATTATTGGGCGTAAAGCGCGTGTAGGCGGCTTTTGTAAGTTGGGTGTGAAAGCCCTCGGCTTAACCGAGGAAGTGCGCCCAAAACTGCATGGCTTGAGTACCGGAGAGGGTGGCGGAATTCCCGGTGTAGAGGTGAAATTCGTAGATATCGGGAGGAACACCAGCGGCGAAGGCGGCCACCTGGACGGATACTGACGCTGAGACGCGAAAAGCGTGGGGAGCAAACAGG
+
9@<BAABD8;;AB>@BCD=@@>@@<??A;??:?=5<=<<<*78<=>>@CBB?AB>;;;;&4@@<>;7;?6<<<<BB;@BA8?@A79;;?4;294929.55@;@@@>CCC;@@DDCDH@BB=;;;<AC>C=@<;95)5<==?@@:@<@@6689@?:;;;5;;;A<A?CC@?=843334919;-3-387,33;=7:;:7;58838.44056:@>??B??955<<<<>@>>=;;95444&59;<=??0;;<<<5<>>9
@N9IO0:00868:06236
TACGTAGGTGGCGAGCGTTGTCCGGATTTACTGGGCGTAAAGAGCGCGCAGGCGTCGTGCAAGTCGCGTGTGAAAGCCCCCGGCTCAACTGGGGAGGGTCACGCGATACTGCTCGACTCGAAGGCAGGAGAGGGAAGTGGAATTCCCGGTGTAGTGGTGAAATGCGTAGATATCGGGAGGAACACCAGTGGCGAAGGCGACTTCCTGGCCTGTTCTTGACGCTGAGGCGCGAAAGCTAGGGGAGCAAACGGG
+
CCCCCICAFCAAAABABB@BBC?B=;::0;?@AA=;;;BB<B@ACCCCBBB>:;6BA==??:>?;<:A;;;A@?999878'3688;;8==AA?*899*7<<>@BBAAABB??@A?@?BGBB?B?BBB>AA@AA:@?BBB@C?B>AA<A?BBCB=8?<A::8,3?>?>:;=<=??AA:;:;:?BBC@BB@A@B;;15=@@?>?8=8<A7B@FCC@CCECBAAACAAC?BCB;;;6;BCFCEC=CBBDC=@AA;
@N9IO0:00873:06237
TACGAAGGGGGCGTAGCGTTGTTCGGAATCACTGGGCGTAAAGGGCGCGTAGGCGGCCTGGCAAGTCGGGGGTGAAAGCTGTGGCTCAACCACAGAATGGCCTTCGATACTGTCGGGCTTGAGACCGGAAGAGGTCAGTGGAACTGCGAGTGTAGAGGTGAAATTCGTAGATATTCGCAAGAACACCAGTGGCGAAGGCGGCTGACTGGTCCGGTTCTGACGCTGAGGCGCGAAAGCGTGGGGAGCAAACAGG
+
;AA00-/;;;(//05999@<@@=@@>@:66=>===6=B<@@8?>6>966<<@640+0+00*0/)////;;;+=;@A9000;00*0@00+0*0009=8?@9@?A=@?A???AAAABB>BB?BB??@@C?A?A9979??@CC@C?@@@@A@@@@AAABB=@@BA<@?@@??>??@@=@@@A=@@?B@@?@CCB>BBB>B>;;7;B;;;CC@CC@D@C;;;BAAA@A?::8:AAAAB9::A?>>@5@@@AD?AAB@
@N9IO0:00875:06219
TACAGAGGGTGCGAGCGTTAATCGGAATTACTGGGCGTAAAGCGCGCGTAGGTGGCTTGTTAAGTCGGTTGTGAAAGCCCTGGGCTTAACCTGGGAATTGCATTCGATACTGGCAGGCTAGAGTGTGGTAGAGGGAAGTGGAATTCCCGGTGTAGCGGTGAAATGCGTAGATATCGGGAGGAACGACCAGTGGCGAAGGCGGCTTCCTGGACCAACACTGACACTGAGGTGCGAAAGCGTGGGGAGCAACAG
+
955::<BC>AAABBB@@@@C:;<A=B8;2;BA@@8;;;B@;@AAA@@@BAA>AB?AB>BB?A>BC@;8@>A?BBB299?8?AA5::<?=?@CCD>B?A8::???=?>AAA@A:@::3:@>>?@:99:6:@@999,:9==>;@9?;?B<A?BCCBBBA=AAAA<BBBB???@??:00@7@=9>70//9455-/(///(/06716:(/(--(-,(,,2,,,--//-///.(...355,2252222&23//(-55
@N9IO0:00875:06241
GACGAAGGTGGCAAGCGTTACTCGGAATCACTGGGCTTAAAGGGCGCGTAGGCGGCGAGCCAAGTCGGGTGTGAAATCCTTCGGCTCAACTGAAGAATTGCATTCGATACTGGCCCGCTGGAGTGCGGGAGGGGAGAGTGGAACTCCAGGTGTAGCGGTGAAATGCGTAGATATCTGGAGGAACGCCGGTGGCGAAAGCGACTCTCTGGACCGCAACTGACGCTGAGGCGCGAAAAGCCAGGGGAGCAAACGGG
+
BBB;;254?A;AC?BCBB=A@BBB?C@C;;6;@=4AC=;;0880444::>>9991:=8<>494:;BA=2338;@92AC7=6::8BC?>9?>:944?7<68?EE<8=A@?=<<299(7@8809??>?AA89000*0;..-866(--/(/<488=95:??B@@A:9:8>=?>@AB887B<>>?D=@@@>A>@@=@;;;6;B@A@@;;;;;5;@4::@49:C@@@@AABB5;;<;;;;*;>;@@A@.99;59099;2
@N9IO0:00875:06249
TACGTAGGTGGCAAGCGTTGTCCGGATTTATTGGGTTTAAAGGGTGCGTAGGCGGTAATTTAAGTCAGTGGTGAAATACGGCAGCTCAACTGTCGAGGTGCCATTGATACTGGGTTACTTGAGTACTGATGAGGTAGGCGGAATGGACGGTGTAGCGGTGAAATGCTTAGATATCGTCCAGAACACCGATAGCGAAGGCAGCTTACTAAGGAGTAACTGACGCTGATGCACGAAAAGTGTGGGGATCAAACAGG
+
CCCDABB:B@;@B.4;@><@BC?C@CCC=BBADD>BB>BE>ED>BCABBBA=;;8;B@EE>C@BA@@ABB?BCCC>@@AB?BBBCBBB?BAAABBCCAEBA>@@<@AC;;;AA9A6;:A=A@AA@@@BBA?;;4;@A=AD?C@@@>@CB@BCBCC@?=?BAC<@@AA?A??@BBCBBB?@@B=??@=@AABA@@@7:6:???><>@;;6;@BAAB>BBBBBDCBCCAAABBBBCC7;;C@A@@7@?ABB=<;<7
@N9IO0:00879:06233
TACGTAGGGTGCAGGCGTTAATCGGAATTACTGGACGTAAAGCGTGCGCAGGCGGCTCCTTAAGTCAGATGTGAAATCCCCCGGGCTTAACCTGGGAACTGCGTTTGAAACTGGGGGGCTTGAGTGTGGAAGAGGGGGGTGGAATTCCAGGTGTAGCAGTGAAATGCGTAGAGATCTGGAGGAACACCGATGGCGAAGGCAGCCCCCTGGGCTAACACTGACGCTCATGCACGAAAGCGTGGGGAGCAAACAGG
+
566>>>>A8=BBBB>;:;.94@>C<A=@9A?@@?A;:5<>/55::;@A===:00)0/:8<0626;<B<<:;9555)55555$5<0995;598<;=4@455;=9?<)444)4?:;===%498@@:?<<A0549;@DA@A(00,/6::?<==6955@@A:A<::=544433<@33388340558=8666:>?@C:><;7;:9:;IMMM5BBC?BBB@@@>@>7////0/;<>@B?@?9>?=;=::&3388808887
@N9IO0:00892:06244
CACGTAGGGGGCGAGCGTTGTCCGGATTTATTGGGCGTAAAGCGCGCGTAGGTGGTTCAGCAAGTTGGAGGTGAAATCCCCGGGCTCAACCTGGGAACTGCCTCCAAAACTACTGAGCTAGAGTACGGTAGAGGGTAGTGGAATTTCCTGTGTAGCGGTGAAATGCGTAGATATAGGAAGGAACACCAGTGGCGAAGGCGACTACCTGGACTGATACTGACACTGAGGTGCGAAAGCGTGGGGAGCAAACAGG
+
BBCCAABCCC2C@;;;9:.95B<B5<<B;AC@CC=CCDII:;;;;A;;;AB@CB@B@B?@@B=??AC<??>AAAD>BBBB8BE>>>>B?B@ABA<B@BBBB>@@>?DC9B@BB@@<>>@@@@AABCC@CCCBBB>BCCCC@C?CD@C@BCCBCCA@?=9:::3:45:>CDA?@?A@:A094:6BBA?BBAA>@@B<@<@AC@@?B@BD@BBBBBA@@>@?>???A>?7>@>>>>8?9;;BCE;DBBBB<?>=9
@N9IO0:00894:06258
TACCCGCAGCCCAAGTGGTGCTCGTTATTATTGGGCCTTAAAACGTCCGTAGCCGGCCTTGTTAAATCCATGTGGAAATCGGAGGGCCTAACCCTCCGAAGGGCGTGGACACTGCAAGGCTTGGGACTGGGTGAGTTCGGAGGTACTTCCGGGGTAGGGGTGAAATCCTGTAATCCTGGGAGGACCACCAGTGGCGAAGGCGTCCGAATAGAACGGATCCGACGGTCAGGGACGAAGCCCTGGGGCGCAAACGG
+
@AA@1?B@?@C=C866<9555<:::7;=8<:6::1:)/)///&/::9(///77)/)/)/)//3::1:;.4///-(--(--/2///(43995;>4=A=9=4:;.99956<999?;94058==8BD:99@BA49;@CA:<<800)/99;7?<@AA06:;;;.:@@B6AA<?@@B?DC@BBB0;9.9/27>4=///477<5<766/75772////)/;2/468<9:<-33344(488:.55=4:9::.9889;+//;
@N9IO0:00895:06229
TACAGAGGTGGCAAGCGTTGTTCGGAATTACTGGGCGTAAAGGGCGCGTAGGCGGTTCGTTAAGTCCTGTGTGAAATCCCCCGGCTCAACTGGGGAACTGCACAGGAAACTGGCGGGCTTGAGTTCGGGAGAGGGAAGCGGAATTCCGGGTGTAGCGGTGAAATGCGTAGATATCCGGAGGAACACCGGTGGCGAAGGCGGCTTCCTGGACCGACACTGACGCTGAGGCGCGAAAGCTAGGGGAGCAAACGG
+
CBBBB9:6;@9AC>B@BA<;;69<6>8B9?A???6=@=@@9@C;AABBB@@=?A=A=AAB@B@BBD@GCBBBA@A9;;;;;*;9@<=D@CEDDD7C@AABBCCBB@AA=BBCADDC>BB?BBBB?BCC=BBCCA:A=;;;?D>B?A@BF>CA????=;?AA?9BA???AABABB=9=7==8=8<<:7A6994988486;<4<<7;6:>639475<566665556622,2699==,2256666+67555-569
@N9IO0:00895:06231
TACGGAGGGTGCAAGCGTTGTTCGGAATTATTGGGCGTAAAGCGCGTGTAGGCGGTTTGTTAAGTCTGGTGTGAAAGCCCTGGGCTCAACCTGGGAAGTGCATTGGATACTGGCAAACTTGAGTACGGGAGAGGATAGTGGAATTTCGAGTGTAGGGGTGAAATCCGTAGATATTCGAAGGAACACCGGTGGCGAAGGCGGCTATCTGGACCGATACTGACGCTGAGACGCGAAAAGCGTGGGGAGCAAACAGG
+
5:5976BA6<BAD@BB;;;6><@@;>:C?>C:DA8@A;94(44444483988=>194*3;49-444447<=BAAA8:::5:BA=BADC@C?CBB<@;@@@@BE@F>;;;@@A>BBC?CB<?:::ABCC=BBAA=@@@>=>8<6<;5=9=?@B@>888+444;)45066==>>==8<5616:?9>CC@C>BB;?>=393;A?ACB@<<D@@?2449:8445:444:4449994444&44:<>?A2>666>4;;;8
@N9IO0:00897:06211
TACGTAGGTGGCAAGCGTTGTCCGGATTTATTGGGTTTAAAGGGTGCGTAGGCGGCCTATTAAGTCAGTGCTGAAATATCCCGGCTTAACCGGGAGGGTGGCATTGATACTGATGGGCTAGAGTACAGATGAGGTAGGCGGAATTGACGGTGTAGCGGTGAAATGCTTAGATATCGTCAAGAACACCTATAGCGAAGGCAGCTTACTAGGCTGTAACTGACGCTGAGGCACGAAAGTGTGGGGATCAAACAGG
+
AAAB@CCACC@BB?B;;;76>C;C;CCD?BB@CC:;;7;E<AA=@@@A99939>897<:?04039@;5;A?@@@=6@@@=A:A:;;7;9=49:3:<?8>B?@>:055:@BBBCBCB=A@AA994739>@95:?7???49A6:7;4:::>4>B>>>::6:A@B=BBBB@BBCABB;;;CC=@A<????ABA@@@;;5;=?;;;A=@@BCD?AACBB?B?@@BAAAB;;5;?;999.774==:</@@@??98886
@N9IO0:00909:06249
TACGGGGGGAGCAAACGTTGTTCGGAATCACTGGGCGTAAAGGGCGCGTAGGCGGCTTCGTAAGTGGGATGTTAAATCCCCCGGCTCAACCGGGGAATCGCATCTCATACTGCGGAGCTTGAGTATAGCAGAGGAGACTGGAATTCCCGGTGTAGCGGTGAAATGCGTAGATATCGGGAGGAACACCAGTGGCGAAGGCGAGTCTCTGGGCTAATACTGACGCTGAGGCGCGAAAGCCAGGGGAGCAAAGCGGG
+
AA@A<::<%>A@CF>CBB>@@<?@<@?BAAABBB<99:GF>CC>BCCC@@@=9949C@CBAA@CCEC=B???<==677777'8>?@@C>?<@@@7@>@@@ABBAAA@@?@ABBC@:;:B?BBBCCCCC???BB????AAF@D=A<?>6>;??@@@AA=B@@@;@CCBBBBBB@@@BD>@A;>:?@B=BCBB@BCC@C@CBBBCBAAAAA<ACC@CCA@CBBBBBAAA?BAA:::6:A;@@@?3999@A8::@@5
@N9IO0:00873:06290
AACGTAGGGGACAAGCGTTATCCGGATTTACTGGGCGTAAAGCGCCCGTAGGCGGCTTTGTAAGTTGGACGTGAAAGCTCCCGGCTTAACTGGGAGAGGCCGTTCAAAACTGTGGAGCTAGAGTGAGGCAGAGGAGCGCGGAATTCCCGGTGTAGTGGTGGAATGCGTAGATATCGGGAGGAACACCAGTGGCGAAAGCGGCGCTCTGGGCCGTAAAACTGCGCTGAGGGGCGAAAGCGTGGGGAGCGAACGG
+
=2<>>BCCC9AAB=@@:97;CC?C@CCB<BCDDD>AA@CC<A@@@@6:9485;??BBD>CCC?AA?B?@@;009=/0//:;176:<8<8?AA@9>@9;6;=A@<@@@@8@CBAB?BBBAAAB@@@BB>BAAAB@BBBBBB=@<@;@>9?;?B?@@CC@CC@C@E<;;BA@?@;95590896;8=<<49345045:;(49929=;99000*/)/////&//5555333333&3:::1:444888&444;;5455
@N9IO0:00874:06291
TACGTAGGGTGCGAGCGTTAATCGGAATTACTGGGCGTAAAGCGTGCGCAGGCGGTTGTGTAAGACAGATGTGAAATCCCCGGGCTCAACCTGGGAACTGCGTTTGTGACTGCACGACTAGAATACGGCAGAGGGGGGTGGAATTCCGACGTGTAGCAGTGAAATGCGTAGATATGTGGAGGAACACCGATGGCGAAGGCAGCCCCCTGGGCCTGTATTGACGCTCATGCACGAAAGCGTGGGGAGCAAACAGG
+
BBBDCBBA:BCCAA@@AA5;5;@?:@4;29;99?8:9;@>8@BBCBBBBAA?AC=A?BCCCC@BA>=000:::::19:::-;@8<::>)/+/;;2;8><<?AAC<AA;:;?@A@899<00//)////)3::333333#3838*/)/)/866///33344====555>=778987<>?>28939289;498:?=@@@=A??@?@FHF3BBC>D@CBBBB?ABA99::;@A@@@;;;0;@??ABB7@@@AB<BAA>
@N9IO0:00898:06263
TACGGAGGGTGCAAGCGTTGTTCGGAATTATTGGGCGTAAAGAACGTGTAGGCGGGTTTGTGTGTCAGATGTGAAAGCCCTCGGCTCAACCGAGGAAGTGCATCTGAAACTGCAAATCTTGAGTACGAGAGAGGAGAGTGGAATTCCCAGTGTAGAGGTGAAATTCATAGATATTGGGAAGAACACCGGCGGCGAAAGCGGCTCTCTGGCTCGATACTGACGCTGAGACGTGAAAGCGTGGGTAGCAAACAGG
+
BBBB@AB@=>BBC?B@:946<9;@9C@D@BA@DE>@AACC;;<@B=<=;;;9=AC>CC<@@C::9BBCCAABBB=448=5C7749BCA?C@89:?A;?>@@@@A@ABB>B89/;;5;;;6//.3977;>;==<4:57>55/5,2,2=355555>>>>=:58=0=4=B@AA:9899<<3:179699;8=:=@:?;;;3;=><@??@A:;7@BBCBBABBB@A@BCA@@@@BBBCD>B;;;CC>CDELEE>;;;9
@N9IO0:00900:06300
TACATGTGGGGCAAGCGTTGTTCGGAATTACTGGGCATAAAGGGTGCGTAGGCGGCTTGCTAAGTCAGTGGTGAAATCGTCCGGCCCAACCGGACACGTGCCAATGATACTGGTGAGCTAGAGTGCGTGAGGGGTAGGGGGAACGAGCAGGTGTAGCGGTGAAATGCGTAGATATTGCTCGGAAGGCCAAAGCCGAAGGGACCCTACTGGTGCGCAACTGACGCTGAGGCACGAAAGCGTGGGGAGCAAACAGG
+
<666<<9<=</AA,////27:3;=8<8=?=BCCG?E<;<@7>>6<<99944.5<7<<9<<5848AC?@AB?AA@A<A0//;6;6::8:4<-5.599::8-.(-(-554455:49?::@B@ABA;;;;;;9@@@3>=9;;;+??A?>==//)/66688=8;<;>688888;333:94999;=04.4.:44=09:.44.44(444(4:888499444<-339443?AAAA=@@ACCC=;;;ABBB9AACCC>;;;>
@N9IO0:00901:06290
TACGGAGGGGGCTAGCGTTGTTCGGAATTACTGGGCGTAAAGCGTGCGCAGGCGGTTTTGTAAGCCAGATGTGAAATCCCCGGGCTTAACCTGGGAATGGCATTTGGGACTGCAAGGCTTGAGTGCGGCAGAGGAGACTGGAATTCCTGGTGTAGCAGTGAAATGCGTAGATATCAGGAGGAATACCGATGGCGAAGGCAGGTCTCTGGGCTGACACTGACGCTCATGCACGAAAGCGTGGGGAGCAAACAGG
+
A@>?;9;5;5$5;B<BBB@CB@CE@C9;5;@;;;.:@>@A8@AA@BBBBBB?AA=AAA7;;:7AAACCB@B@@@@8@?>>&44);A?C?CACBB<B@@@=@ABA;A:;;CBBBC@B=AB6;9@ACCC@CBBCF@BA==<<,0,0;?:@B>B@A@@@@@DCCC>BBBBBCCCCBBBCC???;>=@@C<A@BB<89349,95:5:>@B@DB<;99:::=>@>0//7788;=8:8AA5983399;.333;=58<86
@N9IO0:00901:06307
TACAGAGGGGGCAAGCGTTATTCGGAATTATTGGGCGTAAAGGGCGCGTAGGCGGCTGCGCAAGTCTCGGGTGAAATCCCTCGGCTCAACCGAGGAACTGCCCTGGAAACTGCGCGGCTCGAGGCCGGGAGAGGATGGTGGAATTCCCAGTGTAGCGGTGAAATGCGTAGATATTGGGAGGAACACCGGTGGCGAAGGCGGCCATCTGGACCGGTCCTGACGCTGAGGCGCGAAAAGCGTGGGGAGCAAACAGG
+
BCAACBBBBB0B@8<<00+0>:=@<?7@8@B>BD<B@@@A;AA<ABC:;;A>@@=::397336;;B=BBB97378186:19//*/6:=5?::>;.7.38:>A3AA4::(7;77733.7AAAAB<@4;;0:@>@<@BB><B9<>C7;949@@@BBC@@=A;<;0;??@@BBB@@A?BB9?@393:;;=@=;;4;@A?C?BB<A;?=<=@;?C@C?AA>@@?@@AA???298=:888&78;=<@@6??>AA4999;
@N9IO0:00908:06288
TACGAAGGGGGCTAGCGTTGTTCGGAATTACTGGGCGTAAAGGGCGCGTAGGCGCTCTGTGCGTCGTGCGTGAAAGGCCTGGGCTCAACCCAGGAATGGCGCTCGATACGACAGAGCTAGAGTGCAGGAGAGGATGGTGGAATTCCCAGTGTAGAGGTGAAATTCGTAGATATTGGGAAGAACACCGGTGGCGAAGGCGGCCATCTGGACTGCAACTGACGCTGAGGCGCGAAAGCGTGGGGAGCAAACAGG
+
BCAA;:AA?A*ADA@;;;?AA>BC>B?B:;;BCC=CBBAD.;;0;9:9<>>:<A<B=;?A@:9:BA<AB:@?>9.;2;6;AD;A?BC;@?9??<A?AA>BB@>:;;;;<??A<AAA>88><=<@BAB?DFBB<@@@<??7?;?;AC>CCCBA@799<?BBB=B@CC>>=?ABB>BC8A=::.5=949755.55:4@5@B;;7@A>CC:BBGFCCACCBA@@BB;;;@BA@;;;0;;;;BCC:BBDED=BAA?
@N9IO0:00912:06307
TACGGAGGGTGCAAGCGTTAATCGGAATTACTGGGCGTAAAGCGCACGCAGGTGGCTGAGTCAGTCGATTGTGAAAGCCCTGGGCTTAACCTGGGAATTGCAGTCGATACTACTCAGCTAGAGTATGGGAGAGGGTAGTGGAATTCCCGGTGTAGCGGTGAAATGCGTAGATATCGGGAGGAACATCAGTGGCGAAGGCGGCTACCTGCCCAATACTGACACTCAGGTGCGACAGCGTGGGGAGCAAACAGG
+
55<<8<>?6?<A?8>B00+/499@?B>B=B;;;C>;;:DD:;;;;CA??8818919=@:;;A:<;BAAA?@@ABA/;;>09B=3@A>@=AADDD>C@C?CBBBCBBGCCBBB@@@BBBBBB??;BBC?7@A9:;0::9;@9A9B>BB<A?AB>>>??4?BA<6@AACBCBB@@AAAA<BB@BADCCBABAA<@AE>A=;;4;444.444:1;7>>B@@?AA?A@@@657737333373:;;.;@A<<6BBB?
@N9IO0:00913:06268
TACAGAGGGTGCGAGCGTTAATCGGAATTACTGGGCGTAAAGCGCACGTAGGTGGCTATTTAAGTCGATTGTGAAATCCCTGGGCTTAAACCTGGGAACTGCAGTTGATACTGAATGGCTAGAGTGTGGTAGAGGGAAGTGGAATTTCCGGTGTAGCGGTGAAATGCGTAGATATCGGAAGGAACACCAGTGGCGAAGGCGACTTCCTGGACTAACACTGACACTGAGGTGCGAAAGCGTGGTAGCGAACAGG
+
BBCBCBBB=BCBCGCBBB999:CC>B?A=>@@@@8:;:?A;@??AA;;;BB@BB@BDBBG>B@BCBAA@6;:A@@9:::.:A@6=<1;;)47;=>6=8:?<@<982/600/:;;6:?6BAAA@==???9A@B<@:5@7BBC7>9B>7C@D@CB@<;;@>A=>>5<@@@>@A@@@@9=6<494@9ABC@B979@BBD?A<@??894948?<ACCC99:BAABBA<==00(/6:;:=5553//,.8=:::45555
@N9IO0:00868:06355
TACAGAGATGGCGAGCGTTGTTCGGAATCACTGGGCTTAAAGCGCGTGTAGGCGGAGCGATGGGTGCTTTGTGAAATCCCCCGGCTCAACCGGGGAATGGCTTGGCAAACCGGCGCTCTTGAGGCAGGTAGAGGTGACCGGAACCATGGGTGGAGCGGTGAAATGCGTAGAGATCCATGGGAACGCCGGTGGCGAAAGCGGGTCACTGGGCCTGAACTGACGCTGAGACGCGAAAAGCGTGGGTAGCAAACAGG
+
5<<<<<9;BB=@A@@;558==5;:8=7;;9;99909?.95)4:9<@@@@@A7A<7<?@@@::9/3:398-7;>@A<ABHKH3C?A@@CAD>??=2=3::3:?<A?BCL>@>@;@@B?@@=AA:7@<B8<ABAC@AAAB7@4@4<59:;<1<<8669>;===A866:CC@?@@;;:5@999.76;;:<@<;:5;:99/73<=6=?ABFCC>C?A@@=?::9@@?@:::99@?::::*9;<?@>8BBBBBC<B@@;
@N9IO0:00869:06352
TACGTAGGGTGCAAGCGTTAATCGGAATTACTGGGCGTAAAGCGTGCGCAGGCGGTTTCGTAAGTCTGTCGTGAAATCCCCGGGCTTAACCTGGGAATGGCGATGGAGACTGCGAGGCTAGAGTTTGGCAGAGGGGGGTAGAATTCCACGTGTAGCAGTGAAATGCGTAGAGATGTGGAGGAACACCGATGGCGAAGGCAGCCCCCTGGGTCAAAAACTGACGCTCATGCACGAAAGCGTGGGGAGCAAACAGGA
+
BB@@ACCC>;;;C?C:;;2;.;>@<?0:.9=@>A<AA<@<6<BCCCB99;B@995:=<AAAA>A???A@@>C55505<<<&5;0999B9=:;<<7;?AA>BBABC@BBBBBB@@@=7;;CCBABB6B?BCCCCCCCC)BAAA=?4:7@;;::8<:677//-81-//996783333383892718:8.449:249/39)//88889)9:9/8/////$////9::555:8833333(3999>==2<999@9>??29
@N9IO0:00880:06347
TACGTAGGGTGCAAGCGTTAATCGGAATTACTGGGCGTAAAGCGTACGCAGGCGGCTGGGTAAGACAGGTGTGAAATCCCCGGGCTTAACCTGGGAACTGCATTTGTGACTGCTCAGCTAGAGTCTGTCAGAGGGGGGTGGAATTCCACGTGTAGCAGTGAAATGCGTAGAGATGTGGAGGAACACCGATGGCGAAGGCAGCCCCCTGGGATAAGACTGACGCTCATGTACGAAAGCGTGGGGAGCAAACAGG
+
BBBCBCCC=AB>@8<0//4:6<>=:@+0)////@8;95?@4?;<;C;5:@C=@A>@BBC>AA=ABCCC9::BBBC=BBFE9??<?B@C=A=?==5?;?@@@@@A=C?>?BBBBBBB;;?:A@@=>954;::555555#55.5.5.57=:>:;554:;;;==@6=@A@BACC@??@BA6:08>8;00+0;:<8?>>:>:?858===+=A?9A>=8<999=>=>?994<4444444)559<<<<06955<09999
@N9IO0:00882:06331
TACGTAGGATCCGAGCGTTGTCCGGAATTACTGGGTGTAAAGGGCGTGTAGGTGGGCTTCTAAGTCGGTGGTGAAATCCTGCAGCTTAACTGTAGAACTGCCATTGATACTGGAAGTCTTGAGTGCGGCAGAGGGAGATAGAATTCATGGTGTAGCGGTGAAATGTGTAGATATCATGAAGAATACCAGTTGCGAAGGCGGTCTCCTGGTCCGTTACTGACACTGAGGCGCGGAAAGCGTGGGGAGCAAACAG
+
CDBCCGGAIBB?B;;:BB@CCC@F@B@B?BAA@B<@@BEF?FE>BBCCBBB@CCC>CE>@@C@CBAB@CC@DCCC?CI@BCCB????D79;@@@=@;?@@@<AB?;:9@AAA?D>A@;;6<?>?B@@=@@ACFG?CBBBBB@<@;?@@@=@@=>>6929DDA6<<;>;;>@@@;65=<<0658<<<7>@@6:9@:5:295.5555.55.95.5@59;;;;;99;>95.999:.5>4>BCCCCB4@A;;;)9:5
@N9IO0:00883:06328
TACAGAGGGTGCGAGCGTTGTCCGGAATCACTGGGCGTAAAGGGCGCGTAGGCGGCCTGATAAGTCGGGGGTGAAATCCTGTGGCTTAACCACAGGGCTGCCTCCGAGACTGTCGGGCTCGAGCACAGTAGAGGCAGGTGGAATTCCCGGTGTAGCGGTGGAATGCGTAGAGATCGGGAAGAACATCGGTGGCGAAGGCGGCCTGCTGGGCTGTTGCTGACGCTGAGGCGCGACAGCGTGGGGAGCAAACAGG
+
@BB=;:;B=000=0//9<39<@=B?B?@ACCBBD=BBAAA=AA9@A@@@@C@;:::?AA@BA>??=@===,=<==1?D?AAAB=?@<@5=7@BBCB<C9;:?A@;BA:99??????8?@AACBBDCCCCA<;;?ABB@BB>B>C?BC;A=A@@@ACE@CC@B@A@@AAAABABCBCD>B?AB>BCBBB=:989BA?C@;;6:=A?A@DE>CCBB<@@;;;:9883346<;=::::::<999:/888==54446
@N9IO0:00904:06352
TACAGAGGGTGCAAGCGTTGTTCGGAATTACTGGGCGTAAAGCGCGTGTAGGCGGTCCACCAAGTCTTGTGTGAAAGCCCTGGGCTCAACCCAGGAAGTGCGCAAGAAACTGGCGGGCTGGAGTGTCGGAGAGGATGGCGGAATTCCCGGTGTAGAGTGAAATTCGTAGATATCGGGAGGAACACCTGTGGCGAAGGCGGCCATCTGGACGATAACTGACGCTGAGACGCGAAAGCATGGGGAGCAAA
+
5AA;666@459:>.444924:5;@5:.5.559993;?;?D8?@<655=:>98::38=544.4.499=255<<<<=5:;>5=@A6?;>>;>>7>=490449::8;9;;;.7336?::3;=<:=>DBBBB49::93:==89849?C=BB=A?>>:88-.--991;6=;<BBB@;;>==3<9/5/22547:..).66(.(..(.(.5525/69555722..573...3.259998908<:9:98*756555
@N9IO0:00907:06313
TACAGAGGGTGCAAGCGTTAATCGGAATTACTGGGCGTAAAGCGCGCGTAGGCGGCTGCCTAAGTCGGGTGTGAAAGCCCCGGGCTCAACCTGGGAACTGCACTCGATACTGGGCGGCTAGAGTATGAGAGAGGGAGGTAGAATTCCACGTGTAGCGGTGAAATGCGTAGATATGTGGAGGAATACCGGTGGCGAAGGCGGCCTCCTGGTTCAATACTGACGCTGAGACACGAAAGCGTGGGGAGCAAACAGG
+
BCBBCDCF>BBBD>@@BB=@?@:948;<;>?=<?9?@?AD=BAAABBBBBB?:;6;BA@<AD=@@BBB<AACCCD>AAAA8AD=BB@@<@?BBB=B?B?@ACCCCDCCC???B>??=?BAAABABB@AA@@@?@<@B?BBBB>A?B?AAB@@ABB>C@CCCC>BCBBAAACA@AA@A6::;@;?AA=A@BB?BBC=@?@B?A@BB?AC@C@;95:@@@@@ABAA;;;@@@@@@A8A=?=@@@2@AAAB<;;;=
@N9IO0:00866:06391
TACGTAGGGTGCAGGCGTTAATCGGAATTACTGGGCGTAAAGCGTGCGTAGGCGGTTTGTTAAGACAGGTGTGAAATCCCCGGGCTTAACCTGGGAACTGCGCTTGTTACTGGCAGACTTGAGTGTGGCAGAGGGGGGTGGAATTCCACGTGTAGCAGTGAAATGCGTAGAGATGTGGAGGAACACCGATGGCGAAGGCAGCCCCCTGGGCTAACACTGACGCCTGATGCACGAAAGCGTGGGGAGCAAACAGG
+
BCBBABB?6BB?@@>AA@=B?BBC?B?B?BCBCC=CCCCD<AACCBBBBAA???=?C:AA>@?ABBBC@CBBBAA9@???1@@9BC?C?B?ABB8A=AAA@BBC@BB?CB@A<ABAACE?AAACCCB;@A99;;;;;%;?<;=A>B=ABCCBABBC;:9A<B=;9:?@?@AAA@@<A7::4>4>;;8BAAA>BCB?C>A;:9@@@+=CE>CAB>A;:9<9<00)/0/66434:::2;AAAAAA6:98>D:AA@8
@N9IO0:00876:06362
TACGAAGGTCCCAAGCGTTGTTCGGAATCACTGGGCGTAAAGGGAGCGTAGGCGGCGTGGTAAGTCAGATGTGAAATCCCGGGGCTCAACCCCGGAACTGCATCCGATACTGCCGTGCTTGAGGGTTGGAGAGGTAGCTGGAATTATCGGTGTAGCAGTGAAATGCGTGGATATCGATAGGAACACTCGTGGCGAAGGCGAGCTACTGGACAACATCTGACGCTGAGGCTCGAAGGCTAGGGGAGCAAAAGGG
+
ABCCJ>@=BA@,;.555;.594?CAGACCCAABD>@@@BD>FE=BBBB@;;600+0B>@=AC@BBCBAA@@@BCC?CCD=C@@5<<=>,000+/)/168@AB??<?:::A???????BB=@?BF@E?B>AA@@=??@@CB@D?B@BBBB?BB@?@???@AAA=BBBBBC@BBBBBBB@@@595:@@?@A@C=?@@;@;@@@BC@@@CC@CCC?CABBBBBAAAA@@A?BBA@@<@<@;;:CC9AACCCC;CC;
@N9IO0:00886:06372
TACGGAGGGTGCGAGCGTTGTCCGGAATCACTGGGCGTAAAGGGCGCGTAGGCGGCGCGAGGAGTCGGGGGTGAAAGTCCGGGGCTCAACCCCGGATCGGCCTTCGATACTCTCGCGCTGGAGCACAGTAGAGGCGGGTGGAATTCCGGGTGTAGCGGTGGAATGCGTAGAGATCCGGAAGAACACCGGTGGCGAAGGCGGCCCGCTGGGCTGTGGCTGACGCTGAGGCGCGACAGCGTGGGGAGCAAACAGG
+
BBCB<BA<8<BDBC;:;B?CBC?B?B=@@AA@@@;@ABBL?DC=CCCGCA=:00+0>@=:B>@@AACCDD3?:?>80//3999&//7:6:<</<<>@:9097??BBC>:84899<AAABA8666@A=CCBBCC@CCD>CC8>9=4>9:=5=>>??<B8<@6?49>@>>9;B:955:<9>:==:BBB<A::909AA>B?;;7:<4<BBB>4?;<55.59555<:<<6605=<:;;<;><:999.:;<<>4::;7
@N9IO0:00893:06397
TACGTAGGGTGCGAGCGTTAATCGGAATTACTGGGCGTAAAGGGTGCGCAGGCGGCTCCGCATGTCGGGCGTGAAATCCCCGGGCTTAACCTGGGAATTGCGTCCGAAACTATGGAGCTGGAGTGTGGCAGAGGGAGGTGGAATTCCACGTGTAGCGGTTGAAATGCGTAGAGAATGTGGAGGAACACCGATGGCGAAGGCAGCCTCCTGGGCCAACACTGACGCCTCAGTGCACGAAAGCGTGGGGAGCAAACAG
+
BBBBB>C@7=BBB@<@;:7<<CC@=@<@<ACCCE>???CD>CD9@AAD?;<:00,0<<;BB;::?@@@9AA::8=1=ACC:BB<???C8A>@B=3=6=3////6169<2933396777@@?AA??9:49??:>>7..*.:68(-)-256/68;;///)/(.37.63>>@<::00(0>:;59:,7,222.;=;;39;<5:6>><848?;:77-5.5+..5.--5--(-6//.88822290583/...&...55,339
@N9IO0:00895:06387
TACGAAGGGGGCTAGCGTTGTTCGGAGTTACTGGGCGTAAAGGGCGCGTAGGCGCCCTGCCAAGTCTGGTGTGAAATCCCTGGGCTTAACCCGGGAATGGCACCAGGGACTGGTAGGCTTGAGGACGGGAGAGGATGGTGGAATTCCCAGTGTAGAGGTGAAATTCGTAGATATTGGGAAGAACACCGGTGGCGAAGGCGACCATCTGGTCCGTTTCTGACGCTGAGGCGCGAAAGCGTGGGGAGCAAACAGG
+
BBAAA@@B@B1A@;;;;;?BD@CC?A@A>ABCCC?BABBJICC?;;;CDBE>;:55)49939;@BBBC?AA@DDD=AAC=CBC<CC?B?CD>CC=C@CCA99:>BCC=BCCC@CBC;AA6><A8B==?7>>==66;C?AA>B?B?BB=BCCBBB<;;?B@@@;@=A>??BBBFA7@;+0,-635..(-(//)/;<5>::96;9>><<;:?C769>266?=;;@A>??9>?@;;;099@@@GG766BDD>ABB>
@N9IO0:00908:06366
TACGTAGGGTGCGAGCGTTAATCGGAATTACTGGGCGTAAAGCGTGCGCAGGCGGTTTCGTAAGACAGATGTGAAATCCCCGGGCTTAACCTGGGAACTGCATTTGTGACTGCGAGACTAGAGTACGGCAGAGGGGGGTAGAATTCCACGTGTAGCAGTGAAATGCGTAGATATGTGGAGGAATACCGATGGCGAAGGCAGCCCCCTGGGTCCGATACTGACGCTCATGCACGAAAGCGTGGGGAGCAAACAGG
+
CC@A@ABD=ABACB:;;:5;4===9=+0,/>:;;8=;;<M=BBC@@@BBAA<??=@A:???A>AABA@@BBBCBC<A@A@4@D:@@?B>B@CCB=C@ABACBBB=@@@@@AA948;548AA???CBB?CBBBCBBBB)BDBB<?;?<A@@???=@>??EDDF>AAABCBBBBB???B=A@=A=???===>>:=<=:<;?A=====+<<<48918===<>==868:::<;;;===A:@>A<:::/6885:/59:4
@N9IO0:00925:05797
TACGTAGGTGGCGAGCGTTGTCCGGATTTATTGGGCGTACAGGGCGCGCAGGCGGTTCGTTAAGTTCGAGGTGAAATCTCCTGGCTCAACTGGGAGAGGTCTTCGGATACTGGCGGACTTGAGGAGAGCAGAGGTGAGTGGAATTCTGGGTGTAGTGGTGAAATGCGTAGATATCCAGAGGAACACCAGTGGCGAAGGCGACTCACTGGGCTCCACCTGACGCTGAGGCGCGAAAGCGTGGGGAGCGAACCGG
+
BBCDBBB@BB>BBBBBBD@CCD@C>AAA<@@@CC>CB;;;BAB9BAAAC;;7;A=A@KCC@DABB?B??A@BBBC>CBDD@BB@BB??<?@@A9@@A@;??C@AA>ABB?@?:?=:>?C?BBA?CBBBBABCC?B???AA=B7:7:??>5====>?@=ADDE=BBBBBBBCBBAA=ABAB?B?BBB=BA997:B@;B?BBA@@@?AA@@8AAA@CC@CCC:;;BA@@=;;;BBB<B@@@BBB:BBBBB?CAF@
@N9IO0:00931:05782
TACGGAGGGTGCAAGCGTTATCCGGATTCACTGGGTTTAAAGGGTGCGTAGGTGGATTGGTAAGTCAGTGGTGAAATCTCCGGCTTAACTCGGAAACTGCCATTGATACTATCAGTCTTGAATACCGTGGAGGTCAGTAGAATATGTCATGTAGCGGTGAAATGCTTAGATATGACATAGAATACCAATTGCGAAGGCAGCTGGCTACACGAGCATTGACACTCAGGCACGAAAGCGTGGGGATCAAACAGG
+
A@996;C>==BCC?CBBB?BA@=B=;:5:<<==>5==399088(44;<<;==9:07<280445:333877,3988/0;99*/+/;6?8<<@<9@D>::9B9?>7;@AA@;56:B=@>C@BB@CCB8<;?6;;6;>==A=AC?BA@@@@@;;;;;;;7;AAA;<;;A>;;;BAABAAAAAABGDDC@E@C9;<;;5;5;??AA@;AAAAB@@ABBCC@CCBBBBC;;8;@A@BA0;;A@BBB7A@ADC>AAC>
@N9IO0:00938:05803
TACGTAGGGTGCGAGCGTTAATCGGAATTACTGGGCGTAAAGGGTGCGCAGGCGCCCCGCAAGTCAGACGTGAAATCCCCCGAGCTCAACTTGGGAATGGCGTTTGAAACTACGGGGCTGGAGTGTGGCAGAGGGAGGTGGAATTCCACGTGTAGCGGTGAAATGCGTAGAGATGTGGAGGAACACCAATGGCGAAAGGCAAGCCTCCTGGGCCCAACACGTGACGCTCATGCACGAAAAGCGTGGGGAGCAAACGG
+
BBAC<>>>7<BBBA@@BB7;7;A@;A?A=?@;;;/;BBCD?CC>;<;B8::*.----&-8<5<A;:;@<;;;;;/49999$4?@AA@@>@C?BC=B=@??AA@C=BBC?CA@@CCC9BBB>BBBBAB=@:;:99/89-7<6;2><?9??A???CAAA????C=::9???BDFCCB:8299293:<=;>:?<8<322'..--(--(-50557'33(20672..././2...55...////&/:;3333&388880888
@N9IO0:00946:05797
TACAGAGGTCCCAAGCGTTGTTCGGATTCACTGGGCGTAAAGGGTGCGTAGGCGGTCGGATAAGTCTGATGTGAAATCTTCGAGCTCAACTCGGAAACTGCATCGGAAACTATTCGGCTGGAGGATTGGAGGGGAGACTGGAATTCTCGGTGTAGCAGTGAAATGCGTAGATATCGAGAGGAACACCAGTGGCGAAGGCGAGTCTCTGGACAATTCCTGACGCTGAGGCACGAAAGCTAGGGGAGCAAACAGG
+
A@CA@:<5;9C7D:9;;B@BB?@?<?@<::9AA@9AB@AA0;;09?9@?@@=?C?DCC<AA?=AAAA@@;;;@@@6:::9?B<9;@@A=A<AB=BA:@;9;BBBC?AA;ACBB?CEBCBC@CC@CC:B9<BBB9BBAB@B9A5?<@ABA=A?AB@AAABBAB<A@@ABBBBB@@@BB>;A=A>@BB@BB@B=B;;89:A@=CBBBAAB@CCC@C?B?AABAABCBBB?CBA@@@9@@@@@BB;BCCCE@?@@?
@N9IO0:00954:05802
TACGTAGGTGGCGAGCGTTATTCGGATTTATTGGGCGTAAAGGGTCCGTAGGGGGTTGGTTAAGTCCGACGTGAAAGCCCGCGGCTCAACCGCGGAACTGCGTTGGATACTAACCGGCTAGAGCGTAGGAGAGGAGAGTAGAATTCCTGGTGTAGCGGTGGAATGCGTAGATATCAGGAGGAACACCGAAGGCGAAGGCAGCTCTCTGGACTATCGCTGACCCTGAGGGACGAAAAGCTAGGGGAGCAAACAGG
+
CCCCBBB@CC@CC9555;;AA?CB?CBD>BB?A@8@AAAA<AA<BA=AA@AA@A2A?B?B>A>CAA?C@989=;;1<==6BBB@E::78B8BAA>>6CCA==>=E<=>>;::=A3737@;;9=8////1766?;>>@BAA?C<A<@<@@:>>>?=;76:?;@;>>>===AA???>=<;=<2;4;=>;=?8>:=@B=B=?=<=BBB>>=:=?==>@>>>>==C8=>>BD4>>9988(8::>@AA3=<==?6?AA<
@N9IO0:00960:05775
GACAGAGGGTGCAAACGTTGTTCGGATTTACTGGGCGTAAAGCGCGTGTAGGCGGCTTTGCAAGTCGGATGTGAAAGCCCACGGCTCAACCGTGGAAGTGCATCCGAAACTGCATGGCTGGAGTCTCGGAGAGGAAGGTGGAATGCTTGGTGTAGAGGTGAAATTCGTAGATATCAAGCAGAACACCTGCGGCGAAGGCGGCCTTCTGGACGATGACTGACGCTGAGACGCGAAAGCGTGGGGAGCAAACAGG
+
ABCCCIDG?CCCCK?000;00*/:39;>6=ABAA9???AA9@@@AB@@@AA<@@?CDC>BBC@BBBB?B;;;CCD466>4<<=666?@9=9<AA<@:B;?@:9?<?AB;AABBA@@=@BA8;;A@BDD?CCDB=@;?8?@<@;@A@@9@9>=<?@?A=?=>@8D@CCDCB@@@99A4555558:9;>AAAB?ABA=A;@>:?=A=@?@4;;@A@?@@;;84444<==?99?955)5;;;@@@1;;=D>56657
@N9IO0:00960:05782
TACGGAGGGAGCTAGCGTTGTTCGGAATTACTGGGCGTAAAGCGCACGTAGGCGGCTACTCAAGTCGGGGGTGAAAGCCCGGGGCTCAACCCCGGAACTGCCCTCGAAACTAGGTAGCTAGAATCTTGGAGAGGTCAGTGGAATTCCGAGTGTAGAGGTGAAATTCGTAGATATTCGGAAGAACACCAGTGGCGAAGGCGACTGACTGGACAAGTATTGACGCTGAGGTGCGAAAGCGTGGGGAGCAAACAGG
+
AA@@4::9.///:///>:4<<=;;4:>A@BCBCC>C@AAC8;;DBA0009>500)0/8;?BB?BBBBBBB3BBCC;A@C7>;>1?ABB@FEF9?<?=@?@@B=A@A@A29::9<?@@AAABB;????C?99:A?@A9:8?9=:>=B<??A@A???BB;?:>;3?:=?:=BBBB?9<<,0,/<6=?@<C@=>:<>96;78886777:==8==@<@@==8===866>>?;;;:@@@5<;97777)8<<AB7;:=9
@N9IO0:00914:05853
GACAGAGGGTGCAAACGTTGTTTCGGAATTACTGGGCATAAAGCGCACGTAGGTGGTCCGCTAAGTCGCGTGTGAAATCCCCCGGCTCAACCGGGGAAATGCGCGTGATACTGGCGGGCTTGAGATCGGGAGGGGTGAATGGAACTCCAGGTGGAGCGGTGAAATGCGTAGATATCTGGAGGAACACCGGTGGCGAAAGCGGTTCACTGGCCCGACACTGACACTGAGGTGCGAAAGCTAGGGTAGCAAACGGG
+
(**,--/7.797::////2///)/7)3-328:333(3:344(4444<65:AA?BC=@@?AAEC8::A;:;;;<BAB;<;;;;*;>BCDCAD@CBB<BD=BBAAACBBCCB:;;@CCC?CC@CBCBC:::8;CCC;CBB?BB>A>BBB@BC@BFADCBB?BJDF?;;;CAA@DBBCBBC?BB?B?AAA?B@BB@C@@@;@BB?CAFCCHHFCE>BBBBBBBB@@@BBBA?@@@AAA<ABBEDD>DCB@@@;BBC=
@N9IO0:00914:05854
GACGTAGGATGCGAGCGTTGTCCGGATTTATTGGGCGTAAAGAGTTCGTAGGTGGTTCATTAAGTTTGGTGTTAAAGACCGGGGCTCAACCTCGGGATCGCACTGAATACTGGTGGACTGGAGTGAAGTAGAGGCAAGCGGAATTCCCAGTGTAGCGGTGAAATGCGTAGATATTGGGAAGAACACCGGTGGCGCAAGCGGCTTGCTGGGCTTTAACTGACGCTGAGGAACGAAAGCTAGGGGAGCGAATGGG
+
CBBBBBB@ABBAAA@?AA=ABB?B?BCD<BA>AA;@AAAC<@@BB?BBCBB@BC?C?BBB?B?BBC=B@CCC@CC=@?@=@BB:BCCD@B@BDBB8;;AAACCCCC?BBCCD>BB@BBBC?B@A@?>A>>>00,0@9=@A@D@C@BE=@ACBBBBAA?ADDF=AAAABBBAABB@AA=B<?@?ABA=A=::7:@AG@CDC@BB?BBBBF>AAA=@<@BAAACCCCBB<@=@A@A;AA;;;HI;A@BBB?BBD>
@N9IO0:00916:05814
GACGGAGGGTGCAAGCGTTGCTCGGAATCATTGGGCGTAAAGGGTGCGTAGGCGGCTTCTTAAGTCTGACGTGAAAGCCCAAGGCTCAGCCTTGGAAGTGCGTTAGAAACTGGGAAGCTCGAGTACCGGAGGGGAGAGTGGAATTCCTGGTGTAGCGGTGAAATGCGTAGATATCAGGAGGAATACCGGTGGCGAAAGCGACTCTCTGGACGGTAACTGACGCTGAGGCACGAAAGCGTGGGTAGCAAACAGG
+
AA::6<@C8;;;B@BBBB>ABBBC@D?BA@?;@A:AAAAA<AA<ABCBA>?<9949C=?@?B<?8::?@::9@@B7::A:A<@=@BB@@@?B=A=A?B@@@AA@CBCC<AAAB<>8?9::?@AB@@=A=ADCC:CCAAAB?B?B=A@@@<@ABBBBB?AAAB=BCCCCCCCBBBBAB?@@<@?@@@=@=;:6;A@@9ABB@@ABABBB>??B>AA?AA@@@A@@@@A@AAB;;;0;@?@@?:AAACCC?BBB?
@N9IO0:00940:05845
TACGTAGGGGGCGAGCGTTGTCCGGATTTATTGGGCGTAAAGAGCTCGTAGGCGGTTTGGCAAGTCGGGTGTGAAAATCCGGGCTCAACTCGGAGACGCCACTCGATACTGCCATGACTCGAGTCCGGTAGGGGAGTGCGGAATTCCTGGTGTAGCGGTGAAATGCGCAGATATCAGGAGGAACACCGGTGGCGAAGGCGGCACTCTGGGCCGGTACTGACGCTGAGGAGCGAAAGCGTGGGGAGCGAACAGG
+
<B:5555555$5<45959.5<;=B<@@B=BB<CD>DCCCF<;=;;C@B>CC@CB@CD>C@CDACC@@@;@@AABBB3@@4=90959;6::CD@@@;99E@BBCCBBBBB000:@000@@@>;;;@=@=:::BB6::8@@@>B@B>B=AB7:8899AC@997C<@?::::888:;<BB?BB>A=@@@?A@CC?AB@<@=@@<@@@AAAAA;A=@=::;@;;;AAA;;;?BCCDDE?CBDAABA6@@=?>9;;;=
@N9IO0:00953:05830
TACGAAGGGGGCTAGCGTTGTTCGGAATTACTGGGCGTAAAGGGCGCGTAGGCGGTCTTGTAAGTCAGATGTGAAAGCCCCGGGCTCAACCCGGGAATAGCATTTGATACTGCGAGGCTTGAGTCCGGGAGAGGATGGCGGAATTCCCAGTGTAGAGGTGAAATTCGTAGATATTGGGAAGAACACCGGTGGCGAAGGCGGCCATCTGGACCGGTACTGACGCTGAGGCGCGAAAAGCGTGGGGAGCAAACAGG
+
GCCCC;AAAA0@B@@AA@=AB>BEAG@D?BB;;;8;BBFC>BB=BDBBBDB=@@=@@@>BBE@BBBBBC:;:CCC8;:;:.9A1;<>G@BB>BC=B:B@ABGEF?BCCDBBBBB;;7;C?BABCC?BF>BAA@>AAA7A>8B;@<AD=CBCBBBA@@@CBBF>C@BBBBAAA@@<@B7:6:A299?:=:??=AAC@D@CB@D?AAAAA<@??B?@??@@@A@:877769994777&3444<>>/;656>5;;;:
@N9IO0:00953:05848
TACGAAGGGGGCTAGCGTTGTTCGGATTTACTGGGCGTAAAGCGCGTGTAGGCGGGCTGATAAGTTGGGGGTGAAATCCCGAGGCTCAACCTCGGAACTGCCTCCAAAACTGTCAGCCTGGAGCAAAGTAGAGGCGAGTGGAATTGCGAGTGTAGAGGTGAAATTCGTAGATATTCGCAGGAACACCAGTGGCGAAGGCGACTCGCTGGACTTTTGCTGACGCTGAGACGCGAAAGCGTGGGGAGCAAA
+
A@A@95;@;@(>=955>@=@A<AB?@@@;@ABBD=AABAB;AACCCDCBAA>@CD<AACBBA?A@9??>?.>AAA<AA=8=00,0@AA?C@CBB@C@BAA@<9:3988*77;;;?=@;==9=<9::,9>>=00)0/0//:5;17:?B?@@00/0/6728??>274:A?>=@//.0555663=3=??;@=:959//(.(.766>@??=:272522&277788:=AAA?@ABBBBB9B998?>=0<77777
@N9IO0:00957:05825
TACGGAGGATCCAAGCGTTATCCGGAATCATTGGGTTTAAAGGGTCCGTAGGCGGTTTAATAAGTCAGTGGTGAAAGCCCATCGCTTAACGATGGAACGGCCATTGATACTGTTAGACTTGAATTACTGGGAAGTAACTAGAATATGTAGTGTAGCGGTGAAATGCTTAGATATTACATGGAATACCAATTGCGAAGGCAGGTTACTATCAGTACTTGACGCTGAGGGACGAAAGCGTGGGGAG
+
A@;;59B=BBC@B=@@@A?BBC9;::?C???>A@<AC<BB=AF>CC=??@@>;;6;C9@=@B=@@BBBBD@CCBB<BBD<BB@@@B?B?BBBBCDEA@?>@?BB=@@BBBBBB>BBAAA:;;@DACDBBB=B>BBA>AA;;;=@BBAB@@@AA@?@@?@BDD>EBBB?AAAAA@=>99876;9=@A<A9@:==?>2817@A<A?CC>797?<<883288334;=>>>8<<433(3879ACC6A@
@N9IO0:00958:05815
TACAGAGGTGGCAAGCGTTGTTCGGATTTATTGGGCGTAAAGGGTCCGTAGGCGGTTCGAAAAGTCAGATGTGAAATCCCACAGCTCAACTGTGGAACTGCATTTGAAACTTTCGGACTAGAGTATGAGAGGGGAAAAGGAATTCCCGGTGTAAGGGTGAAATCTGCAGAGATCGGGAGGAACACCTGTCGCGAAGGCGCTTTTCTGGCTCATTACTGACGCTCAGGGACGAAAGCTAGGGTAGCAAACGG
+
CCC>CCC?:;:;E.499;:?;:GC@CCD=CC@CC>BABAA;BA8;9?CDCC?BC@B<@;494*479800/68667.6@@,00==>AAA489AAA=A<??@AA?;37<;.397)371777;83339::>>8877+;88&6+.(/(/6(/(/99>);;04444)4444999;<<;?@B=CC=B=ABA=AB@BC@A@@G?@@9994&44439888<38454<;;>@?>??9?==>?5=99889084338;(34:
@N9IO0:00958:05859
TACGTAGGGTGCAGGCGTTAATCGGAATTACTGGGCGTAAAGCGTGCGTAGGCGGTTTGTTAAGACAGGTGTGAAATCCCCGGGCTTAACCTGGGAACTGCGCTTGTTACTGGCAGACTTGAGTGTGGCAGAGGGGGGTGGAATTCCACGTGTAGCAGTGAAATGCGTAGAGATGTGGAGGAACACCGATGGCGAAGGCAGCCCCCTGGGCTAACACTGACGCCTGGATGCACGAAAGCGTGGGGAGCAAACGG
+
;B;96>>>4<B;;;?A@@=@:DAA>B@B>AA;;;6;A@CC=BBBABBAAAA>AC=AA8AC<@<AAABB?CC;:;B6A=A@-99,556;5<7?;@0>2599:>;=;CC@CECC:C?>>CC:B>CBB@@9BA<<BCCCC)BC>A=A>@?AABBC@CAA???BBB>99:88:>@?>?9=<133,7,37;8>?==8?<>5<37389999':;;2:=A5:9=4338895/0)/667>==<=5:@@@<=<(73377.799
@N9IO0:00925:05891
TACGAAGGTGGCAAGCGTTGTTCGGATTCACTGGGCGTACAGGGAGCGTAGGCGGTTGGGTAAGCCCTCCGTGAAATCTCCGGGCCTAACCCGGAAAGTGCAGAGGGGACTGCTCGGCTAGAGGATGGGAGAGGAGCGCGGAAGTTCCCGGTGTAGCGGTGAAATGCGTAGAGATCGGGAGGAAGGCCGGTGGCGAAGGCGGCGCTCTGGAACATTTCTGACGCTGAGGCTCGGAAAAGCGTGGGGAGCAAACAGG
+
AABCC?B><;7;B?BBBB@BC@DD<BA@BBCBDB=:;;@@AAA;ABBAABC?BB?B?CB>BB@BCD>BC>A<CCB;;59A8<C>B@BB=@@-:548088=@9>>?<?/?::73:3305A>@>C;99:?8==?@=AABA@@5:)009==*0,0@@@ABC@BDBC>CBBB@@@@A;;;BC<DC9:9:=B=A5:;5;BC=A=AA=@AAABBC@D?;;;A8@;;:@?999<<:<<00)0/0'///9555&5999=6>>>9
@N9IO0:00934:05889
TACGTAGGGTGCGAGCGTTAATCGGAATTACTGGGCGTAAAGGGTGCGCAGGCGGTTGCGCAAGTCAGGCGTGAAATCCCCGGGCTTAACCTGGGAATGGCGCTTGAAACTACGTGACTGGAGTATGGCAGAGGGAGGTGGAATTCCACGTGTAGCGGTGAAATGCGTAGAGATGTGGAGGAACACCGATGGCGAAGGCAGCCTCCTGGGCCAATACTGACGCTCATGCACGAAAGCGTGGGGAGCAAACAGG
+
CC96966>4;>@A;449;298<AC@D@D@AAACD?C:<;D;@@<@AACBCB@;;4;5;;AAA?CABBB?BCCBBA9;;:;-;B9BB?A?BBEDD>B@BB?BBBB>@@@;@@@BCBAA?AA<::;AAA?@@@BBB;::7;A=@=B?B?BBCBA@@DCC?CCAD>AAABACAAABAAAA;@@=A=@BA????@=@>?<@89:AB?CC>AAB<A>A@BBBAAABBAB@@@?;;;;;;0;BBBBCC;@@CCF?BBBA
@N9IO0:00946:05868
TACGGGGGGAGCAAGCGTTGTTCGGAATCACTGGGCGTAAAGGGCGTGTAGGCGGTTCGGTAAGTGGGATGTGAAATCCCTCGGCTCACCCGAGGACCTGCATCCCATACTGCTGAGCTTGAGTACAGGAGAGGGTGGGGGAATTCCTGGTGTAGCGGTGAAATGCGTAGATATCAGGAGGAACACCGGTGGCGAAGGCGCCCACCTGGCCTGCTACTGACGCTGATGCGCGAAAGCTAGGGGAGCAAACGGG
+
AA:;;;:;%5@<;499BB>BB@CC@C@DCBBBB@:>@@@@<AA<AABBB@@;@@;A?CC@CDACAAA>ACCCBBB=ABB=@@@=@ABBDC=B@@=@@@C;;<ADD=@@@@A@>@?9889<?@A???@@?BBABB;?????.?>@<@;00,/=9;?=B>A???8=?;?@@@@A????B>@@9>8:::9@=@A?AAA9>9?888-8<8<<8<9???@@>??@A@@A?@AA;;;;;;0;@<<;BC7AA@CB=BBA8
@N9IO0:00956:05869
TACGTAGGTGGCGAGCGTTGTCCGGATTTACTGGGCGTAAAGAGCGCGCAGGCGGTCGTACAAGTCGCGTGTGAAAGCCCCCGGCTCAACTGGGGAGGGTCACGCGATACTGTTCGACTCGAAGGCAGGAGAGGGAAGTGGAATTCCCGGTGTAGTGGTGAAATGCGTAGATATCGGGAGGAACACCAGTGGCGAAGGCGACTTCCTGGCCTGTTCTTGACGCTGAGGCGCGAAAGCTAGGGTAGCAAACGG
+
BAACBBC@BB>BB:;:BB?BCB@C5;;;0;;AAC=;;;AA;BBCBBCCBAA=998;DBBBBC>@A@@A??@>AAA8;:CCC2C>AAAA<?>=>>*777(33;;>BBA@@D;;;;@>@??AAC?B?CAA??@?BC;A<A@;7;4948;2:6:=>8=8B?BAAA:@B:::?>:::0000)00*0)0;;;=CBA>A9949=>>@BC>B?AA7;9;CH@HIA;;;@@B;;;?CCC<;;0;AAABC>CDDDCC0;;<
@N9IO0:00963:05885
TACGTAGGGTGCGAGCGTTAATCGGAATTACTGGGCGTAAAGCGTGCGCAGGCGGTTCGCCAAGTCAGGTGTGAAATCCCCGGGCTTAACCTGGGAATTGCGCTTGAAACTAGCGAGCTTGAGTGCGGCAGAGGGGGGTGGAATTCCACGTGTAGCAGTGAAATGCGTAGAGATGTGGAGGAACACCGATGGCGAAGGCAGCCCCCTGGGTCGACACTGACGCTCATGCACGAAAGCGTGGGGAGCAAACAGG
+
CCA@@>>>8>BBDA<@;97;8@A@<@696;@@@@;@BCCC<@?AABCBABA?AB@D?BBB=B?CC>>@?BBABBB=BBDE:CC99;<@=@?BBC=D>B>BBBAC?BBB=BB@A@C@A@C?BBBCBBA=9::BBBAAB);;7;?B>B=@@ABBCAAAAAAADC>BBBBBBBC@@@:::9??4;59992999=:?@B?B?AAAAAAA,;;;0;@A@AA;;;AB@@@@>?>A:::@@:@AABBBB:B@@@C>@@A>
@N9IO0:00947:05953
TACAGAGGGTGCGAGCGTTGTCCGGAATCACTGGGCGTAAAGGGCGCGTAGGCGGCCGGGTAAGTAGGGGGTGAAATCTCACGGCTCAACTGTGAGGCTGCCTTCTAGACTGCCTGGCTCGAGCACAGTAGAGGCGAGTGGAATTCCCGGTGTAGCGGTGGAATGCGTAGAGATCGGGAAGAACATCGGTGGCGAAGGCGGCTCGCTGGGCTGTTGCTGACGCTGAGGCGCGAAAGCGTGGGGAGCAAACAGG
+
AABCCBCC>BBBBAA?@@?AAB?B@D@CCCBBCC>AA@CC=CC=CCAAABB?BB@B?BB<BA?ABBBCBB1?<>>5>???A@B?BBA@>AAAA=983:AAB?C@CBBBAA:;;>;;5;B@@@AAABCBBBBBA>AAA@@@9?9?=@@;@=AAAABCB?DB?B@BBBBCBAA@???<?9?9?B?CBBBB?>?;>??;??AB????AA???8?AAA>A???BABAB>??>@AA:??8??A@>>>1;;=>>7===:
@N9IO0:00954:05926
TACGGAGGGTGCAAGCGTTATCCGGATTTATTGGGTTTAAAGGGTCCGTAGGCGGACTCGTAAGTCAGTGGTGAAATCTCATAGCTTAACTATGAAACTGCCATTGATACTGCGGGTCTTGAGTAAAGTAGAAGTGGCTGGAATAAGTAGTGTAGCGGTGAAATGCATAGATATTACTTAGAACACCAATTGCGAAGGCAGGTCACTATGTTTTAACTGACGCTGATGGACGAAAGCGTGGGGAGCGAACAGG
+
BCCE?BBC>CDBB<@@@?<@BA?B?BBC>CB@CC<A@9??7>?9=C>CAA@?BC@BBBCCBC<A@A???B?BCCE=??@DBBA@@?@DADCCBBCE>DAAAADD@CCCDCCCBBB<@@@?A@@?BC=ABBBB@BCC@BBB@B@BB?BB@@BBBBB@?<?@?A9??@??A@@BBB?BAA>ABC=?@C2829499AA;@>@AB?BBBBC@@998829?ABBBBAA@@AA@=@A===7=??@AFD:BBBBA>>:9:
@N9IO0:00914:05994
TACGGAGGGGGCTAGCGTTGTTCGGAATTACTGGGCGTAAAGCGCACGTAGGCGGCTTTGTAAGTTAGAGGTGAAAGCCCGGGGCTCAACCCCGGAATTGCCTTTAAGACTGCATCGCTTGAACGTCGGAGAGGTGAGTGGAATTCCGAGTGTAGAGGTGAAATTCGTAGATATTCGGAAGAACACCAGTGGCGAAGGCGCTCACTGGACGACTGTTGACGCTGAGGTGCGAAAGCGTGGGGAGCAAACAGG
+
B@@@9=@>@?0@ACDCBB?BC@CB@D@B?BBBBD?BB@@A8;;AABBBBAA>AB?BBC>BBA<A@=?@@@=?@BB>BCC>BBB9@@@@=CAB9B?C?C999<?D=B799???BCCBCCC>AA@CBCBA=A@;;6;A@@@A>B?B@EACCB:::@@@@=9::B>B@BBBB?????;?A>A?CC9:9??BAB@5::;071888@@@@==9=====A;;7;>?@@C@??<;;;AAA:ABBBCDD599@@B=:::=
@N9IO0:00927:05975
TACAGAGGGTGCGAGCGTTGTCCGGAATTACTGGGCGTAAAGGGCGCGTAGGCGGCCGGATAAGTCGGGGGTGAAAGTCAGCGGCTCAAGCCGCTGGACTGCCTTCGAGACTGTCTGGCTGGAGCATGGTAGAGGCTGGCGGAATTCCCGGTGTAGCGGTGGAATGCGTAGAGATCGGGAAGAACATCTGTGGCGAAGGCGGCCAGCTGGGCCATTGCTGACGCTGAGGCGCGACAGCGTGGGGAGCAAACGAGG
+
BBDB@A@@<@@AB;;;AA>@@C?B?B?B?CCBCB>BB@AA39839@?@AAA??><>?B?AAA>@@ABBBB1>=CB>@@?>@8730=>>,//6677@<@;;;;>D5;;888:??>===<B@@>????CC<A@AAA=@@C@CC@B@B@CC>C@CCABABB=BB<@=@B@@@BAAABA@@@;@<@B@CBBB@:::<??C?B?BB?A=@@A???5=39:<A999CCAAA@??4:9??B???A@9999+000;;5000=9
@N9IO0:00931:05965
TACAGAGGTCTCAACCGTTGTTCGGATTCATTGGGCGTAAAGGGTGCGTAGGCGGTCGTGCAAGTCGGATGTGAAATCTCAGGGCTCAACCCTGAAACTGCATTCGATACTGCGCGGCTAGAGTGCTGGAGGGGAGACTGGAATTTACGGTGTAGCAGTGAAATGCGTAGATATCGTAAGGAAGACCAGTGGCGAAGGCGAGTCTCTGGACAGCAACTGACGCTGAGGCACGAAGGCCAGGGGAGCAAACGGG
+
;;;@?;;6;AABA;@<@B6;:=@A?CC@BBC?BC;BABBC>BC=A@;;:BB@AC?@@@;;;A=AABB?BAB<;;A;999@:::69>@A=A@699;:,59:;AA@DD;;;AAAA;<;5;AAA;;;;:;=<>?>?0;9999@6;299)9?@;ABBBBAA@@BBC?CCDBCCAB@@@@@BB@B@BAB<<7;DAA=@;;5;<@AAAAB;;:;=A;::BA6;9@>==<>>=?:>>>9929.9.44>>.;;>>=0=>>5
@N9IO0:00932:05995
TACGTAGGGTGCGAGCGTTAATCGGAATTACTGGGCGTAAAGTGTGCGCAGGTGGCCTCGCAAGTCGAGTGTGAAATCCCCGGGCTTAACTTGGGAATTGCGCTCGAAACTACGGGGCTCGAGTGTGGCAGAGGGAGTGGAATTCCACGTGTAGCGGTGAAATGCGTAGAGATGTGGAGGAACACCAATGGCGAAGGCAGCCTCCTGGGCCAACACTGACGCTCATGCACGAAAGCGTGGGGAGCAAACAGG
+
B@>A:;;;0:C?@:55@@<@?ECC@C?@=?CBBB=A@??@9??AAA@@???>AA@E?BBBBC?BBB>>?@@999=5=>>@6AB=BC<?;?98==4@;=:;0//0;CCD>CBBAAAA7ACCCA>=@00+0<88@@900/=<?;A>A@CBBCBCBBCC@CCCC>CCBBCFCD@@@B@@6;;@C@;<;7;5;@9@:;4:9?=90+/0*/9;1>)929499;70//7///599:9=>8>A??>?>-99;;D<CBB@
@N9IO0:00940:05982
TACAGAGGGTGCAAACGTTGTTCGGAATCACTGGGCATAAAGCGCGCGTAGGCGCTCATCAAGTGCAGAGTGAAATCCCACGGCTTACCCGTGGAACTGCCCTGTATACTGACGAGCTAGAGGACGGTAGGGGAGAGCGGAACTCTTGGTGGAGCGGTGAAATGCGTAGATATCAAGAGGAACACCGATGGCGAAGGCAGCTCTCTGGTCCGTTTCTGACGCTGAGGCGCGAAAGCTAGGGTAGCAAACGGG
+
CDCCDCCC>BBBBB=@AA<@?<@B6;8:BBB;;;0;A;;;0:5559@BBBA=;;9BC>ECC?BBBBBBBB@@?E@BCC<B;;:;C@DDE=@?B>@>@:9:A;AABBBCBBBB>>999@=?:93:=?:?ABCC:CCBBBB?A<??AC>?:=>;AAAA=AAAA<BCAA@@@@9:9776;<A=B;>>=9=;76065.(.(//899:;?BB>BB?ABF>CBB999??<<=???BAAA389???C;AAA???8?@@8
@N9IO0:00922:06048
TACAGAGGGTGCGAGCGTTGTCCGGAATCACTGGGCGTAAAGGGCGCGTAGGTGGCTTGGTAAGCGTGTGGTGAAAGTCCGGGGCTCAACCCCGGATCTGCCGTGCGAACTGCCGAGCTCGAGCATTGTAGAGGCAGGTGGAATTTCGGGTGTAGCGGTGGAATGCGTAGATATCCGAAAAGAACACCGGTGGCGAAGGCGGCCTGCTGGGCAATTGCTGACACTGAGCGCGACAGCGTGGGGAGCAA
+
==>=<999)59;?;9;:;8:9:;?;@7:9>?;;;6:ABBC>BB=AA@?000:00*//)/6<<8<;866//+/;;;2/07>@A>8@@A?;???0@,00//6738;584>6:---38---:779;>=C?=BA>::499<<==6;7>>:;<<5<A?>@9;5;A5;4;@A=>?B:::<?<9999&9828:=05558688858>@?>A177388;1888=7=@8437:8---,,--88833//69;;+//699
@N9IO0:00929:06042
TACGTAGGGTCCAAGCGTTGTCCGGATTTATTGGGCGTAAAGAGTTCGTAGGTGGTCGCTTAAGTCTGATGTTAAATACCGAAGCTTAACTTCGGCATGGCATTGGAAACTGGGCGGCTGGAGTCCGTCAGAGGTAACTGGAATTCCTGGTGTAGCGGTGAAATGCGTAGATATCAGGAGGAACACCCGTGGCGAAAGCGAGTTACTGGGACGGTACTGACACTGAGGAACGAAAGCCTGGGGAGCGAAAGGG
+
BCBB@BBD?CC?@6;;;;4:?B?B?CCC<BB=AA;AAACC9;;CB?CDC@@?@A=A?@?@=A<@@@?@????=AB<BCA<@@=@?@>@=@A>@A>ABBB@BCC?B?BB=BCCC=BB@BBB@BBBC@CBBB@@@?BC@BCA?C?C=B?CC@BBBBBBB>BBBB=BBBBBCBC@AAA??=A@;?==<==-::?<?;89-9@?=@@?AABCD:?@A=AABBABBBCBBBBAD?A:::7;B?CFDD9AABECC<BB8
@N9IO0:00936:06032
TACGGAGGGTGCAAGCGTTAATCGGAATTACTGGGCGTAAAGCGTGCGTAGGCGGTTATTTAAGTCAGATGTGAAAGCCCCGGGCTTAACCTGGGAACTGCATTTGATACTGGATGACTAGAGTTGAGTAGAGGAGAGTGGAATTTCAGGTGTAGCGGTGAAATGCGTAGAGATCTGAAGGAACACCAGTGGCGAAGGCGGCTCTCTGGACTCAAACTGACGCTGAGGTACGAAAAGCGTGGGTAGCAAACAG
+
BBAA?@AD<@BBB>AA@@<@<@AB?C=@>@BAAC>AAABB>BCCDCBBA?=9;;5;5;BG;@?ADBAAABBA@@?,;:;:.;C<BB:C<C;FDD>C?CCECAAA>BBBBCCC?CBB@@ACBBBB@CBBBBBAB?BBBCCB@C<@@;@@?=ABBCAA@>@CCC=:;:AAA@BAB;;;AB<@<@?BCC@CDCC@CCF@CABB?BCCBBEE=@A@@@@;@CCBAA@CC;;6;A@;9:9&8<<><:29>9?<A4A@@
@N9IO0:00937:06025
AACGTAGGACACGAGCGTTATCCGGAGTTACTGGGCGTAAAGGGCGTGCAGGCGGCGTGGTAAGTCTGATGTGAAAGCTCCCGGCTCAACCGGGAGAGGACATTGGAGACTGCCAAGCTCGAGGCAGATAGAGGGATGTAGAATTCCGGGTGTAGTGGTGAAATGCGTAGAGATCCGGAGGAATACCAGAGGCGAAGGCGGCATCCTGGGTCTGACCTGACGCTGAGACGCGACAGCATGGGGAGCGAACGGG
+
:+?=??@=<@CAA@@9::=@??>A=:::9@@@@@9@AABB=CC=BBBBABB>BC@EJEC?BC>BAA@@ACC@000)/////)/5;@=B@B?BE<B;;98BA=B>A>AA@@@BC@D@CDCCCCB@BBBBBBBBCF>GCBBBAA=@=@?CC>AAA@AAB@CBBC>CBABBAAAAAAA<@<@A=B?BBBAEDAA=AAA4;5;;5;CBB@BBD=BBBCCB?CBBBBBBB;;;BBC;<;BBBBAACB8AAB::39=<6
@N9IO0:00944:06021
TACGAAGGGTGCAAACGTTGCTCGGAATTATTGGGCGTAAAGCGCACGTAGGCGGCTTAGCAAGTTGAATGTGAAATCCCTCGGCTTAACCAAGGAAGTGCATCCAAAACTGCTGAGCTTGAGTACTTAAGAGGATCGCGGAATTCCCGGTGTAGAGGTGAAATTCGTAGATATCGGGAGGAACACCAGTGGCGAAGGCGGCGATCTGGGAAGATACTGACGCTGAGGTGCGAAAGCGTGGGGAGCAAACAGG
+
CBBBA?BD>BBBCD>@@@:;;BBD@C@CDDC@CC>CCCCE>CBCBBBBBBB>>?<>D??@?B<??<????@?BBC=CCC:@>>:>@;@<A@FAC@C?BABDCBB>AAA7A;;;AB@@AC:;;CCCICAC@C:99:DDC@A=A=B<@@:@>BBAAA?@<@@@A;B??@@@@@;<;AAB<::7;@CDE@CBBB?BBB>A?;;7;BBBBBKK>FAAAAB;;;BCBCCCCC@CBB@AA<@ADBBBB9BBBBB<BAA=
@N9IO0:00949:06059
TACGTAGGTGGCAAGCGTTGTCCGGATTTATTGGGCGTAAAGCGCACGCAGGCGGTTGGCTAAGTCTGATGTGAAATCTCCTGGCTTAACTGGGAGGGGTCATCGGATACTGGCCGGCTTGAGGAAGGTAGAGGAGAGTAGAATTCCCGGTGTAGTGGTGGAATGCGTAGATATCGGGAGGAATACCAGTGGCGAAGGCGGCTCTCTGGGCCTTTCCTGACGCTGAGGTGCGAAAGCGTGGGGAGCGAACCGG
+
<>ACCDC?998:B<@>??;@AC?C@CCC>CC=AA<ACCBD=BBCCBBBBBB?BB>@=A=@AB?ABA@@@@BBABB<BBBB?BC?CC>A>AA@?999993:ACCCC?BABBCA=?<?<?A?BBB?C?B?BCBBB?BBA@@>@@<?>AA;A?AA@??CD?CC@B?A>@@@@@?AA@@@A<AB?C@CBC@B;;;@CCC@CBEB@CCA@@AAA;A<@@=@?BBCCCCCB@@<@@AABB8;;BAAAB9BBBCC@B?A>
@N9IO0:00950:06044
TACAGAGGGTGCGAGCGTTGTCCGGAATCACTGGGCGTAAAGGGCGCGTAGGCGGCCCGATAAGTAGGGGGTGAAATCCCGTGGCTCAACTGCGGGACTGCCTCCTAGACTGTCGGGCTCGAGCACGGTAGAGGCAGGTGGAATTCCCGGTGTAGCGGTGGAATGCGTAGAGATCGGGAAGAACATCGGTGGCGAAGGCGGCCTGCTGGGCCGTTGCTGACGCTGAGGCGCGACAGCGTGGGGAGCAAACAG
+
BCGBA>AA90/09///;;65<A@E@D?ABBBBAB=BBAAA6:;6;;9@@@A>:969A9=>@@:>@=;<;<,<@?A<BBB>BBB>BBCB?AABBBC8===>??BC>BA@@??@@???8=@@??>AAAD?BAA??<?AA=AA>A?B?BC>C>BBAAABB?CC?B@B???@@???<<???8?:???BBBBB?9:4:??9?<@@=@>BBBBBD4818=8>========>77/7<>888::>>?>>>5>??BA3?;;
@N9IO0:00934:06099
GACGAAGGGGGCAAGCGTTGTTCGGAATTACTGGGCGTAAAGGGCGCGTAGGCGGCCATTTGAGTCAGACGTGAAAGGCCTGGGCTCAACCTGGGAATTGCGTTTGATACTGGATGGCTTGAGAGCGGGAGAGGATGGTGGAATTCCCAGTGTAGAGGTGAAATTCGTAGATATTGGGAAGAACACCGGTGGCGAAGGCGGCCATCTGGACCGTATCTGACGCTGAGGCGCGAAAGCGTGGGGAGCAAACA
+
CCABB@DDDD5CB6;;B@=BD@CC?B@C@CCCDD?BBBBG?CC>ABABCBB?CA<A796@7CBBACCCCC@@ACF>A>@ABBB=AAAA=A=AAA<B?B?BBABB=;;;CCBB@C@@?@B?@A@@A@AB<??CC@BBB?@@<A=A=AE<AA=CA@@9929=<93:6;;BBBB@;;,73(33897==<7<4885::868.33).).899;/446<::8859;3338;99499><>@8;;<6:<=,88=7;062
@N9IO0:00950:06090
TACGGAGGGTGCGAGCGTTGCTCGGAATTATTGGGCGTAAAGCGTATGTAGGCGGTTTCCTAAGTCTGATGTGAAATCCCGGGGCTTAACTCCGGAACTGCATTGGATACTGGGAAGCTAGAGGACGATAGAGGATGGTGGAATTCCAGGTGTAGGGGTGAAATCCGTAGATATCTGGAGGAACATCAGTGGCGAAGGCGGCCATCTGGATCGTACCTGACGCTGAGATACGAAAGCGTGGGGAGCAAACAGG
+
@@00*/>737=;ACC;;;@CCBBB?CACACCACC>BA@??8?@@@B@@@@@<@B?BC=C@CC@BBBBBC@B@CEA8IC@7B>>0;;9=<ECC:D:D7AACCBB>@=@AD@@@B<B=AACAAAC?BBCCCCC@@<??@=AB?B@B@B>AA?A?<9999+7:73(7;6BBBBF???@??8?:4>2?@ABBBBB?BBB?B@CC?C=A:=BC?AABA@=>9;;<;??A???AA@A>AA::;@A@@@5@@@AD8>=A6
@N9IO0:00962:06066
GACAGAGGGTGCGAGCGTTGTTCGGAATTATTGGGCGTAAAGGGCGCGTAGGCGGCGACTAAAGTCAGCTGTGAAATCCCTGGGCTCAACCCAGGAAGTGCATCTGATACTGAGTTGCTTGAGTCCTGGAGAGGGTGGTGGAATTCCTGGTGTAGAGGTGAAATTCGTAGATATCAGGAGGAACACCGGTGGCGAAGGCGACCACCTGGACAGAGACTGACGCTGGAGGCGACGAAAGCGTGGGGAGCAAACAGG
+
BCCCBBBB=AAAA@@???<?A?BB?B@C?BB;??:>?>BC;@@<@BBBBBB?9969@?=>>>8>A@@A@@@@@@A9??A=AAB=BBBB@CC=BCAE;;;CC@@@@BBBAAB@@@@=@A@>AAB@@>@B>AB;;;0;B>BCABAF@C@BB>BBBBBAA?ACBC=C@AAACDBAABCAB>@@?A?BBB:;7;C;@@A6;4;@@@8::@BC@CCD@@@B@@:::@@9:4:B=>:;;BAD=C;;;@@@4??@@D69994
@N9IO0:00963:06103
GACAGAGGGTGCGAACGTTGTTCGGAATTACTGGGCGTAAAGCGCGTGTAGGCGGCAGCGTGTGTCGGGCGTGAAATCCCATGGCTTAACCATGGAAGTGCACCCGAAACTGCGCAGCTAGAGTCCTGGAGAGGAAGATGGAATACTTGGTGTAGAGGTGAAATTCGTAGATATCAAAGTGGAACACCGGTGGCGAAGGCGGTCTTCTGGACAGTGACTGACGCTGAGACGCGAAAGCGTGGGGAGCAAACAGG
+
A@BAA?@C=@ACBB?CBB@BC@EC@D698;BBAC>CABAC7;:BBABCA@@<@@;@B@???AAABBBF>EB???C:??B<A@A8?>5:59;AAB?A>A@999<<1<BB5@BAA@A@998>?>;<A7;B?B@BA?C7BBBB?A=@A??4:7>:;999949;>@9@:>>>?>;<<:888(5;=4=8=::5;9;;4:AA:=8=>6:;:;>BD<>>===A@@@;;;888=;;;;;>===5===<=@@5@BAAA98884
@N9IO0:00929:06127
GACAGAGGGTGCAAACGTTGTTCGGAATACTGGGCGTAAAGCGTGTGTAGGCGCCAAGCAAGTCGGATGTGAAAGCCCAGGGCTCAACCCTGGAAGTGCACTCGATACTGCCTGGCTTGAGTATCGGAGAGGTTGGTGGAATTCTCGGTGTAGAGGTGAAATTCGTAGATATCGAGAGGAACACCGGTGGCGAAGGCGGCCAACTGGACGAATACTGACGCTGAGACACGAAAGCGTGGGGAGCAAACAGG
+
B@A@9;;B9;95@@7:;;9;C?CD@C=;;9;@>6>@@@@6?5599=@:9889;4.45:::-33335:34443;13--+-59/--,,(,6/,-(-(//6/44<=>559@A@@<@B=A@<@;;;BCBC?BBBB>B=B>AA<A;A=;;:;9=BA?989????E<A>ABBAAAA<;;@@@AA?C?AAA<@<?@7;9713-3<28-3-3<98<=;;6;=:9:?>:99:9==955955)5899:<<.;<8<8088><
@N9IO0:00932:06142
TACAGAGACTGCAAGCGTTATTCGGATTCACTGGGCGTAAAGGGTGCGCAGGCGGCCAAGTGTGTGAGGCGTGAAAGCCTGGGGCTTAACTCCAGAATTGCACCTCAAACTACATGGCTAGAGCATTGGAGAGGGTAGCAGAATTCACGGTGTAGCAGTGAAATGCGTAGATATCGTGAGGAATACCAGAGGCGAAGGCGGCTACCTGGACAATTGCTGACGCTCAGGCACGAAAGCGTGGGGAGCAAAAGG
+
BBCBB:;;;;;@D?BBBB?AB=@A?AC?BBBBBC>BCCEE?ED?;;;@<@=900*0:@:@@BCA@@AC@CCAAAD=BB?BCCB5::=@=@@@6::>9==?:99>BFCC>C989@::4@AA@BA@A@<?=>??AA6BBBC=BB7@6:::@:=?CCCCBCBBBC=BBCC@@@CBB@@@>94409.4A@5;;::19<A9@:@@<@A??<?@=@@B?C@BCB@@@A@AA;;5;@@@BB69:@9;;;*:>@AAA5?A
@N9IO0:00933:06157
TACGTAGGGTGCGAGCGTTAATCGGAATTACTGGGCGTAAAGCGTGCGCAGGCGGCCTCTTAAGACAGGTGTGAAATCCCCGGGCTTAACCTGGGAATGGCGCTTGTGACTGGGGGGCTTGGAGTGCGGAAGAGGGAGATGGAATTCCTGGTGTAGCAGTGAAATGCGTAGAGATCAGGAGGAACACCGATGGCGAAGGCAGTCTCCTGGGCCAGCACTGACGCTCATGCACGAAAGCGTGGGGAGCAAACAGG
+
BBA@:;;=59A;B;55AA>BADDC?C698;AA@C8CCCCB<?@BAAACB?A?AA>A?@@B<@8??A?>;??=78859A@A5??:???A=B>>?>3?=@@=@@?C?CCCCBBDDDDC)BD@C?@@BBBA=A<A;;;/;CCBB9;7;?B>BB@BB@@@@AACCCG<;<<AAACCB;;;@A>AA?A@B;;5<A<;5;@B?C?BBBAA;;49;:/;=A;;:@@@?@>@B@@ABBBCCBB=BCCBDDD9AAABL?CCE?
@N9IO0:00942:06115
TACGTAGGGGGCGAGCGTTGTCCGGATTTATTGGGCGTAAAGAGCTCGTAGGCGGTTTGGCAAGTCGGGTGTGAAAATCCGGGCTCAACTCGGAGACGCCACTCGATACTGCCATGACTCGAGTCCGGTAGGGGAGTGCGGAATTCCTGGTGTAGCGGTGAAATGCGCAGATATCAGGAGGAACACCGGTGGCGAAGGCGGCACTCTGGGCCGGTACTGACGCTGAGGAGCGAAAGCGTGGGGAGCGAACAGG
+
CCAAB<;G@@+BB;9;;=166C?CACBC?CD@CB>BB@AA;AACBCBBBCC<BB:CE?E@CB@BCAA@<AA>ABBB7AA299,9599299@?=>?@?@B?BCBBBA@CC@@@;@;<;BCBBBBBD?C?BBBDE;:;:???=A=@>A;?@>977AACC?>>>D>998@@@998><<=@;@?=?;@@@<@@BB?B@?9?>??<@:9:@ABB=B=@<@AAAAAB;;;A@@;@AC;;;0;@??@BB:BBAAA>;;;9
@N9IO0:00957:06135
TACGTAGGGCGCAAGCGTTATCCGGAATTATTGGGCGTAAAGAGCTCGTAGGCGGTTTGTCGCGTCTGCCGTGAAAGTCCGGGGCTCAACTCCGGATCTGCGGTGGGTACGGGCAGACTAGAGTGATGTAGGGGAGACTGGAATTCCTGGTGTAGCGGTGAAATGCGCAGATATCAGGAGGAACACCGATGGCGAAGGCAGGTCTCTGGGCATTAACTGACGCTGAGGAGCGAAAGCATGGGGAGCGAACAGG
+
;;BB>@BE>BBBB5>;5:8BBB@C@C?C?BC@CD>BBCEC=B:;;;:B=>>?BB?BB>BDCCCCBBA@=;97799(4<:::::&4444344439.455599:6:?<(97778*8>ABB@@;<<@@ABBBBCDC;BBCCCC@C?B@BFBC?CBBBBBB8;;EM?CBBDBBBCCDCCCB=B@4:4:??9@AAC@BBC@B@BBB@BBBBBDC<B@@<@?A@@@AAAA;;;@ABB;;;0;;;;???2?@@?@<;;;?
@N9IO0:00927:06182
TACGTAGGGTGCAAGCGTTAATCGGAATACTGGGCGTAAAGCGTGCGCAGGCGGCTTTGCAAGACAGATGTGAAATCCCCGGGCTTAACCTGGGAACTGCATTTGTGACTGCATGGCTAGAGTGCGGCAGAGGGGGATGGAATTCCGCGGTGTAGCAGTGAAATGCGTAGATATGCGGAGGAACACCGATGGCGAAGGCAATCCCCTGGGCCTGCACTGGACGCTCATGCACGAAAGCGTGGGGAGCAAACAGG
+
ACCCCBCC=AAAB>A;;;197>>@@A00/:::>=BBBBC=BAABBB@@?@=:;099@9ABB?B@@@@@@ABCBB>CCGJ<GD8;;7<5;>;;:/97=A?;;?D>DCCDBBBCBBB?BBB;;955>@<><889998'8:<19.4397;99.488<<:>:::CF>BBCBAAA??=>;>A<???C?ABA?@@@B@>77)/)//39<<>.544)/399>///-(-///7///:=93333(3479;AA6855@A5?>A9
@N9IO0:00953:06193
TACGTAGGGGGCAAGCGTTGTCCGGATTTATTGGGCGTAAAGAGCGTGTAGGCGCCGCACAGGTCCGTTGTGAAAACTGGAGGCTTAAACCTTCAGACGTCGATGGAAACCGTGCGGCTAGAGTCCGGAAGAGGAGAATGGAATTCCTGGTGTAGCGGTGAAATGCGCAGATATCAGGAAGAACACCCGTGGCTAAGGCGGTTCTCTAGTACGGTACTGACGCTGAGACGCGAAAGCGTGGGGAGCGAACAGG
+
BBACCBBBBA0AA;A@@@=AAB?B?BBB<@AACLG@@ADH=AAA@BAB;;;5<;945=@;@@:AB>BB=@@BBBB8@@@6;;9??5:;(46<79@?A:;:AAAAA9CD>B>A?=?B<AABBBBAA>A?C?BBB?BBA>AA9>;?<??CD?B@@=>:7057@@<@??C??>BBA@<?<6<6@A6A@A@8??A=ACB?C???;?=@?????????<?BAA??=ABBBBBBBBBDCC<?<>?>>>5??@A@?>><2
@N9IO0:00932:06245
TACAGAGGGTGCAAGCGTTGTTCGGAATTATTGGGCGTAAAGCGCGTGTAGGCGGCTTTGCAAGTCGGGTGTGAAAGCCCTCAGCTCAACTGAGGAAGTGCGCCCGAAACTGCAGAGCTTGAGTGCCGGAGAGGGTGGCGGAATTCCCCAAGTAGAGGTGAAATTCGTAGATATGGGGAGGAACACCGGTGGCGAAGGCGGCCACCTGGACGGCAACTGACGCTGAGACGCGAAAGCGTGGGGAGCAAACAGG
+
ABBB:9;D>;9;A.599;24:5<C@C?B?BC=AA;ABBBC9;;@;;;ABBB@CC@CBC>CCB?@@@?=6977;;959<<19857??AA<?:::B?B=?@CCCCD>CCC>AA??>@@?@@=?@@A::4;5;@@@C>DDADDAE@B?ACC6;8;BCEHE@CCII>C?BBDDBBBA@@CB7AA;@;???@G@BC@;;:?C@?A>A>@@?CC;;:E@BC@@?;99BCCAAACCCBBAA:@:;;DDD9BBBBD=AAA4
@N9IO0:00940:06255
TACGTAGGTGGCGAGCGTTGTCCGGATTTACTGGGCGTAAAGCGCGCGCAGGCGACTGATCAGTCCGGGGTGAAATCTCACGGCTCAACTGTGAGCGGTCCCTGGATACTGTCAGTCTTGAGATGTCTAGAGGAGAGCGGAATTCCCGGTGTAGTGGTGGAATGCGTAGATATCGGGAAGAACACCAGTGGCGAAAGCGGCTCTCTGGGGACCATCTGACGCTGAGGCGCGAAAGCGTGGGGAGCGAACCGG
+
AACCCBD>BB>@BBB@BB?B@@;@4::@;@?AAA<@@BCC8;;?ABCABB?9?A;:55999;@;93777*39991:;::<5;7;CCD7;:@AB@@@C>AAF?CD:;;A@@>?@A@BBB::;AB@>???BCCE@CAA@BB?B?B?BD?C?BBBBBCB?BD>@<@A::;@=@?99787*7<8838<<488<=8==CC<873<378<>7777(79-33:443338979:5:;:8>>*9444444&48944.4.47
@N9IO0:00945:06212
GACAGAGGGTGCAAACGTTGCTCGGAATCACTGGGCATAAAGCGCACGTAGGCCGTCTACTAAGTCCAATGTGAAATCCCCCGGCTCAACCGGGGAACTGCATCGGATACTGGTGGACTCGAGAGTTGTAGGGGTGGACGGAACTCCAGGTGGAGCGGTGAAATGCGTAGATATCTGGAGGAACACCGGAGGCGAAAGCGGTCCACTGGGCAACTTCTGACGCTGAGGTGCGAAAGCTAGGGTAGCAAAC
+
BCCC:9;C<BBBBE>;;;?BBB@B>B=>:;99;@8@B;;;6:44;B??@@@9@5::;@?=9:30:=6:60//::A8@BCCC1>5>BBB?A?CDC:B<?:::A??@?B>AA9948@4@?@?@@AAA@?CB@?@@8@A>AAD7<79:A;B<>BB79@BB?BCBE>?>?DA=888;;;;?<?@=@=::9?B?BA>@::929@A=AA?A?>::3;A<BC=@@?C??@@=9939::@AB599CABB=B@?=<=,:
@N9IO0:00948:06229
GACGAAGGGGGCTAGCGTTGTTCGGAATTACTGGGCGTAAAGCGCGTGTAGGCGGTTGTCCAAGTTGGGTGTGAAAGCCTTGAGCTCAACTCAAGAAATGCACTCGATACTGGGCGACTAGAGGACCGGAGAGGATAGTGGAATTCCCAGTGTAGTGGTGAAATACGTAGAGATTGGGAAGAACACCAGTGGCGAAGGCGGCTATCTGGACGGTTACTGACGCTAAGACGCGAAAGCGTGGGGAGCAAACAGG
+
BBBAB<AAAA0ABBB@@@>BC=AB>B=@<@DBB@=BBBBC;B;;;BBCCAA=@@;@6;;C?B@BB@DC>BB@@@C=CC@C@AAACBCC>A@BD@CCD>@A@BBCCB@@@@@@B=AAABBBBCB>AA@CABBBC@BBBBBB?B@B@BD=BABBA?>>:7:?CC=CBAABDCDB@@6;;0;>AA?BBD@FBAA>BAC?A=??<?@@@@@@=AA@=@=@<====CAA@;???<=9::59?AABBB:BBBBC=@A@=
@N9IO0:00958:06220
AACGTAGGAGGCGAGCGTTATCCGGAGTTACTGGGCGTAAAGCGCGTGTAGGTGGCATGTTACGTCGTTTGTGAAAGCTCCCGGCTTAACCGGGAAGATGCGGACGATACGGGCAAGCTAGAGGGTGACAGAGGAGCGTAGAATTCCGGGTGTAGTGGTGAAATGCGTAGAGATCCGGAGGAATACCAGTGGCGCAAGCGGCGCTCTGGGTCGAGCCTGACACTGAGACGCGAAGGCATGGGGAGCGAACGG
+
B9BGCBC>AA6@B=9@;;6;=A=A?@@@=@DBBB<BAAAA;A@@@AABA9959=9=?@?@:>>@>=773(37?@;3;A?88187BB?B?B8B=6D?9778;:;AA@:=?=:=3995999@@>9:398:;8626388<9;722+2/5/5=09=?=??A;@@@C9>>;85<99///8282796?9<<<7:87A5>>8>=A>><>>@;;79:055998839222882222553577)/(.33633)58<:905<;
@N9IO0:00916:06271
GACAGAGGGTGCAAACGTTGTTCGGATTTACTGGGCGTAAAGCGCGTGTAGGCGGCTTTGCAAGTCGGATGTGAAAGCCCACGGCTCAACCGTGGAAGTGCATCCGAAACTGCATGGCTCGAGTCCCGGAGAGGAAGGTGGAATGCTTGGTGTAGAGGTGAAATTCGTAGATATCAAGCAGAACACCTGCGGCGAAGGCGGCCTTCTGGACGGTGACTGACGCTGAGACGCGAAAAGCGTGGGGAGCAAACAGG
+
ABCBABBB<BCBCC=AAA>;;5:=7=>B5BBBBC<A@A@@;A@@@BBBAAA=::9;BC9BCC>@@AB?C;;<CBI>BBA?>=@:@DCC;?9<BG:B=B669;=A>@@@;@A@A@@@<;;;@@@?@@9@=A;@B?B@E@CC>A>AB@@=A>A@A?A9949AAA=C@CDDBBB??;;;*00::;5:??:@BAA?BBB?C?994:<@<@A>;@AA>AB@@@>9=?::9:888855787&557=;==.:?977-5=<7
@N9IO0:00916:06290
TACGTAGGGTGCGGGCGTTAATCGGAATTACTGGGCGTAAAGCGTGCGCAGGCGGCTCCTTAAGTCAGATGTGAAAGCCCCGGGCTTAACCCGGGAACTGCGTTTGAAACTGGGGAGCTAGAGTGTGGAAGAGGGGGGTGGAATTCCAGGTGTAGCAGTGAAATGCGTAGAGATCTGGAGGAACACCGATGGCGAAGGCAGCCCCCTGGGCTAACACTGACGCTCATGCACGAAAGCGTGGGGAGCAAACAGG
+
A@BCB?AA6<B?CJ>A@@>B7;;B?B<A=@;;;;0995CD=BCCB?>;;4@:99-9?A>B<A?;;;BAB;69GAA6=B==2B@7CC:B:B@8B=7B:==BBCDE;<;C<B@>>>4>==@A?@<;:00,0;>;@@C@C'@?@C?C?C?BB>9:9AAA??AAA@<@@@?@BACCC??:<8;;8;7@?@;>?:?7==<7B?@@@EFDC3???8?@@<@@@=@8/////.9=::>>AA:A:;;<<<)86=690?=>:
@N9IO0:00935:06263
TACAGAGGGGGCGAGCGTTGTTCGGAATTACTGGGCGTAAAGGGCGCGTAGGCGGCCTGCTAAGTCGAACGTGAAATCCCCGGGCTCAACCCGGGAACTGCGTCCGAGACTGGTTGGCTTGAATCCGGGAGAGGGATGTGGAATTCCAGGTGTAGCGGTGAAATGCGTAGATATCTGGAGGAACATCGGTGGCGAAGGCGGCATCCTGGACCGGTATTGACGCTGAGGCGCGAAAAGCCAGGGGAGCAAACAG
+
CB;<<;:;;;*;ABBBAB?@@>@C@B@C?BBCCE=BBBCD>DD>DCCFCBB;::4;<@A@AA=@@@CC@;9;;;D6@AAA.;:09BAA=@@6<:09=A;90==@-0/@@C@A>?AE?BB;;;?BBAHI>CAAAB;AAA>@;A9@;@=AA7:;@CCAA?BBBC=C;;;@B@AAB995=5<<9=9889>>>>@8;;B=B>BB?BCCC?BB?A@@C?@@@<?@;;;>::9244;4994&4;7::::+7////(//5
@N9IO0:00935:06279
TACGAAGGGGGCTAGCGTTGCTCGGAATGACTGGGCGTAAAGGGCGCGTAGGCGGATTGTACAGTCAGACGTGAAATTCCTGGGCTCAACCTGGGGACTGCGTTTGAGACGTATAGTCTTGAGTGAGGAAGAGGGTTGTGGAATTCCCAGTGTAGAGGTGAAATTCGTAGATATTGGGAAGAACACCGGTGGCGAAGGCGGCGACCTGGTCCTTTACTGACGCTGAGGCGCGAAAGCGTGGGGAGCAAACAGG
+
;A<;69>>>>+<B;555:29@BA@>@@CABA;;4)499@?8@?9>BBBCCC@CC?BBABBBCCBBBBB?>@>??@9@?B@DDD>BB>?=?@BCBB:?@?BAA@B:????AABAB@@;;;=AA@AABC@C@CCBB>B7;;F?A=@@BA<BBBBBBABB=BCAB<B>@@@BBBBBB?BC;@6::?@AA?B@;;7;BB=B>BC>B@BA@CG@AAADG>CBBAACB@AA@@=@BAAAA<@?@@AAA8ABDCD>AAA>
@N9IO0:00942:06299
TACGAAGGGGGCTAGCGTTGCTCGGAATCACTGGGCGTAAAGCGCACGTAGGCGGATTCCTAAGTCGGGGGTGAAATCCTGGAGCTCAACTCCAGAACTGCCTTCGATACTGGGAATCTTGAGTCCGGGAGAGGTGAGTGGAACTGCGAGTGTAGAGGTGAAATTCGTAGATATTCGCAAGAACACCAGTGGCGAAGGCGGCTCACTGGCCCGGTACTGACGCTGAGGTGCGAAAGCGTGGGGAGCAAACAGG
+
AAAA;8>==<+;B;66CC<CCCCC?B?B;;6@>=6959AC256==AA;;;;5;;5;A>A?CC>A@CCCBB0;;:;6;B?CDA;;;BDHI<;<?;;;=A@AA?B=A@:9:AAAC>C?CCC;;9A9929=6<A@A?ABA@AB?B@BAAACCC;;;@@AA?@@@@;@@CCEDCCBCC?BBAA=AC@BBB@CAA@>BBB?B?;;7;;<ABBB>AA;A>@@@@AA@AAA@@@=@@?AAB<BAABBBB9A@@@A9??:6
@N9IO0:00943:06278
TACGTAGGGTGCGAGCGTTAATCGGAATTACTGGGCGTAAAGGGTGCGCAGGCGGCTCCGCATGTCGGGCGTGAAATCCCCGGGCTTAACCTGGGAATTGCGTCCGAAACTGATGGAGCTGGAGTGTGGCAGAGGGAGGTGGAATTCCACGTGTAGCGGTGAAATGCGTAGAGATGTGGAGGAACACCGATGGCGAAGGCAGCCTCCTGGGCCAACACTGACGCTCATGCACGAAAGCGTGGGGAGCAAACAGG
+
BBBDA@@A;ABBBBB@BB?C?BBCAE?B@B?@?D>AAACC?DD=AAB@A@A=A>9?>A3=A;::@@@@9?:::AC:AAA?6?C=BB@C@D@CCC<B=A=@ACCD@BBA+....--(---@B7@A;B@B?CAAAAD=?@?@B?B?B@B=AAC;;9;B>C@GDDC>CCCBCBA@@=BBBB:BA5;29<;2=?=?;@@@;A9?>==99?8?BE=B:B@@@@B@@:48;883;;94444(47>BBBC5;:;BG;<;;;
@N9IO0:00962:06282
TACGGAGGGTGCAAGCGTTGTTCGGAATCATTGGGCGTAAAGCGCGTGTAGGCGGCTTGGCAAGTCGGTTGTGAAATCCCGGGGCCCAACCCCGGAACTGCATTCGAAACTGCCTCGCTAGAGTCCCGGAGAGGAAGGCGGAATTCCCGGTGTAGAGGTGAAATTCGTAGATATCGGGAGGAACACCAGCGGCGAAGGCGGCCTTCTGGACGGTGACTGACGCTGAGACGCGAAAGCGTGGGGAGCAAAACAG
+
>BDD9AAD=;;;C.49;;24:8=DAGACC@@?AD<CB;;;0;;;<BBCC@A<9929@;<9?C8::BB?A8:;;;D?FDC?CCC;CC>B@CCC9A>A7::::BA>A<<<5<000:@@AABCCB@@@A=A>ACCD?D?C@AA=@<=+00,09000>?>?6:::A8?=AABBCBBBCCJJ=BB7<7;BC>BCCB?AA@+0,00,0+09@DB=@@A?@@@AC???@?A?@?><C;;;;0<;;;ABB3A;:;::&9;;
@N9IO0:00956:06339
TACGTAGGGTGCGAGCGTTAATCGGAATACTGGGCGTAAAGCGTGCGCAGGCGGTTTTGTAAGACAGGCGTGAAATCCCCGAGCTTAACTTGGGAATGGCGCTTGTGACTGCAAGGCTAGAGTATGTCAGAGGGGGGTAGAATTCCACGTGTAGCAGTGAAATGCGTAGAGATGTGGAGGAATACCGATGGCGAAGGCAGCCCCCTGGGACGTCACTGACGCCTCATGCACGAAAAGCGTGGGGAGCAAACAGG
+
9;05555:1//0;/////)/)4793:+//987738;;;>/549983333328929<>0;?>;AAABBACBBB@B6:444&4433:9>7:::>>6B?CC????C6;;@@@@BAC?B@BBCBBBBBC@@@BBBBDDGD*BBCB5;2:.:9566?@B@B@=<A>6:4445;?B:95ABB7;;@D@BAA?CA<<8<00+0)0//////$4;<1::554488879//)/6:7778;9444&499=;>=.;;===6;;;@
@N9IO0:00959:06331
TACGTAGGGGGCGAGCGTTGTCCGGATTTATTGGGCGTAAAGAGCTCGTAGGCGGTTTGGCAAGTCGGGTGTGAAAATCCGGGCTCAACTCGGAGACGCCACTCGATACTGCTATGACTCGAGTCCGGTAGGGGAGTGGCGGAATTCCTGGTGTAGCGGTGAAATGCGCAGATATCAGGAGGAACACCGGTGGCGAAGGCGGCACTCTGGGCCGGTACTGACGCTGAGGAGCGAAAGCGTGGGGAGCGAACAGG
+
<B<5555555$5555555.56==A?BBB=BF@C@8AAAAB5?;;;CAA@CC@CC<DC>C@CD@CCBCD=CCCBCCB3::.55)555;4;:@=:000///)/566>;@ACCCBCCB:;;BA@@@@A?@=:99==-0000+0>;@;A?A?BA??>>>>??;?999-8=;??@@BDEAACI>@@?A>@@@;@>@@=@@?;?=@@?ACA???AB;B?A?AAA@@@@ABA@;;6;BB@@@;@@@@BBB9AA@@B=:;;<
@N9IO0:00917:06370
TACGTAGGGGGCGAGCGTTGTCCGGATTTACTGGGCGTAAAGAGCGTGTAGGCGGCCAAGCAGGTCTGTTGTGAAAACTGGAGGCTCAACCTCCAGACGTCGACAGAAACCGCTTGGCTAGAGTCCGGAAGAGGAGAGTGGAATTCCTGGTGTAGCGGTGAAATGCGCAGATATCAGGAAGAACACCAATGGCGAAGGCAGCTCTCTGGGACGGTACTGACGCTGAGACGCGAAAAGCGTGGGGAGCGAAACAG
+
AACBB>C???+CBAA;;;.5594=4=AA:@ABBB<AABBC>CBCACCCB==:00,0:@4@BA@@6;<@@@A@<:<:)/0=:===@@AA>A?BB>A999@@@????BBB>C@BBB?B>@AA@777>>B?B@CCC?BBBBA@=>18.79<;5=>8877;6<<=A9>@@???89//.5586>:>@<@@A7=9:<17//).267852225599/==>299<<>:885255652222277&8525222&2:67:7/636
@N9IO0:00931:06390
TACGTAGGGTGCGAGCGTTAATCGGAATACTGGGCGTAAAGCGTGCGCAGGCGGTTTTGTAAGCCAGATGTGAAATCCCCGGGCTTAACCTGGGAATGGCATTTGGGACTGCAAGGCTGGAGTGCGGCAGAGGAGACGTGGAATTCCCGGTGTAGCAGTGAAATGCGTAGATATCGGGAGGAATACCGATGGCGAAGGCAGGTCTCTGGGCTGACACTGACGCTCATGCACGAAAGCGTGGGGAGCAAACAGGA
+
BBAA<ABE8BBBBAA@BA?A?AAB?A6;<@;;;.;9;B>4@AB<<;BACCAEGACCC9CCC@C=0444499444(4:<<&99(5:7<:=9>?>6B=@@>99:A:A;;?AC9:0<=:;00,0:>=@A?BAAAB>;>;0/0;3=5=5=?7B<@>???9:79755-58BAAB@9::9378/;;2908@@=AA:95:@A=A6:;B9<<;77::3::?;667933/...6657;76555,28252==.2226;(52506
@N9IO0:00932:06387
TACGTAGGGGGCAAGCGTTGTTCGGAATTACTGGGCGTAAAGGGCGCGTAGGCGGCATGGCAAGTCGGGAGTGAAAGCCCGGGGCTCAACCCCGGAATTGCTTTCGAAACTGCCAAGCTAGAGTACGGAAGGGGCAACTGGAATTCCCAGTGTAGCGGTGAAATGCGTAGATATTGGGAAGAACACCGGAGGCGAAGGCGGGTTGCTGGGCCGATACTGACGCTGAGGCGCGAAAGCCAGGGGAGCAAACGGG
+
CBAAA=B===+CD6;9;;;@>9BG@C@C?BBDCE=@@@GE?CC?CCBBBCCACC?BDCC<CC@BBCC?7BBCCDD<BBC=CCC9CBBC;???4><A=A8;;CC=CDCC?CAAB=A?ABBBEDABABB=A=A@A7>@;;;;?C=@?AD?CBBCB@@:;8;BCC>ABBBA?>>?>=9>A:B?BB@CEF@C@BB?BCC@CBCCC=C>BBBBB=BADDBBBCBCDB@@@@@7@BBA>;3=929;;<1<ABCC>CBC<
@N9IO0:00940:06371
TACGTAGGGTGCAAGCGTTAATCGGAATACTGGGCGTAAAGCGTGCGCAGGCGGCTTTGCAAGACAGATGTGAAATCCCCGGGCTCAACCTGGGAACTGCATTTGTGATGCATGGCTGGAGTGCGGCAGAGGGGGGATGGAATTCCGCGGTGTAGCAGTGAAATGCGTAGATATGCGGAGGAACACCGATGGCGAAGGCAATCCCTGGCCTGCACTGGACGCTCCAGTGCACAAAGCG
+
BB@BB9;5)5A==4::@@<@<B@@=?+00@000+/@@AB;@?AACDBCAC?CC9::C=AAB>A@@@?9979983(3<<=2;>7::;>*/*/8;1617;>344=5:?B@677///6==9.88;9;;38////....#.33.3063737--(---265,,****'**(*22,----,66(,,(-(-24069/-(---(.033(222'28+2,26;;<2.*....89*..3:::>:=/675
@N9IO0:00948:06394
TACGGGGGGTGCGAGCGTTGTCCGGAATCACTGGGCGTAAAGGGCGCGTAGGTGGTCTTATAAGGGTGTGGTGAAAGCCCGGGGCTCAACCCCGGGTCGGCCGTGCCGACTGTGAGACTAGAGTGCTGTAGGGGCAGGCGGAATTCCGGGTGTAGCGGTGGAATGCGTAGAGATCCGGAGGAAGACCGGTGGCGAAGGCGGCCTGCTGGGCAGTTACTGACACTGAGGCGCGACAGCGTGGGGAGCAAACAGG
+
@A955555#5<<<@@@;;499>8;89=BBBBBBB=AAAAC>CD?CCAAACC>>><9;;>CCCADC>CAAB@BDCC;@AB=BBB9ABA@2999&5<1:56166<<;?<>::;;;<@A<;;CCDECBCBCCCCCC;:::@CC?D=@>@@CD=AA;;;@A=AB>@?@CCDCCBAAABB?C?>>3:3:99>B<@@=@BA=A?;;7;>AABCCC=@@AB?B@AACCCCAAAB@BB@@@B;;;;;@BB7@@ABB:@AB?
@N9IO0:00950:06360
TACAGAGGGTGCAAGCGTTAATCGGATTTACTGGGCGTAAAGCGTGAGTAGGTGGCTCGCTAAGTCGGTTGTGAAATCCCTGGGCTCAACCTGGGAATTGCAGTCGATACTGACGAGCTCGAGTTCGGTAGAGGGTGACGGAATTCCCGGTGTAGCGGTGAAATGCGTAGATATCGGGAGGAACATCGATGGCGAAGGCAATCACCTGGGCCTGAACTGACACTGAGACACGAAAAGCGTGGGTAGCAAACAGG
+
BCCCCCCC<BB@@=BBBA?B?BBD?@AA=BBBBC>>@@DD<A:;;BBAA;96:A;AABBBBB@BBBC?B;;;CCE8CCD?EDD>ABBC@B=A@@;@?A?CDCBBBBBCCABBBAA@A?CCBB?<8=C9CBC???:>CA@@>A>B>BA5@@BBCBBAA5AA:92AAABBBBBB;<<88.::4;3;@>;@==>:E>=9=9BB@CBCC:;;999@DCE@CCCCCBBA;;<::::9;55&55;9=:4;<<<=@7;;;7
@N9IO0:00972:05767
TACGTAGGGGTGCGAGCGTTAATCGGAATTACTGGGCGTAAAGTGTGCGCAGGCGGCGTCGCAAGTCGAGTGTGAAATCCCCGGGCTTAACTTGGGAATTGCGCTCGAAACTACGATGCTGGAGTGTGGCAGAGGAAGGTGGAATTCCACGTGTAGCGGTGAAATGCGTAGAGATGTGGAGGAACACCGATGGCGAAGGCAGCCTTCTGGGCCAACACTGACGCTCATGCACGAAAGCGTGGGGAGCAAACAGG
+
<<<5;5955&5@@A;444<.9.4@A?A?B=@@CCD>CAA@E<BAAAD?????9>C?BBBDEBB>@BBBAB@BA>==8?>@@6AA;@@;@7<<6AB8B>A>?8=ABCBC?8=BDCCBBBCCC@DC;:;C?CCC::4;=A5;;?B?B@CAEFDBCCBBCB><@:>3>@:56<BBBCCCCC?CB8;7;:97999;4;@@>B>@A@@:@;?@CC;@:@=;:;AAA0/0;///77<555:1<A@@@@@70//<=5AA@:
@N9IO0:00974:05804
TACGGAGGGAGCTAGCGTTGTTCGGAATTACTGGGCGTAAAGCGCGCGTAGGCGCTATTCAAGTCAGAGGTGAAAGCCCGGGGCTCAACCCCGGAATAGCCTTTGAAACTAGATAGCTAGAATCTGGGAGAGGTGAGTGGAATTCCGAGTGTAGAGGTGAAATTCGTAGATATTCGGAAGAACACCAGTGGCGAAGGCGGCTCACTGGACCAGAATTGACGCTGAGGTGCGAAAGCGTGGGGAGCAAACAGG
+
995525<>2666;A>DCG?A@@DB?C=@=@BBBB<;=;CD?BBBABABC@@;000@>>;>C@DDF@@@@=@@?@9@A@5:::-9=<<2>==.=7<7;83:=BB<CCE>BBDBBBA@@BBAA=@@@AA<AB@A>ABBCBB?B?B>B?ABBBCBBBBB>BBBD=C>:::AB@@AB>AA>B???<?AA?BAAA>AAA>A=??;?A@A>==:=B?BBD@D@BBBBBBBBB?BAA;::5;ABBCCC9@@ABD>BBC@
@N9IO0:00977:05775
TACGTAGGACCCAAGCGTTGTCCGGATTTACTGGGTGTAAAGGGCGTGTAGGTGGGCGCTTAAGTCGATGGTGAAATCCTGCGGCTCAACCGTAGAATTGCCGTCGATACTGGGCGTCTTGAGTGCGGCAGAGGGAGATGGAATTCATGGTGTAGCGGTGAAATGTGTAGATATCATGAAGAACACCGGTAGCGAAGGCGGTCTCCTGGTCCGTTACTGACACTGAGGCGCGAAAGCGTGGGGAGCAAACAGG
+
BBCBBBC?B@A:=2;;;;5:9A=A?BBC>CDCCC>AAABC;@A<ABA@CBA=@@?;>@@@496;?B;;;@>@@A@=A?;899:6:AFC>A>AA@?;5;9=<:?@ABB999:EE=BBBBB57:@@@@@>A>;:?A3::;;<7<1818?AA=AABBB;;4:888*8=<>???===;;??BB?BC>AAC=?<?@@?@@>A>A@=@B:;6;B?BB@CC@BBBAAABCBB::5:;:?@@8@@@@BBB6@@@@@;@AA?
@N9IO0:00987:05779
TACGGAGGGTGCAAACGTTGCTCGGAATCATGGGCGTAAAGCGCACGTAGGCGTCCGACAAGTCGGATGTGAAAGCCCTCGGCTCAACTGAGGAAGTGCATTCGAAACTGTCGGACTGGAGTATGGAAGAGGGTCTCGGAATTCCCGGTGTAGAGGTGAAATTCGTAGATATCGGGAGGAACACCAGCGGCGAAGGCGGAGACCTGGGCCAATACTGACGCTGAGGTGGCGAAAAGCGTGGGGAGCAA
+
=;;5.555)5559<1:99790---(-(--///9/;5555)5559:;=<<<:BAAB?@?@A5;;;?59:;9>A>9BBB<@;E9@<>E@CCBBB?B=;;;:9939494)/77://)/88:5:84944.39:<AC<>??BC>B>A=@B:A?BBA@A?<89::9,98<<99;/////992:=8C8255=A?>?=??@=B=AA>;::D;@?A/;5:9<==99488444993//)/7777.8=666?@2=;99;
@N9IO0:00988:05761
GACAGAGGGTGCAAACGTTGTTCGGAATTACTGGGCGTAAAGCGCGTGTAGGCGGCTCGGAAAGTCGGGTGTGAAAGCCCTGGGCTCAACCCAGGAAGTGCATTCGAAACTCCCGAGCTGGAGTCCCGGAGAGGATGGCGGAATTCTCGGTGTAGAGGTGAAATTCGTAGATATCGAGAGGAACACCGGTGGCGAAGGCGGCCATCTGGACGGTGACTGACGCTGAGACGCGAAAGCGTGGGGAGCAAACAGG
+
BBB:@;;;0;A>A;4A;;79>9CEADAEACC@BA=ABABE>BCCBBCB:::@:959A@@>BC>BBACC>BBAAAA9:9D>BBB=A@@C>A@9?A2;4;;;:@A?ABDD8;;@@;@ABABB>AA<;;0;5;;CC@CBC?BA=B@E?CCCC@DCCCA@A?BBBC<B?BBBBBBBBA@@@???4939>>;@=@A>BBB?C?CF>B>BBBAB>??D?B@AAA889BBBAAABBCCCCC<A9::CCC8BBCCC=BAA7
@N9IO0:00991:05773
TACGGAGGGTGCAAGCGTTGTTCGGAATTATTGGGCGTAAAGAACGCGTAGGCGGGTTTGTATGTCAGATGTGAAAGCCCTTGGCTCAACTGAGGAAGTGCATCTGAAACTGCAGATCTTGAGTACGAGAGAGGAGAGTGGAATTCCCAGTGTAGAGGTGAAATTCATAGATATTGGGAAGAACACCGGCGGCGAAAGCGGCTCTCTGGCTCGATACTGACGCTGAGGCGTGAAAGCGTGGGGAGCAAACAGG
+
CCBB?BBC=BBAB=@@:98;DAHG@EAD@CB@CM>ABBFE8;;?BB;;;BC?AAA;A@:ADBBBDBBAABCBB@@;@@@8@<@<@CBC?ABBCC483:=<@=<=>999,9>>:?<BCBB8=;@B??@???==><===>?><A3858C;CB???@?==8=9:9.9067:;;98:?:??6=8==4;;=8=8=>;>>AD:>==:;;;=<<<8BA@@BBBBB;;;@ACDCB?BBBCCE=ABBAAAA7ABBBC>A@@?
@N9IO0:01003:05801
TACAGAGGTCTCAAGCGTTGTTCGGATTCATTGGGCGTAAAGGGTGCGTAGGCGGCGGGGTAAGTCAGGTGTGAAATCTCGGAGCTCAACTCCGAAACTGCACTTGATACTGCCCTGCTAGAGTACTGGAGAGGAGATTGGAATTTACGGTGTAGCAGTGAAATGCGTAGATATCGTAAGGAAGACCAGTGGCGAAGGCGAATCTCTGGACAGTTACTGACGCTGAGGCACGAAGGCCAGGGGAGCAAACGGG
+
BACC;;;@@A@BA<@@@B=;;7;@;AA<?@B6;;0;E;;;6;A9ABBBAAB=@C@CCDD9BBACABCGAFDIBBB=BBA;;5;AA@@C?A??7;<>5>=B???D?A@@@????>8988@959999@@A=?:;:4;99:4:=@=CC>BBB<AA99:::5@<AB<@@DCCCCBBB@@ABA?B?B?BBB?B@;;459925.9:@.449444.4555;9>A><<<=555<<5>>>99292929949&4::>:4<@@4
@N9IO0:01006:05808
TACGGAGGGAGCTAGCGTTGTTCGGAATTACTGGGCGTAAAGCGCACGTAGGCGGCGATTCAAGTCAGAGGTGAAAGCCCGGGGCTCAACCCCGGAACTGCCTTTGAAACTAGATTGCTAGAATCCTGGAGAGGTTAGTGGAATTCCGAGTGTAGAGGTGAAATTCGTAGATATTCGGAAGAACACCAGTGGCGAAGGCGACTAACTGGACAGGTATTGACGCTGAGGTGCGAAAGCGTGGGGAGCAAACAGG
+
BBDC@AAD>:;;BBBBCH@BB?CB?B>?>ACDDD>CCCCC<@@@?AB?@?@=9879@??>??<@AABCBB?CBCB;A>?.77729AAB@BBB9A>C?C>>?=@A;ABB5BB??=<28877:849:5<>:988=8=;?@@@:>:>=A=A???>>=<=B:==AB9><>>A@>;;//*/:3916:18::198679>>=4;4;888;<9>==8>>?>;@??<===???===:>=>>??3;:===:;-<:;:;3:675
@N9IO0:01013:05780
GACAGAGGAGACAAGCGTTGTTCGGAATCACTGGGCTTAAAGCGCGCGTAGGCGCCCGTTAAGCGTTTCGTGAAATCCCACGGCTCAACCGTGGAACTGCGAGGCGAACTGGCGGGCTTGAGGTTGGTAGGGGTGCCTGGAACTCTAGGTGGAGCGGTGAAATGCGTAGATATCTAGAGGAACGCCTGAGGCGAAAGCGGGGCACTGGGCCAATTCTGACGCTGAGGCGCGAAAGCGTGGGGAGCAAACAGG
+
BBBCA@A=@@@CC?BCBB>A@@CE@EADCCBBBB=BC?BB<A;;;@?DA?=898:95:A?B>A@?@?8@@@BBC<A@D=A;;7;::D@I;:;C?B?A@@@A::8:CC?CBC@BCD<BB?@@@@B@C@BBCBB;BCD@AB9858@@@@B?AA=@@BB@BCCE@CBBBAAA@@@@@B@@@@=@=ABB?BB??:=;;;0;@@@@2@@@AAA9A5:3::====;==000>;<<?BCD=?988B?B6??@BB6=::2
@N9IO0:00968:05855
TACGAAGGGTGCAAGCGTTAATCGGAATTACTGGGCGTAAAGCGCGCGTAGGTGGTTTGTTAAGTTGGAGGTGAAATCCCCGGGCTCAACCTGGGAACTGCCTCCAAAACTGGCTGACTAGAGTACGGTAGAGGGTGGTGGAATTTCCTGTGTAGCGGTGAAATGCGTAGATATAGGAAGGAACACCAGTGGCGAAGGCGACCACCTGGACTGATACTGACACTGAGGTGCGAAAGCGTGGGGAGCAAACAGG
+
AABBC@CJ?BCCC@BBBB@C?@BC?@=B@B@@@D=<<<@@9?A;;;AB@@@<@@;>A;::8:?DC?C@887:<A;3;?>@5@@<BCCC?B?BCD?D@B@@@<@B@CCC;@@C@BAAB@@@AA@@@BC?BCCBBB>CEIDDAC@CC>B?BBBBBBBCB@BCC>7ABBCCBCBAAAAB??=@=@=@BA;@@??<?@D<@>@CBB@CB@BC>AABCBBC;;;;>?>;=;;6;BBABB<B@BBCCC8BAAAF>BA@=
@N9IO0:00976:05831
TACGTAGGGTGCAAGCGTTAATCGGAATTACTGGGCGTAAAGCGTGCGCAGGCGGCGCCGCAAGTCAGGCGTGAAATCCCCGAGCTCCAACTTGGGAATTGCGCTTGAAACTACGGTGCTGGAGTATGGCAGAGGGAGGTGGAATTCCACGTGTAGCGGTGAAATGCGTAGAGATGTGGAGGAACACCGATGGCGAAGGCAGCCTCCTGGGCCAATACTGACGCTCATGCACGAAAGCGTGGGGAGCAAACAGG
+
CCABA;B=459;A.444;8B?BCC?A7:6;A@?@;@@@@C>AABBA@@@00+0;9:0929@@???:9:?@>=999(3877&7//://*/38;)/0*/(7,337784///(////0,0<A@@@CBCCCC@DABABC=;;7;B=A@C>B?BBBBBBBBIGAFCBB;;9B=CCBBBCBDCI;;;@C?@AA@CCBB?BBB?B<@A@@;@A;@@@6A4?<AA@@@@;959:;5;;::55:09ABCBBC:CBBCD>;;;@
@N9IO0:00978:05849
TACGGAAGGTGCGAGCGTTAATCGGAATTACTGGGCGTAAAGCGCACGTAGGCGGTTTTTTTAAGTCGGATGTGAAAGCCCTGGGCTTAACCTGGGAATTGCATCCGATACTGAAAGACTAGAGTACGGTAGAGGGGGGTGGAATTCCAGGTGTAGGCGGTGAAAATGCGTAGAGATCTGGAGGAACACCGGTGGCGAAGGCGGCCCCCTGGACTGATCACTGACGCCTGAGGTGCGAAAGCGTGGGGAGCAAACAGG
+
CCCC<CBC@BBACA<@:96;?DCC@C>?>@BBCD>B:<:C;@@CBBABBBB<??3898989#92>7@D?BBBCA@A9?==6::9,98,7;;;?AC2:29287778188;99=<=>+9:8777333337,3=;000000$//(..6060.2+28859-55.52333&3:8=?>?<ABA@:;8=<7=8@AA?C?BB7A<=8>6@@19999(85/39776...35222=699=550;822?>1;>>=@99.@?BB=185:3
@N9IO0:00980:05842
TACGAAGGGGGCTAGCGTTGTTCGGATTTACTGGGCGTAAAGCGCACGTAGGCGGATCGTTAAGTCGGGGGTGAAATCCTGGAGCTCAACTCCAGAACTGCCTTCGATACTGGCGATCTTGAGTCCGGAAGAGGTGAGTGGAACTCCTAGTGTAGAGGTGGAATTCGTAGATATTAGGAAGAACACCAGTGGCGAAGGCGGCTCACTGGTCCGGTACTGACGCTGAGGTGCGAAAGCGTGGGGAGCAAACAGG
+
AAAB;:>C?C+AAAA?BB?BD?CC>;;;8;BCCB=CCDAB8;:@@BDCCCD?CC@BBAA?4=9;B78333$3<@92AC>AB8449BBA6>8?>>>>:>989.36<>?A999B@BBA@AC?BB@@A>B>B>C??9;;899?:>:?==8=>?>?>>===;;:3:5;5:>===>>@@<@B<@<;;6;<<:=<<<:>:93:98818;;?@A@<AA15.8<>>===???6776:::<<<5=@@@AAB8BBBBD>B>@;
@N9IO0:00983:05835
TACGTAGGTGGCAAGCGTTGTCCGGATTTATTGGGCGTAAAGGGCGCGTAGGCGGTTCGTTAAGTCCGGGGTGAAATCTCCCGGCTCAACTGGGAGCGGTCCTCGGATACTGGCGGACTAGAGGGGGGTAGAGGAAGGTGGAATTCCCGGTGTAGCGGTGAAATGCGTAGATATCGGGAGGAACACCCGTGGCGAAGGCGGCCTTCTGGACCTACCCTGACGCTGAGGCGCGAAAGCGTGGGGAGCAAACCGG
+
CCBBABB?;;6;@.44??5::==B=BBB=CC?BB<A;;:C,9949;>BBCC@BC>A6;9=2:25==8ABB:AACB;@?ABD=C@BBAA@BBCC>AAAA<<<9>AA<@999@A9??=>>???:::9:9%9=@:959>A?BC@B?B?BC>C?CCCB>>??BBBB>BBBBBBA@@>>:::,:??B?BBBB;A@A<A@>6;7;>>E=A;@??;:;6:=>A6>?>==>:7//(.---29'---.666)559;=4=8<8
@N9IO0:00985:05835
TACAGAGGGTGCTAGCGTTAATCGGATTTACTGGGCGTAAAGCGTGTGTAGGCGGTTCGTTAAGTCGGATGTGAAAGCCCTGGGCTCAACCTGGGAATTGCACTCGATACTGGCGGGCTAGAGTACGGTAGAGGGCGGCGGAATTCCGGGTGTAGCGGTGAAATGCGTAGATATCCGGAGGAACACCGATGGCGAAGGCAACCGCCTGGGCCTGTACTGACGCTGAGACACGAAAGCGTGGGGAGCAAACAGG
+
AA@@A9994:BBA96<BB?B?A@?:9990;B===5?98:D89:AAC@???>;>@>@?AAA?B@BAAA=@><<999+9BC=BBD<A?BB@B>@@B=B@C@CAAACAAA@@@BC<@@B?BAAACBBB@@<@@@@@D<BB:;;>@:=:=3995;AAAABA<@???9?@B@@??@=:;;<?<?@5;5;AA@CDDF@DCC@C@CB@B@BB@CCC>C:;;AABBBBBCCBB;;;AAC;;<0<BBBCCC<DCCCC=@@>9
@N9IO0:00991:05821
TACAGAGGGTGCGAGCGTTGTTCGGAATTACTGGGCGTAAAGCGCGCGCAGGCGTCCTTTAAGTCTACCCGTGAAATGCCGGAGCTCAACTCCGTGCACGCCGGGGGATACTGGAGGACTGGAGACGAGTAGAGGCAAGCGGAATTCCGGGTGTAGCGGTGGAATGCGTAGAGATCCGGAAGAACACCGGAGGCGAAGGCGGCTTGCTGGGCTTGGTCTGACGCTGAGGCGCGAAAGCGTGGGGAGCGAACAGG
+
ABBBBA@B<:95@955@@=@B?BB?A=@<:9:@>5@@AA@,9;A@@?B;;;=000A:A=9?<?>>>999,:>997)38<8?6;:@;;@6A><48?@@A@BB?BCCC3BBB>>?:==8=@@=8::;;BAACAABA>AC9;<CAH?CAC@CC?BAABBCC@CCAH@AABB@BAC;;;?5;5;?BB@BBB@F>;;9;BA?BA??>?A=@???B>AB?E799AAA@ABBBBB@CBBBAC<A:9:EFE9A?@@E<?>>:
@N9IO0:00991:05824
TACGTAGGGTGCGAGCGTTAATCGGAATACTGGGCGTAAAGCGTGCGCAGGCGGCTTTGCAAGACAGATGTGAAATCCCCGGGCTCAACCTGGGAACTGCATTTGTGACTGCAAGGCTGGAGTACGGCAGAGGGGGATGGAATTCCGCGTGTAGCAGTGAAATGCGTAGATATGCGGAGGACACCGATGGCGAAGGCAATCCCCTGGGCCTGTACTGACGCTCATGCACGAAAAGCGTGGGGAGCAAACAGG
+
AABBCCCC=BBBAA@@BB<@?@B@?@-00;77739<B@B:ADCBBABBA?><;455:1:>@5>=@;;;=9449:)9?BB5AC9;949-3-333(35;===@??9??@BAA???5:6:>@<>=;:9=:=>A@@AAA0AAD=A6;6;?BB@@@;;;;;;;@@@6@?@?>=>=>=?000;00+0/9:6:;==:>;;5:59;6;CCB3;;;6;=AAAA@@AA;;;EEHEDA@A;;;;*;AAAABB9BBBCC?CBB?
@N9IO0:00994:05816
TACGAAGGGGGCTAGCGTTGTTCGGAATTACTGGGCGTAAAGCGCGCGCAGGCGGTTTTTCAAGTCAGTGGTGAAAGCCCGGAGCTCAACTCCGGAACTGCCATTGAAACTGTAAAACTTGAGGATGAGAGAGGTGAGTGGAATTCCCAGTGTAGAGGTGAAATTCGTAGATATTGGGAAGAACACCGGTGGCGAAGGCGGCTCACTGGCTCATATCTGACGCTCAGGCGCGACAGCGTGGGGATCAAACAGG
+
AABB?=AAAA,@A;;9CB?AB@CD@D8;6;@?=93:A@@@/9<;;@@@@BB?AA=?@@@2BB>AACCBBB>AACC>CCC@C?:98AAA>BBB?B>B@BAAA=???BBF>B>?>=>>5?@:@??9?<33375882<=<>88182=5:;3>>@AAB;8;8=;??8?<?;<<?=BBB?AC8?9?@<@AA?B?BB>BBB?C?CB@;=79:::6C?===@AA@77:???AAA<@A@999A==>?=>>6>@@DD;AAA<
@N9IO0:00970:05902
TACGTAGGGTGCGAGCGTTAATCGGAATTACTGGGCGTAAAGCGTGCGCAGGCGGATTGTTAAGCAAGACGTGAAATCCCCGGGCTTAACCTGGGAATGGCGTTTTGAACTGGCAGTCTAGAGTGCGTCAGAGGGGGGTGGAATTCCACGTGTAGCAGTGAAATGCGTAGAGATGTGGAGGAACACCGATGGCGAAGGCAGCCCCCTGGGATGACACTGACGCCTCATGTACGAAAGCGTGGGTAGCAAACAGG
+
=DAA9;;E?;;;@@9=;:7<<A@>;@+0-0@@=;5=AABC=AABAA???@@=@B>BB>BB>B?ABB>BDAABBB<5A;<;2<>6?C?B?B9BB=6<8AB@???>>1==?B@@=?AAB:;;@@BBC@@?@@><=====&=@<@?B>B>AABCCC@@@000:>;2///88<?AA999?C<99/84;886AAAA=@??:?<@977=<<,=??8?A@A??<989<33.398<>>933;;,376>>9/622222'.562
@N9IO0:00972:05871
TACGTAGGGTGCGAGCGTTGTTCGGAATTACTGGGTGTAAAGGGTCCGCAGGCGGGCGAGCAAGTCGGTGGTGAAAGTTCATGGCTTAACTGTGAAATTGCCTTCGATACTGCTCGTCTTGAGTTCGAGAGAGGATGATGGAATTCATGGTGTAGCAGTGAAATGCGTAGAGATCATGAAGAACACCAGTTGCGAAGGCGGTCATCTGGCTCGATACTGACGCTCAGGGACGAAAGCGTGGGTAGCAAACAGG
+
BBBAAGED?CCBBBBBBB?@@>@C@C@B?AA@@?6@@@@@0;;0;CACCIJADCG>CBBDCCACBBB@CE@BBBB=BC@@@@B;?@<A<@>??>@@9@>AB@C@CBBBBBBBBA@@C:985:@?>B@???@?@?B@AABB?C@C=@?8749AAABB;;;?@G:;;;====>>=;;@@>?39:6;AA@CCE@CC;;7;<@@>BBBBBBB=AABCCCCBB:::@@@A@A@;A@@@@;@@@AAB=BBBBCC=:;;>
@N9IO0:00973:05881
TACGAAGGGGGCGAGCGTTGTTCGGATTTACTGGGCGTAAAGGGCGCGCAGGCGGCGGACCAAGTCAGGCGTGAAAGCCCCGGGCTTAACCTGGGAGGTGCGTCTGGGACTGGTTTGCTAGAGTTCGGGAGAGGAGAGTGGAATTCCCAGTGTAGAGGTGAAATTCGTAGATATTGGGAAGAACACCGGTGGCGAAGGCGGCTCTCTGGACCGAGACTGACGCTGAGGCGCGAAAAGCGTGGGGAGCAAACAGG
+
ABBB@>BCEC2CB9;;:;19<8AC?;;;6;=?A=6BCCBA.;;0;@@BBBB@;979A=AA<A=ABAAC=@AA@@@,:;;;.;A;BC?C@D@BBB;;;6;CCBBCAAA<AABD@CH?CCBCBCCC?BAA=AAAA>BBBBCC@D?C@CC=CBBBAA@@@<@BBC=C?@@@BBCBBB?BB0;5;C@ABC?C@BB??@C?A>AA?AAAABBB?BB@AAAC:;;BCB@@;;;=;<;;;;;*:=;=999+94444)55<7
@N9IO0:00979:05881
TACAGAGGGTGCGAGCGTTAATCGGATTTACTGGGCGTAAAGCGTGTGTAGGTGGCTTCCTAAGTCGGTTGTGAAATCCCTGGGCTCAACCTGGGAATTGCAGTCGATACTGGGAAGCTAGAGTTCGGTAGAGGACGGCGGAATTCCCGGTGTAGCGGTGAAATGCGTAGATATCGGGAGGAACATCGATGGCGAAAGCAACCGTCTGGGCCTGAACTGACACTGTGACACGAAAGCGTGGGGAGCAAACAGG
+
ABBCAABB=BBBB@@ABC@BGBBA?;;;8;AAAD?;;;CF>DAA@@;;;A@=9:6:CAD@GE?A:::;?<>>9:9+8??8???7>ABB?B@AAA<A=A=@@@@A@@@AACCCD>E?@@@@@@DD?@@=?@?996:9;>BB?B?B?BD>C@CAAAABC@DDDC=CBCFDC@@@<;;@@9??<@?DB;:;BAA=A;;;6;@C5<7::;;BB9@=@@@<@BCCCCC@AABBABC;;;0;;AA?AA7:9:?C:999@
@N9IO0:00989:05909
TACAGAGGGGGCAAGCGTTATTCGGAATTATTGGGCGTAAAGGGCGCGTAGGCGGCTTTGCAAGTGACGGGTGAAAGCCCTCGGCTTAACCGAGGAACTGCCTGTCAGACTGTGAGGCTTGAGACCGGGAGAGGTGAGTGGAATTCCCAGTGTAGCGGTGAAATGCGTAGATATTGGGAGGAACACCAGTGGCGAAGGCGGCTCACTGGACCGGAACTGACGCTGAGGCGCGAAAGCGTGGGGAGCAAACAG
+
CBCAAAADDC5DF9;;9;6;C:@@@C?A@@DHFE>BBBBG>BB>BCBBBBB?AA>ACD8;9B?AABBBCB<B@AA<ACC=CCB=BA6;6<@BBD?B?;;;?:>ABB@@??@;=ABB?BCAJCBBA<AA8AAAB?BBBB@@=A=A;DC>BBBCAA??>;=@?80@::4=@@B???>AA<A;8=8AA@=ABBB@BBB@B?BB?BBBBBDD>BA>A>A@BBB@BBBBBBA?A@9::>8?@AABED8A@B@@9?;7
@N9IO0:00992:05878
TACGTAGGGTGCGAGCGTTAATCGGAATACTGGGCGTAAAGCGTGCGCAGGCGGTTATTTAAGACAGGTGTGAAATCCCCGGGCTTAACCTGGGAATTGCGCTTGTGACTGGATAGCTAGAGTGCGGCAGAGGGGGGTGGAATTCCACGTGTAGCAGTGAAATGCGTAGAGATGTGGAGGAACACCGATGGCGAAGGCAGCCCCCTGGGCCAGCACTGACGCTCATGCACGAAAGCGTGGGGAGCAAACAGG
+
ACAA=999.;?AA;44@><@=ABA=A8:;AAAA=B@@?D<??BBDBB???;8929:??B;B=@999C>?==898)9=<<&33(348=?B?BCE>D@D?CBAAB>BBCBBBD=@@;;;ECDDB;;;A=B@@AEHJDJ+CC@C@B?B@BBABBCCBBBBEECC>BBBBCCBBBBBCBB>BB>B>BBA?A@;;5;;:8>9>=49999'59<2A:999@==AB;:;:>?@@@>@99:6:BBBBBB7A;;;D>BBB?
@N9IO0:01007:05908
TACGTAGGGTGCGAGCGTTAATCGGAATTACTGGGCGTAAAGCGTGCGCAGGCGGCTTTTTAAGCCAGATGTGAAATCCCCGGGCTTAACCTGGGAACTGCATTTGGAACTGGAAGGCTAGAGTGCGGCAGAGGGGGGTAGAATTCCACGTGTAGCAGTGAAATGCGTAGAGATGTGGAGGAATACCGATGCGAAGGCAGCCCCCTGGGTCGACACTGACGCTCATGCACGAAAGCGTGGGGAGCAAACAGG
+
>=B<;;;:455;@;444;.434443:5:7:BABB=D<<<@-/0//9;DD?@>?B?BDDFD2A4:93:<<977;;818A=C1@:3=?;?7?7@@@4A;@A@?@BD7999=@@C>A>A=B@>?>;::;B<@>:599999#5=??:94959770/////::<8::3:::<;;;0///:??7AC<?<?AA:@@/.-6737(--/////$/991;::8888:::9///9866=?B@>>8?;;;DDC-99999,9>@;
@N9IO0:01010:05899
TACAGAGGTCCCAAGCGTTGTTCGGATTCACTGGGCGTAAAGGGTGCGTAGGTGGCCGGGTAAGTCTGATGTGAAATCTCCCAAGCTTAACTTGGAAACATGCATCGGATACTATCCGGCTCGAGGATCGGAGGGGAGACTGGAATACTTGGTGTAGCAGGTGAAATGCGTAGATATCAAGTGGAACACCAGTGGCGAAAGGCGAGTCTCTGGAACGATTCCTGA
+
AACCB@@:@@C=D@CDCBAB=9?C9<<ADCCAAB>ABAFD>CC>A<?==<=;<<>B<@@9@=7;44443888888033333(/1778)/)/727)//(/449999994997777//)/)/955596:///5////&/77<;<1616<<<9>855555555.59990999999<5-----(--7(-(-/43998:5:433(35:;34593339-3-3999282333
@N9IO0:01011:05884
TACGTAGGGTGCGAGCGTTAATCGGAATTACTGGGCGTAAAGCGTGCGCAGGCGGTTCGTTGTGTCTGATGTGAAAGCCCCGGGCTCAACCTGGGAATGGCATTGGAAACTGGCGAGCTGGAGTGCGGCAGAGGGGGGTGGAATTCCGCGTGTAGCAGTGAAATGCGTAGAGATGCGGAGGAACACCGATGGCGAAGGCAGCCCCCTGGGCCGACACTGACGCCTCAGGCACGAAAGCGTGGGGAGCAAACAGG
+
9;BABB>@6BBAB@??CC@C@CA?<?+000@@>?8@AAAC;@@AAAAA@9959B>A?BBB@BBBAAABB@@@>@?7;;>?2B>7BCBB?B?CCD;C9CC:CAB?A=?@7?AA8?@?=?>?9=BA>>???>?CCDCCC(AB@C5?585<8:;?<8;888333=6=BB=====88888;255283;A@?AA@@<??=<?585<<==?+:;=6<8;>==>;<;<87-37784:::=>?8BBBBBBB9BBBBC>A@A=
@N9IO0:00980:05959
TACGTAGGGTGCAGGCGTTAATCGGAATTACTGGGCGTAAAGCGTGCGCAGGCGGCTCCTTAAGTCAGATGTGAAATCCCCGGGCTTAACCTGGGAACTGCGTTTGAAACTGGGGGGCTTGAGTGTGGAAGAGGGGGGTGGAATTCCAGGTGTAGCAGTGAAATGCGTAGAGATCTGGAGGAACACCGATGGCGAAGGCAGCCCCCTGGGCTAACACTGACGCTCATGCACGAAAGCGTGGGGAGCAAACAGG
+
AABCCBBF>:;;CB?B@?>A@EBD?B6;6:AADC>BBBCC9;;DCBBBBA@:9829:A?B?B?B>?@AABBBBBF;<;;;.<F9CB9<9;?DBB>C?ABBBBBE>BBF>BBBAABA)AB?B;;;BBC?B=?::::::%;B>A9@5;4;;5;@@@@:::A@@@;:9:AAA@BAA???A>A@<@=;;;@CCHC@CCC@D@CCCBBBB1A@A9A;;6;@?@@@;<;;;;AAABBBDC@DCB??==2?99:C=BBB@
@N9IO0:00989:05957
AACGTAGGACGCAAGCGTTATCCGGAGTTACTGGGCGTAAAGGGCGTGCAGGCGGCTCTTCAAGTGGCTCGTGAAAGACCCCGGCTCAACCGGGGGAAGTCGGGTCAGACTGGAGAGCTGGAGGATGTCAGAAGGACACGGAATTCCGGGTGTAGTGGTGAAATGCGTAGAGATCCGGAGGAACACCAGTGGCGCAGGCGGTGTCCTGGGGCGTACCTGACGCTGAGACGCGAAAGCATGGGGAGCGAACGGG
+
C7CBB@@;@:;;A<@@CB@AAA>@?@AA=AAAAA;@???B>BF>CCBBA@@<@C=ABBB>AA=@@?>ABC?@AA@600000+059=<=6=1;;=;.<9=>898*8@@A@B??;?BBBBBC;??>A?;:>>;;6;:9:;??<?=B<A:>A9AA<<>??8><<9099;??@?>9::<1:082+2.5>>:;;;?<@@@@A6;;7;@CB=AAAA5AABAA:=8889:8855=;==;;;1:::::::/::998;@CC3
@N9IO0:00991:05932
CACGGGGGGGAGCAAGCGTTGTTCGGATTCATTGGGCGTAAAGAGCTCGTAGGCGGCTCTGTAAGTCGGAGGTGAAATATCACGGCTCAACCGTGAAAACGCCTTCGAAACTGCGGAGCTTGAGGCCGGGAGAGGAAATCGGAATTCCTGGTGTAGCGGTGAAAATGCGTAGATATCAGGAGGAACACCGGTGGCGAAGGCGGATTTCTGGACCGGTTCTGACGCTCAGGAGCGAAAGCCAGGGGAGCAAACAGG
+
@@BBCBCBC#A@;;7<CCC@CCABB>BB=A@D;@@<@AA@@=@>>:;;@:;;==A9?99:@??9?;::499:>>>A9<566;;>7:://)/)///444&44<.4.555>4:::45.9555.555.5.55)6><<;:;)///)/4:7<,//8977;//04=:>>>0>>55;@BAAB;;;;;???B@BAB80*/<100/17)/57<;;59772//)/)/)//;::::9///)//7/9:,9@294>>4>A@@D65572
@N9IO0:01003:05941
TACGTAGGGTGCGAGCGTTAATCGGAATTACTGGGCGTAAAGCGTGCGCAGGCGGTTTGACAAGTCTGATGTGAAAGCCCCGGGCTCCAACCTGGGAACTGCGTTGGAAACTGTCAGGCTAGAGTGTAGCAGAGGGGGGGTAGAATTCCACGTGTAGCAGTGAAATGCGTAGAGATGTGGAGGAATACCAATGGCGAAGGCAGCCCCCTGGGTTAACACTGACGCTCATGCACGAAAGCGTGGGGAGCAAACAGG
+
BBCCDCCD>@@AB@@>::4;>BDCBEACACBBCJ?CCCCD>BCCA@ABAAA<BB@DG>@@@C5;;;;;=<7779908:==0;:390/(/0617:;5;5<444986>7<>9@:@<>>>=?@??:99>=?<<<=99999::#977;3@=@7;;;;@:;??:88<??8>B?A??@C@A@A00*00*.6:881;)-/688:;?*0/6777:,-//(.(..696667------23332556/6<>6<<91<<=;B7===9
@N9IO0:01006:05944
TACGTAGGTGGCAAGCGTTGTCCGGATTTATTGGGTTTAAAGGGTGCGTAGGCGGTCTGTTAAGTCAGTGGTGAAATACGGCAGCTCAACTGTCGAGGTGCCATTGATACTGGCGGACTTGAGTACTGATGAGGTAGGCGGAATGGACGGTGTAGCGGTGAAATGCTTAGATATCGTCCAGAACACCGATAGCGAAGGCAGCTTACTAAGGAGTAACTGACGCTGAGGCACGAAAGTGTGGGGATCAAACAGG
+
CCDCCBB=:969A<@9;;>AAB@B?BBB>AA?CD:??<@C<@A=A99:@::39;:937=A?B?BB9::BB?BAA@;98:A?BBBCBCC?BAAABBA@=;00,0:9=@9:8>>:>A=>==8=>>=:;;;>==8808>=9>>:>:8818=>:>===>9818@@>8@===:=>=>@>===A6;;?;BBB@CBBBBABA6;7;AAA@=@AAB?B@ABBC@B;;;BCCCBBB<@?@;;;6;BABBDD8AAACB<@AA7
@N9IO0:01009:05945
TACAGAGGGTGCGAGCGTTAATCGGAATTACTGGGCGTAAAGCGCACGTAGGTGGCGACGTAAGTCGGGTGTGAAAGCCCCGGGCTCAACCTGGGAACCGCATTCGAGACTGCATTGCTGGAGTACGGAAGAGGAGGGCGGAATTCCCGGTGTAGCGGTGAAATGCGTAGATATCGGGAGGAACATCAGTGGCGAAGGCGGCCCTCTGGTCCAGTACTGACACATCAAGTG
+
DBBBBBAA<@@AA9:9AB?A?BAC?B<@=@@@@C<@@;;;0;A@:::@AAA6;;?B>==000,0::::30/3>:?2?:BB:BF=>=00+.*.8:/:6=0-0@@7<=738@>AD>>:=>AA=>788>>9>:>==8=;>06716)/(/6.6/667;998;;;;D6;;:;7979;652:;387175;;7<<7776??;>B>==;=D=??=?88929<<;;75787333683553
@N9IO0:00975:05999
TACGTAGGGAGCGAGCGTTGTCCGGATTTATTGGGCGTAAAGCGCGCGTAGGCGGTTCGGTAAGTCGGGTGTGAAAATCCAAGCTCAACTTGGAGCCTGCATTCGAAACTGCTGTGACTAGAGTCTGGTAGGGGAACACGGAAGTACCTGGTGTAGCGGTGAAATGCTTAGATATCAGGTGGAACACCAGTGGCGAAGGCGGTGTTCTGGGCCAGTACTGACGCTGGAGGCGCGAAAGCGTGGGGAGCGAACAGG
+
@?ABBAAA<@B?@?BBBB@BAA?A@CBC>CC?BC>BA?BA:?>???BBBCC?CC?D598;>C;ABBBC=AA?8877+9>;>9?@;;;5;:49;99:29;=::,//9<1;///-------/4?<7735.599A?3A=;99:<@499:9=>>;:945555.5455)55555;9999////69:6:48::7:;994946169>?9>=@9<<BE>E@BCFCCB;00=@00,0@:00;BAA;B@A<;;;.:B;::;:;;<
@N9IO0:00996:06006
TACGAAGGGTGCGAGCGTTAATCGGAATTACTGGGCGTAAAGCGCGCGTAGGTGGTTTGGTAAGCGATATGTGAAATCCCCGGGCTCAACCTGGGAACTGCATGTCGAACTGCCAGGCTAGAGTATGGTAGAGGGGTGTGGAATTTCCTGTGTAGCGGTGAAATGCGTAGATATAGGAAGGAACATCAGTGGCGAAGGCGACACCCTGGACCGATACTGACACTGAGGCGCGAAAGCGTGGGTAGCGAACGG
+
CCBCB@BE=BBBBBBBCE>B@BBB>B?A=ABBBB>CCCCG?CCBBBB::;B@BB@BD>D@CC?BBBBBBCCCBA@<A@?@6AA<BBBB?B?BBC>C?BBB>>>A@A??<?A@@?>?;??@>>>AABB>A@?::::+9@>@=B@DE<?<?A@?>>>@A=B@AA<@BBA?AAAAABBB@B?B=A298;=AA98088<8<8<>86678)0;600*/9;55577759;5527<=565:3575665(5629771533
@N9IO0:00997:05998
TACGAAGGGGCAAGCGTTGTTCGGATTTACTGGGCGTAAAGAGCTCGTAGGCGGTTTGTTAAGTGAGAGGTGAAATCCCGAGGCTCAACCTCGGAATTGCCTTTGATACTGGCAAACTTGAATTCGATAGAGGATAGCGGAATTTCCAGTGTAGGGGTGAAATCCGTAGATATTGGAAGGAACATCAGTGGCGAAAGCGGCTATCTGGATCGACATTGACGCTGAGGAGCGAAAGCGTGGGGAGCAAACAGG
+
;A??@5;;;.597<<=B@CC@BB?CCC>CCBBA=BAABB>BCBBBBBCBB@CCABC>CB>A=AB@@@CD@BBBC<A@?9@::5:BCB@C@CAA;@>B=BD>AA<@@>@@??=>>>6??;@B<@=@;:9>??@<?>??>=<?48<8>9A?<>@:999&38@>8?A?BBBBBBAA<>9>3919/8;=AA999=A@BA;@9:53;=====1229<>=>B@BBBBBBAAA>;;;@@@8>@@;;;;.;;;;B=BAB?
@N9IO0:01001:05980
TACAGAGGTCTCAAGCGTTGTTCGGATTCATTGGGCGTAAAGGGTGCGTAGGTGGCGGGGTAAGTCTGGTGTGAAATCTCGGGGCTCAACCCCGAAACTGCACTGGATACTGCCCTGCTTGAGTACTGGAGAGGAGATTGGAATTTACGGTGTAGCAGTGAAATGCGTAGATATCGTAAGGAAGACCAGTGGCGAAGGCGAATCTCTGGACAGTTACTGACACTGAGGCACGAAGGCCAGGGGAGCAAACGG
+
BBBBBAA?@@@AA<@@@A>AD?BC@DD@CBC@CK?CCCCD?JE>BB<<;<;5;C?CCDE;EE@CBBCC@CBC@AA;A@A;;<;.<?:;4:AB4>>=3=000<>@><AABCBBBB>BBBCACBBBCCCC?BBAA=>?>>:>9@=AB=BAB>B@@@A@@@CCBD<BBCC;;;AA@?:::A6:8:?A@@:????8<?@393:::;?A9:8?8>=?=>;>;;>>>;<=>85.6>AAA<@:>;9999*9<<=?8787
@N9IO0:01002:05983
GACAGAGGGTGCAAACGTTGTTCGGAATTACTGGGCGTAAAGCGCGTGTAGGCGGCCTCGCAAGTCGGGCGTGAAATCCCACGGCTCAACCGTGGAAGTGCACTCGAAACTGCGAAGCTTGAGTCCTGGAGAGGAAGGTGGAATGCTTGGTGTAGAGGTGAAATTCGTAGATATCAAGCGGAACACCGGTGGCGAAGGCGGCCTTCTGGACAGTGACTGACGCTGAGACGGCGAAAAGCGTGGGGAGCCAAACAGG
+
<BC69;AB=@@?AB9?;;79@=BC?C8;26=AAB>ABBBB<AABBBBCBAA>;;5;:@A9::=BBBCB>??@A@@7>?D<B@A=A???=A>A9:4:>A@@AB99:??A;???@@A;@AD?BBCBC@CC@DDBC?C@C@DC@D@CCCC@B?@@BCC@A=@BBB<B?BCCBBBBBBAA=ABA?B?;;<?A=;;5;;@:?;@A?A;>8>9928=>==@AAABBBAAA@>><00*00000)0=?@ACA3@89.3808333
@N9IO0:01007:06008
GACAGAGGGGGCAAGCGTTGCTCGGAATCACTGGGCGTAAAGGGCGCGTAGGCGGGACAGCAAGTCAGTCGTGAAATCCTCCGGCTCAACCGGAGAACGTCGGCTGATACTGCTGTTCTTGAGGGGTGCAGAGGAGACTGGAATTCCCGGTGTAGCGGTGAAATGTGTAGAGATCGGGAGGAACACCGGTGGCGAAGGCGGGTCTCTGGGCATCTCCTGACGCTGAGGCGCGAAAGCGTGGGGAGCAAACGGG
+
5995559;;9*;>7;;=>499:9@9><D>@994:1444<@(99/5BABBBC@CCD<@??>9:39?>@@A999BAA7=;2;=8=8>:38275>5>;A7?:<==8@CBBBB9:9A>==<@>9>>>BA6588>>8818;;==>8>;>;?C8=:=@>9:9:4::::3:>A@=====<788>7@@6:6:>?;@=AA>ACD?B?:994:B@AABB=???>??<???AAAA?9:49?@@@@;@=99999*8>@??9>@@9
@N9IO0:01013:05986
TACGTAGGGTGCGAGCGTTAATCGGAATACTGGGCGTAAAGCGTGCGCAGGCGGTTTTGTAAGCCAGATGTGAAATCCCCGGGCTTAACCTGGGAATGGCATTTGGGACTGCAAGGCTGGAGTGTGGCAGAGGAGACTGGAATTCCCGGTGTAGCAGTGAAATGCGTAGATATCGGGAGGAATACCGATGGCGAAGGCAGGTCTCTGGGCTGACACTGACGCTCATGCACGAAAGCGTGGGGAGCAAAC
+
BBCCBBFF>@AAAA<:?@<@:A@A?@,00>00/+0AABC<AABBBABBBB?BC@BBB898;?CD@DDD;;;CBB=BDEE9AA<AC@D@B@BBC=B?BC?BB@@8@B:AACEB@;>:A00+0AB<>@8;;AAA<@B@@:>9<7<9<<6A:B<=CB::88?>;3@==BBBAA@?544:354059<?A>??>>187717033@>A@A<<<?6=BBBB@>=;:0///999483;98>;@@;=;@@50//::-8
@N9IO0:00971:06021
TACGAAGGGGGCTAGCGTTGCTCGGAATCACTGGGCGTAAAGGGTGCGTAGGCGGGTCTTTAAGTCAGGGGTGAAATCCTGGAGCTCAACTCCAGAACTGCCTTTGATACTGAAGATCTTGAGTTCGGGAGAGGTGAGTGGAACTGCGAGTGTAGAGGTGAAATTCGTAGATATTCGCAAGAACACCAGTGGCGAAGGCGGCTCACTGGCCCGATACTGACGCTGAGGCACGAAAGCGTGGGGAGCAAACAGG
+
@BBCC@CEJD5B@;;;CC<ABBBB?BADCCAAAC=BABBD>BA=ACCCDCB?BCC;A@@@9@=@AAC@@@6@???:?C?BA<?9:;;B=AAF?BAC@C;=;@CD<AABBDBBB?;;;BA5;;;;59?>6>=<<::@;?;>@C<@?@<>?>???????@BAAD>C;??8988;<>8=;9B?BC@BDDAMBBB?B@>:>;00+0==@=;;7;B=BBBB@A@B@@@BA@@;?>>:::-;?=:=@@-000@@<@BC@
@N9IO0:00974:06031
TACGGAGGATCCGAGCGTTATCCGGATTTATTGGGTTTAAAGGGAGCGTAGGTGGATGTTTAAGTCAGTTGTGAAAGTTTGCGGCTCAACCGTAAAATTGCAGTTGATACTGGATGTCTTGAGTGCAGTTGAGGCAGGCGGAATTCGTGGTGTAGCGGTGAAATGCTTAGATATCACGAAGAACTCCGATTGCGAAGGCAGCCTGCTAAGCTGCAACTGACATTGAGGCTCGAAAGTGTGGGTATCAAACAGG
+
BAAB=?B=CAB>@;BBDEA@@@8:8:AC;AA>AA;AB;@@9@C:??ABB;;8;B?BCBDE>D@BBBAAA4;;:>?8@BC=AADADDCB?A4;;;;;.;5;>@@C@DCB@@@B?BB;;;B?ABBB@@@CC@BBB?ABA=AA?A?B>ABBB?ACA??BB?@@?C:?99:9>>??@@@@AAB=@@@BCG???@:;;BB5;5999?:@@@@C=@@A@AB?CBEAAAA?A::5:==8::-:?@?@@9ABAAAA;?@@>
@N9IO0:00975:06012
TACGTAGGGTGCGAGCGTTGTTCGGAATCACTGGGCGTAAAGGGCGTGTAGGCGGCTCGGTAAGTCGGGAGTGAAATCCCACGGCTCAACCGTGGAATTGCTCTCGATACTGCTGAGCTTGAGTACGGGAGAGGAAGGCGGAATTCCCAGTGTAGAGGTGAAATTCGTAGATATTGGGAAGAACACCGGTGGCGAAGGCGGCCTTCTGGACCGATACTGACGCTGAGGCGCGAAAGCGTGGGGAGCAAACAGG
+
CC;;;@@=59:9999@@?<@B?CC@C>BBBBBBB=BCBAA<AA<AABBBC?=@A>A@AA?BB?BBBCC>BBCDFF:;;C>BBKACCFGBD=:9@;>;A-//::@BBABB;<;A@@@@@@>ACCBBCDD=ABBC@B?B?BA<?<>=@@;AAA@AABAA>@BAA2949::=??@AA=AB;@<=<4:;;9=9==8BCC?C@BB?B?B?CBC?BB?B@@@CCCCCCA@@:;6;C@;;;0;;;;DCD9BBBBB=@???
@N9IO0:00975:06032
TACGTAGGGTGCAAGCGTTAATCGGAATTACTGGGCGTAAAGCGTGCGTAGGTGGTTTGTTAAGTCGAGGCGTGAAATCCCTGGGCTCAACCTGGGAACTGCGCTTGATACTGGCAGACTCGAGTGTGGTAGAGGGTAGTGGAATTCCGCATGTAGCAGTGAAATGCGTAGATATGCGGAGGAACACCAGTGGCGAAGGCGGCTACCTGGACCAACACTGACACTGAGGCACGAAAGCGTGGGGAGCAAACAGG
+
BBBBB@@@;;:;A8B;;;=B=ABB?D?B@CCCCC>@@@AA<@999=77978<9:399,0=9=)/0///7279@@>B469C695:)5555497999093444498<8=666><B?BBBB?@>=====>:7=??999)79;;=8C?D@@@CDCB@CAA;<ACCEC>DEDCBBCCCA@@@>99>5?:@@@@CCGF@IAA?A9AA<@BB@>BB=@@=B=A;;<@@;;;AC;<6;@AACB800/0@@@0==CDJ?CCCA
@N9IO0:00994:06022
TACGAAGGGTGCAAGCGTTAGTCGGAATTACTGGGCGTAAAGCGTGCGTAGGCGGTTTCTTAAGTCTGCCGTGAAAGCCCCGGGCTCAACCTGGGAATGGCGGTGGATACTGGGAAGCTGGAGTGCGGTAGAGGAGGGTGGAATTCCCGGTGTAGCGGTGAAATGCGTAGAGATCGGAGGAACATCAGTGGCGAAGGCGGCCCTCTGGACCAGCACTGGACGCTGAGGCACGAAAAGCGTGGG
+
A@BBB>BE=@ABB?BAA@@C@@@C@C<@>AAAAC?::;;C=BB???A???@>AA>CD?CD?C@CCBBBB@CCCCC6;;@@7@C=CBBC@C@CDD>C?CCACB?AB?@@A@@@C=C?AACC=@A@@@C@BBBAB=::;6;B;@=A=@B8@9@@@;AAA@CBBB=ABBCBC>?::///(/6063@@@@B?>?@??=?D?AA=@C>B@@@<@B>=:997.-(--.335887::=8888&6997555
@N9IO0:00996:06026
TACGGAGGGTGCTAGCGTTGTTCGGAATCACTGGGCGTAAAGGGCGTGTAGGCGGTCTGTTAAGTCTGATGTGAAATCCCCTCGCTCAACGAGGGAACTGCGTCGGATACTGGCAGACTTGAGTACCGGAGAGGAAGGTGGAATTCCCGGTGTAGCGGTGAAATGCGTAGATATCGGGAGGAACACCGGTGGCGAAGGCGGCCTTCTGGACGGATACTGACGCTGAGACGCGAAAGCGTGGGGAGCAAACAGG
+
CCCC?@AC>CCBB@@?@@?BB@CC?C@CCBCBBB<9;:BC=BC>@@@BCAA=9949?<>@=@=AAA@AC@@@BBC>BBDD9A@A@CBB>=@?@B<B@DAAACCBB=ABCCCB?BBCBBC>BBBBCJAD>AABB@C@C>BC@D=@=@B=B?BBCA:;;?BDBB=CBBBBB@AB@;;;;0<B@C@BA@<@=;;7:CEAD@CCAD8:7;@@>@AB>AAAAA:::?>977??@>A9:9+9<333::.:?>@:///94
@N9IO0:01000:06048
TACGTAGGGTGCGAGCGTTAATCGGAATTACTGGGCGTAAAGCGTGCGCAGGCGGTGCGCCAAGCTCGATGTGAAAGCCCCGGGCTTAACCTGGGAATTGCATTGAGGACTGGCGTGCTCGAGTGCGGCAGAGGGGGGTGGAATTCCACGTGGTAGCAGTGAAATGCGTAGAGATGTGGAGGAACACCGATGGCGAAGGCAGCCCCCTGGGCCGACCACTGACGCTCATGCACGAAAGCGTGGGGAGCAAACAGG
+
CCCCCCCC=;;;A;;:BB=B?BBA>@5;7;@BAJGKHDCF>CBCAAACB;;7;B;?@A@A;>49:?>@AABAAAC;;777.7;+//1:6:)0480616)///9398:6:337:@@=@A>;9878@BC?A@@BBBBBC)BB;?;<8=5;90/0*0A>>@@CCCD>CABBBBBCBBB@AA7<<>B?<<;=AAAD8;959=166<<<<<+==>4;39//)/7756--.---79:9::993:555@@A7;996>5ABB<
@N9IO0:01004:06022
TACAGAGGGTGCTAGCGTTAATCGGATTTACTGGGCGTAAAGCGTGTGTAGGCGGTTTGTTAAGTCGGATGTGAAAGCCCTGGGCTCAACCTAGGAATCGCATTCGATACTGGCAGGCTAGAGTACGGTAGAGGGTGGCGGAATTCCGGGTGTAGCGGTGAAATGCGTAGATATCCGGAGGAACACCGATGGCGAAGGCAACCACCTGGGCCTGTACTGACGCTGAGACACGAAAGCGTGGGGAGCAAACAGG
+
BCBBB@AD;@@@BBCA@@@D?BBA;:;;0:@@@@<ACEFC<BBBBB@@?>=8>@:@B:?>?B?BAAA>A@>?9::)8@A9@CC=BACE@D@CBD?B@FCCBCB@BB@AA@@@<@@A@DBBBBBBBCC@CBC???<@C;>>=@>A?BBEF>ECCBB??<@ABC<AAAA@AAA@:;;;?;@@<@>AA@?CCBB@CHHAC@BE@FFMI;<<A<@=AABB@@@CA@@DBBBBBBA;;;7;ADEGIE<BCBCD>CBDA
@N9IO0:01005:06040
TACGGAGGGTGCAAGCGTTAATCGGAATTACTGGGCGTAAAGCGCACGCAGGTGGCTGAGTCAGTCGATTGTGAAAGCCCTGGGCTTAACCTGGGAATTGCAGTCGATACTACTCAGCTAGAGTATGGGAGAGGGTAGTGGAATTCCCGGTGTAGCGGTGAAATGCGTAGATATCGGGAGGAACATCAGTGGCGAAGGCGGCTACCCTGGCCCAATACTGACACTCAGGTGCGACAGCGTGGGGAGCAAA
+
>@0;5;BB.;99<+/0//)/39683:)0)/////(/888=258??@==;;>;8818;;7377778;8<;;=7777.777.373(4;8=8=8555(4383884498<<?@?;;;@;;;;A@A;;;BBBB=B<;;B<@@@@@<@?B?AB;@;?@>>>??9:99:-8;;899?>==899C>BC?CADC;;;;:;;@@?9@=@>9>>955)55.55)57555445555999939999/////77777*634444
@N9IO0:00977:06088
TACGAAGGGTGCAAGCGTTACTCGGAATTACTGGGCGTAAAGCGTGCGTAGGTGGTCGTTTAAGTCCGTTGTGAAAGCCCTGGGCTCAACCTGGGAATTGCAGTGGATACTGGGCGACTAGAGTGCGGTAGAGGGTAGTGGAATTTCCGGTGTAGCAGTGAAATGCGTAGAGATCGGAAGGAACATCTGTGGCGAAGGCGACTACCTGGGCCAGCACTGACACTGAGGCACGAAAGCGTGGGGAGCAAACGGG
+
@BCCCACI8BBAF@CBAA?B=66>9>:B=BAAA@8;44=>266=<@@;@BBACC@B@@?B=B@C=B9==7@A=<;.399*8??9BBBBAC?CCD>D@C?A??=995:??BACC=B@A@@@@@BBAAC?B?B;;;0;AABB?B?BD>C@F@BAAA@???CCCB>@@@A@@??>@:;;?C@C@C?BCBBBAAA@BBB?B?BCCCCCG@BBD?C@DA@@BABBAAA;;44.48:<@<6BC>BC?>/<>@@>8>AC<
@N9IO0:00977:06106
TACAGGGGGGGCAAGCGTTGTTCGGAATTACTGGGCGTAAAGGGTTCGTAGGTGGCCACTTAAGTCAGACGTGAAATCCCTCAGCTTAACTGGGGAACTGCGTCTGATACTGGATGGCTTGAGTGCAGGAGAGGAATGCGGAATTCCAGGTGTAGCGGTGAAATGCGTAGATATCTGGAGGAACACCGGTGGCGAAGGCGGCATTCTGGACTGTAACTGACACTGATGAACGAAAGCCAGGGGAGCAAACGGG
+
@C;0000000#/>)//77*/5?AB>C@C@DFCCC>C@@@B=BC>C@CBCBB@BB?C@BBB?C<@@@@;;;:;:::/::9.9>?@@A>B>BCDDE;C@A@EBBBB@@@B@AAC?BBB@BB;A;;;BAAA?BAAC8;7;BAA>B?B?E?;;7;A@@@@@;@;99.9<878::>>AA;;;?@A>B?AAA<A=AA>ABC=A?AC?CBDADCDAA@@C@@=@CCABACCCCCCB>A;;;0;;?CDEJ;AABBD<BAA;
@N9IO0:00981:06064
TACGGAGGGTGCAAGCGTTGTTCGGAATTATTGGGCGTAAAGCGCGTGTAGGTGGTCGGGTAAGTCAGATGTGAAAGCCTTCTGCTTAACAGAAGAAGTGCATTTGAGACTGCTCGGCTGGAGTACGGGAGAGGAGAGTGGAATTCCCGGTGTAGAGGTGAAATTCGTAGATATCGGGAGGAACACCAGTGGCGAAGGCGGCTCTCTGGTCCGATACTGACGCTGAGACGCGAAAGCGTGGGGAGCAAACAGG
+
BCCC?A@C=B@AA;@@@@>BD@DF@C@C@CB>BC>CCACC>BAAABCDBBB?BC@CBDD=BB?BBBBCBAAABBF<AA>@>ACBBC=@=@AAA=@@<@AAAAAB=BBBB;;;@@@@5;;;4;9:555909@59.9<<<00)0;=;?D>@@@CDCCBB@BCCB>BACBBCCCCBBBCC?@?=@?AAA?B@@@=ABA=A?;;7;BBCA@A=A@=ADCCBABCCECCCCCAAA@;;:6;AAABFD7@@;;;7<BC?
@N9IO0:00985:06077
TACGTAGGGTGCAAGCGTTAATCGGAATTACTGGGCGTAAAGCGTGCGCAGGCGGTTGTGCAAGACAGGTGTGAAATCCCCGGGCTTAACCTGGGAACTGCACTTGTGACTGCACAGCTGGAGTACGGCAGAGGGGGATGGAATTCCGCGTGTAGCAGTGAAATGCGTAGATATGCGGAGGAACACCGATGGCGAAGGCAGTCCCCTGGGCCTGTACTGACGCTCATGCACGGAAAAGCGTGGGGGAGCAAACAGG
+
>B@@@9994;A@B<@@@?<<;>00-0<@:@@;??:@CBBB<A@???@@@@@;@A=A7:9BBB@CBBBB@BA@=><:>AAA6AB9?CAC@C@BBC>C:;;BBBBDACCCCCBBAAABBBBB7<;ABBC?CCCBCEEG5BA@=B4;5;;?ABBA;;;BBBBBBC?CEFCCCBAAA@@@A@A@<@?;;:;?999<@??4:49=94999*499097=555<55666=<555:////)/99+//559999(5555505=<5
@N9IO0:01007:06060
GACAGAGGTGGCAAGCGTTGTTCGGAATTACTGGGCGTAAAGGGTTCGTAGGTGGCCAACTAAGTCAGACGTGAAATCCCTCAGCTTAACTGGGGAACTGCGTCTGAGACTGGATGGCTTGAGGTGCAGGAGAGGAACGCGGAATTCCAGGTGTAGCGGTGAAATGCGTAGATATCTGGAGGAACACCGGTGGCGAAGGCGGCGTTCTGGACTGCAACTGCACTGAGGAACGAAAGCCAGGGGAGCAAACGG
+
B@<;;BA>BB?BD?B?AA?BB@CCACAC@CCCDF>@@ACB=BC=B@BBBBA?::9:@C@CBB9:9BC@@@CBCCC>BBB=BB@AAEAC@CBBBC:B?CCD;;;DCDC@@@?>2994333-///)//-553-//927277/4059=:?;=>:>??>>>>15555)599;<;666?====4557;7:?=:@659?AAB?C@CC>A==:<<<7<;;;;;9;<<=;;9998-30333:(33-3888+334<<49==
@N9IO0:01007:06075
TACGGAGGGTGCGAGCGTTGTCCGGAATCACTGGGCGTAAAGGGCGCGTAGGCGGCCTGGTAAGTAGGGGGTGAAATCCTGCGGCTTAACCGCAGGGCTGCCTTCTAAACTGTCAGGCTCGAGCACGGTAGAGGCAGATGGAATTCCCGGTGTAGCGGTGGAATGCGTAGAGATCGGGAAGAACATCAGTGGCGAAGGCGGTCTGCTGGGCCGTTGCTGACGCTGAGGCGCGACAGCGTGGGGAGCAAACAGG
+
BCFD>@@G>@?@@@@?AA=A@B=A>A?BBCCCCE>BBBCC;@@<@CCCCCB@:979??@=AA=@A@@@@@.@AAD9??>@?@@<AB?B@C@CDBBC=BAAA?B?CAAA>ABAB@;;7;CB;;;BCBD@CBBBC?AAACCD@B?A<??9@<@AA???A=AB?B@CBBBBBBBCBBCBE>D?BB@BBA@@AAA=AAA;?;@@;>?@@?@?A<A?BF>ACBAAADAA???<?@AAA???>>==?=2?@AAA<A@B?
@N9IO0:01007:06088
TACAGAGGGTGCGAGCGTTAATCGGAATCACTGGGCGTAAAGCGCGCGTAGGTGGTCTGTTAAGTCGGATGTGAAAGCCCTGGGCTTAACCTGGGAATTGCATTCGATACTGGCGGACTTGGAGTGTGGTAGAGGGAAGTGGAATTCCCGGTGTAGCGGTGAAATGCGTAGATATCGGGAGGAACACCAGTGGCGAAGGCGGCTTCCTGGACCAACACTGACACTGAGGCGCAAAAAGCGTGGGGAGCAAACAGG
+
AABBB9994;@@C@@ABB@B@BAB<@=@BCAAAA<AA@AB<ABC@AA@A@?<?A?AAAAC?B8::?A598BA>=>.787)7>>39;,0*06;=@7@9>7:>@?=@AABDCDD>BB@BB@>@=@?898>8;;===@7@7:;=:B;?=?C>B?BBBDCBA=@;9:5;BBABBBB???;;;0;@;@?BBB?AAADAIHKAC@CDABB@B>AA?BB?B?B@@@@DCAAA@;;5;?<<;;;*;:;B<<>2;@;<=7<<<?
@N9IO0:00989:06129
TACGAAGGGTGCAAACGTTGCTCGGAATCATTGGGCGTAAAGCGCACGTAGGCGGCGTTCTAAGTCGGATGTGAAATCCCTCGGCTCAACCGAGGACGTGCATCCGAAACTGGAATGCTCGAGTATGGAAGAGGGTCGCGGAATTCTCGGTGTAGAGGTGAAATTCGTAGATATCGGGAGGAACACCGAGTGGCAGAAGGCGGCGCCTGGGCCAATACTGACGCTGAGGTGCGAAAAGCGTGGGGAGCAAACAGG
+
ADCBBACC>BB@@@;A@@5;;@@@=@@DD;::;C<BCCCC>CCCB@@@9::8=?<@??9@;:6::??<@??@?@B0999,4::5:;?B=B<?;A?=;;??A???@CCF>::9@C<:;;@;;;A@?>>4929@@@:@AB?A4;5;=B?AB?A;;;@;;5;;@<6=;>CCDBB?965AB0955;5:9<.55555.5555.5.55.599499909494944445555:999.4444955&5<445@@/<<:::04444
@N9IO0:00968:06191
TACGTAGGGTGCGAGCGTTAATCGGAATTACTGGGCGTAAAGGGTGCGCAGGCGCTCCGCATGTCGGGCGTGAAATCCCCGGGCTTAACCTGGGAATTGCGTCCGAAACTATGGAGCTGGAGTGTGGCAGAGGGAGGTGGAATTCCACGTGTAGCGGTGAAATGCGTAGAGATGTGGAGGAACACCGATGGCGAAGGCAGCCTCCTGGGCCAACACTGACGCCTCATGCACGAAAGCGTGGGGAGCAAACAG
+
CD@BA;B<4;@>AA:;4;.97?A@=@<@=@AADD?BA@??0::.;@@AABA?:;9BA;A@?@@@ACC>CE@@>?27999-8>8??9B8B7?@@6<4<13733>9:>C>BBBA@=AA@BC?AA>??A>A@@@@A99:19@;>6<8==@@668:9:26.758:/55?@AAA?ABBA@@;>>486::=8CB<<7;?;6;689//(/63888285;,3362..///(////339333=1889;;;;.72278-53:
@N9IO0:01005:06167
TACGTAGGGTGCGAGCGTTAATCGGAATACTGGGCGTAAAGCGTGCGCAGGCGGGTTTTTAAGCCAGACGTGAAATCCCCGGGCTTAACCTGGGAATGGCGTTTGGGACTGGAAGTCTGGAGTGCGGCAGAGGAGACTGGAATTCCTGGTGTAGCAGTGAAATGCGTAGATATCAGGAGGAACACCGATGGCGAAGGCAGGTCTCTGGGCTGACACTGACGCTCATGCACGAAAGCGTGGGGAGCAAACAGG
+
BBBBBBBB<B@BA@9@;;5;7?@@=@000???;8?BBAB7:9AAAAABBB?BAC;@@@@2@<@A>??AA:99DD;;;IM;CC>CB@C@C@BBB;@=@B?BBBD?DD=BBCB>B?CBCBGACCCBBB?AAAAC@BBBBBD@C@C?B?AA>AAAAAAA@@CED>CCCCCCCCCABA@97::.9.544<?@@@<:;9;@6;9?=9;9CCDD>AAAABAA@AB;966699;>60/;;,0/9///0&//48<5<883
@N9IO0:01007:06175
TACAGAGGGTGCGAGCGTTGTCCGGAATCACTGGGCGTAAAGGGCGCGTAGGCGGCTGGGTAAGTCGGGGGTGAAACGCGTGCGGCTCAACCGCAGCACTGCCTTCGAGACTGCCTGGCTTGAGCACGGTAGAGGCTGGTGGAATTCCCGGTGTAGCGGTGGAATGCGTAGATATCGGGAAGAATACCAGTGGCGAAGGCGTTCTGCTGGGCCGTTGCTGACACTGAGGCGCGACAGCGTGGGGAGCAAACAGG
+
BAA@>:9:.;@B@@@BBC@BBA@F@E?@@CBCCE=BCCBD8;;8;AA@ABA>BA>A;;;6;A>B?@@@@@0@BAA;AA9::A99398<<8B7;>;77333333:488::<A@??9?@<@@=@ABBBBB????==8===5:;;?:?6;;3;<???BCCC=BB?C?@ABDFCAAAA@@><-707=:<::7:>>>=A;:4:9::;;?>?BBCD>C@CC@CAAA@@@@;;;A>AAAABAAAA@AAAA6AC@@@<A@@=
@N9IO0:01007:06204
TACGTAGGATGCAAGCGTTGTCCGGATTTACTGGGCGTAAAGAGCTCGTAGGCGGGACGCGCGTCCCGAAGGAAATTCCAGGGCTCAACCCGTGGAGCTTTTCGGGATACGGCGTCTCTTGAGGGCAGAAGAGGAGAACGGAATTCCCGGTGTAGCGGTGAAATCGCGTAGAGTATACGGGAGGAACACCAGTGGCGAAGGCGGTTCTCTGGTCTGTCTCTGACGCTGAGGAGCGAAAAGCGTGGGGAGCGGAACGG
+
BB==@@G;C@;@B8@@;C9CCC9<7:<5/5?C=@6;6??@4=;;65544=@4@B;):6A9?9<555)5<5:5<>05165;7<39///)//(/-50----88&-/7.78:@<7<444333-3888084335977,33818:7=8B8=>5:6<;;=<;;63337.3337;;83.........'295;6:::45335*..<2727:272555551677666.....877622206572222&22888==+5556+2,289
@N9IO0:00993:06225
TACGTAGGGTGCGAGCGTTAATCGGAATACTGGGCGTAAAGCGTGCGCAGGCGGTTTCGTAAGCTGGAGGTGAAATCCCCGGGCTTAACCTGGGAATGGCCTTCAGGACTGCGAGGCTAGAGTGCGGCAGAGGGAGGTGGAATTCCACGTGTAGCAGTGAAATGCGTAGATATGTGGAGGAACACCGATGGCGAAGGCAGCCTCCTGGGCCAGCACTGACGCTCATGCACGAAAGCGTGGGGAGCAAACAGG
+
AAACABBB>BBBBBB@A@6:7;B@?A000AAAE?@@ADG>BAA;;;A<;;5;C=AA;@@@A@CBBB?BD?CBA@6:455+4;4<B@B?A=@?=8B@DDAE?B=;::;A?=>A9::>AA@A@AAAAB<AAAAAC:??<??:@8=:=9??@?@@AA@>=>;;?6?@A??>BBBAABBB;??=A===A:==>><>>>9=8;;;>8==:==>3:3999977<8853...33355<==4<969AAA4BAACC=CBB@
@N9IO0:00993:06247
TACGAAGGGTCCAAGCGTTGTTCGGAATCATTGGGCGTAAAGCGAGTGCGGGTGGCTCTCTAAGTCAGGAGTGAAAGCCCAGAGCTTAACTCTGGAAGTGCTTTTGATACTGGAGAGCTTGAATGTGGCAGAGGGTGCTAGAATACCTAATGTAGTGGTGAAATACGTAGATATTAGGTGGAACACCGGTGGCGAAGGCGGGCACCTGGGCCAACATTGACGACTTAGACTCGAAAGCGTCGGGGATCAAACAGG
+
BBBBB@BC;DC5;.555:6A<>CHALACCBC@BD>BBBCC>CAA@A@A;;;0;;5:AAABAA?@?????AAB@@@;@CB<A@9:::@D@@?@AA>>;9:9::99-:@?AABB?AAABCC@CC@CBCB=A@?;;;0;9=<>>C@A@@<992959>>???@@@G;@;:;@;;;9==4<75//)/)///)5.5727//)/)/9;2:<;-4//(/)/*---3----/::6;;<<::::<2<<<;;;==0;;<<=3;;==
@N9IO0:01003:06227
TACAGAGGGGGCAAGCGTTGTTCGGAATTACTGGGCGTAAAGGGCGCGTAGGTGGCCTGTTAAGTCGAACGTGAAATCCCTGGGCTCAACCCAGGAACTGCGTCCGAGACTGATAGGCTCGAATCCGGGAGAGGGATGTGGAATTCCAGGTGTAGCGGTGAAATGCGTAGATATCTGGAGGAACACCGGTGGCGAAGGCGACATCCTGGACCGGTATTGACGCTGAGGCGCGAAAGCCAGGGGAGCAAACGGG
+
B@B@A>@AA@0@D6<;BA>BB?CC@C@F;;<EDC?CCFGG?BB>AAE;;;@<@@;@9::;;@;@?BBC@CCBBCI9;;A8ABB:BABB;@@6;;@E?BBBAAAA=@@@@@@BAC@@<@====39:399/;@;;;6;CCAA=A<A<A=;;8;CDBC@@>@BBB<@@AA<;;?@@;;;@6::?B?AAA>A>AA@BBB@B?AAAB;;;>AC<A@>A;@;;7;@BB;:9@@<@@BAAA;;;6:BA@3AA;;;.9>>6
@N9IO0:00968:06279
AACCAGCACCTCGAGTGGTCAGGAGGTTTATTGGGCCTAAAGCATCCGTAGCCGGTTGCATAAGTTTTCGGTTAAATCTATGCGCTTAACGTATAGGCCGCCGAAAATACTGTGCAGCTAGGGAGTGGGAGAGGTACACGGTACTCGATAGGAAGGGGTAAAATCCTTTGATCTATTGATGACCACCTGTGGCGAAGGCGGTGTACCAGAACACGTTCGACGGTGAGGGATGAAAGCTGGGGGAGCAA
+
B3<8<<0//4::>>A9;7;CCCABB9BC99;?CB;@59:4/5=:;;8<<59;5@7@255@AC;@A@@3@A=A>BA<A@@A;;:;:>5;5;>>AABC?B>BA@BDDD;BBBCCHCCBCAA@CC=CBCCC=BAAB?BBC@@@?CCBBCBBDCC@C@CEC9AAAA6@@<@@6??::::A=::9>>=;??9?:::5:00*/39609;;:947=A6=>?BC<:@B;@:@A=>81788=<6<977333$25599
@N9IO0:00975:06271
TACAGAGGGTGCGAGCGTTAATCGGAATTACTGGGCGTAAAGCGTGCGTAGACGGTTATTTAAGTCGGGTGTGAAAGCCCCGGGCTCAACCTGGGAATTGCATTCGAGACTGAATAGCTAGGGTACGGTAGAGGGAAGCGGAATTTCCGGTGTAGCGGTGAAATGCGTAGATATCGGAAGGAACATCAGTGGCGAAAGCGGCTTCCTGGACCAGTACCGACGTTCAGGCACGAAAAGCGTGGGGAGCAAACAGG
+
BCCCCDED=CCCCBBBBB=A?BBDDF?@<@A>@>;@BBED=CCB?@?AA@@@BB?B?BBC<B?BBBBB<BB>==>*:899*9?8?;@><>;9:9*7;A;BB7779@@@999??@CBBBBBCC>CCBB?AAA@@?9?>@AB?B?BB;@<@?@@@AB@A?@FEE>AABAA@???====2817;><;;:@@AAB?B@@>5>9:29>;@9=A=;;5:@B@B?ABB;:49@A;@>C;:::&9959555&59444)4==7
@N9IO0:00979:06287
TACAGAGGATGCAAGCGTTATCCGGAATGATTGGGCGTAAAGCGTCTGTAGGTGGCTTTTTAAGTCCGCCGTCAAATCCCAGGGCTCAACCCTGGACAGGCGGTGGAAACTACCAAGCTGGAGTACGGTAGGGGCAGAGGGAATTTCCGGTGGAGCGGTGAAATGCGTAGAGATCGGAAAGAACACCAACGGCGAAAGCACTCTGCTGGGCCGACACTGACACTGAGAGACGAAAGCTAGGGGAGCGAATGGG
+
CCCCBB@=?@@AB?BBCC@BCB@B@C;BB9:055/5><@>6;599;>?@::29:39AAAA2A>AAA?BB>BBBBD>CBC=@A@8B<<C=@?:?A>?;;>:>B9CD:B>8>B==5:054998;;;;CEBCBCGG<HCCCCB>C@GI?CACBBB?@ACB8>;;;3:::<<<<<=555<9<=8==8;;;5:7;<:BCEE====>>>;<?BAC=B=??AA@AAA::88@?A@AABABB<BB???BB6AA;;;<@@@9
@N9IO0:00990:06291
TACAGAGGTCCCAAGCGTTGTTCGGATTCACTGGGCGTAAAGGGTGCGTAGGCGGTCGGGTAAGTCTGACGTGAAATCTTCAAGCTCAACTTGGAAACTGCGTCGGATACTATTCGGCTGGAGGAATGGAGGGGAGACTGGAATACTTGGTGTAGCAGTGAAATGCGTAGATATCAAGTGGAACACCAGTGGCGAAGGCGAGTCTCTGGACATTTCCTGACGCTGAGGCACGAAAGCCAGGGGAGCAAACGGG
+
AACCCCB@BBB;A7;<@A9?:5?C?ABADABBDD>BBBGF>BB>BBBBBCBACD?@???8>@=ABBBCC???AAA;A@@;@@7;;AAD?@A@C@CC>BBBA@?>?@BBBBB@@<@@=@A@>AA>A?BD?A@A@6@A@@@C>A?AABB@C@BBBA@@@@AA@A<ABBBBAAB@>@>>:@BC?C?BBE?BBBB>AA?<??CA???B???A???9993:?AABBAAAAAA?BBDCBB<><7>???3???>C:A@B=
@N9IO0:01012:06263
TACGTAGGGTGCGAGCGTTAATCGGAATACTGGGCGTAAAGCGTGCGCAGGCGGTTGTACAAGACAGGTGTGAAATCCCCGGGCTTAACCTGGGAACTGCACTTGTGACTGTATGACTGGAGTACGGCAGAGGGGGATGGAATTCCGCGTGTAGCAGTGAAATGCGTAGATATGCGGAGGAACACCGATGGCGAAGGCAATCCCCTGGGCCTGTACTGACGCTCATGCACGAAAGCGTGGGGAGCAAACAGG
+
@ADCBBBC=;;;CB@@CC@C@B@>9;+00<<<<9@ABBB<BCC;;<AA;;5;A=@?A@@CB9<<0009<:8?<<7::::.98.6:*0*/3///*/597333338=;>BB@@>CAAA>>?=@AAA?>9????CCCB3B:949:=:=;>=8777373=>>?@@8AABAAAFCC?>>@A:??;?;::;;??AB?BBA?A??@=@BDB;A@@;@>ABCDDCA@@CB;;;;;<;;;;;.;@>ABDD:<;;BC<BBB>
@N9IO0:00964:06344
TACAGAGACTGCAAGCGTTATTCGGATTCACTGGGCGTAAAGGGTGCGCAGGCGGCCGTGTGTGTGAGGCGTGAAAGCCTGGAGCTTAACTCCAGAATTGCACCTCAAACTACATGGCTAGAGCATTGGAGAGGGTAGCAGAATTCATGGTGTAGCAGTGAAATGCGTAGATATCATGAGGAATACCAGAGGCGAAGGCGGCTACCTGGACAATTGCTGACGCTCAGGCACGAAAGCGTGGGGAGCAAAAGG
+
BBBBB:;:@@@AA6;;@@=BC?;;7;B9=?@ABB=AEDDD?DG>;;;BCDB?@@<A?BBCB@@AA@@??CCCCCC>BB@BC@BDLC?B=@;:7;AB>A?AACC@CCBB>BBACA?>:?A:::A????A?A@B@>3=8:9A@A?B599@?;AABCBBBB;<?B>B??;>>=B=><882222/5/5>;38855.5./)..3605962,25275:7??BA???9879;7;4<A@@BC477=7777(7>8999+8<
@N9IO0:00982:06316
TACGTAGGGTGCAAGCATTATCCGGAGTGACTGGGCGTAAAGAGTTGCGTAGGTGGTTCGTAAAGTGAATAGTGAAATCTGGTGGCTCAACCATACAGGCTATTATTCAAACTCACGGACTCGAGAATGGTAGAGGTAACTGGAATTTCTAGTGTAGGAGTGAAATCCGTAGATATTAGAAGGAACACCAATGGCGTAGGCAGGTTACTGGACCATTTCTGACATCTGAGGCACGAAAGCGTGGGGAGCGATCCGG
+
BBCFBAAC=;;;B:@@@@=AA@@B=@AAABDFDC;@?CC>7B@???BAAAAD?::59499ABD=AABCDDBCBBBB=BCBB?@@:@>@A<B?BAAA=<9<<::5886373/4<<=CC9?@?943:9,4@3@@@@@>@CACCB>C@BD>DCCBBBC@@=@A@AAE;;:>??BBBB@@:@>>+0*0)/661:4778=99::6:BB9B>BACC?BB?BBB<???A@0//;=99188;333,3888===.88>977;4<7
@N9IO0:00993:06352
TACGGAGGGGGCTAGCGTTATTCGGAATTACTGGGCGTAAAGCGCACGTAGGCGGATCAGAAAGTTGGGGGTGAAATCCCAGGGCTCAACCCTGGAACTGCCTTCAAAACTCCTGATCTTGAGGTCGAAGAGAGGTGAGTGGAATTCCGAGTGTAGAGGTGAAATTCGTAGATATTCGGAGGAACACCAGTGGCGAAGGCGGCTCACTGGCTCGATACTGACGCTGAGGTGCGAAAGCGTGGGGAGCAAACAGG
+
@A;946>AAA+@C:6;@@<@H@DD@D89:;BBBD?CA>=<*0000:5<:>><00+0;9::8:.796>@<B+>?CC187=6B==6====8==5::5:.33884:6::==1==949:9?>?5;::49522+2222539<9;;:5>:A4?4==99555557059>91@6888;;;=>@<@@<@B<A7;;@<@AAA<>>>=A<A@=>>>>>==:AAAAABBB:99BABBBAA>@@?BCD=B:::ABB6BAAAB9???3
@N9IO0:00996:06315
TACGAACCGTCCAAACGTTATTCGGAATCACTGGGCTTAAAGGGTACGTAGGCGGCGCTGTTAGTCGGGTGTGAAAGCCCTCGGCTCAACCGAGGAATTGCGCCCGATACTGCAGTGCTTGAGGGAGACAGAGGTAAGCGGAACTGATGGTGGAGCGGTGAAATGCGTTGATATCATCAGGAACACCGGTGGCGAAAGCGGCTTACTGGGTCTCTTCTGACGCTGAGGTACGAAAGCTAGGGGAGCGAAGGG
+
;<<==8<655<.55)555.5;7<=9=8>>A:99@8AB?BD=@@=@DCC@BA@BB?CCBAAA@;:;:84/5C;?;</438088849::96;68882;28044;;;4;<<99338=;;;@D79:EE=BBEA@@@A;@@7::B=A?B;:;@@?CD@DCBB?BB@?8???@@=ACB<ACC@@@B>A>AA?=?>?@<@BBC>BBB??@;@?99938AABC>AA?@@CCAA@@=@A@?@=7854=;88&33<9949::
@N9IO0:00996:06346
TACGTAGGGTGCGAGCGTTAATCGGAATTACTGGGCGTAAAGCGTGCGCAGGCGGATTGTTAAGCAAGACGTGAAATCCCCGGGCTTAACCTGGGAATGGCGTTTTGAACTGGCAGTCTAGAGTGCGTCGAGAGGGGGGTGGAATTCCACGGTGATAGCAGTGAAATGCGATAGAGATGTGGAGGGAACACCCGGATGGCGAAGGCAGCCCCCTGGGATGACACTGACGCTCATGTACGAAAGCGTGGGTAGCAAACAGG
+
CBCDBCCH?BABBAA?CD=A>BA=9=+0)0;<<@5CBBCE?CAB9;;BBAA=AC?;;5;A5;50=@9<:0/078939CCA3@<.494:497944)4.445:9;<<+559<A=69@00/69=<934388:333777777$33,317496;--(-----/:;><>>>/666555<<>565:>>:898(3-//;;)/)-88(///7;3;;44444$49<078////99::=C@?::@??;77<91:>>>=B7A<:88:3:?A?
@N9IO0:01005:06318
TACAGAGGGGGCAAGCGTTATTCGGAATTATTGGGCGTAAAGGGCGCGTAGGCGGCTTTTCAAGTGACGGGTGAAATCCCTCGGCTTAACCGAGGAACTGCCTGTCAGACTGGAAGGCTTGAGACCGGGAGAGGTGAGTGGAATTCCCAGTGTAGCGGTGAAATGCGTAGATATTGGGAGGAACACCAGTGGCGAAGGCGGCTCACTGGACCGGACTGACGCTGAGGCGCGAAAGCGTGGGGAGCAAACAGG
+
5;<<AJGGGG5CC>BB;;5;A=@@<A?C@AA?AC=A@@@A;@@;@BB;;;B?;945<>>2CB888484;;4:;@B8>>?2//;//0;?;?00/=/8/73<9878:;;8=?@@2>;<6BB7====A9??8?AAA;?;;@@:38(/(/816873:9:<<5;77;6/..96:==;==4=;/;83=4?@@=A>=><?A@<A;>?=AAA><761777;*/.589268AA==:=>=>>A188?@@BB5????B:::95
@N9IO0:00975:06388
TACGTAGGGTGCGAGCGTTAATCGGAATACTGGGCGTAAAGCGTGCGCAGGCGGTTGGCCAAGTCTGATGTGAAAGCCCTGGGCTCAACCCGGGAACGGCATGGGAAACTGGCTGGCTAGAGTTTGGCAGAGGGGGGTGGAACTCCTGGTGTAGCAGTGAAATGCGTAGAGATCAGGAAGAACACCGATGGCGAAGGCAGCCCCCTGGGCTGGAACTGACGCTCAGGCACGAAAGCGTGGGGAGCAAACAGG
+
BCAAABFG8BA@D@;@@?;@<AAA>A5:;?@?=6?=:::6:=BABBB@>>9<A;?;@;@<@?BBBBDCCBBBAC:@?@;@AA;BBBA<?B49:6:=?A?A@@@C6;:6;;:6:BA=A?@@@A@@<A?BA@@@AAAA&00,07;@B?BE@BA;;;@@@BDCD?BCBBBBA@AA<;:A?D?BB?BCB?B@;0,00<6<,00<<===,099,9?@;@?:99?==AAA;<5;;:;:=5=@@@@CC9@AA@@:@BB=
@N9IO0:00976:06376
TACGTAGGACCCGAGCGTTGTCCGGAATCACTGGGTGTAAAGGGAGCGCAGGCGGATTTTCAAGTCGATGGTGAAATCCTGCAGCTTAACTGCAGAACTGCCGTCGATACTGTTTATCTTGAGTGTGGAAGAGGGTGGCAGAATTCATGGTGTAGCGGTGAAATGCGTAGATATCATGAAGAATACCGGTAGCGAAGGCGGCCACCTGGTCCACTACTGACGCTCATGCTCGAAAGCGTGGGGATCAAACAGG
+
AABBBBC<DC@8=@;@BB?BDC@B@B?BC@@@CC<@B@@@=@D=CBBBCCC?CG@A@?>3??;@AAB@@@<>==>7>A=?A@@@AA?B?BBBCHDC>BBB@6;:AAACABBCCC?BBBGABBBA@@C?B?C@@@;@@?AABC?A8;;BB?CBBBBBC?@???9??AAABAA@A??@AAAACC>AAC@C?@@@@A@;@=??8??::5:A<::8:@@BAAABCCCBBB;;:??:::.;@ACCLG:CCCDE>;;;=
@N9IO0:00978:06369
TACGGAGGGGGCGAGCGTTATTCGGAATCATTGGGCGTAAAGGGCGCGTAGGCGGCCCCATAAGTCTTGGGTGAAAGCCCTCGGCTCAACCGAGGAATTGCCTTGGATACTGTGGGGCTCGAGGCTGGAAGAGGGCAGTGGAATTCCCGGTGTAGCGGTGAAATGCGTAGATATCGGGAGGAACACCAGTGGCGAAGGCGGCTGCCTGGGCCAGTTCTGACGCTGAGGCGCGAAAGCGTGGGGAGCAAACAGG
+
?CC@7;<@@@+B@:5:59.6?:CGAI?AB::7;B=BBFEH>AA=A;;;B>>800+0;;&//99@;;;7@B<AC>>6;;>7>==:=6;:=A8@@@9A?C@CC?C@B?AA?=884444&48::8:4@CB?B>@;73(3:<@@?A>?=@F?C@AACCFAA>BBBC?BCBBAAA@AAAAAB=??<??ABB@BCBB?BBB<?:>@:?><B>BBB<A8?>?077889==<>??;@=<>=;1;?==?@@5?@@AB=B@@=
@N9IO0:00979:06372
TACGAAGGGGGCAAGCGTTGTTCGGAATTACTGGGCGTAAAGGGCGCGTAGGCGGCTTATCAAGTCAGGCGTGAAATTCCCGGGCTCAACCTGGGGGCTGCGCTTGATACTGATGAGCTTGAATGCGGGAGAGGATAGTGGAATTCCCAGTGTAGAGGTGAAATTCGTAGATATTGGGAAGAACACCGGTGGCGAAGGCGGCTATCTGGCCCGTAATTGACGCTGAGGCGGCGAAAAGCGTGGGGAGCAAACAGG
+
<<666:>@@@+>=8<55:=A<9=@<@;@=@BAAD=;;;CC<BB=BB;>7>>800)/749<9;8<=A==9;;@B==6B@CC=C@8CABA:=;<==<<+<<=;;;>7:::55589::////5:;6665:=4<;;;>@BA@AC@C?C@DD>BAA?:;;BB?B;:9.98;;;=9:=>738<(0*/659:?6?<9985<<9>9;?;999CCCD?BB<@@C?B7:9B9555//5//)/////&/488<<<+94449)4457
@N9IO0:00982:06368
TACGAAGGGGGCTAGCGTTACTCGGAATTACTGGGCGTAAAGGGCGCGTAGGCGGCTCGACCAGTCAGGCGTGAAATTCCTGGGCTTAACCTGGGGACTGCGCTTGATACTGTTGGGCTTGAGGCCGAGAGAGGGTGGTGGAATTCCCAGTGTAGAGGTGAAATTCGTAGATATTGGGAAGAACACCGGTGGCGAAGGCGACCACCTGGCTCGGTACTGACGCTGAGGCGCGACAGCGTGGGGAGCAAACAGG
+
CBGDC@CBB@1?>@@@A@=ABBAA=B<A<ABCCC>GCCDE<AA<AAABBCC?;;8:BBACB?BAAB@@<?@A:99*7:?<@AB<@@?C?B?;:::5;?@ABBAA?BAABBBBB?BD>BB?ACB<@6;;@@@@@@;AB>CB=B>B?CC=AB@@@B@@@@CCCL?E@;;;BBBBBB?AA;B@BB>BCC>B?BD?ADB?B@BBBG@BB>@A=?999<??@AAA@B@@@@@=@BCDDAABBBCCCC;@@BBC=@@C@
@N9IO0:00985:06373
TACGGAGGGTGCAAACGTTGCTCGGAATTATTGGGCGTAAAGCGCACGTAGGCGGTTCGGTAAGTCGGAAGTGAAAGCCCTCGGCTTAACCGAGGAAGTGCTTTCGAAACTGCCGGGCTTGAGTACGGGAGAGGGTCGCGGAATTCCCGGTGTAGAGGTGAAATTCGTAGATATCGGGAGGAACACCAGTGGCGAAGGCGGCGACCTGGACCGATACTGACGCTGAGGTGCGAAAGCGTGGGGAGCAAACA
+
;;AA?;C?<;AEBC;;9915<<;B?B@C@;;:;D>BBBEL=AAA@BBBBBB?B?:>9993;A>AACB>A=@@9;;6:AG>CCB<??9?;=>A:959;:::ABC>C@@@9@<;;=AF>CB@CDBAA@@@;@DABB;@@BBB=B>B=BB<A<?BBAABB?BEDE=B@BBBAAAA>@;;;5:?=B@BBB?DA@A?CBB?A??>;??>>8?><?@>@?@@>??AABAA@BB=@AA@@@:@@@=???5?@===-88
@N9IO0:00989:06370
TACGTAGGGTGCGAGCGTTAATCGGAATTACTGGGCGTAAAGCGTGCGCAGGCGGTTTTGTAAGTCAGATGTGAAATCCCCGGGCTCAACCTGGGAACTGCGTTTGAAACTACAAGGCTAGAGTGTAGAAGAGGGGGGTAGAATTCCACGTGTAGCAGTGGAAATGCGTAGAGATGTGGAGGAATACCGATGGCGAAGGCAGCCCCCGTGGGCCTAACGACTGACGCCTCATGCACGAAAGCGTGGGGAGCAAACAGGA
+
CBC@CAAA;BABA@@>AA4:7;A@;@+0)0;;;;596;IL>DCCBCB@BBA=A@=@BB7BBB?BAA;;;@ABC>>8BB<<.@:3::???B@BBB<B555CA@>A8979(3>87<8<9><=7;>>??BA???>@@@@@&>A??9?4:6888:::7987755.:9.52266668-----6(-.)/(.65.55573889(/(//.-222'2333'-(-50-,,68--..83:<975555777.3739>>>0=;<;<+99@18
@N9IO0:00991:06388
TACGAAGGGGGCTAGCGTTGCTCGGAATTACTGGGCGTAAAGGGCGCGTAGGCGGCTCTGTTAGTCAGGCGTGAAATTCCTGGGCTCAACCTGGGGGCTGCGCTTGATACGGCGGGGCTTGAGGACGGAAGAGGCTCGCGGAATTCCCAGTGTAGAGGTGAAATTCGTAGATATTGGGAAGAACACCGGTGGCGAAGGCGGCGAGCTGGTCCGTTACTGACGCTGAGGCGCGACAGCGTGGGGAGCAAACAGG
+
;;BB>:@D@E+;;;=BBBACCBBB@D@D@BABBD>@@@A@0;;6;ABBB@A>;:9:;;;BB@CCBBBC@BAABCF@G=@=ACE>BB?>58@CDCCC1>?997<84<888?B@BCCC8?@>@BC@CCC@C@@;:6;AA@@@?C6;8;A<A@B@A@ABB>A;;;0;=@BABBBBBC?CC7<7;;7;AA>B5;;5;BB=A=BB<A;00===900+0>6;;@@>?>>@@AB@B@?>?@:99@=>@@6?ABBC<@@B?
@N9IO0:00998:06380
TACGAAGGGGGCTAGCGTTGTTCGGAATACTGGGCGTAAAGCGCACGCAGGCGGTCCATTTAGTCAGGAGTGAAAGCCCCGGGCTCAACCCGGGAAATGCTCTTGATACTGGTGGACTTGAATCATGGAGAGGGTAGGGGAAGTTCCGAGTGTAGAGGTGAAATTCGTAGATATTCGGAAGAACACCAGTGGCGAAGGCGCCTACCTGGCCATCGATTGACGCTCATGTGCGAAAGCGTGGGGAGCAAACAGG
+
AACBB@BCBB5BBBEBBB@CC@CC?B6;;==993;;;;C>BBDBBBBCCCADD;;=@BBA>BBBBAA<@@@@BB9@@BC7B@<?;@=8==6==6BB=@?<<@D?B@A@@@@?@@=@A@<AA=?:::??BCCCD:>??=<0;279<?<?@@@@BABBC@CCFD;A=<<;AAA@@@6;;=A>BC?@AG@<;;;=A@A?B?CBC:99C<9:69298<;9949ACBAAAAA;;;AAA@0;;@@@@A7@@ACC8A;;5
@N9IO0:00999:06383
TACGAAGGTGGCAAGCGTTGTTCGGATTTACTGGGCGTACAGGGAGCGTAGGCGGTCGGGTAAGCCCCTCGGGAAATCTCCAGGCTTAACCTGGAAAGGTCGGGGGGACTGGTCTGCTAGAGGACGGGAGAGGAGCGCGGAATTCCCGGTGTAGCGGTGAAATGCGTAGAGATCGGGAGGAAGGCCGGTGGCGAAGGCGGCGCTCTGGAACGTTCCTGACGCTGAGGCTCGAAAGCGTGGGGGAGCAAACA
+
@?AA;6;9>IACCAB@:9.5949=49;;04;<=A=BBBCBBB=6ABAB<BB:BC@BBBE=BB?AA>A+@9;525>3AABA=?A>@A@E@C?@A=@@6>5<897979$397717773/;///85@:BF?CB=B7::::<;6<5524=1:5:<;:;<<7<;;;4::::<988444444)445:8>:=:=<==<=?@:><>C8<9555555<8<<>6;6655=<:9;5929@9955)55555555$55959095
@N9IO0:01039:05779
GACGAACTGTCCTAACGTTGTTCGGAATCACTGGGCTTAAAGGGCGCGTAGGCGGTCCGACAAGTCAGGGGTGAAATCCTGCAGCTTAACTGTAGAAGTGCCTCTGATACTGTCGGTCTTGAGGGAGATAGGGGTGTGCGGAACTTCCAGTGGAGCGGTGAAATGCGTTGATATTGGAAGGAACGCCGGAGGCGAAAGCGGCGCACTGGATCTCTTCTGACGCTGAGGCGCGAAAAGCTAGGGGAGCAAACGGG
+
ACCBB?B@A@A?BA?BBC8;;>BB?A=A@@::;B9@@299.;?9?AAABBB>@@=@A<@B;;5;A@@A@@3@ABB=BBACCFGBBB?A>ABBBABB>BBBB?BAAAAA>@;;;;;5;;@5;;;;0:>=A@@@A8?@?BBB?D@MD@C>@@A?=@@::89CDD=BBBCD@CC:;;@A<>:>,0+000:@,006<<<=7>AA=999ABAA?AAAAAA=>????@?A>>>8<?@9999+9???>@@6>==?>9=@>8
@N9IO0:01042:05777
TACGGAGGGTGCAAGCGTTATCCGGATTCACTGGGTTTAAAGGGTGCGTAGGTGGGCTTGTAAGTCAGTGGTGAAATCTCCGGGCTTAACCCGGAAACTGCCATTGATACTACGGGTCTTGAATTTTCTGGAGGTCAGCGGAATATGTCATGTAGCGGTGAAATGCTTAGATATGACATAGAACACCAATTGCGAAGGCAGCTGGCTACGGGAATATTGACACTGAGGCACGAAAGCGTGGGGATCAAACAGG
+
;;;?.59;6;BBA>AA;;6;@A=C>@B;>@@;;:.9>)99,9808::B>==?@A@<@@=@@@;@999?=>;>9::5:99@<AA<AB@B@DE>B=AA6;;;;6::=AAABAA@@@B;?@?8;=6==?5<@B=;;6;A;;;C@C@C@:;;;=@>@666A=:9;=6;55=9@BAAB@AAA>;;@A>B@A8<8<*////)/277;:4505=<::</505;;7@=<AAAA;;4:>@ABC<@:;;AAA7@@@AB=;;;>
@N9IO0:01050:05783
TACGGAGGGGGCAAGCGTTACTCGGAATTATTGGGCGTAAAGGGCGCGTAGGCGGTCCTGCACGTCGGAGGTGAAATCCCCGGGCTCAACTCGGGACGTGCCTCCGATACGGCAGGGCTGGAGTGCAGGAGAGGAAAGCGGAATTCCCAGTGTAGCGGTGAAATGCGTAGATATTGGGAGGAACACCAGTGGCGAAGGCGGCTTTCTGGACTGCTACTGACGCTGAGGCGCGAAAGCACGGGGAGCAAACAGG
+
9:;95;:;9;(;A599:9=C;;;B=A=A?A@>BE>B;;;G=CC=BBB;<;;>;;4:C?;::CBBBCC@CC@BBBB;;:;:.;C=BBCG@BBBCC8;;AAAC:;;GDBBB;;9;BBD>BAA?AAAA?@@@CBCC@DD<BBB@C<?<@A;@@@ABBBAA=BBEC<BBCBBBCC;;;=AG=AB>A@CBB@C@@@?BBB@C@;;;;EE=DBC@CBBB@;;;CDBB@@:9:=;9;;;:?6@?@CDCC9AAAAB9@@@<
@N9IO0:01052:05809
TACGTAGGGGGCGAGCGTTGCTCGGAATTACTGGGCGTAAAGGGAGTGCAGGCGGCCGGTTAAGTCAAAGATGAAATCCCGAGGCTTAACTTCGGAATGGTCTTTGATACTGATCGGCTTGAGGCTGGTTGAGGAGAGCGGAATTCCCGGTGGAGCGGTGAAATGCGTAGATATCGGGAGGAACACCAGAGGCGAAGGCGGCTCTCTAAACTAGTCCTGACGCTGAGACTCGAAAGCTAGGGGAGCAAACGGG
+
BBAC669>>=+@B;:;::599;;A?B<@4;;CBB=A@@CB=BD7;;B@??B?@>;=4:598@<@?@?C<>>@@@?8@@B9@9;6;B8=:?C:>>;C:DC<@?CB5ABAA;>>CABA=?C;@5<15;<7=9=;;9;9BCA@<@=@=AA=B@CC@AACC?BBCC796:>B<AB???@@A9??@C?ABB>AABB=@@@<@;@D@BBBBBAAA=ABAA?A????????BAAABCCBBB>BCCA@@@5?@@@A=@AA9
@N9IO0:01058:05787
AACCAGCACCTCAAGTGGTCAGGAGGATTATTGGGCCTAAAGCATCCGTAGCCGGTTCTGCAAGTTTTCGGTTAAATCCATTCGCTTAACGAATGGGCTGCCGAAAATACTACAGACCTAGGGAGTGGGAGAGGTAGACGGTATTCGGTAGGAAGGGGTAAAAATCCTTTGATCTATTGAGGACCACCTATGGCGAAGGCAGTCTACCAGAACACGTTCGACGGTGAGGGATGAAAGCTGGGGGAGCAAACCGG
+
@3@=;:;9:;@BB6;;B?CCAA?AB@BB?BB@CF>D@BBB<@000@-00/0>4<6>;999=@2599>+=<9>:>@6<>>BB=BB>@=@=:95.5590555/,/7;;+////7::<<<:>>CC>C99;F=CBBB?A@@;;;=A<;76=9>>>9<8<;;+44444$4:3884:<<<<B=8=;96;:;??=A@996:?A;@;@@A@@ABC9<;EAB;;;B5:99558;<;::38///;3:7/////$/8:<?<A=A?
@N9IO0:01059:05763
TACGGGGGTGGCAAGCGTTGTTCGGAATTACTGGGCGTAAAGGGCGCGTAGGCGGCATAACAAGTCAGATGTGAAAGCCCCGAGCTCAACTCGGGAACTGCATCTGAAACTGTATTGCTTGAGTTCTGGAGGGGGTAGTGGAATTCCCAGTGTAGCGGTGAAATGCGTAGATATTGGGAGGAACACCTGCGGCGAAGGCGGCTACCTGGACAGTGACTGACGCTGAGGCGCGAAAGCTAGGGGA
+
A@::9:9*:B<AA=BB@><@B?BC@C@C@BBDDF>BBBCC>CE>CCCCCBB@BB>BBBB?BA>BBDCCCA>:::?6;;::*973;9:@:@=A@A;B>BBBBAA@>>>A8??@@??:?@B=ABBC9;;C?BBCCC2BA@@B>A>B?CC?CBBCCBB@@=@ACE<CCAAABBBAA@=@C>CC>A>@@@@CCCC@CAA=A=AA>@@@B@@@=A;<;AAB;;;BBCCBCBB=;;;<;;0;@;;0>>0;
@N9IO0:01060:05789
TACAGAGGGTGCAAGCGTTAATCGGAGTTACTGGGCGTAAAGGGCGCGTAGGCGGTTGATTAAGTTGGATGTGAAATCCCTGGGCTTAACCTAGGAACTGCATACAATACTGATTGACTAGAATACTGTAGAGGGTAGTGGAATTTCCGGTGTAGCGGTGAAATGCGTAGAGATCGGAAGGAACACCAGTGGCGAAGGCGGCTACCTGGATCACACCTGACGCTGAAGCGCGAAAGCTAGGGTAGCGAACGGG
+
CCCCBBBF>@@@C5:;9;7@?CCC@@@@?AAACD@CBBBC<@@<@A@BABB?@@>@>???7739;/93:???CDC=BAC=9995;D@FBGGBBB@C?B:;;BBBCC@DDBBCBB=@@@>999<BA@:::AA?@@9@A@@?>=8?;1;8>;==?@A@A?BBBD?>>?BCBACB@7993;6;?B?BBB@CBBB?BA@:=900+0<=>99829989=??;989@A@;;:=B@@@CDE?BA@@@@9@BA@@@<?@?8
@N9IO0:01014:05856
TACGTAGGGTGCGAGCGTTAATCGGAATTACTGGGCGTAAAGCGTGCGCAGGCGGCGCCGCAAGTCAGGCGTGAAATCCCCGGGCTTAACTTGGGAATGGCGCTTGAAACTACGGTGCTGGAGTGTGGCAGAGGGAGGTGGAATTCCACGTGTAGCGGTGAAATGCGTAGAGATGTGGAGGAACACCGATGGCGAAGGCAGCCTCCTGGGCCAACACTGACGCTCATGCACGAAAGCGTGGGGAGCAAACAGG
+
CBBBBAA@8>@@C;444;.;.4=A<A?B@BBBBF?DBAAA:A@BAAABA=><??8?A@49:B?AAABB?A???@@289AA6BB>BC?C?BB@:<3@7BB?BBBB>?>C6<7737/7;CAC?CBCBBC>B;;<AB;;;5;@==:?;?=@@@@AA@@@C@CA@@;;;;BBCCCDBCC;;7;@>B7::A>=?9:3:9;5;=???@?AB?@??0;4;;?@ABDD???B@@@@?????@9AAAADDD9BBBCD=CBB?
@N9IO0:01030:05838
TACAGAGGTGGCGAGCGTTGTTCGGATTCATTGGGCGTAAAGGGTTCGTAGGCGTCCGTAAAGTCGGGTGTGAAATCCCACAGCTTAACTGTGGAACTGCATTCGAAACTTACGGACTAGAGTGTGAGAGGGGTGAAGAGAATTCCAGGTGTAAGGGTGAAATCTGCAGATATCTGGAGGAAAACCTGTCGCGAAGGCGCTTCACTGGCTCACTACTGACGCTCAGGGACGAAAGCTAGGGTAGCCAACGGG
+
CCBAA@@=AB@CC;65@@>AA>AB?@@=@B@=AC=@@@CC?DD>B@CBBBB@::8A=A@AA799AA@;AAABBG@BBB=A??@?B@C?AAACC?B>@@ABDD@EBAA<BA>ABB=BBB;;;ABBDBBBBDDC;BDE@BDCC?B?@<<<9000=9@@9??CC=CB?????><ABBAB8<B7ABB9B>8?<<><8:7=7=88=68;=8707A;>>?=>0//<779;99909569>0::;==>9>EDE;>;?@D:
@N9IO0:01030:05842
TACGAAGGGTGCAAGCGTTAATCGGAATTACTGGGCGTAAAGCGCGCGTAGGTGGTTCAGCAAGTTGGATGTGAAAGCCCTGGGCTCAACCTGGGAACTGCATCCAAAACTACTGAGCTAGAGTACGGTAGAGGGTAGTGGAATTTCCTGTGTAGCGGTGAAAATGCGTAGATATAGGAAGGAACACCAGTGGCGAAGGCGACTACCTGGACTGATACTGACACTGAGGTGCGAAAGCGTGGGGAGCAAACAGG
+
BB9;9?@B8@@@=9@;;;=A=BBB@C?A7:;AA@9A@@@C>C@??A@@A@A?BC?C>A???B?BB?B?????AAA8?BB<@A@<ACCC@C>@@B6;5;ABBCCC@EID;AA@BAA<:;@@ABDEGCDABB;;;C>CBBCCAB@BD>C@;;;B@@@@A=A;999*:<777@=?A@?@?:>>@>B@BBB=@@AA<@@@;?;?AABA@@=::5:@A@ACCB@@@@@@@@@@?CBBBBB;A;;;BBB8BBBCB=B;;7
@N9IO0:01040:05845
TACGGAAGGTGCAAGCGTTAATCGGAATTACTGGGCGTAAAGCGCGCGTAGGCGGCTTGGTAAGTCGGGCGTGAAAGCCCCGGGCTCAACCTGGGAACTGCGCTCGATACTGCGGAGCTCGAGTACGAGAGAGGGGGGTGGAATTCCAGGTGTAGCGGTGAAATGCGTAGAGATCTGGAGGAACACCGGTGGCGAAGGCGGCCCCCTGGTTCGATACTGACGCTGAGGTGCGAAAGCGTGGGGAGCAAACAGG
+
@?:;5:@E6:<AA8BBBB?C::;A@B<@?@CCBB=C@@@A;AA;;9?:0//)/:5:;/545<6<:4:9.9444::)4499+9;)55;<8=9=CD>C@AAA;;;=?@99::99AC=;9:@ACBB@@@CBCCAABIKKK);;@C8;9;ABB?BBA@BCCADDFD>;;;@@@AB;;;@@A@?@;@>?;;6;<@@ACBCGC?@@5;;;;*;>>C?C;;;C;:;BA;;;AAA=@@@A@@<ACGFHII=BBCCB<;;;7
@N9IO0:01048:05839
CACGGGGGGGCAAGCGTTGTTCGGATTCATTGGGCGTAAAGAAGCTCGTAGGCCGCTTCTGTAAGTCGGAAGTGAAAGACCACGGCTCAACCGTGGAAACGCTTTCGAAACTGCGGAGCGTTGAGGCCGGGAGAGGAGATCGGAATTCCTGGTGTAGCGGTGAAATGACGTAGATATCAGGAGGAACACCCGTGGCGAAGGCGGATCTCTGGACCGGTTCTGACGCTGAGGAGGCGAAAAGCTAGGGGAGCAAACAGG
+
B@ADAAADC#0/8::<@:==<>>:=B?ABC?BB=BBA@B<:;7;;;;BCCC?=:=00*0:>0:59999:?;9949=09455:AA?A@AD@C@CCB?BC<@999A9@?A@;@@B::6:B;;;<@AA=B?BC=BCBB9;;CAAA?B<@;>5:=9@@<@AAB@CCCD=???@AC@@BB?;??A9??=A??@@D<@@A=9989;6;=179><<<@:<>9>4:4;::>>?@@;==499.55999&5;<<=??06665<09;;6
@N9IO0:01053:05857
TACAGAGGGTGCAAGCGTTAATCGGAATTACTGGGCGTAAAGCGCGCGTAGGCGGCTGATTAAGTCGGGTGTGAAAGCCCCGGGCTCAACCTGGGAACTGCATTCGATACTGATCGGCTAGAGTATGAGAGAGGGAGGTAGAATTCCACGTGTAGCGGTGAAAATGCGTAGATATGTGGAGGAATACCGGTGGCGAAGGCGGCCTCCTGGTTCAATACTGACGCTGAGGTGCGAAAGCGTGGGGAGCAAACAGG
+
;;BAAACB8BA;;6;BBA@C@@@@;=395:@AAA;@@@@A9A@@@BA@AAC@CD@CBBBE9:6;C@AA6@@A@AA9;;;;.;A;AAAA=@>;;<0;<?;;:??8==>?@BA@999?=?@AD999BAAAAAAAA@9@@=@@@@:?;@?D@A@A?;;99173377&3::ACCBBBBBBBB>AA?E?BBA>A5:99??A>A@DE@E??@<??;><9;5;?@=???999999;9:9AAB;AABAAAA7A@@AB>A@@=
@N9IO0:01061:05821
TACAGAGGGTGCTAGCGTTAATCGGATTTACTGGGCGTAAAGCGTGTGTAGGCGGTTTGTTAAGTCGGATGTGAAAGCCCTGGGCTCAACCTAGGAATCGCATTCGATACTGGCAGGCTAGAGTACGGTAGAGGGTGGCGGAATTCCGGGTGTAGCGGTGAAATGCGTAGATATCCGGAGGAACACCGATGGCGAAGGCAACCACCTGGGCCTGTACTGACGCTGAGACACGAAAGCGTGGGGAGCAAACAGG
+
BABCB@AB<@@AA@@BBB?A?@@@8:9:09@@AA<CCBCB<A???ACBAAA?9878C:@A?B@B@@?9?>?>???89::09==6@?@B@C@CBB@B@BBBBAA>AB@?@>;:4:;;?BBBICBBBEG@C::;CC=BA6;;5;5;=C=AA;ABCABAA=@@??5::A@@@AAA;;;6;6;@=@=AAA?@@@A<ACC@C@CC@HADD<<<C<A>BAAAA@@BBCBABBB@AAE;;<0;AAABCC;A@@DD=AA@<
@N9IO0:01017:05873
TACAGAGGGGGCAAGCGTTGTTCGGAATTACTGGGCGTAAAGGGCGCGTAGGCGGCCTGCTAAGTCGAACGTGAAATCCCTGGGCTCAACCCAGGAACTGCGTCCGATACTGGTTGGCTTGAATCCGGGAGAGGGATGCGGAATTCCAGGTGTAGCGGTGAAATGCGTAGATATCTGGAGGAACACCGGTGGCGAAGGCGGCATCCTGGACCGGCATTGACGCTGAGGCGCGAAAGCCAGGGGAGCAAACGGG
+
CCCB;;;BCB1CE;9;AAADD@DD@D@E@CCEEE?GCCBB<AA<ABCD@@A=@B=A?@@@CC?BBAAB?BBBBBC=BBB<BAA<A::;?BB=CC?B>A??@AAC@CCCAAA@5;5;=B?AEC?AA@CD>DA@@C<BAA@@:@:@:A@AA>ACB@@@DABCCD=CB@@ACBBCBDGCC=@?494:::<B6::=@A?;?;;;5;BAA?BC@AA>A<@A@<@AAAA>9557:>>594)4:34555&5549:1<<;3
@N9IO0:01018:05903
TACGTAGGGTGCAAGCGTTGTCCGGAATTATTGGGCGTAAAGAGCTCGTAGGCGGTTTGTTGCGTTCGGCTGTGAAATCCCGAGGCTCAACCTCGGGTCTGCAGTCGATACGAGCAAACTAGAGTGTTGCAGGGGAGTACTGGAATTCCTGGTGTAGCGGTGAAATGCGCAGATATCAGGAGGAACACCGGTGGCGAAGGCGGGTCTCTGGGCAACAACTGACGCTGAGGAGCGAAAGCGTGGGGAGCGAACAGG
+
BCCCCCCC?;;6>266AB?A<A=A=A@C=@@8@=5<@@<>4;?:;<;;;::8<<8=<4;;28<4405<9<=>><@@4>>=1<==4>@:;04349::1::335448<9::;<<>>@?>5:;:<;:898345;;::+/0//6895>9;:;155(--,,***(,--9//45;3339898???9=903.3>:3958;2;8?7;:><>6<555:==5=B:<<7;454<::<9444<<;===6=@??@@@6@A???=?==9
@N9IO0:01020:05898
TACGGAGGGGGCAAGCGTTATTCGGAATCATTGGGCGTAAAGGGCGCGTAGGCGGCCCTGTAAGTCTTGGGTGAAATCCCTCGGCTCAACTGAGGAATTGCCTTGGATACTGCAGGGCTCGAGGCTGGAAGAGGGCAGTGGAATTCCCGGTGTAGCGGTGAAATGCGTAGATATCGGGAGGAACACCAGTGGCGAAGGCGGCTGCCTGGGCCAGTTCTGACGCTGAGGCGCGAAAGCGTGGGGAGCAAACAGG
+
==00*0>>@>0=B9BA>A<@C?BCAD?CBAA=@@;?C@A@<@C=CCBBCCB=;:4:B;BBBCIGAAAADD=@@CF>CCC>@@@@BCCC?CCCCC>A>A=@@?B?B?BBAB?@ACCC=CCBBBE?BAB@C@CCCC?BBBBA<@>B>BB>B@CBAAA;:5;@@@;BBCDCCCBBAA@@B=AB?B?AAA>BBBB>AAB=@=@B=ABAA>@CE>C@CCC@BBBABBAA@@B>BAACCF=@BCCECG<CCBCD>CCE>
@N9IO0:01022:05899
TACGAAGGTGGCAAGCGTTGTTCGGATTTACTGGGCGTACAGGGAGCGTAGGCGGTTCGGTAAGCCCTCTGTGAAATCTCCAGGCTCAACCTGGAACAGTCGGAGGGGACTGCTGAGCTAGAGGATGGGAGAGGAGCGCGGAATTCCCGGTGTAGCGGTGAAATGCGTAGAGATCGGGAGGAAGGCCGGTGGCGAAGGCGGCGCTCTGGAACATTTCTGACGCTGAGGCTCGAAAGCGTGGGGAGCAAACAGG
+
CI:9;@CACCABC7;;;9<AA=BD@BBD=CCCEF>BAABBBBB9:;ACBBB@AB=A?@B=BC<AAC?<<CCBBB?8B==D:;905<<@:CACC@C:A66;;;7;BBB;DCBBCAAA==;?ABC@BCBD>DAAA9::A?@>;?6:6:C>D>ABBBBBC@CCCC>BBBBBAAAAAAABC=CB=@=??B=A6:;;?@@9>9>@<??@A@BB?B?;;;A8@@BAAAAB;;;>AA;;;;.:::;@@@39:::=5==@=
@N9IO0:01026:05878
TACAGAGGTGGCAAGCGTTGTTCGGAATTACTGGGCGTAAAGGGCGCGTAGGCGGTTCGGTAAGTCCTGTGTGAAATCCCTCGGCTCAACTGAGGAACTGCACGGGAGACTGCCGGGCTTGAGTTCGGGAGAGGGAAGCGGAATTCCGGGTGTAGCGGTGAAATGCGTAGATATCCGGAGGAACACCGGTGGCGAAGGCGGCTTCCTGGACCGACACTGACGCTGAGGCGCGAAAGCTAGGGGAGCAAACGGG
+
A<;9:99:;@6;<.44::5::8>>7:799===CA9>;99:1>?0>499444.5;7<<?@;=?9;9:-7<=>?ABB<@AD=C::9:CCB=@ABB@=@?AAABBACC=BCC;;;B@CD=DE?C@::29::.:??>><>:=<<*0)01:1:93//5<:>94::>>3>><??A::;::>9>=><9?;000:<:00*0/9394::955050558<<:>>6699;9@@>>=99.4???@@4599===@1;?CCC=BCB8
@N9IO0:01029:05905
TACGGAGGGGGCTAGCGTTGTTCGGAATTACTGGGCGTAAAGCGCGCGTAGGCGGCTTTGTAAGTCAGAGGTGAAATCCCGGGGCTCAACTCCGGAACTGCCTTTGAAACTGCATCGCTTGAATCCGGGAGAGGTGAGTGGAATTCCGAGTGTAGAGGTGAAATTCGTAGATATTCGGAAGAACACCAGTGGCGAAGGCGCTCACTGGACCGGTATTGACGCTGAGGTGCGAAAGCGTGGGGAGCAAAACAGG
+
AA?@=;;:;9*9BBB@AAAGK@BB@C@C@BCDLE>CACBJ:;<AABBBBBA=;;7;AB;A@B?BBBAAAB@CBCC==>>7<==2?ABC?CDFAC@B@AAA;8<A6BBC>BBCDCCBCBC@CFACC@BB:<;AC?CBAAAD>B>B>B:B00000044;8<<<A8A:>=;??BB@@;9948:??2<>@?CBBB>A@@:?9997?=>=;?9=?8?88=A?A>::AC@??:?=<<==3=>???A?0;;7777&7<93
@N9IO0:01031:05864
TACGGAGGGCGCAAGCGTTGTTCGGAATCATTGGGCGTAAAGCGCGTGTAGGCGGCTTGGCAAGTCGAGTGTGAAAGCCCCGGGGCTCAACCCCGGAAGGTCGCTCGAAACTGCCTCGCTCGAGTCCCGGGAGAGGAAGGCGGAATTCCCGGTGTAGAGGTGAAATTCGTAGATATCGGGAGGAACACCAGCGGCGAAGGCGGCCTTCTGGACGGTGACTGACGCTGAGACGCGAAAGCGTGGGGAGCAAACAGG
+
5595.59<2=BBB:=B=B?BBABA?B=;;:B?BC=B9;;B<B@BA@BB<9998<8:;8?6>>9=899:0:<00/;(////&/;;&44//)/;;+;27)/)///////69/8///58///88894444)44)3333-3-37<<7=49254/37994948<24499098=<;;;;;=>>CC>B@?B@AAABDDAA?ADE@D@;;6;6;4;BB?CGG?BBBBCAAABBBBABBC;;;CC=@@AACDD9B;;;B;BAB9
@N9IO0:01054:05890
AACGTAGGGGACGAGCGTTATCCGGATTTACTGGGCGTAAAGCGCCCGTAGGCGGCTTTTTAAGTTGGACGTGAAAGCTCCCGGCTTAACTGGGAGAGGCCGTTCAAAACTGGAAGGCTAGAGTGAGGCAGAGGAGCGCGGAATTCCCGGTGTAGTGGTGGAATGCGTAGATATCGGGAGGAACACCAGTGGCGAAAGCGGCGCTCTGGGCCTAAAACTGCGCTGAGGGGCGAAAAGCGTGGGGAGCGAACGGG
+
C;D;;;BBB8CABAA<9;=B@@9A:=CC>BBBBI?C;;;C;;;;;;0:@:=:??<@BBBB2B?AA?B?AA@<888(---791<8>>7?6;@?A8@;;;=A?@@89;DD9CCDAD@B=@@@@B;;;<<7;;;BB?A@@?BB?B?A?AA;@?:::::=>99809;>=????ABAAB???:?B?B@CCB?BBAA>???B;AAA?CBA@@:87)787999&5;;;;=666<<<+;4444&49998<:+8844458666
@N9IO0:01054:05899
GACAGAGGTGGCTAGCGTTGTTCGGATTCATTGGGTGTAAAGGGCAGGTAGGTGGCCCCGGCAAGTCTGATGTGAAATCCCACAGCTCAACTGTGGAACTGCATTGGAAACTGCCGGGCTTGAGTATCGGAGAGGTTAGGGGAAGTTCCCGGTGTAAGGGTGAAATCTGTAGATATCGGGAGGAACACCAGTGGCGAAGGCGCCTAACTGGCCGGTTACTGACACTGAGCTGCGAAAGCTAGGGGAGCAAAC
+
CCC<<AB@BC@CCCDBA@=AB>AB?BB>A@@5;;7;BBDE?CD>CCC@@<<800+000&/27<9>CCCB@>@A9::0;CC<;:9BBBBB@CA@@@>@>AA@@@@=@=@C=@:98399/7=:;3:7377;4>><;1798999+72878;<)8/77786;;3;8881899>333;777565,2:5=488968<8828992:;>>=49<4;;?<@:=:=;>>=?>;;9<;;;;AA@<<<5<?<<<AA5?;67=6<
@N9IO0:01055:05894
TACGGAAGGGGGCTAGCGTTGTTCGGAATCACTGGGCGTAAAGCGCATGCAGGCGGATCGATAAGTCGGGGGTGAAAGCCCGAGGCTCAACCTCGGAACTGCCTTCGATACTGTCGATCTTGAGTCCGGGAGAGGTGAGTGGAACTCCGAGTGTAGAGGTGAAATTCGTAGATATTCGGAAGAACACCAGTGGCGAAGGCGGCTCACTGGCCCGGTACTGACGCTGAGATGCGAAAGCGTGGGGAGCAAACAG
+
0000)/)////$/://5;;=B<?>C<A<@@@AABA9;;;;;,59>@;:;BA@<?@;;;;;9@A=??@@@@@/@@@@5:9A7?@A=@@;;5<<@@@<@?AABB<@<;;;BAAACCBBBBBB=@@BBB@CC>BBBB?;;;DDE@C?CBB@BBECCCC;;;>A@@@6;7;BBBBB;;;;??9?9@A=???=@A::69??2:5;:5000//7:3:<,5166<<;;;;?@;;:;00000<3<<98:::.:<<?>0==9
@N9IO0:01026:05924
TACGTAGGGGGCAAGCGTTGTCCGGATTTATTGGGCGTAAAGAGCGTGTAGGCGGCCGCACAGGTCCGTTGTGAAAACTGGAGGCTTAACCTTCAGACGTCGATGGAAACCGTGCGGCTAGAGTCCGGAAGAGGAGAATGGAATTCCTGGTGTAGCGGTGAAATGCGCAGATATCAGGAAGAACACCCGTGGCTAAGGCGGTTCTCTAGTACGGTACTGACGCTGAGACGCGAAAGCGTGGGGAGCGAACAGG
+
BBAABCCCCB2;;8;ABB7;;C?B?CCF>AA@DC>CBBBB=AAABBBCBBB=:95;@AABCDD@BA>AA=??:989-9=><@>:==+0-0;@:@C??@AAA@AAA;??8?>AABBB>@A@??>@@=@>A@DCD=AAA<A@482:7:<AA===>>??>:=;??:?CCC>>?A@A??=>9>=@A?BBBA:@>>;:>@=A:==1939999@AAAAA?AABAAABAADAAABBCCBBC587<8888+9>999?><<9
@N9IO0:01030:05957
TACGTAGGGTGCAGGCGTTAATCGGAATTACTGGGCGTAAAGCGTGCGCAGGCGCTCCTTAAGTCAGATGTGAAATCCCCGGGCTTAACCTGGGAACTGCGTTTGAAACTGGGGGGCTTGAGTGTGGAAGAGGGGGTGGAATTCCAGGTGTAGCAGTGAAATGCGTAGAGATCTGGAGGAACACCGATGGCGAAGGCAGCCCCCTGGGCTAACACTGACGCTCATGCACGAAAGCGTGGGAGCAA
+
BBBCCA@@;@AA>@@@@@@E@A@@?A7;4;@?=<5:9:=@:?A@BCA???A?999DC=C@C?AABCCCCCCBBB9;;;;.;C8@B6;098@AB=B?BBCCCBC=?@?;@??@?@@(@A@@;;;B@?;>>@;::::)4@.7176<2=?8AAAB@?383>8<5@:<@CCAABB999A=AA=A;AABAFCCBAD<;9;;AC;;;:;$5@@6@55.5499==9444944@=;=???6=999:9/33377
@N9IO0:01038:05957
TACGGAGGGGGCAAGCGTTACTCGGATTTACTGGGTGTAAGGGGCACGTAGGCGGCTTAGTAAGCCCTGCTTGAAATGCAACGGCTCAACCGGAGCATGCAGCGGGGGACTGCTAGGCTAGAGGACTGGAGAGGCAGGCGGAATTCCCGGTGTAAGGGTGAAATCTGTAGATATCGGGAGGAACACCAGTGGCGAAAGCGGCCTGCTGGCCAGTATCTGACGCTGAGGTGCGAAAGCTAGGGGAGCGAACAGG
+
A@;;2;;;;;*9B=BBABACDECCA@@@<?B@@@<@??A;@@@8@B@@ABB?;;8<C?@AAB=BBA;BBBB?BCC>CBCC@A@<@BBA?B@C?BBBCCCC?@9;;;;);A@A?@>B?AAA@??9?>BB9??BB@BBB?BB?@>A?AC;C?@@AB?BB>AAAC=AA>AB???CBAA@@8?>2;4:>?;@>>>:==?A9A:;7;:=>A==8=<>=>?>;>=@@><==9:4:A?AA?6;996778)8<==?6:;=4
@N9IO0:01042:05998
GACGGAGGGGGCTAGCGTTGTTCGGAATTACTGGGCGTAAAGAGCGCGTAGGCGGCTATGCAAGTTGGGAGTGAAATCCCGGGGCTTAACCCCGGAACTGCTTCCAAAACTGCGTAGCTAGAGTATGGTAGGGGGTGATAGAATTCCTAGTGTAGAGGTGAAATTCTTAGATATTAGGAGGAATACCGGTGGCGAAGGCGATCACCTGGGCCATTACTGACGCTGAGGCGCGAAAAGCGTGGGGAGCAAACAGG
+
CC@B;;:;9;*;@>@ACC@CC@DD@B@B<@?@@@;@A@BB=@@@ACCCBBB?9:4:>>998@5;;5;<8;BABBK>A@D>CCE9@@:::;ED:C@B?C;;:B>C9AA?0=;:;=ABAA@?@AAAEA@=A;;;;;*;?:;;BA>A6969@@?>AA@BB=;;;F?D=@A?BBAABA;A>;00+0*0@@9=<>@=BAA6;4;;;;:;A>ABB;@5::;:::?@?BA?===9:;7799:*:=?:777*7=777/7;<6
@N9IO0:01052:05965
TACGTAGGGTGCGAGCGTTAATCGGAATTACTGGGCGTAAAGCGTGCGCAGGCGGTTCGACAAGTCTGATGTGAAATCCCCGGGCTCAACCGTGGGAACTGCGTTGGAAACTGTCGGGCTAGAGTGTAGAAGAGGGGGTAGAAGTTCACGAGTAGCAGTGAAATGCGTAGAGATGTGGAGGAATACCCGATGGCGAAAGGCAGCCCCCCTGGGCTAACACTGACGCTCATGCACGAAAGCGTGGGGAGCAAACAGG
+
;;:@BABB>@@AGCBBBBAF@B;<5;5;5;@BBJ<A=000+0/<<<@@@99.9>=@29;99>670//>>:008;=+0...)..)----(-(--//(/(4433336:-33(339333<53//;///65//-(-52222$**,,(,,(,,,-//6899;;;:::4:=<==@AABDA?>><>><@<>999(377937333(3399333333#333(37717:666;;5555559675444(4::4444&44444)4994
@N9IO0:01017:06032
TACGTAGGGTGCAAGCGTTAATCGGAATACTGGGCGTAAAGCGTGCGCAGGCGGTGATGTAAGACAGATGTGAAATCCCCGGGCTTAACCTGGGAACTGCATTTGTGACTGCATCGCTGGAGTGCGGCAGAGGGGGTGGAATTCCGGCGTGTAGCAGTGAAATGCGTAGATATGCGGAGGAACACCGATGGCGAAGGCAATCCCTGGGCCTGCACTGGACGCTCCAGTGCACGAAAGCGTGGG
+
BCAA@@BD:@@A@.44@>:??BBAAD5:;A;;;(48;8;0;733@@>>?@3:9:?@BACCF>@?BAA900;;;;*//::.991775;5:*333(3,338:>:=6==<>;;;2248:99836675334.-------$-,(,,202(*(*((((((((*,,44.433362255=>=>>4:5.7.766057.-(---(..33.222'255,5385335..(....3522228885558/5535666
@N9IO0:01023:06012
TACGGAGGGTGCGAGCGTTAATCGGAATCACTGGGCGTAAAGCGTGCGTAGGCGGTTCGTTAAGTCGGATGTGAAAGCCCCGGGCTTAACCCGGGAATTGCATTCGATACTGGCGGACTGGAGTGTGGTAGAGGGTAGTGGAATTCCCGGTGTAGCGGTGAAATGCGTAGATATCGGGAGGAACATCAGTGGCGAAGGCGGCTACCTGGACCAACACTGACGCTGAGGCACGAAAGCGTGGGGAGCAAACAG
+
BB;;6;BC<BBCCCCBCB>@=@BB?A7;;CBCCC>AAAGC>ACCBBAB@@@<@@;@?BBD@C@BCCC=@;<;???8;:;:-;@8?A=B=AA=C?;A<@=@??96998;8:4;7;;9BCBB?AAABAA=?=??<<3?=??A?C?B?AC8?;>>?AA?<;8@BC>C>>?BCA@<<<989.:>9>:@?>;>>>>9??B<A<AA<AA@;4=>5;917.55562229:<=:;5:>=>>>7?88/6>>-///881775
@N9IO0:01025:06028
GACGAAGGGGGCAAGCGTTGTTCGGAATTACTGGGCGTAAAGGGCGCGTAGGCGGCGCATTAAGTCAGGCGTGAAAGCCCTGGGCTCAACCTGGGAGTGGCGCTTGATACTGGTGTGCTAGAGAGTGGGAGAGGTTGGTGGAATTCCCAGTGTAGAGGTGAAATTCGTAGATATTGGGAAGAACACCGGTGGCGAAGGCGGCCAACTGGACCATTTCTGACGCTGAGGCGCGAAAGCGTGGGGAGCAAACAGG
+
<:<;:GGJGF5BB?B@;;6;C@BC@E@C@BBBBC=@@@CC>BB>BGCCCCC?BA=;;:CB?A?BBAAA?@@@???5;:D:AAC<@@AB?B@CCC:AB;:6:;:B=@@BBBAA=;:;@@BABBB@?>==5>=>?<@;?<?A?C@B?CC<@?BBAAA>>9>A@C>C@AAABAAABB?BC>B?BB?AAA?B>AA?BBB>BABB?B?A=BBB7;;>;;;6;BABBAAAA;;7;AABBE:;:@@CCD9AACCC>AAA?
@N9IO0:01039:06029
TACAGAGGTGCAAGCGTTAATCGGAATTACTGGGCGTAAAGCGTGCGTAGTCGGTTATTTAAGGTCGGGCGTGAAAGCCCCGGGCTCAACCTGGGAATTGCGTTCGATACTGGATAGCTAGAGTTCGGCAGAGGGAAGCGGAATTTCCGGTGTAGCGGTGAAATGCGTAGATATCGGAAGGAACATCAGTGGCGAAAGCGGCTTCCTGGACCAGAACTGACGATCAGGCACGAAAGCGTGGGGAGCAAACAGG
+
<@>>@;;50//:)////)/)444.3-3-3344<7><>>>3::=94999955555<166>4<.6.59990555:<<066?@2>?7;;::7<7<==4=7<>A@@@=@>AA:89A=99:A;;;FCCC@<;7;AA@@@;@=@@C@C?CB=C?B>A;;;BBA>BCDD>CA;;<A@@A@;::;>9>>@<BC:9:AAB>BBBB;B;;7;9?B?AA>@>8<<@6?;;@@=>>>00*0AA0;:89B@AGFF9CABBC=@BB;
@N9IO0:01042:06011
AACCAGCACCTCAAGTGGTCAGGATGATTATTGGGCCTAAAGCATCCGTAGCTCGTTTTGTAAGTTTTCGGTTAAATCCATGCGCTTAACGTATGGGCTGCCGGGAATACTGCATAACTAGGAAGTGGGAGAGGTAGACGGTACTCGGTAGGAAGGGGTAAAATGACCTTTGATCTATTGATGACCACCTGTGGCGAAGGCGGTCTACCAGAACACGTTCGACGGTGAGGATGAAAGCTGGGGAGCAA
+
?4==@BAAA>BBC:;;FICCBB@BBB@@=@A=AA=A?@@@;A@AAA>AA;;;=<9787-7<<-00F?0>?000/;2:;908433347<7<=<===<4;;<<;?A8?<>?>AAA@AA??@?A>B=??CD7;:??;??@@@@<??BBCC@B@?:>2000*0000*00.-022),---67839:::::6::6::==48>=492786656;<8<>?:>>>?>:===>;5;;//+/6<;=196////(//.55
@N9IO0:01050:06044
AACGTAGGAGCAAGCGTTATCCGGAGTAACTGGGCGTAAAGGGCGAGTAGGTGGTTCAATAAGTTGGTTATGAAAGCTCCTGGCTAAACTGGGAGAGGTTGACCAAGACTGTTGGACTTGAGTGGAGAAGAGGTAAACGGAATTCCGCGTGTAGTGGTGAAATGCGTAGAGATGCGGAAGAACACCAGTGGCGAAGGCGGTTTACTGGTCTCCAACTGACACTGAACCGCGAAAGCATGGGTAGCGAACGGG
+
E;A000>800/A5AA<A<@BBAB@CBBC@BBDD<@;;;@0;;6;BBBB@@;::5:=A@?BA=A@8859?B@ABF;;;CC?<;5;AAA>BHFJ?CBAA?A?BBB?C?AACBA@4:69?A<@A@A@?@CB?CCC@CCC=BB?B>A>A>AAA@@<??8949ACA>859A@;@B>>@:994>7@A?@@@AGDBB?C;;59.4<<BD=BBCD=@?==4817?>>@BABBB@C9;;BBB;AADCC>7=;;;@B<??<3
@N9IO0:01051:06043
GACAGAGGGGGCAAGCGTTGCTCGGAATCACTGGGCGTAAAGGGCGCGTAGGCGGGATGGCAAGTCAGTCGTGAAATCTCTCGGCTCAACCGAGAAACGTCGGCTGATACTGCCGTTCTTGAGGGATGCAGAGGAGACTGGAATTCCCGGTGTAGCGGTGAAATGTGTAGAGATCGGGAGGAACACCGGTGGCGAAGGCGGGTCTCTGGGCATTTCCTGACGCTGAGGCGCGAAAGCGTGGGGAGCAAACGGG
+
A@BD@99999*;B=A@BB=A@@@B>B=BACAAAC=;;;CC>BC>CCBBBCD@CCC>A@@@CD?BCA@@@BBACBB>BAACBBB>BBBB@B@CBBAD<??@<<5:@@:;;@;:;59<89944BB@:?@@@@AAB>@@AA?@=@?B>AA<A=???BBBB?BBBC>BDCCBAABA@@@@A;AA:@7;<<9B9?;8?CC@BACCD>BB??>@=5<>>B9B=?99:@@A@@A>AAA??@7;>;=??@6??BAA9ADD:
@N9IO0:01025:06088
TACGGAGGGAGCTAGCGTTGTTCGGAATTACTGGGCGTAAAGCGCACGTAGGCGGCTTTGTAAGTTAGAGGTGAAAGCCCGGGGCTCAACCCCGGAACTGCCTTTAAAACTGCATCGCTTGAATCCAGGAGAGGTGAGTGGAATTCCGAGTGTAGAGGTGAAATTCGTAGATATTCGGAAGAACACCAGTGGCGAAGGCGGCTCACTGGACTGGTATTGACGCTGAGGTGCGAAAGCGTGGGGAGCAAACAGG
+
@@;:46AA999:CBCCDD@CC?BC?B?B<@A@@@8@@@BC>BCCCCCBBBB@BC@BCC>CEFBDF?CBBB@BBBF=@@C<BAA7@<;;?BCC:B?C?AABB6;:6;@@7ABACCC=<<CACFFEC?A@<@@;;5;?BA@A=@;?9>;:;9:5=@@@@=@@;=4=8656;>>>?A699>A=::89@@=ABA@?A::6:@:949??>===9998?;?@C?CCB@@@?@@=;;9;;;0:@999@E9BB==@8966<
@N9IO0:01029:06065
TACGAAGGGTGCAAGCGTTACTCGGAATTACTGGGCGTAAAGCGTGCGTAGGTGGTTGTTTAAGTCTGTCGTGAAAGCCCTGGGCTCAACCTGGGAATTGCGATGGATACTGGGCGACTAGAGTGTGGTAGAGGGTGGCGGAATTCCCGGTGTAGCAGTGAAATGCGTAGAGATCGGGAGGAACATCCGTGGCGAAGGCGGCCACCTGGGCCAACACTGACACTGAGGCACGAAAGCGTGGGGAGCAAACAGG
+
BBCB@>AB:AAA@;@@A@@B@@@B=A:@=ACGCG?FCECD>CCCCBBBAAA<?@<@<@@C>C@C@??AAAAABBD::;D?CED=BBBB?B?BCE>C?B?BAAABB?AAAA@AC=@??@@@@?@@AAA?@??@@C;A@=996:?B?BB>B@CD@??AAADCCD=CBBBA@@C@>@>@@:@A?A?BBBC@CAA=BBB=A=AA<@;@B=@@C=A>A>A@@@@@@@AA=::6;BBEEG?CBBBDDD<BBDCC=B@@<
@N9IO0:01029:06094
TACAGAGGAGGCAAGCGTTGTTCGGAATCACTGGGCTTAAAGCGCGTGTAGGCGGAGTGCCAGGTACCGTGTGAAATCCCCCGGCTCAACCGGGGAACGGCTTGGTAAACCGGCATTCTTGAGGCAGGTAGAGGCGAGCGGAACCATGGGTGGAGCGGTGAAATGCGTAGATATCCATGGGAACACCGGTGGCGAAAGCGGCTCGCTGGGCCTGTTCTGACGCTGAGACGCGAGAGCGTGGGTAGCAAACAGG
+
BBCCCBB@BDADD@BCBCABB?BB>@6::9:@AA<AA>@C<A@@@@@@BBB@CC?BAA@@6;;>BBB?BBCBBBE>CCDDD5C@BB@=3=29::-9;@A<BB>B>ACC<B8;5;@@9>@9>>@;A@@?@@ADC@CBCCCC?B@B@BBBB<AA5:9?>;????8<>=7338@@?><7A<<=6=7==B7=8<<7;BCC>B<<9<>??<BB?8B?@?>9?===>@<9=9:>:;<<=<<<=A?@@7>:<<>:5///5
@N9IO0:01035:06074
TACAGAGGGTGCGAGCGTTGTCCGGAATCACTGGGCGTAAAGGGCGCGTAGGCGGCTGGGTAAGCCGCGTGTGAAAGCCCGGGGCTCAACCCCGGAACGGCACGCGGGACTGTCCGGCTCGAGCATGGTAGAGGCGAGTGGAATTCCTGGTGTAGCGGTGGAATGCGTAGAGATCAGGAAGAACACCGGTGGCGAAGGCGGCTCGCTGGGCCATTGCTGACGCTGAGGCGCGAAAGCGTGGGGAGCAAACAGG
+
CCCCCCCD>BBBBB@@A?79;>;?7B=BBAABBB=BBAAC6;;6;A@>A::5;@?@@@C=CC?BB>@?@AC@AAD;A@@.:99*888<4>;@1B@>@CC?AAA@??D=CA@@>?6:6:BBBCB?@A@<@@A@@=@@@@?@5;6;>B=BB?BBA@@=<237-48<<<CBCCCCCB@;;28-3;2=?A>A>A@?A9:6<?DC@<<<@AACD>C@AA=A@:::ACCAAAA<>>=000+00@@BBB9;;ABB=;;:?
@N9IO0:01046:06109
TACAGAGGGTGCAAGCGTTAATCGGAATTACTGGGCGTAAAGCGTGCGTAGGTGGTTTGTTAAGTCAGGCGTGAAATCCTCGGGCTCAACCTGGGAACTGCGCTTGATACTGACTGACTCGAGTGTGGTAGAGGATAGTGGAATTCCCGGTGTAGCGGTGAAATGCGTAGATATCGGGAGGAACATCAGTGGCGAAGGCGGCTATCTGGACTAACACTGACACTGAGGTACGAAAGCGTGGGTAGCAAACAGG
+
ACEB;;;D;;;;?.44@><@7?AB?B@C=?A@@@9@BBAC;?????=@??@>AA=@@<BA>B9BAAAD?ABABBC>CA<8:98)33::;@>CCG>B?AAA>>?A?AB@@@CCBABBB@@@B@@@A@A=<;;?@:AAAA>A=A=B=CB=B?AAAA@9:6:::A>BB?@@C@@@CABAC>CC>A@BBBDBBCC@AAA@C>CC@JCCBBA@=@@AB=BCDA@?B@<<===9<<:333(33::;<5<;;<>>46657
@N9IO0:01053:06067
TACGTAGGGTGCAAGCGTTAATCGGAATACTGGGCGTAAAGCGTGCGCAGGCGGTGATGTAAGACAGTTGTGAAATCCCCGGGCTCAACCTGGGAACTGGCATCTGTGACTGCATCGCTGGAGTGCGGCAGAGGGGGATGGAATTCCGGCGTGTAGCAGTGAAATGCGTAGATATGCGGAGGAACACCGATGGCGAAGGCAATCCCCTGGGCCTGCACTGACGCTCATGCACGAAAGCGTGGGGAGCAAACAGG
+
BD;;;;:5)544@24:9;5A=@AA?B<@@A??>5>CCCD:::??><?@9959??BBCB???>?>?=?@9=>=<<3>>BC9AA77///494/--(-06//(///:===BCEA@ABBAAABB8<<AAAA=@BC@AAAA.98?8<,0+0,0+0=<7/05<?<<=AC:;;DEBBC@AAABBD6;:<?;@AB=@@BB?BBB>A?;<8;CBC6;;B<A?CBBBBAA@;::=:99=@BAAAA6@;;::;:*9>:::,9992
@N9IO0:01055:06109
TACGTAGGGTGCGAGCGTTAATCGGAATTACTGGGCGTAAAGCGTGCGCAGGCGGTTCGCCAAGTCAGGTGTGAAATCCCCGGGCTTAACCTGGGAATTGCGCTTGAAACTAGCGAGCTTGAGTGCGGCAGAGGGGGGTGGAATTCCACGTGTAGCAGTGAAATGCGTAGAGATGTGGAGGAACACCGATGGCGAAGGCAGCCCCCTGGGTCGACACTGACGCTCATGCACGAAAGCGTGGGGAGCAAACAGG
+
ACCBBCCC=B@AB@@@CC@B@CBA=?497;@AAE>BBCEG?FCCCBBBBBA6:;<@<A@@=A@CCCDD@CCBBED=BBDD;DC>CB?B?B?BBB=B?B?B@@@B@CBC>BA@@BBBABE?BBB@@@A?A@@@ACCBC(994::=:?=AA???BBBBCBCCCB=BBCDCBBBBBBBBB?BA=A=??@<?>==;?@@>A==@;;;;;);BD=ABBBBA@@@BA;;;<<<ABCBBBD>DBBCEDD;BBBBD=@@A;
@N9IO0:01062:06107
TACGAAGGGGGCTAGCGTTGTTCGGAATTACTGGGCGTAAAGGGCGCGTAGGCGGTCTTGTAAGTCAGATGTGAAAGCCCCGGGCTCAACCCGGGAATAGCATTTGATACTGCGAGGCTTGAGTCCGGGAGAGGATGGCGGAATTCCCAGTGTAGAGGTGAAATTCGTAGATATTGGGAAGAACACCGGTGGCGAAGGCGGCCATCTGGACCGGTACTGACGCTGAGGCGCGAAAGCGTGGGGAGCAAACAGG
+
CCBA<7<D@C+ECAA@A@?A@>BC@BGD?@ABAB=CCCCE?HG;:<@BBA@@;;7;AA<@?C?CBBCCDBBBCCE=BBCB8AD<AB@D@CG>AB>B@C@@A;;;7;BBBB@==>00,0@;@CCBC@CD=D@@@=BAB?BB?@<@5;;0;CBCCBBBB?@@@E?J@BCCCB@@@A<=>+0,00+0;=6;7;@<AAA?B@DC@C?DBBBC=@??B?A:;;AAA??@@@@<@@B@??5;;A@@@@2@@@@@8@A@<
@N9IO0:01014:06158
TACGTAGGGTGCGAGCGTTAATCGGAATTACTGGGCGTAAAGTGTGCGCAGGCGGCGTCGCAAGTCGAGTGTGAAATCCCCGAGCTTAACTTGGGAATTGCGCTCGAAACTACGGTGCTGGAGTATGGCAGAGGAAGGTGGAATTCCACGTGTAGCGGTGAAATGCGTAGAGATGTGGAGGAACACCGATGGCGAAGGCAGCCTTCTGGGCCAATACTGACGCTCATGCACGAAAGCGTGGGGAGCAAACAGG
+
CCCCBBBC>CABBBBACC@C@CCC?B?B?BBBBD>BCBDD=CCBBB@BB::6:@9@ABABBE@BBCABA@AA>>>7?A?A6@@AAA=A=AA?BC>B@C=AACAACGEE=B@@@@;>CB;;8;;;@AB?AAA@:6:*.+..*.6<7A?@@CBCBBBCC@EABA=@AA@@ABBBBAAAC?BB?B?BAA?BCBB=AAB?B>BBBB<@<@@BB<B?B?CCBBBB;;;A@A;;;;::>=5>@AABDD:BCAAB=AAA:
@N9IO0:01022:06149
TACGTAGGGTGCGAGCGTTAATCGGAATACTGGGCGTAAAGCGTGCGCAGGCGGTTTTGTAAGTCAGATGTGAAATCCCCGGGCTCAACCTGGGAACTGCGTTTGAAACTACAAGGCTAGAGTGTAGAAGAGGGGGGTAGAATTCCACGTGTAGCAGTGGAAATGCGTAGAGATGTGGAGGAATACCGATGGCGAAGGCAGCCCCCTGGGCTAACACTGACGCCTCATGCACGAAAGCGTGGGGAGCAAACAGG
+
;::;;;@D>CBBBA@@AA<@<@CB?B:;;CBBC=;;;A@5?BBBCCADCB@BCADEE<CCC@AAA@@@;:;BBB;;;:;-9858<<=6;6889.8233888?@38:A9=9;3:494?;:::??<=>@@9??<<===&::;?<?48288;8889=8<87:.67./..335===<<>78,222627=;7=/--*--9(-)-555;;;)222)269169>A==;<A7965///8>BAC<B:::>>>+978=A9AAA<
@N9IO0:01031:06136
TACGTAGGGTGCGAGCGTTAATCGGAATTACTGGGCGTAAAGTGTGCGCAGGCCGCCGAGCAAGTCGAGTGTGAAAGCCCGAGCTTAACTTGGGAACTGCGCTCGAAACTACTTGGCTAGAGTGTGGCAGAGGGAGGTGGAATTCCACGTGTAGCGGTGAAATGCGTAGAGATGTGGAGGAACACCGATGGCGAAGGCAGCCTCCTGGGCCAACACTGACGCTCATGCACGAAAGCGTGGGGAGCAAACAGG
+
?@ACB@B>4<BBCAA@DD?C>@@B>A?B@BBBDD>BBBCC=BBDCBCAA;;5;>AA@;;;@B>BCCBDA@@AABB;;::.:878<8<:<=8<<,9.4=9C>99;@@A;A@A;;8;>CC;;<@BCAB?;;00>@300*0>8>8=8>;@@BCA@BCBB@CABC>CCBEDCBBAB;;;C=@A7;7;;;>@@AA?@?@<@5;;??;?A=@@@0;4;5;=>@@@::;?;;;:;?@@@C<BA@;;;;.;ABCC=@AA>
@N9IO0:01032:06158
TACGTAGGTGGCAAGCGTTGTCCGGATTTATTGGGTTTAAAGGGTGCGTAGGCGGTTTTGTAAGTCAGTGGTGAAATATAGCAGCTTAACTGTTAGGGTGCCATTGATACTGCAGAACTTGAGTACAGATGAGGTAGGCGGAATTGACGGTGTAGCGGTGAAATGCTTAGATATCGTCAAGAACACCTATAGCGAAGGCAGCTTACTAGGCTGTAACTGACGCTGAGGCACGAAAAGTGTGGGGATCAAACAGG
+
BBBBB@C=:989B39@A@7;;D@D>A@@=AB@CG>AA>AJ=CC>CBBCBAA?@@<@CC9@@C@CCCCCCC@CCCC=:9;;;;ABBD?@?BCCB?BCG>;;;@@@<@AAAAA??@AA9??7:9@AABBCBBBBB>?@B@BC?C@C@BBBB?BBBBBCB?BABB<B@@@=ABACBBBBBAA>AA>@@@@DCBBBBBB>B?BBBBC@CCBBB@CA@@A?B@@ABCBC@@@?@@@8:::.:;@?@AB6BA@@@9@@A=
@N9IO0:01041:06113
TACGTAGGGGGCGAGCGTTATCCGGATTCATTGGGCGTAAAGCGCGCGTAGGCTGTTGTGTAAGTTGGGGGTGAAATCCCACGGCTCAACCGTGGAACAGCCCTTGATACTGCGCGACTTGAATCCGGGAGAGGGTGGCGGAATTCCAGGTGTAGGAGTGAAATCCGTAGATATCTGGAGGAACATCAGTGGCGAAGGCGGCCACCTGGACCGGTATTGACGCTGAGGCGCGAAAAGCGTGGGGAGCAAACAGG
+
CBCCBBBFFJ5BB:;;@A<ADD@C@BB>A>>4;;/;BBBD>A;;;CBB@;;8:AAA<@@@@A?AB;??>>,>?>>8@@A;@BA=BCA@=@=AAB=A?C::9B=B<BBBBCBBBCC@@@C?BB>BB?BD>CCBBC?CDABB?A<@<?=AA;@@AA@<@@AAAD?DE:::CA@ABB????BB@C@DCCBBAAA>A@B?A<@@=@=AC@BB@DD>?=?CC=???AA@@AA<?@>9999*9;>ABDD9AAACC>>::9
@N9IO0:01046:06110
TACGAAGGGCTCGAGCGTTAATCGGATTCACTGGGCTTAAAGGGTGCGTAGGCGGACGCGCAGGCATTTTGTGAAATCCCCCCGGCTCAACCGGGGAACTGCAGGGTGAACCGCGCGTCTCGAGGCAAGTAGGGGCTGTCGGAACGCTAGGTGGAGTGGTGAAATGCGTTGATATCTAGCGGAACGCCGAAGGAGAAATCAGGCAGCTGGGCTTGTTCTGACGCTGAGGCACGAAAGCGTGGGGAGCGAACGGG
+
CB<;;<@A8@@@@BB@AA?B?AAA>AB=BA@;;;8;D@BC;@A8@;9:?AB>@A:9;:@@A;;5;;<;<.9@@@@099>>>>$@;@=@@=@5;;;.;=AA@ABCC>CBC?B?BCAA::9?ABAB>AC@BBCBBB:A@@>99494??CDBB>@A799@A?BBDD<947?@8=<>>AAB???C@B=??>05929/88@@8@A::49@>><87.781;?:@AAAABA999>;>97737*7===<BB5=>A@@>???8
@N9IO0:01054:06116
TACGGAGGGAGCTAGCGTTGTTCGGAATTACTGGGCGTAAAGCGCACGTAGGCGGCTACTCAAGTCGGGGGTGAAAGCCCGGGGCTCAAGCCCCGGAACTGCCCTCGAAACTAGGTAGCTAGAATCTTGGAGAGGTCAGTGGAATTCCGAGTGTAGAGGTGAAATTCGTAGATATTCGGAAGAACACCAGTGGCGAAGGCGACTGACTGGACAAGTATTGACGCTGAGGTGCGAAAGCGTGGGGAGCAAACAG
+
ACCC6;;A8;;;A;9;;;>AB@CDAE>@?CCCCL?AAACC;@:;;?000@><00+0<>@BBC<@@BBBBB1BCCC:AAA=CDC9@@@=000==+606(,,-,6/88889+-/883733<8>:>8<::7?6888@?A>===A9=9=;?:?:;;:;<:68.67??7>787BA?BBBA;991=8>A>BAB?A?:97;;:8=7:::9<<<<=A9=?@=??AA:>>>;;;@??9>==888*8;:>?CC5>>@BB:B:6
@N9IO0:01054:06157
GACAGAGGGTGCTAGCGTTGTTCGGAATTACTGGGCGTAAAGGGCGCGTAGGCGGTCCGTTAAGTTTGGCGTGAAAGCCCCTGGCTCAACTGGGGAACGGCGCTGGATACTGGCGGACTTGAGTACCGGAGAGGAGAGTGGAATTCCTGGTGTAGCGGTGAAATGCGTAGATATCAGGAGGAACACCGGTGGCGAAGGCGGCTCTCTGGACGGATACTGACGCTGAGGCGCGAAAGCGTGGGGATCAAACAGG
+
AA@>A;<;0;;;BBBCCC@CC?BB?C?C>ACDFG<9::??-::.:B=??AA?AF@BA@?@;@;@@@9@?CAAAAA6:999-0;+00>>:<0:99*42446?::5:69ACC@A?AB?BBB>BBBBBC?B>BBA@<@BB@AA=@497:<@@?BAAA@@@=B;99.9::@AAA?@@@?@A5;<=A=BBA?B?AB>B@?=@>BAA::9???A@@@@>@@@@@?=?=99;;;5;A;;;@;@@@@BEE:@@@AA;;;;>
@N9IO0:01060:06124
TACAGAGGGTGCAAGCGTTAATCGGATTTACTGGGCGTAAAGCGTGTGTAGGTGGTTGTTCAAGTCGGTTGTGAAATCCCTAGGCTCAACCTGGGAATTGCTTCCGAGACTGAGCGACTCGAGTACGGTAGAGGGCGGTGGAATTTCCGGTGTAGCGGTGAAATGCGTAGATATCGGAAGGAACACCAATGGCGAAGGCAGCCGCCTGGGCCTGTACTGACACTGAGACACGAAAGCGTGGGGATCAAACAGG
+
CCCCCCBB=BBBC?BBBB?B>@@@>999.9??@@<AAAAA:@@@@BBCCCCACE?B@BC>BC?@??@=@5;:AAC=CCC=B;::;BBFFCACEG?JAC:;;B>B?CCBBAAABBABBBCCD@A?@@@?AABBBE>BB?@@=@@BD@D?B?CCBBAA@=@???9>@@@@??A@??:;4;5;=@>AAA;@<;;5;BA?B@BGDC?CB=;;;0<>AAABCECCB;;;ABA@@AAAAA;@@BBCCC;BBBBD<AAA<
@N9IO0:01061:06132
GACAGAGGGGGCAAGCGTTGTCCGGAATTACTGGGCGTACAGCGCACGCAGGTGGCCGGTTAAGTGCCTTGTGAAAGCCCCGCGCTCAACGCGGGGAGGCCAGGGCAGACTGGCGGGCTGGAGGGCTGGAGAGGGTGGTGGAATTGCCGGTGTAGTGGTGAAATGCGTAGAGATCGGCAGGAACACCAAGGGCGAAGGCAGCCACCTGGACAGCGCCTGACACTCAAGTGCGACAGCGTGGGGAGCGAACCGG
+
BBAAB;;;;;*;C?BBBA>@@@>B?DAD@DBBA@:@>@?BAA;;;BBAABB=BA?D>A?A?C>@ABC@D>A@@@A:@>@@7A@@@AAC@CCBBAA5::4;>@AB<A@@=BCB@CCC=CCC=BAC>CCD@CCCBB>BB?BB?C?C@BC@C@CCCECA@>@CDC>BADDCCBBBB@@@;@?@:?5>;;9>9==6<=B?B?@?@B?AA=AA=@AB@??@6:::9?@C@@:???????BAAAAA@@6@???A>A=A<
@N9IO0:01025:06173
TACGTAGGGTGCGAGCGTTAATCGGAATACTGGGCGTAAAGCGTGCGCAGGCGGTTATGTAAGACAGTTGTGAATCCCCGGGCTCAACCTGGGAATTGCATCTGTGACTGCATAGCTAGAGTACGGTAGAGGGGGATGGAATTCCGCGTGTAGCAGTGAAATGCGTAGATATGCGGAGGAACACCGATGGCGAAGGCAATCCCCTGGACCTGTACTGACGCTCATGCACGAAAGCGTGGGGAGCAAACAGG
+
BBBCB@BB=BBAC665<?5>7;=C@D>@@A:;949;::F<@?BABAAAA@=AA<@>A999B>B???@>30///)////&//(/;;;29/883(3,3.3@>B?????@@A@ABB<;<CCC;;;C;;7;CA;;;;;*;CC=B6;8<@BBCCBBCCCBBCCCC?CD@BABBC;;;AAB>BB?B?BBB6::@@<@CCAG@CC@BBCC7;;7;@>BBB:;:>==999;:@=A@B@AD<A@@ABBB;;;;9C9@@@;
@N9IO0:01028:06203
TACGAAGGGGGCTAGCGTTGCTCGGAATCACTGGGCGTAAAGCGCACGTAGGCGGCTTCTTAAGTCGGTGGTGAAATCCTGGAGCTCAACTCCAGAACTGCCTCCGATACTGAGAGGCTCGAGTCCGGGAGAGGTGAGTGGAACTGCGAGTGTAGAGGTGAAATTCGTAGATATTCGCAAGAACACCAGTGGCGAAGGCGGCTCACTGGCCCGGTACTGACGCTGAGGTGCGAAAGCGTGGGGAGCAAACAGG
+
;ADBB9C>>>+A?@;@@B9BBCCE<@:CCCECC@8A<BFG666CCCA@@DG;BD2557;>5;9=>;;7B>9B>>>7>D<EC<?CA<@@;CB=<B=B9<BB@:AA9<;BBAAB@AAA9BBCBCAAA.93/3?BC8=BB@@B8C6:8=88;B<A::>99/3@=<1?48:<?8A?8=27;;;05@6<>>3>78>4==<3;3//(.</..;92990>5>=>=;=????::53?<>8>=-5582722&2<::5-5=92
@N9IO0:01045:06201
TACAGAGGGGGCAAGCGTTATTCGGAATTATTGGGCGTAAAGCGTGCGCAGGCGGTTTTGTAAGCCAGATGTGAAATCCCCGGGCTTAACCTGGGAACTGCATTTGGGACTGCAAGGCTTGAGTACGGCAGAGGGGGGTAGAATTCCTGGTGTAGCAGTGAAATGCGTAGATATCAGGAGGAATACCGATGGCGAAGGCAGCCCCCTGGGTCGATACTGACGCTCATGCACGAAAGCGTGGGGAGCAAACAGG
+
BBBAAACCCB3BC<A@BBACD@CC?B?B@DC@CC>CBBBE>CBBCC@C:99=??9?DD5:9DACC@BBBAB@;;:7;CCC9BB;B@=@;@>BAC?C?CAAACBC>CD=@@CCBB9:::B?@;:;A@@=A??;;;;;;%;;;;=@@CACC?BBCACBAABABB;BCBBBBDCCC@@AB>@@?B?CBC@CCDD@A@@?A?A@@@EDD2AAA;???BAAAAAA@:::?????BB@AA;A@ABBBB9@@BBC>CCC@
@N9IO0:01031:06252
TACGAAGGGTGCAAGCGTTACTCGGAATTACTGGGCGTAAAGCGTGCGTAGGTGGTTTGTTAAGTCTGATGTGAAAGCCCTGGGCTCAACCTGGGAACGGCATTGGATACTGGCTTACTAGAGTGCGGTAGAGGGTAGTGGAATTCCCGGTGTAGCAGTGAAATGCGTAGATATCGGGAGGAACATCTGTGGCGAAGGCGACTACCTGGACCAGCACTGACACTGAGGCACGAAAAGCGTGGGGAGCAAACAGG
+
BBCA@7;;0;C;;5;;9;:@99:@?B@C?CB<;;0<CAAA;A;:;B;:;?@;:;2:C.99::59<<<9:554:;;(444(3891:;=>9<7<>>8>9==:=<?4;69@CACC?BB?CBBBBCBBB;<7;;;BBB<BBBBB?A=B=AA=A?CC@??@::::9:/9>999AAAAB:;;B<AB>B?BBA@;99>299>:?9C;<AHCC@CC?B@<@@555=<<<<<===<7@;:9999+=::>=99&55=C@=CCD9
@N9IO0:01035:06239
AACCAGCACCTCAAGTGGTCAGGATGATTATTGGGCCTAAAGCATCCGTAGCTCGTTTTGTAAGTTTTCGGTTAAATCCATGCGCTTAACGTATGGGCTGCCGGGAATACTGCATAACTAGGAAGTGGGAGAGGTAGACGGTACTCGGTAGGAAGGGGTAAAAATCCTTTGATCTATTGATGACCACCTGTGGCGAAGGCGGTCTACCAGAACACGTTCGACGGTGAGGGATGAAAGCTGGGGAGCAAACCGG
+
C9B?BCABB?B:94;AA=ABBGACBAAB?CD@CB;?<:::.;@@A@?ABA@@@@::::-9:@6::DC;AA=@<?A9AA=??BCAAA@D?AAAA:::5:@>@9??9?>@@@AA9:;@=@A??=??BBCB<B???>ABBAAAACBBABB?BAA3829=<299999(9>1;=1?;933@:6;BB<;A<994:0==:=00*/3:>6;;>>>6<<>:>>;;:<>>>??:::888)8;;=A;<78777)5;9:9.5.5:
@N9IO0:01044:06233
TACGGAGGGAGCTAGCGTTGTTCGGAATTACTGGGCGTAAAGCGCACGTAGGCGGCTATTCAAGTCAGGGGTGAAAGCCCGGGGCTCAACCCCGGAACTGCCTTTGAAACTAGATAGCTAGAATCTTGGAGAGGTCAGTGGAATTCCGAGTGTAGAGGTGAAATTCGTAGATATTCGGAAGAACACCAGTGGCGAAGGCGACTGACTGGACAAGTATTGACGCTGAGGTGCGAAAGCGTGGGGAGCAAACAGG
+
@9;;69C=4:66CCCCCC;D>:CC<B7@7?@A:=6?@@C@7BB=DC65555.5=7<<;;6;C166==C<<+9595)5:<5A@@2CB==9C@@2B:=:=<<<6?;3;<<2;6559;@>A@;@A89559=9C>BB:C=A<<C:>9B:>7;><::;>>=<9<<<<5<8<<==B;;@B9B=:>:BB:BBB:AABC9CBC9B9BBA;CBACB=9@;;;>;;?9@A;@@;@AA9BBA@?:3:?@>?<<.<AB=>6?BB:
@N9IO0:01047:06227
GACGAAGGTGGCGAGCGTTACTCGGAATACTAGGCGTAAAGCGTGGGCAGGTGGTCTGATAAGTCTGTTGTGAAAGCTCCCGGCTTGAACTGGGAGAGGCCAATGGATACTGTCGGACTTGAATGTGGGAGAGGTGACTGGAATTCCCGGTGTAGCGGTGAAATGCGTAGAGATCGGGAGGAACACCAATGGCGAAAGCAGGTCACTGGACCACTATTGACACTCATCCACGAAAGCTGGGGGATCAAACAGG
+
CCBA@;@;9929@>@@;;5::00@;@-0000;;6;:;BE=CAA???9?@?=AC<??ABBBD>AABBBA8=;=>=5?@@AB<@=@A2777==8C9>;73175<8=A<ABBAABBBA?A@@=AA=AAA@@9A?@@=AA@A@A>A=@=@A<A?DA@@@@@>@GDL?CCBBBA@@@@@@AA;AA=A?AAA?BDCC>C;;;6;BCC@CCCCCB?BA<@@@@A=@BBBBCBBBB@C;;;@0;;@@@@A2AABDD@CBB=
@N9IO0:01047:06244
TACGGAGGGTGCAAGCGTTGTTCGGAATCACTGGGCGTAAAGGGCGCGTAGGCGGCCACAATAGTCCGATGTGAAAGCCCGGGGCTCAACCTCGGAAGTGCATTGGAAACTGTGTGGCTTGAGTTCGGGAGAGGAAGGCAGAATTCCCGGTGTAGGGTTGAAATCCGTAGATATCGGGAGGAAAACCGGTGGCGAAGGCGGCCTTCTGGAACGAAACTGACGCTGAGGCGCGAAAGCGTGGGGAGCAAACAGG
+
BB;;66B<;5;;<8<@00*/;479496<@BA:::6:A@?A7;;7;BAAAAA=00+0+00@-00?>A;?@CCAAAD>BAC=BCA8@?>?<?=?@@3:588>?AC?B?BA8@A@@???=AB?BBDF?CAD:>>A@9?9=9:997/7,37(3,26757;6;<AAD9=9698222222222'.8(///&/(/3:6088:5:7;;5:7<8;;;6<:<A??5A=>>@A:8887-575577)22666==-;;;>A56576
@N9IO0:01014:06309
TACAGAGGGTGCGAGCGTTGTCCGGAATCACTGGGCGTAAAGGGCGCGTAGGTGGCCTGATAAGTAGGGGGTGAAATCTCGTGGCTCAACTGCGAGGCTGCCTCCTAAACTGTCGGGCTTGAGCAGAGTAGAGGCAGGTGGAATTCCCGGTGTAGCGGTGGAATGCGTAGAGATCGGGAAGAACATCGGTGGCGAAGGCGGCCTGCTGGGCTCTTGCTGACACTGAGGCGCGACAGCGTGGGGAGCAAACAGG
+
ACCLICCD>BBCC@;:;B?BBC@C@D?BBCCBBC=CCCCC>CD>BB@@@@A?@?<??CBBBB?BBBAAAA2ABBC>BAA@@::7:AAA?BA@@A?=8=@??;?B?BBE=AABBBBC>BB?BAA?????AAABB>A>?9?A393:3::+9;>??>BBB?CC?B@BC>>>BBBBBBBCB;B588;=>:;;5;;5;AA5;1985;5;:>875.5==>:?@?;;;==@=><<??;888======>?3=>=>E:>>>=
@N9IO0:01035:06301
TACGAAGGGTGCAAGCGTTAGTCGGAATTACTGGGCGTAAAGCGTGCGTAGGCGGTTTCTTAAGTCGGATGTGAAAGCCCTGGGCTCAACCTGGGAATGGCACTCGATACTGGGAAGCTGGAGTGCGGTAGAGGAGGGTGGAATTCCCGGTGTAGCGGTGAAATGCGTAGAGATCGGGAGGAACATCAGTGGCGAAGGCGACCCTCTGGACCAGCACTGACGCTGAGGCACGAAAGCGTGGGGAGCAAACAGG
+
AACCC@CC>AABB?BBCB?B;;;B=B5;49;:9C8:;;CD>BBCBBB???@=::8;D>CD?@?@BCC@<<<BBCD;9;@:@@@<ADBB?B?AAA;A?BC?BCBBBBAABCCCD=C?CBBD@AAA@@@;?<=??4::=9>??C=?=?D>E@ABA@@??<?ABB>BB@AAA????@@CC>CC@C?CBBBCBBB?BBC:;9;CBBB<BCBB?BC?CCCCCCABABB;;;@=@@A@@@:@@??@@@5@ABCC>CCB>
@N9IO0:01037:06286
CACGGGGGGAGCAAGCGTTGTTCGGAATCACTGGGCGTAAAGGGCGTGTAGGCGGTCAGGTAAGTGGGATGTGAAATGCCCCGGCTCACCCGGGGACCGGCATCCCAAACTGCCTGGCTTGAGTATGGGAGAGGATGAGGGAATTCCTGGTGTAGCGGTGAAATGCGTAGATATCAGGAGGAACACCGGTGGCGAAGGCGCTCATCTGGCCCAATACTGACGCTGAGGCGCGAAAGCTAGGGGAGCAAACGGG
+
AB@@>@>@';;;A5;;BA=AAADE@D@B@@@@@A9A@@AB?BE?EIHCCCC@BB?BBBB?BB?BCCC>BBBA>>@<000AD7A>CACCBB:BBB3AA>A>B;;;;0;E9@;;:=AB>BB?;;;;BCCC=A@CC?@@@@CD=B@B@CACFAC@@@A;;5;===6:88?=@???989AA>BB>A>???=A=@@<?9949;AA>77373//4::(/*/9:8833338888-33399?3=@A;;;;-9@AAA=??@8
@N9IO0:01038:06272
TACGGAGGGTGCAAGCGTTGCTCGGAATTATTGGGCGTAAAGGGTAGGTAGGTGGTCTCGTTTGTCTGGGGTGAAAGCCTTGAGCTTAACTCAAGAAGTGCCCCAGAAACGGCGAGACTAGAGTCCTGGAGAGGGTCGTGGAATTCCCGGTGTAGCGGTGAAATGCGTAGAGATCGGGAGGAACACCAGAGGCGAAGGCGGCGACCTGGACAGGTACTGACACTCAACTACGAAAGCGCGGGGAGCAAACAGG
+
EECC@CCF>;;;B@B;;;?B;;;CBC@C@;;5<<0;BBEM?GI?CCC@BBB?BC@A@@@AAA000AACDF5A@@C=BB?B>A@@@@<@5;;;;5::9?@@ABB:ABBC8::@CCBBBABBA;;;B@DE?B???@=@AAAA?B>A>@A9A?BBCCCBC@CDDM=AA@AACBBCCBBBL>CC?BAEDL?BB@@=@CC5;6;A=ABBC@DCACCCC?A@@@@BABA@@@>AA@@@@@8@@ABABB9;;<BI?CBC?
@N9IO0:01049:06262
TACGTAGGGTGCGAGCGTTAATCGGAATTACTGGGCGTAAAGCGTGCGCAGGCGGTTTTGTAAGCCAGATGTGAAATCCCCGGGCTTAACCTGGGAATGGCATTTGGGACTGCAAGGCTTGAGTGCGGCAGAGGAGATTGGAATTCCTGGTGTAGCGGTGAAATGCGTAGATATCAGGAGGAACACCCGTGGCGAAGGCGAATCTCTGGACCGGTTCTGACGCTGAGGAGCGAAAGCTAGGGGAGCAAACAG
+
A@ABCCCC=BAABCCABA=@<@:;4;4:5;CCAD>;;;ID?CCC:;;CBBB@BB@BHG<DDE>AB>BBAAAA>>?1<===2<=5:>=A9B:BBC9@<@A>A@?A9?@9?CA<??5949A;:::BCCC???>@@=?<<;;>6>9?<@>AA<???A??;9<?>81?@>>>@>>;=;=<607::>;>@AA:A=<8<<=:@=@?;76<00/=///6=;?;>?>::@<;888299:8;=/<772555&2259:-559
@N9IO0:01053:06279
TACGAAGGGGGCTAGCGTTGTTCGGAATTACTGGGCGTAAAGCGCGCGTAGGCGGTGATCCATGTCAGAGGTGAAAGCCCGGGGCTCAACTCCGGAATTGCCTTTGAAACGGGATCGCTAGAGTCCGAGAGAGGATGGCGGAATTCCTAGTGTAGAGGTGAAATTCGTAGATATTAGGAAGAACACCGGTGGCGAAGGCGGCCATCTGGCTCGGTACTGACGCT
+
BBAA@ACDDD5CC@@:;:@CC@CC=C9:7;BBBB>BCCCJ>B;;;CCCD@@:994:A@AA?BAAABCCBB@BBBC=BBC;DDD8B@@@=AAB?B@B?B@BB=@?8988,:=@;ABBACBAAA??><@BABBBB?<<=7:;9?3818:=<=:::978@<@BBB:B<<;;@>>778<@@;@7;;;?>>:>:9/)///)/0693918333717777133333/3555
@N9IO0:01053:06294
TACGTAGGTGGCAAGCGTTGTCCGGATTTACTGGGCGTAAAGAGCGCGCAGGCGGTCGTTCAAGTCGCGTGTGAAAGCCCCCGGCTCAACTGGGGAGGGTCACGCGATACTGATCGACTCGAAGGCAGGAGAGGGTAGTGGAATTCCCGGTGTAGTGGTGAAATGCGTAGATATCGGGAGGAACACCAGTGGCGAAGGCGACTACCTGGCCTGTTTCTTGACGCTGAGGCGCGAAAGCTAGGGGAGCAAACGGG
+
55556<?9>>:@<.555949=<7;:499)4:<<>8=665>/55<59:@>@?=:96:A?@8@9577737>8;?@@@89:9:9)75::;=>=>=;;08<=3937738377@=?@BB=<<?@???<@<:970779;;38>:@B=B?B?BB=B@CCABBGD@EAA@;@B@@@AAA;;;???8?@=B@AAA>@@AB=@@CAD@CBBCA;;5;;5;>BBCC>BC@AA@BBA;;;=BBC;<;0;B?AAFF;CBBBJ>BCC=
@N9IO0:01053:06306
TACAGAGGGTGCAAGCGTTAATCGGATTTACTGGGCGTAAAGCGTGTGTAGGTGGCCGCGTAAGTCGATTGTGAAATCCCTGGGCTTAACCTGGGAATTGCATTCGATACTGCGTGGCTCGAGTTCGGTAGAGGGCAGCAGAATTCCCGGTGTAGCGGTGAAATGCGTAGATATCGGGAGGAATACCGATGGCGAAGGCAACTGCCTGGGCCTGAACTGACACTGTGACACGAAAGCGTGGGTAGCAAACAGG
+
BBAAAICI>BBBA=@@BB?B?AAA=@@?6<>>>=6;@:9:5:@AABBBCDC?BB@C@CECCC<AAAAA@9;=@@C<;;;0:;;,44395:7<<@6@?B@CCCC@BAAABBCBAA@?<?AA?>::8<<8CB???@9?@?A@@A7B7==6=8BBAAA<848BB=6BBBBBC@@>:;999.=?:A7ADHAECCC@CCC?B?BC>BBCC@BCC=B?BBB?BDEEBA@@A@@@???@@@9@?=??=5?@@@@B;<??9
@N9IO0:01063:06295
TACGTAGGGTGCGAGCGTTAATCGGAATTACTGGGCGTAAAGGGTGCGCAGGCTCCCCGCAAGTCAAGTGTGAAATCCCCGGGCTTAACTTGGGAATGGCGCTTGAAACTACGGGGCTGGAGTGTGGCAGAGGGAGGTGGAATTCCACGTGTAGCGGTGAAATGCGTAGAGATGTGGAGGAACACCGATGGCGAAGGCAGCCTCCTGGGCCAACACTGACGCTCATGCACGAAAGCGTGGGGAGCAAACAGG
+
AAIGCCCG>BBBA@@@A?<@<A@B=CAF?BBCFF?C:;:B6??:@A@A@A@5;;995&55;.45555:;;;;>>48998.8>*00)0)/:)//(43885>C>A<?@A9@>B::;:-;?@>BCBB@@<@@B@@@8;:5;E?C@CACACFBBBCEC;;8;ACB=@@ACCCCBBA;;;B=??<@:???198847>;;8<8>???5588?AC<@>A@CAA997<;778;>==<<777*9779?A@5@@@@B=AAA?
@N9IO0:01015:06328
TACAGAGGGTGCGAGCGTTGTCCGGAATCACTGGGCGTAAAGGGCGCGTAGGTGGCTTGGTAAGCGTGTGGTGAAAGTCCGGGGCTCAACCCCGGATCTGCCGTGCGAACTGCTGAGCTCGAGCGATGTAGAGGCAGGTGGAATTTCGGGTGTAGCGGTGGAATGCGTAGATATCCGAAAAGAACACCAGTGGCGAAGGCGGCCTGCTGGGCATCAGCTGACACTGAGGCGCGACAGCGTGGGGAGCAAACAGG
+
CCB>AAAC=;;;@;55A?>ABB=A<A>@@CCCCF>@@@AA:@@;@AABCBC?;:6;A>@?B>@EECC??;9BB<=7BBC?CCC9CCCC?BBB:B?A@A??A>;9;B@@=@BAA;:<:;BBAAAB@@A@>@@@@@CCC@BB?CFFM=CCE>@@AAAADABC@B?BBBBBBBCAA?;.5555&597:9;7;<<<;>BB?B?==7<7<595:<5?;;A<<;:>:98:;3336<<:::==88<;>>>1::==>64336
@N9IO0:01016:06310
TACGGAGGGTGCAAACGTTGTTCGGATTCACTGGGCATAAAGCGCACGTAGGCGGCTCGTTTAGTCAGTTGTGAAATCCCCCGGCTCAACCGGGGAATGGCATCTGATACTGGCGGGCTCGAGGTCGGTAGGGGTGAGCGGAACTCCAGGTGGAGCGGTGAAATGCGTAGATATCTGGAGGAACACCGGTGGCGAAAGCGGCTCACTAGGCCGACACTGACGCTAAGGTGCGAAAGCTAGGGTAGCAAACGGG
+
AA;;66B@<AABAD9A9@;:506D=CC@BBBBBB=BBCBB;?959A@A@??=995:AB@@A<;;;@;:;>BA@@C;;;;;;*;4;BBFAI@CEG;G@GG@BCCBBBA@@BBB?BBB=BBCAAA?B;:6:;;;;6;?@@BB=A=ABB>BAEJIIICBB?CBAB;<;;AACBBAAABBB:@@5:6:AA=A=AA=@;;;0;;@>BCCCCB;;8;=AA;;;BAA@@@AB@F?BAA;:9/9@99;E@BAAABB<BCB>
@N9IO0:01022:06355
TACGTAGGGGGCTAGCGTTGTCCGGAATCATTGGGCGTAAAGCGCGTGTAGGCGGCCCGGTAAGTCCGCTGTGAAAGTCGGGGGCTCAACCCTCGGATGCCGGTGGATACTGTCGGGCTTGAGTGCGGAAGAGGCGAGTGGAATTCCTGGTGTAGCGGTGAAATGCGCAGATATCAGGAGGAACACCGATTGCGAAGGCAGCTCGCTGGGACGTGACTGACGCTGAGACGCGAAAGCGTGGGGAGCAAACAGG
+
@@B::;CCCJ5BBB>A@A8;:C@CGF?BB;=89D6A@@@D8?@@AAADA;;59:3:9/9>@?:???;@@ABB@@=8??;;;;;*9???2:9,57729///8<8<C@AABCDGDCDC>CB=@@@@A@@<?>A@B?AA?A@>3938494=A?@@A?;=>17373,3:<@ABACA>?@B=7BC@B>B>?:;=?8>9698=8=@?>>>A?<<<6<====>>=<=9:;=<788ACAACC9?:::@@@6AAAAB<ACA4
@N9IO0:01027:06353
GACAGAGGGTGCAAACGTTGTTCGGAATTACTGGGCGTAAAGCGCGTGTAGGCGCCCTGCAAGTCGGGTGTGAAATCCCATGGCTCAACCATGGAAGTGCACTCGAAACTGCAGGGCTAGAGTCCTGGAGAGGAAGGTGGAATGCTTGGTGTAGAGGTGAAATTCGTAGATATCAAGCGGAACACCGGTGGCGAAGGCGGCCTTCTGGACAGTGACTGACGGCTGAGACGCGAAAAGCGTGGGAAGCAACAGG
+
BBBCCA@@::<:CD=AAB>A@@BC>A5:38@BAA:??A@@9A@@9:9BA@@:::99)5;<<7;;BDI>CCCCCJ?FED?CCC=@@;;5;5;;@;A>?99;BABBBBA;@;;:;:;,:=:<:7392887999A=;9?4>B<@=ACBB?B888:8733,3373(3677>?993=933,3371763348<6;<47336;5::693;33--(-4---225..//3,397668//..///&//////(/(...(.388
@N9IO0:01035:06358
GACAGAGGGGGCAAGCGTTGCTCGGAATCACTGGGCGTAAAGGGCGCGTAGGCGGGATGGCAAGTCGGTCGTGAAATCCCTGGGCTCAACTCAGGGGGGTCGGCCGATACTGCCGTTCTTGAGGGATGCAGAGGAGACTGGAATTCCCGGTGTAGCGGTGAAAATGTGTAGAGATCGGGAGGAACACCGGTGGCGAAGGCGGGTCTCTGGGCATTCCCTGGACGCTGAGGCGCGAAAGCGTGGGGAGCAAACGG
+
BBBCB?A@@@,AC9CCDC@CBA;?7;8<@B>>>>7666==6=>7>>>@<B@:>C>6<<<9=<7;5443833399=455=7>>>8BB@@:@><899999$3332;6=???BBBB?DA??<23333(388>;<AA39:@@8;1739,33(333338<37,33737&8999@BACAA@AA?9>;.3.3885<533,3;A=B?BBC=B?=877=09994991//(..3355./)5:535>....5633+3>9B>18;;
@N9IO0:01039:06358
TACGAAGGTGGCAAGCGTTGTTCGGATTTACTGGGCGTACAGGGAGCGTAGGCGGTTTGGTAAGCCCTCCGGGAAATCTTCGGGCTTAACCCGGAAAGTTCAGAGGGGACTGCCAGGCTAGAGGACGGGAGAGGAGCGCGGAATTCCCGGTGTAGCGGTGAAATGCGTAGAGATCGGGAGGAAGGCCGGTGGCGAAGGCGGCGCTCTGGAACGTATCTGACGCTGAGGCTCGAAAGCGTGGGGAGCAAACAGG
+
BBBCC@C8<;@BC@BD;;:9>9<A:=BE>CCBBB<A;99;;:=4AAA;5993=@>@@,;295.9;;)4@:A<6<>6;:=74;:.4;7@=AB=B?BC=@:5:883333&3;844.48.449:::.4444(4;;;7<<<<<<7;04.4:(4.4:98:;;5:8880455:<<>>444444)493:8>:><@<<<8<;;49499.55/////)/)/7:/5555;;556999.559444)4944444&499<>4;594
@N9IO0:01055:06326
TACAGAGGGTGCGAGCGTTAATCGGAATTACTGGGCGTAAAGCGCACGTAGGCGGCTTGGTATGTCGGGTGTGAAATCCCCGGGCTCAACCTGGGAACTGCATCCGAAACTGCCTTGCTCGAGTATGGGAGAGGGAAGTGGAATTTCCGGTGTAGCGGTGAAATGCGTAGATATCGGAAGGAACATCAGTGGCGAAGGCGACTTCCTGGACCAATACTGACGCTCAGGTGCGAAAGCGTGGGGAGCAAACAG
+
@ACCCCFF?BCBCBAABC;@<@@A=@=@>ABBBG=BBABD>CBCBAABB@@>@C@CC@C>AABBC99:4:@?@@@;@EED9BB;@@@<8<:=?=5>?BBB@BBB<AAB>BBBB?C?CCAAABB>>978*8@?@A=B>AAC==085,66=:>;;;:956<653-../7563:///9926284?:8::<>?886;AC3>5<777;3917@=AB<A7:7;5522255:678<=;==9/9<>9888(7675:1<:9
@N9IO0:01018:06377
TACGTAGGGTGCGAGCGTTAATCGGAATTACTGGGCGTAAAGTGTGCGCAGGTGGCCGCGCATGTCGAGTGTGAAATCCCCGGGCTTAACTTGGGAATTGCGCTCGAAACTACGTGGCTCGAGTGTGGCAGAGGAAGGTGGAATTCCAGGTGTAGCGGTGAAATGCGTAGAGATCTGGAGGAACACCGATGGCGAAGGCAGCCTTCTGGGCCAACACTGACGCTCATGCACGAAAGCGTGGGGAGCAAACAGG
+
BA9;<5;5)5B@@;55;95;:AA?<@<@<BAAAC=B@@??5?@@?A???AB=@A=>9??999BAABBB@@CBBCD<AABB:BD<BB?B99:>BC>B?B?BAAAAAABB>BCCCA8858AABBBBBBC?BB889@D@D>AA>B?A?B?BC@BCCCCCB=B;98.9==ABCCCA@@@@B>BA?D><;;ABCCL@BBC@B?BCBB?B?AABD>B@B@CBBCCB;;;@A@;9:BB@@A<A?@?BAB6??@@C=A@@;
@N9IO0:01024:06398
TACAGAGGGTGCAAGCGTTAATCGGATTTACTGGGCGTAAAGCGTGAGTAGGTGGCTCGCTAAGTCGATTGTGAAAGCCCTGGGCTCAACCTGGGAATTGCAGTCGATACTGGAGAGCTAGAGTTCGGTAGAGGGTGACGGAATTCCCGGTGTAGCGGTGAAATGCGTAGATATCGGGAGGAACATCGATGGCGAAGGCAATCACCTGGGCCTGAACTGACACTGAGACACGAAAAGCGTGGGTAGCAAACAGG
+
BCBBDCCF9@@:94;B;;5;9994.3992?@ABD=A@@@@9@;:<BBBBCC@CC@DBBBDBB?BBBBBB@BCCCC8;;5)5=<)59@B8<;CC>8?:?:=BCCCCGDGBBA@=@B;;;;:;DBC@AA=@CC;996;@?AB?B?B@DA8@>BBBA?AA7:444/4;>ABAAAA@>=;81>=7;7<A;;;===8@<<8<8@B?BBAA9CCD<B?CCCACDBC@A>??;A;99<5955&55:;;<6=CBA<@8>BC?
@N9IO0:01048:06397
TACGTAGGGTGCGGGCGTTAATCGGAATTACTGGGCGTAAAGCGTGCGCAGGCGGCTCCTTAAGTCAGATGTGAAATCCCCGGGCTTAACCTGGGAACTGCGTTTGAAACTGAGGGGCTTGAGTGTGGAAGAGGGGGGTGGAATTCCAGGTGTAGCAGTGAAATGCGTAGAGATCTGGAGGAACACCGATGGCGAAGGCAGCCCCCTGGGCTAACACTGACGCTCATGCACGAAAGCGTGGGGAGCAAACAGG
+
CCC@C>>>7<<BCC;;;;255:;A=A6;8;BDBD>ECB@@<A@BABBBA@=;8939>=<A>A<??BECCA@???A9@===*:;.;A;A6@:CDD>C@CCCCCCH;:<F>BCB>A@@1;@:D@@CBBC<>8B<:;;;;%<?=?::5:7<<9B<?@A955<?;;4779@@A@A@?:7394;<8A>CCC@DCCCAE<A?AABBBCCCC2BCC?ICC@BBBCB@:55:@@@B@@@BAA<@@???@@5:4>;=2:??<
@N9IO0:01053:06379
TACGTAGGGTGCGAGCGTTAATCGGAATACTGGGCGTAAAGCGTGCGCAGGTGGTTCGCTAAGACAGATGTGAAATCCCCGGGCTCAACCTGGGAACTGCGTTTGTGACTGGCGGGCTAGAGTGCGGAAGAGGGAGGTGGAATTCCACGTGTAGCAGTGAAATGCGTAGAGATGTGGAGGAACACCGATGGCGAAGGCAGCCTCCTGGTCTAGCACTGACGCTCATGCACGAAAAGCGTGGGGAGCAA
+
BBBA@5;5)5>@@=90/0)/39585>,00??>;5=::;A6;:@?CAAABB>AA>A=@BC@?<@B@ABBBAABBC:????6?C<AACB<??99:59;=@A?>;>3;;@ABBC@BBB=?????>@?@@>A598C=3<<9=5.5+2-89<<;<969?7779888/2229999999999;25505355537222369628(//..(.3.333556788885555222557888:2222&27;9666+7556@
@N9IO0:01055:06377
TACGGAGGGGGCTAGCGTTGTTCGGAATTACTGGGCGTAAAGGGCGCGCAGGCGGCTGCTCAAGTCAGGCGTGAAAGGCCTGGGCTCAACCCGGGAATTGCGCTTGAGACTGGGCTGGCTTGAGTGCGGGAGAGGATGGTGGAATTCCCAGTGTAGAGGTGAAATTCGTAGATATTGGGAAGAACACCGGTGGCGAAGGCGGCCATCTGGACCGCAACTGACGCTGAGGCGCGAAAGCGTGGGGAGCAAACA
+
BABC<FDDDD5A@@BBCC@CC@CC?B>B>BBBBB>BBBDF>DD>CB@A@@@=@A=>996BBB>AA;:<?CBBB@=054;=AAA0555;.55)55)5499>666>9?:9;5<<=6>AA?BCBEFFCCCCJ>AABB6;;B?AA>A>B>BB=BDBABB;;;@CBBA=A>AAABBAAAE@CC::6:?;==?=?;@B?;;;<@<@B@D;;:CCE?BB=AAA8;;BBA??@;;;5;BB<;;0:??>>>=0=9:99)59
@N9IO0:01058:06393
TACGTAGGGTGCGAGCGTTAATCGGAATTACTGGGCGTAAAGGGTGCGCAGGCGCCCCGCAAGTCAGACGTGAAATCCCCGAGCTCAACTTGGGAATGGCGTTTGAAACTACGGGGCGTGGAGTGTGGCAGAGGGAGGTGGAATTCCACGTGTAGCGGTGAAATGACGTAGAGATGTGGAGGAACACCAATGGCGAAAGGCAGCCTCCTGGGCCCAACACGTGACGCTCATGCACGAAAGCGTGGGGAGCAAACAGG
+
@@@ABCCD=CBCBBA?@@=A?ABC@C?B>A@BCC?CCCCC=CD?BBBAAA9.:66>>0>>C:BB;9<B@A>;<<04;44&4?>??@@=AA?BB<B@BB?BCCD>ACE<000/>>>00/5=8<>@@@B>@;:;;;09>3??8B9B?B>???=?A@@=@<900>300//:9;>@@@@@?C=?>30*09;)/(/606///(3386//(//388:*//*/498/---,---667:;;::99?9????AAA6@??BC>;;;=
@N9IO0:01060:06381
TACGAAGGGGGCGAGCGTTGTTCGGAATTACTGGGCGTAAAGGGCGCGTAGGCGGTCTGACAAGTCAGGCGTGAAATTCCCGGGCTTAACCTGGGGGCTGCGCTTGATACTGTTGGGCTTGAATGCAGGAGAGGATGGTGGAATTCCCAGTGTAGAGGTGAAATTCGTAGATATTGGGAAGAACACCGGTGGCGAAGGCGGCATCTGGCCTGTGATTGACGCTGAGGCGCGAAAGCGTGGGGAGCAAACAGG
+
BA;694A?A?0?C>@;;;5>>9CC?C?C=@@DDF?CCCCL>AA>ACCCCED@CC@BCBBBBC@BCBCC@CCCCGC>C8;;0;A9A@5;2:999999$5<<669BABBBDBCBB@CB<@@>AA?99;BB@BBCC?@AB@BB?B8;6;B8;:CCBAA;;5;5<<4<7;>BBA@@9:-33(3-3;6;:=03,3718::493//(//989:6:28;:837373339@;::;:99>DD;@;;;DCC;CBCCC=CA@<
@N9IO0:01077:05761
TACGAAGGGGGCTAGCGTTGTTCGGAATCACTGGGCGTAAAGCGTATGCAGGCGGATCGTTAAGTCGGGGGTGAAATCCCGAGGCTCAACCTCGGAACTGCCCTCGATACTGATGATCTTGAGTCCGGGAGAGGTGAGTGGAACTGCGAGTGTAGAGGTGAAATTCGTAGATATTCGCAAGAACACCAGTGGCGAAGGCGGCTCACTGGCCCGGTACTGACGCTGAGATACGAAAAGCGTGGGGAGCAAACAGG
+
@A;;9:>AAB1B@995@@<@C?CF@D@CCBA::;0;;9AB<BABBB;;;BB@BA?CBAAA?B?AAAACCC19:BB5ABC=BBB=AA@@==?@::8:?BAACC<A@ABABABBBBA@?>=2::?>A<A@<@BAA=AAAA>B>E=@@;;:BCCCCCCBB?B@@@6?=A@@@@@@@@?CCCC?BC=AAB?CABB@CCC@C@;;7;@@A@;;5;;0;>C@@@ABBCBAAAA;::<7::9&77;7333&33><<4:::6
@N9IO0:01077:05804
TACAGAGGGTGCTAGCGTTGTCCGGAATCACTGGGCGTAAAGGGCGCGTAGGCGGCCCGGTAAGTAGGGGGTGAAATCTTGCGGCTCAACCGCAAGGCTGCCTTCTAAACTGTCGGGCTGGAGCACGGTAGAGGCAGATGGAATTCCCGGTGTAGCGGTGGAATGCGTAGAGATCGGGAAGAACACCAGTGGCGAAGGCGGTCTGCTGGGCCGTTGCTGACGCTGAGGCGCGACAGCGTGGGGAGCAAACAGG
+
BBC;<;;@:@BCA@BA@@;@BC?C?B<@???@?A;;<<@@6??6@BAAABD?;:99A:B?BB?AAABCCC3ABAA9000<=;;7;=?@?B?AAD?C?C;;;>B@BBBB>BCCDCCC=BBB8;;BAAC@DCBBB?B;;;BD<@?A@CC=D>BA@@@@A>AB?B@CBBBBCBB@@@BC?7C9BA=;;;?BBAB?B;;69;@@?AAA@ABBD=B?CC?BBBABBCCB?@@>A@@BBAAAAAACCC8@ACCC;@@@@
@N9IO0:01086:05795
GACGAAGGTGGCGAGCGTTACTCGGAATACTAGCGTAAAGCGATGGGCGAGGTGGTCGTGATAAGTCTGTTGTGAAAGCTCCCGGCTTAACTGGGAGAGGCCAATGGATACTGTCGGACTTGAATCTGGGAGAGGTGACTGGAATTCCCGGTGTAGCGGTGAAATGCGTAGAGATCGGGAGGAACACCAATGGCGAAAGCAGGTCACTGGACCAGTATTGACACTCATCCACGAAAGCTGGGGGATCAAAACAGG
+
BBCBC?B@BB>AC;;:;;@C;;9D?D>=..----///;15565--6(---,(*(((*(***,50-//:<<8;;;<<3:<554(45993:7:>:@,999;4:=A?CF@BBBBCLDAA??BB?CB?:;;AA9?@::4;@@AAB?B<@<@A9A>@AABBBC@CBBB=BC@AAB:::BCBCF?BB@B@@A@:?900-0B@@<BCCC@DCBA@@=@@?BBA::6:@@@ABCCCC@A9::A9?9999::):=::::-9??8
@N9IO0:01093:05770
TACGTAGGGTGCAAGCGTTAATCGGAATACTGGGCGTAAAGCGTGCGCAGGCGGTTATGTAAGACAGTTGTGAAATCCCCGGGCTCAACCTGGGAACTGCATCTGTGACTGCATAGCTAGAGTACGGTAGAGGGGGATGGAATTCCGCGTGTAGCAGTGAAATGCGTAGATATGCGGAGGAACACCGATGGCGAAGGCAATCCCCTGGACCTGTACTGACGCTCATGCACGAAAGCGTGGGGAGCAAACAGG
+
ABCE@>>>8;;9@5:;;:=@@AA@=@6:;?@C>8;C??D<??BBCCCC@?;>@=A>A???A=@???CB4:8???7?BDE:CB9B???@C?CCD>C@B999BABCAAABICBBCB@@@AAAAABCBA?@@?@@@@@2@@??B=@>@?B@@@AA;;:===:::.:=?<<@@?BBAAAA;??;?;@A@9<;CG@EGC=B=AB=ABCC7CB@;;5;A@9;9999;;555:=<<?@@@49:=<===0998:?599>:
@N9IO0:01102:05776
TACGGAGGGGGCCAGCGTTGTTCGGAATCATTGGGCGTAAAGGGCGCGTAGGCGGCTTGGTAAGTCCGTTGTGAAATCCCTCGGCTCAACCGAGGAACTGCGACGGATACTGCTTGGCTTGAGTCCCGGAGAGGGTAGCGGAATTCCCAGTGTAGCGGTGAAATGCGTAGATATTGGGAGGAACATCGGTGGCGAAGGCGGCTACCTGGACGGGTACTGACGCTGATGCGCGAAAGCTAGGGGAGCAAACAGG
+
AA;;55@:@:0@>@@BBB<@A>BC@C?BB@@<@B<BBBBF=CC=@@ABCBB@CC>BE?B@BB@CBB@BE>@@CBC>BBC<B@A=@CCC@D@BAA?@?CBBBBCCB?CBBBBBCB=?=@A=@@@AAA9@<@9999*883876?2959A=CCDCBCBBC@BBCC>AAAC@@@A@AA?BB<BA>A?@@@@@<@?<?BA?B@BB?@@@B?BB=AAAA:ABBBBBBCBCBBBBBBBBBA<BBAABFG8@@CBB=?>?>
@N9IO0:01103:05775
TACGTAGGGTGCAGGCGTTAATCGGAATTACTGGGCGTAAAGCGTGCGCAGGCGGCTCCTTAAGTCAGATGTGAAATCCCCGGGCTTAACCTGGGAACTGCGTTTGAAACTGGGGGGCTTGAGTGTGGAAGAGGGGGGTGGAATTCCAGGTGTAGCAGTGAAATGCGTAGAGATCTGGAGGAACACCGATGGCGAAGGCAGCCCCCTGGGCTAACACTGACGCTCATGCACGAAAGCGTGGGGAGCAAACAGG
+
AA<;5===4=<@AA=>>>=A:@@B>A@C?BA@?@8:98@A<?@B@A??;::;00*0@A=B@C?CDBBBCAAABAB9;;;;.;9/9A8A8=:BBB=BACBBBBAB<@@D>BBADDDE)BB?AA@BBBC@B@D?>>><<&8949>A?C@BB?BBBBBAAA:::=5444BBBBCA@??9;5;@?B?BCCGCBBA@DBC@C?;;;FFFF1;;C>BBB@CB@>><0///0/:===BBCD>BAA@AAA2:8>=;3:?A?
@N9IO0:01068:05824
TACGTAGGTGGCAAGCGTTGTCCGGATTTATTGGGTTTAAAGGGTGCGTAGGTGGCTATCTAAGTCAGTGGTGAAATATCTCAGCTTAACTGAGAGGGTGCCATTGATACTGGATAGCTTGAGTACAGATGAGGTAGGCGGAATTGACGGTGTAGCGGTGAAATGCATAGATATCGATCAAGAACACCGATAGCGAAGGCAGCTTACCAAAGCTGTAACTGACACTGAGGCACGAAAAGTGTGGGGATCAAACAGG
+
;:DBBBC?@@=@B<BABB>AAB@B?BBB>BD@DC49959>5>B9>????AA?BB@?>?B>???????>?A?BBBB>BBBBBBB???>A=A??>AAAA:?:A<@@>@:::>?A==>>A?B=BAAAB>A@?>===8<=>:>@<A<@<??9?;=62:B>>:==AE<?;@@B>==:<99///982/7/9AA5::????;:391:9<=949:-33(333337,388<====7733<<<9:::&:>;<?DD5>>@>>3;<<8
@N9IO0:01079:05853
TACGAAGGGTGCGAGCGTTAATCGGAATTACTGGGCGTAAAGCGCGCGTAGGTGGTTTGGTAAGCGATATGTGAAATCCCCGGGCTCAACCTGGGAACTGCATGTCGAACTGCCAGGCTAGAGTATGGTAGAGGGGTGTGGAATTTCCTGTGTAGCGGTGAAATGCGTAGATATAGGAAGGAACATCAGTGGCGAAGGCGACACCCTGGACCGATACTGACACTGAGGCGCGAAAGCGTGGGTAGCGAACAGG
+
BCCCC@CG>BBBCBBA@@>@@CCD?B?B?ACAAB?ABAAC<??@ABBBCBC?CC@CC=B?BB>BBBCBB==<AAB<>=DC8BB<BAAA@C@BBB=B?BBBBB=>>>BD=>>>@:<=8===;8;@@@C9@>>>@AA5AA@@9>156,7:>>?::9<7536AAA9====9::=<>><<49271759<::9;6508=?8;8=?=>=CB9>><??:??>:;;A=>=>>=<<8:;:=>@8@@@>==5>>=<==;>??=
@N9IO0:01081:05833
TACGTAGGGTGCGAGCGTTAATCGGAATTACTGGGCGTAAAGCGTGCGCAGGCGGTTCGTTGTGTCGGCGGTGAAAGCCCCGGGCTCAACCTGGGAATGGCCGTTGAAACTGGCGAACTGGAGTGTGGCAGAGGGGGGTGGAATTCCGCGTGTAGCAGTGAAATGCGTAGAGATGCGGAGGAACACCGATGGCGAAGGCAGCCCCCTGGGCTGACACTGACGCTCAGGCACGAAAGCTAGGGGAGCGAACAGG
+
CCAA@@@C=A@@A@:@;99;=BBB?A6:69AACB=BCDDF7:9BAA@CCBB=@B@B>BBB:==BBBB?BB?@BBA<@9<:1<?9@>>>;F;;;;6;:::8:6;=6=<>8CBB@BCC?@@@?BA???@;=889:9999%7>8>9?9>8?@BA@AAABBB?>8=6BCBB==@A87788:4::7=7CCCBCDCC?CBA4;5;@A@@AA0@CC=CCBAAAA@BAB<;:?;;4:@@ABB<BBBDCCC9AAA@@@BBB@
@N9IO0:01079:05888
TACGGGGGGGGCAAGCGTTGTTCGGAATTACTGGGCGTAAAGGGCGCGTAGGCGGTTGGATAAGTCAGCTGTGAAAACCACGGGCTTAACTCGTGGCCTGCAGTTGAGACTGTCTGGCTTGAGTGTGGGAGAGGAGAGTGGAATTCCTGGTGTAGCGGTGAAATGCGTAGATATCAGGAGGAACACCGGTGGCGAAGGCGGCTCTCTGGACCACAACTGACGCTGAGGCGCCGAAAGCTAGGGGAGGCAAACAGG
+
;;ADDDDDGD"BB::;AA@CC?BB>A?A5<;AA@8@;;;;.:A8AB@@?@??AB@B@C@A@@>@@AAA@??:BBAB:B<?@C>7BB>B>AA??;A=>=@7338;1888<>::;;<=7@B?AABAAAAB<@@BA?B@@@AA>A@B?B@B?28:<<;9>98988.757999<<;;7655277(/(...2749A;533.3...).88999>655/522+222.566.-,20,,-(-29.66---88*--(-55.59;5
@N9IO0:01080:05885
TACGGAGGGTGCAAGCGTTATCCGGATTCACTGGGTTTAAAGGGAGCGTAGGTGGACTTTTAAGTCAGTGGTGAAATCTCTGGGCTTAACCCGGAAACTGCCATTGATACTATTAGTCTTGAATTCTCTGGAGGTAAGCGGAATATGTCATGTAGCGGTGAAATGCTTAGATATGACATAGAACACCCATTGCGAAGGCAGCTTACTACGGAGACATTGACACTGAGGCTCGAAAGCGTGGGGATCAAACAGGA
+
AAAC?AAD>>>@=+00<=9>@@=A?BA?ABA@AA0;;0;C=CEFCCCCCBB?;;7;AACA3@;??;;;@A=@CCC?BBCCCCC?CF?B>@@0;5;;,9:==2448445::?@@?;;;BB=??7A?::9<;4791:<5;886;6>:=AAAA@==<;37-38;;4535>7:<:899?;??;@BE=??BA8?<9::::)0)/6/0/)/67;;;4>97333,337779:;;2344;<=3?9773==1:::==5::B/7
@N9IO0:01083:05861
AACCAGCACCTCAAGTGGTCAGGATGATTATTGGGCCTAAAGCATCCGTAGCTCGTTTTGTAAGTTTTCGGTTAAATCCATGCGCTTAACGTATGGGCTGCCGGGAATACTGCATAACTAGGAAGTGGGAGAGGTAGACGGTACTCGGTAGGAAGGGGTAAAAATCCTTTGATCTATTGATGACCACCTGTGGCGAAGGCGGTCTACCAGAACACGTTCGACGGTGAGGGATGAAAGCTGGGGGAGCAAACCGG
+
B7A?;;;CD?BCB?CAA=ACBB@BBBAB>A@>@E>G@BBA6;;AAB<@;;::<>8888-37@499ED9>>5848?6??5::?973><>:?@:888B7B@@@?CC>B?AAABD9:;@=@B@@=?=AABB;B;;99??AAAA?CCBBBB?A@A>A?AA@299999(9>5<=3=;=;;?928><87=29908:=>6://*/59;6<7<9917:=4::886;?===?;;<888)7877;35557999)557:>0;3;:
@N9IO0:01083:05876
TACGGAGGGGAGCTAGCGTTGTTCGGAATTACTGGGCGTAAAGCGCACGTAGGCGGCTTTGTAAGTTAGAGGTGAAAGCCCGGGGCTCAACCCCGGAATTGCCTTTAAGACTGCATCGCTTGAATCCGGGAGAGGTGAGTGGAATTCCGAGTGTAGAGGTGAAATTCGTAGATATTCGGAAGAACACCAGTGGCGAAGGCGGCTCACTGGACCGGTATTGACGCTGAGGTGCGAAAGCGTGGGGAGCAAACAGG
+
;;9<65;;;&955::;;CG@CC?CC@C@C?BBAAA;A@@@B<BAA;:9833;69:3:=;4?AA?AA6@9748=BCD::9C>DGD:BA@?:><<.A:?9=499;?A9A699889?C@A;;;>BB@BB@BB>BCAA=AC;;;C?B>B>A@ABB;<<BBAA>AAAD>C@BBB@@AB@@=??=?=AA:???=AAAA>AAA<@<??:?AABBCF<??>A>ABC?;;;>?@:99=999BAC499<;>>>0;;;;;3;992
@N9IO0:01085:05885
TACGAAGGGGGCTAGCGTTGTTCGGATTTACTGGGCGTAAAGCGCGTGTAGGCGGGCTGGAAAGTTGGGGGTGAAATCCCGAGGCTCAACCTCGGAACTGCCTCCAAAACTTCCAGCCTGGACTCAAGTAGAGGCAAGTGGAATTGCGAGTGTAGAGGTGAAATTCGTAGATATTCGCAGGAACACCAGTGGCGAAGGCGACTTGCTGGACTTGTAGTGACGCTGAGACGCGAAAGCGTGGGGAGCAAACAGG
+
00/9:27777$//5:<<=9=@76549>@6@9=?>1>9:9<)9;@ABCCCCC?9:959>?:??7>B?CABA,9:9:/:@@;A??=@BCB?C@BBH?B@BBAA5;;5;AA6;;@D?@A@7;::>>@9:5:@BBBB7;:6:BE>B?A?AAA@A@@@@@@@@BBBB=B?CCCBCBCGC?DBAAA=A=@BB@BBAC<;;;9>9?BBBD@CCBB@BBA@C::9C@@@9::???AAAAAAA;@@BBCCC;@@@@@6@>C<
@N9IO0:01086:05895
TACGTAGGGGGCTAGCGTTGTCCGGATTTATTGGGCGTAAAGAGCGCGTAGGCGCCGAGTAAGTCCGACGTGAAATCTGGAGGCTCAACCTCCAGCGGTCGTTGGAAACTACTCGGCTAGAGTCCGGAAGAGGAGAGTGGAATTCCTGGTGTAGCGGTGAAATGCGCAGATATCAGGAAGAACACCGATGGCGAAAGCAGCTCTCTGGGACGGTACTGACGCTGAGGCGCGAAAGCGTGGGGAGCGAACAGG
+
BABBABAGGH5CCA@ABA;@@B>B>BBC>A@@CE?DBBCC=B@@@@>=<::2:::39=?@C>BBC@DBAC@778.8A??;@A>ACCC>A>AA?AB9848>?;;?>>A:AA@ABAA?@889988=<A<A6=>B=;::?>?5;6;9=<@@=B@@@@=<8<=<=6=??A:;;>>?>?;;2;6>>4>AA<A?8818===7>?<<99<<<<AB6??B>@@@A:99:9==87/7A?;8A6:;>?AKH3==A@@<;;;:
@N9IO0:01093:05863
TACGTAGGGTGCGAGCGTTAATCGGAATTACTGGGCGTAAAGTGTGCGCAGGTGGCCGCGCATGTCGAGTGTGAAATCCCCGGGCTTAACTTGGGAATTGCGCTCGAAACTACGTGGCTCGAGTGTGGCAGAGGAAGGTGGAATTCCACGTGTAGCGGTGAAATGCGTAGAGATGTGGAGGAACACCGATGGCGAAGGCAGCCTTCTGGGCCAACACTGACGCTCATGCACGAAAGCGTGGGGAGCAAACAGG
+
BACAA@EC>BCBA@99:;4;.4:A=B@B?CBBBB=A@@@@9@@@???AA>?;::399=???>ADABBCCFBBBBF<AAA@6@A;=@<A577;??9?<?=C888@??CG<??AA>9938@AAABBBAA>@?990<>5:70/+0@B<A?D;;;AAACFGACDHG?ACCBBCBCAA@BBC<@@?B?:;;@CAAC@CCB@B?AAAA6;8;BCC<A?A@BB@@@@:::B?@;;;??;;;6;ABBBCC;@@BBC>@@B@
@N9IO0:01097:05869
TACAGAGGGTGCAAGCGTTGTCCGGAATCACTGGGCGTAAAGGGCGCGTAGGCGGCCTGATAAGCAGGGGGTGAAATCCTGTGGCTCAACCACAGGGCTGCCTTCTGAACTGTCAGGCTGGAGCACGGTAGAGGCAGATGGAATTCCCGGTGTAGCGGTGGAATGCGTAGAGATCGGGAAGAACACCAGTGGCGAAGGCGGTCTGCTGGGCCGTTGCTGACGCTGAGGCGCGACAGCGTGGGGAGCAAACAGG
+
CEFBBAAD=;;;A659;;69<@>B@C?BBCBBBG?BBBCC>CD?DDCBA>?9;;4;?BBA?@@CCAA@@?,?=>@0<@<@???=@@?@;?498=>?9ABAA=@>AABB?BB@@@;<5;@@:??AABA>AA;;;>;;;@<;7;@C@CD>D?BCCAABB@BB@B?89:@;;;B;;<<<<0<<@A>BAB@C;;;>A;:4:>AB?BBBAB:::/9<;;5000000<<=9::==>=:99::?A@@@@3@B;;;.;::5
@N9IO0:01100:05896
GACAGAGGAGCCAAGCGTTGTCCGGATTGACTGGGCGTAAAGCGCACGCAGGCGGAACGGCGCGTGGGGTGTGAAAGCTGGCGGCTTAACTGCCAGTCGCCATCCCATACGGCCGCTCTGGAGCCTTGCAGAGGGCAGTGGAATTGCCGGTGTAGTGGTGAAATGCGTAGATATCTGGAGGAACACCAGTGGCGAAGGCGGCATCCTGGCCCTGTCCTGACGCTCAGGGGCGAAAGCGTGGGGAGCAAACCGG
+
>@B>;A@7:;@=A559698@<G@GFCDAABABBC=;;;@D;@;;;@>?9::=@A?BACC@DDFBBBBB:BBBBBC8@@::259.9<8><@@D@>B@@;==:===>3>==:92929=::>;266<;>:?=??@A=5=999;5>7@@DD?A>@?>@@=B:=CCG>;;;DBCBDCCA@?A854.4388:7;?<=8:99080894<=;;4882=;3>@@B<A@A977797399+337;3;>8>=A?.77=>>09494
@N9IO0:01105:05909
TACGAAGGGGGCGAGCGTTGTTCGGAGTTACTGGGCGTAAAGGGCGCGTAGGCGGCGCTCCAAGTTAGGCGTGAAAGCCCCGGGCTCAACCTGGGAATAGCGCTTAAGACTGGAGTGCTCGAGTGCGGGAGAGGTGAGTGGAATTCCCAGTGTAGAGGTGAAATTCGATAGATATTGGGAAGAACACCAGTGGCGAAGGCGGCTCACTGGCCCGCAACTGACGCTGAGGCGCGAAAGCGTGGGGAGCAAACAGG
+
A?CBB;AAB@0@@A@@;:8;C@CC@AA@@CBBCD>EC@AA0;;0<@@C@A@=::5:;8CC?D?BB<@@?AA@BBC:<>>>2?A8?@BB=?=877)89>?@A@@@<@:>@9:9:ACCBCBCCCCBBBCC=B@???BAAABC?B=?:?A8@???C??>B?AAB?7B><77878=;<A?@@6>*00)/;>6=:==>???<?4=:4375;877/:9,9=>8=>>?A???;;;5;;:>??8?;:9999*9995:1:;<7
@N9IO0:01066:05933
TACGTAGGGTGCGAGCGTTAATCGGAATTACTGGGCGTAAAGCGTGCGCAGGCGGTTCGCCAAGTCAGGTGTGAAATCCCCGGGCTTAACCTGGGAATTGCGCTTGAAACTAGCGGGCTTGAGTGCGGCAGAGGGGGGTGGAATTCCACGTGTAGCAGTGAAATGCGTAGAGATGTGGAGGAACACCGATGGCGAAGGCAGCCCCCTGGGTCGACACTGACGCCTCATGCACGAAAGCGTGGGGAGCAAACAG
+
CCCCCCCC=@@@@>@>::4;=AAC?B=@>BCCCD?CCCBC=CBBAAABB@@9;;@B>BBF?C@BACCD@CBBBAA;@ACC;CD?BB>B?B7;;A<A>A=?A@@@<@AD=C;;;BCC=CD@BBAAABA?C????CCCE)BB@B?A=@<?797A?<</00/><@70//B:?@BA@998A:??:?<99:<@A??<??B?C?AAABBBB2@AA8??@A?:99>>>99/7;8///7:9;;5=@ACCCC:BAB@@8@<<
@N9IO0:01066:05956
TACGGAGGGGGCTAGCGTTGTTCGGAATTACTGGGCGTAAAGCGCACGTAGGCGGCGATTTAAGTCAGAGGTGAAAGCCCGGGGCTCAACCCCGGAATAGCCTTTGAGACTGGATTGCTTGAACATCGGAGAGGTGAGTGGAATTCCGAGTGTAGAGGTGAAATTCGTAGATATTCGGAAGAACACCAGTGGCGAAGGCGGCTCACTGGACGATTGTTGACGCTGAGGTGCGAAAGCGTGGGGAGCAAACAGG
+
AA;;59;;;;*:A@@@BB?@B?BB?B@B?BBBBB>BAABD8;:@@CBBBA@;>>9=??@A9?=?BBBBBB=@<><8=>A5<>?5?@@A<@AA6@:@:@=>>3:9)8377;?><A@499@<@A:??@?=8::8818=<::;5;5;5;9>=??>>??994<>>>9><AABC==>AA;??0818>9===8==<=7<66/66//*/8887;928:5575;;5;@;;;>?>?5;;;;;;1;=>AAAA5??AAA:AAA<
@N9IO0:01073:05942
GACGTAGGGCGCGAGCGTTGTCCGGATTTATTGGGCGTAAAGAGCTCGTAGGCGGCTTGTTGCGTCGTCCGTGAAAACCTGGGGCTCAACTCCAGGCTTGCGGTCGATACGGGCAGGCTAGAGTTCGGTAGGGGAGACTGGAATTCCTGGTGTAGCGGTGAAATGCGCAGATATCAGGAGGAACACCGGTGGCGAAGGCGGGTCTCTGGGCCGATACTGACGCTGAGGAGCGAAAGCGTGGGGAGCGAACAGG
+
CCCCCBBB>BBBB;;:;B?BCC=A<AAB;BB?BB=@AACC=CCC;;<A@AA=AB?BC@CCACCBAABBC@BC;;;;*:29?DD6@A@@;@BB=@@@CC@CDC@CBBB;;;@@8@;;6;BBBBBB?AB?;;;?@2@??@@@?A@C?D?CB@AAAAAAA?ABBC>ABABAA???@@@@@5:;<@<?@A?B?CC?DBA>?<?CC<@ACCBBB<B@B??@A@;;;@@;;;B@AA@CCD;A:;;@A@6AA@@@<;;;<
@N9IO0:01084:05939
TACAGAGGGTGCGAGCGTTGTTCGGAATTACTGGGCGTAAAGCGCGTGTAGGCGGTTCGATAAGTCAGATGTGAAATCCTGGGGCTTAACTCCAGAAGTGCATTTGAAACTGTCGAGCTGGAGTGATGTAGAGGATGGCGGAATACCCAGTGTAGAGGTGAAATTCGTAGAGATTGGGTAGAACACCGGTGGCGAAGGCGGCCATCTGGGCATTAACTGACGCTGAGACGCGAAAGCGTGGGGAGCAAACAGG
+
@@ABBBBB<@@?AAA@@@?BB@CC?B?B@BBBCE<BBBFD=????BA@ABB?BB>B=?>BCC>B@>>>>?AABDC>CC@@AA@2??8><?@A>AAA;?999:::+9?@8ABBAAA:99@A>ABBBBBBBBBBB>?<<4<<6<:=AAA9@@@@AA?@?<>>==3=89<<A>>?@@<@A9=>==<AAA5:5:=8=AA;>:>><A=A>>>AA:>>>=B9==::;;=@=====<<;::1;;>?BBB6>>==@4>:66
@N9IO0:01098:05916
TACGGAGGGTGCAAACGTTGCTCGGAATCATTGGGCGTAAAGCGCACGTAGGCGGCTCGTTAAGTCGGATGTGAAAGCCCCGGGCTCAACCCGGGAAGTGCATACGAAACTGGCGAGCTGGAGTATGGAAGAGGGTCGCGGAATTCCCGGTGTAGAGGTGAAATTCGTAGATATCGGGAGGAACACCAGTGGCGAAGGCGGCGACCTGGGCCAATACTGACGCTGATGTGCGAAAGCGTGGGGAGCAAACAGG
+
BBCH?AAF>BBBDC>@@@?B@@@C@E9=<AA?BE>BCCBB8;;BCB@AAA@=>?<??@AC?A>@@AA=A;;;@@A9;;;;.;B=@AAEEIJ>BB>C@CAAABBBCCFF>CBB@AAACCCC?AAABBA?C@CAAA<ABBBC@B>A>AC>C?BBBBCAA=BDDD<A>ACBBBBA@>99929@?B@AAB@DB>=;>BB<A;?@=A?;:5:==4<:=9<<<==>===?:::<===<@A7::@@@DD5>>??B9>??6
@N9IO0:01103:05919
AACGTAGGAGGCAAGCGTTATCCGGATTTACTGGGCGTAAAGCGCGTGTAGGCGGCTCGGTCAGTCGGACGTGAAATCTCCTGGCTCAACTGGGAGGGGCCGTTCGACACTACCGGGCTTGAGGGCAAGAGAGGGAGGTGGAATTCCGGGTGTAGCGGTGAAATGCGTAGATATCCGGAGGAACACCTGTGGCGAAAGCGGCCTCCTGGCTTGCCCCTGACGCTCAGACGCGAAAGCTAGGGGAGCGAAC
+
F;ECCA@:@@?@@=@CCC@BCD@C@AA@<?A>@@9@@@@C<AABBBCBCBB?BB<@?>>9?899>@?29:AA@AC>BBBB???:?@??;?BCA;?;;;/?<=;9>::;9///659;0@C?AAAB=CB?BGAA@D?DCACB@C@B>B?BB=CCBBCBB@CCCD>CCCCCBBBA@@A5;587-98<4565:::8<A?=377;)/*/:)--(//5////&55599555555555555)55559<<+6555:75
@N9IO0:01109:05943
TACAGAGGTCCCGAGCGTTGTTCGGATTCACTGGGCGTAAAGGGTGCGCAGGCGGCCAGGCAAGTTCGGTGTGAAATCCCGGAGCCTAACTCCGGAATGGCATTGAATACTTCCTGGCTAGAGTATTGGCGGGGGGACTGGAATTCTCGGTGTAGCAGTGAAATGCGTAGATATCGAGAGGAACACCAGTGGCGAAGGCGAGTCCCTAGACAATTACTGACGCTGAGGCACGAAGGCTGGGGGAGCAAACAGG
+
BA@@@BB@BBD>AA?>@A=?A9:9.9B=@AACCDFCDCCC?DH>B@@A;;;=;<4;2::;=B?AA;CB>8;:CBD<AAD9?473<<@=;?AA=A?C@CA?AAA9??>ABBF@B?BB?CBCCB???A=@<???==?'9::C?F?B>BBDD?AA@@@@>??BBB>BCDBBBA>??:98?>893908>@?CBBB?@8:3349<;<;??8?ABB;;7??BBA@888AA>8818::==394:ACCCD3BB99949AA=
@N9IO0:01110:05925
TACAGAGGGGGCAAGCGTTATTCGGAATTATTGGGCGTAAAGGGCGCGTAGGCGGCTTGGCAAGTGGAAGGTGAAATCCCTCGGCTTAACCGAGGAACTGCCTTCCAAACTGCTTTGCTTGAGGCCGGGAGAGGTGAGTGGAATTCCCAGTGTAGCGGTGAAATGCGTAGATATTGGGAGGAACACCAGTGGCGAAGGCGGCTCACTGGACCGGTTCTGACGCTGAGGCGCGAAAGCGTGGGGAGCAAACGGG
+
B@@@>9999:$9B>BBAA<@C?AA?B@C?BB>@@<A@?AD>BA<CB::;BB?AA=CB>A=@A????;?:@<@@BA9?@A;@BB?BCAC?C@;;;<@<AA@AAD@D@CE=BBBCCC>CCB@B;;;:@DD;A@@@<?BAAAB?A3939=6>@@A@@@@@<9::@;@A?????AA@A=@@;9949:??A@BAAA?BBB?B?AA=@A>@?@@;@@=A<A7:::@ABCCAAA@BBAAAB9???;899-9?@BC>BCA<
@N9IO0:01066:05986
TACAGAGGGGGCAAGCGTTATTCGGAATTATTGGGCGTAAAGGGCGCGTAGGCGGCTTTGCAAGTGACGGGTGAAAGCCCTCGGCTTAACCGAGGAACTGCCTGTCAGACTGTGAGGCTTGAGACCGGGAGAGGTGAGTGGAATTCCCAGTGTAGCGGTGAAATGCGTAGATATTGGGAGGAACACCAGTGGCGAAGGCGGCTCACTGGACCGGAACTGACGCTGAGGCGCGAAAGCGTGGGGAGCAAACAGG
+
@@@AA>>>>>0@B=CBBB@CC?DC?C?C@BB?AB<A?>AB5::6:AAAA@@?:96:@A;AAB?AAABBBD<AACC?BBD>ABA?BD6:8;?BCC@C@C@@@=@AAABAACCBCBBC@CF@BBBCE;?A:?9::=BAACCC@D7:8:A9?A@:;;@@@=@AAA;AA???ABA@@A9?>8?>;>9=992:9::=@??<?>AB?CCDAAAA7;?=@:;6;;>BBCBC>>?5;;::::/::<9:9:-:>AAA:@@;6
@N9IO0:01080:05987
TACAGAGGGGCGAGCGTTGTTCGGAATTACTGGGCGTAAAGGGCGCGTAGGCGGCCTGTTAAGTCGAAACGTGAAATCCCCGGGCTCAACCCGGGAACTGCGTCCGAGACTGCAGGCTCGAATCCGGGAGATGGGATGTGGAATTCCAGGTGATAGCGGTGAAATGACGTAGAGTATCTGGAGGAACACCGGTGGCGAAGGCGGCATCCTGGACCGGCATTGACGCTGAGGCGCGAAAGCCAGGG
+
599<;9;>>09?=9:55.559>>9>8=.55599,9@::969C5?>=@@:;5<;5<>C<;4:;@99555)55544904444&44)4447)//(//(/)//::::C99449;783//)///77(/-(--(----//)///7;3:5:395::3888<;5669;;;;25444597////96--/)//)/)/--(-(//)/-738(-/)/77;3:96;:)/)///)/////////388:899044.4444
@N9IO0:01100:05980
TACAGAGGGTGCGAGCGTTAATCGGATTTACTGGGCGTAAAGCGTGTGTAGGTGGCTTCCTAAGTCGGTTGTGAAATCCCTGGGCTCAACCTGGGAATTGCAGTCGATACTGGGAAGCTCGAGTTCGGTAGAGGACGGCGGAATTCCCGGTGTAGCGGTGAAATGCGTAGATATCGGGAGGAACATCGATGGCGAAAGCAACCGTCTGGGCCTGAACTGACACTGAGACACGAAAGCGTGGGGAGCAAACAGG
+
BBBCCBCB=BDBB@@@BB?B@CBB>@@@;@AAAD<@@ACC>BBBAAABBBB?>><>A@C=@?>@BBB@@<;=88929@@8???8?ABFAD@BBB=@<@<<@@@ABBBBCECCC>C?AABBBBBB@BB?BDA@B8;;B?CC@B?BACC>CADDC@@@@?BBCD?CCEFCBA@?@@>>>6AB5;5;DAAACCB>BBAB;ACD8;9;;;;CC7;7;CB>BBCBBBCCBBABBBA;;;0;@A@ABB:BBCGD<B;;8
@N9IO0:01105:05986
TACGTAGGGGGCGAGCGTTGTCCGGATTTACTGGGCGTAAAGAGCGTGTAGGCGGCCAAGCAGGTCTGTTGTGAAAACTGGAGGCTCAACCTCCAGACGTCGACAGAAACCGCTTGGCTAGAGTCCGGAAGAGGAGAGTGGAATTCCTGGTGTAGCGGTGAAATGCGCAGATATCAGGAAGAACACCAATGGCGAAGGCAGCTCTCTGGGACGGTACTGACGCTGAGACGCGAAAGCGTGGGGAGCGAACAGG
+
BBCCBCDDDD2DBCBBA@5;;@;@=ABB:BBBBB=B;;<C>BBCCDBBA00+00+09@;@<A@@AA@??=?@9999-8:A;9848?AA?B?BB?B999@:9:???ACC=B?AAB<?;?A@>@@??9?=@=@B>;>AAA@@:=8=9=:??:====;;;5;>?D;888>;;;?668@?>7@;;95:9:5;:=<5;;=8=:>>?522562;?6?>A6;;;;<<8887687522;557.58575?:2?@B8;77::5
@N9IO0:01108:05985
TACGTAGGGTGCAGGCGTTAATCGGAATACTGGGCGTAAAGCGTGCGCAGGCGGTTTGTTAAGACAGGTGTGAAATCCCCGGGCTTAACCTGGGAACTGCGCTTGTTACTGGCAGACTTGAGTGTGGCAGAGGGGGGTGGAATTCCAGGTGTAGCAGTGAAATGCGTAGAGATCTGGAGGAACACCGATGGCGAAGGCAGCCCCCTGGGTTAACACTGACGCTCATGCACGAAAGCGTGGGGAGCAAACAGG
+
CCCC@@@C=:;;;;6;@@@C@?@@=@000@@>>8888@D;BBAA@A??@A???<?C;AB=?=?BBBB>CAC>>>:?CCC:BC9AA=CAF?BBB:A>A???A@B@CCADDCD@CCBDCDBCBBBBBB>BBCBBCCCC)BC?A?A@C<@@?BCAAABCB???C>CCDCBBBAAB@@@A;@@5;5;>@=AA@A>ABC?B>A@;;;;;);;;09:=<=9:9@=??D;;:?@@9::AA<ACCCDCC:A???A=ABC?
@N9IO0:01113:06007
TACGTAGGGTGCGAGCGTTAATCGGAATACTGGGCGTAAAGCGTGCGCAGGCGGTTTTGCAAGACCGATGTGAAATCCCCGGGCTTAACCTGGGAACTGCATTGGTGACTGCAAGGCTAGAGTGTAGCAGAGGGGGGTAGAATTCCACGTGTAGCAGTGAAATGCGTAGAGATGTGGAGGAATACCGATGGCGAAGGCAGCCCCCTGGGTTAACACTGACGCTCAGGCACGAAAGCGTGGGGAGCAAACAGG
+
CBCDDCCF>BBBB@A@BA<@=@BB9@-00>>>A<;:;CC=CCC@@@B@;;5;:4;?A3AAB6;;;:;@:<<555)4;;;&44)4:7;9>:>>>7>;?>>=BB@B@BCBDCCCCAC;;;DA@@;;;AA@@@@AA@@A'AB@A?B?C>BBBBBCBCCDCGAAA<ABBAABCECCBB;;5;;;?;@AA>AAA@<>==9=-0000??@0=AA<?<??@??CFB???897A:?@@:::,9>><<<<2<<<;<8<>><
@N9IO0:01068:06049
TACGAAGGGGGCTAGCGTTGTTCGGAATCACTGGGCGTAAAGCGCACGTAGGCGGACTTTCAAGTCAGGGGTGAAATCCCGGAGCTCAACTTCGGAATTGCCTTTGATACTGTAGGTCTCGAGTCCGGAAGAGGTGGGTGGAATTCCTAGTGTAGAGGTGAAATTCGTAGATATTAGGAAGAACACCGGTGGCGAAGGCGGCCCACTGGTCCGGTACCGTGACGCTGAGGTGCGAAAGCGTGGGGAGCAAACAGG
+
?B;?=:>F@G+B@;99>@:@C?CDACACAAAAAC=BBBCC8;;;;;;::;@<;;8;@@J=B@=@A@@ACC;;;<C9;;C;B>;99BBC?BB=@@;?2:499?DC<:;:@=9999:49=<999@BB=A=A<??@=A@@;AB?B?B@D?BB@?>AA999;?>?C:@;99878<AA@;AA:>9==8<<<8=:==5;;89=78808=488776//(/02**(**5****2845058988818CCBDEF9AACDE@;;;>
@N9IO0:01071:06058
TACAGAGGGTGCTAACGTTGTTCGGAATCACTGGGCATAAAGCGCACGTAGGCGGCTCGTCAAGTGCGGTGTGAAATCCCACGGCTTACCCGTGGAAATGCGCTGCAGACTGACGTGCTCGAGGACGGTAGGGGAGAGCGGAACTCCTGGTGGAGCGGTGAAATGCGTAGATATCAGGAGGAACACCGGTGGCGAAGGCGGCTCTCTGGTCCGTTTCTGACGCTGAGGTGCGAAAGCCAGGGGAGCAAACGGG
+
ECDBBBBF?;;;CB:BBA>CB@HD@D@BBCBBBC=@@@AA;@;;;B???A?=8949?@AABB>@@@@B@CBBDDD>CCC=BBC@CC?BBD>DCC?BB<;;;BBBBBBCBBBBBBBBCCCCCBBACDA?@;;;;.:@@ABB?B?BCC@CD@CC;;;BB@BBAB=B@@@AAAB@@@??@<AA@C@BBB@C@BB@CCA?B>;;6;@A@@AC@CE@EDD>CA;;;;:@;;;=>>==9904924??<399<;>5ABB<
@N9IO0:01083:06011
TACGTAGGGTGCAGGCGTTAATCGGAATACTGGGCGTAAAGCGTGCGCAGGCGGTTTCTTAAGTCAGATGTGAAAGCCCCGGGCTTAACCTGGGAACTGCGTTTGAAACTGGGAGACTTGAGTGTGGCAGAGGGGGGTGGAATTCCACGTGTAGCAGTGAAATGCGTAGATATGTGGAGGAACACCGATGGCGAAGGCAGCCCCCTGGGTTAACACTGACGCTCATGCACGAAAGCGTGGGGAGCAAACAGG
+
BBBBC;;;,4;@:A?;:;?B?AAC@B5:;;:8?4=9??@7>?CAAAA?><8993:=8=A?B>AABCCC@@@CCD6;:B@7BC=CC@B@B@CCC>C@CCBBBBC>BBC=A@?@<@BCCC@9::A@@?;@89:CCAAA'::6:>A>A>A@@@@<>?98889:92:@ABBBBBBB>>?E<@??A>;;;?BBCB@BCB@DA@AABLHI5BBB=B?B?B@@AAAABBBBBCCCBBBED@EBA@BAA.;;;BC=DEJ=
@N9IO0:01094:06053
TACGGAGGGTGCAAGCGTTATCCGGATTCACTTGGGTTTAAAGGGTAGGTGTAGGCGGGTGATTTAATGTCAGTGGTGAAATCATCCGGGCGTCAACCCGGAAATGCCATTGATACTATTTATCTTGAATCTTGTTGAGGTAGGCGGAATATATCATGTAGCGGTGAAATGCTTAGATATGATATAGAACACCGATTGCGAAGGCAGCTTACTAAACAGGCATTGACGCTGAGGCACGAAAGCGTGGGGATCAAACAGG
+
BBCB=@@@:AADC@BBBB?B>B:B>@@=A=00)-7/79(,,(,,(,--(-877:///;3///99(/)////88::043::./////)//(33333-33(3-33(3382664////88;;;5;>?;5::3///59938=87@??8?>7;6;A@AA???BBBCBB?A@@C=@@@C@CBBCB;;;@@@@;;5;AA>@@@6:9::4:;>>@@A=@@@@@9@;;7<;<=ABBAA>>00,0<>=>?6===9:::-;:9::,999:
@N9IO0:01095:06025
TACGTAGGCAGCAAGCGTTGTTCGGAGTTACTGGGCGTAAAGAGTACGTAGGCGTTTGCTAAGTCTGGTGTGAAATCTCCTGGCTTAACTGGGAGGGTGCGCTAGATACTGGCAGGCTTGAGTATGGGAGAGGAGAGTGGAATTCCTGGTGTAGCGGTGAAATGCGTAGATATCAGGAGGAACGCCGGTGGTGTAGACGGCTCTCTGGACCATTACTGACGCTGAGGTACGAAAGCGTGGGTAGCAAACAGG
+
CBBAA@B=@9;:B5=AAA:@@=?<3>@?>@BBBC>C8;:D>B:::EDCB@?:>>??8?AAB<A>>>@=??@AAB=A@?@1785;;9B9::BB=BBB>BBCBAAEDBA@CCB?777>@B7:;BBCBCC>BCCC@BBBBBB?B@C@C?CB<A@BBBBA<A:;;6;@ACCCCGCCBBCD?CC@B@BDC?A>;;7;BBCCCCC?@@@DBBC@CCACC9;;BBABA@@;;;=AA?;;;6;;CCDD?CC;;;B<;;;=
@N9IO0:01100:06057
TACGTAGGTGGCAAGCGTTGTCCGGATTTACTGGGCGTAAAGGGCGTGCAGGCGGCTTGTTAAGTGCAGGGTGAAAGCTCCCGGCTCAACTGGGAGAGGTCCTTGCATACTGGCGAGCTCGAGGGAGGCAGAGGAAAGTGGAATTCCCGGTGTAGTGGTGATATGCGTAGATATCGGGAGGAACACCTGTGGCGAAGGCGGCTTTCTGGGCCTTACCTGACGCTGAGACGCGAAAGCGTGGGGAGCGAACCGG
+
CCAA@BB@CC@DC7;;?@<@?D@D=;;;)999<<6>GCCB29;6;BBBBDMABB?BCAFEBEBBBBCCCF?BBDE:;:@AA<A>BBCEAFCCD>ABAB?CC@G@CCDCB@@@?DBAA:<;BBBB9;;?AAABB@CG@CAA?@>A9@@;?=?@@AABC?CBBBBBCBBAA:;;?@;;;6;A>A?9;;?;:;@>@@A=@=@CACCC>CBBC=B@C@AB>A;;;@@;;;;@@@BBBB<C<<<BBB3AAB@@?B>C@
@N9IO0:01064:06069
TACGTAGGTGGCAAGCGTTGTCCGGATTTACTGGGCGTAAAGAGCGCGCAGGCGGTCGTGCAAGTCGCGTGTGAAAGCCCCCGGCTCAACTGGGGAGGGTCACGCGATACTGCTCGACTCGAAGGCAGGAGAGGGAAGTGGAATTCCCGGTGTAGTGGTGAAATGCGTAGATATCGGGAGGAACACCAGTGGCGAAGGCGACTTCCTGGCCTGTTCTTGACGCTGAGGCGCGAAAGCTAGGGTAGCAAACGG
+
AAIHCBB@CC@DC?B9;9?BBB@D;;9:6;BBAB=AAABB=BAAAB??:>>;00+0;;=::?9>><799:@?@?>687777'9;ACCD@CCBBB9BCB>CBBAB>>>@@ABBBBBBBB@>>><A<?BB?BB?AB7>:=>=6<1818A4=:>>>@@AA=AAAE:>>>>>>===6///918:4;,66<6<:55/555/5;<8?;@8?845.9.4==8=?5>:=======9<::544)599;>?8==;;;;2555
@N9IO0:01064:06106
TACGGAGGGTGCGAACGTTAATCGGAATTACTGGGCGTAAAGCGCGCGTAGGCGGTTTGGATAAGTGGGGTGTGAAAGCCCCGGGCTCAACCCGGGAATTGCACTCCAAACTGTCAGGCTAGAGTATGGTAGAGGGAGGTAGAATTTCCTGTGTAGCGGTGAAATGCGTAGATATAGGAAGGAATACCGGTGGCGAAGGCGGCCTCCTGGACCAATACTGACGCTGGAGGTGACGAAAGCGTGGGGAGCAAACAGG
+
A@<;45;>9<BBBCACCC@D?A?A7?5>59999?9@@;BB<BBA@@AA??:8;:4::(-(---(-////&/79<<<25555&59)55<A8>>6=>3;5;7;:;;=>7::4:@@?@AC?BB;;:BBDAB?CA@@@E=@;:@CCC<BA<??A?@>?@@>A?B<??8?A?@@BCBB;9;9;?:?7@<@@<7;5:;9998.4.4:.4.5<8<>8<<5;7:::9944494/)/;)////9;;1<555:::.;655@45455
@N9IO0:01068:06076
TACGTAGGGTGCAGGCGTTAATCGGAATTACTGGGCGTAAAGCGTGCGCAGGCGGCTCCTTAAGTCAGATGTGAAAGCCCCGGGCTTAACCTGGGAACTGCGTTTGAAACTGGGGAGCTGGAGTGTAGAAGAGGGGGGTGGAATTCCAGGTGTAGCAGTGAAATGCGTAGAGATGTGGAGGAACACCAATGGCGAAGGCAGCCCCCTGGGTCGATACTGACGCTCATGCACGAAAGCGTGGGTAGCAAACAGG
+
ABBECCDC?CBBAA=@A@<@=ADD@D?B>B;;;D>::9CF>CBB@????@@?:97:BC@C@B@CDCDCCCCCBDD6;9:9-;C/998<7:8:@@<@@CBA?@?B<BBE>BABDG;AAA@@=?ABAACBA>A?<<<<<&?;?C?B@B@BB@BFCECB<;6@@B=;:;CCCCCGCCC;;7;?>A?@@B=A=AB;@@A=@;;99>@@B0BCD=BCDCCCBBBCC;;:A@@?@CACBB=BBBBBC<AAAABC>BBB>
@N9IO0:01081:06106
TACAGAGGGTGCAAGCGTTGTTCGGAATTATTGGGCGTAAAGCGCGTGTAGGCGGCTTTGCAAGTCGGGTGTGAAATCCCTCAGCTCAACTGAGGAAGTGCGCCCGAAACTGCTTTGCTTGAGTACCGGAGAGGATGGTGGAATTCCCCAAGTAGAGGTGAAATTCGTAGATATGGGGAGGAACACCGGTGGCGAAGGCGACCATCTGGACGGATACTGACGCTGAGACGCGAAAAGCGTGGGTAGCAAACAGG
+
;;:AB;;;0::@A=@@@@?CC@@@<?;@:?>:??9@>;<;5;:9:9949=>:==:=@@4:99)/////)//556>4>>>6<<9////:)//99;5=7:4449993;=<455665@9@@@>BBB@BA>A:0000*/-60-/)/)/)///&/)/45599.55<<5;9>;?AA;;<CBGG3::3919::=A>::5;BB4;6;@;;5;;;AA7;;@>A;;<;;;;;<@BABABBA;;<;.;;;;;;0;;;:;A8A@B?
@N9IO0:01086:06072
TACGTAGGGGGCTAGCGTTGTCCGGATTTATTGGGCGTAAAGCGCGTGTAGGCGGCCAGATAGGTCCGTTGTGAAAACTCCGAGGCTTAACCTCGAGACGCCGACGGAAACCATTTGGCTAGGAGTCCGGAAGAGGAGAGTGGAATTCCTGGTGTAGCGGTGAAATGCGCAGATATCAGGAAGAACACCTATGGCGAAGGCAGCTCTCTGGGACGGTACTGACGCTGAGACGCGAAAAGCGTGGGGGAGCGAACAGG
+
BBCBC@A@@@,>>:;5<@<A<B>B>AA?;???BA=BBBDC>C@@@BAA?==:9:3:<@=@??;8;@:@@000:869(,--(-//(/3,4.45:<==<<;;;:=>9929@8@=BBC=B=BB;;4;;::=B=@?99;=AAA@@@?B=A=B?@@<@@CAAAA;?;;;/;A;;;B@@@AAABB?B@??;;;;9<:::9;::=>:@?A;;;;;;;;/7?A38:?@:99>999=:999A;:::*::555555$55;996;==5
@N9IO0:01086:06096
TACGTAGGGTGCAAGCGTTGTCCGGAATTATTGGGCGTAAAGAGCTCGTAGGCGGTTTGTTGCGTCGGCTGTGAAATCCCGAGGCTCAACCTCGGGTCTGCAGTCGATACGAGCAAACTAGAGTGTTGCAGGGGAGACTGGAATTCCTGGTGTAGCGGTGAAATGCGCAGATATCAGGAGGAACACCGGTGGCGAAGGCGGGTCTCTGGGCAACAACTGACGCTGAGGAGCGAAAGCGTGGGGAGCGAACAGG
+
CCCCBBBB=BCBC<@:;;?BCD@C@G>A>AD@DD=BBBCC=?:::@@??:>6>=8BB<???AA99:D@CCBBAAA<ACD<BBB?ABBB?C?BBBB>BC@??BBFAAABABA???BB>CBBB::9A@5::BBDD9AABBBB?C@C@B?CB@BAAABBB?BCBD@999A999A@A?@@@799?A>ABB?B?AA>ABB@B?BBB=BBBBBBB=AC?>><?9::@@@AAAA?BCABBB=AABBBBB8@@?@??>>>?
@N9IO0:01106:06086
TACAGAGGGTGCGAGCGTTAATCGGAATCACTGGGCGTAAAGCGCGCGTAGGTGGTCTGTTAAGTCGGATGTGAAAGCCCTGGGCTTAACCTGGGAATTGCATTCGATACTGGCGGACTTGGAGTGTGGTAGAGGGAAGTGGAATTCCCGGTGTAGCGGTGAAATGCGTAGATATCGGGAGGAACACCAGTGGCGAAGGCGGCTTCCTGGACCAACACTGACACTGAGGCGCAAAAAGCGTGGGGAG
+
CCCCCDFJ>BBBB@@?@@<@=A@@=@?B?@@BAD>::;AC<BB@@????BB?@A>ABCBC?C>A?AA?A;899@@8??A=CCC=CB:<:;AFIIFJAG;;;BB?BBCCDA@@;00-0@B;B?CB;<;A<@@@@@?9@<=??:@=A5;;0;5;BBAAAC@CCEC>C@@@AAAAA@;;;A<AA>B@BCBAD;<;AFCD@B@CC@CC>B>BB@CC?B>@@@@BBBCCCD<<5;@;;;;;';;8@:>>/:<
@N9IO0:01113:06099
TACGTAGGGTGCGGGCGTTAATCGGAATTACTGGGCGTAAAGCGTGCGCAGGCGGCTCCTTAAGTCAGATGTGAAATCCCCGGGCTTAACCTGGGAACTGCGTTTGAAACTGAGGGGCTTGAGTGTGGAAGAGGGGGGTGGAATTCCAGGTGTAGCAGTGAAATGCGTAGAGATCTGGAGGAACACCGATGGCGAAGGCAGCCCCCTGGGCTAACACTGACGCTCATGCACGAAAGCGTGGGGAGCAAACAGG
+
BB@@??;=6=BBBC=@;;59.:9>7@;A?B;;;D>@@ABB=BBCCCAAA@@=999:FF@HAD?BBABBCBBBBBA9;;;;.;9.9>.5.5749;0;59:ABA@?6?@?8>:@@ADD:CC?BCBABAC7;7<799999%9@9>47/36;<7=BAABA@@@:::388<8<A@@@;888B=@@@D@BBC@CCBA@CBB>A?;;;CCCD5BBI?GBB?BB@>><00000/9AAA???B;A==<<<<(3338;3;<B7
@N9IO0:01099:06135
AACGTAGGACACGAGCGTTATCCGGAGTTACTGGGCGTAAAGGGCGTTTAGGCGGGTGATTAAGTTTGCTATGAAAGCGCCGGGCTAAACCCGGCGAGGCTGGCGGATACTGGTCATCTGGAGTGGGGCAGAGGAAGGTAGAATTCCGCGTGTAGTGGTGAAATGCGTAGAGATGCGGAGGAATACCAGTGGCGAAGGCGACCTTCTGGGCCCTAACTGACGCTGAAGCGCGAAAGCATGGGGAGCGAACGGG
+
F9B=;;B?CDBBBBBAAA?@AA=A=999=A@@@B=BBCBB>BB=BBBB>BD@@@@<9;9B@C=BBF>CCCBAABA<B;;;<AE;BBBC?CD?K@D@;;7;AC=BB?B@AAAA@C<;;BBC?CCCCLG;BBBCC>B@B@BAAA=C?A>ABB;;;BBCD@DCCC>CCEHCBBCBB@@DE;<<AC@DCC;;<BB@@@@-0-00>@=?;AABB<BB<??8::BBBAB;;:;>??;;9=5=:99@@@5@::9@;>@B;
@N9IO0:01105:06132
TACAGAGGGGGCAAGCGTTGTCCGGACTGACTGGGCGTAAAGCGCACGCAGGCGGTCACGGGCGTCGGTGCTGAAAGTGCACTGCTTAACAGTGCAATGCGTACCGATACGCCGTGACTCGAGCAATGCAGAGGCCAGTGGAATTGCCGGTGTAGTGGTGAAATGCGTAGAGATCGGCAGGAACCAGACCCAAGGGGAAGCCAGCTGGCTGGGCATTTGCTGACGCTCATGTGCGCAGCGTGGGGAGCGAACTGG
+
BB:9:BBEDL5A@<<=00+//73:6;=>99<000*-----(--//:==<??<7;4::::88,.----(-7///::17/4//////;29.455555<8=<<<<5/)/////::,/9=;990//98939;4555949795555:5:499.5.5<666=<59599)95555<<<<<::;.55/5;)/)///7;)/)/::*747:.//9//)/77:(/444(4388:;;;://///6//333387777&33777,3333
@N9IO0:01065:06185
GACGAAGGATGCAAGCGTTATCCGGATTCATTGGGTTTAAAGGGAGCGTAGGTGGCCTTATAAGTCAGTGGTGAAATCTCTGGGCTTAACCCAGAAATTGCCATTGATACTGTAGGGCTTGAGTATAGTTGCCGTTGGCGGAATATGACATGTAGTGGTGAAATACATAGAGATGTCATAGAACACCGATTGCGAAGGCAGCTGACGAAACTATAACTGACACTGAGGCTCGAAAGTGCGGGGATCAAACAGG
+
BBCCC>B@=;;BB>BBBB@DCC?C@BB@BBB>BA8==387*8?7>>@A?<>9::5:@C?BBC?BBA@@@@=@@@C<A@@@BBB9@A5<5;A;ABEE?E;;;=AA=AAAAABBBBBC=CB@CBBBBBCBB8;;6;<?C@CHAB@CCCCBBAA@>>?::6;ABB<BCAAAAAAAA??:::@9:;5;@A:@@A>AABB5;5<??@A@@BBBD;BAAAB?C;;;CAA;;;;5:@???B=>==9999*7>>=B>;::?
@N9IO0:01077:06180
TACGTAGGTGGCAAGCGTTGTCCGGATTTATTGGGTTTAAAGGGTGCGTAGGTGGCCCTGTAAGTCAGTGGTGAAATATCTCAGCTTAACTGAGAGGGTGCCATTGATACTGCAGGGCTTGAGTACAGATGAGGTAGGCGGAATTGACGGTGTAGCGGTGAAATGCATAGATATCGTCAAGAACACCGATAGCGAAGGCAGCTTACCAAGCTGTAACTGACACTGAGGCACGAAAAGTGTGGGGATCAAACAG
+
BBCCCJG:994;;8@>;@7:AA5A7?C?6BB;C>7B>5C>5B>7CC@A:9;439-33(38AA7BB>>>@D:=BC>7A@;=BB=<<;:>;>>;;;<;>7===9==8:::>;;<>::=7@;7;@::A:?@AAB@C7;;B:>C:B:B9;<>C:>C>BC=A7<@?:3?AA=====;;;;;;<<8<<7:9:399<544::.405:::<7<<0504499>>5;@;?9;;;66679995555&59;;<>>0=<;;;0555
@N9IO0:01083:06203
TACGGAGGGTGCAAGCGTTATCCGGATTTATTGGGTTTAAAGGGTCCGTAGGCGGACTCGTAAGTCAGTGGTGAAATCTCATAGCTTAACTATGAAACTGCCATTGATACTGCGGGTCTTGAGTAAAGTAGAAGTGGCTGGAATAAGTAGTGTAGCGGTGAAATGCATAGATATTACTTAGAACACCAATTGCGAAGGCAGGTCACTATGTTTTAACTGACGCTGATGGACGAAAGCGTGGGGAGCGAACAGG
+
BC:94:@>8;;;C=A;;;>AAB?D?BBE<AA@CC>CC<??<?C=BC@;;;I@CCFBAA??@A>AAAABBB?BCCA=@?:::;;;;<@B?B;;;;;B=BBCC@CC<;;FBBBB;;;0;;;;?@?::;.:9<<?:@==98;;9<6==178==999?===8>?@@9??:::A???DD>?@?=AAA;?==*0+06::?C?B????<989=897<?<?5?<A?:;:00//99;6>>>>?3;;;;===0<;;?@:9::>
@N9IO0:01093:06197
GACAGAGGGTGCAAACGTTGTTCGGAATTACTGGGCGTAAAGCGCGTGTAGGCGGCGTGGCAAGTCGGGCGTGAAAGCCCACGGCTCAACCGTGGAAGAGCACTCGAAACTGCTTCGCTAGAGTTCTGGAGAGGAAGGCGGAATGCTTGGTGTAGAGGTGAAATTCGTAGATATCAAGCGGAACACCGGTGGCGAAGGCGGCCTTCTGGACAGTGACTGACGCTGAAACGCGGAAAGCGATGGG
+
CCCCCBB@8@A@AA;A@A=@@=@C>@5:6:@@BB=BA;;;0;AB@A@BABB@CDACAAA@AA9@A;;;0;BBCCD?CCE>C@A?BB00,0:@<<9@>A;<<CBBBBBC>BCCCB?B???A???>999B@CBBB@B@B@BC@C?@@??;>;@ABBBBB?BBBB=A=@@B@@@A@@<<8<>=8<<:::5;9>?:>>C=A=>=9=18188816=8768;85577879255(5755+57.778:@@>>
@N9IO0:01093:06198
TACAGAGGGTGCGAGCGTTGTCCGGAATCACTGGGCGTAAAGGGCGCGTAGGTGGCTTGGTAAGCGTGTGGTGAAAGTCCGGGGCTCAACCCCGGATCTGCCGTGCGAACTGCCGACTCGAGCATTGTAGAGGCAGGTGGAATTCCGGGTGTAGCGGTGGAATGCGTAGAGATCCGGAAAGAACACCAGTGGCGAAGGCGGCCTGGCTGGGCAATTGCTGACACTGAGGCGCGACAGCGTGGGAGCAAACAG
+
AAACBBBF>BBBB?;A@@<@BC<A>B?AAAA@AA<ABBCE=BB=BBBDDCC?:949@<@<???BBB==;@=AA?:2?AA>BBB8@<<;4:99+7,/////5.5555;;6566=166>><<<;;==156659945554;;9>:>9<7<@6==?;;;;955.55555;55/////;4:)//)//)5547;9::5:<:5:59924344.3777*7>5<4::;:;;<<;;7817;<;;=0//:///)/;778/337
@N9IO0:01098:06194
TACAGAGGGGGCAAGCGTTATTCGGAATTATTGGGCGTAAAGGGCGCGTAGGCGGCGATTCAAGTGACGGGTGAAATCCCTCGGCTTAACCGAGGAACTGCCTGTCAGACTGGATTGCTTGAGGCCGGGAGAGGCGAGTGGAATTCCCAGTGTAGCGGTGAAATGCGTAGATATTGGGAGGAACACCAGTGGCGAAGGCGGCTCGCTGGACCGGTTCTGACGCTGAGGCGCGAAAGCGTGGGGAGCAAACAGG
+
BBBB@:;;;;*;C>BB@@=@B?AA?B?B?BC@CD>CBCDD=AA=AAB==8738939CAA?BB?AA@A@A?9>>>?7?CD>BBB?A@<@?B?BA@:<:<>><=@AAABBBDCB>BB;==A>@??>>;??598BB@CC??<</60/)/;)//6=A@ABB?BBBB<@?A@@@>@A??<?A8@@7;7;@A<@ABB@BCC?B><;5;AABDCF@CDAEAC?AABBDBAA@;;6<BBBBC;@@B<<<<.;;;@A<BCB?
@N9IO0:01099:06169
TACGAAGGGGGCTAGCGTTGTTCGGAATTACTGGGCGTAAAGGGCGCGTAGGCGGCCTTGATAGTTGGGCGTGAAAGGCCTGGGCTTAACCCAGGAACTGCGTTCAATACTGCGAGGCTAGAGTGTGGGAGAGGTTGGTGGAATTCCCAGTGTAGAGGTGAAATTCGTAGATATTGGGAAGAACACCGGTGGCGAAGGCGGCCAAACTGGACCACAACTGACGCTGAGGCGCGAAAGCGTGGGGAGCAAACAGG
+
AA@@>@BDEF1CC;;;B@<@:5;B?B?C@CCCFE>BBBBC8@?699@A@@A<9:6;??9?@BBBCADD>A@ABCC=B>A>BAD=AA<@:<;56:1:0//>>>?073,378;;;;9838:9>?@788BF<@AAA=A>?8>A3917;??7==@>?@00/)/.3;0838557>5625388-505838;>2:15:6=>>;?<;;17/78'58745515<@:?868>??:::@<@672;7/9@A=>>>2=><<<6=>>:
@N9IO0:01101:06175
TACAGAGGTCCCAAGCGTTGTTCGGATTTACTGGGCGTAAAGGGTGCGTAGGTGGCGAGGTAAGTTCGATGTGAAATCTCCAAGCTCAACTTGGAAATGGCATTGAATACTATCTTGCTTGAGGGTCGGAGGGGAGACTGGAATTCGTCGGTGTAGCAGTGAAATGCGTAGATATCGAGAGGAACACCAGTGGCGAAGGCGAGTCTCTGGACGACTCCTGACACTGAGGCACGAAAGCCAGGGGAGCAAACAGG
+
BBCCCCB@CCC?C@@?@B?@@<AG@ABC>BBCCC>CBBBB=BE>BCBBB?>:>>:>A@B>BA@CC?BBB@@@BBB=BBBC7;7;@>;<8=A?B;@@3957;;;8?;7;@::9@?@9>>A?A:9929AA>ABDC59:@@<;2;1;377755456652378:777/777=;=<???877A???<?=@@B=??>@499@>A>BC;;;B;;;A>ABA@@@B>AAAAA99955.449444)4<7;;@@/6666>4<<<:
@N9IO0:01104:06179
TACGAAGGGGGCAAGCGTTGTTCGGAATTACTGGGCGTAAAGGGCGCGTAGGCGGCTTACCAAGTCAGGCGTGAAATTCCCGGGCTCAACCTGGGGGCTGGCGCTTGATACTGGTGAGCTTGAATACGGGAGAGGATAGTGGAATTCCCAGTGTAGAGGTGAAATTCGTAGATATTGGGAAGAACACCAGTGGGCGAAAGGCGGCTATCTGGCCCGTTATTGACCGCTGAGGCGCGAAAGCGTGGGGAGCAAACAGG
+
@@AAA5;;;<$9@;@ABB=@@@BB?C?B?;;;CF>BBBCG>CC>CDCCAAA@AB=BC@CC@D>AAA@@<@@@ACE=C>BC?CE=B;;:?B?C@@>@,<00)/7;<8C>B:;;A?@?:99C8B=<?ABBF<AABB?BCCBBB=@;?399-7?99799995::;;5:*/////66683892:4:=43877<8527,7575.5478)/.5....(.907727:3///(///89;6:<88;=/73?????0?A>??:;@><
@N9IO0:01064:06259
TACGTAGGTGGCAAGCGTTGTCCGGATTTACTGGGCGTAAAGAGCGCGCAGGCGGCTGGGCAAGTCCGATGTGAAAGCTTCCGGCTTAACTGGAAAATTGCATCGGAAACTGCTCAGCTTGAAGGTGGGAGAGGGTAGCGGAATTCCCGGTGTAGTGGTGAAATGCGTAGATATCGGGAGGAACACCAGTGGCGAAGGCGGCTACCTGGCCCATTCTTGACGCTGAGGCGCGAAAGCTAGGGGAGCAAACGGG
+
CCBB@@A@A@;@A.44;;<@?C=B=BBB=BCBBC>CBBCG>CAAABABBCC?BB?BBBA;AA7;;B?BBBBCFFF=@AB=A=A<@@=A>ABC?DBD:B:;<A@BB>BI>AAABCCABAB?BC7;5;@@8@;;;A9A@CAC?A?C?CC>CACCCDCBB?BBBB>CCBCBCCBBB@??C<@?@D@BBB@BBAA=@BB?B?BB?A???<8839A8@@;>?????@>>>9948====E8>=??>@?1<<:9:6:@D9
@N9IO0:01071:06225
TACGTATGGAGCAAGCGTTATCCGGATTTACTGGGTGTAAAGGGTGCGTAGGTGGCAGTGCAAGTCAGATGTGAAAGGCCGGGGCTCAACCCCGGAGCTGCATTTGAAACTGCTCGGCTAGAGTACAGGAGAGGCAGGCGGAATTCCTAGTGTAGCGGTGAAATGCGTAGATATTAGGAGGAACACCAGTGGCGAAGGCGGCCTGCTGGACGTGATTACTGACACTGAGGCACGAAAGCGTGGGGAGCAAACAGGA
+
BBBBB@BB=;;:A=ABCB?CDC?B?A@A<BBBEG>@@@CE=BB=BBCAAADADF?BB??>@?=@@88:A@AABAB<A>A?CCC8@@@?3:99+31789@ABBBD>AAA8@@@==981///.....77709<;;29954:A9=9<3<3=>55755725+2228,222889@??==,//5//)/3778;<77725//*.27727282223.3....--,--.3333433--(---67;.7955666+6<=<;19:91:
@N9IO0:01074:06222
TACGTAGGGGGCAAGCGTTGTCCGGATTTATTGGGCGTAAAGAGCTCGTAGGCGGTTTGGTAAGTCGGGTGTGAAATCTCCACGCTCAACGTGGAGGCGCCACCCGATACTGCCATGACTCGAGTCCGGTAGAGGAGTGTGGAATTCCCGGTGTAGCGGTGAAATGCGCAGATATCGGGAGGAACACCCGTAGCGAAGGCGGCACTCTGGGCCGGAACTGACGCTGAGGAGCGAAAGCGTGGGGAGCAAACAGG
+
@ABAACCDDD3BB5;;>@4:9A?C@CDC<A@>AB<AB@@@;@AAABBDFCCACDAHI>BABC?BB@@@;@ACBCC>CBCCACCCCCCC>ABAA<@A=;;;>ADC?CBACCAAA>AAA@@???@AAC?B?A???A=ABBBBB?C>B?BF8?<@999A@A=@A?D9@@?@@@899?@99845<7<9<:::3:999;>?5;;:@8@BBBB;;;0;=A>D@D;;;CDDCBBC?CBBBBB<BBC;:::.;@A@A;ACA>
@N9IO0:01077:06220
TACGTAGGGTGCGAGCGTTAATCGGAATACTGGGCGTAAAGCGTGCGCAGGCGGTTTTGTAAGTCAGATGTGAAATCCCCGGGCTCAACCTGGGAACTGCGTTTGAAACTACAAGGCTAGAGTGTAGAAGAGGGGGGTAGAATTCCACGTGTAGCAGTGGAAATGCGTAGAGATGTGGAGGAATACCGATGGCGAAGGCAGCCCCCTGGGCTAACACTGACGCCTCATGCACGAAAGCGTGGGGAGCAAACAGG
+
BBC>;;;<5<B@B66;@@8=:CB<7A+0/<<;73@BADG7CCBCA@ABCB6?@5@<<0<@D:@<<?@@;=BCAA8=D<<.?:4:<BD9=8CC=7=8;;=<<A=8BB=5??>;?2;1=889>BB>8=BF8>?8====%BCBB6?6A4?8:943<A:=>68,88/55;ABB??;>852</592>28>71<526+228+2+2222222$255,5571678988866255577788;=>5;:43;;<+348<=3B;A6
@N9IO0:01080:06234
GACAGAGGGTGCAAACGTTGTTCGGAATTACTGGGCGTAAAGCGCGTGTAGGCTGTCATGCAAGTCGGGTGTGAAAGCCCAGGGCTCAACCCTGGAAGTGCCACTCGAAACTGCAAGACTTGAGTCTCGGAGAGGAAAGCGGAATTCTGGGTGTAGAGGTGAAATGCGTAGGATATTGACAAGGAACACCAGTGGCGCAAGCGGCTATCGTGGACCAACATCGACGCTGAGGCACGAAAGCGTGGGGATCAAACAG
+
CCCB@@@C=:;;BC=@AA=AB@CE@F6;69>@?@=B@@@C=BBCCBBBAAA?BBCBCBBBBB?A@@@A;999?CC<AAD<???8?@@B=@@6=?<;<@=0-(-55---9.?:88=6:==84/////;>A:>685;@@9>>A;?:>7;=@?8>>>>8876:877.55378//,/==@5::57+54;7==977957,//89.322+2.87---2045(-(-35558<5667--(---.8907;:7;;;/;<<=@076=
@N9IO0:01083:06232
TACGTAGGGTGCGAGCGTTAATCGGAATTACTGGGCGTAAAGCGTGCGCAGGCGGTCTCGTAAGACAGGTGTGAAATCCCCGGGCTCAACCTGGGAACTGCGCTTGTGACTGCGAGGCTGGAGTGTGGCAGAGGGAGGTGGAATTCCACGTGTAGCAGTGAAATGCGTAGAGATGTGGAGGAACACCGATGGCGAAGGCAGCCTCCTGGGCCAGCACTGACGCTCATGCACGAAAGCGTGGGGAGCAAACAGG
+
CCCGBAAE=AAACAB@CC?B@BBB:@,0+0@@@A=BAACC=CCCCCBCCAA>:;4;AAAAA@=A@;::??@@@??5>>CC9CF>99546:488;1945544::=259::=?C99:@5990,0;;00060007<<8<?678/79=<A?AA@AAABBBBBBBBD>BCBA???B?:::?=9=A394;;;?ECCC@A@@?B=@;;;=AA5<<;0;4;??@@@BC;::@@>99999999,9@<@@@@7@B@BC>CCB?
@N9IO0:01085:06243
TACAGAGACTGCAAGCGTTATTCGGATTCACTGGGCGTAAAGGGTGCGCAGGCGGCCAAGTGTGTGAGGCGTGAAAGCCCGGGGCTTAACCCCGGAATTGCACCTCAAACTACATGGCTAGAGCATTGGAGAGGGTAGCAGAATTCATGGTGTAGCAGTGAAATGCGTAGATATCATGAGGAATACCAGAGGCGAAGGCGGCTACCTGGACAATTGCTGACGCTCAGGCACGAAAGCGTGGGGAGCAAAAGGG
+
BA@99;@@B@@@@8?;9<9@A:@@<@C?BB@@@@9===?<0;;5849;>@>78949<A4@@:>>>@BB@BAB;;:.9:@,999*59496<<<0=8<8<7;;;;9BBBB>BBBBC@@7>@@A<9:AA?B?AABBA=A??@@@@>A>ABCD;;;CBAB;;;BAC=BBBBCCBCBCCBBBBBB?B?BBC@DCA@=@;<8;@CE?BCB@=BB=@BB@D?BC@@A;;;BBAA;A;;;;C0;;A;;;;.;BBBBB-::6
@N9IO0:01089:06227
GACAGAGGGTGCAAACGTTGTTCGGAATTACTGGGCGTAAAGCGCGTGTAGGCGCCCTGCAAGTCGGGTGTGAAATCCCACGGCTCAACCGTGGAAGTGCACTCGAAACTGCAGGGCTAGAGTCCTGGAGAGGAAGGTGGAATGCTTGGTGTAGAGGTGAAATTCGTAGATATCAAGCGGAACACCGGTGGCGAAGGCGGCCTTCTGGACAGTGACTGACGCTGAGACGGCGAAAAGCGTGGGGAGCAAACA
+
:@@95:=>6==9?=5955.55.5;8;5<7555<@6B@;?D4<959994:>=;=97838??A?BBAAA:887@??7??;///;389880328896:7543>@??@?@G>B:::BCB9????999A>BC@BDBB=@=@?BB?D@BBBC>A?ABBBB@@=@BBB=B?BBBBBBBBACB=@AA5;5;;;>B@BC=BA@;@@BB@C=@;@;;59??<>AA???@995<;:::44.44499&949;;==.<554:284
@N9IO0:01092:06235
CACGTATGGGGCAAGCGTTGTTCGGAATCACTGGGCGTAAAGGGCGTGTAGGCGGTTCGGGAAGCCTGGCGTGAAAGGTGTCGGCCCAACCGACAGACGGCGCGAGGAACTGCCGGACTGGAGTCACGGGAGGGGGAGCTGGAATTCCGAGGTGTAGGGGTGGAAATCTGTAGAGATCTGGAAGAACACCGGTGGCGAAGGCGGCTCGTGGGCCGACTGACTGACGTGAGGCGCGAAAGCGTGGGGAGCAAACAG
+
BBCCFCHCHGFCC<@A;:4;A@;;9;@BBCCCCG?CBAAA5>>6:;5@@==9<A?A?BAA9?5;;<<;5;A??@@;??BCCAA>AC>C?B=@@BB;;:B@BBACCC@C?C;:;@D@BBBA?@99:=888)8>??C1A8737/3,39;,//=6///6777+2.(.;0...8556767587726598/335(.(..(...(24..(.......'-04,-***(((((((*,204572..'-,,,,,,&,-..70555
@N9IO0:01104:06255
TACAGAGGGTGCGAGCGTTGTCCGGAATCACTGGGCGTAAAGGGCGCGTAGGTGGCCTGATAAGTCGGGGGTGAAACGCTGCGGCTCAACCGCAGCACTGCCTTCGAGACTGTCAGGCTTGAGCACGGTAGAGGCTGGTGGAATTCCCGGTGTAGCGGTGGAATGCGTAGAGATCGGGAAGAACATCGGTGGCGAAGGCGGCCAGCTGGGCCGTTGCTGACACTGAGGCGCGACAGCGTGGGGAGCAAACAGG
+
CBC;;:;;0:=@9559;;@@AA@B@BABBBBAAA=@@@CD=BB=BB@@@CC@AA>A?BBBBB:;;AADDD1@@AA<ABBDBBA?BCCC@C?AA9:9AA@A@=A>???CCB??????<@:4:888@8<6?@=99.3884886D;?9?@9@=@?AAA??<?B>C?BBB@@A9900/6;8(/)/638<8==7<=588>7=4//*/08553;5-5496<=>::57<<//.30=<;=;;:;;>A@BB;;:;==7=@@=
@N9IO0:01105:06224
TACGGGGGGAGCAAGCGTTGTTCGGATTTACTGGGCGTAAAGGGCGCGTAGGCGGCCACCGCAAGTCGACTGTGAAATCTCCGGGCTTAACCCGGAAAGGTCAGCCGATACTGCGGGGCTAGAGTGCAGAAGGGGCAACTGGAATTCTCGGTGTAGCGGTGAAATGCGTAGATATCGAGAGGAACACCTGCGGCGAAGGCGGGTTGCTGGGCTGACACGTGACGCTGAGGCGCGAAAGCTAGGGGAGCGAACGG
+
BBCCEBEB)?AAC9;:CC@CDAA@7::@8@@@BC<BAABB=BC>CCCDCCC>;:5;5;@?BCB@BBACCCCCA???:?AAA?BB=BC@C@CC>C:=>0;5;B@;;8<@@A@@@@@@@7@ABAABCCBAAA?ADE;CC@CBB?B?B;@@A@;:0/==00+0<@AGACDC???A@@<<<=>00+0)0//;;?CC=?99394<<;386345;;5;;;8/////66/333333,39;;<=8:ABBBBB:BCA??;:::
@N9IO0:01068:06273
TACGGAGGGGGCTAGCGTTGTTCGGAATTACTGGGCGTAAAGCGCGCGTAGGCGGACCTGCAAGTCGGGGGTGAAAGCCCGAGGCTCAACCTCGGAACTGCCTTCGATACTGCGGGTCTCGAGTCCGGGAGAGGTGAGTGGAATTCCTAGTGTAGAGGTGAAATTCGTAGATATTAGGAAGAACACCAGTGGCGAAGGCGGCTCACTGGCCCGGTACTGACGCTGAGGCGCGAAAAGCGTGGGGA
+
BBCC>ABFED5CEBBBBB?BC@A@;@6:7;CCCC>CCCAA00000A>A@CB=>@<@A>@A@B@BBBBBBB1@@AA<AAC=A;9:;DCB>B?A@@@D@CCEE??=?A????@@>>>7?@?>?AAAA?BB>CBBB?CAAACD?C@B@BACCCCDBCCCFABBAD>C<;;;;;;@@A>@D@D@BB?BA@>@;;;>ABB?C>AA=@:::@@@3;;0;=A;;:;9??@@999;:;999::&:=97:;;+;
@N9IO0:01075:06279
TACGTAGGGTGCGAGCGTTAATCGGAATTACTGGGCGTAAAGGGTGCGCAGGCGGTTCTGCAAGTCAGGCGTGAAAGCCCCGGGCTTAACCTGGGAATGGCGCTTGAAACTACAGGACTCGAGTATGCAGGAGGGAGGTGGATCCACTGTGGTAGCGGTGAAATGCGTAGAGATGTGGAGGAACACCGATGGCGAAGGCAGCCTCCTGGGCCAATACTGACGCTCATGCACGAAAAGCGTGGGGAGCAA
+
@@95;:95)555:444445:8;;?@C@C?@@@A>8A:89<4;;6;@ACDDD@CA=@?A;;;A>@@@??=AA@@AA.8;;;.;;0:B=B?C<@@>8@:>@;@>?D?@@@-0000::6008<<;:::///62,268/-,(,*(**,(--////(33377,33:<3;:::<<;566<<=>7:9.5.3443:::;:>=;47)////)/:279;39396344488999999455554555&5444:>=/666<:
@N9IO0:01096:06275
GACGAAGGGGGCTAGCGTTGTTCGGAATTACTGGGCGTAAAGCGAGTGTAGGTGGTTGTCCAAGTTGGATGTGAAAGCCTTGAGCTCAACTCAAGAAATGCATTCAGGACTGGATGACTAGAGGACCGGAGAGGATAGTGGAATTCCCAGTGTAGTGGTGAATACGTAGAGATGGAAGACACCAGTGGCGAAGGCGCTATCTGGGACGGTTTCTGACACTAAGAAGCGAAACGGTGGG
+
BA;;95::9;(:@;;<A@=@;57;4=)0)/7::<5=@?@C;@;:;BACBDC?@@=?=@AA@D@CC?B=??>?:::-9@;=9?==?@AA=AB@@=@@C;@@@AB=AAB?CBAC??:::ABBCDC?@@<@<@A;;7;CA?@@:@:@5;;-9>999==00)///)////777:8---383----939:8939//)/)/778443333(///)-7/7,,,,-,,,(,2(,--/9(/47::<<
@N9IO0:01097:06304
TACGTAGGGTGCAGGCGTTAATCGGAATTACTGGGCGTAAAGCGTGCGCAGGCGGTTTCTCAAGTCAGATGTGAAAGCCCCGGGCTCAACCTGGGAACTGCGTTTGAAACTGGGAGACTCGAGTGTGGCAGGAGGGGGGTGGAATTCCGACGTGTAGGCAGTGGAAATGCGTAGATATGATGGAGGAACACCGATGGCGGAAGGCAGCCCCCTGGGTTAACACTGACGCACTGATGCACGAAAGCGTGGGGAGCAAACAG
+
9;9CCDCD>BBBB@=AAA?C>A@DAE?B?@;<<B;;::@?5:<<@@?@AAA???=?E>DBCB@BB@A???@@???8?ABB:BC>C?@??B>BCC=B>A@B@:89(338/9AB=5A=:673/.....8.75/(/66666$.-(-(-28)--6753333.3....(.6'.265559?>:?52290225:5<==6;:760//(/49(/388<<=+88:293823333;;98//////988344:=397;7333&22222'266
@N9IO0:01103:06309
TACAGAGGTCCCGAGCGTTGTTCGGATTCACTGGGCGTAAAGGGTGCGTAGGTGGCTGGGTAAGTTTGATGTGAAATCTCCGAGCTTAAACTTGGAAATGGCATTGAATAACTACTGAGCTGGAGGATTGGAGGGGGGACTGGAATACTTGGTGTAGCAGTGAAATGCGTAGATATCAAGTGGAACACCAGTGGCGAAGGCGAGTCCCTGGACAAATCCTGACACTGAGGCACGAAAGCTAGGGGAGCAAACAGG
+
;ABBAA@=;;;0;A@ABB@BB@CD?@@=@BBBBB=BCCCC?CC>BB;:;=@>@@<??D>:@B?AAC<@AAA?9:9)559=?954??2:;)5;9>:?@45:054:;<<300)/;:7?@9559?8BB=BC6;59>=>=>&:599298>>@@@C=;@@@@ABCBABE?CBBB@@@B;;;:;59==:=;000;@@@A=@99276;<?B;9959?<?9;;6:@9?>A??===9;5;;:9==.89>?@?A6?>?@@9;::=
@N9IO0:01106:06264
TACGTAGGGTGCGAGCGTTAATCGGAATTACTGGGCGTAAAGCGTGCGCAGGCGGCCTCTTAAGACAGGTGTGAAATCCCCGGGCTTAAACCTGGGAATGGCGCTTGTGACTGGGGGGCTTGGAGTGCGGAAGAGGGAGATGGAATTCCTGGTGTAGCAGTGAAATGCGTAGAGATCAGGAGGAACACCGATGGCGAAGGCAGTCTCCTGGGCCAGCACTGACGCTCATGCACGAAAGCGTGGGGAGCAAACAGG
+
CCCCBBBC=;;;@@@ADE7;6;;A=?5;5;AABB=BC;<<7;BD;;;C<00,00,09000;=69BBBC@BCBAAA<@;<<1==5<=-55)549;;1;5;;5:?9:459<@ABBBBAA'AA?C?BDBBBB?C7;;AC=BBBCD@B@C@C?BB?AABC@;;;CCBB<AA@;;<A@;;;99<8=?;@?CCB?C@>>7;<B?C@HEHCC;;799@8B?C@@??9//0///:::<<;;;=>4;<AACCC9C;;;B<ACC@
@N9IO0:01106:06271
TACGGAGGGGGCAAGCGTTGTTCGGATTTACTGGGCGTAAAGGGTGTGTAGGCGGCTGCGCAAGTCTGATGTGAAATCTTCACCGCTCAACGGGAAGAGGTCATTGGAAACTGCAGTGGCTTGAGTATGGTAGAGGCAGGCGGAATTCCAGGTGTAGCGGTAGGAATGTGTAGATATCTGGAAGAACACCGGTGGCGAAGGCGGCCTGCTGGGCCATCACTGACGCTGAAACACGAAAAGCGTGGGGAGCGAACGGG
+
::99259>>>+>>166;>=@A>AC8;;C<;;;CC>ABBBC>BI?CCCCCBA:<<8000779<8=566695@@>@<45558<<<@AAACD@CCF>C@BBB?C@@@>B?BC=CBBAC<B<9AB=ABA99;C;@@BA@=A;;59@8A=B?B:BC8966;:==5:;:2506>==;669:95<=>:><>@;>=B<E;@@9?>B9A<A@5@7:<<<>>7=>BCCCBB;A::8=A==39997333&38><<>>5?@AAB?BBC<
@N9IO0:01110:06278
TACAGAGGTGGCAAGCGTTGTTCGGAATTACTGGGCGTAAAGGGCGCGTAGGCGGTTCGATAAGTCCCGTGTGAAATCCCTGGGCTCAACCCAGGAATGGCACGGGAGACTGTCGGACTTGAGTTCGGGAGAGGGAAGCGGAATTCCGGGTGTAGCGGTGAAATGCGCAGATATCCGGAGGAACACCGGTGGCGAAGGCGGCTTCCTGGACCGACACTGACGCTGAGGCGCGAAAGCCAGGGGAGCAAACGGG
+
:<=;;9;5::59=39>=>5:=9CKAI@F@BBBBB=BCCCC>CC>BBBCBBB?CC@C@CCB?@:?99:5:AACCCD?CCC=BBB=BBBE@CD=CB@C@CC?BBDEH=A@B@@@@BC>AAA9::BD<??A<ABBBG>D@???>?9?=@9??8?@?==??8?@??6?@99397733336?6@;4=5>>>?E>??@??><?;?A883.34=<68<6;883333577888:81668757,59.4;>>/69BB@<@AA9
@N9IO0:01065:06322
TACAGAGGGTGCGAGCGTTAATCGGAATTACTGGGCGTAAAGCGTGCGTAGGTGGTTGATTAAGCTGGATGTGAAAGCCCCGGGCTTAACCTGGGAACTGCCAGTTCAGGGACTGGTTAACTCGAGTCTGGGAGAGGGTGGTGGAATTTCCGGTGTAGCGGTGAAATGCGTAGATATCGGAAGGAACATCAGTGGCGAAGGCGACCGCCTGGCCTAAGACTGACACTGAGGCACGAAAGCGTGGGGAGCAAACAG
+
[truncated: 44,407,232 more chars]
