# Supplementary material for: Analysis of the rhizosphere bacterial diversity of Angelica dahurica var. formosana from different experimental sites and varieties (strains)
Source: PeerJ. 2023 Sep 6;11:e15997. doi: 10.7717/peerj.15997 (PMC10492537; doi:10.7717/peerj.15997)
Supplement: Supplemental Information 13 [file peerj-11-15997-s013.gz › peerj-11-15997-s013]

@N9IO0:00670:05765
TACGTAGGGTGCGAGCGTTAATCGGAATTACTGGGCGTAAAGTGTGCGCAGGCGGCGTCGCAAGTCGAGTGTGAAAGCCCCGGGCTTAACTTGGGAATTGCGCTCGAAACTACGATGCTGGAGTGTGGCAGAGGAAGGTGGAATTCCACGTGTAGCGGTGAAATGCGTAGAGATGTGGAGGAACACCAATGGCGAAGGCAGCCTTCTGGGCCAACACTGACGCTCATGCACGAAAGCGTGGGGAGCAAACAG
+
CCCCCECG?9;:CBBBCC;>9BBD?C@C@DCCCC=BBBCC>CAAAB@@>:959=8=:::CCC7AB=447ABA@?A39999&9;/99:?5?F8D>6F6@6:BBBA<B==6=:A?@AA=ABD=AA>>?A?=>>BB@@<A<;;7@@C=A?@CCCBBBBBB?BAAB=:;;CBBAAAA?@;<9<<?B=@@A;:5::3844.43889:8=8====4;-4.44987:///7///55<:?:>7C@AABCC8AAAA?8=@@
@N9IO0:00670:05775
TACGTAGGTGGCGAGCGTTGTCCGGATTTATTGGGTTTAAAGGGTGCGTAGGCGGCTTTGTAAGTCAGTGGTGAAATATGGCAGCTCAACTGTCAGGGTGCCATTGATACTGCGGAGCTTGAGTACAGATGAGGTAGGCGGAATTGACGGTGTAGCGGTGAAATGCTTAGATATCGTCAAGAACACCGATAGCGAAGGCAGCTTACTAGGCTGTAACTGACGCTGAGGCACGAAAGTGTGGGGATCAAA
+
CCBB<;;9;D@E@:66<:5<::5:255<244.44)49)55)55)55555CB>9;2;?;)499.44>BCCC@@@@A<AAAB>B:::<;<7::;BBBCD>99:?@@079@00000;;>?<A59999>@00/96--(--/(.8597<1;89>;??>BB;@=@=<;1;9376?8565222288,22/89949;://00/(/499333489933,3887828888:8888884333333(3993333&3999;2
@N9IO0:00671:05794
TACAGAGGGTGCAAGCGTTAATCGGAATTACTGGGCGTAAAGCGTGCGTAGGTGGTTTGTTAAGTCAGGCGTGAAATCCCTGGGCTCAACCTGGGAACTGCGCTTGATACTGGCAGACTGGAGTGTGGTAGAGGTAGTGGAATTCCGCATGTAGCAGTGAAATGCTAGATATGCGGAGGAACACCAGTGGCGAAGGCGGCTACCTGGACCAACACTGACACTGAGGCACGAAAGCGTGGGGAGCAAACAGG
+
996BBBBA::5;@>A9;;55.55C=A.;.55;:;7;BB@A0655595;;;98=A<??<@C@B?AAA;4.4;;999189?5>CD=BABD?B@BBB=A:>?@89996=;3339848?;8;>;9@A>=?C>A@<--)----2,72;8@;A@@966>><<ACBCC7C>>@===:9:=>@---38(--9477/5.599.404;7;444.44.44.4.4::445;;99;59.5;9559)////:::.<=?@?8>==3
@N9IO0:00672:05796
TACGGAGGGTGCGAGCGTTGTTCGGAATCATTGGGCGTAAAGCGCGTGTAGGCGGCCTGGTAAGTCGGGTGTGAAATCCCGGGGCCCAACCCCGGAACTGCATTCGAAACTGCCTCGCTAGAGTCCCGGAGAGGAAGGCGGAATTCCCGGTGTAGAGGTGAAATTCGTAGATATCGGGAGGAACACCAGCGGCGAAGGCGGCCTTCTGGACGGTGACTGACGCTGAGACGCGAAAGCGTGGGGAGCAAACAGG
+
BBCC@B@B:;;;C?B>?@8B=8;:7@8AA??.;4)4<4;:.;@@ABBBBCB?DB4?49@49;8==>>>4;9944:65AA8@@=*99(4.4<<.<7A7588?@=:@@;;2=0//(/69>@A@@443=5;6;;;?6;7<1747@7B@BC>B>B==<A@@9>=??9@=::8:>?BCBBB=6??4?7;:;7;;;:6;:9384//(/595;;=8=@A=AAA?::=88777?=>=@A@@A299>9999*878<;28883
@N9IO0:00675:05801
TACGTAGGGTGCGAGCGTTAATCGGAATTACTGGGCGTAAAGTGTGCGCAGGTGGCCGCGCAAGTCGAGTGTGAAAGCCCCGGGCTTAACTTGGGAATTGCGCTCGAAACTACGTGGCTAGAGTGTGGCAGAGGAAGGTGGAATTCCACGTGTAGCGGTGAAATGCGTAGAGATGTGGAGGAACACCGATGGCGAAGGCAGCCTTCTGGGCCAACACTGACGCTCATGCACGAAAGCGTGGGGAGCAAACAGG
+
BBCCCBBB<;;9BBAACC<@9BCC?C@D@CCBBB=AAABB;@;:9A>?<771991:4@@@@@7BBBC8=?B@AA@299AB1B>:?B>A6:A8B=6B8E42:BBB=B@;3;@@>><A<BBBBB@A@A>9==8885:3;:==7A9;9;@CCDCBBCB<B?BBBB>AAACB??>A?989=69<8?6>@@?CCCC?CCC@A=AA;;5:8=>>>.92:<@A@@AB@@@?>>899;<733(3<>=<==3=:>AD=BBC;
@N9IO0:00681:05786
GACAGAGGGTGCAAACGTTGCTCGGAATTACTGGGCGTAAAGCGCGTGTAGGCTGACCGGAAAGTCGGGCGTGAAAGCCCTGGGCTCAACCCAGGAACTGCACTCGAAACTCCCGGTCTTGAGTGGTGGAGAGGGAAGTGGAATTCCTGGTGTAGAGGTGAAATTCGTAGATATCAGGAGGAACACCAGTGGCGAAGGCGGCTTCCTGGACACCAACTGACGCTGAGACGCGAAAGCGTGGGGAGCAAACAGG
+
66<665;=2;;///(///)///9;6<2525:<;=7885?A8?@A:;;AA;;29559A7?0<4)4;455)5::;;;055<6AD@8CBBB;D@8@D:=:BAABBBBBCB=5<@::3:3@@A=@???@;CB>A@AAA=B?9947=7=8B?BB?BBCCB::38;;7384788>777@?:@:67;3737676955505556=65518A2;5:>/55<95:9<9;;@@@A@:9;AA@;;;0:@>A@DD8AAAAA9@AA5
@N9IO0:00696:05784
TACGAAGGTGGCAAGCGTTGTTCGGATTTACTGGGCGTACAGGGAGCGTAGGCGGTTTGGTAAGCCCTCCGTGAAATCTTCGGGCTCAACCCGGAAAGTTCAGAGGGGACTGCCAGGCTAGAGGACGGGAGAGGAGCGCGGAATTCCCGGTGTAGCGGTGAAATGCGTAGAGATCGGGAGGAAGGCCGGTGGCGAAGGCGGCGCTCTGGAACGTTTCTGACGCTGAGGCTCGAAAGCGTGGGGAGCAAACAGG
+
CBA:94;=AC>:;:;A@@>@@=@B@CBC=AA@@@8:;;@A;<<0;<;ABBB@BC@CE>E@CB>ABB<BD8;;ABE=BBC?AAC>BABFADF;:;;K?GC@CB@@?BA7BB;669<<8>=>>>@<>B>A8AA;?7?9;;@A=A6:29=8=9@@A;:;@?BCED=BBCDBB99:@@@AA9AC6;6;>A;@9?@9A;:6:=AD?BBCBAAB;?5=99;.9>>@@?>AAAA=A@@000,00/0000)/>@AD0;:;4
@N9IO0:00702:05778
TACGTAGGGTGCGAGCGTTAATCGGAATTACTGGGCGTAAAGGGTGCGCAGGCGCTCCGCATGTCGGGCGTGAAATCCCCGGGCTTAACCTGGGAATGGCGTCCGAAACTATGGAGCTGGAGTGTGGCAGAGGGAGGTGGAATTCCACGTGTAGCGGTGAAATGCGTAGAGATGTGGAGGAACACCGATGGCGAAGGCAGCCTCCTGGGCCAACACTGACGCTCATGCACGAAAGCGTGGGGAGCAAACAGG
+
DCCCCCCC?9;9CBBABB9=:CCCAC@C@CBBBB=@??@@:@A<ABABABB?995BA?CD@AACBBB=B;;;BB<BCCC:CF>BB@B@D?DDD>E?BB@ABCD@DDD<ABBBB@???BB?BCBAAC????@?A;>>=>@=C>B@B@BBB@@@BBBB?CBCB>BCBBBAAAA@@@BB?BB<@<????A@AA@BBF@D>A???<??>BBB>B?B@BBBBBB9::C?@@A@@@??@9@@@@CFF:@ABCC>BBB?
@N9IO0:00710:05777
TACGAAAGTGGCAAGCGTTGTTCGGATTCACTGGGCGTACAGGGTGTGTAGGCGGTTTGGTAAGCCTTCTGTTAAAGCTTCGGGCCCAACCCGGAAAGCGCAGAGGGTACTGCCAGGCTAGAGGGTGGGAGAGGAGCGCGGAATTCCCGGTGTAGCGGTGAAATGCGTAGAGATCGGGAGGAAGGCCGGTGGCGAAGGCGGCGCTCTGGAACATACCTGACGCTGAGACACGAAAGCGTGGGAGCAAACAGG
+
>>>000)//727@<CCCBABD@CC?BB@BBBCCC6;;;;:@AA8::9;6@A?AB?CC>C@BBADC?B?B@@@?BB:;??=?@@<@C<B?BG>A;?=*7987<=887*4:9:@C=BB@BBABAAB;@@@;@A@A>BB@@AA=@;>=AA6B<AAA;;;B?BABB=BBBBBB;::@>AA@;?B?C?C?D6;5;;9?;;6;?BB?CBC;;;;?A7:99CCABBBECBBBAAAB;<;CC7;<C999,559:9)5592
@N9IO0:00667:05853
TACAGAGGTGGCGAGCGTTATTCGGAATTATTGGGCGTAAAGGGCGCGTAGGCGGCCAGATAAGTCCCGGGTGAAATCCCTCGGCTCAACCGAGGAACTGCCTTGGAAACTGTCTGGCTCGAGGCCGGGAGAGGGTAGTGGAATTCCCAGTGTAGCGGTGAAATGCGTAGATACTGGGAGGAACACCGGTGGCGAAGGCGGCTACCTGGACCGGTTCTGACGCTGATGCGCGAAAGCGTGGGGAGCAAACAGG
+
BBDBBBC@CE@ED?@?::6;C@BFGIAD?BC@DD=??:;5)5:1@>@CCCC?CC@C@CDEEC@BBBD?CG>CBBB=BBC=AAB>@@BB:B@BCCAB@CCBC@CADACD>CCCCCCC@DBAB;@7:7AA<C=CAD>BBBAB?A4:29<5ADCCCCBBB:@<<=6<<@CCC@@A?>??=4>>4=:@@@=@;?@8BED>B>AC<@@AB9=C<=B<A:B<CCA@<CBBB<;<@@CCCH>BAA<;;;*:8>>>5:==6
@N9IO0:00670:05824
TACGAAGGGGGCTAGCGTTGTTCGGAATTACTGGGCGTAAAGCGCACGTAGGCGGGTCGTTAAGTCAGGGGTGAAATCCCGGAGCTCAACTCCGGAACTGCCTTTGATACTGGCGATCTAGAGGTCGAGAGAGGTGAGTGGAATTCCGAGTGTAGAGGTGAAATTCGTAGATATTCGGAAGAACACCAGTGGCGAAGGCGGCTCACTGGCTCGATACTGACGCTGAGGTGCGAAAGCGTGGGGAGCAAACAGG
+
CCC::4;BBB2BEDCBBB?CD?CC@C=A?ABBAD?@A@CC<A@@@@:;:@@;@AA<BBBC@C@CCCBBBB8AA@A9???9?=:99?9:3:>>9?8==?9776>?7=>@@CAA<?>AA>?@A@A?C@=>=A>>><?@@??C;A<@9>9;AAA::9?????>>C>C6778889<=A8?>9?89927<>8878<8=980578;9=:888//(0:=>A@@@BBBBBB???C>@@ABBB=DAAABBA6:;;A@<@@@?
@N9IO0:00683:05835
TACGGAGGGGGCTAGCGTTGTTCGGAATTACTGGGCGTAAAGCGCACGTAGGCGGCGCGAGAAGTCAGAGGTGAAAGGCCTGGGCTCAACCTGGGAACTGCCTTTGATACTGGCGTGCTTGAGTCCGGAAGAGGGTGGCGGAATTCCCAGTGTAGAGGTGAAATTCGTAGATATTGGGAAGAACACCGGTGGCGAAGGCGGCCACCTGGTCCGGTACTGACGCTGAGGTGCGAAAGCGTGGGGAGCAAACAGG
+
CCCE@CCCCC1DCCC@@@?BB?@A>B@D@CBBBC=9;;BB=DA@@C@@@AA=;;6;AA@BBA>AB@A@AB@@@@C=B?A?@AA<ACBB@C?BBB:?=?BBB@EC7;9CBAAB@=??BBB>B>@?D@C@D<??BB=AC=??<>?B?BB;B??88A??????@B:B<:5;87798A:@@:A=?=6::;*/+/:3>@C?B?@@<@?AA>CD?BB@B?BBAA@B@@;;<<<1:DC?@A0599;@=>2BABD>7@;@7
@N9IO0:00687:05815
TACGTAGGGTGCGAGCGTTGTCCGGAATTACTGGGCGTAAAGAGCTCGTAGGTGGTTTGTCGCGTCGTTTGTGTAAGTCCACGGCTTAACTGTGGGATGGCAGGCGATACGGGCATAACTTGAGTGCTGTAGGGGAGACTGGAATTCCTGGTGTAGCGGTGAAATGCGCAGATATCAGGAGGAACACCGATGGCGAAGGCAGGTCTCTGGGCAGTAACTGACGCTGAGGAGCGAAAGCATGGGTAGCGAA
+
BCBCBCCC?;;:B>BA<<9;;;;A;C:C;CCAAA<A@>B<5A?:?AABAAA9?A<AB>BBCBB>@>@A<4:?>?D6CBB744=7=B=B58888;;6<==8=888;/./::?>8@A==:=@;???;;;@@@>:::.9777:90<7A;A?AB=994@@<B?BCBE>>@?CA@??>@@@@:5:>=>:>==9=A>=9:;:4:7<77/27:<:;;/:><;;5;:;;6655...4775<=8)2877AA6=<>;:<5
@N9IO0:00710:05842
TACGTAGGGGGCAAGCGTTAGTCCAGATTTACTGGGCGTAAAGCGCGTGTAGGCGGCTGGTTAGGTGTGATGTGAAATCTTCCGGCTCAACCGGAAAACTGCATTGCAAACCGGCCTGGCTAGAGTGCAGGAGAGGGAAGCGGAATTCCAGGTGTAGCGGTGAAATGCGTAGATATCTGGAGGAACACCAGTGGCGAAGGCGGCTTCCTGGCCTGCAACTGCGCTGAGACGCGAAAGCGTGGGGAGCGAACCGG
+
BAAA5;5555$5<397//)///9478:AA:@;;:=8999C@8DCCBBCC;;;?CD=A?B9A?AB9@@?@ABABA<<498:7?6==A?;;8<8@8<>>1?88>;>43373(34;6B6A@7A<;;3338;8?=??@@@,0,0@>;@:?9?=::435555;;6:@@B9??@@@@;;;;;;:@=@@<@?@@@@BBBA?BBC?B>??=?@<?=:92:<:9:93::988=A889@>=>999/;:;;BBB;BCBBA>B5<5
@N9IO0:00665:05892
TACGGAGGGGGCTAGCGTTGTTCGGAATTACTGGGCGTAAAGCGCACGTAGGCGGCGATTTAAGTCAGAGGTGAAAGCCCGGGGCTCAACCCCGGGAATAGCCTTTGAGACTGGATTGCTTGAACATCGGAGAGGTGAGTGGAATTCCGAGTGTAGAGGTGAAATTCGTAGATATTCGGAAGAACACCAGTGGCGAAGGCGCTCACTGGACGATTGTTGACGCTGAGGTGCGAAAGCGTGGGGAGCAAACAGG
+
>A00,0@9=:0:ADCBBD@BB@CB?C@CACAA@F=A@@CC<CBBBBBBBBB@<<8>.--8(.(-788:<<7;;@A8?@B<BCC:?9855:::&33(34989@7=>==;;;:::<AB;>?A<A@>@AABB@DBBB?AAAAAA?B?B@B?AAAAA@@@@@=@???9??BBBAA@@@A5;;5:6:A=@BB>A@@@<@><9@@000@A@@BB8;9:;;=<;8;CCCABBBB@CBA:99,:@B>@@@3@@;;;0;AA>
@N9IO0:00682:05902
TACAGAGGGTGCAAGCGTTAATCGGAATTACTGGGCGTAAAGGGTGCGTAGGTGGTTGGATAAGTCAGATGTGAAATCCCCGGGCTCAACCTGGGAACTGCGTTTGATACTGTTCGACTAGAGTCTGGTAGAGGGTAGTGGAATTCCGCATGTAGCGGTGAAATGCGTAGAGATGCGGAGGAACACCAGTGGCGAAGGCGGCTACCTGGACCAGACTGGACACTGAGGCCAACGAAAAGCGTGGGTAGCAAACAGG
+
AABCCBBC=:;;B?A@@@<@8BBB?C9C:CCCCG?B;A=>4@<5;;@?BBB@CC@B@B@CCEAD@@@::8;==?:4:C>>1E=7:888486:>C:A144AABAB9@@:83899578833252229@>3777;99099::?9=2==B5;5@0//99/945@DA;??@BBAAA99:9>=9>@>B>BBB>@@@A>B9939?::4:=881676:<49557--(----9355+.(.(---99&--2.22'266555.5555
@N9IO0:00698:05896
TACGGAGGGTGCTAGCGTTGTTCGGAATTACTGGGCGTAAAGCGCGCGTAGGTGGTTTTGTAAGTTGAGAGTGAAATCCCGGGGCTTAACCTCGGAATTGCTCTCAAGACTGCTAAACTTGAGTATGGTAGGGGATAGCGGAATTCCTAGTGTAGAGGTGAAATTCGTAGATATTAGGAGGAACACCAGTGGCGAAGGCGGCTATCTGGGCCATTACTGACACTGAGGCGCGAAAGCGTGGGGAGCAAACAG
+
CCCE@B@B<;;:ACBAAA<AB@BB@C9A9@B@AA<@;@D>6AA@@?@??@?<??9;?<5=@B>8827;?>?@BBB<BBB8===299.36A6A97/96A4>8BBBBC?B@B788??B9AA8;:>==88188888)8=>?@><C@C@C?A@@BBB?99:=@@@@:A????BBBA>>;?A;981:,398,9>>>:?=?8?898,299;7272'2.5:399=>>>?>><;;5:56;?=1?B>==@?1::;:<3;<<
@N9IO0:00709:05907
TACGTAGGTGTCAAGCGTTGTCCGGATTTATTGGGCGTAAAGCGCCCGCAGGCGGCTTGCCAAGTTCGATGTGAAATCTCCCGGCTCAACTGGGAGGGTGCATCGAAAACTGGCAGGCTTGAGGCAGGGAGAGGGATGTGGAATTCCAGGTGTAGTGGTGAAATGCGTAGATATCTGGAGGAACACCAGTGGCGAAGGCGGCATCCTGGCCCTGTCCTGACGCTCAGGGGCGAAAGCGTGGGGAGCAAACCGG
+
BBBCCBB?;;;?@>AAAA9A=E:>:CC@8AAACI?@@@BA49:66>4>=@@;>=8<@4;:6;?BD?CCC@@ABCB=;;;CC>C@CCBB<???@699:/9=<?@???AA9BAA@A>><>D?CBC>C:;;/9@;@B<B<BBC@C>B>B>BC@ABADDCC@CBBH>CBBAACCBBA;::@=@C?B@CCCAGCCC?CCCACACC@BC@@;@@=@@:@AAA>ABB@A@@@;;::*9@@A<A?@;:;:-99>?A>D?A=
@N9IO0:00710:05868
TACAGAGGGTGCAAGCGTTGTTCGGAATCATTGGGCGTAAAGGGCGTGTAGGCGGTTTGTTAAGTCATGTGTGAAATCCCTCGGCTCAACCGGGGAACGACGCATGAAACTGACAAGCTAGAGTACCAAAGAGGGGGGTGGAATTCCCGGTGTAGCGGTGAAATGCGTAGATATCGGGAGGAACACCTGTGGCGAAGGCGACCCCCTGGACCAGCACTGACGCCTGAGGCACGAAAGCGTGGGGAGCAAACAGG
+
CCCCAAA@:@@?C@CEBB@BB?BB?B:C=D?9C>4CA;;;09<2=>CCBAA<@A=BC<BB<@=@BBBBBBEABACICCC=CA@:@<AA5>.444&47<<<A><;;BCC>:<;ACC69:BCABAB@A?C>7>BBBBBB)BB:A=A@BH@H@BBD9;;C>;:6=6<=<@A@@BB@?@?@9@@>A>@@@?BBAA=A::4;:;:44444$4<7;<>=AA??9>0000)////)/888<968>;=A@>0==??=3<==9
@N9IO0:00687:05923
AACGTAGGAGGCGAGCGTTATCCGGATTTACTGGGCGTAAAGCGCGTGCAGGCGGTCGCATAAGTGGTGCGTGAAAGTCCCTGGCTTAACCGGGAGAGGCCGTGCCAGACTGTGCGACTAGAGACAGACAGAGGCAAGTGGAATTCCAGGTGTAGTGGTGAAATGCGTAGAGATCTGGAGGAACACCCGTGGCGAAGGCGGCTTGCTGGGTCTGGACTGACGCTCAGACGCGACAGCATGGGTAGCGAACGGG
+
;.59:555;;.9;@9?;;5;;;597994)4???B=;;;BC=CBCCCBBA@@=;;5;A?@=?B>A??;?=?;;477(3333(33-336;7<8<</439:3838:47138889:9498949>>?;;=BC@=<@00,.8388:*0)0*/27:6=C666==8;999)9944954@@@988C>A?;?;<9;;09<?:@AB=A<??<?D<??:::.9@@C<AAAAAABB@AA:9999??>99555@<4====9925=>6
@N9IO0:00687:05947
TACGGAGGGCGCAAGCGTTGTTCGGAATACTGGGCGTAAAGCGCGTGTAGGCGGTCTGGTAAGTCGGATGTGAAATCCCCGGGCTCAACCCGGGAACTCATCCGAAACTGCTGGGCTAGAGTCCCGGAGAGGAAGGCAGAATTCCCAATGTAGGGGTGGAAATCCGTAGATATTGGGAGGAATACCAGTGGCGAAGGCGGCCTTCTGGACGGTGACTGACGCTGAGACGCGAAAGCGTGGGGAGCAAAACAGG
+
BD@B=;;905@9B?C;:;@CD@CA;>+00<000)59@@?8?<BBAACCCC?CC@B::88??9>>==9=978>@C<BCFD9BA29:99397(380849:<554488<388444:;2:///::6;A8>8??AA>A?;8:99=0403919;0//////&/7178/88,3333888<8>=5==8>4:695////(/67184::7<>=69=923336:::=BAAB899?977<<@??@:@BC@@@?/==8777'8757
@N9IO0:00690:05923
TACGAAGGGGGCTAGCGTTGTTCGGAATTACTGGGCGTAAAGCGCGCGCAGGCGGTTCTTCAAGTCAGAGGTGAAAGCCCAGGGCTCAACCCTGGAATGGCCTTTGAGACTAGAGAACTAGGGTACGGGAGAGGTGAGTGGAATTCCGAGTGTAGAGGTGAAATTCGTAGATATTCGGAAGAACACCAGTGGCGAAGGCGCTCACTGGCCCGTTACCGACGCTCAGGCGCGACAGCGATGGGGAGGCAAACAG
+
BBB;<66>>>+><<<ABC@BB?BB=B7<5<@AAA<;;;CB=BCBAA@;=<>:00*017769=9>>@@@@A=BCBC<;;;)337(3<=;8<D8CC@C@BB?B@DE>BBB@@@AAAAB:;;BDD<@@@@B6@?@@;AA9::D@C?B=@<@;;;;??>@@6:9A?;A?888>??@??8?@5:69=<@==8==<?9@00+0;00000;044.44)555:<9>>>>>><<:555555555:444:::&44.5<>2<65
@N9IO0:00691:05938
TACGAAGGGGGCAAGCGTTGTTCGGAATTACTGGGCGTAAAGGGCGCGTAGGCGGCTTATCAAGTCAGGCGTGAAATTCCCGGGCTCAACCTGGGGGCTGCGCTTGATACTGATGAGCTTGAATGCGGGAGAGGATAGTGGAATTCCCAGTGTAGAGGTGAAATTCGTAGATATTGGGAAGAACACCGGTGGCGAAGGCGGCTATCTGGCCCGTAATTGACGCTGAGGCGCGAAAAGCGTGGGGAGCAAACAG
+
66><A299:9$5>7=@@@ACE>@;8B=A;@A@AA<@@@CD>BB=BBBC=BC:CC?BB@@@?A455<=C6<<?@AA<@?DD:??8?@A@?B??????1>CC@BAB?????????@@@>@@@CB?AAA@@9@@:;7;ABAAC@B?B@BC=BACCCCC@@>@B@@9@>:::AAAACB@ED0939939;;4;9;;4:@A=B?CC@BBBBBBB>AA<AACAH@CA@@@@@@@>BC?;;;;-;>B@>>?599@@C9=<=
@N9IO0:00696:05945
TACGTAGGTGGCGAGCGTTATCCGGAATTATTGGGCGTAAAGAGGGAGCAGGCGGCACTAAGGGTCTGTGGTGAAAGATCGAAGCTTAACTTCGGTAAGCCATGGAAACCGTAGAGCTAGAGTGTGTGAGAGGATCGTGGAATTCCATGTGTAGCGGTGAAATGCGTAGATATATGGAGGAACACCAGTGGCGAAGGCGACGATCTGGCGCATAACTGACGCTCAGTCCCGAAAGCGTGGGGAGCAAATAGG
+
FCCCECC@999:@;;;>A7;BC@F@C@C@BB>BB<BCBBB<ABBB;@@@@?>>><=??;;05>5@BBGCA;@;;;0:5;@@D.5;?:@3:=7::85505>7<AB9C?8<8;=A;;ABBAAABBC???AAA??9?BAABB?B?B=@=@BCABC@@AB@D:;;8;AABBBBCCC@@@B899?B=ABB>@@CC?CAB?A@IEBCBCBBA@=@BBACB@CB;;;BCCCC@AAC>CCC;@@BBEED8@A@AA4@997
@N9IO0:00699:05945
TACAGAGGGTGCGAGCGTTAATCGGATTTACTGGGCGTAAAGCGTGTGTAGGTGGCTTCCTAAGTCGGTTGTGAAATCCCTGGGCTCAACCTGGGAATTGCAGTCGATACTGGGAAGCTCGAGTTCGGTAGAGGGCGGCGGAATTCCCGGTGTAGCGGTGAAATGCGTAGATATCGGGAGGAACATCGATGGCGAAAGCAACCGCCTGGGCCTGAACTGACACTGAGACACGAAAAGCGTGGGGAGCAAACAGG
+
BCCABBDG?BBDBAC;;;=B=ABC=@AC7BBCBC?BBBCD=BBBABBCCCCACC@CF@C@BB@CCBB?B?BBBBC<@?@9@?>8@@@A?A?ABB<B@D?BB559CDCBBB>??8?;@AAACBBB@BB<>>;888,9?;@C@E@D>BB=B?BCBBBBC>AABB<@BBA>9:=<;;;<<3=?4:5:?@CBBBB?AAAA=BBC@E@CC@CCC>B@BBB?BBBCBCB@@@A@@@@;;;;*;?BB@@@4>>>=@8>=?>
@N9IO0:00706:05931
TACGAAGGGTGCAAGCGTTACTCGGAATTACTGGGCGTAAAGCGTGCGTAGGTGGTGGTTTAAGTCTGCTGTGAAAGCCCTGGGCTCAACCTGGGAATTGCAGTGGATACTGGATCACTAGAGTGTGGTAGAGGATGCGAATTTCTGGTGTAGCAGTGAAATGCGTAGAGATCAGAAGGAACATCCGTGGCGAAGGCGGCATCCTGGGCCAACACTGACACTGGAGGCACGAAAGCGTGGGGAGCAAACAGG
+
BAB;:4;D;;9:B>A>@@?BCCBB?B;><?:;;;/;5;>B;B@A@AABABA?BB>AB@CC>CACC@@;?@AAA?;)4;809A<6BCBB9=:>>>8>:=9;;;9;;44@?@;;44443<@>?=<499@:?>>00*/--/0/)0/(/996;839933?8=AA298;888@AA>>00//(/;@1:8;=588C>?8@+0)/727;6626AA2A2516999;555550)/74///77:1:555555&5==9D09:9;
@N9IO0:00709:05912
TACGGAGGATGCAAGCGTTGTTCGGAATCACTGGGCTTAAAGAGCGTGTAGGTGGAATATCAGGCGTCGGGTGAAATCCCTCGGCTCAACCGAGGAACTGCCTGGCGAACCGGTATTCTTGAGGCAGGTAGAGGTGGCTGGAACGACTGGTGGAGCGGTGAAATGCGTAGATATCAGTTGGAACGCCGGCGGCGAAAGCGAGCCACTGGGCCTGTCCTGACACTGAGACGCGAAAAGCGTGGGGAGCAAACAGG
+
BBAD@;:;;CCCCAD@<<;==:=>8@266>>BCC>CC09505>=ABAA:<;FEDBC@CCCC@@<:9;ABB=BBFG=BBD=A:;6;<991616//)/5779=34405=>8=7;7:==8:83855.5::5:::5504<8;59099596=>>7<B8:;BB?ABAC>AAAA;;:@?@?::<<9=9=9::75:4//(////)/<<=>@:99@@B4905<<;5;@9:9B?>9544599494&4999999.:<<<>5<:?:
@N9IO0:00713:05945
TACGTAGGGTGCGAGCGTTAATCGGAATTACTGGGCGTAAAGCGTGCGCAGGCGGCCTCTTAAGACAGGTGTGAAATCCCCGGGCTTAACCTGGGAATGGCGCTTGTGACTGGGGGGCTTGGAGTGCGGAAGAGGGGAGATGGAATTCCTGGTGTAGCAGTGAAATGCGTAGAGATCAGGAGGAACACCGATGGCGAAGGCAGTCTCCTGGGCCAGCACTGACGCTCATGCACGAAAGCGTGGGGAGCAAACAGG
+
CABB=CCC=AA@@<=9455939883;0506<B=?8@A@BD;@;55;:B?;=98:6:7@??785:AAAA?AA=><A68999+7;.7;.;49799:,95::5::5505:::?<?<<<<%8@7<7:=;4444=9<3778&3:;73047>9=9:?6;?@AB=>;000>8??BBBAA@A00/@@;AB?C?BBB<>>00,00@;AACAB@<00+000+0:B@A999>:;:>=999:;9=:>>8>?@@BBB8;;;AD?CCC?
@N9IO0:00713:05956
TACAGAGGGTGCAAGCGTTAATCGGAATTACTGGGCGTAAAGCGCACGTAGGTGGGTGCTTAAGTCGAATGTGAAACCCCTAAGCTCAACTTGGGAACTGCATGCGATACTGAACACCTAGAGTATAGTAGAGGGAAGTGGAATTTCCGGAGTAGCGGTGAAATGCGTAGATATCGGAAGGAACACCAGTGGCGAAGGCGGCTTCCTGGGCTAATACTGACACTGAGGTGCGAAAGCGTGGGGAGCAAACAGG
+
CFCBBBCC<BBAA<@;;9=@=BA?=B.;.5<=?@<ABBAA7B;6=BBCCCCACCD>CBBB@C9;:AAC?;6;;;B=C??2CB7@@ABB8BD9B>7B8D>@>:;5549AB@@@@7>>>7;;;:99;;544BA?@?9?6?:86:6?;4B:D:BBBBBBC@BADD>DCBBA@????@@@;?49494:;;49:8?:?>A?B@BB@8848<=;81;>@<::;;993>?A@@@;>;?875)5287AAA.72>==6<997
@N9IO0:00667:06007
TACGTAGGGAGCGAGCGTTGTCCGGATTTATTGGGCGTAAAGAGCGCGTAGGCGGCTTGGTAAGCCGGATGTGAAACCCCCGAGCTCAACTCGGGGCGGCCATTCGGAACTGCCATGGCTAGAGTCTGGTAGGGGAACACGGAATACCTGGTGTAGCGGTGAAATGCTTAGATATCAGGTGGAACACCAGTGGCGAAGGCGGTGTTCTGGGCCAGTACTGACGCTGAGGCGCGAAAGCGTGGGGAGCGAACAGG
+
GCCCDCCC:9;;A@>>A@8BBE;D:CC>8CC@CC>BBCBB=B;;;A@@=:97;;09A8B7;;9?;9C@CB<<<<=(;444$4;>ABCF=??AEED9?@69678<AC@D?BBBB>BA=8BBBBBB:89<;BBCCC8A<;::@@C@DBB@CC?ABCBAA@9?9;;0;@@@?B@@@@99998=@<@>A@A?BA@@?@9;8:?BCABBB?BBEC>C@CCCAAAAA@AA?>??<??ACCD>BBBBDLC9BB:::<=993
@N9IO0:00672:05992
TACGTAGGTGGCAAGCGTTGTCCGGATTTATTGGGTTTAAAGGGTGCGTAGGCGGCCTATTAAGTCAGTGCTGAAATATTCCGGCTTAACCGGGAGGGTGGCATTGATACTGATGGGCTAGAGTACAGATGAGGTAGGCGGAATTGACGGTGTAGCGGTGAAATGCTTAGATATCGTCAAGAACACCTATAGCGAAGGCAGCTTACTAGGCTGTAACTGACGCTGAGGCACGAAAAGTGTGGGGATCAAACAGG
+
CCCCCCC?BB?CC@CBAA>BAC@C@AAA<AB=BA<AC,;;0:<0>?@A@CC@@@=B;ABC?C@CCCABACDBCCC>BBB?B@C<AA=A?A>BD<@AA8;;5;BB@BBBDCCDDCCC=CCDB@@@AA@@@BA9859BB?BB@C:D<??<B=@??@@@A:??CC=BABB@CC@@@@97333-3@9>?B?BBC@@>@?.4.3949B=??B:>4?@A@A<A:;;@@@BB@@4<984444&4994444&4:<AC8A@<7
@N9IO0:00683:05975
TACGTAGGGTGCGAGCGTTAATCGGAATACTGGGCGTAAAGCGTGCGCAGGCGGTTATGAAAGACAGGCGGTGAAATCCCCGGGCTTAACCTGGGAACGGCGCGTTGTGACTCCATGACTCGAGTACGGCAGGAGGGGGGTGGAATTCCACGTGTAGCAGTGAAATGCGTAGAGATGTGGAGGAACACCGATGGCGGAAGGCAGCCCCCTGGGCCGATACTGACGCTCATGCACGAAAGCGTGGGGAGCAAACAGG
+
CCCB?>A@,0//::::==9<7<<<7=8<<;::=5;?;<<7<::?988;37-7?=?6::=DD=BBBBB=@>:?9:9(4;;;&44(4<494959881929/5///--0-,-8--/06/3388333//8//(///3755555#22.9.5.549:=;;;@>?>>@?C@7:9;;;===<<<<97)//)/)///3::9;700,/3=8=;;;===*;;909455955555///////7775555)5//79<<,//:::1:;@<
@N9IO0:00683:05994
TACGGAGGGGGCTAGCGTTGTTCGGAATCATTGGGCGTAAAGGGCGTGTAGGCGGCCGATCAAGTCGGGTGTGAAATCCCTCGGCTCAACCGAGGAACTGCACTCGATACTGGTTGGCTAGAGTCCGGGAGGGGGTGGCGGAATTCCCAGTGTAGCGGTGAAATGCGTAGATATTGGGAAGAACACCGGTAGCGAAGGCGGCCACCTGGACCGGTACTGACGCTGAGGCGCGAAAGCCAGGGGAG
+
CCDE?DFDFD2CCBBBCC?BB@DD@DACC;<26=4@A@@A=AB=BBAA?>>;8818<=;<993:@BBA=C@@@AA;AAA=ABB?;;;C?C9=;B@C?BBBBBBCBAAABCAA<?9<;::;;5@@@;@@649999$9;49=;=4:49E=AAADCCBAA@CBHI@A@@CB@??;:9:>>1=9=A=A99495;??:;:=?=??4:4:@<@>559295944554::44455.55;;;</55.5599+95
@N9IO0:00695:05985
TACAGAGGGTGCGAGCGTTAATCGGAATTACTGGGCGTAAAGCGCACGTAGGTGGCGACGTAAGTCGGGTGTGAAAGCCCCGGGCTCAACCTGGGAACTGCATTCGAGACTGCATTGCTGGAGTACGGAAGAGGAGGGCGGAATTCCCGGTGTAGCGGTGAAATGCGTAGATATCGGGAGGAACATCAGTGGCGAAGGCGGCCCTCTGGTCCAGTACTGACACTCAAGTGCGAAAGCGTGGGGAGCAAACAGG
+
HCCBBBDC>CCBC@?@:96;=BBC@C?C?C@@@B<BBBDC>B@@@D@@@@B>::7:B@A@A@<@ABBD=BAA@??5:9CC:CF<AABA=@=??@9?;@@@@AA?B;;;BCCCCBB@???B?AAA@@@?B?BBC?@AE?DC@B?B?BC>CABBBCB::7;BBC<BBACBA@CC:;;AC;;;49?;;;BBCBB@BBD@E?@@>AB=AABC?BB>BCCBBBBA@AAA9;6;@@BBBC?ABBEDCC9BAAAA8@@?;
@N9IO0:00707:06000
GACGAAGGTGGCAAGCGTTGTTCGGAATCACTGGGCATAAAGCGTGCGTAGGTGGCCAAATCAGTCGGGTGTGAAATCCCTCGGCTCAACCGAGGAACTGCGCCCGATACTGTTTGGCTTGAGGTCCGGAGGGGAGAGTGGAATTCCCGGTGGAGCGGTGAAATGCGTAGAGATCGGGAAGAACGCCGGCGGCGAAAGCGGACTCTCTGGTCGGATCCTGACGCTGAGGCACGAAAGCTAGGGGAGCAAACGGG
+
>>=00+/)/749B?@@?A<;;5;94713:<=?@?9>@:::-488?>@@@=@600)/399/9>;;9ABD;@A@:9:)6DD9B::7;;>B8B>A<@?B?;;:BBED<@B@B@@?;;3@:?;8===9<<9=:<?@@2==<A9945:C@DC=C@AC9AA<B?BB@>8==><<<<<<:///9/85--(---0739<7><<:0949.44888=89054:5:73-3334445;;=8<?:9>=.4;==9<<.<@@A=5<DD6
@N9IO0:00670:06028
TACAGAGGGTGCGAGCGTTGTTCGGAATTACTGGGCGTAAAGCGCGCGCAGGCGCCTTTTAAGTCTACCCGTGAAATGCCGGGGCTCAACTCCGAGCACCGCGGGGGATACTGGGAGGCTGGAGACAGGTAGAGGCAAGCGGAATTCCGGGTGTAGCGGTGGAATGCGTAGAGATCCGGAAGAACACCTGAGGCGAAGGCGGCTTGCTGGGCCTGTTCTGACGCTGAGGCGCGAAAGCGTGGGGAGCGAACAGG
+
CCCAAADH=BBCDBBBB@>@C@DD@D@D@CBBCC>@@@BB6;;;;@@BBBC@;;6@>E>9@??@@ABBF?CBBBD>BA@5;;;-;>99.44<3::<<;:5:33333$3:=<;?=7=?;ABB?CABBBB>BDBAA?BC=@@A;?;?=A=AD>:;;DBAA?AB@C>AACCAAAA@@@@?B?C?BBABBBACBBB@CCD@C@AA?AB?BC@A@=@?BBB@BBBBBBBCA@@>@BBCCF=A@B@@@@6;;BAB?BBA?
@N9IO0:00684:06051
AACGTAGGACGCAAGCGTTATCCGGAGTTACTGGGCGTAAAGGGCGTGTAGGCGCGCTTCAAGTTCGTCGTGAAAGACCCCGGCTCAACCGGGGGAGGTCGAGGGAGACTGAGGCGCTGGAGGACGGTAGAGGGACAGGGAATTCCGGGTGTAGTGGTGAAATGCGTAGAGATCCGGAGGAACACCAGTGGCGAAGGCGCTGTCCTGGGCCGCACCTGACGCTGAGACGCGACAGCATGGGGGAGCGAACGG
+
/&/997727////)//457;;98;499=39===>5;59;<4<<4==66:<;69955=<7<<6;;69><;;;;<:1555==0=8<<<<9=:=@??+<;8<>====4;?>@>?;:7@@@@@?@B;AA@=@???BB9:9CBC=C8978:@A:AA???9:99CDD<??AA:9:??989<@9@B;?;:::;@AAB@CBB=A?@;;:BBB>CCC?CBCCCC@A@A@@B@A>>>;;999<955544444$4;;4405;;
@N9IO0:00685:06015
TACGAAGGGGGCTAGCGTTGCTCGGAATCACTGGGCGTAAAGGGCGCGTAGGCGGACTTTTAAGTCGGAGGTGAAAGCCCAGGGCTCAACCCTGGAATTGCCTTCGATACTGGAAGTCTTGAGTTCGGAAGAGGTTGGTGGAACTGCGAGTGTAGAGGTGAAATTCGTAGATATTCGCAAGAACACCAGTGGCGAAGGCGGCCAACTGGTCCGATACTGACGCTGAGGCGCGAAAGCGTGGGGAGCAAACAGG
+
IED@@<ACCC5CGCC@@@?BBCCC?B?BCCCBCC=?@?CC>CC>@@???@@=@?:=?>??5@?:9:C?BB@CBC@8:9A;AAB=AA@@>AA<BB?B?B@BB?A>>?<>>@@@;@;?>@@>A>?>@CD?B@B@@=@>A@FB=D5;;DB@@>:97><997:>>C7@;??AAAAAAA<@@@@;<=8=>=:>@::48::18-8:3::>:>AA=??<@:::<=;::===A==:;@???F9><>>BBC6@@@?=39793
@N9IO0:00697:06050
TACGAAGGGGGCAAGCGTTGTTCGGAATTACTGGGCGTAAAGGGCGCGTAGGCGGCTTATCAAGTCAGGCGTGAAATTCCCGGGCTCAACCTGGGGGCTGCGCTTGATACTGATGAGCTTGAATGCGGGAGAGGATAGTGGAATTCCCAGTGTAGAGGTGAAATTCGTAGATATTGGGAAGAACACCGGTGGCGAAGGCGGCTATCTGGCCCGTAATTGACGCTGAGGCGCGAAAGCGTGGGGAGCAAACAGG
+
BBB::4;BBB2CD7@@BB>B=<AC;D@B@BCCCG?A@@BE?CC=ABBCCCB?BD?BB@??@C@BCB<<78<>ABA<A?BB<@A;A????B??????.;>?;???>A?AB@AAA@@@ABB?CB=@@ABB<ABBB?BCA@@C@C@C@CC=A@@@@@B;<8;CCA=B?:::CBCAAA@BB8=:::3;;;5;:;;6;AB>B?BC?;;;CCBCACC<AAD@G@CBCA@@@@@?AB?;;;6;ACCEEE5;;A@A9B@@=
@N9IO0:00702:06034
TACGGAGGGTGCAAGCGTTATCCGGATTCACTGGGTTTAAAGGGTGCGTAGGTGGGCTTGTAAGTCAGTGGTGAAATCTCCGGGCTTAACCCGGAAACTGCCATTGATACTACGGGTCTTGAATTTTCTGGAGGTCAGCGGAATATGTCATGTAGCGGTGAAATGCTTAGATATGACATAGAACACCAATTGCGAAGGCAGCTGGCTACGGGAATATTGACACTGAGGCACGAAAGCGTGGGGATCAAACAG
+
ICCA?99;/;A=A=BCCD@BB@290;@;@AABCF>CC>C>6B>6=AACCCCACFF>AA?ACDACBCBCAA?ABBB>BAAB>AA9@>7;7<=/403:1:33:9@?7A<AAAABBDC<>??>BA:E;;/?@@<00)06///=9>3:49379?:33998?9?=?A;???C?BBBBC???>@;AAB?BB@8:7:*///6(/(/98622+255222'202725755:>??8917<=:::07;::AAB8A@B@@8><>
@N9IO0:00677:06096
TACGTAGGGTGCGAGCGTTAATCGGAATTACTGGGCGTAAAGCGTGCGCAGGCGGTCCGCTGTGTCCTGTGTGAAAGCCCCGGGCTCAACCTGGGAATGGCATGGGAAACTGGCGGGCTGGAGTGTGGCAGAGGGGGGTGGAATTCCGCGTGTAGCAGTGAAATGCGTAGAGATGCGGAGGAACACCGATGGCGAAGGCAGCCCCCTGGGCCAACACTGACGCTCAGGCACGAAAGCGTGGGGAGCAAACAGG
+
CCCCC@@@8:;;C@@@A@8@8BCB?C8;:;CBCE>ABBDF=BAAA@>@>:96;@;@B@ABBCCBBB@CCAA@BBA9??@@7@B>@??CAC@CCD<?=?@<@@;;:09C7A;;6:B@8>@B=ACCCBB?BBA@@@@@@';0+08<8;+00>=?@??ABBBCBB=BBAA@AA@??@@AA=AB=@=?9949==>399A9=8>877<<<,=>=5>;?6>9:9<?@9:9>??9=?A=??:?ABBBGE:BAACA9>?@9
@N9IO0:00681:06084
TACGTAGGGTGCGAGCGTTAATCGGAATTACTGGGCGTAAAGTGTGCGCAGGCGGCGCCGCAAGTCGAGTGTGAAAGCCCGGGCTTAACTTGGGAATTGCGCTCGAAACTATGGTGCTGGAGTGTGGCAGAGGAGGGTAGGAATTCCACGTGTAGCGGTGAAATGCGTAGAGATGTGGAGGAACACCGATGGCGAAGGCAGCCCTCTGGGCCAACACTGACGCCTCATGCACGAAAGCGTGGGGAGCAAACAG
+
>ACAAEGF>9;;B@@?CC:>:ABE?DACACCBBA;AB;;;6;94:A?<8..*.-(-9>:0986434:4377@ABD8999,39.787<69:1661606(//8//3333(3777<5337AB??>=A@@50000.)-9=3///595>;><>>@?AA:::<9;;@D<;95<<??<B=??@A3792919958@BCC?BBB?A7;:>?<8<<;A>3>5>20/60,,,,,(,---<<?<<880<;49<<<+88?@A9@@@
@N9IO0:00690:06089
TACGGAGGGGGCTAGCGTTGTTCGGAATTACTGGGCGTAAAGCGCGCGTAGGCGGCTTTGTAAGTTAGAGGTGAAAGCCCGGAGCTCAACTCCGGAACTGCCTTTAAGACTGCATCGCTAGAATTGTGGAGAGGTGAGTGGAATTCCGAGTGTAGAGGTGAAATTCGTAGATATTCGGAAGAACACCAGTGGCGAAGGCGACTCACTGGACACATATTGACGCTGAGGTGCGAAAGCGTGGGGAGCAAACAGG
+
ABCC@CCDDD2DECC:;:@CC@CC?C@CACAA@C=@@@CF>CBBAAAAABB@BB@BBB>AAA@CD@CBAA=@@=?9C@A;@?@>?>@?9>;;=@=@:>0/03><3=00:@<8888::8>=?B?A052726:;:2>8888A0:08486;::::9><8<3555;3:55588558;=6::4::;;5;=A:>>==7;;?;?=B=BBBBBBBH9;;BCBBBD@BB899@>??=@@@@BB:??AAAAB8AABBD>A@B@
@N9IO0:00690:06104
TACGTAGGGTGCGAGCGTTAATCGGAATTACTGGGCGTAAAGCGTGCGTAGGCGGTTTTTCAAGCTTGATGTGAAAGCCCCGGGCCTTAACCTGGGAATGGCATTGAGGACTGGAGAGGCTAGAGTGCGGCAGAGGGAGGTGGAATTCCACGTGTAGCAGTGAAATGCGTAGAGATGTGGAGGAACACCGATGGCGAAGGCAGCCTCCTGGGCCGACACTGACGCTGAGGGCACGAAAGCGTGGGGAGCAAACAGG
+
CCBB@BBC=;;;B>@A<<:>9<<;7B6;05AA@B=BBAAA<ABDB???>00,0/)/999$/-1589(///;:6;=6A=<;.;9(3,3496;6;;<(3,33,388,339066//(/688188=;>@@@88-62/.33,./(..(..5.7.33....::=<==>B?:@@B;;;>>><<<>>9>>9>9==<8<<;;7;=>7<795<;.554555)5.5;99;;99=>:66;;=4==;@@C=BB@@<<<0<CC>>7>DC?
@N9IO0:00704:06095
AAACGTAGGACACGAGCGTTATCCGGAGTTACTGGGCGTAAAGGGCGTGCAGGCGGCGTGGTAAGTCTGATGTGAAAGCTCCCGGCTCAACCGGGAGAGGACATTGGAGACTGCCAAGCTCGAGGCAGATAGAGGGATGTAGAATTCCGGGTGTAGTGGTGAAATGCGTAGAGATCCGGAGGAATACCAGAGGCGAAGGCGGCATCCTGGGTCTGACCTGACGCTGAGACGCGACAGCATGGGGAGCGAACGG
+
<;$;;95546@@;555;49.4993965597@A@@@8;99@@8AD=CC<;;BB=@B>BBBBACC@CBBABC@?=999.///00+/49@BC:?:DD=BB;;29@=B8B665AC?;;9A8@AC?C6646C>>>@B=B>6=;@@CBB?B@D?CC=;:;@?;AACGHC?C@AABCCDC;;;4;.9:494@BB=AA@=8<AC?B@BB>ABBA5;;;0;@AA@@=@A<ABC@@AAAA?A@A@@@BBBABB8??>A?:787
@N9IO0:00707:06061
TACGGAGGGTGCAAGCGTTATCCGGATTCACTGGGTTTAAAGGGTGCGTAGGCGGGCAGGTAAGTCCGCGGTGAAATCCTGGGGCTTAACCCCAGAACTGCCGCTGATACTATCTGTCTTGAATACTGTGGAGGTGAGCGGAATATGTCATGTAGCGGTGAAATGCTTAGATATGACATAGAACACCAATTGCGAAGGCAGCTCACTACACAGCCATTGACGCTGAGGCACGAAAGCGTGGGGATCAAACAGG
+
BBAA=;;5,55;?;A@AB=?;=8=8??7;AAAAA8:>05505@4<=BBICC@CCD=BBCACC;;;B?CBC?BEEA8@;7>@AB8CABG@CCC<C@@?B;;;49;?>?AAA@@AA@@@AC@DE@@@@;::?495<?B;;;B>B?BCDGB@??@9778838::<4565;=AAA;;?<9::<5597:::)0+/)//6;-305555<>=<666=<@;@<@A=@@AA;;9:9.5;5555)599;5<<+:<;A@;@==9
@N9IO0:00708:06105
TACGGAGGGAGCTAGCGTTGTTCGGAATTACTGGGCGTAAAGCGCACGTAGGCGGCTACTCAAGTCAGAGGTGAAAGCCCGGGGCTCAACCCCGGAACTGCCTTTGAAACTAGGTAGCTAGAATCTTGGAGAGGTCAGTGGAATTCCGAGTGTAGAGGTGAAATTCGTAGATATTCGGAAGAACACCAGTGGCGAAGGCGACTGACTGGACAAGTATTGACGCTGAGGTGCGAAAGCGTGGGGAGCAAACAGG
+
CB;<:<ED=;:;CA@@EE?B@?CC@C7@7:@@?@9;59A=25;?@C??@=<:00)/::8<=D>@@C@@?B?BAAA9>>>/:99*98973889.:6;6<;??>8;5<=?6=BBB?A:9:AAAA??;;:;6;=00+0@==>A;A;A=@>AABBAAAABC?BBCC>B=@??<<<<<A;??8=879288<8<<==9=<=8=:==AA????@C@BBC@CDDBHBCBBA@@@@?ACCBAB<ABBBCDE;;;AAA<BBB@
@N9IO0:00666:06123
TACAGAGGGTGCGAGCGTTAATCGGAATTACTGGGCGTAAAGCGCACGTAGGTGGCGACGTAAGTCGGGTGTGAAAGCCCCGGGCTCAACCTGGGAATTGCATTCGAGACTGCATTGCTGGAGTACGGAAGAGGAGGGCGGAATTCCCGGTGTAGCGGTGAAATGCGTAGATATCGGGAGGAACATCAGTGGCGAAGGCGGCCCTCTGGTCCAGTACTGACACTCAAGTGCGAAAGCGTGGGGAGCAAACAGG
+
BBDCCCCC>9;;DCD@::6;=@@D=C=@7@A@@@;;;;CD;;;@@CABBBH@BB@CCCCCDE?CCBBF>DDCCBB=AACC;CD>@@AA@D@BBC>C@D?BABC?BBBBBBBBBBB@BBBB>@@A@@@=A?AAA=@@B=BA?B>B?BC=C@CBBBB;;:;CCF>BBADBBBBBAAB==456155?>>?@A>?9=:9.9<??5;;/9AA@<@@796@BA:666===;;7;==;?:=4@;66C??2BB==?7=BB?
@N9IO0:00668:06110
TACAGAGGGTGCAAGCGTTAATCGGATTTACTGGGCGTAAAGCGTGTGTAGGTGGTTTGTTAAGTCAGGTGTGAAATCCCCGGGCTCAACCTGGGAACTGCATCTGATACTGGCAGACTCGAGTGTGGTAGAGGGTAGTGGAATTCCGCATGTAGCGGTGAAATGCGTAGATATGCGGAGGAACATCAGTGGCGAAGGCGCTACCTGGACCAACACTGACACTGAGGCACGAAAGCGTGGGTAGCAAACAGG
+
CCCCCCCC<BBBA=AA@?=A?BCD?;;506@@BB=ABBC?4;@@@CBBACB@;969?5;<69?C@@@C@A????908=88+8:2:;AA?B@BBD:@144A?@@A@BBBBBCC?BBBCDCB@=<<?><8=>?<<<39:;=>;B@C@C?BBCC???BBB>BBAA;@A:98????????A9??<@<AAAABCBB@CCC?B?;;9AA<8?C<@?@B?AAAA???AB999@====?=>9=000=;29=;<<<1<DA<
@N9IO0:00668:06148
TACGGGGGGGAGCAAGTGTTACTCGGAATTATTGGGTGTAAAGGGCTTTTAGGCTGTTTCTTAAGTTAAAAAATGAAATCTTGATAATAGTTATCAAAAGTGTTTTTAATACTGGGAAACTAGAGTAAAGCAGAAGATAGTAGAATTCCTAAAGTAAAGGTGGAATTTTAAGAGATTAGGAGGACTTTCATTAGGCGAAGGCAACTATCTAGGCTTCTACTGACGCTGAAAGGCAAAAAGCATGGGGAGCAAACAGG
+
AA;;;;;;;"555@5>@A@?CCCCC:C:C@CC?FE>C<9:=5=:4:;;;1;=8B:8:C;@@>@1991:4444#444:2<<B<==<<8<;;;9======05666?>?+>7;?::=:8=A7:>@@???CC7:;@?@=BBBBBBAA@@C=A=;;:.9@<<0965/)/4999'/)/;:79455.5949444)4<>8==:<<@<A>AB?@@@;9;AB=@@;;?B@5/////7777.9455555$59::<=>/6697;1///6
@N9IO0:00682:06137
TACAGAGGGGGCGAGCGTTGTTCGGAATTACTGGGCGTAAAGGGCGCGTAGGCGGCCTGTTAAGTCGAACGTGAAATCCCCGGGCTCAACCCGGGAACTGCGTCCGAGACTGGCAGGCTCGAATCCGGGAGAGGGATGTGGAATTCCAGGTGTAGCGGTGAAATGCGTAGATATCTGGAGGAACACCGGTGGCGAAGGCGCATCCTGGACCGGCATTGACGCTGAGGCGCGAAAGCCAGGGGAGCAAACGG
+
CDCDJCCCCC5CCCCCCC9@<:A<:H<C:BBCCC>?>>?9)44)<BAACBB=;96:<@@<-0+0<B00+0::099(5<<<.<<4::?;=A?9;;5;+//886:@=?@@98773>793978786;<>BB<CBBBB=BCCCB?B6;7;<@@?BDBBABB=A>>?6;;;@@BAB@@@BBC???=@?@?@@C@BC?ABB=@<;;:AAA;??<@@?C?BBC9=@@??><>:39::444)44.4444&499>>5<<<
@N9IO0:00696:06150
TACGGGGGGGAGCAAGCGTTGTTCGGAATCACTGGGCGTAAAGGGCGTGTAGGCGTCAGGTAAGTGGAATGTGAAATCCCTCGGCTCACCCGAGGATCTGCATCCCAAACTGCCTGACTTGAGTATGGGAGAGGATGAGGGAATTCCTGGTGTAGCGGTGAAATGCGTAGATATCAGGAGGAACACCGGTGGCGAAGGCGCTCATCTGGCCCAATACTGACGCTGAGGCGCGAAAGCTAGGGGAGCAAACGG
+
@A<<;;;;;"9=:;59A;;54939=8@?BBCCBBB?BAACC7CC?BCBBC@?<00/99<<@@6BBB9B9BBBBBB>BBB<BBB?BBBAAA=?>>?BAA@BBBBBB=AC<?????A:::=5:????=@?3??>?;?<<5;8186B=B=@@<;;5228<;>DDD;:99?;=>C@@>>BB=?==@5:;:;@;;;5;;93:<?==:::>==@;@@;@?CBB@??A@@@AAA?;;;AAA9A@@?@A@6@@@AA8;99
@N9IO0:00703:06148
GACGGAGGAGGCTAGCGTTGTTCGGAATTACTGGGCGTAAAGCGCGCGCAGGCGGCTTAGCAAGTCAGGGGTGAAAGCCCGGGGCTCAACCTCGGAACTGCCTTTGAGACTGCTAGGCTCGAGACCGAGAGAGGAGAGTGGAATTCCCAGTGTAGAGGTGAAATTCGTAGATATTGGGAAGAACACCAGTGGCGAAGGCGGCTCTCTGGCTCGGTACTGACGCTGAGGCGCGAAAGCGTGGGGAGCAAACAGG
+
<BAA=?C9:;8;AAA@BC@BB?BA>B0;.44444)4998:4:<@A9;4;8=6<=9?96;45848;=9888+7;==6BB=1888.8<9@<@:>>?5=4?8305;:3000>?=;?@A@<@@<<<<>A39:BCABB=@@AAAA>A=A=AA6@@@>>;<;;49==;6=7855A@@@::09>8>9?????@@B@?@?BBB>A@<;5;@?@>;;6;@BD@BBBBCCBBBB@;:4;A@;<<0;AAABCC9BBDCC<@::4
@N9IO0:00704:06144
TACGGAGGGTGCGAAGCGTTATCCGGATTCACTGGGGTTTAAAGGGTGCGTAGGCGGACAGGTAAGTCAGTGGTGAAATCTCCGGGCTTAAACCCGGAAACTGCCGTTGATACTACCTGTCTTGAATATCATGGAGGTAAGCGGAATATGTCATGTAGCGGTGAAATGCTTAGATATGACATAGAACACCAATAGCGAAAGGCAGCTTACTACATGATTATTGACGCTGAGGCACGAAAGCGTGGGGATCAAACAGG
+
9:;;.607.<00//27/--0///)/)//)/944444&//(//(//(///88::65403:33-3929;ABBBC?C>=858BB?=@@7=>388(//(/(/6.68/7/7;688==@34348;>@:0225>99>===988/8;/225296===;;99///87//(6775(255=9825<A8222:922205883?697;<676(5178777055>B==>?>=8<A5888:>@??B=A??989.7977>BA3BB??=7=??8
@N9IO0:00710:06133
TACGTAGGGTGCAAGCGTTAATCGGAATACTGGGCGTAAAGCGTGCGCAGGCGGTTATGCAAGACAGATGTGAAATCCCCGGGCTCAACCTGGGAACTGCATTTGTGACTGTATAGCTAGAGTACGGTAGAGGGGGATGGAATTCCGCGTGTAGCAGTGAAATGCGTAGATATGCGGAGGAACACCGATGGCGAAGGCAATCCCCTGGACCTGTACTGACGCTCATGCACGAAAGCGTGGGGAGCAAACAGG
+
CCCCCCCC>:=;D?CCBB?B?B@C>C?A@B@A@:@@?BB=BBBBCAAA>>:?@;??@@@CC:CA?9:9>?<AAA99899&38.333;,3,399296>=;8799,4==>>?@@BC;;;BBB;<<AAB?B;99CCCC5CCB=A=A;@25<<5@=>@<BBBBCE>@;ABBCBAABCA?;455.549::166<?7;<@<@:?=:==>=0;;1669>===>66695559;9:::555=4=;;:<<<+555:;24334
@N9IO0:00664:06183
TACGGAGAGTGCAACGTTGTTCGGATTCACTGGGCGTAAAGGGCACGTAGGCGCCCGGCGACTGAGTTGTGTAATCCTTCCGCTTAACGGAGAACGGCAGCTCAAAATACCGGGCTCGAAGTCGTCAGGGGCAACTGGAACTCCTGGTGGAGCGGTGAAATGCGTAGATATCAGGAGGAACGCCGGAGGCGAAAGCGAGTTGCTGGGGCGATCTTGACGCTGGAGGTGCGAAAGCTAGGGGAGCAAACAG
+
BAAA<AABA<<00+//0)/4.4;5:>7;9555:1:A;;<3A;0;B:0000+00//)/5;<<BCCB@@65:@=?;AA>C=B6A>9253--(---(--(-:7994444&49;.44)4:>AB8;;>;=@AAAA3?@<AADAC?CAF=@A=;;5<A@A;ABBJ?FCBCCCCBAA;9:>299=?;?@A;A=@A>BCCE?CA@AAA<;;;;;;-:9:444.44/////)/:)///<<<,//79999.:566@6=96
@N9IO0:00666:06167
TACGTAGTGGCAAGCGTTGTCCGGATTTACTGGGCGTAAAGGGAGCGTAGGCGGATTTTTAAGTGAGATGTGAAATACCCGGGCTTAACTTGGGTGCTGCATTTCAAACTGGAAGTCTAGAGTGCAGGAGAGGAGAAGGGAATTCCTAGTGTAGCGGTGAAATGCGTAGAGATTAGGAAGAACACCAGTGGCGAAGGCGCTTCTCTGGACTGTAACTGACGCTGAGGCTCGAAAGCGTGGGGAGCAAACAG
+
;96;;::6<8@C@BCCC@BBB?C;;<J=DB;;;0;>@=<2;=4666:CAA>AB@CBAAA0@=@BCCCC@@ACCC<AAAA>AD>CC:>9=B9AA9@?>@???@B;BCC797@<?<B:::;@73333;;/348;6::A7BB5C48477A@:;?>9<9:15557/558:=CA@?87133,3,33,3;;3:9660///(/4::7518AA>>;AAA@@A:@>>000::900*/9=<>:/37;?@==1BBBEE;?:9
@N9IO0:00670:06179
TACAGAGGGTGCGAGCGTTAATCGGAATTACTGGGCGTAAAGCGCGCGTAGGCGGCTAATTAAGTCGGATGTGAAATCCCCGAGCTCAACTTGGGAATTGCATACGATACTGGTTAGCTAGAGTATGGGAGAGGAAGGTAGAATTCCAGGTGTAGCGGTGAAATGCGTAGAGATCTGGAGGAATACCGATGGCGAAGGCAGCCTTCTGGCCTAATACTGACGCTGAGGTGCGAAAGCATGGGGAGCAAACAGG
+
ABC;;<@@:@??@@@000,/27774;@C=A@B@@8>@@A@8@@;;:;@AAB?BB@BBB?B?B?B@CC>A@@ABBB<BCBB9BAA@@AC=BC9;;6;?A=ABA;;;A@BA@;;5;>@@?AAD:::@CCA=AAGD@D?C?ABBC@C@C@CC?BB@@@BB@CCCD>BBBCBAACCBAAA?>@A@C?@@?ABBBB@A;;6;;@B;;8;?ABB?A?AA>;;;AABBDBBBBA>A@@BBB;A@B;;;;.;BAAA;@BB@
@N9IO0:00673:06175
TACGTAGGGTGCAAGCGTTAATCGGAATTACTGGGCGTAAAGCGTACGCAGGCGGCTTTGCAAGACAGGTGTGAAATCCCCGGGCCTAACCTGGGAACTGCATTTGTGACTGCATGGCTAGAGTCTGTCAGAGGGGGGGTGGAATTCCACGTGTGAGCAGTTGAAAATGCGTAGAGATGTGGAAGAACACCGATGGCGAAGGCAGCCCCCTGGGATAAGACTGACGCCTCATGTACGAAAGCGTGGGGAGCAAACAG
+
AABAAAAA>000@6>=@A?B:B=>8?1926;==D;BA:;;0;==ACBB>==;00,0/:1:@C7>>?::6:AA???:@?CC:CE>C<9977?ACC>B8@>?>???8??CB???BBAA=@@=0///8///8.22222222"27.5.5.5,339:8//-662-.(....&2575229>:8;=??;>;?C198@8@@>>8<;81717777777'778/8;;4:88799;33,38899975555)2287999*----2,256
@N9IO0:00674:06168
TACGGAGGGGGCTAGCGTTGTTCGGAATTACTGGGCGTAAAGCGCGCGTAGGCGGCTTTGTAAGTTAGAGGTGAAAGCCCGGAGCTCAACTCCGGAACTGCCTTTAAGACTGCATCGCTAGAATTGTGGAGAGGTGAGTGGAATTCCGAGTGTAGAGGTGAAATTCGTAGATATTCGGAAGAACACCAGTGGCGAAGGCGACTCACTGGACACATATTGACGCTGAGGTGCGAAAGCGTGGGGAGCAAACAGG
+
BBCC>@?A@B0>CDBBAA@CCACC?B>B?CBBBB=:;:CD?DDCBB@@@BB@AA>@AA<ACC@BD?BCBB?AA?B7?>A:A?B897;=8<??<@<@>A9:9??A;B=AABBBBBB==>=>?>;>388=6<?<?8=;;;>B<@:>:>:>AC@@>>><>9=7990958<;;8?D@A<>><@;?@7;;==A>>>6;;=8=<@>CBCCCBCE>@@@@BCBB@BB>?>B>>>?@>?===*99@===?2==>??8?AA>
@N9IO0:00676:06161
GACGTAGGGGGCCAGCGTTGCTCGGAATTACTGGGCGTAAAGGGTTCGTAGGCGGTGCGGCAAGTCCGGAGTGAAATCTCCCGGCTCAACTGGGAGGCTGCTTTGGAAACTGCTGTGCTCGAGTGTGGGAGAGGCGCGTGGAATTGCAGGTGTAGCGGTGAAATGCGTAGATATCTGCAGGAACACCAGAGGCGAAAGCGGCGCGCTGGACCATGACTGACGCTGAGGAACGAAAGCTAGGGGAGCAAACGG
+
FCFCCB@@@@(94:<>=@?A<@AA5:.:5:>9:;0:<4::5;>=C@<<8>@60000=@A?CC?BBB?A=@?8?>:3:====4444CFFACCCC>BB>ABBAAA=A>AC<@@@AAA@@?A@;;;@@@AD<???B=AABADA<?=?=A@AB?BBBB>??>A??@:?BBBDBB@@A@;;;;:;>B>@AA>@@;;2;=><-99><BBBBBAA=AA?;::?=::::BABB@@:?:@:::/99>=@?A-9899<6<94
@N9IO0:00677:06200
TACAGAGGTCCCGAGCGTTGTTCGGATTCACTGGGCGTAAAGGGTGCGTAGGTGGCATGGTAAGTTTGATGTGAAAGCTCAGGGCTTAACCCTGAAATGGCATTGAATACTACTGTGCTGGAGGTTTGGAGGGGGGACTGGAATTCTTGGTGTAGCAGTGAAATGCGTAGATATCAAGAGGAACACCAGTGGCGAAGGCGAGTCCCTGGACAACACCTGACCACTGAGGCACGAAAGCTAGGGGAGCAAACAGG
+
BCC:;;A?ADD=B@@;66:=?:??9<A:==BBBD=;6:<<);4)5B<@@@?=:859AAC=A?9>?@9??CDCBCD>989;;?=4<<4525>4<:;;4:;7@AA<@@=;:8?A?@@:::@?:@B>BC>C>@@CECD(938A:<8=6;=<@:;?=?@???A@@?28375566=@@?>>:===091888:>;::4:57+2278:7575-59.55958797<<53/7<<87;177533;3<=888==1?CBBA;=<<4
@N9IO0:00682:06169
TACGAAAGGGGCTAGCGTTGTTCGGAATTACTGGGCGTAAAGCGCACGTAGGCGGCCTTGTAAGATGGGGGTGAAATCCCCGGGCTCAACCCGGGAACTGCCTTCATGACTGCAAAGCTTGAGGATGCGAGAGGTGAATGGAATTCCGAGTGTAGAGGTGAAATTCGTAAGATATTCGGAAGAACACCAGTTGGCGAAAGGCGATTCCACTGGCGCATTTTCTGACGCTGTAGGTGCGAAAGCGTGGGGAGCAAAACAG
+
BAB<;9,:<<0<==CCCE@DD@BB?C@C@ECBBB>BCCCE=A@A@AABCA@=::6;?C@CCB@@@@DDDD3@@@D=CCDD;BB=;::BADE>CB>C@C@??@B<?AAA@@AAAB<5AC=68884339@@><=B?BBB>@@6@8B>C>899>973=55/5888/6596//(///.30..)2/59.33837/.(.(.322,204558).).67742525522&22227333....3877585-5<;9<;:-987888(8<;
@N9IO0:00684:06162
TACAGAGGTCTCAAGCGTTGTTCGGATTCATTGGGCGTAAAGGGAGCGTAGGTGGCGGGGTAAGTCAGGTGTGAAATCTCGGGGCTCAACCCCGAAACTGCACTTGATACTGCCTTGCTAGAGTACTGGAGAGGAGATTGGAATTTACGGTGTAGCAGTGAAATGCGTAGATATCGTAAGGAAGACCAGTGGCGAAGGCGAATCTCTGGACAGTTACTGACACTGAGGCTCGAAGGCCCAGGGGAGCAAAGCGG
+
CCCAA@@?@CCCD<@@AA8:68@C8@@9666;A>8ABBCD@EE=;;;?@A@<@C@ABBB8BB>BBBCB?@@@?@?9@@?@@??9@ABB?CCC:CBD=C9;;BAC8BACBC@@@>A9?>9::???DCBA>@???;>??A=@?B?BD=AAB?BBABBA>>>AAA=>>>CBBBBBBB>>>B=A>B>@@A;>?AA===@394:?>;:976;<3::===:;;;::::::=;;5;>AAA;A188-7>=@5>>BCF7;;?>
@N9IO0:00684:06172
TACAGAGGGTGCGAGCGTTGTCCGGAATCACTGGGCGTAAAGGGCGCGTAGGCGGCCTGGTAAGTCGGGGGTGAAACGCTGCGGCTCAACCGCAGCACTGCCTTCGAGACTGCTGGGCTTGAGCACGGTAGAGGCTGGTGGAATTCCCGGTGTAGCGGTGGAATGCGTAGAGATCGGGAAGAACATCGGTGGCGAAGGCGGCCAGCTGGGCCGTTGCTGACGCTGAGGCGCGACAGCGTGGGGAGCAAACAGG
+
AACB@CBC9;;>>>>9;:<@AB@E@C?CCDEBBB=BAA@A:@@:@BBBBBB?;;.979944@;=<?@BBB1CCCC>BB@==00)/77949.69@@@@A:::?A=A@A@@@@@A@@@;@C?CBCBBBBA???AA<??A>AC@B?B?AC<A=ACCAABB?AC>A=??A@:::??::9AA<A?CC@CBBBA@@@=@@D<B;::2:4;599;;)5.5;79965555544;;8<>>>@99999:<@@9@@@AA<A;;5
@N9IO0:00686:06194
TACCAGCACCTCGAGTGGTCAGGAGGTTTATTGGGCCTAAAGCATCCGTAGCCGGCTTTGCAAGTCTCCGGTTAAATCCAGCTGCCTAACAGATGGGCTGCCGGAGATACTACAAAGCTAGGGAGCGGGAGAGGTAGACGGTATTCGGTGGGGTAGGGGTAAAAATCCTCTGATCCATTGAGGACCACCAGTGGCGAAGGCGGTCTACCAGAACGCGTTCGACGGTGAGGGATGAAAGCTGGGGGAGCAAACCGG
+
CDD@;9;;;?BDDBBBC<?@@@<;;5;@9;;6:C=DBFCJ>BBB@@<@?=99393:??8@AC>;::CC?B?B@CF>CC@A@@BBB@;;6;@AAAAA9;;89288888B????>>>5<@?99:.9?>>@8??@A=AA:::A<999>B@;0000)00/;;+/////$/;5;;<<<66.5=5;;;;?>=<<;::??=@@@;@;>>:??@@@=@CA=???CB@EBBBB?@>999,:=<@A=B???BBB3BBBBD=B594
@N9IO0:00695:06184
TACGTAGGTGGCAAGCGTTGTCCGGATTTATTGGGTTTAAAGGGTGCGTAGGCGGCCTATTAAGTCAGTGCTGAAATATCCCGGCTTAACCGGGAGGGTGGCATTGATACTGATGGGCTTGAGTAGAGTTGAGGTTGGCGGAATTGACGGTGTAGCGGTGAAATGCTTAGATATCGTCAAGAACACCTATTGCGAAGGCAGCTAACTAAGCTCAAACTGACGCTGAGGCACGAAAGTGTGGGGATCAAACAGG
+
CCCCC@@>9:6;B=@@@@>BBB@D?DDC>CC@CC=BD7;949<0559BA@B;00-0;A@D@D>BBCBB@???@@C>BBBBC=B>BB?C@C<B?6??A6<;4;AB?;;;ABBBBBBB=@@@A>@?A;;<A>A@@=@@C<@??A>A????A>???AACC@CBBB=BBBB?AAAAABBABBB6;;@:::?A@@6::@@9@<@@@BBB?BBB7<;A;;;6;BBBBBB@???;===999.:A@@ACF9BBCBC=????
@N9IO0:00696:06207
TACGTAGGGGGCGAGCGTTGTCCGGATTTATTGGGCGTAAAGAGCTCGTAGGCGGTTTGGCAAGTCGGGTGTGAAAATCCGGGCTCAACTCGGAGACGCCACTCGATACTGCCATGACTCGAGTCCGGTAGGGGAGTGCGGAATTCCTGGTGTAGCGGTGAAATGCGCAGATATCAGGAGGAACACCGGTGGCGAAGGCGGCACTCTGGGCCGGAACTGACGCTGAGGAGCGAAAGCGTGGGGAGCGAACAGG
+
CCC@@99999*;BBBBCD?BBF@B=@@@<@B?CC=@@ADD>DBBBB@@A::7:A=AC>C@DC>ABBBC<BD@99996:B=EC>CCAA=AC@@<@AA999>ABBCCBBBBBA@<A9;<??>=:;;C@B=A9999.:9@A@C>A=B=@=@DACCAA@BB?BA@@;@@@@@@@BAB@@@=0:;=A:@BB;A<AA=CCC?B?CC@C@@@ABAA8@5;5;=@?969>@A@@@@@@?CCD<B:;;@@@2@@@?@?;;;;
@N9IO0:00703:06201
TACGTAGGGGGCAAGCGTTGTTCGGAATTACTGGGCGTAAAGGGCGCGTAGGCGGCCCTGTCAGTGGTGTGTGAAATCCGATGGCTCAACCATCGAACTGCGCTCCATACTGCAGGGCTTGAGTACAGCAGAGGAAAGTGGAATTCCCGGTGTAGCGGTGAAATGCGTAGATATCGGGAGGAACACCGTTGGCGAAGGCGACTTTCTGGGCTGCTACTGACGCTGAGGCGCGAAAGCCAGGGGAGCGAACAGG
+
CDCCCCCCCC1CC>BA@@<@C;BC9<?C?CCCDD>AAACD>BC>A<<A@@@=00+0;8<=>BBBBB?BCB@@AB=6AB7==;@5A@BB?C@CCCCC@C:;:AAA?>ABAACC:::@8@B89:@<DAAAB@?@?=?C>A@@=@?B?BC=C?;;;CC@A@BGCC=CCCCBC;;:@@@AB9@?=@=:99?AA>B?BBD@B?BCBBAC=CBBB=BBBBBBA???@AAC;;;>@@@ABB<;;7<<DC3<;;AB?@@@?
@N9IO0:00711:06206
TACGAACTGTGCGAACGTTATTCGGAATCACTGGGCTTACAGGGTGCGTAGGCGGCTTTGCAAGTCAGGTGTGAAAGCCCCCGGCTCAACCGGGGAATTGCGCTTGAAACTGCAGGGCTCGAGTCAGCTAGAGGTGCACGGAACTTCCAGTGGGAGCGGTGAAATGTGTTGATATTGGAAGGAACACCGGAGGCGAAAGCGGTGCACTGGGGCTGGTCTGACGCTGAGGCACGAAAGCCAGGGGAGCGAACGGG
+
>;A00+////7999.559.557:A4;.544:9;;3:@)////7.7<?@@@A;@:6333(39<4:::??9=?7938(33333$31333;4;,777(3,31755:<8<<<5<<;@9990>99555:<9:9A@;;;8;;BBBC@D?BA8;5;@;;9)44957=@<B8;:0==+00;;<6?9?<?;?=A@@=@?AA?BAA@;;;;>BB@AA;;<;.;BB4;;B@@@>9999525959??8>@>@@@@.::@?@=AAA<
@N9IO0:00713:06176
TACGGAGGTGGCAAGCGTTACTCGGAATCATTGGGTGTAAAGGGCAAGTAGGCGGTCCAGTAAGTGAGGGGTGAAATCCTGCGGCTCAATCGCAGAACTGCCTTTCAAACTACTAGACTTGAGGCCGAAAGAGGGAAACGGAATTGGCAGTGTAAGGGTGAAATCTGTAGATATTGCCAAGAACACCAACGGCGAAGGCAGTTTCCTGGTTCGGTTCTGACGTTGAATTGCGAAAGCTAGGGTAGCAAACGGA
+
CHFK@CB@AA;>B?B@@@@DBBAC?B8;;CD@DD=BBBB@8C?6>C:CC@B8;<9;CACCBD@CCBCCEE<EDCE?GE?CBCB?CCAA?ABB@@<@7@5559>>6>CA8=BDCDCBBBC:;;B?A<A@A<AABC?AB=A;9=8;8<8777///769928999233388;;;;<<8996:+//47:@=C>AA9A?A>A>A@>?=5=6?@<?4?;6<7<>@??9:9:<7<8=:@>A447;ABD>BCD==<4;946
@N9IO0:00667:06235
TACGGGGGGGGGCAAGCGTTGTTCGGAATTACTGGGCGTAAAGGGCGCGTAGGCGGTTGGATAAGTCAGCTGTGAAAACCACGGGCTTAACTCGTGGCCTGCAGTTGAGACTGTCTGGCTTGAGTGTGGGAGAGGAGAGTGGAATTCCTGGTGTAGCGGTGAAATGCGTAGATATCAGGAGGAACACCGGTGGCGAAGGCGGCTCTCTGGACCACAACTGACGCTGAGGCGCGAAAAGCTAGGGGAGCAAACAGG
+
<:::9999999";9.559;25:55;7;?C@BBCED>BBCCC=BB<?@@BBCB@BB?B@B@BCB>AABBBB=B=CCCC:B>AAA;5AB@F?BAAB;B?;6:<===;144444==<===7=<7::==999@:@@@A:@@?=;7055;599>@9===;66<7////(/.566::77=;::@8=<0:/9750645:1822.5/5=.258755@0:559995;///5775.2529555522&26555<</<>===6==>:
@N9IO0:00681:06216
TACGTAGGGTGCGAGCGTTAATCGGAATACTGGGCGTAAAGCGTGCGCAGGCGGTTTTGTAAGACAGGTGTGAAATCCCCGGGCTTAACCTGGGAACTGCGCTTGTGACTGCAAGACTCGAGTACGGCAGAGGGGGGTGGAAGTTCCACGTGTAGCAGTGAAATGCGTAGAGATGTGGAGGAACACCGATGGCGAAGGCAGCCCCCTGGGTCGATACTGACGCCTCATGCACGAAAAGCGTGGGGAGCAAACAGG
+
CCGCECDC?;;;B;@@;;;?9<CC:C6;9?;;90;>@BC<@?@@ABBA:95;<:<:<.?AA>A?AA@>AB>??A87777&37(3319393444)4.444444:5:4:9??<==;9333;333333</877;88888$/-(-36605(,----9//5<;;9<<4999@@BBBBB;;:C4:;7;6:@@=@@@@<;;;@B=?@;;;;;*;@B;@B:99@B@>A@=>4?:99@BB;::::&99=B@<=0655@=4>::5
@N9IO0:00681:06220
TACGGAGGGGGCCAGCGTTGCTCGGAATTATTGGGCGTAAAGGGCGCGTAGGCGGCCAGGTAAGTTTGATGTGAAATCCCACGGCTTAACCGTGGAATTGCATCTTATACTGCCCGGCTAGAGTCTGGGAGAGGGAAGTGGAATTCCCGGTGTAGCGGTGAAATGCGTAGATATCGGGAGGAACACCAGTGGCGAAGGCGGCTTCCTGGACCAGTACTGACGCTGAGGCGCGAAAGCTAGGGGAGCAAACAGG
+
CAJD@BABBC2C?@@@AB>A;96D:D<C@AA?AL?@A@EE=BB=BCCCA@@=::5:7?:?=C?BBB<ABBBBACD=BBD>C9999=7=8=6===8E?B@B@@?BB@ABAA???D:?;????>A???BC=BAAAD>C?BBB?C@C?BB<A=>?@@ABEACCCC>BBBBBBA<<AACCF;:;AEBBBB@BCCCACCHAC@DCACCAC@CC;;;ACC@@@A@@@@@ABBB?AABCED=@ABBACC:ABABB=BAA>
@N9IO0:00685:06217
TACAGAGGGTGCAAGCGTTGTTCGGAATTACTGGGCGTAAAGCGCGCGCAGGCGGATCCTGTAAGTCGGAAGTGAAATTTCACGGCTCAACCGTGAAGCTGCTTCTGATACTGCGGATCTGGAGATCGGTAGAGGTCGGTAGAATTACAGGTGTAGCGGTGGAATGCGTAGATATCTGTAAGAATACCCGTGGCGAAGGCGGCCGACTGGGCCGAATCTGACGCTGAGGCGCGAAAGCGTGGGGAGCAAACAGG
+
@CD;:9AA8:9:@=@;;;:@;9@@49.5.5;BAC=B<?;;09;5;5;:ACC=@@;A<<5;AAA<AA@@AFABBA??8?D>BBBB?CBBCDE9;:AA=9:;;;;4;;;;BCC@@;;7;@@@C7;;;AAA>ABB@?;@@@=@AAA?B8::A@=@A::;BB>@@<@?;;;@@BABBB;;;A;;5;B?ABBC7;;<5<@@5;6;B>B@LCBACE?E@BC@A@@@@????ABB?ABA@@@9?==9999-:@@AC=?@@>
@N9IO0:00687:06237
TACATAGGCACCAAGCGTTGTCCGGATTTATTGGGCGTAAAGAGCTCGTAGGTGGTTCGGTAAGTCGGGTGTGAAAACTTTGGGCTCAACCCAAAGCCTGCATCCGATACTGCTGTGACTAGAGTTCGGTAGGGGAGCGGGGAATTCCTAGTGTAGCGGTGAAATGCGCAGATATTAGGAGGAACACCGGTGGCGAAGGCGCCGCTCTGGGCCGATACTGACACTGAGGAGCGAAAGCGTGGGATAGCAAACAG
+
ACBCBDD@CAB=A=@;59.5?@9>=;@B<BB?BD>;66=<6<;;;<:;<AA>AA?C@@@>@B?A<ABB9??;0000&//;3;;5;=@@<@D9A?4@?=???BA@>ABBBBBAA??>??A@@799?=AA?BBCDE5@?A@AA5>4<6=;>>;;<>????49??:3222>@@698?@98918>8=9=>B=B8=>;@@@<@<@;;78@>>;;7.:378;;:55667@@@@@:;88>?A5<;9677)/.667390833
@N9IO0:00687:06247
TACGAAGGGGGCTAGCGTTGTTCGGAATTACTGGGCGTAAAGGGCGCGTAGGCGGCGCGTTAAGTCAGGTGTGAAAGCCCTGGGCCTCAACCCAGGAATTGCACTTGATACTGACGTGCTTGAATCCGGAAGAGGATGACGGAATTCCCAGTGTAGAGGTGAAATTCGTAGATATCGGGAGGAACACCAGTGGCGAAGGCGCCCTCTGGACGATGACTGACGCTGAGATGCGAAAAGCGTGGGGAGCAAACAGG
+
;;:5555555$5<;;;DC9:;@CB?B>A<BA@A@9000==3=@8@;<CBAA?;;60@=00,03<<<<@;>8@;;;,9><579;/9.444.4909<7<:A9==@==9<@@@@@@@:::?:;66D9@@<@;?699><AA9;497;.504>29:;;99@00)///:1<5<<9;;;BCBBB@7?A7@7@>?7:>9;5999393555>4=;;;9::5559===<@@A>49559339////&///////&/8444/5<:8
@N9IO0:00689:06244
TACGGAGGGCGCAAGCGTTGTTCGGAATTACTGGGCGTAAAGCGCGTGTAGGCGGTCTGGTAAGTCGGATGTGAAATCCCCGGGCTCAACCCGGGAACTCATCCGAAACTGCTGGGCTAGAGTCCCGGAGAGGAAGGCAGAATTCCCAATGTAGGGGTGGAAATCCGTAGATATTGGGAGGAATACCAGTGGCGAAGGCGGCCTTCTGGACGGTGACTGACGCTGAGACGCGAAAGCGTGGGGAGCAAAACAG
+
JCA@=:9;.;;9@@BBAA<@@?@<8>+0*0AB@@>;;9BC>C@AACBBBBB@BB?B@@@=@?=A@@@<??AABBG<?>CC:CC>A@@>/89,3;4<8>==588>??>4?>>?<:=5;333A:79C:A>BBCB?B9;7>;;;0804=4??:848888+//)/;19:///88::==8C=6==@B??@=;<833,389,3.3@6;>C6;;7/78<5<<9=AAA@9:9::978AA@@A<ACA@ABB6@@:888)879
@N9IO0:00690:06238
TACGGAGGGCGCAAGCGTTGTTCGGAATCATTGGGCGTAAAGCGCGTGTAGGCGGCCAGGTGAGTCGGGTGTGAAAGCCCGGGGCCCAACCCCGGAATTGCATTCGATACTGCCTGGCTGGAGTCCCGGAGAGGAAGGCGGAATTCCCGGTGTAGAGGTGAAATTCGTAGATATCGGGAGGAACACCAGCGGCGCAGGCGGCCTTCTGGACGGTGACTGACGCTGAGACGCGAAAGCGTGGGGAGCAAACAG
+
BBBB?BB@<9;9B>B;;:?BBACD@C@CCBB?BC=A@AAA9???@AAA;;;7;4.53:;8=@AAA;;;8;BBCCD8BCA8BDD:BB>B@CEE;C@C@I@C@BB?BBBBCCBBB?:96:BC:BAACC=C@CBBB@C@B?@@=@<@<@D=B?BCBCCBB?BBDD>C@CCBBBAABBBBC@BA?B?????BBBB?????=:9949<A=ABB@BAB?B??@B@@@A????@@>>>999+8<7<=;;/AB@@;3@9@
@N9IO0:00692:06257
TACGGAGGGAGCTAGCGTTGTTCGGATATACTGGGCGTAAAGCGCACGTAGGCGGCGCAGCAAGTCAGGGGTGAAATCCCGGAGCTCAACTCCGGAACTGCCTTTGAAACTGCAGTGCTAGAATCCTGGAGAGGCGAGTGGAATTCCGAGTGTAGAGGTGAAATTCGTAGATATTCGGAAGAACACCAGTGGCGAAGGCGACTCGCTGGACAGGTATTGACGCTGAGGTGCGAAAGCGTGGGGAGCAAACAG
+
CA@A8@C>;69;@@CC@@<>>:;?=@ACBAAAAD;?<988-9;>?A@;;;B>BB@BBDBBBA?CB@ABCE9CFCC>BA>6C@B666<<7:=C8;7;<??>@.94)4<<4<;::<:98994457<<9==7=<884<::::=592828499::888;;;2333929688888<::>8<<:==BD;AAD<@@==388@=B=@=BB@>949?5449==@::49B:9;BA@@@BAA;;;0;;:4444&4:<;;1833
@N9IO0:00701:06221
TACGGAGGGCGCAAGCGTTGTTCGGAATCATTGGGCGTAAAGCGCGTGTAGGCGGCTTGGCAAGTCGAGTGTGAAAGCCCGGGGCTCAACCCCGGAAGGTCGCTCGAAACTGCCTCGCTCGAGTCCCGGAGAGGAAGGCGGAATTCCCGGTGTAGAGGTGAAATTCGTAGATATCGGGAGGAACACCAGCGGCGAAGGCGGCCTTCTGGACGGTGACTGACGCTGAGACGCGAAAGCGTGGGGAGCAAACAGG
+
CCAA<@B<8<@AC@C;;;?BB?CB?C?CCA?7;<49>=@@;@@@@9;:?590;C:CC;C:<B79;@@>@BAACCC:ACA;A@A7BCCC?DDD4C@D:C@BAB@??B??4?9557<<<=>AA;:;@?8>3;88<2;286;=9>:@;@@<@>BCCC@@@>BBAC?C?BB@@BB@ABACD>AA<A;;99@CCCFAAAA9=800,/7?7ACD@@@A>AAAAA@??CBC@AACBCCDCC:;:<;CCC9CCCBB<@@@=
@N9IO0:00708:06246
TACGTAGGGTGCAAGCGTTAATCGGAATACTGGGCGTAAAGCGTGCGCAGGCGGCTATGCAAGACAGATGTGAAATCCCCGGGCTCAACCTGGGAACTGCATTTGTGACTGCATGGCTAGAGTACGGTAGAGGGGGATGGAATTCCGCGTGTAGCAGTGAAATGCGTAGATATGCGGAGGAACACCGATGGCGAAGGCAATCCCCTGGACCTGTACTGACGCTCATGCACGAAAGCGTGGGGAGCAAACAGG
+
AAAA@@AA<000A;==CC@C?B@@;A=AAA@@=::;9AC<@@BCB@@@@@<:;5;<<<AA<8<B????@@@BBD=CCDC9>?:?@>A.954;B;B8BBC=>@C=BBECBBBBBBB=@@AA@@@@@@=AACGIJJJ5BBC5;2:4>=B@@@CBB@AA@@BBA;;59>989??A?>>??::397=9?=?>?A<@?B7B=?>:8978*7=,78=;;;:==994338:;888<777>6=;88:<</4448=5=::5
@N9IO0:00712:06230
AACGTAGGAGCGAGCGTTATCCGGAGTACTGGGCGTAAAGCGCGTGTAGGTGGTTGGATACGTCTGCTGTGAAATGTCCCGGCTTAACCGGGAGGGTGCGGCAGATACGGTTTGACTAGAGGGCGACAGAGGAGCGTAGAATTCCGGGTGTAGTGGTGAAATGCGTAGAGATCCGGAGGAATACCAGTGGCGCAAGCGCGCTCTGGGTCGCAACTGACACTGGAGACGGCGAAGGCATGGGGAGCGAACGG
+
90;=@@C?;;5=559;;;?9:2549995<>@@>99;BE>C=;;BAB;;;?BB?B>A>AAA;;;BAABA@@;00(0///:(/)/;-3-3499(33:1994404;<=>?@@<@B;A???>>99:/:@@@@;;;5;9;?=>>B<@<B?BB<B@@BBA@<@BBA;B<;;BAAAADCC@E<::=A6988=?=9837;93-3433;=;;;;;(/////)///:667//)//-//)/7:38)/44444&/7///)//9
@N9IO0:00673:06282
AACGTAGGAGGCGAGCGTTATCCGGATTTACTGGGCGTAAAGCGCGTGCAGGCGGTAAGGAAAGTTGGATGTGAAAGCTCCTGGCTTAACTGGGAGAGGTCGTTCAAAACTACCTAACTAGAGTATGGGAGAGGGAGGCGGAATTCCGGGTGTAGTGGTGAAATGCGTAGATATCCGGAGGAACACCAGTGGCGAAAGCGGCCTCCTGGCCCAAAACTGACGCTCAGACGCGAAAGCTAGGGTAGCAA
+
B7BBB@>;A@<BCABAAA@CCB?C=9996:?>?@:;;9BC=BBDBBBBABB@A@?@B?B@CC>CC@E?CBBBAAC8;65A?BC>@>8B7;:::4:<@A8@@<<7<<@@4<<BC@DD@BBBB;;;B@@?8?>@=<2=>5:9.92;6;<DC=CBAAA@@=@BBD=C@@@@AABB;;:?B=??@C@BBB>AA::99CCA>B9:498>=6<:49;3;77+<<<@?A@?@BABA>;;;?6=<<333(488873
@N9IO0:00679:06265
TACGTAGGGTCCGAGCGTTGTCCGGAATTATTGGGCGTAAAGGGCTCGTAGGCGGTTAGTCACGTCGGGAGTGAAAACTCAGGGCTCAACCCTGAGCGTGCTTCCGATACGGGCTGACTAGAGGTATGCAGGGGAGAACGGAATTCCTGGTGTAGCGGTGGAATGCGCAGATATCAGGAGGAACACCGGTGGCGAAGGCGGTTCTCTGGGCATTACCTGACGCTGAGGAGCGAAAGCATGGGGAGCGAACAGG
+
CBCCBCCE?BB?B@@ABB?BCC@C@CAC@CC?CD>BBCCC=BB<BBBBC@@=8838=?A@CA>>?999.973?@@@8?AA>>=5==<>;?A<A?@@;;:@@C@C?AAAAAAA;@@DBBBBA@@<@BBCCCCCD9BBB::;7;>C@CACCADABBCBB?CCAC@BBAA;;:BBCAAA@9@@@C<;;GGDABB?BBB@B>AA<@=@@DDDE?D@@>AF@A@@@AABA@A@AAA;;;0;999BBB7ABACD?@A@?
@N9IO0:00698:06283
GACAGGGGTCTCAAGCGTTAATCGGAATCACTGGGCTTAAAGGGTGCGTAGGTGGCCGAGCAAGTGTCCCGTGAAATCCCACGGCTCAACCGTGGAATTGCGGGGCAAACTGCTCGGCTCGAGGAAGGTAGAGGCCGGTAGAACGATAGGTGGAGCGGTGGAATGCGTAGAGATCTATCGGAATGCCAAAGGTGAAGACAGCCGGCTGGGCCTTTCCTGACACTGAGGCACGAAAGCGTGGGGAGCAAACCGG
+
CCCAAAA9ABBBC?@@@@=A5@990;?BBBCCCD>BA;@@/;;09@@A?;:4;9298>:6;;5;;999@6@;?;;066<4AAA==>00+0,/0=475<,//@>?0:;:.4;<@@?A@B??@@@;??A=ABBBB?B<?9<><;8=887@A?AC177@@9=>;@=AAAAA@@@@::9:@=9969<?@>299-7:=?=5::>>@A?B?A>@?3959A=A>AACBAAA;;;6;?@A@@9@;:;A@@6999CD=C@B?
@N9IO0:00703:06302
GACAGAGGGGGCAAGCGTTGCTCGGAATCACTGGGCGTAAAGGGCGCGTAGGCGGGATGGCGAGTCGGTCGTGAAATCCCTCGGCTCAACCGAGGAGCGTCGGCCGATACTGCCGTTCTTGAGGGATGCAGAGGAGACTGGAATTCCCGGTGTAGCGGTGAAATGTGTAGAGATCGGGAGGAACACCGGTGGCGAAGGCGGGTCTCTGGGCATCTCCTGACGCTGAGGCGCGAAAGCGTGGGGAGCAAACGGG
+
DCCBA@B@AA0AB>B@@@@BAA@B?B:<;BBABB=@@?CF=BB=@A??>??@CDD>A??<???ABBB?B?@?BBB=CCC>BBB?BBBC@C<??B=@?A899A?C>A@@@@999:@C;@??BCFF>BAB>??@B?BBBBBC@B7B488185::@CCBB?BBBA<AC@A?????AA???8?84@8:736=78>5?BC?B?BCC<AA998AA9=>=;;;8=899@@@A@A=@@A???:?@@ABBB6AAAAA:AAA=
@N9IO0:00666:06343
GACAGAGGTCGCAAGCGTTGTTCGGATTTACTGGGCGTAAAGGGCGTGTAGGCGGATGTGCAAGTCGGGGGTGAAAGGCCAGGGCTCAACCCGGGACGGTCTCCCGAAACTGCGCATCTCGAGAAAGTCAGAGGCAGGTGGAATTCCAGGTGTAGAGGTGAAATTCGATAGAGATCTGGAGGAACACCGGCGGCGAAGGCGGCCTGCTGGGGCTTTTCTGACGCTGAGGCGCGAAAGCGTGGGTAGCAAACAGG
+
DCCABAB@BBABB<@;9:>AB?BC7;;:3@@?@D=:55@:0<919?<AABB?CC@CCCAAAC<BABACCC1AAAC>C@C?AAB:???C=@B=AC>BBB=A999@9@>@8@?=??????A????@@8>??????;?BB>A=<A08180889866::>=4;877.5/6-----555779;4=<9<;???=AA??<?:;6;@@@>@@AABBBAA8ABBB5;;BAABBC@@?=@??:::/99??AC<BA@@@?7>>>:
@N9IO0:00675:06318
TACAGAGGGGGCTAGCGTTGTTCGGAATTACTGGGCGTAAAGGGCGCGTAGGTGGCCTGTTAAGTCGAACGTGAAATCCCCGGGCTCAACCCGGGAATGCGTCCGAGACTGGCAGGCTCGAATCCGGGAGAGGGATGTGGAATTCCAGGTGTAGCGGTGAAATGCGTAGATATCTGGAGGAACACCGGTGGCGAAGGCGGCATCCTGGACCGGTATTGACGCTGAGGCGCGAAAGCCAGGGGAGCAAACGG
+
CCCB@>>===,@@@@ABA?BB>AA@D;D:AABCG=95;@:3@<5BBCBBBB=?@892:@@?C@CBBAB?9;:?AA6>?;<0=;6;>><49907;(714788;;)//-7--/(//0+0377;177,33(4:<<>6=665=7;9@9B<AA?BBB@?@C?CAA@<@??@;::ABBAAAB@BB?C@?@@?B?@@=@BB>B?;;7;ABB?AA?BA>@>;;;7;BBAA@:;;<??C;;;0:?4:;A@3?;;44)48;
@N9IO0:00681:06326
TACGGAGGGTGCAAGCGTTATCCGGATTCACTGGGTTTAAAGGGTGCGTAGGTGGGATGGTAAGTCAGTGGTGAAATCTCCAAGCTTAACTTGGAAACTGCCGTTGATACTATCATTCTTGAATCTCGTGGAGGTAAGCGGAATATGTCATGTAGCGGTGAAATGCTTAGATATGACATAGAACACCGATAGCGAAGGCAGCTTGCTACACGAGTATTGACACTGAGGCACGAAAGCGTGGGGATCAAACAGG
+
CCA@;;;9.5=AA?@@>B9=00)0)/:;@?:;;;.5;2==6===;>?B;;;6;BB=BBA7@<9=6:;CCB>B@@?4;BBA?C?@@B:C:>B<C@BD>BABB>A@@C>CB@A?@::46:=3482989>;<<;@@;@A;@;;4;9?B@AAAA:::BBAB=A@AA0;;99<=@@CB@@;;;B;;;>CBC>BBB;;;@A5;5;A@BA=BAAB@@ABBCCCC@BBBAA@@@@<BCBCBF;@;;:;99&4444;44443
@N9IO0:00688:06347
TACGGAGGGGGCTAGCGTTGTTCGGAATTACTGGGCGTAAAGCGCACGTAGGCGGCTTTGTAAGTTAGAGGTGAAAGCCCGGAGCTCAAACTCCGGAACTGCCTTTAAGACTGCATCGCTTGAACGTCGGAGAGGTAAGTGGAATTCCGAGTGTAGAGGTGAAATTCGTAGATATTCGGAAGAACACCAAGTGGCGAAAGGCGACTTACTGGACGACTGTTGACGCTGAGGTGCGAAAGCGTGGGGAGCAAACAGG
+
AA;;5;;5;5$5;;;@DD6;;4;>8?29499995)5<<=?8>@BA<::@:929?8=?@:@AB?AA>AAAA>ACCC<===5>6:A?B@??7>@A;A?B7A??=399(78??ABB==?>@><,791333>@3:<82,.<16//(.08.6/6955777:;727222)20697:8AA@@;>?<A<//)/98)/(/9937/62)24:888C0:5;=3>5555<>85A:8225A:>5>:9888*8<<<===/<:::;1:==5
@N9IO0:00690:06312
TACGTAGTGGCAAGCGTTGTCCGGATTTACTGGGCGTAAAGGGTGCGTAGGTGGATATTTAAGTCAGATGTGAAATCCCTGGGCTCAACCCAGGACCTGCATTTGAAACTGGATGTCTAGAGTGCGGGAGAGGTAAGTGGAATTCCTAGTGTAGCGGTGAAATGCGTAGAGATTAGGAAGAACACCAGTGGCGAAGGCGACTTACTGGACCGTAACTGACACTGAGGCACGAAAGCGTGGGTAGCAA
+
///:=@@:;6;C6:;BB?A@CAD?CCI>AABCF=BBBBC>CE=BBBBBBB9;:=@@@AB=B>ABA?????=AAB=BBE>BBB<AAAA>AG>BB@BA6?:?8<;3?;<2::;16//.3359=?722==3777>5>@39<>5;5;085?BBB@AA=B9499?:/8886525;7:9*..49.36.7:7/56:93;//)..3763=5@>AA=AA5AAA48;5<::5/..3.335=?C7>:>778)89>822
@N9IO0:00691:06332
TACGTAGGGTGCGAGCGTTGTTCGGAATTACTGGGTGTAAAGGGTCCGCAGGCGGGCGAGCAAGTCGGTGGTGAAAGTTCATGGCTTAACTGTGAAATTGCCTTCGATACTGCTCGTCTTGAGTTCGAGAGAGGATGATGGAATTCATGGTGTAGCAGTGAAATGCGTAGAGATCATGAAGAACACCAGTTGCGAAGGCGGTCATCTGGCTCGATACTGACGCTCAGGGACGAAAGCGTGGGTAGCAAACAGG
+
BBCCBCCD?CBBBBA??@8BB:BB:C:C:DCCCC<A?:::/;4,4;=@<B@??@@<@AAAA<6:><B6:A@???>6=B8==::2;>3:3399@:93(9,3:/919@>>>??@>=?@@9947<>;:?8;;>=;<;?>9;9;1;/;:=9::7:???B@;;:>AC;??@=>=??>888A9:9=A@:A;<5;00,0000+/27<499;?@<B9BBBCBBCC;;;;;:?::::/:=;;;0:;AAAB;AAAA@B9;;;=
@N9IO0:00692:06350
TACGTAGGGTGCGAGCGTTAATCGGAATTACTGGGCGTAAAGCGTGCGCAGGCGGTTTCGTAAGACAGGTGTGAAAGCCCCGGGCTTAACCTGGGAATTGCGCTTGTGACTGCGAGGCTGGAGTGCGGCAGAGGGAGGTGGAATTCCACGTGTAGCAGTGAAATGCGTAGAGATGATGGAGGAACACCGATGGCGAAGGCAGCCTTCTGGGCCAATACTGACGCTCATGCACGAAAAGCGTGGGGAGCAAACAGG
+
CCCBBABD=;;;BBAA@@7:7?@@6B,0)/7//0+:<@AC=C@?:99@@>>;>?<?C<AA;A<@@ABA?CB>??D>@:;;/??)//(0*/17880838.344:<5:;=BABBA??>4=;;4::;;?<6::0//:2=@*/81<4;29248888:9889:889:4@=;=<>>9;6////8(//(3.5;;:DCCB@CBC>B?AA@>5:29555)5.549:>:::95559;555555555&555::=>2A<ABC=@@@5
@N9IO0:00702:06345
GACAGAGGTGGCGAGCGTTGTTCGGATTTATTGGGCGTAAAGCGAACGCAGGTGGTTTGGTAAGTCAGAGGTGAAAGACCACAGCTTAACTGTGGCACTGCCTTTGATACTGCCTTTCTAGAGTGCATGAGGGGGAAGCGGAATTCCGAGTGTAGAGGTGAAATTCGTAGATATTCGGAGGAACACCGGTGGCGAAGGCGGCTTCCTGGCATGTAACTGACACTCATGTTCGAAAGCGTGGGTAGCAA
+
BCCDFAA@AC?BABA@AA=AA=;;5;;;05;.5;,9??::1=900,/=>CC@CC9:94;=A@>BABBBA@;@?>>8?>A7A@AAAA=A?A;;:B?BCCCCB=??<@AACB9;9<>@:@@=>?A;:;@@BBBDDD3F9::?=B=@?@ACBC?@?A@:97:@BD?D@BBBCCBBBB@BC>A@6:.;;9.9>:;2;CC?B?BB?CB@C?BA?AA:87@6<:888::?<=8;:6<<;;5;>;::;4===<<9
@N9IO0:00665:06379
TACGGAGGGTGCAAGCGTTGTTCGGAATTACTGGGCGTAAAGCGCGTGCAGGCGGCCGATTAAGTCCGGTGTGAAAGCCCGGGGCTCAACCCCCCGGGAAGTGCGCCTGGAAAACTGATCGGCTAAGAGTACGGGAGAGGGAAGCGGAATTCCGTGGTGTAGCGGTGAAATGCGTAGATATCAGGAGGAACACCGGCGGCGAAGGCGGCTTCCTGGACCGATACTGACGCTGAGACGCGAAAGCGTGGGGAGCAAACAGG
+
BBCC@;9;996;EAL@@?@CC@C@:>+0)/<;<<395;CC<B=CB@@B@==;00)/5:=:)959;;>A?AB@??@495<1===0=:37-7<<<<'@D9D=B;:0/:)//)///&///688:16//)/66669;;4<<<=C9>6/0-(-(-(-(--8(/388;;=7====6==>CABBBBCBBBB>AA?A>BA@=@?@?<@A@<@?:939@394:A=AA@B@@@BA@@@@@CCCCCB??988-99;;ADD;;;;BE?DCC=
@N9IO0:00672:06377
TACGGAGGGTGCAAGCGTTGTTCGGAATTACTGGGCGTAAAGCGCGTGTAGGCGGCCCTGTAAGTCAGATGTGAAAGCCCTCGGCTTAACCGGGGAAGTGCATCTGAAACTGCTTGGCTTGAGTACCGGAGAGGGAGGCGGAATTCCCAGTGTAGAGGTGAAATTCGTAGATATTGGGAGGAACACCGGTGGCGAAAGCGGCCTCCTGGACGGATACTGACGCTGAGACGCGAAAGCGTGGGGAGCAAACAGG
+
>>00)/77./9;;5:5;:8CC@EE@C@C@B@@@D;:;;;;0;?=ABBBBBB>BD=AB69;;A>AA@@@B;54@>808<:(447)//)/)/)/;;.:6799844484;9,9>:59:>9=@=@?:95<7?9B??AA<A?8<>5;47:<;4@955=::4523:?=6?@>>>999??C:@@:@@<@:==@,0,0=;=9:939?A>C?BF?AA?:;;>AAA@A@CCCCBB;;;BCC;;;0;;;;CCC7@A;;;0<BB5
@N9IO0:00687:06373
AACGTAGGTGGCGAGCGTTATCCGGATTTACTGGGCGTAAAGCGCGTTCAGGCGGCTTGGCAAGTCGGGCATGAAATCTTTCGGCTCAACCGGGAGAGGCTGTCCGATACTGCTAGGCTTGAGGACGGTAGAGGATGGTGGAATTCCGCGTGTAGTGGTGAAATGCGTAGATATGCGGAGGAACACCAGTGGCGAAGGCGGCCATCTGGACCGATCCTGACGCTGAAGCGCGAAAGCTAGGGTAGCGAACGGG
+
@4@>BBC<@D:BB::;@@?ABA<A=A@A=BBABC=:;;BB8AA?BBB@BBA=AA=@C8B@BB=B@AAB6@A666@8666>)55155;=9?9>>65;;:6:CBBB@BCCCBBBC9:;<@A<A@C=@@@:BAAAA;@9934;.45A7A9A<BAAA?@?A7;BCC?CFBBABBBBCBAAA>AA@C?BBC?@@CC?AA@<@=@C?B@BCDBB@BB?BBBB9;;CAACEDD?@@?@<;;0;?==@?5;;B@@A>@@D;
@N9IO0:00693:06372
TACGGAGGGGGCTAGCGTTGTTCGGAATTACTGGGCGTAAAGCGCACGTAGGCGGACTGGAAAGTCAGAGGTGAAATCCCAGGGCTCAACCTTGGAACTGCCTTTGAAACTCCCGGTCTTGAGGTCGAGAGAGGTGAGTGGAATTCCGAGTGTAGAGGTGAAATTCGTAGATATTCGGAGGAACACCAGTGGCGAAGGCGGCTCACTGGCTCGATACTGACGCTGAGGTGCGAAAGCGTGGGGAGCAAACAGG
+
AADFAGDDDC3CDCCBBAGBB?BB>B7;4;AA@@:;9;C@7BBC;:;;;;;5;@<@DAA>A@5<<000>=;==@A7;;;*..8-8..-383<6<:<7=>5;49?9@@C<@AAC8=2:9:5::93973333333-4;?;<A:<:<8=<8;9>:88<;?7@B><5<==9849334<7;;2535:5::<7<::=8=7717;AA?>????9:49:99@@A;::A@AB????=??BBCC>B:;;CDD9;:@?C>:;;?
@N9IO0:00698:06363
TACGAAGGGGGCTAGCGTTGCTCGGAATTACTGGGCGTAAAGGGCGCGTAGGCGGACAGTTTAGTCGGGGGTGAAAGCCCGGGGCTCAACCTCGGAATTGCCTTCGATACTGGCTGTCTTGAGTACGGGAGAGGTGTGTGGAACTCCGAGTGTAGAGGTGAAATTCGTAGATATTCGGAAGAACACCAGTGGCGAAGGCGACACACTGGCCCGTTACTGACGCTGAGGCGCGAAAGCGTGGGGAGCAAAACAGG
+
>>A00-/<<<+<;;?;;;@BBCFD@D?B?BBABB=:;:?@8?@8@B@?A@A?@?<??ECCC=CCAA@DDD2??>C9=<@.999-7<;7,3,3;;6=7B?CB@D>>?BAAABB?@BBBBB>A@?A??>=6=68808>=9=<,5,2=A:>8?9@=;;>=7;978-6-59975::?B388=A;??8=9<5;9:;8===2=298:<<<A???4>A5;>7:;==:://///5;886ADD:?==AACC,776555(6>=9
@N9IO0:00704:06372
TACGTAGGGAGCGAGCGTTGTCCGGATTTACTGGGCGTAAAGGGCGCGTAGGCGGCCTGCTAAGCGTGAAGTGAAATCTCCAGGGCTCAACCCGGAAACTGCTTTGCGAACTGGCTGGCTAGAGGAAGGCAGAGGTGAATGGAATTCCTGGTGTAGCGGTGACATGCATTGATATCAGGAGGAACACCCGTGGCGAAGGCGGTTCACTGGGCCTTATCTGACGCTGAGGCGCGAAAGCGTGGGTAGCAAACAGG
+
???@;000+///::@0667;:<:>7;;=/499;=59444<2<<6;;:<<<>:<<5;;@=A>@?A000<;399337(3;;;7:9808837,33(339;.6///66(/7<94>@?;@@@<@>9:9:3:3:3:@@=>9?9:6:C?C@C?D?A@@A;;;@AA=:55=@956>>9;<<?B=BFADD@B==999,99929@B:?;@A<@;@A@@@@;@?B?BBCBCC@@@@;;;>@AA;;;0;:9:>>8>@@?CC<ABA=
@N9IO0:00708:06378
TACAGAGGGTGCAAGCGTTAATCGGAATTACTGGGCGTAAAGCGCGCGTAGGTGGTTTGTTAAGTTGGATGTGAAAGCCCCGGGCTCAACCTGGGAACTGCATCCAAAACTGGCAAGCTAGAGTACGGTAGAGGGTGGTGGAATTTCCTGTGTAGCGGTGAAATGCGTAGATATAGGAAGGAACACCAGTGGCGAAGGCGACCACCTGGACTGATACTGACACTGAGGTGCGAAAGCGTGGGGAGCAAACAGG
+
CCCBBBBB<AB??:?;;;;@7ABC=A7A9BBA@@8?>=A909;9;;;;CBB@AB=@A:AA>@?AA=A?B@B@AA=8BB==1?:4:BAA>A?@@@<A8AAAA>=>6=>>5>A@6BC<??B999A@@@<7@:ABB=67>:=A<?=?A:A<????;;;?><?:;5-;<9:;@@@=>5587?3>5;:<AA;@@>>:=>A?B?BFCD@:959C:??9:9<=;977;77995:07>;999.;998AAB9C?>?A:>>>3
@N9IO0:00711:06391
TACGAAGGGGGCTAGCGTTGTTCGGAATTACTGGGCGTAAAGCGCGCGTAGGCGGTTCGGTAAGTTAGATGTGAAAGCCCGGGGCTCAACTCCGGAATTGCATTTAAGACTGCCAGACTAGAGGCCGAGAGAGGTGAGTGGAATTCCCAGTGTAGAGGTGAAATTCGTAGATATTGGGAAGAACACCAGTGGCGAAGGCGGCTCACTGGCTCGGTTCTGACGCTGAGGCGCGAAAAGCGTGGGGAGCAAACAGG
+
BBBCB>BDEE5DCBBBEC?BB??@;A?B?BBAAC>9:9??8?;;;A@@@?@=@A=A<??<?C?AB>BBA>><ABA7>==6B?=1B=@><??C?B>B7B6@@CBB>A?BCA???8@::<<;99:4<3>>AAB8858@?>?@9?3;7>F9IBBBBCCCC@;::<5<?:59BBAAAB?BD=B>??;???=A@AC<??B>A=?>;???AAAB?CAAA?B>BB;;;AA@ABA>;;;;<<<&;=9>8>>2;;?A=4<::8
@N9IO0:00715:05804
TACAGAGGGTGCGAGCGTTGTTCGGAATTACTGGGCGTAAAGCGCGCGCAGGCGGCTTCTTAAGTCTGTCGGTCAAATGCCGGGGCTCAACCCCGAGCGTGCCGAGGATACTGGGAGGCTGGAGACATGTAGAGGCAAGCGGAATTCCGGGTGTAGCGGTGGAATGCGTAGAGATCCGGAAGAACACCGGAGGCGAAGGCGGCTTGCTGGGCATGGTCTGACGCTGAGGCGCGAAAGCGTGGGGAGCGAACAGG
+
BBB@@@BB=BCABBB?@@?BC@CF@DAC?CBBBB<@@@BB;A;;;;;@AA@>;<7;CACCAC:;;B;;;<<5;BAA=CBBBCDD;DACC?ACC:BAA@@@?<299>;@ACCCCD?BC?BBB>AAABAAAA@@@B@AA>BDC@D@B@B?BB=BBAA@BB@BB@B@C???AA@B???@?B>A>@@<@@@?B?BB?BBB?C?BA=AB?BBAAA<ABBB?BBBAA@BBAB;;8;AB?@@9@@@@BCD9A@CCF?AAA=
@N9IO0:00724:05770
TACGTAGGGTGCGAGCGTTAATCGGAATTACTGGGCGTAAAGGGTGCGCAGGCGGTCCTGCAAGTCAGGCGTGAAATCCCCGGGCTTAACCTGGGAATGGCGCTTGAAACTACGGGACTGGAGTATGGCAGAGGGAGGTGGAATTCCACGTGTAGCGGTGAAATGCGTAGAGATGTGGAGGAACACCGATGGCGAAGGCAGCCTCCTGGGCCAATACTGACGCTCATGCACGAAAGCGTGGGGAGCAAACAGG
+
BCCA=<=@6969<==::;6;///;6<:E:=A?>:08<=<8.77.////86<69804<6?=:;29=<994;??@@@.;;;;.;A6A@;A=B@ECD>A<@B>AABB<@AA:@A?=9:/45@B?BBBB@@=<=;000+00)/:674?<?8;@ACCCBA>FADEEE>CBBB;96@BB;:6C2668<8>?=4>?;;5;@@=B6;;99=@B;9::,9.5<AAA;;;;95>95599599:<1<BBAAAA7A@@CC>@@@=
@N9IO0:00735:05768
TACAGAGGGTGCGAGCGTTGTCCGGAATCACTGGGCGTAAAGGGCGCGTAGGTGGCTTGGTCAGCGTGTGGTGAAAGTCCGGGGCTCAACCCCGGATCTGCCATGCGAACTGCCGACTCGAGCACTGTAGAGGCAGGTGGAATTCCGGGTGTAGCGGTGGAATGCGTAGAGATCCGGAAGAACACCGGTGGCGAAGGCGGCCTGCTGGGCAGTTGCTGACACTGAGGCGCGACAGCGTGGGGAGCAAACAG
+
CCCBBBCF?@A@BBA?@@=:;;?C?B@BCCCDDE>@@@BC=CC>CBBBBCC?BC@ECAC@C;;;BABBBB@CCDD>BBB@CII<CCBCBFIF<C?B;<;;;<AA@BBBACCBB?BC@@<666A@?CBCBC@@=@BB?@@=A@B?B@DC<A@;;;99-8;686:;@A;99::::=:B8=89;4;;;9?<=@4;4;29.5>7>;@DAAAA<A@@A6:8A?>=?@@@??:?@@???ABA978AA08::?B;@@@
@N9IO0:00743:05809
TACGAAGGGGGCTAGCGTTGTTCGGAATTACTGGGCGTAAAGCGCGCGCAGGCGGTTCTTCAAGTCAGTGGTGAAAGCCCGGAGCTCAACTCCGGAAATGCCATTGAAACTGTAGAACTTGAGGACGAGAGAGGTGAGTGGAATTCCCAGTGTAGAGGTGAAATTCGTAGATATTGGGAAGAACACCGGTGGCGAAGGCGGCTCACTGGCTCGTTTCTGACGCTCAGGCGCGATAGCGTGGGGATCAAACAGG
+
BBDBA<ABBA1BDAA@CC?BB?@A=A6;4:BBAB>A@@BC<A@@@@@@@AA=;;69=@A@EF?A@A;<;C@AABC;@@A;A>9::@A@>@@@;@>AA=;;;?CD<?@A;@;;;@@@6;;=BBC>@@B@AB@@@?BAABA@?A:B:??8==BDC<<6616=AA<D@@??CC@CCC;C?4A54;.4:9:A=@@=@<<8A>BB<<=B??>><CA@;@@7=;;;:::=<<<:<<<==696CDBDDE;CBAAA9;;;:
@N9IO0:00749:05786
TACGGAGGGTGCAAGCGTTATCCGGAATCATTGGGTTTAAAGGGTCCGCAGGCGGTCTTATAAGTCAGTGGTGAAAGCCTACAGCTCAACTGTAGAACTGCCATTGATACTGTAAGACTTGAATTCGATCGAAGTGGGCGGAATGTGACATGTAGCGGTGAAATGCTTAGATATGTCACAGAACACCGATAGCGAAGGCAGCTCACTAGGTCTGGATTGACGCTCAGGGACGAAAGCGTGGGGAGCAAACAGG
+
CCCC@CCD>BBAB?C???ABBA?A?B@BBCC@CC=BC:=>7?=;@A>BBBB@BB@AA@?BBB=ABCAA@@;@??@<ABACBBABBB??<?9:;A@@=A9::8AA4::<AA9::B>AACC@BB?B>AAA@BBB?A@DD=CBABADDCCCCA;;;CCBB<B@@@:@<AB?BABA?:99<<A;9::>@D76:BAA@CC=@<@ABB@@AA@>>;@@A@?AB>BBAAAA@BCC;:::==6=:89ABB:BAA@A:??@9
@N9IO0:00715:05819
TACGTAGGGTGCGAGCGTTAATCGGAATTACTGGGCGTAAAGCGTGCGCAGGCGGTTCGTTATGTCCGTCGTGAAAGCCCCGGGCTCAACCTGGGAATGGCGATGGAAACTGGCGGGCTGGAGTGTGGCGAGAGGGGGGTGGGAATTCCGCGTGTAGCAGTGAAATGCGTAGAGATGCGGAGGAACACCGATGGCGAAGGCAGCCCCCTGGGCTGACACTGACGCTCAGGCACGAAAGCGTGGGGAGCAAACAGG
+
CCBBBCCC>BCABBBBBA9<9CAA>A6:4;?@>?9;;;DE?CCBBA???8748?9?=@AB599BAB>ABBB799A8???;.=>5???=6<?99958>?A8CAAAB@CC=BAB>ABA9>;;5:;7=;;:///6999999$///(/)/(/(//6889<<======C>BCBB@@@B@@@AAA=AB7<7:??:>===399=1919777777'7>?9=>988=>>?AA9:9?>>:==>337*4??ABBB8@ABAC<:;;>
@N9IO0:00721:05848
TACGGAGGGGGCTAGCGTTGTTCGGAATTACTGGGCGTAAAGCGCACGTAGGCGGCTTTGTAAGTTAGAGGTGAAAGCCCGGGGCTCAACCCCGGAATTGCCTTTAAGACTGCATCGCTTGAACGTCGGAGAGGTGAGTGGAATTCCGAGTGTAGAGGTGAAATTCGTAGATATTCGGAAGAACACCAGTGGCGAAGGCGGCTCACTGGACGACTGTTGACGCTGAGGTGCGAAAGCGTGGGGAGCAAACAG
+
@BBB@BC>C>5CEBBCCC@CC?BA?B=A?ABBBE?AAACM=A@BBA;;;BC?BE@DDC?CBA=@@:@@@@?@@@B9?>?9?BA6BAAA@BDD;D?B?B?CC?BB>B=@?>888;A<=@B=?@8A;;<A9;@@=8BA:8::8<7A7:88BA987BBAA=????8?:@C799??@@<??;?6@=7=994>A?A9?==2<288.8=>><=<8>;:;???@<@>>>>??AA=????AB9ABBB??>1;;:;<4<::
@N9IO0:00733:05846
TACGGAGGGGGCTAGCGTTGTTCGGAATTACTGGGCGTAAAGCGCACGTAGGCGGCTTTGTAAGTTAGAGGTGAAAGCCCGGAGCTCAACTCCGGAATAGCCTTTAAGACTGCATCGCTAGAACGTTGGAGAGGTAAGTGGAATTCCGAGTGTAGAGGTGAAATTCGTAGATATTCGGAAGAACACCAGTGGCGAAGGCGACTTACTGGACAACTGTTGACGCTGAGGTGCGAAAGCGTGGGGAGCAAACAGG
+
<<<;6:;;;;$5CCCCAAACC@BB@CACABBCDD=BBBCE=A?BBA:;:>>9::6;BB=BBC?BB@CCBA@CAAB8:9B;A>A??=8819?@:?<A<@ABB7C>7>9BB=@;@BB=;AAC??<>:::=8BC;525<5<9:4:4:8=8<<==CDB@<<9<<<?8=8<@??>=??A8??=A=@B?BBA@BB??;?@@=A@BBDEE@<;;A<@@A>ABEC?BB@@@@@???@?@:;;099<AADD8??@@?8>???
@N9IO0:00743:05810
TACGTAGGGGGCAAGCGTTGTCCGGATTTATTGGGCGTAAAGAGCGTGTAGGCGCCGCACAGGTCCGTTGTGAAAACTGGAGGCTTAACCTTCAGACGTCGATGGAAACCGTGCGGCTAGAGTCCGGAAGAGGAGAATGGAATTCCTGGTGTAGCGGTGAAATGCGCAGATATCAGGAAGAACACCCGTGGCTAAGGCGGTTCTCTAGTACGGTACTGACGCTGAGACGCGAAAGCGTGGGGAGCGA
+
>><;;@@;;;*9<059;;8==>9<9<A>6==7;;3555;<198;0//8/..6000+//9>BC?CC5994999:79*8;:0//*/8(/(/395@B>?:79@8>78189/628522;3:=<67585,24:5@BA::;;=@@3;3;395:>5>888822,27<<3967=9=;=>;55595:055698<:/9791::@;B>>>6@:>585669<;>=@A@@;;;:;>888AABC>@>688;:??>/<;677
@N9IO0:00743:05821
TACGAAGGTCCCAAGCGTTGTTCGGAATCACTGGGCGTAAAGGGAGCGTAGGCGGCGTGGTAAGTCAGATGTGAAATCCCGGGGCTCAACCCCGGAACTGCATCCGATACTGCCATGCTAGAGGATTGGAGAGGTAGCTGGAATTCTTGGTGTAGCAGTGAAATGCGTAGAGATCAAGAGGAACACTCGTGGCGAAAAGCGAGCTACTGGACAATTCCTGACGCTGAGGCTCGAAGGCTAGGGTAGCGAAAGGG
+
A@@;;5:.9>:)9.5:5:7@@8<<=@4:8??<==5>@>AB9@?9@B@>@AA<??=@AAA?BC=@@AA?@;9:DAD6;:9,;AA3@AAD@CCC9A<@=B@B@DBB=BBCCBBCB?AA@@AAA?@9?@=@=;98>6:;BBBB9?9B9@A>A7BCA???>?@BB=5A:=CCCBBBBA:=<?CC?B@BBBCCC;:.49999+9::556@A@BC9BA>;>9>7:89////8886;<955.9.:>9;;,99?;96?7=>6
@N9IO0:00747:05827
TACGTAGGTGGCAAGCGTTGTCCGGATTTATTGGGTTTAAAGGGTGCGTAGGCGGCCTTATAAGTCAGTGGTGAAATACTCCAGCTTAACTGGAGGGGTGCCATTGATACTGCAAGGCTTGAGTGGAGTCGAGGTAGGCGGAATTGACGGTGTAGCGGTGAAATGCTTAGATATCGTCAAGAACACCGATAGTGTAGACAGCTTACTAGGCTCATACTGACGCTGAGGCACGAAAGTGTGGGGATCAAACAGG
+
BCCCEAA<@?<@B=@@BA?@CC?B@BCC>BB@BB=AB:@@:A<<?AABB@@=:97;?C@CBC?CCC@@@C@CCCE?@@ABC@BBBB6:8=BCADEMF<:;;8;A9@@@@B@@@C@C>AA?BBBBB>BCCDCCD@BBB@BB?B@C>BBBC@CFBBCBB>ADEE@CBAA?B@@@@?@@@AA<@@@BBB>AAB??@BA@@@BAAAB?AAA@@<@ABAABBABBCCCBBBB>AGA;;;6;@BCCCC<BBBAA<;;;>
@N9IO0:00750:05812
GACAGAGGGGGCAAGCGTTGTCCGGAATTACTGGGCGTACAGCGCACGCAGGTGGCCTGGCAAGTGTGGTGTGAAAGCCCCGCGCTCAACGCGGGGAGGCCAGCACAGACTGCCGGGCTCGAGGGCTGCAGAGGGTGGTGGAATTGCCGGTGTAGTGGTGAAATGCGTAGAGATCGGCAGGAACACCAAGGCCGAAGGGAGCCACCTGGGCAGCAACTGACACTCATGTGCGACAGCGTGGGGAGCGAACCGG
+
CCCAB@BBBB2AC@BCBC?BBD?C@B?B>@@BBB<B?@@BBB@@@CBBCBB?BB>B?BC:>G@CCCDC@CC>CB@09;9:*599<==D;CCCA?@4::2:7@>@@@@@@@@@@?BB=@@@BBBD>BBB@@@@@C=@@=@C?B?B@CCAD@CCBBBCB?BAAA;BB;;;BBBBB;::?A?A=?<?AA<@>A?A<@@:>?9@?@=@A;:99,9;9:69>CC>699@;9;;;:?AC@@@??@@@@8A<ABB?C=A=
@N9IO0:00751:05843
TACAGAGGGTGCAAGCGTTAATCGGATTTACTGGGCGTAAAGCGTGTGTAGGTGGCCGCGTAAGTCGGTTGTGAAATCCCTGGGCTTAACCTGGGAATTGCAGTCGATACTGCGTGGCTCGAGTTCGGTAGAGGACGGCAGAATTCCCGGTGTAGCGGTGAAATGCGTAGATATCGGGAGGAATACCGATGGCGAAAGCAACCGTCTGGGCCTGAACTGACACTGTGACACGAAAAGCGTGGGGAGCAAACAGG
+
;<>9:;DD;;9;:694497<5;;>9>>>6==>>>4>9555)5555@?@@>>:00,0)0<<<@;?BBA7?4999=;4AA=5:::4:86;6;69::2:495:88898888::=BBBBB8BA<@8886:>8BB@9706--(---2272770745222;=838755-56999:99882255'338<43347====8;;;=133B<@<ABBCCC>C79:A=ACDECDBBA??;7887888&338>;;;///9;;2;;:6
@N9IO0:00755:05853
GACGTAGGGTGCGAGCGTTGTCCGGATTTATTGGGCGTAAAGAGCTCGTAGGCGGCTCGTCGCGTCGACCGTGAAAACCGCGGCTTAACTGCGGGCTTGCGGTTGATACGGGCGGGCTAGAGTTCGGTAGGGGAGACTGGAATTCCTGGTGTAGCGGTGAAATGCGCAGATATCAGGAGGAACACCGGTGGCGAAGGCGGGTCTCTGGGCCGATACTGACGCTGAGGAGCGAAAGCGTGGGGAGCGAACAGG
+
BBBBBBBB<9:9BBBAAA?@BD?A=BBC;@A@CC;9;:?@8A;;;BB@@AA>;:8:BBBCDBACDA;;;59?9;::49295=5>:05.5;;444,9A9@>B>@@CB<<<BC=BCL?ECBBBBC@BB?B@@@>49::?@A?B@C@B?BB??????BBADDDD>AAAA@@>>>BBBBC=??=?;?@@>C?CC@CDC?B@BBB=BBBBCBC<C@D???@?9::@@@@AB@BBBAAA9@?AABFE:BBBBA?;;;>
@N9IO0:00761:05831
TACGTAGGGTGCGAGCGTTAATCGGAATTACTGGGCGTAAAGTGTGCGCAGGCGGCCATGCAAGTCGAGTGTGAAAGCCCCGGGCTTAACTTGGGAATTGCGCTCGAAACTACGTGGCTGGAGTGTGGCAGAGGAAGGTGGAATTCCGACGTGTAGCGGTGAAATGCGTAGAGATGTGGAGGAACACCAATGGCGAAGGCAGCCGTTCTGGGCCAACACTGACGCTCATGCACGAAAGCGTGGGGAGCAAACAGG
+
CCCCCCDD>BBBCCCCDE;C:AAA?C@C?BB@@@<@BBCC>BAAACCCBAA?CDAD@???@A49A::;<===BCE=A@@?6@<5<=49,3>,73(3,7,293333755,5583///(0=@;?>>?@@=887:;8=>E9==>A<@9;-00;==;:7@AA?BBBD=799C:@A??>;?:=/43?B?@?>8;.5547792505---(--(-/99/9)/)//999;555<99596;<<<>4BBB;;<<*:55<?8DDE?
@N9IO0:00719:05906
AACCAGCACCTCAAGTGGTCAGGATGATTATTGGGCCTAAAGCATCCGTAGCTCGTTTTGTAAGTTTTCGGTTAAATCCATGCGCTTAACGTATGGGCTGCCGGGAATACTGCATAACTAGGAAGTGGGAGAGGTAGACGGTACTCGGTAGGAAGGGGTAAAATCCTTTGATCTATTGATGACCACCTGTGGCGAAGGCGGTCTACCAGAACACGTTCGACGGTGAGGGATGAAAGCTGGGGGAGCAAACCGG
+
C<CG;=:BB?BBB>BBB?BBBB?CBBCB@BB@BC<A=:;;0:;BA?9?>898@?>?A@599C?BACC9:;8;?AA<A@=@@A@@@CAC@CCCCCCC>CCCC?BB>B@CBCCCBBAC?A@A@@C>BBCD=@@@@<@A@CBB?@@@?>>59986:6:==/;;=</<A6::4:?@<<C?:>>>6667?A=BABB?BCC?A?BKGIBA@A;>?>8>?@@B?BBBCB?BC?>>5888;=4;??????1@@AAB<A?C?
@N9IO0:00720:05878
TACGGAGGGTGCAAGCGTTATCCGGATTCACTGGGTTTAAAGGGTGCGTAGGTGGGTTGGTAAGTCAGTGGTGAAATCCCCGAGCTTAACTTGGGAACTGCCATTGATACTATCAGTCTTGAATACCGTGGAGGTCAGCGGAATATGTCATGTAGCGGTGAAATGCTTAGATATGACATAGAACACCAATTGCGAAGGCAGCTGGCTACACGAATATTGACACTGAGGCACGAAAGCGTGGGGATCAAACAGG
+
CCCC?@@@:@BBB@CCCC@CBB?B?@@=@BBCCE>BC>BC=BB>BCCCICC?CED>C@C>BCAC:;:D@@9>:::09=<=/>96;B:>8==9=B6C?BBBB@@@<@AAAAA@@?C=?:?700:@@>+//>5>@5@@>:395:?BBBBBA:A@9:?8817>><3?>>>;?BBABBC??????@6<<>05/94::@@<=8:;;==616222=:<?5<?>9?;;7::825,278=>=49/./555)/.5AA9::;3
@N9IO0:00727:05876
AACCAGCACCTCAAGTGGTCAGGATGATTATTGGGCCTAAAGCATCCGTAGCTCGTTTTGTAAGTTTTCGGTTAAATCCATGCGCTTAACGTATGGGCTGCCGGGAATACTGCATAACTAGGAAGTGGGAGAGGTAGACGGTACTCGGTAGGAAGGGGTAAAATCCTTGATCTATTGATGACCACCTGTGGCGAAGGCGGTCTACCAGAACACGTTCGACGGTGAGGGATGAAAGCTGGGGGAGCAAACCGG
+
<.<<BBBCC@BBB>BBB@CACB?CBBAA=@@=@B4B=:;;6:9A@A?BB9:8A>=?AA6?=A6<;<=5@A=B=@@9;;5;A@@?AB<A=@BCCCCC=B;;;@BC=B=@@B@A@C;;4;A:;29159DD>ABBB795=@;:49::445.4884<-333&3/99+88)/)/::5566.5>;5//)//)/;//)/::)/)/949///;5:55055<<<8;;55/688788////6:(/55<>>>+><<;<4:6:7
@N9IO0:00739:05876
TACGGAGGGTGCAAGCGTTATCCGGATTCACTGGGTTTAAAGGGTGCGTAGGCGGGCAGGTAAGTCCGCGGTGAAATCCTGGGGCTTAACCCCAGAACTGCCGTTGATACTATCTGTCTTGAATATTGTGGAGGTGAGCGGAATATGTCATGTAGCGGTGAAATGCTTAGATATGACATAGAACACCAATTGCGAAGGCAGCTCACTACACAGTCATTGACGCTGAGGCACGAAAGCGTGGGGATCAAACAGG
+
CCAA<BB@<;;;B=@@CC?CBC@C@CC@BABAA?9@>)99,5<0;;CCBBC?AAA<BBD@BBABBA>BDB@BBA=49;05?BB8BBACFHCF3@00+0===;@C@CBCEBA>@655??@5:?0:4=69>>;<;4;=@?BB?B>AABC9::CA?@A@@>ACDD<@@@A?AAAB@999999<;92:99-3-3-3333-3-333333::::==:@@BB@@;@A??9978819<<<<>7>=??ABB9CBBFD<;;<5
@N9IO0:00742:05888
GACGTAGGATGCGAGCGTTGTCCGGATTTATTGGGCGTAAAGAGTTCGTAGGTGGTTTGTTAAGTCTGATGTTAAAGACTGAGGCTCAACCTCGGAAATGCATTGGATACTGGCAGACTTGAGTACAGTAGAGGCAAGTGGAATTCCCAGTGTAGCGGTGAAAATGCGTAGATATTGGGAAGAACACCAGTGGCGTAAGCGACTTGCTGGGCTGTTACTGACACTGAGGAACGAAAGCCAGGGGAGCGAATGGG
+
AABDEBB@C96;DDD96;8A<B9>:DF@6CB@DD?BBBBB>BAAA@CCCBBAAA>AC;@@>A?A?@?CA<:=15505;;<=;;7;<==9=9BBB4::,433::8<9;:?FCE?A@CDBB?ABBBBAAAB@@??;??>???194:=@A=@?@@?@@>=776;;:&9;9AACBBBBB>B@:@266:@BC?CCEC@AAAB?DBBA;A148@@C9>?<8599@BABAB@@@@:?8?;?B=BB?CCDE9??@@@<ABA9
@N9IO0:00745:05878
TACGGAGGGTGCAAGCGTTATCCGGATTCACTGGGTTTAAAGGGTGCGTAGGTGGGCAGGTAAGTCAGTGGTGAAATCTCCGGGCTTAACCCGGAAACTGCCATTGATACTATCTGTCTTGAATACCCTGGAGGTGAGCGGAATATGTCATGTAGCGGTGAAATGCTTAGATATGACATAGAACACCCATTGCGAAGGCAGCTCACTACGGGAATATTGACACTGAGGCACGAAAGCGTGGGGATCAAACAGGA
+
GBBB@CCD<DCCF@CBBB@CCB@B@BB@BCCCDC8>>/9;/;>:@BDCJBB?ABB9B@@<@C?B@@@A@@;?A@@=@@@@5;:6;59A9B>6A9;;3998:3847@:;?AA??:=@@@@=AB?AABB:>??::4:@@@?B?B???88878383799=8ABBD=?;==28;9>AAABBBBBAA<??AA8?;:==00*/)09:9688;;?900*09=0/(/66555922,256<9=1;733777&555::37:907
@N9IO0:00716:05927
TACGTAGGGTGCGAGCGTTAATCGGAATACTGGGCGTAAAGCGTGCGCAGGCGGTTATGAAAGACAGGCGTGAAATCCCCGGGCTTAACCTGGGAACGGCGCTTGTGACTCCATGACTCGAGTACGGCAGGAGGGGGGTGGGAATTCCACGTGTAGCAGTGAAATGCGTAGAGATGTGGAGGAACACCGATGGCGAAGGCAGCCCCCTGGGCCGATACTGACGCTCATGCACGAAAAGCGTGGGGAGCAAACAGG
+
BDFCBDCF>;:;B<BA95.45:;@8B8;6=B=C>@@ABC:A<<;?@B:::=AA>A?AAADD7;;?:A;A@@BGE;<;;;&:@,9405.47444(4333-33332544<:331333///98///86630//*/6;;;;&777196;05.49<556;;<;;;>>>499:66<<<<@???@1695>5>A?;AB@A=@BC?C@BCCCHGE5BBE=C8::;A=......----<9955555&5;:::>>166<<@6666=
@N9IO0:00717:05932
TACGAGGGGGGCAAGTGTTGTTCGGAATCACTGGGCGTAAAGGGAGCGTAGGCGGACGTTTAAGTCGGGAGTATAAATCCGGGGCCTAACCCCGGGCCTGCTCCCGAAACTGGACATCTTGAATGGAACAGAGGCCGGTGGAATTGGAGGTGTAGCGGTGGAATGCGTAGAGATCTCCAAGAACACCCGTTGCGAAGGCGGCCGGCTGGGTTCACATTGACGCTGAGGCTCGAAAGCGTGGGGAGCAAACAGG
+
/96;?BBBBB);;8;;;<4559=E@C@C@@@@@@;ABBBD?DE>BA@@@BB>AB?BB;;;7;;ABBCF<@ABBBB@6?F@CJJ7;16B4999+9:1>8BBAAAK>CC@8CBB<@@@;;57@@?CD@CACCCBA?B@C@CC@A>A=?<?C?BBCCCCC@CD?C@?@@BACAA?@@C=C?C:@=5::>:49;4;B@?3928B=A=A?B@AA9?;?B:::@CBCCB<<:93:=>@@B=::::@@?6???AC=BAA>
@N9IO0:00725:05931
TACGAAGGGGGCTAGCGTTGTTCGGAATTACTGGGCGTAAAGGGCGCGTAGGCGGCCGATTAAGTTAGGTGTGAAAGTCCTGGGCTCAACCGTGGGGACTGCACTTAATACTGATTGGCTTGAATTCGGGAGAGGATAGCGGAATTCCCAGTGTAGAGGTGAAATTCGTAGATATTGGGAAGAACACCGGTGGCGAAGGCGGCTATCTGGACCGACATTGACGCTGAGGCGCGAAAGCGTGGGGAGCAAACA
+
CBBBA=ABBB0BCBBBDD?BB?AA=B?B@CCCCE>@@@CC>DC>@BBCC@>:>@496:AB?C@BB@BB?@??9995:@@=ACB<@><<6<+/0777*7778:<@@<@?AACBBBA=A;??;@C=?=@?@6?@@@=?@@@??<>=C<A@<@A@??>A:917:<>8F@@A@AAA?@@6<91@54958980479:6?==9B>BB9=<<;===58??CB???<>>@BB??>B?A@B:99/99?=<=?5??BBA=A9
@N9IO0:00732:05924
AACGTAGGGGGCCAGCGTTGCTCGGAATTACTGGGCGTAAAGGGTTCGTAGGCGGTGCGGTAAGTCTCGAGTGAAATCTCCGGGCTTAACTCGGAGGCTGCTCGGGAAACTGCCGTGCTGGAGTGTGGGAGAGGCGAGTGGAATTGCAGGTGTAGCGGTGAAATGCGTAGATCTCTGCAGGAACACCCGTGGCGAAAGCGGCTCGCTGGACCACAACTGACGCTGAGGAACGAAAGCTAGGGGAGCAAACAGG
+
A0<;A;;;;;*5.5599>;;;9?@@GAE=A;;;;6;BBDJ>CC?CA00/;;4/0)07<A;@@?CAABBCBBBCBB>BCCCACC=B<1616AA@8==9>;99:555)5<2566@<?BB=BB69;BAAAB655::6555@@A<B>B>AAA@>AA?A@@@>@@?B9A>8<<==?>???AABBB=A>;;;@9@@@?BBCC<@?A>?:::>@@6;;?A@?9?;997<<==>=3819777*7<=?ABA2@>:9:/;AA>
@N9IO0:00733:05945
TACAGAGGGTGCAAGCGTTGTTCGGAATTACTGGGCGTAAAGCGCGCGCAGGCGGATCCTGTAAGTCGGAAGTGAAATTTCACGGCTCAACCGTGAAGCTGCTTCTGATACTGCGGATCTGGAGATCGGTAGAGGTCGGTAGAATTACAGGTGTAGCGGTGGAATGCGTAGATATCTGTAAGAATACCCGTGGCGAAGGCGGCCGACTGGGCCGAATCTGACGCTGAGGCGCGAAAGCGTGGGGAGCAAACAGG
+
DGCAA@BD=BB;:5;==@<@@=AB>@.9.59@AC>CCC>>4<;5:9@@AAB=@@?ABB?@A@B>BACC@D@BB;::5:A=CCDC?BBAB?B4::??:@@AAAB?CBBBBBBAA:97::AAC?A@@BAA>AA???=?BB?BBAB?B<?>BA>AB?@@BB?AC?B=AABBABBBAB@;;;@A<@B?BCCC<B;;7;BA4;8;A>B?CCCBBB<B>BA>BBB@A?CCA@AB?AAA@@@9@@@@@@@9ACCCF=BBB?
@N9IO0:00735:05952
TACGAAGGGGGCTAGCGTTGCTCGGAATCACTGGGCGTAAAGCGCACGTAGGCGGATTCTTAAGTCGGTGGTGAAATCCTGGAGCTCAACTCCAGAACTGCCTCCGATACTGGGAGTCTCCGGAGTCCGGGAGAGGTGAGTGGAACTGCGAGTGTAGAGGTGAAATTCGTAGATATTCGCAAGAACACCAGTGGCGAAGGCGGCTCACTGGCCCGGTACTGACGCCTGAGGTGCGAAAGCGTGGGGAGCAAACAGG
+
CCCAB:ABBB2CBBCAA@@CDCDD?B?BBBBCBD>BBACE?C;;:@:@@AB?AC;@@=@B6;7<BDD<@@<@@DD=@@@A@6;;@@@@>BCC?BBB@B8::6=>:@@99;ACC<@@?;;:+0*08;:6=>8CCCF@DB@?@A=?9?@C???BAA9:7<<><>?C=@?BBBABBBBB?A@AA<@@<99:=A;;77;//)/055(/22225:49:3:05;>><;//-(---..3335;;15>BCCEE9A?:99+:==9
@N9IO0:00736:05920
TACAGAGGGTGCAAGCGTTAATCGGATTTACTGGGCGTAAAGCGTGTGTAGGTGGCTTCCTAAGTCGGTTGTGAAATCCCTGGGCTCAACCTGGGAATTGCAGTCGATACTGGGAAGCTCGAGTTCGGTAGAGGACGGCGGAATTCCCGGTGTAGCGGTGAAATGCGTAGATATCGGGAGGAACATCGATGGCGAAAGCAACCGTCTGGGCCTGAACTGACACTGAGACACGAAAAGCGTGGGGAGCAAACAGG
+
CDGCB???;@<AA@C@@@>@>ABD@CC?7BBCCC>CFDF>7CCDDCBBA?@<@@=@@:DADD@BB@@=@@BBBBC>CCA=CCC>CBBB?B?BBF>D9>:?;;;@@@BBEDABA:A7;<ABB@@@ACD=BBB;:5;;B;>@@C@D@CF=B@BBB???B?B@AA<ACAAA?=<89977<6::.94=<555655.5=?@;@CC<A=@@AAAB7;7;BB=BBBA:<;BAAB@@@A;;;;&;::C=>>2>=CCE<B;;4
@N9IO0:00750:05945
TACAGAGAGTGCAAACGTTGTTCGGAATTACTGGGCTTAAAGCGCACGTAGGCGGCGTCGTAAGTGTCGGGTGAAATCCCACGGCTCACCCGTGGAACTGCCCGGCATACTGCGGCGCTAGAGTGTGGTAGGGGAGAGCGGAACTCCTGGTGGAGCGGTGAAATGCGTAGATATCAGGAGGAACACCGGTGGCGAAGGCGGCTCTCTGGTCCACAACTGACGCTGAGGTGCGAAAGCTAGGGGAGCAAACGGG
+
CHICCABABBBD>=6ABB>BC?BC?A7@;CCCCC=AA.55)55:@@?@ABB?@A7;ACDDDD@BBBBBBA<BAAB>CCC>BBB=@?@A@@4?::4:8A@<<>8>9<>//////86:>@BAAAAA@@A<@9977*9?A?AA<?48;A49743:7<BCC>BBBB=B??<A>;??@@?@:6@A?B?BBB@D@BB?BBC@C@DC@@@@AAAA=AA9::@<??@:>?AA::9<9=9>>=4?BCBABC5;;AAC=CBC<
@N9IO0:00751:05956
TACGGAGGGTGCAAGCGTTAATCGGAATACTGGGCGTAAAGCGCACGCAGGCGGTTTGTTAAGTCAGATGTGAAATCCCCGGGCTCAACCTGGGAACTGCATCTGATACTGGCAAGCTTGAGTCTCGTAGAGGGGGGTAGAATTCCAGGGTGTAGCGGTGAAATGCGTAGAGATCTGGAGGAATACCGGTGGCGAAGGCGGCCCCCCTGGACGAAGACTGACGCTCAGGTGCGAAAGCGTGGGGAGCAAACGAG
+
@@CC@CCC>BBBB@C;;;>B?AAA>@+0//77=5AAAA@<AAABBBB@@@=9:4:B<BB@C@BCBAABBBB@<:13833&3919<BB?C??==5?043>A@?>=BCBCFAA<??<?>B@BBA;;;@BAB@9:9999%999<39181798(3;<878;6;>@A9???AABAA@?:::A=AB=@<;;;>C?BC?CBC@D@?=3:::::$:<:=?>@;=8;:>AA88444898;?==@7:8BB?@?0::::=.///6
@N9IO0:00761:05928
GACGTAGGAGGCGAGCGTTGTCCGGATTCATTGGGCGTAAAGAGCACGCAGGCGGTTCGGCAAGTCGGTTGTGAAATCCCAGGGCTCAACCCTGGGACTGCGTCCGAAACTGCCGGACTAGAGGTAGGTAGGGGAGATCGGAATTCCTGGTGTAGCGGTGAAATGCGCAGATATCAGGAGGAACACCGGTGGCGAAGGCGGATCTCTGGGCCTTACCTGACGCTCAGGTGCGAAAGCTAGGGGAGCGAACAGG
+
BBBBBBC@BA=ACAAACC<?<;9<8AB8;??.44)9>=BB=BB@@AACABB@BB?B@BBACC@ECCD?@7;;@@<2AAB8;;C=CBCC?CC;DDE=@?9:9@AB?AA@9@;:;;@<?ABBDGD?CDD>@;;;;.;ABBBBAEAC?C>A@=;;;BCDD@CBBB<BB@@ACDDCCAAAB?AA>A=@AA?A<@>9?;939:==:=A???@AB<A=A?A@=@@?@?@?:::>???@@A9@AA???=2===::<000;
@N9IO0:00721:05972
TACGTAGGGTGCAGGCGTTAATCGGAATTACTGGGCGTAAAGCGTGCGCAGGCGGCTCCTTAAGTCAGATGTGAAATCCCCGGGCTTAACCTGGGAACTGCGTTTGAAACTGGGGGGCTTGAGTGTGGAAGAGGGGGGTGGGAATTCCAGGTGTAGCAGGTGAAATGCGTAGAGATCTGGAGGAACACCGATGGCGAAGGCAGCCCCCTGGGCTAACACTGACGCTCCATGCACGAAAGCGTGGGGAGCAAACAGG
+
BBCDCCCF>;9;@@:@BB@C@BAA=A4;4;>ADD>C@@@B8:@9;:?A@<;5;:4;<B=@@B@BBCCB<BA?:8;3;A<;1<<1885:6:7===6B@CCCABAC7888.7333333#334@937<:B4>6>:9::::#333(33<<@>B=8C;8897..(.447.-..88::;765525.5<595;::7<<<<:>==9=9:;;>A>>+433(333-399986/////(/888?BCCC>BA@?===2937:=3<BC@
@N9IO0:00724:06009
TACAGAGGGGGCGAGCGTTATTCGGAATTATTGGGCGTAAAGGGCGCGTAGGCGGCTTTGCAAGTGACGGGTGAAAGCCCTCGGCTTAACCGAGGAACTGCCTGTCAGACTGCGAGGCTTGAGACCGGGAGAGGTGAGTGGAATTCCCAGTGTAGCGGTGAAATGCGTAGATATTGGGAGGAACACCAGTGGCGAAGGCGGCTCACTGGACCGGAACTGACGCTGAGGCGCGAAAGCGTGGGGAGCAAACAGG
+
BBC@@:;;;;$5555;>?6<B?CB@C?B=>@495)4449>6>?7?A@@@BB;;;29=:1000+0/0/:<<5===>6<AA8:994?@<A<A?CBC@CACBBD>;;;AABD:::CB?@=@A?BCCBB?CC<????;::;;@@:@6;6<D=BBBBB@@@@=@;;;0;AABBBBCCCC@DJ>DDAC=AAA<@BAA>BBC?B@;:7;<;;B@@=@A=?3929==?@@@@A?@<>?A@@@9@>A9:99-99=?A:AA@<
@N9IO0:00725:06007
TACAGAGGTCCCAAGCGTTGTTCGGATTCACTGGGCGTAAAGGGTGCGTAGGTGGTCGGGTAAGTCTGATGTGAAATCTCCAAGCTCAACTTGGAAACTGCATCGGATACTATTCGGCTTGAGGGTTGGAGGGGGGACTGGAATGCTTGGTGTAGCAGTGAAATGCGTAGATATCAAGCGGAACACCAGTGGCGAAGGCGAGTCCCTGGACAACTCCTGACACTGAGGCACGAAAGCTAGGGGAGCAAACAGG
+
CDCBA?B>;;;0:5?A@?9B@9BB8BA9;@@CCC>@;@CG7C@8CCAAA@@=>?;@BBC>CC@CCBABBBABB=>6=BCB:B?CBCBC=BB@B@BD>C9:9CBA@>ACBBBB@>>>9>??AACD>B?CABBBBBB*BBBB@C?:;<C@B@CC@@@BABAAAA<AAAB@@@D@?9997;BD@D?BAB>BCBB=A;;6;>ABBBBAA;@@>BBG@BBA?BAA??@@A?@=@AA@BC:??@@@@@6@@@@?9>>>9
@N9IO0:00728:05960
TACGGAGGGGGCTAGCGTTGTTCGGAATTACTGGGCGTAAAGCGCGCGTAGGCGGCTTTGCAAGTTAGAGGTGAAAGCCCGGAGCTTAACTCCGGAACTGCCTTTAAAACTGCATCGCTAGAATCGTGGAGAGGTGAGTGGAATTCCGAGTGTAGAGGTGAAATTCGTAGATATTCGGAAGAACACCAGTGGCGAAGGCGACTCACTGGACACGTATTGACGCTGAGGTGCGAAAGCGTGGGGAGCAAACAGG
+
@DAB@BCGGF2BBCCCCC@BB@?@?A?C?CBBBC8>@;;;0;;;;CA9;:>9:;5;>85=AA?BB?BA??<?@@A9A@@<A?BBBC@C@AA@@C<@>@@?@5;;0;;;.;CAABBA;;;A9;4;@AAC5;;:;5;@@@@B>A?B=A=A@@@@@BBBA>B@??9?=@ABBBAACC=AB8:59><@A@@C;9;;>=;3=2999:===>CC@CCGCCCCC?AA>CCCCCC?@@A;:9,;B;;:DF8@ACCC>@A@=
@N9IO0:00734:05978
TACGTAGGGTGCGAGCGTTAATCGGAATTACTGGGCGTAAAGGGTGCGCAGGCGGCTCCGCATGTCGGGCGTGAAATCCCCGGGCTTAACCTGGGAATTGCGTCCGAAACTATGGAGCTGGAGTGTGGCAGAGGGAGGTGGAATTCCACGTGTAGCGGTGAAATGCGTAGAGATGTGGAGGAACACCGATGGCGAAGGCAGCCTCCTGGGCCAACACTGACGCTCATGCACGAAAGCGTGGGGAGCAAACAGG
+
BBCCCCBF>@@@BBBABB9<9@AA;@?@@CBBAD=CB9:95;?9@@BCC=B?==456<7<<<<<=>=>49555::1:@@C2C@>CDBE@C?BBD>CAC@BBBBC?BBB=BBBBB?@@@BB=ABBBBB?B?@?==6:949A?C@CAE?BBB@@@BBCC@CBCD?CCBBACBBBBAA@?5::9>9?@@<@@@@>ABB?B=????<?A?ABE=B?B@BBBBBB:::B??@@@A@@@@9@ABBCDF9@@@BB=@@@?
@N9IO0:00748:05980
AACCAGCACCTCAAGTGGTCAGGAGGATTATTGGGCCTAAAGCATCCGTAGCCGGCTCTGCAAGTTTTCGGTTAAATCCACTTGCTCAACAAATGGGCTGCCGAAAATACTACATAGCTAGGGAGTGGGAGAGGTAGACGGTATTCGGTAGGAAGGGGTAAAATCCTTTGATCTATTGAGGACCACCTATGGCGAAGGCAGTCTACCAGAACACGTTCGACGGTGAGGGATGAAAGCTGGGGGAGCAAACCGG
+
<6;=BCCCB?BB@<@@@=@BBB>AB@CC?BB@BB>B?BBC=BBCDC?@@@?>6?=99:???A=??CC:??=@?AA<BC?BBB>@?BBC@CCC>CCD>@9;:5<CCC7CCBA@ABB@@A@BCC6A@::;0<B@@=@A>??@;@??=@B?CBB?A<==<2:999-:?=CC>BBAB?>=>=9849A>@A?AD@@=@?;284=A@B@@BB7BCC>B@@BC@BAA;@<@?667(8:9>>6>;:::::*:=;<9/<462
@N9IO0:00748:05993
TACGGAGGGCGCAAGCGTTGTTCGGAATCACTGGGCGTAAAGCGCGTGTAGGCGGCCGGGCAAGTCGGATGTGAAATCCCGAGGCTCAACCTCGGAACTGCATTCGAAACTGCTCGGCTCGAGTCCCGGAGAGGATGGCAGAATTCCCGGTGTAGGGGTGAAATCCGTAGATATCGGGAGGAATACCAGTGGCGAAGGCGGCCATCTGGACGGTGACTGACGCTGAGACGCGAAAGCGTGGGGAGCAAACAGG
+
BCDD?A?A:AA>C@B;;:@BBADD@I?BACBBBC99;;>;09<@@?ABBAA<A;5:3<808=<ABCC@C?@@CDD=BBB=BBA<A@DG:D>ACD@D@BBCCBB@CBBB=B9::BAA=ACBB@AACB=B@BA@@:99>:>::?:>.55/58=>>==<<.<:::3::3::666<>=<<=259.928??=BBBB@BBB@C@CC@C<<<BBB??@A?BCCA??<<=::;;;9999544)5;>==??2>@@<>5<@@4
@N9IO0:00754:05962
TACGAAGGATGCAAGCGTTATCCGGATTCACTGGGTTTAAAGGGTGTGTAGGTGGGGTAATAAGTCAGTGGTGAAAGCCCCCGACTCAATCGGGGAACTGCCATAGATACTGTTATTCTTGAGTGTGGTTGAGGCGGATGGAATATGACATGTAGCGGTGAAATGCTTAGATATGTCATAGAACACCAATCGCGAAGGCAGTCCGCCAAGCCATTACTGACACTGAAACACGAAAGTGCGGGGATCAAACAGG
+
BCB:94;;A;B:;:;@;@;=BB?A>A@;@@@CDE?EF:;629>499:@@CA?BJJL<CCABB>AABBCCC?CCCB.;;;;;*;=9=@B@BBBDD;C=@@@@=ABACBCCCCBC@BB?BB?B:;;BBA>A?A;;6;A=A@@=??CCBBCBB??99:@@=AABC?CBAC9:9A???@:::@:;:;???;?=@??=@@5;6;AABB9;;=@9@@?@=6<0..88:.-/::1:@@@<<09449955&5@@@@:999=
@N9IO0:00760:06001
TACGGAGGGTGCAAACGTTGCTCGGAATCATTGGGCGTAAAGCGCACGTAGGCGGTGCGGTAAGTCGGATGTGAAAGCCCTCGGCTCAACCGAGGAAGTGCATTCGAGACTGCCGGACTTGAGTACGGGAGGGGGCTGCGGAATTCCCGGTGTAGAGGTGAAATTCGTAGATATCGGGAGGAACACCAGTGGCGAAGGCGGCAGCCTGGACCGATACTGACGCTGAGGTGCGAAAGCGTGGGGAGCAAACAGG
+
CCAA<??@,;;@BB=;;:>@A@BB@C;;;CC;>>8BBBDA=BBBBC=DBBC?G?8<?;@=4;5;?@@=A@@@CCC>CCD>CBC:@B:9.54@B@?B@@A@B<<4:ABBBBBBD@CABCBACBBD;9:<15;5:5$5AACCAC?C@CF>C@BBBA::::????9?=AA@AA>?@;::;384046:@A9A@:@;?<=9=600)/7<<8@C>AB?@@@AA?;>>AAAAAA?BBA@AA0;;A;;::&5:95505=;7
@N9IO0:00724:06012
TACGAAGGGGGCTAGCGTTGTTCGGAATTACTGGGCGTAAAGGGCGCGTAGGCGGCCTGCCAAGTCTGATGTGAAATCCCTGGGCTTAACCCGGGGAATGGCACCAGGGGACTGGTGGGCTTGAGGACGGGAGAGGATGGTGGAATTCCCAGTGTAGAGGTGAAATTCGTAGATATTGGGAAGAACACCGGTGGCGAAGGCGGCCATCTGGTCCGTTTCTGACGCTGAGGCGCGAAAGCGTGGGGAGCAAACAG
+
CCC;;5:595'5<;;;;;=@@@DC@C?A?@B@@@=9:9AB;@@;@BABB@@:;;5;5;:<4;:@99599<@?ABB=CCC>BBD>CD?A=AB0;;;&95<97:99-3333&388;4;;<4477;@@;A@@@:??>D@BBB>@A=@?B>BC=???@???A=9=88=-5059:555522+25,527:39773737769996:37748488:==6==377;08778333339938333:;188=::::1::;<=6886
@N9IO0:00738:06011
TACCAGCACCCCGAGTGGTCGGGACGATTATTGGGCCTAAAGCATCCGTAGCCGGTTCTGCAAGTCTTCCGTTAAATCCACCTGCTCAACAGATGGGCTGCGGAGGATACTACAGGGCTAGGAGGCGGGAGAGGCAAGCGGTACTCAGTGGGTAGGGGTAAAATCCTCTGATCCACTGAAGACCACCAGTGGCGAAGGCGGCTTGCCAGAACGCGCTCGACGGTGAGGGATGAAAGCTGGGGGAGCAA
+
C;;5;5;95;;.5:AAA?BB==7==<<B6;;09=4C?CCC::;>:=-434447<8=8;;8746:<<:8=8==?C@8?=2776@>>?@@<????@@A;AAB>?9?>178;@>>:888*8?>@>A@;989,:A=?;?=?BBB@BBBBBDBBBB1;;777+7777+7717;9;5558<<<=>9666:AC;@>@>9@@?9@?;;4:<.594?55.6=>?@@@@@>8399444)4444909944444$4999:
@N9IO0:00738:06031
TACAGAGGGTGCGAGCGTTAATCGGAATTACTGGGCGTAAAGCGCACGTAGGTGGCTGTGTAAGTCGGGTGTGAAATCCCCGGGCTCAACCTGGGAACTGCATTCGAGACTGCATGGCTGGAGTACGGAAGAGGAAGGCGGAATTCCCGGTGTAGCGGTGAAATGCGTAGATATCGGGAGGAACATCAGTGGCGAAGGCGGCCTTCTGGTCCAGTACTGACACTCAAGTGCGAAAGCGTGGGGAGCAAACAGG
+
<<<///79/9999:9999.505<=7<7<69:9::1::444)4959:9959<8<@:?ADCCCC@CCBAA=A@??BD=BBBB9BF<AAAC>A>ABC9@6;99:@@?BABBBBBCAAAB@ABB?:::AAB?B?AABGH@D?BB@C?B>AA=B?BCDBB;:7;@?<4>A?@@A@A;:;>=@59929.99>AA@?@:@@<292;:293=7@@@>AA7?;BB:99A<<77/0)/777455)4BB;:::*:B:99)54/3
@N9IO0:00749:06018
TACGTAGGGTGCAGGCGTTAATCGGAATTACTGGGCGTAAAGCGTGCGTAGGCGGTTTGTTAAGACAGGTGTGAAATCCCCGGGCTTAACCTGGGAACTGCGCTTGTTACTGGCAGACTTGAGTGTGGCAGAGGGGGGGTGGAATTCCACGTGTAGCAGTGAAATCGTAGAGATGTGGAGGAACACCGATGGCGAAGGCAGCCCCCTGGGCTACACTGACGCCTGATGCACGAAAAGCGTGGGGAGCAAACAG
+
@CCGCECF=;:;99.594247=9:5;6?6?BBBB>BBBBE:;;AAA@A@;;69<8:<388383455<<8:;:<<<1:???6?D9??=A?A?CCD=@<@BAAA@:5::5:<<>;>><==C9;;:ABBB488:3333333"7;,3.37=5:<BBB;>;;88888=3;88888860///60//*368887=<:<78886949//////$/--(--/-55--/9660/33777973333&3;>/000(///-7/766
@N9IO0:00753:06055
TACGGAGGGAGCTAGCGTTGTTCGGAATTACTGGGCGTAAAGCGCGCGTAGGCGGCATTGTAAGTTAGAGGTGAAAGCCCGGGGCTCAACCCCGGAACTGCCTTTAAGACTGCATCGCTTGAATCCGGGAGAGGTGAGTGGAATTCCGAGTGTAGAGGTGAAATTCGTAGATATTCGGAAGAACACCAGTGGCGAAGGCGGCTCACTGGACCGGCATTGACGCTGAGGTGCGAAAGCGTGGGGAGCAAAACAGG
+
CABB@BCC=AA@BAABDD@CC?B@>C;G:B??@E>@?@@;5@:99C::9BB@C=8<=B>B:99:B?AAAA?AAAA;ABB>BCD9:;;>9===*0)/38//.1<=5?:;=??>>AA525:5;9<@@=BB:7888,6=999:4:08-67999:::?<<<7///>2:6:;9==<<=>5;;5;6>@188>7==;;9<<=4=788.5<8;>><;>@=@<A@@=@@<=:;:AA188:888,8><==ED/::8889'8;;9
@N9IO0:00758:06052
TACGGAGGGAGCTAGCGTTGTTCGGAATTACTGGGCGTAAAGCGCGCGTAGGCGGCTATTCAAGTCAGAGGTGAAAGCCCGGGGCTCAACCCCGGAACTGCCTTTGAAACTAGGTAGCTAGAATCTTGGAGAGGTCAGTGGAATTCCGAGTGTAGAGGTGAAATTCGTAGATATTCGGAAGAACACCAGTGGCGAAGGCGACTGACTGGACAAGTATTGACGCTGAGGTGCGAAAGCGTGGGGAGCAAACAGG
+
CCBB?BDE=;9;CCCCDC@CCADC@C9B:BCCCE>:9;C>8BBB?A???AA>BB9B==C?BB?BCBA??>9?@?@8===+:::(9787,333&3393:88?=@>6>>?3=B@@==889AA@@>898>@:?C8849AAABB?B@B@B?BABABBAABB<??BC=A>A@?>>>><@=@>8>55706986:79:6=::4:6;=???A;;;C?AABAGBBB?BB@@@CBBB?CCD@@@<@BCCEDD;BBBCC>BCC?
@N9IO0:00718:06089
TACGGAGGGTGCAAACGTTGCTCGGAATCATTGGGCGTAAAGCGCGCGTAGGCGGCGAAGCAAGTTGGATGTGAAAGCCCTGGGCTCAACCTAGGATGTGCATACAAAACTGCTTTGCTTGAATCTCGGAGGGGGACAGGGAATTCCCGGTGTAGAGGTGAAATTCGTAGATATCGGGAGGAACACCAGTGGCGAAGGCGCTGTCCTGGACGATGATTGACGCTGAGGCGCGAAAAGCGTGGGGAGCAAACAGG
+
@C:<69A<65;0<<50007@==BB?B796BB9<>5?999908733;?;:;D=:9.49?4499.5@9D:=<<@@@@8==@6>B>4;;;A9=9;?;8=666<<=444>99+<955<>5;=B6::39=:??<?BAAA.>@;;;/9:::;>3;7::777//)/8=;8??BBBABACA???B=AD<@288?:>AAA@AAA@A@@AB@BAA899255725778366=<7339963333333+3<=BCFF:?@?BC>BBA?
@N9IO0:00724:06104
GACATAGGTGGCAAGCGTTATTCGGAATACTAGGCGGTAAAGCGAAGTGTAGGCGGGCGGCCAAAGTCCGGCGTTAAATCTCCCGGCTTAACTGGGAGTCGTCGTCGGATACTAGCCGTCTCGAGTGGGGTAGGGGGCAGGGGAATTCCCGGTGTAGCGGTGAAATGCGTAGATATCGGGAGGAACACCTATGGCGAAAGCACCTGCCTGGGCCTTTACTGACGCTAAGACTCGAAAAGCCGGGGGGAGCAAACAGG
+
<;CB@@=;=B@CB?BBBB8BA8<<5;)////00+0/)//;.77//)/9444;744524:8@237(3;;5;7;::<@@9@?:99,4399396;?;?.::@444:99;>499@>?>:9399?8444:4444&499<<=(44599+9495;@6>9>>><<?C>BABA:988@ACAA@@999?8;=8B8>>:7<?==9;<;;)7733-3882334/36;;083338:::78-333333333&44.44444#4433;/55<7
@N9IO0:00734:06071
GACAGAGGGTGCAAACGTTGTTCGGAATTACTGGGCGTAAAGCGCGTGTAGGCGGCGCGGAAAGTCGGATGTGAAAGCCCTGGGCTTAACCTAGGAAGTGCATTCGAAACTGCCGTGCTTGAGTTCTGGAGAGGAAGGCGGAATTCTCGGTGTAGAGGTGAAATTCGTAGATATCGAGAGGAACACCGGTGGCGAAGGCGGCCTTCTGGACAGTGACTGACGCTGAGACGCGAAAGCGTGGGGAGCAAACA
+
CCC;<;BC:99;@@2>==5:84==8=9C8?;@A@<0//::190/;;ACBAA>@<8;@AC=??9?@@A?@:8:AAA;AAB=BC>8?A@CAC@CBB=B=ABAAA@>B?>>8>:;;=@A@?B8=@A;9<B<:;6:BAGAC@DD@C@C?BBCDACCBBBBB?BCED?C?BA@@@@AABBBBBCB>A?ACC>B>=><>A@=@@CB@B>B=@@A>AA??>B:98A999AA?@??><<<==,99@=?==0=8878/88
@N9IO0:00743:06062
TACAGAGGGTGCGAGCGTTAATCGGAATTACTGGGCGTAAAGCGCACGTAGGTGGCGACGTAAGTCGGGTGTGAAAGCCCCGGGCTCAACCTGGGAATTGCATTCGAGACTGCATTGCTGGAGTACGGAAGAGGAGGGCGGAATTCCCGGTGTAGCGGTGAAATGCGTAGATATCGGGAGGAACATCAGTGGCGAAGGCGGCCCTCTGGTCCAGTACTGACACTCAAGTGGCGAAAGCGTGGGGAGCAAACAG
+
DCCDD@BB:>;A;99@>>2;6:A@<D797;@@993:999=/5;@@CBA?AC@BC@CBB9;:@=@@BBB<AB;<==333::+8:4:;?@@B@CEC=B@B@ACBB=<;99;4??>@?>AABB?BCCA@A?C:;;D@BCB=@@;A7;5;C;A=@B>@>??:>@B@:9::@?@ABA>===?8@>:>8@@::99554;9<6;499299)455;4;;9666;;;<>;999//)///)////)4////77&///590544
@N9IO0:00743:06091
TACGGGGGGGAGCAAGCGTTGTTCGGATTTACTGGGCGTAAAGGGCGCGTAGGCGGTCAGCACAAGTCAGTTGTGAAATCTCCGGGCTTAACTCGGAAAGGTCAACTGATACTGTGCGACTAGAGTGCAGAAGGGGCAACTGGAATTCTCGGTGTAGCGGTGAAATGCGTAGATATCGAGAGGAACACCTGCGGCGAAGGCGGGTTGCTGGGCTGACACTGACGCTGATGCGCGAAAGCCAGGGGAGCGAACGGG
+
AACCCCCCC#000@,/0=:,007@B85;;(4:444(4445<6A>7B<:;???79909?77;A@@7;:ACAA7;<@BA9@@@D@DE?BB@B?BA@@<@A;@<@CD@GBCCCCCAA@@@@@AAA@:::@A?@@?@@@6AA<A>A;A=><>=;;50//699=:BBCD=BBBB>@?BBCBAAA<:A?B<>8?6559;7;>>8=9===6=9<<=>@8B?@>;;;<;;;===565<555555)55.5555&5555515BB:
@N9IO0:00748:06068
GACGAACTGTCCTAACGTTGTTCGGAATCACTGGGCTTAAAGGGCGCGTAGGCGGTCCGACAAGTCGGGGGTGAAATCCTGCAGCTTAACTGCAGAAGTGCCTTCGATACTGTCGGTCTTGAGGGAGATAGGGGTGTGCGGAACTTCCAGTGGAGCGGTGAAATGCGTTGATATTGGAAGGAACGCCGGAGGCGAAAGCGGCGCACTGGATCTCTTCTGACGCTGAGGCGCGAAAAGCTAGGGGAGCAA
+
BCB9:9;CCBC@@@7;;;8<=:=>:B555==BBB9A?0:4(3;1;5;;@AA?AB:?@?AAAD>@?@@@@@2ABBC?CC?BBBB???=?;=??;;;@5;;;;<@?CDCCCD?@@CC>AAA>@@CC<ACCCCCFF;BBBCCC@B?DC@CABCBD?@BCB<@AAA;AABBD@CB;;;=A=@?A=A>BBB=B>AA;A;;;6<BB=AAAA@@B?BBA@@@@@@BBBDCBABA?AA@;;;;*;=999A;399;44
@N9IO0:00748:06080
TACAGAGGTCTCAAGCGTTGTTCGGATTCATTGGGCGTAAAGGGTGCGTAGGTGGCGGGGTAAGTCAGGTGTGAAATCTCGGGGCTCAACCCCGAAACTGCACTTGATACTGCCTTGCTCGAGTACTGGAGAGGAGATTGGAATTTACGGTGTAGCAGTGAAATGCGTAGATATCGTAAGGAAGACCAGTAGGCGAAGGCGAATCTCTGGACAGTTACTGACACTGAGGCACGAAAGGCCAGGGGAGCAAACGG
+
CCCCCBC?BCDDB=@?;;7:>7<C>AA75558C<2A@;<;0;;6=AAA?@@?@@=ACDC:CCABAACC?B@>949)444;999&:A;94:BB:ACD<A0/09876A;5;@@@@<?68:???:89ADCD<??A@4777=6=:A<@@:???>A??????ADBBB<AAAACCBCCB>??>@<A:@;=<;6;;/../33;(/(/63.36222;395522,2288522522274752222'2+2,28:9+25588)559
@N9IO0:00755:06093
TACGGAGGGAGCTAGCGTTGTTCGGAATTACTGGGCGTAAAGCGCACGTAGGCGGCGATTTAAGTCAGAGGTGAAAGCCCGGGGCTCAACCCCGGAACTGCCTTTGAGACTGGATTGCTAGAATCTTGGAGAGGCGAGTGGAATTCCGAGTGTAGAGGTGAAATTCGTAGATATTCGGAAGAACACCAGTGGCGAAGGCGGCTCGCTGGACAAGTATTGACGCTGAGGTGCGAAAGCGTGGGGAGCAAACAGG
+
BC;<5;A=8969CBDCCC?BB@CC@C9B8?;:9:3:8<::380//969944.44.4::::(7133::;=?<?>??6>::1:>>0=/0/(///&/06166?A473(7;3397?6;=6@AD>>:6:;:8=6:8:940/////(/383858>=>=88;??9?BB=6B8=8>??ABBB:8=;818A=AAD;@@>><>>@;?=;;5;==@AAA?ABC?BBBD?CBB:9:@@B?::9@AA9??EFEHH:B999B;@>>9
@N9IO0:00715:06149
TACGTAGGGTGCGAGCGTTAATCGGAATTACTGGGCGTAAAGTGTGCGCAGGTGGCCGCGCAAGTCGAGTGTGAAATCCCCGAGCTTAACTTGGGAATTGCGCTCGAAACTACGTGGCTCGAGTGTGGCAGAGGAAGGTGGAATTCCACGTGTAGCGGTGAAATGCGTAGAGATGTGGAGGAACACCGATGGCGAAGGCAGCCTTCTGGGCCAACACTGACGCTCATGCACGAAAGCGTGGGGAGCAAACAGG
+
CBCCECCC>9;;C@?>@@8=8BAB?B?B@BCCED>?@@?@9@;::BBAA>>:>@<@?BBAAA9B>>><??>ABCC>BBB@1??AAA=@=@C@CE>A?A9::B???CCC>BAAA@895:>8=979@?=9>@??>;>*0)00(/(/3;3>=8<8AAA<B>BBBB:>><::A?;?88;9;2889?9@@@?BCCC?AAB?B=AA;;5;9?@AA;@<@;:::::9A??;>>>@?<<=991?BAAACC6@?@CD=ADA<
@N9IO0:00715:06157
TACAGAGGTGCAAGCGTTAATCGGAATTACTGGGCGTAAAGCGCGCGTAGGTGGTTCGTTAAGTTGGATGTGAAAGCCCCGGGCTCAACCTGGGAACTGCATCCAAAACTGGCGAGCTAGAGTATGGTAGAGGGTGGTGGAATTTCCTGTGTAGCGGTGAAATGCGTAGATATAGGAAGGAACACCAGTGGCGAAGGCGACCACCCTGGACTGATACTGACACTGAGGTGCGAAAGCCGTGGGGAGAAACAGGA
+
///995=259:B?B@@@?B>>@>5;.9.59AAA;C;@::)5555=99;BA9BB?B?BBB?B?;;5;3>?@>:A<4:?<<.?91988A;@=AAA<B8A?89;00)/99.9::8;=:77?737@888B6::@BCC>??;?=9>8==0;1;>>>>:>//,/=><+/..2255;=<:;:/6/88=<AAA<@<974822.538<<<4852'263777;:5/...56665:57/79<<99.//(..777+5733,---,3
@N9IO0:00731:06134
TACAGAGGGTGCGAGCGTTGTCCGGAATCACTGGGCGTAAAGGGCGCGTAGGCGGCTTTTCAAGCGTGCGGTGAAAGCTCGGGGCTTAACTCCGAGTCTGCCGTGCGAACTGGGAGGCTTGAGTCTGGTAGAGGTCGATGGAATTCCGGGTGTAGCGGTGGAATGCGTAGAGATCCGGAAGAACACCGGTGGCGAAGGCGGTCGACTGGGCCAGAACTGACGCTGAGGCGCGACAGCGTGGGGAGCAAACAGG
+
CCCCBBBG>:;;BB@>@@=@@C@C@C@CCCCBBE@BBBCB<BB<BBAA@==800,/<<</<A=CCCBBBB?ABCE;;;BCCDE;;<>B?BBD@AA@@A;;;?BCCCCB=A:99,;@;AC?CCCCBAB?BBBA@;BBA@AD@BAB@GADF>CA;;;:;.9;895:@@BBB@A;65<7<9>:>C?@@@?C?CB?B;<7;7;E?CCCCCFCI?C@CAA<AA?@@@A@@@A<BA@AAABBBB@@BB6;;BBD=C;;7
@N9IO0:00734:06134
TACGAAGGGTGCAAGCGTTACTCGGAATTACTGGGCGTAAAGCGTGCGTAGGTGGTGGTTTAAGTCTGCTGTGAAAGCCCTGGGCTCAACCTGGGAATTGCAGTGGATACTGGGTCACTAGAGTGTGGTAGAGGGATGCGGAATTTCTGGTGTAGCAGTGAAATGCGTAGAGATCAGAAGGAACATCCGTGGCGAAGGCGGCATCCTGGGCCAACACTGACACTGAGGCACGAAAGCGTGGGGAGCAAACAGG
+
CBC;:6;>795:;6:<<A?A;:9::A5;.9>?=>6@A@@@8@BBAACBCBB?BD@AB@CC?D@DDCCBBA<BA@</5;:0=@=/66BB9B:CC>6@7:24;>?@@559?=>>919:;;BBBA@@@@B?A@A899*9?@==6;-93/4=A=BA@:=::9;7==8?;;=?A@@>898:3:4:>A>A@?<6888365;4::?A=>A00,/77/7(/+09>>7;9>B==65.5<=>>@8@@?@CCC9CCCCD>AAE>
@N9IO0:00762:06148
TACGTAGGGTGCGAGCGTTAATCGGAATTACTGGGCGTAAAGGGTGCGCAGGCGGTCCTGCAAGTCAGGCGTGAAATCCCCGGGCTTAACCTGGGAATGGCGCTTGAAACTACGGGACTGGAGTATGGCAGAGGGAGGTGGAATTCCACGTGTAGCGGTGAAATGCGTAGAGATGTGGAGGAACACCGATGGCGAAGGCAGCCTCCTGGGCCAATACTGACGCTCATGCACGAAAGCGTGGGGAGCAAACAGG
+
@BBC=BB@8@@@BABA=<;>;>@<9B?B7?ABBC?;;;BB:?;3;>>:=<;<::38=7=??C@BBBBB@A@@BDB;B@@@7@B;BD8;8<=BAB>C<AA=;;;:155@4=>;A@<3:=@A<@@A;;;?@@@BBB;@?=?B=C@B@B@GCCBBBBGDD>BA@@;@BBB><=<<@B:6969<5<9@A@;A@@@=A?@;B6;9::5;;89>>4:19?ABBC;;;;;ABA:;<55555)5@BBBCC:BA@CC>CBC?
@N9IO0:00714:06199
TACGAAGGGGGCGAGCGTTATTCGGAATCACTGGGCGTAAAGCGTGCGTAGGCTGTTCTGCAAGTCAGGAGTGAAAGCCCAAGGCTCAACCTTGGAAGCGCTCTTGAAACTGCAGGACTAGAATTTGGGAGAGGATAGCGGAATTGTCAGTGTAGCAGTGAAATGCGTAGATATTGAGCAGGAACACCAGTGGCGCAAGCGGCTATCTGGACCAACATTGACGCTGAGGCACGAAAGCGTGGGGATCAAACAGG
+
DCAB?;AAAA,=CBB:;;@BC?CB?C=AACBBBC=@@@CC=BBB?@?B:;;09BB><ECCCC@BBBBC>BABAAB<<=>6=9B:CC@?9:9B@B?C>AABABAB>A@=7BBBAAA?AAA;AA6A?6BB6@;;B<=8<<?:6A>C?BA=>9??;><522:9=;0///556==<::.5///66061:@?488@A9;;36)..=79=//./93<?:=88731333777833,3999;;3377:><>1<<?@A9A>?9
@N9IO0:00718:06194
TACGGAGGGTGCGAGCGTTGTTCGGAATCACTGGGCGTAAAGCGCGTGTAGGCGGTCTTCTAAGTCCGATGTGAAAGCCCGGGGCTCACCCCCGGAAGTGCATCGGATACTGGGAGACTAGAGTACCGGAGAGGAGGGTGGAATTCCTGGTGTAGCGGTGAAATGCGTAGATATCAGGAGGAACACCGGTGGCGAAGGCGGCCCTCTGGACGGATACTGACGCTGAGACGCGAAAGCGTGGGGAGCAAACAGG
+
DDCC?DEB<BB@BBB96;;CC:D>;I696CBAAC<95;?;3>C@?AAAA??=?@8AA@?B>><??A??@@@@BCA<@AA;ABA7AAA>>@>@1>?C@C??@;;;C@BBBBBBE>@@@AAB@AAAAB6;6;BBC?CCC=CB<A=A>B=AA@BBB@@@B=B;;;6;;;BBBCDBAAA@A>BC@C@BBB?A?AA?ACC@C@CB?AA:??AA@BBB?@@@AA;;;;<;;;ABBA?::9/999;AAA7@@BAB9AA@=
@N9IO0:00721:06164
TACAGAGGGGGCGAGCGTTATTCGGAATTATTGGGCGTAAAGGGCGCGTAGGCGGCTTTTCAAGTGGCGGGTGAAATCCCTCGGCTTAACCGAGGAACTGCCTGCCAGACTGGATTGCTTGAGGCCGGGAGAGGCGAGTGGAATTCCCAGTGTAGCGGTGAAATGCGTAGATATTGGGAGGAACACCAGTGGCGAAAGGCGGCTCGCTGGACCGGTTCTGACGCTGAGGCGCGAAAGCGTGGGGAGCAAACAG
+
>>>B@@@A@@,@B;;;=A7<@;>>;A?B>BA.95)4;99?:@@<@B==BBA:;;4;===/<>7?59.555)555<1<9;.7//)/;596=8;;;8;8<;;;03//1:///8867:4::>5=::<@<AA-::94.4:<<=C?B>A>AA;C@:55::995:?A?9?>?>?BA?<<<-33(38387<@A:BC>C>?994)4399755555551668>9>9>>B?9:::97A<887777*7;73333&34::;2<54
@N9IO0:00722:06204
TACGGAGGAGGCTAGCGTTGTTCGGAATTACTGGGCGTAAAGCGTGCGTAGGCTGTTTTCTAAGATGAGTGTGAAAGCCCGGAGCTCAACTCCGGAACTGCGCTCATGACTGGAAGACTGGAGTCCGAGAGAGGTGAGTGGAATTCCCAGTGTAGAGGTGAAATTCGTAGATATTGGGAAGAACACCAGTGGCGAAGGCGGCTCACTGGCTCGGTACTGACGCTGATGCACGAAAAGCGTGGGGAGCAAACAGG
+
BBBD@B@?9949BBBBBB=@@<AC<B0;05:?@C=96;DA8CBBAA???AA?BCA<<;/;?@5:<@:::@A>?@C=ABD>E>B@@@?<8>9:69=A;@@A:8:>@@;>?B@@=@=@@>??>A@@A8:;BBAAB?A@AA??<@?A@BC>CC>??>>>=8=878)7/77??@?@>>*00,06>>,0/<667671553.33/.(.767<:805=?A48;;A>>;:;=<9>:::=5522&22:9:::/755;93;9:5
@N9IO0:00730:06175
TACGGGGGGGTGCAAGCGTTGTTCGGATTTATTGGGCTGTGAAAGCGCAGTGTGAGGCGGTTTGTTAAGTCTGTTGTGAAGCCCTGGGCTCAACCCGGGAAGTGCTGGAAACTGGCAAACTTGAATACGGGAGAGGGTAGTGGAATTCCTGGTGTAGGAGTGAAATCCCGTAGATATCAGGAGGAACACCGGTGGCGAAGGCGCTACCTGGACCGATATTGACGCTGAGACGCGAAAGCGTGGGTAGCAAAACAGG
+
A@:999999"5;;;4;;:986>:>C7;;=6;97;;3/0////;+/5B=4--7----0--(--(/;6;5--,,,,(*,--(//9)55;2;9:68@>6BB=A4;;;:55.5<24446977)/-3--(---88(-//:;1::333-32;49433-333393:B?A@A5999(38333=8;8>94:9=B<?8;8=48?>@AA=>;8933335;<8<B<??@AB=??A@BBA@@AAC@@@D=BBBBBD;@@@;;;;*;:94
@N9IO0:00755:06194
TACGTAGGGGGCAAGCGTTGTCCGGATTTACTGGGCGTAAAGCGCGTGTAGGCGGCCCACGCAGGTCCGTTGTGAAAACTAGAGGCTTAAACCTCTAGACGTCGACGGAAACCGTGTGGCTAGAGTCCGGAAGAGGAGAGTGGAATTCCTGGTGTAGCGGTGAAATGCGCAGATATCAGGAAGAACACCAATGGCGAAGGCAGCTCTCTGGGACGGTACTGACGCTGAGACGCGAAAGCGTGGGAGCGAACAGG
+
BBBA@BA<;;+99499994999.4.444)499;=7=B@BB9>::::;;473637-33(3<=?@A>AA8894>>CCCC9:4:::9177,44)47;;>?;@ABB;69DC@BD7E<AABCB>BBBA?A>=:>:>=@CC?CCCHCC@B@DAEACC?AAB@BAC?ABBC=BBBAA@A@B@@@BB>B>BB@@@@=A>;;4:@>;?<??@99:>>@AA9@?A=??>@>97887794488:<<<4:@?994)59555.55@=
@N9IO0:00755:06200
TACAGAGGGTGCGAGCGTTGTCCGGAATCACTGGGCGTAAAGGGCGCGTAGGCGGCTTGATAAGCCGCGTGTGAAAGCCCGGGGCTCAACCCCGGAACGGCACGCGGGACTGTCTGCTCGAGTATGGTAGAGGCGAGTGGAATTCCTGGTGTAGCGGTGGAATGCGTAGAGATCAGGAAGAACACCGGTGGCGAAGGCGGCTCGCTGGGCCATTACTGACGCTGAGGCGCGAAAGCGTGGGGAGCAAACAGG
+
-----77@,0/44///00+/79)/)59<@B@<<<0;:9;;7;C<BCCCDCC>@?9BB9;;B<09;8;;A@@==<<4;;;09<<0555<499;+=7@1968<=<=<@A<>BBAAA00/<999<;=BB8;:>;;2:C?>>@=@=A=A=AA?@AAA@AA=AB?A>@>0//:::99998>:?8B<?B??<?;>?8<<</717717<:8=:76.6*0/39=????@A:;55>>>:;;;1:333333&3333<5;;<7
@N9IO0:00762:06192
TACGAGGGGAGCTAGCGTTGTTCGGAATTACTGGGCGTAAAGCGCACGTAGGCGGCTTTGTAAGTAAGGGGTGAAAGCCCAGAGCTCAACTCTGGAATTGCCTTTTAGACTGCATCGCTTGAATCCAGGAGAGGTGAGTGGAATTCCGAGTGTAGAGGTGAAATTCGTAGATATTCGGAAGAACACCAGTGGCGAAGGCGGCTCACTGGACTGGTATTGACGCTGAGGTGCGAAAGCGTGGGGAGCAAACAGG
+
BBBBB@@A7;9;C@@@DE?BB?CB?C9B8<BBAB;;55@<3::8:A??@B@?99.4>91@AB9BBC8CDF:955=6BBD>BAA?>???;?BBBB@F@C;?>8<<<2=<?A???A@333;0336;=?@@>BB>>;;9:86627282826:;888CCDE?999C:@;879;;655?;A?:>::;5;>>8==??7;;@;@=@@<==>BB@@<?BBB>??C?:::?@?????999???+99<??AA6A??>@8@??<
@N9IO0:00731:06240
AACGTAGGAGGCGAGCGTTATCCGGAGTTACTGGGCGTAAAGCGTCTGTAGGCGGTTGGGCAAGTGGCGTGTGAAAGCTCCCGGCTAAACTGGGAGAGGACAGGTCAGACTGCCCGGCTAGAGGGTGGTAGAGGAGCGTGGAATTCGGGGTGTAGCGGTGAAATGTGTAGAGATCCCGAGGAACACCAGTGGCGCAAGCGGCGCTCTGGGCCATCACTGACGCTGAGAGACGAAAGCGTGGGGAGCGAACGGG
+
<.9<=>C@CC@CBABBAA<BCC@C?;;;?BBABC=@@;;;0;9999;<@AA@BB?B=A?898139:6:?899@CB=;9:D>5B?A<=@8@???8B@@@?@@@B>:;;AA@?@A@/:45::99>>)59;:555;55:5955.5.5.55>>+<66666<:?CCC>CCB>>BBCCBA=>6<<=9=:==F;=;;;7<=??7:<<799<99:99/9:??>?BA:::AA@@@B<99=:;9,4??AABC9AA?@<;@@A;
@N9IO0:00744:06231
TACAGAGGGTGCGAGCGTTAATCGGAATTACTGGGCGTAAAGCGCGCGTAGGCGGTTAGATTAGTCGGATGTGAAATCCCCGGGCTTAACCTGGGAATGCATTCGATACTGTCTGACTAGAGTTTGGTAGAGGGAAGTGGAATTCCAGGTGTAGCGGTGAAATGCGTAGATATCTGGAGGAACATCAGTGGCGAAGGCGACTTCCTGGACCAAAACTGACGCTGAGGTGCGAAAGCGTGGGGAGCAAACAGG
+
ABCAAABB<BC@><>0//392<9=:=@C<>ABCG=;;;A@8@;;;;A@@AB=BB>B?DCCFAAAADB>BAA;;;D>BBBB<BF=CB@C@C@CBB<A=99::<8=665@AA@@;;;@@C@AACCD9;7;BA??@9<;?99386=9@<AB?BBBAAA@=@@@@6?????B@AAB?@@@496(0(/96:==AA;868070588896;5996:A;A:?.9555;;:999:4222666/677=A::.@@AA=1>>73
@N9IO0:00757:06214
GACAGAGGGTGCAAACGTTGTTCGGAATCACTGGGCATAAAGCGCACGTAGGCGGTCCACTAAGTCAGGTGTGAAAGCCCCCGGCTCAACCGGGGAATTGCACTTGATACTGGTGGGCTCGAGGATGAGATGGGTAGGCGGAACTCCAGGTGGAGCGGTGAAATGCGTAGATATCTGGAGGAACACCGGTGGCGAAAGCGGCCTACTGGACCATCACTGACGCTGAGGTGCGAAAGCTAGGGTAGCAAACGGG
+
FCCBCBCD>CBBDE?AAA=@?>AB8B585=BCCF>B:;44(4949@:9;AA>?@7?>>BB;96;;AAB?BA@@@@/;;AAA0C>DBCJAD@CCC;C?B@BCCCD;@?CBBBB@CIF?CBBBBB?BBBBABBBD=@AA9?A;A7ACG;C>9D@:?>JIAICCF>;69C@BBB:;:@@@;A@<@?B@B?B@CCACCCC?CBB?B@BBCCA>AA<@@BBBBBBBC@AAA@=@B>?@F=AAABB>5BBCA@;5?AA;
@N9IO0:00720:06286
TACGGAGGGTGCAAGCGTTATCCGGATTCACTGGGTTTAAAGGGTGCGTAGGTGGGTTGGTAAGTCAGTGGTGAAATCTCCGAGCTTAACTTGGAAACTGCCGTTGATACTATCAATCTTGAATATCGCGTAGGTAAGCGGAATATGTCATGTAGCGGTGAAATGCTTAGATATGACATAGAACACCAATTGCGAAGGCAGCTTACTTCACGATCATTGACACTGAGGCACGAAAAGCGTGGGGAGCAAACAGG
+
CCDD?99:4;B@C@E@@?@CCB@B?AA=AABBCC=BD;AB;@?<<ACCBBB?BDC?GAC?BC?DBBBBA@>@CED>DDCC>A?:;;5959A=A?CB7B@@?=@@7;;BBABCCBBABBB=@A<@B@@AABBBB?BC@BBB>A?AABBBAA@?>?=??<@A@B;;58>;@@A?A9::??:;;@5;:?4;59288;;-718954@8<?@7@A@@@@AAA8;;:@A@;@B6BCA9999&94<;@EG;BCCCF>9::=
@N9IO0:00742:06267
TACAGAGGGTGCGAGCGTTGTCCGGAATCACTGGGCGTAAAGGGCGCGTAGGTGGCTGTGTAAGTCGGGGGTGAAATGCTGCGGCTCAACCGCAGCGCTGCCTCCGAGACTGCACGGCTTGAGCACGGTAGAGGCCGATGGAATTCCCGGTGTAGCGGTGGAATGCGTAGAGATCGGGAAGAACACCGATGGCGAAGGCAGTCGGCTGGGCCGTTGCTGACACTGAGGCGCGACAGCGTGGGGAGCAAACAGG
+
99<666>?6;;?@>>;5585559=;;7;;>@@@@;<:;CG:@@<@@@CDCF?BB@BCBCB@@=@C;;;;;*;B@C9AA@>?:92;<<?191788<999949.445:>??@@??<@B=@>9=;;;<<:49698;)/)///96;5:-33(4388;;<<=5559B6>;>>>@??>???@C;A?@?9?;;5999929?B2949==;:;9@?CD;@9::=ABC;=;CCDCBA?ABBBB;;;@BBBDE;;;BDG?BBC@
@N9IO0:00751:06291
TACGAAGGGGGCTAGCGTTGTTCGGAATTACTGGGCGTAAAGGGCGCGTAGGCGGCCGTTTAAGTTAGGTGTGAAAGTCCTGGGCTCAACCTGGGGACTGCACTTAATACTGGATGGCTTGAATTCGGGAGAGGATAGCGGAATTCCCAGTGTAGAGGTGAAATTCGTAGATATTGGGAAGAACACCGGTGGCGAAGGCGGCTATCTGGACCGACATTGACGCTGAGGCGCGAAAGCGTGGGGAGCAAACAGG
+
DDDBA=ADEE3CCCC9::?BB?BD@B@CAEBBBC=:;;AB=BB>CCBBBBC?BB997:CA<A@@@>@B@;;;@@?8@@@=@BD=CBBB?A?ADBB8BCBBBBAA5?5ABAAB?BBB8BA?BB?B>BBA9>?=>077A?==3:199><6??937??<=;>?AA;A>?>?@B>>=B?BB>B>AA>AAB>?;?A<AAA@E@CC@CAAACCC@CB?B??@B>AAC;;;BBB?BBB;;;0::@@ACD5:;BAB<BAB>
@N9IO0:00723:06327
TACGGAGGTGCGAAGCGTTATCCGGATTCACTGGGTTTAAAGGGTGTGTAGGCGGGTAATTAAGTCAGTGGTGAAATCTCCAGGCTCAACCTGGAAACTGCCATTGATACTATTTATCTTGAATCTTGTTGAGGTAGGCGGAATATGTCATGTAGCGGTGAAATGCTTAGATATGACATAGAACACCGATTGCGAAGGCAGCTTACTAAGCAAGCATTGACGCTGAGGCACGAAAGCGTGGGGATCAAACAGG
+
///74//,/:7;7)449934;4.4.4;.45=>>?6>>)44(4:2:;?ACCB>BCE<AB?B?C=@?BACAB?BBBC>BBBC@BB>@?A@<@;A@8@<1888>6@B>BBBBA>?BD9@==>388;;;:1884:9:49=;9@A=A?A@:::=<??=>>>A>@@@C=B>???AAABB?????????;??C;??A59:AA:?<?::;C?BBAB?BBE?ACCG@B=;;DAA;;8;BB@@A;@:::@@A8@A@DE>@@@<
@N9IO0:00727:06342
TACAGAGGGTGCGAGCGTTGTCCGGAATCACTGGGCGTAAAGGGCGCGTAGGCGGCCTGATAAGTAGGGGGTGAAATCCTGCGGCTCAACCGCAGGGCTGCCTTCTAGACTGTCAGGCTTGAGCACAGTAGAGGCAGGTGGAATTCCCGGTGTAGCGGTGGAATGCGTAGAGAGTCGGGAAGAACATCGGTGGCGAAGGCGGCCTGCTGGGCTGTTGCTGACGCTGAGGCGCGACAGCGTGGGGAGCAAACAGG
+
BDBCDDCD>CCBB@@?AA=@@@@D@L9;<BB@AA9A?9;;69>9@ABBAAA>;516754;@@;>@;<;;;*<@@A9@<2<>00)07:<9@:>@@=>8@000=A<@::;@@@A@@@@<==:=@ACABBBBA@;:6;AA?BB?B>A?BC?B>BB;::BA?AB?B@BAAAE@===0000<<3:9<<9>AABB?@A?@FD?CA@@<A?BCB<;<7;A@A<@@A;:;A????B?BBABABBAAB????5@@ACC=B??=
@N9IO0:00731:06321
GACAGAGGTGGCAAGCGTTGTTCGGAGTTACTGGGCGTAAAGCGCACGTAGGCGGTTGGATAAGTCCCATGTGAAATTTCTCTGCTTAACGGAGAAACGGCGTGGGTTACTGTCAGCTTGAGGATGGGAGAGGAGAGCGGAATTCCCGGTGGAGCGGTGAAATGCGTAGAGATCGGGAGGAAGGCCGGTGGCGAAGGCGGCTCTCTGGAACATTCCTGACGCTGAGGTGCGAAAGCGTGGGGAGCAAACAGG
+
;:CB@;;55:59D?B@@@;?;9=C?;668<BDFH?BBA@;4;@ABA?@@@=80/)/2739@A:;;BD=@655554(4;085449:;5<7<<8<<<@094.4438:1;-//:///;:9;7844.4444(488?:99884:9@?@@DC;@=::7:@A<7:=88(3339:344?;;333(38284:8B?>9<<055<7<9>>9>>;;;;949155;7<5::::::<;::8;4444809=:;>>>.54499)//72
@N9IO0:00736:06350
TACGGAGGATCCAAGCGTTATCCGGAATCATTGGGTTTAAAGGGTCCGTAGGCGGTCTTGTAAGTCAGTGGTGAAAGCCCATCGCTCAACGATGGAACGGCCATTGATACTGCAGGACTTGAATTACTGGGAAGTAACTAGAATATGTAGTGTAGCGGTGAAATGCTTAGAGATTACATGGAATACCAATTGCGAAGGCAGGTTACTACCAGTGGATTGACGCTGATGGACGAAAGCGTGGGTAGCGAACAGG
+
AA@C@@@=>@@.4.4;;;?CBC<@:B:BBBB8@<4<<4@=4@<4<@266==9561;@@49;C@FDCBCCD?BBBC:;:B;AAA;;;;;4::99@8<9?@;@;@@<@AAAA;;;AA=<;<=BA>B?BBBBB<B7<;C?CCCCC?CBBAA@A;;;CAA@=;9;D=@?AB;@@;;;B?@@@9:49=@::)0*0*//99)506;>7=8>;<;>:?=@@;99.44:59;==>B?AA;;;09A=9<;/;;6;CC?@@@8
@N9IO0:00741:06327
TACGAAGGGTGCAAGCGTTAATCGGAATTACTGGGCGTAAAGCGTGCGTAGATGGTTCATTAAGTCGGATGTGAAAGCCCCGGGCTCAACCTGGGAACTGCATCTGATACTGGTGGACTAGAGTGTGGTAGAGGATGGCGGAATTCCCGGTGTAGCGGTGAAATGCGTAGAGATCGGGAGGAACATCCGTGGCGAAGGCGGCCATCTGGACCAACACTGACGTTGAGGCACGAAAGCGTGGGGAGCAAACAGG
+
AAA@@:@B<;;:@;@;;:=@>AA@=?4;05=?;A=9;:AA;ABBBBAAABBBBB@B@BBBAF?@ABB>A???BBB7;:CC5?@;@@?A@D@BBC=C@BBCBBBBBBBBBCCC@CCACC:9:?@;;;D?CBAAA<A@D@CC@C?B=BD>GABB9:;@@=@CCE?DBCC;;;@@@D?A?8>?5;7;;;A>ABB?BAA=A5:;9?=?<989589?C?BBCBBA;;;9???<@@@BBB<B:;;CCB9BBBAA9@:;5
@N9IO0:00756:06321
TACAGAGGGTGCTAGCGTTGTTCGGAATTATTGGGCGTAAAGGGCGCGTAGGCGGCTTCGTATGTCGGGTGTGAAAGCCCACCTCTTAAAGGTGGAATTGCATTCGAAACTACGGGGCTGGAGTGCCGGAGAGGATGGTGGAATTCCTGGTGTAGAGGTGAAATTACGTAGATATCAGGAGGAACACCGGTGGCGGAAGGCGGCCAGTCTGGAACGGTAACTGACGGCTGAGGCGCGAAAGCGTGGGGGATCAAA
+
CCCAAAAC<BB?;<<;9;3=:5;=:?8=;66;>@2<B;;5)5;1:@<CBBB?CC?BB><<<<<BAAAB<@99:<</55=6>>?AA@.;;005;<6>6<,//9=;@BCC>B@@?@@@0>?@;@@A::3:;@;::@A@@?AA=@=@498:C=AAAA@??<?>@@7@00/9;;;/333333,33,/3///(.(.-,--(.05(-.494.----7(-(.7378/53....(.6633.39222=06<:27222$265799
@N9IO0:00757:06310
TACGAAGGGTGCAAGCGTTACTCGGAATTACTGGGCGTAAAGCGTGCGTAGGTGGTTCGTTAAGTCTGCCGTGAAAGCCCCGGGCCTCAACCTGGGAATGGCGGTGGATACTGGCGGACTAGAGTGCGGTAGAGGGTGGTGGAATTCCCGGTGTAGCAGTGAAATGCGTAGAGATCGGGAGGAACATCTGTGGCGAAGGCGGCCACCTGGACCAGCACTGACACTGAGGCACGAAAGCGTGGGGAGCAAACAGG
+
CED;;7;A:;:;C@C;;;=@@@@B?B69:;DCCD=?@@BD;@ABAA@BA@@;9:4:>B@@><=@AA@:@39><<>-0.99+:8(-(---(-0-//(/5;904@7@?=@???@@;@@<@A8378A8??C:=<>773(7<3<?6;484<?;C@AAB;;;>?@==>7=<A@AA????A@@>8?@;A?>??999?A8;>89=58807,736:?:=>?B@BBA???===;><>8@B;;;B;BBBBBBA3??;::)//94
@N9IO0:00727:06376
TACAGAGGGTGCTAGCGTTGTTCGGAATCATTGGGCGTAAAGGGCGTGTAGGCGTTTGCTAAGTCATGTGTGAAATCCCTCGGCTCAACCGGGGAACGACGCCTGAAACTGGCAAGCTAGAGTACCAAAGAGGGGGGTGGAATTCCCGGTGTAGCGGTGAAATGCGTAGATATCGGGAGGAACACCTGTGGCGAAGGCGGCCCCCTGGTTGGATACTGACGCTGATACGCGAAAGCGTGGGGAGCAAACAGG
+
EGCCCCEC>@@@AAA@AA=A@@@@?AAECCEADF>@@;9606@6BBBDCAA=::9B4BABB?BCDCCBCEBBCC?FHD?DCB?CBCDBD@CDD;B?;;;AA@;@BBC>BBA@DD:;;BBB;55;;.55)45:@@@@&<<8A7@7@?8>@@;:@>?@;:=:=4;;A@ABABB?@AAA;@A?B?BCB?AC9849@=<A<??=?CBC3BB>B>@9??A?;>>873788;888A@BB999CBBBB5>?ABC=???;
@N9IO0:00731:06395
TACGGAGGGGGCTAGCGTTGTTCGGAATTACTGGGCGTAAAGCGCACGTAGGCGGCTTTGTAAGTTAGAGGTGAAAGCCCGGGGCTCAACCCCGGAACTGCCTTTAAGCACTGCATCGCTTGAACATCGGAGAGGTGAGTGGAATTCCGAGTGTAGAGGTGAAATTCGTAGATATTCGGAAGAACACCAGTGGCGAAGGCGGCTCACTGGACGATTGTTGACGCTGAGGTGCGAAAGCGTGGGGAGCAAACAGG
+
<9BD9@AAC@1=BBB@@@?@@ACC?C@B?A@BCC=@@ABC?BBBAA:;;;;5;B>ACC;@@@@BB?BBAA=@@?A9??@9@?>387=9,333&3,3,38;;>?;5?60//655.//899?7@A>8338>.33B=6>55272/5.5,2+266;558;<=8=9;90717=5227<79/773;7?@<?9?98622,288.5/22,28><?>>4:9:88.8<7>ABC@>>>?9=?==>908>>>AAA366>>=4>;;3
@N9IO0:00736:06381
TACAGAGGGTGCAAGCGTTAATCGGAATTACTGGGCGTAAAGCGCGCGTAGGTGGTTTGTTAAGTTGGATGTGAAAGCCCCGGGCTCAACCTGGGAACTGCATCCCAAAACTGGCAAGCTAGAGTACGGTAGAGGGTGGTGGAATTTCCTGTGTAGCGGTGAAATGCGTAGATATAGGAAGGAACACCAGTGGCGAAGGCGACCACCTGGACTGATACTGACACTGAGGTGCGAAAGCGTGGGGAGCAAACAG
+
5;59//:=)///76<:00,/279@+0)/4:@CC@7BBA@;09;5;::;@@@?BA>AC=AB?B?BA=A;AA555<>3;;;;/;;5<<<=9B@BBB>B9B??>=:88(3;;+7884994:>>@@=998=:3>8<9@92:74:>9<2:9,:197:97<:8712?9:/=7555:?>;<//.262649689:596./(/7><@<A@:=8:@>AB<??;>;7773333377<3:.2?<<<A0;987;77+;;86>29;7
@N9IO0:00747:06386
TACGGAGGGCGCAAGCGTTGTTCGGAATTACTGGGCGTAAAGCGCGTGTAGGCGGCCTGGAAAGTCGGGTGTGAAATCCCGGAGCTCAACTCCGGAACTGCATCCGATACTGCCAGGCTCGAGTCTCGGAGAGGATGGCGGAATTTCCGGTGTTAGAGGTGAAATTCGTAGATATCGGAAGGAACACCAGTGGCGAAGGCGGCCGTCTGGACGATGACTGACGCTGAGACGCGAAAGCGTGGGGAGCAAACAGG
+
CBA@>BA@9@A@A=@@@>=@A?A@:@+0*0=@=@9;:;CC=CBBBBBBBDB<@@:@9><9:@0;9=>=59>9?@C<A;=4<8A<=?AA>B::::5;0://///=9:??ABBA=7556;@AA?::::A@<>@8:499?:76,9?@?8?<?;>0/(//671;@BC>C@CB;;;373:??:@?B<@=@CB>AA;;5;??<@?AA?B@BBCBB?AACCCCBCCBBABAA=>>?889@??8@>??@CC6AABCC>@@@=
@N9IO0:00762:06389
TACAGAGGGTGCGAGCGTTAATCGGAATTACTGGGCGTAAAGCGCACGTAGGTGGCGACGTAAGTCGGGTGTGAAAGCCCCGGGCTCAACCTGGGAATTGCATTCGAGACTGCATTGCTGGAGTACGGAAGAGGAGGGCGGAATTCCCGGTGTAGCGGTGAAATGCGTAGATATCGGGAGGAACATCAGTGGCGAAGGCGGCCCTCTGGTCCAGTACTGACACTCAAGTGCGAAAGCGTGGGGAGCAAACAGG
+
CDCDCBBB=@@?BA@@AA@C@AAC@E?A?BBAAC=@@@@@:@;;;C;;;@B>BA@ACDCAA@@C@AAH>CBBBAA:A@AA6AC7????=??CBD?C?B:;:BC<@@@@@@A@BCB<@???9<<;7::;@?BCC?@AF=BB@E@B?BB<A=AAB@@AB?BCCI>BAABBBBBBBABBB=BC?B?@@;;;;:@4;;B=B4;;9@=59?AB=@@;@ABCCCAA>@@@5949>>A;;;0;B;;999&9=>9;39@@4
@N9IO0:00766:05791
AACGTAGGTGGCGAGGCGTTATCCGGATTCACTGGGCGTAAAGGGGCAACGCAGGTGGTCTTGTAGGTAGGGCATGAAACCTCCCGGCTTAACTGGGAGACGCTGTCCTAAACCACAAGACTTGAGGCTGAGAGAGGGAAGTGGAATTGCCGGTGTAGTGGTGAAATGCGTAGAGATCGGCAGGAACACCAGTGGCGAAGGCGGCTTCCTGGCTCAGACCTGACACTCATGTGCGAAAGCTAGGGGAGCGAACGGG
+
-&---698<;25.--(,--30--05(-/2/0-77;.///9;)///&/5.58889-33-34438888544/7./-----(-(/;;1;499)/*///0+///-57////25::)/*///4<<<@4995.55@?A@?;@B:?<B4;494:9=9.50555<<==8<?>;3;@AAAAA@@?@:;294<.4.4==:=::<4=>A;>4=A;;;0;;@@=:66<<<<8<:595555:<<@ABA@@8>A@@=89*7>>00)/;;3
@N9IO0:00771:05782
TACGTAGGTGGCAAGCGTTGTCCGGAATTATTGGGCGTAAAGCGCGCGCAGGCGGTTTCTTAAGTCTGATGTGAAAGCCCCCGGCTCAACCGGGGAGGGTCATTGGAAACTGGGAAACTTGAGTGCAGAAGAGGAGAGTGGAATTCCACGTGTAGCGGTGAAATGCGTAGAGATGTGGAGGAACACCAGTGGCGAAGGCGACTCTCTGGTCTGTAACTGACGCTGAGGCGCGAAAGCGTGGGGAGCGAACAGG
+
DCEEDBB@CB@BE?BABB@BBD<?;@?B?BB@CD?BBBCE=@;;;A@BA;;6::7<D>@AAC>BBBBABBB@@@>/4;:99':8AACB@C?AAA699:.8=>>?D@DC=A:995:A;BB?ABA?:::AA;??D?BBBBAA=@<A=@=ABBBBCB???<?BBC@B@@<<BBCABACC?9662;7A<A@CGBB<@:;.439>??B@@@@B=@@@@BA>A?:::==<?;<8=CA77729;BBCEE<CCCBB@BBB?
@N9IO0:00771:05808
TACGAAGGGTGCAAGCGTTAATCGGAATTACTGGGCGTAAAGCGTGCGTAGGCGGTTGGCTAAGTCAGATGTGAAAGCCCTGGGCTCAACCTGGGAATGGCATTTGAAACTGGCTGGCTAGAGTGCGGTAGAGGATGGCGGAATTCCCGGTGTAGCGGTGAAATGCGTAGAGATCGGGAGGAACATCCGTGGCGAAGGCGGCCATCTGGACCAGCACTGACGCTGAGGCACGAAAGCGTGGGGAGCAAACAGG
+
CBC;:2;:6@@;;5;?@A2:5;:A;@5;4;AAA@:ACBBB<BBCBBBCB@A;@A7@9B9>DC@;;;BBAAABCCE>AAC>AAC=CIECAB?AAD?C?BB?CBAA<ACC<AAB?AAA;@;::AA;;9@9?==9;4:>==?A9=9=9??7><@B?A?;;6;?>B=B@@@@?:55;::<<2;?8=8<<=?4:0@*007)/)/7273:5449455.5<:=>>666?===6626==;;<4<855>>>2===>>8==>8
@N9IO0:00793:05776
TACAGAGGTCTCAAGCGTTGTTCGGATTCATTGGGCGTAAAGGGTGCGTAGGTGGCGCCGTAAGTCAGGTGTGAAATCTCGGGGCTCAACCCCGAAACTGCACTTGATACTGCGGTGCTTGAGTACTGGAGAGGAGATTGGAATTTACGGTGTAGCAGTGAAATGCGTAGATATCGATAAGGAAGACCAGTGGCGAAGGCGAAATCTCTGGACAGTTACTGACACTGAGGCACGAAGGCCAGGGGAGCAAAGCGG
+
CBB==00-0:<>A=AA;:7968>D@CC:=BB:B>7B@A@C:BB=;<;BCBA@BC?ABB>ABB?BBBB<9BB@BB=2?@>8888.;A>>4@::1ADG=B:4788;6;88?>;7;;4::?C8<888A=;?6;BA=76988+5+98=?8>@@:@:75;57=7;BB:<;599?A@<976/..3.67>3922167552<::5;7<:66,57...7.3.6694;999;8:99786-69996265<86768'8;:67.6633
@N9IO0:00793:05805
TACGTAGGGTGCAAGCGTTAATCGGAATACTGGGCGTAAAGCGTGCGCAGGCGGTTTTGTAAGACTGTCGTGAAATCCCCGGGCTCAACCTGGGAATGGCGATGGTGACTGCAAGGCTAGAGTTTGGCAGAGGGGGGTAGAATTCCGACGTGTAGCAGTGAAATGCGTAGATATGTGGAGGAACACCGATGGCGAAGGCAGCCCCCTGGGTCAAAAACTGACGCTCATGCACGAAAGCGTGGGGAGCAAACAGG
+
CCCCBBBD=;;;A=A@@@=@>@@=9A,0/:<<A>CCCCC:;;@@@@BAAA??>8<@=2=<@;???ABBBBB@@@9?===2??8?@??8?=@@A<@?AB7ABABC>AAB????@?B<?@????BB;A=@:::=<=<<&;>=</7,7/3/0///99=<:??CBB>AAADBBBBBBABBC>BB?C??@?=@>??;??@:@=@:9:EFF3B@@9?;9999'8:::=A:?9:9=>@@;;;0;=>@>CB2>>:::.::;4
@N9IO0:00796:05809
GACGTAGGATGCAAGCGTTGTCCGGATTTATTGGGCGTAAAGAGTTCGTAGGCGGTTTGTTAAGTCTGATGTTAAAGACCGGGGCTCAACCTCGGAAATGCATTGGATACTGGCAGACTGGAGTGCAGTAGAGGCTAGTGGAATTTCCCCAGTATAGCGGTGAAAATGCGTAGATATTGGGGAAGAACACCGGTGGCGTAGGTCGACTAGCTGGGCTGTAACTGACGCTGAGGAACGAAAGCCAGGGGAGCAAATGG
+
ACCBBCC?A:65=?A;668A:8.4.<<5)55.55)5BA@B<A>@@<@=@;:4:B;@@9;:?A>B;:554;?;7A@>@>C:C>>1::;@9=2<;;193(3@CCC?C=:988771777?;886ABBBBBBB@A?926765..(.(..'.33)39...3333,38888+55222599:570888'9<@?:@??=@;>?400//7)//7779:::559)5>@@A?@;;;;;;9:9>4;4:955)555:<>?2?@@@D;:;;
@N9IO0:00807:05774
TACGTAGGGTGCGAGCGTTAATCGGAATACTGGGCGTAAAGCGTGCGCAGGCGGTGCTGTAAGACAGGCGTGAAATCCCCGGGCTTAACCTGGGAATGGCGCTTGTGACTGCAGTGCTGGGAGTGCGGCAGAGGGGGGATGGAATTCCGCGTAGTAGCAGTGAAATGCGTAGATATGCGGAGGAACACCGATGGCGAAGGCAATCCCCTGGGCCTGCACTGACGCTCATGCACGAAAAGCCGTGGGGAGCAAACAGG
+
CBBCCCGD=AAAA::<B@:B;?@<:<+00///@5@@?@@0;4>9:5<<?=988-3;<566>9<;::9455599904444&55)59.5.57555)549A<;;6@25:?9559599:@>>>@6>?@=99.44<777777#389::)/)-(--5,,,2----/6;991889333////////3;;6:47775555822220613412:;9+255(5-5596978859:775222886...&..(.3333&.25::07784
@N9IO0:00775:05817
GACGAAGGGGGCGAGCGTTGTTCGGAATCACTGGGCGTAAAGGGCGCGTAGGCGCGCAGTTAGTCAGGCGTGAAAGCCCCGAGCTCAACTTGGGAATAGCGCTTGATACTATTGTGCTAGAGAGCGGGAGAGGATGGTGGAATTCCCAGTGTAGAGGTGAAATTCGTAGATATTGGGAAGAACACCGGTGGCGAAGGCGGCCATCTGGACCGTTTCTGACGCTGAGGCGCGAAAAGCGTGGGGAGCAAACAGG
+
CAB;;9;MIM5IIAB:;:@CC@DC?GBDBBBBCC=DDBBC=BB;AABAAAB=;;49=88;:==797=7:;9;<<68977*783778;5;;188*76>89::::=BABBAAAA=;;<<@ABCC;;;AB=DBBB?BBD=@@>@<?;@@8@AA;<<D<<5;@==6<8=???@?@@A;@>6=8==9>A@<@;;;5;=?;@=BC<A=;9;?A5::???@0:99;;;;888853334333&389;;==1;:<<</5594
@N9IO0:00777:05827
TACGAAGGATCCAAGCGTTGTCCGGATTTACTGGGTTTAAAGGGTGCGTAGGCGGACTATTAAGTCAGTGGTGAAAGCTTGCAGCTTAACTGTAAAATTGCCATTGAAACTGATAGTCTCGAATATGGTTGAGGTGGTTGGAATGTATCATGTAGCGGTGAAATGCTTAGATATGATACAGAACACCGATTGCGAAGGCAGATCACTAAACCATTATTGACGCTGAGGCACGAAAAGCGTGGGGATCAAACAGG
+
@BB;0+027//)/)/7=@====9<7;;>4@@@@@6@>,55)5>4;<<D<???<97;BCCA<@=@ABBBBB@BA@@7BAB?C;;;CCAC@CBA;;;;.;=BA=BB=AAB=BABB@@@CCB@A@@BB;;6;>@;;5;;5;=A==9::;AABA<;;:;;;4;@BD=AAAC?BAC@@@BDBCABBA;?>@.44<055;@5;7;<==>=AA9:;0;=AA9>@+//////77;25444499&45=BCEK;@A@@?6=:>=
@N9IO0:00780:05815
TACGGAGGGGGCGAGCGTTATTCGGAATTATTGGGCGTAAAGGGCGCGTAGGCGGTTCGATAAGTCAAAGGTGAAATCCCTCGGCTCAACTGAGGAACTGCCTTTGAAACTGTCGAGCTTGAGTCCGGGAGGGGGTAGCGGAATTCCCAGTGTAGCGGTGAAATGCGTAGATATTGGGAGGAACACCGGTGGCGAAGGCGGCTACCTGGACCGGAACTGACGCTGATGCGCGAAAGCGTGGGTAGCAAACAGG
+
AABIACCCCB1A@?@9;:?AB?BB?B@DACC@CL?BB???9?A=ABABAAA?8878;???883:?==?9@=@@@C=@@A;@@@>BCCC@@AA;<7;@BBBB>AB>AAC:@????BBBCC@BAABC@CC>CFEDE5CCBBB?B?C@CD>CCAAA;;:A?BBCC>BBBBBBBBBBB@CD>BB=><>?==A99:6:AA>C@@@>AA@C@BB@BB@C:;;;DBBBCCCCCCBABB;;;8;BBBCD?;;;CCC=BBA@
@N9IO0:00790:05823
TACAGAGGAGGCAAGCGTTGTTCGGAATCACTGGGCTTAAAGCGCGTGTAGGCGGCTGGGTAAGTACCTTGTGAAATCCCACGGCTCACCCGTGGAACGGCAGGGTATACTGCCCGGCTTGAGGCAGGTAGGGGCCACTGGAACTCTAGGTGGAACGGTGAAATGTGTAGATATCTAGAGGAACGCCCGCGGCGAAAGCGGGTGGCTGGGCCTGTCCTGACGCTGAGACGCGAAAGCGTGGGGAGCAAACGG
+
DBCAB@B=AB?@A=A@@@=BB@CB8=466<<@BC:BC7<<066;;@BB@@@?BB;>>C?8BB9A@@@7B7????=7=B<8==D<>?CCCC79<D@B?BC?BBCD=BCCC;::BE>C@CA?A>=:=:927<<==3?6::AA>A?AADAAA>BB?B>@>4>8;92>??>>????ABAA@@AA9?2333<27;?<?BA;1779;188155::3:69?=?5;::8825:2222@@==C5>>A@@::.822:5-3@>
@N9IO0:00793:05855
TACGTAGGGTGCGAGCGTTAATCGGAATTACTGGGCGTAAAGCGTGCGCAGGCGGGCTTTTAAGCCAGACGTGAAATCCCCGGGCTTAACCTGGGAATGGCGTTTGGGACTGGGAGTCTGGAGTGCGGCAGAGGAGACTGGAATTCCTGGTGTAGCAGTGAAATGCGTAGATATCAGGAGGAACACCGATGGCGAAGGCAGGTCTCTGGGCTGACACTGACGCTCATGCACGAAAGCGTGGGGAGCAAACAAGG
+
BBBBBBCB=BBAA@@>@@5@7@@A=@;><?@??>;@ACDE>D???A@@<;;8898*7888.:6AA?CCAA=;993(3799&93,3A6A7B6AAD=@7>?>AACD?BB;A?933(7?<@@A78>=@?B<979:;5:;=<::5769467>@:999//./.2AAD99:?CAA=>===>;;486+22:775;=<95..-(-(--723533:BB<=>;<A>>@@9/...337787=<=>4<:8:677-7//-9.--)-4
@N9IO0:00813:05850
TACGTAGGGTGCGAGCGTTAATCGGAATTACTGGGCGTAAAGTGTGCGCAGGCGGCGTCGCAAGTCGAGTGTGAAAGCCCGGGCTTAACTTGGGAATTGCGCTCGAAACTACGATGCTGGAGTGTGGCAGAGGAAGGTGGAATTCCACGTGTAGCGGTGAAATGCGTAGAGATGTGGAGGAACACCAATGGCGAAGGCAGCCTTCTAGGGCCAAACACTGACGCTCATGCACGAAAGCGTGGGGAGCAAACAG
+
CCCCC@@@;@@@@@BB@@;>9<@@8B>B=BBBBB>BAABC<ABC@@?BB??<??;?:8:A@@4:=333:@?@A@@,::8,39/9:?B7:B7@:3:.3/2@BBB=<==/88AA@@>;>?C7>=88?@?;;<;:>E<A<@@<B=@=@?ACDCAA@CBB?BBBB<A@@??>88:5;A<A554?B?<<=-0-0@:;;>99<@??>::69///9293::(//7/-----6///439344:4?CBCCCC;F;:0A9@>>
@N9IO0:00765:05866
GACGAACCGTCCAAACGTTATTCGGAATTACTGGGCTTAAAGGGTGCGTAGGCTGCGCTGTTAGTCAGGTGTGAAATCCCTCAGCTTAACTGAGGAATTGCGCTCGATACTGCAGTGCTGGAGGGAGACAGGGGTAAGCGGAACTGATGGTGGAGCGGTGAAATGCGTTGATATCATCAGGAACACCGGTGGCGAAAGCGGCTTACTGGGTCTCTTCTGACGCTGAGGCACGAAAGCTAGGGGAGCGAACGGG
+
>@B;;7;=BAA;>:0995.5949;5>9?>BCCCC=AA8::59>8>AAAA@@=???AAAABB?ABCAAA?BBBBCD>BBA<AA:::@=A=AAB??;?=@6::??AAAAACA989BAAAA@@<?A?.99>=:;:;-:8;??B>@>B>>>?B@BD>@ABB?BAAA<;9:AA<:99@@@@BBBB?B@000;B900-0@@@<ABB@DC>BA@@C;@@BBA>AA@CA@A@A;;5;@@;;;00@>;<=>,0/>0009AA9
@N9IO0:00787:05894
TACGTAGGGTGCAAGCGTTAATCGGAATACTGGGCGTAAAGCGTGCGCAGGCGGTGATGTAAGACAGATGTGAAATCCCCGGGCTCAACCTGGGAACTGCATTTGTGACTGCATCGCTGGAGTGCGGCAGAGGGGGATGGAATTCCGCGTGTAGCAGTGAAATGCGTAGATATGCGGAGGAACACCGATGGCGAAGGCAATCCCCTGGGCCTGCACTGACGCTCATGCACGAAAGCGTGGG
+
BABAAABB8;:;@=@AAA;?<@@A5B6;59>>>:@@?CC?C;;<BBA?::5;;598?<@@@=??@BAAABBBBE>BBBB9BC9<<ACIEAECJ>C@DCCB;;;099;<<;;;AABBCAB=@@@BA@=;;;@A@@@,?@B?C?B?C?C@@@B;::BBBBBBB<;9:===BBBCDBBB9<<9=9<=>7:;;;7:<=7;7;;055<:.<<<6<8<?<;;>::///////:993338(3988988
@N9IO0:00800:05875
TACGTAGGGGGCAAGCGTTATCCGGATTCATTGGGCGTAAAGCGCGCGTAGGCGGACTGTTAAGCGCGATGTGAAAACTGGGGGCTCAACCCGCAGCCTGCATCGTGAACTGGCAGTCTTGAGTCTGGTAGAGGAGTGTGGAATTCCCAGTGTAGCGGTGAAATGCGCAGATATTGGGAGGAACACCAGTGGCGAAGGCGGCACTCTGGGCCACGACTGACGCTGAGGCGCGAAAGCTAGGGGAGCGAACAGG
+
AABCFDCEDD5DC;@@@@7?@@@D?<;055505>4=:;78(////777@9:59A=@ABBB?B?C@@@BAAAA?>@@7A@CCCD5A@@B6@;3;BCAB<CC@DCCBBCE@D;;8;@A@BB?B;;;BBB@BBBBC?AACCCC<?<C@CC=@@BBABBAA>ABBA=A@??@BAA;;;<@@9?A9?;???;>;9:=@A@=B@@@<@AAAAAAD;A699999:@;@?==95929@B@AC=BB?BBB?0?ABBB@CDC@
@N9IO0:00811:05886
TACAGAGGGTGCGAGCGTTGTCCGGAATCACTGGGCGTAAAGGGCGCGTAGGTGGCTTGGTAAGCGTGTGGTGAAAGTCCGGGGCTCAACCCCGGATCTGCCGTGCGAACTGCCGACTCGAGCATTGTAGAGGCAGGTGGAATTTCGGGGTGTAGCGGTGGGAATGCGTAGATAATCCGAAAGAACACCGGTGGCGAAAGGCGGCCTGCTGGGCAATTGGCTGACACTGAGGCGCGACGAGCGTGGGGAGCAAACAGG
+
CCCCGCBB=BBAAAA@@@=@@B?B@B>BBEBAAG=@A@CE<AB=BBBBBCC@:;9;C@B?BD>BBCBCDD>BBBB7;;A>ABB3BBAB=AJD9C@C;::==;>@;;:B7;;@@=@@:<:99:445=A?AA<;5;:4.4:7<7;;13737&3333//5(---(-(-79<44499949<79::24364440/)/:)//--(-388(/)/6689;4;9:>*0)07///33888823333//88/////66*688;<39<?:
@N9IO0:00765:05957
AACGTAGGGGTCAAGCGTTATCCGGAATTACTGGGCGTAAAGGGCGAGTAGGTGGTTAGAAAAGTTAAATAGTGAAAGCTCCCGGCTCAACTGGGAGAGTGCATTTAAAACTGGCTAACTAGAGGATGGTAGAGGCAAGTGGAATTTCCGGTGTAGCGGTGAAATGCGTAGATATCGGGAGGAACACCAGTGGCGAAGGCGGCTTGCTGGGCCATACCTGACACTGAGACGCGACAGCTAGGGGAGAGAACGGG
+
B7B@=0000)000)/7;<6@?B?BGD@C?CBBCC=@@@?A;AB=BBBBBBC???>?AC@??>2<;6;=5000:9?;)444::4<:=BBB==944(4:::AAA@>>-99939?A??=>:>=BBBC=@@@>ABB@?<?B?BBC?B>BB<B?B?BBBAAAA=AAAA:A@CBAA??=4449;338078@AA?CC@?=@BA>@>?A;A@>AA@AA;A=@????@@9:9@A@@@@:::@@@@A???BBB6???BB?ADD<
@N9IO0:00767:05944
TACGAAGGGTGCAAACGTTGCTCGGAATTATTGGGCGTAAAGCGCACGTAGGCGGCTATCTAAGTCGGATGTGAAATCCCTCGGCTCAACCAAGGAAGTGCACCCGAAACTGGATAGCTTGAGTACAGAAGAGGATCGCGGAATTCCCGGTGTAGAGGTGAAATTCGTAGATATCGGGAGGAACACCAGTGGCGAAGGCGGCGATCTGGGCTGATACTGACGCTGAGGTGCGAAAAGCGTGGGGAGCAAACAGG
+
CBB;;8;D;A@;;:6;@@>B@@@D@C@B@CC?BC=AA@AA9?:99@:??@@<9404;<<ACB>AABB?CBCCBAA8@@@;@@@?BCCE@B@B>B?B?B<BBBBD<@@=65559665BCB=AAA@CBB;;7:CC:BBBBDC6:497;;3;7;=>::5665>C>6?;>>8889=97///)//38578848444.444.4899.95559;;>7>=B>9:;CBBBBA000?:>==9949&4334444&488990::;7
@N9IO0:00773:05941
GACGGAGGGTGCAAGCGTTGCTCGGAATCACTGGGCGTAAAGGGTGCGTAGGCGCTTGGTATGTCTGACGTGAAAGCCCGGGCTCAGCCGCGGAAGGGCGCCAGAAACTGCCAAGCTAGAGGGCCGAGGGGAGAGTGGAATCCGTGGTGTAGCAGTGAAATGCGTAGATATCAGGAGGAACACCGATGGCGAAGGCAGGTCTCTGGGCTGACACTGACGCTCATGCACGAAAAGCGTGGGGAGCAAACAG
+
>A@@7@A=::5:@5;9904=0//>6:;<8@@@AB:=8;99(33(3:889;;67:69)/)/8888???:78<;66.558(--)-----;7:8817,37(38818888/333<,7,3;776///(/(//888&..598;)-)--(--92488/./63355;/;888<?<>?:858=68;7;.378388//(/6505(..2+2222.55.../5777:=5722622222622266+6622288+6557=0555
@N9IO0:00778:05949
TACAGAGGGTGCGAGCGTTAATCGGATTTACTGGGCGTAAAGCGTGTGTAGGTGGCTTCCTAAGTCGGTTGTGAAATCCCTGGGCTCAACCTGGGAATTGCAGTCGATACTGGGAAGCTAGAGTTCGGTAGAGGACGGCGGAATTCCCGGTGTAGCGGTGAAATGCGTAGATATCGGGAGGAACATCGATGGCGAAAGCAACCGTCTGGGCCTGAACTGACACTGTGACACGAAAGCGTGGGGAGCAAACAGG
+
DIG;;;CF>BBBBAA@@@=B=AAB=;;;):ABBB=BBA@A<@BB>@@AB@B?AA?AD@C>BB?BCEC@D<ABCCC>BBB=BBB<@@AA>B@CCC>C=@=@?::BCDCBAAACC>D?BBBBBBBB?BB?BB??@:>>B?BB@B>A>AD>B?BAAAA@A@CCCA=BBCBB@@@?888;@:A@=@>@AAAB@@@?BBBB<BBB?B?C@A@CE>B?BA@=@BBBBBBCBBAAAA@@@@;@AACDCC:CCBAC;;;;;
@N9IO0:00794:05928
TACAGAGGGTGCTAGCGTTGTTCGGAATTATTGGGCGTAAAGGGCGCGTAGGCGCCTCGCATGTCGAATGTGAAAGCCCACCTCTTAAAGGTGGAATTGCATTCGAAACTGCAAGGCTGGAGTGCCGGAGAGGGTGGTGGAATTCCTGGTGTAGAGGTGAAATTCGTAGATATCAGGAGGAACACCGGTGGCGAAGGCGGCCACCTGGACGGTAACTGACGCTGAGGCGCGAAAGCGTGGGGAGCAAACAGG
+
CCDAAACF>BBA@@A:;;=@@?CC@C@C@EJAEG?B>A;;6;@8??B?BBB@CCC><<::;;;;9999?;;??>5>>;1>>9=@B9BB<B>BB@D@C;::;:<@:::39??AC?C?BBB<@??;;4;?A@BCK>BB@BEAHAC@CACEACCBBBBCACCCD>E@CC@;<;@@ABAA>AC?C?AAA=>;993:=@<@?BC?B?DC?CB<>>>9?<=?@?@ABBBBAA>BBBBBE=>=;=?99->AAA:35555
@N9IO0:00813:05931
GACAGGGGATGCAAGCGTTACTCGGAATTACTGGGCGTAAAGCGTCTGCAGGTGTCCTGCCACGTCTGGCGTCAAATGGCGATGCTTAACATCGTCACCGTGCCGGAAACGAGCGGGATCGAGTCATTCAGAGGCATCTGGAATGTCGTGTGTAGGGGTAAAATCCGTAGATCCACGATGGAACGCCAAAAAGCGAAGGCAGGATGCTGGGAATGCACTGACACTCAGAGACGAAAGCGTGGGGAGCAAAGGG
+
CGHCCCC;CA;@C@CB=<:==?==9B9=8<AAA@9=8:44(4?@??;@BA@:?>590544.9:9<;>A2:399:9,99.9<?=?@A;@=@:::@@AAB:@;;;50+00+000//::3:;<==BBABB?AAA<;6;?@@@@=B?966C@:66@=>@@@7@CCC;;;09959BBB<@:;;CC?B>A?>4:999$994:298@@<=<999944)45556@==BAA<<<666>=A9555)545:<>?2>>===7>AA
@N9IO0:00813:05943
TACAGAGACTGCAAGCGTTATTCGGATTCACTGGGCGTAAAGGGTGCGCAGGCGGTTGGGTGTGTCAGATGTGAAATCCCGAGGCTCAACCTCGGAACTGCGTCTGAAACTACTCGACTAGAGTACTGGAGAGGGTAACGGAATTCACGGTGTAGCAGTGAAATGCGTAGATATCGATGAGGAACACCAGAGGCGAAGGCGGTTACCTGGACAGTTACTGACGCTCAGGCACGAAAGCATGGGGAGCAAAAGG
+
ECBBCCCBBABAB?B<BA?BB?DB@@@7;?:9AC:A>>:<5B=7:>>B@A?=8898?CC<@@BB@??@@@@A?:;5<?<3A7728A@?=A@@@A9<8=8782699=@@8ABBBCBB@@@???@AA>;;5;?::;3;=9=<4:0718::<7;822777::;DD:??@@@@AA=65.......4=5@AA8BB=B8BBB7<4884>4=:49?6<8?<A;>?>=9779;::;69:7877)37389::/:;99:9.9;
@N9IO0:00770:05994
TACGTAGGGTGCGAGCGTTAATCGGAATTACTGGGCGTAAAGCGTGCGCAGGCGGTTTTGCAAGACCGATGTGAAATCCCCGGGCTTAACCTGGGAACTGCATTGGTGACTGCAAGGCTAGAGTGTAGCAGAGGGGGGTAGAATTCCACGTGTAGCAGTGAAATGCGTAGAGATGTGGAGGAATACCGATGGCGAAGGCAGCCCCCTGGGTTAACACTGACGCTCAGGCACGAAAGCGTGGGGAGCAAACAGG
+
CCCBBBBC=;;;@<A?@@5:7;=?5@5;.4999@<@@@ED>AAAAC@@?@@;9:5:@A6ABDABBA@EEA@@BBF=CBBB9DD=CC?D?C?BCE?CACBBBGGAGGBBBCDDCC@D@CC@BBB:;;CAAA@::;;;;%;@@A;A=C=CBBCBBAAA>BBBKE>BB@@@@ABBBBAAC=;;7:?ACD?CAAA=??C?C=??A????.=??8?;A>B>BB==8888>8:6????@C=A@?;:::)5276=/8=<8
@N9IO0:00786:05964
TACGAAGGATCCAAGCGTTGTCCGGATTTACTGGGTTTAAAGGGTGCGTAGGCGGACTTTTAAGTCAGTGGTGAAAGCCTGTAGCTTAACTATAGAATTGCCATTGAAACTGAAAGTCTCGAGTGTGGTTGAGGTAACTGGAATATATCATGTAGCGGTGAAATGCTTAGATATGATATAGAACACCAAATTGCGAAAGGCAGGTTACTGAGCCACAACTGACGCTGAGGCACGAAAGCGTGGGGATCAAACAGG
+
CCCBA<A?BA=0;0:;;9=AACACABAA;@@:::6;D9BB=B@=;9;A@A@=;:4;BBCC<D@CBBBB@@=@ABB<@?>AABA??@<@6;;AA@@@>@?BB?AA=??C=A?@@?9@;;;BB:;;AAA>B?A@A=;;4:AB?C@BCCAC@@;;;AAAA=A@AA;A;:C5:>@>=00///-8--(/9;)55)45:4444)4.499497555<4447445.555/999////277999:)44:9===0==:;9,59=9
@N9IO0:00792:06003
TACGTAGGGCGCAAGCGTTGTCCGGAATTATTGGGCGTAAAGAGCTCGTAGGCGTCTGTCGCGTCGGATGTGAAAGCCCGGGGCTTAACCCCGGGTCTGCATTCGATACGGGCAGACTAGAGTGTGGTAGGGGAGATCGGAATTCCTGGTGTAGCGGTGAAATGCGCAGATATCAGGAGGAACACCGGTGGCGAAGGCGGATCTCTGGGCCATTACTGACGCTGAGGAGCGAAAGCGTGGGGAGCGAACAGG
+
BBBCCAAA9;5;=155AC?AAA<@9A9?.556;>)94=99)4455<9:9==;00/@@99@>;AAAC=B;::BCE;@@@;@CD;BA@C@CCF8BA9;;::;48.44:444<<3;::>?:9;994448:===>>0;;:000)0:>6::?D@CCBABBA=A@?=6:::@>@?@::;@AE6;;=@<@@@>B@BB@B;94:>AA>A?@?ACBC>B@BB=AB@999?>@:::=????@@9@>@@@A@6A@????@@@<
@N9IO0:00807:05966
TACGTAGGGTGCAAGCGTTGTTCGGAATCATTGGGCGTAAAGCGCGTGTAGGCTGTTAATTAAGTCGGGTGTGAAAGCCCTCGGCTCAACCGAGGAAGTGCATCCGAAACTAATTGGCTAGAAGATGGTAGAGGGAGGTGGAATTCCTAGTGTAGAGGTGAAATTCGTAGATATTAGGAGGAATACCTGGGGCGAAGGCGGCCTCCTGGGCCATTCTTGACGCTGAGACGCGAAAGCGTGGGTAGCAAACAG
+
;;;BCCCD>:;;C@CCDC>A@>@A>B7<;B@9>?4?>@=?6=:59;@BB@@<BAA<:>:H?@?@CCCD>A@@CCA7BA>6>>?:=>>F<?:>>C<D:C>??;9?;=A@8@AA<@5>5@ABBB;@@@@=@CBBBB=BB@BC<C@C?B?BMCCCCCCFFAAAA@8DABBBA;;@:0)/@500)/)/7728<<</95?7A=AB@C?BB?@@@9?699=AB>ABABBABA993;=89827@=@B?6BBBBB=3926
@N9IO0:00773:06055
TACGAAGGGTGCAAGCGTTAATCGGAATTACTGGGCGTAAAGCGTGCGTAGGCGGTTCGCTGAGTCTGCCGTGAAAGCCCTGGGCTCAACCTGGGAATGGCGGTGGATACTGGCGAGCTGGAGTGCGGTAGAGGAGGGTGGAATTCCCGGTGTAGCGGTGAAATGCGTAGAGATCGGGAGGAACATCAGTGGCGAAGGCGGCCCTCTGGACCAGCACTGACGCTGAGGCACGAAAGCGTGGGGAGCAAACAGG
+
>A@00,0;4<=>>:@@A?:?;>AA>@;@=@BAAB=:;;CE?GCCCBAAABED@A9A7@ABBBCCABAA@<BABDD=AAB<BBB>CFFC@C@CCD:<800+/937;49BBA==8;??@A@B<A@?@<<3445<<7<<>347-3-4.33(37;;<=@;?6=>?@9?A??@DAA?;449909:7A8BCCCBC?B>BBF@D@DJ<CC>A@@B?CD?BBCA@>@@@@@>>@B>@?@;;;0;@@@@@@7@BCCC=C;;4
@N9IO0:00778:06018
TACGGGGGGGGGCAAGCGTTGTTCGGAATTACTGGGCGTAAAGGGCTCGTAGGCGGCCAACTAAGTCGGATGTGAAATCCCCAGGCTCAACTTGGGAACTGCATCCGATACTGGATGGCTTGAATTCGGGAGAGGGATGCAGAATTCCAGGTGTAGCGGTGAAATGCGTAGATATCTGGAGGAATACCGGTGGCGAAGGCGGCATCCTGGACCGACATTGACGCTGAGGAGCGAAAAGCCAGGG
+
9;=@=>>>>=="<<27///)/739:7<=B>@@@CC0;;;;@;AA=BGCBBIF@@@=>8<8<00+0/>>6<954444(/000+00*0;8;9=?;>>8<17788849.4<495=>8:;>499299=A=ACC=@ABCB=BB@;;<;5;>A@;;5;@@;;7<173:92;<:;;>BBBAA@??9?=9?9@AA?B?AA<@??:?:@A=AB>?<;>9<=9B???C;>>?>>::;;9<<<5444&/;7<;D;
@N9IO0:00781:06032
TACGAAGGGGGCTAGCGTTGCTCGGAATCACTGGGCGTAAAGCGCACGTAGGCGGATCTTTAAGTCAGGGGTGAAATCCTGGAGCTCAACTCCAGAACTGCCTTTGATACTGAAGATCTCGAGTCCGGGAGAGGTGAGTGGAACTGCGAGTGTAGAGGTGAAATTCGTAGATATTCGCAAGAACACCAGTGGCGAAGGCGGCTCACTGGCCCGGTACTGACGCTGAGGTGCGAAAGCGTGGGGAGCAAACAGG
+
A@C:<79???+@@CC:;:ACCCDD@C?BBCBBBD?@CAEC:A@@;;5AA@@=@A7@<<@@,0+/<9<=@@5BAAA<AA>@;9<88=;<6=;;8;BB@DAAA@CE>BBCCBB@@<@BAABBBBCCB=@C:A@@A=@BA@@M@F@DCDCBBBBBBBA@?=A:;;8;?CAABBABAA=AB??49:6:AA?CCCC@BB@<><7803;:@@BB@B=6B6@:@B;BCCBB===>BB?@AB:>>A@@@@8AAAAC:??>:
@N9IO0:00797:06020
TACGTAGGCAGCAAGCGTTGTTCGGAATTACTGGGCGTAAAGAGTGTGTAGGCGGTGCTCTAAGTTCGGTGTGAAATCTCCCGGCTTAACTGGGAGGGTGCGCCGGAAACTGGAGTGCTCGAGGGTGGGAGAGGAAAGCGGAATTCCTGGTGTAGCGGTGAAATGCGTAGATATCAGGAGGAACACCTGCGGTGTAGACAGCTTTCTGGACCACTTCTGACGCTGAGACACGAAAGCGTGGGTAGCAAACAGG
+
BCCCCBB?C;9;@=B@?@@CD@AA;?6?296@@A6=;9=909=9>:?@AAB>@@=@@>=???<@A=AB=:888;@8?==??8>87;4>2888717993=::::7A=BB;ACB@A=?888>;;;>7888*8><>8<=6<::2:9?@CABC>A?@::;D@CDDF=CECBB??>ACC?@><::3:39@B>?:::<????@?BC@@AA9??@6::?BAC@??????BBBCBB@A@@@A000@ABD>BDBCBC=A::4
@N9IO0:00803:06014
TACGAAGGGGGCTAGCGTTGTTCGGAATTACTGGGCGTAAAGGGCGCGTAGGCGGTCTTGTAAGTCAGATGTGAAAGCCCCCGGGCTACCAACCCGGGGAATAGCACTTTGGATACTTGCGAGGCTTGAGTCCGGGAGAGGATGGCGGAATTCCCAGTGTAGAGGTGAAATTCGTAGATATTGGGAAGAACACCGGTGGCGAAGGCGGCCATCTGGACCGGTACTGACGCTGAGGCGCGAAAGCGTGGGGAGCAAACAGG
+
CCB@@;AA@A0@ADI;;;?A@=@@=A?D@B;;;C<BBCCC>CC<@@@@>>?<@A>;;;5;;;4::99??@>@:44(/////$//(////)/)//(/66*657--,,,,,(,(,-6580////606@3@:A??5@:5A;BB?BB@<CB8@;?9?@;AABABBB>=<AAAA8?5999=<<;;<1::1:6=A188=1818<7>AA=A>@@<@>ACBCC?BB>A?@@@@A@@A@@@@@<@?@;;;0;@AACCD9B;;:A;@@@;
@N9IO0:00767:06101
TACGGAGGGTGCAAGCGTTATCCGGATTCACTGGGTTTAAAGGGTGCGTAGGCGGGTTGGTAAGTCAGTGGTGAAATCTTCAAGCTTAACTTGGAAACTGCCGTTGATACTATCAATCTTGAATATTGTGGAGGTAAGCGGAATATGTCATGTAGCGGTGAAATGCTTAGATATGACATAGAACACCGATAGCGAAGGCAGCTTGCTACACAATAATTGACGCTGAGGCACGAAAGCGTGGGGATCAAACAGG
+
CBDBACCL>FC9;6;94;=BBB@C@CC:<9B:9;0:@,9505@4=CCCCDCACCC>CAD?BB@DBBBCBB?B@@@0>::5:=.4:<5:5;=<>:DD=BCBB=@@=A@AA?@;>9:7<99///6;8:-///(//)4:5899.96??:9000000:::=;?>?A=:;:@?AAAAA<;;:99955499:3::=<<;???B?BDBCC@DCCDBBBCBCB?C9<;C>@0///)///595.5?BBBBB9@AACC>ABB?
@N9IO0:00775:06070
TACGAAGGGGGCTAGCGTTGCTCGGAATCACTGGGCGTAAAGCGCACGTAGGCGGACTCTTAAGTCGGTGGTGAAATCCTGGAGCTCAACTCCAGAACTGCCTTCGATACTGGGAGTCTCGAGTTCGGGAGAGGTGAGTGGAACTGCGAGTGTAGAGGTGAAATTCGTAGATATTCGCAAGAACACCAGTGGCGAAGGCGGCTCACTGGCCCGATACTGACGCTGAGGTGCGAAAGCGTGGGGAGCAAACAGG
+
CDCAA=AHCC5FCCCAAAACDCCC?C?BACCCCC9CBACD>B@A??;CCBB?BB9@>@>A594;ABC?BB?BBBB>BC@BB<BBABBA@A@@>AADADBBB?B9AAAC:9;@D<AABD@999??4@CD=B@@@@CC@A@@<?9=@@?AABAA997;;;>??B8@?BBBBBCBBB<??@@<@@<999:?BBA:><<8<::<18575558;?A7>@====<888;9==;8===<?>3=BB????5?999A;@@@;
@N9IO0:00775:06088
AACCAGCACCTCAAGTGGTCAGGATGATTATTGGGCCTAAAGCATCCGTAGCTCGTTTTGTAAGTTTTCGGTTAAATCCATGCGCTTAACGTATGGGCTGCCGGGAATACTGCATAACTAGGAAGTGGGAGAGGTAGACGGTACTCGGTAGGAAGGGTAAAATCTTGATCTATTGATGACCACCTGTGGCGAAGGCGGTCTACCAGAACACGTTCGACGGTGAGGGATGAAAGCTGGGGGAGCAAACCGG
+
:-;7AAACC<@@@=BBC?A@A?7A;;;A=::.44)439;<04998>?BA:8:>=<?>>0>?A89:AA5::5::@?<AA;@@B;:;@6;6;BAABBB=BCCB?BB<A?;;;CBA@AC169@@<@@B@@@6>@:950;:<..(-555-.(/-0)/588(----&---(/-/////)/;6-,,(,,(-;//)599.5.5:.555956:99.44944.5<<<<5::444(4:;;<255;;>>A+>>:88(3-32
@N9IO0:00785:06091
TACGGAGGGTGCAAGCGTTATCCGGATTCACTGGGTTTAAAGGGTGCGTAGGTGGGTTGGTAAGTCAGTGGTGAAATCTCCGAGCTTAACTTGGAAACTGCCGTTGATACTATCAATCTTGAATATCGCGTAGGTAAGCGGAATATGTCATGTAGCGGTGAAATGCTTAGATATGACATAGAACACCAATTGCGAAGGCAGCTTACTTCACGATCATTGACACTGAGGCACGAAAGCGTGGGGAGCAAACAGG
+
BBBA><;909B@C?BA@@==>;.4.4939<<<<?7??6==6==6==B@BBB@CCC>DAF@BC@CBCBCBB=BCCD>DEDC?@@;;;5:39?=?:C>8<A@B7?@<@A@AABDEDD@BBB9;;<ABB;99B@??<AB=CBB9@=B??>A?@AA::::;.:=??6<889499;==94334:4443889.;4813388-304455<9<<=8=@;9:::9<.444;?;56;6;C?:<:049@@ABC;CCCGD>:;;=
@N9IO0:00786:06084
TACGTAGGGGGCAAGCGTTATCCGGATTTACTGGGTGTAAAGGGGGCGCAGACGGCGATGCAAGCCAGGAGTGAAAGCCCGGGGCCCAACCCCGGGACTGCTCTTGGAACTGCGTGGCTGGAGTGCAGGAGGGGCAGGCGGAATTCCTGGTGTAGCGGTGAAATGCGTAGATATCAGGAGGAACACCGGTGGCGAAGGCGGCCTGCTGGACTGCAACTGACGTTGAGGCCCGAAAGCGTGGGGAGCAAACA
+
BABBB;;;;;*:C5AA:;4;99=A><BE?A@@@A<@@@BC<BBBB0<;5@?>@@=ABBBAAC?CB@CC:;;?BA;055526@@2EE>B>BBA7AC=<;;A?::429247;;;<?AA?ABC?:80@0/0)/088*//3138,939/9,393877=<;=9<95509@CCB;;69;9;B>8=B?B?ACD@EA@@=@@A>C?CC;B:99=>@2559555.55:<<:<.555.4<299904449:==/555<<1:5
@N9IO0:00788:06101
TACGGAGGGTGCAAGCGTTATCCGGATTCACTGGGTTTAAAGGGTGCGTAGGTGGGCAGGTAAGTCCGCGGTGAAATCCTGGGGCTTAACCCCAGAACTGCCGTTGATACTATCTGTCTTGAATATTGTGGAGGTGAGCGGAATATGTCATGTAGCGGTGAAATGCTTAGATATGACATAGAACACCAATTGCGAAGGCAGCTCACTACACAGTCATTGACGCTGAGGCACGAAAGCGTGGGGATCAAACAGG
+
9BCA=AAA>ACCC@EC@@=@A?7?8@A?BBBBCB<A@8@93@=8<BBBB;;9;BD>CA@<@B>@BB?9;;?BBB@7B>:<@<<.@C=@?ADE8AAD@CBBB?CC=:;;CCA><<666<A?BB@CBA:;;B=;;6;CC@@@=A7;;@@<;;;:;ABCB?AAAA;@@@A<;;;A?<>@000@@@=BBA<@<@-0.88*.)--//;:<<=@<:=BBBBBA????@@@@??9==::9:/99@@ABB6;00@@9000;
@N9IO0:00792:06078
TACGGGGGGGCAAGCGTTGGTTCGGAATTACTGGGCGTAAAGGGCTCGTAGGCGGCCAACTAAGTCATACGTGAAATCCCTCGGCTTAACCGGGGAACTGCGTCTGATACTGGATGGCTTGAGTTCGGGAGAGGGATGCGGAATTCCAGGTGTAGCGGTGAAATGCGTAGATATCTGGAGGAACACCGGTGGCGAAGGCGGCGATCCCTGGACCGATACTGACCGCTGAGGAGCGAAAGCCAGGGGAGCAAACGG
+
DBBBDJFJH#BA77<@B+/)/4:;*5457:<<<A;@@@==)44)459999;9596;:A3=>?:>@>>@@@=?=@@8>>B59:A=<@8@7:;?=<.@9<869BCCABBBABBBACAA?CC@BBAA9;<=)78778+:9@B?;@48;?=@A?B@@@A99399AA3<<BB???@99777;17339;=::4>99818>=9<576//.....'.2+22+2575555..(.3358;4;97995-5A9=<<;0<>@>>3966
@N9IO0:00800:06060
TACGGAGGGGGCTAGCGTTGTTCGGAATTACTGGGCGTAAAGCGCACGTAGGCGGCGCGAGAAGTCAGAGGTGAAAGGCCTGGGCTCAACCTGGGAACTGCCTTTGATACTGGCGTGCTTGAGTCCGGAAGAGGGTGGCGGAATTCCCAGTGTAGAGGTGAAATTCGTAGATATTGGGAAGAACACCGGTGGCGAAGGCGGCCACCTGGTCCGGTACTGACGCTGAGGTGCGAAAGCGTGGGGAGCAAACAGG
+
CCCCADDDDD0CCCCAAA@BB@CC@DAC@CABBD=BBBEE>BBBBB@B@CC@@@=@BBABBB@BBBDCCC?BBBD>C@B>BCC>CAAA@C?AAA;A>ABBC?BB>BBAAAA@=?@?CAA>A?@@BADDE<???@9@@=AB?B@B?AA:>@BACCABA?ABBE>C@@???;;=<==A@:@<@@9<<=5:5:?;ABB@B?BB?C@CC@BB?BC@C?BBBB???B@@AAB>BCBCCC;;;@@B>>1AACC@8@;A9
@N9IO0:00802:06089
GACAGAGGTGCCGAGCGTTAGGCGGAATCACTGGGCTTAAAGCGCGTGTAGGCGGGCCGTTAAGTGCCCCGTGAAATCCCACGGCTCAACCGTGGAACCGCGGGGCATACGTGGCGGCCTTGAGCGACCCAGGGGCGAGCGGAACAAGTGGTGGAGCGGTGAAATGCGTAGATATCACTTGGAACGCCGACGGTGAAAACAGCTCGCTGGGGGTCTGCTGACGCTGAGACGCGAAAGCCAGGGGAGCGAACGG
+
>>><9:<:>=B9BCB9669<=:@C@C;96=BBBC=BB7;;0;@A@;;99954?B?;A@CC?C?A@A@CC9A;:=;2444)4:;5:88:5:58;;04057:::==.4;000//8)//)/3819:==CABB:?:;;.?;8;?84949:4;7;3//(/8996<BBC<CCBB899000//8.0*0*0)/:::=88:;?@BBB9B@@@AAA@@AABB5BBBD@@96999995595;99::,9:99999*9?@CEACCB
@N9IO0:00810:06095
TACGTAGGGTGCGAGCGTTAATCGGAATACTGGGCGTAAAGCGTGCGCAGGCGGTTATTTAAGACAGGTGTGAAATCCCCGGGCTTAACCTGGGAATTGCGCTTGTGACTGGATAGCTAGAGTGCGGCAGAGGGGGGTGGAATTCCACGTGTAGGCAGTGAAATGCGTAGAGATGTGGAGGAACACCGATGGCGGAAGGCAGCCCCCTGGGCCAGCACTGACGCCTCATGCACGAAAGCGTGGGGAGCAAACAG
+
FDBBBBCC=;;:CBCCBD;D7@@A?A,0/9//0+;@?BA=@AAA@???:718919?@@@=A?BEAAB?BB@AAE>BBB@1??(332:5:7;>>5>7;05;>?;8B=>CCCD?@@@==;8::;555A8@988?<<<=&BB@C?B8=6==84434@=A@?::=>466B>>>>>==;;;>0440405<<8>=<;6/0)/3967944444$44;2;5;554:4935447;544999454;3;9:?A??297800*0;;
@N9IO0:00770:06155
TACGGGGGGGGCAAGCGTTGTTCGGAATTACTGGGCGTAAAGGGCTCGTAGGTGGCCAACTAAGTCAGACGTGAAATCCCCAGGCTTAACCTGGGAACTGCGTCTGATACTGGATGGCTTGAATTCGGGAGAGGGATGCAGAATTCCAGGTGTAGCGGTGAAAATGCGTAGATATCTGGAGGAATACCGGTGGCGAAGGCGGCATCCTGGACCGAGATTGACACTGAGGAGCGAAAGCCAGGGGAGCAAACGG
+
CB<;;;;;;;"5<5:55;.448<A:D@B@ACBCC>B;;;C0;;6;BBCBBA>;;6;?C?CEM?A@@@@A@=:9;@<@<>>)00*0>+817<889*919:98AAB?@@CCBAA?A@@<@A=@@?B@BCC@CCCHM?@@@A<;;>A>B7;;?@@@@@BB>B;;;;&;@@@@BAAAACCA?=???A??@A?B@BC@CAA?A?DA>AB??=@CADD@D:9:?5:999@995=.559555)5:.5555&55555)555
@N9IO0:00772:06158
TACGAAGGGGGCTAGCGTTGTTCGGAATTACTGGGCGTAAAGGGCGCGTAGGCGGTCTTGTAAGTCAGATGTGAAAGCCCCGGGCTCAACCCGGGAATAGCATTTGATACTGCGAGGCTTGAGTCCGGGAGAGGATGGCGGAATTCCCAGTGTAGAGGTGAAATTCGTAGATATTGGGAAGAACACCGGTGGCGAAGGCGGCCATCTGGACCGGTACTGACGCTGAGGCGCGAAAGCGTGGGGAGCAAACAGG
+
AAB:;79=@=1BCBBBCC@BBADD@CACAAAABB=9;9CC=CC=CCCBBA@<??:@BA:@?B?BBBBCB::9CCC;??AA6=?8>>:9-7;08;0;79??><A;3B@A@BB@@@99.9A6<=88:6:=6==BB@B==9BC?B?A?CC>BBAAA@>>><>AAA296<<<<==@==177)/)/:)//9*/+/:9DCC?B?;;6;?B@?@B<@?=A?A@@@DBBA?@;;;=@@BEDD>BAACCCC9BBBCE>BBC@
@N9IO0:00780:06127
TACGGAGGATCCGAGCGTTATCCGGATTTATTGGGTTTAAAGGGAGCGTAGGCGGGTTGTTAAGTCAGTTGTGAAAGTTTGCGGCTCAACCGTAAAATTGCAGTTGATACTGGCGACCTTGAGTGCAACAGAGGTAGGCGGAATTCGTGGTGTAGCGGTGAAATGCTTAGATATCACGAAGAACTCCGATTGCGAAGGCAGCACACTAATCCGTAACTGACGTTCATGCTCGAAAGTGTGGGTATCAAACAGG
+
A@:919C8B<<8<<?BAA=@;;5;5;@B8@A;@:)55)44)44)449?9@@?@BB<B@CB?C?BB@BCC69;6>>1<@=06:>6;::?;A699>@@0>-/0///<B@AAA@@<@:9:>A????:8:D>AAA??;????BC?B?B?BBCD?CCBBA??<?AAC>CBCB?AA@@@?@@BBC?CC?@@A3:9?6::DA;>=::99?>?895=A<?B<@>?777734.488::<::88(4445=>7===<@@4:997
@N9IO0:00785:06158
TACGTAGGGTGCGAGCGTTAATCGGAATTACTGGGCGTAAAGTGTGCGCAGGTGGCCGCGCATGTCGAGTGTGAAATCCCCGGGCTTAACTTGGGAATTGCGCTCGAAACTACGTGGCTCGAGTGTGGCAGAGGAAGGTGGAATTCCAGGTGTAGCGGTGAAATGCGTAGAGATCTGGAGGAACACCGATGGCGAAGGCAGCCTTCTGGGCCAACACTGACGCTCATGCACGAAAGCGTGGGGAGCAAACAGG
+
ABGFGCCC>@@@BA@?@@7:8A@@>A@B?BCCCD>BBBCM>B@@?B@@@@@=@B<?9?AA?@@;;<<<;@B@::;(7<<<2>?6=@;?:>@3:95::?<@@??>?@>@9@:::B??:?@A@??????9>@?@@8@6A<89598C7=8;;6=8>=B=D=A:;;8;AABCBCCHKAA@>2555;55559::?B:::<7;7>?@@5:5:;;;5@<@=CBAAA<0////4444:4559,9959999*5559>4<<@:
@N9IO0:00792:06122
TACGAAGGGTGCAAGCGTTACTCGGAATTACTGGGCGTAAAGCGTGCGTAGGTGGTTCGTTAAGTCTGCCGTGAAAGCCCCGGGCTCAACCTGGGAATTGCGGTGGATACTGGCGGGCTAGAGTGCGGTAGAGGAGAGTGGAATTCCCGGTGTAGCAGTGAATGCGTAGAGAATCGGGAGGAACATCAGTTGCGAAGGCGGCTCTCTGGACCAGCACTGACACTGAGGCACGAAAGCGTGGGGAGCAAACAGG
+
9<<00+0;4///:8==CCAAAAIE@C=;9;CBCA=@@@@@8@<<>@@BA::5:@=A>A@?<>7A==@?@6@;?>@68933&3;3A@BB7879AB;A6A5>??>AA8@998;<3;=<8;>9?698;;=3:7722,22:=87/7/51:908;?>;>BA?>?62,25225566//)/99709:5<79778:;:186975:;?A37765...266267887...35655551?@>?@D::;AAAAA8AACCC>BCC@
@N9IO0:00794:06154
TACAGAGGGTGCGAGCGTTGTTCGGAATTATTGGGCGTAAAGCGCATGTAGGCGGCTTGTTAAGTCGCGTGTGAAAGCCCCAGGCTCAACCTGGGAAGTGCGCGCGAAACTGGCGAGCTTGAGTGCCGGAGAGGGTGGCGGAATTCCCGGTGTAGAGGTGAAATTCGTAGATATCGGGAGGAACACCAGAGGCGAAGGCGGCCACCTGGACGGACACTGACGCTGAGACGCGAAAGCGTGGGGAGCAAACAG
+
@BBABABB8@@:;:A?@@=B@?CC?C>A>ACAEF=AA;B<)6;;@B@CCBBABB:BD:AB:B:BBBB@A@:99<;2::99&4<3=?AA>A?BBA9A=@:9:<8997:<6>>A?@@>?>A7AABBBB>B;?=97729A?BC?B?B>A@2?=@@=?939=@?BD=B>BBA@>?AA997A1::2:4::>;A>;;5;;;5;:>?:>:>>7==6<=>9?888=>======8856;=:;;1;=>7:99-=9AA;3857
@N9IO0:00796:06117
GACGGAGGGCGCAAGCGTTGTTCGGAATACTGGCGTAAGGCGCGGACAGGCGGTCTGTTAAGTCGTTTGTGAAATCCGGGGCTTCACCCGTGAAAATCGGCATACAGCCATATGGACAGGCTGGAGACTGGTGAGAGGCTGAGCAGGTAGTTCTGGATGTAGCGGCGGAATGCGTAGATATCAGGAAGAACACCTGTGGCGAAGGCGGCTAGCTGGGCCAGATCTGACGCTCATCCGCGAAAGCGTGGGGAGCAAACAGG
+
CCCC@AAA:@B=@<@BAA=@@?BB>B?@;00<8....*,(,,--(----3./)///44.4.33988<0;8333(39)///&/6(///6.656588+///3-,,,----(-,,,/(////(/283222225.222522+222-3---(--47(---(-...----(-.4947555887633...6283AB:??@=>>>@<>>>8=8;709>@??9:=3;5CBA888;79::7222939???B:B;;;AAA5888?D;???<
@N9IO0:00800:06148
TACGTAGGGTGCGAGCGTTAATCGGAATACTGGGCGTAAAGCGTGCGCAGGCGGTTTTGTAAGCCAGATGTGAAATCCCCGGGCTTAACCTGGGAATGGCATTTGGGACTGCAAGGCTGGAGTGCGGCAGAGGAGACTGGAATTCCCGGTGTAGCAGTGAAATGCGTAGATATCGGGAGGAATACCGATGGCGAAGGCAGGTCTCTGGGCTGACACTGACGCTCATGCACGAAGCGTGGGGAGCAAACAGGA
+
GGDCCCFF>AAAB<B@AB7<8@A@:@-0/:77;3@A@BC=C?@?@?<=00+00+0;=0@BD?BA5:9@>>>:99/3CCD:BB=BB7=8>8===6B@BC?B???:?C;@BA8907;5;00+//69894557<=:=;;;7:292;4<;3=6;:;:;;877>?93:>>=??><88655;0575;8;7779---(-692626=@;?:95666/9558?=9>;8....57/..../-(--.3777+.26>A7=<C29
@N9IO0:00801:06117
TACGAAGGGGGCAAGCGTTGTTCGGATTTACTGGGCGTAAAGGGCGCGTAGGCGGTTTAACAAGTTAGGCGTGAAAGTCCTGGGCTTAACCTAGGGACTGCGTTTGATACTGTTAGGCTTGAATGTGAGAGAGGATGGCGGAATTCCCAGTGTAGAGGTGAAATTCGTAGATATTGGGAAGAACACCAGTGGCGAAGGCGGCCATCTGGCTCATGATTGACGCTGAGGCGCGAAAGCGTGGGGAGCAAACAGG
+
CB@994;CCC3CC8B@@@=@<:@E69<M>AABB?7@A@@E?CE=ABBBBBC@AA>AB<A?BB?BB=???BBCCCF>DBB@BBB=BCAE@D@BBAA;AA:;;CCC6?@BBBBB<=>?9>?9>??@=@B=CBBBB>AAC?99592=5<@5<??==@=:8.78<<2:6:<AAA@<<7,33(317;7BDD=AA?@<@AB;A;56025:9922,59==>A>F;8859ABAAA?BBBBBC>B999@@@6ABABB=><=8
@N9IO0:00806:06156
TACAGAGGGTGCAAGCGTTAATCGGAATTACTGGGCGTAAAGCGCGCGTAGGTGGTTAGTTAAGTTGGATGTGAAATCCCCGGGCTCAACCTGGGAACTGCATTCAAAACTGACTGACTAGAGTATGGTAGAGGGTGGTGGAATTTCCTGTGTAGCGGTGAAATGCGTAGATATAGGAAGGAACACCAGTGGCGAAGGCGACCACCTGGACTGATACTGACACTGAGGTGCGAAAGCGTGGGGAGCAAACAG
+
BCDAA@BB=@@?@=@@;94;7AAC?B:B:BCD@D>@BBB>7B;@@CB@@@B@BB@B@BCB?C@BB@B@BCC@A@>7BA<<1B>8;:BC>B>ABD>B554ABAA=@AA@6AAA@;BB@::?@@@A@CC;??????9??9?>9><?D9B<;;:AA??==:>AAB:;;;?;;;@@?==<5:5<697;<<8;<==05593948>CB:<=8=>9=>;88555887759795:05>?<AA.8788?CD5A;;6<6999
@N9IO0:00808:06126
TACAGAGGTGGCAAGCGTTGCTCGGTATCACTGGGCTTAAAGGGCGCGTAGGCGGTGCGGTACGGTTTCGGTGAAATCCCTCGGCCCAACCGAGGAACAGCCGGGGCTACGGCCGCACTAGACGGCATCAGGGGACAGTGGAACTCCCGGTGGAGCGGTGAAATGCGTAGATATCGGGAGGAACGCCGGTGGCGAAAGCGACTGTCTGGGGTGCCTGTGACGCTGAGGCGCGAAAGCCAGGGGATCAAACGGG
+
CCC;9;@:B@9BC9<;;;8<<<<<7<566===@@8CC@BB>BD?EDAAA@B=;;69@BB?ABAD<@@7ID7A?<<4;;9099;5;=4=4=9:44.47<<<<5>?=0=??::49>:;5BBBAAAA?A@@?????5=@>>;;6;;@ABD=B?BB?:::D?A???6;::??:<<@@@@A?.95:;;@AC@C?A@;=;;;044::<;:4;4444&4@=8<=C;:9=?@999:<00//9.766:;;</;@@AC=A??6
@N9IO0:00812:06114
TACGTAGGGAGCGAGCGTTGTCCGGATTTACTGGGCGTAAAGGGCGCGTAGGCGGCCTGCTAAGCGTGAAGTGAAATCTCCAGGGCTCAACCCGGAAACTGCTTTGCGAACTGGCTGGCTAGAGGAAGGTAGAGGTGAATGGAATTCCCGGTGTAGCGGTGACATGCATTGATACCGGGAGGAACACCCGTGGCGAAGGCGGTTCACTGGACCTTATCTGACGCTGAGGCGCGAAAGCGTGGGTAGCAAACAGG
+
CCCCCCCF@9;;C@@@B>8B:8.4.4A=4BBBCE=AB@B<6<>7BBBBB@@;??<@?ABAAA<??@@AB?BA@AB>AAAC?BBC<AABA?AA:A?AA<B>???A2::??8>?>=BBB>B@@:::9?<@<>=@00,0@@<AB?A;?;@@8@@;;;AABCAFCCAABBBBB@B@@@A?BB<AB?B=@@@@;ACC@CBG@C;;;@C?BBDCCAIHAC@CCCBBBABBA@@@?BAA;;;0;:?ABB>BB@;<<+00/:
@N9IO0:00767:06164
TACAGAGGGTGCAAGCGTTAATCGGAATTACTGGGCGTAAAGCGTGCGTAGGTGGTTTGATAAGTCAGATGTGAAATCCCTGGGCTCAACCTGGGAACTGCATTTGATACTGTCAACTCGAGTTCAGTAGAGGGTAGTAGAATTCCCGGTGTAGCGGTGAAATGCGTAGATATCGGGAGGAATACCAGTGGCGAAGGCGCTACCTGGACTGAAACTGACACTGAGGTACGAAAGCGTGGGTAGCAAACAG
+
BCCBBACB=9;9@:?@A?:@=@B?<A1905@AAA=@?AB;3;B@BBAA@@@=@B?CB=BBBC@BBBBBC:;;CBB;999.9A?6?>@@=A>@BF<B>B???BAD=C;;;A;;;;;<?@>@>@@>A;;;@@;;;0;;;;DCC@C?BJ<A?AAACBBC@BBBB=BBBB;;;;9<>000+00)/59//,/<>@;?;9.5.5954<;3:>-0/:::;5;BBB@@8;6555;;;<;<1<999=<)66666>)555
@N9IO0:00767:06183
TACAGAGGGTGCAAGCGTTGTTCGGAATCATTGGGCGTAAAGGGCGTGTAGGCGGTTTGTTAAGTCATGTGTGAAATCCCTCGGCTCAACCGGGGAACGACGCATGAAACTGGCAAGCTAGAGTACCAAAGAGGGTGGTGGAATTCCCGGTGTAGCGGTGAAATGCGTAGATATCGGGAGGAACACCTGTGGCGAAGGCGGCCACCTGGTTGGATACTGACGCTGATACGCGAAAGCGTGGGGAGCAAACAGG
+
CCFBAACC=BBAA=@@A@555.5<6;6;;<<8<<4::5;@<@@7C@;;;BB@;;4;C6;;@C>ABBBBBBBCBBF?DHF>C;;45<@B;B?C@>2@;@==<<<<@@@C=CAAADD:<;CBCBBB@B6;546ACC>CC@CC=A=A=B@<B?BCBBBBB?BBBC>;;<EECCBAA@AAA;@C@CACBC?CB@A=ACD>B;;;5;=AB?CDAD@B=A@;;;BBCCCECCB@@@AAA@0;;999?@4@???C89;B?
@N9IO0:00778:06166
TACAGAGGTGGCAAGCGTTGTTCGGAATTACTGGGCGTAAAGGGCGCGTAGGCGGCCATCTAAGTCAGACGTGAAATCCCCCGGCTCCAACCTGGGAACTGCGTCTGATACTGGGAGGCTCGAGTTTGGGAGAGGGATGTAGAATTCCAGGTGTAGCGGTGAAATGCGTAGATATCTGGAGGAATACCGGTGGCGAAGGCGGCATCCTGGACCAATACTGACGCTGAGGCGCGAAAGCTAGGGGAGCAAACGGG
+
BCC:;;B?BC@CC@DB@@?AC@DC?B:C:CCCCE>:6=C>7>@7CGCCBBA;995<49@@9B;AB;;;;;AAACD>>>A>A,<8<00)/4:4:>:(0)449999>>A>AABCCD>@?=?:=;<433/3=2:<=B<5@88<8<B>A7B7;<7<<>A9:36AAA=6=BBC@@<??997<;2;94=4<8>;@=?C7A8>5:00/(/:;@5BC@AA>A?BBAAABAAABB??>?BA@AB<@AA?>>>5?@ACD>B@@7
@N9IO0:00784:06172
TACAGAGGGTGCAAGCGTTAATCGGAATTACTGGGCGTAAAGCGCATGTAGGTTGTTTAGTAAGTTGGGTGTGAAAGCCCCGGGCTTAACCTGGGAATTGCATTCAAAACTATTAGACTAGAGTAGGGTAGAGGGAAGTGGAATTTCCGGTGTAGCGGTGAAATGCGTAGATATCGGAAGGAACACCAGTGGCGAAGGCGTCTTCCTGGACTTATACTGACACTGAGGTGCGAAAGCGTGGGGAGCAAACAG
+
ACC:;;AA6>@@?;@@@@@C>>>@8<)0)/9>>>9B?@@;0A=@>@AABCC@C8;;@:;99<8@@=@@;AC@@@C=BA>>2D>6<<7<5:59;;3@8@8@<BB=?>AB6??9=034@?@@@?<=@@@8@???:;9A9?>?5<089292?6?A?>?:A==6::1<>?@AC@@?A7771827.:1;>>;?@A@=@@@:><>B888,2.5A7<<A588:58855522258488:222'2695555*5788;0777
@N9IO0:00792:06202
TACGGAGGGAGCTAGCGTTGTTCGGATATACTGGGCGTAAAGCGCACGTAGGCGGCGCCGTAAGTCAGGGGTGAAATCCCGGAGCTCAACTCCGGAACTGCCCTTGAAACTGCAGTGCTAGAATTCTGGAGAGGCGAGTGGAATTCCGAGTGTAGAGGTGAAATTCGTAGATATTCGGAAGAACACCAGTGGCGAAGGCGACTCGCTGGACAGACATTGACGCTGAGGTGCGAAAGCGTGGGGAGCAAACAGG
+
ICAB<@?A8;5;B?>>??4668==066===AABB<??@CC<A??@B@@@@A;?>:?;;44>@5?@CCFDD;BBBD?CCC?C?BBB::97>:A>A>A>AA<;<658<<>5<;594;?>=;;<<8=9A;;7=<37.88:9AB9?8?2=68<@?>=?A;A:933:29698;88222;177496<>:;;;<>>;;188@;@<??CC;;9@A@;@>@@@CCCAAAABBDCCB?@@==??8>>?AAAA6?989?8?@@:
@N9IO0:00802:06201
TACGTAGGGTGCAAGCGTTAATCGGAATTACTGGGCGTAAAGCGTGCGCAGGCGGTTTTGTAAGTCTGTCGTGAAATCCCCGGGCTCAACCTGGGAATGGCGATGGAGACTGCAAGGCTAGAATCTGGCAGAGGGGGGTAGAATTCCACGTGTGAGCAGTGAAATGCGTAGAGATGTGGAGGACACCGATGGCGAAGGCAGCCCCCTGGGTCAAGATTGACGCTCATGCACGAAAG
+
CCFFCCCB=:;;B>BA;96;?AA>:>*0)/:>;@9:;;;@1@@AABBBBCE@CC?BCB;BAB?A@@@@AA::4;;2:AAA9BF>BBBB?B?989284@@7=B=DF?BBAA????4>6AAAAA>99:B?AAA?<<<<<&9:784=8=5;77789:=<;55522:0::5889;=;88..32..(..33.333628782826655555(59;/622,25525522225589A:;66949
@N9IO0:00804:06190
TACGGGGGGAGCAAGCGTTGTTCGGAATCACTGGGCGTAAAGGGAGTCTAGGCGGTTTGGTAAGTGGGATGTGAAATGCCCCGGCTCACCCGGGGACCGGCATCCCAAACTGCTGAGCTTGAGTACAGGAGAGGGTGGGGGAATTCCAGGTGTAGCGGTGAAATGCGTAGATATCTGGAGGAACACCGGTGGCGAAGGCGCCCACCTGGCCTGCTACTGACGCTGAAGCTCGAAAGCTAGGGGAGCAAACGGG
+
AA;;;;;;%599C?C:;68<<<;606;>ABCCBC>CBC=?7BB<BAAAAAA?@?;?:9:7;A????B=A>??>?=8?;999&349:=AAB9A?A8@@=A=@?@@@9@C<A;;;AA@@@B@BBBBAABD?BBAAB=B@BBB5B:B:C9BC@CBB;;6A=AA??9@@@AABBBBCB@@@9;;7A:CBB?C?AA<AAB<@?@BB?6>>866057::>;555<@@?A@;;5;@?CCFC>CAAABCB6??ABB=AAA=
@N9IO0:00768:06226
TACAGAGGGTGCGAGCGTTAATCGGAATTACTGGGCGTAAAGCGCACGTAGGTGGCGACGTAAGTCGGGTGTGAAAGCCCCGGGCTCAACCTGGGAATTGCATTCGAGACTGCATTGCTGGAGTACGGAAGAGGAGGGCGGAATTCCCGGTGTAGCGGTGAAATGCGTAGATATCGGGAGGAACATCAGTGGCGAAGGCGGCCCTCTGGTCCAGTACTGACACTCAAGTGCGAAAGCGTGGGGAGCAAACAGG
+
BACAA@BB<BBAB@@=;:45.55<8<=B9@BAAA9??;::.;A@@B;;;;F>BB?BBBJCBB@DDBBB<@@AA??3::@@2?A89::A?B?A@A9A>@>A;;;?BB;;;BBBBCB?ABAA===88::4;=BBB<<<H>CC@D?B<@@:?<@A@BBBB@CCCC?AA@BCBBDCA@@@@=@?6?7@@@@BABB8;:A;B7;;<@D>DEEH?AA=AAACDDAA?@@@9:44;;9944)4A@@B>=0BABAA:@@A=
@N9IO0:00774:06212
TACAGAGGTCCCGAGCGTTGTTCGGATTCACTGGGCGTAAAGGGTGCGTAGGTGGCCATGAAAGTCTGATGTGAAATCTCCGGGCTCAACCCGGAAAATGCATTGGATACTATGTGGCTTGAGGTTTGGAGGGGGGACTGGAATTCTCGGTGTAGCAGTGAAATGCGTAGATATCGAGAGGAACACCAGTGGCGAAGGCGGGTCCCTGGACAACACCTGACACTGAGGCACGAAAGCTAGGGGAGCAAACAGG
+
CCCCCBB=9;;0:94;445:<8=>7;@8<==@B>7?<<>>7>>8>C;9;A@<993:8>999C;CAB?>>CB=BB=6AA?B=@:5ABBB7D=6E>AA@693:AD?C@ABAAAA??AC=AA:;;B?BC>C?DBDFDC(::AA;@7@:AA??<?BABBB@@@CDC=947::::?ABBBB>>9<9=<?AA;CA;;99:;,2,2>>6875)272<>:5:@@5@@>>>=;95805;555:18<9A;;;.8;=AD;?;;4
@N9IO0:00793:06244
TACAGAGGGTGCAAGCGTTGTCCGGAATCACTGGGCGTAAAGGGCGCGTAGGCGGCCTGGTAAGTCGGGGGTGAAACGCTGCGGCTCAACCGCAGCACTGCCTTCGAGACTGCTGGGCTTGAGCACGGTAGAGGCTGGTGGAATTCCCGGTGTAGCGGTGGAATGCGTAGAGATCGGGAAGAACATCGGTGGCGAAGGCGGCCAGCTGGGCCGTTGCTGACGCTGAGGCGCGACAGCGTGGGGAGCAAACAG
+
DCCCCDDD<?A@A>A;;:?ABA>A>B1559;@@?8B<<<<5<>7CCBCBAB=::5;=AA=?@;AAADDDD1;:A?6>59:E;;4:=@D9?4=>0/0>=A@E@C@AAACCC:9;@@?8?@5;;959:B7<@@00+/6659<6@5:39?9?<944@ADC@CC<@=@@>??@AAA?:9<<4:6:<>CA@9;473,33338400,0*//;:::/00/A6=>///;9?@<8848;;7277:<757::.??=<=-756
@N9IO0:00793:06255
TACGTAGGGTGCGAGCGTTAATCGGAATTACTGGGCGTAAAGGGTGCGCAGGCGGTTGCGCAAGTCAGGCGTGAAATCCCCGGGCTTAACCTGGGAATGGCGCTTGAAACTACGTGACTGGAGTATGGCAGAGGGAGGTGGAATTCCACGTGTAGCGGTGAAATGCGTAGAGATGTGGAGGAACACCGATGGCGAAGGCAGCCTCCTGGGCCAATACTGACGCTCATGCACGAAAGCGTGGGGAGCAAACAGG
+
CBBBBCDD=AB@BABB<<9<665>9B?B?BCBCC>B@ABB6:;7:@:A;;;7@?2;244333688888.333399,3399+7817749,3.3;9/:6:B?BAAB?999(3;;7377ABBCABBBBBB?D;;;;<0<A<AC@C=B?B@BCCCCCCDCC@BCDD?BBBB>BA???>CCE@BB@C@@@B?@@@@?@CC?C;;;@@>AA=@AA6A9A?@BDB@ABBAB@?99999555)5@BBBIF=BBCBD=BBA;
@N9IO0:00796:06210
TACGTAGGGTGCGAGCGTTAATCGGAATTACTGGGCGTAAAGTGTGCGCAGGCGGCGTCGCAAGTCGAGTGTGAAAGCCCGGGCTTAACTTGGGAATTGCGCTCGAAACTACGATGCTGGAGTGTGGCAGAGGAAGGTGGAATTCCACGTGTAGCGGTGAAATGCGTAGAGATGTGGAGGAACACCAATGGCGAAGGCAGCCTTCTGGGCCAAACACTGACGCTCATGCACGAAAGCGTGGGGAGCAAACAGGA
+
FEDBBBEJ?C@@BB@@;>8;5:?@7A?C<@>995)5<@@A<B:95BBAABB@AB?B:58=?@3666///676ACD5=>?7:9(//(/(/:388.6(/(.==<77755,56=5:555<<;,73333;>888:;4;9>;?A:A>A?A?AABAA<<?AA9888C4:44;933444889<453<@6888./)/7)//7166;//58<49:::18(//(//886----7,,,---///;5<A?3333&3888=0;8=-3
@N9IO0:00813:06219
TACGAAGGGGGCTAGCGTTGTTCGGAATTACTGGGCGTAAAGCGCACGTAGGCGGCGCAGCAAGTTAGATGTGAAATGCCTGGGCTTAACCTAGGAACTGCATTTAAGACTGCTGTGCTAGAGACCGGGAGAGGGTGGCGGAATTCCCAGTGTAGAGGTGAAATTCGTAGATATTGGGAAGAACACCGGTTGCGAAGGCGGCCACCTGGACCGGCACTGACGCTGAGGTGCGAAAGCGTGGGGAGCAAACAGG
+
CCCA@<A@A@0@DDCBBB>AB@CC?A=A?ACCCD=@@@@@6;;BBBCBCCC@CC@CBA@;:;<@A>BBBBCB@?C>999@BBB=BC7979?@@@<@<@@@A@>=5B?BBCBB@;;BCBBAAACCCFEJ@CCBBA;AB=AB?B?B?BB=AACCBBBCB?BBBD>B?BB@@@CDCE@CF>A?BC?AAA?A5<5;A@A>A@CC?C?BD@BB?A@?C=@@@@BBBBBBB;;7;BCCCD8;;;;CDE;CABAI?;;;?
@N9IO0:00813:06233
TACGTAGGGTGCAGGCGTTAATCGGAATTACTGGGCGTAAAGCGTGCGCAGGCGGTCTCTTAAGACAGGTGTGAAATCCCCGGGCTTAACCTGGGAACTGCGCTTGTAACTGAGAGGCTTGAGTGTGCCAGAGGGGGGTGGAATTCCACGTGTAGCAGTGAAATGCGTAGAGATGTGGAGGAACACCGATGGCGAAGGCAGCCCCCTGGGGTAACACTGACGCACTCGATGCACGAAAGCGTGGGGAGCAA
+
FCCCBCBC>99:AA=A>>:@=@BB@C6;26>ADD@9;:CF>C;;;BCBBCC@BB?A@A==4;8;@@A@@BBABAC9;;;;+5B,956;037?<919-49@@AAC8CBC8C@B@AAB?BB<@A?=?==>:?@=<=<=<&==69:==A:=>>>>>@@@>>>=>>4;5957A;;;@@>>=9;;/:198;7??==9===8=5;:99;;;*:=;;-78-6:;:::9/---2---53557757.7<88677*52288
@N9IO0:00766:06269
TACAGAGGGTGCAAGCGTTAATCGGAATTACTGGGCGTAAAGCGCACGCAGGCGGCTGCATAAGCCGGTCGTGAAATCCCCGGGCTTAACCTGGGAATTGCGATCGGGACTGTGCGGCTAGAGTGTTGGAGAGGACAGCGGAATTCCCGGTGTAGCAGTGAAATGCGTAGATATCGGGAGGAACATCAGTGGCGAAGGCGGCTGTCTGGCCAAAACACTGACGCTCAGGTGCGAAAGCGTGGGGAGCAAACAGG
+
=BC<;;A@6@@;;49944.59==B?C46059;;;6;6<EA8H;9;A560=>400*/779?=?29<7;=AAA?;;;6;ACC:BB=BF?C@B8:;B=C?C=@ABBBCCE>BBAA@BB@=AA?@@B;::=A7995<8:;;6887A=?=?D8?=?BBAA@?@@@==6<779;894<88899033-35::;:99::7;;<9<7<<05555;;;.5.555&599<555;;;=@@666@CC?6;=<5555&55>>?7>?@:
@N9IO0:00772:06265
TACGTAGGGTGCAAGCGTTAATCGGAATACTGGGCGTAAAGCGTGCGCAGGCGGCTTTGCAAGACAGATGTGAAATCCCCGGGCTCAACCTGGGAACTGCATTTGTGACTGCATCGCTCGAGTGCGGCAGAGGGGGATGGAATTCCGCGTGTAGCAGTGAAATGCGTAGATATGCGGAGGAACACCGGAATGGCGAAGGCAATCCCCTGGGGCCTGCACTGAACGCTCGATGACACGAAAGCCGTGGGGAGCAA
+
;<5;500/)////27/497@8?A>6A00/:::@9@=9;;09994/0//9969@00/:3778344499::;:;:<198::&33(3337184::=/3.5;989<=/55<<<4449////6999<555;388944444$4:;7=79697<;////::;99555;)5/-----25-////)/-(/)///)/)/)-505-/)-3-/)////&////&5.55599555.55/8////////58<>2540434<<.88777
@N9IO0:00772:06289
TACGAAGGGTGCAAACGTTGCTCGGAATTATTGGGCGTAAAGCGCACGTAGGCGGCATTGCAAGTCGGATGTGAAATCCCTCGGCTCAACCAAGGAAGTGCATCCGAAACTGCCGTGCTTGAGTACTAAAGAGGATCGCGGAATTCCCGGTGTAGAGGTGAAATTCGTAGATATCGGGAGGAACACCAGTGGCGAAGGCGGCGATCTGGGTAGATACTGACGCTGAGGTGCGAAAGCGTGGGGAGCAAACAGG
+
CCC;;4;9)9@A@@9;;;;@@9;:AE;C?AB.:4)33897*33388;89==:00)/>>,/:525<>>9=<<;?>?4;;<4<;?7;=<<.5.5.5.56;9@@@@A<;;;7;A@A7:5;<C7<?;:B<4;;09:=<@>@@9:26:=8BC<@>@@@BA??7<<BC=C?BA@;;C@A;;:=484055::>666>>9=<<7:37;3///7:77937:;<;96==>>>B;;5;155<>CC9::@9=9;0;;=AC>::;;
@N9IO0:00777:06271
TACATAGGCTCCAAGCGTTGTTCGGAATACTGGGCGTAAAGCGAGTGTAGGCTGTCCGCCAAGTCGATTGTGAAATCTCCCGGCTCAACTGGGAGGGTGCGGTCGAAACTGGCGGACTAGAGTTCGGGAGAGGAGAGTGGAATTCCTGGTGTAGCGGTGAAATGCGTAGATATCAGGAGGAACACCGGCGGTGAAGACGGCTCTCTGGACCGATACTGACGCTGAGACTCGAAAGCGTGGGGAGCAAACAGG
+
;:9DGCC@CAB<@<;;;;5;@=><:>,009===896;CC;@@;;:?@@??9;000>8<<:=<=00/8>,//;;;1/45;9,5.5<@;49555)5<<0;;;A=AA;::5:@A>AB?@@@A@@@A>AAA<ABBD@BBBBBCGJAI@CACB@DDCCCCC@DCCC>CCCCCCCGBABB@A>@@=@?ABA=?=;;5<;A:@?DD?BBB??@D@BC@?@?AAA@AA????=@??A;;;G/:;>;:99*9>>@@<@BB@
@N9IO0:00793:06288
CACGGACCGCACGAACGTTATTCGGTATCACTGGGCTTAAAGGGTGCGTAGGCGGCCTTGCAAGTTGGGTGTGAAAGCCCTCGGCTCAACCGAGGAATTGCGCCCAATACTGCCGGGCTCGAGAGAGACAGAGGTAAGCGGAACTAATGGTGGAGCGGTGAAATGCGTTGATATCATTAGGAACACCGGTGGCGAAGGCGGCTTTACTGGGTCTTTTCTGACGCTGAGGCACGAAAGCCAGGGGAGCGAACGG
+
CDCDAFD?AABBCC@CBB@CC@BC@CBBACC???6=@399/:?9>?@BAAA>9989?B6:9A=@@?AB=??@ABB<BAA9A;;5;@@@>B@CDB@EAC?AABCC>C@BBA:;:4;@8@A@ACFCCBBBBBCCB@CC@BAA<@@BBC@CF@BA@CBAC=A>=>6=A@;>8<<AA966=5@B=@:>AB?@@A@?@00,04>>4/95)59@CA>BCCCC9CBBA;?;>:::::@BBCC>DE?AAAA7@@;991338
@N9IO0:00793:06308
TACGGAGGATGCAAGCGTTATCCGGAATGATTGGGCGTAAAGCGTCCGCAGGTGGTGATGTAAGTCTGCTGTCAAAGAATCATGCTTAACATGATAGAGGCAGTGGAAACTACATGACTAGAGTGCGTTCGGGGCAGAAGGAATTCCTGGTGTAGCGGTGAAATGCGTAGATATCAGGAAGAACACCGGTGGCGGAAGCGTTCTGCTAGGCCGTAACTGACACTGAGGGACGAAAGCTAGGGGAGCGAATGGG
+
CB997;A=BB@A@=B;66:=@B8;6<=@@BC?BC>B@@@A;@ABCC?BBCB?=G<CBBCCCDABBB;9;BBDABA=<=:CCB@?@@:>9>@>>=?AA9:6:@=@C@B>6BA?>;???=??<ACBEBBC<AADD;?@AB@C@B?C@C?@@5:9=997=4<@BC<BB?><@A@989<>;7=6AA>AAC?C@ED@B>8A>::9B>@?@AAAA=AA????A@A>>?@A@:::5:@?@@=ABBBCDC6@::9:39@A=
@N9IO0:00794:06299
TACAGAGGGTGCGAGCGTTAATCGGAATTACTGGGCGTAAAGCGCACGTAGGTGGCGACGTAAGTCGGGTGTGAAAGCCCCGGGCTCAACCTGGGAACCGCATTCGAGACTGTGTTGCTGGAGTACGGAAGAGGAGGGCGGAATTCCCGGTGTAGCGGTGAAATGCGTAGATATCGGGAGGAACATCAGTGGCGAAGGCGGCCCTCTGGTCCAGTACTGACACTCAAGTGCGAAAGCGTGGGGAGCAAACAG
+
CDCAA@CC=BB@A@??;;5;9A@A@B@C?CCBBB=@@ABA=A;;;B;;;BB?BB>B:;;ECB@BBCCL?CCBA?>69999&7:1735<8A>BCD@C@C@C@@@>A;;;AA@AAAA@BBEE@BB??@B>B?BAA=99:6:B;B=@=AC=C@CCABBCC>C:9:7<C;99AACBCCCBF=B=:>:<<;@>;;<9<=C9A7<<5:80883919>5::888884449;;?7@9<3333(3333777+79999(377
@N9IO0:00809:06296
TACAGAGGGGGCAAGCGTTATTCGGAATTATTGGGCGTAAAGGGCGCGTAGGCGGCTTGGCAAGTGGAAGGTGAAATCCCTCGGCTTAACCGAGGAACTGCCCTCCAAACTGCCTGGCTTGAGACCGGGAGAGGTGAGTGGAATTCCCAGTGTAGCGGTGAAATGCGTAGATATTGGGAGGAACACCAGTGGCGAAGGCGGCTCACTGGACCGGTACTGACGCTGAGGCGCGAAAGCGTGGGGAGCAAAC
+
CEGBAA===<+<@16;@@=;;05<8@;B=?A8<<4>977:1997>AABAA@:9928;2;:3939>A?C=?=?AAB;;;;-:998?>8>:C;9;B@B@CBABA9::4:@9===A5:92:B8:455;59=4:83328<=;9:23-36;<4;@;A?;??>9=;:9,:=9::ABCAAA=@>99:3;9@@@5:9998=>@8@8<;59=99559.9@>>:666===<<55555.5;;99=5>>965AA&5695:15
@N9IO0:00771:06315
TACGGGGGGGGCAAGCGTTGTTCGGAATTACTGGGCGTAAAGGGCTCGTAGGCGGCCAACTAAGTCAGACGTGAAATCCCCAGGCTCAACTTGGGAACTGCGTCTGATACTGGATGGCTTGAATTCGGGAGAGGGATGCAGAATTCCAGGTGTAGCGGTGAAATGCGTAGATATCTGGAGGAATACCGGTGGCGAAGGCGGCATCCTGGACCGACATTGACGCTGAGGAGCGAAAGCTAGGGGAGCAAACGGG
+
BB99999999";=4959;49<7@B?B@C?BCCCC>CA@@B<BB=CCBA@@@:00+08>;AED?DBDCCCBA@?@A;@@CC;AA?BBCC=?@@BC=C?AAAAAAB@@@BBBAB7;;@<@A?AA;@;@@@:@BCCC>BBB@@@@<@=@=@B?BDBBBBB>BBFC0;<;;;:9===:9997???C?????D@BB?AAA5;5;?<@BBA?BC>@@?C@@@C?BBBAAB;;;=AABAAA<ACCBBBB:BBBBB=BBC=
@N9IO0:00776:06316
TACGTAGGGTGCGAGCGTTAATCGGAATTACTGGGCGTAAAGCGTGCGCAGGCGGTTCGTAAGACAGAACGTGAAATCCCGGGCTCAACCTGGGAACTGCGTTTGTGACTGCGAGGCTAGAGTATGGCAGAGGGGGTGGATTCACGGTGTAGCAGTGAAATGCGTAGAGATGTGGAGGAACACCGATGGCGAAGGCAGCCCCCTGGGCCAATACTGACGCTCATGCACGAAAGCGTGGGGAGCAAACAGG
+
BBFBBBCE=;;;;5:A54.58=@<5@2;2:?===8>559<3??B89900..)--*-(-6886>/////(/6////(337)//(/8//)/3;99(/(/7755:>1;7<<<7<8:8;6562585//.7*.2::;>>>*22(,,(,,,-2886;:555;<<<7<@@?;;;<B855559==?C????784:<1798192738;<<=+<>A8>6824;98855=?99599:44444)49:;<@@2=AABC<?@@?
@N9IO0:00781:06310
TACGTAGGGTGCGAGCGTTAATCGGAATACTGGGCGTAAAGCGTGCGCAGGCGGTTGTGTAAGACAGGTGTGAAATCCCCGGGCTTAACCTGGGAACTGCGCTTGTGACTGCACGGCTAGAGTACGGCAGAGGGGGGTGGAAGTTCCACGGTGTTAGGCAGTGAAATGCGTAGATATGTGGAGGAACACCGATGGCGAAGGCAGCCCCCTGGGCCGATACTGACGCCTCATGCACGAAAGCGTGGGGAGCAAACAGG
+
CCEECCCJ?:;;BBBAB@8B9A@@?C9;;A@?A<<:<DD<@;?;A@AA?@=??<??CCAAA=?==9827;=937(3///&/6(//(/(/(/88/806/373374>6=@BB@888@577255769;916/..79999&684:177.6+557.555+33-39::;<<588<@;@@BB==BBA6;;3819>>196BB=::9=@=>@@@>@>1@DF>D?BBCCB@AAA;;69A@@B>9:::9.9@DCCDE9;;;;E>DDE?
@N9IO0:00790:06349
TACGAAGGGTGCAAGCGTTAATCGGAATTACTGGGCGTAAAGCGTGCGTAGATGGCTGATTAAGTCGGATGTGAAAGCCCCGGGCTCAACCTGGGAATGGCATCCGATACTGGTTGGCTAGAGTGCGGTAGAGGAGAGCGGAATTCCCGGTGTAGCGGTGAAATGCGTAGAGATCGGGAGGAACATCCGTGGCGAAGGCGGCTCTCTGGACCAGCACTGACGTTGAGGCACGAAAGCGTGGGGAGCAAACAGG
+
CBB;:2;9,5:@A>B@@A=A=@;;6;;@>BCCCG>:;:BB<BBCCCAAACAADC@BBCCB?A7;;=@;>:99>@@9AABB7AB9;;;@>B@CCB>C@BB@B@@@?BCCCCBC@E@D@BBA@@A;;;C@BBBCC@CCBBCC?B>B?BC=B;@@;;;;;09>>>6=BCBBBCBAAA=B=4;@=A>AAA@@CFB@DDC?B?@?;?>?><<@<BD?BCC;;;@@A@?;@;;5;>@@>?8A;9:ABB8BBA@@9:;;;
@N9IO0:00791:06340
TACGAAGGGGGCTAGCGTTGCTCGGAATTACTGGGCGTAAAGGGGAGCGTAGGCGGGTTATCAAGTTGGAGGTGAAAGCCCAGGGCTCAACCTTGGAATTGCCTTCAAAACTGATAACCTAGAGGATAGAAGAGGTAAGTGGAACTCCGAGTGTAGAGGTGAAATTCGTAGATATTCGGAAGAACACCAGTGGCGAAGGCGACTTACTGGTCTATTACTGACGCTGAGGCTCGAAAAGCGTGGGGGAGCAAACAGG
+
BCC==2;;;;*9=;:9;;?B@@@B?C@D@CBBBC;@@@@@9@=A.@A;849<;<;;0<<@?:938?;?<=>;A;::-:;;0;??8@CBD?B@C<@<@>A>@@@B=;;;;-;;9:>>::5;?ABC@BBBCB?AADACC@CCCAC9;;B5;<@;:;A@CF>BBED<A>;:;>@:99D>@>=B5:;59??:;=>=178>9=:@@BCC@BBAA<@@@@@?AB@@@BBBBCCB>A@A;;;;.;;;00000(0/077.7::8
@N9IO0:00792:06313
TACGAAGGGGGCTAGCGTTGTTCGGAATTACTGGGCGTAAAGGGCGCGTAGGCGGCGCGTTAAGTCAGGTGTGAAAGCCCTGGGCTCAACCCAGGAATTGCACTTGATACTGACGTGCTTGAATCCGGAAGAGGATGACGGAATTCCCAGTGTAGAGGTGAAATTCATTGATATTGGGAAGAACACCAGTGGCGAAGGCGGTCATCTGGTCCGGTATTGACGCTGAGGCGCGAAAGCGTGGGGAGCAAACAGG
+
ABGCB>BCCC5CCAAABB?BB@CC@C@CBCBBBB>@@@CD=AB=BBABA??;9949ABAC@C@BBA??;???@CC=@@>9=>@/;:@@;@@8?@<@?B?BCCCE@CB??>BB??A@A@A=AA?AA?A?B?B@@>@BBACC@D>B>BB<BBBABA@994;9:<9@=CCC?CBDAA:A@;A=BB?BA@@CBBB@CBB<@;;;7;ABA@AA=AD?@=???;?@@?@@@@@=@==9::-;;@@@CC6?::9:1::;2
@N9IO0:00799:06310
TACGTAGGGGGCAAGCGTTGTCCGGATTTACTGGGCGTAAAGAGCGCGTAGGCGGAGATCTAAGCGTGGCCTGAAAGCCCCGGCTCAACCGGGGAGTGCGGCTGCGAACTGGGTTTCTTGAGGACGATAGAGGAGAGTGGAATTCCTGGTGTAGCGGTGAAATGCGTAGATATCAGGAGGAACACCCGAGGCGAAGGCGGCTCTCTGGGTCGTACCTGACGCTGAGGCGCGAAAGCGTGGGGAGCGAACAGG
+
DCBBBCCCCC5CE?B@BB@CCC3@34::)4<8:;6;<?AB;@@?@CBCBCC?CC?BB@A@??;@??>>4807889/3999+317333391778.8<@?:93989==??:99A3::39A<@AA?BB:99BBBB>>>BBCC@B?B@B@BB?CB:99AB>ABBF>BBBB??????@AAA>AA?A?@A@@9@@?9?A>;@=@@=@AABBBCB<BBBBCC@A;;;BCC;;;@BBBBBB:;::?@BC6BB?@@>;;;=
@N9IO0:00813:06354
TACGAAGGGGGCGAGCGTTGTTCGGAATTACTGGGCGTAAAGGGCGCGTAGGCGGTTTGGCGAGTCAGGCGTGAAATTCCCGGGCTTAACCTGGGGGCTGCGCTTGATACTGCCGGGCTTGAATTCGGGAGAGGATGGCGGAATTCCCAGTGTAGAGGTGAAATTCGTAGATATTGGGAAGAACACCGGTGGCGAAGGCGCCATCTGGCCCGGGATTGACGCTGAGGCGCGAAAAGCGTGGGGAGCAAACAGG
+
BCCBC=AAAA,AAAAABB>BB@BB@CACACBBBD99:9::/;A9AAAB@?>:>@=@A=A@DD?>>?9949?=?AB:?=?D=BB=BC@C?C?BAAA@2AABBCCD@BBCC@@@B@DG<@A@CB;?;?AA6ABBB?CBB>BC@C?B@BB<BB;;;@@BB?ABBB=B?@@ABBCECD@CE;;8;B?AAB?A?AC99;A>@>::829?=8818<6<<5=>9==A??:::<<8987899&738;8<=/<555>35568
@N9IO0:00767:06368
TACGGGGGGGAGCAAGCGTTGTTCGGATTTACTGGGCGTAAAGGGCGCGTAGGCGCCACCGCAAGTCAATTGTGAAATCTCCGGGCTTAACTCGGAAAGGTCAACTGATACTGCGGGGCTAGGAGTGCAGAAGGGGCAACTGGAATTCGTCGGTGTAGCGGTGAAATGCGTAGATATCGAGAGGAACACCTGCGGCGAAGGCGGGTTGCTGGGCTGACACGTGACGCTGAGGCGCGAAAGCTAGGGGAGCGAACGGG
+
BBCBB@@@@#?AAC:@@BA<A@8BB66<D;;9;<<0;?=@@0:;0:=>>@@?>:9314::=@==@@@@=@6><:99.9@AA>AC=@?>@=@@9939:-86@9969:89AAA>>79::&/6/0)/866/73;6;>>09/(--7(-(-2,,,,-(-4442--(--89.88BA@@?A??<::976627269=3987725552737==09355555-586666222582222222+.3...907=<<?@@6@BC;;=;>>5
@N9IO0:00772:06394
TACATGAGCGACAAGCATTATCCGCAATTATTGGGTGTAGGGGATGCGTAGATGGTTTATAAAATTTGTATTAACTAAATAATTATGTGTTTGGATTTTACAAAAACTATAAACTTGAGTTTAATAGGAGTAAATATAATTTATAAATAGCGATAAAATGCGAAAAATTTAATATTTATACCAATGGTGAAAACAATTTACTATATTAAACTGACATTGAGGCATGAAAGTATAGCGATCGAACAGG
+
>>>C@?;;;<:<<065<<7<::6:996:+//6;;5;;@CDDD8BBB@@AA@@@A<AB=BBBBB7BB7:;B@:?266;?6==:?;>959999)4.4999+9499:9$944:=;3<A16665<2<.///)/777:39::;.44)4<<C2965444////&///--555$--(/1--,,(,,,-(/)/3-334:</;=9=?7<==>BBA?AB0;;;0008*...(--9::>6==@@954><<000;<@@;
@N9IO0:00779:06396
TACAGAGGTGGCAAGCGTTGTTCGGAATTACTGGGCGTAAAGGGCGCGTAGGCGCCTTCTAAGTCGGACGTGAAAGCCCCAGGCTTAACCTGGGAACTGCGTCCGATACTGGGAGGCTTGGATTCGGGAGAGGGATGTGGAATTCCAGGTGTAGCGGTGAAATGCGTAGATATCTGGAGGAACACCGGTGGCGAAGGCGGCATCCTGGACCGAGATCGACGCTGAGGCGCGAAAAGCTAGGGGAGCAAAC
+
ABB:<;B>A@;?A=?@AA6;;?CD@C<C:BBBEH?BAC@<)55)59@BBB=;00/497<9=;=A;:4;@>@@A@8@A;;+4905C:C;C:CCE<A=@@BA@;:6;BCBBBBC<@@>@A>A<??=@?=9=?@>?8?AABB?B7B8C8:@>?>?>>39.3;?A=??@BCB>>>BBBAA6:>4>4?AA?B?BB?CB;49477.26:96;;/33397;;=9885;=::;=05562555&5668?GC3;>?AA47
@N9IO0:00780:06385
TACGTAGGGACCAAGCGTTGTTCGGATTTACTGGGCGTAAAGGGCGCGTAGGCGGCGTGGTAAGTCACTTGTGAAATCTCTGAGCTTAACTCAGAACTGCCAAGTGATACTGCTGTGCTTGAGTGTGGAAGGGGCAATCGGAATTCTTGGTGTAGCGGTGAAATGCGTAGATATCAAGAGGAACACCTGAGGTGAAGACGGGTTGCTGGGCCAAACACTGACGCTGGAGGCGCGAAAGCCAGGGGAGCAAACGG
+
CCAAABBB<BC7;7;BBB?@@=@A:@@B<@@BBA<?@@@B0;;0999>@@A=@@<@:;:?B@=ABBBAA7;;BBD>;;;AA@?:>?:>8<@AA@@=@A?@8A9=;;;==BBAAC??@AB5;;::8=?<>6<::0::6::;,0+06996:67::??AA?BBBB>?>?<77933898>433318279>4@:::10//)/8///(/)/333;1;-//(/9//////978-3:488=??:17;49799-8=?BC<AAA
@N9IO0:00787:06373
TACGTAGGTGGCAAGCGTTGTCCGGATTTATTGGGTTTAAAGGGTGCGTAGGCGGTCTTTTAAGTCAGTGCTGAAATACTCCAGCTTAACTGGAGGGGTGGCATTGATACTGGAAGACTCGAGTGTAGTCGAAGTAGGCGGAATTGACGGTGTAGCGGTGAAATGCTTAGATATCGTCAAGAACACCGATAGTGAAGACAGCTTACTAGGCTACAACTGACGCTGAGGCACGAAAGTGTGGGGATCAAACAGG
+
CBCBB:;5;;5;B:?;9;266=:>9===7==:>?5<<4<<1::4559;9?@=;;5;99;9.5.5;<>===DB;;;0;:;BB?CDBB5;5994.4444&4<5::@2449933>=@<A?@@?@@A:9:ABADDC>AA@@<;;5;:?:?:4957339>3949>BB>AAAA?BAABBB;9;CC=??;@@@;?@CAAACCADCCCC;;4;>@5:.5=;;;9<AA@BC=555:399566>7><<<AAG2==<<<5;;99
@N9IO0:00794:06372
TACGGAGGGTGCGAGCGTTGTTCGGATTTATTGGGCGTAAAGCGCGTGTAGGCGGTTTTATAAGTCTGATGTGAAAGCCCCGGGCTCAACCTGGGAAGTGCATTGGATACTGTAAGACTTGAATACGGGAGAGGGCAGTGGAATTCCTGGTGTAGGAGTGAAATCCGTAGATATCAGGAGGAACACCGGTGGCGAAGGCGGCTGCCTGGACCGATATTGACGCTGAGACGCGAAAGCGTGGGTAGCAAACAGG
+
BBBD?@>@:;;9BB@99;9B@9B>7@@>6BB>BC=;;;CC;@;;;A;;;B@=:;.699+;BC>BBA@@@BBBBC>66;??2E>8===B?B?ABC<A8;AABBC>B?CCCCCCBB?A@@@878.7>>A>6BBBBB=BACCC7C6C5A5AA<@><;;288<>>=3B=599>@@@@>>>B:=;9=5>>@9@=BB<@@B?C?CD@CA@@>@@;??>AA@AB<??@???AA@AABFCDC>AAAA@@;AAAAAC>9999
@N9IO0:00795:06399
TACCAGCACCCCGAGTGGTCGGGACGATTATTGGGCCTAAAGCATCCGTAGCTTGTTCTGCAAGTCTTCCGTTAAATCCACCTGCTCAACAGATGGGCTGCGGGAGATACTACAGGGCTAGGAGGCGGGAGAGGCAAGCGGTACTCAGTGGGTAGGGGTAAAAATCCTCTGATCCACTGAAGACCACCAGTGGCGAAGGCGGCTTGCCAGAACGCGCTCGACGGTGAGGGATGAAAGCTGGGGGAGCAAACCGG
+
@A@8;:;CBAC;B;;9E@BBD?6AAC>C>AA=@@6<<>@@9?;@=<243737?/7918739A239886A57:=AB;AA<AA;???BBB@B??;788(587:<=3;;=@@??=<<??9?ABB=@A=AAA;@@997:B?=@A6??:78?888;1888;;+33333$37177898::7===?86=37/33,3:?A?B9:49437377,334=>A=AAB@?@00///(/88992::<==6;BABDDE1989CD>C@B8
@N9IO0:00830:05790
TACGGAGGTGCGAAGCGTTATCCGGATTCACTGGGTTTAAAAGGGAGCGTAGGTGGGATGGTAAGTCAGTGGTGAAATCTCCGGGCTTAACTCGGAAACTGCCGTTGATACTATCATTCTTGAATATTGTGGAGGTAAGCGGAATATGTCATGTAGCGGTGAAATGCTTAGATATGACATAGAACACCGATAGCGAAGGCAGCTTGCTACACAATTATTGACACTGAGGCTCGAAAGCGTGGGGATCAAACAGG
+
---60//+/7:;;29://)/00)/)/:)/4;99;/44)444&44(44<B<BD?:9:34?=75:9;BDBBBB>BBBB>BBBB>CD;AA7;6;>::2?8178:>78>7==BBA@;@;BB7;;6<@6?@@0/093;:5=@<@AA=A?BA???AA999@@@A@BBBD>:;;C?BAAAA@AA:::ABA=@??5::A:::??>B?BBBBC@BBBBBBBB?D>AA9::AC>0000)09088?;A99:@@A6BBBBF>????
@N9IO0:00838:05765
TACGAAAGGGTGCAAACGTTGCTCGGAATTATTGGGCGTAAAGCGCACGTAGGCGCATTGCAAGTCGGATGTGAAATCCCTCGGCTCAACCAAGGAAGTGCATCCGAAACTGCTATGCTTGAGTACTAAAAGAGGATCGCGGAATCCCGGTGTAGAGGTGAAATTCGTAGATATCGGGAGGAACACCAGTGGCGAAGGCGGCGATCTGGGTAGATACTGACGCTGAGGTGCGAAAGCGTGGGGAGCAAACAGG
+
<55555)5<255555)5557<<<==8=.505:5:>6<;<;=4:85495??DA=:449;.45>7;<<<7:44499909::1955.577749)/)/4:4:;<<<==8<<?6;;;==<966;59<<44/////&//727799;727)//7)/)/////596;<@G8?:?>>@@???==<?755459<<<7<=:9055:5:.55.55599;;?266>>><;;<;;;>>>59.549455)59;==>>2>;??B:@?<5
@N9IO0:00845:05783
TACAGAGGGTGCAAGCGTTAATCGATTTACTGGGCGTAAAGCGTGTGTAGGTGGTTTGTTAAGTCAGGTGTGAAATCCCCGGGCTCAACCTGGGAACTGCATCTGATACTGGCAGACTCGAGTGTGGTAGAGGGTAGTGGAATTCCGCATGTAGCGGTGAAATGCGTAGATATGCGGAGGAACATCAGTGGCGAAGGCGGCTACCTGGACCAACACTGACACTGAGGCACGAAAGCGTGGGTAGCAAACAGG
+
CCB9;9DC<@@@A=@:;:?A;@;;6=>6BCCCG>A<AD?26;;@B;;:BC?@?>?B=@@;@=B@?@B?A>@??:49?==/?;455BB?B?BBE=B143:@?>?@BCAABBF????9:9AA?::<;;5;?>==>5;:9>>;B@D@CAABBBBBBA=B9<BBC=AC:89=?>?@?;>A73349.55;?A@>?;=>::<:33-3888288233047;><=@00/@0//=3<=;::>,00//33(379333(3774
@N9IO0:00849:05775
TACGTAGGGTGCGAGCGTTAATCGGAATTACTGGGCGTAAAGGGTGCGTAGGCGGTTTGTCGTGTCTGGTGTGAAATCCCCGGGCTCAACCTGGGAATGGCATTGGAAACTGGCAGACTAGAGTGTGGCAGAGGGAGGTGGAATTCCGCGTGTAGCAGTGAAATGCGTAGAGATGCGGAGGAACACCGATGGCGAAGGCAGCCTCCTGGGCTAACACTGACGCTGAGGCACGAAAGCGTGGGGAGCAAACAGG
+
BB@@<DCD?CCBBBBA@<5:7:<@9C?B?BBBBB=AA@@A<AD=BCBCBBB:AA>AD=BBB>==@@@A:<=>998(7@??2@?8873A?B?BBD>C599?BBB>A=AB=AAA>BC@??BCB??<:;;7==9;;E7;;<@@;@3819;968?889=A====>A5=====;;;?;;;=?5;;;?;===;?>===A>>8=8=;;;9>=:?@@9>=A<::9:::6/////838=;;=@:A>===?>/=>9::36996
@N9IO0:00853:05809
TACAGAGGGTGCGAGCGTTGTCCGGAATCACTGGGCGTAAAGGGCGCGTAGGCGGCTTGGTAAGCGTGCGGTGAAAGCTCGGGGCTCAACCCCGAGTCTGCCGTGCGAACTGCCAGGCTGGAGCACGGTAGAGGCACATGGAATTCCGGGTGTAGCGGTGGAATGCGTAGAGATCCGGAAGAACACCGGTGGCGAAGGCGGTGTGCTGGGCCGTTGCTGACGCTGAGGCGCGCAGGCGTGGGGAGCAAACAG
+
?;<;9;>>6;@?B>ABA@4999:;9?:@?>DBBD<@@@BC=CB?DCBBBCC:6646>:>9>B?B@@@A@@<@BCC<ABBCCJJ<CBADBCCD<BABBB@;;4:>>A@A;@>?A=<;4;>?=>?@BAC?@@A@@<@BBAAB?C?B:B@CC8:;999@@=@B>A>BACB@@???;<<8<5:544.4>>7?6595>@;.4.49.48@=:;B>8A9<>9<?;5549<=9958<<=:6//)/666:;.444/:1986
@N9IO0:00815:05841
GACGGGGGGGGCAAGTGTTCTTCGGAATGACTGGGCGTAAAGGGCACGTAGGCGGTGAATCGGGTTGAAAGTGAAAGTCGCCAAAAACTGGCGGAATGCTCTCGAAACCAATTCACTTGAGTGAGACAGAGGAGAGTGGAATTTCGTGTGTAGGGGTGAAATCCGGAGATCTACGGAAGGAAACGCCAAAAGCGAAGGCAGCTCTCTGGGATCCCTACCGACGGCTGGGGTGCGAAAGCCATGGGGAGCGAACGG
+
BBBBAAAAAA"BB7;@BA:=C@CC?B@BABA@@@:@@@BC>CF>CB@>><<;00,0=@;@@A@<A?BCD>CAAAD=BBCBB>@AA@+8>A;BB=@<::9==<=::9,9,71;3<;7939=<<=8788=<>@6A=>=>><B>AB;==B????9A==.:?::0>90707555888//)/6<)//'..5.788+88==08157575953...'..66,2..(....(.2222&268222'2.26.,,,&,,,,,(*66
@N9IO0:00819:05859
TACGAAGGGGGCTAGCGTTGTTCGGAATTACTGGGCGTAAAGCGCGCGCAGGCGGTCTTCCAAGTCAGTGGTGAAAGCCTGGAGCTCAACTCCAGAACTGCCATTGAAACTGTTAGACTTGAGTACGAGAGAGGTGAGTGGAATTCCCAGTGTAGAGGTGAAATTCGTAGATATTGGGAAGAACACCGGTGGCGAAGGCGGCTCACTGGCTCGTAACTGACGCTCAGGCGCGACAGCGTGGGGATCAAACAGG
+
CCB;;69===+==CCBBB@CB@BC?C8:6;@@@A<ABAEE@BCCAAABCBC?BB>@@B>@=A=AABBBBD@CBBB=@A;?A8;;AA@@=@@@9?>A;A;9;9BB9==@7><==;>=BBB@CBBBBCCCCCBAA?AC@A@B=B8;4;A<CCCCBBA@@=;:9=4B:===CBBBBB:CE>B@BB@GEGIC?BB=CAB@B>AB@@?@BBBCACBBB:915;9956;BCCB?C@DEBBCBDCCCDD5;9?<<3<AA=
@N9IO0:00824:05827
GACGGAGGGTGCGAGCGTTGTTCGGAATACTGGCGTAAGGCGCGGACAGGTGGCTCTTAAGTCCTTTGTGAATTCCGGGCTCGACTCCGATGTGCATAGGATACTGGAGAGCTGGAGACTGGTAGAGGCGAGCGGAATTCCTGGTGTAGCGGTGGAATGCGTAGATATCAGGAAGAACACCGGTGGCGAAGGCGGCTCGCTGGGCCAGTTCTGACACTCATCCGCGAAAGCGTGGGGAGCAAACAGG
+
AA@@=BB@<@A@BBBACC;C?:B<7A7000--(,,**(((**(((*,,,(-/)----(-(--5055(--//)/)/)//(-/////:9)0/434;@@AAC@BB@@AC?BABAA@@=@BBCDFABBB@@;@>BB;;8<=@=ABCD?ABBBBDCACC?D?CCF@AA@@@AABB?:=:CD@BBD?C?@A>ACB;@9::29;;:99@@<B?CCC=@@@@???BAAAD@CCCDE>A9::BCC6;;;CB=AAA=
@N9IO0:00829:05847
AACCAGCACCTCGAGTGGTCAGGAGGTTTATTGGGCCTAAAGCATCCGTAGCCGGTTGCATAAGTTTTTCGGTTAAATCTATGCGCTTAACGTATAGGCCGCCGAAAATACTGTGCAGCTAGGGAGTGGGAGAGGTACACGGTACTCGATAGGAAGGGGTAAAAATCCTTTGATCTATTGATGACCACCTGTGGCGAAGGCGGTGTACCAGAACACGTTCGACGGTGAGGGATGAAAGCTGGGGGAGCAA
+
>0>6=@000<@0000;A=BBCC@;;6;<8<<8==4?7;??4?AABE@BBAAA>@=@49:?88377373$3939,39+999937799;59.4:::;BA?C8AA785>?1AABB=537?A?8?AC>BBBBA;@@97.38;733.3:@ABBBBA:6:4555)22222$27388/7622268.222222422+2755.577+2,28385528,29>5;;>@@=;;:AB=@@886)59;@C:C@88777'65768
@N9IO0:00833:05816
TACGTAGGGTGCGAGCGTTAATCGGAATTACTGGGCGTAAAGCGTGCGCAGGCGCCTCTTAAGACAGGTGTGAAATCCCCGGGCTTAACCTGGGAATGGCGCTTGTGACTGGGGGGCTTGGAGTGCGGAAGAGGGAGATGGAATTCCTGGTGTAGCAGTGAAATGCGTAGAGATCAGGAGGAACACCGATGGCGAAGGCAGTCTCCCTGGGCCAGCACTGACTCATGCACAAAGCGTGGGGAGCAAACAG
+
CCBAB@BB;;;;C=CA<<0505875;)0,/;;;?8BBABA8@955:::=?D=::46::=6=733398,337;==18<==/8;3<>/;49<<8808388399::5:>>>>DCDDDD*DD?B=?=;;00+/38/33(388894:>==A<8>>>><??=;83333(33338868----//2;;:@:<?>797><*0/7274:9999444)44;2;.65559994//////--;;;,/-,,-99&---77/68<
@N9IO0:00836:05847
TACAGAGGGTGCGAGCGTTAATCGGAATTACTGGGCGTAAAGCGCACGTAGGTGGCCTGTTAAGTCGGATGTGAAAGCCCTGGGCTTAACCTGGGAATTGCATTCGATACTGGCAGGCTAGAGTGTGGTAGAGGGAAGTGGAATTCCCGGTGTAGCGGTGAAATGCGTAGATATCGGGAGGAACACCAGTGGCGAAGGCGGCTTCCTGGACCAACACTGACACTGAGGTGCGAAAGCGTGGGGAGCAAACAGG
+
===966;;3;CBBABA@@9>:>;=9>;@7<<<<>8A@A??8>959B966<>8>?:A;D@B?B6:;==8=:::ABC<A@E>CCC>CB?A=A=?@@;@@D=AABA?AB?@@@@A?;;;<?;555<<A?C@9;;@@A8B>ABB?C>A?AE@D@CB;<;;;.:==>0::@B@A@CCCCBB@8>A9A2;95255==7<A<8<;9>20/)/)/545519?BBBBAA@@>;>=A9===999)59555=<+;655;099;5
@N9IO0:00847:05830
TACGGAGGGAGCTAGCGTTGTTCGGAATTACTGGGCGTAAAGCGCACGTAGGCGGCGATTCAAGTCAGAGGTGAAAGCCCGGGGCTCAACCCCGGAACTGCCTTTGAAACTAGATTGCTAGAATCTTGGAGAGGTCAGTGGAATTCCGAGTGTAGAGGTGAAATTCGTAGATATTCGGAAGAACACCAGTGGCGAAGGCGACTGACTGGACAAGTATTGACGCTGAGGTGCGAAAGCGTGGGGAGCAAACAGG
+
;<CC?AAA;;::BBBBDD;;;:DB;D7@9?D>@>90//::+//;;@46;@A?AA7;;::<BA4:?C????:<898(3//(///&//0/3888.86;1@;?>8?>6B==6B9948=2;7;88:,522+7-3;==9@????B?B@B8=8=B@@>?????=@@@<3?>?8>=?@;?A=99298<=9=>?9A??>;?>>9=>=8::?@:;;@9@AA>BBCB=A??:::AAA=ABB;;;6<;CCBBB9@@ABA;ABB@
@N9IO0:00816:05888
TACGAAGGGGGCTAGCGTTGTTCGGAATTACTGGGCGTAAAGCGCACGTAGGCGGATTTGTTAGTCAGGGGTGAAATCCCGGGGCTCAACCTCGGAACTGCCTTTGATACTGCAAGTCTCGAGTCCGGAAGAGGTGAGTGGAATTCCTAGTGTAGAGGTGAAATTCGTAGATATTAGGAAGAACACCAGTGGCGAAGGCGGCTCACTGGTCCGGTACTGACGCTGAGGTGCGAAAGCGTGGGGAGCAAACAGG
+
CCC@A9A@@@,@BBBABB?BA?CC@C?B?C::;C=:;;GE=BBBBA@@@CC@BC@BBB>BC?B??@BBDD8??BB=BCE>DED9A:988A>BB<8=?C97:?CC=??>CD999@>???A9::???:;5;9987:99:AAB<@:=7=7888;9=<888=?>?A0739;95226663662639=078808:;;8=>>=D=AA<;;;====8=B>B@BBB@@@AA;;;;;=AAABBC7;;B;;;;.;@;<;0<AB>
@N9IO0:00830:05904
TACGGAGGGGGCTAGCGTTGTTCGGAATACTGGGCGTAAAGCGTACGTAGGCGGCTTTGTAAGTTAGAGGTGAAAGCCCGGGGCTCAACCCCGGAAACTTGGCCTTTAAGCACTGCATCGCTTGAATCGCGGAGAGGTGAGTGGAATTCCCGAGTGTAGAGGTGAAATTCGTAGATATTCGGAAGAACACCAGTGGCGAAGGCGGCTCACTGGACGCGTATTGACGCTGAGGTACGAAAGCGTGGGGAGCAAACAGGA
+
BCCF@CE?D?3CCBCBBC?BC@ED<@6:;@@@@6>=A@?4?=B@BABB==900+0=>5;?;=@?089AB?ACED<A?A=ADC9@@@A7C==+8,78(33,3,36>;9<?>88::>888899=6885@B?;:3@:@:;?59722+227+22'2977;A9>7;5/..8082557==>>>=6==-/,/<666;1:<8818<<4=978.6>@BA??<?BAAAAA@9??>997=>>8<==:99*7996666*///>>3689.3
@N9IO0:00839:05907
AACGTAGGTCACAAGCGTTGTCCGGAATTACTGGGTGTAAAGGGAGCGCAGGCGGGAGAACAAGTTGGAAGTGAAATCCATGGGCTCAACCCATGAACTGCTTTCAAAACTGTTTTTCTTGAGTAGTGCAGAGGTAGGCGGAATTCCCGGTGTAGCGGTGGAATGCGTAGATATCGGGAGGAACACCAGTGGCGAAGGCGGCCTACTGGGCACCAACTGACGCTGAGGCTCGAAAGTGTGGGTAGCAAACAG
+
D<CCCBB@@@@=@059555?;A7?7A>?599=>=5<?==<6<8(338939?:;AD>@AC?@A<@?9>45.55555)5<9;<<A8CCBB:B@7@@?@2596;==6=>??0<666;;;(9>9956A?;?BCC;;;?BBB?CC@C@C<AC;A?ABABBAA?BB@B@CBBBBBBA@C;:::.7<8<7>=>:>94939:93989:4:=@@@ABB;AAA=A5:;>>=?BB:999=>>?=@8@99:@A9999;:>1<55
@N9IO0:00840:05883
TACAGAGGGTGCAAGCGTTGTTCGGAATTACTGGGCGTAAAGCGCGTGTAGGCTGCGATGTAAGTCGGACGTGAAAGCCCTTGGCTTAACCAAGGAAGTGCATCCGATACTGTGTCGCTTGAGTACCGGAGGGGATGGCGGAATTCCCGGTGTAGAGGTGAAATTCGTAGATATCGGGAGGAACACCTGTGGCGAAGGCGGCCATCTGGACGGTAACTGACGCTGAGACGCGAAAAGCGTGGGTAGCAAACAGG
+
ECCCCABB;BCAA>B=@B<B>;>C@C8<7<:=>90>;;55)55999>C@BB;B@@BAA@@@B<A@;515@B<A@B<AAA9A;@;?A=A?B@D@B?B>A<BBBA;7<;;:A???AAAAAB=B;;;AA?B@A@FD6@99::C?B?C@CC=C@AAA>>>C@CCBC>C@CCCCCCBCB96609@5A;A@A>A@??:@A@=@=;;098@B>CH?AACFDC@C;;6>BCCCCBBCCB;::;4;ABCCG>BBABCC8BBB7
@N9IO0:00842:05877
TACGTAGGGGGCAAGCGTTGTCCGGATTTATTGGGCGTAAAGCGCGTGTAGGCGGCCAGGTAGGTCAGCTGTGAAAACTCGAGGCTTAACCTCGAGATGTCGGCTGAAACCATCTGGCTAGAGTCCGGAAGAGGAGAATGGAATTCCCGGTGTAGCGGTGAAATGCGCAGATATCGGGAAGAACACCCGTGGCGAAGGCGGTTCTCTGGGACGGTACTGACGCTGAGACGCGAAAGCGTGGGGAGCGAACAGG
+
CBBCECCCCC5CE?@?BB?BBC8A7;A>3;@7@=6??@DD9:::9=??===;00+04=;::@A=A@BB?>>;/000(///8=><@@?B?C@FBBBCCCBBFD@CC@>>7?:BBCBB?BAAAABBA=A=A>AAB=BBC@CC?B@B?BB<B>AAACCIGAEDCH?BC@AABABBA@ACE>B?BC?CCCB>CBB@CBD=A<AB<@>AHCDCD<@@C@CBBA@@@AAB@AABCCCBAB;@:;;BBB8BB@@@<@@@5
@N9IO0:00844:05868
TACGGAGGGTGCAAGCGTTAATCGGAATTACTGGGCGTAAAGCGTGCGTAGGCGGTTGTTTAAGTCAGATGTGAAAGCCCCGGGCTTAACCTGGGAACTGCATTTGATACTGGACGACTAGAGTTTAGTAGAGGGGAGTGGAATTTCAGGTGTAGCGGTGAAATGCGTAGAGATCTGAAGGAACACCAGTGGCGAAGGCGGCTCCCTGGACTAAAACTGACGCTGAGGTACGAAAGCGTGGGTAG
+
CCCC?@@@8;;:A=@99;;@7?>=8@2905=;;@::66B>4@BBCC@A@<;2:A5@4;95)5.4?9@:=95;A;<6<B>>2C?4;;040349AA>C?BBBAA@A8::?>A@;6AB:95=>><998)333373333&3;;;.3.39.78;433398;;:>>@@7@>@@:;;@@=99433-35:55559<=>@9;;@;@:==:<<<<)55.55::::0555<<<566<:9<;666A4=666;;2::5
@N9IO0:00853:05895
GACAGTAGGTGACGAACGTTATCCGGAATTATTGGGCGTAAAGGATGCGTAGATGGTTCGATAAGTTACTAGTGGGAAATCGAGGCCCAACCTCGTGGAAGTTAGTAATACTGTCGAGCTTGAGTGCAGGAGAGGTTAACGGAACTTTATGTGGAGCGGTAAAATGCGTAGATATATGAAAGAACATCGATATAGCGAAGGCAGTTAACTATTCTGCTACTGACATTGAGGCATGAAAAGCGTGGGGAGCAAAACGG
+
CAA0//::)55//772///5://)/)/)4.48.33(49495)56:559@9;9ABE@C?@@A@A=@B@CDCDBCBD>BB=BBC??<?A:@=A?BA??@9=:9938@<=;??>=@99:@@AA=ABBBBA@@=AB;;6:=C=@AAC69:B9?B@@@;;999454>?2666?>=AB;;:?;;<=46929B@BBCBCBCB@?@4;5;@?A>B?BABB;@@@;;;BB;;;A@9=;;299;5999&5995444&444499+9<8
@N9IO0:00862:05861
TACGTAGGGTGCAAGCGTTAATCGGAATTACTGGGCGTAAAGCGTGCGCAGGCGGTTGTGCAAGACAGGTGTGAAATCCCCGGGCTTAACCTGGGAACTGCACTTGTGACTGCACAGCTGGAGTGCGGCAGAGGGGGATGGAATTCCGGCGTGTAGCAGTGAAATGCGTAGATATGCGGAGGAACACCGATGGCGAAGGCAATCCCCTGGGCCTGCACTGACGCTCATGCACGAAAGCGTGGGGAGCAAACAGG
+
CCDCDCDG>9;;B>A@AA;@=@=@6<+0)//:;@9AABBB<B@@@AACCBB?AD@F?A@BAA=?999@=?>=??@8=???2?A;??<?<@;???8=;=9738996B==BCAAA@@@A?8829<8===<ABDAAAAA/::7).).)-(-(-7:573A@>>;AAC8???@ABBA??>;57269:=9ABB=BBCB@BCC5;7;?6;<AA+595)549::<;;;:555;;;====;?:;3>;;;@@@.;99>@4@AB:
@N9IO0:00835:05924
TACGTAGGGTGCGAGCGTTAATCGGAATTACTGGGCGTAAAGGGTGCGCAGGCGGTTGCGCAAGTCAGGCGTGAAATCCCCGGGCTTAACCTGGGAATGGCGCTTGAAACTACGCGACTGGAGTATGGCAGAGGGAGGTGGAATTCCACGTGTAGCGGTGAAATGCGTAGAGATGTGGAGGAACACCGATGGCGAAGGCAGCCTCCTGGGCCAATACTGACGCTCATGCACGAAAGCGTGGGGAGCAAACAGG
+
CCBAACCM@;;:CCB@AB9<9ACD@C@B?BA@?@:@AABB<BB=BEBBBBB?AA=A=A?<?A7B=BBB?BBBBCD;>?DF:BB=BA6;7;7=BB>B?BB?BA@@????7>?>AA@999@@=ABBBBB<<798@@8?A<??9@<@<@>BBDCCCCCFFFCCFC>CBBC??<<A>BBCC?@@?B?BBB@CBBB?BBC?C=@ABA?BIAIIC>CBDGECBAAAAAAA;;;A;;;;;;/:A@@@AB8@@@CD=;;;=
@N9IO0:00846:05928
TACGTAGGGTGCGAGCGTTGTCCGGAATTATTGGGCGTAAAGGGCTCGTAGGCGGTTTGTCGCGTCGGGAGTGAAAACACCGGGCTTAACTCGGTGCTTGCTTTCGATACGGGCAGACTAGAGGTATGCAGGGGAGAACGGAATTCCTGGTGTAGCGGTGAAATGCGCAGATATCAGGAGGAACACCGGTGGCGAAGGCGGTTCTCTGGGCATTACCTGACGCTGAGGAGCGAAAGTGTGGGGAGCGAACAGG
+
BBBCCCCC>:;9BBBABB?BBB?B>B?B@BB@BB9AA;;;0:<9ACBCBBC?CC?CC>CECCCAAADD<AAABABB:CBC<@@:@A=@=@CCD=CC@@=@CBB=AAABCAAC;A@ABBAABAA>AAA@==>>>3>>>:?@<??A?B@CC>BB?@@AB?CCBB=AAAAAA@BBBBBBC<@?=?=@BB@C@CC@CCB>B>AA<@<@BBBBE=CBB>??=?>??>???@?=@BABBC>CCCBABA6;;BB@;???>
@N9IO0:00849:05955
TACAGAGGGTGCGAACGTTGCTCGGAATTATTGGGCGTAAAGCGCGTGTAGGCGGTCTGCGAGGCCAGCTGTGAAATCCCATGGCTCAACCATGGAAGGGCGGCTGGAACCGGCAGACTTGAGTTCTGACGAGGATGGCGGAATTCCCAGTGTAGAGGTGAAATTCGTAGATATTGGGAGGAACACCGGTGGCGAAGGCGGCCATCTGGGAAGCGACTGACGCTGAGACGCGAAAGCGTGGGGAGCAAACAGG
+
CDCBBBCA=@A;;;>@;;6:B>ADAE@C?A@:>D;A@;;:.9559;@B:==800)/::>@@@@<@>A@B??@?BB:AAA9A@@4:889<?9=<@5:79D>AA?CBB?@?A4:5:?ABA@,000/(//>>=:BB>BBB@BB?A?A9??8=998<=<==:<==A-8/6;<>===88/8;3;;4:4:AA<A=:;4;>@9@;@B?A?BBA@@B<B=@A@@:9::99@<;;;999:495)55::<>@2@CCBC:>>:6
@N9IO0:00851:05959
AACGTAGGACGCAAGCGTTATCCGGAATACTGGGCGTAAAGCGCGTGCAGGCGGGTCAACAAAGTCTGCGTGAAAGCTCCTGGCTAAACTGGGAGAGGTCGGATGAGACTGTTGATCTGGAGTGTGTCAGAGGCGTGTGGAATTCCGCGTGTAGTGGTGAAATGCGTAGAGATGCGGAGGAACACCAGTGGCGAAGGCGGCACGCTGGGGCACAACTGACGCTGAGGCGCGAAAGCATGGGGAGCGAAGGG
+
9*5;<;B?B0/0:6:9;;:=BC@C@C@@@;;;@8;:;BB;BAAA>@@@@A>@AA;;;;<9;;)944444;;;<<5<<;<8<=29;BC=BBCC7;;99<B:979?B??@@B@@>ABCCCC>@@;;;AAA@A:;8;CCABB7;6;<@<@ABC@A@AAA@@B@D79995555<9977//)/93939884::>=7344282896::999////(/=//)//;<????=<=5;>=999+9<<8999+787;>/333
@N9IO0:00858:05938
TACGGAAGGTGCAAGCGTTAATCGGAATTACTGGGCGTAAAGCGCGCGTAGGCGGCTTCGTAAGTCGGGTGTGAAAGCCCCGGGCTCAACCTGGGAACTGCGCTCGATACTGCGGAGCTCGAGTACGAGAGAGGGGGGTGGAATTCCAGGTGTAGCGGTGAAATGCGTAGAGATCTGGAGGAACACCGGTGGCGAAGGCGGCCCCCTGGTTCGATACTGACGCTGAGGTGCGAAAGCGTGGGGAGCAAACAGG
+
BBBB6;7;7;;:A>A?@@<@=@@A9@9?<?@@@A;@AAAA;A<;:ABCCCB>BB>BC?CBBC@CDCCD>BCBA@?8==99.9=5C?BB>@<@CD=B7A:993:9:>:BBBA@AA>;9:?AA?@AA@??BC@@?BCBC)CB@C<?<?@AB>B???BBB?AABC<???DB@???;;::A=;;5;=AAB?C?CC?BBB@B>AA;@@@@.@@?A?BCA@AA000=000:::;?=?;;;3;>>?@A@4?A99920@=9
@N9IO0:00819:05965
TACGTAGGGTGCGAGCGTTAATCGGAATTACTGGGCGTAAAGCGTGCGTAGGCGGTTTCATAAGCTTGATGTGAAAGCCCCGGGCTTAACCTGGGAATGGCATTGAGGACTGTGGAGCTGGAGTGCGGCAGAGGGAGGTGGAATTCCAGGTGTAGCAGTGAAATGCGTAGAGATCTGGAGGAACACCGATGGCGAAGGCAGCCTCCTGGGCCGACACGTGACGCTGATGCACGAAAAGCGTGGGGAGCAAACAGG
+
CBBBBBBB<;;9A@@?BC;C:BAA>A7;09AA@C=AA@CD>CABABBCBBB>BB8B=6BB@A>ABB?B@A@ABBH=BBBB:BB;=>@C?C?CCD>B<??1:396:::7BBBBBB?BA@AB7:9BA??9>?>=??5=B;994:<?;@=A@8@A=>>BBCBBBC>CABBAAACB@:99>;==9?9;;;187AA;>>95939===9=?:::;*81/755...22-..3556698:99::&9==;999*9==@@<BCC<
@N9IO0:00819:05976
GACAGAGGGGGCAAGCGTTGCTCGGAATCACTGGGCGTAAAGGGCGCGTAGGCGGGATGGCAAGTCAGTCGTGAAATCTCTCGGCTCAACCGAGAAACGTCGGCTGATACTGCCGTTCTTGAGGGATGCAGAGGAGACTGGAATTCCCGGTGTAGCGGTGAAATGTGTAGAGATCGGGAGGAACACCGGTGGCGAAGGCGGGTCTCTGGGCATCTCCTGACGCTGAGGCGCGAAAGCGTGGGGAGCAAACGG
+
>BD>><B@B@1AB?A:;;@AAABB?B@BB@A::9,4A9;968?8@@:773719BB5;;;;?=:=@000>@A@A@@9??@;;;A?CCCE@D@CB@@@9>??9949@@?ABAA@A<??=<<8?;;;6;>>@====3::@AAC@C>A?AA<@?@AA@???=???C:?@ABBBEGB???AA<AB?B=A@@?B=;;6;AA>C@BBA<@B@A@AB=;<;DCD@GCBAAB@<<<<?@A;<;0;;;9999&44;;>2599
@N9IO0:00837:05966
TACGGAGGGTGCGAAGCGTTATCCGGATTCACTGGGTTTAAAGGGTGCGTAGGTGGGTTGGTAAGTCAGTGGTGAAATCTCCGAGCTTAACTTGGAAACTGCCGTTGATACTATCAATCTTGAATATCGCGTAGGTAAGCGGAATATGTCATGTAGCGGTGAAATGCTTAGATATGACATAGAACACCAATTGCGAAGGCAGCTTACTTCACGATCATTGACACTGAGGCACGAAAGCGTGGGGAGCGAACAGG
+
655;459:)594995>;//)/0/)/)/:39:?;;;04;0::4;>5;A@CBAA>BAC=A=A=AB?BBAAA??9?>>>:?A@?<@<>>><@;>@9@;@A<A@@@?BB=@@ABABBBBB?AAA<AB?@BB;;;C@@@?AA=A;;7:?CC??@????>?=>@<@@@C>A@?@6::AAA=@@@@A;9:6::@6?;=-00:<*0)////:7<<B9>B@@@@@@A8;;ACB;66A9BBA<;;049;;BDD:CCAAA?AAB>
@N9IO0:00853:05987
TACGAAGGGTGCAAGCGTTACTCGGAATTACTGGGCGTAAAGCGTGCGTAGGTGGTTCGTTAAGTCTGCCGTGAAAGCCCCGGGCTCAACCTGGGAATGGGCGGTGGATACTGGCGGACTAGAGTGCGGTAGAGGGTGGTGGAATTCCCGGTGTAGCAGTGAAATGCGTAGAGATCGGGAGGAACATCTGTGGCGAAGGCGGCCACCTGGACCAGCACTGACACTGAGGCACGGAAAGCGATGGGGAGCAAACAG
+
CBC@@<@C=@@AC?B@@@@BBBBB?C?@?@CBCD>@AACC>CCCBCBBCDD?BB@C?BBD@C?BA@@@?>@@?:>4@?99.9:3>@?;4:48A>*7-383(3;47<899739:6<B?B893:>@AABB?@<=;;82:B=@@<@7:5;>7=:<=<9;;;>?888-8>@A>??A@A????8?>;@>9:::99775;772848717477.3A?@A>A@A@@;;7;733333,/7/-(-9/86--/:;;+--//;1779
@N9IO0:00856:05978
TACAGAGACGTCGAGCGTTGTTCGGATTCATTGGGCGTAAAGGGTGCGTAGGCGGTGAGGTAAGTTGGATGTGAAATCTCAGGGCCTAACCCTGAAAGTGCATCCAAAACTGCCTTGCTTGAGGACTGGAGGGGAGACTGGAATTCTCGGTGTAGCGGTGAAATGCGTAGATATCGAGAGGAACACCAGTGGCGAAGGCGGGTCTCTAGACAGTTCCTGACGCTGAGGCACGAAAGCCAGGGTAGCAAACGGG
+
BBDDCBBB@@@CBA@A::5;B@BB>::378?:?>3<>?@?9?D>CBAABBB?BB=AAA@=?A>?>8@;>>@@?@@:>?>@@CC>B?A@=AB=BBBD>BBB999@3999+:=<?=A?CCC>AAC?BBBB?BBBB:>??ACD;?;?=A????A:99???=ABAB=A??@CBBBBB999?>>>=?:;;>9<=88188;5;=A@B=BBBBBCCCBDCC@CAB<;;A?@@;;5;@@=@A<@?<@CD<ABBBAA9@@A9
@N9IO0:00858:05974
TACGAAGGGGGCTAGCGTTGTTCGGAATTACTGGGCGTAAAGCGCACGTAGGCGGATACTTAAGTCAGGGGTGAAATCCCGGGGCTCAACCCCGGAACTGCCTTTGATACTGGGTATCTCGAGTCCGGAAGAGGTGAGTGGAATTCCGAGTGTAGAGGTGAAATTCGATAGATATTCGGAGGAACACCAGTGGCGAAGGCGGTGTTCTGGGCCAGTACTGACGCTGAGGCGCGAAAGCGTGGGGAGCGAACAGG
+
AAA;;4;;;;*9@AABBB?CC?CC@D9:9;@@@B=;;;CC;@@AAC;;;BB?BC?BBAA@<@<@ABCDFE9998B>BCC>CCC8?>BB@BCC9C@C?B>??<?>9>BBBCCCC;>==???@B@AA;>;>:???>@@@@@A?B>A>@=<@???BBBBB@B@B@<@=@/000/888A8==;>>=B:==@<AAAA=A??<?<??<?A>6;686);5;;B<<;DAAAAA@@@<@@A;;;0;@BBBAB9;;;CC?BBB?
@N9IO0:00859:05973
TACAGAGGGTGCGAGCGTTAATCGGATTTACTGGGCGTAAAGGGCGCGTAGGCGGTTGTGTGAGTGTGATGTGAAAGCCCCGGGCTTAACCTGGGAAGTGCATCGCAAACGACATAACTGGAGTAGGTGAGAGGGTGGCGGAATTTCCGGTGTAGCGGTGAAATGCGTAGAGATCGGAAGGAACGTCAATGGCGAAGGCAGCCACCTGGCACCCATACTGACGCTGAGGCGCGAAAGCGTGGGGAGCGAACAGG
+
;96;;;CF>BBBA=?959.9.95<6;;>6>BBBC=;::@@;@D;;;;:;<?=BC>BABCCC=;;BB@@@BA@@AA6;;BB-;;6:@=B?B?BAA9>9;777778<>>?4?>@<??A>AAB=@A@??9?>>>99929A;@@393:9,9;?<AAAAA:;5;>=>3889CCCABBA833,3,3171733392884:85/528888*--0--(-...'..229777999<<A:>866==.83:9999+775660/./3
@N9IO0:00861:05964
TACGGAGGTGCGAAGGCGTTATTCCGGATTTACTGGGGTTTAAAGGGGAGCGCAGGCGGATTAGTAAGTCAGTGGTGAAAGCCTTGAGCTTAACTCGAGAACTGCCATTGATACTATTAGTCTTGAATGTTGTTGAGGTTTGCGGAATGGGTCATGTAGCGGTGAAATGCATAGATATGACCGGAACACCTATTGCGAAGGCAGCAGGCTAAACAAATATTGACGCTGAGGCTCGAAAGCGTGGGGATCAAACAGG
+
-557299495444.4./--(--(-(-(,-5,//////&//(//(///&4::=<A<8<A=>A39333-3899<8?8<8;;3?B?B>BDAAA@B?@@?98494>@@@?AA@CBCCCA993;@;:;.445???4;;.94;2:5)55:4;8;;:0:44<A@?@:;.59;90;A@>?@;;;=<8..+.(-(-5>*7::19?>A5;2;44B;;.:==A6:;:(9?:.44499=;89-344887(399::99&48499(9445
@N9IO0:00826:06031
TACGTAGGGTGCAAGCGTTGTCCGGAATTATTGGGCGTAAAGAGCTCGTAGGTGGTCCGTTACGTCTGCTGTGAAAACTCGGGGCTCAACCCCGAGCCTGCAGTGGATACGGGCGGGCTAGAGTGCGGTAGGGGAGACTGGAATTCCTGGTGTAGCGGTGAAATGCGCAGATATCAGGAGGAACACCGGTGGCGAAGGCGGGTCTCTGGACCGATACTGACACTGAGGAGCGAAAAGCGTGGGGAGCGAACAGG
+
CBBCCCCC=:;;A<A@BC?BCC@B?C@C@EC@CD=;;;@>5=955;5::AA?@@?@B=@@=AAAACBBABAA;;:;&55A@AB:BBBB?BCC:BBCB?BACCCBC@BBBBBB=BBC>D@@@CD;;;@=@;;;;.;A@@AB?A@CAHEGI?BBBBBBC>@@@C?CCGEBCBB:::AAB5;;6;6;?@>A>@A?D::8:?BBB>BBBCCD?AA?B@@@A@?@@@@AABB?BB;;:;:-;A@;;;;.;>>>@:999=
@N9IO0:00826:06033
TACGTAGGATCCGAGCGTTGTCCGGAATTACTGGGTGTAAAGGGCGTGTAGGTGGGTCTCTAAGTCGGTGGTGAAATCTTGCAGCTCAACTGTAAAATTGCCATCGATACTGGAGGTCTTGAGTACGGCAGAGGGAAATAGAATTCATGGTGTAGCGGTGAAATGTGTAGATATCATGAAGAATACCGGTAGCGAAGGCGGTTTCCTGGTCCGTAACTGACACTGAGGCGCGAAAGCGTGGGGAGCAAACAGG
+
BC;:9;;.99:49;;;5;?;5546:@<C:CCCDL<;;BBA;AA7;<>B>?@=@BB5:;@A@A=A?@A>@@;=:::(488037A@@@;:2;@@;;:9-;5;<@CCBBBBBBCD@A@=@@@=A@@@B@@=@BACCC<@@;@BCB9?<@===<@@@@@>C@CBCB>A@@>>CBBBBBBB<==<@C@CCC:C:BBBB@?<?>BB@CD@E@@?55505>>9==?EBA;?;<?3?99455)59;@CCC9BBBBC<ABA;
@N9IO0:00834:06018
TACGGAGGGTGCAAGCGTTATCCGGATTCACTGGGTTTAAAGGGTGCGTAGGTGGGCTAGTAAGTCCGTGGTGAAATCTCTGAGCTTAACTCGGAAACTGCCGTGGATACTATTAGTCTTGAATCTCGTGGAGGTAAGCGGAATATGTCATGTAGCGGTGAAATGCTTAGATATGACATAGAACACCGATAGCGAAGGCAGCTTGCTACACGAGTATTGACACTGAGGCACGAAAGCGTGGGGATCAAACAGG
+
=B@@8;;:)5;<<5;;<<8<<<0505;5:9555<099)55)5<2=>???CC@BBB=BB@@AG?CBB:A4;2;;;;(488:?;;:>=1938<<<:@;8?AAA<B@>6??>;>><;?ABBB999=@@?/00=*//(/738/7169<<///99///666=9ABCD9?>>>7;;>>>>9:8>>>==8=?A188?;;:88183:<>:;6:@AA@>>>@@A@A:>>@@?==;;579////*/:8==<<//..<908962
@N9IO0:00835:06052
TACAGAGGCCACAAGCGTTAGTCGGAATCACTGGGCTTAAAGGGTGCGTAGGCCGGCGTGTAAGCGTCCTGTGAAAGCCCGCGGCTCAACCGCGGAACAGCAGGGCGAACTGCACGTCTTGAGGCAGGTAGGGGTCGCTGGAACTCTAGGTGGAGCGGTGAAATGCGTAGATATCTAGAGGAACGCCGATGGTGAAGACGAGCGACTGGGCCTGTCCTGACGCTGAGGCACGAAAGCGTGGGGAGCAAACAGG
+
GDC=@00)/27/95;?=@;A@@@C?C7?;>==B>4@B055/4=4;AABBBB?B@C?A@ABAC?AAAAC?CCB><<1<?;3;8848<=<8<8===7=8;;;:::?6==B752278599>@7;893888288=<<2>AA;;A3;379>9@9155388>@<@A@E8885===///67;=9///)/(/777?>881888;@=;;:<<<:;;AA:A<@@??:>>===>>=>>;@>;AAB<BBBBBBB9BCCDD=;;;>
@N9IO0:00857:06015
TACGAAGGGGGCTAGCGTTGTTCGGAATTACTGGGCGTAAAGGGCGCGTAGGCGGTCTTGTAAGTCAGGCGTGAAAGGCCCGGGCTCAACCTGGGGACTGGCGCTTGATACTGCGAGGCTTGAATCCGGGAGAGGATGGCGGAATTCCCAGTGTAGAGGTGAAATTCGTAGATATTGGGAAGAACACCGGTGGCGAAGGCGGCCATCTGGACCGGTATTGACGCTGAGGCGCGAAAGCGTGGGGAGCAAACAGG
+
=AB;;5;>@>,==;:9@@=BC@BB=@>@>CAAAB=@@@CC;@@<@A@B@@?9@@;:;<5;;:=@A;;9=@@?A??7::;>3;@,//::6:6:<;;+:333,39996<;;:@BA???A4::=AC?AA>AA=@@??8<9929<9?=B=@A9@@A@AAB;;7;B@@;B@ABACBB@@@=AA6929A?@@@?B>;;8;BB?C<;;@C@CBCDD@CB@D@CCC@BAAAABBBA>A@;;;;0;?BDEGE:BBCCD?CEC@
@N9IO0:00858:06034
TACGGAGGGTGCTAGCGTTGTTCGGAATTATTGGGCGTAAAGAGCGTGTAGGCGGCCTCGTAAGTCAGATGTGAAAGCCCTTGGCTTAACCAAGGAAGGGCATTTGAAACTGCTTGGCTTGGAGTAGGGGAGGGGAACTCGGATCCGGTGTAGAGGTGAAATTCGTAGATATCGGGAGGAACACCGGTGGCGAAGGCGGCTTCCTGGACCGATACTGACGCTGAGACGCGAAAGCGTGGGGAGCAAACAGG
+
A@@B@@?@<@@?B@B@@@;@@=>>7<7@9<@7?;5:8:?<4>:A@=@@@;:4::.4.49BB=8BB=BCCCDBBB@8BBA7C:C7;A8B?B?C?CACACE=CCDD>CCC>CBBADAG@CB:=<:5599<<&4444&4.44/:3///3836///@><9=BBB=B@BB??@CCAA?><7@C=C;BCB?C?CA9AAD?B?AB=AA9C?BE9::@BCAB@@873?A9338?A@CABB<??BBB?>1B???91>:A4
@N9IO0:00814:06102
AACGTAGGACGCGAGCGTTATCCGGAGTTACTGGGCGTAAAGGGCGTGCAGGCGGGGGTGCAAGTCACGCGTGAAAGTCTTCGGCTCAACCGGGGGAAGACGGGTGATACTGCACTTCTAGAGGGCGCTAGAGGGACACGGAATTCCGGGTGTAGTGGTGAAATGCGTAGAGATCCGGAGGAACACCAGTGGCGCAGGCGGTGTTCTGGGGGCGCACCTGACGCTGAGACGCGAAAGCATGGGGAGCGAACGGG
+
H=BBAGDAC9;:AAB;;;@@AAAHGAA@@CBBBC=CBBCD?DG?CDBBACC?BA>@>,>>>93444?@>@:@@CD>CCCC@BB?BBAB<A5;;;;*:7ABBEI>A@@AC?;;9DCC?@@AA@@@:@@@@@C@@@;@B@@@>B=B?@?BB=;:;AABC@CBBE>@@ABBABBB0003<60/)/38@@=?B<A=AAAA=9<=9:=82955555$4::;=:=;;9A@;;999455>::09:9;;;;.9B@;;4:::9
@N9IO0:00816:06063
TACGTAGGGTGCGAGCGTTAATCGGAATACTGGGCGTAAAGCGTGCGCAGGCGGTTTTGTAAGTCAGATGTGAAATCCCCGGGCTTAACCTGGGAACTGCGTTTGAAACTACAAGGCTAGAGTGTGGCAGAGGGGGGTGGAATTCCACGTGTAGCAGGTGAAATGCGTAGAGATGTGGAGGAACACCGATGGCGAAGGCAGCCCCCTGGGTTAACACTGACGCTCGAGGCACGAAAGCGTGGGGAGCAAAC
+
966>>CDJ>;=;@=B@:?8<7;?@7A00/:::>9B@BCD<?<;:AACB995:@;@AC8BBC?:::@A@937=88/3:33+3;3<>7=7=8=BB>C990@:6;>,//9177;;=8B6@:;;:;9;78,59<887878#283;:?>?:??882888522+27::.9565226;53...827=9=8???;A@@@<000*0:9888===+===3;5:48??@A755=73333,38888=2=>@:877&73;68/7
@N9IO0:00817:06087
TACGTAGGGGGCGAGCGTTGTCCGGAATCATTGGGCGTAAAGCGCGTGTAGGCGGCTTGGTCAGTCCGGCGTGAAATCTCTCGGCTCAACCGGGAGTCTGCGTTGGATACTGCCTCGCTTGAGTCCGGGAGGGGAGAGCGGAATTCCCAGTGTAGCGGTGAAATGCGCAGATATTGGGAAGAACACCGGTGGCGAAGGCGGCTCTCTGGAACGGTACTGACGCTGAGACGCGAAAGCGTGGGGAGCAAACA
+
<;;CBBBCCC5CGCCCCD@BBCAD@E@CBBB?CC8AAADEGCDC@@>@@9919=9==8<7;;@?AB=A<;999=>5949949;6;ABC?C?CC;?=99@>?::4>>;::;7376:<=>B8C>88=7<;188;;.88889;7B8B?BG=?8888888:6:669022299>=;8//(..'/4:=9;;:=A=:;4;BB=@>@B>@??????;?<@@?BBCACCCCCAA@@AAAB@@@;@@@BADD5:9;99193
@N9IO0:00844:06103
TACGGAGGGGGCTAGCGTTGTTCGGAATTACTGGGCGTAAAGCGCACGTAGGCGGCTTGGTAAGTTAGAGGTGAAAGCCCGGGGCTCAACCCCGGAATAGCCTTTAAGACTGCCTCGCTTGAACACGGGAGAGGTGAGTGGAATTCCGAGTGTAGAGGTGAAATTCGTAGATATTCGGAAGAACACCAGTGGCGAAGGCGGCTCACTGGACCGTTGTTGACGCTGAGGTGCGAAAGCGTGGGGAGCAAACAG
+
CCFC@CCIII5GCCBCBB@BB@CC?C@C@B:;;B<;;;DB=CBB;;;BB@@<;;7;A?A?CFABC@BBBB?BBCF:;9C>BBB:B????CDE:C8@<>;;A;CE?E@BB@;;;5:998>6:;?@?9;:-9==<;?A9::A=A?A?B@AA?799??=>:::9A=A?CB??????A=98176::4::9055::3669(.(..(.55667:/77452+252666=;><:?>78:===5>BBCCCC6@:877)/66
@N9IO0:00851:06073
TACGGAGGGTGCAAGCGTTATCCGGAATCACTGGGTTTAAAGGGTGCGTAGGCGGCTTGGTAAGTCAGAGGTGAAAGCTCACGGCTCAACCGTGGAACGGCCCCTGATACTGCCAGGCTTGAATGGGCGCGAGGCAGGCGGAATGTGGCATGTAGCGGTGAAATGCTTAGATATGCCATAGAACACCGATTGCGAAGGCAGCCTGCCAGAGCTCGATTGACGCTGAGGCACGAAAAGCGTGGGGAGCGAACAGG
+
BBDE@CBC=BB?@>@@A?@@AA@D@C>@@BBBBC:@@<@B;@B<BBBBBAA=9:2:C=@<;C?B>BABBB@BBBG>CAAACCC@BBBB@B?BBB>A>::1:>@.ABBBABCBC@BB@BB??A=99:5:BACCC@CBB@BD@D@CCCC@CBBBB;;<C?CCCC>CCED@CCCCCBBB;>A@;;5<;;5;BB2:;BB<@==@9939>A=@ABBAAAB@@<@@AAAA???<>@@;;;;*;??A?DD6??>@@:>?>>
@N9IO0:00830:06152
TACGAAGGGGGCTAGCGTTGTTCGGAATTACTGGGCGTAAAGCGCACGTAGGCGGACTATTAAGTCAGGGGTGAAAGTCCCGGGGCTCAACCCCGGAACTGCCTTTGATACTGGTAGTCTCGAGTCCGGAAGAGGTGAGTGGAATTCCGAGTGTAGAGGTGAAATTCGATAGATATTCGGAGGAACACCAGTGGCGAAGGCGGCTCACTGGTCCGGTACTGACGCTGAGGTGCGAAAGCGTGGGGAGCAAACAGG
+
CBEAB9AAAA,@CBABCC?BB@BB@C@C@@@;;;0;@=:@8@AA@>@CC;;6;@=@9;:@50+0<000>>0<:=9.8==:17;;*67//)/::*747374555<;6>9898<>;<=?888A==<>;08/89897?<BBBA;99,3,3,373738779917777.7179/////96;,35.572:7><<3::55-555/56771522522227;7<7555:>???99:::9=??>=?6=>@:999*99;99)4997
@N9IO0:00840:06155
TACGTAGGGAGCAAGCGTTGTCCGGATTTACTGGGCGTAAAGGGCGCGTAGGCGGTCTACCAAGCGTGAAGTGAAATCTCCAGGGCTCAACCCGGAAACTGCTTCGCGAACTGGCAGACTAGAGGAAGGTAGAGGTGAATGGAATTCCTGGTGTAGCGGTGACATGCATTGATATCAGGAGGAACACCCGTGGCGAAGGCGGTTCACTGGGCCTTTCCTGACGCTGAGGCGCGAAAGCGTGGGTAG
+
ABBIDCCC>CCCC@BBBG@AA@@C@AAA<BBCEH>BBBBC?CD>BBBBA?=:00+0@:88(0,/000/<9<AACF>CBBB@BBF>C?8829=6=;@<8@A::9>A@AAA?A??;???@@AABCF>A>A>A@BBB=@@A=::4:5:5;:=B>E@???;:59ABAB;==BB8@@?><:=<5;;,0*0@>?7BAB=?BA=A=AB8?;?99:CE>F>??8?8<=;988=777/798<<=)77<773(3>>
@N9IO0:00841:06155
TACAGAGACTGCGAGCGTTATTCGGATTCACTGGGCGTAAAGGGTGCGCAGGCGGCCAAGTGTGTGAGGCGTGAAAGCCCGGGGCTTAACCCCGGAATTGCACCTCAAACTACATGGCTAGAGCATTGGAGAGGGTAGCAGAATTCATGGTGTAGCAGTGAAATGCGTAGATATCATGAGGAATACCAGAGGCGAAGGCGGCTACCTGGACAATTGCTGACGCTCAGGCACGAAAGCGTGGGGAGCAAAAGG
+
BBB@@9=;BCBAA00000*/:5;?;AA@CCBBCD>BBACD=CB=BBBC@@@<995:?A>BDBA@@AA@@CCCCCD>A@D4:::6;C@G5;;;.;5;=@599@?:@ACC<BBAA@BB>AAC@@ABBC?B<=>BCC=BA@@A>>;?4:9BB?BB@@CB@>@9A@:@ABB>B@C<==882755,5,2>>/5577.82816.7:49622,29.75:5?>B@AB???8::782;=;;>A78<>=>>>0<>8999+7@
@N9IO0:00852:06133
AACGTAGGGGACGAGCGTTATCCGGATTTACTGGGCGTAAAGCGCATGTAGGTGGCTTGAAAAGTTGGACGTGAAAGCTCCCGGCTTAACTGGGAGAGGTCGTTCAAAACTGGCAAGCTTGAGGTTGGAAGAGGAGAGCGGAATTCCCGGTGTAGTGGTGGAATGCGTAGATATCGGGAGGAACACCAGTGGCGAAAGCGGCTCTCTGGTTCAATACTGACACTGAGATGCGAAAGCGTGGGGAGCGAACGGG
+
9+9995995&5:>=@@AA?A;;5:4??@,;;ABB=;;;CB9B;9:;;9;BB?BB>BC>AABB6<<;@<B?0..:8*---88/8+/44:7:;CC98:@C>AA@@:0000,000)/939>A<AAB>B?B?B?BBB9CAB?AC?C?C=AA=@=@AAAABC@CC?B?BA@@@BBCBA:::@.9:4;49AA299AA=@CCD>BBC@BAAAA;;8;?AA?BBAAAA:::@@@A@A@CCBD<ABD???=0<000::<<<3
@N9IO0:00854:06128
TACAGAGGTGGCAAGCGTTGTTCGGAATTACTGGGCGTAAAGGGCGCGTAGGCGGCCATCTAAGTCAGACGTGAAATCCCCCGGCTTAACCTGGGAACTGCGTCTGATACTGGAGGGCTCGAGTTTGGGAGAGGGATGTGGAATTCCAGGTGTAGCGGTGAAATGCGTAGATATCTGGAGGAACACCGGTGGCGAAGGCGGCATCCTGGACCAACACTGACGCTGAGGCGCGAAAAGCTAGGGGAGCAAAC
+
BBC;;;CABB@A=8<<:;7;;:?@:=<=:==@@?6<<;99)55)5:<555;8;:49=BDBBC?BB;;;@@?=;;;4;BEEE.;7;;=<9>9B==6A9>=BBAAAAA@=@=9:37:3.3889::=>8?>6=88<;3888884827174;<6;>@@>>>>A@AB=@@??>=<?00000@6<<<@<@@A@BAED@CCC?@=@B?BBAA>AB?@@=@=AAAABBBAAA@@@9>=@9;;;&99999@<8<=@;A25
@N9IO0:00856:06127
TACGGAGGGTGCAAGCGTTATCCGGATTCACTGGGTTTAAAGGGTGCGTAGGCGGGCAGGTAAGTCCGCGGTGAAATCCTGGGGCTTAACCCCAGAACTGCCGTTGATACTATCTGTCTTGAATATTGTGGAGGTGAGCGGAATATGTCATGTAGCGGTGAAATGCTTAGATATGACATAGAACACCAATTGCGAAGGCAGCTCACTACGCAGTTATTGACGCTGAGCACGAAAGCGTGGGGATCAAACAGG
+
CCBB?BC<=A;:9:>:;A=;;:8<699.499:<=2;;)55)5>1;;;?6555555)5668=>:<A@>A@?<@;:4)447BCGG;CC@D?BCC8AAC@B;;=@CC>@@CCBA=B?;;C>>9>>9<BC858B>BB@BAA@AA=@=@AAAAAA:9:@@BB?BCCC>BCBB@BBAAAA@@>::9?A<@@A29293999928-787734@;;@777>==;?>8=@?=???::9@7777*37:=?@@399::9,9??=
@N9IO0:00860:06122
TACGGAGGGTGCAAGCGTTATCCGGATTCACTGGGTTTAAAGGGTGCGTAGGTGGGTTGGTAAGTCAGTGGTGAAATCTCCGAGCTTAACTTGGAAACTGCCGTTGATACTATCAATCTTGAATATCGCGTAGGTAAGCGGAATATGTCATGTAGCGGTGAAATGCTTAGATATGACATAGAACACCAATTGCGAAGGCAGCTTACTTCACGATCATTGACACTGAGGCACGAAAAGCGTGGGGAGCAAACAGG
+
CABB=;;;0;C;94;@A@?BBB?C@BB?AAA@@@:>D0;;8;=8=BCGGCC?CDF>D?C@BG@IECBCDC@CCCC?BCCB?BA;;;2937<:<9=;4;@@@:;;@CCB:;;CDCD@BBB;@@?BBBAABBBAA=AD?BBB??<?B???AB??<?<;;29=??;:97719?@@@99:44<944.44;./)/)//88)/)/444:9=<<8<:555?>A@295@@?955;49B9;;;;&;<B>>@@7@BB@@<@@?=
@N9IO0:00828:06195
TACAGAGGGTGCGAGCGTTAATCGGATTTACTGGGCGTAAAGCGTGTGTAGGTGGCTACCTAAGTCGGTTGTGAAATCCCTGGGCTCAACCTGGGAATTGCAGTCGATACTGGGCAGCTCGAGTTCGGTAGAGGGTGACGGAATTCCCGGTGTAGCGGTGAAATGCGTAGATATCGGAGGAACATCGATGGCGAAGGCAATCACCTGGGCCTGAACTGACACTGTGACACGAAAGCGTGGTA
+
;;<>?BCC>;9:@@B;:;;A:?>=8<@=6BBABB;<::;;/4999@@CBBC?BA;ACAA=BB>BBDDAE?@@BBB7:;B<BCC=AADC?B@BCC8:6:<:99??@@A@@@@@@;@BBBB@AACB?;;5;>==??8?EBBB=A=A>BB;B;AB<;<@@=@BCD=@A:::@A?<<>00+/:1:5085;>99<;88<.949;:>=>;2988-86;7713777007////////<>>/55444./9
@N9IO0:00832:06188
TACAGAGGGTGCGAGCGTTAATCGGAATTACTGGGCGTAAAGCGCACGTAGGTGGCGACGTAAGTCGGGTGTGAAATCCCCGGGCTCAACCTGGGAACCGCATTCGAGACTGTGTTGCTGGAGTACGGAAGAGGAGGGCGGAATTCCCGGTGTAGCGGTGAAATGCGTAGATATCGGGAGGAACATCAGTGGCGAAGGCGGCCCTCTGGTCCAGTACTGACACTCAAGTGCGAAAGCGTGGGGAGCAAACAGG
+
DCCAAACC<BBAA;;:;;4:.955.68<8AB@@@;A@@CC=BBCBCCCCAB=:;7;AA@CA@=ABAAA<A?9;99/9::;.=C4>>9949>A@?<A?A?BDBA?AA@@;9:>=??449=9645599?;@<@>B?B@C7@@9<@C8>C6@9=6666667556<4<B;9;EAAACCCCG?C=<C:CBB@<55?:?AA>A=A@1::-33<?7@A???:555;?==??9=287777;7.7383333&378:;6<=?7
@N9IO0:00847:06196
GACGAACCGTGCGAACGTTGTTCGGAATCACTGGGCTTAAAGGGCGCGTAGGCGGACATTCAAGTCAGGGGTGAAATCCTCCAGCTTAACTGGAGAACTGCCTTTGATACTGATTGTCTCGAGTAAGGTAGGGGCATGCGGAACTGATGGTGGAGCGGTGAAATGTGTTGATATCATCAGGAACTCCGGTGGCGAAAGCGGCATGCTGGACCTTCACTGACGCTGAGGCGCGAAAGCTAGGGGAGCGAACGGG
+
BAB:;2;7;;::AA?@??;?@;@B?A?A@A@AA>6@A5;;.4<1445;?@C@CC?BCED?@A=@AB@@@@3AAAA8;<6<C?BBED>B@BBB>A@@<AACCIIE>BBCCDCCBB4;;;;:99@BC?B>@;;99&44:@;;.4.4:;A?A7::4:44?<ADDE>ABBBB@?????@@;9:>;>:<AA9@;@@9?>?@9@A@?BCBBBBC?BB>A=?:98?==??BA@@=;::9:;0;B@ABBB9CABBA=@??6
@N9IO0:00848:06169
AACCAGCACCTCAAGTGGTCAGGATGATTATTGGGCCTAAAGCATCCGTAGCTCGTTTTGTAAGTTTTCGGTTAAATCCATGCGCTTAACGTATGGGCTGCCGGGAATACTGCATAACTAGGAAGTGGGAGAGGTAGACGGTACGTCGGTAGGAAGGGGTAAAATCCTTTGATCTATTGATGACCACCTGTGGCGAAGGCGGTCTACCAGAACACGTTCGACGGTGAGGGATGAAAGCTGGGGGAGCAAACCG
+
B7A?ABB@@?@@@=A;;7;@A@79;A@>;00)//(/54;;04<:;<<@@???A??>??3:9A=AACD:DC>A?AC<@@5;;B<;;9.49=@=BBBB=BBBB7;;7;>BBBCB;;;C?A@@@8@7<;@>459::.56::@<;000////1633-3-333&3333&3:-33/4;556<<5::;555.55.5;99)//7)/)/94955594954.449<=5;;<<@5:>:99,933:<43548:88):;>;>3904
@N9IO0:00849:06190
TACAGAGGGGGCAAGCGTTATTCGGAATTATTGGGCGTAAAGGGCGCGTAGGCGGCTTGGCAAGTGGAAGGTGAAATCCCTCGGCTTAACCGAGGAACTGCCTTCCAGACTGCTTTGCTTGAGGCCGGGAGAGGTAAGTGGAATTCCCAGTGTAGCGGTGAAATGCGTAGATATTGGGAGGAACACCAGTGGCGAAGGCGGCTTACTGGACCGGTTCTGACGCTGAGGCGCGAAAAGCGTGGGGAGCAAACGGG
+
DCCB@99999(9C=CCBB?AGACC@C@B@BC@EE@BB@?@7?=6=@:9;;:59=;???C@BB>@AC>B>A9>9:90:??6?@A5;:3=8=;?AA?B=??BB?B?B?BBA@@@>??9???>AA@=@;??7??@A?BB?BBB?B@B?BE>AACDBBBBC?B;;;0;;ABBCFECDC@CC>BF?A=??A=A@?@=@BB?B=::7;A?ABBB?BC?B?B8;;B@>=:::>>:::99999&9;<;888+98;;>5;;;3
@N9IO0:00851:06201
GACAGAGGGGGCAAGCGTTGCTCGGAATCACTGGGCGTAAAGGGCGCGTAGGCGGGAGGCCAAGTCGGTCGTGAAATCTCCGGGCTCAACCCGGAGGAGTCGGCCGAAACTGGTTTTCTTGAGGGAGGCAGAGGAGTCTGGAATTCCCGGTGTAGCGGTGAAATGTGTAGAGATCGGGAGGAACACCGGTGGCGAAGGCGGGACTCTGGGCCTACCCTGACGCTGAGGCGCGAAGGCGTGGGGAGCAAACGGG
+
DCBBBBCCCC3CF@B;;;<A@@@B@C9;:DBAAD>ABACE<AA=A@?ABBB?CDF>BB?B?A?BBBB?BCC@@@B<;;<E@HH>CCBB>AC=B@BB=@;66@=@9>=?6;>;69::+9=4;<@@6BB@BBCA@>@B@@AB=@=@?BC@C?CCBBBAA=???>;>?>??BABBBBBFC<@<7=8BBB?A?A@6A==8B??BA9BBBBBBB>B@BBBB=???BA@@>9928<::>8=6;@@>>>/;;>>?9?CC<
@N9IO0:00860:06163
TACGAAGGGTGCAAGCGTTGCTCGGAATTATTGGGCGTAAAGGGTAGGTAGGTGGCGACATTTGTCTGGGGTGAAATCCCTGAGCTTAACTCAGGACTGCCTTGGAAACGGTGTTGCTAGAGTACTGGAGAGGTTCGTAGAATTCCTGGTGTAGCGGTGAAATGCGTAGAGATCAGGAGGAATACCAGAGGCGAAGGCGACGAACTGGACAGTTACTGACACTCAACTACGAAAGCGTGGGGAGCAAACAGG
+
BCC;0+0>30/0>3==@@>ABBBB?B@C@BD?BE<@A??>7?B>BCC?CAA@::5;;;9>>>8?@?@A@A0A>??;@CC=A@9;;9.5.5B@@>;@:66@@A?BACH?BB@BCCACDCBCBCCBBCB@BCBC@B?BAAAAA>B:>;BB9BBAA??;7;::>5::;;;@@C@??;>=688088=<?7=>8804<??B?B????=6@@@=AACBC=@@BBBDBCB;;7;@@@AA@9@000<<<00/5==49@;8
@N9IO0:00814:06210
TACGGAGGGTGCAAGCGTTAATCGGAATTACTGGGCGTAAAGCGCACGCAGGTGGCTGAGTCAGTCGATTGTGAAAGCCCTGGGCTTAACCTGGGAATTGCAGTCGATACTACTCAGCTAGAGTATGGGAGAGGGTAGTGGAATTCCCGGTGTAGCGGTGAAATGCGTAGATATCGGGAGGAACATCAGTGGCGAAGGCGGCTACCTGGCCCAATACTGACACTCAGGTGCGACAGCGTGGGGAGCAAACAGG
+
BBBB@CCD?DCCC@D;;:>A>AA@;@,0)/977<9;:;BB=BBBAA;?A@@;;;5;:>9;>>>===>>=9=<=A=4<<<1:A</558B?B@BCC>C@D=CABBCBAABCAAAAA?>??A@??<8AAA929@999,9;78?6:7B>AB:?9<A@@@?A4?87;0=;7BA?<=::;88;3CD@C@CC;58?<B=AAA6?8??8A=>>;00(/8/83899793::?:937<<93333337<7777.8?A:=6@>>;
@N9IO0:00814:06211
TACAGAGGGTGCGAGCGTTGTCCGGAATCACTGGGCGTAAAGGGCGCGTAGGCGGCTGGGTAAGTCGGGGGTGAAACGCTGCGGCTCAACCGCAGCCCTGCCTCCGAGACTGTCTGGCTTGAGCACGGTAGAGGCTGGTGGAATTCCCGGTGTAGCGGTGGAATGCGTAGAGATGTGGAGGAACACCGATGGCGAAGGCAGACCCCTGGGTCGACACTGACGCTCATGCACGAAAGCGTGGGGAGCAAACAGG
+
HECCCBCC=AA@B@@@@@=@@C@C=A>ABBBBBB<BABCD=BB=BB@@@CCACC?CDCE>CC?@@ABBAB0AAAB<BCCAA;;8;@@?9D:;;7;;8043369<989:::BBBA;;5:>;=??A@@A??:::A?DAB?AB?B=?<?C>B@BBAAABB=AB;?9?::9A?988=====:=>:?;;??9455;7;9949489:;:;;+333(33344:::<:899>>><9::>999,4?;99::.:?<AA7@@C?
@N9IO0:00820:06243
TACAGAGGGTGCGAGCGTTAATCGGAATTACTGGGCGTAAAGCGCACGTAGGTGGCGACGTAAGTCGGGTGTGAAAGCCCCGGGCTCAACCTGGGAATTGCATTCGAGACTGCATTGCTGGAGTACGGAAGAGGAGGGCGGAATTCCCGGTGTAGCGGTGAAATGCGTAGATATCGGGAGGAACATCAGTGGCGAAGGCGGCCCTCTGGTCCAGTACTGACACTCAAAGTGCGGAAAGCGTGGGGAGCAAACAGG
+
BFGACACC>BCCCBA@@@>A=@@B>B=A:A@@@C=?@?A@4;:;;CC;;;I@CC@CCCCAAA@AB@BJ>BBCA??9??BB6CD<@??B@D?ACC>C?B=@@@?=A@@A@CCCBCB@BBAA=@@???C@D@CCC::;B;@@>B?B@BG?I@CBABB;;7;@@C<BBACCCCCC===<<5;;4959:4:=999055=8<.44.44)4??@;;>9;>?B:556555;555)5:9/0)/9/99<<<<<0<996@79;6:
@N9IO0:00821:06247
TACGTAGGTGGCAAGCGTTGTCCGGATTTATTGGGTTTAAAGGGTGCGTAGGCGCCCTGTAAGTCAGTGCTGAAATATCCCGGCTTAACCGGGAGGGTGGCATTGATACTGCAGGGCTTGAGTACAGATGAAGTAGGCGGAATTGACGGTGTAGCGGTGAAATGCATAGATATCGTCAAGAACACCGATAGCGAAGGCAGCTTACTAAGCTGTAACTGACGCTGAGGCACGAAAGTGTGGGGATCAAACAGG
+
CCCCC994:;5;@;AAAA>B@@?@@DHG>BB@CD=A=)94)490999====;;;59)5;;<6<ABBBCBA@ABB=;99@>9B;:;05396<=6<<>5<@7:59095::@@;:;BG=;;7::9;B@?>@@@A>AAAB?BA6:5:;?AAB@DCCBA;;8;BBD=BBCCCB;;;;;BBABCBCC?B@A7;;B@@@;;4;<?:::9;@@9929@999949:99>>>945<6>>=995,59<@BBC7CABBC<;;;4
@N9IO0:00847:06237
TACGGAGGGTGCGAGCGTTAATCGGAATTACTGGGCGTAAAGCGCACGCAGGCGGTTTGTTAAGCTAGATGTGAAAGCCCCGGGCTCAACCTGGGATGGTCATTTAGAACTGGCAGACTAGAGTCTTGGAGAGGGGAGTGGAATTCCAGGTGTAGCGGTGAAATGCGTAGATATCTGGAGGAACATCAGTGGCGAAGGCGACTCCCTGGCCAAAGACTGACGCTCATGTGCGAAAGTGTGGGTAGCGAACAGG
+
CCCC@CCE>;::DB@99;8<8ABA=B5;.9==9A<;;;DD<A@AAB99;BC?@@=@C<A@<A?CBABBB8:9BBA.::77+7;2::BB?C@BBF=BAB7>8>A:5A@@@A??4<88?BC?85:=996;4BA@<<<.555<8<7<7;7::7;;;:<:;266:>4<<655<@@@?=??>;??7?8@@??AAAC=A@?:?43333333(3906)//(//888999<=8838877333(379>>A=@AABBB;@@?:
@N9IO0:00814:06304
TACAGAGGGTGCTAGCGTTAATCGGATTTACTGGGCGTAAAGCGTGTGTAGGCGGTTCGTTAAGTCGGGTGTGAAATCCCTGGGCTCAACCTGGGAATTGCATTCGATACTGGCGGGCTAGAGTACGGTAGAGGGCGGCGGAATTCCGGGTGTAGCGGTGAAATGCGTAGATATCCGGAGGAACACCGATGGCGAAGGCAACCGCCTGGGCCTGTACTGACGCTGAGACACGAAAGCGTGGGGAGCAAACAGG
+
ECCBBBCJ=AAAAA?>;;8;4;BC=@A@8AAA@A;@@@@@:@BBBBBBBBB@CC@C?DB>=@;A@;;;8;A?AAC6AAA;===5>:@A?B?AA@:A;A>BC=C9BBABBAAA=AA>8A???AAAA??=?@@ABB=AB:<<=@?A?B=@@<ABABB@@?@BBEGCBBBA@@BA@A@.9.44.43:BB=AB;:089>1:19A>@?CC;;;;0;:@@AAAABCCBBAA:::?=A=??5::@??DD5=?999)8?@;
@N9IO0:00817:06289
TACGTAGGGTGCGAGCGTTAATCGGAATTACTGGGCGTAAAGCGTGCGCAGGCGGCGCCGCAAGTCGAGTGTGAAATCCCCGAGCTTAACTTGGGAATTGCGCTCGAAACTACGGTGCTGGAGTGTGGCAGAGGGAGGTGGAATTCCACGTGTAGCGGTGAAATGCGTAGAGATGATGGAGGAACACCGATGGCGAAGGCAGCCTCCTGGGCCAACACTGACGCTCATGCACGAAAGCGTGGGGAGCAAACAG
+
DBCCDCCC>9;;BA@@AB8A9BAA>A7;7;BBBC=AA@CC>CABAAAA@@?;:948<A???>6:883338;A@??;;;;;*/0/::)/+/A7??5?9?337:989>=@8@@@::5:==00+/6:9/:-;99=<;598-9=895@2;28=9<99393A=7:3;,838<<9;33333339,33492::<9=<>>7544./)////)/739@?8?6<4:9:30/0////////////6.679;;=>1<<<:?000?
@N9IO0:00820:06282
GACAGAGGGTGCTAGCGTTGTTCGGATTCACTGGGCATAAAGCGCACGTAGGCGGCTGGGTTTGTTCGATGTGAAAGCCCCCGGCTCAACCGGGGAACAGCATCGAATACTGCCCGGCTCGAGGACGGTTGGGGTGAGTGGAACTCCTGGTGGAGCGGTGAAATGCGTAGATATCAGGAGGAACACCGGTGGCGAAAGCGGCTCACTGGACCGTTTCTGACGCTGAGGTGCGAAAAGCTAGGGGAGCAAACGGG
+
BBCA@A==6@=@@;<:::9==:BB8<<7::?>?A9B@999.:9:9=AA88:>::4:@AA<BD<@@=;;;@A@@@B0;;;;;*;;A@DDAD@CCC;B@CB;;;CCCC@CCCBBCB;@=CA@BBB>B@@=A;AAA3><:;@@9>259?9@A=@A=988C@???E=AAAA@@@@AAAA?@<@@<@>BBA?C=@A=A<<;0;AC@CDCCCBB6;;>;;;6:AAAABAB@@@9?@A;;;;&;?999C>;>BAA<<;DD=
@N9IO0:00832:06282
TACGTAGGGTGCGAGCGTTAATCGGAATTACTGGGCGTAAAGCGTGCGCAGGCGGTGATGTAAGACAGGTGTGAAATCCCCGGGCTTAACCTGGGAACTGCATTTGTGACTGCATCGCTGGAGTGCGGCAGAGGGGGATGGAATTCCGCGTGTAGCAGTGAAATGCGTAGATATGCGGAGGAACACCGATGGCGAAGGCAATCCCCTGGGCCTGCACTGACGCTCATGCACGAAAGCGTGGGGAGCAAACAGG
+
CCCCCCCC?CCCCCABAB8A459B>C6:.9=44:)94:;B4;5::>::::93:<:;3339/0)/0///)/A=BBC>BBCC9BB>BC@C?C@CCC:@6;;;<;;;0;AAACCCCBBA@@AC9::ACAB=A@@?AAAA2AAA?B@B@B?BBCBBB:;;ABCCDE?BBAB@@@BBCCCCC@BB=@=@;?>BB@@;@BA>A=;;89@AB6@@@;?=BBAA<;;;955:::;AA??@=;3?<=9:99(8<>=?8>>?>
@N9IO0:00837:06269
TACGAAGGGTGCAAACGTTGCTCGGAATCATTGGGCGTAAAGCGCACGTAGGCGGCTTCGCAAGTCGGATGTGAAATCCCTCGGCTCAACCGAGGACGTGCATCCGAAACTGCGGAGCTTGAGTATGGAAGAGGGTCGCGGAATTCCCGGTGTAGAGGTGAAATTCGTAGATATCGGGAGGAACACCAGTGGCGAAGGCGGCGACCTGGGCCAATACTGACGCTGAGGTGCGAAAGCGTGGGGAGCAAACAGG
+
CDC;;75<29;>@B<B@@<?;94;4;3??@@7?<4AA??@9@:8;?:998?>:855>9>C>C::;@@@BBBBBBB<ABB;@;C<@<@B8@<A<C@CBBBAAAAA@CBB=B???@:?@@?=@AB;;9<05.5A@@5@@<00)03=:@A<C=@@>==?@9>@>@<B@CCB@AABABBBC8=>2:4:?@>A@?@>A@B=B?;;:;AABADFI?H@B>@;959>=>@@?;;6;A@@@@8@@?9:9:&5;999)59<4
@N9IO0:00848:06298
TACGTAGGGTGCGAGCGTTAATCGGAATTACTGGGCGTAAAGCGTGCGTAGGCGGTTGGCAAAGTCAGCTGTGAAAGCCCCGGGCTTAACCTGGGAATGGCGGTTGAAACTAGTCGACTCGAATCTGGCAGAGGGGGGTGGAATTCCACGTGTAGCAGTGAAATGCGTAGAGATGTGGAGGAACACCGATGGCGAAGGCAGCCCCCTGGGCTGAGATTGGACGCGCTCGAGGCACGAAAGCGTGGGGAGCAAACAG
+
AAACBAAD<000;9B@=>9<9<AC9D?@>@BBBA<@??@A<AA@@@???BD@D=9=9<9<CC=955?:@ABBDCD;AA@A-;;0;B?C@D?@@A6@49:4:B@C@DDD>AA??ACCCCCBBB?:9::29::;:;;;:$99298<8<38449>99<<4959993?@@AABABB?;;:B=@B=@====4988944845;48999999'333(449////)/)-,,*,,5,,,807753392888::::.:9:8:1444
@N9IO0:00849:06265
GACAGAGGTGCCAAGCGTTAGGCGGAATCACTGGGCTTAAAGCGTGTGTAGGCGGACTCGTAAGTACCTTGTGAAATCCCAACGGCTCAACCGTGGAACTGCTTGGTATACTGCTTGTCTTGAGCCACTTAGGGGCTGTCGGAACAAACGGTGGAGCGGTGAAATGCGTAGATATCGTTTGGAACGCCAAAGGTGAAAACAGACAGCTGGGAGTGTGCTGACGCTGAGACACGAAAGCCAGGGGAGCGAACGGG
+
BBBABB@=A;;5:3=94905<5:A;A.55:99>90AC.55)5599?ABA@B?BB9BCDBBBA=@::;:@:=>BBA6<=>/;489.78<;6=489<-7-4;<<B@C?BBBBAAA@A<@BBC>@@@A=>@B?>@@A2?<::<<383499,:@<9945@9:4;AAA<@@?C@@@CA@@BABB=C?C?BAA=A@9@::9:==0:??@@AAB?@@9?@;@ACAA:;;;;@@?BCAAB;;:,9=1::AA6?@BBD@ECC>
@N9IO0:00849:06309
AACGTAGGAGGCAAGCGTTATCCGGAGTTACTGGGCGTAAAGGGCGTGCAGGTGGCTCAACAAGTTCGGTGTGAAAGCGCCCGGCTCAACTGGGCGAGGACATTGAAGACTGTTGGACTAGAGGCGGATAGAGGGGCGTAGAATTCCGGGTGTAGCGGTGAAATGTGTAGAGATCCGGAGGAATACCAGTGGTGCAGACGGCGCCCTGGGTCCGACCTGACACTGAGACGCGAAAGCGTGGGGAGCGAACGGG
+
A7A@@@@?;:6;D8ABCCADDD?B?BCD@BAAAA;;9:<@8AC:?@?AAA<6@;888:C?BB<?@?BB@999CBD>99:BA9@=AAAA?C><=7>@@A?CB=B6A:7B888B@7<75>8<:;;69957@?>9899&3><9<>/:1:-87(7===>8;0;<=6/=?>>>=9;;;96,2+7?17.3336=A;<7@@AAB;;;?<;<@;@BB9@@=@BB@CAABBBA?@@AAA@AAB6;;@@DDD8A@ABA<@@B8
@N9IO0:00857:06268
TACGTAGGTGGCAAGCGTTGTCCGGATTTATTGGGTTTAAAGGGTGCGTAGGCGGCCTTATAAGTCAGTGGTGAAATACTCCAGCTTAACTGGAGGGGTGCCATTGATACTGCAAGGCTTGAGTGGAGTCGAGGTAGGCGGAATTGACGGTGTAGCGGTGAAATGCTTAGATATCGTCAAGAACACCGATAGTGTAGACAGCTTACTAGGCTCATACTGACGCTGAGGCACGAAAGTGTGGGGATCAAACAGG
+
:66=<=@500,0:5;<:;8;@A<@=9;;,;A9@?5><)9:.9;199>@?==:00)/4=4>@@?ABB==B=:<<:A;;955=59;@@:=466<8=>>>0;?@=A@49:>>@=AAA4:29;49;>99.9B955<@5>;<7<@8A8A999CCACCCBBAA?ACED>DDBB@CBBBCA;::A?9>>23385::;:9=>@999@@@@A=A:;9>;=7<<///77;9<;655<79////:(//::<;<.:///;39:<7
@N9IO0:00858:06271
TACGGAGGGGCTGAGTGTTACTCATATTGATTCGGCGTAAAGGGTATGTAGGCGGTTTTTTCTGTTAAGGTAGAAAGATTATGATTGAAGTTATAGTAATATCTTAGAACAAATTAACTTAGAGTTTAAAATAGGATATACAGTACTTCTAGTCTAGGGGTAAAATCTGTAGGGATTAGAGGGACTATCGCGGGCGAAGGCGGTTATCTGGTTTAATACTGACGCTGAGATACGAAGGTGTGGGTAGTCAATGG
+
BC;;2/0//&////:<<;7<;954949.449.4438;455(/:.//////3-//)/::::$////39)/)44:;=/66>265<=<4:>45406=<<=@<CCC>B<@@@:>??8@;?;<?7<<;;?C:?>>5:8828=<?5554<43348;;=:::<=>>2><<</555<<<?=6=B>A<AB?769?ABDCCCI?HEC>B5;;5;;?;9:925=4=9<;;55/70//>:@@887771929<:99,9949443494
@N9IO0:00822:06332
TACGTAGGGTGCGAGCGTTAATCGGAATTACTGGGCGTAAAGTGTGCGCAGGCCGCCGAGCAAGTCGAGTGTGAAAGCCCGCAGCTTAAACTTGGGACTGCGCTCGAAACTACTTGGCTAGAGTGTGGCAGAGGGAGGTGGAATTCCACGTGTAGCGGTGAAATGCGTAGAGATGTGGAGGAACACCGATGGCGAAGGCAGCCTCCTGGGCCAACACTGACGCTCATGCACGAAAGCGTGGGGAGCAAACAGG
+
CFAAABCC=CBBCCBBA>;>7;@@9B@D@CCBBA<BAACC?C@A:B<C@BA9?9;<2333771777933=@@??<3=<<3737933,//(/-(-5(,,,,-7769982'266886;6223688/...(.33::5-55/5;050527263......;;3799:076555533...366.55,2,399389..).55054:...).549;9094;495579:;776222339....'.8>>=?>/==:;:1:<<5
@N9IO0:00825:06359
TACGTAGGGTGCAAGCGTTGCCCGGATTTATTGGGCGTAAAGGGCGCGCAGGCGCTCGGCACGTCCGTTGTGAAATCGCCCGGCTCAACTGGGCGGGGTCAGCGGATACGGCCGAGCTGGAGCAAGCTAGGGGGCAATGGAATTCCCGGTGTAGTGGTGGAATGCGTAGATATCGGGAGGAACACCAGTGGCGAAGGCGGTTGCCTGGAGCTTTGCTGACGCTGAGGCGCGAAAGCGTGGGGAGCGATCCGG
+
FCCCCCCB=:;:B?BBAA?@@@9@?BBC>BB@CD>@@ADE?BC=;;;BCCB@AAB@@B>@@@CCC;;;@BABBD=BAAAA;A>CBBB=ABCC=AAAB7AA;;;A=AAABB5;8;ACAABABBBC@CBAAACDC3CCADB@C?C?CG?D@CCB@?BB?BB?B>@@??999@9::AAC<BB?B?AAA=ABBC@CCC@C@CC@CBBCACC>BBBBB:AAABBBBBB@@@?@@@ABB9;;BCCCD9;;@BBBB@D?
@N9IO0:00835:06341
GACGTAGGATGCAAGCGTTGTCCGGATTTATTGGGCGTAAAGAGTTCGTAGGCTGTTTGTTAAGTCTGATGTTAAAGACTGGGGCTCAACCTCGGAAATGCATTGGATACTGGCAGACTGGAGTGCAGTAGAGGCTAGTGGAATTCCCAGTGTAGCGGTGAAATGCGTAGATATTGGGAAGAACACCGGTGGCGTAGGCGACTAGCTGGGCTGTAACTGACGCTGAGGAACGAAAGCCAGGGGAGCGAATGG
+
@<<66/<49//--(--//28::6;6<<@7>>;??7666==056669===A@;@BBAA>AE@C>A;;;00/77)//(///////&4:??2=433328803339:4:6::@@=?9<7798:9=BB@AAB@@>;/0(/633773;28287.585552227276::1973333333::6:=6=588588<7=6::8<<<==8<;>==BB@ABD<<<<<>;A@?@A???>;:58)----(-/)33;;.333782333
@N9IO0:00841:06318
TACAGAGGGGGCAAGCGTTATTCGGAATTATTGGGCGTAAAGGGCGCGTAGGCGGCTTTGCAAGTGACGGGTGAAATCCCTCGGCTTAACCGAGGAACTGCCTGTCAGACTGTAAGGCTTGAGACCGGGAGAGGTGAGTGGAATTCCCAGTGTAGCGGTGAAATGCGTAGATATTGGGAGGAACACCAGTGGCGAAGGCGGCTCACTGGACCGGAACTGACGCTGAGGCGCGAAAGCGTGGGGAGCAAACAGG
+
CCBA@99999*;C@BBDC@BB@BC@B@B?@B=@@:<?77839A9@A@CAA@;8849@@9@@@=@AAAABB<@@@D>BBC=??C>BB>A>A@DED@D@CA@@?@@?AA@@A>>>A>A599=@??@@=AA<ABBB=A@BBAA=>9>=?A<AAAAAAB??9>:88-9@>@@@@@????AC>BB?C@AAA?BBBB@CBB?B@@@=@ABBBBB@BB?C>B?BBBBDHCCCBB>BBAABA6;;CAABB9AABFF>B@@<
@N9IO0:00847:06356
TACGTACTGGGCGAACGTTATTCGGAATCACTGGGCTTAAAGGGTGCGTAGGCGGCTTTCCAGGTCCGGTGTGAAATCTTACGGCTCAACCGTAAAATGGCGCTGGAAACCGGAAGGCTTGAGTGGGCTAGGGGTGTGTGGAACTTCCAGTGGAGCGGTGAAATGTGTTGATATTGGAAGGAACGCCGGTGGCGAAAGCGACACACTGGGGCCTAACTGACGCTGAGGCACGAAAGCTAGGGTAGCGAACGG
+
BBCFCDDDEF>=>>;0/06>:7??6B8;9AABBF>CC9;;7;;2<<A?A??;;;5;AA9B>@@?AA=A>AB<;;A9@BC7:9D7>>AB>@9@AA@A3;;4;BCCD;@@8<9<7@7;;>>9<<ABCE>CC>>>>2>>=AAA?B?BB@E=AA::69A@@=AAAB;:339;6734:A;A6?6:7<6:;:6:6;=8===?6=99==;;;83222&2475/55695;88725-579::;3;78;:9079??E@9:99
@N9IO0:00857:06339
TACAGGGGGGGCGAGCGTTGTTCGGAATTACTGGGCGTAAAGGGTTTGTAGGTGGCTTGTTAAGTCAGACGTGAAATCCCTCAGCTTAACTGGGGAACTGCGTCTGATACTGATGAGCTTGAGTGCAGGAGAGGAACGCGGAATTCCAGGTGTAGCGGTGAAATGCGTAGATATCTGGAGGAACACCGGTGGCGAAGGCGGCGTTCTGGACTGCAACTGACACTGAAAAAACGAAAAGCCAGGGTAGCAAACGG
+
CBBCCDDDDD#BB9:9;:?AD@BB@C?B?AB@@@::;9BC=CD=DC>AA@@900*0=;=@:F0;;CBBCCAABAC>?@@9@??@BB@C?BBCBB;C?BBD@@ACDCBCBBBAA@@B@@@>B@@@BBBBABA@><@,0///)/4<6A4?B?BBBBBCC@CBBA;BB;<<CBBBCAA@B9==9B?BBB@C@BB?BBB@D@BC?BBD@DCC>BBCCBA=@:<;::B9999999$94383&4838:>6<<===;149:
@N9IO0:00858:06311
AACCAGCACCTCAAGTGGTCAGGATGATTATTGGGCCTAAAGCATCCGTAGCTCGTTTTGTAAGTTTTCGGTTAAATCCATGCGCTTAACGTATGGGCTGCCGGGAATACTGCATAACTAGGAAGTGGGAGAGGTAGACGGTACTCGGTAGGAAGGGGTAAAATCCTTTGATCTATTGATGACCACCTGTGGCGAAGGCGGTCTACCAGAACACGTTCGACGGTGAGGGATGAAAGCTGGGGGAGCAAACCGG
+
;6;9CDCEC@BBB?B@@<@BBB?BCCCC@BC@BC=B=9::.;?AAC@CB@AABB?AAA8???<?=>=39:5:?CC>CD?B@A:;:B>A>BBBBBBD>DDCC@CC>C@CCCBBAAACACCCC?B?BBBB;AB::4;A@>:=9=>><<<7<<:04-4<<+55>=/=?073(35955969;99;99.::.9>==2;9@9?:AA>B@@@@19;@=@>@?@<@@@@@78<499(9448;08844444$4:::>/5058
@N9IO0:00823:06361
TACGAAAGGGGGCTAGCGTTGTTCGGAATTACTGGGCGTAAAGCGCACGTAGGCGGCGAGCATAGTCAGGTGTGAAAGCCCCGGGCTCAACCCGGGAACTGCACTTGATACTGGCTTGCTAGAGTTCGGGAGAGGAGAGTGGAATTCCCAGTGTAGAGGTGAAATTCGTAGATATTGGGAAGAACACCAGTGGCGAAGGCGGCTCTCTGGTCCGATACTGACGCTGAGGTGCGAAAGCGTGGGGAGCAAACAG
+
ABB;;:)5:::+<>B>:;:?@@ADFACAC@C@@@D>9::CD<@@BBA;;;CCABB?BBB@@@B@:::??;?AA:::8:?AA5??9:::B?CL?CC>C@C:;;@@@>AA;<;BA?AB=@@@;;;@@@CDD?BCCE@BBCCCC@B>B=AA:ABABAAABC?B@@@:@=AA@@@BB@B7;;8:?AB>BBA>BAAD?ABA5:3:?;?==;8>>5=?8>BDBBBBA88>C@A@9???@@@;AABCCFF9BBBAA9988
@N9IO0:00833:06387
TACGTAGGGTGCGAGCGTTAATCGGAATACTGGGCGTAAAGCGTGCGCAGGCGGTGATGTAAGACAGATGTGAAATCCCCGGGCTTAACCTGGGAACTGCATTTGTGACTGCATCGCTGGAGTGCGGCAGAGGGGGATGGAATTCCGCGTGTAGCAGTGAAATGCGTAGATATGCGGAGGAACACCGATGGCGAAGGCAATCCCCTGGGCCTGCACTGACGCTCATGCACGAAAGCGTGGGGAGCAAACACG
+
BCCCCCCC>:;9BA?@@@8<8AAA>A7;9A@?>8::;=>5><BBBBBA@@=??9@@@@@A@<?>ABBB;;;;;A8@@BB3AA8A@;@;@?ACC;B7:9AACCF@CBBCHCBBBB???BB=??C@@?=@>>>??>?,?A@>B>B@BACBAABCACBBBBBCC>BBBCCCBBAAA?@@>@@5@5?:?69:@C@BCC@G?BA=@@@@2@AA9@<?BB=::9:///8///:::3737(7999999(833<<2=A@?
@N9IO0:00839:06395
TACGTAGGTGGCAAGCGTTGTCCGGATTTATTGGGTTTAAAGGGTGCGTAGGCGGTCCTATAAGTCAGTGCTGAAATATCCCGGCTTAACCGGGAGGGTGGCATTGATACTGCAGGACTTGAGTAAAGTTGAGGTTGGCGGTAATTGACGGATGTAGCGGTGAAATGCTTAGATATCGTCAAGAACACCTATTGCGAAGGCAGCTAACTAAGCTTTAACTGACGCTGAGGCACGAAAGTGTGGGGATCAAACAGG
+
A@A@@00*0<87@=D@@A@BCA>A>@AA;@B;@@:>:1??8A><;ABBBAB=996;C?ABBB7;;B@@@@BBBCA;CA=>A<>:=@+0,0)//)/79/44.499799:@CBDBCB?AA@=AA??;@6;;=00/02,2,25(--(-(-3332883355995:<<<)5555.5<::<655:<=069@??=<==<3<<<<:?;@<@@>>:>>?9>;;;/929????A?@8991897987-78<===?3@@@BC=:;;?
@N9IO0:00856:06393
TACAGAGGGTGCAAGCGTTAATCGGATTTACTGGGCGTAAAGCGTGTGTAGGTGGCTCGCTAAGTCGGTTGTGAAATCCCTGGGCTCAACCTGGGAATTGCAGTCGATACTGATGAGCTCGAGTTCGGTAGAGGGTGACGGAATTCCCGGTGTAGCGGTGAAATGCGTAGATATCGGGAGGAACATCGATGGCGAAGGCAATCACCTGGGCCTGAACTGACACTGTGACACGAAAGCGTGGGTAGCAAACAGG
+
CCD9;9CF=@@A@;@@;96;5@>D?@A;6@BA@B>AAAE@8=A@AEBBBCB?;;7<>@ABCC@CCCC@C?ABCCC>BBD=BAB=CBCB?A>99:5::<:?:A@?>??@AAABBBBBBBCBB9447=B6AAA999+9??=>9==@;@=0=98875:<;3<;;5-;77;>A=>88888:.<;5<38>:::===:=;;8<9CC@BBBB9ABC=B?B??=@BB?BAB99::3339989+37;998(37<78;33372
@N9IO0:00859:06380
TACGTATGGAGCAAGCGTTATCCGGATTTACTGGGTGTAAAGGGTGCGTAGGTGGCAGTGCAAGTCAGATGTGAAAGGCCGGGGCTCAACCCCGGAGCTGCATTTGAAACTGCTCGGCTAGAGTACAGGAGAGGCAGGCGGAATTCCTAGTGTAGCGGTGAAATGCGTAGATATTAGGAGGAACACCAGTGGCGAAGGCGGCCTGCTGGACTGTTACTGACACTGAGGCACGAAAGCGTGGGGAGCAAACAGG
+
CBCCBBBB=:;;;=AACB?CBB?@=@BC<AA@@?:?A@DC0;:-988;?AA?@@6:88BCCDAC:::;;44999:(/,0:>>>-//-7(---&-(-//7445@D=CCD<BABB@A@>BDABABACAAC>BADC?BBE@EC9;8;>A?;<<CBCAC;;5;@AA<;;:AAAABBBB=;;5;@:@>BCB>AAAA>;;;8;9;C@CACCGDDBBBBCC@CCCBAABBCB@@=@AA;;;0;;;;CCC9;;;BA8?;;5
@N9IO0:00859:06385
TACAGAGGTCTCAACCGTTGTTCGGATTCATTGGGCGTAAAGGGTGCGTAGGCGGTCGCGCAAGTCGGATGTGAAATCTCGGGGCTCAACCCCGAAACTGCATTCGATACTGCGTGGCTAGAGTACTGGAGAGGAGACTGGAATTTACGGTGTAGCAGTGAAATGCGTAGATATCGTAAGGAAGACCAGTGGCGAAGGCGAGTCTCTGGACAGTTACTGACGCTGAGGCACGAAGGCCAGGGGAGCAAACGGG
+
HCCABA@7@?CCD@C;;;;;;@CE@CC<BBB9B=6ADABB<BC=@@@BAAA?AA=A@@@BBB?CCCC@C:<:CJI?BBACCDD:AAAC@CFD9BB>7B@@@A?7@C@@@AAAABAC@CAAA?=8BDDD6=BCB=::9??>9A:??:?BB?DAA888<;=9AA:?>ABAAABBBB987D>B?A=>>>:??;?:>=>4:2::;=AA>=>A=DAABB?BDA@:;:;<;CC>A;;;@9@9A=AAAA7;;;CF?CEC>
@N9IO0:00859:06397
CACGGGGGGAGCAAACGGTTGTTCGGAATCACTGGGCGTAAAGGGCGCGTAGGCGGCCTCGTAAGTGGTGTGTGAAATGTCCTGGCTCAACCAGGGAATTGCGCTCCAAACTGCGAGGCTTGAGGGCAGTAGAGGAAGCTGGAATTCCAGGTGTAGCGGTGAAATGACGTAGATATCTGGAGGAACACCGTTGGCGAAGGCGAGCTTCTGGGCTGTCTCTGACGCTGAGGCGCGAAAGCTGGGGGAGCAAACAGG
+
CC;;;;;;%599>9055.58>>;F@<@9A?BBCCC=@@@C@8DD=996>>B@>::5;5@?BBG@CAB?BCAAA877*773318=8????@C?BBB;A=A034339;5@@700//66<5==:=999,9>987A??8?=9::B@D?B?A;??9?;;>9662575;38789<==<=>>888@===;?<@AC@BB@B@CEJ?C@BBBABB?AABB<BCBCAB@@@CBCBBBBB?BAD;::8;BCDDHD5CCBBB=BAA?
@N9IO0:00864:05791
TACAGAGGGTGCGAGCGTTAATCGGAATTACTGGGCGTAAAGCGCGCGTAGGTGGCTTGTTAAGTCGGTTGTGAAAGCCCTGGGCTTAACCTGGGAATTGCATTCGATACTGGCAGGCTAGAGTGTGGTAGAGGGAAGTGGAATTCCCGGTGTAGCGGTGAAATGCGTAGATATCGGGAGGAACACCAGTGGCGAAGGCGGCTTCCTGGACCAACACTGACACTGAGGTGCGAAAGCGTGGGGAGCAAACAG
+
BBB:;;AB<@BCACA?;;5;9@=>7<?C@A@ACC>A@@CD<@@BBCBBABB?BB=AA=AC?B@CCCC?B@BBBBB>CCF?BBB=@?<@=A>ACF>C@C:;;AA@BBBBBAAB>:::<@B;;;BBCCD=@@>:::0;;@AA>C7;5;B;B?AA@BBAA>A?A>3959A99;CCC@>=9)55.5.94449:=@=ABA=B?:919:5:.59=?A6B>B@BB@@@<955==056;B==4@999444&4445;0955
@N9IO0:00870:05801
TACGTAGGTGGCAAGCGTTGTCCGGATTTATTGGGTTTAAAGGGTGCGTAGGTGGTTTTTTAAGTCAGTGGTGAAATACGGCAGCTCAACTGTCGAGGTGCCATTGATACTGGGAGACTTGAGTACTGATGAGGTAGGCGGAATGGACGGTGTAGCGGTGAAATGCTTAGAGATCGTCCAGAACACCGATAGCGAAGGCAGCTTACTAAGGAGTAACTGACACTGAGGCACGAAAGTGTGGGGATCAAACAGG
+
CBCCC>><9:4;C=A@@@>ABC=B<::909>9D?6B=6;;3>>4569?>>?;;;5;?A?A'98;@BA99;@BCGG?AABCAB;;;CBB?B@A@BCBB>A@@=@B@CABAAABC@CBBBC?BBBBBBBBCAAA@<@AA>BB?C???:>:A>AAAA@?@=@CCD@BBBB@CBCCCB>>?D;A@@<ABB?BCDBB@@A<A<@BB;;2;@>>291:AAC=@ABABBB;<;B=@>A;;;7;AACBCC9BBBCC=;;;>
@N9IO0:00880:05785
TACGTAGGGTGCGAGCGTTAATCGGAATACTGGGCGTAAAGCGTGCGCAGGTGGCGTCGCAAGTCAGGCGTGAAATCCCCGGGCTTAACCTGGGAATTGCGCTTGAAACTACGATGCTGGAGTGCGGCAGAGGGAGGTGGAATTCCACGTGTAGCGGTGAAATGCGTAGAGATGTGGAGGAACACCGATGGCGAAGGCAGCCTCCTGGGTCGACACTGACGCTCATGCACGAAAGCGTGGGGAGCAACAGG
+
BCACBBBF?;;;A//0//)/7;::6B7;5:?<@9@C;;;)988:>@AAAC??@=?BAAAA@7;933;2@>@AAA;;:::-:@544055:7?AA=A?C?A?;=:6:::29AA?93388896;;333848;888=377.33186;-3-383333::33/3:==5<<<=<:996///-6(//)/(/772>@BC@CCC@C@>;;@?@@9999)5<>>;;><><0//9999@BCB;55)4=@;000&////)///5
@N9IO0:00881:05762
TACGTAGGATCCAAGCATTATCCGGAATTACTGGGCGTAAAGAGTTGCGTAGGTGGCATCGTAAGCAAGGTATGAAATCGTGTGGCTCAACCATACGGCTATGCTTTGAACTGCGAAGCTAGAGCATGAGAGGGGTAACTGGAATTACTAGTGTAGGAGTGAAATCCGTAGATATTAGTAGGAACACCGATAGCGTAGGCAGGTTACTGGCTCATTGCTGACACTCAGGCACGAAAGCGTGGGGAGCGAACGG
+
:<BCCBC?A@@=@6;;A@:?@A=@>A@B?BCBBB<BBBBC6::;;5;;AADC?CD@BCBBBBB@CCC?C?BB?@>C<?9:9?@@?CCCB?B@ADDCC?BA??=999.9@<>:;;BB>AAAAA@@@A;;;A@@A@8@C@CDC?B?B>AACA;;;C;;5<;ABBB<AA000AAABCC?CBBBB>B>BAB>B;;;BBAB@@=AAC@C@@A@@>AA;::8::@@?>9997881:@<<==244999:;/;;;<>0448
@N9IO0:00884:05782
TACAGAGGGTGCAAGCGTTAATCGGAATTACTGGGCGTAAAGGGCGCGTAGGCGGCCTTCTAAGTCAGACGTGAAATCCCCAGGCTTAACTTGGGAACTGCGTCTGATACTGGAGGGCTCGAGTGCGGGAGAGGGATGTGGAATTCCAGGTGTAGCGGTGAAATGCGTAGATATCTGGAGGAACACCGGTGGCGAAGGCGGCATCCTGGACCGACACTGACGCTGAGGCGCGAAAGCTAGGGGAGCAAAC
+
CBC@@@CC=AA@?>@DBB?B@BBA692:9B@?AA;?B;;606=2@@@9;::4:;4<?E=BBD@BBCAAA@@===908>88+8:5::7A7;A8DC:@=A;::?A:98=99=??=AAB=BBBBBBAAABB>BCDCH>CAB@B?B=@=@=@@=AAAA<;;?C@AA<@@@@BCBBBB;;<;?B@=B=ABB?C?BC:@??>??BB?B@@@==>;=>9=>>>???@@A@==AA<??B:;;6:<<>@AA8A@@??68
@N9IO0:00891:05767
TACGGAGGGTGCAAGCGTTGTTCGGAATTACTGGGCGTAAAGCGCGTGTAGGCGGCCGATTAAGTCTGGTGTGAAAGCCCGGGGCTCACCCCCGGAAGTGCGCCTGGAAACTGGTCGGCTAGAGTATGGGAGAGGAAAGTGGAATTCCCGGTGTAGCGGTGAAATGCGTAGATATCGGGAGGAACACCAGCGGCGAAGGCGGCTTTCTGGACCAATACTGACGCTGAGACGCGAAAGCGTGGGGAGCAAAACAG
+
BB95.555)5559.9444.4:8<<7>7>39>:::4:>:<=066<@@;@AA<<<<)0)///393:==AB@B@@@DC<@?B<BDD6A9:37888'84979888//(//49:/8/3,333,333338>BBBD>989B>AC:?8837.3/57.7(..36:9959;;=022255555579222'22.7287:4:8884;;846375.222'2;=9==8<5::=8667775;<;;;;;:::.7:77777*78:776-279
@N9IO0:00894:05771
TACGGAGGGTGCAAGCGTTGTTCGGAATCACTGGGCGTAAAGGGCGTGTAGGCGGTCCGCTAAGTCTGATGTGAAAGCCCGGGGCTCACCCCCGGAAGGGCATTGGAAACTGGTGGACTCGAGTCCCGGAGAGGAAGGTGGAATTCCTGGTGTAGCGGTGAAATGCGTAGATATCAGGAGGAATACCGGTGGCGAAGGCGGCCTTCTGGACGGTGACTGACGCTGGAGAACGCGAAAGCGTGGGGAGCAAACAGG
+
CABC@CBB=AA@A=@@@@ACDADD@D@CCBCBBA<@ABBD=BB>CB<@B<;7;@<BB?BBB?=ABBBGEA@@BBB=BBC;@@@3@?@?=>>>*<;<??C7CDD?C@CD<A@B?@@;@>?@ABABBC=B?B;;:6:598@@<B<?>??CB@DDDICCB>BAAC=:::BA@ABA;;;CC=???C=:::;?8?A<>AA6:59@:=29299A;>??499944444998617//)//-68;/8000666*778:<55997
@N9IO0:00894:05788
GACGAAGGGGGCGAGCGTTGTTCGGAATCACTGGGCGTAAAGGGCGCGTAGGCGGCGCGACCAGTCAGGCGTGAAAGCCCCAAGCTCAACTTGGGAAATGCGCTTGATACTGTCGTGCTAGAGAGCGGGAGAGGATGGTGGAATTCCCAGTGTAGAGGTGAAATTCGTAGATATTGGGAAGAACACCGGTGGCGAAGGCGGCCATCTGGACCGTTTCTGACGCTGAGGCGCGAAAGCGTGGGGAGCAAACAGG
+
A@=00+0999*:<<@BBC@BB@BB?B>BCCCBBE@;;;FD>HE=A@@?@@@?AB?CAAA??<?A@BCC>AABBBD0;;;;.;5;;@@D?CCABB=BB>CABBAA<ACBBBBAA;;;@AABAAAAAAAA=AADC@ECC@BB?A=A>BA:A@A@@@;;:.4<==5>@ABBBBA@AA=AA6;69<7:?C?C?@?<?BB?B<AA@B7@<<<<8=B:>>B785=>>BCB@@@=??@;;;0;;ACCED8@@BCG=BBC>
@N9IO0:00896:05774
TACAGAGGTGGCAAGCGTTGCTCGGTATCACTGGGCTTAAAGGGCGCGTAGGCGGTGCGGTACGGTTTCGGTGAAATCCCTCGGCCCAACCGAGGAACAGCCGGAGCTACGGCCACACTAGACGGCATCAGGGGACAGTGGAACTCCCGGTGGAGCGGTGAAATGCGTAGATATCGGGAGGAACGCCGGTGGCGAAAGCGACTGTCTGGGGTGCCTGTGACGCTGAGGCGCGAAAGCCAGGGGATCAAACGGG
+
BBB;9;<8<B?BC9;<??9=<<;?7;?;@BCBBB9AA5;;0;;9?ABBA@@=@A=ABBB><96<9>>8CB:CCCD:?:909:949<09.4.49:8=7;<><8<459?>?@B@C?BBBA@:;;;;4;>:99BCC4AA99492929ABB=B?CC>@@@C?AAAB=ABBC;;;AAAB<<;09;9A9@@>=?=>?<;;;:09BB@BBBBCCBCB7CAB=ACCBBBBBA<;;=A@AA?B.9924444&49=?C<??@6
@N9IO0:00865:05837
AACGTAGGACGCGAGCGTTATCCGGAGTTACTGGGCGTAAAGGGCGTGCAGGCGGGAGCGGAAGTCATGCGTGAAAGCCTTCGGCTCAACCGGGGGAGGTCGCGTGATACTCCGCTTCTGGAGGGCGCTAGAGGGACACGGAATTCCGGGTGTAGTGGTGAAATGCGTAGAGATCCGGAGGAACACCAGTGGCGCAGGCGGTGTTCTGGGGCGCACCTGACGCTGAGACGCGAAAGCATGGGGAGCGAACGGG
+
:-9<<597;@@@@>@>BB>@AA>B?@@?=ABBCG>CCEDD?CC?BBBBBDB?;9;8;ABC:B@BBCCCDBBA@A@<BA?B:CE:>BBB:B9CBBB2;:5:CA@A<ABBBCBB?BBC?BBC@BB@;@C?@@AAAC>BA@@??B=C=A;??9::;99CB??ABB<??CBAAAC@>@?3>3=:393:@A>A;69@CCCBA>@@<@AC=>9999-999@B;@;9:BA==?A@::8??>-7:?;;;;.;@@AA?BBC;
@N9IO0:00872:05819
TACGAGGGGTGCAAGCGTTATTCGGAATTACTGGGCGTAAAGGGTGTGTAGGTGGTGTATTAAGTCTGTTGTTAAATCTCCTGGCCTAACCGGGAAATCGCAATGGAAACTAGTATGCTAGAGTGTGAGAGAGAGAAGTGGAATTCTCGGAGTAGCGGTAAAAATGCGTAGATATCGAGAGGAACACCGATGGCGAAAGCAGCTTCTTGGCTCACTACTGACACTGAAACACGAAAAGCGTGGGGAGCAAACAGG
+
CCCCB@@@7;;;C>ABBB?BC???>?@C@BCCCC99;9;;0;<2<@CCAAA@CC?BBCCC?C<@?ABB@<@@=@@:?@?@=@A>A9@A7B4>>7?A9BABBB?AC?BA=A@???>?AAAABBBBBBBBBBAAA>>?<???;??C;??BB?AAAA?>>;78552$58==?>>>>@===AA>>;>>?>A5<;88/58>=5<<=;22,5549499;>=888=:;9:875;6/6==8855&6<;>AAA5>;;6=1;:;6
@N9IO0:00872:05851
TACGAAGGGGGCTAGCGTTGCTCGGAATCACTGGGCGTAAAGGGTGCGTAGGCGGGATCTTAAGTCAGAGGTGAAAGCCTGGAGCTCAACTCCAGAACTGCCTTGATACTGGGATTCTTGAGTTCGGGAGAGGTGAGCGGAACTGCGAGTGTAGAGGTGAAAATTGTAGATATTCGCAAGAACACCAAGTGGCGAAGGCGGAGCTCACTGGCCCGCAGTACCTGAACGCTGAGGCACGAAAGCGTGGGTAGCAAACAGG
+
BBCBB=BABA0AA@@AAB;@@ABB?CGBB@A@@@8?B9;:5;A;?A?????9>?@5=;:;276;=898<B=>@?@0=B;;8-3333345444.44>39949.4.4;;9>>99)//)/0)/9<=249909=@>59:5<::48*/////////////-06,---&-(-----;/0)////)/;644424.4445:::.454@.///6600-6*--(,,--5--(-//(/7798887<<<:::2:9999929?@@:;39565
@N9IO0:00879:05819
TACAGAGGGTGCGAGCGTTAATCGGATTTACTGGGCGTAAAGCGTGTGTAGGTGGCTTCCTAAGTCGGTTGTGAAATCCCTGGGCTCAACCTGGGAATTGCAGTCGATACTGGGAAGCTAGAGTTCGGTAGAGGACGGCGGAATTCCCGGTGTAGCGGTGAAATGCGTAGATATCGGGAGGAACATCGATGGCGAAAGCAACCGTCTGGGCCTGAACTGACACTGTGACACGAAAGCGTGGGGAGCAAACAGG
+
CCDBBBBH?@A@BB?>;;5;2:<>16;C;AC;:;6;B@>@:@@A@@ACBCCBCC@CE@C>BA?A@@@?B79:@@@8@BB=A@A<AAAA?B?<<=7=8<=??AAAABCBBBBCD=B>A?A@B?@A@BB>BBAAB=@@A:>>=A>A?BC>B?BBB@@@B>BBCC;C=@?=><<98::<A:;;6;7;@ABABBC@B;;;6:AB>A?BCCBCG=A>ABC?BABBBAA@@??@?@@99:/9>?ABBB9BA@@@;@@A>
@N9IO0:00884:05846
TACGTAGGGTGCAAGCGTTAATCGGAATACTGGGCGTAAAGCGTGCGCAGGCGGTGATGTAAGACAGTTGTGAAATCCCCGGGCTCAACCTGGGAACTGCATCTGTGACTGCATCGCTGGAGTGCGGCAGAGGGGGATGGAATTCCGCGTGTAGCAGTGAAATGCGTAGATATGCGGAGGAACACCGATGGCGAAGGCAATCCCCTGGGCCTGCACTGACGCTCATGCACGAAAGCGTGGGGAGCAAACAG
+
CCBBBB@A;;;:A>ACBBAE@BBB?B69:9>>A<@@@BB=C?@@B@@@@@<@B?;:38739-7;9:<>=?@@@A:@ABB9BD>;:;B?B>BBF?GDBCCBBCDBBBBBCDCCJCBBBDD?BB;;;C=@@@;;;;;*9>A?C:B:C<;5CB?>?@>==?=@@8879@@AA@@?A@=A=??4?6A:B@CCBB@::36>6//*//::+///(3177?;>77288833257:589::0<:88666&26522'28:
@N9IO0:00886:05831
GACGGAGGGTGCAAGCGTTGTCCGGAATCACTGGGTGTAAAGGGTGTGTAGGCGGGGCTGTAAGTCAGGGGTGAAAGCCCGCGGCTTAACCGTGGAACTGCCTTTGATACTGCAGCTCTTGAGTCCTGGAGAGGTCACTGGAATTCGTGGTGTAGCGGTGAAATGCGTAGATATCACGAGGAACACCGGAGGTGTAGACGGGTGACTGGACAGTGACTGACGCTGAGGCACGAAAGCGTGGGGAGCAAACAGG
+
CCCB@BDF=BCAB@BBBC?BBB@B@B=??ABACC>AA@?@;@C>CCB@?9:49>>>-:;AAB@DCBBDDM:BA@?5@?@0<4=8>98<9?<@AA@C?ABBB@BC=BBAA????@@A;;;@CCCBC@CC?B@:;9;D;;;B=B:@=AB;<7;C@AB=B?CCDD>@@@ABBAAB@A?@?ACC?A>@BA>C?;;4;A@??A;;;0:?;94>5==>AABBBBB@@@:;;95.59;A=>7CBCCCGG;CCCCC>BBB@
@N9IO0:00888:05822
TACGTAGGGTGCAAGCGTTAATCGGAATGACTGGGCGTAAAGGGTGCGCAGGCGGTTTGTTAAGATGGATGTGAAAGCCCCAAGCTCAACTTGGGAATAGCATACATGACTGGCAAGCTAGAATATGGTAGAGGGAGGTGGAATTCCATGTGTAGCAGTGAAATGCGTAGAGATATGGAGGAACACCGATGGCGAAGGCAGCCTCCTGGACCAATATTGACGCTCAGGCACGAAAGCGTGGGGAGCAAACAGG
+
AAACCBBB=;;;A=AABB>B=B>>+0+0::>@BA=BB@@@;@G<A@:5;8@?@@<?=9:@2925BAB@BBBCABB<??==1B=??CCC?BB?BB=A6ABBCCCCCCBBCB;;7;B;@@B;;;?B@AC;@AA9;;/;B>@B=A>A>@;@@@ABAAB>=<;5::,;>>B@CCBB@:;:9.545::A@A>AA::7:BB?C?@@BB?AB@BC?BD;;;:CE@BBBDCBBCC=B@B@@@<@@@@BBB:DBBBD>BCC=
@N9IO0:00898:05818
TACGGAGGGGGCGAGCGTTGTTCGGAATCATTGGGCGTAAAGGGCGCGTAGGCGGCCGATCAAGTCGGATGTGAAATCCCTCGGCTCAACCGAGGAACTGCACTCGATACTGATTGGCTAGAGTCCGGGAGGGGATGGTGGAATTCCCAGTGTAGCGGTGAAATGCGTAGATATTGGGAAGAACACCGGTGGCGAAGGCGGCCATCTGGACCGGCACTGACGCTGAGGCGCGAAAGCCAGGGGAGCGAATGG
+
;<;C@BBBBB2BBBBBBB>BB@BC@FBCC@@?BM>AAABB:@A9?@?@@?><8959?A???A=@@AC=ABB@A@B>CCC<@@B>BBBCBD?AADAFABBCB@@@:;;BBBBBBB<@<?@ABA:;;=AA<AAEE;BBB@BB?B?B=BB;BBBBAAABB?BBBB>BCBB:;;CDBB@CC=B?BC=@@D?C??>9???<??AAAC=?@??@<@@=@;@?>::8?@:984349=@BBC;??789C?3>89332333
@N9IO0:00898:05839
AACGTAGGTACCGAGCGTTATCCGGATTCACTGGGCGTAAAGCGCGTGCAGGTGGTTTGGTAAGTCGGGCATGAAAACTCTTGGCTCAACTGAGAGACGCTGTCCGATACTGTCGAACTTGAGGGTGTGAGAGGGAGGTGGAATTCCGCATGTAGTGGTGAAATGCGTAGATATGCGGAGGAACACCAGTGGCGAAGGCGGCCTCCTGGCACACTCCTGACACTCAGACGCGAAAGCTAGGGGAGCGAACGG
+
B7BBCBB=ABB<A:;:@@@BBB?B@@@>@CCCCC=@@?BB<BBBBCCCBBB@CC?BB=A?BA=AAA?@;@@@E>>>/CCCB?B?@??A>ABCBBBBCBBBBB;<7;BBAB???B;A>AA>?AAB=AA@>?>AAC=@@?BB>B@B?B>@@?899ABAB=@CAD>CC=@?AAAAAB@@?@CC@B?BBB=A@BD?A@@;>5:@8A=BB>BB@CC:::@A=@@@@@CBBBBBA@>;;;0;;>>ABB8BB@;;5;BA
@N9IO0:00900:05833
TACGGAGGGTGCGAGCGTTATCCGGAATTACTGGGTTTAAAGGGTGCGTAGGCGGCTTTGTAAGTCAGGAGTGAAAGTTTGCAGCTCAACTGTAAAATTGCTTCTGATACTGCAAGGCTAGAATCAGGATGAGGTCAGCGGAATGTGGCATGTAGCGGTGAAATGCATAGATATGCCATAGAACACCAATTGCGAAGGCAGCTGGCTAGACCTGTATTGACGCTGAGGCACGAAAAGCGTGGGGAGCGAACAGG
+
BDBD?DBD>;;;BABACC;=<<;>;D<C:BCDCD8@?0;9,4<29:ACA?@@BB?BCC>CBA>AAABA<?:::B=5=@B:?A???A@A;B>;9837&3,33A=AAAAADBBABC<@=@?<<>9BBB>9B;66?7@CBBBC?B@BBA@=@B;;;96=B?B<@=6966=>;;<CB?;?1659::495/)/)/)//7727298;?CD@C==<<<7;;AA?8<<@@@::::38833444&9:<?@@A6CBABC<??;:
@N9IO0:00905:05853
CACGTAGGGGGCGAGCGTTGTCCGGATTTATTGGGCGTAAAGAGCTCGTAGGCGGCTCAGTAAGTCGGGTGTGAAATTTCAGGGCTCAACCCTGAAACGCCACCCGATACTGCTGTGGCTAGAGTCCGGTAGGGGAGCGTGGAATTCCTGGTGTAGCGGTGAAATGCGCAGATATCAGGAGGAACACCAGCGGCGAAGGCGGCGCTCTGGGCCGGAACTGACGCTGAGGAGCGAAAGCATGGGTAGCGAACAGG
+
6B@@BBBBBB2BBBCBCC@BCC@C<A@@;@D=@@=?A@CD=BAAAA;:9::3::6;AABBCC?BBGEE>@@@BBC=BC=BBBB>BADDFIK>CBCB9@;;5:=<4:?@CCABB;;<A?C@BBB=?;5;6?;;;;.;@@CBC?B?A<@<:;7@AAA@B<8;@;;5;;;<888BBC?=?B??@?B8@@@;>?@?7AFC?C>@?;A@@@@>??6@.9499A>999CB@<;;?A@@ACC=C@@:::.;@@@AA?;9:=
@N9IO0:00888:05892
TACGGAGGGTGCAAGCGTTATCCGGATTCACTGGGTTTAAAGGGTGCGTAGGTGGCTTTGTAAGTCAGTGGTGAAATCTTAGAGCTTAACTCTAAAACTGCCATTGATACTGCTTAGCTTGAATCAAGTTGAGGTGGATGGAATATTACATGTAGCGGTGAAATGCTTAGATATGTAATAGAACACCGATTGCGAAGGCAGTTCACTAAGCTTGTATTGACACTGAGGCACGAAAGCGTGGGGATCAAACAGG
+
@@99499645BBD?CDBB?@@@;A=;;2:>?@>A0;;0:@8DA>BCBC>BCBAA?@DL@FCC@BBCBDCB@BBBB=@?:7:?>>:<1968===AB<6@???9::?BBBAA@@==::::>?AC>A@A6;;6;@@?@@=@AA?B?BCB@BBCBC@?A;;5;@@A9AAAA>ACBBAAABB?A@;;7;@C<@@A<000=+0+0=>@9AACCD@BBC?AA@A<@?@@@@@;;6;ABCAB<@AA;;;;.;;;@B;;;;<
@N9IO0:00894:05871
TACGGAGGGAGCTAGCGTTGTTCGGAATTACTGGGCGTAAAGCGCGCGTAGGCGGCTTTGTAAGTTAGAGGTGAAAGCCCGGGGCTCAACCCCGGAACTGCCTTTAAGACTGCATCGCTAGAATCCGGGAGAGGTGAGTGGAATTCCGAGTGTAGAGGTGAAATTCGTAGATATTCGGAAGAACACCAGTGGCGAAGGCGGCTCACTGGACCGGTATTGACGCTGAGGTGCGAAAGCGTGGGGAGCAAACAGG
+
CGCHABBC<;:;AABADD@BB?A@>@:C:CAA@A<@;BA>6B::9A::9A?:8929<=7BC>8BB5>=BA>A???7=B>6C==/==AB>BCD:D?B?BBB;>BC6C?B><8>>?<?8?@@@A7==58>6BBB<7=8444=6;6;/3/3;=AABB@:@/339;/84337=??>>?9?@9=9??9???>?;;;8=>>:>;>@=;;;>;;;:>AAF@CBB<???B@A????==>:::,9=>BABB9ABB@@;@@@<
@N9IO0:00901:05862
TACGAAGGGTGCAAGCGTTAATCGGAATTACTGGGCGTAAAGCGCGCGTAGGTGGTTCAGCAAGTTGGATGTGAAAGCCCCGGGCTCAACCTGGGAACTGCATCCAAAACTACTGAGCTAGAGTACGGTAGAGGGTGGTGGAATTTCCTGTGTAGCGGTGAAAATGCGTAGATATAGGAAGGAACACCAGTGGCGAAGGCGACCACCTGGACTGATACTGACACTGAGGTGCGAAAGCGTGGGGAGCAAACAGG
+
CCD999;F>BB@A?@;;;=@<@@@2;5<099:9C=;;;CC<B@AAB;<;ADACC@C@BBBCB?AA?A7;;AAACD<AA@A3?@9@??C=A=AAA;A6:9=?>@A@DCD:BBAA:8939??ABAA@@B?>>>A@@8??900*0<>@9A<A@@@>>>?@:9:9:9&99;;;@=?;99A?@F?B?C@BBB<@@A@=A@=;?=@@@A>A@=AC????@@@?999;;@@@ABA?@@@;;;0;99;ACD8@@CBC=@@A@
@N9IO0:00902:05895
TACGAAGGGGGCTAGCGTTGTTCGGAATTACTGGGCGTAAAGGGCGCGTAGGCGCCTTGTTAGTCGAGTGTGAAAGCCCTGGGCTTAACCCGGGAAGCGCGCTTGATACTGCAGGGCTTGAGTGTGGGAGAGGTTGGTGGAATTCCCAGTGTAGAGGTGAAATTCGTAGATATTGGGAAGAACACCGGTGGCGAAGGCGACCAACTGGACCACAACTGACGCTGAGGCGCGAAAGCGTGGGGAGCAAACAGG
+
BBC;:7;ECE5CCDCBBA@CC@BC?DAC@BABAF>9:9CD7:;::BBAA@?<99;?A?AB?@@@@@<;;;CBBC:::A9???0::8?;<;3;;38(---5;:=:====@>@A@AA;AB?@@@A;;;B<AAA@>A?A?AE?B?B?CD89:AAAA?>>?BBCD>C@BA>>???>>9=>*0)/>9=>C;;7;?<AAA>A?AAAD8:8:CC=BB>BAC=@?CA@@??:::;?DB;::/98?ACED8@@CBD<BBB>
@N9IO0:00903:05909
TACAGAGGGTGCGAGCGTTAATCGGAATTACTGGGCGTAAAGCGCACGTAGGTGGTTCTGTAAGTCGGATGTGAAAGCCCCGGGCTTAACCTGGGAATGGCATTCGAGACTGCAGTGCTGGAGTATGGGAGAGGGAAGCGGAATTTCCGGTGTAGCGGTGAAATGCGTAGATATCGGAAGGAACATCAGTGGCGAAAGCGGCTTCCTGGCCCAATACTGACACTCATGTGCGAAAGCGTGGGGAGCAAACAGG
+
<::;;;DM?AAAGDC@@@?B6;;A>B5:.5?<;;6;;;CC8;;@@@;;;AC?CC?C?CBCCC?@@AA@C;;;CCE8;;AB7BD<@@?B6;7:<<2<7;?8@<@<?@:@ABBCA?@@AABD>@@@:::@9@A9::59;=@?18299-8-7-7<<>:?B>BCDD>AAABCBAA@@;;;>?9>9>:??7899993899:)494./93:4//,/;3;7=>;;;;959<;;>996<977.7///999+:;;;;/5557
@N9IO0:00907:05887
TACAGAGGGTGCAAGCGTTAATCGGATTTACTGGGCGTAAAGCGTGAGTAGGTGGCTCGCTAAGTCGGTTGTGAAATCCCTGGGCTCAACCTGGGAATTGCAGTCGATACTGGCAAGCTAGAGTTCGGTAGAGGGTGGCGGAATTCCCGGTGTAGCGGTGAAATGCGTAGATATCGGGAGGAACATCGATGGCGAAGGCAACCACCTGGGCCTGAACTGACACTGAGACACGAAAGCGTGGGTAGCAAACAGG
+
CDCCBBBD?9;:G?B9;9?A>@;;5;;5)5;AAC=A;AB>5B:;;DA=BBA?AB?CBCCFBB@BCBB?B8;;CBD>CCC=CCC=BBBB@C<?@C=B=A>AAAB@BBBBBBA@=>=8>?@@C?@@>BC@@@@@@@8?D?AA>@?C7==5=?BBAAA@@4??>90=A>><<<<;;;=<<1;;5<.<?@@@@@@?BAB=?>?F@C@BA?>>>7==@;;8;BBBCCDD;;:?@?A@@@9>=>:9939?ACBB;BBB@
@N9IO0:00867:05957
TACAGAGGGGGCAAGCGTTGTCCGGATTGACTGGGCGTAAAGCGCGCGTAGGTGGCACGGCAGGTGCGCTGTGAAAGCGGCCCGCTCAACGGGCCGAGGCCAGTGCAAACGGCCGCGCTCGAGCCATGCAGAGGTCCGTGGAAGTGCCGGTGTAGTGGTGAAATGCGTAGAGATCGGCAGGAACACCCATGGGGAAGCCAGGCGGACTGGGCATGTGCTGACACTGAGGCGCGACAGCGTGGGGAGCGAACCGG
+
BBCBBBBDDD2DD?B@@A@AAC@C?AA=@@@BAC=:;:CI?CCIBBBCDCC@BB>A?;;8<A?8BB:9;BCBBBB<@@?5;;0<@?AB?BBC>C=?@B@F?BAABBAA<@@<@@B:;;@@@::;?DDCBCAAA=@@=@AA;@;?AA@?B????BCBB?BA@@;@?==::999;;;=;>@@>?=??AB>BBBCC9>7995//*/>;>BBBB;?;=9799;;;;AAA:771::;CBBBBBBBCFD;A>@<<+0+0;
@N9IO0:00884:05941
TACGAAGGTGGCAAGCGTTGTTCGGATTTACTGGGCGTACAGGGAGCGTAGGCGGTTTGGTAAGCCCTCCGTGAAATCTTCGGGCTCAACCCGGAAAGTTCAGAGGGGACTGCCAGGCTAGAGGACGGGAGAGGAGCGCGGAATTCCCGGTGTAGCGGTGAAATGCGTAGAGATCGGGAGGAAGGCCGGTGGCGAAGGCGGCGCTCTGGAACGTTTCTGACGCTGAGGCTCGAAAGCGTGGGGAGCAAACAGG
+
BBB;;4;@BB@CD@CAA@>???AA?BAA:>>>>=6:;:CCDCC?99:CCBC@BB?BE>C@BB?CCD=AB@CBBBF?CCC?BBB<ABAB?BD=B@BB=BE@CCABBCC7CA<998<<6@@>@BB>BCDC=BBCB?BA@@@A?A<@=@B?B@BBA;;;@@CCCD<@ABCCA:9:???BD>CE@C@C@C@C?CB=ABB@CACC@CCBBBBD?B?A;;;0;AABDCDBC;;5;@@;;;0;?@@ABA3B@BAA9A;;;
@N9IO0:00884:05954
AACGTAGGAGGCGAGCGTTATCCGGATTTACTGGGCGTAAAGCGCGTGCAGGCGGTGTTGTAAGTCGTGCGTGAAAGCTCCCACGGCTCAACCGGGAGAGGTCGTGCGAAACTACAACACTAGAGTCAGACAGAGGCAAGTAGAATTCCGGGTGTAGTGGTGAAATGCGTAGAGATCCGGAGGAATACCAGTGGCGAAGGCGACTTGCTGGGTCTGCACTGACGCTCAGACGCGAAAGCATGGGGAGCGAACGGG
+
=0>9=>A=;94;@;9;CC@BBB=A=9990;@@AB=;;;CC=CFDABBA>@@;00,0>@:@?E>A@@@?@BA@AAA9@;;:>6000://4<9;6:;2////389666:::808:@9;4:@>@@B@=B@@;9:7<00)/949><99.45:5><8>?BDCBB?CDLD<AA;99B@@:90/)/3//)/)//95/55;599;.405@@CC@CCBAB<CCCCBCCC<;<A@998@@>>>>@=4>955;;;6<C???<@@@6
@N9IO0:00901:05913
TACGAAGGGTGCGAGCGTTAATCGGAATTACTGGGCGTAAAGAGCACGTAGGCGGTTTGATAAGCGGAATGTGAAATCCCCGGGCTTAACCTGGGAACTGCATTCCGAACTGTCAGGCTAGAGTATGATAGAGGTGAGCGGAATTTCCTGTGTAGCGGTGAAATGCGTAGATATAGGAAGGAACATCAGTTGCGAAGGCGGCTCACTGGATCAATACTGACGCTGAGGTGCGAAAGCGTGGGTAGCGAACAGG
+
CBCBC@CM@AA@BBC@;@:=7;AC;C@C@BBCAB<;9;C>6;;ACC5;;B@?;:29<5BADC>A<A?@<0/0::A9?BBB9BF;@@8:8;?BAB<B8A:9:@@=@>AB>@???B??;?AAA9:;B@@@BAAAB>AA@@;;5;=A@9@=BBBECCCBA9@:99.948>?BBCCCCBB?B?B@B@CBCBCBC?A@CC@BGCC@BCDBCCF@ECCC@CCHBABABB@<<<8;;;:9B8????BB=CBCCAA=;;;<
@N9IO0:00871:05995
TACGTAGGTGGCAAGCGTTGTCCGGATTTATTGGGTTTAAAGGGTGCGTAGGCGGTCTGTTAAGTCAGTGGTGAAATACGGCAGCTCAACTGTCGAGGTGCCATTGATACTGGCGGACTTGAGTACTGATGAGGTAGGCGGAATGGACGGTGTAGCGGATGAAATGCTTAGATATCGTCCAGAACACCGATAGCGAAGGCAGCTTACTAAGGAGTAACTGACGCTGAGGCACGAAAAGTGTGGGGAGCAAACAGG
+
CCCCBBC?@@=@C<>@@@=@CC?C@BBB=BC@CC?CG=BA:AA9;;;AACCABB@;::BB=A=BA99;@@5;;;?8?ABB>CBBCBBB?BA@@ACA@=AAC?CD@ABACCDA<00-000:=0:::98??<<73,333,3;6=488488?8===?977,3333;183338<>77333339133317773::30/8//(/157:994////(/4965828=>>?;;:;;:6;:89988&7837333&3337;3<??<
@N9IO0:00873:05980
TACGGAGGGTGCGAGCGTTGTTCGGATTTATTGGGCGTAAAGCGCGTGTAGGCGGTTTTATAAGTCTGATGTGGAAGATTAGGGCCTAACCCTAAAATTGCCTTGGAAACTGCATCACTTGAGTCAGCGAGGGGATGGCGGAATTCCAGGTGTAGCGGTGAAATGCGTAGATATCTGGAGGAAGGCCGGTGGCGAAGGCGGCCATCTGGCGCTGAACTGACGCTGAGGCGCGAAAGCGTGGGGAGCAAACAGG
+
CCCC@DCD=;:9BAA@B@9B<;C>:CD>7CC@CC?AA;;;7:=>BCBBAC@?@A.;55&5BB>B@A@A;@?BG:?:ABA@BBG9;25B<BB;;;;;.;5;;;B@D@EE?DCABBBBBCC7;:;;@:::AAAAA9AAA?BC@C?B?B?BB?BCAAA??6>@@@<?>?ABB@ABB???C?BB?B>A=?;@=??:?99589>=2:588?>?=A@>>>D:>;888<@A>8718==?BD;B@A@CBB2?@888+9@A>
@N9IO0:00877:05977
TACGGGGGGGTGCAAACGTTGCTCGGAATTATTGGGCGTAAAGCGCACGTAGGCGGTCTCGTAAGTCGGGTGTGAAAGCCCCAGGCTCAACCTGGGAAGTGCACTCGAAACTGCTAGGCTTGAGTACGGAAGAGGGTCTCGGAATTCCCGGTGTAGAGGTGAAATTCGTAGATATCGGGAGGAACACCAGTGGCGAAGGCGGAGACCTGGGCCGATACTGACGCTGAGGTGCGAAAAGCGTGGGGAGCAAACAGG
+
>>99:::::"4:><G<;9;69@ABC@DAG@BB=@@;@BACC?BBBCC@A@@?<997:@@@@A@=AAAAB<BCBBCC=BBCC;CCACCBB?BACCD>C999CCCBBABCB=B@@?BBB@CC@BBCBCCC@C?CA@@;@ABCC@C@C=A@7:7:BAAA@?=@CBB>B?CDCBB???@@?D>DD?C>AAA>A@??<?BB?C?BB?9::A?BBB>B@BAAAA@@BBBABBCB>?@@;;;;.;?@ABFF:BBBCF>AAB>
@N9IO0:00880:05978
TACGAAGGGGGCTAGCGTTGTTCGGAATTACTGGGCGTAAAGCGCACGTAGGCGGATATTTAAGTCAGGGGTGAAATCCCAGAGCTCAACTCTGGAACTGCCTTTGATACTGGGTATCTCGAGTATGGAAGAGGTGAGTGGAATTCCGAGTGTAGAGGTGAAATTCGTAGATATTCGGAGGAACACCAGTGGCGAAGGCGGCTCACTGGTCCATTACTGACGCTGAGGTGCGAAAGCGTGGGGAGCAAACAGG
+
AAB;;6;BBB2BD;;;CB?AB?BA?B>B>BB@AC=;<;CG9;;@@BABB@@<@B?BAADD<@>@BB@AAA9AABB=AAA;??????AC?AB???=A;??@?@CD<AAA988??8??===988>@ACD@B@BAA?BDBBBD?C@B@B@BBB;;;;BBC@;;;F>D?A@@AAACBB>BB?AA<@6;;@???@B?DDA>A>::6:ABABBB?BB99:7::CBCCAABAAA=BAABAC:?ABBCCC9;;@?C=AAB?
@N9IO0:00881:05993
TACGAAGGGGGCTAGCGTTGTTCGGATTTACTGGGCGTAAAGCGCGTGTAGGCGGGTCGTTAAGTTGGGGGTGGAAATCCCGAGGCTCAACCTCGGAACTGCCTTCAAAACTGGCGACCTGGACTCAAGTAGAGGCAAGTGGAATTGCGAGTGTAGAGGTGAAATTCGTAGATATTCGCAGGAACACCAGTGGCGAAGGCGACTTGCTGGACTTGTAGTGACGCTGAGACGCGAAAGCGTGGGGAGCAAAACAGG
+
BB@:;::@@@+CCBB=AB?CD?CC=@@L=B@@@B<;;;EH?EDAAABBAAA;000+000/:=;:=:;=;:,--*-7/777(---(-/9>6=8C==>=@BCCB?A=????5>><:889C?BB?>@@>?76665//*/:566<7;+/+//<>A=>>@;;:;;9;A7>;>@@@>>>@?5:::88-8197917==<4;::4:4<<=;:5:====;;;7;:??=<<9:;;?>;79?<<=>7=>??@@>/=<7666(/666
@N9IO0:00882:05981
TACGGGGGGGTGCGAGCGTTGTCCGGATTCACTGGGCGTAAAGGGCGCGTAGGCGGCCCGCTCAGTCCGATCTCTAACCCCCGGGCTCACCCCGGGGTCGGGTCGGGGACGGGCGGGCTGGGGCCGGTCGAGGGAAGCGGAATGCCGGGTGTAGTGGTGAAATGCGTAGAGATCCGGCGGAACACCGGTGGCGAAGGCGGCTTCCTGGGCCGGGCCCGACGCTGAGGCGCGAGAGCGCGGGGAGC
+
6<<>@@@@@#?@666=<BA799?7<8==9BCCCDE<A@:94)4;0::>>><;600)/;)/0=;?:;A?95:C@@>>18889'37(73333::/;=>1<<>>8>AAAA555<=6==<2:4444&47<.66>??@7?<>BC8916?@6<>6>>=BBBB@BBBB<>>@@>>><945:7<7<=05.4;;.5.5;5998-3-39433-3498;1@.44(4:1:;<>???:;4;?;;::;:A@;;;;*9@=
@N9IO0:00892:05980
TACGGAGGGTGCGAGCGTTGTCCGGAATCACTGGGCGTAAAGGGCGCGTAGGCGGCGCGAGGAGTCGGGGGTGAAAGTCCGGGGCTCAACCCCGGATCGGCCTTCGATACTCTCGCGCTGGAGCACAGTAGAGGCGGGTGGAATTCCGGGTGTAGCGGTGGAATGCGTAGAGATCCGGAAGAACACCGGTGGCGAAGGCGGCCCGCTGGGCTGTGGCTGACGCTGAGGCGCGACAGCGTGGGGAGCAAACAGG
+
AACE?;;;7;A>AAAAAA=AAC@C@D@CBBBBBB=A@@BB>BC>CBAA@?A=9:8;CBBBC?AA@>>>>?0>@@B<@@C=ABB;BBBC@CCE;C4::;:7;@A?BBBCB???A9;9@@@A<;;;BBCCBBBBB>BBB=BDAC?C@D=??:?BAAABB@FC?B@BB??@A9:::;B>B<@=@B?BBB?B?AA?ACC>B=996:A:ABBCH?BBA;;7;@@AAA@@@;;.9>@?>@AA@@@BAA6@AA@>2=@@=
@N9IO0:00896:05986
TACGGGGGGGGCAAGCGTTGTTCGGAATTACTGGGCGTAAAGGGAGCGTAGGCGGTGCGGCAAGTCTGGTGTGAAATCTCCGGGCTTAACCCGGAGCGGTCATCGGAAACTGCCGTGCTAGAGTGTGGGAGAGGAGAGTGGAATTCCCGGTGTAGCGGTGAAATGCGTAGATATCGGGAGGAACACCAGTGGCGAAGGCGGCTCTCTGGACCACAACTGACGCTGAGGCTCGAAAGCTAGGGGAGCAAAGCAG
+
B@9:::::::";;249=?5<479;5;?B=BCBBB>BA@CC4994:>@>@BC@??<?AAC?BB?B:99A>AAA@?@;::9A>AA8??4953=5=6<:?:6>?@=?;4:7-?><=:==AA==<=;898?A6=;7718::=>@4:18198)78;=<;97<9><>>6;9:>>;77///555.552735;;<@CAA<76/167;;-/.9:<998;=8=8808==:;;==<<>=>>=;;;-88<::;;/76==;,--77
@N9IO0:00903:05963
TACGTAGGGTGCAGGCGTTAATCGGAATTACTGGGCGTAAAGCGTGCGCAGGCGGCTCCTTAAGTCAGATGTGAAAGCCCCGGGCTTAACCTGGGAACTGCGTTTGAAACTGGGGAGCTGGAGTGTGGAAGAGGGGGTGGAATTCCAGGTGTAGCAGGTGAAATGCGTAGAGATCTGGAGGAACACCGATGGCGAAGGCAGCCCCCTGGGCTAACACTGACGCTCCATGCACGAAAGCGTGGGGAGCAAACAGG
+
CDCCDBBB=BBA@@<@?@>A?CBB?A<@9;;BCC>CCBBA<@AA@@?C?00*00+0>>;?<?:==ADABAB?=7;(3:33&3;.886:6:6@@A8<8???=@AA8@@A.83<88.?:59;3528>=>2>2</////(//(.(.(.2694??;8;522,2;==3697:;E;;;>955:5:<7=7;<B?BBBC9BBB?B?BBFDCCC/?>=5=<;5773373737;;5;8978@=CD>B;;8888,8;=CD9>>>;
@N9IO0:00903:06004
TACGTAGGGTGCGAGCGTTAATCGGAATTACTGGGCGTAAAGCGTGCGCAGGCGGCCTCTTAAGACAGGTGTGAAATCCCCGGGCTTAACCTGGGAATGGCGCTTGTGACTGGGGGGCTTGGAGTGCGGAAGAGGGAGATGGAATTCCTGGTGTAGCAGTGAAATGCGTAGAGATCAGGAGGAACACCGATGGCGAAGGCAGTCTCCCTGGGCCAGCACTGACGCTCATGCACGAAAGCGTGGGGAGCAAACAGG
+
CCCCCCCE?;;;C<BB<<8<7;:<8C6;.4?99;6<BACC<A@@@@@BA@?;9939499?7;69?A??<?BBA@C;?A@@8?;3AB5<:;?AAC<A6557@?>>9<<>DCCCCCCC*CC?D?AA???B?B>A9::54@??A>B?A?A=@?=>>??BBABBAAB599=943<=8333;<5:<7<7<??9>959295;5;9>=999949)4:;2>;@999>=;00//9777<>:>49;0:@ABCCC;BBBBK>BBC<
@N9IO0:00904:05990
TACGTAGGGAGCGAGCGTTGTTCGGAATTATTGGGCGTAAAGGGCGTGTAGGCGGTGCGGTAAGTCGGGCGTGAAATCTCCGGGCTTAACTCGGAGGGGTCGTCCGGAACTGCCGTGCTCGAGTGTGGGAGAGGGAAGTGGAATTCCCGGTGTAGCGGTGAAATGCGTAGATATCGGGAGGAACACCTGCGGCGAAGGCGGCTTCCTGGACCACAACTGACGCTAAAGCGCGAAAAGCTAGGGGAGCAAACAGG
+
A@BDBBBB<;:<B;;;CE@CB@CC@C?B>A@@CC>CBCBD=DD=BCCBA@A@CB?BB@?=@@=@AAAB=BBBBBB<@A@A<?@8>>3929AAA8A@@A499@@A>B>A?A????AAAEBBB?AAA@CC<B787?8?:@?A<A293::,939AAABAA=ACCE@?@?BBA==>>???A7AA=@<@AA?BBCC@CBC@C@A@=@B<@=AB?BB6;;C7;<BBBBBBBD>BACB<:::*9<===@@79:;@C:BB@;
@N9IO0:00911:05975
TACGAAGGGTGCAAGCGTTGCTCGGAATTATTGGGCGTAAAGGGTTGGTAGGTGGTCTTGTTTGTCTAAGGTGAAATCCCATGGCTTAACTGTGGAAGTGCCTTAGAAACGGCAAGACTAGAGTCCTAGAGGGGTTTGTGGAATTCCCGGTGTAGCGGTGAAATGCGTAGAGATCGGGAGGAACACCAGCGGCGAAGGCGGCAAACTGGATAGGCACTGACACTCAACAACGAAAGCGTGGGGAGCAAACAGG
+
BCB9;9;@:@@BB9=@@@?BBCDC?C@E@AA>AD>A?@?>6=;-9.97<<C;DC@BA@=;;:/;A@@@?B?AA@C=BBB8A95.8;4928;;44.4.4444395455<1:<05849<?@@@@;;95><===@?2==269@;@1616<4<8=><>6669<<=@6664888444499;>8>>;A:5557<54479540489:066>/66C5=994.5555555;;99;15589=9905555:>>+99555)5<<7
@N9IO0:00866:06012
TACAGAGACTGCAAGCGTTATTCGGATTCACTGGGCGTAAAGGGTGCGCAGGCGGCCAAGTGTGTGAGGCGTGAAAGCCTGGGGCTTAACCCCAGAATTGCACCTCAAACTATTTGGCTAGAGCATTGGAGAGGGTAGCAGAATTCATGGTGTAGCAGTGAAATGCGTAGATATCATGAGGAATACCAGAGGCGAAGGCGGCTACCTGGACAATTGCTGACGCTCAGGCACGAAAGCGTGGGGAGCAAACAGG
+
CCCBBBBBA;;;<7<;BB?BE@BB>@A7:?ABEG=A;AG>4A:5797B@>><00*05@6>?@<<>?><7BBBBBF<;:5BC?=1AB?B@CCC:BBB>C>AAAA=>>:>1;/0/6.3269>;::?AA9?9?@???8;>>???E:@<>>@:3=>>=BCCC@?@B=CAAAAAA@>?>77399:6?7?BB8<<;=8<79347==4<>97/3?6@@B?B@DB;;;B@???@?=?==AAA9AAAAAAA8A@A@?8?==9
@N9IO0:00871:06016
TACGGAGGATGCAAGCGTTATCCGGAATGATTGGGCGTAAAGGGTCTGTAGGTGGTACTGTAAGTCTGCTGTTAAAGAATCACGCTCAACGTGATCAAAGCAGTGGAAACTACAGAACTAGAGTGCGGTAGGGGCAGAAGGAATTCCTGGTGTAGCGGTGAAATGCGTAGATATCAGGAAGAACACCGGTGGCGAAAGCGTTCTGCTAGACCGCAACTGACACTGAGGGACGAAAGCTAGGGGAGCGAATGG
+
CBBC@;:9;>@>B=A966:ABB@C?B;;;CC:DE><69>>6A?6;;;@AAA=;;7;CB@B?@:=?????===<?@8?@<======>>>9<655<<:::4:::;;<9BD>BBBBA??<?@==?@?A@A>AAACC9A@9959?B>BAF@>=588=DCB=6;555-5::=?@>>>>>8==?B:CC<CCB?B?@@;@=@>:?=@A<@@@@AB;;::;;=7??>>:=?B?;88*8888<5<BBA@@@2@9877:888
@N9IO0:00890:06030
TACAGAGGGTGCTAGCGTTAATCGGATTTACTGGGCGTAAAGCGTGTGTAGGCGGTTTGTTAAGTCGGATGTGAAAGCCCTGGGCTCAACCTAGGAATCGCATTCGATACTGGCAGGCTAGAGTACGGTAGAGGGTGGCGGAATTCCGGGTGTAGCGGTGAAATGCGTAGATATCCGGAGGAACACCGATGGCGAAGGCAACCACCTGGGCCTGTACTGACGCTGAGACACGAAAAGCGTGGGGAGCAAACAGG
+
BCCCDCCC>BBBCCCBBC?A?A@B=BCC>CBCCE>@@@BB<BBB@AACCCCACC@CG=BBAC@CB@@<@BBBAAC<@@@4:<>6==>B:=9===9<8<<=>?>8<8??B???80//5;;;:::::::488:<==6<B6==4<>A:@7><7>::CCCC@CCBB>ABB;;9BC@9;;5;5;;.97AAA?@AAD=A?A6:5;A?B?CC@BBC>B?BA:;;;;;?@ABACB@@@@;;;;-;;?=<<<-77<<;5;:93
@N9IO0:00890:06034
TACGTAGGTGGCAAGCGTTGTCCGGATTTATTGGGTTTAAAGGGTGCGTAGGCGCCCTGTAAGTCAGTGCTGAAATATCCCGGCTTAACCGGGAGGGTGGCATTGATACTGCAGGGCTTGAGTACAGATGAAGTAGGCGGAATTGACGGTGTAGCGGTGAAATGCATAGATATCGTCAAGAACACCGATAGCGAAGGCAGCTTACTAAGCTGTAACTGACGCTGAGGCACGAAAAGTGTGGGGATCAAACAGG
+
?AABB994:;5;?8>@@@>A?B<A;9:909>8B>6>>6;;3;@6569?>>>=@ABC>BBBB:<;BBCBBBBA@A;:;;AB9A=;;5;38.44(444(44.4375?933;@0///:1784:55:BA@?@@@?:@?@@;BB?B?B89;BB>BCBDC@@=@CAA=BBBBBBBB;;<<<;CB>;;5;@A5;;>;::::4920/0//5:://)/77755.5554:::44455:::5555&55;999909;9;=46662
@N9IO0:00905:06043
TACGGAGGGTGCAAGCGTTATCCGGATTCACTGGGTTTAAAGGGTGCGTAGGTGGGTCAGTAAGTCAGTGGTGAAATCTCTGGGCTCAACCCGGAAACTGCCATTGATACTATTGGTCTTGAATATTGTGGAGGTTAGCGGAATATGTCATGTAGCGGTGAAATGCTTAGATATGACATAGAACACCAATTGCGAAAGGCAGCTGGCTACACAAATATTGACACTGAGGCACGAAAGCGTGGGGATCAAACAGG
+
ECCC?99:6;@@B?CBAA?BCB?B?AA>@@@ABB=BB=BC=BB>BCCCDBB@CCC>BCCCJC;CBBBCBB?BCCC>BCBDBAA<BBBB@CB>C?BB>BAAA9:;@CBBCDCBB=?<@CC=@@=@DD6;;B<@@?A?A@@@=@?A>@@@=@:8:<A=A@CBBB=AAA?8@@AA@?????89AA>???9=6=178373(348=:ABD?BB88<>>=3?@>8@????AB:;.9A9989.8===@@@2>@?>?9;;<?
@N9IO0:00905:06054
TACGTAGGGTGCGAGCGTTAATCGGAATACTGGGCGTAAAGCGTGCGCAGGCGGTTATGAAAGACAGGCGTGAAATCCCCGGGCTTAACCTGGGAACGGCGCTTGTGACTCCATGACTCGAGTACGGCAGAGGGGGGTGGGAATTCCACGTGTAGCAGTGAAATGCGTAGAGATGTGGAGGAACACCGATGGCGAAGGCAGCCCCCTGGGCCGATACTGACGCCTCATGCACGAAAAGCGTGGGGAGCAAACAGG
+
BCBCCCCC>9::AB@?A@8A9AAA?A49;@;;90;=@@C<A@@;:;BA@?>AC>B@@@@BD;A@@@@9@@@@AA<AAAA5>>5==384928;;099==:984<8489?448599<///660//968000//;;;;;%///(55>;A>AB@A@BAA;>>?<BB?BCCC>CCBB=@;@D:>@=@;@@>?AB@@?@@@@D=@@;;;;;*995)5;<<@B@BBBA<;29:99BB@@9;;;&;A@;:::-9==AA<ABB<
@N9IO0:00867:06092
TACGGAGGGGGCTAGCGTTGTTCGGAATTACTGGGCGTAAAGGGCGCGCAGGCGGCGGTTCAAGTCGGGCGTGAAAGGCCTGGGCTCAACCCGGGAATGGCGCTCGAGACTGGACTGCTCGAGTCCGGGAGAGGATGGTGGAATTCCCAGTGTAGAGGTGAAATTCGTAGATATTGGGAAGAACACCGGTGGCGAAGGCGGCCATCTGGACCGGTACTGACGCTGAGGCGCGAAAGCGTGGGGAGCAAACAGG
+
AAAA?ACBE>5CCCCCBB?@@?AA>B?C?B@?@B=9;;DE=BB>BBBAABA?AB@:;8;@CC?CGA=@8>000::(0+0:=?@<ABBC?CB>BD>C=?????@AAAAAA@@@>AA;;;;;@@@@B>BC=A<AB?BBB7BB6A7A?BC=BCCCBBBBA?AAAB;A=@BCBBBBAA?AC=B?AA=@???C@DB?AAB?B?@?=??CCECC5:9@G?BBBB::8BBB@AA@@??BDF>CAACCCC8AA@??8=??<
@N9IO0:00873:06092
TACAGAGGTCTCAAGCGTTGTTCGGATTCATTGGGCGTAAAGGGAGCGTAGGTGGCGGGGTTAGTCAGGTGTGAAATCTCGGGGCTCAACCCCGAAACTGCACTTGATACTGCCTTGCTAGAGTACTGGAGAGGAGATTGGAATTTACGGTGTAGCAGTGAATGCGTAGATATCGTAAGGAAGACCAGTGGCGAAGGCGAATCTCTGGACAGTTACTGACACTGAGGCTCGAAGGCCAGGGAGCAA
+
CCA00//)/:::=:@@0/)/939@;>?;>D>9B<2CA;;;04909949;@@=?@=;;;;.4.43:?;:45@:944)4:>?@@?0=?::49@A3B?A1:;5599A8=>@@@@@@@B?BB@@@BCBAB::4499;5:@BH?B=A=?=6?9949@??><=@?=>3977<99@???8784B>B@B>A>>0778849>?3807??8<>?BCC;@<;;:0755552222228.55577171:/666(57568
@N9IO0:00879:06099
TACGTAGGGTGCAAGCGTTAATCGGAATACTGGGCGTAAAGCGTGCGCAGGCGGTTATGTAAGACAGGTGTGAAATCCCAGGGCTTAACCTTGGAACTTGCGAATTTGTGATCTGCATAGCTAGAGTACGGTAGAGGGGGATGGAATTCCGCGTGTAGCAGTGAAATGCGTAGATATGCGGAGGAACACCGATGGCGAAGGCAATCCCCTGGACCTGTACTGACGCTCATGCACGAAAGCGTGGGGAGCAAACAGG
+
DCCGGBCC=:;:A>BBBD@C@BBC>B7;59==@<ABABB<BAA@CCAB9969A=@<@?AA?<?<933-387777.///(///(/9)///8>:>8=43/(////)-8/6///997----9689<?@@@?@?;?BB@@@@@0@AC?A=?=?=@BBBBBCCBBBBBBD>CCCA@@ABBABBBB?BC?B=@::29??@=A@A<?;?>9>@??9@A>A@?A999@?=<98894888999999)4445555&5::==6;<>:
@N9IO0:00879:06104
TACGTAGGGTGCAAGCGTTAATCGGAATACTGGGCGTAAAGCGTGCGCAGGCGGTCCTGCAAGACAGGTGTGAAATCCCCGGGCTTAACCTGGGAACTGCACTTGTGACTGCGGGGCTGGAGTGCGGCAGAGGGGGAGTGGAATTCCGCGTGTAGCAGTGAAATGCGTAGATATGCGGAGGAACACCGATGGCGAAGGCAATCCCCTGGGCCTGCACTGACGCTCATGCACGAAAGCGTGGGGAGCAAACAGG
+
CCCCC9:;/;==A;A@AA>B>A@@6>,0/977<9@BBBC>CCBBCA@>00+00+08)49==48899><??CBBB<??EF:BB<??6:7B7;D=5:5<8@A:?A8@;BCAA???><+===99:33=>8@=<73333$33334=7@<B9???B@@<<;555555)6=B>>?@>>===<<8<<9>8===7;;==;>@@<B:BA254;;&455)549::<:5/////797<BB;<;6609BB;;;;.;9;AB9BBB=
@N9IO0:00882:06103
TACGTAGGGTGCGAGCGTTAATCGGAATACTGGGCGTAAAGCGTGCGCAGGCGGTTTTGTAAGTCAGATGTGAAATCCCCGAGCTCAACTTGGGAACTGCGTTTGAAACTTAACAAGACTAGAATAATGTCAGAGGGGGTAGAATTCCACGGTGTGAGCAGTGAAATGCGTAGAGATGTGGAGGAATACCAATGGCGAAGGCAGCCCCCATGGGATAAGTATTGACCGCCTCATGCACGAAAGCGTGGGGAGCAAACAGG
+
CCBBBCDJ>:;:BBBCB>:=<AA@<B00/;98<9@DABA<A@@@@@AB<;99:40@@5@?@<000=9==?BB@=58?=</A99:=90)0;76616(///0/6;*//:6//(.(.7477///.5033.256:;<=>>>>*5222,2,23<:<6<>0///9//3333(788;;??B@A@?@@6:::>?A??8=297/77<8@;>@@@@@@0//9;28=8+//6:06/3,33177333788778.7877899+9<<@C<@@A<
@N9IO0:00890:06097
GACAGAGGGTGCAAACGTTGTTCGGATTTACTGGGCGTAAAGCGCGTGTAGGCGGCTTTGCAAGTCGGATGTGAAAGCCCACGGCTCAACCGTGGAAGTGCATCCGAAACTGCATGGCTGGAGTCCCGGAGAGGAAGGTGGAATGCTTGGTGTAGAGGTGAAATTCGTAGATATCAAGCAGAACACCTGCGGCGAAGGCGGCCTTCGTGGACGGTTGACGTGACGGCTGAGACGGCGAAAAGCGTGGGGAGCAAACAGG
+
BBDAA@BB<AA@CC=AAA=@@?CF@BB=8BBBBB=BCA<<266;?=CBBBC?B<9<>@7>@I9;<AA=@BBAACB9BCD9;6=8=AAB:<;CBA;>;>0///9=9>@@;@BBBBCC?@@@=@@AAA9>;>=>=<><A79:346;;38,36;;9=:8849ABB=B?AAA@999==88133==?;88367773697616363(/(.0...3.-.-(-(-5---2--.(--2,----(--...&.337777)..444-2269
@N9IO0:00900:06062
TACAGAGGGGGCTAGCGTTATTCGGAATTATTGGGCGTAAAGGGCGCGTAGGCGGCTTTGCGTGTCTTCCGTGAAATCCCTCGGCTCAACCGAGGACGTGCGGAAGAAACTGCAAGGCTCGAGTCCGGAAGAGGGGGGCGGAATTCCCAGTGTAGCGGTGAAATGCGTAGATATTGGGAGGAACACCAGTGGCGAAGGCGGTCCCCTGGGCCGGAACTGACGCTGAGGCGCGAAAGCGTGGGTAGCAAACGG
+
CCCBBBBAAA3AAACBBB?BA=??<@;@=BB:B>4==::9.39188:8@@@6::;=;80;<89499?9=:;<>CA8CCD?CBB@B@AA@C?ABC>@AB@@AC9B7544)4459>;?=A@@@@B@B>B=B:?BCDEFE*BC@B?B=>@8@CBBACC;<6;<4:4559B@@@A@?@<?@9@B;A>BBBACBBB>AAA6;0:A?CC>>.555/5387;4::=<<995;;>:=999=?8=;<77939AAAA?9998
@N9IO0:00905:06067
TACGAAGGGGGCAAGCGTTGTTCGGAATTACTGGGCGTAAAGGGCGCGTAGGCGGCTTATCAAGTCAGGCGTGAAATTCCCGGGCTCAACCTGGGGGCTGCGCTTGATACTGATGAGCTTGAATGCGGGAGAGGATAGTGGAATTCCCAGTGTAGAGGTGAAATTCGTAGATATTGGGAAGAACACCAGTGGCGAAGGCGGCTATCTGGCCCGTGATTGACGCTGAGGCGCGAAAGCGTGGGGAGCAAACAGG
+
CBB@@>@FDD1BA<@@@@=A=@AB:B@B?ABAAA9@@@BA<@A=AABGBBB@?@6AC?AA9959@@;<8438@@@;A=AB=BC;AABB?C@DDCCC2@A@779C598AAAA@@@A:9;B?BB@A@AEH>BAAA?BB:::@>@@C?CB=@@@A@AA@A=@BAC:@=A@@BBDBBB>AC;?;@@>AAB>BB;;7;@@<@?;;6;A@@A;;4;A9BDCBB@BBBCDCB@@<@AAABA8;;B??@@7@@ACC=BBC?
@N9IO0:00864:06134
TACGTAGGGGGCGAGCGTTGTCCGGATTTATTGGGCGTAAAGAGCTCGTAGGCGGTTTGGCAAGTCGGGTGTGAAAATCCGGGCTCAACTCGGAGACGCCACTCGATACTGCCATGACTCGAGTCCGGTAGGGGAGTGCGGAATTCCTGGTGTAGCGGTGAAATGCGCAGATATCAGGAGGAACACCGGTGGCGAAGGCGGCACTCTGGGCCGGTACTGACGCTGAGGAGCGAAAGCGTGGGGAGCGAACAGG
+
CCCCB>>>>>,@B@@@BB?BBC@C=AAB=BB@CD?;;;CD=B;;;CBAB;;8;B?BD?C@CB=AA@@@<@BBBBBB9BC=BB<AAAC?BB;;8;;;:AB?BCDCCBCCBBBA>A:;<;;;A;9:C?C?AAACC7;;CCCC@C@B@CACB>BB;;;CE@EDAA<AB@@@>>:>@=<B<069=@8ACC?B=::4;@B;B:BC@BBBACCCE>C?C@<<<CBBACB;955.5999;B<BCCCDDD9@ABBB@;;;>
@N9IO0:00881:06155
TACGGAGGGCGCAAGCGTTGTTCGGAATCACTGGGCGTAAAGCGCGTGTAGGCGGCCGGGCAAGTCGGATGTGAAATCCTCGGGCTCAACCTGGGAACTGCGCTTGATACTGACGAACTCGAGTGTGGTAGAGGATAGTGGAATTCCCGGTGTAGCGGTGAAATGCGTAGATATCGGGAGGAACATCAGTGGCGAAGGCGGCTATCTGGACCAACACTGACACTGAGGTACGAAAGCGTGGGTAGCAAACAGG
+
BBCB=:9;6;;:A>A@@??A@?BB?C?A@CDCCC=9;:EE?EBBBCBB@@?=A?8<9CC<BC>BAAB?AAABBBB>CE@BBBA<A<BC<C:CLE=D9:;AABAD?CBCCBACB;;;>AAAC@@@BAB?A@@::7;BAAAB>A?A?CC<B@BCCCC?C@CA@A=ACCCCCCCCCCCCC=B>8B>BBCDBCBB>@BC?B?BD@BBCBB?;8;;8<8::;<BBBCCB:9:89999:;/33=:AA<ABA@??9?@@?
@N9IO0:00883:06158
TACGAAGGGGGCTAGCGTTGTTCGGAATTACTGGGCGTAAAGGGCGCGTAGGCGGTCTTGTAAGTCAGATGTGAAAGCCCCGGGCTCCAACCCGGGAATAGCATTTGATACTGCGAGGCTTGAGTCCGGGAGAGGATGGCGGAATTCCCAGTGTAGAGGTGAAATTCGTAGATATTGGGAAGAACACCGGTGGCGAAGGCGGCCATCTGGACCGGTACTGACGCTGAGGCGCGAAAGCGTGGGGAGCAAACAGG
+
ABC@@9>?>?,ACBBAAA@BBAFC@C>C>BAAAD?@BACB=BH>CBBBBCCAAA=>@>4;;A>ABCBBBAAABBB9;;99*9@9@99-7-33(39194:899<B<5C<BA@B@@@:949A6B@BAB6>:2@?A@?ABA>@A<@:?9?@;@AA@@A:99?@AAA1;1877==<<::088*/)/:)//7171665BBC?BABB?B>A?BCD=@?=@=A:;;ABAA@A;;;:@@@@@@9@@@AAAA2@@;<<0;@?=
@N9IO0:00885:06115
TACGAAGGGGGCTAGCGTTGCTCGGAATTACTGGGCGTAAAGGGCGCGTAGGCGGATAGTTTAGTCAGAGGTGAAAGCCCAGGGCTCGAACCTTGATTGCTTATACTGGCTATCTTGAGTATGGAAGAGGTATGTGGAACTCCGAGTGTAGAGGTGAAATTCGTAGATATTCGGAAGAACACCAGTGGCGAAGGCGACATACTGGTCCATTACTGACGCTGAGGCGCG
+
BAC@@9>@>@,@BBBBBB?BBBBB@BAE@BAA@D@BBBBB<AB<AAAABBC?A@?@@@@@@9?@===>00+00==5:<<3---(-,,,,(,(*(***(*,,(-,////48//33;6;====??58>@BB?AA@A99499===:<AB@=;=@?>;>@BA;A7989BBAB?>5;;195:B?CBB>A;88189818888659?=>?>8==1878==<@@>>>C>>>8:::7
@N9IO0:00885:06155
TACGGAGGGAGCTAGCGTTGTTCGGAATTACTGGGCGTAAAGCGCACGTAGGCGGCGATTCAAGTCAGAGGTGAAAGCCCGGGGCTCAACCCCGGAACTGCCTTTGAAACTAGATTGCTAGAATCTTGGAGAGGTCAGTGGAATTCCGAGTGTAGAGGTGAAATTCGTAGATATTCGGAAGAACACCAGTGGCGAAGGCGACTGACTGGACAAGTATTGACGCTGAGGTGCGAAAGCGTGGGGAGCAAACAGG
+
CCBB>BBB=BAAAA@@CB@BD>B@?C;B;A@@@A;@:@A=25:@AB?@@A@:DB8B:9::>@4:>=;:?>58>AC;@<=(0//&----0555&-(-(--8<1771;?;///=@@@8?9>;:;9;::.9-8:==8933=:?6B>B>B=???@?:88<=6;::9/8333337333<699493;=377;<<786,22527167=>@@@?AC?BAB@BCBC@CBBB@@ABB>ABA;;;0;@B;;;;-;=>@@8@AB?
@N9IO0:00889:06141
TACGGAGGGTGCAAGCGTTATCCGGATTCACTGGGTTTAAAGGGTGCGTAGGTGGCTTTGTAAGTCAGTGGTGAAATGCTTCCGCTTAACGGAAGAACTGCCATTGATACTGCTTAGCTTGAATCAGGTCGAGGTGGATGGAATATTACATGTAGCGGTGAAATGCTTAGATATGTAATAGAACACCGATTGCGAAGGCAGTTCACTAGGCCTGAATTGACACTGAGGCACGAAAGCGTGGGGATCAAACAGG
+
<<55.5:=;@BA@?@BAA>BBA?D@BB?AA@BBB=BC0;;.9>5;@BCICCACF@BBB=BAA=ABBBCBC@CCCC<;99=2927;<1928839<??<>@???AA=ABBAAA@>=9>????@@;@@;;6;@AAB@BB@ACC<?=???=?BBAA@@?;;4;A@A<;;:?9@AAABCCCC@CCBB>AAB=@@B=@AAB=A=@@AA>BCFCBB?BAGCD@A?@BB;00@00-0@@CCC;@;;;;::*:@ABD?@@@?
@N9IO0:00898:06117
TACGTAGGGTGCAGGCGTTAATCGGAATTACTGGGCGTAAAGCGTGCGCAGGCGGCTCCTTAAGTCAGATGTGAAATCCCCGGGCTTAACCTGGGAACTGCGTTTGAAACTGGGGGGCTTGAGTGTGGAAGAGGGGGGTGGAATTCCAGGTGTAGCAGTGAAATGCGTAGAGATCTGGAGGAACACCGATGGCGAAGGCAGCCCCCTGGGCTAACACTGACGCTCCATGCACGAAAGCGTGGGGAGCAAACAGG
+
CCCCCCCB=BBBAA=ABA?B?ABA?C=A=ACBCD>BBBCC>CBBBDAB?>=8995;;@?C?C<?@AACBBBABB=6=B==1B=18858487<DB>B=??BBBAD8;?;.79:3333#37;?>8=BAB4>6@000000#//(/386====5A@>=<7...33;0.527:=<<>::55>=B>:>:BBCADCAA9C::::8ADBEDDD1@@C>BBB@AA>==7----.(-7;9@FCBB>B@?==??5?>?@A9B?><
@N9IO0:00899:06141
TACGAAGGGGGCTAGCGTTGCTCGGAATTACTGGGCGTAAAGGGCGCGTAGGCGGATAGTTTAGTCAGAGGTGAAAGCCCAGGGCTCAACCTTGGAATTGCCTTTGATACTGGCTATCTTGAGTATGGAAGAGGTATGTGGAACTCCGAGTGTAGAGGTGAAATTCGTAGATATTCGGAAGAACACCAGTGGCGAAGGCGACATACTGGTCCATTACTGACGCTGAGGCGCGAAAGCGTGGGGAGCAAACAGG
+
CECAA?@DDC5CB::9@@>@ACAA>A@C?BB@@@<?@?CD>DD>BB???BB@BB@BCBBBB<ABA?>?8858@CC<AAB>CBB=BBBB?B?C>B>B>B>AA?BB=BBBBBBB>B>==BB587BBB@B>@=A8839A????;?=AAC<@?BBAB;<<>;>?BF?D?9::CBABBB@AB=A=AB=A@D>A???;;==8=;=;;;?@A@@C=??6;;8=>>?@>=<<<995:<<<==6=<;<<<<2=<<<A:::69
@N9IO0:00867:06172
TACGAAGGGGGCAAGCGTTGTTCGGAATTACTGGGCGTAAAGGGCGCGTAGGCGGCTTATCAAGTCAGGCGTGAAATTCCCGGGCTCAACCTGGGGGCTGCGCTTGATACTGATGAGCTTGAATGCGGGAGAGGATAGTGGAATTCCCAGTGTAGAGGTGAAATTCGTAGATATTGGGAAGAACACCAGTGGCGAAGGCGGCTATCTGGCCCGTGATTGACGCTGAGGCGCGAAAGCGTGGGGAGCAAACAGG
+
CCCAA;ABBB3CC?BAAA?BD@BB:A>A?BB@BB=@@?BB<AA<@AABBBB?>>=>B?AAAC?BBB==88>???>8><@A<BB>BAAA?D@BBBBB2AAB@AAB>BA@>???>@AABBC@CC>ABBBB<BAA@@C@?@::59=?=@C>BCBA@?@::7;BDC>B?:::CBCBBA?AB<C=@A?BBA?@@@@<@AA=A?;;7;@AAA;;5;@8ACCHGICEFCCCBAA<@BB@A@7::B@@@B8@@ACE>BBB@
@N9IO0:00869:06189
TACGAAGGGGGCTAGCGTTGTTCGGAATTACTGGGCGTAAAGGGCGCGTAGGCGGCCTTGTTAGTCGAGTGTGAAAGCCCTGGGCTTAAACCCCGGGGAAGCCGCGCTTGATACTGCAGGGCTTGAGTGTGGGAGAGGTTGGTGGAATTCCCAGTGTAGAGGTGAAATTCGATAGATATTGGGAAGAACACCGGTGGCGAAGGCGACCAACTGGACCACAACTGACGCTGAGGCGCGAAAGCGTGGGGAGCAAACAGG
+
DDC;;6::>:+<=@A@@B=AA=AB7;4;>=;;;=4???AB<AB=BBBA;;:500,-7:6:A6B,,-55-.-99::+/8>544:09>8<:0777&///&/)//)//99=:?666<<<@AAC:>??;;;::83;1;=43-3-7-4;=A<?.77(3833398885:;<=6=6<333339;76096(/(./.5/5-5-554<@B9B8?<;;1713;>9>@<?>A9>=??@@@>?::3;AA;::/99<B@AB8?@?@@;?@@=
@N9IO0:00899:06176
TACGTAGGGGGGCAAGCGTTGTCCGGATTTACTGGGCGTAAAGCGCGTGTAGGCGCCCACGCAGGTCCGTTGTGAAAACTAGAGGCTTAACCTCTAGACGTCGACGGAAACCGTGTGGCTAGAGTCCGGAAGAGGAGAGTGGAATTCCTGGTGTAGCGGTGAAATGCGCAGATATCAGGAAGAACACCATGGCGAAGGCAGCTCTCTGGGACGGTACTGACGCTGAGACGGCGAAAAGCCAGTGGGGAGCGAACAGG
+
BBABD;;;;;;#5727900+//:5:78?:08:8::38?4:4(44333349=>:00//(//87>B?BB<?@=?;@@@@,//::=;:==8@?D@BBB;;;969<<@@C@CC?C?BA@@D?CBBBCABB=A=A>B;;9:@DD<<5949.5.55.6<<;;<>;===>6;;;==><===;;;>8;.5/)///)///)/985:7;:8:8://///(/33-3;;;33/6--------(---99+-4.455---&-5---(---3
@N9IO0:00900:06204
GACGGAGGGTGCAAGCGTTGCTCGGAATCACTGGGCGTAAAGGGTGCGTAGGCGGTCTCGCAAGTCTGGCGTGAAAGCCCAGGGCTCAGCCCTGGAAGTGCGCTCGAAACGGCGAGGCTGGAGTGCCGGAGGGGAGAGTGGAATTCCCGGTGTAGCGGTGAAATGCGTAGAGATCGGGAGGAATACCGGTGGCGAAAGCGACTCTCTGGACGGCAACTGACGCTGAGGCACGAAAGCGTGGGGAGCAAACAGG
+
ACCD@CCC>AAAC=@@BB>B;<<CAC?BDCB@@@9@?=>=6=<68=:CBBB@CB?BBCCBBB@BBBAB;??B999/;;;0:@@9@BA@@@@9?A=@=??><=?>>BBD=BB@D@?@@AAA?A@@;;5;;?@?@5@DCCBC@C5;5;;0;>@@@ABCE?BAB@;@@BBCEDLC<<<GG?EFAK@BBB>B@BD?CBBC?CDDCBB;;;BB?CCB@CD@CCBAAA@??995:AABBB=A????AA3:::@B=BAA?
@N9IO0:00907:06182
TACGTAGGGAGCGAGCGTTGTCCGGATTTACTGGGCGTAAAGGGCGCGTAGGCGGCCTGCTAAGCGTGAAGTGAAATCTCCAGGGCTCAACCCGGAAACTGCTTTGCGAACTGGCTGGCTAGAGGAAGGTAGAGGTGAATGGAATTCCCGGTGTAGCGGTGACATGCATTGATACCGGGAGGAACACCCGTGGCGAAGGCGGTTCACTGGACCTTATCTGACGCTGAGGCGCGAAAGCGTGGGTAGCAAACAGG
+
///:;;;;0955?9A@;;26;@8=5;><05:;;@6A<?<=5==4?:?:@?A=;;7;>ABACE@B;;:A@:@?:;;6;??C?BBB=??==199.:9=>*9:??@D>CABA@BBB>BAB?@::99:398=399???;?BC@CC?B@D?BA<A?AAA@@@B?BBCCDBC@@>?B@0008<>9B@@EADCCC=BBC@BCB?B?BC?B@BBDEFFCD@C?CBBBB@@BC@@@@<@AA@?@099@:99,9999==59955
@N9IO0:00907:06196
TACGGAGGGCGCAAGCGTTGTTCGGAATCATTGGGCGTAAAGCGCGTGTAGGCGGTCTGGTCAGTCGGGTGTGAAAGCCCGGAGCTCAACTCCGGAACTGCACTCGATACTGCCAGGCTAGAGTCCCGGAGAGGGTGGTGGAATTCCCGGTGTAGAGGTGAAATTCGTAGATATCGGGAGGAACACCAGTGGCGAAGGCGGCCACCTGGACGGTGACTGACGCTGAGACGCGAAAGCGTGGGGAGCAAACAGG
+
BB;;6<BB6;;;A@CBBB@CB@DD?D>AAA=4990=:??A79:A<AAAA@?<?@7ABBB?CBABBCC>8CEB?C@8C>?5B=;;;<CC<BCC@C?C@EBCBBBBBAABECCBC?CC@BBBCCCCCH?C?ABBBC=;;9;B?A?B@CC>C?BBB;;<;299;;,:?AD@B;;;@A=>>6;;4;>BBC@AABB=A;:5;?@@<@@@@=AA>A;;5;AA?@@BABA>===<944449)4=>4444&4444839997
@N9IO0:00909:06206
GACGAAGGTGGCGACCGTTGTTCGGAATCACTGGGCATAAAGAGCTCGTAGGCGGTGAAGAAAGTCGGGTGTGAAATCCCTCGGCCCAACCGAGGAACTGCGCCCGAAACTACTTTGCTTGAGGACGGAAGGGGAGCGTGGAATTCCTGGTGGAGCGGTGAAATGCGTTGATATCAGGAGGAACACCGGCGGCGAAGGCGACGCTCTGGTCCGTATCTGACGCTGAGGAGCGAAAGCTAGGGGAGCAAACGGG
+
BBA@B=@>BA=@55;49;.9:5>=8A788B<B=B;AA;;;04489=;;:BA@BB:=BA7?A<6<B=@@8>===@@4?@=5=55.:>4@8<15447<7;98:;;;.9880:==ABB6;0@+//@6=@A=A;??<2?@;;;C@C?C?B>;;5;A=AB>@<@BBB=@@@BC?CDCCCCBC<BA>A=ACC@D@CCACBB>B@CAA@@A@@@@<@B7;:AAA@@@AAAABBB>AAA@@?6@=:::AA6@@@@@;@@A=
@N9IO0:00876:06220
TACAGAGGGTGCAAGCGTTAATCGGAATTACTGGGCGTAAAGCGCGCGTAGGCGGCTGATTAAGTCGGGTGTGAAAGCCCCGGGCTCAACCTGGGAACTGCATTCGATACTGATCGGCTAGAGTATGAGAGAGGGAGGTAGAATTCCACGTGTAGCGGTGAAATGCGTAGATATGTGGAGGAATACCGGTGGCGAAGGCGGCCTCCTGGTTCAATACTGACGCTGAGGTGCGAAAGCGTGGGGAGCAAACAGG
+
<<<CCDIE>BBBB@B@?A9B8BBC8;158<@CCC9C6655)555999=@??3;:.5=CAC@D@BBBBB<CAAA@?6::37&7;/58?A<><000+/)//688>688<BBBBB<9446===>>88>?@>AC>:;:0::477:>09.70839;87888845:??14438<>73362..5)..272575(5-62+28;7=6?@?D?CC@BB=A:??:?>>?AA???>=;;6;???BD>BB777@@1<<@@A7=?@3
@N9IO0:00893:06249
TACGGAGGGGGCTAGCGTTGTTCGGAATTACTGGGCGTAAAGCGCACGTAGGCGGCTTTGTAAGTTAGAGGTGAAAGCCCGGGGCTCAACCCCGGAACTGCCTTTAAGACTGCATCGCTTGAATCCAGGAGAGGTGAGTGGAATTCCGAGTGTAGAGGTGAAATTCGTAGATATTCGGAAGAACACCAGTGGCGAAGGCGGCTCACTGGCCTGGTATTGACGCTGAGGTGGCGAAAAGCGTGGGGAGCAAACAGG
+
BBCC?CCDDD2CBCCCCB?@@@CB@C@C@BBBCC>BBBBC<B@@?@?@@AA=::7:CC=CCD@CC@A@@??DCBA7?>C;CCC9CAAA?BDE:C?B=@@AB=A@<?<?@@?>?ACCB@@=A@?CC?AA@B??@?BAA@@95?6:6=58;>BBDCCCC=@@AD=A<999@@>=>@=A>;>;00,0@@;@@AA>ABB?C?AA=9:0==//*09<<:??@>@CBC@?>==9;<8=8999-9887333&3:733(3783
@N9IO0:00900:06221
TACAGAGGGTGCAAGCGTTGTTCGGAATTATTGGGCGTAAAGCGCGTGTAGGCGGCATAGCAAGTCGGGCGTGAAAGCCTCGGCTTAACCGAGGAAGTGCACCGAAACTGCTGTGCTTGAGTGCCGGAGAGGATGGCGGAATTCCCCAAGTAGAGGTGAAATTCGTAGATATGGGGAGGAACACCGGTGGCGAAGGCGGCCATCTGGACGGTAACTGACGCTGAGACGCGAAAGCGTGGGTAGCAAACAGG
+
CCC??;;;)599;.44/030/)/0)/2<2797BB7CCBCC;@;;;@@@AAA<AG9<ACCA;:.5A;:4)4:9000(00*/>@5<=0:2<>B;;5;5=>8<7713991:558@B==BC?BAA9888?9=@9938??;??8A<A<A??2>8<<5549395//(/)///:::;<;>>=0>?8>8::9;@;=>:@BB?B?CB=A?BBCCC?B@@7;A6566555;=666;99<555)55<;;;46659==4;;;4
@N9IO0:00909:06231
GACGAACTGTCCTAACGTTGTTCGGAATCACTGGGCTTAAAGGGCGCGTAGGCGGTCCGACAAGTCAGGGGTGAAATCCTGCAGCTTAACTGCAGAAGTGCCTCTGATACTGTCGGTCTCGAGGGAGATAGGGGTGTGCGGAACTTCCAGTGGAGCGGTGAAATGCGTTGATATTGGAAGGAACGCCGGAGGCGAAAGCGGCGCACTGGATCTCTTCTGACGCTGAGGCGCGAAAGCTAGGGGAGCAAACGGG
+
BBB:;9;C@>;9@@8544.5559>6?255::CBB9AA044/3;1@?@;A@?;??9?B=AAAB>ABBBCGE;BAAD?DC@;;;ABDC?B?B;;;C;;5:999;A@@AB=CCA@ACF?BB?@AABC<BBB<;:DD9DB??@@<@7AA@C@@AAC589>>4>==:1335994554>@=B<@3=2409BB@L=;;@@@AB<ABA?;;:>>@@;?ADDCC@BAAB>==<000:>>0::=6=?=9;99*49=<:5:=>4
@N9IO0:00912:06227
TACGTAGGGTGCAAGCGTTAATCGGAATACTGGGCGTAAAGCGTGCGCAGGCGGCTTTGCAAGACAGATGTGAAATCCCCGGGCTCAACCTGGGAACTGCATTTGTGACTGCATCGCTCGAGTGCGGCAGAGGGGGATGGAATTCCGCGTGTAGCAGTGAAATGCGTAGATATGCGGAGGAACACCGATGGCGAAGGCAATCCCCCTGGGGCCTGCACTGACGCTCATGCACGAAAAGCGTGGGGAGCAAACAGG
+
CCCBBCCC=@@@A>B@@@?B@BBA=D00/9<<@<:;;DE>B@A@C@@=::4:;494;2@BC?;;8>>>??@??F>CBCC9BB<@>BB4>:8:<295@@@?ABE;:;CFCBBBABCCCBBBBBBC@@=@B@AAEJE5BCB?C>B?B8;;A;;;CCDBBBCBC=;;;BBAAA;:;A@B;A@?B?AAA7;9=93944.4689355555$5555&5.5;5555559:9;44489::3:::&9333:;;.;;<<>5<;;7
@N9IO0:00867:06261
TACGTAGGGTGCGGGCGTAATCGGAATACTGGGCGTAAAGCGTGCGCAGGCGCTCCCCAAGTCAGATGTGAAATCCCCGGGCTTAACCTGGGAACTGCGTTTGAAACTAGGGAGCTTGAGTGTGGAAGAGGGGGGTGGAATTCCAGGTGTAGCAGGTGAAATGCGTAGAGATCTGGAGGAACACCGATGGCGAAGGCAGCCCCCTGGGCTAACACTGGACGCTCCATGCACGAAAGCGTGGGGAGCAAACAG
+
>BA@@BCB9;5:9905..-(-773A796<<<B=@@@CC=CBBBBAAACB=B;94333&36:A@@94498@:=6=B==1<;,33.3.36;::5@,//90/0/)33=3344<=3888:499:3225+2+222;;;;&9905152859947555:96626666......59:<85223.38492333433386;99*/*/==<=?=.9:9298;4776--(-----626.226779908:;8898'558990955
@N9IO0:00876:06271
TACGGAGGGTGCGAGCGTTGTTCGGAATCATTGGGCGTAAAGCGCGTGTAGGCGGGCGGGCAAGTCAGGTGTGAAATCCCGAGGCTCAACCTCGGAATTGCGCCTGAAACTGCTTGTCTTGAGTACGGGAGGGGGAAGCGGAATTCTTGGTGTAGGGGTGAAATCCGTAGATATCAGGAGGAACACCGATGGCGAAGGCAGCTTCCTGGACCAGTACTGACGCTGAGACGCGAAAAGCGTGGGGAGCAAACAGG
+
555;599;366;;=====:<=:<<8<7A;BA8==6;9:@=6@>E>>A@@BB8=>>6>>>7>C>AABBB=?@BBBC@BBB=A@@3:9>?4>9BBC@C@C>@@@A@BCCE@D@@AB?BBAB?B@@@CCDD=AA@@@,A>B;:6<?B=BB=@=@BA@@@@7@BAB=AA=@@@?ABBBCCC>BB@C=??B@ECDB@ACD?B@??>77499A?>BB@BCBBBBABB::9AA@>?A;7877&388@D==/AACC=6B:B6
@N9IO0:00879:06286
GACAGAGGGTGCGAGCGTTGTTCGGAATTACTGGGCGTAAAGGGCGCGTAGGCGGTCTGTTAAGTTCGGTGTGAAAGCCCTCGGCTCAACCGGGGAAGTGCGCCGGATACTGACAGACTTGAGTACCGGAGAGGAGGGTGGAATTCCTGGTGTAGCGGTGAAATGCGTAGATATCAGGAGGAACACCGGTGGCGAAGGCGGCCCTCTGGACGAGTACTGACGCTGAGGCGCGAAAAGCGTGGGGATCAAACAGG
+
:ABCCACB=BBBBBAAA@=@@;>B?C@C=BA???9?@ABB>BB>AAABBBB?BB?@??@@=>;>=238:8<8;@A9>?C;:9:999AB<?>ABB6A<@@@@AA=@=@BCBCECC@@@@@>A@@ABB>B?CBBDACCC?FK?B@B?C?BB=@@@@@A@@CBBB>@@@AACB@@@A@@<6>??B?A@A@D=???A885:=AD?DD<AABD@CCCCCAAAABAB@@@BBB>;;;;;;;*;9ACCDD:A@@@@9@@@?
@N9IO0:00881:06282
TACAGAGGTCCCAAGCGTTGTTCGGATTTACTGGGCGTAAAGGGCGCGTAGGTGGCAATAAAAGTCTGGTGTGAAATCTCTGAGCTTAACTCAGAAACTGCACTAGAAACTGCATTGCTTGAGTGTTGAAGGGGAGATTGGAATTCTCGGTGTAGCAGTGAAATGCGTAGATATCGAGAGGAACACCAGTGGCGAAGGCGAATCTCTGGGCAACTACTGACACTGATGCGCGAAAGCTAGGGGATCAAACGGG
+
CCCCC;;7;A@8A?B@;@7@@8@B.;<4)4=?@C=B=BD?7D?7@AABBAA=BB=BC?BBBB7B=@AA=>@@@@@4@@>@@9555;8=8=?@@<;?6>666<<<>??D8FCCCCB7::A=A@@@DB@BC@DCC:BBBC@B?B>A?ABBB?CCCCCBBBBEEJ?BBBBACBCBBABBBBA@?@?BCC@CCBA<@;<.45:;:65::A;99/:@<@BCCC@??><>89:::::DCF<AABABBB:C@??C=???8
@N9IO0:00893:06276
TACGGGGGGGGGCAAGCGTTGGTTCGGATTTACTGGGCGTAAAGGGAGCGTAGGCTGTCGGTCAAGTCCGGTGTGAAACCCTTACCGCTTACCGGAAGGACGGCACTGGATACTGGCCGGCTAGAGTGGGGTAGAGGCAAGCGGAATTCCTGGTGTAGCGGTGGAATGTGCAGATATCAGGAAGAACATCTGTGGCGAAGGCGGCTTGCTGGGCCCTTACTGACGCTGAGGCTCGAAAGCGTGGGGAGCAAACGGG
+
BCGHDGDDDFE"5;.555925.545525=@6:9>@=:@BBBB:@@8@BAABBB?CCCCCC?BBA6;;A>@<ABCBJJ?ED?D?B@>>@?;96169>9?:=BC@BB;<;;@AAA@@?A?C>BABBBBBCDD9AAA::5:C6::E@C@B@C@CD@BCBBBBC?AA?A?BBBBBB;<<BA@?@<@=@A>ABBCAA@?;@@C?B@BC@CC=A::;?;@A<B?BBBBB;;;@?:949??@AC=B???CDD9????C>BBC>
@N9IO0:00894:06298
TACGGAGGGTGCGAACGTTAATCGGAATTACTGGGCGTAAAGCGCACGTAGGCGGTTCGCTAAGTGGGATGTGAAAGCCCTGGGCTTAACCTGGGAATTGCATTTCAGACTGGCGGACTAGAGTACGGTAGAGGGCGGTGGAATTCCCTGTGTAGCGGTGAAATGCGTAGATATAGGGAGGAACATCAGTGGCGAAGGCGGCCGCCTGGACTGATACTGACGCTGAGGTGCGAAAGCGTGGGGAGCAAACAGG
+
CCAA>@C?9;A>=:70/06>6===6B8;6;CCBB>;00=@)/0//:7=@;;4:5.59>=>CC?BACG>C;66>>>06:;0;@<266<IACAFEF>C?B766;?D6BA@AEGH@CF?@ABB@@ABBCD@A>?::9-:@;???C@CADF>AAACCBBBB<@;99/:@@BCDDBCBCCCD;<<>A@BAA@@@@A@CCD=@<;;5;>BB@CDACCBBBCC@@;<<;;@A@B=ABCBCE>D@@@AAA6A@@@B=;;;?
@N9IO0:00899:06274
TACGTAGGCAGCAAGCGTTGTTCGGAATACTGGGCGTAAAGCGAGTGTAGGCGGTTTGCCGTGTCTGCCGTGAAATCTCCCGGCTCAACTGGGAGGGTGCGGCGGAAACTGGCAGGCTAGAGTGCGGAAGAGGAAAGTGGAATTCCTGGTGTAGCGGTGAAATGCGTAGATATCAGGAGGAACACCTGTGGTGAAGACGGCTTTCTGGACCGCCACTGACGCTGAGACTCGAAAGCGTGGGGAGCAAACAGG
+
=ACCCA@=A:;:C9;;@@>AB?BB?C@;;=EEC=;;;BB<AA@@@A@BAA>BD@CH?CD?B<@99:4:245<=>4995>=,;6:@@C>BBCC>CIG?CCIEACC@CF?CBB@;;;>;;;BBB;==DAD@CCC@CJ?MBC@BAC@C@CC@BBBBB@@?@CCD>@AA@@BABB@@>73-33-34833-488;7<?>6;;>>4?CC;???>AA?BB@BAAABAAACBBABBBAA?C;>9;;BCC:BBBDF?@@@<
@N9IO0:00901:06281
TACAGAGGGTGCGAGCGTTAATCGGAATTACTGGGCGTAAAGTGTGCGCAGGTGGCCTCGCAAGTCGAGTGTGAAATCCCCGGGCTTAACTTGGGAATTGCGCTCGAAACTACGGGGCTCGAGTGTGGCAGAGGGAGTGGAATTCCACGTGTAGCGGTGAAATGCGTAGAGATGTGGAGGAACACCAATGGCGAAGGCAGCCTTCTGGGCCAACACTGACGCTCATGCACGAAAGCGTGGGGAGCAAACAGG
+
BBB;;;CD766=@BA;;;=B>BBB?BBCAECBBB=@@@@I?BBCBBBBBBB?@@<A?CCCCC9;;;;;@AAABBC>CFFI<CD=A@AC@BBAGE<@<@000BABBBBB>CCCBBBB7;;0.-8---9166:9=<6883>9A39/9;><>;=99999/9@@@6?A?@?887@>;===;00)0(/663939>139917,33::6:7??>;3>.855<?A==.--8---@@@944=6A@AAAAB599:BB;@AA4
@N9IO0:00878:06311
TACGTAGGGTGCGAGCGTTAATCGGAATTACTGGGCGTAAAGGGTGCGCAGGCGGTCCTGCAAGTCAGGCGTGAAATCCCCGGGCTTAACCTGGGAATGGCGCTTGAAACTACGGGACTGGAGTATGGCAGAGGGAGGTGGAATTCCACGTGTAGCGGTGAAATGCGTAGAGATGTGGAGGAACACCGATGGCGAAGGCAGCCTCCTGGGCCAATACTGACGCTCATGCACGAAAAGCGTGGGGAGCAAACAGG
+
BCDCCCCF>@@@DCBCCC<@9AAC=@<@?@@@CA;@>;;;0:908:<B@@@@AA7@@<??AB?AAA;;:;BCCDG;;;EE7@B8;;=A=A@CBC>CACE@CB;=9:ED=BA<954)49?B?BBAAA@<99:494(9949?=@5;7;;@B@A@@;B=B;@555)5?=B<=<?A<=>=?:?A:>9554./7//)/::3<296@@<@A899B6@8@>B@A@A@@>;;95555559555&5:A@CBB3@CAAA<@BA@
@N9IO0:00889:06355
TACGGAGGGAGCTAGCGTTGTTCGGAATTACTGGGCGTAAAGCGCACGTAGGCGGCTTTGTAAGTTAGAGGTGAAAGCCCGGGGCTCAACCCCGGAACTGCCTTTAAGACTGCATCGCTTGAATCCAGGAGAGGTGAGTGGAATTCCGAGTGTAGAGGTGAAATTCGTAGATATTCGGAAGAACACCAGTGGCGAAGGCGGCTCACTGGACTGGTATTGACGCTGAGGTGGCGAAAAGCGTGGGGAGCAAACAGG
+
AACDABBB=;;:BAAACD@CB???>?;C;CABBC>A<AD=6B@?994@?@?>9948C=6BBB:F?8B@@>@BBBC;??=2@9:/:@A@?BBB5A<A199?8;:B6B@B==<AAA;;;@B=?@?BB<>??@>>?=???>=8284:6<58:<B==A@@C?@>=C9>;<<<;;==?@<@@4:4:@<AAB@CAAA79:=:=<BD<;;;>>>?;?BBB@BBC?:::???>==;00)00000(07;@>AA5<<>>@8@@B?
@N9IO0:00895:06318
TACGGAGGGTGCGAGCGTTGTCCGGAATCACTGGGCGTAAAGGGCGCGTAGGCGGCCTGATAAGTAGGGGGTGAAATCCTGCGGCTTAACCGCAGGGCTGCCTTCTAAACTGTCAGCTCGAGCACAGTAGAGGCAGGTGGAATTCCCGGTGTAGCGGTGGAATGCGTAGAGATCGGGAAGAACATCAGTGGCGAAGGCGGCCTGCTGGGCTGTTGCTGACGCTGAGGCGCGACAGCGTGGGGAGCAAACA
+
BBED@AAA<;;9CCB@A@7@;C9=9C:CBCCCCC=BB?@;4@=4@A@@@?A=@A=A?BCCCC>A@BBDED1@@@B<>=293886:A>B?B=?:99@8?@BB?B@8>?B=@@@AA998BA999>??<A>999@<@AA?BB?B;@9?>8>=ABBBBFB?BB;?=?AAA789A@>??@>5<9==9==877337.34>?C>BB?C<?9<;;;6;AAA:A:7825====8717?>>?;;;>=>>>=/<<867*85
@N9IO0:00879:06367
TACGGAGGGTGCGAGCGTTGTCCGGAATCACTGGGCGTAAAGGGCGCGTAGGTGGCCCGTTAAGTGGTCGGTGAAATCCCGGGGCTCAACTCCGGGGCTGCCGATCAGACTGGCGAGCTAGAGCACGGTAGGGGCAGATGGAATTCCCGGTGTAGCGGTGGAATGCGTAGAGATCGGGAAGAATACCAGTGGCGAAGGCGTTCTGCTGGGCCGTTGCTGACACTGAGGCGCGACAGCGTGGGGAGCAAACAGG
+
?=>>.9;=8:9;B>B?<?;C==:=9>266;;BCC=:66>>6<>6<<AACCC?@@4::30>:>6@000/::;>B@@2;;718;;/A>BA9<>>3888+889:49::=;;;<;:5>443::::::@==B>>8>CC9BB===8586=488186333333<68=3>;?00/9689/..333-34772976/556616882848;=48558<==5=7::5>>>888;9773:6;=<<;A93977777(378@?9=;;4
@N9IO0:00889:06390
TACGGAGGGGGCTAGCGTTGTTCGGAATTACTGGGCGTAAAGCGCACGTAGGCGGTTCGTTAAGTCAGAGGTGAAAGCCCGGAGCTCAACTCCGGAATTGCCTTTGAGACTGGCGGACTTGAACGTCGGAGAGGTGAGTGGAATTCCGAGTGTAGAGGTGAAATTCGATAGATATTCGGAAGAACACCAGTGGCGAAGGCGGCTCACTGGACGACTGTTGACGCTGAGGTGCGAAAAGCGTGGGGAGCAAACAGG
+
BCCC@B@BBB0@BBAAAB>BA?BC?B@C?BABBC>;;;A@:?@CCC;;;BB@BC@C@BAA@C@CBBCACB?BCCF=AAC:?<???B@@60/:5:5:5:*/0+0>3?@<<00/6::6:AB?@A=;;@>@=@0//;<<66;>29298<8<<==?@@?@@=@>=>3;:?99987==;;580)06/0*/>>:;6:<6786:>367/689::9:19??:::@@6::ABBB:::>;;;;;;;&:449:>?0;;<<<15555
@N9IO0:00897:06372
TACAGAGGTCTCAAGCGTTGTTCGGATTCATTGGGCGTAAAGGGTGCGTAGGTGGCGGGGTAAGTCTGGTGTGAAATCTCGGGGCTCAACCCCGAAACTGCACTGGATACTGCCTTGCTCGAGTACTGGAGAGGAGATTGGAATTTACGGTGTAGCAGTGAAATGCGTAGATATCGTAAGGAAGACCAGTGGCGAAGGCGAATCTCTGGACAGTTACTGACACTGAGGCACGAAGGCCAGGGGAGCAAACGGG
+
DCCABBCADCDFE@BA@@4::?CC:??7;;:7;<6BCBBE=CC?DCBBBBC@@A>@CGE:CB=AABBC@BBA9;:/;;<ABBA:BBBB@BEE:CCC>B;9;@@BA:<;?99:A=A=@ABBA9::AC@@=A999?A@AB@B?B?CC>CBC@B899@@???@@A=BBCBBBBCBBA>>>B?B?C<@;:*0000)0:>*0,9>?9?A@A@>3::8763:===8869999<8=<///(/(/37566+588@D:==;3
@N9IO0:00899:06381
TACGTAGGGGGCGAGCGTTGTCCGGATTTATTGGGCGTAAAGAGCTCGTAGGCGGTTTGGCAAGTCGGGTGTGAAAATCCGGGCTCAACTCGGAGACGCCACTCGATACTGCCATGACTCGAGTCCGGTAGGGGAGTGCGGAATTCCTGGTGTAGCGGTGAAATGCGCAGATATCAGGAGGAACACCGGTGGCGAAGGCGGCACTCTGGGCCGGTACTGACGCTGAGGAGCGAAAGCGTGGGGAGCGAACAGG
+
CCBBA99999*;CABBBC@BBC@B>A@@:AA?BF>BBBCC=DBBBBBBBBB?BC@CC>C@B@:>@999,:ABBBDC<CD>BB<BBBB?BC@@=ABBBBB@BBBCCAABBCC@>A9<;;@>=99;C?C;@:;::-;9@@A@<A>A?B@BD@CB:9:DCAICBB<AAAA@B@@@ABA@;5@@=@=ABB@A=BA<A@@<@<@A;@;;;@@A@9@=A=AAAAA@@@AA:9945<995;059=:?BA9BB@AC>;99:
@N9IO0:00904:06386
TACGGAGGGGGCTAGCGTTGTTCGGAATTACTGGGCGTAAAGCGCACGTAGGCGGCTTTGTAAGTTAGAGGTGAAAGCCCGGAGCTCAACTCCGGAATTGCCTTTAAGACTGCATCGCTTGAATCATGGAGAGGTGAGTGGAATTCCGAGTGTAGAGGTGAAATTCGTAGATATTCGGAAGAACACCAGTGGCGAAGGCGACTCACTGGACATGTATTGACGCTGAGGTGCGAAAGCGTGGGGAGCAAACAGG
+
BBBC@BABBB5BCCCCDC@CB?CC@CAC@CBBBB<AABBD<B@@@@;;;CC@;;;<CH?DCC?CC>AABB?@@@B5::A;A?@9:99939AA=A>@=@<:A?AA<B>@@BA@@:=9:/0)//396??C?BBB=>A@=88=7=7<7<58=CAB@A@:=5888=5<5?::97@@BC>AA4946<66589?@::5;;;5;;??BBAA@@@C=AAABCBBB@BAA@@89:?;?ABBBB<A@@????5??@@@:???>
@N9IO0:00917:05808
TACGAAGGGGGCTAGCGTTGTTCGGAATTACTGGGCGTAAAGCGCACGCAGGCGGCTTGTCTAGTCAGGAGTGAAAGCCCGGGGCTTAACCCCGGAATAGCTCTTGATACTGGCAGGCTTGAATCACGGAGAGGGTAGTGGAATTCCGAGTGTAGAGGTGAAATTCGTAGATATTCGGAAGAACACCAGTGGCGAAGGCGACTACCTGGCCGTTGATTGACGCTCATGTGCGAAAGCGTGGGGAGCAAACAGG
+
ABD;;5;9=9,;=@@BBC@BC@BC@D?A=@@@@@:@BCCC>BBB@?@CBAA=;;5<@8>@AABBCC@@=@A;:8A9@@@7;;;0:=+0+///&/595:34455>8566;::?;@?>=@@?AA@BAAAD???999/:97<@;A@C?D>B:9:EBBA>><>DDC<B>9:9???@BB;9538///+/6:665:?277717179??CBC>@@@C:;;?CBC?BCB;;;BB;;;AA<<<0;B;;;CC9ABBBC>CBA=
@N9IO0:00922:05796
TACAGAGGTGGCTAGCGTTGTTCGGAATTACTGGGCGTAAAGGGCGCGTAGGCGGTCCGTTAAGTCCCGTGTGAAATCCCTCGGCTCAACTGAGGAACGGCACGGGAAACTGGCGGGCTTGAGTTCGGGAGAGGGAAGCGGAATTCCGGGTGTAGCGGTGAAATGCGTAGATATCCGGAGGAACACCGGTGGCGAAGGCGGCTTCCTGGACCGACACTGACGCTGAGGCGCGAAAGACGTAGGGGAGCAA
+
CCCCCAA<AB=BA@@B::9;B?A@<@=A=ABAA@8@@@AB=BI?CCCCAAA?CC@CDAED@C?BAEI>CCBBCCC<BAA<A?@<@ABA?ABA??=?>AC@BABCD=BB>BA@=AAA:AA?@A@A>AGD>BBBBB<A>??=9>;=>A9>=:>@B>>8608;?D9A@BBBBBBBBBB@A;??5;5?>>=A@BB@BBC?B?AB;;95<8=>8<=7=;;::97=<;=?A@A<?>;;99.--..8.000&/5555
@N9IO0:00927:05789
TACAGAGACTGCAAGCGTTATTCGGATTCACTGGGCGTAAAGGGTGCGCAGGCGGCCGTGTGTGTCAGGTGTGAAATCCCGGGGCTTAACCCCGGAACTGCGCCTGAAACTACATGGCTAGAGTATTGGAGAGGGTAGCGGAATTCACGGTGTAGCAGTGAAATGCGTAGATATCGTGAGGAACACCAGAGGCGAAGGCGGCTACCTGGACAATTACTGACGCTCAGGCACGAAAGCGTGGGGAGCAAAAGG
+
CBC@@9;;AABAB=A@AA@CC@AA>;;5:AAACC=???AA:AA;:::<?@@<::/:?A@AA@799>???B?A8992:==4=>>2;;;?8===5=<A9>88888;?DDD:@@>===>:<::;?@AAA=A<@???A:@@@AA<@<A<>BBB?BBBBCCBAA@@@;@ABBBCCDAAA??>999<?=AAA=;::A=@@@<?<?B>BBAA=??=???@D>BA@@@;;;AA::8:A@ACD9;<B@@@@9AAADAC5AA
@N9IO0:00935:05783
TACGAAGGGGGCTAGCGTTGCTCGGAATTACTGGGCGTAAAGGGCGCGTAGGCGGACATTTAAGTCAGGGGTGAAATCCCGGGGCTCAACCTCGGAACTGCCTTTGATACTGGGTGTCTTGAGTGTGAGAGAGGTATGTGGAACTCCGAGTGTAGAGGTGAAATTCGTAGATATTCGGAAGAACACCAGTGGCGAAGGCGACATACTGGCTCATTACTGACGCTGAGGCGCGAAAGCGTGGGGAGCAAACAGG
+
@@A000/<<<+;;??CBB@BCCDG@C@B@CAAAA<@@>AB9??9?A@A???<::4:>?>@;@=>@@?<??299:@9<>>)777&379:494<//)/6=0/0+00+0<<<><><7=?;=??BAA????E???A@:====88187<8818888<;;:>=9>;;;1:4:<888==<<9::5:59=:=::3:6877;9=*/*////<99;::4:>>==:=>?A>777A@::5:@??AA;@999CCC8@@ACC;:;;=
@N9IO0:00935:05801
TACGAAGGGGGCTAGCGTTGTTCGGAATTACTGGGCGTAAAGCGCGCGTAGGCGGTTTTGCAAGCCAGAGGTGAAATGCCTGAGCTTAACTTAGGAATTGCCTTTGGGACTGCGAGGCTTTGAGGACGGGAGAGGTGAGTGGAATTCCCAGTGTAGAGGTGAAATTCGTAGATATTGGGAAGAACACCGGTGGCGAAGGCGGCTCACTGGCCCGTTTCTGACGCTGCAGCGCGAAAGCGTGGGGATCAAACAGG
+
AB@9;4;@@@,@ABBBBC>@@?AC@CAC@@@>AA:;:9AB<@@@:;;AAAC?CB?BCC:CGG?A@=?A;:6:@@B8@?@:@;;;AB=B@AA=AC?A>A>?>8<<6==6=>:9:ACA>BBC=BA@;??BC=DBBB@BAABBB@B?B?BB=BBBAAAAA@:@9::/9<>>;;;AACC@CM?C=???BAA?A?@@<@AA?B?BB@;;;CBBA?AA;@@B<ABBBAA?:::A;;;@CCC;@A@;;;;.;;;AB=BBC?
@N9IO0:00935:05803
TACGGAGGATCCAAGCGTTATCCGGAATTACTGGGCGTAAAGAGTTGCGTAGGTGGCATAGTAAGCAGGTAGTGAAAGCGTGTGGCTCAACCATACTCACATTATCTGAACTGCTAAAGCTAGAATGTAGAAGAGGTAGCTGGAATTCCTAGTGTAGGAGTGAAATCCTAGAGTATTAGGAGGAACACCATGGCGTAGGCAGACTACTGGTCTATCATTGACACTTAGGCACGAAAGCGTTGGGGAGCGAACGGGA
+
>CBB?BC@BBC?C>BA@@@@@@>B>B@B@DEAAA=;;;CE>B?A@=?9:9A?<??9?<??@AA?BBBB?BAAB>==5@BBB>//)/67909,25;8898888;BA;::;:;222557,333---4---63517=;37:9>==696<:?;@@???>>>=@>>>??:?E8779.--88(--)...34833)..5255566)-----679893664*((((((((222(,-(-....3'.-,,(---&----2,26;09
@N9IO0:00935:05808
TACGTAGGTGGCGAGCGTTATCCGGAATGATTGGGCGTAAAGGGTGCGTAGGCGGCCTGCTAAGTCTGGAGTGAAAGGTACCGGCTCAACCGGTACAGGCTCTGGAAACTGGCGGGCTAGAGAGCAGGAGAGGGCGGTGGAACTCCATGTGTAGCGGTAAAATGCGTAGATATATGGAAGAACACCAGTGGCGAAGGCGGCCGCCCTGGCCTGTTGACTGACGCTGAGGCACGAAAGCGTGGGGAGCAAATAGG
+
DBCBB@@?@C?CB???@@9BBB@C@D>BBCC@ED<@B@A@:@B=CDBBACB?CC@C?BBBCC@BAAAB;@?A@@@<A@CCC@B?BBAC?D?D?AABBB@BBB??>@D=BBB?BBA=CBBCCCBBBCB=?9897(7<2;C8C8@A;8B=:888AA?@=;;:9*388<BBBBBC@@A@=A7:A>A@?>A@>?;?A>8<9=>39/333(37174;@@>?>>CBB?=>BBBB=AAA;;;7;ABBDDC;DCCDI?;;;6
@N9IO0:00939:05808
TACGGAGGGGGCTAGCGTTGTTCGGAATTACTGGGCGTAAAGCGCGCGTAGGCGGCTTGACAAGTTGGAGGTGAAAGCCCGGAGCTCAACTTCGGAATTGCCTTCAAGACTGTCTCGCTCGAGGCAGGGAGAGGAGAGCGGAATACCCAGTGTAGAGGTGAAATTCGTAGATATTGGGTGGAACACCGGTGGCGAAGGCGGCTCTCTGGCCCTGATCTGACGCTAAGGCGCGAAAGCGTGGGGAGCAAACAGG
+
CBA@<@A?A?,=BBBCCC@DD@BC?C@C?BBBBB<AAACD>C;;9B@@?@@<9:6:C@???B?AA=A>BA?ABDC=@@B;@=@BBABB?BA>?>9=;@3788<<BB?BCBBB@BBBB??A;::;?@C=9AC>>7;=<<><9>;?@@D:A??@@@@==:=>CC?D?CCBCCBCCB8A<3;@<@9<==:@:662;BB?B?BC?CCCCEBB@AC>@:;;ACCCGDDDD=A<AAC;9:3:@@@DDE9;;<EG?BBB?
@N9IO0:00942:05802
TACGGAGGGGGCTAGCGTTGTTCGGAATTACTGGGCGTAAAGGGCGCGCAGGCGGCTGCTCAAGTCAGGCGTGAAAGGCCTGGGCTCAACCCGGGAATTGCGCTTGAGACTGGGCTGGCTTGAGTGCGGGAGAGGATGGTGGAATTCCCAGTGTAGAGGTGAAATTCGTAGATATTGGGAAGAACACCGGTGGCGAAGGCGGCCATCTGGACCGCAACTGACGCTGAGGCGCGAAAGCGTGGGGAGCAA
+
BBBC<;:;:;*5CAAABB<A@?AA?B@D@@@@BB<BBBEF>CC>CBAA@AA?CB?AABABAA?AAABCACBBBDD:;;:?CCD=@@@@=?@:@A;@;?;@????<B@AABB@@9@9839C<@>??AAAB=AAAB<??B999>C?A<??9;<;745884888?D<C?BB999@@>=*00*0+0<9<<>;>;=>9>;:2080/*/)//9--(//)/99395///99945/)/:///;)//95555&55555
@N9IO0:00945:05800
TACGTGGGGGGGCGAGCGTTGTCCGGATTTATTGGGCGTAAAACGCTTGTAGGTGGCCACGCCAAGTCGTGTGTGAAATCTCCCGGCTTAACCGGGAGGGGTCATGCGATACTGGCGGGCTCGAGGCAGGTAGGGGGAAGCGGAATTCCCGGTGTAGTGGTGGAATGCGTAGATATCGGGAGGAACACCAGTGGCGAAGGCGGCTTCCTGGACCTGTTCTGACACTGAGGAGCGAAAGGCGTGGGGAGCGATCCGG
+
==<;5555555"599@BBB@BBB?B7::C6BB:B?4<;7333&333:5;98;273-38>==@=A=AABDAAAD@@?A;;;;AB=B@@@AMAD@BB<@A@@7ABBDCHCCABACCABCB>BB;;;C@CBB?AAAHDF0B000@<@;@>@C=B?BBA@AAB@BA?B?BBBCBBBBA?=<<<3;<8=;>@@;@@@@=A??<??BB@88388==8>=;>>><>>AA;;;@@@@=?=<888)80677977)222559;494
@N9IO0:00950:05766
TACGGGGGGGGGCAAGCGTTGTTCGGAATTACTGGGCGTAAAGGGCTCGTAGGCGGCCAACTAAGTCCGACGTGAAATCCCCAGGCTCAACCTGGGAACTGCGTCGGATACTGGATGGCTTGAATCCGGGAGAGGGATGCAGAATTCCAGGTGTAGCGGTGAAATGCGTAGATATCTGGAGGAATACCGGTGGCGAAGGCGGCATCCTGGACCGGCATTGACGCTGAGGAGCGAAAGCCAGGGGAGCAAACGG
+
@@999:9:9:9"9@5:9;;=BB?CCAC@C@DCCCC>@@@AA;@@;@BBCCCCACC@C?B?ABB?BBB?BBAA@BBB>BBDD7:;7;?@A?B@BCC=B=@;;;@@??=@@@@@@>@BC@CC@BC@CC?CC:@@??A8?BCABBC@C?B?BB=AAAAB@@=@@A@<@@:::@@CABBA@?=@@=A???@8:8;C=A>>6<;00-0@@@?BB?A@@C9;;C?BABAAA;;;<?@A;;;0:?9:;:;-:99??6944
@N9IO0:00944:05813
TACGTAGGGTGCGAGCGTTAATCGGAATACTGGGCGTAAAGCGTGCGCAGGCGGTTTTGTAAGCCAGATGTGAAATCCCCGGGCTTAACCTGGGAATGGCATTTGGGACTGCAAGGCTGGAGTGCGGCAGAGGAGACGTGGAATTCCCGGTGTAGCAGTGAAATGCGTAGATATCGGGAGGAATACCGATGGCGAAGGCAGGTCTCTGGGCTGAGCACTGACGCTCATGCACGAA
+
;<=@@BCA<;;;<;>>44.4.54<9>296=<<?<@;@CD=C;;:CABB??=?B?BCC8;::?BA;AA?999?;>.;@@@5??8?@6:7;6:<>6B?BA497<=3;838?AA@@<=+0//)//933569===95</////837376BA8@5:888:::7<;;=3;>@@@<=<==:999055058>?A:>:8808:=6<.6585:=<7555,555/...7555222566;;888222
@N9IO0:00957:05856
TACAGAGGTCCCAAGCGTTGTTCGGATTTACTGGGCGTAAAGGGAGCGTAGGTGGCATTCTAAGTCTGATGTGAAAGCTCTGAGCTTAACTCAGAAATGGCATTAGATACTAGTTTGCTTGAGGATTTGGAGGGGAGATTGGTAATTCTCGGTGGTAGCAGTGAAATGCGTAGATATCGAGAGGAACACCAGTGGCGAAGGCGAATCTCTAGACAATTCCTGACACTGATGCTCGAAAGCTAGGGGAGCAAACGG
+
>@@00072/00+/29@9B8=B:<<8AA>29;9>C7:6@;=4<<4<;69AAB?CC@;;;@C@;7;=AAA5:49444(4:::::?555.5.5;<=>@G8@E=@@?295;99955///)/7;)//:2///)/)/444&44/93:)//171///:588285544:99990999:;:99---------38(-557<<98)///)/)///49<?>=<:://)/5;5//555559:5555555;)56=<;;<+599>@8::>
@N9IO0:00915:05909
GACAGAGGGGGCAAGCGTTGCTCGGAATCACTGGGCGTAAAGGGCGCGTAGGCGGGAGAGCAAGTCAGTCGTGAAATCCTCCGGCTCAACCGGAGAACGTCGGCTGATACTGCCCTTCTTGAGGGATGCAGAGGAGACTGGAATTCCCGGTGTAGCGGTGAAATGTGTAGAGATCGGGAGGAACACCGGTGGCGAAGGCGGGTCTCTGGGAATTTCCTGACGCTGAGGCGCGAAAGCGTGGGGAGCAAACAGG
+
BCD:;;BBB@1BC>AABB?CBB?B?B7;:CAAAG>8::BB9BB<AA?@?BC@CCC=BBAAAB?@A@>?>BBBDCD>CC@BB@B@BBBB@C@C@C@@=@AA?B>BBBAAAA???C;@=@?=?:::-:??<<?@@2::@@?@?B?B@BC>C@CCBBBBB>BBBD>CCCC???@??=>@@8@@:@=@BB?B?@@=@BB?C@CEE>BBCCAAC>A?DC>A?ABBBBB;;;A?ABDCBC=ABB;;<<6;BJDJ>=;;?
@N9IO0:00918:05889
TACGGAGGATCCAAGCGTTATCCGGAATTACTGGGCGTAAAGAGTTGCGTAGGTGGCATAGTAAGTAGATAGTGAAAGCGTGGGGCTCAACCTCATATCCATTATCTAAACTGCTAAGCTAGAGGGCGAGAGAGGTAACTAGAATTCCTTGTGTAGGAGTGAAATCCGTAGATATAAGGAGGAATACCGATGGCGTAGGCAGGTTACTGGCTCGTCCCTGACACTAAGGCACGAAAGCGTGGGGAGCAAACGG
+
@EBB?BE@BBB@C?BBCB>ABB>B@B;C;CBAA@9955B<5A:::8A::9BB?AA>ACBBBBB?A>>??87:DAAA=B??>AAA6ABBB?B?BA@665:6;A3=>@=<<1;-----(--733::9.7::>>@@?025379757/7/519/::<<@=9=B@ABC>CC<@;;;;??BB;@;AB:A=@@@=ABAA?BBBBB@B;;9;@@@@CACBBA@@A9@??;;;>@;@9@?9:::.9??@@@@4>994<2494
@N9IO0:00920:05873
TACGGAGGGTGCAAACGTTGCTCGGAATCATTGGGCGTAAAGCGCACGTAGGCGGACTGCTAAGTCGGATGTGAAAGCCCTCGGCTTAACCGAGGAAGTGCATTCGAAACTGACAGTCTTGAGTATGGAAGAGGGTCGCGGAATTCCCGGTGTAGAGGTGAAATTCGTAGATATCGGGAGGAACACCAGTGGCGAAGGCGGCGACCTGGGCCAATACTGACGCTGAGGTGCGAAAGCGTGGGGAGCAAACAGG
+
AABCABBB<BB@BB>CCC@BABAC?B9;9@?5:<3:9:AA38:89>B@@?@?@@7@:;;@BB9=B>>;><<?>C@8C??6=BA1699B?C@CCCAD?BACDA@6@AA@:ACCCBBBBAB7;;@BCBB@B>A?@A<ABBBB?B=?;?A592:BBA@?A;??A@9@=899BBBBB???D@BB?B@BBB>A@???BAA=A@AB;??@D=::;6:;?<:;;B;;;=;;;==8=>>>??8=>=6655'8::9;0;>=:
@N9IO0:00921:05893
GACGAAAGGATGCAAGCGTTATCCGGATTCATTGGGTTTAAAGGGAGCGTAGGTGGCCTTATAAGTCAGTGGTGAAATCTCTGGGCTTAACCCAGAAATTGCCATTGATACTGTAGGGCTTGAGTACAGTTGCTGTGGGCGGAATATGACATGTAGTGGTGAAATACATAGAGATGTCATAGAACACCGATTGCGAAGGCAGCTCACAAAAACTGTAACTGACACTGAGGCTCGAAAGTGCGGGGATCAAACAG
+
B::59;)5.599=>::5558<<<9<9;:6;5525=4:;/43(3:(3338899-89247C7BCB>BAAACAA=:::A;@?@?=??6==8>499,4444)4.44:>A;@@@CBB;;;AD=CB?@@AAB@@>@659<<773(38286=BB@<??988738<5<>>A<ABBA:::?;;:?988@:897@@@059@6000=+0)/999:;B;;;;;$;555;5:;9:@@?:999.8?9999/78=AB>>1B?;?>8CA=
@N9IO0:00922:05892
TACAGAGGGTGCAAGCGTTAATCGGATTTACTGGGCGTAAAGCGTGTGTAGGTGGCTTCCTAAGTCGGTTGTGAAATCCCTGGGCTCAACCTGGGAATTGCAGCCGATACTGGGAAGCTAGAGTTCGGTAGAGGGTGACGGAATTCCCGGTGTAGCGGTGAAATGCGTAGATATCGGGAGGAACATCGATGGCGAAGGCAATCACCTGGGCCTGAACTGACACTGTGACACGAAAGCGTGGGTAGCAAACAGG
+
BBBBBBDC=BBA@;?@@><@;BBC=A@B=CCCFD>BAABB;BBA@@BC@?A=997;47A>@@<@@?A=B=@>???1:BB=BCC<AACC@C?BBB>B@C=AB;9::CCBBCBAA<A@CBBBB@@A?BB=ABC9::/;B>@@@E@B?BB<A>BCBBDCC?BBCC>BBBCBB@BBAA@@A9??5:6;BBBCBBB@BCB@C@BD@BAAA?BBC>CADBB@BBAA@@@AAABAABB:;;6;AAABB;BBBICF>CCC?
@N9IO0:00940:05906
CACGTAGGCACCAAGCGTTGTCCGGATTTATTGGGCGTAAAGAGCTCGTAGGCGGTTCGGTAAGTCGGGTGTGAAAACTCTGGGCTCAACCCAGAGCGGCCACCCGATACTGCCGTGACTTGAGTGCGGTAGGGGAGCGGGGAATTCCTGGTGTAGCGGTGAAATGCGCAGATATCAGGATGAACACCAGTGGCGAAGGCGCCGCTCTGGGCCGTAACTGACGCTGAGGAGCGAAAGCGTGGGTAGCAAACAGG
+
;CB@@BA<@??8=;@;;;5;?B=A=?@C<BB@DE>;;;@C;C;:;@@@@00+0<8<9>A?CCACCCAA;;;;;;BB7A@AABB>BBBGAGC>CA:69>9>966505?=@;;9;:@:?AAC:C966CCC?BBBBC6??@?@@5?9?<?9@=4@?A?>=>13837.;>?@AA@?==939:.55<B6<BE@GCCC?BBA>A>A@@;A@@@@@B;B459A=A:99CA@<BBD@@@>;;;0:CB;;;0;ABBBC=AAB=
@N9IO0:00944:05887
AACGTAGGACGCAAGCGTTATCCGGAGTTACTGGGCGTAAAGAGCAAGTAGGCGGTAGAGTAAGTTGTCTATGAAAACGAACTGGCTAAACTGGTCGGGGATAGATGAGACTGCTGTACTAGGGTCTGACAGAGAAGCATGGAATTCCGGGTGTAGTGGTGAAATGCGTAGAGATCCGGAGGAACACCAGAGGCGAAGGCGATGCTTTAGGTCAGTACCGACGCTCAGATGCGAAAGCATGGGTAGCGAACGGG
+
D9;66;;59655;39=;9659:6;75555>?@<=4>@@BB;@@A@@;AA;;599259777//)/:)//9::55555&5555:995;=AA<;:;7A::;<+3389374?9999?<945:<=<=@7666<;:;>=9=19:>>:7@:><?;??9@@@?@BB>A@AD>996?=?@@956:5:733-3-3994::::7:<<:@?;9:?B@@@;@A@BAAA;;;>@@@CC?>?@A>??@>@/99<<@?8??<>?@<?;>5
@N9IO0:00945:05886
TACGGAAGGGGCCTAGCGTTGTTCGGAATTACTGGGCCGTAAAGCGCGCGTAGGCGGCTTTGCCAAGTTAGAGGGTGAAAGCCGGAGCTTAACTCCGGAACTGCCTTTAAAACTGCATCGCTAGAATCGTGGAGAGGTGAGTGGAATTCCGAGTGTAGAGGTGAAATTCGTAGATATTCGGAAGAACACCAGTGGCGAAGGCGACTCACTGGACACGTATTGACGCTGAGGTGCGAAAGCGTGGGGAGCAAACAGG
+
>8..*,(,66&,(,,,;;;5997<<8@7<8665;@05059>>.;5:::;4444.4/)/::1/-(-)--06//33(3/9:1//*/5:::;8>9A<C?B?D?AA@=+00*0@@0>0/09=99;<9656A?;;=7;;59.4?944<8;7?6:7559?>:<<BB?CCBC=C>?>@BA@ABA;>@6:69@=B:;5;?=>8?@@=A>@@@CBBBBBC@BBBCBBBC?CCCCCBB@@<A@A;;;6;AAABBB9@@BBC=BBB?
@N9IO0:00949:05887
TACGGAGGGGGCTAGCGTTGTTCGGAATTACTGGGCGTAAAGCGCACGTAGGCGGCTTTGTAAGTTAGAGGTGAAAGCCCGGAGCTCAACTCCGGAACTGCCTTTAAGACTGCATCGCTAGAACGTCGGAGAGGTAAGTGGAATTCCGAGTGTAGAGGTGAAATTCGTAGATATTCGGAAGAACACCAGTGGCGAAGGCGACTTACTGGACGACTGTTGACGCTGAGGTGCGAAAGCGTGGGGAGCAAACAGG
+
BCCL@CCCDC5CCBCBBB@BB@BC@G@D@B@@@B=:;9EG>BBBBB?A@DC@@@>?CC>CCC@DE=@@@@<@@??5:9A:A=A9::BA9>?A<A=A:>:998@@9A;??AAB@?==>>BDCC???>@?4???86AB488C<A=A>B?BBBBCBDBAA>??<@9>6<8<>?:;;@8==1918=9;;;=>?>>7;:@;@<A>BAC?BBBB?BBC???BB<?????@AAA?AAA@@@9@@@@@@@6@@@@@;@@@=
@N9IO0:00949:05907
TACAGAGGGTGCAAGCGTTGTTCGGAATCATTGGGCGTAAAGGGCGTGTAGGCGGTTTGTTAAGTCATGTGTGAAATCCCTCGGCTCAACCGGGGAACGACGCATGAAACTGGCAAGCTAGAGTACCAAAGAGGGGGGTGGAATTCCCGGTGTAGCGGTGAAATGCGTAGATATCGGGAGGAACACCTGTGGCGAAGGCGGCCCCCTGGTTGGATACTGACGCTGAGACGCGAAAGCGTGGGGAGCAAAC
+
BBCAA@CC=@A@B?BA@@<@;9AC=A466<<<EA7>>>CC=CA<@@@ABCB??@4:;/;@=B<BBBBBBBBCCCJ?CBB;B;;7;AAB?B=@@A9@@CC>CCBA@>?>6?9905B:>;@>>=999;49;4;>CGGDD*HCAB@B?EC=B>BC=A@@D?;;6@6<<<AB<<BC;;:CB<@A>B@BBB@BBBB?AA@=A>AB=>@?A0A@7A?C7::@>;::9443999989=>@A=BADBBEC;CCAFA8@
@N9IO0:00956:05886
TACAGAGGTCTCAAGCGTTGTTCGGATTCATTGGGCGTAAAGGGAGCGTAGGTGGCGGGGTTAGTCAGGTGTGAAATCTCGGGGCTCAACCCCGAAACTGCACTTGATACTGCCTTGCTAGAGTACTGGAGAGGAGATTGGAATTTACGGTGTAGCAGTGAAATGCGTAGATATCGTAAGGAAGACCAGTGGCGAAGGCGAATCTCTGGACAGTTACTGACACTGAGGCTCGAAGGCCAGGGGAGCAAAGCGGG
+
FGFBBBC@BBCDB@CB;;:;B?BB?BB9;?:8@<3@@AAA9AB=ABAD@@@?BA>BBBB9B?BBBBBB?@@@9:;/4>=BAAA8AAAA>BGC;CBB=B9;;CCA9C;5:@?@A=@<??AAABBABBBA@???A4878@:@=A?BD>BBB@BAAAB??@BCCD=BABBBAAAA99:9:C?D@C?BBB??;;;8==A39489818<9777.7787947777777558>?;>;7A@171:4:9A@1::<<<59::=4
@N9IO0:00962:05881
TACGTAGGTGGCAAGCGTTGTCCGGATTTATTGGGTTTAAAGGGTGCGTAGGCGGTCCCTTAAGTCAGTGCTGAAATACTCTAGCTTAACTAGAGGGTGGCATTGATACTGGGGGACTTGGAATGAAGTCGAGGTAGGCGGAATTGACGGTGTAGCGGTGAAATGCTTAGATATCGTCAAGAACACCGATAGTGAAGACAGCTTACTAGGCTTATATTGACGCTGAGGCACGAAAGTGTGGGGATCAAACAGG
+
CCCCC??<@B>AC@CAA@@BBD?@=BBB<AA@FE?CD=BB>CD?;;;@@@B@;;8;BB;B@B@CCIHICCCCCCC=;;;CCC@A@B@B@B@BB;;;/9@7BCD@DDA@A@CEEE1<:<+0+0:000+0;<8>988=><>>9=;?<<>>A;??AAAAA=AAA@<ABAA>BB@@@@BCCCC@BB????599B:::DC?CC???AB?BAA@@<@B?BFLH@DBBAC@@@A>BAA9::/;AB@?@@7AAA@C>:;;?
@N9IO0:00919:05912
AACGTAGGAGGCGAGCGTTATCCGGAATTACTGGGCGTAAAGCGCGCGTAGGCGGTGGTGGAAGTGGTGCGTGAAAGCTCCCGGCTCAACTGGGAGAGGAGGTACCAAACTCCGCAACTAGAGATGGACAGAGGCAAGCAGAATTCCGGGTGGAGTGGTGAAATGCGTAGAGATCCGGAGGAATACCAGTGGCGAAGGCGGCTTGCTGGGTCATATCTGACGCTGAGGCGCGAAAGCGTGGGTAGCGAACGG
+
@4950==800)/;=9@@@<@A@<@@D@C@C;;;B8;:955)5997;00000)0@7<B?BB?A<@@@=@BCBC@A@8@;:99)329===24437*9===:94.49>:??9?9958?>=>??@A@@@@<@99554.4=799:99494949:155.556<9>A=@6<<9559:555;=9=8;;49499;.94492///)/)//)/;.4499909??@?@@@@@?@??8783733:::2;=<>CC6:;?959.555
@N9IO0:00922:05946
TACAGAGGTTGCAAGCGTTAATCGGAATTACTGGGCGTAAAGCGCGCGTAGGTGGCGATTTAAGTCGGGTGTGAAATCCCTGGGCTCAACCTAGGAATTGCATTCGATACTGGATTGCTTGAGTTTGGTAGAGGAGAGTGGAATTCCCGGTGTAGCGGTGAAATGCGTAGATATCGGGAGGAACATCAGTGGCGAAGGCGGCTCTCTGGACTAAAAACTGACACTGAGGCGCGACAGCGTGGGGATCAAAC
+
CCCCB@@<@<?@B?B@@A=A?AAC@GAC@CBA@@:@@BCC>CCCBBBBBCD=AA>A@???0000AA@@9B>AABD9@@@7===*00/;090739398=7<=BB@BCBBCCCC=BB>BBA?AAAAD=A<>>BBB>BBBA@A<<7;3:90:<A<=ABBB?BCBC;BB@BBBBBAA99970993:;@>>>@===:==B<?;?@;>>>===>7<<88888'8999<=6<88707>==>?:;;>AAAA6@=99:1;
@N9IO0:00929:05950
TACGAAGGGGGCTAGCGTTGTTCGGAATTACTGGGCGTAAAGGGCGCGTAGGCGGCCTTGTTAGTCGAGTGTGAAAGCCCTGGGCTTAACCCGGGAAGCCGCGCTTGATACTGCAGGGCTTGAGTGTGGGAGAGGTTGGGTGGAAGTTCCCAGTGTAGAGGTGAAATTCGATAGATATTGGGAAGGAAACACCGGTGGCGAAGGCGACCAACTGGACCACAACTGACGCTGAGGCGCGAAAGCGTGGGGAGCAAACAGG
+
BAAAA5;;;;'9@@?@AA?@@=@?:@5;5;:>??8@>???-::5:??BBBB?;;7:5:=BB?B000:6000;;89+/8<5<?>3;=+0+--(-5,5(-/)//;=>;=<<?:><989>8@@>@@@0000=8=>>949)//(/84:(//055,,,,-----85<==>56268------.9499)2+2+22'2884:1553<<A?@<@A??<??CCC?BA<@@@7;;@BB@@?;;;5;;CBBB8;;C;;;;.;;;;;,9:9;
@N9IO0:00930:05911
TACGGAGGGGGCGAGCGTTGTTCGGAATCATTGGGCGTAAAGGGCGCGTAGGCGGCCGATCAAGTCGGATGTGAAATCCCTCGGCTCAACCGAGGAACTGCACTCGATACTGATTGGCTAGAGTCCGGGAGGGGATGGTGGAATTCCCAGTGTAGCGGTGAAATGCGTAGATATTGGGAAGAACACCGGTGGCGAAGGCGGCCATCTGGACCGGCACTGACGCTGAGGCGCGAAAGCCAGGGGAGCGGAATGG
+
ACEC?BBBBB0BBAB:;;@CDADD@H?AABB:@@8?>;B<4;=2?>;9;AA;9:8:?BCBBB>A@BB<?;;:99<4<@=9@694:B@B=C999@:@:=BBABAA???ABBBBCC@B>A@@@;:9929@699EE9BAC?BC;@;@=AB;AAAAA@A:;9:CCC<@@@@>>>>:::=AD7:79@8;::6<600*07:::6=?<?-00<:<:8:59:==>885:?A;74328889:</55455=;+8///)/5::;
@N9IO0:00932:05925
TACGTAGGGTGCAAGCGTTAATCGGAATTACTGGGCGTAAAGGGTGCGCAGGCGCCCCGCATGTCAGGCGTGAAATCCCCGGGCTTAACTTGGGAATGGCGCTTGAAACTACGGGGCTGGAGTGTGGCAGAGGGAGGTGGAATTCCACGTGTAGCGGTGAAATGACGTAGAGATGTGGAGGAACACCGATGGCGAAGGCAGCCTCCTGGGCCAACACTGACGCTCATGCACGAAAGCGTGGGGAGCAAACAGG
+
DCBBBCCC<9;:E@CBCD@C??>>9><@>A@@@E>CCCCC<A@<@@@B@@@<;9:9:-:?@@@@@A@?BBA??@8??@A4AD<>>?C?BB?CB;A?BB@@AAA?BCE>B>>?AAA8BBB?A>??AA=@==::9,7<5<A>A4=6<6;>;;;?A@>@<==<D:;::=????>?>?>=<7::1818:<4887?:??C;C9>@<<37949:;.95:7<<<887755257555979;;7;BBBECC9AAA@C=BBA?
@N9IO0:00939:05953
CACGTAGGAGGCGAGCGTTATCCGGATTCACTGGGCGTAAAGCGCGTGCAGGCGTTTGGTAAGTTGGGCGTGAAAGCTCCCGGCTCAACTGGGAGAGGTCGTTCAATACTACCAAACTAGAGAGTAGAAGAGGAAGATGGAATTCCCGGTGTAGTGGTGAAATGCGTAGATATCGGGAGGAACACCAGTGGCGAAGGCGATCTTCTGGTCTATTTCTGACGCTCAGACGCGACAGCTAGGGTAGTAAACGGG
+
CBABBBD?@@>????:;:9=>>9?9@A@CFCBCB<>?>??6=??=?>>>??:887<3<8=>;<=?BB=:90;==50/0;;5?:?BBB?AAAB6;;@A<ABBA@CB?BCC@@@@DG>CB@@@BBBBCCC>BBC@B=B@996:;@9BA>A@DFBAABC=A@??9??@AAAAAAB@;;;6;B=A?BAB>BBCC@CED@C@CDCBBB?B@@<@@@AAA<B@@AEDDCBBB@;<;BCCBBBBAAA?ABCBDD=BBC;
@N9IO0:00960:05920
TACGAAGGGTGCAAACGTTGCTCGGAATCATTGGGCGTAAAGCGCACGTAGGCGGCCTAGTAAGTCGGATGTGAAATCCCTCGGCTCAACCGAGGACGTGCATACGAAACTGCTGGGCTTGAGTACAGAAGAGGATCGCGGAATTCCCGGTGTAGAGGTGAAATTCGTAGATATCGGGAGGAACACCAGTGGCGAAGGCGGCGATCTGGGCTGATACTGACGCTGAGGTGCGAAAGCGTGGGGAGCAAACAGG
+
BBC::6;C<BBCCC>A@>;@?==@<@;@@AA?AD;@A998-;<=B?B>>8838=<@?BCBBB=AA@?;?AABAA@;:99,;;;5<@9;5:9@AA=@?@?A@@@BBCCC?CCBA:::-:>;>?AAA;;;B?BBB?A;;;AA=A6;7;D>C>BBBDB;<7<BBB8;7;BABBAC;:;:;,9;:>:??>;@998<?==9=7=>9?B::::::,:@@@ABAAABB@@>>;:5;;;CCC?B::<BBB9AABBB;@@B>
@N9IO0:00963:05931
TACGGAGGGTGCAAGCGTTAATCGGAATTACTGGGCGTAAAGCGCACGCAGGTGGCTGAGTCAGTCGATTGTGAAAGCCCTGGGCTTAACCTGGGAATTGCAGTCGATACTACTCAGCTAGAGTATGGGAGAGGGTAGTGGAATTCCCGGTGTAGCGGTGAAATGCGTAGATATCGGGAGGAACATCAGTGGCGAAGGCGGCTACCTGCCCAATACTGACACTCAGGTGCGACAG
+
CCCC@BCE?EBBA=A:;:<@=?A?4@=@=@AABB>BDCDJ?C;;;AACC;:2;;5;@?@A@@CB@@@AA;?A?=@1:;:(477(3;194;>@??-9-3-3988??ABABBBA@@@@889A@@@AAABC9@@999,:?@<?9?:<1:7/;6===>=>><>>>B:@@A??>?=<678;=4??=@ACDB??>??;>?B?C>?>9>@==900/;3:0588563A@<==<<379=77533
@N9IO0:00931:06004
TACGGAGGGTGCAAGCGTTGCTCGGAATTATTGGGCGTAAAGGGTAGGTAGGTGGTCTCATTTGTCTGGGGTGAAAGCCTTGAGCTTAACTCAAGAAGTGCCCCAGAAACGGTGAGACTCGAGTCCTGGAGAGGGTCGTGGAATTCCCGGTGTAGCGGTGAAATGCGTAGAGATCGGGAGGAACACCAGAGGCGAAGGCGGCGACCTGGACAGGTACTGACACTCAACTACGAAAGCGTGGGGAGCAAACAGG
+
AA955;@=8>@@B@@@AB=B<;:;295?8?>7>?1>?99939?9@@A<A?@9;;5<@?;;;;/;;;;;;;&9=990;?8?<A8:;A=@9?A::29?:=>;<>>2?>>>466169:<BB@AA@A@B@CE@CB@@@;@BBAB?A8:6;B6;8;CA@A@@;=?>>5=>>>?@?B==<999.:=5:49991:?;:299@2909@:@A9:79C=>@?>9==95555559997;;?;@@@8>BAA@BB7:9:@F>BBA5
@N9IO0:00963:05977
TACGGAGGGTGCAAGCGTTATCCGGATTCACTGGGTTTAAAGGGTGCGTAGGTGGGTTGGTAAGTCAGTGGTGAAATCTCCGAGCTTAACTCGGAAACTGCCGTTGATACTATCAATCTTGAATATTGTGGAGGTAAGCGGAATATGTCATGTAGCGGTGAAATGCTTAGATATGACATAGAACACCGATAGCGAAGGCAGCTTGCTACACAATTATTGACACTGAGGCACGAAAGCGTGGGGATCAAACAGG
+
CCBB?BDD<AADD@C????CCC?BADD@BBCDDD<AA;AB=BC?CCBCBBA;>>>:?=B?BBADCCBDBB?ABEE>::;A?A??>@;@=@AABAGE=C;9:;@@<@ABBCCCBFLABBB>@@=A@D7;;A>@@=@A@A;;8;?BC;::@@:::A@AB?AAAF?BAAB?A???AA:::?????;??B<??B:::895<8?@?AB?DDCC>>>A@C;>>>>>AA>;;00*0;088;390//966.7>ACC=><>=
@N9IO0:00924:06039
TACGTAGGGTGCAAGCGTTAATCGGAATTACTGGGCGTAAAGCGTACGCAGGCGGCTTTGCAAGACAGGTGTGAAATCCCCGGGCCTAACCTGGGAACTGCATTTGTGACTGCATGGCTAGAGTCTGTCAGAGGGGGGTGGAATTCCACGTGTGAGCAGTGAAATGCGTAGAGATGTGGAAGAACACCGATGGCGAAGGCAGCCCCCTGGGATAAGACTGACGCTCATGTACGAAAGCGTGGGGAGCAAACAGG
+
ECBBBBBF=9::A<@?@A<@=@BB=B=A9;;DDE?BB???:??@@BAAAA@?@?<??C=BCC@CCAAA=@A?@AB=AA??.77)89>?>B@CCC=A<>?BBAAD>CBBBBBBB???<@@@??;;=;:;;;;:;<<=<'<@:=:=;>;>??@@??>>><;:;;=4=>===>?;;;>==A:?:??9???ACCCC@AAA=A=???ACCD2AAE>B@@7;;>====88888>=8///7:)//9>>CC5::88C7>><8
@N9IO0:00929:06036
TACGGAGGGTGCGAGCGTTGTTCGGAATTACTGGGCGTAAAGCGCGTGTAGGCGCTCCTCAGTCTGGTGTGAAAGCCCGGGGCTCAACCCCGGAAGTGCATTGGATACTGGGAGGCTGGAGTACCGGAGAGGAGGGTGGAATTCCTGGTGTAGCGGTGAAATGCGTAGATATCAGGAGGAACACCTGTGGCGAAGGCGGCCCTCTGGACGGATACTGACGCTGAGACGCGAAAGCGTGGGGAGCAAACAGG
+
BBCB?BBB<A@>AAAAAA@CC@A@:=+0+0<<<<8;:;AA<AACCB@A??=9888=97:@ABBBBC@CCCBBB=@@@8>==2==>>/888&36;6888:??4:5;;;>>AB8=<8<AA=ABBBB@B@CBAB=::9.:D;@=A?B?BB?BGAABCC@B;;;0;@@AAABABA;;:@=@@=A?BBBAC???ACCC?B?;:6;@9ABBB?BAA=;;;A;;;;;;;DICBBA@9;;0:@@;;;;.:??@?;@AC@
@N9IO0:00931:06010
TACAGAGACTGCAAGCGTTATTCGGATTCACTGGGCGTAAAGGGTGCGCAGGCGGTTGGGTGTGTCAGATGTGAAATCCCGAGGCTTAACCTCGGAACTGCGTCTGAAACTACTCGACTAGAGTATTGGAGAGGGTAACGGAATTCACGGTGTAGCAGTGAAATGCGTAGATATCGTGAGGAACACCAGAGGCGAAGGCGGTTACCTGGACAAATTACTGACGCTCAGGCACGAAAGCATGGGGAGCAAAAGG
+
CCCCCBBB@:;:C6;;BB?AB>@@<@@8<@@@AB<ABACC>DB<@AAA@@A?AA?A?BB=BBBBABA@@?=>?CC?BBB;AAA099=A>A@DED?A9?:783>@ABBE>CCBBBAA@@@@=;?@@<8=:===A@3;;:>>:>8=189@@=@@@BBBBBAAAE<AACCBBBCBB>>>@@?<4;1::@?AB??;?AA495:@<@=AB?A=87773(3-3378333;9::=7;???<<2899:CCD:CDBAA@6@>
@N9IO0:00932:06026
TACAGAGGGGGCAAGCGTTATTCGGAATTATTGGGCGTAAAGGGCGCGTAGGCGGCTTTGCAAGTGGCGGGTGAAATCCCTCGGCTTAACCGAGGAACTGCCTGCCAGACTGTGAGGCTCGAGACCGGGAGAGGTGAGTGGAATTCCCAGTGTAGCGGTGAAATGCGTAGATATTGGGAGGAACACCAGTGGCGAAGGCGGCTCACTGGACCGGAACTGACGCTGAGGCGCGAAAAGCGTGGGGAGCAAAC
+
BBC@A:;;:9$4929?<?@BB?AA=@=@=AC=A@;=>>==6>?6:9:6;BB@BC?BBB8<00,0:>5:?<3=556/9CG600=:=@+0+/49::)5.00//279;8<=;;;;9B??699:9:>@B;BA;BB@@<@AA@?@:A>B>BC>;;=BBA@;;5;@@@89;;@@CCBA@@GKE?BC?A@BCC@CBCC@BA@?A:00+0==>>9545@8@;@<@?@@@;:;@@?>;;;;;;;*;::AACB;@?=><3<
@N9IO0:00961:06032
TACAGAGGGTGCAAGCGTTAATCGGAATTACTGGGCGTAAAGGGTGCGTAGGTGGTTTGTTAAGTCAAGTGTGAAATCCCTGGGCTCAACCTGGGAACTGCATTTGATACTGGCAGACTCGAGTCTGGTAGAGGGTAGTGGAATTCCGCATGTAGCGGTGAAATGCGTAGAGATGCGGAGGAACATCAGTGGCGAAGGCGGCTACCTGGACCAAGACTGACACTGAGGCACGAAAGCGTGGGGATCAAACAG
+
CCCCBAAA<@@DEACBBB@C@CDC>A?A@CCHDJ?CC@??8@C>BABBAA@?@@<AA=@B?B?B@?A?BBBBCBB=AA@;AAA<BBBB?B@BBB=B@BBAAAAB=BBBBAAA?A@???@A@BBBBDD>899BCB=BBA>?;><@=A>>:9=7:>>:;7;=?A:>>>>??==:;;=8808=8=;>>>?>>=@<@@D=B;?>:@@@D7;;;?>5;5;>==>===?====5;;>===8=?A@@@@5@@>>>6::<
@N9IO0:00914:06075
TACGGAGGGTGCAAGCGTTATCCGGATTCACTGGGTTTAAAGGGAGCGTAGGTGGGTTGGTAAGTCAGTGGTGAAATCCCCGAGCTTAACTTGGGAACTGCCATTGATACTATCAGTCTTGAATACCGTGGAGGTCAGCGGAATATGTCATGTAGCGGTGAAATGCTTAGATATGACATAGAACACCAATTGCGAAGGCAGCTGGCTACACGAATATTGACACTGAGGCTCGAAAAGCGTGGGGATCAAACAG
+
CBBB=9994:A@DADBBB@BBC<@<@A>ABBCCC:@@<BA:AC<BBBBBBB?AA@;@@C@BCACCBBC@>9>;;;,9;9:&4:9==8<8:@<@A<A=ABBC@BBABBBAAA????A???=???BAA989B>??:?@??>@>A?BB@=494:;75822,5:=D:958C589B>><==>==8895;;?5;5?8>:;:1808>=>9/(....7633.3884758588822+27;6655&....577+338<=1656
@N9IO0:00924:06078
TACAGAGGGTGCGAGCGTTGTCCGGAATCACTGGGCGTAAAGGGCGCGTAGGTGGCCCGATAAGTAGGGGGTGAAATCTCGAGGCTCAACTTCGAGGCTGCCTCCTAAACTGTCGGCTCGAGCAGAGTAGAGGCAGGTGGAATTCCCGGTGTAGCGGTGGAATGCGTAGAGATCGGGAAGAACATCGGTGGCGAAGGCGGCCTGCTGGGCTCTTGCTGACACTGAGGCGCGACAGCGTGGGGAGCAAACAGG
+
AAABAACC<AAAC;;;;D>;<<BDBE?@99;CCC>;=;DD0;:6;;;DDBB>;;6;D?ABBCABBBBGFF1:;CC=BBA@ABB?AACB?BB?AA<;5;;@@>A@=ABD=CBBB;;79BA@BAABBCBBBBBC@BDC@CC@C?C5;;0;=@@@BBBBACC?C?BBBBBBA;;;@@BC<A>;;7;BAA@?BC?B@@>@?CC@C@AAAA@@:AA@A?A@@@????>@::6:?@B@BAC???CCE9BAA@@:@@A>
@N9IO0:00930:06078
TACGGAGGGTGCAAGCGTTATCCGGATTTATTGGGTTTAAAGGGTCCGTAGGCGGACTATTAAGTCAGGGGTGAAAGCCCGCAGCTCAACTGCGGAATTGCCTTTGATACTGGTAGTCTTGAGTACAAGTGAAGTTGGCGGAATGTGTGGTGTAGCGGTGAAATGCTTAGATATCACACAGAACACCGATTGCGAAGGCAGCTGGCTAACTTGTAACTGACGCTGAGGGACGAAAAGTGTGGGGATCAAACAG
+
AA@B@CDD>BBBC>BAA@<@CA;@<;;;0;@=@A:@@:AB<BB?CC>BBBB=BC?BB99;6@<@BCBCDD;CCBD<@@@6<;BAAA?>:>???C?B=A?A??CD=AAABC??=?AA@@@<99:AAAA?A9:9?BA:?:==8<8=>=A9;7;AAAA@@<@@A@8<;??>AABBBCBCBBBAA@399?9>=?495::.7-8><=??:>>>:=>:<;;6@@@??:878852'255666&88777::+55577.566
@N9IO0:00930:06082
TACGTAGGGTGCGAGCGTTAATCGGAATACTGGGCGTAAAGCGTGCGCAGGCGGTTTTGTAAGACAGGCGTGAAATCCCCGGGCTTAACCTGGGAACTGCGTTTGTGACTGCAAGGCTAGAGTGTGTCAGAGGGAGGTAGAATTCCACGTGTAGCAGTGAAATGCGTAGAGATGTGGAGGAATACCGATGGCGAAGGCAGCCTCCTGGGATAACACTGACGCTCATGCACGAAAGCGTGGGGAGCAAACAG
+
BBBBBBBC=9;:C@@@A@8@8B@A?A6;;AA@?9?@>@@;A:;;@@A??A<>><?CC:BCC?ABBCC@BB===@9A???5=<5=<8=9<:@@A;A@A:9989>9@@BBBCBBB>B?@AAAAAAAABBBBAAAA=@@=@=<>9@;@;?@@??:9?:44599=4>?BCBBBC????8</33/7,3=<5<@=>499A<@=AAAB?8858==3;33.379;;5735:<:;>>>878D9=====<</898<<1<<=
@N9IO0:00934:06102
TACGTAGGGGGCGAGCGTTGTCCGGAATTATTGGGCGTAAAGAGCTCGTAGGCGGTTCGGTAAGTCGGATGTGAAATCTCCACGCTCAACGTGGAGAGGCCATTCGATACTGCCGTGACTCGAGTCCGGTAGGGGAGTGTGGAATTCCCGGTGTAGCGGTGAAATGCGCAGAGATCGGGAGGAACACCCGTAGCGAAGGCGGCACTCTGGGCCGGAACTGACGCTGAGGAGCGAAAGCGTGGGGAGCAAAC
+
CBCDDCBBBB0B@;9;CB?CBB?B<B@E>A@=AA8:99;;1:559?=AA@@=@B>B<;;:<IAICKGGB;9;@@@6;;9@=AC;;9BB?BBCA<><00+03;>6::?<??8798=988==AA999>?A?B@@@@499AA??<?;@3:9,9;=<;A;:;=@?CD>;:;B@@@@A@@??=9=>;@;???A399@===A0807?8==?>>9>>296?8><?777===88896//////)//><<;;0;>?>?99
@N9IO0:00945:06073
TACGTAGGTGGCAAGCGTTGTCCGGATTTATTGGGTTTAAAGGGTGCGTAGGCGGCTTTGTAAGTCAGTGGTGAAATATGGCAGCTCAACTGTCAGGGTGCCATTGATACTGCGGAGCTTGAGTACAGATGAGGTAGGCGGAATTGACGGTGTAGCGGTGAAATGCTTAGATATCGTCAAGAACACCGATAGCCGAAGGACAGCTTACGTAGGCTGTAACTGACGCTGAGGCACGAAAAGTGTGGGGATCAAACAGG
+
BB@@>>><:;5;C7;:AA=AAC@B?CDD?CC@BB=BD8;;6;D=;;=CCBD?;:9:BB<BBB@CCBBC?@;?@??:@??@@CCCBBBC@C???BBBB<@@A=AA<@@@@A@@@C;??983:?AACBBBABA>>;><==@@=@<A9<<:9299:>BBB?CCCC<AAA@?A@@@@@<<===:??=DDB>AA>=;8*..),(,,----05-----(-////(/9877:;33486<?A:999&8;8<;88+=8=>A<9:8>
@N9IO0:00946:06094
TACGAAGGGGGCTAGCGTTGCTCGGAATTACTGGGCGTAAAGGGCGCGTAGGCGGACATTTAAGTCAGAGGTGAAAGCCCAGGGCTCAACCTTGGAATTGCCTTTGATACTGGATGTCTTGAGTTCGGGAGAGGTGAGTGGAATGCCGAGTGTAGAGGTGAAATTCGTAGATATTCGGCGGAACACCAGTGGCGAAGGCGACTCACTGGCCCGATACCTGACGCTGAGGCGCGAAAAGCGTGGGGAGCAAAC
+
BBCAB=ACCC5BB@@;;;?BBC@A=@?B>B;;<B=;;;CD=BC>CBACBBB@CD@ABCCD6969>><=9:5:@AA=BBB<@?F>BCBB?A=A=@?B=A>AB?CD>BBBCBBB=??:88A:??AA;??@:><<B@BBBBBB?B@CFE99:B???AA??<??BD>C<???<=;;00)083//)/657535755279=9A6=697<;<:99165.5:///)/::8787=;>::::8888'6755222&22888.7
@N9IO0:00914:06133
TACGGGGGGGGCAAGCGTTGTTCGGAATTACTGGGCGTAAAGGGCTAGTAGGCGGCCGTCTAAGTCGGATGTGAAATCCCCAGGCTCAACTTGGGAACTGCATCCGATACTGGATGGCTTGAATCCGGGAGAGGGATGCAGAATTCCAGGTGTAGCGGTGAAATGCGTAGATATCTGGAGGAATACCGGTGGCGAAGGCGGCATCCTGGACCGGCATTGACGCTGATCAGCGAAAAGCCAGGGGAGCAAAGCGGG
+
BACC>>>@>@"CC:?6699==:;=9;@C<A@@=>6@:;;B=BB=BBBCBBB>>>8>-00=@A=CBBB@B;;;;;;6;ACD9AA?A;;000@;>>9>,////<9?;?@ABCCC?C@@;@A:::@CF?AA<AA@@A<BA@@@99393:9>?:??AAACD@CBCE>AA:;;AA<;;@@@?<??=B>ABA?C?;;6;AA5;7;A>ABAA?CB@DB@C@CCC@C@000<<<>=?@:9999&9:55555&5///<///=<3
@N9IO0:00917:06154
TACGAAGGTGGCAAGCGTTGTTCGGATTTACTGGGCGTAAAGTGTGCGCAGGTGGCCGCGCAAGTCGAGTGTGAAATCCCCGGGCTTAACTTGGGAATTGCGCTCGAAACTACGTGGCTAGAGTGTGGCAGAGGGAGGTGGAATTCCACGTGTAGCGGTGAAATGCGTAGAGATGTGGAGGAACACCAATGGCGAAGGCAGCCTCCTGGGCCAACACTGACACTCATGCACGAAAGCGTGGGGAGCAAACAGG
+
CAB:92;4;>;>A?BCDC?BBABB?BBC=CCCCF>AABDD>CBBBCBCCCCACE?B?BCBBB>AAA@A@@?@@CC>CCCC;BB=@@=@9??>AA;B?B=?@@?DCBB=8=?A:BBB?ACCBABABB@>@@=<>C>@@?AA>B?A?ABCCCCCBCH=B@BCCD?BCBCCCBBBCBCCD=@@>A>@@A@B@BC>BAA?B?DB>A==@;>=>6@:@=@CBCBA@ABB@@AAAAACCC=B:<<AAA3;;;@A;@CC?
@N9IO0:00925:06138
TACAGAGGGGGCCAGCGTTATTCGGAATTATTGGGCGTAAAGGGCGCGTAGGCGGCCCTGCGTGTCTTCCGTGAAATCCCTCGGCTCAACTGAGGACGTGCGGAAGAAACTGCGGGGCTCGAGTCCGGGAGAGGGGGGTGGAATTCCCAGTGTAGCGGTGGAAATGCGTAGATATTGGGAGGAACACCGGTGGCGAAGGCGGCCCCCTGGACCGGTACTGACGCCTGAGGCGCGAAAGCGTGGGGAGCAAACGGG
+
BBCAB@CCDD5B?AABCD@A?>AB>B?B?BC?BB>BBBBD>BB=>?>?@A@599-3;09:<<;:9;@>A>AAB@A;BAA;A@@<@@@C@BBB@A<A?@AAAEAC@CBB<BBBBCDD;A@@BBBBB@DD=B=A@BABA';B9C?C89;6;DCCBA?7;500)/9/9/06655A@@@;@@:;B<B?=;;AHACC@B@@;@@AA=ACAC0@>69:=A:995487900)///06=?CBBB=A;;;;;;-:<:99/4><2
@N9IO0:00928:06154
TACGGAGGGTGCAAGCATTGATCGGAATTACTGGGTGTAAAGGGCGCGTAGGCGGCAGGAAAAGTCGGATGTGAAATTCCGGGGCTCAACCCCGGAGCTGCATTTGAAACTATCCAGCTAGAGGTTGGTAAGGGAAAACGGAATTCCACGTGTAGCGGTGAAATGCGTAGATATGTGGAAGAACACCGGTGGTGAAGACGGTTTTCTGTGCTAAACCTGACGCTGAGGCGCGAAAGCTAGGGGAGCAAACAG
+
CECC?@>A8;;9B?CDDC@BBBBA?A@B@CCCCB=9:9>?7=@9??@@@BB=AA??>=9?@@6AA@D>@:8:83;3<7B>BBC5@AAC@DDD:B>??AB=ABBB549C<CBAA;6@>:<?>88079>9?>9>?7ABB5@A=A<A=B<=;:8529==;:528>9:;;ACB@=/./358.5.562?AB@F@BB?BAC999:=7<<</<=;99<:<<3<6<=5575:>780569555(5:75>AA6??AAC9>88
@N9IO0:00932:06132
TACGGAGGGAGCTAGCGTTGTTCGGAATTACTGGGCGTAAAGCGCACGTAGGCGGCGATTTAAGTCAGAGGTGAAAGCCCGGGGCTCAACCCCGGGAACTGCCTTTGAGACTGGATTGCTAGAATCACGGAGAGGTGGGTGGAATTCCGAGTGTAGAGGTGAAATTCGTAGATATTCGGAAGAACACCAGTGGCGAAGGCGGCCCACTGGACGTGTATTGACGCTGAGGTGCGAAAGCGTGGGGAGCAAACAGG
+
BBCC?;9;/;5;@@BBEE>BA@BC@B;C;FBCCD>@;@B=5;A@::5;:B@=>?4?=;=@/93997<=@?>ABBB8?;@7>==5>00/5:::&//(/46/37>:=5<:;<>??=A;05?BBBD@B??8A=@>89.7>@8@@<A=A>A>AB>EB>B:9:?BBDD>D?=<>???;;:;??:><::5;<<<A@>><>??;?<??=AA9===?:<==;;;?@9=>@>?><==:=??@@@:@>888::.@A??918256
@N9IO0:00934:06136
CACGTAGGATCCGAGCGTTATCCGGATTTACTGGGCGTAAAGCGCGTGTAGGTGGTTTGCTAAGTTGGGTGTTAAATCTCTCGGCTCAACTGGGAGGTGTCGCTCAAAACTAGCAGACTGGAGGATGGTAGAGGAAGGCGGAATTCCGGGTGTAGTGGTGAAATGCGTAGATATCCGGAGGAACACCAGTGGCGAAGGCGGCCTTCTGGACCATTCCTGACACTCCAACGCGAAAGCTAGGGGAGCAAACGGG
+
DCCFD997;@<5<BB9;:?:;;@C@BBD>BA9::/;9;>>4?@@AB>?@@A?AB@BD>BAA<7;<4:;6:AC>AA<AA@BB;;9;ACB>AAGF=@@=@AA@ABBBEGG;A::;BBBCDCC@CC@ABB@@@@B>:=+0+00,0:@:@<BB<BBBCBCC@CBBB=AABB@@@B::;BAC?CC?A?ABB@CBBB?CDF@C>?@=??B?BBA>AB:;;@D?BCBA;;:@<@;@?=:::-8733;8;+333891=;=4
@N9IO0:00943:06110
TACGTAGGCAGCAAGCGTTGTTCGGAGTTACTGGGCGTAAAGAGTGTGTAGGCGGCTCCGCAAGTTCGGTGTGAAATCTCCCGGCTTAACTGGGAGGGTGCGCCGGAAACTGCGGGGCTTGAGTGCGGGAGAGGGAAGCGGAATTCCTGGTGTAGCGGTGAAATGCGTAGATATCAGGAGGAACACCTGCGGTGTAGACGGCTTCCTGGACCGTTACTGACGCTGAGACACGAAAAGCGTGGGGAGCAAACAGG
+
FDCCC;;4;54;:29>AA=AA@CC@;;;?BBCCC=BB@>?9@@@@BBB?00+00+0::;;AB?BC?BB8998;;;5B@??E>C;>?<@9<;?=8=BA=ABAAC<?;?A988=8BCC9AA=AB???<<9/;9;;;3:;@@A=A:=:=>@C?AAACBBDADBBB=BBBBCBAABA@@@@7:9>A=@::7:?@A?@??:;;9:7:?=A??A>?@=??7:9@>??99;:;??==99444&44495=?0>?>>=46666
@N9IO0:00944:06146
GACAGAGGTGGCAAGCGTTGTTCGGAATTACTGGGCTTAAAGGGCGCGTAGGCGGTGGAGTAAGTCTGAGGTGGAAGATTAGGGCCTAACCCTAAAATTGCCTTGGAAACTGCATCACTTGAGTCAGCGAGGGGATGGCGGAAGTTCCAGGTGTAGCGGTGAAATGCGTAGATATCTGGAGGAAGGCCGGTGGCGAAGGCGGCCATCTGGCGCTGAACTGACGCTGAGGCGCGAAAGCGTGGG
+
CCC;;;CAEC@BC?BAAC?@?<BC@C:C<CABBC?CB:B>5B<6BBBCCCC@CC@CD@CBBA?B@AA;;;=@B@E@CCC@CCC9@<?=8=?9@@BA6A6999==B:@?5>@==>>??<<6:000:=?<@@BAA6@?=9=<8<289/78;=9;0-----06///(338333255553./(/6(/(/(/(/366(///(/388(/*3<<9:6899://*/6668===<77,3;7777(3;83333
@N9IO0:00947:06142
TACGAAGGGGGCTAGCGTTGTTCGGAATTACTGGGCGTAAAGGGCGCGTAGGCGCCTTGTTAGTCGAGTGTGAAAGCCCTGGGCTTAACCCGGGAAGCGCGCTTGATACTGCAGGGCTTGAGTGTGGGAGAGGTTGGTGGAATTCCCAGTGTAGAGGTGAAATTCGATAGATATTGGGAAGAACACCGGTGGCGAAGGCGACCAACTGGACCACAACTGACGCTGAGGCGCGAAAGCGTGGGGAGCAAACAGG
+
?AC;;79>>>+===BB@@8950558A9B@BB@@@;@A?BA/;;099;<=BB?;;9>A=AB???:B959@AABBA58:A9??B5::4;5:=-:9,4.455<<9:7;;<:>>>?:99,4:.44;;>?;>5<847:<1844A<A?B>@@8>>=>>>??>;<::=7@9;0/0//????=@A9>.7763722;4<96==B8@8=;8;3838??=AA2889273<=<;8338828:=977*39:3444&44:?A9@::4
@N9IO0:00916:06177
TACGTAGGGTGCGAGCGTTAATCGGAATTACTGGGCGTAAAGCGTGCGCAGGCGGTTTTGTAAGCCAGATGTGAAATCCCCGGGCTTAACCTGGGAATGGCATTTGGGACTGCAAGGCTGGAGTGTGGCAGAGGAGACTGGAATTCCCGGTGTAGCAGTGAAATGCGTAGATATCGGGAGGAATACCGATGGCGAAGGCAGGTCTCTGGGCTGACACTGACGCTCATGCACGAAAGCGTGGGGAGCAA
+
AAABA9994:@A>@@@?A:>;CBA?B4;4:9@=D?AA@BG?D;;<B@@@@?;==9>AA9BAC@BB?BBBB@>@BD6AA??*89,793>6@7@CC>B>A@>B@@A<AC;BCAAA@8<8<9919@?==8;:??;>:?@>><@;@9</77'5+289=>888@>>818?BB@@?<685556/6:9=:=@@=758;:>=><@7;:C:>=55222'255=:88=;;/...589==@?99=1>>>=?>>/;:953
@N9IO0:00922:06170
TACAGAGGATGCAAGCGTTATCCGGAATGATTGGGCGTAAAGCGTCTGTAGGTGGCTTTTTAAGTCCGCCGTCAAATCCCAGGGCTCAACCCTGGACAGGCGGTGGAAACTACCAAGCTGGAGTACGGTAGGGGCAGAGGGAATTTCCGGTGGAGCGGTGAAATGCGTAGAGATCGGAAAGAACACCAACGGCGAAAGCACTCTGCTGGGCCGACACTGACACTGAGAGACGAAAGCTAGGGGAGCGAATGG
+
CCCCCBB@B@@?B?BBBB@BBB?B?B:BA==<@@7CBBDB8;;BBCCFCBB>:96:BBBB3C8;;J?AAACCDED>A@C<@@@8;;6A?BB<BB6;6BB8BC@CCACC7CCAA0;7:AA@:DBBBAA<BA@AA9AABABB<B>BB>B@C?AA455?:6:?;;488>@<8;<897886>>8?>:@@@:>8AA=@BCC>DBBBCDA@AAAB>C?ABDEDFCCBABBCCBBBCAABI?CCCCCIM<CC<;<=;;;
@N9IO0:00924:06199
TACGGAGGGTGCGAGCGTTGTCCGGAATCACTGGGCGTAAAGGGCGCGTAGGCGGCCTGGTAAGTCGGATGTCAAATTCCGGGGCTCAACTCCGGGGCGCCATCCGAGACTGTCAGGCTGGAGCACGGCAGGGGCGAGTGGAATTCCCGGTGTAGCGGTGGAATGCGTAGATATCGGGAAGAACACCCGTGGCGAAGGCGGCTCGCTGGGCCGTTGCTGACGCTGAGGCGCGAAAGCGTGGGGAGCAAACAGG
+
BBBC?<;969AABCA;698A<<:A:B9B?>>CDC<@;@A:);4)4@;A;<:=;;5:.44.4;8=5555:555<<>8=9B>BBB8A<<=9=<;8;==.:>8.33?;:?@B@:?DC87.9=>89>>@@A?BCC>>2?@;;<>=B8:49>=C?BBC==CB7;;8=9<??@BA@A@@@?@@8@>:939777*3661///)/06838=@AABBC=A?BB>AABBBAC@@?9:4:AABCD8:9<7988(78<9;3;=83
@N9IO0:00932:06208
TACGTAGGTGGCGAGCGTTGTCCGGATTTACTGGGCGTAAAGAGCGCGCAGGCGTCGTACAAGTCGCGTGTGAAAGCCCCCGGCTCAACTGGGGAGGGTCACGCGATACTGTTCGACTGGAAGGCAGGAGAGGGAAGTGGAATTCCCGGTGTAGTGGTGAAATGCGTAGATATCGGGAGGAACACCAGTGGCGAAGGCGACTTCCTGGCCTGTTCTTGACGCTGAGGCGCGAAAGCTAGGTAGCAACGG
+
CCCCB::6;A<ABBBA;A;CBC:>9@@>4?B??@8;4:?</5955<AB@BB>885?:7<9:27<83938<?CBB<BDCCC2A>ABBB?B??>>/===5=@@@>AA?@@BB@A?BAAAB@<A>A>A@A;A?;??8??@A>>D;A;A@7?<?@@?>>>:=<<98==>@><>>;:=;;:1::4:>ABB?BCCB?C@@=@?BAABB>@>@C?B@BCB@CC@BBBBABA@@=@A@CCC<A?;9:244444.444
@N9IO0:00934:06194
TACGGGGGGGGGCAAGCGTTGTTCGGAATTACTGGGCGTAAAGGGCTAGTAGGCGGCCGACTAAGTCGGATGTGAAATCCCCAGGCTCAACTTGGGAACTGCATCCGATACTGGTTGGCTTGAATCCGGGAGAGGGATGCAGAATTCCAGGTGTAGCGGTGAAATGCGTAGATATCTGGAGGAATACCGGTGGCGAAGGCGCATCCTGGACCGGCATTGACGCTGATCAGCGAAAGCCAGGGGAGCAAACGG
+
B@999999999":<.55>@9=<8@A?A@DAB@ADD>A@@@A<AA<BBBBCCC@@?=?7;;AAA;@?AA>B;;0@=?9><<<000)0000277+00+/)//9=>@B>BBBABBB?B@C@BA?AB>A??BC799@AA:AAB???@8:5:*009=>?@@;;5;@@@8AA;;;BBCAB@CBC<??=@=:::?C?BB?AAC5;6;;;BBC@CC@BB?A=ABB?B@000><==9=99555)5945555&5559909::
@N9IO0:00943:06181
TACGTAGGGTGCAAGCATTATCCGGAGTGACTGGGCGTAAAGAGTTGCGTAGGTGGTTTGTTAAGTGAATAGTGAAATCTGGGGGCTCAACCTCACAGACTATTATTCAAACTGGCAAACTCGAGAATGGTAGAGGTAACTGGAATTTCTAGTGTAGGAGTGAAATCCGTAGATATTAGAAGGAACACCAATGGCGTAGGCAGGTTACTGGACCATTTCTGACACTGAGGCACGAAAGCGTGGGGAGCGAACCGG
+
DCCBBBBF>;::C?BBBC>AAB?C=???AA@;;;0;;;@?8?A@A<@@@@AA>;<5;A0;;?B=ACBB@BECBBDL=@@@@@@@*::AC>B?@@CCBBCDCCB?AA=@>>9?BB?CDD?CB@?@9949A?AAAAA>AB?AAA?A@DD<AACBBBC@@;@@;;;?8@@5<<CAAA@@>BCC?B8;8<BB@CACC@CCC@@=@A@<A?BDCC8;;?BBB=BBDBAAAAA;;5;DD;;;7;AAABBB:AABBB@BAE?
@N9IO0:00954:06196
AACGTAGGAGACAAACGTTATCCGGAGTTACTGGGCGTAAAGGGCGTGCAGGCGGTCTGTTAAGTCTGGCGTGAAAGCTCTCGGCTAAACCGGGAGAGGTCGTTGGATACTGACGGACTAGAGGACGGTAGAGGCGTGTGGAATTCCGGGTGTAGTGGTGAAATGCGTAGAGATCCGGAGGAACACCAGTGGCGAAGGCGACACGCTGGGCCGTACCTGACGCTAAGACGCGACAGCATGGGGAGCGAACGGG
+
A7B@BCC@CCDBB@<AA@;@@?;A@;:<;AAA@>8?@@BA4996;B@@@BB@BB?AABCC?B7BBBBB@CCC=<<7?@AACBB=@9::8;ACC;BB:;4:AA=9>=@B@AAAC@@=@BBBBBC?BBB?B@@@@<@@CCCC@C@C?C@CC>CDCCCBB@BCCB=BBBB???@??AB?B>CC?C@CCC?C;;;=@AA<@<@@@BBBCBAAC>C@BBBB=??BBDCBB?BBBAABBAAACCCCBC9BBBBB?ABB<
@N9IO0:00959:06160
TACAGAGGATGCAAGCGTTATCCGGAATGATTGGGCGTAAAGCGTCTGTAGGTGGCTTTTTAAGTCCGCCGTCAAATCCCAGGGCTCAACCCTGGACAGGCGGTGGAAACTACCAAGCTGGAGTACGGTAGGGGCAGAGGGAATTTCCGGTGGAGCGGTGAAATGCGTAGAGATCGGAAAGAACACCAACGGCGAAAGCACTCTGCTGGGCCGACACTGACACTGAGAGACGAAAGCTAGGGGAGCGAATGGG
+
CFCECDD?@@ABD?B?@??ACA=B<@7AB=C;J@8CC@@@;AABBBBBCCDAAB>BCBBC2B=CBC?BCACCCDD<A@@:?>=:;;5>9==8@A=A@??6@C>BA@@C6B@;;8B=@@<B:==BC@@:?;;;;&48<<@;5>2;;0;;@>C>7:>A<8;;;=4;:::;;:::33386<=4;;7;>?8>:>=9=>>>6=;;;<:::;;;=6<8=@;<<CBB;;:@@@BBBBAAAC=CEAABCC9C;;;<?CAE>
@N9IO0:00919:06212
TACGGAGGATCCAAGCGTTATCCGGAATCATTGGGTTTAAAGGGTCCGTAGGTGGATGATTAAGTCAGAGGTGAAATCCTGCAGCTCAACTGTAGAATTGCCTTTGATACTGGTTATCTTGAGTTACTATGAAGTAGTTAGAATATGTAGTGTAGCGGTGAAATGCATAGATATTACATAGAATACCGATTGCGAAGGCAGATTACTAATAGTTTACTGACACTGATGGACGAAAGCGTGGGGAGCGGAACAG
+
CCCC@CC?BBB8B8A@B@@ABB@EAB?CCCC@CE>CC=@A<@><BC@BBBB?BC?BBBBI<B?CEC@B<<9;CCC?CC@BCBABCBCC?B:;:BBB?C>BBADG?CCCCCAA=@=@@@A89;@?=ABBA;;;7;;::9=:><<A@989<B88:A@@@<A@@:37339>?@AB@C8BBB;:@@@DBB8BBA4773315.5222:28777/72228386552:9=988;;9==888-8@<<<<</:::7175666
@N9IO0:00922:06232
TACAGAGGTCTCAAGCGTTGTTCGGAATTACTGGGCGTAAAGGGTGCGCAGGCCGCGCGGGCAGTCAAATGTGAAATTCCGGGGCTCAACCTCGGAATTGCGCTTGATACTTCCGTGCTAGAACTTTGGAGAGGGATCTGGAATTCTCGGTGTAGCAGTGAAATGCGTGGATATCGAGAAGAACACTAACGGCGTAGGCAAGATCCTGGACAAATGTTGACGCTCATGCACGAAGGCTAGGGTAGCGAACGGG
+
BBA:;;<7::?>>9=944.458<;6;8?///:@>4>:333(380899:A@A<A59977393<@000;:50////;2;4;88==.9=9:295;884:7;6:==5516<;;;;1616;;;@B?>4555)5.5<:::095444.58=8==54.44444444444;1:::<<>:><<<A@???;@?9988@A?:0,0=0/-(--3---838836455)555.5=;<==;;;<699=A4;4;9???8996CCC:>CC=
@N9IO0:00925:06240
TACGGAGGGGGCGAGCGTTATTCGGAATTATTGGGCGTAAAGGGCGCGTAGGCGGCTCGATAAGTCAAAGGTGAAATCCCTCGGCTCAACTGAGGAACTGCCTTTGAAACTGTAGAGCTTGAGTCCGGGAGGGGGTAGCGGAATTCCCAGTGTAGCGGTGAAATGCGTAGATATTGGGAGGAACACCAGTGGCGAAGGCGCTACCTGGACCGGAACTGACGCTGAGGCGCGAAAGCGTGGGTAGCAAACAGG
+
CCCCBCCCCC1CBBBCBB?BC@AB@B@C@BB?BC>BBBBA;AC<ABAB?A@<8839@@?ABA;@?;;:6:?ABBC>BBC<A::6:;;B?BBBBB?CBABBC?CC>@@A;@@@?@@?;;;@DBBCD@CC>CCDDD5CEB99294:5;;0;BBB@AABC@CBBB<@A@@@@@@B@@=BB8>>6:6:@@?B:;;?BA@?@<000<<<6??4:;=@4;699BAAAAA;;;5;@@@@?0;;B;;;0;;;;;;/;B@9
@N9IO0:00927:06223
TACGAAGGGGGCTAGCGTTGTTCGGAATAACTGGGCGTAAAGCGCACGTAGGCGGATTGCTAAGTCAGGGGTGAAATCCCACGGCTCAACCGTGGAACTGCCTTTGATACTGGCAATCTCGAGTCCGAGAGAGGTGAGTGGAATTCCGAGTGTAGAGGTGAAATTCGTAGATATTCGGAGGAACACCAGTGGCGAAGGCGGCTCACTGGCTCGGTACTGACGCTGAGGTGCGAAAGCGTGGGGAGCAAACAGG
+
CCC;:9:B>A+CCBC:;:>@AABCACAAA=;;;I=;;;BB=BABAB@A@CC@CC@DB<@A9:4;@AA@AA8@@CC=BBC<@??<?A@?9=473@8<08:??<@A=?@???@??BB>BBBBBAAAA<99::98<8=;>><?8=<?4=6??@B@?A@;815233(38777B@BAAA=AB???;?;?A?;@?98/7//(/4//(/6666889>AA@=@@>:0//;6AAAA=AA>:;;3;???BBB5=>>>A4;888
@N9IO0:00930:06233
TACAGAGGGTGCGAGCGTTGTCCGGAATCACTGGGCGTAAAGGGCGCGTAGGTGGCTGTGTAAGTCGGGGGTGAAATGCTGCGGCTCAACCGCAGCGCTGCCTCCGAGACTGCATGGCTTGAGCACGGTAGAGGCCGATGGAATTCCCGGTGTAGCGGTGGAATGCGTAGAGATCGGGAAGAACACCGATGGCGAAGGCAGTCGGCTGGGCCGTTGCTGACACTGAGGCGCGACAGCGTGGGGAGCAAACAGG
+
BBCGCCCC?BBBB@A;;;>;::=B=B7<<@CBBF@BBA@D?CE=BBBBBCC?AAACCBAABA?CBACBBB,B<;<7<BA@=>>7@;;?3838=<<<<<>9929==??@B@@@@A@@;;5.5555=><8;;:::-3-33335:6;-33(45:;<====55569,34::9:<:8;==@?9?@BB?BBB>@@@@?@@@8;5;?@??@=@BDD;A?AA?BCCBBAABCCBB?BCC@@;;;CBBCCD;A@BGG?BCB@
@N9IO0:00947:06227
GACGGAGGGTGCAAGCGTTGTTCGGAATACTGGGCGTAAAGCGTACGTAGGCGGCGGATTAAGTCGAATGTTAAAGCCTGGGGCTCAACCCCAGAGATGCACTCGATACTGGTCTGCTAGAGGGCGATAGAGGAAAGCGGAATTCCCAGTGTAGCGGTGAAATGCGTAGATATTGGGAGGAACATCAGTAGCGAAGGCGGCTTTCTGGGTCGCACCTGACGCTGAGGTACGAAAGCGTGGGGAGCAAACGGG
+
BBCB@CCC=;;;B>A;;:6;;<@<;>,0/:::;8>;@@@;@BBBE:;:DD@::;:D?AB>A;@>@??=9::?AB<AB?ABBB9;<DC=AAA7AAABA;;;BBB>??BBBCD?BB@@?B<BCC<7?9:9>??B?BC999B?B7><?B=BBBBBBB?>4>>@92==<BBBBBA@A9:5-@@<@@BBABBAACA;@A=B<:>6?B?8BCCD>@>?>9;6/0////7<?@=AABBBB:>?::9@@6@@?>A69:::
@N9IO0:00950:06259
TACGTAGGGTGCGAGCGTTAATCGGAATTACTGGGCGTAAAGTGTGCGCAGGTGGCCGCGCATGTCGAGTGTGAAATCCCCGGGCTTAACTTGGGAATTGCGCTCGAAACTACGTGGCTCGAGTGTGGCAGAGGAAGGTGGAATTCCAGGTGTAGCGGTGAAATGCGTAGAGATCTGGAGGAACACCGATGGCGAAGGCAGCCTTCTGGGCCAACACTGACGCTCATGCACGAAAGCGTGGGGAGCAAACAGG
+
CCCCCBBB<;;;A?AA==9=<>CC:C@C>BCCCC=@?>>?5;;@AA@@@??=??<?:AAA9:;CC>><;?@@;99(39>>2@<9=>=A?AB?BB>B?C???????BBE=BA@@@9:4:>;;748AAA?>@@CB?A>A:9:.76@4;633/3:;<:;;7<7A@6;66?>>@CCB:66:555.57;::9<===255<7;7<>@@;?;>>>>6=8=8;;;<<:///98:///:4555)5559BCC79:;CD>CCC?
@N9IO0:00953:06222
TACGGAAGGGGGCTAGCGTTGTTCGGAATCACTGGGCGTAAAGGGCGCGTAGGCGGCTTGACAAGTCAGGTGTGAAAGCCCCGGGCTCAACCCGGGAATTGCACTTGATACTGTCTCGCTAGAGTCCGGGAGAGGATGGCGGAATTCCCAGTGTAGAGGTGAAATTCGTAGATATTGGGAAGAACACCGGTGGCGAAGGCGGCCATCTGGACCGGTACTGACGCTGAGGCGCGAAAGCGTGG
+
@=00)049<<=+@ABCCED<;<BCB@B@CCCBBBB;:;:@A0;9.5@;B@@B@GC@CC@@@@@5;;;;;5;;:>>>0=>>?0<8,445;9>>8=<4<8:37>=>?499@BBA@AAA;99444:9;;8<?4;<>@7<<@7;;;>:<8<A05699995569666=4<165;::9:::39<)4.5:59==7;7;>7;9:495::4:9=AA@@6::3939:999@@997737-33:;<<(339333
@N9IO0:00960:06220
TACAGGAGGTCCCAAGCGTTGTTCGGATTCACTGGGCGTAAAGGGGTGCGCAGGTGGCCGCGCAAGTTCGATGTGAAAGCCCCGGGCTTAACCCGGGAATGGCATTGAAAACTGCGTGGCTGGAGGATCGGAGGGGGGGACTGGAATTCTTGGTGTACAGTGAAATGCGTAGATATCAAGAGGAACACCAGTGGCGAAGGCGAGTCCCTGGACGATACCTGACACTGAGGCACGAAAAGCCAAGGGAGCAA
+
::/--(--(-78(-(/744.44.483886333333(3348<(444&47////;255(0+////7237288;44555=2====.::3@A;@=@@9>@9@5846333-3333&3;989::7:=?8BB8A<<<53778787"73332828233-3-388::;4444:3:;99::44444::055;7=494449>><9>=<24044;:::A58817;6////)//4:444944.4454444&44385:>3555/:
@N9IO0:00920:06298
TACGGAGGGTGCGAGCGTTGTCCGGAATCACTGGGCGTAAAGGGCGCGTAGGCGGCCTGGTAAGTAGGGGGTGAAATCCTGCGGGCTTAACCGCAGGGCTGCCTTCTAAACGTGTCAGGCTCGAGCACGGTAGAGGCAGATGGAATTCCCGGTGTAGCGGTGGAATGCGTAGAGATCGGGAAGAACATCAGTGGCGGAAGGCGGCATCCTGGGATTGGCATTGA
+
CCCE@BBB:BA995@@A?:@;@8B2949BABBBB=:6:B=3@:3>@:@?@B@BB=@<9:6;A?CCCCDDF3@??@<@@>@?:33(396;6=6:::;;3937919/////(/////8;8188873333386<<8EE>?=599<19/7.::/94996A>6732:4843///3339?>AB@A7=8=>:?>888;9:966+5+2286055550222'26061337233
@N9IO0:00931:06274
TACAGAGGGTGCGAGCGTTGTCCGGAATCACTGGGCGTAAAGGGCGCGTAGGCGGCCTGATAAGTAGGGGGTGAAATCTCGCGGCTCAACTGCGAGGCTGCCTCCTAAACTGTCGGGCTTGAGCACAGTAGAGGCAGGTGGAATTCCCGGTGTAGCGGTGGAATGCGTAGAGATCGGGAAGAACATCGGTGGCGAAGGCGGCCTGCTGGGCTGTTGCTGACGCTGAGGCGCGACAGCGTGGGGGAGCAAACAG
+
CCCCBBED>BBCAAAA@@=@@@?C>B@BBCB9994;???C;@@;@@@BBBC@BA9B@CBBBCAIB@@@@@,?@@?5??>>@@B?CA@@>A:::@>><@:::=AC?BBB=B?@@@@C<AA=:::ABCAACAAAA?ABBABB?B@D@DD=C@BBBAABB>AA@B@BBBDBBCA::88;;.:<@B=;::@@;;:6:@A=A?;:4:>ABBBGC>CA;;8;A@A@;;:ABBA?B@@@??==:;9:999$9:=<<2993
@N9IO0:00940:06286
TACAGAGGGGGCAAGCGTTATTCGGAATTATTGGGCGTAAAGGGCGCGTAGGCGGCTTTGCAAGTGACGGGTGAAAGCCCTCGGCTTAACCGAGGAACTGCCTGTCAGACTGTGAGGCTTGAGACCGGGAGAGGTGAGTGGAATTCCCAGTGTAGCGGTGAAATGCGTAGATATTGGGAGGAACACCAGTGGCGAAGGCGGCTCACTGGACCGGAACTGACGCTGAGGCGCGAAAGCGTGGGGAGCAAACAGG
+
CCCBBBBB@B2AA=AABB@BC@CH@B@B?BC@CM@AAABA<AB=BBCBA@@;00-0?;1<;?9?A??@BB<BAAA=AA@;@;;6;@=A<@=@AA>A@@@@A?AA@@@@BAAAAABB?AB?BAA@A;??9?=@?;@@@A@@9@7;7;C=AAABB@@@B>A;;;0;;;;<;;BBBDADD=BB9;7;CC?CBBB@BBB?B?AA?AAACBCA=AA<?;?=AAABBBBBBAB=@@>::93:@AAAAB9AABFK=BBB@
@N9IO0:00941:06280
TACGAAGGGGGCGAGCGTTGTTCGGAATCACTGGGCGTAAAGCGTGCGTAGGCTGTTTCGCAAGTTGGAAGTGAAAGCCCAGGGCTCAACCCTGGAATTGCTTTCAAGACTGCGAGACTTGAATTCGGGAGAGGATAGCGGAATTTCCAGTGTAGCAGTGAAATGCGTAGATATTGGAAGGAACACCAGTGGCGTAAGCGGCTATCTGGACCGACATTGACGCTGAGGCACGAAAGCGTGGGGATCAAACAGG
+
BBB::2;@@@,??@BBBB@BC@CDBC?CBCDBBB<@@@BB=A?@@A@@@BB@BCD@@8A;@B:=B;B;A9A@CCC?CCD=@@?:??<=9;>7::69?A<@@@@:@B=AABBBBB???983:A=?=ABB>B@@B>BB=??B8B?BB>B@BBBBBB@@<BC@@>6979BA@@BBBB@C7B?B@D@BBBACBBB@CAA>7A:;4;<>@4556::7<::8:6888:@AA<B6<;3333(3899:=?1888==34476
@N9IO0:00945:06303
TACGTAGGGTGCAAGCGTTAATCGGAATACTGGGCGTAAAGCGTGCGCAGGCGGTTGTGCAAGACAGATGTGAAAATCCCCGGGCTTAACCTGGGAACTGCATTTGTGACTGTACGGCTGGAGTGCGGCAGAGGGGGAGTGAATTCCGCGTGTAGCAGTGAAAATGCGTAGATATGCGGAGGAACACCGATGGCGAAGGCAATCCCCTGGGCCTGCACTGACGCTCATGCACGAAAGCGTGGGGAGCAAACAGG
+
AA;59<77.////,/;BB?B8;9:.92959;;;,94;99)4498;::@@B=A@<;289334730/6///68////&3777&33(3949171///(-(------5,29:@??>>:@@=@AB?==;>>?<?B@=<==<*888894925599<666;;<;;;5955&5:;;;<<<554777)//395;9;7;===8==>2925:55555&555)59<<><;;<:666666>===>A<:19;559;;&555AC9AA@<
@N9IO0:00954:06281
TACGGAGGGTGCAAGCGTTATCCGGATTCACTGGGTTTAAAGGGTGCGTAGGCGGGCAATTAAGTCCGTGGTGAAATACCTGAGCTTAACTTGGGAACTGCCATGGATACTATTTGTCTTGAATGTCGTGGAGGTTAGCGGAATATGTCATGTAGCGGTGAAATGCTTAGATATGACATAGAACACCTATTGCGAAGGCAGCTAACTACGCGAAATATTGACGCTGAGGCACGAAAGCGTGGGGATCAAACAGGA
+
;;;<799906;@;8<=:::=>=3:7<=9@BBAAA9@A0;;05<)55;A;BA?BCB<AA?B>B>BBB>BAB@CCE@8ECB?A@969;:>9=B9DC9;7;@B@;?@C?CCAA@?@?(38389=>=A@@:8978<<383788?<A>ACBBA>8?@=;0//)/>>>4/69A;@AA???A>;;=;;;8=;;2;A>16677)/(/3333305=><<:552'2694<><9777883872228/7;:9:;;/822::355;18
@N9IO0:00959:06269
TACAGAGGTCTCAAGCGTTGTTCGGATTCATTGGGCGTAAAGGGAGCGTAGGTGGCGGGGTTAGTCAGGTGTGAAATCTCGGGGCTCAACCCCGAAACTGCACTTGATACTGCCTTGCTAGAGTACTGGAGAGGAGATTGGAATTTACGGTGTAGCAGTGAAATGCGTAGATATCGTAAGGAAGACCAGTGGCGAAGGCGAATCTCTGGACAGTTACTGACACTGGAGGCTCGAAGGCCAGGGGAGCAAAGCGG
+
CCCCB::9;BBAC@CB@@>@B?AA?BC9=B>9B<4@@;9;.;;69>@@@?>=?@=@?AA9A@CBAABD@BC@?@B6A@ABBCC:AAAC?BBB:CCC<B;;;BAA9C@?@ACCC@C?CDAAA;85BABC????A;777A:@<A=AB=BAA?B???AAACCBBB>AAABAA@BBAA???C?B?B?CCD?B==;6:8:3919<8177:77<497665)/.67222...(..2..222+2+2+2255'5:222)2766
@N9IO0:00959:06279
GACAGAGGTGGCAAGCGTTGTTCGGATTCATTGGGTGTAAAGGGCAGGTAGGTGGTCGTGTAAGTCCGGTGTGAAATCCCAGGGCTCAACCCTGGAACTGCATTGGAAACTCCACGACTTGAGTACCGGAGAGGTGAGGGGAATTCTCGGTGTAAGGGTGAAATCTGTAGATATCGAGAGGAACACCAGTGGCGAAGGCGCCTCACTGGCCGGTTACTGACGCTGAGCTGCGAAAGCAAGGGGAGCAAACAGG
+
B@D?@>B<@@:>@;@@AB;AB=@A@;:16A<6@=3;;;A;3A>4>BB9=@B85;4;A@@B@@=BA@@DADCDCC>7C>@6<AD>BA@BADD>BB?B>AABAAB?B?BB=@@@?BBAAAB>A@@A@B=B;@@@C=AAFGJJ;G;946@@A=@@;;5;=3:9:<4455<<<<>><<;;9;::-3-38828333.37;1;2333.33:?>>;??B?B?BB???BCAAAA>>>?>>==299B?CCC:BAAAC@@@=;
@N9IO0:00916:06342
GACGAAGGTGGCGAGCGTTGTTCGGAATCACTGGGCATAAAGCGCACGTAGGCGGTGTCGTAAGTCGGATGTGAAATCCCTCGGCCTAACCGAGGAACTGCGTCCGATACTGCGATGCTTGAGGACCAGAGGGGTGCATGGAATTTCCGGTGGAGCGGTGAAATGCGTTGATATCGGAAGGAACTCCGGCGGCGAAAGCGATGCACTGGCTGGTTTCTGACGCTGAGGTGCGAAAGCCAGGGGAGCAAACGGG
+
BBB;:2;9A@;A@AAA=B:B=;@<9B:==>>>D>7C>BA<6;;9:D?@@A@:;909A<?::?8;A:;244439::5ACC>BAA>A>AC8D7BBB8B8BEBCCBB=??@AA9898A>>>@:@??2936=<<??=28><9:@:C?BD>A:=88802555/5<66/7=>DD=BA>>>AA5</5,7,6AB<B<>?3<;;;0:<:;<@===@C=AAA=AC=BBBBBBAA:::=?CCCBC8??:>>>>5@?CEE>CCB;
@N9IO0:00918:06358
TACGAAGGGGGCAAGCGTTAATCGGAATTACTGGGCGTAAAGCGCGCGTAGGCGGCTTCGTAAGTCGGGTGTGAAAGCCCCGGGCTCAACCTGGGAACTGCGCTCGATACTGCGGAGCTCGAGTACGAGAGAGGGGGGTGGAATTCCAGGTGTAGCGGTGAAATGCGTAGAGATCTGGAGGAACACCGGTGGCGAAGGCGGCCCCCTGGTTCGATACTGACGCTGAGGTGCGAAAGCGTGGGGAGCAAACAGG
+
@@@999;CEC5DD?A?BB?B<BDC@D@D@CCCCB=A?;CC7:;9;A@AA@@=:979C@AAAB?BCBCC?A@@AAA7;:CC;CI>CCCC@CACCD>C@CCCBBABABBCCAAABA?;9;?:?@;;D@CBB;96A@@@@&CC?CBFBE?CC@CC=BBBB7;;>>7666ABA@AA@?:;C8<<7:7:::7=9=B?C;:59795.5555$5=9>:>C@><@@;;999599;7<=AAB@869>BC@@2=@59505<?8
@N9IO0:00922:06335
TACAGAGGTCTCAAGCGTTGTTCGGATTTATTGGGCGTAAAGGGTGCGTAGGCGGCGGGGTAAGTTGGATGTGAAACGTGCGGCTCAACCGCAGCACTGCATTCAATACTGCCCTGCTAGAGCACTAGCGAGGAGGCTGGAATTTACGGTGTAGCAGTGAAATGCGTAGATATCGTAAGGAACACCAGTGGCGAAAAGCGAGCCTCTAGATAGTGTGCTGACGCTGAGGCACGAAAAGCCAGGGGAGCAAACGGG
+
CA@BBBB@BBBAC?B:9;8<>:=A@AD;2=@5:4(5>:@@;AB;@@BBBBB@BB?BDIH;A@<@A5;55AA?AAC=@@;===:==CH@D?AAA@CBCBBCAA=@C@@A@BBBD>;;;A@A;;;9;BBBB@AA>A@<@CD<B=AD=ABA@CCAABBBBBDCC=A@@;;9B@@@@??BC@C@C@?;??BB@@<>8933&39>>@B?A@=;/0/<<B@???===555;88828993333&38<@BCC9@?A@@9?=<9
@N9IO0:00933:06331
TACGTAGGGGGCGAGCGTTGTCCGGATTTATTGGGCGTAAAGAGCTCGTAGGCGGTTTGGCAAGTCGGGTGTGAAAATCCGGGCTCAACTCGGAGACGCCACTCGATACTGCCATGACTCGAGTCCGGTAGGGGAGTGCGGAATTCCTGGTGTAGCGGTGAAATGCGCAGATATCAGGAGGAACACCGGTGGCGAAGGCGGCACTCTGGGCCGGTACTGACGCTGAGGAGCGAAAGCGTGGGGAGCGAACAGG
+
BCAAABBBCC3BB@@@BB@BBC?B=@?B;@B?BB=@?@@A:B:;:AA?@::9:C@CD>D@CC???@@@8>@@AABA:BC@CC>AC;;8;BBBABCBB997:BBACBB?A@@?9@;;;?AA@;:;D@G@BABDH;BBCBCC@C@C@C@ED?BAABACC>C;;:5:?>=@@;;;BABCC8;;>A?ABC>C@AA?ACB?B?BA@EBA@@;;;6:>A;AA;;:?A>==@;;55@<99</:@@ABDF9AA@BA=;;;=
@N9IO0:00954:06329
TACGTAGGGGGCGAGCGTTGTCCGGATTTATTGGGCGTAAAGAGCTCGTAGGCGGTTTGGCAAGTCGGGTGTGAAAATCCGGGCTCAACTCGGAGACGCCACTCGATACTGCTATGACTCGAGTCCGGTAGGGGAGTGCGGAATTCCTGGTGTAGCGGTGAAATGCGCAGATATCAGGAGGAACACCGGTGGCGAAGGCGGCACTCTGGGCCGGAACTGACGCTGAGGAGCGAAAGCGTGGGGAGCGAACAGG
+
CBBBB9999:*5:99@BDACHE?B:;;B=BB@CE>;;;CB<B@@@E;;;@@=@CAKL>C@CB?AB@@@:@@ABBCC<BB?BF=AAAB@CCCC@B@??AA>AA<>>BDBB:;:BB:;;AACA:;;A?A>@@@BB8@@ABAA=A9B:>;=>:>CBBBBB9=AA;4;>>BCFCBCBAB@:.443934547@;>@;@9;497;;7<AAAAABB;@<@=A>@>@>9>@;::99<:<BBC=BAAABBB7;;;?@<:443
@N9IO0:00960:06340
TACGTAGGGTGCGGGCGTTAATCGGAATTACTGGGCGTAAAGCGTGCGCAGGCGGCCTCTTAAGTCAGATGTGAAATCCCCGGGCTTAACCTGGGAACTGCGTTTGAAACTGGCAAGCTAGAGTACGGTAGAGGGTGGTGGAATTTCCTGTGTAGCGGTGAAATGCGTAGATATAGGAAGGAACACCAGTGGCGAAGGCGACCACCTGGACTGATACTGACACTGAGGTGCGAAAGCGTGGGGAGCAAACAGG
+
A9@A@B@A=;;;BB<AAA=@>AAA@D6;29@A@B?@@ACG=BAA9;:C<<::00+016;::?:?@BBBB=??@@913833&3;/8=4?286@=>8>6=<>998C:?@F>CBB6A?7>799@>989@;5@>???905:7;A;@:><6<;????@A?>=<@AA>0>@828>=<<=<<=;?4?;@<??A<??>=9;?B?B?CBAA?:;5??9=?@>>><686::5<7;5>3>>=<<<0:9==ABC;A<==D9<;94
@N9IO0:00962:06337
GACGAAGGGGGCAAGCGTTGTTCGGAATTACTGGGCGTAAAGGGCGCGTAGGCGGCCTTGTAAGTCAGGTGTGAAAGCCCTGGGCTCAACCTGGGAATGGCACGTTGATACTGCAGGGCTAGAGAGTGGGAGAGGTTGGTGGAATTCCCAGTGTAGAGGTGAAATTCGTAGATATTGGGAAGAACACCGGTGGCGAAGGCGGCCAAACTGGACCATTTCTGACGCTGAGGCGCGAAAGCGTGGGGAGCAAACAG
+
AAAA@9@B@A,A@4=AA>=;A;CC;C@C?==CC>7@A@AB6B>7C>?BC=>9:4037<4:>B>AAA8=48A<>??<?AA;99:2999@@A@999299@=3=>///49555-/.36::28--,,,,--89.995868;?5==:>7;8<:3::885>>>?9??AA3;27<9<>>>>>2<</938808;@5>;==2=66+2,2827-72'255.594:75-;:55:=7222:/7:;9AA255;=A;;.A@@@:055;
@N9IO0:00962:06344
TACAGAGGTCTCAAGCGTTGTTCGGATTCATTGGGCGTAAAGGGTGCGTAGGTGGCGGGGTAAGTCTGGTGTGAAATCTCGGGGCTCAACCCCGAAACTGCACTGGATACTGCCTTGCTCGAGTACTGGAGAGGAGATTGGAATTTACGGTGTAGCAGTGAAATGCGTAGATATCGTAAGGAAGACCAGTGGCGAAGGCGAATCTCTGGACAGTTACTGACACTGAGGCACGAAGGCCAGGGGAGCAAAGCGG
+
CDD:;;;4;ACBB?CA@@9B=@CF@A<9<==;>>8CCBBC=BB<A@A?AAA=@@9=<??5?B?CBABC?BBBCDE@;;;BAAA6BCBB?ADD9@@@8?000@@??:C??@AAA?B<A@BBBAAACBBB????@<===>3939;@@:ACC?BBBBBBBBBBBD=899DBBBAAA@BAAB>A=B<A@A=?:7718>A8?:?<:4:;::=>088===;;;;==?>??A;;5:=;<=5;5;:<<==/;:===-6688
@N9IO0:00918:06360
TACGAAGGGGGCTAGCGTTGCTCGGAATCACTGGGCGTAAAGGGCGCGTAGGCGGCTCTGTTAGTCAGGCGTGAAATTCCTGGGCTCAACCTGGGGACTGCGCTTGATACGGCGGGGCTTGAGGATGGAAGAGGGTCGTGGAATTCCCAGTGTAGAGGTGAAATTCGTAGATATTGGGAAGAACACCGGTGGCGAAGGCGGCGACCTGGTCCATTACTGACGCTGAGGCGCGACAGCGTGGGGAGCAAACAGG
+
CDC;;2;:::*9:@AABB?AACFC@C8;;BBCCD=@AABB=AB=BBA???B?BB@B@A?CC@CBBBAB?BBBBBC>C@C?>==7>BBDAD?BBBB8>>>@@A@B?BBBB@A<999:(83,3;;6AB<8<988>=3@744:6<6;7A?6B<@:::<>?:>CCC<A=858@@=>=@=DD7:69>6;<<0608=9ABB?B?AB?BAAA?BA?BB<>?=AABBBBB???AA:@@=9:=;<<<5822&2555=377;5
@N9IO0:00922:06392
TACGAAGGATGCAAGCGTTATCCGGATTCACTGGGTTTAAAGGGTGTGCAGGTGGAGTAATAAGTCAGTGGTGAAAGCCTCCCGCTTAACGGGAGAACTGCCATCGATACTGTTACTCTTGAGTGTGGTTGAGGCGGATGGAATATGACATGTAGCGGTGAAATGCTTAGATATGTCATAGAACACCAATCGCGAAGGCAGTTCGCCCAAACCATTACTGACACTGAAACACGAAAAGTGTGGGGATCAAACAGG
+
CCCAA6:4;=@?@=@B=B666E@C?BB>@A@AAB0;;)5<0993;<AAC;619@7555<8@A<B?A@@CC@BCBD69915<<4=@C:C@AAD=CBB@AA?B@C;:;9::>@@@-00@<<29:<@=>?8>466>:==7;;;7;;===DE;99BBA@;@7B9:606;;A:CB;<;?>;;;<9666;;;8@=@?>AAA>B=BB;;59995)55)55<>:@@>BAADCA@@G<BB;;;;;&99:::>>0;;=AB;;;;?
@N9IO0:00924:06392
TACGGAGGGTGCAAGCGTTATCCGGATTTACTGGGTTTAAAGGGAGCGCAGGCGGACTGGTAAGTCAGTGGTGAAAGCCTTGAGCTTAACTCGAGAACTGCCATTGATACTATCAGTCTTGAATGTTGTTGAGGTTTGCGGAATGGGTCATGTAGCGGTGAAATGCATAGATATGACCCGGAACACCTATTGCGAAGGCAGCAGGCTAAACAAATATTGACGCTGAGGCTCGAAAGCGTGGGGATCAAACAGG
+
CB@A=AA985;9@=@@@@>BBC?B@@@@<A@A@D;@@<AC<CC:;:<<>CCBCC@CCBA>BB:BBBBBDC@C;;;,;A=A=;;;AB?C@BBCBB@@=BBBB@CA?BAAABBBAA@?>??59;=A??:8?9=@@;@C>CDC@B@BBB=C???B?@@@@>ABCC=BBA@@@AABBDC@@@;@;?>@@@?ABB?BBBB>A<B:<B::16<<<5==@8CCCABBBBB?<99188?@@C=CAA@@@@6?@@AA<:;;?
@N9IO0:00924:06394
TACGTAGGGTGCGAGCGTTAATCGGAATTACTGGGCGTAAAGTGTGCGCAGGCGGCCGAGCAAGTCGAGTGTGAAAGCCCCGAGCTTAACTTGGGAATTGCGCTCGAAACTACTTGGCTGGAGTGTGGCAGAGGAGGGTGGAATTCCACGTGTAGCGGTGAAATGCGTAGAGATGTGGAGGAACACCGATGGCGAAGGCAGCCCTCTGGGCCAACACTGACGCTCATGCACAAAGCGTGGGGAGCAAACAGG
+
AABBBBBC>9;:CBB@BB9=9AAC@C?B>BB@@A<?@@CC89;A;@@@???>99495><??A8BCBB=B@B@AA?88999&37:::+0+/:6<<8=:@;;;DECCCCC?CAABGAC@C;;7;BBAAA=BBABA=ABB=BB?B@B>B@CCCBBB@??A?CDEE?;:;@=@966>==?A999?A<@AB>@ABCACCC@CADBBBC=CB;<<0;=A=AABBBA;;;A;:9@@@@=>4;<<ADDD7:9:BA799;5
@N9IO0:00928:06363
TACGTAGGGTGCGAGCGTTAATCGGAATTACTGGGCGTAAAGTGTGCGCAGGTGGCCGCGCAAGTCGAGTGTGAAATCCCCGGGCTTAACTTGGGAATTGCGCTCGAAACTACGTGGCTAGAGTGTGGCAGAGGGAGTGGAATTCCACGTGTAGCGGTGAAATGCGTAGAGATGTGGAGGAACACCAATGGCGAAAGGCAGCCTCCTGGGCCAAACACTGACACTCATGCACGAAAGCGTGGGGAGCAAACAGG
+
A@99;BBC=;;;BAABAB8A5?::7?@C?BC;;9,444880844485:5<<9<DAE?DAA??49;9=9??>?A@C<AA==1C>6;;/3,37,33(3386;AAA?88;;38333732+3=>8:8=;::*/.333;.52250;9>?B?@;;::99:<<9=<>>55559988:8////838:9>9@?<38.4438437(3-339=533049919-44)4448::==<<<=:9:97<<91;0///>>0:088;49?A=
@N9IO0:00929:06374
TACGAAGGGGGCTAGCGTTGCTCGGAATCACTGGGCGTAAAGCGCACGTAGGCGGGTTCTTAAGACAGGTGTGAAATCCCCGGGCTTAACCTGGGAATGGCGCTTGTGACTGGGGGGCTTGGAGTGCGGAAGAGGGAGATGGAATTCCTGGTGTAGCAGTGAAATGCGTAGAGATCAGGAGGAACACCGATGGCGAAGGCAGTCTCCTGGGCCAGCACTGACGCTCATGCACGAAAAGCGTGGGGAGCAAACAGG
+
@BBA@;@BBB2BCCCBBB@BBBBB>B:;;B@@@A;::;AB=C;:9A;<ABB:C>>6=6658<9>BBB=8BBBBBB;AADD8BB9BB=A?B>AAC=B9<<9@BB>7;;<??ABBBBB'AA<@<?BABBC@B=@@@@;@AAAC?@?@@H@CB@CCCCCAAAABBD<@@@@@@CCBAAA@??CC=@=?::5;A@A6;<B>A?B@B@@00,0<<5<9A@@>?@A@;9:?;:;@@@B:;<<&;?@CACC9A<ABC=BBB=
@N9IO0:00945:06381
TACGTAGGGTGCGAGCGTTAATCGGAATACTGGGCGTAAAGCGTGCGCAGGCGTTGCTAAGACAGGTGTGAAATCCCGGGCTTAACCTGGGAACTGCCGCTTGTGACTGGCAGGCTAGAGTACGGTAGAGGGGGTGGAAGTTCCTGGTGTAGCAGGTGAAATGCGTAGAGATACAGGAGGAACACCGATGGCGAAGGCAGCCCCCTGGGCCTGTACTGACGCCTCATGCACGAAAGCGTGGGGAGCAAACAGG
+
DBBFECCC>:;;B>@>BB8<8AB@;@,0////0(4:>8>088:455;;:?5973-3334344//:40/0///(///(/6(//)/)/)-55,537///(/8859373//060//06:::5555=A259@??CCA.00*0*00)0)//)/988;899;@?=?7?;7898885------(/36=6888255260,,,(,(,,,****$.77'-(---2233358:35559557:@@A:?@ABCDD<ABCBC=BAB8
@N9IO0:00953:06362
TACGAAGGGGGCTAGCGTTGCTCGGAATTACTGGGCGTAAAGCGCACGTAGGCGGCTCTTTAAGTCGGGGGTGAAATCCTGGAGCTCAACTCCAGAACTGCCTTCGAAACTGAGGAGCTCGAGTCCGGGAGAGGTGAGTGGAACTGCGAGTGTAGAGGTGAAATTCGTAGATATTCGCAAGAACACCAGTGGCGAAGGCGGCTCACTGGCCCGGTACTGACGCTGAGGTGCGAAAGCGTGGGGAGCAAACAGG
+
ABAC>@CGCC1BB@;;;@8ABABC?B?C<AA@@@;@A<C?8<;AACBB@9949B9?ABBB>CAA@@DCFC5@@@B=BC?AB:;;ABCB?AAA>A@B?B9:;?B?AAAB>BCBBB@@@?BBA?@?B@CE>DBAA@BBBBBB?B?BBBBBBCBBBCAAA@AAAB>B@CCBAAABA@<@@??;?@=AAA?ABBB@BCC?C@;;7;AAABAA?BE?GADIGCCBBBBC:::?CCCCCC9;:FBBAB9@@@AB<@@@@
@N9IO0:00966:05801
GACAGAGGGGGCAAGCGTTGCTCGGAATTACTGGGCGTAAAGGGCGCGTAGGCGGGATGGCAAGTCAGTCGTGAAATCTCTCGGCTCAACCGAGAAACGTCGGCTGATACTGCCGTTCTTGAGGGATGCAGAGGAGACTGGAATTCCCGGTGTAGCGGTGAAATGTGTAGAGATCGGGAGGAACACCGGTGGCGAAGGCGGGTCTCTGGGCATCTCCTGACGCTGAGGCGCGAAAGCGTGGGGAGCAAACGG
+
CCC:;;@<@<+AC@BBBB?B@@@A>A?C?BBBBB=::9AA8@C:@@=A?=?:>=?6?@@=@A>ABB???BBBAAA:ABCBCBB>BBCB@CADCBCB>BDBCC?B:::A@A=?@6;;>AA>AAAC=A@@:99??59:AAAA?A@D?AA>A?AB<::CC?;;:F>FCBCAA@@==988<6<>=A=@@@=@>::7:AA=A?@@?:?@@BBBB<::;BBB<AACBBAC;;;7;BBBCD9?;:4995&55:::19=9
@N9IO0:00969:05787
GACAGAGGGTGCAAACGTTGTTCGGAATTACTGGGCGTAAAGCGCGTGTAGGTGGCCAGGCAAGTCGGGTGTGAAAGCCCCGGGCTCAACCCGGGAAGTGCACTCGAAACTGCTTGGCTCGAGTGCCGGAGAGGGAAGCGGAATTCTCGGTGTAGAGGTGAAATTCGTAGATATCGAGAGGAACACCAGTGGCGAAGGCGGCTTCCGTGGACGGCTACTGACGCTGAGACGCGAAAAGCGTGGGGAGCAAACAGG
+
DBBA@@AB<@AACC=@??=@@<=>6:*0)/9>:;3::;;;/;==AABBBCC?CC?A?AF9<;AGABBD>CBBBBC8;;CD9BC>A@@C?BB=AA=A?@?@BA;;;;;<0;949C?B?BCA@@@;;;5;<;99B@<=@CCGAD?B=A@BB>AAAB;;;?BBBG>C@@@@BBAA?????@@C@D=??B?C???>999:?>00,0>9=*/086..0)//////33337888;00/99;;09;;3777(7;77<2::68
@N9IO0:00967:05819
GACGAAGGGGGCGAGCGTTGTTCGGAATCACTGGGCGTAAAGGGCGCGTAGGCGGCGCAATCAGTCAGGCGTGAAAGCCCCGAGCTCAACTTGGGAATAGCGCTTGATACTATTGTGCTAGAGAGCGGGAGAGGATGGTGGAATTCCCAGTGTAGAGGTGAAATTCGTAGATATTGGGAAGAACACCGGTGGCGAAGGCGGCCATCTGGACCGTTTCTGACGCTGAGGCGCGAAAGCGTGGGGAGCAAACAGG
+
AAA9:9;IFE5BBCBBCC@BB@CC@D?BBCCDCD?BBBCH>BB>BBABA@@=;;4;@:84:AAAAAAA?@>=;99.::::-::;9?@@=BC?BB>C?B@@???@8:;BDCAAB9<<;;BAAAC@A@JG?CCCC@CBB?AA@D?C@CD?CCBBAAA;;5;BA@9A@@@A@@BB@@?@D=A;>=89::8<89:2:AG<A>@DAE?@@BCC>@@?CCD<B<;:?A?????;>995??7??<<<>>156:==5<@@9
@N9IO0:00973:05814
AACGTAGGGTGCAAGCGTTGTCCGGAATTACTGGGTGTAAAGGGAGCGCAGGCGGGCATGCAAGTTGGAAGTGAAAACTATGGGCTCAACCCATAGCCTGCTTTCAAAACTGCGTGTCTTGAGTAGTGCAGAGGTAGGCGGAATTCCCGGTGTAGCGGTGGAATGCGTAGATATCGGGAGGAACACCAGTGGCGAAGGCGGCCTACTGGGCACCAACTGACGCTGAGCTCGAAAGCATGGGTAGCAAACAGG
+
D<GBBAAD>969=8B;;;8?;@;D;D@D;<<BBC=;;;BB5;543=:?;BB@CCC?DB@@@B>AB=B>?3337733&3899:=7=?;??BA5:6=<B?CBBAA;@@AA7@9;;CCCCCC@EBB@@@BCAAABB?BBB=@@?B=A=AB<B?AA@@@@@=BC?B@BCBBBB@@>@A;;;0;A>A>CBB@CFCEACBB?B>AB?D>A@@<<<6;BB?C;;;ABB@@=0000:<:??8?A?@@@9>>>@@@<ABB=
@N9IO0:00974:05811
TACGAAGGGGGCTAGCGTTGCTCGGAATCACTGGGCGTAAAGCGCACGTAGGCGGCTTGTTAAGTCAGGGGTGAAATCCTGGAGCTCAACTCCAGAACTGCCTTTGATAACTGCGAGCTTGAGTCGGAGAGGTGAGTGGAACTGCGAGTGTAGAGGTGAAATTCGTAGATATTCGCAAGAACACCAGTGGCGAAGGCGGCTCACTGGCCCGGTACTGACGCTGAGGTGCGAAAGCGTGGGGAGCAAACAGG
+
BAA::4;BCB3CCCCAAA>@@CCD@D?BBCA@AA<:;:CB=B@A:95BA@@?BC:BC9B=8C8ABCCCBC9BBB=5<<8BB@B?A@:83:@@8?A>=A83:=:<198//(,5,,,--,*,------,---606522223;.55;<>>@@CBA;:::=:::1:4::9777>;=5;;8;5;@<@AA5;:9:=@AB>B=<;6;?@F;;;?BC>C@A;;;@EBB;;;;;<@AAABB<BAA>=>=3>?:;;0<@B>
@N9IO0:00982:05810
TACGTAGGGTGCAGGCGTTAATCGGAATTACTGGGCGTAAAGCGTGCGCAGGCGGTTTGTTAAGACAGGTGTGAAATCCCCGGGCTTAACCTGGGAACTGCGCTTGTTACTGGCAGACTTGAGTGTGGCAGAGGGGGGTGGAATTCCAGGTGGTAGCAGTGGAAATGTCGTAGATATCTGGAGGAACACCGATGGCGAAGGCAGCCCCCTGGGTTAACACCTGGACGCTCATGCACGAAAGCGTGGG
+
AAAB@@@@:AA@@@@BAA?C@AA@5;4;2:@ABB>CDBCC=CBCBBAA@:948@8=?9??<??CBBBB?AAAA@B=BCDF:CC59:9A<@@BBB=B?@:;;@@@?BB@BBBC?AAAAAA=?;=<<33,337788999%9;48486<6;96//(/////.23.35....//8893373337156+2,279=?>>;7://)/(//33333$333(33838..(.3..//733333322255,58867>>
@N9IO0:00987:05810
TACGTAGGTGGCAAGCGTTGTCCGGATTTACTGGGCGTAAAGGGCGTGCAGGCGGTTTGTTTAGTCTAGGGTGAAAGCTCCCGGCTTAACTGGGAGAGGTCCTTGGATACTGGCAAACTTGAGGGAGGCAGAGGAAAGTGGAATTCCCGGTGTAGTGGTGATATGCGTAGATATCGGGAGGAACACCAGTGGCGAAGGCGGCTTTCTGGGCCTTACCTGACGCTGAGACGCGAAAGCGTGGGGAGCGAACCG
+
BCCGBAA?;;6;B=A@CC?BCC=>>@@A8@A;;;6;BBBF@DF?;<;CAA@<@@=@C>CEE>?A?BBBCC<B?A;/449:;1;48>587?AC=/37:3/3A6A2:578??AA6:CB=BC;?==<6;=8>@ABC?FC<B@A<A7@7==6=7<:::>?B549??>:?@?AA>??AB@@?8@@=A?AAA?@?>@8?9713,381333(3;<;3=284>;:B?88==::::@;?8:8=2374/>>>(////83838
@N9IO0:01000:05831
TACGTAGGGTGCAAGCGTTAATCGGAATTACTGGGCGTAAAGCGTGCGCAGGCGGTGATGTAAGACAGATGTGAAATCCCCGGGCTCAACCTGGGAACTGCATTTGTGACTGCATCGCTGGAGTGCGGCAGAGGGGGATGGAATTCCGCGTGTAGCAGTGAAATGCGTAGATATGCGGAGGAACACCGATGGCGAAGGCAATCCCCTGGGCCTGCACTGACGCTCATGCACGAAAGCGTGGGGAGCAAACAGG
+
CBCBBDDF>ABBB@BBCB?B@BBC?C7;49@AAA<;;:CC>CCBCABA?:94:;2;AA@?@?;==@BAABBBBBC>BBLJ<CC>B<;<@CACCH?C@BBBCCCC>CCCBBCCCBBCBBAB=?@CCAB>@@?@CCCC5BAA;@6:6;=CCBCBBBCBABBBJJ?BCB@@@AABAB@@@?@@=@>ABA?BB@@=@BA=A?AA?BBAA2;:9.918;AAABBB99:A????@??A@A;AAA???=2===AA;999>
@N9IO0:01004:05828
GACAGAGGGGGCAAGCGTTGCTCGGAATCACTGGGCGTAAAGGGCGCGTAGGCGGGATGGCAAGTCGGTCGTGAAATCCTTCGGCTCAACCGAAGAACGTCGGCCGATACTGCCGTTCTTGAGGGATGCAGAGGAGATTGGAATTCCCGGTGTAGCGGTGAAATGTGTAGAGATCGGGAGGAACACCGGTGGCGAAGGCGGGTCTCTGGGCATCTCCTGACGCTGAGGCGCGAAAGCGTGGGGAGCAAACGG
+
BBBC@AAABA2AB@D;;;@A@@@??B899BA@@B=:::AA9=?9?@;??@@=AAC=A@@=@A8>?A@=AAAAAAE>CC?B?BB?BBBB@B>AA@>>:BA@@@;@<@@:99???9>A=??<>ABB=BBB???CC>AABB=?<@<><?C>C@A>=AAAB?BBBD<AABBAAAA@??AAA:AD?B?>>>=A<?:7;?@>D;AAD9>>>>@@@:@BAA:8499>9@=<<9:49==555,6;<=@AA5;:;;F4;;;
@N9IO0:00964:05890
CACGGGGGGGACAAGCGTTGTTCGGATTCATTGGGCGTAAAGGGCGCGTAGGCGCCCTGCAAGTCTGACGTGAAATGCACCGGTTCAACCGGGGCGCTGTGTCGGAAACTGCTGGGCTTGAGGTCGAGGGAGGAAGGTGGAATTCCTGGTGTAGCGGTGAAATGCGTAGATATCAGGAGGAACACCCGTGGCGAAGGCGACCTTCTATCTCGATTCTGACGCTGAGGCGCGAAAGCTAGGGGAGCAAACGGG
+
>@>@@@@@@#666155:;4::9<<8<=3955.55)4445<4<=456:;=BC>=::;-9:?:7<;??AA@<<===50///;6;6=6:?>A>ACC:888====<<B?BB<BCBAAAF@BB@BA@=@@???C<@@@C<><>A<@49499==<A@@??C@<@?@=6<999=@AAA?>=AA6;;<@=0000,00;6;08176=>:;7<7:?<<@@AA@@=@A;;0000...6..0/::158444;;1;<>A>8>==6
@N9IO0:00976:05865
TACGTAGGTGGCAAGCGTTGTCCGGATTTATTGGGTTTAAAGGGTGCGTAGGCGCCGCCTAAGTCAGTTGTGAAATACCCCGGCTCAACCGGGGGGGGTGCGATTGATACTGGGCGGCTCGAGTAACAGCGAGGTTGGCGGAATTGACGGTGTAGCGGTGAAATGCATAGATATCGTCAAGAACACCGATAGCGAAGGCAGCCAACTAGGGGTTAACTGACGCTGAGGCACGAAAGTGCGGGGATCAAACAGG
+
HCCCC9:9;A<@B>@?CC@BBB@C?CCF<AA6;;0;B,;:.9;1440<<00+0//579<@A=ABB@?@>AADDF;A<;9;*57<<AA>B4;595959"5;9@@A>AABBBA@>5@@>;<BCAA@D@BBBBAAA=@<A7AA?B?B?ABBC@CCCBCBB=AABB;A>BAABBBAABDB???2559=<<9A@@??>>=393:=;<6>6;88;8;.96?=:8:998:85?B6:>BCBB=B;;;CDD8AA@@D=@AA@
@N9IO0:00976:05877
TACGTAGGGTGCAAGCGTTAATCGGAATTACTGGGCGTAAAGCGTGCGCAGGCGGTGATGTAAGACAGATGTGAAATCCCCGGGCTCAACCTGGGAACTGCATTTGTGACTGCATCGCTGGAGTGCGGCAGAGGGGGATGGAATTCCGCGTGTAGCAGTGAAATGCGTAGATATGCGGAGGAACACCGATGGCGAAGGCAATCCCCTGGGCCTGCACTGACGCTCATGCACGAAAGCGTGGGGAGCAAACAGG
+
CCBBCCCC>CCCC=@@@@;@>@;:.:4;.9=959)5;559)4;=;449:00)/767:@?@@>399999;=999;C>CCCC;CD:99;:=C?CCC=C=@@B665<6<=?>>CBBBBBAB::6;:9:9<8=949====,=?@4;29?BACCDMBB:;;CBBAAB=@@BCCBBBBAB@@@=:;0:6?44.4:4;.4886?=;;4::9:&499(4388;99:9:0//96669;98=891?9:9AAA6:99@@8>@??
@N9IO0:00979:05880
TACGGAGGGAGCTAGCGTTGTTCGGAATTACTGGGCGTAAAGCGCACGTAGGCGGCTATTCAAGTCAGGGGTGAAAGCCCGGGGCTCAACCCCGGAACTGCCTTTGAAACTAGATAGCTAGAATCTTGGAGAGGTCAGTGGAATTCCGAGTGTAGAGGTGAAATTCGTAGATATTCGGAAGAACACCAGTGGCGAAGGCGACTGACTGGACAAGTATTGACGCTGAGGTGCGAAAGCGTGGGGAGCAAACAGG
+
CCBB@A@9896;CABBBBACC@BF@C:A8<;>::3959<<4::59@59;DB@;:45CCB@CC?AACCCDD:???C9;5=7>=>1:::71799+88<098447:;3??@8@=<889;8=>===<??@=;5:<5;4;<<ACC;D9B8A7<=>:59BBBB????C5@=?;?@@@BCC?ABAHACCACCB>B;;;>BBA@C?BC?@@A:::A>AAD@CDBB?B;;;BB;<;=@BBBBB;@@AAACC;BBCCD>BAB6
@N9IO0:00989:05873
AACGTAGGAGGCAAGCGTTATCCGGATTCACTGGGCGTAAAGCGCGTGCAGGCGGTTCGGTAAGTTGGGCGTGAAATCTCCTGGCTCAACTGGGAGAGGTCGTCCAATACTACCGGGCTAGAGAGTGGTAGAGGAAGATGGAATTCCCGGTGTAGTGGTGAAATGCGTAGATATCGGGAGGAACACCAGTGGCGAAGGCGATCTTCTGGACCATTTCTGACGCTCAGACGCGACAGCTAGGGTAGCAAACGG
+
B7BB>@@900)/;)//;A;CCD?B=@:5:<::?C5C995<5<<ABB9;:?A<991:2;;;79.7:4>B:88BB?A8?9:9990)/;/0(///8/66896<9;98//5//..37(..'2444A>@AAA<:;;AB>A6;;;;6;?G<@@=@?BBBA?@@;@???9?@@@@AAA@>:...*..*.*.::6:@@@=@@@2:49@@<AB>CBB8::=@@C<ABBCCCAA;;;;;@@AA;;;AABBC=BCA@==6999
@N9IO0:00997:05863
TACGGAGGGTGCGAGCGTTGTTCGGAATCACTGGGCGTAAAGGGCGTGTAGGCGGTCCGCTAAGTCTGATGTGAAAGCCCGGGGCTCACCCCCGGAAGGGCATTGGAAACTGGCGGACTCGAGTCCCGGAGAGGAAGGTGGAATTCCTGGTGTAGCGGTGAAATGCGTAGATATCAGGAGGAATACCGGTGGCGAAGGCGGCCTTCTGGACGGTGACTGACGCTGAGACGCGAAAGCGTGGGGAGCAAACAGG
+
CCBBACEH<BBA@@@@@@ABC?BB@C@B@@ACCD=:;:CC?CC>CB?@@A@<@?;@@?A>@?<?@@CAA@@@@@@<ACC<BBB7BAABBEEE5C?C@CE=AAB<@;@A8?@@9@B<<;;;?@;;;B;B=A@@A<A=A?BB?C?B=B=???BCCCCBB@AA@C9::;;A@AC@AAABB?BC>B<;;::?9??;@@=3959@;@5;5;;B9?@A5;;@;;;99>=00/0049:;<<3;???@>D6A999A9999;
@N9IO0:00966:05942
TACGGAGGATCCAAGCGTTATCCGGAATCATTGGGTTTAAAGGGTCCGTAGGCGGTTTAGTAAGTCAGTGGTGAAAGCCCATCGCTCAACGGTGGAACGGCCATTGATACTGCTAGACTTGAATTATTAGGAAGTAACTAGAATATGTAGTGTAGCGGTGAAATGCTTAGAGATTACATGGAATACCAATTGCGAAGGCAGGTTACTACTAATTGATTGACGCTGATGGACGAAAGCGTGGGGAGCGAACAGG
+
BABB?BC?DCCAD?A9;:?BBBDE?D?CCCE@BB=BA8AB<BE?BB@BBDC><;5;B;BCCD@BBB@E997:BAC=BAB<AAA?@A;;6;@=@C?C@CC@C?AA@BAABB@@@ABA@@@6;;=@>@@<@@<A>BBF;<<DCB?@@@@@BBAAAB@@A=@CCC<AA@A>BBAAAM@BBBA@<@<AC@=@5;5;;@@5;4;::;@=B@@@@?A:@=@>>4;;;:::B?;;5;:;??8?;:;ACD;;;;@A=?@@?
@N9IO0:00984:05912
AACGTAGGACACGAGCGTTATCCGGAGTTACTGGGCGTAAAGGGCGTGCAGGCGGTTAGGTAAGTCTGATGTGAAAGCTCCCGGCTCAACCGGGAGAGGACATTGGAGACTGCCAAACTCGAGGCAGATAGAGGGGTGTAGAATTCCGGGTGTAGTGGTGAAATGCGTAGAGATCCGGAGGAATACCAGAGGCGAAGGCGGCACCCTGGGTCTGACCTGACGCTGAGACGCGACAGCATGGGGAGCGAACGGG
+
B9BCCEB@DDDCB;;<9;?BBA<@<;9:<ABBBC=;;:CI>JE?BBAA@B@;@@<@@CC@BB?BBB@A@AA@<<<*/////)/6:@@B9>9BB=BBBC:>?>C:>7;;?<<<>:>@8LCBBBA;A@:?AABBBBB9BBACAB>B=C?BB=BBBCCAA?ACCC=BBBBBCCB@@@@?B>996;=?BBALCCC?BCD?B?@@>@AAC>CBB>CDCCCC@C@AADBDBBB;;:BBCABBCCCCCC9AA@A@=@??6
@N9IO0:00999:05955
TACAGAGGGTGCAAGCGTTAATCGGAATTACTGGGCGTAAAGCGCGCGTAGGTGGTTCGTTAAGTTGGATGTGAAAGCCCCGGGCTCAACCTGGGAACTGCATCCAAAACTGGCGAGCTAGAGTATGGTAGAGGGTGGTGGAATTTCCTGTGTAGCGGTGAAATGCGTAGATATAGGAAGGAACACCAGTGGCGAAGGCGACCACCTGGACGTGATACTGACACTGAGGTGCGAAAGCGTGGGGAGCAAAACAG
+
CBB99;AA8@ACB=BB;;5;;@?>:?6@<@BBAA8?@A>@:@@@@A@>@?@6:;;@<@@C@C=@@5879ABB?@?9;;76*::+//??=?=@@>7>9?@@??<;8<<<2>@@;;;000>0/0879AD=@<77:=5==5::4:/78(/3//.7///;==@@@A:???B<<89//.33.5167<486718:7616//)/39889685-.3.3...5535533---2---3.36==<@2///99==.985555&557
@N9IO0:01002:05935
TACAGAGGGGGCTAGCGTTATTCGGAATTATTGGGCGTAAAGGGCGCGTAGGCGGCTTTGCGTGTCTTCCGTGAAATCCCTCGGCTCAACCGAGGACGTGCGGAAGAAACTGCAAGGCTCGAGTCCGGAAGAGGGGGGCGGAATTCCCAGTGTAGCGGTGAAATGCGTAGATATTGGGAGGAACACCAGTGGCGAAGGCGGTCCCCTGGGCCGGAACTGGACGCTGAGGCGCGAAAGCGTGGGTAGCAAACGG
+
BBBAB@@@@@0@AAAA@@7<<<@@:@?B>BC?CB;@@::9.785;=>:>@B>@A=??B:B@@;:;AA?B>@@BDE>BCD=B@A?ACCCAC@DCEECCBBBBB?B>ABA=A@@@B?C:;;CBBBCC?A?B?D@@AA@A'@B?B?B=BB>@@BBAAA;;4;?:>5;696@CC>ABB>A@:??<<9BCC@CCBC>AAB=@=@@?ABBB6@@@;@?@?>-000)0:=?@>>>8>>>9;;08;;777*3::333/36:
@N9IO0:01004:05926
GACAGAGGAGCCAAGCGTTGTCCGGATTGACTGGGCGTAAAGCGCACGCAGGCGGTCTGGCGCGTGGGGTGTGAAATCTGGCCGCTTAACGGCCAGGCGCCATCCCATACGGCCGGACTGGAGCCGTGCAGAGGGCGGTGGAATTGCCGGTGTAGTGGTGAAATGCGTAGAGATCGGCAGGAACACCCAGGGGGAAACCAGCCGCCTGGGCACGCGCTGACGCTGAGGTGCGAGAGCGTGGGGAGCGAACCGG
+
AAACB@@<@@??B@BBCC@BAC?C>BC@ABBB@B<ABACD=B@A@DBCB@@900,0>>@?@<ABBCBB9CCBBBB<989A=@=AAC@CABB?B@CC@BBB@CCCC=AAAAA>A>A?BBBB?@@@?BBBCBBDCG?CB@BB>B@C@CC@CABABCCCD?CCDD>BCBECCIFAB@BB?BBB?CA@B@E=BBDDE5BB:?7;;@9BC?BBB=BBAABB??@BBCBCBBB@BBCCC;;;CCBBCC;CCCCC@EAF@
@N9IO0:01006:05914
TACGTAGGGTGCGAGCGTTAATCGGAATACTGGGCGTAAAGCGTGCGCAGGCGGTTTTGTAAGCCAGATGTGAAATCCCCGGGCTTAACCTGGGAATGGCATTTGGGACTGCAAGGCTCGAGTGCGGCAGAGGAGACTGGAATTCCCGGTGTAGCAGTGAAATGCGTAGATATCGGGAGGAATACCGATGGCGAAGGCAGGTCTCTGGGCTGACACTGACGCTCATGCACGAAAGCGTGGGGAGCAA
+
>?@@;BBC;;:;A:9;AA<A<A?:5>.949>>>6>=@@@8??@AB;;9992992:>>2@@A=BB??<?A>>?CC:>?BB9BF>CC<?;?6===6@?@@=@AAC;AB>BBBA@A;?:=?@@989;774998;;<@@@@@@<@=A<@@9@6;;;;=;;::@AA:A@??>??=788><;39;/8.8894<:;;5;=@5;7;?>:>>;;;@D;>>;;88<;67----666;;<:77:/:::8888(87669
@N9IO0:01010:05912
TACGGAGGGGGCTAGCGTTGTTCGGAATTACTGGGCGTAAAGGGCGCGCAGGCGGCTGCTCAAGTCAGGCGTGAAAGGCCTGGGCTCAACCCGGGAATTGCGCTTGAGACTGGGCTGGCTTGAGTGCGGGAGAGGATGGTGGAATTCCCAGTGTAGAGGTGAAATTCGTAGATATTGGGAAGAACACCGGTGGCGAAGGCGGCCATCTGGACCGCAACTGACGCTGAGGCGCGAAAGCGTGGGGAGCAAACAGG
+
;;;;8;CCCC5BB@@@@@?CC@CC?CAC?B@@@?6;;;@@9@C;@;?@>==;00+00;;A@C?;;;AA>@@@BBD=B>A>;;:5;AAB?CC>CB<A=@6::?AA8BBCBBBFD>B9879C?@ABBBBBB>ABBA:;;@000<A<B@BB<?A?A@@@A@=?>@@9@=@@@AACCA>6::+0+0::>>>;@;;:6:?A;A6:9;?699AA@<AA5:9>9==@>@ABBBBB=AA@;;;0:;:=???09595<2<555
@N9IO0:01011:05923
TACCAGCACCTCGAGTGGTCAGGAGGTTTATTGGGCCTAAAGCATCCGTAGCCGGCTTTGCAAGTCTCCGGTTAAATCCAGCTGCCTAACAGATGGGCTGCCGGAGATACTACAAAGCTAGGGAGCGGGAGAGGTAGACGGTATTCGGTGGGTAGGGGTAAAATCCTCTGATCCATTGAGGACCACCAGTGGCGAAGGCGGTCTACCAGAACGCGTTCGACGGTGAGGGATGAAAGCTGGGGGAGCAAACCGG
+
CCCBED9::?B@@@CCC?C@??=9929>9==;?A;A@ABB=BBA@A=@@???=@=ACG=CBC;::A@D;@:@=@@<AC?BCBBAABCB?B;;;BAA9A;;;>A>@AACMED@AAM>@A@BBB6;;CCC>BCBC@CBCCCA>A;;6;?=@@A;ABDCC:CCCB:BC@@@@@@@@=@A=AAB>BB@CC@CA??>A::6:=@><@@@9:39AA499??>?BBBB@;==:::,9AABC>D??@BBB3=====1:4;7
@N9IO0:01013:05921
TACGGAGGGTGCAAGCGTTAATCGGAATTACTGGGCGTAAAGCGCACGCAGGTGGCTGAGTCAGTCGATTGTGAAAGCCCTGGGCTTAACCTGGGAATTGCAGTCGATACTACTCAGCTAGAGTATGGGAGAGGGTAGTGGAATTCCCGGTGTAGCGGTGAAATGCGTAGATATCGGGAGGAACATCAGTGGCGAAGGCGGCTACCTGGCCCAATACTGACACTCAGGTCGCGACGAGCGGTGGGGAGCAAACAG
+
BBCD@CCD=BBBC@C@@?<?=>AB9@2:7;@@AEG;;:ED<BCC;;:ABCC?AAACAABAC@@@CBCDC@CBBBB=:;;(4;;(484;5;<AAD>B9A=??>:8384?@;AA@@999??AA???AAA@;@A99829AA?@=@<@;>>)9/9?<;=;>:896A7@>@A>>>>?;:9;=7;94919=8779786<>A?C=AB??;;>500*0>*0)/>9733888///80//-665-/---.(....&.55;=3;76
@N9IO0:00984:06003
TACGTAGGGTCCGGAGCGTTGTCCGGAATTATTGGGCGTAAAGAGCTCGTAGGCGGCATGTCGCGTCTGCTGTGAAAGACCGGGGCTTAACTCCGGTTCTGCAGTGGATACGGGCATGCTAGAGGTAGGTAGGGGAAACTGGAATTCCTGGTGTAGCGGTGAAATGCGCAGATATCAGGAGGAACACCGGTGGCGAAGGCGGGTTTCTGGGCCTTACCTGACGCTGAGGAGCGAAAGCATGGGGAGCGAACAGG
+
@ABAACDB<CB8;7;@@@A>BBBAB@EAE@BB@CC=;;;BB;@@BBB<;;@@?@A<ABBBBCCAABBA@@ABBBBB<BBA=ABB9BB?D?BBB=@<@=B;9:AABB?BBCAAA<AB@@@BBA@@;@;;5;;;;;.<A9CICAC@C@C@BB@BBBBBCC@CDDD>BBBB@@@CBB@A@C<AA?A?ABC?EABB>B@?=??AAC:??9@@?@9@?A?BB@BBCCBAABAA>;;;;;;0<AA@@AA7@@@BB?BBB?
@N9IO0:00986:05962
TACGGGGGGGCAAGCGTTGTTCGGAATTACTGGGCGTAAAGGGCTCGTAGGCGGCCAACTAAGTCGGACGTGAAATCCCCAGGCTCAACCTGGGAACTGCGTCCGATACTGGATGGCTTGAATCCGGGAGAGGGATGCAGAATTCCAGGTGTAGCGGTGAAATGCGTAGATATCTGGAGGAATACCGGTGGCGAAGGCGGCATCCTGGACCGGCATTGACGCTGAGGAGCGAAAAGCCAGGGGAGCAAAGCGG
+
>>9:9:9:9#;C=A>@@?BB@BB@F@C?@@B@@8A@>?@0::0;@@@BBB?<:7;?A<@@A=ACC@<@998:@@;@DCB;@@6;9?@9@<?@A0;6;@AAABB>BBBB@A@?B;:::B?BEABB>BF>BA:;;/;;BAABC@B?B?BB?BBBBBBB?BCCC=;;;@AAA@@@BAA@>AA>A?ABB>A>;;7;@C?C@BB>BB@@<A@<@@=@5;;;5;AB;;;;;;5:AB;;:;*;C;ABCC3>..-5(--,6
@N9IO0:01012:05997
TACGTAGGGTGCAGGCGTTAATCGGAATTACTGGGCGTAAAGCGTGCGCAGGCGGTTTGTTAAGACAGGTGTGAAATCCCCGGGCTTAACCTGGGAACTGCGCTTGTTACTGGCAGACTTGAGTGTGGCAGAGGGGGGTGGAATTCCAGGTGTAGCAGTGGAAATGCGTAGAGATCTGGAGGAACACCGATGGCGAAGGCAGCCCCCTGGGTTAACACTGACGCTCATGCACGAAAGCGTGGGGAGCAAACAG
+
BABA?99:,94;4405BB?B@CCA?C6;4;A;;;/;?@@A<A@@9;:@@?=9>A9??:@A?B@BBAAA@CAAABB=ABBA6AA,::3<5;;@AB<B?A;;;;:;?CB?BC??<>??CCC?C???A9949=@999999%9A@C>C?B8?=8899??>?@::5;>8>>BBAAAABA993=477,3,3775<?9948?C=D7>>;><<<,<=<5?5>;A888?=86833333358666/5875777*5669=1;;=
@N9IO0:00969:06042
TACAGAGGGTGCAAGCGTTAATCGGAATTACTGGGCGTAAAGCGCACGTAGGTGGCGACGTAAGTCGGGTGTGAAATCCCCGGGCTCAACCTGGGAATTGCATTCGAGACTGCATTGCTGGAGTACGGAAGAGGAAGGCGGAATTCCCGGTGTAGCGGTGAAATGCGTAGATATCGGGAGGAACATCAGTGGCGAAGGCGGCCTTCTGGTCCAGTACTGACACTCAAGTGCGAAAGCGTGGGGAGCAA
+
CCCCCBBB<@@@@;@@>>;@=ABB<A9;7<BBBB=BBBCC=A;;;BBCCCD@BB?BCCCCCC?A@@BD=:::BCB<BCCC;BD>BB?>:?;?AA6?9>339AA?A@?@@@@@ABB>AACB=???@@?=A<?>B=@;?8<<292:9=A;A=@A@?::9?@AAB=BAAAA?99:===>@7@A?@@CDABA@?@@CBE?C?BB=A=A;??B=A@3999::@@A999@@@=???A@@@9><<8777(73737
@N9IO0:00970:06048
TACGAGGGGGGCAAATGTTGTTCGGAATCACTGGGCGTAAAGGGAGCGTAGGCGGGCTCTTAAGTTAGGTGTTTAATCCCGGGGCCCAAGCCCCGGACAGGCACCTAAAACTGGGAGTCTTGAATAGTGGAGAGGACGGCGGAATTGGGGGTGTAGCGGTGGAATGCGTAGAGATCCCCAAGAACACCAGTTGCGAAGGCGGCCGTCTGGACACATATTGACGCTGAGGCTCGAAAGCATGGGGAGCAAACAGG
+
CBBBBABBCC*CDC>@??;DD@??:@:>=CCCCD?@@@CF?DD=BBBBCAA=@A@<???C?C=@??@@=:::B=B=A=>+000*0>5:,-.8:)50---505-/(////&3/--(-----(--(-8:33/3:772865033(.(.(....$.33555:4995>:>>;<;===@@@BCC;CADEABBB@BCCACCCC=B=@@=B@CCDBB>@@BBBBCB@CCCCBCB::69@@:::5:@AAAAA8::;HF>CBB@
@N9IO0:00975:06027
TACAGAGGTCCCAAGCGTTGTTCGGATTCACTGGGCGTAAAGGGTGCGTAGGTGGTGAGGTAAGTCGGATGTGAAAGCTCGGAGCTCAACTCCGAAATGGCATTGGAAACTACCTTGCTCGAGGGTTGGAGGGGGGACTGGAATACTTGGTGTAGCAGTGAAATGCGTAGATATCAAGTGGAACACCAGTGGCGAAGGCGAGTCCCTGGACAACTCCTGACACTGAGGCACGAAAGCTAGGGGAGCAAACAGG
+
A@CCC:;7;AA9A=@@AAACCACD?BB>BAABBB<ABACC>CC=AAA@ABB@CC@CCBB>AA?@B@?<@@@;@@@<AACCC>:;;CCCGDGD@@@@;A?;?BB7;4;A;@?AA>@>AAA@@>>=7><?9@@@A@A(B@@C;@<@@@@?B@@??BBB:;:CBC>944;:98;33///(//65;588@=@@??<;7:6;3;565997.78/5/.).8838320//00/60//3:;=7;@???DD;CBBBC=9993
@N9IO0:00978:06021
TACAGAGGGGGCAAGCGTTATTCGGAATTATTGGGCGTAAAGGGCGCGTAGGCGGCTTTGCAAGTGACGGGTGAAATCCCTCGGCTTAACCGAGGAACTGCCTGTCAGACTGTAAGGCTTGAGACCGGGAGAGGTGAGTGGAATTCCCAGTGTAGCGGTGAAATGCGTAGATATTGGGAGGAACACCAGTGGCGAAGGCGGCTCACTGGACCGGAACTGACGCTGAGGCGCGAAAGCGTGGGGAGCAAACAGG
+
BBBB@@@@@@2@B?BACC@CC@CC?B?B?AA@BC=BBAAA<AB=BCAAA@?;9919AA9@?C=@@AAADD>BAAC=CCC<B?@<@B?B@D?@@C@CADBBB?AAABABBB???D@D>A@7;;@@@=BB<BB@@<@BABBB?A<@=AD=AABCABBB@=B@>>7???@@@@A@@@>AA;@@<@?@@@?BBBB?BBB=B?AB=ACBBBCC@BBALAC@BCDGCCBDDCFACBAAA@0;;A@@@A7A@BCMDDDC@
@N9IO0:01003:06041
TACGAAGGGGGCTAGCGTTGTTCGGAATTACTGGGCGTAAAGCGCGCGCAGGCGGTTCTTCAAGTCAGTGGTGAAAGCCCGGAGCTCAACTCCGGAAATGCCATTGAAACTGTAGAACTTGAGGACGAGAGAGGTGAGTGGAATTCCCAGTGTAGAGGTGAAATTCGTAGATATTGGGAAGAACACCGGTGGCGAAGGCGGCTCACTGGCTCGTTTCTGACGCTCAGGCGCGATAGCGTGGGGATCAAACAGG
+
ABB@@=@DBD3CCBBBAA=@@<@A>B@C@BBBBB=BBACC;@:::@;;;>@<??<??BB@CC?@@CAA@C@A@AC<??B;B?;;;AAA>ABA>A?BC=;;;?CB6;;C9@<;;BBB>@A@D@@=ACABBBBBB?AAAB@@4;4;>AB<BBCCBCB;;5;@@?8@>;:;BCCCCC@DM>C>AB>BA@=A>;:6;AA=@?@C@AABCCCC@B@@@CC>A@@@@@@AABB@CCDDC@AABBBCDC9A@@>>6?;;5
@N9IO0:01005:06029
TACGAAGGGGGCTAGCGTTGTTCGGAATTACTGGGCGTAAAGCGCACGTAGGCGGATCGATCAGTCAGGGGTGAAATCCCAGAGCTCAACTCTGGAACTGCCTTTGATACTGTCGATCTAGAGTATGGAAGAGGTGAGTGGAATTCCGAGTGTAGAGGTGAAATTCGTAGATATTCGGAGGAACACCAGTGGCGAAGGCGGCTCACTGGTCCATTACTGACGCTGAGGTGCGAAAGCGTGGGGAGCAAACAGG
+
AB;9;4:595'5>;=<BC@BB@CCAG?@>@BAAA<@A@AA9@;;;@;;;==900+0:<<ABB;;<A@@@@6@<>?9@@@9@@;;;BBC@BBCCFAD?B:::?CC;@@AAAABB@@@@@@000==>AB=@=@=>;;::A@A;A@C8;:;AA@@@AAAA?BBBA=B=;;;;:;:AC<AA@BGAC@DDD=@;;;<??@=@>AD@CCBBB??<?B8;;?CBB@@;;;A@@@<@BA?@@6;;CBBAB6;;;;E9B;;9
@N9IO0:01009:06054
TACAGAGGGTGCAAGCGTTGTTCGGAATTATTGGGCGTAAAGCGCGTGTAGGCGGCTTTGCAAGTCGGGTGTGAAAGCCCTCAGCTCAACTGAGGAAGTGCGCCCGAAACTGCAGAGCTTGAGTGCCGGAGAGGGTGGCGGAATTCCCCAAGTAGAGGTGAAATTCGTAGATATGGGGAGGAACACCGGTGGCGAAGGCGGCCACCTGGACGGTGACTGACGCTGAGACGCGAAAGCGTGGGGAGCAAACAGG
+
;;<<99;;1//..(--//)/72//)/)5.559>>4=>999)5559@@BBCC?<;8;BA)9;C?BBBBC<@;;94<19::3:=::;A<>9<<;;=?B?B888>?C=BAA9??993;?AAA6?:@:>A>@:??===5==88939596:;;.A37;@AAA<;;:A8?:=778777999::.:C=B7;57;@9=<93--)-2--(-0672;>69=?:>>>@AAB?@@@==>@ADCCBC=A9;;AAA7BBABB=A?@5
@N9IO0:00971:06072
TACGAAGGGTGCAAGCGTTAATCGGAATTACTGGGCGTAAAGCGTGCGTAGGCGGTTCGCTGAGTCTGCCGTGAAAGCCCTGGGCTCAACCTGGGAATGGCGGTGGATACTGGCGAGCTGGAGTGCGGTAGAGGAGGGTGGAATTCCCGGTGTAGAGGTGAAATTCGTAGATATTGGGAAGAACACCGGTGGCGAAGGCGGCCAACTGGACCGTATCTGACGCTGAGGCGCGAAAGCGTGGGGAGCAAACAGG
+
BBBCC@CE>CC@?<@;;:?B?AAC?C7;7;CABB=@A?BC=CCBBC@A@:999C@CADCBBCBBCCAA@=ABBBB0<;;,9@;1BBABFCACCC=@<00-/@7@A:@BCBAC@CAAA@?@>ADCCBC?BCBBC=??A998299=:?A;AACCBBAAA?CBDD>D?CC@@@AA@@>AE?E>BA?BBB?C@@A=@CB@B@BA=A6;6;AD?BB?BCBAAABABBCBBBB>AAB;::5;;BAAAB9@@@DC=BBB?
@N9IO0:00973:06090
TACGAAGGGGGCTAGCGTTGCTCGGAATCACTGGGCGTAAAGGGGTGCGTAGGCGGGTCTTTAAGTCAGAGGTGAAAGCCTGGAGCTCAACTCCAGAACTGCCTTTGATACTGAGGATCTTGAGTTCGGGAGAGGTGAGTGGAACTGCGAGTGTAGAGGTGAAATTCGTAGATATTCGCAAGAACACCAGTGGCGAAGGCGGCTCACTGGCCCGATACTGACGCTGAGGCACGAAAAGCGTGGGGAGCAAACAGG
+
<=<;@=@>>>*;;;;?==9999=?6;4;A:55<=4?A>@@0;9:&439@A@A>ABB<;;0>4@60//////:9033(383=8)//7::>7943,37>17<7</::(33<;:<@:;0;???<??<A7:;>5<BBB?DBBDBA=?5:;AABA@<;;B;;;@BB@>2;266BBBBBAA6A@9;1669>BD@CA;@@BCC>A>;;09<<?=99-7913349858<;A@B?>?<?;;3733&3<<>>>>+339?=6<883
@N9IO0:00975:06061
TACGAAGGGGGCTAGCGTTGCTCGGAATCACTGGGCGTAAAGGGCGCGTAGGCGGACTTTTAAGTCGGAGGTGAAAGCCCAGGGCTCAACCCTGGAATTGCCTTCGATACTGGGAGTCTTGAGTTCGGAAGAGGTTGGTGGAACTGCGAGTGTAGAGGTGAAATTCGTAGATATTCGCAAGAACACCGGTGGCGAAGGCGGCCAACTGGTCCGAAACTGACGCTGAGGCGCGAAAGCGTGGGGAGCAAACAGG
+
CCBBB?BDCC5DCDD@AA@BBBBB=@>@BCDDCD>@A?A@9=>.:88AB@@<9949??AB:B@CC9999B@BBBD6AAA<ACC;AA>?<?C>AB?B@A?BB@A?BA>??AAAA8??999??::;8==:>:???;>:?;==9=7:;?@==>=?A=9996<;995<:>?>@67658=AABA<AA:>;;:95;=78//,/7<<171:27??6:;=;;91:=====>A:::8:::???8?ABAAAA6::BCD<A;;7
@N9IO0:00980:06090
TACGGAGGATGCAAGCGTTATCCGGAATGATTGGGCGTAAAGCGTCCGTAGGTGGCTGTGTGTGTCTATTGTTAAAGAGTTTGGCTCAACCAAATAAGGGCGTAGAAACTACACAGCTAGAGTGCGTTCGGGGCAGAGGGAATTCCTGGTGTAGCGGTGAAATGCGTAGAGATCAGGAAGAACACCGGTGGCGAAAGCGCTCTGCTAGGCCGCAACTGACACTGAGGGACGAAAGCTAGGGGAGCGAATGG
+
CCBD@;9:;;?@C@B@;;:;;:7;7@699;;:?@7@;?>B69;?;D7<><@<:5.544:?;;@?@@ACC@BC@BC=B;;<C=B=A@AB>C?BB;<<+00+00/9444(5?59:9?>=@A@99:=::47;<=>1<<;<??5838??9:87<<<888B;=8>?6CBBB:88?@@@;<;:@4@?488A;A=98/8;A@;AABA@@CC@@@C?B?CBB?BC@@@A@@;:99(4::?D@B@@@BBB5;;::5587:
@N9IO0:00983:06109
CACGTAGGCACCAAGCGTTGTCCGGATTTATTGGGCGTAAAGAGCTCGTAGGCGGTTTCGTAAGTCGGGTGTGAAAACTCTGGGCTCAACCCAGAGACGCCACCCGATACTGCGATGACTTGAGTACGGTAGGGGAGCGGGGAATTCCTGGTGTAGCGGTGAAATGCGCAGATATCAGGAGGAACACCAGTGGCGAAGGCGCCGCTCTGGGCCGTAACTGACGCTGAGGAGCGAAAGCGTGGGGAGCAAACAGG
+
9C;::BB?B@?;?9@;:;=AAB?B?@@E?DC@CE?A@ABB<B;;;AADA@@=@@<@D>DCBBACCCCC>CC@=>>>-//::??8=<BD@DD>BBBBBAA@=@@A<A>?@>@@?@@@@ABA9A?;:KBC??????3?=8777*85==??AB6?ACBA=:5////*/9>?@@:98833@C?CG?B@CCC?BCAA=A@C?C?BBB@;;9==>=:>16;C?BA;;;<<<B00+0>:::;7;ABABEE;CCCCD>AAA>
@N9IO0:00987:06069
TACGTAGGTGGCAAGCGTTGTCCGGATTTACTGGGCGTAAAGAGCGCGCAGGCGTCGTACAAGTCGCGTGTGAAAGCCCCCGGCTCAACTGGGGAGGGTCACGCGATACTGTTCGACTCGAAGGCAGGAGAGGGAAGCGGAATTCCCGGTGTAGTGGTGAAATGCGTAGATATCGGGAGGAACACCAGTGGCGAAGGCGGCTTCCTGGCCTGTTCTTGACGCTGAGGCGCGAAAGCTAGGGGAGCAAACGGG
+
BBBCBAA?:969B;@?A@<@AA?A?AAB=@@BEG>CCBBB<@@@@A@?>@@;989@@@ABC?BB@B@?@BAAAA8<<<=>,?=A>>;<A=<>>3>=A:A@@@@@@?>?BAAA@BBBBDCBB?B@AAA@CAA@C>B?B>?;>;@<@B9><>>>>@CF<????7<<A@@>=;:9<;::1::6:=ABC@DBCC@BAA=A?;:::B=A<?@=@@CCA>??=@A@BAA::95:?ADCC9?=>9999-99:99)7<>8
@N9IO0:01012:06063
TACGAAGGGTGCAAGCGTTAATCGGAATTACTGGGCGTAAAGCGTGCGTAGATGGCTGATTAAGTCGGATGTGAAAGCCCCGGGCTCAACCTGGGAATGGCATCCGATACTGGTTGGCTAGAGTGCGGTAGAGGAGAGCGGAATTCCCGGTGTAGCGGTGAAATGCGTAGAGATCGGGAGGAACATCCGTGGCGAAGGCGGCTCTCTGGACCAGCACTGACGTTGAGGCACGGAAAGCGTGGGGAGCAAACAG
+
CCCBB?BF>BBBD@E@@?@B?AAC@E?B?BCABA>BBADD>CCCCDCCCBBBBB@BCBBC@C=AA>>9>@@=>>>4::BB7AA=:;;@@D?BBB=B?;;8;BBB7;;BCCBC@C8;7;A;<<B;;<E@CBCCC>@@@BBB?C?B?BC=B=@?B@@;;49373(38;;:@@??444::098.4.444438887<<<59488283339;;7=>255<444444483844.4888-33(3443399+333::1333
@N9IO0:00965:06130
TACGAAGGGTGCAAGCGTTAATCGGAATTACTGGGCGTAAAGCGTGCGTAGGCGGTTCGCTGAGTCTGCCGTGAAAGCCCTGGGCTCAACCTGGGAATGGCGGTGGATACTGGCGAGCTGGAGTGCGGTAGAGGAGGGTGGAATTCCCGGTGTAGCGGTGAAATGCGTAGAGATCGGGAGGAACATCAGTGGCGAAGGCGGCCCTCTGGACCAGCACTGACGCTGAGGCACGAAAGCGTGGGGAGCAAACAGG
+
BAB994;A;@@@@<@;;:<?=@BA?B7:6;BAC@<?@@CC>CCCCCBB@;;9;B9B9CB@A@@;B?FCC;;;CCD;;;:8<DD>CECC@C@CDI<B?;;59>4>A:;@ACCC?BBAAA@@=@@@BAA>;;;@B=>@=44:040404=4:6:=<<BBB>BBBA<BCABBBAAAA@@@C=A=9B9BBBBBBBC@CBB<A6AC:AA=AC>D<@C>BB@<<<@AAA@;::;4:?A;;;6;@ABBED8;;;@@;?AA>
@N9IO0:00971:06141
TACGGAGGGTGCGAGCGTTGTCCGGAATCACTGGGCGTAAAGGGCGCGTAGGCGGCGCGAGGAGTCGGGGGTGAAAGTCCGGGGCTCAACCCCGGATCGGCCTTCGATACTCTCGCGCTGGAGCACAGTAGAGGCGGGTGGAATTCCGGGTGTAGCGGTGGAATGCGTAGAGATCCGGAAGAACACCGGTGGCGAAGGCGGCCCGCTGGGCTGTGGCTGACGCTGAGGCGCGACAGCGTGGGGGAGCAAACAGG
+
B@>=49;9099;A@B@;A9?;@7<7B9;;CCBBB=;66B>8>>8BCBBBA>:00+0<=@?B>BA@>>>>>,=?A@6;;A>BDC;BBAB=@@@7@<@A;;8;@C@CCA::;;;BAB<;;DC?@@;;;AA@;;:9=@FD?DHAC=?;?=@@;@AACBAA?AB?B@BCBBAA?@@@;;6;@C?BB?ABA;@;9949?@:@?@@4;:.9@:99,9<<995;;955<<<;;;9<??955;:::33333$44:::4;;;7
@N9IO0:00982:06155
TACAGAGGGTGCGAGCGTTAATCGGAATTACTGGGCGTAAAGCGCACGTAGGTGGCGACGTAAGTCGGGTGTGAAAGCCCCGGGCTCAACCTGGGAATTGCATTCGAGACTGCATTGCTGGAGTACGGAAGAGGAGGGCGGAATTCCCGGTGTAGCGGTGAAATGCGTAGATATCGGGAGGAACATCAGTGGCGAGGCGGCCCTCTGGTCCAGTACTGACACTCAAGTGCGAAAGCGTGGGGAGCAAACAG
+
CDCBBACD>;;;C@@:;;?B=@AG?B?C:BBBBB<BAABC>B@@@CBABBD?BB>BBBBCBC@BBCEE?CDC@??9??AA6AC>BAAAAC>@@@;@?C?BCBB?BBBCBCCCBA@?BBBB?AAB?@@@C?CBB>@AE=CB?C@B@BC>C@BCBBCAA;@BBB7;;BBBCB@A;<=<@465.5.444;=?;:*0///)/59??7>>>C?BB=ACBBBDAA?@@=99.5==:?;>7CA@@BCC7BBAA@8?@@
@N9IO0:00989:06117
TACGTAGGGTGCGAGCGTTAATCGGAATTACTGGGCGTAAAGTGTGCGCAGGCGGCGTCGCAAGTCGAGTGTGAAAGCCCCGGGCTTAACTTGGGAATTGCGCTCGAAACTACGGTGCTGGAGTATGGCAGAGGAAGGTGGAATTCCACGTGTAGCGGTGAAATGCGTAGAGATGTGGAGGAACACCGATGGCGAAGGCAGCCTTCTGGGCCAATACTGACGCTCATGCACGAAAAGCGTGGGGAGCAAACAGG
+
CABBC>@@:;;9;;BBCB;C:CA@>@?C>AB@@@9@BBAB;@@@?@@CA9:8:A=@A?AA9:.3;=334>?8@AC8?=@?2<<,73394::7B?5B7>,29@:93282'2>9:95;<>@C@AAA@@;5;;;>><B=A<@@<B?B?B?BBAC@AA@>?9BGHD>@@?D=A?<=<;>;>7:98=8@@@?BBCC?CAA>A>AAAB;@<?<??.9198?>=??@?@@??@:99999988&8<7:9BB9@@ABB=AAA=
@N9IO0:00996:06144
GACGGAGGGTGCGAGCGTTGTTCGGAATACTGGGCGTAAAGCGCGGGCAGGTGGCTCTTTAAGTCCTTTGTGAAATTCCGGGGCTCGAACTCCGGATGTGCATAGGATACTGGAGAGCTGGAGACTGGTAGAGGCGAGCGGAATTCCTGGTGTAGCGGTGGAATGCGTAGATATCAGGAAGAACACCGGTGGCGAAGGCGGCTCGCTGGGCCAGTTCTGACACTCATCCGCGAAAGCGTGGGGAGCAAACAGG
+
@@@@<@AB;;;9BBA;::@BC@CD@C;@@;;;;,949883:=@?@@;:9:48<6;?>8>4?58<;.4;-489<:/4058===/7<///5999+/+/?;=9?BBCC@CCBBBA=A@A@@CB?BBAAAB@BCBBB@BBBB::7;?B?BACC@CBBBCCE@CD>A>ACCBCBBABBCCCD?B:BB>BBA?B?@@<@;92:=@@=AAAAAABB=B?AEH@CBBCAAB@@@AA?@@;;;0;9;;;;;.;;<CC=@A@?
@N9IO0:01001:06148
TACGTAGGGGGCAAGCGTTGTCCGGATTTATTGGGCGTAAAGCGCTCGCAGGTGGTCGGTTTAGTCGTGCGTGAAAGACCCTGGCTCAACTGGGGGGTGTCGTGCGAAACGGGCCGACTGGAGGCCAGTAGGGGGATGCGGAATTCCGGGTGTAGTGGTGGAATGCGTAGAGATCCGGAGGAACACCAGCGGCGAAGGCGGCATCCTGGACTGGTCCTGACACTCAGGAGCGAAAGCGTGGGGAGCGATCCGG
+
CCDDBBACCB2AB2:;@@=@BB7?7@BA:BB<@@<@BBAB=??:?A=AABB?AA<A=>;=@9==>>00/8>@@CF>AABD@CC@BAAD@CCEDDDD*CBBBA@BA@?>7?AA=A>AAB??98959=9;;CCHGH5CB@@@=A6:6:=BA8;;;BBAA?CC?B?BB;;;AABB;;;6;6;;?E?BBB?AA??;????B?@@<@B@@=AB?BBFF<;;?BAC@@@AA;;5;;;;;A9@>A;:::6:@???9:49;
@N9IO0:01002:06120
TACGTAGGGTGCGAGCGTTAATCGGAATTACTGGGCGTAAAGTGTGCGCAGGTGGCCGCGCAAGTCGAGTGTGAAATCCCCGAGCTTAACTTGGGAATTGCGCTCGAAACTACGTGGCTCGAGTGTGGCAGAGGAAGTGAATTCCACGTGTAGCGGTGAAATGCGTAGAGATGTGGAGGAACACCGATGGCGAAGGCAGCCTTCTGGGCCAACACTGACGCTCATGCACGAAAGCGTGGGGAGCAAACAGG
+
CCBCC::;6;@A@AAA;;6;=AAB@D<@?ABBDE?<:<CB:@98:A????@;@@=A@CB@AC=998@@A>799@@5=AAA5000:71748?:>=8@7@=@@?@??CCC>C99999?9:;;;0/0=;;7?A=?=<;*-..-(-(-(/=A??>8ABA?=???8?AAA?>?AB@??=@7@;9=99;;?BB;;8;?C?A?B@@=3:399==/:2:<@===@A;:;>9999:@999D<A@@????6?@ABD>CAA<
@N9IO0:00968:06171
TACGTAGGTGGCAAGCGTTGTCCGGATTTATTGGGTTTAAAGGGTGCGTAGGCGGTCCCTTAAGTCAGTGCTGAAATACTCTAGCTTAACTAGAGGGGTGGCATTGATACTGGGGGACTTGAATGAAGTCGAGGTAGGCGGAATTGACGGTGTAGCGGTGAAATGCTTAGATATCGTCAAGAACACCGATAGTGAAGACAGCTTACTAGGCTTATATTGACGCTGAGGCACGAAAGTGTGGGGATCAAACAGG
+
CCCCCCD@BB?BC@CB@?;@@B>A>BCC>BB@DE>DE=A@;@B;AA@@@@@=;95;A?6?5;6;CCCBBCCBBBC>;;;CBE:;;C>A>AA@?;;;;*9>:?AB?BBC@A@BCCC1?@@=?@>???<?AA:::@BBB>BA@B?A<==00+0:>=ABB?BCBB>AAA@?A?ABBAABC@@=@A=A??4::A@C@AA>ABA???A>ABB@@=@A>ACDD@BBBAB;;;@<@AA999.9;::?BB5@@@?C;@AA=
@N9IO0:00975:06199
TACAGAGAGTGCGAGCGTTAATCGGAATTACTGGGCGTAAAGCGCACGTAGGTGGAATTTTAAGTCGGATGTGAAATCCCCGGGCTTAACCTGGGAATTGCATTCGATACTGAGATTCTAGAGTATGGTAGAGGGAAGTGGAATTTCCGGTGTAGCGGTGAAATGCGTAGATATCGGAAGGAACATCAGTGGCGAAAGCGGCTTCCTGGACCAATACTGACACTTAGGTGCGAAAGCGTGGGGAGCAAACAGG
+
BBGCB@A@BBBAEAA?@@;@4:5C=B<?7;@@@A=@@@CC>C;;;BAACCCABB@B@DCC:C>BACC>ABA9::C>BBBB9AB<AA?B?@=;;;.::?;@@AA=@B@@AA@@@CBB?CD@A::::;@=@AABBC=C?DBB?B>AA;A>A>BBBBBBC?CCCC>CBBBBBA@@BBBB?B7:7:;@@BCCAAA@BBBB;AAC@CJ@EADG@BDAEFHI=;<ABCCC>;;8;BAABC<@@BAABB8@@@CC>CBB?
@N9IO0:00977:06204
GACAGAGGGTGCAAACGTTGCTCGGAATCACTGGGCGTAAAGGGCGTGTAGGCGGACATGTAAGTCGGGCGTGAAATCCCCAGGCTCAACCTGGGAACTGCACTCGAAACTGCGTGTCTTGAGTATCGGAGAGGAAAGCGGAATACCTGGTGTAGAGGTGAAATTCGTAGATATCAGTGGAACACCAGTGGCGAAGGCGGCTTTCTGGACGATTACTGACGCTGAGACGCGAAAGCGTGGGGAGCAAACAGG
+
CCBCCEIH@CC@??8;33-3::?B?C9:7@@999.9?8==9??9>?=@A==9??4?:AAAAA89:?>;3555@<@8::::-3:5ABCB?C>AAD<@=@@A???BBBBC<??AABBBC@@9?:::???A?BBBC@CD>BBB@C@BBC@BB@BBBCAAA;@@>>7??BBBBAAA?;<000>:>*00868<==5:871928<:;=>5>?<6=>>??39;@@<=0000000499333(3333333&4==><:??A>
@N9IO0:00982:06180
TACGTAGGGTGCGAGCGTTAATCGGAATTACTGGGCGTAAAGCGTGCGCAGGCGGTTCTACAAGCTGGATGTGAAAGCCCCGGGCTCAACCTGGGAGTGCATTCAGGACTGTGGAGCTAGAGTGCGGCAGAGGGAGGTGGAATTCCAGGTGTAGCAGTGAAATGCGTAGAGATCTGGAGGAACACCGATGGCGAAGGCAGCCTCCTGGGCCGACACTGACGCTCATGCACGAAAGCGTGGGGAGCAAACAG
+
CDCBB99:,;;9AB@@BC9=:BB@;@,0,0=;=@9@A@@@9@AA@@??@??<?A=A=@@>BD@C@@?999@ABAD:??;;&98)77;?<@?BBF>?>>B?9>:?>=996///<5566<>>00/<9>8::778B<BB?CC?B?B>A;:;6888888888:=A9?>8>;87<87333:6A<2;2;;;:?>>>=::A<@<ABBC:==9?>=3A;A95565.5.-,,,--3797;=<5<:00;>>)///9>)//<
@N9IO0:00987:06177
TACGAAGGGTGCAAGCGTTACTCGGAATTACTGGGCGTAAAGCGTGCGTAGGCGGCCGCTTTAGTCAGGTGTGAAAGCCCTGGGCTCAACCTGGGAATTGCACTTGATACTGGGTGGCTGGAGAGCGGGAGAGGATGGTGGAATTCCCAGTGTAGAGGTGAAATTCGTAGATATTGGGAAGAACACCGGTGGCGAAGGCGGCCATCTGGACCGTATCTGACGATGAGGCGCGAAAGCGTGGGGAGCAAACAGG
+
FDC@A;AB;@@?B?BA@@?CA@997:?A?BBA@@:9;:BB:BBB9<:B;;;<;;.58BABC>BDCDCCACCCCCE>BBB=BAA<ACCCACADCD=C@CBFBBCCACBBA?888-9=:=BD?BBABBAB9@>@@6;;B>CB?C?B?BB=CCBCCCAAA@EB@A<A>ABCBCCDCCACE9:6:@><9;2:29<8>AC<B@BB?B8;:ABA7@@>AAAAAA@@@:99:44.49:::>7>BBBDDC6;;:99(4<=3
@N9IO0:00988:06161
TACAGAGGGTGCGAGCGTTGTCCGGAATCACTGGGCGTAAAGGGCGCGTAGGCGGCTTGATAGCCGCGTGTGAAAGCCCGGGGCTCAACCCCGGAACGGCACGCGGGACTGTCTGCTCGAGTATGGTAGAGGCGAGTGGAATTCCTGGTGTAGCGGTGGAATGCGTAGAGATCAGGAAGAACACCGGTGGCGAAGGCGGCTCGCTGGGCCATTACTGACGCTGGAGGCGACGAAAGCGTGGGGAGCAAACAGG
+
CC>CB==?4;995@?@@@9;;C@DAC@DBBB@@@6?@>@@;@C=CCCBBBB>BB:CC@>>00/>4@@CCB???@6;@=>=@@1<@@@:CCE;C@B@CCADCCCAAC;CBBAAAA@BBCAABCDCC@CBB<;7;BCBCC@D;;8;?AA<@B::;99=@@;@=666<=::===54384:6:<8:::8<8;;5887/717817=<9;373(4.//(//8666994/)//57/////7.79:<===1=====49992
@N9IO0:00988:06180
TACAGAGGGTGCGAGCGTTGTTCGGAATTACTGGGCGTAAAGCGCGCGCAGGCGGCTTCTTAAGTCTGTCGGTCAAATGCCGGGGCTCAACCCCGAGCGTGCCGAGGATACTGGGAGGCTGGAGACATGTAGAGGCAAGCGGAATTCCGGGTGTAGCGGTGGAATGCGTAGAGATCCGGAAGAACACCGGAGGCGAAGGCGGCTTGCTGGGCATGGTCTGACGCTGAGGCGCGAAAGCGTGGGGAGCGAACAGG
+
CCCCCCCC>BCBB@@?:98;C@CC@GAD>B@CCE>@?@BB:@>@>@@@@AB>AA=ACADC@D@BABABA::6:ABB<BBB<@@@9@AAD@CCC:BBBABA@>9???=?@@AAAA<@@?ABB?BBBBCCBBBBBB?BC?AAC=A?A>A@GE>BB@??CA<??=@=?A@@>>?A::;@<@<@@AB?A@@@C?;;:;BB?C@;;:;D?CCAAA>ABBD?BBB@@@CCCA@@>AA@??>9??@?CCC9AAAAB>???<
@N9IO0:00992:06172
TACAGAGGGTGCAAGCGTTAATCGGAATTACTGGGCGTAAAGCGCGCGTAGGTGGTTCGTTAAGTTGGATGTGAAAGCCCCGGGCTCAACCTGGGAACTGCATCCAAAACTGGCGAGCTAGAGTATGGTAGAGGGTGGTGGAATTTCCTGTGTAGCGGTGAAATGCGTAGATATAGGAAGGAACACCAGTGGCGAAGGCGACCACCTGGACTGATACTGACACTGAGGTGCGAAAGCGTGGGGAGCAAACG
+
CCF:;;BB=B@@@;@@@@=@<@BB=A7;2;AAAA8@@AAA7;;;;B;;;CB@@@>??B@?<A?AA?C@DBCBCC=5AA?>1B=6BBBD@B@BBB=B8CBAA=77/978(78>6@@AAAAAAAABBAC?AAAABB=BB?BA<A=CD:A<9:;AAA>;;5;<<<48567:7;;;====;?:?<@<@@A;==<;8=<<1639???7::7:B:>>>:;9777977585957/5<898=-6877<::,;=:77.75
@N9IO0:00999:06197
TACAGAGGGTGCGAGCGTTGTTCGGAATTACTGGGCGTAAAGCGCGCGCAGGCGGCTTCTTAAGTCTGTCGGTCAAATGCCGGGGCTCAACCCCGAGCGTGCCGAGGATACTGGGAGGCTGGAGACATGTAGAGGCAAGCGGAATTCCGGGTGTAGCGGTGGAATGCGTAGAGATCCGGAAGAACACCGGAGGCGAAGGCGGCTTGCTGGGCATGGTCTGACGCTGAGGCGCGAAAGCGTGGGGAGCGAACAGG
+
BCEBCBBB=A@AAA@@B@=@B?BC@C@C>C@@@@;@CCCL>BBB;;;A@AA=AA;@B?BB@C@BBCCCCCD@B@@@=@AD=BBB;AABA<???5?9:;BBBD?BBB@:::A???6;;5:==9???FDCFCBBBB?BB?CBB>B>A@C=BA=AB@????@BB?B>AA@AA@@A@@@?<?5;6;A>CBB?B=;;9;CC?C@BB?<;7;ABCH?CCCC;;;CCBBBABB;;8;BBAAB>BBAABBB5::AAD@BCB?
@N9IO0:01009:06197
TACGTAGGGTGCGAGCGTTAATCGGAATACTGGGCGTAAAGCGTGCGCAGGCGGTTTTGCAAGACAGGCGTGAAATCCCCGGGCTCAACCTGGGAACGGCGCTTGTGACTGCGAGACTAGAGTACGGCAGAGGGGGGTAGAATTCCACGTGTAGCAGTGAAATGCGTAGAGATGTGGAGGAATACCGATGGCGAAGGCAGCCCCCTGGGCCAGTACTGACGCTCATGCACGAAAGCGTGGGGAGCAAACAGG
+
CCCCDBBB>BBBBCBBCB?C>AA@?@,00:77;7@A@CC>CAAABBA@9929=8=?@6@@A=@??@@<ADEEFF=AAAA8AD:@BBA;@<@BD>B@BD@CCBC@EDBB@@@?ABB@A@@9::@@@@<>000@>@@@&@><@4;2::>ABAAA@??BBABCF>BBAAAAABBBBAAA=AA=A?BBE?AB??9?@@9=9=?:99:9(9><3;6868;9:;@@00//.6:<A?CCC>CCBBCBC:@@@BE>CCB?
@N9IO0:00972:06257
TACAGAGGGTGCGAGCGTTAATCGGAATTACTGGGCGTAAAGCGCACGTAGGTGGCGACGTAAGTCGGGTGTGAAAGCCCCGGGCTCAACCTGGGAACCGCATTCGAGACTGTGTTGCTGGAGTACGGAAGAGGAGGGCGGAATTCCCGGTGTAGCGGTGAAATGCGTAGATATCGGGAGGAACATCAGTGGCGAAGGCGGCCCTCTGGTCCAGTACTGACACTCAAGTGCGAAAGCGTGGGGAGCAAACAGG
+
=<<55955)55499;=99.9.9995;9=8<B;<<0;@=@A8?;;0@00/7727A7@@;AB@A>BB@BB>BBCDCC<@?DD;DD=AABC=A6;;A<A?B=A@A@=@ABBBBBBBCC@CCCC;=A<A==8A8A=B:BBB9@A452549;3;9>>?CEGC?B;;:.955959@A@AA=DD;@A><=AB9<<BAA>A95057;>8<=6<;;;4::054;:989:444;;;8<<;544<28777888+88=<<0;<<8
@N9IO0:00978:06248
AACGTAGGAGACGAACGTTATCCGGAGTTACTGGGCGTAAAGGGCGTGCAGGCGGCCGCCTAAGTCTGGCGTGAAATATCCCGGCTCAACCGGGATAGGTCGTCGGAGACTGGGCAGCTAGAGGGCGGTAGAGGCGTGTGGAATTCCGGGTGTAGTGGTGAAATGCGTAGAGATCCGGAGGAACACCAGTGGCGAAGGCGACACGCTAGGCCGCACCTGACGCTGAGACGCGACAGCATGGGGAGCGAACGGG
+
:6;EBBB?:;;@@=5:::8:@@=B?:969C;:;D=@@>>@3??9=AAA@@<74:3:;==:@@:>>BCDABBBAAA=BCBDC>C@CCCC@D@BB9?@::5;=>=BC:>BCCCC>7C@@@B<ABB=4;;6;BAABAABAAAC?B=@=@?BB=BB9::AB>BCCC>CCBB@@@D9;;9.9.9<7<7BCC?BBCC@CBB?B@BBB<>>>===B9>:CDCC?B?@@@A@:::BCBAAA987=?:;::-7<8=>7?>D8
@N9IO0:00986:06259
GACGTAGGATGCAAGCGTTGTCCGGATTTATTGGGCGTAAAGAGTTCGTAGGCGGTTCGTTAAGTCTGGTGTTAAAGATCGGGGCTCAACCCTGGGAGTGCACTGGATACTGGCGGACTGGAGTATGGTAGAGGCGAGTGGAATTCCCAGTGTAGCGGTGAAATGCGTAGATATTGGGAAGAACACCGGTGGCGCAAGCGACTCGCTGGGCCATTACTGACGCTGAGGAACGAAAGCTAGGGGAGCGAATGGG
+
CBBB=CC?C966=>C;668@<A7<7;9606<8BC=AABBD9@;55.499?@>;;5;5@>B@D@B=BCB>@;;4;:6<@?@@CC8@@=@3::(373(3;390==00(/:9;<===>:;A@@;??CDBB??<=00*0:999=287?;?C>@@@>=;979199@@;@@@ABA>@:;9:CE<D2668;@A@C@AA9?;;<7;;::><<=;?@A9>,//6=99?AA>?983;2;6<<<=9=<<<<7;&73=::7<CE>
@N9IO0:00987:06250
TACGGAGGGGGCGAGCGTTATTCGGAATTATTGGGCGTAAAGGGCGCGTAGGCGGCTTGATAAGTCAAAGGTGAAATCCCTCGGCTCAACTGAGGAACTGCCTTTGAAACTGTCTGGCTTGAGGCCGGGAGGGGGTAGCGGAATTCCCAGTGTAGCGGTGAAATGCGTAGATATTGGGAGGAACACCGGTGGCGAAGGCGGCTACCTGGACCGGTTCTGACGCTGATGCGCGAAAGCGTGGGTAGCAAACAGG
+
CCCC@CCDDD2BBBC9:9?BC?BCACAD@BB@CC>BBABA;BC;BCACBBB?>><>C?B@AA@BCBBC<@=@AAB>BCE>C@@?@CCB?BBBBB?CAICHE?BC>ABA<@:;:BBB?BD?CBB?C@DD=BBBBB0ABA9;7;?B?BC>BB@@@@@AB?BCCD>CCBB:::BBCC@CD=B?9>9887:=:784:@@:<:00+0@B@<BB?AC@EAF@CCA@ACCCCCBBBDBBBF>BBCAAA;;;;A@@8;<<>
@N9IO0:01000:06252
TACGGAGGGTGCGAGCGTTATCCGGAATTACTGGGTTTAAAGGGTGCGTAGGCGGCTTTGTAAGTCAGGAGTGAAAGTTTGCAGCTCAACTGATAAAATTGCTTCTGATACTGCAAGGCTAGAATCAGGATGAGGTCAGCGGAATGTGGCATGTAGCGGTGAAATGCATAGATATGCCATAGAACACCAATTGCGAAGGCAGCTGGCTAGACCTGTATTGACGCTGAGGCACGAAAGCGTGGGGAGCGAACAGG
+
BCCC@@B@:@@>@AAABB?@AB@B?BHG@CBA?A0;;)4:1:;4<<A@?@A?BB?BCC<?>@>A:::?;?>?@?@<ACC6B787<B?:7;0///===0>7::=<@@@?CA<@@;;.9544<==8<<B?7;;<<<:>BCBAA9A:B=@B=@A95666=B?>?CA7CCEDCCCDBC@@@=AB;::?BCB@C>A7;99@29.4444::8<BCDCC=???:93:@B@@??::3:@:;;;0;@?@BBB:BBBBB?A@@=
@N9IO0:01005:06249
TACGAAGGGTGCAAGCGTTACTCGGAATCACTGGGCGTAAAGCGTGCGTAGGCGGTTCGTTAAGTCTGCTGTGAAAGCCCTGGGCTCAACCTGGGAACTGCAGTGGATACTGGCGGGCTAGAGTGTGATAGAGGATGGTGGAATTCCCGGTGTAGCGGTGAAATGCGTAGAGATCGGGAGGAACACCAGTGGCGAAGGCGGCCATCTGGATCAACACTGACGCTGAGGCACGAAAGCGTGGGGAGCAAACAGG
+
BBB;:4;B=ABAB?B9;:@C@@::8;8;;BB@@@:9;:CC>HCB:;;AB;;6;@:@?AAB@C@BB@;;:BBB@AA44991?@;3AB@@7A7?<808-333:33@@48@@?@><:97)7999@A???@@=979>9=?@=AB@B?B>BB<B>BBBBBBB?ABBC<?ABBCC???999BA2:34947886:?:@>AAB>B?BB?B@B<:57079996:5556687<>=;;5;AA???9?;;;?DD/;:;;;.:>=4
@N9IO0:01008:06230
TACGTAGGGTGCGAGCGTTAATCGGAATACTGGGCGTAAAGCGTGCGCAGGCGGTTTTGTAAGCCAGATGTGAAATCCCCGGGCTTAACCTGGGAATGGCATTTGGGACTGCAAGGCTTGAGTGCGGCAGAGGAGACTGGAATTCCTGGTGTAGCAGTGAAATGCGTAGATATCAGGAGGAATACCGATGGCGAAGGCAGGTCTCTGGGCTGACACTGACGCTCATGCACGAAAGCGTGGG
+
CBBCCGDD>BBBC@@@AA?A?AA@?A6;;@BAB<;;:@C<A@@@A@A@@@=@B>ABB:???@BB>AA999@AAB8:999+:B;BB?B=B6AAC>C=AA<@@@@8@D>CCBBBB9959B=A??????8<9;;;9=;;;<=/6.54<7:>168:;7:::///70788;9;;:;:;>>?:==6;5;@?;@B;;8<??;@8;;;8=>===<<49889<::8/////..77885;:>?5;776666
@N9IO0:01009:06232
GACGTAGGGAGCGAGCGTTGTCCGGATTCATTGGGCGTAAAGCGCGCGTAGGCGGTTTGGTAAGTCGGATGTGAAATCCCGAGGCTCAACCTCGGGACTGCATCCGATACTGCCCGACTAGAGGTAGGTAGGGGAGATCGGAATTCCTGGTGTGAGCGGTGGAAATACGCAGATATCAGGAGGAACACCCGGTGGGCAAAGGCGGATCTCTGGGGCCTTTACCTGACGCTGAGGCGCGAAAAGCTAGGGGAGCAAACAGG
+
;A>>>>>@8<<@@>AABC7;;=7;7;C:==>7::3;<<=?6>BC;59@:00+/95:<5;6>>:;;:;8<555:;;2::9(///)/>;A6A6@BB=2:993?3834337?:@:A?6?=BBB><727=95A9<76+6=732227(-(-(--(,2-..66923515=3777788666:223:4881749333(3,333(344(45:?6<:::<4444&4.44)3;5::;5448833-4444444&4<88:??1=<<<>8===9
@N9IO0:00973:06275
TACAGAGGGTGCAAGCGTTGTTCGGAATTATTGGGCGTAAAGCGCGTGTAGGCGGCTTGGCAAGTCAGATGTGAAAGCCCTCGGCTTAACCGAGGAAGTGCGTCTGAAACTGCTGAGCTTGAGTCTCGGAGAGGATGGCGGAATTCCGCAAGTAGAGGTGAAATTCGTAGATATGCGGAGGAACACCGGTGGCGAAGGCGGCCATCTGGACGAGTACTGACGCTGAGACGCGAAAGCGTGGGGAGCAAACAG
+
FBBGFBBB>BBBD?C@@@?BB@BB=B6A5;@=BB<?@;;;6;A@@BCCCCCICC9CC9A:BC@CCCBBBCCCCCC=BBD<B9989C@C@C?ABB?D<AAAAA@?>:93(3;<<AABBBB7BAA:B8???BAA@?A?@>??:?<?>??BAB?AAAA@@<@@AB<A?BBBBBB?@AA??8<<.7/7BB@F>A@?ADC?B<@=<><>AB@B7BBDBBCBAA?@9@?>;;;;;;>;:91::>=>>>/<@888(/76
@N9IO0:00981:06306
TACGTAGGCAGCGAGCGTTGTTCGGAGTTACTGGGCGTAAAGCGTGCGTAGGCGGTTTTCCAAGTCTGGTGTGAAATCTCCCGGCTCAACCGGGAGGGTGCGCTAGAAACTGGGAGGCTGGAGTGCGGGAGAGGTAGGCGGAATTCCTGGTGTAGCGGTGAAATGCGTAGATATCAGGAGGAACACCGGTGGTGTAGACGGCCTGCTGGACCGTGACTGACGCTGAGGCACGAAAGCGTGGGGAGCAAACAG
+
BCCCC@@?B::;@;@@BB9A<;>>8=@@5>A>>?:@;?A>6AACCC@@>@?=?A7A==1B?C?BBBBC7B==?>;2779@A;A@BBBB?B?CD<AAD<AABAAB==B?5<<CB>B=7=886:?8=@C>6B@;=6???:<;8=18.5;BC<@8;;>>><>><=1>><?;;;;:;>;>839>=A==<==B=BA;@A@@>;;;;@:>;;;A1778;<<;<<=<<>>>=;;7;?BBBC:?788??@5>>BAD:@?>
@N9IO0:00989:06284
TACGAAGGGGGCTAGCGTTGTTCGGAATCACTGGGCGTAAAGCGCACGTAGGCGGATGTGCCAGTCAGGGGTGAAATCCCGGAGCTCAACTCCGGAACTGCCTCTGATACAGCACGTCTTGAGTTCGAGAGAGGTGGGTGGAATTCCTAGTGTAGAGGTGAAATTCGTAGATATTAGGAAGAACACCGGTGGCGAAGGCGGCCCACTGGCTCGATACTGACGCTGAGGTGCGAAAGCGTGGGGAGCAAACAG
+
CCCAA=BCCB5CECFBBB@BB@CC?C?BBCBCBD>ABAEE>BBBAA@A@BB?BC:BBBAA?@CBAA@@@@7@@@>8::;*0+0<7<>A=@@@=@<@>@;9;5:A@@??>BAB@=A=<<<8=@;?:>><<?@?@?CCD>CC?C?B?@?BCCBCCA@@@>AA@@9A?C@CCABAAA?B?39177,3<;;><??;?@A=A>AC?CC984<<6AABBB??;?>>@BAA887:<<;<<;0::<==CB6>>??=1<86
@N9IO0:00993:06267
TACGTAGGGTGCGAGCGTTAATCGGAATTACTGGGCGTAAAGTGTGCGCAGGCGGCGCCGCAAGTCGAGTGTGAAAGCCCCGGGCTTAACTTGGGAATTGCGCTCGAAACTATGGTGCTGGAGTGTGGCAGAGGAGGGTGGAATTCCACGTGTAGCGGTGAAATGCGTAGAGATGTGGAGGAACACCGATGGCGAAGGCAGCCCTCTGGGCCAACACTGACGCCTCATGCACGAAAGCGTGGGGAGCAAACAG
+
BCGCCCCC>9;;A;;;A@8<9BDD@C@C?BACCD>BBA@@<ABBBBB@>00*0/)/:A???94333333999??>69999(8=5A=8=8<<7<>6<7<5::>;>89992:6;?9055ABB?BBBAA@;:9667-6:>7==6@=@?B?BBAAACBA?>6:=:D6@?><?;88:49=9:-333:14545>>?@=;;;9@:?=944(48:::08282666/--,,,(,---776;9991=A@@@BB6??@AA8@=>
@N9IO0:00995:06263
TACGAAGGGGGCTAGCGTTGTTCGGAATCACTGGGCGTAAAGCGCACGTAGGCGGATGTGCCAGTCAGGGGTGAAATCCCGGAGCTCAACTTCGGAACTGCCTCTGATACAGCACGTCTTGAGTCCGGAAGAGGTGGGTGGAATTCCTAGTGTAGAGGTGAAATTCGTAGATATTAGGAAGAACACCGGTGGCGAAGGCGGCCCACTGGTCCGGTACTGACGCTGAGGTGCGAAAGCGTGGGGAGCAAACAGG
+
<;B;;4;@@@1BBCEBBA>AA@CD?C@CCCCBBB>BBBDD>BBB@@:B@??<?B8@AA;;:>ABBBBADD8AAAH9===*0,/7:;;>:?@>BE@C@C:;;7@@@@?>:AABBBBB==<9=?;?=;>;A9;?E?ABD>BB?B@C@C8;?<:988<<>:8CCC<B>838999AB@;?@,0+0=)//7/7,37.==@;@<00)/:(//9;8;A?C=:::?=<<=73333,3=@899,37@@B>=1BCBB=67376
@N9IO0:00964:06334
TACGTAGGGTGCGGGCGTTAATCGGAATTACTGGGCGTAAAGCGTGCGCAGGCGCCTCTTAAGTCAGATGTGAAATCCCCGGGCTTAACCTGGGAACTGCGTTTGAAACTGGGAGGCTAGAGTGTGGAAGAGGGGGGTGGAATTCCAGGTGTAGCAGTGAAATGCGTAGAGATCTGGAGGAACACCGATGGCGAAGGCAGCCCCCTGGGCTGACACTGACGCTCCATGCACGAAAGCGTGGGGAGCAAACAGG
+
CCCCCCCD>@@@@@;@AA?B@CBB?C>A=AB@A@<@AABB=BBB@@@C@>><99449@?9>:>BA@BB=?>AB=3;B==1B>5<;7=7=8BCC>C<?>B998C737==<B@=58<4;=A>;:8=>?;?:<655656%7?<C?B?B?>?<A?AA;=:88@@D:<==@A>>>?===;727=595<=>=A???=A>@;@=AA>>>>=/>==7>A>?<:9:>6333./).8868;:;A9AAA:;;;/;55993:?A5
@N9IO0:00977:06344
TACGAAGGGGGCTAGCGTTGTTCGGAATTACTGGGCGTAAAGGGCGCGCAGGCGGCTTTGTAAGTTGGGCGTGAAAGGCCTGGGCTTAACCCGGGAATGGCGCTTGAGACTGCAAGGCTCGAGTACGGGAGAGGATGGTGGAATTCCCAGTGTAGAGGTGAAATTCGTAGATATTGGGAAGAACACCGGTGGCGAAGGCGGCCATCTGGACCGTAACTGACGCTGAGGCGCGAAAAGCGTGGGGAGCAAACA
+
>>>00*0///$/;79?CC9:9?BBAD@C@B@@@B=@@@BB=BC=AA;;;?@9;;2;DD<@@@?AB=BB=ABBBEE=B?@>9994;;?B@GC>CG?G:;;@BB?C=??@A;;;AC?B?;::=A???A@A9@@@@6;:B=@@?A=A=AC=????@@@@>9?;99/:??@ABBAAC@6<<+0*0>;;:;6::9839<@5=5<=3=29377=5>=9==?29000/6/34//1///////&/88:::<.:554<1:4
@N9IO0:00984:06312
CACGTAAGGGGCGAGCGTTGTTCGGAATTATTGGGCGTAAAGGGCACGCAGGCGGTTATACAAGTCTGATGTGAAAGACCTGGGCTTAACTCAGGGACCGCGTTGGAAACTGTATGACTAGAATCTTGGAGGGGGAGTCGGAATTCCTAGTGTAGGGGTGAAATCTGTTGATATTAGGAAGAACACCGGTGGCGAAGGCGGACTCCTGGCCGAAGATTGACGCTGAGGTGCGAAAGCATAGGGAGCAAACAGG
+
BBBB5976@@0=>666=<:>?9=B?B@B@EE@CB?@A@??9?C=BBAA@?<88929>AAABA?AAAA@@@>>>AB:;9:=;;:49@5A5;5:555)5=9=>DD4;5;5)5=99BAB@BBAAE:?@@@B485===+55?BB?C@D?B>A@BCBB>>??5?AAE=BAC:7/37?><397.328=?>>;;B7>=<?AB=A>AA;></000;5>58?9===5=>;=@@@=?:?>8@@=3BCBBBBC:?899@9@??<
@N9IO0:00988:06318
TACGGAGGGCGCAAGCGTTGTTCGGAATTACTGGGCGTAAAGCGCGTGTAGGCGGCCAGGTAAGTCGGGTGTGAAAGCCCGGGGGCCCAACCCCGGAACTGCACCCGATACCTGCTTGGCCTGGAGTCCCGGAGAGGATGGCGGAATTTCCCGGTGTAGAGGTGAAATTCGTAGATATCGGAAGGAACACCAGTGGCGAAGGCGGCCATCTGGACGGTGACTGACGCTGAGACGCGAAAGCGTGGGGAGCAAACAG
+
CCBB?B@C=AA?B?A@@?@CB@BC=B4:4:@BAB<B@?AA<ABBACCA??>;==4719=:>@;?9???9@??BBC9A>>*8999'38/<1777&3,/3880//99/88//3,33894:)0(//(/89A@:A>A@@@<@:928=6<;@>)97(317;;8;?>:?@@?6=89::97>78555,24A9=<;8:6A?AA=B>;:;<>><?;>7;@@9@DC=@@??;;7:9;999::::>:::1;;>>AAA5@@@@B8>;6
@N9IO0:01004:06321
TACAGAGACTGCAAGCGTTATTCGGATTCACTGGGCGTAAAGGGTGCGCAGGCGCCAGTGTGTGTCAGGTGTGAAAGCCCGAGGCTCAACCTCCGGAATTGCGCCTGAAACTACATGGACTAGAGGTACTGGAGAGGGTGAGCGGAATTCATGGTGTAGCAGTGAAATGCGTAGATATCATGAGGAACACCAGAGGCGAAGGCGGCTACCTGGACAGTTACTGACGCTCAGGCACGAAAGCGTGGGGAGCAAAAGG
+
CCCCCBBB9;;BA=@@@?@BB@C>6955:=;:9>4BD>?:1?:134:8:@?>;;66///99>/999336?;<AAB9@@@89;:;@?@?6>9//)/)/38)3333,398<3::://0>)//;;;/7.39;<;99433:133333:5:6;7;@CC=?@BBA@@@@@?@8@=???>?>AA@;;;@@@>B?AAA>AA@?<?;;6:?BB?BC;<7<B=@;;9@9>==>>@999@;;4995977./0/;<<</===>?>0;;
@N9IO0:01011:06310
TACGTAGGGTGCAAGCGTTATCCGGAATTATTGGGCGTAAAGGGCTCGTAGGCGGTTCGTCGCGTCCGGTGTGAAAGTCCATCGCTTAACGGTGGATCCGCGCCGGGTACGGGCGGGCTTGAGTGCGGTAGGGGAGACTGGAATTCCCGGTGTAACGGTGGAATGTGTAGATATCGGGAAGAACACCAATGGCGAAGGCAGGTCTCTGGGCCGTTACTGACGCTGAGGAGCGAAAGCGTGGGGAGCGAACAGG
+
CCABA@@A8;;;A?BABA@@@@?B?C?C@BBAE@7BB@A@:@@:ABCCA@@;996:?BCCCCCDCC@B@BA9::D=CBB?BCBBBCAG@BB?BB@BCC@CCAB5:9.9>999/:AA=@A=AAABBAB>BBBDD:BBA@>>9??A<@A:A>AABC@BB?BB?B@BBBBCBBCBCCCBC>C?AA>AAA;@6::=?BA5:8;AA?AA@A;:;6;<@@@BCBDBBBCBBBCACBB@@@;@@ACCDG;BA@AC?AAC@
@N9IO0:00984:06396
TACGGAGGGTGCAAGCGTTGTTCGGAATTACTGGGCTTAAAGCGCGTGTAGGCGGGATGCCAAGTGTCGTGTGAAAGCCCCGGGCTCAACCCGGGAATTGCGCGGCAAACTGGCGTCCTTGAGGCAAGTAGAGGTGACTGGAACGACCGGTGGAGCGGTGAAATGCGTAGATATCGGTTGGAACGCCGGAGGCGAAAGCGGGTCACTGGGCTTGTCCTGACGCTAAGACGCGAAAAGCGTGGGGAGCAAACAGG
+
BBBB@BCD>::9B?BBBB@BB@BC?B@C@CBBBC=AB6::6;BBBCCDAAA?B@B=B9;;@C@CCCCBBA@@CCE>AABC:BG=A??@;@@9?C;@>A8@B??;9@BB>@@A@CBBB@C@@@?=?A=B???@@:=??????C@CCBB?A=@@9;;AA>BBBB<@@CC@@@B@@@@@9><?4;5;BC>A?;;5;A?>5::CC<A@@?CBB;??;?@@=@ACBAAAC>?@@BB;;;;*;??<;::-9==?A=AAA:
@N9IO0:01013:06393
TACGTAGGGCGCAAGCGTTGTCCGGAATTATTGGGCGTAAAGAGCTCGTAGGCGGTCTGTCGCGTCGGATGTGAAAGCCCGGGGCTTAACCCCGGGTCTGCATTCGATACGGGCAGACTAGAGTGTGGTAGGGGAGATCGAATTCCTGGTGTAGCGGTGAAATGCGCAGATATCAGGAGGAACACCGGTGGCGAAGGCGGATCTCTGGGCCATTACTGACGCTGAGGAGCGAAAGCGTGGGGAGCGAACAGG
+
ECBB@AB=50/07277:@;@;;49:A;A:A@=BB<BABAA=A;;;B;;;@?<;;7;CBCCCCBB@@?9AA@955:159;.:==0>??A?BBB;BC>C@<;:A@>@@?:99995:@@ABBBDCAAA::9:CCCC8@@?9:99<?<@?BB<?@AAA@A=A@??9?AAAAAABAA@;;;<AB?B?BBB?B@BC@CCA=A<@A9???ABBBF>D?A@<@@=?==9;;;;B=;;;;;;0;98<<;;0;>?=?9?;;5
@N9IO0:01016:05794
TACGTAGGGTGCGAGCGTTAATCGGAATACTGGGCGTAAAGCGTGCGCAGGCGGTTTTGTAAGCCAGATGTGAAAGCCCCGGGCTTAACCTGGGAATGGCATTTGGGACTGCAAGGCTTGAGTGCGGCAGAGGAGACTGGAATTCCCGGTGTAGCAGTGAAATGCGTAGATATCGGGAGGAATACCGATGGCGAAGGCAGGTCTCTGGGCTGACACTGACGCTCATGCACGAAAGCGTGGGGAGCAAACAGGA
+
BBCCB@@@:>@>AAAABB?A>A@@?@000?@@?8BBAAA<A:::@@@@??=?B?BDC9A@C?CC?BBB?????A5999:29?:AC8B6@6?AA<A;?>>>B@@7@:7/0//.=<@<@=5:7:;:7=499<==:>>====:=<B9@@8?5:;;;;;==>>>?9==>>B@@?>=8888)77/6+5:;4;:88/7:84<4:;=8>>>>@>A7=:::??==77----666<=A=>><,8866:;<.///7@1::?18
@N9IO0:01018:05780
TACGGGGGGGGCAAGCGTTGTTCGGAATTACTGGGCGTAAAGGGCTCGTAGGCGGCCAACTAAGTCGGATGTGAAATCCCCAGCTCAACCTGGGAACTGCATCCGATACTGGATGGCTTGAATTCGGGAGAGGGATGCAGAATTCCAGGTGTAGCGGTGAAATGCGTAGATATCTGGAGGAATACCGGTGGCGAAGGCGGCATCCTGGACCGACATTGACGCTGAGGAGCGAAAAGCTAGGGGAGCAA
+
;;@@@@@@@@"<@-0000=BA;ABAC@C>BBBBC=A@;99,:?6@BBC@@A?;;7;=A=A<;6;@>B;@:::>??7??AA39:9@B@@?:??@8?0007:>0:6;;;;@@@?CCB?BB6;;6;6;CD>;<<FG>BCBAABC@C@C@BC@CBB@@::5:BBB9@;9:9@A@A@@@@@;>@<A=ACC>A>AA=A;;5;5;;5;;??4599=A>A>>9909>?@>>>992999@>??6@@;;;==/<<<::
@N9IO0:01022:05775
TACGTAGGGTGCGAGCGTTAATCGGAATACTGGGCGTAAAGCGTGCGCAGGCGGTTTCGTAAGACAGATGTGAAATCCCCGGGCTTAACCTGGGAACTGCATTTGTGACTGCGAGACTAGAGTGTAGCAGAGGGGGGTAGAATTCCGACGTGTAGCAGTGAAATGCGTAGAGATGTGGAGGAATACCGATGGCGAAGGCAGCCCCCTGGGCTAACACTGACCGCTCATGCACGAAAGCGTGGGGAGCAAACAGG
+
CCCBCBBC=:;9BAAABA9=9<A@;B-0//000+;;:BB=B:;;@@A?;;6791:<5<?@@?BBBBBBBBAAAB=@C@@5@@,//5=6=;=AB<A>AAA845<4?;>@@AAAAA@AA???@<>>99:999999999%7>==:@<??@@:::@=974:8<BBD>CCABAAABBB@A@A49:=A=ABC=AA:9498A=A=AA@;;;<(78:06574...66--(//.5355555;?A9A???AAA6????C<AAC@
@N9IO0:01031:05764
TACAGAGGTGGCAAGCGTTGTTCGGAATTACTGGGCGTAAAGGGCGCGTAGGCGGTTCGATAAGTCCCGTGTGAAAGCCCCCGGCTCAACTGGGGAACTGCACGGGAAACTGACGGACTTGAGTTCGGGAGAGGGAAGCGGAATTCCGGGTGTAGCGGTGAAATGCGTAGATATCCGGAGGAACACCGGTGGCGAAGGCGGCTTCCTGGACCGACACTGACGCTGAGGCGCGAAAGCTAGGGGAGCAAACGG
+
CCCA@=@6;;<@E@CDDC?BB=@A6>6>9;@BJC<CB6;606@4BCCDBAB@BFACBDGBBB=@@@@<A::9CBC>CDDDD3A<>>00+0>@>?0=:=984?@@@=@@9@@@@??<??B?BBBB?BBC>BBBBA;A8>?><@=A?B>BC:::8BBBC?BBBB>@@?BBBA@A???8=9=<8>=ABB?B?BB@BBB?B@BC;??8?<??;?A=@@?;:79<=775657179<?AB6=??9999*9B:;:/9::
@N9IO0:01036:05782
TACAGAGGTCCCAAGCGTTGTTCGGATTCACTGGGCGTAAAGGGTGCGTAGGCGGTCGGGTAAGTCTGACGTGAAATCTTCAAGCTCAACTTGGAAACTGCGTCGGATACTATTCGGCTAGAGGAATGGAGGGGAGACTGGAATACTTGGTGTAGCAGTGAAATGCGTAGATATCAAGTGGAACACCAGTGGCGAAGGCGAGTCTCTGGACATTTCCTGACGCTGAGGCACGAAAGCCAGGGGAGCAAACGGG
+
CDCA@@C@BBB;@<@A@@>@@@BB?CC?A@ACCC>;;;CC>CG?CCCBBBB?@@>ADDF>CC@CCCCCCCCCCDB=DCCAAA?@?CBB?BB?C?CC>DBBBBBCB@BBBCB@@???<@CBDBB@B?BB>@A@B4@@@BBBAD@DBBB?B=?@ABBBBBBGFH>BBA@B?@???;;;8=>A5;2;AA>AA@>9A;;597=>>CCCCCCC???@@@9@?BBBA@@B:;;<@BC:99/8@399??-;:;@A=AAA;
@N9IO0:01043:05782
TACGTAGGTGGCAAGCGTTGTCCGGAATTATTGGGCGTAAAGCGCGCGCAGGCGGTCCTTTAAGTCTGATGTGAAAGCCCACGGCTCAACCGTGGAGGGTCATTGGAAACTGGGGGACTTGAGTACAGAAGAGGAAAGCGGAATTCCACGTGTAGCGGTGAAATGCGTAGAGATGTGGAGGAACACCAGTGGCGAAGGCGGCTTTCTGGTCTGTAACTGACGCTGAGGCGCGAAAGCGTGGGGAGCAAACAGG
+
CCCCBAA>@@;@C=A@BA?BBB>?;A?C@BBACC=;;;AB69;9;BAAADE@::5;C5;;095>;@==B@<:454)5<=4<AC?@@CB?C?BBB?BBC<BBBB?B?AA<BBBDDD3CCC>@??@ABAA@?AAA<AA9>?A=A<?<@;AA:::B@@??:<;@;58=@CAAABBBCDCC=9959=@BB?BC??9=?>392:929892>??88>=A?>:>>?????@C??<?A@<??58;ABKED8BBCCD<9::6
@N9IO0:01045:05793
TACGAAGGGTGCAAACGTTGCTCGGAATTATTGGGCGTAAAGCGCACGTAGGCGGCTTAGCAAGTCGGATGTGAAATCCCTCGGCTCAACCAAGGAAGTGCATCCGAAACTGCTGAGCTTGAGTACGAAAGAGGATCGCGGAATTCCCGGTGTAGAGGTGAAATTCGTAGATATCGGGAGGAACACCAGTGGCGAAGGCGGCGATCTGGGTCGATACTGACGCTGAGGTGCGAAAAGCGTGGGGAGCAAACGGG
+
B@B;94;B<@@@CC>;;;?@@@;;5;5;4:A;?A<@??AA9?::;;;??AA?BC@CC@AAA@=@@@A=@@BDEDD=CCC=C@A?ADIMAH@CAC@C@BCCBBBB@BCC?DCDBBBAAAA?BA@@??:::-;BA?BCBBAA>A?A=AC<A?@@@@A::6:@@@=@=AAAAAA@@?;;;09?;A=AAC?ABCB?ABA=@=;;7;@AACBDC=;;;GGFDDDCCFIFBBC=AA@;<;;&;:@AC@@2==C>C=@@<:
@N9IO0:01050:05803
TACAGAGGGTGCAAGCGTTAATCGGATTTACTGGGCGTAAAGCGCACGTAGGCGGTTCGTTAAGTCGGGTGTGAAATCCCTGGGCTCAACCTAGGAATTGCATTCGATACTGGCGGACTAGAGTGTGGTAGAGGATAGTGGAATTCCAGGTGTAGCGGTGAAATGCGTAGATATCTGGAGGAACATCAGTGGCGAAGGCGGCTATCTGGACCAACACTGACGCTGAGGTGCGAAAGCGTGGGGAGCAAACAG
+
CCCBBACC>BCB@;@A@@<@8BBC@BBB=BAACC>AAABC9;;;;B>CDDD9<6166;<=:?;>>>@@8BB;<;C:5:D<AAA6;;@@=??AAB?B@B?AABB?BCCAABCE?CB@BBBBBCA@ABB<>?C>>9>>BB@@=C=D?D<@?8=:7222606233(333;::889??<8:6:;7=78<8433::6:;B7A>A>25599888377373777222559@@??:>>>888*8<:==>>6>>>BB9=>9
@N9IO0:01015:05834
TACAGAGGGGGCGAGCGTTATTCGGAATTATTGGGCGTAAAGGGCGCGTAGGCGGCTTTGCAAGTGACGGGTGAAAGCCCTCGGCTTAACCGAGGAACTGCCTGTCAGACTGTGAGGCTTGAGACCGGGAGAGGTGAGTGGAATTCCCAGTGTAGCGGTGAAATGCGTAGATATTGGGAGGAACACCAGTGGCGAAGGCGGCTCACTGGACCGGAACTGACGCTGAGGCGCGAAAGCGTGGG
+
CCGBBBBCDD5CCAAABB@CC>@@?C@C@CB?CC=AA:;;7;D<BBAAABA=9989BD>CCC;:;ABBBB>BBBC=BCC>AAA@BCAGADACCB>B@CCCCACBCBBBC???C?@??BB=@==99299-89788<::5<:5:.4.4:1:?<@@@@>?9=999,99:9???B@C>:>@7>@9@=>00*////288:8<8::7::;;===9=<8<490448:9:9::::4933333(3883333
@N9IO0:01028:05838
GACAGAGGGCGCGAGCGTTGTTCGGAATTACTGGGCGTAAAGCGCGCGTAGGCGGATCTGTTTGTCCGTAAGTGAAATCCCGCCGCTCAACGGCGGGGCTGCTTGGGAAACGGCAGGTCTGGGGACCGGTAGAGGTCGGTAGAATTCCCGGTGTAGCGGTGGAATGCGTAGAGATCGGGAAGAATACCCGTGGCGAAGGCGGCCGACTGGGCCGGATCCGACGCTAATGCGCGAAAGCGTGGGGAGCAAACAGG
+
BBBCCCCD>BBABBAAAA?AA@AA?B?A>BBAAB>??@CC;@:;:B;;;;C?AB?A@?@@CB;@AC@CCB@DCBAD;:::/9=39;@9:29?9:;::*:@AAA?AB;@@;@B=:;;<@BBAAB9BA?B@BABBA?A@@<;;;C>A?BB=B@CCBBBDC@CC:G@CC;;;B;9;;:99B=C@CCACCCB;>@;5>=A7;;;B=A>BB@?<<3:7;7;;>9A??;==>?BB??@ABB7??88888.99=>=3<<>4
@N9IO0:01033:05825
TACGAAGGGGGCTAGCGTTGTTCGGAATTACTGGGCGTAAAGGGCGCGTAGGCGGCGCGTTAAGTCAGATGTGAAAGCCCTGGGCTCAACCCAGGAATTGCATTTGATACTGACGTGCTTGAATCCGGAAGAGGATGACGGAATTCCCAGTGTAGAGGTGAAATTCATTGATATTGGGAAGAACACCAGTGGCGAAGGCGGTCATCTGGTCCGGTATTGACGCTGAGGCGCGAAAGCG
+
CBC@>4;;;;*;AA?@@@=>?<@C@CAD@B@:;;/;@@AA=BG>CCBCB@?=::4:C@?@=A<@@@@A@???@@?;@@@6==@/:7>>9>A9??9?9=8;>ADG@DBBAAA@::;;AAB@CB?CB?D?B?CAB=AA;;;@;@;@;AA6@;;<AAB;;4;99@6@=A@A6;;@@B;AA8@;:9599::?ABB?BCB=@;::6:=>?>::6:C<@<@;;6;ABBBBA;;5;;:;:;.995
@N9IO0:01049:05824
TACGTAGGTGGCAAGCGTTGTCCGGATTTATTGGGTTTAAAGGGTGCGTAGGCGGCCTTATAAGTCAGTGGTGAAATACTCTAGCTTAACTAGAGGGGTGCCATTGATACTGCAAGGCTTGAGTGGAGTCGAGGTAGGCGGAATTGACGGTGTAGCGGTGAAATGCTTAGATATCGTCAAGAACACCGATAGTGTAGACAGCTTACTAGGCTTCTACTGACGCTGAGGCACGAAAGTGTGGGGATCAAACAGG
+
BBCCDDD@@@=?A?AAB@>BAB?A=AA@8@@9@>3=<3::3>=455:A@@@=;:6;@DADCC?CCCCBAB?BCCL?AABEDCAABB7;7;CCDDCDD:BBD@DC@BABB:;;CC@C@CD>@@@AA=AAACCAA>>???CC?B?B?BCDD>AABCCBB?BBCD<BBBC@CAAABBAAACD=??>@@@>AACBBBBBAAACBBBB?BBBBB>;;8;CBAABAADC@A@B?BB@BBB>BCDDCDD:BBCCC<;;;=
@N9IO0:01050:05856
GACGAAGGATGCAAGCGTTATCCGGATTCATTGGGTTTAAAGGGAGCGTAGGTGGACTTATAAGTCAGTGGTGAAATCTCCGAGCTTAACTCGGAAACTGCCATTGATACTGTAGGTCTAGAGTACAGTTGCCGTTGGCGGAATATGACATGTAGTGGTGAAATACTTAGATATGTCATAGAACACCGATTGCGAAGGCAGCTAACGAAGCTGTAACTGACACTGAGGCTCGAAAGTGCGGGGATCAAACAGG
+
;;C;;4;@B<BCB=AB<@9>>C@C?BB=@==-33(39(33(33(388??@A?9:5:@@>A:;6;@A@@@B>>>?B>BBBCA=><<<+0+0@::6::39@;;6:B?BCAACB@@@B6;;AAAABAB==<<+00+0B?B?BD?C@BABCC???@@@@::::CCD>CCBB>AACABBB9::==::5;?@;?@>9<<<@,0+0===@@=A@B>BBBBBC?A@ABBBDBBBB?B@;;;;0;@BAAAA5@@@BB<@@A?
@N9IO0:01055:05859
TACGTAGGGTGCGAGCGTTAATCGGAATTACTGGGCGTAAAGGGTGCGCAGGCGGTTGCGCAAGTCAGGCGTGAAATCCCCGGGCTTAACCTGGGAATGGCGCTTGAAACTACGTGACTGGAGTATGGCAGAGGGAGGTGGAATTCCACGTGTAGCGGTGAAATGCGTAGAGATGTGGAGGAACACCGATGGCGAAGGCAGCCTCCTGGGCCAATACTGACGCTCATGCACGAAAAGCGTGGGGAGCAAACAGG
+
CCCCCECF?9;;B=B?@?6:6;;A7B?B?BCDDD=;:;AA<AD=@@;@=00,00+/16;9=??AAABB?AAA?>>58AAA5??5<7,3.34::=5?:>A;>>?@;::9)7887?A@ABCC@AABAAA?BBCBDD<A@=;;5;5;=A=@ABCCCCCCC@BDCC=AABBCAAABBBCBC?CC>A>ABB?BBBB@BAB7;5;;AA=BCBCBB>B?B?BCC@AA;;<A;;;;@>>::99&9@595??0;;;@@:BBA?
@N9IO0:01063:05819
TACAGAGGGTGCAAGCGTTAATCGGAATTACTGGGCGTAAAGCGTGCGTAGGTGGTTTGTTAAGTCAGGTGTGAAATCCTCGGGCTCAACCCGGGAACTGCGCTTGATACTGACAGACTCGAGTGTGGTAGAGGATAGTGGAATTCCCGGTGTAGCGGTGAAATGCGTAGATATCGGGAGGAACATCAGTGGCGAAGGCGGCTATCTGGACCAACACTGACACTGAGGTACGAAAGCGTGGGTAGCAAACAGG
+
CCC;;;AA9@A@?;@AAA=A=ABA?A=@=BACBD>ABACC>B@A@C@A@CC@BC?AC<?@<@@CCBED?BBBBCB<BC@BBBC<??CC?CC>DD<@<>9::BA?7B?497@@?@BBBA@@???=>?A<@A@994:=:;;;8<4;4:A6=:=??BCCD?B;;;6;>>@ABBBBB@@@B=BB:B:>>>>B???>@@@>B?AB<88A<>>?;>>;A8A747899AB9977:?;;333(3877==1855=CC9898;
@N9IO0:01014:05896
TACGTAGGGTGCGAGCGTTGTCCGGATTCACTGGGTGTAAAGGGTCCGCAGGCGGGACAGCAAGTCGTTGGTGAAATCCTGGGGCTTAACTCCAGAATTGCCGACGATACTGCTGTTCTTGAGTGCAGAAGAGAGAGACGGAATTCCTGGTGTAGCGGTGAAATGCGTAGATATCAGGAAGAACACCGGTGGCGAAGGCGGTCTCTTGGTCTGCTACTGACGCTCAGGGACGAAAGCGTGGGGAGCAAACAGG
+
BBBBB@@B:ABABB@@AB?CBB=A=@@=@BBAAB=BBABB<BB=BC?BBBC?CBB=BCDCBB>BBCBB?B>BBBD>CA=ABDC8BB?C@FCB?BBC@C>@@@CDCCCA@@@@@@@@?BB<????????B@BBCABBDBAA=@>A>B?BB?BBBCCCC?EABB=BBBBABA@@@@ABB>B?BB?BBA?C@CB@BEB=@>@C@DBBBB@C@BB@@?:;;@@@ABCCBBCL;;;DCC<B@A@CCD;CA@@D=;;;>
@N9IO0:01018:05897
TACGGAGGGTGCAAGCGTTGTTCGGAATTACTGGGCGTAAAGCGGGTGTAGGCGGCCGCACAAGTCAGATGTGAAATCCCTGGGCCCCAACCCAGGAACTGCATTTGATACTGCGTGGCTCGAGTCCCGGAGAGGATGGCGGAATTCCAGGTGTAGAGGTGAAATTCGTAGATATCTGGAGGAACACCAGCGGCGAAGGCGGCCATCTGGACGGTGACTGACGCTCAGACCCGAAAGCGTGGGGAGCAAACAGG
+
CCEF@FDE>BBBDACCCC@CC@CC=B>B>AAAA@0;;;;:.95::1;55665>@4946@@@A69::9;::;4473*337(399(333&35::(5/5936//////(///433344::2:<<>??;;;0;=AA@@=@CC=@?=@=?6924=:956==C@@CCCD>C=AAA@;;9;;9:@=BB:@;@@@=B@???AAA>A?AA?C@;;:BA<=?>+00;;689999;==889?9?@A:@@DABBB5>?A@A9???4
@N9IO0:01029:05863
TACGTAGGGTGCGAGCGTTAATCGGAATACTGGGCGTAAAGCGTGCGCAGGCGGTTTGCTAAGACAGGTGTGAAATCCCCGGGCTTAAACCTGGGGAACTGCCGCTTGTGACTGGCAGGCTAGAGTACGGTAGAGGGGGGTGGAAGTTCCTGGTGTAGCAGGTGAAATGCGTAGAGATCAGGAGGAACACCGATGGCGAAGGCAGCCCCCTGGGCCTGTACTGACGCTCATGCACGAAAGCGTGGGGAGCAAACAGG
+
CBCBC@@@8>@@@AAA@A?A<@>>:>+000<<;3?>@BB<BBBBAAA=00+00+0/(/:6?@BBBBC?AA@AAG>CBBC:BA9>=3:9(7:7333&333333,37718:=CCCC@@@A>@AA@@@@@BB=@@>=>=>=>'@A?@8==3929=;>><?=999/7>>?9@A@AA@A@A:98;A?BC@B@DJGABB;;6;;@>A>@@;;;;;*;@C0<7;AAAAAAAA000>=@ACCBBBF>CBBBEEI<BBABE?BBB?
@N9IO0:01035:05878
TACGTAGGGTGCGAGCGTTAATCGGAATTACTGGGCGTAAAGTGTGCGCAGGTGGCCGCGCAAGTCGAGTGTGAAATCCCCGAGCTTAACTTGGGAATTGCGCTCGAAACTACGTGGCTCGAGTGTGGCAGAGGAAGGTGGAATTCCACGTGTAGCGGTGAAATGCGTAGAGATGTGGAGGAACACCGATGGCGAAGGCAGCCTTCTGGGCCAACACTGACGCTCATGCACGAAAGCGTGGGGAGCAAACAGG
+
BBBCCDGD?9;;DAAABB:=9<AB<C=@:@@??>8@@>CC=B;::BA@?BB=>?<?9@A>>?=@@=???@AAAAA;?>><2=@;<;@B>BA@EE>B@B?AACBDCCCC<B::9=9:29?<=:9:@@A>??;;:6:).+..)-083838087;@@B=C>BAAA<A@@;:>>8;87887,33,3.566:CCCE>@@B>A=??=<883<=??:@?B?CBAA??<<;7///78=:55>5A@@@?>>3>==AA8@@?3
@N9IO0:01045:05878
GACGGAGGATGCAAGCGTTATCCGGATTCATTGGGTTTAAAGGGAGCGTAGGCGGCCTTATAAGTCAGTGGTGAAATCTCGAGGCTTAACCTCGAAATTGCCATTGATACTGTAGGGCTTGAGTACAGTTGCCGTTGGCGGAATATGACATGTAGTGGTGAAATACATAGAGATGTCATAGAACACCGATTGCGAAGGCAGCTAACGAAGCTGTAACTGACGCTGAGGCTCGAAAGTGCGGGGATCAAACAGG
+
<<00+0/47?@@C>BBCCACCC?A>?C=CAB@BB:AA-99+8738<>===?:89487@7@BB?BCC???B@ABBG=BAAA@@@9@?4;69??<AB>4@69;:@C>B@@@@B;;;CC=@A?BBBBB==<@+00,008>;BB@A>ACCCC@?::999996:ABD>BBBBBAA???@@A@9:9??=@BB?B@<000=B,0,00;=@@<@AB?BBAAADADFABBDCBB@@=@AABCG>BBBBBBB7@ABBC=BBB@
@N9IO0:01048:05895
TACGTAGGTGGCAAGCGTTGTCCGGATTTATTGGGTTAAGGGTGCGTAGGCGGCCTATTAAGTCAGTGCTGAATATCCCGGCTTAACCGGGAGGTGGCATTGATACTGATGGCTTGGAGTGAGAGTGAGGTGGCGGAATTGACTGGTGTAGCGGTGAAATGCTTAGATATCGTCAAGAACACCTATTGCGAAAGGCAGCTAACTAAGCTCAAACTGACGCTGAGGCACGAAAAGTGTGGGGATCAAACAGG
+
BCBBBA@@00-0>5>>AB?BBC?B<;;940@)00)/)/)/7.777@0..*.-(-(//9<>=BAA;::0@000*///5<)5.5;.5.5.//)/7)//)///4/549><;/00*-.).(.2,**(*((((5(**(,-39)-(//---0-,,---656/65)/;//)/99;9999779)//)//63:98388444(4.4444:<5:>@8999599)5==?AAA@?@C>??>=;;;0<???@A?2:::98-8;;6
@N9IO0:01053:05868
TACAGAGGCCTCGAGCGTTAGTCGGAGTCACTGGGCTTAAAGCGTACGTAGGCGGGCATGCAGGCGTCTTGTGAAATCCCCCGGCTCAACCGGGGAACTGCGGGGCGAACCGCATGTCTGGAGACGAGTAGGGGCTGTCGGAAGCGATAGGTGGAGCGGTGAAATGCGTTGATATCTATCGGAACGCCGAAGGTGAAAAACAGGCAGCTGGGCTCGTTCTGACGCTGAGGTACGAAAGCGTGGGGAGCAAACGGG
+
?BA;;;B>B>BBEDDBCB?B@@??:<<?::9944)4:5::4:><;;A@@@C?@@@;@ABBB@>9<0000,00000*78888)7:<=:><??AAA5838879@@@2=>;6::;00////8839999888>?>==1B===;;6:/33997771771788:=?DDD;>?BBA?::::9<787<;6<8:9;8<<6;4:89:9:(8254<?98B=>7<;@:<=@@@AAAA;;;E>AA<;;@8@@@;;;;.9?9:959=A9
@N9IO0:01062:05879
GACAGAGGGGGCAAGCGTTGCTCGGAATCACTGGGCGTAAAGGGCGCGTAGGCGGGAGGTCAAGTCGGTCGTGAAATCTCCGGGCTCAACCCGGAGGAGTCGGCCGAAACTGGTCTTCTTGAGGGAGGCAGAGGAGTCTGGAATTCCCGGTGTAGCGGTGAAATGTGTAGAGATCGGGAGGAACACCGGTGGCGAAGGCGGGACTCTGGGCCTACCCTGACGCTGAGGCGCGAAGGCGTGGGGAGCAAACGGG
+
9<:CCCCDCD2DD@C;;;AA@@??;?7;;DAA@C?@@@AB9??9??=??AA?BBE>CC?BBB?BBBB>ABB@@@C=AABB<@@;@AAB?BB<B:=@;?956;4>7???:@BBACCCAFI?BBBD>@@>@BBBB>@@BAAA?B?B?BC>C@CCC?@@B>BCCF>CCCFIKCAB;::BB;@?9?9?<<;?=>?:?@A=@?@@?<?CDCDCE>B?CCBD<;;;A@@??@@=:;999298<89:::&449<<4<>>5
@N9IO0:01016:05937
TACGTAGGGGGCAAGCGTTGTCCGGAATCATTGGGCGTAAAGCGCGTGTAGGTGGCTTGGTAAGTCCGGTGTGAAATCTTGGGGCTCAACCCCAAACGTGCATCGGATACTGCCTCGCTCGAGTTCGGGAGGGGAGAGCGGAATTCCTAGTGTAGCGGTGAAATGCGCAGATATTAGGAAGAACACCGGTGGCGAAGGCGGCTCTCTGGAACGATACTGACACTGAGACGCGAAAAGCGTGGGTAGCGAACAGG
+
BCBBBBBCCB1BC?@?A@>BBA@G@B?BBCB@BG?CDBBB=BAAAA@@AA@=AB?BB?B?BD?BBB?B?ABACCC=BAA<ABA9BCBC@BCC7AA<@@@BAB??@@AAAA;<;?A@@@@FMAAAACCC>BAAA7AAABBB<A;A>B@BBAAAB@@@B?BBBH?@@@CBBBDCCC@CC?C@;;900@;@;00-0<@<A=CH@AA@AA@@<@>@@@@BBAAA@@???>?><<?9999&99:>>A<AB?BBB>AAD=
@N9IO0:01018:05925
GACAGGAGGGGGCAATGCGTTGCTCGGAATCACTGGGCGTAAAGGGCGCGTAGGCGGGGCGGTCAGTCGGTCGTGAAAGCCCCCGGCTCAACCGGGGAGGGTCGGCCGAAACTGCCGTTCTTGAGGGATGCAGAGGAGACTGGAATTCCCGGTGTAGCGGTGAAATGTGTAGAGATCGGGAGGAACACCGGTGGCGAAGGCGGGTCTCTGGGCATCGCCTGACGCTGAGGCGCGAAAGCGTGGGGAGCAAACGGG
+
00=00*0////$-8(-----39//5:5:2999@::@<BBBA?59:5:A>@?AA>ADCC9BB?BB??@CC@CCCBAA?9;;:::*;=@A;;5;5<CC3A@A6;:B?B?BCC>C@@@>@@?<;8;BCC<@@BBC@@A?CBBBBB?C@C@CC>B?BCC:;;C@CCCD?CCCCBBA@@>@???6993;5;AA=A><<9<CC?C@BCB=CCBBBCF?ECCCCC@;:;BA@@@@@<@C@@@B9@@@@BDF9@@BFH>DBB<
@N9IO0:01019:05955
TACAGAGGGTGCAAGCGTTAATCGGATTTACTGGGCGTAAAGCGTGTGTAGGTGGCTCGCTAAGTCGGTTGTGAAATCCCTGGGCTCAACCTGGGAATTGCAGTCGATACTGATGAGCTCGAGTTCGGTAGAGGGTGACGGAATTCCCGGTGTAGCGGTGAAATGCGTAGATATCGGGAGGAACATCGATGGCGAAGGCAATCACCTGGGCCTGAACTGACACTGTGACACGAAAGCGTGGGTAGCAAACAGG
+
CCCCBA@@:;;9A>AA@A@C@CCC@CCC>AACC@;@@?>@:@;;;ABAABB@BB?CBBBCBB?BBBA?B?BBBBC>CBB<BBB<BBBB?C?BBB=B?B?BBB?>?BBC>??B@:78<<AABAAB??;59==665-8=>?A<A;A<AD9@<?????>><>?BC:@???A@>>;;;==A6::5:<@AABBBBB?BCC?C@CC@BBCC?EBD>B?BAC?BBBBBBB>????<;<999+7;;>@?8>>>??D=AAB<
@N9IO0:01029:05951
TACGGAGGGTGCAAACGTTGCTCGGAATCATTGGGCGTAAAGCGCACGTAGGCGGCTCGTTAAGTCGGGTGTGAAAGCCCTGGGCTCAACCCAGGAAGTGCATTCGAAACTGGCGGGCTAGAGTATGGAAGAGGGCCGCGGAATTCCCGGTGTAGAGGTGAAATTCGTAGATATCGGGAGGAACACCAGTGGCGAAGGCGGCGGCCTGGGCCAATACTGACGCTGAGGTGCGAAAGCGTGGGGGAGCAAAACAGG
+
BBBC?BBB<;;9AB=AAA>@@@@D@D@BBBB>AA8??@AA5:;;;CCC@==98839A@@@>?>ACCGE=BBCCCD=A@C?CDD=A@@?;@@9@B>A?BBBBBC?CCCC>CCC@CCC>CCCCCB@@9949=AABE>D@BBB@C>@>@C<A?BBDBBCB?BBBC>B?CBAAAA@AA???8?A>B?CBC?BC?><>BB?B?<=8=<8<:AAB=?;A=>??=000000@@@<;???;:/:@:;;:::':B::;:*;99;
@N9IO0:01030:05938
TACAGAGGGGGCAAGCGTTATTCGGAATTATTGGGCGTAAAGGGCGCGTAGGCGGCGATTCAAGTGACGGGTGAAATCCCTCGGCTTAACCGAGGAACTGCCTGTCAGACTGGATGGCTTGAGACCGGGAGAGGTGAGTGGAATTCCCAGTGTAGCGGTGAAATGCGTAGATATTGGGAGGAACACCAGTGGCGAAGGCGGCTCACTGGACCGGAACTGACGCTGAGGCGCGAAAGCGTGGGGAGCAAACAGG
+
CBBBA?@???0@@<@@BB?CB?BA?B@B@BEADE?B9::?6@?<BABBBAA=893;;:;:@?4;;BBCBB<BADA=ABB=BCE?CC=A=A?BBB;@;@@@@?BBBDCCCBBD;@??<@?@BBBBC=@@<AAA@=@>?@@@=@6;7;E>ABCCCCCBA>A@@@:@@@AACBBBBC>AA<AA=A?A@@=A@AA?CCC@B@AA>ABBBAAA?BB?B?B=AABBAAAC@@@<?999>?+99@@@@A5??BBD>AAA?
@N9IO0:01041:05937
CACGGGGGGAGCGAGCGTTGTTCGGAATCACTGGGCGTAAAGGGCGTGTAGGCGGCTCGGTAAGTGGGATGTGAAATCCCCAGGCTCACCCTGGGAACTGCATCCCATACTGCTGAGCTTGAGTGCCGGGAGAGGATGGGGGAATTCCTGGTGTAGCGGTGAAATGGCGTAGATATCAGGAGGAACACCGGTGGCGAAGGCGCCCATCTGGCCCGTTACTGACGCTGAGGCGCGAAAGCTAGGGGAGCAAACGG
+
AA:;9;:;%;;;A=CBBC?BB@DD?B?BCCBBBC>CDCCC=BC>BC;99?B@DD@A@@@=@DACCCC>C?@@?>D>AAAA6@@=ABBBDC<?@?8>;??@>>777.9?@>:99@@;88A6A5:787+8;4==>>9:<???=.>=?49=??;658?AA>9=666)88-55:<><;;;::5.7649=AAA=C==<7;:<8?:?A>?7>786B=BB;@@7;;=88888@=8818::<=>7=A??;BB6>>AAA38<<
@N9IO0:01055:05914
TACGTAGGGTGCGAGCGTTAATCGGAATTACTGGGCGTAAAGCGTGCGCAGGCGGTTCGCCAAGTCAGGTGTGAAATCCCCGGGCTTAACCTGGGAATTGCGCTTGAAACTAGCGGGCTTGAGTGCGGCAGAGGGGGGTGGAATTCCACGTGTAGCAGGTGAAATGCGTAGAGATGTGGAGGAACACCGATGGCGAAGGCAGCCCCCTGGGTCGACACTGACGCCTCATGCACGAAAGCGTGGGGAGCAAACAGG
+
BCCBBCBC=BBC@@@A=C<?;BBB@B>A@AAABB9AA;;;048::B@@@BC?AA?@698=8@=@A<;:4:=?@@?8?>??-:9/8?<@=A>@@=998<5789>94;=;4:384<=;5BB<??::8BB:??9::::::%7=5;?B6A=>33397668.-(-798.---877:A885;;A<:;1;4:553>@@B7;<>;><=88>:::*7=A155;;;77796922+2552225776=37;7;ABB6978?E6==>3
@N9IO0:01059:05957
TACGAAGGGGGCTAGCGTTGTTCGGAATTACTGGGCGTAAAGCGCACGTAGGCGGGTTTGTAAGTAGAGGGTGAAATCCCAGGGCTCAACCCTGGAACTGCCTTCTAGACTGCAAGCCTGGAGGTCAGGAGAGGCGAGTGGAATACCGAGTGTAGAGGTGAAATTCGTAGATATTGGTGGAACACCAGTGGCGAAGGCGACTCGCTGGACTGATACTGACGCTGGAGGTGCGAAAGCGTGGGGAGCAAACAG
+
CCCA@9@@@@,@CAA@BB<@?@??<?=@=A@@AE=CCA@A<@BAAA@@@@@;?CC/::6;BB?BBA@?@@9@@@C<BAD7:9A:@@AA<@?89:2:28>>A;?:?BABBBBBBB?B@@AA;8818><<6=;>@=A>>;:;9=:=;;5;C?===?>==::77<1<+///:;88//).277.>8587:<>8878BB@CAE?@@:::99A;@ABBBBBBB887;>99.9@<994444(3444444&443391833
@N9IO0:01061:05922
GACAGAGGTGGCAAGCGTTGTTCGGATTCATTGGGTGTAAAGGGTTCGTAGGTGGTCGAGTAAGTCTGACGTGAAATCCCATGGCTCAACCGTGGAACTGCGTTGGAAACTGCACGACTTGAGTGCCGCAGAGGTAAAGGGAATTCCCGGTGTAAGGGTGAAATCTGTAGATATCGGGAGGAACACCAGTGGCGAAGGCGCTTTACTGGGCGGTTACTGACACTGAGGAACGAAAGCAAGGGGAGCAAACAGG
+
BCBA@BA=@@=AB?CEED@BB?BB?CGADCCAGI?BA<@@7CE>D:?==<<85;6;A@?A@?<?ACADAAAACA@9@@A9@@A=A@;;9<>@AA=@=>@AABB@C@CD@CBAABA;;;A?@?ACCD9;;@@BB?BDD=DD>B@B@CC>CD;;;??A@;A@@@9;;;;ABCBBB<;;@8@A<@=@BC@CCBC?CBB>A=A;;;;.:?@??6;:4::?@?@A@AB??:;5:<?BDD>A@=3:::-;;@AC<BAC<
@N9IO0:01062:05926
TACGTAGGGTGCGAGCGTTAATCGGAATTACTGGGCGTAAAGTGTGCGCAGGTGGCTTCGCAAGTCGAGTGTGAAATCCCCGGGCTTAACCTGGGAATTGCGCTCGAAACTACGGAGCTGGAGTGTGGCAGAGGGAGGTGGAATTCCACGTGTAGCGGTGAAATGCGTAGAGATGTGGAGGAACACCAATGGCGAAGGCAGCCTCCTGGGCCAACACTGACACTCATGCACGAAAGCGTGGGGAGCAAACAGG
+
BBBBBCCG>?@?B@@?CC@C@BBB@B?B?@ACCD>BBAAB=C:::BAA@BB<>=:<C?BBBB>@@BBB@@@AAAA8@@BB:BC>BB?B?C@BBB>C?B?BBBBBBBBD<=>@AC<==ABC@BBAA???:::=>D:@@;@A=C?B?B=A9::::ABCC@BCBC>A@@BBBBCC@??BC>?@?B?AAB?A=BB@BBB@B?BA@A<;;599C7C6;89BA@@BCCBAAA;;;BBBBD=A;;;@@@3;;;AC>CBB?
@N9IO0:01062:05947
GACGAGGGATCCTAGCGTTGTTCGGAATCATTGGGCGTAAAGCGGGTGTAGGTTGCTTTTTAAGTCAGGTGTGAAATCCTAGGGCTCAACCCTAGAAGTGCATCTGATACTATTAAGCTTGAGTGTGGAAGAGGCTATTAGAATTCCTGGTGTAGTGGTGAAATACGTAGATATCAGGAGGAATACCAGTTGCGAAGGCGGATAGCTGGTCCAACACTGACACTAAGACCCGAAAGCGTGGGGATCAAACAGG
+
AACCCCF>CCB?B???@@>AA@BC@C@DECDACC=AA@AA;@CAA<@AAAA=A;;;BDFD2B?BBBAB>BCAABB=BBACCCC>BBBB?BB=BABB=@AAACCB:;;BBBCCC?C?BBC>A@B???C?B?@@@=@AAC:==B?BAD@BB@B@AAC@@:@BBA>BBBDCCBBBB@@@A=@@>B@CCC?B@@=@ABA<@=@B?BB@@A@@<@B<@<;;;BBB;;;BC?BCCC>B@@:BBBBBCC<AAABD>BBB?
@N9IO0:01017:05963
GACAGGGGTCTCGAGCGTTAATCGGAATCACTGGGCTTAAAGGGTGCGTAGGCGGATCCGAACGCGTCCCGTGAAATCCCCCGGCTCAACCGGGGAACTGCGGGGCGAACGGCGGGTCTCGAGGCAGGTAGGGGCGGGCGGAACCGTAGGTGGAGCGGTGAAATGCGTAGATATCTACGGGAACGCCGATGGTGAAGACGGCCCGCTGGGCCTGTCCTGACGCTGGAGGCACGAAAGCGTGGGGAGCAAACAGG
+
BBC@@@@7@@?D@@@@A@@C@DCC@C@CFCB@@@6=B299,;=9<??>?@@=@A=@@?9?@;?><@?<<3;;ACD<;<EEC.<8<;;C>A9@@@3@;A:;9999&9?@=BB=AA?09;@<<;B?CCB8;;@BB9ADE=CB?B?B@CCAB?BB>BBCC?BBCC<;;;@@ABAAACC;;9=@,949>>:@BBB?BBB?@@BC4:;6;@>BE>D@D@@@=>:99<=9:2:>;::994:09<<=999&54<<</59;4
@N9IO0:01035:05986
TACAGAGGTCCCAAGCGTTGTTCGGATTCACTGGGCGTAAAGGGTGCGTAGGCGGTCGGGTAAGTCTGACGTGAAATCTTCAAGCTCAACTTGGAAACTGCGTCGGATACTATTCGGCTAGAGGAATGGAGGGGAGACTGGAATACTTGGTGTAGCAGTGAAATGCGTAGATATCAAGTGGAACACCAGTGGCGAAGGCGAGTCTCTGGACATTTCCTGACGCTGAGGCACGAAAGCCAGGGGAGCAAACGGG
+
CCCCC;:;;CD=C?B:;;7;C?BA?BC@CAAAAA<BCBCC<AB=@B;<;BB?BB?BBBC?CC@CBABBABBBDDD>CBB=??;@@AAC=@@>A@CF?CCCCCCBB@BDBBAAA=:::;CCCCC@C@CC>BBBA9AA??;;5;9?AAB?B?AACDBB@@AEEE=CBA@@???:;:942555.5.555.5999<?:;7:8@B@BBBAAAC?@?@?B<B@DDCA@??@@@<@AA?>=69:39<??2>??@A9@@A;
@N9IO0:01041:06009
TACAGAGGGTGCAAGCGTTGTTCGGAATCATTGGGCGTAAAGGGCGTGTAGGCGGTCTGTTAAGTCATGTGTGAAATCCCTCGGCTCAACCGGGGAACGACGCATGAAACTGACAAGCTAGAGTACCAAAGAGGGGGGTGGAATTCCCGGTGTAGCGGTGAAATGCGTAGATATCGGGAGGAACACCGGTGGCGAAGGCGGCCCCCTGGTTGGATACTGACGCTGAGACGCGAAAGCGTGGGGAGCAAACAG
+
CCDAA@BB=;<;;8;ABB:;;FCCAH?AAB@7;;3>>:;=6@D>:;;:;BC?AA=@BBBC@CACJCBAA@;;9??4@BB:BBB=@?A@8@9AAA8B9ABC:::@@A?A<;:::=A=A@BA@@@@?>9=808>>>@@@(@B?B?A<@@280388<;;95333=588<88=9::>>57909A4>4BBB?B>??;?@@4979B?BCCD2AA=A=@<==;;99552227879;<9;?@-78<8877'5==AA7@:6
@N9IO0:01045:05993
TACGGAGGGGGCGAGCGTTATTCGGAATTATTGGGCGTAAAGGGCGCGTAGGCGGCCCGGTAAGTCAAAGGTGAAATCCCTCGGCTCAACTGAGGAACTGCCTTTGAAACTGTCGGGCTTGAGGCCGGGAGGGGGTAGCGGAATTCCCAGTGTAGCGGTGAAATGCGTAGATATTGGGAGGAACACCGGTGGCGAAGGCGGCTACCTGGACCGGTTCTGACGCTGATGCGCGAAAGCGTGGGTAGCAAACAGG
+
BBBB?BCGEG1@??@AA@=@@=@@>@AFACC?BC=AB99:4:A;A?@@???=9:6:C=C>AA?BA;:;6;@ABBB>CCG>D@@?A@BB=A;;;C@CACBAA@CC=CCI?CFCCCCC?DD@CBC?B?CB>CEDDD5B@AAB@C>A?AB=B@??ABBBB??>>@<???AAAB??=@2:8)77/7,3=>9><<=4=AA3:/9<8<?>@>BB?B@=B7;5;====A>;;;999<==>D;AD>878)8><888)58:6
@N9IO0:01057:05961
TACGTAGGGGGCGAGCGTTGTCCGGATTTACTGGGCGTAAAGAGCGTGTAGGCGGCCGAGCAGGTCCGTTGTGAAAACTGGAGGCTCAACCTTCAGACGTCGACGGAAACCGCTCGGCTAGAGTCCGGAAGAGGAGAGTGGAATTCCTGGTGTAGCGGTGAAATGCGCAGATATCAGGAAGAACACCAATGGCGAAGGCAGCTCTCTGGGACGGTACTGACGCTGAGACGCGAAAGCGTGGGGAGCGAACAGG
+
CCBBACCCCD1BB??99;<<;;?A<@@D>BCCCC;??:::-;?>>??AA>=;:;,0+0==>AA989@CC@>?@BCC9AAA>AA?ABBC@D==8<877=888;;;@=BA6>:////8)//89889=0808:>??:>=>==><@5:6;:>A;>>A???D;;;;>5;;9>>;:;::>=BD@D@CC@BCA=B;@@;@A=;@?BAABBBCCCCC?CBB@BBBC@@@@@@@A@@@?@:::.;;;;DDD9CEBCC>AAA>
@N9IO0:01062:05980
TACGTAGGGTGCGAGCGTTAATCGGAATTACTGGGCGTAAAGTGTGCGCAGGTGGTTCGCAAGTCGAGTGTGAAATCCCCGGGCTAAACCTGGGAATTGCGCTCGAAACTAACGGAGCTGGAGTATGGCAGAGGGAGGTGGAATTCCACGTGTAGCGGTGAAATGCGTAGAGATGATGGAGGAACACCAATGGCGAAGGCAGCCTCCTGGGCCAAATACTGACACTCATGCACGGAAAAGCCGTGGGGGAGCAAACAGG
+
CBBCBBAC=;;;A@@@@@<@?AAA=B=A=@CBBB<@A:;;0;3388<>000-0/3948678.44338;;345661:>@>0@=*//-7/73777(-(/(//-666659(--,(,7(--0BA9A879;85788377)77,3/58*.(.(-6----/555.55<>4?A;969@@0000///)/-(/)///)/)--(//;)/)////)555;<>09.55)5:://///97//5/////)/::+//)554444$4499<2=::5
@N9IO0:01033:06050
TACAGAGGTGGCGAGCGTTATTCGGAATTATTGGGCGTAAAGGGCGCGTAGGCGGCTTGGCAAGTCCTGGGTGAAATCCCTCGGCTCAACCGAGGAATTGCCCCGGAAACTGCTTCGCTCGAGGCCGGGAGAGGGTAGCGGAATTCCCAGTGTAGCGGTGAAATGCGTAGATACTGGGAGGAACACCAGTGGCGAAGGCGGCTACCTGGACCGGTTCTGACGCTGAGGCGCGAAAGCGTGGGGAGCAAACAGG
+
CBB;;;C@CC@EBCC;;:>@A=BC@FAG@CC@BB=CCBCC>CL@BBBBBBC@CDACC@C@CC?B@D@CCE>CA@@<@DD=CA@>@@@A;><@?C?B?C758@@6A@BC>BB@?@8@997>A:939>AA8A@AAA9;;;<A?D=A?AC>CBBBBAAAC@AABC>CBBBBCCBA@@@@B=@A>A>AAA=@@BB?BBD?C?;;7;B;;6<B?BB@C@C@BBCCBBAA;<<>A@B;;;0;@@????3?;:9@9>=>:
@N9IO0:01043:06054
TACGAAGGTGGCAAGCGTTGTTCGGATTTACTGGGCGTACAGGGAGCGTAGGCGGTTGGATAAGCCCTCCGTGAAATCTCCAGGCTTAAACCTGGAAAGTGCAGAGGGGACTGTTCAGCTAGAGGATGGGAGAGGAGCGCGGAATTCCCGGTGTAGCGGTGAAATGCGTAGAGATCGGGAGGAAGGCCGGTGGCGAAGGCGGCGCTCTGGAACATTTCTGGACGCTGAGGCTCGAAAGCGTGGGGAGCAAAC
+
CCCBC?B<@@<@@=@DCC@CC?BB?CCC6;:;::0;CAAACIG>CB@9;;;@CB@C@B?A;;6<A@9A@=?@::;(4?:943:89<299(36:=193(37;7=<:777&333331337?:9::<:B=>>7>B>C?ABBAAA?B=A<@@9@:@@;<<:A>AABC=CABAA;::A=89:9/9@;@=A?B?B?BB???>3939928<<>@=?8=8;89838//(/;;;96996///::;2;6;7778(7=;==5;
@N9IO0:01050:06031
TACGGAGGGTGCAAGCGTTATCCGGATTCACTGGGTTTAAAGGGTGCGTAGGTGGGCAGGTAAGTCAGTGGTGAAATCTCCGGGCTTAACTCGGAAACTGCCATTGATACTATCTGTCTTGAATACCGTGGAGGTCAGCGGAATATGTCATGTAGCGTGAAATGCTTAGATATGACATAGAACACCAATTGCGAAGGCAGCTGGCTACACGAATATTGACACTGAGGCACGAAAGCGTGGGGATCAAACAG
+
BDBB=;9:4;@>D@CBBB?AA@>A=AC>AAC@@@;AC0;;7;?>ABCECAA?@CD=C@@>@C@?@@BBBB@BBBF@BBBA?AB<AA?C@BBBC@CC<@@AA489;AABCCCCA??>>@@;AB???>1:9@>9:49A:8:B?B@CA@A@@?A9675./.89>6/58>7==;;;A?==>>>>=:=97591:188;;4:19:;:8917886:9;A;>>><>>>@@@>8805=6>=>3;;:;=DE;;;;==29:9
@N9IO0:01052:06018
TACGGAGGGCGCAAGCGTTGTTCGGAATACTGGGCGTAAAGCGCGTGTAGGCGGCCGAGTAAGTCGGATGTGAAAGCCCGGGGCCCAACCCCGGAACTGCCACCCGATACTGCTCGGCTGGAGTCCCGGAGAGGATGGCCGGAATTTCCGGTGTAGAGGTGAAATTCGTAGATATCGGAAGGAACACCAGTGGCGAAGGCGGCCATCTGGACGGTGACTGACGCTGAGACGCGAAAGCGTGGGGAGCAAACAG
+
BB@@<@BB<@@@C@C;;;=??<@<,0*0//000)449::04999@@@@CCA:;8:?A@??B=BA@A>A98:BBB<BCG>BBB8BB<B?ADA5:609=0//(/6:1:8:3333::>?>A@B?A@BCE>C=??>=9>==/949;@<CC<<4947:8::/.(.333,5269;;;AC??<<6;4:4;4999:;;;=9;;78<;>>9>988:796>>?:@>=>==;;;>>>????AAABD;898=<<<2===>D;CAA
@N9IO0:01023:06107
TACGTAGGGTGCGAGCGTTAACGACGTAATTGCTGGACGTAAGTGTGCGTGAGTCGCTCGCAAGTCGAGTGTGAAATCCCCGGGCTTAACTTGGGAATTGCGCTCGAAACTACGGGGCTCGAGTGTGGCAGAGGGAGGTGGAATTCCACGTGTAGCGGTGAAATGCGTAGAGATGTGGAGGAACACCAATGGCGAAGGCAGCCTCCTGGGCCAACACTGACGCTCATGCACGAAAAGCGTGGGGAGCAAACAG
+
BBCCCCCC?9;:CA@>=9,2-,,,,***(,(-8883458;>6=<//-5,-------//3;==>:98?79:8:===77565)9>*868=6<=:?D2<4927;:8>;>9=,2262555&5;>>888?==8=>:9881//)/959*8188?>?>>>AAAB?BBBB>BBBB@@ABAA@BCC=AA?B>@@@594:@<@::5:?A@@@=::49AA8A5;7;@AAAA;:;B998<<;98888&7=:9733&3:8:6.66:
@N9IO0:01026:06063
TACGGAGGGTGCAAGCGTTGCTCGGAATTATTGGGCGTAAAGCGCACGCAGGCGGCGAGATAAGTCAGTTGTGAAAATCCCGGGCTCAACTTGGGAAGTGCATCTGATACTGTTTCGCTTGAGTACGGAAGAGGGGAGCGGAATTCCCAGTGTAGAGGTGAAATTCGTAGATATTGGGAGGAACACCGGTGGCGAAGGCGGCTCCCTGGTCCGATACTGACGCTCATGTGCGAAAGCGTGGGGAGCAAACAGG
+
CDDD;;;B=;;;B>BBBB=@@ABA?A=@=@@<@@9>>9::/9;9:B;::BA?:96:BB:::A?AAAAB?6>=;:9:*79?9??<AAAD9@>7:;5;=BA@@@A@@@BBBJBCCD?BCBC:<;9:B:;5;>B;;;;.;;;:.:9>4=>9@@?@99::;6;BBB:@=@?@BCCCBB?BF;;;4;2;992925929>>5A=BD?AABB;;:9;A?AB@@BD@@?>?=@@??BBAAAB<ABB@@@@7;9:;;/3:@=
@N9IO0:01034:06094
TACGTAGGGGGCGAGCGTTGTCCGGATTTATTGGGCGTAAAGAGCTCGTAGGCGGTTTGGCAAGTCGGGTGTGAAAATCCGGGCTCAACTCGGAGACGCCACTCGATACTGCTATGACTCGAGTCCGGTAGGGGAGTGCGGAATTCCTGGTGTAGCGGTGAAATGCGCAGATATCAGGAGGAACACCGGTGGCGAAGGCGGCACTCTGGGCCGGAACTGACGCTGAGGAGCGAAAGCGTGGGGAGCGAACAGG
+
CCAA@>@@@@0ACA@@BB?ACD<@<@AA<BC@CE=BBBBA<BBBAAAAA;;8;C>BB>B@BC<@@AB@:@B:::B?3@C4;:/;A@@9>?9:49?@?@B?AAAABAAA@@@AA:;;;@?BA;;;@=@?BBCCB8BB;;;B=A=B?B@BB?AAAACAA<@BBB<BDBBAA@@@@AAAA>AA=A<@BB5;5;;59@B>C@BC?BBA;;;;;0;2::>:955;;>>>>>@699?AA@<B;::AAA3?@>:;5;;;=
@N9IO0:01034:06095
TACGGAGGGTGCAAGCGTTATCCGGATTCACTGGGTTTAAAGGGTGCGTAGGTGGGTTGGTAAGTCAGTGGTGAAATCCCCGAGCTTAACTTGGGAACTGCCATTGATACTATCAGTCTTGAATACCGTGGAGGTTAGCGGAATATGTCATGTAGCGGTGAAATGCTTAGATATGACATAGAACACCAATTGCGAAGGCAGCTGGCTACACGAATATTGACACTGAGGCACGAAAGCGTGGGGATCAAACAGGA
+
CEDD@CBC=BCAA>BAA@@CB><=:BB9=BBB==4<@05505>1;;<>@BB?;;;8;@D>BC:CBAACCC@CCCE>CCBB8B@BAB<@:@A=BC=A<@AA@<@C?BBCCBB<@;A<B=B<;??CBA433A6??484@::A>A?ABBCBB=BA99:39,9><<4829;6>>A@@B??>B?>>><@@D361939999289>>>:82+222299:;26;7/577;=5222+265799.5/..866+759AA8;::18
@N9IO0:01036:06093
TACGAAGGGTGCAAACGTTGCTCGGAATCACTGGGCGTAAAGGGTGCGTAGGTGGCCTACTAAGTCGGGAGTGAAAGCCCTCGGCTCAACCGAGGAATTGCTTTCGATACTGGTAGGCTTGAGTGCGATAGAGGATAGCGGAATTCCTGGTGTAGCGGTGAAATGCGTTGATATCAGGAGGAACACCTGTGGCGAAGGCGGCTATCTGGGTCGACACTGACACTGAGGCACGAAAGCGTTGGGTAGCAAACGGG
+
CCC@@;AB<AB@@@:9;;?A@AAC@C>A@BA???<@AABC9??9??>A@@@=9759?CBBBB>AABBD>A@@::5/5CC>CBC?A@984:=@AA=AAD9:;FC=ABD???BC?AA@;AB7;?@<AAC@A@@@?=@A@@??;?6A6<7=?;??::<8>7>@AA=@@@A?9;<:9:9:57<<?C?AAB@CCCC?A??=A?CC?CDCAAACF>BBBBBBAABBBAA>?>B@BBBBAA:>899?CF>ABBBCC=AAA<
@N9IO0:01045:06090
TACGTAGGGTGCAAGCGTTAATCGGAATTACTGGGCGTAAAGCGTGCGCAGGCGGTTTCGTAAGTCTGTCGTGAAATCCCCGGGCTTAACCTGGGAATGGCGATGGAGACTGCGAGGCTAGAGTTTGGCAGAGGGGGGTAGAATTCCACGTGTAGCAGTGGAAATGCGTAGAGATGATGGAGGAACACCGATGGCGAAGGCAGCCCCCTGGGTCAAAACTGACGCTCATGACACGAAAGCGTGGGGAGCAAACAG
+
CCCCCCCF>@@@C?@@CC@D<@90+0+0)/777=9BCCDE>C?@AB@A@??;<A4990:?=@<?A?BB??@ABBB>BAB@5BD=BB7B5@5>AA<B@BB?BD?BB?BBBBBBBBA<588@?>767)84;<=>=DDDD(;;;;07274<<555553888..)-8.-..88788222222;26649/222/55994575/527555999)58>5888CC288>>>=>55555556779@8@;;:===/:888:.:<:
@N9IO0:01027:06119
TACAGAGGGTGCGAGCGTTGTCCGGAATTACTGGGCGTAAAGGGCGCGTAGGCGGCCGGATAAGTCGGGGGTGAAAGTCAGCGGCTCAACCGCTGGACTGCCTTCGAGACTGTCTGGCTGGAGCATGGTAGAGGCTGGCGGAATTCCCGGTGTAGCGGTGGAATGCGTAGAGATCGGGAAGAACATCGGTGGCGAAGGCGGCCAGCTGGGCCATTGCTGACGCTGAGGCGCGACAGCGTGGGGAGCAAACAGG
+
BCCAA@EE?CBCCBB@>@<;;;?C=A?A?BBBBB=BBBAB:@@:@A@BBBC?BB?A>B>AAA=AA??AAA3ABCC=@@AAA::7:AAC@G@CBBA>AA@@@?B?A@@?CB@?@@;;59@B9@;;;@A>ABB@@=@BB@CD@B@B?CE?E@BB@??BB@BB?B@BBBBAAAA@?@;;;7<@CD>;;;AB>;;7;BC=B><;6;?BBCBBD?H@CBAEBB;;;B;;;;;6:?==>:::@@@@@?2==:::/9==:
@N9IO0:01038:06112
TACAGAGACTGCAAGCGTTATTCGGATTCACTGGGCGTAAAGGGTGCGCAGGCGCCATGTGTGTCAGGTGTGAAATCCCGGGGCTCAACCCCGGAACTGCGCCTGAAACTACATGGCTAGAGTATTGGAGAGGGTAGTGGAATTCACGGTGTAGCAGTGAAATGCGTAGATATCGTGAGGAACACCAGAGGCGAAGGCGACTACCTGGACAATAACTGACGCTCAGGCACGAAAGCGTGGGGAGCAAAAGGG
+
ABB;;;;;@A@AB?B<;;@BC@CD@@@<:;99:9/9<==A8@@89798=A@=9:7;<ABBB?>>>?>=@?A>??8;?>5=>>2==;:5699-:1617///5846;AA385??><>;@@;;:=8781<175:;9/;>?=@9@<@;@B??;>A@ABC???ABA=AAAAAAADBBAA@A9998<299>;=???:?BA<A<??BBBDC<??=AA@=AC?AAAA9::@A??:?@=;;;,00>=@@@8@BBBBB:BC2
@N9IO0:01053:06147
TACGGAGGGTGCAAGCGTTAATCGGAATTACTGGGCGTAAAGCGCGCGTAGGCGGCTGAGTAAGTCGATTGTGAAATCCCCGGGCTCAAACCTGGGAATTGCAGTCGAGACTGCTCGGCTAGAGTGTGGGAGAGGGTGGTGGAATTCCCGGTGTAGCGGTGAAATGCGTAGATATCGGGAGGAACATCAGTGGCGAAGGCGACCACCTGGCCCAACACTGACGCTGAGGTGCGAAAGCGTGG
+
69C>AA@A<0/0:499>>@C7;;@5@;A8@A@@>5995@A6ABBBBBCCBB?AA@CBA@B@A=@A@@??.4488?8:;::-33(33333(35333/36;89;;?AA@A;><0/09<=4::==899>??>9?A@AA<AB?AA>A<@=??3=?@ABBBA@=@?@@8;;;======>;;;=5AB?A>@@@@?999<@??;<1777717;;>?7??:?=AAAAA::8?777>;?<=<<<588/0>>
@N9IO0:01060:06112
TACGTAGGGTGCAAGCGTTAATCGGAATACTGGGCGTAAAGCGTGCGCAGGCGGTTGTGCAAGACAGATGTGAAATCCCCGGGCTCAACCTGGGAACTGCATTTGTGACTGCACGGCTGGAGTGCGGCAGAGGGGGATGGAATTCCGCGTGTAGCAGTGAAATGCGTAGATATGCGGAGGAACACCGATGGCGAAGGCAATCCCCTGGGCCTGCACTGACGCTCATGCACGAAAGCGTGGGGAGCAAACAGG
+
A@AAABAB<@@@B=@ABB@C@B@<6<,0/7<<<8@BABB=BBBBB?@?@@;?@>A?BCCBB@AA<<779@>>?D>BBCC8??:??8;7<6:?B6B:>?@@?@A;A@AA@AACBBD?BAA9;;AABB<@;;;;;;;*;@B>B?C?B?ABECCACBBBBABBC=;;;BBBBBB;;;@@>@=3:4;@@?@@@A?ABB?A=@@5::?@2:9:5:=AABBBBBB???B:::CBDD???8?>>::::+::=>>5::99
@N9IO0:01063:06147
TACGGGGGGGGCAAGCGTTGTTCGGAATTACTGGGCGTAAAGGGCGCGTAGGCGGCCTGCTAAGTCACACGTGAAATCCCTCGGCTCAACCGGGGAACTGCGTGTGATACTGGCGGGCTTGAATTCGGGAGAGGGATGTGGAATTCCAGGTGTAGCGGTGAAATGCGTAGATATCTGGAGGAACACCGGTGGCGAAGGCGGCATCCTGGACCGAGATTGACGCTGATGCGCGAAAAGCTGAGGGTAGCAAAGGG
+
BB;;9;9;9;"55.5554.9:8>C@C@C?A@BBB=BBB@@,00*0/0997:14;.97>9?AD<;;000;059ADD9@A@;@AA=A@@?=A=BAB7A;@AAA?AB@@@@AA@@5<;?0;;=?B<A<;99.9<??B<A@@@@4:48:=;@B>BBBBC@A>ABCA=?@????????@@?@<@B>B=A@C?C@@A?@CC?B>BB8;;9<4598<@065@<B?BBBBBAA@BCAAAAA@@700/0;87(-///:;3:::
@N9IO0:01063:06159
TACGAGTGGTGCGAGCGTTAATCGGAATTACTGGGCTTAAAGGGTGCGCAGGCGGGTCCGCAAGCACTTTGTGAAATCCCCCGGCTCAACCGGGGAACTGCAGGGTGGACTGCGGGTCTTGAGGAAGGTAGGGGCCGACGGAACGATCGGTGGAGCGGTGAAATGCGTAGATATCGATCGGAACGCCAATGGTGAAGACAGTCGGCTGGGCCTTTCCTGACGCTCATGCACGAAAGCGTGGGGAGCAAACAGG
+
CBCCDCBB?BCCCBB@994;=@BBFFGE@DCAAA8@@6996;C<ABCBBBB@DDD=CC?CCC9:9CCBB>C@??D<@@BBB3B?BBBA?A?CDD;B@A@@BCCE<@??BCBBBAA::::?ABA@B@B@BBABB8A>AAAA?A>ABA@AA=@@<@@:848@@D=BBDDBBBAA@A@@@???8=2==<9>>>;8=@@;>?BBBBBB@BBBB>B?BB>B<??A:>BA@@AABBCCBB>AAAAAAA59:<@A9<==9
@N9IO0:01017:06174
TACGTAGGGTGCAAGCGTTAATCGGAATTACTGGGCGTAAAGCGTGCGCAGGCGGTCCTTTAAGACAGATGTGAAATCCCCGGGCTTAACCTGGGAACTGCATTTGTGACTGAAGGGCTGGAGTACGGCAGAGGGGGAGTGGAATTCCGCGTGTAGCAGTGAAATGCGTAGATATGCGGAGGAACACCGATGGCGAAGGCAGTCCCCTGGGCCTGTACTGACGCTCATGCACGAAAGCGTGGGGAGCAAACAGG
+
CGCB=B>>6CB@A8996;:D:B<<8@.9.59:55)5B:<<6@A=65;?@00)00)/0)/93@6@BCB995??9A=5?8==/8818;2?7<:==@7=8<<<:;;<3;;>>CCB>:B<4<;;26B<BCB9A:6/9;;;'0//@6@7B<C<CCDC;;=C<AACDD@7CCCC@;CBB;;<<@8==8=8>::7;;;=9=B=9C8A<;<===1;A;5A:DABB<@;@;55B95959==99<)6;BCC?A2AAABA4:654
@N9IO0:01017:06183
TACGAAGGGGGCAAGCGTTGTTCGGAATTACTGGGCGTAAAGGGCGCGTAGGCGGCTTACCAAGTCAGGCGTGAAATTCCCGGGCTCAACCTGGGGGCTGGCGCTTGATACTGGTGAGCTTGAATGCGGGAGAGGATAGTGGAATTCCCAGTGTAGAGGTGAAATTCGTAGATATTGGGAGAACACCGGTGGCGAAAGGCGGCGTATCTGGCCCGTTCTTGGACCGCTTGTAGGCGCGAAAGCGTGGGGAGCAAAACAGG
+
AAC;:2;BBB0BC7@@AD>BA?AB?C=@?@BCAD>@:::C=CE=BBBBA@@>??=@DACC?C9::A@@=>733==1<58A9?A:@/0/8;8;8887'7/0(//0=6A8??@A@<AA???E?BB?B@BBA8?;8818A?=:9191:088(5:;:7598848:AA79377.//3336278)/.82...06222,2<;=.7152+22252..5046'--(--27.2323..(...30.222::3:==>AAA-997777)6<>:
@N9IO0:01020:06175
TACGGGGGGTGCGAGCGTTGTCCGGAATCACTGGGCGTAAAGGGCGCGTAGGTGGTCTTATAAGGGTGTGGTGAAAGCCCGGGGCTCAACCCCGGGTCGGCCGTGCCGACTGTGAGACTAGAGTGCTGTAGGGGCAGGCGGAATTCCGGGTGTAGCGGTGGAATGCGTAGAGATCCGGAGGAAGACCGGTGGCGAAGGCGGCCTGCTGGGCAGTTACTGACACTGAGGCGCGACAGCGTGGGGAGCAAACAGG
+
BBBC>>>>&<BBBB@ABB8B<A8=8C7C<CCCD@7CCBB>8C@7BB;99@@7@@7@BA;DCC8C=7<BBB9?>:<4@@:5:=>1==BA2888.8;5<==7;6:;8848:::<;:;;;;;=<=B=885;;8888.99:9=B:=;>:>9<<6AEBB=C@:=B:=<@?;;;=;;;6669>9::4944447>7<<9<>?;?:;;7;7;:====6B<<>9>>CA>>C==;;;8>;;?;;@<;C>@@@2;;;;;3;9>8
@N9IO0:01020:06191
TACGGAGGATGCGAGCGTTATCCGGATTTATTGGGTTTAAAGGGAGCGCAGACGGGTCGTTAAGTCAGCTGTGAAAGTTTGGGGCTCAACCTTAAAATTGCAGTTGATACTGGCGTCCTTGAGTGCGGTTGAGGTGTGCGGAATTCGTGGTGTAGCGGTGAAATGCTTAGATATCACGAAGAACTCCGATTGCGAAGGCAGCACACTAATCCGTAACTGACGTTCATGCTCGAA
+
<<<<795.555;5;:A:>7:=93939><1:<5::09<0::3?;);4;;@;5;A@;3;=;;6A6?=<;;;;;;==@8@@@7>>@2>>>>8=7;.444&4.5>:=;7AC@>@@C7AAB=9B:669BB=@<@:==>:===>C>:A:<<@<<<:C>;A;@A7ABB=8BBB=9AA<==A;B739,33,3<9499:.33;?2858A;;=<<<==7==6::=6:::888:5:62228555=
@N9IO0:01027:06184
TACGAAGGGGGCGAGCGTTATTCGGAATCACTGGGCGTAAAGCGTGCGTAGGCTGTCTTGAAAGTTGGGAGTGAAAGCCCAGGGCTCAACCCTGGAATTGCTCTCAAAACTACAAGACTCGGATTCGGGAGAGGATAGCGGAATTGTCAGTGTAGCAGTGAAATGCGTAGATATTGACAGGAACACCAGTGGCGCAAGCGGCTATCTGGACCGACATCGACGCTGAGGCACGAAAGCGTGGGGATCAAACAGG
+
@BCB@.;555$5A:5;@@7<D:C>:C9@D@B@@90@?9:4)4@@@ABBBBA8B@;;6A8@:<3;@5>=4D966B>4>;;4:A=2A?::.33(3@5;8@4::@888?99+8=<@?7@?@A??673-3:3(33>>49:?8?;2=3=3?@:@;BB=B@AA@A775'2225;;;:>8<48B::87;7ABB8BBBC7?88<134A7;BB=88F8B<9>::A<?:?4444333-388444(49::>>>2<<<B?7<6::
@N9IO0:01038:06194
TACGTAGGGTGCAAGCGTTGTCCGGAATTATTGGGCGTAAAGAGCTCGTAGGCGGTTTGTTGCGTCGGCTGTGAAATCCCGAGGCTCAACCTCGGGTCTGCAGTCGATACGAGCAAACTAGAGTGTTGCAGGGGAGACTGGAATTCCTGGTGTAGCGGTGAAATGCGCAGATATCAGGAGGAACACCGGTGGCGAAGGCGGGTCTCTGGGCAACAACTGACGCTGAGGAGCGAAAGCCGTGGGGAGCGAACAGG
+
BCCBCCCC>:;:B>BBCB@CCD@B?B@B>BB?CB=BB;;9,9999<>CCCC@DC@BB<BA>BB;<9B?C:99CEF?ACA9>00-0B@=<A=BCBB>AA:;:;;AAAACCECBABCC=CBBBCBCBB?AA@@@@7@@@BAA>B?B@B?CC@;;;@@BB?BBBB=;;;@;;;BAAABBC6;;6;6;AA@B@BC?BA@5:6:>A9@;;;BBB=BD?:;8;;@@>00000<6::>=;>300)078::08:::955447
@N9IO0:01040:06161
GACAGAGGGGGCAAGCGTTGCTCGGAATCACTGGGCGTAAAGGGCGCGTAGGCGGGATGGCAAGTCAGTCGTGAAATCTCTCGGCTCAACCGAGAAACGTCGGCTGATACTGCCGTTCTTGAGGGATGCAGAGGAGACTGGAATTCCCGGTGTAGCGGTGAAATGTGTAGAGATCGGGAGGAACACCGGTGGCGAAGGCGGGTCTCTGGGCATCTCCTGACGCTGAGGCGCGAAAGCGTGGGGAGCAAACGGG
+
;A=B=9;555)5D:C@;?;CBB<A7@7@:>DBA<8BBBC>8B<6A?99:AA6@C=59589BA7AB858BFDCB<=7C>>BB562:?@=8=9B66;A8>BA==9CCAAAA=?;?8;<7@@6?445(4?;@>:?A033995;259D;>>5>9>>=AA==9<<==6=?==;88<:::;;:2:=494>:85:75526>C9><>>>6===A;;>7<;;CBC7<<B>B;<444.4@99C>5<<:4444&499::4<<<4
@N9IO0:01040:06194
TACGTAGGGTGCAAGCGTTAATCGGAATACTGGGCGTAAAGCGTGCGCAGGCGGCTTTGCAAGACAGATGTGAAATCCCCGGGCTCAACCTGGGAACTGCATTTGTGACTGCAAGGCTAGAGTACGGTAGAGGGGGATGGAATTCCGCGTGTAGCAGTGAAATGCGTAGATATGCGGAGGAACACCGATGGCGAAGGCAATCCCCTGGACCTGTACTGACGCTCATGCACGAAAGCGTGGGGAGCAAACAGG
+
ABB@BCCC=@@?C?BBBB?B>AA@>A5;:;@@B>DCBCD?CBBBBABA;;6;B6::>=@AA>@??<?@=?><@A:BCCB:CF<AAAA4938<<3;2>>?@@CC@CCCBBBBBA<><>?@@?A;;;A?AAAAABBB3BAA<@7;6;@CCCCAAA;;;@@@@@;AB>?=?;;;@BBBC>;;5;5<AA?CFA@?@CB;?<;:6;CCC;CB?@@@CAAAAA@?;;;;;@@CCB;;;C<CCC;;;;.;;;CD?BBB>
@N9IO0:01051:06179
TACATGTGGGGCAAGCGTTGTTCGGAATTACTGGGCATAAAGGGTGCGTAGGCGGCTTATCAAGTCGCAGGTGAAAGTTTTCGGCCCAACCGGAAAAGTGCCTGCGATACTGATGAGCTTGAGTGCGTGAGGGGTCGGGGGAACGAGCAGTGTAGCGGTGAAATGCGTAGATATTGCTCGGAAGGCCAGAGCCGAAGGGGCCCGACTGGTGCGCAACTGACGCTGAGGCACGAAAGCGTGGGGAGCAAACAGG
+
<<=C<;;CBB7@@;@A@@5;;5;9499>=@BCDI?EBBCC>CE>BBBBBCB?CC>AB?BBB>9>>0/0>>;>?>;1000/&//)/>9<;<<CACDD7>>;@;@@ABAABB;;;BB@@@@<@?A;;;@AA@@@@8?ACDCD2B@?@?@=::;0/0<=@@BBBD>BBAAAAAAAAA;??:99>A3949=@@@AA;???BCC:BB=BA???499979>;877?><=AA??;?AA@@A5::>>@AA8AABCF?CBB?
@N9IO0:01055:06190
TACGTAGGGTGCGAGCGTTGTCCGGAATTATTGGGCGTAAAGGGCTCGTAGGCGGTTTGTCGCGTCGGGAGTGAAAACACTGGGCTTAACTCAGTGCTTGCTTCCGATACGGGCAGACTAGAGGTATGCAGGGGAGAACGGAATTCCTGGTGTAGCGGTGAAATGCGCAGATATCAGGAGGAACACCGGTGGCGAAGGCGGTTCTCTGGGCATTACCTGACGCTGAGGAGCGAAAGTGTGGGGAGCAAACAGG
+
CBC>?C??7;6;>;?@BB:CBC9>:C:B<B<;B?6B@?@;3;<4<>>?AB@7?A5@;6@=AEBBB>C>46995;55&5:@<B>6@=8B8<><<A==BD:BCF<J9;;BCBC@7?<;BBBBBBC:@@AB?@A>>2BBB9BA9B:C:C<CC<CC?BC>C<DCC?7B=C>@<;ECCB<A;15;.515;B9?:;?7?;A7;9=A7;7;?B?A@8ABC9B=9A=A<<<;@;;9@<<>=>7>>@@@@@1;;;?;36558
@N9IO0:01060:06205
TACAGAGGGTGCGAGCGTTGTTCGGAATTACTGGGCGTAAAGCGCGCGCAGGCGGCTTCTTAAGTCTGTCGGTCAAATGCCGGGGCTCAACCCCGAGCGTGCCGAGGATACTGGGAGGCTGGAGACATGTAGAGGCAAGCGGAATTCCGGGTGTAGCGGTGGAATGCGTAGAGATCCGGAAGAACACCGGAGGCGAAGGCGGCTTGCTGGGCATGGTCTGACGCTGAGGCGCGAAAGCGTGGGGAGCGAACAGG
+
CCCB=BC>8B=BC@?A;;7;B8BB<C<@:CCCC?8;66C@4;?@;5;<:9966616>9B><@7;;?666<<7<<<?4;;>9=<=0B:;@7;<<1<:55?99?244=7?:?A>>>6694:>?7455<:::=;;;<:>>:>>@;>9=9=9=<6=>;88;;2994828;?;<AA<@5434;0505;58::5:6::5;=B:C:B>8B@7;B@@=4BD@@165;:5====<55.4:988808444333&3::;<9===8
@N9IO0:01015:06215
TACGTAGGGTGCAAGCGTTAATCGGAATTACTGGGCGTAAAGCGTGCGCAGGCGGTCGTGCAAGACAGGTGTGAAATCCCCGGGCTTAACCTGGGAACTGCACTTGTGACTGCACGGCTGGAGTACGGCAGAGGGGGATGGAATTCCGCGTGTAGCAGTGAAATGCGTAGATATGCGGAGGAACACCGATGGCGAAGGCAGTCCCCTGGGCCTGTACTGACGCTCATGCACGAAAGCGTGGGGAGCAAACAGG
+
CDCCCCCC=:;9C>@ACCAD?AA@=A6:4;CA@@:@@@AC=B@@;;;AA@@<@B????A@??@BBBBB?A@?88759@AA6AB<??>A;@2:99,:;>?;>>>>6?5:BABBBFBB?>AA<>=><>>;<>>=>===/::8/928/78<=?89889::>>>@@7AA@@???D@:9---)--484=>A>CCAB?ACC>B?BCGCCFE:CCC?D@C;;;C:::@>@@?:::?=????9??@@@@@2@BBBB=@???
@N9IO0:01015:06251
TACGGAGGGTGCAAACGTTGCTCGGAATCACTGGGCGTAAAGCGAGCGTAGGCGGCCATGTAAGTCGGGTGTGAAAGCCCTCGGCTCAAACCGAGGAAGTGCCATTCGAAACTGCATGGCTGGAGTACTGGAGAGGGTAACGGAATTCCCGGTGTAGAGGTGAAATTCGTAGATATCGGGAGGAACACCAGAGGCGAAGGCGGTTGACCTGGACGAGATACTGACGCTGAGGCTCGAAAGCGTGGG
+
CCCC@CBB=;;:CE>;;;8;;;;A=A8;:CBBBC>8:9DA=CA99:BBBAB;>?<?=@AA@A>AA???:99:BBB=B@D>CCD4/0000(/)/973739;00(/;6;/39,7=9<?9;:>=;499==<==8887;=3?@8>>:@<@=AB:B:888:::;3:89919+//8;998=<>?A:A=6=7<==-//99477?::66616)..647836../.97;55555566<7908<:::=,/-22777
@N9IO0:01020:06243
TACAGAGACTGCGAGCGTTATTCGGATTCACTGGGCGTAAAGGGTGCGCAGGCGGCCGAGTGTGTGAGGCGTGAAAGCCCGGGGCTTAACCCCGGAATTGCACCTCAAACTACACGGCTAGAGCATTGGAGAGGGTAGCAGAATTCATGGTGTAGCAGTGAAATGCGTAGATATCATGAGGAATACCAGAGGCGAAGGCGGCTACCTGGACAATTGCTGACGCTCAGGCACGAAAGCGTGGGGAGCAAAAGG
+
CAAAA::;CCBACA@;;<6:A;@B><A:>>CCCC=@@@BB>BI>BBCCCAA=:95:5:C@BDCCCBBB@CAB@@A;@@@4ABB7@>;<6;;;)0*/5:39<??7>@@?8????>?@;????@@CCC@D?BBBBB;A;;;BAA>B7;<968<>CABCBBBBCH?HCCCAAACBBB@?>:::;@:>B=8<<:>5=59.58=<7<C::29@7??B@C@CBA?@BA?=;5516<<<=>6;??????0@@9999*59
@N9IO0:01022:06247
TACGTAGGGTGCGAGCGTTAATCGGAATACTGGGCGTAAAGCGTGCGCAGGCGGCTTTGCAAGACAGATGTGAAATCCCCGGGCTCAACCTGGGAACTGCATTTGTGACTGCAAGGCTGGAGTACGGCAGAGGGGGATGGAATTCCGCGTGTAGCAGTGAAATGCGTAGATATGCGGAGGAACACCGATGGCGAAGGCAATCCCCTGGGCCTGTACTGACGCTCATGCACGAAAGCGTGGGGAGCAAACAGG
+
DCCBBCBC>BA@ABBBAC9A9BBC@C7:;?:9;6:<A<B=B<A?@@BB99197-338089<8884;;A@A@BBB>BBCC:BB<9:8?9>6<<?3?6AABBBEE:;;;;;CCCA<?;=>>2;;;>992;@BAAAAA2ACC>A6;6;:@BAAAAAAB;;;CCJ>==:H@@@BBBB@@@=;;5<5;@A5;;@>:>00+0:<<9:999*9?D:B?BBBCCDDCBBB;;;BB@A;;;;0;;;;BCD7BBBBB=BCD?
@N9IO0:01033:06233
TACGTAGGGTGCAAGCGTTAATCGGAATACTGGGCGTAAAGCGTGCGCAGGCGGTGATGTAAGAACAGGTGTGAAATCCCCGGGCTTAACCTGGGAACTGCATTTGTGACTGCATCGCTGGAGTGCGGCAGAGGGGGATGGAATTCCGCGTGTAGCAGTGAAATGCGTAGATATGCGGAGGAACACCGATGGCGAAGGCAATCCCCTGGGCCTGCACTGACGCTCATGCACGAAAGCGTGGGGAGCAAACAGG
+
AA@@<>>@;;;;A?@@AD>A>AA@:@=@A;;;;.94:<>266;;B<@@??<@A<9838:--(--(-574:===@@6<AAA7@C9@B=A?A@BCD>C:<;AAAAA<A@@BCCCFBBBBBAC?BBCBBB=@:;:BBBB5A@A@D=A?A@BCCCAA<;;A;;;CC>;;;;;;@@@@BBBA>AA=@=@CA?BA::7;AA?A=@@?@BDF:CCC=A>ABBBDDDA:::@:::?@?@A@@9>>=::9:+9>?@A9???<
@N9IO0:01039:06245
TACGTAGGGGGCGAGCGTTGTCCGGATTCATTGGGCGTAAAGAGCTCGTAGGCGGTTTGTCGCGTCTGCCGTGAAAATCCGGGGCTCAACCCCGGACTTGCGGTGGGTACGGGCAGACTAGAGTGTGGTAGGGGAGACTGGAATTCCTGGTGTAGCGGTGAAATGCGCAGATATCAGGAGGAACACCGATGGCGAAGGCAGGTCTCTGGGCCACTACTGACGCTGAGAAGCGAAAGCATGGGGAGCGAACAGG
+
BBBBBCCDDD5DC;;:BB>BBB@D?BC@CCB@DC<>?;;;0;>>@B;;;CB?AA>BB<BBCCCCCCBA@=ABCCCD;9:?BBB;BBBFAIIC<H@CBC@CFEACDC::;@@@6@@@>@@BBDCBBDC?BEEGE:@??AAA?B@B@C@CC@BBCBBBA=@@?@9:::BAAAC;;;@@B?BB@C=@@@=@BCC@BCB@B@BBCACBBCCCC=B>BCCCCCCCCBBAAAAA=ABAAA7;9@@AAB:BBBBB?@@@=
@N9IO0:01039:06247
TACGGAGGGGGCGAGCGTTGTTCGGAATCATTGGGCGTAAAGGGCGCGTAGGCGGCCGACCAAGTCGGATGTGAAATCCCTCGGCTCAACCGAGGAACTGCACTCGATACTGGTTGGCTAGAGTCCGGGAGGGGATGGTGGAATTCCCAGTGTAGCGGTGAAATGCGTAGATATTGGGAAGAACACCGGTGGCGAAGGCGGCCAATCTGGACCGGCACTGACGCTGAGGCGCGGAAAAGCCAGGGGAGCCGAATGG
+
BA;;555555$5>:9;BB@BC@CC@B@CCCC?AA=ACCCC>CB>BBA@@??;<?=@=>?@2939:994::9;999)9@=6=>@9@>;A=A;B;;8;=ABBBBCBB@A@B@??4969>>A;;4=::.99,4999&44:7<=8=8=7;?3:@?569ABB?B;9:5:=<AAA@@@AA=AB0;6;@=@?A4;4;>9>=B:=;=>:>*0)/;;:39=8=5995555<<5555/277//)///&//)/555&555.55477;
@N9IO0:01041:06256
TACGGAGGATCCAAGCGTTATCCGGATTTATTGGGTTTAAAGGGTGCGTAGGCGGCTTATTAAGTCAGGGGTGAAAGACGGTGGCTCAACCATCGCAGTGCCCTTGATACTGATGAGCTTGAATACACTAGAGGTAGGCGGAATGTGACAAGTAGCGGTGAAATGCATAGATATGTCACAGAACACCGATTGCGAAGGCAGCTTACTATGGTGTGATTGACGCTGAGGCACGAAAGCGTGGGGATCAAACAGG
+
BDEI@BA>A@<8<8B@@A?B<<9=8ABB<BC<CB<BB<BA:B><:;;DBAA?:;:;C@CCAC?BBCACED:BBBB=BBCD@AA=@B@@=@?BCCCC@@?AAA<A?BBBBCCBB<;;??;8==<CCCCCDBBBB>BAB?BA=B@;;;CCBB@CBCC@A=;;;@;AABBBBBCBBBBBCBCC@A;?@A499>.599>.:19???B9AA<>=B:BBBB@A=@@@BCCABA9<ACBAA>BAAACDE;BCABB=<<;>
@N9IO0:01044:06221
TACGTAGGTGGCAAGCGTTGTCCGGATTTACTGGGCGTAAAGAGCGCGCAGGCGGTCGTTCAAGTCGCGTGTGAAAGCCCCCGGCTCAACTGGGGAGGGTCACGCGATACTGATCGACTCGAAGGCAGGAGAGGGTAGTGGAATTCCCGGTGTAGTGGTGAAATGCGTAGATATCGGGAGGAACACCAGTGGCGAAGGCGACTACCTGGCCTGTTCTTGACGCTGAGGCGCGAAAGCTAGGGGAGCAAACGG
+
BBBA5;5.5>49@5:::?7;=A8>5;66)5:@@:0;5@=@6C;;ACCB@:<100)/<;=10;15CCDBBA<<@@;244444$47<<@=8;:;>=1=B=5;;====<B=BBB@@@@@A:B@::258AAB9=@AA=6BA@AB7B7C6G=5C6@AA@A@B7BBB=6BBBBBCA::3255:0A<9A<A==<@?>>:>C@:C:C?><<AA8AB8A9CBC:CB;B=@@@<::>8;A?<B>5<<;;;;;.;<;::1344
@N9IO0:01055:06246
TACGTAGGGTGCGAGCGTTAATCGGAATTACTGGGCGTAAAGGGTGCGCAGGCGGTCCTGCAAGTCAGGCGTGAAATCCCCGGGCTTAACCTGGGAATGGCGCTTGAAACTACGGGACTGGAGTATGGCAGAGGGAGGTGGAATTCCACGTGTAGCGGTGAAATGCGTAGAGATGTGGAGGAACACCGATGGCGAAGGCCAGCCTCCTGGGCCAATACTGACGCTCATGCACGAAAAGCGTGGGGAGCAAACAGG
+
CCCBBBCC>CCC;;:;BA:B;DCC@C@B?@@;;:4:BBBA<A?9A;;:@==<??9??8ABAA=@?@@A=@@@;;;09:@>3??5?@.949799C>C?BA@C@;;.555)4;;:;;/99:9;@AAA@@>?@:8=?9?=<>A?B?D<A<@@@>>@@AAA?C>BB=BBBAAACCCCCA<;8<<494445.4599.55:5:.4.555.55.555)5497:999;556;9;@99:==9999&9>9;999*9==@@=@BB=
@N9IO0:01057:06249
GACAGGAGGGGGCAAGCGTTGCTCGGAATCACTGGGCGTAAAGGGCGCGTAGGCGGGATGGCAAGTCGGTCGTGAAATCCCTGGGCTCAACTCAGGGGGGTCGGCCGATACTGCCGTTCTTGAGGGATGCAGAGGAGACTGGAATTCCCGGTGTAGCGGTGAAATGTGTAGAGATCGGGAGGAACACCGGTGGCGAAGGCGGGTCTCTGGGCATTCCCTGACGCTGAGGCGCGAAAGCGTGGGGAGCAAACGGG
+
AAA999;<?>?+<A=@C@<,00///)/1--/////(/;::;+47(3@=??A?<888/9=<:<A=@BBB?DBAA999,:@@8=??8?><C>BBAAADDDD(BBB??4;;::;===8==:?A:=>=@9@A@@@@@?<@@@AA?>A@B?AD>C????BB??<@???<BBABABABBAAABG>CC>@>@AA=A=BB?ACE@C?BBE>DDBBBCC?DCC@CC>CBBBBAAABA=?A@>??9?==>?@@8@@?CC<ABB;
@N9IO0:01027:06291
TACGGAGGGTGCAAGCGTTATCCGGATTCACTGGGTTTAAAGGGTGCGTAGGTGGGCAAGTAAGTCAGTGGTGAAATCTCCGGGCTTAACCCGGAAACTGCCATTGATACTATTTGTCTTGAATACCGTGGAGGTCAGCGGAATATGTCATGTAGCGGTGAAATGCTTAGATATGACATAGAACACCAATTGCGAAGGCAGCTGGCTACACGAATATTGACACTGAGGCACGAAAAGCGTGGGGATCAAACAGG
+
CBDD=BBC>CCDD?C?@?@BCBAE@?@?@A@BDD.::0;@8AD=BCDDCCC?BB@:@@=@AA=AAB?@??<?ABB>A@BC?BB>AA?C?AA<A<?=08;8:27:7;<<AAABA?4>?>:4888BBE?BA@<>=8<=@@??<?>BBCCCBBBBA????;?@@A;@AAB?AAAABCBBBBAAAA?AAA;>9?;=>>>3920===0/(/888888B>B@@6@BAAA<<8838//////&/77;=CA0=;9:9,8=@3
@N9IO0:01030:06286
TACGTAGGGTGCAAGCGTTAATCGGAATACTGGGCGTAAAGCGTGCGCAGGCGGTGATGTAAGACAGATGTGAAATCCCCGGGCTCAACCTGGGAACTGCATTTGTGACTGCATCGCTGGAGTACGGCAGAGGGGGATGGAATTCCGCGTGTAGCAGTGAAATGCGTAGATATGCGGAGGAACACCGATGGCGAAGGCAATCCCCTGGGCCTGTACTGACGCTCATGCACGAAAGCGTGGGGAGCAAACAGG
+
ABCFCCCD?9;;D@CBA@<@>@@C@C7;;;@@@:@ABEE?CAAABAAA::6:@=AAB???C?99;D@@@BB@AA8;;;;.;A8AABC?C@FCC@GACCBBBBC>CBB@AABBBDDBBBC=@@AACB@BBCCCDDD1AA@697:=A?ABBBBBBBBCCDCFC?CBBCBBBBBBBBBB@BB?B?BAB@CCCB@CAB?C?@@<@@BB8AAE?C@CCCBBBBCAA@:::9:9::>==5=:9:@CC6AAABB>BBB?
@N9IO0:01032:06264
TACGTAGGGTGCAAGCGTTAATCGGAATTACTGGGCGTAAAGGGCGTGTAGGCGGTTTGTTAAGTCATGTGTGAAAACCCTCGGCTCAACCGGGGAAGGGCGCATGAAACTGGCAAGCTAGAGTACCAAAGAGGGGGGTGGAATTCCCGGTGTAGCGGTGAAATGCGTAGATATCGGGAGGAACACCTGTGGCGAAGGCGACCCCCTGGTTGGATACTGACGCTGAGACGCGAAAGCGTGGGGAGCAAACAGG
+
AACCCDCF>9;:D>AAA@?A=@@A=B?B@BBDDD>BBBBA<AD=BBBBB@?=>@;@A:@@=@?ABBABB???@?BA9BD>BAA=@@??;?;@CB:BADK@BBBBBCCG@CBB?BA=A@>>>?=;;?4::5:ABCCCC)CC>B>B>BC=C?BBC;;;A=ABBB=ACCCCCCCCAAACE=AA@D@BBC@CCCC?B::8;?CB@@@@@0@B?B?B8;;;;;ABBBDBBB@;;;A@DE=AAB@@@@8@@@CC8::=:
@N9IO0:01038:06288
TACAGAGGGTGCAAGCGTTGTTCGGAATTATTGGGCGTAAAGCGCGTGTAGGCGGCATGGCAAGTCGGGTGTGAAAGCCCTCAGCTTAACTGAGGAAGTGCGCCCGAAACTGCTTTGCTTGAGTGTCGGAGAGGATGGCGGAATTCCCCAAGTAGAGGTGAAATTCGTAGATATGGGGAGGAACACCGGTGGCGAAGGCGGCCATCTGGACGATAACTGACGCTGAGACGCGAAAAGCGTGGGTAGCAAACAGG
+
CBCAA@CJ>CBBD@C;;;2969CC9=:=:==<EE8EAA@A;@:9:CCBBBC?AA?BCCC?BA>AA@@@:;<;BCC=BCB<BAAAAA6:89=@???B?BBAA>?<1=BC=B;:9BC<@@C8::A:9:AA499?@?BBB>BB@D>B@BBB7@@B@>>00+0>?><C@BBBBBAABBBBB3@@4;4:>==B=?@?ABB?B?BD@C?CBBBC?BB@@@A>A<;;@@@BBBBAA?B9;;;-;>@@AB=AABABE>A?><
@N9IO0:01053:06291
TACGTAGGGTGCGAGCGTTAATCGGAATTACTGGGCGTAAAGGGCGCGTAGGCGGCTCTGATCGTCGGATGTGAAAGGCCTGGGCTCAACCTGGGAACTGCATCCGATACGGCGGGGCTGGAGTGTGGGAGAGGTTGGTGGAATTCCCAGTGTAGAGGTGAAATTCGTAGATATTGGGAAGAACACCGGTGGCGAAGGCGGCCAACTGGACCACAACTGACGCTGAGGCGCGAAAGCGTGGGGAGCAAACAG
+
AAAC?CCC>;;;@=AA;;69.4::5=8=7;@CCC>C@@@B<B<6BBBBC?@9;;5;9:?;:;@@ACC@C;99A>>0=49:;@>6>CBB>B?BBD>C:=BCCCA@<@:9:@A>ABBB7@@A=A@AC;;;0;;;;=@=A559.93>:@C=CBBBCCBBB=A;;;/;=@@@BC@A@A8<=8>:;=9===.5.55.99>497;>2<*0*/9:)//4:@@496???@A559<=?AA:9:5::9:ACC9:99CC9;?;
@N9IO0:01027:06334
TACGGAGGGTGCGAGCGTTAATCGGAATTACTGGGCGTAAAGCGCGCGTAGGCGGCTTGTCAAGTTGGTTGTGAAATCCCCGGGCTCAACCTGGGAACTGCAGCCGATACTAGCAGGCTAGAGTACGAGAGAGGGGGGTGGAATTCCTAGGTGTAGCGGTGAAATGCGTAGATATTAGGAGGAACACCAGTGGCGAAGGCGGCCCCCTGGTTCCGATACTGACGCTGAGGTGCCGAAAGCGTGGGTAGCAAAACAGG
+
BBCC?ABA:<<:CBBBA@8<8BBB@D?A?BCCCJ>;;;BB;AABAA;;;AA?AB9=>:B=BC?A@=@=@<?@A<<4AABB:BC:????;@?AAD>B?ABCCCCC@@A@>;?=?@@@<@AABAAAA???AAA>>>>>=(<?:>59498==D<@@<8885,2=D=3:@>@9?;=<;;688+7=4:5;;=5=<962888275::.5555(5=25386:;9../6;<>=;=9949//(.55'..33780966./..&--62
@N9IO0:01028:06359
TACGTAGGCAGCAAGCGTTGTTCGGAATTACTGGGCGTAAAGAGTGCGTAGGCGGTGCTCTAAGTTTGGTGTGAAATCTCCCGGCTTAACTGGGAGGGTGCGCCGAAGACTGGAGAACTTGAGTGTGGGAGAGGAAAGCGGAATTCCTGGTGTAGCGGTGAAATGCGTAGATATCAGGAGGAACACCTGCGGTGTAGACAGCTTTCTGGACCACCACTGACGCTGAGGCACGAAAGCGTGGGTAGCAAACAGG
+
ECCAAACACCC@@?ACBB@BB?BE>A?A>BB::;0;@@=93:<AAB@@?9969C?CECACBB?BBC=C?BBCCBC=CBBBC:?<??;A6A@=8/7>=8?A?AB7BB@BBBCC?BBB?BB>AAA???AA:>?==6;=8?AA?A393939=8?@@BA>>9>?@@9???>BAABA>>>BC?BB@C?B@@>ADCD@;;;@@A@@@@DF=BBB?@@@CC@CCBAAACAAAAA>D@;;;;0;;@@@B>BBBDDC?;;<5
@N9IO0:01031:06316
TACGAAGGGGGCTAGCGTTGCTCGGAATTACTGGGCGTAAAGGGCGCGTAGGCGGATAGTTTAGTCAGAGGTAAAAGCCCAGGGCTCAACCTTGGAACTGCCTTTGATACTGGCTATCTTGAGTTCGGGAGAGGTGAGTGGAATGCCGAGTGTAGAGGTGAAATTCGTAGATATTCGGCGGAACACCAGTGGCGAAGGCGACTCACTGGCCCGATACTGACGCTGAGGCGCGAAAGCGTGGGGAGCAAACAGG
+
CCC;:4;ABA2BCCDABB?BBC??>@@C?CC@@A<AABDD>CC>AA@A@AA>BB@ABBBBC=CB>=::00+0:>>0?@?9???2BBBB?B?C?C?C?AA@A49929==@A8958@A=?>;>?BC@CCD=:;;B=AB@@@B?@>A@A?AABBB@@@9979@@B=C@CCCBBBBAA=AD>@?;@<;;;>BB@@<@AA<@>ACDDCB@@:96:?:@@@@?@@BAAAA@::5:A@;>?5?=?::::-9====9?@@?
@N9IO0:01035:06352
TACGTAGGGTGCAGGCGTTAATCGGAATTACTGGGCGTAAAGCGTGCGCAGGCGGCTCCTTAAGTCAGATGTGAAATCCCCGGGCTTAACCTGGGAACTGCGTTTGAAACTGGGGGGCTTGAGTGTGGAAGAGGGGGGTGGGAATTCCAGGTGTAGCAGGTGAAATGCGTAGAGATCTGGAGGAACACCGATGGCGAAGGCAGCCCCCTGGGCTAACACTGACGCTCATGCACGAAAGCGTGGGGAGCAAACAGG
+
AACCC@?@:;:;CD@FCC?C@CBB>C9<4:BBBB<BBBBC=B@AACBCB??;>?:??A>A?A>AABBAAABAA@=17833&3;1=?48286@@@<A=AAAA@AC438;(3377777$77,93379;=6;6<79::::#977(34;394884;8>983..).:990/2255=>>=:822==B=;D@AAA@BA;;:5>>:C@DB@@@@@0?=;0>8:18<;6/-----.-7:9@???B=@@@;;;;+0/666.6883
@N9IO0:01037:06347
TACGGAGGATCCAAGCGTTATCCGGATTTATTGGGTTTAAAGGGTGCGTAGGCGGACATATAAGTCAGTGGTGAAAGCCTGCAGCTTAACTGCAGAATTGCCATTGATACTGTATGTCTTGAGTACAGTTGAGGCGGGCGGAATGTGTCATGTAGCGGTGAAATGCTTAGATATGACACAGAACACCGATAGCGAAGGCAGCTCGCTAAACTGTAACTGACGCTGATGCACGAAAGCGTGGGGATCAAACAGG
+
BDCC@CL@BB=2;15ABB?BB<5;7:?A:BC;C@7C>2:5/4<2559=;@@?CB?BBBCBBBAAAACCCC@BBBC=BB=@@A@BDC@D@BBACBAB>B=@@=;:6:A::9:99<590/0*//77779::,56=8<<>7>>9>?AAB@?==00/77996;<AB>@@@D?A??@?=?739=<;<279=/38>><>@A9?<9:8?<>999BA;BCAA@?C99:7A?<8=BB=CA@@>.::<<<<<0<944<4=9:7
@N9IO0:01045:06327
TACGGAGGGTGCAAGCGTTGTCCGGATTTATTGGGTTTAAAGGGTGCGTAGGCGGCCTTATAAGTCAGTGGTGAAAGCCCATCGCTCAACGATGGAACTGCCATTGATACTGTAAGGCTTGAGTACAGACGAGGTAGGCGGAATTGATGGTGTAGCGGTGAAATGCATAGATACCATCAAGAACACCGATTGCGTAGGCAGCTTACTAGGCTGTAACTGACGCTGAGGCACGAAAGCGTGGGGAGCGAACAGG
+
CCCC@B@B:;;9B?BCBB>@@D?D>@@A<ABADC=BD8::5:?999:CA??;971:=?>ABB@BBCCCBB=ABED=ACC>C@@@@@BB@C:;:D?D>A?@??AC=??BBB???C>@9?>5:;ABB@AAAA@@@?BBA?@@=@>A?BCCE@GDCAAAB>C;99/:99@?A@A@@@@CBAA?BB?AA@;??@8:9@@996:A?@@?DDCCG@CBCDDABBBBBBBAAAB>;;;:::-;;AACFC;DCBBB?;;;?
@N9IO0:01054:06328
AACGTAGGACGCAAGCGTTATCCGGAGTTACTGGGCGTAAAGGGCGTGTAGGCGGCTGTTCAAGTGGCTCGTGAAAGACTTCGGCTCAACCGGGGGAGGTCGGGTCAGACTGGACAGCTGGAGGATGTCAGAGGGACACGGAATTCCGGGTGTAGTGGTGAAATGCGTAGAGATCCGGAGGAACACCAGTGGCGCAGGCGGTGTCCTGGGACGTACCTGACGCTGAGACGCGAAAGCATGGGGAGCGAACGGG
+
B7CCBBB>B;<<A=AA@@@BCC@F@BBA>AA@@@;@A@BB<BB>BCCCB;:4;;6;CCCBEC>B::6;;;::A?@;ABBB@CC@;;;C?C4;;;;*;C;@@@@;@ABABBAA>AA???AB=@@<@@?@@@@@BC>CCBBA<@=A=A?CC=;;;CCDD@CCDD?DCCCBBBB;;;B?B>BB?A=BAA@CCCE@CBB<;9<C?CDDD>ABG>BBBBAA?C:;;BBA;;;BBAABBB;A@@;;;;.;BABC?AAB;
@N9IO0:01027:06373
TACGTAGGGTGCAGGCGTTAATCGGAATACTGGGCGTAAAGCGTGCGCAGGCGGTTTGTTAAGACAGGTGTGAAATCCCCGGGCTTAACCTGGGAACTGCGCTTGTTACTGGCAGACTCGAGTGTGGCAGAGGGGGGTGGAATTCCGAGGTGTGAGGCAGTGAAATGCGTAGAGATCTGGAGGAACACCGATGGCGAAGGCAGCCCCCTGGGCTAACACTGACGCTCCATGCACGAAAGCGTGGGGAGCAAACAGG
+
BBBBB@A@:@@?BB@CCC@B?BBB?B=AABBAA=:;;DE<BBCA@@CBB@=@C;?@9@=;>8979?=9:A@@@@8:99:*9@*73194939;;0939444448.;57;<9>9:89<>@====878?;AAA@@@@@?&?<//(06>,//76;=>>90).------(-888333:33833?:>><@=AAA=@?>?=@B>9B8BB?@@?@.??A9A@@;@70/95----.(-8>::>B@A<B>@?CDD5;:;76/69A:
@N9IO0:01029:06361
TACAGAGGGTGCGAGCGTTAATCGGAATTACTGGGCGTAAAGCGTGCGTAGGTGGTTTTTTAAGCTGGATGTGAAAGCCCCGGGCTTAACCTGGGAACTGCATTCAGGACTGGAAGACTTGAGTCTGGGAGAGGGTGGTGGAATTTCCGGTGTAGCGGTGAAATGCGTAGATATCGGAAGGAACATCAGTGGCGAAGGCGACCGCCTGGCCTAAGACTGACACTGAGGCACGAAAGCGTGGGGAGCAAACAGG
+
B<ACCDDH>AA@DAA@@A<A5;9B9@6;8@BBAC=@@@@@:@BB@A@;;9B=AB9B>C>D&BACCIC?ABBABDF=BBCC;CH>CB@E@C@CCC>C@CAAAAC?;9;;@@AC=@<@CBB>AAAAAA@?9?@BBC>CB;950504;3;7;<??:AA@A?BCCD?@=?:?:88>@@AA@C?C?C@???@@@9979AA?B?AAAA?BB@BB@B?BB@CBABBBAA@A?991;@>@>@:>@BBCCC9CBBBB<AAA6
@N9IO0:01045:06373
TACGGAGGGGGCGAGCGTTATTCGGAATTATTGGGCGTAAAGGGCGCGTAGGCGGCTATACAAGTCAAAGGTGAAATCCCTCGGCTCAACTGAGGAACTGCCTTTGAAACTGTGTGGCTTGAGTCCGGGAGGGGGTAGCGGAATTCCCAGTGTAGCGGTGAAATGCGTAGATATTGGGAGGAACACCAGTGGCGAAGGCGGGCACCTGGGCCAACACTGACGCTGAGGCGCGAAAAGCTAGGGGAGCAAACAGG
+
BCBB?DCCCD5BBBCAA@@CC@CD@C?CACBACF>BBBBB=BC>BBBBA@@=8839A@=?@@:@@;;;0;>AABB=CGG?CBC@BDCC@CCCCC@CACAAA@BB?CCC<B?@@BCB@GC:C?;;>:B=6=>>>>+<<@;;6;=@=AD>CC@?:;;AC@DBBC=BBA@@AAAABB?CC=?><?=?>>;?@??;@@@9>=;:;6;CC>AAA;@<A<@@@@ABBA;5444.5955444&4455>==0?666>4<;;6
@N9IO0:01047:06390
TACGGAGGGTGCGAACGTTAATCGGAATTACTGGGCGTAAAGCGCACGTAGGCGGTTCGCTAAGTGGGATGTGAAAGCCCTGGGCTTAACCTGGGAATTGCATTTCGAGACTGGCGGACTAGAGTACGGTAGAGGGCGGTGGAATTCCCGTGTGTAGCGGTGAAAATGCGTAGATATAGGGAGGAACATCAGTGGCGAAGGCGGCCGCCTGGACTGATACTGACGCTGAGGTGCGAAAGCGTGGGGAGCAAACAGG
+
BBCC@B@B8<;:C?ABBB@D=@@?<>5:4;ACAC>AA@@@8@;9;=9??A@<@@7A8BCBBB<;;DD=;;;;ACC769605EA)668@=@ACC@6?:?.5/77:.///77;;5.556<D;;;@?:@BB7;;?@AA0495:>5A==9=B09669@>>9;9555333&3<;A>>>>=::444(445;39;90////)//;.4.44.4.5;69>5::@@<@555<;>566;;<7<;B;;;)6==:ACC6@?;;;,:;;4
@N9IO0:01056:06398
TACGTAGGGGGCGAGCGTTGTCCGGAATCATTGGGCGTAAAGCGCGTGTAGGCGGCTCAGTCAGTCTGGTGTGAAACCTTGGGGCTCAACCCCAAGCCTGCACTGGATACTGCTGAGCTTGAGTCCGGGAGGGGAGAGCGGAATTCCTAGTGTAGCGGTGAAATGCGCAGATATTAGGAAGAACACCGGTGGCGAAGGCGGCTCTCTGGAACGGTACTGACGCTGAGACGCGAAAGCGTGGGGAGCGAACAGG
+
CBBCCCDGGC5@@BB;;6?AAA@C:C?CAAA>A@6@@@AA:BAABBBCB>>40/)/99=>ABB?B=AB?B@<@?A;@<:8<<>2ABCB9B=>1<8:@?A@@AA??=:99CCAAA???BB?BCAA@=AA<?@EF9BABCCC?B@B?B@@@@BABCCBB?BA@@:@BAAAABDAAA>AB=B>;;5;;;>B@CC?;;;;@99909==BCCC@B=??>BBCCA@@?@;:;?===?944/5<<=BFF8@ACAA=<:;2
@N9IO0:01071:05765
TACGGGGGGGGCAAGCGTTGTTCGGAATTACTGGGCGTAAAGGGCTCGTAGGTGACCAACTAAGTCAGACGTGAAATCCCTCGGCTTAACCGGGGAACTGCGTCTGATACTGGATGGCTTGAGTTTGGGGAGAGGGATGCGGAATTCCAGGTGTAGCGGTGAAATGCGTAGATATCTGGAGGAACACCGGTGGCGAAGGCGGCATCCTGGACCAATACTGACGCTGAGGAGCGAAAGCCAGGGGAGCAAACGG
+
00000/0/0/"597;566?BC=BB?C?A<@AA@A<A;:<B;A@;@BBBBBB?ADDB6:6;<;5:ABBAA9448=@8999,3:;6=>9968-737&3493439:934389933.3==173:?337;(333&38777.79738076?6?6?98::000..07578*22@AA999??:222/55,2,2;:-812<8;//)/(//(-4--(.9,22(.(/668975...;99085577:09?68;;;0;<9<>8833
@N9IO0:01077:05787
TACGGAGGGGGCTAGCGTTGTTCGGAATTACTGGGCGTAAAGCGCACGTAGGCGGCGATTTAAGTCAGAGGTGAAAGCCCGGGGCTCAACCCCGGAATAGCCTTTGAGACTGGATTGCTTGAACATCGGAGAGGTGAGTGGAATTCCGAGTGTAGAGGTGAAATTCGTAGATATTCGGAAGAACACCAGTGGCGAAGGCGGCTCACTGGACGATTGTTGACGCTGAGGTGCGAAAGCGTGGGGAGCAAACAGG
+
@@@A<;;:;9*5BCCCCC@BB@BB@C@C@C@@@C<:;;BC=CAAAC:;;??;;;5;@@@@9@=AA@AB??=?AA@9:00,0>>5=00-6886&-(-3779:5<<6<><B=BA=>?<?@A;@@6::@@?=99994:=?@CA>C?C?A?B?????>???;?@CB>C@ABBCCCBCB?AC8;8;A?BBB?A@@@>B@@<@@;;8;BBABBB9;<CCC@CC@CCBBBCBBB?A@A:::6;BBBEDC9ABDDE=@@B?
@N9IO0:01100:05785
TACGGGGGGGGCAAGCGTTGTTCGGAATCACTGGGCTTAAAGGGTGCGTAGGCGGGCCGGTTGGTGCCATGTGAAAGCCCTCAGCTTAACTGAGGAACGGCATGGCATACCGCTGGTCTTGAGGTCGGCAGAGGAACCTGGAACTTTGGGTGGAGCGGTGAAAATGCGTAGATATCCAAGGGAACGCCGGTGGCGAAAGCGGGGTTCTGGGCCGATTCTGACGCTGAGGCACGAAAGCGTGGGGAGCAAAC
+
<;;;;;;;;;"5949:AA=A@8BB@B?BBBBBBB=BB>AA<AB<DBBBBBB?CCE>D>@?B@C????>A@@BABB=BBD<AAA@@?9?9==<894949<7<:;:6;;;<=7==4413::3888488=6:3//:).)-3--(-0588/88/.5+2522+22222&2527579>@@AA;:377/638893>2554=99;1;<999+5059::0:,22538899;555555/56799;3::222::.9>89;46
@N9IO0:01110:05779
GACAGAGGGGGCAAGCGTTGCTCGGAATTACTGGGCGTAAAGGGCGCGTAGGCGGGATGGCAAGTCGGTCGTGAAATCCTTCGGCTCAACCGAAGAAGGGCGATCGATACTGCCGTTCTTGAGGATTGCAGAGGAGACTGGAATTCCCGGTGTAGCGGTGAAATGTGTAGAGATCGGGAGGAACACCGGTGGCGAAGGCGGGTCTCTGGGCAATTCCTGACGCTGAGGCGCGAAAGCGTGGGGAGCAAACGGG
+
BCBBB@@BB@2@C?BBBA@CB@@C@F@C?BB@@@8<=999/:=6=>=AC@?<>??9?>>:;;-000>99:::9<7.7813,3313338172898<?3::+9==88899AA???>AA=AA@BCD?BB@B@@@BB<@ABBBB?B?B?BC>C@DCA@@CB?CBBB<AD@@@CAAA?@@@@;@C?C@BBC@D@BC@BBC@C@AAA>ABBBBBB=@@=@?B?BBAAA@@@::7:AAABC<??ACDDD9ABBBB>BCC=
@N9IO0:01081:05837
GACAGAGGATGCGAACGTTGCTCGGATTTACTGGGCGTAAAGCGCGCGTAGGCGGCTTTGGTAAGTCAGATGTGAAAGCCCGGGGCTCAACCCCGGAAGTGCATCTGATACTGCCAGGCTCTGGGTACTGAAGAGGAGAGCGGAATTCCCGGTGTAGAGGTGAAATTCGTAGATATCGGGAGGAACATCAGTGGCGAAGGCGGCTCTCTGGGCAGTTACCGACGCTGAGGCGCGAAAGCGTGGTGAGCAAACAGG
+
CCDBBBD@C@@ADC@CCC?BACBD=ABB<A@>@@:@@BCD9;9AAAAB@@@?9979BA<B@BC@CCBCCCEA@ABC>CCD?DED;C;;;@CCC;C?B?B;;;BBCAAAA@@@A@=;;7<AAABC=BABDCC6;;@=@?CCBB?B<@<?@8@9;;;>?=?<??CC>C?B@>??A@A???C>BC?B?AAA????A>AAA?D?CB>BBCCBAAB=?>>>;@?;<<<?;<@@@<;::ADD<@ACBB>BCDCBBB<@@C@
@N9IO0:01095:05847
TACGAAGGGTGCAAGCGTTACTCGGAATTACTGGGCGTAAAGCGTGCGTAGGTGGTTCGTTAAGTCTGATGTGAAAGCCCTGGGCTCAACCTGGGAATGGCATTGGAAACTGGCGACCTAGAGTGCGGTAGAGGGTAGTGGAATTCCCGGTGTAGCAGTGAAATGCGTAGAGATCGGGAGGAACATCCGTGGCGAAGGCGACTACCTGGACCAGCACTGACACTGAGGCACGAAAGCGTGGGGAGCAAACAGG
+
A@BBB>BE>:;:B?BAAA?BBBA@>A6:6;@@AD>AAACF@CCCAAACA@@ABB@B?BCD?C?BBBBBC@A@CCA6B@=8BCA8A@CC9C9>>>8=7::8@@?;?:@@5@AA7ABBA@CBBBA???A=A@AAA@:@AAAB?B=@=AA<A?BABBB@>>BBBC;BAABBBA<<9:;;A7AA?A?AABC@ABA@BBD@H@CBCBBAA=BE?AB=AA@@@@BFBBBBAAA8;:CBBB>B@@@AAA7@@AAC=@@@:
@N9IO0:01067:05907
TACGTAGGGTGCGAGCGTTAATCGGAATTACTGGGCGTAAAGGGTGCGCAGGCGGCTCCGCATGTCGGGCGTGAAATCCCCGGGCTTAACCTGGGAATTGCGTCCGAAACTATGGAGCTGGAGTGTGGCAGAGGGAGGTGGAATTCCACGTGTAGCGGTGAAATGCGTAGAGATGTGGAGGAACACCGATGGCGAAGGCAGCCTCCTGGGCCTAAACTGACGCTGAGGGGCGAAAGCGTGGGGAGCGAACGGG
+
BA@665;;3;=@B@@@??;>5>><8B:B?BA@@@8?BACA<CD?A@@@AAA>::08>:<=@@;;;CCC=CDDBBB6A@@@3@A9<;298@=BCC=B?C;:;@CC=@@A;A@@@C8;:ADE@EAA;;;@A;;;A@;9939=;A?B@C>BBB@@@ACCC?CCCC>BCCCCCCBBCCCAA<@@9?:9::<@@?@=AAB@B?AA@@?BB?ABB0;6;;?9?@A@@@@??BBCA6B;;;0:?@ACBD8A@@BC?BB@9
@N9IO0:01069:05874
GACGTAGGGTCCAAGCGTTGTCCGGATTTACTGGGCGTAAAGAGCGCGTAGGCGGCTTGATAAGTGTGATGTGAAATCTCCAGGGCTTAACCCGGAAACTGCACCGCAGACTGTCAGGCTTGAGGAATGCAGAGGTAACTGGAATTCCTGGTGTAGCGGTGAAATGCGTTGATATCAGGAGGAACACCCATGGCGAAGGCAGGTTACTGGGCATTATCTGACGCTGAGGCGCGAAAGCGTGGGTAGCAAACAGG
+
BBBDDCEC?BB?A=AACB?BDB?C=@?D:??ABC>99:@@9?:;:AAA@>>;@@;@B?ABBB>BBCBBBCBBA@@;;;;CACDD<CC@B:;:6;7A<5@A@ABB?AAAAAA9::BAA=AC=???>A;@A@AA??<>@=?;;6;<@;A<BC@CBBBBBC=>;>:3554::5:>;;;==>9BC?B@AAAA=ABCABBA?C?AAA=B=BABBC=CED>@@CCBBBBAA>>@;:;:@@B;A@AABB<AABCCC=??>;
@N9IO0:01071:05872
TACGGAGGGTGCAAACGTTGCTCGGAATCATTGGGCGTAAAGCGCACGTAGGCGGACCTTCAAGTCGGATGTGAAATCCCTCGGCTTAACCGAGGACGTGCATTCGAAACTGAAGGTCTTGAGTACGAAAGAGGATCGCGGAATTCCCGGTGTAGAGGTGAAATTCGTAGATATCGGGAGGAACACCAGTGGCGAAGGCGGCGATCTGGGTCGATACTGACGCTGAGGTGCGAAAGCGTGGGGAGCAAACAGG
+
BBBB@CEG>BBBCC=9;:@B@@@C@C:;:BA7?C=:::BB89:?@D:488<:<9499<?9BB=A@9949@@@AAB>CCE?CCC@CB:B:=;CCC?BAB???@@=@@?@9??@@=@=A@@<@@@===::9/;?@;@==9:;4:=@;@@;@=AAAA?9;8;BBB>B?BC@@@@AA<;<A9::5:<ABD@DAAA?DCC@DACC@CAA@B;;;7;@@CBCBCCCBBCBBCC@AAABBB<BBBBBCC9A@BBD>BBB?
@N9IO0:01075:05895
TACGAAGGGGGCAAGCGTTGTTCGGAATCATTGGGCGTAAAGCGCGTGTAGGCTGTCTATTAAGTCGAGTGTGAAATCCCTAGGCTCAACCAAGGAAGTGCATTCGAAACTAATAGACTAGAAGATGGTAGAGGATGGTGGAATTCCAGGTGTAGAGGTGAAATTCGTAGATATCTGGAGGAATACCGGTGGCGAAGGCGGCCATCTGGGCCATTCTTGACGCTGAGACGCGAAAGCGTGGGTAGCAAACAGG
+
BBB;;9;FEDGCD:BBBB?BC@CB?C@CB@@=AA<AAAAA:A@@A@@@@AA>@:::CEGD?C=BBBBBB99:@@C=AAA9@@@;@@AA?B7949?A2;;A?==<>999/;;;5:?@?@BB@?;@@@@;@?@;;5;@@=;;5;>A>B?;;8;A@AA:;6;@??=B>>>889BCCBBA@=?>9>;<<=4:49<3<:>8=:>>:>9@@@AAA<A8;;@CB@CBBBCCBBBBA@@;;;0<@CCCF=BA@???8;;;;
@N9IO0:01084:05861
TACGAAGGGGGCTAGCGTTGTCCGGAATTACTGGGCGTAAAGCGCGCGTAGGCGGCCATGCAAGTCGGACGTGAAAGCCCGGGGCTCAACCCCGGAACTGCGCCCGAGACTGCGCGGCTCGAGACCAGGAGAGGGGAGCGGAATTCCCAGTGTAGAGGTGAAATTCGTAGATATTGGGAAGAACACCGGTGGCGAAGGCGCTCCCTGGCCTGGTTCTGACGCTGAGGCGCGAAAGCGTGGGGAGCAAACAGG
+
59@=@4;;;;*9?AABCC>?@B>A=B6;9;BAAG>@AADC=C@@@C@@@BB?BC=?<?@@@@<@@9939999?@>8?BB>BCC:BA>?3999+98<;>:98887*3;><<?898?==@BAA>>>?;?@;>>??>?1<<;:7:0718:/;===AA???<A@@@:@=???:;;;;@<@A:A=;716<<)/+/:5@@A?A?00000<5@A=A>BA8:6;B@A@AA<;;;4:DAACC?CCDDDDC:BB@@@;@@@?
@N9IO0:01085:05876
TACGTAGGGTGCGAGCGTTAATCGGAATTACTGGGCGTAAAGGGTGCGCAGGCGGCCCCGCCAGTCAGGCGTGAAATCCCCGAGCTCAACTTGGGAATGGCGTCTGAAACTACGGGGCTGGAGTGTGGCAGAGGGAGGTGGAATCCACGTGTAGCGGTGAAATGCGTAGAGATGTGGAGGAACACCAATGGCGAAGGCAGCCTCCTGGGCCAACACTGACGCTCATGCACGAAAGCGTGGGGAGCAAACAGG
+
AABCBBBF>;;;BBBBBB>B>AAA<B6;4:@?>@8@??==5<<5>A@@@?:273-878*33-38778:7;0//99(////&/8;;=@A>CC?DD:?4984:=>AAABB=;;;ABAD9CB@<<<666=9999555)55.5549.//)/:////977;266=?5;;99:///9<9;<<:@@9;77;;)/)-638-/)/)////)55.5;>2=4625<666<@A@9:;:;>9:9@A<B;:;DDD9;;;AC=CCC@
@N9IO0:01090:05863
TACGTAGGGTGCGAGCGTTAATCGGAATTACTGGGCGTAAAGCGTGCGCAGGCGGCGCGTTAAGACAGGTGTGAAATCCCCGGGCTTAACCTGGGAATTGCGCTTGTGACTGGCGTGCTCGAGTGCGGCAGAGGGGGGTGGAATTCCACGTGTAGCAGTGAAATGCGTAGAGATGTGGAGGAACACCGATGGCGAAGGCAGCCCCCTGGGCCGACACTGACGCCTCATGCACGAAAGCGTGGGGAGCAAACAG
+
CCCCCCCC>@??A@@AAA=B>@A@<@00,0><9><@A?@A<AAAAABBBBB>BB>A???C@C?AA:99<AAA@AA;0000(0:399)/)/4///(/4:1/44:=7@;?BCBB?>;:7;C<;5577=>;;:888@?AA)AE;>7;6;988/.-2--/:669@>8989AB@@@BB>>=B:<;;?8=??:@AAA>???9?>A@??=>=(99=8>2778798=>@>@7=7/////6666.688<<<80377;;399=
@N9IO0:01096:05891
TACGAAGGGGGCGAGCGTTGTTCGGAATTACTGGGCGTAAAGGGCGCGTAGGCGGCCGATCAAGTCAGATGTGAAAGTCCTGGGCTTAACCTGGGGACTGCATTTGATACTGATTGGCTTGAATGCAGGAGAGGATAGCGGAATTCCCAGTGTAGAGGTGAAATTCGTAGATATTGGGAAGAACACCGGTGGCGAAGGCGGCTATCTGGACTGTGATTGACGCTGAGGCGCGAAAGCGTGGGGAGCAAACAGG
+
BBC::9;FFF5BBBCBCD@CC?CC>A?B@CBBAE>9::BC<BB>BCCCCAA>BD<A<A@@@@<@BCCCCAAABBB<AAB@CCC<AA@A@A<AA@@5000:>=??9?BAABABBA;?=>?<?A=?????;?A@A?BBCBAA=@;@;?@:@AAAAAA;::;CCC>C@AAABBCCAA<@C;A=AB=@@A7;9;C?A??<@=@A?AABBBCE?CAA?9:998==@?B:99A=;;;;:B;C:99BAA5:9::B5::@=
@N9IO0:01097:05891
TACGTAGGGGGCGAGCGTTGTCCGGATTCATTGGGCGTAAAGAGCTCGTAGGCGGCTCGGTAAGTCGAGTGTGAAAACTCCAGGCTCAACCTGGAGCCTGCACTTGATACTGCCGTGGCTAGAGTCCGGTAGGGGATCACGGAATTCCTGGTGTAGCGGTGAAATGCGCAGATATCAGGAGGAACACCGGTGGCGAAGGCGGTGGTCTGGGCCGGAACTGACGCTGAGGAGCGAAAGCGTGGGGAGCAAACAGG
+
A@BA?:::::*;A@@@CC?@@E@B?BB?@@@4;;0;@;;;0;BBBAB;;998;;=BC;;4699>=>>B=AIGCDCC;AAD>AA@BBBC@C@DCA<;;?BCCCCC@D<;;BAAA5;;<7;AABB@@@?B@CEBHE;BB<;;C@C@B?C@CC>;:::933-3333(3;738994338833.336;6>@@;@=@A>BACAF?BBACC?AAKMJ?H@F@C?ACBDBBBAACCI<<;CCC=C=<<HJJ;ABCCH=A@@?
@N9IO0:01100:05884
TACAGAGGGGGCAAGCGTTGTTCGGAATTACTGGGCGTAAAGCGCACGTAGGTGGCGACGTAAGTCGGGTGTGAAAGCCCCGGGCTCAACCTGGGAATTGCATTCGAGACTGCATTGCTGGAGTACGGAAGAGGAGGGCGGAATTCCCGGTGTAGCGGTGAAATGCGTAGATATCGGGAGGAACATCAGTGGCGAAGGCGGCCCTCTGGTCCAGTACTGACACTCAAGTGCGAAAAGCGGTGGGGAGCAAACAGG
+
BBBBAABCCC1CD?BACD=BC?CC=@6:7;BABB>AAADD>AABADBABBB8;:?BCAAAA@?AB@@A8;;;AAA=BBBB5;<00=00,0+00/*/5:67;;>=:555?>??C>C@BCBC?A@@@??<@?ABB>AAF>BA?A798:A9A>?>??999<?@@A9A;;?=<;:;0000>300-;?BA@@@@@@?CAB<=:<<199/988?;9:79?===><>>>?ABA>@@@A;===.777,3333&33;;;09333
@N9IO0:01102:05860
TACAGAGACTGCAAGCGTTATTCGGATTCACTGGGCGTAAAGGGTGCGCAGGCGGCCATGTGTGTCAGGTGTGAAAGCCCGAGGCTCAACCTCGGAATTGCGCCTGAAACTACATGGCTAGAGTACTGGAGAGGGTAGCGGAATTCATGGTGTAGCAGTGAAATGCGTAGATATCATGAGGAACACCAGAGGCGAAGGCGGCTACCTGGACAGTTACTGACGCTCAGGCACGAAAGCGTGGGGAGCAAAAGGG
+
@@;555<@@@@AB?AA@@;@A>BB?BB>A@A<>>7=??AC=CD>CA<@000*0.(.(----:::<;;;7;;?@@F=BBC=BCB?BCBB@B?CCC?C@C?BBCB?BBBC>CDCBBBFACCCBBBBBB@@?@CCCE>BBBBB?B@C@DCCEACCA@ABBB@@@A;AB@@@BBCBBBBBBAAA?C?ABB?BA@@=@@@9@;AA=BBAA7;;?BBBBB8;;;:;??>??@?:??<:9949@DABBB;BB????6;B5
@N9IO0:01109:05905
TACGAAGGATGCAAGCGTTATCCGGATTCACTGGGTTTAAAGGGTGTGCAGGTGGGGTAATAAGTCAGTGGTGGAAATCCCCCGACTCAATCGGGGAACTGCCATCGATACTGTTATTCTTGAGTGTGGTTGAGGCGGATGGAATATGACATGTAGCGGTGAAATGCTTAGATATGTCATAGAACACCGATCGCGAAGGACAGTTCGCCAAACCATTACTGACACTGAAACACGAAAGTGCGGGGATCAAACAGG
+
CCB@?;@=@BA;96;@A@=AB@<@<@@=A@@ABB<BB<BB=BD=AAAAABB>::9;-;A<@>5@ABB@@>600,0>500///$///::<8BBBBA6=,000/)/66/33>=>DE>AA@CC599:?A:94:<?::39:500/494..---..799///8587=A7=889188=888:;679;==699928=;97/68.3(.//::4<6619A=@=AA>CAA999BABBBL=BCAABA;A@ABBAB:BBCCF?;;;<
@N9IO0:01111:05903
TACGGAGGGCGCAAGCGTTGTTCGGAATCATTGGGCGTAAAGCGCGTGTAGGCGGCTTGGCAAGTCGAGTGTGGAAAGCCCCGGGGCTCAACCCCGGAAGGTCGCTCGAAACTGCCTCGCTCGAGTCCCGGAGAGGAAGGCGGAATTCCCGGTGTAGAGGTGAAATTCGTAGATATCGGGAGGAACACCAGCGGCGAAGGCGGCCTTCTGGACGGTGACTGACGCTGAGACGCGAAAGCGTGGGGAGCAAACAG
+
CCDD?BBA0:;;9.49998@A@A@:@7:;AA4;9,33333(38<::@A?=969925:5=8BA<>9:;A=99//)/9/////&///&55557=@@16468;7:844:=>>B5>95:9A???BBBCDCCD0;5883713-459<-80439>5B@AA@BA;<8;ACE=B>BCC>00000//<3<<<?8//58=9<;8;00*/5774818589945:;5:?;:B=BAAAB???BA;;;::)55555=>0>?>==4549
@N9IO0:01065:05934
TACGAAGGTGGCAAGCGTTGTTCGGATTTACTGGGCGTACAGGGTGCGTAGGCGGTTCGGTAAGCCCTTCGGGAAAACTCCAGGCTCAACCTGGAAAGTTCGGAGGGGACTGCCGGGCTAGAGGACGGGAGAGGAGCGCGGAATTCCCGGTGTAGCGGTGAAATGCGTAGAGATCGGGAGGAAGGCCGGTGGCGAAGGCGGCGCTCTGGAACGTTCCTGACGCTGAGGCACGAAAGCGTGGGGAGCAAACAGG
+
A@AA>;@=9:8:C?BCCC>AA@BC?BCC>CCCCC>AAABACCD>999BB:98:B=B?BB?BD=AAB?B@CEF>CCE<BBB>BA=BC9:4;?;;9;E>DC@EH@;;;;.;@ABA>BB0;;@A@A?BBBB=ABBB@BCB@@@>A;@;@B=A=??ACB@@<@@@?5ABCC>>B=B@;;<<5559=:=8=9>9:848886;7;;6;733778,3,3888?<<??CA@@@994:@@AAB=C9::BCC9@?BBD=A??9
@N9IO0:01065:05947
TACGGAGGGTGCGAACGTTAATCGGAATTACTGGGCGTAAAGCGCACGTAGGCGGTTCACTAAGTGGGATGTGAAAGCCCTGGGCTTAACCTGGGAACTGCATTTCAGACTGGCGAACTAGAGTACGGTAGAGGGCGGTGGAATTCCCTGTGTAGCGGTGAAATGCGTAGATATAGGGAGGAACATCAGTGGCGAAGGCGGCCGCCTGGATCGATACTGACGCTGAGGTGCGAAAGCGTGGGGAGCAAACAGG
+
BBBC@A@@=ABADD@B??<@?AAA?B?B?BBCCF?BBBBD=AAAACBAABB>AA=A?CBBAA?ABCC=A;;;A;C0::5)4CC8@@8;6<=AAB=A<@?@@@>A9?:9:@@B?;9:?AABAA??>?B<??A??=8??4::?A:>399/9==@@A@@><=9;;0;?@ABBCCCBCBBD=@A?@@CCCAAAAA:;;F?C?<;7;?@@=BI@CDC;;;BAA@@A@BBCCF@DCC;;;6;>>>@@@6@A@AA=;;;>
@N9IO0:01072:05936
TACAGAGGGTGCAAGCGTTAATCGGAATTACTGGGCGTAAAGCGCGCGTAGGCGGCTGATTAAGTCGGGTGTGAAAGCCCCGGGCTCAACCTGGGAACTGCATTCGATACTGATCGGCTAGAGTATGAGAGAGGGAGGTAGAATTCCACGTGTAGCGGTGAAATGCGTAGATATGTGGAGGAATACCGGTGGCGAAGGCGGCCTCCTGGTTCAATACTGACGCTGAGGTGCGAAAGCGTGGGGAGC
+
ABCBAAAA<000@<@0;;294:@;6<7?7<BCDD>AAB@B6@;69>>A@@@=@B?BCDCC@B=??@@?8@@@=>=0;:::&39)33;;6<8=BB<B@CC:777/3;;>>8;0////(/;>9@>=6725559555-5568522+31736662228888-22:;188A;8;;955598;/65(/(.995;587196=0717A?B?BB@BC>B;<A=:::@?<=8778571522259.9<77387+783
@N9IO0:01078:05940
TACAGAGACTGCAAGCGTTATTCGGATTCACTGGGCGTAAAGGGTGCGCAGGCGGTCGTGTGTGTCAGATGTGAAATCCCGGGGCTTAACTCCGGAACTGCGTCTGAAACTACATGACTAGAGCATTGGAGAGGGAAGTGGAATTCATGGTGTAGCAGTGAAATGCGTAGATATCATGAGGAACACCAGAGGCGAAGGCGACTTCCTGGACAATTGCTGACGCTCAGGCACGAAAGCATGGGGAGCAAAAAGGG
+
=<<<<;;A99;DC=@:9;>BA=AA4;<;A>>@@A<ACBCB?BG>CCBBA@@<@A?BCDBBBC;;<EBAAACCCCI?GGG>CCC9AA>B@DCC@C@CABBCBBBEAAAE=BAB@@@@@BA:::BA@A?B?CCCBB=C>A@B@C>A>BBBA@CC@@??@??@@@9@@?@A@?>A>>==@::?>A?BBB@B@>=9<00+06<<<=B6;6;B=ABBAC?BB@@@;;;BB@@=@CC@@@;@BBBCCA6BB;;:;:':<:
@N9IO0:01094:05954
TACGTAGGGTGCGAGCGTTAATCGGAATTACTGGGCGTAAAGTGTGCGCAGGTGGCCGCGCATGTCGAGTGTGAAATCCCCGGGCTTAACTTGGGAATTGCGCTCGAAACTACGTGGCTCGAGTGTGGCAGAGGAAGGTGGAATTCCAGGTGTAGCGGTGAAATGCGTAGAGATCTGGAGGAACACCGATGGCGAAGGCAGCCTTCTGGGCCAACACTGACGCTCATGCACGAAAGCGTGGGGAGCAAACAGG
+
;C@@A@BA<AAAA:;:BB?B@BBB>B@C??@@DD>DDAAA<A???A???>=8>?>A>BB>?>@CCCCBBAA<999/:=@@+992:@?B?BB>@?8?2849CBBCBBBC<C=<<><=8=A@@988?@@<B@<A@=B:?:65069A895;;5;====??:>8<;8;A@CCCDCCD;;;A;?95:5:BB?AA@@9@A@=A@BBAD=A=???C<B@B@BA@@?=000::??@??AA@B<AAAAGGI;AA@BC=AAA=
@N9IO0:01096:05915
TACGGAGGGTGCGAGCGTTAATCGGAATTACTGGGCGTAAAGCGCGCGTATGTGGTCTGATAAGTCGGATGTGAAAGCCCCGAGCTTAACTTGGGAACGGCATTCGATACTGTCTGACTAGAGTATGGTAGAGGAAAGCGGAATTCCCGGTGTAGCGGTGAAATGCGTAGATATCGGGAGGAACATCAGTGGCGAAGGCGGCTTTCTGGACTAATACTGACACTGAGGCGCGAAAGCGTGGGTAGCAAACAGG
+
BCCD;00@9000:77094295:;=7=7;7;:>;>8000;<5:0/:@@@?BAAAC@BAABCBB?BA@A@CBBABBC=;;;;.;;8@C?B>@?;@@4:5:A=AAA=;:9A989=8888877??999CBC<@@B:;6;A<ABB@C?C@CC<B?::;A:::=::9@6<888>>?@C@<<=?8A=9@;<55559;=5;;<49455.5;;2:6615;;@=A>>>999>=;:..).---//(/:<;;;5:::::=44444
@N9IO0:01098:05924
TACGGGGGGGGCAAGCGTTGTTCGGAATTATTGGGCGTAAAGGGCGCGTAGGCGGCGCGTGCAAGTCTTCAGTGAAATCCCCGGGCTCAACTCGGGGTCTGCTGGAGAAACTGCCGTGCTGGAGTGTGGGAGAGGTGAGTGGAATTCCCGGTGTAGCGGTGAAATGCGTAGATATCGGGAGGAACACCTGTGGCGAAGGCGGCTCACTGGACCATAACTGACGCTGAGGGCGCGAAAGCTAGGGGAGCAAACAGG
+
@@9::;:;:;";A5;:?@=BD@BC>B?B?BB?CC>CBACB9@@;@AACBAA=AA=??>?@@><;<BBB?BBAAAAC=AAAA6@A;?A@D>AAAAAA8ABAABBB?BBCC>CAAA?A@@ABB=AABBCCF8@@>>9>A?<=<<C>A>AC=C@BBBAABB?AAAA;@@CCCACA@<;;BB=AB?B@B@@?@BCCAHEF?A>00+0@<<>CC@AA@CBDACCCDCBBBA@@@9?B?:;;6;AAAABB8AAAAC>BBA?
@N9IO0:01099:05951
TACGGAGGGCGCGAGCGTTGTTCGGAATCATTGGGCGTAAAGCGCGTGTAGGCGGCCTGGTAAGTCGGGTGTGAAAGCCCGGGGCCCAACCCCGGAATTGCATTCGATACTGCCTGGCTGGAGTCCCGGAGAGGAAGGCGGAATTCCCGGTGTAGAGGTGAAATTCGTAGATATCGGGAGGAACACCAGCGGCGAAGGCGGCCTTCTGGACGGTGACTGACGCTGAGACGCGAAAGCGTGGGCAGCAAACAGG
+
[truncated: 44,102,319 more chars]
