# Supplementary material for: Analysis of the rhizosphere bacterial diversity of Angelica dahurica var. formosana from different experimental sites and varieties (strains)
Source: PeerJ. 2023 Sep 6;11:e15997. doi: 10.7717/peerj.15997 (PMC10492537; doi:10.7717/peerj.15997)
Supplement: Supplemental Information 14 [file peerj-11-15997-s014.gz › peerj-11-15997-s014]

@N9IO0:00671:05803
TACGAAGGATCCAAGCGTTGTCCGGATTTACTGGGTTTAAAGGGTGCGTAGGCGGACTTTTAAGTCAGTGGTGAAAGCTTGCAGCTTAACTGTAAAATTGCCATTGAAACTGAAAGTCTCGAGTGTGGTTGAGGTAACTGGAATATATCATGTAGCGGTGAAATGCTTAGATATGATATAGAACACCAATTGCGAAGGCAGGTTACTGAGCCACAACTGACGCTGAGGCACGAAAGCGTGGGGATCAAACAGG
+
595555;;A?B=B69;99=<<<8=5;:@4>9;:8588(44(4;2;;:943323929:?AC8B?B?@AA?=8>999(7<=6;;=<>@<@?BBB@@@@3@5;;=A@3::A9A@AAD;@@@@@?@A@@;;5;=@?@;>=5::=598???@@::;994499499993559B6:;B;00//;::9@@=@>>.:29.4449.4.5<<:?<=<;;:54.499.5555;=>=>?@7;;555:39?AA@AA7;:5=>6;;;7
@N9IO0:00674:05762
TACGAAGGGGGCTAGCGTTGTTCGGAATTACTGGGCGTAAAGGGCGTGTAGGCGGCCCGTTAAGACAGGTGTGAAATTCCTGGGCTCAACCCAGGACGTGCGCCTGTGACTGGCGGGCTTGAGTCCGGGAGAGGATGGTGGAACTCCCAGTGTAGAGGTGAAATTCGTAGATATTGGGAAGAACACCCGTGGCGAAGGCGGCCATCTGGACCGGTACTGACGCTAAGGCGCGACAGCGTGGG
+
CBACA=ACCC5BBBCCAA>AB@BC?C@C@FAAAC=@AACD9??9@@@A?;;900+0:5:@+0+0>699@C@@@@>396@==<<5<4445::144.5;<?<@AA?BABACAAB@@AA<@C8@@@<<5::4:=BC@CCC=@@0908<<</88A558ACD?@;<<*-(-9---:==>5@;7B8BB>B===6BBC?D;;,3,3=9<<>BAAA:>>:>:<<==;;;;:;;<@8>>622777;:;;==
@N9IO0:00682:05785
TACGGAGGGGGCTAGCGTTGTTCGGAATTACTGGGCGTAAAGCGCACGTAGGCGGCTTTGTAAGTTAGAGGTGAAAGCCCGGGGCTCAACCCCGGAATTGCCTTTAAGACTGCATCGCTTGAACGTCGGAGAGGTGAGTGGAATTCCGAGTGTAGAGGTGAAATTCGTAGATATTCGGAAGAACACCAGTGGCGAAGGCGGCTCACTGGACGACTGTTGACGCTGAGGTGCGAAAGCGTGGGGAGCAAA
+
CBBA><;<;<*9@?@A::79A?BD?B?B6:9@@@=@A@@@.99::@;;;AB?AA=AAA9?@?5;;;@@?@;????9???-989*9?==8?@@5?;??C8::>@@=A8;;?BA@AAAABB?CC?::;@@:;;;<5<ABABB?B=@=>:?>?==@@ACC:AACC<B@BBBCAABAA=<<5;5;;>;;;@;;;><?992888817<888>;6=00//:::<=@@>>897@8797>==3<>=9999*9@???6
@N9IO0:00687:05765
TACGAAGGGTGCGAGCGTTGTTCGGAATTATTGGGCGTAAAGGGTTCGTAGGCGGGATTACAAGTTGTACGTTAAAAACTAGAGCTTAACTTTGGAAATGCATACAAGACTGTAGTTCTTGAGATACAGAGAGGGTGGTGGAATTGCTGGTGTAGGAGTGACATCCGTAGAGATCAGCAGGAACACCGGAGGCGAAAGCGGCCACCTGGCTGAGATCTGACGCTGAGGAACGAAAGCGTGGGGAGCAAACAGG
+
CCBAA<AC=BBBDBBBBB>??@BB@C@B?AB=@@8>>=<=8@?<A?CCB@?>@BF>CE>AA@<=?397?=:;>BABA2:@?A=?>?:@<@AA3<6>92879??@AC:<>?>8888=077/2288:7:;>>>888(65-296<4>4997?;>CB@><A@B@=;:@@=@ABBABABBA@@@A>B@BB@:@:00+0<<:5<?A@D?BB@A@;@@==::::;;;?999:898@79877*3778AC=688;@?8?@@;
@N9IO0:00692:05779
TACGTAGGTGGCAAGCGTTGTCCGGATTTTATTGGGTTTAAAGGGTGCGTGAGGCGGCTTTGTAAGTCAGTGGTGAAATATGGCAGCTCAACTGTCAGGGTGCCATTGATACTGCGGAGCTTGAGTACAGATGAGGTAGGCGGAATTGACGGTGTAGCGGTGAAATGCTTAGATATCGATCAAGAACACCGATAGCGAAAGGCAGCCTTACTAGGCTGTAAACTGACG
+
<;;><@C<@@<@@;@:99:@?B7@>:::9&44.4<2::(44(44(477////61//)/9:2;=B@E?>8:;93////)////(////68838///66@?89898;<49<;::88//)././(.355=556:///949862686@=A6758849558>9C:>@BE7;;<916855557226285:;5;994333777778/8/////(/388///5866555,555553
@N9IO0:00698:05789
TACGAAGGGTGCAAGCGTTACTCGGAATTACTGGGCGTAAAGCGTGCGTAGGTGGTTCGTTAAGTCTGATGTGAAAGCCCTGGGCTCAACCTGGGAATGGCATTGGATACTGGCGACCTAGAGTGCGGTAGAGGGGTGTGGAATTCCCGGTGTAGCAGTGAAATGCGTAGATATCGGGAGGAACATCTGTGGCGAAGGCGGACACCCTGGACCAGCACTGACACTGAGCACGAAAGCGTGGGGAGCAAACAGGA
+
C;<<;6:D6;;BB=@@CB?BBCA@<@697<@@@C?:;;CC6;8?@?9?@@A>BB?C>BA@?>8=@??:;;;7<77.7<93@?=5BBB@5?5999(/(/94;;>39339<7<A233334;;8@@999@8<=<9999(57796?6=8<;3;5;@?9:898A>AA:?><<?A@B@@0000+00)/6;;;988552789383//(/333807828;5::=>><9:;5..7./.5..2;37555555&2222=3778.5
@N9IO0:00680:05828
CACGGGGGGAGCAAGCGTTGTTCGGATTCATTGGGCGTAAAGAGCTCGTAGGTGGCTCTGTAAGTCGGAGGTGAAAGCCCATGGCTCAACTATGGATACGCCTTCGAAACTGTGGAGCTTGAGGCTGGGAGAGGAAATCGGAATTCCTGGTGTAGCGGTGAAATGCGTAGATATCAGGAGGAACACCGGTGGCGAAGGCGGATTTCTGGACCAGTTCTGACACTTGAGGAGCGAAAGCTAGGGGAGCAAACAGG
+
?B:89797%379@;>>??8::?CCACC@::;6;9,9@99:/973;<BC=8853918<<@BBC?BBCC@CD?B@>@;@B<4@BC@CBCC@CBA@B;@@A:;;?B@:;;C;@999D<AAAA26;?7ACC>8@:?B@BC>BBB@C?B?A>A@=@ABBBBB?CBBB;98:7837AA=??>>9=<5<5:579A?86189=/70;@8<>?:???=??488849?=9:;./).777<577=;38858988+9256A97772
@N9IO0:00686:05850
TACGGACGGGCGCAAGCGTTGTTCGGAATCATTGGGCCGTAAAGCGCGTGTAGGCGGCTTGGCAAGTCGGGTGTGGAAATCCCGGGGCTCAACTCCGGAACTGCATTCGATACTGCCTCGCTAGAGTCCCGGAGAGGAGGGCGGAATTCCCGGTGTAGAGGTGAAATTCGTAGATATTGGGAAGAACACCGGTGGCGAAGGCGGCTATCTGGCCCGTAATTGACGCTGAGGCGCGAAAGCGTGGGGAGCAAACAGG
+
;;95.5555)5555./7//),,0,,(,(,*,2066/2(////(/8989:;998277377,3,33,398892887;,33(3<9(733&39:>9>;@<@=<7//./58(..87:=>?><@<<<A>>@>><@:@<@@AA=@@@9>><@=@9@@6@6///:>>=:==<</:4;;==@A@@@<@@9?<<;9<=A<@<@A=ABB5958A;?>=;8//(..'.3539597=;DDA8:6;=>?>?7=><8888(7:::;3;>>:
@N9IO0:00688:05839
TACAGAGGGTGCAAGCGTTAATCGGAATTACTGGGCGTAAAGCGCGCGTAGGTGGTTCGTTAAGTTGGATGTGAAATCCCCGGGCTCAACCTGGGAATGCATCCAAAACTGGCGAGCTAGAGTATGGTAGAGGGTGGTGGAATTTCCTGTGTAGCGGTGAAATGCGTAGATATAGGAAGGAACACCAGTGGCGAAGGCGACCACCTGGACTGAGTACTGACCACTGGAGGTGCGAAAGCTGGGGAGCAAACAGGA
+
BBBBBBAB0;;A@4;9;;5;4:9>;=6:.9@??@<AAACD;@:9:?=?????BC?C=@@A=B>??;?=@@@??>;(3399&77(339>2<:>BC=@6;///66(///&/7712237783222225=2678=;;48818:4:098-/5///<=<<??;>>>>082/..3...87868<8:.6-55..38./(...(.25999*--)-70225---,,,..-2,22,-(--(-6-..5,352222&27538.766/5
@N9IO0:00693:05811
TACGTAGGGTGCGAGCGTTAATCGGAATTACTGGGCGTAAAGCGTGCGCAGGCTGTTTTGTAAGTCAGATGTGAAATCCCTGAGCTCAACTTAGGAACTGCGTTTGAAACTACAAGACTAGAATATGTCAGAGGGGGGTAGGAATTCCACGTGTAGCAGTGAAATGCGTAGAGATGTGGAGGAATACCAATGGCGAAGGCAGCCCCCTGGGATAATATTGACGCTCATGCACGAAAGCGTGGGGAGCAAACAGG
+
CCBCBCCC>CBBB@@9:9=@?B@@=@6:6;BBAC>AAADD=CAA889>===:>?>=??299:=@@@BBBCB@?>C>>>>8>99:?AAB=???BB:@;@999AAD<CAD=A9:9@399@ABBB???899>??::::::%98816193:5AACAAADBBBBAAAF@CAAAABCBAAABBC<@@>B?BDHAE?A@?;;;=@5;9=====,===5@AB9@AB7;:::;C=;<CCCC?=>7;877777-7779<6>AA?
@N9IO0:00693:05837
TACGTAGGTGGCAAGCGTTGTCCGGATTTATTGGGTTTAAAGGGTGCGTAGGCGGCTTTGTAAGTCAGTGGTGAAATATGGCAGCTCAACTGTCAGGGTGCCATTGATACTGCGGAGCTTGAGTACAGATGAGGTAGGCTGGAATTACGGTGGTAGCGGTGAAATGCTTAGATATCGATCAAGAACACCGATAGCGAAAGGCAGCTTACTAGGCTGTAAACTACGCTTGAGGCACGAAAAGTGTGGGGATCAAACAGG
+
BC;=;CC?BC@BC@DEDG?ABB?A=@@@0::;?;5<<(73(38033333/61//)/8919885:A@A@CC?;;:<3;=00)/=@;8=A<0////5:;1;:::>@:?==688877-22571555789555556646661222.5.5055532.(....6.3355-52223925222665:57+570777,3/8//////(/498676063//.05..222'277----(---(-.-//99&..6....&2968829663
@N9IO0:00693:05838
TACGTAGGGTGCGAGCGTTAATCGGAATTACTGGGCGTAAAGCGTGCGCAGGTGGTTGTGTAAGCTTGATGTGAAATCCCCGGGCTTAACCTGGGAATGGCATTGAGGACTGCACGGCTAGAGTGTGGCAGAGGGGGGTGGAATTCCGCGTGTAGCAGTGAAATGCGTAGAGATGCGGAGGAACACCGATGGCGAAGGCAGCCCCCTGGGTTAACACTGACACTCATGCACGAAAGCGTGGGGAGCAAACAGG
+
CBABACCF>BBCA@@BAA=A?B@@<@7;5<B@?@;@@@BD;@@A@@@BCCB@A@=@=??A@@<???AAAABBBCC<AAAA9AE@CA>A?C?BBB=B@BB@BBA;>98189;@@@DCADBBBBAA@;;6;@@ABGGGD)DD@D;;8;@BAA@@@AA@@@CBBB=BBBBABBA@@@@AA5;;7;@CDD:;;AA?CCC?B=>@>>@@@,==C4949<BBBCIG=;;BBB;;;BB<;;0<<;;:DD;CBBBC;;;;4
@N9IO0:00671:05882
TACAGAGGGTGCGAGCGTTAATCGGAATTACTGGGCGTAAAGCGTGCGTAGACGGTTATTTAAGTCGGGTGTGAAAGCCCCGGGCTCAACCTGGGAATTGCATTCGAGACTGAATAGCTAGGGTACGGTAGAGGGAAGCGGAATTTCCGGTGTAGCGGTGAAATGCGTAGATATCGGAAGGAACATCAGTGGCGAAAGCGGCTTCCTGGACCAGTACCGACGTTCAGGCACGAAAGCGTGGGGAGCAAACAG
+
CCCAAACC=BB@@@D@@@?A7;;B=A=@5:;@AA;A@ADD89;B@@AAB@@BCC@C?@?>8?5<<;AG>BBBA@@599>?3?C:???@@B?DDC>B?B?BBCC@CBCCBCCBB?BAAACABA=@@@C@CBBCDJ?D@FCJ?A?BFICIH@;;;;;AA7;;CC=ABACBBAB@@;;;;?4;5;>BA@@@AAA?A@@@9?@?<?@<@???=?B=??AAA?BBBBC?A>>;>@A?@A;99:BAAA9???@@8>>@
@N9IO0:00674:05870
TACGTAGGGTGCAGGCGTTAATCGGAATTACTGGGCGTAAAGCGTGCGCAGGCGGCTCCTTAAGTCAGAATGTGAAATCCCCGGGCTTAACCGTGGGAACTGCGTTTGAAACTGGGGGGCTTGAGTGTGGAAGAGGGGGGTGGAATTCCAGGTGTAGCAGTGAAATGCGTAGAGATCTGGAGGAACACCGATGGCGAAGGCAGCCCCCTGGGCTAACACTGACGCTCATGCACGAAAGCGTGGGGAGCAAACAGG
+
BBAAABBC=A@CDC?;;;4;4<<A<@4:299==90449=>3:@C@@@C@?@;:;5;;==?<>;=..---(,---//(////&/:(,-38(-(--56,5(-/:9333(333(3<<<<<<%558=::;=<=;=<=;;;;;;$:?>@4;5;9;;5;AAB@BAACCCC>CBB;<;BBBA@@BA>AD?B???@=@BAB?@@@=B@;;;@CCC5BBB=@@@=@@@BBB;;<;;:99@CCDDC<@;::??@7;;;BC=BAB>
@N9IO0:00676:05866
TACGTAGGGGGCGAGCGTTGTCCGGATTTATTGGGCGTAAAGAGCTCGTAGGCGGTTTGGCAAGTCGGGTGTGAAAATCCGGGCTCAACTCGGAGACGCCACTCGATACTGCTATGACTCGAGTCCGGTAGGGGAGTGCGGAATTCCTGGTGTAGCGGTGAAATGCGCAGATATCAGGAGGAACACCGGTGGCGAAGGCGGCACTCTGGGCCGGAACTGACGCTGAGGAGCGAAAGCGTGGGGAGCGAACAG
+
CGBBACCMMI5CBBB@;;5;;;:A?CCC=BB=?@9@;;;?8>888==?@;;6;A>BD>C?BC@CAAAA;:;9::99*7>:>>2==40-0>==)///<?@?BC>C>CA54494444:>>>9945546;5:4444&44::99.5.57<4;94;;666==9>==<5<<555;;?<77://)//)/)//4.3-33-3347=266:<<<:::::3::=5:55555555:444.4499<<05665;<<.6655;7555
@N9IO0:00680:05890
TACGGAGGGAGCTAGCGTTGTTCGGAATTACTGGGCGTAAAGCGCGCGTAGGCGGCTATTCAAGTCGGGGGTGAAAGCCCGGGGCTCAACCCCGGAACTGCCCTCGAAACTAGGTAGCTAGAATCTTGGAGAGGTCAGTGGAATTCCGAGTGTAGAGGTGAAATTCGTAGATATTCGGAAGAACACCAGTGGCGAAGGCGACTGACTGGACAAGTATTGACGCTGAGGTGCGAAAGCGTGGGGAGCAAACAGG
+
CCCD@BDD=A@@???A@@=AA=AC@B?B@CAAAA<AAABC>D9::;:???A=;;6;ABB?CC@BB@@@@@2AAAD>CCB>GGE8CBCC5;;;.;5;.9;4993;996G8@CCCA;;;ACBAA?<;<@B@D@@@7?=;?;>;>:B9<7<BBAAACB=B@BAA@7>?@;?AAAABF@CC?C?::7:AA@DBBB@AAA=A>@@@@@@;;;B>BBD?CBCD@CBB@A@9::=@B@:;;/;;AABBB8BB@AA8BBB?
@N9IO0:00682:05881
TACGTAGGGTGCAAGCGTTAATCGGAATTACTGGGCGTAAAGCGTGCGCAGGCGGTTATGCAAGACAGATGTGAAATCCCCGGGCTTAACCTGGGAACGTGCATTTGTGACTGCATAGCTGGAGTACGGTAGAGGGGGATGGAATTCCGCGTGTAGCAGTGAAATGCGTAGATATGCGGAGGAACACCGATGGCGAAGGCAATCCCCTGGACCTGTACTGACGCTCATGCACGAAAGCGTGGGGAGCAAACAG
+
BBBBABBB:AAB@;@@;;4;5;BA>A<@=?CCCF?BBB@C=CDBBBCCB@@<;;4;?;;;?@;:;;B??@B:::B>BBEC:BB<?=:=39300:360////-667////---/689:;<<B?BCBCCC?@?@??<=>0?A@?B?B?A?@??=??@A@@ABBBB>BBBBBBBAAABBAA=AA6;59==9=???=ABC?C=???BCCC:BB>???B:::@>===99::<<<<==999,4444444&555;;2;55
@N9IO0:00689:05909
GACGAACCGTGCAAACGTTGTTCGGATTCACTGGGCTTAAAGGGCGCGTAGGCGGCTGGGTAAGTCTGTGGTGAAATCTTTCGGCTTAACCGGAAGACTGCCGTGGATACTGCCCAGCTCGAGGGAGGTAGGGGCAACCGGAACGGCCAGTGGAGCGGTGAAATGCGTTGATATTGGCAGGAACGCCGGTGGCGAAAGCGGGTTGCTGGACCTCTTCTGACGCTGAGGCGCGAAAGCTAGGGAAGCAAACGGG
+
BCD@A=@69:89?=9<9855>7BC??@;?@@?@@8>@7;>7>?8<=;;>@@7;<>AABC@DH@CAAABBB>@<<;86CCJ?DF@BB?C@D@D@D?ABCCCC@BBB@CCCCBBCF>ABCCCCCCC>BB@BBBBB9;;9;?A>A=@@<@5:9@@?BBBB?BAAC9;;;@A=?@@A@?C=:992929<>;@<;;5;CCB;C;;:7:=AABD?@@AFCC?AA;;;BBB;;;5<AB;;;0;@@@AC<A=A@@@;@BC>
@N9IO0:00691:05878
TACAGAGGGTGCGAGCGTTAAATCGGAATTACTGGGCGTTAAAGCGCACGTAGGCGGCTTGGTGATGTCGGGTGTGAAATCCCCGGGCTCAACCTGGGAACTGCCATCCGAAACTGCCTTGCTCGAGTATGGGAGAGGGAAGCGGAATTTCCGGTGTAGCGGTGAAATGCGTAGATATCGGAAGGAACATCAGTGGCGAAGGCGGCTTCCTGGACCAATACTGACGCTCAGGTGCGAAAGCGTGGGGAGCAAACAGG
+
/0//5<<=4=<>=>4::9.49)444.4.4.45,,2(***(()(((*,,8/44:399377271-------/9.689888/44;;.;;/43334:7;<<4:387//)/9:599939/:;=B>@@BB@;:;C<<<0;@;;;0;>A;;5;=@@9A=@=AB;;;BB@BCCC=:::A:;;@ABB;;5;5;5;5;;;??A@@<@@@<@<@A>@@=@?@?<?B?B?;;:CBD@@@B><;6000=>>3>988<>=287877(7<<2
@N9IO0:00696:05901
TACGTAGGGGGCAAGCGTTGCTCGGAATTACTGGGCGTAAAGGGTCCGTAGGCGGTCGAGCCAGTCGGCGGTGAAATCTCCCGGCTTAACTGGGAGGGGTCCGCCGAAACTACTCGGCTGGAGGGCTGAAGAGGGGAGTGGAATTCCCGGTGTAGCGGTGAAATGCGTAGATATCGGGAGGAACACCTGAGGCGAAGGCGGCTCCCTGGTCAGCACCTGACGCTGAGGGACGAAAGCTGGG
+
A?:;;;:;;;*;C>BBDI?@;5;@;?;@?@BBBB>BBBCD=BB>BB<A@9949A=BBBBBC8;;A@A4;9=???B=9:;CC>B>BA8;79?A<:@@DD8A@@CC>A@G>CBCCBA@8>::59;:.9AAA>ABCED9AACC?C?B?BB>C@CDBB@=?<?CCD>BABCBBBB@?;<AC>95097:99@CBCD@CBB7;6;939?AA;@@<@BCCC>C@C@@BA@@B;;;69?<<A)555555
@N9IO0:00698:05883
TACAGAGGGTGCGAGCGTTAATCGGAATTACTGGGCGTAAAGCGCGCGTAGGCGGCTTTGCAAGTCGGGTGTGAAATCCCCAGGCTTAACCTGGGAACTGCATTCGAGACTGCATTGCTAGAGTATGGGAGAGGGAAGTGGAATTTCCGGTGTAGCGGTGAAATGCGTAGATATCGGAAGGAACATCAGTGGCGAAAGCGACTTCCTGGACCAATACTGACGCTCATGTGCGAAAGCGTGGGGAGCAAACAGG
+
CGGCCCCD>BBCCAA@;;4;5;;B?C?B>@ACCC=CBBBB8A;;;;;;;AA?;;7;DC8;;;=@@@BD=@@?AAD=ACC@3;;=@@=@?A>@@B9@;@:::@A?B@??@B@@@CC?BBB999BBBDCC<ABCDD=B@BBC>A>BB=B?B=:;;;;ACACCCC>BBBB;;;DFB@BC@C?D@B=AABCCEAA=AAAA<ABBBCCACACHACCAHAEBBBAAA@@@;;;BBAAAAA;A;:;CCC9;;:BC>CCC>
@N9IO0:00702:05887
TACGTAGGGTGCAAGCGTTAATCGGAATTACTGGGCGTAAAGCGTGCGCAGGCGGTGATGTAAGACAGTTGTGAAATCCCCGGGCTCAACCTGGGAACTGCATCTGTGACTGCATCGCTGGAGTGCGGCAGAGGGGGATGGAATTCCGGCGTGTAGCAGTGAAATGCGTAGATATGCGGAGGAACACCGATGGCGAAGGCAATCCCCTGGGCCTGCACTGACGCTCATGCACGAAAGCGTGGGGAGCAAACAG
+
AAA;<;BB0:;A@;A@;;40*0/7)/)/)/:=>?6=;5;;,:@@?BCDA@@>@@<@AABA;;5;;;AAA3999;;.;;;;*:=6<<=?1838==5>:CDCBCCB??????CDBBAA@B>=8=?=>?A>A@@@??>?.::A?B:?8?494:CAAABB@><>>>B:AAA@???@::;>?=:==/8,2552;=@@=>>=6:5//(./..&.33,5.569::222333...63558996/<=<;:::-:::66-575
@N9IO0:00705:05905
TACGGAGGGTGCGAGCGTTAATCGGAATTACTGGGCGTAAAGGGTGCGTAGGTGGTTTGATAAGTTATCTGTAAAAGCCCTGGGCTCAACCTGGGAAGGCCAGATAATACTGTTGAACTGGAGTATGGGAGAGGGTAGTGGAATTTCCGGTGTAGCGGTGAAATGCGTAGAGATCGGAAGGAACACCAGTGGCGAAGGCGGCTACCTGGCCTGATACTGACACTGAAGCACGAAAGCGTGGGGAGCAAACAGG
+
@@@B=AAC9;;BBABCBB@C?B@A=@?B5:::::5:AAAB9??9@@@A@??@BE@BB=@4974;;3:9??C?A@@-999*7>A=@@@D?B;;<D9A5<5;4;:@@B@DHGB??=?A=A@A=@@@??DD>CCAAA<AA@BC=B=AB=B5<6:@@>>@@<@BCD?BBBBA;;;>@==?:?;@=A49654;;;<7;?>49459.5555.5<8=9<AAA>@>;:;;;;DF=AADBBBE8;;;;AAB7BCCJIG;;;?
@N9IO0:00708:05885
TACGTAGGGTGCGAGCGTTAATCGGAATACTGGGCGTAAAGCGTGCGCAGGCGGTGATGTAAGACAGGTGTGAAATCCCCGGGCTTAACCTGGGAACTGCATTTGTGACTGCATCGCTGGAGTGCGGCAGAGGGGGATGGAATTCCGCGTGTAGCAGTGAAATGCGTAGATATGCGGAGGAACACCGATGGCGAAGGCAATCCCCTGGGCCTGCACTGACGCTCATGCACGAAAGCGTGGGGAGCAAACAGG
+
EDCCCB@@:@@BBBB;;;@C?B;:6:5:<AAAD>BCAEE@L@@@@@@@BB?BB@B???>BA?BBBBB@BBBBCD>BBBB9BF=BB?B?B?BBB;@<A9::ABD<AAAAA??@BBBA@?@<@@@BBD?BBBACAAA2AAA>A=@?AACCCCAAAAABBCCGD>DBBBBBBBBCBBBA>?=5:5:@>2;:@@<@BB?B?@@<?@@@2;;;0::=>@@@AB@:9:>:99AA@ABAB:?@>99::+99:=?8==>=
@N9IO0:00712:05876
GACAGAGGGTGCAAACGTTGTTCGGAATTACTGGGCGTAAAGCGCGTGTAGGCGCTACGTGTGTCGGGCGTGAAATCCCATGGCTCAACCATGGAAGTGCACCCGAAACTGCGTAGCTAGAGTCCTGGAGAGGAAGGTGGAATGCTTGGTGTAGAGGTGAAATTCGTAGATATCAAGCGGAACACCGGTGGCGAAGGCGGCCTTCTGGACAGTGACTGACGCTGAGACGCGAAAGCGTGGGGAGCAAACAGG
+
CBBBA;;;0;@BAA;A@?400;=;:;*0)/:<<=8?>@CB6<;;;@@@B>>:00///:<<AABBBBA<A@@ABB<BCD:::B;AB@@=@?AAA9<<;;B=BCB>CDD:?@>;54989:;;:;>A;AD?9::B?A3:29<8;137;;7B?8<?AA9919733(339=:A?=>973;.33;4:.47B=A???<><=5:6:>;>,0,0@A=AB?>00/=<:::A<A@=<==AA@@?:@BBBDCE:AA???9?AA5
@N9IO0:00713:05893
TACGTAGGGGGCAAGGCGTTGTCCGGAATTATTGGGCGTAAAGCGCGCGCAGGCGGTCATTTAAGTCTGGTGTTTAAGCCCGGGGCTCAACCCCGTATCGCACGGGAAACTGGATGACTTGAGTGCAGAAGAGGAGAGTGGAATTCCACGTGTAGCGGTGAAATGCGTAGAGATGTGGAGGAACACCAGTGGCGAAGGCGACTCTCTGGGCTGTAACTGACGCTGAGGCGCGAAAGCGTGGGGAGCAAACAGG
+
BBCBBBBGDC0BB8;5;@@:@95.47;.949>.44(33333(334989::;9?BC=CB@@>5>=@@@@B=A;;;)9<B@B);;;&99<<4;;;099@@:;5@///)//)///)/::9:<7;@BBBCCCE@D;;8;ABA@B?B?B?C?DCBBBACBBB>B;@A7:;B@<>>>>>>@@@7<:.5.33849;<<7<::585>@::;B;00@@-0//:>;BBABBECBBBB>>A>9;:/9934ABB8BBBBC:?@@<
@N9IO0:00672:05927
TACGAAGGGGGCTAGCGTTGTTCGGATTTACTGGGCGTAAAGCGCACGTAGGCGGATTTTTAAGTCAGGGGTGAAATCCCGGGGCTCAACCCCGGAACTGCCTTTGATACTGGAAGTCTTGAGTATGGTAGAGGTGAGTGGAATTCCGAGTGTAGAGGTGAAATTCGTAGATATTCGGAGGAACACCAGTGGCGAAGGCGGCTCACTGGACCATTACTGACGCTGAGGTGCGAAAGCGTGGGGAGCAAACAGG
+
DCB;;4;CCC2???A???<?@?CE::;E>CDBBA<?????5::?>@;;;;A@BC@AA@@@.:6:@ACCCC:@@?B=DDD=AAA5@@@@=@HH9C?A?AABA?BB=???A???;@<>5668=9:;;:9498333289333328294:8<<=559:999:99:C<B=?ABBBDLFE@BB@AC>A>ACC=A@@@=;00:@;00+0@<<=BA=@B4:9=@BABBCCCCCBB?BAA::9.;AABCGD<CCDDC=@;;5
@N9IO0:00680:05929
TACGAAGGGTGCAAGCGTTGCTCGGAATTATTGGGCGTAAAGCGAGCGCGGGTGTCTCGTAAGTCAGAAGTGAAAGCCCTGGGCTTAACCCAGGAAGTGCTTTTGATACTGCGAGACTTGAATGTGGGAGAGGGTGCTAGAATACCTAGTGTAGTGGTGAAATACGTAGATATTAGGTGGAACACCGGTGGGGAAGCCGGGTGCCTGGCCCAACATTGACACTTAGGCTCGAAAGCGTGGG
+
BBAAA?CC<AACC=AACC8;:@@A;?;@;@@;@@995;>D:@@A???AAAC=;;5<A@AB@9BACDDC@CAA@@:@A<4AA=4@@?B>BE>@@<@<@?BCB??2BBBC@AACCBAA<;.5@495;AA0;;@@@8@AA:;;>;BCCACBBBBBBBAA>ACCE?CBACABACBBA?::09<::45::?D>:999-::=;=@A7///366(//(317896;<<:884//(//00>>.78?;888
@N9IO0:00681:05911
TACGTAGGGTGCGAGCGTTAATCGGAATTACTGGGCGTAAAGCGTGCGCAGGCGGTTTTGTAAGACAGGTGTGAAATCCCCGGGCTTAACCTGGGAACGTGCGCTTGTGACTGCAAGACTCGAGTACGGCAGAGGGGGTGAATTCCACGTGTAGGCAGGTGAAATGCGTAGAGATGATGGAGGAACACCGATGGCGGAAGGCAGCCCCCTGGGTCGATACGTGACCGCCCTCGATGCACGAAA
+
;<;::CFH?FCDC@@@;;5;5;;=8=3=055=A<4<::00+00000:>?=?>AB<?AA59:@?:::?@;>????A<BCCC:BB7856:6:20-8(-(-----/68(////6;8886////////68//(32......$...05(.)..=6997925552799>1;7<87569.....77.35/5.77949333633,33838733333$333(333333333733,399(33333;///:899
@N9IO0:00682:05944
TACGGAGGGTGCAAGCGTTAATCGGAATTACTGGGCGTAAAGCGCACGCAGGTGGCTGAGTCAGTCGATTGTGAAAGCCCTGGGCTTAACCTGGGAATTGCAGTCGATACTACTCAGCTAGAGTATGGGAGAGGGTAGTGGAATTCCCGGTGTAGCGGTGAAATGCATAGATATCGGGAGGAACATCAGTGGCGAAGGCGGCTACCTGGCCCAATACTGACACTCAGGTGCGACAGCGTGGGAGCAAACAG
+
BBBCACBD>BABB;@@@@=A<><@:<*0)/=>>;8@@ABD=A@@:::9;=<;:;6:@??C>:95B=:@;.33777.7::/99<,346:6:///;5;38*//666999;;::733B<87:922229222'26255'22622,2/7.77'2+55656/.).99906:88A;<8//-999--/(..38635888399;3=055+22::.22+62'206;>A<>899>?7715...-76///775.358<;,337
@N9IO0:00693:05936
GACAGAGGGGGCAAGCGTTGCTCGGAATCACTGGGCGTAAAGGGCGCGTAGGCGGGATGGCAAGTCGGTCGTGAAATCCTTCGGCTCAACCGAAGAACGTCGGCCGAAACTGCCGTTCTTGAGGGATGCAGAGGAGACTGGAATTCCCGGTGTAGCGGTGAAATGTGTAGAGAGTCGGGGAGGAACGACCGGTGGCGAAGGCGGGTCTCTGGGCATCTCCTGACGCGTGAGGCGGCGAAAAGCGTGGGGAGCAAACGG
+
CBCBDCBBBB2BC=AAAA8::?@A>A8::@@999/9?=@A=BC>A@?A?881;??0:;;5;B<ABBE?B@@@@@@6@@9>9;92955@7A7@D?9946=?>@<?;?AA:@@AB6;;<@@?BABM=@@@;:::=037;;7713494:<29488889<=:8:7:300/:/447////////&/91828333-359:055<5:7495/4;<?994,5559994////6//4888544.44444&44444<<&444;;29:8
@N9IO0:00708:05934
TACGGAGGGTGCAAGCGTTAATCGGAATTACTGGGCGTAAAGCGCACGCAGGCGGTCTGTCAAGTCGGATGTGAAATCCCCGGGCTCAACCTGGGAACTGCATTCGAAACTGGCAGGCTAGAGTCTTGTAGAGGGGGGTAGAATTCCAGGTGTAGCGGTGAAATGCGTAGAGATCTGGAGGAATACCGGTGGCGAAGGCGGCCCCCTGGACAAAGACTGACGCTCAGGTGCGAAAGCGTGGGGAGCAAACAGG
+
DDBEACCF>AACCADCDC@B?A>=6<+0*000/:3;;@;;5;@>>B@BBAA?AA?ABBCBBB@CB@?=?BBABBB@BBCC:BB:?>>>;?<??B9B?B???BB?BBBC6A??=@?@;>755@?::;;BBCCBBCCBD*CBBB<B=B;@?=:99@BCC@@AAD=BB;;;B@@::9ABA>AA=@:;;<<A=@B@BBB>A=@@5;;;;*9B>@ABC=;:;9B@B@@@;;;=@?ABBG>DCCDDCC;;;CBB=A?@<
@N9IO0:00712:05922
TACGGAGGGGGCTAGCGTTGTTCGGAATTACTGGGCGTAAAGCGCGCGTAGGCGGCTTTGTAAGTTAGAGGTGAAAGCCCGGAGCTCAACTCCGGAATTGCCTTTAAGACTGCATCGCTAGAATCATGGAGAGGTTAGTGGAATTCCGAGTGTAGAGGTGAAATTCGTAGATATTCGGAAGAACACCAGTGGCGAAGGCGACTAACTGGACATGTATTGACGCTGAGGTGCGAAAGCGTGGGGAGCAAACAGG
+
@BAA>BJCHC5BA@@@@?9??>@A@A6:59???B<AA@AB9??@@?;;;AA>BB>BBC<ABA=@A<;;00+0<;;5;A@9A?:::@@@=?@A?B?B?BABB?BC<A>A;;;;;A??@??AAB;@@@==3::::2919?==:?=?:?;?9::AA@@@B<@AA@8A>;;;<;:A:;6;D=D=::6:@@5;;A?=?@A6;4:>>;??=??@@BBAB@@@@=@ABEBB@@@2995594)45999@@066;=@066>9
@N9IO0:00665:05970
TACGTAGGCAGCGAGCGTTGTTCGGAGTTACTGGGCGTAAAGCGTGCGTAGGCGGTCTTGTAAGTCTGGTGTGAAATCTCCCGGCTCAACTGGGAGGGTGCGCCGGAAACTGCAAGGCTGGAGTATGGGAGAGGTAGGCGGAATTCCTGGTGTAGCGGTGAAATGCGTAGATATCAGGAGGAACACCTGTGGTGTAGACGGCTTACTGGACCATGACTGACGCTGAGGCACGAAAGCGTGGGGAGCAAACAGG
+
CCCBBBA>BBBBBBB;;;<@B>AA?;<;<@@ABB>BCDED=@?A@@AABBB???<?AA<??A<@989=6>=?@BA9AB9:9.929AAC=@ACC>CCC<A@?@@;@=AA<A;;;@=@<@@A?AA@@@BA<BCBB?BAA=?A;@=@=@?C@>BB?>??C@CBAA>CAAAA@<<000>?=9??=@=@AA=@@DC?:::::::99=?<???A?CC?BA:::::;>@@;;;C=??9333(3388;=>1::;;?6=<A9
@N9IO0:00666:05989
TACGGAGGTGGCAAGCGTTGTTCGGAATCACTGGGCGTAAAGGGCGCGTAGGCGGGGTCGGAAGTCGGGTGTGAAAGCCCCGGGCTCAACCCGGGAACGGCGCTCGAGACTCCGGCTCTTGAGTCCCGGAGAGGCGGGTGGAATTCCTGGTGTAGCGGTGAAATGTGTAGAGATCAGGAGGAACACCGGTGGCGCAGGCGGCCCGCTGGACGGAGACTGACGCTGAGGCGCGAAAGCGTGGGGAGCAAACGGG
+
CBBB=;;2:B:@CACBBB?BB?@@?@@CA@@<;;,:>@A@=BD<BB@@@@?9?@A>3?::5;:?=;;:0:<<>@A899CD8BB<@C=?9;;18<5B477<@?@@A@@:::?A=A>;;;B@A@@@AA;A=@@AA=BBA<BB>B@CAC@CH@CCCCEAA=AAAA=:::A@AAB@@@@???BA<@=:9:9>=@A?BBB@@=@C5<<6;ABA6::?9==9977?>=@00/>4004944,4799==?1=>>>?8=@@:
@N9IO0:00687:05970
TACAGAGGTCCCAAGCGTTGTTCGGATTCACTGGGCGTAAAGGGTGCGCAGGTGGCCGGAAAAGTCTGATGTGAAATCTCCGAGCTCAACTCGGAAATGGCATTGGATACTGTTCGGCTCGAGGGTTGGAGGGGGGACTGGAATTCTCGGTGTAGCAGTGAAATGCGTAGATATCGAGAGGAACACCAGTGGCGAAGGCGAGTCCCTGGACAACTCCTGACACTGAGGCACGAAAGCTAGGGGAGCAAACAGG
+
CCBBBBB>BBC;B>B;;;8;<?CE?BB?;::@AB<BBCFD?CC=CC@@@AA?BB?A;?4999-;A?ACBBCCCCC?C@>@;@?8@@@@?A=<<7;;3390:;A7=6:>BBBBB?=C<??BBBBD>B=A<989898#73=?8?:<=A??:6:ABA@?999A@B=:78AB=?8:@>>:;9;;8<;=>?;A>>=8<;:/53595<5;:3:<177<89>=6;;/0/667-/(/8:78=588<:===1>@CCC>AA@2
@N9IO0:00701:05976
TACAGAGAGTGCGAACGTTGTTCGGAATTACTGGGCTTAAAGCGACACGTAGGCGGTGCTGTAAGTGTCAGGTGAAATCCACCGGCTCACCCGTGGAACTGCCTGGCAGACTGCGGTACTAGAGTGTGGTAGGGGAGAGCGGAACTCCTGGTGGAGCGGTGAAATGCGTAGATATCAGGAGGAACACCGGTGGCGAAGGCGGCTCTCTGGTCCACAACTGACGCTGAGGTGCGAAAGCCAGGGGAGCAAACGGG
+
/5>6556;<<<A<@969@;?<7<<8;7;.49444)5:8<</5444444445:399)//////32//-----(-,,2,,,(--(-(-999:>7=>>2/)/7//)/71699;<;;;=9<<<<333::::;4970//(/6///6(/(//96;>6::8?<::6;888188::888=:::8;;9>>7<7;<A=C><@:?;7164//)///38;<7<<455=9=:555>><>>;299444<243-3333&39:;=8===7
@N9IO0:00712:05967
TACGAAGGGTGCAAGCGTTACTCGGAATTACTGGGCGTAAAGCGTGCGTAGGTGGTTGTTTAAGTCTGTCGTGAAAGCCTGGGCTCAACCTGGGAATTGCGATGGATACTGGGCAACTAGAGTGTGGTAGAGGATAGTGGAATTTCCGGTGTAGCAGTGAAATGCGTAGAGATCGGAAGGAACATCTGTGGCGAAGGCGACTATCTGGGCCAACACTGACACTGAGGCACGAAAGCGTGGGGAGCAAACAGG
+
BBCA@;AD:AABB=AABBACBBCE@D99:;BAAB=9<<LE>DCB@A@A??=;==9==AAB=B@BAAAA@AA=@=:./0(/>9.;??>4>7AB=6B8C6@??>@?=@??@@@@:@B>AAAA@@?>>>9?@@@A>ABBB??>??BB=B?B?BAAAAABBCCDD>CBBBBBAA@@==>*0*0<=<@@::<A?@=@BA;@;?::;::79655'54949>AAA@@@B=:::5;:==<=6<==8888,8@AAA;:988
@N9IO0:00666:06018
TACGAAGGGTGCAAGCGTTGCTCGGAATTATTGGGCGTAAAGCGAGCGCGGATGGTTTCTTAAGTCAGGAGTGAAAGCCCTGGGCTCAACCCAGGAAGTGCTTTTGATACTGGGAAACTTGAATGTGGGAGAGGAAGCTAGAATACCTAGTGTAGTGGTGAAATACGTAGATATTAGGTGGAACACCGGTGGGGAAGCCGGGTTTCTGGCCCAACATTGACATTTTAGGCTCGAAAAGCGTGGGGATCAAACAGG
+
AAABB=BB<BCCC@BBAA8;;BBB?B?B799?BB;;:;A@9?AB@AABBC@BBC@CB5AB0926;>CC@CBBB@@:AB=6AD?8CBAB7@;6;C:@:BBCBB<<2B=BBBDCC?DE>CA@BB>BBBBB<ABAA?C8;;BBBC?BCD?B@@@B@@@BCACCBC=C@@@B@@@CBB>;;6;@>B6;;CAD@CDCD7<6;C?BB<BC0;;;599/9;AAA??@@::::-8>6<;<7777&3:495>>2>=B==5<=93
@N9IO0:00671:06057
TACGAAGGGGGCTAGCGTTGTTCGGAATTACTGGGCGTAAAGCGCACGTAGGCGGATCGATCAGTCAGGGGTGAAATCCCAGAGCTCAACTCTGGAACTGCCTTTGATACTGTCGATCTAGAGTATGGAAGAGGCGAGTGGAATTCCGAGTGTAGAGGTGAAATTCGTAGATATTCGGAGGAACACCAGTGGCGAAGGCGGCTCACTGGTCCATTACTGACGCTGAGGTGCGAAAGCGTGGGGAGCAAACAGG
+
GGCCC@CCCC5BBBCB??<?A???;@<@:@@@@C<??>AA5:9:;BA@===:00,0>=@ABB???@@@?@2@AAB=BCD=CB:::BBG@BBCCC@B>A9::?AB7::??@DBBABCBBBBCBBBECB?=::00+00:><<;@>?7?@CAB?;?@BBB@CCCJ?D@AAABBBBBB?BAACCAF@CBC?BBAA=ABA?A?@@<@A@@@:979B?AA@CBAAA:::A:::?@AA;99/99>?AAB8@@@@C9@@@<
@N9IO0:00673:06045
TACAGAGGTCTCAAGCGTTGTTCGGAATTACTGGGCGTAAAGGGTGCGCAGGCCGCACGGGCAGTCAAATGTGTAATTCAGGGGCTCAACCCGTGCACTGCGCTTGATACTTCCGTGCTCGAACCTTGGAGAGGAGTCTGGAATTCTCGGTGTAGCAGTGAAATGCGTGGATATCGAGAAGAACACTTAGGGCGAAAAGCAAGACTCTGGACAAGTGTTGACGCTCATGCACGAAGGCTAGGGGAGCGAACGGG
+
;;;A@@@<;9:A@69;;;=;;6:A>B:@=@@BBD=>B==?7<<6<<::::9499>8?:@A:@;;;AAA9;;;;;;9@;977=<+===@299,4444444;655<???@ABB>B<>>899<;?9?=A=A=?>>?:?@@@A@=?9949>;?<?????=;;=777*7====@9@@??A:98B>AC@::9A799?8>8998&8==8?AAB??>?@A@<?AAA=;;:99>>>998<;:92927<=?BC9BBBBB?BCC=
@N9IO0:00695:06028
TACAGAGACTGCAAGCGTTATTCGGATTCACTGGGCGTAAAGGGTGCGCAGGCGGTCGGGTGTGTCAGATGTGAAATCCCGAGGCTCAACCTCGGAACTGCGTCTGAAACTACTCGACTAGAGTACTGGAGAGGGTAACGGAATTCACGGTGTAGCAGTGAAATGCGTAGATATCGTGAGGAACACCAGAGGCGAAGGCGGTTACCTGGACAGTTACTGACGCTCAGGCACGAAAGCATGGGGAGCAAAAAGG
+
DGBCB;;;<;;99;?@@A?AA=@A8;;?CAAACB>???AA:@C=?@?CCAA?9:5;ABA=@@A@@BBBBCCCBBB>B@>5=00,0>00+;=B=>9><>000=0/;@?=5=?@@@@A;;;BB@@@BBB@=@@;;;0;@;>@<@292959=95555<666>CCD>CBBBBBBBCC;;;DD@@=@>????@@9:4::;49:>>:@=@@=@?<99:BB@CCBBBBAA@@A@==>00//)/:==@@@0=555555$5;
@N9IO0:00708:06051
TACAGAGGTCTCAACCGTTGTTCGGATTCATTGGGCGTAAAGGGTGCGTAGGCGGTCGTGTAAGTCGGATGTGAAATCTCAGGGCTCAACCCTGAAACTGCATTCGATACTGCATGGCTAGGGTACTGGAGAGGAGACTGGAATTTACGGTGTAGCAGTGAAATGCGTAGATATCGTAAGGAAGACCAGTGGCGAAGGCGAGTCTCTGGACAGTTACCCGGACGCTGAGGCACGGAAAGGCCCAGGGGAGCAAAACGG
+
=@@966A<@@ABB@A+00800*0A4995;;>8=A8@BAAA8A?6=:<4;44.5;69>>::>@=@:;:69?:9:::1=9;;@CD:?@@@=@C=AAAA9>988997A@<;?@;;;CCC?CC@@?9@AA;;6:?AA?:::@>>2817<5<<>:>?998@ABAAAA:A:98>@<>@@955885;7<8<<>8<;;;5:54.439;::///;79499:88-333(3499//////)////)//(/39;03333&484333&39:
@N9IO0:00665:06082
TACGAAGGGGACTAGCGTTGTTCGGAATTACTGGGCGTAAAGCGCACGTAGGCGGATTTGTAAGTCAGGGGTGAAATCCCGGGGCTCAACCTCGGAACTGCCTTTGATACTGCAAATCTCGAGTCCGATAGAGGTGGGTGGAATTCCTAGTGTAGAGGTGAAATTCGTAGATATTAGGAAGAACACCGGTGGCGAAGGCGGCCCACTGGATCGGTACTGACGCTGAGGTGCGAAAGCGTGGGGAGCAAACAGG
+
BBAAA=AFD<C???B@?><?@<A?;A=@>@BBBC@@@A??8?898AC?@@B?AA<>??299@?B:::CEE:AACC>@@@9@AA7AB@@=A?AAA5;7;;;;>BB<CCCCC;;;CJ>BB@@@AAAB8<;B;;;@>AAB<@@>AADAHBCCBBBAA@;;6;;;C>D=A@BBAAA@@<??<@5;;:@992928849?A:@>AA=@A:??A@=@ABB=???BAAAABBB9949A@@@D8?>::;BB5BAAAC;>>>=
@N9IO0:00667:06109
TACAGAGGGTGCAAGCGTTAATCGGATTTACTGGGCGTAAAGCGTGTGTAGGTGGCTTCCTAAGTCGGTTGTGAAATCCCTGGGCTCAACCTGGGAATTGCAGTCGATACTGGGAAGCTCGAGTTCGGTAGAGGACGGCGGAATTCCCGGTGTAGCGGTGAAATGCGTAGATATCGGGAGGAACATCGATGGCGAAAGCAACCGTCTGGGCCTGAACTGACACTGAGACACGAAAAGCGTGGGGAGCAAAC
+
BCBCBBAA:@@@@=ABAB?C?A@@::;;,;@=<<3<A@==6=:89;8<3776;?6<8?B>BB7A@44136;=?@;3<BB=BB=5@<:B?@<@@@00,/).0000B@A@A<BAA:A8;;BBA@@@=@@?BCB@@7;9B;9:7:?A?AE<B<@?@9::9=A>AA<@A;?AA@?@>=<<<3>><@>BBA<==>B;B>>C>AAB=@=A@@@A@<A>BBC?B@@;<;A:;;:88:;4444&4:383;</;;A>>3;
@N9IO0:00670:06067
TACGTAGGGTGCAGGCGTTAATCGGAATTACTGGGCGTAAAGCGTGCGTAGGCGGTTTGTTAAGACAGGTGTGAAATCCCCGGGCTTAACCTGGGAATGCGCTTGTTACTGGCAGACTTGAGTGTGGCAGAGGGGGGTGGAATTCCACGTGTAGCAGTGAAATGCGTAGAGATGTGGAGGAACACCGGATGGCGAAGGCAGCCCCCTGGGCTAACACTGACGCTGATGCACGAAAGCGTGGGGAGCAAACAGG
+
;<:BAABB;AA@@@;000,0)///)45:8>?;;@;>@@CB;@@C::000/75/0)//(497<7:;5656444444)4499&44)448>8>0444)/)//////4:;265<A89:?>>:59::9:::-339//////#/8)/)/39178<<;:<>994499;)59>>:55555455549<6:)///)/)///)5996<49944444$4;;0954.499955944555955566>@6C966A@@0:;;AB:@@@:
@N9IO0:00674:06086
TACGAAGGGGCGAGCGTTGTTCGGAATTACTGGGCGTAAAGGGCGCGTAGGCGGTTTAGCGAGTCAGGCGTGAAATTCCCGGGCTTAACCTGGGGGCTGCGCTTGATACTGCTAGGCTTGAATTCGGGAGAGGATGGCGGAATTCCCAGTGTAGAGGTGAAATTCGTAGATATTGGGAAGAACACCGGTGGCGAAGGCGGCATCTGGCCCGGGATTGACGCTGAGGCGCGAAAGCGTGGGGAGCAAACAGG
+
BBAAA5;;;.9@@@:::<@@;??;@?A@CBBBB<BA@??38838=<A@AA?AC<??;@@AAAABB?@;?A@?@?0;5;;,;;.:@>D=B>;;;;;$9@AACCD@BBCCBBBBB@?<@A>BB@C@@@@=@CCE?BBB>AA@C?B@BB<AAB@@@@@@<@CCA>B?AAAAAAABB?@@6<89939::3:<:;6;B@;@600*0099887:;3;=4<<7:9A@:;;;;9@@@@@D<AACCBBB5;;@A@9@@@<
@N9IO0:00679:06108
TACGTAGGTCCCGAGCGTTGTCCGGATTTATTGGGCGTAAAGCGAGCGCAGGCGGTTTAATAAGTCTGAAGTTAAAGGCAGTGGCTTAACCATTGTTCGCTTTGGAAACTGTTAAACTTGAGTGCAGAAGGGGAGAGTGGAATTCCATGTGTAGCGGTGAAATGCGTAGATATATGGAGGAACACCGGTGGCGAAAGCGGCTCTCTGGTCTGTAACTGACGCTGAGGCTCGAAAGCATGGGTAGCAAACAGG
+
GC;;;AA=ABC=BCBB;;4;;@<A?BBD<BA@DE=;;:;;0;><;9;ABBB?BB=AC6;6:=:<33349-3;-::572?ABAC?@@4;7;8?<5:>.448==596;<)45::38<4<<255<;::;==;>>>2<;::985:-3047<<<=CBAA@A9?99959A???AAA;;;;;B=BA7;6:==<@5998=>>?6:;;=ABBAA@@=@BBCBC?B@@@AAACCGEACCBAAA9??AACD<@@AAAB<AAB@
@N9IO0:00680:06101
TACGAAGGGGGCTAGCGTTGCTCGGAATCACTGGGCGTAAAGGGTGCGTAGGCGGGTCTTTAAGTCAGGGGTGAAATCCTGGAGCTCAACTCCAGAACTGCCTTTGATACTGAAGATCTTGAGTTCGGGAGAGGTGAGTGGAACTGCGAGTGTAGAGGTGAAATTCGTAGATATTCGCAAGAACACCAGTGGCGAAGGCGGCTCACTGGCCCGATACTGACGCTGAGGCACGAAAGCGTGGGGAGCAAACAGG
+
FCAAAACCCC5???A@@@7::::A=B?BCBBCCC>@A@DD<AA<AA?@@AA?AAA<@@@@;@=AABCDDD;DBBB>CC@BB?A?@@??<=;;6;?@=A;;;=AA699CBCDCB9;;;<<@CDDC@CDD>CCBB?BC;;;C@B@BBBAAAACBBB@@@<@BAC?D?CCDC@B@@@7@?@E46:@AAA?AA::8:@=9;600(/6688791:7.7@@?>>@AAAAAAA@=>97333(38:@CCC9529A@;?==9
@N9IO0:00691:06069
TACGGAGGGTGCAAGCGTTATCCGGATTCACTGGGTTTAAAGGGTGCGTAGGTGGGTTGGTAAGTCAGTGGTGAAATCCCCGAGCTTAACTTGGGAACTGCCATTGATACTATCAGTCTTGAATATCGTGGAGGTTAGCGGAATATGTCATGTAGCGGTGAAATGCTTAGATATGACATAGAACACCAATTGCGAAAGGCAGCTGGCTACACGAATATTGACACTGAGGCACGAAAGCGTGGGGATCAAACAGG
+
CC;;5;AA8@A@C?BB@@?CBB:C@CC@CCCBAB:@;6?>8A>=BB543886998/9=@385255AAACC=A997(3777+773936C6?A4=A)939993=@A=BBBB@??><>:@<=7==87=<>>;:2?>:@=?><@7>8?=::9:::88AABA>BA@@9A@@A@BBAB@@A?;;;AAA;=<<+0+0)///95)57<<<=@@;@=@90000+0>>;ACA@A@@@A=A@B999/;9::AAA7;;;AB<<<;>
@N9IO0:00710:06079
GTACGAAGGGGGCTAGCGTTGTCGGAACACTGGGCGTAAAGCGCACGTAGGCGGCTTCTTAAGTCAGGGGTGAAATCCTGGAGCTCAACTCCAGAACTGCCTTTGATACTGAGGAGCTTGAGTTCGGGAGAGGTGAGTGGAACTGCGAGTGTAGAGGTGAAATTCGTAGATATTCGCAAGAACACCAGTGGCGAAGGCGCTCACTGGCCCGATACTGACGCTGACGGTGCGAAAGCGTGGGGAGCAAACAG
+
////;;27777'5-----736://)/4///555)5<999097=000..8<800+0@8;;+929@878AA6800;*/0600*/700/0;>@@499@7===@299)559<>0/0/)////29999259909<99.444=4929256;@?@CB@?AA;;5;AAA=B7;;BAA@A;;68=??588<???7<97;1777179993377778177.333733393377733367759>?,//0/0::06789:.665
@N9IO0:00711:06067
GACGAAGGTGGCGACCGTTGTTCGGAATTACTGGGCATAAAGCGCACGTAGGCGGCAATGTAAGTCAGGTGTGAAATCCCCCGGCCCAACCGGGGAATTGCGCTTGATACTGTGTTGCTTGAGGGCAGGAGGGGACCGTGGAATTCCTGGTGGAGCGGTGAAATGCGTTGATATCAGGAGGAACACCGGCGGCGAAGGCGACGGTCTGGCCTGCTTCTGACGCTGAGGTGCGAAAGCCAGGGGAGCAAACGGG
+
CABAA=@=@@>?AAA6;:?BC@CC?B?B?BCBBB<A@@@@0;;A@AA@@BB?AB?BB=BBAB<AB@@@>BB;;;G=CBGGD2E@CC7;4;;BBB8BAH?ABBCC@AAABB@@CBB?BAB>@@@A=BBC?@?EE9BB<@??9=9@>@?@B?AB?BAAB=A???9?CABB@@@@?>????AA:?99984=<@@6@?A6:6:CCA?6?A@@:@9;?;;8?==;<987>;86;??:?927?<??DD9@@CEF<?@B>
@N9IO0:00711:06093
TACGTAGGGTGCGAGCGTTAATCGGAATTACTGGGCGTAAAGCGTGCGCAGGCGGTTCGTTAAGTTCGTCGTGAAAGCCCCGGGCTCAACCTGGGAACGGCGATGGAAACTGGCGAGCTGGAGTGCGGCAGAGGGGGGTGGAATTCCGCGTGTAGCAGTGAAATGCGTAGAGATGCGGAGGAACACCGATGGCGAAGGCAGCCCCCTGGGCCGACACTGACGCTCAGGCACGAAAGCGTGGGGAGCAAAC
+
AA:::;:9.9;5??@>?=;=;@@@6<,0*00>??4955;<38;?<<<<000:00+060/99@<@@:?@?>>>AAA:??@?2>?99::B?C?BBA<A6:;400000*/;1<?@7=;;669@=95995;4;::CCBABA'==9;17-7:=:?888@@>>?>@AA6::A;;;AA;;;???=;:498;7738???9ABB:=9=?::<;;)9=91<-3438::///////671/44333(38337=?3>><?>4>
@N9IO0:00667:06143
TACGTAGGTTGCGAGCGTTATTCGGATTTACTGGGCGTAAAGCGCACCGAGGTGGCTTCTTAAGTTGGATGTAAAATCTCCCGGCTTAACTGGGAGGCGCCATTCAATACTGAGGAGCTTGAGGTCAGCAGGGGAAGGTGGAATTCCCGGTGTAGTGGTGGAATGCGTAGAGATCGGGAGGAACACCAGTGGCGAAAGCGACCTTCTGGGCTGCACCTGACACTCTAGTGCGAAAGCGTGGGGAGCAAACAGG
+
CGBABCDAC?BBAA@000,0<9<>;=@=8@@?AB=BBBCD=B@;;:=39:=;?@<?A<::489=<8>89///999*///:;285@B>?<=000)//;000008;BC;??B99::<@A@@<@9818@@>@==<</:4::88188=8=@:@<??>?>BB=@@<B?A>>>::::888=>=4>>:>:>>>;;;;?<A@AB9@@;;;=A;A===6=>C=<=:;;;=?ADAAAAAAAAAC=C9::CBB6AAAAA<;;;=
@N9IO0:00670:06120
GACAGAGGGGGCAAGCGTTGCTCGGAATCACTGGGCGTAAAGGGCGCGTAGGCGGGAGGTCAAGTCGGTCGTGAAATCTCCGGGCTCAACCCGGAGGAGTCGGCCGAAACTGGTCTTCTTGAGGGAGGCAGAGGAGTCTGGAATTCCCGGTGTAGCGGTGAAATGTGTAGAGATCGGGAGGAACACCGGTGGCGAAGGCGGGACTCTGGGCCTACCCTGACGCTGAGGCGCGAAGGCGTGGGGAGCAAACGGG
+
/6@@;5;;;;*893//9:)//:;=5;044448=?5988AA9AA9:99=:;09:@>+00*07727??>9<=99:99)555<.55)59994;<4<8<D2;954939.59B<B==8@;;89C9<<<@5?=4;@?:;489>BBC?B?B@CC?CAGCB;;;;5;ABB=;;;DBBBCCA@ADD<@?6:6:::?A?:;8;AA;?<@BB=BBDDDDD<A>ABCC?CCCCBA@?;;5;@A@@5:59>>@>>2<A@A>99994
@N9IO0:00678:06110
TACGTAGGGTGCAGGCGTTAATCGGAATTACTGGGCGTAAAGCGTGCGCAGGCGCTCCTTAAGTCAGATGTGAAATCCCCGGGCTTAACCCTGGGAATGCGTTTGAAATACTGGGGGGAGCTAGAGTGTGGAAAGAGGGGGGTGGAATTCCAGGTGTAGCAGTGAAATGCGTAGATATCTGGAGGAACACCGATGGCGAAGGCAGCCCCCCTGGGCTAACATGACGCTCATGCACGAAAGCTGGGGAGCAA
+
AJAABCCC>DCBBB>@>@<A5:997@3:066@BD>DCCBC8:;C;;;?>>==995;;7@7>38..----///4;04444&4:(445:.45/54;084988333(333(33389;9;9%///866555---(--(--/////#38,3,/(/(/84///6669788:=2444::::;777::@9>?=><<8816::;27>A5938:522222#299/88@6858952./78.....9222'2=7666+55577
@N9IO0:00687:06147
TACGGAGGGGGCGAGCGTTATTCGGAATCATTGGGCGTAAAGGGCGCGTAGGCGCCCGATAAGTCAAAGGTGAAATCCCTCGGCTCAACTGAGGAACTGCCTTTGAAACTGTCGGGCTTGAGGCCGGGAGGGGGTAGCGGAATTCCCAGTGTAGCGGTGAAATGCGTAGATATTGGGAGGAACACCAGTGGCGAAGGCGGCTACCTGGACCGGAACTGACGCTGATGCGCGAAAGCGTGGGGAGCAAACAG
+
9;9>=9:;;;(8?=??DA<????@;@>@;;9;@>099494)4<7@ABBBBB?;;6B4AA;;7;A@@@:@<@BBF>EDD>;;9=@<<>:=BBBB>A?AAAC4;9):>=5=@AA;;;09>>CCC5;5;;0;BB>C+DCFFD9;8;=AB>CACB@::;B>B;;;6;@?AA;;;BBB@CG?BB?B>AAB?C:;<?AAB@C>AB=@@AA>BB?AC=A5;4;;A@AA;;;AA@@A<<>>+000//;;+///5<)559
@N9IO0:00698:06129
TACGAAGGGGGCAAGCGTTGTTCGGAATTACTGGGCGTAAAGGGCGCGTAGGCGGCTTATCAAGTCAGGCGTGAAATTCCCGGGCTCAACCTGGGGGCTGCGCTTGATACTGATGAGCTTGAATGCGGGAGAGGATAGTGGAATTCCCAGTGTAGAGGTGAAATTCGTAGATATTGGGAAGAACACCGGTGGCGAAGGCGGCTATCTGGCCCGTAATTGACGCTGAGGCGCGAAAGCGTGGGGAGCAAACAGG
+
@?@@A;?BAB2AB?BA??5:9<>A=@=@=?A@AA9@@@BC;@@<@BACCAA>@A=AA;??;;5<@B;;7<BBAAE=B?AE>IM?BAAA@DABCEEF1<=CCCCIACCCCCB@@>@;;;95993=A@@<3<<00)09<=0;058B9>A8==BBCA;?@;@:;;6<?BBBBBDDCC@DD=A=@@;A::4;>AA=AAB@F>??@A@?;BBB@EE>AAA7@9=>@@@BA@@=@?99;A699A@@@C6??AAD>CBC=
@N9IO0:00690:06201
TACGGAGGGAGCTAGCGTTGTTCGGAATTACTGGGCGTAAAGCGCACGTAGGCGGCTATTCAAGTCAGGGGTGAAAGCCCGGGGCTCAACCCGGACCGTGCTTCTGAAACTAGATAGCTAGAATCTTGGAGAGGTCAGTGGAATTCCGAGTGTAGAGGTGAAATTCGTAGATATTCGGAAGAACACCAGTGGCGAAGGCGACTGACTGGACAAGTATTGACGCTGAGGTGCGAAAGCGTGGGGAGCAAACAGG
+
CCAA>ACD=BBBBBBA@B<?@<?A>B?B?BBAAB>A@@BB7?999A@@@AA?:;;;BBC@BB?BCBBBBC8BBDD<A@B<BDE8:<<<6<<+0,08*..///)//:<<3<<<666<<<<;;@?BBB?B>BC;;7;B@@AD@D?C?A>ABBBBBCABA?BBBC>B?CCA@@BCCC@BB@C@BB?BBA=?@??<?AC?B?BBCCABAAAC?BBC@CCBB@CCBBBBBBB?BBA@@@<@@BCCFG;BBBBC=CCB@
@N9IO0:00691:06165
TACGAAGGGGGCTAGCGTTGTTCGGATTTACTGGGCGTAAAGCGCACGTAGGCGGATTGTTAAGTGAGGGGTGAAATCCCAGGGCTCAACCCTGGAACTGCCTTTCATACTGGCAATCTTGAGTCCGGAAGAGGTGAGTGGAACTCCTAGTGTAGAGGTGGAATTCGTAGATATTAGGAAGAACACCAGTGGCGAAGGCGGCTCACTGGTCCGGTACTGACGCTGAGGTGCGAAAGCGTGGGGAGCAAACAGG
+
CCCCD?BCCC5BBBBBBB=???A?4;:B=BBBBD>???CD<?9::AAAAAE@CC@BC9::?B>ABBABAB5@@??9?EC>CCD>BBBB>@C:99499?9:9=@@<AA@@AEE@CB@AAA?BBCCC>B?B?BBC@@@@B@A=A=AABBDCCCCBC@;;8;A<A6;7;@@AABBAA>AB?A?@@;???=ABCB?AA@;@<9929999AAB?CC=?<?AAAABABC@899:99:@@A;A@<<>>>2==B@D8=::2
@N9IO0:00691:06191
TACGTAGGGTGCGAGCGTTAATCGGAATTACTGGGCGTAAAGCGCACGTAGGTGGCGACGTAAGTCGGGTGTGAAAGCCCCGGGCTCAACCTGGGAATTGCATTCGAGACTGCATTGCTGGAGTACGGAAGAGGAGGGCGGAATTCCCGGTGTAGCGGTGAAATGCGTAGATATCGGGAGGAACATCAGTGGCGAAGGCGGCCCTCTGGTCCAGTACACACTCAAGTGCGAAAGCGTGGGGAGCAAACAGG
+
EDCBCCCF<A@C@>>:;;<?>B@@<@<@4;:AAB<@@;;;0;<<000;;;@=@D>AAAA@??>B99:B;::8999/9>?@2??9?A@C@C@CCC=B<@<@@AA=BB;::CCCAB@>>>>A<??A???=?;?@A<@@D>CC@C@B?CD>E>ABCBB::9;CCC=AA@BCBBBCBBBCG=;<8<?AA@@@;;;>BBB?C?;;7;B=BDDC?AB?AAA;;9599<;;7;======4;9;;;;;.;@;;;,9:@;
@N9IO0:00694:06160
TACGAAGGGGGCTAGCGTTGCTCGGAATTACTGGGCGTAAAGCGCACGTAGGCGGCTTTCTAAGTCAGGGGTGAAATCCTGGAGCTCAACTCCAGAACTGCCTTGATACTGGGAAGCTTGAGTTCGGGAGAGGTGAGTGGAACTGCGAGTGTAGAGGTGAAATTCGTAGATATTCGCAAGAACACCAGTGGCGAAGGCGGCTCACTGGCCCGATACTGACGCTGAGGTGCGAAAGCGTGGGGAGCAAACA
+
:<:AB5;;;;*333833349:AAB@B?B>@====5?=?@@5;:AAA@@@AA>@@;;;;,;AB=AB::9>>2>999/;@=AA>BA:99>89998=90)///:)/)//:;BBBD;A5955.5A==<>>?7=;:>45544:@4:.338899<;;:<?>?@BBC>6B>BB:94?:=A:=>BC@DIABBB=A;;;@CAA8<800,097;744.4;0:@;;944::=A@@@@?BDDBBC9@@;9999*73===1;7
@N9IO0:00700:06188
TACGGAGGGGGCCAGCGTTGCTCGGAATCACTGGGCGTAAAGGGCTCGTAGGCGGTCTGATAAGTCTGTGTGAAATCCCTTGGCTTAACCAAGGAATTGCGCCGGATACTGTCGGACTAGAGGCCGGGAGAGGGAAGCGGAATTCCGAGTGTAGCGGTGAAATGCGTAGATATTCGGAGGAACACCGGTGGCGAAGGCGGCTTCCTGGACCGGTTCTGACGCTGAGGAGCGAAAGCTAGGGTAGCAAACAGG
+
BBCC>BCBBB,>:=;;=;)//8894:7999;:9<6788=@:AD>AA:;;;;5;;5;@A::8;6;00000;<:::1444(438.458?8B>B>B?B?C58:99;@<?99:;9:::=A@:;:@@:?=AA699BAA;B=??@=A<@<?;?A:9:BAAAB?@@@B<@@@B;;;BCCB?BA?:93:8;==6:600*0<>*009C?AB?B999><@?C@C@CB;;;;;;AB@=::;;;;0;;;::9,9==>>>89907
@N9IO0:00681:06244
TACGTAGGGTGCAAGCGTTAATCGGAATTACTGGGCGTAAAGCGTGCGCAGGCGGCTTTGCAAGCAGATCTGAAATCCCCGGGCTCCAACCTGGGAACTGCATTTGTGACTGCATCGCTCGATGCGGCAGAGGGGGGATGGAATTCCGCGTGTAGCAGTGAAATGCGTAGATATGCGGAGGAACACCGATGGCGAAGGCAATCCCCTGGGCCTGCACTGACGCTCATGCACGAAAAGCCGTGGGGAGCAAACAG
+
/6995<;<0;A?A<A9992:295;6;.4.49555)5:::<4<AB?@A@AA>;@=+///(/7717<:88///8891::>=/==/443-/4:4777.7)///7///(49;4/////38998/------(/:<444444#49;5:.5058<<<<<;;?=BBBBBD>:;;A@955995559.55.5.5;;.4445.4;;.4.44.55>>0==A8=8<<500000/79933//////555)-/)/8888.68:::088:
@N9IO0:00683:06233
TACGTAGGGTGCAAGCGTTAATCGGAATTACTGGGCGTAAAGTGTGCGCAGGTGGCCGCGCATGTCGAGTGTGAAATCCCCGGGCTTAACTTGGGAATTGCGCTCGAAACTACGTGGCTGGAGTGTGGCAGGAGGAAGGTGGAATTCCAGGTGTAGCGGTGAAATGCGTAGAGATCTGGAGGAACACCGATGGCGAAGGCAGCCTTCTGGGCCAACACTGACACTCGATGCACGAAAGCGTGGGGAGCAAACAG
+
CCCCCFCD<A@B@=@:;:4;5;@A=B@B@BBBBC<D@AAB<AAB;<;BBBB<@A=A7;;@@@@AABCCC???AAA9@@@@6@A:AA?C?BB?AA;A=A=@@AA@AAAC>A?>?A??>?AA499?>;:5900)-248(-).659/6/65/5,2<<;:9<2::;5-;59>?=<=<=:959.55.5/5;;<@A@A7:5A:@<AA??995999;3A;?;:;87=/--66----.---..707775255&25//7.889
@N9IO0:00687:06241
TACGGAGGGTGCGAGCGTTGTCCGGAATCACTGGGCGTAAAGGGCGCGTAGGCGGCCTGGTAAGTAGGGGGTGAAATCCTGCGGCTTAACCGCAGGGCTGCCTTCTAAACTGTCAGGCTCGAGCACGGTAGAGGCAGATGGAATTCCCGGTGTAGCGGTGGAATGCGTAGAGATCGGGAAGAACATCAGTGGCGAAGGCGGTCTGCTGGGCCGTTGCTGACGCTGAGGCGCGACAGCGTGGGGAGCAAACAGG
+
DDGG?CBC>CCBBBB:;;7;@??D<@7;<>BCCD>BBBCD=BB>BBACC@@>@A=B=:94:A5;;?AAAA/A???7??:@?;;5;A?B@D@DAA@A;A;9:@C?BBCB=BCC<<00,0;;==@???@????AA=AAAABC=@>@>BB?B>AA@@@CC@AA?AACECC;;;AB@@@AA<A@AA>AA@@?@@?<?A?=@;:949999=>>C=C@CC?:;:;;;;;?;;;5;?@>=:99@@>ACA4>@>>@.9:@;
@N9IO0:00690:06233
TACGTAGGGTGCAAGCGTTAATCGGAATTACTGGGCGTAAAGCGTGCGCAGGCGGTGATGTAAGACAGTTGTGAAATCCCCGGGCTCAACCTGGGAACTGCATCTGTGACTGCATCGCTGGAGTACGGTAGAGGGGATGGAATTCCGCGGTGTAGCAGTGAAATGCGTAGATATGCGGAGGACACCGATGGCGAAGGCAATCCCTGGACCTGTACTCGACGCTCATGCACGAAAGCGTGGGAGCAAAC
+
@A;<;CCB9;;A@;@000+-(---(/)/)/799=7=<=AB=BBBBBAC;;;?AA>ABBBCCC>A@AAA@5899:?29;:;&9?,93==4=9=?<5<;898?@AAAA@????>?ABBBAA@??>9:9A;@@>8877(3;<5<8@<>9?<>9>@@@ABA<<765-../;;BB=8767-.(-6(--551678=8=B=,/(//(---(--(/86;==::::;733887333373325,522255(27544.6
@N9IO0:00693:06212
TACGGAGGGTGCGAGCGTTATCCGGAATTACTGGGTTTAAAGGGTGCGTAGGCGGCTTTGTAAGTCAGGAGTGAAAGTTTGCGGCTCAACCGTAAAATTGCTTCTGATACTGCATAGCTAGAATCAGGATGAGGTCAGCGGAATGTGGCATGTAGCGGTGAAATGCATAGATATGCCATAGAACACCAATTGCGAAGGCAGCTGGCTAGACCTGTATTGACGCTGAGGCACGAAAAGCGTGGGGAGCGAACAGG
+
BBDC@DEG=CCCCAAABB?BBD@B@B@CACD@??9?A5::8:A9@@???@@@CC@BBB>BBB@BDBBB<@@@B@D<BBB<BC>8>A00-/4==D@@2=?AAD?BAA@;;<;9;99@ABBBBB@BBAD=@;:::999;9;B?B@CAAAACBBBBB@;;7;ABB,959?;;;CCB@@A:@AA@A;@??:B=?69:>>7:=@@BBBB?CBCAAA>BC;;;ABBBB@@A;;5;>@;444&4;@;:99*4::<>:A=A9
@N9IO0:00701:06233
CACGGGGGGGAGCAAGCGTTGTTCGGAATCACTGGGCGTAAAGGGCGTGTAGGCGGTCAAGTAAGTGGAACGTGAAATCCCTCGGCTCACCCGAGGACCTGCGTCCCAAACTGCTTGGCTTGAGTATGGGAGAGGATGAGGGAATTCCTGGTGTAGCGGTGAAATGCGTAGATATCAGGAGGAACACCGGTGGCGAAGGCGCTCATCTGGCCCAATACTGACGCTGAGGCGCGAAAGCTAGGGGAGCAAACGGG
+
?BB@CCCCF#?A::3:>::29=:=;:?255@@AAB=;;;CD>BD>DCABA@=9<=8?@>6<00+0==:@<==@A<<4@BB=BAA=ACCBAB8;;A>AB?BBAAAA@8A?:@:;;B@C?CC69;A99;BC=BCAB@C:;;BC6;9;?C?BC@BCDAAAA<@CCB=B@?ABBACBB@BB>7@@@C99;B49.:@:?;937598>@@@BBBB>BA6;79AA@@AAAA;::?8?=>;;;0;@@@?FE9??A@@9AA@=
@N9IO0:00710:06239
TACAGAGGGTGCAAGCGTTAATCGGATTTACTGGGCGTAAAGCGCGCGTAGGTGGCCAATTAAGTCAAATGTGAAATCCCCGAGCTTAACTTGGGAATTGCATTCGATACTGGTTGGCTAGAGTATGGGAGAGGATGGTAGAATTCCAGGTGTAGCGGTGAAATGCGTAGAGATCTGGAGGAATACCGATGGCGAAGGCAGCCATCTGGCCTAATACTGACCACTGAGGTGCAGAAAGCATGGGGAGCAAACAG
+
ACCCCB@@4::@@;@@AB>A>BAB=AAA9@@;;;-:@@?>8BBC@??@:9:999291;4?=B?EEB@@<@B><<<37777&3=<77.703<>AC=B7B8888<>8333338<6>6>6@A??;887<;7.7;782;AA=A??>>B>B>=>8=B=BA??9>8@A;??@@?999@@:333433,7,3376;<=B7===783<::96;8556.6(//(/...753(.....3....2222'2566788+66566.666
@N9IO0:00665:06264
TACGAAGGGGGCTAGCGTTGTTCGGAATTACTGGGCGTAAAGCGCGCGTAGGCGGTTTTGCAAGCCAGAGGTGAAATGCCTGAGCTCAACTTAGGAATTGCCTTTGGGACTGCGAGGCTTTGAGGACGGGAGAGGTGAGTGGAATTCCCAGTGTAGAGGTGAAATTCGTAGATATTGGGAAGAACACCGGTGGCGAAGGCGGCTCACTGGCCCGTTTCTGACGCTGCAGCGCGAAAGCGTGGGGATCAAACAGG
+
AA;;;5<AAA0@BADA::9:C?BB?C?C@CCBBB<?>>AA5>999;:@AAA?@@=@GG5<;9;@@<@@@@<ACCC<;;;>;;;:;9??9???BB@D=?=?BADC=AA8;;;;BB@@=@AA6;;D@;::C<A<;;<@@AA@=8=4;4::,9>@AAA00080000*9<@@ABBDDDD@BB=A=;;6;AA>D>@A<ACB@CACCABBBCCCC?BB<BBA6::@?<=<:/0/9977444(44;99:;.;>>>C<999;
@N9IO0:00668:06305
TACGGAGGGTGCAAGCGTTAATCGGAATTACTGGGCGTAAAGCGAGTGTAGGTGGTTGCATAAGTCGGATGTGAAAGCCCTGGGCTTAACCTGGGAATTGCATTCGATACTGTGTGACTAGAGTCTGATAGAGGGAAGTGGAATTCCAGGTGTAGCGGTGAAATGCGTAGATATCTGGAGGAACATCAGTGGCGAAGGCGGCTTCCTGGATCAAGACTGACACTGAGGCTCGAAAAGCGTGGGGAGCAAACAGG
+
>>B=@CCJ?CBCC@CCCE@C?BCB@C8;7;;;;C=@?@CC;?@000;=?CC@CC@B?BBBBC?ABAD@C???AAC9@@D=A@A9@@;A6<7;CC<B?B:;;?@?ABCBBBBA;;;A@CBBBBBBBBBBBAA;;;,99995.4397<.557555:;9<7;9:919?>@>@@B:9:??@7>>>B>>>>A?>??;???<@;?@<@@<@<BC?:::C?@@@@;;;;;AA<;5;AA;;;;&;@@B=GG166=?@6>B@:
@N9IO0:00682:06291
GTACGAAGGGTGGCGAGCGTTAATCGGAATTACTGGGCGTAAAGCGCGCGTAGGTGGTTTGGTAAGCGATATGTGAAATCCCCGGGCTTAACCTGGGAACTGCATGTCGAACTGCCAGGCTAGAGTATGGTAGAGGGGTGTGGAATTTCCTGTGTAGCGGTGAAATGCGTAGATATAGGAAGGAACATCAGTGGCGAAGGCGACACCCTGGACCGATACTGACACTGAGGCGCGAAAGCGTGGGTAGCGAACAGG
+
,,--//)/9)55.5<9;;<<7;3//06727)0/:==7>;:AC78:@@AA;;;B@CC@CH=@?AC?BAAA@@@AA@@@9@??>5@C7;:?B?B?BAA<C?@AAA???AABA=?@@@<@B?BA;;;BBBBC=AA@;;;:.<E@A=@5;;0;4;@@AA<000)/:993888@959@@@>???A?C?B?AA:00=00*/88(3,44444;;05525>8=::/0/=<<>>::;:2:<?@?@9@AAAAA9;;;@@@5;;C=
@N9IO0:00687:06303
GACGGGGGGGGCAAGTGTTCTTCGGAATGACTGGGCGTAAAGGGCACGTAGGCGGTGAATCGGGTTGAAAGTGAAAGTCGCCAAAAACTGGCGGAATGCTCTCGAAACCAATTCACTTGAGTGAGACAGAGGAGAGTGGAATTTCGTGTGTAGGGGTGAAATCCGGAGATCTACGAAGGAACGCCAAAAGCGAAGGCAGCTCTCTGGGGTCCCTACCGACGCTGGGGTGCGAAAGCATGGGGGAGCGAACGGG
+
CCA>?<<<?<">A599BB>BC?BB@C>B@AA@AB=CABBB>BD=BAA>?=?;9829993;CCD?C?CCC=BBBBB=C@;;;=?@?@2A@A=AB?B?BAAAA@AC@@:@=A=@=AA:;6;AAABBCC@@ABB?AB;;<A=@=@A;ABBBBCBBBDD;CCBC>BA>A>ABBBCCCBBC@CAD:<;B@CGD5;<;;<?<???B???>;;;;&4<<27//)/7///4333&333333(33344444$444995:;>4
@N9IO0:00687:06306
CACGTAGGGGGCAAGCGTTGTCCGGATTTATTGGGCGTAAAGAGCTCGTAGGCGGTTCGGTAAGTCGGGTGTGAAACCTCCAGGCTCAACCTGGAGACGCCACCCGATACTGCTGTGACTAGAGTCCAGTAGGGGAGCGTGGAATTCCTGGTGTAGCGGTGAAATGCGCAGATATCAGGAGGAACACCAGTGGCGAAGGCGGCGCTCTGGGCTGGAACTGACGCTGAGGAGCGAAAGCGTGGGGAGCGAACAGG
+
BBB@@?@@@@.@A=@???<@AB?B<@@@9@@?BB=?????9?@@?@@BBED?BB?C=9:6;B?ABBBD=@@?:::.:29B<AB???@B?C@CC@;;<@@@:@@>65;AAA@@@@ABACBBCCB@AB>;;9=@::+5;5>;;7<9A==>6925<:5:5:8<55625@?B@@@BB@;5:<19;?B=BBB@BCCC@C;;897:<9;>@>>4;9)59>.5.6=;;;?DBBBB@BBCCCC=CAA:;::.;AABB@@AA;
@N9IO0:00688:06287
TACGTAGGGTGCGGGCGTTAATCGGAATTACTGGGCGTAAAGCGTGCGCAGGCGGCTCCTTAAGTCCAGATGTGAAATCCCCGGGCTTAACCTGGGAACGTGCGTTTGAAACGTGAGGGGCTTGAGTGTGGAAGAGGGGGTGGAATTCCAGGTGTAGCAGTGAAATGCGTAGAGATCTGGAGGAACACCGATGGCGAAGGCAGCCCCCTGGGCTAACACTGACGCTCATGCACGAAAAGCGTGGGGAGCAAACAG
+
ICCBBAGD>BADCD=BA@=@?;;;=A5;2:@==@9@@=??6>==;;9:9;>;9929<@8B?>:>00)////4444;2:<<<.<=3::7;39..--(-*-----::<6:<<3///7////&5;.5565;;;.5.555555$5<7<.504.4;5<<;??5;;CCCC>BA:::??>??==;<:7713-348388::056=8<8;::=>>>+=BB<@AA<;;;@@@A?;:959;9995555&5:;9999+455=>5<55
@N9IO0:00696:06261
TACGTAGGGTGCAGGCGTTAATCGGAATTACTGGGCGTAAAGCGTGCGCAGGCGGTCTTTTAAGTCAGATGTGAAATCCCCGGGCTTAACCTGGGAACTTGCCGTTTGAAACGTGGAAGGCTAGAGTGTGGGCAGAGGGGGGTGGAATTCCACGGTGTAAGCAGTGAAATGCGTAGAGATGTGGAGGAACACCGATGGCGAAGGCAGCCCCCTGGGCTAACACTGACGCCTCGATGCACGAAAG
+
BCBCCGCG?CCCCC?BBB=@<@@@<@4:49BBCG?CCCCL>BBB;;;A;;;6;B=C;000,0+0:.-..---889(33::+88(34461788=946*,,(,,(,--(/88./333,3186<::>=;32222'233333333#3717153548=95////)/6875;;;0555::9>:252789355050599399884<>93=;>>=;999*9==5<@A4:89555...36...33558666/6
@N9IO0:00705:06295
TACGTAGGTGGCAAGCGTTGTCCGGATTTACTGGGCGTAAAGGGCGTGCAGGCGGTTTGTTAAGTCTAGGGTGAAAGCTCCCGGCTCAACTGGGAGAGGTCCTTGGATACGTGGCGAACTTGAGGGATGCAGAGGAAAGTGGAATTCCCGGTGTAGTGGTGATATGCGTAGATATCGGGAGGAACACCAGTGGCGAAGGCGGCTTTCTGGGCATTTCCTGACGCTGAGACGCGAAAGCGTGGGGAGCGAACCGG
+
GCCCCGF@CC@BD@C;;;>@BA@G=;;;6;AAAB=;;;DE=BC>CC@A@CD>;;5;@8@A5;5;<?99;A9@===8000=>8>:904367333(3733/3;5;5=5<;0.--:6--/5885;===58<>===7959C=CBA>B=A?BB<A=AABBBCF@AAAAAABBAAACBAABAAA<AA?B????=??@A=@;;8;>AA@CDC>BBBC>CAAC=A>?@A@:9::9<=<99999.8<?<===2<>=@?;??C?
@N9IO0:00712:06296
TACAGAGGCCACAAGCGTTAGTCGGAATCACTGGGCTTAAAGGGTGCGTAGGCGGCTCGTCAAGTGTTCTGTGAAAGCCCTCGGCTCAACCGAGGAACCGCAGGGCAGACTGACGGGCTTGAGGCATGTAGGGGCGGGCAGGAACAGTAGGTGGAGCGGTGAAATGCGTAGATATCTACTGGAATGCCGATGGTGAAGACGGCCCGCTGGGCATGTCCCTGACGCTGGAGGCACGAAAGCGTGGGGAGCAAACAGG
+
A@A?=9;5;>AAB@AA>@=C@@@A=A69;A@BAA<BA>BB=AA<AB@A@@@<;;4;A@@@A@59:957;>?>:;;6;AA;@?@7>9<<.4.444.4.4.5:::</55::::;<@@@6>=+000*/7979;>>>2==B6BBA=?<?998=?6:;7??:@=AA@@9@=<:33887938333@@=@=:::7:8??0444088777BD>B:::@7>>/////*/:::88//(/649=8?@@7;;=7::9-9>>>>999:3
@N9IO0:00665:06346
TACGGAGGGTGCAAGCGTTAATCGGAATTACTGGGCGTAAAGCGCACGCAGGTGGCTGAGTCAGTCGATTGTGAAAGCCCTGGGCTTAACCTGGGAATTGCAGTCGATACTACTCAGCTAGAGTATGGGAGAGGGTAGTGGAATTCCCGGTGTAGCGGTGAAATGCGTAGATATCGGGAGGAACGATCAGTGGCGAAGGGCGGCTAACCTGCCCAATCTGGACACTCCAGGTCGCGACAGCGTGGGGAGCAAAC
+
BDCC@CEE<AAB@?BBBA=A=@;<5<4;.49=9=3>><@@9@00000.000+00,0<:???CCAABA@A>BB@?>8787(393(33,848<ABC8?57,30//6///8>>@@?>@>?A?855?9@??909?<;=15222<490<49:'2+222//./(.6370688BDBA@882225,79/8,8338999//(/66(--(/.(...(..3355,5/7577.22,***(**(*,,-.66/.//.999.36355.7
@N9IO0:00676:06315
TACGAAGGGGGCTAGCGTTGTTCGGAATTACTGGGCGTAAAGCGCGCGTAGGCGGACGTTTAAGTCAGGGGTGAAATGCCAGGGCTCAACCCTGGAACGGCCTTTGATACTGGACGTCTGGAGATCGGGAGAGGTTGGTGGAATTCCGAGTGTAGAGGTGAAATTCGTAGATATTCGGAGGAACACCAGAAGCGAAGGCGGCCAACTGGCCCGATACTGACGCTGAGGCGCGAAAGCGTGGGGAGCAAACAGG
+
A@A??2:;:;*9?A@AAA>AC>AA?C@E?CBBBA<888?A5>899@@CBBB@CB??@9:95:??@@CCED;CCCC=BCC?AAE>BABA<@@;@B>B?@A=B=AA8@<<<ABB?CBBCBBB=@@@A@@@8AA@@;;?C@BC?C@C@C?CAAABB@@;@7@CCD?B@BAABABBAA=@@?BB?B=AAA?BBB=BB9979?AA=A=@<@??<?A9AAA?>?A>><666//*/9::=<0>=>>@;;-<=:95-;5<5
@N9IO0:00691:06337
TACGAAGGGGGCTAGCGTTGCTCGGAATCACTGGGCGTAAAGGGTGCGTAGGCGGGTCTTTAAGTCAGGGGTGAAATCCTGGAGCTCAACTCCAGAACTGCCTTTGATACTGAAGATCTTGAGTCCGGGAGAGGTGAGTGGAACTGCGAGTGTAGAGGTGAAATTCGTAGATATTCGCAAGAACACCAGTGGCGAAGGCGGCTCACTGGCCCGGTACTGACGCTGAGGCACGAAAGCGTGGGGAGCAAACAGG
+
CCA;;4;@A@0?@@@???=@:::@<?599?@::9/:A>@@;@D<BBCBBAB@BAB;;;;;7:>@AA;;;;.;?AB=BC>@@@C:;;A?:=;;599=:>@?@8AA796<A@A@@7:;<;:=@A@@B=AA6?B9;6:CAABA?C=AACAAACICBCB@@<?CBB=C?AABBA@AAA=A@AA8<@@CBC@AA?A;???>?>88/3;;=?@@:=8.74::::?A???AAA@>A@9:::,:=<>=<</:;??D=BAA>
@N9IO0:00696:06338
TACAGAGGGTGCAAGCGTTAATCGGATTTACTGGGCGTAAAGCGTGTGTAGGTGGTCCGCTAAGTCGGTTGTGAAATCCCTGGGCTCAACCTGGGAATTGCAGTCGATACTGGCAGACTCGAGTTCGGTAGAGGGCGACGGAATTCCCGGTGTAGCGGTGAAATGCGTAGATATCGGGAGGAACATCGATGGCGAAGGCAATCGCCTGGGCCTGAACTGACACTGAGACACGAAAGCGTGGGTAGCAAACAGG
+
HCDDB;99.;;BB?BCCC>@>@BB?@@@9@AAAB>@@@CE>BB@??:::CA=@A???<@>>C@FBBB?D7;;ABB<BCD=@@@;@@@CAC@CCC>D?A>A@CAA99:@@AAA?BB>?>>>??AA?AB??>?77829CCCC@B1815=3=3885>?>94@;85-:?====>=;;;;;9-@@@B?DB?AAAA@?BAB>@=@A;A;;;:;;M?E@CCC@BBBCCC@:;;BBBA>;:9/77=??B<ABBCCC>CBB?
@N9IO0:00697:06344
TACGAAGGGGGCTAGCGTTGTTCGGAATTACTGGGCGTAAAGCGCACGTAGGCGGATATTTAAGTCAGGGGTGAAATCCCAGAGCTCAACTCTGGAACTGCCTTTGATACTGGGTATCTTGAGTATGGAAGAGGTAAGTGGAATTCCGAGTGTAGAGGTGAAATTCGTAGATATTCGGAGGAACACCAGTGGCGAAGGCGGCTTACTGGTCCATTACTGACGCTGGAGGTGCGAAAGCGTGGGGAGCAAACAGG
+
BC;;;7;DCD3:::<;;;7;;8=C@D@D@C@??B=:99AA7::??B@@@AA>BB?BBCCC;@<?>?@???3???<<@DC;C@969@A@8ABBBB@B?A889?BC<AAABBBEG?CCABB>AA@@BBB6;5;@@<AA=ACC=B=B60*0==00//59;;@?<@3:5;;==ACCAA?;:4:?8<1880:>=00+0>>*0)/7/3<8;;7827=;@C@CBBB@=000.*.86../:66.7444444&4899<09@>:
@N9IO0:00698:06328
TACGTAGGGTGGCAAGCGTTAAATCGGAATTACTGGGCGTGAAAGCGTGACGCAGGCGGTGATGTAAGACAGGTGTGAAATCCCCGGGCCTTAACCTCGGGAACGTGCATTTGTGACTGCATCGCTGGAGTGCGGCAGAGGGGGATGGAATTCCGCGTGTAGCAGTGAAATGCGTAGATATGCGGAGGAACACCGATGGCGAAGGCAATCCCCTGGGCCTGCACTGACGCTCATGCACGAAAGCGTGGGGAGCAAACAGG
+
/5566::;./-(-937-,,(--(--7)/)/175/-6/-----7(,,7-///9/458;:5555448834433:-338333(3::;.;;1828-/)/),**2/2(***(****(--/-,---/333733,37799:499933333$/6505(-(-(--222-..7777.22'25555558225>>9333.3.3..(.6683822+2.22+2222&222'205555556666622266776522'../////)/.2:707>?<
@N9IO0:00704:06333
TACGGAGGATCCAAGCGTTATCCGGATTTATTGGGTTTAAAGGGTGCGTAGGCGGAATAGTAAGTCAGTGGTGAAAGCCTGCAGCTTAACTGTAGAATTGCCATTGATACTGCTAATCTTGAGTACATATGAAGTGGGCGGAATGTGTCATGTAGCGGTGAAATGCTTAGATATGACACAGAACACCGATTGCGAAGGCAGCTCACTAAACTGTAACTGACGCTGAGGCACGAAAGCATGGGGAGCAAACAGG
+
BC;;9<FBAABGK?ABBB:;9@?B<@?@7CC@CD>E?69629>4<@<<=:<:9;7;:@@BBB;E=<AABC?ABBC88;@@@;;;BC@B?BA@@;;;>C=@@=AA>AAA;;:99=;6;=>6=854<;:44449.48;;2<<7<7555;;<<B@@@@9949?=@9B:99=@B@@BA:;:C000080//)--:)////)/399:<555>>>>4944481/9;80//8:44.4:;<<=7899DDDD9B:99D;@=>8
@N9IO0:00706:06317
AACGTAGGGGACGAGCGTTATCCGGATTTACTGGGCGTAAAGCGCCCGTAGGCGGCCTGAAAAGTTGGACGTGAAAGCTCCTGGCTTAACTGGGAGAGGCCGTTCAAAAACTATTAGGCTAGAGTGAGGCAGAGGAGCGCGGAATTCCCGGTGTAGTGGTGGAATGCGTAGATATCGGGAGGAACACCAGTGGCGAAAGCGGCGCTCTGGGCCTAAACTGACGCTGAGGGGCGAAAGCGTGGGGAGCGAACGG
+
9.9<<C>@>0;BA;;0@>9000;@+0;@6@000>8000@@)/0/44)49;;6<@=:295@>@3@>;>=@B@A@@A0000@<AB?AA>A?BBBA;??:924.49;BADCC+9944.455=?==?@CA@@?B@@@A<@@;::C4:29299,94=9599;<8<B:>9>@999?;>>:99>?634084=?@=AA?@<@@=>6=>>9?;;:::99,92477)7;73387333333&3773*3373:@<.559:>89;9
@N9IO0:00713:06317
TACGGAGGGTGCAAGCGTTGCTCGGAATACTGGGCGTAAAGCGCGTGTAGGCGGTCTCGTATGTCTGGTGTGAAAGCCCCGGGCTCAACCCGGGAAGTGCACTGGAAACTGCGAGACTAGAGTCCCGGAGAGGAAGGTGGAATTCCAGGTGTAGCGGTGAAATGCGTAGATATCTGGAAGAACACCGGTGGCGAAGGCGGCCGTTCTGGACGGTGACTGACGCTGGAGACGCGAAAGCGTGGGGAGCAAACAGG
+
CCCCACCC>BBCB=BAAA8;;@<>6;+0//;==7>??CD<A@@@CCCCBB?;<8:>CCBBCCCA?@CAABBCCG=ACCC6CB<A?@C@DF=CC>C@CBBBBCBB>BB<BBBBCBBAAACE;;=EG>C@BBBB@C@E@BB?B=A=@699;??>>??@>ADDC>BBBB@@@AA<=9==-0+0>9000)35:A9>9<0/)/8)/(//4;;=58;;23//6///887//(/6/34:///(///////&//33=5:::8
@N9IO0:00677:06373
TACGTAGGGGGCAAGCGTTGTCCGGATTTATTGGGCGTAAAGCGCGTGTAGGCGGCCAGGCAGGTCCGTTGTGAAAACTGGAGGCTCAACCTCCAGACGTCGATGGAAACCGCTTGGCTAGAGTCCGGAAGAGGAGAGTGGAATTCCTGGTGTAGCGGTGAAATGCGCAGATATCAGGAAGAACACCGATGGCGAAGGCAGCTCTCTGGGACGGTACTGACGCTGAGACGCGAAAAGCGTGGGGAGCGAACAGG
+
BBBCBBBBBB1@@=@@AB>;;;7@=@@A9@B?CD;????=/::9;A;;;BB>;;5;8?:>@BC@CB@CC4;:;;;<.;AC><;9<BBB@CACC@@BB@9;;CDCC?CD?F>@@@=@<?ABA?@@C?C8:8:AA=AACA??<>?B?B?BB?888BBBB?BCFD>AABBBAAABABABD?B@AA>ACD<@??=8???;@=AAB;;;AB@@A<???=AAB???A99:>9;;;;A;;;;*;>=?=>=*99@>>:@@D;
@N9IO0:00682:06396
TACGGAGGGGGCTAGCGTTGTTCGGAATTACTGGGCGTAAAGCGCACGTAGGCGGCTTTGTAAGTTAGAGGTGAAAGCCCGGGGCTCAACCCCGGAATTGCCTTTAAGACTGCATCGCTTGAACGTCGGAGAGGTGAGTGGAATTCCGAGTGTAGAGGTGAAATTCGTAGATATTCGGAAGAACACCAGTGGCGAAGGCGCTCACTGGACGACTGTTGACGCTGAGGTGCGAAAGCGTGGGGAGCAAACAG
+
>@:<8;BEEF1::@@@@?=ADABC?B?B?BA?@@9=@:9:/9:>?@;;;BC>@@9?@@.9:B69:@BCBB>AABC8???5>;=3=?AA=BBB8A=@;@789;?>6?5954;9<=@988A?AA=::;@?:@@@@;;9;BBC@C?B=@49:;:99BBB@=966=2<49999===::299298<B29::69??=9:00+0:00//899;:58////98838333:888:7;=8<;:68444888+::9:<49::
@N9IO0:00685:06385
TACGTAGGGTGCGAGCGTTGTCCGGAATTACTGGGCGTAAAGAGTTCGTAGGCGGTTTGTCGCGTCGTTTGTGAAACCGGGGCTCAACTTCGGGCTTGCAGGCGATACGGGCAGACTTGAGTGTTTCATGGGGAGACTGGAAGTTCCTGGTGTAGCGGTGAAATGCGCAGATATCAGGAGGAACACCGGTGGCGAAGGCGGGTCTCTGGGAAACAACTGACGCTGAGGAACGAAAGCGTGGGTAGCAAACAGG
+
AAAA@A@@:BAAABB;;;@@A@@C?B@B8;;;BC<C@@@@<@????B???C=@@=A@<A@@AA744=A<.66///(/(-66)55--(/6(//616;6;8;;5:>>888<=5=@????5;;=888=48878;=/::7?>A06-5617155+2575555/5669.56579>>=<<99@A>AA>A?BBB?B@CC?C;:4:;?AA>AACA?==6@@8@B@;;;<;;A:98<9=8???@9????BB<BBB?AA<@??=
@N9IO0:00687:06391
TACGTAGGGTGCGAGCGTTAATCGGAATTACTGGGCGTAAAGGGTGCGCAGGCGGTCCTGCAAGTCAGGCGTGAAATCCCCGGGCTTAACCTGGGAATGGCGCTTGAAACTACGGGACTGGAGTATGGCAGAGGGAGGTGGAATTCCACGTGTAGCGGTGAAATGCGTAGAGATGTGGAGGAACACCGATGGCGAAGGCAGCCTCCTGGGCCAATACTGACGCTCATGCACGAAAAGCGTGGGGAGCAAACAGG
+
CC;<;CCC>BBCC@@:;;=@>@AA<@=@>BABAD>AA@BC>CE>AABBAA?=9949A=?@@D>@@DBB?BAAACC<@?BB9CB9?=2949;>AA;A>BA?ABBB?BAC<B===BB8898A?@AABBB?8999:<48818=8A>B?A?DBBBBBBBBA>ACDE?@@?BCBBBCBCCCC@BA=A>@@@?BBAA>@@@>A>A@@A@DC@CBB<?<??@@<@AA00/:66/89<<7333&39>?ACB:AAABC>BBA>
@N9IO0:00691:06368
TACGGAGGGAGCTAGCGTTGTTCGGAATTACTGGGCGTAAAGCGCGCGTAGGCGGCTTTGTAAGTTAGAGGTGAAAGCCCGGGGCTCAACCCCGGAACTGCCTTTAAGACTGCATCGCTTGAATCCAGGAGAGGTGAGTGGAATTCCGAGTGTAGAGGTGAAATTCGTAGATATTCGGAAGAACACCAGTGGCGAAGGCGGCTCACTGGACTGGTATTGACGCTGAGGTGCGAAAGCGTGGGGAGCAAACAGG
+
FCCC@CCC=BBB@???995:D?CD?C@C?BBBBD>ABABB8@89:@@A@AA?;;6;BB6;;B>A@AC@?@?BA@A9==@6=??6?@CC>AAA9@;@<@::9@BD=D=;;:AC@BBBAAA?AB@CD=?@<?@??=@AAAAA=A=@<@@CABAAAA@??<@BBA=B?;;;BBABCC?@@?B=@@?BBB?BCBB=CAB?B?AA>BBAABAA><::@<@AB?CBC@@?900600////(/<::<==2<<???8;;=<
@N9IO0:00694:06378
TACGTAGGGTGCGAGCGTTAATCGGAATTACTGGGCGTAAAGTGTGCGCAGGTGGCCGCGCAAGTCGAGTGTGAAATCCCCGAGCTTAACTTGGGAATTGCGCTCGAAACTACGTGGCTCGAGTGTGGCAGAGGAAGGTGGAATTCCACGTGTAGCGGTGAAATGCGTAGAGATGTGGAGGAACACCGATGGCGAAGGCAGCCTTCTGGGCCAACACTGACGCTCATGCACGAAAGCGTGGGGAGCAAACAGG
+
DDCCB@@@:@>BC:;:BB@C?@@A<?;?=AABBB>AA@@@9@@???AABBB@CB?B=A@?AA;??>9:8733<>:6??;=.>//00:=6:;7<<7?;@>AAABAABBB<AA@A?;;5:===>@AB;;6;@@BB@C?B>?@593::=<@:9:@?AADB@DDCC>A???AAA@@@@AAB?CC@B>@@@;@?=>7>4404033892849333(3286;;;<:>0//966/78<;999,9===@CA8@@@BB=B@@=
@N9IO0:00710:06388
TACGAAGGGGGCTAGCGTTGTTCGGATTTACTGGGCGTAAAGCGCGCGTAGGCGGGTCACTAAGTCAGGGGTGAAATCCCGAGGCTTAACCTCGGAACTGCCTTTGATACTGGTGACCTGGAGATCGGGAGAGGTTGGTGGAATTCCGAGTGTAGAGGTGAAATTCGTAGATATTCGGAGGAACACCAGAAGCGAAGGCGGCCAACTGGCCCGATACTGACGCTGAGGCGCGAAAGCGTGGGGAGCAAACAGG
+
BAAAA5;;;;*399:=;;9<B?CC=@@D=CBBBD<AAABC9???@@@A???=::;09???BG@BC@@?@@8@A@D:@@@6;;B?CC@B@BACBB@B@CABC?BB<BBBBBBB?BABC=@@<?;;;???8@AA@=A=A?A@>B?A=A?A??>BAA????BBBD?C?BBBAA???B<???BB@C?BBA>C>=6<>=<8=;>>=B;>8==>4::/:<888888:8666//(/78875.69;;??>/::988*8586
@N9IO0:00717:05803
AACGTAGGAGGCAAGCGTTATCCGGATTTACTGGGCGTAAAGCGCGTGTAGGCGGCTCGGTCAGTCGGACGTGAAATCTCCTGGCTCAACTGGGAGGGGCCGTTCGACACTACCGGGCTTGAGGGCAAGAGAGGGAGGTGGAATTCCGGGTGTAGCGGTGAAATGCGTAGATATCCGGAGGAACACCTGTGGCGAAAGCGGCCTCCTGGCTTGCCCCTGACGCTCAGACGCGAAAGCTAGGGGAGCGAACGG
+
<+<9555455.5;8;@??4;558;79;B49:BDC=AA@CC;@@966@ABBA<@@6;:?=6=?>:=984:444<<<1433928749://)/666(-/66*6(//(///4====B8BB;@A6::::29=183338;133/3<696;17177.5522244.4::<4==665=<<566@@D?AA>@?>;;5:=9:299@@6444.4.5<855.//)----&---///555:<;55599)55555;;+569==99:9
@N9IO0:00718:05778
TACGAAGGGTGCGAGCGTTAATCGGAATTACTGGGCGTAAAGCGCGCGTAGGTGGTTTGGTAAGCGATATGTGAAATCCCCGGGCTCAACCTGGGAACTGCATGTCGAACTGCCAGGCTAGAGTATGGTAGAGGGGTGTGGAATTTCCTGTGTAGCGGTGAAATGCGTAGATATAGGAAGGAACATCAGTGGCGAAGGCGACACCCTGGACCGATACTGACACTGAGGCGCGAAAGCGTGGGTAGCGAACAGG
+
CCAAA4;;/;;@BBB???4;4;@B?C?C?A@BAC=AAAAA;A??@AABBBB>A@>AA6;6;C@DCCC;::?@AAG<BBBB9AD7;9>=1717<=*717;<<8:89:7727///27:299666=666@:;?@BCCD:BBBC@D@CC>C@BBBB@@A:95:?>?5???@@@@AACBBB@C<><>?AAABBBAA<??A8=8@??@===6993:A;??BA@@@A@@=??9:6;AAABC=BBC;;;0;A<;;C<@AB?
@N9IO0:00727:05805
TACGAAGGGGGCTAGCGTTGTTCGGAATTACTGGGCGTAAAGGGCGCGTAGGCGGTGAAGCAAGTCAGGCGTGAAAAGGCCCCGGGCTCAACCCGGGAATTGCGTTTGATACTGCTTCGCTCGAGTCCGGGAGAGGATGGCGGAATTCCCAGTGTAGAGGTGAAATTCGTAGATATTGGGAAGAACACCGGTGGCGAAGGCGGCCATCTGGACCGGTACTGACGCTAAGGCGCGAAAAGCGTGGGGAGCAAACAGG
+
<???>=A@A@,=9::AAB?BBAA@;@5;4;@@@A=A?:>A9>>99790//>*//6//374557<445<.44:4444&4.555&5>)5555.5<)55)549.56>==6=99:@;9;@?<;9BBBAABB699-7>994::;7@@9B?=8>B7C???@=;773743<6=7=??444:8828=3:48<6///161685;<;7<8:95:3444::7;<7<8555:<888844.4.4444333&488:<>>/<<444)44;7
@N9IO0:00730:05777
AACGTAGGAGGCAAGCGTTATCCGGATTTACTGGGCGTAAAGCGCGTGTAGGCGGCTCGGTCAGTCGGACGTGAAATCTCCTGGCTCAACTGGGAGGGGCCGTTCGACACTACCGGGCTTGAGGGCAAGAGAGGGAGGTGGAATTCCGGGTGTAGCGGTGAAATGCGTAGATATCCGGAGGAACACCTGTGGCGAAAGCGGCCTCCTGGCTTGCCCCTGACGCTCAGACGCGAAAGCTAGGGGAGCGAACGG
+
A3@A00/)//)/<8;A@@<;995:599:49?=>B:BAACC=BBA@ABBCCB=;;5;:;705BCCCCD@??@@?BA5AA@?6<C=;;;@6<997)3333&3,331779;::=;;033,3;49333(38389:;<A8A@/3/(/(/(/49;5778=>AA@CAAA<ACAABABB;;;@?B???<????@>A;;;<@@BC=D@A5;5;@49929=:9944&544494445595595==5==599AA3:9:55.5:;
@N9IO0:00741:05767
TACGGAGGGAGCTAGCGTTGTTCGGAATTACTGGGCGTAAAGCGCACGTAGGCGGCTATTCAAGTCAGGGGTGAAAGCCCGGGGCTCAACCCCGGAACTGCCTTTGAAACTAGATAGCTAGAATCTTGGAGAGGTCAGTGGAATTCCGAGTGTAGAGGTGAAATTCGTAGATATTCGGAAGAACACCAGTGGCGAAGGCGACTGACTGGACAAGTATTGACGCTGAGGTGCGAAAGCGTGGGGAGCAAACAGG
+
BBBC?BBB<BCCACAB??<?A=@>9?6;4;@AAA=AAAA?3::;;B@@@AC<A@=@ABD?@@?ABABCDC:BBCC<@?D;@@@,0000+0>@0<*0*0:9>?C@=BBD8BBA@ABBAAABA@=@@@?C?CD<<7;A;;;C?C@C>B8;;@@AABAAAAAA@B=A>@@@BBAABB@BB?B?:;8;AB>CBBA?AAA=A?CAAADC:;;C9;;C>BA@A<ABB;;<<<<?ABC;<<0;????AA9@@ABB:@?>=
@N9IO0:00760:05796
TACGTAGGGGGCGAGCGTTGTCCGGATTTATTGGGCGTAAAGCGCGTGTAGGCGGCTTGGCAAGTCCGCTGTGAAAATCGAGGCTTAACCTCGAGCGTCGGTGGAAACTGCTTGGCTAGAGTCCGGAAGAGGAGTGTGGAATTCCTGGTGTAGCGGTGAAATGCGCAGATATCAGGAAGAACACCTATGGCGAAGGCAGCACTCTGGGACGGTACTGACGCTGAGACGCGAAAAGCGTGGGGAGCGAACAGG
+
CCBBBA@FGF5BBCB;;;<AA@<@=??D>AB@BA<;;9??9?@AABBBBBB>7757B>A>BB@BBB<???==9999+7??@@>@@2;7<<@ABBB?;;77,35.55-5:::=5=59?===;:::>8=9788188;>?><A:@;?:==;??;<;;;=E@@A:@?::;;;<<<////)/59<7===:BB@@<@BB@D@CBBDDMBBBBB=ACB=AAA:;::;;;;;:@@@@;;;;&:95:5>>066DDA:<@@7
@N9IO0:00716:05859
TACGTAGGGTGCAAGCATTATCCGGAGTGACTGGGCGTAAAGAGTTGCGTAGGTGGTTAGTAAAGCGAATAGTGAAACCTGGTGGCTCAAACCATACAGACTATTATTCGAACTCACTAACTCAGAGTGGTAGAGTAACTGGATTTCTTGTGTAGGAGTGAAATCCGTAGATATAAGAAGGAACACCAATGGCGTAGGCAGGTTACTGGACCATTTCTGACATCTAAAGGCACGAAAAGCGTTGGGGAGCGAACCGG
+
33388333(333916//-0---(-3----//4;;244444)4555055:9772//)/5/////(////)/889444)4399699.55<99/9)//////////50583-//6<7758//)////5/9--(-----/73744.333(33-368///)////8;2:;454448888838717173///)/)//)/4455.544.49====9==266<4<5//9//////)/4<5/////&----(/77&//5::7=8=4
@N9IO0:00720:05820
TACGTAGGGTGCAAGCGTTAATCGGAATACTGGGCGTAAAGCGTGCGCAGGCGGTTATGTAAGACAGAGGTGAAATCCCCGGGCTCCAACCTGGGAACTGCCTTTGTGACTGCATAGCTAGAGTACGGTAGAGGGGGATGGAATTCCGCGTGTAGCAGTGAAATGCGTAGATATGCGGAGGAACACCGATGGCGAAGGCAATCCCCTGGACCTGTACTGACGCTCATGCACGAAAGCGTGGGGAGCAAACAGG
+
<@B==<=@25544.49;;4;.4:A?C?@@ACCC>@@@CD9:9AAA@BCBB?BB?B=@999=.38AA?@@79:A?3799:&8?69//(/(/(/87/6600//499(//777777;A<<?BEFCCCCGDAC:;;ABBB3BAA=B6;7;=BABBBBABB;;;DEC?A@@BA@@CAA@@@@7;;>A>ABA7;;;;7;BC?D?@@=AABA7AC=;;6;AAAAA@@@BB@BABABCABBJ>CCCCBKK;BA@BF<@AB?
@N9IO0:00723:05848
GACGTAGGGGGCAAGCGTTATCCGGATTCACTGGGCGTAAAGGGCGCGTAGGCGGCTACGGAAGTCCGGCGTGAAATCCCAGGGCTCAACCCTGGAACTGCGTCGGATACTCCGTTGGCTAGAGGATGGTAGAGCTCGGGGGAACTAGCGGTGTAGCGGTGAAATGCGCAGATATCGCTAGGAACGCCGGTGGCGAAGGCGCCGGGCTGGGCCATTCCTGACGCTGAGGCGCGAAAGCTAGGGGAGCGAAC
+
00///37373'3:49:A=7;545::>8.55====49///7.7:1/////55.4;8566==:?:==>7<7ABB<<>6<BB<BDF=@;=C?CC=@>9=5?94<A@AB@B;;:CCACCAC@B?????9?@@<=;;00/<000/0$5499<==C:DDCCCCC@BBBF>CC@@AAABBBBAABBAA@D@CBC@D@:;7:?<1938>>:>A9@@@@9@>7949499<=995955.59<@@B=9;9;@@@2BBBAA>A
@N9IO0:00731:05852
TACAGAGGGTGCGAGCGTTAATCGGATTTACTGGGCGTAAAGCGTGTGTAGGTGGCTACCTAAGTCGGTTGTGAAATCCCTGGGCTCAACCTGGGAATTGCAGTCGATACTGGGCAGCTCGAGTTCGGTAGAGGGTGACGGAATTCCCGGTGTAGCGGTGAAATGCGTAGATATCGGGAGGAACATCGATGGCGAAGGCAATCACCTGGGCCTGAACTGACACTGTGACACGAAAAGCGTGGGTAGCAAACAGG
+
CCBAAABD=BBBBBBA@?8><??@<@BC;@BCCF<BBBBB=BBBABBA@@A?@@?ACCC@CB>AA:;6;>@BAAA9;;;0;;;.:BCC@C@CBC8:8:?AA@@@@@@@CBBCC>BBBCDDBBBB=AB6:<CCCD=CBCAA?A>B@CL>C@GCBAAAB?DAAA<AA@@A@;;;;;;;;0992919?A@@A@@8:9A?A<@@@BBBC@BBB>B?ABA?@@@A@@@AAA?00000///&///99<4<5666<09994
@N9IO0:00735:05811
TACGTAGGTGGCAAGCGTTGTCCGGATTTACTGGGTTGTGAAAGGGCGAGTGAGGCGGTTTTGCAAGTTCTGATGTGAAATACCGGAGCTCAACTCCGGGGCTGCATTGAGAAACTGTAGGACTTGAGTGATGGAGAGGCAGGCGGAATTCCCGGTGTAGCGGTGGAATGCGTAGATATCGGGAGGAACACCAGTGGCGAAGGCGGCCTGCTGGACATTAACTGACGCTGAGGAGCGAAAGCGTGGGGAGCAAACAGG
+
CDCCDCCACC?BC?@@@B@BBA<B5:::-4//99)/)////;8;;5;;<<///716618::+665(-,(,,,,,2,-/;2:;=8=78888-.(---(/88&//////(//89;.//----(,**(***,,,-837735.299:>A=C9@<>=7<47;7975549:,2,2:885665787<AD7;;;?5;:;4<<5712@;6;6;A0702;<=@<::562727999@:;;?>>8>??==>7>;;:@AA5?::;=4=::4
@N9IO0:00742:05812
TACGAAGGGTGCAAACGTTGCTCGGAATCACTGGGCGTAAAGGGTGCGTAGGTGGCTATCTAAGTCGGGAGTGAAAGCCCTCAGCTCAACTGAGGAATTGCTTTCGATACTGGATAGCTTGAGTGCGATAGAGGATAACGGAATTCCTGGTGTAGCGGTGAAATGCGTTGATATCAGGAGGAACACCTGTGGCGAAGGCGGTTATCTGGGTCGCAACTGACACTGAGGCACGGAAAGCGTTGGGTAGCAAACGGG
+
AACCA=AC=CCCCC<B:93999?A?C?BBBCDAB=@:::C>CF>AAABA@?;:;5;@?@@@?6:9?@@0:9:A?@:BBC788>@?@@@;::0;@;@<=+/0//(/99>>@@@>AB;;:>:>9::??ABCB@@@=@@?=;;5;=@5;5;;5;A@@@AA9A@@?9?CCBC@CC@@;;:A;?A6;6;@@>::9C?A??3;5;?<@@CBB;;;0;;;AA=ABB;;;AAA;;50>00,0=,00<=5::(55969>7><=6
@N9IO0:00745:05810
TACGTAGGGTCCGAGCGTTGTCCGGATTCATTGGGCGTAAAGAGCTCGTAGGCGGTTTCGTAAGTCGGATGTGAAAACTCAGGGCTCAACCCGGAGACGCCATCCGATACTGCGATGACTGGAGTCTGGTAGGGGATCACGGAATACCTGGTGTAGCGGTGAAATGCGCAGATATCAGGTGGAACACCGATGGCGAAGGCAGTGATCTGGGCCAGTACTGACGCTGAGGAGCGAAAGCGTGGGGAGCAAACAGG
+
CC;;;BBB9BA7;;A@@@8;;C?B7;;>A@A;@?9@>AAB9@@??@@AA>>;@@7@>6BA=B9:55B69>989888.:=<<B>6@<=<7<=4504<99445844.4:=A@@@?>@A>@@BB?BBBCBB?B@@??39;@@AA?C@;;:?BD>AA:::@A>ACAA;:9:A99:@@@??>=?@=7>4<A@4@@:909@=;A<???>?@@BAAA=B<@?FBBBBB???@:998=;997<8?@:<<>=1<;=B=6=9@5
@N9IO0:00754:05838
TACAGAGGTGGCAAGCGTTGTTCGGAATTACTGGGCGTAAAGGGCGCGTAGGCGCCTTCTAAGTCAGACGTGAAATCCCCCGGCTTAACCTGGGAACTGCGTCCTGATGAGCTGGAGGCTTGGAGTAGTGGGAGAGGGATCTAGAATTCCAGGTGTAGCGGTAGAAATGCGTAGATATCTGGAGGAATACCGGTGGCGAAGGCGGCATCCTGGACCATTACTGACGCTGAGGCGCGAAAGCTAGGGGAGCAAACGGG
+
9:9999@=@B@@>9==00,//2774:+505@BBC<BB@AC9?@9979<379;::438.33:299<:99@?9:9@,99898(3,333:4:6:?:1@33733383,336---,,,,(**(--(/(/7733377(32222'2-----,,5(-(//27://5:>59554<4555;:554;:4444.4/)/)///)/)/94::=9B>A<8<:;:9==9=C:==9A;;>@99999:=4<<=78738?:::??1=<@@C<BBB<
@N9IO0:00760:05841
TACGAAGGGGGCTAGCGTTGTTCGGAATTACTGGGCGTAAAGCGCACGTAGGCGGATATTTAAGTCAGGGGTGAAATCCCAGAGCTCAACTCTGGAACTGCCTTTGATACTGGGTATCTCGAGTATGGAAGAGGTGAGTGGAATTCCGAGTGTAGAGGTGAAATTCGTAGATATTCGGAGGAACACCAGTGGCGAAGGCGGCTCACTGGTCCATTACTGACGCTGAGGTGCGAAAGCGTGGGGAGCAAACAGG
+
CCCCF@CCCC1AA@CB@@<@?;?A=B=@>C>>>C<>=?>>3::AABCBBBB@BCABBBBA9?<???CCDD:D@@@<@CB=CB:;:CDD>BBBBB?B?AAAB@CC:???@@@CC=CBAA@@?:;;BBD@D@CBB@BDDCCCAD?B?B@CCC9::ABBC@BCBC?C?CBBBBABBD?BB@BA=@7::@=ACBB>BBC<?:8829?@A@AA?BB>AA>@AA@?>>@@@@@>ABBBCC>B???CCF:BBBBC;A@A=
@N9IO0:00717:05867
TACGGGGGGTGCTAACGTTGTCCGGAATACTGGGCGTAAAGCGCATGTAGGCGTTTTATGCGTCGGCGATGAAAGACACCGCTTAACGGTGGGAACGTTACCGATACGATAAAACTAGAGGAAGACAGGGGTACGCGGAACTTTTCGGTGTAGGAGTGAAATCCGTAGATATCGAAAGGAACACCAATGGCGAAGGCAGCGTACTGGGTCTTTTCTGACGCTGAGATGCGAAAAGCGTGGGGAGCAAACGG
+
5:9>????'@BCCC?;<;7;AA;A@A00/:=>>8=:99@,99<000//772/5555&5;;599<<7:499999,99=9;6;@D9<67817<<8?>AA?>AA<@AAA@@@??@?7==????<?=AA@A@FD;BA????<?2::;;*9:5@CCCC>@@@@>>5>@<@AAABBACCCCC=B>B>BBC@C@CC@ABB?C=@AA:::AA@?@9898<<2<?>@A:99@>=>99:9999&9::::<<0<=<<<2544
@N9IO0:00732:05886
TACGTAGGGTGCGAGCGTTAATCGGAATTACTGGGCGTAAAGCGTGCGCAGGCGGCGCCGCAAGTCGAGTGTGAAATCCCGAGCTTAACTTGGGAATTGCGCTCGAAACTACGGTGCTGGAGTGTGGCAGAGGGAGGTGGAATTCCACGTGTAGCGGTGAAATGCGTAGAGATGTGGAGGAACACCGATGGCGAAGGCAGCCTCCTGGGCCAACACTGACGCTCATGCACGAAAAGCGTGGGGAGCAAACAGG
+
CCBCBCDF=A@DBBB;;;@D@ABA<?5;5;;@BB<;;;BB;??DA@=8:..*..*..0:=87,373333;;3333(333(36///16)//)3<4<8=6:555;;?BB<BCBBB?BAAAB?A@B??@>AA@CDD<AA=@B=B=A?A?BB@:::?@AA>A@?@9?@@@AA?@@AAB@@:@@5;5:A@>?@::6:@B>B6::::69A?CCC>C@C?AA@@@@:::A>==>==?;:::&9<9=:;;.:::<>7<<@9
@N9IO0:00739:05897
TACAGAGGGTGCGAGCGTTAATCGGAATTACTGGGCGTAAAGCGTGCGTAGACGGTTATTTAAGTCGGGTGTGAAAGCCCCGGGCTCAACCTGGGAATTGCATTCGAGACTGAATAGCTAGGGTACGGTAGAGGGAAGTGGAATTTCCGGTGTAGCGGTGAAATGCGTAGATATCGGAAGGAACATCAGTGGCGAAAGCGACTTCCTGGACCAGTACCGACGTTCAGGCACGAAAGCGTGGGGAGCAAACAG
+
IDCCCCDD>BBBC??999=?6:;A=@:@6;;CDD=BBBBB;@@B:;:BBBDCDE@C@BBB<B:;;CCD=BB@@>D799CC9AC7:::;?B@CCC@C@B=@@@@=@B@@@CBBB@@@@BABBA<@@@@=@AB@AA>A@DAB;@5;;0;>B@CCCBBBB>ACBB=BCCA@@@B@@@A?9=4:4:=::;@@@@C<A@@@:@>>:=B9B?=B>BA=@@BAA=A@>><8<99297><<;3797==<<.8;;::39>>
@N9IO0:00743:05875
TACGTAGGGTGCGAGCGTTAATCGGAATTACTGGGCGTAAAGGGTGCGTAGGCGGATATATAAGTTAGATGTGAAATCCCCGAGCTTAACTTGGGAATGGCATTTAAGACTGTATGTCTAGAGTCTGTAAGAGGGGGGTAGAATTCCGAGTGTAGCAGTGAAATGCGTAGAGATTCGGAGGAACACCAGTGGCGAAGGCGGCCCCCTGGTATAAGACTGACGCTGAGGCACGAAAGCGTGGGTAGCAAACAGG
+
CGBBBCEC>BBBBAA@@A?A?D;;6;=A7;;BAD=@A@CC>CD>;::BBAC@BB?BCCBBBB=??>AA@A@@???8?CCC9ABBBA<?;=@3;;6:>AB?CCCC=C=A@@@AAAAAAAA;;;;;@;::B>@::::::%9@AB@D@F@;::@??AB?@@DDCD@;;;@@@@BBBB?BC=???B?DBB@BBBC>A@A<?494.9444$4;7=>@?<??==654?=====6<==:::.9==:;;6;??=>@;@AA@
@N9IO0:00751:05895
TACGTAGGGTGCGAGCGTTAATCGGAATTACTGGGCGTAAAGGGTGCGCAGGCGGCCCCGCATGTCAGGCGTGAAATCCCCGGGCTCAACTTGGGAATGGCGCTTGAAACTATGGGGCTGGAGTGTGGCAGAGGGAGGTGGAATTCCACGTGTAGCGGTGAAATGCGTAGAGATGTGGAGGAACACCGATGGCGAAGGCAGCCTCCTGGGCCAACACTGACGCTCATGCACGAAAGCGTGGGGAGCAAACAGG
+
<;;CBAEC:;;ECCBBBA=A=AAA=A=@;??;;;0;A@AB=BC>BBDC;::900+0@>0@@>:9;CCC:;:BAAA=AACC:CC=???D@AA>@D>B@BB??>87,377(3333;==1BAA;?=@>9948@@;==500*0;9=6@<@;?BCBBBBBBB?DADF>C@@?:?AAAB==BB8AA>A=BBB>BB@@<@@@=A6<;AA:==8988*7-36==>@==<99<<:39973333(3@=??@@6???@E@BBC@
@N9IO0:00752:05876
TACGTAGGTGGCAAGCGTTGTCCGGATTTACTGGGCGTAAAGCGAACGCAGGCGGACCTTTAAGTAGGAAGTGAAAGGTTGGAGCTCAACTCCAACACTGCCTCCCTATACTGGAGGTCTTGAGTGCCGGAGAGGAAAACGGAACAAGTTGTGTAGCGGTGAAATGCGTTGATATAACTTGGAACACCAATGGCGAAAGCAGTTTTCTGGACGGATACTGACGCTCATGTTCGAAAGCCAAGGTAGCAAACAGG
+
CCBCDDD@AA@CC?A;::6;;A>B>AAA8@A;;;0;@@AA=BBBB?;<;AA?BC?CC=@A9@598??=B@CBBCB<B>A>A4;:AAAC@?@@@D?;::000(/9:2::::==;233,377178==7:49/3<8@3:99+3?8A??>9?@7>8?;AB;;7;=B=6A?>>@6:>A@A=577,7,363326:9==588;7(32;88==142259=C8BBBB???B544<;333.738@3889>8?8@@>?>D<@A>7
@N9IO0:00754:05863
TACATAGGTGGCGAGCGTTATCCGGATTTATTGGGCGTAAAGAGTGCACAGGTGGTTTATTAAGTCAATTGTTAAATACCGAAGCTTAACTTCGGTCCGCAGTTGAAACTAGTAAACTAGAATGCAGGTGGGGACAGTGGAATTCCATGTGTAGCGGTGGAATGCATAAATATATGGAGGAACACCAGTGGCGAAGGCGGCTGTCTGAACTGTAATTGACACTTAAGCACGAAAAGCGTGGGGAGCAAATAGG
+
CBBBBBB>@@=@BCCBCB@BBB@C>??C=BB@CC<ABCGE>CAA@@?@@?>;=<28<5=C>B>BBBB?B>@?<?@8@BA/447@;A>B?BB>B@?BB<?@AAA??@@<>A@?@@A<???@@<0000=9;=?<2=?;<?B?A4949<A?@???BABB>BD@CIGCBB;;;0;BAAAA>AA>A?BBB>BBA@?A;;6;>A@;???;@@@A-..:..*06;===?B9?9=<<>8878&8<@AAAC5878CA6@AA;
@N9IO0:00762:05892
TACAGAGGGTGCGAGCGTTAATCGGAATTACTGGGCGTAAAGCGCACGTAGGTGGCGACGTAAGTCGGGTGTGAAATCCCCGGGCTCAACCTGGGAACCGCATTCGAGACTGTGTTGCTGGAGTACGGAAGAGGAGGGCGGAATTCCCGGTGTAGCGGTGAAATGCGTAGATATCGGGAGGAACATCAGTGGCGAAGGCGGCCCTCTGGTCCAGTACTGACACTCAAGTGCGAAAGCGTGGGGAGCAAACAG
+
BBBBBBDC>CBDDBBB@?;@6;;B?C@D?BBBAB=BA@@C0;;;;A;;;;B@BB?B@@@AAA?@@??@;:::CCD;AAA@6?@;:::A?C>AAC=B>B@BB@@=@@@@CCECCCC?BBCC@BBBBBB<A<@@B;:::6:C=C@CACJ?CABBCBBCCABBBC>CCBBB@@AABAAAA;@@;@=ABCCC@@@?A??9?=@@=AC;AB::8::?@@???AAAABBBBB????@@>>89887333&3;=:;2438
@N9IO0:00722:05948
TACGAAGGGGGCGAGCGTTGTTCGGAATCACTGGGCTTAAAGCGTACGTAGGCGCCACACAAGTCAGGAGTGAAATCCCAGGGCTCAACCCTGGAATTGCTTTTGAAACTATGTGGCTAGTGTCCCGGAGAGGTTGGCGGAATTCCGAGTGTAGAGGTGAAATTCGCAGATATTCGGAGGAACACCAGTGGCGAAGGCGGCCAACTGGACGGGTACAGACGCTGAGGTACGAAAGCGTGGGGAGCAAACAGG
+
CAA00-0AAA0@CBB?>>=::3;C>A<??@A@@A;@@=@A9??@@@9::>=:::9:>?<<=>AAABD>AA?A?D<??C>???9?A@A?CB9AA;?;?5::@BB9CDD>CBBCCBB@C@@@;;;;;0;>@@@CAC=C?AA=A@D=A?BBB@@ABBBBACDDD>B?@@ABBBBAB?AD?CC@B@AA@>BBCC@CBD@C?;;8;?A>A@@>@BBE;<<CBBBABBC;;;=@@::9?9?@CABCA6@?@??5>?@;
@N9IO0:00743:05949
TACGAAGGGGGCTAGCGTTGCTCGGAATCACTGGGCGTAAAGCGCACGTAGGCGGATTTATAAGTCGGGGGTGAAATCCTGGAGCTCAACTCCAGAACTGCCTTCGATACTGTAAATCTTGAGTCCGGGAGAGGTGAGTGGAACTGCGAGTGTAGAGGTGAAAATTCGTAGATATTCGCAAGAACACCAGTGGCGAAGGCGGCTCACTGGCCCGGTACTGACGCTGAGGTGCGAAAGCGTGGGGAGCAAACAGG
+
BCE;=;;DDD5::9@999399344457<<BBBB>7?A@@@6;;AAC@@@BB=@;?A?>8=00*/://///$/444)4=5<<:>>BA@74:/0+/88(--//)/27<@@CC;;;LG?CCC?BB<>:.44)4449.4;;;AA=B=@@CBAAB99;AA@A=?::44&45::;A?<@A<39900(/8066>1>3446:8;6;;0/*///88??6?=,8/499558=A>>000*/6::BB=A@@8666)86<;<3>?@5
@N9IO0:00755:05911
GACGGGGGGGGCAAGTGTTCTTCGGAATGACTGGGCGTAAAGGGCACGTAGGCGGTGAATCGGGTTGAAAGTGAAAGTCGCCAAAAAACTGGCGGAATGCTCTCGAAACCAATTCACTTGAGTGAGACAGAGGAGAGTGGAATTTCGTGTGTAGGGGTGAAATCCGGAGATCTACGAAGGAACGCCAAAAAGCGAAGGCAGCTCTCTGGGTCCCTACCGACGGCTGGGGTGCGAAAGCATGGGGGAGCGAACGG
+
CC:9999999"9@<@ABB?CF@BB?A>A>???BB=BA@?@.;;0;??A@@>>:939@@<ACCD>C?CCC?@@@BB<A@;;;599999%:=><=A>A??>?>@??EDF>D@C?A?AAAA>@;;;AAB@@@BCB>ACDCCC?C>AA>ADA@@B@??@@2?9:9.9@:=;@@@ABBJBBB?C@C6;;A5;;;;);;9@8@7;49<A44:559/9BC6@:0*0;00)///0/)388888037344444$444;;5::=
@N9IO0:00714:05983
TACAGAGGGTGCGAGCGTTAATCGGATTTACTGGGCGTAAAGCGTGTGTAGGTGGTTGTTCAAGTCGGTTGTGAAATCCCCGGGCTTAACCTGGGAACTGCTTCCGAGACTGAGCGACTAGAGTACGGTAGAGGGCGGTGGAATTTCCGGTGTAGCGGTGAAATGCGTAGATATCGGAAGGAACACCAATGGCGAAGGCAGCCGCCTGGGCCTGTACTGACACTGAGACACGAAAGCGTGGGGATCAAACAGG
+
CCBCCBEE=:;9BAB;:;<@@ABB?CBD>BBCCC>;;;CC<BBB9;:BBCC@BB?A>BB?BB?BB@@494;;@AD>BBDE:BD9??9@;?@@@@8?5:;:9?=A5:9@AA@AABBBBCCCC?@@@?>9>???AA8??99959<?C=B@C@BCBBBA@=A@@?:@@@@@@@@@????4:4;?B?CBA<@<@A>AAA=B>BBDB?;;5;A@8@?BBBCCJCCCCBBBBBA@A?:::.;;AACIK;@ACDC<AAA6
@N9IO0:00714:05994
GACGAAGGGGGCAAGCGTTGTTCGGAATTACTGGGCGTAAAGGGCGCGTAGGCGGCCCGATAAGTCAGACGTGAAAGCCCTGGGCTCAACCTGGGAATTGCGTTTGGGACTGTTGGGCTTGAGAGCGGGAGAGGGTAGTGGAATTCCCAGTGTAGAGGTGAAATTCGTAGATATTGGGAAGAACACCGGTGGCGAAGGCGGCTACCTGGACCGTATCTGACGCTGAGGCGCGAAAGCGTGGGGAGCAAACA
+
CCB::3:>?>.AC?BA??:?A=CC?C@C?CA@@D=BAABC?CD=BBBBABB;:;4;;0<A;<5;@@@;;;@@@AB8ABD;@@C9;:BCAJ@CCC=B>B8;:BBD=CK?CCCCD@CB>AB?@<;;BBBB=BCBBC=B@@@C;@=@=@B=BBCCCCDBB@CBBB=B?A@?BBBBBB?AA2808?<@AA>A799?BBB?C?AA=@@@@:@B6;;?ABA@@@@CAA@@???8999;99.78<<==?3??><?6=9
@N9IO0:00720:05983
TACGAAGGGGGCTAGCGTTGCTCGGAATTACTGGGCGTAAAGGGAGCGTAGGCGGACTGTTTAGTCAGAGGTGAAAGCCCAGGGCTCAACCTTGGAATTGCCTTTGATACTGGCAGTCTTGAGTACGGAAGAGGTATGTGGAACTCCGAGTGTAGAGGTGAAATTCGTAGATATTCGGAAGAACACCAGTGGCGAAGGCGACATACTGGTCCGTTACTGACGCTGAGGCTCGAAAGCGTGGGGAGCAAACAGG
+
EECBD@CDDD5A@???>>39:<??;??B<@B???9@@ABB>BD<@@BAA@A=>>:>@@@@D=;;;BBBDD???<<69:9-8=A=BCCC@D?B@B@C<@<@@:@@8@@;::BB?BBBBCB@EBBBCBB?B>@@B@CBBBBC?C@AAAA???:::@?@B?BDBC=C?BBB;;<BBB@CB@B?BB;;;CACCBB=A;;5;5;;;ABBBBBB@BB?BB@EDCBB;;;BBBB>;;;A@B9B;;;BBB9CCCCC?CCD>
@N9IO0:00737:05981
TACGAAGGGGGCTAGCGTTGCTCGGAATTACTGGGCGTAAAGGGAGCGTAGGCGGATAAGTTTAGTCAGGAAGGCGAAAGCCCAGGGCTTCAACCTTGGAATTGCTTTGATACTGGCTATCTTGAGTACGGAAGAGGTATGTGGAACTCCGAGTGTAGAGGTGAAATTCGTAGATATTCGGAAGAACACCAGTGGCGAAGGCGACATACTGGTCCGTTACTGACGCTGAGGCTCGGAAAGCGTGGGGAGCAAACAGG
+
CCCCC?BBBB,>000:00+//6//)45:38;897.4<:=>:>>7@:4444/)//)//-(-77)/---,-(-(-(--/;1:<=,/5>)/-(--(-(-(-02(-(---9(----/99499:4432886///8)/)---3-//9993;5///1/////38<<<7;;;;4:055=655;;;9==8=7;;8<>>75555.559.4.4449::;>==9=>9==9=<<;;<96////4::796;;3;>>@@@@2?BCCC=CC>9
@N9IO0:00756:05960
TACGGAGGGTGCAAGCGTTGTTCGGAATCATTGGGCGTAAAGCGCGTGTAGGCGGCTTGGCAAGTCGGTTGTGAAAGCCCGGGGCCCAACCCCGGAATTGCATCTGAAACTGCCTCGCTAGAGTCCCGGAGAGGAAGGCAGAATTCCCGGTGTAGGGGTGAAATCCGTAGATATCGGGAGGAATACCAGCGGCGAAGGCGGCCTTCTGGACGGTGACTGACGCTGAGACGCGAAAAGCGTGGGGAGCAAACAGG
+
CCAB?ABB=@@AC?BBBB<AB?BA?C@BBBA;>>2@:733(3:<<;AAA@?=@C;?@:C<@C?BABB5:.5:555)555)599'55)3-333&36;6<555;@@@???9?@@A?@AAABA@A;;;B=C=:;;D@C?B?AA@@<A5;;0:;ABBCDDF:;:;B<BC9;;CBB@A@;;;09?8@;AAA>B;;;6;CC<D:::49=A:@@>=@:;6;A@?@A@A;:9995555<5555&5<;@:<<+::;;;0;A@4
@N9IO0:00760:06002
TACGGAAGGTGCAAGCGTTAATCGGAATTACTGGGCGTAAAGCGCGCGTAGGCGGCTTCGTAAGTCGGGTGTGAAAGCCCCGGGCTCAACCTGGGAACTGCGCTCGATACTGCGGAGCTCGAGTACGAGAGAGGGGGGTGGAATTCCAGGTGTAGCGGGTGAAAATGCGTAGAGATCTGGAGGAACACCGGTGGCGAAGGCGGCCCCCTGGTTCGATACTGACGCCTGAGGTGCGAAAGCGTGGGGAGCAAACAGG
+
CBBB>B;@=AB@C@C@@@@B@BBB?B@A<@C@@@:@??@A=B@@?BABAAA=AB=@D?:97??BBCCC>AA@@?A.97;;1B?6CCBC?B=??C=B6AAA73:AB<<=BB@@;;70//>;;:<:@;;@AAABABBBB(BB?B?B@C?C=8:777;968057555)222@AA:;;;;77?;A<8B@AAA?B<>@@AA??B;<<29793'33,36;A:;;A>===00(/;8838=@@AB=AABBB>>1;>9@912225
@N9IO0:00761:05966
TACGAAGGGGGCTAGCGTTGCTCGGAATCACTGGGCGTAAAGGGTGCGTAGGCGGGTTTTTAAGTCAGGGGTGAAATCCTGGAGCTCAACTCCAGAACTGCCTTTGATACTGAAGATCTTGAGTCCGGGAGAGGTGAGTGGAACTGCGAGTGTAGAGGTGAAATTCGTAGATATTCGCAAGAACACCAGTGGCGAAGGCGGCTCACTGGCCCGGTACTGACGCTGAGGCACGAAAGCGTGGGGAGCAAACAGG
+
CCCCB@BGDGI????A?A499<9;49=@=@A::9/9A?@?9@B9@@AAA;98:BD<BBCB3A:>=?;:;:.;BBC=CC?BCABBCCCC8;;B?BBD?B;;;>BC;BAB;;;;;?@AABA=@@AAB?BA<AA::8:ACBCB?C>AABB>>?@@@A:99@BCCD>C?BA::::::=5888?7:A>AAB?BCCCACCC?B?;;5;A@@@AA=AB=B=AAAAA@B@@@B;;5<@@;;;0;AAABAB7;;<EG?CCB@
@N9IO0:00715:06015
TACATACTGTGCGAACGTTATTCGGATTCACTGGGCTTAAAGGGTGCGTAGGTGGCTTGTTAAGTAGGGCGTGAAATCCCCCAGCTCAACTGGGGAACTGCGTTCTAAACTGGCGAGCTAGAGTGAGATAGGGGTGTCCGGAACTGCCAGTGGAGCGGTGAAATGTGTTGATATTGGCAGGAACGCCGGTGGCGAAAGCGGGACACTGGGTCTCAACTGACACTGAGGCACGAAAGCCAGGGGAGCGAACGG
+
CCCBCCB;;;;;CB<@@A>AA?BA=@@?AAAAA@<A@=@D;@?<@BB@@AB@CA?CC7;;>A<@@@AA8@;;;AC<ABBBB3@A?BBB?@@ACC9C<AABBCC?BBCC=CAA?BBBBBDBB?@>@?A?A?A@B7A;;;@C=@>@;;;@ABCC?BBBB?BBGE>BBBBB?:;;;;5:?BA?79498?6<677-9:??6?::9.8A?ACDD<AAA=@:@;;;=<:;;//)/77/44(4;88::9&4444:5444
@N9IO0:00715:06020
TACAGAGGTGGCAAGCGTTGTTCGGAATTACTGGGCGTAAAGGGCGCGTAGGCGGTCCTGTAAGTCCCGTGTGAAATCCCCCGGCTCAACTCGGGGAATGGCACGGGAGACTGGCGGGGCTTGAGTTCGGGAGAGGGGAAGCGGAATTCCGGGTGTAGCGGTGAAATGCGTAGATATCCGGAGGAACACCGGTGGCGAAGGCGGCTTCCTGGACCGACACTGACGCTAAGGCGCGAAAGCTAGGGGAGCAAACGGG
+
BBBCCBA=::79D@BBBC;;:@AB>B>A@BBACC=AB@AA<AC=A@@?@=<8@A=@@@CCED8;9AA:@AA???C;>==;;,:6::00*0///66*63884<>:;;07<6;//)/999.7?9A??>9>;<6<@9:::-9<>><171713-33(33388:;8<<=B=B@@@EAAAAB@@=@?BA?C@BBA?A?:;5;@@=A?AA>@@;?<@@7;;>BBB;;<BAAB@AA5;4;@;;:A:@@ABBGF;CCBBB=BBC=
@N9IO0:00717:06041
TACGTAGGGTGCGAGCGTTAATCGGAATTACTGGGCGTAAAGGGTGCGCAGGCGTCCCGCAAGTCAGGCGTGAAATCCCCGGGCTTAACCTGGGAATGGCACTTGAAACTACGGGACTTGAGTGTGGCAGAGGGAGGTGGAATTCCACGTGTAGCGGTGAAATGCGTAGATATGTGGAGGAACACCAATGGCGAAGGCAGCCTCCTGGGTCAACACTGACGCTCATGCACGAAAGCGTGGGGAGCAAACAGG
+
BC:;;A@A<ABBCAA@@@<@??A@7:6;>AABCC=BBBCC>CD>BBBBAAB>?9::C=::8<83389,94>=??5<=<<0<=8?A=A>B?BCC<A=AA=??@B?CAB<@@@?>?8???<@BB;;:B>AA<;:B6:;6;;6;>B?B?AABBBABA@;7;:@?:???ABCBBBB@?:A6=><??DDC:;8;A6;;@<?<@=7:377138:1349;@BBCBB;;;@:94:;<8333(39:;@AB6???CC>BBB>
@N9IO0:00717:06049
TACGAAGGGTGCAAACGTTGCTCGGAATCATTGGGCGTAAAGCGCACGTAGGCGCTCCGCAAGTCGGATGTGAAATCCCTCGGCTCAACCGAGGACGTGCATCCGAAACTGCAGAGCTTGAGTATGGAAGAGGGTCGCGGAATTCCCGGTGTAGAGGTGAAATTCGTAGATATCGGGAGGAACACCAGTGGCGAAGGCGGCGACCTGGGCCAATACTGACGCTGAGGTGCGAAAGCG
+
999995<B;BBBBB8==<3::==CAC?CB::28A8A?ACC6:;55<<@AAA<B556=7::B699=@7<666?>@2;;9,59949;<>:>7<<?9=<>54;@9;59<<2<959::@AAB7?966;;=8=8=55505=;;;9<9<?BB9A8>4448::06=BC?C@CCDBCB@@@@@;2;;.:.44<8@A@B<@@@.:66;6;AAA@<<;7;;A;@;555;AAA@;:;4:>>=B@,99@
@N9IO0:00722:06013
TACAGAGAGTGCGAACGTTGTTCGGAATTACTGGGCTTAAAGCGCACGTAGCGGCGCCGCAAGTGTGGGGTGGAAAGCCCACGGCTTACCCGTGGAATTGCCTGGCAGACTGCGGTGCTAGAGGATGGTAGGGGAGAGCGGAACTCCTGGTGGAGCGGTGAAATGCGTAGATATCAGGAGGAACACCGGTGGCGAAGGCGGCTCTCTGGTCCATTACTGACGCTGAGGTGCGAAAGCTAGGGGAGCAAACGGG
+
@AA<;;;AA@;:948499?CC866<<<:29:;99)4:5:</554497/////7189:7?5503;;3333&3828;(34918885::2944(4:;7;8=269=@A:B966@@@BB?;:;A@BBB;@BB499:@@0;:;@@?;?<@@?;=@5;;4;?=?<@BBC>BBBCBBAA???AAA<@@3:3:::49=@@????<??@@<A9:9AAB>BB?CB?AB???@AAA????=888==-8;BBBDD8BB;;;6:?@9
@N9IO0:00728:06042
TACGAAGGGTGCAAGCGTTAATCGGAATTACTGGGCGTAAAGCGTGCGTAGGCGGTTCGTTAAGTCTGTCGTGAAAGCCCTGGGCTCAACCTGGGAATGGCGATGGATACTGGCGAGCTAGAGTGTGATAGAGGATGGCGGAATTCCCGGTGTAGCGGTGAAATGCGTAGAGATCGGGAGGAACATCTGTGGCGAAGGCGGCCATCTGGATCAACACTGACGCTGAGGCACGAAAGCGTGGGGAGCAAACAGG
+
BBB;;8;D=CCCB?BAAA?B?BBD?B7:8<AAAB=;;:AA<A@@@?@@?>?;>?<?>BBE?C?AABCCCBB??>B,8:3(3?<2A@@@/8/3B=5B8=C8BBBBB?BBBAA@@@BBCBBB@>>>AA>>>C>><@=>>?AA=B?B?@A<A=>>00/:61;;?=159@@777>???BBB<BC5=4><<=<>=B?CCA6=6@A>B?BBBBB9::BA<@A:998@???@=>6<7:988)8A888AA6@@AAB:A;;5
@N9IO0:00729:06024
TACAGAGGGTGCGAGCGTTAATCGGAATTACTGGGCGTAAAGCGCACGTAGTCGGCTTGTCAAGTCGGGTGTGAAATCCCCGGGCTCAACCTGGGAACTGCATCCGAAACTGTCTTGCTAGAGTATGGGAGAGGGAAGCGGAATTTCTGGTGTAGCAGTGAAATGCGTAGATATCAGAAGGAACATCAGTGGCGAAGGCGGCTTCCTGGACCAATACTGACGATCAGGTGCGAAAGCGTGGGGAGCAAACAGG
+
BBBCCBCC?BBACCA::;<?5;;C?D?B>BBBBB>BBBCC>AABA?@BBAABBB?BB?AA@?<@????8@B???A999993:A=BBAC?C?BBC>C?B@@@A@B?BAC=B@A@CC?BB;;;@@A@;;;0;A;;;0<>B;;8;?BC>CBD?BB@@@ABBABCB=BBBBBBABBB@@@@@<@>B<@@@>>>::6:@A=A>BC?AB>A<@@=AA=A?AABA::;;;;BBA=AA@@@@9@@@@@@@3?@@AA9AAA6
@N9IO0:00745:06031
TACAGAGGTCTCGAGCGTTAGTCGGAATCACTGGGCTTAAAGCGTGCGTAGGCGGATGTGCAGGCGTCGTGTGAAAGCCCTCGGCTCAACCGGGGAATTGCACGGCGAACCGCATGTCTCGAGACAAGTAGGGGCGGTCGGAACGATAGGTGGAGTGGTGAAATGCGTTGATATCTATCGGAACGCCAAAGGTGAAGACAGACCGCTGGGCTTGTTCTGACGCTGAGGCACGAAAGCGTGGGGAGCAAACGG
+
;;9999929;AABCC:;:=;;;?@;@?AAABAAA=@A;??:?CBBB;;;@@?@@398<8787717>>A@@@@@@@.79@/88<8;??=8=2737&3282944:<5:>:89.444444::>:999::3945555&5;5:55.5799?@@@;?A49:9;49==?8>>>@@;>A@@@CAAABB<@<@@?;>@9@=BAA?A:89?>A:>@@@@:@A:>A;@?>>@AA@@@?:556455)4;:99::.:=???6;;:
@N9IO0:00757:06026
TACGTAGGGTGCGAGCGTTAATCGGAATTACTGGGCGTAAAGTGTGCGCAGGCGGCCGAGCAAGTCGAGTGTGAAATCCCCGGGCTTAACTTGGGAATTGCGCTCGAAACTACTTGGCTGGAGTGTGGCAGAGGAAGGTGGAATTCCACGTGTAGCGGTGAAATGCGTAGAGATGTGGAGGAACACCGATGGCGAAGGCAGCCTTCTGGGCCAACACTGACGCTCATGCACGAAAGCGTGGGGAGCAAACAG
+
CBBBB@BC=BBBA@A9;:?A=@AA6;6;>ABCCL?BBBBB=AA@@@@BCCC@CC@C?AB?>>>@??@ACCEBBBD89:::+0=5==*0*093892>1<288<;;887:3:?A;B@C@BBA<:997373334<<8C@C>>;8;9=9>,0/99633:75/56992>@996:;566799>6:?5:25558<<==:=BB@C=??@@5:47<<=*7,78<;<=<;933::::@@<<973(7@@AAAA9AAB@@7=@A
@N9IO0:00759:06057
TACGAAGGGGGCTAGCGTTGTTCGGATTTACTGGGCGTAAAGCGCACGTAGGCGGATCGTTAAGTCGGGGGTGAAATCCCGGGGCTCAACCCCGGAACTGCCTTCGATACTGGCGATCTTGAGTCCGGAAGAGGTGAGTGGAACTCCTAGTGTAGAGGTGGAATTCGTAGATATTAGGAAGAACACCAGTGGCGAAGGCGGCTCACTGGTCCGGTACTGACGCTGAGGTGCGAAAGCGTGGGGAGCAAACAGG
+
CCAAA:?B@B099:BBBB=??<@A6;;@9@AAAA<A??<<.9;;:?@;;;@<?A>???@@392:99;;;;);BBB?CCE=DCC;BBCC5;;;.;5;>A;;;@F>BBBBCCCCBCCBBAC=AABBC?CAF>BBA>AB@@@@>B>BBB@CCCCBAAB@@;@@;?=A>@AACBBBBC?AD?A?AA?@>@<@:::=@@A=A<::59BABABC;??<??BBBBBAAABB>>>?A@???@7==?>>>>2<====8==@<
@N9IO0:00728:06094
GACAGAGGGTGCAAACGTTGTTCGGAATACTGGGCGTAAAGCGTGTGTAGGCGGCTTTGCAAGTCGGATGTGAAAGCCCAGGGCTCAACCCTGGAAGTGCACTCGATACGCGAAGCTTGAGTATCGGAGAGGTTGGTGGAATTCTCGGTGTAGAGGTGAAATTCGTAGATATCGAGAGGAACACCGGTGGCGAAGGCGGCCAACTGGACGAATACTGACGCTGAGACACGAAAGCGTGGGGAGCAAACAGG
+
CCCCCBCC>BBCBB=B::4::?AA=?3839?><6:9;BB=CBBBBBBCCC?BB?>AA:AC@=?;;>8<<==AAA5@BB4;5=4@>>A;99098.4.44:<<===B<;@@;555686;6-----//9486//(/(/(//(/38066//(/6//3336:433(/)///////7444333328288:.4.4554546:6::6::>8=BA8::@?8==99;;;?=>>>??:::>>>.:7<===?3>>?AA;??@=
@N9IO0:00734:06096
TACGTAGGACCCAAGCGTTATCCGGAGTGACTGGGCGTAAAGAGTTGCGTAGGCGGCTTAGTAAGTGGATAGTGAAACCTGGTGGCTCAACCATTCAGACTATTATCCAAACTGCTAAGCTCGAGAATGGTAGAGGTAGCTGGAATTTCTAGTGTAGGAGTGAAATCCGTAGATATTAGAAGGAACACCAATGGCGTAGGCAGGCTACTGGACCATTTCTGACGCTAAGGCACGAAAGCGTGGGGAGCGAACCGG
+
BB9;:BB?BBD9@5:;@@=@@@<@<@BAAA@BBD>ABA@@8@@?A=AACCCC@BB>BB?AA@@=@@A=?@;:;BBC<A<==+00*07>=6?8BB=@?@@BBBBAAAA8::5;@@@BB6;;A@AAA@>AA?AAA??>?AAABB?B@CC>BBBCA@@@A<@@@@BC>BB:;;BAABBD?CCC?C?C?CCC@CAICACAAA@=ACGAFCDCCC@CC?@AE>CBBCCBB::6:;@@@;<<6;@@@CGG;AABCD@J@C?
@N9IO0:00752:06080
TACGTAGGGTGCGAGCGTTAATCGGAATTACTGGGCGTAAAGTGTGCGCAGGCGGCGTCGCAAGTCGAGTGTGAAAGCCCCGAGCTTAACTTGGGAATTGCGCTCGAAACTACGGTGCTCGAGTATGGCAGAGGAAGGTGGAATTCCACGTGTAGCGGTGAAATGCGTAGAGATGTGGAGGAACACCGATGGCGAAGGCAGCCTTCTGGGCCAATACTGACGCTCATGCACGAAAAGCGTGGGGAGCAAACAGG
+
B@AABCCD9;:CBBBA;:6;>B@@=@=@=AB<<;8;CBCD?@A@BABCCAA=><8<9:::DC;A@C:::BB999=5=>>=2=?9:9=@9<=3::,:9>;?879@@ACB>BCCAA=@@>?ABAAABFD?AACBC?C6;5;@595:?C=AAB??@?AAA@BBAB=AAAAAAACDCCCAA>AD7<9:@?<@=9:3:==<A8::AA?C@AABE>D=@<9::>:::@>??@@?=<=9444&4::>=?>166===4;?@<
@N9IO0:00755:06100
TACGTAGGGTGCGGGCGTTAATCGGAATTACTGGGCGTAAAGCGTGCGCAGGCGGCTCCTTAAGTCAGATGTGAAATCCCCGGGCTTAACCTGGGAACTGCGTTTGAAACTGAGGGGCTTGAGTGTGGAAGAGGGGGGTGGAATTCCAGGTGTAGCAGTGAAATGCGTAGAGATCTGGAGGAACACCGATGGCGAAGGCAGCCCCCTGGGCTAACACTGACGCTCATGCACGAAAAGCGTGGGGAGCAAACAGG
+
CCCCCCDE>ABDCC>CCB<A;@@@;@4:7;A@@A=BCCBB<??A@@?A::;<;;5;@@@B?B=@@?@;;;AABBE>CCCB8AA8;;5;5;<@AC=B6:9999=;0;AA8==:3337&3<6;9?999D@C;@>=====%=@<@=A>BABC@CCCBBABBCCCE?BB;;;CBBA@AA;:6:@=@?@??<?AAC@CDE?C?@?;;;;;);CC<@AA@<;0A@@000=<<>>>@@9999&9599=;;+554:;45698
@N9IO0:00714:06127
TACGAAGGGTGCAAGCGTTGCTCGGAATTATTGGGCGTAAAGGGTAGGTAGGTGGTAATAAAAGTCTGGGGTGAAATCCCTGAGCTCAACTCAGGACTGCCTTGGAAACTTTATTACTAGAGTGCTGGAGAGGTTCGCAGAATTCCCGGTGTAGCGGTGAAATGCGTAGAGATCGGGAGGAATACCAGAGGCGAAGGCGGCGAACTGGACAGCAACTGACACTCAACTACGAAAGCGTGG
+
<@@595;A095?;8<;;;7;555@:?;>;87-33(3::;A4:5/544.45:5>@?BB>;;;;.5555<?>0<955)555)555999;;0554445555=<5:5:.44(444(4864444449999;>9=;;;7;899BA;<999?@6A9A@;;;<=9=?>?5==<;:::::?@===398-3-3::5:@??65;B;?<?@<>>>05555999;55.55559955574----558/65755:
@N9IO0:00733:06135
TACAGGGGGGGCAAGCGTTGTTCGGAATTACTGGGCGTAAAGGGCTCGTAGGCGGCCAACTAAGTCCGACGTGAAATCCCAAAGCTTAACTTTGGAACTGCGTCGGATACTGGATGGCTTGAATTCGGGAGAGGGATGCAGAATTCCAGGTGTAGCGGTGAAATGCGTAGATATCTGGAGGAATACCGGTGGCGAAGGCGGCATCCTGGACCGACATTGACGCTGAGGAGCGAAAGCTAGGGGAGCAAACGGG
+
C;<;BBBBBA#AA6:;@C?CC?A@@C?B?B;::C=?@@BC;@@;@A??@;;5::3:;?;@@@;??A>AB@@@@@@0;;@9@A8@@A5;5;BB=B@C?@;;;CCBCACBB@<<8;BB>BKIJDADACCC=BBB@@:@A@?@@@=B4:6;A=@AA@@?=:>:;;0;A?@@BBCDBBB@?=?C?D=::9<@=@A?AAB<@=@B?BBDD8;;?AC?BC@AA?CBC;;<A;;5;@C@@@;@@@@@B?3;:;6<6<@?7
@N9IO0:00744:06152
TACATAGGCTCCAAGCGTTGTTCGGAATTACTGGGCGTAAAGCGAGTGTAGGCTGTCCGCCAAGTCGATTGTGAAATCTCCCGGCTTAACTGGGAGGGTGCGGTCGAAACTGGCGGACTAGAGTTCGGGAGAGGAGAGTGGAATTCCTGGTGTAGCGGTGAAATGCGTAGATATCAGGAGGAACACCGGCGGTGAAGACGGCTCTCTGGACCGATACTGACGCTGAGACTCGAAAGCGTGGGGAGCAAACAGG
+
CCCCCBB>A993917;;=:@B@CB?>4525<@@@<;;;AA;@AB@@@C@>=;=000>8>A>=<DDCBBC9;;AA@8;;;A@;A<AA?B=AAAA<ABA=??AA>AA:99,39:6<C8=BBCC?><8877)9B=B?BBBBBB?B?B?B:=?:CCCCBBB@DCCB=@@@@ACBBB@@;;;@CA=A5;;<8<800+00;6;ACC@@@ACBBB?AC@CCCDBB:::?@@AAABAC@;;;0;;;;A@A6:;CCB;BAA?
@N9IO0:00747:06153
TACGGAGGGCGCAAGCGTTGTTCGGAATCATTGGGCGTAAAGCGCGTGTAGGCGGCTTGGCAAGTCGAGTGTGAAATCCCGGGGCTCAACCCCGGAAGGTCGCTCGAAACTGCCTCGCTCGAGTCCCGGAGAGGAAGGCGGAATTCCCGGTGTAGAGGTGAAATTCGTAGATATCGGGAGGAACACCAGCGGCGAAGGCGGCCTTCTGGACGGTGACTGACGCTGAGACGCGAAAGCGTGGGGAGCAAACAGG
+
CBAA?ABB=???A<>?@@799?@A>A@DECC?CB;B@;:;099<BBBBB;:7;A7AF:E<BB?BBDD@A@CA@@D<AAA<ABB;CCCC@CDD;E>A<?<?@@AB;:;<4<959:===CGBB;;;CC=C???@A>A;@;??;?>B<@@9@?@@@BA;;8;BBC?C@BBBBBCCBBDBC=CC>B?AA@@DDCE?BBB?A=;;6;=C?AAA?A@C@CBBBB???BCCCBBABCCDFF>C9;;BBB7BA@BC?BAB>
@N9IO0:00749:06136
TACGTAGGGTGCGAGCGTTAATCGGAATACTGGGCGTAAAGCGTGCGCAGGCGGTTTTGTAAGCCAGATGTGAAATCCCCGGGACTTAACCTGGGAATGGCATTTGGGACTGCAGGCTGGAGTGCGGCAGAGGAGACTGGAATTCCTGGTGTAGCAGTGAAATGCGTAGATATCAGGAGGAATACCGATGGCGAAGGCAGGTCTCTGGCTGACACTGACGCTCATGCAGAAAGCGTAGGGGAGAAACAGG
+
BBBBB@AA;AB@@>@///2759/4.4.445==>5665<<388<<<@>?=:600*0>?+00;64505:89:::;<255=<.<</44/3;3<+0/9191/3,3333(3;3;777---(-57388/44;/79????A>00/0*/(0)/5;>5855567666888/<887779555...62..(.(225.2222+222+2.5577225775.58222882222222999855588..,****55&(*,,',,92
@N9IO0:00763:06122
GACGTAGGTGGCAAGCGTTGTTCGGAATCACTGGGCATAAAGAGCACGTAGGCGGCTGGGTCAGTCCGGTGTGAAATACCTCGGCTCAACCGAGGAACTGCGCCGGATACTGCCTGGCTTGAGGTCCGGAGGGGTGAGCGGAATTCCCGGTGGAGCGGTGAAATGCGTAGAGATCGGGAGGAACGCCGGCGGCGAAAGCGGCTCAGCTGGTCGGATCCTGACGCTGAGGTGCGAAAGCTAGGGGAGCAAACGG
+
CCCBECC?:999C<A?@@=@@=AB?B>BBDCBBB<B???A<@@BBCC??@A=::4:;<;/;?@?A@?B?BBBCCC=BBB>A;;6;@@@=A@DED>A=@A@@@@?C?@A@BBCCABB?AA<ABB=CB?B=AACC9BBA@AC5;5;5;D;B?BC?ABAB?BCCE=??AC?@?CC:55::)453839>>5@?B>:<<<<3:=:5////////49::6544.3/////7///6:;;;>=4<;554;;&44444)4::
@N9IO0:00720:06167
TACGTAGGGTGCAGGCGTTTAATCGGAATTACTGGGCGTAAAGCGTGCGCAGGCGGTTTGTTAAGACAGATGTGAAATCCCCGGGCTTAACCTGGGAACTGCGTTTGTAACTGGCAGACTGGAGTGTGGCAGAGGGGGGTGGAATTCCAAGTGTAGCAGTGAAATGCGTAGATATTTGGAGGAACACCGATGGCGAAGGCAGCCCCCTGGGCTAACACTGACGCTCGATGCACGAAAGCGTGGGGAGCAAACAGG
+
<;<C<;;C=BBBBC6;;;E8<,..808)-(--9::1555<=4<@C;:;B;;;=AA<??.::8>:>;<>666====?8>?DE;BB<<608(.)**5(*(*,---//(///16897;;>==9828844985=<3333333#3:7;7A<@@C>BB@@@??;;;:9?6?B??@@@BB:9:,9:?B;@<?=?:;:00*07>3@<@565>A>+<<>6;:;+0/87798///////7944499095/-699&----8/--/4
@N9IO0:00720:06206
TACGTAGGGTGCAAGCGTTAATCGGAATTACTGGGCGTAAAGCGTGCGCAGGCGGTTGTGCAAGACAGATGTGAAATCCCCGGGCTTAACCTGGGAACGTGCATTTGTGACTGTACGGCTGGAGTGCGGCAGAGGGGGATGGAATTCCGGCGTGTAGCAGTGAAATGCGTAGATATGCGGAGGAACACCGATGGCGAAGGCAATCCCCTGGGCCTGCACTGACGCTCATGCACGAAAGCGTGGGGAGC
+
BBCBBBBB<AABB==000+0+00<8;67*499;9,9>@BD=BBC;;;B@@@@AA?B=@A@BD@@@@CA@@@??@@;@ABB:BD9006;*0*-22(,(,---,225/5-/-,,--66708560//333316688<>>>(///(..502,2,,,,,,,,,-.3445'---2-.22225535(.-(-27-/*/;:<64335:17763333&388/84888434<<666///88777733(39@9999+393
@N9IO0:00722:06184
TACGTAGGGTGCGAGCGTTAATCGGAATTACTGGGCGTAAAGGGTGCGCAGGCGGTCCTGCAAGTCAGGCGTGAAATCCCCGGGCTTAACCTGGGAATGGCGCTTGAAACTACGGGACTGGAGTATGGCAGAGGGAGGTGGAATTCCACGTGTAGCGGTGAAATGCGTAGAGATGTGGAGGAACACCGATGGCGAAGGCAGCCTCCTGGGCCAATACTGACGCTCATGCACGAAAAGCGTGGGGAGCAAACAGG
+
CCCCCCCC=A@CB@@9;:<?>ABB?B@C>AABBC?A@@CE>CB=A@BAAAA>::5:?<?BCC<@AB;;6;A@@?D<@?CC;DD<@@?B>C?AAA<A>B@<>?>>;?AC=?>?@@@5<??@<@@B@@@;998??<8=?:?;9C=@>@=@@@@@@<CAA>AAKE?<;:@<?@AA?>>@B59:;?<@@@?CBBC@CBA?A7;;A@=?@;?@@9A<@9@?<<<<0//986:>><<8733&38<>ADD:@??BB>AA@?
@N9IO0:00723:06165
TACGGAGGGTGCAAGCGTTGTTCGGAATCATTGGGCGTAAAGCGCGTGTAGGCGGCTTGGCAAGTCAGTTGTGAAAGCCCGGGGCCCAACCCCGGAACTGCATCTGAAACTGCTTGGCTCGAGTCCCGGAGAGGAAGGCAGAATTCCCGGTGTAGGGGTGAAATCCGTAGATATCGGGAGGAATACCAGCGGCGAAGGCGGCCTTCTGGACGGTGACTGACGCTGAGACGCGAAAGCGTGGGGAGCAAACAGG
+
=@::5;:9.9AAA=BBBB?AB>BC?D@BBA=9=>2=:733(38;<<ABABA?BB:==;C;CC>BBB@@A=AABBB>CCC?CID<CD>C=@@@7=;>=???A@@@ABDF>C?@@A6;5;@?;;;@??8@<@?;B9=8@8A:598@5>?:@:BBBBBBB9BBBC<BB5000///><///(4;5>54543:::;7;==8=:9;8:@D<AAB9::A?AA@@@@@@@;;;<;;>>B;;;6;@AABBA7@ABBB=BDB6
@N9IO0:00724:06202
TACGAACTGTGCGAACGTTATTCGGAATCACTGGGCTTACAGGGTGCGTAGGCGGCGATGCAAGTCAGGTGTGAAAGCCCACGGCTCAACCGTGGAACAGCGCTTGAAACTGCATTGCTGGAGTGAGCTAGAGGTATGCGGAACTTCCGGTGGAGCGGTGAAATGTGTTGATATCGGAAGGAACACCAGAGGCGAAAGCGGCATACTGGAGCTTGTCTGACGCTGAGGCACGAAAGCCAGGGGAGCAAACGGG
+
CCA;:4:;;;0.880...)-738;6=9<<BBCDC=CD@C@@@>6;;;AA;;5<@<;;<;:BB@CCBDB?B;::CC;??B<AAA7=@::6:;>>@;@=?@@ACCC?BAG>C???BB9::BC<:::A????CCBB<??CC>?<?=@A=@=A?AA>ACBC?AADD:;;;@@<>>=?>?>5;5:5;1??@367:;4:=<</;;;5;?==>8818@?>:?A6879=;;9<<=:>ABBBB:??@DCCC:>>?AC=@@@8
@N9IO0:00728:06193
TACGGAGGATCCAAGCGTTATCCGGAATCATTGGGTTTAAAGGGTCCGTAGGCGGTTTAGTAAGTCAGTGGTGAAAGCCCATCGCTCAACGGTGGAACGGCCATTGATACTGCTAGACTTGAATTATTAGGAATAACTAGAATATGTAGTGTAGCGGTGAAATGCTTAGAGATTACATGGAATACCAATTGCGAAGGCAGGTTACTACTAATGGATTGACGCTGATGGACGAAAGCGTGGGTAGCGAACAGG
+
<>AA<AC?CBD?C=A;;;=@=;7;.4055=<9>>4<</65)5A)66466=>:696;D<AB;<9;@BBB;;5:>>:1473(333348//)//)/9)/)/<499:>9=;?;=99;??<<<<.44.4.4;544.47993555<<8;<;>>??;::?=94.454<4>=<?:?@AAAB?;;;@?2:29475:5;)/---(/)///176<<655<<0568<<9<<:>:554:;79445909:>:99,9944:<54443
@N9IO0:00733:06209
TACGGAGGATCCAAGCGTTATCCGGAATCATTGGGTTTAAAGGGTCCGTAGGCGGTTTAGTAAGTCAGTGGTGAAAGCCCATCGCTCAACGGTGGAACGGCCATTGATACTGCTAGACTTGAATTATTAGGAAGTAACTAGAATATGTAGTGTAGCGGTGAAATGCTTAGAGATTACATGGAATACCAATTGCGAAGGCAGGTTACTACTAATTGATTGACGCTGATGGACGAAAGCGTGGGGAGCGAACAGG
+
0;;B=AA?AFD@CBC@@@@CBC@B@B?@ABC9A=5?;3@<4@=4<A669<<9;?9AD?CFCC@AABBA@@<@@@A<BBC=CCC;;;AA=@B>BA>CABC@BBHIBDAAAC:;;B;;;;;=AB@CACC@@A<@7;;@=BBBBB@CC=;=CCBBBCB@@<@?@?<:99A=AA;;;C=;::99.97@=::>9>-/.68(/)/77298=>@===C9@<>>9.449955559>49@;=939AAA@AA3;;:@>799;<
@N9IO0:00739:06194
TACAGAGGGTGCAAGCGTTAATCGGAATCACTGGGCGTAAAGCGTGCGTAGGTGGTCATGCAAGTCGGGTGTGAAATCCCGGGCTTAAACCTGGGGAACTGCATTCGATACTACATGGCTAGAGTATGGTAGAGGAAGTGGAATTTCCGGTGTAGCGGTGAAATGCGTAGATATCGGAAGGAACACCAATGGCGAAGGCAGCTTCCTGGACTAATACTGACACTGAGGCACGAAAGCGTGGGTAG
+
DBBCCHDD<@A@@=@AAA=A?AAA>A=@;;;@@?8@@:;9-;337>AA:::9?@>A:99??A?ABBBB<A>?738(339+37.78,93(34?899.96397:?A0:5;<<<<==<8818?85655<88-57968/2/759/?6:@7:4:58/./66?8;=<=(9/..../7796//(/(.(-(-55(/(.3.222(.(..522+2.22+2559:?=A876555567;/:8::::/77::><3=>8
@N9IO0:00742:06172
TACGGAGGATCCAAGCGTTATCCGGAATCATTGGGTTTAAAGGGTCCGTAGGCGGTTTAGTAAGTCAGTGGTGAAAGCCCATCGCTCAACGGTGGAACGGCCATTGATACTGCTAGACTTGAATTATTAGGAAGTAACTAGAATATGTAGTGTAGCGGTGAAATGCTTAGAGATTACATGGAATACCAATTGCGAAGGCAGGTTACTACTAATTGATTGACGCTGATGGACGAAAAGCGTGGGGAGCGAACAGG
+
JFEDBCC@AAA=@=A>@@=@AA>A>A7;:CB;??8??6@;09:)6/8;:<<7//)/9/9?BC?A@BBBBC@BBBM:;9A9?@9999>:5:=7<<6;2;;6;6==:>????:;;AAA;;;8;;@D@CD@@@<@6;;A?AA;698@@:99?@@@@A@@@<A??A9;99@<@A@@@C?@@@AA<@<@@>8@<B7900<+0)///)/48:=;;;>8@=?@=39900////7;2;94444&44498;;+566@@8@BB?
@N9IO0:00743:06174
TACAGAGGCCTCGAGCGTTGCGCGGAATCACTGGGCTTAAAGGGTGCGTAGGCGGACATACAAGTGCCTTGTGAAATCCCCGGGCTCAACCCGGGAACTGCTTGGTAGACTGTGTGTCTTGAGGTCGGGTAGGGGTCGCTGGAACAGTTGGTGGGAGCGGTGAAATGCGTAGATATCAACTGGAACGCCAAAGGTGAAGACAAGCGACGTGGGCCGATTCTGACGCTGAGGCACGAAAGCGTGGGGAGCAAACGGG
+
:/55<55.5.3;::;4486;8<8838.443339808;-33/4<59=A@@@@<<=:<00000@6>>AA>B6:;@@@8?>@@4?>8;::929:8:A4A699?<@<@;?>>=>=@AAA@ABB?C@D>A;;;0;B@CD;CB@B@C?B=@@?=<?:9:9,4=>;:>;;;3;;AA?A>>00...*.00)0)///3::393:44.44445444444444(4.43859:;;<<<;;;=8@@@ABB;BBBAAAA9ACCGC=BBC>
@N9IO0:00743:06199
TACAGAGGGTGCGAGCGTTGTCCGGAATCACTGGGCGTAAAGGGCGTGTAGGCGGCTTGCTAAGCCGCGTGTGAAAGCCCGGGGCTCAACCCCGGAACGGCACGCGGGACTGGCAGGCTTGAGACTGGTAGAGGCAAGTGGAATTCCTGGTGTAGCGGTGGAATGCGTAGAGATCAGGAAGAACACCGGTGGCGAAAGGCGGCTTGCTGGGCCCAGTTCTGACGCTGAGGCGCGAAAGCGTGGGGAGCAAACAGG
+
BBCBBBCC=@@?>@>:::6;:A@D@B?BCCACCC;::;::/;A9ABBBBBB@BB?BC?@@BA4;:4;;@@@BCCD=@@C<BBB8DBBA?>@@,0,0+00::?@=BB>==BBB?A::5;;5;A?:;;C?BBA::5:A=@AB>A;?<?<AA?BBA???B?BC?B????????>?<7773,3,393833.348>46///(/(/8389422352'22'3883:7;=@@>00/95668BBB=BBA@@@@5BBBBD;B@@;
@N9IO0:00747:06161
TACAGGGGGTGAGCAAGCGTTGCTCGGAATCACTGGGGCGTAAAGCGTGCGCAGGCGGAACGTTAAGTCGGATGTGAAATCCCGGGGCTCAACCCCGGAACTGCATTCGAAACTGGCGATCTTAGTGCGGCAGAGGTGAGTGGAATTCCTGGTGTAGAGGTGAAATTCGTAGATATCAGGAGGAACACCGGTGGCGAAAGCGGCTCACTGGGCCGACACTGACGCTCATGCACGAAAGCGTGGGGAGCAAACAGG
+
9;/77:::$////;;699;=8:999:454999<5555&5@;;;09;;9:@@AAA=@@<@9@@A50+0<00+00;7994,4=@(999+5?BB=@A@9@=A=?:::BB?AAAA<AAD@EBBBBB>C@@A@@<><<::3:7737?6B?B>B<@B?CBBB@<?9<??;7><<8=BCCBBB=@<6:@=@=@AA<@<9:7:AAA777>8989<<;;;)7,3<8988;:7338333378=333(3<>=ABB9???BD=???;
@N9IO0:00762:06198
TACGGAGGGTGCGAGCGTTATCCGGAATTACTGGGTTTAAAGGGTGCGTAGGCGGCTTTGTAAGTCAGGAGTGAAAGTTTGCAGCTCAACTGTAAAATTGCTTCTGATACTGCAAGGCTAGAATCAGGATGAGGTCAGCGGAATGTGGCATGTAGCGGTGAAATGCATAGATATGCCATAGAACACCAATTGCGAAGGCAGCTGGCTAGACCTGTATTGACGCTGAGGCACGAAAAGCGTGGGGAGCGAACAGG
+
CCCGEGDC>CCCCBA;;;5:99:?7<;>7<=898-7;(73*38033334887>@>ADD;@@@?AAB::6;AABBD>CIC?CC=9;@==,/0//;;;/?0/0B:>BBBAAB@@@C<@=A;66;:CGH@:A;65515@BCAA;@8969A:@A;99<<;?>@BCC>BBBCBBBBBC@@@6:5:;?7@B?<A?@+//77476::<B<<8<==:888<<AB@>AB9879933,3935555&59@@@FG;CCCCC@<;;<
@N9IO0:00714:06258
TACGGAGGGTGCAAGCGTTGTTCGGAATCATTGGGCGTAAAGCGCGTGTAGGCGGCTTGGCAAGTCGGGTGTGAAATCCCGGGGCCCAACCCCGGAACTGCATTCGAAACTGCCTCGCTAGAGTCCCGGAGAGGAAGGCGGAATTCCCGGTGTAGAGGTGAAATTCGTAGATATCGGGAGGAACACCAGCGGCGAAGGCGGCCTTCTGGACGGTGACTGACGCTCAGACGCGAAAGCGTGGGGAGCAAACAGG
+
CBCC>BBB;BBBB?BDCC@BB@BB?B@DCBB9=;2:3333(38::;D@@;;.9@6;<9@8BC>@@CCC>@@@:;97<CE>CCH<CJ?@<?CA9B?C>A>>?A@=@A@?9?;;:>ABBCBBBBCCCF>B?ABAA=A;@=??;?<@=@B<A?:;:B@;;5<AA@=B@CCDDDBBAACEC=DB5;4;:9:>ABD@BBB7;6;<2;2;.;@A>AAC@CCBBA9::A?@@@???C@@@A7?:::AAA3?@???9>>@<
@N9IO0:00715:06217
GACAGAGGGGGCAAGCGTTGCTCGGAATTACTGGGCGTAAAGGGCGCGTAGGCGGGATGGCAAGTCGGTCGTGAAATCCCTCGGCTCAACTGAGGAACGTCGATCGATACTGCCGTTCTTGAGGATTGCAGAGGAGACTGGAATTCCCGGTGTAGCGGTGAAATGTGTAGAGATCGGGGAGGAACACCGGTGGCGAAGGCGGGTCTCTGGGCAATTCCTGGACGCTGAGGCGGCGAAAAGCCGTGGGGGAGCAAACGGG
+
CCCHFCCFHF5BB?CCBE9::CCB@C=@39:99:/8>3:95:A9?@@AA;;5;@?9=;;59<8>>B@8?665<<<2555)555.555<.//70/)/47;<??>8888555?AC=BA?BC@CC?;@@000;;:<499?>?>=A?A@CD:;7;AC;;;;69@BB;BB;?A:6//0/////&//)354446;634.4485;8>>?8>>><=<@666458>55:29=90////)//)/////&/:)444444$499;<4:;=4
@N9IO0:00715:06231
TACGGAGGGGGCTAGCGTTGTTCGGAATTACTGGGCGTAAAGCGCACGTAGGCGGCTTTGTAAGTTAGAGGTGAAAGCCCGGGGCTCAACCCCGGAATTGCCTTTAAGACTGCATCGCTTGAACGTCGGAGAGGTGAGTGGAATTCCGAGTGTAGAGGTGAAATTCGTAGATATTCGGAAGAACACCAGTGGCGAAGGCGGCTCACTGGACGACTGTTGACGCTGAGGTGCGAAAGCGTGGGGAGCAAACAGG
+
CCAA?ADDGD1BBBB@@@<>>=AA<A>A?BBBBB<AAABC798?@C;;;CC@CB@DDD>BBC;;;@BBBA?A:997:DD@DCC9ABBG?ABB9A;@?A499489-:3;;AAAABBBBBB@BB?99:@B>?@@@=AAABBD@C@B@B?BBB;;;CJEC@BAAD>FABBBC@@ABB?BB?B?BA=@@@?BAAC=@??8<88939=?A@AA????BBCCC?CBB>>989@?@@ABBC=ABCBCDD:CBBDC=B??;
@N9IO0:00717:06226
TACGGAGGGGGCTAGCGTTGTTCGGAATTACTGGGCGTAAAGCGCGCGTAGGCGGCTTTGTAAGTTAGAGGTGAAAGCCCGGAGCTCAACTCCGGAACTGCCTTTAAGACTGCATCGCTAGAACGATGGAGAGGTGAGTGGAATTCCGAGTGTAGAGGTGAAATTCGTAGATATTCGGAAGAACACCAGTGGCGAAGGCGACTCACTGGACATCTGTTGACGCTGAGGTGCGAAAGCGTGGGGAGCAAACAGG
+
CCCCACCBBC1????A>?9=>>::5:?B?ADAAA9?@988-9898AAAACC@BB?BJG<@@B>A@@AA9848=<<3??A=A?9999:A;??A5949=@;;;>AA<A>AA;;<;@??:::BAA>@::;A>AAAB?ABBBBB@D?@?A>A@@@AABBBB@B@A@;A?A@@CBBBAA=AA@CBAB?ACC@ABAA=@AB=@=@CCAABAAAA?AAAA@AAA8;;BCCAA;;4:;::;:/9:@AACD769CCE6BBC@
@N9IO0:00720:06212
TACGGAGGATCCAAGCGTTATCCGGAATTACTGGGCGTAAAGAGTTGCGTAGGTGGCATTGTAAGTAGATAGTGAAAGCGTGTGGCTCAACCATATACACATTATCTAAACTGCAAAGCTAGAGGGCGAGAGAGGTTACTAGAATTCCTTGTGTAGGAGTGAAATCCGTAGATATAAGGAGGAATACCGATGGCGTAGGCAGGTAACTGGCTCGTCCCTGACACTAAGGCACGAAAGCGTGGGGAGCAAACGG
+
BBCC>BB?8989<2::??:?BB>B?B@D?BBBA@<@@>@A;@@@A:;0@@00,00,0>?=A@@>@ACCBBBBCCCE?BBBEBBB@BCBC@C9<<BCCABBBC=>@=000+000000+0@@?ABCC>CBBBBBBB?C?BBBCCB@C@CAC?B@@ACC?BBCBBB=AA=AAAA@BBCB=@=@@9?<@AA?BBBC>A?@CC?CBB@BC@CDL@CAAACCC<;;;;;;@A9A9=90000*//;:;;=2666?@4555
@N9IO0:00738:06218
TACAGAGGGTGCAAGCGTTAATCGGAATTACTGGGCGTAAAGGGTGTGTAGGTGGTTGCGTAAGTTAGATGTGAAATACCCCGGGCTCAACCTGGGAATGCCGTTTAAAATGACGTGGCTAGAAGTAATTGCTGAGAGGATAGTGGTAATTTCCAGTGTAGCGGTGTAAATGCGTAGATATTAGGAAGGAACACCAGTGGCGAAGGGCGACATAATCTGGGCAAAATACTGACACTGAGGACAACGAAA
+
CBB;;;AA9A;;:294::.4.444.4.4744444(4888:3::3;8889330497=6444==6::78>99/66991///;;.@;+//66(3.39;1;.333.3::0998+6------0522--(---(,05------6(..7333*..055.54;:::83.--04,,,2,---33757758...(.272727884889<,222+22'2565522+26252)2>>>+7<6<222555522,255/56666
@N9IO0:00760:06241
TACAGAGGGTGCGAGCGTTGTCCGGAATCACTGGGCGTAAAGGGCGCGTAGGTGGCTTGGTAAGCGTGTGGTGAAAGTCCGGGGCTCAACCCCGGATCTGCCGTGCGAACTGCTGAGCTGGAGCACTGTAGAGGCAGGTGGAATTTCGGGTGTAGCGGTGGAATGCGTAGATATCCGAAAGAACACCAGTGGCGAAGGCGGCCTGCTGGGCAGTTGCTGACACTGAGGCGCGACAGCGTGGGGAGCAAACAGG
+
DCCBCCED>BBABBB;;;@BBB@F?B=@@B@AAC=BAAAC>CD>CCBBBBA=;:6;B?C@CC?BBBBBCC@BBBC:;;B?CBC;CBBB?BAB-;4;;;;AA=AB@@@@8;;BABBBAAAD6:9;@@AAAA@??=?AB@CC?C?DC:>>=7?=?>>8929<8717<?@987=374<8=?>5::158:6::;;59<;17177,78<<;=AA9A:99<@@994<@?AA98.6=><==;==22299+2226:/69>:
@N9IO0:00726:06294
TACGGAGGGAGCTAGCGTTGTTCGGAATTACTGGGCGTAAAGCGCACGTAGGCGGCTATTCAAGTCGGGGGTGAAAGCCCGGGGCTCAACCCCGGAACTGCCCTCGAAACTAGGTAGCTAGAATCTTGGAGAGGTCAGTGGAATTCCGAGTGTAGAGGTGAAATTCGTAGATATTCGGAAGAACACCAGTGGCGAAGGCGACTGACTGGACAAGTATTGACGCTGAGGTGCGAAAGCGTGGGGAGCAAACAGG
+
669B<:;;09A9::;6//)/93896<9>9=<>>>8;;;==459?@B;;;AD@CC@DC@@<;;4:>87777'3;:91=;>*000)//99)///&/5:)455<:1<><<=7=BBB=BAAAA@AA=@;;8:;@A;;6:DBBBB=@;>4924/00//;:/5.555<2=5666==<<==8=>7;7;@?>@@<?B@>=??>:=:==99:?::;B>A@@>@AAA@DA;;;;BAB>A@@;;;0;??AABB;BCDCG?BAC<
@N9IO0:00743:06308
GTACGAAGGGGGCTAGCGTTGCTCGGAATCACTGGGCGTAAAGCGCACGTAGGCGGCTTTTTAAGTCAGGGGTGAAATTCCTGGAGCTCAACTCCAGAACTGCCTTTGATACTGAGAAGCTTGAGTCCGGGAGAGGTGAGTGGAACTGCGAGTGTAGAGGTGAAATTCGTAGATATTCGCAAGAACACCAGTGGCGAAGGCGGCTCACTGGCCCGGTACTGACGCTGAGGTGCGAAAGCGTGGGGAGCAAACAGG
+
/09599.5555$5<999;;166@>A8A=A>@BBBB8A@;;;0:9=;=5596>8<<64////$/)/------&,,66(-(-088)55559;65554944.44447<<4;;;:544:88-333-4::99-33(33896;4433;4;7;>??@@@??>::8:6777817188=::8833,////0//(///(/6:9488506325-8@@AA@<.52'2.59:>>>@@@>:;;=<<<=<<5<<;;=>>5>@@@D9@>;7
@N9IO0:00751:06289
TACGGAGGGTGCGAACGTTAATCGGAATTACTGGGCGTAAAGCGCACGTAGGCGTTGCTAAGTGGGATGTGAAAGCCTGGGCTTAACCTGGGAACTGCCATTTCGAGACTTGGCAAACTTAGAGTAACGGTAAGAGGGCTGGTGGGAATTCCCTGTGTAGGCGGTGGAAATGCGTAGATATAGGGAGGAACATCAGTGGCGAAGGCGGCCGCCTGGGATCGATACTGACGCTGGAGGTGCGAAAGCGTGGGGGAGCAA
+
AA::7:BD>A@@CB?B;;7;5;CC4:6;8=>::9(9>???9?0000-8.0/370/*38//)---6/----569(//1:?;(382;8<6<<=8;690//(//;.669////(/3877,//(//9667199380)0:6:1///0///(338,33(3//88/-(-60--(//(/8:4459:9:445>/557;7;>><<<<;5;5925.557<755.555)5<<555////------(-7399;444)48334444$44477
@N9IO0:00754:06269
CACGTAGGATCCGAGCGTTATCCGAATTTACTGGGCGTAAAGCGCGTGCAGGCGGTTTGATAAGTTGGATGTGAAAGCTCCCGGCTCAACTGGGAGAGGCCGTTCAAAACTATCAGACTTGAGGGCGGTAGAGGGAAGTGGAATTCCCGGTGTAGTAGTGAAATGCGTAGATATCGGGAGGAACACCAGTGGCGAAAGCGGCTTCCTAGACCGCTCCTGACGCTCAGACGCGAAAGCTAGGGAGCGAACGG
+
GCCBB@?<9898<9;;;;5;<B499>?>9@A:;;0:;;;;0:==@@@@@DB;@?5:;.;;;B@BB6;7:@C@;;;.;@AAB:A=BBAA;AAAD;C@;;4;9;;29ABB8BBBCCBBBBA>C;;<0;;5:59;;=6>9<<??C?B?BB=B@BBAA?>8::394)4>?@AA?=@@>473(3;6?<:::88ABB?A@@=,83728?;?6AABBB8C==C>C4333;383???=>>@A9@?=9::,3=99??@??
@N9IO0:00755:06305
TACAGAGGGTGCGAGCGTTGTCCGGAATCACTGGGCGTAAAGGGCGCGTAGGTGGCTGTGTAAGTCGGGGGTGAAATGCTGCGGCTCAACCGCAGCGCTGCCTCCGAGACTGCATGGCTTGAGCACGGTAGAGGCCGATGGAATTCCCGGTGTAGCGGTGGAATGCGTAGAGATCGGGAAGAACACCGATGGCGAAGGCAGTCGGCTGGGCCGTTGCTGACACTGAGGCGCGACAGCGTGGGGAGCAAACAGG
+
BAGBCCCF>BBBB;;;AB>BAB?A=B8;;@?;<<0;A;::8;I=DC;;;;;7;C<B;99C=A;B@??AAA1@@@C<@@<0000*0>>?9?9>?><:99>?@<@A<@@ABBBBBBBB>BB?;;;;DCB?BBB??;?8<=892:=@=BE?F@DC@@@AB?BC@C@BAAA:::@9:9;;;.:=?@4;99499>?::CE@C?CC@A@C@BBCE=B:;;=AAD;::BBBBBB=B@;;:@B@>><>>>,//;;<5;;<:
@N9IO0:00757:06287
TACGAAGGGGGCTAGCGTTGTTCGGAATTACTGGGCGTAAAGGGCGCGTAGGCGGCCTGCCAAGTCTGATGTGAAATCCCTGGGCTTAACCCGGGAATGGCACCAGGGACTGGTAGGCTTGAGGACGGGAGAGGATGGTGGAATTCCCAGTGTAGAGGTGAAATTCGTAGATATTGGGAAGAACACCGGTGGCGAAGGCGGCCATCTGGTCCGTTTCTGACGCTGAGGCGCGAAAGCGTGGGGAGCAAACAGG
+
CC<<;4;AA@0===A9::6:@:?C?B@B?CBBBD@???BB:=?889:A@??=;:5::?==:=:=@AA@@@@A;;:,:@?.:9A<??:=6;;*73(36:;7:>?=@@@<??BB?BBC8;;:@<;5;;@?8A@@AABBH@BB@B@C?BB=BBAAAB:;;?BCAC=C=@@BBBBBCDACC=A:::39:9;><;;6;BB@C?CC@D>A@DBB@BA<?@B<AABA@@@A:::;=@@:9:/99AAABB9:;ABB<@@@=
@N9IO0:00718:06315
GACAGAGGGGGCAAGCGGTTGTCCGGACTGACTGGGCGTAAAGCGCGCGCAGGCGTCAGAGGCGTCGGTGCTCAAAGTCCACCGCTTAACGGTGGGAGGCGTGCCGGATACGCTCTGACTGGAGGGCGGGCGAGGGTGGTGGAATTGCCGGTGTAGTGGTGAAATGCGTAGAGATCGGCAGGAACACCAGTGGCGAAGGCGGCCACCTAGCCCGCACCTGACGCTGACGGCGCGACAGCGTGGGGAGCGAACTGG
+
5;9555////$--(---(-(-/:6838///--588(-////(//:::<::8:6333338::488833,3776666.6//(//3899:>997.39=38828333606066///885358<;;688818<<29433:3:959836(.(./5;55555555.554909;9955/://///)/55.5.59<9>55675445:.44.438839555<5555>7:8333/-----(--895544444444&48844.48<6
@N9IO0:00719:06358
TACGTAGGGTGCGAGCGTTAATCGGAATTACTGGGCGTAAAGGGTGCGACAGGCGGTCCTGCAAGTCAGGCGTGAAATCCCCGGGCTTAACCCTGGGAATGGCGCTTGAAACTACGGGACTGGAGTATGGCAGAGGGAGGTGGAATTCCACGTGTAGCGGTGAAATGCGTAGAGATGTGGAGGAACACCGATGGCGAAGGCAGCCTCCTGGGCCAATACTGACGCTCATGCACGAAAGCGTGGGGAGCAAACAGG
+
AA;<;EDD=BB@BAA;:;>C>AAA9?9>4::?@C:;;;>>7>>2//9///:=3;=6884383<7?998;4>:;@BC574C>9?@7=;*0*0/(/9:2;/445888@7:CC=B@AAA=58???48577997;::///)//)/97=-:8:>AAAA:73;::4:;=>8<<<===<===:::=4//5:(///)//9:7;<<>A:::AB9=>;===5;2;?AAA@A994999737777333(3>@AACD9???CD?CCE9
@N9IO0:00723:06310
TACGGAGGGAGCTAGCGTTGTTCGGAAATACTGGGCGTAAAGCGCACGTAGGCGGCGCAGCAAGTCAGGGGTGAAATCCCGGGGCTCAACCTCGGAACTGCCCTTGAAACTGCAGTGCTAGAATCTTGGAGAGGCGAGTGGAATTCCGAGTGTAGAGGTGAAATTCGTAGATATTCGGAAGAACACCAGTGGCGAAGGCGACTCGCTGGACAAGTATTGACGCTGAGGTGCGAAAGCGTGGGGAGCAAACAGG
+
;=CCADJJ?CBC@@?>?>9?@;?@<AA<ABABAA9?<<<<6===>A;;;:@=??<;;<A@A@7;9BBBCC<BBBC;000*/;;+A///8<47;>.5.54499093:AA<BCAABA?@??@@A<????B>@@:949>??BB?B?B>A>???>BBBBBB>B@>>2=5;;;73378;/436=62515;=6:;::067=8><@;??CA;;;A6;;@?BBBB?BA@@@ABA@<@@@;;;0;;AAA@@6;;@@D=CCG@
@N9IO0:00726:06339
TACGTAGGGGGCAAACGTTGCTCGGAATTACTGGGCGTAAAGGGTGAGTAGGCGGCTGGGCAAGTCAAGGATGAAATCCCGCGGCTTAACTGCGGAACTGTCCTTGAAACTGCCTAGCTTGAGGATAGTTGAAGAGAAGGGAATTCCCGGTGGAGCGGTGAAATGCGTAGATATCGGGAGGAACACCTGAGGCGAAGGCGCTTCTCTAAGCTACTCCTGACGCTGAATCACGAAAAGCTAGGGGAGCAAACGGG
+
CC<<<@A???,AAA9A==448<<A7A8@=?A@?@9>>=??9?B;CBCBBBB>BA=?@?@:@C>A@ADAD?BACBE<@@@9@;;6<B>B?BA<<B,0,0::00+81777*434838889<5::>0596<><=@<@@>B:?@<@?B=BC<A=@C=BAAA=AAAD<AAABABBAAAA;;;0;B?CACCB@BBBC@DCC@B@BBBB@BCCCC@@??BAAB?BBA??????>A<<=9999-:????A@6?@@@@:@AA=
@N9IO0:00727:06344
CACGGGGGGAGCAAGCGTTGTTCGGAATCACTGGGCGTAAAGGGCGTGTAGGCGGTCAGGTAAGTGGGATGTGAAATGCCCCGGCTCACCCGGGGACCGGCATCCCAAACTGCCTGGCTTGAGTATGGGAGAGGATGAGGGAATTCCGTGGTGTAGCGGTGGAAATGACGTATGATATCAGGAGGAACACCGTGGCGAAGGCGCTCATTCTGGCCCAATACTGACGCTGGAGGCGCGAAAGCCTAGGGGAGCAA
+
9C:77777$378?5>9?>8::?AC?B:;;AA@@@9@A@@@;@C>CCBBBBB>AC@BCBD?CC@BCCC?CCBBCCD?;<<BA0A9==;599)5>>0==7<45/99;1;>(0///)/9.4838//0//7;5BBC>9988333(/4938)//83//333//)/-(-5,---///3333000/-7+-/69)//9(-/8(//-(-(-//---/)//75;<3<593333384444.4:.44:97;1//)/66::+/4888
@N9IO0:00734:06327
TACGTAGGGGGCGGAGCGTTGTCCGGATTTATTGGGCGTAAAGAGCTCGTAGGCGGTTTGGCAAGTCGGGTGTGAAAATCCGGGCTCAACTCGGAGACGCCACTCGATACTGCCATGACTCGAGTCCGGTAGGGGAGTGCGGAATTCCTGGTGTAGCGGTGAAATGCGCAGATATCAGGAGGAACACCGGTGGCGAAGGCGGCACTCTGGGCCGGTACTGACGCTGAGGGAGCGAAAAGCGTGGGGAGCGAACAG
+
99966@@DDD09945;??@;A@@9>4999,44.4;4<:;;>4::@??=AAA@?@E@EF>A=AA7;:A?@8??=999:&397==5>>9=8<8888<837=@<@@@AA@@;;99=39;:;@A@@;99C:E:?CBCC9A@;?;?8<9<9>8<@7;;556<<8=@>>7><544444555595.55.5.5AA2:.99299?8C7;?:@?@>>:@<4<8=899555555555555)5;:5555&5444499+555@>7955
@N9IO0:00739:06317
TACGAAGGGGGCTAGCGTTGCTCGGAATTACTGGGCGTAAAGGGCGCGTAGGCGGATCGTTAAGTCAGGGGTGAAATCCCGGGGCTCAACCTCGGAACTGCCCTTGATACTGGCGATCTTGAGTATGAGAGAGGTATGTGGAACTCCGAGTGTAGAGGTGAAATTCGTAGATATTCGGAAGAACACCAGTGGCGAAGGCGACATACTGGCTCATTACTGACGCTGAGGCGCGAAAAGCGTGGGGAGCAAACAGG
+
BAB;:4:CDC2::9==9929:@@CAD@C<B@CCG<@??>>5<=6?@?@@BA?A@=A@@@@6:4;@=====5:99C:A?B.:::*9??B<B>BAB<@<@;;;;/:;=@ADDDCABBA@AA;A:;<DBCBEEDBB@CFBBBL@B=@<;7<A@A@@@=893889?9@4::?@AAAA@?@@;?8@?1<<B<BBBA=@9924.499<<:9:@?455:>;7A<AAA:;;5::8344;9999&399?CME:BABAD>CCD?
@N9IO0:00745:06311
TACGTAGGGTGCAGGCGTTAATCGGAATTACTGGGCGTAAAGCGTGCGCAGGCGGTTTGTTAAGACAGGTGTGAAATCCCCGGGACTTAACCTGGGAACTGCGCTTGTTACTGGCAGACTTGAGTGTGGCAGAGGGGGGTGGAATTCCAGGTGTAGCAGTGAAATGCGTAGAGATCTGGAGGAACACCGATGGCGAAGGCAGCCCCCTGGGTTAACACTGACGCTCATGCACGAAAGCGTGGGGAGCAAACAG
+
<@5559:9,9C?@@;:492:4;9@<B5?7:>>@@8;:;AA<ACCBBA@;;;<<;59=,99:@;;566=8<><:87.;7;;0;>*//869383///(/)//88:9:)//6766;644599<6:554;;;.33:333333#3:4:.4.47::7<<<=>>AABBDD>@@>>0000/44844.44.4.444./://)/9;)5.4444:::'99:)4.4394///////799;995559<3;;=??@@2>>???7666
@N9IO0:00746:06320
TACGTAGGTGGCAAGCGTTGTCCGGATTTATTGGGTTTAAAGGGTGCGTAGGCGGTGAATTAAGTCAGTTGTGAAATACGGCAGCTCAACTGTCGAGGTGCAATTGATACTGGTTCACTTGAGTACTGATGAGGTAAGCGGAATGGACGGTGTAGCGGTGAAATGCTTAGATATCGATCCAGAACACCGATAGCGAAGGCAGCTTACTAAGGAGTAACTGACGCTGAGGCACGAAAAGTGTGGGGATCAAACAGG
+
AACCBCC=;;@CB?;;;A=AA@>B?ABB7;:?BB0;;(:9-9:1:@@ACBB>BB?AAA@C@C?BBBBBB>>>?CD>CB??;?0/0?/0*:998>A8?9??>=3</79<>@@@:?8????4:B?5:5:;5855A;AA599=6=9//)/36/6>@@BBA7;8@C7????;>;<=;;:868A<==><AA@>AABBBBCC<?>?@@==8;;::19:>>>B=B==<;99<///(..58773&3;7:5==*55699+8<=8
@N9IO0:00748:06343
TACGTAGGGGGCAAGGCGTTGTCCGGATTTATTGGGCGTAAAGAGCGTGTAGGCGGTCAGGTAGGTCGGTTGTGAAAACTGGAGGCTCAACCTTCAGAGGTCGACCGAAACCCCCTGGCTAGAGTCCGGGAGAGGAGAGTGGAATTCCTGGTGTAGCGGTGAAATGCGCAGATATCAGGAAGAACACCCGTGGCGAAAAGCGGCTCTCTGGAACGGTACTGACGCTGAGACGCGAAAAGCGTGGGGAGCGAACAGG
+
CCBCABBBBA,AB5;5;>A5;958;5:@@8:925<1;;879.7888<ABAAB>BB?CCGC@CBC?CA@=A5;9:;:;-;?@9AA29;BC=D=B;==A;;49=>@@<@@A<@@A@)::::49<;8=>6>B<BCCC?BACCCC@B@C@CACC?BBAABBJ@DDKH?<;;BC@;;;;>=<A<?9?B??@@B0;;;5;;:9:&9:>?<=====B?B9BD=@@BB:::?:999:::9?;:::&9449@@@2>>===7;?A4
@N9IO0:00751:06313
TACGTAGGGTGCAAGCGTTAATCGGAATTACTGGGCGTAAAGCGTGCGCAGGCGGCTTTGCAAGACAGATGTGAAATCCCCGGGCTCAACCTGGGAACTGCATTTGTGACTGCATGGCTAGAGTGCGGCAGAGGGGGATGGAATTCCGCGTGTAGCAGTGAAATGCGTAGATATGCGGAGGAACACCGATGGCGAAGGCAATCCCCTGGGCCTGCACTGACGCTCATGCACGAAAAGCGTGGGGAGCAAACAGG
+
CB;;;CDE>ABBC@A:;;6:4;;A5<4:29>@@@:;:;CC=CBB;;;BBCA>?@5;:=5=??;@B@A>>:89?BC:BBBB8BA;@9:9?C@CCC>C=@>@@==?9>AA@@;;:ACA<???@@AAA;<7<@A@BBBB5BBB?B<@<@>BBBBBBBC@@AAACC>;;;CBBBCA@@;;;;@@>B?BCC:;9>>?>>>::38935555&555)5499555;;;<<<=434;8884999&98344<<.:;<??7>==9
@N9IO0:00759:06314
TACGGAGGGTGCGAGCGTTGTCCGGAATCACTGGGCGTAAAGGGCGCGTAGGCGGTCTGCTAAGCGTGCGGTGAAAGCCTGGGGCTCAACCCCAGGTCTGCCGTGCGAACTGGTGGACTCGAGCACTGTAGAGGCAGGTGGAATTCCGGGTGTAGCGGTGGAATGCGTAGAGATCCGGAAGAACACCGGTGGCGAAGGCGGCCTGCTGGGCAGTTGCTGACGCTGATGCGGCGACAGCGTGGGGAGCAAACAGG
+
>BDB@CCC<BBB@A??@@;@>@=A;@=ABBA@@B=?999C>CC=CCCCCCC>BA?AA;::AA=@A@@@AA<?>=?,997>;@@4>:>>5>BA6:;69;;;;<@@A@;;5;AI=;;:;CBBABA;;;BCCCDBB?AAA?CB?C?A<A5;;7;A>AAAA?BB?B?@@@@@==:496;8<8=5;;6/0/)0+//4:<<6;6=C?C?A@@AAA9@995.54:444443338333-343;<<==:999.66688(//83
@N9IO0:00725:06367
CACGGGGGGGAGCAAGCGTTGTTCGGATTCATTGGGCGTAAAGGGCTCGTAGGCCGCTCTGTAAGTCGGTAGTGAAAGACCACGGCTCAACCGTGGAAACGCTTTCGAAACTGTGGAGCTTGAGGCCGGGAGAGGAGATTGGAATTCCTGGTGTAGCGGTGAAATGCGTAGATATCAGGAGGAACACCCGTGGCGAAGGCGAATCTCTGGACCGGTTCTGACGCTGATGAGCGAAAGCTAGGGGAGCAAACAGG
+
@A;777777"38;<9?<?A5::=@@>A@>@@@;@>4?A@DD=A?=A@A@A;;6:=@ACAABBB?AACC@CB@@@DE=A;;4;;;4;AAA=B6:;B?AD>BAAAD?BBBB>BBBBB@AAAA?C@@>@@CC>:;:A@@@@C?B?B@B=B@@A?ACCBBBB@AA@@;@B@@@ABAA@@@@C?BB?A=::9=-::@;@@A?B?AAC?CCCEBB<@@:>:>?@BBCBBBDCCCCCB@;;;6;@@@DEE;AABCB=BBB@
@N9IO0:00737:06387
GACAGAGGTGGCGAGCGTTGTTCGGATTTACTGGGCGTAAAGCGCGGGTAGGCGTTCGGCAAGTCAGATGTGAAATCCCACCGCTTAACGGTGGAACGGCGTCTGATACTGCCGAACTTGAGTGCAGGAGAGGAGGGTGGAATTTCCGGTGTAGCGGTGAAATGCGTAGAGATCGGAAGGAACACCAGTGGCGAAGGCGGCCCTCTGGACTGCAACTGACGCTGAGACGCGAAAAGCGTGGGGAGCAAACAGG
+
AA@<;;B=AA?@::::::;>?=??895>7C@AAC>?@?CD9?999;;0;>>?00/<9>9@?;=@BCBCCBABAD>CCE?DD?@AB>B>BD?BB=B<;;7;AA@BDDBBBCBB>@A@BC=A@A@AAAB@BA@@<@@@<@A?C?BC>C=?<?@?@=>?=?CGE>AAACBB?@?BBBB?B7B?B?BBB@BBAA<ABA?B???:?<9;<?=4337?@@:@@0//>@BBBBBBCC:;;;.;;;;CCC;DCBBB;AAA6
@N9IO0:00740:06368
TACGTAGGGTCCGAGCGTTGTCCGGATTTATTGGGCGTAAAGAGCTCGTAGGCGGCTCAGTAAGTCGGATGTGAAAATCGGGGCTCAACCCCGAGACGCCATCCGATACTGCTGTGGCTTGAATCTGGTAGGGGAGATCGGAATTCCTGGGTGTAGCGGTGAAATGCGCAGATATCAGGAGGAACACCGGTGGCGAAGGCGGATCTCTGGGCCAGTATTGACGCTGAGGAGCGAAAGCGTGGGTAGCAAA
+
CCAAABBC=CB7;9@@;;6:AA=B79;A<BA?AA<;;;@A<@??@@9:9=?;?A>ABBAABB<??AA>A999=?>>088;;;&33;</877(8778=AA>?9:37???@:9:733849:>??;?>?A>AAB@A53388;<7=7=6=6339*87789:?7;;;>5;:;8;;773839<82886;48=B>A>A@58-,),(,,(,,5/0333(3,338993886:600//476-///(/:;;@C=AA;;;=5
@N9IO0:00751:06369
TACGTAGGTGGCAAGCGTTATCCGGAATGATTGGGCGTAAAGGGTGAGCAGGCGGTTCTTCAAGTCATGAGTGAAAGGCAGAAGCTTAACTTCTGTTGGCTGATGAGACTGGAGAACTTGAGTACAGGAGAGGGCGGCGGAACTCCATGTGTAGCGGTAAAATGCGTAGATATATGGAAGAACACCAGTGGCGAAGCGGCCGCCCTGGCCTGTTGCTGGACGCCTGAGGCACGAAAGCGTGGGGAGCAAAT
+
CC;0000,0<9@@=A@@@=;;;@C<@=?@==.4:(44444(4;2;;;;:CC?AB=A=@A=AA=ABA>==883338/8499:?488=8=8>?8=8887;63338337::=CD<>>=7:A7B?88=;>>4>>@AB:;A2>>>D688D082??@D==8?9?===0933;773:;;32.505(..(..-(-2.-(-,,(,--28,.22)22494566(----(-2--(..33.36689;3:?A????2==;::.6
@N9IO0:00761:06375
TACGTAGGGTGCGAGCGTTAATCGGAATTCTGGGCGTAAAGTGTGCGCAGGTGGCCGCGCCAAGTCGAAGTGTGAAATCCCCGAGCTTAACTTGGGAATTGCGCTCGAAACTACGTGGCTCGAGTGTGGCAGAGGAAGGTGGAATTCCACGTGTAGCGGTGAAATGCGTAGAGATGTGGAGGAACACCGATGGCGAAGGCAGCCTTCTGGGCCAACACTGACGCTCATGCACGAAAAGCGTGGGGAGCAAACAGG
+
7955559?5;BBBBB;;;5;5;??;?9?8445<4::><>3;5444;<<<<8;;0313600)0)-6--/(////-//(////&//9896;04849=1>=@=BA;<;8333(3:9:9::5999::9344:38:<//)/)/)/:49)3-34998445;;<>:;?>B8?888>==999@@9929<7;7888233361///)-(--//)/5:---(-(/)/77779433888883344888+::;<>>>.44444)4;;5
@N9IO0:00765:05789
TACGGAGGATCCAAGCGTTATCCGGATTTATTGGGTTTAAAGGGTGCGTAGGCGGCGTTGTAAGTCAGTGGTGAAAGTTTGCAGCTTAACTGTAAAATTGCCATTGATACTGCAGTGCTTGAGTACAGATGAGGTGGGCGGAATGTGTCATGTAGCGGTGAAATGCATAGATATGACACAGAACACCGATTGCGAAGGCAGCTCACTAAAACTGTAACTGACGCTGAGGCACAAAGCGTGGGGATCAAACAGG
+
9:9?9?C@;;0:=8=00079997<6;=B4AA494)4<)55)5>1555;5//3/0,0@B;@<A<@@@CA??<????8A?A9AA;;;@+0(/==:<;;(938;498,33;<9:88=899AB?B;85=7;=ABB78295=/75272...3365556==550589;24548:<955::445:::;;6;;:043828899494:::998444444&4:4336<4449><8994.48888(3488=??6@CDDC;A9:2
@N9IO0:00769:05779
TACGAAGGGGGCTAGCGTTGCTCGGAATCACTGGGCGTAAAGGGCGTGTAGGCGGTTCGGTAAGTGGGATGTGAAATCCCTCGGCTCACCCGAGGACCTGCATCCCATACTGCTGAGCTTGAGTACAGGAGAGGGTGGGGGAATTCCTGGTGTAGCGGTGAAATGCGTAGATATCAGGAGGAACACCGGTGGCGAAGGCGCCCACCTGGCCTGCTACTGACGCTGATGCGCGAAAGCTAGGGGAGCAAACGGG
+
CCAAA=AAAA,:::@@@@599=:?7;8@:>@?@>6;;;@?8?A9AAABD?A>A@=@=@@@CE?BBBC<AAA;;;C?CFI>BCC?BAABCG=ABD@DE>BBDA;;;69??BBABBB@@@B8;;A@CCBB=@ABBC>CDEFE5CAC@C@CCBCCCCF@A<@BAB<@@@B@@@@ABBCC>6<;@D?CBB>B?;;7;BA?C>A;;;0;@<@D7;6;AA@AAA@@@BCCBBBCAAA@@A6?@<;;A@7@@@CJ?DFD>
@N9IO0:00769:05793
TACGGAGGGTGCAAGCGTTATCCGGATTCACTGGGTTTAAAGGGTGCGTAGGTGGGTTGGTAAGTCAGTGGTGAAATCCCCGAGCTTAACTTGGGAACTGCCATTGATACTATCAGTCTTGAATACCGTGGAGGTCAGCGGAATATGTCATGTAGCGGTGAAATGCTTAGATATGACATAGAACACCAATTGCGAAGGCAGCTGGCTAACACGAATATTGACACTGAGGCACGAAAAGCTGGGGATCAAAACAGG
+
CCECACCF=BB992:>@@<@DC=B::;<@B@ACC9?@/94(4;(45::<;<8B@B<B9B9BB7;>99=>>9?@@@6@@??0>>8>B7=8==7=?6B>AAA?48<=A@ABBA;=8<8888+--2799),,-(--(-783.8188>>A>AA:;755526,8AAA9=7;959:76692222866;8<893<28(/...(.(.33356199;4:865:1757,2288877..).667755*5756==+662855&6967
@N9IO0:00772:05770
TACGGAGGGTGCAAGCGTTAATCGGAATTACTGGGCGTAAAGCGCACGCAGGTGGCTGAGTCAGTCGATTGTGAAAGCCCTGGGCTTAACCTGGGAATTGCAGTCGATACTACTCAGCTAGAGTATGGGAGAGGGTAGTGGAATTCCCGGTGTAGCGGTGAAATGCGTAGATATCGGGAGGAACATCAGTGGCGAAGGCGGCTACCTGGCCCAATACTGACACTCAGGTGCGACAGCGTGGGGAGCAAACAGGG
+
CBAA@CEE=BBBB?DBBB@D@CCB?B7:7;?;;;0;00@>8@00000::=?>;;6:=@ABCCCBBA@@A139<<@8999(373(331;8?<AA@<A?B?B><8:9=9<?>?;8<>>;:955...;987/7>885)27766263=6=<0;6====;591955;1====99/.///22=0:B?@?A?93788=8>?B>?9?A;>==>:88.793<59@A?=66775557886...3335=9999.22255-58;=2
@N9IO0:00773:05799
TACGGAGGTGGCAAGCGTTGTTCGGAATTACTGGGCGTAAAGGGCGCGTAGGCGGGGAGGTAAGTCGGGTGTGAAATCCCTCGGCCAACCGAGGAACGGCGCCCCGAGACTGCTTCTCTTGAGTCCCGGAGAGGAAGATGGAATTCCCGGTGTAGCGGTGAAATGTGTAGAGATCGGGAGGAACACCGGTGGCGAAGGCGGTCTTCTGGACGGTGACTGACGCTGAGGCGCGAAAGCGTGGGGAGCAAACGGG
+
7=<<8<B?BB=@@=@>@@<@A?@A=A<@;?BBBC?A@AAE>FE>?@?A@?A<;;;;.;@=<=8=:787*4;999=1337(///(/(/1618::6;4446:3333&4888=>5457:99;.3338=:4>7<@9546:==<=9;7;7;;4;744466//)/666.433::9:9////9;.77173577)/)-737-/)/39969998=<<7<994999:;::9:9?A@@<@>=>8<5<959==>1588FC<@BA<
@N9IO0:00781:05795
TACAGAGGTGGCAAGCGTTGTTCGGAATTACTGGGCGTAAAGGGCGAGTAGGTGGCCATCTAAGTCAGACGTGAAATCCCCCGGCTTAACCTGGGAACTCGCGTCTGATACTGGACGGCTTGAGTATGGGAGAGGGATGTAGAATTCCAGGTGTAGCGGTGAAATGCGTAGATATCTGGAGGAATACCGGTGGCGAAGGCGGCATCCTGGACCATTACTGACACTGAACCGCGAAAGCTAGGGGAGCAAAACGG
+
CCDBBBB?CC@CC?BB@@>@C?CC@B?B@CABCC<BA:995:A;BB@@:;9;@@;@=???BB@EBAA@?<>798B9AAAAA2A=A@<A<A?BBC>B<>999?;?9>A?@A?;;:==A;=A7::>=@999/8<==?5C9::@@G@D@C@:938==A@BB@CCDC?CAAAAAAAABBABA9==9B@?<>=A=?B>C:?:<4?=4=A8848:28?279<@99:???;877,3,3777;2:888;;9+333333&38;
@N9IO0:00793:05803
TACATAGGTGGCGAGCGTTATCCGGATTTATTGGGCGTAAAGAGTGCACAGGTGGTTTATTAAGTCAATTGTTAAATACCGAAGCTTAACTTCGGTCCGCAGTTGAAACTAGTAAACTAGAATAGCAGGTGGGGACAGTGGAATTCCATGTGTAGCGGTGGAATGCATAAATATATGGAGGAACACCAGTGGCGAAGGCGGCTGTCTGAACTGTAATTGACACTTAAGCACGAAAAGCGTGGGGAGCAAATAGG
+
CHDEDED?A@=@BABBBB8;;B=A=ACB9@@5:;0;@@@?9AAABABB???>?=:?7.7A<@<@AAA?B?AB@AA9>>>*//388=,;59?6=A>BC=@???@687;3:>::@AA<?>?@@<00/0::59987&3;AAA>;=)/(/(/=88=;@AAC?BB>BACBBBBBB>BAAB@@9@@<?<@BB?AA;;9:AC?A?BB=@?BABBBB>@@A8859?AABAA@?B799==99::(:>;>>??0//===7@CB>
@N9IO0:00796:05794
TACGGAGGGCGCAAGCGTTGTTCGGAATCATTGGGCGTAAAGCGCGTGCAGGCGGCTTGGTAAGTCGGGTGTGAAATCCCGGGGCTCAACCCCGGAACTGCACCCGATACTGCCTCGCTCGAGTCCCGGAGAGGATGGCGGAATTTCCGGTGTAGAGGTGAAATTCGTAGATATCGGAAGGAACACCAGCGGCGAAGGCGGCCATCTGGACGGTGACTGACGCTCAGACGCGAAAGCGTGGGGAGCAAACAGG
+
BBAA?ACF>@A99299:;:@@9@@=?@?@@B8@<649;:9)59<@<A;;9@:;;4;A.;.55.5;4;4)4@:??@04:>8@@A6B@@@@BBB:C@B>BABBBBB<A@BBBBBA?A???997=@???8>=BBAA<@AC?AA>A=AA6;6;?;;;AD;;6:?CB>E@CBBBBBBBBBB?B@D?B?BBB>>@?B>ABB>A???9?>???BB?DBD9::BC>>?@@>???ACB@@@A@;@:;;:A=/=8669.8:=8
@N9IO0:00802:05793
TACGGAATGTGCAAACGTTATTCGGAATCACTGGGCTTAAAGAGTCCGTAGGCGGCTTGTTAGGTGAGGTGTGAAATCCCTCGGCCCAACCGAGGAATTGCGCTTCAAACCGGCAAGCTAGAGGAGGATAGAGGTGGGCGGAACTGATGGTGGAGCGGTGAAATGCGTTGATATCATCAGGAACACCGGAGGCGAAGGCGGTCCACTGGGTCCTATCTGACGCTGAGGGACGAAAGCTAGGGGAGCGAACGG
+
BBAB?A@CCCBBCB=@??<?B?BB@B=@@BBBCF=A@5::0:=9>B8CA;;5;;5;@7@B?BB>A@@@?BBBBCJ>CCC>B;:6:D:@=A6;:@=A?B=@@@@@8=CC=C>B>AC7;;BBBBA;AA5;;>@?@<BFE>CB?C@BCAAA@:@@644<=9=BEE=CBBBB@BBBBCAABACD=A<@@@=A=;;7;@@:@;00+0<:::<@>5=<48??@??@AAA@@@?@9@<;9A;@:54:::&49;8;2787
@N9IO0:00809:05788
TACGTAGGGTGCGAGCGTTAATCGGAATTACTGGGCGTAAAGTGTGCGCAGGCGGCTCCGCAAGTCGAGTGTGAAATCCCCGAGCTTAACTTGGGAATTGCGCTCGAAACTACGGAACTGGAGTGTGGCAGAGGAAGGTGGAATTCCACGTGTAGCGGTGAAATGCGTAGAGATGTGGAGGAACACCGGATGGCGAAGGCAGCCTTCTGGGCCAACACTGACGCTCATGCACGAAAGCGTGGGGAGCAAACAGG
+
CCBAAECC=A@CBBB@A@?B@A>>696:>AAACC<BAABC<AAA9:;BA@@=995:AA>AAA<??AABAA@@AAD<AACC6@?::9;>8<?9?>7??A?A99:BBBBD=BBCCC>A?ABD=@@CBBC>@@A@?;A4:5;A;@5;5;?CCCBBCCBCC@BBBL?;;;BA@@CCBBBAB>@<9<:<<<+0*0//666=03-3388-303;<=5<>=6>>=>?=0000073777?9=>7>>><=<<5???@B<AAA?
@N9IO0:00766:05822
GACGTAGGGGGCCAGCGTTGCTCGGAATTACTGGGCGTAAAGGGTCCGTAGGCGGTGCGGCAAGTCGGAAGTGAAATCTCTGGGCTTAACTCAGAGGCTGCTTCCGAAACTGCCGTGCTCGAGTGTGGGAGAGGCGAGTGGAATTGCAGGTGTAGCGGTGAAATGCGTAGATATCTGCAGGAACACCAGAGGCGAAGGCGGCTCGCTGGACCACAACTGACGCTGAGGGACGAAAGCTAGGGGAGCAAACAGG
+
ABB@@@@@@@.@;@AABB:;;9:B9@=@;?@::9/8@<@@<AC:@?=@?@@<@B>BBBA?BB<@@BC?BACCGDI?IHCD@??6=?5;5;A==>9;4:A@@C?C@CCE7@;;;7;;@@@BA<9:B:@@59=55.59;;:>3939.44448>BBBBB@?D;93(9=<8:58CBCCBBBA::6<6887398//(/66*0)3967;>>=?>0776<@?/77379;;;?>990=949>8>BAABAA5;;;;A=A@@=
@N9IO0:00781:05832
TACGAAGGGGGCTAGCGTTGCTCGGAATTACTGGGCGTAAAGGGAGCGTAGGCGGACTGTTTAGTCAGAGGTGAAAGCCCAGGCTCAACCTTGGAATTGCCTTTGATACTGGCAGTCTTGAGTACGGAAGAGGTATGTGGAACTCCGAGTGTAGAGGTGAAATTCGTAGATATTCGGAAGAACACCAGTGGCGAAAGGCGACATACTGGTCCGTTACTGACGCTGAGGCTCGAAAGCGTGGGGAGCAAACAGG
+
AA:;:49DDD1999<<992:974?:@7<7<@@@@;;;;;C<BD=@@@@?;<5<@<?;;9A@0;993:33304;;;(333(33-3:::3:5:7<7=9=9=>:==6==665==7555;:;64445::<7<96668<<;;;;:@:;<=855599999:<7;;<B8?::440///--06816069,--97979<79555)46444<::9944.44.4:38::99<<9;;993/////;3<;=@AAA2><555)5555
@N9IO0:00781:05856
TACGGAGGGTGCGAGCGTTGTCCGGAATCACTGGGCGTAAAGGGCGCGTAGGCGGCCCGTTAAGTGGCTGGTGAAATCCCGCGGCTCAACTGCGGGGCTGCCGGTCAGACTGGCGAGCTAGAGCACGGTAGGGGCAGATGGAATTCCCGGTGTAGCGGTGGAATGCGTAGAGATCGGGAAGAATACCAGTGGCGAAGGCGTTCTGCTGGGCCGTTGCTGACGCTGAGGCGCGACAGCGTGGGGAGCAAACAGG
+
CCCC@CCF>BBCBBBCCC899@;@;@<@@ABAAA<?????7??9@@?BB@@=;:6;C=AB?B=@@B=B@@=@CCC=B@A6A;:7;BBB=B?;@A@@0>=@A=@?BCCCBBBA7@@99;AB<<;AAAC@CDDDD9BBCBBD9;799>>7CADC<<@=C?BB=B@;;6>;@AAA95559)4.495:;<:;6559;;;9<7;?;7;;:@@@B;@?BB?BBBA?ACC;;;C@CICCDBCABBBBDD;BBBCG?CCB?
@N9IO0:00786:05814
TACGAAGGGTGGCGAGCGTTAATCGGAATTACTGGGCGTAAAGCGCGCGTAGGTGGTTTGGTAAGCGATATGTGAAATCCCCGGGCTCAACCTGGGAACTGCATGTCGAACTGCCAAGCTAGAGTATGGTAGAGGGGTGTGGAATTTCCGGTGTAGCGGTGAAATGCGTAGATATCGGAAGGAACATCAGTGGCGAAGGCGACACCCTGGACCGATACTGACACTGAGGCGCGAAAGCGTGGGTAGCGAACAGG
+
-0/--(-6,//)/999;55.469/0+06:*0/9A?9A?9>>6<?@:;;@@@A>BB@CE?EACC?BAA@AA?@????9????-::.;:=><@<:::5:>@@BB;;;<AA@>A@?@7;4;@BBBBCBCCC?;;;BBBB:BCBB?B=@@<@AD@BB;:;::5;A@A<BBBBBBBBBCCCB@C?B>B>BBBCCCCCACCC@C?BABCCGG?CC@CC:;;CB;;;;;;:CA:;69@@:::/:BB;;;0;@@@:;4;@A>
@N9IO0:00792:05831
TACGAAGGGGGCTAGCGTTGTTCGGATTTACTGGGCGTAAAGCGCGTGTAGGCGGACTGGAAAGTTGGGGGTGAAATCCCGAGGCTCAACCTCGGAACTGCCTCCAAAACTTCCAGTCTGGACTCAAGTAGAGGCAAGTGGAATTGCGAGTGTAGAGGTGAAATTCGTAGATATTCGCAGGAACACCAGTGGCGAAGGCGACTTGCTGGACTTGTAGTGACGCTGAGACGCGAAAGCGTGGGGAGCAAACAGG
+
AB;<;?AFEM5ABBBA??<?A?AB>@@C=BBBBB<>?>@?399?::;@AAB=AA>@@AC:>=6>?5;;;;*;@@>8>@A:;;;?EB:97;?CBB><;<;;:<A@<@@@8@C?B>BAABCB?AACCC@CBAB;;6;A==BB;@=@6::????B@A>@??CBBB>B=899>=<;9=:@@@AA?A?BBA=AABB?BBC@B>BBCBB@BCCC?BBB>BCBBBCBB@@@AA@@;;<;;;0;ABDCDL;GA@@@8@;;5
@N9IO0:00797:05810
TACGGAGGGAGCTAGCGTTGTTCGGAATTACTGGGCGTAAAGCGCACGTAGGCGGCTTTGTAAGTTAGAGGTGAAAGCCCGGGGCTCAACCCCGGAACTGCCTTTAAAACTGCATCGCTTGAATCCAGGAGAGGTGAGTGGAATTCCGAGTGTAGAGGTGAAATTCGTAGATATTCGGAAGAACACCAGTGGCGAAGGCGGCTCACTGGACTGGTATTGACGCTGAGGTGCGAAAGCGTGGGGAGCAAACAGG
+
DC;;8<AB;CCA??CCC@>997:B?B?B=@@???9?@@?A5::@@D@@@EC?BB?BBB<AAB=@@=<99:=@@AC79:B=ABB:CCA@;@@A6A?D?B::939:/;AA2;;;;@@;;;@6::>BA?BB?AA@@<;00=00+08<:@;>0;;BBBBBC?BA@A9@<?@ABBD;;;9==2945@:>>@49949.5//275/0)/997755.66>>:>??:AACCCCCCB?B@B;;;0;@@@@AA8ABABB<@@?9
@N9IO0:00800:05823
GTACGGAGGGGGCTAGCGTTATTCGGAATACTGGGCGTAAAGCGCACGTAGGCGGATCAGAAAGTCAGAGGTGAAATCCCAGGGCTCAACCTTGGAACTGCCTTTGAAACTCCTGGTCTTGAGGTCGAGAGAGGTGAGTGGAATTCCGAGTGTAGAGGTGAAATTCGTAGATATTCGGAGGAACACCAGTGGCGAAGGCGGCTCACTGGCTCGATACTGACGCTGAGGTGCGAAAGCGTGGGGAGCAAACAGG
+
//<9;6;>=<=+333333/),*(**(*(**,/33(38333(33;:;;?9;;=@B>@>>>999.9>=?@AB<;;::/9:;-:;:.8>@A=A;?;?;?8?:::?ED>AAE>BBB=@@?@@@?AAA=@BCBBCCAA=CBBAAB@B@B?B?B@@@BCB;;<=@@CC=C@;;;BCBABA?BB@BA>C=@AB?AABC@DGE@CA;;8;B@@@AA=@BCFDBBCCBBBBBBBCB?AAABAC7:9??@?@69::@C<:::?
@N9IO0:00804:05845
AACGTAGGAGACGAGCGTTATCCGGATTTACTGGGCGTAAAGCGCGTGCAGGCGGTTAGATAAGTCATGTGTGAAAGCGCCCGGCTCAACTGGGTGAGGCCATGTGAGACTGTCTAACTTGAGAGGGGTAGAGGCAAACGGGAATTCCGGGTGGAGTGGTGAAATGCGTAGAGATCCGGAGGAACACCAGTGGCGAAGGCGGTTTGCTGGGCCTACTCTGACGCTCAGACGCGACAGCATGGGGAGCGA
+
F<;;;;;8;BB@B@BBAA?BBB?B?CBB=BBAA@9:;;@@;?@@@C?@?@@???>??AAA??=?BAAAAAA?=?B8@@=@;*0,0//>1:===3:@<7.73=0//>9967778;3913:8773<:9906;00/5888/399*74=6<8BC6A:6:@>82899;58<8:@?997:=9:@=??<?7BCC?BA@@>@?:07=9<8==1;9:;;1;5;:>>>==77=FA;;;>822::;7799::::-69:55
@N9IO0:00767:05871
TACGAAGGGGGCTAGCGTTGTTCGGAATTACTGGGCGTAAAGCGCACGTAGGCGGACTATTAAGTCAGGGGTGAAATCCTGGAGCTCAACTCCAGAACTGCCTTTGATACTGATGGTCTCGAGTCCGGAAGAGGTGAGTGGAATTCCGAGTGTAGAGGTGAAATTCGTAGATATTCGGAGGAACACCAGTGGCGAAGGCGGCTCACTGGTCCGGTACTGACGCTGAGGTGCGAAAGCGTGGGGAGCAAACAGG
+
GDCCB@CCCC1?>???=>9??;=B=B6;29@:::/:>=>>9???@A@@AAB>BB?ABCBB>B<???>>??8ABBE=CC?BC?BBABBB?CCC@CCC>BBBB?BD=BBCBAAAA@@;::;CC@@@D>@<?=@??=?AAAA@;A?A=@>A@??????9989CJL>EACCCCCCCCC?BA=;<5<=@AB?BCBB>B@>8<;00,0<<<<@@=@A@C@DAAABBBBBC@@@?BBBBCC=@@BBCCC8AABBB<AAB>
@N9IO0:00781:05900
GACAGAGGGGGCAAGCGTTGCTCGGAATCACTGGGCGTAAAGGGCGCGTAGGCGGGAGGCCAAGTCGGTCGTGAAATCTCCGGGCTCAACCCGGAGGAGTCGGCCGAAACTGGTTTTCTTGAGGCCGGCAGAGGAGTCTGGAATTCCCGGTGTAGCGGTGAAATGTGTAGAGATCGGGAGGAACACCGGTGGCGAAGGCGGGACTCTGGGCCGAGCCTGACGCTGAGGCGCGAAGGCGTGGGGAGCAAACGG
+
BBCBBBCCCC5AA?@@BB8::@@C<A<A@AABBC>BBBDB=BB=:::B@@@<@?B8;;5;8@8BBBC@CCBA@@@8;99C=CD>ABBCGMK>C@BB?@@A@C@D?BAB<@@@<BBC5;;6:>@>A?B>AAAAA?BAAA>?<>>@=CD:>;>A@>??A<?9:9.733A==>===B===296,2+26606152,29=4:5552,27789991>9@@AA<A@@<<:77774;A>AB3808:7677'52775,5:9
@N9IO0:00787:05897
TACGTAGGGGGCGAGCGTTGTCCGGATTTATTGGGCGTAAAGAGCTCGTAGGCGGTTTGGCAAGTCGGGTGTGAAAATCCGGGCTCAACTCGGAGACGCCACTCGATACTGCCATGACTCGAGTCCGGTAGGGGAGTGCGGAATTCCTGGTGTAGCGGTGAAATGCGCAGATATCAGGAGGAACACCGGTGGCGAAGGCGGCACTCTGGGCCGGAACTGACGCTGAGGAGCGAAAGCGTGGGGAGCGAACAGG
+
CCDCCCBCCC3A@@BBAA?BBB@C<;<M>DB@CB>BBBCC<A@A@A?@@AA>AB@CC>B?AC=@@AAB<A@@@@A@9AB?BE=AAAA9??AA?AAAABB@CABBCCCCCCBB?C;9:==99669B?E7AA;ED799;?;=9=:B@C@BB?CC666>>9===<3>:9445555;::55.59.516>=5<7594:<@8=9>>;??@A?:;:.:3=8=5>=;;9;@;::9???;DDD<A@@<;;;.;:9<=?56;;
@N9IO0:00791:05864
TACGTAGGATCCAAGCGTTGTCCGGATTTACTGGGTATGAAAGGGTGCGTAGGCGGTCTTGTGCGTCAGAGGTGAAATATCCGGGCTTAACCCGGAGGGTGCCTTTGATACGGCAGGACTTGAGTGCGAGAGAGGATGATGGAATTCCTGGTGTAGCGGTGAAATGCGTAGATATCAGGAGGAACACCGGTGGCGAAGGCGGTCATCTGGCTCGTAACTGACGCTGAGGCACGAAAGCGCGGGGATCAAACAGG
+
;<:65=@7<<;8<5;///*//95=066>////55(-----6(--(/66:89849<-44;055<:8844444.3344(4//9)//(//3939;(/)/44(4447<>3;99444.4::6555059@?@@B@CB;;;@CDDBDE@C9;9;?BC6;;BBA@@=@;;;0;C<;;@@AAA@A>>3::<@>A??>?=??@CBB@B>BA=AABBBCC@BBBB;;7;BBBB@@@A;;5;;;@@B0;;CBBAB;BBBCD?;;;=
@N9IO0:00795:05886
TACGAAGGGGGCGAGCGTTGTTCGGAATTACTGGGCGTAAAGCGTGCGCAGGCGGTCTCGTAAGACAGGTGTGAAATCCCCGGGCTTAACCTGGGAACTGCGCTTGTGACTGCGAGGCTGGAGTGCGGAAGAGGGAGTGGAATTCCACGTGTAGCAGTGAAATGCGTAGAGATGTGGAGGAACACCGATGGCGAAGGCAGCCTCCTGGTCCAGCACTGACGCTCATGCACGAAAGCGTGGGGAGCAAACAG
+
ABBBAACFIH5BBBAA??;;@<=@9<*0)/9777*7=37:/::9;@ACCCC@;;8;BB@@@B?BBBBB?AABBBB>BCGE;CC;;;@F?B@A>B9@-00==?BB=@B9;9BBA@@@=@BA>AB@A@B?C@BBCD>;;:?:=19287>>BBBA@BA998??=188@A@AA?:>@=00)//)/398:+09@B4:;B=@<@CCC;>>599.44.4;<<<;;;<<::99445;;;;=19976:66*/////(/99
@N9IO0:00798:05870
TACGTAGGGTGCGAGCGTTAATCGGAATTACTGGGCGTAAAGCGTGCGCAGGCGGTTTTGTAATGCCAGATGTGAAATCCCCGGGCTTAACCTGGGAATGGCATTTGGGGACTGCAAGGCTGGAGTGCGGCAGAGGAGACTGGAATTCCCGGTGTAGCAGTGAAATGCGTAGATATCGGGAGGAATGACCGATGGCGAAGGCAGGTCTCTGGGCTGACACTGACGCTCATGCACGAAAGCGTGGGGAGCAAACAGG
+
FCABADDF>A@DB@A;;09><===6<+0*00>?A:999@<08?@::;A@@A=AB>AAA-000+00>36/33883//(/;;;+;;+//4:06*339294887=;;;1887+733337388=9?6;<;;7927?7551666725+5+5+583867923399:<<@A9@?::A@@?>>===;3;:4;3///958://(/.8.5/7;<7799=889*8888;C>=>=><=;;;DBC??;;;/;@@?AAA5;;;CE=CCC@
@N9IO0:00799:05896
TACGGAGGGTGCAAGCGTTGCTCGGAATTACTGGGCGTAAAGCGTACGCAGGCTGTCCATCAAGTCGGGTGTGAAAGCCCGGGGCTCAACCCCGGAATTGCGCCCGAAACTGATGGGCTTGAGTGCGGGAGAGGGAAGCGGAATTCCTGGTGTAGAGGTGAAATTCGTAGATATCAGGAGGAACACCGGTGGCGAAAGCGGCTTCCTGGCCCGACACTGACGCTCATGTACGAAAGCGTGGGGAGCAAACAGG
+
KCCCACCC=AADD@DCCC;;;B@=9=+0)/;??A@AAABA:?@A@@9:;@@=@;;;@@@@@B7:;AAA;BBABAB=AAB>BCC:CCCC@CBB9B>A>@?BAABB<AAE>BAAB;;;6;B=;;;@@@BB>BBCDF>D=AAC@C@C?C?AA=@<<<0009>@@A>D@CCCDBBBBAABB7::=A=@B@;@;;;5;;;;6;A@=;;7;?BA>BB=CBBCCBCCBBBB@@@A@@@;;;0;;BAAAB7AABBC=BAB>
@N9IO0:00767:05923
TACAGAGGGTGCGAGCGTTAATCGGAATTAACTGGGCGTAAAGCGCGCGTAGGCGGTTTGACAAGTCGGGTGTGAAAGCCCCAGGCTCAACCTGGGAATTGCATTCGATACTATTTTACTAGAGTCTGGTAGAGGGAAGTGGAATTCTCGGTGTAGCGGTGAAATGCGTAGATATCGGGAGGAACATCAGTGGCGAAGGCGACTTCCTGGACCAAGACTGACGCTGAGGCGCGAAAGCGTGGGGAGCAAACA
+
@;9699;D;@@@@>A@<=9@*//93817)/)5:::4;;;<>)55544>999@=>><>@-00=<:00/9<2:;<<=B58/>9)0/*//69494/33(36;.44:=8;;<<<=CBBBC9:;;B@@@@@@A>@@@;;;0;5;A@=A7;7;CCB?CDBCCCG@BBBC>CCBBBCBBCCBBBD=BBABACCCD;<;A>AAB6;6:A@@?@B?BC?AA<?<?@AABAA????@@<>:99::/9:@AABB6@@@@>8>:
@N9IO0:00799:05948
TACGTAGGGTGCGAGCGTTAATCGGAAATTACTGGGCGTAAAGGGTGCGCAGGCGGCTCCGCATGTCGGGCGTGAAATCCCCGGGCTTAACCTGGGAATGGCGTCCGAAACTATGGAGCTGGAGTGTGGCAGAGGGAGGTGGAATTCCACGTGTAGCGGTGAAATGCGTAGAGATGTGGAGGAACACCGATGGCGAAGGCAGCCTCCTGGGCCAAACACTGACGCTCATGCACGAAAAGCGTGGGGAGCAAACAGG
+
;;:9959A4696<<<@<@;?<999.49)4.44::<5=====4::4:<;;9895/0)0//)/39999<;;/349>;=58===1CA8@@?D@D?BCC;@:;;1;3336;<A6AA??<:722447=<::A@488;;;A:==788199=9=:?A@@@@@@@A?BAAA<AAA@@;;/0/::;=776261434.44557<<:38)////4::1/44(4.44)4994458988444444499::.:<<;<<:&444;<4:;;7
@N9IO0:00801:05956
TACGTAGGGTGCGAGCGTTAATCGGAATTACTGGGCGTGAAAGGGTGCGAGCAGGCGGCCCCGCAAGTCAGACGTGAAATCCCCGGGCTCAACTTGGGAATGGCGTTTGAAACTACGGGGCTGGGAGTGTGGCAGAGGGAGGGTGGAATTCCACGTGTAGCGGTGAAATGCGTAGAGATGTGGAGGAACACCGATGGCGAAGGCAGCCTCCTGGGCCAACACTGACGCTCATGCACGAAAGCGTGGGGAGCAAACAGG
+
BB:99ABF;;;599?950;>:<00)0*/)0/999./////:3:9/66-////991/404==/:8=633333333;<<<57:?;0<>5000:599(//(338833339.779.7333333&37771888937,337;77.777)33/3-35;8===?@@AAAC@BBBC>CBBBBBBBA@@@@?;?A6:79@@<??994999>A;?:::=AA@@AA6;5;=;;;@@@999?>=989:;:;;0;9;;CEE;CCEEE?@@@>
@N9IO0:00803:05919
TACAGAGGTGGCGAGCGTTATTCGGAATTATTGGGCGTAAAGGGCGCGTAGGCGGCCAAGCAAGTCCTGGGTGAAATCCCTCGGCTCAACCGAGGAACTGCCTCGGAAACTGCATGGCTCGAGGCCGGGAGAGGGTAGCGGAATTCCCAGTGTAGCGGTGAAACTGCGTAGATATTGGGAGGAACACCGGTGGCGAAGGCGGCTACCTGGACCGGTTCTGACGCTGATGCGCGAAAGCGTGGGGAGCAAACAG
+
CBA@@::4;@<@BBAA@@<@A>AA?A>A@A?3::/9@>=?9??9???=8??=?A=@?B@BBD?BAA@BBB=BBAA<BBB?CBB?A@<</7/333/34@@;;8;@@?C@8<<@@??A?CABAA;7;7AA=@;;A=5>557;4=,:.78/@@9:5=AA:6:<:;+////<<A958A?>==4;;>A8@???C<@B;A>@9@:@?;:;@=7;;8::4:8;7?@:::889::;88888==6<AA8;88+77333(377
@N9IO0:00808:05944
TACGTAGGTGGCAAGCGTTGTCCGGATTTATTGGGTTTAAAGGGTGTCGTAGGCGTTTCCTAAGTCAGTTGTGAAATACTTCAGCTTAACTGGAGAGGTGCAATTGATACTGGGAAACTTGAGTACTGATGAGGTATGCGGAATGGACGGTGTAGCGGTGAAATGCTTAGATATCGTCCAGAACACCGATAGCGAAGGCAGCATACTAAGGAGTAACTGACGCTGAGGCACGAAAGTGTGGGGATCAAACAGG
+
;<;@A;;8;@?BC@C;;;=AA@;@<@@@9@=;?A:?@0>@-44(3333889:8;=>>7=9;:6:88778173333(3;<=8=:999.4.44458:::044;A<?<8::?<<<=*00(/>+0/6;977773377389;<=>@D@BB?BBB@B899???9?AAC=AA@@;@@???8778=5:::7<:;7;<<<<<@=.94:???A??@;;492::=@?;;:@AB;;9@A???>;::.:===@BB7BBBCC>EFF?
@N9IO0:00771:06008
TACGTAGGGTGCGAGCGTTAATCGGAATACTGGGCGTAAAGCGTGCGCAGGCGGTTTTGTAAGCCAGATGTGAAATCCCCGGGCTCAACCTGGGAATGGCATTTGGGACTGCAAGGCTGGAGTTTGGCAGGAGGATGACTGGAATCCCGTGTAGCAGTGAAATGACGTAGATATCGGGAGGAATACCGATGGCGAAGGCAGGTCTCTGGGCTATAACTGACGCTCATGCACGAAAGCGTGGGGAGCAAACAGG
+
CBCCGCDD?BBCCBB9;0;>;?;;8<+000=AB=BBBGG<@@A@@@BAAA?BC?AAB5;;??BC?BBB:88B>>8:;;:0:>+00::1:1;<<6<7;<:89??*97+3733383817760///6(-(---(-8(///668836(//7(/...26667:::;382229<===<::888(:=5:2:?A=BCCC@BBB?A?@CC@;;;BAAA<BBBBB?BBA;;;;DCCEJCCC::9.9>@9:::-998::.99:;
@N9IO0:00773:06001
TACAGAGGTCTCAAGCGTTGTTCGGATTCATTGGGCGTAAAGGGTGCGTAGGTGGCTTGTTAAGTTGAAGGTGAAATCTACGGGGCGTCAACTCCGAAACTGCCTTCAATACTGGCGAGCTCGAGGACTGTAGAGGAGAATGGAATTCACGGTGTAGCAGTGAAATGCGTAGATATCGTGAGGAAGACCAGTGGCGAAGGCGATTCTCTGGGCAGTTCCTGACACTGAGGCACGAAGGCCAGGGGAGCAAACGG
+
BABAAAC@BCCCCAF@@A>@>;@A=AB?BBC@BK?BBBDD7::8;ABCBBC@BA>BB>@@AC>@@?BA>A>@<<<5<<00000/&/-/88(---(---(-26838(--(-56//(///899;4557;;;::99371000)//(/(/066;=8=<<==<;;;333(38899=88343:;;655276;7949><<6<=<699@BBBAD@@:::,9@=<8;8=>;<<;555602../-(-(-(-///&/8.33(377
@N9IO0:00789:05964
TACGTAGGGTGCAAGCGTTAATCGGAATACTGGGCGTAAAGCGTGCGCAGGCGGCTATGCAAGACAGATGTGAAATCCCCGGGCTCAACCTGGGAACTGCATTTGTGACTGCATGGCTAGAGTACGGTAGAGGGGGATGGAATTCCGCGTGTAGCAGTGAAATGCGTAGATATGCGGAGGAACACCGATGGCGAAGGCAATCCCCTGGACCTGTACTGACGCTCATGCACGAAAGCGTGGGGAGCAAACAGG
+
CECBCDDG999CC@C9:960*0<<8<,00>@@D>AAAFF;;;C;;;CCAA=;;4;@;;:BB?ABC?>>?@@?@A68877*3>8@ABB>B>AAA;@598<@CC=6==B<BBBBBBB>A@AA@@@@@C=A@A@????.@?A8B?A?A????BBAC@A884;;=57488A@ABBBBBBB?>>7?4>:A@ECAA>AAA?@;@@7AACC5BB=BB?BBB>??A==7337779:7///8.755.766&52255-5694
@N9IO0:00798:05974
TACGAAGGGGGAGCTAGCGTTGCTCGGAATTACTGGGCGTAAAGCGCACGTAGGCGGCTTTCTAAGTCGGGGGTGAAATCCTGGAGCTCAACTCCAGAACTGCCTTCGATACTGGAAAGCTCGAGTCCGGGAGGAGGTGAGTGGAACTGCGAGTGTAGAGGTGAAATTCGTAGATATTCGCAAGAACACCAGTGGCGAAGGCGGCTCACTGGCCCGGTACTGACGCTGAGGTGACGAAAGCGTGGGGAGCAAAACAGG
+
9://0+0000(/////3333-3339>::?C?BBBBC:@@@AB8;;BBC<00<=:00)/99/9><.5:9:999)8333(4<544.444444.4=@8=@B?@;;;<A9A@AAAABB?BB6;;594449839=5==899.44?;;@5;.55<599@@<=>=<<6:994)469>:;<;>@@995-8358)---06,,-39//)/(//(/33389949:(/)/:999://0/6671333////(//99<@@&555555&5;<8
@N9IO0:00813:05991
TACGGGGGATCCAAGCGTTATCCGGAATTACTGGGCGTAAAGAGTTGCGTAGGTGGCAGAGTAAGTAGGTAGTGAAAGCATACGGCTCAACCGTATTTACATTACCTAAACTGCTCAGCTAGAGGATGAGAGAGGTCGTTGGAATTCCCAGTGTAGGAGTGAAATCCGTAGATATTGGGAGGAACACCGATGGCGTAGGCAGACGACTGGCTCATTCCTGACACTAAGGCACGAAAGCGTGGGGAGCAAACGG
+
BBCCBCB3AAA>B>CBBB?AAA?A>A?C@BBABA8=>9:;6;BBB@CBB@BB=::8;CDBBCB@BBBA<@@CCBAB<@@@@@AA=ABAA?B=@@AAA<BAAB@CC@BBB=B;;;A@@@@@BBBC@B<;;CCBBB@BCBB<A=@>B5;;0;A@@@AB@BBBAAA<@@=?>>=:;994:<4<<?B=??B=@?BB?BCCCC@B???ACABBB?A??;;5;5<<AAABCD?B?AA;<:;/;AAACCD9@995>4444
@N9IO0:00764:06041
TACGTAGGGTGCGAGCGTTGTCCGGAATTATTGGGCGTAAAGGGCTCGTAGGCGGTTTGTCGCGTTCGGGAGTGAAAACGCGGTGCTTAAACACGGCGCTTGCTTTCGATACGGGCAGACTAGAGGTATTCAGGGGAGAACGGAATTCCTGGTGTAGCGGTGAAATGCGCAGATATCAGGAGGAACACCGGTGGCGAAGGCGGTTCTCTGGGAATGACCTGACGCTGAGGAGCGAAAGTGTGGGGAGCGAACAGG
+
;;;AA;<;0<@;;6@@<<;00/5;,0,/7=>5>=46666>5@@<>54949349<-73*3:83333-337(3899=@@0=900*09=956618==<8<;8927;=>6@A9:9999+9><@;=885;6<65+25988(877677.717-5+5;68>:::=A16788(587/<6//.755?>9@@@B>@@B<A<AB?ABC?A>AB>@8:;@@CC6<7<AAA=@@BCBB:::B?@@@@@@9@B;;;DD5;;C@?9??@=
@N9IO0:00774:06059
TACGTAGGGTGCGAGCGTTAATCGGAATTACTGGGCGTAAAGCGTGACGTAGGCGGTTTTGTAATGCCAGGCCTGTGAAATCCCCGGGACCGTTAACCTTAGGGAGTGGACGGTTGGGGATGCTGCAAAGACTGGGAGTGCGGCAGAGGGGGGTGGAATTCCTGGTGTAGCAGTGAAATGCGTAGAGATCAGGAGGAACACCGATGGCGAAGGCAGCCCCCTGGGCCGACACTGACGCTCAGGCA
+
;;:99>>>,9:57970//)0)/:;.4.4.4::<=6;:;<=387////////4.4;-333&33:6:671//)/)/96/44(48::+89.66166)/)/15(--5(-//-05-,(-(---&---7/3337(337333(3339:;48:://////#//)/)/)/)/828999:=;:3338.8;333;333<;::8499(/(///(/8886=884838733333$333(333339::::=:;444;498
@N9IO0:00776:06038
TACAGAGGTCCCAAGCGTTGTTCGGATTTACTGGGCGTAAAGGGTGCGTAGGCGGCCAAACAAGTCTGATGTGAAATCTTGGAGCTCAACTCTGAAACTGCAATTGGATACTGATTGGCTTGAGGAGTGGAGGGGAGATTGGAATTCTCGGTGTAGCAGTGAAATGCGTAGATATCGAGAGGAACACCAGTGGCGAAGGCGAGTCTCTAGACATTTCCTGACGCTGAGGCACGAAAGCCAAGGGAGCAAACGGG
+
;<;9:@@=@CC=C>CB;;6;@>A?;>@@5@A??@:@A>BB6;;6;BB?B;;8;C@C@DE=BBAB@@@@@@A@@?=1<00+/)////336977;7;7.37//0(09<6;;?@A>>><@<@@=@AA>AA@@6::BB5?@AB?B@C@D?C@CB@@?@@:::==999+8<;???>>@@::0<<00+0*000*0<092955.57<596;>???AAA::;B:@89;CB@?@@@@>@@@:::/9>3:3:B/;;;::/:@B;
@N9IO0:00778:06048
TACGAAGGGTGCAAACGTTGCTCGGAATCATTGGGCGTAAAGCGCACGTAGGCGGCCTCATAAGTCGGATGTGAAATCCCTCGGCTCAACCGAGGACGTGCATTCGAAACTGCGAGGCTCGAGTATGGAAGAGGGTCGCGGAATTCCCGGTGTAGAGGTGAAATTCGTAGATATCGGGAGGAACACCAGTGGCGAAGGCGGCGACCTGGGCCAATACTGACGCTGAGGTGCGAAAGCGTGGGGAGCAAACAGG
+
-5555.9<,559990533-344;;7=8A>89-4A9;59>A49:66>BBCCA?;4.4.49>AA7;;@A=<996==D8DDC:A<;49;AB5@5;;@::BB>>@??294<;2;<9>>AB=BCABBA@@;>4949:;;,9;;@A@C?A?AC>C@CB@BB;:.5=AB<B?BAFCCCBAA;;;0;@9@2:9=;<=9?99<99=9=A=AB@@?@CD>C@B@AA@;<;@A@>>9:29@@AAB<AAA;;;;.;@;::(4883
@N9IO0:00779:06024
TACGTAGGGCGCGAGCGTTGTCCGGAATTATTGGGCGTAAAGAGCTCGTAGGCGGCTGGTCGCGTCTGTCGTGAAATCCTCTGGCTTAACTGGGGGCTTGCGGTGGGTACGGGCCGGCTTGAGTGCGGTAGGGGAGACTGGAACTCCTGGTGTAGCGGTGGAATGCGCAGATATCAGGAAGAACACCGGTGGCGAAGGCGGGTCTCTGGGCCGTTACTGACGCTGAGGCTCGAAAGCGTGGGGAGCAAACAGG
+
CCBBAAAB=BABCAAA;;9;;C@E?B?C?BB>AA=;;<@@9@@@@@@A@????@;????ABAC???B@999?@@@:AC?AB@?<?C>A<?98989'7>8<7803;91:@AAA<A>A>AB<:9::A@@=???AA69:9@::3:>:99;=;67<<;<=A=AA=B<??@@>?>=9:8:<<08/8:39>?8=:=?;;;@=B=;;;6;BBBBFG>C@CC@C;;;AAAA;;;?;>>@A?B<:;99<<<3?ACCE?;;;?
@N9IO0:00785:06042
CACGGGGGGAGCAAGCGTTGTTCGGAATCACTGGGCGTAAAGGGCGTGTAGGCGGTCAGGTAAGTGGGATGTGAAATGCCCCGGCTCACCCGGGGACCGGCATCCCATACTGCTTGGCTTGAGTACGGGAGGAGGATGTGGGAATTCCTGGTGTAGCGGTGAAATGCGTAGATATCAGGAGGAACACCGGTGGCGAAGGCGCACATCTGGCCCGATACTGACGCTGAGGCGCGAAAGCTAGGGGAGCAAACGGG
+
:@;89999%39<;299=9=AA>AA<A89:@<??@9AA?@@9@@9AA;;;@=:??<@BBB=A@=@@@>:@A@BA@>30/0//&/2775555)5;;+;<.5.5544<4699BBA@@=@<@B?@@@BA=<<300+00+0044<=7@?A=@?@A=;@;;;;@7<;>@:@ABBBCAB;;:@BB:AA?B=BA@<@:=?<@9717-3==?ABABAA?BB=B;;;@;;;AAAB@@@?AAAHFJ>BACCCCC5::CA?9@@@9
@N9IO0:00787:06027
TACGTAGGGTGCAAGCGTTAAATCGGAATTACTGGGCGTAAAGCGTGCGCAGGCGGTGATGTAAGACAGTTGTGAAATCCCCGGGCCTCAACCTGGGAACTGCATCTGTGACTGCATTGCTGGAGTGCGGCAGAGGGGGATGGAATTCCGGCGTGTAGCAGTGAAATGCGTAGATAATGCGGAGGAACACCGATGGCGAAGGCAATCCCCTGGGCCTGCACTGGCGCTCCATGCACGAAAGCGTGGGGAGCAAACAG
+
9:6><BBD:995?.4444.94)44;.4.4.45:<>5;;;=@)55:555<===9<<9<@;?@AB?;::@AA;@??@@9@FF@5@@00+0>9386;8908-333399;:::===DDCCC?B???<999A@@8??@@@@@@.:99<A.8.76=2;A???>;;=:::BA7?>>==:73//(/9992996=;>9=<>==C<882.7126,22::+22;/82887=922,26655057999>=77/::<6888'66558-58:
@N9IO0:00789:06035
TACGAAGGGGGCTAGCGTTGTTCGGAATCACTGGGCGTAAAGGGCGCGTAGGCGGCGCGACAAGTCAGGCGTGAAAGCCCCGGGCTCAACCCGGGAATTGCGCTTGATACTGTCGTGCTTGAGGCCGGGAGAGGATGGCGGAATTCCCAGTGTAGAGGTGAAATTCGTAGATATTGGGAAGAACACCGGTGGCGAAGGCGGCCATCTGGACCGGTTCTGACGCTGAGGCGCGAAAAGCGTGGGGAGCAAACAGG
+
FCC<<6;DBD3A??????<?C?AD?B?A@BBCCD>???CD=BB=AAAAAAA>A@>@BBABCC@CDDAA?@DB@AA>ACCC8CC?;::C@DD9;;698;699A@@8@@ABBA@@@C@??@05:>4=7AA<A;;A=?=?4=;1919;@?8AAABAB???=@@@A;A>BBBAAABAA=AC>B?BC588A?B?BB@CCB?B?@@=@ABABCB?A@@C@C;<<BAAAAA;::=?@B;;;;*;=>@>@@6??@BD>@@@<
@N9IO0:00794:06049
TACGGAGGGTGCGAGCGTTATCCGGAATTACTGGGTTTAAAGGGTGCGTAGGCGGCCATGTAAGTCAGGAGTGAAAGTTTGCGGCTCAACCGTAAAATTGCTTTTGATACTGCATGGCTGGAATTAGGATGAGGTCAGCGGAATGTGGCATGTAGCGGTGAAATGCATAGATATGCCATAGAACACCAATTGCGAAGGCAGCTGGCTAGACCTGGATTGACGCTGAGGCACGAAAGCGTGGGGAGCGAACAGG
+
@BBB@CCC>BBCCCCBBC@BCC?@?@@C@BAACD>CD9::8:A9???@?@?:@?5;5;@A<<7;BCAA@BBBCCD>B@@9@::6;:?B9B=@@>>>+=5:;AA?-9:559B@=@@B5;;;7;>C>AA9;;E;;7;A@;;:;@=A@@@@;;;;;B;;;@CDBC=<9:59===@?:443=;449.4/7*0+0)///5.43999:=>8<:9:54.445883499338:33-3334990;0//788.8;>CCA;:32
@N9IO0:00800:06046
TACGAAGGGGGCGAGCGTTGTTCGGAATCACTGGGCTTAAAGCGTACGTAGGCGGCCATCCAAGTCAGGAGTGAAATCCCAGGGCTCAACCCTGGAATTGCTTTTGAAACTAGGTGGCTAGTGTCCCGGAGAGGTTGGCGGAATTCCGAGTGTAGAGGTGAAATTCGCAGATATTCGGAGGAACACCAGTGGCGAAGGCGGCCAACTGGACGGGTACAGACGCTGAGGTACGAAAGCGTGGGGATCAAACAGG
+
<@@967;CCC5BAA@?>?>?>;?A?@?A?@@???9?A>AC<??BBDC000=;00+0:>00+88787=<4789<=>9=>=9999.8<;A<@?9<:6:6:+00000+0>>3<@>?>?@=ABACAB@B@;@<;:;A;@<A=AF@B=@<@69:@@@BBCBB>B@@@9@<@ABBA@A@@:@>?::7:?;;;?@@@C?BBA@@;00,09@9AAC@CBBB;AACBCCDBBBAAA>BC;:55)5::5555&5:::;,///3
@N9IO0:00779:06102
TACGGGGGGAGGCAAGCGTTGTTCGGATTTACTGGGCGTAAAGGGCGCGTAGGCGGCCACCGCAAGTCAGTTGTGAAATCTCTGGGCTTAACCCAGAAAGGTCAACTGATACTGCGGGGCTAGAGTGCAGAAGGGGCAACTGGAATTCTCGGTGTAGCGGTGAAATGCGTAGATATCGAGAGGAACACCTGCGGCGAAGGCGGGTTGCTGGGCTGACACTGACGCTGATGCGCGAAAGCTAGGGGAGCGAACGGG
+
CACADA@@&00+0>6:::8-3=<@@=<BC<BBBCF>CBBCC=CC=ABABA?>:00,0+00:>AB:9:ABBB@CDCDD>;;;AACC<BB?B?BB<BBBG?L>@@@=@@BBBBBBAAABA8AAA::;@@AAAB@BBB6:999BD?D>A>ABBC@CC:;<CB@CCCD?FBAA@@@@@@<><<=<=;@<@@C=CB@@<@;:4;=;;;6;?CCCDD>ABADA@@ABAA@@@@@BBBBA@@@6;;???@A3;;;@@=@AC6
@N9IO0:00783:06086
TACGGGGGGAGCAAGCGTTGTTCGGATTTACTGGGCGTAAAGGGCGCGTAGGCGGCGCAACAAGTCACTTGTGAAATCTCCGGGCTTAACTCGGAGCGGCCAAGTGATACTGTCGTGCTAGAGTGCGGAAGGGGCTACTGGAATTCTCGGTGTAGCGGTGAAATGCGTAGATATCGAGAGGGAACACCTGCGGCGAAGGCGGGTAGCTGGGCCGACACTGACGCTGGAGGCGCGAAAGCTAGGGGAGCGAACGG
+
BBBCBAAB);;:A=A???=@@<?@54;B6@@@@C=BCCCC<BB=ABAC@@<;00+000@<@?9??BBBB?B:::C=AAAA=AA9>>3959;=?:989>9>;A=AAABAAAAB@@@BA??99999999=@<@CA9?855>><?:?<?>=;<78787=?=::99-9>>===>:;;:?=?=9::)43944.3338044<0404991:444483(7;==7879<<00000)/7389555>/533<<;</;44392888
@N9IO0:00786:06076
TACGGGGGGGGCGAAGCGTTGTTCGGAATTACTGGGCGTAAAGGGCTCGTAGGCGCCATCTAAGTCCGACGTGAAATCCCTCGGCTCAACCGAGGAACTGCGTCGGAGACTGAGTGGCTTGAATCCAAGAGAGGGATGCGGAATTCCAGGTGTAGCGGTGAAATGCGTAGATATCTGGAGGAACACCGGTGGCGAAGGCGGCATCCTGGATTGGCATTGACGCTGAGGAGCGAAAGCCAGGGGAGCAAACGGG
+
CC>>>>>>>>"000,00>>495.54397<.55599,5;59505>4=>>>>>=98959;???A<>@B?BBBBCCCC>BA@9@994:@@A?C>BBC@C?B;;;BBBB@BEFCCCBA;;7<B?BB?AA?C?BBBABB<B@@@BAD@E?A?@B?BBBBBBE@CBBC>CC@@?BBBBBBBCC=@A?BABBB?B?BD@EFF<@<;;5;BAC?BD@CBABAAAAEAABCBCBCC@BBBDDC>::7;@AA5@@@AB<BBB=
@N9IO0:00789:06083
CACGTAGGCACCAAGCGTTGTCCGGATTTATTGGGCGTAAAGAGCTCGTAGGCGGTTCAGTAAGTCGGGTGTGAAAATCTGGGCTCAACCCAGAGACGCCACCCGATACTGCTGTGACTTGAGTACGGTAGGGGAGTGGGGAATTCCTGGTGTAGCGGTGAAATGCGCAGATATCAGGAGGAACACCAGTGGCGAAGGCGCCACTCTGGGCCGTAACTGACGCTGAGGAGCGAAAGCGTGGGTAGCAAACAGG
+
????@CA>A;;5;:@A@@=@DB?C9;;B=BD@FD?AABCC<BACAB;;;AA>;<7<?CCBBB>AACCC=BB:;;MH;CBBBC<?<FC?BB>AA?@@989-439(3348388:?>?>;>;.3733739,77<<<0983:==/A?B?A?BB?BCBBB@C?CCDE?;;;CBBABA?@>>:5::=?7AA>9=;00)/9:9>;<BA=;;;A@DD=B76;A4;9>>?944<44.4::<=@9>AA@@H@AA@JDE>;<<?
@N9IO0:00800:06094
TACGTAGGGTGCGAGCGTTAATCGGAATACTGGGCGTAAAGCGTGCGCAGGCGGTTTTGTAATGCCAGATGTGAAATCCCCGGGCTTAACCTGGGAATGGCATTTGGGGACTTGGCAAGGCTGGAGTGCGGCAGAGGAGACTGGAATTCCCGGTGTACGCAGTGAAATGCGTAGATATCGGGAGGAATACCGATGGCGAAGGCAGGTCTCTGGGCTGACACTGACGCTCATGCACGAAAAGCGTGGGGAGCAAACAGG
+
GEAAACCD>AACA@@@B=7902,,),+,,,,00+98<8838@@;;;AAAA???<?CA-00;+00738688333//(/::9+9;(--05(-(/6;.6*33,3999(///&///(/(//49499;277733827>===6?:<97<6<1:4:=3;8785333778:<;=6@=8<@@@?<>>999+9<9=;A::49922,26:494;;;49::=776(5685:?<<==>:;@ABBA@@B;;;;.;BB?CDC;C@BIE>BBB?
@N9IO0:00801:06107
GACGAAGGGGGCTAGCGTTGTTCGGAATTACTGGGCGTAAAGGGCGCGTAGGCGGTTTGTTAAGTCAGGCGTGAAAGCCCTGGGCTCAACCTGGGATGTGCGTTTGATACTGGCAAGCTTGAGTGCAGGAGAGGATGGTGGAATTCCCAGTGTAGAGGTGAAATTCGTAGATATTGGGAAGAACACCGGTGGCGAAGGCGGCCATCTGGACTGCAACTGACGCTGAGGCGCGAAAGCGTGGGGAGCAAACAGG
+
BBC9858AAA3???BBBA>BB>BB>C@C?CABBC>A??>>5=;5;>=@???=:95:A9@A?A?B;;;@<>?>>@@0;;@8@@@8@@>;;@<?@@469?<@ABBC=AAAB;;;7;:;??A>AAADB@@@9;;AB>BAB?DB>B>BAED>A@AA;;<<:2;4??6@<@@@@@@:95.55)55;<8BCB?B@9999CC@C?CC@D>AACCC?BBBBBB?BB;;;AA@:::?AAABBB<B:99AAA9AACCC=:::=
@N9IO0:00803:06082
GACGGGGGGGGCAAGTGTTCTTCGGAATGACTGGGCGTAAAGGGCACGTAGGCGGTGAATCGGGTTGAAAGTGAAAGTCGCCAAAAAACTGGCGGAATGCTCTCGAAACCAATTCACTTGAGTGAGACAGAGGAGAGTGGAATTTCGTGTGTAGGGGTGAAATCCGGAGATCTACGAAGGAACGCCAAAAAGCGAAGGCAGCTCTCTGGGTCCCTACCGACGCTGGGGTGCGAAAGCATGGGGAGCGAACGG
+
BB:8888888":@29:A@=AB>AA=A;99:?ADC>BB@@?0;;0;>==<;;:00+0;=6;@BA;A=@@A<AABBC<A@;;;599999%:882;@7@>:55;:55B;A4A>A@C@CBBD@CAAABAA?>;;;;=@C<;<B?C5<;7;BBBBBA????5?@@C7:95949>>@@AAA?A4:498<<<29999'9=>?=B4;45:=9;?99:,;??6?@?;?@;<::<<<5?@?ADC399=9999*444943988
@N9IO0:00764:06118
TACAGGGGGGCAAGGCGTTGTTCGGAATTACTGGGCGTAAAGGGTTCGTAGGTGGCCAACTAAGTCATACGTGAAATCCCTCAGCTTAACTGGGGAACTGCGTCTGATACTGGTTGGCTTGAGTGCAGGAGAGGAACGCGGAATTCCAGGTGTAGCGGTGAAATGCGTAGATATCTGGAGGAACACCGGTGGCGAAGGCGGCGTTCTGGACTGCAACTGACACTGAGGAACGAAAGCCAGGGGAGCAAACGGG
+
@AA9<;;;;%9C;A=B55.593:;:=8=9B858B<99:CC?DD>C?CBC=@;00+0;B8<::39@==?@:::AAD=???9?@?@@A>A>BCCCC;C@C@@@B@@@AABBBCC<@=@?BB>BBBBBBBB@CCCC>A=@@@@=A?C@B@CC@?@@BAAA?BBBB<BB???@@@??>>9:4:>9?;@AB@C?BA@CEG@C@BC@BCC@CCD?BACCBB?BB@@@@A@:::>A<>@==6=>:?@BA2>=:::5:@F=
@N9IO0:00769:06136
TACAGAGATGGCAAGCGTTGTTCGGAATCACTGGGCTTAAAAGCGCGTGTAGGCGGGGCGGAAGGCGCCTTGTGAAATCCCTCGGCTCAACCGGGGAATTGCTTGGCGAACCGACGCTCTTGAGGCAGGTAGAGGTCACTGGAACCATAGGTGGAGCGGTGAAATGCGTAGAGATCTATGGGAACGCCGGTGGCGAAAGCGAGTGACTGGGCCTGTTCTGACGCTGAGACGCGAAAGCGTGGGTAGCAAACAGG
+
CCBCCBFCCC@B@=BA;:6;A=@B<?454>=::;0;>2:;;&44;=?AA>@@<@>>?1=B??4=47398A>BBBBC>BBB;AAC@BBBB>A>ACC:B@B8BED@B@BDE@C?CDCCCA@@?A@@=@BB<@@AAB?BBB@@@<@>B=@A@@@BC>ACBA?A??@9@@@@AA@@@@@????>>;@8::B@D>AB@CBCD9;;AABBCCBCDC?F@@@@<@@;;;@@;;;;;@AABAA<A@@@@@<@DCBBC>;;;<
@N9IO0:00779:06139
GACGGAGGAGGCTAGCGTTGTTCGGAATTACTGGGCGTAAAGCGCGCGCAGGCGGCTTTGCAAGTCAGGGGTGAAAGCCCGGGGCTCAACCTCGGAACTGCCTTTGAGACTGCAAGGCTCGAGACCGGGGAGAGGAGAGTGGAATTCCCAGTGTAGAGGTGAAATTCGTAGATATTGGGAAGAACACCAGTGGCGAAGGCGGCTCTCTGGCCCGGACCTGACGCTGAGGCGCGAAAGCGTGGGGAGCAAACAGG
+
CCDB@BB>?>9899??@?=AB=AA?B?B?CBAAD<BBBBC7???9::A@@A=;;5<;;,:AC>AABBBB@9@ABD=CCC=CBC7B<;;9>499>9=3=>=@29;,:???@?>;;5;>AAAAAB;;5;;;&4:;;3;;>ABC@B?A?CF?CCCBAAA@@;@B>?<@?@ABBAAA@@=@B:><?@=?@A?BBA@?C00+0:00,0@@B@;;6;D9@>BB=A@@@ABB;;;?B@A;;;6;ABBBBB9ABBCC>CBB@
@N9IO0:00783:06131
TACGGAGGATCCAAGCGTTATCCGGAATCATTGGGTTTAAAGGGTCCGTAGGCGGTTTAGTAAGTCAGTGGTGAAAGCCCATCGCTCAACGGTGGAACGGCCATTGATACTGCTAGACTTGAATTATTAGGAAGTAACTAGAATATGTAGTGTAGCGGTGAAATGCTTAGAGATTACATGGAATACCAATTGCGAAGGCAGGTTACTACTAATTGATTGACGCTGATGGACGAAAGCGTGGGGAGCGAACAGG
+
CCCC?CC>A@@=B<A@BB@ABB@B?B@CCBB?BB>CF<AA>AC>AA@DCBB@9;:;E=ABBC<AAABA:97;CBB<A>B<?ABAAACD?BB?AA=A@AB?B@BB@BBBBB?@@BCA???5;;<@@BB@@A>A>@AD@BBCCC?BCAAABCCAAAA@@=@A@A<AA@A?BC@@@CABBB@@=@>@BC?C>B;;0=@+0*00/)/6<>?A<AB?B>AA@3@A@:;555BA>?>;<;04<@@BCC7;;;@?<?@B=
@N9IO0:00794:06123
TACGAAGGGTGCAAACGTTGCTCGGAATTATTGGGCGTAAAGCGCACGTAGGCGGCTTAGCAAGTCGGATGTGAAATCCCTCGGCCTCAACCAAGGAAGTGCATCCGAAACTGCTGAGCTTGAGTACGAAAAGAGGATCGCGGAATTCCCGGTGTAGAGGTGAAATTCGTAGATATCGGGAGGAACACCAGTGGCGAAGGCGGCGATCTGGGTCGATACTGACGCTGAGGTGCGAAAGCGTGGGGAGCAAACAGG
+
;;;6649J>ABCBC8;992839:=8<8=6;?@BF>??@DD>B;;;D<A@AA=;:25=8:<@@6;;@@@B@@@CDC>@@A9<<:)0)/99:@,0-96;6;=B@@@@9<AF?CCCAA@??@;8<<><A:;;::&;::=AB?@?C?C=A=AC=A=@AB??=;28798-82;9<<@@A?889;)33-349@A8A@;?:CC>;?9<@8:9:?=@@=7;;?@C>BCCC@CCIICC@C@@;9:6;ACCFFC:BBDCD=@@?<
@N9IO0:00798:06140
TACAGAGGTCCCGAGCGTTGTTCGGATTCACTGGGCGTAAAGGGTGCGTAGGTTGGCTTGGAAAGTTTGATGTGAAAGCTCAGGGCTCAACCCTGAAATGGCATTGAATACTGCTGAGCTGGAGGTTTGGAGGGGGGGACTGGAATTCTCGGTGTAGCAGTGAAATGCGTAGATATCGAGAGGAACACCAGTGGCGAAGGCGAGTCCCCTGGACAACACCTGACACTGAGGCACGAAAGCCGGGGGAGCAAACAGG
+
BBIBBBB@BBC<CAA;;:=@D=9949>;956?A<9>>>BB<AC;:;;@A?@4;.45::7:288(3/8.66/////;(///9444/5===8==4996>6>>:;;;155.555555;9:@;==:=>5:80854444444"44<;6;8;8AAAA<?;;<<?<<>?==6833?<8=>00//666884@;?886:98946//).477686888&22+2676>@><>>@BB@??9:19<;78;388:8===+8=8?C;<>??
@N9IO0:00802:06150
TACAGAGGTCCCAAGCGTTGTTCGGATTCATTGGGCGTAAAGGGTGTGTAGGTGGCGCCGTAAGTCGGGTGTGAAATCTCGGGGCTTAACTCCGAAACTGCATTCGATACTGCGGTGCTTGAGGACTGGAGAGGAGACTGGAATTCATGGTGTAGCAGTGAAATGCGTAGAGATCATGAGGAAGACCAGTGGCGAAGGCGGGTCTCTGGACAGTTCCGTGACACTGAGACACGAAGGCCAGGGGAGCAAACGG
+
CB@A@;;5;AH=HBD;:::;:?CE@AA@A@@>@>7CAA<@6@;4;A;@;<<<9;6:<??ABA?AA@CB=@@>444(3==;666*69)0*/9;4::<3<;9;5:=;98/0/;:8<=?;AB455B9BCCC9<C??<>><87319245=9:=8:?:;@:><:==?5;9:A:A:>:0////=;>:B>AAC7BA>93<7937,39;138333838/--7(-(--5679;9>=?;99><<7<.4.4999&44>AA8;:9
@N9IO0:00805:06110
GACGGAGAGTGCAAACGTTGTTCGGATTTACTGGGCGTAGAGGGCACGTAGGCGGCCAGGCAAATCAGTTGTGGAATCCCGACGCCTACCGTCGGAACGGCAATTGAAAATACCTGGCTCGAGGGCATGAGGGGTCGCGGGAATCCTGGTGGAGCGGTGAAATGCGTAGATATCAGGAGGAACGCCGGAGGCGAAAGCGCGCGACTGGCATGTCCCTGACGCTGAGGTGCGAAAGCCGGGGGAGCAAACAGG
+
CAA?>@@@@:::?B;>;;499.4=8=??7<BBBB<BBA@CAAA=ACCBBAA>;;6;<@C@DCC>BB;;;?BBC@D?BCD=BACCC?@@@;@AAB?B?BD@;;9;=A@BA7?@A>AA@;;;A;;;6;@ABABAA4;BBBBC>B><<9;@7;=<@00/*0A@@8096A>==>>99988177171338-4.44.4433(33::9??>??A<@@@@?@@=@A@@:::;;;9@@::5=4<?8<>>>+;@@BB<A?@;
@N9IO0:00776:06180
TACGGAGGGTGCGAGCGTTGTCCGGAATCACTGGGCGTAAAGGGCGCGTAGGCGGCTTCTTAAGCGTGTGGTGAAAGCTCGGGGCTCAACCCCGAGTCGGCCGTGCGAACTGGGAGCTCGAGCACTGTAGAGGCAGGTGGAATTCCGGGTGTAGCGGTGGAATGCGTAGAGATCCGGAAGAACACCGGTGGCGAAGGCGGCCTGCTGGGCAGTGGCTGACGCTGAGGCGCGACAGCGTGGGGAGCAAACAGG
+
DCGFACCC>BBBB@@?BB<A??;?;@8;;BCAAA=ABA??388.;A?@@==;00,0=6;<)0)/9>?BBC?BBBB<B@E;<;;.:5;;8==<0<9;95B5:7@@A@:;.4:::3:=@CABBBBCCBB:@@A@>ABB?AA=@<@=@>AC>CBBBBBB@BB?B?CBBBBCBBBA@@5>5=7;@?BCCADAAA=BCC?C=???A?BC:<@=5>8@@A>A<88::9;A884<AAA?AA>==<=<<2A??>>-8:<2
@N9IO0:00778:06184
TACAGAGGGGGCAAGCGTTGTTCGGAATTACTGGGCGTAAAGGGCGCGTAGGCGGCCTGCTAAGTCGAACGTGAAATCCCCGGGCTCAACCCGGGAACTGCGTCCGATACTGGTGGGCTTGAATCCGGGAGAGGGATGCGGAATTCCAGGTGTAGCGGTGAAATGCGTAGATATCTGGAGGAACACCGGTGGCGAAGGCGGCATCCTGGACCGGTATTGACGCTGAGGCGCGAAAGCCAGGGGAGCAAACGG
+
CCBAAAABAB0AC8<;CB?BB=B@?B?C?BA@@G>BCBBG>BB>CDB@A@@<@B=A>BBBBD?BBBBB?;:;::B7:;CC:DF>@??B@BD>CC<A?A::::9:;?=9:9AA@BBB>AB<?@?BA?CB<BB;;;69???B>B<@<@=AA@AAA???B?BBCE=@@@A???@@@@????AB?B@AAA@C@BB?BBA<@<@A=ABBC@CC>A@>A>AAB?BA@@@;;;@?:;;BCC;::49:::-99:9;6444
@N9IO0:00785:06201
TACGGAGGGGGCTAGCGTTGTTCGGAATTACTGGGCGTAAAGCGCACGTAGGCGGCGATTTAAGTCAGAGGTGAAAGCCCGGGGCTCAACCCCGGAATAGCCTTTGAGACTGGATTGCTTGAACATCGGAGAGGTGAGTGGAATTCCGAGTGTAGAGGTGAAATTCGTAGATATTCGGAAGAACACCAGTGGCGAAGGCGGCTCACTGGACGATTGTTGACGCTGAGGTGCGAAAGCGTGGGGAGCAAACAGG
+
CEEGACBBBB2@><??994:A=AB?C@C@CCBCC?BAACA8:9@@BB:;;>9;;5<AACC?F;;;CCBBB?A???<?CC;AAA6??<@9==?2=;@=AACC@CF>@@A@AA@>;;4:9=2995?>>?B<@@>@;>@;;;?=A=A=A>;;;;;;?::989999,98=@AAABBBB@CC?B;;;@CDDACBBB?BA@:B;00-0>>=>AA<?????>BB@BBBBDC@A@9=<>999/:>==>@@299ABC=AA@9
@N9IO0:00787:06206
TACGAAGGGTGCAAGCGTTACTCGGAATTACTGGGCGTAAAGCGTGCGTAGGTGGTTTGTTAAGTCTGATGTGAAAGCCTGGGCTCAACCTGGGAATTGCATTGGATACTGGCAGGCTAGAGTGCGGTAGAGGATGGCGGAATTCCCGGTGTAGCAGTGAAATGCGTAGAGATCGGGAAGGAACGATCTGTGGCGAAGGCGGCCATCTGGACCAGCACTGACACTGAGCACGAAAGCGTGGGGAGCAAA
+
;;;;<5<A79;BB=@BBB@BCA@A>A<@;=>999,994>>8?<A@>?95594:A?CC<@:7:=;:8549<>7555(--(---(/8>@4?47?;(3.349@>D=A=AA@:98/333,3887@@99:A=>>00/7<>?577,7,75;7.89;@>????@BAA?;99:9:BD@8.-,22),),),),,-78///<48;@=@8==8>755888,236222778A>=97;;252=8==>05225555&2:=<D3
@N9IO0:00788:06172
TACGGAGGGGGCTAGCGTTGTTCGGAATTACTGGGCGTAAAGCGCACGTAGGCGGCTTTGTAAGTTAGAGGTGAAAGCCCGGGGCTCAACCCCGGAATTGCCTTTAAGACTGCATCGCTTGAACGTCGGAGAGGTGAGTGGAATTCCGAGTGTAGAGGTGAAATTCGTAGATATTCGGAAGAACACCAGTGGCGAAGGCGCTCACTGGACGACTGTTGACGCTGAGGTGCGAAAGCGTGGGGAGCAAACAGG
+
CCCCACDDCC2BBCC999=??@CC?C@C@CABBB<==887*9>>=@@@@AB?BB>BCB;@@B>BA?:::A>ABBB:;:E>CDA;CCCC?BBB:B?C?B<??=@@:A=AABCBBBAAABB>AA=::;@A@A;;;5;BAAAC?B7;6;<;;;;;;@CBB>CBBD>D=@@@@@@@@@@BC@C@BB?A;;8;BAA>@00,0,000>=BABA<?9977??A?BBB:99:9?=???BBC>BCBBDCC9B<;:D=@???
@N9IO0:00805:06181
TACAGAGGGTGCAAGCGTTGTTCGGAATCATTGGGCGTAAAGGGCGTGTAGGCGGTTTGTTAAGTCATGTGTGAAAGCCCCCGGCTTAACCGAGGAACGACGCATGAAACTGGCAAGCTAGAGTACCAAAGAGGAGGGTGGAATTCCCGGTGTAGCGGTGAAATGCGTAGATATCGGGAGGAACACCTGTGGCGAAGGCGGCCCTCTGGTTGGATACTGACGCTGAGACGGCGAAAAGCGTGGGGAGCAAAC
+
>ACBBA@A/;;;;8;BCB=>><=>6<+00:7177.?@599,5:1::A@@BB@CCACI>CC?A>@AB@@@CC@@AD=BA@>?'=449:B;A=AAA>A7<:=AA>:;;DB<ABB?CC?CABAA;444:.95/5AB6;;A:>=9?6:09=5<8B?:>:;;7?@<A89:;@@?=>;<<==?7??9==>9929=9=3994.9844.5>5>>B=9<7;7;;54455===554:444.33444&4444488&4/999.7
@N9IO0:00766:06227
TACAGAGGGTGCAAGCGTTAATCGGAATTACTGGGCGTAAAGCGTGCGTAGGTGGTTCGTTAAGTCAGGCGTGAAATCCCTGGGCTCAACCTGGGAACTGCGCTTGATACTGACAGACTGGAGTGTGGTAGAGGTGTGGATTCCGCATGTAGCAGTGAAATGCGTAGATATGACGGAGGAACACCAGTGGCGAAGGCGGCTACCTGGACCAACACTGACACTGAGGCACGAAAGCTGGGGAGCAAACAGG
+
ACA:;;CC0;;;;299B@;A<@@@=@<@?BBDME=BB;;;09:3788>9:9=AB?C>?@A>A=AAA8717?8??>379:)8>>8979A:@:@?>,:2:??7895/25255986665229935567:=-5/8/-(-2,,(--(-077334:998;;8343(/6///;;:66/---7(,,08*--8:;9;?8;;;4928;0349<286366)/)//888354<<<440499:>>8;?;<<</<<<==6<<;4
@N9IO0:00767:06219
TACGAAGGGGACTAGCGTTGTTCGGAATTACTGGGCGTAAAGCGCACGTAGGCGGATTGCTAAGTCAGGGGTGAAATCCCGGGGCTCAACCTCGGAACTGCCTTTGATACTGACAATCTCGAGTCCGATAGAGGTGGGTGGAATTCCTAGTGTAGAGGTGAAATTCGTAGATATTAGGAAGAACACCGGTGGCGAAGGCGGCCCACTGGATCGGTACTGACGCTGAGGTGCGAAAGCGTGGGGAGCAAACAGG
+
CBAAA?AGF<C@ACCABA799?AA?C8;6;@?@@;@????59899B?:;:>9??;?@3:9997:BB@ABB:BBCD>CCC7:::.;B?><@=@BB@C?BBBB@BE=D;;;C;;;BB?BBBAAABBB@BAAA@?@=>??6??;@=A>B@BBBCCCDA;;5<@AA8@>@A@CBBC@B=AA=A=@?<?;;5;<@@<;;;5;6;A?AE?CBBB?AAAA>@AA@?;;0000/?5::ABCD:@888;;;0>?@BB<@@@>
@N9IO0:00771:06211
TACGAAGGGTGCAAACGTTGCTCGGAATTATTGGGCGTAAAGCGCACGTAGGCGGCTTTGCAAGTCCGATGTGAAAGCCCTCGGCTTAACCGAGGAAGTGCATCGGAAACTGCAGAGCTTGAGTACTTAAGAGGATCGCGGAATTCCCGGTGTAGAGGTGAAATTCGTAGATATCGGGAGGAACACCAGTGGCGAAGGCGGCGATCTGGGAAGATACTGACGCTGAGGTGCGAAAGCGTGGGGAGCAAACAGG
+
DDA;<4;D:ABCCB;B@?799A??<??B=:97:A=?@@AB=@;;<B???AA=::.48:2?@B?BBC?AA9;;BBB=BBB:B<@8BB?BGJ@BBD@D@BBFIBBBCACJ?ABBCBA@AA@8=@=<A<?7<5:>B?BAAA??;@>A=AB=B?@<<?>::49<?<5B?A?>:::;;:::<444257;;=8;<<;7;:839644.49:<<<<@8=:=?=B966=@=ABECC>A@@@@@:A@C:;;;6;BBCC?CCC>
@N9IO0:00771:06231
TACAGAGGATGCAAGCGTTATCCGGAATGATTGGGCGTAAAGCGTCTGTAGGTGGCTTTTTAAGTCCGCCGTCAAATCCCAGGGCTCAACCCTGGACAGGCGGTGGAAACTACCAAGCTGGAGTACGGTAGGGGCAGAGGGAATTTCCGGTGGAGCGGTGAAATGCGTAGAGATCGGAAAGAACACCAACGGCGAAAGCACTCTGCTGGGCCGACACTGACACTGAGAGACGAAAGCTAGGGGAGCGAATGG
+
CDCBB@@;@BAAB?CCBC@CBB?B?A?BBBB;?@9>B;;;7;A@ABBCB::4:;579:::'>:@@C?BC?BBBDD>BBB<??@9?@>A<@B>BF@DCBC:DD9889>>6<>;;0914;?=488??BB?BBABA6A@>>8>6C=B@8?:>:?@8@@BA6;A>:5ABBBDCCD=;:561;=25::=BC9B9BA=@=?:2=894;:99BBCB=A9;?;>>BBC@@@;;9@?889337*3=?>@@@2?::998999
@N9IO0:00772:06214
TACAGAGGGTGCGAGCGTTAATCGGAATTACTGGGCGTAAAGCGCGCGTAGGCGGCTTTTCAAGTCGGATGTGAAATCCCCGGGCTTAACCTGGGAACTGCATTCGAGACTGTCTAGCTAGAGTATGGGAGAGGGAAGTGGAATTTCAGGTGTAGCGGTGAAATGCGTAGATATCTGAAGGAACATCAGTGGCGAAAGCGACTTCCTGGACCAATACTGACGCTCATGTGCGAAAGCGTGGGGAGCAAACAGG
+
CCCCCCCD>@@@@>>;;;5;8@?@;?;>:=AAAA;AB@A@:@;;9@@@@AA;992:AAA8BC=A@@@<?::9@@@9:9:9*9=6;;6:=B>BED=B?B@A;;;<0/0::?99:8;@@@A8B>=7?>=80==::;3;6;9A=A488088A:A<==>>>3>>?90:;;???>>;=;55;?6@;;<?A989A?=8??==8??<=7?6B6::8;A;@;>>==A?778=>>868?>>>?39;>====2===>>9>@@>
@N9IO0:00799:06238
TACGGAGGATGCGAGCGTTATCCGGATTTATTGGGTTTAAAGGGTGCGTAGGCGGAATGGAAAGTCAGCGGTAAAATTTCCGGGCTCAACCCGGTCGTGCCGTTGAAACTGTCGTTCTTGAGTGAGCGAGAAGTATGCGGAATGCGTGGTGTAGCGGTGAAATGCATAGATATCACGCAGAACTCCGATTGCGAAGGCAGCATACCGGCGCTCAACTGACGCTGAAGCACGAAGGCGTGGGGATCAAACAGG
+
CCCC?BB?<<;DBAB@BB>CBA>A=AAA<AA<AA/<9)44)<:1<?BBA@?:<B49293-3;19:BB@@>:7788*8;1;?BB=BC>?:>=5=6;>>>CC?BA>???3???>:;A?BA:><??@658>===;<=7==>>8A>?:;=;9488:<=?@6;722,2:A>9;;><67222:B@A@=;:80557,2266162???;;;44046898833.3=9;=@0/--05--//01:0<@:999+:<8?C>:99@
@N9IO0:00803:06226
TACGGAGGGGGCTAGCGTTGTTCGGAATTACTGGGCGTAAAGCGCACGTAGGCGGCGATTTAAGTCAGAGGTGAAAGCCCGGGGCTCAACCCCGGAATAGCCTTTGAGACTGGATTGCTTGAACATCGGAGAGGTGAGTGGAATTCCGAGTGTAGAGGTGAAATTCGTAGATATTCGGAAGAACACCAGTGGCGAAGGCGGCTCACTGGACGATTGTTGACGCTGAGGTGCGAAAAGCGTGGGGAGCAAACAGG
+
BCAA>:9;9;$7<<9973-33699494:7;99:=<@A@BB>???BA@000@;00+09:@@6?49478;8?9=:><,58@<?=C1AAAA<??@5?;@7::AA?CC=@@@@=>=>;;4;:?:==299=:929>>@9;9:99><<.615.5<>669@===9999=6>>AAA@@@AA@6<<+0,0>:>?A;B@?@:>B?;A::;4:CABBC@=@@000-009@@@AAABAA=?999:9:*98?@AAD59888A9???6
@N9IO0:00804:06214
TACGAAGGGGGCTAGCGTTGTTCGGAGTTACTGGGCGTAAAGGGCGCGTAGGCGGCTTGACAAGTCAGGCGTGAAAGCCCCGGGCTTAACCCGGGAATTGCGCTTGATACTGTCTGGCTGGAGTCCGGGAGAGGATGGCGGAATTCCCAGTGTAGAGGTGAAATTCGTAGATATTGGGAAGAACACCGGTGGCGAAGGCGGCCATCTGGACCGGTACTGACGCTGAGGCGCGAAAGCGTGGGGAGCAAACAGG
+
CCCBCACDDD5BBBBBBB=?@?BB?@@@6::@@@9@@@AA=BD=AA@;;;@?BA@@@=??AA@AABAA=BA@ACE0;;AA7@C?EH@G@DC>FC=C?C?AAABC>B@@@@AABB@@>@BC?BBBC?@@<@@@@9@??4:59>9=9=>7C@@@BAA9949??A;B@BBAAA???A;@?2919@399A=@=AB5::A5:59=:@5;9>?@;?A=@=B??==000:69<;7;;<477*38:ACDD9ABAAC<ABB?
@N9IO0:00813:06257
TACGTAAGGGGCGAGCGTTGTTCGGATTGACTGGGTGTAAAGGGTCTGTAGGTGGTTCTGTAAGTCGGGCGTGAAATCCGGGAGCTTAACTCCCGAACTGCGCTCGATACTGCGGAACTTGAGTTTTGGAGAGGCAAGCGGAATTGACGGTGTAGCGGTGAAATGCGTAGATATCGTCAAGAACACCGGTGGCGAAAGGCGGCTTGCTGGCCAAATACGTGACACTAAGGGACGAAGGCGTGGGGAGCAAACAGG
+
CBBCCC@CDD;GCCC;;;>AA>BB:;;?B???CC<AAACC:@A<@@@CC@@>?@<@;@?A996;@CAA9@;;;==6=>;?@=:::B?A>=:::5:9?BAAACCAAAAA@@@A::6;>@@9;;;;;;.;4;?@@?CC7;;B8;6;?C???>A@999@@=999C<BAA@A::9977?==::344.399-3-3828733(3-3/)/:)//7718.44(/////6668878.44(4444.45444444&455::1<==9
@N9IO0:00776:06277
TACGGAGGGTGCAAGCGTTACTCCGGATTTACTGGGTTAAAGGGGAGCGCAGGCGGACATGGTAAGTCAGGTGATGAAAGCCTTGAGCTTAACTCGAGAACTGCCATTGATACTATCAGTCTTGAATGTTGTTGAGGTTTGCGGAATGGGTCATGTAGCGGTGAAATGCATAGATATGACCCGGAACACCTATTGCGAAGGCAGCAGGCTAAAACAAAATATTGACGCTGAGGCTCGAAAAGCGTGGGGATCAAAACAGG
+
90//)---(---/)/-,,,,,--(-(-57/9;99<)4.44)444&488440/1570,,,,,(,,,27677/3777788//-(-0,,---(-(-////33-44483<=5:<=@@ABBAAAA;;5;@:@=>::<8;@A@CC9A?=3923991:<<<>;=:44.48881::;>=:88///////(/4:5;4804;9599//)/(////3;493333&3333&333,37999;455.4;<4444&4444444&484444&48:2
@N9IO0:00781:06268
TACAGAGGTCTCGAGCGTTAGTCGGAATCACTGGGCTTAAAGCGTACGTAGGCGGATCTGCAGGCGTCGTGTGAAATACCTCGGCTCAACCGAGGAACTGCACGGCGAACCGCAGGTCTTGAGGCAAGTAGGGGCGGTCGGAACGATAGGTGGAGTGGTGAAATGCGTTGATATCTATCGGAACGCCGAAGGTGAAAGCAGGCCGCTGGGCTTGTTCTGACGCTGAGGTACGAAAGCGTGGGGGAGCAAACGGG
+
9:9=>>B?@ACAA==0/057555<7;7<:8:===3;<178-73;;;<@9;:=@<:@>=0000>8<>999?@@CCD>AA?=@@@=@BBC@L<;<B?B?@@@C@@@=<@@6<+000067==,66;7;>;999C@@2BB<BB>+0*0/////4<>7<<>=8=555/5;:<<8;;;=<@@>999.4.4<<7<A<A=@>>:3:959;@:=@>>:3:=8<<5::544:::<<>8666;;>4;::44444$4;;;<6=<<6
@N9IO0:00781:06293
TACGGAGGGTGCAAGCGTTGCTCGGAATTATTGGGCGTAAAGGGTTGGTAGGTGGTCTCATTTGTCTAGGGTGAAAGCCTTGAGCTTAACTCAAGAAGTGCCCTAGAAACGGTGAGACTGGAGTCCTGGAGAGGGTCGTGGAATTCCCGGTGTAGCGTGAAATGCGTAGAGATCGGGAGGAACACCAGAGGCGAAAGCGGCGACCTGGACAGGTACTGACACTCAACAACGAAAGCGTGGGGAGCAAACAGG
+
:;9==<@@8?9::=BBCC?BBA@@=?AC=?@?BB=BBCBC<AA<A>A;AAA>AC@DCDCDCF?C;;;FCE?CDGD>B@<>;@@;;;=B>BC;;79<6>9;;;3;<==@6<<8::>::;>@8<@??7?;7;ABBB>BDCBB7B582?<,917@::;/0///9.6:<<<<>?:?>=><5=>9@?@@@<@B;<2;444)4::7=@;@;?B?@?@C:>=@65555<5557;;=AB@D<;;9?=@@09955B8?BB?
@N9IO0:00787:06278
TACGTAGGGTGCAAGCGTTAATCGGAATTACTGGGCGTAAAGCGTGCGCAGGCGGTTGTGCAAGACAGATGTGAAATCCCCGGGCTCCAACCTGGGAATTGGCATTTTGTGACTGCACGGCTAGAGTGTGTCAGAGGGGGGTAGAATTCCACGTGTAGCAGTGAAATGCGTAGAGATGTGGAGGAATACCGATGGCGAAGGCAGCCCCCTGGGATAACACTGACGCTCATGCACGAAAGCGTGGGGAGCAAACAGG
+
GEBCBCCC<AAB@=B:;;<>5;;A8?2929?@AC>AAACH?BCD;;;DA@@ADD>B;;;@CC?;;;A;;:@??AB>CBBB6A@9?9:9===04/;(/(/(/(/////&/:333=<<<<<>AA@AAC::;A;;;;;;;;;;%;>??4;6;>@?@BBABAA@AAA@A<ABBBBCCA:::A@@;@@?A?BBB@;;;@;@>B8>2:55:;;<+=D@<AAC7AABCBB@A@B;;;BCDCBBB>BBB@<;;.8444>7>992
@N9IO0:00797:06294
TACGGAGGGAGCTAGCGTTGTTCGGAATTACTGGGCGTAAAGCGCACGTAGGCGGCGATTTAAGTCAGGGGTGAAAGCCCAGTGCTCAACACTGGAACTGCCCTTGAGACTGGATTGCTAGAATCTTGGAGAGGCGAGTGGAATTCCGAGTGTAGAGGTGAAATTCGTAGATATTCGGAAGAACACCAGTGGCGAAGGCGGCTCGCTGGACAAGTATTGACGCTGAGGTGCGAAAGCGTGGGGAGCAAACAGG
+
BBBB?BCC=BBBA??>8949A<@A?B@C?AAA@C>ACACC<??BBBA@@::4:;4;@AAB>B@BCBBABB8AAA?9887-8?:::CBB?BBBBB?A@CBBBB<B?BAA?@@B?BB@CCBBBE@BBB@A?C@??<?@?@AA>A=@<@@A???@@BBBB@CDCC<A>@@@AACC@@6;;=A=BB@DAA=BD;;:;DF@CBBB?@@@@@??=???;>?@A=ACA???:;;:@?@@??6=AA;;;;-:=?>?8@A=8
@N9IO0:00778:06359
GACAGAGGGGGCAAGCGTTGCTCGGAATCACTGGGCGTAAAGGGCGCGTAGGCGGGATGGCAAGTCGGTCGTGAAATCCTCGGGCTCAACTCGAGGGGGTCGGCCGATACTGCCGTTCTTGAGGGATGCAGAGGAGACTGGAATTCCCGGTGTAGCGGTGAAATGTGTAGAGATCGGGAGGAACACCGGTGGCGAAGGCGGGTCTCTGGGCATTCCCTGACGCTGAGGCGCGAAAGCGTGGGGAGCAAACGG
+
/555559;:;*;9255<A166?=>6;155;;559)955;@8@A6;AABABB?@@>5<00*0;2999;79///999.785:444(48=@;???@???<?+;?=9:74444:4458=<7:;.4444(4444:::;.4559<A7<5<055057;@@889@?CAA@988:?@@@ABBBAAA0;;5;4;;;>A?AB?BBB@C@CHC=AAAAACC>CBB?BC;A;;;CBB@A@?AAA;;;0;;:;@AC59:A@?88:9
@N9IO0:00771:06363
TACGTAGGGTGCGAGCGTTAATCGGAATACTGGGCGTAAAGCGTGCGCAGGCGGTTTTGTAAGCCAGATGTGAAATCCCCGGGCTTAACCTGGGAATGGCATTTGGGGACTTGGCAAGGCTGGAGTGCGGCAGAGGAGACTGGAATTCCCGGTGTACGCAGTGAAATGCGTAGATATCGGGAGGAATACCGATGGCGAAGGCAGGTCTCTGGGCTGACACTGACGCTCATGCACGAAAGCGTGGGGAGCAAACAGG
+
CC:96@@@:?A<<==//-383557)/)//79::4555<=08<=989::>>>B?;?>>+0/066:5:44444:::2:;@@0@@00/6;68:><=3?14/59796),,,&,,,(,(,6073--/(33333817>=;;;>9;<7:3:4<6<:3;9;8573799::::=58<8?>?>@BBBAAE>BB?A=A@A:==>;.55:19199916999;;:389<9?=<<<?=<=BABCFCBB@??0;;;<ABB7;;;CC=B@@=
@N9IO0:00795:06365
TACGTAGGGTGCAAGCGTTAATCGGAATTACTGGGCGTAAAGCGTGCGTAGGCGGTGATGTAAGACAGTTGTGAAATCCCCGGGCTCAACCTGGGAACTGCATCTGTGACTGCATTGCTGGAGTGCGGCAGAGGGGGATGGAATTCCGGCGTGTAGCAGTGAAATGCGTAGATATGCGGAGGAACACCGATGGCGAAGGCAATCCCCTGGGCCTGCACTGACGCTCCATGCACAAAGCGTGGG
+
CH;;=FFE=BBECAA:;;6:4;;C=@;?9=@@@@8;;;AG<ABA@@@BBBC@BB?BB@@@CC?AAAAAA5:::::6;ABB2@@3999@<A<AAA:A=A@A@B??:::897@BBCB?A9998989@?A8=;=<<<<<,;<:;?090:)0(/9=9:?=<?>>>AD:;;;;77;:;>>>?A<>=7=<>8>586>?9>>>:>;<>-22::+666-5/555:82..-----(--35389=389<7888
@N9IO0:00810:06370
TACAGAGGATGCAAGCGTTATCCGGAATGATTGGGCGTAAAGCGTCTGTAGGTGGCTTTTTAAGTCCGCCGTCAAATCCCAGGGCTCAACCCTGGACAGGCGGTGGAAACTACCAAGCTGGAGTACGGTAGGGGCAGAGGGAATTTCCGGTGGAGCGGTGAAATGCGTAGAGATCGGAAAGAACACCAACGGCGAAAGCACTCTGCTGGGCCGACACTGACACTGAGAGACGAAAGCTAGGGGAGCGAATGG
+
BBCBBBB=::;AA=ABBB@CBB<@=A8;;CB8AA6@@A@@:@BB@B==CCE@;:9;CCCD5@>@@B=@A?DBBBD<AAC<BBC?9;5>=@>:@A6;9@?8?C?AA><C7@@99)0+/68=5?=AAA@=?BBBB:BE@A:><D?CB=A<>;@A<8?B?8>===6<BBA@B=98889:5<>8==:=??9<9A=9====6=<<<<<;;A9;:697<CB>BBC?@@A;;:@@@A:98D<AABCBBB9AAA@>;:::
@N9IO0:00827:05789
TACGTAGGGTGCAGGCGTTAATCGGAATTACTGGGCGTAAAGCGTGCGCAGGCGGCTCCTTAAGTCAGATGTGAAATCCCCGGGCTTAACCCTGGGAATGCGTTGAAATCTGGGGGAGCTAGAGTGTGGAAGAGGGGGGTGGAATTCCAGGTGTAGCAGTGAAATGCGTAGATATCTGGAGGAACACCGTGGCGAAGGCAGCCCCCTGGGCTAACATGACGCTCATGCACGAAA
+
BC;<;@BB:@@>@><9//6>+--83908+-/9>:159;>=45:A@@>==;<;00+0:>:>6?4;00000/7//3804333&3:08649)/0(//919)///--(-55(---////$///8889:9333,3,3333333#39,3,317,331733399999766.///66678344:8<=BA=A.//5/3..(.87382-,,,222'266',.-275...389555599::8899
@N9IO0:00834:05789
TACGGAGGGGGCAAGCGTTACTCGGAATTATTGGGCGTAAAGGGCGCGTAGGCGGTCTCGCGCGTCGGAGGTGAAATCCCCGGGCTCAACCCGGGACGTGCCTCCGGTACGGCGAGGCTTGAGTCCGGGAGAGGAGAGCGGAATTCCCAGTGTAGCGGTGAAATGCGTAGATATTGGGAGGAACACCAGTGGCGAAGGCGGCTCTCTGGACCGGTACTGACGCTGAGGCGCGAAAGCGTGGGGAGCAAACAGG
+
;<CC@A@@@@0?A<@@BB@@AA;;6;=A;AA7@@5ACAAA;@@;???@@BB???;?===<<<??@;:44=7??>>59;;;.44)5955.5;3;?6?CA::;9BC@C8=<<;:BBB>:B@8<<:9;49=/99BD?BA@@@B@C?B>AA<@ACB???AA=@CCC<??CBCCBBABA>A@:@A>A>@?@@BBCB?BBC=@=?B>BABAABB?BF@F?AAB@?;;;;;;00*0>;==;+39???=?5?BBBC>??>=
@N9IO0:00843:05807
AACGTAGGACGCAAACGTTATCCGGAATTACTGGGCGTAAAGGGCGCGCAGGCGGTCGGGTAAGTGAGGCATGAAAGACCCAGGCTAAACCTGGGGAAGCTGTCTGAGACTGTCCGACTAGAGTGCGATAGAGGGGTGTAGAATTCCGCGTGTAGTGGTGAAATGCGTAGAGATGCGGAGGAATACCAGAGGCGAAGGCGGCACCCTGGATCGTAACTGACGCTGAGGCGCGAAAGCATGGGTAGCGAACGGG
+
E;CBB@A=A@@@BB<ABB:;;C<@:?=@:<=9:93:@=BE9@@9;:;A?@>=9:7;BCD?CC@CCB@@>@??A::2;4;;0:@:@@B=6B9ABBB8A=ABAA@@@@@@BAA>;;8<@>>=BBB?CA:95@<:<<<.?@@BBC?C8<7::::?:;BBB?B@A@8989?@@@@@@@<993:=9=<ABB@FBBB?BAA>A@CE@BBBB>CC?B>862;499;?>BB9:9A:;;==@@9@=:888-8C===>78988
@N9IO0:00846:05809
TACGTAGGTGGCAAGCGTTGTCCGGATTTATTGGGCGTAAAGCGAGCGCAGGCGGTTTCTTAAGTCTGATGTGAAAGCCCCCGGCTCAACCGGGGAGGGTCATTGGAAACTGGGAGACTTGAGTGCAGAAGAGGAGAGTGGAATTCCATGTGTAGCGGTGAAATGCGTAGATATATGGAGGAACACCAGTGGCGAAGGCGGCTCTCTGGTCTGTAACTGACGCTGAGGCTCGAAAGCGTGGGGAGCAAACAG
+
GCAAACC@CC@CF@D:;:=AAA?B?BBD>BC?BB<AAAAA0;;@@@@@@=@>;;6:D=CC?B?BAA>?>B??8A;.78333$339:AC@C?BBB8BBC>???A?A:?<4:3??9A?9774;;9888:;C;;8A6A????D=B<A7;5;====<@?;717::;1/./5589??A:77=498(/(.5:6;=;?;:;;486AB=>>>;::?=@=>>>>:=<=<>>>>@@@=@???@@8><==AAA6@@A=;4865
@N9IO0:00854:05776
TACGTAGGGTGCAAGCGTTGTCCGGAATTATTGGGCGTAAAGAGCTCGTAGGCGGTCTGTCGCGTCGGCTGTGAAATCCCGAGGCTCAACCTCGGGTCTGCAGTCGATACGGGCAAACTGGAGTGTTGCAGGGGAGACTGGAATTCCTGGTGTAGCGGTGAAATGCGCAGATATCAGGAGGAACACCGGTGGCGAAGGCGGGTCTCTGGGCAACAACTGACGCTGAGGAGCGAAAGCGTGGGGAGCGAACAGG
+
CC;:9CCC=BBCEAC@@@7;:;:?;<.4.48.44(44333(3333:::44349949AB@ABB9:97709?@A;;;)0<<3;0/)0><A?B9BBBB4:;BB???C???BBCCD>CCC>AA@<999??@DCBBCC5;;@@AA?B?B@B@BB=??;;;AA?ACBB=BB????=>::;;;A<@@=@<AAB?BAIE@C;:6:=@AD>@@@AAAA<AC???;??@@>=???@??@AABBB<@??BDCC9?:;;A?BBB@
@N9IO0:00861:05764
TACGGGGGGGGCGAAGCGTTGTTCGGAATTACTGGGCGTAAAGGGCGCGTAGGCGCCAGACCAAGTCGAATGTGAAATTGCAGGGCTTAACTTTGCAGGGTCGTTCGATACTGGTCGGCTAGAGTGTGGAAGAGGGTACTGGAATTCCCGGTGTAGCGGTGAAATGCGTAGATATCGGGGAGGAACACCAGCGGCGAAGGCGGGTACCTGGGCCAACACTGACGCTGAGGCGCGAAAGCTAGGGGAGCAAACAGG
+
;;;HHIDFFF"CBB?A>>@;00+/7394<166<<<4=@??A8>>4?A=A@?@;;;5===@A6;50000<:00089:1=+479;;0;@;A=@CD<AA@@F>AABCABBBAAA?>9?@@<@?CB???A@@=A8::AB;BAACA:?:?:?@;@>ABBBBBC?A99949AAAAAA@>>?8888)9939;@BC?BCBC?BBC@B?BCC=BBB?BCB>B@IABBAACBBB@A;;;5;AA;;;0;AAACCC;C9;9B9:::9
@N9IO0:00815:05820
TACATAGGTGGCGAGCGTTATCCGGATTTATTGGGCGTAAAGAGTGCACAGGTGGTTTATTAAGTCAATTGTTAAATACCGAAGCTTAACTTCGGTCCGCAGTTGAAACTAGTAAACTAGAATGCAGGTGGGGACAGTGGAATTCCATGTGTAGCGGTGGAATGCATAAAATATATGGAGGAACACCAGTGGCGAAGGCGGCTGTCTGAACTGTAATTGACACTTAAGCACGAAAAGCGTGGGGAGCAAATAGG
+
CCBC@DF@BC@CCBB@@@=;;;>B8;;E;@@=@@9@==>?5>?BAADBBBB?BB?BB=AA?B?BBBB?B?BB?AC9@?<.3348<??C?BB@BB?BA<??@??=??B=BBBBBFF=AB@>>9000@@;@BCB:BB978B?B=A>=:AAEA@?BBBB@BC@CACBBB;;;;*;B@AACABB>B?BAA@BCCC@CCB@B?BC=??AABBCC=??@@@<@>@@@@??:?<@???9999(879:9;9(///8819>94
@N9IO0:00818:05854
TACGTAGGGTGCGAGCGTTAATCGGAATTACTGGGCGTAAAGGGTGCGCAGGCGGCTCCGCATGTCGGGCGTGAAATCCCCGGGCTTAACCTGGGAATTGCGTCCGAAACTATGGAGCTGGAGTGTGGCAGAGGGAGGTGGAATTCCACGTGTAGCGGTGAAATGCGTAGAGATGTGGAGGAACACCGATGGCGAAGGCAGCCTCCTGGGCCAACACTGACGCTCATGCACGAAAGCGTGGGGAGCAAACAGG
+
CCAAACCD<BBCB@@9;:=@=@BB?B?A=@@CCC>AAACF>CC>BA@A>==:00+0;;66?<:@@AAB5:9=9:929CCC:CD=AA?B?C?>>>;>?D@CA=>@=AAA:A>;<@;:;::;6;>BB@?:==686=4=>6;;:B?A9?:???997=@AA<>>BE>CA@A>>=>>>===C5;;1819;;:?@AA@CCC@B6::;;5;B@BBB=B?B?BBAB@B:9;B@@;;;?????9@@AABBB:;;;CD>CCC@
@N9IO0:00820:05833
TACGTAGGTGGCGAGCGTTGTCCGGATTTATTGGGTTTAAAGGGTGCGTAGGCGGTCCTATAAGTCAGTGCTGAAATATCCCGGCTTAACCGGGAGGGTGGCATTGATACTGCAGGACTTGAGTACAGTTGAGGTAGGCGGAATTGACGGTGTAGCGGTGAAATGCTTAGATATCGTCAAGAACACCGACAGCGAAGGCAGCTTACTAGACTGAAACTGACGCTGAGGCACGAAAGTGTGGGGATCAAACAGG
+
GHCCBBB?BB>BABAA;;5;;98=8::909<.44(44(4:1;>9;>;:97829:39@=ABAA>ABDAA???A@BB>BBBBB=B@BB?B>A?BB;ACC599;989????CBAAAAA=???=A@AAAAAAA>BBC?BBB?@@>@?B?@@@@<@=<<000+.:::4.//72945555955::5>?9?@A166CA?>@@<@<@@>@@;@@BAAABCCCC>CDBA@@C@;;<5<<@;;;0;@@CDDD7::ADF=;;;?
@N9IO0:00821:05836
TACAGGGGGGGCAAGCGTTGTTCGGAATTACTGGGCGTAAAGGGCTCGTAGGCGGCCAACTAAGTCCGACGTGAAATCCCAAAGCTTAACTTTGGAACTGCGTCGGATACTGGATGGCTTGAATTCGGGAGAGGGATGCAGAATTCCAGGTGTAGCGGTGAAATGCGTAGATATCTGGAGGAATACCGGTGGCGAAGGCGGCATCCTGGACCGACATTGACGCTGAGGAGCGAAAGCTAGGGGAGCAAACGGG
+
ECC;;<<<<<#;C@CDCC@CC=A@=?<@=AAA@C>9::BD>CC=CBCBAAA<==9>9>9?CC=??C?AA@@@@@F=BBC?CE>BBB<@<@@A:@<@?B@@@CCCB@BC@@??:?@@=CC?BB@C@CCC>BB@@@<?BC@@AC?B=B=@?;?@::;?A=@ABB=BCAAAAABBB@BBB>BA@D@??@@C@CC?ABA9>;:;6;ABB=BA?BA?B@@@B>ABBBAA@@@=AAB@?@9@AABBCC;BBBCB;A@A<
@N9IO0:00826:05847
TACGGAGGGGGCTAGCGTTGTTCGGAATTACTGGGCGTAAAGCGCGCGTAGGCGGCTTTGTAAGTTAGAGGTGAAAGCCCGGAGCTCAACTCCGGAACTGCCTTTAAGACTGCATCGCTAGAATTGTGGAGAGGTGAGTGGAATTCCGAGTGTAGAGGTGAAATTCGTAGATATTCGGAAGAACACCAGTGGCGAAGGCGACTCACTGGACACATATTGACGCTGAGGTGCGAAAGCGTGGGGAGCAAACAGG
+
BBCCABBBBB2@ABCBBB@BB?BC@C@D?CBBBA<999??8?9::;;@@AA@@A<@BG7;;B9;;@BA::3;;9=9@@D;B?;::AAA>BBC=A>A<@@BC?BB=C>???999>>::?A?>@=@79:A=A@@@>AAAABB?C?B@B=A@B;;;BBCC@CCBA;A=;9;999@AB=AA=B?BB@BBD@BAAA>AAC=@=@BCBBBBDAA?@@@AA;;;;@@A;;;BCC@CBA;;;0;@??BBC;:;CCC>BCB@
@N9IO0:00829:05844
TACGGAGGGTGCGAGCGTTGTTCGGAATTACTGGGCGTAAAGCGCGTGTAGGCGGCCTTTTATGTCGGGTGTGAAATCCCTCGGCCTAACCGAGGAAGTGCGCCTGAAACTGGAAGGCTTGAGTACGAGAGAGGAGGACGGAATTCCCAGTGTAGGAGGTGAAATTTCGTAGATATTGGGAAGAACACCGGTGGCGAAAGCGGTTCTCTGGATCGATACTGACGCTAAGACGCGAAAGCGTGGGGAGCAAACAGG
+
00/949<<5>?=655>9=24:>AA=@?B>@??CA9==:99/:ABABBCCCB@A@=@5;;;.:???999,4:>@@B:@@D=AAA?C?BA=@=A;;698==9959.9444)4;;5:7;<BC?>>@00/<::555;:@B?ABB=@=@=AC=B;;::::29::9344)44)4999;=?>>:>>6<458=?@?;@=@A<A;;;0;@@=A=AAABB8:;BBCBCCBBBBAAAB9;;CDBAAA;@A@BABB7@@@@@8@>>:
@N9IO0:00846:05833
TACGGAGGGTGCTAGCGTTGTTCGGAATCACTGGGCGTAAAGGGCGTGTAGGCGGTCTGTTAAGTCTGATGTGAAATCCCCTCGCTTAACGAGGGAACTGCGTCGGATACTGGCAGACTCGAGTACCGGAGAGGAAGGTGGAATTCCCGGTGTAGCGGTGAAATGCGTAGATATCGGGAGGAACACCGGTGGCGAAGGCGGCCGTTCTGGACGGATACTGACGCTGAGACGCGAAAGCGTGGGGAGCAAACAGG
+
BCCB?BCF=CCA??AAAA@BB?DC@D@CABBBCD>BABCC>CC>CBBBBBB?9878@@??@C=A@??::;A;;;C>BBBB7@<;;@=B?C;;;C=B>B;;;BBBB?C<;<BB?;;;ABBAABB;99<@>ABBA?B?>@B@<@4:.98084889999;<=?=>8779?9906///;;;1765<8997287<A<A;=9:;>9*/*//4989/33;,3336--,,,,,,*2-//9///(3833378+8;;;;5:::6
@N9IO0:00846:05854
TACGGAGGGGGCTAGCGTTGTTCGGAATTACTGGGCGTAAAGCGTACGTAGGCGGCTTTGTAAGTTAGAGGTGAAAGCCCGGGGCTCAACCCCGGAATTGCCTTTAAGACTGCATCGCTTGAATCGCGGAGAGGTGAGTGGAATTCCGAGTGTAGAGGTGAAATTCGTAGATATTCGGAAGAACACCAGTGGCGAAGGCGGCTCACTGGACGCGTATTGACGCTGAGGTACGAAAAGCGTGGGGAGCAAACAGG
+
FCAA=ABBBC1BBBA@>>300:;=9=+0)/;??B>AAAEC<@89:BABBCC?BB@BBD>CCD=@@@BBBB?BAAC<??B=BDG9BBBC=@@@3929?A4::>AA9B8;;::@@AAAAAA=???B;;;@@BABB@;;;CDD@C@C?C?C??@@@DB@A?ACBC>C7:9:@@BBBB9::=C>BB?BAA9AA;;5;B@>A=@@<@B@@@CB?B:::B9;9??>999>>>=8==44444&49;?<>?06655>3:;=8
@N9IO0:00847:05854
TACGTAGGGTGCGAGCGTTGTCCGGATTTATTGGGCGTAAAAGAGCTCGTTAGGGCGGTTTGGCAAGGTCGGGTGTGAAACGTCCGGGCTACAACGTCGGAGCGCCACTCGATACTGCCATTGACTCGAGTCCGGTAGGGGAGTGCGGAATTCCTGGTGTGCGGTAGAAATGCGCAGATATCAGGAGGAACACCGGTGGCGAAGGCGGCACTCTGGGCCGGAACTGACGCTGAGGAGCGAAAGCGTGGG
+
BAACCBAA;AABABBA@=80008;6;9939=8==2::4444&44433333-333(385:=5=7::03.33;=3886///(////49:2652--(-----0-,-23(..22-..333..)//(..89.22222+2.22288.552529+.(/)/(.54878555/222;;/77/.-2------..0554:2666.3...(...(...2+....-,89.7(-(-(----2689333)..555707=99;;9
@N9IO0:00848:05827
TACGTAGGGTGCGGGCGTTAATCGGAATTACTGGGCGTAAAGCGTGCGCAGGCGGCTCCTTAAGTCAGATGTGAAATCCCCGGGCTTAACCTGGGAACTGCGTTTGAAACTGAGGGGCTTGAGTGTGGAAGAGGGGGGTGGAATTCCAGGTGTAGCAGTGAAATGCGTAGAGATCTGGAGGAACACCGATGGCGAAGGCAGCCCCCTGGGCTAACACTGACGCTCATGCACGAAAAGCGTGGGGAGCAAACAGG
+
CBAAACCF;;:CCB;BBA;@9@@?;?6;6;CCCF=AABBC;>>B9:8B:9:>::5:AA>B>A>A@@@;;:>9994,9@=>2@G8BB@B?B=A@B;B6;;;:9;9,9B@6?<:3333&3;6=ABBBBC?B@A@@DDDD*:;>A>A=A>@@<@BBBCBBBBBBB<BBBBBCBCC;;;BA=@A=><?::5;BAC?BAB?A=@@;;;;;):@G;B@@=ABAAA@;;;:;@??CAA:;::&9===ABB7BBBBC>BBA?
@N9IO0:00854:05828
TACGGAGGGGGCTAGCGTTGTTCGGAATTACTGGGCGTAAAGCGCACGTAGGCGGCGATTTAAGTCAGAGGTGAAAGCCCGGGGCTCAACCCCGGAATAGCCTTTGAGACTGGATTGCTTGAACATCGGAGAGGTGAGTGGAATTCCGAGTGTAGAGGTGAAATTCGTAGATATTCGGAAGAACACCAGTGGCGAAGGCGGCTCACTGGACGATTGTTGACGCTGAGGTGCGAAAGCGTGGGGAGCAAACAGG
+
CCCC@BB@@@1===?>>>>@@?CC?B?C@CAA@C<@??AA599@@CA@@@C?9:7:@?>C>C8::?BBCC=BBCF<A@B<BCC8AABA>@BB6@=@5::AA?AB<BB@@@A@?@@8;;B?BB?BAB@@<@@BA=@@;;;B?E>A?AACCC@@@C@@@=@<<;0<<@ABECBBBD?BA3;5;A?ABB@B;;<=@@@;@<00-0@>>@BA=A@:::?AB?CBABBBBBB=@@?89929@ABBED9AABBF>@??@
@N9IO0:00814:05884
TACGTAGGGTGCGAGCGTTAATCGGAATTCTGGGCGTAAAGCGTGCGCAGGCGGCGGCTCAAGTCAGGTGTGAAATCCCCGGGCTTAACCTGGGAATTGCGCTTGAAACTAGGCTGCTTGAGTGTGGCAGGAGGGGGGTGGAATTCCGACGTGTAGCAGTGAAATGCGTAGAGATGTGGAGGAACACCGATGGCGAAGGCAGCCCCCTGGGTCAACACTGACGCTCAGGCACGAAAGCGTGGGGAGCAAACAGG
+
AAABACCE:;;CBAA;;;<@?A??<?5;59@AC>??;C>6??F@@@CCBB=AA<9969>>><><?AB?9::789(7;88.:=4<<6;4;173A9@6C777=;:(--6/---8<;/44=.3333388873/56::999%/0)/3;6<6=;76539/....3356/6555:??AA>:;;=7=<5;5@AA>A@@@?CAA=@<?:;;BBB0@@@9;<;>A@@@ABA@?@@<<7;BBCCC>@@@@ABB7@@@AC=BAC?
@N9IO0:00827:05896
TACGTAGGTGGCAAGCGTTATCCGGAATTATTGGGCGTAAAGCGCATGTAGGCGGCTCTTTAAGTCTGATGTGAAAGCCAGTGGCTCAACCACTGAATTGCATTGGATACTGGAGAGCTAGAATCTTGGAGAGGTAAGTGGAATTTCATGTGTAGCGGTGGAATGCGTAGATATATGAAGGAACACCAATGGCGAAGGCAGCTTACTGGACAAAGTATTGACGCTGAGATGCGAAAGTGTGGGTAGCAAACAG
+
CCCCBCC@BB?BD<@@BB>ABBAE?B?B@CC@CC;??:99-;=;=?A@??@?@@>>>:9:5449;ABAA?A;>>:2?@7BBB<7BBBC7B143A@@;@039:<2<6?A@;;;9;;;==??@B>:;82:056==:<;7=7;1909505@A?>>>BB?@6?62=;?>?B>CA??>;;79949=?=BAA;;5:<7888057>;9=75666:+2225'277749<@B@=56789;7525,59;;;9/9;9677)//6
@N9IO0:00847:05883
GACGTAGGATGCGAGCGTTGTCCGGATTTATTGGGCGTAAAGAGTTCGTAGGTGGTTTGTTAAGTCCGATGTTAAAGACTGAGGCTCAACCTCGGAAATGCATTGGATACTGGCAGACTTGAGTACAGTAGAGGCAAGTGGAATTCCCAGTGTAGCGGTGAAATGCGTAGATATTGGGAAGAACACCAGTGGCGTAAGCGACTTGCTGGGCTGTTACTGACACTGAGGAACGAAAGCCAGGGGAGCAAATGG
+
FCA??@@=@9::;::@AB?BCD@D@BBB=AB=@@<998AC<B<;<@CCCCC?BB@GD>BB@B8:;B?BBCCC@CC?CB@@@00-0AAB?B>B;;6;C=BBABB?A?BBBA@@;@@@?@C699ABBBAAAA?@?=?B:>>B?B?B@BB>BCBBB??>B>???8/=8>87?@<9<<9==1:0554:;;7;@@D=>=>@;@;:522.285:=1<:85,255:?:;=555;/5/5668/6603333)...75.555
@N9IO0:00850:05896
AACGTAGGTGGCGAGCGTTATCCGGATTTACTGGGCGTAAAGCGCGTGCAGGCGGTCGGGCAAGTCGGGCATTAAACCTCTGGGCCTAACTCAGAGACGCTGTCCGATACTGTTCGGCTTGAGGATGGTAGAGGGCGATGGAATTCCGCGTGTAGTGGTGAAATGCGTAGAGATGCGGAGGAACACCAGTGGCGAAAAGCGGTCGCCTAGACCAAAACCTGACGCTAAAAGCGCGAAAAGCTAGGGTAGCGAACGGG
+
;.;;;;A;;;5;@@BACE@AA@?A<@@@;?@@AA=BBBCC<A@@@@@@A??9?D7:::C9=?<?:;;B=CAB?BD?F@;<;CE6;044.4@<AB;;;A<<>C>B:;B<>=BCH@BB:<<8<<<:BB>8;?B?@<5<:949.4385=8>;;;<<=??>9=;AA;;99==B@AA@@A@C=AB=A@?@??B@@@;@;;;;&44;39;=B?ABB@@4<;;&:7C:::BB::88&3::?4444&4499==5BBBB==<==@7
@N9IO0:00853:05863
TACGAAGGGGGCAAGCGTTGTTCGGAATTACTGGGCGTAAAGGGCGCGTAGGCGGCCGATCAAGTCAGGCGTGAAATTCCCGGGCTCAACCTGGGGGCTGCGCTTGATACTGATTGGCTTGAATGCGGGAGAGGATAGTGGAATTCCCAGTGTAGAGGTGAAATTCGTAGATATTGGGAAGAACACCAGTGGCGAAGGCGGCTATCTGGCCCGTTATTGACGCTGAGGCGCGAAAGCGTGGGGAGCAAACAGG
+
CBBBB>ACCC5BB>AA??<?C>BB?C?B6;;:;;/;;9;?8A@:@BBBBBB@AA<@5;;AB@7;;BBB@CB@@@B;B?BC=BB=BAAA@C?CCCBC2BCH<;;C@CC;;;BCCC@B<@@:;;?BBBBB;@@?@<?===00,06@4?;89AAA@AAAA?AACM?D@BBBBBCCCD?CD>C;;;9=@?:@@4939=?5<:8804;:<9;7,33(33,372898>AAA??4:9@AAA=BAA@BBB6AAABB>BBE?
@N9IO0:00857:05903
TACGTAGGTGGCAAGCGTTATCCGGATTTATTGGGCGTAAAGCGAGCGCAGGCGGTTTTTTAAGTCTGATGTGAAAGCCCTCGGCTTAACCGAGGAAGCGCATCGGAAACTGGGAAACTTGAGTGCAGAAGAGGACAGTGGAACTCCATGTGTAGCGGTGAAATGCGTAGATATATGGAAGAACACCAGTGGCGAAGGCGGCTGTCTGGTCTGTAACTGACGCTGAGGCTCGAAAGCATGGGTAGCGAACAGG
+
CCBCBDD=A@@CC?CAAA??@?=@7;:C=CD?BC>AABBB;@@@:;;AACB?BA9<====%927<??><<00///(/66.:<<7;A>B?B?BDB>A>9:389===8==6=<=<5;>5?=7=9?=??=<<5973,3<<==E@B@CED@@?@A??@@@@:??@D=CDCCCDAA@B@@@C9@9AD@BBB?CDCF@C@@<@>AA?CAABBCB@CBBC@?<@AAAAB@C@99/7:=CBB6:;;;;<0;?CB;;7;;;@
@N9IO0:00861:05904
TACGGAGGGAGCTAGCGTTGTTCGGAATTACTGGGCGTAAAGCGCACGTAGGCGGCTACTCAAGTCAGAGGTGAAAGCCCGGGGCTCAACCCCGGAACTGCCTTTGAAACTAGGTAGCTAGAATCTTGGAGAGGTCAGTGGAATTCCGAGTGTAGAGGTGAAATTCGTAGATATTCGGAAGAACACCAGTGGCGAAGGCGACTGACTGGACAAGTATTGACGCTGAGGTGCGAAAGCGTGGGGAGCAAACAGG
+
<;<<5;;;0;A>=?@CBH@BB>AA?B>A=@=999/::9AC:@?ACA;;;;;4;:29444;=>7;;<<;55.59990455)555&5999.555&/)/59///)//)//7.7;5516A;;;BBB?A@A=@?B@@@=@A@ABC8;8;=@=>?@@ABBB@A>ACBD=C?:99??@@@@?@@;?599=A>@9?=>?4::929:999=>@@@AB?@@AAAAADBDFF;=;CDDABBADCD9;<AA@AA7ABABD?;;;?
@N9IO0:00815:05925
TACGTAGGGTGCTAGCGTTGTTCGGAATTATTGGGCGTAAAGCGCGTGTAGGCTGTTAGTTAAGTCTGGTGTGAAATCCCTGGGCTCAACCGAGGAAGTGCATCAGAAACTAACTAGCTGGAAGGTGGTAGAGGGAGGTGGAATTCCGAGTGTAGAGGTGAAATTCGTAGATATTCGGAGGAATACCGGTGGCGAAGGCGGCCTCCTGGACCATTCTTGGACGCTGAGACGCGAAAGCGTTGGGGAGCAAACAG
+
ABBCBBBC>AAACBAA?@<<;49@;>29248.44(48888083333/6///09<@@;>>A>A>BAA<:5;@@999(333(399)44995:7;;>37)/////45<<>>7=<A<?<<::00)/)/36617;;:;;49:4:87>9=9=8<<845555596::>>8@;;;<>>>??:58959:.;./7<:=;00)/<6166994:2556::73323;388(/(/////9667733366.////(/;;+75375-7:;
@N9IO0:00820:05934
TACGAGTGCCTCAAGCGTTATCCGGAATCACTGGGCGTAAAGGGTGTGTAGGCGGTCGCATTAGTCCACTGTCAAATTCTTCGGCTTAACCGGGGTACCGCAGTGGAAACGGTGCGACTTTGAGGATGCGAGAGGTTTGCGGAACTCATGGTGTAGGGGTGAAATCCGTTGATATCATGGGGAACACCAAAAAGCGAAGGCAGCAAACTGGCGCACTCCTGACGCTGAAACACGAAAGCGTGGGTAGCGAATGGG
+
BBAAAB@A@>>992::?@<;;;>@=A>ABAAA@A;AA@@@;@E=@@A:;;@=;:6;BB@A@>B@@@?BA@AECCC=C>AA@CC@CC?C@C@BCC;AA@?CC@@AB?@@4AB166;>>@B=6<CB:;9@IC;;;;.:9/5@A=C@CBB;;:54449999.:=<>6<@6699@<B==??>???6>:>AD3:999$977A/:,:33>>?9=9868;983;A8;744:888;;3:??BBC<>?>@@@8993==:3A>C9
@N9IO0:00825:05950
TACAGAGGGTGCAAGCGTTGTTCGGAATCACTGGGCGTAAAGCGCGCGCAGGCGGATGGTTGCGTCCGGAGTGAAATTTCGCCGCTCAACGGCGAAGCTGCTTGGATACGGACCGTCTAGGGACCGGTAGAGGCTGGTAGAATTGCAGGTGTAGCGGTGGAATGCGTAGAGATCTGCAAGAATACCCGTGGCGAAGGCGGCCAGCTGGGCCGGATCCGACGCTGAGGCGCGAAAAGCGTGGGGAGCAAACAGG
+
AAACCBBB>BBCC@DD997;A=@B=@=@B@@ACC>CA@?:3>845;;BAAA>AB?AAA49488A??;?;<@>>?=)87(3<>178;33,37133327738--)-3---8838:6:<<<<<=5;;7:7:4555.49<.44::7<8<===7;;;==<@=<@;B<A?AA;;<;@A>>@D@@=9:49?>>8@>?;@9;5;9>>9@=ABBBBD>D<@<;;;=A@;;;99::299999::+>733;::+;8888,4447
@N9IO0:00828:05912
TACGGAGGGGGCTAGCGTTGTTCGGAATTACTGGGCGTAAAGCGCACGTAGGCGGCTTTGTAAGTTAGAGGTGAAAGCCCGGGGCTCAACCCCGGAACTGCCTTTAAGACTGCATCGCTTGAACGTCGGAGAGGTGAGTGGAATTCCGAGTGTAGAGGTGAAATTCGTAGATATTCGGAAGAACACCAGTGGCGAAGGCGGCTCACTGGACGGACTGTTGACGCTGGAGGTGACGAAAGCGTGGGGAGCAAACAG
+
>>?>959959$8<>?ACC>@?@BC?C=@=@BAAB=A???A5::?@AB;;:C<@@<AAA69:@:=:)///648/33(333(399&333;5:;;.93838///599.6)454;;?@BA>??=@@=?:;;==??:;4:=>===9=9=973//////7<<;6665=2<7955544444.44.4.4:5;@@:798=6;>?1729927=77/>>69//)//99;6BBB@@@@8==879999:=)/0///99+/5==;0954
@N9IO0:00841:05943
TACGTAGGGTGCGAGCGTTAATCGGAATTACTGGGCGTAAAGGGTGCGCAGGCGGCCATGCAAGTCAGATGTGAAAGCCCCGGGCTTAACCTGGGAATTGCGTTTGAAACTGCAAGGCTAGAGTGCAACAGAGGGGAGTGGAATTCCATGTGTAGCAGTGAAATGCGTAGAGATGTGGAAGAACACCGATGGCGAAGGCAGCTCCCTGGGTTGACACTGACGCTCATGCACGAAAGCGTGGGGAGCAAACAGG
+
DCAAABAA<AABAA@@@@=@=?::4:5;5:;BBC?:;:DE=BA<A@>??<?99949?@@@@B?BCBBBBB?>>?@8>>CC:DD:BB?B9>9?@A8A=@499===5==<8?AABB?A>AAAACC;;;C@BAAABML<BBBCAI@EAE@C;;;BBBBAABEDDD@<<<CCCAC@AJCCC@C?@@=@AA?ACBB@BBC@C?:;;A@@D?CCD=B@CBBBBBCBBBBA@@@A@A:::@:ABCBCFE9??ABC>AAA>
@N9IO0:00844:05946
TACAGAGGGTGCAAGCGTTAATCGGAATTACTGGGCGTAAAGCGTGCGTAGGTGGCTTGATAAGTCAGATGTGAAATCCCTGGGCTCAACCTGGGACTGCATTTGATACTGTCAACTCGAGTTCAGTAGAGGGTAGTAGAATTCCCGGTGTAGCGGTGAAATGCGTAGATATCGGGAGGAATACCAGTGGCGAAGGCGGCTACCTGGACTGAAACTGACACTGAGGTACGAAAGCGTGGGTAGCAAACAG
+
A@AAACBB;@@@@5<:AA>A=@@?5:5;5;A@@C<@@:::38@?@?@A?>?=??:?A?????:==?989>?988;1:>>489929>=:*/(.77'..6728::+9775;B???CACBABA<;5;;;;::9;:.9?>AABB@C?BB>B@BA@??>=4?>>>9779?@@?@@=BB==48839<=>@899AA>??:695//(////(3;49:::==5?@@@799@@@?:>9988;(344433(3934/;2:99
@N9IO0:00845:05951
GACGGAGGAGGCTAGCGTTGTTCGGAATTACTGGGCGTAAAGCGTGCGTAGGCGGCCTGGTTAGTCGGAGGTGAAATCCCGGGGCTCAACTCCGGAACTGCCTCCGAGACGGCTGGGCTTGAGCGAAGGAGAGGAGAGCGGAATTCCCAGTGTAGAGGTGAAATTCGTAGATATTGGGAAGAACACCGGTGGCGAAGGCGGCTCTCTGGCCTTTTGCTGACGCTCAGGCACGAAAGCGTGGGGAGCAAACAGG
+
ECCB?BB@BB@?>>?A>><<?@@@;@,000@AAC>@@?GC<C??9:9:9@@>AC@C@BB?BADCC9:5::5:BBB=BA@3999-9>@B?AAA?B?B?ABBB?BB@CBAB@@;@AAA<AB?B@AACB@C>@AAB?BBBB@@;?;@?BC=BBBBBBBAA=A@@@;@?ABBBBBA@A=@B9A5;;=@BB?C?;;:;CCAIABA?ABBBB@@?@ACDE;CBBBBBCCAA;;6;AAA@A>ACCCCDD;BBFCE=CAA<
@N9IO0:00853:05932
TACAGGGGGGGCAAGCGTTGTTCGGAATTACTGGGCGTAAAGGGCTCGTAGGCGGCCAACTAAGTCCGACGTGAAATCCCAAAGCTTAACTTTGGAACTGCGTCGGATACTGGATGGCTTGAATTCGGGAGAGGGATGCAGAATTCCAGGTGTAGCGGTGAAATGCGTAGATATCTGGAGGAATACCGGTGGCGAAGGCGGCATCCTGGACCGACATTGACGCTGAGGAGCGAAAGCTAGGGGAGCAAACGG
+
CCB;999999#;B=BCCD?BB?AA>@@C?BB@@?89;;AB=BE>CCBCBBA=98182939@A<@@@<@A;;;ABB=BBE>CC=;;;5;5;AC9C?B?B;;;CCCB@BCBBAA>ACCBCC=AA@C@CDC>BAABB:??B???B@D@C???;???>?AA?BCCD>@@@@@AABAAA@;:6:A>A?AAA@C?AA@CED<@<;;7;BAA?BC>@@@CABAC@CCCBBB@@@?ABA;;:6;BBBCFF<CBBBB0<;;
@N9IO0:00859:05913
TACGGGGGGGGTAAGCGTTGTTCGGAATTACTGGGCGTAAAGGGCTCGTAGGCGGCCAACTAAGTCAGACGTGAAATCCCTCAGCTTAACTGGGGAACTGCGTCTGATACTGGATGGCTTGGATCCGGGAGAGGGATGCGGAATTCCAGGTGTAGCGGTGAAATGCGTAGATATCTGGAGGAACACCGGTGGCGAAGGCGGCATCCTGGACCGGTATTGACGCTGAGGAGCGAAAGCCAGGGGAGCAAAGCGG
+
BA;<:;:;:;";B>BBDD?BB=AB=@=C>A?=><6<=;::-;E;AABBBBA???;?;=:???;?@AAABCCBABC=BBB<A@@@B@=@=@@?@A8B?CCBAA@BA@@@BBBB?BAB=@@@B?AAA69:6;AAAD7:;:;;5:<@>B?@@<@B@@@BB?A@@@9@@@AAA@A@@;:;;=AB?C@BBB?B?CCACCF@C@BB>BBBB?CC>BB?C?BBB?BBBBCC<;;>BAB;<<0;A=AAAA3A000A+0088
@N9IO0:00860:05926
TACGTAGGGTCCGAGCGTTAATCGGAATTACTGGGCGTAAAGCGTGCGCAGGCGGTTCGCAAAGACAGGTGTAGAAATCCCCGGGCTTAAACCTGGGAACTGCGCTTGTAACTAGCGGGCTAGAGTGCGGCAGAGGGGGGTGGAATTCCACGTGTAGCAGTGAAATGCGTAGAGATGTGGAGGAACACCGATGGCGAAGGCAGCCCCCTGGGCTAGCACTGACGCTCATGCACAAAAGCGTGGGGAGCAAACAGG
+
;00///0/)/@)95:555=@;@>=9=+0)0;998-7<8<=6<999<ADCBC?CC=@<?@;99,5:<<<8=</00?D799<<+77.55.44)47444)434449888059;589:555=5<<><5555443456>?@@@@&<;9=194:9?::9?@?@;;;;;99095555::554;;//+//5;+/66:>55685657:54444444$59>)55455555:;5565659;;;;;AD9CA<9=<<.<///:39::3
@N9IO0:00862:05931
GACAGAGGGGGCAAGCGTTGCTCGGAATTACTGGGCGTAAAGGGCGCGTAGGCGGGACGGCAAGTCGGTCGTGAAATCCCTCGGCTCAACTGAGGAACGTCGATCGATACTGCCGTCCTTGAGGGTTGCAGAGGAGACTGGAATTCCCGGTGTAGCGGTGAAATGTGTAGAGATCGGGAGGAACACCGGTGGCGAAGGCGGGTCTCTGGGCAACTCCTGACGCTGAGGCGCGAAAGCGTGGGTAGCAAACAGG
+
CCCCC;:;:;*9B<??CC58:;:A;?<?>AAABB=A@@?A<??:@??=@::5;?E5;;B>BA@BBBC@CCBBBBC>BBB>BCC>AAAC?B@@@?=@@BCBBBBCBBCAAABBB?ABB?C9?@CF>F?A9:;DD@BBCCCE@C?B?BD>D@CBCBBBB?CBBB=BCCBBB;;;@ABBC=C?9C@;;;@C?;;6;AC?E@BCC>BCBBCFC?AA=@AA<A@ABBAAA@@?DBABBB<AAA@@@;AAABBC=BBC=
@N9IO0:00815:06000
TACGGAGGATCCAAGCGTTATCCGGAATCATTGGGTTTAAAGGGTCCGTAGGCGGTTTAGTAAGTCAGTGGTGAAAGCCCATCGCTCAACGGTGGAACGGCCATTGATACTGCTAGACTTGAATTATTAGGAAGTAACTAGAATATGTAGTGTAGCGGTGAAATGCTTAGAGATTACATGGAATACCAATTGCGAAGGCAGGTTACTACTAATTGATTGACGCTGATGGACGAAAGCGTGGGGAGCGAACAG
+
CABB?BB@;<<?B?@;;;?;;;7;7;@CBBC?CC8CC<CB<B<4@B=@;AA99;2;A;BA@A=BB@B@;;5;;;;4;??9???=A?;;6;B;?@=@=??=??BBAAA?@?AAA@@@;;;5:;5;=AA<@@;@<@AB=AAB@@=?AAACBCCCDB@;<5;:;@6@??@9@B@@@C?;;;;;2:.9::5:.4.4/;;)0)///)/4:8;;<>E?C?C;;.454444::9;.94444)49:;@@@2;9:@B<;94
@N9IO0:00816:05997
TACGGAGGGGGGCTAGCGTTGTTCGGAATTACTGGGCGTAAAGCGCACGTAGGCGGATTGGAAAGTTGGGGGTGAAATCCCGGGGCTCAACCCCGGAACTGCCTTCAAAACTCCCAGTCTGGAGGTCGAGAGAGGTGAGTGGAATTCCGAGTGTAGAGGTGAAATTCGTAGATATTCGGAGGAACACCAGTGGCGAAGGCGGCTCACTGGCTCGATACTGACGCTGAGGTGCGAAAGCGTGGGGAGCAAACAGGA
+
@?@A>;;;;;;#3::;94404<7<<9>?B?BBBBC?A@ABA5:9:9A?::;A?BB=@@797:D=@A?A@@A2A@@A9;;;6;BB6@@@@8@?@3@<@@CBBA?@>;;;;6;CDF=CCBBCB?BB=BA;;;CCCB@BBBCBB<@;@<@=A@@@@@A@@?<>999*8;==?@>?>73,33,37171333,398838//(/4//(-5-//6727:::::::988:?=>=;;5;;:AAB9@999@@@6@@@AB;???;@
@N9IO0:00831:06008
TACAGGAGGCCCGAGCGTTAATCGGAATCACTGGGCTTAAAGGGTGCGTAGGCGGGCTCGTAAGAGTGGCGTGAAATCCCCCGGCTCAACCGGGGAACTGCGTCGCAGACTGCGAGTCTTGAGGAAGCTAGGGGGTCGCTGGAACGCTCGGTGGAGCGGTGAAATGCGTTGAGATCGAGCGGAACGCCGAAGGTGAAGACAGGCGACTGGGGCTTTCCTGACGCTGAGGCACGAAAGCGTGGGGATCAAACAGG
+
CFCBB?AA=AD<EAA;;;5;5;;@<@?BCA@???6=@3::5:?9?A;9:AB?BBD>CC;5;B5;;;;;49;5577*78;8;$313473<;4777*724<<4:9=9:9?@?@A@@@@;;;6;<<8>8<<<<<<<<(:::554059556>=<<<C:=B=>;>===6=<><<8<=65555<<@@?A=B@@49;499=>@=@:==999=9999;;0?=?8A<;;;A;9:A;:2:B;;;B8;;B@A@@3;;;AB=;99=
@N9IO0:00833:05971
TACAGAGGGTGCAAGCGTTAATCGGAATTACTGGGCGTAAAGCGCACGCAGGCGGCTGCATAAGCCGGTCGTGAAATCCCCGGGCTTAACCTGGGAATTGCGATCGGGACTGTGCGGCTAGAGTGTTGGAGAGGACAGCGGAATTCCCGGTGTAGCAGTGAAATGCGTAGATATCGGGAGGAACATCAGTGGCGAAGGCGGCTGTCTGGCCCAAAACACTGACGCTCAGGTGCGAAAGCGTGGGGAGCAAACAGG
+
BBBBAAAB<@@BC@DBAA>A@BAA=A5:5;??@D>CACBG>B999@@AA:94:@;===@@;;5;@=A>ACCCCEF>CCCD<DD=BB@C?B>BBC:A?A6;;BAA@FD=BBCBCA@?<?@@@AAAAB5949???9998>@?7<8689C=C@AAA@@:;;CBED@B;;;BA@@@;;;;B9;;4;9=>?@@:90:><7)/)/9279;=<<<.55)555&/77///7999;<=5:995::/99@9:99*9=>??:@@=8
@N9IO0:00848:05995
TACGAAGGGGGCAAGCGTTGTTCGGAATTACTGGGCGTAAAGGGCGCGTAGGCGGCTTACCAAGTCAGGCGTGAAATTCCCGGGCTCAACCTGGGGGCTGCGCTTGATACTGGTAGGCTTGAATACGGGAGAGGATAGTGGAATTCCCAGTGTAGAGGTGAAATTCGTAGATATTGGGAAGAACACCAGTGGCGAAGGCGGCTATCTGGCCCGTTATTGACGCTGAGGCGCGAAAGCGTGGGGAGCAAACAGG
+
BB;;;9?A?A,=?;?@A@<?@?AA@B=@<@@@AD=;;;AA;AA<@@@BCBC@;;6;@=@A>C8;;9:@<@A?:9;0:.;9/55)5<<<>A>;;;;;*9?>:AAC<@AAACBB=A@@>B@=BA=@@@??9@BBB?B@AABB@C?A=@@9@@@@AAA@@=@BCC>C?BBBBBBBBC@CD<?=?A=A@@<@@;;6;A@=@?;;7;AACA;;5;A8AF@FI@CBBBBB<;;=AAB;;;/;ACCCEH<BBBCC;A;;5
@N9IO0:00858:05999
TACGTAGGTGGCAAGCGTTGTCCGGATTTATTGGGTTAAGGGTGCGTAGTGGCTATCTAAGTCAGTGGTGAAATATCTCAGCTTAACTGAGAGGGTGCCATTGATACTGGATAGCTTGAGTACAGATGAGGTAGGCGGAATTGACGGTGTAGCGGTGAAATGCATAGATATCGTCAAGAACACCGATAGCGAAGGCAGCTTACCAAAGCTGTAACTGACACTGAGGCACGAAAAGTGTGGGGATCAAACAGG
+
GDBBBCC?BB@CC?@000+00>4:66671<;6:;19,0,//(/66----,*(*---5665==384?><><<;3;;;=;00//50505///668;2;78/87,39:;<DD?CBBCDC?B:99A??;889>A;AAA<@A;?<?=ACCB@BC@??AA=ABAB=BAAAAACBBBAAAAAA=@B?CCC>::9=??<:+0*0/88:5::)//(499944.4@@@=><<///577.0///&/://6?>0<<555)5554
@N9IO0:00833:06053
TACGGAGGGTGCAAGCGTTAATCGGAATACTGGGCGTAAAGCGCACGCAGGTGGCTGAGTCAGTCGATTGTGAAAGCCCTGGGCTTAACCTGGGAATTGCAGTCGATACTACTTAGCTAGAGTATGGGAGAGGGTAGTGGAATTCCCGGTGTAGCGGTGAAATGCGTAGATATCGGGAGGAACATCAGTGGCGAAGGCGGCTACCTGGCCCAATACTGACACTCAGGTGCGACAGCGTGGGGAGCAAACAGG
+
CCEEBCCC>BBBB?CAAA?C@???<>+00<000*:9:AA;A::9A?@?@@=8838A?>???BBCCBBB<@=CC?8779(393(33;A?C?BBB<B?A;?>??AAABCC@@@?:5;;;><<:75=9;5-225<=077>8B6;6B;>>0<8;;7<<<;4=?9;1@?BB>><;77;557/@?>A@??@BBBCCACCC?A?CC>CB;;8:A;AA=A?CBBA@?A@@@@;;548444599?B<=??6??BCD?BBC?
@N9IO0:00841:06035
TACGAAGGGGGCTAGCGTTGTTCGGAATTACTGGGCGTAAAGGGCGCGTAGGCGGTCTTGTCAGTCGGAAGTGAAAGCCCCGGGCTCAACCTGGGAATTGCTTTCGATACTGCAAGACTTGAGTTCCGGAGAGGATGGTGGAATTCCCAGTGTAGAGGTGAAATTCGTAGATATTGGGAAGAACACCGGTGGCGAAGGCGGCCATCTGGACGGACACTGACGCTGAGGCGCGAAAGCGTGGGGAGCAAACAGG
+
9;:?A5;;;;*787=?<<9>>;?@@B?B@B@9993:@AAC<@@9@;;;BBB=@@=;;;7::B@@@@@?B<@>;99/8989-9=8788=:@;?@D>D?C;@:;<0<@?AAAABBC@CAA@?AA;;5;5;5;9@@?DCC?CC@C=@;@B6::?B;;;@@>@EDD?C;;;C;;;A<;5;B9B?CC?BBB=A@;;6;;;5;>AA?B>AACCB@B;;9;@AA@@CCCBB?;;5;;:=??0:;?:::9*9<:99(4382
@N9IO0:00855:06013
TACGGGGGGGGCGAAGCGTTGTTCGGAATTACTGGGCGTAAAGGGCTCGTAGGTGGCCAACTAAGTCGGACGTGAAATCCCTCGGCTTAACCGGGGAACTGCGTCCGATACTGGATGGCTGGAGTTTGGGAGAGGGACGCGGAATTCCAGGTGTAGCGGTGAAATGCGTAGATATCTGGAGGAACACCGGTGGCGAAGGCGGCGTCCTGGACCAATACTGACACTGAGGAGCGAAAGCCAGGGGAGCAAACGGG
+
;;:ACCCCCC"CCC;9;>9744.49.5.5499444)4<449)4<2>>><=BB<=>6<8<6:00+0;00)009:ABF<ABB=ABB@BB@D@C:>>=2;;<>?9;:DADDDCCCD@BBB@BBC@BCBC>CC>BBBBC>BAAAB?B>B>B@@@=ABAAACA>B@@@9@BAABBCCBBC;;:;@@:@:=>>2;5;@:@@B?B@CD@BBBC@CE@CC?C@CBBBBBBBABBBB>BAA@BD=AA<@===4>ABCC=BBB6
@N9IO0:00863:06043
GACGTAGGGTGCAAGCGTTGTCCGGATTTATTGGGCGTAAAGCGTACGTAGGCGGTCCCTTAAGTCGGGGGTTAAAGACCGGGGCTCAACCCCGGGAATGCCTTCGATACTGGGGGACTGGAGGGTGGCAGAGGAAGTCGGAATTCCCAGTGTAGCGGTGAAATGCGTAGATATTGGGAGGAACACCAGTGGCGAAAGCGGACTTCTGGACCATTCCTGACGCTGAGGTACGAAAGCCAGGGGAGCAAACGGG
+
CCBA@===:??@A=A@@@<@BC>B?CBD=BB@BB=@@@@@:BBBBBCCCCCBCC@BBB>B@B?BBBCCDF1D<??8>=?4999*;@CC?CCC:BC<A?@CD@D@FB:::BBBBCB1?@?>9;:;0;C>AA@BC<C?@@A@@C?B>BB=AAABCBBAA>A:;;7;BB@AAABB@@=@@;@B@C>@@C@C?@@?B:::7;A@@C>B:BBB?BC?BB@A?BDCAAAAAA@>??????9?C?BBFE9>?A@A9>?<3
@N9IO0:00834:06069
AACCAGCACCTCAAGTGGTCAGGATGATTATTGGGCCTAAAGCATCCGTAGCTCGTTTTGTAAGTTTTCGGTTAAATCCATGCGCTTAACGTATGGGCTGCCGGGAATACTGCATAACTAGGAAGTGGGAGAGGTAGACGGTACTCGGTAGGAAGGGGTAAAAATCCTTTGATCTATTGATGACCACCTGTGGCGAAGGCGGTCTACCAGAACACGTTCGACGGTGAGGGATGAAAGCTGGGGGAGCAAACCGG
+
9+9,///9;5:992944.4:;4.45595.5949@39277:)///33-39999:83377*33;29?CC9BB?A=@@<AB?BCBABBD=@=;;;BBBI>CBBB9;;7;@CCAAACBBA?AA@B@C@BBDE?;<<B?B@@@@@;?@?<>>8<;;3837>;+33333$783882;;;<>==:??=6558;939<49.9;@;@=BC@BBBBC=>??;?>@@@?BBBBB@BBB<C8858:=(3799444$3:889197;7
@N9IO0:00835:06104
TACGTAGGGTGCGAGCGTTAATCGGAATTACTGGGCGTAAAGCGTGCGTAGGCGGTTTTTCAAGCTTGATTGTGAAAGCCCCGGGCTTAACCTGGGAATGGCCAGTTGAGGGACTGGAGATGGCGTAGAGTGCGGCAGAGGGGAGGTGGAATTCCACGGTGTAGCAGTGAAATGCGGTAGAGATGATGGAGGAACACCGATGGCGAAGGCAGCCTCCTGGGCGACACTGACGCTGAGGGCACGAAAGCGTGGG
+
BB<;<AAB=@A>BAA;9;2;:A:92929.449=@4@>99949>@AAA000>600*0000$/-388836//(/////(-/88+9;+//59161/33(317806)///(----(////(/6333699//-----/606993333&35+2229,/(/06//(/88///8889@@,0///(/667663...3(..4:2::85:==>6<>;4=444;;4660666(///--6///668/33==188455=4;?@7777
@N9IO0:00837:06091
TACGGAGGGTGCGAGCGTTGTCCGGAATCACTGGGCGTAAAGGGCGCGTAGGCGGCACGTTAAGTGGCTGGTGAAATCCCGCGGCTCAACTGCGGGGCTGCCGGTCAGACTGGCGAGCTAGAGCACGGTAGGGGCAGATGGAATTCCCGGTGTAGCGGTGGAATGCGTAGAGATCGGGAAGAATACCAGTGGCGAAGGCGTTCTGCTGGGCCGTTGCTGACGCTGAGGCGCGACAGCGTGGGGAGCAAACAGG
+
DCFGECCC>BBC@@@BBA?BBA>A>B>AABC?@@<?AAAC<A@<::9??>>9::5;;:>@1917;<8<>><?@?A;@@@;@BA?BA@A=@:::BB?2==8;5:;??@@B@@?=AA;9;??;::ABCB?@@?BB7::;BBB>B?B?BC>C@CCBBBCC?DA?CACC:::A::9?==??9?=?@=;99?@@@B?::9:D?CBB?CCCB@AA<A?BA?@@::;;@@::::?AAB?@@BA;;;???3???AA0;;;5
@N9IO0:00843:06107
GACAGAGGGGGCAAGCGTTGCTCGGAATCACTGGGCGTAAAGGGCGCGTAGGCGGGAGCTCAAGTCGGTCGTGAAATCTCCGGGCTCAACCCGGAGGAGTCGGCCGAAACTGGGTTTCTTGAGGGAGGCAGAGGAGTCTGGAATTCCCGGTGTAGCGGTGAAATGTGTAGAGAGTCGGGAGGAACACCGGTGGCGAAGGCGGGACTCTGGGCCTACCCTGACGCTGAGGCGCGAAGGCGTGGGGAGCAAACGGG
+
GCCCCCCDDF1BB>??AB9;:BBD=A=A?AA???:?A???<??8?AABCBC@AA@::::BBC>BBBB?B@@ABBD999AB=A@8:66?6;<1@999.:?>BD@C?BBC>@@@C7;;6;B=?=??59;<AA@@@8;<@@@B=@>@@CD=C?CDAAA??<?BBD>DDCD@@;@;.-....*-.(-(-//)/)44.49939755505==<=<?8D@BCCD=@@BBB@@::989:999295>=B>@@2<BBBB=A@D=
@N9IO0:00851:06078
TACGTAGGGTGCGAGCGTTAATCGGAATTACTGGGCGTAAAGCGTGCGCAGGCGGTTATGTAAGACAGTTGTGAAATCCCCGGGCCTCAACCTGGGAATTGCATCTGTGACTGCATAGCTAGAGTACGGTAGAGGGGGGATGGAATTCCGCGTGTAGCAGTGAAATGCGTAGATATGCGGAGGAACACCGATGGCGAAGGCAATCCCCTGGACCTGTACTGACGCTCATGCACGAAAGCGTGGGGAGCAAACAGG
+
:;9>:AAA.9:5>==:90:=6<00)0*0)/99:<5555<<3::999:<<<B@BA9<187:7<;<=<<8=499337(7?@=2?A27.3991848:=18486:344:;<<8==C???999:@@@@AAAAA=@@?::::::%;@@;>>A;?=?BB@@AAA@@@A@@@;@BAAABABAABBBB@CC@D@BBB=??@@=@??<??BB?AA@@6@@=@A?BAAAC@?===9:9=>>:9:::;.94;<<CD9995::09552
@N9IO0:00853:06072
TACGTAGGGTGCGAGCGTTAATCGGAATTACTGGGCGTAAAGGGTGCGCAGGCGTCCCGCAAGTCAGGCGTGAAATCCCCGGGCTTAACCTGGGAATGGCACTTGAAACTACGGGACTCGAGTGTGGCAGAGGGAGTGGAATTCCACGTGTAGCGGTGAAATGCGTAGATATGTGGAGGAACACCAATGGCGAAGGCAGCCTCCTGGGTCAACACTGACGCTCATGCACGAAAGCGTGGGGAGCAAACAGG
+
CBCBB::;0;A@AABAA@>A=@@C@FAH@BB@@@;@@@AD?CC>@>?@A@B?A??@G>CCC@C==?B?AAB:::18<B=1BB=BB8B8B8B==3;6;?=?=?@????8???AAC>BB@BCB?;=8839>@>AC<999C=A<@6<578333:<<==8<;>?:?ABBCBBCBBA@AA7;;>B?ABA<?<993;;@:@;AAAC?@@=>??6=9818><<:<000;00099<<999,9949BCC;ACBBC?CBC?
@N9IO0:00854:06091
TACGAAGGGTGCAAGCGTTACTCGGAATTACTGGGCGTAAAGCGTGCGTAGGTGGTTCGTTAAGTCTGCCGTGAAAGCCCCGGGCTCAACCTGGGAATGGCGGTGGATACTGGCGGACTAGAGTGCGGTAGAGGGTGGTGGAATTCCCGGTGTAGCAGTGAAATGCGTAGAGATCGGGAGGAACATCTGTGGCGAAGGCGGCCACCTGGACCAGCGACTGACACTGAGGCACGAAAGCGTGGGGAGCAAACAGG
+
B@BBB>BC<BBCC@BBBB@CCCCA=A696;BA@C>@@@CD;@@B???ABAA?BC=A9=>;9728;:>@B7B@???38733&37.7AAA?C@BCD8>48=28@5@@;?@@95505;<B??>>8;;;>?6;66785'5=8;><@18/8=1;6;==>889>:877'266977:=;=;996.77/7+7559787815523;;78080556AA686/57/..3-....--...(/:9;;>:?>??@@@2>@;;;.9>>8
@N9IO0:00819:06143
TACGGAGGGTGCGAGCGTTGTTCGAAATTACTGGGCTTAAAGCGCGTGTAGGCGGGACTGTAAGTGTCGGGTGAAAGCCCTCGGCTCAACCGAGGAATTGCTTGGCATACTGCAGCCCTTGAGGCATGTAGAGGTGACTGGAACGACTGGTGGAGCGGTGAAATGCGTAGATATCAGTTGGAACGCCGGAGGCGAAAGCGGGTCACTGGGCATGTCCTGACGCTGAGACGCGAAAGCGTGGGGAGCAAACAGG
+
CCCC?CCE>ABA@@@=::6;A>BBCC?C@BCBCA;AB?BB<?>????@?@A@ABC=@@@CBD@C:;;BCC=CDCC=;;;0;@=:?BBB?B????=A?B<?>C?B?BB??@@@BABBJ=C@@;;7;@@ABBBBB>ABBB@A6;7<A@AAB?BB@@@@C@BBCC?CJCE@A@AAAAA@@A=A<?=?BB?A=??8<99929?AC=BAAABDE>BB@@@B?AAAABA@@@A@B@@;;;0;@B;;<<.<@AAB<@@@=
@N9IO0:00829:06115
TACGAAGGGGGCTAGCGTTGCTCGGAATTACTGGGCGTAAAGCGCACGTAGGCGGATTCTTAAGTCGGGGGTGAAATCCCGGAGCTCAACTCCGGAACTGCCTTCGATACTGAGAATCTCGAGTCCGGGAGAGGTGAGTGGAACTCCGAGTGTAGAGGTGAAATTCGTAGATATTCGGAAGAACACCAGTGGCGAAGGCGGCTCACTGGCCCGGTACTGACGCTGAGGTGCGAAAGCGTGGGGAGCAAACAGG
+
CCA;<5;C@C,@AA@@@?6::=>?<@:?7?@CCC>AAA?@8?@@@B@???C@???>A=AA782:?9;;;;)9=<@4@A?9@:?@?A@@<@@@<@<A?B;;;>B>BBBBBB@@@BB>A@AA@::;@5;;0;;;;<@@BBBB?B?BBB?BAAABBCBBB>A@@@;@?CCCCBCDCC@BB>@=@B=@@@?C@@A?BBB>A=;;5;;;;>@@;@?8?=@CICBBBCCB;;;;;@=@BA,;9=9944&4?9;9.99:2
@N9IO0:00837:06152
TACGAAGGGGGCTAGCGTTGTTCGGAGTTACTGGGCGTAAAGGGCGCGTAGGCGGCTTGACAAGTCAGGCGTGAAAGCCCCGGGCTTAACCCGGGAATTGCGCTTGATACTGTCTGGCTGGAGTCCGGGAGAGGATGGCGGAATTCCCAGTGTAGAGGTGAAATTCGTAGATATTGGGAAGAACACCGGTGGCGAAGGCGGCCATCTGGACCGGTACTGACGCTGAGGCGCGAAAGCGTGGGGAGCAAACAGG
+
BCA<<6;DBD2AAABBBA>CC??@;@@@6::@CC=@AABB>BE>???A@?@=@?=::7:A@@;@@@@@<@BCCDE<@ADE:BB;;;@C@CC@CI=B>B7;;99>7:;;??<AAAAA<@AB<;;;D?@A9@;;;=>@=3<95@:>:?@8AA@@@@@@?<??@A9?9?????@@:939=,939?39:B3:3:@9??B?B?BB?C?CADBB?BB?B?B??@AA@A:::@@:==@;::/99>>?AA3?@;::,9>=:
@N9IO0:00841:06129
TACGGAGGGTGCAAGCGTTAATCGGAATACTGGGCGTAAAGCGCACGCAGGCGGTTTGTTAAGTCAGATGTGAAATCCCCGGGCTCAACCTGGGAACTCGCATCCTGATACTGGCAAGCTTGAGTCTCGTAGAGGGGGTAGAATTCCAGGGTGTAGCGGGTGAAATGCGTAGAGATCTGGAGGAATACCGGTGGCGAAGGCGGCCCCCTGGACGAACGACTGACGCTCAGGTGCGAAAGCGTGGGGAGCAAACAG
+
CCBB?ACC=AAADAEDDD@C?BBB,0+0/9///(48>@>4?:;000<<>8<@A?A@9@?=A;00/9;7:78A>;18?;;/A=3:::A6?8<::).(----,6,.(/667?=9;8=>188B<>9:9<<<=<><9:999(999=:?8A>BCC>BB><=:99*88<9675588<76/./..:47768368718289=?BB?A>;;5;;;;,7<6;8<>7====6666/..5553:244;E9=>=?=;;.7578:.755
@N9IO0:00846:06152
TACGGAGGGAGCTAGCGTTGTTCGGAATTACTGGGCGTAAAGCGCACGTAGGCGGCTTTGTAAGTTAGAGGTGAAAGCCCGGGGCTCAACCCCGGAATTGCCTTTAAGACTGCATCGCTTGAATCCAGGAGAGGTGAGTGGAATTCCGAGTGTAGAGGTGAAATTCGTAGATATTCGGAAGAACACCAGTGGCGAAGGCGGCTCACTGGACTGGTATTGACGCTGAGGTGCGAAAAGCGTGGGGAGCAAACAGG
+
DEBB?A@A:@AA?@????<?A?BB@C@D@CA@@B=A@AAA8::AAB;;;@@<@A=AAA<AAA;@@<????<?989-7<>6>AA8>>??;AAA8A?B?B789?AA9@=@AA??@ABABAC?BC=@A@AA=A@@@<@@@A;:2:2:=@;@000//;:9;7??>:8?:966=@?@@@999?D:?@?BC@@CCAA=@;;4;59:2944444:59888498:7:::;5548854444444&4889;<<&4444;)56:6
@N9IO0:00851:06127
TACGAAGGGGGCTAGCGTTGCTCGGAATCACTGGGCGTAAAGGGTGCGTAGGCGGGTCTTTAAGTCAGGGGTGAAATCCTGGAGCTCAACTCCAGAACTGCCTTTGATACTGAAGATCTTGAGTTCGGGAGAGGTGAGTGGAACTGCGAGTGTAGAGGTGAAATTCGTAGATATTCGCAAGAACACCAGTGGCGAAGGCGGCTCACTGGCCCGATACTGACGCTGAGGCACGAAAAGCGTGGGGAGCAAACAGG
+
BB@;;9;DDD5887<777-3334<885:9;;??>9@ABCC<AA<@ACCCCD?BAB<A@AB0:39>>:;>>2A<<<5<@;>?8;;544<7849.44474445.55)555<@BBB6;::957?@;A>@@C5@<BB=;;9?>@892565555>;?;@D@@;@AA@8@244444::;9.4433-4<799:0449828<;6;633.38888==7;;1666///66;AB??>=6<;:5922&6:>6866,2;AAA8=788
@N9IO0:00854:06156
TACGGAGGGTGCAAACGTTGCTCGGAATCATTGGGCGTAAAGCGCACGTAGGCGGTCGGCTATGTCGGATGTGAAAGCCTCGGGCTTAACCCGAGAAGGGCATCCGAAACTGGCCGGCTTGAGTACGGAAGAGGGTCTCGGAATTCCCGGTGTAGAGGTGAAATTCGTAGATATCGGGAGGAACACCAGTGGCGAAGGCGGAGACCTGGGCCGATACTGACGCTGAGGTGCGAAAGCGTGGGGAGCAAACAGG
+
AABC@CCC>AABBB9A9939833?<A?CA??<@B<@AAA@<A@@@BCBB??>?B8ABB9BCBBB?@@?A@:;@@A6BB?CCCC>CDACACC>BBCC>BB<B:99>BCB>CBB?B@B?BD?BBBBBCB?B?B@@@9@@BBCAD@D?BB8:7:AAABBBACCCC>C@CCBB@?@@;;;B>CC@D@BBB?B;<;>A@@>@@CC@?@?@=AAA<@?A9:;AAAAAAAA@@@?A@A;::.;@C?@@@3@?;;;0;AB>
@N9IO0:00857:06132
TACGGAGGGAGCTAGCGTTGTTCGGAATTACTGGGCGTAAAGCGCACGTAGGCGGCTATTCAAGTCAGGGGTGAAAGCCCGGGGCTCAACCCCGGAACTGCCTTTGAAACTAGATAGCTAGAATCTTGGAGAGGTCAGTGGAATTCCGAGTGTAGAGGTGAAATTCGTAGATATTCGGAAGAACACCAGTGGCGAAGGCGACTGACTGGACAAGTATTGACGCTGAGGTGCGAAAGCGTGGGGAGCAAACAGG
+
CCBB>B@@8BBB?@A@?><?B>AB@C@C?CBBAC<CCBBB5:9???@@@@A?@@>ACCC@CE?A@?8777*9>@C<AAC>CCC5:;@@9@@@2@5;4;@AC=BC>AAD>CCBA@@@@@@BCC@BCB@B@BBBC?BBCBBB@GBCAC@CBEBBBBCDCACCBB=B=BAAAA@@@D?AA@D?A@=@BB@B;;;8;BB<@=???@AAABBB?BBB?BBBB?BBBAAC@@@=@B?:::-;?BBBBC;BBCCD=B;;5
@N9IO0:00862:06115
TACAGAGGGTGCGAGCGTTAATCGGAATTACTGGGCGTAAAGCGCACGTAGGTGGCGACGTAAGTCGGGTGTGAAAGCCCCGGGCTCAACCTGGGAATTGCATTCGAGACTGCATTGCTGGAGTACGGGAGAGGATGTGGGAATTCCTGGTGTAGCGGTGAAATGCGTAGATATCAGGAGGAACACCGGTGGCGAAAGCGCACATCTGGCCCGATACTGACGCTGAGGCGCGAAAGCTAGGGGAGCAAACGGG
+
ACDHIHCF>AA@@@@B@A=A7;;C@D=A89::;E<<<;;;09555;5656?:==:=;;;6657<ABBB=@@@??A/::@?2=@9:::@=A?BBC>C?B>@@CC?BB;;;ABCAAA?BBBB98998:??8??@@<@BBBBD?C?@?A@CC@CBBBB::8:CCD>;;;CAA@CBBBA@@<;;7;>AAA;@;??;@;:;5;BBC@@@AA@@=@@;@@@A??:99>?=:99>AA?@A@29;BBBCC7<<CCC>BAB<
@N9IO0:00863:06131
TACGTAGGCAGCAAGCGTTGTTCGGAATTACTGGGCGTAAAGAGTGTGTAGGCGGCGTTCTAAGTTTGGTGTGAAATCTCCCGGCTTAACTGGGAGGGTGCGCCGAAAACTGGAATGCTCGAGTATGGGAGAGGTAAGCGGAATTCCTGGTGTAGCGGTGAAATGCGTAGATATCAGGAGGAACACCCGTGGTGTAGACAGCTTACTGGACCATCACTGACGCTGAGACACGAAAGCGTGGGTAGCAAACAGG
+
CCCDCCC?BB@@@;>;;;=AA=BB?B?BACCCBE>;;;EK?CCBAAABA9948>9>?A=?BB?ABC<?<?CAA@D><>>?@;?8<?8@9>>AA;99:29@=BC7::>C1A=A?B7BB;;;A@@>>9:91;9<:8;;6;AA4?<?<@=AC@BCBAAAB7BCC>6C@AABB@AACB===>AA<?=ABBA;A>?<?AAAB>>>????@??@=@@=@@@AABCCBBBBBBBBBA@<>?8???978*9>:9:D?BBB<
@N9IO0:00814:06194
TACGTATGGGGCAAGCGGTTGTTCGGAATTATTGGGCGTAAAGGGCACGCAAGGGCGGACTGTTAAGTTGGATGTTTAATCTTCAGGCTCAACCTGAAGTCTGCATCCAATACTGGCAGTCTTGAGTTTTGGAGAGGTAAAGCGGAATTCTCGGTGTAGCGGTGGAATGCGTAGATATCGAGAGGAACACAATGGCGAAGGCAGCTTTCCTGGCCAAAAAAACTGACGTCTCATGTGCGAAGCTGGGGAGCGAAACAGG
+
BB996BBBDD;><:>00,05@@3@9*/)4.44.4<2;555909;1::77//)//)//)/;4445>5><58884448(4.44954//)////)/)//948::4449<=8=854///)/7799;055>>@@3@+.--.(--5,577(/)/)/6:;7<;555?<3;>*0)/=<@::9A99000/---(-(---/(-7(-/0(/4:/0-//(/(--(-(/:;;;;#/-998///6/43:88---(--8799+99///8289:3
@N9IO0:00817:06169
GACGAAGGTGGCAAGCGTTATTCGGATTTACTGGGCATAAAGCGCGCGTAGGCGGCTTGGCAAGTCGGGGGTGAAAGCCCGCAGCTCAACTGCGGAACTGCCTTCGATACTGCCGGGCTTGAGGGCGGGAGGGGTGATTGGAACTCCAGGTGTAGCGGTGAAATGCGTAGATATCTGGAGGAACACCGGAGGCGAAGGCGAATCACTGGACCGCCAGTCTGACGCTGAGGCGCGGAAAAGCTAAGGGGAGCAAAGCAGG
+
A;<::39;=<9?>;<:::6;C@CC=ADE?DBBBE=@@;;;0;;9;C;;;<@;;;49A=B=BCABBBAAAA0@@@D>BBB=BCDAAAAA7::@AA3:3:AA??B?BBB=;=?9948?8?<7CC=<3398)3333&38:;6;4848=<7<B58>9=<9;4:ABD;@A999@AAB;99>B=?B:@:=>@29.55.955496>>=8=00///)//)59497779-----;:::699//)///&/779.444&4444;(4/778
@N9IO0:00846:06174
TACGAAGGGGGCTAGCGTTGTTCGGATTTACTGGGCGTAAAGCGCGCGTAGGCGGTCACTAAGTCAGGGGTGAAATCCCGAGGCTTAACCTCGGAACTGCCTTTGATACTGGTGACCTGGAGATCGGGAGAGGTTGGTGGAATTCCGAGTGTAGAGGTGAAATTCGTAGATATTCGGAGGAACACCAGAAGCGAAGGCGGCCAACTGGCCCGATACTGACGCTGAGGCGCGAAAGCGTGGGGAGCAAAACAGG
+
BBBBB4:;:;*8?@AAAA=??=@?;@@A=CBBBD>@AABC:@89:??@@@@>;:4;AABAB@A?@BAAA;ABDD<BBB;AAB?BC:;;;GDDD?A?ABB@;@@:@@CCB@@;?@?@=@C@@@@@@@A9@@;:6:<A?BB?B@B>B?BBBACAA>??;?BBC>B?AAACCBBBC???=?B?B?BBB@>>>8=>==9><@@=B<@:<8818<4<88888====<=>;;6;AAAAA:@@A@@A@3===<<<2=??<
@N9IO0:00814:06212
TACAGAGGGTGCGAGCGTTAATCGGATTTACTGGGCGTAAAGCGTGTGTAGGTGGTTGTTCAAGTCGGTTGTGAAATCCCTGGGCTTAACCTGGGAACTGCTTCCGAGACTGAGCGACTAGAGTACGGTAGAGGGCGGTGGAATTTCCGGTGTAGCGGTGAAATGCGTAGATATCGGAAGGAACACCAATGGCGAAGGCAGCCGCCTGGGCCTGTACTGACACTGAGACACGAAAGCGTGGGGATCAAACAGG
+
BCCAAACF=@@@@@B@@@?B7;<A:@@@-;;A@@:AABCC>BBCAA@CBAC>BC@C?BB=@@;@A?A9?<?AAAD>AAB:??A9??=A=A@DCC>C47833;17,388D@AABBBFCBBBA89:@@?;@AA??>8=?;9:392:8+7;>=ABB@A@@@CBCE>BB@@?A@A<<9::3:;>3:6:@@>B?@A;???4:59BBB?BB?CBB=B?99:BABABBAAABA@AAAA@@A9><79877*766:=17762
@N9IO0:00817:06222
TACGGAGGGAGCTAGCGTTGTTCGGAATTACTGGGCGTAAAGCGCGCGTAGGCGGCTTTGCAAGTTAGAGGTGAAAGCCCGGAGCTCAACTCCGGAACTGCCTTTAAAACTGCATCGCTAGAATTGTGGAGAGGTGAGTGGAATTCCGAGTGTAGAGGTGAAATTCGTAGATATTCGGAAGAACACCAGTGGCGAAGGCGACTCACTGGACACATATTGACGCTGAGGTGCGAAAGCGTGGGGAGCAAACAG
+
FFDE@BBB:;<<::?>=<8<=9==<<2:05488>8AA??A99888=99944344.4;;09>:8;;.4555.5==@/===*0+/779<=:==B:B?C>@;;;>AA<BBB8BBBBB@;:;?:897A030>)///:469CBAB>BIGAGI;;:BBBAB@@7?=@@:B?BBBA;;B@B<AA;A6557<A@4A959.5:<5:<955:<<<;<@7?A<AA???=AA@??@A><90//9;;.79>9999-37373)377
@N9IO0:00822:06242
GACAGAGGCCACGAACGTTGTTCGGAATCACTGGGCATAAAGCGCACGTAGGCGCCAGGTCCGTCCGATGTGAAAGCCCCCGGCTCAACCGGGGAATTGCATCGGATACCGCCTGGCTCGAGGATGGTTGGGGTGAGTGGAACTCCTGGTGGAGCGGTGAAATGCGTAGATATCAGGAGGAACACCGGTGGCGAAAGCGGCTCACTGGACCATTACTGACGCTGAGGTGCGAAAGCTAGGGGAGCAAACGG
+
AAA:9;B>A>BBBD?:::=???CC@F99:BBCBE>CBBBA5::@@AAB@@@@;;9;;?;@?9>:;6:?AB;;;B;@@BBB0B=A;;:@B@CCI<C?B?B;;;BB:;=CC7;;=;;6;DCD@?<?>@:;.444&4888:<7<7<;;7;;8==455BB>BBCC>??>@BAAB@>>BBB;@?6;6;;;>A?AB=A;99/99929<=<?@A=@@?@?<?A@??@AA;;;@<@@@BBC=A@>9999-9A===6;:9
@N9IO0:00826:06246
TACGTAGGGGGCAAGCGTTGTCCGGATTTATTGGGCGTAAAGAGCGTGTAGGCGGCTACGCAGGTCCGCTGTGAAAACTCGAGGCTCAACCTCGAGCTGTCGGTGGAAACCGTGTGGCTAGAGTCCGGAAGAGGAGTGTGGAATTCCCGGTGTAGCGGTGAAATGCGCAGATATCGGGAAGAACACCCATGGCGAAGGCAGCACTCTGGGACGGTACTGACGCTGAGACGCGAAAGCGTGGGGAGCGAACAGG
+
BBAAABBBBB2BC9;9A@9::4.4.4??0>=:?<:?CBCB<B>??A???@@<?@<@A@BBA@@@BB@BCA@@999:-:@B<;97;BBB8B=BAB@A@@A<;;49<.55)3-33=<B>@@@:<=<<9=9=9BBB=@;96;=9=6;7;>6==@B;;;>:5:<<<6<BAA@@@@@C5555)549>=BBCC?CCC<C@C?@@@CCCCCBA;95/9:>7<;;;=BBBCA@@A@@@@=@@0;:B;;;;-;?@AA?9::>
@N9IO0:00832:06235
TACAGAGGGTGCAAGCGTTAATCGGATTTACTGGGCGTAAAGCGTGAGTAGGTGGCTCGCTAAGTCGATTGTGAAAGCCCTGGGCTCAACCTGGGAATTGCAGTCGATACTGGAGAGCTAGAGTTCGGTAGAGGGTGGCGGAATTCCCGGTGTAGCGGTGAAATGCGTAGATATCGGGAGGAACATCGATGGCGAAGGCAACCACCTGGGCCTGAACTGACACTGAGACACGAAAGCGTGGGTAGCAAACAGG
+
ECCCCBBB<ABAC?CBAA<A?@@A=;:98:BBEE>DCBAC<A9:8CBBA>>:?@;AAAABBB@BAAA@@=@@>=<3897(3=8/>?87,31=;92@7C7BA@@?@>?@==9949@999>?>@@?69949@?<==7>?8@@?@:>:;;3@;>>>@@@A6@>>91>@@@A@@?><=666.>@=@5@BABBCBB9B>C>B?AE@E@DD@@@@;B?CBB@BBBBBBBAAAA@?=>?@@0;:<;::49???CD>AAA8
@N9IO0:00832:06254
TACGTAGGGTGCAAGCGTTAATCGGAATTACTGGGCGTAAAGCGTGCGCAGGCGGTGATGTAAGACAGTTGTGAAATCCCCGGGCTCAACCTGGGAACTGCATCTGTGACTGCATCGCTGGAGTGCGGCAGAGGGGGATGGAATTCCGGCGTGTAGCAGTGAAATGCGTAGATATGCGGAGGAACACCGATGGCGAAGGCAATCCCCTGGGCCTGCACTGACGCTCATGCACGAAAGCGTGGGGAGCAAACAG
+
CCBCCBBB899;:4;?@?<@=?BB<@7;7;CBBB=;;:CH<@BEAA@BC??;::4:@:;:@B;@;;;@@-00:<<5@===2>=6=<<?;?;?CC>CACCCCB???A@???CAAABBBABA?BB?>?D=@@@<<<<<,=<??A<>;?4:19?=:9;97<<@@>=3?A@@@B>>;<;=<9556(/(.58056;?::;98=:<<47777)252'2.5599===:877722265:822=0>868766&522770788
@N9IO0:00833:06229
TACGTAGGGTGCGAGCGTTAATCGGAATTACTGGGCGTAAAGCGTGCGCAGGCGGTTTGTTAAGCCAGATGTGAAAGCCCCGGGCTCAACCTGGGAACTGCGTTTGGTACTGGCAAGCTAGAGTACGGCAGAGGGGGGTGGAATTCCACGTGTAGCAGTGAAATGCGTAGAGATGTGGAGGAACACCGATGGCGAAGGCAGCCCCCTGGGCCGATACTGACGCTCAGGCACGAAAGCGTGGGGAGCAAACAGG
+
FEAAACCC<BABBBB:;0=?;=;;6;+0+0=@BD>AAACC<AAA??@AAAB???<?A59:>A<@@?BB@:::>>>69:::*9?6?>AB@F@BAA>B@C:99>>>,939?=???AA<??@@@;;:CCE@CCBAAAAAA&;;4;5;5;?BBCAABBBEICCEGJ?CCBCCCBBBBBBBB?BB?A=A994:@?A?AAB?@=@@::9:9)9BB;B?C???A:;;;@@@A@@;?AA9;:0:>?>>>@5@BCCC=;;;>
@N9IO0:00851:06224
TACGGAGGGGGCCAGCGTTGCTCGGAATTATTGGGCGTAAAGGGCGCGTAGGCGCCAGGTAAGTTTGATGTGAAATCCCACGGCTTAACCGTGGAATTGCATCTTATACTGCCTGGCTGGAGTCTGGGAGAGGGAAGCGGAATTCCCGGTGTAGCGGTGAAATGCGTAGATATCGGGAGGAACACCAGTGGCGAAGGCGGCTTCCTGGACCAGTACTGACGCTGAGGCGCGAAAAGCTAGGGGAGCAAACAGG
+
CCBB?ACCCC1B>AAA??8::CCC@C@D<AA@BC=AAABB?BD?@@@A@A?;00/69:6;;6;9>9@A@@?AAB=BCC<CAB;;;@C=A=?@@=>=A5;;BCDD@DCCDBBB?BB=??@=AB;9:B@8A<ABB=B?BBB@B?B?BC=C@CCBCBBB@CCCC?CCCCCBCBCCCAAA<@@=@@BBB>B@@@?BA@<@<00-0@:@>>A=AC=ABC<;:@@?DA??;;29959555&5555555&5555:1:972
@N9IO0:00863:06237
TACGTAGGGTGCGAGCGTTAATCGGAATTACTGGGCGTAAAGCGTGCGCAGGCGGTCTTTTAAGACAGGTGTGAAAGCCCCGAGCTTAACTTGGGAATTGCGCTTGTGGACTGGAAGGCTCGGAGTGCGGGAAAGAGGGAGCTGGAATTCCTGGTGTAGGCAGTGAAATGCGTAGAGATCAGGAGGAACACCGATGGCGAAGGGCAGGCTCCCTGGGCCAGCACTGACGCTCATGCACAAAGCGTGGG
+
CG<;;IFH?CCCCBAA;0-0;@<<+0*0)/:>?A:BA??>8<@@::;<@>>900,0>>@?5?:?:8772377<<>1;=??0>A>?>29/33388/93949968:)---(--664:184333;6;;62865'25,5778.335..(..3262670557..(....9;;177799866522233,3339488=7::55/5::-65'27725...'..3,3.8888;;88///>///666333(39=;:::
@N9IO0:00814:06269
TACGTAGGGTGCGAGCGTTAATCGGAATACTGGGCGTAAAGCGTGCGCAGGCGGTTATGTAAGACAGTTGTGAAATCCCCGGGCTCAACCTGGGAATTGCATCTGTGACTGCATAGCTAGAGTACGGTAGAGGGGGATGGAATTCCGCGTGTAGCAGTGAAATGCGTAGATATGCGGAGGAACACCGATGGCGAAGGCAATCCCCTGGACCTGTACTGACGCTCATGCACGAAAGGCGTGGGGAGCAAACAGG
+
BBCCCCCC>AADCBBA@==A=A00+0+00<>@A=BBBBD<@@B;;;AAAA@@@=?>@@@@?9??@@@@8:9CDA9@?@?5@A=ADCC=?>?BB>B@C?B???>?@<;<;A??????????@@@A>?9=899====,<?B495:;?>@@A:::ACAAAA@@@;@BBBBCCABBCCCB@CC7;59<<8;;7817;828-7405;<=1=B>AB=@:89@==;000//89/558999(/)///777&//4993;;;:
@N9IO0:00816:06268
TACGAAGGGGGCTAGCGTTGTTCGGATTTACTGGGCGTAAAGCGCACGTAGGCGGATTTTTAAGTCAGGGGTGAAATCCCGGGGCTCAACCCCGGAACTGCCTTTGATACTGGAAGTCTTGAGTATGGTAGAGGTGAGTGGAATTCCGAGTGTAGAGGTGAAATTCGTAGATATTCGGAGGAACACCAGTGGCGAAGGCGGCTCACTGGACCATTACTGACGCTGAGGTGCGAAAGCGTGGGGAGCAAACAGG
+
CCCEC>BEED1@@BBBAA=A@=AB<@@C>CBBBD>@A@BC798?@AAAAAD@BB?@@>>>)92:@??@EE:AAAA;@B@9@?@5@BBB>AAA2@=@>@@@B@DD=?AACCCB?B>A@@@>AABAA@?<?AAA@?AA9::9<@396:>:;;B@@@;;;=;;;;/;>AABBBCCBB@CB@AB8;8;AA=A@;;6;B@=A?::8;BBADBB?BB?AA>BBBBBBBBC:::?BBA>AA8?=A@@@@.;;@@A<AAB>
@N9IO0:00818:06273
TACGTAGGGGGCGAGCGTTGTCCGGATTTATTGGGCGTAAAGAGCGTGTAGGCGGCTTGGTAGGTCTGCTGTGAAAACTCGGGGCTCAACCCCGAGACGTCGGTGGAAACCACCTGGCTAGAGTCCGGAAGAGGAGAGTGGAATTCCCGGTGTAGCGGTGAAATGCGCAGATATCGGGAAGAATATCCGTGGCGAAGGCGGCTCTCTGGGACGGTACTGACGCTGAGACGCGAAAGCGTGGGGAGCGAACAGG
+
CCBAB?????0=@ABBBB?BAC?B?BBG>EG@BA>AA@DE>BBBBBAAAAA=AB>BA?C>C@@==>>BA?>=000/&//9:>?0@BBB?DCC6BBBBAAABC?BB?BB=B?BB?BB?BAAABAAA:?3839AA<@ABBBB?C?B?AC>C?BA===CC>A@DD=ABBBB@???@A===5>;?@>ACCC@C@@>@BB?B?AB>BBB@BAFF=CCC@BABBAAB@@@<;;BABBCDD9;;B;;;;.;@@@@<@BB>
@N9IO0:00822:06260
GACAGAGGGTGCAAACGTTGCTCGGAATCACTGGGCGTAAAGGGCGTGTAGGCGGACTTGCAAGTCAGGCGTGAAATCCCTGGGCTCAACCCAGGAATTGCACTTGAAACTGCAAGCCTTGAGTGTCGGAGAGGAAAGTGGAATTCCTGGTGTAGAGGTGAAATTCGTAGATATCAGGAGGAACACCGGTGGCGAAGGCGGCTTTCTGGACGACAACTGACGCTGAGACGCGAAAAGCGTGGGGAGCAAACAG
+
AAA;;6A=6><;990933-33988280333:8894:A?AB=AC=BAAAAAB=AB=?@@5;;>=@@@BA@BB@@@B;@@B=BBB=AADD<@A6>>AGGJ;;;BBB499?6C:9:?6;><@5;>>;;@AA=@?@A>AA<ABB?B?B<?7?;7?<<;;;;7:=9908377833388<8;;<>?<@4::A<@99919;9171;73255)5A><AA=;88.875555555579;:=8888&72252==.::5A:377;
@N9IO0:00823:06307
TACGAAGGGGGCTAGCGTTGTTCGGATTTACTGGGCGTAAAGCGCACGTAGGCGGATCGTTAAGTCGGGGGTGAAATCCTGGAGCTCAACTCCAGAACTGCCTTCGATACTGGCGATCTTGAGTCCGGAAGAGGTGAGTGGAACTCCTAGTGTAGAGGTGGAATTCGTAGATATTAGGAAGAACACCAGTGGCGAAGGCGGCTCACTGGTCCGGTACTGACGCTGAGGTGCGAAAGCGTGGGGAGCAAACAGG
+
DDBBA@BDDE5???C??@?BA?CC8;;A:ABAAA=A@ABC8::AAAAAAAC@CCABB???<?<?AACCDC3CBCB>BB?BA=AAAAAA=A;;6;AA=A;<<@D@BBCBA@;;7;BABBB?BBDHEEGBG@AAA?@@@AAC7;6;@@?ECCBBBBA@@=::3:3:3:ABBBBBBC?9:4:??=:???<@::9>ABA:?:::3:>???AA>AF>>:>@BA>>=??B999>A@@A@@::ABBKKH=DBCDM>GBC?
@N9IO0:00829:06276
TACGGAGGGTGCAAGCGTTGTTCGGAATTATTGGGCGTAAAGGGCAGGTAGGTGGTCCTGTAAGTCTACTGTGAAATCCCTGGGCTTAACCCAGGAAGTGCGGTGGATACTGTAGGACTAGAGTGCCGGAGGGGTGCGTGGAATTCCCGGTGTAGCGGTGAAATGCGTAGATATCGGGAGGAACACCAGAGGCGAAGGCGCGCACTGGACGGCAACTGACACTCAACTGCGAAAGCGTGGGGAGCAAACAGG
+
<@<<7@@@499;@8<====B>869?C?BACB@BE=@A:::/8;6>@A=A::58A?CC@CDAB?BCCBCB@@@BBC>CCC=@BA0;9.924;245055;;<B=:C><@<<<=DBBBA@@@;;;;@A@=B8;;BA8@@@AA@59697<C6B><BBBA@@<@:::-999@A@999:99==5@A5;5;@@;>999.6:@5A800/99>>==9=;<8<?@AAABBCC???=@@??AAD>B:::>>>2;;;DB>B@A=
@N9IO0:00838:06266
TACGTAGGGCGCAAGCGTTGTCCGGAATTATTGGGCGTAAAGAGCTCGTAGGCGGTTTGTCGCGTCGGATGTGAAAGCCCGGGGCTTAACCCCGGGTCTGCATTCGATACGGGCAGACTAGAGTGTGGTAGGGGAGATCGAATTCCTGGTGTAGCGGTGAAATGCGCAGATATCAGGAGGAACACCGGTGGCGAAGGCGGATCTCTGGGCCATTACTGACGCTGAGGAGCGAAAGCGTGGGGAGCGAACAGG
+
@BAAADDD9;;AA=@;;;<A@>;@=A;>:77*//(/////(////9;BA;;6;A=@@9@>@9:::8<;==<??AA<;::7;@@0//=<5<<<-<=50//00/;045:<<<?A<<>>?BBA@?@>>?><>9999(787733<:?:=8<<:>>=@A@B?BABA99:9:9==A@@@@@A@BB>B>BBE@C?CC@B@?=?=@A=CAAAAAAC=B>??=?BAAAA:::;;@<?@@;;;6;BBDFED9::;;;5;;;?
@N9IO0:00849:06273
TACGGAGGGTGCAAGCGTTGTTCGGAATTACTGGGCGTAAAGGGCGCGTAGGCGGTAATGTAAGTCAGACGTGAAATAACTTCGGCTCAACCGGAGAACTGCGTCTGATACTGCATGACTAGAGTACAGAAGAGGGAAACGGAATTCCGAAGGTGTAGAGGTGAAATTCGATAGATATCTGGAGGAACACCGGTGGCGAAGGCGGTTTCCTGGTCTGATACTGACGCTGAGGCGCGAAAGCGTGGGGAGCAAACAGG
+
696949A?.::9@:?CCC?BB:9:?A?B?@@@@@<@@@BB6:95:?:?;::6;<7;A@@??@388884?>>?@@@500)0;6//)/3336;6=43/93///6//3:;;=?????@?999@==<=5659::.75//(/.'.7(/(.(.235+2+222222239667061653...65575572;;7<8<<<6;75505<=7?;?@:@>8=:?@<;:;DCBBBCAAABBBAA@=@@@@AA<BB@@@DD;BACCC=@?@<
@N9IO0:00857:06281
TACGTAGGGGGCAAGCGTTGTCCGGGATTTATTGGGCGTAAAGAGCGTGTAGGCGCCTGGCAGGTCTGCGTGTGAAAACTCGAGGCTCAACCTCGAGCTGTCGGCGGAAACCGTCTGGCTAGAGTCCGGAAGAGGAGAGTGGAATTCCTGGTGTAGCGGTGAAATGCGCAGATATCAGGAAGAACACCTATGGCGAAGGCAGCTCTCTGGGACGGTACTGACGCTGAGACGCGAAAAGCGTGGGGAGCGAACAGG
+
///>>==999(9:.5555.449.44)444)44.4<2:3333(38888@A994.444.455::<5599>0//:;:;=<&3333345:9998=0345554<==;;7>@29:,929=5540548:9999397<8;;;.9556=>9>9>8<16/277/////)//5>3::<:::<:8855/-(-(--(---(-868(-//)/068//3733337.9996;;<<@99:94499999:4499&9<8><==.99?8:59AA=
@N9IO0:00861:06294
TACGTAGGGTGCGAGCGTTAATCGGAATTACTGGGCGTAAAGGGTGCGCAGGCGCTCCGCATGTCGGGCGTGAAATCCCCGGGCTTAACCTGGGAATGGCGTCCGAAACTATGGAGCTGGAGTGTGGCAGAGGGAGGTGGAATTCCACGTGTAGCGGTGAAATGCGTAGAGATGTGGAGGAACACCGATGGCGAAGGCAGCCTCCTGGGCCAACACTGACGCTCATGCACGAAAGCGTGGGGAGCAAACAGG
+
AACCCECD>:;:CBFDEF>B@BCD@D@B>AAABA<AA;;<0:=6=AAA@@>:@@>AB=BCBCBCDCL;:;ABBB9;;CC8CG?CC?C@BBCGG>C@BB@BBBA@A@@;@DAAA?AA@@@@DBBBAA=A@A@AA<AA?AC=C=@=@=@@B;;:ABCC?CBBB=AAB;;;BBB@@@BA=AB<@<?@@?ABBB?BCC@C=??@@=@@<=@@0;5;=AAAABD:::B>>;;;?@;;;0;?@@BFF9@@CEF?BBB?
@N9IO0:00820:06342
TACAGAGGGTGCGAGCGTTGTCCGGAATCACTGGGCGTAAAGGGCGTGTAGGTGGCTTGGTAAGCCGCGTGTGAAAGCCCGGGGCTCAACCCCGGAACGGCACGCGGGACTGTCAGCTCGAGCATGGTAGAGGCGAGTGGAATTCCTGGTGTAGCGGTGGGAATGCGTAGAGATCAGGAAGAACACCGGTGGCGAAGGCGGCTCGCTGGGCCATTGCTGACACTGAGGCGCGAAAGCGTGGGGAGCAAACAGG
+
BBCBBBBC<AA@@@BABB>@@A@C?B?BAAABCB=A@>BB<@A=ABBBCCC>;:8;@?C?CB6;;5;;;BBBBDB=BBC=BCB9@;;<>BAB:B@C;;:;CBAB@AA6>:9;?<@;;;@@A@:;;A;??@;:3:9333:6;-404488677333485444(438::<:9:9<445::8<;?A>????C?AA=>@A6:6:@?AABBBBAA<A9::>@???@??@;;;B?A@@@?>6;939<<<1<AAAA<@@B<
@N9IO0:00826:06343
TACGTAGGCAGCAAGCGTTGTTCGGAGTTACTGGGCGTAAAGAGTGTGTAGGCGGTTGGCTAAGTCTGGTGTGAAATCTCCTGGCTTAACTGGGAGGGTGCGCCGGAAACTGGCTGGCTAGAGTGTGGGAGAGGGAAGCGGAATTCCTGGTGTAGCGGTGAAATGCGTAGATATACAGGAGGAACACCGGTGGTGTAGACGGCCTTCCTGGACCACAACTGACGCTGGAGACACGAAAGCGTGGGGAGCAAACAGG
+
CCCCCCDABBA>>;@0009>@;@A<99;8?@ABB=BCCBC=BBBBCCBBBB>CB?A?A?A@@;=;:9927?997839@AA>A@;=?=@>A@C?7<?>:>A@BD=B?BC=B9:79AA6>=?B??===>>7=>>?B7>:>>9484:587//(...2<AA4>>B=/7526<9::<87876602;3=;?@>5:05238?;6;922+.(.(.(.3.394777699:7<0000)//0=:><9:03444444&4;@CD=A?>8
@N9IO0:00838:06313
TACGTAGGTGGCAAGCGTTGTCCGGATTTATTGGGTTTAAAGGGTGCGTAGGCGGCCCTGTAAGTCAGTGCTGAAATATCCCAGCTTAACTGGGAGGGTGGCATTGATACTGCGGGGCTAGAGTACAGATGAGGTAGGCGGAATTGACGGTGTAGCGGTGAAATGCTTAGATATCGATCAAGAACACCTATAGCGAAGGCAGCTTACTAGGCTGTAACTGACGCTGAGGCACGAAAAGTGTGGGGAGTCAAACAGG
+
@=>00/>)/08AA6??BB<>@@=@<@AA6::<B@,99)44)44)4:;AABB<;:59<8<=?:>A@AAA???>>;=7<AABB=@9332828:<=/==7378/39;6;:=9338/000&//89/2266668;;><4<>?955055:28>=?>;;;<8374737=1<973.399>?73388;<=?@;@9918<<=?@@?=@;8998808=>00)//:994;;888883//9(///////&/83//::+///666.7993
@N9IO0:00838:06346
TACGGAGGATTCAAGCGTTATCCGGATTTATTGGGTTTAAAGGGTGCGTAGGCGGTTCGATAAGTTAGAGGTGAAATCCCGGGGCTCAACTCCGGCACTCGCCTCTGATACTGTCGGGCTAGAGTTTAGTTGCGGTAGGCGGAATGTATGGTGTAGCGGTGAAATGCATAGAGATCATACAGAACACCGATTGCGAAGGCAGCTTACCAAACTACGACTGACGTTGAGGCACGAAAGCGTGGGGAGCAAACAGG
+
ABAA>BB?B@=AC=@@@@>@>>8@056=4;;.44)44(590;=6====444.44.45;;C<>;EE=??;959833(38808==/585<8<<<:=43/////606;<<<>:;973333(3;;?BCC?7??B>AAC?B@@=@C?B>;;;BAB?CDIDDCB=A;:95:@>BBC;;:AAAAABBBBB?BBC?B@@-000>8@=?;<;<8<<7;;3;45:A@@?AAA@B5;;;4;BBAAB0:;:::::*9?;;;,:>>:
@N9IO0:00840:06341
TACGGAGGGGGCTAGCGTTGTTCGGAATTACTGGGCGTAAAGCGTACGTAGGCGGCTTTGTAAGTTAGAGGTGAAAGCCCGGGGCTCAACCCCGGAATTGCCTTTAAGACTGCATCGCTTGAATCGCGGAGAGGTGAGTGGAATTCCGAGTGTAGAGGTGAAATTCGTAGATATTCGGAAGAACACCAGTGGCGAAGGCGGCTCACTGGACGCGTATTGACGCTGAGGTACGAAAAGCGTGGGGAGCAAACAGG
+
ABBB@DIDID3ABBB@??;00,0=;>+0+/<==C;ABBFD<?999C999AA=::5:@@9AAB7;:>@9:9>AABC:??A<ACG:CBBB?BBB9B>A?B9:9@CD;B=@@???@AAACAA9::?C::<C?A>::39;;@AB?C:<9;?A=@:9:BBAA?ABBB6;6:99=>@@@@6:9;@=BB@CDCACB;;7;AB=B@BC@CBBBBDD=;::9A997<;99834<8838:44444&4<:::<<,555>>5==>9
@N9IO0:00845:06321
GACAGAGGGTGCAAACGTTGTTCGGAATTACTGGGCGTAAAGCGCGTGTAGGCGCTCGGAAAGTCGGGTGTGAAAGCCCTGGGCTCAACCTAGGAAGTGCACTCGAAACTTCCGAGCTGGAGTTCTGGAGAGGAAGGCGGAATTCTCGGTGTAGAGGTGAAATTCGTAGATATCGAGAGGAACACCGGTGGCGAAGGCGGCCTTCTGGACAGCAACTGACGCTGAGACGCGAAAGCGTGGGGAGCAAACAG
+
BBCBAA?=6;;@CC=B9:8:@?@@?A?A>ACCDD>@@?@@8@?@@A@@>@>;9999?<7<B>BDCBC>BCCAAA::;4)7<808?>?5:38>?2;249?>@AB@@@A<BC@C@CA@?@@;?996:@B?CBCFAI@CBBB?B?B?CCAA?BFDCBCB@CCED?D@BBBBB@@@AAAABAA7960==9=:00+0:=9@:AA=A4:19;<5<9:900(/:;;>=A??;==@@>>>C7;;7>A==.AAA@:1>8>
@N9IO0:00849:06322
TACGTAGGTGGCAAGCGTTGTCCGGATTTACTGGGCGTAAAGGGCGTGCAGGCGGTCTGTTAAGTCTAGGGTGAAAGCTCCCGGCTCAACTGGGAGAGGTCCTTGGATACTGGCGGACTTGAGGGAGGTAGAGGAGAGTGGAATTCCCGGTGTAGTGGTGATATGCGTAGATATCGGGAGGAACACCAGTGGCGAAGGCGGCTCTCTGGGCCTTTCCTGACGCTGAGACGCGAAAGCGTGGGGAGCGAACCGG
+
CCAAABB?BB@CB?A;;;<;;;8?5::?5?@@AA9;;;?@5>>8>BAAA@@=@B@BB;;0;@+00//::=2443;(33388097;?CC=@@AA;AAAB>BB?B=A>B@@@CC>BB@AA@@ABAB<BA?A@@BB<@ABAAA=@>@?BD<B?@@@BCCC@CCBCDDCAA???AABCDCD<A@=A=?@@>AACD?ACA<?;??=?@@BBAAA<A?AA<B?B@A@BCA99:?>>99::/9@@BBBB9BB@AAAE?B?
@N9IO0:00851:06321
TACGTAGGTGGCAAGCGTTGTCCGGATTTATTGGGTTTAAAGGGTGCGTAGGTGGTTCCATAAGTCAGTGGTGAAATACGGCAGCTTAACTGTCGAGGTGCCATTGATACTGCGGAACTTGAGTACAGACGAGGTAGGCGGAATTGACGGTGTAGCGGTGAAATGCTTAGATATCGTCAAGAACACCGATAGCGAAGGCAGCTTACTAGACTGTAACTGACACTGAGGCACGAAAAGTGTGGGGATCAAACAGG
+
CBAB@;;7;@=?A?BABBACCC@C@CCC=BC@BB=AE;?@:?A9@AA@@<>9::6;?D?CBB?BBA@>996:@@D>ED@A>@??@@?B=@:;;@B@A<@@A@BC@CDBB;;;BB=@<@@=@@BBB;;;ABBBB?BBB?AA=@?B?AAAA>;<<;CBC?BACC=AA;;7;AAAAA@@@CC=???BBB?BBCBBABB;@<???@C@AAABA@@BAAA@CAAACCCCBBB>>>>9:99&9<795<>/;;?<>55969
@N9IO0:00852:06310
TACGTAGGGTGCGAGCGTTAATCGGAATACTGGGCGTAAAGCGTGCGCAGGCGGTTTTGTAAGACAGGCGTGAAATCCCCGAGCTCAACTTGGGAATGGCGCTTGTGACTGCAAGGCTAGAGTATGTCAGAGGGGGGTAGAATTCCACGTGTAGCAGTGAAATGCGTAGAGATGTGGAGGAATACCGATGGCGAAGGCAGCCCCCTGGGACGTCACTGACGCTCATGCACGAAAGCGTGGGGAGCAAACAGG
+
CDAABCCE>CBCBBB9;:@B=B:;6;5;;:BBD>AA@CE=CA@89:A>???BB?BDD9@A@=:::AA?@@@:::/:AAA6B??@BDB>AA<?@9@?AA>ACCD=??CBAAA?B;?;?@@@???AAABBBCBCCCCC(AA@@6:7:@CCDCCB@@?<<<???9?AAAACA9:;;@A@6;<=@@CBB?BAA<8<<<8<+000/0/0$0<<4<==BAAABBBB???:9;BBCBAAA=BCBCECC:CCCBC=@@A?
@N9IO0:00860:06325
TACAGAGGGTGCTAGCGTTAATCGGATTTACTGGGCGTAAAGCGTGTGTAGGCGGTTTGTTAAGTCGGATGTGAAAGCCTGGGCTCAACCTAGGAATCGCATTCGATACTGGCAGGCTAGAGTACGGTAGAGGGTGGCGGAATTCCGGGTGTAGCGGTGAAATGCGTAGATATCCGGAGGAACACCGATGGCGAAGGCAACCACCTGGGCCTGTACTGACGCTGAGACACGAAAAGCGTGGGGAGCAAACAGG
+
C;;<A;;;0;@AABBAAB@C?BBB9;;B<ABBBB<BBCCC<AABBBB@@@C@BB<@@8@@9?<@@@@@;;00/::300+/>;2A@A?6@600/5:16;??=72888;>>7:4:@@9@@9?888?BA<??CB@@8<9-..3@7;:@?BC>BCBCCBB@=BCC=B@;;==;::444.4.49.4.5<<7<=<<7;<<2545;>A>BB:>>:2?;??>>>::>544888:83333377&3338;<<1::;;=5;==8
@N9IO0:00815:06389
GACAGAGGGTGCGAACGTTGCTCGGAATTACTGGGCGTAAAGCGCGTGTAGGCGGGTGATCAAGTCAGATGTGAAATCCCTGGGCTCAACCCAGGAATTGCATTTGAAACTGGTTGCCTTGAGTGCTGGAGAGGGAAGCGGAATTCCTGGTGTAGAGGTGAAATTCGTAGATATCAGGAGGAACACCGGTGGCGAAGGCGGCTTCCTGGACAGTTACTGACGCTGGAGACGCGAAAGCGTGGGGAGCAAACAGG
+
?;;665BD:@@=BB@BBB?A?@@B?A;?<??@AC>????A5::BBDBABBC@BB?<;?@CA@9A@>>9:955<=?5=B=<;?=4:=8<.99(08:>+0)//99939:@66568;.55.5.5<9>;D;:76955<4=255:.4.48=39?8:95::<@::;<>6>;@>?B???665<<765158;;;:>:==8;44.5.5<755159A@195A9;299;977////)/77988777(7944888+:?<?>8?>>8
@N9IO0:00817:06395
TACGTAGGGTGCAGGCGTTAATCGGAATTACTGGGCGTAAAGCGTGCGCAGGCGGCTCCTTAAGTCAGATGTGAAATCCCCGGGCTTAACCTGGGAACTGCGTTTGAAACTGGGGGGCTCGAGTGTGGAAGAGGGGGGTGGAATTCCAGGTGTAGCAGTGAAATGCGTAGAGATCTGGAGGAACACCGATGGCGAAGGCAGCCCCCTGGGCTAACACTGACGCTCATGCACGAAAGCGTGGGGAGCAAACAGG
+
BBCBBBBA<@@@@@?:;:=@=?AA=A>A=@@BBD>@@@AA;@@AABAB@@@=@@<@BC?B;;7:000//0=544;29944&4;(747<17178:(3-33;:777*777/5=>>===%<==<=<<<>@9=8@;;<<<<%;A=B<@;@>@A=@@@BB:;;CCBC?CBBBBBBBB@@@@A=@A=@=?@@:@@@B?BBB>@>@@;;:;;)9BB;ABB?BBBCBB;;<AAAA@ACC;;;0:??@AAA8BBBCG>BBA>
@N9IO0:00838:06375
TACGTAGGGTGCAAGCGTTAATCGGAATTACTGGGCGTAAAGCGTGCGCAGGCGGTTGTACAAGACAGATGTGAAATCCCCGGGCTTAACCTGGGAACTGCATTTGTGACTGTACGGCTGGAGTGCGGCAGAGGGGGATGGAATTCCGCGTGTAGCAGTGAAATGCGTAGATATGCGGAGGAACACCGATGGCGAAGGCAATCCCCTGGGCCTGCACTGACGCTCATGCACGAAAGCGTGGGGAGCAAACAGG
+
JCDBCBBB<BBB@=B;;;5;5;@B<A6:49BACB=;;;CB=CBB@@@CBBB?BC;@=@@@@A<@@A@@???>>?=8A@>>1;;1::6:*0*/68.6)/333::=3888=B>>?AAA7::B?9:99975<<<<>???(99=9>9=9?4:7>978@@>>@@@DD6==AAAAAA@>==?>1885;:AAB=@@BB?BBD@D?CB?AA??.;;>6>=A?@@@::9>==999>==@9999,5==@DFF9BBBBB:AAA>
@N9IO0:00842:06386
GACGAAAGGATGCAAGCGTTATCCGGATTCATTGGGTTTAAAGGGAGCGTAGGCGGTCTTGTAAGTCAGTGGTGAAATCCTATCGCTTTAACGATAGAATTGCCAATTGATACTGCAGGACTTGAGTACAGTTGCCGTTGGCGGAATATGACATGTGTGGTGAAATACATAGAGATGTCATAGAACACCGATTGCGAAGGCAGCTAACGAAACTGTAACTGACGCTGAGGCTCGAAAAGTGCGGGGATCAACAGG
+
;59333(35:3333-444955548=59>39=9.44)44)33(39199>A@AA94;.:44.444.4459;<<8@A=A6A?8<<;55555)/)//////-(/)--(-(/)//9:44443349::.448779///)//377)/)5/)/477///;///5955.5555)44;;<=;;;;<<569>>>@459C999D?A:9:7;6:@@?AA?999D:?<=:917;700==////(/674444&4:94444&4<44.4995
@N9IO0:00845:06381
TACAGAGGTCTCAAGCGTTAATCGGAATCACTGGGCTTAAAGGGTCCGCAGGTGGTTCGACAAGTACCTTGTGAAATCCACGGTCTCAACCCTGAATTGCTCGGTAAACTGTCGGACTTGAGTGTGGCAGGGGTCGCTGGAACCATAGGTGGAGCGGGTGAAATGCGTAGATATCTATGGGAACGCCAAAGGTGAAGACAGGCGACTGGGCCACAACTGACACTCAGGGACGAAAGCGTGGGGAGTCAAACGG
+
CCCAAAA?ABB@@;>0008<+00>6:6@BBCAAA:?@6<<7<:8:;+//996>=6?6:;;A=9@::A2>288;?;5BA4?74/7BA??4<B59::5@27>>:90/8:166,,,2(,,,(,-,,2,-)--,,,&,222--(.4<(..362=A57;688,5:<>6///99<>@A=>=97588-505994>:3>9@=;15//..26..2666/72=;B:??A>@?AABB=>8B?;?>7=@99::9+////58/899
@N9IO0:00847:06361
TACGAAGGGGGCTAGCGTTGCTCGGAATCACTGGGCGTAAAGCGCACGTAGGCGGACTCTTAAGTCGGTGGTGAAATCCTGGAGCTCAACTCCAGAACTGCCTTCGATACTGAGAGTCTCGAGTCCGGGAGAGGTGAGTGGAACTGCGAGTGTAGAGGTGAAATTCGTAGATATTCGCAAGAACACCAGTGGCGAAGGCGGCTCACTGGCCCGGTACTGACGCTGAGGTGCGAAAGCGTGGGGAGCAAACAGG
+
::<BC?BBBB2??@DACA=?:9:A=@?BBBBCCC>;<<DD:;;A@CABBBB?@@=??@@A<@<@B@@=@A?BCCE>BA=AA5;9><<?9===8<=>:>?@@<@@AAABBB@@AAAB@BABCECCCACC?CCCC?BBDDCF@C@CCCBBCBAA;;988><BBB>B???::8=?A>8?=8;6;B>@@@<@@@@>BAA<@<00,0<<A>@A5;:.9<@@BA@ABB;;;;;?BBBCBH:;;CBBAB7@@A@?9@@>:
@N9IO0:00888:05770
TACAGAGGGTGCAAGCGTTGTTCGGAATTATTGGGCGTAAAAGCGCGTGTAAGGCGGCTTTGCAAGTCGGGTGTGAAAGCCCTCAGCTCAACTGAGGAAGTGCGCCCGAAACTGCAGAGCTTGAGTACCGGAGAGGGTGGCGGAATTCCCAAGTAGAGGTGAAATTCGTCAGATATGGGGAGGAACACGGTGGCGAAGGCGGCCGACCTGGACGGTCACTGACGCTGAGACGCGAAAGCGTGGGGAGCAAAACAGG
+
5955=99:,549;7;:>>049:?=24.4.44.4;0555555&5554;////)/2774777.88:2407<<3:0--77,---(--////336;966636(,,,,,-8/557166798/....3....;;/50586:6)2226606+2+25,5322255548222)206622225865333)37(.(....0552-..262..).0557299388805566886668555766@9<<9(/0//799*773333&3334
@N9IO0:00897:05774
TACGAAGGGGGCTAGCGTTGTTCGGAATTACTGGGCGTAAAGCGCACGTAGGCGGACATTTAAGTCAGGGGTGAAATCCCGGGGCTCAACCCCGGAACTGCCTTTGATACTGGGTGTCTGGAGTCCGGAAGAGGTGAGTGGAATTCCGAGTGTAGAGGTGAAATTCGTAGATATTCGGAGGAACACCAGTGGCGAAGGCGGCTCACTGGTCCGGTACTGACGCTGAGGTGCGAAAGCGTGGGGAGCAAACAGG
+
>?;;;7<FCH5???A@:96:@=>@>B5;05?<=A=@@@BA9?999?@:;;B@@A=?AAAB=B?AAAAAAA9BCCD>BBC=ABA8ABBB?BDC5969=?@@A?BB=BCBBCCCA<:::;;B<?@@?AF@B?CCC@CE;;;C?B?B?A?A????@>@;;5;@@@;A@:::A@@@@@<>?9<;2;2;;<68;8=5=<<6<:00)/770/49399494;=>===CCCJ;;;?DBB;;;6;BBBBCC<BBCCC>CBC?
@N9IO0:00900:05779
TACAGAGGGTGCGAGCGTTAATCGGAATTACTGGGCGTAAAGCGCACGTAGGTGGCGACGTAAGTCGGGTGTGAAAGCCCCGGGCTCAACCTGGGAATTGCATTCGAGACTGCATTGCTGGAGTACGGAAGAGGAGGGCGGAATTCCCGGTGGTAGCCGGTGAAATGCGTAGATATCGGGAGGAACATCAGTGGCGAAGGCGGCCCTCTGGTCCAGTACTGACACTCAAGTGCGAAAG
+
555999@A6??ABA@A@A8:7;CC:B7;7;;;;C=;:;CC:@@@@@@A@BA=AB=B@@@A@@499444(4433<=4<<>=1;?2;=00+0,096.63816:;?::9478444<AB<??BB?::8@?@;@<ABD>>>@500*/59559,80//(////(36;A=B<BB@>>00///-..8.--(-377---89947:;8;6:928818=8=28;6;;;<8;88;88:8828998666.6
@N9IO0:00905:05795
GACAGAGGGGGCAAGCGTTGCTCGGAATTACTGGGCGTAAAGGGCGCGTAGGCGGGATGGCAAGTCGGTCGTGAAATCCCTCGGCTCAACTGAGGATCGTCGATCGATACTGCCGTTCTTGAGGATTGCAGAGGAGACTGGAATTCCCGGTGTAGCGGTGAAATGTGTAGAGATCGGGAGGAACACCGGTGGCGAAGGCGGGTCTCTGGGCAATTCCTGACGCTGAGGCGCGAAAGCCGTGGGGAGCAAACGGG
+
CBBCCCDCCC5CD?DBBC8:;@@A?A@C=A@???:?BBBF>BB>AA@;;;;49@?099949>8BBCC?B?@@AAB;@@?8?<:4:@AA;AAACFBBAACBBB:;;@@A@@@AA=@@<@C?AAA=;;4::@?:925@;?9924397=>4<7556999B@><=G>BB@CCBBBBA>==>5771717348;755055<8<9===7<<====?6;;69494599@@AAA9929>=<<>400*0000/)/88?<6<BB=
@N9IO0:00908:05790
TACGGAGGGTGCAAGCGTTGTTCGGAATCACTGGGCGTAAAGGGCGTGTAGGCGGTCTGCTAAGTCTGATGTGAAAGCCCGAGGCTTACCCTCGGAAGTGCATTGGAAACTGACAGGCTAGAGTCCCGGAGAGGAGAGTGGAATTCCTGGTGTAGCGGTGAAATGCGTAGATATCAGGAGGAACACCGGTGGCGAAGGCGGCTCTCTGGACGGTGACTGACGCTGAGACGCGAAAAGCGTGGGGAGCAAACAGG
+
CFHF?BAB<BBBB=A@A@@CC@BB@B?AABCBCC=@@@BB9??7?A=>?B@=@C=AA:99AB>@?==000;;@@@8A@?:@@@<???BCC<A@@?C;>>AA>>9?9?>8??@@@??;??BA899A;2?<ABBC@B?>>>H:=8=4=8=B?ABDA=>85:@:=399997<;7;;;899<?@9@399@>A?BB@BBB>D?BB?BCBBBAB?CCC@AAAA@:::@??BCBA@@B::99&877;8;<1:<CCC>BBB6
@N9IO0:00866:05821
TACGTAGGGTCCGAGCGTTGTCCGGAATTATTGGGCGTAAAGAGCTCGTAGGCGGCGTGTCGCGTCTGCTGTGAAAGACCGGGGCTTAACTCCGGTTCTGCAGTGGATACGGGCATGCTAGAGGTAGGTAGGGGAGACTGGAATTCCTGGTGTAGCGGTGAAATGCGCAGATATCAGGAGGAACACCGGTGGCGAAGGCGGGTCTCTGGGCCTTACCTGACGCTGAGGAGCGAAAGCATGGGGAGCGAACAGG
+
DD<=<CBF>CB?BECABB9:;;@D?C?C@CC7;;6;@>AA<A@??@9;;AA>;;8;CB?@?BAAAC:::?A@=??9??@?CCD9AA?B?BBB?D?C?BBBBBBBD??==;;:09??@AABBBB>ABB=@@@@@3AA@A::6:=B?CACCACBBBBAA=AA@@<@@@BABBB@@@ABB>BA6:4:??9B;AB>B::5;=?=@9@@@BBBB>C@C?AA=;;;<AA@AAB?BBBBDB=B@A@BAA8AA@@@?@@@@
@N9IO0:00874:05819
TACGGAGGGGACTAGCGTTGTTCGGAATTACTGGGCGTAAAGCGCACGCAGGCGGATTTGTAAGTCAGGGGTGAAATCCCGGGGCTCAACCTCGGAACTGCCTTTGATACTGCAAATCTCGAGTCCGGAAGAGGTGAGTGGAATTCCTAGTGTAGAGGTGAAATTCGTAGATATTAGGAAGAACACCAGTGGCGAAGGCGACTCACTGGTCCGGTACTGACGCTGAGGTGCGAAAGCGTGGGGAGCAAACAGG
+
CDBB>B@@@7BAABDAAA>BA?A@>B6;.4>@@A;:::AB9?:::C@@@DC@CB?CDD>AAC=@@ABCDC;CCDD>CBB=CFF;CAABIH?BCB>B>B;;;?BB=C@@@BBCBCG?BBC@::;@C@C?B=@;;5:A@?::6;@B@B?BDCBBAAAAA?ABBB=BABAAAAABBB?BD=A>BA=A@@<@@@><@993:<9::AB???AB>AB?@<@@@::>@AAB@;;<C>::??8?>?AAAA2??BED9=:94
@N9IO0:00881:05846
TACAGAGGGTGCGAGCGTTGTCCGGAATCACTGGGCGTAAAGGGCGCGTAGGTGGCTGTGTAAGTCGGGGGTGAAATGCTGCGGCTCAACCGCAGCGCTGCCTCCGAGACTGCACGGCTTGAGCACGGTAGAGGCCGATGGAATTCCCGGTGTAGCGGTGGAATGCGTAGAGATCGGGAAGAACACCGATGGCGAAGGCAGTCGGCTGGGCCGTTGCTGACACTGAGGCGCGACAGCGTGGGGAGCAAACAGG
+
BBABBCCC::9BBAAAA@<:99@D<@<?:??ABB=BCBBB<BB;BBBBBDD@BCAC@AABBB=@;;;AAA2AAAG6;:;==<>:?==A9?9>??<::9<=>;>?;??@A@@@BDCC@A@<A:::BCA=AA@==392773;6;-7-3;0>5:;;>>;>9>>=?<?@999@@?=9:9@@8@=AA>AAA=AAA@;@@@;@5;:?AAB?B@@@;@>BB=BCD@AABBBABA?BDBBCCBCCBAAAA6;;CBC>AA@@
@N9IO0:00870:05907
TACGTAGGGTGCAGGCGTTAATCGGAATTACTGGGCGTAAAGCGTGCGCAGGCGGCTCCTTAAGTCAGATGTGAAATCCCCGGGCTTAACCTGGGAACTGCGTTTGAAACTGGGGGGCTCGAGTGTGGAAGAGGGGGGTGGAATTCCAGGTGTAGCAGTGAAATGCGTAGAGATCTGGAGGAACACCGATGGCGAAGGCAGCCCCCTGGGCTAACACTGACGCTCATGCACGAAAGCGTGGGGAGCAAACAGG
+
BABBBA?@:@@ABB?AAA5;5;AA?C@C>BA;;;8;AABD<@ABBABBBAA=@@<@AA>A>A>>000000:009?69994&4:(9/39*0+00/(/)//99377(333(3:::;<<%;;=<555<<<5>:>;;;<;<%;><>;@<>::969BBAA<::BBBD>CBBBBBCCBAA@;93:B;>=AAA=ABDD@BBC?B>@@;;;;;);@?8?A@=BA?A@=99:9>555@@@999,59==?@@49::CC>ABA>
@N9IO0:00871:05860
TACAGAGGGTGCGAGCGTTAATCGGAATTACTGGGCGTAAAGCGCGCGTAGGTGGCTTTGCAAGTCGATTGTGAAATCCCCGGGCTCAACCTGGGAACTGCAGTCGAGACTGCCTTGCTCGAGTATGGGAGAGGGAGGTGGAATTTCCGGTGTAGCGGTGAAATGCGTAGATATCGGAAGGAACATCAGTGGCGAAAGCGACCTCCTGGACCAATACTGACACTCAAGTGCGAAAGCGTGGGGAGCAAACAGG
+
AAACBBBC=A@AABBAAA>A5;;@<@:@6;;ABC=;;;IM>BBBBBCCBBB???;@?>9??A?ABB8993:==>=-37==0==8<<<B?B?:::5:6?A>>:::@@>?@BBCBHD@BAAAB@@@CCCC>;;:::,::49@8=9>:385<8595=<781887738??D@?@BB@;;<;>8=8=0434444445:8;:300/::6::+5468:5:7:<:;55/;////)/779<@@6=<???BB099;00*00-3
@N9IO0:00871:05895
TACGAAGGGGGCGAGCGTTGTTCGGAATTACTGGGCGTAAAGGGCGCGTAGGCGGTTTGACAAGTCAGGCGTGAAATTCCCGGGCTCAACCTGGGGGCTGCGCTTGATACTGTTGAGCTTGAATGCAGGAGAGGATGGTGGAATTCCCAGTGTAGAGGTGAAATTCGTAGATATTGGGAAGAACACCGGTGGCGAAGGCGCATCTGGCCTGTGATTGACGCTGAGGCGCGAAAGCGTGGGGAGCAAACAGG
+
/5599.9555$3:<=<==9==9=B?C?CACAAAC>???BB=BC;9;:@:::?BC?CC=CBBD?AA@@@>BBABCB=C?BC>CD?DCBBAC?CCHHM1;;CBCBC=AAABACDDAB@A@B?CD@CCDBB9:;CC?BBA?@@=@;?;?@9@A>??@:::<?ABH>DADDAAAAABB?CD;A=??<???5;5;;5;>:6:0..--88:<7:5:<<55:@@;;;BA:::=??@BBB=CA@@AAA6@A@AB=;;;<
@N9IO0:00872:05870
TACAGAGGGTGCAAGCGTTGTTCGGAATTATTGGGCGTAAAGCGCGTGTAGGCGGCTTTGCAAGTCGGGTGTGAAAGCCCTCGGCTCAACCGAGGAAGTGCGCCCGAAACTGCAGAGCTTGAGTACCGGAGAGGATGGCGGAATTCCCCAAGTAGAGGTGAAATTCGTAGATATGGGGAGGAACACCGGTGGCGAAGGCGGCCATCTGGACGGATACTGACGCTGAGACGCGAAAGCGTGGGTAGCAAACAGG
+
GGCCBBBB=BBBC@C@?A@CB@CC@C?B@CA@FFDCCCBC<AAAABIDC@@<9;6;BD=CBC@CBAAB=@@?@CF@ECC>BBB>A@?>8?9?AB?B>BABA???5>A?6ABBA@@?AAA=@AABBC@C@BBBC?BCE@AA;@9=49::.;?CABB;;5;;::/:?@AABABBB<;;;.:?;@>AAA@E?BB>BDA?A@AB>A?BBABB>A@A>@;;;;;DDBBBBBBA@AA;;;7;@BCCC?BCBBBI=BBC=
@N9IO0:00872:05878
TACGAAGGGTGCAAGCGTTACTCGGAATTACTGGGCGTAAAGCGTGCGTAGGTGGTTCGTTAAGTCTGTCGTGAAAGCCCCGGGCTCAACCTGGGAATGGCGATGGATACTGGCGGGCTAGAGTGCGGTAGGAGGAGAGTGGAATTCCCGGTGTAGCAGTGAAATGCGTAGAGATCGGGAGGAACATCAGTTGCGAAGGCGGCTCTCTGGACCAGCACTGACACTGAGGCACGAAAGCGTGGGGAGCAAACAGG
+
AC;<:6:C6;;CDAEBAB@CC?@@=A5:.9@;:9,:??>@9????@@A???<?@=A4:::8:68><@;????@A;,3998+>;,33BA=A?><=3<379,366;<7;:A@AB:>>?8>=AA@=;:::47./).826:><>=6=6;6<:-50575778:A?@>A3>>>78;8<<A555907=:>=@@:;;AA8;;;:7>:>?5===:;5727B48>>9A2229887725,7>=??@:A@BBCBB9CBBBB>AAA3
@N9IO0:00879:05901
TACGTAGGGTGCGAGCGTTAATCGGAATTACTGGGCGTAAAGGGTGCGCAGGCGGCGTCGCAAGTCAGGCGTGAAATCCCCGGGCTTAACCTGGGAATGGCACTTGAAACTACGATGCTGGAGTATGGCAGAGGGAGGTGGAATTCCACGTGTAGCGGTGAAATGCGTAGAGATGATGGAGGAACACCGATGGCGAAGGCAGCCTCCTGGGCCAATACTGACGCTCATGCACGAAAGCGTGGGGAGCAAACAG
+
AB;;;BCC7;;@A@A;;;@C=@@@5;4:9?>>=<5<<8;>3>C698??448:<=8>84898?;837<;6>AAAAC:??AA6AB=CB?B?B@BBB>B43/1///6168;2687563/..33....>@@=<<<CCD766.88+2.9.5/5?55577<6>:;;::0;<<=A??882:;:5A39?;?;==93::99467:16/5555.35.333'.(/.373333/..36/-/....79-3;57A=@2:8;<<6999
@N9IO0:00891:05868
TACGTAGGGTGCGGGCGTTTAATCGGAATACTGGGCGTAAAGCGTGCGCAGGCGGCTCCTTAAGTCAGATGTGAAATCCCCGGGCTTAACCTGGGAACTGCGTTGAAACTGAGGGGCTTGAGTGTGGAAGAGGGGGGTGGAATTCCAGGTGTAGCAGTGAAATGCGTAGAGATCTGGAGGAACACCGATGGCGAAGGCAGCCCCCTGGGCTAACACTGACGCTCATGCACGAAAGCGTGGGAGCAAACAGG
+
?AAAB?A@5=A:;;0;;;;,0+00<:>*0/:333(3333>*39:943:::<344.49;7=8;6:////774444:099::&44)4<7;.42944)54=50///)///)/333333&33-3::85555:39444444#497;.4.43998=AAA99666AAB;C;;;;ABBB@??;918;:::==>399<<=ABB9B@699@BA?09;;/000*0/---8-//////59;;;=?4=99599,4=999,9>?;
@N9IO0:00907:05903
TACAGAGGGTGCAAGCGTTAATCGGAATTACTGGGCGTAAAGCGCGCGTAGGTGGTTTGTTAAGTTGGATGTGAAAGCCCCGGGCTCAACCTGGGAACTGCATCCAAAACTGGCAAGCTAGAGTACGGTAGAGGGTGGTGGAATTTCCTGTGTAGCGGTGAAATGCGTAGATATAGGAAGGAACACCAGTGGCGAAGGCGACCACCTGGACTGATACTGACACTGAGGTGCGAAAGCGTGGGGAGCAAACAGG
+
BBCCFAAC>BBAB?BBBB?A?A@>9=29-7===A9::;@?08?9>A@@@@C@CBABJ>BB@C?BB>B=AAABACC0;:55&5=6>@DD@B?BDC>C;AA@DAA@<@@@6AA@7AC8;;@@@?@AAA<8A<AB?>7:A>AB?A@BB=B>ABBB:::BB?>??:2=A@?@@>@???BB?@6;7;;@@@7;;==7=@C?B>BBBC>AA?AD6::?::398733877798?48BA??@5::??CCF9AAABF>?>>?
@N9IO0:00872:05926
TACGGAGGGAGCTAGCGTTGTTCGGAATTACTGGGCGTAAAGCGCACGTAGGCGGCTTTGTAAGTTAGAGGTGAAAGCCCGGGGCTCAACCCCGGAACTGCCTTTAAAACTGCATCGCTTGAATCCAGGAGAGGTGAGTGGAATTCCGAGTGTAGAGGTGAAATTCGTAGATATTCGGAAGAACACCAGTGGCGAAGGCGGCTCACTGGACTGGTATTGACGCTGAGGTGCGAAAGCGTGGGGAGCAAACAGG
+
CBBBACBB=C:;:?AAAA>AB>@@=@?A?ABA@@9==;;;0::<?@@@@CB?BA?@BA;@BE=BA?AAAA=@ABA<BBB=BDD:BBAB?BCC:C?C@C;;;?CB=BCC;@;<;BBBBBC8;;<@@=AA<@@@@<ABAABB6;5;=A;@;995;;;;>5556=4=:666==<<6615;6;0667;;=8<555.5/9272//)/;://6>9;669@>BB<@?;;:;???;A@@@@@:@@CCEDD:BBCCC>BBB?
@N9IO0:00878:05939
GACGTAGGATGCGAGCGTTGTTCGGATTTATTGGGCGTAAAGCGTGCGTAGGCGGCTATTTAAGTCTGATGTTAAAGCTAGGGGCTCAACCCCTGTGATGCATTGGAAACTGGGTAGCTTGAGTGTGGTAGGGGAAGGTGGAATTCCTAGTGTAGCGGTGAAATGCGTAGATATTAGGAAGAACACCGGTGGCGAAGGCGACCTTCTGGGCCACTACTGACGCTGAGGCACGGAAAGCGTGG
+
DB;:::B?CAAAC@????=??=@A>>>=5=@:AA<??@AF@CCCCCBBB@@<;;5;A@@@8@=AAAA?????=@A;AA@@AAA9BBCC?CCC:@A@D@@@@@A=@@BB=;;;B=C;;<?>A999>??9?AAAB8A=@=@@<@=@@C@DBBBCJGAAA>BAAB<;;:99@@@A::9:C?C@BA?;;;5;<;;4:??;?8<9;9295=949,9244<8:<;<;=::?>>:<<;;177*7;;333
@N9IO0:00896:05910
TACGGAGGGAGCTAGCGTTGTTCGGAATTACTGGGCGTAAAGCGCACGTAGGCGGCTATTCAAGTCGGGGGGTGAAAGCCCGGGGCTCAACCCCGGAACTGCCCTCGAAACTAGGTAGCTAGAATCTTGGAGAGGTCAGTGGAATTCCGAGTGTAGAGGTGAAATTCGTAGATATTCGGAAGAACACCAGTGGCGAAGGCGACTGACTGGACAAGTATTGACGCTGAGGTGCGAAAGCGTGGGGAGCAAACAGG
+
<BCC@BCC;;:;88;88944304=7>9=:=;;;<5A?BCD<?;;;B;;;<@<@B>A@@A>AA<;;999999#7777*3::0888+///:1777&/)/27/49:6>49490599@=:;;CBB;;9;BC?B=BB;;5;;;;;B?B@C@B@BBB;96>@=?4955>)5.5::<<====9=>7;:9949@A=?@??<?BC?B?B????CAAAB?AAB?BBBA=AA@@@B;;;@@@?;;;0;;ABABC:ABBBC>CCF?
@N9IO0:00896:05935
TACAGAGGGTGCAAGCGTTAATCGGATTTACTGGGCGTAAAGCGTGTGTAGGTGGCTTCCTAAGTCGGTTGTGAAATCCCTGGGCTCAACCTGGGAATTGCAGCCGATACTGGGAAGCTAGAGTTCGGTAGAGGGTGACGGAATTCCCGGTGTAGCGGTGAAATGCGTAGATATCGGGAGGAACATCGATGGCGAAGGCAATCACCTGGGCCTGAACTGACACTGTGACACGAAAAGCGTGGGTAGCAAAC
+
B@BB@@@@7::@D<?@@@<@?AAC@DCC<A@CCC>B>??C>B?@??A@?<;57819??B?CB?BB@@?B@CBBAA;878.9>@;AB?@=?<??E9?:=15;999.5;AAA@@@;@>AA@A@ABB>AA?CC?:::0;@==??C>A=??7>=AB999BC?BCBC>AAABBA@???8999,;?5;6;@CCA;;;7;CB=@=AB?@@@A?BBB>B@BBB@@@@B:;;@@@@AAAB;;;;*;AAAAB:@A@>=@6<
@N9IO0:00900:05956
TACGGAGGATCCAAGCGTTATCCGGAATCATTGGGTTTAAAGGGTCCGTAGGCGGTTTAGTAAGTCAGTGGTGAAAGCCCATCGCTCAACGGTGGAACGGCCATTGATACTGCTAGACTTGAATTATTAGGAAGTAACTAGAATATGTAGTGTAGCGGTGAAATGCTTAGAGATTACATGGAATACCAATTGCGAAGGCAGGTTACTACTAATTGATTGACGCTGATGGACGAAAGCGTGGGGAGCGAACAGG
+
CBBB?@@<@@@=A?A@@@=;<;6;7:?BBCD:D>6@=8B@6A<5AB;@;<>:6;8:D>BBBB?B@@@ABA>A@@@;@AA9B@@@@@A@=AA=AA?A@?@=@?AA@BAAAA;<;@@?>?@6;;>A>AA>@@=@>ABG@CCCCC@BCCCCBBBBAA>;;5;;;C<BBBB>BA@A@B?@@???5;5;;;5;?C8;;AC5;5;;;4;=AAB@@AB?B=B;;4;??;;:??;;5;@;;;0;B?@@BB7@@AAA=;;;=
@N9IO0:00908:05942
TACGTAGGGACCAAGCGTTGTTCGGATTTACTGGGCGTAAAGGGCGCGTAGGCGGCGTGACAAGTCACTTGTGAAATCTCTGAGCTTAACTCAGAACGGCCAAGTGAAACTGTTGTGCTAGAGTGCAGAAGGGGCAATCGGAATTCTTGGTGTAGCGGTGAAATGCGTAGATATCAAGAGGAACACCTGAGGTGAAGACGGGTTGCTGGGCTGACACTGACGCTGAGGCGCGAAAGCCAGGGGAGCAAACGGG
+
BBBBAAAC<BA?B@BBBC@BB@CE:<;D<@@BBA<A@??A<BB>BBBB@@?>??;?BA@ABC>A@@@??799AAA:???B@A@@@A<@<@B;;;A?@@,0,0+0=<<=7?@BD>CCDCCBBBB@@@@@@?BED;CC>@@A>A<@6;:=@=@AAAABB?CBBC?A@@BA@@@@;;;99=>B;?:>>=:7779.9495==49:,98988DE<A@CBB@@?>;;::?;;;>???>;;*00+/666*6::<<6<<<4
@N9IO0:00864:06007
GACGAACCGTCCTAACGTTGTTCGGAATCACTGGGCTTAAAGGGCGCGTAGGCGGGTCATCAAGTCAGGGGTGAAATCTTTCGGCTCAACCGGAAAAGTGCCCCTGATACTGATGGTCTGGAGGGAGGTAGGGGTCTGTGGAACTTCTGGTGGAGCGGTGAAATGCGTTGATATCAGAAGGAACGCCGGTGGCGAAAGCGACGGACTGGACCTCTCTGACGCTGAGGCGCGAAAGCTAGGGGAGCGAACGG
+
66<99;?+//8)/7-39:.555::6<.55?995A9BB5;;/99099=<@@A9::;6;AB?::8;BACGMM<BABF=CBBC=;;9;BBB?D@B?BGE9D;;;AA0AA@@A@;;9?@:@@@C>BBB<CC@BBCFF9BBBBA@7<=BB>BDF@DC?;<<BACFFM>BAAAC?DC<;9995;7<:A;A@A=B=BB>AA>@5::?>@?8::BC?AB=;:9999@???7733-337==:687788<;.798776787
@N9IO0:00886:05977
TACGAAGGGGGCTAGCGTTGTTCGGAATTACTGGGCGTAAAGCGCACGTAGGCGGATACTTAAGTTAGGGGTGAAATCCCGGGGCTCAACCCCGGAACTGCCTTTAATACTGGGTATCTCGAGTTCGAGAGAGGTGAGTGGAATTCCGAGTGTAGAGGTGAAATTCGTAGATATTCGGAGGAACACCAGTGGCGAAGGCGGCTCACTGGCTCGATACTGACGCTGAGGTGCGAAAGCGTGGGGAGCAAACAGG
+
DDBDB?BCCC5A@@@@::5:A;AA?A?A?BAAAF>A@ABB7::CA@@@@@@=@B>??@@A<?9?@<9999-;A>@=BCD>CDD:BBBB?BCC:C@B?@?>@4;:0;;;;;;;;0;@;;<AAA??<??==@A@@<@C@@AC@C?D?B>AAB@@@BBBC?BBAH>F@BBBCDCCDC@BA>AA>A6:;?=;;:;57<<1818717A==??A=?ABBCCBBBAAAA@AAAB>AAA999,9;;;;;;.<AAAA<AAA?
@N9IO0:00891:05992
TACGTAGGGTGCAAGCGTTAATCGGAATTACTGGGCGTAAAGCGTGCGCAGGCGGTGATGTAAGACAGATGTGAAATCCCCGGGCTCAACCTGGGAACTGCATTTGTGACTGCATCGCTGGAGTGCGGCAGAGGGGGATGGAATTCCGCGTGTAGCAGTGAAATGCGTAGATATGCGGAGGAACACCGATGGCGAAGGCAATCCCCTGGGCCTGCACTGACGCTCATGCACGAAAGCGTGGGGAGCAAACAGG
+
>@BBBBBB7;;AB>=<<<+.*.886:*.(/>AA@>?A?CD>BCGA@@CCBA@CC@B::;BA@=???A??=>@99:8:ADD:BB99:99?C?CCC<A=@AB@@@B=B???AABAA@@?@@A;?@A@AC=A;;;;;;;*;@A=A=B=B?CBCBBB;;;;@@AAA=;<;BBCB@@@@@@>:::3:3:=??BBBB?CCC?C8::=?AAA5??@9?9??A@@@A?989?==<<<88877)7<;<=??2>>>BE>BAB>
@N9IO0:00901:05963
TACGGAGGGTGCAAGCGTTGTTCGGAATTACTGGGCGTAAAGAGCGTGTAGGCGGCTGATCAAGTCGGGTGTGAAAGCCCGGGGCTTACCCCCGGAAGTGCCGCTCGAAACTGGTCAGCTAGAGTATGGGAGAGGGAAGTGGAATTCCTGGTGTAGCGGTGAAATGCGTAGATATCAGGAGGAACACCGGCGGCGAAGGCGGCTTCCTGGACCAATACTGACGCTGAGACGCGAAAGCGTGGGGAGCAAACAGG
+
BBCG@BBC?BBBB@CA?@<@@?BDAG@C?C@@@D=@>=@=,0/=>>@A@@D=A@?B?;=>00+0=;;;5:=>>=<3<<=3;>>0@8-//>>>'/)/)/373,389;;=B6BBB?AA:;?BBBAAAB@@@9@@@?@:@>AAB?B>A;A5;<5;ACACDC@BBBE>AA@BBABBB:::?B;@@=A=AA@=A?BA?A;:4:>==:9;5;:@@=@@?C=@?BA;;;@@;;;;;;@@?@@9@AA@@@@2@B@@@8AAA<
@N9IO0:00901:06002
TACGTAGGGGGCAAGCGTTGTCCGGATTTATTGGGCGTAAAGAGCGTGTAGGCGGCTAGGTAGGTCCGTTGTGAAAACTCGAGGCTCAACCTCGAGACGTCGATGGAAACCATCTAGCTAGAGTCCGGAAGAGGAGAGTGGAATTCCTGGTGTAGCGGTGAAATGCGCAGATATCAGGAAGAACACCCGTGGCGAAAGGCGGCTCTCTGGTACGTGACTGACGCTGAGACGCGAAAGCGTGGGGAGCAAACAGG
+
5:///7<:::*>@.5554.4::5:7499)9?<?;1<7333(3344444;@@8:929:::255=8=>269<;95555&9;<<<=8@>>@7@166@AAB@;994444.4;0934444455==>=6658<7<7;53-39;88:4>9?>B?=>7;;555<=8<<<<5;;;;<;4333////)/39957/44(4;;7;543(3433-388888<7595:<443;733?999:9<==9444)499=>@>09:;<<5>>>:
@N9IO0:00903:05969
TACGGAGGGTGCAAGCGTTATCCGGATTCACTGGGTTTAAAGGGTGCGTAGGCGGGCAGGTAAGTCAGTGGTGAAATCTCCGGGCTTAACCCGGAAATTGCCGTTGATACTATCTGTCTTGAATATCATGGAGGTAAGCGGAATATGTCATGTAGCGGTGAAATGCTTAGATATGACATAGAACACCAATAGCGAAGGCAGCTTACTACATGATGATTGACGCTGAGGCACGAAAGCGTGGGGAGCGAACAGG
+
BBBB?BBF>CBBC@BCBB?AAA7:6:A?BBBCDF<@@<@D=BB>::9?78837B@9@9949@=?;?>A?A=B@@@<???A<A@:>>@D@FC=B@?A3@4774>838526767...9;??>AA?B988><<788.698;55-5+276:768;;:A@@@@BCDD=BBBBADCCCC@;;;;;BDC@@@B9;9;BAC;<5;=;;;BB@BC@@@@CAA@A<<5;@@AABD;;7;BC;;;6;;;;CDC=EDBCB@BBB7
@N9IO0:00911:05996
TACGTGAGGATCCAAGCATTATCCGGAATTACTGGGCGTAAAGAGTTGCGTAGGTGGCATTGTAAGCGGGGCATGAAATCGTGTGGCTCAACCATACGGCTATGTTCTGAACTGCAAAGCTAGAGGGCGAGAGAGGTCACTGGAATTCCTAGTGTAGGAGTGAAATCCGTAGATATTAGGAGGAACACCGATGGCGTAAGCAGGTGACTGGCTCGTTCCTGACACTAAGGCACGAAAAGCGTGGGGAGCAAACGGG
+
/::;0///)/8<38-33884:<<:>:>;>:=B@@@;@AAAA=ABAD:;;GCCC>ABABBB;C>>?BBEDD9AA@@@A;>999=56164<><B7;84==7?A@@?<177792499:@A9@?@?A>?@9@?;:;;@A5;;;:::=A?A?B?;:9CDCCD@BBC;;;8;C7;;BB@;;;>AC@CC@B;000+0:00*9::9:==8929=??;;4;;;<;4;4::?9999=39677/0///&///4444&554::)44;2
@N9IO0:00864:06055
TACGAGAGGCCCAAACGTTATTCGGAATCACTGGGCTTACAGAGTTCGTAGGCGGCGGAGAAAGTAGGGTGTGAAAGCCCTCGGCTTAACCGAGGAATTGCGCCCTAAACTACTTCGCTAGAGGAAGATAGAGGTGAGCAGAACTGATGGTGGAGCGGTGAAATGCGTTGATATCATCAGGAATACCGGAGGCGAAGGCGGCTCACTGGGTCTTTTCTGACGCTGAGGAACGAAAGCTAGGGGAGCAAACGGG
+
<>;9=B;;2:@6?;35888@<9=C8<789A@@@A<AB?AB@A@AA@BCBBB@BB@BB@@;<;7;BBBF>CBBBBC>BDD?BBBADE@C?C@B@@6;5;@B@@?A=:9:/998998773:999;5:5:;888==8;>>;????<===BBB@BC>AAAB>@A@B=BBBBC?A?9955<;;;<>C>@>>:>8<=:=8:59=::4:B????@@6;:;DC:BBBBCDCBCCCACACCCC>BBBAAAA7@A@DM?LHE?
@N9IO0:00869:06051
GACGGGGGGGGCAAGTGTTCTTCGGAATGACTGGGCGTAAAGGGCACGTAGGCGTGAATCGGGTTGAAAGTGAAAGTCGCCAAAAACTGGCGGAATGCTCTCGAAACCAATTCACTTGAGTGAGACAGAGGAGAGTGGAATTTCGTGTGTAGGGGTGAAATCCGGAGATCTACGAAGGAACGCCAAAAAGCGAAGGCAGCTCTCTGGGTCCCTACCGACGGCTGGGGGTGCGAAAGCATGGGGAGCGAACGGG
+
CC;9:9:9:9"8717;<=5?A4955:;@@>?BBD=CB@@@9>@6?=::9==:000:<9<BEE>F?BAA<AAABA;A@@;;59===,<@@=BD@D@BBCBAAABCD=C?B=@<@@@@@CCB;;;;;;;;;C?CBFFCC>B5;;/;;00000????0@BBA7??9@;>@@@AABAAC?B>@;>>A?@@GA000:@8=4;5959::>544)4<<1<;76;;00)//00/0$3::88:08:<4944&44499599;2
@N9IO0:00872:06038
TACGGAGGGTGCGAGCGTTATCCGGAATTACTGGGTTTAAAGGGTGCGTAGGCGGCTTTGTAAGTCAGGAGTGAAAGTTTGCAGCTCAACTGTAAAATTGCTTCTGATACTGCAAGGCTAGAATCAGGATGAGGTCAGCGGAATGTGGCATGTAGCGGTGAAATGCATAGATATGCCATAGAACACCAATTGCGAAGGCAGCTGGCTAGACCTGTATTGACGCTGAGGCACGAAAGCGTGGGGAGCGAACAGG
+
BBAA=ACD>CBBB@@>@>;@AA?B@B@H@CC??=6==/::/:;;==?@?=@9;;6;BB=BBB?BBBBB?AA:;9C=CCC>CCBCCCBA?B@A@A??5A8A<C?BCADBA@A@BB>B>BA;;B:HCDE@C@@6;:;DBBBC@C@BBA@=@B;9:?;<A?BBBC=BCBBCB@@@??@@5:5ABC>BAC??9=67789484>ABA?:6::====8=CA?><?AAAA@:8827>9:;:.5=@@CKK<CCCCCABBB=
@N9IO0:00877:06044
TACGGGGGGGGCGAAGCGTTGTTCGGAATTACTGGGCGTAAAGGGCTCGTAGGCGGCCAACTAAGTCAGACGTGAAATCCCTCGGCTTAACCGGGGAACTGCGTCTGATACTGGATGGCTTGAGTTTGGGAGAGGGATGCGGAATTCCAGGTGTAGCGGTGAAATGCGTAGATATCTGGAGGAACACCGGTGGCGAAGGCGGCATCCTGGACCAACACTGACGCTGAGGAGCGAAAAGCCAGGGGAGCAAACGG
+
BC;;;<;<;<"<CC49:@=75544:3949499595,5?599)44)4:<<?>=:00,06;6;AA:;?CBABCCBBBE>CBB>BBD<@@?C?A>AAC8A?AABBBABBBA@@@CC<@@C;;;@CA@AA<@@9AAAAB<AABBB?B?B?B@BB?@A:::AA=A@??9?@@@@AAA:::?@@>BB?C@BBC@B@BC@CCFAHIBB?ACBB@BCACCAC@BAAACCDCBB;;;?CBC;;;;&::599A9399;5:09<;
@N9IO0:00890:06047
TACAGAGGGTGCAAGCGTTGTTCGGAATTACTGGGCGTAAAGCGCGTGTAGGTGGCGAGATAAGTCGGGTGTGAAATCCCTTGGCTTAACCAAGGAAGTGCACTCGATACTGTTTTGCTTGAGTGTTGGAGGGGATGGCGGAATTCCCGGTGTAGAGGTGAAATTCGTAGATATCGGGAGGAACACCTGTGGCGAAGGCGGCCATCTGGACAACTACTGACACTGAGACGCGAAAGCGTGGGTAGCAAACAGG
+
CBBBBBBC6;;@@<@?ED?BB>;;5;5;.99944(3888:29799>>??AA=??:?999@EC<AABCC=AAABBI=;;<0;;>9>@<@<A@C>B>A=A@@@AABAAAAAA???BB8AAA;@@@999=A=@@@A8@AB@AA=A=A>AA;A?;;;BAA@?ABBI?H@CCCCDCBCDLJF=@@=@<@AA?BCCC7:::5:>?@=@>AABCC?CBB=@??==999@@@A@@A@999@A599??CB>BB???C<????
@N9IO0:00893:06013
GACAGAGGGGGCAAGCGTTGCTCGGAATCACTGGGCGTAAAGGGCGCGTAGGCGGGAGGACAAGTCGGTCGTGAAATCTTCGGGCTCAACCCGGAGGCGTCGGTCCGAAACTAGTTTTTCTTTGAGGGAGGCAGAGGAGTCTGGAATTCCCGGTGTAGCGGTGAAATGTGTAGAGAGTCGGGAGGAACACCGGTGGCGAAGGCGGGACTCTGGGCCTACCCTGACGCTGAGGCGCGAAGGCGTGGGGAGCAAACGG
+
ACCCBBCBCB0@@9==99279<<@:@7;000099.77399.7:1::<:89:5494(4<8@??:>>?@<=0//99;.9;<9>>?7666;499)5.574/----(--0666,,---7777'---(/88919:684444.44>?@A?C@D?CD>B>::;A@@@?AA@C>BAAA990>>000000*0>:>:=@@.944939<?7<8>;;:?BBBBCC>C@@@@C<AABBAABB;;5;@@@?;@<@AABBC:BAAAC;;;;
@N9IO0:00894:06042
CACGGGGGGAGCAAGCGTTGTTCGGAATCACTGGGCGTAAAGGGCGTGTAGGCGGTCTGGTAAGTGGAATGTGAAATCCCCCGGCTTACCCGGGGACCTGCATCCCAAACTGCCAGGCTTGAGTACGGGAGAGGATGAGGGAATTCCTGGTGTAGCGGTGAAATGCGTAGATATCAGGAGGAACACCGGTGGCGAAGGCGCTCATCTGGCCCGATACTGACGCTGAGGCGCGAAAGCTAGGGGAGCAAACGGG
+
AA:99999%779>8B<A?@AB<9:5;<>@AAAAA<A@@@@<@@4@A@@@AB>;;7;ABA>BD=A:94;9@BCCCD>BBGFF5A=@B6;;C<AAA7BB?;;;BAAA:@B;B;;;?BB@CD@CBA@A@A@=@@@@<@@@A@D:?=?@B?BC?BBB?@?C?@??C>977A?>?BB?>==A;?@9=8<77,7837,737286;>:898=>=A<AA8>>?????==888===5;9::::/;@@@@AA9@ABBB=A?@8
@N9IO0:00899:06025
TACGAAGGGGGCTAGCGTTGTTCGGATTTACTGGGCGTAAAGCGCACGTAGGCGGGTCGTTAAGTCGAGGGTGAAATCCTGGAGCTCAACTCCAGAACTGCCTTCGATACTGGCGACCTAGAGTCCGGAAGAGGTGAGTGGAACTCCTAGTGTAGAGGTGGAATTCGTAGATATTAGGAAGAACACCAGTGGCGAAGGCGGCTCACTGGTCCGGTATGACGCTGATGTGCGAAAGCGTGGGGAGCAAACAGG
+
BAB@@9>@>@0@BCBBCB?BA>AA=AAB<AABAA:>999?.9;@@AA;<;D?BBK?CBBB@B:;;;DFDF?B???:?A?BB?:;:ABB=AA@=?@?:??@?;?<??CCCAAA?B;;;?ABBBBBB>B>B@CBC?AAACCC@C@CCC@BBCCCCCBAA@DC@E=@=@@@A@@@@@=@B@C@BB=@@A=AA??;?@A>B?AA?AAAAAAA=;<086..--/:::<5549999444)5;;:<<<0;;;;>8??<7
@N9IO0:00900:06034
TACGAAGGGTGCAAACGTTGCTCGGAATCATTGGGCGTAAAGCGCACGTAGGCGGCTTCGCAAGTCGGATGTGAAATCCCACGGCTCAACCATGGACGTGCATCCGAAACTGCGGGGCTTGAGTACTGAAGAGGATCGCGGAATTCCCGGTGTAGAGGTGAAATTCGTAGATATCGGGAGGAACACCAGTGGCGAAGGCGGCGATCTGGGCAGATACTGACGCTGAGGTGCGAAAGCGTGGGGAGCAAACAGG
+
;;<AA>BB<@@CDF>@@?99:?@A=B?BCBC@DD>;;;?<5>959==@@AA=9:26>:BBDB>@ABB>A;;9955)/8:/:88(---50536/504;9;==AAA@CBD>C;;;@@@.:9.49::?B@;;49>?5><>=>;7?4;4;>8>;<@<>BAB;@BBB<B@BBBCCCAA@BBB:<:4:=BAB>A@;;5;??9?<;;5<?BBB;;;6;BA@@A???BABDDCCC=??A???9?ABBBCC8@@>??8?A@>
@N9IO0:00879:06088
TACGTAGGGCGCGAGCGTTGTCCGGAATTATTGGGCGTAAAGAGCTCGTAGGCGGTCTGTCGCGTCGGATGTGAAAGCCCGGGGCTTAACCCCGGGTCTGCATTCGATACGGGCAGACTAGAGTGTGGTAGGGGAGATCGGAATTCCTGGTGTAGCGGTGAAATGCGCAGATATCAGGAGGAACACCGGTGGCGAAGGCGGATCTCTGGGCCATTACTGACGCTGAGGAGCGAAAGCGTGGGGAGCGAACAGG
+
DDAAACCG<AAA@A@;;;5;A@=A?A<A=@@;?@9::;@A;A;;;B;::AA=@@@CBBBCBAA??98/9997@AC78:C>CCC699?B<@@@2==5=<<<<??9>?@ACCDC=BBB??@@;;:@??@=@@CDD8@?@?;;5;@B?C@EG@CCDCCAA?A@?>7>????@@AA@:;:?5;;;?<@@B?C?A@?C;:5:=@@?AABCCCDD?D?AA=@???@@BBBBBB?BAA;::7;AABBCC9BA?@?;:::<
@N9IO0:00881:06070
TACGAAGGGGGCTAGCGTTGTTCGGATTTACTGGGCGTAAAGCGCACGTAGGCGGATTGTTAAGTCGGGGGTGAAATCCTGGAGCTCAACTCCAGAACTGCCTTCGATACTGGCAATCTAGAGTCCGGAAGAGGTGAGTGGAACTCCTAGTGTAGAGGTGGAATTCGTAGATATTAGGAAGAACACCAGTGGCGAAGGCGGCTCACTGGTCCGGTACTGACGCTGAGGTGCGAAAGCGTGGGGAGCAAACAGG
+
>?=995;AAA0=>?====<??<CB6:;C>BBBBD>ABBCE8::?@@@AA@@=@B@AA=AD<?<?@@@CAA2BBCC>CC@CC>BBBCBA?BBB>BBC?AAAA>B?A@@BBC@@>@C@AABBB@@@B@B>B@BAA=BAA@A@7;6;BD?BBBBC@@AA@?@@=A?B?BCCA@@BBC?BC?B@BC9::A=@<<=9=<=<@:@C=998ABBB?BE@F?BBA@?@997>@A>8=<><;>9;;;7878(7=9;;1;=>5
@N9IO0:00881:06103
CACGGGGGGGAGCAAGCGTTGTTCGGAATCACTGGGCGTAAAGGGCGTGTAGGCGGTCAGGTAAGTGAGACGTGAAATGCCTCGGCTCACCCGAGGAGCGGCGTCTCATACTGCTTGGCTTGAGTACGGGAGAGGATGTGGGAATTCCTGGTGTAGCGGTGAAATGCGTAGATATCAGGAGGAACACCGGTGGCGAAGGCGCACATCTGGCCCGATACTGACGCTGAGGCGCGAAAGCTAGGGGAGCAAACGGG
+
;C;978787"3<=@;?=?><???CB@C9:9@:B@C=C<;;C=C>8BB@@@BA?AB?BBBC?BB?@>==000=:::<3/00>AAA<@<B@BB=BCB@CC;;:;BBBD;;;CC;;;C=@;@B?<:9::999,993:7;;;:::(4137;7<B>BB??@CA>?:::5:?@?AB@@:;;@@?9?@=A=A@A<?;?>9=93-32377=??@@AC@CC>BBBBAA;;;A@@;;;@DDB;;;0;933333&388894;<=7
@N9IO0:00883:06078
TACAGAGGGTGCAAGCGTTGTTCGGAATTATTGGGCGTAAAGCGCGTGTAGGCGGCGTGACAAGTCGGGTGTGAAAGCCCTCAGCTCAACTGAGGAAGTGCGCCCGAAACTGTCGTGCTTGAGTGCCGGAGAGGGTGGCGGAATTCCCCAAGTAGAGGTGAAATTCGTAGATATGGGGAGGAACACCGGTGGCGAAGGCGGCCACCTGGACGGTAACTGACGCTGAGACGCGAAAGCGTGGGGAGCAAACAG
+
CCCCCBBC;;;;B<A>A@7:;=A<=<?A;>A>@;8;@;;>4;;<<>>00/727:)4:=8;99./97<73/////;.7:=4445;544:7444996:48333333(3:;1888:;ACBBD?:99;881887734=5;;7==7=/3.398+96833333-333;08233338889;?@?4@A2919992923<:@@@=@>@A=A<A@<@@=???<@>:@@@@@@@9:9?;7;=>?B9>>==A;;.?>=;7/8;9
@N9IO0:00891:06076
GACAGAGGTGGCGAGCGTTGTTCGGATTACTGGGCGTAAAGCGCGGGTAGGCGGTTCGGCCAGTCAGATGTGAATCCCACCGCTTAACGGTGGAACGGCGTCTGATACTGCCGGACTTGGAGTGCAGGAGAGGAGGGTGGAATTTCCGGTGTAGCGGTAGAAATGCGTAGAGATCGGAAGGAACACCAGTGGCGAGGCGCCCTCTGGACTGCAACTGACGCTGAGACGCGAAAGCGTGGGGAGCAAACAG
+
9@66:@B45:2:9449=9./0200)0/)//9;<4<<99>*4:@:;;,44/477173//)/27;9/555//9.-(,,,(--3<<?:>96615<;@25;;=99555<<@=C@@=A><00+0*0=00/44.44::6444(447;.33(3-75<898944755:=>6=BCBBBA??A>886:7<7A>B<?7833/(////(///:2<:AA7=AAB43/3;33388@999:9999::)55<===>2===>>5:55
@N9IO0:00911:06068
TACGAAGGGGCTAGCGTTGTTCGGAATTACTGGGCGTAAAGCGCACGTAGGCGGACATTTAAGTCAGGGGTGAAATCCCAGAGCTCAACTCTGGAACTGCCTTTGATACTGGGTGTCTGGAGTATGGAAGAGGTGAGTGGAATTCCGAGTGTAGAGGTGAAATTCGTAGATATTCGGAGGAACACCAGTGGCGAAGGCGGCTCACTGGTCCATTACTGACGCTGAGGTGACGAAAGCGTGGGGAGCAAACAGG
+
BBC@@5;<<.7???CBC>AA=?=6?9>9?=998.9A@@A<??ABBBCBBC=AA799<<=5;6;333333&38880888(34::44555::=;;58644557=;4555::<<<3<<555:75444:>2929:99=;@@AC>B?B?B:?=<<00/=<>8==>B,9249444:8884695//)/3///1//3646//(/(//05-/////(//1884:=9999///66;*/3983//(.//6666.789;>29:=2
@N9IO0:00911:06105
GACGAAGGGGGCTAGCGTTGTTCGGAATTACTGGGCGTAAAGGGCGCGTAGGCGGTCCATTAAGTCAGGCGTGAAAGCCCTGGGCTCAACCTGGGAGTGGCGCTTGATACTGGCGGACTAGAGAGTGGGAGAGGTTGGTGGAATTCCCAGTGTAGAGGTGAAATTCGTAGATATTGGGAAGAACACCGGTGGCGAAGGCGGCCAACTGGACCATTTCTGACGCTGAGGCGCGAAAGCGTGGGGAGCAAACAGG
+
BICAB?BECD3ABBDBBA?BB@BB?B@D?A?998*9?==?9?C9??@A;::>::6:B?AA@B@AAABB@BBABBB5::@9>?@;AABD@D?CBB<A;;;?BBBB<@@A@@@@<;;5;BAAAACCAA@C=BBAA?@@C?BB?A5;5;@8?@ABBB@@@=A@@?8?88988==?87177*36?A<@@D?B?>><?BB>@?;;5;*0*0=>9>B@BBA;A997;;8996507<=;;D167::AAA5?A888-/:;7
@N9IO0:00912:06075
TACAGAGGGTGCAAGCGTTAATCGGAATTACTGGGCGTAAAGGGTGCGTAGGTGGTTAGAGAAGTTGGGCGTGAAATCCCCGGGCTTAACCTGGGAACTGCGTTCAAGACTGGCTAGCTAGAGTATGGTAGAGGTAAGTGGAATTTCCGGTGTAGCGGTGAAATGCGTAGATATCGGAAGGAACACCAGTGGCGAAGGCGACTTACTGGACTGATACTGACACTGAGGCACGAAAGCGTGGGGAGCAA
+
BBBAA;;;0;;@B=BBCC?B=A@@<@=@?BAAA@<?@==?6?A;::9AABA>AA@B?BBBCC@A@>AC<AACBBB<AACC:CD<AA?B?B?BBD>C>@@B@@??BB?BBCB<;>>826AA<:;:@AA;;;;>>:>A:==?;A<AA9A;>9@>@@@>>:>@@D:@??==;;:?AA@@;@;@<@;<<<;A>>=7:995::>AA>>;>>>>:>>>??>>>A>>=>>??7737@;==D3;;:;;;;1;AB=>
@N9IO0:00875:06142
TACGAAGGGGGCTAGCGTTGCTCGGAATCACTGGGCGTAAAGCGCACGTAGGCGGCTTCTTAAGTCAGGGGTGAAATCCTGGAGCTCAACTCCAGAACTGCCTTTGATACTGAGGAGCTTGAGTTCGGGAGAGGTGAGTGGAACTGCGAGTGTAGAGGTGAAATTCGTAGATATTCGCAAGAACACCAGTGGCGAAGGCGGCTCACTGGCCCGATACTGACGCTGACGGTGCGAAAGCGTGGGGAGCAA
+
CEBAB=BBBB0??@B@@@<??BAB@C?BBAAADD>??@CD8:9DCA@??BB@CC@CD@CC9:6;B@9999-;;;;6;B@DC@CB9;;@@@AB@AAA?;;;<5;<,555<<BB:;5;9;98@BBB799>/99@?=@B@A;>7=45555556>BBB@;;8;@@C>C>@@?@?793828837-4638;;*0///06696>5/0*/99/-/95:7*-----2636::7625:6655975,5585/..&.7:9:
@N9IO0:00884:06130
TACGGAGGGTGCAAGCGTTGCTCGGAATTATTGGGCGTAAAGGGTAGGTAGGTGGTCTCATTTGTCTGGGGTGAAAGCCTTGGGCTTAACTCAAGAAGTGCCCCAGAAACGGTGAGACTAGAGTCTTGGAGAGGGTCGTGGAATTCCCGGTGTAGCGGTGAAATGCGTAGAGATCGGGAGGAACACCAGAGGCGAAGGCGGCGACCTGGACAAGTACTGACACTCAACTACGAAAGCGTGGGGAGCAAACAGG
+
CCCCBDCC=BCCC@CCCC:;;A@@=@<@=9:79>8ACCCC=CC>BBA<CBB?BB@BBBBCCC=C@@BABB3ABBA;A@>?3:;.;A593;B=?6;;:>@;;;;&9@>=4@@96;;CBBCCH@B;997<8@@@C@:@AAAB9A;C@CC>B?BBAA@AA?CBC@7666<;;;<<@<<>@7>>:@;@@@7?@;>7<@C2626B@EBCBACJBBBB@@@@@@@AABBBBA?@@@@CBB>@;95<;;+556<>7<CC@
@N9IO0:00886:06145
TACGAAAGGGGCTAGCGTTGTTCGGAATTACTGGGCGTAAAGCGCACGTAGGCGGCCTTGTAAGATGGGGGTGAAATCCCCGGGCTCAACCCGGGAACTGCCTTCATGACTGCAAAGCTTGAGGATGCGAGAGGTGAATGGAATTCCGAGTGTAGAGGTGAAATTCGTAGATATTCGGAAGAACACCAGTGGCGAAGGCGATTCACTGGCGCATTTCTGACGCTGAGGTGCGAAAGCGTGGGGAGCAAACAGG
+
CBBBBB:BBB9AABCCCC@BB<?=:@;@<@AABD>ABBCC798?>BAB@@@=:;6;?B;?@B=;;;CDCC2B@AA=AADE7CC9:;;;49=4=>6@=@999?B=@ABBBC@A@@@6:;B=@@B?BCCCBBDAA?A@@=;;5;>A>B>BCAB@CBB@@;?;::/:?@@ABBBCCC6;;5939?=@AA?D:;;5;??9?=AABB@DBCCB@CECCCC=AA@@BBBBBCBACBC;:94;;CA@AA7@AABB=BBC?
@N9IO0:00890:06115
TACGAAGGGGGCTAGCGTTGTTCGGATTTACTGGGCGTAAAGCGCACGTAGGCGGATCGATCAGTCAGGGGTGAAATCCCAGAGCTCAACTCTGGAACTGCCTTTGATACTGTCGATCTGGAGTATGGAAGAGGTGAGTGGAATTCCGAGTGTAGAGGTGAAATTCGTAGATATTCGGAGGAACACCAGTGGCGAAGGCGGCTCACTGGTCCATTACTGACGCTGAGGTGCGAAAGCGTGGGGAGCAAACAGG
+
<@996ACFEG5CABA???=A@?@?<;?A:BAAAC=:::==/::>=B;;;;A@;;7:@@?@AA??=@;;;;.;A@A9AAA;AA;;;BCC@CCCDC@B?B?@@@DC<A@@@@@@@@@@BBBA?AA@@@A>A@B@@<AAABCHBDADAD:;;B;;;BBBB@CBBC?C?BBB@;;:@@5;:?AA=B=@@AACBBB????9=;::39@@@ABA?BB:::?BABBA@@??999;?@::::,99<=<=<2<>9:9/9898
@N9IO0:00891:06141
TACAGAGGGTGCGAGCGTTAATCGGAATTACTGGGCGTAAAGCGCACGTAGGTGGCGACGTAAGTCGGGTGTGAAAGCCCCGGGCTCAACCTGGGAATTGCATTCGAGACTGCATTGCTGGAGTACGGAAGAGGAGGGCGGAATTCCCGGTGTAGCGGTGAAATGCGTAGATATCGGGAGGAACATCAGTGGCGAAGGCGGCCCTCTGGTCCAGTACTGACACTCAAGTGCGAAAGCGTGGGGAGCAAACAGG
+
CCBBA@>>6:;@AABBBB?B?@AC@C@C?ABAAL>BBBDL=B@@@@@@@@C?BB@BCBBAAA?AB@@B<98:AAB9??BB6@B=???C@C@CCD>B?B?AA@@?BA@@@ABCABA>B@?@<@AA@AA?B?ABB=??B<@@=@;@<@C>C?CBBBBAA=ACCC>BBBC@@@CBBBBCC<AA?@?;;;;;BBB?AACAFABC@CG>DDDE?BA@ACBBBBBBA@B@00-0@A>BCD>EB@@BDD;:9;@B<@A@=
@N9IO0:00891:06146
TACGGAGGGTGCAAGCGTTGTTCGGAATTACTGGGCGTAAAGCGCGTGTAGGTGGTCGGAGTAAGTCGAATGTGAAAGCCCCGGGCTCAACTCGGGAAGTCATCCGAAACTGCTCGACTAGAGTCCCGGAGAGGAAGGCAGAATTCCCAATGATAGGGTGGAAATCCGTAGATATTGGGAGGAATACCGGTGGCGAAGGCGGCCTTCTGGACGGTGACTGACACTCAGACGCGAA
+
CCCD?CEG>FCCC@CBBB>BB?BC@B6;24?;;9)44:<<3:559@9::AA??>;>00,0:;868=@//+000/6;5@BBB9A@6??9:49>??=;B13833336;;;3;:373:9933338878=,329===9=*/(---8(/(/8/638//////(/738<3::28888778;,77(39,3,775+2+.3....(.(.337(2,288277;499::558=<<=;::==9;<;>
@N9IO0:00891:06158
TACGTAGGGTGCGAGCGTTAATCGGAATTACTGGGCGTAAAGCGTGCGCAGGCGGTTCGTCGTGTCCGATGTGAAAGCCCCGGGCTCAACCTGGGAATGGCATTGGAAACTGGCGGGCTTGAGTGTGGCAGAGGGGGGTGGGAATTCCGCGTGTAGCAGTGAAATGCGTAGAGATGCGGAGGAACACCGATGGCGAAGGCAGCCCCCTGGGCTGACACTGACGCTCAGGCACGAAAGCGTGGGGAGCAAACAGG
+
CCAAACCC<AABBBBBBB?B?@A?9>4;5;BAAD>BBBCC;@@B:::CAAA>AC?C@AA@@@A?BC@@@@BABCC<??BB6AA9;000:@;?@@7;7=:59;;*0)//(/9:5=@:8:?087;;<;>8;?=;:9999%:==*0)/(/.535:::AA???CDDE=CBAAAAABA@@@;;5;@5;59993:99:3:971817;<<???.>>>8=????>?CACA?A???B?BAA89938?>@ABB6?@AAC?AAA=
@N9IO0:00896:06127
TACGGGGGGGGGCAAGCGTTGTTCGGAATTACTGGGCGTAAAGGGCTCGTAGGCGGCCAACTAAGTCAGACGTGAAATCCCCAGGCTCAACCTGGGAACTGCGTCTGATACTGGATGGCTTGAATCCGGGAGAGGGATGCAGAATTCCAGGTGTAGCGGTGAAATGCGTAGATATCTGGAGGAATACCGGTGGCGAAGGCGGCATCCTGGACCGGCATTGACGCTGAGGAGCGAAAAGCCAGGGGAGCAAACGG
+
<==>>>>>>>>">C:<=BB@CC@BB@A>B?BBCBC=:::AB<BF?CCBBBBB>00,0,0+000*//8844444779/////&//)/;;;4969>>1@7<696666@BACCBBB?BCB6;;699;@B=AA<AA@AB=B>==0//5;,//9>9<<665<<7<@AC=CBBBBBAAA=BBBB>@A@B@??@?A5998<=>4;4;?:???;<;>7;:9B455<:=>??@;:;:8;;44///&/9699;;&///77.9:<
@N9IO0:00898:06125
CACGTAGGGGACGAGCGTTGTCCGGATTCATTGGGCGTAAAGCGCGCGTAGGCGCCCAGAAAGTCGGTTGTGAAAGCCCGGGGCTCAACCCCGGGACTGCATCCGATACTCCTGGGCTGGAGGTAGGTAGGGGAGATCGGAATTCCTGGTGTAGCGGTGAAATGCGCAGATATCAGGAGGAACACCGGTGGCGAAGGCGGATCTCTGGGCCTTACCTGACGCTGAGGCGCGAAAGCTAGGGGAGCGAACAGG
+
:;:3;<9:;/;?@@>ABC9:;C?A=BC=:9:9>90=9:99,9ABCCCBB9919<<=5@<A=3565>7@69;A>B<AA<4?;;/;A<B2:99*97*49393:8824398;773;<<3<;718:5:@B?CCCCC:A?@@9949<A6?643.3<99989.7:=<5B;:?99:@:93888359/5/59>:?;=>8><@8?8==9=;77<988)98<1?8.33<33/-.,,(,,,//:1/44?CAA5897AA>???:
@N9IO0:00870:06165
TACGGAGGGCGCAAGCGTTGTTCGGAATCGATTGGGCGTAAAGCGCGTGTAGGCGGCTTGGCAAGTCGGAGTGTGAAAGCCCGGGGCTCAACCCCGGAAGGCGCTCGAAACTGCCTCGCTCGAGTCCCGGAGAGGAAGGCGGAATTCCCGGTGTAGAGGTGAAATTCGTAGATATCGGGAGGAACACCAGCGGCGAAGGCGGCCTTCTGGACGGTGACTGACGCTGAGACGCGAAAGCGTGGGGAGCAAACAGG
+
BBCG@CIC????@599:@;?@@AA>A6;949<3:939?BAA;A<<;;;<A>9499455.5455.5959.5/::///7.///(///&////3888&/)/)/58///-558/--//)/;;<?;66655>06.5<995;5;59;6;.4.4<)5.5<<>@@B9=??A5@@BBAA@CB>>;;;7;B>B@BBB@BA@@=@BA?C???9=071:9?9=>B8>@?A@>33338:8:BBCCCCC=A@B;;;;*99?>C9;:::
@N9IO0:00881:06199
GTACGGGGGGAGCAAGCGTTGTTCGGATTTACTGGGCGTAAAGGGCGCGTAGGCGGCCACTGCAAGTCAATTGTGAAATCTCCGGGCTTAACTCGGAAAGGTCAACTGATACTGCAGGGCTAGAGTGCGGAAGGGGCAACTGGAATTCTCGGTGTAGCGGTGAAATGCGTAGATATCGAGAGGAACACCTGCGGCGAAGGCGGGTTGCTGGGCCGACACTGACGCTGAAGTGCGAAAGCTAGGGGAGCGAACGGG
+
00CACCCCC*CCBA:>;00+//1//)///(/7444)4999<3::4:A<>9=>800)/)////574:;00+0)//79<5<BAA-00*/0)0*/7;;)//(/3?A@>AA:99:<98<><=5<A@?AA;:;@;?9>>>.@A?CBC?A<@=@B;;79<599AB@DCBB>CBBBBBBB@@?<>>:00*/16666=?>><?=?4949=:8@=@@BCD>D?AAAAAABB;;;;;;>BBBBBBC=@A?BBBB9AAAA@<@?@9
@N9IO0:00887:06207
TACGGAGGGTGCGAGCGTTATCCGGAATTACTGGGTTTAAAGGGTGCGTAGGCGGCTTTGTAAGTCAGGAGTGAAAGTTTGCGGCTCAACCGTAAAATTGCTTCTGATACTGCAAGGCTAGAATCAGGATGAGGTCAGCGGAATGTGGCATGTAGCGGTGAAATGCATAGATATGCCATAGAACACCAATTGCGAAGGCAGCTGGCTAGACCTGTATTGACGCTGAGGCACGAAAAGCGTGGGGAGCGAACAGG
+
CCBB=BBB:;;;CBBA;;:;BDAD@D@E>@???=6=?6=<*73*3;B@@@A>AB8;;C=B;;9;@@@F@CAAAAB;@AB;A;0+0@00,/)//=?>2?ACCB=>@6:599==@A2:455:@D7AAB<9=>C@@7@CCBBB@CA@@A<+000////:=;A>>?7CAAADDDBBAA;9055:BB<@@@0:44.4489286::;@==9======788;73,7<<<<8:9938@8;;;;&9:@;;;;.;BA@A=ABB6
@N9IO0:00891:06193
TACGTAGGGTGCGAGCGTTAATCGGAATACTGGGCGTAAAGCGTGCGCAGGCGGTTTTGTAAGTCAGATGTGAAATCCCCGGGCTTAACCTGGGAATGCGTTTGAAACTACAAGGCTAGAGTGTAGCAGAGGGGGGTGGAATTCCACGTGTAGCAGTGAAATGCGTAGAGATGTGGAGGAACACCGATGGCGAAGGCAGCCCCCTGGGTTAACACTGACGCTCAGGCACGAAAAGCGTGGGGAGCAAACAGG
+
BB<<;CCC>CCBBBA;;.0868..*.).--8<>8@@@AA5:;;:=000><;@A=@AC0::A>??@AA@@@98:?;AABB6A@69938285<8<3<6333377.333(388:<7;7:::::>>?A::;C@@ADDCC);;7;=A<A=BAC@@@A@@;;;ABB<AABBBAABCCCCBB?AA?B>A:93:>==:@@@<?8<733333$38808.4.4444444499<;<58883377&38389>>/56<>>8?==<
@N9IO0:00895:06197
AACGTAGGAGGCAAGCGTTATCCGGAGTACTGGGCGTAAAGCGCGTGTAGGTGGATTGGTAAGTTACTTATAAAAGCCCCTGGCTAAACTAGGGGAGGTTGGGTGATACTGCCAGTCTTGAATAGAGGAGAGGTTGACGGAATTCCGCGTGTAGTGTGAAATGCGTAGAGATGCGGAAGAACACCAGTGGCGAAGGCGGTCAACTGGCCTCATATTGACACTCAGACGCGAAGGCATGGGTAGCGAACGGG
+
;-:E@A=>:;5;@=AABGA;;;?@?000/;///,5;ABC>BBBB@@@BBB?BA69929-8328=8?>=;@====2::::(7817:?=4;?:>CC8BB?B?BD=CBBAB;;;B=A@CBB=;<@BAA;;:;CCC@C>BAAA>A>B?BADBBC>000000000*0@??BA>>?@:99@:=;@@>A;;8;CCC@CBB>B?;;7;@@<@<;6;>ABBBBB<@@A?>>@@??:99??=@=@AABB>BBBCCC?CBB:
@N9IO0:00896:06193
TACGAAGGGTGCAAGCGTTACTCGGAATTACTGGGCGTAAAGCGTGCGTAGGTGGTTGTTTAAGTCTGCTGTGAAAGCCCTGGGCTCAACCTGGGAATTGCAGTGGATACTGGGCGACTAGAGTGTGGTAGAGGATAGTGGAATTTCCGGTGTAGCAGTGAAATGCGTAGAGATCGGAAGGAACATCTGTGGCGAAGGCGACTATCTGGGCCAACACTGACACTGAGGCACGAAAGCGTGGGGAGCAAACAGG
+
@BAAA<AC=CBCB?BBBB?ACBBA>A5;2:000=5000<<8<9>>@AA@?@>AA>@@CCB>B@BAAA?@@:?A<;,3:81;A=6BBAB7=8BC>5:6:48=?@:933;>=000)////<=A?A?A9848;9//)/:<</7173<=3E5@5@>>A>@>BBBCF997==DCCB=0//8(/(/5;6?@@=>>>@;@AA8=8<8826=<>:;827494585>><>=>9522+295576/6982222&258:=379=8
@N9IO0:00908:06166
TACGGAGGGTGCGAGCGTTATCCGGAATTACTGGGTTTAAAGGGTGCGTAGGCGGCTTTGTAAGTCAGGAGTGAAAGTTTGCGGCTCAACCGTAAAATTGCTTCTGATACTGCAAGGCTAGAATCAGGATGAGGTCAGCGGAATGTGGCATGTAGCGGTGAAATGCATAGATATGCCATAGAACACCAATTGCGAAGGCAGCTGGCTAGACCTGTATTGACGCTGAGGCACGAAAAGCGTGGGGAGCGAACAGG
+
CCDD@ECI>CBDCBA:;;<A@A@C@C?=9=<:>=5;;(33(3919:444557;C?CCC899;9;CCBC@AAAABC;B>>3=00,0>/0+5.55<<<&5466=9=C>=9:;A@@C7?;?;;;>:>@A>9=666?<DCCC?>8<755//)/=0/////:49495)554;=<566<=@B455:885:4/)/38)//661639/45<<7:;543;6:::;;49384;8933,/6/////&//999:<0;;>>@<?C?:
@N9IO0:00908:06180
TACGGAGGGAGCTAGCGTTGTTCGGAATTACTGGGCGTAAAGCGCACGTAGGCGGCGATTCAAGTCAGAGGTGAAAGCCCGGGGCTCAACCCCGGAACTGCCTTTGAAACTAGATTGCTAGAATCTTGGAGAGGTCAGTGGAATTCCGAGTGTAGAGGTGAAATTCGTAGATATTCGGAAGAACACCAGTGGCGAAGGCGACTGACTGGACAAGTATTGACGCTGAGGTGCGAAAGCGTGGGGAGCAAACAG
+
CABC@CCH@CDBCBBBBA=@@<?=;@;@=@BBBD=A@999.9:9;B;;:=?<@A=ABBB@ED@BCBFBBB@A@@A/99=6>@A6BABC?CEE9B=A=@;9::@@9@BC<AACCBB:;;AAA@=@BB?B@BCCC?ABBAAG@JBD@C?C;;;BACC@A=A@AA9B@@@@BCCBCC@DDAE@BB@C@@=@;;;5<@A=A?AAA@@@@CBD@CCB@CBCCADBB:;;BBB?CCCBAA9@@000<>0<>>=>3?87
@N9IO0:00911:06174
TACGGAGGGTGCGAGCGTTAATCGGAATACTGGGCGTAAAGCGAGTGTAGGCGGTTGCATAAGTCGGATGTGAAAGCCCCGGGCTTAACCTGGGAATGGCATTCGATACTGTGCGGCTAGAGTCTGATAGAGGGAAGTGGAATTCCAGGTGTAGCGGTGAAATGCGTAGATATCTGGAAGAACACCAGTGGCGAAGGCGGCTTCCTGGATCAAGACTGACGCTGAGGCTCGGAAAAGCGTGGGGAGCAAACAGG
+
AAAD>AAC<BBBC999BA@?=?@@@D000=?=<6<=7995:?AAB@@@CC@CC@C>@@B??=?@?C=B@A;::@-;;@A2AA;@@@B?B@BCE?E@@@>@CC@EDCBBCBA?@::4;@@AAABBACBBAA;;;0;=@@B@D>@?@?BB=;;;A@@=;?>@>9:::@?@@@@@;;;=;@<@A?AAA?C?@@>@@B?B?<;9<B?B@@A=@ABC?BCDCCBBA@:90<*//0/)///'/779;<<0656==6=>>8
@N9IO0:00865:06242
TACGTAGGGTGCAAGCGTTAATCGGAATTACTGGGCGTAAAGCGTGCGCAGGCGGTTATGTAAGACAGATGTGAAATCCCCGGGCTCAACCTGGGAACTGCATTAGTGACTGCATAGCTGGAGTGCGGCAGAGGGGGATGGAATTCCGCGTGTAGCAGTGAAATGCGTAGATATGCGGAGGAACACCGATGGCGAAGGCAATCCCCTGGGCCTGCACTGACGCTCATGCACGAAAGCGTGGGGAGCAAACAGG
+
BBBCDDDJ<AAGGBC9;:40+00@+0+0)/79=>8@@@CJ=BCCBBACBAA?BA>B@?@@A@=?@@?@@@@:::A9??AB6AA9;000:@:@@?8?:>@DAAA>BA@B>>>BBBBBB?BB9??AABC?BBB?>?>?.@@A?B=?=?@CBA@?>>?@@@B@AA>ACCCCBBB:;;BBB>BB8;9:AA>@???=@??18173-3===/:>:19499;:88998:;@AA@@??@;::.:BBABBB;BCDCC>BBB?
@N9IO0:00866:06213
TACGAAGGGGGCTAGCGTTGTTCGGAATTACTGGGCGTAAAGGGCGCGTAGGCGGCTTCGATAGTCGGGCGTGAAATACCTGGGCTCAACCCAGGAATTGCGCTCGATACTGCGAGGCTTGAGTGTGGGAGAGGATAGTGGAATTCCCAGTGTAGAGGTGAAATTCGTAGATATTGGGAAGAACACCAGTGGCGAAGGCGGCTATCTGGACCACAACTGACGCTGAGGCGCGAAAGCGTGGGGAGCAAACAGG
+
CBAA@;AAAA0AABCCBB>AA?AA>A@D?CA???8<;>=>7>C;???AAAA@;:::B?AABBBBCBBD>:::@@@8@AA?ACE>?@?C?CC>CC@C=@>@;;;B???9::@@@AA@=@@2;;@;;;AA<BCCFABBBB@@=??A39:.9====???@<@A@A:A=858?@?=??;@<3?144<;8;2;;888<00)0:00)0///;>>8==7;;?<>>BB@@@A@;;4::;;BC8:;B==?=0=>@@@:ACC@
@N9IO0:00892:06214
TACAGAGGTCCCGAGCGTTGTTCGGATTCACTGGGCGTAAAGGGTGCGTAGGTGGCGAGGTAAGTCGGATGTGAAATCTCCAAGCTCAACTTGGAAATGGCATTGGAAACTGCCCTGCTAGAGGATCGGAGGGGGGACTGGAATACTTGGTGTAGCAGTGAAATGCGTAGATATCAAGTGGAACACCAGTGGCGAAGGCGAGTCCCTGGACGATACCTGACACTGAGGCACGAAAGCTAGGGGAGCAAACAGG
+
0;99=5:29>D7::9999;@@=AA699@@@@BBD>???@A9@@;@CCCCCC>BC@CBAA>??;??<<289:;;;;0;;;A>A=ABB??<?B@B@BG=@?=?DC@C?CC>C@@@D>???AAACC?A??>;;;;;;;%;AAA<@=@BBB@B?BAC??8::???><@@???@@@@BBBB>A@@=A=ABC@CBBB?@@@<@=AAAA?@@;@A=ABBBBBB?A@;;;@AB@@:=@:<<@0;;@@@DM;BACCD?;;;=
@N9IO0:00895:06210
TACGGAGGGAGCTAGCGTTGTTCGGATATACTGGGCGTAAAGCGCACGTAGGCGGCGCCGTAAGTCAGGGGTGAAATCCCGGAGCTCAACTCCGGAACTGCCCTTGAAACTGCAGTGCTAGAATCTTGGAGAGGCGAGTGGAATTCCGAGTGTAGAGGTGAAATTCGTAGATATTCGGAAGAACACCAGTGGCGAAGGCGACTCGCTGGACAAGTATTGACGCTGAGGTGCGAAAGCGTGGGGAGCAAACAGG
+
BGEC?CCG>GBBABB???=???BB?CBBBBBBBC>BBBBB;@@@@AAABCB@@@:=00+/7:4;@@;;99+9555)5::4<7;;>BBB@BBA?C6:8;@??C=B=B==5<<:?>@ABBA::<8CBB=<7==8?<??:::<7A9A6<134<;888:::6422=39499575677?:>@<A<@@;??B;=>::088<4;5;8<;@;99AA?AAB=ABBB@AAACBBBAA?:::@AC:AACAA@@6?@@@A;AAA=
@N9IO0:00895:06223
TACATACTGTGCGAACGTTATTCGGATTTACTGGGCTTAAAGGGTGCGTAGGCGGTTCGTTAAGTAGGGTGTGAAAGCCCTGCTCAACCAGGGAATTGCACTCTATACTGGCGGGCTAGAGTGGAGATAGGGGTGTCCGGAACTGCCGGTGGAGCGGTGAAATGTGTTGATATCGGCAGGAACGCCGGTGGCGAAAGCGGGACACTGGGTCTCAACTGACGCTGAGGCACGAAAGCCAGGGGAGCGAACGG
+
CCCDA@@;;;;;CC6:::<@C@DE@CCC>BCCBB>BB@CC>CC>:;<CDCD@CC?B?BCB?B@@??<=69:9999*7<<3<?999:5:-333(3285899;??AABBBBD=@@C<???@@@9:39@===>==2?>?@>B>B>>;;=+0+.7075374;7:C;>:99:17765222+277383222,247:6<888-6<<<6>A==;:;1;;;>>:=;;;=;;999939:767F:AA:>>DE5@?;;:1885
@N9IO0:00867:06298
TACGTAGGGTGCGAGCGTTAATCGGAATTACTGGGCGTAAAGCGTGCGCAGGCGGATTGTTAAGCAAGACGTGAAATCCCCGGGCTTAACCTGGGAATGGCGTTTTGAACTGGCAGTCTAGAGTGTGTCAGAGGGGGGGTGGAATTCCACGTGTAGCAGTGAAATGCGTAGAGATGTGGAGGAACACCGATGGCGAAGGGAGCAGCCCCCTAGGGGATAACCACGTGACGCCTCATGTACGAAAGCGTGGGTGCGAACG
+
55555555)555//////)/)//4.4.4.449;;0444;<1:;;84448885=:58<394.4.333-33333333(3333&33(3:499?588?9?;9929>AAA7AA?ABB?BBBABBC@??AA@@@@@@<<<;<;<#<?>B2999055:><9=90//:000)//9<95555555569<<5<15557::9725-,(,,(,***,,,,,$,,---&-/4.4.44:://///699:::443333(399373(33333,33
@N9IO0:00878:06288
TACAGAGGGTGCGAGCGTTAATCGGAATTACTGGGCGTAAAGCGCGCGTAGGCGGCTTTGCAAGCCGGATGTGAAATCCCCGGGCTTAACCTGGGAACCTGCATTCGGGACTGCATTGCTAGAGTATGGGAGAGGGAAGTGGAATTTCAGGTGGTGAGCGGTTGAAATGCGTAGATATACTGAAGGAACATCAGTGGCGAAAGCGACTTCCTGGACCAATACTGACGCTCATGTGCGAAAAGCGTGGGGAGCAAACAG
+
;;;B@@>@+0000/7<>>6@:?>>:@>@6;;A@=6666@@5<<<555554:398388<(9976::6:700/8889/55==/::14/583:3-..).)-(-666>3737(333337748/0///7366:7-76<77)2,2963>9>=33330..(...277,3.38;13333399<9//...66262642228696615337,33./.32726628;6=3222228653...55599:AAA-;75=<>>*/.//.'.78
@N9IO0:00884:06305
TACGGAGGATCCAAGCGTTATCCGGAATCATTGGGGTTTAAAGGGTCCGTAGGCGGTTTTGTAAGTCAGTGGTGAAAGCCCATCGCTCAACGGTGGAACGGCCATTGATACTGCAAGACTTGAATTACTAGGAAGTAACTAGAATATGTAGTGTAGCGGTGAAATGCTTAGATATTACATGGAATTACCAATTGCGAAGCAGGTTACTACTAGTGATTGACGCTGATGGACGAAAGCGTGGGGAGCGAACAGG
+
CABA?BD=AA>9>9<000+0//49496;9;;.444&44)55)55)59499;96;;.;;;.9;;>ABC>AA@;>CCC=BBB=A>::::;559;=@A>C@BCAMHCC?AAAAA??;@7;;;@9>>6?6:==<<793733,387786@?9779778=?@??;?@BD<BBBB6???::95;;9//(/(-(--(-06(-/85(.2993;5//.//://///:4<;<<<;::?A>AA@?>8?9:9=>>2@@@@C@;;;<
@N9IO0:00894:06262
TACGGAGGGAGCTAGCGTTGTTCGGAATTACTGGGCGTAAAGCGCACGTAGGCGGCTACTCAAGTCGGGGGTGAAAGCCCGGGGCTCAACCCCGGAACTGCCCTCGAAACTAGGTAGCTAGAATCTTGGAGAGGTCAGTGGAATTCCGAGTGTAGAGGTGAAATTCGTAGATATTCGGAAGAACACCAGTGGCGAAGGCGACTGACTGGACAAGTATTGACGCTGAGGTGCGAAAGCGTGGGGAGCAAACAGG
+
CCBB?B@@:BBBAABA??=?A>AE@D@C@B@???7?>??A79:;:B:00<=900+0<<B@AC?AA;;;;;*;A@B<BCJ?FHF=AABC4;;;.95@5999==5==999099AA=AABBBABB?;;;@C?CD:::;BBBBC@C@B@C@CCBA@@CCHD?AACC=B>:::AAAABE<?;:=900,0@@<@@BB?BAA=A>B:::AAAAAB>BBC@CC@@=@BAAA@9::=A?@:::.;?@@AAA7BAA@C=AAC?
@N9IO0:00909:06293
TACGTAGGGTGCAAGCGTTAATCGGAATTACTGGGCGTAAAGCGTGCGCAGGCGGTTATGCAAGACAGATGTGAAATCCCCGGGCTTAACCTGGGAACTGCATTTGTGACTGCATAGCTAGAGTACGGTAGAGGGGGATGGAATTCCGCGTGTAGCAGTGAAATGCGTAGATATGCGGAGGAACACCGATGGCGAAGGCAATCCCCTGGACCTGTACTGACGCTCATGCACGAAAAGCGTGGGGAGCAAACAG
+
CCCBB@@@5>>@>9@?<<+.+..805(-(-9:>=799;CE<@ABBBABBAA?BB?BA:::BC?@ABA??@?@@AD?DCCC9CD<BB@C>@9>;=5;5:0//666.6688=>;=?A:::A?@@?@?BCA?@@AAAAA2ACD@B>?=??B@@??:;;BAABDCC?CCCCBA@@BBBBBC?BB=@=?BB;@A::8:AA>A>AA>@CCC:BB999=B???@977;7445:;999:4444&44;;;==2==@??6=66
@N9IO0:00864:06310
TACAGAGGATGCAAGCGTTATCCGGAATGATTGGGCGTAAAGCGTCTGTAGGTGGCTTTTTAAGTCCGCCGTCAAATCCCAGGGCTCAACCCTGGACAGGCGGTGGAAACTACCAAGCTGGAGTACGGTAGGGGCAGAGGGAATTTCCGGTGGAGCGGTGAAATGCGTAGAGATCGGAAAGAACACCAACGGCGAAAGCACTCTGCTGGGCCGACACTGACACTGAGAGACGAAAGCTAGGGGAGCGAATGGG
+
CBCCCBB?BAACC@DBBA?BBB896:?ABCE@CC>CBCBC<@@CCB@?@A@=:93:@@@@,?>?AB?BA@CBA@@9>=>9==;59;4>=@@:@@=@@@=4?>=?@=;A4??AB08347;=49:@A@?>@?>8;.8@AAAC;A29:2::@<AA?BBA:7;===6<<<BB988752251:<4<<9===9=9BB9B:::2:///:999<<@C>>9<<===BB<?99995??>>A<<C>BCAAAFE:B@@>?9><?8
@N9IO0:00879:06337
GACAGGGGTCTCGAGCGTTAATCGGAATTACTGGGCTTAAAGGGTGCGTAGGCGGACCCGAACGCGTCCCGTGAAATCCCCCGGCTCAACCGGGGAACTGCGGGGCGAACGGTGGGTCTCGGAGGCAGGTAGGGGTCGCCGGAACCGTAGGTGGAGCGGTGAAATGCGTAGATATCTACGGGAACGCCGATGGTGAAGACGGGCGACTGGGCCTGTCCTGACGCTGGAGGCACGAAAAGCGTGGGGAGCAAACAGG
+
BBBBCCC=@@@C;;;@CB?B?@@?<@=@=BA@@@<@A?BD=AA;::9?;::>BB@EDD@CC?;;;@<;;0;@@@?899999'929?;<9B8<A@-9.99;5>>>+9<@899.99<)50<00*0<8<:>*555>9099<<6?7;=?=A@AA<??;?@BB@BBBB<@@?@@;;;AABAB@99:/818>>;=::98?=<449999,5BACCDD=B@B@@@=>:988778-7949?<3333&3337<=?1===<=45557
@N9IO0:00888:06350
TACGGAGGGGGCTAGCGTTGTTCGGAATTACTGGGCGTAAAGCGCACGTAGGCGGCGATTTAAGTCAGAGGTGAAAGCCCGGGGCTCAACCCCGGAACTGCCTTTGAGACTGGATTGCTTGAATCCGGGAGAGGTGAGTGGAATTCCGAGTGTAGAGGTGAAATTCGTAGATATTCGGAAGAACACCAGTGGCGAAGGCGCTCACTGGACCGGCATTGACGCTGAGGTGCGAAAGCGGTGGGAGCAAACA
+
CBCC?CBBBB5ABBBC@@<??=?A?B?B?A>??A<A?ABB799AAABBA@@>;;7;??@A8@<;;:>:::<??>A399A9?==0<=<<6<;;0<<?9?:::<@@:ABCBBCB?AA=@A@9=?;@@=AD<ABBB7;;;;@@=A=A@D@CCDCDBBBCC=A;;;0;=A@@@BBBBB<@@5;6;A>BBB?B;;;<@@>>B=;;:??A?>>299:?@DDD>BBDCA@@CB<@@A@@@8@;;5999)4449<2;4
@N9IO0:00891:06328
TACAGAGGGTGCGAGCGTTAATCGGAATTACTGGGCGTAAAGCGCGCGTAGGCGGCTTTGCAAGTCGGGTGTGAAATCCCCAGGCTTAACCTGGGAACTGCATTCGAGACTGCTTTGCTAGAGTATGGGAGAGGGAAGTGGAATTTCCGGTGTAGCGGTGAAATGCGTAGATATCGGAAGGAACATCAGTGGCGAAAGCGACTTCCTGGACCAATACTGACGCTCATGTGCGAAAGCGTGGGGAGCAAACAGG
+
CCCCBBBC<A@BAADA>?6;7;@C@D@C?BBBBB<BABBE=A@C@@@CAAA=AA=ABB>BBB@C@@AB=AB@9:9*9===2;:5:A8A?B@???<??BBBBBC@BDAAAABB?>>7@::;@A@@A???6=?9:9/939:@<@=AA9A;?;?A@AA??;?@@@;AAAAACCCCBBA@=A5;5;<9:;;;@@@>@@@B=BA:;;B>A=A?=@@=@?BBBB;<<;;ACDCBBBAAAB0;<9:;::-9=999,9:>7
@N9IO0:00902:06311
TACGAAGGGGGCTAGCGTTGTTCGGAATTACTGGGCGTAAAGCGCACGTAGGCGGATATTTAAGTCAGGGGTGAAATCCCAGAGCTCAACTCTGGAACTGCCTTTGATACTGGGTATCTCGAGTATGGAAGAGGTGAGTGGAATTCCGAGTGTAGAGGTGAAATTCGTAGATATTCGGAGGAACACCAGTGGCGAAGGCGGCTCACTGGTCCATTACTGACGCTGAGGTGCGAAAGCGTGGGGAGCAAACAGG
+
BC;;:>ACCC1AAAD@??<?@=@A>B=@<@???C>A@@BB8::??B@@@AB?BB?AA>>>7?9@@BCBBB:BCCC>CCC>BBA@@AB@?AAAAB>@=@@AB?BC<AA99:DDD=@@@@@@@:;;ABC>A?ADEACCBBBCACGJ?B?ACB:;;CCCC@CDCC>D@BBBB;::BC=@@?BA?B=??A@BBBB=???;@?9949BAAABB?AA7::=@@@AA@A???@A=AAABBB<@@CBBAA39988839==?
@N9IO0:00869:06384
TACGAAGGGGGCTAGCGTTGTTCGGAATTACTGGGCGTAAAGCGCGCGTAGGCGGTGATCTTTGTCAGGGGTGAAATCCCGGGGCTCAACTCCGGAATTGCCTTTGAAACGGGATCGCTAGAGTCCGAGAGAGGATGGCGGAATTCCTAGTGTAGAGGTGAAATTCGTAGATATTAGGAAGAACACCGGTGGCGAAGGCGGCCATCTGGCTCGGTACTGACGCTCAGGCGCGAAAGCGTGGGGAGCAAACAGG
+
CBABA?AJJJ5BBCB???<???BA?D6;6:@>>>9>?9885:99:BAA@@A:>?:?@@@ABB=CDBBBCC9@@@C=CCC<AAA7ABAA>BBB?B?D?B?CC5;;/;AB9ABB=BBBCCBCBA:;:8;;BBBBC?BBB@BC@CAC?B?CCCCCCCCCC@CCCD<B?AAABBBBBD?DB=A=A@;@@@<@=@B?CAA>A@@@<@?AAAAB>A@@@<@@?C@@@ABB@@@?BA@?@?9@ABBBAA6;99@@6@;;4
@N9IO0:00878:06390
TACGTAGGGGGCAAGCGTTATCCGGATTTACTGGGTGTAAAGGGAGCGTAGACGGTGTGGCAAGTCAGATGTGAAAGGCCGGGGCTCAACCCCGGAGCTGCATTTGAAACTGCTCGGCTAGAGTACAGGAGAGGCAGGCGGAATTCCTAGTGTAGCGGTGAAATGCGTAGATATTAGGAGGAACACCAGTGGCGAAGGCGGCCTGCTGGACTGTTACTGACACTGAGGCACGAAAGCGTGGGGAGCAAACAGG
+
ACACBCCCCC3BB>AABC?ABA?A=>?>0;;;;;0;@@BE;@@>?AABAA??AE@CCDE?B?9?@>??@CB@BAB:?:?5<=?5=<@B?DDD9?479?;0/0AA8BBG>CAAABBB=A@ABAABA@AA5::::6;@@>BB>B?B@B@@AABBBCDAB=@BBB=;;:B?@?CBAA=@?9??;?<??><@@@A=@@@>B>@A=A?CCDEE@BBBBBAGCCA@ABBBABB?@@?>==5=000@B@-00CBB;;;;?
@N9IO0:00884:06392
TACAGAGGGTGCGAGCGTTGTCCGGAATCACTGGGCGTAAAGGGCGTGTAGGCGGCTTGGTAAGCCGCGTGTGAAAGCCCGGGGCTCAACCCCGGAACGGCACGCGGGACTGTCAGGCTCGAGACTGGTAGAGGCGAGTGGAATTCCTGGTGTAGCGGTGGAATGCGTAGAGATCAGGAAGAACACCGGTGGCGAAGGCGGCTCGCTGGGCCAGTTCTGACGC
+
ABCAAACC=BBBBC@AA@=;;;?B?B@CBAAGHF=B;;;;0;A9AA@@@A@=@@=AB;A<=<*-.*--7997==@7==C7B=A059>=2999*9:>.955:=B@>@@;@;:<C?;;6;@?BAB@@@D6;;A;;5;:99==9=9><>>AB<??889?>:>>;@;>>::>>===>958:8=8;;8::=:@<9945@<;=<8929797784<3>9<<?2449906:
@N9IO0:00913:06387
TACGGAGGGTGCAAGCGTTAATCGGAATTACTGGGCGTAAAGCGCACGCAGGTGGCTGAGTCAGTCGATTGTGAAAGCCCTGGGCTTAACCTGGGAATTGCAGTCGATACTACTCAGCTAGAGTATGGGAGAGGGTAGTGGAATTCCCGGTGTAGCGGTGAAATGCGTAGATATCGGGAGGAACATCAGTGGCGAAGGCGGCTACCTGGCCCAATACTGACACTCAGGTGCGACAGCGTGGGGAGCAAACAGG
+
FFCC@BBB<BABB?C@AA@DADCC?A7;7;AABB=@@@AC9@?::::CAAA=@@=@CBABBBBBBDBBB948==D<B@@;A?:(330949>BCC>C?B:??<8?>ACA@AAA99:???;69;55=><919A???5==<78,24>9@D6:6;:7<<58,262=3;>=@AA=?>87557.89=>6?B979???;?AB<@=?>8;;=>87;6;C:A;AA===95558879-225556258>8888&27999/9994
@N9IO0:00917:05790
TACGTAGGGTGCGAGCGTTAATCGGAATTACTGGGCGTAAAGCGTGCGCAGGCGGATGCTTAAGCCAGACGTGAAATCCCCGGGCTTAACCTGGGAATGGCGTTTGGGACTGGGGTGTCTTGGAGTGCGGCAGAGGGAGGTGGAATTCCTGGTGTAGCAGTGAAATGCGTAGATATCAGGAGGAACACCGATGGCGAAGGCAGCCTCCTGGGCCAGCACTGACGCTCATGCACGAAAGCGTGGGGAGCAAACAGG
+
CFBBABBE=?@@B955659=9==<8=0526===>7<<<;;3:=A89;9=><198094:4808<99-33377333=255?>1==5@=;?9=00/>7>9>A;????8?A8@=:99:-8>><=;?=AA@BAB<?:9::9,9B=BB>B>B=B=BB>BCAACBBBBBBB:BBB:;;BBA;;;@A>BB@D@DCC;;;BB>@@?=@=@@9929:3999.9<@AA@@@A@;::?@@;;;?@;;;0;;9?DCC9@@@BC;BAA=
@N9IO0:00919:05784
TACAGAGGTCCCAAGCGTTGTTCGGATTCACTGGGCGTAAAGGGTGCGTAGGCGGCCGGGTAAGTCTGACGTGAAATCCCGCAGCTCAACTGCGGAACGGCGTCGGATACTCTCCGGCTCGAGGAATGGAGGGGAGACTGGAATTCTCGGTGTAGCAGTGAAATGCGTAGATATCGAGAGGAACACCAGTGGCGAAGGCGAGTCTCTGGACATTTCCTGACGCTCAGGCACGAAAGCCAGGGGAGCAAACGGG
+
CBBBBAA?ACJ?D@CBAA=AB@DD@CDABBBCCD>;:;B>7CF8AAA@@?=3;;;?5AA<BB@CABBBB>CBCBC5??@9?@<??@BC?BBBBB8=8BB?B?8<@8A@@@@;;;>A=???ABB<?<??7?===27333BA5:6A7@@BC??>8??:::;8::3:;:;89899778;;833134;8957=;;?B?@>@?BCAAACCBCC?A@@@@<A@CBBBBBCBBB?A????@9@@;@?BB5;;:CC>CDD>
@N9IO0:00920:05804
TACGTAGGGTGCGAGCGTTAATCGGAATACTGGGCGTAAAGCGTGCGCAGGCGGTTTTGTAAGTCAGATGTGAAATCCCCGGGCTCCAACCTGGGAACTGCGTTTGAAACTACAAGGCTAGAGTGTAGCAGAGGGGGGTGGAATTCCACGTGTAGCAGTGAAATGCGTAGAGATGTGGAGGAACACCGATGGCGAAGGCAGCCCCCTGGGTTAACACTGACGCTCAGGCACGAAAGCGTGGGGAGCAAACAGG
+
AA=;;CIK?BBCBBBAA><A=@==6<,000>??;@@??A38:??@@AAAA?BB=AAB5@@@=?????ACB@AAC>CFED5?=,988/78<8;;;3;6<777333(377(3::;;7;05599999449:>@A@@BABA(@@=A?B>B?CCCAABBBACICCCI?CCCC;;;BBCBBAA<@@=@;>::4:@@A?BCCAD@?@@AA@@,AAA;A>A=AAAAAA@@@AAAB?AAB@@@8@;;;;;;.;???C<;;;<
@N9IO0:00926:05764
TACGTAGGGTGCGAGCGTTAATCGGAATTACTGGGCGTAAAGCGTGCGCAGGCGGTTCGCCAAGTCAGGTGTGAAATCCCCGGGCTTAACCTGGGAATTGCGCTTGAAACTAGCGGGCTTGAGTGTGGGCAGAGGGGGTGGATTCCACGGTGTAGCAGTGAAATGCGTAGAGATGTGGAGGAACACCGATGGCGAAGGCAGCCCCCTGGGTCAACACTGACGCTCATGCACGAAAGCGTGGGGAGCAAACAGG
+
BC;<;CCJ;;;CA@@@@@@C?BAA>A=@<@AAAD>@@?DC=BBBAAAAAAB>AA?B??::69;?>@>>8>=@@?@8:BCC1BC;<<4>8</777.6(/)/.666.33:1<99;;:;1;=79<<//--3,3///----$-6(..05055:5=55:::::8===5:::8:?@BBBABBB;?;:=:=00,0==@=A@@<@?CCCCDDD2BBD=BBC@BCBBBB;<<@;;;@@@@>>>6>@@@@@@3@@@CC=CBC@
@N9IO0:00930:05761
TACAGAGGGGGCTAGCGTTGTTCGGAATTACTGGGCGTAAAGGGCGCGTAGGTGGCTGTTAAGTCGAACGTGAAATCCCCGGGCTCAACCCGGGAATGCGTCCGAGACTGGCAGGCTCGAATCCGGGAGAGGGATGTGGAATTCCAGGTGTAGCGGTGAAATGCGTAGATATCTGGAGGAACACCGGTGGCGAAGGCGGCATCCTGGACCGGTATTGACGCTGAGGCGCGAAAAGCCAGGG
+
<>666AEDDE5;99?@??<>?;;@=@4:49=;;?:@?AAD9@@98:;:99:49:495:<5>2994>>9::<=?>(7777*7<1;99<288088082344;<<3844444/5///3777//)/;)//)4;999055555.59>6;699.55/////)////)499555<95900/7::A*0)000296683=//+/27:574//)//)/;)/)/9:5:<<<;;;::0449:=99+44.4494
@N9IO0:00936:05776
TACGAAGGGTGCAAGCGTTACTCGGAATTACTGGGCGTAAAGCGTGCGTAGGTGGTGGTTTAAGTCTGCTGTGAAAGCCCTGGGCTCAACCTGGGAATTGCAGTGGATACTGGATCACTAGAGTGTGGTAGAGGATGCGGAATTTCTGGTGTAGCAGTGAAATGCGTAGAGATCAGAAGGAACATCCGTGGCGAAGGCGGCATCCTGGGCCAACACTGACACTGAGGCACGAAAGCGTGGGGAGCAAACAGG
+
AAA@@;@B:@@CD@DBBB@CCBB@=B696;@@??9::9BD>D@???@BAA@;@?8=?=AA=B@CCBBBB???;;7.7?81>C=6CBBB8B7B<<2:594:=999?8<@@@@@<??;9;?=???99:B===;66/88876171:=4<;;5::98822<:;;<17667::>A9885625.538058>=6:9>4?;?;@9?<:<<3834==6?4:59>@@@@@>=::77-397===4B989FFF;DADBE>9:9:
@N9IO0:00960:05762
TACGGAGGGGGCAAGCGTTGTTCGGAATTACTGGGCGTAAAGGGCGCGTAGGCTGCCCCTTAAGTCGGTGGTGAAATCCCGCGGCTCAACCGCGGAACTGCCATCGATACTGGGGGGCTTGAATCCGGGAGAGGTCGGCGGAATTGCTGGTGTAGCGGTGAAATGCGTAGATATCAGCAGGAACACCGATGGCGAAGGCAGCTGGCTGGACCGGTATTGACGCTGAGGCGCGAAAGCGTGGGGAGCAAACAGG
+
@B=?9;;;;;*7>=>??>5557=?;>=@5;:;BD=B@@@D?DC>BCCDBAA?@???AA5?;?=@??@@CC@CBEC?CBC=BBC?CBCC@D;;;B?C>B;;<=9::;<=<;;<====&BB=?>@BB?BH<A@AA?CBB>BB?B?B@C;;;ACCBBBCB=C;::/9?@?@@@CBBBDBBBBB=@=ABA>ABBC<@AA5;5;<;AAA?CBB?BB?B>ABB?A;;;D9::A>?@@;;;0;:9?@@A6?@@@B;:::=
@N9IO0:00962:05765
GACAGAGGGTGCAAACGTTGTTCGGAATTACTGGGCGTAAAGCGCGTGTAGGCGGTCAGGCAAGTCGGATGTGAAATCCCGTGGCTCAACTACGGAAGTGCACCCGAAACTGCTTGACTTGAGTCCCGGAGAGGAAGGCGGAATGCTTGGTGTAGAGGTGAAATTCGTAGATATCAAGCGGAACACCGGTGGCGAAGGCGGCCTTCTGGACGAGGACTGACGCTGAGACGCGAAAGCGTGGGGAGCAAACAGG
+
CCDCCCCF>BBBBA;A9930:9::66)/)/8>:;3;?>>>8?AABBBBCCC@CC?B:==?JD@;9;:69@??C>>4999449<7?<<=:<<<>?49998<999=5<<<7?@@AB?BCDC>B@AACD?C@BBAA=A6:7;C=B=;;;@:@:>ACBBCC@BCBD>B?AAB@@@A;;;A6;;B<?499><@99909=<2969=:@4909@@;@@@@@=A@@@B@:::;:AB@?>888-7;;<@BB6?@CCC=:;;@
@N9IO0:00963:05787
TACGGAGGGAGCTAGCGTTGTTCGGAATTACTGGGCGTAAAGCGCGCGTAGGCGGCTTTTTAAGTCAGGGGTGAAATCCCGGGGCTCAACCTCGGAACTGCCCTTGAAACTGGAGAGCTAGAATCCTGGAGAGGTTAGTGGAATTCCGAGTGTAGAGGTGAAATTCGTAGATATTCGGAAGAACACCAGTGGCGAAGGCGACTAACTGGACAGGTATTGACGCTGAGGTGCGAAAGCGTGGGGAGCAAACA
+
BBBB=AAA0;;;00000/)//)/75<9>7<9337-4<=BB;@;:;:@A@?D>;;69?@@B.;69C@BABB99:;G>A>>)555&55::7<:===8<649;94)4.94908994::A@9=>==99:58<600/7276:<<=8<:=<>:@=;<<===DG@DA@@:@499:BB;99D999<>.9515::9566=7<45057<<?@AB>@@C?B;;;@B@@?@DAD;;;@@@;;5900*///////&///5>096
@N9IO0:00917:05853
TACGGAGGGGGCTAGCGTTGTTCGGAATACTGGGCGTAAAGCGTACGTAGGCGGCTTTGTAAGTTAGAGGTGAAAGCCCGGGGCTCAACCCCGGAATTGCCTTTAAGACTGCATCGCTTGAATCGCGGAGAGGTGAGTGGAATTCCGAGTGTAGAGGTGAAATTCGTAGATATTCGGAAGAACACCAGTGGCGAAGGCGGCTCACTGGACGCGTATTGACGCTGAGGTACGAAAGCGTGGGGAGCAAACAGG
+
CAAB?ACEEG5ABBBBAA=@><=>9=,0/;<>><BCBBB799::DAAACC?::5:A@9?@@6;:=????=?BBC<A@@:?@@6@CAA?BBB8B@D@C9::ADD=B:;;AABBBAA???>AA?B@@@A?BA@@<;;;BBD@D:;8;>BAA@@@CBBB?AAAA<@=;;;AABCCC@BB@C@DCACCC?B@@@=@CA?B?BB?BBABBBD?A:;;C@@@@A@@BCBA@@<A;;;;;0;AB@C@D9CCAA@<ABB?
@N9IO0:00922:05810
TACGTAGGTGGCAAGCGTTGTCCGGATTTATTGGGTTTAAAGGGTGCGTAGGCGGCTATTTAAGTCAGCGGTGAAATATCTCAGCTTAACTGAGAGGGTGCCATTGATACTGGATAGCTTGAGTACAGACGAGGTAGGCGGAATTGACGGTGTAGCGGTGAAATGCATAGATATCGTCAAGAACACCGATAGTGAAAGACAGCTTACTAGGCTGTAAACTGACGCTTGAGGCACGAAAAGTGTGGGGGATC
+
BBBBBCC@BB@CB@AAAA=@@B?B>@@?8@@:?B8==.;;0;>8:78>==@?::99CCDE<B?CBBBBBC@CCDD?GCBB@@@AAB=@>ABBBB;;;6;?@=?@=@@AABBA?AB@@@B?A:::A@??????D?B??9<>293908<9:33738;77.7?@A:AB??<==<99389933.3349771778733733(///9///5::6774977322'233352--(---(,2-//88&//888899'872
@N9IO0:00929:05852
TACGAAGGGGGCTAGCGTTGTTCGGAATTACTGGGCGTAAAGCGTACGTAGGCGGATTTGTAAGTAGGGGGTGAAATCCCCAGGCTCAACCTGGGAACTGCCTTCTAGACTGCAAGTCTCGAGATCAGGAGAGGCGAGTGGAATTCCGAGTGTAGAGGTGAAATTCGTAGATATTCGGAGGAACACCAGTGGCGAAGGCGACTCGCTGGACTGATACTGACGCTGAGGTACGAAAGCGTGGGGAGCAAACAGG
+
CCCA@9?A?A0??@AABB?B@=??;@6;5;@>>@<A@@AA<@899BA9::E>AB?AAD5::@:==99:::):AA@=AAAA7AA>B@@>@E?BBI=E000BA?C@CCCCCCCCBC>BAAABB@AABBBB=@@@@<@A@@@A=A;@=@?BCC@AABBAA?ABCC=C?CBBCCKFEG?BB7;:;B=;::>A@@@<@A@=A=;;;@@BBBBB?@@@CAAABBBBAA@BBAA=ABBCCC7;;;;;<;.<BBAC=;;;=
@N9IO0:00938:05816
TACAGAGGGGGCAAGCGTTATTCGGAATTATTGGGCGTAAAGGGCGCGTAGGCGGCTTGGCAAGTGAAAGGTGAAATCCCTCGGCTCAACTGAGGAACTGCCTTTCAGACTGCTTTGCTTGAGGCCGGGAGAGGCGAGTGGAATTCCCAGTGTAGCGGTGAAATGCGTAGATATTGGGAGGAACACCAGTGGCGAAGGCGGCTCGCTGGACCGGTTCTGACGCTGAGGCGCGAAAGCGTGGGGAGCAAACGGG
+
FCBB@>===>0@A?CCBB@CB?@@>@?B=BB?BB=@AABC@CC>CCCBBAA?>?<?????AB=?@BCC>C@CBBC>CDE>C@@>@BBCACDCBA@BBFAAA>AA=BCCCCCBABB=BBC@BBC?C@CE<@@BA?AEA@AD>A=A?AB:AA@@AAAAA>ABBD>BB???A?>==?4::.:@;@?CBC@CBBB@EBB>B?;;7;CBBCCC@CCAD@C?A@CAACCCAAA@:::CDC<?@A@@@@5?@@AB=BCD=
@N9IO0:00946:05857
TACGTAGGGGGCGAGCGTTGTCCGGATTTATTGGGCGTAAAGAGCTCGTAGGCGGTTTGGCAAGTCGGGTGTGAAAATCCGGGCTCAACTCGGAGACGCCACTCGATACTGCTATGACTCGAGTCCGGTAGGGGAGTGCGGAATTCCTGGTGTAGCGGTGAAATGCGCAGATATCAGGAGGAACACCGGTGGCGAAGGCGGCACTCTGGGCCGGAACTGACGCTGAGGAGCGAAAGCGTGGGGAGCGAACAG
+
CCCCB@B@@@1@?A@BBA?A@@<@<@@C>CC@CG?DBAAA<AA@?A?9:;?;?A@CC>C@BB;;;BAD=@@?;:;:-:@=BA=A@??9>???499??@@>AAABBAAB@;:<B@A?@@ABA;:;B@B?AAAAA5AA:;;A7;6;?B@CE@BACBCEE?B;;;7;AAA;;954499;4.497<5:?<9<9=B:BAC?A?BB<AAA@@=>?.:.43=7:<<<;;?@>@@:555>?@<BAA<<<<.;??=>9559
@N9IO0:00948:05825
TACGGAAGGTGCAAGCGTTAATCGGAATTACTGGGCGTAAAGCGCGCGTAGGCGGCTTCGTAAGTCGGGTGTGAAAGCCCCGGGCTCAACCTGGGAACTGCACTCGATACTGCGGAGCTCGAGTACGAGAGAGGGGGGTGGAATTCCAGGGTGTAGCGGTGAAATGCGTAGAGATCTGGAGGAACACCGGTGGCGAAGGCGGCCCCCTGGTTCGATACTGACGCTGAGGTGCGAAAGCGTGGGGAGCAAACAG
+
DCCC@C@C?BACD?C;99:C5>>?.9.48>?:99(94:=:2<849=9:9<=;00,0;49///6;9888*338;@A2>A<;/A;188>A8=8?@A2:/455:><>>B;A@9//983///9999::?:88>?>>?>?>?'373939.8.822'2595585+2556/222:6=;7:9622<544.4.4445:7<>8<;9.5.55.5555$5<6<8==<<<:0077///999597?9;;05999C>?166B<>4<<@
@N9IO0:00950:05827
TACAGAGGGTGCGAGCGTTAATCGGAATTACTGGGCGTAAAGCGCACGTAGGTGGCGACGTAAGTCGGGTGTGAAAGCCCCGGGCTCAACCTGGGAATTGCATTCGAGACTGCATTGCTGGAGTACGGAAGAGGAGGGCGGAATTCCCGGTGTAGCGGTGAAATGCGTAGATATCGGGAGGAACATCAGTGGCGAAGGCGGCCCTCTGGTCCAGTACTGACACTCAAGTGCGAAAGCGTGGGGAGCAAACAGG
+
CCCCBCCC>CCCCB@99:=@=@AC@E@D>ABCCC?CCCCC>A:;:CCBBCC?AA@CCBBCCD?BCBCC>BABCCD<??@?2<>799:B@C@CCC>B@B?ABBA=AA:::BCBCBB>??@?9???@@@?B?CCC>AAC=BB@E@C?CC>B?BBBBBBBACCCF>CBCC@@ADDBBBDE<AA?@=?@AA@BAA=A;;5<5;;5;;0;CDB5;;7<AABA@;;:@@@AA>BBCCBDD>DBBBBBB7BA@@@;ABB?
@N9IO0:00931:05904
TACGAAGGGGGCTAGCGTTGTTCGGAATTACTGGGCGTAAAGCGCACGTAGGCGGATCGATCAGTCAGGGGTGAAATCCCAGAGCTCAACTCTGGAACTGCCTTTGATACTGTCGATCTAGAGTATGGAAGAGGTGAGTGGAATTCCGAGTGTAGAGGTGAAATTCGTAGATATTCGGAGGAACACCAGTGGCGAAGGCGGCTCACTGGTCCATTACTGACGCTGAGGTGCGAAAGCGTGGGGAGCAAACAGG
+
AA;;<4;;<;*9@A???A79:69;:@4:.43373(3337>389>A@;;;;@>;;598978==879>===;38:@</66>266666=>C:?BDCC:A6>8588A=<<<:;:@<>:;;@<=BB??@BAA<A?AAA@CBBC<<8;?B@C@BBB@AABCCC@BBCG=B?BA;;;AAAA<AA?AA>B?BCB?BBBB?BCC@D@BB?@@@A@@@?BA4::>@@ABAA??@@@@:@AA;:9/8>?>>BB5@@@@D=BCC@
@N9IO0:00933:05901
GACGAACCGTGCGAACGTTGTTCGGAATCACTGGGCTTAAAGGGCGCGTAGGCGGGTCTTCAAGTTTGGGGTGAAATCCTCCGGCTCAACCGGAGAACTGCCTCGAATACTGAAGGTCTCGAGGGGGATAGGGGCATGCGGAACTACGGGTGGAGCGGTGAAATGCGTTGATATCCGTAGGAACTCCGGTGGCGAAGGCGGCGTGCTGGATCCCTTCTGACGCTGAGGCGCGAAAGCCAGGGGAGCAAACGGG
+
BB@:767:<00.::0..05<<)/09=4>CGD9:;/;@5;;/55)5:AB@@@=>@?;@B@>A?<??A9@@@3?::;-:@9@A?A@@A@C@B@B?BBB@B???=A:;:6;BA@?A6;4;BB;;;;;;;':==@??7@?AAAC=?<??A??>6==9:;;A>AA@@<@@@AA=BB@@@?<@@;;5;2;B@;@?AA=AA@;A>@B>ABBCCCE>@@CC=B?BC@AACBBA@@<?=B:;;/;B5:;;;.::;@A;?@C;
@N9IO0:00938:05903
TACGGAGGGAGCTAGCGTTGTTCGGAATTACTGGGCGTAAAGCGCACGTAGGCGGCTATTCAAGTCAGGGGTGAAAGCCCGGGGCTCAACCCCGGAACTGCCTTTGAAACTAGATAGCTAGAATCTTGGAGAGGTCAGTGGAATTCCGAGTGTAGAGGTGAAATTCGTAGATATTCGGAAGAACACCAGTGGCGAAGGCGACTGACTGGACAAGTATTGACGCTGAGGTGCGAAAGCGTGGGGAGCAAACAGG
+
790:29CD69:9879;8813949<7<7<9<BBCC=???AA9?:9;A;;;0<;<<6000=;=A@DBAAA@?3899@389?6>?@2;:::29?@0>5<)00/94::(444(4444;=5449:44.5//695;;//)/77<<@<@:><;265=A@<BBBB>>000*0)/779;;;==9>B6:69A@AAB=@@@>9=<=4817<?88773<=8=>?9?B@@<@AA;;<BDC@BBB;;;0;9:>?AA8B@?@@6@@=7
@N9IO0:00948:05878
TACAGAGGTGCCAAGCGTTAGGCGGAATCACTGGGCTTAAAGCGCGTGTAGGCGGGTCGTTAAGTGTCTTGTGAAATCCCACGGCTCAACCGTGGAACTGCTGGGCATACTGACGATCTTGAGGCACTCAGGGGCCGTCGGAACAAATGGTGGAGCGGTGAAATGCGTAGATATCATTTGGAACGCCAACGGCGAAAGCAGACGGCTGGGGGTGTCCTGACGCTGAGACGCGAAAAGCCAGGGGAGCGAACGGG
+
CCC;;:C?A@?=?>AACC?AB?;;5:6;:BABBF=CC?BB<@:;;@?A;;;5=B>0566;494;<<BBB8;:BCG?ECF<;;C@CBDBAE?AAB@C?BBB@@@B=BCBB@@@AAAAB@@=A;;6;B@D=:999*7;>>7717,3>?8?@?AC?CAAA?BAAA<???BBBAA@999@@?8@>@=@AA=@?;9299:9/8<?AACC@C@@@?@.>??A=CCCCCBBBBB@@?@;;;;&:939<D>866:;;:=B@4
@N9IO0:00919:05932
TAGCAGAGGGTGCAAGCGTTAATCGGATTTACTGGGCGTAAAGCGTGTGTAGGTGGCTTCCTAAGTCGGTTGTGAAATCCCTGGGCTCAACCTGGGAATTGCAGCCGATACTGGGAAGCTAGAGTTCGGTAGAGGGTGACGGAATTCCCGGTGTAGCGGTGAAATGACGTAGATATCGGGAGGAACATCGATGGCGAAGGCAATCACCTGGGCCTGAACTGACACTGTGACACGAAAAGCGTGGGTAGCAAAC
+
---/7//--(/://)//--(-(///3///(/88881444:=5;:;;?@@@?=4992:9495:C?A?@?@B=A>888)599.666(5526-5499>3<49.5:99=:>@::9?==6=27;?A????4:;4:?=898*7<8778=8</33(3,3=78;?@<897>6=9999??==?>9999):@2929?>>A@9949@@=@;A@?;:;G=;;;0;=CCBGCCBC;;;ACAB;;;;;;;;&;@@BA?>=A;99@/<
@N9IO0:00933:05930
GACAGAGGGGCAAGCGTTGCTCGGAATCACTGGGCGTAAAGGGCGCGTAGGCGGGATGGCAAGTCAGTCGTGAAATCTCTCGGCTCAACCGAGAAACGTCGGCTGATACTGCTGTTCTTGAGGGATGCAGAGGAGACTGGAATTCCCGGTGTAGCGGTGAAATGTGTAGAGATCGGGAGGAACACCGGTGGCGAAGGCGGGTCTCTGGGCATCTCCTGACGCTGAGGCGCGAAAGCGTGGGGAGCAAACGG
+
BABB=;;:;-8?:?ADD8::9:<6>499BCDFH>AA@@?0;;0;@@BC@A<A?A8A;;5;@=@C;<;;;C@BBC=AABCBEFACAACAD@CCBBB=;::@A<@??CCCB><A@9625<8;555)53399;;;7::==A>;>;>:>?7>:====BBB@BBBB=BBBBBBA@@@>>><5;?8>:@AA=A?@@>@BD?C?CII?CBCEFCC>BBABA@=@ABBBCCA;;6;BABBB:@@@;;;;.;<ACA8;;;
@N9IO0:00937:05934
TACGGAGGATCCAAGCGTTATCCGGAATTACTGGGCGTAAAGAGTTGCGTAGGTGGTTAAGTAAGTTGGTAGTGAAATCGTACGGCTCAACCGTATATCCATTACCAAAAACTACTTTGACTAGAGCATGTGAGAGGTAGCTGGAATTCCTAGTGTAGGAGTGAAATCCGTAGATATTAGGAGGAACACCGATGGCGTAGGCAGGCTACTGGCACATTGCTGACACTAAGGCACGAAAGCGTGGGGAGCGACCGG
+
=??D@AA6;;:2:==<00+0/:)/,/7<,66<=?6=<;;A5666A499?<:>=@>5>4949BC?BC@C@AAABCBB;?877;73-3:;;7>7=<9/0/;7::2<;+0000*;45999094449;9<<<9=9949499999==?=@;><?49955<<=C<CBCBBB<BB8;;@@@@@@?BB>AD?C?A@@@BBAB?@AABB?C;;6;:;;@@;@;;;A<AA::99999A=>=@A;;9>,9595555&557///29<
@N9IO0:00940:05931
TACGGAGGGTGCGAGCGTTGTTCGGAATCACTGGGCGTAAAGCGCGTGTAGGCGGTCCGCTAAAGTCTGATTGTGAAAGCCCGCGAAGGCTCGACCCGTCGGAAGTCAACTTGGAAACTGGCATCGTGGAGTCCGGAGAGGGAGGGTGGAAGTTCGGTGGTAGCGGTGAAAGTGCGTAGATATCAGGAGAACACCGGTGGCGAAGCGGCCCTCTGGACGGTGACTGACGCTGAGACGCGAAAGCGTGGGGAGCAAACAGG
+
BBBC@CCD>BCBBBAAA@4;;5;;5;9?==<;;;6;@@@B59:>?;:9;9:2995:@695555)5/77://)///9;1577.////)/)/77////(/44/3836/--(--(/)//(-,,(,,,,,22(/333-3289333(3//(/638(//(--(-/(/669:16688(///8333622222/::00/36//*36994879.56;6;D=999C@CCC?BBB>?@????@@>A@?<;;AA9;;99:99*9==@@:999?
@N9IO0:00942:05935
TACGTAGGACCCAAGCGTTATCCGGAGTGACTGGGCGTAAAGAGTTGCGTAGGCGGCTTAGTAAGTGGATAGTGAAACCTGGTGGCTCAACCATTCAGACTATTATCCAAACTGCTAAGCTCGAGAATGGTAGAGGTAGCTGGAATTTCTAGTGTAGGAGTGAAATCCGTAGATATTAGAAGGAACACCGATGGCGTAGGCAGGCTACTGGACCATTTCTGACGCTAAGGCACGAAAAGCGTGGGGAGCGAACCGG
+
BBBBBCC@CCC;@<@@@@?CDC@C@CAAACCBBB>BBBCC=C:;:?AAAAAA?;;6;A?ABBB>AAA??::9:AAC>D?BA>AA9??AA?B?BB@CBBDBCCE?AAA5;;0;@@@BB>BBBBBBBBABBACCCBB?CDBB@?<?>AA=ABAAABBBB@AAA;;;0;B>ABBBBBAA>CBB?B>A=BBC?BBBB?BAAAA<@@@=@BCC@@<@A?AAD=BCBBCBBBB?A=???:999-9@===@@-00<DC@F?B?
@N9IO0:00945:05926
TACAGAGGGTGCGAGCGTTAATCGGAATTACTGGGCGTAAAGCGCACGTAGGTGGCGACGTAAGTCGGGTGTGAAAGCCCCGGGCTCAACCTGGGAACCGCATTCGAGACTGTGTTGCTGGAGTACGGAAGAGGAGGGCGGAATTCCCGGTGTAGCGGTGAAAATGCGTAGATATCGGGAGGAACATCAGTGGCGAAGGCGGCCCTCTGGTCCAGTACTGACACTCAAGTGCGAAAGCGTGGGGAGCAAACAGG
+
;;;>@;;;0;:;;9AABB=@<@@@=??A=ABBBB=AAAAA699A>>?@????BB?ABB?:9:=::8@A9893==:2<;>>2AB=B??@@D@DCC;C@D@CAA@?;;;;;;AAAAC:;;BB?BBBBBC?C:;<C><<<0;A>@<A=@C=B>A;;;;:@;?4599&59999:<:>:655<6==:>:>CCCC:::?A@A<@:=@399+:@>><@A499@?<<<<987<981789>?BB=@@>9999*9>999*9>=9
@N9IO0:00952:05941
AACGTAGGGGGCGAGCGTTATCCGGAATCACTGGGCGTAAAGGGCGTCTAGGCGGCACGTTAAGTCTTGCGTGAAAGCTCCTGGCTCAACTAGGAGAGTGCGTGGGAAACTAGCGAGCTTGAGACGTGGAGGGGTGCACGGAATTCCCGGTGGAGTGGTGGAATGCGTTGAGATCGGGAGGAACACCAGAAGCGAAGGCGGTGCACTGGCCACGGACTGACGCTGAAGCGCGACAGCGTGGGGAGCGGAACGGG
+
C7@;;;CCCC2BC;;;@C@BBA@D@D@BBBBBCD=BAADD>BC<A@???@D?BB?BBB>?<??B@@A5;:BBBBC=BBCC@BB@AAAC@CCDD?BBBBBBBBCCD>EF<???@>>==::39<ABA????AAAB8ACAA??<;;@;@A:A:=>=AC>>;>A=A<@@?@?=>>>@=>>B:@@=@;??A;>>@<?>??9<6=<8=<<::7<)-)---)--/78777;:<7>885=;:9:9=<=AA2>>;;4;5;>@6
@N9IO0:00956:05910
TACGAAGGGTGCAAGCGTTAATCGGAATTACTGGGCGTAAAGCGTGCGTAGGCGGTTGGCTAAGTCAGATGTGAAAGCCCTGGGCTCGAACCTGGGAATGGCATTTGAAACTGGCCGGCTAGAGTGTGATAGAGGATGGCGGAATTCCCGGTGTAGCGGTGAAATGCGTAGAGATCGGGAGGAACATCCGTGGCGAAGGCGGCCATCTGGATCAACACTGACGCTGAGGCACGAAAGCGTGGGGAGCAAACAG
+
<;;;<5;C7;;BB?BBBCAD@A@=+0+0)08888/0/0>=5<9?:AABBAA=@@=@=@;??@?BBBBCA9::8??9@?@9>>?/333447=7;;:06(/-(--/91///(/3328498;==843333399888<8<:;5:;)/(/(//(/0688333;6;333(39778;;:988398(/806068//(/8949////366).).997828987222266888699671677222'265....&.....'277
@N9IO0:00957:05914
TACGTAGGGTGCGAGCGTTAATCGGAATTACTGGGCGTAAAGGGTGCGCAGGCGGCGTCGCAAGTCAGGCGTGAAATCCCCGGGCTTAACCTGGGAATGGCGCTTGAAACTACGATGCTGGAGTATGGCAGAGGGAGGTGGAATTCCACGTGTAGCGGTGAAATGCGTAGAGATGTGGAGGAACACCGATGGCGAAGGCAGCCTCCTGGGCCAATACTGACGCTCATGCACGAAAAGCGTTGGGGAGCAAACAGG
+
?@996BBD>CCA@99444.4.444.45:68:::<48::::3:>/55544;;6881////6664/3333,37;;;;(7773(3;.7;6@<A?BCC8A==>*//683...'.566557://.(...6330....38.35.55+3,34;6;333322666322/92///88355:6522=;<=:=<7446?@992:9:8=;@@9938?8;87.7.5477/666---7,,****,,,,,&-4//)/;>./..7D6=>@9
@N9IO0:00959:05959
TACAGAGGGTGCAAGCGTTAATCGGATTTACTGGGCGTAAAGCGTGTGTAGGTGGCTTCCTAAGTCGGTTGTGAAATCCCTGGGCTCAACCTGGGAATTGCAGTCGATACTGGGAAGCTCGAGTTCGGTAGAGGGCGGCGGAATTCCCGGTGTAGCGGTGAAATGCGTAGATATCGGGAGGAACATCGATGGCGAAAGCAACCGCCTGGGCCTGAACTGACACTGAGACACGAAAGCGTGGGGAGCAAACAGG
+
@?@BAABB<ABBA<@@@?<@?@BC=@@A=AAAAA=CBBBC>EBAABAAA=<8=>8??=B?BB@><?@:@8989<>4888)89;1<@@A:?::;;1;7<4;@@@@BBB;;;??=6=<?@@@@BBB?CB@@@=999-9=8<?>B?A=AB:A=A@???BB?BBBD>DAAABBA@????;;1??;@=ABBB?@A@;@ABB=BCCBC>AA?CCC=C@BCC@CCCB@BBAABAAAA@;;;0;@AAACC7;;;BB=@AA?
@N9IO0:00961:05951
TACGGGGGGGCGAAGCGTTGTTCGGAATTACTGGGCGTAAAGGGCCAGTAGGCGGCCAACTAAGTCGGATGTGAAATCCCCAGGCTCAACCTGGGAACTGCATCCGATACTGGATGGCTTGAATTCGGGAGAGGGATGCAGAATTCCAGGTGTAGCGGTGAAATGCGTAGATATCTGGAGGAATACCGGTGGCGAAGGCGGCATCCTGGACCGACATTGACGCTGAACGGCGAAAGCTAGGGGAGCAAACGGG
+
??;;;;;;;#;::290783//)/9172:7:<:?:5>=<<@0;;098;;;BB>9;6;=A=ABB?BBBC?@ACBCCE>CDBB7;:7;BBCACACEC<@8;;A@BBB@CBBBBBB@BCC@CC?CC?B@BBA:@>===5=>A???A<?9>;<<7<C?@BBC@CCCC=CAAA@AAAAAA@@A=??;?;?@@=@?@@=@BC=B>BB>ABBA<@@6;;<@@@AHAFCHCCBCA=AB>A;;;0;;;;?GD6;;CDC<@@@8
@N9IO0:00915:05983
TACGGAGGATCCGAGCGTTATCCGGATTTATTGGGTTTAAAGGGTGTCGTAGGCGGCCTCTTAAGTCAGCGGTGAAAGTCTGTGGCTCAACCATAGAATTGCCGTTGAAACTGGGGGGCTTGAGTACGTTTGGGGCAGGCGGAATGCGTGGTGTAGCGGTGAAATGCTTAGATATCACGCAGAACCCCGATCGCGAAGGCAGCCTGCCAAGCCATGACTGACGCTGATGCACGAAAGCGTGGGGATCGAACAG
+
;;;@=AC@@@A@BBAAAA<?;;7;6;==500+/:.66(--(-8/6///////(/3487=>>8?78>=??>?9@<<<0;ACCCCB@BBCDAD@CCBBB?B:@@=@?>:;;/;??????&?@=B@@?@@?@A9AAA6A::8:C@C@BABECC@DCABABB?CDDD=BBBB?A@A@B@A@BB@??=2888+9?@999CC:@79:AA?ABA;=;@@;?@DAB?????@AAA9::9?:99,9=<9999*7>>?=:?9:
@N9IO0:00918:06005
TACGAAGGGTGCAAGCGTTAATCGGAATTACTGGGCGTAAAGCGTGCGTAGGCGGTTCGTTAAGTCTGTCGTGAAAGCCCTGGGCTCAACCTGGGAATGGCGAGTGGATACTGGCGAGCTAGAGTGTGATAGAGGATGGCGGAATTCCCGGTGTAGCGGTGAAATGCGTAGAGATCGGGAGGAACATCTGGTGGCGAAGGCGGCCATCTGGATCAACACTGACGCTGAGGCACGAAAGCGTGGGGAGCAAAC
+
;;:@@=@D<@A@BACCBB?C9=<<6:*0)0<<<@8;::BA;BBBA????@@;9939;@@@?B?@??A@@AB@A@@(39818?<1=@79,36893,338>4:00//8389::--(----88;98<?BCBBABB8738??;>>03.35?A>C>A@75255.5222'2699;;733:888=5::6?4873933.22288;5:6==6:6<855=6?:;:496.//-52-----(.33333,3522255&257:7.6
@N9IO0:00920:05988
TACAGAGGGTGCGAGCGTTGTCCGGAATCACTGGGCGTAAAGGGCGCGTAGGCGGCCTGGTAAGTCGGGGGTGAAACGCTGCGGCTCAACCGCAGCACTGCCTTCGAGACTGCCTGGCTTGAGCACGGTAGAGGCTGGTGGAATTCCCGGTGTAGCGGTGGAATGCGTAGAGATCGGGAAGAACATCGGTGGCGAAGGCGCCAGCTGGGCCGTTGCTGACGCTGAGGCGCGACAGCGTGGGGAGCAAACAGG
+
ABBBBDDD=@ABBBB@@@=AAC?B@B@BBBBCCC?CBAAC:??:?A?????<@?<>=@@>BB>@ACCCCC5ABBC=A?<>>00,0>=@=A=A@@@ACBB@@?B=@@@BBCCDDACA=AC?BBBBBCB?DAAA@ACCC@CI@C@D@DE@C@DCAA@CC?BB>@=@BBBBBAB@B@BCC7;9;C?AAA@A>@@<@=@+0,000:>???CC:?<?@;>>@@?>?>=>8849AB@@::9::9ADD9??9:9,9::3
@N9IO0:00924:06007
TACGTAGGGTGCGAGCGTTAATCGGAATACTGGGCGTAAAGCGTGCGCAGGCGGTTATGTAAGACAGTTGTGAAATCCCCGGGCTCAACCTGGGAATTGCATCTGTGACTGCATAGCTAGAGTACGGTAGAGGGGGATGGAATTCCGCGTGTAGCAGTGAAATGCGTAGATATGCGGAGGAACACCGATGGCGAAGGCAATCCCCTGGACCTGTACTGACGCTCATGCACGAAAGCGTGGGGAGCAAACAG
+
A@@BCDBB<A@>@AA;908>:>::1:)//78:>8==B=>5:?B???BCAA=AD;?;?>?AA<??A@AA;?@ACC=A@@?2<=,:77?8?;???6?=@7>8@AA@A?<?<B::?????@BBBDCCDC@C@AABBBB5CBB@D>?=?@CBBA@@@ABBABBBB>BBBBCCCBBBB@@@=AB?B@BBA?AC;;:;DC@C?A@?AAAA8AB?AB@A;:;B@??;:;:>@>>>>?955)5995555&599@@4;65
@N9IO0:00925:05973
TACAGAGGTGGCAAGCGTTGTTCGGAATTACTGGGCGTAAAGGGCGCGTAGGCGGCCATCTAAGTCAGACGTGAAATCCCCCGCTTCAACCTGGGAAACTGCGTCTGATACTGGACGGCTTGAGTATGGGAGAGGGATGTAGAATTCCAGGTGTAGCGGTGAAATGCGTAGATATCTGGAGGAATACCGGTGGCGAAGGCGGCATCCTGGACCATTACTGACGCTGAGGCGCGAAAAGCTAGGGGAGCAAACGGG
+
CBCCBAA?::6:A>AAAA<@??AA=A=A=??BCC>CCCCD>BB=A@?@>90)00+05;;00:>AABAA@@999=?5?=@AA.97<8>:8=7=<<,33,33;99882225655538574;;188=>>>??7>;;::/7///::=9B>B>??;?@@@@??8::>?8?@@ABB????;==@>?;5;:;;;=A=AA<>>=:>:8818?=<3:9399066177777779A;<816652222&26555A;2;A:8858;:6
@N9IO0:00939:06005
TACGTAGGTGGCGAGCGTTGTCCGGATTTACTGGGCGTAAAGAGCGCGCAGGCGTCGTTCAAGTCGCGTGTGAAAGCCCCCGGCTCAACTGGGGAGGGTCACGCGATACTGATCGACTCGAAGGCAGGAGAGGGAAGTGGAATTCCCGGTGTAGTGGTGAAATGCGTAGATATCGGGAGGAACACCAGTGGCGAAGGCGACTTCCTGGCCTGTTCTTGACGCTGAGGCGCGAAAGCTAGGGGAGCAAACGGG
+
DDAA@BB?@@=@AAA@@@?BBD@C>AAD<@@DFD=AA?@?9@??>BBBCAA=899AAA?BA;??999BAAAA@D=ABDDD1>;>@?@<A@@@?5<<<3<A;696:::>?>>>A@@==<=<<6<:=?=8<>667-89::::=5:4:?8>;@@=>>@A<@@??8888=???A===888)8:4:9>>A<@@??;?AA=A;?>@@B=B;;;6;9=>>:>?:;;;;;;=;;6;>?AAA9??AAABB5::=??6==A8
@N9IO0:00940:05978
TACAGAGGTGGCAAGCGTTGTTCGGAATTACTGGGCGTAAAGGGCGCGTAGGCGGCCTTCTAAGTCAGACGTGAAATCCCCCGGCTTAACCTGGGAACTCGCGTCTGATACTGGGAGGCTTGAGTTTGGGAGAGGGATGTAGAATTCCAGGTGTAGCGGTGAAATGCGTAGATATCTGGAGGAATACCGGTGGCGAAGGCGGCATCCTGGACCAATACTGACGCTGAGGCGCGAAAAGCTAGGGGA
+
AAAA@;;5;A>@B?B@?<<@@;@@-0,09=098;*77777(7=6<97738@:==9=<?9>>?=@AAA73378;;;3;>???1=8=98=;@>AAD:?>?@@>76799<7::<;<<6//)/>9?@;::,::-:::9A=988B@@@+0)/)//)39::;;=:=BBC>BBAACBAABA999@;?@;?;?AB?C?BBACCB>A=AD?@@@@=@@>AA=@=@::88>>?@A<<=29999988*8=<;:>;0:
@N9IO0:00946:05995
TACGAAGGGGGCTAGCGTTGTTCGGAATTACTGGGCGTAAAGCGAACGTAGGCGGTGTTCCATGTCAGAGGTGAAAGCCTGGGGCTCAACTCCAGAATTGCCTTTGAAACGGGAACGCTTGAGTCCGAGAGAGGATGGCGGAATTCCTAGTGTAGAGGTGAAATTCGTAGATATTAGGAAGAACACCGGTGGCGAAGGCGGCCATCTGGCTCGGTACTGACGCTCAGGTTCGAAAGCGTGGGGAGCAAACAGG
+
BBBBB?BCCC1BBBDDAA<@@;@A=B=@<@?>?@9@@AAA<@@BB?BB?=<800+0@>:@AAECCCBABB?BBCC>ED9:9EE9CBBB@FCD@BCB?B=@A;??8;;;/;BB<C?BBBC@DDCCC@BB@@@BB?BAA>AB?C>A>A?BCBBBBBBBB>BBBB<B?BBB@AABAB?AA>A?BC;>>?8<8893:AC>?=::5;<?AA;;7;;;;=BBBBBBCCBC@@@=@9>@A@:@;;;DDD;BAAAC;@@B?
@N9IO0:00948:05979
TACAGAGGGTGCGAGCGTTAATCGGAATTACTGGGCGTAAAGCGCGCGTAGGTGGCTTGTTAAGTCGGTTGTGAAAGCCCTGGGCTTAACCTGGGAATTGCATTCGATACTGGCAGGCTAGAGTGTGGTAGAGGAGTGGAATCCCGGTGTAGCGGTGAAATGCGTAGATAATCGGGAGGAACACCAGGTGGGCGAAAGGCGGCTTCCCTGGACCAACACTGACACTGAGGTGCGAAAGCGTGGGGAGCAAACAGG
+
A@@@@ABB<ABAAA@;;;5;5;@@:@?B9:;BFD?CBFEE?CBBBBBAAAB?AA=@=;::4939:;B=?<@A;99/798(44=1=?;@=@=@AA=B?C@B::97;;AAB@A@@CBB>@@A@@@AABB>0000.*,,,,(,(-,,(,,,---,,*(,,,,(,-//555555.5555)5<5:.555.55.555)55//)/)//)//)//)5;39:7;5:;:;;;<=;;666166?;?D=BA<<C@C7@;;;>8?@<8
@N9IO0:00958:05972
TACGAAGGGGGCTAGCGTTGCTCGGAATCACTGGGCGTAAAGGGTGCGTAGGCGGGTTTTTAAGTCAGGGGTGAAATCCTGGAGCTCAACTCCAGAACTGCCTTTGATACTGAAGATCTTGAGTCCGGGAGAGGTGAGTGGAACTGCGAGTGTAGAGGTGAAATTCGATAGATATTCGCAAGAACACCAGTGGCGAAGGCGGCTCACTGGCCCGGTACTGACGCTGAGGCACGAAAGCGTGGGGAGCAAACAGG
+
@@ADC5;<;;*9>@BBBB;;;DDC@F@CCCA:::-;B@??;@A;ABABB;:5;AA0;;;;*<>BB;=;GJ<FHCC>BB@BB@BBBCCC?BCB=@@A=A::;>AA9@@@@@@?@6::?CC?BA@::3::,9<==>BBABAA:?8<<>:9??A?>>>==:>=>?5=8;/////689;6<=7;6:A=ABC?C;;<@AA@?B?;;6;@@@A@@<@B=B?CA@ABBCCBBAAA=@@;;<<0;;;;BCC6@?@@?0;;?9
@N9IO0:00918:06017
TACGGAGGGTGCGAGCGTTGTTCGGAATTATTGGGCGTAAAGCGCACGTAGGCGGCCCGTTAAGTCTCTTGGTGAAAGGCCGGGGCTCAACCCCGAGCATGCCGGGGATACTGGGGGGCTGGAGACAGGTAGAGGCCAGCGGAATTCCGGGTGTAGCGGTGGAATGCGTAGAGATCCGGAAGAACACCGGAGGCGAAGGCGGCTGGCTGGACCTGATCTGACGCTGAGGTGCGAAAGCGTGGGGAGCGAACAGG
+
CC;:9:CC:B@@:;:ABB?BB@CC?B?B?BB59:5;@??@9@9::CCBAAA>;:8:C;AC=?<?@;;BB>A8;773(3,7<@CC:BBAA<???0?AABBCBB@BCC:BBBABACCCC)B@F@B;;5//).>@;@@C:>>?B@F@B?B?BF>AA=BBBD?=>:A@BBC@@BB??@@?:=:==@@8=>=:=98818>>:?<>;5:994=<<;@A9=<;89;<>>>>?@;:6;>>>AD388=8788)9<=>B:>>G=
@N9IO0:00936:06039
TACAGAGGTCCCAAGCGTTGTTCGGATTTACTGGGCGTAAAGGGCGCGTAGGTGGCAATAAAAGTCTGGTGTGAAATCTCTGAGCTTAACTCAGAAACTGCACTAGAAACTGCATTGCTTGAGTGTTGAAGGGGAGATTGGAATTCTCGGTGTAGCAGTGAAATGCGTAGATATCGAGAGGAACACCAGTGGCGAAGGCGAATCTCTGGGCAACTACTGACACTGATGCGCGAAAGCTAGGGGATCAAACGGG
+
;;;:;;;6;BB;B<B;;;65<399.444)4=>><5@@@BE6;95;A;@?AC<??<?@<>>?=.7399<8;>8888(44999////:6;6:;=889=9=7888?<:??D>BBCBCC?AAA8;;@BBB?BB@DBB9BABB?C@C@C@BBBB?A@@@@@AACCDD?BAABBB@@@AAA@@A;;5;5<@@@AAA@>A@@;?;?DC=@@BBBDC>BB@???CAA@==<879999==:::,9=>>@AB8BCCCC=9992
@N9IO0:00939:06050
TACAGAGGGTGCGAGCGTTAATCGGAATTACTGGGCGTAAAGCGCGCGTAGGTGGCTTGTTAAGTCGGTTGTGAAAGCCCTGGGCTTAACCTGGGAATTGCATTCGATACTGGCAGGCTAGAGTGTGGTAGAGGGAAGTGGAATTCCCGGTGTAGCGGTGAAATGCGTAGATATCGGGAGGAACACCAGTGGCGAAGGCGGCTTCCTGGACCAACACTGACACTGAGGTGCGAAAGCGTGGGGAGCAAACAGG
+
@BBA@@?@0;;AA@CCBB>A=@@A?C?B8:;@>@8@@==>4;?B696>@@=:992981:@?D?B@BEAE@;;;==/99A9AAB<AA?B?B@BBB>B@D?BAAA>B;;;@ACC4;;;5;A?@B;;;CB499>999,0*0>>8<*0*//)/3:==<<:;7;;;>8<?;@@@@B;;9AA>=B@=@;>95.59996;;=9=599455.55::855058<<;;;<<900=00*/0>>9909=99999&559>@,9994
@N9IO0:00941:06016
TACGGAGGGTGCGAGCGTTGTCCGGAATCACTGGGCGTAAAGGGCGCGTAGGCGGCCCGTTAAGTGGCTGGTGAAATCCCGCGGCTCAACTGCGGGGCTGCCGACGAGACTGGCGGGCTCGAGCACGGTAGAGGCAGATGGAATTCCCGGTGTAGCGGTGGAATGCGTAGATATCGGGAAGAACACCGGTGGCGAAGGCGTTCTGCTGGGCCGTTGCTGACGCTGAGGCGCGACAGCGTGGGGAGCAAACAGG
+
CAAA=A@B=BACDC@@@C7;:@>@=A>;:;@::9/:@@AC?CD>BCBAA@B?;;5;?8?A=B?CBB?B;969:BB;<@A9A;;5;>=@:A;?@@DC4>@9:49>?;::9;@@;AAB0<;;;9;;;;B7;;BBBADCAA@@<@?B?CF>C?BBAABA@:@A=@<@BC;;;CDB@??AB9A=@@;@@@=A>@B=A@@;>;?;;4;@??;;;0;<?@<@@?:99>?AAAA?CAA@@@999???AA6@AAAB=BAB?
@N9IO0:00948:06038
TACGGAGGGTGCGAGCGTTAATCGGAATCACTGGGCGTAAAGCGTGCGTAGGCGGTTCGTTAAGTCGGATGTGAAAGCCCCGGGCTTAACCCGGGAATTGCATTCGATACTGGCGGACTGGAGTGTGGTAGAGGGTAGTGGAATTCCCGGTGTAGCGGTGAAATGCGTAGATATCGGGAGGAACATCAGTGGCGAAGGCGGCTACCTGGACCAACACTGACGCTGAGGCACGAAAGCGTGGGGAGCAAACAGG
+
CCCC@CCD=BCBBA@??>;?;@@B@CACBAA?@?8@@;;;6;ACABABBCC@@A?@@DCC@B=A?9:4;;;;;A?.9:=>3>@6999A299,99,9<B=B:;:?BCC@@@BC?AA>?@@C?AA;;;A=AAABBF=CABAC@C@D@CC;@=A@@BBBB@BCCD?CCBBBCCC@@@CCC=CB@B?BBBAAABB?BBB@B@BB>B@@@>@A?BC?C@BBBAAABBBB999?AAA@@@:@???ADD89:9BC=ABB>
@N9IO0:00957:06017
TACGTAGGTGGCAAGCGTTGTCCGGATTTATTGGGTTTAAAGGGTGCGTAGGCGCCCTGTAAGTCAGTGGTGAAATACTCTAGCTTAACTAGAGGGGTGCCATTGATACTGCAGGGCTTGAATGAAGTCGAGGTAGGCGGAATTGACGGTGTAGCGGTGAAATGCTTAGATATCGTCAAGAACACCGATAGTGAAGACAGCTTACTAGGCTTATATTGACGCTGAGGCACGAAAGTGTGGGGATCAAACAGG
+
ABA@@CB?BB@BB?B;;:?AAB@B7::@;??:?<*73(380892:>;A9==8893;3::?B>BBB<A?>5;99:,9=@BB@>><<+0+0>>=CCFC9AAA>AB?BBBAA@@:::A;@A<>>49:9;>=??@A>ABB?CH?C?C@BBBB>@@BBC@A>@BCC=CBBB@C@@AABBBBBC?BA>BBB?BCAAAA@@=?BAAA@@=@AA::39919AAB@BCCDC@@@A>?>9;;;0;AAABCC:CBBBB=@@@>
@N9IO0:00963:06032
TACGAAGGGGGCTAGCGTTGTTCGGAATTACTGGGCGTAAAGCGCACGTAGGCGGGTTTGTAAGTAGGGGGTGAAATCCCAGAGCTCAACTCTGGAACTGCCTTCTAGACTGCAAGCCTGGAGGTCAGGAGAGGCGAGTGGAATACCGAGTGTAGAGGTGAAATTCGTAGATATTCGGTGGAACACCAGTGGCGAAGGCGACTCGCTGGACTGATACTGACGCTGAGGTGCGAAAGCGTGGGGAGCAAACAGG
+
?@99;5;;;;$3::;<==9<<7;;7;7<8@AAAD>BA@@@6;:@@BBCBAA=;;;0;;0;CC5;;99:99)9BBC>BAA<ABAAAB@@<@AB@@<?=??@@>A?CBBBBB@@@C?BB?BB>BB@BCCC@CCCC@BBBA@@<@=AAB@CBBBA@@@@@=?@@>;@;@??BBAABB999<==3;5:?@<AA@@;@@@<A@DA@ABAA@;;5;;;;;;;;@ABBBC;;9@:995@?;8@996>??9CCBBA:;;;;
@N9IO0:00915:06072
TACAGAGGGTGCTAGCGTTAATCGGATTTACTGGGCGTAAAGCGTGTGTAGGCGGTTTGTTAAGTCGGATGTGAAAGCCCTGGGCTCAACCTAGGAATCGCATTCGATACTGGCAGGCTAGAGTACGGTAGAGGGTGGCGGAATTCCGGGTGTAGCGGTGAAATGCGTAGATATCCGGAGGAACACCGATGGCGAAGGCAACCACCTGGGCCTGTACTGACGCTGAGACACGAAAGCGTGGGGAGCAAACAGG
+
CBBBCCBD<@@BBBB@AA5;5;:A<<AD7@ACCG?@AAJE=AABBBBBBBC?AB@CC<AA>A?AA??4::@@>?@9::7(3>9(33;;4:63345:6:@A@BB?A887>=;;4<@@=@BA<:;==;:49;8688*7<1871@:=9=299*6979;9@8<BCB<@A@BBB@@::9838-445968>?;844<6<<?4949A?A>AB>BAC>C:;;??=9::?==????>>><999,99@AACC589AAA;AA@<
@N9IO0:00918:06099
TACGTAGGGTGCGAGCGTTAATCGGAATTACTGGGCGTAAAGTGTGCGCAGGTGGCTGAGCAAGTCGAGTGTGAAAGCCCCGGGCTTAACCTGGGAATTGCGCTCGAAACTACTTGGCTCGAGTGTGGCAGAGGGAGGTGGAATTCCACGTGTAGCGGTGAAATGCGTAGAGATGTGGAGGAACACCAATGGCGAAGGCAGCCTCCTGGGCCAAACACTGACACTCATGCACGAAAGCGTGGGGAGCAAACAGG
+
BBCBBBCE<BBBBBB@@?8=4:;@<@=>7@>994,4;8<>:??ABBBBBCB?AB?A???BBB@BBBCBBBBBCCB>A@?>0??6??<?=B>??F@E@B>A>>855BAB;CAA@A394:=;<825;;;9888>>C7;;6;;4:4:0718<99825=69496==6=AAAA@>>>=>>8=699;@<CBB?B=AA=@??<>>BA@A=33,33919,37(39;>@78:ACB?:9:A???A200//699+//4:=5=AA;
@N9IO0:00923:06083
TACGTAGGGTGCGGGCGTTAATCGGAATTACTGGGCGTAAAGCGTGCGCAGGCGGCTCCTTAAGTCAGATGTGAAATCCCCGGGCTTAACCTGGGAACTGCGTTTGAAACTGAGGGGCTTGAGTGTGGAAGAGGGGGGTGGAATTCCAGGTGTAGCAGTGAAATGCGTAGAGATCTGGAGGAACACCGATGGCGAAGGCAGCCCCCTGGGCTAACACTGACGCTCATGCACGAAAAGCGTGGGGAGCAAACAGG
+
CC:99CCJ=BB;;;0;;;50,00>:>*0)/9<<@<AAAAC=BAA:;:@@?@<;;7;BC7;:;>ABAAABDB;;;D=CDCC;BD;@B9;8;>BDD=C7;;;;@@B;CCC?B=>===<1<<:>>>?>?@<@=99:CCCC)BB@D@B@B@CC@ABACCCBBBBBB<BBBABC;;;;;;@?9<@9;9>@@;@@@C@AAB?A=@@;;;;;*;??:@BB@;;0A><000>00/=<>@5999&49455??1<;=CB9?>>;
@N9IO0:00926:06062
GACGAAGGGGGCTAGCGTTGTTCGGAATTACTGGGCGTAAAGCGCGTGTAGGCGGTTGCCCAAGTCGGGTGTGAAAGCCTTGAGCTCAACTCAAGAAATGCACTCGGTACTGGGTGACTAGAGGACCGGAGAGGATAGTGGAATTCCCAGTGTAGTGGTGAAATACGTAGAGATTGGGAAGAACACCAGTGGCGAAGGCGGCTATCTGGACGGTTTCTGACGCTAAGACGCGAAAAGCGTGGGGAGCAAACAGG
+
BBDAA=ABBB3DBBBCCC;;;?BA>B?B8;:@@A;@@@BC;@@B;;;A@@CACC@B6;;@0;5;@;;;0;AAACC7<;=B>;;:;A?@<@;;;@CDH:;;CCCC@@>@@BBCD=@@BC;;;@@<@@>B?BBBC@CBBD@@?@@B?CD<@@;;@<@<<5<;;=8>=449959//;6?;3;500)/7617::B>BBA?A789<>A><BBB>B@A<@B9@><944443-33:883333&3:99:<<1::<<=7<<<8
@N9IO0:00926:06087
CACGTAGGGGGCGAGCGTTGTCCGGAATCATTGGGCGTAAAGAGCTCGTAGGCGGCTCAGTAAGTCGGGTGTGAAACCCCCAGGCTCAACCTGGGGACGCCACCCGATACTGCTGTGGCTAGAGTCCAGTAGGGGAGTGTGGAATTCCCGGTGTAGCGGTGAAATGCGCAGATATCGGGAGGAACACCAGCGGCGAAGGCGGCACTCTGGCTGGAACTGACGCTGAGGAGCGAAAGCGTGGGTAGCAAACAG
+
9C@>?BBCCC3BBBA:::;;;;?C?B?BECC@CE=BA@@@8@;9;@CCBCCACD:C>CCCCC@BCCCG@CDBBA@/;444$4:5<==B?B?CECC8B=CD?;;;6;@A@AAAAAA??<>BBB:;;C;A:A?==>4?A<CCC?B?B:@>3:7BAB?;;;7;44425<;;@?::9?>;;;3AA;@=BBB=@@BC?CCB9B9@@9AA:??::.4=:7<9<===<<<<>??>A@@:::.73>??<6BAA@AA4>?@
@N9IO0:00927:06100
TACGTAGGGTGCAGGCGTTAATCGGAATTACTGGGCGTAAAGCGTGCGCAGGCGGCTTCCTAAGTCAGATGTGAAATCCCCGGGCTCCAACCTGGGAACTGCGTTTGAAACTGGGAGGCTAGAGTGCGGCAGAGGGGGGTGGAATTCCACGTGTAGCAGTGAAATGCGTAGATATGTGGAGGAACACCGATGGCGAAGGCAGCCCCCTGGGCCAGCACTGACGCTCATGCACGAAAGCGTGGGGAGCAAACAGG
+
CCBB@;:;/;@AABABBA8;6:@A<?;?6:;@@@;ABAAA;?@@;<;@BBA>;;5;:4::=;:000/7::8:>:<28888+8<,738-3-449;<1949888339(777(3===5==6:::::>96:A?BB@;;;;;;%<;5;4;5:8>=@;;9;BB@BBCCD?CCCCBBBCBBCCCB?BB6;59993:@==;?AC?B?BBBBBBB2???6=;9::?@AAA@??@AAABBAA<<<0;@@@ACC;@AADE>BBC@
@N9IO0:00931:06102
GACGAACCACACGAACGTTATTCGGAATTACTGGGCTTAAAGGGTGCGTAGGCTGCGCAGAAAGTTGGGTGTGAAATCCCTCGGCTTAACCGAGGAACTGCGCCCAAAACTACTGTGCTCGAGGAAGATAGAGGTAAGCGGAACTTACGGTGGAGCGGTGAAATGCGTTGATATCGTAAGGAACACCTGTGGCGAAAGCGGCTTACTGGGTCTTTTCTGACGCTGATGCACGAAAGCTAGGGGAGCAAACGG
+
>AC:95:?A@@@@=:99:8=>9@@>@?C@AAABA9@A5997:A;???AB??<@AA@@AA@??.;;<AC>@@ABBB>CCF>CCC?AA@C@C?B;;8;@B;;;BBC<BBB:BBBD@@;;;A???B>A=BA@AA997:A=@@B@B?BB?BBB;???9::C?BDDC>BBBBD@CB???>?A?<A<@=<;<=>=<A<@>>>9>==9;:188==<5>>?>?3?==>?>>>A889@@;;;C;A>=7788)9::::079<
@N9IO0:00932:06064
TACGTAGGGTGCGAGCGTTAATCGGAATTACTGGGCGTAAAGCGTGCGCAGGCGGTTTTGTAAGCCAGATGTGAAATCCCCGGGCTTAACCTGGGAAGTGGCATTTGGGACTGGCAAGGCTTGAGTGCGGCAGAGGAGACTGGAATTCCTGGTGTAGCAGTGAAATGCGATAGAGATCAGAGGAATGACCGACTGCGGAGGCAGGATCTCTTCGGGCTGACACTGACGCTCATGCACGAAAGCGTAGGG
+
ABAAAAAA6;;A@@@@@<;<=@@=6;+0+00;>?:@@AAD:??A?99:A@@?BB>AAA2999::<28<8888<9;57:::0:>0//6;38+//:.6(///06766(--(----(-226277-35522261688;;7:::955-5171879935955572222==.557/./76-/.--3-..(.43333....2227)--266626--.-.(---'----4452------787555;888077;:;7@<
@N9IO0:00939:06097
TACAGAGGGGGCAAGGCGTTGTTCGGAATTACTGGGCGTAAAGGGCGCGTAGGCGGCCTGCTAAGTCGATCGTGAAATCCCCGGGCTCAACCCGGGAACTGCGACCGATACTGGTTGGCTTGAATCCGGGAGAGGGATGCGGAATTCCAGGTGTAGCGGTGAAATGCGTAGATATCTGGAGGAACACCGGTGGCGAAGGCGGCATCCTGGACCGGCATTGACGCTGAGGCGCGAAAGCCAGGGGAGCAAAGCGGG
+
<;<ABBAAC@,@@+0+0>B8A><AB@E@D?BA@@@;@@?CG8;;:;BACAA@?;;5<5;@?@@9>>>000:>0//6.8<<<0<?*8337-3918>/<8<000/0;6798?>?A5:4:9?A=BB?BB@GC9><99:,9=<78181;8>2>?:?;<747?<===>3;==@A@@A@@:9:A=AC=@=@AA?B?BB@BAA<@:00-0<@@<BB?CB>A=@@A?ABAAA@;;;=?AB:;;/:>;>@@@3==@@@/9:?=5
@N9IO0:00943:06101
TACGTAGGGTGCAGGCGTTAATCGGAATTACTGGGCGTAAAGCGTGCGCAGGCGGTTTGTTAAGACAGGTGTGAAATCCCCGGGCTTAACCTGGGAATGCGCTTGTTACTGGCAGACGTTGAGTGTGGCAGAGGGGGGTGGAATTCCAGGTGTAGCAGTGAAATGCGTAGATATCTGGAGGAACACCGATGGCGAAGGCAGCCCCCTGGGTTAACACCTGACGCTCATGCACGAAAGCGTGGGGAGCAAACAGG
+
CCBBBDDD<@@ECC=?@>;@;@?C;?5;5:ACBD>@@@CC<AAB:99B@@A@CB@BE=@A?@=@B@@@?CBBBBB=BBBB8AA;@@@B?C<<<F>C?=<<;>?69>6>?AB?BBB?0006;00/9::6?;===>>>>&==9<7<7?;;;?ACCB@AABCCCE>CCBB@@@AA;;;;B=@A5;5;;<5:?::2:9>;@=@A@BCCC1>>>8=9<8=00)00/>09994;9959555)5999:::+6666A4<;@;
@N9IO0:00953:06086
TACAGAGGTCCCGAGCGTTGTTCGGATTCACTGGGCGTAAAGGGTGCGTAGGTGGTCGGGTAAGTCTGATGTGAAATCTCGGAGCTCAACTCCGAAACTGCATTGGATACTATTCGGCTGGAGGGTTGGAGGGGGGACTGGAATTCTCGGTGTAGCAGTGAAATGCGTAGATATCGAGAGGAACACCAGTGGCGAAGGCGAGTCCCTGGACAACTCCTGACACTGAGGCACGAAAGCTAGGGGAGCAAACAGG
+
;;9@A;;499>5>A=@A@=@@=A@=@@=AAA???9@@?@C>DC<BBBBCCC@BB@BBCC>CCACBBBBBBA;/0:1/////)/999<>9;;;9;9<5<0/0;E8C<E6;;CCC@@@=@BD7<;?8G;>;@>>>>>&>BCC6;7;6;?>C>;:9;99@A@BBE?CBBBBBBCCCB;666568>.555.594/)//0)/4:87/977*39-45<@BCB@CA@????@;;294433;2::999BA6?A;;;0;:9;
@N9IO0:00959:06108
TACGGAGGGGGCAAGCGTTGCTCGGATTTACTGGGCGTAAAGGGTCCGTAGGCGGCTTCGTAAGTTAGATGTGAAAGCTCAGGGCTTAACCCTGAAATTGCATCTAAAACTGCGGAGCTAGAGTCTAGGAGAGGTCGGCGGAATTCCCGGTGTAGCGGTGAAATGCGTAGATATCGGGAGGAACACCAGTGGCGAAGGCGGCCGGCTGGTCTAGTACTGACGCTGAGGGACGAAAGCGTGGGTAGCAAACCGG
+
CFGC?CCDED1>?<?@@?489::?177;0<==?>9?BBBB<BB=AD?:;:@?@@>AI@CFBC;;;ACCCBCBBCI8:;@BBBD8:;?A?CJ?CCCF>C:<BBA95555&59;>@=:9;BBABBB@@>>:::==9<@@7;=?C7?<?C<A=ACB;:;9=?>>:4:<<=BCA?@?8::?6CC>B?BAA?BC@A?@CC@C@AA>@@B?B;;6;@@AAAABBBBBCCEBBB@;>>999/:;777938<789C;D@B>
@N9IO0:00963:06102
TACGAAGGGGGCTAGCGTTGCTCGGAATCACTGGGCGTAAAGCGCACGTAGGCGGGTTCTTAAGTCGGGGGTGAAATCCTGGAGCTCAACTCCAGAACTGCCTTCGATACTGAGGACCTCGAGTCCGGGAGAGGTGAGTGGAACTCCGAGTGTAGAGGTGAAATTCGTAGATATTCGGAAGAACACCAGTGGCGAAGGCGCTCACTGGCCCGGTACTGACGCTGAGGTGCGAAAGCGTGGGGAGCAAACAGG
+
BBBCC4:;:;*9=?A???9::AAC@C?AA;;;CD>@@@BD>BCBB@AA;;;<@CC=D8;;25./0//;;>(///739>4=A4:66===;;@@>;90)////)/)///::93333633-4933333-33(333348<<=BD@D?BBB@AAA:77;;8A8A9993:=AA??>;??<177,323<59::04439>BCC@C?993337787,73(33<AB378AAA@??>?AA><;;3=>ABBCD:BBBBC<A?<8
@N9IO0:00921:06118
TACAGAGGGGCGAGCGTTATTCGGAATTATTGGGCGTAAAGGGCGCGTAGGCGGCATGGGCAAGTGACGGGTGAAACCCCTCGGCTTAAACCGAGGACCTGCCCGTCAGACTGCCTTGCTTGAGGCCGGGAGAGGCGAGTGGAATTCCCGAGTGTAGCGGTGAAAATGCGTAGATATTGGGAGGAACACCAGTGGCGAAGGCGGCTCGCTGGACCGGTTCTGACGCTGAGGCGCGAAAGCGTGGGGAGCAAACAGG
+
;B<;;CCCC9:;99=9=4=99;>:>>@;?>299)4;::;/54/4>8;333-44.44444(4:.44338880333>1=<<+<371//)00(0)/-50-/)///:1<;;:333934.97>:::=00+08>>6@@0:39<=>;=9@5;4;>-97;=978?77173333&3::9:A;<@?;=>:6495;4;:??A:99?BBB@C>BB?A:99:9A=BB=A;>299>88887<77-4=AA?A387739=<*949==6>A@:
@N9IO0:00926:06126
TACGTAGGGGGCTAGCGTTATCCGGAATTACTGGGCGTAAAGGGTGCGTAGGTGGTTTCTTAAGTCAGAGGTGAAAGGCTACGGCTCAACCGTAGTAAGCCTTTGAAACTGGGAAACTTGAGTGCAGGAGAGGAGAGTGGAATTCCTAGTGTAGCGGTGAAATGCGTAGATATTAGGAGGAACACCAGTTGCGAAGGCGGCTCTCTGGACTGTAACTGACACTGAGGCACGAAAGCGTGGGGAGCAAACAGG
+
CB;<;A?A?@,@ABAABC?BAB?B?B>A?BBBCD>BAAAB;AA=@A??@@?=>?<?A9A@<?;=A?@;;;=;;<<0;<@;:9818=;>+0+000///)/7)44)444)4999)55)5:5<@@AABDGAEGHC;;=BCCB=B=A=@=ACAA@BB@;;4:9:9.9=>>AACBBBB7:9;@@=@=AAC6:9A4877?1929;5;@@@?;;69@@;;;5:@::;;A;;::49?899A9?::4888+88333(44:3
@N9IO0:00929:06121
TACGAAGGGGGCTAGCGTTGCTCGGAATCACTGGGCGTAAAGCGCACGTAGGCGGCTCTTTAAGTCGGGGGTGAAATCCTGGAGCTCAACTCCAGAACTGCCTTCGATACTGAGGAGCTTGAGTCCGGGAGAGGTGAGTGGAACTGCGAGTGTAGAGGTGAAATTCGTAGATATTCGCAAGAACACCAGTGGCGAAGGCGGCTCACTGGCCCGGTACTGACGCCTGAGGTGACGAAAGCGTTGGGGAGCAAAACAG
+
BBA<;5;BCB0@@@A==>3:9?:;55=BBCDCBA;@?;:94;@BCC;;:BA@CC@BBBBB:A=@C;;;;;);A@A<BA>A@>@@@@@C>;;;=@AB>B;;;5;;;:;ABABCBC@BBCCGCCA@B8;<0;@@@>AACAAA7;4;@AAAA@@@?????<9999/919<;;=@@AB>A==>8=>499A>A???@@::3:9=;5;;3228838:-505555958562:32225----99'-///)/77*68/333&388
@N9IO0:00932:06149
TACGGAGGGAGCTAGCGTTGTTCGGAATTACTGGGCGTAAAGCGCACGTAGGCGGCTATTCAAGTCGGGGGTGAAAGCCCGGGGCTCAACCCCGGAACTGCCCTCGAAACTAGGTAGCTAGAATCTTGGAGAGGTCAGTGGAATTCCGAGTGTAGAGGTGAAATTCGTAGATATTCGGAAGAACACCAGTGGCGAAGGCGACTGACTGGACAAGTATTGACGCTGAGGTGCGAAAGCGTGGGGAGCAAACAGG
+
CAAA;;:90;BB>@ABB=9=B@BB?B@B?@AAAA<AAAAC79::;@BBA@@=:;6;@@A?BC@BBABBBC3BCCC>BBA9???6?BBB;@@@5@9@<@@@@C=CBBBC=BA@@<:;;AABAC?@A@@B=BB:96:BA@@A=A=A=A>ABB;;;CBBB?BBBC<B>ABBBAAAAA=AA=?;@@<@AA?CBAB?ACC=A?A@??@CAAAA?A@@:@B;;7;AA?@@@?@<??@;;;0<@C<<<<.;?;;;.;@B=
@N9IO0:00934:06152
TACAGAGGGGGCAAGGCGTTGTTCGGAATTACTGGGCGTAAAGGGCGCGTAGGCGGCCTGCTAAGTCGAACGTGAAATCCCTGGGCTCAACCCCAGGAACTGCGTCCGATACTGGTTGGCTTGAATCCGGGAGAGGGATGTGGAATTCCAGGTGTAGCGGTGAAATGCGTAGATATCTGGAGGAACACCGGTGGCGAAGGCGACATCCTGGACCGGCATTGACGCTGAGGCGCGAAAAGCCAGGG
+
999999<=<<,<@+0+0/;)//6<>9>8@=@9::@8@??CC:?A<AA>A::>8AA:><@A?@@;?>:49298;334/4AC<BBF>@>66(///&//(/4884544;3344333:-3-44998==9B>7=B@BA@<<2:::;;6?6@=A99908988;33,3778/8866///=009@AB9@?5;4;?<8>=AB?BAA5:5::99=?<189;99196;=>9?=?>>>>==68;73777&33-3799
@N9IO0:00944:06156
TACGAAGGGTGCAAACGTTGCTCGGAATTATTGGGCGTAAAGCGCACGTAGGCGGCTTAGCAAGTCGGAAGTGAAATCCCTCGGCTCAACCAAGGAAGTGCTTTCGAAACTGCTGAGCTTGAGTACTTAAGAGGATCGCGGAATTCCCGGTGTAGAGGTGAAATTCGTAGATATCGGGAGGAACACCAGTGGCGAAGGCGGCGATCTGGGAAGATACTGACGCTGAGGTGCGAAAGCGTGGGGAGCAAACAGG
+
7:5552:9,559;=4=<<255<:@;@?@>:91:9(34::A,9956;CCCBB?@;7:<:<<<C>@@@B?B=AACCD>DFD<B;;7;@AB;A2<495@7C?@@@<4@;A@7><?@@?@;;:;?:;:BBB4;5;;;4;@?@A@=@?B@BD;@=@A@>=::69=AA=C=@?BBCAB@?:;;.7<2<:<<<9;;;=8<<=8<8:@:>>>@<==>7>;>CCC669>>>BB@>@=A@B@AA<AAAACHH;AAAAC>CBB@
@N9IO0:00963:06125
TACGGAGGGTGCGAGCGTTGTCCGGAATCACTGGGCGTAAAGGGCGCGTAGGCGGCCCGTTAAGTGGCTGGTGAAATCCCGCGGCTCAACTGCGGGGCTGCCGGTCAGACTGGCGAGCTAGAGCACGGTAGGGGCAGATGGAATTCCCGGTGTAGCGGTGGAATGCGTAGAGATCGGGAAGAATACCAGTGGCGAAGGCGTTCTGCTGGGCCGTTGCTGACGCTGAGGCGCGACAGCGTGGGGAGCAAACAGG
+
FCBB@CCD<AADCDCBBB?A@B?C?B@BDDCBBB=??@CC>CD>BBABB@@;:97:B<BC@D?BBC?B@@<@@AA;@>>3>00,0=>@;B:9;EED7BA;;6;=AABBBBCB=@@@@;9;B@A@@@?9?>>==2=@@AAB=@;A?BF?GACBABBAA;@C:C@GBBB@@;;;@AA@@6A:==:>BC<CA=C:>DD>A?@@@<>?BBBBD>C@CDADCCAAADD;:;B@CDCBBBBBBBBCDD9@@A@A::::=
@N9IO0:00915:06165
TACGAAGGGGGCTAGCGTTGTTCGGAATCACTGGGCGTAAAGCGCACGTAGGCGGATTGTTAAGTCAGAGGTGAAAGCCTGGAGCTCAACTCCAGAACTGCCTTTGATACTGGCAATCTCGAGTCCGGAAGAGGTAAGTGGAACTGCGAGTGTAGAGGTGAAATTCGTAGATATTCGCAAGAACACCAGTGGCGAAGGGCGGCTTACTGGTCCGGTACTGACGCTGAGGTGCGAAAGCGTGGGGAGCAAACAGG
+
CCBBB>@BBB3AAAA???<?;:>A;>9;;<;>>C>888AB9?;;;@;:;;B?A@<AC8::=?=?BDAAAC?B@@@;@B?BB?@@@@@B>A;;5:9929=5:29<6?@BBBBB?AB=@@@@BBCBB=A=A=ABB=@@>AAA>B>BBBBBBCCCCDE??=?BBC<B=:::::9?><8877<:==9>>>:?C@A=@>?4:;,:949@9@@@B?CCAHFCCCAAABBBC;;<?;<;;<;0;;<;BDD9A;::B6:::4
@N9IO0:00926:06180
TACGAAGGGGGCTAGCGTTGCTCGGAATTACTGGGCGTAAAGGGCGCGTAGGCGGACAGTTAAGTTGGGGGTGAAAGCCCGGGGCTCAACCTCGGAATTGCCTTCAATACTGGCTGTCTTGAGTGTGAGAGAGGTGTGTGGAACTCCGAGTGTAGAGGTGAAATTCGTAGATATTCGGAAGAACACCAGTGGCGAAGGCGACACACTGGCTCACTACTGACGCTGAGGCGCGAAAGCGTGGGGAGCAAACAGG
+
CEACB=AAAA,9::@:9929945<9<9>:><ABC=@@@@@9@C<@@@BBBC@CC?CCCDC?B?BB?BBBB2CCCC=CDD=BBB9BCBB<@?@CD>B?D:;;?C?BG@<;;@@<>@@@=A=@?@??AAB???BB?BB@@@@4:5:@A?B?>@A?AA>?;?@@@;@<@=?@>=?>=7;;<A9<>:@9929@@@=ABB=A?????BBBCAB=@B???@@:;;;889AB@A=<;;AAA;A::;BBB5;;@@@8@@@<
@N9IO0:00931:06202
TACGGAGGGTGCAAGCGTTATCCGGATTCACTGGGTTTAAAGGGTGCGTAGGTGGGTTTGTAAGTCAGTGGTGAAATCATCCGAGCTTAACTTGGAAACTGCCATTGATACTATAGATCTTGAATCTCGCGTAGGTAAGCGGAATATGTCATGTAGCGGTGAAATGCTTAGATATACATAGAACACCAATTGCGAAGGCAGCTTACTTCACGAGTATTGACACTGATGCACGAAAGCGTGGGGAGCAAACAG
+
/66=:>CE0:955455//)/--(-(-5(---//;3::+//+5<4<=<<<==9=>=5<</44405<<<BB?2:///(////:)--///(/)/61:5:>5556@;>>;<<<==??@<<<:99,//5:79655<;::755.5564;:;;<>>;<;:554::545590998:7:<==55555<;;;497:)-(-(-,26(-(-///9699:6/555555/7)---,----558;<===4:9;4555&/////(/9:
@N9IO0:00932:06176
TACGAAGGGTGCAAGCGTTACTCGGAATTACTGGGCGTAAAGCGTGCGTAGGTGGTTGTTTAAGTCTGTCGTGAAAGCCCTGGGCTCAACCTGGGAATTGCGATGGATACTGGGCAACTAGAGTGTGGTAGAGGGTGGCGGAATTCCCGGTGTAGCAGTGAAATGCGTAGAGATCGGGAGGAACATCCGTGGCGAAGGCGGCCACCTGGGCCAACACTGACACTGAGGCACGAAAGCGTGGGGAGCAAACAGG
+
CBC;;7;J<BBBB6:;AA<@@A><6<,0)/9>:@<:;;BD:?@A???BAAB@BA>A=?>>186=@A@A@@AAA==18?<1??=5>@BB8C8BA<6=7=149<>@@<?????CC<AA;AA::8A@AAA?AABAAB>A?<?A<B?B?BB=A>AA?????>ABBC>C:::A@A>00////(/:4:58:963...(...(/6@@6@6;5399;081727//////833/..).99AAA9@;;;@AA2=888=6==<>
@N9IO0:00941:06169
TACGTAGGGTGCAGGCGTTAATCGGAATTACTGGGCGTAAAGCGTGCGCAGGCGGCTCCTTAAGTCAGATGTGAAAGCCCCGGGCTTAACCCTGGGAACTGCGTTTGAAACTGGGGGAGCTGGAGTGTAGAAGAGGGGGGTGGAATTCCAGGTGTAGCAGTGAAATGCGTAGAGATCTGGAGGAACACCGATGGCGAAGGCAGCCCCCTGGGCTAACACTGACGCTCATGCACGAAAAGCGTGGGGAGCAAACAGG
+
IHCABAAA<BCBCC?AA?<?5::C=@;>499@AD=:;;AA:>@A<;;><@=;00*07:17)3-3//////9//5>4::<</;=/33-3137(38:19-333;333(333(333333$39::;9;<655<::5:<<@@@@(@@=A=@=A6::?@@AAABBBCC@E>000A@BAB<;;@BB>BB6;4;AA;AACC@DCB?C?;;<@@A@0ACC>BBB?BBAA@A<;<;;;<????9999*8777=A=&33333(3374
@N9IO0:00951:06188
TACGGAGGGGGCTAGCGTTGTTCGGAATTACTGGGCGTAAAGCGCACGTAGGCGGACTGGAAAGTCAGAGGTGAAATCCCAGGGCTCAACCTTGGAACTGCCTTTGAAACTCCCGGTCTTGAGGTCGAGAGAGGTGAGTGGAATTCCGAGTGTAGAGGTGAAATTCGTAGATATTCGGAGGAACACCAGTGGCGAAGGCGGCTCACTGGCTCGATACTGACGCTGAGGTGCGAAAGCGTGGGGAGCAAACAGG
+
BAAC?BFGIL5A@@B@@@6::;?@?C?B?B:::@;@>@??9?A@@@?@@BA;@@;9:@A3:9/989==9969?AA:@AA;???9???B=A=@=@;@<?BCC@DD=@@@8;;CE<B>;<;<<@@;@@AABB@A@?BA@@@A>B@B>B@BBBACCBABB>B;;;0;:@@@@A?@@@;>@=:96:>B??<??>>9>=;8<:00)/999<=<6</////<<>>>>==:443-434;:;3<<888C>8>>B@?9@?@<
@N9IO0:00955:06163
TACGTAGGGTGCGGGCGTTAATCGGAATTACTGGGCGTAAAGCGTGCGCAGGCGGCTCCTTAAGTCAGATGTGAAATCCCCGGGCTTAACCTGGGAACTGCGTTTGAAACTGAGGGGCTTGAGTGTGGAAGAGGGGGGTGGAATTCCAGGTGTAGCAGTGAAATGCGTAGAGATCTGGAGGAACACCGATGGCGAAGGCAGCCCCCCTGGGCTAACACTGACGCTCATGCACGAAAAGCGTGGGGAGCAAACAGG
+
CCCBBCCD<B@DDF>B@@;=9><<;>+0*0@@@B>CCBDC<@?B@A@A@??@:979BB=B@C?CA@@@@@B@@@D9;;;;.;C8@A=@@B@CCB=B7;::99:9,9AD8>>:3333&3<;@BCCCBC?B?BBBDDDF*BB>B=@<@@CC@CCCCCCB@BBB@:@A@@@AC@A<;;@?>AA=?<=??<@@@A?BBB?A>;;;;;;;;%;BC;ABBACEBBBB;;:;;99@BBC;;;;*;??AACC;CBBBB=@@@>
@N9IO0:00915:06216
TACAGAGGGGGCGAGCGTTGTTCGGAATTACTGGGCGTAAAGGGCGCGTAGGCGCCTGTTAAGTCGAACGTGAAATCCCCGGGCTCAACCCGGGAACTGCGTCCGAGACTGACAGGCTCGAATCCGGGAGAGGGATGTGGAATTCCAGGTGTAGCGGTGAAATGCGTAGATATCTGGAGGAACACCGGTGGCGAAGGCGGCATCCTGGACCGGCATTGACGCTGAGGCGCGAAAGCCAGGG
+
ABBBC;;;;;*;@AAABC;;;8;@7B=A6;;???8;;;AA6@@;@CBCBBA8000*/.538(--7--*----//)/;;;&//)59=98==4=>056;:?;?B@7<;@BBBAAA>>90////)3448;4@:;;B=BAA@B4<5;2;;AA=AA@BBBBACDDD?FB;;;ABBBBA;99;?=9@=99:=B9:;4;==2:2:?;?CCC@BB>@@?C>@@@=@A@@@@;;:24@@9::-9C<9999
@N9IO0:00921:06226
TACGTAGGGTGCAGGCGTTAATCGGAATTACTGGGCGTAAAGCGTGCGCAGGCGGCTCCTTAAGTCAGATGTGAAATCCCCGGGCTTAACCTGGGAACTGCGTTTGAAACTGGGGGGCTCGAGTGTGGAAGAGGGGGTGGAATTCCAGGTGTAGCAGTGAAATGCGTAGAGATCTGGAGGAACACCGATGGCGAAGGCAGCCCCCTGGGCTAACACTGACGCTCATGCACGAAAGCGTGGGGAGCAAACAGG
+
CCAAABBB:BBD::4:;:;@7;;C;@9@499@AA;;;;BD=CCC;;;D@@?=@@6<;B@C@C?A;;;;:9>:;;A7>=>>2>D<00*0+0+///(/)/3:<433(333(3333333#38:99::88:0505@ACCC,<;5;5;5;4;;4;9:AA:::;;::)5999559995449717;9=9?@A5:;AC?BCGAD@;;;;;;;);AC=BBC@BCCA@@;;;A<;;:;BA:::.9999>@@4ABDDD=B@@<
@N9IO0:00923:06233
TACGTAGGTGGCGAGCGTTGTCCGGATTTACTGGGCGTAAAGAGCGCGCAGGCGTCGTGCAAGTCGCGTGTGAAAGCCCCCGGCTCAACTGGGGAGGGTCACGCGATACTGCTCGACTTGAAGGCAGGAGAGGGAAGTGGAATTCCCGGTGTAGTGGTGAAATGCGTAGATATCGGGAGGAACACCAGTGGCGAAGGCGACTTCCTGGCCTGTTCTTACGCGTGAGGCGCGAAAGCCTAGGGTAGCAAACGGG
+
IGCFEDDACB@C@@@ABA?BBB?B=<;;,:=@AB<;;;@@9@@??AAA@AA=A@AAAAAAA49:9::?@A???@8===>=,=:?ACD@C@AA@5??A;>>>==888;===>@@?;;;@;>?9<7=A@<AA766(696888=9=:>?9?<===>>?B=B@@@:<888///666<888*98194::;5;;=:17//(/5:/..3.3267(.(.../57752......4222--,,',,(,--9.557555-5666
@N9IO0:00932:06239
TACAGAGGGTGCGAGCGTTAATCGGAATTACTGGGCGTAAAGCGCGCGTAGGCGGCTTTGCAAGTCGGGTGTGAAATCCCCAGGCTTAACCTGGGAACTGCACTCGAGACTGCTTTGCTAGAGTATGGGAGAGGGAAGTGGAATTTCCGGTGTAGCGGTGAAATGCGTAGAATATCGGAAGGAACATCAGTGGCGAAAGCGACTTCCTGGACCAATACTGACGCTCATGTGCGAAAGCGTGGGGGAGCAAAACAGG
+
BBBBB;;;0;AAA?A;9;493?==;??A<@C;;;6;@A@D>B;;;BBBAAA=;;4;@@8@@A=BAACD=CAAAAD?CCCA5;;6;@=@?G?BCC>C?C?5544;;;;??00000/(4/////:::==A8;;379*96<;;/7,37(33<4>@;337<5<897(33/://0/)/688<8<17-32:9979<37-333;4=5554=7;045744.3-3//6////////399=8877)3<733333$333333&3336
@N9IO0:00934:06221
AACGTAGGGGGCAAGCGTTGGCCCGGATTCACTGGGCGTAAAGCGGGTGGTAGGCGGTTCTCTAAGTCGATGTGAAATACCAGCGGCTCAACCGCTGAATTGCATCCGATACTGGGGAACTTGAGGACGGTAGAGGTTGGTGGAATTCCCGGTGTACCGGTGAAATGGGCAGATATCGGGAGGAACACCAGTGGCGAAGGCGGCCAACTGGGCCGATCCTGACGCTGAGACCCGAAAGCCAGGGTAGCGAACCGG
+
;*9@595555$5<.5559.5.49)4.497556===6;;;==2?999,9:.4<>5:;7;055:::543334444/991///3////)///-(-(---553=8<<<5545==<ABABB8B>BB?AAA?AAA=?@@@@;@=A;@@<@>A>AC=B=?@BCC?B?BBAA:@@@:@AAA:::@@?8@?;@;@BA?BD;;5:992;<@A?B@C?@@@@;@?@A@A=@@@@BB;::ABBB;@==500+0>A4A?>?BC=A9?2
@N9IO0:00935:06241
TACGGAGGGAGCTAGCGTTGTTCGGAATTACTGGGCGTAAAGCGCACGTAGGCGGCGATTCAAGTCAGAGGTGAAAGCCCGGGGCTCAACCCCGGAACTGCCTTTGAAACTAGATTGCTAGAATCTTGGAGAGGTCAGTGGAATTCCGAGTGTAGAGGTGAAATTCGTAGATATTCGGAAGAACACCAGTGGCGAAGGCGACTGACTGGACAAGTATTGACGCTGAGGTGCGAAAGCGTGGGGAGCAAACAGG
+
CICD?;:94;BB@@CC??<?@=AC@E?B@BAAAC?999AA3:9;;B;;;@B?AB?B;;;?AA8;;@A@AA>AACC<@?C>DDC:ABBG@BBB9@9><>000=EF>AAA<ACA>>>-00@@@@@AAB>B=AABEAEBBBBB>B@B@E@ACBBCBCB@@>@BBC=C@ACBDCBBBC?CB>B7;;?BBB@ABAA>A<;4;;A@A@CBCBCD@DBB@CCCC?BB@@ABBBB@@??;;;0<AAACCC:BABCC=???;
@N9IO0:00943:06212
TACGTAGGCAGCAAGCGTTGTTCGGAATTATTGGGCGTAAAGAGTGCGTAGGCGGTTTGCCAAGTCTGGTGTGAAATCTCCTGGCTTAACTGGGAGGGTGCGCTAGATACTGGCAGGCTCGAGTGTGGAAAAGGAGAGTGGAATTCCTGGTGTAGCGGTGAAATGCGTAGATATCAGGAGGAACGCCGGTGGTGTAGACGGCTCTCTGGGCCACAACTGACGCTGAGGCACGAAAGCGTGGGTAGCAAACAGG
+
BBAA?AB=:;;BA=A;;;5;A=AB?B?B@CC7;;7;A>CC?BBBBBAA@??:>@=@B<A@=><>=000<????@@4>>?A=@?<BB<?;?>>>8999,9?@@@BBBBBBAAB?>>>?BBBB@@??::8;CF5B;=;=?<=8=:=5;29;2;=778>>6AAA;1=;>@@@>=6885<:?BB?B>:494=6;?9?AA@AB@@=>??=@:88)8-88@:;;;;?AA?=??8888?@B5::CCFE<AACBBB=@A@7
@N9IO0:00949:06220
TACGGAGGGTGCGAGCGTTAATCGGAATTACTGGGCGTAAAGCGCGCGTAGGCGGCTTGTTAAGCCGGATGTGAAATCCCCGGGCTCAACCTGGGACCTGCACCCGGAACTGGCAAGCTAGAGTACGGTAGAGGTGAGTGGAATTTCCTGTGTAGCGGTGAAATGCGTAGATATAGGAAGGAACATCAGTGGCGAAGGCGGCTCACTGGACTGATACTGACGCTGAGGTGCGAAAGCGTGGGGAGCAAACAGG
+
CCCCBCCC=CDC@@@9994:=BAB?C@C:<;AAB=BBBBB<B889A??>@@;994:B?AB@C>@?;?<A::;CBB>CBBB6AA9@<<;?C>BBB=BB?AAA@@A;A;A=B;;5<@;A;;;BBCBB@@<@A@>>;>@@@??9=9>?6>;;;;BA@@?@:>99:/:9:?@??CCCECD?C@B@B?BBCBCD@@<>AB292994:AABBBB@BBCFCCCA@:::;;BAAA?BCCCCD<@>?<;;=3=>>?C>@?@=
@N9IO0:00952:06218
TACAGAGGGTGCGAGCGTTGTCCGGAATCACTGGGCGTAAAGGGCGCGTAGGTGGCTGGGTAAGTGTGCGGTGAAAGCCCGGGGCTCAACCCCGGGTCTGCCGTGCAGACTGCCTGCTCGAGCATAGTAGAGGCAGGTGGAATTCCGGGTGTAGCGGTGGAATGCGTAGAGATCCGGAAGAACACCGGTGGCGAAGGCGGCCTGCTGGGCTATTGCTGACACTGAGGCGCGACAGCGTGGGGAGCAAACAGG
+
CCCCDBBB>AAABBB????9::?B=A?ACCBCBC=A>@@@:AB=CCCBB@?<?B@BCCF>BB@BBABBBB@BCCF>BAC=ABA7@@@@=AAB8BD=;;:::6:A:::AAAAAA@;;:ABAB@@@CCBBBBBB?BCC?CC?C@CAEACJ?CA;;;::6;B?C?DC@AADBBBCBBAC@CAAB?@BB@D@BB@BBE@B@DGAC@CCCEDD>BBBC?BBBBAABAA@;;7;BAAAAAD;;:@@@6:::CD:AAA7
@N9IO0:00959:06248
GACAGAGGGTGCAAACGTTGCTCGGATTTACTGGGCGTAAAGCGCATGTAGGCTGGAATCTAAGTCGGGTGTGAAATCCCTGGGCTCAACCTAGGAACTGCATCCGAAACTGGGTTTCTGGAGTGGTGGAGAGGAAAGCGGAATTCCGGGTGTAGAGGTGAAATTCGTAGATATCCGGAGGAACACCAGTGGCGAAGGCGGCTTTCTGGACACCAACTGACGCTGAGATGCGAAAGCGTGGGGAGCAAAACAG
+
BBBBBCBD=ABBDL=BAA8::?=?499=1>?@@B=AAABG<AACCA9;:;;4:<A8C;BCCD7;@AB<5BBB>@@8CGF?CCC>CCBB;C:DDG?C86554>?@<=>?/999:.5>4BCG>DBBB@BF@CBBB?BB8;;B?C?B:C<C@8DCBAA@?>@AAA:B@CCBBB??????A@BC@CABBB>A@@?;?=<9=;00*0;:3;=82888A;@>AAA?<=?===@@>>>555(8759955)5;6622&288
@N9IO0:00915:06309
TACGGAGGGTGCGAGCGTTGTCCGGAATCACTGGGCGTAAAGGGCGCGTAGGCGGCCTGGTAAGTCGGATGTCAAATTCCGGGGCTCAACTCCGGGGCGCCATCCGAGACTGTCAGGCTGGAGCACGGCAGGGGCGAGTGGAATTCCCGGTGTAGCGGTGGAATGCGTAGAGATCGGGAAGAACACCCGTGGCGAAGGCGGCTCGCTGGGCCAACACTGACACTCATGCACGAAAGCGTGGGGAGCAAACAGG
+
CBBB>@@@:@BCCBBBCB>B@@<@?B?BCCBBCE>AAA@C7:;8;BABBCE?@@>A?B@=BB6::??8<9:;BBA=C@E@CCC9A@AA6:;A?ABC3;;;4::>??>@CCAAAB;;7;BA<=???=?;?AACD6:96>@@8>0949D9@=@A?@??@=@@:?:?>@BB@@@;4599909455.5555)5597<9947277)//799;;>6?7;7;=@@>@BB:99A9999:;9?6>0///<<.;9;;>4:;;8
@N9IO0:00930:06271
TACGGAGGATCCAAGCGTTATCCGGATTCATTGGGGTTTAAATGGTGCGTAGGCGGAATGATAAGTCAGTGGTGAAATCCTGCAGCTTAACTGCAGAACTGCCATTGATACTGTCAATCTTGAGTACATTTGATGTGGGCGGAATGTGTCATGTAGCGGTGAAATGCTTAGATATGACACAGAACACCGATTGCGAAGGCAGCTCACAAAAACTGTAACTGACGCTGAGGCACGAAAGCGTGGGTATCAAACAGG
+
BBBB?BC>AAA<@?BBBC@@@@=@=AC<@??.944&4<2<<6?@;@@@ABCC@<;7;>@@>@@=@A??@BA;::8<3;<8<;88888-304;;;<55044476=?:@@@9:;:;:;<@@C?@@@A@@;;;/;;;:A@A8AA4;2:::9;99@ABBBBB=AA=A<<<<@7;;;;9955595///)//9)//=166>>:?9::;;:;:88:8:'8=@>?48770:://///)///99:1/44444)44<45525;;8
@N9IO0:00934:06261
TACGTATGTCCCGAGCGTTATCCGGATTTATTGGGCGTAAAGCGAGCGCAGACGGTTGATTAAGTCTGATGTGAAAGCCCGGAGCTCAACTCCCGGAATGGCATTGGAAACTGGTTAACTTGAGTGCAGTAGAGGTAAGTGGAACTCCATGTGTAGCGGTGGAATGCGTAGATATATGGAAGAACACCAGTGGCGAAAGGCGGCTTACTGGACTGTAACTGACGTTGAGGCTCGAAAGTGTGGGTAGCAAACAG
+
CCBBBB;;;@@8@;;;;;4;:;?B=@@@8?B5;;6;AABC;??@A@;::;??AC?B?BGF=?<?B::::933:>;3=@@8@:====9:17333(317,33,339?A?AB,999/8,339;6:773;333889994983732/:7@?C=@///://///(/;,3-4448;;7833399=2828@244;798875<997(3,33,396;8885888:==7443:8;;8=9;675588819<8?AA7>=@?:;2769
@N9IO0:00950:06290
TACGAAGGGTGCAAGCGTTACTCGGAATTACTGGGCGTAAAGCGTGCGTAGGCGGTTGATTAAGTCTGCTGTGAAAGCCCTGGGCTCAACCTGGGAACTGCAGTGGATACTGGTCAGCTAGAGTGTGTCAGAGGATGGTGGAATTCCCGGTGTAGCGGTGAAATGCGTAGAGATCGGGAGGAACATCAGTGGCGAAGGCGGCCATCTGGGACAACACGTGACGCTGAGGCACGAAAGCGTGGGGAGCAA
+
CCAAA;@D:BBBC>@@BB?BAA?>9>49.9??=?<:;9CE>B??>??A@@@=?>6>8B;A<>;?BBAAABBBBBC7><?8??@:@AAB>A=?>>8?<>>??AA@B?BBBBBB@BBAAABB@>>00/5:5>>@@?BBB?@C=A;?;?D9A<AAA>>==<A:;:.95525252258252'2238377=B>>>A:==@<@7;:<A5:887=<5<897:9///53664-..3387999B3;;>====2==<<<
@N9IO0:00953:06272
TACGTAGGTGGCAAGCGTTGTTCGGAATTATTGGGCGTAAAGGGCGCGTAGGCGGTTTGTTAAGTCGGTTGTGAAAGCCCGGGGCTCAACCCCGGAGGGTCGGACCGATACTGGCAGACTAGAGTACAGAAGAGGTAGCTGGAATTCCCGGTGTAGCGGTGAAATGCGTAGATATACGGGAGGAACACCTGAGGCGAAGGCGGGCTACTGGGCTGATACTGACGCTGAGGCGACGGAAAGCCAGGGGAGCAAACGGG
+
BBAAABB>BB@CC?C;;:<@B<A@?B>B@CE@GC=@@;;;09:244444=@>@B?BG?BB?B@CCA@;?;9:::A:@AC<AAA9@AAB?BAA2@;...(---(-5066;;0334999:::@@AAA???@@<@??>;>??CC@C:;7;C<A=BBBAA;;5;?@@9@A@ACA??=73378<5884:8;::8///;*//9)0)/796993737;.79333344:=>;:<9//)-....).6/-0,5=>>069=>B4@@@:
@N9IO0:00918:06345
TACGTAGGGCGCAAGCGTTGTCCGGAATTATTGGGCGTAAAGAGCTCGTAGGCGGTTTGTCGCGTCTGGTGTGAAATCGAGGCTCAACCTCGAGCTTGCATCGGGTACGGGCAGACTAGAGTGCGGTAGGGGAGACTGGAATTCCTGGTGTAGCGGTGGAATGCGCAGATATCAGGAGGAACACCGATGGCGAAGGCAGGTCTCTGGGCCGCAACTGACGCTGAGGAGCGAAAGCATGGGGAGCGAACAGG
+
BDBAA;;;7;CBD>C;;;5;:=8=29055::7<<6=;:::/9<<988CABC@BA399/9=@@AA:::A<>==979)/////)/7681749<<7//:*//999:;168444(4:333;000//--/)/6999+//43/;(/(/(-(--(,,,,*,2,,,(,,---//889<72222.560616::.227727883939?D6756;788(74:9<;99;8527==88-725758/5?=?@?=2=?>9:39?@8
@N9IO0:00921:06339
TACGGAGGGAGCTAGCGTTGTTCGGAATTACTGGGCGTAAAGCGCGCGTAGGCGGCTTTGTAAGTCAGAGGTGAAATCCCGGGGCTCAACTCCGGAACTGCCTTTGAAACTGCATCGCTTGAATCCGGGAGAGGTGAGTGGAATTCCGAGTGTAGAGGTGAAATTCGTAGATATTCGGAAGAACACCAGTGGCGAAGGCGCTCACTGGACCGGCATTGACGCTGAGGTGCGAAAGCGTGGGGAGCAAACAGG
+
CCCC?CCC>BBBAABBBA?AB?BB@B@C>@@BBC<BAAAA3::@@@@AAAB@@@>@CC;;;;=A@=;;9><@@??9?BB=BCC9@@@C?AAD@F@EAB;;;?BB;;;;.;AABBACCDB@BB@CC@CL>BAAC?;99;<<8@9B?B?BCCCBCBABB=A@BA9B?:99@A>CCC@GC<A<@A;AAA>B<;;4;@==A=9:6<<<@9949@;@=@AB9;;ACCCABB@@<=9;;0;97<=;<1<???;1<::9
@N9IO0:00923:06355
TACAGAGGGTGCGAGCGTTGTCCGGAATCACTGGGCGTAAAGGGCGCGTAGGCGGCCTGATAAGTAGGGGGTGAAATCTCGCGGCTCAACTGCGAGGCTGCCTCCTAAACTGTCGGGCTCGAGCACAGTAGAGGCAGGTGGAATTCCCGGTGTAGCGGTGGAATGCGTAGAGATCGGGAAGAACATCGGTGCGAAGGCGGCCTGCTGGGCTGTTGCTGGACGCTGAGGCGCGACAGCGTGGGGGAGCAAACAGG
+
BBCA@?B@:@A@>@A:;:=@@?;@;@=@BBBBBB>BBBDD8;;8;BAA@@A?BC@D@BCAAA@BBCCEDF5C@@@;;;;@@@@=A@?=:=::9?@@=@???=@@?AAA<ABA@;;;0;==9::@AA@A@@@@@?BBB@CC@B?B>BD=B?BD@@?AA>AC@G@BB@@???>@;;;;;0;<@A>@<;00*00/77274:;5<6;;9;<<)5555.4;9929@>44444.48888//000/////$/6333(39:6
@N9IO0:00925:06325
TACGGAGGGGGCTAGCGTTGTTCGGAATTACTGGGCGTAAAGCGCACGTAGGCGGCTTTGTAAGTTAGAGGTGAAAGCCCGGAGCTCAACTCCGGAATTGCCTTTAAGACTGCATCGCTAGAATTGTGGAGAGGTGAGTGGAATTCCGAGTGTAGAGGTGAAATTCGTAGATATTCGGAAGAACACCAGTGGCGAAGGCGACTCACTGGACACATATTGACGCTGAGGTGCGAAAGCGTGGGGAGCAAACAGG
+
BABB@BCCCC5?@@DBAA=@A?BB@C@C@CAAAD=ABBBC799A??@CCBB@BB?@A@;@AB?BB???AA<@999.9==6=@:::ACC;@AA=?<@?D>@@?AA<A@CABAAACCEBAABBBAD@A;;6;@@@=A@@@BB@C@DADAGAA@@ABBBC@DBBC=B=;;;AA@A@A7<;?C?BB@BBB@BAA@@BBC?C?BBAAA@@@CC?AABBBBBB?BBBCBC@@@=A@BBBB=@ABBCCC7;;BCC<BBBA
@N9IO0:00931:06358
TACAGAGGGTGCGAGCGTTAATCGGAATTACTGGGCGTAAAGCGCACGTAGGTGGCGACGTAAGTCGGGTGTGAAAGCCCCGGGCTCAACCTGGGAATTGCATTCGAGACTGTGTTGCTGGAGTACGGAAGAGGAGGGCGGAATTCCCGGTGTAGCGGTGAAATGCGTAGATATCGGGAGGAACATCAGTGGCGAAGGGCGGCCCTCTGGTCCAGTACTGACCACTCAAGTGCGAAAGCGTGGGGAGCAAACAGGGA
+
CCBCBCCB=BB@AA@?;;5;5<@B=C@C?ABEHK?=;;CD0;;A;;;;;;B=AA=@@BABBC?AAAAC9===:::/8878*33(33345;7;<<5<7;7;;==7<<;>><??>>??AABC=@@AA;;5;5;;B=;;;,9925.5.//)/4://///:7::?A8@>;;95/////99;39=4=8;;;=>><<7<99279.9<8:;3:6//)/6)///883333-3:<==8:::443=17733333&378::1:333(3
@N9IO0:00932:06310
TACGTAGGTGGCAAGCGTTGTCCGGATTTATTGGGTTTAAAGGGTGCGTAGGCGTGTCCTAAGTCAGTTGTGAAATACGGCAGCTTAACTGTCGAGGTGCAATTGATACTGGGACACTTGAGTACTGATGAGGTAAGCGGAATGGACGGTGTAGCGGTGAAATGCTTAGATATCGATCCAGAACACCGATAGCGAAGGCAGCTTACTAAGGAGTAACTGACGCTGAGGCACGAAAGTGTGGGGATCAA
+
CCCFCBA?BB>@@=A;;:<@BC@C?@@@8@?5;;0:?1?;3>@3:99@900:00/:;;6BB>AC?=>=199@@@=ABBB@B8=>A6?:?978?BBA=BB9:59=AABCBBBD>B>>>?;@=>@>>?===?=<4;A388C5A=??=?9?;?=;>?8:5:AAA9?@@A<A86/335../3)..8088:287337<;;899?A775.2225+2.7<<>:>88/>>;/..3.336738*7726666+55367
@N9IO0:00937:06352
TACGTAGGGGGCGGAGCGTTGTCCGGATTTATTGGGCGTAAAGAGCTCGTAGGCGGTTTGGCAAGTCGGGTGTGAAAACTCCGGGCTCAACTCGGAGAGGCCACTCGATACTGCCATGACTAGAGTCCGGTAGGGGAGTGCGGAATTCCTGGTGTAGCGGTGAAATGCGCAGATATCAGGAGGAACACCGGTGGCGAAGGCGGCACTCTGGGCCGGTACTGACGCTGAGGAGCGAAAGCGTGGGGAGCGAACAGG
+
BCBBBA@A@@000-0@@BB@DBB?D9;;A<AA>AA=@;;:<5=:B<<?BB@?<@@<@B>B>AA?AAAAA<A@?9:::*37=:?A;@=9:7:?D@3::9949?@??A>??>@:99<@>>?=?;;:55:051;=<<</622;;>8>:;4925:056667;;38;77/78539<//.5558?8>?;?:>BA=A@;;9;CD@D?A@?A@@@AABB9@:>:?>>D@??A@A@:925<<9;A<ABBAAAA7A@@@A=;9:;
@N9IO0:00938:06310
GACAGAGGAGGCAAGCGTTGTCCGGAATACTGGGCGTAAAGCGCACGCAGGCGGTCCTGTGGGTGCAGGCTGAAATCGCACGGCTTAACCGTGCGGCTGGTCGGCAAACTGCAGGACTTGAGCTATGTAGAGGTCGATGGAATTGCCGGTGTAGTGGTGAAATGCGTAGAGATCGGCAGGAACACCCAGGGAGAAATCAGTCGACTGGACATATGCTGACGCTCAGGTGCGAAAGCGTGGGGAGCGAACTGG
+
BCBBBBA?@@<@B?ADCC>@@B7;4;5;;??==898:CC>F??@BA@@9959>9@?888?A?5<8787,7;>>?<?:9;AAA?GE@B@B@BBBBC@ABB=@AA@CCIGDAABBB?999?A;;;AAA?@@CCC@@@ABBB@B?C?CC@DAEDAAACC@DCIG?BABBA@@CCC;;;=@@A<@<@@@@6>@@:@@BD=AA?@@@@AABC>@@B@@@B@@@ABB@A;;;?AAAC>@6=<:5555&55<99165=8
@N9IO0:00939:06326
TACAGAGGGTGCGAGCGTTAATCGGAATTACTGGGCGTAAAGCGCACGTAGTCGGCTTTGCAAGTCGGTTGTGAAATCCCCGGGCTCAACCTGGGAACTGCATCCGAGACTGCATTGCTAGAGTATGGGAGAGGAAAGCGGAATTTCTGGTGTAGCAGTGAAATGCGTAGATATCAGAAGGAACATCAGTGGCGAAGCGCTTTCTGGACCAATACTGACGAGTCAAGGTGCGAAAGACCGTGGGGAGCAAACAGG
+
CAAAC@@@:BBABBBCBB@C@====A;>,00ABC;BB999,5@@@@;;;@@A?A=@@>9@@@<<A<;7:6000--(-;;;.;;5///9060/33(36=;:;;//)////:333//)/6688883348804444399)444383880843-39::9455:;>>5;>994447////8894:7=4:989844437<;*0///44(444.4;.4.333:;444:8843-3-33////(///)/////&/:4//)/7:3
@N9IO0:00948:06330
TACGAAGGGGGCTAGCGTTGTTCGGAATTACTGGGCGTAAAGCGCACGTAGGCGGACTTGTCAGTCAGGGGTGAAATCCCGAGGCTTAACCTCGGAACTGCCTTTGATACTGCAAGTCTTGAGGATGAGAGAGGTGAGTGGAACTGCGAGTGTAGAGGTGAAAATTCGTAGATATTCGCAAGAACACCAGTGGCGAAGGCGGCTCACTGGCTCATTTCTGACGCTGAGGTGCGAAAGCGTGGGGAGCAAACAGG
+
BBCECACJLJ5BBBCBAA;?>9=@;@5;6;AAAC=CB???7:;AAAC@@@B=@@<?>=:>???AAB@@@@7@@AA=DBC<B@@<@A5;5;>AAA<A?A<;;4;:.9@BBBCCBC?BA@@>BCB>AA@@@B@@@@CBBCFF>A>AABBBBCCCBBB@@;=99:9(:9>>BC??@CB=?>BB>?>:@@@<@@===AAA;@5::6;AA?=>>;>==;;;1888====@>==:;888CE3;;A;;::/;;==B8==97
@N9IO0:00953:06357
TACGGAGGGTGCGAGCGTTGTCCGGAATCACTGGGCGTAAAGGGCGCGTAGGCGGCCCGTTAAGTGGCTGGTGAAATCCCGCGGCTCAACTGCGGGGCTGCCGGTCAGACTGGCGAGCTAGAGCACGGTAGGGGCAGATGGAATTCCCGGTGTAGCGGTGGAATGCGTAGAGATCGGGAAGAATACCAGTGGCGAAGGCGTTCTGCTGGGCCGTTGCTGACGCTGAGGCGCGACAGCGTGGGGAGCAAACAGG
+
HC@G@BBD<AACBBAAAA<@A@=?;@<@ACCDDB<>>>AC>DD=CCBBBCB?:97:B<BAAE@BCB=B994:A@@>AAA9A00-0@@@;A;9;BCC6BBBB>B?BBDCDBBB<BB@@@AB@@@AA@?;??>>?6>AB@AA7;497<A6C:CCA@@>GBDDGF@CCHCCCBA@A@@@=6B:=CAJBB@BBBC@CEE?B?ABB?BA@BBCD>D@CC@CCCBBBCC::;B>BBBBC000000AD@7>>;;;.;@?=
@N9IO0:00960:06341
TACGGGGGGGGCGAGCGTTGTTCGGAATTACTGGGCGTAAAGGGCGCGTAGGCGGTGCGGCAAGTCTGGTGTGAAATCTCCGAGCTTAACTCGGAGCGGTCATTAGAAACTGCCGTGCTAGAGTGTGGGAGAGGAGAGTGGAATTCCCGGTGTAGCGGTGAAATGCGTAGATATCGGGAGGAACACCAGTGGCGAAGGCGGCTCTCTGGACCACAACTGACGCTGAGGCGCGAAAGCTAGGGGAGCAAAACAGG
+
BB;;:;:;:;";C<;;DDGEC?BB@CBFAC>:::.;@@??0;;0;A?ABCB@CC@BBBD?AA<@@@@A?BBBDDD<:::A>AABBB9979BBB@>>>C?BBBB>AABC;@A@@=@@???@?>?BACCC<??DC?BBBBAA;@9>8>@9@?B???B>>>@@@B9;<;???@A@>>>AA9>>:>5>9<;????<<<>+/+//(/=6;:>B7?;<===<>B;=;A8:9<=8=<=>>>9?>@<BDD/<<8788&8694
@N9IO0:00923:06366
GACAGAGGGGGCAAGCGTTGCTCGGAATTACTGGGCGTAAAGGGCGCGTAGGCGGGATGGTAAGTCGGTCGTGAAATCCCTCGGCTCAAACGAGGAACGTCGATCGATACTACCGTTCTTGAGGATTGCAGAGGAGACTGGAATTCCCGGTGTAGCGGTGAAATGTGTAGAGATCGGGGAGGAACACCGGTGGCGAAGGCGGGTCTCTGGGCAATTCCTGACGCTGAGGCGCGAAAGCGTGGGGAGCAAACGGG
+
>095599555$3:2899=7;;@;93:19-33:;>4899@A9??7=?><>:;65B@<<BB?@?8B:73-3;89:==,34:(33:2;;<>?599??=A>99:CBBB;;;;A;;;?49929@<A@B<@A499?<@>:A?>>>@9=9=49:,5499@966=7<565)5;9955444444999+8829743328-34.44;7;7554)4<;;<<<4;;598<69;59599995.5=9555)5<;:<<<.<<<@@8>AA8
@N9IO0:00930:06378
TACGGAGAGTGCGAACGTTGTTCGGATTCACTGGGCGTAAAGGGCACGTAGGCGCCCGGCAAATCAGTCGTGGAATCCCGACGCTTACCGTCGGAACGGCGGCTGAAAATACCGGGCTAGAGGGCGTGAGGGGTCACTGGAACTCCCGGTGAAGCGGTGAAATGCGTAGATATCGGGAGGAACGCCGGAGGCGAAAGCGAGTGACTGGCGCGTTCCTGACGCTGAGGTGCGAAAGCTAGGGGAGCAAACAGG
+
CGFF@CEDDDBBBC=;;:<@B?BC?@@=;;;BBD=;<;@D=AC;@><><<B::937(8:ABC<BAAAABBAB<@<@@B=AAAACB=@?=@@@?;??==:::3:>>=>>2=;@=AD<AABCBB=6BBBB;?==0;733;?8;67<>9,3.3??6?::9:BCD>BBBBAA????=?@A;@@7;700/6;66::;BBC<BAA?@@?=??@=ABKFD?C@C>>?AAB>???98:9:9,9979>;;1=B@?>3>988
@N9IO0:00952:06377
TACGTAGGGTGCAAGCGTTATCCGGAATTATTGGGCGTAAAGAGCTCGTAGGCGGTTTGTCGCGTCTGCTGTGAAACCCGAGGCTCAACCTCGGGCCTGCAGTGGGTACGGGCAGACTAGAGTGCGGTAGGGGAGATTGGAATTCCTGGTGTAGCGGTGGAATGCGCAGATATCAGGAGGAACACCGATGGCGAAGGCAGATCTCTGGGCCGTAACTGACGCTGAGGAGCGAAAGCGTGGGGAGCGAACAGG
+
BC;;:CCC<A@CD@D9:9:9;;5;5<;?=@@9=?3?<AAA8@????=CA@@=@A>AB<AAAAB???:9<A@@@?@8@@8;;;4:AAB?B9::AA<A?BB@@@@@@9@AABD=@?????@:::@?@B?BCCGG;BB@@<@>A?C?C?BE@AAACCBDACC@C@BBCBA@@BBA;;<@<;;5;5;??;AAAA?AA@>A<AAACCCBAA@@;@@B@@=ABAAAAAABCC8;;BCCC;@@A@AAA9BBCDGACBA?
@N9IO0:00961:06397
GACGGGGGGGGCAAGTGTTCTTCGGAATGACTGGGCGTAAAGGGCACGTAGGCGGTGAATCGGGTTGAAAGTGAAAGTCGCCAAAAAACTGGCGGAATGCTCTCGAAACCAATTCACTTGAGTGAGACAGAGGAGAGTGGAATTTCGTGTGTAGGGGTGAAATCCGGAGATCTACGAAGGAACGCCAAAAAGCGAAGGCAGCTCTCTGGGTCCCTACCGACGCTGGGGTGCGAAAGCATGGGGAGCGAACGGG
+
BA;:9:9:9:"7<2;=BB>BD>AA@B<??@@>?>9?AACC>CC>CC@@@<=88719>?=?AAA<A?@@@;@DABA=B@;;;589999%9??<AC=A=;99@B@@@@@5@>A>A>ABAB<@A@@@@@@@;;;B<AACCDB?B=@A;@B;;;CBBBBC:BBCC<BA=A>AAAAABBBCB@F@E>@@B5;;;;*;9;A=A5@;A=C>>C@?E8A@@;?@@<<<<A@BACC9B@@@@A6>=@;;;;.;;;DC>AAA<
@N9IO0:00963:06382
TACGAAGGGGGCTAGCGTTGTTCGGAGTTACTGGGCGTAAAGGGCGCGTAGGCGGCCGCTCAAGTCTGGTGTGAAATCCCTGGGCTTAACCCGGGAATGGCACCAGGGACTGAGTGGCTTGAGGACGGGAGAGGATGGTGGAATTCCCAGTGTAGAGGTGAAATTCGTAGATATTGGGAAGAACACCGGTGGCGAAGGCGGCCATCTGGTCCGTTTCTGACGCTGAGGCGCGAAAGCGTGGGGAGCAAACAG
+
;<:@@4;:::$3::;:;;4998==8;;;>@@BCC>B@=>=/:9/:=@;:::?BB?B8;;;:?:@:9:=259>;;;)595)55<2=>:><@@7B=6<89@<@AA?BBB>BCBBCBAA=A@=?@A?@??F>BB??=?;A78?28273=;,33::99:33.39;<2:6:<88<AA@@298(347508@?3>5::6;?93>6;;/7,228<92..(.53.338;;?A??>>9<87333(3389:==1:8888.776
@N9IO0:00971:05778
TACAGAGGTCCCAAGCGTTGTTCGGATTCACTGGGCGTAAAGGGTGCGTAGGCGGTCGGGTAAGTCTGACGTGAAATCTTCAAGCTCAACTTGGAAACTGCGTCGGATACTATTCGGCTAGAGGAATGGAGGGGAGACTGGAATACTTGGTGTAGCAGTGAAATGCGTAGATATCAAGTGGAACACCAGTGGCGAAGGCGAGTCTCTGGACATTTCCTGACGCTGAGGCACGAAAGCCAGGGGAGCAAACGGG
+
CICBB;;4;BB=B?BB<;9;;>BB@BB?B@@@@A8<9<??8??;>AAAAAA?DB>B;;<6;B@CBBAAA:>?9:939??>??=?CAAA?A@<@?AA;A:;;AACC=@?CDBBB?DB?A@A@@@>A?BB@=CAB0;444595:5;><=9?69:=<<9;9?:@>4665;=999;00//)/79)/,/>B=B0//)///)/27///=@@BBD5;::99(57;==<?@:5996;>:344(4;28<>>.>:>@@9AAA:
@N9IO0:00975:05786
GACGTAGGGAGCAAGCGTTGTCCGGAATTACTGGGCGTAAAGAGCTCGTAGGCGGGAGCGTACGTCTGAAAGGAAATCTCAGGGCTCAACTCTGGGGCTTTTTCAGATACGGCGCTTCTTGAGTGTAACAGAGGAAAGCAGAATTCCCGGTGTAGCGGTGAAATGCGTAGATATCGGGAGGAATACCAGTGGCGAAGGCGGCTTTCTGGGTTACCACTGACGCTGAGGAGCGAAAGCGTGGGGAGCGAACGGG
+
DBBBBBBB=99:@=@@@?@BBB@C?B>B@BBBBC<@@ACD<AAA:;;@@@D@CDC?:::::A@A???CBC=B>AA<@>>=9;;0;@AA>@?@BA@@-:;;;;);??>?ABC@CBBC@CC:;;BBBBD@BBAAA<@@;@AAAB@B?BE=B@BCBBBCD?BBBB<ABAAABAAAA@@CG=CC@C@@@@?BAAA?BECACABB@BDD>CBBB=@4:9:@@B@CBBBBBBB?AA??CC;@@>?@@@6@CAAB?A@C9
@N9IO0:00986:05761
TACGTAGGTGGCGAGCGTTGTCCGGATTTACTGGGCGTAAAGAGCGCGGCAGGCGTCGATGCAAGTCGCGTGTGAAAGCCCCCGGCTCAACTGGGGAGGGTCACGCGATACTGCTCGACTCGAAGGCAGGAGAGGAAGTGGAATTCCGGTGTAGTGGTGAAATGCGTAGATATCGGGAGGAACACCAGTGGCGAAGGCGACTTCCTGGCCCTGTTCTTGACGCTGAGGCGCGAAAGCTAGGGTAGCAAACGG
+
B@BBBBB>BA@C@@@AA@;A@A=A<@@A;@@BCD>AA@@@;@@@@AA@<@=86..-----66718888888::@AB:?>???.?>@???@BBBDD9CCC=A>>?A>888=>=>AA>?>>==<C1616;=8;:;>860662(,(,(,,202,,-5:95;@BB:>;;:?>>;;8<:::.9:1:/7@A99=9?<@8;08<B;;5;6:48=.88)5::7;=8;;:97:<==;??868;4::998;1;<>A@A4888
@N9IO0:00994:05794
GACGAAGGATGCAAGCGTTATCCGGATTCATTGGGTTTAAAGGGAGCGTAGGTGGGTTTGTAAGTCAGTGGTGAAAGCCGGTCGCTTAACGATCGAATTGCCATTGATACTGCAGACCTTGAGTACAGATGCTGTGGGCGGAATATGACATGTAGTGGTGAAATACATAGAGATGTCATAGAACACCGATTGCGAAGCAGCTCACAAAACTGTAACTGACACTGAGGCTCGAAAGTGCGGGGATCAAACAGG
+
BBB:94:=@ACBB>@@A??BBC@F@CC@BCC<A:0=9)73(3:1:@AAA;;6;CG6;;8<D;5:?:@A?@<?;;;/:;6<7@:95:7:6;?BBBBB?D;9;?BB7:;CCBBBCAAAD@C=AAABBBBBCABBCA@@A=@@=@@;;;AA@@;;;AAAA>BBBC>BBCAA@B@@@AA@AAA@;;5;BB5;<B-00>>-00===??CCCCC9CBABB@F;;;CCB:;;:3;A;;;;0;@@@?@@4:::@A8;998
@N9IO0:01000:05789
TACAGAGGCCCCGAGCGTTAATCGGAATCACTGGGCTTAAAGGGTGCGTAGGCGGGTCAGTAAGCGCTTTGTGAAATCCCACAGCTCAACTGTGGAACCGCAGGGCGAACTGCTGACCTTGAGGAAGCTAGAGGCTGGTAGAACGATAGGTGGAGCGGTGGAATGCGTAGAGATCTATCGGAATGCCGAAAGTGAAGACAGCCAGCTGGGGCTTTCCTGACGCTAAAGCACGGAAAGCGTGGGGAGCAAACCGG
+
CBB;;;;7;CC7CAA:;;<@?BBB@C@BBBB>?>6<?187-9@9ABAAABA;>>?9@@?@?A7;:A@@@7;;@?B=BAC=A@;;;AAA<B?::9?C=A:9;AAB<@@@=A@;;9@C>:@95650545A>9>@@=@@@999:;49A@A@@499:;>@B??@@C?:99>>:9:;9/////6717488;7:;:1:4432884443-44:<<>>2===6=7;;<<<<=<=3;:9/0*00*/<<;;>>0;955<2;8=5
@N9IO0:01011:05807
TACAGAGGGTGCAAGCGTTAATCGGAATTACTGGGCGTAAAGCGTGCGTAGGTGGTTCGTTAAGTCAGGCGTGAAATCCCTGGGCTCAACCTGGGAACTGCGCTTGATACTGACAGACTGGAGTGTGGTAGAGGGTAGTGGAATTCCGCATGTAGCAGTGAAATGCGTAGATATGCGGAGGAACACCAGTGGCGAAGGCGGCTACCTGGACCAACACTGACACTGAGGCACGAAAGCGTGGGGAGCAAACAG
+
BCBBA;:;0;;;@;AABB@B@DCD@C?C?BA:9:39????3:9:::>@>?@;=?=?=ABC@D?BBDBB?B=>>BB<AAC=AA@7<<:8184;BD;D<AA?96685:;868;A@=?=>=>>:878>>>8>@@===5=?===8A=A@C?BAC:98@@<>?===>5;=0//::>@@A@77133.329?B=??AA?A99498>>8?;9>888179,7/7;;<;<@??AA9959>ABDC9?9::999-:@A@F<@@@
@N9IO0:00965:05834
TACGAAGGGGGCAAGCGTTGTTCGGAATTACTGGGCGTAAAGGGCGCGTAGGCGGCTTATCAAGTCAGGCGTGAAATTCCCGGGCTCAACCTGGGGGCTGCGCTTGATACTGATGAGCTTGAATGCGGGAGAGGATAGTGGAATTCCCAGTGTAGAGGTGAAATTCGTAGATATTGGGAAGAACACCGGTGGCGAAGGCGGCTATCTGGCCCGTAATTGACGCTGAGGCGCGAAAGCGTGGGGAGCAAACAGG
+
BBAAB?BFEL5BB=@A::6999?@><?B?@AAAB=BABAD=AB>CBBCEDDA9:7;@<@ABA<@@;;;?AAAAAB:@=@C<AA=B;;;AI?CCJJJ1<;CCCAB@A@BBBBAABB;;;:;?=8@@<<<3:<00)0;==/8088<8=>8<<<;;554;7;=>>6A9@<<>==A@@9B=4A7;?7;AA9B@BB9B<A8A?CC9<<::>8=5?C8>?A8A085:>@BAAB?B????@9??AACDF9?@?BA9A993
@N9IO0:00967:05815
TACGGAGGATCCAAGCGTTATCCGGAATCATTGGGTTTAAAGGGTCCGTAGGCGGTTTAGTAAGTCAGTGGTGAAAGCCCATCGCTCAACGGTGGAACGGCCATTGATACTGCTAGACTTGAATTATTAGGAAGTAACTAGAATATGTAGTGTAGCGGTGAAATGCTTAGAGATTACATGGAATACCAATTGCGAAGGCAGGTTACTACTAATTGATTGACGCTGATGGACGAAAGCGTGGGGAGCGAACAGG
+
CDCC@CC@CCC?B?B?????@@>A=B@BBBB@GE8B=6B>6BC>BD@CCCC?BB@BE<@@@B>BA@AB;:6:A@A;B@C;AAA@@@@@=@C?CB@D@CC?C?BB@CBBBBAABAAA?@@6;;<@?@A?;;6;6;;A>BBBCCFCBCBBBBBBCBBBB@BBBD>CCBD@BBAAAA@AAA;;5;5;AA=A=A7;;AA5;4;99;@:>>A>:=>2925==495949959??=>>;;;0;@@@BBB8BBABBA;;;?
@N9IO0:00968:05817
TACGAAGGGGCTAGCGTTGTTCGGAATTACTGGGCGTAAAGGGCGCGTAGGCGGCCTTGATAGTTGGGCGTGAAAGGCCTGGGCTCAACCCAGGAACTGCGTTCAATACTGTAAGGCTAGAGTGTGGGAGAGGTTGGTGGAATTCCCAGTGTAGAGGTGAAATTCGTAGATATTGGGAAGAACACCGGTGGCGAAGGCGGCCAACTGGACCACAACTGACGCTGAGGCGCGAAAGCGTGGGGAGCAAACAGG
+
AABAB>BBB::::;;<<9<<9BC?B=@=@BBCG@BBA@?8??8?A@A:;;?;:6;>@=AA?@AB?BB<AA;<:C4;4;4000)////)//)/75;7/666667;??CB:99994=:>@B>AB69:AA;AAA@<@=@@CC@B?B@CC=B?>?=88336888=6=8<<<;;:;77/77)7,3?9A9938<993:B@;>;993;5;4;?B7::?A;<7;AB@@@<<<00,0BA><B+;;;;;;;-:@BDD>@@@?
@N9IO0:00973:05829
TACAGAGGGTGCAAGCGTTAATCGGAATTACTGGGCGTAAAGGGTGCGTAGGTGGTTTGATAAGTTGGGTGTGAAAGTCCTGGGCTTAACCTGGGGACTGCGCCTAATACTGTCAAGCTAGAGTACTGTAGAGGAAGGTGGAATTTCCGGTGTAGCAGTGAAATGCGTAGATATCGGAAGGAACATCAGTGGCGAAGGCGACTTTCTGGACAGATACTGACACTGAGGCACGAAAGCGTGGGGAGCAAACAGG
+
CCCBBJGF<@@AA=ABAA?B7;;B?B=A>@A@@@:@???@<AC=AAABBBB?BB?BB>BBBB?CC?BA:==>988+9AA=ACB8??9@<??AACC:AAA???@?::3788AABBB@BBBBBA@ABBCBCCCBB?B@C@AA=B@FG>C?B@BA@BB@@@CCCD>CBBBBA@??>;;;5;5;?C@DCCCC?>?>CAA=?=?BAAAC?CBB=AAAAABAAABBBB<B@37.79=:9927;>???@5@:BBD<BAA>
@N9IO0:00980:05819
TACGTAGGGTGCGAGCGTTAATCGGAATTACTGGGCGTAAAGCGTGCGCAGGCGGTTCGTTGTGTCTGTGGTGAAAGCCCGGGCTTAACCTGGAAGTGGCTGGAACTGGCTGCTGAGTGCGCGGAGGGGGGTGGGAATTCCGCGTGTAGCAGTGAAATGCGTAGAGATGCGGAGGAACACCGATGGCGAAGGCAGCCCCCTGGGTCGACACTGACGCTCAGGCACGAAAGCGTGGGGAGCAAACAGG
+
?@?@=??B,9;@;;;;;;?A?@AA?@<@-00<<@5@;;:?;:9984<;99:6:=8>9===7;9////75659///(//6.6:5:;69(/(-,(*(***(,*,(,(,,-(-,,-,-,**,,,,,0//////#//;1;6<7;8<555<;<>=<;;CGE=BBBB;;;@@@@?;;5;@5;5:==:==:93:::3:3:=:9999)999/9:==999:??9997>;;5;AA@AC;>?>9:::-;>;;;-;;:4
@N9IO0:00982:05834
TACGAAGGATCCAAGCGTTATCCGGATTTATTGGGTTTAAAGGGTGCGTAGGCGGACTATTAAGTCAGTGGTGAAAGCCTGCAGCTTAACTGCAGAACTGCCATTGATACTGATGGTCTTGAGTACATTTGAGGTGGGCGGAATGTGGTCATGTAGTGGTGAAATACTTAGATAATGACACAGAACTCCGATTGCGAAGGCAGCTCACTAAACTGTAACTGACGCTGAAGGCACGAAAGCGTGGGGATCAAACAGGA
+
/55559=4=;;8=39444.444.406=>4>>054(4:0993;>4<<555::5:B=99:?A=@>@@::9::29=?=8@A=ABBBBBA@C?@A::59:6:::76;;)/----//78838885733789333(3;>4777,3949066//(/69//33333,399;3:98;0////-(///668;<=7:::,2/8(----(-(-988/43333;5<<<;;660/////6//)/(37788;(333339;.333<;(33717
@N9IO0:00984:05842
TACGGGGGGAGCAAGCGTTGTTCGGATTCATTGGGCGTAAAGGGCGCGTAGGCGGCTCGGTAAGTCTGACGTGAAATGCACCGGTTCAACCGGGGCGCTGTGTCAGAAACTGCCAGGCTTGAGGTCGAGGGAGGAAGGTGGAATTCCTGGTGTAGCGGTGAAATGCGTAGATATCAGGAGGAACACCCGTGGCGAAGGCGACCTTCTATCTCGATTCTGACGCTGAGGCGCGAAAGCTAGGGGAGCAAACGGG
+
C@A@??BB(ABAB?BBBB79;?AB@@?;>=?:@@8?BADC?BB>AB@A@@A??A=AABA>CB=@@AACDCC?@?A;:9;@@;B@C@BB?C@CCC;ABABBB@@ABCCC>BAAA@CC@CC=C@@=@AA@@@<@@?BAC@CB?C@C@B@BB@CBCCCBB@BCCF>CCCCBBBCBAA@AC7::=@=::;@9@A@=A;94:=CAAAAF?AABBBBBAAA;:;;@<?A?:;:?:;;@@@8@@9::BB9AABCC<AAD=
@N9IO0:00994:05814
TACGGAGGGGGCAAGCGTTGTTCGGAATCATTGGGCGTAAAGGGCGCGTAGGCGGCCTGTCAAGTCGGACGTGAAATCCCTCGGCTCAACCGAGGAACCGCGCTCGATACTGGCGGGCTAGAGTCCGGGAGGGGATGGTGGAATTCCCAGTGTAGCGGTGAAATGCGTAGATATTGGGAAGAACACCGGTGGCGAAGGCGGCCATCTGGACCGGAACTGACGCTGAGGCGCGAAAGCTAGGGGAGCGAATGG
+
9955.5CCCC5BB=BBCD>AA@BB?BACCBB=@@:?@;<>8B=8BB@@@CC@CC?B?BAB;:8:>AA5;;>@??>5?AA;ABB>BBCD=B9;:B;B7@<@@AAA@@@AA;996>;<5<<<@<99@:=>46555&5;;8=>9=8=8<<4<<<;<<:::7;<<<5<?@????AAAA@DD>C?BBACBC@C@@@>@BB<@5;;5:68AADD:::?D>A=AA@A@A?AA@A9@@@@BC>BA@;;;;.;;CCC?;;;
@N9IO0:00995:05814
TACGTAGGGTCCAAGCGTTAATCGGAATTACTGGGCGTAAAGCGTGCGTAGGCGGTCTCGCAAGTCCGATGTGAAATCCCCGGGCTTAACCTGGGAACTGCGTTGGAAACTATGAGGCTAGAGTGCGGCAGAGGGGGGTGGAATTCCAGGTGGTAGCAGTGAAATGCGTAGAGATCTGGAGGAACACCGATGGCGAAGGCAGCCCCCTGGGCTAGCCACTGACGCTCATACACGAAAGCGTGGGGAGCAAACA
+
AAABBBBB6;;?B>BBBB@D:;:C?@>B?AA;;;-:=@@B8C@AABBBA::5:>>==;<8:>5:@D=??@BBAA=5A@?>1=83;>(0+030//(/36834395:69919/.----39:<499889>;988898888$7869<<<<5888<A=@=77///::;2/44B=A?A>8/0:>:00*0)0;;*0/994:;;7:49<;;;;=.==A9?==//(/8//37788<<>CAA999C;??=88<<+33777.73
@N9IO0:01007:05851
TACGTAGGGTGCGAGCGTTAATCGGAATTACTGGGCGTAAAGCGTGCGCAGGCTGTTTTGTTAAGTCAGATGTGAAATCCCTGAGCTCAACTTAGGAACTGCGTTTGAAACTACAAGACTAGAATATGTCAGAGGGGGTAGGAATTCCACGTGTAGCAGTGAAATGCGTAGAGATGTGGAGGAATACCAATGGCGAAGGCAGCCCCCTGGGATAATATTGACGCTCATGCACGAAAGCGTGGGGAGCAAACAG
+
AA<;;BBB8;;BB@@@@@?C=B;;5;2;.9>??C>CBAAA9?@@::;:9@@?A?;;>>+00*06::67688888>C>@@A8@000::>A9=;8=;8<8>988;;;)//:4////9*//:=:::588///9/37<<<<.7/;47(/(/0<095;=A=>=A999?9>A:9:CBAAAAB?@4:920:<9949,//5//4.4.45;<@@@+;;;39:;5555.59999<669A<::98808334:>>/;;=<>5<49
@N9IO0:00970:05880
TACAGAGGGTGCGAGCGTTAATCGGAATTACTGGGCGTAAAGCGCACGTAGACGGTTCTGTAAGTCGGATGTGAAAGCCCCGGGCTTAACCTGGGAACGGCATTCGAGACTGCATTACTGGAGTATGGGAGAGGGCAGTGGAATTTCCGGTGTAGCGGTGAAATGCGTAGATATCGGAAGGAACATCAGTGGCGAAAGCGACTGCCTGGCCCAATACTGACGTTCATGTGCGAAAGCGTGGGGAGCAAACAGG
+
HCBBBDDD=BBCBBBCCC@C>@@A?B<@=@ACCE?BCBGJ>AA@@CBAABBBBB?B=@@@@?4;9@@<@AAAABD9;:CB:BC=CBAD9:8:?>5;487-3;;6;9389?AAAAA?BBBC@@@??:9:.9@@AA<ABAAA8;6;C=D@G@CCB=;;G@CBCG>;;;AAAAA@@@BA=>3:3:<>?@@@@AA6;9:D>CCC@@@@@=@B>BB=B@BCCCCBBCDAAAA;;;AACC?CCB;;;;.;;;<C=BAA?
@N9IO0:00995:05892
TACGGAGGGCGCAAGCGTTGTTCGGAATCACTGGGCGTAAAGCGCGTGTAGGCGGCCGAGCAAGTCGGGTGTGAAAGCCCGAGGCTCAACCTCGGAATTGCATTCGAAACTGCTTGGCTCGAGTCCCGGAGAGGATGGCGGAATTCCCGGTGTAGGTGTGAAATCCGTAGATATCGGGAGGAACACCAGTGGCGAAGGCGGCCATCTGGACGGTGACTGACGCTGAGACGCGAAAGCGTGGGGAGCAAACAGG
+
CCKHBBBC>AAAD@CA@A8;;?AD?B?BAA@AAB:@??@@:@@BBABBAA@=?A<A>B@@AC@ECBBF>@@@@<:1;;93;<A>@@@C@CFFCC@CAC@CCCB@DCCC>CBAAB6:6:@@B;;;BB9A>A;::<??A6;9?E?C?BB<A=AA999=;;;>BB8AD=A@CCBAAC@@@:@A9@=@AA@C;;;5;@@;@@;;5;8;;BCC@CCCACCCCCCDCCBCAAAA;;;;;<0;AAA@@A7BBBAA6::=9
@N9IO0:00996:05881
TACAGAGGTCCCAAGCGTTGTTCGGATTCACTGGGCGTAAAGGGTGCGTAGGCGGCCGGGTAAGTCTGACGTGAAATCCCGCAGCTCAACTGCGGAACGGCGTCGGATACTCTCCGGCTCGAGGAATGGAGGGGAGACTGGAATTCTCGGTGTAGCAGTGAAATGCGTAGATATCGAGAGGAACACCAGTGGCGAAGGCGAGTCTCTGGACATTTCCTGACGCTCAGGCACGAAAGCCAGGGGAGCAAACGGG
+
@A0////)///)/55-00*//4995//)/59;=C?CDLDE;;<99@:@@;;5;;2;5@?<@D@A;;;@@8?B:;;6:@B;BA>::9@@;??B@A=A6A@?>979>4AAAA@@@A=@<@@999=-7-3>6@BFF:?@>D@@6:6?6@@A@=A@?B?;;;AABC>CBBACABBCB?@99499=@=CBC<?937,334.45<>;AAA;;:>;A;::?,9.5>?@AABCCB?0000/7.8;7>>>>2>>>CB>ABA;
@N9IO0:00998:05870
TACGTAGGGTGCAAGCGTTAATCGGAATTACTGGGCGTAAAGCGTGCGCAGGCGGTTATGCAAGACAGATGTGAAATCCCCGGGCTTAACCCTTACGGGAGACATTTGTATCTGCATAGCTGGAGTACGGTAGAGGGGGATGGAATTCCGCGTGTAGCAGTGAAATGCGTAGATATGCGGAGGAACACCGATGGCGAAGGCAGTCCCCTGGACCTGTACTGACGCTCATGCACGAAAGCGTGGGGAGCAAACAGG
+
AAAAABBB9;;CDGA000,0+0;<6<+0*49=:>6;?;=A3:?@99<CBBB?BA?A=;;;??>@AAA9:8878>@<ACDE8AB=A:66),,)(((((5((((((**(,,,,688;<;;;;;A>BBDBBB??@@;;;;;);BC=@?A=@?A@@@:::@@BABBBB>BCCCCA@@AAA;;;<@A5;59>>:=99929??=?5988>@AC8@@?BB?B99:??<=::::9=9><===CC7995<;;<0655;;)56;6
@N9IO0:01001:05884
TACGAAGGGGGCTAGCGTTGCTCGGAATCACTGGGCGTAAAGGGTGCGTAGGCGGGTTTTTAAGTCAGGGGTGAAATCCTGGAGCTCAACTCCAGAACTGCCTTTGATACTGAAGATCTTGAGTCCGGGAGAGGTGAGTGGAACTGCGAGTGTAGAGGTGAAATTCGTAGATATTCGCAAGAACACCAGTGGCGAAGGCGGCTCACTGGCCCGGTACTGACGCTGAGGCACGAAAGCGTGGGGAGCAAACAGG
+
9:9992:@@@0;?99999-33344.45::;<<<<4:>>?@9@A9@@@AA;:4;BC0;;;;*;5;;?;;:;-9@@@,:54994;<;@@B29;@;><@590/02<@+99=?=999:>@@AA<@@AAA>AB<B@??=>BBCBD>B<??A????@>==877;?@@B<B=BB:8889983332>9>@>AAA?B@AA@CDC?B>;;7;;;ABA@<AB=B?BBBBCBBBBBB<;5;A@;;;0;@@@AAA7;;<BD<AAB>
@N9IO0:01005:05891
TACGTAGGGTGCGAGCGTTAATCGGAATACTGGGCGTAAAGCGCGTGTAGGCGGCTTGGCAAGTCGGGTGTGAAAGCCCTGGGCTCAACCCAGGAAGTGCACTCGAAACTGCTTCGCTCGAGTATCGGAGAGGAAAGCGGAATTCTCGGTGTAGAGGTGAAATTCGTAGATATCGAGAGGAACACCGGTGGCGAAGGCGGCTTTCTGGACGATTACTGACGCTGGAGACGCGAAAGCGTGGGGAGCAAACAGG
+
@@;;;;@B8ACBB@@ABA?C@AAA5;.999@@D>959A@:>?AAAAACA><>@-009>+006>:>BB5A:>=99(333(388(338<4::58818.3333:=:?B??9>779?;?BBBBA:9997383333:68=-5283=9;7;:=>6/..366749;@@8?9:>888==8522=<9=>B>BBB>B=BB?A>B7;9;@=@CD?DDFACCE;;8<B;:0=0000)0<<?<779<59959@>=2=BAAB:??@;
@N9IO0:01009:05873
CACGGGGGGAGCAAGCGTTGTTCGGAATCACTGGGCGTAAAGGGCGTGTAGGCGGTCAAGTAAGTGGGATGTGAAATCCCTCGGCTCACCCGAGGACCGGCATCTCATACTGCTTGGCTTGAGTACGGGAGAGGATGTGGAAATTCCTGGTGTAGCGGTGAAATGCGTAGATATCAGGAGGAACACCGGTGGCGAAGGCGCACATCTGGCCCGATACTGACGCTGAGGCGCGAAAGCTAGGGGAGCAAACGGG
+
@A=<=<=<&;??BAC?@?6:;5;:;?5::CABBC>BAAAA:@@:@A@@@@A;@@<@@B=A;;6;BBC;A;;<CDD=CBB;A@@=;;9@@>8:::5:=<@==@@@@@B@?AABCGAGBCE9;;;<<BBB;@>9:29=;00+/0)/5;29?8<556<??<<999,959><<===<<:=93993:8659@D??<6:00+0*0=>A@@A@BB=BA:999AB@BAA?@@?9:29=:88808555999+9<==>7>A=9
@N9IO0:00964:05946
TACGGAGGGAGCTAGCGTTGTTCGGAATTACTGGGCGTAAAGCGCACGTAGGCGGCTACTCAAGTCGGGGGTGAAAGCCCGGGGCTCAACCCCGGAACTGCCCTCGAAACTAGGTAGCTAGAATCTTGGAGAGGTCAGTGGAATTCCGAGTGTAGAGGTGAAATTCGTAGATATTCGGAAGAACACCAGTGGCGAAGGCGACTGACTGGACAAGTATTGACGCTGAGGTGCGAAAGCGTGGGGAGCAAACAGG
+
@@@B>AAA6;<BAABCAA?AD?BB@D>B?BB>?@;@ABAA6;:@@BBBBBB=A?;;<;<AAB=@@ABCCC5CCCC>BA@8@@@3<>@@<A@@3=+0*00::=8::;?>8@@@@=AB@@@BA@<:::>A<?@?>9???@@@=B?A>A?BA:::AAABB@?@?D9@4::?@???AA7809=;00,/883:=9:6:>?:>;?7;:ACBBBC@BAA=ACBA?CAA@AABAA;A@@;<;0;;;::::-::949)4992
@N9IO0:00968:05930
TACGTAGGGTGCAAGCGTTGTCCGGAATTATTGGGCGTAAAGAGCTCGTAGGCGGTTTGTCGCGTCTGCTGTGAAAATCCAAGGCTCAACCTTGGACCTGCAGTGGGTACGGGCAGACTAGAGTGCGGTAGGGGAGATGGGAATTCCTGGTGTAGCGGTGGAATGCGCAGATATCAGGAGGAACACCAATGGCGAAGGCACATCTCTGGGCCGTAACTGACGCTGAGGAGCGAAAGCGTGGGGAGCGAACAGG
+
@A@@?BBF899BB<@@9839:@=@>A>A<??=A@8??BBB=B@@999EEEF?BB?BC?BBAAB>>??BB:::BDCC:??<?=@<@AAA>A?B?A?@@=@BBB@A@B<A@A@@;@@;;;BA@@@;;;B?CBGEC7;;BCBC<B>B@A?BB=@@@@??A=A@=A?;;;B?@?A@@?@:9399393:=@=@<@@:???=@<ABBBDBBCBBE>D?B??<?AABAABB????BBBBAD>B;;;CDD:DCA@@?;;;?
@N9IO0:00978:05936
AACGTAGGTGGCGAGCGTTATCCGGAATTACTGGGCGTAAAGGCGTGATGCAGGCGGGTGGTCAAGTGGTGTATGAAATATCCCGGCTTAACCGGGAAGGGTTATGCCAGACTGACTATCTAGAGGCTGAGAGAGGAGCGTGGAATTCCGGGTGTAGTGGTGAAATGCGTAGAGATCCGGAGGAACCCAGAGGCGAAGGCGGCGCTCTGGCTCAGCCCTGACCGCTCAGACACGACAGCATGGGGAGCGAACGGG
+
B9BBBCC?BC@CC::9AA?ABB?A?D6::;AAAD?AA@@@,0,0==00798776;;;079/7<;8><@?AB@?@BAC=BAAAA9@<@A=A>B=BB>B@DD;@=@;;;=ABBACCCBDCCBBBA@@6;;AAB@@@C?BAAACB?B@B?C@CE>9::DDDA??:::29?AAABAAA@@@=A=AA?@<AA-0000*0057=8:<58/////43843338808333-33339887337<=9=<8<AAA6A@878?AAA=
@N9IO0:00985:05925
TACGTAGGTGGCAAGCGTTGTCCGGATTTATTGGGTTTAAAGGGTGCGTAGGCGGTCTATTAAGTCAGTGCTGAAATATCCCGGCTTAACCGGGAGGGTGGCATTGATACTGATGGACTTGAGTTCAGTCGAGGTAGGCGGAATTGACGGTGTAGCGGTGAAATGCTTAGATATCGTCAAGAACACCGATAGTGTAGACAGCTTACTAGGCTGAAACTGACGCTGAGGCACGAAAGTGTGGGGATCAAACAGG
+
BBCBBBB>@@=?D?999@9<<?;?;?AC<AA?BA2::2:A9BB=CCBBABA:9929@@BC@F?BBA@@?;==@?@9???AA;@;==4:49>CC>BBB=@=8<9<8==>>A@>;8818@>9?><<3:::788??:===:==<A7;8;BBB=??<@?AA@DCCD>B???;?@@ABA>>?AA<>>:BBB?CDDA@BBBBCCBBBCC?AAAAA>;;;;;0;CCBBCCCCCG@AAB;;<0<BA<;;;.;AABB=AAA?
@N9IO0:01004:05935
TACGTAGGGTGCAAGCGTTATCCGGAATTATTGGGCGTAAAGAGCTCGTAGGCGGTTTGTCGCGTCTGCTGTGAAACCCGAGGCTCAACCTCGGGCCTGCAGTGGGTACGGGCAGACTAGAGTGCGGTAGGGGAGATTGGAATTCCTGGTGTAGCGGTGGAATGCGCAGATATCAGGAGGAACACCGATGGCGAAGGCAGATCTCTGGGCCGTAACTGACGCTGAGGAGCGAAAGCGTGGGGAGCGAACAGG
+
FC@AACCD>BBCCAB:;;7:;;:@:@6;58?288*:<999.7337:;@@??;??;?C>BCBBC::9>>@BB@9::-;;,::819??C?C@FBBB=B?BBCDBBBB=BBBCC?CBBBC@@@@@@@@C>AAABA9BBCC8;7<5<6<>CC>BBBCB@@>@B=B=:99@@@@CAA<<:<:00+0+0;;+0:>>9;==1739>=<>>000=?<?<CCC=@@AAA@@@ABA6;;@@@C<@AABFKG;CCFCA>??@?
@N9IO0:01009:05947
TACAGAGGGGGCAAGCGTTGTTCGGAATTACTGGGCGTAAAGGGCGCGTAGGCGGCCTCCTAAGTCGACGTGAAATCCCCGAGCTCAACTCGGGAACTGCGTCCGATACTGGTTGGCTTGAATCCGGGAGAGGGATGCGGAATTCCAGGTGTAGCGGTGAAATGCGTAGATATCTGGAGGAACACCGGTGGCGAAGGCGGCATCCTGGACCGGCATTGACGCTGAGGCGCGAAAGCCAGGGGAGCAAACGGG
+
BBBAA;;;;;*;E<@@BB>AC>BC@B?BA@AABC<AAACC<AC<@@@A@@?=9:9:@CC?BB=@?@@AA???@A9??AA6@@A?>>@;@>>>D=A=A9:9ABB>CB:::BB:;6;7?C@CC?BB@BB>BBAAD<@A?@@=A?B@BACD@CCCBBBCACBBB=BBAAABBBBBBBBB?CC;?:>>>8=9;;5;=@9@900+0@>>:@@=>@<?>AAA?ABBB@@@@A?AAC;;;0;:49BBB39996=4=<<3
@N9IO0:00964:05996
TACGGGGGGTGCGAGCGTTGTCCGGATTCACTGGGCGTAAAGGGCGCGTAGGCGCCCGCTCAGTCCGGTCTCTAACCCCCGGGCTCACCCCGGGGTCGGGTCGGGGACGGGCGGGCTGGGGCCGGGTCGAGGGAAGCGGAATGCCGGGTGTAGTGGTGAAATGCGTAGAGATCCGGCGGAACACCGGTGGCGAAGGCGGCTTCCTGGGCCGGGCCCGACGCTGAGGCGCGAGAGCGCGGGGAGCGAACCGG
+
BB;;;;;;%;@>AAABBD7;;A;@;@A?@@BCBC?BBBBE<@A<ACCCBBB>;;;;.;A?@A@BB?B=BB@>9>8>>??,?@8;;;4499&5<<&56>?6<<=>>2<<>>4;:<2:88<8+8.44(4::;==7;6://+/6;;=7=C5BC@BBBB?BBCC?CBCCBBBDBBBD@B@BB8:4:@B8>:==8;74.4.4:744.9.4?=4@8AA49945><@=<>00+00..>000@@:;;;.;@@?@=@=@:
@N9IO0:00968:05961
TACGTAGGGTGCAAGCGTTAATCGGAATTACTGGGCGTAAAGCGTGCGCAGGCGGTGATGTAAGACAGTTGTGAAATCCCCGGGCTCAACCTGGGAACTGCATCTGTGACTGCATTGCTGGAGTGCGGCAGAGGGGGATGGAATTCCGGCGTGTAGCAGTGAAATGCGTAGATATGCGGAGGAACACCGATGGCGAAGGCAATCCCCTGGGCCTGCACTGACGCTCATGCACGAAAGCGTGGGGAGCAAACAGGA
+
;;;AB;;;0;@@B@C@AA6;6;@?<?5928@??@<@@ABB>ABDBCBC@@@=@?>BBBBBBB?BB???C????A?69999-9@9>?@@=?=@@A;A@CAA???A???CBBA@@9939???:@@>??A<@999?>>>.??;<@,/)/)/)/9::8;:9;;==>A:;;;?>=<6//-733-//)/(///(/;25,5;8(/(...3333)35;09399976533../9;6/776;668)768::;;1<>>@@9==>18
@N9IO0:00968:06003
AACGTAGGAGACAAACGTTATCCGGAGTTACTGGGCGTAAAGGGCGTGTAGGCGGTTTGTTAAGTCTGGCGTGAAAGCTCTCGGCTAAACCGGGAGAGGTCGTTGGATACTGGCGAACTAGAGGATGGTAGAGGCGTGTGGAATTCCGGGTGTAGTGGTGAAATGCGTAGAGATCCGGAGGAACACCAGTGGCGAAGGCGACACGCTGGGCCATACCTGACGCTAAAGCGCGACAGCATGGGGAGCAAACGGG
+
C9CBB?@<@>>AAB=BBB@BBB?B?:;:<@@BBB<B@@@B=AB<AA@@@CC?DCADC?CCACACAAAC>A@CBED9:<DCBAD<@;;;6;?BC>DA??=??BA;B?ABABBB?BBD?BBBBA?<A::6:@A;;5;0>>00*0:=9@:@@@@CCCCAA>@DEE>DC@@AA@A99988<8<><@=@BA<C?>?:?@@;A:????BAAA???8?9=?AA=@BBBBB:::59@AB@AABAAB@@@@5@?AAA<A@@9
@N9IO0:00973:05988
TACGGAGGGTGCGAGCGTTACCCGGAATCACTGGGCGTAAAGGGCGTGTAGGCGGTTATTTAAGTCTGGTTTTAAAGACTGAGGCTCAACCTCAGGAGTGGACTGGATACTGGATGACTAGACCTCTGGAGAGGAAACTGGAATTCCTGGTGTAGCGGTGAAATGCGTAGATACCAGGAGGAACACCAATGGCGAAGGCAGGTTTCTGGACAGAAGGTGACGCGTGAGGCGCGAAAGTGTGGGGAGCAAACCGG
+
BC@@=@CC<AACBBA@@@<@@A<A=A=:;9AAAD>AAAAA9@@;@C@A@BA=AA;@<@AA;@<@@@@B@CCC7BA<;;;AACB@@AAC?C?A<<;=AABB?BABA8;;BCCCADBBBCCCA@A@BBAB?AABB?BC>CCDAD@B@B@CC@BB;<;BA>BCDE=;;;@@AAABBA>ACABBGI?A@B@B?BB?AA@=A==@?4;:.:9?8=99:>=A=@?>79/0//0/7<==;;;3;<<5555'599<@4<6;5
@N9IO0:00989:05969
TACGTAGGGTGCGAGCGTTAATCGGAATTACTGGGCGTAAAGCGTGCGCAGGCGGCGCCGCAAGTCGAGTGTGAAATCCCCGGGCTTAACCTGGGAATTGCGCTCGAAACTACGGTGCTGGAGTGTGGCAGGAGGGAGTTGGAATCCACGGTGGTGGCGATTGAAATGCGTAGGAGAATGGTGGAGGAACACCGATGGCGAAGGCAGCCTCCTGGGCCAACACTGACGCTCATGCACGAAAGCGTGGGGAGCAAACAG
+
DCCCCDEE=A@AAA?>9949?A@A=A=@5::@@A9AA???<?@BAA::;00*..)..0)000)797<<>;?556:3;9::-8=3993:599=;9/946,228:;3353,3//.62666;;377//--(---(/9>17-/)/38(/.5/.-,362--(--24289;15557888/22..--(-22--(-0244,-...(/9649-5599455-255'5+527555625226.....3333;.6995555&5577;49:9
@N9IO0:00996:06009
TACGTAGGGTGCGGGCGTTAATCGGAATTACTGGGCGTAAAGCGTGCGCAGGCGGCTCCTTAAGTCAGATGTGAAATCCCGGGCTTAACCTGGGAACTGCGTTTGAAACTGGGGGGCTCGAGTGTGGAAGAGGGGGTGGAATTCCAGGTGTAGCAGTGAAATGCGTAGAGATCTGGAGGAACACCGATGGCGAAGGCAGCCCCCTGGGCTAACACTGACGCTCATGCACGAAAGCGTGGGAGCAAACAGG
+
CDBBBBBB8;;CBG>C;;7;<@@@<@5;4:ACCC>AA@@@8@@@<<:@@?@=;;4;@@<@>@9@000000955590555)55)5<6<8=677>)0)//999;<0;;;,9399999$448<>:?:492::@=>@@@1@B?D>B<B=;<5<A@@@AAABBCE@L@@@@;;:=:998>5><8>7;5505::<:?@@<@:;;;<DDD1BBB<@?A?BBBCCCCCCC@@>>>?@@AA6==>999,48444(4889
@N9IO0:00997:05968
TACGTAGGGGGCGAGCGTTGTCCGGATTCATTGGGCGTAAAGCGCGCGCAGGCGGTTGAGAGAGCCCGGCGTGAAAGCCCCAGCTTAACTGGGGGAGGCCGGTCGGGGACCTGTTGACTAGAGGCCGGTAGGGGAGAGCGGAAGTTCCCGGTGTAGTGGTGGAGTGACGTAGAGAGTCGGAGGAACACCAGTGGCGAAGGCGGCTCTCTGGCCCGGACCTGACGCTGAGGCGCGAAAGCGTGGGGAGCGATCCGG
+
CCBBA@@===,::;@@AA7<;B?C>AA?@@@6;;6;AABC<?:::@=>???<?B?B@BBBAAABBB<A>B???A@89999+:9:9195<76555$22+227272222&..3...(.5682..9(/(/(.3775)522222+2-25-52'2.55222894..).....22555979////(/9396;<?465;949994955516BCB@:;4;9/9;>@;@BCBBBB@A@7;;??@A0;;A;;;;.;?@@@;;6;?
@N9IO0:00997:06002
TACGTAGGGGGCGGAGCGTTGTCCGGAATCATTGGGCGTAAAGCGCGTGTAGGCGGTCCGGTAAGTCCGCTGTGAAAGTCGGGGGCTCAACCCGTCGGATGCCGGTGGAGTACTGTCGGGCTTGAGTACGGAAGAGGCGAGTGGAATTCCTGGTGTAGCGGTGAAATGCGCAGATATCAAGGAGGAACACCAATTGCGAAGGCAGCTCCGCTGGGACGTTACTGACGCTGGAGACGCGAAAGCGTGGGGAGCAAACAGG
+
BCABABAA@@000-0>B>A>BCCAC=A>@@@@?AC9@?::939?@A@BAAAB?>>8>?2829A8??E<@?BABBDF<AA90000'009;)//)//88/5/5/(/0575/--93---;<=4>=9;;;::>>;?<@AA<?@688?9>18.8/57058>=;;;5:;<<0<>@@AAAA;:8./*.27907.67917171789>1817:8../(.3327.7788)..33553522,28>>AAABD3;::8988)8><==6:<;7
@N9IO0:00998:05984
TACAGAGGATGCAAGCGTTATCCGGAATGATTGGGCGTAAAGCGTCTGTAGGTGGCTTTTTAAGTCCGCCGTCAAATCCCAGGGCTCAACCCTGGACAGGCGGTGGAAACTACCAAGCTGGAGTACGGTAGGGGCAGAGGGAATTTCCGGTGGAGCGGTGAAATGCGTAGAGATACGGAAAGAACACCAACGGCGAAAAGCACTCTGCTGGGCCGACACTGACACTGAGAGACGAAAGCTAGGGGAGCGAATGG
+
BBBBC@@<;;;;A?BBBB@BAA?A>@<@@BB9AA<ACBDF>BDA@;99@B@<9:3:@@@@0@@CBA?@?8::@?A;:::/3::355:C?CC>BB?BBAA>BA=AA599/8@A?=?8????::39CAA9>7797&377777.739:,9,888<6<8<?=@@AB=>822776:77....(..'.6255503377(./555)57;99552@<<>3;:89588;;<:97:::00/000;;8=@??@DD6??>881799
@N9IO0:01006:05972
TACGTAGGGTGCGAGCGTTGTCCGGAATTATTGGGCGTAAAGGGCTCGTAGGCGGTTTGTCACGTCGGGAGTGAAAACTCAAGGGCTTAACCCTGAGCCTGCTTCCGATACGGGCAGACTAGAGGTATGCAGGGGAGAACGGAAGTTCCTGGTTGAGCGGTGAAATGCGCAGATATCAGGAGGAACACCGGTGGCGAAGGCGGTTCTCTGGGCATTACCTGACGCTGAGGAGCGAAAGTGTGGGGAGCGAACAGG
+
@@ABBBCD<@@B@@@;;;;;;:6:6:?C<??=>>68733:078189993//3//(/6.68<;@BBBCD>:79BBBD8BA??9==5>?:??BC=@?<<<18339494::333;;1333:>?887=8==<<@9:::+:>;7;><@000=@<>@,827778<39733(3<;;799BDB????<?@<@;?;>;>188:=;@>@?BD?B?B@@@BC=CBC@CC@@@@@A@@@A@<@@@;;;0;AA@DCC7BBBBA>@@@>
@N9IO0:01012:05976
TACGGAGGGCGCAAGCGTTGTTCGGAATCATTGGGCGTAAAGCGCGTGTAGGCGGCCTGGCAAGTCGGGTGTGAAATCCCGAGGCTCAACCTCGGAACTGCATTCGAAACTGCCTCGCTCGAGTCCCGGAGAGGGTGGCGGAATTCCCGGTGTAGCGGTGAAATGCGTAGATATCGGGAGGAACACCAGTGGCGAAGGCGGCCACCTGGACGGTGACTGACGCTGAGACGCGAAAGCGTGGGGAGCAAACAGG
+
BBDC@A@@;?@@A=@@@@8;;?CC@C?BBAA?AC=AB;;;0;AAACDCCCMACC?B>BB=AB@BBDDE=BBBBCC>BBA<@;:5:BAB?B?BBC@G@@??>BA>BCAC=A:;;>A@@@BBC@@ABB=B@CDCAB;BB?BB?B?C@CC?C?BCCBBBD@CBBB<ABAB@@@AA@??AD;;;8;?ABB@CB@A?ACC@C@<;9;?BB?BB?BBA?ACDBBBBBC@@@@@;;;@;;;69>@ABCC4?::99)9<<:
@N9IO0:00965:06037
TACGGAGGGAGCTAGCGTTGTTCGGAATTACTGGGCGTAAAGCGCACGTAGGCGGCTACTCAAGTCAGAGGTGAAAGCCCGGGGCTCAACCCCGGAACTGCCTTTGAAACTAGGTAGCTAGAATCTTGGAGAGGTCAGTGGAATTCCGAGTGTAGAGGTGAAATTCGTAGATATTCGGAAGAACACCAGTGGCGAAGGCGACTGACTGGACAAGTATTGACGCTGAGGTGCGAAAGCGTGGGGAGCAAACAGG
+
CCCC@BBB=BBBBABB@@<@A?BB?B?B@BABBD>??@BB6:9@?@:::BC?@@?ACCCCCC@CBBECBB?BCDD>CCB<AAA7A@@C>BBB9B>B=@;;;@BE=FCC>CCBC@CCBBCBBB>@@@;A=A@CC@CCCCCE?A?A?D?CDBBBBBB@@<@A@@<A?BBAAAA@@@>BB?B9;;ACCC@B@AA?BBC<A;;;;@BBBBBF@CCCACCCCADCCCCCBBB@BBBCDF>BACCBBC;@@BCC<@@@<
@N9IO0:00969:06019
TACGGAGGGAGCTAGCGTTGTTCGGAATTACTGGGCGTAAAGCGCGCGTAGGCGGCTTTGTAAGTTAGAGGTGAAAGCCCGGGGCTCAACCCCGGAACTGCCTTTAAGACTGCATCGCTTGAATCCGGGAGAGGTGAGTGGAATTCCGAGTGTAGAGGTGAAATTCGTAGATATTCGGAAGAACACCAGTGGCGAAGGCGGCTCACTGGACCGGTATTGACGCTGAGGTGCGAAAGCGTGGGGAGCAAACAGG
+
BBBB?ABA<AAA@@@CAB?AA?AB?B?B=A@99:.;@;;;.;;;;BBBBCB@CC@CCC9;;B=A@>@A;;7;BAB9?@B0;;;5;B@A>AAA7A>A>B;;<?BA=B7;;@BBCCCCAA@@BB?BC?BB<AAAB>BCBBCCACAC@C@BBB;;;BCCD@BBBD=B>AABABBACC?BB?B?BB>AAB?999=9=9:3:;>=9?@?999B<@@>A>ABB?CBB=>A:::=A@@BAA8?=====?5?AACG>CBB@
@N9IO0:00971:06010
TACGTAGGGTGCGAGCGTTAATCGGAATACTGGGCGTAAAGCGTGCGCAGGCGGTTCGTTAAGTTCGTCGTGAAAGCCCCGGGCTCAACCTGGGAATGGCGATGGAAACTGGCGGGCTGGAGTGCGGCAGAGGGGGGTGGAATTCCGCGTGTAGCAGTGAAATGCGTAGAGATGCGGAGGAACACCGATGGCGAAGGCAGCCCCCTGGGCCGACACTGACGCTCAGGCACGAAAGCGTGGGGAGCAAACAGG
+
DCAABCCC>CBABBA:;0;>9>>=9=+000>AA<BCCCC<AAA:::A@@@>BC@B?BBB>B<@A?BA???@A??.;;;;.;B8@@@B@C@BBB<B?BA>AA@;;9;C;>00+0<=3=>@<<A@DDC@CAA@BCCCC)@A>@5:6:?BBBBABACBBBCCCF>BBBBBBCCBCBCCD?BB6:69<<8<<==<@AA>A=>>;;;;;);BB>C@BBB@@@BBA@@@@@@=ADCBBB>BAAACCE:BCCBC=@@@<
@N9IO0:00971:06059
TACGAAGGGGGCTAGCCGTTGCTCGGAATTACTGGGCGTAAAGGGCGCGTAGGCGGACGAGTTAAGTTGGGGGTGGAAAGCCCGGGGCTCAACCTCGGAATTGCCTTCAATACTGGCTGTCTTGAGTATGAGAGAGGTGTGTGGAACTCCGAGTGTAGAGGTGAAATTCGTAGATATTCGGAAGAACACCAGTGGCGAAGGCGACACACTGGCTCATTACTGACGCTGAGGCGCGAAAGCGTGGGGAGCAAACAGG
+
59555.4444$33334.44.44:::5;7:5:<:::6:=><;5;;390//77706939////:4;8//)////$//)//)/77)///&4444.45:8:5:7<0455:544.38=?>>ACBABC?AAAAB@???AABB?BBCC??;?:?<A9?9:8=====@<@@BC>E?BAAAA@@>>4::4>:=?>B??:?;88188818:;;;;>>??;;5;;;;:5:==>?:;;DBBCACBBCBB<B;;;BCC:CCDDE>B@A=
@N9IO0:00973:06013
TACGAAGGGTGCAAACGTTGCTCGGAATTATTGGGCGTAAAGCGCACGTAGGCGGCATTGCAAGTCCCATGTGAAATCCCACGGCTTAACCGTGGAAGTGCATGGGAAACTGCAGTGCTTGAGTACTTAAGAGGATCGCGGAATTCCCGGTGTAGAGGTGAAATTCGTAGATATCGGGAGGAACACCAGTGGCGAAGGCGGCGATCTGGGAAGATACTGACGCTGAGGTGCGAAAGCGTGGGGAGCAAACAGG
+
BBB;;8;C=;;9CC=B>?9?>??>9><A699<@@59::99,9;9;::?>AA@AA=@@A=AAC?AADD=B;;;CCC>CBC>BBB?CC@B@B?AAD?C@A@ACCCCC>CC=@@@BAAA????@??AAAF?B@BBB=@@@>??;??C=AB4959@?A;;;=BBBC>C@CCCCCCCCCCBI=BA?B@BBB@BBBC?BCB>B?AA=ABBCCCCF>DACBC@;9;BCBBBCCC=@@A;;;7;BCBBCB9AACBB=BBB?
@N9IO0:00975:06055
TACAGAGACTGCAAGCGTTATTCGGATTCACTGGGCGTAAAGGGTGCGCAGGCGCCGGGTGTGTCAGATGTGAAATCCCGAGGCTTAACCTCGGAACTGCGTCTGAAACTACTCGGCTAGAGTATTGGAGAGGGTAACGGAATTCACGGTGTAGCAGTGAAATGCGTAGATATCGTGAGGAACACCAGAGGCGAAGGCGGTTACCTGGACAATTACTGACGCTCAGGCACGAAAGCATGGGGAGCAAAAGGG
+
DCBBA:;;ABBB@=A@@@8;;?BC?BB?CCBBCC>BBBBC>BC=AAAA>=<9000,0<5<@>BBBBBB@AA;;;0;>=6=?@<@A7:6;@BCC@E@EA@@AAABBAA?ACCBB@@7;;A@@@AA@=@>@A;<;0;;>BC@C@CACCBDAEDA@@BAABBBB>BBBCDBBDCCBAAB;;;>B?@CC@CB@@=@@@<A<@@=A<@@?BC?CBB@C8;;@@@;;;BBBC@BBB@@@9@@@CEDD;CC;;;;.:C6
@N9IO0:00975:06059
TACGTAGGGTGCGAGCGTTAATCGGAATTACTGGGCGTAAAGCGTGCGCAGGCTGTTTTGTTAAGTCAGATGTGAAATCCCTGAAGCTCAACTTAGGAACTGCGTTTGAAACTTAACAAGACTAGAATATGTCAGAGGGGGTAGGAATTCCACGTGTAGCAGTGAAATGCGTAGAGATGTGGAGGAATACCAATGGCGAAGGCAGCCCCCTGGGATAATATTGACGCTCATGCACGAAAGCGTGGGGAGCAAACAGG
+
BBBBACBC;@@@BB;;:;?B5:9?192919????9?>>AA9A@@979@??<<?900>>000*/6>::::??@<>>A:=>=58..)..-;;*-/599)/)///3999*//8///(/(/8(/3<988<6995559222:CCC.8:A6<08181;@AABBCAAACBBCD?CAAACCCBBCBBBA>AB6;6;AB=C<A?=99929295=>>>>+655)599.9==29::99>@@@CA@@?@@89999999*499=959@@=
@N9IO0:00983:06021
GACGAACCGTGCGAACGTTGTTCGGAATCACTGGGCATAAAGGGCGCGTAGGCGGCTTTTCAAGTCAGGGGTGAAATCCGGCAGCTCAACTGTCGAAGTGCCTTTGATACTGAAGAGCTCGAGGGAGGTAGGGGTGTGCGGAACTTCCGGTGGAGCGGTGAAATGCGTTGATATCGGAAGGAACGCCGGTGGCGAAAGCGGCGCACTGGACCTCTTCTGACGCTGAGGCGCGAAAAGCTAGGGGAGCAAACGGG
+
:9B??8?;?;;;A@=@AA>AA>@@<A7;;CBBBB<BAAAA;BC=ABAA@AA?@@;AA@A7AA>BCCCCDD9CBCB<AA<@<@@AAABB<@@@?A??499???CD>BACAAA?>;;;;;BBBCCC>CB?BCCDD:BBCA@A7959?;@;@?BB?BBCCACCCC?BBBAD@BCBB@@@>B@C@D@;;<5;5;;4;BBD;A@B=AA;;:?A=>A@;<;>@@@@@BCAABA<@@@;;;;.;@?<@CD9???A?98;96
@N9IO0:00986:06047
AACGTAGGGGACGAGCGTTATCCGGATTTACTGGGCGTAAAGCGCCCGTAGGCGGCTCCATTAGTTGGACGTGAAAGCTCCTGGCTTAACTGGGAGAGGCCGTTCAAAACTGTGGGGCTAGAGTGAGGCAGAGGAGCGCGGAATTCCCGGTGTAGTGGTGGAATGCGTAGATATCGGGAGGAACACCAGTGGCGAAAGCGGCGCTCTGGGCCTAAACTGACGCTGAGGGCGAAAGCGGTGGGAGCGAACGGG
+
;6;CCCBBB9CAA:;9CC@@@@?B?BBD:@@9:;6;@>BD<AA:;;/;;AA?CE@@A@@DD@BBB>@=@CBA@CC79:;C?BB?BB?B?BBBC>=>>A>A?A@>@A@@6A@>@CCC:CBB=;;000;7;<@AA?AA:99B?B=A<@A8?:?@A@AAA>BD@C@BBBA@@??=<>@=@9BC@C@BCC?AABC?BBBB<BAA=:;:AA:;;0;5;::/;@;;:;:3:444(////(/--(---(---//)44;2
@N9IO0:01007:06054
TACAGAGGGTGCAAGCGTTAATCGGAATTACTGGGCGTAAAGGGCGCGTAGGCGGTTATATAAGTTAGAGGTGAAATCCCCGGGCTTAACCTGGGAATGGCCTTTAAGACTGTATGACTAGAGTAGAGTAGAGGGGAGTGGAATTTCCGGTGTAGCGGTGAAATGCGTAGATATCGGAAAGAACACCAGTGGCGAAGGCGCTCCCTGGGCTCATACTGACGTTGAGGCGCGAAAGCGTGGGGAGCAAACAGG
+
<<<666<@469:A=@@AA6:7:AA=A=@=@ABBB<;99AA<AF@AAABA::4;=:=;=>===:==90000+0==>7AAAA9AC=BA:?8?:?AA9C9>=:?<AC:A;>???AAC??:99@>998000/0;8/877'6:87-0*0=5=)0)09::?BB>AAAC<:99ABBBBBBA?=39:,9=?AAA?AAA@<@@@<A=AABAAA;=AA6??C=>=?;;;;;>:>8/*////>>199:;:::/888AA:>>?;
@N9IO0:01009:06033
TACGTAGGTGGCGAGCGTTATCCGGAATGATTGGGCGTAAAGGGTGCGCAGGCGGTCCTGCAAGTCTGGAGTGAAACGCATGAGCTCAACTCATGCATGGCTTTGGAAACTGGAGGACTGGAGAGCAGGAGAGGGCGGTGGAACTCCATGTGTAGCGGTAAAATGCGTAGATATATGGAAGAACACCAGTGGCGAAGGCGGCCTTCTGGGCCACGACTGACGCTGAGGCGCGAAAGCTAGGGGAGCGAACAGG
+
AC99:EF@CD?DCBB<;0;<A@?A<A?000A<AA9??ACD9@?<?BAAABA>AB>AA79:AA?DBB?@;==::99*77<;88879@@B;>?BA@??AAA???=6=;>?9?=>;9818<<=9?=87989?DBBBC:@A:?@:=8>8/)////8>;88;6?;;;1332=2225589922,57<=:=BC;C99:?@@?;@;::4:9?=B@=>5A4:9>?A>AB<;;A@@@=ABB;;:/9@@>>>>3@:;9>29998
@N9IO0:00965:06096
TACAGAGGGTGCGAGCGTTAATCGGAATTACTGGGCGTAAAGCGCACGTAGGTGGCGACGTAAGTCGGGTGTGAAAGCCCCGGGCTCAACCTGGGAATTGCATTCGAGACTGCATTGCTGGAGTACGGAAGAGGAGGGCGGAATTCCCGGTGTAGCGGTGAAATGCGTAGATATCGGGAGGAACATCAGTGGCGAAGGCGGCCCTCTGGTCCAGTACTGACACTCAAGTGCGAAAGCGTGGGGAGCAAACAGG
+
BABBBBCC?BBBCCCAA@<?9@@@=@5:059@BG>AA@@@:@;;;CCBBBC@CD?CCCC@@@@BBBCC>BBC@@?6====2=@;::;D@C@;;;6;@B?BBBA?B@;;;BBBCBB?ABA@7:9BAAA@B?BBB=AAC>CC@C=A7;;7;?BCCCC<<:<CCC>AAABBABBC=;;BC<AA>B<@@@@@>@=,000;A8=?<@A:@@BB;@@;@@@CBB;;0<<@00+0000999,96===@@2===??6;?@8
@N9IO0:00969:06083
TACAGAGGGTGCAAGCGTTAATCGGAATCACTGGGCGTAAAGCGTGCGTAGGTGGTCATGCAAGTCGGGTGTGAAATCCCGGGCTACAACCCGTGGGAACTGGCATTCGATACTACATGGCTAGAGTATGGTAGAGGGAAGGTGGAATTTCCGGTGTAGCGGTTGAAATGCGTAGATAATCGGAAGGAACATCAATGGCGAAGGCAGCTTCCTGGACCAATACTGACACTGAGGCATGAAAGCGTGGGGTAGCAAACAGG
+
CCCBBBCC=@@AA?ACCC=@=?AB4;5;@@@CCC?C;::B;B:9:>>A?A@=@@=9:9???A?BBBBB>BBB?;<.///)/;(/.//8(..*.6;;'2+//.(.-/(/////388;;;;6:?889A@<==5/..--7.7(-(-2,3266.639/3......(.(.36.75/////..6/5<A1815594B>??@<78/266.5/88:::8;6995==7:6:98555522222.(-----5.4522222&222288.8222
@N9IO0:00977:06062
TACAGAGGGTGCGAGCGTTGTCCGGAATCACTGGGCGTAAAGGGCGCGTAGGCGGCCTGATAAGTAGGGGGTGAAATCTCGCGGCTCAACTGCGAGGCTGCCTCCTAAACTGTCGGGCTCGAGCACAGTAGAGGCAGGTGGAATTCCCGGTGTAGCGGTGGAATGCGTAGAGATCGGGAAGAACATCGGTGGCGAAGGCGGCCTGCTGGGCTGTTGCTGACGCTGAGGCGCGACAGCGTGGGGAGCAAACAGG
+
BBCBBBCD;;;BCBBABA=@@@>A>A?CABBBBB=BBCBD6;;7;@@CCCD@CB?B@BBBCB?BBBCCCC5CCDG=CBB@@AB=A?AA@B@@@;;;59:;;>AA@ABB=AA@@@??8@=?@;;;;;???;::@=?@@?@@797:=BA8>;>998>AA?CC?A?ACAABB;<;@@@AA<A?BC@CCDDI@AA=BAA=A5;;=B?BCCCCC<A;;;4;??@@::9?78748???;788893@=C5A@AAB<BBB@
@N9IO0:01004:06064
TACGAAGGGGGCTAGCGTTGTTCGGAATTACTGGGCGTAAAGGGCGCGCAGGCGGCTTTGTAAGTTGGGCGTGAAAGGCCTGGGCTTAACCCGGGAATGGCGCTTGAGACTGCAAGGCTCGAGGTACGGAGAGATGGTGATCCAGTGTAGAGGTGAAATTCGTAGATATTGGGAAGAACACCGGTGGCGAAGGCGGCCATCTGGACCGTAACTGACGCTGAGGCGCGAAAGCGTGGGGAGCAAACAGG
+
BB;;;5;;;;*38;?ABB=??;<@7?<B89:ACC=?@ABC=BB<A@A;;;A=AB@CDC>CCD?BB@CC=AA;;;A6@=A>BBC8;;=A<AD?DD>E@BA4:995.599@@=@?=<@;0-----(-//-09///,*((***--(//5555555.55:;2;9666===@B@=@A;?<>@=@AA>B@BC?BDD@E>@@?C@BBBCC?CC@BA@=??@@AA?@:::;?@?;::-9>@>>??0===>>8=@@9
@N9IO0:01004:06104
TACGAAGGGGGCTAGCGTTGCTCGGAATCACTGGGCGTAAAGGGCGCGTAGGCGGACTCTTAAGTCGGGGGTGAAAGCCCAGGGCTCAACCCTGGAATTGCCTTCGATACTGGGAGTCTTGAGTTCGGAAGAGGTTGGTGGAACTGCGAGTGTAGAGGTGAAATTCGTAGATATTCGCAAGAACACCAGTGGCGAAGGCGGCCAACTGGTCCGATACTGACGCTGAGGCGCGAAAGCGTGGGGAGCAAACAGG
+
BBBAB@BEFH5BBBB?@@8;;@@B@D?BBBBCCC>@@@CC6::6:A>@>@??9949>@@A5;4;BBBBCC2BBBC9;;G>CDE?DBCB>AA<@@=@?B?BC@C@CBBBBCCCC=BCBBB=?????BC?C@BAA>A@C@BB?B<??BABBB999BA??;????8<8<:::@@>>>=@@??;@?<>>=<A=<<8<88198=;1:5::AAA<BB;>AAAA@@AAAAAABB@>=<>>F:AB788DD8ABBA@8?>=9
@N9IO0:01007:06070
TACAGAGGGTGCAAGCGTTGTTCGGAATCATTGGGCGTAAAGGGCGTGTAGGCGGTTTGTTAAGTCATGTGTGAAATCCCTCGGCTCAACCGGGGAACGACGCATGAAACTGGGCAAGCTAGAGTACCAAAGAGGGGGGTGGAATTCCCGGTGTAGCGGTGGAAATGCGTAGATATCGGGAGGAACACCTGTGGCGAAGGCGGCCCCCTGGTTGGATACTGACGCCTGAGACGCGAAAGCGTGGGGAGCAAAC
+
@A@@A;;;/;@AC?BCCD<<:?AB6;7:9?;9>>6A>;==09:199:5;AB?CBAEG=@A>A=A@@@C@AA<;;F?@@@-000+0658380776*656////867387*7333(38,37=<==<00/)//)/::<<<<&>?:=9<<@@9?;<=??8:88;?8;;4;>=9=8888<=999+3=1<5==;;==00)0::)/*/><?ECD2;;.3.33888833<87828766:///::>3>787777&39>>;2:
@N9IO0:00964:06121
TACAGAGGATGCAAGCGTTATCCGGAATGATTGGGCGTAAAGGCGTCTGTAGGTGGCTTTTTAAGTCCGCCGTCAAATCCCAGGGCCGTCAACCCTGGACAGGCGGTGGAAACTACCAAGCTGGAGTACGGTAGGGGCAGAGGGAATTTCCGGTGGAGCGGTGAAATGCGTAGAGATCGGAAAGAACACCAACGGCGAAAGCACTCTGCTGGGCCGACACTGACACTGAGAGACGAAAGCTAGGGGAGCGAATGGG
+
CCCBBBB=;::A@;@ABC?ABA=A?A=A@AA:>D<@?>>@+0*0::@@ADCC@:968GEEG5B@BAA=@@;??B@?9@@?-.-9(-(-.-70;856;.334A6@C@AB6AD>DD@@1:,//8=387;?A>9?9999-7=AAAA:A<>>9>;=8>9055;95;:55-55698877222583::35425==:>8==8<==>7;;;=;;334448083:<;<<<<<::::>99=;;;;;=5:?@@@AA5>>==<9>>@<
@N9IO0:00964:06158
TACGGAGGGAGCTAGCGTTGTTCGGAATTACTGGGCGTAAAGCGCGCGTAGGCGGCTATTCAAGTCAGAGGTGAAAGCCCGGGGCTCAACCCCGGAATAGCCTTTGAAACTAGATAGCTAGAATCTGGGAGAGGTGAGTGGAATTCCGAGTGTAGAGGTGAAATTCGTAGATATTCGGAAGAACACCAGTGGCGAAGGCGCTCACTGGACCAGAATTGACGCTGAGGTGCGAAAGCGTGGGGAGCAAACAGG
+
ABAA@CCC>BB@??@@@A?BB?BC?B?B?BABBD<AABBA:@@AA@@:;;?:?@<?@@A;@@;AB@AAA@;@;99/;?@9@AA9ABBB?BA@3@5;59;;><DC7CB@/59:9::;99;9;;:666??5;;;A8?C@?@@<?;@;<8<;?@;;;<::4:<@=6C;AA?@@@@@?;>:2:4597@=>7>559690;;>900///77::7987<5838399@?@A@??99;CCCL?AABBBCC9AA@AA7::B?
@N9IO0:00969:06115
TACAGAGGGTGCGAGCGTTAATCGGAATTACTGGGCGTAAAGCGCGCGTAGGCGGCTTTGCAAGTCGGATGTGAAATCCCCGGGCTCAACCTGGGAACTGCATTCGAGACTGCATTGCTAGAGTATGGGAGAGGGAAGTGGAATTTCAGGTGTAGCGGTGAAATGCGTAGATATCTGAAGGAACATCAGTGGCGAAAGCGACTTCCTGGACCAATACTGACGCTCATGTGCGAAAGCGTGGGGAGCAAACAGG
+
BBCC::;B<ABAB<@9958A7?>>=A=A8;<CCI?CCBAA;A@@@AB@@@B?BC>@@C<AAC@CCDC@???BAA@/:9==2=?8;;;>5?8:AA3<4?:99BC?B@;;;CABBDB?BBCBAAABB;;;8;BACB=B?BBB>B>BB=AAC@CCCBBAA=A@@@:AA;;;@?A;;;9433-3694:;::::9939444)44;<==:>9<<8<@;@<@@@BBBBBBCCCC;;;A<;<0;AABBCC:B;:9A8?@?=
@N9IO0:00969:06154
TACGTAGGGTGCGAGCGTTAATCGGAATACTGGGCGTAAAGCGTGCGCAGGCGGCTTTGCAAGACAGATGTGAAATCCCCGGGCTCAACCTGGGAACTGCATTTGTGACTGCAAGGCTTGAGTGCGGCAGAGGGGGATGGAATTCCGCGTGTAGCAGTGAAATGCGTAGATATGCGGAGGAACACCGATGGCGAAGGCAATCCCCTGGGCCTGCACTGACGCTCATGCACGAAAGCGTGGGGAGCAAACAGG
+
BCBBACCC=BACC@@@B@;>;<<<+0+00<=AA=BBBCC>BBBBABCCBA?9929>=6>>A<@@AA99998?@@9AAAA6AA9;0008<9=??@?:=@@@??B>BBBBBBBBC?C?BB@AA@@@@A=AAAAAAAB2AAA=A<@<@?BB@BABBBBBABCCE>AACCBBB;;;AAAB=;;5;5;@@?CCBC@CBB@D?@@>AAAA3A@A0;5;ABBBBBB;:;AA@@@A??:::6:BBBCCC9AA@BC=BBB>
@N9IO0:00970:06132
TACGTAGGGGGCAAGCGTTGTCCGGATTTATTGGGCGTAAAGAGCGTGTAGGCGGCCAGGTAGGTCGGTTGTGAAAACTGGAGGCTCAACTTCCAGACGTCGACCGAAACCATCTGGCTAGAGTCCGGAAGAGGAGAGTGGAATTCCTGGTGTAGCGGTGGAATGCGCAGATATCAGGAAGAACACCCGTGGCGAAGGCGGCTCTCTGGGACGGTACTGACGCTGAGACGCGAAAGCGTGGGGAGCGAACAGG
+
GC;<;A??@?,@C5;:@@5::?7@059A8@?4;:.9@@@@<AAAABAABBB?BB?B?BB@BBBABBB@D?AACCDD9CBA<@@=>@AB7;<>C>A;;;=@??AA:9:C>C@CBBBB=ABABBC@@<@<@<@AA<@?AABC?B?B=A??@=@BBAAAB?BC?B?:::??A@ACBCCCDACACD@BDCC>BBB?;;:6:6:A>?@@;;;@F?ABA9::A::9>A;;;@;;;;@::9,9999<@@2>C9666;;94
@N9IO0:00971:06126
TACGTAGGGTGCGAGCGTTAATCGGAATTACTGGGCGTAAAGTGTGCGCAGGTGGCCGCGCAAGTCGAGTGTGAAATCCCCGAGCTTAACTTGGGAATTGCGCTCGAAACTACGTGGCTCGAGTGTGGCAGAGGAAGGTGGAATTCCACGTGTAGCGGTGAAATGCGTAGAGATGTGGAGGAACACCGATGGCGAAGGCAGCCTTCTGGGCCAACACTGACGCTCATGCACGAAAGCGTGGGGAGCAAACAGG
+
IC:;:A@@:B@B@?@@@@?B=@AA5;5<;@@ABA;AAAAA;AAA??@BB@?<?@<?;?B:::=?@C???BBAAAB=ABCB6A?:;;?@;<=199.;=B>A:9:ABACD>BCCC@::8:AACCDBAAA>A@@@B?A;@;@A=?;@=A=AA???AABCC@CBBB>BBBBBBAAABBB@@=@B=@=@AA=@?@@:>==8?;==??;<;@@@B<A>A?@@@AAA?@?@@>??=>?:::-:<;<=@@3@AADE>CCD@
@N9IO0:00972:06153
TACAGAGGGCGCGAGCGTTGTCCGGAATCACTGGGCGTAAAGGGCGCGTAGGTGGCCACTATAAGGCCGCGGTGAAAGTTCGGGGCTCAACCCCGAATCTGCCGCGGCGACTGTAGGGCTTGGGCACCGTAGAGGCAGATGGATTCCGGGTGTAGCGGTGGAATGCGTAGAGATCCGGAAGAACACCGGTGGCGAAGGCGGTCTGCTGGGCGGTGAGTCGCAAGACTCAATAGCCGACACTGAGGCGCGACAGCGTGGG
+
HDDBBBBB<BBAA;::9;=@BA=A;>5;@A@ACD=B<:;D?CC>CB@@?BA>?A=A4;;@@;:391917==;<399,493=9=>4>@@@0555&4@.4599::B:96:9:9AABBCC>BB@BC<AAB700>;00)/8888A00/8;5:;////:?<A357,:49?>AABA@A6986>08,2616=?:@;;;0;>?=B=AA7;;8558==18<8>@:@@6526/5597;@:>=A@0555:762220622222779/..88
@N9IO0:00982:06126
CACGGGGGGAGCAAGCGTTGTTCGGATTCATTGGGCGTAAAGAGCTCGTAGGCCGCTCTGTAAGTCGGAAGTGAAAGACCACGGCTCAACCGTGGAAACGCTTTCGAAACTGCGGAGCTTGAGGCCGGGAGAGGAGATCGGAATTCCTGGTGTAGCGGTGAAATGCGTAGATATCAGGAGGAACACCCGTGGCGAAGGCGGATCTCTGGACCGGTTCTGACGCTGAGGAGCGAAAGCTAGGGGAGCAAACAG
+
AC;:9:9:%79:A<A>A@5:;?@?9>@=::9?CC7AAACC<A::;BA?@:9393:>ABBC;;6<AAA=C?BCBAA=AAB>BBB@DCGC@FAGBB>AB6BC>>B9@;;;3;;;;=9==@A<@BB?B>BB>BFDDHFDCB@@=@>B>B@BC@CFCBCBB?CCCD>AAACCCBBBCBBAA<@?4:5;;;:0;@?=AB@=@?AB?BAAAB@@@@@;@+0-0000@@AA;;;5;;A;;;0;:99999*99959)595
@N9IO0:00983:06130
TACGAAGGGGGCTAGCGTTGTTCGGAATCACTGGGCGTAAAGCGCACGTAGGCGGACTTTCAAGTCAGGGGTGAAATCCCGGGGCTCAACCTCGGAACTGCCTTTGATACTGTTGGTCTCGAATCCGGTAGAGGTGGGTGGAATTCCTAGTGTAGAGGTGAAATTCGTAGATATTAGGAAGAACACCGGTGGCGAAGGCGGCCCACTGGACCGGTATTGACGCTGAGGTGCGAAAGCGTGGGGAGCAAACAGG
+
CBAAA5;;;;*3;;<B==558?A@9A?BBBBBBD>?AABB598??>?000<600*0:::3:?=@???BBA2A:99(9@?-;;;*;@@@>A@CCC?B?B;;;=A@:<==B>B@>7A6?@@<=A<CC?B8BA;;;:==?6;;7:7:7;8BBB?@;;;:4.4::<5>@?@@BA@@@>5;<6>65;6@:<.5455.6BA=B@@@?@E>BCDD469;>7;@@=@?@@@<>9908@AADD:?933@99.>@B@<6?8?6
@N9IO0:00996:06158
TACGGAGGGTGCGAGCGTTATCCGGAATTACTGGGTTTAAAGGGTGCGTAGGCGGCTATGTAAGTCAGGAGTGAAAGTTTGCGGCTCAACCGTAAAATTGCTTTTGATACTGCATGGCTGGAATTAGGATGAGGTCAGCGGAATGTGGCATGTAGCGGTGAAATGCATAGATATGCCATAGAACACCAATTGCGAAGGCAGCTGGCTAGACCTGGATTGACGCTGAGGCACGAAAGCGTGGGGAGCGAACAGG
+
CCBB?BCD=BCCBBBAAA@BDD@D?B?B@CBBBC>AC7??9??6???@@AA=AC@BBBBBBB>BBBBB@CBBCDE>CDD>C998:ACC?C@BAAAA3@;@@A@A5;;@@@BB;::C;@@@<@?A>BA>@@A@@;@??:::?B?BAAA?BAACAA@???BAAA:99;;;@@A@AA??;@A???6::A6:6;<@@BB?A>A???@@;?@@@::49@;<?9998AABBAB>999@?@8@@@@BCC:BCBBB?999=
@N9IO0:00999:06118
TACGTAGGGTGCGAGCGTTAATCGGAATTACTGGGCGTAAAGCGTGCGCAGGCGGTTCGTTAAGTCAGCTGTGAAAGCCCCGGGCTCCAACCTGGGAATTGGCGGTTGAAACTGGCGAACTAGAATCTGGCAGAGGGGGGTGGAATTCCACGTGTAGCAGTGAAATGCGTAGAGATGTGGAGGAACACCGATGGCGAAGGCAGCCCCCTGGGCTGAGATTGACGCTCAGGCACGAAAGCGTGGGGAGCAAACAGG
+
;;96:@>>,99594:990*0)0/717)/)//9;>8===>>8:?B?>@??=>=??9?9==?=A<:89:9@AA?<><387;>.?B755=6:6:.3/9(/(/(/(//(/079:3;;:7<43-3888:7;<@@5988999999%9@>B6;6;4:9:=?>?9959??AB=@?@B@@@999;>@B=::2929@@=@BBC>@BB=A=??@ACCC1CCC=CBB;;;@5;9:9@:95=344544909956??@2=AA@B,9;;4
@N9IO0:01002:06154
GACGGGGGGGGCAAGTGTTCTTCGGAATGACTGGGCGTAAAGGGCACGTAGGCGGTGAATCGGGTTGAAAGTGAAAGTCGCCAAAAACTGGCGGAATGCTCTCGAAACCAATTCACTTGAGTGAGACAGAGGAGAGTGGAATTTCGTGTGTAGGGGTGAAATCCGGAGATCTACGAAGGAACGCCAAAAGCGAAGGCAGCTCTCTGGGTCCCTACCGACGCTGGGGTGCGAAAGCATGGGGAGCGAACGGG
+
AA;9999999":A=AACC?CC@CC@C9::@?BBB=BCCCC=BG?CCAA@?>=885:CC?ABBB<A=@@@;@A@@E<AA;;;>?@@A2AAB?AA>A>;<;AAAA@@@;@?A?A?BAAA=@@@@AAA@A;;;;5;@AA@@;@;@@:;;;DBBBBBBB8AACC9@A5;6;AABCCCBBB@C?B6;;?5;;;.;;@@<A?<;;BCCCCDDC<;;;6;A@=?@@@AB@AB5@?@@AA0;;;;@@@3;;;BB?CBC<
@N9IO0:01005:06132
TACGTAGGGTGCAAGCGTTGTCCGGAATTATTGGGCGTAAAAGAGCTCGTAGGCGGTTTGTCGCGTCGGCTGTGAAACTCGGGGCTTAACCCCGAAGCCGTCGCAGTCGATACGGGCAGACTAGAGTGCGGTAGGGGAGACTGGAATTCCTGGTGTAGCGGTGAAATGCGCAGATATCAGGAGGAACACCGGTGGCGAAGGCGGGTCTCTGGGCCGTAACTGACGCTGAGGAGCGAAAGCGTGGGGAGCAAACAGG
+
?B;:;AAA0;;;;4;@@A6;6>:=7:47)//388(//////&//333384445:<7>>:==87;00/6566//333(383333&33,3,///&/6(-,(,,--7,----6--544)4;:<<>665;8:00,0<<<=0<<=>:;,0+/:>600)/---5--(----(,8-//:;?@@AAA:48<=A:>?B@C?BB?==A?A=<<;6<BBAABB<B?CBB@BBBBAA@CA;;6;AAAAB<BBBBCCC7<;;AA9AAA?
@N9IO0:01012:06140
CACGTAGGGGGCAAGCGTTGTCCGGATTTATTGGGCGTAAAGAGCTCGTAGGTGGTTCAGTAAGTCGGGTGTGAAACCTCCAGGCTCAACCTGGAGACCGCCACCCGATACTGCTGTGACTAGAGTCCAGGTAGGGGAGCATGGAATTCCTGGTGTAGCGGTGAAATGCGCAGATATCAGGAGGAACACCAGTGGCGAAGGCGGTGCTCTGGCTGGAACTGACACTGAGGAGCGAAAGCGTGGGGAGCGAACAGG
+
@BB?@@@?>@.@A?ABCC=@@B5<5;@@8@C?C?=?>==<5=<;;;558BB:BC?C?ACCCE=A@;;;0;@@:;946:;?:@@=@95919.5<74444.4:6:::)444::98-------/99;69;0//(/66::.988944.4.47=9>><::555;<6::::2:;AAAABA??><<@488?C:=?B>A@@>;>3:459>>:===@@?@>A@@;@:@AA??@AB@AD>A@A@@@8@;;;CEE:BBBAA=:;;9
@N9IO0:00994:06183
TACGGAGGGGGCCAGCGTTGCTCGGAATTATTGGGCGTAAAGGGCGCGTAGGCGGCTTGGTAAGTTTGATGTGAAATCCCATGGCTCAACCATGGAACTGCATCTCATACTGCCGAGCTAGAGTCTGGGAGAGGGAAGCGGAATTCCCGGTGTAGCGGTGAAATGCGTAGATATCGGGAGGAACACCAGTGGCGAAGGCGGCTTCCTGGACCAGCACTGACGCTGATGCGCGAAAAGCTAGGGGAGCAAACAGG
+
BBDD@CCDDD5A>???AD8::DB@?C=A>AB?BD>CCCCE?AA<@@<@?;;49>;>@=A?AB>A@@8@@@ABDCD=CCD?CCC@CBBBAE?ABB<?<CIHC>DBBBCCC@@@@:;;;ABBBBA@@?AB:@@@@@9@=AA@=@=A>AA<A@CCCCBBA?B@@@:@B@@?BBCCBBBCC?CC?A?@CC@B>?A?CDC?B=A@>BB?B<??<AA=AAB???BBBAA@A@@@???8888&:7333CA9>>>@>6?<:4
@N9IO0:01004:06175
TACAGAGGGTGCAAGCGTTGTTCGGAATACTGGGCGTAAAGCGCGTGTAGGCGGTCTGGTAAGTCGGTCGTGAAATCCCTGGGCTTAAACCTCAGGAACTGCGATCGAAACTGTTAGACTAGAGTATCGGAGGGGATGGCGGAAGTTCCTGGATTGAGAGGTGGAAATTCGTAGATATCAGGAGGAACACCTGTGGCGAAGGCGGCCATCTGGAAGATTACTGACGCTGAGACGCGAAAGCGTGGGGAGCAAACAGG
+
BCCCCCC@7@;B<8<<BA;CC;BB:B5;44::4(4>?8=4A>:@AAABCB8=B4888>4>:6:A==8B=<A<<=6B==6=B>166(//(-3----(-295,,,,,-/69.///606////6//////.74....&-..(--(-(-,,2,,*(**(**((*(,*(-8'*(*2,,****-,--(...3(..5.65--(---(-(-6(/(3833317177<7<=>@>>?>>;;;@<=8545/5AABC@?/?@@@;3@A@7
@N9IO0:01010:06175
TACGGAGGGGCTAGCGTTGTTCGGAATTACTGGGCGTAAAGCGCACGTAGGCGGCGATTTAAGTCAGAGGTGAAAGCCCGGGGCTCAACCCCGGAATAGCCTTTGAGACTGGATTGCTTGAACATCGGAGAGGTGAGTGGAATTCCGAGTGTAGAGGTGAAATTCGTAGATATTCGGAAGAACACCAGTGGCGAAGGCGGCTCACTGGACGATTGTTGACGCTGAGGTGCGAAAGCGTGGGGAGCAAACA
+
6:5A75555'38::<==8B<744-45:.43:33(39333(33:::4444539<89455:097B=?99>96344=255?8B>>1<<>:-333&36;6=943-44(449473479505:C7A=8@555@5==9@4@@55954A.5.5.5<<<A55549.444<4B9<<<@;<B;@7:;7B8=C<??@:C@;@59=93=39=39:::@:8388333-3:6?;;;<<<<;4883333(33@:A=>188;::/83
@N9IO0:01012:06198
TACGTAGGGTGCGAGCGTTAATCGGAATTACTGGGCGTAAAGGGTGCGCAGGCGGCTCCGCATGTCGGGCGTGAAATCCCCGGGCTTAACCTGGGAATTGCGTCCGAAACTATGGAGCTGGAGTGTGGCAGAGGGAGGTGGAATTCCACGTGTAGCGGTGAAATGCGTAGAGATGTGGAGGAACACCGATGGCGAAGGCAGCCTCCTGGGCCAACACTGACGCTCATGCACGAAAGCGTGGGGAGCAAACAGG
+
CCBBB@BC7;;@BBABBB?B<@;;5;5;5;;:::59@;<=25524;<>45579<47389=?AAB@BBD=B999AB<ABED9BB=BB?B?A?CCD>D?B?A>=@@9===6;9;>>58879=:>>?>>:499///818:68=8@<@=A=AA>>;;::@B=??AD>CAA@;;;=====:939:191@@@;@@AA?BBC@D=@@@@>@C?CCD=D=@=AABBBB:;;:;;;:;????@9@@@@DHH;BBCDD>B@@<
@N9IO0:00968:06222
GACGGAGGGGGCAAGCGTTGTTCGGAATTATTGGGCGTAAAGGGCTCGTAGGCGGACTGTTAAGTCTGGCGTGAAATCTCCACCGCTCACCGGGGAGAGGTCGCTGGAAACTGGCAGTCTGGAGTTCGGCAGAGGGTCATGGAATTCCGGGTGTAGCGGTGGAATGCGTAGATATCCGGAAGAACACCGGTGGCGAAGGCGGTGGCCTGGGCCGAAACTGACGCTGAGGAGCGAAAGCCAGGGGAGCAAACGGG
+
66<:6:;?;?+@A<?=??699;?=<>5=;:?;@<9?>:>?<AB<A@AA?;;59938<>>@4;4:<9995>?A@@A:@AAA?BB>B;;;CC=A@@7A@@B=AAACDD@CC=BBA;:;;9:==9=9929=:9996@C9@>>595545@D@DC>CA@>??@<?@<@=@A@BABAAAB@@;?;?=@A=AAA?A39:3:9>8<888/7;57,337.7,339(33337775222.566:;;)22,2999-88ACD;>>?3
@N9IO0:00971:06224
TACAGAGGGGGCAAGCGTTGTTCGGAATTACTGGGCGTAAAGGGCGCGTAGGCGCCTTCTAAGTCAGACGTGAAATCCCCGGGCTCAACCCGGGAACTGCGTCTGATACTGGAAGGCTTGAATCCGGGAGAGGGATGTGGAATTCCAGGTGTAGCGGTGAAATGCGTAGATATCTGGAGGAACACCGGTGGCGAAGGCGGCATCCTGGACCGGTATTGACGCTGAGGCGCGAAAGCCAGGGGAGCAAACGGG
+
AAABBAAA@A,AA7<9CD=BB?A;@?ACABBAAA8@@>@B0;;6<C@AB@=:000-0;@AA;@095;88899994:CCC9BB=A@982:=6;<3;7<<444<CBABBBCAB=@9A4356::7<<9=>7>>>>C=BBBCC@C>B=A<@A@CCDCEBB?ABAA=@@<;;@@@A@@AAA?BD?C@@A@@F?CC?BAA6;6<B@BCDC?BB?AA@C@CCC@BBBAABAAA=@??;;;0:<89:99*449<<5<>>6
@N9IO0:00974:06212
TACAGAGGGTGCAAGCGTTGTTCGGAATCATTGGGCGTAAAGGGCGTGTAGGCGGTTTGTTAAGTCATGTGTGAAATCCCTCGGCTCAACCGGGGAACGACGCATGAAACTGGCAAGCTAGAGTACCAAAGAGGGGGGTGGAATTCCCGGTGTAGCGGTGAAATGCGTAGATATCGGGAGGAACACCTGTGGCGAAGGCGGCCCCTGGTTGGATACTGACGCCTGAGACGCGAAAGCGTGGGGAGCAAACAG
+
BCDBBCBB;A@@A=@@@@<<<;<<6;+//77388/AB9;:,5<2<=<<AAA<BB4;;/55;:8>=>=B@BA;55=5@@@9?>?:>;@?7>-888*36;95855<;?@=98546:9,37@?BA@9@=4=;4;BBEDDD)CC@C>A>AD<A9@??@?@>79:5=5:::::=554BBEBF<AA?B?BBB?BA:96:>>-9-3=1787-//(/(/(//////=:882996////9/33,339:=>=1?:===3873
@N9IO0:00981:06254
TACGAAGGGGGCTAGCGTTGCTCGGAATTACTGGGCGTAAAGGGAGCGTAGGCGGATAGTTTAGTCAGAGGTGAAAGCCCAGGCTCAACCTTGGAATTGCCTTTGATACTGGCTATCTTGAGTATGGAAGAGGTATGTGGAACTCCGAGTGTAGAGGTGAAATTCGTAGATATTCGGAAGAACACCAGTGGCGAAGGCGACATACTGGTCCATTACTGACGCTGAGGCTCGAAAGCGTGGGGAGCAAACAGG
+
;:;:;49555$38:9677+/0;<=9@;>6>A:::5:??BB0;;0:9:99>@89@:@;;;AB;A;;;?A;;5;;@@5<;<*00+/;;>1666:?:>8<8666;C;AA;;;BB>BBA:::=A@@@@@A5;5;;;5;CB@@@=A@AAA6;:@;::@?A@4::@@8>;@A:;9A>>=9==2929>8>>?=@AA@==88178977777;===48>5;99=?A@@A:::A@?;>=:;;?8?@>>?@@5@?@BC8::B>
@N9IO0:00983:06243
TACGGAGGATCCAAGCGTTATCCGGAATCATTGGGTTTAAAGGGTCCGTAGGCGGTTTAGTAAGTCAGTGGTGAAAGCCCATCGCTCAACGGTGGAACGGCCATTGATACTGCTAGACTTGAATTATTAGGAAGTAACTAGAATATGTAGTGTAGCGGTGAAATGCTTAGAGATTACATGGAATACCAATTGCGAAGGCAGGTTACTACTAATTGATTGACGCTGATGGACGAAAGCGTGGGGAGCGAACAGG
+
EC:;:;C@CBB?B=A@@@=AAA6;69094<<8==4<>26646@3;;666>>:694;D>BBBE?A@BBCBB?BAAA8A@@9@?=959>>:>B>BB?B:DD><8;;6;====?@AA@@??A<;;9;?BB?A@<@8;;C:>BCBA=@@999999?B>BC>8:455)455A;<@@@@@>;;:99.9.99;3939.44::.5.4443:5::=<<::59899;75544448944.44444)9;:;>CC6BBBBD@;96:
@N9IO0:00984:06218
GACGTAGGTGGCGAGCGTTGTTCGGAATCACTGGGCATAAAGCGCACGTAGGCGGCTGGGTAAGTCAGGTGTGAAAGCCCTCGGCTCAACCGAGGAACTGCGCCTGATACTGCCCGGCTTGAGGTCCGGAGGGGAGAGTGGAATTCCCGGTGGAGCGGTGAAATGCGTAGAGATCGGGAAGAACGCCGGCGGCGAAAGCGACTCTCTGGTCGGATCCTGACGCTGAGGTGCGAAAGCTAGGGGAGCAAAACGGG
+
@BB?@?D?BB=?@@@@AA?BD?AA>A7;;CCDDE?DB@@@00000/;;:::255.5:@@6;:49@BBCADEBBBF?BBB<BCC?A@@C@C@CBA>A7<;A?:;6;@A?B@999C=C?CA>=<>:77-4388<>/<566<=8=:>8<<5<056455>>;<===/55444955599444)45:<7555.5.4;7<@AC899==9559=9:69?B=?@@=?999999:99?CA@@@@:@B@@A@@.;;;;;;&:?@6
@N9IO0:00988:06234
TACGGAGGGAGCTAGCGTTGTTCGGAATTACTGGGCGTAAAGCGCACGTAGGCGGCTATTCAAGTCAGAGGTGAAAGCCCGGGGCTCAACCCCGGAATTGCCTTTGAAACTAGATAGCTAGAATCTGGGAGAGGTGAGTGGAATTCCGAGTGTAGAGGTGAAATTCGTAGATATTCGGAAGAACACCAGTGGCGAAGGCGGCTCACTGGACCAGAATTGACGCTGAGGTGCGAAAGCGTGGGGAGCAAACAGG
+
CGBC@BEC>CCB@@A?9879B?CC@C?B?BBBBC<>>>>>5>9:9CAAABC?@A>ACCC@BB=@@??@?A>A?A?9>>>7?AA9???B@EDC8C?B?C8;;?BC<CBF?DB@@;;;@@BBDD?@AAA@:ABBB?BEBCCC@B@B@D@CA@@CCCBAA>@ABC<B?;;;BBBBCC?BBAD@BBACCC?CBA@=@A@:@;00+0===<@?;?@;A@A>B?BBBBBBBBB@BBB@@@<AACCCCC8BBBCC>BBB>
@N9IO0:00989:06242
AACGGAGGGGGCTAGTGTTACTCAACTTGACTGGGCGTAAAGGGCGTGAAGGTGGTATAACGCGTTTTTTTGTAAATGCTCAAACACAATTTGAGAAGCTTAAAAATAACGGTTATGCTTGAGTTTATTTTGTAAGAAGGTTGTACTTCTAGTGTAGAGGTGAAATTTGCAAAAATTAGAAGGACAGTCTACGGGCGAAAAGCGACCTACTACTATAAAACTGACACTATAGCGCAAAAGCATAGGTAGCAAACGG
+
0&/0*59595$5<;;=>>:C=BB?;?@5;;;;;C9;9:AB9AA9@@@;;5;>AB=BAAB=@>=::;;;;;#9?GC,;9544;;6955838>259@@8;<<19989'9@29929<987001----5(----&///433,33937888943737999:9:<;:99C=BB;@?@AAA*9389919;@@@@@@?@AAA6??@A@4@>?B@;?@B@@ABA:<:;&;>955?99:?<=555AAA9ABCCDD=<<9599,99=
@N9IO0:00995:06249
TACGAAGGGGGCGAGCGTTATTCGGAATCACTGGGCGTAAAGCGTGCGTAGGCTGCTTTGTAAGTTAGGAGTGAAAGCCCAGGGCTCAACCCTGGAATTGCTCTTAAGACTGCAAGGCTCGAATCTCGGAGAGGATAGCGGAATTGTCAGTGTAGCAGTGAAATGCGTAGATATTGACAGGAACACCAGTGGCGCAAGCGGCTATCTGGACGAGTATTGACGCTGAGGCACGAAAGCGTGGGGAGCAAACAGG
+
;;;BB5;;;;*8?@@:::=A@=AB?A?ABBBBBF>??@AC<@ABA@99:BB@BBBBDF<@@B>@@8AA7B@B@?A;>??:?BB=CBBC@CD<AA@D@C>AACBB?C:;;CBBBC?C@CCCDC?CCCCC?BBAA<@A@@?C@C@C?CBCDBBCBBA@@ADBBB<;;;B@@@@BBB<A?@AA?B?BBB>AA@A=@AAA?@A@@CCC@AAB>ACC:::???????@AAAA=;;;;;;0:>=??EE9BBBBB:BB@<
@N9IO0:01007:06234
CACGTACTGTGCGAACGTTATTCGGAATCACTGGGCTTAAAGGGTGCGTAGGCGGCGATTCAAGTCAGATGTGAAATGCCTGAGCTTAACTGAGGCACTGCGTTTTGAAAACTGAATTGCTTGAGTATTTCAGGGGTGTGCGGAACTGCCAGTGGAGCGGTGAAATGTGTTGATATTGGCAGGAACACCGGAGGCGAAAGCGGCACACTGGGGAATAACTGACGCTGAGGCACGAAAAGCCAGGGGAGCGAACGGG
+
<A@A<<DBB<?=39-3=>-345=A7A9AA<??C;4=A7A;2?;4:@BC?@;9@@5:;446<4.499=;;4444:4)44:.99@==@.;.5A9>;9>;655@5555&5555&5555.54999.5999555)59=99.:==A<B09.4944.44::5:;:A7;>?9199?;B8B;8<<,7,3?:7<6;;:5:544.44;4)4A<5;@<<>>;99+95;B7<BBBB55555945444///&/0)////&/7<45.4955
@N9IO0:01010:06218
TACGTAGGTGGCAAGCGTTGTCCGGATTTATTGGGTTTAAAGGGTGCGTAGGTGGTCTTGTAAGTCAGTGGTGAAATCCGGCAGCTTAACGTGTCGATGTGCCATTGATACTGTGAGACTTGAGTACAGACGAGGTAGGCGGAATTGACGGTGTAGCGGTGAAATGCTTAGATATCGTCAAGAACACCGATAGCGAAGGCAGCTTACTAGACTGTAACTGACACTGATGCACGAAAGTGATGGGGATCAAACAG
+
BAAA;:::@@?BB@CCBB:9;@=B>;:;5::=AB>BC>CC9::59@;;===689178858886:>A@???>997>/88,3.399=B7;4888>@?:;@6557,33,333777>>87878C4::88<///6///95=65.5;<A<A=<<//+//<>=<>6<;=A;@BBB=@?>>9775655+22+44<.4/7-----(-(/4::;7<><<:97///637///8/333333484//:(/////:::+///:;1344
@N9IO0:01013:06252
TACGGAGGGGACTAGCGTTGTTCGGAATTACTGGGCGTAAAGCGCACGTAGGCGGATTTGTTAAGTCAGATGTGAAATCCCCGGGCTCAACCTGGGAACTGCATCTGATACTGGCAAGCTTGAGTCTCGTAGAGGGGGGTAGAATTCCAGGTGTAGCGGTGAAATGCGTAGAGATCTGGAGGAATACCGGTGGCGAAGGCGGCCCCCTGGACGAAGACTGACGCTCAGGTGCGAAAGCGTGGGGAGCAAACAG
+
@C;;:;EBB7C???BAAA9;:?BB@C?B?BBAAB<???CC7::@@A:;;<@=A@@CCD9::=?<?ABBABAABBAC;;<<<.;@8?@BB@C@BBB>B@BBBBEBBABACCCCCACB@CCE@B;;<;;;BBBBCABBAA'@AAA?B>B@BC@BA@AA;<7;AAB>AABC@@@A@@A@@B5;;5<50@@:@<>>-00@6:600+8?BB1BB?CBBB?BB>=8CCBAA:99=@?ABBB>BB?>>CC:>>>>>3;87
@N9IO0:00966:06280
GACGGAGGGTGCAAACGTTGTTCGGAATCACTGGGCGTAAAGGGCGCGTAGGCGGACTCGTAAGTCGGGAGTGAAAACTCGGGGCTCAACCCCGAGCCTGCTTCTGAAACTGCGAGTCTTGAGGACCGGAGAGGAAAGTGGAATTCCTAGTGTAGCGGTGGAATGCGTAGATATTAGGAAGAACACCAGTGGCGAAGGCGACTTTCTGGACGGTTCCTGACGCTGAGGCGCGAAAAGCTAGGGGAGCAAACAGG
+
CCCA=98939>?AA;A??<?@=?A=@6::AAADD>A@ADD=BB=BBABABB???=?@@@B@@;@@:994;A@BBBB7;;BBCC9BBBA;@AA7@ABA@AAAA;>=;:;/;A@ABB@A@@6;AB:BB:B?AB@@=@B=BCE@D@B@CACF@D@;;BBA8AB:C;A@@BBAACABB?BC@B?BB?CBB?BBBB=AAC@B??>>::92:;@8@AB?B?B>=>?ABBBCCB?BB?:999&;<888@:5:<A??8=BB?
@N9IO0:00973:06287
TACAGAGGGTGCGAGCGTTAATCGGAATCACTGGGCGTAAAGCGCGCGTAGGTGGTCTGTTAAGTCGGATGTGAAAGCCCTGGGCTTAACCTGGGAATTGCATTCGGATACTGGCGGACTTGGGAGTGTGGTAGAGGGAAGTGGAATTCCCGGTGTAGCGGTGAAATGCGTAGATATCGGGAGGAACACCAGTGGCGAAGGCGGCTTCCTGGACCAACACTGACACTGAGGCGCAAAAGCGTGGGGAGCAAACAGG
+
BBAA@BBB<BAAABCAAA6:8;BB@C@CCBBCID>BBBCE>CCBB@@@AAB>BB?@@@AA?A?AACD>AAAA@@A9>=?9?BG=CC9:8:??>@9?=??A===9::288<=?>?@A<@B@29:*9=<;;@6BB::9C>A:@992317,33(36;8>?>554:>BB=??><8?@@9:9776)/.(.(.55/97583>>E:>:=@<995:=AA4<:/5.55222272.-6--(--6644*6882555)555581;==7
@N9IO0:00974:06273
TACGGAATGTGCAAACGTTATTCGGAATCACTGGGCTTAAAGAGTCCGTAGGCGGCTTGTTAGGTGAGGTGTGAAATCCCTCGGCCCAACCGAGGAATTGCGCTTCAAACCGGCAAGCTAGAGGAGGATAGAGGTGGGCGGAACTGATGGTGGAGCGGTGAAATGCGTTGATATCATCAGGAACACCGGAGGCGAAGGCGGTCCACTGGGTCCTTTCTGACGCTGAGGGACGAAAGCTAGGGGAGCGAACGGG
+
DEBB?B=@<;9@AA9@?>;8817;6;2;73495;088.44(4::@@66:AB=@@;?<8BB<BB@CBBB?@BB:99)5AA8=:<499)4.45::=8=8@45;:;:5599,55:55;16<>>C<B69;4;=9944.5<<4=@:>7;>?@:;.44.44::5<BA@:ABB@@=@ABBB@@:9:>9>5>A=:=;//)//0)0:9:.9;79:??A<AA@CC=ABBA@A;000>>,000/;(/3337=9.9:?AA578>6
@N9IO0:00991:06303
TACAGAGGTCTCAAGCGTTGTTCGGAATCACTGGGCGTAAAGGGTGCGTAGGCGGCGCGGCAAGTCAGATGTGGAATCCATGGGCTCAACCCGTGAACTGCATCCGATACTTCCACGCTAGAGGGCTGGAGAGGAGTTTGGAATTCTCGGTGTAGCAGTGAAATGCGTAGATATCGAGAGGAACGCCAACGGCGAAGGCAAAACTCTGGACAGCATCTGACGCTGATGCACGAAGGCCAAGGGAGCAAACGGG
+
FDBCBBB@BCCCF?AABB@BB?BE?B?BB@@@CC><<:@D=DB=BCDB@?@<:93:?992:@<@@@AA???980;=@@8==??8?=::29@2@8>>4:5<@A=?<??@@::598BACB@:9:=<3<=@;?@??599AA;??B7:5:??A>AA:::@@@AAAA<::9?>>??=??8889;:4:29=>;?<:0*000*/16667.7??CC>A@BB@@ABAAAAAACA;:::A?891917285;=6B=AAB>BCC<
@N9IO0:00994:06269
TACAGAGGGTGCGAGCGTTAATCGGAATTACTGGGCGTAAAGCGTGCGTAGGTGGTTGATTAAGCTGGATGTGAAAGCCCCGGGCTTAACCTGGGAACTGCATTCAGGACTGGTTAACTCGAGTCTGGGAGAGGGTGGTGGAATTTCCGGTGTAGCGGTGAAATGCGTAGATATCGGAAGGAACATCAGTGGCGAAGGCGACCGCCTGGCCTAAGACTGACACTGAGGCACGAAAGCGTGGGGAGCAAACAGG
+
GCCAABGL>BB@@?@;;;5;2;9>5:3:256@BD<;;;AA;AAA@@;;;;;:;GAF@CBD@C?BB??4::AAA@A99999+97.7@3:4:;@@A<A>A?@?AD???@=AA@B?C?B>@@B@@@@::;C8;;CCD>CB?BD@B@BC=C=A=AB;;<;;5;BBB=BDAAAAABCAAAC@D@C@C@BBBCCCBB?A@@4;5:@@@=AC>AA?B=?@@CBB@C?:98987928??>?A7798<<;;0;;<<=5;>?7
@N9IO0:00995:06266
TACAGAGGGTGCGAGCGTTAATCGGAATTACTGGGCGTAAAGCGCACGTAGGTGGCGACGTAAGTCGGGTGTGAAAGCCCCGGGCTCAACCTGGGAATTGCATTCGAGACTGCATTGCTGGAGTACGGAAGAGGAGGGCGGAATTCCCGGTGTAGCGGTGAAATGCGTAGATATCGGGAGGAACATCAGTGGCGAAGGCGGCCCTCTGGTCCAGTACTGACACTCAAGTGCGAAAGCGTGGGGAGCAAACAGG
+
;:<CBBBB=BBABAB@@@>@5<;A<?<@5::AAD<;;;CC7:;;;;;;;@D?BC@CCBB<;;>A@@@A8@==9::/9=<=5?D>AAAFAC>;;;6;=A<@@BA?AB@@@CCCBBA@BBBB<??@?@@<A@CBB>@@E?CC@C@C@BB=B?A@CBB;;9;BBB>BBAB;;;BB;;;ED=;;5;=@@@BBCDDACDDAE@CB?BB=B@@A?BA?BCBBAABBBBBB;;8;BBAA@B<BBBBBBC9BBBCC>@@@<
@N9IO0:01004:06267
TACGTAGGTGGCAAGCGTTGTCCGGATTACTGGGCGTAAAGCGCGCGCAGGCGGCTGGCCAAGTCCGATGTGAAAGCTTCCGGCTTAACTGGAAAACGGCATCGGATAACTGGTCGGCTGGAAGGTGGGAGAGGGTAGCGGAATTCCCGGTGTGAGTGGTGAAATGCGTAGATATACGGGAGGAACACCAGTGGCGAAAGCGGCTACCTGGCCCACTCTTGACGCTGAGGCGCGAAAGCTAGGGGAGCAAACGGG
+
CFBCCCC?BB?AA>AA@@<@AA@B=BA=@@@BB;;;;CC=ABB;<;BBBC?AA?AAA<?;?=@@@=AAAAB@AA<@@;<A5;5;@*0*000*000(09/7;77;,/00(/;;6<=949>=:>6;7;>@4<<866(5=::>2918-2=3;6:7-----2,28;>7>><<=@==8=---66)--07389A;@?>>:>;;;3;;>9;5534/.)-7.--07:6>=?<>@:::9=@@999/:><<?@@6????B=AAD>
@N9IO0:01008:06288
GACGAAGGACCCGAGCGTTATCCGGATTCATTGGGTTTAAAGGGTGCGTAGGCGGACTGATAAGTCAGTGGTGAAATCTCCAGGCTTAAACTTGGAAACTGCCATTGATACTGTCAGTCTTGAATCTGGCTGATGTGGGCGGAATATGACATGTAGCGGTGAAATGCTTAGATATGTCATAGAACACCGATTGCGAAGGCAGCTCACAAAACCAGTATTGACGCTGAGGCACGAAAGTGCGGGGATCAAACAGG
+
ABB:93:;===9=@>@?@=@BB@D?@@@DBC>A>6=>)94)4909<ABCBB@BC@BBBECCC?BBBAAAB>BBBB<BBBC?BA=@?2:;)4;7;7<<255;;8<<:::000:6:9?::AB???:?@?<8?@?>?>877(33,36B@CCCAA>9988886855909>==0:9>:;;==555;;;3@B@=A=>399998<:<:887993333&317;<AA?>>>@;99//(///7=;6>??@@BB5???@@7??@4
@N9IO0:01011:06262
TACGTAGGGTGCAAGCGTTAATCGGAATTAACTGGGCGTAAAGCGTGCGCAGGCGGTGATGTAAGACAGGTGTGAAATCCCGGGCTTAACCTGGGAACTGCATTTGTGATCTGCATCGCTGGAGTGCGGCAGAGGGGGATGGAATTCCGCGTGTAGCAGTGAAATGCGTAGATATGCGGAGGAACACCGATGGCGAAGGCAATCCCCTGGGCCTGCACTGACGCTCATGCACGAAAGCTGGGGAGCAAACAG
+
;;9>9A==59:5@7>0/0).(---(-(-(/)/544)444@=8<@@@@??>>?=::2:8<=ABB?ABBBB?BBA900+000+00*//3939699:(/)////558(--////83338:9355588<;44059;;BCCC2;;;<@5;5;5;@AACCBBABBBFFJ?CBBBAA@BBBB;;;>;;5;9==?=@C9939@?<@=9:29999&373(3-33<<<4////////67777333(3388;<.88866.666
@N9IO0:00964:06355
TACAGAGGTTGCAAGCGTTAATCGGAATTACTGGGCGTAAAGCGCGCGTAGGTGGCAACTTAAGTCGGGTGTGAAAGCCCTGGGCTTAACCTAGGAATTGCATTCGATACTGGGTTGCTTGAGTTTGGTAGAGGAGAGTGGAATTCCCGGTGTAGCGGTGAAATGCGTAGATATCGGGAGGAACATCAGTGGCGAAGGCGGCTCTCTGGACTAAAAACTGACACTGAGGCGCGACAGCGTGGGGATCAAACAGG
+
BBDDCBB>B8;;C?CABB?B?BAA=A<@<@B@@@9@B@@A<A@??BCA@@A<9849C;?@?C@CBBBB9@?@99:(3>8(93:18;7B<A>A0000<>*00/8488=@@A@>;5@6?@@:?><;?3A193<;;,33?BBB?C@CACD=C?CDCCCBB?BBBB?CCBBBCCBBBC@@@:@@<@?ACBBBAAB?BCB?B@CB?C??9838-3333333$3778=@:A<AA>AAAC@A@@@@9:99+:?987/7>><
@N9IO0:00965:06319
GACAGAGGGGGCAAGCGTTGCTCGGAATCACTGGGCGTAAAGGGCGCGTAGGCGGGAGGACAAGTCGGTCGTGAAATCTTCGGGCTCAACCCGGAGGCGTCGGCCGAAACTGTTTTTCTTTGAGGGAGGCAGAGGAGTCTGGAATTCCCGGTGTAGCGGTGAAATGTGTAGAGATCGGGAGGAACACCGGTGGCGAAGGCGGGACTCTGGGCCTACCCTGACGCTGAGGCGCGAAGGCGTGGGGAGCAAACGG
+
BBBCCCCDDD3BB?AABC=??@@A:@299=>:::/:999A;AB<AABAA@@=@@B9@@=@AA?ABBC?B;::@@@4=;<7;@@3666;4993949;2/////4:6;==5666=<;;(544)3::;3<=8;<<55.4>@@@?=@=@?BC:@;@?=994==844;3989::988833333(3;6<8;;;7?<<@;?99298999)9A@?;;;0:=??@@9@AACC@=000+00;<>4929949;;+555:<1599
@N9IO0:00968:06353
TACAGAGGGTGCGAGCGTTAATCGGAATTACTGGGCGTAAAGCGCACGTAGGTGGCGACGTAAGTCGGGTGTGAAAGCCCCGGGCTCAACCTGGGAACCGCATTCGAGACTGCATTGCTGGAGTACGGAAGAGGAGGGCGGAATTCCCGGTGTAGCGGTGAAATGCGTAGATATCGGGAGGAACATCAGTGGCGAAGGCGGCCCTCTGGTCCAGTACTGACACTCAAGTGCGAAAGCGTGGGGAGCAAACAGG
+
CCB;;:CG?CCCC??8983939;A=B;@>?BAAF>???AC599:9B@;;;C?BB@CCBBBDD@B@BAH=AABCBB9@?@?5?A=AABB@C@BBC=C?B<@@?@;@@;;;ABBCCB?BBA@9?=@@@@=@=@@C=@@D=AA?A>A=AB<A>ABCCBBB?BBBC>CCCCCCBEBAAACC=AB?A?A@;;;;9:9@::4;9?>9@@:?AAD=@A=BBBBCC;=0BBB00,0>@0;:B=BA@@B@@7B@@>C>>=<5
@N9IO0:00970:06345
TACGAAGGGTGCAAGCGTTACTCGGAATACTGGGCGTAAAGCGTGCGTAGGCGGTGATTTAAGTCTGATGTGAAAGCCCCGGGCTCAACCTGGGAATTGCATTGGATACTGGATCGCTAGAGTCAGGTAGAGGGTGGTGGAATTCCGTGTAGCGGTGGAAATGACGTAGAGATCGGCGGAGGAACATCTGTGGGCGAAGGCGCCACCTGGACCATGACTGGACGCTAGGCACGAAAAGCGTGGGGAGCAAAC
+
BBB:949D8@ABB=B@@@<@AB<>9>*007;7<89;;BA<BBAA??????=@A7AA<AC?B>BBBA?????BCD;?>=<2==5><?@;@;?AA8@8;.58583<9>;=>@@=>>>>@A@>>>>?<62=7=>>=9<@:@@=B<@5;152225222+22+22'252.....2,,***(**(*5,2,2-..552..'...(-,275(,-,--(-9055333..).7997760-,,5755),,*6888--.599.7
@N9IO0:00990:06321
TACGTAGGGTGCAAGCGTTAATCGGAATTACTGGGCGTAAAGCGTGCGCAGGCGGTTATGCAAGACAGGTGTGAAATCCCCGAGCTCAACTTGGGAACTGCACTTGTGACTGCATAGCTAGAGTACGGTAGAGGGGAGTGGAATTCCGCGTGTAGCAGTGAAATGCGTAGATATGCGGAGGAACACCGATGGCGAAGGCAGCTCCCTGGACCTGTACTGACGCTCATGCACGAAAAGCGTGGGGGAGCAAAACAGG
+
BB:;;CBD>BBGD>A@A?;;+00=8<*0)/:@@D>@@@EE<@@D;;;BCBB@CC?C@AA@AA?9::AA=::;@CD<AABB3::9::9@?@@<??9@>A@@@BBB?B???A???@A@?@@AABBBCBB@BBBBDEE;BBBBAC>A>A?AAA@@@AA@A@BCCC@AAALBBBCCBBAAA>BA?B@@@?9?>?@<@??7?084349:;3;;833-33343----------:9994444&4:;55555$555555&55A8
@N9IO0:01008:06351
TACGAAGGGGGCTAGCGTTGTTCGGATTTACTGGGCGTAAAGCGCACGTAGGCGGATTTTTAAGTCAGGGGTGAAATCCCGGGGCTCAACCCCGGAACTGCCTTTGATACTGGAAGTCTTGAGTATGGTAGAGGTGAGTGGAATTCCGAGTGTAGAGGTGAAATTCGTAGATATTCGGAGGAACACCAGTGGCGAAGGCGGCTCACTGGACCATTACTGACGCTGAGGTGCGAAAGCGTGGGGAGCAAACAGG
+
09966=BEFE5<;;<<<<5558<A3:;;5;@@AD>::;BB5::::B@@@@A>AB@@?>>>(93:@??@GE:CCBB>BBF@CBC:BBDB?BCB:B?B=@;;;@CD<??BCAAA?B;;;BB@BBCAABA>BB;9:=A?9998188<8><999@@@B;;;<;:;>6>;99:AABBCC?CC@CC9;8;AA>B@;;7;>@9@:00,0@@@@DC?BB7<<?A@ABB@A@BBAA<AAA:::.<AA@CBB7BABBC=BBB@
@N9IO0:00974:06392
TACGTAGGGTGCAAGCGTTAAATCGGAATTACTGGGCGTAAAGCGTGCGCAGGCGGCTTTGCCAAAGACATGATAGTGAAATCCCCGGGCTCAACCTGGGAACTGCATTTGTGACTGCATGGCTAGAGTGCGGCAGAGGGGGATGGAATTCCGCGTGTAGCAGTGAAATGCGTAGATATGCGGAGGAACACCGATGGCGAAGGCAATCCCCTGGGCCTGCACTGACGCTCATGCACGAAAGCGTGGGGAGCAAA
+
GBAABCCB:BB9929?9:5;9)4;<8=8<9;;?:D4?;;9@,44:559@<CB=<<000@300)--(--5-,-2,,---//(3333&3:06///380///(-056///88(//8-///6;;;::>>;;;;:8?177333333$39:496:-3,3333889;;:444==3;<333397;;<;>?;@@>B?9987::9:2333(.(./(3333&333(3177333933338/////9///4904444444&4999;3
@N9IO0:00989:06393
TACGTAGGGTGCGAGCGTTAATCGGAATTACTGGGCGTAAAGCGTGCGCAGGCGGTTCGCCAAGTCAGGTGTGAAATCCCCGGGCTTAAACCGTGGGAATTGCGCTTGAAACTAGCGGGCTTGAGTGCGGGCATGAGGGGGTGGAATTCCACGGTGTAGCAGTGAAATGCGTAGAGATGTGGAGGAACACCGATGGCGAAGGCAGCCCCCTGGGTCGACACTGACGCTCATGCACGAAAGCGTGGGGAGCAAACAGG
+
BCABABBC9;;A@AA;;;@C=@@A;A5;4::A@B<@@@BC:>?B:::C????@>2:38==>A>@@>00*0;008<37;77+;7.98(//(/(/---(,(,(-----(.36.7555677(552575222..'./..32222'*,(,(,(*(***(,,,,-666689;(////8899/////83/-(-02,,(---/)3332828833333$39918/////;:;;=<<;====88>777)3;;3333&386661///5
@N9IO0:00993:06374
TACAGAGGATGCAAGCGTTATCCGGAATGATTGGGCGTAAAGCGTCTGTAGGTGGCTTTTTAAGTCCGCCGTCAAATCCCAGGGCTCAACCCTGGACAGGCGGTGGAAACTACCAAGCTGGAGTACGGTAGGGGCAGAGGGAATTTCCGGTGGAGCGGTGAAATGCGTAGAGATCGGAAAGAACACCAACGGCGAAAGCACTCTGCTGGGCCGACACTGACACTGAGAGACGAAAGCTAGGGGAGCGAATGGG
+
CCBBB@@<@AAAC@CBBB?AAA6:7;?BBCC@ED7CCFCE>A@DBCCCCBB@::8:BBBC1@=@BB<@@?BCBCD=BAC<??B>:;5><@@9@@595:A7?C@CB?BD<AA;?0:64=<@6@8?>??:;@@@@6=<;?88184=A<@?A=A@>?@?94::::5;<AC@:55562254<<5<<9<==:=8AA<?:==7<555:888?BBC>B;>B===CA>;:99:59=::::;B<?A;;;AA6AA;::??==6
@N9IO0:01001:06363
TACGGAGGGTGCAAGCGTTGTTCGGAATCATTGGGCGTAAAGCGCGTGTAGGCGGCTTGGTAAGTCGGGTGTGAAGCCCGGGGCCCAACCCCGGAACTGCATTCGAAACTGCCTCGCTAGAGTCCCGGAGAGGAAGGCGGAATTCCCGGTGTAGAGGTGAAATTCGTAGATATCGGGAGGAACACCAGCGGCGAAGGCGGCCTTCTGGACGGTGACTGACGCTCAGACGCGAAAGCGTGGGGAGCAAACA
+
9?<C?BFE:;:@A=@DCD@CC@BB@B@BB;925:2:<993(3388<A;9;A8AB8::7;7;;:>@?>@6A<>00*/<<3D=</@=5@8C??1@7;:=ACBBA8<B>>4@A9;0588@BAAA@@?A8C?BBCB@B>B>??9@8;7:E=A?B=;;@DD:BBC?7C@BB?;;;A@><<<4>:5:5:<<9>><<9<;:394//)/3:5;?=8;?C?BCB????9373889=@@@@@A9???@??@57797A6>9
@N9IO0:01043:05783
TACGGAGGGTGCAAGCGTTAATCGGAATTACTGGGCGTAAAGCGCACGCAGGTGGCTGAGTCAGTCGATTGTGAAAGCCCTGGGCTTAACCTGGGAATTGCAGTCGATACTACTCAGCTAGAGTATGGGAGAGGGTAGTGGAATTCCCGGTGTAGCGGTGAAATGCGTAGATATCGGGAGGAACATCAGTGGCGAAGGCGGCTACCTGGCCCAATACTGACACTCAGGTGCGACAGCGTGGGGAGCAAACAGG
+
ABCC@BBC>BBED?BACC8:6;BB;@5;29=A@@<BBBAC;@;;000>@@>>AB?BBABCBBBBCBB@A>ABDCE>BBB=AA;/33;A>A@BBD>D@C<??A@B@A;???C>>>>=>=:;;:;;><<=4<=755)/;9//*..516@6=7>>>@@??<=>>G:===BAA??@68688.<<8<5<>7327797=?A=B;;:5:76;1//(/8185887<=?====>>A5:7775222267777,7;>AA:A@?:
@N9IO0:01049:05773
TACAGAGGTCCCGAGCGTTGTTCGGATTCACTGGGCGTAAAGGGTGCGTAGGTGGTGAGGTAAGTCGGATGTGAAATCTCCGGGCTCAACCCGGAAATGGCATTGGAAACTACCTTGCTGGAGGATTTGAGGGGGGATTGGAATACTTGGTGTAGCAGTGAAATGCGTAGATATCAAGTGGAACACCAGTGGCGAAGGCGAATCCCTGGAAAATACCTGACACTGAGGCACGAAAAGCTAGGGGAGCAAACAGG
+
CCBBBAC@@?@:?B@@@@@BB@CC>A@=@@????9@BAAA<BC=ACBCBBB=AA=AABC@CD?CBBB=?@CA@AB;:;;B?BE?DCBB?BA<B?BB>BD@;;;?B>BD=BBBB?B?A;;;?@A=@AC=CCCJJJJ*EC?CACFAAADAI?BCBBBBBBBBBB=@@;;;BBA@@<00,0AA+0+0955:<::4://*/67776///+5:8=>>/666055;::9;;5515<<4444&4;94444&555<<45666
@N9IO0:01049:05805
GACAGAGGGGGCAAGCGTTGCTCGGAATCACTGGGCGTAAAGGGCGCGTAGGCGGGACAGCAAGTCAGTCGTGAAATCCTCCGGCTCAACCGGAGAACGTCGGCTGATACTGCCGTTCTTGAGGGGTGCAGAGGAGACTGGAATTCCCGGTGTAGCGGTGAAATGTGTAGAGATCGGGAGGAACACCGGTGGCGAAGGCGGGTCTCTGGGCATCTCCTGACGCTGAGGCGCGAAAGCGTGGGGAGCAAACGG
+
BBCBBBCDCD1BB9::CD9;<AAD?C9:9@A:::5:@?BA<@A<@@>BB::4;>@6@BBBCD>@@;;;<BCCBBB;AA=AC8<7<BBCACAC@CCC@;::AB?AAACCCA?@@=@@?@@?ACCEE;;<<BAAA=;;;BBDAM@I?AA>A>CCBBBAB?ACCC?CCBB;;<BB@@@AB;::398;;:<?=:;6;A@<A>AAA<A@@ADKJG;;=HBB?CBDDBAA@;;7;A@ABC=B@@ABCB6;;CAA8;;:
@N9IO0:01061:05768
TACAGAGGGTGCAAGCGTTGCTCGGAATCATTGGGCGTAAAGGGTTGGTAGGTGGGTCCCGTTTGTCTTAGGTGAAATCCCTGGGCTTAACCCGAGGAAAGTCGCCGTTGGAAACGGCGGGACTGGAGTACTAGCGGAGGTTCGTAGAATTCCCGGTGTAGCGGTGAAATGCGTAGAGATCGGGAGGAATACCAGAGGCGAAGGCGGCGAACTGGATAGTTACATGACACTCAAACAACGAAAAGCGTGGG
+
=A@=95990999=5:;;;8<655=5:49555.55)544:;)44)47<7;;:4;94(48<2<<<(3//-(--(--,2,5::*//6.-/)/4::)/-5(,,(*,,,2(*,06066*,,(,66*,,59(--9//33333-33-3-333388488;;5;5/--75--(/878/8///7///<=555>26/6:4779)///71779)/)//)///)/44.4444:5334::888:8333(39433333&3333999
@N9IO0:01046:05817
TACGTAGGGTGCAAGCGTTATCCGGAATTACTGGGTGTAAAGGGTGAGATAGGCGGTTTGATTAAGTCATGGGGTGAAAGGCGGGGGCTCAACCCCGGATTGCCCAAGAAACTGTCGAACTAGAGTACAGGAGAGGTAAGCGGAATTCCTAGTGTAGCGGTGAAATGCGTAGATATTAGGAAGAACACCAGTGGCGAAGGCGGCTTACTGGACTGAAACTGACGCTGAGTCACGAAAGCGTGGGGAGCGAACAGG
+
696;@BCC<AA>A?>000+0//4:39)/)45599)54:::1<<)//9///996:<7<;(444.43445>9::;.:<<<6=469???+?=>:4877*7)//6<:;5</55>4::;;<<B?BBBDCA==;00*0:;@<BB?BAA>A?B<A=>>>>BBBB??9=999,9<?AA@@@>>>1888<8<A;===:==>@:>8;5:2:?9@A?CCCDA;;;A@E>BBBDCCC::;@?;:9==@6973::;:+:<94434446
@N9IO0:01048:05828
TACGTAGGTGGCAAGCGTTGTCCGGATTTATTGGGTTTAAAGGGTGCGTAGGCGGCCCGTGTAAGTCAGTGGTGAAATATCTCAGCTTAACTGAGAGGGTGCCAATTGATACTGCGGGCTTGAGTACAGATGGAGGTAGGCGGAATTGACGGTGTAGCGGTGAAATGCATAGATATCGATCAAGAACACCGATAGCGAAGGCAGCTTACCAAGCTGTAACTGACGCTGAGGCACGAAAAGTGTGGGGGATC
+
CCBBB@@<@B?AA;?@;;500>)0*/78(//16;(//(//(38033388650--(-8(--8886:7>>A;;4:::929:87778///(/(.333357;37995:4717<:5522522'22+255593359//*.;47..).2+2380559:4555566626:==1;///;89<@<==:;7//(./(///(/:///0//)/6;877638:(/*/8889><:?>>555522206553333&3388;<=;)883
@N9IO0:01049:05837
TACAGAGGGTGCAAGCGTTAATCGGAATTACTGGGCGTAAAGCGCGCGTAGGCGGCTTGACAAGTCGAGTGTGAAATCCCCGGGCTTAACCTGGGAGCTGCATTCGAAACTGTCTTGCTAGAGTATGGGAGAGGGAAGTGGAATTTCAGGTGTAGCGGTGAAATGCGTAGATATCTGAAGGAACATCAGTGGCGAAAGCGACTTCCTGGACCAATACTGACGCTCAGGTGCGAAAGCGTGGGGAGCAAACAGG
+
CCBBACEL=@ABB?BBAA=A>AAA=A<@<@@@@@:AAAAD<A999@ABBBB>@B=BC@BB@@<788@>>>A?=??8?;@A5AA9@@<@<@<???8?;;ABCJLACCLH@D;;;BB<A@AAAABBCCDE?@@@AC=C>A??>??CE<B@?=?CAAAAA?AAAC=@@@A@A@@@A??>??<?<?=AB??>BBB????@8??BBBB?B?BE?BB?B?AAA999???@@@A?:99@@?5===>===5???BD>BBB?
@N9IO0:01051:05813
TACGAAGGGTGCAAGCGTTACTCGGAATTACTGGGCGTAAAGCGTGCGTAGGTGGTTTGTTAAGTCTGATGTGAAAGCCCTGGGCTCAACCTGGGAACTGCATTGGAAACTGGCTGACTAGAGTGCGGTAGAGGGGTGTGGAATTCCCGGTGTAGCAGTGAAATGCGTAGATATCGGGAGGAACATCTGTGGCGAAGGCGACACCCTGGACCAGCACTGACACTGAGGCACGAAAGCGTGGGGAGCAAACAGG
+
BBAA@;@C;@@CB@BBCC@CBA@@<@>@?ACCCD>CCABB>BAA???A::9;??>BC>DC?B@BBAA9998<A;=14:=6DC=58>BB8B7CD>6B7CBBBBB6<37=39@@<A;95?;;;;;>>?A;>==<?@@3@@@@<@;>;>?9?=BAAAA@@@>>>=9??===@<<888==>4@A=@=@B@@@@??9=>>9?9?@BBBBB?BC?AA>ABBBBBBBBAA@@:94:>@>@@<@@A@@@A5>?ACD8??@:
@N9IO0:01053:05825
GACGAAGGATGCAAGCGTTATCCGGATTCATTGGGTTTAAAGGGTGCGTAGGCGGATCGGTAAGTCAGTGGTGAAATCTCGCAGCTTAACTGCGAAACTGCCATTGATACTGCTGATCTAGAGTACAGTTGCCGTTGGCGGAATATGACATGTAGTGGTGAAATACATAGATATGTCATAGAACACCGATTGCGAAGGCAGCTAACGAAGCTGTAACTGACGCTGAGGCACGAAAGTGCGGGGATCAAACAGG
+
BBB::5:?A?@@C?AABB?BED:C76925::8<<1::)33(3;135555<<@@@=@BBB9BC?BBBBCCCABCCE>BCCBBBBBAB<@5;;:;@@>4A;993>?9?>>@@AAABAACABBCCBBC@A@A<;;5;A5;59=292;BB;;;;;;;A?;;6;BBB=BBBCCBBBBB;;:AAAACC?@CD?ABC;@???9?====@00+000+0;;;::49@::::9@@::2:@@:99,99@@@@A6??>?B;:::?
@N9IO0:01018:05874
TACGTAGGGGTGCGAGCGTTAATCGGAATTACTGGGCGTAAAGCGTGCGCAGGCGGTTTTGTAATGCCAGATGTGAAATCCCCGGGCCTTAACCTGGGAATGCATTTGGGGACTGCAAGGCTGGAGTGCGGCAGAGGAGACTGGAAATTCCCGGTGTACGCAGTGAAATGCGTAGATATCGGGAGGAATGACCGATGGCGAAGGCAGGTCTCTGGGCTGACACTGAC
+
;?5555555&55:::;44/)/)///)/)/)/79::3555<<38><98;@?AA???;??C0::;+//837-/////33(3888+8:(3-3,317,3/8/8(//////(///&//3333,338884:9888988733:476755:-55'.(..'.23///8998:888=388433:;9777///(//(/3...9....70522+2.57728779997.7<;;<>95555
@N9IO0:01018:05908
TACGTAGGGTGCGAGCGTTAATCGGAATTACTGGGCGTAAAGGGTGCGCAGGCGTCCCGCAAGTCAGGCGTGAAATCCCCGGGCTTAACCTGGGAATGGCACTTGAAACTACGGGACTTGAGTGTGGCAGAGGGAGGTGGAATTCCACGTGTAGCGGTGAAATGCGTAGATATGTGGAGGAACACCAATGGCGAAGGCAGCCTCCTGGGTCAACACTGACGCTCATGCACGAAAGCGTGGGGAGCAAACAGG
+
CC999FDM>BBCAAA:;0<>;>00+0+06=@>AA<BBACC<AA;A>==99:;>?<<<6<<<5;9777,0;0/-8(--65)58(--05(-(-691:6::9<<AB=??D>D999BA8???99<;;;:?;999>=@69818818;@?D@BBBABBCBBA?BBBB>BBBBBBABABB<==:8929<@@<;@900+000+0:::7827;989<498?;@@?AA@@@@;;;9==>@A@A=AAAACCC9AABBB>AAA@
@N9IO0:01030:05892
TACGAAGGGGGCTAGCGTTGTTCGGAATTACTGGGCGTAAAGGGCGTGTAGGCGGCCCGTTAAGACAGGTGTGAAATTCCTGGGCTCAACCCAGGACGTGCGCCTGTGACTGGCGGGCTTGAGTCCGGGAGAGGATGGTGGAACTCCCAGTGTAGAGGTGAAATTCGTAGATATTGGGAAGAACACCCGTGGCGAAGGCGGCCATCTGGACCGGTACTGACGCTAAGGCGCGACAGCGTGGGGAGCAAACAGG
+
BBB;;7:CCC5BBBBBBB>AA@BB?B@C=@?>>>7??ABC>CC=@CB;;9?8:;5;;0;?:@=AB@BA@BAABBB<B?C@BAA;@:558;;255.544959;<=@=BAABAAACCH?EC<CBA?@5;=6=BBC@CBC?CC:C?CC>>8BBB?A@BBB=A@@B2929A>?>BABC;>?:?>AA?BBBC>CCC?B9949<??9??A@BCE>;<:>:9>>>868@@==:>=BB>>>;558::9::+55577/2223
@N9IO0:01035:05890
TACAGAGGGTGCAAGCGTTAATCGGAATTACTGGGCGTAAAGCGCACGTAGGTGGGTTGGTAAGTTGCTGGTGAAAAGCCTGGGCTTAACCTGGGTCGGTCCTGGCAAAACTACCAGCCTAGAGTGTATTAGAGGGAAGTGGAATTTCCGGTGTAGCAGTGAAATGCGTAGATATCGGAAGGAACACCAGTGGCGAAGGCGACTTCCTGGAATATAACTGACACTGAGGTGCGACAGCGTGGGAGCAAACAGG
+
AAABBA@@:@B@@=A@AA?B>A@@5;5;.49994(4=@=<6;837=;?:;;>@@F=B?A>AB=@@>@::9<??BCB2=<,700*//)/)/)///(///(360//(/:::+5443-39:7;;884444883:;;:>4<.555597<><=>B:999=:9888787*7=748CBC@><00+0*/*0*09:294555;==9>1666669>9>>:=:=>>=8==666;;;;;=6555;544444444)4;;=?8==B@
@N9IO0:01051:05900
TACGTAGGGTTCAAGCGTTATCCGGAATTACTGGGCGTAAAGCGTGCGTAGGCGGGTATTTAAGTGATGTGCGAAATCGTGTGGCTCAACCATATCGACTTGTGCATCATACTGGATAGCCTTGAGAATGGCAGAGGCAAGTGGAATTACCGGTGTAGCAGTGAAATGCGTAGAGAGTCGGTAGGAACACCAATGGCGAAGGCAGCTTGCTGGGCCATTTCTGACGCTAAGGCACGAAAGCGTGGGTAGCGAACAGG
+
AACCCCCD8;9;B@CCBC@;;;@D@C=@<@A;<<0;:;=>3>@B@@::>985:??.8:9:(84888:987;444;1::;<<::5:;8:4:?AAB?==;//(/96;8;;>?<=<;(/////(/(/379166+///-7(--+-/958081//)/16666668;;88818998;;;;9/////(/77171889-4.4;5:8:5:5:<<==:699?D7B=;99.88988AAAB?A?BA@?@H<@@BBBA<AA@;;;=;;;;
@N9IO0:01052:05886
TACGGGGGGGGCAAGCGTTGTTCGGAATTACTGGGCGTAAAGGGCGCGTAGGCGGTTGGATAAGTCAGCTGTGAAAACCACGAGCTTAACTCGTGGCCTGCAGTTGAGACTGTCTGGCTTGAGTGTGGGAGAGGAGAGTGGAATTCCTGGTGTAGCGGTGAAATGCGTAGATATCAGGAGGAACACCGGTGGCGAAGGCGGCTCTCTGGACCACAACTGACGCTGAGGCGCGAAAGCTAGGGGAGCAAACAGG
+
ADGGCGCGCG"CC?AA@@?BB?BD@C>A>@???A<@@@BB<BB>BBBCBAA?>@:?=@2:;;<@ABCCCAAA????5?<@AACBAA4:8:BABBC?B?AAAABB9<;AAA@@@@@@69:?@@A@@@BC8::?@499@A@A=C=?=?@CC@C@:9:?>;?@?B;B::;BB??;;;::98==2929??<B?BC?BB=6:600*0>>999>288299?9?;:00<<000<:009@@A498<;;;=6?@AAA89992
@N9IO0:01054:05895
TACGTAGGGGGCGGAGCGTTGTCCGGGATTTATTGGGCGTAAAGAGCTCGTAGGCGGCTTGGCAAGTCGGGTGTGAAACCTCCAGGCTCAACCTGGAGACGCCACTCGATACTGCTATGGCTAGAGTCCGGTAGGGGACCACGGAATTCCTGGTGTAGCGGTGAAAATGCGCAGATATCAGGAGGAACACCGGTGGCGAAGGCGGTGGTCTGGGCCGGCACTGACGCTGAGGAGCGAAAGCGTGGGTAGCAAACAGG
+
BBBBA>?@@@,=?4:5@?;9=@=4::)444)4;6;=5=<<<</95;:88::@@>@>;>@>A<@@699>>?1=<337;*3133-//)////491676787;78,7=783989337;797<<??;88:??>>8;;;79*8:19;<0/)/)/(.83....75>9<6:99&7;;=974BBA?//.2/.(/07./(5-25375959349.9929<-..(.(-(--859;ABC@>@@?;;;BCD;A?;::9)44444<455;@
@N9IO0:01058:05898
TACAGAGGGGGCAAGCGTTGTTCGGAATTACTGGGCGTAAAGGGCGCGTAGGCGGCCTGCTAAGTCGAACGTGAAATCCCCGGGCTCAACCCGGGAACTGCGTCCGATACTGGTAGGCTTGAATTCGGGAGAGGGATGCGGAATTCCAGGTGTAGCGGTGAAATGCGTAGATATCTGGAGGAACACCGGTGGCGAAGGCGGCATCCTGGACCGACATTGACGCTGAGGCGCGAAAGCCAGGGGAGCAAACGG
+
9:9;AABBBB2BCACCCCBCC@DB@H@D?BBCCD99;:;;0;C>AABBA@@=::6;=@@AAA7;;@?A=;:;@@?8@AAA5?=6>>9939?.:544:?985=>??@@@A????BAA>AB?A@=@@A@A<A;;;B>BAAAC6;6;<?;:;6;A@@@AG>AACF=BABBCBBCCCBBBC?CB@B?AAB?B?BB@B@@7;5;B<A@;;5;@=>?;@@@AB>@A???;999299>999)4;79999+;9=;@26/;
@N9IO0:01063:05883
TACGAAGGGGGCTAGCGTTGTTCGGAATTACTGGGCGTAAAGCGCACGTAGGCGGACATTTAAGTCAGGGGTGAAATCCCGGGGCTCAACCCCGGAACTGCCTTTGATACTGGGTGTCTAGAGTATGGAAGAGGTGAGTGGAATTCCGAGTGTAGAGGTGAAATTCGTAGATATTCGGAGGAACACCAGTGGCGAAGGCGGCTCACTGGTCCATTACTGACGCTGAGGTGCGAAAGCGTGGGGAGCAAACAGG
+
CCCBC?BBBB1AABAAA?599<?@=B5;6;:??D>A@AA?5;:;;CB@ACC@BBACCBBB<B=AAAAABB9@AAC<BBC?CFE9@@@@;@@?3?;@;;;:B;AA<@@@BBBBB<@@;;:AB;;;CCC?CAAAB=A00000+0;A>AACACBBBBB;<7<A@@:A?ABBBAAABB?AA???<?<?AA=ABAA>ABB?A=::5;B;;;BC=BA@CC@CDDCCBBBCAAAABBBBB@<BBBCDFF9AABBB=BCD?
@N9IO0:01016:05924
CACGTAGGATCCGAGCGTTATCCGAATTTACTGGGCGTAAAGCGCGTGCAGGCGGTTTGGTAAGTTGGACGTGAAATCTCCCGGCTCAACTGGGAGGGGTCGTTCAAGACTGTCAGACTAGAGGGCAGTAGAGGGAGGTGGAATTCCCGGTGTAGTGGTGAAATGCGTAGATATCGGGAGGAACACCAGTGGCGAAAGCGGCCTCCTGGGCTGCACCTGACGCTCAGACGCGAAAGCTAGGGGAGCGAACGG
+
A@@AAAA?AAC?CAB;;;6;BB=AA=AB=BBCCC=BBBA@;ABCBBBA@@B?;;8;C;@=AB?BB@C@BBBB@@@9;::AB=B@AAAA;?999,9:9:+99?@?DD@BBBABABBC?=<>?;;=3=??>>:AAA9??<@B<A;@<@D7:7:@==>@?;?@@D:@<<<AAA>?788:<4;;69>A@@=@@::8:CCG=A??:>;9:39==5978A?=8>>=@???>@??=?9:99,9=?@@@@4?=>::49==
@N9IO0:01033:05914
TACGTAGGGTGCAAGCGTTATCCGGAATTATTGGGCGTAAAGGGCTCGTAGGCGGTTCGTCGCGTCCGGTGTGAAAGTCCATCGCTTAACGGTGGATCTGCGCCGGGTACGGGCGGGCTGGAGTGCGGTAGGGGAGACTGGAATTCCCGGTGTAACGGTGGAATGTGTAGATATCGGGAAGAACACCAATGGCGAAGGCAGGTCTCTGGGCCGTTACTGACGCTGAGGAGCGAAAGCGTGGGGAGCGAACAGG
+
AC;<;BBC<CBCB?@@@B=@@B?B=B::79A=A@,94444(5;2<<584=<6=>;@<ACDDCBBBB>A@<<;FEB6;9:29@A=??3948=;;;.77;8<8?;6>>/37:@?6>@@8?@A9;:9@BB?BBCDD8B;;:;@:@<A=A@9@<@B@?<?A>@B<@8;;CCCBCB@@@BBB<B>@@???@@B?@@@BA@>@?BAA>A@@B<<<0;>@A=BAAB;;;@@>>@;@@BBBB=BCBBBBB7BA@AB=ABI@
@N9IO0:01033:05955
TACGGAGGGGGCTAGCGTTGTTCGGAATTACTGGGCGTAAAGCGCACGTAGGCGGCTTTGTAAGTTAGAGGTGAAAGCCCGGGGCTCAACTCCGGAACTGCCTTTAAGACTGCATCGCTTGAACATCGGAGAGGTAAGTGGAATTCCGAGTGTAGAGGTGAAATTCGTAGATATTCGGAAGAACACCAGTGGCGAAGGCGACTTACTGGACGATTGTTGACGCTGAGGTGCGAAAGCGTGGGGAGCAAACAGG
+
CCBB?BCDCC5BBBBAAA=@@@BE@C@C?BABBD>CCCCE:::BBBBCC@@=@B>@@@;@@A=AA=??AA<@@@@;AAA<ADD9ABBD=@@C?C>B?C;;;@EM?E@CBBCCGCCCBCC?B@@CCBBD@BA;;7;C5;;A=A?B?B@BBBCBBDDDD?@@@B<A>AAA:::?CC=BB>A>@C>AAB?BABB?@AA;?:=A???=AAA@?A@:99:?A>BABAA::9>>A=>=<=7=888?AA6AA@AA9@993
@N9IO0:01036:05938
TACAGAGGGTGCAAGCGTTAATCGGAATTACTGGGCGTAAAGGGCGCGTAGGCGGCTATATAAGTTATGTGTGAAATCTCTGGGCTTAACCTGGGAACTGCTCATAATACTGTGTAGCTAGAGTAGAGTAGAGGAAAGTGGAATTTCCGGTGTAGCGGTGAAATGCGTAGATATCGGAAGGAACACCAGTGGCGAAGGCGCTTTCTGGACTCATACTGACGCTGAGGCGCGAAAGCGTGGGGAGCAAACAGG
+
BBBBA@@>:?AAA?BBBB@C?AAA;@;@?CAABB<AABBB<BD>@>>BBBB@BB?BBBABBB<?>?C>>>BB@@@:999@@@?8?@4:49?A@A<A;??A====@A<@=@99:9:?=?=999?????AAABBB@BD=>>>9>185,79><AC<==88128==199=CBBBB??<8717,3,2.;<<==??B?@00+060/.35.35777;:?>>=>8665775=9=8;;;==?6><=9999+:AACC>9:::
@N9IO0:01047:05948
TACGTAGGGTGCAAGCGTTAATCGGAATTACTGGGCGTAAAGCGTGCGCAGGCGGCTTTGCAAGACAGATGTGAAATCCCCGGGCTCAACCTGGGAACTGCATTTGTGACTGCATGGCTAGAGTGCGGCAGAGGGGGATGGAATTCCGCGTGTAGCAGTGAAATGCGTAGATATGCGGAGGAACACCGATGGCGAAGGCAATCCCCTGGGCCTGCACTGACGCTCATGCACGAAAGCGTGGGGAGCAAACAGG
+
BB@A@BBD<ABBA=?>?>4;5;;@=B5;6:AAAC=;;;CB<ABE@@@CBAA=>>599=6>==;@?@B?@???@AB<BDBB9BB9@:::=A?BDC>D?@??A???9?A@??@@?BBE=@@BAA??;;;5<ABBEGKI5CBB?B7;8;@CCCBBBAB;;=ICEI?CCCBA@AA;;;;;;=BB=@<@AA6;:A@=AAB?B>BC@CCCB;BEE>B@BCBBBBBA@@AA;;;;;:>;::/:??:999*9@@@D>AA==
@N9IO0:01050:05944
TACGGAAGGTGCAAGCGTTAATCGGAATTACTGGGCGTAAAGCGCGCGTAGGCGGCTTCGTAAGTCGGGTGTGAAAGCCCCGGGCTCAACCTGGGAACTGCACTCGATACTGCGGAGCTCGAGTACGAGAGAGGGGGGTGGAATTCCAGGTGTAGCGGTGAAATGCGTAGAGATCTGGAGGAACACCGGTGGCGAAGGCGGCCCCCTGGTTCGATACTGACGCTGAGGTGCGAAAGCGTGGGGAGCAAACAGG
+
CBCB@D@C?BBEE?A@A@?B?AAA<@<@???@@@;?CACC?C???BAAA>>:>B>CC?BBBB@BCBBH<??ACCF:?>CC9CC=BB>>;>;???8@9<===;9?CBABB:99??;99:ABAAABBB?><56677777%87474:7;4<<8;@@D@>>:>@BB:;;;@=========B?AA<@?AAA?D@CC@CCDGLIAA?ABBB2BCAG@CCCBBBB@@A;;;CBB?BBBBBB=BBCBBBD7AA@@@9@@@>
@N9IO0:01057:05946
TACAGAGGTGGCAAGCGTTGTTCGGAATTACTGGGCGTAAAGGGCGCGTAGGCGGTCGATTAAGTCCCGTGTGAAATCCCTCGGCTCAACTGAGGAACTGCACGGGAAACTGGTTGACTTGAGTTCGGGGAGAGGGAAGCGGAAGTTCCGGGTGGTGAGCGGGTGAAAATGCGATAGATATCCGGAGGAACCACCGGTGCGAAGGGCGGCTTCCTGGACCGATACTGACGCTGAGGCGCGAAAGCTAGGGGAGCAAACGG
+
BA@@A@@<@@?BC?C;;;?BB=AA6;8<?AACCC<@?9993:B9ABBB==:500+0>>>>9?<>9=>9??:99AA=@@>6;00*0<>?;:>;0/)0(0;=9:9CC9AA9:998=8;;;;5?98843999&366;8.61---39)--16068/,-(-----//(/-999+..----..33355373:;6;.3,39,3,33399,33(/6056(-(--(-6065455:88665;;@@=AAA;;91;==@@BB5AAAAA-888
@N9IO0:01057:05950
TACAGAGGTCTCAAGCGTTGTTCGGATTCATTGGGCGTAAAGGGAGCGTAGGTGGCGGGGTTAGTCAGGTGTGAATCTCGGGCTCAAACCCCGAAACGTGCAACTTGATCACTGCCTTGCTAGAGTACTGGAGAGGAGATTGGAATTTACGGTGTAGGCAAGTTGAAAATGCGTAGATAATGTAAGGAAGACCAGTGGACGAAGGCGAATCTCTGGACAGTTACTGACACTGAGGCACGAAGGCCAGGGGAGCAAACGGG
+
BB@@A;;5;CCBC?B;;;>;;5;?9=>;?=838:1777:7(/0(//6667813=5;;7;+96;;///0)---//(/66668198333(333&322'3..--,(,60----378--(-(-,5-/////99;496--(--773737(//*398433..-(--(--(....&..79998://(/8994:6:6=43.3933,3/8>)/)/991777333,337781333797787777,//9--(-37(--88--/;>=5;::3
@N9IO0:01061:05916
TACGGAGGATCCGAGCGTTATCCGGATTTATTGGGTTTAAAGGGAGCGTAGATGGATGTTTAAGTCAGTTGTTGAAAGTTTGCGGCTCAACCGTAAAATTTGCAGTTGATACTGGAATATCTTGAGTGCAGTTGAGGCAGGCGGAATTCGTGGTGTAGCGGTGAAATGCTTAGATATCACGAAGAACTCCGATTGCGAAGGCAGCCTGCTAAGCTGCAACTGACATTGAGGCTCGAAAGTGTGGGTATCAAACAGGA
+
AAABABA=CBB?BBB@@@@AAA7;5;A@8;<5;9,94)4;2;=255;;<454:A<@AAA@4A;@@?@;;;00,0@;1:7717A>6374;?A8<7999+33(387;;3<>99333,3,37=:>6<<;>;;8881766.88:7::3:3:59888=?A8;;AC=;;;B<A;;;?B;;;A;9:9?@<@@=@@B?BAC:::@B>A>;;;@9??999499<@@;8?@@BACB?@;;5::::BB5:::::A<A??>;<699817
@N9IO0:01014:05975
TACGAAGGGGGCTAGCGTTGTTCGGAATTACTGGGCGTAAAGCGCACGTAGGCGGATCGTTAAGTCAGGGGTGAAATCCCGGGGCTCAACCTCGGAACTGCCTTTGATACTGGCAATCTCGAGTCCGGAAGAGGTGAGTGGAATTCCTAGTGTAGAGGTGAAATTCGTAGATATTAGGAAGAACACCAGTGGCGAAGGCGCTCACTGGTCCGGTACTGACGCTGAGGTGCGAAAGCGTGGGGAGCAAACAGG
+
<=AAA4:;:;*:A@BAAA>AC@CC@C@E@B@999.9@:::6;;BBAAAA;;5;A=>@A?@?@@AAABBDD8BBCM=@A@0;;;.;AAC@D@CCCAF@B;;;5;;,:BCBCCC@;;7;AABBBAAC>C=A=A@@<@AAAAA>C@D@D@DCBBAABB;;59=??8@?;::AAAA??:>?:=:??<@AB?A999<??=9=;9:9??AA9999@?C?BAABCCBA@@?9939A?@?A299>9888+9=<>@;AAA=
@N9IO0:01018:05964
TACGTAGGGGGCGGAGCGTTGTCCGGATTTATTGGGCGTAAAGAGCTCGTAGGCGGTTTGGCAAGTCGGGTGTGAAAATCCGGGCTCAACTCGGAGACGCCACTCGATACTGCCATGACTCGAGTCCGGTAGGGGAGTGCGGAATTCCTGGTGTAGCGGTGAAATGCGCAGATATCAGGAGGAACACCGGTGGCGAAGGCGGCACTCTGGGCCGGAACTGACGCTGAGGAGCGAAAGCGTGGGGAGCGAACAGG
+
A@@BA;;;;;*;;5;?B@A=AAA?B>@@C>??=?@9>>@@@5:9@???AABB?BC@CC=B?AC8;:??A9@AA@???8>B?CC<887@;@?AA8>>>@ABAEBCBBCB<;;;;5;@@@@A;;<;;D=A7;;@@@3@@AA@B?C?C?A=AC=AA;;;BC@DDDG>BBBB;;;A@@>=992999=9>@@=@?@B?A@@=@?CC?B;;:99>D8=9>.9.599999999992559A==9;>:==9=+==9==999;2
@N9IO0:01025:05973
GACGTAGGGGGCGAGCGTTGTCCGGATTTACTGGGCGTAAAGCGCGTGCAGGCGGTCTGCTAAGTCCCGTGTTAAAGCCTCCGGCTCAACCGGAGAACGCCGCGGGATACTGGCGGGCTTGAGGTAGGTAGAGGATGATGGAATTCCCGGTGTAGCGGTGAAATGCGTAGATATCGGGAGGAACGCCAGTGGCGAAGGCGGTCATCTGGGCCTTACCTGACGCTGAGACGCGAAAGCTGGGGGAGCGAACGG
+
CCCAAACCDC3BAA@@AC>BACAE>@@E>BBABD>CCCCC<@@@@@@A@@A=@@=@B@@@CB?BCCC;;;CC?BD>CB?BC?C@CCCD@CAC@CBC?B;;5;@AA<BBBB;<4<BA9BB>BBC@BBB;;;CBB=A@BBBB>A?A?CC?D@@@?A???=ABAB>CCEDBBCCCBCBBD;<;7;<@AC?B@CBABBA?B7;<>ABBB@?>>.;4:=AA=A;;;@@CAB;000/<<<399;;;==,=>9992499
@N9IO0:01025:06002
AACCAGCACCTCGAGTGGTCAGGAGGTTTATTGGGCCTAAAGCATCCGTAGCCGGTTGCATAAGTTTTCGGTTAAATCTATGCGCTCAACGTATAGGCCGCCGAAAAATACTGTGCAGCTAGGGAGTGGGAGAGGTACACGGTACTCAATAGGAAGGGGTAAAAATCCTTTGATCTATTGATGACCACCTGTGGCGAAGGCGGTGTACCAGAACACGTTCGACGGTGAGGGATGAAAGCTGGGGGAGCAA
+
B3B8;:;>D<@@@?@??:>A@@6:99?A9??9=?5=4>=>6?>@>?9??;:;:@=@9;;AAA5:9>=2895:>AC>CCBB??????9:5;;;BAAA>A=@A=;;;;;*;?C?@CBBBBBBBBB=@@;;:0:@AB=BBBAAB@CCC;==ADCC?A=@CC3;;;;;*;@9>@8A=?>?AC?BBCAAB?@?:?B9969BB5;5;;5;??;;5;AA>@;;;B?BB<=<855599)56::@2<555555$55555
@N9IO0:01026:05976
TACAGAGGGTGCAAGCGTTAATCGGAATTACTGGGCGTAAAGCGCGCGTAGGTGGTTTGTTAAGTTGGATGTGAAAGCCCCGGGCTCAACCTGGGAACTGCATCCAAAACTGGCAAGCTAGAGTACGGTAGAGGGTGGTGGAATTTCCTGTGTAGCGGTGAAATGCGTAGATATAGGAAGGAACACCAGTGGCGAAGGCGACCACCTGGACTGATACTGACACTGGAGGTGCGAAAGCGTGGGGAGCAAACAG
+
@@CBA@A?:@@@A=ABBB?B@BCB?B=A=A@@AA<BBBBB>BBBBDA@ABB<AA?DF=BA9=9>=9=<@BAABA@8??@?2=?287AB??<==<6<====><:95;??2@@@=<<5;9>9999;;;<8=?@>><5995;@:@18516:==>>?>>><9<99709>>>>AAA99///2:293807=>8====:>>=8><;;;<68805=49==8/.---2,,,2--(-6389>;::////////&/8:6>.776
@N9IO0:01037:05990
GACGTAGGGTGCGAGCGTTGTCCGGATTTATTGGGCGTAAAGAGCTCGTAGGCGGCTCGTCGCGTCAGCTGTGAAAACCCGCAGCTTAACTGTGGGCTTGCAGCTGATACGGGCGGGCTAGAGTTCGGTAGGGGAGACTGGAATTCCTGGTGTAGCGGTGAAATGCGCAGATATCAGGAGGAACACCGGTGGCGAAGGCGGGTCTCTGGGCCGATACTGACGCTGAGGAGCGAAAGCGTGGGGAGCGAACAGG
+
BBBBAAAA;@@@A@?@A@=@@@>A>BDD>BB@DD>BBCFE<A;;:BBCBBB@BB?BBBBBB@@@@@AABBBA@@@@7@C0;;:;@A?C>BBC;;;8;C=AA<;;A;;;@;;;0;BA9BB;;;AB=AA@AAAAA7ABBCCD?B@B?C=AA>BB@@ACE@A@@D@BAAA@?@AAAAAAC?AA7;8;AA?C?CB@CCB?B?BCF<AABCCDD>C?B????@;;;??;;<C?@AADCC=;:9?@A@6@@@@@;@?@>
@N9IO0:01037:05991
TACGAAGGGGGCTAGCGTTGTTCGGATTTACTGGGCGTAAAGCGCACGTAGGCGGATTTTTAAGTCAGGGGTGAAATCCCGGGGCTCAACCCCGGAACTGCCTTTGATACTGGAAGTCTTGAGTATGGTAGAGGTGAGTGGAATTCCGAGTGTAGAGGTGAAATTCGTAGATATTCGGAGGAACACCAGTGGCGAAGGCGGCTCACTGGACCATTACTGACGCTGAGGTGCGAAAGCGTGGGGAGCAAACAGG
+
@@BCB=@@@@1?BBBCBB?AA;@@=BBC>CBCDD>A@@@B5;;@@AB@A@A=AB@BCAAA1;4;@9;;AA2@@@A=A@@8?@@3@AAA<@@@7@=A?@;;;?BC=BBBBB@@=A7;;;;@CCBBBCC@BCBAA>A@@;<;;?;?;@=AABCCCDBAA=;;;A8@=AAAHJCGFD@BB=@@5;7;DD@DAAA>AAA=A>;;7;B@@BBA>AB7;;?AA@A@DCCB;;;=??@;;;0;<BBBDB:@@@@D<@@@?
@N9IO0:01038:05989
TACGGAGGGTGCGAACGTTGCTCGGAATCATTGGGCGTAAAAGCGCACGTAGGCGGCGGCGTAAAGCGGGGATGTGAAAAGCCCCAGGGGCTCAAACCCCTGGAAGTGCATCCCCGAACTGTGTCGCTTGAATCTCGGAGGGGGACAGAGAATTCCCGGTGTAGAGGTGAAATTCGTAGATATCGGGAGGAATACCAGTGGCGAAGGCGCTGTCCTGGACGAAGATTGACGCTGAGGTGCGAAAGCGTGGGGAGCAAACA
+
----(//9/9;;=;7;//)/////39)/488.44(484444&4999998844.49.44.4:494)//777+7///7777+////&5555'5<///)/77+//)/)//::;4444&44.4::444<:35.55.5559955:999'9;>?@AC?B?BD7;8;;;;@@@=ACEC>C@BBBGBBBBBBBC>@@=@@BBB?A@@@;;;;>A>ABBBCCC@BD?BBFFABBB@BBBCCCCCC?;;;;;;0;;;:DCD;B;99>9@9
@N9IO0:01056:05986
TACAGAGGGGCGAGCGTTATTCGGAATTATTGGGCGTAAAGGGCGCGTAGGCGGCCATTCAAGTGACGGGTGAAAGCCCTCGGCTTAACCGAGGAACTGCCTGTCAGACTGGATGGCTTGAGACCGGGAGAGGTGAGTGGAATTCCCAGTGTAGCGGTGAAATGCGTAGATATTGGGAGGAACACCAGTGGCGAAGGCGGCTCACTGGACCGGAACTGACGCTGAGGCGCGAAAGCGTGGGGAGCAAACAGG
+
DB@@>:999*;@@CA@A@CB?;;:;?C?CC@CC=AAABC>DD=BAA@BBA<AB;><@@<@A@BBBBBDD=BBBC<??@;>??=AB?B?C?A??<?<@AAA>AB???BBAAB>AAA>AA=AABBD?BA;@@A@;@@:;;;5;5;7;D;ABCCBBB@@=@ABB>BDBBBCCBBCD?CB=AA=A>BAC?C???@BBB?B>@A>ABBBBBB>AA?B?B>AABBEFBBBBB>@>>?@@8??>=<>@+99@AA;BA@<
@N9IO0:01058:05989
TACGTAGGGTGCAAGCGTTAAATCGGAATTACTGGGCGTAAAGCGTGACGCAGGCGGTGATGTAAGACAGGTGTGAAATCCCGGGCTTAACCTGGGAACTGCATTTGTGACTGCATCGCTGGAGTGCGGCAGAGGGGGATGGAATTCCGCGTGTAGCAGTGAAATGCGTAGATATGCGGAGGAACACCGATGGCGAAGGCAATCCCCTGGGCCTGCACTGACGCTCATGCACGAAAGCGTGGGGAGCAAACAGG
+
;;;:9>>B49:5=8:444.94(44:3838389444)44944(4/:/0//>::?>@@;???9:8A?:98?>7?<<@;>3000+0;*//6;8;/55=2:498:877;.3338<<<BBCCC@AA?ABCCEE@CBBBBBCB0BBB=B=B>B>BBBCBBBBBBBCCCE>CCCCBBBBABBAAA>:95:?AAB=@?BB?BDA>A=AA<??AA9???:?=@@BBA;;;737773399::<:=5=737777(778<<6<@@3
@N9IO0:01062:05974
TACGTAGGGTGCAAGCGTTAATCGGAATACTGGGCGTAAAGCGTGCGCAGGCGGTGATGTAAGACAGATGTGAAATCCCCGGGCTCAACCTGGGAACTGCATTTGTGACTGCATCGCTGGAGTGCGGCAGAGGGGGATGGAATTCCGCGTGTAGCAGTGAAATGCGTAGATATGCGGAGGAACACCGATGGCGAAGGCAATCCCCTGGGCCTGCACTGACGCTCATGCACGAAAGCGTGGGGAGCAAACAGG
+
@@BBAAAA7;;BB@BBBA;<9<00+0+00@AAA=A@@EF>BBCAAACAAA?BB@BBABBBB?BBAAABBB<<<@8@??C1>>7>===;?<@BB=B@CCCA@@@:@>>>AABCCAA@@?@69:BBBC?CBBBBGDD5@AA>A>A>A?AACCCC@@@BBCBFC>BBBBBAA@A@BAA??8859=@@A?BBA@>@DC?D=??;?>>>2==>9@:??BBBBBB:9:@@@@@?=??@@;@@@@@@@6???BF>AAA<
@N9IO0:01014:06028
TACAGAGGTCCCAAGCGTTGTTCGGATTCACTGGGCGTAAAGGGTGCGTAGGTGGTGAGGTAAGTCGGATGTGAAATCTCGGAGCTCAACTCCGAAATGGCATTGGAAACTACCTTGCTCGAGGATTGGAGGGGGGACTGGGAATTCTCGGTGTAGCAGTGAAATGCGTAGATATCGAGAGGAACACCAGTGGCGAAGGCGAGTCCCTGGACAACTCCTGACCACTGGAGCACGAAAGCTAGGG
+
;AAAA@A>ABE?D@CBBBACC>BB?BC?BCBBAA9@?::;0;;09><??A@=@A=999C>BB?AAA@>A>>>CFE=>:;00)0==>AB?>AA:?=C1>>:??A:>5;:1;8878>;?=>;:9>977184:<<<<<&::888(66=3?AAA;677///;;///8055585:<<///6677>=:=:<=<79<;;5;>>:?7;;;;787-6938//*.3326657/777808875287=39973333
@N9IO0:01018:06048
TACGGAGGGTGCAAGCGTTATCCGGATTCACTGGGTTTAAAGGGAGCGTAGGTGGACTTTTAAGTCAGTGGTGAAATCTCTGGGCTTAACCCGGAAACTGCCATTGATACTATTAGTCTTGAATTCTCTGGAGGTAAGCGGAATATGTCATGTAGCGGTGAAATGCTTAGATATGACATAGAACACCCATTGCGAAGGCAGCTTACTACGGAGACATTGACACTGAGGCTCGAAAGCGTGGGGATCAAACAGG
+
AAAB?BDB=@ACB@CCCD;;<C<@:;<7;@A@?A6@>8>?9@@8??=?<BB8BC>><8?>0:8?A@>?98/8898)7<<<=<<+878>?CC>C@BB:>::;499>B@BCCBBBBCCBDH:;;AB?BB;;;=;;4;A4::B?B?BC@@@AA;;;;;;@<@BCC>CCBC@BBACCAA;;;:@@@;@@AA9@A=@@@@:=:>99:=8??>;7717>??=<7<898?AA:;6;@@>>>9;99;AAA7AAABB=ABB7
@N9IO0:01024:06055
TACAGAGGTCCCGAGCGTTGTTCGGATTCATTGGGCGTAAAGGGTGCGTTGGTGGCGCTGTAAGTGGGGTGTGAAATCCCGGGGCTTAACCCCGGGACTGCATTCCATACTGCGGTGCTTGAGGACTGGAGAGGAGACTGGAATTTACGGTGTAGCAGTGAAATGCGTAGAGATCGTAAGGAAGACCAGTGGCGAAGGCGGGTCTCTGGACAGTTCCTGACACTGAGGCACGAAGGCCAGGGGGAGCAAACGG
+
BCCCBAB=@@@6A>@::;6;;?BB@AA=@@@5;;0:?@@B=CA<AB????B=??@BBABBBC?CA?>@3=<<887/9<<6?DD9???B?BDA3::58;=>/0/*/(/@<<?A9:4:<<<488@?BBBB?A;0/*00;>>?7<4<?7;=D<;;;;;<==886C:==>>>@===A888;=8==B<@>>:<@8718==7=9=>?7;;;;?B=>==;;69=;=<=8775;=8=>>?>494:488888'87===.887
@N9IO0:01029:06020
TACAGAGGGTGCGAGCGTTAATCGGAATTACTGGGCGTAAAAGCGCACGTAGGTGGCGACGTAAGTCGGGTGTGAAAGCCCCGGGCTCAACCTGGGAATTGCATTCGAGACTGCATTGCTGGAGTACGGAAGAGGAGGGCGGAATTCCCGGTGTAGCGGTGAAATGCGTAGATATCGGGAGGAACATCAGTGGCGAAGGCGGCCCTCTGGTCCAGTACTGACACTCAAAGTGCGAAAGCGTGGGGAGCAAACAGG
+
/66BBBBD=9;;B;;;::=A699A29.4.455590995955&5959?9;:9>4:;=@:::B@@=@ACCC>CBBACC>CCDE:BB<@@@A>A?ADE?D?C?BAA=9==000@@@@@A;??<=9:00000)/39;@<DCC5<B<C9;9;@7><>C>BC994:;;;0;;;CBB@AB9555<29969.55555555.55949455.55)5;>>1667;;;==<<:9944444(4:9///9.79666>>/=65/;+//:5
@N9IO0:01029:06037
TACAGAGACTGCAAGCGTTATTCGGATTCACTGGGCGTAAAGGGTGCGCAGGCGGCCGGGTGTGTCAGATGTGAAATCCCGAGGCTTAACCTCGGAACTGCGTCTGAAACTACTCGGCTAGAGTATTGGAGAGGGTAACGGAATTCACGGTGTAGCAGTGAAATGCGTAGATATCGTGAGGAACACCAGAGGCGAAGGCGGTTACCTGGACAATAACTGACGCTCAGGCACGAAAGCATGGGGAGCAAAAAGG
+
CCB;;;AA;<;B@<@::;=@B>AA8;<?CBBCDC>BBCBD>BB>CAAA><<:00+0,0@6000BBCBDCFBAABD>BAB;B;;5;@5:39>B@B?A?C;:;A??>>>?9@@AADBB>@@DB;;;@@<@<;;;AA8@A?CC@C@C@BCDF@CDBBBBAB@A?C>C??@@CCCABCBBBAAA=A???@@CCCB?A;;4;<@@>B?BA>@A=AA@>ADAD@A@ABAAB;;7;BC@@@;@ABAAAA3A@<;;;;*;<
@N9IO0:01044:06044
TACGTAGGTGGCAAGCGTTGTCCGGATTTATTGGGTTTAAAGGGTGCGTAGGCGGCCTTATAAGTCAGTGCTGAAATATCCCGGCTTAAACCGGGAGGGTGGCATTGAGTACTGTAGGGCTTGAGTACAGATGAAGTAGGCGGAATTGACGGATGTAGCGGTGAAATGCATAGATATCGTCAAGAACACCGATAGCGAAGGCAGCTTACTAAGCTGTAACTGACGCTGAGGCACGAAAAGTGTGGGGATCAAACAG
+
C@A@@;;5;;@GG@B;;;5;=?8>=:87*3868:(33(3;(33(333333:744036;.34:6::>@?@??999A:?:>;=1?043-391929=5;:;(34-/87(----78:;7333(3;5<>::=84338331733;177,3/317799,333338895:333(/////899:;333/883//(/77)44499944.5.44;<;39955.55////)/::::===6958=<995==.@<999;@+@5544)5>>
@N9IO0:01058:06012
TACGGAGGGTGCTAGCGTTGTTCGGAATCACTGGGCGTAAAGGGCGTGTAGGCGGTCTGCTAAGTCTGATGTGAAATCCCCTCGCTCAACGAGGGAACTGCGTCGGATACTGGCAAACTTGAGTACCGGAGAGGAAGGTGGAATTCCCGGTGTAGCGGTGAAATGCGTAGATATCGGGAGGAACACCGGTGGCGAAGGCGGCCTTCTGGACGGATACTGGACGCTGAGACGCGAAAGCGTGGGGAGCAAACAGG
+
BBDD@BBB<AA@==?8:9?AC@CD@D?CBBA@@@<?@@CC<AA=ACCBBBB?A@>@B999CC?ABB?@@@B@@@D;::::-;@@@@BB@BDHHE?G@BAACCBBB@BBBBBB?BBB<BB?C@A@@@?B?ABBC@E@D@BB>B=@=BC=C@CCCCCCEACFHG@DCCCB@ABBA@@AA=A@=A;;;;<?<:;6;@C?C@CJ?B?B<AAB?AAC@B@=@00+0<@>000@???C;;;0;:9;:<<1:>>A?8===6
@N9IO0:01017:06093
TACGTAGGGTGCAAGCGTTAATCGGAATTACTGGGCGTAAAGCGTGCGCAGGCGGTTATGTAAGACAGTTGTGAAATCCCCGGGCTCAACCTGGGAACTGCATCTGTGACTGCATAGCTAGAGTACGGTAGAGGGGGATGGAATTCCGCGTGTAGCAGTGAAATGCGTAGATATGCGGAGGAACACCGATGGCGAAGGCAATCCCCTGGACCTGTACTGACGCTCATGCACGAAAAGCGTGGGGAGCAAACAGG
+
CCBBB@A@/;;;;70000,0,0>>:>+0+9@@:<4:999:)49=959;<<@?@@=?@??@CB?B???@@7:9AAA:@?EE:CC<@@AB?B@BCC>C?BBBBBBBAAABBBBBBA@@@@AAAA@BB@@<@@@;;;;;)<AA=@<@;??A@AA@@@;;;BBBCC>CCC@A@CDCBC@@@=AC@B?A@@:@??@>@CC@D>@??BCGD;;;6:?:@@@@D@=??;::9>>=99;5555&5559999+5555909:<8
@N9IO0:01039:06081
AACGTAGGAGCCAAGCGTTATCCGAATTCACTGGGCGTAAAGCGCGTGCAGGCGGTCTGGTAAGTTGGATGTGAAATCTCCTGGCTCAACTGGGAGAGGCCGTTCAATACTGTCAGACTAGAGGGCGACAGAGGGAGGTAGAATTCCCGGTGTAGTGGTGAAATGCGTAGATATCGGGAGGAATACCAGAGGCGAAGGCGACCTTCTGGGTCGTACCTGACGCTCAGACGCGAAAGCTAGGGGAGCGAACGG
+
C;BB@9;9;BA?C@CA@??@A@;@@;@=ACBBDD=@@@BB=BCBCAA@@@?;??;????8::=AA?D>??BAABC>CC>><?B@CCCC?BBBB<A>??=@<>@99949AAA@AABBBBB@B@@@8AAAAAABAD:>>;>==?6><?B=B>AAAABAA>AFBC>C>>>BBA?<<9:88(77+2,5?@=BBAA7;;>8=8=?=?=B7;<>A:@@??><<>@@>A?A::;@?>>=<<3;><9;<</9:9==8:::
@N9IO0:01041:06074
TAGCGTAGGGTGCGAGCGTTAATCGGAATGACTAGGGCGTGAAACGTGCGCAGGCGGTTTCGTAAGCCTGGAGGTGAAATCCCCGGGCTTAACCTGGGAATGGCCTTCAGGACTGCGAGGCTAGAGTGCGGCAGAGGGAGGTGGAATTCCACGTGTAGCAGTGAAATGCGTAGAGATGTGAGGACACCGATGGCGAAGGCAGCCTCCTGGGCCAGCACTGACGCTCATGGCACGAAAGCGTGGGGAGCAAAC
+
,,,-5-/4@)44477///*(*,2*,(,(,,,,,-/:(333333(/6/////33288-33(333/)//)/717849333(3333&38(33-3-37;;;4<:::6><?<?@A><>?B@@@B>@@?<<<000<9=@A@@@9::29=9=9==@=B@A:;:CC??>?:9:,999=::<444-,,,,,(,,,,(-5//)399-3-3433-33-333(32883333383333/9//(//3;;=4:444444&44577.7
@N9IO0:01044:06077
TACGTAGGGTGCAAGCGTTATCCGGAATTATTGGGCGTAAAGGGCTCGTAGGCGGTTCGTCGCGTCCGGTGTGAAAGTCCATCGCTTAACGGTGGATCCGCGCCGGGTACGGGCGGGGCTTGAGTGCGGTAGGGGAGGACTGGAATTCCCGGTGTAACGGTGGAATGTGTAGATATCGGGAAGAACACCAATGGCGAAGGCAGGTCTCTGGGCCGTCACTGACGCTGAGGAGCGAAAGCGTGGGGAGCGAACAGG
+
CC999BDD9:;AB==000,00=8>:=:=;;<8;8089344/5=4:>>?>>>=BC@C?BBAAABECC<@99:9:99*/=;)//8//38>6?@67707<<07388177.33333(3737&385;8<==BB><9;::-76-589:7><@1::-:=>?@A>AB@BC@D?@@@@@@AAA?A;;;7:?@A=BAA?B>@A=@AC<@=@@@<@@@B;;;7;<@D;;;BAAAAAAAACAAABBAI>CBDBBAA3A;;;:>:;;=
@N9IO0:01044:06080
TACAGAGGGTGCGAGCGTTAATCGGATTTACTGGGCGTAAAGCGTGTGTAGGTGGCCGCGTAAGTCGGTTGTGAAATCCCTGGGCTCAACCTGGGAATTGCAGCCGATACTGCATGGCTCGAGTTCGGTAGAGGGCGGCGGAATTCCCGGTGTAGCGGTGAAATGCGTAGATATCGGGAGGAACATCGATGGCGAAAGCAACCGCCTGGGCCTGAACTGACACTGAGACACGGAAAAGCGTGGGGAGCAAACAG
+
BBBBA;;;0;A@ACCB:;6;??@@6;;A<ACCCH?BBBDH>BBB@@A@@@A<@@=@@AAAAB?AACBACADECCD=BAA9;;;0:=@A@C@CDC?C@B@BB@;:7:@??BCC:::C=BBBBBBC@BD>BBBBBB=BB?BC?B@B?CE>E@BB;::AA?BCCC=B@@@@@????@@@A9996;>AABA@@@@<@<;;0;@?5;69C=AAD<@=?BA?@@@BA@@@@A;00<00+000)0==?===0>994<0944
@N9IO0:01051:06068
TACGTAGGGGGCAAGCGTTGTCCGGAATTATTGGGCGTAAAGCGCGCGCAGGCGGTTCGTTAAGTCTGGTGTTTAAACCTAGGGCTCAACCTTGGGTCGCATCGGAAACTGGGGGACTGGAGTGTAGGAGAGGGAAGTGGAATTCCACGTGTAGCGGTGAAATGCGTAGAGATGTGGAGGAACACCAGTGGCGAAGGCGACTTCCTGGCCTATAACTGACGCTGAGGCGCGAAAGCGTGGGGAGCAAACAGG
+
GCABA@@CCC3CC;:;BC9;;B;A>A7;6:@<@?;?AABC<A@@@BA@?@@<@@;@>ABC@C@BCBCF@CCBH>CB>BA9:;C<BBBB?B?B>AB;@@D;;;BD@EF<CCDHIJ5AAAB<BAAABEC@ABB@@;@8;;C@C=A?@?BB@BAAAA;:7:CCC>959@A@CC;;;CBB;9;7;=A@?@CBBB@BBD@B?BBAA@;>:@@>A?ABBB@CB@AA@@@B::6:=<89:/9AAABCC9CBCCL?CBB=
@N9IO0:01061:06071
TACGTAGGTGGCAAGCGTTATCCGGAATTATTGGGCGTAAAGCGCGCGCAGGCGGTTTCTTAAGTCTGATGTGAAAGCCCACGGCTCAACCGTGGAGGGTCATTGGAAACTGGGGAACTTGAGTGCAGAAGAGAAAAAGCGGAATTCCACGTGTAGCGGTGAAATGCGTAGAGATGTGGAGGAACACCAGTGGCGAAGGCGGCTTTTTGGTCTGTAACTGACGCTGAGGCGCGAAAGCGTGGGGAGCAAACAGG
+
BCCGBBB>B@=@B=B;:;=ABB=B?A>A@@@>@D=BBA@@0;:;9::=;;;600*0;5::6>389=;@>AACDCB8;;@9@A@=ABCC?C999A?AAA>BCDG@B?BC>B@>A@7@@CB?@@ABDGCCB@CA;;;;;(;:<>=<?AC?BBAA@B@@@A?AAAA<AABBBCBCDBBBCC=@A?B@BFGACC;;9;BB>B@CD@CBBBB5B?BBBBCC?BAACBB@@@::59>?<@@9@?@<=??6??DFD>DCC@
@N9IO0:01020:06153
GACAGAGGAGCCACGAGCGTTACGGCGGAATCACTGGGCTTAAAGCGTGTGTAGGCGGACTCGTAAGTGTCTTGTGAAATCCCACGGCTCAACCGTGGAACGGCTGGGCATACTGCGAGTCTTGAGCCGGCCAGGGGTCATCGGAACAAGCGGTGGAGCGGTGAAATGCGTAGATATCGCTTGGAACGCCAACGGGTGAAAAACAGATGACTGGGGCCGCGCTGACGCTGAGACACGGAAAGCCAGGGGAGCAAACGGG
+
;;<////)///)/::3333/5///6;;4<7:///77;1:;499/45<@?<>=;;5:=::999:;0+0000:>,00@@>5>>>8>=@=BBAA;?.445./)//)/888.78777///77557;)//99475;)5555'59:99;7<7<<7<<<59=454448999=5666>=;:://////5.5.5499:7<.555)59999;*;===<;997777+7)//9:9>;>99599/-----(-6,597@A@?/?@@@@666=4
@N9IO0:01032:06143
TACAGAGGGTGCAAGCGTTAATCGGATTTACTGGGCGTAAAGCGTGCGTAGGTGGCCGCGTAAGTCGGTTGTGAAATCCCTGGGCTCAACCTGGGAATTGCTTCCGATACTGCGTGGCTAGAGTTCGGTAGAGGGTGGCGGAACTCCCGGTGTAGCGGTGAAATGCGTAGATATACGGGAAGAACACGATGGCGAAGGCAACCACCTGGGCCTGAACTGACACTGAGGCACGAAAGCGTGGGAGCAAACAG
+
<CCC99;F;;;;@=@CCC@G@@@B@;;;,;?A??;;9;=<0;;88=49:>@=?>:?;?>BBC=AABB>?299999(8@?9@CC<999A=A=A>>7>:?8;<=5;47:788::;:;;/88822223<C4;88888'2:65:5;29<99095756;>>>16555-5555<<753------'*,220----45505-.(-0,,(,(,,(,25,63...26...8555555377-,,2',,*,--'-.337,556
@N9IO0:01034:06159
TACGTAGGGTGCGAGCGTTAATCGGAATACTGGGCGTAAAGCGTGCGCAGGCGGTTTTGTAAGCCAGATGTGAAATCCCCGGGCTTAACCTGGGAATGGCATTTGGGACTGGCAAGGCTGGAGTGCGGCAGAGGAGACTGGAATTCCCGGTGTAGCAGTGAAATGCGTAGATATCGGAGGAATGACCGATGCGAGGCAGGTCTCTGGGCTGACACTGACGCTCATGCACGAAAGCGTGGGGAGCAAACAGG
+
CC;;;BBC8<;EBA@:;;?D?A;:6;7;;@BBE?AAA@B5<00000A;;0=<;7;@@,00@9?@<@?CAA9::C9??AA6@C:AA=A?C9:9C>C799?@A>>)00*/900)096>6<::5;>=?>?=?B@AA?BB@A98195?:;B9A=AB;?>@@?>>@A:9977;;=900000)/9090688:6=8-----,(-..03339222)27778:>===>88;AA@@@@@;;;6;@ABCGD;;;;BC<A@@<
@N9IO0:01045:06139
TACAGAGGGTGCGAGCGTTAATCGGAATTACTGGGCGTAAAGCGCACGTAGGTGGCGACGTAAGTCGGGTGTGAAAGCCCCGGGCTCAACCTGGGAATTGCATTCGAGACTGCATTGCTGGAGTACGGAAGAGGAGGGCGGAATTCCCGGTGTAGCGGTGAAATGCGTAGATATCGGGAGGAACATCAGTGGCGAAGGCGGCCCTCTGGTCCAGTACTGACACTCAAGTGCGAAAAGCGTGGGGAGCAAACAG
+
?A9599::,9?>;0////)/)//:5:7<9:<<C@=<<;?>1<499:9444834905A;=>@?38:89?9@A@AAC788B?6?C799??=@<@BB9A?A;@@BB?BC@AACBCDDD?BB?@=@@@@@A=@>ABB?CBC=BC?B@C?BE=B?BCCCC<;7;@@C;A@@AACAAABA@?@8@A;@9@:99:>>?:?;;6@299.95)5<99.554555<<=<=554999298<?;:::&:=??>@<4?<??B9@@=
@N9IO0:01048:06143
TACAGAGGGTGCAAGCGTTAATCGGATTTACTGGGCGTAAAGCGTGAGTAGGTGGCTCGCTAAGTCGATTGTGAAAGCCCTGGGCTCAACCTGGGAATTGCAGTCGATACTGGAGAGCTAGAGTTCGGTAGAGGGTGACGGAATTCCCGGTGTAGCGGTGAAATGCGTAGATATCGGGAGGAACATCGATGGCGAAGGCAATCACCTGGGCCTGAACTGACACTGAGACACGAAAGCGTGGGTAGCAAACAGG
+
CDCCCBBD=BBBB@CCBB@B@C@A;:996:@ADF=CCCBB>B??>BBA@??:>>=@@@?A>>9>@@ACB>A@BBB;A@C>BB=3@?97,74773(34=49?A@AAA=@==00*/=000???@@A=9748?>755*7<<=98<:>;>>6><AA???><:;9;<5<@AA>>>?><:;;:/@B5;7;ABBBBABADBB@B@CC@CCBA>;;;6;@ABB@BCBBA@@AA@A99:@999/9??@AB=BBAABB=A@@<
@N9IO0:01017:06195
TACAGAGGTCCCAAGCGTTGTTCGGATTCATTGGGCGTAAAGGGTGCGTAGGCGGCAGTGTAAGTTGGGCGTGAAATCCTGGGGCTCAACCTCAGAATTGCGTTCAATACTGCATTGCTAGGGCGCTGTAGAGGAGATTGGAATTTACGGTGTAGCAGTGAAATGCGTAGATATCGTAAGGAAGACCAGTGGCGAAAGCGAATCTCTGGGCAGCAGCCGACGCTGAGGCACGAAGGCCAGGGGAGCAAACGGG
+
BBAAB;;4;AA9A?BAAB?CB?CC@BB>AA@5::3;<<BC>CC=CB@A@BB?BEADCBBCCC?CC?CC=AAA@@@<AC?BCFD;??@B?B>AAAAB?C59:AA>AC?BBBAAACE?A999==5:89?=?<::;)//=?39198<=8>?>600///:::=??C7==BBA@@?999>?@@?B>A>@:0*/9//(/9;91=@@B578??===3<@99756/599979<8818;;77/75<57777(7><?>8>AA8
@N9IO0:01027:06193
TACAGAGGGTGCGAGCGTTAATCGGAATTACTGGGCGTAAAGCGCGCGTAGGCGGCTTTGTAAGTCGGGTGTGAAATCCCTAGGCTCAACCTGGGAACTGCATTCGAGACTGCATGGCTGGAGTATGGGAGAGGACAGCGGAATTTCCGGTGTAGCGGTGAAATGCGTAGATATCGGAAGGAACATCAGTGGCGAAAGCGGCTGTCTGGCCCAATACTGACGCTCATGTGCGAAAGCGTGGGGAGCAAACAGG
+
BAAABAAD8;;BBAA@@@<@5<;?9>=@6;;;;C<BBCDL=@AA@BA@@@B?AB?@?@8@@@:9:;CB=;;;BBE>CCE<@?@>@ABC?C@BCB=B@BCCCBB?B@AACCBBCBBD?BBB?@@@ABBA9AAAA=ABBFFGAC?CC=C@FACCBBB??<?AAA=BCABBEBBBBA@@?A5:5:<@>A@@:;;5;<@@8@;;5;@@A@AA4;9.9<@@>CA@@CBAAABBBBBBCC>@BCB@@@7@@ABC=DCC?
@N9IO0:01028:06171
GTACGGAAGGGGCAAGCGTTGTTCGGAATCATTGGGCGTAAAGGGCGCGTGAGGTGGTTCTGTATGTCTACTGTGAAAGCGTACAGCTTCAACTGTATTTTGTCGGTAGAAACTGCAGGACTTGAGGCTGGGAGGGGCTGGTGGAATTCCCTGTGTAGCGGTGAAATGCGTAGAGATGGGGAGAACACTCGTGGCGAAGGCGGCCAGCTAGACCAGTTCTGACACTGAGGCGCGACAGCGTGGGGAGCAAACAGG
+
//AAB8B9C>>2CE9CB=B5:99DD8=9A666;DA8=B=<<8C=7@=;554/8500)/)////77@////30///--(--//5,----(--(--/39444&493<2;8733(3933::.4445449054C<09:::+9;;8B=<C:@7;;6;BBAA;>;;8<BA@8E?B=BBAA;94;44&49<3:;;=CCCC8@:3-3233-3-34>;<:::9B>>9<<<<944;;;;7::<;55<<@;:>::.;@BC@8CCC9
@N9IO0:01033:06180
TACAGAGGGTGCGAGCGTTAATCGGAATTACTGGGCGTAAAGCGCGCGTAGGCGGCTTTGCAAGTCGGGTGTGAAATCCCCAGGCTTAACCTGGGAACTGCATTCGAGACTGCATTGCTAGAGTATGGGAGAGGGAAGTGGAATTTCCGGTGTAGCGGTGAAATGCGTAGATATCGGAAGGAACATCAGTGGCGAAAAGCGACTTCCTGGACCAATACTGACGCTCATGTGCGAAAGCGTGGGGAGCAAACAGG
+
CGGCC@C@6;;;<::444.4.44:8<8>7;<?>A8B<<C>7C6:;<A=A=A854.9::0:@;7A<AA<5?:=??919A;;.CA2558A6?8?==7>8;?:A@A8<<;A;B@<ACC9BBBAAAAAA@B=6A<BBA8D:AB=<C<B=7C<@:;@<966D9BBD@8<<@===<@CA==<9=7:5:7556;;<<<7<5555&5;;;>@<@;>><>?:>:>>;;;<::<<555<@;;=>>6;555@<<+4338808996
@N9IO0:01041:06161
TACGGAGGGAGCTAGCGTTGTTCGGAATTACTGGGCGTAAAGCGCACGTAGGCGGCGATTTAAGTCAGGGGTGAAAGCCCAGTGCTCAACACTGGAACTGCCCTTGAGACTGGATTGCTAGAATCTTGGAGAGGCGAGTGGAATTCCGAGTGTAGAGGTGAAATTCGTAGATATTCGGAAGAACACCAGTGGCGAAGGCGGCTCGCTGGACAAGTATTGACGCTGAGGTGCGAAAGCGTGGGGAGCAAACAGG
+
@@9:7;CD>CCA??AA??<?B?AA@D?B@CABBD>B?@??7@@@@CCBBBB?@@=@BBCC=C@:;9A???399??9@DC=BB9:9CCC@BBBBC@C@C@?@C=B?B9:9B@A=@B?CCBBBDACCCAC?BB??<@CCA@A?B?B?B?@@@;<;B<;;>BBBB=C8;;;BBAAAC9;;=A=A@=@BB=AAAA>ABB?B?BA=@@@@@@B>AAA=@@A@?BCCAAB;;;=;;;;<<0;?;;;AA.;;@=?8>?>=
@N9IO0:01051:06206
TACGAAGGGGGCTAGCGTTGTTCGGAATTACTGGGCGTAAAGCGCGCGTAGGCGGTTTTGCAAGCCAGAGGTGAAATGCCTGAGCTTAACTTAGGAATTGCCTTTGGGACTGCGAGGCTTTGAGGACGGGAGAGGTGAGTGGAATTCCCAGTGTAGAGGTGAAATTCGTAGATATTGGGAAGAACACCGGTGGCGAAGGCGGCTCACTGGCCCGTTTCTGACGCTGCAGCGCGAAAGCGTGGGGATCAAACAGG
+
7A;55.5555$3@889?>4??7;;9C:B9BBBB>7:::::/6///7<::;;7<>8=>>16668==8655;799;=6=<:477//-5(/)/61666<8A8<A9C=8==4?5:4?<?>4:A=2:5C:>=B=8B?@@54444;96?.;.5:09A;0//0//)////)549;CCD@H=<7<<)905<8===9=86646==8=666:==>??==:A@7==@666><99:445;;:::<:;2;555<<</<<>>A8@>=7
@N9IO0:01057:06173
TACAGAGGGTGCGAGCGTTGTCCGGAATCACTGGGCGTAAAGGGCGCGTAGGCGGCTGGGTAAGCCGCGTGTGAAAGCCCGGGGCTCAACCCCGGAACGGCACGCGGGACTGTCCGCTCGAGCATGGTAGAGGCGAGTGGAATTCCTGGTGTAGCGGTGGAATGCGTAGAGATCAGGAAGAACACCGGTGGCGAAGGCGGCTCGCTGGGCCATTGCTGACGCTGGAGGCGACGAAAGCCGTGGGGAGCAAACAGG
+
BBCCCCCC>BBBBAA@>?;@@@>A>A>ADCBCCF>BBB@D4998;AACBBC@CB?BBAA<AA6;;<@AABC@@@A<AAA9A@A3>=?>8=>>3><A49578<<::<<5>?<@?@598;<><=??AB:?>=9919=??AB?A395:29?8=?777:@;@?;?;994=8888833388285::7;<;8>859444:294:=8<999996=4@;9717:9999994/)/<:00////;1/445<>;>1;;;;>4:9=7
@N9IO0:01060:06180
GACAGAGGTGGCAAGCGTTGTTCGGATTCATTGGGTGTAAAGGGCAGGTAGGTGGTCATGTAAGTCCGGTGTGAAATCCCAGAGCTCAACTCTGGAACTGCATTGGAAACTCCATGACTTGAGTACCGGAGAGGTGAGGGGAATTCTCGGTGTAAGGGTGAAATCTGTAGATATCGAGAGGAACACCAGTGGCGAAGGCGCCTCACTGGCCGGTTACTGACACTGAGCTGCGAAAGCAAGGGGAGCAAACAGG
+
BBCCBBC?CB?AB=:;;?;@A>AB=AB?AAB?DC>B@??;5?=5<AB8;::69?9?@@@@::5:AA>B@DBCBBB>BBB<BBBBBBBB?BBA??37/3?@@BB?C?BB=BBD@CB??8B7B;A>>>7B6ABBB?ABCCBC1>;>69==><@@>>5@91@AA:3858>;==@==<=::9AA8<9===8====8==>9=:::;5;>;;;@<@=B=A7;:?AA@?>;:;;;7?B=<=7===3?>?5=;;8=1<:;9
@N9IO0:01061:06206
TACGGAGGGCGCAAGCGTTGTTCGGAATACTGGGCGTAAAGCGCGTGTAGGCGGCCTGACAAGTCGAATGTGAAATCCCGGAGCTCAACTCCGGAACTGCATACGATACTGTTAGGCTCGAGTCTCGGAGAGGATGGCGGAATTTCCGGTGTAGAGGTGAAATTCGTAGATATCGGAAGGAACACCAGTGGCGAAGGCGGCCGTCTGGACGATGACTGACGCTGAGACGCGAAAGCGTGGGGAGCAAACAGG
+
B@<B96;609;::5?833-3<4:?5=.447<<809339<255CB<A;;;B9>B:B:BBCCC8A<A:;.4>@>990999096:55BBC:C>@6A6@499?;B@@;;@=B=BB>:>B8<<ACBBBA@BB9CB;;169C7=A6;5@93@7@7AB=AA:;09?<<4;455<BBB<766:)/)/1616996:::>49@;2828@394<88<;6::333889;<;:;AAA<>B=>>=<<4;666>??0;;;;;09::3
@N9IO0:01063:06206
TACGGAGGGGAGCTAGCGTTGTTCGGAATTACTGGGCGTAAAGCGCACGTAGGCGGATTTGTAAGTCAGGGGTGAAATCCCGGGGCTCAACCTCGGAACTGCCTTTGATACTGCAAATCTCGAGTCCGGAAGAGGTGAGTGGAATTCCTAGTGTAGAGGTGAAATTCGTAGATATTAGGAAGAACACCAGTGGCGAAGGCGGCTCACTGGTCCGGTACTGACGCTGAGGTGCGAAAGCGTGGGGAGCAAACAGG
+
:;5@45:55&555:=A?::67@6:96:+/)/>@@;6:45=:(////90445;7<=8::</44<-3383333+5B@;4:55/4;;.@@;;9B<CC>:C9;666:>@8>@@@@666>>6=>=5566;@6;7<156<7<=4444.5.5.57;<;;;:<95505::<3:055>=<AB;@7>@3@338-389-3<994=>=3=400(/85550/(//4>5@778A@@A<=::?6A;?8;818AABC==1=BB;=5A??2
@N9IO0:01024:06241
CACGTAGGTGGCAAGCGTTATCCGGAATTACTGGGCGTAAAGGGTCCGCAGGTGGGATGGTTAGTCCGATGTGACAGCACCTGGCTTAACTGGGTGAGGCCATTGGAAACTGCCATTCTTGAGTCACGGAGAGGGAAGCGGAATTCCGGGTGTAGTGGTGGAATGCGTAGATATCCGGAGGAACTCCAAAGGCGCAAGCAGCTTCCTGGCCGAGGACCTGACATGAGGGACGAAAGCGTGGGTAGCAAACAGG
+
GCDB@>?499<@B@B@;<9;BC@D@C?B>@@;;;0;@@AE?ED?BB@AAA@@CCF=BBB@C@AAAB=BB;;;;;;BBAAB?@>9>=.925@@A<BBAB8:24;6=6:;3;>??=AC8BB?B@@>>8:@<@@??;7?6:@A@C=A:A49929AABBBB?AB=A;==??=@@A999A@B@BB?B?BAB?AD:=9>@994:A@?<A;?;?@?A:;;:500)-22///9666.72339/7789::3::778=09774
@N9IO0:01046:06236
GACGTAGGGAGCGAGCGTTGTCCGGATTCATTGGGCGTAAAGCGCGCGTAGGCGGTTTGGTAAGTCGGATGTGAAATCCCGAGGCTCAACCTCGGGACTGCATCCGATACTGCCCGACTAGAGGTAGGTAGGGGAGATCGGAATTCCTGGTGTAGCGGTGAAATGCGCAGATATCAGGAGGAACACCGGTGGCGAAGGCGGATCTCTGGGCCTTACCTGACGCTGAGGCGCGAAAGCTAGGGGAGCGAACAGG
+
CCBAA@@?9??BC;;<CC@FCE@L@BB?BBB>BB?BCCCD>A:;:BC@BBB>BC@EE?C?DC@BAB@=B;;;BBB<BBD;B;;8;ECC@CACCCC>CEHGH;;;6;;@AA;;;I8;;A@A;<;=@@B@CCCCC9;;AABA?A<?9=<::39=?@@@B@BCCD999@?A@DB999<77/77/75;33,33771723.36=C?ACB@@@@@9@;>:AA<@@@??===<<9=??>AC:?AA@@AA599BAA>>??<
@N9IO0:01050:06244
TACGTAGGGTGCAGGCGTTAATCGGAATTACTGGGCGTAAAGCGTGCGCAGGCGCTCCTTAAGTCAGATGTGAAATCCCCGGGCTTAACCTGGGAACTGCGTTTGAAACTGAGGAGCTTGAGTGTGGAAGAGGGGAGTGGAATTCCAGGTGTAGCAGTGAAATGCGTAGAGATCTGGAGGAACACCGATGGCGAAGGCAGCCCCCTGGGCTAACACTGACGCTCATGCACGAAAGCGTGGGGAGCAAACAGG
+
BBBA@:9:6;B?AA?;;;>A>BBB?C=@6;;AAB=@@@CC=BAB@@@@@BB@BBBCB?A<@9?:;:=<==999:6<<<<0;@7???A:=:999/928777777(373(39:8:7;@<<@>?<?BBB@D?@@@BB7@@@A;@4:4:;A@=BBCCBBBBBDDD=BCBBBCB;;;:;AA>AA6;6;@@;>;00+00=)0)9949==>0?DE=CCB6:999>A@?@996B@@@@@@@:B@@@BBB79999D6@992
@N9IO0:01054:06222
TACAGAGACTGCAAGCGTTATTCGGATTCACTGGGCGTAAAGGGTGCGCAGGCGGCCAAGTGTGTGAGGCGTGAAAGCCTGGGGCTTAACCCCAGAATTGCACCTCAAACTATTTGGCTAGAGCATTGGAGAGGGTAGCAGAATTCATGGTGTAGCAGTGAAATGCGTAGATATCATGAGGAATACCAGAGGCGAAGGCGGCTACCTGGACAATTGCTGACGCTCAGGCACGAAAGCGTGGGGAGCAAAAGGG
+
CDDCCBBA;;;BB?B???>@B?AA>AA>BABBEF=BBBBC>BB<AAAAA@@<;;5;=@=ABDBCAA?B>BAA?@@9@@=@@AA9AA?A=A@@5?=@;@<@???@BBBC=ABBDE<@<@@@@@AA@A?A<?>9;;0;@AAB@A7<7;AAA<A@BAACC@????9?@@A@AAB;;;@@BA;;7;=@AA>ABBB?BA@<?=@?;?C;;5;A<@@B?@>ABAABCCCBA:;6:A???>8>>>?>@@5@A@@@A6BB=
@N9IO0:01063:06245
TACGGAGGGTGCAAGCGTTAATCGGAATTACTGGGCGTAAAGGGCACGCAGGTGGCTTGGCAAGTCGATTGTGAAAGCCCCGAGCTTAACTTGGGAATTGCAGTCGATACTGCCGAGCTAGAGTATGGGAGAGGAAAGCGGAATTCCCGGTGTAGCGGTGAAATGCGTAGATATCGGGAGGAACATCAGTGGCGAAGGCGGCTTTCTGGCCCAATACTGACACTCATGTGCGAAAGCGTGGGGAGCAAACAGG
+
>BAC@CCC>CCBB?C:;;>A?ADC@C@C?BBBAC>:::@C<AA<AA@C@::6:;8;C@D@CC@CBBBBB@BCDDE<BB@@0A;;;FAC@CFADJ7;89.55BA@A;;;BCBBB:69@AB<@@::B@@:4;BAA@DD<A??=?@B?CC<?<?BCBBCC?CBBB=AAABBBABBB@@?@9AA<A=BBAA@@@@?BAA<@;00)000(009.4<1:=A??@ABBCABCBA???A@??;@:93999.8;:<@49957
@N9IO0:01014:06306
TACGAAGGGTGCAAGCGTTAATCGGAATTACTGGGCGTAAAGCGCGCGTAGGTGGTTCAGCAAGTTGGATGTGAAAGCCCTGGGCTCAACCTGGGAACTGCATCCAAAACTACTGAGCTAGAGTACGGTAGAGGGTAGTGGAATTTCCTGTGTAGCGGTGAAATGCGTAGATATAGGAAGGAACACCAGTGGCGAAGGCGACTACCTGGACTGATACTGACACTGAGGTGCGAAAGCGTGGGGAGCAAACAGG
+
ABB;;7;C<CCBM@CBBB@B@CBB?B7;7<?@@A;@@@BA9A@@@???BAA?BB?B?BAAAD@DD<?7::?@<<=38:7(388.8>CB7B7>>81519<=6669+222&299975225999A;;;AA:?888;>4<==88189<>*80625997;:947699,9:?A@@A@@BBBB?B>A6:6:BB;@A::6;AB<@<@BBA@AE@BB@BBBBBBBAA@@@@AABBB?BBBCCC7;;;;@@@3@A@@@8AAC>
@N9IO0:01020:06306
TACGAAGGGTGCAAGCGTTACTCGGAATTACTGGGCGTAAAGCGTGCGTAGGTGGTTCGTTAAGTCTGTCGTGAAAGCCCCGGGCTCAACCTGGGAATGGGCGATGGATACTGGCGGGCTAGAGTGCGGTAGAGGAGAGTGGAATTCCCGGTGTAGCAGTGAAATGCCGTAGAGATCGGGAGGAACATCAGTTGCGAAGGCGGCTCTCTGGACCAGCACTGACACTGAGGCACGAAAGCGTGGGGAGCAAACAGGA
+
AAB;;4;B8@@BC=ABBB?ABA@@:@5;.4;88@;;;9BD9A59944<9???9959?AAA?;8888;:<<?@A@C5B?==1B=543386;46?@,7+782'2579:/522255269A-:9>=:8222:27575939=?>==18/2/7:0939222559>7888.3..(.63338=;;;<4==9>5;:?==89088852:977/755222?3976?799;/.-7-..5550:>:::=/3388=>@0>@?>?8=>>6=
@N9IO0:01024:06273
GACAGAGGGTGCAAACGTTGTTCGGAATACTGGGCGTAAAGCGCATGTAGGCGGCTCGGAAAGTCGGATGTGAAAGCCCAGGGCTCAACCCTGGAAGTGCACTCGAAACTCCCGAGCTGGAGTCCCGGAGAGGAAGGCGGAATTCTCGGTGTAGAGGTGAAATTCGTAGATATCGAGAGGAACACCTGTGGCGAAGGCGGCCTTCTGGACGGTGACTGACGCTGAGATGCGAAAGCGTGGGGAGCAAACAGG
+
<;;HCBBB>AAABC=;::300900*/)///:::.44944)4::9;:;@BB?BB6;;::45D4B=BB??@BD<95)555)555)5;9A<@@8?A5;05=AABBAAAA@:@@>@5B@;;>>8<<BBB<B?BBDD:;7;=@A;@=>:>BCC?BCCBBAB>BAAB<@7:55<BBAAA966<@@<A9;<A=BBBC?AA@=@9BDAE@C@CDF?ABBACBHCBBB;;;ECCBA@@CCCC;;:DCCBC8BA@>>8@BC;
@N9IO0:01038:06282
CACGTGAGGGGACGAGCGTTGTCCGGATTCATTGGGCGTAAAGCGCGCGTAGGCGGTCGTGCAAGTCGGTTGTGAAATCCCGGGGCTCAACCCCGGGACTGCGTCCGATACTGTGCGACTGGAGGCAGGTAGGGGAGATCGGAATTCCTGGTGTAGCGGTGAAATGCGCAGATATCAGGAGGAACACCGGTGGCGAAGGCGGATCTCTGGGCCTTGCCTGACGCTGAGGCGCGAAAGCTAGGGGAGCGAACAGG
+
AA000/////&/78::<<<=AAA?B?BB@BBB@DD=BB::;8:@@BBBCCCC@CC<BBB=BBB9BBCC9B9@A?@>6CBB>CDD8???A=@DA-:9699@AAAAB?C@CBBCCBBB@@@CC?BBABBC?CCCGF:BBAA@@?A@C@CGAA=::;AB?A=A;99/9A@A???C??@@AA?BB?B?AAA<A?@A?C;:7:?BA?BB?A@AEC?FHD???9??<<<@:99=:>=>@>@9@AACBFD9AAA@A???>;
@N9IO0:01039:06304
TACGAAGGGTGCAAGCGTTATTCGGAATCATTGGGCGTAAAGCGCGCGCAGGCGGATCAGCAAGTCAGGTGTGAAATCTCGGGGCTCAACCCCGAAACTGCGCCTGAAACTGCTAGTCTAGAATGTCGGAGGGGGCAGGGGAATTTCACGGTAGTAGGGGTAAAATCCGTAGAGGAATGTGAAGGAACACCGGAGGCGAAGGCCGCCTGCCTGGACGACTATTGACGCTGAGGCGGCGAAAAGCGTGGGGAGC
+
BB;;;=@D:AAAA>ABCB>A@?;;7;@CCBB>AC=A?@?A39;:::?BBBBACC?BBDFDAA>AAA@@=@AA?@@;AA@BBCC;BBBC@CDD=CCC=;;;;;C?;;;C?CCCCCBBBBBAAA=;99=>599999(55959&57<<4<;9:4/////7::+////&447;44444.4.48333-3-3-338-3-38233317,3,3=49::176596/////758=9;873//0//(/////&/7;;8<8+833
@N9IO0:01041:06282
TACAGAGGGTGCGAGCGTTAATCGGAATTACTGGGCGTAAAGCGCACGTAGTCGGCTTTGCAAGTCGGGTGTGAAATCCCCGGGCTACAACCTGGGAACTGCATCCGAGACTGCATTGCTAGAGTATGGGAGAGGGAAGCGGAATTTCTGGTGTAGCAGTGAAATGCGTAGATATCAGAAGGAACATCAGTGGCGAAGGCGGCTTCCTGGACCAATACTGACGATCAGGTGCGAAAGCGTGGGGGAGCAAAACAGG
+
ECDCCBB@<@@>>@@@@@?A>BCC@C@B>ABBBC?BAADF?CCBBBBBB?@@@A=AAB=BBB@CCCCC>BA???A8ABCE9DC9:987?5>373A2?6@BCCCBB;::::@@AABA??????@@AB@@@6;;A@B9B>AAA?B?BM><<:@CCBABB@@A;:;5:>?AA@@@@::9BBB?B@C?:;;AAABB?;;;5;5;;5;@>B5;;5:=<@=888?495955:9:5444444)4444<>>>+655;;;0;==9
@N9IO0:01050:06267
TACGAAGGGTGCAAGCGTTACTCGGAATTACTGGGCGTAAAGCGTGCGTAGGTGGTTCGTTAAGTCTGATGTGAAAGCCCTGGGCTCAACCTGGGAATGGCATTGGATACTGGCGACCTAGAGTGCGGTAGAGGGTGGCGGAATTCCCGGTGTAGCAGTGAAATGCGTAGATATCGGGAGGAACATCCGTGGCGAAGGCGGCCACCTGGACCAGCACTGACACTGAGGCACGAAAGCGTGGGGAGCAAACAG
+
BBBBB=AC<BBCC@BBDC@BBB@?;?4909>><B<9;;C@<A@@???ABBB?BB>B>897@?@BBBBABABBB>=5?@=6BB=5BBCC7B7=??5<7;=6AA@=@;A@BBBB>AABB?>>>>?>>>@=AA@?>>8:@<AE=D=A>AC=A?BAAAA@@@BBBA=ABBBBABC????@@8@@<@=???C?B?;7;@?7<8<=8<8=B8==5::18799779;;=><<78/9<<@@A;=888:;:-9:=::.886
@N9IO0:01055:06267
GACGGAGGGTGCAAGCGTTGCTCGGAATCACTGGGCGTAAAGCGCGTGTAGGCGGTTCGGTAAGTCGAGTGTGAAAGCCCGGGGCTCAACCTCGGAAGTGCACTCGAAACTGTCGAACTTGAGTACGGGAGAGGGAAGTGGAATTCCTGGTGTAGAGGTGAAATTCGTAGATATCAGGAGGAACACCGGTGGCGAAGGCGGCTTCCTGGACCGATACTGACGCTGAGACGCGAAAAGCGTGGGGGAGCAAACAGG
+
CCDB=@A?59::B=?@DD499@98172889ABBC>A::9<.;;;:A;;;BB>;<4939:5:;8<??@BA@<59593;=@8@G@2;@ACAG?AAC?B?BACBB@@555>4>558998-43-43344:::198333(3,337,3,33839949=793::69:9<3:/339<7:975556.55+2+2.9482..(..-(-2670..(.0./(.6,25:><9<<=;;888::::<8877)78888888$59;;?9?BB9
@N9IO0:01015:06350
TACGGGGGGAGCAAACGTTGTTCGGAATCACTGGGCGTAAAGGGCGCGTAGGCGGCTTTATAAGTGAGGTGTTAAATCCCCCGGCTCAACCGGGGACCTGCACTTCATACTGTTTAGCTTGAGTACAGCAGAGGAGACTGGAATTCCCGGTGTAGCGGTGAAATGCGTAGATATCGGGAGGAACACCAGTGGCGAAGGCGAGTCTCTGGGCTGATACTGACGCTGAGGCGCGAAAGCCAGGGGAGCAAACGGG
+
CCCCDIDI+ICBAB=@?@6:9?@A=@5:9@?CCB=CBABG=BB=@@@BAAA=@@<@BB<@@@<B@@@@9B=B<DC>BBBBB1@?AFKDADAJJJ;DC>A@@@BB@CDCCBA;;;6;AAB=@@BBDA;;;BAAA@BBBB@@<@;@<@B<BAABBAABB?BBBB=BBABABAAAABAA@;>=4:4:>>=ABBB@BCC>B@BBBBCBBBBBB>BBBBCBBBBCBBBBBBB?A>?:::/:9288?A5988CB<BCC?
@N9IO0:01019:06353
TACGAAGGGGGCTAGCGTTGCTCGGAATCACTGGGCGTAAAGGGTGCGTAGGCGGGTCTTTAAGTCAGGGGTGAAATCCTGGAGCTCAACTCCAGAACTGCCCTTGATACTGAGGATCTTGAGTTCGGGAGAGGTGAGTGGAACTGCGAGTGTAGAGGTGAAATTCGTAGATATTCGCAAGAACACCAGTGGCGAAGGCGGCTCACTGGCCCGATACTGACGCTGAGGCACGAAAGCGTGGGGAGCAAACAG
+
BBA<;7;CFC3BBCCDCC<?9::B>B=@@BBCCD=?@@CB5::5;A>@@BB?BBA;@>?>6?<@ABBCEE;CCBB>CB@BA@@??@@@><;;6;>@<?;;;@8>499@@BBBCB?B;;;;>@AB?BCC=BBCC?BBBBBC?C=AABBBBCCBBBBBA?@@@C?C=@@@@?<@::.;49;.397488?A?:>8A@>9=;00(/66;;;84=8/;<<?788??>?BAA@=@???=9/976//99-//099.9>;
@N9IO0:01021:06354
TACGTAGGGTGCGAGCGTTAATCGGAATTACTGGGCGTAAAGCGTGCGCAGGCGGTTTTGTAATGTCAGATGTGAAATCCCCGGGCATTAACCCGTTCGGGAGACGTTGAATACTACAAGGCTAGAGTGTAGCAGAGGGGGGTGGAATTCCACGTGTAGCAGTGAAATGCGTAGAGATGTGGAGGAACACCGATGGCGAAGGCAGCCCCCTGGGTTAACACTGACGCTCAGGCACGAAAGCGTGGGGAGCAAACAGG
+
CE<::CBB;@A@<>>000;@:=;=2924.44:::1544::0499995<@@@?BB>AAA388?1738844433334<4::;;.;;1---(-366(,,,-,,(,,--6:+/58::==;;<9<5:>>??ABBB@@ABBBCCBBB(;;5;5;5;=@@B@AAABBBDCEKJ>BCCCCCCCCCCBAA?AB?C>???;?@@@<??A??;=777777'333(3-4.4//////7/35<=9>>>::>59;8;;==3??B@>5?;94
@N9IO0:01038:06336
TACAGAGGGGGCGAGCGTTATTCGGAATTATTGGGCGTAAAGGGCGCGTAGGCGGCTTTGCAAGTGACGGGTGAAAGCCCTCGGCTTAACCGAGGAACTGCCTGTCAGACTGTGAGGCTTGAGACCGGGAGAGGTGAGTGGAATTCCCAGTGTAGCGGTGAAATGCGTAGATATTGGGAGGAACACCAGTGGCGAAGGCGGCTCACTGGACCGGAACTGACGCTGAGGCGCGAAAGCGTGGGGAGCAAACAGG
+
CCCBBB@@@@0:9;B@@@>AB?@@=@;@;@B<@@;@A?A@9@@9@BBBBBB@BB@CCB=BBB>AA@A@AA=BBBC>>?>:?@@<A@?C=A>???=B?ABAC@AAA@@?ABBBBBBB>@@<ABABA9??7??@@?ABBBC@=@;?;@@;AABABBBAB>B;;;/;@@AAAABBBB<AA>BC@C?B@@<@BBB@CCD@C@BA?AAAACBB?CC=@=@=@@@ABBBAABA=@?<988-:?@@AAA5::@AB=????
@N9IO0:01050:06354
TACGGAGGGTCCAAGCGTTATCCGGAATTACTGGGCGTAAAGAGTTGCGTAGGTGGCATTGTAAGTAGATAGTGAAAGCGTGGGGCTCAACCTCATATCCATTATCTAAACTGCAAAGCTAGAGGGCGAGAGAGGTAACTAGAATTCCTTGTGTAGGAGTGAAATCCGTAGATATAAGGAGGAATACCGATGGCGTAGGCAGGTTACTGGCTCGTCCCTGACACTAAGGCACGAAAGCGTGGGGAGCAAACGGG
+
CBBB?BBC<@@<?=@@??=?BB@CAE@B@BBBBC=CBBBC=BAAA?BBBBCE@AA<@CC?BBC?CC?@?CBAAA?@9???::::.;>>@9?<?CC???C@CB?BBBBBC9@99999,:?A>????8::9CCCBB?BB?BB;;;7;7;>D;BAAABB>?@?CCE>DF?@@@@;;;AA>A>AB?B?BCC@BBBB>AAACC@A8979=AACC@CBBBBBC<A@A:;;BA?B?@@@>??8@@BBCDG;AA@CB;AAA=
@N9IO0:01057:06319
[truncated: 45,572,271 more chars]
