# Supplementary material for: Analysis of the rhizosphere bacterial diversity of Angelica dahurica var. formosana from different experimental sites and varieties (strains)
Source: PeerJ. 2023 Sep 6;11:e15997. doi: 10.7717/peerj.15997 (PMC10492537; doi:10.7717/peerj.15997)
Supplement: Supplemental Information 15 [file peerj-11-15997-s015.gz › peerj-11-15997-s015]

@N9IO0:00669:05792
TACGGAGGGGGCTAGCGTTGTTCGGAATTACTGGGCGTAAAGCGCGCGTAGGCGGCTTGACAAGTTGGAGGTGAAAGCCCGGAGCTCAACTTCGGAATTGCCTTCAAGACTGTCTCGCTCGAGGCAGGGAGAGGAGAGCGGAATACCCAGTGTAGAGGTGAAATTCGTAGATATTGGGTGGAACACCGGTGGCGAAGGCGGCTCTCTGGCCCTGATCTGACGCTAAGGCGCGAAAGCGTGGGGAGCAAACAGG
+
@ACCACCCCC5CCCCCBB?BB@CD@D@C?CAA@A9=>@@@:@@A@BBBBBB??@<?@>AA;:8;D?B???=?BBA=AA@:@????AAA?BB?BC=A<@<>?<@?A@=@ABAA@ABAA@ABA>75:=<66;?>?;8;:>AA;@5==CE:><<@@@@@?;<=AA;@<@BA@@@BBB<BB=@@?A<C?C@C:9;4;CC=D@BBBBBCGDCC@DJ>C;;=BBBBIBBBC@B?CBC<99/9=@AAAC6;;;:C;BCC=
@N9IO0:00679:05763
TACGGAGGGTGCAAGCGTTATCCGGATTCACTGGGTTTAAAGGGTGCGTAGGTGGGTTGGTAAGTCAGTGGTGAAATCTCCAAGCTTAACTTGGAAACTGCCATTGATACTATCAGTCTTGAATATTGTGGAGGTTAGCGGAATATGTCATGTAGCGGTGAAATGCTTAGATATGACATAGAACACCAATTGCGAAGGCAGCTGGCTACACATATATTGACACTGAGGCACGAAAGCGTGGGGATCAAACAGG
+
CCBC?BCC=AA@B?B@@@?@@@?C@@@<@@A@@@;@D0;;7;<69@@BBBB@BBD=B@C@ABAGCCCCBF?B@@B;@@=A?B>?A?:=9=B:B?BC<@@@@<@@;?@ACCA@???9@;;2376;;A979@8??;@=@@==:=:==:9:99?<<@B;;6;A?A9@@@B@DABBB;;;@@@ABB?ABB=A<@49:@A9?:@:::BDACCA@ACDBBBFHBCCBAA;;;@=@@?A@B8A;;;@??3@A@BC>@@A?
@N9IO0:00686:05771
TACGTAGGGGGCAAGCGTTACGTCCGGTATTTGACTGGGTGTAAAGGGAGCGTAGACGGCATGGCAAGCCAGATGTGAAAGCCCGGGGCTCAACCCCGGGACTGCATTTGGAACTGTCAGGCTAGAGTGTCGGAGAGGAAAGCGGAATTCCTAGTGTAGCGGTGAAATGCGTAGAATATTAGGAGGAACACCAGTGGCGAAGGCGCTTTCGTGGACGATTGACTGACGTTGAGGCTCGAAAGCGTGGGGAGCAAAC
+
>ACAECFCCC2;:5;7//*---5202(,*25(***,,,(,.-4909>8@A?AB:::<<38800+0=6>;6?::?A?@:B1;<>*877&383/)/66*66.///6///;5=7=>@:@:9??9>?<@?@BA:99=@?@@9=<3<;;5;6;584755222677732229/66=;:788-87749;4;>5;7;@?=D;;:2586-3---,,6,,-.728//25.56555999A=CCC:;;;;;?9@A==>FD186566.6
@N9IO0:00688:05767
AACGTAGGTCACAAGCGTTGTCCGGAATTACTGGGTGTAAAGGGAGCGCAGGCGGGAAGACAAGTTGGAAGTGAAATCCATGGGCTCAACCCATGAACTGCTTTCAAAACTGTTTTTCTTGAGTAGTGCAGAGGTAGGCGGAATTCCCGGTGTAGCGGTGGAATGCGTAGATATCGGGAGGAACACCAGTGGCGAAGGCAGGTCTCTGGGCCGTCACTGACGCTGAGGAGCGAAAGCGTGGGGAGCGAACAGG
+
C:BBBBB?CCCCC8B;9;?CBB<C<B@B@BA@@B<ABAAC<??8;;?BBCC@BBB<B?A@BB>AC=A4;4;=@@@8@B?@A@@6CBBC@CE=?@BB=A@AABC=BBCA0>;9;9:9*5545559;?AABBBCB?BBB@CC@D?C:;:/;=;;;CCCC@BB@D@C:;;;AAA@@@AAB=@A=A=???=@@@@?AAB?D?BBC@BBCBCCC=D@CAAAFBBBCCCCBAA@BBBBCB;BABBBBB9BBBBC@B@@<
@N9IO0:00694:05764
TACAGAGGTCCCAAGCGTTGTTCGGATTCATTGGGCGTAAAGGGTGCGTAGGCGGCAGTGTAAGTTGGACGTGAAATCCTGGGGCTTAACCTCAGAATTGCGTTCAATACTGCATTGCTAGGGCGCTGTAGAGGAGATTGGAATTTACGGTGTAGCAGTGAAATGCGTAGATATCGTAAGGAAGACCAGTGGCGAAAAGCGAAATCTCTGGGCAGCAGCCGACGCTGAGGCACGAAGGCCAGGGGAGCAAACGGG
+
BCCBB:;7;@=5@>A@>A2969==7@@7:<=7<<6@@@BB=BB<BAABBBA=9979BBAABB?BCAD@CBBCBBD>CC?DDFD7;;2905:C>CDC>B:5;<@7:?79AA???AB<??A@@?9?<<89?>??A<ACBA;><?=?C>BBB?BBAAAA999@BB=99:BAAAB999????=@<A>???>@@::198::9(97>@<96955222'29966.-(----2...5062249.4.934444&4::>:4:>>8
@N9IO0:00697:05797
AACGTAGGTACCGAGCGTTATCCGGATTTACTGGGCGTAAAGCGCGTTCAGGCGGTTGGCAAGTCGGGCATGAAATCTCTCGGCTCAACCGGGAGGGGCTGTCCGATACTGCCAGGCTTGAGGGCAGTAGAGGGTGGTGGAATTCCGGGTGTAGTGGTGAAATGCGTAGAGATCCGGAGGAACACCAGTGGCGAAAGCGGCCACCTGGACTGTACCTGACGCTCAAACGCGAAAGCTAGGGGAGCGAACGG
+
:-5<<99=@AA=@AB@AA?CBA?B=;;;6;@BBB=@@@BC=BAAAAA?BBC@AA><0515=6:;;;<344554<4;945@9506>>>9=6;>)5:55&59=::265A=9559559.595A555)5<?C;;444)44.495;:?5:.44(4?<9:A?<=998(8<;>999??;<;1738;4>:@?@<@@AA>@A?@8@?93@;?B@@@=ADCABBC?B@?A@@;><>45;9988-3899:==/:????:9;:
@N9IO0:00705:05804
TACGTAGGGTGCAAGCGTTAATCGGAATACTGGGCGTAAAGCGTGCGCAGGCGGTTATGTAAGACAGATGTGAAATCCCCGGGCTCAACCGTGGGAACTGCATTTGTGACTGCATAGCTAGAGTACGGTAGAGGGGGATGGAATTCCGCGTGTAGCAGTGAAATGCGTAGATATGCGGAGGAACACCGATGGCGAAGGCAATCCCCTGGACCTGTACTGACGCTGCATGCACGAAAGCGTGGGGAGCAAACAGG
+
CCCCCCBC>AA@B>BAA@=@<@AB;B6;9>AA?<;;9ED@CBBBCBBA:96:;6;?CCAAB@CBAA???=@;<=8=BCC5B@7;:6:(/*//88/60----/33(3::;:>:BB@???AA???AA@@=@@AAAABB1@@C=A=?=??CBB??@AAA;;;A@E?FBBABA@@@@@AAA<BB?B<@??;733<28896:04363333&3;-771389983333333444::8999990445<<>>/55599)55<4
@N9IO0:00709:05797
TACGGGAGGGTGCAAGCGTTATCCGGATTCACTGGGTTTAAAGGGAGCGTAGGTGGACTTTTAAGTCAGTGGTGAAATCTCTGGGCTTAACCCGGAAACTGCCATTGATACTATTAGTCTTGAATTCTCTGGAGGTAAGCGGAATATGTCATGTAGCGGTGAAATGCTTAGATATGACATAGAACACCCATTGCGAAGGCAGCTTACTACGGAGACATTGACACTGAGGCTCGAAAGCGTGGGGATCAAACAGG
+
@@:;:.;>@0<59;499::>BAA>A><;2944//0+0>*0/)/:)///78;A,0/4///<<.?9;@;;<9=3>444)4:<<==>6558=-34/448;3:4550557<<>>666<7;>;;B;;@?B8;@@;:299.5@;:AB=B>BCAA9000000//:6:;@G8?B==7@@@@B0///00/7719999,4717///)/)//6/3-33::;;9<===::48333<877=6;<=<<<.797===?3899@@9?@@;
@N9IO0:00710:05802
TACGAAGGGGGCTAGCGTTGTTCGGAATACTGGGCGTAAAGCGTACGTAGGCGGATTTGTAAGTAGGGGGTGAAATCCCCAGGCTCAACCTGGGAACTGCCTTCTAGACTGCAAGTCTCGAGATCAGGAGAGGCGAGTGGAATTCCGAGTGTAGAGGTGAAATTCGTAGATATTCGGAGGAACACCAGTGGCGAAGGCGACTCGCTGGACTGATACTGACGCTGAGGTACGAAAGCGTGGGGAGCAAACAGG
+
BACAA;ACCC5CDBBACD@BB?C@=A-00><<=896;DF>DBBCBAB@;;7<@@@@@9@A@=@@99999):>@A99888&77-3388384///(/(//377B?BBBBA?@@@@<@@AABBBBBAABC=@@AB@BABB;;5;=@>B?BBCCCBBBAA?ADCD?D?CDCCCDAAA?BB@@@=@?BDB@BBBB>BBC@B?AAABCDDCHCABBBCCAAACCBB<<;DEE?BAC;;;0<AA@AAA7A@@AB=AA@=
@N9IO0:00686:05830
TACGTAGGTGACAAGCGTTGTCCGGATTTACTGGGCGTAAAGAGCGCGCAGGCGTCGTTCAAGTCGAGTGTGAAAGCCCCCGGCTCAACTGGGGAGGGTCACTCGATACTGATCGACTCGAAGGCAGGAGAGGGAAGTGGAATTCCCGGTGTAGTGGTGAAATGCGTAGATATCGGGAGGAACACCAGTGGCGAAGGCGACTTCCTGGCCTGTTCTTGACGCTGAGGCGCGAAAGCTAGGGGAGCAAACGG
+
CBCCBBA=AA@CD>BBBB?BBC@E>AAC7;;;<<0;@@AA=BAAAA@@@::6:@@ACC@CC@BBCCCF9:9BBB;A@CBD0@=@@<<7::9=;&334(3=?=?>BBBAAA@><88;??=@@4:/7;;7CABBC>B545>9>.608A;B<>>>=>>><???B8>>???@BBA;;;>A5==8=;?@=7<>//)/67177>>BBB@B?BDAC@BDD@DD@BBA;;;??@=BBB:;;6:BC?@@A3A;;9<4?@@
@N9IO0:00687:05813
GACAGAGGGGGCAAGCGTTGCTCGGAATTACTGGGCGTAAAGGGCGCGTAGGCGGGATGGCAAGTCGGTCGTGAAATCCTTCGGCTCAACCGAAGAACGTCGATCGATACTGCCGTCCTTGAGGATTGCAGAGGAGACTGGAATTCCCGGTGTAGCGGTGAAATGTGTAGAGATCGGGAGGAACACCGGTGGCGAGGCGGGTCTCTGGGCAATTCCTGACGCTGAGGCGCGAAAGCGTGGGGAGCAAACGG
+
BCB;;;BBBB0BB>B@@@?B@@@B?B?B@BBCDD>DCBBC=BD=BB:8:@A=AAA9@@A>AC??A??=?A@=??=5=@<@<@B:????=A?BB@BB?A:::??=>?9977977188<8?7@AA?AA477<:>A6??BA<8486:6;;3<6334;??A<88;=7<<8339:84;?BCD<B<6@6ABB>B?00(0///5;;A8B@@BBBA6:;7;;?<A;;;==>=>><@@A:;;3;=6<;66+7>>@=3:>;
@N9IO0:00687:05835
GACGTAGGGAGCAAGCGTTGTCCGGAATTACTGGGCGTAAAGAGCTCGTAGGCGGGAGCGTGCGTCTGAAAGGAAATCTCAGGGCTCAACTCTGGGGCTTTTTCGAGATTACGGCGCTTCTTGAGTGTAACAGAGGAAAGCAGAATTCCCGGTGTAGCGGTGAAATGCGTAGATATCGGGAGGAATACCAGTGGCGAAGGCGGCTTTCTGGGTTACCACTGACGCTGAGGAGCGAAAGCGTGGGGAGCGAACGGG
+
BCCCCBBB=;;:@=@@BA=BAB>B?DACACCCCD>:;;BB:@@BBCABC;;9;DC=BC;;;@BABBCCCB9A<@@6;;;999?3949928883333&38888'3333<<688859899066(//9/44>9::;=<8==5::A@@=@?CB>C@BBBAAAA>AAA@9?@???@???BBBCC>AA>B=;;;>A@@A>ABC?B@BB?AKK>DCCC=C:;;?AACCCECCCCBB=@@?@??9?:;:CCC9CBBBB?AAB;
@N9IO0:00700:05812
TACAGAGACTGCAAGCGTTATTCGGATCACTGGGCGTAAAGGGTGCGCAGGCGGCCAAGTGTGTGAGGCGTGAAAGCCCGGGGCTTAACCCCCGGAATTGCACCTCAAACTACATGGCTAGAGCATTGGAGAGGGTAGCAGATTCACGGTGTAGCAGTGAAATGCGTAGATATCGTGAGGAATACCAGAGGCGAAGGCGGCTACCTGGACAATTGCTGACGCTCAGGCACGAAAGCGGTGGGGAGCAAAA
+
<;;A@;5:55907)//00+/83580.//7////(333<=7==24433866000(/063;/333388:6<;>>>:///;1666*66(/(////$.(.05.356849222'....3382865558876270-----'-.------,28;;698////////5</55555:<:9:8///97828-3/616///)///)/333-388829=055<8=5;70/////78996<B<==<2///)/:::.8665555
@N9IO0:00701:05845
TACGAAGGGGGCTAGCGTTGCTCGGAATCACTGGGCGTAAAGGGTGCGTAGGCGGGTCTTTAAGTCAGAGGTGAAATCCTGGAGCTCAACTCCAGAACTGCCTTCTGATACTGAGGATCTTGAGTTCGGGAGAGGTGAGTGGAACTGCGAGTGTAGAGGTGAAATTCGTAGATATTCGCAAGAACACCAGTGGCGAAGGCGGCTCACTGGCCCGATACTGACGCTGAGGCACGAAAGCGTGGGGAGCAAACAGG
+
B@BAA>AFDI5CCBCAAA@BCCA@?A?@@@C@@@;@A>BC6;;09B8@>984494)4===58=@?@@@9?;>;?=8=B?BB?@@8:871;774333,7-,,(,(,,,227:;<=@6??4314=<?68881869=:;;9===8A?CAAAB@@@A?=>=>:>@@;3A677225:>>>:ABAA5>@<@@@:>>AE7;;>8;788,2:998<>6A:399@;;;??7=>A=>83983333)..76999*---77.9>=2
@N9IO0:00702:05824
TACGTAGGTGGCAAGCGTTGTCCGGATTTATTGGGTTTAAAGGGTGCGTAGGCGCCCTGTAAGTCAGTGCTGAAATATCCCGGCTTAACCGGGAGGGTGGCATTGATACTGCAGGGCTTGAGTACAGATGAAGTAGGCGGAATTGACGGTGTAGCGGTGAAATGCATAGATATCGTCAAGAACACCGATAGCGAAGGCAGCTTACTAAGCTGTAACTGACGCTGAGGCACGAAAAGTGTGGGGATCAAACAGG
+
CGEEC9960@:@@+/09=3<@B=@>AFKIDCACC?JH=BB;@>8?CA@@AB=;;6@4>?A?<ABCBBB@AA@CF?BBBBB8@8>?398A8@>8BB>7>C@9;;;DC=BC@000@=5<>9@::;BBB;;;AB>BCDC@CCAD?C>@ACB?BBCBB@@=@AAC<;;;BBCBCCCC;;;CC?BCA@@@7;;A;;;@@=@9?>>@B;?=:;49@0000+////:<<=<<<5>:=:999&5:;>>99+9:@@A89;96
@N9IO0:00686:05882
TACAGAGGGTGCGAGCGTTAATCGGAATTACTGGGCGTAAAGCGCACGTAGGTGGCGACGTAAGTCGGGTGTGAAAGCCCCGGGCTCAACCTGGGAATTGCATTCGAGACTGCATTGCTGGAGTACGGAAGAGGAGGGCGGAATTCCCGGTGTAGCGGTGAAATGCGTAGATATCGGGAGGAACATCAGTGGCGAAGGCGGCCCTCTGGTCCAGTACTGACACTCAAGTGCGAAAGCGTGGGGAGCAAACAGG
+
CCH;;:BC=AA@A@A?;;5;<@@B?C<A=A;;;A<;;;BB<@@@@C@;;;B=BB:;;FE;;;@BBBBD>CCCBBB9;;ED:CC=AABB?C@CCD>D@B?AA@@;@@:::ACABCC@ABBA<??BCCB@C@CBC<??E>@A?A>A<AD=C?BBBBC::9:CEF>AABB@@@BBAAAEC=BB?A>;;;;;BBD>@AC?C;;:6:A;ABCC?BB@BBBCBB;;0B@@00+0<<<A@B8@AA@@@>3>@AAB=BCC;
@N9IO0:00710:05893
TACGTAGGACACGAGCGTTATCCGGAGTTACTGGGCGTAAAGGGCGTGCAGGCGGCTGCGTAAGACTGATGTGAAAGCGCCCGGCTTAACCGGGCGAGGACATTGGTGACTGCGTAGCTTGAGGCAGATAGAGGGGTGTAGAATTCCGGGTGTAGTGGTGAAATGCGTAGAGATCCGGAGGAATACCAGAGGCGAAGGCGGCACCCTGGGTCTGACCTGACGCTGAGACGCGACAGCATGGGGAGCGAACGGG
+
BB:;9CC@CBBDC9;9595:AA>B?AA@?BBBBB<;:;?:3>>4?@99;AB?AA=@@B@@@@=ABBABCBBB@?@80000;3:17:<B@B?C=<BC@A988BE@C?A?@ABBECCCCCC?@??>AAABBBBDCEC9?ACCBB?B?A=AA;???@AA@=@AAB<AABBBBBBAB@@8<187,317;=5>BA@>A=><@<00,0???7@AD;AABCCC<???>AAAABBBAAAA@?<<>>8989*9<=AA?BDD>
@N9IO0:00671:05927
TACGTAGGCAGCAAGCGTTGTTCGGAATTACTGGGCGTAAAGAGTGTGTAGGTGGTGTCGTAAGTTTGGTGTGAAATCTCCCGGCTTAACTGGGAGGGTGCGCCGAAGACTGCGATGCTGGAGTATGGGAGAGGAAAGCGGAATTCCTGGTGTAGCGGTGAAATGCGTAGATATCAGGAGGAACACCTGCGGTGTAGACGGCTTTCTGGACCATTACTGACACTGAGACACGAAAGCGTGGGTAGCAAACAGG
+
DCGGCAA=AA@@B@BBCD?AB?AB@CIG?AACCC>@AACD?DACACBBBAA>@?=?AAAABC?AAA<A>????@?<A@@AC>B<@??B@CCCC;BBC<@979C8BD?D??@BAA>8;8?A2>>?>>>:3A>??9>>6>=A;A9>9><>>6;;=@>=;3=@A>3A@@@@<<:79;6?>:==69.3>??BBBB@???9999919>>.89B8==59:7>A>??A;??8@A@@97333(3=>@@C>BBBBBC<@??<
@N9IO0:00675:05950
TACGTAGGGAGCAAGCGTTGTTCGGAATTATTGGGCGTAAAGAGCGCGTAGGCGGTTCGGTAAGTCTGACGTGAAATCCCGGAGCTCAACTCCGGAACTGCGTTGGATACTGCCGGGCTTGAGTGTGGGAGAGGAGAGTGGAATTCCCAGTGTAGAGGTGAAATTCGTAGATATTGGGAGGAACACCCGTGGCGAAGGCGGCTCTCTGGACCACAACTGACGCTGAGGCGCGAAAGCTAGGGTAGCAAACGGG
+
CCCDLAAA<;:;C@BBCC?CC@CC?B@B@CFACC?B@@@@4::;;;;AC;:6;@;@@CC@CG@CBBBCB=@CBBB<BBB<D?;<;BA@<@AA>A=A=@:8::A?C>BCBAAAB?BB=AC?C@@@BBEE<@@@@7;;ABBC@C@B@BC<@@BAABB;;:;CDE?D@AA@BCCDFEAGD?;;5<=<;;A9A;;6;AB=B<AA@BBBDCCJ?B@=@BB?BBB@@BBBB;;7;C@;;;0;BAACD=AAABBB=CED?
@N9IO0:00681:05929
TACGTAGGGTGCGAGCGTTAATCGGAATTACTGGGCGTAAAGCGTGCGCAGGCGGTAATGCAAGACAGATGTGAAATCCCCGGGCTCAACCTGGGAACTGCATTTGTGACTGCATTGCTGGAGTGCGGCAGAGGGGGATGGAATTCCGCGTGTAGCAGTGAAATGCGTAGATATGCGGAGGAACACCGATGGCGAAGGCAATCCCCTGGGCCTGCACTGACGCTCATGCACGAAAGCGTGGGGAGCAAACAGG
+
CBCCBDDD>BBB@@@>AA5@7ABB?D4:.9?:996;AABC?CCAABAA@A@=AA?A@4::?=489?=9839:ABB>AA@?6>=59338,33377.75?=@?@BF>BBBECCB@??@B@@@999@???<@:;;CDDD5@@B>C=@=@?BCA@@@:;;BBA@CC>:9;@@@AAA@@@BB@AA0;05<<7A@@@?BBA?C?AA>@ACB8@@@;@?BBBCB?;70//60/0?=;A==81??<?@@@5???CC>BBD?
@N9IO0:00682:05926
TACGAAGGGGGCTAGCGTTGTTCGGAATTACTGGGCGTAAAGCGCACGTAGGCGGGTTTGTAAGTAGAGGGTGAAATCCCAGGGCTCAACCCTGGAACTGCCTTCTAAACTGCAAGCCTGGAGGTCAGGAGAGGCGAGTGGAATACCGAGTGTAGAGGTGAAATTCGTAGATATTCGGTGGAACACCAGTGGCGAAGGCGACTCGCTGGACTGATACTGACGCTGAGGTGCGAAAGCGTGGGGAGCAAACAGG
+
@ABBA@BGFG3CCBBCBB?BB@BB@D?A?AAA@B<AA@BE>BBCCB@AAAA?ACC=DC=CBB=AAA?;;;0;@@A<ACD<AAD>AAAB@DC=BB>B585:@@C@DABB<@99::/3;6AA58?>A@@A>AAAA?AAA:;?6:693958@@?BBBAB=:?=<>5>8==?>>?>AA<@@=@A<><BBB@CCBB>@@?3849????BCABA5::?@?@@@>888>>A>=?4?><;>>3;@ABBDF:BBCBC=AAA7
@N9IO0:00682:05956
TACGAAGGGTGCAAGCGTTAATCGGAATTACTGGGCGTAAAGCGTGCGTAGGCGGTTCGTTAAGTCTGTCGTGAAAGCCTGGGCTCAACCTGGGAATGGCGATGGATACTGGCGAGCTAGAGTGTGATAGAGGATGGCGGAATTCCCGGTGTAGCGGTGAAATGCGTAGAGATCGGGAGGAACATCTGTGGCGAAGGCGGCCATCTGGATCAACACTGACGCTGAGGCACGAAAGCGTGGGGAGCAAACAGG
+
CBCAA?AC=BBBB>B;;:6:6;@A;C5;5;@@AA=@@@BB=BAAAAAEC@@=@B?B@BCE@GADCCCCBBB@:77(//)/;;1<BBC9>:;;;6;9<=:?===B;BBCCBC?AAACCCCBA@@AA@?:99??9?BB?@@;?;><AB=B?BB:949949===4::;?;<<<<=>>>>6;;7;0444:444:7<;;7;7::5:7@988@=AA??:==?:9:=<;;=88378888818?>??=</>?<8817883
@N9IO0:00701:05937
TACGTAGGGTGCGAGCGTTAATCGGAATACTGGGCGTAAAGCGTGCGCAGGCGGTGATGTAAGACAGTTGTGAAATCCCCGGGCTCAACCTGGGAACTGCATCTGTGACTGCATCGCTGGAGTGCGGCAGAGGGGGATGGAATTCCGCGTGTAGCAGTGAAATGCGTAGATATGCGGAGGAACACCGATGGCGAAGGCAATCCCCTGGGCCTGCACTGACGCTCATGCACGAAAGCGTGGGGAGCAAACAG
+
CDCCC999,;AABBBABD?A=@CC<A=;;;99<2=495:09?@9:<CA;;6;B?B???@@>+00>@@@<BBBBC=BBEE;DC?;99B@B@BEE=C?CHBBCCCAAAA@@BAAAAABBBB?AAC@@@<@;;;ABAB,@@@<@9?>A6;9AAAB:::??BACC>?@?AAB???@@A?>;8C7B?C=B=A@?A6@A?8@;<<17737&3993:?BABBBAA:.------7=;7229/9<<8888'55979/77:
@N9IO0:00713:05952
TACAGAGGGTGCAAGCGTTGTTCGGAATTACTGGGCGTAAAGCGCGCGCAGGCGGGTCCTGTAAGTCTGAAGTGAAATTTCGGAGCTCAACTCCGAAGCTGCTTTGGATACTGCGGATCTAGAGACCGGTAGAGGCTGGTAGAATTACAGGTGTAGCGGTGGAATGCGTAGATATCTGTAAGAATACCCGTGGCGAAGGCGGCCAGCTGGGCCGGGTCTGACGCTGAGGCGGCGAAAAGCGGTGGGGAGACCAAACA
+
BAABCCEE>CC??8=@;960;7;@;@)0)/7@@B9;66<=4=BBBB;;;CB?BCD=A@?AB;;7;;99@B=AAA@@9??9?A6;;@@<?:?9:49?578?@999498959==A@B?AAABAABAAA?B@@@@BB>B@@<@@@A?B?BBBC@CBB@?8817<6;678777999>?@@A???:?@<???A9:9940/:)/)//391799;::1:-33(3333443455557<<755-88&---(----&----3::144
@N9IO0:00665:05988
TACGAAGGGGGCTAGCGTTGTTCGGAATTACTGGGCGTAAAGCGCACGTAGGCGGACATTTAAGTCAGGGGTGAAATCCCGGGGCTCAACCCCGGAACTGCCTTTGATACTGGGTGTCTGGAGTCCGGAAGAGGTGAGTGGAATTCCGAGTGTAGGAGGTGAAATTCGATAGATATTCGGAGGAACACCAGTGGCGAAGGCGGCTCACTGGTCCGGTACTGACGCTGAGGTGCGAAAGCGTGGGGAGCAAACAGG
+
B@C@=9?AAA,@CCCBBCBDD@CC?B7;7;@BBD=BCBGC>BBC@@@;<<C>;;7;@AAB0;5;@::9@@499@B:ACC<AAA9ABBB@CDD9@=@<@?@@=AA=ABDBBBCC<@@@BBA<@@?=:=4929>;7;A555=8=79683/0///933-33-3333(32333333778:.3363704:88=8?::923331718:48777835.5=8A?@AABBA@@:9:99:=;;;@A9==?8:::*9=@@A89:@;
@N9IO0:00677:05987
TACAGAGGGTGCAAGCGTTGTTCGGAATTATTGGGCGTAAAGCGCGTGTAGGCGGCGTGACAAGTCGGGTGTGAAAGCCCTCAGCTCAACTGAGGAAGTGCGCCCGAAACTGTCGTGCTTGAGTGCCGGAGAGGGTGGCGGAATTCCCCAAGTAGAGGTGAAATTCGTAGATATGGGGAGGAACACCGGTGGCGAAGGCGGCCACCTGGACGGTAACTGACGCTGAGACGCGAAAGCGTGGGGAGCAAACAG
+
CDDCCBB@7BBBB@CBBB?B?:<B@B<C<??:CG8BA;;9,9455>;;;<@8AC1<6>:;;C49:CCD=BBCAAA0<;;)5<<>DCDC@CDCCGAD@BA@@AA=6A@>7C@@@?>9?@@?@@@BBC?C=595;;29@688,3284:=>1C>B???@A;@@@@;A>BABBB@@@AA@A6A@7;9;BB@C:;;>A;;4:?;:594:37:9-338233-39:7<>=<<77388AAAD:?933A;<1BB=E>6<5;
@N9IO0:00681:05967
TACGAAGGGGGCTAGCGTTGCTCGGAATGACTGGGCGTAAAGGGCGCGTAGGCGGAACATACAGTCAGATGTGAAATTCCCGGGCTCAACCTGGGGGCTGCATTTGATACGTGTGATCTAGAGTGAGGAAGAGGGTCGTGGAATTCCCAGTGTAGAGGTGAAATTCGTAGATATTGGGAAGAACACCGGTGGCGAAGGCGGCGACCTGGTCCTTTACTGACGCTGGAGGCGCGAAAGCGTGGGGAGCAAACAGG
+
AACCC4;:<:*;;:9ABD>BBC::6;>;;6BDGC>CBBCD>CC>BBA=:00)0;6==@BBCBBAB???BBBBBCC5A=AC<CF=D@@@=A>ABAAB0@@B;;;A<;;;CCCCCBBAAAABBBBBBBB@C?@@@@9??@AC?B?B>AA<AB@@@BBBB:<;BD=C:;;AA@AAA@<@A;@>BA?ABA?B?BC@BAA6;6;A@B::;?CC?A@;??6@;;;A@@@;;5;=<:9:??@89733399+;<<@?89998
@N9IO0:00682:05974
TACGTAGGATCCGAGCGTTGTCCGGAATTACTGGGTGTAAAGGGCGTGTAGGTGGGTCTCTAAGTCGGTGGTGAAATCTTGCAGCTCAACTGTAAAATTGCCATCGATACTGGAGGTCTTGAGTACGGCAGAGGGAAATAGAATTCATGGTGTAGCGGTGAAATGTGTAGATATCATGAAGAATACCGGTAGCGAAGGCGGTTTCCTGGTCCGTAACTGACACTGAGGCGCGAAAGCGTGGGGAGCAAACAGG
+
?@;<<;;4959499;;9;=DBB?A@E?B9;;A@C=DBA?B)9;/4444569?CCD>AACAAA>BBBB>AA=@?@?79474=9;:;A>@;@;::@;;+@=?A?CBB;;;BACC@;;6;;;?BA?ADCC>AAACB@7C@7BB@@7;9=BBB9A;;AB:@?@ACF>=99AABBCBA@@@;:;:<<9ACC8A9@::<8@<@5>B?BC>C?@;66616=>:@>@EBB9;6==.:5<55505<@AAAA699A@C:BBB=
@N9IO0:00687:06002
TACAGAGGGTGCAAGCGTTAATCGGAATTACTGGGCGTAAAGCGCGCGTAGGTGGTTCGTTAAGTTGGATGTGAAAGCCCCGGGCTCAACCTGGGAACTGCATCCAAAACTGGCGAGCTAGAGTACGGTAGAGGGTGGTGGAATTTCCTGTGTAGCGGTGAAATGCGTAGATATAGGAAGGAACACCAGTGGCGAAGGCGACCACCTGGACTGATACTGACACTGAGGTGCGAAAGCGTGGGGAGCAAACAGG
+
BBG9;:II>CABA=AAAA=A?ACC?B7@7;BBBB=:6;CA6;<60@000<A?>????BBB@BHCC@C@BAA@>>:18@8:.:>5CCBA<?=@@@<A9AACC@985:CC9BBB7@>999=777@@A@;7@@>?<:3:@=AA?B@CC>B??>>75:::;75?:=3=6...59:/../.27274968=<;@=>>;>>B?B>AA@D???<?C=@A?>?=873777778?8A4:A>===6==??AAA6@?>=?3<@@3
@N9IO0:00699:06000
TACAGAGGGGGCAAGCGTTATTCGGAATTATTGGGCGTAAAGGGCGCGTAGGCGGTCGTTCAAGTGGTAGGTGAAATCCCTCGGCTCAACCGAGGAGCTGCCCGCCAAACTGAATGACTTGAGTCCGGGAGAGGTAAGTGGAATTCCCAGTGTAGCGGTGAAATGCGTAGATATTGGGAGGAACACCAGTGGCGAAGGCGGCTTACTGGACCGGCACTGACGCTGAGGCGCGAAAGCGTGGGGAGCAAAC
+
CCDA@:;:::$5<4;?BB@C@=@@<?=?>@B=@@;?D@AA=AC<AA@@?::59@<@@@A<@?;@>>;>992;@?@9<@@5<00+0@@@*0-;AA=;;;;9;@8@@5;;.5?=@6<@A@C?BBAAB4::0;;BB:AAABBA?D4;2;9)9@AB@ACBC8C<<<4<A@BAAACCBB=@:394188ABC@D@?@=AAC@D@A@9AC?BBBD<??<@=@955;@?@ABB<<5;@==7;)/00////&/99<<25
@N9IO0:00702:05984
TACGGGGGGGGCAAGCGTTGTTCGGAATTACTGGGCGTAAAGGGCGCGTAGGCGGCCAACTAAGTCAGACGTGAAATCCCTCGGCTTAACCGGGGAACTGCGTCTGATACTGGATGGCTTGAGTTCGGGAGAGGGATGCGGAATTCCAGGTGTAGCGGTGAAATGCGTAGATATCTGGAGGAACACCGGTGGCGAAGGCGGCATCCTGGACCGATACTGACGCTGAGGAGCGAAAGCCAGGGGAGCAAACGG
+
BCCCGDDGGG"CC:CBBB>BD?;94;=B;AACDD<BB@@A4994:A9:;CB?@@=@=@>@A@=@@A?AAA?>?CE=??C>ABB?BC@B?A4798-:-3;<??@@ABBBBBBB@BBB@BB>BBBB>BBB9>=889,98>8?=B>B?E?BB?BBAAA>959:78/8>BB@@@BBC887>:?=3947885;:>=:?;:39:79/897717<8:=:>==;;9977775<AA5;89<=909A=ABBB6A@=<<5:99
@N9IO0:00704:06002
TACGAAGGGTGCAAGCGTTAATCGGAATTACTGGGCGTAAAGCGCGCGTAGGTGGTTCAGCAAGTTGGAGGTGAAATCCCCGGGCTCAACCTGGGAACTGCCTCCAAAACTAACTGAGCTAGAGTACGGTAGAGGGTAGTGGAATTTCCTGTGTAGCGGTGAAATGCGTAGATATAGGAAGAACACCAGTGGCGAAGGCGACTACCTGGACTGATACTGACACTGAGGTGCGAAAGCGTGGGGAGCAAACAGG
+
<9;65.5<)56;C=C559.4399;5>5=:?>:44)55555)5555=666;;:><492/////)/46;8==054::(44:;+:>45559282888(3-3337188-333&333,337333;;;;;:::85:5555=4<<<<<0/)/9(/)/9////44:.4488083333333:3/-5(-(--068:6==<;6;43-3-338:999288-34444///-------/772/55555)///////&//44<)4594
@N9IO0:00707:05980
TACGTAGGGTGCGAGCGTTAATCGGAATACTGGGCGTAAAGCGTGCGCAGGCGGTTTTGTAAGCCAGATGTGAAATCCCCGGGCTTAACCTGGGAATGGCATTTGGGACTGCAAGGCTGGAGTGCGGCAGAGGAGACGTGGAATTCCCGGTGTAGCAGTGAAATGCGTAGATATCGGGAGGAATACCGATGGCGAAGGCAGGTCTCTGGGCTGAGCACTGACGCTCATGCACGAAAGCGTGGGGAGCAAACAGGA
+
CCBBDBBC=BA@CBA@;;9>:=AA<I00/::9=8@@?AC>B@@@AAA@A@=AB;@@@8@CB?BB8::@:78:9913999+9?9A<8=7=8===6B?BB=998<5<<5?AA??:9;5:00+/:9:>B>ABBBA9=?:0//;4838.65.96;9::==;99975-58?>CDCBBBB>>A8>>;><??=8<9::5;;>:?7;;B<@?=;<>>3889/..87744....66.22;?A::3=<==999,652;</97716
@N9IO0:00671:06015
TACAGGGGGTGCAAACGTTGCTCGGAATTATTGGGCGTAAAGCGCGCGTAGGCGGCCACTTAAGTCGGATGTGAAAGCCCCTGGCTCAACTGGGGAAGTGCACCCGAAACTGAGCGGCTTGAATGCGAAAGAGGGTCGCGGAATTCCCGGTGTAGAGGTGAAATTCGTAGATATCGGGAGGAACACCGGTGGCGAAGGCGGCGACCTGGGTCGACATTGACGCTGAGGCGCGAAAGCGTGGGGAGCAAACAGG
+
BBB;<;;<*<9:@<5@B@?CBA@>;@6;05>8=>7BAAAB7??@A<@BBBB?BC2605:C7<8=>==8=9659993;7;;+//+-8::,//=<<.=69069;;@3:::3:::;<<?8AB=@A=??A>@@8A?AA;ABBBB@C?C@BB=B@;;;BC;;9;BDD?C?BBBDCCCBAAAD:@?5:4:@A?D?A@?@@@,0,0>;:0/8;898)78<=??@8737??@@AA@???CFF=B?@;;;;.;;AAE<BAA>
@N9IO0:00671:06026
TACGGAGGGTGCAAGCGTTATCCGGATTCACTGGGTTTAAAGGGTGCGTAGGTGGGTTTGTAAGTCAGTGGTGAAATCTCCGAGCTTAACTTGGAAACTGCCATTGATACTATAGATCTTGAATCTCGCGTAGGTAAGCGGAATATGTCATGTAGCGGTGAAATGCTTAGATATGACATAGAACACCAATTGCGAAGGCAGCTTACTTCACGAGTATTGACACTGATGCACGAAAGCGTGGGGAGCAAACA
+
BBCC@CCC>BBBB?CBBB@CCC@C?<;6;@>@@B;BB8A=4@?7;@??=AA>@ED?ED:<;=;DABBB@C;@9::4;A@B>B?000)0*/9397<<39?<@49?166;@@ABCA@@ABB?BC@BCBBCBBB<;5<A;A;:.97@A???BB;;<BCCA8AAA=4659@;@@B==;;;;;<;;>699;.0*-(--66(-(-///<:<<?<==;;;;>BB799?BAB;;:@A>>?>A49;@BDDD8@9:9<2<9
@N9IO0:00675:06036
TACGTAGGGTGCGAGCGTTAATCGGAATTACTGGGCGTAAAGGGTGCGCAGGCGGTCCTGCAAGTCAGGCGTGAAATCCCCGGGCTTAACCTGGGAATGGCGCTTGAAACTACGGGACTGGAGTATGGCAGAGGGAGGTGGAATTCCACGTGTAGCGGTGAAATGCGTAGAGATGTGGAGGAACACCGATGGCGAAGGCAGCCTCCTGGGCCAATACTGACGCTCATGCACGAAAGCGTGGGGAGCAAACAGG
+
BBBCCCCD>;:<@?A@B@?B:;;A=B7<4:BBAA=@;;;D<BB>BBCCCCC?:;05=38?AB?;;;BB<@?@<=<)55;9+9A8;;:@:@;ABB=B@BA>CCBC=?A?=@@AA@>466;E@AA@B<;27/0/991//+5:8><@>@?ACBBCCBCCD@>>C=6???;;=>>=?><;;7;<9>:6669;;:<8<9:5>4;9;;:==<?DB7@7@?B<;;>>95595555955555)6@@ADGF;AALFF?;;;@
@N9IO0:00686:06046
GACAGAGGGTGCAAACGTTGTTCGGAATTACTGGGCGTAAAGCGCGTGTAGGCTGCTTGGAAAGTCGGATGTGAAAGCCCTGGGCTCAACCTAGGAAGAGCATTCGAAACTTCCAAGCTCGAGTTTCGGAGAGGAAGGCGGAATTCTCGGTGTAGAGGTGAAATTCGTAGATATCGAGAGGAACATCGGTGGCGAAGGCGGCCTTCTGGACGATGACTGACGCTGAGACGCGAAAGCGTGGGGAGCAAACAGG
+
CCCBAACC>;;;DC<?9929:9==::-7-38@@?9@AA@C<@?@@A@@@@@?B???>:<198.9>>>>A;9;BBD?ABB>CC?7BCCC;@<>@A=A<A@BB<;.9@AA:AC>B5;7;A==@AAAD=@@=@@@@;?5::@@;@?B?DCBB?@@ACAAB=;;;E?F@EFDCCCCBBBCCCCC?B=AAAAA=BB?BBC=C?AB>A@D@CAB>BD???BBBB@@@BB??@A?>>A:::29A@?B=>1BABA:3ABA3
@N9IO0:00694:06024
TACGAAGGGTGCAAGCGTTAATCGGAATTACTGGGCGTAAAGCGTGCGTAGGTGGTTCGTTAAGTCTGTCGTGAAAGCCCTGGGCTCAACCTGGGAATGGCGATGGATACTGGCGAGCTAGAGTGTGATAGAGGATGGCGGAATTCCCGGTGTAGCGGTGAAATGCGTAGAGATCGGGAGGAACATCTGTGGCGAAGGCGGCCATCTGGATCAACACTGACACTGAGGCACGAAAGCGTGGGGAGCAAACAGG
+
B@;6;.6A29?;;7;;;;5:7;>@:A4;.9??<C?;;;CI?CBCCCCCBEC=AA:A<@>;8<8<@AB@?>?@9;4(48:19;4);@?>3=7;;4/55:<9CBCBB?BA;<<;7;AAB@@@><=000<<=?A??<?AB@BB?B?C@CF>C?AA=983348<<=8=BCCBCBA@:;;;;3::597>=<>:3447<<=8=9;?:>04484@;@@B@47/0----/6688:6:;;99908;<8:;;+::89918882
@N9IO0:00695:06024
TACGTAGGGTGCGAGCGTTGTCCGGAATTATTGGGCGTAAAGGGCTCGTAGGCGGTTTGTCGCGTCGGGAGTGAAAACCAGGTGCTTAACACCTGGCTTGCTTTCGATACGGGCAGACTAGAGGTATTCAGGGGAGAACGGAATTCCTGGTGTAGCGGTGAAATGCGCAGATATCAGGAGGAACACCGGTGGCGAAGGCGGTTCTCTGGGAATGACCTGACGCTGAGGAGCGAAAGTGTGGGGAGCGAACAGG
+
CBCBCCCJ?ABACBBBBB<C>D:@<D:C:CD@CC>BCCCC?CH>CCDCBBA=@A;@@;@CBBBA@;;:/;;;ACBB7B?AA?AAB@>B?BBB@BB?CC9;:CC>BB@A@:::.:@@@@@BBBB?BAA=@BCCC:CCC<::9;;>6:600)//8>ABB@BBAA=AAAABC??@C??@D>AA?A>ABB?C@CBABBB?B?AC@B>AAC@??8?=??@C=@ABBBA???A?BBBDFE<@??::;;.;@AC@?9993
@N9IO0:00672:06066
TACGAAGGGGGCTAGCGTTGTTCGGAATTACTGGGCGTAAAGCGCGCGCAGGCGGTTCTTCAAGTCAGTGGTGAAAGCCCGGAGCTCAACTCCGGAAATGCCATTGAAACTGTAGAACTTGAGGACGAGAGAGGTGAGTGGAATTCCCAGTGTAGAGGTGAAATTCGTAGATATTGGGAAGAACACCGGTGGCGAAGGCGGCTCACTGGCTCGTTTCTGACGCTCAGGCGCGATAGCGTGGGGATCAAACAGG
+
AAB:;4;CCC2CEBBCCC?BB@BA=B4;4;AA@B=BBBBC>B:;:BAAABB?AA?A?AB?@B?BCCBBBEABABB<@@@9?=873;:0*000+/17:105539?;999-388<:@A:;;>C::6:>A:A@BAB?ABC@AA>B6?4;;3;@BBBBC6;49>@@9@=@>?BA?BCE;D@2;6945:@A=A?@@<@=@:D@CC@;<;>>>B9ABA<<<4<<<<<==A@A<9<<<666ABBBBCDC:??@@@<>?@;
@N9IO0:00684:06098
TACCTGCAGCCCGAGTGGTGCTCGTTATTATTGGGTCTAAAACTCCGTAGTCGGTTGAGTAGATGCCCGGGTAAATCGCAGCAGCTTAACGTTGCGAATTCCGGGTAGACCGCTCGACTAGGGATTGGGAGAGGTGCATAGTACTCTGAGGGTAGGGGTAAAATCCTGTAATCCGTTGGGGGACTACCAGTGGCGAAGGCGATGCACTAGAACAAGTCCGACGATCAGGGACGAAGCCCTGGGGCGCAAACGGG
+
0//777>75:5,55;;;8<<555::0567??;@<5<89944&433-33338;=;@683337733338,3<3=@@7;//--:-///95;3966*/0:??A?C=??7779AA?CDCBBBA???A;AB?CE<BB;;6;B;;9AAAAABBB999B=BCCC@2C>>>2>B8950/)/7)//)/:::'99:<:5:944.4446<8<@@999ABBABC?B@;@??2000000>;;;3<=99.449099>>0>>>??6>=A3
@N9IO0:00692:06097
TACGAAGGGGGCTAGCGTTGTTCGGAATTACTGGGCGTAAAGGGCGCGTAGGCGGTCTTGTAAGTCAGATGTGAAAGCCCCGGGCTCAACCCGGGAATAGCATTTGATACTGCGAGGCTTGAGTCCGGGAGAGGATGGCGGAATTCCCAGTGTAGAGGTGAAATTCGTAGATATTGGGAAGAACACCGGTGGCGAAGGCGGCCATCTGGACCGGTACTGACGCTGAGGCGCGAAAGCGTGGGGAGCGAACGGG
+
;<=6965;;;+<666?CC>AA?BB?C@CACCCCC=:;;CM?KH?AAABCB@:00,0<<,00@7@@BABB@@@CCE8;;;;.:;9B??:9=?8=B>B9<854:::/53;>C@@973949?28>88C8C=5<=@A=?884<<6<7B>BB<BCCCBBBBB>9::@9@<9669?????;?C:@:=>6;;>7<5:;9@@B?A=@@?C>@@BAA>BB?B?CCBCAA@@@@@@@?B??;;:.;;AAACB6;;;;::?A@<
@N9IO0:00692:06108
TACGGAGGGTGCAAGCGTTATCCGGATTCACTGGGTTTAAAGGGTGCGTAGGTGGGTTGGTAAGTCAGTGGTGAAATCCCCGAGCTTAACTTGGGAACTGCCATTGATACTATTAATCTTGAATATCGTGGAGGTTAGCGGAATATGTCATGTAGCGGTGAAATGCTTAGATATGACATAGAACACCAATTGCGAAGGCAGCTGGCTACACGAATATTGACACTGAGGCACGAAAGCGTGGGGATCAAACAGG
+
BBCC@CDF>AAAE@CCCC@CCC;@;997;BBACC6;;09>1><7;;AGBCDACFD?D?A:;6:ABBBC;;6;BA@1==99+9=:@B:B:BC;CE=C?AAAA<A@>BBBBBBCB@B?ACB9;:?CA???993;;5;>B@?A7<7;BAAAAA???A@>><@;99/:<=?>@@AA@?@@@;;;A@<@CC5<5;49;:;494=<@CCC@CCBBBBAA=A@A=AA@@@@A:;5;@@===6@:::BBC9BBBCC?CAA>
@N9IO0:00694:06075
TACGAAGGGGGCTAGCGTTGTTCGGATTTACTGGGCGTAAAGCGCGTGTAGGCGGGCTGGAAAGTTGGGGGTGAAATCCCGAGGCTCAACCTCGGAACTGCCTCCAAAACTTCCAGCCTGGACTCAAGTAGAGGCAAGTGGAATTGCGAGTGTAGAGGTGAAATTCGTAGATATTCGCAGGAACACCAGTGGCGAAGGCGACTTGCTGGACTTGTAGTGACGCTGAGACGCGAAAGCGTGGGGAGCAAACAGG
+
B@B:<5;A@A0BCDBCCCAAA=BB<@@A<BAAAC?A@@CF>DCBBBBCBBC==;;5<00,/;/89<?@:@+:;9C5A@@9@@><??BB?B?B??<>9BBBB?CB>BCC9??7B?BBB?BB7=BC:@58??8;;8=@=AAC?A?B?D@BBB@@?ABAA>AA@A;@?BCBCDDCBB@BCDBB>A>ABB@CCBB<?@@>A=A;;<A>ABA@=?@@>@?:;:?@@?@?ABBBBABDDD>B?AACCC;CBBCF>A@B=
@N9IO0:00666:06124
GACAGAGGAGCCAAGCGTTGTCCGGATTGACTGGGCGTAAAGCGCACGCAGGTGGTGGCGCAAGTGCCGTGTGAAAGCCGGCGGCTTAACTGCCGGAGGCCATAGCAGACTGCGTCACTCGAGCCCGAGAGAGGTCCGTGGAATTGCCGGTGTAGTGGTGAAATGCGTAGAGATCGGCAGGAACACCCAAGGAGAAATCAGCGGACTGGCTCGGCGCTGACACTGAGGTGCGAAAGCGTGGGGAGCGAACGGG
+
CCCCCBB?AA??A<@AAA?BBB@C@CC;@BBAA@6>C:;5)5;>@BCCCCB?BC@CB=@A9:6;@@@@BBBCBBB>A@<@?00,0:3:=;A?@;@<0000;@ACC????>@@:;;BA@@?AA@@@:@A@AABC@AA>ABA=@>@=@C?A>CB@??BC?BBCF<??AAABBA?<=;;5;@A=A>BBBD=D@C@CBDC?DDBBBB@BCDCACCBC?CBBBBBBB@@AAA7;<AAAA;A@@@AAA6A@BAC89;A:
@N9IO0:00678:06137
TACGTAGGGTGCAAGCGTTAATCGGAATACTGGGCGTAAAGCGTGCGCAGGCGGCTTTGCAAGACAGATGTGAAATCCCCGGGCTCAACCTGGGAACTGCATTTGTGACTGCATCGCTGGAGTGCGGCAGAGGGGGATGGAATTCCGCGTGTAGCAGTGAAATGCGTAGATATGCGGAGGAACACCGATGGCGAAGGCAATCCCCTGGGCCTGCACTGACGCTCATGCACGAAAAGCGTGGGGAGCAAACAGG
+
CCCCCCCC=B@?>;A@@>?B@BBB@C8;;B@A?:@B@CB=BA@ABCC@<<800+0/7.;>B=?;;<?AABAAAC=BABB9AC>@AAA3:438;1;>B;;;CCC=CA@@BBBCCC@@@994:?AAAA=AA?;<<<<*:;?:A8B<@=@CCCBBBBAAABEGD>=9;BBBBBBCCBBA=AA.;.4:?;AAA@>@@>=B;??69:@@4?@@9@:@AB<<??:0//7779:=987333&7799?@@5??ABB=BBB?
@N9IO0:00686:06156
TACAGAGGTGGCAAGCGTTGTTCGGAATTACTGGGCGTAAAGGGCGCGTAGGCGGCCATCTAAGTCAGACGTGAAATCCCCCGGCTTAACCTGGGAACTGCGTCTGATACTGGAAGGCTCGAGTTTGGGAGAGGGATGTAGAATTCCAGGTGTAGCGGTGAAATGCGTAGATATCTGGAGGAATACCGGTGGCGAAGGCGGCATCCTGGACCAACACTGACGCTGAGGCGCGAAAGCTAGGGGAGCAAACGGG
+
CBCBAAD@C@?@?:?::94;@=AB?@?@;@A::;.;@9;;7;D;CCCCBAB>:;5;5<CC;;5;<;9::;;;;AB4:;BBB1A=AD?D@C?BBC>C?BBBAAA@;;;CBBBC?A796:ABA?@@F@CF=BABBB=B999AAA>A?B>@@;>?<<=<?:???C>????@BCFBB>>>A;??=@=@BB?B@BC@BBC>B?AA>ADCC?BB@DD=?=@BBAABBA@@A??9?999CB=AACA@@@6??>AA9:;;5
@N9IO0:00689:06121
TACGAGTGGTCCAAGCGTTAGTCGGAATCACTGGGCTTAAAGGGTGCGTAGGCGGGCCAGAAAGCGTCTTGTGAAATCCCCCGGCTCAACCGGGGAACAGCAGGGCGAACTACTGGTCTTGAGGAAGGTAGAGGCCGGCAGAACGATCGGTGGAGCGGTGGAATGCGTAGAGATCGATCGGAATGCCAAAGGTGAAGACAGCCGGCTGGGCCTTTCCTGACGCTGAGGCACGAAAGTCGTGGGGAGCAAACAG
+
CCCC:;;C@CB?A?ABBA@BBBBD?B?BBBCBCD=BC7;;7;=9<<A?AAA<@BB<B@CBBB;AABCCB@CCCCD>BBBBB,@<@@@@@C@DDE;C?AABAACI?CEG?CBC;;;@CCC@DCC@C:;7;@@A@@C?A?ACCD?>>???B=@A998BC>BB?B??>?B888=794::<<==8=88887==6=7=<<6;@>8<:69.84<<3;7;A=B>@?@<8<8;=?90/./.3,.....///(27@<=699;
@N9IO0:00693:06112
TACGGAGGGCGCAAGCGTTGTTCGGAATCATTGGGCGTAAAGCGCGTGTAGGCGGCTTGGCAAGTCGGATGTGAAATCCCGGGGCTCAACCCCGGAACTGCATTCGAAACTGCCTCGCTAGAGTCCCGGAGAGGAGGGCGGAATTCCCGGTGTAGAGGTGAAATTCGTAGATATCGGGAGGAACACCAGTGGCGAAGGCGGCCCTCTGGACGGTGACTGACGCTGAGATGCGAAAGCGTGGGGAGCAAACAGG
+
BBBC@CCC<@A;;4;;9@55625?:C9:;CC7@?5=777819<=BBBA@;;4;:5:;3A34;4;A@@;>>@?>@A;@@A<ADD7;;;;:;DD7B;@9=849AB=B@>8084457<===B?=>:455)5.38??7;;>488-8-:.:4,45444>:?@<@;;;0;=ABCBBBB;;;CE=BB@D><;;>BB@A>@@A==7>@2;;/4944069<9<B@@;>::=BBAABB;;;;;;0:;99@@@4AB;;;8;B@=
@N9IO0:00696:06177
TACAGAGGTCCCAAGCGTTGTTCGGATTCACTGGGCGTAAAGGGTGCGTAGGAGGCTGGGAAAGTCGGGATGTGAAATCTCACCGCTTAACGGTGAAACTGCATTCGATACTACTCGGCTAGAGGATCGGAGGGGAAAGCAGAATTCTTGGTGTAGCGGTGAAATGACGTAGATATCAAGAGGAATACCAACAGCGTAGGCAGCTTTCCTGGAAGATTCCTACTCTGAGGCACGAAGGCCAGGGGAGCAAACGGG
+
>B=AABA=BBB5B;@0/0)//5<<4;>=A<454;4<555>3;93;=669EF?BC46544)4<0555//)/////::177<:0/)/;;)/)/0*//55)5:@ACC=??CAAABAAA@@<?@AA@A?A;:9@BB>C1;;0;?;594=4=;6;8BBCFBB<7<555)55555599599>;:7;;<7:4888-3-//////771//444;295//)/)/--(-(--*,---250-////)/)363333&3343:18677
@N9IO0:00701:06198
AACGTAGGACACGAGCGTTATCCGGAGTTACTGGGCGTAAAGGGCGTGCAGGCGGCTGCGTAAGACTGATGTGAAAGCGCCGGCTTAACCGGGCGAGGACATTGGTGACTGCGTAGCTTGAGGCAGATAGAGGGGTGTAGAATTCCGGGTGTAGTGGTGAAATGCGTAGAGATCCGGAGGAATACCAGAGGCGAAGGCGGCACCCTGGGTCTGACCTGACGCTGAGACGCGACAGCATGGGGGAGCGAACGGG
+
B;CCCCC@CCHCC<@;;;7;@=8=@@AA@CCDCG?BBBDC>DD=AA;AA???BB8BBB@@BC?BBBCBHGCCEDA600//)/27;7>:C@B>7BB;;899AC?C=BAA@BBBCCCCEJ9;;B=BBBBBBBBBDC<DCCCCC?C@C@CB=@@::;CC@ABBB=AAAAAAAAA@@@=@6::=@<AAA=@:99:@@@9==>>4<:::3<AC7>?A<7748///;:<555:::::;5448833333$43::;8===6
@N9IO0:00702:06182
TACGGAGGGGGCCAGCGTTGCTCGGAATCACTGGGCGTAAAGGGCTCGTAGGCGGTTTGATAAGTCCTGTGTGAAATCCCTTGGCTCAACCAAGGAATGGCGCAGGATACTGTCATACTTGAGGCCGGGAGAGGGAAGCGGAATTCCCAGTGTAGCGGTGAAATGCGTAGATATTGGGAGGAACACCGGTGGCGAAGGCGGCTTCCTGGACCGGTTCTGACGCTGAGGAGCGAAAGCCAGGGGAGCAAACAGG
+
BB;;99CDED1A?;BBCC75;?59.57@A@???93955CC<AB=BA=C><@8;;6;B=A???;?::08@9:<B<=6<:929.3.;ABA@D@C@CAC@@@;>:>?A?ABBB@>?CC@AAB7;;@>A?CC>@A>D?@CA:;9:B:B@C?555BB>A?@?<@?@@89::@ABBCCCCAHE=A@<?;@@@>B=;;4;;<<B?CH@A@;B8;;6;:>B>B@CCACAA@@@@@:>@@<BD=?@@DHFD;BBACE=B@@=
@N9IO0:00672:06238
TACAGAGGGTGCAAGCGTTAATCGGAATCACTGGGCGTAAAGCGTGCGTAGGTGGTCATGCAAGTCGGGTGTGAAATCCCCGGGCTTAACCTGGGAACTGCATTCGATACTACATGGCTAGAGTATGGTAGAGGGAAGTGGAATTTCCGGTGTAGCGGTGAAATGCGTAGATATCGGAAGGAACACCAATGGCGAAGGCAGCTTCCTGGACTAATACTGACACTGAGGCACGAAAGCGTGGGTAGCAAACAG
+
BBCAA?@B<@A?B?C@@@?B=@@C=B=@ABBCDF>ABA@A8?@>@BBC@@@@A><>@@;;:C<A@@@F=BB?9:9//999&/0(/6)0)/50//*/3>@AA<A7BB=BCBB@@A::4:@@@ABABAB>>>=275'5.9593B=BF?B?B?A944<BB?BBBD<A??>@BB@AA?=>09.34:69AA3:2371739152898;6162::77>?<8=>>;;;@A9??885:6<===5=<<==;/67696908=<
@N9IO0:00679:06258
TACGGAGGATCCCAAAGCGTTATCCGGATTTATTGGGTTTAAAGGGTGCGTAGGCGGCGTTGTAAGTCAGTGGTGAAAGTTTGCAGCTTAACTGTAAAATTGCCATTGATACTGCAGTGCTTGAGTATAGATGAGGTGGGCGGAATGTGTCATGTAGCGGTGAAATGCATAGATATGACACAGAACACCGATTGCGAAGGCAGCTCACTAAACTATAACTGACGCTGAGGCACGAAAAGCGTGGGGATCAAACAGG
+
BBCC?BA9A555)55)59>@<<6616155>8>>;>>7=>/66/5<2445<44455/)/::)//;2///;;;>:>==@26;><<A>C>@:=7;:<<?>?.A69;?CC?BBCCCCB??;BBBB?BA@A?B@@@@@==:=@@8??6?9?>???AAB???BBB>BCCC=??>88;;=>>>@?==:3446:;;/33=/33;;.3.5;;;>><<555)5<::@8B<;;;995555.4444444&44@@BBB:AA@CB<@@@?
@N9IO0:00682:06247
TACGGAGGGTGCAAGCGTTATCCGGATTCACTGGGTTTAAAGGGTGCGTAGGTGGGTTTGTAAGTCAGTGGTGAAATCTCCGAGCTTAACTTGGAAACTGCCATTGATACTATAGATCTTGAATCTCGCGTAGGTAAGCGGAATATGTCATGTAGCGGTGAAATGCTTAGATATGACATAGAACACCAATTGCGAAGGCAGCTTACTTCACGAGTATTGACACTGATGCACGAAAGCGTGGGGAGCAAACAG
+
BBBB@BBB>BBADBCBA@@@@@=@=@@<@@A;;9,;;):>0@;6;BBCCCC@CCJ?DE=99?8BBCBCCC:;;FC>CDFE?A@>>>.713<6:7<<6<A@@7?>:??;<:>=@>;@ABD@CB?AABAA@BB@@=@A=@;;8;9DD@@AAA@@@AA@?3@@@:1::;;059A=<966;;=::>5=994@9=24989.4.4445>:<<>:;::::9988.44;;;565;;::4444)44::=>>/<655;2;44
@N9IO0:00697:06219
TACAGAGGGTGCGAGCGTTAATCGGAATTACTGGGCGTAAAGCGCGCGTAGGCGGCTTTGCAAGCCGGATGTGAAATCCCCGGGCTTAACCTGGGAACTGCATTCGGGACTGCATTGCTAGAGTATGGGAGAGGGAAGTGGAATTTCAGGTGTAGCGGTGAAATGCGTAGATATCTGAAGGAACATCAGTGGCGAAAGCGACTTCCTGGACCAATACTGACGCTCATGTGCGAAAGCGTGGGGAGCAAACAGG
+
CCDDCAAA<ABAA@A@@@<@>BBB?B@B?B@@@@<@?A@C6;;@@@@BCBC?;;2;@<)6968<@:C>ABB<ABC:9:=<+9;45;?C:C:BC=6?7A8:9BB:CC=5A@84:=?2;A@?A?@@A989,98===8?;A@C@C?BA:@8849AAA@AA>@??C>???AAAAA@@@@@AB=A=A?CCCCCDCC?;;;A6:9=@==9<8<B9=B@C@BCCBBCCCBB@@000><<@@<@A@ABCC9@AAAA:@AA>
@N9IO0:00698:06216
TACGAAGGGTGCAAACGTTGCTCGGAATCATTGGGCGTAAAGCGCACGTAGGCGCTCTGCAAGTCGGATGTGAAATCCCTCGGCTCAACCGAGGACGTGCATCCGAAACTGCGGAGCTTGAGTATGGAAGAGGGTCGCGGAATTCCCGGTGTAGAGGTGAAATTCGTAGATATCGGGAGGAACACCAGTGGCGAAGGCGGCGACCTGGGCCAATACTGACGCTGAGGTGCGAAAGCGTGGGGAGCAAACAGG
+
DCHAB?BJ=BBB@B<:;;?BA@A@<@=A@@A8@<5===;:2<345<<<9>:743384444:.////27///::;19;;4;??:<<;C;?:;6515;8;=A?>=8987*7744:7449:23455:;>:>8=6:5)9?;9:092?9@A<A:B>=A?@?9<=B=8B8<==;;;BB<<<>64424499<9<555399:39399399993;<;4@:>5@:555;9=>>>:;69?CCFE=@AC;;;;.;@;::)5957
@N9IO0:00698:06243
TACGTAGGGTGCGAGCGTTAATCGGAATTACTGGGCGTAAAGCGTGCGCAGGCGGCGCCGCAAGTCGAGTGTGAAATCCCCGGGCTTAACTTGGGAATTGCGCTCGAAACTACGGTGCTGGAGTGTGGCAGAGGGAGGTGGAATTCCACGTGTAGCGGTGAAATGCGTAGAGATGTGGAGGAACACCGATGGCGAAGGCAGCCTCCTGGGCCAACACTGACGCTCATGCACGAAAGCGTGGGGAGCAAACAGG
+
@ABCCCCF@:<;CAA@CD@C?BBD@D:;:;BBBF>CBBEM=@@A@CBB@00+00+/>B=;9967333339:?ABB=BBBB6A@8>>2817=:=<2:5:6:>?=88:;;3=;;:=6@:@?A7><:>>=500////(/=*/78D@C?B?AA;;;A@A@C?ACBB=BBB>@AA?>:888;.44.4.44479:9:4;AB=A5:944.5549;;6;:?9>@A@A=>445555555555909A@@@<:066;>B4@@@7
@N9IO0:00698:06245
TACGTAGGGGGCGAGCGTTGTTCGGAATTATTGGGCGTAAAGGGCGTGTAGGCGGTGCGGTAAGTCGGGCGTGAAATCTCCAGGCTTAACTTGGAGGGGCCGTCCGGGACTGCCGTGCTCGAGTGTGGGAGAGGGAAGTGGAATTCCCGGTGTAGCGGTGAAATGCGTAGATATCGGGAGGAACACCTGCGGCGAAGGCGGCTTCCTGGACCACAACTGACGCTAAAGCGCGAAAAGCTAGGGGAGCAAACAGG
+
A@BECCCDDD1CCCCBBB?BBACDAC@C?BB?A?8@@@BC>CD>FBCBA>?:?@=ABBD?BB=@@BCB=BBCDDC>CAAB@BHACCIHABB>A=;;;;&5.5;<:?@7A@<A@?B@@@CC@@@@@@BC<B@@@A<A=ABB6;6;=A@8@;?BCABBB?BACD=CBBBA@@A@@@AAB9BB8:8:AAA@@@CDGDL?A=@B>AA?A=AA=AA?BBB?ABAB@AABBD<@@BB:988&79333==/558>>6<@<:
@N9IO0:00699:06210
TACGGAGGGGGCTAGCGTTGTTCGGAATTACTGGGCGTAAAGCGCACGTAGGCGGCTTTGTAAGTTAGAGGTGAAAGCCTGGAGCTCAACTCCAGAACTGCCTTTAAGACTGCATCGCTTGAATCCAGGAGAGGTGAGTGGAATTCCGAGTGTAGAGGTGAAATTCGTAGATATTCGGAAGAACACCAGTGGCGAAGGCGCTCACTGGACTGGTATTGACGCTGAGGTGCGAAAGCGTGGGGAGCAAACAGG
+
CCBB?BCKFJ3CCCCCCCACE@CDAE>B?BBBBC=CAAAF>B@B@C;;<CC@BA?BDD>CCC@CC@CEBA>@@@C8;:?BD@;;<CCEACCCAAA?@B????CC>C@CCCAA@CC;;;B>BB@BB=@@=A@BB?ABBBBB?C?B=@=@@@955<<=?6>;BC=B@BCBCBB@@?7<=5>;;?8=DBADBAB?A?>6?;00/:99:::7;ABB9<=B=@A::?ABBB?BB@<>?9?@AAAAB9BCCBC?BA>8
@N9IO0:00702:06243
TACAGAGGGTGCGAGCGTTAATCGGAATTACTGGGCGTAAAGCGCGCGTAGGTGGCTTGTTAAGTCGGTTGTGAAAGCCCTGGGCTTAACCTGGGAATTGCATTCGATACTGGCAGGCTAGAGTGTGGTAGAGGGAAGTGGAATTCCCGGTGTAGCGGTGAAATGCGTAGATGATCGGGAGGAACACCAGTGGCGAAGGCGGCTTCCTGGACCAACACTGACACTGAGGTGCGAAAGCGTGGGGAGCAAACAGG
+
CCCCCCCC?BCBBBB@;:5;5;9?=@>B@BBBCC>@@@DD<@:;:@@ABBB=@@;@C?AA?AACCCC@C@@@ABC=BBC>CGF=A@?B?B?BCD>C?B8;:@@>AABBDAA@=@>>:??;;;AABBB?BCCDCD=C@CECDJ@C@CC<B=A>@AA:;.9:;;)5AA@A@@A0//<:::37949.444.4444./:9394//)//)/)55455.57<;;<=<:://///)/44455)5////;:+///9905554
@N9IO0:00711:06214
TACGTAGGGTGCGAGCGTTAATCGGAATTACTGGGCGTAAAGCGTGCGCAGGCGGTTTTGTAAGTCAGATGTGAAATCCCCGGGGCTCAACCTGGGAACTGCGTTTGAAACTACAAGGCTAGAGTGTAGCAGAGGGGGGTGGAATTCCACGTGTAGCAGTGGAAATGCGTAGAGATGTGGAGGAACACCGATGGCGAAGGCAGCCCCCTGGGTTAACACTGACGCTCAGGCACGAAAGCGTGGGGAGCAA
+
DCBBC;;;/59995///0)/)/;;3<8<8<<@<B<AA=B>6@@@:96<<@B@@@;>>C/5958;?@ACC?::BB=6A?;;&833&3779(/(/9>5@*//6=:;;8?<=5=B:::.7,3733525559@@@7669<99%./(.05262..2::553366..).9-355;:>=;552337)..69388:27733.38<6;.///////$/8919(/(/6686999:3333,33;;=>6<:97777&//:::
@N9IO0:00667:06273
TACGAAGGGGGCTAGCGTTGCTCGGAATCACTGGGCGTAAAGGGCGCGTAGGCGGACTCTTAAGTCGGGGGTGAAAGCCCAGGGCTCAACCCTGGAATTGCCTTCGATACTGAGAGTCTTGAGTTCGGAAGAGGTTGGTGGAACTGCGAGTGTAGAGGTGAAATTCGTAGATATTCGCAAGAACACCAGTGGCGAAGGCGGCTCACTGGACTGGTATTGACGCTGAGGTGCGAAAGCGTGGGGAGCAAACAGG
+
BBFA@5<;:;*5:@A;;;ACCEBC@B?ACBBFFD?@@@CC>EE>BBA@@BC@CD?@B@BC<>9==::9:9);?>A<BBH?CDC>BBCD?DD@CC?D@D@CDAD?CB@AACBBBCA@?BB=@@@B=AB>B=BBA9B@B?@C4:49BCBBBBA:;;@@@<@@BD>E?A?@;;;B@>:?@@A=AA499?;@@AA?AAA<@<@A>BBBBB@B=ABBB?BBCAABBCCCAAA?@@@@AA8AAA;;;;-:@;::)9@?8
@N9IO0:00670:06267
GTACGTAGGGTGCAAGCGTTAATCGGAATACTGGGCGAAAGCGTGCGCAGGCGGTCTTGTAAGACCAGAGTGAAAGTCCCCGGGCTTAACCTGGGAACTGCCTTTGTGACTGCAAGGCTTGAGTGCGGCAGAGGGGGATGGGAATTCCGCGTGTAGCAGTGAAATGCGTAGATATGCGGAGGAACACCGATGGCGAAGGCAATCCCCTGGGCCTGCACTGACGCTCATGCACGAAAGCGTGGGGAGCAAACAGG
+
9;55559;>4>@CB<9777)/*/::5>86569990555<4<<<<5449772/0+0>:6:,.)--.(--///8::(44:::&33(33,3,347781849=93.79/898>=@993,3/3:3958???A>B>>>AAA?,;378*:8<6::00/0//;;;::==;858478898=333:9=17813188:-344=4=992974425===1===4<7<44444444444/////77///)4:;::<<+999:@4@@@=
@N9IO0:00681:06293
TACGTAGGGGGCTAGCGTTGTCCGGATTTATTGGGCGTAAAGAGCGCGTAGGCGCCGAGTAAGTCCGACGTGAAATCTGGAGGCTCAACCTCCAGCGGTCGTTGGAAACTACTCGGCTAGAGTCCGGAAGAGGAGAGTGGAATTCCTGGTGTAGCGGTGAAATGCGCAGATATCAGGAAGAACACCGATGGCGAAAGCAGCTCTCTGGGACGGTACTGACGCTGAGGCGCGAAAGCGTGGGGAGCGAACAGG
+
BCCCC@A@@B0BBBBBBC?B@A@C;;;;8;B?BC????FD>@??@A?@@==9000*/9;/926;C@BBBDCBBC>:;:D>::8:ABC@C@CB>AA::7;BBC=A=AB<AAAABAB?CCCACCEE@D9:6;?B;??CBCB?B?B?B@BC@@@?AABC?BCBB>AA@@@A999AABBC?C?DA=A@@<@@??;?;;;0;A@@@BBCDDGF?CBB?BA?????@:::AB?ACB@@@8@;;;;BA9BBEEF@;;<=
@N9IO0:00689:06298
TACGAAGGGGGCTAGCGTTGCTCGGAATCACTGGGCGTAAAGCGCACGTAGGCGGATTCCTAAGTCGGGGGTGAAATCCTGGAGCTCAACTCCAGAACTGCCTTCGATACTGGGAATCTTGAGTCCGGGAGAGGTGAGTGGAACTGCGAGTGTAGAGGTGAAATTCGTAGATATTCGCAAGAACACCAGTGGCGAAGGCGGCTCACTGGCCCGGTACTGACGCTGAGGTGCGAAAGCGTGGGGAGCAAACAGG
+
CCCAA=ABBB1CCDCAAA@BBB@B=@8;;EB;;:6;??BB=BB@@@:AA??>?D:@@>@=AA=A@@AAAA0@@@C>CC?BBA;;;CAA>ABB?@A@=??AA?A:>999ABBBD>C@BBB9:9A@?19944?;A?BDBBBC@C?BBB@@@A@@?A@@>;@AAB=BACCCCBABBB7BBBA7;BACCC@DCCC@CCD?B???>@BBAABA>@<6A:AA;BBBACBC999????AAA;@?BAADE8??BBA;@>=9
@N9IO0:00698:06270
GACGAACCGTCCAAACGTTATTCGGAATTACTGGGCTTAAAGGGTGCGTAGGCGGCGCGGAAAGTAGGGTGTGAAATCCCTCGGCTCAACCGAGGAACTGCGCCCTAAACTACCGTGCTCGAGGGAGATAGAGGTGAGCGGAACTTAGGGTGGAGCGGTGAAATGCGTTGATATCCTAAGGAACACCCGTGGCGAAAGCGGCTCACTGGGTCTCTTCTGACGCTGAGGCACGAAAGCTAGGGTAGCGAACGGG
+
AAB;;6;>AAB?BB;;;<=BB?BB=A=A?BBBCC=??499-9A9:;<ABBF@BB?B???599.:?===9???AAD>CBB9?;;5;;:B<B>B@@<@<B;:;>@B8AAC>CDHLBB=;;FBCCDL?CCBAAA??;@A@AAB@C@BB@BBC=BB:;;A@;A;;;0;@@BB@CH<<;C<;;5;=A=BCCM>BBF?C;;;8;CC@DECCBBDC=CCBBB@BBBBBBCA@;;5;AA;;;7;BABDE>A<;:BB?ACC;
@N9IO0:00667:06329
TACGTAGGGTGCGAGCGTTGTCCGGAATTATTGGGCGTAAAGAGCTCGTAGGCGGTCTGTCGCGTCGAATGTGAAAACCGGGGCTCAACTCCGGGCTTGCATTCGATACGGGCAGGCTAGAGTTCGGTAGGGGAGTCTGGAATTCCTGGTGTGAGCGGTGAAATGACGCAGATATCAGGAGGAACACCGGTGGCGAAGGCGGGACTCTGGGCCGATACTGACGCTGAGGAGCGAAAGCGTGGGGAGCGAACAGG
+
CCCCCCLJ>;;;CAA@;?:C<<:>:C:C:CC@AA;BB:::.;;;;>;<;@A<A?9==BBBBB::;4443<<<@AAA6@?AD>:?AAC@B@@=@@9@@,//6:06@A7:9BB>BBA=>><@>?B>BB>=?@FE9BB???B?B?B>@<@?8///..377,---9'---6555...656?C89:?A?BBB@C@CC@B@?=?@CCD<??AAABB>C@CBCAAA99:BBA:;;?@@@BBC<B???AAA6AC:;;?@@@?
@N9IO0:00669:06311
GACGGGGGGGGCAAGTGTTCTTCGGAATGACTGGGCGTAAAGGGCACGTAGGCGTGAATCGGGTTGAAAGTGAAAGTCGCCAAAAAACTGGCGGAATGCTCTCGAAACCAATTCACTTGAGTGAGACAGAGGAGAGTGGAATTTCGTGTGTAGGGGTGAAATCCGGAGATCTACGAAGGAACGCCAAAAGCGAAGGCAGCTCTCTGGGTCCCTACCGACGCTGGGGTGCGAAAGCATGGGGAGCGAACGGG
+
BCCCCCCCCC"AA7;;@><?C@CE@D@CCCBBBB<AAACC:@A<AA>A>@@<000=?7<<>?8>?;;9.:B>>?;????@198799#7886?B<A>:::BAA=::939)0)/5=9=?8??A@@@@?:888>59:::88-:;A?:>?>B?<;8?8818AA;3AB<A8;5<>8;=88517-5-2220596+6;=<5;6;=A??>88555-577/7>>;>???BDDDD9ABBBAD59:@@??@6::9?>;?@A7
@N9IO0:00674:06312
TACGAAGGGGGCTAGCGTTGTTCGGAATTACTGGGCGTAAAGCGCACGTAGGCGGATATTTAAGTCAGGGGTGAAAGTCCCAGAGCTCAACTCTGGAACTGCCTTTGATACTGGGTATCTTGAGTATGGAAGAGGTAAGTGGAATTCCGAGTGTAGAGGTGAAATTCGTAGATATTCGGAGGAACACCAGTGGCGAAGGCGCTTACTGGTCCATTACTGACGCTGAGGTGCGAAAGCGTGGGGAG
+
BBFFC@CCCC5CJCCBBB@CCACC@C8:9<BBBC?:;9DF=A@@ACB;;;CACC@C;;:C;A>@@@@DDE;BBCB69;?>-00////:96;700/16:=:??:?>)33333773(333333998987=5;8>AA?BB@BCB?C?B?B>@999?@;;::6<<;;5;5///99/7382884::4828;9,337757//(/4///916655/55+251522:::;=>=76079:<;<1<<>8788)8:
@N9IO0:00680:06322
TACGTAGGGTGCAAGCGTTAATCGGAATACTGGGCGTAAAGCGTGCGCAGGCGGTTATATAAGACAGTTGTGAAATCCCCGGGCTCAACCGTGGGAACTGCATCTGTGACTGTATAGCTAGAGTACGGGTAGAGGGGGATGGAATTCCGCGTGTAGCAGTGAAATGCGTAGATATGGCGGAGACACCGATGGCGAAGGCAATCCCCTGGACCTGTACTGACGCTCATGCACGAAAGCGTGGGGAGCAAACAGG
+
CCCCCCCC=9::B;@@@@?B@EBA?A+00>000,9=CCK?DBA?@@CB;;6;;4;?BBCA@=@>><?=1738==19=@A+:9*///85:*//;;2:18595:;>=;::=CCCDCCBBBAACBBAA99:,:>>99887'388386;.3/3=9@B?????;<773,3;?AA874;;;8)--(---55518:?A4===(/(/83/333&3838=8===A@=@=///7;;;;9<>::9+5522577)5556:32222
@N9IO0:00682:06347
TACGTAGGGTGCAAGCGTTGTCCGGAATTATTGGGCGTAAAGAGCTCGTAGGCGGCTTGTCACGTCTGCTGTGAAAACTCGGGGCTCAACCCCGAGCCTGCAGTGGATACGGGCTAGCTAGAGTGCGGTAGGGGAGACTGGAATTCCTGGTGTAGCGGTGAAATGCGCAGATATCAGGAGGAACACCGGTGGCGAAGGCGGGTCTCTGGACCGATACTGACGCTGAGGAGCGAAAGCGTGGGGAGCGAACAGG
+
BBBAAACC;;;;B@CCCC9:9E?B>BAC9;;ACC>BA@@?:@@@A=@@@@?;;;59909:>CB@B@;;;BBB;;;;.9;A>A>7?BAA=<@<0@A=A9:;;@AAA=;;;;@@8?AAA@@@BCBACBA=A@@@@2@@?@@A<@;A<?9>A=;=>997<;<==A289@?@@A@AA9:9A599>A;?>A3949?;?8:6;?ABD=BCCBBB>BBACBBBB;;;B;;;CCC@D@A<;;0;:@@@BB7AAAAB>BAA?
@N9IO0:00702:06324
TACGAAGGGTGCAAGCGTTACTCGGAATTACTGGGCGTAAAGCGTGCGTAGGTGGTGGTTTAAGTCTGTCGTGAAAGCCCTGGGCTCAACCTGGGAATTGCGATGGATACTGGATCACTAGAGTGTGGTAGAGGGATGCGGAATTTCCGGTGTAGCAGTGAAATGCGTAGAGATCGGAAGGAACATCTGTGGCGAAGGCGGCATCCTGGGCCAACACTGACACTGAGCACGAAAGCGTGGGAGCAAACAGG
+
@@@;:4;;0;B;<7;A@@@@;449.4.:.99>>@8;;;@A;A@BBBAA:;;4:B:@BAD@7C?A@A@BA?@@A::14:4(4?;0:@@A;B;CC>8C:B7;@@@BC=@ABC@@=@BA@;;:A@@?ADC@BBBBBB<B??>?=@7<B<B?C;?8<<;::9:9@?8@A::::B>>?<>@2:.36;68=898=9>:>?A=A<?>4;:;;399919:A::522222::62222969:5,755252'298;;799=8
@N9IO0:00721:05801
TACAGAGGGAGCAAGCGTTGTTCGGAATTACTGGGCGTAAAGGGCGCGCAGGCGGGCCTGTAAGTCAGGCGTGAAAACTATCGGCTCAACTGATAGATTGCGTTTGAGACTGCAGGTCTTGAGTACGGGAGAGGAAGGTGGAACTCTGCGTGTAGCGGTGAAATGCGTAGATATGCATAGGAACACCAGTGGCGAAGGCGGCCTTCTAGCCCGATACTGACGCTGAGGCGCGAAAGCGTGGGGAGCAAACAGG
+
BCCAAABB<BBAA=A@@@=@B@CB@B:B:BBCCC=AAAA<5B?8BBBBABA?@AB<A?BBBB=AABBB?BBBBBCC9AABBBC@CCDD:ABBBA@@@A>@@>?@9=;??B;;;CCA;;;@BBBAA@@@;A@@@=@;@@@@=@?AAAABAAAABBBGDAGCDK>AA@BB000@<;44449:9=9:::9>C@A9;:B9?9;;4;?C>CC;;;F>A?@BA?;;;@@@A@@=@A@CBB=C:::ABB8AACCC<;;;?
@N9IO0:00723:05798
AACGTAGGAGACAAGCGTTATCCGAATTTACTGGGCGTAAAGCGCGTGCAGGTGGTTAGGTAAGTGGAATGTGAAATCTCCCGGCTCAACTGGGAGAGGCTGTTCCAAACTGCCTGGCTAGAGGGCGGTAGAGGGAGGTGGAATTCCCGGTGTAGTGGTGAAATGCGTAGATATCGGGAGGAACACCTGTGGCGAAAGCGGCCTCCTGGACCGTACCTGACGCTCAGACGCGAAAGCTAGGGGAGTGAACGGG
+
>0;?A?A><;;;B5;;558@::8<?:@?6>A;;:4555>>4;@A@@CCCCC@BB@I@BB?BC?C9;7;8;55:>>4956@@8@7<>8@.4333(3>7:4:>986;.9:/788:@CC?CBBA??:3:<7?A<<<?6;;8B@9=4616=4>:>><BB@A9=959)9<@@=BCCCD@@??89939:A=@==<<<29444(444.4799.44544.4:44.4599:94444959<999)4455555&55555.55<2
@N9IO0:00730:05779
TACGAAGGGGGCTAGCGTTGTTCGGAATTACTGGGCGTAAAGGGCGCGTAGGCGGTCTTGTAAGTCAGATGTGAAAGCCCCGGGCTCAACCCGGGAATAGCATTTGATACTGCGAGGCTTGAGTCCGGGAGAGGATGGCGGAATTCCCAGTGTAGAGGTGAAATTCGTAGATATTGGGAAGAACACCGGTGGCGAAGGCGGCCATCTGGACCGGTACTGACGCTGAGGCGCGAAAGCGTGGGGAGCAAACAGG
+
BBCAA=AABA0AHGCCBB?BBACC@B:B?BCCJL>A@ABB=BF>CBBBBBB=9:6;BB=ABBABDCCBCAAA@??,9;;;.4;2989949;3;B;A8<?>?99:2:=BBCA?@??C?A<7<<;=>8==6=88868888BB?A6=6>83=?>@AAAA@79:??7?5888:9;99;899170-,),,9),(,207??;A9<<:@;>=?>=9;:3;5;@AABBCCAA;;;=@@@@@A8@@@;;;;.;@<;;0;@C>
@N9IO0:00741:05807
TACGTAGGGGGCTAGCGTTGTCCGGAATCATTGGGCGTAAAGAGCGCGTAGGCGGCCAGATAAGTCCGGTGTGAAAGTCACAGGCTCAACCTGTGAATGCCGCTGGAAACTGTCTGGCTAGAGTCCGGAAGGGGCGAGTGGAATTCCTGGTGTAGCGGTGAAATGCGCAGATATCAGGAGGAACACCAATGGCGAAGGCAGCTCGCTGGGACGGTACTGACGCTGAGGCGCGAAAGCGTGGGGAGCAAACAGG
+
BBBCC????>,ABA@@@D<@@@?B>C@BBAA.95)3;377*334;:?@@<<600)/)/<:=B@BCD@C@ABACCC<BABBBBB@BBBC@D@CCCCC?AAA?ABAA>AA=BBBBBBD@BAAABA@@=@;>;=AA9>?>BBB?B?D>A>BA?AA@B???:@=@@9:55<<A?@@A?<A<8<A8?8?@A=@9@A=?=@=@<@@>@@@AAAAA;@BA=AA@@@@<??:99A<?>?ABA:@@AAABB:B@@@A=:::<
@N9IO0:00763:05786
TACGTAGGGTGCGAGCGTTAATCGGAATTACTGGGCGTAAAGTGTGCGCAGGCGGCGTCGCAAGTCGAGTGTGAAAGCCCCGGGCTTAACTTGGGAATTGCGCTCGAAACTACGGTGCTGGAGTATGGCAGAGGAAGGTGGAATTCCACGTGTAGCGGTGAAATGCGTAGAGATGTGGAGGAACACCGATGGCGAAGGCAGCCTTCTGGGCCAATACTGACGCTCATGCACGAAAAGCGTGGGGAGCAAACAGG
+
CCCCC@@@<:;:B@@?BA9A9DBB@B@D@BC???<@A@BC<B:95@@BA@@<?@<@@AA?AB:;A<<88?B@BBA9????.=<5A<?B5888>>6>7=58>BBB====6=;<<B>959ED@BBAA@@:?998;5;:A:?>:B?A?B@CCBBBBBBAB?BEEE>::;BAB@@@?ABDD9::;?;;:9?CC@A>@@A=@>ACAA=@;?=B@5:6;>ACA;;::94:33333;33333&38773==185:=B8@@@:
@N9IO0:00717:05825
TACGTAGGGGGCGAGCGTTGTCCGGATTTATTGGGCGTAAAGAGCTCGTAGGCGGTTTGGCAAGTCGGGTGTGAAAATCCGGGCTCAACTCGGAGACGCCACTCGATACTGCCATGACTCGAGTCCGGTAGGGGAGTGCGGAATTCCTGGTGTAGCGGTGAAATGCGCAGATATCAGGAGGAACACCGGTGGCGAAGGCGGCACTCTGGGCCGGAACTGACGCTGAGGAGCGAAAGCGTGGG
+
CCCD@;;;;;*:B9;;BB>BHE@D@BBB<BB?CD>CCBCC<CBBBBBBB::8:C@CD?DABB@BBAAA:@B@?@@@7>B=BB9BB9;4;A;;6;CBBBB?CCCC@?@@@ABC=@@B@@@AA;599.5499<9;'555;596;=B<@<>@;@=;@;;;:@@BE>CC@@:55<:<;555.55.616@D9A?CC=@BB6;6:A??>>9449;)4.4.48<<<==;;:88:3555===4:<=9999
@N9IO0:00730:05830
GACGAGGGGTCCTAGCGTTGCTCGGAATTATTGGGCGTAAAGAGGGCGTAGGCGGCTATGTAAGTCAGGAGTGAAAGCCCTGGGCTCAACCCAGGAAGTGCTTTTGATACTGCATAGCTTGAGTGTGGGAGAGGATAGTGGAATTCCTGGTGTAGTGGTGAAATACGTAGATATCAGGAGGAACACCGGTGGCGAAGGCGGCTCTTTGGTCCACAACTGACGCTGAGGTGCGAAAGCCAGGGGAGCAAACGGG
+
CCCCCCCC9AA?@@A@@@?CBBBC@E@D@CC@EE8???>D<AACC>A?@B@900+0::6<<B?A@@@?;A@;;:C>BBD?:994;@?A?BG@BA=A7;:9BBBC9CCCCBBBA;;9@=@<ABAAA@<<4<:5:.555555.56;7>9>?;>====;;7;=BB>DCECBCBBBBB<99.554949>>4;6;=4=9;498<<7??ABB=C@BD@BBB9@@@@A:::@@@>;;;BBB8;<?BBDH;@ABCE=CCB=
@N9IO0:00735:05853
TACAGAGGGTGCGAGCGTTGTCCGGAATCACTGGGCGTAAAGGGCGCGTAGGTGGCCTGGTAAGTAGGGGGTGGAAATCTCGAGGCTCAACTTCGAGGCTGCCTCCTAAACTGTCGGCTCGAGCAGAGTAGAGGCAGGTGGAATTCCCGGTGTAGCGGTGGAATGCGTAGAGATCGGGAAGAACATCGGTGGCGAAGGCGGCCTGCTGGGCTCTTGCTGACACTGAGGCGCGACAGCGTGGGGAGCAAACAGG
+
BBCBBBCC?CGCBBCCCC<;;;=A=A8<>BBBA@<A@AAC/;;45@@ABCCACB?B=;;45=7<=<??>>000+0>5;005<<<8<@@@>@A;>99;9?<:>7@@>BCD>CBAA9:4;@A@@A@B@CBAAAAA?ABB@CC=A=@<AB=C@BBABA;;4:@?A=@ACCCDBCCCC>@@8@@CC@<;;BB@CB=B?>4;5:?=??CBBCBE>BA@@=@@A?>>??;<00)/7:<8>?>955===1588?C=ABC<
@N9IO0:00745:05827
GACGAACCGTGCGAACGTTGTTCGGAATCACTGGGCTTAAAGGGCGCGTAGGCGGCTTGCCAAGTCAGTGGTGAAATCCTGCAGCTTAACTGCAGAAGTGCCTCTGATACTGGCGAGCTCGAGGGAGGTAGGGGTATGCGGAACTTCTGGTGGAGCGGTGAAATGCGTTGATATCAGAAGGAACGCCGGTGGCGAAAGCGGCGTACTGGACCTCTTCTGACGCTGAGGCGCGAAAGCTAGGGGGAGCAAACGG
+
BBBBB4:4;<;9@@=???8:;@CD?C:;;@@BBB=A@5;</9;2:;@;@CB=@A=AD:@@=@=@BB@@AB@CBCB>CC=A??:::@=@>A::;BDD;????9????@CB????CA9;;;;A@BB=;;5;::::-9@B@BC>?<>B<??C<?A=@@>?;===<6<===?9==:::AA@@?A6;6;A?4:4::4;>=<*38>9>AA@ABC9:;@BAA?@@@A@A@?@?@>:99877*9;833333$399992:;<
@N9IO0:00745:05828
TACAGGGGGGGCAAGCGTTGTTCGGAATTACTGGGCGTAAAGGGCGCGTAGGCGGCGCGTTAAGTCAGGTGTGAAAGCCCTGGGCTCAACCCAGGAATTGCACTTGATACTGACGTGCTTGAATCCGGAAGAGGATGACGGAATTCCCAGTGTAGAGGTGAAATTCATTGATATTGGGAAGAACACCAGTGGCGAAGGCGGTCATCTGGTCCGGTATTGACGCTGAGGCGCGAAAGCGTGGGGAGCAAAACAGG
+
BBB;9:::::"5;.5559.594;@8=?B?DBBAB=A@@@A4?<4?::AAAA=@@;???A@>B@BBCBB=?=@???4<CD>AAA=ABBBADE?@@=@=A6;;A@@?B@BCBBBC@@?@@?;@@9@@<@=@?AAD@CECDBB@B?B@BG>BBAAABBAA>ABBB=B?A??<??A@A=AB;@<AA;??A>BB:94:??:?;???@99:622+25.5/5574622222559055569908855888&522222&.572
@N9IO0:00755:05812
TACGGAGGGTGCAAGCGTTATCCGGAATTACTGGGTTTAAAGGGTGCGTAGGCGGCTTGATAAGTCAGGGGTGAAATCTTCCCGCTTAACGGGGGCTGTGCCTTTGATACTGTCAGGCTAGAATCGGGTTGAGGCAGGCGGAATGTGGCATGTAGCGGTGAAATGCATAGATATGCCATGGAACACCAATTGCGTAGGCAGCTTGCCAAACCTGTATTGACGCTGAGGCACGAAAGCGTGGGG
+
DCAA?ADD;>>00+0===;@BCAEAD@B@@AADG>DD7;;0;96=BBBABB?CA?B@=ACBB?AA@CCCC9;99=3;;=;@?7@=A@C;>>>>>+5555::7<<4<<?@A?555;;6:<<?;7:<=>6<,833,33317838,33384833783333,389=396@884:;44/683///(/4::838(/(//883/(////85::188.71733374;>7737333382578808?:===<<
@N9IO0:00759:05812
TACGGAGGGTGCAAGCGTTATCCGGATTCACTGGGTTTAAAGGGTGCGTAGGTGGGTAAGTAAGTCAGTGGTGAAATCTCCGGGCTTAACCCGGAAACTGCCATTGATACTATTTGTCTTGAATACTGTGGAGGTCAGCGGAATATGTCATGTAGCGGTGAAATGCTTAGATATGACATAGAACACCAATTGCGAAGGCAGCTGGCTACACAAATATTGACACTGAGGCACGAAAAGCGTGGGGGATCAAAACAG
+
@CCC=AAB:@B@B?B;:;@FCB?BABB@BBB=>?6==)59)5;256;B<B@8BBB>BB9@6626C?BBBC@CCFG=;59?4;;094.4.5>4=4:91999>7?<8554:99888(33884984:99344A7@A??8=<<C?B@BAA??8;9873333,3<<<58278.7?BCC:::A@@???8=97(/)/(//:=.3.377778467>?<55=/6672666898822,2566688+75......$.33333)566
@N9IO0:00723:05885
TACGTAGGCAGCGAGCGTTGTTCGGAGTTACTGGGCGTAAAGCGTGCGTAGGCGGTGGCCCAAGTCTGGTGTGAAATCTCCCGGCTCAACCGGGAGGGTGCGCCGGAAACTGGGTCGCTCGAGTACTGGAGAGGCAAGCGGAATTCCTGGTGTAGCGGTGAAATGCGTAGATATCAGGAGGAACACCCGTGGTGTAGACGGCTTGCTGGACAGTCACTGACGCTGAGGCACGAAAGCGTGGGGAGCAAACAGG
+
GCCCCBB?B;;:D9;::;05=:B>9B@?7;B@@C=BABB=6<CCAAACAA@???4?B7A@:B@@@@@C@DCBBBD<AACCC395:@<>>A<@?337;3:397;8=8?@4;??C599>A??@AC???A@<@@::28<177:3349>B?BB6:?9:3347@=7=3855956266:55;<9?>8A6>@99188818;798@A@>?=6887?:??B888AA@8866555571799:::-9=<=?>>6?AAAA;??@=
@N9IO0:00725:05874
TACGAAGGGGGCTAGCGTTGTTCGGAATACTGGGCGTAAAGCGCGCGCAGGCGGTTCTTCAAGTCAGTGGTGAAAGCCCGGAGCTCAAACTCCGGAAATAGCCATTGAAACTGTAGAACTTGAGGACGAGAGAGGTGAGTGGAATTCCCAGTGTAGAGGTGAAATTCGTAGATATTGGGAAGAACACCGGTGGCGAAGGCGGCTCACTGGCTCGTTTCTGACGCTCAGGCGCGATAGCGTGGGGATCAAACAGG
+
==:/9.5555$55;;;@B?;<79;4:,0/999<8A>CC@3>:5544:444.4;7;05575929955==;65944)499(/)-----,,(,-/)-(--(--//3750///(////7886:=.444.44=:>;;<>@CECC==:<8<8<<5<=666>;9949544(4788::::::=8<<4?3997@AA?B?;505:<8=:BB:=<;;;<<9=::;<<4<<:::666<<>9===<<:>9<;9977*4?994,4==3
@N9IO0:00730:05868
TACGGAGGGGGCTAGCGTTGTTCGGAATACTGGGCGTAAAGCGTACGTAGGCGGCTTTGTAAGTTAGAGGTGAAAGCCCGGGGCTCAACCCCGGAACTTGCCTTTAAGCACTGCATCGCTTGAATCGCGGAGAGGTGAGTGGAATTCCGAGTGTAGAGGTGAAATTCGTAGATATTCGGAAAGAACACCAGTGGCGAAGGCGGCTCACTGGACGCGTATTGACGCTGAGGTACGAAAAGCGTGGGGAGCAAAC
+
BBCCACCDDH5CCBBCCCBCC@A>8>+00=000)95:CB=CCB@@;;<@@:00-0>@8@A@>A?<A??@@AAAD989C>CCC9B990:@;;+;)0*//(//39=2><7333389888989.3317999:6<<==8444:882738,2,2:99:8888832228083882222668389+22'2947;<99>9:5:==9>;==:=??=>>?<?BBBCBBB>@A988>AAA:<>=99::&9=383==14400>3=
@N9IO0:00731:05888
TACGTAGGGTGCGGGCGTTTAATCGGAATTACTGGGCGTAAAGCGTGCGCAGGCGGCTCCTTAAGTCAGATGTGAAATCCCCGGGCTTAACCTGGGAACTGCGTTTGAAACTGAGGGGCTTGAGTGTGGAAGAGGGGGGTGGAATTCCAGGTGTAGCAGTGAAATGCGTAGAGATCTGGAGGAACACCGATGGCGAAGGCAGCCCCCTGGGCTAACACTGACGCTCATGCACGAAAGCGTGGGGAGCAAACAGG
+
<<:99999,5=555)599>09.555.59>6;;===4<@>A@;@AB;;;AB@A<@B=BBB?B9B>ABCBBBBC@:;989BGG9GG699;?;>;@>@3<+0///999)59:4:;;==>=1::045>959>8=;=9=====%=@<@;@?B@ED?BCFDCACBBBBB>BCA@@B@??;:998187;98989499@@<@BB<@:=:99:::)9;<2<BB?;9:A@=<;>;<666;><9=>,9959<@@.966==6==@=
@N9IO0:00732:05899
TACGAATGGGGCAAGCGTTGTTCGGAATCACTGGGCTTAAAGCGTGCGTAGGCGGACTTGCAAGTCAGGAGTGAAATCCCAGGGCTCAACCCTGGAATTGCTTTTGAAACTGCAAGTCTAGAAGATTGAAGAGGTTAGCAGAATTCCGAGTGTAGAGGTGAAATTCGCAGATATTCGGAGGAATACCAATGGCGCAGGCAGCTAACTGGGCAATTTTTGACGCTGAGGCACGAAAGCGTGGGGAGCAAACAGG
+
BAB;;4;AAA3AA=BAAA@BB@BA:C788>:<==4?@;==.798:>@AA=><;9.49@4:;B9=>@;<7<A>>BC8C>@7BB=5;;=>;A>6;?090444;AAA499@9@96997?5:;;9;4:;C=@@=BAA>A=;49?<<6?;B655=;;;CCCC@CCCH8D<@<<?ABBBB=BB<@@@BACCCAF>@@?;5;AA?CDBBBB?AABF>BA?AEED3::9>???33.3A9:5>45:B;;;;.;99@D7AAB=
@N9IO0:00732:05906
TACGGAGGGGGCTAGCGTTGTTCGGAATTACTGGGCGTAAAGCGCACGTAGGCGGCGATTTAAGTCAGGGGTGAAAGCCCAGTGCTCAACACTGGAACTGCCCTTGAGACTGGATTGCTTGAATCCGGGAGAGGTGAGTGGAATTCCGAGTGTAGAGGTGAAATTCGTAGATATTCGGAAGAACACCAGTGGCGAAGGCGGCTCACTGGACCGGCATTGACGCTGAGGTGCGAAAGCGTGGGGAG
+
@@;;8;EHCG5ECDGCBB?CC@DC@CAD>B:::B9;;;CF=@@BBA:;;AA?AJAFDBCC=B?A>?>?>?5?@@A<BBB<BA@???AC=?A@BA>A??:::@8?19:7=?@@:==?@BB?CA?AA?BB<BBBB@BABA33/368286:C@A@B@@:=7==B<3;562527222>:>;6:58=8<==8=@@@<@@A;>;>B;==>@>>>:>A=A=@AA79:?AA@AA@?>>99::/9=?AABB3=?
@N9IO0:00739:05868
TACGAAGGGGGCTAGCGTTGCTCGGAATCACTGGGCGTAAAGGGTGCGTAGGCGGGTCTTTAAGTCAGAGGTGAAATCCTGGAGCTCAACTCCAGAACTGCCTTTGATACTGAGGATCTTGAGTTCGGGAGAGGTGAGTGGAACTGCGAGTGTAGAGGTGAAATTCGTAGATATTCGCAAGAACACCAGTGGCGAAGGCGGCTCACTGGCCCGATACTGACGCTGAGGCACGAAAGCGTGGGGAGCAAACA
+
AACA@:ACCC3CCCCAAAACDCBB?B@DDDDBBB>BA@AA6:;6;B:@@DB@BBC>AAAB=B?@@;;5<<@A@A=<AA8AA>::::9:<@;;6//0(///3,33(33388<:492:??>;=@<<7::>5<<<<8<:965>:>7;?A??;BBBCBC;;4:@@?8C>@?AA;9>99.555=455.59=295<@=AAA7A>::44::A@??>A;49888>:;C=@ABBAA<>>>973(39=:999*3399;3<3
@N9IO0:00742:05868
TACGGAGGGTGCAAGCGTTAATCGGAATTACTGGGCGTAAAGCGCACGCAGGCGGTTAATTAAGTTAGATGTGAAATCCCCGGGCTTAACCTGGGAATGGCATCTAAAACTGGTTAGCTAGAGTCTTGTAGAGGGGGGTAGAATTCCATGTGTAGCGGTGAAATGCGTAGAGATGTGGAGGAATACCGGTGGCGAAGGCGGCCCCCTGGACAAAGACTGACGCCTCAGGTGCGAAAGCGTGGGGAGCAAACAG
+
BBCD@BBB8@A9:4;A@@<@<@A@9@+0)0;000)55;@>8@BBBBBBBBB?BC?C?A?A@C?BC?BBBA@@BCB=BDDB9CB<AA9=9=<BDD<B?AB>@BBCCDDD;CCC?B>AAA::::98?C?BBBBBBCCCC)????;?>A:?9:7?===00*/?@:7777??;;;;;?BA@?>93;1==9693;:3;<=/507>8=<=<.6838559-8?=9>CC>=:<=::15255>>-66>::::)7297=069=
@N9IO0:00757:05890
TACAGAGGTCTCAACCGTTGTTCGGATTCATTGGGCGTAAAGGGTGCGTAGGCGGTCGCGCAAAGTCGGGATGTGAAATCTCGGGGCTCAACCCCGAAACTGCATTCGATACTGCGTGGCTAGAGTACTGGAGAGGAGACTGGAATTTACGGTGTAGCAGTGAAATGCGTAGATATCGTAAGGAAGACCAGTGGCGAAGGCGAGTCTCTGGACAGTTACTGACGCTGAGGCACGAAGGCCAGGGGAGCAAACGGG
+
AACCCB@7<<:=><@5;;:??=;??BA6;?9.44)4===@8DG8@B:9;9:7==5;9>>=59;)55555)5555<BB8@@@CCBB:BA@@9=>>2===5=;5::@7><<00066/09>8BB=A@@=BB=D588AB177>8;=;@3:9)9778????A<BC=BAE=BBAA@BCA@:8333938,3.25939555+..4(-(----..2222+5599949=@?00000/0/)/////)/)5.55>>&559<<0:DG>
@N9IO0:00760:05895
TACGGAGGGTGCGAGCGTTATCCGGATTTACTGGGTTTAAAGGGGGCGCAGGCGGGCCTGTAAGTCAGTGGTGAAATACTTGGGCTCAACCCGGGAACTGCCATTGATACTATAGGCCTTGAGTGACGTTGAGGTTTGCGGAATGGGTCATGTAGCGGTGAAATGCATAGATATGACCCGGAACACCTATTGCGAAGGCAGCAGGCTAAACGTATACTGACGCTGAGGCCCGAAAGCGTGGGGATCAAACAGG
+
BBBB=:9;.;A::5CCBB<ABB@C@:999;BABB=AA69:7;CCC5BBB@@>@DD<@>@@@@=@@AAA@?=?AAC:98:@288-8?8:4;B<AA=B?A@AA@CC@BA@@@@?>996:?C=A@BBBCCBB>B?@=@D<@@BAJ@CCC<AAAAAA???A@BBFC>BBBBB@@?A@@@ABC>C?@?ACD@??@599=?;??AAAB;;4;989-8:??:;9??@@@?AA:;5:@;<=@9>@BBBCC;@AACC=BBB@
@N9IO0:00763:05889
TACGGAGGGTGCAAGCGTTATCCGGATTCACTGGGTTTAAAGGGTGCGTAGGTGGGTTGGTAAGTCAGTGGTGAAATCTCCGAGCTTAACTTGGAAACTGCCATTGATACTATCAGTCTTGAATACCGTGGAGGTCAGCGGAATATGTCATGTAGCGGTGAAATGCTTAGATATGACATAGAACACCAATTGCGAAGGCAGCTGGCTACACGAATATTGACACTGAGGCACGAAAGCGTGGGGATCAAACAGG
+
BBBB>BCC;BB@?<ABBB@CCC=@<?@<@BAAAA9AE0;;6:=8<BDCCBB?BBB=B@C7AB@CDBBCCC?AABB;A@@A=AA==<)0+/;6;6;;5;A<<054.444;9=A?@:999A>BC>BBB<ACB>BB=AA;9:@@C?BCDB@@A::::99?7;:;;3>@>>:<=:897778<;>>?<@@@<>,0,0000*0)0>@A<=7::?:>?>>8<8719><<<9;;;4:=???>38:88??A6?@@CB9;:;;
@N9IO0:00736:05943
TACGTAGGGTGCGAGCGTTAATCGGAATACTGGGCGTAAAGCGTGCGCAGGCGTTCGTTAAGTCAGCTGTGAAACCCCGGGCTCAACCTGGGAATTGCGGTTGAAACTGGCGAACTAGAATCTGGCAGAGGGGGTGGAATTCCACGTGTAGCAGGTGAAATGCGTAGAGATGTGGAGGAACACCGATGGCGAAGGCAGCCCCCTGGGCTGAGATTGACGCGCTCGAGGCACGAAAGCGTGGGGAGCAA
+
BBBBBAAC=CBBBBB>;@0505?@;A-0/:77<9;;;CC<B:;;?;;;::5:;57<<=?B@BC995;>::::<5:;;.@9(////(/(///(/071333,7,3/9(///(/8838998848:>=>A9733999)886:7=8=2869///655583,,*5(,****,,498//33(..(.(.662;=77.552+2/88:<>==+88818;@?=96+62/-,,,,,,,2,39933;38>>9733&37;88
@N9IO0:00748:05928
TACGTAGGGTGCAAGCATTATCCGGAATTATTGGGCGTAAAGGGCTCGTAGGCGGTTCGTCGCGTCCGGTGTGAAAGTCCATCGCTTAACGGTGGATCTGCGCCGGGTACGGGCGGGCTGGAGTGCGGTAGGGGAGACTGGAATTCCCGGTGTAACGGTGGAATGTGTAGATATCGGGAAGAACACCAATGGCGAAGGCAGGTCTCTGGGCCGTTACTGACGCTGAGGAGCGAAAGCGTGGGGAGCGAACAGG
+
BBCCC@AB;;99@;@?AC@@@A>@>AAD?AB5;:,<BBCE?CC>CBCBBAA<@B?B@CCCCBBB??<@@@@@CCB:@;;7;AB;;:@C?CCAGC@CCCCB@@C?CD4:4777*373*3?@1978@@?<@CCDD5;;;:;@<?>A5;;6:=@A;:8:D=AA?B?ABBBBBABA@AAAA;A=AA????AD?BB@DCC;;;;BC?CCCCBBB>B@CD@CBBBBAAAB?@@;@@@@AB=BCC@@@@7@@@BB?@AA?
@N9IO0:00762:05947
TACGTAGGGTGCGAGCGTTAATCGGAATACTGGGCGTAAAGCGTGCGCAGGCGGTTTTGTAAGACAGGTGTGAAATCCCCGGGCTTAACCTGGGAACTGCGCTTGTGACTGCAAGACTCGAGTACGGCAGAGGGGGGTAGAAGTTCCACGTGTAGCAGTGAAATGCGTAGAGATGTGGAGGAATACCGATGGCGAAGGCAGCCCCCTGGGTCGATACTGACGCCTCATGCACGAAAGCGTGGGGAGCAAACAGG
+
DBCCCCCJ?:;;C@A@CC<@9ACDAK==9@@@@6;:;>=0=AA@@?@?=<:9:4:CD:BBB@99:BB@CB::8F>@@@@5@@000:@=@<ABC=C=A;6;59:5::5;;@@A@=??<@=83338?@=@@@900000%0::>*//16057///9::<<<<>@>3?====<A<BACCCC>@@@C@DCC?BBCC>AC@<?:=<77733$3;;1:;<<<<;::66//(/88777<>99949@@@CEE;ABBCI?CCC>
@N9IO0:00723:05988
TACGAAGGGGGCTAGCGTTGTTCGGAATTACTGGGCGTAAAGCGCGCGCAGGCGGTTCTTCAAGTCAGTGGTGAAAGCCCGGAGCTCAACTCCGGAAATGCCATTGAAACTGTAGAACTTGAGGACGAGAGAGGTGAGTGGAATTCCCAGTGTAGAGGTGAAATTCGTAGATATTGGGAAGAACACCGGTGGCGAAGGCGGCTCACTGGCTCGTTTCTGACGCTCAGGCGCGATAGCGTGGGGATCAAACAGG
+
A@B;99;JEJ5DDCCCCC@AA>BB?B=A?ABBBD>;<;GF<C;;;AAAA;;5;;5;?CD@DD@CCC;;;D@CCCC=BA@:@;000=0.*---)/)/:17:904@<:::/987:::@;AA=B@A6;:?:A?@AC@BABB@?<@7A5;;4;CCCB>>6949@@@;A=@?;<<CCBB:B>4?<=?7>AA7@?BB?A==9B9BC:;;;=<;;7@AB=>>7=;:;:::@?@?:555<::;<BBCBBC9???@A<@@@<
@N9IO0:00734:05970
TACGGAGGGTGCAAGCGTTATCCGGATTCACTGGGTTTAAAGGGAGCGTGAGTGGGTTGGTAAGTCAGTGGTGAAATCCCCGAGCTTAACTTGGGAACTGCCATTGATACTATCAGTCTTGAATACCGTGGAGGTCAGCGGAATATGTCATGTAGCGGTGAAATGCTTAGATATGACATAGAACACCAATTGCGAAGGCAGCTGGCTACACGAATATTGACACTGAGGCTCGAAAGCGTGGGGATCAAACAG
+
BBBB=;:<7:BACBCCCD@@BB@C?BB?BBACCC<BB=BB=BD9:07<70//7<7.>8@8<=:=<AACFC>B;;;)5555&59:@A8=7;;8AA6@<@BB@?BB?@@@AAA=@==384=7:@>BA@4439699.39@>@@;?9?BBAAA:B>88@00*0:;=268?B;?????BAAAA==>>8==>08199=<;;5;5<<::8.(....333727?@562298:622,255699.9852577)799880899
@N9IO0:00763:06001
TACGTAGGGGGCGAGCGTTGTCCGGATTTATTGGGCGTAAAGAGCTCGTAGGCGGTTTGGCAAGTCGGGTGTGAAAATCCGGGCTCAACTCGGAGACGCCACTCGATACTGCTATGACTCGAGTCCGGTAGGGGAGTGCGGAATTCCTGGTGTAGCGGTGAAATGCGCAGATATCAGGAGGAACACCGGTGGCGAAGGCGGCACTCTGGGCCGGTACTGACGCTGAGGAGCGAAAGCGTGGGGAGCGAACAGG
+
CCCCCCCCCC2BBB@AABACCD@C>AAA;@B?BE>AAACD=CAAAAACCAB?BB?BC?C@CB:=?::9.:@@:;::.;C>BB<CCAB?BCBB=ABB@C?>ABAACA??@@??A?:::>=A@;;;D?B@AABBB8BB<;;B?B?B@CACC@DCBCCCC@CBBB<BCBBAA@AAA;;;;5;;<@<@BA>B?@@>@ED?C@BB?B@@@A@@@;@>A>BAAA;;;@@@;;:459<995,59:;=<<.995@A>;:;4
@N9IO0:00717:06021
TACGTAGGGTGCGAGCGTTAATCGGAATTACTGGGCGTAAAGCGTGCGCAGGCGGTTCGTCGTGTCCGATGTGAAAGCCCCGGGCTCAACCTGGGAATGGCATTGGAAACTGGCGGGCTTGAGTGTGGCAGAGGGGGGTGGAATTCCGCGTGTAGCAGTGAAATGCGTAGAGATGCGGAGGAACACCGATGGCGAAGGCAGCCCCCTGGGCTGACACTGACGCCTCGAGGCACGAAAGCG
+
CCCGGBBB>@A@C@@@CC<D9BBC?C8:7;BBBA=BBBDF>CBBAB?@?CC?BA?C?BBBBBBAAA?=><@>?>>8<<<<+=@;??>B>B=AAC9B=B@?BBB@C@BB?BCC@CDD>AA?BBAB@@?=?????@>@>&>>29398<8?9:3AA>>>?>A?@@<:9:BABBBA@ACFE?BA=A8A:<<BC>?:??9199??98888(7==6;>@8956778==>55...3.336889.7:=
@N9IO0:00724:06026
TACGGAGGGAGCTAGCGTTGTTCGGAATTACTGGGCGTAAAGCGCACGTAGGCGGCTTTGTAAGTTAGAGGTGAAAGCCCGGGGCTCAACTCCGGAACTGCCTTTAAGACTGCATCGCTTGAATCCAGGAGAGGTGAGTGGAATTCCGAGTGTAGAGGTGAAATTCGTAGATATTCGGAAGAACACCAGTGGCGAAGGCGGCTCACTGGACTGGTATTGACGCTGAGGTGCGAAAGCGTGGGGAGCAAACAGG
+
@B<<7;B<;99;DBBCCCACC@CC@C:B:BDBBC>@?@C>45;<@?56;BB?BB9BC>7CDD9BC8@:CA9????4>C=3@;;1:A@?;??A>A>B8BBBC?BB>B@DBB@BACBA@BB=@?@BBAED?BAAA?B::9A?<A57147=BBADABACC;9::A=A?:9:??AAAC@BB?B?BB?BBD?BB<<777739;??<>>>@@AA<@BBA>AAC?9::9::@@@>??????5::@@ABB:AAAAA=???>
@N9IO0:00735:06030
TACGTAGGGTGCGAGCGTTAATCGGAATACTGGGCGTAAAGCGTGCGCAGGCGGTTTTGTAAGACAGATGTGAAATCCCCGGGCTTAACCTGGGAACTGCGTTTGTGACTGCAAGACTCGAGTACGGCAGAGGGGGGGTGGGAAGTTCCAACGTGTAGCAGTGAAATGCGTAGAGATGTGGAGGAACACCGATGGCGAAGGCAGCCCCCTGGGTCGATACTGACGCTCATGCACGAAAAGCGTGGGGAGCAAACAGG
+
BBCCCCCC?;;;@<BA;;7<7::=8B4;5=99;0;9;DD=B@@@;;9AB@;9:8:DE:CBC@AAABBBBB??=B:>>?@+99+77,:4929@@.:.44444@<4<>CAAABEC@D@@@:00:00/9)/4::=====;#433(3-3338,3,33339;===<=<;;4;;@B@@@AAAAAA@9??4;59==9?@@@=@A@>A>???BBBB2AAB<AAAAAB?9:;@;;;@@BC@?@::::&9>;?DEE;::;BB=;;;<
@N9IO0:00736:06016
TACAGAGGGTGCAAGCGTTAATCGGAATTACTGGGCGTAAAGCGCGCGTAGGTGGTTCGTTAAGTTGGATGTGAAAGCCCCGGGCTCAACCTGGGAACTGCATCCAAAACTGGCGAGCTAGAGTACGGTAGAGGGTGGTGGAATTTCCTGTGTAGCGGTGAAATGCGTAGATATAGGAAGGAACACCAGTGGCGAAGGCGACCACCTGGACTGATACTGACACTGAGGTGCGAAAGCGTGGGGAGCAAACAG
+
CBC:<;BA8@C::6;<?A?B=ABA5;19.5@A@B<A;AC?6C;9;@@@@CD@BA>@=A@A=>=:;6:7A>@@BA<4??::/>=7BCCD>A>ACC=C8CFC@>9949?A5B=C8BB>??A@@@@??=95>;CCC=64959A<A<@A9?:>>=>>?;;;:?><7/=<5557=<////.26264969@@:==??9=>A?B?BBBH@AA>AF>AAD9:7<387;7778<6<27>>=@@*8987777(3<657.578
@N9IO0:00739:06015
TACGGAGGGAGCTAGCGTTGTTCGGAATTACTGGGCGTAAAGCGCGCGTAGGCGGCTTTGCAAGTTAGAGGTGAAAGCCCGGAGCTCAACTCCGGAACTGCCTTTAAAACTGCATCGCTAGAATTGTGGAGAGGTGAGTGGAATTCCGAGTGTAGAGGTGAAATTCGTAGATATTCGGAAGAACACCAGTGGCGAAGGCGACTCACTGGACACATATTGACGCTGAGGTGCGAAAGCGTGGGGAGCAAACAGG
+
BBBB>@@?;96;BBBACEACD@BB?B;D;CCCCC=AB@C>7B@@@ABA?>>;0/)/88/7:??BB<>>?B?CCHF=AAB=B??@?BAA?AAA@D?B=@@A@=AC0;;;.999556@AAACBB=C::;C=@@:;5;A@A@A>@?C=@=A;;;>>::9946?BC>C?BBBB<<ABB?BB?A=::8<<<9<<;;7;;@8@8;;;===<<<?8666=>>>B<BB666?B>B<??@ABB9;;AACBC5;;BAB>ABA?
@N9IO0:00747:06024
TACGTAGGGTGCAAGCGTTATCCGGAATTATTGGGCGTAAAGGGCTCGTAGGCGGTTCGTCGCGTCCGGTGTGAAAGTCCATCGCTTAACGGTGGATCCGCGCCGGGTACGGGCGGGCTTGAGTGCGGTAGGGGAGACTGGAATTCCCGGTGTAACGGTGGAATGTGTAGATATCGGGAAGAACACCAATGGCGAAGGCAGGTCTCTGGGCCGTTACTGACGCTGAGGAGCGAAAGCGTGGGGAGCGAACAGG
+
BBBBBBCE=;;;A>BBBB?BBB@B?B?A=@B?BB?BBBDI?CC=BBBBAA@=?@<@?ACBBBBBCC?C?B;;;;E0<<;5:?=@?A@B?BB8;;=AAB?CAA??AA8;99=<5=?=8<=8978<<==>ABACC:8:9BBA?D3:3:9/9<??@B?BCACC?B?BBBBBBAAA@@@@D>C?AA>ABB@D>A@?CCC9:;:BD?@A@DABB=B?BB?B;;;BBBCCBBC@BBDCCE>BAA@@@@7@A@BB=AAC@
@N9IO0:00747:06040
TACGTAGGGTGCGAGCGTTAATCGGAATACTGGGCGTAAAGCGTGCGCAGGCGGTTTTGTAAGCCAGATGTGAAATCCCCGGGCTTAACCTGGGAATGGCATTTGGGACTGCAAGGCTGGGAGTGCGGCAGAGGAGACGTGGAATTCCCGGTGTAGCAGTGAAATGCGTAGATATCGGGAGGAATACCGATGGCGAAGGCAGGTCTCTGGGCTGACACTGACGCTCATGCACGAAAGCCGTTGGGGAGCAAACAGGA
+
CCCCCCCC>9<:BBBABB=A=@@@+0*00<=>@8BB:;;6;AAABBABBC@AA@CHK9CBB@BB?@>?><<979(3999-8=6>:4:.3.3@@;@:@@:?=@>9@A:AAAAAA<>;>:99+8<>><<38@000588.///52605076,715:7875759698077ABBC??<@<>>A9<99=9???=@?8838;A<B8;;D8>>:55::379;:56667.....338?>>5933,./(//(/57+769<A185947
@N9IO0:00759:06053
TACGGAGGGTGCAAGCGTTATCCGGATTCACTGGGTTTAAAGGGTGCGTAGGTGGGTTGGTAAGTCAGTGGTGAAATCCCCGAGCTTAACTCGGGAACTGCCATTGATACTATCAGTCTTGAATATTGTGGAGGTTAGCGGAATATGTCATGTAGCGGTGAAATGCTTAGATATGACATAGAACACCAATTGCGAAGGCAGCTGGCTACACATATATTGACACTGAGGCACGAAAGCGTGGGGATCAAACAGG
+
B@@A:@@A8@A?@=ABBB?BCB?B?@@=@@ACBC<BB:BB=BB=AAAHCCI@CCC>C@D@BC@DCAAB@@<ABBB;;;;;.;;;;C@FABBBCM?C<;;BC@CD@BCBBBA@@@@:><B?BB@DBA99:A:;;5;===BB=?=?CA@???::9AB;;8;BAA9:;;A>AAAA@A@@@AAA@@=BBB<?;?59999298<<<A>>9>CAAABCDCCCB=@A@@@;99:2:?;;;A0;;;;;::*999=>5:49:
@N9IO0:00761:06033
TACGGAGGGGGCAAGCGTTGCTCGGAATTACTGGGCGTAAAGGGTCCGTAGGCGCCCTGCGAGTTAGGTGTGAAAGTTCAGGGCTCAACCCTGGGAATGCATCTAATACTGCGGGGCTTGAGGGCAGCAGAGGTTGGCGGAATTCCCGGTGTAGCGGTGAAATGCGTAGATATCGGGAGGAACACCAGTGGCGAAGGCGGCCAGCTGGGCTGTGTCTGACGCTGAGGGACGAAAGCGTGGGGAGCAAACCGG
+
;:BB?BDIDI5EB7;;AA;A;;;B@B@D@C:;;D>CBCBB6;;79A<A@A@;00/;5;:8??@?8BB6;?=BFF<AA?BBBB=BDCC@CC=BB@:B@9;;CBBBB?BB@@@@AAA7AC8;<CE?CCCABCCC?C@C@GC@E@C@BC=B=AAABBCC@CCBF>CCBBBB@@@AA;;;09@<@<A;;5;;9;<??>8>;=>:@<@@@BBB7;;ABAA<;;CBBBFAAAE9;;;;;.:?::9==*99@:;2<7;6
@N9IO0:00735:06079
TACGTAGGGTGCAAGCGTTAATCGGAATACTGGGCGTAAAGCGTGCGCAGGCGGCTATGCAAGACAGATGTGAAATCCCCGGGCTTAACCTGGGAACTGCATTTGTGACTGCATGGCTAGAGTGCGGCAGAGGGGGATGGAATTCCGCGGTGTAGCAGTGAAATGCGTAGATATGCGGAGGAACACCGATGGCGAAGGCAATCCCCTGGGCCTGCACTGGACGCTCATGCACGAAAGCGTGGGGAGCAAACAG
+
BBEECCCC=ABAC>A@@?=@>@B@:A+0/7//0-;CACF=CBBBCBAA:96;@9@A@AAA?8AB??::5;=BDD:??@@5?=3;=*0(/40//(/06>;>:A=5?:@A::98>;;8?@?:82225;49==>@@@@/?>=9@39392955-5775:8>@@A@@9>?@@:::>?>???A:>=<@;@A@=AAAB?BCC>A<?>6;<==0;<<3:5998--,,(,---25566665222'257:788+89=8<.879
@N9IO0:00753:06106
TACGGAGGGTGCGAGCGTTAATCGGAATGACTGGGCGTAAAGGGCATGTAGGCGGATGATTAAGTTAGATGTGAAATCCCTGGGCTTAACCTAGGAATTGCATTTAAAACTGGTTATCTAGAGTATTGTAGAGGAAGGTAGAATTCCATGTGTAGCGGTGAAATGCGTAGAGATGTGGAGGAATACCGGTGGCGAAGGCGGCCTTCTGGACAGATACTGACGCTGAGATGCGAAAGCGTGGGGAGCAAACAGG
+
BCCH?CBH?CABBB@>@@<@;:;;=B?BCCBBBB=@@ACC?DD?CC?@?GE=??>A;;:@;?;?A?CBBAAABBC=BBC=BBB9AA5:5:@?=>=@3:499?@@.999-9<;8<<A==??=;:;A@5;;;;;A?C=B?BBCD@C?A>C<<;BCBBBC@CCCC>;;;BCCBCBBBCCC?BB@B>BDD@C?BB@DCC>A<@@=@=A=BBB8;;B;;;BBHAAABBB@@@BABBCBD=B:;;DDF<ABACC7<;C7
@N9IO0:00762:06066
TACGGGGGGAGCAAGCGTTGTTCGGAATCACTGGGCGTAAAGGGCGTGTAGGCGGTTCGGTAAGTGAGATGTGAAATGCCCCGGCTTACCCGGGGACCTGCATCTCAAACTGCTGAGCTTGAGTACAGCAGAGGGTGGGGGAATTCCTGGTGTAGCGGTGAAATGCGTAGATATCAGGAGGAACACCGGTGGCGAAGGCGCCCACCTGGGCTGCTACTGACGCTGAGGCGCGAAAGCTAGGGGAGCAAACGGG
+
A@::9:9:$;9:<4;?AA=@@>;;6:>ABCAA@F>:;;BC=BB>BCBCC?@=::6;>AA?BD?A@ACA@A?@???8:;;;;.;=AA<@=C)949&493=?A@?;BCCC>CCBBAA@CCC=@@A@AABBABBCFH?CCCHC2B7B7;6;B?AA@CC>CAHB?<50//<<ABCC>B>=<8;;5;5:<@3>:??:?@A:@<@BCB=;;9;CC=@@@@A;;9@@@=959595::@;;9)5???@CB;AACCL?CCC=
@N9IO0:00716:06152
TACGGAGGGTGCAAGCGTTGTCCGGATTCATTGGGTTTAAAGGGTGCGTAGGCGGTTCCGTAAGTCAGTGGTGAAATCCCCGGGCTCAACCCGGGAATTGCCATAGATACTGCGGGGCGTTGAGTTCGACCGAGGCGGTTGGAATGCGTGGTGTAGCGGTGAAATGCTTAGATAATCACGCGGAACACCGATTGCGGAAGGCAGATCGTCTGGGTCGCGGACTGACGCTGGATGCACGAAAGTGCGGGGATCAAACA
+
CC9:9;CC<;;;B?BA@A?@@BA>9<A9;;;9==4;<)33(3;0345<?A?=@@<??A6:;D=@@CCBCC?BBB?8>??>+;;)////)//(//(36;299-344448:::;>:::+4443444439;//)///)//2727)/)55599;5<::555:5>9:;1:944.499/0)////8::6:699;+//506//)/)/)/66666//////(-55//(/5-//686//(/38;;322=-559999:-77:::/62
@N9IO0:00718:06115
TACGTAGGTGTCAAGCGTTGTCCGGATTTATTGGGCGTAAAGCGCCCGCAGGCGGCTTGCCAAGTTCGATGTGAAATCTCCCGGCTCAACTGGGAGGTGCATCGAAAACTGGCAGGCTTGAGGCAGGGAGAGGGATGTGGAATTCCAGGTGTAGTGGTGAAATGCGTAGATATCTGAGGAACACCAGTGGCGAAGCGCATCCTGGCCCTGTCCTGACGCTCAGGGCGAAAAGCGTGGG
+
@999955.55555.5555.444.4.6>>3;;8@<3@@BBC7;;55>3666?9;;0;9.59.529>9=B@966;;@4666=<3:7;=@B:@@@A599:88;;;;=BED8B88-333-372///)////)/9555)55555.5./49)//)/77;<<:55555)47//////997//0/:2729996==<;6;//)//////;2/5.55)55556;@<95;999:9,59595&55;4444
@N9IO0:00752:06117
TACGTAGGGTGCAGCGTTAATCGGAATACTGGGCGTAAAGGCGTGCGCAGGCGGTCTTTTAAGTCAGATGTGAAATCCCCGGGCTTAACCTCGGGAACTGCGTTTGAAACTGGAAGGCTAGAGTGTGGCAGAGGGGGGTGGAATTCCACGTGTAGCAGTGAAATGCGTAGAGATGTGGAGGAACACCGATGGCGAAGGCAGCCCCCTGGGCTAACACTGACGCCTCATGCACGAAAGCGTGGGGAGCAAACAGG
+
@@@00000*.6>00/>:6:6<<<8@6>9@???6:99;;09.5559;==;;:00+0/.--&-376-0/;6;::880:933&4;0892:-36<833(:6A;<AA;;,337.3931;173<;=8889:??>AAAAADDDD)B<:@<@=A=AA@9733<73338;?5AAABBBAA=;5559055=E=BBB?CBBB>@@A?B>@@@@CCB0@@@;@BB?BBBBCC@;;4;::@BBBBAAB;ACBAAAB6;:;@D>CAA=
@N9IO0:00756:06131
TACAGAGAGTGCGAACGTTGTTCGGAATTACTGGGCTTAAAGCGCACGTAGGCGGTGTCGTAAGTGTCAGGTGAAATCCCACGGCTCACCCGTGGAACTGCCTGGCATACTGCGATACTCGAGTGTGGTAGGGGAGAGCGGAACTCCTGGTGGAGCGGTGAAATGCGTAGATATCAGGAGGAACACCGGTGGCGAAGGCGGCTCTCTGGTCCACAACTGACGCTGAGGTGCGAAAGCTAGGGGAGCAAACGGG
+
@;;<9;9>A;;55@=A?B.9;59;.50;:CCBCC=@=.44(4444@75:7<900)/=>>??C9=?::=BB?CBBB>BCB9B::7;AABBB;;<FAF@BAA@?BB@BAAAB@@@CCBBABAB;9:>@@=@AADD<BAACBC7<6;CC@CCACC?AACB?BBCB=BA@@@BBC;;<DBAACB?B?:::?A>@@=@BB=A=::8:AAAAAC?BB?AAA?A;<<@AAB;;;?B@@@AA9A@===>?8AABCE>BBB<
@N9IO0:00759:06120
AACCAGCACCTCAAGTGGTCAGGAGGATTATTGGGCCTAAAGCATCCGTAGCCGGCTCTGCAAGTTTTCGGTTAAATCCACTTGCTCAACAAATGGGCTGCCGAAAATACTACATAGCTAGGGAGTGGGAGAGGTAGACGGTATTCGGTAGGAAGGGGTAAAAATCCTTTGATCTATTGAGGACCACCTATGGCGAAGGCAGTCTACCAGAACACGTTCGACGGTGAGGGATGAAAGCTGGGGAGCAA
+
;.;4@?ABB>BBB69:@8<B<B=;;.9;7A@5;;.;6??A:<<@AB?CCBBB?A7>=?7339499==/5828:??;CB<@@A79;AAB@DCC>CCD>@;9;255<=0=>>>ICBCBCCBA@?6?A::;0;AAA=DCBBBC@CBB@CC@CDC@A?>?>3:::::';838B6@;@??@@;<=829>:?A>AAAA5:4>497:==>>BAA6:BB>@BBBB?A@@::49A98959A;>?6<85588)28557
@N9IO0:00714:06165
TACGTAGGGTGCGAGCGTTAATCGGAATTACTGGGCGTAAAGCGTGCGCAGGCGGCGCCGCAAGTCGAGTGTGAAATCCCCGGGCTTAACTTGGGAATTGCGCTCGAAACTACGGTGCTGGAGTGTGGCAGAGGGAGGTGGAATTCCACGTGTAGCGGTGAAATGCGTAGAGATGTGGAGGAACACCGATGGCGAAGGCAGCCTCCTGGGCCAACACTGACGCTCATGCACGAAAGCGTGGGGAGCAAACAGG
+
CCCBCCDG=AAAA@@@B@;@>ABC?C>A>A@@@C?BCBCC=DDCBBAB@00*00*/8@>BAA39978333339:=6=A??.87)3338333,3=.758,3/6/0/89;577=BB>88>CD??=8;A=50////6.6;17>@B?B@B@CAAABBABAC?@@@C=BB@;;@<@@;;;;>7;;6939>:7@@@A>A@C@E;;;@@<@@;@@>.;19?CBBB;:;:9555555=CB@>4A@C;;;;*959@@4@BC8
@N9IO0:00714:06206
TACGTAGGGCGCAAGCGTTGTCCGGATTCACTGGGTGTAAAGGGTGCGCAGGCGGGAAGGTAAGTTAGAGGTGAAATCTCACGGCTCAACCGTGAAACTGCCTTTGATACTGCTTTTCTTGAGTTAGGGAGAGGTTGATGGAATTCCAGGTGTAGCGGTGAAATGCGTAGATATCTGGAAGAACACCGGTGGCGAAGGCGGTCAACTGGCCCTAAACTGACGCTCATGCCACGAAAGCGTGGGGATCAAACAGG
+
CCBCCCCC?AAAD?ABCCADDB@E@AB=A@@BCE@DCCCC>CD=:;;>@AA?BBD>C=@=;;0;B:CBC?7>:93(7???@@B>BBBA>?9>>9:3(3;786BC<BBBBBBB@?::.;=8;77:1;?>6=@AA>A=A9:7:@6>28=A94:7788;>9<::5,82268>>?>>>?>?2727=:???<?=>>:>790<788+222+26627:3@A@3A@555988677./).53;D7><>9888&5<==D9?;;5
@N9IO0:00717:06185
TACGAAGGTCCCAAGCGTTGTTCGGAATCACTGGGCGTAAAGGGAGCGTAGGCGGCGCGGTAAGTCAGATGTGAAATCCCGGGGCTCAACCCCGGAACTGCATCCGATACTGCCGTGCTTGAGGGTTGGAGAGGTAGCTGGAATTCTCGGTGTAGCAGTGAAATGCGTGGATATCGAGAGGAACACTCGTGGCGAAGGCGAGCTACTGGACAACATCTGACGCTGAGGCTCGAAGGCTAGGGGAGCAAAAGGG
+
BBBA>:A=AAE<C>BBBB?BB@CC@B>AA@@?@?6>A;;;044(4:<BABB@CB?BBBB:9;?BBBA@@;9999;)599,5>>0666G:C>C2C?B>A95555?49@A@A@A?7:::>B5@@A<5;9A;@A8849??BCE<C<C@BBCD@BB@??A@@@AA?8@BA:;6:>BBCBBBB=<9<7:::33333-3345:5<>555;;@?C8<A@7;;549?A;56<@<=15/7//)/1:?@CCD6BB;:;;.;?8
@N9IO0:00737:06164
TACGAAGGGTGCGAGCGTTAATCGGAATTACTGGGCGTAAAGCGCGCGTAGGTGGTTTGGTAAGCGATATGTGAAATCCCCGGGCTTAACCTGGGAACTGCATGTCGAACTGCCAGGCTAGAGTATGGTAGAGGGTGTGGAATTTCCTGTGTAGCGGTGAAATGCGTAGATATAGGAAGGAACATCAGTGGCGAAGGCGACACCCTGGACCGATACTGACACTGAGGCGCGAAAGCGTGGGTAAGCGAACAGG
+
==>096;D?<<=C@B:655;8=@B:C?B?BCBBB=;;;CB=C@@@B@@@AB?@>;>A<A?BG@CCBBCBAA@A?A599CC:CC:AB?D?A=999,;>A@?>A;9995C?BBBC?9969A?@@BA@AA=@??;;;69A?A?D@B>=>?>B<<<<<<@=@ABB<A;<;>@??AC??>7@486:>AA??@??@;=??2918::7333(/83//)//89:;;333>?@@?8?;??;;3;=<898*89,378<13334
@N9IO0:00762:06187
TACGGAGGGGGCTAGCGTTGTTCGGAATTACTGGGCGTAAAGGGCGCGCAGGCGGCTGCTCAAGTCAGGCGTGAAAGGCCTGGGCTCAACCCGGGAATTGCGCTTGAGACTGGGCTGGCTTGAGTGCGGGAGAGGATGGTGGAATTCCCGAGTGTACGAGGTGAAAGTTCGATTAGATATTGGGAAAGAACACCGGTGGCGAAGGCGGCCATCTGGACCGCAACTGACGCTGAGGCGCGAAAGCGTGGGGAGCAAACAGG
+
BBDD?BBDDD2CECCBBB@CC>BB?B?C@CCDDD>AAADD>CC>@@A@@CC@@@=@AACCFD@:;;BB?BDBBBB<B?B?BBD;;000)//)//)/)/)//;00)/?AAACD>5A:904?6888;3933(3333043;133.439=AA5>00//7/////6-/-9(--(-5--(-7/49?5:?,44)4:.44<05.5<5::?4;283496@=>@B=<A;?>@=@?@@AB@@;;;=@>>?@@9@@BBBBB9AA@??9??=>
@N9IO0:00727:06226
TACGTAGGGTGCGAGCGTTAATCGGAATACTGGGCGTAAAGCGTGCGCAGGCGGTTTTGTAAGACAGGCGTGAAATCCCCGGGCTCAACCTGGGAATTGCGCTTGTGACTGCAAGGCTAGAGTGTGTCAGGAGGGGGGTAGAATTCCACGTGTAGCAGTGAAATGCGTAGAGATGTGGAGGAATACCGATGGCGAAGGCAGCCCCCTGGGACATGACTGACGCTCATGCACGAAAGCGTGGGGAGCAAACAGG
+
BBDDCCCD>AAACAA@@@<@?AA@?A,00>===8@?@CC=CBA@@@BAAA?BC@CDD;BBB?ABACC@BB???D9??BB6BB=BAAB?@?AA@:?>A=@:::=8B:@ABCBBB@C>AAAA?@9;;@?>;;.49:4:4$9BBB5:-72;994<<BCCCCBBBD=BA@@@BBBBDBABB7::>@=A@@;@@::39<?6<9>;;7<9=)::=6<=@A?????;;00/=9BBABBDED?CAA@?@@3;<<@A9@BB=
@N9IO0:00741:06235
TACGAAGGGGGCTAGCGTTGCTCGGAATCACTGGGCGTAAAGCGCACGTAGGTGGGTCGCTAAGTCGGGGGTGAAATCCTGGAGCTCAACTCCAGAACTGCCTTCGATACTGGCGATCTTTGAGTCCGGGAGAGGTGGGTGGAACTGCGAGTGTAGAGGTGAAATTCGTAGATATTCGCAAGAACACCAGTGGCGAAGGCGGCTCACTGGCCCGGTACTGACACTGAGGTGCGAAAGCGTGGGGAGCAAACAGG
+
B@BAA;ACBC5BCCC:;:ADBB@A>@=@@CB@@@:@@@BB<B<:;?;AABB@CCD>AABCCC?A?CCDDD1@@?B=BD@CC>9::BCC?BBB?A@@=?:::?A?A@ABBBAB=?9:999:+7;7;>>BD:>>>=<?BD>BB?B?BBBAAABB>>@??>9=>BB>B@BBBA>@@??;?>?B48?@AAA?@@AA<@@>:>:5818<;==>=5:5-549888A???>>?>?9?B>;<:3:>=7755*58:::07=@:
@N9IO0:00742:06229
TACGAAGGGGGCTAGCGTTGCTCGGAATCACTGGGCGTAAAGGGTGCGTAGGCGGGTCTTTAAGTCAGGGGTGAAATCCTGGAGCTCAACTCCAGAACTGCCTTTGATACTGAAGATCTTGAGTTCGGGAGAGGTGAGTGGAACTGCGAGTGTAGAGGTGAAATTCGTAGATATTCGCAAGAACACCAGTGGCGAAGGCGGCTCACTGGCCCGATACTGACGCTGAGGCACGAAAGCGTGGGGAGCAAACAGG
+
B@C;92;@A@,ACCD:99@CCDCC@C?B@CCCBB>BDCCC8;<6;C<@@@>:@@@9AABC=B=@A;;9>>/@?;=6<;8<<8;AA?@B>BACACCC?C7:9?BB598A>??@@59:?@@3889823@?9?A770399<9:=@???BB@@?>>>B>==<>AAA:A:>:95558::6:::B>AAHBBBABCBB@BCB;@:9:5;B@@@<<5<@8AAAAB@BB@@ADCCB?@>?:::.;@@@CDD:<;;BB<AAB?
@N9IO0:00746:06227
TACGTAGGGTGCAGGCGTTAATCGGAATACTGGGCGTAAAGCGTGCGCAGGCGGTCTCTTAAGACAGGTGTGAAATCCCCGGGCTTAACCTGGGAACTGCGCTTGTAACTGAGAGGCTTGAGTGTGCCAGAGGGGGGTGGAATTCCACGTGTAGCAGTGAAATGCGTAGAGATGTGGAGGAACACCGATGGCGAAGGCAGCCCCCTGGGGTAACACTGACG
+
BBCCB999/<;9@A>ABB?B?B@=8<+00<>>>9AA@CJ?GBBABBCB@@;9:6<@ABA?C@CCCBCAA@@BCC=BBEM;BB=AA4;5::?AA<A=A@;;9A<8B=B9<BBB:@?@BB=BA@?@?>?;>AABCCAA'983849>C:??A98:AAA??:>AA7857=<;<=;:;95=77;0:3<69;@@??;;:91717722222$25==+69255567264
@N9IO0:00751:06211
TACGAAGGGGGCTAGCGTTGTTCGGAATTACTGGGCGTAAAGGGCGCGTAGGCGGCGCATTAAGTCAGGTGTGAAAGCCCTGGGCTCAACCCAGGAATTGCACTTGATACTGATGTGCTTGAATCCGGAAGAGGATGACGGAATTCCCAGTGTAGAGGTGAAATTCATTGATATTGGGAAGAACACCAGGTGGCGAAGGCGGTCATCTGGTCCGGTATTGACGCTGAGGCGCGAAAGCGTGGGGAGCAAACA
+
A@BBA=BCCC1CDBBAAA@CE@CC?CAC@CCCCD>A@@CF<BB=ACCBBB@;??:?@=<<184:A@@A@BBBCCC<?>B<??@<???C@DC>AA>A=@4:9??@=AB@@@DCDCCCBAA=::5;@;A<B7;;B>;;;A;;5;<@<@B8A@@@@@@@A?AABC=B=@?C>BACBA:=;*928?:==?;:3.3;1733,3137,39==@=>58;6;67??<?????AABB@E???BB499?99::+9<=<>6>8
@N9IO0:00755:06254
TACGAAGGGGGCAAGCGTTGTTCGGAATTACTGGGCGTAAAGGGCGCGTAGGCGGCTTATCAAGTCAGGCGTGAAATTCCCGGGCTCAACCTGGGGGCTGCGCTTGATACTGATGAGCTTGAATGCGGGAGAGGATAGTGGAATTCCCAGTGTAGAGGTGAAATTCGTAGATATTGGGAAGAACACCGGTGGCGAAGGCGGCTATCTGGCCCGTGATTGACGCTGAGGCGCGAAAGCGTGGGGAGCAAACAGG
+
B@AAA<ACCC5CH@BB:969<8<B:B?B?BBBBB=??@BB<BE>AABCCBB@CB@BC@@@@A>AAA;A8;AAAA?9=:==6=<6<@@@=?;89999(:>==@AA>AA@@A@@@?@?>A@>BB=@@@BB=BBAB?CBAA@@=??A=BC<AABABBB;;8;BAA=B@:::CCCAAB@CC<A<?@?:;;=A:;;5;AA@B?BB?BBCDCBB?A@;@@@@@?BBBBBA@@@<??B;;:.;;?@@@@.;;ABD=CCC@
@N9IO0:00757:06215
TACGAAGGGTGCAAACGTTATTCGGAATCACTGGGCGTAAAGGGTGCGTAGACGGTATGTTAAGTTCGTCGTTAAAGGCTCCGGCCTAACCGGAGTACCGCGATGAAAACTGGCGCACTAGAGGGTGAGAGAGAGAAGTGGAATTCCTGGAGTAGCGGTAAAATGCGTGGATCTCAGGAGGAACACCAATGGCGAAGGCAGCTTCTTGGCTCATTCCTGACGTTGAGGCACGAAAGCGTGGGGAGCAAACAGG
+
;;?9<59>6?BCCC>BBB@BD?BA4989?=:?AA9@A;;;6;A;?A;9;@@@AA?BBAAA:::;C?BAAA@@8;<+0,0/<;@;?<09;9@D@9;;BB?AA@@;;;;;.;AB?BBAABCCCIDH?BAA;;;CBBBB<@@B6;6:?B=BB:???A@AA>AAAA8?A@@@A?BBBC???=?A>B@BBB@B?AB:???:=9?@;;;;;;)0)0;;0/)/.9<<BBA?B985:??ABC=A???@@@6@BABB=BBA<
@N9IO0:00757:06236
TACGGAGGGTGCAAGCGTTATCCGGATTCACTGGGTTTAAAGGGTGCGTAGGCGGGCAGGTAAGTCCGCGGTGAAATCCTGGGGCTTAACCCCAGAACTGCCGCTGATACTATCTGTCTTGAATACTGTGGAGGTGAGCGGAATATGTCATGTAGCGGTGAAATGCTTAGATATGACATAGAACACCAATTGCGAAGGCAGCTCACTACACAGCCATTGACGCTGAGGCACGAAAAGCGTGGGGATCAAACAGG
+
AAAB=A@B<BAAD@CEBB>@BB?B?AA>BBBBDB=CC;A>8>=2<>?@@BB@CCE=BBEADD@ABA@BCC@BBH@8B=:=DDD;CC@CADDD7B;:6;AAB@CC???BCAAAB@??@@?<BC?CCCBBBD?@@?BBBBBB=@<@BAACA@????=8909>><6<<?A6;:BAB:99??@:9;?@@A7;5:488<<1719999@<?>?@A??A;;7;C<?@@A@9;;;2:;9:555'559:CJI<BBCCC=AAA=
@N9IO0:00716:06306
TACATGTGGGGCAAGCGTTGTTCGGAATTACTGGGCATAAAGGGTGCGTAGGCGGTTTGACGCGTCTTGGGTGAAATCCTCCGGCCCAACCGGGGGTCTGCCTGAGATACGGTCTGACTGGAGTGCGTGAGGGGTGACTGGAACGCGTGGTGTAGCGGTGAAATGCGTAGATATCACGCGGAAGCCAACGGCGAAGGCAGGTCACTGGCACGCAACTGACGCTGAGGCACGAAAGCGTGGGGAGCAAACAGG
+
BCCGBBBCBC:@@=@;9;5@;9AC@B:B<CCGCD=C>;;;3;>4;@BBBAA=;;4;B<BBBCCBAAB?CA;@>@>8@@>AA7;8<B=B@C<AA@@0@@@AB?A;9;BBBBC@CDDDCDCD@;;;CBCCCCBFF;CAAAAC;C9>?BB@@<???:9:B????@;@???99999ABBAB999?B9:9?C0773738/74:?C>BAA@<A>>?@BDD@BC??@@<000>;<<000<+00===;=+995<<5666:
@N9IO0:00758:06266
TACGTAGGTGGCAAGCGTTGTCCGGATTTATTGGGTTTAAAGGGTGCGTAGGCGGCCTATTAAGTCAGTGCTGAAATATCCCGGCTTAACCGGGAGGGTGGCATTGATACTGATGGGCTTGAGTGGAGTCGAGGTAGGCGGAATTGACGGTGTAGCGGTGAAATGCTTAGATATCGTCAAGAACACCGATAGTGTAGACAGCTTACTAGACTTCAACTGACGCTGAGGCACGAAAGTGTGGGGATCAAACAGG
+
CCCC@@@;9:2;B?BBBC@BBC@D?BBF>CC7;;0;@,;94;>45;BBA==900,0;@=BAC;;9CBB@@@BBAD=B:;;B:A;@@9>@C;CD;;;;0<;5;:;>ABAB@@@CBBB<@@@BAABA>ABAAAAA>ABD=@@?B=@=@CCB?@@?@@BB@CCCD?CBBB=A>=@AB;;;CB?BC@AAA<??A??@AA@@@@@@@C?BA@ACBBB>@@=@@BBBBCA@;;5;;@;;:/9>?ACDC9CAA@D<;;;=
@N9IO0:00758:06298
TACGGAGGGTGCAAGCGTTATCCGGATTCACTGGGTTTAAAGGGTGCGTAGGTGGGTTGGTAAGTCAGTGGTGAAATCTCCGAGCTTAACTTGGAAACTGCCATTGATACTATCAGTCTTGAATATTGTGGAGGTTAGCGGAATATGTCATGTAGCGGTGAAATGCTTAGATATGACATAGAACACCAATTGCGAAAGGCAGCTGGCTACACATATATTGACACTGAGGCACGAAAAGCGTGGGGATCAAACAGG
+
BBCC?BC@?BBCC@B;;;@@@A?A:BB8;;>@;@8@;)95)59055;ABBB?BAA<A@C>BB?BFFCCCC@BBBB7@CCC69;944394:::>8C=5>???7:>05:?@@@BBD;;;AA799<C00+//<4//)/27>@A>@7C=...55.--8:/0+5:?C<<99B?BBCCBBAB??::::7998(-(-(---//(/166788848<<888<<B=BB>:=88;0//0(-70////&//78@@@6>?>AD>9:9>
@N9IO0:00718:06318
TACAGAGGGTGCAAGCGTTGTTCGGAATTATTGGGCGTAAAGCGCGTGTAGGCGGCTTTGCAAGTCGGGTGTGAAAGCCCTCAGCTCAACTGAGGAAGTGCGCCCGAAACTGCATGGCTTGAGTACCGGAGAGGATGGTGGAATTCCCCAAGTAGAGGTGAAATTCGTAGATATGGGGAGGAACACCGGTGGCGAAGGCGACCATCTGGACGGATACTGACGCTGAGACGCGAAAAGCGTGGGTAGCAAACAGG
+
CCBIACEE>0/0::=09;.4<5:A<@5=49<.95)9=4;;/4::AD;==CCBGC:CC?8DDG?BBA@A:@;;56@6=C@8@>666>BB8@@A@B8=9?88:?==6::3(3739A??6==28:::@?7B@BA<@7<AB<=>6B?B?BCC7B:CBBBBB=B@@?:@>AA::9;CBCBCB2993939::;@::;5;CE?C@<;;B=@@AAB>A;;6;AB<;:;?@@BBBB@?@B;<<;&94<?;;/59::<B26:C<
@N9IO0:00718:06324
TACGGAGGGGGCCAGCGTTGTTCGGAATCATTGGGCGTAAAGGGCGCGTAGGCGGCCTGGTAAGTCGGGTGTGAAATCCCGCGGCTCAACCGCGGAACTGCACTCGATACTGCCGTGCTCGAGCACAGTAGAGGCAGACGGAATTCCCGGTGTAGCGGTGGAATGCGTAGAGATCGGGAAGAACACCGGTGGCGAAGGCGGTCTGCTGGGCTGTTGCTGACGCTGAGGCGCGACAGCGTGGGGGAGCAAACAGG
+
B@CC<;9999*95;:@BB?@@;C?:@;CCAA=AB=BBDEE=AB=@BBAA@@=:96:?AB?BB?BB@?@9@>:?=?7===8=<<9BBBA=A7;;;7:8>:;:=BCC?@880<::*-.--:>074><>7>>>>:9,3788?=6A43.3;3;6:88;<<<=BA7;6;@@?>??@?89333(3-332699493/0*/996@:BB?BBA@;8881333949=5222:=7522+25522266:>87888$2569:/=>=5
@N9IO0:00741:06359
TACGTAGGGTGCGAGCGTTAATCGGAATTACTGGGCGTAAAGCGTACGCAGGCGCTATGCAAGACAGGTGTGAAATCCCCGGGCTTAACCTGGGAACTGCATTTGGTGACTGCATAGCTAGAGTTTGTCAGAGGGGGGTGGAATTCCTACGTGTGGAGCAGTGAAATGCGTAGAGATGATGGAGGAACACCGATGGCGGAAGGCAGCCCCCTGGGACCTGACTGACGCTCATGTAC
+
CCCCCDDD>BBABB@@BA5:3>??<@5;09ABAD>9:9BB<A@@@A;;;;;58<<@>>??C69@A??;?BCBBB9:999(9=3<7/:,31778187B>@;9;9*/).98/0/796:::;5;957=,28:;=::8989%:=59266<0...336./(.66..2228,55655555578/..<*..27/::89<>;94//).4938::8=>=*55905505:5579799=33277333
@N9IO0:00746:06317
TACGGAGGGGGCTAGCGTTGTTCGGAATTACTGGGCGTAAAGCGCACGTAGGCGGCTTGGTAAGTTAGAGGTGAAAGCCCGGGGCTCAACCCCGGAATAGCCTTTAAGACTGCCTCGCTTGAACGTCGGAGAGGTGAGTGGAATTCCGAGTGTAGAGGTGAAATTCGTAGATATTCGGAAGAACACCAGTGGCGAAGGCGGCTCACTGGACGACTGTTGACGCTGAGGTGCGAAAGCGTGGGGAGCAAACAGG
+
A@BC@CCCCC5CCGCCCC@CC?BD@CAC;;:BCG>@BA?>8@BBAB;;;<;?BB>BC=A>BD@CD@CCCC?B@A>6:9:,;BB7@@?;:?<<+=2<<:559<DL>B@BBB;;:;@?>@A>AB?BAACC?A@@A-0/777;:>6?@F@CBBBB@BA@@=@AAD=B?BBCBBBB?>;994:=BB;@?><@@AA<==<6;78719<??=>;<>>>A@>793:;;;=::;@<>===>B9>BBBBBA6A;;;;1;=>;
@N9IO0:00753:06327
TACGAAGGGGGCGAGCGTTGTTCGGAATTACTGGGCGTAAAGGGCGCGTAGGCGCCCGATCAGTCAGAATGTGGAAAGCCCCGGGCTACCCAACCGTGGGAACTGGCATTTTGATACTGTCGGGCTTGAGTTCCGGAGAGGATGGTGGAATTCCCAGTGTAGAGGTGAAATTCGTAGATATTGGGAAGAACACCGGTGGCGAAGGCGGCCATCTGGACGGACACTGACGCTGAGGCGCGAAAGCGTGGGGAGCAAACAGG
+
@AB<;4;BBB0A;;>=>B9>@:=B<@;>8;;55:.555>:1:<3;@@BA@B@B;9:)9555959;>9=89444.44(4444&4<143333(35:6:::=5;6//-(-////&/88:::99::80:;043<<-3047::;<8<;:5884:9=8;=44443:888949;<<4<8444:9=>?>>AA2=98717<<9=9::4:=?2;2:?<A?AA@;;5;;;5;;;;;;@;;;>::;4:@?@@C:>>>9999*5=:99)9954
@N9IO0:00755:06322
TACAGAGGTGGCAAGCGTTGTTCGGAATTACTGGGCGTAAAGGGCGCGTAGGCGGCCATCTAAGTCAGACGTGAAATCCCCCGGCTTAACCTGGGAACTGCGTCTGATACTGGAGGGCTCGAGTTTGGGAGAGGGATGTGGAATTCCAGGTGTAGCGGTGAAATGCGTAGATATCTGGAGGAACACCGGTGGCGAAGGCGGCATCCTGGACCAACACTGACGCTGAGGCGCGAAAAGCTAGGGGAGCAAACGGG
+
CCCGCBB?AB@AA?AD??.5;45;7=8B8AB@A@:@@@;A6B?8?@ECC@@<@B?B<AACBB7;<<;555;<<<D<BBBBB2B?BB@C@B<@@@0;6;ACBCBCCA@A@@::5;;9049=@?AB=6AA;>99=<6;7333392848?BA?BB@@A??=?ACD>BBAA???BAA>??A?AA@C?AAA@E@BB@CBB=A>AC?BBBB>BC<?=8=39:::<<>@@@@;;4:A>:999&9;<::@<7<<A<@8>CC=
@N9IO0:00756:06339
TACGTAGGCAGCGAGCGTTGTTCGGAGTTACTGGGCGTAAAGAGTGTGTAGGCGGTGTCGTAAGTTCGGTGTGAAATCTCCCGGCTTAACTGGGAGGGTGCGCCGGAAACTGCGAGACTTGAGTACGGGAGAGGGAAGCGGAATTCCTGGTGTAGCGGTGAAATGCGTAGATATCAGGAGGAACACCTGCGGTGTAGACGGCTTCCTGGACCGTTACTGACGCTGAGACACGAAAGCGTGGGGAGCAA
+
CBBB@994;B@ABCCB=B:C>:B=:@<A;CCDCC>BBBD?7C<CBB?@@A??AA:BB=BC>C9<A6::8AAABB>6>>>CF=A;?@9?2;AA<6BCC<???@@2=8<@8=989@?>:?B>A==<<888*9?@AA8?;?@@;@49085;;6373888=7<@BB9<><@@AA=;;::@B>AB:<8;CC?BA@@=;;;@A@=?;??;@<@@<??898>B=<<<=555;;>=>>666>4::55555&5<:99
@N9IO0:00762:06315
TACGGAAGGGGGCTAGCGTTGTTCGGAATTACTGGGCGTAAAGCGTACGTAGGCGGCTTTGTAAGTTAGAGGTGAAAGCCCGGGGCTCAACCCCGGAACTTGCCTTTAAGACTGCATCGCTTGAATCGCGGAGAGGTGAGTGGAATTCCGAGTGTAGAGGTGAAATTCGTAGATATTCGGAAGAACACCAGTGGCGAAGGCGGCTCACTGGACGCGTATTGACGCTGAGGTACGAAAGCGTGGGGAGCAAACAGG
+
<<00+0)/999*<=CCCCC@CB?BD?C7;6;BBFH?BBACF?CCCCCCBBAA=@@<@BB=BDD@CC@BBBB@AAAC<??A6=<=-:78669;;.;6;0//1778;@5D>@98379744;;;5447;;BBA>B;;:>:95:<<8=8=4555>>CCC>=<<9:::=7=8;;555?::@>BB<>9>C>9:9>@@??;?@A>A?AA>AAAAA??;:@ACCCDD=;::;;@@??>@>>:99.9=;??CC547;?C9AAB4
@N9IO0:00762:06319
TACGTAGGGTGCGAGCGTTAATCGGAATTACTGGGCGTAAAGTGTGCGCAGCGGCCGCGCAAGTCGAGTGTGAAAGCCCCGAGCTTAACTTGGGAATTGCGCTCGAAACTACGTGGCTGGAGTGTGGCAGAGGAAGGTGGAATTCCACGTGTAGCGGTGAAATGCGTAGAGATGTGGAGGAACACCAATGGCGAAGGCAGCCTTCTGGGCCAAACACTGACGCTCATGCACGAAAAGCGTGGGGAGCAAACAGG
+
BBCCCCFJ?AAACCB:69:B8BBC@GACACCCCC>BCBCC=A:;<>=>>;:44.45=<::87?@=::@@????B<ABCC8@@>@@;@:?@;?@;@?C8::BAAADCC6;;;;@@A=@9;.95:=?B?@@><>:>+0)//)/3@6@6;AA:55<?:979;<@7:88<?A@895<A<=9<;?D<@@=29.49.444.43::<D@>9;;==4;055)49:::4544944444494444&4;?ABCD;@@@AA;ABA=
@N9IO0:00763:06331
TACAGAGGGTGCAAGCGTTGTTCGGAATACTGGGCGTAAAGCGCGCGCAGGCGGGTCCTGTAAGTCTGAAGTGAAATTTCGGAGCTCAACTCCGAAGCTGCTTTGGATACTGCGGATCTAGAGACCGGTAGAGGCTGGTAGAATTACAGGTGTAGCGGTGGAATGCGTAGATATCTGTAAGAATACCCGTGGCGAAGGCGGCCAGCTGGGCCGGGTCTGACGCTGAGGCGGCGAAAGCG
+
CCCCBCCE>AA@@;@@@@<@A@DE?C8;:A<;;7;B@CE?CA@@AAAAAA>ABB<BB?BAA@=@@@@AA?C???@/99/9::@@@@BA?BCC?BA99:ABBAC<B;??::;??D@DCBBBBDB@@>A?BBB@@=@AA=ABAB@B?BCBB@CCDCCBB?AA?@=@@;;;@>?=@996<<;:==9888A9;:9494=38-786:055<;<@<B>BC<99:??@@AA;00+00+0<=<+09:
@N9IO0:00715:06383
TACGTAGGGTGCGAGCGTTAATCGGAATTACTGGGCGTAAAGCGTGCGCAGGCGTCTCGTAAGACAGGTGTGAAATCCCCGGGCTTAACCTGGGAACTGCGCTTGTGACTGCGAGGCTGGAGTGCGGAAGAGGGAGGTGGAATTCCACGTGTAGCAGTGAAATGCGTAGAGATGTGGAGGAACACCGATGGCGAAGGCAGCCTCCTGGTCCAGCACTGACGCTCATGCACGAAAGCGTGGGGAGCAAACAGG
+
CCBCCECE>AA@CCCBBB@B@BA=;@+0,0@@@A=BBBBB=BAA@CBBAA@=998@A=B=C?B?:99:@;?<C?299;;+;7(33,3,3478;1;<?@:77::568>BB>?>=:;1;=</5577=@<@=BBAE98738>:?5;6;:>>===>BBBBBBBBB:>?@:9=?=@?>?@A8?@?B?@A@?@@@A<A;;8;>A@@A=@A>;<5;<2:ABABBB@;::95559:@@;;5/5AAABCC:;;<BB=AAA<
@N9IO0:00719:06389
TACAGGGGGGGCAAGCGTTGTTCGGAATTACTGGGCGTAAAGGGCTCGTAGGCGGCCAACTAAGTCACACGTGAAATCCCCAGGCTTAACCTGGGAACTGCGTGTGATACTGGATGGCTTGAATTCGGGAGAGGGATGCAGAATTCCAGGTGTAGCGGTGAAATGCGTAGATATCTGGAGGAATACCGGTGGCGAAGGCGGCATCCTGGACCGACATTGACGCTGAGGAGCGAAAAGCTAGGGGAGCAAACGGG
+
CCEBBDDDDD#BA=@9;:6;D?BB@B@C@CCBBE@CAAAE=BB<ABBCCBB=:96:>A=?BB7;;@@@A???BBC>?<@@000,0>9?=B@CCC>C8::????B@@?BA?::7;BC@CC@CC@B@BCD=@@BCC:AAB???>:>>A?BD@BAABA::4:>>>6@@@BBBBFDBBBBA?CB?B?AAA9>9@A>@AB>A>;;8;ACC@CC@A@<A?@@A<@@AABB<<<<AAA;;;;*<>@@@CA7?A;::,9;=8
@N9IO0:00756:06396
TACGTAGGGAGCAAGCGTTGTCCGGATTTACTGGGCGTAAAGGGCGCGTAGGCGGTCTACCAAGCGTGAAGTGAAATCTCCAGGGCTCAACCCGGAAACTGCTTCGCGAACTGGCAGACTAGAGGAAGGTAGAGGTGAATGGAATTCCTGGTGTAGCGGTGACATGCATTGATATCAGGAGGAACACCCGTGGCGAAGGCGGTTCACTGGGCCTTTCCTGACGCTGAGGCGCGAAAGCGTGGGTAGCAAACAGG
+
BBCDCAAA90/00,0>BB?BBB?A?ABA:;;BCF>@ACBD?EF@@@@@@@>;00+0=@B<);59;?@??:?BCCD>FDBB900@5==00+//*/39;2;;::87;=BCA7@9949===????BB?C?B?BBCBA=@==7;;5;9=5=:?@;?=:<=88.6;A@BBBBBB>AB999?BB=BB?B?BBBA5477596@?C>AA4:39::9=>5=<@@;A;@AA>>>8777,3<837=3:<?787)7;;999)7778
@N9IO0:00765:05764
TACGAAGGGGGCAAGCGTTGTTCGGAATTACTGGGCGTAAAGGGCGCGTAGGCGGCCGATCAAGTCAGGCGTGAAATTCCCGGGCTCAACCTGGGGGCTGCGCTTGATACTGATTGGCTTGAATGCGGGAGAGGATAGTGGAATTCCCAGTGTAGAGGTGAAATTCGTAGATATTGGGAAGGAAACACCAGTGGCGAAGGCGGCTATCTGGCCCGTGATTGACGCTGAGGCGCGAAAAGCGTGGGGAGCAAACAGG
+
B@B9;9;FFD1EC:BB@@>AD@CD;C@B?BBBCC>BBABB6:;4:<<ACBB@AA?B>DABBB=@?D==7:::>?=3?>BB>B?6==>B@B@BBBBB2BBBCBBF997??999?@?B?BB?BC>AABBB>???A=?=??9929<B>AB;@=833887>1;///(/0/...25557066,5+2-55'255425571755.617:/77766//)0>8>AC@?<?AAAAB@@@>;;;;;;;&:59=999&55:<<4;;;6
@N9IO0:00770:05785
TACGTAGGGTGCGAGCGTTAATCGGAATACTGGGCGTAAAGCGTGCGCAGGCGGCTTTGCAAGACAGATGTGAATCCCGGGCTACAACCCTGGAACCTGCATTTGTGACTGCAAGGCTTGAGTGCGGCAGAGGGGGATGGAATTCCGCGTGTAGCAGTGAAATGCGTAGATATGCGGAGGAACACCGATGGCGAAGGCAATCCCCTGGGCCTGCACTGACGCTCATGCACGAAAGCGTGGGGAGCAAACAGG
+
CCCCCAAA<AB@BBBBCC@C?CB?;>*000///)5:@@A<@;BCBB@@;;5;B54780;<?:=::9<<73333,/66(//(////6068(--08(-(---69=4<;;?B:;;?;?;?@?AAA;;;C>A@G<;;;;*;@?5;5;4;;AAABB::;=;99>A?:@@@@A??@@@A@<<600+0+0<<;>>@@<@A@<?<;<4;;;;*::;.::@>@@>AA@:9;BBA@AAAACDE<A;;<;;;.;@;;;/;;;4
@N9IO0:00798:05793
TACGTAGGGTGCGAGCGTTAATCGGAATTACTGGGCGTAAAGTGTGCGCAGGTGGCCGCGCAAGTCGAGTGTGAAATCCCCGAGCTTAACTTGGGAATTGCGCTCGAAACTACGTGGCTCGAGTGTGGCAGAGGAAGGTGGAATTCCACGTGTAGCGGTGAAATGCGTAGAGATGATGGAGGAACACCGATGGCGAAGGCAGCCTTCTGGGCCAACACTGACGCTCATGCACGAAAGCGTGGGGAGCAAACAGG
+
CCCCCCCC=@@@CBBBBB8@7AAA>A=A@CCCCC=BBBBB:;:@@CBBBBB?BB>B@B@@@A7??@A:B@@B@A@8;?<<2=@A@?5<69@9DE>D?C>A@??@AAAB<ACB@???<?@@@???@@@=@BB=?<=383:9/33>3@6??:?:==B=B@BBBB8?88;:::=;86///9(//(3,4558==@@69:C@C>B<<;:<3<:@@0;097A;;AA@;99:999>@A;54<4B:;;@??3>==?B=AAA=
@N9IO0:00804:05773
TACGTAGGGCGCAAGCGCTGTCCGGAATTATTGGGCGTAAAGAGCTCGTAGGCGGTTTGTCGCGTCTGCTGTGAAAGCCCGGGGCTCAACCCCGGGTCTGCAGTGGGTACGGGCAGACTAGAGTGCAGTAGGGGAGACTGGAATTCCTGGTGTAGCGGTGAAATGCGCAGATATCAGGAGGAACACCGATGGCGAAGGCAGGTCTCTGGGCTGTAACTGACGTGAGGTAGCGAAAGCATGGGGAGCGAAC
+
@ABCCBBB>;<:F?BACCBBBB?B>B7;4;?:?C,;9::9,4;;;=699BA?AB>AC>CCDCCCAA969===999)44909<<&55556;;;+::)555338;;<<455:;<4:::;;;?@ABAAACCAAAAA3;;<@AA=A>B@C?AA@BBBBBBG?BCCC>CDCBCCBBBBAB@@=@A=@=@AA>@@9929>@;@>A@@=AA???CC?CCCBB?:99000.--7(--6667;/8893333&3766606
@N9IO0:00778:05836
TACAGAGGGTGCGAGCGTTAATCGGAATTACTGGGCGTAAAGCGCGCGTAGGCGGCTTTGCAAGTCGGGTGTGAAATCCCCCAGGCTCAACCTGGGAACTGCATTCGAGACTGCATTGCTAGAGTATGGGAGAGGGAAGTGGAATTTCCGGTGTAGCGGTGAAATGCGTAGATATCGGAAGGAACATCAGTGGCGAAAGCGACTTCCTGGACCAATACTGACGCTCATGTGCGAA
+
@@?;<;AD<<;:A;;;00*0*0/>7<8=69?AB@:??@AA;A;;;;;;;BB>;;4;@A,:;=6@?9;9,4;444;244444$49394558=8<;;1:384449=;?@;9;C;;;DC=@AA:::@@A;;;0;???@9@=A@@=B9BB>B?C=??999@@;@??>5==:9999@@@BBB<@<?<@?ABBF;<;HACCBI>BB:99:4:=AB>BB@C@CCCB;::@@AABBBBCAAAA
@N9IO0:00782:05851
TACGTAGGTGGCAAGCGTTGTCCGGATTTATTGGGTTTAAAGGGTGCGTAGGCGGCTTTGTAAGTCAGTGGTGAAATATGGCAGCTTAACTGTCAAGGTGCCATTGATACTGCGAGGCTTGAGTACAGATGAGGTAGGCGGAATTGACGGTGTAGCGGTGAAATGCTTAGATATCGTCAAGAACACCTATAGCGAAGGCAGCTTACTAAGCTGTAACTGACGCTGAGGCACGAAAAGTGTGGGGATCAAACAGG
+
BABCE::7;;4:D>@@DC@BCB?B?BCC>BB@CB<BD0<;09<2:;@CAAA>;;5;AA0;;@;BAAABBC>@?@>8>B;96;ACAA:B9BCBACC7A?85:>BB>BABCA@A88::4887=448@=888>??A=A993:9076@;?B;;79A?AA;;7:@CC?CBBA?CBBB@@?@:99;8819==<99949>>>3>:>988A<??9949>=@@A=A;<<BBBA@@@<@@:;;;;&;=>@?@@6@@ABA<;;:=
@N9IO0:00783:05832
TACAGAGGGTGCAAGCGTTAATCGGAATTACTGGGCGTAAAGCGTGCGTAGGTGGTTTGTTAAGTCAGGTGTGAAATCCTCGGGCTCAACCCGGGAACTGCGCTTGATACTGACAGACTCGAGTGTGGTAGAGGATAGTGGAATTCCCGGTGTAGCGGTGAAATGCGTAGATATCGGGAGGAACATCAGTGGCGAAGGCGGCTATCTGGACCAACACTGACACTGAGGTACGAAAGCGTGGGTAGCAAACAGG
+
BCCAABBC<AA@B?B;;;7;=@AA?B;@=@;;;D>;<;CD89;AACB@@@@<@@;@C<@?@C@CBA??:<<;898/3?<A8887:BBA=@>8@>9@@B;;9AAA6>?@A???C8:9CCA?>>?9:9=9=>>=?;?==@00+/5@5;;2:8:88AB;;16=CE>BBB=BCBB@@??CB49505.4?<;:9:?;:B>@D?BB@B???<=>7==6:5:888:::=<;88817333771888===244388;33447
@N9IO0:00802:05854
TACGGGGGGGGCAAGCGTTGTTCGGAATTACTGGGCGTAAAGGGCGCGTAGGCGGCTCGCTAAGTCGGGTGTGAAAACTCTGGGCTCAACCCAGAGCCTGCACTCGAAACTGACGAGCTAGAGTTCTGGAGGGGAAAGCGGAATTCCTGGTGTAGCAGTGAAATGCGTAGATATCAGGAGGAACACCGGTGGCGAAGGCGGCTTTCTGGACAGAAACTGACGCTGAGGCGCGAAAGCTAGGGGAGCAAACAGG
+
A@;;;;;;;;"5<49;;:5:;8BCAC@D@CBDCC>CABBF?CC?@@@AA@B<00+0://0CC@CBCDD>?;;AA;;///:?@@7BBCD?B?<@?8:9:?????BAAAA<A@???A:99BBA@@?599@<@???2??6@A@=AAD?B?BB@B>>?>@<<9AAA:8;;=>?@@@AAAAA<?@:>;;;<;?::95;59286;B<@@B7;;@6;;>>=D7==@>59775:<4:9:68909=>??AA5AAACA9C>>8
@N9IO0:00803:05823
TACGGAGGGGGCTAGCGTTGTTCGGAATTACTGGGCGTAAAGCGCACGTAGGCGGCTTTGTAAGTTAGAGGTGAAAGCCTGGAGCTCAACTTCAGAATAGCCTTTAAGACTGCATCGCTTGAATCCAGGAGAGGTGAGTGGAATTCCGAGTGTAGAGGTGAAATTCGTAGATATTCGGAAGAACACCAGTGGCGAAGGCGGCTCACTGGACTGGTATTGACGCTGAGGTGCGAAAGCGTGGGGAGCAAACAGG
+
::;D@BBJGJ3ECBBCCC@CC@CC@C?B?BBBBC?CCCCG>BBBCCBCCBB?::::FJ>CBC?CC?BBBB?AABB<AA?BC@A@@CCE?BB@B??@=@????CC>DA;;;BAAA@@@@B?CB?BC?A@@BB;;9;?@B@@<@?B?CA???AA<=?5845<>=6>969:B@?:99=<<7A899<??A;A??@=@<<:>;00*0;;::9:9=>@@>ABB?BBBBBBBBB?BDCABB<??CCDCC9???BA=ABA>
@N9IO0:00778:05908
TACGTAGGGTGCGAGCGTTAATCGGAATTACTGGGCGTAAAGCGTGCGCAGGCGGCCTCTTAAGACAGGTGTGAAATCCCCGGGCTTAACCTGGGAATGGCGCTTGTGACTGGGGGGCTTGGAGTGCGGAAGAGGGGAGATGGAATTCCTGGTGTAGCAGTGAAATGCGTAGAGATCAGGAGGAACACCGATGGCGAAGGCAGTCTCCCTGGGCCAGCACTGACGCTCATGCACGAAAGCGTGGGGAGCAAACAGG
+
CCCCCAAA;AAAAAA@;;.4.4:A=@4:6;CBA@=ABADF<AAAAB@@@971792:6=9?>A>AAABB=@A@@>?8<==>+97)7</;5;.9;9,97;>7BA@<8<;;AC@@@@@@&?A>A<@@@A@@:@=@:9:9&33:::8=9?;?599<@A?>A9:8??AA7=>>:::?@@::9@@<@B@B?CAC=A<;;<AAB?B?CBC;;999)444)47;9;55499>===9949:9?@C>7@A@<;;;.;:;=@6?BA<
@N9IO0:00780:05880
TACGGAGGATCCAAGCGTTATCCGGATTTATTGGGTTTAAAGGGTGCGTAGGCGGCGTTGTAAGTCAGTGGTGAAAGTTTTCAGCTTAACTGGAAAATTGCCATTGATACTGCAGTGCTTGAGTACAGATGAGGTGGGCGGAATGTGTCATGTAGCGGTGAAATGCATAGATATGACACAGAACACCGATTGCGAAGGCAGCTCACTAAGCTGTAACTGACGCTGAGGCACGAAAAGCGTGGGGATCAAACAGG
+
CBB@=:95:=A494@AA@@BB=<@<CDC<BA8?<1>;)95)5>4669@B=>:9:4;A@=@<=8@>>BBBCACCDD0;:;;.;A@@C1616?A?@FE:B>BB:AB>@@BBAA@@A=<<<@8<;;;>::>AAA@@=@AB<BB:A?@?99:??C@ABB@@=AB@A>9;;@@B;;;B;;;@955@B=CEC499=255@;<A<@:99?=@BCC?BA;;9=9CCCBBAA@@@=3=944444&4;@@ACC7BB;;;89@@=
@N9IO0:00802:05865
TACGTAGGGCGCAAGCGTTGTCCGGAATTATTGGGCGTAAAGAGCTCGTAGGCGGTCTGTCGCGTCGGATGTGAAAGCCCGGGGCTTAACCCCGGGTCTGCATTCGATACGGGCAGACTAGAGTGTGGTAGGGGAGATCGAATTCCTGGTGTAGCGGTGAAATGCGCAGATATCAGGAGGAACACCGGTGGCGAAGGCGGATCTCTGGGCCATTACTGACGCTGAGGAGCGAAAGCGTGGGGAGCGAACAGG
+
B@BBBBCC=A?@A=AABA>BAA>A7<9<?BB@DC6@@;;:.4555<=AA@@>;;4;@BABBCBBBBBACAA=;;E:@?A7?DD9BB?B?AAA3@A9;;;::483889443;;19>>BA@@A997=>A<>>>@@2900000/69396;;7;<=BB>D?B???9?@@@999?@A;::D=AA:;7;BA>A?A@=@:95:=???BBBAAADD>C@BB?BB????@@??@@;?@@AAB=CAABBFF9B??@A<@@@:
@N9IO0:00808:05879
TACGAAGGGGGCTAGCGTTGTTCGGAATTACTGGGCGTAAAGCGCACGTAGGCGGATATTTAAGTCAGGGGTGAAATCCCGCAGCTCAACTGCGGAACTGCCTTTGATACTGGGTATCTTGAGTATGGAAGAGGTTAGTGGAATTGCGAGTGTAGAGGTGAAATTCGTAGATATTCGCAGGAACACCAGTGGCGAAGGCGGCTAACTGGTCCATAACTGACGCTGAGGTGCGAAAGCGTGGGGAGCAAACAG
+
A@BBA=ACBB1CAAAACC=BBACB?C8;:<CCBDIBA@CC=B@BBB;<;BB>BC?@@ABB<B>A@AACEE;CBBB>CDC;@@@@@BBB@BAACC@C?C@?A8=<6==>@@AAB>BBBAA>AAA@AAA;@<@9:6:6::AB=A@C7;;AAA=???@@@<:9:A<B>BBCDB?>?A7BBBC?8D?AAA@BBBB?CBB>B>BB?BBB=CAA=AA688D7;;;;:;:;;8818>>AAD188;999:/:<===4=88
@N9IO0:00808:05890
TACGTAGGTGGCAAGCGTTGTCCGGATTTATTGGGCGTAAAGCGAGCGCAGGCGGTTTCTTAAGTCTGATGTGAAAGCCCCCGGCTCAACCGGGGAGGGTCATTGGAAACTGGGAGACTTGAGTGCAGAAGAGGAGAGTGGAATTCCATGTGTAGCGGTGAAATGCGTAGATATATGGAGGAACACCAGTGGCGAAGGCGGCTCTCTGGTCTGTAACTGACGCTGAGGCTCGAAAGCGTGGGGAGCAAACAGG
+
ABCCCBC@@@>@E?@@@@=@BB?C@ECC>BBADD>BBBBB;@@C@@;;;CC@CB@BC=BB>B>BAAAAAFCCBA:15;444$46;;:A>A:>::/?BB=ABBC?B?BF>C@@?<@A9;;@AA@99:85:?BBB?BBB@@B?B?B?A>BB>??CBBBB>A?>@:989><==?BB@@?;956/81<=;8;A9739=<.:/;96<AA>>?@=@A;;:?;>>>@=>=>>>A<@@?BBD<A@BAAAB8BBBAA9:::8
@N9IO0:00776:05922
TACGGAGGGGGCTAGCGTTGTTCGGAATTACTGGGCGTAAAGCGCACGTAGGCGGCTTTGTAAGTTAGAGGTGAAAGCCTGGAGCTCAACTTCAGAATAGCCTTTAAGACTGCATCGCTTGAATCCAGGAGAGGTGAGTGGAATTCCGAGTGTAGAGGTGAAATTCGTAGATATTCGGAAGAACACCAGTGGCGAAGGCGGCTCACTGGACTGGTATTGACGCTGAGGTGCGAAAGCGTGGGGAGCAAACAGG
+
FC<;59;5;5$5:@>BAA?AB@BC?B<B=:;;BB;B@@@C>BDCCCCCCBB>BB?BBD>DCC@BB?@@@@=@AAA;???BB?BA;;5=7::8;99?5::?>9?;1@<@?@?@;;<@BBB9;;>@@=@A5;:;;6;AAAAA=@=@:=:=<<?<<::8?6:<BB=C;;;BBABA;944929.4;.4?@9?;4927/6165/0)/88//37.33<A49:B?AB@?=?=8839AAACD:?<?9888+98:99(3;96
@N9IO0:00781:05938
TACGGAGGGGGCTAGCGTTGTTCGGAATTACTGGGCGTAAAGGGCGCGCAGGCGGCTGCTCAAGTCAGGCGTGAAAGGCCTGGCTCGAACCGGATGCGCTTGAGACTGGGCTGGCTTGAGTGCGGGAGAGGATGGTGGAATTCCGAGTGTAGAGGTGAAATTCGATAGATATTGGAAGAACACCGTGGCGAAGGCGGCCATCTGGACCGCAACTGACGCTGAGGCGCGAAAGCGTGGGGAGCAAACAGG
+
@B@GACCBBB0@A@CA;;5:@;99169A7@???@/::9@>)99,5:;;54:3==.;9CAA;;49999:=999959)/)-(--(*(((((((((((((((*(-78A;A@;2@00)0;5=?::?A??8=:999;33.384:)/+0+////7774535;:>@8=6<0///////9.3297::6---(---(--;*0*332829?;A<9=B9@@A>@>DBBBCCAAA???<999.:=@@AAB9A???>8?999
@N9IO0:00782:05942
TACGGAGGGTGCAAGCGTTATCCGGATTCACTGGGTTTAAAGGGTGCGTAGGTGGGTTGGTAAGTCAGTGGTGAAATCCCCGAGCTTAACTTGGGAACTGCCATTGATACTATCAGTCTTGAATATCGTGGAGGTTAGCGGAATATGTCATGTAGCGGTGAAATGCTTAGATATGACATAGAACACCAATTGCGAAGGCAGCTGGCTACACGAATATTGACACTGAGGCACGAAAGCGTGGGGATCAAACAGG
+
BB:96;@B:BB@B?C::9@BBA:B:@@<?A?@@@6>;)5505>4==BDBAAACCC>CAD@BD?BBBBB@>9=;;905>=?2=?;@C7;7;;:>>7D?@ACC?BC@BABCCA=A;@;?<=558>CA@???A;AA=@;??::8:?AA:::::???AACC?CECE<@@AB@CCCCDCBBA@AABB=@@@5;40*0000+/4==AACC@BCB@BB;;9;DD=AABAAAA@@:@A;99:/9:99@AA2;;;;:0:;;=
@N9IO0:00784:05959
TACGGAGGGTGCAAGCGTTATCCGGATTCACTGGGTTTAAAGGGTGCGTAGGTGGGTCAGTAAGTCAGTGGTGAATCTCTGGCGCACCACGGAAACTGCCATTGATACTATTGGTCTTGAATATTGTGGAGGTTAGCGGAATATGTCATGTAGCGGTGAAATGCTTAGATATGACATAGAACACCAATTGCGAAGGCAGCTGGCTACACAAATATTGACACTGAGGCACGAAAGCGTGGGGATCAAACAGG
+
BBBB?B@B:AAAB?CBBB@BBB>@>@B=A@@@@@8?@5AB=AE>BBDCACB@BCC=DBCB=@<C?>DBAA=@;;4;4499B,.----(--9055167:?=BC?:::A???A;><>BB>BB?BBB=@@A89939;@????A?BC999?@>?><>;A=@???8?AAA?AAA@@@@<>=;;;;<B?>5:5:,57::.5/555=AA<>=78=;::0:<=055BBAB:44.49433808338AAA8AABEE?<;;=
@N9IO0:00794:05952
AACGTAGGACGCAAGCGTTATCCGGAATTACTGGGCGTAAAGCGCGTGTAGGCGGGTGATTAAGTCATTGGTGAAAGCTCCGGGCTAAACTCGGAGAGGTCCGATGATACTGGTCATCTAGAGGGGGTCAGAGGGGTGTGGAATTCCGGGTGTAGTGGTGAAATGCGTAGAGATCCGGAGGAACACCAGAGGCGAAGGCGACACCCTGGGACCAACCTGACGCTGAGACGCGAAAGCATGGGGAGCGAACGG
+
;.;AB@C?CAA@B@BBBB@BBC@B@C7:7;BAAB=;;9BB=AABBDCCCBB?BGF>BBBB@C@CCBBB?B?@AAC7;;<B?A<4>?AA<AA??<?CAB>AA=ABAABCCBBC@CAAABBBBBBBBB3B>>>BBCC:A@AB?B=@<@49:27>AABBC@C>>>9>>>=AC;;;;:;5;=BB>B=@?@=@???:?@?<@<???AABC<BAA<AC=A?B?BABBAABBBBA@;;BBB<>>8DD==.A?AAA5>??
@N9IO0:00795:05922
TACGAGAGGCCCAAACGTTATTCGGATTTACTGGGCTTAAAGAGTTCGTAGGCGGCTTGGAAAGTGGGGTGTGAAAGCCCTCGGCTTAACCGAGGAACTGCGCTCCAAACTACCGAGCTTGAGTAGGCTAGAGGTGAGCAGAACTGATGGTGGAGCGGTGAAATGCGTTGATATCATCAGGAATACCGGGAGGCGAAAGGCGGCTCCACTGGGACCTAAACTGACGCTGGAGGAACGAAAGCTAGGGGAGCAAACGG
+
BBCBBB9999F9CC?::9@BB?BB????9?@>>?9996:@9@@AA?ACB@@<??<??<?1::0;;A@A6?C<A@>3:::39;<8<<7?4;:=<=8<;@??:::???BA8:;BA<??ADD99:ABAB?AABAAA=ACA???::4;@@@@C7;<<:99::>::9.9====295595:::;66.56;55.55)5<7;555)439959--(----6/680/44(4:<:33///)/94:3;444)4<456??2=====4555
@N9IO0:00811:05916
TACGGAGGGGGCTAGCGTTGTTCGGAATTACTGGGCGTAAAGCGCACGTAGGCGGCGATTTAAGTCAGAGGTGAAAGCCCGGGGCTCAACCCCGGAATAGCCTTTGAGACTGGATTGCTTGAACATCGGAGAGGTGAGTGGAATTCCGAGTGTAGAGGTGAAATTCGTAGATATTCGGAAGAACACCAGTGGCGAAGGCGCTCACTGGACGATTGTTGACGCTGAGGTGCGAAAAGCGTGGGGAGCAAACAGG
+
A@AA;@BCBC2CCBBCCCADC@CCAD?B=999A@=@BABC>CBCBC9:9@@<@B=B@@AB0;5;;;<BBB>@@BB;@>>9===0000/3999&/)/39887,44)9?BB;<;@<;5:;A=BA?BBAA@?@?:;6;@?@AA>A=A?A?A@@@AAAB;;5;;::/:@@@ACBAAAA>AA7:6:A?CCCAC;<;>BA@?@?000>=>>B@=B@:99>BB?BBCJBAABB?A@@;;;;*;:BD@AB7@?BB@8?>>8
@N9IO0:00813:05956
AACGTAGGGGGCGAGCGTTATCCGGAATCACTGGGCGTAAAGGGCGTCTAGGCGGCTCGGCAAGTCCTGTGTGAAATCTCCTGGCTCAACTGGGAGGGTGCATGGGAAACTGTCGAGCTTGGGACTCGGAGGGGGGTGCGGGAATTCCCGGTGGAGCGGTGGAATGCGTTGAGATCGGGAGGAACACCTGAGGCGAAGGCGGCACCCTGGCCGAGATCTGACGCTGAAGCGCGACAGCGTGGGGAGCGAACGGG
+
C;BBBBBCBB2CCC<;;;>ADC=A>A<BACBBBF?:;;BC;@A>ABBBDBB@BC@CD@?=@B?ABA??@@B;;;D?ECCC@::8;DBC;?;;:0;@C8;;BA;<;0;?8@;;;@AAAAB=@@6;;BCC@CCDCDD)AA:99/:;>;AC=B???=????<AA<@=??@CC?BBABAABC<AB?B@???=?ABB>AAB=A<AB?BBDB=BC?C?BAA@@?@@A???A@A?A;;;;;;ABCBBBEE;C@AAA?BBC=
@N9IO0:00765:05982
TACGGAGGATCCGAGCGTTATCCGGATTTATTGGGTTTAAAGGGTGCGTAGGCGGTCTTGTAAGTCAGGGGTGAAAGACGGTGGCTCAACCATCGCAGTGCCCTTGATACTGCCGGACTTGAATATAGTTGAGGTGGGCGGAATGTGACAAGTAGCGGTGAAATGCATAGATATGTCACAGAACACCGATTGCGAAGGCAGCTCACTAAGCTAGTATTGACGCTGAGGCACGAAAGCGTGGGGATCAAACAGG
+
CCBB?BB?BBC@C;<;CC@CCC?A=@@A;AB?EC=CC>AB=BC>CCDB@<<:00+000+/0<<CBBBBBC:BCCL>CCCD:662;CBB>B>BBBD@@ABBBB=B@BBCCABBB@D@CDC@BB@BBBCCC@BBB=;;;/;@5:3998AAAA?BBBBBB?BAAA<;;;AAAACBBBBAAA@;;;@CFC?AAA=;;;C5;8:AAABBBCAA?ABCCBCCC;;<CA<;;;;5;;;;;;0:A@CFGG;BBBBB;BBB>
@N9IO0:00777:05999
TACGTAGGGTGCAAGCGTTAATCGGAATACTGGGCGTAAAGCGTGCGCAGGCGGTTATGCAAGACAGATGTGAAATCCCCGGGCTACAACCGTGGGAACTGCATTTGTGACTGCATGGCTAGAGTACGGTAGAGGGGGATGGAATTCCGCGTGTAGCAGTGAAATGCGTAGATATGCGGAGGAACACCGATGGCGAAGGCAATCCCCTGGACCTGTACTGACGCTCATGCACGAAAGCGTGGGGAGCAAACAGG
+
BCCBB@AA:@B@C?BABA=?=@AB=B5:95::@9;:;DD?CAABEBA@00-0>:>:<@@8:-300000/66:?@7@?@@5=;5;---:(.)--59/7(,---/33(3;;<?=<CCBC7::??@@AAA@=@?BCBEDD5CBB>B6;.;;@=@BA;@?;9;:9990555;;:;>>BB@?><9:.4.4885:=4505;9<@<;;4::9:&9<:?C;@@A9;9??945489;AAB9::A/9733777&33377(3374
@N9IO0:00778:05996
TACGAAGGGTGCAAGCGTTACTCGGAATTACTGGGCGTAAAGCGTGCGTAGGTGGTTTGTTAAGTCTGATGTGAAAGCCCTGGGCTCAACCTGGGAATGGCATTGGATACTGGCAGTCTAGAGTGCGGTAGAGGGTAGCGGAATTCCCGGTGTAGCAGTGAAATGCGTAGATATCGGGAGGAACATCCGTGGCGAAGGCGGCTACCTGGACCAGCACTGACACTGAGGCACGAAAGCGTGGGGAGCAAACAGG
+
BBCBA;AD=:;;C?C@@@@AA@@@;?5;.9?>>B=;;;DG?CAAABB@@AA?BC@BB=BF?C@B@A@BB@AAB>>46;>6AA=6BABB:C<CC>8<9<=;EEC?B?BAABBA=AABBABCAAA???C?A?=778+9BB<>:A6:7;C<B@AA@@@BBBCCCD?DFBCAAAB@>@@@?9><6;7?@?A;@>>6?==7B@CC>A::=7<;633.37;788::::?6=25,9AABDE=A????<<2;<>@@8<=;5
@N9IO0:00776:06032
TACGTAGGGTGCGAGCGTTAATCGGAATTACTGGGCGTAAAGCGTGCGTAGGCGGTCCGCTGTGTCCCGTGTGAAAGCCCCGGGCTCAACCTGGGAATTGCATGGGAAACTGGCGGGCTGGAGTGCGGCAGAGGGGGGTGGAATTCCGGCGGTGTAGCAGTGAAATGCGTAGAGATGCGGAGGAACACCGATGGCGAAGGCAGCCCCCTGGGCCGACCACGTGACGCCTCGACGGCACGAAAGCGTGGGGAGCAAACAG
+
CCCBBCBB<@B@A@@?@@<@?ABA?B=A>@@@BB>BCCCC=CCABA@>=00-0>;<<=;ACBBBBAD=CAA@@?>9::::*;:,9438-3-333(37;8=CC???<?D<AAB<BBC>BBB<>>98:C>?>BAAEDDD)>?=A4940;>900+0==;688:>=@?385672263.//66;277+2+222+2;7847775;-2255888'222'.26..(......522+255222/59677;39872252)555==199=
@N9IO0:00789:06022
TACAGAGGTCTCAAGCGTTGTTCGGATTCATTGGGCGTAAAGGGTGCGTAGGTGGCGGGGTAAGTCAGGTGTGAAATCTCGGAGCTCAACTCCGAAACTGCACTTGATACTGCCTTGCTCGAGTACTGGAGAGGAGATTGGAATTTACGGTGTAGCAGTGAAATGCGTAGATATCGTAAGGAAGACCAGTGGCGAAGGCGAATCTCTGGACAGTTACTGACACTGAGGCACGAAGGCCAGGGGAGCAAACGGG
+
BBC;9;;7;>CCDACA@A7@@?BC?CC9===.45/6<<DF>HI?;;;;@BB?@A@ADCC;AA?ACBCC@CAB;59)449?==ABABBA@CBB9=A>8EBBABBC>BBBBBBAB@C:;;C@@99::;A@=@@@@<@ACC@C@C?C><BBD@AAABBBA;;:95,4<>BA@@@@@@;<<@:=<?<?A;6?<50)//0)/27;;8<A:;9=;@=?;;8=A@@@AAB;;;;2;>44504.4.4599&55999)56@6
@N9IO0:00802:06051
TACGGAGGGTGCAAGCGTTATCCGGATTCACTGGGTTTAAAGGGTGCGTAGGTGGGTTGGTAAGTCAGTGGTGAAATCCCCGAGCTTAACTTGGGAACTGCCATTGATACTATCAGTCTTGAATATCGTGGAGGTTAGCGGAATATGTCATGTAGCGGTGAAATGCTTAGATATGACATAGAACACCAATTGCGAAGGCAGCTGGCTACACGAATATTGACACTGAGGCACGAAAAGCGTGGGGATCAAACAGG
+
BBA@=;:;05@AB=BBAB=@BC@D@BD@BAA@AC,94)55)5=6=?BECCC@CCB;C9;26>:>BBBCCIACCCB6;;::&5=;@B<C<BB:DL?D9;;B@8@@:?ABAAABAAA;A<@9??=@9:8:9:6;;6;=A?AA=@<@B@@:::?@@@AA@<A@<<6::;A>ABCAA;;;@@AABB?ABD>@=@7;;@@5;7;BCCDCACCBBBB;;5<AA=ABBBBCCAA>AAA::::&987:?CA388;<<59;98
@N9IO0:00804:06043
TACGGAGGGTGCAAGCGTTATCCGGATTCACTGGGTTTAAAGGGTGCGTAGGTGGGCTAGTAAGTCCGTGGTGAATCTCCAGCTTAACTTGGAAACTGCCGTGGATACTATTAGTCTTGAATCTTCGTGGAGGTAAGCGGAATATGTCATGTAGCGGTGAAATGCTTAGATATGACATAGAACACCGATAGCGAAGGCAGCTTGCTACACGAGTATTGACACTGAGGCACGAAAAGCGTGGGGATCAAACAGG
+
CCBB?BBB=AAAC@CCCC@CCC?B<?>;@@@?AB;@>4?>6BC7BB;;59949;</:@@ABB?B?=4950+000+-666(-//739)//)/);?8?@A@:8@@49:8999@3:30::60.)--.(-/--(//)//)/897;599,*****,,68<<7<:::08:885::::;44499>:<<:<<<;?=<;;<AD<B=;;;AA?ACBBBBBBBCBBB=B@B;;;A;;4;?99:9:&9;<=>@@2666>>4@AA=
@N9IO0:00812:06022
TACGAAGGGTGCAAGCGTTACTCGGAATTACTGGGCGTAAAGCGTGCGTAGGTGGTTTGTTAAGTCTGATGTGAAAGCCCTGGGCTCAACCTGGGAACTGCATTGGAAACTGGCTTACTAGAGTGCGGTAGAGGGTAGTGGAATTCCCGGTGTAGCAGTGAAATGCGTAGATATCGGGAGGAACATCTGTGGCGAAGGCGACTACCTGGACCAGCACTGACACTGAGGCACGAAAAGCGTGGGGAGCAAACAGG
+
BBB<94<C=CB;<9;;;;?CAA@B@C494:@@?B=;:;CF=B:<;BBBBB@=9949A8AB=B@BBBBCCABACC>39:5/5B=0:;CB:B:DE?7=9<@B@:@2945=4<::4?A498A>=?A?>;@9@>=::9,:=?AC=B>A@BB>B?BB?????><989-9>>>====;:6888);A5;7;BBBCCCC@CCC@E@CBCCCCD@DD>BB?CCCCBBCDBAB@??A<?9;::::&;:@@ABB6@AABD>@@?5
@N9IO0:00764:06067
TACAGAGGGTGCAAGCGTTAATCGGAATTACTGGGCGTAAAGCGCGCGTAGGTGGTTTGTTAAGTTGGATGTGAAAGCCCCGGGCTCAACCTGGGAACTGCATTCAAAACTGACAAGCTAGAGTATGGTAGAGGGTGGTGGAATTTCCTGTGTAGCGGTGAAATGCGTAGATATAGGAAGGAACACCAGTGGCGAAGGCGACCACCTGGACTGATACTGACACTGAGGTGCGAAAGCGTGGGGAGCAAACAGGA
+
BBCCCCGI>AA@A>ABA@=A=@@@5;.58ABBBH?CCCCE7CAAABAA@@@=>@:@C<@?@B@CD@C@CCCB@?<38>::&44(48@@6:49CC=B9BAAA??=?BCC:CCAA<C5:9B???AA@:;6:889:9+9@;8917,52'2+2965557//)/8890...A=<=??;;;=7<4:4:4:99.7=:=.62<38277?A:==8;837;9//.337552265;5>3>=<=>=5?:;;@CD5>877D1;:<16
@N9IO0:00767:06094
GACGGAGGGGGCTAGCGTTGTTCGGAATGACTGGGCGTAAAGGGCGCGTAGGCGGTTTTTTAAGTGAGGCGTGAAAGCCCTGGGCTTAACCCAGGAGGTGCGTTTCATACTGGAAAGCTTGAGTACGAGAGAGGAAAGTGGAATTCCTAGTGTAGAGGTGAAATTCGTAGATATTAGGAAGAACACCAGTGGCGAAGGCGGCTTTCTGGCTCGTAACTGACGCTGAGGCGCGAAAGCGTGGGGAGCAAACAGG
+
AA<@<CC??@+@CCBBCC?CB@BB@C?AAABACF?CCBCD>DD>AA:;;?>;;:4;AABB)B@BBCBB?BB???D7;:F>BBC<???B@FG<@?;8939@@BEE?BBCCCA@=@B<A@B?BABABAA@@@AAA=AB<AAA<><??BAD??@BAAAAA=A;;;6;?AABCCCCCGADFAC@CB@AAA?CCAA=A@=9=;00+0@@6@0;8;BBAAC?BABBB;;;BBB>ACA@@@:@ABBCBB;@@AAD>AAA?
@N9IO0:00770:06077
TACGAAGGGGGCGAGCGTTGTTCGGAATTACTGGGCGTAAAGGGCGCGTAGGCGGTTTGGCGAGTCAGGCGTGAAATTCCCGGGCTTAACCTGGGGGCTGCGCTTGATACTGCCGGGCTTGAATTCGGGAGAGGATGGCGGAATTCCCAGTGTAGAGGTGAAATTCGTAGATATTGGGAAGAACACCGGTGGCGAAGGCGGCCATCTGGCCCGGGATTGACGCTGAGGCGCGAAAAGCGTGGGGAGCAAACAGG
+
@>C;;4;9:9*5:;;BBL@CCAGD@B>B?BAAAE>AAABE>CC>CCCCBBA=AC5<;4;>CB???A@@=AA@>@B5:8:C=BD>CB?BAE>A@CCC3CAABBBB?@A@BA@@B@BD9;;>BA5;8<CA9AA@A>@@@;ACACFI@BB9<;@@AABAB=A@>=,429=??@BA=@;@@4:5:@<@@C>?;?B8::9=?<881818<=77178(37*3;-73=?9559963733333&38333<<1<<<<>6;:<7
@N9IO0:00779:06077
TACGAAGGGGGCTAGCGTTGTTCGGAATACTGGGCGTAAAGCGAACGTAGGCGTGTTCCATGTCAGAGGTGAAAGCCTGGGGCTCAACTCCAGAATTGCCTTTGAAACGGGGACGCTTGAGTCCGAGAGAGGATGGCGGAATTCCTAGTGTAGAGGTGAAATTCGTAGATATTAGGAAGAACACCGGTGGCGAAGGCGGCCATCTGGCTCGGTACTGACGCTCAGGTTCGAAAGCGTGGGGAGCAAACAGG
+
B@@AA5;:9:(9=?ACAA?AB?B@<>+00><>@=AAAED8AA;;7;AAAA?;;:;D<A?BBBA?@>::4:@@@9@@=@?@@7@BCC@DBB@CDD?C9;;<AA;CCC?CJKJ=CAABC7;;ABB=AACCBCB?B@@<@@<@@DAE@CCCCDDE;;;@;;<C>C@;;;AAABBB?BC?C@BC=?@B?A?BC@CBC@C@:;;;@BA@:;8:@@A=AABB@@@BBB@AA?B>>:;;0;AC;;;;.;;@AD=BBB?
@N9IO0:00789:06080
TACAGAGGGTGCAAGCGTTAATCGGAATTACTGGGCGTAAAGCGCGCGTAGGTGGTTTGTTAAGTTGGATGTGAAAGCCCCGGGCTCAACCTGGGAACTGCATTCAAAACTGACAAGCTAGAGTATGGTAGAGGGTGGTGGAATTTCCTGTGTAGCGGTGAAATGCGTAGATATAGGAAGGAACACCAGTGGCGAAGGCGACCACCTGGACTGAATACTGACACTGAGGTGCGAAAGCGTGGGGAGCAAACAGGA
+
CCCCAAAD=AACD@C@??;@=@AB?@=@?BBAAA:@ABBB<A;;9CCBC?>:>@:@A<BD@E@BB>?=?A@AABB5@A<<.C<5;ABB?B?ABB=B8A@@<==89999&37@@;B779A@AA>??BC<??BBBB>BB?A>8=5;90;:;;9=;=8684:::91578C>>=?87;;:4:/7184:::19<<:085:1638;<<.82/582688//)./.273335...3.3:=;;</7;:9>AA5>>>??6=8708
@N9IO0:00792:06072
TACGAAGGGTGCAAACGTTGCTCGGAATCATTGGGCGTAAAGCGCACGTAGGCGGCTTCGCAAGTCGGATGTGAAATACCTAGGCTCAACCAAGGACGTGCATCCGAAACTGCGAGGCTTGAGTACAGAAGAGGATCGCGGAATTCCCGGTGTAGAGGTGAAATTCGTAGATATCGGGAGGAACACCAGTGGCGAAGGCGGCGATCTGGGCTGATACTGACGCTGAGGTGCGAAAGCGTGGGGAGCAAACAGG
+
CBB;;5;A9A@ABA<;;;?CBBBC@C7;;;:.4:1334<</4455B:::AA>::6:@=@AAA>AABC9;;<;BAG=CBC@CCDACCCF@CAFBF@CAAAA@@@@;??<6?@?@@A@>AA:@?@@@@BCC8;;B=A@;;;B@E7;4;A9A;;66;@BA;@BBC=B@CCCCCDBBBB@B=??6?8BCC@CBBB?AAD?B?BA>@@ACBBCF>BBBBBCBCCJBBBCAA@>AABBCC>C???BCC:CBCBC>@>>:
@N9IO0:00795:06087
TACGGAGGGTGCAAGCGTTATCCGGATTCACTGGGTTTAAAGGGTGCGTAGGTGGCTTTATAAGTCAGTGGTGAAATGCCGCAGCTCAACTGCGGAACTGCCATTGATACTGTTTAGCTTGAATCACGTCGAGGTGGATGGAATATTACATGTAGCGGTGAAATGCTTAGATATGTAATAGAACACCGATTGCGAAGGCAGTTCACTAGGCGTGTATTGACACTGAGGCACGAAAGCGTGGGGATCAAACAGG
+
A?:;5;@989BAC?B@A@@CCC@C:BB>@@@;;:.5>)5505;1<@@B9<;5<A=@BB:BBE@DB@??@A=??@A9;;;=CC@@@BBB@BBB;;6;9BBAA@BB?BBBBBBAA@8899;5;>:@@@AAAAAA@<AB=B?@=@=A?>094<955<=:95:9993555=4>;C@@@BA@8=@AB<@@C69:B79999.9.5:<<9?>A>BB=??A;;?A89;BBBBB@@<@AA;;;/;A@A@@@4@@AA<:BBB=
@N9IO0:00795:06088
GACAGAGGGTGCAAACGTTGTTCGGAATTACTGGGCGTAAAGCGCGTGTAGGCGCTCGGAAAGTCGGGTGTGAAAGCCCTGGGCTCAACCTAGGAAGTGCACTCGAAACTTCCGAGCTGGAGTTCTGGAGAGGAAGGCGGAATTCTCGGTGTAGAGGTGAAATTCGTAGATATCGAGAGGAACACCGGTGGCGAAGGCGGCCTTCTGGACAGCAACTGACGCTGAGACGCGAAAGCGTGGGGAGCAAACAG
+
BABAAABB=BCCCB;?>?9???AB?A6:38@BBB=AA::;0;;;;CCCBBB?999CC@<@G?BD9994;@>BAD=@@;2334/4?AC9>9<<B<A<A;@@BBBBCBD>BC@C?A@CBA@:>994:@@=ABCC@CBDBBB@B@B?BCGCICBBAA@@?BBBC=B@BBBBBBBCBBAAABB=@?@BC?C?:98:AA=A@CC@B@B?AA@;?=99::29@???ABBBBBBCBA:9:0;=:=>99-?@@>91<9;
@N9IO0:00800:06096
TACGGGGGGGGCAAGCGTTGTTCGGAATTACTGGGCGTAAAGGGCGCGTAGGCCGCTTGTTAAGTCGGGTGTGAAAATCTGGGCTCAACCCAGAGCCTGCACTCGAAACTGATGAGCTAGAGTTCTGGAGGGGAAAGCGGAATTCCTGGTGTAGCAGTGAAATGCGTAGATATCGGGAAGAACACCAGTGGCGAAAGGCGGTCTGCTGGGCCGTTGCTGACGCTGAGGCGCGACAGCGTGGGGAGCAAACAGG
+
BABBB@BBBB"BA8B@@>;@<8<B@C@C@BBBCC?CBBDD>DD=BBBCBBB?B@CCC?CC@C?@@AA<4?A:8<<;05<<<<7>>CD<AA6==:55.55<<<=C?CD?C@@@@A@@@AAABBB?AAB?ABBB9BA<A@?;?<=<?<@A=ABBBCCCBCBBB=BBBCBBBB==?BBD;A<?>9?@@?CBA?:?988(34;?5:@:=B=B>6C?AB?BBB>??AA=79:>@@ABABBB@AACCC:>@><;69999
@N9IO0:00807:06086
TACGTAGGTGGCAAGCGTTGTCCGGATTTATTGGGTTTAAAGGGTGCGTAGGCGGCTTTGTAAGTCAGTGGTGAAATATGGCAGCTCAACTGTCAGGGTGCCATTGATACTGCGGAGCTTGAGTACAGATGAGGTAGGCGGAATTGACGGTGTAGCGGTGAAATGCTTAGATTATCGATCAAGAATCACCGATAGCGAAGGCAGCTTACTAGGCTGTAACTGACGCTGAGGGCACGGAAAAGTGTGGGATCAAACAG
+
DDBCCBB?;;7;C:;@AA=BBB>@=ACE>CCACC9BC,<;0490445@AA@=9:49@@6===4?<@BB<;:<ECC=@BA@<@?B==>C?BCBBAA@C>C@@=@A49:B???@@@;==>@;??ABBBBA@?>87.38=6;;7;8=5::33,38733387;=:;17///055/-(------99688*----(/6699833,3,37333288222.5552528=>>:888./..'.5.3,333&367522'266882832
@N9IO0:00770:06123
TACAGAGGGTGCAAGCGTTGTTCGGAATCATTGGGCGTAAAGGGCGTGTAGGCGGTCTGTTAAGTCATGTGTGAAATCCCTCGGCTCAACCGGGGAACGACGCATGAAACTGACAAGCTAGAGTACCAAAAGAGGGGGGTGGAATTCCCGGTGTAGCGGTGAAATGCGTAGATATCGGGAGGAACACCGGTGGCGAAGGCGGCCCCCTGGTTGGATACTCGACGCTGAGACGCGAAAGCGTGGGGAGCAAACAG
+
CCCBBDCG>;;;A<>===:>:7<?051559>7<<5<=::?<@>8CC=BCCC?@@=@AABB=@<@CBBBCBAA??A8>C@8>?>8@=<<7<5:;;1;:===;;;@BB?A9;96>@>5;;;:888843-333&3888899%9<7?<?9?<9?7473@>?<69:3;5>:::@;88????@@;@@:A=AA@>B>@@;=??9>;>A:=???,<<5;6=8=<>=73397333866522628827:;=AAA5@@=<;1;88
@N9IO0:00789:06121
GACAGAGGTCCCGAGCGTTAGGCGGAATCACTGGGCTTAAAGCGTGTGTAGGCGGATGCCTAAGTACCTTGTGAAATCCCACGGCTCACCCGTGGAACTGCTCGGTATACTGGGTGTCTTGAGCCACTTAGGGGCTACCGGAACAAATGGTGGAGCGGTGAAATGCGTAGATATCATTTGGAACGCCAATGGTGAAAAACAGGTAGCTGGGAGTGTGCTGACGCTGAGACACGAAAGCCAGGGGAGCAAACGGG
+
BBCBBBA?AB@6CCBA;;9=?;=<6?,//<==>A9BB6;:.;>=@A@@?>@=@@7A::87AB9BABB?B7::CFD>BBA9?:919<<<<=.7:A;A=B???C?@<@CBBCEDD>BCCED>;;9:9=>C>@@FF7BB;<:;@C@BAA>AD>BB?@B@@=@AA@;?@AA;;9BBA@<@<<3<7;7;;@7?799188;9;9$99949==BCCC>BBCCBBBB<;<BBCBCBBBBBBDD0<;<@AA@3AABIJ?CCE?
@N9IO0:00791:06118
TACGTATGGGGCGAGCGTTGTTCGGAGTTATTGGGCGTAAAGGGCGTGTAGGCGGCTCATCAAGTCTGGTGTGAAACCCTGGGCCTAACCCCGGGGCATGCGCTGGAAACTGGTGGGCTTGAGTTCTGGAGGGGAAGCTGGAATTCCAGGTGTAGGGGTGAAATCTGTAGATATGCGGAGGAACACCGATGGCGAAGGCAATCCCCTGGGCCTGCACTGACGCTCATGCACGAAAGCGTGGGGAGCAAACAGG
+
BBCCCCCCCC:B@@B@;@8B=9A<8A<A9BB>AB<BBBBB=BB=BCCBBBC@BB?BCCCCCC?BBBBE?AA??=?0;;.98808488-733&3;;+9::8:>?AB7==6=;?<:9929@9<8@A47786::;;1;9CCCC@C@C?B@BC@BBA@@@@7@@@>6BCCDABABBBABAA5;;4;6:CC@CCCCACBB>A=::39AA?6ABB=C@CCBDBBBA???===:::>>9;;6;AAACEK:;;<CC>@@@<
@N9IO0:00792:06144
GACGGAGGAGGCTAGCGTTATTCGGAATTACTGGGCGTAAAGCGTGCGCAGGTTGTGAGTTCAGTTGGATGTGAAAGCCCGGGGCTTAACCTCGGATGTGCATCCAATACTGGCTCGCTGGAGGTTGGAAGAGGAGAGTGGAATTCCCAGTGTAGAGGTGAAATTCGTAGATATTGGGAAGAACACCAGTGGCGAAGGCGGCTCTCTGGTCCATACCTGACACTCATGCACGAAAGCGTGGGGAGCAAACAGG
+
BCCC?BC?;;7<B<<;BB?BB?AA>B>A?CCCCD=BCCCD7<:@;9:@<=<9;+00;:::=BBAA?B?BCCC@@@999:,3?=5BA?B?A?9::<@<78@933;6@6ABB?@=?9877736::<;;B9>:;<=:;:;=:=5>6:/5:)525755577:=@>>3;5555222:;<078)748818691979:4:88078<;397775556<@:@ABB????::9AAA@>>=@9992:AA@@AA8BBBCC<BBC>
@N9IO0:00796:06133
TACGAAGGGGGCTAGCGTTGCTCGGAATCACTGGGCGTAAAGGGCGCGTAGGCGGATCTTTAAGTCGGGGGTGAAAGCCCAGGGCTCAACCCTGGAATTGCCTTCGATACTGAAGATCTCGAGACCGGAAGAGGTAAGTGGAACTGCGAGTGTAGAGGTGAAATTCGTAGATATTCGCAAGAACACCAGTGGCGAAGGCGGCTTACTGGTCCGGTTCTGACGCTGAGGCGCGAAAGCGTGGGGAGCAAACAG
+
A@A<;5;999(5<<=9<;@CCCAA=@8;9AB@AB=@@>AC9@A;@A:9;BA?BD?A@@@@,0+0//////$/8::(44<3::>6==BB@CF?BB?B@CADC?B?@@BACC;:;:CCC?>>C;@@=8<7<7:9@85;65==5;7<:99@?????A@@@=??>?:?8BBBBBBB??7?A@A=AA?ABB>BB>?8777,34692;><@???=AA<?;?=AA@@99@@BBB<>>==@>6=<A@;==-88>990553
@N9IO0:00767:06188
TACAGAGGGGGCAAGCGTTGTTCGGAATTACTGGGCGTAAAGGGCGCGTAGGCGGCCTGCTAAGTCGAACGTGAAATCCCCGGGCTCAACCCGGGAACTGCGTCCGATACTGGTTGGCTTGAATTCGGGAGAGGGATGCGGAATTCCAGGTGTAGCGGTGAAATGCGTAGATATCTGGAGGAACACCGGTGGCGAAGGCGGCATCCTGGACCGGCATTGACGCTGAGGCGCGAAAGCCAGGGGAGCAAAGCGGG
+
CCCCCAAAA@1AD@BBDC>;:9;C?B<@<@?:;;/;;:;;/:@>CCCECAA=9:6:;?A@;:7;ACBB?;;;BBB7;<JJ<CG?B=<;@CF?DD?HGF;<;AAB@CCCCC@@;@=A<@@=AA?B@CJL>BBCBB>AAA@A=A>B>C=AA<@BB<;;C@CCCF?BBBBBBABBB;;;A>AD@B@????C=?@?BBC@DABB>BBAA=@@?AA?B>@@C>AABBBA;;;>@@@;;;0;?9?@AA6A==@@000>@4
@N9IO0:00772:06171
TACGTAGGGTGCGAGCGTTAATCGGAATACTGGGCGTAAAGCGTGCGCAGGCGGTTATTTAAGACAGGTGTGAAATCCCCGGGCTTAACCTGGGAATTGCGCTTGTGACTGGATAGCTAGAGTGCGGCAGAGGGGGGTGGAATTCCACGTGTAGCAGTGAAATGCGTAGAGATGTGGAGGAACACCGATGGCGAAGGCAGCCCCCTGGGCCAGCACTGACGCCTCATGCACGAAAGCGTGGGGAGCAAACAG
+
BB;;;@AB8@@>@??::9=B8A@<8@4;9@@@A<;;9BB=BBB@@AA@<<5;;5;=BAA=B?BA;9:9=;?>?A<??@?0??+//)/)/4/55)57<3:559;5;=>DDBC7;:955=;:::///:274556>>??%>>;>;?5<.444444555<==@@@:B@@;;;;;==AA=C469<@<@AA:>??G<@@@?A5;955555$5:>2<0555499?<@?<8:559>>>=:::08@?>=<<*9494=1=<9
@N9IO0:00775:06162
TACGTAGGGTGCAAGCGTTATCCGGAATTATTGGGCGTAAAGAGCTCGTAGGCGGTTTGTCGCGTCTGCTGTGAAACCCGAGGCTCAACCTCGGGCCTGCAGTGGGTACGGGCAGACTAGAGTGCGGTAGGGGAGATTGGAATTCCTGGTGTAGCGGTGGAATGCGCAGATATCAGGAGGAACACCGATGGCGAAGGCAGAGTCTCTGGGCCGTAACTGACGCTGAGGAGCGAAAGCCGTGGGGAGCGAACAGG
+
A@:69BC>7?@<;26=>>8=<=7<.5.5.559==6;;;<>45444:54444.49.44)495//////<:::A;;;00>+000)068;6>-7777(7-38?<999@6>>999,433;8;3444<<<?.44444&4;>;3:5:5:8<8==7;;<9555.55.5.555<555;59/0/<:00*02;77)/444.44:.4.//7////////7.94555.//////7///7)555---(--(-----&-:444.4::3
@N9IO0:00777:06171
TACGTAGGGTGCAGGCGTTAATCGGAATACTGGGCGTAAAGCGTGCGCAGGCGGTTTCTTAAGTCAGATGTGAAAGCCCCGGGCTTAACCTGGGAACTGCGTTTGAAACTGGGAGACTTGAGTGTGGCAGGAGGGGGGTGGAATTCCGACGTGTAGCGTGAAATGCGTAGATATGTGGAGGAACACCGATGGCGAAGGCAGCCCCCTGGGTTAACACTGACGCTCATGCACGAAAGCGTGGGGAGCAAACAGG
+
CCCCC9::6;<:BB@B>@;@=@AC?C8:;CAA@6A@A@>3;9;9@@BC??;:;4;A=AA@D?AAACBAA@A?:</4988+8918;172828=A8B?BCB@@>=3;;=2///;5;:;;=8444==@;9;00(......#..(.4>5B358555565222225908;=?999@=76628166;?:>>>:BCAA=AAA=A>A;:;BB@2BBF>DAGACDCCCAA@C@@;>@@666>C<B@@;;;;.;;;@B<B@@<
@N9IO0:00779:06169
TACGGAGGATCCAAGCGTTATCCGGAATCATTGGGTTTAAAGGGTCCGTAGGCGGTTTAGTAAGTCAGTGGTGAAAGCCCATCGCTCAACGGTGGAACGGCCATTGATACTGCTAGACTTGAATTATTAGGAAGTAACTAGAATATGTAGTGTAGCGGTGAAATGCTTAGAGATTACATGGAATACCAATTGCGAAGGCAGGTTACTACTAATTAATTGACGCTGATGGACGAAAGCGTGGGGAGCGAACAG
+
BBCCACB@BBB<@=BBBB>BCB?C@B?BBBD@HD>EC=BB=BB<BB?BB@@8?A7BD>BCBB@CCCCC;;9;BB@6=BD<A??989:969A<AC?B>BC?B8@?<@A:9::9;AAB@@@6;;5;;AA<<;4;4;::8=A@<;<CC999A???@<@:;54444)4::;055:9:?9<==::2:8>=93939.44;;.404::5;7<;<:::;5:<@4:2::9:94<:==:>=::9,4744;::-4==44.449
@N9IO0:00779:06196
TACGTAGGGTGCGAGCGTTAATCGGAATTACTGGGCGTAAAGTGTGCGCAGGCGGCCGTCGCAAGTCGAGTGTGAAATCCCCGGGCTTAACTTGGGAATTGCGCTCGAAACTACGATGCTGGAGTGTGGCAGAGGAAGGTGGAATTCCACGTGTAGCGGTGAAATGCGTAGAGATGTGGAGGAACACCGATGGCGAAGGCAGCCTTCTGGGCCAACACTGACGCTCATGCACGAAAAGCGTGGGGAGCAAACAGG
+
BCBBBEDD><99>@@=<537(--,06(-,/<:;<3;9==9)44494444//)//*0)////8<8<83333:337>>60000*//(/;(/(/606929587:?AAABBB>6>EAA@@?>?CB?AB:99B?AA>>?:>9=99:3;5;5;4;@@@@C>@@>38<@?;@@AAABABAC;95;7494;3955.5:9=5595=A=B@>@2:.9444)4.439:88:@;:;999494::;;44&4:@CCCC;BBCBE>CCC?
@N9IO0:00780:06200
TACGGAGGGGGCTAGCGTTGTTCGGAATTACTGGGCGTAAAGCGCACGTAGGCGGCTTTGTAAGTTAGAGGTGAAAGCCTGGAGCTCAACTTCAGAATAGCCTTTAAGACTGCATCGCTTGAATCCAGGAGAGGTGAGTGAATTCCGAGTGTAGAGGTGAAATTCGTAGATATTCGGAAGAACACCAGTGGCGAAGGCGCTCACTGGACTGGTATTGACGCTGAGGTGCGAAAGCGTGGGGAGCAAACAGG
+
BBBC?BBDDI5FAABBCG@CB@CC@C@C@BBAAB;;;9CB7DDCCB@BAAA@;;8;AA9;;9:BD<BBAA>@@<@-;;=;;4;AAAA@;:?244499985=8<=8@=9;;;99999=::2668>=0667:<<>9=@A@9:5585:5:5449:::;<7;;>>7?:666=<;>950446<.54.449./7/0)///)/17<866////)//@@6=BD>AA@<?@A?>;?BCAAA<@@??@=@6>???B=BBC@
@N9IO0:00791:06171
TACGTAGGGTGCAAGCGTTAATCGGAATACTGGGCGTAAAGCGTGCGCAGGCGGTGATGTAAGACAGGTGTGAAATCCCCGGGCTTAACCTGGGAACTGCATTTGTGACTGCATCGCTGGAGTGCGGCAGAGGGGGATGGAATTCCGCGTGTAGCAGTGAAATGCGTAGATATGCGGAGGAACACCGATGGCGAAGGCAATCCCCTGGGCCTGCACTGACGCTCATGCACGAAAGCGTGGGGAGCAAACAGG
+
BCCC>CBC=;;;D@CDCC?B=A?>:@=<:;AAA8;9;@<4@>BBAAAA<:4:@8@ABAA>?=@??>A:?DCCDG>BA@@4??:@@;>;@=@AD9A5;;;;@AC>CABBDBBBAACCCBB?ABB;;;?AAABBGGG5@@@<@=@@C?CCDCCCCCCCCBBCC?AA@BCBAA;<;BAA@:;297=<@6::@A=A@@=?=?@6;;@A2@@@9@<AAB<<==<444444399;///;2@09::::*87789(7<<8
@N9IO0:00773:06247
TACGGAGGGTGCAAGCGTTATCCGGATTCACTGGGTTTAAAGGGTGCGTAGGTGGGTTTGTAAGTCAGTGGTGAAATCTCCGAGCTTAACTTGGAAACTGCCATTGATACTATAGATCTTGAATCTCGCGTAGGTAAGCGGAATATGTCATGTAGCGGTGAAATGCTTAGATATGACATAGAACACCAATTGCGAAGGCAGCTTACTTCACGAGTATTGACACTGATGCACGAAAGCGTGGGGAGCAAAC
+
CB@@=:9;.<B@B?B@BA@BB=5:5>?6:::955)59)55)5;299;<:;<:;CD>IF;9;>29:AACBC=B::;9;CDD=@@;:98>9?B>B@DC<AAAB9<@265=:::=@965AAB6:;?AAA;;<;;;;4:@2995.57<<666:90//77774:9;:4555<054=:9444449445499:./)/)////)/)/444;7<;;5;;54555//)///-///////9999=,44:?@==.>900;3;
@N9IO0:00775:06232
TACGAAGGGGGCTAGCGTTGTTCGGAATTACTGGGCGTAAAGCGCGCGCAGGCGGTTTTCCAAGTCAGTGGTGAAAGCCCGGAGCTCAACTCCGGAAATGCCATTGAAACTGTAAAACTTGAGGACGAGAGAGGTGAGTGGAATTCCCAGTGTAGAGGTGAAATTCGATAGATATTGGGAAGGAACACCGGTGGCGAAGGCGGCTCACTGGCTCGTTTCTGACGCTCAGGCGCGATAGCGTGGGGATCAAACAGG
+
A@CA@>ADDD5BCBCCFF@CC>BA>@=@=BBBCG>CBACB;@>@>B@@<<<800+0;@+>:A6@B995@B@CCBB<BBE>C@8:9A:94:AB>A>A@8:3:.4@;@AB=B<;<FFF:BC?A@@;:::?>@<?=433????7<??6:=,8555;;==>8;:99/81333333933/159(-(-(-(-660617819:<9=8<=9559BBCC?B???@@9@:::=?===?=;9999:98988>CCC9ABBBB:@:;5
@N9IO0:00779:06254
TACAGAGGGTGCGAGCGTTAATCGGAATTACTGGGCGTAAAGCGCGCGTAGGCGGCTTTGCAAGCCGGATGTGAAATCCCCGGGCTCAACCTGGGAACTGCATTCGGGACTGCATTGCTAGAGTATGGGAGAGGGAGGTGGAATTTCAGGTGTAGCGGTGAAATGCGTAGATATCTGAAGGAACATCAGTGGCGAAAGCGACCTCCTGGACCAATACTGACGCTCATGTGCGAAAGCGTGGGGAGCAAACAGG
+
A==CECDD>B=BBCC;;;4:.;;=8=@B?BACAD>B?A?B:@@C@@@@A@@;00*//9//0/8CC@GBC@A@BCC765<<&44)44998<7<<<5<<B@;999.4==4=@@@@@@<ACB;;;@999C?6BC@@@89929:99.55)55<7====9658=:9909>?@@BCBB@;55::7::=:ABCBCBBB?C@AA<@?@?;7:;7;;8;>>B@BAAA;4433373>=?>>;?@,99<=>>>2=<>?B=AA>9
@N9IO0:00780:06227
TACGAAGGGGGCTAGCGTTGCTCGGAATGACTGGGCGTAAAGGGCGTGTAGGCGGTTTGTACAGTCAGATGTGAAATCCCCGGGCTTAACCTGGGAGCTGCATTTGATACGTGCAAACTAGAGTGTGAGAGAGGGTTGTGGAATTCCCAGTGTAGAGGTGAAATTCGTAGATATTGGGAAGAACACCGGTGGCGAAGGCGGCAACCTGGCTCATAACTGACGCTGAGGCGCGAAAGCGTGGGAGCAAACAGG
+
BCC;;8<CGC5DGFD::9ACCCCC@C?BB=BBCD>CBBBA3?=3>:55:<B=@@?AC=CCBBBA@@?@@;9:?A=5<@><+;;*3328285393*37;@A>@?C>AABAA@A???@;A@@@BB?@@@AABB;;;6;<@A@=A<A>AE;A;;;;CC;;9;BBC;C7;;@@@@ABB?BC>C@EE@BBB@F@B@:000,06<><@A>A=A;5945;9>:;@@?BA@?;><6000===9ABBBBD<@@@@B=CBB>
@N9IO0:00789:06233
TACGTAGGGTGCAAGCGTTAATCGGAATACTGGGCGTAAAGCGTGCGCAGGCGTCTTGTAAGACAGTTGTGAAATCCCCGGGCTTAACCTGGGAACTGCATCTGTGACTGCAAGGCTGGAGTGCGGCAGAGGGGGATGGAATTCCGCGTGTAGCAGTGAAATGCGTAGATATGCGGAGGAACACCGATGGCGAAGGCAATCCCCTGGGCCTGCACTGACGCTCATGCACGAAAGCGTGGGGAGCAAACAGG
+
@@;;<CCC<;:;A=AA@@?B?@@C?D9;9ACBC>CABCC=AABBBBBB@?;:;5AA9CCC?B@@??>3::===6;=<=0<>*771717879:29=A?:78AA?CBBBABADB?A=;@?.33@A?@?AABBBBAA.>><3:39299=?@@A@BB@BBBBBC>CBBBB@A>?7797:4;;594<<<5;;<<9ADD<?;?;255<<+555)5.5<:<<;<;6666665:::555909:9:999&59:::09492
@N9IO0:00794:06233
TACGGAGGGTGCAAGCGTTATCCGGATTTACTGGGTTTAAAGGGTGCGTAGGTGGGCAGTTAAGTCAGCGGTGAAATCTCCGGGCTTAACCCGGAAACTGCCATTGATACTATCTGTCTTGAATATCCTGGAGGTGAGCGGAATATGTCATGTAGCGGTGAAATGCTTAGATATGACATAGAACACCAATTGCGAAGGCAGCTCGCTACGGGATTATTGACACTGAGGCACGAAAGCGTGGGGATCAAACAGG
+
BCBB?@@@:AB@CAEBAA=ABB<A>@ED=CBBCD=BG7;;7;=9=ABB@@@?AA@;ABBB>B@DBBBC::8:BAA=AAA><>>9=97@3=9(/)/8(//7>8>:7;;;;AA@>;9=@>>499>?>@A?;;5<<5;49:4909=@>@A@@@>=8;9>?8?<AC299<;7?@?;>:8<4887<<:=@>*0*-)----)-0589;=8888<88818738<<@988>A>::3;B@===/9:99@?A6?@@BB=;;:>
@N9IO0:00813:06237
TACGAAGGGGGCTAGCGTTGTTCGGAATCACTGGGCGTAAAGGGCGCGTAGGCGGCTTTGTAAGTCGGGGGTGAAAGCCTGTGGCTCAACCACAGAATTGCCTTCGATACTGCATGGCTTGAGACCGGAAGAGGTAAGTGGAACTGCGAGTGTAGAGGTGAAATTCGTAGATATTCGCAAGAACACCAGTGGCGAAGGCGGCTTACTGGTCCGGATCTGACGCTGAGGCGCGAAAGCGTGGGGAGCAAACAGG
+
BBB;;79>>>+@ECCCBB@BB@BB@C@BBCCBBB>BBBBD>DE=BBBBBBB@AA?@CC;@@C?BA=B@A@1ABDC<BB@BBCC@CCCC@F@BBBBB?B=@@?B@BCBBBBAABAAA>>>8?9:9:6?8<8BBA?AB588B7<7888@DBBBCC???B=AADE@C?DDBBCBBCB@???C4887BBB?BAAB>@A>8<889/9?2;;=?:>>9=6=<>>;;;;;@;<;=>>>>=<6>>>>ADD2>>AAE:=;:5
@N9IO0:00765:06301
AACGTAGGTACCGAGCGTTATCCGGATTCACTGGGCGTAAAGCGCGTGCAGGTGGTTTGGTAAGTCGGGCATGAAAACTCTTGGCTCAACTGAGAGACGCTGTCCGATACTGCCGGACTTGAGGGTGTAAGAGGGAGGTGGAATTCCGCATGTAGTGGTGAAATGCGTAGATATGCGGAGGAACACCAGTGGCGAAGGCGGCCTCCTGGTACACTCCTGACACTCAAACGCGAAAGCTAGGGGAGCGAACGG
+
;.99;<<:>BB=A;5;??8>>>5;8?A>BBABBC?;:;CD76;99<BB;;975519>4<=AB=BBBBC>BD=;:::.888?;@=@AAC=A??A@ABBCBB@;8848=999333.33:9:6:A==6944=7::;;5?=8==8B>B9B:>?B955<@@B@CBBD?;:;65ABEC=@@@A499=A498<;>?@A?CAA=@:@?:@;AA=AB?BBBBBCB?:::@<====;5955;;>3;<665<<.44599.555
@N9IO0:00801:06278
TACAGAGGGTGCGAGCGTTAATCGGATTTACTGGGCGTAAAGCGTGTGTAGGTGGTTGCTCAAGTCGGTTGTGAAATCCCCGGGCTCAACCTGGGAACTGCTTCCGAGACTGAACGACTAGAGTACGGTAGGAGGGCGGTGGAATTTCCGGTGTAGCGGTGAAATGCGTAGATATCGGAAGGAACACCAATGGCGAAGGCAGCCGCCTGGGCCTGTACTGACACTGAGACACGAAAGCGTGGGGATCAAACAGG
+
CCCAAACD>AA@A;::@@<@@ABB>ABB<BBBBE=BBBCC>CCA?@@@@AB@CDBCACBAAA>;;;;4;.5:=BB>>>??2A>55555<A=;;;5;+0//:<8=9699@:=<88>>;;;@>:59<;>:;00*0;;3::6/7-728868-304<<=BBC@BBBB=BBBB@@@BAA:::4:=B6:9;CD>B>BC?AAA7;::AAA?AA>;;:0;=;;;A@@@AC@@@A@A===::99.9=?AAAA8>>@C=<>><8
@N9IO0:00801:06304
TACGTAGGGTGCGAGCGTTAATCGGAATTACTGGGCGTAAAGCGTGCGCAGCGGCGCCGCAAGTCGAGTGTGAAATCCCCGAGCTTAACTTGGGAATTGCGCTCGAAACTACGGTGCTGGAGTGTGGCAGAGGGAGGTGGAATTCCACGTGTAGCGGTGAAATGCGTAGAGATGATGGAGGAACACCGATGGCGAAGGCAGCCTCCTGGGCCAACACTGGACGCCTCATGCACGAAAAGCGTGGGGAGCAA
+
B@BCCCCC=@B@BAA@AAAD@CBA=@495<@@@B<BBACC?CBABB<;;;;4=7::?@AAA>97733389;?@B=>===0/----(-(-;5:;38)4249888555<4=55557:=:89344;?8?5;;;:9@6;;2;@::7A9>9=B;;;<:>:B>@@?C7:54:;83333:3338-33-3,5558<<<@:594./)////)/95999/9)4.44:4/)/---(----/4494444&49>@=>>2@?A??
@N9IO0:00772:06346
TACGGAGGATCCAAGCGTTATCCGGAATCATTGGGTTTAAAGGGTCCGTAGGCGGTTTAGTAAGTCAGTGGTGAAAGCCCATCGCTCAACGGTGGAACGGCCATTGATACTGCTAGACTTGAATTACTAGGAAGTAACTAGAATATGTAGTGTAGCGGTGAAATGCTTAGAGATTACATGGAATACCAATTGCGAAGGCAGGTTACTACTAGTGGATTGACGCTGATGGACGAAAGCGTGGGGAGCGAACAGG
+
@@BB?;;4<>?2916@@B?AA@:>4=094=>5::0=;)0/+0;3:=0--880-.(/:19BBC?BBCBBBC@BA@>359:/7<<==>>>=::7:A?A>AA=A<??=B:::A:;;?@B;;;8;;=A?ABB;<5;5;;D<@@BA@;@@:99@AAAB@BAA7@>?;3;;>C>ABA;;;@;;;;;5;2;@A;@=B69000+0*0<<8<7=?@A?BB@;:29:.59;55555@C>;59:;0;;9:BBB7;99B<156@;
@N9IO0:00774:06336
TACGAAGGGGGCTAGCGTTGTTCGGAATCACTGGGCGTAAAGCGCACGTAGGCGGATTGTTAAGTCAGGGGTGAAAGCCTGGAGCTCAACTCCAGAACTGCCTTTGATACTGGCAATCTCGAGTCCGGAAGAGGTAAGTGGAACTGCGAGTGTAGAGGTGAAATTCGTAGATATTCGCAAGAACACCAGTGGCGAAGGCGGCTTACTGGTCCGGTACTGACGCTGAGGTGCGAAAGCGTGGGGAGCAAACAGG
+
AACBB4<<;<*:@BCCA@?BC=@@=A?AACDAAA;;:;BA9B;:;=ABBBB?BB:CB@BB?B?BBCCCCC8@?AA<BC?BE:A::=BC9;AA?BBA;>333,39/:?<BCCC@C>9CBCBBABBD?C@B>A@F@GE?B@@<@8B>@?C9:;=>>>>@7<;>:3<7;;;<<==;;7;;;@7;@@CCCACCBB?ABA>A>;;.9;.59AB?BC:C?CCCC?;??@A@@@?@@@BBC=BBBBABC:ABCDD=@??=
@N9IO0:00775:06325
GACGAAGGTGGCAAGCGTTACTCGGAATCACTAGGCGTAAAGCGCGTGTAGGCGGGTGCTTAAAGTCCGTCGTGAAATTTCCCGGCTCAACCGGGAAGGGTCGACGGATACTGGGCATCTTGAGTGTGGCAGGGGAAACTGGAATTCCCGGTGTAGCGGTGAAATGCGTAGATATCGGGAGGAACACCAGTGGCGAAGGCGGGTTTCTGGGCCACCACTGACGCTAAGACGCGAAAAGTTAGGGGAGCAAACAGG
+
@ABA@<A?BB?BB>A@@@=@CBCC@B@BBA@A??<?:9:C:@@@@AAA@??=:@;69933-33(38838:555;;;);9)4@9@:CC@A<@=@@;@=BA=A:;;;B@BABBCCD=BBBBD@CBB@@@C?BBBCC:CC?CCG@C?B@BB=B?BBBCCBC?@@@A<@;;;@@==A@;;::/;@;@@CCE?B@@?@D@@8;5:B@,:;,::;;.8177888;:=;==::6:43344888+8948888+334883:<:6
@N9IO0:00777:06320
CACGGGGGGAGCAAGCGTTGTTCGGAATCACTGGGCGTAAAGGGCGTGTAGGCGGTTTGGTAAGTGGAACGTGAAATCCCTCGGCTCACCCGAGGACCTGCGTCCCATACTGCCAAGCTCGAGTACGGGAGAGGATGGAGGAATTCCTGGTGTAGCGGTGAAATGCGTAGATATCAGGAGGAACACCGGTGGCGAAGGCGTCCATCTGGCCCGATACTGACGCTGAGGCGCGAAAGCTAGGGGAGCAAACGGG
+
CCBBBBBB*BCCCACB@@;;;19C9C?DB9;;AC>BCBBC>CC>@@@BD>>:>?9>@9@>AC@BAA?A<@@AA@93A?:1>@@>@BCDDD:?<?544.4?>???:3:ABB@??;?;??AABBA@A;995;@@A=A@C?AA@C?A:?<??<?9:;AA@<A;::5:B@ABA???:;;@B>@@=@?BBC?C@CC?>@>+0+0;:;7;?C??=@D?AABACA:::AA;:;@5;<<BBB<BABBBGG:BBBBA<@??9
@N9IO0:00791:06338
TACAGGGGGGGCAAGCGTTGTTCGGAATTACTGGGCGTAAAGGGCTCGTAGGCGGCCAACTAAGTCACACGTGAAATCCCCAGGCTTAACCTGGGAACTGCGTGTGATACTGGATGGCTTGAATTCGGGAGAGGGATGCAGAATTCCAGGTGTAGCGGTGAAATGCGTAGATATCTGGAGGAATACCGGTGGCGAAGGCGGCATCCTGGACCGACATTGACGCTGAGGAGCGAAAAGCTAGGGGAGCAAACGG
+
CCCCCCCCCC#B@?B9;;=@=95905=A=BCBEH>CCCC>6?:39B555;<8;?7@9A8<=<045:49;4449>:3;>DD:BB?A@=A5954;=3;6:=333744448////)/79)/5056:C?BBE@CBBDE=AAB@@??:?6?7@A:BBBA?>?:===<59945:===?@BA;:6:=?B?BBG@E99:>AAB<@=@B?AB@@;;;69>:=?@BB=AAAA@@@AA5;;?;;:;&:9446E@9===@>4554
@N9IO0:00795:06341
TACAGAGGTGGCAAGCGTTGTTCGGAATTACTGGGCGTAAAGGGCGCGTAGGCGGCCTTCTAAGTCGACGTGAAAGCCCCAGGCTTAACCTGGGAACTGCGTCCGATACTGGGAGGCTTGGATTCGGGAGAGGGATGTGGAATTCCAGGTGTAGCGGTGAAATGCGTAGATATCTGGAGGAACACCGGTGGCGAAGGCGGCATCCTGGACCGAGATCGACGCTGAGGCGCGAAAGCTAGGGGAGCAAACGGG
+
CBCAAAE@A><>B;@>@@;@C?BBAD<C:BBCC>8ABAFA6B=6AA@CAB@:00+0:A4A<@<@=9:6>@?BBB<BB<=/@@5?B8<9A:BBD>C?A@AAA?@<@A@@BACC>BB?AD=?=@?;??:6:AA@C=BBBBB?B7@7C8=C?CCCCB:A;A???8?A@ACA@@ABBAAA8==7B>BBB?C@CB?BB?:?::;5;:::69954@;>AAA=??>>>@===@6::9678-7<:<AAA5><;:=76887
@N9IO0:00797:06318
TACGGAGGGGGCGAGCGTTATTCGGAATTATTGGGCGTAAAGGGCGCGTAGGCGGCCCGGTAAGTCAAAGGTGAAATCCCTCGGCTCAACTGAGGAACTGCCTTTGAAACTGTCGGGCTTGAGGCCGGGAGGGGGTAGCGGAATTCCCAGTGTAGCGGTGAAATGCGTAGATATTGGGAGGAACACCGGTGGCGAAGGCGGCTACCTGGACCGGTTCTGACGCTGATGCGCGAAAGCGTGGGTAGCAAACAAGG
+
CCBB?BBCCC1CCAAABB?BCBCC@B@B@CC?BB;>?8:97:D=BBBDBA>;00+0>5=600+0=7;979=ACCC<A@B<B@?<@A@@<@;;;D@D:CAAA@GC?CDD>CCBAABE?CD?BBB?A?CC>BBBBB2BCCCC@C?@=@C<ABBBBCBBA?@A@B?BDBBBDCBAA@8?<4?<7?7@@@>A?A;8C??8B:??6733;48848:6=6:6@B::::::::::966257,7=97:;1887>>>500)0;
@N9IO0:00805:06340
TACGGAGGGTGCAAGCGTTATCCGGATTCACTGGGTTTAAAGGGAGCGTAGGTGGGCTTTTAAGTCAGTGGTGAAATCTCTGGGCTTAACCCGGAAACTGCCATTGATACTATTAGTCTTGAATTCTCTGGAGGTAAGCGGAATATGTCATGTAGCGGTGAAATGCTTAGATATGACATAGAACACCCATTGCGAAGGCAGCTTACTACGGAGACATTGACACTGAGGCTCGAAAGCGTGGGGATCAAACAGG
+
CBCC@DEH>BAAC?BB;;7;?=<A=@B?A@A;;;/;?,95)5;)5:>@<AB:;;G=BBCC7B><;;==::8;AB>6<@<:555/5:8=8<<5<9?=298334::38:<<6:9B?@@@;;69A=B=B;9;9299.9@=;;:4:<AB<;:B@:99:99@8<<@A=B;:;@AB@BB;::@@@AAA>AAAA9@A44444.4.488:<5:555<<9==AA?A9=847;????;??A999/8:999AA9999?@89:9<
@N9IO0:00776:06386
GACGAACCGTGCGAACGTTGTTCGGAATCACTGGGCTTAAAGGGCGCGTAGGCGGGCTGACAAGTCTGGGGTGAAATCCCACGGCTCAACCGTGGAACTGCCTTAGATACTGTCGGCCTCGAGGAAGGTAGGGGCATGCGGAACTGTAGGTGGAGCGGTGAAATGCGTTGATATCTACAGGAACTCCGGTGGCGAAAGCGGCGTGCTGGACCTTTTCTGACGCTGAGGCGCGAAAGCTAGGGGAGCAAAC
+
A@BCB@CAD998??9=@@<?@?AB?C>@@BBBCB7995<;.4<2<<B@@@B=@@D=@A?@@@;@CDCCCC9AAAC=CCC>CGC@CCBB?A;@::7;=CABB@CAABBBBB@@@@A<@>@CCCB?B?C@@@?DE;:;;BAA?C@BBCDCD@BB@CBCC@CBAA<B@@@C@CB@??BBB@@@>@=@CD?B?A@===??6>:;59?@?@AA;==:===2=>@AABBBBBB=A??87739??ADDE:AAA>@89
@N9IO0:00780:06383
TACAGAGGGGGCAAGCGTTATTCGGAATTATTGGGCGTAAAGGGCGCGTAGGCGGCTTGGCAAGTGAAAGGTGAAATCCCTCGGCTCAACTGAGGAACTGCCTTTCAGACTGCTTTGCTTGAGGCCGGGAGAGGCGAGTGGAATTCCCAGTGTAGCGGTGAAATGCGTAGATATTGGGAGGAACACCAGTGGCGAAGGCGGCTCGCTGGACCGGTTCTGACGCTGAGGCGCGAAAGCGTGGGGAGCAAACGGG
+
CCDBBCCCCD5EE@B@@>=>@9::5@?B@CC@DE?CAAAB=B>@FCAB??=:781:76????=?AABB>C@BBBC?CCC;?:;4;AA@=@CBA@=A@B;;:ACF?ECCCCBBAAA<AAA?BBB>A8B@9@A::6;BAAAA=A>A?AD=@???;995;=ABBB;AA:99=??=@:.44(4?;>=A?C@CBBB?CCB=A=@B?BBB=CCC9CC8=8<266AAACBBAA@=??=:88.:>?===?3::ACC=CCC>
@N9IO0:00781:06383
TACGGAGGGGGCTAGCGTTGTTCGGAATTACTGGGCGTAAAGCGCGCGTAGGCGGCTTTGTAAGTTAGAGGTGAAAGCCCGGAGCTCAACTTCGGAATTGCCTTTAAGACTGCATCGCTAGAATCGTGGAGAGGTGAGTGGAATTCCGAGTGTAGAGGTGAAATTCGTAGATATTCGGAAGAACACCAGTGGCGAAGGCGACTCACTGGACACGTATTGACGCTGAGGTGCGAAAGCGTGGGGAGCAAACAGG
+
AABA=;;9;9(5CDCCCC>BA?CD@C@CACC@??:?B@AD=BBC@@?CCEE@BB?BBB=AAC>AA=AAAA=AABC>BBC>D@B=@?00*0:49>5:58::A?BC>D?BBBBA@?;==@AABB?B>>>B?B:AB=AABBBC<A<@7B7BBBBBBB>8<6888;3:4888>:996;467593//+/886====8=>?;?=B;C@BB@?AB?BBABBBBB?BBBAAAA@A<?=>:::,9:@9989&377782:;:5
@N9IO0:00808:06395
TACGTAGGGTGCGAGCGTTAATCGGAATTACTGGGCGTAAAGCGTGCGTAGGCGGTTGGCAAAGTCAGCTGTGAAAGCCCCGGGCTTAACCTGGGAATGGCGGTTGAAACTAGTCGACTCGAATCTGGCAGAGGGGGGTGGAATTCCACGTGTAGCAGGTGAAATGCGTAGAGATGTGGAGGAACACCGGATGGCGAAGGCAGCCCCCTGGGCTGAGATTGACGCTCGAGGCACGGAAAGCGTGGGGAGCAA
+
CCCCC@B@8BB@@>@B=@8=7;;=8B?B@BDDEE>CCA@@;@ABBBBCA9:6;>7@:C;BLL>;;;@;;:??>>>)49::+>>6>@;?9?4;:B;B=@B>@B?D@BBF>BBBBBBAACB??<<98::2999?>@>@@'==8<9=8?=;>;<4//7///)/99:3====@==>=665;;6;>7;4///)/)-88(///59)355<===+55<299:3333-44:443333828833-33(389:<>>1<<<88
@N9IO0:00809:06388
TACGTAGGGTGCGAGCGTTAATCGGAATACTGGGCGTAAAGCGTGCGCAGGCGGTTGTGCAAGACAGGCGTGAAATCCCCGGGCTTAACCTGGGAACTGCGCTTGTGACTGCACGGCTAGAGTACGGCAGAGGGGGGTGGAATTCCGACGTGTAGCAGTGAAATGCGTAGAGATGTGGAGGAACACCGATGGCGAAGGCAGCCCCCTGGGCCAGTACTGACGCCTCATGCACGAAAGCGTGGGGAGCAAACAGG
+
@BCDCBCC<AAACBBBCC?C?CB?;A,00><<<3>@@BC>BBBBBAAA@@<@B?C?CBCBC?C9:::?BBBAAA;@?@@3??8@A@B>B?@@@9@<@@@AA@@=@@@@AA??>;=4=?@?8936/0*/0.-,,,,,#,-(-(-(-3555::66893338>?C;??AB8;8??93//9(//*/*/9;@CBBB@BBB?C>BBAAAAA0BBB=C=@ABBBBBBA;;2:?==BAAA;;;0;AABCCC:A@ABB=ABA;
@N9IO0:00816:05802
TACGGAGGGTGCAAGCGTTGTTCGGAATCATTGGGCGTAAAGCGCGTGTAGGCGGCTTGGCAAGTCAGTTGTGAAAGCCCGGGGCCCAACCCCGGAACTGCATCTGAAACTGCTTGGCTCGAGTCCCGGAGAGGAAGGCAGAATTCCCGGTGTAGGGGTGAAATCCGTAGATATCGGGAGGAATACCAGCGGCGAAGGCGGCCTTCTGGACGGTGACTGACGCTGAGACGCGAAAGCGTGGGGAGCAAACAGG
+
@@AE=;9</;;9B@CA@@?BB@CD@C?BBDD?CB9?=9::/8<<@AABBAB<@;7;>:>:>C=@AB@@A=AABCB<BCB8@@@3AA8A4;;;.9<?39:>?;;;BA@@;A?@@A@E@BBB@??::;6;@BCCD@D@C@@@;;5;5;;0;=BCCFEGG=CCDC<BC8;;@@@?@?999,4@7@895479955.5::7@9AB?B@C?BAB>A@@=@AABA@@@@@@@@@;;;A;::,9=ACEEE;AAABB<BCB=
@N9IO0:00817:05762
TACGGAGGGTGCAAGCGTTATCCGGATTCACTGGGTTTAAAGGGTGCGTAGGTGGGCAAGTAAGTCAGTGGTGAAATCTCCGGGCTTAACCCGGAAACTGCCATTGATACTATTTGTCTTGAATACTGTGGAGGTCAGCGGAATATGTCATGTAGCGGTGAAATGCTTAGATATGACATAGAACACCAATTGCGAAGGCAGCTGGCTACACAAATATTGACACTGAGGCACGAAAGCGTGGGGATCAAACAGG
+
AABA4<;;79AAD@BBBB@BBB=@;@@<@BBCHG?EH>BB=B@=ABCCAAA@BCD>;::;@@8BBBBCBB?BBBC>BCA@;??6;57<7@>2504<2999?6:97;;=CCCCDD<?????B;8BA>97993:>;>?==:94:=BAACCB;BA=33384?AAC=959B?BBBBBBC>?@C???@B>B691=8=<<<8;5<<<==;279?=@==>7>KD=;;:78/...(.3.25:-78:::;;/;:;??7:;:3
@N9IO0:00817:05808
TACGAAGGGGGCTAGCGTTGTTCGGATTTACTGGGCGTAAAGCGCGTGTAGGCGGACTTGTAAGTTGGGGGTGAAATCCCGAGGCTCAACCTCGGAACTCCTCCAAAATACAAAGTCTGGACATCAAGTAGAGGCAAGTGGAATTGCGAGTGTAGAGGTGAAATTCGTAGATATTCGCAGGAACACCAGTGGCGAAGGCGACTTGCTGGACTTGTAGTGACGCTGAGACGCGAAAAGCGTGGGGAGCAAAC
+
@0000+/:::'9999A@@=@@=@B8;:A9B<;;B:AACIH<;;BBCABBBB?BA=A@A5;:939<8;;==.>A<C5AAC9???9>?<B@B@BBB>A5933.332577+----6/6,,-/(//....3855587257/5752638-..866566;788<>>8C7?::55255757/569?>==;A=>8>>A?178=8<4:99:;49:;@:>?A3657;7;79AA@@>@>;<<8888'8:99788)..577.7
@N9IO0:00820:05793
GACAGAGGGGGCAAGCGTTGCTCGGAATTACTGGGCGTAAAGGGCGCGTAGGCGGGATGGTAAGTCGGTCGTGAAATCCCTCGGCTCAACCGAGGAACGTCGATCGATACTACCGTTCTTGAGGGTTGCAGAGGAGACTGGAATTCCCGGTGTAGCGGTGAAATGTGTAGAGATCGGGAGGAACACCGGTGGCGAAGGCGGGTCTCTGGGCAATTCCTGACGCTGAGGCGCGAAAGCGTGGGGAGCAAACGG
+
CEICBBBFEF2DF@C@@@@ABBCC?B<@=ABAAB=@@@BC6::/:@;??AC=@@A<??A=>><?BBB@BBC@@AC>BBB:>>@>>??C>A?BBB?B?CCBC=<>??999AAAA=???BB>AABB<A>@A???C<??BB@@<?<?<@B;A????A?@A894:=7CDAAABAAABBBBD=B=7B?B@B?C?BA;@CC?C?@@B<CBBBBAA:@@<A;A6::@@A<==><8:==::90;;5;A==.@@>@:3>::
@N9IO0:00831:05774
TACAGAGGGTGCAAGCGTTAATCGGAATTACTGGGCGTAAAGCGCGCGTAGGCCGTCGAGTAAGTCGGATGTGAAATCCCCGGGCTTAACCTGGGAATTGCATTCGATACTGCTTGGCTAGAGTGTGGAAGAGGGAAGCGGAATTTCCGGTGTAGCAGTGAAATTCGTAGATATTCGGAAGAACACCAGTGGCGAGGCGGCTCACTGGACTGGTATTGACGCTGAGGTGCGAAAGCGTGGGGAGCAAACAGG
+
BBCBCACC;:;:;5;:4;:A8B@A>B1;05=BBC=:::B>6A;9;@B@AAA>A8AABC<CCG:AABB9A;:?:?>7CCAD;DD>AA9?5;5;BB9@7<445557<BAB@A@A@B@C>AABBBA@@A@;@499AA:?:?AA4:288/81<5;;8?@A::>=>?6C=AAA=====<5;;<A;>>;?AD;>=//(///.35505766622+25::7<=>9A<ACFDBBB@;;;@AA;BABBCFG79:CBB;@AA=
@N9IO0:00840:05776
TACGAAGGGGGCTAGCGTTGTTCGGAATTACTGGGCGTAAAGCGCACGTAGGCGGATTGTTAAGTGAGGGGTGAAATCCCAGGGCTCAACCCTGGAACTGCCTTTCATACTGGCAATCTCGAGTCCGAGAGAGGTGAGTGGAATTCCGAGTGTAGAGGTGAAATTCGTAGATATTCGGAGGAACACCAGTGGCGAAGGCGGCTCACTGGCTCGGTACTGACGCTGAGGTGCGAAAGCGTGGGGAGCAAACAGG
+
BA@A?55959$5;<@BBBBCC@BA?B6;8<BAAA<@@@BE=BBBBB@AABCACCACD@BB<@=@BBACDD9AACC?B@@9A@@700/746;1785:5<;00<DA<000==AAACC=ABA<;;;>?2599>>5504;<888176<1917;;<737=<=/73<:4?5555665<<<7;;266:B:?<?=9:4>:>?><A=??<?BA@C??<?????BBBBAAB9::@@@;===>=?5??@==??5??AAA:@AA=
@N9IO0:00842:05785
TACGGAGGGGGCTAGCGTTGTTCGGAATTACTGGGCGTAAAGCGCGCGTAGGCGGCTTTGTAAGTTAGAGGTGAAAGCCCGGGGCTCAACCCCGGAACTGCCTTTAAGACTGCATCGCTTGAATCCGGGAGAGGTGAGTGGAATTCCGAGTGTAGAGGTGAAATTCGTAGATATTCGGAAGAACACCAGTGGCGAAGGCGGCTCACTGGACCGGCATTGACGCTGAGGTGCGAAAGCGTGGGGAGCAAACAGG
+
;;@@?@C>C>1?BBBCCC@DC@CC@C?A=BBB@@8A@?A?6<;9;AACA>?<;;4;;;09A@=A;;@A?>;=?A?8=@A9@==0;0//8;;;/;00,78:;6<C5A<@97333;><<=B6598;914:0333:5:9::?A6?5?2927;;777;;@A>@@?C:?<?BBABBB@@;??9::>>598A5=<:<168802.25+5>>?=>=;??<?=CBB8::7765599.222::=3>>>=<==/<888=4==>;
@N9IO0:00855:05797
TACGGAGGGGGCTAGCGTTGTTCGGAATTACTGGGCGTAAAGCGCACGTAGGCGGCTTTGTAAGTTAGAGGTGAAAGCCTGGAGCTCAACTTCAGAATAGCCTTTAAGACTGCATCGCTTGAATCCAGGAGAGGTGAGTGGAATTCCGAGTGTAGAGGTGAAATTCGTAGATATTCGGAAGAACACCAGTGGCGAAGGCGGCTCACTGGACTGGTATTGACGCTGAGGTGCGAAAGCGTGGGGAGCAAACAGG
+
B@??9;;5<5.6CCCCBB?DD?CC@CAE>@@@@@:@@@AE>CCBBBBCCCC@BB@CCC=CBB@BC?@@@A=B?<=6==:?@;@@@@;90448<>:??CBBA8B=1:5594=>@;::AAA?BB?BB@BB@BCAA?@@@AA@<@<?9=;=::::@@@AC>?=FE>E?ABBCBBCCB==@5;7;?>@:;4::98:884=?=9:3987<><>6;>?=9<BB?BCHBBBBBB=9899992:ABBCED9BBBBC>BBC@
@N9IO0:00860:05770
TACGTAGGTGGCAAGCGTTGTCCGGATTTATTGGGTTTAAAGGGTGCGTAGGCGGCCCTGTAAGTCAGTGGTGAAATATCTCAGCTTAACTGAGAGGGTGCCATTGATACTGCAGGGCTTGAGTACAGATGAGGTAGGCGGAATTGACGGTGTAGCGGTGAAATGCATAGATATCGTCAAGAACACCGATAGCGAAGGCAGCTTACCAAGCTGTAACTGACGCTGAGGCACGAAAAGTGTGGGGATCAA
+
CBAA>@@;A@;@@=@@=@=@@A@C?BCB:@D2:9)5>2;<4<;14999:00+00*/;1;<><<BCBB;;;9@===3>??AC44444.4.44<;;344(39:5:;033983337778)7;57773;;=>???7749?@8>=7=7=;=8:@<?BBBB==7;;@=5=8==88377;7333331884::=5:::733<<5<1978;;6>;.7/38997707>?=;=86///(.683333&3997888.78825
@N9IO0:00861:05760
TACAGAGGGTGCGAGCGTTAATCGGAATTACTGGGCGTAAAGCGCACGTAGACGGTTCTGTAAGTCGGATGTGAAAGCCCCGGGCTTAACCTGGGAACGGCATCGAGACTGCATTACTGGAGTATGGGAGAGGGCAGTGGAATTTCCGGTGTAGCGGTGAAATGCGTAGATATCGGAAGGAACATCAGTGGCGAAAGCGACTGCCTGGCCCAATACTGACGGTTCATGTGCGGAAAGCGTGGGGAGCAAACAGG
+
556==>@A7>@:////--(-(--75;)/,/<:;=5::;<<5<BB@@;9////995;,//9/-(////6<699:88,--99,88,-/39274:9;4;8;:)////////<<:;;;8;?BD>AAAB:::,7888>*990//)/)//(/27279=::9:6988819::=>>@>999446:-3-3-33388344.444808:4455;:9=@7<;4;9<;;;9;592:;>==5////)//)/77;<<<0<;999)55<5
@N9IO0:00817:05835
TACGGAGGGTGCAAGCGTTATCCGGATTCACTGGGTTTAAAGGGTGCGTAGGTGGATTGGTAAGTCAGTGGTGAAATCCCCGAGCTTAACTTGGGAACTGCCATTGATACTATCAATCTTGAATACCGTGGAGGTCAGCGGAATATGTCATGTAGCGGTGAAATGCTTAGATATGACATAGAACATCAATTGCGAAGGCAGCTGGCTACGCGAATATTGACACTGAGGACACGAAAGCGTGGGGATCAAACAGG
+
BBBC=<;<69ADA@CBBB?CCC@C;@@<9959;;)5505=4=@6;<;>BAB>?@9AA=@4@B;AACCBBB?BB@<29;9;09>=@@5;8<@:CG?D?CCDD@BB@A@@BBA;;9@7@;A89:?@A?2439-97,3><7;==?8AD@BBB;BB;884418ADD=929B=A@BABBBAAA@@@A??>???<;59::8(/(/66633.58;===8816=>8>>AB=:9::+//97777.7557699,9<<=:3;993
@N9IO0:00818:05813
TACGTAGGGTGCAAGCGTTAATCGGAATACTGGGCGTAAAGCGTGCGCAGGCGGTGATGCAAGACAGATGTGAAATCCCCGGGCTTAACCTGGGAACTGCATTTGTGACTGCATCGCTGGAGTGCGGCAGAGGGGGATGGAATTCCGCGTGTAGCAGTGAAATGCGTAGATATGCGGAGGAACACCGATGGCGAAGGCAATCCCCTGGGCCTGCACTGACGCTCATGCACGAAAGCGTGGGGAGCAAACAGG
+
BCCCCCDD=:;;@=@AAA>A>A@@9>+000000)55;DD<B@A@BBCCCB?@A;A;;;@BB@;::AA@:89>@@:@CCC;CG>BC@D@C?CAB6@=;;;;BBE>BDDCCCCCBBBBBAB>AACCCD>@ABBBBBB1@@A?A>A>A?B@@ABBACACCCCCC=A@@BBBBBBBBBBA=@A6:5:@?9@BCBAFCC?B?BB;<;DD;@@?<@?BBBBAAA@:99@::9BBB999B:A?>?AAA5999CC;ACC=
@N9IO0:00825:05819
TACAGAGGGGGCAAGCGTTGTCCGGACTTACTGGGTGTAAAGCGCATGCAGGTGGCCTGACAAGTATGCTGTGAAAGCCCCGTGCTTAACACGGGGAGGCCAGTATAGACTGTCAAGCTCGAGGACTGCAGAGGGTAGGGGAATTGCTGGTGTAGTGGTGAAATGCGTAGAGATCAGCAGGAATACCAATGCCGAAGGGACCTACCTGGGCAGTATCTGACACTCAAGTGCGACAGCGTGGGGAGCGAACGG
+
CCCCCCCCCC1CC?CCCC?BBC@C@?@@=ABAAA:BB>=?8A;<;CCDCCC@CCAF@;;;AC>BBA@@@@?=???3::BA6@AAAC?C?BAAACC;@A=A7;;B@@@BBBA@;;;>AABBAAC@CDCCCBBBCF>CCCCC9B>B?BB@@=@CCCBAB@DCCC=;;;BBBBB@@@@>999@;>:@;:8:?CCC=@?:==6992;@@<999*8?=<<??=:844499954449:<;;;<>9999+/0/0=)0/4
@N9IO0:00836:05833
TACAGAGGGTGCTAGCGTTAATCGGATTTACTGGGCGTAAAGCGTGTGTAGGCGGTTTGTTAAGTCGGGTGTGAAATCCCTGGGCTCAACCTGGGAATTGCATTCGATACTGGCAAGCTAGAGTACGGTAGAGGGCGGCGGAATTCCGGGTGTAGCGGTGAAATGCGTAGATATCCGGAGGAACACCGATGGCGAAGGCAACCGCCTGGGCCTGTACTGACGCTGAGACACGAAAGCGTGGGGAGCAAACAGG
+
BCCJCCCB<B95;=<<<<2626>?:?@@7CBAB@8AA@@@;ACBAB@@AA@9@B8@<4<@496;966?7?>BBBD29:4)4990444:5:.9480838.3/6616///:;===@C=??@?@>::ABA>AAA?==6991894?5=;>198.3>:;?6616<@<4B@;55<<<<;;:39344.4744404:8:5:9<6:6:>9>866797:/=)//77//5=<@DFBA>>=;000;*//93333&4<===6==84
@N9IO0:00838:05845
TACGAAGGGGGCAAGCGTTGTTCGGAATTACTGGGCGTAAAGGGCGCGTAGGCGGCTTATCAAGTCAGGCGTGAAATTCCCGGGCTCAACCTGGGGGCTGCGCTTGATACTGATGAGCTTGAATGCGGGAGAGGATAGTCGAATTCCCAGTGTAGAGGTAGAAATTCGTAGATAGTTGGGAAAGAACCGACCGGTGGCGAAGGCGGCTATCTGGCCCGTAATTGACGCTGAGGCGCGAAAGCGTGGGGAGCAAACAGG
+
DCCAA>ACCB1CC?AABB?BCABB:C@C?BBBBD@@A@BD<??=@BCBCCC@9:8;B=@ABB>?AB<A8:A@AAC9?<?C<AB=BBBB?B????==,>??<??B?AAA@???A@AAABB>CB4;;55:15549.444444436;-33(3444444495:::=</3-334884449;399066.66)/)//7)/)//)444.4544.5;;;>?@9AA>ABC@D>@@BABA<<<@AA@;;<0;@@????3>>>==8>@A>
@N9IO0:00819:05878
TACGTAGGGTGCGAGCGTTAATCGGAATTACTGGGCGTAAAGCGTGCGCAGGCGGCCTCTTAAGACAGGTGTGAAATCCCCGGGCTTAACCTGGGAATGGCGCTTGTGACTGGGGGGCTTGGAGTGCGGAAGAGGGAGATGGAATTCCTGGTGTAGCAGTGAAATGCGTAGAGATCAGGAGGAACACCGATGGCGAAGGCAGTCTCCCTGGGCCAGCACTGACGCTCATGCACGAAAGCGTGGGGAGCAAACAGG
+
FCCFCCCF>BBBB;;;::5:599727)/)/777<9@BBCD<@@@:>@==:<*0/)/38994767;;<?233888=3ABBB8@=7<?8A>C<@@A9@:4405:::9>><A@??====%8<8>7:>:@971438494(4<9:;8=?B?C=??=A@@AAA@@;::A599??>=>?@955==8;?:;9<9929@9929;=9B<?>;;:999)499)4.5555;;99955;555?@>>:>?6>??@???3;999=6=?=;
@N9IO0:00827:05860
GACGGAGGGTGCAAACGTTGTTCGGAATCACTGGGCATAAAGCGCACGTAGGCTGCGCGCTAAGTCAGGTGTGAAATCCCCCGGCTCAACCGGGGAACTGCACCTGATACTGGCGTGCTCGAGGACGGTAGGGGTGAGTGGAACTCCAGGTGGAGCGGTGAAATGCGTAGATATCTGGAGGAACACCGGTGGCGAAAGCGGCTCACTGGACCGTCTCTGACGCTGAGGTGCGAAAGCTAGGGTAGCAAACGG
+
ABACACCC?::9CD>AAA?@@<@B;>19997;<?9@@@@B8:;?=>;;?BC:B==@@@?@BC?CBC@@>@@@AA@<AAAAB3B@CBBB@C@DDD;B=;;<;@A=A@@AAACC@BB;;;CBABB@B;;5;@AA?7?BBBBC@D=AAB?CB?CD6;;;;8;DEH>AADEAAA@BBB@CC99<?B?AAA?B?BB>AA@A8@;;4;>@>>@A89;@BCBBAA:88ABB;;57::::::3:<<<==4;;;;9<39::
@N9IO0:00833:05908
TACAGAGGATGCAAGCGTTATCCGGAATGATTGGGCGTAAAGCGTCTGTAGGTGGCTTTTTAAGTCCGCCGTCAAATCCCAGGGCTCAACCCTGGACAGGCGGTGGAAACTACCAAGCTGGAGTACGGTAGGGGCAGAGGGAATTTCCGGTGGAGCGGTGAAATGCGTAGAGATACGGAAAGAACACCAACGGCGAAAGCACTCTGCTGGGCCGACACTGACACTGAGAGACGAAAGCTAGGGGAGCGAATGGG
+
BBCAAAA?A;<9D@BCCC?CCD@C@B?B@CB?CC<AA@@A>@BBBCBBBCD?AB?A@@@@*;4;=D9;;<GCCCH>BBC<BBA:;;5<=@A;@B>@@<C9BC?AA:AA5:>::)/)/9==499<CCC@A@@@@3@ABBBA9@4@@9@=A@AB?BBB=9==<=6::>=;9888-----(-7/6833332869;,3333,3;::::::;;?A<A:DD@@;@@;:9659;<@<<?;;A:@BBBBCB7BB;<;7;:D:
@N9IO0:00859:05908
TACGGAGGGTGCAAGCGTTATCCGGATTCACTGGGTTTAAAGGGTGCGTAGGTGGGTCAGTAAGTCAGTGGTGAAATCTCTGGGCTCAACCCGGAAACTGCCATTGATACTATTGGTCTTGAATATTGTGGAGGTTAGCGGAATATGTCATGTAGCGGTGAAATGCTTAGATATGACATAGAACACCAATTGCGAAAGGCAGCTGGCTACACAAATATTGACACTGAGGCACGAAAGCGTGGGGATCAAACAGG
+
BBBB=:9<.<B@@=@BBB?CBC<A<AA>AABACA9AA.;9):=3;>@BBBB@CCC?BBBCA@7<>>CDBB?BBBA=BC@AACC=BBAA?BB<A=@@=ABCC=AC?;;<BBAAB@D?CBB;AA=@BB>BBB=@A=A7;;;;?C@CBAAABB;;;AA=B@?@@C?BA<<8@:::A?>>BBBACC<;;@,0+/)///73(3388:A::4<8777379,9=8.33<9;=:44.4949:9.8>@@BBB9;;:@C:::;?
@N9IO0:00821:05953
TACGTAGGGTGCGAGCGTTGTCCGGAATTATTGGGCGTAAAGAGCTCGTAGGCGGTCCATCGCGTCGAATGTGAAATCCCGGGGCTCAACTCCGGGCCTGCATTCGATACGGGTGGGCTAGAGTTCGGTAGGGGAGACTGGAATTCCTGGTGTAGCGGTGAAATGCGCAGATATCAGGAGGAACACCGGTGGCGAAGGCGGGTCTCTGGGCCGATACTGACGCTGAGGAGCGAAAGCGTGGGGAGCGAACAGG
+
BBCCCBBB:@>>:;;@BC@CCC@C@C@D?CC@BB=CB@@@8A;;;@ABB;;6;B=AC?BBDB@@?AAA=:;:AAA9@@B9AAA7??@@?A::89?9A?CBBBB@BBBCCBBB=BBB=BB@@@@@=@@>BBBCC:ABAAAF@G@C?C@BBADBAAA@@=@;9:59@@A?@@AAA@@@A=@A?B@CBB@B?CB@FA?<?=AAB<AABBBBC>C@F???@>98:@@@@@C@AAA@@@:@?AAACC9A??@@?:;;?
@N9IO0:00824:05947
TACGAAGGGGGCTAGCGTTGTTCGGATTTACTGGGCGTAAAGCGCGTGTAGGCGGACTGGAAAGTTGGGGGTGAAATCCCGAGGCTCAACCTCGGAACTGCCTCCAAAACTTCCAGTCTGGACTCAAGTAGAGGCAAGTGGAATTGCGAGTGTAGAGGTGAAATTCGTAGATATTCGCAGGAACACCAGTGGCGAAGGCGACTTGCTGGACTTGTAGTGACGCTGAGACGCGAAAAGCGTGGGGAGCAAACAGG
+
@@A00,/:::*<===ICC@A?;@C7<;D>CCCCD>:;;AA8@;9:C@@A@B<;;7;AAB?AA=?=8=>@@2ABCC>CCE:;;@>AA@A?A@BBB?B8;;@@;;:69BA0BB7:46<<6667<AB;;5;@@:99=<B169B=A=B8;:@@????@@@@?B=B><A?98998;:9=4>>?C@=B?BBC@C@@@>AAC7<7<AABC?BBBC=BAB>BCDDGGCCCCCAA@;;;99;;;&:@9;5==0:>944)4992
@N9IO0:00825:05955
TACGTAGGGTGCGAGCGTTAATCGGAATACTGGGCGTAAAGCGTGCGCAGGCGGTTCGTTAAGTTCGATGTGAAAGCCCCGGGCTCAACCTGGGAATGGCATTGAAAACTGGCGGGCTTGAGTCTGGCAGAGGGGGGGTGGAATTCCGCGTGTAGCAGTGAAATGCGTAGAGATGCGGAGGAACACCGATGGCGAAGGCAGCCCCCTGGGCCAAGACTGACGCTCAGGCACGAAAGCGTGGGGAGCAAACAGG
+
?HCBB99:4;BBD@@@==2525<;7@0:6?>>D<;:;CD6?CBBBAAA@><=?9?<>?:>=8==?BA?>8:?=>58?==1B=5===B=?5>BB;B4447A??6>;?=.;??4@?@898+296:5599<<85522222"2.27(/(.27...88......9;;199:;995522268;,22595<AB>AABA?BBC:B@BBBCEEE1?@A:><B599844:@555;54-388:::5:BBDDDD8BA@@B9C994
@N9IO0:00827:05940
TACGTAGGGTGCGAGCGTTAATCGGAATTACTGGGCGTAAAGCGTGCGCAGGCGGCTTTTAAGCCAGACGTGAAATCCCCGGGCTTAACCTGGGAATGGCGTTTGGGACTGGAAGTCTGGAAGTGCGGCAGAGGGGACTGGAATTCCGTGGTGTAGCAGTGAAATGCGTAGAGATCAGGAGGAACACCGATGGCGAAGGCAGGTCCCTGGGTGACACTGACGCTCATGCACGAAAGCGTGGGGAGCAAACAGG
+
;:CCB=@@:@@A@A=@@@5;49992;2:.5955@6>>BC=8=BEDCCB=00,00,////&/488(0/77///33(3:::&33(385:6;-373(328=4:>7;166.6//-(-05---8(/(/66//(7989999+399@9?1738,33602225555555870:87:;==>>;8252+25+2+257.7;;;7<//+/5/.-4999../.'....2582222222222288>?>8=999?<=2>=??A;@>@=
@N9IO0:00828:05943
TACGAAGGGGGCTAGCGTTGTTCGGATTTACTGGGCGTAAAGCGCACGTAGGCGGATCGTTAAGTCGGGGGTGAAATCCTGGAGCTCAACTCCAGAACTGCCTTCGATACTGGCGATCTTGAGTCCGGAAGAGGTGAGTGGAACTCCTAGTGTAGAGGTGGAATTCGTAGATATTAGGAAGAACACCAGTGGCGAAGGCGGCTCACTGGTCCGGTACTGACGCTGAGGTGCGAAAAGCGTGGGGAGCCAAACAGG
+
ABCAA?BGGG5DCCCBBB>9:6;B;AAA:A@ACC?BBBCC>A@BBA;;;CC@BBABBBAB>A=A@A@AAA0@@?A;@@<@@=@@@BCB?BBB?:::6::>?:>3:9<??999398=@?@>AAAAC@C@D>AAA>AACBBB@C>BAB>BA?999C@@@?:95:?B>BC????B;;5;K:=:=A8=7617:8818<=7<7//)/6663//)/6377=89:::>===;;;::::8888'8::8<<<.;//)/9.8898
@N9IO0:00828:05953
TACGAAGGATCCAAGCGTTGTCCGGATTTACTGGGTTTAAAGGGTGCGTAGGCGGACTTTTAAGTCAGTGGTGAAAGCCTGTAGCTTAACTATAGAATTGCCATTGAAACTGAAAGTCTCGAGTGTGGTTGAGGTAACTGGAATATATCATGTAGCGGTGAAATGCTTAGATATGATATAGAACACCAAATTGCGAAGGCAGGTTACTGAGCCACAACTGACGCTGAGGCACGAAAGCGTGGGGATCAAACAGG
+
A@A;;5;2:99.5.5?A@=BCCAC@BBC<A??@@6>C0;;8;C=CCDCDBC?;;5<@@@@0@=BBA@AAA=A@@93?@:@?@?>>>8<9AA@@BBB?B?BA=AB6::B=AABBE7;;::@@?=@@;;4:=@<;4;924?@;@>AAAB?AA;99:9997555=4;;?B49;A;;;94;;;949.599.55)/47///)/2777293:;;5444399;.45555>:<<D<9AA0//7(//@BBDD;:;:A@8@@@;
@N9IO0:00830:05940
TACGTAGGGGGCGAGCGTTGTTCGGATTTACTGGGCGTAAAGAGCGCGTAGGCGCCGGATAAGTCCGTTGTGAAATCCCCCGGCTCAACCGGGGACCCGCTTCGGAAACTATCCGGCTTGAGTCGCGGAGAGGAGAGCGGAATTCCCAGTGTAGCGGTGAAATGCGTAGATATTGGGAGGAACACCGGTGGCGAAGGCGGCTCTCTGGACGCGTACTGACGCTGAGGCGCGAAAGCTAGGGGAGCAAACGGG
+
@CBBBCBBBB0BCB@@BB=<=:;<+000*0>??@=999@B=BDBBC;;;;;6;:8<?8<8910/8)//)//66:168888)84::;@?B?BBB6AAA9>?A;??<?A9AAA@A>?9?@9?;@@::9?:@@AA?BBB>>??B?B?BF=BBBAAAA@?;?:::,9?>???BB:99===4@A5;5;;;5<5;@<ABB?C?;;6;:;BBBC@BA@@@;;;@@ABBC@@;;4;@A::;.:@:99DD;99:@@:@@D=
@N9IO0:00841:05919
GACAGAGGAGGCAAGCGTTGTTCGGAATCATTGGGCTTAAAGGGCGTGCAGGCGGCGGCGCAAGTGTCGAGTGAAATCCCATCGCTCAACGATGGAACGGCTCGGCAAACTGCGTCGCTTGAGGTCGGTAGAGGTGCTCGGAACTCTAGGTGGAGCGGTGAAATGCGTAGATATCTAGAGGAACGCCTGAGGCGAAAGCGGGGCACTGGGCCGATTCTGACGCTGAGACGCGAAAGCGTGGGGAGCAAACAGG
+
CCCAAAF@A@>?A=@>:97;@?CC@E:B===:=@6AA6::59;1>>>??@A;==49;9?:A@9@BA?CC@@@BCC<;:;6;@@AACCC?BBAAA<@=@B?BDCB@DDJ?A@ACBBBBBB?CAA?BBC@CCBBC@CCBBA@=A=@A@@==88817<:=:?>=>5>@=?@@@@@@@;;:@AA5:79>?;??=><>@AA3:;;;;-;:?>??-;4000*06:>>778773749::=?8885;;>>2;;;;>4<@@8
@N9IO0:00847:05949
GACGAACCGTGCGAACGTTGTTCGGAATCACTGGGCTTAAAGGGCGCGTAGGCGGGCTGACAAGTCTGGGGTGAAATGCCGCGGCTCAACCGTGGAACTGCCTCAGATACTGTCGGCCTCGAGGAAGGTAGGGGCATGCGGAACTGTAGGTGGAGCGGTGAAATGCGTTGATATCTACAGGAACTCCGGTGGCGAAAGCGGCGTGCTGGACCTTTTCTGACGCTGAGGCGCGAAAGCTAGGGGAGCAAACGGG
+
BDC;;5;5;;@===:=9:5:=:?@;?<>??A;;;0;C5;;09<2;:<<BAA=@AA;BBBAA@=BABABBB7BAAA9;;;5;;;7;ACC@E@BBC@C?BCBC@BCBBBBAAACBAA?B79:ABB<?<?@AA@BB8?@@CBB@C@D;;;BA?AB?A@BC?CAAA<A???C?BBBBBBAA@AA8:8:AA;><:939===/99><@@???BC=AA<???5?@@CB>>>9998<??999+9@@====2==9:9,:9:9
@N9IO0:00848:05935
GACGAAGGGGGCTAGCGTTGTTCGGAATTACTGGGCGTAAAGGGCGCGTAGGCGGTCCATTAAGTCAGGCGTGAAAGCCCTGGGCTCAACCTGGGAGTGGCGCTTGATACTGGCGGACTAGAGAGTGGGAGAGGTTGGTGGAATTCCCAGTGTAGAGGTGAAATTCGTAGATATTGGGAAGAACACCGGTGGCGAAGGCGGCCAACTGGACCATTTCTGACGCTGAGGCGCGAAAGCGTGGGGAGCAAACAGG
+
BBCCA=ACCC5CBBBCBB?BB@BC@CACACCCBC=@@@@@:@B=BBABA;;6:A;@B4;;5;5;CBBB@CC@@@C;<;;6;@B<BBCD@D?BBF<??AB?CBCC=??BBBDC?AB>A@@BAA????AD>CBBB=A5:59??A?B9??8=@A?@@>>>?AAAC>B?BBBCAAB??9?A2;6;@?AAA@C>;;8;BB@I?CC?B7<5;BC5;;@;;;6;A@@@CA@@@B>ACB@@@6;;A@@CC9@@CCC=:::;
@N9IO0:00854:05915
TACGAAGGGGGCTAGCGTTGTTCGGAATTACTGGGCGTAAAGCGCACGTAGGCGGATTGTTAAGTGAGGGGTGAAATCCCAGGGCTACAACCCTGGAACTGCCTTTCAATACTGGCAATCTCGAGTCCGGAAGAGGTGAGTGGAATTCCGAGTGTAGAGGTGAAATTCGTAGATATTCGGAGGAACACCAGTGGCGAAGGCGGCTCACTGGTCCGGTACTGACGCTGAGGTGCGAAAGCGTGGGGAGCGAACAGG
+
@@BBB>BCDB0BBAAABB=@A?CB9B?C@BCCBF;;;;;;0999;;:@A<;9;C@DDABB5;5;;@?@??3@;;9(9;;-00;(////95::(//)3-33//5::///)/893338;7=???????D=@=??A@B?B@??AB?A?A=@=@AAAABBBCB?BBCE>B?BBBBBCCAB>BB?AA>A>ACC=@@@@?ABA=A>;;7;AAAC;;5;;;A>ABBAA@CBBBCCB7<;AABB8;;B;<;;.;A@;;6:AC?
@N9IO0:00856:05913
TACGTAGGTGGCAAGCGTTGTCCGGATTTATTGGGTTTAAAGGGTGCGTAGGCGGCCCTGTAAGTCAGTTGTGAAATACGGCAGCTTAACTGTCGAGGTGCAATTGATACTGCGGGGCTAGAGTACTGATGAGGTAAGCGGAATGGACGGTGTAGCGGTGAAATGCTTAGATATCGTCCAGAACACCGATAGCGAAGGCAGCTTACTAAGGAGTAACTGACGCTGAGGCACGAAAGTGTGGGGATCAAACAGG
+
CCCCB;;7;;8;D?B@CD?@@G?B?CCC=CC?BB6@@055)4;19:;A@AA?;;6;C9ABB@;@CCBBB=A?@@B;BCBB@C=<<>5>49959;:5626<<>9>?CCCCBBB@AAA7AAC@@@CBBBBAAA;;6;@:@BB?C?BB>B=B?BBBBCA@>?CDD=CBCB@BCCCDCA?@D?AAB>@@@99:BBBABB?B>BCCBB>@@@A?A=CDBB?A999??=<;;;7988494)4;<====2=;;?C=?>@=
@N9IO0:00858:05955
TACAGAGGGTGCAAGCGTTAATCGGAATTACTGGGCGTAAAGCGCGCGTAGGCGGCTGCCTAAGTCGGGTGTGAAAGCCCCGGGCTCAACCTGGGAACTGCACTCGATACTGGGCGGCTAGAGTATGAAAGAGGGAGGTAGAATTCCACGTGTAGCGGTGAAATGCGTAGATATGTGGAGGAATACCGGTGGCGAAGGCGGCCTCCTGGTTCAATACTGACGCTGAGGTGCGAAAGCGTGGGGAGCAAACAGG
+
CCFCC;;;0;;@C>A@@@<A=A@A7;6;?CCBBB=BA@@B<BBCBBABAAB?BB?BBAA@CD?BABBD6;;AA@@89:93&3;1?>:94:=BAA>C;>??A???BBBBBBA>?99909=;=????988<.;873(3?;A@A@6:48489888:=<<<49555)5;<=====>@CCCC<AA@B?BBB>B>AD@BBC8;:;C@D@BA=AC=A=<;5;@A>?999>595<;==9==90=>?@AAB9BFCCC;;;;@
@N9IO0:00833:05998
TACGGGGGGGGTAAGCGTTTGGTTTCGGAATTACTGGGCGTAAAGGGCTCGTAGGCGGCCAACTAAGTCATACGTGAAATCCCTCAGCTTAACTGGGGAACTGCGTGTGATACTGGATGGCTTGGATTTGGGAGAGGGATGCGGAATTCCAGGTGTAGCGGTGAAATGCGTAGATATCTGGAGGAACACCGGTGGCGAAGGCGCATCCTGGACCAATATTGACGCTGAGGAGCGAAAGCCAGGGGAGCAAACGGG
+
;A55555555"5<5::555)5.55)55.5.5.5<<<<1:<599,4;2=CCCCCD@B@=@=@=@;;5:?>@@D@@@CCC=CBF:<<CBCC?A?BACEF;D>A@@AAA945;B???C<???2771717<;3<<8;<==>8?@@AA=A;>:?:?=6?@@@??>;?9A=022BBCBBB988==9255+5+2978<<<=7=88181862888,22,22.5.;;;1;<=737???;><<?==/9=:9999(8<<<;3;;73
@N9IO0:00837:05990
TACGAAGGGTGCAAGCGTTACTCGGAATTACTGGGCGTAAAGCGTGCGTAGGTGGTTGTTTAAGTCTGTTGTGAAAGCCCTGGGCTCAACCTGGGAATTGCAGTGGATACTGGGCGACTAGAGTGTGGTAGAGGGTAGTGGAATTCCTGGTGTAGCAGTGAAATGCGTAGAGATCAGGAGGAACATCCATGGCGAAGGCAGCTACCCTGGACCAACACTGACACTGAGGCACGAAAGCGTGGGGAGCAAACAGG
+
CBC<:2<A9;:9=.5;;:@BBCBB:D;;7;B;;9,;;9AC>CCCCBBAAAB@BB@B@CCDGD>AA@@?@5:;4880:@>4BC=4@@;;259CC>6@7;7@?@BDC?C@@@CDE?BA;AB??>B@AAB>?@@9:9)78AAF@C@C=@<@B>AAAA;95?;:00,00////:?@99//61//)/5667;188=7::=/3.39977333(391786;4=333334444949.4<::><49000<<<0=8;;>5:@?;
@N9IO0:00838:05989
TACGTAGGCAGCGAGCGTTGTTCGGAGTTACTGGGCGTAAAGCGTGCGTAGGCGGTGGTCCAAGTCTGGTGTGAAATCTCCCGGCTTAACTGGGAGGGTGCGCCGGAAACTGGGCCGCTTGAGTGCGGGAGAGGTAAGCGGAATTCCCGGTGTAGCGGTGAAATGCGTAGATATCGGGAGGAACACCTGCGGTGTAGACGGCTTACTGGACCGCCACTGACGCTGAGGCACGAAAGCGTGGGTAGCAAACAGG
+
CCBBB::7;95;AA@?@@9CB:D>:;6;;CA@@C9>9;54(4AAAABBBAD>A;78<248-;;A@@@B?AABBBB>CBBBA:@<??=A?BBCF<B@B:>?>BB=B>AA;ACCB>B?CCD=>=>CA@@@9@@@A>A@?BBA>B?B7B>6B>@=???AD?BAAC:@@@A><<?::9556(;@:?:@;;5;ABB@@@@BBBBB?BE@CCBB>AA?BB<@@B9;;ABCD::8:@@???7@99:@@9@@B@AA<;;;>
@N9IO0:00858:05979
TACGTAGGGTGCGAGCGTTAATCGGAATTACTGGGCGTAAAGCGTGCGCAGGCGGTTCGTTGTGTCTGATGTGAAAGCCCCGGGCTCAACCTGGGAATGGCATTGGAAACTGGCGAGCTGGAGTGCGGCAGAGGGGGGTGGAAGTTCCGCGTGTAGCAGTGAAATGCGTAGAGATGCGGAGGAACACCGATGGCGAAGGCAGCCCCCTGGGCCGACACTGACGCTCAGGCACGAAAGCGTGGGGAGCAAACAGG
+
CCCCCAAA:@B@@@@?@?8B8BB>;@-0)/7;7@<@@ABB=BCBAA@A@CB=>??A>?@??BBBA@@BBB@B@@@<@>>?2=<599:@9?:=BD>C?BB?A<=<@=AD9??@=A>?>BCC<::=;;<67788/////%-9-3)--(-068/66<AABBCBBDE>AABBAAACCCAABB;@@;?<999;=9:9399<8==A@?@BBB2AAB=B?AAA@@@ABB@@;;;@;@?A>??:@BBCDCC9BCCBD;@;;5
@N9IO0:00863:05993
GACAGAGGGTGCAAACGTTGTTCGGAATTACTGGGCGTAAAGCGTGTGTAGGCGGCCATGTAAGTTGGATGTGAAAGCCCAGGGCTCAACCTTGGAAGTGCATTCAAAACTGCGTGGCTTGAGTATCGGAGAGGTTGGTGGAATTCTCGGTGTAGAGGTGAAATTCGTAGATATCGAGAGGAACACCGGTGGCGAAGGCGGCCAACTGGACGAATACTGACGCTGAGACACGAAAGCGTGGGGAGCAAACAGG
+
CCCCCCCC>ABABB=BAA=;:9<@;>,0)/><<<8>>@AB=BDBB@@@ABC@CD?B?BBBAB>BB=B<@@@@BCE=CBB=BAA=@@?>4:5;4:28;?>??AB@BCCC:BAAAABB>BC?AAAABBCB>AADC4959:==8<;@:>??C@CBAAAAA?@BAA<B>AACBBBA@@@@BBCB@C@BBB@C?AA=?;92:3:?;A5;5;@A<@BCB=@@@@<<<<;;A@@@@;:;::.:73=?<<8????A59::;
@N9IO0:00820:06032
TACGAAGGGTGCAAGCGTTGTTCGGAATCATTGGGCGTAAAGCGCGCGCAGGCGGATCAGCAAGTCAGATGTGAAATCTCGAAGCTCAACTTCGAAACTGCGTCTGAAACTGCTAGTCTAGAATGTCGGAGGGGGCAGGGGAATTTCACGTGTAGGGGTAAAATCCGTAGAGATGTGAAGGAACACCGGAGGCGAAGGCGCCTGCCTGGACGACTATTGACGCTGAGGCGCGAAAGCGTGGGGAGCAAACAGG
+
BBC;<5;>6?@AC?C;;:<@A=BA<A<@@@@>BC<:::AA59::;AAAAAB?BC?BBA9::@=@BBBBBCC@@?A;:::99?59:A@@<@?=>;;;0:==?@@@A@@@=@BBACBABBBBBC?;<;A@;>@;@;,83333&349;5=;;;:::;@BC6??BB8AE@CCCAAA@A@@?@;?<?4;;;@D@;;7;BD5;8;CC@CCC>;;9;BBBBBBC7;;@A;:::9.5@<@=>7BB==>B>9>B@@?9:;;6
@N9IO0:00832:06014
TACGGGGGGGTGCAAGCGTTGTTCGGATTTATTGGGCGTAAAGCGCGTGTAGGCGGTTTTATAAGTCTGATGTGAAAGCCCCGGGCTCAACCTGGGAAGTGCATTGGAAACTGTAAGACTTGAATACGGGAGAGGGAAGTGGAATTCCTGGTGTAGGAGTGAAATCCGTAGATATCAGGAGGAACACCGGTGGCGAAGGCGGCTTCCTGGACCGATATTGACGCTGAGACGCGAAAGCGTGGGTAGCAAACAGG
+
AC;;;;;;;"5<<B9@@;;5:97:;<?CG@DC@CD>@@@@A6;;;:@???@@<993999-9AA<@?BA?>??=<=?-;:?=5@D=BBCD@E@BBB<B?C;;;DC@D@DE?EABBC@BBBB@CB@CCBBB=BBAAA;A8;;C?C?C?C?BB?BA@BB=A@?@AB>BB?BBC?:??@?BB=@?5>5:<C=A?@@<@AB=A=AC?BA?@=BD8;;?BB;;;=@@BAAACCBBBAAA@@<@AAACD=BBBBBB=@@@?
@N9IO0:00846:06022
TACGAAGGGTGCAAGCGTTAATCGGAATTACTGGGCGTAAAGCGCGCGTAGGTGGTTCAGCAAGTTGGATGTGAAAGCCCCGGGCTCAACCTGGGAACTGCATCCAAAACTACTGGGCTAGAGTACGGTAGAGGGTGGTGGAATTTCCTGTGTAGCGGTGAAATGCGTAGATATAGGAAGGAACACCAGTGGCGAAGGCGACCACCTGACTGGATACTGACACTGAGGTGCGAAAGCGTGGGGAGCAAACAGG
+
ABC<94;C;@A;;8;AA@5;5;@?;A5;.:;::9,95;DD:@;;;BBCCBB?BB?A?AAB@?=@B?C?BBBCBBC<A@BB9@B<BAAA?C<A@F>C9?99:<==1888*79>@ABB=BBBBBBBBBA>AA=<;=36718:190/=6=7///<<==??9;<<=388799877788=A:>;@;>588A:>=;:4://)/(///-2--(--...2+2766555557999@:===:99-00//>>>+00?>@49992
@N9IO0:00848:06016
TACGAAGGGGGCTAGCGTTGTTCGGATTTACTGGGCGTAAAGCGCACGTAGGCGGATCGTTAAGTCGGGGGTGAAATCCTGGAGCTCAACTCCAGAACTGCCTTCGATACTGGCGATCTTGAGTCCGGAAGAGGTGAGTGGAACTCCTAGTGTAGAGGTGGAATTCGTAGATATTAGGAAGAACACCAGTGGCGAAGGCGGCTCACTGGTCCGGTACTGGACGCTGAGGTGGCGAAAAGCGTGGGGAGCAAACAGG
+
A@@6986@@@+??>BCCC=9;4;B4;;C>CBBBD=B>;::.;<B@B@;;;;?@A=@DCCC@B?AACDDDC2;99=6=?;@??:::BCD?D::29==29878;?=A@<<;99=7<<@@@@>@???@<@=A>AB@<@<==;?:A?BAA>ABBA>>A;;;988188=:A?888>==B<>=8=5::4:::4:;;:8=77177//*/6///=>5;;8:7<:://+/:=<>>>?;??;>=>BA5==>>=>?5@887D9?>:4
@N9IO0:00819:06066
TACGGAGGGAGCTAGCGTTGTTCGGAATTACTGGGCGTAAAGCGCACGTAGGCGGCTATTCAAGTCAGGGGTGAAAGCCCGGGGCTCAACCCCGGAACTGCCTTTGAAACTAAGATAGCTAGAATCTTGGAGAGGTCAGTGGAATTCCGAGTGTAGAGGTGAAATTCGTAGATATTCGGAAGAACACCAGTGGCGAAGGACGACTGACTGGACAAGTATTGACGCTGAGGTGCGAAAGCGTGGGGAGCAA
+
CBCD@BAB8;5:=?BBDD@BB?9;6;5@5;CAA<5:55;=/6555=5544;644.44485:A<@?B;;;;&9;;;(338(333&33//)/99&/)/1////6<>2//:(///)/886/97<9939?>?C7<@;;09<4455058<7<7<;;455:::<9;;;<5<8==<<<<>>C:CGAF;;9?CCC8;:BA200@9@-00@@>AB@@@?:>9:498883344;:88::58883//(/8///77*66566
@N9IO0:00821:06090
TACGGAGGGTGCAAGCGTTATCCGGATTCACTGGGTTTAAAGGGTGCGTAGGTGGGCTAGTAAGTCCGTGGTGAAATCTCCAAGCTTAACTTGGAAACTGCCGTGGATACTATTAGTCTTGAATCTCGTGGAGGTAAGCGGAATATGTCATGTAGCGGTGAAATGCTTAGATATGACATAGAACACCGATAGCGAAGGCAGCTTGCTACACGAGTATTGACACTGAGGCACGAAAGCGTGGGGATCGAACAGG
+
BBIF@CBD>AAAD?BACC?BCB?B?@@<;;;ABB<AD<BB=B@==BBBBBC?BBG>;;;BBB@BBC@B:92:@??;@BBB?C65;?5:7<<7;7@C=BB@@>@AB?CCBBABC4:8BBB=AA>??>???A?@A=?=:<996:?A@??89::99@@@B?@@@D=;;;@<@@@@;;;@@@@BCC=BBA=A@A;;:@A;@<AA@@@=@BCCBBBBBBBBC>@AABB@@;;2;@@A??0::>>@<=05666=7=<<8
@N9IO0:00824:06072
GACGAAGGACCCGAGCGTTATCCGGATTCATTGGGTTTAAAGGGTGCGTAGGCGGACTGATAAGTCAGTGGTGAAATCTCCAGGCTTAACTTGGAAACTGCCATTGATACTGTCAGTCTTGAATCTGGCTGATGTGGGCGGAATATGACATGTAGCGGTGAAATGCTTAGATATGTACATAGAACACCGATTGCGAAGGCAGCTCACAAAAACCAGTATTGACGCTGAGGCACGAAAGTGCGGGGATCAAACAGG
+
BBB<<4<;ABB<CBB;;;A=;;@D@CB@CGCAEF<B@098*7;19>?BBBB>BB?@@@>@@A<AAD@@?B?AABC=BBBC?AA<@A5;59@;A=BB<BBB@?BB=A@;;;BBBBA@@AA=AB?AA@=:=?::9>877(78176989BBBBB<<;;;<6<:;;5<?>>7;@<::<=/..3;8;;488=7===/38>?:>:<=9988833333$33>;<=C7A<=B???:9,7;;;<:8?BBBBDD:BBBBB=?@?=
@N9IO0:00831:06080
TACGGAGGGTGCAAGCGTTATCCGGATTCACTGGGTTTAAAGGGTGCGTAGGTGGGTTGGTAAGTCAGTGGTGAAATCTCCGAGCTTAACTTGGAAACTGCCATTGATACTATCAGTCTTGAATACCGTGGAGGTCAGCGGAATATGTCATGTAGCGGTGAAATGACTTAGATATGACATAGAACACCAATTGCGAAGGCAGCTGGCTACACGAATATTGACACTGAGGCACGAAAGCGTGGGGATCAAACAGG
+
BDBB>;;;0:ABA;@@@@;>@>8@=@B=@AA;;;094)5>4<=7<B<C=BCACAC<A=B7<<8<;;?D?A=A;;906<=C=@>9//)/)/93:6:;2:C@@559:<;00/:;;;96;;D?CBACCB=@:;5;<5:?=9:9?C99;BB9::;:994485::993=000@<@BAAA@;;78;8772<<<6;-31777717-788;;=588;:9937/788/77888>@@=;::9==?6899<<<<3?>??B5:;;;
@N9IO0:00834:06109
GACGAAGGGGGCGAGCGTTGTTCGGAATCACTGGGCGTAAAGGGCGCGTAGGCGGCGCGATCAGTCAGGCGTGAAAGCCCCAGGCTCAACTTGGGAAATGCGCTTGATACTGTCGTGCTAGAGAGCGGGAGAGGATGGTGGAATTCCCAGTGTAGAGGTGAAATTCGTAGATATTGGGAAGAACACCGGTGGCGAAAGGCGGCCGATCTGGACCGTTTCTGACGCTGAGGCGCGAAAAGCGTGGGGAGCAAACAGG
+
@@A@A;AAAA0ACAA@BB@BCACC@C?BBCCCDJ?BBBBB=B@9BA@>@BB>BB?CAAAABBBAAABB?BBBBBB<A?==*38-3::>=BB@CC>CC>CCABAB>AAAAAABAABBBBBBBAACA<;;)59994955.495:5<8<;4;44444444.45>>4;,000//999:6992949><??=17633,3333(3,33,/(/--.,,(,,*--916-//7A>@B;:15852998&7555:88+2589:3?@@:
@N9IO0:00836:06073
TACGGAGGGTGCAAACGTTGCTCGGAATCATTGGGCGTAAAGCGCACGTAGGCGGTCGGCTATGTCGGATGTGAAAGCCTCGGGCTTAACCCGAGAAGGGCATCCGAAACTGGCCGGCTTGAGTACGGAAGAGGGTCTCGGAATTCCCGGTGTAGAGGTGAAATTCGTAGATATCGGGAGGAACACCAGTGGCGAAGGCGGAGACCTGGGCCGATACTGACGCTGAGGTGCGAAAAGCGTGGGGAGCAAACAGG
+
CCCF@CCC=999@B<:;;@CDD@A<A>BABA:=>5>9988(3334<<=::;9==8:;=:><<<<<<<9=;54444(4939:::19:5:8<<:====;D@7C666:>BD>AAA@C?B9CA>AAAAAAA>A?AACC>ACBCC@C@C>AC;@=@A@B@@@>BBCD?CECCCBBBBABAAB=BC?D@CCB=A<:;8?::5;>AA????B?BBF@D>BBBADBACAAACBBB=@AC<;;;*;=<@===0=>==93:;;8
@N9IO0:00840:06077
TACGGAGGGAGCTAGCGTTGTTCGGAATTACTGGGCGTAAAGCGCACGTAGGCGGCGATTCAAGTCAGAGGTGAAAGCCCGGGGCTCAACCCCGGAACTGCCTTTGAAACTAGATTGCTAGAATCTTGGAGAGGTCAGTGGAATTCCGAGTGTAGAGGTGAAATTCGTAGATATTCGGAAGAACACCAGTGGCGAAGGCGACTGACTGGACAAGTATTGACGCTGAGGTGCGAAAGCGTGGGGAGCAAACAGG
+
AA;;76BA2669@@?>>?49:@B@=C8;4:BAAB=000@@-/0//@8?>@@=;;5:B@@=@D6::@:::?<@BBB=BBB=BCC6>0005:::)0)/(/666087.8;=7>BABBC=??BB@A<=::1;59??=9?BAAAB?B?B?B9>@@?????AC?BBBC<C>=<<==<?@D>BB@C==><>AA>???@<@??=?<?=ABBB@@@D@CCB@CFDD@BCCBBCBBC@BBB;;;0;?@@BCC;BBBCG=BBB4
@N9IO0:00847:06074
TACGTAGGGTGCGAGCGTTAATCGGAATTACTGGGCGTAAAGTGTGCGCAGGTGGCCGCGCAAGTCGAGTGTGAAATCCCCGGGCTTAACTTGGGAATTGCGCTCGAAACTACGTGGCTCGAGTGTGGCAGAGGAAGGTGGAATTCCACGTGTAGCGGTGAAATGCGTAGAGATGTGGAGGAACACCGATGGCGAAGGCAGCCTTCTGGGCCAACACTGACGCTCATGCACGAAAGCGTGGGGAGCAAACAG
+
BCCDFCBB>BDBBAAA:@.4.4445<8@?B@;:<1::4:4)48::<=BBDD?BB6?6>?:?>437378;>@A;<<599::+7;(33393:9,33(33918978;9;?818;?:???6A??8:<:=@@9:832249+2,2A:B@B@B?BC@@AA>:9<255<C=@@@A<@>89549>>*00*0)0<<2=@@A<@@A=<:B@00+0:<77:1:)5.5999959955565=>?666A39995555'5;555)555
@N9IO0:00847:06083
TACAGAGGTCCCGAGCGTTGTTCGGATTCATTGGGCGTAAAGGGTGCGTAGGCGGCGGGGTAAGTCTGATGTGAAATCCCGGGGCTCAACCCCGGAACTGCATTGGATACTGCCTTGCTAGAGTACTGGAGAGGAAACTGGAATTTACGGTGTAGCAGTGAAATGCGTAGAGATCGTAAGGAAGACCAGTGGCGAAGGCGAGTTTCTGGACAGTAACTGACGCTGAGGCACGAAAGGCCAGGGGAGCAAACGG
+
BB>CBAB>A@@5=;;;@@8B>:>@<BB:C@A7@;3@BBCC>BB=BCBBBDD?BB@CCCC;BA?:;;@AC?BAC@>7CC>6C>>1;;A=2999*97B<@A??BA?A>AAAA@??=A;>?A>?>CCB=BC7A@?948:3?AB@B@CC>BB<7;==;888333;=6==>>AA==666<;;>9<7;9>:928933-4;?8B@CCAABC=@@A=@??;==:>>BAA955:;;6::93//(/)/)////&/8/99/3;8
@N9IO0:00847:06092
TACGTAGGGTGCGAGCGTTAATCGGAATTACTGGGCGTAAAGCGTGCGCAGGCGGTTTTGTAAGACAGGCGTGAAATCCCCGAGCTCAACTTGGGATGGCGCTTGTGTGACTGCAAGCTAGAGTATGTCAGAGGGGGGTAGAATTCCACGTGTAGGCAGTGAAAATGCGTAGAGATGTGGAGGAATACCGATGGCGAAGGCGCCCCCTGGGACGTCACTGACGCCTCATGCACGAAAGCGTGGGGAGCAAACAGG
+
CCCDC@@@8:;9B;;9AB:?<DB@<B,0)/777=9@@@BB<B@@9<;BA@=:=?29::*8@A<@>>00+0;;:;@8BBBB6A@=00..(,,(,2(,,,(----3,-----822-/(..8668<A<?=>5;55:===>(<<=@25/305...24-/(/999/977&/9///9;@0..37;+25596:AA:A7:;5:::-8+555888(222,2888999222655/5:977999==<3;>>9999*8009;1///7
@N9IO0:00855:06093
TACAGAGGTCTCAAGCGTTGTTCGGATTCATTGGGCGTAAAGGGTGCGTAGGTGGCGGGGTAAGTCAGGTGTGAAATCTCGGAGCTCAACTCCGAAACTGCACTTGATACTGCCTTGCTCGAGTACTGGAGAGGAGATTGGAATTTACGGTGTAGCAGTGAAATGCGTAGATATCGTAAGGAAGACCAGTGGCGAAGGCGAATCTCTGGACAGTTACTGACACTGAGGCACGAAGGCCAGGGGAGCAAACGG
+
CAAABB@7@=@:925554.49344.4:7444.44(5<:>@6@@6>>4;;?@5993<<<<2B>?AA?;;2:>>444)4<<=>>;::=:;7;<<8<<<5<:::@@C9B@;9:9//)/)//7::555<@@@:>=@@<ABBC?C@C=A?8@AA>;;;BC9;6=A>>4<<54995559555<<7<:>:>==:<?=<.555.54955.5::@<;5;AA@?:>=BBB;;;;95A.94::;.5058;;;<&5599;2;;;
@N9IO0:00826:06142
TACGGGAGGGTGCAAGCGTTATCCGGATTCACTGGGTTTAAAGGGTGCGTAGGCGGGTAGGTAAGTCAGTGGTGAAATCTCCGAGCTTAACTCGGAAACTGCCATTGATACTATCTATCTTGAATGTTCTGGAGGTGAGCGGAATATGTCATGTAGCGGTGAAATGCTTAGATATGACATAGAACACCAATTGCGTAGGCAGCTCACTACGGAAATATTGACGCTGAGGCACGAAAGCGTGAGGATCAAACAGG
+
B@::90;;;0<BCC?BACC@DCB:;8;A=@@A;:9,5;09909;2;A;A5596;BB6CCC:CC;=<<AA;;8;BCD>@A@E<;;//7)/)/6666;;595557:;8<@BBAAA@=99:9:2955@@@;:>B2994:>?@;;4;;@B;::?<=@999@@;@@@@<;;99?@@@BB:99A?>;:;4:;?;=:@+00:007<?>?@:::=?@AA=AC<@@E@BAAB;:9:B;?:::99,9>>>?@@=BBA@A8A;;5
@N9IO0:00837:06158
TACGTAGGGTGCGAGCGTTAATCGGAATTACTGGGCGTAAAGGGTGCGCAGGCGGTTATATAAGACAGATGTGAAATCCCCGGGCTCAACCTGGGAACTGCGTTTGTGACTGTATAACTAGAGTACGGTAGAGAGGGGTGGAATTCCTGGTGTAGCAGTGAAATGCGTAGATATCAGGAGGAACATCGATGGCGAAGGCAGCCCCTTGGACCTGTACTGACGCTCATGCACGAAAGCGTGGGGAGCAAACAGG
+
CCCCCCCJ?BBACBB@==.4.4;B=B@B@BBCDD>CCBCC<AB<@@@CBCC?AB?B>BBA@?9@@A?@??@?BBC=BBCC:BB=AA?>9=>=<=5<379339??:???>A@@>>>@>AABBBBBBCD<@;>@@@@CB6@@<C?B?B?BB@CBAAA??@>>@?9@@@?@AA@>?83:3498;??A@=>>=>>9<??493:=;=>?0>=@>AB@BABCCCBB999A?>:97@?A@@6@;:;@?A7;99CF>BCB;
@N9IO0:00853:06154
TACGGAGGATCCAAGCGTTATCCGGAATCATTGGGTTTAAAGGGTCCGTAGGCGGTTTTATAAGTCAGTGGTGAAATCCGGCAGCTTAACTGTCGAACTGCCATTGATACTGTAGAACTTGAATTATTGTGAAGTAACTAGAATATGTAGTGTAGCGGTGAAATGCTTAGATATTACATGGAATACCAATTGCGAAGGCAGGTTACTAACAATATATTGACGCTGATGGACGAAAGCGTGGGGAGCGAACAGG
+
CCBB>BB=@BB6;8;BBB@CCCACAB@DBBB:C@7D@7B=5@<5<@465<=75509>>0CCC?AAB>CCB:CCCC?CC@C@CBBAC=@;@A??=;:.59@A>BB8<@BBCAABBBB9BA<AB@F@CC8;;@@=A@C=@@@@A@CBDCC:;:;;@@;;5;=@@8;;;A=;;;DCC>@;;;B=B>CCC?B=A6995929.9<<9>:?6669==:;AABB4::9999A@::6;A?@@9@@@AABB6???AB<;;;=
@N9IO0:00815:06189
TACGGAGGGGGCTAGCGTTGTTCGGAATTACTGGGCGTAAAGCGCACGTAGGCGGCTTTGTAAGTTAGAGGTGAAAGCCTGGAGCTCAACTTCAGAATAGCCTTTAAGACTGCATCGCTTGAATCCAGGAGAGGTGAGTGGAATTCCGAGTGTAGAGGTGAAATTCGTAGATATTCGGAAGAACACCAGTGGCGAAGGCGGCTCACTGGACTGGTATTGACGCTGAGGTGCGAAAGCGTGGGGAGCAAACAGG
+
AAAD@CCDJD5DGBBBCCACEAGG?A?A@CCCDC=@@ABB<BADBC;<;BB@AA?AGG>DCC@BC@BCAB>;;;B;@A?BB@A@@AAA>AA8::@@@::9?>C?<B?:;;AAA@@;;;A69:?BB=BB=A>;9.49884:057:5:9>;:;:===;<8;;>@4;7;<<<=;?;:6::.5.547;4405::>=A@@6<69;.488333:7:@AB8<:?<<?=;=????:?@>@@@8????BDE:B:99B=@@@?
@N9IO0:00846:06192
TACGTAGGGTGCAAGCGTTAATCGGAATTACTGGGCGTAAAGCGTGCGCAGGCGGTCTTTTAAGACAGATGTGAAATCCCCGGGCTTAACCTGGGAACTGCATTTGTGACTGAAAGGCTAGAGTACGGCAGAGGGGGATGGGAATTCCGCGTGTAGCAGTGAAATGCGTAGATATGCGGAGGAACACCGATGGCGAAGGCAGTCCCCTGGGCCTGTACTGACGCTCATGCACGAAAGCGTGGGGAGCAAACAGG
+
CBCCCCCC>BBBC?BBAA<A?@A?<?4;.9@?==<;;:DD?C@@ABAA@00*00+077@A5@=ACCBABA?>?BB8C?==188.78195;9BB@7B89;::9?@8@@CBBCCEI?I@CCBB;;;CAA?B;;;;CCC,@;;;0;;A=B=BAB;99?=@A@@CDH>CCGBBBA@@@AAAA>AA<@>?C@?:::?<?AA?A>?@@@CAB6@A@;@@CBAAACBC;;;BAAAAA@A;;<0;;:ABCC<BCCCC=<;;?
@N9IO0:00847:06177
TACGAAGGGTGCAAGCGTTACTCGGAATTACTGGGCGTAAAGCGTGCGTAGGTGGTGCGTTAAGTCTGTCGTGAAAGCCCCGGGCTCAACCTGGGAATGGCGATGGATACTGGCGCGCTAGAGTGCGGTAGAGGGTGGTGGAATTCCCGGTGTAGCAGTGAAATGCGTAGAGATCGGGAGGAACATTCGTGGCGAAGGCGGCCACCTGGACCAGCACTGACACTGAGGCACGAAAGCGTGGGGAGCAAACAGG
+
BBC:99:D=CCBB?B9:9?B@@@@<@5:4;AAA@:>@@@B;ABB9:9CCCC@CCBEBBBD@B=AABAAACCBAA@/<;;;*;G=@@@B?C@CDD<?=?@=A@@@?>???BBB?BCCCBAABBBCCCC?CA9;;B=BGACCAD>B>DJ?F@BBFCCB;;;BBB<ABBBCBCCCB<<>>5=<04.9:92449:79;;2549@=A?BB@CD@BD?AAA;;;BBBBBBA;;4;?;;5>2<;66<<<0>BB@E7@@B=
@N9IO0:00848:06170
TACGAGGAGGTGCGAGTCGTTAATCGAATAGCTAGGGCGTAAGCGCAGCGTAGGTGGCGACGTAAGTCGGGGTGTCGAAAGCCCCGGGCTCAACCTGGGAATTGCATTCGAGACTGCATTGCTGGAGTACGGAAGAGGAGGGCGGAATTCCCGGTGTAGCGGTGAAATGCGTAGATATCGGGAGGAACATCAGTGGCGAAGGCGGCCCTCTGGTCCAGTACTGACACTCAAGTGCGAAAGCGTGGGGAGCAAACAGG
+
@@000>+/5.55:75-----(*/,,,-(---.:4;4)////)//--,------3;;)/595;55.544444&4;44495)5555&95)555<9>:?>C:B=A79;B@7<B;@?CD@A9848@@@;@@AA996;=ABB@CCI?ED@C?B@BF=B@BBBAA<<4:A@A8>@CB@@ABCA<<??666156?@99==99.69>:>;@@5;;.9BBB=@A6BABCBBBBABAA;<5:AA;;9D=B@>;999&4=99<39=:5
@N9IO0:00851:06162
TACAGAGGGTGCGAGCGTTAATCGGAATTACTGGGCGTAAAGCGCACGTAGGTGGCGACGTAAGTCGGCTGTGAAAGCCCCGGGCTCAACCTGGGAATTGCATTCGAGACTGCATGGCTGGAGTACGGAAGAGGAGGGCGGAATTCCCGGTGTAGCGGTGAAATGCGTAGATATCGGGAGGAACATCAGTGGCGAAGGCGGCCCTCTGGTCCAGTACTGACACTCAAGTGCGAAAGCGTGGGGAGCAAACAGG
+
;;>;;;CC?BFDC66:::39;A@@=A<A5;=@<=2==4;;/4?==;@B@@B>A@=@@A@A@=8<</0)//999>C<@@=B0A@:@;;:;@:>==,9.4.4>=?<@:6;CCCB@A?@7::@;??@@AA?A?AAA>ABB>BA?B?@>@E=B?A@BBB::7;AC@699ABB@@@C;96;@6;;7;9?@99:;59.55<6;49929>6:@@@5:;.:9<CCCBBBCB@;;7;@AA;;;/;;56=@@2@====7=CB@
@N9IO0:00854:06202
TACGGAGGGTGCAAGCGTTATCCGGATTCACTGGGTTTAAAGGGTGCGTAGGTGGGTCAGTAAGTCAGTGGTGAAATCTCTGGGCTCAACCCGGAAACTGCCATTGATACTATTGGTCTTGAATATTGTGGAGGTTAGCGGAATATGTCATGTAGCGGTGAAATGCTTAGATATGACATAGAACACCAATTGCGAAGGCAGCTGGCTACACAAATATTGACACTGAGGCACGAAAGCGTGGGGATCAAACAGG
+
BBCIECCC>CBBDACCBD@BBA7;7;@<@AB;;;0;B6@;6@?<<BCDAAB>BA@:@AACCB:BCCDBBD?CCCD<@@@@9995;BBA?BB>C?CC=CBCC@BBBCCCCCCGF@B@;;;?;;7;CC6;;C>AA>B=A@@@=B?A?::::8<:>?<@A?@BCC<A?==9=BCBBDBBB?>:?@;??A3940*////(/0699@:;6:;;9@@?>8>>;,33;?A@@@@5@@499?9@@@@CCC9@@@BC=@@?:
@N9IO0:00857:06185
TACGGAGGGTGCAAGCGTTATCCGGATTCACTGGGTTTAAAGGGTGCGTAGGTGGGTTAGTAAGTCAGTGGTGAAATCTTCGAGCTTAACTCGGAAACTGCCATTGATACTATTAGTCTTGAATATTGTGGAGGTTAGCGGAATATGTCATGTAGCGGTGAAATGCTTAGATATGACATAGAACACCAATTGCGAAGGCAGCTGGCTACACATATATTGACACTGAGGCACGAAAGCGTGGGGATCAAACAGG
+
;;;CABBC>:;;@=@@@A?@A?9=85905::<<?7?@8=<4<=3566>;AA@CJC?C<CCC@666>CCBB?CCCG=AAC9BA;;;;4937;;;9?<4<??@:??8?@@CBCCC@AAACC<AA>BBB7;;A;A>9@9@@@@4;4;?:;;=@@@@:55:4:BBB=A??<7;::?;9544444554:993816)////)/16/33<<7A;;888A<<<AA>A:33;7339,/////;28/90;;;00//882///3
@N9IO0:00860:06160
TACAGAGGCCTCGAGCGTTGTTCGGAATTACTGGGCGTAAAGCGAATGTAGGTGGTGACGTAAGTCAGATGTGAAAGCCCAGGGCTTAACCCTGGAAATGCATTTGATACTGCGTTGCTAGAGTATGAGAGAGGAAAGGGGAATTCCTAGTGTAGGAGTGAAATCCGTAGATATTAGGAGGAATACCAATGGCGAAGGCACCTTTCTGGTTCATTACTGACACTGAGATTCGACAGCGTGGGGAGCAAACAGG
+
CCBABAA=A@BBBBBA@@<>@;>=9=+0,0@AAC<@@9::5:@@C@;;;AA?@?=?@?>?;:5:@?????@;;;;0;@D<BBF?DC?B?AD=BB=@A8<<;<;;/:AABCCCCDB9:9@BB@@@@BAAACBAA?AC>CDE8C>@=A?AAACCBAB=??ABCC<??=?@???BA@<??:??=A=@??8?88927;>6?;>::299(5=;7=666@<@@@?@@@;;9BBBA7;;@@@B;::ABB7BAAAD>BBB>
@N9IO0:00862:06189
TACGGAGGGGGCTAGCGTTGTTCGGAATTACTGGGCGTAAAGCGCACGTAGGCGGCGATTTAAGTCAGAGGTGAAAGCCCGGGGCTCAACCCCGGAACTGCCTTTGAGACTGGATTGCTTGAATCCGGGAGAGGTGAGTGGAATTCCGAGTGTAGAGGTGAAATTCGTAGATATTCGGAAGAACACCAGTGGCGAAGGCGGCTCACTGGACCGGCATTGACGCTGAGGTGCGAAAAGCGTGGGGAGCAAAC
+
ABAC@CCDDD2CBCCCCC@CC?CD>A?A@BAAAC>:;;CD<@@@@B;;<CC?@@=@AA@@7;4;A@@A;;7;BAB5:0>9===0<000*000&/1649/447;<1=?A@@@A=@A=@BD@BB?@@=@A<@;:;?BBBCCC<?<?=?<@A?@?@@ACC?BBAA9?38789:334;48649(//(/883//38499;7<48868=988>A8?><@?BBB>AABBBC@@@<??@;;;;*;<?B@>>19900:.;
@N9IO0:00817:06233
TACGAAGGGGGCTAGCGTTAATCGGAATACTGGGCGTAAAGCGTGCGCAGGCGGTTTTGTAAGTCCAGATGTGAAATCCCCGGGCTCAACCTGGGAATGGGCATTTGGGACTGCAAGGCTGGGAGTGCGGCAGAGGAGACTGGAATTCCCGGTGTAGCAGTGAAATGCGTAGATATCGGGAGGAATACCGATGGCGAAGGCAGGTCTCTGGGCTGAGCACTGACGCTCATGCACGAAAGCGTGGG
+
CCBAC?DGCG5EDCCAA@>@?@BD@E?;;0000,000>;3::::@??@@@;;;4;AA6AAC?:589?AAB:::<</4/:9+88.6//-(-(--7(-(///(/7791;;288///;383;333(33338:6344A?:<??>8939:>:>?3:2::=<;;9:::75-57>@@>>:;7;<=<3=@4:7;AA:>98707<<5;6;?>=BA722990779/..87752....666888><88/5:66666
@N9IO0:00826:06242
TACGTAGGGAGCAAGCGTTGTCCGGATTTACTGGGCGTAAAGGGCGCGTAGGCGGTCTACCAAGCGTGAAGTGAAATCTCCAGGGCTCAACCCGGAAACTGCTTCGCGAACTGGCAGACTAGAGGAAGGTAGAGGTGAATGGAATTCCTGGTGTAGCGGTGACATGCATTGATATCAGGAGGAACACCCGTGGCGAAGGCGGTTCACTGGGCCTTTCCTGACGCTGAGGCGCGAAAGCGTGGGTAGCAAACAG
+
BCCCC@AA<9;9D@BBDD@CCB;@:9990:@ABB<AA?BB=BB=BABC@=;600+00<<72=;9;;;BC=@BABL?FCCB=@@A9?@993::/9;?:3?B985@B=BBA>A9838@>>???@@A>A>B;?>B?A>ADC@BB>@=?9>;:=9>:;;>==8=ABBBC:@BBAAA:99@@A<AB>B>BBDD=B9878AA:?;?B495:AA==>8<9==8@:??@ABBA???=@@@BCC=AAA999,:>=<=?5=<?
@N9IO0:00830:06213
GACAGAGGGGGCAAGCGTTGCTCGGAATTACTGGGCGTAAAGGGCGCGTAGGCGGGATGGCAAAGTCGGTCGTGAAATCCTTCGGCTCAACCGAAGAACGTCGATCGATACTGCTGTTCTAGAGGATTGCAGAGGAGACTGGAATTCCCGGTGTAGCGGTAGAAATGTGTAGAGATCGGGAGGAACACCGGTGGCGAAGGCGGGTCTCTGGGCAATTCCTGACGCTGAGGCGCGAAAGCGTGGGGAGCAAACGGG
+
BCCCCCCFEE2CCACBBBAHBBBA=A<@<ABCCA=BA@AA0;;0;=8==;82=::1:8834//(/766)//6777:1<=0403933337178=;28=3=0/0:;>>@@A@A?????>9<=989@;@C@ECABBB???=ABB:=5==?>6=:=;=:9;A>7225=3=BBBBB977A:8881584>:=>@;@<;;1;AB5@;@BA985888AA:A@=A=B:==??@@@=>=;>>>;;;1::9:>88+<>AA;3???6
@N9IO0:00830:06222
GACAGAGGGTGCAAACGTTGTTCGGAATTACTGGGCGTAAAGCGCGTGTAGGCGCTCGGCAAGTCGGGTGTGAAAGCCCTGGGCTTAACCTAGGAAGTGCACTCGAAACTGCCAAGCTTGAGTTCTGGAGAGGAAGGCGGAATTCTCGGTGTAGAGGTGAAATTCGTAGATATCGAGAGGAACACCGGTGGCGAAGGCGGCCTTCTGGACAGCAACTGACGCTGAGACGCGAAAGCGTGGGGAGCAAACAG
+
>C?BBBCC<;6:=;2=443497:=6<-3049?@E<@8;44)4449<ADB;;2;5599;5<B?BBBCC=BBABB@7CC@466=6;;:B?C@;;9:?.445<??<?;AA=;;9:7<7:=?28;8838::9;;<>;A9>:<<9<9=:><<=9<<==;;;=@@@@4?6;>??@@?@BBBCBCC@B@CA@;@;9:4:==9=:;=:?4=2;8929;?:>:6:BBBB>C744<;888==>6B?A?>88.569A=,22=
@N9IO0:00839:06239
TACAGAGGTCTCAAGCGTTGTTCGGATTCATTGGGCGTAAAGGGTGCGTAGGTGGCGGGGTAAGTCTGGTGTGAAATCTCGGGGCTCAACCCTGAAACTGCACTGGATACTGCCTTGCTCGAGTACTGGAGAGGAGATTGGAATTTACGGTGTAGCAGTGAAATGCGTAGATATCGTAAGGAAGACCAGTGGCGAAGGCGAATCTCTGGACAGTTACTGACATGAGGCACGAAGGCCAGGGGAGCAAAGCGG
+
BCBBAAA<@BA@B>B;;;=@A=@@=AB?ABC8@<5@@<BC@CE?CC;;;AA;;9:;DDD8BB@BB?:;6;@@A>@35;;;;;:&:@?@@BC>A@??<000099@@6DBBBBBD@C5:8AA9:8>@ABB@BBBC????B?B?B?BB=AAA@CBBBB>>>CAAB:899BAAAB9::?;;A;>:?:>>>4:8771786/6/6//)/9//55/555574873....-2--(...29/71:6:;<<-::<<<)65;;
@N9IO0:00845:06247
TACGAAGGGGACTAGCGTTGTTCGGAATTACTGGGCGTAAAGCGCACGTAGGCGGATTTATAAGTCAGGGGTGAAAGTCCCGGGGCTCAACCTCGGAACTGCCTTTGATACTGTAGATCTCGAGTCCGATAGAGGTGGGTGGAATTCCTAGTGTAGAGGTGAAATTCGTAGATATTAGGAAGAACACCGGTGGCGAAGGCGGCCCACTGGATCGGTACTGACGCTGAGGTGCGAAAGCGTGGGGAGCAAACAGG
+
BBFBB:AAA3ABBBB@@@@DD?AB?F@C@CB?>>8?@?CC=CBBA@@AA@@=@C@CCE>B@@;>>>?>>>5>>@@000@>5:::)//745:5:44047;337>BB=B@AAA989@@A@@@??@AAB?BCCDBBA>@@?6;;69=A=A@CBCBCAA@9979@>A<B?BCCBBBBBB?BC>C=AA@BBA=B<@@=@CB@C@BB?BB<AACD=@@@@?@AAC???A@@@??<?AABBC9@<<;??@8ABBED>>>>@
@N9IO0:00853:06220
TACAGAGGGGGCAAGCGTTGTTCGGAATTACTGGGCGTAAAGGGCGCGTAGGCGCCTTCTAAGTCGAACGTGAAATCCCCGGGCTCAACCCGGGAACTGCGTCCGAGACTGGAAGGCTTGAATCCGGGAGAGGGATGTGGAATTCCAGGTGTAGCGGTGAAATGCGTAGATATCTGGAGGAACATCGGTGGCGAAGGCGGCATCCTGGACCGGTATTGACGCTGAGGCGCGAAAGCCAGGGGAGCAAAGCGGG
+
BACDFCCCCC1CE@CCBB@CB@DD@C?@<@A@@A<??@@B;@@;@CAB@99799;?C@BCC?BBB;<2<;<;AC=BCCC<CF>AA@C@CH?DD>C@CCB@@AC@BAAB@@@=@6;7;C>AA=@?@BB<A@?==5==?@@9=6A6?58C?B@A@A;?:?@@@:???CDBCBBB@@??289496BBBBC?BA?@AA<@=??<A?;;633.394:6=B=8=;@?@::==27;;7;=6<<4=???2?997;3;===8
@N9IO0:00863:06221
GACGGGGGGGGCAAGTGTTCTTCGGAATGACTGGGCGTAAAGGGCACGTAGGCGGTGAATCGGGTTGAAAGTGAAAGTCGCCAAAAAACTGGCGGAATGCTCTCGAAACCAATTCACTTGAGTGAGACAGAGGAGAGTGGAATTTCGTGTGTAGGGGTGAAATCCGGAGATCTACGAAGGAACGCCAAAAGCGAAGGCAGCTCTCTGGGTCCCTACCGACGCTGGGGTGCGAAAGCATGGGGAGCGAACGG
+
@>CDDEEDDD"AA7;<<<8<<8AA>B@BBDCCCC>CCCCC>BB<BB000@@800+0@@;@ABB=B@CDC<A@?@?9?A@@?177777#3:A<CB=@=9:9A@?>=BC;C>C?B?B@?@@DBAAA?>>:::7>49<>;;;.?8==8?><<A==<>88+:=880>;6B==7>=:9>76537(/(.3538>>/77@>275;<<>==95222)29;08;=8<>===7>>>3?@@AAA299>?AAA9:9998/337
@N9IO0:00815:06266
TACGGAGGATCCAAGCGTTATCCGGAATTACTGGGCGTAAAGAGATGCGTAGGTGGCATATTAAGCAAAACATGAAATCGTCCCGCTCAACGGGACGGCTATGCTTTGAACTGATACGCTAGAGAATGGTAGGGGAAGTTGGAATTCCCGGTGTAGGAGTGAAATCCGTAGATATCGGGAGGAACACCAATGGCGAAGGCAGACTTCTGGACCATTTCTGACACTGAGGCTCGAAAGCGTGGGGAGCGAACGGG
+
BBAA?AC?CCC?C=A;;;AAA@?C?D:D;BCCCE=:66?>5A;5;6>@@@AB>@@?BBBBA?B=?@AEF;BBAA>>99989AA:BABBC@BBB=B:959@@99999/:@:==??::9@?@BA@@@@BC@FBBBB9B@BC?B>A?A=@B;@=@BABB?A@GBBB=BD9;;BAAAA;;;;7;C@C?BAC?B<@@??BD?F?BABBBA;?::6:;>@@@9@@A@99;@;;;5;@::;A<A?@@@>>2@?>@B6;;@<
@N9IO0:00815:06294
TACGGGGGGGGCAAGCGTTGTTCGGAATTACTGGGCGTAAAGGGCTCGTAGGTGGCCAACTAAGTCATACGTGAAATCCCTCGGCTTAACCGGGGAACTGCGTCTGATACTGGATGGCTTGGAGTTTGGGGAGAGGGATGCGGAATTGCCAGGTGTAGCGGTGAAATGCGTAGATATCTGGAGGAACACCGGTGGCGAAGGCGCGATCCTGGACCAATACGTGACACTGAGGAGCGAAAGCCAGGGGAGCAA
+
5599555555"/;)////27:;AC@C@D@CCEGF?;9:B@4@@<ABCCBBB@<;5<5;4;@@<@@AAAB@@@AAA;AA@;A@@<@C>B?B?BDD:B:;;;<AA@@@CAAABC7;;@=::49.9??>*788&7<==>8?00//)/)/(//066069.----(-555,/338333>@A??BA8?;29187318>=C====686------506:.22/5.66///67755-//6388:88818=8==?>1888<;
@N9IO0:00839:06265
TACGGAGGGTGCAAGCGTTATCCGGATTCACTGGGTTTAAAGGGTGCGTAGGTGGGCAGGTAAGTCAGTGGTGAAATCTCCGGGCTTAACCCGGAAACTGCCATTGATACTATTTGTCTTGAATACTGTGGAGGTCAGCGGAATATGTCATGTAGCGGTGAAATGCTTAGATATGACATAGAACACCAATTGCGAAGGCAGCTGGCTACACAAATATTGACACTGAGCACGAAAGCGTGGGGATCAAACAGGA
+
CBA@?;;;0<;;B?BB@@@CBD?B@@@=A@;;==1::)55)5:099@BBCCABBB:;;@?;:79@?AC;<9<BBB=BA??4:9(485:3::4:7;=7=<<;4994:;<<A?@?<4:><;7;;7?9887<<99:/83979@<@?>??B743<;97333,399>9<;@?6:=:3333337;3/06;/.(/0;03337,3,//////(../33229/65807889574-----353,3222222&29266(5:<17
@N9IO0:00841:06277
TACGGAGGGTGCAAGCGTTAATCGGAATTACTGGGCGTAAAGCGCACGTAGGTGGTTTGTTAAGCTAGCTGTGAAATCCCCGGGCTCAACCTGGGCACTGCAGTTAGAACTGGCAAGCTAGAGTAGGGTAGAGGGGTGTGGAATTCCAGGTGTAGCGGTGAAATGCGTAGATATCTGGAGGAACATCAGTGGCGAAGGCGACACCCTGGACTCATACTGACACTGAGGTGCGAAAGCGTGGGGAGCAAACAGG
+
BACB?CBA;;;9@<@;;;>A=AA@>@4:.9==9B=;;;BC=C;:;B999BB@CDGDF<BBAIACCBBAA;;;CAC89;EE;DF?CBBB?C?DBC>BCCDDBBBB@BBB@DBB?@A8::::BDCBBAC?ABA9998299:B=B?@<@:00,/>>?=AA?AAAG=AA?A?@@A@::7=B=>@:A=B;::B@>@=999;@<?@@?;;;.:<;?CDBBBBB;;;::@BA;<9<CCCCE<C;<<CBC7C;;;B=;;;>
@N9IO0:00845:06290
TACGGAGGGTGCAAGCGTTATCCGGATTCACTGGGTTTAAAGGGTGCGTAGGTGGGTTGGTAAGTCAGTGGTGAAATCCCCGAGCTTAACTTGGGAACTGCCATTGATACTATCAGTCTTGAATATTGTGGAGGTCAGCGGAATATGTCATGTAGCGGTGAAATGCTTAGATATGACATAGAACACCAATTGCGAAGGCAGCTGGCTACGCATATATTGACACTGAGGCACGAAAGCGTGGGGATCAAACGG
+
BBCC>@AA<AAAC@CCBC@CCC:@;;;6:@@@CC=CB<A<4@?6;;=@CFC@CDF?F>B?AA8@BBCFAA=AAA@6<@@@2?BBAC2915B5@@:A8;;BB=AA?BBBBBBBAAA<A;@79:>AA?<???<@B?BBBBBC?B?BCBABBB???@@999:BAA9::;A?BCCCAAAA<;<ACC>@@@>A>>,0000,05=9=?B@=A?A?CCBAABCCACCCBBB@@@=@@;;<B8A<::999&599=>8>=8
@N9IO0:00848:06261
TACGGAGGGTGCAAGCGTTATCCGGATTTATTGGGTTTAAAGGGTCCGTAGGCGGGCCTGTAAGTCAGTGGTGAAATCTCATAGCTCAACTATGAAACTGCCATTGATACTGCAGGCCTTGAGTAGATTTGAAGTGGCTGGAATAAGTAGTGTAGCGGTGAAATGCATAGATATTACTTAGAACACCAATTGCGAAAGGCAGGTCACTAAGATCTAAACTGACGCTGATGGACGAAAGCGTGGGGAGCGAACAGG
+
B@??:A??8AA>B>B@A?=9;67;7>@=3:;8<<2;;39919<4;;8<;;;6344(45888B?BBC<?@D:>CCD>@AACBBBBBB<B=ACCCCCC:@;;<=BC>BBCBBABB;;6;=B>B:;<CAAAI>BA>B;;6;AA=B?CD?BA@@@AA@A@A=A;;;0;99@ACBBBCC@CCC@A@@=@;;4:;?499444(438997444A@@;?;>9383(3938@;ABBBBB>@A???9?;;;ABB7;;;AD@;;;?
@N9IO0:00857:06288
TACAGGGGGGGCAAGCGTTGTTCGGAATTACTGGGCGTAAAGGGTTCGTAGGTGGCCACTTAAGTCAGACGTGAAATCCCTCAGCTTAACTGGGGAACTGCGTCTGATACTGGATGGCTTGAGTGCAGGAGAGGAATGCGGAATTCCAGGTGTAGCGGTGAAAATGCGTAGATATCTGGAGGAACACCGGTGGCGAAGGCGGCATTCTGGACTGTAACTGACACTGATGAACGAAAGCCAGGGGAGCAAACGG
+
ECBBBCBBBC#CB=CBAA=?=9<B9B;@8:5:9<2??;::.9;0939988:5:;7@7A9803-3<000>>00/=F>CCD>CBCCCC@C@BBBDD;G@BBBBA@DC;;;;:::24::39:>:;99@@@B=AA?@786.---(-(/)0;@@:>::>=>>883333&38883338354<<<5::5:75559>8;<7;<=8=:==:=?=:=@@<====<<7<<;;;=>>>@>><:665<3997////&///;;//55
@N9IO0:00821:06356
TACGTAGGGTGCGAGCGTTAATCGGAATTACTGGGCGTAAAGCGTGCGCAGCGGCGCCGCAAGTCGAGTGTGAAATCCCCGAGCTTAACTTGGGAATTGCGCTCGAAACTACGGTGCTGGAGTGTGGCAGAGGGAGGTGGAATTCCACGTGTAGCGGTGAAATGCGTAGAGATGTGGAGGAACACCGATGGCGAAGGCAGCCTCCTGGGCCAACACTGACGCTCATGCACGAAAGCGTGGGAGCAAACAG
+
CECECCCF?DFCA;99557=05668<=A<A@@==5=:4:A8?<==@<><4944.58:6;;=2833333337;7>2@9<<+35449393::8==5=9@4998444<:;2:///0)/:7-0)/--5-0)000;:@3AA=@?@C;F9=9;;;;;<=A<A<?@<<5=83338;<?>855=8=;?A<;:909@@@<@@?;?59444.4:5::>/4.454494/60//////99:8445(4CB;;:-48877.68=
@N9IO0:00823:06345
TACAGAGACTGCAAGCGTTATTCGGATTCACTGGGCGTAAAGGGTGCGCAGGCGGTTGGGTGTGTCAGATGTGAAATCCCGAGGCTTAACCTCGGAACTGCGTCTGAAACTACTCGACTAGAGTATTGGAGAGGGTAACGGAATTCACGGTGTAGCAGTGAAATGCGTAGATATCGTGAGGAACACCAGAGGCGAAGGCGGTTACCTGGACAATTACTGACGCTCAGGCACGAAAGCATGGGGAGCAAAAGG
+
BBC;<;CCB@@@B4;;;;>BC@CC?CA>@@@@@@9@@?CC<@A<@@A@AAA?AA=C<??:?B@BB@A@BBBCB==58?817=?:???B?B?BBB?A;@9793;;>?@?:?BAAA@?>=>>=989<</9/37<AA=BB@EC?C4:055783<<5<>?;:::@@8@?>?ABABAAAA@:333<@8?@?<@@:96:??;?>BBAE?AA<@CAB@@=@?BB@???>==;9>9<>=<<;-37<3773&3;88=939;
@N9IO0:00836:06357
TACGGAAGGTCCGGGCGTTATCCGGATTTATTGGGTTTAAAGGGAGCGTAGGCCGGAGATTAAGCGTGTTGTGAAATGTAGGTGCTCAACATCTGCACTGCAGCGCGAACTGGTTTCCTTGAGTACGCACAAAGTGGGCGGAATTCGTGGTGTAGCGGTGAAATGCTTAGATATCACGAAGAACTCCGATTGCGAAGGCAGCTCACTGGAGCGCAACTGACGCTGAAGCTCGAAAGTGCGGGTATCGAACAGG
+
<A>A;@+0+0>8>>3>/669CC?C@BBB;A@>AA6;;8;E=BB>CCCCBCD>@>@=@@@A5:29>:;;;<@ABBB>CBBBB@BBB:>:8=BBC:9:@@@@:::AAABB?BBB=AA;A?C9::BBBBBCAAAD>CCCC;@A=A>A=BBBB@DDCBB@@=A@@?8?AAA=AA@A@A@@@@@7?@=>AA?@BB:::AA393:99:?@A?@@>@@@AAB@AAA@?@@@@@;@?;;;;5)9:;;<=6>@EIDC?;;55
@N9IO0:00840:06314
TACGTAGGGGGCGAGCGTTGTCCGGATTTATTGGGCGTAAAGAGCTCGTAGGCGGTTTGGCAAGTCGGGTGTGAAAATCCGGGCTCAACTCGGAGACGCCACTCGATACTGCCATGACTCGAGTCCGGTAGGGGAGTGCGGAATTCCTGGTGTAGCGGTGAAATGCGCAGATATCAGGAGGAACACCGGTGGCGAAGGCGGCACTCTGGGCCGGAACTGACGCTGAGGAGCGAAAGCGTGGGGAGCGAACAGG
+
CCDCCCCCCI1BBA@AAC@CCC@C>BBB<BB@CC>:;;CC=C@A@A@?@@@;@A?AB>B@DC?BBBBB8>>>9:9:.;E>DD>AACC@CCDD?@ACBBB?BBCBBBAA@@@?=A:;;@BBB;;;C?B?AACJJ;<<CCCB@C@B>B@CCADCAAABBACCEE@CB;;;@@AAB;;;A5;;5;6;BB?HA<<9;BA?CABC?BBBAAACC=B@CAC@BB;;;BA;;;;>@A@BDL?C@@;;;;.;@@AA@;;;=
@N9IO0:00841:06316
GACAGAGGGTGCAAACGTTGTTCGGAATTACTGGGCGTAAAGCGCGTGTAGGCGGTTCGGAAAGTCGGATGTGAAAGCCCTGGGCTCAACCCAGGAAGTGCACTCGAAATCCCGAACTGGAGTCCTGGAGAGGAAGGCGGAATTCTCGGTGTAGAGGTGAAATTCGTAGATATCGAGAGGAACATCGGTGGCGAAGGCGGCCTTCTGGACAGCGACTGACGCTGAGACGCGAAAGCGTGGGGAGCAAACAGG
+
B@>;9::D<AABCC<@::8:A?BA?C7945CCC>=99;CB6;<@@A@@@@B;00+04==897.79;;9=;99555)5:<39>=2=?::59A9@@=@=@;::@@A?@?@/55<1::85667;;;@@CC=CB;;498;;A@;<.5.99=94555;;:<;=@@C8?5??@?@@A@A;;4833-35434::0457:::7;7==8C>D@B::.339333333333:::;:9985559;0;;=@@BA7AA@@@8@@A5
@N9IO0:00853:06312
TACGTAGGGTGCGAGCGTTAATCGGAATTACTGGGCGTAAAGCGTACGCAGGCGCTATGCAAGACAGGTGTGAAATCCCCGGGCTTAAACCTGGGAACTGCATTTGTGACTGCATAGCTAGAGTTTGTCAGAGGGGGTGGAATTCCTACGTGTGGAGGCAGTGAAATGCGTAGAGATGATGGAGGAATCACCAGATGGCGAAGGCAGCCCCCTGGGACCTGACTGACGCTCGATG
+
CCCDCCCC=AAACAA@BB<@=@B@;>-0,0AA>A>CCBCC>CCCBABBABA?99:A??@AB8;AAAB?BBBBBD>BBAA+99+73,33(317892:6A@@>8?;5?=CB==??@@@893333377.7;79<=:>=>*89*/*/292388:;877133,2225555'225222555677689...(.(.-46-..-44(...(.07789;;;)99;(3317777332557333378
@N9IO0:00817:06398
TACGGAGGGTGCAAGCGTTATCCGGATTCACTGGGTTTAAAGGGTGCGTAGGTGGGTTGGTAAGTCAGTGGTGAAATCCCCGAGCTTAACTTGGGAACTGCCATTGATACTATCAGTCTTGAATATTGTGGAGGTCAGCGGAATATGTCATGTAGCGGTGAAATGCTTAGATATGACATAGAACACCAATTGCGAAGGCAGCTGGCTACGCATATATTGACACTGAGGCACGAAAGCGTGGGGATCAAACAGG
+
DCCC@BBB<B@@B>AACC@CDD@C@AA=AAAAAA<AA:A@9C>=@BBBABAACCJ?J?B@CCAEAAAC;:4:BAA2=;99+;>?@B<M9;@<BD;@9;;CB@BA@CCAAAB;;5>:?:;4558>AA>A??<@B?BCCCED@C@CBA@???::9>A@@=@BAC=?@@A@DCCCAAAA@@@ABB>BBA5<70*0000+/39:::<<=AB@>BABAACBC@BBBBB@@@A=@@<<;A0;;::A@@4999DD6:994
@N9IO0:00818:06384
TACGGAAGGTCCGGGCGTTATCCGGATTTATTGGGTTTAAAGGGAGCGTAGGCCGGAGATTAAGCGTGTTGTGAAATGTAGATGCTCAACATCTGCACTGCAGCGCGAACTGGTTTCCTTGAGTACGCACAAAGTGGGCGGAATTCGTGGTGTAGCGGTGAAATGCTTAGATATCACGAAGAACTCCGATTGCGAAGGCAGCTCACTGGAGCACAACTGACGCTGAAGCTCGAAAGTGCGGGTATCGAACAGG
+
ABBA;A4;20>87>/=//+/>>*945B@5>@?BC=AC;@?;@D:@A@CCCC@C?C?BBBA=?<@BAA??9=<==?9?A@@@@9::@@@<AABBA@ACA??@BAAAABC;BBB?BD>B=B=?:88;949>::<6=???8=A:=9B<=BCE@CD;;;@@7;<BC>BAAB<?@A?@@CCCCC@CC@BBD?AAB899BA3;5:?@?ABBCCC@AAABBB@CAAAAAA;::9955999C<AABBB>6@?<=00)000:
@N9IO0:00819:06375
TACGAAGGGGGCAAGCGTTGTTCGGAATTACTGGGCGTAAAGGGCGCGTAGGCGGCCGATCAAGTCAGGCGTGAAATTCCCGGGCTCAACCTGGGGGCTGCGCTTGATACTGATTGGCTTGAATGCGGGAGAGGATAGTGGAATTCCCAGTGTAGAGGTAGAAATTCGTAGATATTGGGAAGAACACCGGTGGCGAAGGCGGCTATCTGGCCCGTAATTGACGCTGAGGCGCGAAAAGCGTGGGGAGCAAACAGG
+
A>C;98;JCF0;<29A;:45=9=G<J@B?BBBBC=;;<BD<@B=BBABCCD@@?=?;?<A>?:?BBCF9BA@>?>9?>AC=BB=BA@@>@>@@@@@2AABBBBD?BBBBAAAAB?B>AB>AA?CCBCC>?@?B?BAAAB@7B7B8BC8@<=88?==>50////(/3667755553277,3(..266628058;AAA@C@CC?;;;@AAB@BE<@@C?C5:8>9948883/0/////&/44/799+9///7.79;5
@N9IO0:00852:06390
TACGGAGGGGGCTAGCGTTGTTCGGAATTACTGGGCGTAAAGGGCGCGCAGGCGGCTGCTCAAGTCAGGCGTGAAAGGCCTGGGCTCAACCCGGGAATTGCGCTTGAGACTGGGCTGGCTTGAGTGCGGGAGAGGATGGTGGAATTCCCAGTGTAGAGGTGAAATTCGTAGATATTGGGAAGAACACCGGTGGCGAAGGCGGCCATCTGGACCGCAACTGACGCTGAGGCGCGAAAGCGTGGGGAGCAAACAGG
+
A@CD>CADCD5CCBBAAB?@@=AC@CAGBHAAAC=9::DC>CE?@@@BBBA=BA;BBBBCCB?;;;A@?BCBBBD=A?AABGEG;;;B6;;/5@2@3=.4;4?:7A;AACCC<4A::3:C8A;;<@??>8;?>>477A8?@=B?B?BG=@@<@<<5559?BBC?CHCBBB=BBB?<@@-0-0>:<??<@<@A>@@@<B7;;>A=@@CAA;>?;?>A;@@@?AAA?999;??@;;;/99@@BCC8@@BB@8@AA=
@N9IO0:00855:06364
TACGAAGGGGGCTAGCGTTGTTCGGAATTACTGGGCGTAAAGCGCACGTAGGCGGGTTTGTAAGTAGAGGGTGAAATCCCAGGGCTCAACCCTGGAACTGCCTTCTAGACTGCAAGCCTGGAGGTCAGGAGAGGCGAGTGGAATACCGAGTGTAGAGGTGAAATTCGTAGATATTCGGTGGAACACCAGTGGCGAAGGCGACTCGCTGGACTGATACTGACGCTGAGGTGCGAAAGCGTGGGGAGCAAACAGG
+
BACA@9@@@A0ACCBBBB>997;C@C=A?BABBC>:;;AA;A;;;C;;<CB?BBB=BB=BCC>A@>?;;;0;@??;@@E?ECD<BBBB@BC<A?9=4?@?@>A?BBBBBB???B789@CC=??<?>>@?CABB?AAAABC>B>ABC::>;<99:>>>=?>?@8>497978AAAA7;;:;:5A=@@@?CBBB@BCE@E@CBBBB;;;;C?BBCCCBBBABCBBB;;;B?;;;;;;0;;;:EEF9CA@@D;@;;4
@N9IO0:00858:06373
TACGGAGGGTGCAGCGTGTCGGTATTTATGGTTAAGGTAGCGTAGTGCTATTAAGTCAGGTGGTGGAAGCCTGCAGCTTAACTGAGATAGCCATTGATACTGTAGGGCTTGAGTACTGATGAGGTAGGCGGAATTGATAGTGTAGCGGATGAAATGCATAGATATTATCAAGAACACCGATTGCGAAGGCAGCTTACTAAGGAGTTACGTGACAACTGGAGGCACGAAAAGCGTGGGGATCAAACAG
+
CDDE<AA>*,,,**,**,---(-///)4;<8;8;.4.////----,*,,--(-3//537-33-33-4.443//-,,,,(-(-////-----(-/)//488844488(44.4444445995//;2///)//494:4965/66,,,,,,(,/444)4955557////5///=8<<:;::5777)//996=3999;:45555.5.//9)/---7..-(/79)//33334444&4944499&448:>3:<;
@N9IO0:00870:05761
TACGAAGGGTGCAAGCGTTACTCGGAATTACTGGGCGTAAAGCGTGCGTAGGTGGTGGTTTAAGTCTGCTGTGAAAGCCCTGGGCTCAACCTGGGAATTGCAGTGGATACTGGATCACTAGAGTGTGGTAGAGGGATGCGGAATTTCTGGTGTAGCAGTGAAATGCGTAGAGATCAGAAGGAACATCCGTGGCGAAGGCGGCATCCTGGGCCAACACTGACACTGAGGCACGAAAGCGTGGGGAGCAAACAGG
+
@AB<;4;A6A?A@=@;;;?C;99<8A;B=AA@@@:;;;DC=BBBBBCCCCC?BB?AA@C@8C@CCBBBCBAA@:;3:@>6BB?7CCDD<=9<B<5<7<7:>9:99.4>@A@@:@;337@AA:55?AA<@><377(3/0//)/06:+//=7@::98889333=,87><?@A>=;;0//6497;5:A:@;<==177@:>9?=;@B6976A;1>,0-0;99<>;:9:;:929@@@@F>C;;;;;;.;ABBC=;;;?
@N9IO0:00870:05805
TACGGAGGGGGCTAGCGTTGTTCGGAATTACTGGGCGTAAAGCGCACGTAGGCGGCTTTGTAAGTTAGAGGTGAAAGCCTGGAGCTCAACTTCAGAATAGCCTTTAAGACTGCATCGCTTGAATCCAGGAGAGGTGAGTGGAATTCCGAGTGTAGAGGTGAAATTCGTAGATATTCGGAAGAACACCAGTGGCGAAGGCGGCTCACTGGACTGGTATTGACGCTGAGGTGCGAAAGCGTGGGGAGCAAACAGG
+
;;;;99GAFE3>CCBCCC@CD@CC?C=@;@@:::/;A;;;09ABBBBCBBB?BC@BED=@@CAGG@BA@@=@@AD<AA@@A?@@@BBC?AA?A@@@7:9>?7;;4=8995@@@000???<CC?AA?BA>AA@?>?BBC@A=@;?5:5;:444;444;7;<>>7@<>>>>=<?94.44.4.4<79=?5=:44.44438343-3899:;A9??::45<=8AA<BCFBBA?A?A9994:ACBECC:CBABB=AA@>
@N9IO0:00871:05788
TACAGAGGGTGCGAGCGTTGTCCGGAATCACTGGGGCGTAAAGGGCGCGTAGGTGGCTTGGTAGCGTGTGGTGAAAGTCCGGGGCTCAACCCCGGATCTGCCGTGCGAACTGCTGAGCTGGAGCACTGTAGAGGCAGGGTGGAATTTCGGGTGTAGCGGTGGAATGCGTAGATAATCCGAAAGAACACCAGTGGCGAAGGCGGCCTGCTGGGCAGTTGCTGACACTGAGGCGCGACAGCGTGGGGAGCAAACAGG
+
CCF<666<29=>;4944579772749)/////:99&4444<)5545?BC;9925959;208000;?=94;=0000)///)///&--//)///',02-----0-/5///*0///7/54944.44444444>;<839444(385:2880337(393=;6:*//38577;=<:=:::4:B7;;<244055:7:7:9380/)/1//)/1333;;;5=886599////88//33,39////6//33222&2779;39>@6
@N9IO0:00875:05768
TACAGAGGTGGCGAGCGTTGTTCGGATTTACTGGGCGTAAAGGGTGCGTAGGCGGTTCTGCGTGTCGGATGTGAAATCTCACTGAAAACGGTGAAAACGGCATTCGAAACTGCAGGGCTGGAGTGCAGGAGAGGATGGCGGAATTCTCGGTGTAGCGGTGAAATGCGTTGATATCGAGAGGAACGCCGGTGGCGAAGGCGGCCATCTGGACTGCAACTGACGCTGAGGCACGAAAGCTAGGGGAGCAAACAGG
+
BBBBBBCBHD@BB@@@AA>AC?BB9;;A9A?;::.:?AAB<BC>@A@CBBB@CC@C=ABDDBBBBCC@C:;;;;;0;99995:;;=<+9?499:99&5?7>@<?;;;?4;@@??9>5=9;45=55444.4>:<<BBC@CB?B=@9@;::2494944:5:;;>6;???=9;00.----68816)/33,3/3<3<:8.36=C@B?BBBBB?A@@@@@6>AAAB??8>88.33:>>>7BC@@@BB8ABBB>86658
@N9IO0:00881:05803
TACGGGGGGGGCAAGCGTTGTTCGGAATTACTGGGCGTAAAGGGCGCGTAGGCGGCCAGACCAAGTCAAATGTAAAAGACCGGAGCTTAACTCCGGGACGTCGTTCGATACTGGTCGGCTAGAGTGTGGAAGAGGGTGCTGGAATTCCCGGTGTAGCGGTGAAATGCGTAGATATCGGGAGGAACACCAGCGGCGAAGGCGGGCACCTGGGCCAACACTGACGCTGAGGCGCGAAAGCTAGGGGAGCAAACAGG
+
9995555555"59.555;45>:@CAE@C@CBBBB=BBA@D;@@=@BB@@@@900,06<:??;>;>>:33(3>9:;<1<C=8C=:8:?;??AAA?A@=@?:::CD@CCBCBBAA9???9?@BAAADCCC?B?AAAB;???A@=@>B?BF?F?AA@@@;;5;BBC=CBCCDB;;;;<A@A;?C?C>BAB?AAAA>AAB@C@BBD?CCC@;;;8;=B=;;;;AA;;;;::99=>?9::,9>>@CDD9999:E:@AC@
@N9IO0:00884:05801
TACGTAGGGTGCAAGCGTTAATCGGAATACTGGGCGTAAAGCGTGCGCAGGCGGCTTTGCAAGACAGATGTGAAATCCCCGGGCTCAACCTGGGAACTGCATTTGTGACTGCAAGGCTGGAGTACGGCAGAGGGGGATGGAATTCCGCGTGTAGCAGTGAAATGCGTAGATATGCGGAGGAACACCGATGGCGAAGGCAATCCCCTGGGCCTGTACTGACGCTCATGCACGAAAGCGTGGGGAGCAAACAGG
+
>@==<<@B49:;B?BBCC?C:;;A;B4:6<@@;4<6;5=6<<=>=B===?399.44;2;8:7;;::<<544487(3?==0==5733<2;18=@9A?CCCCCFE>AAACBBBBB=A>ABA;==;9:939=A@AAAA2AAA?B5;4;9>>@A@<;;;;@@CCHGCCBCAAA?@@A??>;::5;<@CC@BBCD?BBB>B?BA=@@@@8@DD?D@DABA>>>>000>>>0;;=:999,5955ADD9BBBCC>CCC?
@N9IO0:00891:05794
TACGTAGGGGTCGAGCGTTGTCCGGACTTACTGGGCGTAAAGCGTGGGTAGGTGGTCGGCGATGTGCCGTGTGAAAGCCCCGGCGTTCTCGCGGGGAGGTCGGCGGTAGGACACGCCGACTGGAGGCATTGAGAGGGCGGTGGAATTCCCGGTGTAGTGGTGAAATGCGTAGATATCGGGAGGAACACCAGTGGCGCAAGCCGGCCGCCTGGCAATGACCTGACACTGAGCCACGACGGCGTGGGGAGCAAACGGG
+
@@:;5:999*59555@CA>B99457@>?4:;@BC=CCCDC=@@@;;;00<;2/0)//:5;<:@@4891833799913787*3,3774=:34/999*--(---(-839//(/8//3?<?838<;7717335=>;399(4?:49450909D=C<@999?@@;@@AC?CMBBBBBBAA<<<<38839.3334333<344//500)/)/)//3:>9==9;@;=75899>B?@@@@=A?=<;;4;:;@?@5;9;DD>BBD>
@N9IO0:00897:05772
TACGTAGGGTGCAAGCGTTGTCCGGAATTATTGGGCGTAAAGAGCTCGTAGGCGGCTTGTCGCGTCTGCTGTGAAAACTCGGGGCTCAACCCCGAGCCTGCAGTGGATACGGGGCTAGCTAGAGTGCGGGTAGGGGAGACTGGAATTCCTGGTGTAGCGGTGAAATGCGCAGATATCAGGAGGAACACCGGTGGCGAAGGCGGGTCTCTGGACCGATACTGACGCTGAGGAGCGAAAGCGTGGGGAGCGAACAGG
+
BBCCCCCD>:::@8@@@@:;;D?B=B?C@CB@CF;?@<;;0;>@959@@@@>;;5;@;@ABBBBDC<;;@=>9999&5599::0666>;@@@2<=8A6.-..55<2//54949&499;96:?>=BB;;;0;BACC;BBBAAA6;9;?B?CB>BAAAA@A<999929AAA@AA??>==00+00*0*08:5:)//5:9@?C?ACC8:;:BBB?BB?@@A?A;;;;;;::9@<@@9:99,9<;<<==2=A@;;5;9::
@N9IO0:00901:05781
TACGTAGGGTGCGAGCGTTAATCGGAATTACTGGCGTAAGCGTGCGCAGGCGGTTATTTAAGACAGGCGTGAAATCCCCGAGCTTAACTTGGGAATGGCGCTTGTGACTGCAAGGCTAGAGTATGTCAGAGGGGGGTAGAATTCCACGTGTAGGCAGTGAAATGCGTAGAGATCGGGAGGAACATCAGTTGCGAAGGCGGCCACCTGGACCAGCACTGACACTGAGGCACGAAAGCGTGGGGAGCAAACAG
+
BBCDF???<<;;C@@@AA@B@;<9.0)0)//-5(--//+/7777@=8..*..*-0-//(/5:ABBB?A7799;.7;;;&37;;<8>477?BB;B6:<?A@A;/333:888=<2;2795<<<;?:55888377377#3:::1:397><<8444904;;>>::3::<@?BCCECCAA@493-448=>BA@;9=<:>4=2;738.336;937828788978887889//(/8668<3888////&//7781866
@N9IO0:00869:05820
TACGGAGGATCCAAGCGTTATCCGGAATTACTGGGCGTAAAGAGTTGCGTAGGTGGCATTGTAAGTAGATAGTGAAAGCGATGTGGCTCAACCATATACACATTATCTAAACTGCAAAGCTAGAGGGCGAGAGAGGTAACTAGAATTCCTAGTGTAGGAGTGGAATCCGTAGATATTAGGAGGAATACCGATGGCGTAGGCAGGTTACTGGCTCGTCCCTGACACTAAGGCACGAAAGCGTGGGGAGCAAACGG
+
ADDDACC@CCE@B>B999=@BB@C@C>B>BBAAC=9:9BD>CBAA?AABA9969<;>><8<9:3:9788733;9::5770//9661>AA@>A>BBBCCBBBBA=@???==6@;;;BD=BCAA?:::0;:<?=?9;8;A=AC@@@?B@C?BA@B==>C<?BCC@>:>=7;;?;;=BB@CDABB?B?ACB@DCCD@BBGED@BAA=@?BBCB@CBBCDDL=BB@@ABAE@CACCB@@B;@@=====0=>@@@8:;9
@N9IO0:00877:05839
GACAGAGGGTGCAAACGTTGTTCGGAATTACTGGGCGTAAAGCGCGTGTAGGCGGCTCGGAAAGTCGGGTGTGAAAGCCCTGGGCTCAACCTAGGAAGTGCACTCGAAACTTCCGAGCTGGAGTTCTGGAGAGGAAGGCGGAATTCTCGGTGTAGAGGTGAAATTCGTAGATATCGAGAGGAACACCGGTGGCGAAGGCGGCCTCTGGACAGCAACTGACGCTGAGACGCGAAAGCGTGGGGAGCAAACAG
+
BCGIFGCD>CCBBD<A9:4:=<@?=?4=9=@@BA=BABBC=B@@@@@@B<<800+0///7<=5A;BBD>BB=B>C46:@699:18:9:058<<<9><;44444:566@6>B?@?@BCBCC@B;;5;9949>>E>B;A:==4>.92999949<595<<:=>=@5@8;9@A???>94493336:0//;593//)//63739939+//995:;8333,3333;8=75595577252'5:5:555)5>:75-356
@N9IO0:00881:05858
TACGTAGGGTGCGAGCGTTAATCGGAATTACTGGGCGTAAAGCGTGCGCAGGCGGCTTTTTAAGCCAGATGTGAAATCCCCGGGCTTAACCTGGGAACTGCATTTGGAACTGGAAGGCTAGAGTGCGGCAGAGGGGGGTAGAATTCCACGTGTAGCAGTGAAATGCGTAGAGATGTGGAGGAATACCGATGGCGAAGGCAGCCCCCTGGGTCGACACTGACGCCTCATGCACGAAAGCGTGGGGAGCAAACAG
+
CCAA>BBB=BCCA@@;445:39::7B=B?@@>>:3>>:@C=BBB@@>@@@@<@=8==888';5??38:A;?ABB<6BB==1B=5@?4?486AAF>B?BB@<>>A8<8<;9:7178=1;778;A>>?B?B@@=>=<=<&<@:935+7.5555822<6=9262;3A@@>A:::===<9:4774:1:=<4<:98187<19/99;=<<<*222'225559<?>888:/7557::;=A??9?:99@??2?=:7:1777
@N9IO0:00905:05821
TACGTAGGTGGCGAGCGTTATCCGGAATGATTGGGCGTAAAGGGTGCGTAGGTGGCAGAACAAGTCTGGAGTAAAAGGTATGGGCTCAACCCGTACTGGCTCTGGAAACTGTTCAGCTAGAGAACAGAAGAGGACGGCGGAACTCCATGTGTAGCGGTAAAATGCGTAGATATATGGAAGAACACCGGTGGCGAAGGCGGCCGTCTGGTCTGTTGCTGACACTGAAGCACGAAAGCGTGGGGAGCAAATAGG
+
BB;<;CA=;;5;B@@@BB?BBB@B@C?AABC?CB:A@;;;0:>4<<AA@A@;994;BBD@CC?:;;AA8;89999-36:ABCC@@?@C?DA79;BB;;9;CCBB?BF>B;;;8<;?@A>><<<:><<<5<5905<>8>>:=8<;;256<<><665945555&55599;@DB@?@00)0)//)//:6:;@@6A;;9B>?@8=6::<AB>BCBBA>@@@94398898.3377334/39;7344+4;?BB<??@6
@N9IO0:00868:05891
AACGTAGGTGGCAAGCGTTATCCGGATTTACTGGGCGTAAAGGGTGTGCAGGCGGGTGGACAAGTGGTGGATGAAAGACCCTGGCTTAACTGGGGGAACGTAAACCAGACTGTTCATCTAGAACATGAGAGAGGGATGTGGAATTCCGGGTGTAGTGGTGAAATGCGTAGAGATCCGGAGGAACACCAGAGGCGAAAGCGGCATCCTGGCTCATAGTTGACGCTCAGACACGAGAGCATGGGGAGCGAACGG
+
;0?B@BA>CE@CC9C;;;?;;;>B>AAA6;;;;C;;:44:0993>B99;C>:>CD>CG?B@@=@@A=;C<CBBCG>BBBA<AC>AB@B?C<;;;;*;6<<>C?6=:<<>><<<;@><<<=<<9=;;;;<A:AAA;@@@@A:C?B?B?BB>BBCBABC@DAAA5@A@::=888B<<8<6::6>8@A@6=A=<2<793,3:<4?AAA=@@=?>>@@>@@:=??733;@ABBB<=;888>88===17779=57;;
@N9IO0:00882:05899
TACAGAGGGTGCGAGCGTTGTCCGGAATCACTGGGCGTAAAGGGCGCGTAGGTGGCTGTGTAAGTCGGGGGTGAAATGCTGCGGCTCAACCGCAGCGCTGCCTCCGAGACTGCATGGCTTGAGCACGGTAGAGGCCGATGGAATTCCCGGTGTAGCGGTGGAATGCGTAGAGATCGGGAAGAACACCGATGGCGAAGGCAGTCGGCTGGGCCGTTGCTGACACTGAGGCGCGACAGCGTGGGGAGCAAACAGG
+
BBDAAACG?CCBBBB@@@=;;;>B>B<@@BBAAB<BBBBE>CC=BBBCCCC@BC?@BA@@B@?BBBDEED2CCGC>CCBA@AA<A>>A9?<?@@@?@?@:;6;A?@@AB@@@BBAA?A@=@::;BA?9>>?><8<67733-32828<3<7;<;:>=A5489=9;=??=???=>>?@@<A?BB@CA@@CBBB@BCC@C@CB@@@C>BBCC>B?AA@BBBCCBBBCCAA=A@A@@@@>?;::==*99===8999=
@N9IO0:00891:05900
TACGGAGGGGGCTAGCGTTGTTCGGAATTACTGGGCGTAAAGCGCACGTAGGCGGCTTTGTAAGTCAGAGGTGAAAGCCTGGAGCTCAACTCCAGAACTGCCTTTGAGACTGCATCGCTTGAATCCAGGAGAGGTGAGTGGAATTCCGAGTGTAGAGGTGAAATTCGTAGATATTCGGAAGAACACCAGTGGCGAAGGCGGCTCACTGGACTGGTATTGACGCTGAGGTGCGAAAGCGTGGGGAGCAAACAGG
+
BBCD?A?@?@0ACCDCCC@CCACC@CBC@BBB@C=AA@CD>CBBBC@AA@A=::9;DE>DCC@BDBCB@?<?@?C<A@@:98;BBBBC@CBB@????A?@@?CC::;B@A;:;:;=:@?6597@;5@A6;;;B;@A;:9>5:3:7<055@@@?A???;==>;3@=@@AABD;;;5::.:45:8=@B:AA?@<@<@:>400)/660/7;374AD8<<B??>=@@AA><;>AA@@?:>?AABBB9AABBA9=>>?
@N9IO0:00872:05930
TACGTAGGGTGCAAGCGTTAATCGGAATACTGGGCGTAAAGCGTGCGCAGGCGGTTATGTAAGACAGTTGTGAAATCCCCGGGCTCAACCGTGGGAACTGCATCTGTGACTGCATAGCTAGAGTACGGTAGAGGGGGATGGAATTCCGCGTGTAGCAGTGAAATGCGTAGATATGCGGAGGAACACCGATGGCGAAGGCAATCCCCTGGACCTGTACTGACGCTGCATGCACGAAAAGCGTGGGGAGCAAACAGG
+
@@AAA@@B8;;;B<A@;;7;?AA?:A5;9599:199;>A9AB@??@BBBC@BA=A=????@<@@:87?;@>::=5<:??0??7=0//38(//88/63////99345<;;??@???????988<9:99.4::99999'9;?6<-71817@B;:9:999@@BDD<AA@@@AA@@@@A@@=@@=<==;;68833-38;380444:>>>2<<733-4444889:44444444444:4555&555:<>>166>>A4;;;8
@N9IO0:00888:05920
GACAGAGGGTGCAAACGTTGTTCGGAATTACTGGGCGTAAAGCGCGCGTAGGCGGCCATGCAAGTCGGGCGTGAAATCCCACGGCTCAACCGTGGAAGTGCACTCGAAACTGCATAGCTGGAGTCTCGGAGAGGAAGGCGGAATGCTTGGTGTAGAGGTGAAATTCGTAGATATCAAAGCGGAACACCGGTAGGCGGAAGGCGGCCTTCTGGACGAATGACATGACGCTGGAAGCACGAAAGCCGTGGGGAGCAAACAGG
+
?=A:9:;;.99;94)5?:<AB@BB@C?B=A@>>>9?AABB=BBB9;9@@BB@CE?C?BBBBB=B@@@C>9;;;BB9BBB>BCC@@@@B?B?BBB?B?AA@A@?=@>??:>AA?7999::A?BA???@@<>@:939/9:?@?C?BBBB>?59;=@A?@;>8>>8C65:??<;;:0//:(//3-3-44:581---(,,(-(-(-616180458599//)////3333333384938933444(4:5:4333&3888;43334
@N9IO0:00890:05936
TACGTAGGGGGCTAGCGTTGTCCGGAATCATTGGGCGTAAAGCGCGCGTAGGCGCCCGGTAAGTCCGCTGTAAAAGTCAAAGGCTCAACCTTTGAATGTCAGTGGATACTGCCGGGCTAGAGTCCGGAAGAGGCGAGTGGAATTCCTGGTGTAGCGGTGGAATGCGCAGATATCAGGAGGAACACCAACGGCGAAGGCAGCTCGCTGGGACGGTACTGACGCTGAGGCGCGAAAGCGTGGGGAGCAAACAGG
+
CCCCCCCDFD5CCC@@@B>AAA?A@HFCCCD@ED=BBBBB;@;;;??<<00+0;;<3@;AA>BBC?BBAAABCC6<<;BB=B?CCB@?@?BC;@A?;:;ABB=A9@BBD@>?6?A9@99:AAAA@C?C?A@@=@CBBBD@C@C@C@DE?BBBBBAC?BB@C@BAACCAACCCBCAA=AA<@<@A@=A?BA>A??9>9=?=:::@@@CD;@@B=@@AA;;;BB;;;C@;;;CCB=B::;CDD9BABBF>@@A?
@N9IO0:00867:05977
TACGTAGGGTGCAAGCGTTAATCGGAATTACTGGGCGTAAAGCGCACGTAGGCGGCTTTGTAAGTTAGAGGTGAAAGCCCGGGGCTCAACCCCGGAACTGCCTTTAAGACTGCATCGCTTGAATCCAGGAGAGGTGAGTGGAATTCCGAGTGTAGAGGTGAAATTCGTAGATATTCGGAAGAACACCAGTGGCGAAGGCGGCTCACTGGCCTGGTATTGACGCTGAGGTGCGAAAAGCGTGGGGAGCAAACAGG
+
CC;;;BBA;AABB?B;;;=@5;;B?B@B?BBCCC>CCBCI;;;BBBACCBB?A@<@AB7;;C=AA?BCCC@BCCE=BAB>CKE:BBCCACCC;C@E@D;;;@CE>D>BBBBCCDGC@@A@BB?BB<@@=AAAA?@@@CBB?B9;7<?C@@@CBCCBA>AA@@8@;@@@@@BBBB=AA@B<A@>@@B?BBBB?BBB?B?;;6;A?????<@?AB>@AD@BBCCBA@==:00///00&0<<<=>>2>=<<<066:6
@N9IO0:00878:05980
TACGAAGGGGGCTAGCGTTGTTCGGATTTACTGGGCGTAAAGCGCGTGTAGGCGGACTGGAAAGTTGGGGGGTGAAATCCCGAGGCTCAACCTCGGAACTGCCTCCAAAACTTCCAGTCTGGACTCAAGTAGAGGCAAGTGGAATTGCGAGTGTAGAGGTGAAATTCGTAGATATTCGCAGGAACACCAGTGGCGAAGGCGACTTGCTGGACTTGTAGTGACGCTGAGACGCGAAAGCGTGGGGAGCAAACAGG
+
B@C;;8;CCC5CCCCCCC@BB<AA;@@?6>B:;:6;A@AA<AAA@::;?:81:A===<=199/9>19;9;:%9<<=,99@6999249::.5.555.69<;;;.55.555&5@4945559==249555.5555446:<065;5:)/)//8887::;;::6:<<<29/378998?@??=<<@@8<8=9929445.55;5:5:@<5916;;9=@@@=9559;<=<<AC>CBBBA99;A;???9999&4<944(///3
@N9IO0:00879:05973
TACGGAAGGTCCGGGCGTTATCCGGATTTATTGGGTTTAAAGGGAGCGTAGGCCGGAGATTAAGCGTGTTGTGAAATGTAGATGCTCAACATCTGCACTGCAGCGCGAACTGGTTTCCTTGAGTACGCACAAAGTGGGCGGAATTCGTGGTGTAGCGGTGAAATGCTTAGATATCACGAAGAACTCCGATTGCGAAGGCAGCTCACTGGAGCGCAACTGACGCTGAAGCTCGAAAGTGCGGGTATCGAACAGG
+
@@;94525.6=9>?86668>;><@<?CD>AA?@D;@A;@@8?B09::;@@?>B?B:C>;?>@<??==?=:==99:/9====?9888@@8<=@@BBAAABA@??:::??:?@?<@E=B?B=@999?@@?A@@@;@CCC:;;=A=A;:;CF@CA;<;A@=@@==6?<<?=:9;@@;;;99924;5=:;6<:<-44::4:;98778>>>@A>9:99>@<>:9::9:>:929=@@99949=ABCG8A<@@@@;@BA=
@N9IO0:00903:05986
TACGGAGGGTGCAAGCGTTATCCGGATTCACTGGGTTTAAAGGGAGCGTAGGTGGACTTTTAAGTCAGTGGTGAAATCTCTGGGCTTAACCCGGAAACTGCCATTGATACTATTAGTCTTGAATTCTCTGGAGGTAAGCGGAATATGTCATGTAGCGGTGAAATGCTTAGATATGACATAGAACACCCATTGCGAAGGCAGCTTACTACGGAGACATTGACACTGAGGCTCGAAAGCGTGGGGATCAAACAGG
+
CCAA<ACC=BCCC@CBAA?BBB?B@CC@BAABCC=@B=@@:@D<=;;GHHHBCC@CCCDD9D?DBBBB@?<@BBG=CCCCBAA<AA=@=@A=A?BC=A@@@=@@?BGCBBBCF@B@@@@<AB?B@BB;;;?AA=@D?ACC@C=AABBBA@;;;ABBC@CBCB;@@AA>A@@00000000>?@?CBBC=BB?@@@@9<8????B?ABBBBB@BBBBBB?BB>>>A?995:;;??A9?9::DDC::<;AD=;;;>
@N9IO0:00907:05997
TACGGAGGATCCAAGCGTTATCCGGAATCATTGGGTTTAAAGGGTCCGTAGGCGGTTTAGTAAGTCAGTGGTGAAAGCCCATCGCTCAACGGTGGAACGGCCATTGATACTGCTAGACTTGAATTATTAGGAAGTAACTAGAATATGTAGTGTAGCGGTGAAATGCTTAGAGATTACATGGAATACCAATTGCGAAGGCAGGTTACTACTAATTGATTGACGCTGATGGACGAAAGCGTGGGGAGCGAACAGG
+
BCBDBEC@CCC@C=AA;:7;EE@B@BACCCC?BA:>>8@?6@D;@@@BBCC@AB?AD>CICE@CCBBB@A?ACCJ>CBD=BCB@@@BB>BD?AA?A?AC@C?BB>AA@@@ACBAABA?@7;;5;@@A=;;6;=@@B?AABBC@CAAABDBBBBBAAA=@BAB=B;;;?BDA@AC=A@?;;5;;@@?=B=B7;;AA4:4;9929:?@@@@9:6;9=;:2:>?;;;?@;;4;?;;;0;;::BBB6;;::?4;:@;
@N9IO0:00910:05973
TACGGAGGGGGCTAGCGTTGTTCGGAATTACTGGGCGTAAAGCGCGCGTAGGCGGCTTTGTAAGTTAGAGGTGAAAGCCCGGAGCTTAACTCCGGAACTGCCTTTAAGACTGCATCGCTAGAATTGTGGAGAGGTGAGTGGAATTCCGAGTGTAGAGGTGAAATTCGTAGATATTCGGAAGAACACCAGTGGCGAAGGCGACTCACTGGACACATATTGACGCTGAGGTGCGAAAGCGTGGGGAGCAAACA
+
BCBA?ABGFG5>CBBBBB@BB@BC@C@C@CCCEG>@@@BC>BBB@@@ABBB?BC@@@@;?AA@DE=??BB>AABE=BAB?C?@@@?283:@@?A?B<?999<@@;@:????>?BB::ABBAB?B=??A>B;BA?AAA=>E<@;?6A6;@@ABBBB<>:@@;;08269;;;=>==:=>=A=8838?>:=@;;5;=>9><@=AACBBCAA=A@@@@@BB@BBBBBCBAA>@AA<;=.99?ABDF9??BBD;A8
@N9IO0:00891:06032
TACGTAGGGACCAAGCGTTGTTCGGATTTACTGGGCGTAAAGGGCGCGTAGGCGGTGTTGTAAGTCACTTGTGAAATCTCTGAGCTTAACTCAGAACGGCCAAGTGATACTGCAGTACTAGGAGTGCAGAAGGGGCAATCGGAAGTTCTTGGTGTAGCGGTGAAATGCGTAGATATCAAGAGGAACACCTGGAGGTGAAGACGGGTTGCTGGGCTGACACATGACGCTGGAGGCGACGGAAAGCCCAGGGGAGCAAACGG
+
CCCA>CC@8@@7;7;;997;;5;>.449094944)5555505;2<ABBAAB=::6;@><@AB=@@;;;B>AA>@>8@BAAAA;66>8<799:<88.3349-4.54:::85544:8<<3///)//66/35=:??=1<;6://)/(//(/6383::9555=8::>=500/79;;;;5//-(---(-05/-(/-(--(---(-/679191/44:;189///6/--5--///948:58////)/8(//9.3333&38333(399
@N9IO0:00896:06012
TACGTAGGGTGCGAGCGTTAATCGGAATTACTGGGCGTAAAGCGTGCGCAGGCGGCGCCGCAAGTCGAGTGTGAAATCCCCGGGCTTAACTTGGGAATTGCGCTCGAAACTACGTGGCTGGAGTGTGGCAGAGGAAGGTGGAATTCCAGGTGTAGCGGTGAAATGCGTAGAGATCTGGAGGAACACCGATGGCGAAGGCAGCCTTCTGGGCCAACACTGACACTCATGCACGAAAGCGTGGGGAGCAAACAGG
+
CCCDCCCD>@@@BB???>;@>ABB<@<@?CBABD>@@@@@;@A@;@?@?=>4=989380388433333333;AAC>AAA@/=?1>8483771891949,33937388<5999:7550<>A?A@AAA@5/////.5/5.351@<<:<9:?=@@AB??>79>@@5B@BBCBBBAA@@@B6?;8=85555555=8<<<9<:BCCC<=:====6B9B9?@?@ABA@@??=3338898<5:8=;9<<0==?=?9=??=
@N9IO0:00901:06042
TACGGAAGGTCCGGGCGTTATCCGGATTTATTGGGTTTAAAGGGAGCGTAGGCCGGAGATTAAGCGTGTTGTGAAATGTAGGTGCTCAACATCTGCACTGCAGCGCGAACTGGTTTCCTTGAGTACGCACAAAGTGGGCGGAATTCGTGGTGTAGCGGTGAAATGCTTAGATATCACGAAGAACTCCGATTGCGAAGGCAGCTCACTGGAGCGCAACTGACGCTGAAGCTCGAAAGTGCGGGTATCGAACAGG
+
@BCC@CAC<CFAEC;@9926CC@E>BB?8CC?BD=CE0;;/4<2;<B?@@B@B6;69::;-4045??ABG?@@CG@:9;BC@DB@<::5::?;@@ABBAAABA??:::?@@@<?@9@>A6::??A@@?@@@C>BBBC;@@=@@D@BBDE?CABBB;;4:===6=<<=8?>=?@;9:>@@:>?=?AA<;;;,00@@6=<?:::CBAB;:8;A@@@@=A@@@A;<;AA=@@;:555)59AA=>6B=CCBA=B@@6
@N9IO0:00903:06031
TACGGGGGGGGCAAGCGTTGTTCGGAATTACTGGGCGTAAAGGGCGCGTAGGCGGCCTGCTAAGTCACACGTGAAATCCCTCGGCTCAACCGGGGAACTGCGTGTGATACTGGCGGGCTTGAATTCGGGAGAGGGATGTGGAATTCCAGGTGTAGCGGTGAAATGCGTAGATATCTGGAGGAACACCGGTGGCGAAGGCGGCATCCTGGACCGAGATTGACGCTGATGCGCGAAAAGCTAGGGTAGCAAACGGG
+
CACCCCCCCC"CB6;@:94;A:CG@C@D>@@BAB=BBBBC>CC>@@?BBBA=@?7:8;CAA@?BA?????@A@@>3>B?;B@@=AA??<?<AAA3@=@;:;@@@ABC@@@BA=ABB<@@?BC=@>@DC=CCBBF@BBBAA?A?B?B?BB?BBBBBCC@@@@?:??>????AAA???A>AA6;8;BC@C@<;:;BB?B?AA?ABDD?BB@AB7;;ABC?AACCBCBBAAACA@A@@7ABBBAC=BBA@@G>EDF=
@N9IO0:00911:06026
TACGGAGGGGGCTAGCGTTGTTCGGAATTACTGGGCGTAAAGCGCACGTAGGCGGATCAGTCAGTCAGGGGTGAAATCCCGGGGCTCAACCCCGGAACTGCCTTTGATACTGCTGGTCTGGAGGTCGAGAGAGGTGAGTGGAATTCCGAGTGTAGAGGTGAAATTCGTAGATATTCGGAGGAACACCAGTGGCGAAGGCGGCTCACTGGCTCGATACTGACGCTGAGGTGCGAAAGCGTGGGGAGCAAACAGG
+
BACCABBCBB5CCDCCCC@BC@C@;A+0+0@>>>9A@?CE>CCCBB9;:BB?AB?BB@AAC;;;BCBBBB<BBBD<;;;0;;;-:>>98===.=2626=CC@LD>BA@BBCBDCB>@@@A=?@<@????@?::6:A@@@?;@<@;?9?ABBBBBBBB<>>CB<B?;::A@@BCC@BB=BB=@=@BA=@;;;5:00*0;00+0;;;<9838???AABBBBBBBBBCAA=:;:BAB<B???CCC:BBCCA=@::4
@N9IO0:00864:06061
TACGTAGGTGGCGAGCGTTGTCCGGATTTATTGGGCGTAAAGCGCCCGCAGGCGCCTGGCAAGTTTCCGGTGAAATCTCCCGGCTCAACTGGGAGGGGTCCGGGAAAACTGCCAGGCTTGAGGCATGGAGAGGGATGCGGAATTCCCGGTGTAGCGGTGAAATGCGTAGATATCGGGAGGAACACCAGTGGCGAAGGCGGCATCCTGGCCATGTCCTGACGCTCAGGGGCGAAAGCGTGGGGAGCAAACCGG
+
@@>5555.5<49@00000*///)/)5==3?B@CD>AAABA0:;9<=)//00)0/0+6A9@C?AAC=C?B?A;;;0;;BBC=C>AA;;4;:44)4:::+5904C0:;;.;:59:BA>@?9?6:4;FCC=AABBC9=;ECC@E@B<@>.:5;@@@?:;2;?AA9@>BBA@@@?@>:::4;C?C@BBB?BBCC@BCC8969D?A?:@?AB?A?@955=7444444455:>>2999;+///////&///33(36;7
@N9IO0:00866:06103
TACGGAGGGTGCAAGCGTTATCCGGATTCACTGGGTTTAAAGGGTGCGTAGGAGGGCAGGTAAGTCAGTGGTGAAATCCCCGAGCTTAACTCGGGAACTGCCGTTGATACTATCTGTCTTGAATACCGTGGAGGTTAGCGGAATATGTCATGTAGCGGTGAAATGCTTAGATATGACATAGAACACCAATTGCGAAGGCAGCTGGCTACACAAATATTGACACTGAGGCACGAAAAGCGTGGGGATCAAACAGG
+
CCAA>CHF>BAAF@AAAC@BCB7?5;;49@@;;;65@4==7>>6=BBBCA@;AB@=BBB>BC@CBBBB;:8;BA?2==9:.:<@AD8A8<@>:<3@5:B<B?AA@A@ABBC?AA:4:?@89:?BB?177=497.86?8<C>A>ABBBBB;A9886/.(.33:./23:488ABCBA@?96529176:(/).(---/(/(-----.(...299;=3=@A1:57662222+2522522&257:?AA/888;:0:<=<
@N9IO0:00870:06068
TACGGAAGGGGCAAGCGTTGTTCGGAATCATTGGGCGTAAAGGGCGCGTAGGTGGTTCTGTATGTCTACCGTGAAAGGGTACAGCTCAACTGTAGCGCGTCGGTAGAAACTGCAGGACTTGAGGCTGGGAGGGGCTGGTGGAATTCCCTGTGTAGCGGTGAAATGCGTAGAGATGGGGGAGAACACTCGTGGCGAAGGCGGCCAGCTAGACCAGTTCTGACACTGAGGCGCGACAGCGTGGGGAGCAAACAGG
+
;;<D>A4;<;-;C5@B::8:>:>@;?9??;;19<1>545:)55)4944444.4>;>=B?@ABCFCCAAC9;;::>8CC7B==<;;<43,3777;>BABBCBB::@::<3;>>><<4>?@<@@B6?;88/33<=1<BC?>>8<28189)7<8;;377=;>?@@<:;:A?@;;<;;@@AA0ACC@;;;CCCCD@BCA=A8::?B@@@ABBBCC@DDD@BBBB@??::;@=ACA;<;AB;;;BBB9BCBCC>;;<@
@N9IO0:00878:06090
TACGAAGGGGGCTAGCGTTGCTCGGAATCACTGGGCGTAAAGGGTGCGTAGGCGGGTCTTTAAGTCAGGGGTGAAATCCTGGAGCTCAACTCCAGAACTGCCTTTGATACTGAAGATCTTGAGTTCGGGAGAGGTGAGTGGAACTGCGAGTGTAGAGGTGAAATTCGTAGATATTCGCAAGAACACCAGTGGCGAAGGCGGCTCACTGGCCCGATACTGACGCTGAGGCACGAAAGCGTGGGGAGCAAACAGG
+
BBCAC?BCCC5CCEECBB@BCCAB@B>@ACBBBB?BBABC<@A<AAAAABB?ABA9??@>9<=@?:95==1;;>>5:>49:538338?.44>8C?C@B>?>>?A8>>>@@9778?@@<;*0000)/;91:///1598=:<:>;??C@;;:@>=>766579:</;6<=75228888<<=A>AB?ABB=AB@@?ADF?D@:;8<BAAABB>BB<BB@@BBBBBBBCBBA=???;;;0;BBAAAA8:8;BB=BBB@
@N9IO0:00881:06107
TACAGAGGTCCCAAGCGTTGTTCGGATTCACTGGGCGTAAAGGGTGCGCAGGTGGGTTGGCAAGTTCGATGTGAAAGCCCCGGGCTTAACCCGGGAATGGCATTGAAAACTGTCGATCTGGAGGATTGGAGGGGGGACTGGAATTCTTGGTGTAGCAGTGAAATGCGTAGATATCAAGAGGAACACCAGTGGCGAAGGCGAGTCCCTGGACAATACCTGACACTGAGGCACGAAAGCCAAGGGAGCAAACAGG
+
BBC;;;?49>=5=6A;599B=:=>:BB<==BCCC=;6;A=5B<4@CACACC@CCL>C@B@BB96;9>@559<BBA=A@CB8AA:@D<@=>>,55)5.5<7@><34444&49==>:@@::@;@;8<@7:64:::::%3?AC?D>A7997@7@A?:48::::==7558CC??<>@>8>8=AA<A9@@@7;;:=9@::459<@@@@@?9<@9?@@<@AB?BAAAAAAB@@9;;47880471438;144488088<:
@N9IO0:00889:06071
TACGGGGGGAGCAAGCGTTGTTCGGATTCATTGGGCGTAAAGGGCGCGTAGGCGGCTCGGTAAGTCTGACGTGAAATGCACCGGTTCAACCGGGGCGCTGTGTCAGAAACTGCCAGGCTTGAGGTCGAGGGAGGAAGGTGGAATTCCTGGTGTAGCGGTGAAATGCGTAGATATCAGGAGGAACACCCGTGGCGAAGGCGACCTTCTATCTCGATTCTGACGCTGAGGCGCGAAAGCTAGGGGAGCAAACGG
+
BB@@BABB*BBBCACBAA8998@C9>C@BBC@CF>CBCCD>CC=CCCBBBB>@A=AABB?BB@ABBA@?A:::@@9:5:;<7?=@9AC>A?ADD9@@@@@@@@@CCBD>@@@@<@@<AA?CBB?B@@??A<ACBHBD@CC@C@B@B?999;BBCBBB@BCBB=BBAAAB@BCBBB?B>@@=@=>??B5::@<?B?9><@000<@<>A@@@A@@;;5;;;C@??:;;B?;;:??=5:8878??6?@@BB6:98
@N9IO0:00892:06090
TACGTAGGGGGCTAGCGTTGTCCGGAATCATTGGGCGTAAAGCGCGTGTAGGCGGTCCGGTAAGTCCGCTGTGAAAGTCGGGGGCTCAACCCTCGGATGCCGGTGGATACTGTCGGGCTTGAGTACGGAAGAGGCGAGTGGAATTCCTGGTGTAGCGGTGAAATGCGCAGATATCAGGAGGAACACCAATTGCGAAGGCAGCTCGCTGGGACGTTACTGACGCTGAGACGCGAAAGCGTGGGGAGCAAACAGG
+
AA@AA;;;;;*:B;;;BC>ABB=@;@=A@=:.55)3888:/338:;:::=B5?:7;;54.45.555.5<==@<;5)5:;5555$5;;;.44)4::3////39)/06?AABB@@?@=6>?99:A<AAB?B=??B=BB>??B?B?C?B???48<?ABBA>???8/3339?>?=9859::6::48379=8<49,258@>C?===@@@@@@@@8@?@A7BBBB?;59973:99<>::9+7<;;777+;>@@@:@AA9
@N9IO0:00896:06090
TACGAAGGGGGCGAGCGTTGTTCGGAATTACTGGGCGTAAAGGGCGCGTAGGCGCCCGATCAGTCAGATGTGAAAGCCCCGGGCTCCAACCGTGGGAACTGCATTTGATACTGTCGGGCTTGAGTTCCGGAGAGGATGGTGGAATTCCCAGTGTAGAGGTGAAATTCGTAGATATTGGGAAGAACACCGGTGGCGAAGGCGGCCATCTGGACGGACACTGACGCTGAGGCGCGAAAGCGTGGGGAGCAAACAGG
+
B?B9;4;BBB0BCBBACC@CC@BB@DAF>BBCCG>@@@BE?DD>CDBBBBA?::;B<BCCCBBBBBBBBAAABC:@AAA6@C=::73816)////(-3,-,,-//(/88;=><<554(/9)//:;+/+/6989:57887==2828-33(388;<<<;;38333(3-339<<<:;;-33(35::5:::7<85625>>7;9<@:>?BCCCDACCC>@@AA@@@BBBB@AA@CCB;;;7;@CCCDD;ABBCJ=BCA?
@N9IO0:00900:06091
TACGAAGGGGCTAGCGTTGTTCGGAATCACTGGGCGTAAAGGGCGCGTAGGCGGCGCGACAAGTCAGGCGTGAAAGCCCCGGGCTCAACCCGGGAATTGCGCTTGATACTGTCGTGCTTGAGGCCGGGAGAGGATGGCGGAATTCCCAGTGTAGAGGTGAAATTCGTAGATATTGGGAAGAACACCGGTGGCGAAGGCGGCCATCTGGACCGGTTCTGACGCTGAGGCGCGAAAGCGTGGGGAGCAAACAGG
+
>>>00+0/0&/7;;BBA>BB?AA?A@BBDBAAB0;9A==0>B;BCBBCCB@EDAFCCB?>:8;??BC<@AABBB=BBAB5@@9@==>6=@@EF<@<A0///<<7ABCCBCCBBB;5:C.559057=>4955>39:>7AC>B9;:;E=BBA@@B@@@@;;;D<A@@?@AA@?AD=@A9?;?@5:9B;?;?B?BBF@C?BB?B?A??BB=@@?B?B=?@@@@@A????=@AAABA9==A99:9-;AA@A9;;:6
@N9IO0:00906:06082
TACGTAGGGACCGAGCGTTGTCCGGATTCATTGGGCGTAAAGAGCTCGTAGGCGGCCACTCAAGTCGAATGTGAAACCTCGAGGCTCAACCTCGAGCCTGCATTCGATACTGGGCGGCTAGAGTCTGTAGGGGGATCTGGAATTCCTGGTGTAGCGGTGGAATGCGCAGATATCAGGAGGAACACCGGTGGCGAAGGCGGGATCCTGGGCCAGTACTGACGCTGAGGAGCGAAAGCGTGGGGAGCAAACAGG
+
@BCECCBB<BB>BBBBBC?BBB>B?CC@CCC?BB<AB@@@:@;9;=AA@00,00)/)/;@A@=BB;:<=A;?BBC>C<CCCB@7@BBB?C@CBA@@@7A<AAA?@AAFFCCCC=997;AA@@@@@00/99;;<+9;=CC@CAC@C@BB?BB@@ACC@BB?B?@?@@@@@?AABBB>9;?@C7??C>A=???BBDAC@BBE?BB<6B?;3@7<=>===>CGJDC;;;@BB@BBB>BCCBBBB:CCBBB=BAB<
@N9IO0:00913:06096
TACGGAAGGTCCGGGCGTTATCCGGATTTATTGGGTTTAAAGGGAGCGTAGGCCGGAGATTAAGCGTGTTGTGAAATGTAGATGCTCAACATCTGCACTGCAGCGCGAACTGGTTTCCTTGAGTACGCACAAAAGTGGGCGGAATTCGTGGTGTAGCGGTGAAATGCTTAGATATCACGAAGAACTCCGATTGCGAAGGCAGCTCACTGGAGCGCAACTGACGCTGAAGCTCGAAAGTGCGGGTATCGAACAGG
+
@@AA;A,0-0>4>A3<09599:;B=@CC=BCAEE?DC>CB<BD=AA@BCCE?@>A?CBBC?B@B@@?CC9:9BBD>CCB@@@9::@@@>BAAAAAAAABBB@@???AA@BBC?CC<A>A>??BCBAB??::;;&;;;C0:6259>8BBCD?BBAAABB?BC?@9?@???BA?@B9::B@@<@@?CAB?BAA598993939@??BEGDCC?;;;ABB?CAA@CCA:;<=AA>?;==6==>C>@8???=>C?BA@8
@N9IO0:00864:06120
TACGAAGGGTGCAAGCGTTAATCGGAATTACTGGGCGTAAAGCGTGCGTAGGCGGTTCGTTAAGTCTGTCGTGAAAGCCCTGGGCTCAACCTGGGAATGGCGATGGATACTGGCGAGCTAGAGTGTGATAGAGGATGGCGGAATTCCCGGTGTAGCGGTGAAATGCGTAGAGATCGGGAGGAACATCTGTGGCGAAGGCGGCCATCTGGATCAACACTGACGCTGAGGCACGGAAAAGCG
+
B@DA?4;;0;<;;5;;;;=@?@A@;@-0*0@B@=9;::CC=BBBBB@A@;;5;B=B?BBB>B>BCCBCBA@A???,9;4(4C@4BC<:46:A@<5<7;;7::;:>3>?99455:::<ABC:9:;::ACBBBBB<?@?<==29.43880838888333-3339188494:4339::<>4<:.3-44/////;67::8<8;<7<9<585>9<<<<24388443333333-388718;;+7:6
@N9IO0:00865:06135
GACGAACCACACGAACGTTATTCGGAATTACTGGGCTTAAAGGGTGCGTAGGCGGCGCAGAAAGTTGGGTGTGAAATCCCTCGCTCAACCGAGGAACTGCGCCCAAAACTACTGTGCTTGAGGAAGATAGAGGTAAGCGGAACTTACGGTGGAGCGGTGAAATGCGTTGATATCGTAAGGAACACCTGTGGCGAAAGCGGCTTACTGGGTCTTTTCTGACGCTGATGCACGAAAGCCAGGGGAGCAAACGG
+
CCCAA>ADCDCBBB@BAA??@;@B>BAD@BBCCJ?CC>BB>BC<B@;@CBB>AA@CD;98BC<AB<?;2=:99=?5=?@,4595:9<9=5956.5.5@@A@@@0;;;.<BCCCBA@BC>@AB?A?@@@@@??>AB@CCC?CACB>AAB?AA?@@?B>AAFE>A@@AB>BBBBBBABA?B@B>>?>@BBBC?BAAA;A@A=<>7;;@?D3;;>>>/>;;;;==>>888:;::;>4;;7;?BD6;;<=@-//9
@N9IO0:00869:06113
TACAGAGGGTGCGAGCGTTGTCCGGAATCACTGGGCGTAAAGGGCGCGTAGGCGGCCTGGTAAGTAGGGGGTGAAATCCCACGGCTCAACCGTGGGGCTGCCTCCTCGACTGCCGGGCTCGAGCACAGTAGAGGCAGGTGGAATTCCCGGTGTAGCGGATGGAATGCGTAGAGATCGGGAAGAACATCGGTGGCGAAGGCGGCCTGCTGGGCTGTTGCTGACGCTGAGGGCGCGACAGCGTAGGGGGAGGCAAAACAGG
+
CCCBBCCD>BBCCA@9992:?@5;4;=AAAB;;:/:@AA@:@@:@BBBAAB=@A=A=;;5:9259====>0>@?D=CCC=><@7:6>;8=8@9999&9AA?<?C699BA@@CC5;;/::;;:9:95=?7=<00)0::279,/)439909.4444444.348-3-3899;===00/:;;1<6/4.594990//399:+/+/:::<>B==>>6=:98)//6///88445:=393338788/-------$--(-888+//47
@N9IO0:00879:06127
TACGGAGGGTGGCGAGCGTTAATCGGAATAACTGGGCGTAAAGGGCACGCAGGCGGTGACTTAAGTGAGGTGTGAAAGCCCCGGGCTTAACCTGGGAATTGCATTTCATACTGGGTCGCTAGAGTACTTTAGGGAGGGGTAGAATTCCGACGTGTAGCGGTGAAATGCGTAGAGATGTGGAGGAATACCGAAGGCGAAGGCAGCCCCTTGGGAATGTACTGACGCTCATGTGCGAAAGCGTGGGGAGCAAACAGG
+
A?;<4<<;.5945BA@@5;068BCC9B?BC@BAAB9@?;;;094)4??@@AA=?@?A000>,0+0>>;=;@A@AAA6:;;;&9;6;=?C@C@CDC=B5;.5;5>;1;9AA;;;>5===@A>A:;9@>><)59=5=A@A4>A@@6;2;)///55<;:>=B>BBCD>CBAAAA@?99:?@B8;;>A?BBB@BB>A@B@?;=;9:9999-:3;;0;9@@>@@@@@C@@@@@@;;;A;;;0;BBBBJH9CCAAA0;;@=
@N9IO0:00880:06113
TACGGAGGGGGCTAGCGTTGTTCGGAATTACTGGGCGTAAAGCGCACGTAGGCGGCTTTGTAAGTTAGAGGTGAAAGCCTGGAGCTCAACTTCAGAATAGCCTTTAAGACTGCATCGCTTGAATCCAGGAGAGGTGAGTGGAATTCCGAGTGTAGAGGTGAAATTCGTAGATATTCGGAAGAACACCAGTGGCGAAGGCGGCTCACTGGACTGGTACTGACGCTGAGGCGCGAAAGCTAGGGTAGCAAACAGG
+
=B@@?BDEDE3CCCCEECADDACCAC@C@BBCCC>ABCDE?DCCCB@ABAA>;;7;CC=CCC?BB?ABAA7<;AC6:;=;;5;@@@A@4994407:+0/9:6;;1;<;;9?>>9:9??A<@@?B=>@@8;59>:@@@B@@=@=A=A;:95::::;:;6:;<<6<165=:::>993993949=5;:A9@@:>05//5:5/0)/7///;;034BA8<=<<>?558BBA@>@@98==5;>8;>@<ABCBBD<>8>7
@N9IO0:00884:06114
AACGTAGGACACGAGCGTTATCCGGAGTTACTGGGCGTAAAGGGCGTGCAGGCGGCTGCGTAAGACTGATGTGAAAGCGCCCGGCTTAACCGGGCGAGGACATTGGTGACTGCGTAGCTTGAGGCAGATAGAGGGGTGTAGAATTCCGGGTGTAGTGGTGAAATGCGTAGAGATCCGGAGGAATACCAGAGGCGAAGGCGGCACCCTGGGTCTGACCTGACGCTGAGACGCGACAGCATGGGGGAGCGAACGGG
+
9+9956@7BBBA@;>@@@@A;;969@@A@CBBBC=;;;A@8?A8=B?A><;=;;.:>@;99B;A;9;E;;9B>>@*0///:.749:6A8@6;94:=<=255:A=@8B@@AGEGGFGCCC@;;;?BCCCBBCBCDD;BECDCC@B@C@CE>CC@@@??<???C>CBBBDCC???@<6;133274937,33331788<>=93.3;;93<B<2:=;5446:445<:::<;?::>99443::33333$333<<8<A=4
@N9IO0:00884:06139
TACGAAGGATCCAAGCGTTGTCCGGATTTACTGGGTTTAAAGGGTGCGTAGGCGGACTTTTAAGTCAGTGGTGAAAGCTTGCAGCTTAACTGTAAAATTGCCATTGAAACTGAAAGTCTCGAGTGTGGTTGAGGTAACTGGAATATATCATGTAGCGGTGAAATGCTTAGATATGATATAGAACACCAATTGCGAAGGCAGGTTACTGAGCCACAACTGACGCTGAGGCACGAAAGCGTGGGGATCAAACAGG
+
===00,0)0::)/,/<AA=><>:@:=B>5AACDE>BB<?;6?@8>BBCA@@=::4;@@>>0?=AAAEBCC@BBCD;@?A=AAAABB@B?BB@@@CC;C>@@@AA<???9?A@?>=?:::?A>>@@;;5;=A@@<@B?BBB@D?BAA@B>=000;;0/)9::B<@@@A<@@BAA;;:@A@9695=99.:29.4444.439;>3:5955=@??7:;9.44999=<<<==8<<5444)44????@5;:9@B=:968
@N9IO0:00888:06152
TACAGAGGGTGCAAGCGTTAATCGGATTTACTGGGCGTAAAGCGTGCGTAGGCGGTTCAGTATGTCGGTCGTGAAATCCCCGGGCTTAACCTGGGAACTGCGGCCGAAACTGCTGGGCTTGAGTGTGGTAGAGGGCGGTGGAATTCCGGGTGTAGCGGTGAAATGCGTAGAGATCCGGAGGAACATCAATGGCGAAGGCAGCCGCCTGGGCCCACAACTGACGCTGAGGTACGAAAGCGTGGGGAGCAAAC
+
B@CCBBA@8;5;>5;44:558?;A?BB=7BBCCC>CCCC@8CCCBB@BA@@=AC:C:>BCBCCCBBC@CABB999(8<::&87(3;28497889181;>>88/8,3;=3;;>?773(393>@BAABA498<;<=279=A?4;6;+0)0;3998<::>>AACC=AAABCCCCCAAA=@=;;5<>A;:9@0558<>>:>=@A;;5:;4:@@,:9)5=@5966C>ACCA;;5;;:;>?6??559;;&990/7.7
@N9IO0:00891:06134
TACGGAGGGTGCAAGCGTTGTCCGGATTCATTGGGTTTAAAGGGTGCGTAGGCGGTTCCGTAAGTCAGTGGTGAAATCCCCGGGCTCAACCCGGGAATTGCCATAGATACTGCGGGGCGTTGAGTTCGACCGAGGCGGTTGGAATGCGTGGTGTAGCGGTGAAATGCTTAGATAATCACGCGGAACACCGATTGCGAAGGCAGATCGCTGGGTCGCGACTGACGCTGGATGCACGAAAGTGCGGGGATCAAACAG
+
BABE=@?A6AA@@;@@@C>BBE@C?BB@AA@@DE:A@):7*73(39@AAAA>AA?B?B@CAA?ACCCBCC?CCCC6C>>@2=>40///5::1771>7;0858;;:::99<<><<<<00//)//799>@A;7<5505:4:4:)/)//////4:::555:7545<1::99.4494<.:944:<=7B459>-33/)////)/)//88833389:18;?373?80098>//*/6889747?8>?=7977*78522'266
@N9IO0:00893:06133
TACGGAAGGTGCAAGCGTTAATCGGAATTACTGGGCGTAAAGCGCGCGTAGGCGGCTTCGTAAGTCGGGTGTGAAAGCCCCGGGCTCAACCTGGGAACTGCGCTCGATACTGCGGAGCTCGAGTACGAGAGAGGGGGGTGGAATTCCAGGTGTAGCGGTGAAATGCGTAGAGATCTGGAGGAACACCGGTGGCGAAGGCGGCCCCCCTGGTTCGATACTGACGCTGAGGTGCGAAAGCGTGGGGAGCAAACAGG
+
CCEH?C6;5<;;A9?;;;<@=@BB=A=A>?A@@@:@B@@@;AABACBCC::4:;4;A7@CCD@BBCDE>BBBA@B9@@;;/?<5<=?A9?7=AA;A7;67////ABB@A@@@@A?;9;AAA;66B<CAB??=;;;;;%=><@=A?A?BB?BBA?>/0(/00/(/38?A@?B@A?=<9555.57@A@?BACG@C??=@>CB@BBB>=%==9=9;;<=B@@@@@;;9>?:7??AAAA<ABA?A==1<??<=6BBB8
@N9IO0:00910:06141
GACAGAGGGTGCAAACGTTGCTCGGAATTACTGGGCGTAAAGCGCGTGTAGGCGGGTCGGAAAGTCGGGCGTGAAATCCCCAGGCTCAACCTGGGAACTGACACTCGAAACTTCCGATCTAGAGGTGGTGGAGAGGGAAGTGGAATTCCTGGTGTAGAGGTGAAATTCGTAGATATCAGGAGGAACACCAGTGGCGAAGGCGCTTCCTGGACACCAACTGACGCTGAGACGCGAAAGCGTGGGGAGCAAACAGG
+
CBCCBBBC9A@;;;,9886;737=8<1918?=<<6=@<>?6=>>000///-(-59/---077(--//:(////7:(////&//)///;5<//6@2>.0///77:;=56926=<B=;;::9::0/)/937747;999)4.5995;:>:>:?B@CCCCBAA;A@?<5<:955===A@@@@@;@@<@9?CC4:9>=39;9)/)////)/144.444;.4.4455:9934337399:9:19333333&488<<5<@A<
@N9IO0:00870:06175
TACAGAGACTGCAAGCGTTATTCGGATTCACTGGGCGTAAAGGGTGCGCAGGCGGTCGTGTGTGTCAGATGTGAAATCCCGGAGCTTAACTCCGGAACTGCGTCTGAAACTACGCGACTAGAGCATTGGAGAGGGAAGTGGAATTCATGGTGTAGCAGTGAAATGCGTAGATATCATGAGGAACACCAGAGGCGAAGGCGACTTCCTGGACAAATTGCTGACGCTCAGGCACGAAAGCATGGGGAGCAAA
+
ABCAA>A@;95>95;6:;@EE@CC@BB9<BBABC>CBAC>5?;5589AA?=98:39???>CC>??999>?BBCDD=>>=*839??>?C=A??<?=@<@BB::::7752'37>3338?;>?@@A999?A=?A788+9398@>D8>:555A6:AA>=::;;<<=1;79:>?>>86//..6./(/29;=76355.5//(.05577616/5535555-349//.5333995515>>::=02285555)582555
@N9IO0:00872:06185
GTACGAAGGGGGCTAGCGTTGCTCGGAATTGACTGGGCGTAAAGGGCGCGTAGGTCGGGTCGGGTCAAAGTTGGGGGTGAAAGCCCAGGGCTCAACCCTGGAACTGCCTTCAAAACTGGCGACCTAGAGTATGGCAGAGGTGTGTGGAACTCCGAGTGTAGAGGTGAAATTCGTAGATATTCGGAAGAACACCAGTGGCGAAGGCGACACACTGGGCCATTATGACGCTGAGGCGGCGAAAAGCGTGGGGAGCAAACAGG
+
------(----$-///;;<.65:55.549.554:::19444909;087/////)/444)4444)4433(38-3333$3::;(558088:0:A>?<@C:?@?B:@=<;6;.5555&5558669D@:99<6555B9;55<;6995555.5.59;8===BBCBCCB?BBBB=B?;;;@@@>B@;@@29.59499<7;;;94;55./27//////////(-055(---88:44444.490//,66&,,,,,,,&,--/;3=;;4
@N9IO0:00880:06204
TACGTAGGGTGCGAGCGTTAATCGGAATTACTGGGCGTAAAGCGTGCGCAGGCGGCGGCTCAAGTCAGGTGTGAAATCCCCGGGCTTAACCTGGGAATTGCGCTTGAAACTAGGCTCGCTTGAGTGTGGCAGAGGGGGGTGGAATTCCACGTGGTAGCAGGTGAAATGCGTAGAGATGTGGAGGAACACCGATGGCGAAGGCAGCCCCCTGGGTCAACACGTGACGCCTCGATGCACGAAAGCGTGGGGAGCGAA
+
CCEEDDDF>:;;CCC@?@8<269>5@+0)/=;;;9@@@BH?CEC@@@AA@@=?A=@@=@@??:?AABC@AAABCC>??@@5@@7::,0)0;00/)-(-(-//>:5>882>A@B8BBBB??;=<=<<==9=?<>>AAAA';;6;2;<A6=;958,2879/-)-7794---33559::55;;422,519692==:;4:==8=<=<>>=>=*22:-559)-----52356365597522555:02528777+533256
@N9IO0:00881:06162
TACGTAGGGTCCGAGCGTTAATCGGAATACTGGGCGTAAAGCGTGCGCAGGCGGTTTTGTATGCCAGATGTGAAAGCCCCGGGCTTAACCCTGGGGAATGGCATTTGGGGACTGCAAGGCTGGAGTACGGCAGAGGGGAGGTGGAATTCCAGGTGTAAGCAGTGAAATGACGTAGAGATCTGGAGGAACACCGGATGGCGAAGGCAGCCTCCTGGGCTAGTACTGACGCTCATGCACGAAAAGCGTGGGGAGCAAACAGG
+
CBBAAA@?6::55559@B?B>BBC=C8;9@A@A=;9;F@7B==<A::;:92:9.4::+::55/75:///6////(/999+:;+//17)//(/8;;+:5:@+//88(///&//338;-3-3332887733,3;;3787&33,33,31616066(---/(3:;8<8==,33339733///////)/6083899)/)/79)//<5;5;>==9=>7;;>6@?;95555555559995555/////&////333&3338;15555
@N9IO0:00883:06169
TACGGAGGGTGCAAGCGTTATCCGGATTCACTGGGTTTAAAGGGTGCGTAGGTGGGTTTGTAAGTCAGTGGTGAAATCTCCGAGCTTAACTTGGAAACTGCCATTGATACTATAGATCTTGAATCTCGCGTAGGTAAGCGGAATATGTCATGTAGCGGTGAAATGCTTAGATATGACATAGAACACCAATTGCGAAGGCAGCTTACTTCACGAGTATTGACACTGATGCACGAAAGCGTGGGGAGCAAACAGG
+
BBBA=@AA;AB@B>BBBB@@A@;A;;;45?<<=@8@@7@@5<<4566>>CCACCB<BE7;;A9BCCCCBB=@@@@8@ABA8;;:44.3-38494:<4555:7<<055:<::<;556<A>269?A@@B@;;;@@;??;>:5.5.5<<;;<<554:9;;69555)554:5::=<8/////://54555.5.4.449;.4.4455<9===9;;555::44.44999555599::===/5;>>???4@559B6?;99
@N9IO0:00883:06172
TACGGAGGATCCAAAGCGTTATCCGGAATCATTGGGTTTAAAGGGTCCGTAGGCGGTTTTATAAGTCAGTGGTGAAATCCGGCAGCTTAACTGTCGAACTGCCATTGATACTGTAGAACTTGAATTATTGTGAAGTAACTAGAATATGTAGTGTAGCGTGAAATGCTTAGATATTACATGGAATACCAATTGCGAAGGCAGGTTACTAACAATATATTGACGCTGATGGACGAAAGCGTGGGGAGCGAACAG
+
/7::4999=55.55)5<<>?ABA@C?D?BAAA5;9,4<)4;65;2<=265::559.;=>0=<<>BB>///:)0-7:*0/7;5///;<>A49:A?@994;5668B?:?>BBB@;555<5;;<==;D<@@+////)/:;2566669===@AAC@@<000/////)4445755559505----05067;:?:?46699.5.59;7<7=5567<;697///4//-66///88)/4444(43333;;.99888.444
@N9IO0:00884:06199
TACGAAGGGGGCTAGCGTTGTTCGGAATTACTGGGCGTAAAGCGCGCGCAGGCGTTCTTCAAGTCAGAGGTGAAAGCCCAGAGCTCAACTCTGGAATGGCCTTTGAGACTAGAGAACTAGGGTACGGGAGAGGTGAGTGGAATTCCGAGTGTAGAGGTGAAATTCGTAGATATTCGGAAGAACACCAGTGGCGAAGGCGCTCACTGGCCCGTTACCGACGCTCAGGCGCGACAGCGTGGGGAGCAA
+
;;;65.6;<<+>>?@DCD?BAAEE=A;@:@A>==80//::3:<::>@AAAA>;;:;@@=BB=@;=555505=CB496>6=00///8:3888>=9=<9:6:<@@9A:9:AAAA@AA;?@@AA;AB?@@:@>==4666>>>:@9<8<7;@BBAB@?@?<:44<1:5665<<<@?;9<;8@9<@<@;?7;=:@7?<A<B895444444449=4==9=>8;;<;99;33,33789=:<=B<===+33777
@N9IO0:00892:06176
TACGTAGGGTGCAAGCGTTAATCGGAATACTGGGCGTAAAGCGTGCGCAGGCGGTTATGCAAGACAGGTGTGAAATCCCCGAGCTCCAACTTGGGAACTGCACTTGTGACTGCATAGCTAGAGTACGGTAGAGGGGAGTGGAATTCCGCGTGTAGCAGTGAAATGCGTAGATATGCGGAGGAACACCGATGGCGAAGGCAGCTCCCTGGACCTGTACTGACGCTCATGCACGAAAGCGTGGGGAGCAAACAGG
+
CDBBB999,;@@=;@@@@?C?BAA>@6::@AAC>AA@LL?CA@@BAAA997;@;@?A?@?=49<@@A@BBBBBA39999+3=7<00)/27;;@A>A@BBABCBD?BBBABAA@A@@;;:BBCBCBBC?BCAA@@@6@@AA?A=?=??A???@@@@@@@A;;;0;BA;:;AA@@@@?@=@@=@@A@@;????;?AA=A4:877778*9@=AC?BAAAA?@@@999>>:::;</0/(//999<<.99555)5<;7
@N9IO0:00899:06177
TACGGAGGATCCGAGCGTTATCCGGATTTATTGGGTTTAAAGGGAGCGTAGATGGATGTTTAAGTCAGTTGTGAAAGTTTGCGGCTCAACCGTAAAATTGCAGTTGATACTGGATATCTTGAGTGCAGTTGAGGCAGACGGAATTCGTGGTGTAGCGGTGAAATGCTTAGATATCACGAAGAACTCCGATTGCGAAGGCAGCCTGCTAAGCTGCAACTGACATTGAGGCTCGAAAGTGTGGGTATCAAACAG
+
CCCD?CC@CCC@BBB9:9=BACAFACCD>BBACD9AA.99,<<;>@ABBAABBB@BCCBC?B@AAB;;;7;;BBD?GCE=BAA=@B>@=@?@ACCC6;7;;?>A>@@ACBBC@CCCBBB<>?ABBBBCC@BBB?BBBBBC@B@B?CCAA=ABA@@BB@A@@E>BBBB@@@@BBBBBBBB?AA?ABB@CCB:;;AA5;7;;;A@BCBCC9;;BBBA@BBCBBBB5;;;4;==?BC699?;==4;;;A==3;?<
@N9IO0:00906:06200
TACGGAGGGTGCAAACGTTGCTCGGAATCATTGGGCGTAAAGCGCACGTAGGCGGCCCAGCAAGTCGGGTGTGAAAGCCCTCGGCTCAACCGAGGAAGTGCATTCGAAACTACTGGGCTTGAATACTGGAGAGGATCGCGGAATTCCCGGTGTAGAGGTGAAATTCGTAGATATCGGGAGGAACACCAGTGGCGAAGGCGGCGATCTGGACAGATATTGACGCTGAGGTGCGAAAGCGTGGGGAGCAAACAGG
+
BB<<6;BA9AB@BB<<;;?AA>00-/,//:;69;8888;;199::<;;:995//)//(/:8<6;<@@@9@A@@@B:BB=8>6646=BC9>9;@B9@@C=<<<B9CBBB>CCECCCE=BB@CC@CCBCC@BBBB?A@@A;;7;?B?BE>B@BBABA?@<?@@A=B>A@AAA@@@@@@@;?C?B?BBB>AAAA>A@@=@?;;5;<;@@@@;B@BBBBCCBFHGHHCCCC<A@@ABB<BBBBCDF;AABBE=@AA@
@N9IO0:00865:06231
TACGAAGGGTGCAAGCGTTAATCGGAATTACTGGGCGTAAAGCGCGCGTAGGTGGTTTGGTAAGATGGATGTGAAATCCCCGGGCTCAACCTGGGAACTGCATCCATAACTGCCTGACTAGAGTACGGTAGAGGGTGGTGGAATTTCCTGTGTAGCGGTGAAATGCGTAGATATAGGAAGGAACACCAGTGGCGAAGGCGACCACCTGGACTGATACTGACACTGAGGTGCGAAAGCGTGGGGAGCAAACAGG
+
CBCAC?AB<BB@@=@@@@>A=@??2;5;5??BBC=:;=BA9BAAAAAABAC7@@:CB=@7;>9A<BB?CBBBA@A8@A??3@A8@@BA=A@FCD?D8;;;;>??;@@@<@;;;@BBCBBBBBBBBBB@BAAABB=AB>??9?=?>9?=?>>@??A:91999:/9A=@@A@@@@@AA7;7;>A?@@@>AA@@<@AA6:8:ACA@BB?BE?CBBA@@@@;;;@@@@@@B?BB@;;;0:>?;;::-:@BBC=BBB?
@N9IO0:00869:06215
AACGTAGGACACGAGCGTTATCCGGAGTTACTGGGCGTAAAGGGCGTGCAGGCGGCTGCGTAAGACTGATGTGAAAGCGCCCGGCTTAACCGGGCGAGGACATTGGTGACTGCGTAGCTTGAGGCAGATAGAGGGGTGTAGAATTCCGGGTGTAGTGGTGAAATGCGTAGAGATCCGGAGGAATACCAGAGGCGAAGGCGGCGACCCTGGGTCTGACCTGACGCTGAGACGCGACAGCATGGGGAGCGAACGG
+
D8ECCCD@DA@@BBA@@@@BCCAL@@A@=BABBC=CAAAC=C>6CC?AA>A9;;5;A@;9;A=?9>@;;965;?B29::;9)47<<0666;?>4=<59.45:==?<@CBBBABCCBDCB?B;;5<AAA@BDCEED;CBBCBB@B@D@BB>BCBCBBC?CBCC=AAABC=DB@A==8=6::686<=9586665///580683///;;5;B=6==;:62,2,,,,,/;;;<=>::443:333333&3:::=7443
@N9IO0:00869:06220
TACGTAGGGTGCAAGCGTTAATCGGAATTACTGGGCGTAAAGGGTGCGCAGGCGGCCCCGCATGTCAGGCGTGAAATCCCCGGGCTCAACTTGGGAATGGCGCTTGAAACTATGGGGCTGGAGTGTGGCAGAGGGAGGTGGAATTCCACGTGTAGCGGTGAAATGCGTAGAGATGTGGAGGAACACCGATGGCGAAGGCAGCCTCCTGGGGCCAACCACTGACGCTCATGCACGAAAGCGTGGGGAGCAAACAGG
+
BBCCCCCC=9;;@<@@@@?C?ABB<A<A@CCCCC?CDCCB>BD>BBBB>>>900)09<&/0@<::<>:5:@@=??58:AA6BB<AAA@=@B=@A;@8AA9AA@F@BBB=@?@AAAB9BBB?BBBBA@=A90000*00)0>;@;@<B@CC??>AB@@A>???C=:97?<;<?@????A39807079:-522638996:377./(.96----&.(.(.(...662222556555;>>@:@@@AAAA7@@@BB<@@@=
@N9IO0:00875:06230
TACAGAGGGTGCGAGCGTTAATCGGAATTACTGGGCGTAAAGCGCACGTAGGTGGCGACGTAAGTCGGGTGTGAAAGCCCCGGGCTCAACCTGGGAATTGCATTCGAGACTGCATTGCTGGAGTACGGAAGAGGAAGGCGGAATTCCCGGTGTAGCGGTGAAATGCGTAGATATCGGGAGGAACATCAGTGGCGAAGGCGGCCTTCTGGTCCAGTACTGACACTCAAGTGCGAAAGCGTGGGGAGCGAATGG
+
BBCBBBBA<AB?@A@>::4;5;:?;@=B7ADBBE?AA@AE=C;;;BAA@BD>;:8;@A9<9D>;;;CD=BAAA@@5::AB6AB=:::A>@<;;;6;>@=A@@@?BBBBBCCB@@?@>>>?;98:?@@?C@CCB@B@D@CC@B=B?BB<B?BBCCCBB@BBCF>CCBBBABC?@;;==4<<8<9@A;:;:5<7<@@=@=AA>A=A?B@@9:;=BB;::@99/::>00-0>>@ABA8@BA::::.;AA@?;::;
@N9IO0:00879:06237
TACAGAGGGTGCGAGCGTTAATCGGAATTACTGGGCGTAAAGGGTGCGTAGGTGGTTAATTAAGTTAGATGTGAAATCCCCGGGCTTAACCTGGGAATGGCATTTAAGACTGATTAGCTAGAGTTTGGTAGAGGGAAGTGGAATTTCCGGTGTAGCGGTGAAATGCGTAGATATCGGAAGGAACATCAGTGGCGAAGGCGACTTCCTGGACCAATACTGACACTGAGGCACGAAAGCGTGGGGAGCAAACAGG
+
AABBCBCF?CBCCAAA::6;>BBB>A@>2599::09B9;:.99.959969B=BD<A?B@CBHADC@B@@;;;A@@9;;;;.<B0;;5;5:;:9949:;?<@@@B;A>A;::BBB?BBBBCCC@@@<A>@CA@AA<A?BBB?B?CD>C@B@BAAAA>><>CCD@CB>>>A>>=@@@@?A?B@B?BB@@ABBB=AAA>A=ABCBB@C@CCACC@B@BBBCCBBB=@>00,0B<<AB;A@AAA@A3AAACD>;<;@
@N9IO0:00881:06212
TACGTAGGGTGCAAGCGTTAATCGGAATACTGGGCGTAAAGCGTGCGCAGGCGGTTTTGTAAGTCTGTTGTGAAATCCCCGGGCTTAACCTGGGAATGGCAATGGAGACTGCAAGGCTAGAGTTTGGCAGAGGGGGGTAGAATTCCACGTGTAGCAGTGGAAATGCGTAGAGATGTGGAGGAACACCGATGGCGAAGGCAGCCCCCTGGGTCAAGACTGACGCCTCGATGCACGAAAGCG
+
CCBBCCDG?BCAB?BBBB6:4;9@8@+0/79:@9AA@BC=B@@?BABA@@<??>?DD9BAA?:9:@AC<@A:9:/3?>>*98*385:7<7@@?:A=@@9@?7:@=ACCBB@A@1929;=<<:97(93:@@>?@???':7:=393?3==552228;:9993?A9622::CB>>>;:582775;4?A@?CCA@<0009>8:=<<===)88815;?<A@=8:8@>A<55555:9:<>@>39;:
@N9IO0:00881:06223
TACGGAGGGGGCAAGCGTTGTTCGGAATTACTGGGCGTAAAGCGCGCGTAGGCGGTTTTCCAAGTTAGGCGTGAAAGCCCTGGGCTCAACCCGGGAATTGCGCTTAATACTGGATGACTTGAGGCCGGGAGAGGGTAGTGGAATTCCCAGTGTAGAGGTGAAATTCGTAGATATTGGGAAGAACACCAGTGGCGAAGGCGGCTACCTGGACCGGTACTGACGCTGATGCGCGAAAGCGTGGGGAGCAAACAGG
+
@@9:4;;:;:(5>8<@BB@CB@CL<C@C@BBCBD?;;;B@9>@@?:ABAAA;==3:9:-82?4=<49949:97>:/73;(37;08338-33(38085:13333/*06-----(/9;;<=8;<<8A9AB=BCECC>C9;:A=@=A=AB<AA@@@@@@A>BBBC>B?BBCBBCC@@<@@8?>??<@@@?BBBB?BAA9>99929A@@=AA>@A?B?ABCC??>BBBABABBB>>?D;@>??===2=>===5===3
@N9IO0:00889:06259
AACGTAGGACACGAGCGTTATCCGGAGTTACTGGGCGTAAAGGGCGTGCAGGCGGCTGCGTAAGACTGATGTGAAAGCGCCCGGCTTAACCGGGCGAGGACATTGGTGACTGCGTAGCTTGAGGCAGATAGAGGGGTGTAGAATTCCGGGTGTAGTGGTGAAATGCGTAGAGATCCGGAGGAATACCAGAGGCGAAGGCGGCACCCTGGGTCTGACCTGACGCTGAGACGCGACAGCATGGGGGAGCGAACGGG
+
B7ACAAB?ABBA@;<<;;=ABA?C@@AA?AAAAA;;:;C>7CG7CC<AB@C?AA6AA@;:;B?BDCFCCBBBCBB;9;9;?8>7<@>B>B?AB<BBBC?AAAJAD@BBBBBCCCCCCCE@A@A=A@@ACAABBBB;CCCCCC?C@D@CA<@@@@???<?BBC=BBCBBBBB???A?B>??<@:???9??@@<???;@;:9/8<>>6AAC<AABBAA>A:::CBBAAAAA@???888??77777$739:=<><<7
@N9IO0:00912:06223
TACGGAGGGTGCAAGCGTTATCCGGATTCACTGGGTTTAAAGGGTGCGTAGGTGGGTTGGTAAGTCAGTGGTGAAATCTCCAAGCTTAACTTGGAAACTGCCATTGATACTATCAGTCTTGAATATTGTGGAGGTTAGCGGAATATGTCATGTAGCGGTGAAATGCTTAGATATGACATAGAACACCAATTGCGAAGGCAGCTGGCTACACATATATTGACACTGAGGCACGAAAGCGTGGGGATCAAACAGG
+
BA997;BA<@BBB?BAA@@CC?9=8>?59999990990990;@6;;<>ABAACCC?CFI?BB?CCCCCAA;?BAB<BB=B@J?@@B<=:=?<C?CC=B@A@@CC@DCCBC;6:@B<?<<58:?CAA858;2<;7<;==;9186<=98:>>979@@@A>ABBC<A@@@>AAAAAAAA@@@AAA=@;;5;8>24555.59<;;<>>:>CCAABECDBDC@BBBBA;;;;5;A<;;A8@;;;@@@4:;;BF?;::@
@N9IO0:00874:06261
TACGGAGGGTGCAAGCGTTATCCGGATTCACTGGGTTTAAAGGGTGCGTAGGTGGGTTGGTAAGTCAGTGGTGAAATCCCCGAGCTTAACTCGGGAACTGCCATTGATACTATCAGTCTTGAATACCGTGGAGGTCAGCGGAATATGTCATGTAGCGGTGAAATGCTTAGATATGACATAGAACACCAATTGCGAAGGCAGCTGGCTACACGAATATTGACACTGAGGCACGAAAGCGTGGGGATCAAACAG
+
BBCC@CCG=CCAA?BCCCAAAB@D?;;:;BAADC;A@:@>6A@699BCBAB=@@@:B@C@CB@ECCCBAA=ABAA9;;:;&5>;AC:B:=AB==4A155@@?BC?ABBBBBBCB@;@@@79:=AAA255;7;:7;;?;38586AAABA?::87797:,:AA?9979@498A@@BBAAABAA@9===393:399<<394:>=>98,7773779?56==3==;;=<8..(.53789.75226==+;7>=;4676
@N9IO0:00880:06302
TACGTAGGGTGCGAGCGTTAATCGGAATACTGGGCGTAAAGCGTGCGCAGGCGGTTTTGTAAGTCAGATGTGAAATCCCCGGGCTCAACCTGGGAACTGCGTTTGAAACTACAAGGCTAGAGTGTAGCAGAGGGGGGTGGAATTCCACGTGTAGCAGTGGAAATGCGTAGAGATGATGGAGGAACACCGATGGCGAAGGCAGCCCCCTGGGTTAACACTGACGCTCGAGGCACGAAAGCGTGGGGAGCAAACAG
+
BCCBB@@@:9;9BBAABB?C@BBA=A00/<77;3>@>A@<ACC@@?@@<<:=?9>BA9BCC@BBBB>?>AAA;;5<C==1C=588?A=A=B?@9@144B<BCF98:B473?:>:>:>>A=?<;==<?>>7655757$/.(..7.3)..72229>:9555/9:082288;==;87:535(..(.(/665;=<<6;72,2,73;;;;<+698)2+.37//...6../...5058585A9<@>8766&28:79.556
@N9IO0:00881:06302
GACGAACCGTGCGAACGTTATTCGGAATCACTGGGCTTAAAGGGCGCGTAGGCGGGCTGACAAGTCTGGGGTGAAATCCCGCGGCTCAACCGTGGAACTGCCTCAGATACTGTCGGCCTCGAGGGAAGGTAGGGGCATGCGGAACTGTAGGTGGAGCGGTGAAATGCGTTGATATCTACAGGAACTCCGGTGGCGAAAGCGGCGTGCTGGACCTTTTCTGACGCTGAGGCGGCGAAAAGCTAGGGGAGCAAACGGG
+
@@@BC8;6;AA=::6:AB=AC;@?9>:@@@@CDC<??5;;09<2==?>@;;5;@A;@@@@;;4;@@@@@=399:@6:;;)555.55594;8===:==@?@??B??@AAAAA;;;D<@<@@A;;9)5.575;:CD7?@?<;;599<?<8=?49:=@@@A=@<<;6;BAA@@;;;BA@BA99:?@;?;@:=8==:<<>@/55:39995:>@<BBADGF<BAABA;;;A<<:00+00000'0=99:==0<<==904555
@N9IO0:00885:06265
TACAGAGGGGGCAAGCGTTGTCCGGACTGACTGGGCGTAAAGCGCGCGCAGGCGGTCACGGGCGTCGGTGCTGAAAGTGCGCCGCTTAACGGCGCAATGCGTGCCGATACGCTGTGACTGGAGCGCGGGCGAGGGTGGTGGAATTGCCGGTGTAGTGGTGAAATGCGTAGAGATCGGCAGGAACACCTGTGGCGAAAGCGGCCACCTAGCCCGCTGCTGACGCTGAGGCGCGACAGCGTGGGGAGCGAACTGG
+
CCCBAADDDD1DC?B@@A>ABB?C@BC@@ABCGE?CCDCD?GCCBBBBBBB@BC?A;;;00+00//86::@>>DE?CB:;:C?AAB?A=AA?BBBC@BBBA???<?@?@@BAAAA@@@BB<AAB@BBC=AABGH?DD@CBAC@DABB@B@CBCDB;;8;DDG>CCCCCBBBBB;;;@@<;5;2;@??CCBC?@?>:4:=C?G>@A?BCCED?C9::AA????>ABBB@CCCCCAAABBBBCC9BBCBC?BBB>
@N9IO0:00890:06290
TACGGAGGGGGCTAGCGTTGTTCGGAATTACTGGGCGTAAAGCGCACGTAGGCGGCTTTGTAAGTTAGAGGTGAAAGCCTGGAGCTCAACTTCAGAATAGCCTTTAAGACTGCATCGCTTGAATCCAGGAGAGGTGAGTGGAATTCCGAGTGTAGAGGTGAAATTCGTAGATATTCGGAAGAACACCAGTGGCGAAGGCGGCTCACTGGACTGGTATTGACGCTGAGGTGCGAAAGCGTGGGGAGCAAACAGG
+
BA@?;:<5;5*5<@ABCCACC?CC@C@C>BAB@B=@@@CC=BBBBA@A@AB>;;6;CC=BCC@CF@BBBC?BCCE8:9>AA=A@AA@@=@A>ACAA=??@A@CD>B?;;;AA@<<;DAB>BB?CC?BB=@@;;6;;;@=@;@?@=@?????@A>>::4:=@@<B?@@@A@;;:92485>4543=44.48885:775;:00)/66669:49:AA><>>>BBAAAAA9959AA@?A:>>BBCCC8BBBBB:8787
@N9IO0:00895:06284
TACGGGGGGGGCAAGCGTTGTTCGGAATTACTGGGCGTAAAGGGCTCGTAGGCGGCCAACTAAGTCGGATGTGAAATCCCCAGGCTCAACCTGGGAACTGCATCCGATACTGGATGGCTTGAATTCGGGAGAGGGATGCAGAATTCCAGGTGTAGCGGTGAAATGCGTAGATATCTGGAGGAATACCGGTGGCGAAGGCGGCATCCTGGACCGACATTGACGCTGAGGAGCGAAAAGCTAGGGGAGCAAACGGG
+
//////////"/9)////)/5.55.55<7;<;=>6>:9:>6@@<BBAACBD?AA?A?C@GDC>BBCC@C<;;CCC>BBDD5;:5:=>>;?;=;=3=*0///>:>;?@@AABB@BBB?BA<AA=A?BCC>DBBBC=A@@BB;;5;5;5;B?;:9@@<<8<777*7<799?@CCA@@@?6993:>:::?A=@@=@??4:4:929@?<8<A?<A>BA@AA:><?::9==>:>?=9999&9;;99@:7:;>;@6=AD:
@N9IO0:00905:06278
TACGTAGGGCGCAAGCGTTATCCGGAATTATTGGGCGTAAAGAGCTCGTAGGCGGTTTGTCGCGTCTGCCGTGAAAGTCCGGGGCTCAACTCCGGATCTGCGGTGGGTACGGGCAGACTAGAGTGATGTAGGGGAGACTGGAATTCCTGGTGTAGCGGTGAAATGCGCAGATATCAGGAGGAACACCGATGGCGAAGGCAGGTCTCTGGGCATTAACTGACGCTGAGGAGCGAAAGCATGGGGAGCGAACAGG
+
CCBB?CIC?BBBC@BBBC=@?<2626:C?CB:C@8CCCCC=B;695599//)/939;5=====BBBBB@=??;;;,:@B4;9:&5<@D8ABB?A5:<;A@9;4:@B4;::CD=;;;DDBBBBBBBBBBBBCDE7:;BAAE@C@BAB@A@>@BAAAAB>BBBB>BEDDAABBBB;:;4.499=3@AB?AA@@=?@@>A@BBA?CA??@??9?AB@DAGBBBCAAA;<;@BCCBBB<A:;;BBA7B@;;;@CBB?
@N9IO0:00864:06335
TACGGAGGGAGCTAGCGTTGTTCGGAATTACTGGGCGTAAAGCGCGCGTAGGCGGCGACTCAAGTCAGAGGTGAAAGCCTGGAGCTCAACTCCAGAACTGCCTTTGAAACTAGGTTGCTAGAATCTTGGAGAGGCGAGTGGAATTCCGAGTGTAGAGGTGAAATTCGTAGATATTCGGAAGAACACCAGTGGCGAAGGCGACTCGCTGGACAAGTATTGACGCTGAGGTGCGAAAGCGTGGGGAGCAAACAGG
+
////)595)5559=AA95.55.595:8C;@GBCB<<559908:4:<@BAAB>?:4:989@??48<<<=BC?BBBB>BC@AA>AAA@9:49A@;@?<8====;>8.777.8:@@=@;?<ACBB7BCC>D7==4818=:<:=6>3;0:2:78555;CCC7;:?:/8255599=9:;4::8=:=@<???=A>::5;;=9>8=;??A?999A9>>C@CEAB>AAB999BBB?B@?988*99AABCD9??BBC;AAB?
@N9IO0:00868:06336
TACGGAGGGTGCAAGCGTTATCCGGATTCACTGGGTTTAAAGGGTGCGTAGGCGGGCATGTAAGTCAGCGGTGAAATCCCCGAGCTTAACTTGGGAACTGCCGTTGATACTATATGTCTTGAATGTCGTGGAGGTTAGCGGAATATGTCATGTAGCGGTGAAATGCTTAGATATGACATAGAACACCCATTGCGAAGGCAGCTAACTACGCGAATATTGACGCTGAGGCACGAAAGCGTGGGGATCAAACAGG
+
BCAA=BBB:CB?@;@A@@@BBB?B?@@<@@A@@@;@C=C>7C@=;ABBB:96<CC=BBBBCC@BBABBBB?BEGC<BBCC;AABAA7@58@.99,92;;BC9;:@BABBBBBDBAA@@>8@@8<<>?=<A=??8?<@@AA>A@CDBBAAA888CCBA?A@@@<AAAC@CBBCBAA@;;;<@@<AAA@;A@49;@@6:5:?AAAA?@A@:89??<?CC?BC????A;;5;@;:9:/9===@AA6:;;A@9@@@?
@N9IO0:00883:06340
TACGAAGGGGGCTAGCGTTGTTCGGAATCACTGGGCGTAAAGCGCACGTAGGCGGATTGTTAAGTCAGGGGTGAAAGCCTGGAGCTCAACTCCAGAACTGCCTTTGATACTGGCAATCTCGAGTCCGGAAGAGGTAAGTGGAACTGCGAGTGTAGAGGTGAAATTCGTAGATATTCGCAAGAACACCAGTGGCGAAGGCGGCTTACTGGTCCGGTACTGACGCTGAGGTGCGAAAGCGTGGGGAGCAAACAGG
+
BBB<;2;;;;$6>AABBB?AAACD@C?CCEDDDE>B@AB@45:9:CBAACC?AA8AB?BB?B?BAC::::.;@AB6;505B9555==>:;;;9=;;68333177.8:;;;;A:B>:C>CA@@@@C=@<@=AAA?BC@DBB?B>BBBACAAABBCAAA?BCCE=E@?995==@@?8@@AB8=A?BBB?BCCC@CGF?C?@@?AC?BBBB@BCACAD@A@@@@@@B;;;@BBBAAA<@;;;A@A5@@BBB;@@A=
@N9IO0:00886:06335
TACGAAGGGGGCTAGCGTTGTTCGGAATTACTGGGCGTAAAGCGCACGTAGGCGGATTGTTAAGTGAGGGGTGAAATCCCAGGGCTCAACCCTGGAACTGCCTCTCATACTGGCAATCTTGAGTATGGAAGAGGTGAGTGGAATTCCGAGTGTAGAGGTGAAATTCGTAGATATTCGGAGGAACACCAGTGGCGAAGGCGGCTCACTGGTCCATTACTGACGCTGAGGTGCGAAAGCGTGGGGAGCAAACAGG
+
BBB;;5;@@=1?E??DII@CCDBB@B@B?CCCCC=9;;ED>AB@@B@BAAA=AB=AC?AB=@<@AAABCC;BBBA;@@@9@AB9@??=-7834:6;6B;6:49;9;=@BB@@<@B=BBB69;??BA@6<6:00)0><=08-3297=8<;;:<;;;53/3;B>7C@><<<=>CCB:A<7;;2;39>>5>A>@;?>@;><00+0;;:;@C>AA8:A6<::AA>?>A?>=9?A@@@A:@@A===?+:9@@@9AAA<
@N9IO0:00889:06322
CACGGGGGGAGCAAGCGTTGTTCGGAATCACTGGGCGTAAAGGGCGTGTAGGCGGTCAGGTAAGTGGGACGTGAAATCCCTCGGCTCACCCGAGGACCTGCGTCCCATACTGCTTGGCTTGAGTATGGGAGAGGATGAGGGAATTCCTGGTGTAGCGGTGAAAATGCGTAGATATCAGGAGGAACACCGGTGGCGAAGGCGCTCATCTGGCCCAATACTGACGCTGAGGCGCGAAAGCTAGGGGAGCAAACGGG
+
BC;:9999$;@@C?CB@@8658<B8=?CCBBBDM@A@ABB<@@:AA=CBAA<@A;AAA@>AA7ACC>8BBA<BB=5>?919>?<?BCBBB<>>?<@9<B@:9:@=2=?>@:99>2929B>AAABBBCD>B>??=A>000@<@=C?C?BB@BBAAA>=9?;888&:378:?9>A>;@@@8;;?C7;;A>A>@@=AA?;@?A?????:;;A>AB9@<:::???@:;;@AA=;;;???/:9999>@6>@@@@9@==6
@N9IO0:00889:06354
TACAGAGGTTGCAAGCGTTAATCGGATTTACTGGGCGTAAAGCGTGTGTAGGTGGTTTGACAAGTCGGTTGTGAAATCCCCGGGCTCAACCTGGGAATTGCTTCCGAGACTGTCAGACTAGAGATCGGTAGAGGGCGGTGGAATTTCCGGTGTAGCGGTGAAATGCGTAGATATCGGAAGGAACACCAATGGCGAAGGCAGCCGCCTGGGCCTGATCTGACACTGAGACACGAAAAGCGTGGGGATCAAACAG
+
BBB;;;@=@5:;A=@A@A=@?AAC?BAB<BBABC<<;;CA,69655@A@@@=?>:@@8>;@B?BCAC<@6;;><;0;=>>38834>>@>B@BC?<@?B<=AC@C@B@@@C@@;9:996@CCCCCBCB?BCA@@@8;;4:A?A?BC=B@B@CGB;;;B?BBBC=BBA@@@@D?@@@@5;5;4;5;>?4:45<7<5625=?AA?99925:;)505<<<<<ABBBBBAAAA@==::::&7387333&3;<<;6833
@N9IO0:00890:06359
TACGGAAGGTGCAAGCGTTAATCGGAATTACTGGGCGTAAAGCGCGCGTAGGCGGCTTGGTAAGTCGGATGTGAAAGCCCCGGGCTCAACCTGGGAACTGCATTCGATACTGCTGGGCTGGAGTACGAGAGAGGGGGGTGGAATTCCAGGTGTAGCGGTGAAATGCGTAGAGATCTGGAGGAACACCAGTGGCGAAGGCGGCCCCCTGGTTCGATACTGACCGCTGAGGTGCGAAAGCGTGGG
+
B@A@9A2;2<;;;25@BB6;6;A@9@;?4;;>@D:@@@BA9@;;;BDCCCD@CC@BC9000@8<;00+/<>9AAD69;<<+8:3:<<C@C?BAA<@:BBB=BA?AAAAA??@CCBC=CCC@@@?AAA?997889999%7>3<1<1=8>=8;>;>;654//.5.337A@@AC@@AAA=7<<1819;:8=;;;;;;85938;-6787(5=4999@><<=87..(...7772555588(5663888
@N9IO0:00893:06335
TACGAAGGGGGCAAGCGTTGTTCGGAATTACTGGGCGTAAAGGGCGCGTAGGCGGCTTATCAAGTCAGGCGTGAAATTCCCGGGCTCAACCTGGGGGCTGCGCTTGATACTGATGAGCTTGAATGCGGGAGAGGATAGTGGAATTCCCAGTGTAGAGGTGAAATTCGTAGATATTGGGAAGAACACCGGTGGCGAAGGCGGCTATCTGGCCCGTAATTGACGCTGAGGCGCGAAAGCGTGGGGAGCAAACAGG
+
AAC;<6;CBC1CC6@?::7;B<CC:D@D@BBBJC>BBBBC?CF?A@<BBBCACC?CC@BBAA>ABB;;6:=@??=5>5<<8=;3>>@??D>:9999(77>:BBB@BA?>???>@@@@BA?BB?@@@DE>CBAB?BB?@@@>A?B?CD>B@@@@AA;;6;BAA:B???@CCC@A@>@@093:=;@@@;A>;;7;AA?C@BB@CCBCCCC@CC=BBF@C>@@B@@@;;<?A@A;;;0<;CDCDD9;;BAB;BBB=
@N9IO0:00895:06348
TACGTAGGGTGCGAGCGTTAATCGGAATACTGGGCGTAAAGCGTGCGCAGGCGGTTTTGTAAGTCAGATGTGAAATCCCCGGGCTTAACCTGGGAACTGCGTTTGAAACTACAAGGCTAGAGTGTGGCAGAGGGGGGTGGAATTCCACGTGTAGCAGGTGAAATGCGTAGAGATGATGGAGGAACACCGATGGCGAAGGCAGCCCCCTGGGTTAACACCTGACGCTCAGGCACGAAAGCGTGGGGAGCAAACAG
+
ACCCBBBB<<<<BBCBBB@C@CDB=@-0//:9;3=;A>@8A99:?ACCBB@BD@CCC9A@?=@;;<9=445BB=8;@;;/@;+//)/)/166:(:344=///@,/0/(//;8;9@8:8987;<;33,333933333#3649+/*/36668//3777717333(3333337;/////88(/3,2+333-39:;7<;:7948888888'899(3,/49//(///86733383777333(3?:97BB5@A@=>3=99
@N9IO0:00913:06326
TACGGAGGGTGCAAGCGTTATCCGGATTCACTGGGTTTAAAGGGTGCGTAGGTGGGTCAGTAAGTCAGTGGTGAAATCTCTGGGCTCAACCCGGAAACTGCCATTGATACTATTGGTCTTGAATATTGTGGAGGTTAGCGGAATATGTCATGTAGCGGTGAAATGCTTAGATATGACATAGAACACCAATTGCGAAGGCAGCTGGCTACACAAATATTGACACTGAGGCACGAAAAGCGTGGGGATCAAACAGG
+
?CB@;:9<09AAD=C9;:?AA?7<7??:???CCC=B>4?;3;=4;;<><AB@HCG?ECCC>B:=>?DCCC=AABD>CCAAABB>BBCC@BB=B?BC>B9;;>BB?CB@BCCCD@B?@BB6<;5;CC59:>:>>9B:>BBC?D?CA<:;44444334>=?ADD>@@?;7;;?@?@?>=844::.45;6:48)////(/06667;<7==<::9::29>9/43;;?9454./>0////&//78@AA6;:;CE>;:67
@N9IO0:00866:06382
TACGGAGGGTGCAAGCGTTATCCGGATTCACTGGGTTTAAAGGGTGCGTAGGTGGGTTGGTAAGTCAGTGGTGAAATCCCCGAGCTTAACTTGGGAACTGCCATTGATACTATCAGTCTTGAATATTGTGGAGGTTAGCGGAATATGTCATGTAGCGGTGAAATGCTTAGATATGACATAGAACACCAATTGCGAAGGCAGCTGGCTACGCATATATTGACACTGAGGCACGAAAGCGTGGGGATCAAACAGGA
+
B@::6;BB;C@:;4;5::49;;8=:==7::9999099)55)5>4<<=@DCC@CCG>C@BABCECICCDBB?BBBB6BCBC9A;9;C:?:==;CC=G<;;CD?BB@CBBAEBBB===<<<2556:::04493::4949:<<8<8<<88:@A?@@@@;;;;DAA<:;;B?AA@@@;:;@@@@BB;@AA4;40)///0)/2799<>>9??B@DBCACBCD@C@@@@0//74:>959;0;;:;>>@4ABBBD?;;;>;
@N9IO0:00874:06382
CACGTAGGGGGCAAGCGTTGTCCGGATTTATTGGGCGTAAAGAGCTCGTAGGTGGCTGAGTAAGTCGGATGTTAAATCCCCAGGCTCAACCTGGGACACCACCCGGATACTGCTCTGGCTAGAGTCCGGTAGGGGAGCGTGGAATTCCTGGTGTAGCGGTGAAAATGCGCAGATATCAGGAGGAACACCAGCGGCGAAGGCGGCGCTCTGGGCCGGTGACTGACACTGAGGAGCGAAAGCGTGGGTAGCAAACAGGA
+
BBBDC???>?,AA9AA;:6;;;5>0;9:1596:>5ABBCB:;;9;@:@<==9==9CCBBBBC=?@AA8B??>:C>6<B;;.8/(////383666,56//)/89(/)/66>=7>7<//(000/67;@8C6A9733&3;>>>>>A@C=>986+282795:498822&27226;>==>>;55059)/(...(.2226;9?<?6;;6=3337333(339133373339332622+......'./00:>7=0/.;=1657-5
@N9IO0:00889:06367
TACGAAGGGTGCAAACGTTGCTCGGAATTATTGGGCGTAAAGCGCACGTAGGCGGCTTAGCAAGTCGGATGTGAAATCCCTCGGCTCAACCAAGGAAGTGCATCCGAAACTGCTGAGCTTGAGTACGAAAGAGGATCGCGGAATTCCCGGTGTAGAGGTGAAATTCGTAGATATCGGGAGGAACACCAGTGGCGAAGGCGGCGATCTGGGTCGATACTGACGCTGAGGTGCGAAAGCGTGGGGAGCAAACAGG
+
B@C;94;C=BCCHM?;;:@BBC@@<@<@=@@=BA<?@?>=(397:A?A@BA?9:45<9:;?B?BCCC?B@A@CCB>BEE=B;;:;?CC@G@C?C?C>@BBB@BC?@@D>CBBBBC@@AB7??A<@<;;;9;BB?CB@A??;?696:B9A>AAA@?::4:<==8B8<<<<<<;:::<<233-3-3882;:44.48=3?=49.5>?@>??@8<<<>@>A?B?>>BCA@A=:9;ACC>CBCCCCC;AADCC?CCB?
@N9IO0:00893:06373
TACGAAGGGGGCTAGCGTTGTTCGGAATTACTGGGCGTAAAGCGCACGTAGGCGGATATTTAAGTCAGGGGTGAAATCCCAGAGCTCAACTCTGGAACTGCCTTTGATACTGGGTATCTTGAGTATGGAAGAGGTAAGTGGAATTCCGAGTGTAGAGGTGAAATTCGTAGATATTCGGAGGAACACCAGTGGCGAGGCGGCTTACTGGTCCATTACTGACGCTGAGGTGCGAAAGCGTGGGGAGCAAACAGG
+
BBDCB?AEFF3GBBCCCC@CC?@B<A4:5<A@@@8@@>BC=B@AAC;;;CC@CC@BCBCC<B?BA@?@@@4A@AA;AAA9@@A@?>?@<?@A::6:=A????BB8<<<<::<=5=<887,33777760648//(//(/9;6C7A>A599=@?=338;28=@=8?:988@BBCBB>AA?@@;>9?>=:=00.).,,,0--(-:06655.33*..96639655;A=7818::<==)89<5655&5:655'2556
@N9IO0:00894:06367
TACAGAGGGGGCAAGCGTTATTCGGAATTATTGGGCGTAAAGGGCGCGTAGGCGGCCCTTCAAGTGGTAGGTGAAATCCCTCGGCTTAACCGAGGAGCTGCCCGCCAAACTGAAGAGCTTGAGTCCGGGAGAGGTGAGTGGAATTCCCAGTGTAGCGGTGAAATGCGTAGATATTGGGAGGAACACCAGTGGCGAAGGCGGCTCACTGGACCGGAACTGACGCTGAGGCGCGAAAGCGTGGGGAGCAAACGGG
+
CFCBCCCCCC5CD>A@BC@CC;:;8:?B?CB@DE>ABBBC>BD>ABACBAA;89397-369:6?CC?CCB@@A@D>AAB<@@@?BB@D@C?@@C=;;;@?@D<@@>??9?ABB?C;<;B?BB9::>A@;CAAA?CB@@@A>A6;7;B=ABCBBCB@@<@AAA<ACAAAABBBAA?AD=AA>A????>?@CC?B@A;@;00+0=<<<BB?@@@E@B?@ACBBBAA@;;8;BBA@@:@@C@A@@7ABDCC=A@@:
@N9IO0:00906:06398
TACGGAGGGTGCAAGCGTTATCCGGATTCACTGGGTTTAAAGGGAGCGTAGGTGGACTTTTAAGTCAGTGGTGAAATCTCTGGGCTTAACCCGGAAACTGCCATTGATACTATTAGTCTTGAATTCTCTGGAGGTAAGCGGAATATGTCATGTAGCGGTGAAATGCTTAGATATGACATAGAACACCCATTGCGAAGGCAGCTTACTACGGAGACATTGACACTGAGGCTCGAAAGCGTGGGGATCAAACAGG
+
BB;<6<CD<BCBB?BCCF@CBB?A?;;7;@>>>A9@@1@@8A@<@AAC@CGACD?ABACC<C@CEDBBBC?@?B?7=BBCCCC<@@794=>8?=AC<BAAB@BB@BBCBBBBD@DAAAC?BB?B?BAA@@>;;4;A;A@@=A=B?B>>:9959999?;@>>?8@B@@=AAAAA;;;;<<BAA>AABC9@@;999<29.4:999043:93404::<::5:888>?A::6::@BAD>C:::A@@6AABBC=B@@=
@N9IO0:00924:05762
TACGAAGGGGGCTAGCGTTGCTCGGAATTACTGGGCGTAAAGCGCACGTAGGCGGATCTTTAAGTCAGGGGTGAAATCCCGGAGCTCAACTCCGGAACTGCCTTTGATACTGGGGATCTTGAGTTCGAGAGAGGTGAGTGGAACTGCGAGTGTAGAGGTGAAATTCGTAGATATTCGCAAGAACACCAGTGGCGAAGGCGGCTCACTGGCTCGATACTGACGCTGAGGTGCGAAAGCGTGGGGAGCAAACAGG
+
CCC;:4;AAA,?C;;;;;?BBBBE@E8;5;@;;;0<;;BA<A@@?A@A@@E@CC@AAABB;@=@@ABBBB;BBBE>BAF>B?@@?BBB?BAA;?39399:9399,9:@@A@@@@7@@A@7;:??;@AA@@@AA>@@;;;C@C?DAAAAACCAABAAA?AABB<B?@@@BC@@@B>AA@@=@@?AAB?B????:::=@=??<?BBBBBC?BBCCCABBCBCBCBBBCB@B@?;;<0<:9:ACC9BBBBB<;;;@
@N9IO0:00926:05770
AACGTAGGACACGAGCGTTATCCGGAGTTACTGGGCGTAAAGGGCGTGCAGGCGGCTGCGTAAGACTGATGTGAAAGCGCCGGCTTAACCGGGCGAGGACATTGGTGACTGCGTAGCTTGAGGCAGATAGAGGGGTGTAGAATTCCGGGTGTAGTGGTGAAATGCGTAGAGATCCGGAGGAATACCAGAGGCGAAGGCGGCACCCTGGGTCTGACCTGACGCTGAGACGCGACAGCATGGGGAGCGAACGGG
+
A7BAAACGDAA@A@B@@@?ABAAD@@AA@DBBBC;AB;;;7;B;BCAABCDAGC@BCB;;;B@CCAAAACCCBDD8:;;;5:2;B?C@C@CD?AA??<??AB?B?BBAAACCBBAA@B?BAA=AABBBCFDCCC;CCCCCD>@>?>AA<AAABBBC?AAAF<??BA@@@@@?:949:=?<@<@??:?A??:?AA:?<?A>ADDD<??C:99CCBB=>899=;?@A@@A?988;8;773377+878;;288;3
@N9IO0:00927:05771
TACAGAGGTCTCAAGCGTTGTTCGGATTTATTGGGCGTAAAGGGTGCGTAGGCGGCAGGGTAAGTTAGGCGTGAAAGCCCGAAGCTCAACTTCGGTACTGCGCTTGATACTGCCTTGCTCGAGTGCTGGAGAAGAAGCTGGAATTTACGGTGTAGCAGTGAAATGCGTAGATATCGTAAGGAACGCCAGTGGCGAAAGCGAGCTTCTAGACAGTTACTGACGCTGAGGCACGAAAGCTGGGGGAGCAAACGGG
+
CBB;;:;4;>@AD=?@@@@AB>AA>;;;6;C?CC>;:;AC<BB=BCBBBAA>;;5;@A@;@B?BC@BB@BB@@>B6989.0>:000::7;?4;85:;?@ACBBB?ABBAAB@@;?<?@AAA:9:??@>9???:@@9????;??CC>ABB?BCB???@@@8992:A@=>AA@>?>;;88184:/:;>8=>>?:=777*3;=<=?B4:=>898?@@<?A00000<<<00+0>===<.7:????B1BBBCC:@A@8
@N9IO0:00930:05764
TACGTAGGGTGCGAGCGTTAATCGGAATTACTGGGCGTAAAGTGTGCGCAGGCGGCCGCGCAAGTCGAGTGTGAAAGCCCCGGGCTTAACTTGGGAATTGCGCTCGAAACTACGTGGCTGGAGTGTGGCAGAGGAAGGTGGAATTCCACGTGTAGCGGTGAAATGCGTAGAGATGTGGAGGAACACCAATGGCGAAGGCAGCCTTCTGGGCCAACACTGACGCTCATGCACGAAAGCGTGGGGAGCAAACAGG
+
BCCCCCFIG;9;BB@ABA>A?BAB?B?B@ABBBB=;;;A@0;;@@@@BBBB?@@;@<:9::::A?877?@@AAA?88999.8>6>@5867?8>>6=8=58<<88?;==6=<>>@8:29AA=@B???@?@:999>><A7;<=D@B@B@C@@@C@@@ED@BBBH>CAACBBAAAA@@@?3:9=@<;::4:49>299@=@?B@@?:;.55::1:.5.5;99;<955:99999@;99C>CBBBCJG7;;ABC=BBC?
@N9IO0:00939:05770
AACGTAGGGGACGAGCGTTATCCGGATTTACTGGGCGTAAAGCGCCCGTAGGCGGCTCTATAAGTTGGACGTGAAAGCTCCTGGCTTAACTGGGAGAGGCCGTTCAAAACTGTGGGGCTAGAGTGAGGCAGAGGAGCGCGGAATTCCCGGTGTAGTGGTGGAATGCGTAGATATCGGGAGGAACACCAGTGGCGAAAGCGGCGCTCTGGGCCTAAACTGACGCTGAGGGGCGAAAGCGTGGGGAGCGAACGGG
+
D9BBB;:;;.;EBAAAAA>ADB:>:999/:?9:97;BBBC=BBBBC;B>9:2:?9@BCCCA?<AB?B>BCBBBCC?CBBB@CB?AA6;7;BCC9?@:999@CB@BCBB8BBBBCBB9B@??A9:99A=A>?@B9=@@BBA;@;@;>?9A?BBCCCBB?BC=?<?AA@@@@A?>?@@A9??<?<?AA?B@@@>@BCC?DBB@BB:;;;;;0;5;9?999::9BA==??==2=:::/;;;:BBB5:::BB?CCC=
@N9IO0:00957:05770
TACGGAGGGTGCAAGCGTTATCCGGATTCACTGGGTTTAAAGGGTGCGTAGGTGGGTCAGTAAGTCAGTGGTGAAATCTCTGGGCTCAACCCGGAAACTGCCATTGATACTATTGGTCTTGAATATTGTGGAGGTTAGCGGAATATGTCATGTAGCGGTGAAATGCTTAGATATGACATAGAACACCAATTGCGAAGGCAGCTGGCTACACAAATATTGACACTGAGGCACGAAAGCGTGGGGATCAAACAGG
+
CCCC@BAB=ABBFADCBC@BBB;@;@@=AA@@AA=AB<BB6B@>=BCCCCC@CCF>BBBCA@7ACCCCCC@BBBC>CBCCAAB=BCCC@DD>B@BC?C;;;7;;>ABACBBBC9;8;CC?CC?@BB6;;@9@=;?:?@?@9@;@?@=<?A;;;<?;@?A:;:5:@@A>BBAB@???8449;?6??A4:20)////(/060/0;;6;::9??==3<@@288;>>=:44.499898.799:AA@2?@?@@9@A@=
@N9IO0:00961:05808
TACGGAGGGTGCAAGCGTTATCCGGATTTATTGGGTTTAAAGGGTCCGTAGGCGGATCTGTAAGTCAGTGGTGAAATCTCATAGCTTAACTATGAAACTGCCATTGATACTGCAGGTCTTGAGTAAAGTAGAAGTGGCTGGAATAAGTAGTGTAGCGGTGAAATGCATAGATATTACTTAGAACACCAATTGCGAAGGCAGGTCACTATGTTTTAACTGACGCTGATGGACGAAAGCGTGGGGAGCGAACAGG
+
BCBB>ABB;BBAC>BBBB?AAA?D=@@E=BB>AA9A@5?=5?=8;;555==8<=9<;;;;;?=AA?@?BB??@@B<@<?@@D@>@A;@<@@@;9990<:9:2;8;889<=99999399:39:@;;;0;?@AA6;;A>BBB?B@DD?AAAAADBBB;;5;;;;0;A@ABCBBBAA<ABB?CBC@CCB4;5;9>>@@;@9@=@;AABB@A?9:;;-:;@@AAB;;;BCBB?BA;;;0;AAAELG;BCBBA>;<;?
@N9IO0:00916:05812
TACGTAGGGTGCAAGCGTTAATCGGAATTACTGGGCGTAAAGCGCGCGTAGGTGGTTCAGCAAGTTGGAGGTGAAATCCCCGGGCTCAACCTGGGAACTGCCTCCAAAACTACTGAGCTAGAGTACGGTAGAGGGTGGTGGAATTTCCTGTGTAGCGGTGAAATGCGTAGATATAGGAAGGAACACCAGTGGCGAAGGCGACCACCTGGACTGATACTGACACTGAGGTGCGAAAGCGTGGGGAGCAAACAGG
+
CCABACCG>9;;DADBBB@C=@@>=@:?;AB:::6;A@CB<B@@@@@A@CC?CC?B?BBBCC?BB?A=??7<<BB>BCCC9BB;@ABB?B@BBB=A?99:9>@@<@@@6@?=?:988:ABACCCBCC@CBBBBC>CD>@@=A=AA<B>BBBBBBB@?9A;98-:A?@@A@@@A@@@@B=@=@>ABB8;;BB?CA@6:6;AAC@CC@BB?BBBBBBA:;;;;;;;ABC@BCB@@@;@@@@CED;BBCCE=@@@;
@N9IO0:00920:05842
TACGGAGGGAGCTAGCGTTGTTCGGAATTACTGGGCGTAAAGCGCGCGTAGGCGGTTTTTTAAGTCAGAGGTGAAAGCCCAGTGCTCAACACTGGAACTGCCTTTGAAACTGGAAAACTTGAATCTTGGAGAGGTCAGTGGAATTCCGAGTGTAGAGGTGAAATTCGTAGATATTCGGAAGAACACCAGTGGCGAAGGCGACTGACTGGACAAGTATTGACGCTGAGGTGCGAAAGCGTGGGGAGCAAACAGG
+
BABB=A?A6<;:@ACFDD?BC@DC?B?B?BBBBD>9;:BC=A;9;@:::BB@BB?BCBCB)A>ABCBB@@=@AAA:@AA<ABAAABBB?BABAC>B@B;<;>??9@@>5>@A<@@@5?@>AA<>>>393;@;;4;>>>@A<?=@AC?BBBBBCDCBB?BBBD>C=???>>=???=B=5>5/0,/;>6:088:@@@>A?BBABAA@@@B=:;;?BBCC@BBBBAAABB?BA@:::6;@BBDEI;;;DCD<BAA=
@N9IO0:00923:05832
TACGAGTGCCCCGAGCGTTATCCGGAATTATTGGGCGTAAAGGGTGTGTAGGTGGTTCTATTAGTCTTGTGTTAAAGCTCCCGGCTCAACCGGGAAAGTGCATGAGAAACGGTAGAACTTGAGGATGCGAGAGGTCTGTGGAACTCATAGTGTAGGGGTAAAATCCGTTGATATTATGGGGAACACCAAAAGCGAAGGCAGCAGACTGGCGCACTCCTGACACTGAAACACGAAAGCGTGGGTAGCGAATGGG
+
CCBC9:9;;AA0A?=;99?CCE@E@C?B?BCAFF>999AB<BG>CBBBBDD@996;;<<9?:=BA@A=>@AB4;;0:>@993:5:@BC:=:CD8;:6;:=B=BBBBB>6A@=@BBB@CC;DCB:B@A@AAAAC??@@ABB?C;BC@C=CBCCCCGDE3<;;;'<;4=A869C@C:BBBCC;C@BBA>ABA8AABA>A=@@@B@@AAAA=???AAA@;???9::@@@C>AAAAAA9=<<::9,9<<>>@:=>>8
@N9IO0:00924:05840
TACGTAGGGGGCGAGCGTTGTTCGGATTTACTGGGCGTAAAGAGCGCGTAGGCGCCGGATAAGTCCGTTGTGAAATCCCCCGGCTCAACCGGGGACCCGCTTCGGAAACTATCCGGCTTGAGTCGCGGAGAGGAGAGCGGAATTCCCAGTGTAGCGGTGAAATGACGTAGATATTGGGAGGAACACCGGTGGCGAAGGCGGCTCTCTGGACGCGTACTGACGCTGAGGCGCGAAAAGCTAGGGGAGCAAACGG
+
ECCCCBBBBA0BBBBBBD@DD@CC?BBE>BBBBA:@@>AA<AAA@A@A@;;4;:;:@59:?;@BD?AA<>998<5=B@AA2@>ACAC@D?ABC9AA@9=<=87917;5;<=???A?CC999A@AAAA>????9??@@>>9?=@;@C:?>AB???AC@@?@D>B:99???@@@?@:==5@@=??BAA@D>@B?AEE?B@BC?@@ACCCC@CAB@@000000;;>BCBB=?@@:;::&:=;;;;;.:AACB;:;;
@N9IO0:00932:05853
TACGTAGGGTCCGAGCGTTGTCCGGAATTACTGGGCGTAAAGAGCTCGTAGGTGGTTTGTCGCGTTGTTCGTGAAAACTCACAGCTTAACTGTGGGCGTGCGGGCGATACGGGCAGACTTGAGTACTGCAGGGGAGACTGGAATTCCTGGTGTAGCGGTGGAATGCGCAGATATCAGGAGGAACACCGGTGGCGAAGGCGGGTCTCTGGGCAGTAACTGACGCTGAGGAGCGAAAGCGTGGGGAGCGAACAGG
+
BABDHCCD>CC?A@AACC?BBB@B@D?B@CCBBC?AA@CD>C?@??:;;A@>;;6;A;ABBBAAA000?<<<0000)0@@AB?@?C?CAB?@?AA9???BBCC=B9:9<:::,9AAAAB>??AAAAAABAAAB8@@@A9939>A>A?CC?BBBCB==9==8@????BBBBBBBBBB=8BB?>;>??9?<==8=>@?B?CCF>B9:9CCC>CCBBB?A898@999???>B:::<@6:>CCCDD8A@AAB@@@@>
@N9IO0:00935:05840
TACGAAGGGGGCTAGCGTTGCTCGGAATTACTGGGCGTAAAGGGCGCGTAGGCGGACAGTTTAGTCAGAGGTGAAAGCCCAGGGCTCAACCTTGGAATTGCCTTTGATACTGGCTGTCTTGAGTTCGGGAGAGGTGAGTGGAATGCCGAGTGTAGAGGTGAAATTCGTAGATATTCGGCGGAACACCAGTGGCGAAGGCGACTCACTGGCCCGATACTGACGCTGAGG
+
BCB<9;9EAE+CCCCAAA@DC@;;:;@C@CBCCC>BBBBB=AA;A@@@@A@>@@<@AAABA=AA:;:?99299:9-8=?-:9=6=9948@;?=A<?9?=::5:@9=:::@@@=@CAAAB?A??=:@=>5=@9:3997>?>9?<00/6:::7<?>?<<:<>>?8?8==797<@=:7:;9;=*0*0//9;77919:;49197>=?>@A9;5::/6////./97;9;=885
@N9IO0:00936:05831
TACGTAGGGAGCGAGCGTTGTCCGGATTTATTGGGCGTAAAGAGCGCGTAGGCGGCTCAGTAAGCCGGGTGTGAAACTCCAAGCTCAACTTGGAGCGGCCATTCGGAACTGCTGTGGCTAGAGTCTGGTAGGGGAACACGGAATACCTGGTGTAGCGGTGAAATGCTTAGATATCAGTGGACACCAGTGGCGAAGGCGGTGTTCTGGGCCAGTACTGACGCTGAGGCGCGAAAGCGTGGGGAGCGAACAGG
+
CCDAA>>>*00<=<<@AB;@@A=A>A@J600)//)/;;;A=;;;@@AAB@@;>@8>;;;;9;9;;2;@8<>==;>+0//)/:=>>@?@BB?=<:8..).(-606619<@@9::???>B@AAA@C@9919<@@@,8/999A>B?BA?;;;6;?>BB?>:<8::.;@;939==9:::0==>+0//6063334934.424@:4;91;000*0)07788334:<A<858=999BBB5:;CBCBC8B????;?@@=
@N9IO0:00937:05850
TACGGAGGGTGCAAGCGTTGTCCGGATTCATTGGGTTTAAAGGGTGCGTAGGCGGTTCCGTAAGTCAGTGGTGAAATCCCCGGGCTCAACCCGGGAATTGCCATAGATACTGCGGGGCGTTGAGTTCGACCGAGGCGGTTGGAATGCGTGGTGTAGCGGTGAAATGCTTAGATATCACGCGGAACACCGATTGCGAAGGCAGATCGCTGGGTCGCGACTGACGCTGGATGCACGAAAGTGC
+
BB::6;B==ABBC@::;F@BBB?=8AB?@@A?BD=C@6?<(83*39<<8>?<@B9@<@<@@B:BCBBCCCA;95<25555&5:1////388/892:7<7;;8;;::999>:;;;;;.0//3////)599947//)//4:)/)/)5<<9;;7<=<666=7?=>909944.4:;9:5444;9;2:.9;8-//-(----(-(/8:8?BB;<<=5AAA793<3/0;8;//(//99@AAAE:?=>8
@N9IO0:00939:05830
TACGAAGGGTGCAAGCGTTAATCGGAATTACTGGGCGTAAAGGGTGCGTAGGCGGCCTTTTAAGTCGGATGTGAAATCCCCGGGCTCAACCTGGGAATGGCATCCGATACTGGGAGGCTAGAGTTTGGGAGAGGGTGGTGGAATTCCCGGTGTAGCGGTGAAATGCGTAGAGATCGGGAGGAACATCAGTGGCGAAGGCGGCCACCTGGCCTAAAACTGACGCTGAAGCACGAAAAGCGTGGGGAGCAAAC
+
CBC;<6;B6;<AA=>===*0*0/0+;<A=@?>>>:;;9BD=CC>BC>AAAA?BC?C?CBB:B?BBAA5:;55555)5;<<&55)55957<99;;769D=9<A9;79AAABBCC=;;09;<<?;;;(;=6==>AA:@@<9<29496;<7<8<@8888:4335<4?BBB?A@@?;88?A9@94?4@=88<A@C>AAD>A>A>=B:?8:A:49155==.9222266222/55662222&2662222&29779.7
@N9IO0:00944:05852
TACGGAGGGTGCAAGCGTTGTCCGGATTCATTGGGTTTAAAGGGTGCGTAGGCGGTTCCGTAAGTCAGTGGTGAAATCCCCGGGCTCAACCCGGGAATTGCCATAGATACTGCGGGGCTTGAGTTCGACCGAGGCGGTTGGAATGCGTGGTGTAGCGGTGAAATGCTTAGATATCACGCGGAACACCGATTGCGAAGCAGATCGCTGGGTCGCGACTGACGCTGATGCACGAAAGTGCGGGGATCAAACAG
+
@AAC@CGJ=BBBG@BBABACCC?D?@@=@BB?DD?DC?BB>BC>??@CA@A?;:7:?A?BBC@CCDBCCB@CBBB9@>;>09>00///)//+/:5<8>9>;7:@9;;;<@?@;;;<.;B2999@;@C@@=@9:49B>B:B=?:999?=>9;@<;?;C?CDEE=B<<;=@@A;:;::9???1917=@3990,0=>>-00?9<=:?=88=6BCC??<@?;;@@@00//>??BAAA==BB@@@@1;;997-79<
@N9IO0:00923:05870
TACAGGGGGGGCAAGCGTTGTTCGGAATTACTGGGCGTAAAGGGCTCGTAGGCGGCCAACTAAGTCACACGTGAAATCCCCAGCTTAACCTGGGAACTGCGTGTGATACTGGATGGCTTGAATTCGGGAGAGGGATGCAGAATTCCAGGTGTAGCGGTGAAATGCGTAGATATCTGGAGGAATACCGGTGGCGAAGGCGGCATCCTGGACCGACATTGACGCTGAGGAGCGAAAAGCTAGGGGAGCAAACGGG
+
@@CAB@AAAA#ACBI;;:A@B>AC?B=@=@BBBD=CBBBD6<9/9B>B<=B:=C7@;>7>9;5:<:4:9453;CD>=<@@000/969492377*71739:99;:@@BAA@@=@AB5@@?BB=A?@B@;@BBCC?CBCDC@@=B>B>BB=?@@@@;;8;CBB.:;;::=====>??==AC?B?BBB?C?@A?@AA>A7<;<@ABC?BB@AA?BAAAC?ABA@@@;;;;;;99999&9>??>B>7=@@@=469>6
@N9IO0:00929:05880
TACAGAGGGTGCAAGCGTTAATCGGAATTACTGGGCGTAAAGCGCGCGTAGGTGGTTCGTTAAGTTGGATGTGAAAGCCCCGGGCTCAACCTGGGAACTGCATCCAAAACTGGCGAGCTAGAGTACGGTAGAGGGTGGTGGAATTTCCTGTGTAGCGGTGAAATGCGTAGATATAGGAAGGAACACCAGTGGCGAAGGCGACCACCTGGACTGATACTGACACTGAGGTGCGAAAGCGTGGGGAGCAAACAGG
+
BB@;9;CC<BBA@=A;;;=B;@@C6;5:.5:AAB<BACCC09<5999@@A?=;:5;5;>>5:<@A;@699:;55>4:@::.8;3;<<A9>4?@@9>7@?>A=993788+9:?6==>===<<=A??93.388:::3::4?A8=8>9295555:>@>AA5;AA=155555655/..382628,2,28838522,2696;8==;=633038388877666////////9948;?:98)5977>CC5A@@AD;A:94
@N9IO0:00931:05892
TACGTAGGGTGCGAGCGTTAATCGGAATTACTGGGCGTAAAGCGTGCGCAGGCGGCCTCTTAAGACAGGTGTGAAATCCCCGGGCTTAACCTGGGAATGGCGCTTGTGACTGGGGGGCTTGGAGTGCGGAAGAGGGGAGATGGAATTCCTGGTGTAGCAGTGAAATGCGTAGAGATCAGGAGGAACACCGATGGCGAAGGCAGTCTCCTGGGCCAGCACTGACGCTCATGCACGAAAGCGTGGGGAGCAAACAGG
+
BBCCCFDD>;:;@<<ABA;@7?:<5:.5.5:9993959=>466==>>>A<@:::4953348<8?@@@@;?B>???,:9AA1A=1445@?B=@@D?B?CC=@A?;9=>BBBCADEEE)BB6:5;@=>;;29;99:9:&4:;3325>?=A=@@<9::A@@@@@??A99:9???@A??:8;A?BCAD@CFCABB;<5<@@=@=AABB<00,0<;5=;@@@;;;;00/0000/4:4449909>;?BDD;@A@@C?BBB?
@N9IO0:00938:05898
TACAGAGGGGGCAAGCGTTATTCGGAATTATTGGGCGTAAAGGGCGCGTAGGCGGCTTTGCAAGTGACGGGTGAAAGCCCTCGGCTTAACCGAGGAACTGCCTGTCAGACTGTGAGGCTTGAGACCGGGAGAGGTGAGTGGAATTCCCAGTGTAGCGGTGAAATGCGTAGATATTGGGAGGAACACCAGTGGCGAAGGCGGCTCACTGGACCGGAACTGACGCTGAGGCGCGAAAGCGTGGGGAGCAAACAGG
+
;:;AB?@BBB2BC>AACC@CD@BB?B@C>@@@CC>A@@@@:@A<ACBB>9928929BA;@AA=ABBAAFD>@AAE=BAB<@@@?BA?C=A?@@@;@?BABB@BBBBBBCBBBBBBB?AA?A?@@B?BB=A?@@=@@?AA@;@5;5;@8@ABABBCBB>B;;;7;BBBC=<=GDE?BB<BB;@<@BB?BCBD@A>=;>,00+0=<;;@@=@@8B=A>ABBBBBBCBBA=@@????6<><8899-9>@@C=AAF@
@N9IO0:00941:05875
TACGTAGGTGGCAAGCGTTGTCCGGATTTATTGGGTTTAAAGGGTGCGTAGGCGTGTCCTAAGTCAGTTGTGAAATACGGCAGCTTAACTGTCGAGGTGCAATTGATACTGGGACACTTGAGTACTGATGAGGTAAGCGGAATGGACGGTGTAGCGGTGAAATGCTTAGATATCGTCCAGAACACCGATAGCGAAGGCAGCTTACTAAGGAGTAACTGACGCTGAGGCACGAAAGTGTGGGGATCAAACAGG
+
C@CCB;;5;>=>A<@BBB@CDDAC?DDC=AC7;;6:B;BB=BC=9::@>>@=9;6@@A?BCABCBBBB8;;BBB=BCAA=BAABB?C?BA>==@00-0B@@<B?BBCBBA@A<A;;:C@AAABBDBBB???A=AA<??D@CABB?BCB?BABBB@?=?BBD>B?@@>AADAAABBBB?CBC?BBB8;;@@@@A@=@;@@@991988959=AB@B?A???@@@989@=@@:;;?0:9>@@AB9ABBCB=;:99
@N9IO0:00943:05867
GACAGAGGGTGCAAACGTTGTTCGGAATACTGGGCGTAAAGCGCGTGTAGGCTGCTCAGAAAGTCGGATGTGAAAGCCCTGGGCTCAACCTAGGAAGTGCATTCGAAACTTCTGAGCTGGAGTTCTGGAGAGGAAGGCGGAATTCTCGGTGTAGAGGTGAAATTCGTAGATATCGAGAGGAACACCGGTGGCGAAGGCGGCCTTCTGGACAGTGACTGACGCTGAGACGCGAAAGCGTGGGGAGCAAACAGG
+
<<<///99.7:<?@8@@@700=@@<@00/9<<;395;@@8@@>@BBCBBC?;:99?==79:,488:7=;;;=??6>@@8?CC=CBAA7?056=8>8>?=698=?;<<5:?9?=@=@;:98<==9==A>A@@A>B@CACC@C>B><;;C=;96;BCE?B==@6?7;=BCCBB;;;C@@@B@C?BBC?A>@C>A;92749;2;15.4=?7;?@?C@@@@ABB@@A<<00////3808::;<<<2==>>>66;:;
@N9IO0:00947:05860
TACGAAGGGGGCTAGCGTTGCTCGGAATCACTGGGCGTAAAGCGCACGTAGGCGGATTTCTAAGTCAGGGGTGAAATCCCGGAGCTCAACTCCGGAACTGCCTCTGATACTGGAGGTCTCGAGTCCGGGAGAGGTGAGTGGAACTGCGAGTGTAGAGGTGAAATTCGTAGATATTCGCAAGAACACCAGTGGCGAAGGCGGCTCACTGGCCCGGTACTGACGCTGAGGTGCGAAAGCGTGGGGAGCAAACA
+
@@B:96;BCB3CCBBCCC@CCBDIAD?AACCBBB=;;;BC>B;;;AABABB?@@=@CC=C?@>@BCBBDD9@@CC=CCC>C?;;:BBC@AAA?C?B?A9::<??ACEBCBAA<9838@?>A>?>B?BF>CBBB?BB=>>@;@;@@@@AAAB@@@999=?>>B=B@BBCCBBA@@<>@<<9<=8===8<===;>??=B<;;7:>>>9:::=C:C<A@?778;A>>;;;=AA:::@6<;<<<==1;;AAA6?8
@N9IO0:00914:05919
GACAGAGGGTGCAAACGTTGTTCGGAATTACTGGGCGTAAAGCGCGTGTAGGCGGTTCGGAAAGTCGGATGTGAAAGCCCTGGGCTCAACCCAGGAAGTGCACTCGAAACTCCCGAACTGGAGTCCTGGAGAGGAAGGCGGAATTCTCGGTGTAGAGGTGAAATTCGTAGATAATCGAGAGGAACATCGGTGGCGAAAGGCGGCCTTCTGGACAGCGACTGACCGCTGAGACGCGAAAGCGTGGGGAGCAAAACAGG
+
@@>00000)///::1/00+/65::)/)3-3344;(44444)4:<::0009949>5:4;949@6@@9;.9;;:>@@666F=AAB<??AA<@A=AA>A@@959=554<<:)599=)5:5@@B>;99A>CB=0000)/)/)//4:4;5;D@:;<444444.49990:045<84437-734;?CC@C?:88@@:=?:?899,7;=A8:56(--,(,,--:97766//(/66332/./0///)///99<;+;@99;;&:4:5
@N9IO0:00924:05932
TACAGAGGTGGCAAGCGTTGTTCGGAATTACTGGGCGTAAAGGGCGCGTAGGCGGCCCGTCAAGTCCCGTGTGAAAGCCCCCGGCTCAACCGGGGAACGGCGCGGGAAACTAGCAGGCTTGAGTTCGGGAGAGGGAAGCGGAATTTCGGGTGTAGCGGTGAAATGCGCAGATATCCGAAGGAACACCGGTGGCGAAGGCGGCTTCCTGGACCGACACTGACGCTGAGGCGCGAAAGCTAGGGGAGCAAACGGG
+
;;FCBAB?AA?BB=A@AA;AB>BC?CAC?BB::;/;B;:::;D>CCCBBA@???<@B=AABB<@@EB=ECABABB=BCCCC5B?ABAB>B?BEF<C@CCACCCBC9;;0;@@@B@A>AB>BB;<7;AA9A@@@B6:5:AB?A?CB>BBC>@??BBBB?BBBF>99:C?????@:939A9==?<?@?=A=;;5;00*09==9>@;A=AB=A@>?>=9988?A=?@A=?:><<<=<37@>===>4@@@CC>CCB=
@N9IO0:00929:05936
TACAGAGATGGCAAGCGTTGTTCGGAATCACTGGGCTTAAAGCGCGTGTAGGCGGGGTGAAAGGTGCCTTGTGAAATCCCTCGGCTCAACCGAGGAATGGCTTGGCAAACCGGCACTCTTGAGGCAGGTAGAGGTAACTGGAACCATTGGTGGAGCGGTGAAATGCGTAGAGATCAATGGGAACGCCGGTGGCGAAAGCGAGTTACTGGGCCTGTTCTGACGCTGAGACGCGAAAGCGTGGGTAGCAAACAGG
+
BBC;;:CCCB?CD=B?::8;CAECAC669CCHIH=C@4::/55:AAA@@@>:=@@B9BAGE=B@????A@BCBBB=BDC>BAA>AAAA@D>AAD@C?BA?CB@B@BBB=B@D@DDBAAB<@;;5;BB>BBBBB?BC?BCC?C?B?@@?B?AA?ABBEABBBC>:;;BBBAAAA@;;5;@@8A=BAC?B?BA?AAAA6;;C;<<9;;ACC8;8;DB=AABBAAAAAAC@CA@BBB>CBCCCK>CBBBBB=;;;<
@N9IO0:00933:05957
TACGTAGGTGGCAAGCGTTGTCCGGATTTATTGGGTTTAAAGGGTGCGTAGGCGCCCTGTAAGTCAGTGCTGAAATATCCCGGCTTAACCGGGAGGGTGGCATTGATACTGCAGGGCTTGAGTACAGATGAAGTAGGCGGAATTGACGGTGTAGCGGTGAAATGCATAGATATCGTCAAGAACACCGATAGCGAAGGCAGCTTACTAAGCTGTAACTGACGCTGAGGCACGAAAGTGTGGGGATCAAACAGG
+
BBBAA::7:A;AC8;9AA?BBC?B>BCC>BC@CD=CD>CC8::6;DBBBBA>:;9@6@@BB@CBBBBBAAACCC>@????6=<9;5;5=3<858?:69?;9890959:AA989@<4994499:B@@@???@<?AAA=AA;?;?=@BCC?CDAAB;<8;CCE>CDFDCCAAAA@@@;;;?@@<ABB=AAC;;;;;5;5;;@AA=?@;;59<:;00+0000<=:>44428::955)59999==/@:>>A8:994
@N9IO0:00941:05949
TACGGAGGGTGCAAGCGTTATCCGGATTTATTGGGTTTAAAGGGTCCGTAGGCGGATCTGTAAGTCAGTGGTGAAATCTCACAGCTTAACTGTGAAACTGCCATTGATACTGCAGGTCTTGAGTAAGGTAGAAGTGGCTGGAATAAGTAGTGTAGCGGTGAAATGCATAGATATTACTTAGAACACCAATTGCGAAGGCAGGTCACTATGTCTTAACTGACGCTGATGGACGAAAGCGTGGGGAGCGAACAGG
+
BB>>:@>@8AA@C>@A@@@CCC@B?CCC>BB=AA8AB;@A9AB=BC?BA??;994:@@@C@@<@AA@@AA>AAAD=;<;BBC;;:C9;6;BCCCCK>C;;;@AB?CCECCBAA::5:@@6;:BBC@C?BBCDACDC@BBC?C?CC?BBCCCCEDBAA;?;;;0;;;BBCCCCCI@B;;7;AC>AAB<@<@5;;BB@CACCD@@@@BBBBBBBC@C@CCAAAB??:::A<@>:::/9979?DD9988@@:?@A=
@N9IO0:00952:05928
TACGAAGGGGGCTAGCGTTGTTCGGAATTACTGGGCGTAAAGCGAACGTAGGCGGTGTTCCATGTCAGAGGTGAAAGCCTGGGGCTCAACTCCAGAATTGCCTTTGAAACGGGGACGCTTGAGTCCGAGAGAGGATGGCGGAATTCCTAGTGTAGAGGTGAAATTCGTAGATATTAGGAAGAACACCAGTGGCGAAGGCGGCCATCTGGCTCGGTACTGACGCTCAGGTTCGAAAGCGTGGGGAGCAAACAGG
+
A@BA@9>@>@0@BBBCCB@BB@A?;@+0,0@@B@<BBCED>CCBB?AB@;<600+0>>:@@BCCCBB@@@=@CCD>BB?BBFE9BCCC@CCC@CDD@C?@?<@@<BBD>CCCC;CBBBD@B@A@C@CCBBBBB?BBB?AD?B@B?B?BBBBBCBBBC?CBBB<A?A@??????B?BB?B?BB?BBF?AA?>;>BB?B???;?<ABB@@=@BBB?BBBBBBB@AABBB=C=?:;;0;AAA@@@.;;ABD>CCC@
@N9IO0:00955:05951
TACGTAGGGTGCGAGCGTTAATCGGAATTACTGGGCGTAAAGGGTGCGCAGGCGCTCCGCATGTCGGGCGTGAAATCCCCGGGCTTAACCTGGGAATTGCGTCCGAAACTATGGAGCTGGAGTGTGGCAGAGGGAGGTGGAATTCCACGTGTAGCGGTGAAAATGCGTAGAGATGTGGAGGAACACCGATGGCGAAGGCAGCCTCCTGGGCCAAACACTGACGCTCATGCACGAAAAGCGTGGGGAGCAAACAGG
+
CDCA@@CB6<;A@@ABBC@C?B@@=A?B=BA@@C>;;<DC>CE>BBBBBBA?CCA@@=@@@@AA@BA8AAABBB>BABB8@@:@D=A<@<@AB<B?B@B;;;A=>==6>==:948??CC@BB@@?A?ABBBBB>BA?AA?B<@<@<@AA;;::B@B=?9;;;&:9<::?;<>999997;;7;8<:>8<<4409@?:?496<<:>@:<<;09.99)45555<554<@0/////////&/444;>>2;;;>@7@@@7
@N9IO0:00957:05916
AACGTAGGACACGAGCGTTATCCGGAGTTACTGGGCGTAAAGGGCGTGCAGGCGGCTGCGTAAGACTGATGTGAAAGCGCCGGCTTAACCGGGCGAGGACATTGGTGACTGCGTAGCTTGAGGCAGATAGAGGGGTGTAGAATTCCGGGTGTAGTGGTGAAATGCGTAGAGATCCGGAGGAATACCAGAGGCGAAGGCGCACCCTGGGTCTGACCTGACGCTGAGACGCGACAGCATGGGGGAGCGAACGG
+
5&5559949;9555594434443;56558>656=455599)55)59<;;//)/:27979///)/////5555///)////)-(-6(/)/)//(/;4/)////)/49/56999>B@AA@259=25555555;<>?166?;;;9=9=?BC=@@<?@>==9::@9>>=>A???9;8:)-(,,(,(,,,(-556(/3/160///666.877(33887;67/////4::99::::74339333333$388886333
@N9IO0:00922:05976
TACGGAGGGTGCGAGCGTTAATCGGAATGACTGGGCGTAAAGGGCGCGTAGGCGGCTTATACAGTCAGATGTGAAATTCCTGGGCTTAACCTGGGACCTGCATTTGATACGTATAGGCTAGAGTGTGAAAGAGGATTGTGGAATTCCAAGTGTAGAGGTGAAATTCGTAGATATTTGGAGGAACACCGGTGGCGAAGGCGGCAATCTGGTTCACAACTGACGCTGAGGCGCGAAAGCGTGGGGAGCAAACAGG
+
BBAC?AAB<AA@BBABCC@C=@@FAE?CC@@@BG@BAACD?CB>BABAABB?BC?BC@AAAABBA@ABB899BBD=A;;5:==,/0;@:@:@BB<=B>>??A@@:AABACBCBBBD?BBBBAA<><BBB>BAA<=>7;:A<A=?<?<A;>::9><;;6999:0::=>>>??@AAA9A:;;6;=@BC?E>BB?ACC@C@CC@AA=@CCC@CBAABC:;;CBAAA@A;;4:BA;;:.99AADDF;@@ABA9A;;5
@N9IO0:00923:05974
TACGAAGGGGGCTAGCGTTGTTCGGAATTACTGGGCGTAAAGCGCGCGTAGGCTGTGCGACAAGTCAGGGGTGAAATCCCGGAGCTTAACTCCGGAACTGCCTTTGAAACTGTCGTGCTGGAATCTCAGAGGGGATAGCGGAATTCCAAATGTAGGGGTGAAATCCGTAGATATTTGGAGGAACACCGGTGGCGAAGGCGGCTATCTGGATGAGTATTGACGCTGAGGCGCGAAAGCGTGGGGATCAAAACAGG
+
B@B@=9=@=@,@B@AABB?AB?BA=B=@=@BB@B<BBCBB<B???@>>?8838AAABBABCC?BACCCDC6>?AC>BAB<B>BBBA=A>ABB?C@C?BA??387.8==8???????A@AB?C?999>>=@@@?6@@@@@@<A8=8>:@@;@@@>>?>599:C<>>:==>>==>>>9>=DE<A:;::667==7<//+/6:<7=AA=;;?297988>AA:=:;::::8818BBDED8=>===>>/::8786)69:8
@N9IO0:00948:05985
TACCTGCAGGCCCGAGTGGTGATCGTTATATTGGGCCTAAAAACGGTCCGTAGCCGGTTCGTAGATGCTGTGTAAATCGAACGGCTTAACCGTTCGAATTGCGGGTAGACCGCGAGACTTGGGACCGGGAGAGTCACGAAGTACTCCGGGGGTAGAGGTGAAATTCTGTAATCCTCGGGGGACTACCGGTGGCGAAGGCGGTCGTGATAGAACGGCTCCGACGGTGAGGGACGAAGCCCTGGGGCGCAAACCGG
+
000)/////)5905444/)////7883----(--(,0-----$//)//59/--/)0)/)/;88<;;00///6;:>7;0/0;@:3::,0-0<@A=A@B?A389@@:@BBCC>AA@>A?>>?BD>BB?BB=BBBBB@@ADC=ABAABB?BCBC3BBA??;?AAB=B==;;:;<AA=@@@DED.959<96:465,2<=6<988.555796<=<<4<>:==B;@>==0<<827'22292<>A5<=<<1=955:193=;
@N9IO0:00955:05981
GACGAACTGTGCAAACGTTATTCGGAATCACTGGGCTTGAAGAGTGCGTAGGCGGTTTTGTAAGTAGGGTGTGAAAGCCCCCGGCCCAACCGGGGAATTGCGCCCTAAACTGCAAGGCTGGAGTGAGGTAGGGGTGTGTGGAACTTCTAGTGGAGCGGTGAAATGTGTTGATATTAGAAGGAACGCCGGTGGCGAAAAGCGACACACTGGACCTTGTCTGACGCTGAGGCACGAAAGCCAGGGGAGCAAACGGG
+
;CC@B>@CBA;;;A;;99.4<5<=9<<<<<?>>>8>A>BB>AA;;;BAABB?AB@BGF<IBB?BCEII=AACBBB;00000)06<>+0*06>><0=8<8=99:C<A@B8>>>;;6:;AAB=@@BBAA?AABBB8BAAAAA?D=@@?BBAABB@;;;C@CBBE>;;;BC>A@@@@=A@@=A=B?BBB?C???9=:9:9&98<@;;A@ABB<?@?B?A9:9>AA@ABB:949AA@@@6;;5;AEE9DB@B@;@BB=
@N9IO0:00958:06003
TACGTAGGGAGCAAGCGTTGTCCGGATTTACTGGGCGTAAAGGGCGCGTAGGCGGTCTACCAAGCGTGAAGTGAAATCTCCAGGGCTCAACCCGGAAACTGCTTCGCGAACTGGCAGACTAGAGGAAGGTAGAGGTGAATGGAATTCCTGGTGTAGCGGTGACATGCATTGATATCAGGAGGAACACCCGTGGCGAAGGCGGTTCACTGGGCCTTTCCTGACGCTGAGGCGCGAAAGCGTGGGTAGCAAACAG
+
CCCDC@BA9;;;;5;@A@=@CC@C?CCB8;;@A@8@@@AD<BB=BBBDEDD?;;8;ABBB5;4<<;;>@>AABBB?CBCB=@@D>BBAA>AA;A@CD=>>??@<9:9AA?ABB?BCCAAABBCB@C>A>===<=:=?@;>>:>:=:==@@<@>>:::>:>?BBBBAAAA>??@BBAAA@??<?;?CCC>BB?<?AB>A<@A4959BBBEF=A>AC8?;?@=8;77833.399;;=18;6///(///996.689
@N9IO0:00927:06033
TACGAAGGGTGCAAGCGTTACTCGGAATTACTGGGCGTAAAGCGTGCGTAGGTGGTGGTTTAAGTCTGCTGTGAAAGCCCTGGGCTCAACCTGGGAATTGCAGTGGATACTGGATCACTAGAGTGTGGTAGAGGGATGCGGAATTTCTGGTGTAGCAGTGAAATGCGTAGAGATCAGAAGGAACATCCGTGGCGAAGGCGGCATCCTGGGCCAACACTGACACTGAGGCACGAAAGCGTGGGGAGCAAACAGG
+
A@@:949B9@@?A?BAB@@BBBCC@D99::CBCC?BBACC=BBB9;:ECA@<@@;?@?BB=B?BCA@CCBBACCB;?>;5BBD>DCCC@C@BBB<A=?<?:;;AB?AAABBB?CAAA@999@A9:9C?A?=777,9@@?@?A>?C7>>B=@@??@BBBBBBD=BBBBBCCB@@<<<=>3>:@;?@@B=AAA<>=B8:8:C?BCB@=AAA<A=A<@BBA@@B@A@@<;7;BBBDE>C;;<BBB7BBBCC?BBA?
@N9IO0:00928:06022
TACGTAGGGTGCGAGCGTTAATCGGAATTACTGGGCGTAAAGGGTGCGCAGGCGGTCCTGCAAGTCAGGCGTGAAATCCCCGGGCTTAACCTGGGAATGGCGCTTGAAACTACGGGACTGGAGTATGGCAGAGGGAGGTGGAATTCCACGTGTAGCGGTGAAATGCGTAGAGATGTGGAGGAACACCGATGGCGAAGGCAGCCTCCTGGGCCAATACTGACGCTCATGCACGAAAGCGTGGGGAGCAAACAGG
+
CCCCCBBB<@??@:;:BC@D@CBC?B?B?BBBBE=BBBBB<AC=@@?BA??=8899C@DBBB?BBBBA?@@@ABB8A@@@7AC8A@5;5;?BBC?DAED?BB;;9;DE>DFBAAA8:;AB=@9::@@??@@BBA;::89A?C=A=@?BBCC;:;CCC@BBHC>BCDCCCECCBBCCC@BB@B?ABA?DABB=A<;5<=BACC?BB?AAA8A<A?BBCBBDBBBD;;;@@@@;;;0;;;;CHE=BBBCD=@@@?
@N9IO0:00932:06051
TACGAAGGGGGCTAGCGTTGCTCGGAATCACTGGGCGTAAAGGGTGCGTAGGCGGGTCTTTAAGTCAGGGGTGAAATCCTGGAGCTCAACTCCAGAACTGCCTTTGATACTGAAGATCTTGAGTTCGGGAGAGGTGAGTGGAACTGCGAGTGTAGAGGTGAAATTCGTAGATATTCGCAAGAACACCAGTGGCGAAGGCGGCTCACTGGCCCGATACTGACGCTGAGGCACGAAAGCGTGGGGAGCAAACAGG
+
ABBBA=BCBC3CBCBBBB@CCCCC?C>@@C@@@D>BBBBB<@?<@BA@ABB?CCD>@@@B=B@BBAABCC:CCCC>BB?A@=>>>??A=BBB?BBC@BA@A?BC:@??<<<9929===>9=?9:48BC9AA;;68==>>A<A<>>@@::;A>>>889;;;;D9@9==;::>@@@<===B?ABABBB@CBBB@BAA:A>00-0BB@@;;5;A8@AABA@A@;;;CBBB?@@@;;;0;??@BBB6::;@@9@??;
@N9IO0:00936:06056
TACGGAGGGTGCAAACGTTGCTCGGAATCATTGGGCGTAAAGCGCACGTAGGCGGTCGGCTATGTCGGATGTGAAAGCCTCGGGCTTAACCCGAGAAGGGCATCCGAAACTGGCCGGCTTGAGTACGGAAGAGGGTCTCGGAATTCCCGGTGTAGAGGTGAAATTCGTAGATATCGGGAGGAACACCAGTGGCGAAGGCGGAGACCTGGGCCGATACTGACGCTGAGGTGCGAAAGCGTGGGGAGCAAACAGG
+
BA@@;;;;/;;:BC?;::@BBA;;6;5;:BC:CD8AAACC;@;;;BAACA@<@B>CBB?BBBBBBCB?BCAAAAA;AA?ABBB>BCAI@CC>CCCDAFJ?CCBB@BCD=CAA=@=@<@A=??@@CCC@C@C::;6;ABBC@D@C@CB<B>;;;BBBB@BCCD>CADCAAABCCCCCE=@@<@=@@@?D???=?AA>B?BB@BBBB@CCD=B?CBAAAAABAA@A@@@=@BB;:;.;@CCCDD<BBBBC=BBB?
@N9IO0:00940:06013
TACGTAGGGTGCAAGCGTTAATCGGAATTACTGGGCGTAAAGCGTGCGCAGGCGGTCGTGCAAGACAGATGTGAAATCCCCGGGCTTAACCTGGGAACTGCATTTGTGACTGCACGGCTGGAGTGCGGCAGAGGGGGATGGAATTCCGGCGTGTAGCAGTGAAATGCGTAGATATGCGGAGGAACACCGATGGCGAAGGCAATCCCCTGGGCCTGCACTGACGCTCATGCACGAAAGCGTGGGGAGCAAACAGG
+
CBCCCCCC?@@@C@C@@@@C?CCD@D496;BABC>CBACE>DBBBA@B@9959>8<@@>A@@<AA@BCBAAABCB=BBDD8??8<=3:39>AAB=B:@>??<=C;CBACBBBBA8938;>188887815:;7AAAA.:;=7=*0*0*0*0=75337555=77907:<=A@@@A>>===:>>8=:BBB?BB@@?@CC@C>@@<????3@@@8@=ABBCBBCBBBCBBBBBBCCBBB=BBBA@AA7;;;BB=AA@>
@N9IO0:00943:06055
TACAGAGGGTGCAAGCGTTGTTCGGAATTATTGGGCGTAAAGCGCGTGTAGGCGGCTTTGCAAGTCAGGTGTGAAAGCCCTCGGCTCAACCGAGGAAGTGCGCCTGAAACTGCAGAGCTTGAGTTCCGGAGAGGATGGCGGAATTCCCCAAGTAGAGGTGAAATTCGTAGATATGGGGAGGAACACCGGTGGCGAAGGCGGCCATCTGGACGGAAACTGACGCTGAGACGCGAAAGCGTGGGTAGCAAAACAGG
+
CCECBA@A<:;9D>BBBB?BB?BB=A;A@DDBCC9CA;;;09@@BF:;:BB>::6;BC;B@B?BBBBB@AAABBC=@@@;@??;@CAA>A?CCC?CACBA@A><=8892:@AABBBB@@7B@?A9>;??B::@;>>>=BB??9<6<@@3B@@AAA@@<@@AA:A668@@@@A@@@CC5AA<A<>>><>;>>=B::5:6::5;<;:;BE<>>>;?<5<?9;:A>=<<658@@AAB:@?=<=<1<=;7687)8::7
@N9IO0:00956:06014
TACAGAGGGTGCGAGCGTTAATCGGAATTACTGGGCGTAAAGCGCACGTAGGTGGCGACGTAAGTCGGGTGTGAAAGCCCCGGGCTCAACCTGGGAATTGCATTCGAGACTGCATTGCTGGAGTACGGAAGAGGAGGGCGGAATTCCCGGTGTAGCGGTGAAATGCGTAGATATCGGGAGGAACATCAGTGGCGAAGGCGGCCCTCTGGTCCAGTACTGACACTCAAGTGCGAAAGCGTGGGGAGCAAACAGG
+
CCBBABDF>AABD@@9992:=@AA?AAE@CBCCE>CBBB@8::BBBBA@@B?CB@BBBA?@@?AAACC>CDA@@@;@@DD;ED=@AAB=A>:::8:@C?BBCB>BBBBBCCCCBA@FCCC?BBBBBB?C<ABB?BBC=CC@B>@>AA<A@CBBBC::8:CBC>CBCCCBBC@AABCB=@@<@?;;;BBCCC?ABLAL@BAADG@CCCD@BB@AAACBBBBABAA::69??@999/9;;;ACC;AAAAA<AAC?
@N9IO0:00957:06081
TACAGAGGTCTCAAGCGTTGTTCGGATTTATTGGGCGTAAAGGGTGCGTAGGCGGCATGGTCAGTTGGATGTGAAAGGCTGCGGCTTAACCGCATCACTGCATTCAATACTGCCTTGCTAGAGCATTAGCGAGGAGGCTGGAATTTACGGTGTAGCAGTGAAATGCGTAGATATCGTAAGGAACGCCAGTGGCGAAAGCGAGCCTCTAGATAATTGCTGACGCTGAGGCACGAAGGCCAGGGGGAGCAAACGGG
+
CBCAAAA=ACBAB?@@@@=AB?CC?@@@8?@;@>8@B>BB<AB=;;<BBBB>A@@BBBB>@?A??;@<@AAACBE<B?A???@<@A6:588A??<ABBB@ACC@CB@AAA????B5;;BAAAAAAA>ABCAAB?@@<@BB?B?BF?BBB@BAAACAAAAABB;AA>>??=;>A?;;?A9?4?8@:=7:::93<582'269<>:05775//0?6;9;?:::@><:9/0(/6///(/(0)08737$37399,9??9
@N9IO0:00957:06107
TACGTAGGGGGCGAGCGTTGTCCGGAATCATTGGGCGTAAAGCGCGCGCAGGCGGCCGCGCGAGCCCGGCGTGCAAGCCCCCGGCTCAACCGGGGGAGGTCGTCGGGGACCGGGTGGCTGGGAGGCCGGTAGGGGCGAGTGGAATTCCCGGTGTAGTGGTGGAATGCGTAGAGATCGGGAGGAACACCAGTGGCGAAGGCGACTCGCTGGGCCGGACCTGACGCTCAGGCGCGAAAGCGTGGGGAGCGATCCGG
+
CCCBBDDDFE5AA@BABC@BAA@C@C@CCCCBCC?BBBBB<A;;;AAA@A@=;;5:;AA?>>95;9.98?A@?;;4:9;:;):8?<8<3=.;;;;*:?<@@;;:999*4<7;;444.4444(4?:@@E@??ADC;BACBBC?B6:05<08244389;A>BB9B?AAABAB???=8333(38286AAC?BA;@7=?8>B8=BBB==;::?;2>(-(--(--/8777522+22227='2252222&25522296<4
@N9IO0:00960:06092
TACAGAGGTCCCGAGCGTTGTTCGGATTCACTGGGCGTAAAGGGTGCGTAGGTGGTGAGGTAAGTCGGATGTGAAATCTCCGGGCTCAACCCGGAAATGGCATTGGAAACTACCTTGCTGGAGGATTTGAGGGGGGATTGGAATGACTTGGTGTAGCAGTGAAATGCGTAGATATCAAGTGGAACACCAGTGGCGAAGGCGAATCCCTGGAAAATACCTGACACTGAGGCACGAAAGCGTGGGGAGCAAACAGG
+
CCCAAAB?BBC=CBB;;;?BB?CB9;;?BDBBBB=CCBBD>DD>BAACCCC@BB?BDBF@AB>ABBC@BAAABBD>???A:?=5=@:92:?8B@CC8@A=@A@;@<@B=@A@D?B?AAAB=9939==6=A@@@AA'AA=@<@<000>>+9.33333:3//66:1///6668:@?BBB<AAF>B>A@B8C>::59/0).05<<6<@@6==/888&8:64=>>=>99;882752227/788=>=>-7;<<<59<<2
@N9IO0:00914:06140
TACAGAGGGTGCGAGCGTTGTCCGGAATCACTGGGCGTAAAGGGCGCGTAGGTGGCCTGGTAAGTAGGGGGTGAAATCTCGAGGCTCAACTTCGAGGCTGCCTCCTAAACTGTCGGCTCGAGCAGAGTAGAGGCAGGTGGAATTCCCGGTGTAGCGGTGGAATGCGTAGAGATCGGGAAGAACATCGGTGGCGAAGGCGGCCTGCTGGGCTCTTGCTGACACTGAGGCGCGACAGCGTGGGGAGCAAACAGG
+
BBABBCDF>BB@AAA:;;<;;;@C?B?AABDBBM@BBBBF>CB>CB9:9CC>ABAC>BC@@A=@BAAABB3BBAD=BBCCCBC@ABCC?BA?@@?@<?;;;9;;GEFG>CDCB;;5:AAA@BABCBCCCCECACDC@CC@B?B?BB>B?CBBBB@@=@B<@<@AABBABCBBBBDC=C?;;9;BBCBAEE@CBB=@=@B?B@;;:AAB<CB@@=????AAAAA@;;6;AABAA@@999999-899AC>BBC?
@N9IO0:00922:06139
TACGAAGGGTGCAAGCGTTACTCGGAATTACTGGGCGTAAAGCGTGCGTAGGTGGTTCGTTAAGTCTGATGTGAAAGCCCTGGGCTCAACCTGGGAATGGCATTGGAAACTGGCGACCTAGAGTGCGGTAGAGGGTAGTGGAATTCCCGGTGTAGCAGTGAAATGCGTAGAGATCGGGAGGAACATCCGTGGCGAAGGCGACTACCTGGACCAGCACTGACACTGAGGCACGAAAGCGTGGGGAGCAAACAGG
+
BBCAB;AC=BBAB>B:;9@CBBBG@C=?>@@BBC>BBBDD>DBCCCBBAAA>AB=B?BBB@B?CCBBBCCCBCC>8A?>7BB=8CBED:C:CC>7>;>B9BBB>A?BC>BBB?AAAB<@@@AAAAAD?BAAAAA;AAC@@<A=@:?A9B:@????AA@BBBC=CCCBBBAAA>>?@C9@@=@?@AADAC<=:;CC@CACEHBABC@BC?BA=@>>>>:?A@>???;;5;9;944/5<:<=CB8@@BDC=A@@=
@N9IO0:00924:06123
TACGTAGGGTGCGAGCGTTAATCGGAATTACTGGGCGTAAAGTGTGCGCAGGTGGCCTCGCAAGTCGAGTGTGAAATCCCCGGGCTTAACTTGGGAATTGCGCTCGAAACTACGGGGCTCGAGTGTGCGGAGGGAGGTGGAATTCCACGTGTAGGCGGTGAAAATGCGTAGAGATGATGGAGGAACACCAATGGCGAAGGCAGCCTCCTGGGCCAACACTGACGCTCATGCACGAAAGCGTGGGGAGCAAACAGG
+
BABBCCDJ>AAAA@A@CB@B@BBB?B@B@CCDFD>BBBCC=B@A@@@CBAB?BB?B?@@BBD????BBB?==998+9AAA:BD8??5937A298*3,3,3/////888/6677788+7;9777<733373322'25.22+239+2+44//,,,,(,-05-444&444;;==555:444:0557<7999.5.5:.5596;9><<;)//)/77/7(/,/;;;:<554;5555/77///)//9799;0;;;>A7<<@=
@N9IO0:00930:06151
TACGTAGGTGGCAAGCGTTGTCCGGATTTATTGGGTTTAAAGGGTGCGTAGGCGGCTTTGTAAGTCAGTGGTGAAATATGGCAGCTCAACTGTCAGGGTGCCATTGATACTGCGGAGCTTGAGTACAGATGAGGTAGGCGGAATTGACGGTGTAGCGGTGAAATGCTTAGATATCGTCAAGAACACCGATAGCGAAGGCAGCTTACTAGGCTGTAACTGACGCTGAGGCACGAAAAGTGTGGGG
+
CCCDE9979A=@D<@?AA>BBC@B?BBB>BCACD>DF>CB<AB<BAAA@@@=;:9;DF=CCCACAAAB?>:>>?B:BEAA>BAB<<<A6::@@@@CC=@@>?AB=?>BAA???A9?>>>9?ABBCBBB@BB><:<AA>BC>B>B>??AB>BBAAAAA>ADDF>C>>>?B>>?B?@?BBB48=?A@A@@>A9955;9=:A@:;:?:9443-366//)/////9;3337133344::.<;55/;;;
@N9IO0:00938:06139
TACGTAGGGTGCGAGCGTTAATCGGAATTACTGGGCGTAAAGCGTGCGCAGGCGGCGCCGCAAGTCAGGCGTGAAATCCCCGAGCTTAACTTGGGAATGGCGCTTGAAACTACGGTGCTGGAGTGTGGCAGAGGGAGGTGGAATTCCACGTGTAGCGGTGAAATGCGTAGAGATGTGGAGGAACACCGATGGCGAAGGCAGCCTCCTGGGCCAACACTGACGCTCATGCACGAAAGCGTGGGGAGCAAACAGG
+
CCCBB???:A@=BB@@@A:B:BBC@D=@?@@@@A<@@@EE@ECCAAAB@00,00*/9?:@@@04:99?=BBBCCC;@>??3@@?=@6;69?<?A<B=?@@A@@A479;8773<<5888:96;;437?6>?><>C5AB<?@?B?B?A>@?:9:;;;;=8B?@?5@;;<<9=9=:999;4:8;?7>?>;>@AB?@@@@C8;:??7:;79==1;2<9=?@993=:8843333989891:=?>ABA1>>>AC:@@@8
@N9IO0:00941:06126
TACGGAGGGTGCGAGCGTTAATCGGAATTACTGGGCGTAAAGCGCGCGTAGGCGGCGTGATAAGCCGGTTGTGAAAGCCCCGGGCTCAACCTGGGAACGGCATCCGGAACTGTCAGGCTAGAGTGCAGGAGAGGAAGGTAGAATTCCCGGTGTAGCGGTGAAATGCGTAGAGATCGGGAGGAATACCAGTGGCGAAGGCGGCCTTCTGGACTGACACTGACGCTGAGGTGCGAAAGCGTGGGTAGCAAACAGG
+
@ABB>;:;7;AACBBA?@5:5::@:C?C@CCCCC?@@@BB=B@@?@:;;;95:A7:AA@BB@<@>9=9?:>>ABB<??FF:DC<??AB@D?CCC?C@@@<@:::@D=B>B:;;A@@<@@BBCCBB@<;9;BAD@C?C@CCBB=A:@@0<4<AB@BBB9AAA<5???CC?@?@9:49;19;1:49BE@EBAA?BFGAC@BB@B?D=@@B9@BBDEDBCCCA@@DCAAB?AA@@AC5;9A<==9==@@@@9;;;=
@N9IO0:00958:06114
TACGTAGGGGGCAAGCGTTGTCCGGATTTACTGGGCGTAAAGAGCGCGTAGGCGGAAGTTTAAGCGTGGCCTGAAAGCCCCCGGCTCAACCGGGGAGAGTGGCTGCGAACTGGGCTTCTTGAGGACGATAGAGGAGAGTGGAATTCCTGGTGTAGCGGTGAAATGCGTAGATATCAGGAGGAACACCAATGGCGAAGGCAGCTCTCTGGGTCGGACCTGACGCTGAGGCGCGAAAGCGTGGGGAGCGAACGGG
+
BBBBBBAAAA0AB;B;;;>A@A<A?@BC<BA@?C9@@??>1=99;@@@@AB???=??AAB>C@BBBBB?B?BBAA998999(9>AAAB;?<?BB6BBBBCA>=999AB=???B=BB@BB?B;;18999:ABAA>ABDBB@<@<>;>>DD=AA===BB?BDDC>??????@BA??>CC?BB@C?CBB=A7<;7;DG?B@@@@@AAAAABE>BBB?BB?BDCBBBDCCBADEEBBB=BBCCEKI=CBCCC9<;B=
@N9IO0:00960:06117
TACGGAGGGAGCTAGCGTTGTTCGGAATTACTGGGCGTAAAGCGCGCGTAGGCGGCTTTGCAAGTTAGAGGTGAAAGCCCGGAGCTCAACTCCGGAACTGCCTTTAAAACTGCATCGCTAGAATTGTGGAGAGGTGAGTGGAATTCCGAGTGTAGAGGTGAAATTCGTAGATATTCGGAAGAACACCAGTGGCGAAGGCGACTCACTGGACACATATTGACGCTGAGGTGCGAAAGCGTGGGGAGCAAACAGG
+
BBBB?BAB;<:;DBBBCC=@@ADD=@=@=@?;;;0;@@BB=B@@@AABB>><00+0;;1:?A8??<???B?BCCB=9::29?=???>@7@?A:@<@<?@A@>CC0;;;.;@>@BAAAAAB==:C::;D?BA@@=@BAAAB8:79<?7?@?A?<<<<<8<<;<5B8<=B@;;A@@3=@.:6486;:92;>997<<:7<099@===BC=>:AA>CAA@B>A@CBBBAAB=>9=9:;09=??AAB6@BBBB=BC@:
@N9IO0:00916:06180
TACGGAGGGTGCAAGCGTTATCCGGATTCACTGGGTTTAAAGGGTGCGTAGGTGGGTTTGTAAGTCAGTGGTGAAATCTCCGAGCTTAACTTGGAAACTGCCATTGATACTATAGATCTTGAATCTCGCGTAGGTAAGCGGAATATGTCATGTAGCGGTGAAATGCTTAGATATGACATAGAACACCAATTGCGAAGGCAGCTTACTTCACGAGTATTGACACTGATGCACGAAAGCGTGGGGAGCAAACAGG
+
@@992;A@=AAAC>A@@@?@BC8;6;A;==9555)5:)55)5>2<<<=;;9=A>A5<>*/0:,//@CCCC@CBBB=AAAB6;;994.3-395:2::4>@@<45:499=:959;969ACC79:?@@@<;<;;;;4;@;@;;49?DD999AA;::==>=8@>>A;>>=@;?>?>B;9999@:99:955.0)-(--55(-(-///<:==A<=<665:999.449==955669>>>>?0::@AABB7B;;;B<ABB?
@N9IO0:00917:06191
TACGTAGGGTGCGAGCGTTAATCGGAATTACTGGGCGTAAAGCGTGCGCAGGCGGCGGCTCAAGTCAGGTGTGAAATCCCCGGGCTTAACCTGGGAATTGCGCTTGAAACTAGGTCGCTAGAGTGTGGCAGAGGGGGGTGGAATTCCACGTGTAGCAGTGAAATGCGTAGAGATGTGGAGGAACACCGATGGCGAAGGCAGCCCCCTGGGTCAACACCTGGACGCTCCAGGCACGAAAGCGTGGGGAGCAAACAGG
+
BCCCCCIF>9;:BBAAAA=A>ABA>B6;6;BBAC?@@@CC=BAA@A@CA@A@BB?BB>B???@CBBDB>799AAA<AADF:CC>BB?B?B?BDF<A>A989CBC?BBB?BBBB?BBBBBAB@=6827.8=8888787%5@3>9=574;=>?AA787::9<>B8===??>>=>>:::>1889=:=>A188::4;9;7;69877777)7<C;@<;78862--(-----/).;5999;98-58@>>AA2;;;;A9><=8
@N9IO0:00921:06193
TACAGAGGTCTCAAGCGTTGTTCGGATTCATTGGGCGTAAAGGGTGCGTAGGTGGCGGGGTAAGTCAGGTGTGAAATCTCGGGGCTCAACCCCGAAACTGCACTTGATACTGCCTTGCTTGAGTACTGGAGAGGAGATTGGAATTTACGGTGTAGCAGTGAAATGCGTAGATATCGTAAGGAAGACCAGTGGCGAAGGCGAATCTCTGGACAGTTACTGACACTGAGGCACGAAGGCCAGGGGAGCAAACGG
+
CCCFC;:8;B@A@?B;;;5;?;?@?@@;>BB2;;0;A9;;8;@<@@CBAAA@CB>AABA8AC@BBBBB@BAA;9;/5AACCMD:B@A@=@BB6;;;0;;9;@@@5;>ABBBBB?C;9:C@B???BBBB@CBCB@BBBA?B?C?DC<BA@<@A@@A???A9992999AB999CBA998A=@:@;@9:39?992890*0*000*/;;;;7/7>856=866<=?;;=A;:5;><;=.6-767555&59<<<19;:
@N9IO0:00924:06178
TACGTAGGGGGCGAGCGTTGTCCGGAATCATTGGGCGTAAAGCGCGTGTAGGCGGCTGCATAAGTCTGTTGTGAAAGTCGGAGGCTCAACCTTCGAAAGCCGATGGATACTGTGCAGCTTGAGTACGGAAGAGGAGAGTGGAATTCCTGGTGTAGCGGTGAAATGCGCAGATATCAGGAGGAACACCAACGGCGAAGGCAGCTCTCTGGGACGTAACTGACGCTGAGACGCGAAAAGCGTGGGGAGCAAACAGG
+
CCCCA99999(<BAACBC@BBC@C@C?AABC@EC><;;BC;@@BCBBBBBB>;<5<A@@A@A=ACCCBB?A@BBD>BBBB>AA>>??C@CAEAB@@?9??;???@<;;;@;;;DDECCE<;;DBBCC@B?CBB?BCA@@B@B?B>A@@@<@A??@;;6;AA@9?>=?98:AABC::9==?08/7A?6A683/4:??C?><<<;@@?@@B=C@@A@@D@;::;9<;:<;:9<7377&8737>@@1@@AAA9@@@4
@N9IO0:00954:06192
TACGAGTGCCCCGAGCGTTATCCGGAATTATTGGGCGTAAAGGGTGTGTAGGTGGTTCTATTAGTCTTGTGTTAAAGCTCCCGGCTCAACCGGGAAAGTGCATGAGAAACGGTAGAACTTGAGGATGCGAGAGGTCTGTGGAACTCATAGTGTAGGGGTAAAATCCGTTGATATTATGGGGAACACCAAAAAGCGAAGGCAGCAGACTGGCGCACTCCTGACACTGAAACACGAAAGCGTGGGTAGCGAATGG
+
CCBBAC:;:;9.;A@;;9?CBE@C@C@B?BC?BC=;;;BC;@@;@DBBB9:4:;4;8<<DC@CBBCD@B:;;?B@9>@;94,45:AAC:>:BB<BC<BA@@>>?>>D@7CB?BBBA?BB9=BC<BA<@@AB@@;@>?A@A<@;>>@>>CCBBABBCD9CBBA2?C;@F?BABCB>B@@@>3@@@AA;????$;4;A3?5@::@@>>>::2:>@A@AA???????@@@A<@@@:::5:@ABBB=BBBBBB?<;;
@N9IO0:00916:06248
TACGTAGGGTGCGAGCGTTAATCGGAATACTGGGCGTAAAGCGTGCGCAGGCGGTTCGTTAAGTTCGATGTGAAAGCCCCGGGCTCAACCTGGGAACTGCATTGGAAACTGGCGAGCTTGAGTGTGGCAGAGGGGGGTGGAATTCCGCGTGTAGCAGGTGAAATGCGTAGAGATGCGGAGGAACACCGATGGCGAAGGCAGCCCCCTGGGCCAACACTGACGCCTCAGGCACGAAAGCGTGGGGAGCAAACAG
+
BBCCCCCC>@@@CBAAGC;D:DBA=A000::;@<AAA@A<AAABCCBBBB?BD@F=@?B?B?BD@DBB@A@@?;29@:9.==/33AA59.7AA2914BBBBB@C?@>9@89,36999C>A9==;::4;>:::===='=>8>6B6A59????<733..(./.3,77::AAA::::?99699;><BBA?BB9:4::8/8:>=85788)55=/7+5+5765999/0678//).99>BB<BBCA===2=>===5<<<
@N9IO0:00923:06258
TACAGAGGGTGCAAGCGTTAATCGGAATTACTGGGCGTAAAGCGCGCGTAGGTGGTTCGTTAAGTTGGATGTGAAAGCCCCGGGCTCAACCTGGGAACTGCATCCAAAACTGGCGAGCTAGAGTACGGTAGAGGGTGGTGGAATTTCCTGTGTAGCGGTGAAATGCGTAGATATAGGAAGGAACACCAGTGGCGAAGGCGACCACCTGGACTGATACTGACACTGAGGTGCGAAAGCTGGGGAGCAAACAG
+
BBCCCBBF>AA?D=B@;;5;;@@>;>.505AAA@:BABBB7:;?A@=@:;68==:@9=@=7<5:?.:.4444;;A6::55+4=5==<<9=:=B=6<6:9:96//(///&///49;9:333773338?6?=?<C>6@A>BB?B?B?6B8?85<<<<>>49>:>185:99779/....262626256656668266=6:6<===8=?8=<4884339:6////////384888:7=-5733==+333391933
@N9IO0:00933:06225
TACGTAGGGGGCGAGCGTTGTCCGGATTCATTGGGCGTAAAGAGCTCGTAGGCGGCTTGGCAAGTCGTGTGTGAAACCTCCAGGCTTAACCTGGAGACGCCACGCGATACTGCCATGGCTAGAGTCCGGTAGGGGACCACGGAATTCCTGGTGTAGCGGTGAAATGCGCAGATATCAGGAGGAACACCGGTGGCGAAGGCGGTGGTCTGGGCCGGCACTGACGCTGAGGAGCGAAAGCGTGGGTAGCAAACAGG
+
B@BC@99999*9B@<BCC?BAA?AACC@CCB@CI?BBBCC=BAA@BB@@::4:A9@@?B?BC>BBBBBB@@@:::0;=@@?CB@BC?B?B?AA@AAA@;;499<<84444449299A=ABCBB<;;@C@CCCCB9@@>BBB=C?AAJ?CC?BB@AAAA=ACDE?@@@BA@@BB;;;@>9>?49-7;86?<=?899:8<7;;7;?78>>>;5=7;7;AA?>>8=A?::99?>?BBF>CBBBDD=B@@ABC<;;;=
@N9IO0:00935:06233
TACGAAGGGGGCTAGCGTTGTTCGGAATTACTGGGCGTAAAGCGCGCGCAGGCGGTTCAGTAAGTTGGGGGTGAAATCCCCGGGCTCAACCCGGGAATGGCCTTCAAGACTGCTGGGCTAGAGGACGAGAGAGGTGAGTGGAATTCCCAGTGTAGAGGTGAAATTCGTAGATATTGGGAAGAACACCGGTGGCGAAGGCGGCGTCACTGGCTCGTTTCTGACGCTGAGGCGCGAAAGCGTGGGGAGCAAACAG
+
BBC@?=??>?,9ABBBCFBBB?BC?C8:7;BAAA<;;;AC=C@A@AA@@AB@@@=@?AAB??<?A@CCCC3@A@A<@AAA39:39@AC@DE=CB<@?=?;?=@=AA?CDAAABBBB>BBBBBB?BAAA@@@@@<@@>>>>:@:>:>>6==>@@>>>?;:;;?6=9=@B@@@BAA<@?8>:>>8===<@=AA=99903---)---47555486.-,,',,--488755::@A<>=90;>==>>>/==;7606==
@N9IO0:00956:06247
AACGTAGGTGGCGAGCGTTATCCGGATTTACTGGGCGTAAAGCGCGTTCAGGCGGCTTGGCAAGTCGGGCATGAAATCTTTCGGCTCAACCGGGAGAGGCTGTCCGATACTGCTAGGCTTGAGGGTGATAGAGGGTGGTGGAATTCCGCGTGTAGTGGTGAAATGCGTAGATATGCGGAGGAACACCAGTGGCGAAGGCGGCCACCTGGATCACACCTGACGCTGAAGCGCGAAAGCTAGGGTAGCGAACGGG
+
D;CCBBA?B@=@A;<9BB@BCC>@899:,;@AAC<;;:AB<B@AACC@CBB?@>;@@,0,/@;@@;;;.;;;55<2@@@@6AC@DEDCAE@BB;@@BA>;;=EC@CAAABAA@AAA?BB?BAB@:@C;99;;?=6@C?@A<A<A?CADCCCBCBBAC<@CCC>AA@DDCB=<<<<<A8=@<@;???=@ACC?BBC=@=AB?B@EF>@@@BBBB@@@:;:BBBBBBC?B;;;@@C=CB@@@D89:D@@@?AAA;
@N9IO0:00956:06256
TACGTAGGCAGCAAGCGTTGTTCGGAATTATTGGGCGTAAAGAGCTCGTAGGCGGTTTGCCAAGTTTGGTGTGAAATCTCCCGGCTTAACTGGGAGGGTGCGCCGAATACTAGCAGGCTAGAGTACGGGAGAGGAAAGCGGAATTCCTGGTGTAGCGGTGAAATGCGTAGATATCAGGAGGAACACCTGCGGTGTAGACGGCTTTTCTGGACCGAAACTGACGCTGAGGAGCGAAAAGCGTGGGTAGCAAACAGG
+
BBBDEBC?BA@;;5:?9;5:@?@B@C?A?CC@BC>BBAAA<A@@@@AAC@@=;;5;@0;;<@6;;B<BGCCCFDH?BBBBB;@=AA<A<@B@B:?@B=AABBB:99:@CAB@@@@@?BCBBBBBCABB<AC@A>AD:??@7?<A>B<@@6@?BBA@B7@ED>6AAABBBBCBCBBCC=@@4:.5@A;@AAC?@A@;;;A@49944&455.4@60/0+0///79777:<4555<<;;&59@@@C;@@BCCC>;;;?
@N9IO0:00962:06238
TACGGAGGGGGCTAGCGTTGTTCGGAATTACTGGGCGTAAAGCGCACGTAGGCGGCTTTGTAAGTCAGAGGTGAAAGCCTTGAGCTCAACTCCAGAACTGCCTTTGAAACTACATCGCTAGAATCATGGAGAGGTAAGTGGAATTCCGAGTGTAGAGGTGAAATTCGTAGATATTCGGAAGAACACCAGTGGCGAAGGCGACTTACTGGACATGTATTGACGCTGAGGTGCGAAAGCGTGGGGAGCAAACAGG
+
::CCBCCCCC5CDCCCCD@DC@CC@C?C@CCCCD=AA@@@;@ABBB;;;AB@BA>BCC>CCE@BBBDA;;6;A@A9???C?B;;<CCF@CBB?:::?A????DB<AAE@DCBBCBA<;;:AA=ACEEF?????<?B<??A=@=A?A:??AA@@AA9979BBC>D??>????@@@<@@;?;:B<AAA=@@==8=;;6;=BADBB@BCDEA@@CBCCBD@BB????@@A?BBBBBD<??@@@@@6@AABB>BBC?
@N9IO0:00943:06276
TACGGAGGGAGCTAGCGTTGTTCGGAATTACTGGGCGTAAAGCGCGCGTAGGCGGTTACTCAAGTCAGAGGTGAAAGCCCGGGGCTCAACCCCGGAACTGCCTTTGAAACTAGGTGACTAGAATCTTGGAGAGGTCAGTGGAATTCCGAGTGTAGAGGTGAAATTCGTAGATATTCGGAAGAACACCAGTGGCGAAGGCGACTGACTGGACAAGTATTGACGCTGAGGTGCGAAAGCGTGGGGAGCAAACAGG
+
@@AA=ADD>;;<HDDCCC?BB@BB=B799;AAAA<;;9BC=B@@@@@@@CC@BA?B@BABAD?@@@AA;:4:A@A=AA@9?@?2>?>>;>@@6@=>7<9:9:@>8@AC>ABAB@EAAABB9749@@<A>BB??=@AABAB?B?A=A=ABA<:;B@<>:===>5<7:999:899;7;:4923817;><AAA@>A>>;>>A@??@BBAAE@CBB@BDDDACCBBBCBBC?BBB;:;/;ABCCFL;BBBBB=@BB=
@N9IO0:00955:06288
TACGAAGGGAGCGAGCGTTGTTCGGAATCACTGGGCTTAAAGCGTGCGTAGGCGGGTTGGGAAGTCAGAAGTGAAATCCCTGGGCTTAACCCAGGAATTGCTTTTGAAACTCCCAGTCTAGAAACCGAGAGAGGTTAGCGGAATGTCCAGTGTAGAGGTGAAATTCGACAGATATTGGACGGAACACCAGTGGCGAAGGCGGCTAACTGGCTACGGTATTGACGCTGAGGCGCGAAAATGCGTGGGTAG
+
ABEAA=AC=ACABBABAB:B=8A<8B8B=CBBBL>AB2:505A@>@@A@@@=@B?8C:C>6@9ABBBBB?AAA?A<ABB>BCC>BB?B?CE>AA>A>A8BAAA@2;99/3=9;(4388887<=6<6;>@@@?><?=AABC?B=::::6:@?>?AACD?C@@A<@<@000@000A@=A@CCC?@:>>==??;;7:>=7<38538=?375826//./*/:A1679555533(-,,,,,,&,,96657.788
@N9IO0:00962:06291
TACAGAGGGTGCAAACGTTGTTCGGAATTACTGGGCGTAAAGCGCGTGTAGGCGGCCGATTGTGTCGAGTGTGAAAGCCCTCGGCTTAACCGAGGAAGTGCGCTCGAAACTGGTCGGCTTGAGTACCGGAGAGGGGGGTGGAATTCCCGGTGTAGAGGTGAAATTCGTAGATATCGGGAGGAACACCAGTGGCGAAAGCGACCCCCTGGACGGATACTGACGCTGAGACGCGAAAGCGTGGGGAGCAAACAGG
+
CBC@;;;B=<;;DD?DBB>@A@BB?B?B=AABCE=AA;;;0:959>CBBBC?BA7;6;AA@BBBBCCAAA@@AAA=AAB9@@C@CC=@=@>BAC?C@B;;;CAA@;;;6<BC?ABA@BC?BCCBBB@C@CECBBCAA&;:5;;@9>=9=;=:9::::5:>>>4?;?::<<<<;:559,9>.9.9??:=>9=9===909>>99555$55.5<@8B@BBCCCB@@@??@;;;;;94(3;;<=?=0<@???9?AA?
@N9IO0:00915:06349
TACGTAGGGTGCGAGCGTTAATCGGAATTACTGGGCGTAAAGCGTGCGCAGGCGGTTCGCTAAGTCTGATGTGAAAGCCCCGGGCTCAACCTGGGAATGGCATTGGAAACTGGCGGGCTTGAGTGTGGCAGAGGGGGGTGGAATTCCAGCGGTGTAGCAGTGAAATGCGTAGAGAATGTGGAGGAACACCGATGGCGAAGGGACAGCCCCCCTGGGGCTGAACCACGATGGACCGCCCTCGAGGCAACGAAAGCGTGGG
+
CCCCCCDD@9:9BBA?A?;C<CB@=@8:7;CCCF>BBBEE<A?@@@@A@@@??@<@?ABCBB?BBB@A@@@@999,899:*8@5==?@=@=ACC>C???<????C?BB:??A<>A@;@C5:0@;0/05///33===>&;:59.5089856<4282222655533,333...333726...3..(.(..506753....(..'.358=>===$2222&2225+2+222...(..(.33'..7783550599=3;866677
@N9IO0:00925:06324
TACAGAGGGTGCAAACGTTGCTCGGAATTATTGGGCGTAAAGCGCGTGTAGGTGGCACGGTAAGTCGACTGTGAAAGCCCTTGGCTCAACCAAGGAAGTGCAGTCGAAACTGCCGAGCTAGAGTTCTGAAGAGGGTGGTAGAATGGCCAGTGTAGAGGTGAAATTCGTAGATATTGGCTAGAATACCAGTGGCGAAGGCGACCACCTGGGAAGATACTGACACTGAGACGCGAAAGCGTGGGTAGCAAACAGG
+
BCCCCCDC>@A@EH>BBB:;;BBC?C=A>@A8@D8A<;55)599<@CCDA@<A@=>@;;46B:CCBBBBBBCCC>6BB=8C;B;CC@?9A9<:C:>8?@@@99?@A?=5D949?AAABBBBCCB?BAAA=AAAA:AC>ABBB>AB>B9B=;:8BBBB@BBBD>C?AAAAABBBC?C>AABBA?CBB?B@?@<?@>7@7;;?:4::8;;=4:4:;???@BBBBDAA@BBA?:AAA;A>@99929@@@9:2;==9
@N9IO0:00932:06330
TACGAAGGGTGCAAGCGTTATTCGGATTTATTGGGCGTAAAGGGTGCGCAGGCGGCATGCTAAGTCAGCTATTTAATCTCCCGGCCTAACTGGGAATCAGTGGCAGATACTGGCGTGCTAGAGGATGGAAGAGAGAAGTGGAATTCTCGGAGTAGCGGTAAAAATGCGTAGATCTCGAGAGGAACACCGATGGCGAAGGCAGCTTCTTGGTCCATTTCTGACGCTCATGCACGAAAGCGTGGGGAGCAAACAGG
+
BBCAA;AB99:9B>B:;;@BC?BB@CCE=BB?BD=??99959D=?@@B@?@=::4:???>@>9?BB9;9CCCD>C?B@@@@9??B@CEA;;<D?C=;;;?;;5;AAACBAAB7;;ACBBA@@B>;;;49;@ABCAA??:929<?9<99819=>AABB@:::::)999:;A?9?9;999??><A>ABA=A@9949==:@<@AAAA=@C<@=??>??D;A??=9:99:99???AAA@9::998<<2?@ACC>BBB?
@N9IO0:00937:06357
TACGAAGGGGGCTAGCGTTGTTCGGAATTACTGGGCGTAAAGCGCACGTAGGCGGATTTGTAAGTCAGGGGTGAAAGTCCCGGGGCTCAACCTCGGAACTGCCTTTGATACTGCAAGTCTCGAGTCCGGAAGAGGTGAGTGGAATTCCTAGTGTAGAGGTGAAATTCGATAGATATTAGGAAGAACACCAGTGGCGAAGGCGGCTCACTGGTCCGGTACTGACGCTGAGGTGCGAAAGCGTGGGGAGCAAACAG
+
AACBB9@@@@0@CCCCGC@BB?BB?B>B>BB@BC>CBBBF<BBCCC:;:@A=:;8;DD=A@@<@@>@===,00==-00=F@>==0=0006?<>==6<1;;8><AB=????????B>??@EC???@@===?<:98=CC????8;6:/8-698856<99;9;=;C9C277886565581::496<>17/717////6894=8=>:<<::9==:>C?C?;;;@AA@@;;;;;<;;;;;;0::>@<>?0;>@@@0>99
@N9IO0:00944:06325
TACGGAGGGTGCAAGCGTTATCCGGATTCACTGGGTTTAAAGGGTGCGTAGGTGGGTTTGTAAGTCAGTGGTGAAATCTCCGAGCTTAACTTGGAAACTGCCATTGATACTATAGATCTTGAATCTCGCGTAGGTAAGCGGAATATGTCATGTAGCGGTGAAATGCTTAGATATGACATAGAACACCAATTGCGAAGGCAGCTTACTTCACGAGTATTGACACTGATGCACGAAAGCGTGGGGAGCAAACAG
+
;;CC=;;<6;B@B@CCBCA@@:7<7::3999455)5>0;;6;>3;;>=>BC9AAH@JG99;BADGCCCCC?BA@@8@=?C5;;=99.313;5;7<<4;@;>7<@066<:::=@?;;BA@49:=A??:9:9994.4:555516:BDD@@>>@@;4444.5<<>2555504:<:955444:4454977)/)/)//7<.4.4444<8<>>:=;555:54;544444?4:55444444)4::<<>=+;5944)444
@N9IO0:00945:06317
TACGAAGGGGGCTAGCGTTGCTCGGAATCACTGGGCGTAAAGGGTGCGTAGGCGGGTTTTTAAGTCAGAGGTGAAATCCTGGAGCTCAACTCCAGAACTGCCTTTGATACTGGAAATCTTGAGTATGGGAGAGGTGAGTGGAACTGCGAGTGTAGAGGTGAAATTCGTAGATATTCGCAAGAACACCAGTGGCGAAGGCGGCTCACTGGCCCATAACTGACGCTGAGGCACGAAAGCGTGGGGAGCAAACAGG
+
@BC;;4;@@@0@ABD::9ACCDBC?C?@?@@?@@;@BBBB0:9,;;<==AB?ACC0<;;;'998=>@AAA?CCCC>CC@BA=@A@@@@=BBC@BBC@B;:;=C>459::8>A7@C7@@@>@@CBBBBF=CB@@<@@@?;;5;;@BBCEEDBBBDCBB?ABAC=C@BBBBCBA@>8<<00)/97;??<CA>C?CA@<?;00+/::>=@=373,3?=7<BBB>?>AA9949A???A:A?>?BCC9::9EE>BBB>
@N9IO0:00955:06357
GACGAAGGATCCAAGCGTTATCCGGATTCATTGGGTTTAAAGGGTGCGTAGGCGGGTTTGTAAGTCAGTGGTGAAATCCTATCGCTTAACGATGGAACTGCCATTGATACTGCAGGCCTAGAGTACAGATGATGTTGGCGGAATATGACATGTAGCGGTGAAATGCATAGATATGTCATAGAACACCGATTGCGAAGGCAGCTGACAAAACTGTAACTGACGCTGATGCACGAAAGTGCGGGGATCAAACAGG
+
BBC;;7;;A99.515?AA?C>@9<8>>49;;7;;1::(33(33(3889=??<@AA<A>5BAA>AABABBB?BBCC@CC?CCBA9592817>><?<@:@:9::992:?@AA:::::6:?ABB:;;AA@@@;;;@@@=B?AC=A=AA@@@AA;;;<<;B@DCCF=@@;;;@@@BBAAA<;;CBB>AAA:=9:699?@395:999???:;:;-:::9A?BAAA???:;:@@?@@@BC=ABAA@@@6B999C<ABC?
@N9IO0:00958:06316
TACGAAGGGGGCTAGCGTTGTTCGGAATTACTGGGCGTAAAGCGCGCGTAGGCGGTTTTGCAAGCCAGAGGTGAAATGCCTGAGCTTAACTTAGGAATTGCCTTTGGGACTGCGAGGCTTTGAGGACGGGAGAGGTGAGTGGAATTCCCAGTGTAGAGGTGAAATTCGTAGATATTGGGAAGAACACCGGTGGCGAAGGCGGCTCACTGGCCCGTTTCTGACGCTGCAGCGCGAAAAGCGTGGGGATCAAACAGG
+
7<77@5;;<<*9<@<?A@?;;7;C:DAD?BBDGF<;;;@@8@;9;ABA@@A?@@=@CC8@AC=;;5:9594>??<4=;<6;9:BBC?D>???@@=AAC?BB?BC<AA=AB@@@???=AAC:?@??B@BB=BB@@=A@?@;;7;@D?CC?A@@BA;;<@<<<9=6=297==>:>::.44(3288289<6><@@7@BB=A?BB=BBBBBBC7;:.:==6=99889994449:::4333&33333==.<<554(4;:5
@N9IO0:00922:06396
TACGTGAGGGGCGAACGTTGTTCGGTGTCACTGGGCTTAAAGGGCGCGTAGGTGGTCGCATAAGTAAGGTGTGAAATCCCTCGGCTTACCCGGGGAACTGCGCCTTATACTGTGTGGCTTGAGGGCCATAGGGGAACGGGGAACGTCCAGGTGTAGCGGTGAAATGCGCAGATATCTGGGGGAAGGCCGGCGGCGAAGGCGCCGTTCTGGATGGTACCGTGACACTGAGGCGCGGAAAGCCGTGGGGAGCAAACAG
+
CDCCCEFDDD9B@>;@A@<@>:>?<@?@=BBCCC=BB>BA<BB=BB;;;BB?BC@BBBBB@@<@BB>B@BAB??C<ABC<B@@<A?6::=1888+7,338>CC?C>AAAA888B>>9>>*00:9.9)/25768(549AAA5@6///70./).:6::25,5>>A7;;;:<<=>955555555'5+5.59>:==8:>9)-)-29(-..33=28<=5<89*//9//.3./.538825,.9.//(.5588)/566:/955
@N9IO0:00924:06373
TACGTAGGGTGCAAGCGTTAATCGGAATTACTGGGCGTAAAGGGTGCGCAGGCGCGCCGCATGTCGAGTGTGAAAGCCCCGGGCTTAACCTGGGAATGGCGCTCGAAACTACGGTGCTGGAGTGTGGCAGAGGGAGGTGGAATTCCACGTGTAGCGGTGAAATGCGTAGAGATGTGGAGGAACACCGATGGCGAAGGCAGCCTCCTGGGCCAACACTGACGCTCATGCACGAAAGCGTGGGGAGCAAACAG
+
BB@CEDEE>9;;C?BBDC?B?AA@=@?B?BCBBB<BAAAB=BC?CB>@=0/)//7<<8@ABBAABA@;;;B;;;,:BBB7BB>BDA@;>:AAA<A:?>:>>559959)5;;9@:>A=:9499;;44.9;;>BD;;:4;;295@.4.4A98:;;;:?;4944)9=::<>?55544;=8;;?A=9958<?:>59;9:?9==94.554999)5.579555599444;999;99::<4<@@@<<<0@;ACG<BBD
@N9IO0:00931:06381
TACAGAGGGTGCAAGCGTTAATCGGAATTACTGGGCGTAAAGCGTGCGCAGGCGGCTCCTTAAGTCAGATGTGAAATCCCCGGGCTTAACCTGGGAACTGCGTTTGAAACTGAGGGGCTTGAGTGTGGAAGAGGGGGGTGGAAGTTCCAGGTGTAGCAGGTGAAATGCGTAGAGATCTGGAGGAACACCGATGGCGAAGGCAGCCCCCTGGGCTAACACTGACGCTCCATGCACGAAAGCGTGGGGAGCAAACAGG
+
BBBBBACC=BB@A=@A>@<@?ABC>B6;6;BABB>CBADD>BAA@BBB>=<:00+0094:=A<>=ADDCBBAA=>7;A;:.9809<4:687=BD>C>AAAAAAF<@AB<>=B=B==1@A<@:<BBBB7=6???@@@@'@A<A4881<466,65:897..).9770.2299?=>=?<77=9=@:><===@D@<<:B>>9<9@@ADFFD3@@?5>?@;@@<965-----(-7967=BBC=B:99977&3379=2::@7
@N9IO0:00954:06362
GACGTAGGTGGCGAACGTTATCCGGAATTATTGGGCGTAAAGGGTGCGTAGGCGGCATAATAAGTTATTGGCGGTAAATCGAGGCTCAACCTCGTGGAAACTAATAATACTGTTTTGCTTGAGTACAGAAGAGGTTAACGGAACTCCATGTGGAACGGTAAAAATGTGTAGATATATGGAAGAACATCAATAACGGCGAAGGCAGTTAACTATTCTGTTACTGACGTTGAGGCACGAAAAGCGTGGGGAGCAAAAAGG
+
BCCCCCC?BCABBB@ABB@CCC?C>B>BBCCABC>AA@AA;@A:?@@@?::28819?@B@CC>@?@CC@C?AA?CEE<???9:4:@A@>@@D;;;@<@B8;;B=BD8;;@;;;BB2;;;;>;9:@@@@C=@;;4;9>50/)-(---(-5--/)/)59344444$94449CBBBB@@@A>B5<<6:BA@@@CC?;;6;<<7<?BB=A7@=?<A;7;;==8<::99:::6::;48883333&3333;<;+3333333$33
@N9IO0:00969:05783
TACAGAGGGTGCGAGCGTTAATCGGAATTACTGGGCGTAAAGCGTGCGTAGACGGTTATTTAAGTCGGGTGTGAAAGCCCCGGGCTCAACCTGGGAATTGCATTCGAGACTGAATAGCTAGGGTACGGTAGAGGGAAGTGGAATTTCCGGTGTAGCGGTGAAATGCGTAGATATCGGAAGGAACATCAGTGGCGAAAGCGACTTCCTGGACCAGTACCGACGTTCAGGCACGAAAGCGTGGGGAGCAAACAGG
+
BCC;:9CG?BBBCA@::94;>AAB?C>B?BBABD<@@ABB6;;BAA@BBBBCCB?A?BAB=B;@@BAA:AA@A@A3::AA6AF>CCBB@C@CCD>C?C?CCCB??@:::C?@A@CDCCCAAA;AA;;5;ABBCG?GACDFAD@BB=B?C?BCB@A@B>B;;;7;A@A@@@BBB@@?5;5:4:;?@:99>;<;>888-7<<>?@7A>BA>??<>>>>A=A>>>?:?@@:==?988*897>=@@6>>>AA;AAA3
@N9IO0:00980:05793
TACAGAGGTCTCAAGCGTTGTTCGGATTTATTGGGCGTAAAGGGTGCGTAGGCGGCGGGGTAAGTTGGATGTGAAACGCTGCGGCTCAACCGCAGCACTGCATTCAATACTGCCCTGCTAGAGCACTAGCGAGGAGGCTGGAATTTACGGTGTAGCAGTGAAATGCGTAGATATCGTAAGGAACACCAGTGGCGAAAAGCGAGCCTCTAGATAGTGTGCTGACGCTGAGGCACGAAAAGCCAGGGGAGCAAACAGG
+
CCC:<;919<BCB>A@@@?BBABB@CC>7BB?B@<BBBCC=AB<@@:A@>?;994:>=@4@B@CD@B@BA@A??@=:;;5BCB?CCCC@E@CEBBB@BBBDCC@CD@GCCBBBB<;9;@@@;;;CBA>?CCCC>@@>ACC?C@BC>BCC:69@BCBBABBEE?CBA@<<555@BBAAB>@9A8@;;8@@=>4=3733&3;;>;8489998?@=>CA@@A<<<>>>>C==89883333&38:8877*388==9?@@9
@N9IO0:00984:05791
TACGGAGGGTGCAAGCGTTATCCGGATTCACTGGGTTTAAAGGGTGCGTAGGTGGGTTAGTAAGTCAGTGGTGAAATCTTCGAGCTTAACTCGGAAACTGCCATTGATACTATTAGTCTTGAATATTGTGGAGGTTAGCGGAATATGTCATGTAGCGGTGAAATGCTTAGATATGACATAGAACACCAATTGCGAAGGCAGCTGGCTACACATATATTGACACTGAGGCACGAAAGCGTGGGGATCAA
+
A@<<7;B>;@BCC@BBBBBCCC@C:??75549<:1:;)55)5:)55;;<AB9<9>6B8>ABA,//7><<@8A;;;6;>B=>@?@>@9=9?:::=AA=BCCC>BB:;;ABBBCC?AABBC>CC?BBA-//92//)/59:@B8<8AA;:;<A;:;?::?=AAAA9@><<7;:?@A@@@333333-9::3;:=)///6164:/338828::::=BBBBB=6;::777333,3;334=5====?==.7//66
@N9IO0:00987:05798
TACGAAGGGGGCAAGCGTTGTTCGGAATTACTGGGCGTAAAGGGCGCGTAGGCGGCTTATCAAGTCAGGCGTGAAATTCCCGGGCTCAACCTGGGGGGCTGCGCTTGATACTGATGAGCTTGAATGCGGGAGAGGATAGTGGAATTCCCAGTGTAGAGGTGAAATTCGTAGATATTGGGAAGAACACCAGTGGCGAAGGCGGCTATCTGGCCCCGTGATTGACGCTGAGGCGGCGAAAAGCGGTGGGGAGCAAACAGG
+
CAAAB>BBBB0CC9C;;99;;59:3=6@+/////)0444;04<1:;<:5559AA>BC>BA471899987<<<3:9.9-73*39.73446A7:;::::%9:87773,33333777<=7769499<666==3;9557<@?<>B?B?A>??7?:99=>?::6;?=<8=174:554:;9)//(/)//)/;;1:5547444.4.45.5777///)///&/;;<<<>>>@==;;;555.54555&555./777+////;)//96
@N9IO0:00989:05799
TACAGAGGTCCCAAGCGTTGTTCGGATTCACTGGGCGTAAAGGGTGCGTAGGTGGTGAGGTAAGTTTGATGTGAAATCTCCAGGCTTAACCTGGAAATTGCATTGAATACTCTCTCACTTGAGGGTTGGAGGGGAGACTGGAATTCTCGGTGTAGCAGTGAAATGCGTAGATATCGAGAGGAACACCAGTGGCGAAGGCGAGTCTCTGGACAACACCTGACACTGAGGCACGAAAGCTAGGGGAGCAAACAGG
+
ABCBBAC?BBC<A?B@@@?BB?CC@BB@BDBBBC=BB@AA>AJ>ABBAAAA??@>@BCCAEE@BBB<@@BBBCCC>@@@A>AA<@?293:<@@399/96<;@@=@A<:::ABBCBB@?>?AAAB=B<@<@CCD5>==ABC?B;?;?@==:>>>AAAA@>///)///88A<?==555@@CC@CABCCACBA@;;;928:?@AAAB?A@@:=8817><8<>>>@BABBC=;;99::-9<??@AB8BAAAC<A@@<
@N9IO0:00992:05780
TACGGAGGGTGCGAGCGTTGTCCGGAATCACTGGGCGTAAAGGGCGCGTAGGCGGTTCGTTAAGTCGTTGGTGAAATCCCGGGGCTCAACTCCGGGGCGGCCGGCGAGACTGGCGGGCTCGAGCACGGTAGAGGCAGATGGAATTCCCGGTGTAGCGGTGGAATGCGTAGATATCGGGAAGAACACCAGTGGCGAAGGCGTTCTGCTGGGCCGTTGCTGACGCTGAGGCGCGACAGCGTGGGGAGCAAACAGG
+
<BBA><;;6;BBCCBBAA?DBD?B?C?BBBBCDD>CCBBB=CD<@AAB@BB>CB?B?CCC?B?BCBBB@C=A???4:==5B==1;:<@8>887;==18>8?8>8????@@<<8787)779<=<9:;@<@AAAA>AA;<;B>A@B>BA;@<@CBAACC?@@=?=@@@A@????@AAAB<B>@@?CBB@BCCC@CCJBJBGCC@BAA?CCB>B?BC@CCC@@@BB???A?AAB<;;BBBBBBBB7AA@@@8;;;5
@N9IO0:00965:05819
TACGGAGGGTGCAAGCGTTGTTCGGAATCACTGGGCGTAAAGCGCGTGTAGGCGGTCTTCTAAGTCTGGTGTGAAATCCCGGGGCTCACCCCCGGAAGTGCACTGGATACTGAAAGACTAGAGTACCGGAGAGGAGGGTGGAATTCCTGGTGTAGCGGTGAAATGCGTAGATATCAGGAAGAACACCGGTGGCGAAGGCGGCCCTCTGGACGGATACTGACGCTGAGACGCGAAAGCGTGGGGAGCAAACAGG
+
BB:;4:A>8@BBIADECC>BB@BB?B;;;BB@@@;A;;;D7<;ABCCBBBB?A@?ACC@DBB?BCBAA=AAAAAC<ACG0;;;.;;;;;;;;'99=9>@A@@:69=@@ABBBBC=BB=;;C;;;BB>A?BB@A>AFE=CA?C?B?C>AA>@???CCC@AAAB=AC@999998=>=??9>399<?@@?C>;;7;BA?B???;?A5;;A@>??>9::::0//////7779;:::;<3;A??@@@2?@?@@;;;;?
@N9IO0:00969:05843
TACGGAGGGCGCAAGCGTTGTTCGGAATACTGGGCGTAAAGCGCGTGTAGGCGGCCTGGACAAGTCGGGTGTGAAATCCCGGGAGCTACAACATCCGGAACCGAGCATCCGATACTGTCAGGCTCGAGTCTCGGAGAGGATGGCGGAATTTCCGGTGTAGAGGTGAAATTCGTAGATATCGGAAGGAACACCAGTGGCGAAGGCGGCCGTCTGGACGATGACTGACGCTGAGACGCGAAAGCGTGGGGAGCAAACAGG
+
HBBB?AA?;;AAA=AB:97;B?@@;?6::AA@@:;;;A@9@@@99;:90@*..(-3..(--/)/33;;4<>>=<<377;(33(3;6///;(///60616064-----/<6;;<<;;98<00)/:::78554885:444.44<7:<7<7<<4<8=4999:995.5;>?7@<>@;;;BA;;;;4:296>8AAA?A9557;@??A=::6:9==?==4>;<?;:@@@AACA@@@@;<;>?;::-9??>>@@.>879:1/00:
@N9IO0:00974:05832
TACGAAGGGGGCTAGCGTTGTTCGGAATTACTGGGCGTAAAGCGCGCGCAGGCGGTTCTTCAAGTCAGTGGTGAAAGCCCGGAGCTCAACTCCGGAATTGCCATTGAAACTGTAGAACTTGAGTACGAGAGAGGTGAGTGGAATTCCCAGTGTAGAGGTGAAATTCGTAGATATTGGGAAGAACACCGGTGGCGAAGGCGGCTCACTGGCTCGTAACTGACGCTCAGGCGCGATAGCGTGGGGATCAAACAGG
+
CBCBA=ACCC5DGEDCBB?BB?@@:A+0,0<<@@<@@ACC<@A@@@@AAAB?AA?A?BB@CC@BBB@@@C@BCCE@AAA<A@:;:C??;?;;4;=@>B8;;?BB>AAA9A;<;@@B=AB@CBBBBCCCCD@@@=AA@;;;=B=A>BB<BBBBBB@>>9>:::.9<@BCDDCCCC>BA7;7;B?BBB?B?;;9;BB@D?BB@AAACBBB@BBBB@@=A;;;BCDCBCC@BCCBB;;;A@@@@@2?@;;;6;A@@
@N9IO0:00975:05812
TACGGAGGGTGCAAGCGTTATCCGGATTCACTGGGTTTAAAGGGTGCGTAGGCGGGCAGGTAAGTCCGCGGTGAAATCCTGGGGCTTAACCCCAGAACTGCCGTTGATACTATCTGTCTTGAATATTGTGGAGGTGAGCGGAATATGTCATGTAGCGGTGAAATGCTTAGATATGACATAGAACACCAATTGCGAAGGCAGCTCACTACGCAGTTATTGACGCTGAGGCACGAAAAGCGTGGGGATCAAACAGG
+
:<55.5<5,5ABA?BCBB9:;@8<8??8999CCF=??6;;3;>6===><@@8;?;3;<<:=>9;B@@BCC@@@@<6A<:BBBB8BA>B@BCC9;;;@BCCC@CC99:BAA<<<<:::<A2558<=B758>-99.94:;<@=A;@???@@?BBBCCBB?A@AA;;;;A>A;;;A::::::@BA589A8<6;100;;6:)//<<9?;B==::::88489166///66//(39/////&//678:</555>>6;<<:
@N9IO0:00975:05836
TACAGAGGGTGCAAGCGTTAATCGGATTTACTGGGCGTAAAGCGTGTGTAGGTGGTTGTTCAAGTCGGTTGTGAAATCCCCGGGCTCAACCTGGGAATTGCTTCCGAGACTGAGCGACTAGAGTACGGTAGAGGGCGGTGGAATTTCCGGTGTAGCGGTGAAATGCGTAGATATCGGAAGGAACACCAATGGCGAAGGCAGCCGCCTGGGCCTGTACTGACACTGAGACACGAAAGCGTGGGGATCAAACAGG
+
B=DAAABE>BB@B=@@@??B?@AC?;;505@BBC>CCC>>6=:6:CBCBCC@BA>@=@A?BA;@>AA>A>ABBBF?CCCC<CK>CCBA?A@CCF>C@C=9;E?A6;66;BBB@A?B9::AA@@9;<C?CBACCC7;<>;;6;@FD?C@B?BC@??BB?BBBB<BCCBA@@@??@@@<@<@>A>BBB?B@B@=@CB?C@CBBB?AB;:::.:;A@BBBCCCBBBBBB@@@A;:;B9;;CCCGD;BBCCB9;997
@N9IO0:00989:05824
TACAGAGACTGCAAGCGTTATTCGGATTCACTGGGCGTAAAGGGTGCGCAGGCGCCGGGTGTGTCAGATGTGAAATCCCGAGGCTCAACCTCGGAACTGCGTCTGAAACTACTCGGCTAGAGTACTGGAGAGGGTAACGGAATTCACGGTGTAGCAGTGAAATGCGTAGATATCGTGAGGAACACCAGAGGCGAAGGCGGTTACCTGGACAGTTACTGACGCTCAGGCACGAAAGCATGGGGAGCAAAAGGG
+
CBC9;9:;@;;;A=A;6;8AD@CC@BB9659ACC<AA>?90=91489B@?>;0//16:1/99AAAAB@@@??8818?=3@<<6;?>;79===>:>6=8779AA?@BB=BBBBDBB;==@@>??AAAA89:888)6906:5>9@5@BBB?BC>AAB>?@=@@;@AAABBAB>?>776557:?:@AA@??::6:@?:?=BB@E?BB?BA@????A<>=878===>:<<6<@@::9,8=A@@BB8BCCDDF:BB5
@N9IO0:00991:05813
TACGAAGGGGGCTAGCGTTGCTCGGAATCACTGGGCGTAAAGGGTGCGTAGGCGGGTCTTTAAGTCAGAGGTGAAATCCTGGAGCTCAACTCCAGAACTGCCTTTGATACTGAGGATCTTGAGTTCGGGAGAGGTGAGTGGAACTGCGAGTGTAGAGGTGAAATTCGTAGATATTCGCAAGAACACCAGTGGCGAAGGCGGCTCACTGGCCCGATACTGACGCTGAGGCACGAAAGCGTGGGGAGCAAACAGG
+
@AC;;6;BBB2BCAAABB@CCCDE@C?BCCBBBB=BCBBB6;;6;?99:9:3;@A9;;;B<C>AAC???C=AABB<BB>AA=??999@?AAB@BAA999>>>AC7:;BA@A@;;5;@@?=@CCC?CBC>BBCB@BBBAAC@E@CCEAAACCCBBBCC@BBBC:A=AABBC@@;;5;C;;5;A=@@A<@AAA?BBB?B?;:6:B?@?BC?BB=BBBDBBBBAA@B>?>=<<=999+:>>@@AA6:99::29AA=
@N9IO0:01002:05829
TACGTAGGTGGCAAGCGTTGTCCGGATTTATTGGGTTTAAAGGGTGCGTAGGCGGCTTTGTAAGTCAGTGGTGAAATATGGCAGCTTAACTGTCAAGGTGCCATTGATACTGCGGAGCTTGAGTACAGATGAGGTAGGCGGAATTGACGGTGTAGCGGTGAAATGCTTAGATATCGTCAAGAACACCTATAGCGAAGGCAGCTTACTAGGCTGTAACTGACGCTGAGGCACGAAAGTGTGGGGATCAAACAGG
+
CCCCB::8;B=BBABBDC?EED>A>AAA8BB?CB>BD:@?6?=6==@AAAB?;;9;CC=BBB?BACEBAB?@@@D>CC@?>?BBABAC@BAAACC;>;;5:8A@>AABAABA:85:88;4:88<AB<<<BCBB?BAA=AB<@<A?CDAB>AAAAA;;8;ABC?CBBC@CAA::9??@BD;??<@AA>BBB@@@AA=A?A@AADADCC??=?AAAB@A@@ABBBB;;;=@@:;;;0;;??AAB;CCCCD=;;;6
@N9IO0:01005:05812
TACGTAGGGTGCAAGCGTTAATCGGAATTACTGGGCGTAAAGCGTGCGCAGGCGGTGATGTAAGACAGGTGTGAAATCCCCGGGCTTAACCTGGGAACTGCATTTGTGACTGCATCGCTGGAGTGCGGCAGAGGGGGATGGAATTCCGCGTGTAGCAGTGAAATGCGTAGATATGCGGAGGAACACCGATGGCGAAGGCAATCCCCTGGGCCTGCACTGACGCTCATGCACGAAAGCGTGGGGAGCAAACAGG
+
DD<9;>=@40//<27:>:9@;?@>5@49.55999)99;9;4=;?;BBBA@@<;:59:B<?>><@@ABC@CDFDDC=BBCC;CC=CC@C@B@@@@5<,000079<5@??>>CCA?@DBB::8;AAAAA>B<<<CCBC.;;;<@>C?C@HABBCCAAAAACBCF>BCBB@A@CCCBBA@=::5;5;@@=AA;;6;@B?B@CB?CCCB:BBB>B?BAAB?=::0//9///;::3333(3333888&33;99/3778
@N9IO0:01011:05834
TACGAAGGGGGCTAGCGTTGTTCGGAATTACTGGGCGTAAAGGGCGCGTAGGCGGTCCTGATCGTCGGATGTGAAAGGCCTGGGCTCAACCTGGGAACTGCATCCGATACGGCGGGACTGGAGTGTGGGAGAGGTTGGTGGAATTCCCAGTGTAGAGGTGAAATTCGTAGATATTGGGAAGAACACCGGTGGCGAAGGCGGCCAACTGGACCACAACTGACGCTGAGGCGCGAAAGCGTGGGGAGCAAACAGG
+
BBI;;4;@@@0@CCDCBB@CC?CD9::;@CBABB::;;BB<BB=BDCCCCB@CB@BC@BBBBBCCBC>A@??>>?;@<@@CCC>CBBC@CACCD=C@CDBB;:9AA?@@AA>AAA9:;;@=@@@BDEM?F;<<?B@B<;;8;@B>AB;@@AABB@@@?BBBE=B?A@@BBB@C@@CD>D999;?@>9=;::4:@B@@@AB;B,0,0=@+00;@CC=AABBBB@@@@@=@@@AAA<B@@@BED:BA@@@9@AA>
@N9IO0:00964:05908
TACGAAGGGGGCTAGCGTTGTTCGGAATCACTGGGCGTAAAGCGCACGTAGGCGGATTGTTAAGTCAGGGGTGAAAGCCTGGAGCTCAACTCCAGAACTGCCCTTGATACTGGCAATCTCGAGTCCGGAAGAGGTAAGTGGAACTCCGAGTGTAGAGGTGAAATTCGTAGATATTCGGAAGAACACCAGTGGCGAAGGCGGCTTACTGGTCCGGTACTGACGCTGAGGTGCGAAAGCGTGGGGAGCAAACAGG
+
BA<;:<?B=C+CCCCBBB?BC@CC@CACBBBCDC>BCBBB<A;<<CBBB@@;?@=@@=@B<@>ABBBCCC8AABD89<?DD?BBABDC@BDA@AA@>>9:9:,9;>AABBBB?AA>ABBBB@@@C?B?B=@@A?AB>BBB>B?BBB?BBCCCB;;;B<AABC?C@@@@BAA@AB=@@?B?@@=@@@=@@9:59??>A?BCA9999BBA;??<?<?BAC@@>>?@@>=8=AA?@A:>><=???3?@>>>9===<
@N9IO0:00967:05892
TACGAAGGGGGCTAGCGTTGCTCGGAATTACTGGGCGTAAAGGGCGCGTAGGCGGACATTTAAGTCAGGGGTGAAATCCCGAGGCTCAACCTCGGAACTGCCTTTGATACTGGGTGTCTTGAGTGTGAGAGAGGTATGTGGAACTCCGAGTGTAGAGGTGAAATTCGTAGATATTCGGAAGAACACCAGTGGCGAAGGCGACATACTGGCTCATTACTGACGCTGAGGCGCGAAAGCGTGGGGAGCAAACAGG
+
B@A6525999*;>>>ABA@AAACCAF@C@CBBAA=AA@AB8@@;@@<@@AC=BC?BDABC6;7;B@@@FF9A??B=A@=5=00,0;@><@<::9=@:@???=@B:AABBCCCC=;;;>@>;:9:ABBBBBB;;7;@@BAB?B=@@CACCCBBAA@;<8;AAC=B<@@@BCB@@?@@A=@=AA7:::=@;::?>??4;4;9:??:999:29@=?>;A@@:;;;;:ABA=@A@;;<0;;;;ABB8BBCBC=;;;?
@N9IO0:00980:05860
TACGTAGGGTGCAAGCGTTAATCGGAATACTGGGCGTAAAGCGTGCGCAGGCGGCTTTGCAAGACAGATGTGAAATCCCCGGGCTTAAACCTGGGAACTGCATTTGTGACTGCATGGCTGGAGTGTGGCAGAGGGGGATGGAATTCCGGCGTGTAGCAGTGAAATGCGTAGATATGCGGAGGAACACCGATGGCGAAGGCAATCCCCTGGGCCTGCACTGACGCTCATGCACGAAAGCGTGGGGAGCAAACAGG
+
BCBCC@@@8?@>@<@@AA<@<@@@<A5;:@AA?6@>@BB<B@@@@@BBA@>@@895>5>BC=@@@@@@?AAAED>CCCC:BB9==3:9(78773(337<78;=>9@@BBA@@BAAA=@A@1::733;57>>79888$3293;)/(/(/06;///33888===<448@A@?@988>?<<2774::@@A>@@@B>ACC<@=@@=@CCC:AA@;A=@ABBB;;;;;;ABBBBBAA;;;0<@@AA@@3ACBCD=BBB?
@N9IO0:00984:05894
TACGAAGGGGGCTAGCGTTGCTCGGAATTACTGGGCGTAAAGGGCGCGTAGGCGCTCGACCAGTCAGGCGTGAAATTCCTGGGCTTAACCTGGGGACTGCGCTTGATACTGTCGAGCTTGAGGCCGAGAGAGGGTGGTGGAATTCCCAGTGTAGAGGTGAAATTCGTAGATATTGGGAAGAACACCGGTGGCGAAGGCGACCACCTGGCTCGGTACTGACGCTGAGGCGCGACAGCGTGGGGAGCAAACAGG
+
A@C??4;;;;*;ABCBBB@BBBDC@C@C@B@@@E>BBBAA5:;-;@>?@@@?::9AA@=@;@===<<9=??AAA=A?B@BDF?DD?B?B?A@AA7A@AABBBB?DCCBBBABAAA@AC7:9B9=7@?BB@@@B=DA@@@<A?B?BC=BAAA@@B@BADDGC>C?;;;CCC@@@?BB=B=@@@BAA>A>;;:;CB@DACA@@>@@;@A=ABBB?CCBBBCFHCBBBB>BBBCCABCCC<<<;.;AABB=AAB@
@N9IO0:00985:05898
TACGGAGGGTGCAAGCGTTATCCGGATTTACTGGGTTTAAAGGGTGCGTAGGTGGGTTTGTAAGTCAGTGGTGAAATCTCCGAGCTTAACTCGGAAACTGCCATTGATACTATAGATCTTGAATTATCTGGAGGTAAGCGGAATATGTCATGTAGCGGTGAAATGCTTAGATATGACATAGAACACCAATTGCGAAGGCAGCTTACTACGGATATATTGACACTGAGGCACGAAAGCGTGGGGATCAAACAGG
+
?BAC><;<7;BBB@CCBBACDG:B:BBB8@?;;;.9@)9505=2=A=@;;@8BBJ?IH=DCG@BCCFCGCAECCC>CBBB8;;;;>2837??@9BA6@B@@=@@=@@BBDBCB;;;BBB?CB?D?B;;;@;@@<@B<;;:=A=AAA@@;;;B@@;;;5;ABB;@@99.949@@999>=9::;4:9=2;20*//>>*0)////9277:5566;<<@99166?==BB;;50<000A5>0<;;;;.;A@CC>;;;?
@N9IO0:00988:05885
TACGAAGGGGGCTAGCGTTGTTCGGAATTACTGGGCGTAAAGGGCGCGTAGGCGGCCGTTTAAGTTAGGTGTGAAAGTCCTGGGCTCGAACCTGGGGACTGCACTTAATACTGGATGGCTTGAATTCGGGGAGAGGATGAGCGGAATTCCCAGTGTAGAGGTGAAATTCGATAGATATTGGGAAGAACACCGGTGGCGAAGGCGGCTATCTGGACCGACATTGACGCTGAGGCGCGAAAAGCGTGGG
+
@@C;:9;EFD5CCCBACCACC@CD@FAGACB;;;6<BBCC?DC=B@@@AA<9>>.5.555)549:499559499=)4443494)48887173////&///6///34943393/(///(/60661848:=</::8936/////:7<9;6:;(,,,,,--6603333(3,3333378878277.7,3368;A;A:==>BCBAD?BA=::;?>AA?CC@AAAAB<@AA;;99=>89944999*999/:::
@N9IO0:00994:05872
TACGTAGTGGCAAGCGTTGTCCGGATTTATTGGGTTTAAAGGGTGCGTAGGCGGTCTATTAAGTCAGTTGTGAAATACGGCAGCTCAACTGTCGAGGTGCAATTGATACTGATGGACTTGATACTGATGAGTAAGCGGAATGGACGGTGTAGCGGTGAAATGCTTAGATATCGTCCAGAACACCGATAGCGAAGGCAGCTTACTAAGGAGTAACTGACGCTGAGGCACGAAAGTGTGGGGATCAAACAGGA
+
@>A><00/0,0@:>BCG@BBB@C@CCJ>BA@CC=CD>@@;@C;;;;CB@@=;;2959595;7<A@=@@,..---(---727909:AB>A;;;??9=499CC@C??@?@@=@?971777188:444:99@00/>58;=8</33,37;177<=789/3779197//(/---//6966033338772;;;<877;2;;>;8<83;735+22875605655;:887665:97887)7<<>>?@5=><CD988817
@N9IO0:00973:05919
TACAGAGGGTGCAAGCGTTGTTCGGAATTACTGGGCGTAAAGCGCGTGTAGGTGGCGATGTAAGTCGGGTGTGAAATCCCTTGGCTCAACCAAGGAAGTGCACTCGATACTGTGTCGCTTGAGTACTGGAGGGGATGGCGGAATTCCCGGTGTAGAGGTGAAATTCGTAGATATCGGGAGGAACACCTGTGGCGAAGGCGGCCATCTGGACAGTCACTGACACTGAGACGCGAAAGCGTGGGTAGCAAACAGG
+
AAGCB@@@8:;9A>AA:;6;A>CB5;6;.9EAAB<AACBB=BBBBBAAA@@<@@=ABBA@@C?AACCC=D;;;BB=BCF>B?C?CBBC?A494:;>:@@B???AABBCBBBAAABC@@@@@@@B9;;A=AADD;DCC@CHAC@CACC=C?AABCCAA:;;CD=B?BBDBBBCCBBBB>CB?B?AA@=AAAA=A??8?=??:??AAABC<?????AA????BBBCA@@A89:?AA;AAA@@@9?::<<A8::;<
@N9IO0:00976:05951
AACGGAGAGGGCAAGTGTTACTCATAATGACTGGGTGTAAAGGGTACGTAGGTGGTTAAGTAAGCGATGAGTGAAATAAAAGAGTAATTGCTTTGGGCGCTCGTTGAACTACTTGGCTAGAGTGTTTTTGAGGGTACTGGTATGTTTGATGGAGAGGTGATATTCTGCGATATCAAAAGGACAATCGAAAGGCGAAGGCAATTACCTAGGGGACACTGACAGCTGAGGTAC
+
B9BC?CBCCD?DD@BBBA@CCCCBBA<@@@@@DD<A@ABB9@@9@@@@?@?;::49>A;???=??AA999AAABC;A@A@6@???@:@:>?>@7=>8?AAAE==9<B=AAAAB=A=:8;@>?===<<<);:::0:<<<=;>AA===7<>=>5::=?8<<>666/6///<<=@BAAAA5@=???=>>:::1;9<;<5:5:>;?<??;??GEE6;;>>===8//..7772799
@N9IO0:00987:05922
TACAGAGGGTGCGAGCGTTAATCGGAATTACTGGGCGTAAAGCGCACGTAGTCGGCTTTGCAAGTCGGGTGTGAAATCCCGGGCTCAACCTGGAACTGCATCCGAGACTGCATTGCTAGAGTATGGGAGAGGGAAGCGGAATTTCTGGTGTAGCAGTGAAATGCGTAGATATCAGAAGGAACATCAGTGGCGAAGGCGGCTTCCTGCCATACTGCGAGTCAAGGTGGCGAAAGCGTGGGGGAGCAAACAGG
+
BBBDB@@>:>@>>;;<;<5<;@BB;@;?;>>:99.9@9::79;ABCC=;:@=00+000+00>:=<:?=094<<9=130/*//(/0//490--(-(//6668930//<09999929;;<<<///77:)/--88/8,-//8>:G@7?>=054445455559<)556<<<;<:///6572727)/////9<<695/)/)//)-8(-(/66(--,,2,*,,,,,-(-(//)//;;1;;;55555$594//)/772
@N9IO0:00991:05958
TACGAAGGGGGCTAGCGTTGTTCGGAATTACTGGGCGTAAAGCGCACGTAGGCGGATATGTAAGTCAGGGGTGAAATCCCGGGGCTCAACCTCGGAACTGCCTTTGATACTGCAAATCTTGAGTCCGGAAGAGGTGAGTGGAATTCCTAGTGTAGAGGTGAAATTCGTAGATATTAGGAAGAACACCAGTGGCGAAGGCGGCTCACTGGTCCGGTACTGACGCTGAGGTGCGAAAGCGTGGGGAGCAAACAGG
+
BABA?;@CCC5CDBBBCC@BB?BB@CBC@BBBBE>@@@CD=BBBBC9:9997:C>B::;BBC?BBBBBDD8BACD>DDD>BBB8BBBB?B=A??;=;?>>=39:,9AB@?9:9@@;::0:000;@5;7;7:9808=>??B?B<A;?8>;=?A?AAAA>???A;@<@@@@==?AA;??;>;>A=??E<?:::8966166//)/999;;;5;;9<9;;;=>>A>;;8884;===>A3;;;7777'6699:.7874
@N9IO0:01002:05916
TACGGAGGGTGCAAGCGTTATCCGGATTTATTGGGTTTAAAGGGTCCGTAGGCGGATCTGTAAGTCAGTGGTGAAATCTCACAGCTTAACTGTGAAACTGCCATTGATACTGCAGGTCTTGAGTAAGGTAGAAGTGGCTGGAATAAGTAGTGTAGCGGTGAAATGCATAGATATTACTTAGAACACCAATTGCGAAGGCAGGTCACTATGTCTTAACTGACGCTGATGGACGAAAGCGTGGGGAGCGAACAGG
+
AA00+00/+/9;A;@:;;>ACB>A=BBB<BB@EE=D@:??9>;9;;3444405;7;@@AABA<@@@>88859994(4::<<<554:383944555>4>6669BA=A@???:99::3:=>3;;;:@9@;@AAA=@??4;:;4;2:@9=@A??CC@??=9??>=6999AA:9;CBA=AAA:?BB;>=>*0+0*00092929:@8@=@A9:955>:4;59=@?999999>@7=<???.::::::9*977??>AAA?
@N9IO0:00969:05995
TACGGAGGGTGCGAGCGTTGTCCGGATTTATTGGGTTTAAAGGGTGCGTAGGCGGGCTTATAAGTCAGTGGTGAAATACAGCTGCTCAACAGTTGAGGTGCCATTGATACTGTAGGTCTTGAATTAATTGGAGGCTGCCGGAACGGATGGTGTAGCGGTGAAAATGCATAGATATCATCCAGAACACCTATTGCGAAGGCAGGTGGCTACGATTAGATTGACGCTGATGCACGAAAGCATGGGGAGCAAACAGG
+
ACBC=A@@;@AAB@@@;<7;@B?C?CCC?DC?AA6;;6;A;BB>;;;CCCC@CAC<AC?BBE?B@A;;;@=@AAA=BB<;;AA@@A;;8;CCDAFCD:;;C?BD>A@B;;;A;;;?;;;?@?9?<@;?:?;>?;@@@A>B@C?BC?BAB?AAACCAA=B;:::&9<<<<@?>A<<;55B?@@C;889?B@<:<<00+/:<<>;@@0;:@@?????;@A<@@@;::AA;;9==999,9=:9995*55599)59@;
@N9IO0:00970:05986
TACGTAGGGGGCGAGCGTTGTCCGGATTCATTGGGCGTAAAGCGCTTTAAGGCGGTTCGCTAAGTCGCGTGTGAAACCTCCAGGCTCAACCTGGAGACGCCACGCGATACTGGCGTGACTAGAGTTCGGTAGGGGATCACGGAATACCTGGTGTAGCGGTGAAATGCGCAGATATCAGGTGGAACACCGGTGGCGAAGGCGGTGATCTGGGCCGACACTGACGCTGTAGAGCGAAAGCGTGGGGAGCGAACAGG
+
CCCCCBBCCB1BB@@ABB@BCC@CABB@@A@@BE@DBAAC>A:;;BD:;6<@<;9;@BBCBA?ACBABCBBBBAA=B@CDACC@BBBC?B@BB?A@ABCB@CBBB@@@@?>>9>@?ABBB?A@@@>??;@AAAB8BBBBBB@B@BCC@CC@ABABBBB@BAAA::;;BBBBCBBBB;;5;A<@<AAA@C?DB>?@@5;8;C@CCBBBBCE>B@BCAA@BBBBAAAA@@@AAAABB<BBBBCGG;BACBC@BAA=
@N9IO0:00978:05968
TACGTAGGGTGCAAGCGTTAATCGGAATTACTGGGCGTAAAGCGTGCGCAGGCGGTGATGTAAGACAGATGTGAAATCCCCGGGCTCAACCTGGGAACTGCATTTGTGACTGCATCGCTGGAGTGCGGCAGAGGGGGATGGAATTCCGCGTGTAGCAGTGAAATGCGTAGATATCGGGAGGAACACCTGCGGCGAAGGCGGCTTCCTGGACCACAACTGACGCTGAAGCGCGAAAGCTAGGGGAGCAAACAGG
+
BBCCCCDD=@@@C?AAAA<@=?A@<C8;5;;@@@8<;:;;.;BB::8A99829=8????BA@<@@AAAC;;;BCD=CCDC<CJ>C;;;@C@DDD?C@CBBBBCD>BAAABBBBBBBBCBB8:;BBAB:;;;;BCEE5ACC?A?AAJADCCCDCBBA@A@CCC?@@@BAA@A???AAA9??;?=;;;>A@@@<?@@5;59>;>A=A?AB?BB=C:839@@@ABBBAC?C@@@BBA<BBBBBDC;BAABB<AA@>
@N9IO0:00979:06002
TACGTAGGGTGCTAGCGTTGTTCGGAATTATTGGGCGTAAAGCGCGTGTAGGCTGTTAGTTAAGTCTGGTGTGAAATCCCTGGGCCTCAACCGAGGAAGTGCATCAAGAAACTAACTAGCTGGAAGGTGGTAGAGGGAGGTGGAATTCCGAGTGTAGAGGTGAAATTCGTAGATATTACGGAGGAATACCGGTGGCGAAGGCGGCCTCCTGGACCATTCTTGACGCTGAGACGCGAAAGCGTGGGGAGCAAACAGG
+
;C@;@9:;)59=99;=BB>;<5;0+09=:00+/9(//499)55<<<=@>@@=A;;:<?@@<@;;;;;9;>955::1::<)//;)/)//5.5166>9<7:///,,--(---(/55.5555555.5.67<:6;999:90:=8<<;?<>:=.5555559999.55;;4;8>>=<<;999,//=<?><@<BBB@D@CB?BCB@C@BB@C>AA?@@;@A=AA?CC@CCBBBC9::???>:::,:A???FF8AABBB>BBA>
@N9IO0:00984:05981
TACGAAGGTGGCAAGCGTTGTTCGGATTTACTGGGCGTAAAGCGTATGTAGGCGGTTTGATAAGTCAGGAGTGAAATCCCAGGGCTCAACCCTGGAACTGCTCTTGAAACTATCTTACTTGAATCCGGTAGAGGTTGGCGGAATTCTCAGTGTAGAGGTGAAATTCGCAGATATTGAGAGGAACACCAGTGGCGTAAGCGGCCAACTGGACCGGTATTGACGCTGAGATACGAAAGCGTGGGTAGCAAACAGG
+
A>A:92;=@@<@C@BABC?BA?AB=;;;0;BBCF>CCCCJ?CBBBCCBBCC?AA>AB=BBBB>AAA@D=@>?>>?9?CA9@AA;@@DC@BD>BB?A>A???@==:>==6?@@ABC>AAA=:949B=A=AABAB>A@C?BB7949<?>9:::::?BAA>>?CE?D?BBBBBBBCC?AAA@@=@<@AA<??CC?CA9849>@:@=A?BBB=A@=@<@@@<@@@BBAAAAAAABABC8::?ABB=BCCBBB<???;
@N9IO0:00996:06001
TACGAAGGGGGCTAGCGTTGCTCGGAATCACTGGGCGTAAAGGGTGCGTAGGCGGGTCTTTAAGTCAGGGGTGAAATCCTGGAGCTCAACTCCAGAACTGCCTTTGATACTGAAGATCTTGAGTTCGGGAGAGGTGAGTGGAACTGCGAGTGTAGAGGTGAAATTCGATAGATATTCGCAAGAACACCAGTGGCGAAGGCGGCTCACTGGCCCGATACTGACGCTGAGGCACGAAAGCGTGGGGAGCAAACAGG
+
@@B:;:;CCC5CCBDBBB?CBA@@=@?BCCBBBE>D@:::-9=6=??A@AA?BCB>@A?F?C?BABABFD;D?@@<?B>@?;@????A?BBB>>@C@CBBC?BG=AA99:@@@9==@==9<>==9<==5<9972598:550538555887;<>@?>?<ABDD:A8=/////688<59:>B?CE@@@@?B;;;?BCA>A>00-0@<<<;;8;B=A@@A@@@BBBBCAAA=???;;;6;AABCEF:??@@B<A@A:
@N9IO0:00997:05996
TACGTAGGGTGCAAGCGTTAATCGGAATTACTGGGCGTAAAGCGTGCGCAGGCGGCTATGCAAGACAGATGTGAAATCCCCGGGCTCAACCTGGGAACTGCATTTGTGACTGCATGGCTAGAGTACGGTAGAGGGGGATGGAATTCCGCGTGTAGCAGTGAAATGCGTAGATATGCGGAGGAACACCGATGGCGAAGGCAATCCCCTGGGATAATATTGACGCTCATGCACGAAGGCTAGGGGAGCAAACGGG
+
<;BA=;;9,0700*//;;)0)4995@2;5;BBBC?B;;;G=B;<<;<C><<6..*.8...00*0<<948>>A>>?98777(7>67378494==9694>>===@@:@@@@B999B@@;@999999959256666>@@+;;;04.4396<:;;<<=555//666.///:///======B=@@:<;?AA>A??@@BEC?B?::39999*788)88><@<B?@@?@??>>9000000)/6>>7878(7<<=A8???:
@N9IO0:01001:05982
TACGGAGGGTGCAAGCGTTATCCGGATTCACTGGGTTTAAAGGGTGCGTAGGTGGGTTGGTAAGTCAGTGGTGAAATCTCCGGGCTTAACTCGGAAACTGCCGTTGATACTATCAATCTTGAATCTCGTGGAGGTAAGCGGAATATGTCATGTAGCGGTGAAATGCTTAGATATGACATAGAACACCGATAGCGAAGGCAGCTTGCTACACGAGTATTGACACTGAGGCACGAAAGCGTGGGGATCAAACAGG
+
CCCF@CCC>AA@C?CABB@;;90505;:>??>==4;;4;@7>>7>@@@@>>9>@@8@:C?@;269<;;@@:@@BB=AA@C@CC>BB?=9<<><5::3555<8<>;>>>>=<<;4404;;4::7<;>95394>:78<6:00+/6>9:=:88//////:7;=>>6;;;=<@@@@<:::555566:>>>:<<>==5550515<<;=7;;;=;;;<<><BB<BC>CC@@69499:@AD.99<0000)0//7;17996
@N9IO0:01009:05963
TACGGAAGGTCCGGGCGTTATCCGGATTTATTGGGTTTAAAGGGAGCGTAGGCCGGAGATTAAGCGTGTTGTGAAATGTAGGTGCTCAACATCTGCACTGCAGCGCGAACTGGTTTCCTTGAGTACGCACAAAGTGGGCGGAATTCGTGGTGTAGCGGTGAAATGCTTAGATATCACGAAGAACTCCGATTGCGAAGGCAGCTCACTGGAGCGCAACTGACGCTGAAGCTCGAAAGTGCGGGTATCGAACAGG
+
CCBB?B<A<AB?BC=;;;7;AA@D@CCC=BB>BA9@?0::.;@9@ABBCBB>A>A?AAAA<?<?ACC@B?BAABD<@@@9939AA???>A@CB;<:BACBB9:9?@A@?B@@<@@9@<A>@@AABBBABBBB<AAA@:::4;<@<@BBC@BBBBBBB?CECC>BA?@=@ABBBBBBBBB@CC@BBB?BCC8;;AA5;7:@@@AABB@@=;;;BBC@CAA@;;;AAB>BBAB@@@:@BBBBB=BCCCCC?@@@>
@N9IO0:00980:06041
TACGAAGGGTGCGAGCGTTAATCGGAATTACTGGGCGTAAAGAGCACGTAGGCGGTCTGATAAGCGGAATGTGAAATCCCCGGGCTTAACCTGGGAACTGCATTCCGAACTGTCAGGCTAGAGTGTGGTAGAGGTGAGCGGAATTTCCTGTGTAGCGGTGAAATGCGTAGATATAGGAAGGAACATCAGTTGCGAAGGCGGCTCACTGGACCAACACTGACGCTGAGGTGCGAAAGCGTGGGTAGCGAACAGG
+
ECCBB?BC=@@?B@@>>>;><@AB?B@D=B@:99.;B?@A=B@@@CB@@@@;@?;@@@B?AA>A@B@C=@@@@@@;@DCC;DD?CC@B=A?@AA9A5;;A@@?>B>BB?BAABCBB?CBBBBB@@@@?BDACA@CBB:;;6;<@B=C@AAAAAA?@?>A:;;6;BBBBCCCBCBBB?A>A6;5;BAAABB?AA@@<A>AA>AB@@@BC?CC=?=?AC@??ACBBCBC@;;;EDF?DDCAAA7;;AA@B?BAA=
@N9IO0:00996:06042
TACGGAGGGTGCAAGCGTTATCCGGATTCACTGGGTTTAAAGGGTGCGTAGGTGGGTTGGTAAGTCAGTGGTGAAATCTCCGAGCTTAACTTGGAAACTGCCATTGATACTATCAGTCTTGAATATTGTGGAGGTCAGCGGAATATGTCATGTAGCGGTGAAATGCTTAGATATGACATAGAACACCAATTGCGAAGGCAGCTGGCTACGCATATATTGACACTGAGGCACGAAAGCGTGGGGATCAAACAGG
+
CCBD@BBB>BBBB?BBCC?BBE@B@CC@BBBBBB=BB>BF?CC=CCJICBB?BEF?F@B>BB@CBBBB@@;@@AA<BCCC?B@<<<,0+0@:@<@@<ABAA=AA<@@BBBCCDHBBBBB?BB@CCC;;;C@AA>BBAABB@C@CB:;;BB???BA@@>?AAD>:;;B?A@@@@????:::BB?AAA=A=@;??@@9<9===>@@=AB??@DCBBBBC@AA???=8888=?9>=A20000@@@5B@BFE@???>
@N9IO0:00998:06037
TACGGAGGGGGCTAGCGTTGTTCGGAATTACTGGGCGTAAAGCGCGCGTAGGCGGCTTTGTAAGTTAGAGGTGAAAGCCCGGAGCTTAACTCCGGAACTGCCTTTAAGACTGCATCGCTAGAATTGTGGAGAGGTGAGTGGAATTCCGAGTGTAGAGGTGAAATTCGTAGATATTCGGAAGAACACCAGTGGCGAAGGCGACTCACTGGACACATATTGACGCTGAGGTGCGAAAGCGTGGGGAGCAAACAGG
+
BACC@CCDDD2CCDCCBB?BD@BB?BAD@BBCCD>BBBBC<B?@?B@BACA?AB?BCC=BAA>AD?BA?><??>C:?>B>C@B@A@<?9?@@<@<@<@899?BD:A=9:::9:@A===@@BB?B>A9949@@?<@@????8>;>=A<ACCBBBBBBB>A=>B:B;;;;>>;;;C;>>=A=>><>??;>@7707:<8=;??BBDB???@=@?>>>BBC=AA>>>AC@@>AB@ABD:>>?=;;;2=<??A:B@@?
@N9IO0:01011:06013
TACGAATGGAGCGAGCGTTGTTCGGAATCACTGGGCGTAAAGGGTGCGCAGGCGGTTATGAAAGTCAGAAGTGAAATCCCAGGGCTTAACCCTGGAATTGCTTTTGAAACTCCATGACTTGAGTATTGGAGAGGTTAGCGGAATTCCGAGTGTAGCAGTGAAATGCGTAGATATTCGGAGGAACACCAATGGCGTAGGCAGCTAACTGGACAATTACTGACGCTCATGCACGAAAGCGTGGGGATCAAACAGG
+
CCAAA>BA>;;;AA@BAA<AA@CC?C?AACC@@A<;;<CC?CE>@@@A?>@=AA=A>AA;;;0;@AAAC=AABDD;;;;.;@A:AAAF@CJ?AA=@>C5:;@?A3ABB6:;=7=949?@9?>B@AB>A=AA@A=@=B@AA?B?A>A6;<AAABACACCBABA=:::BCA@CC??:?@;AB?B?BBB?B?AA?ABAAA=ACCBCF@EBB@BCB?B>BA;<;;;;ABC@@@AA;;;0;;@@AAA3A<;<C<;;;;
@N9IO0:00966:06070
TACGAATGGAGCGAGCGTTGTTCGGAATCACTGGGCGTAAAGGGTGCGCAGGCGGTCATGAAAGTTAGAAGTGAAATCCCAGGGCTCAACCCTGGAATTGCTTTTAAAACTCCATGACTAGAGTACTGGAGAGGTTGGCGGAATTCCAAGTGTAGCAGTGAAATGCGTAGATATTTGGAGGAACACCAATGGCGTAGGCAGCCAACTGGACAGTTACTGACGCTCATGCACGAAAGGCGTGGGGATCAAAACAGG
+
CBBA@=AB?BBBBBBBBB:;;ACC@C@CCBBBBB=@@@AA9@@9AA@A???<;;5;BAA?@@9@@@B@@>@BBCE>CCC=@@@;@@BB=@@8;;5;=A5;;@AA7BBD:CBC?B@@@ABBBAAABCBB?BBAB;@4:5;;5;5;5;=A=ABDCBCCBCCACB=::;@@BCA@@AA;A>AA?C@AA@=@<@C=@@@CC8;:BC@C?BBB@CF@@A@BC@@@@AAAAA@@AA000>,0+000;;;0;<7777&7;94
@N9IO0:00975:06060
TACGGAAGGGGCAAGCGTTGTTCGGAATCATTGGGCGTAAAGGGCGCGTAGGCGGTCACGTATGTCTGCTGTGAAAGCGCACGGCTCAACCGTGTGAAGTCGGTAGAAACTGCGGGACTTGAGGCTGGGAGAGGTTGGTGGAATTCCCTGTGTAGCGGTGAAATGCGTAGATATAGGGGAGACACTCGTGGCGAAGGCGGCCAGCTGGACCAGCCCTGACGCTGAGGCGCGACAGCGTGGGGAGCAAACAGG
+
;:CDAC?BCB=BD?@@BB?BB?CD@C?BB@A?@C>BBBCD?DF?CCBBAA@;9949@@@CBBBBBAAABBCBCCB5>?::===8=BBB7<48?>=BB@BBBB@CBBB@:BA???=5::B?BAA6==<<6855:6=5939:6;5:5991977666688289992443===;<=8=>CFD3>;887=<;;;>699>:>:>A=B?BAACD>AB9;99@,9999@@>>=?=::99@@@@@@@@@@7@@BBB=:99;
@N9IO0:00979:06075
TACGAAGGGGGCAAGCGTTGTTCGGAATTACTGGGCGTAAAGGGCGCGTAGGCGGCTTATCAAGTCAGGCGTGAAATTCCCGGGCTCAACCTGGGGGCTGCGCTTGATACTGATTGGCTTGAATGCGGGAGAGGATAGTGGAATTCCCAGTGTAGAGGTAGAATTCGATAGATATTGGGAAGGAACACCGGTGGCGAAGGCGGCTATCTGGCCCGTGATTGACGCTGAGGCGGCGAAAAGCGTGGGGAGCCAAACAG
+
A@BA>9=>>>0@A>B@@??BC@CB@C?B?CCCCC=A;;;B<BB=BBBBBBB>>?=?B?BBBB>BBBDC???>>?>8?<BB=BB9>??B?C?CCDDG1:9C<BAB<@@?99:@@@?B?BB?BB<>>AAB9@@@@<A>==75+5.5.55,565222339,----(-,222......526;'.(.(.(.572959:5:@@<?=AA6:9ABBBB@BB=BBB@@<@AA;:9@@@>;;5;;;;;*;999599+955.5<1;55
@N9IO0:00983:06060
TACGGAGGGGGCTAGCGTTGTTCGGAATTACTGGGCGTAAAGCGCACGTAGGCGGCGCGAGAAGTCAGAGGTGAAAGGCCTGGGCTCAACCTGGGAACTGCCTTTGATACTGGCGTGCTTGAGTCCGGAAGAGGGTGGCGGAATTCCCAGTGTAGAGGTGAAATTCGTAGATATTGGGAAGAACACCGGTGGCGAAGGCGGCCACCTGGTCCGGTACTGACGCTGAGGTGCGAAAGCGTGGGGAGCAAACAGG
+
BBCE?CBECE5DCDCCCC@BC?BD?EBE@AA@BD=BBBCC=DBBBB@@@AA>@@=@CBBCDC?@@BCBBB@BAAC<@;@?AAB=BCBB?A>BBC<B>BBBC?BB=BBBBBBA??>>AAB599BAA>A?B>999A:AA?BB?A?C?DD=B>??ABAAA@CBCB=B?==>======5;;3;9=B:>=@=A;??=CAC@C@AA?AABA?BB>@@@C?BBBBABBBAABBA?ACCCDF=@@@@CCC;BBCCC=AA@=
@N9IO0:00988:06060
TACGAAGGGTGCAAGCGTTACTCGGAATTACTGGGCGTAAAGCGTGCGTAGGTGGTGGTTTAAGTCTGCTGTGAAAGCCCTGGGCTCAACCTGGGAATTGCAGTGGATACTGGATCACTAGAGTGTGGTAGAGGGATGCGGAATTTCTGGTGTAGCAGTGAAATGCGTAGAGATCAGAAGGAACATCCGTGGCGAAGGCGGCATCCTGGGCCAACACTGACACTGAGGCACGAAAGCGTGGGGAGCAAACAGG
+
BBC:999D:BBAA=A@???C@AAA?B<?=@B@AB>BBBEJ?EBBBAAB@@@?CC;?@=@@9@>AA@@AACCCCCC<A?<4BBC>BCCC?A?AAA<A?C>B@@@@C>A@@BBB@CCAA@@@@ABABAC?B@?777)7>>;<8<288,9@@<@@AAAAABCCDC=BA@@BBBB@<79<==2<;@<?>>?;?<=8:9?:A?BCACCA@>ABB<B<A=ABBBCBBBB;;;A=ABCBBB>AACAEDE<CCCCC?A@@?
@N9IO0:00971:06131
TACGGAGGGTGCAAGCGTTATCCGGATTCACTGGGTTTAAAGGGTGCGTAGGTGGGTTTGTAAGTCAGTGGTGAAATCTCCGAGCTTAACTTGGAAACTGCCATTGATACTATAGATCTTGAATCTCGCGTAGGTAAGCGGAATATGTCATGTAGCGGTGAAATGCTTAGATATGACATAGAACACCAATTGCGAAGGCAGCTTACTTCACGAGTATTGACACTGATGCACGAAAGCGTGGGGAGCAAACAGG
+
ABAA:ABA9BB@>;@ABB@BCB@C?BB>AA>999,5:)55)59099<ACCCACCG?FF9;;B=@@@BCCB=@@@@;@@=@7;>77;)0+/:5:6;?5?AAA?AA>BB@@@BCCBAABBB?A@?ABBCCBBBAB>@@=;;;5;;@CEDICB@@AA?A@=@ABI=AB;;6<BA@@BCAAACCCC8;;@5<5;4999929.999;?7;;=8<@=?999AA4:;@@BABBA@;;;;9@,99==<<<+@:==>/59A7
@N9IO0:00976:06120
TACGAAGGGAGCTAGCGTTGTTCGGAATCACTGGGCGTAAAGCGCACGTAGGCGGATTTGTAAGTCAGGGGTGAAATCCCGGGGCTCAACCCCGGAACTGCCTTTGATACTGCAAATCTCGAGTCCGAGAGAGGTGGGTGGAATTCCTAGTGTAGAGGTGAAATTCGTAGATATTAGGAAGAACACCGGTGGCGAAGGCGGCCCACTGGCTCGGTACTGACGCTGAGGTGCGAAAGCGTGGGGAGCAAACAGG
+
BACBB=BB<@A?BBBBBB@CC?AA?A@CCCCBBB=9:;BF<AAA@@=@???<@C:BCC:>>B=@@BBBBB:BCCD@BBA8???5??AB=A@@5?;??C98;@GE>ABACC=>>BB<@@?@>>>>A;??BBBBB?@A@<@A?B@@=A<@BBBBBCAAA@EBBC=?:>>:::;=<<:==:==@A5::;3:5;<<BBB@C@BB=@?:?AAB?AAAA=ABBBCCBBAB;;;=AA?@??.;;B;;;;.;@@>=0=A@;
@N9IO0:00985:06134
TACAGAGGGTGCAAACGTTGCTCGGAATTATTGGGCGTAAAGCGCGTGTAGGTGGCACGGTAAGTCGACTGTGAAAGCCCTTGGCTCAACCAAGGAAGTGCAGTCGAAACTGCCGAGCTAGAGTTCTGAAGAGGGTGGTAGAATGGCCAGTGTAGAGGTGAAATTCGTAGATATTGGCTAGAATACCAGTGGCGAAGGCGACCACCTGGGAAGATACTGACACTGAGACGCGAAAGCGTGGGTAGCAAACAGG
+
BCCBBBHK?CBBDD?BBB;;:DCC?B>A5;;24909;;>@7B999;BCCBB?CC?@@AA9AB9DCCABACCCCDA8AA;4A8A9CBCC;D9<9B9=7???@9=?AA;;3;33:09;?@AAA@@@?BBAB????A=AC?B???@CB@C?C=AB=BCAA=AA@A<A6@????AAAB?B?BBCCC@CCD@B@@@?AAA>A?AAAB9;;8ACB<C?BABABBBBBDCBBBBAA@>A@A;@@>889,:>>>=?2>??:
@N9IO0:00991:06117
TACGGAGGGTGCAAGCGTTATCCGGATTCACTGGGTTTAAAGGGTGCGTAGGTGGGTTTGTAAGTCAGTGGTGAAATCTCCGAGCTTAACTTGGAAACTGCCATTGATACTATAGATCTTGAATCTCGCGTAGATGAAGCGAATATCATGTAGCGGTGAAATGCTTAGATATGACATAGAACACCAATTGCGAAGGCAGCTTACTTCACGAGTATTGACACTGATGCACGAAAGCGTGGGGAGCAAACAG
+
CCA?:?@B8BB@@?BBBB@CCC@C@BB@BBBCBB=BB4;;6;=<ABEDGGF?BCC>CC?BBDBGDBBCBB=BCBB>BBFC@C;;;:.718>7A<AC<@@@B?BB>BA;;;BCBAAABCC?CB@@A@ABBA@@0.---(-,,2,,--<<<<<<;;@=C;;:.49>@;@=>9:5<A===?99244<4;5929999492999>C:B=B<AA@A:;;BB7;;BBBAAA@A;;;;;;0;@A?A@?2C?;;=3944
@N9IO0:01004:06154
TACAGAGGGTGCAAACGTTGCTCGGAATTATTGGGCGTAAAGCGCGTGTAGGTGGCACGGTAAGTCGACTGTGAAAGCCCTTGGCTCAACCAAGGAAGTGCAGTCGAAACTGCCGAGCTCGAGTCCTGAAGAGGGTGGTAGAATGGCCAGTGTAGAGGTGAAATTCGTAGATATTGGCTAGAATACCAGTGGCGAAGGCGACCACCTGGGAAGGTACTGACACTGAGACGCGAAAGCGTGGGTAGCAAACAGG
+
CCCBAAA@<@BBCC=B@A9;:BBD>B@C?AA?CE>@AAB@8A:9;BBCDBB?BA=ABAA=BB<BDAAACC=BB=?8<B=8C9C7;@@@8A8B8@7A4:95?>>?BCD>6=4488BBBCBBB:::B>AAA????A9@@8@@@@<??<??CDBABBBBB?BBBA<A:=?????AAA?B<??AA@?CBA?A@@@?ABA=A>@@@C@CC?BBH>H9:9:AABBBBBAA?>99733777(3>>@@A:AAAAAB=???4
@N9IO0:01006:06158
TACGGAGGGGGCTAGCGTTGTTCGGAATTACTGGGCGTAAAGCGCACGTAGGCGGCTTTGTAAGTTAGAGGTGAAAGCCTGGAGCTCAACTTCAGAATAGCCTTTAAGACTGCATCGCTTGAATCCAGGAGAGGTGAGTGGAATTCCGAGTGTAGAGGTGAAATTCGTAGATATTCGGAAGAACACCAGTGGCGAAGGCGGCTCACTGGACTGGTATTGACGCTGAGGTGCGAAAGCGTGGGGAGCAAACAGG
+
BBCD=;99:9*;BBBCCC?BC@DD?C@C@ABBCC>B@@@G=BBB@@ABBAA@;;:;CC=CCC?CC@BBAA>AAAD:???::6:D@??C=@@=@<<=397<86<=1?;?@==>;::>@@A>BB?BB=@@?A@AB@ABBA??>?>A?A?:::CBBAA??:?@AA<B>AACBAAA@@;9<1924<:=>>3;337-36638:00(///6633,33::8:<<4<?@@@A@9828C??AD599A9999*9=<>>5=<=;
@N9IO0:01008:06132
TACGGAGGATCCAAGCGTTATCCGGAATCATTGGGTTTAAAGGGTCCGTAGGCGGTTTAGTAAGTCAGTGGTGAAAGCCCATCGCTCAACGGTGGAACGGCCATTGATACTGCTAGACTTGAATTATTAGGAAGTAACTAGAATATGTAGTGTAGCGGTGAAATGCTTAGAGATTACATGGAATACCAATTGCGAAGGCAGGTTACTACTAATTGATTGACGCTGATGGACGAAAGCGTGGGGAGCGAACAGG
+
CCGC@BB?@AA;@=@<;;>BDC?C?C:;;BBAJE>CC=BB>BD=BC;;;CC::;7;C=@AAC>BACCB9979ABB>B?C=A?@:;;@@<@C?BB?B@CC?B?CE@D@@@@;;;AABABB:<<@CADGA@@?A?@@C?BCB;;8;B<<;BAACBCDCA=;;;;8;CBB=@@<;;A>;;<AA7;7;BB>B>B5;;AA4;4;999=8=>D969@;@=@A@499;:::9:>?;?;;;;0:???ABB8@A@@E@;;;@
@N9IO0:01009:06111
TACGGAGGGGGCTAGCGTTGTTCGGAATTACTGGGCGTAAAGCGCACGTAGGCGGCTTTGTAAGTTAGAGGTGAAAGCCCGGGGCTCAACCCCGGAATTGCCTTTAAGACTGCATCGCTTGAACGTCGGAGAGGTGAGTGGAATTCCGAGTGTAGAGGTGAAATTCGTAGATATTCGGAAGAACACCAGTGGCGAAAGGCGGCTCACTGGACGACTGTTGACGCTGAGGTGCGAAAGCGTGGGGAGCAAAACAGG
+
C@;945:::<+<>DCCDC?@?>@>:@<A=ABCCC>CBBBB;@@A@AABAAA?@@<;;;/;BC?CC<;;CC==>AB:>>C8>>?384;;4:::/:4:5:5::6<=6B=@BA@=>>@>@@B-009<:<@@+:8>>9>?==>?9?>A>B?A??:99@AAA@AA@B<B>=<;@@??@B7<8585899;:;7;:<=:;888)7878/697555515;775879799897/--3---//87.9=A?ADD3<;8889)/695
@N9IO0:00976:06176
TACGTAGGGTCCGAGCGTTGTCCGGAATTATTGGGCGTAAAGGGCTCGTAGGCGGTTTGTCGCGTCGGGAGTGAAATCTTACAGCTTAACTGTGAACTTGCTTTCGATACGGGCAGACTTGAGGCATTCAGGGGGAGAACGGAATTCCTGGTGTAGCGGTGAAATGCGCAGATATCAGGAGGAACACCGGTGGCGAAGGCGGTACTCTGGGCCGGTACTGACGCTGAGGAGCGAAAGCGTGGGGAGCGAACAGG
+
BBBCB:;;0;;5:9=AAA=@AC?C@C@B?BB>BB=BBBBE>BB>BDDCCBB>::8:C<AABBBAA@BA;;<;@AD;AAB?@@@BBB?C?C;;;CC@;;9;BAA:@A@AA<;;0;;:9@@499A?>@?:?49494$4983:;7::>9B?@A<ABBBBCC@A@@C>@@@BBB@??AAAAA?BB=@=@AA=A?BC>ABB;?<??<?AACAACA9@3;5;@@@@@A@AAAA@=@IDCCC;;:AAADE9?@@@@:;<<<
@N9IO0:01001:06190
TACAGAGGGTGCAAGCGTTAATCGGATTTACTGGGCGTAAAGCGCGCGTAGGTGGCCAATTAAGTCAAATGTGAAATCCCCGAGCTTAACTTGGGAATTGCATTCGATACTACTCAGCTAGAGTATGGGAGAGGGTAGTGGAATTCCCGGTGTAGCGGTGAAATGCGTAGATATACGGGAGGAACATCAGTGGCGAAGGGCGGCTACCCTGGCCCCAATACTGACACTCAGGGTGCGACAGCGTGGGGGAGCAAACAG
+
CCCCC@@>6AA>B8A;@@7;8@@B9;;505=@=>7A;>>>6<@=<@=B=B@8;A7;:C9B<@9B<<C>6BBC>>>5>C>>2=:4446?7AB8==7B9A9B@;@:@:::?:AB?A8859=>?:43>??:2=<7;7.337?A7B7B8C?5A6@>8?@:=6@?881?>>@AD;:33..-24.46(-(.3333322+277+22)28386222,292777+505...4-..6...22'26689775./.9999)33355,555
@N9IO0:01006:06183
TACAGAGGGTGCAAGCGTTGTTCGGAATCATTGGGCGTAAAGCGTGCGCAGGCGGCTCCTTAAGTCAGATGTGAAATCCCCGGGCTTAACCTGGGAACTGCGTTTGAAACTGGGGGGCTCGAGTGTGGAAGAGGGGGGTGGAATTCCAGGTGTAGCAGTGAAATGCATAGATATGTCCCAGAACACCGATCGCGAAGGCAGCTGTCTAAACGGTTATTGACGCTGATGCACGAAAGCGTGGGGATCGAACAGG
+
E@@ECA@<4?>?=8@?C>:BA9@B8<9C=>>9B=6AD@@:3>A<@A@A@@>7?=9CCG:A:=<BBCCCDBBCD?>5:966/6>7CC9B9B9DD>7C<BBBA@A>45:>5BBB====&@AB@55:BBB6C4>993333#3=174>6A6@:6ABBAA>444A:=582285;;9:A?>777/=7=6BAA6=>7>?<==,2,2=9=99999?9088283995>@9:5555A2259C@@8BB@:;55&5=99=:B@B8
@N9IO0:01008:06174
AACGTAGGTACCGAGCGTTATCCGGATTCACTGGGCGTAAAGCGCGTGCAGGTGGTTTGGTAAGTCGGGCATGAAAACTCTTGGCTCAACTGAGAGACGCTGTCCGATACTGTCGAACTTGAGGGTGTAAGAGGGAGGTGGAATTCCGCATGTAGTGGTGAAATGCGTAGATATGCGGAGGAACACCAGTGGCGAAAAGCGGCCTCCTGGTACACTCCTGACACTCAGACGCGAAAGCTAGGGGAGCGAACGGG
+
@3<;<;@5@A@=B;:;BB?CCD?C?@@7;;AAAB;BC;;<0;??AABC;;;>@>+00*0*/>5::///(4448<8<.:>@C@C?BABB?AA?@?:9:BBBBBBC?::0==0///694;A578>>6799?=AABB>CB?AB39398=8<<??>?@>>?;??CD=CBBBBBBDBBB@???BC?B?A<?4;899244444&4::5:5:95:=9===>BBB?999@??=>?C998?A?A799AADDD699:99244:2
@N9IO0:01009:06170
TACGAAGGGGGCTAGCGTTGTTCGGAATTACTGGGCGTAAAGCGCACGTAGGCGGATATTTAAGTCAGGGGTGAAATCCCGCAGCTCAACTGCGGAACTGCCTTTGATACTGGGTATCTTGAGTATGGAAGAGGTTAGTGGAATTGCGAGTGTAGAGGTGAAATTCGTAGATATTCGCAGGAACACCAGTGGCGAAGGCGGCTAACTGGTCCATAACTGACGCTGAGGTGCGAAAGCGTGGGGAGCAAACAG
+
@ACEB6?;;;*;BCCDGG:BB:C?:C8B8BBB@>6BBCC@7CDCCC?BAA@8AB5A@;A=3@5:@:?@==.@;@>6>C>7BC;66B<B8BB<AD;D:B;:42;8(333@?BB>8BBBBB7BA<AC?A7=7A9:256;@<A9B9A9AB@@@BBCCB??6:A:=7F8;;BBC@@:@7AB@@:5?58BB6BA8>5=CC6B7:9/3=?1=7=39>055:5:7<79?=;8884>;<7=8/:==??99+=;;55-5:5
@N9IO0:00970:06215
TACGAAGGGTGCAAGCGTTAATCGGAATTACTGGGCGTAAAGCGTGCGTAGGCGGTTGGCTAAGTTAGAGGTGAAAGCCCGGGGCTCAACCCCGGAATTGCCTTTAAGACTGCATCGTCTTACGTCGGAGAGGTGAGTGGAATTCCGAGTGTAGAGGTGAAATTCGTAGATATTCGGAAGAACACCAGTGGCGAAGGCGGCTCACTGGACGACTGTTGACGCTGAGGTGCGAAAGCGTGGGGAGCAAACAGG
+
BAC;94<C=;;;C@DCCC>A=@@@<>;?=@AAAC;;;;;;0;;5;=A=BAB:B@>A:@=ABA@CE@BA;::;CCG?EEC>DFF;CCBB>BBB:B?B=@7;?=AG:@<@@=@=<662****(**258>8:<B@?A@;@@B8A?B=@=@AA@??@@@A?AAAC<?<@B588AA@@4886;1;8.338488=C>>>@065/0(/8<>@BD988>@@>??588>@?;>>@<899CBD9?BACCBB8BA@@A:>>>>
@N9IO0:00987:06215
TACAGAGGGGGCAAGCGTTGTTCGGAATTACTGGGCGTAAAGGGCGCGTAGGCGGCCCGCTAAGTCGAACGTGAAATCCCCAGGCTCAACCTGGGAACTGCGTCCGATACTGGCAGGCTTGAATCCGGGAGAGGGATGTGGAATTCCAGGTGTAGCGGTGAAATGCGTAGATATCTGGAGGAACACCGGTGGCGAAGGCGGCATCCTGGACCGGTATTGACGCTGAGGCGCGAAAAGCTAGGGGAGCAAACGG
+
BBCBBBDDDF1AB?@@AA?AB?AB@B?B=?>::9.:@BBC?GC?CBB@@><800+0=5@@AA<??@@??:;:AAB;;;;;.;;5;AAD=@=><<5<,00=0:;A=AACBBBB>@@@>AB>AA?@A?CC=ABBBC=CBCBC@C8;8;<@@>BAABABA@CFHJ?BCAAAA@@;;;;;@=A@@DA<<;AFACC?BBB?B>BB@DEDD?BB?BA=A=@@@;:;;AAA?@@;;;;;;<;&;>>::A=7<5:5;099:
@N9IO0:00989:06212
TACGGAGGGTGCAAGCGTTATCCGGATTCACTGGGTTTAAAGGGTGCGTAGGTGGGTTGGTAAGTCAGTGGTGAAATCCCCGAGCTTAACTTGGGAACTGCCATTGATACTATCAGTCTTGAATATTGTGGAGGTCAGCGGAATATGTCATGTAGCGGTGAAATGCTTAGATATGACATAGAACACCAATTGCGAAGGCAGCTGGCTACGCATATATTGACACTGAGGCACGAAAGCGTGGGGATCAAACAGG
+
CCCC@CCD>CB;;4;;9;>DCD<A<BB=A@A;;;05;0993;<4<<@@=CC?CCC?GAG8<<:?CHCCBB>A;;;09=<=0;@===9=:=A;@@8D>BAA@0567;=>B>>><<;;:<<4557;:=-//86996;???;:29.9=790=>00000:=;?@AA:989@>@@@@@@@@BBA;;;5;::49./)////)/5;///>@:>=<;;696>>CCACBBCA;99929==??B8:;99A==0;>>@@:>@?<
@N9IO0:01000:06213
TACGGAGGGGGCTAGCGTTATTCGGAATTACTGGGCGTAAAGCGCACGTAGGCGGCTTTGTAAGTCAGAGGTGAAAGCCTGGAGCTCAACTCCAGAACTGCCTTTGAGACTGCATCGCTTGAATCCAGGAGAGGTGAGTGGAATTCCGAGTGTAGAGGTGAAATTCGTAGATATTCGGAAGAACACCAGTGGCGAAGGCGGCTCACTGGACTGGTATTGACGCTGAGGTGCGAAAGCGTGGGGAGCAAAC
+
CA<<8;5555$5@BBDGD<CC:CC:A8B9B<?A;4AB;;@8@>>CDCB<CL:BB:CC@8@;;:;45@5597<@>;5A>7??5;@A955:C<<:>>@8;@AC:G>6BB;A:B:>;@:>BB0668<C05;7@@BB:BB<:::3:7;7<9==A;;=595A499A<4@8===?;?@;8277)0,/>7@==6;;557;885@500)/9===39-3<79-34=2?AAA>CB=<5?@:BC?58>?8;77+7;;89.6
@N9IO0:00972:06262
TACGGAGGGAGCTAGCGTTGTTCGGAATTACTGGGCGTAAAGCGCACGTAGGCGGCTACTCAAGTCAGAGGTGAAAGCCCGGGGCTCAACCCCGGAACTGCCTTTGAAACTAGGTAGCTAGAATCTTGGAGAGGTCAGTGGAATTCCGAGTGTAGAGGTGAAATTCGTAGATATTCGGAAGAACACCAGTGGCGAAGGCGACTGACTGGACAAGTATTGACGCTGAGGTGCGAAAGCGTGGGGAGCAAACAGG
+
AACC@BDE<;<;CCDCCC?BC@BB@B9B8A>>@A=AB?D>66<ABDBA@@D@9;45A?9:?C?CDCBA?>9>@??6><;6<<<5?@@A=BBB9B?C?B?>?9??8?AB:??BC@B??>CBBA@??><>9>?>?<?AAABB?B?A>@>@??@@@ABAA>ABCC:A=@@>>>AA@A;??;?;?C<?>C?CCCC?BBC?><>9::BAAAAC?AAC@CDFF@CBB@@BB@A?AAAA@A<ABCCCCC;@@BDE>BBC@
@N9IO0:00973:06283
TACGAAGGGGGGCTAGCGTTGTTCGGAATTACTGGGCGTAAAGGGCGCGTAGGCGGTCTTGTAAGTCAGATGTGAAAGCCCCGGGCTCAACCCGGGAATAGCATTTGATACTGCGAGGCTTGAGGCCGGGAGAGGATGGCGGAATTCCCAGTGTAGAGGTGAAATTCGTAGATATTGGGAAGAACACCGGTGGCGAAGGCGGCCATCTGGACCGGTACTGACGCTGAGGCGCGAAAGCGTGGGGAGCAAACAGG
+
AAC;<555555#5<<==BB@:;;;C@E@C?B?===5=BAAB>CG>BCCCA??;994;A@;@@B=@AAA@@@@ADBB9@???5?A9??@>6;;0;;5;6<@??8>>6D=AAAA???9:08;6;?@7B8BF>B;?C?A@A69:299A<BB=BBB:99A==9===>4=8988?>;;;A8==1:4:<188;5;:??=DCC@B>@@=@>AABCC@CC@C?B:;;AAA:;;AAA:@@A;;;0;;B;;;;.;;;9@8?@@8
@N9IO0:00978:06278
TACGAAGGGGGCTAGCGTTGCTCGGAATTACTGGGCGTAAAGGGCGCGTAGGCGGATCGACAAGTTGGGGGTGAAATCCCGGGGCTTAACCTCGGAACTGCCTCCAAAACTGTCTATCTTGAGTACGGGAGAGGTGAGTGGAACTCCGAGTGTAGAGGTGAAATTCGTAGATATTCGGAAGAACACCAGTGGCGAAGGCGACTCACTGGCCCGTTACTGACGCTGAGGCGCGAAAGCGTGGGGAGCAAACAGG
+
A@B;;5;AA?,?@B@BBB@CCCCC@C@C@BBCCB=BBABA<AB;@@A:;;B@;;6;@@@ACD?CC?CCCC3@@@D>BAC<AAA5@@?B@C@BBC?B=@@AA>AC?BAB8A;:;@?;::A=AABBBBDD>CC;;9;BDBBC@B>AAC?::;@@@AB<;9<BBB=C@BAAA?@@@@4::9=278;===6=99:2999.4.499<@@@B998:B=BC@CCBBBB@;;;;;5;BC;;;0;;B<;;;*99AAA:BB@;
@N9IO0:00983:06299
TACGGAGGGTGCAAGCGTTATCCGGATTCACTGGGTTTAAAGGGTGCGTAGGTGGGTTTGTAAGTCAGTGGTGAAATCTCCGAGCTTAACTTGGAAACTGCCATTGATACTATAGATCTTGAATCTCGCGTAGGTAAGCGGAAATATGTCATGTAGCGGTGAAATGCTTAGATATGACATAGAACACCAATTGCGAAGGCAGCTTACTTCACGAGTATTGACACTGATGCACGGAAAGCGTGGG
+
CCCC@::;6:A=@=BB@@=@BA?B@A?=:;9::;09909<0;;:;A=A=;;1:9;2<>26/<6///=<<<9;595)55::244777)/)/85:6;;59:992558=59;??A@;9;:9:.9@<99:?@ABBBB?AA=;;:.95)5:;;;;:?;<:///)///;1:;55.4;;45655==<;>=.555.5./17000+0)////;6:7;4955555549?B@>>=<00////44.44)4977;;;
@N9IO0:00988:06280
TACGTAGGGTGCGAGCGTTAATCGGAATACTGGGCGTAAAGCGTGCGCAGGCGGCGTCGCAAGTCAGGCGTGAAATCCCCGGGCTTAACCTGGGAATGGCGCTTGAAACTACGATGCTGGAGTATGGCAGAGGGAGGTGGAATTCCACGTGTAGCGGTGAAATGCGTAGATATGTGGAGGAACACCGATGGCGAAGGCAGCCTCCTGGGCCAATACTGACGCTCATGCACGAAAGCGTGGGGAGCAAACAGG
+
CCCBBCCC=:;;BBB;6;8<7;@A<I00/??:@<@@@@>8=>?@@@@AAB?AA=?848:??8=B===7B@@@A@6@@@@2??6?@?B?B@BBA<A@BB>AABB?A@@;:9:@@@?;?A>6?88::=6873373(3917;6A=A>A@BBB=:::::;7:ABB<???BBBAAAB?>@G599794:A@;??AA<?>@=A<??BB>AB?BBB=B?B?BCBA@@933833333<7337.7<@?@@A6A@ADE<???4
@N9IO0:00991:06277
TACAGAGGGTGCTAGCGTTGTCCGGAATCACTGGGCGTAAAGGGCGCGTAGGCGGCCCGGTAAGTAGGGGGTGAAATCTTGCGGCTCAACCGCAAGGCTGCCTTCTAAACTGTCGGGCTGGAGCACGGTAGAGGCAGATGGAATTCCCGGTGTAGCGGTGGAATGCGTAGAGATCGGGAAGAACACCAGTGGCGAAGGCGGTCTGCTGGGCCGTTGCTGACGCTGAGGCGCGACAGCGTGGGGAGCAAACAGG
+
BBCDCDCD?CCBAA@B;;5:==5;59;;>BBBBB>?@@CG>BB>BCBCCCC9;67@>7>GCC@C?CC>>>+A=@@80//6>00,5=@@=B<@@B?A@CA@@<=>>:9:39A???BC>CBB9;;A@@A>A;<;:2999>?@?C@B@BD;?=?AABBCC@CC=@=;<:A;;;C;;99<<5<=<?9?=?:===;6;98/8=@@;AA@@ABBB=B?BB?B;;;;;BB:9:?=AAACC@@@AB<;;;.;?A@A8@;;5
@N9IO0:01000:06260
TACGTAGGGTGCGAGCGTTAATCGGAATTACTGGGCGTAAAGCGTGCGCAGGCGGTTATTTAAGACAGGTGTGAAATCCCCGGGCTTAACCTGGGAATTGCGCTTGTGACTGGATAGCTAGAGTGCGGCAGAGGGGGGTGGAATTCCACGTGTAGGCAGTGAAATGCGTAGAGATGTGGAGGAACACCGATGGCGAAGGCAGCCCCCTGGGCCAGCACTGACGCCTCGATGCACGAAAGCGTGGGGAGCAAACAG
+
CECCCCCC<AA@@>>>>>=@>@AA?B;@=@@@@@:@AABB>BBBBB@@>9938?8=?@AA=A<@@@@A<@@AAAA9==<<0<>3<;/;7:<AAB=B=?:999=?7@>CBBBB6;;AA>@=;59:@@B?@?=789898%:>>>:B=@<@@990=00+0::89;?7BBBBCCCDACABBB;>><@<ACC@BCBD@BBB>A=@@AABBC2BAA;A=<;;:?=?=<:>:<0//:073?9991==>@>>=29888A9A@?
@N9IO0:01007:06308
TACGGAGGGAGCTAGCGTTGTTCGGAATTACTGGGCGTAAAGCGCGCGTAGGCGGTTTTTTAAGTCAGAGGTGAAAGCCCAGTGCTCAACACTGGAACTGCCTTTGAAACTGGAAAACTTGAATCTTGGAGAGGTCAGTGGAATTCCGAGTGTAGAGGTGAAATTCGTAGATATTCGGAAGAACACCAGTGGCGAAGGCGACTGACTGGACAAGTATTGACGCTGAGGTGCGAAAAGCGTGGGGAGCAAACAGG
+
BBCC@BBB;;;9BBBBCD?CC?CC@C@C@CBBBG<AA@@@9@@@>?9::A@<9928<;<;%:39?ACA=B@BBCE>BCC@CBBBBBBB@AAABC@C?BBBB>A@<B@B;BAA=@@@7@A=AB?:::*0+0=0;2:<=?AA5:8:@A=A@@@A@??@A?CAAA:A???>>??@@C>BA;@:9:49?A>AAAA<??B=A=A?A?BCBBBC@BBB@A@@B?BBBAAB@@@<;;;;;<<-<A@AACC8BBBBB4@@@8
@N9IO0:00964:06326
TACAGAGGGTGCGAGCGTTGTCCGGAATCACTGGGCGTAAAGGGCGCGTAGGTGGCTGTGTAAGTCGGGGGTGAAATGCTGCGGCTCAACCGCAGCGCTGCCTCCGAGACTGCATGGCTTGAGCACGGTAGAGGCCGATGGAATTCCCGGTGTAGCGGTGGAATGCGTAGAGATCGGGAAGAACACCGATGGCGAAGGCAGTCGGCTGGGCCGTTGCTGACACTGAGGCGCGACAGCGTGGGGAGCAAACAGG
+
BACGCDCH>BABAAAB@@=@AA?B?B?BCGCBBB=;;;CC>CC?CEBBBBB?@?<>?@;:;A=ABBFKEG2EIDK@BA@A@;;5;??>;?;@AAAAAAA<;7;C?;;<BBBACABB?BB=B;;;BCB>AAAAA>@=AA@@>@@C@CD>D@CBBBBAA;>?=@=@@@A999B?:;;@D>E@BB@BCC@CCBC@BBC=A=A;;;BB?BBCC>BACCAFCBBCAAA;;;@=@A;;;B@@@BAA@B6?@BCD@BCB@
@N9IO0:00993:06350
TACGGAGGGAGCTAGCGTTGTTCGGAATTACTGGGCGTAAAGCGCACGTAGGCGGCTATTCAAGTCAGAGGTGAAAGCCCGGGGCTCAACCCCGGAACTGCCTTTGAAACTAGATAGCTTGAATCCAGGAGAGGTGAGTGGAATTCCGAGTGTAGAGGTGAAATTCGATAGATATTCGGAAGAACACCAGTGGCGAAGGCGGCTCACTGGACTGGTATTGACGCTGAGGTGCGAAAGCGTGGGGAGCAAACAGG
+
BACC?CBD=<<:CCCCCC@DC?DC@C@B@BBBBB<AAABB<@@BAB@AABB=997:AAA?A@=@@AAA@A=AAAA9?=;7=>>5;00/5>>>*/(/38/33178/333(3888////6@7>?<@A?@C=@AAA>BBCDCC?C?B?A>>>???CBBBB@BBBB;A=A99998>?@B<;66=///*/88398<;3:::396;;789:>:::7:ABE?BBC@CCBAAAABB?A?@;::.;;CCDMD;@ABCD;@@@=
@N9IO0:01000:06347
GACAGAGGGTGCAAACGTTGCTCGGAATTACTGGGCGTAAAGCGCGTGTAGGCGGACCTGTAAGTTGGACGTGAAAGCCCTGGGCTCAACCCAGGAATTGCATCCAAAACTGCGGGTCTGGAGTGATGGAGAGGAAAGCAGAATTCCTGGTGTAGAGGTGAAATTCGTAGATATCAGGAGGAACACCGGTGGCGAAGGCGGCTTTCTGGACATCAACTGACGCTGAGACGCGAAAGCGTGGGGAGCAAACAGG
+
CCC@AACC>CCBBB;A9833337@>A6:09A<=?:???@B8::B?@@;;:A?<C7@<9;@@C?BBAE>AAA5;5;055>0555)559>4??6=B@C@D@CD;;:?BAA6B:::@@9::99<989?977034<<7<<5<A???@C@C?BB>BBB?;:>6;433(323339:;>855=?79:5:8C;?9@9>=9><8-3-33-333(3::-34==9=9=?80/<<00///4:444<59883333&5@=@A:9;;<
@N9IO0:01003:06336
TACGGAGGATCCAAGCGTTATCCGGAATTACTGGGCGTAAAGAGTTGCGTAGGTGGCATAGTAAGTAGGTAGTGAAAGCGTGTGGCTCAACCATACTCACATTATCTAAACTGCTGAGCTAGAATATAGAAGAGGTAGCTGGAATTCCTAGTGTAGGAGTGAAATCCGTAGATATTAGGAGGAACACCAATGGCGTAGGCAGGCTACTGGTCTATTATTGACACTAAGGCACGAAAGCGTGGGGAGCGAACGG
+
:;;E@BB@BBB=A>A;;;?A@A?B?B@EADBAAB;;;;CC=CBBB?ABBBBE?BB?BBAAA??;?A??;????CCC>@??@@::3:A:93:<@?@@@???@A>B;0000,00/////45559<:B@@A@A49:9.9<99//)/5:3:6;=BCCBBB@;;9???8?B:AB@;@@:5.59559.:49A@5@0555;AA<C:CAC<?=<<BB=A?A@<7;;255;<<;;7;7:88444(34<<<==1<<A?=1798
@N9IO0:01003:06345
TACGAAGGGGGCTAGCGTTGTTCGGAATTACTGGGCGTAAAGGGCGCGTAGGCGGCCTGCCAAGTCTGATGTGAAATCCCTGGGCTTAACCCGGGAATGGCACCAGGGACTGGTAGGCTTGAGGACGGGAGAGGATGGTGGAATTCCCAGTGTAGAGGTGAAATTCGTAGATATTGGGAAGAACACCCGTGGCGAAGGCGGCCATCTGGACCGGTACTGACGCTAAGGCGCGACAGCGTGGGGAGCAAACAGG
+
AABAA?AGGG+CCBBCBBABB@BE@HAD@CBBCC>@@@CC>CC=CBBCA@@>::4;=@@@<A>@;;;BAC@@ABD?CCD=BBC<AA;?8>?.;:.<<?@9@@?=;93-373<7@AK@CB?CBB?A@??9?@@A>BBC>AA@D?B?BB<@@@@?@@A@=@@>>7<<<=:::??@@>@C>D<@?>???A:@:;8;BB@B@BB@C@CBBBB?@?@C?B:;;AABAAAA=A>@@@@???>@BBCCC8AABBC>BCC?
@N9IO0:01005:06330
TACGGAGGGCGCGAGCGTTGTTCGGAATCATTGGGCGTAAAGCGCGTGTAGGCGGCTTGGTAAGTCGAGTGTGAAAGCCCGGGGCTCAACCCCGGAAGGTCGCTCGAAACTGCCTCGCTAGAGTCCCGGAGAGGAAGGCGGAATTCCCGGTGTAGAGGTGAAATTCGTAGATATCGGGAGGAACACCAGCGGCGAAGGCGGCCTTCTGGACGGTGACTGACGCTGAGACGCGAAAGCGTGGGGAGCAAACAG
+
BBDC@BCC>AAACAA;;;@CB@BD@I?C;<;=BC6AAAGC>BDCAAABBCC@CD<CC;C;CB7A?C?;;@@@A<<4993/4;;/<==C?BCB9B?A<?9@??@?BBCC6BBBB7=BDCBCBCBBBD?D@CBBBAC@C@DC@C=@=@A<A8;;<CA@@<@@AA;A?@@AAC@A??>AB;AA7>4<8<<?C9954?;4;6392:18,9>@;ABD>AABBB975>ABABABBA??@B9??A??DD6@@8/0)0==
@N9IO0:01006:06324
TACGGAGGATCCAAGCGTTATCCGGAATCATTGGGTTTAAAGGGTCCGTAGGCGCCCTGTAAGTCAGTGGTGAAATCTTTCGGCTCAACCGGAAAATTGCCATTGATACTGCAGGGCTTGAATTATTGGGAAGTAACTAGAATATGTAGTGTAGCGGTGAAATGCTTAGAGATTACATGGAATACCGATTGCGAAGGCAGGTTACTATCAATTAATTGACGCTGATGGACGAAAAGCGTGGGGAGCGAACAGG
+
AAAA>00-09;)/,/ACA@CCC?A?A@DDCC?BD=C>7CD<DB>CE?BBB@8995<4556C@CCC@C=B:=BCC=CBA@:::5;@@@<A;@<BEE:B;;;<C?469ABBAABAGA6==:<<8<:>>:=@8@:===;@@@<<8:;//////99>?;;.;49@;?:@B?AABBBC=@;<<=8<9@BD=BBB655>>.4.444.5:==;<9557;7;7;4:9;655::883444444&44:;BCC7;;;A@;?8:3
@N9IO0:01006:06356
TACGGAGGGTGCAAGCGTTATCCGGATTCACTGGGTTTAAAGGGTGCGTAGGCGGGCTTGTAAGTCAGTGGTGAAATCTCAAAGCTTAACTTTGAAACTGCCATTGATACTATAGGTCTTGAATTTTCTGGAGGTTTGCGGAATATGTCATGTAGCGGTGAAATGCTTAGATATGACATAGAACACCGATTGCGAAGGCAGCAGACTACGGATGAATTGACGCTGATGCACGAAAGCGTGGGGATCAAACAG
+
BACC>A@B;BBBCACDCC@CCD?B@;;6;@>?@C:A@8@:1@<3;>AAA;:5<@@;AB?CCC?AACDDCC@BBBD=C===>>255:38388808880444:7<=9<<<==:::<:6777///8;;;/77863928=6<8707389333<99=?987;697593523=8?;=?@:77???7::6;<:-57:16663(/(.3335789585@;??;;58055@;22292257::77/<;7>@BB6>==:@076<
@N9IO0:01007:06340
TACGAAGGGGGCTAGCGTTGTTCGGAATTTACTGGGGCGTAAAGCGCGCGCAGGCGGCTCTTTAAGTCAGGGGTGAAAGGCCTAGGCTTAACCTGGGAATGGCCTTTGAGACTGGAGAGCTCGAGTTCGGGAGAGGGTGGTGGAATTCCCAGTGTAGAGGTGAAATTCGTAGATATTGGGAAGAACACCGGTGGCGAAGGCGGCCACCTGGCCCGCGACTGACGCTGAGGCGCGAAAGCGTGGGGAGCAAACAGG
+
<<<<<8<<;;$5555555.55755.5.9;)555555'5999>6<<;:55544:59929498@9?8A@AB<>>1?;<>4A>@6;9<7<<8<>@7999)555546?CC=A@==@;;7;C@BBAACA@=;;;:,9<<CD>BB<9:267@?CF=BCCCCCDBB?BBCE=B?BBBB;;;BA5;;8;=AD>?@A=B@AA>A;;6;?AB?B?@@>@@?BB=BBCBBB?@?BBCAAA@BBBBED?CBBBBBB9@ACCD>AAB@
@N9IO0:00964:06362
TACAGAGGTCTCAAGCGTTGTTCGGATTCATTGGGCGTAAAGGGTGCGTAGGTGGCTGGGTAAGTCAGGTGTGAAATCTCGGGGCTCAACTCCGAAACTGCACTTGATACTGCCTGCTCGAGTACTGGAGAGGAGATTGGAATTTACGGTGTAGCAGTGAAATGCGTAGATATCGTAAGGAAGACCAGTGGCGAAGGCGAATCTCTGGACAGTTACTGACACTGAGGCACGAAGGCCAGGGGAGCAAACAGG
+
CCDBCAA>AAACC@D@@@<@@?BB?CC?BBB?BB=BCEDD>CC>BBBCABB@CDHDCCD>CB?ABABB=BBBBBD>B?@@B<<.:?:95:@A>AAB=B98:<<>2;;:99ABB@CDFAAA:74CBBD?>;;84...3.5/>?CC>BBB?AA@@>;:<<888)8:9=>;::@@;;;;@;?;@<?==8=9888<:7)/(///)///5776<9:98:>=====978=;;4;722205/747555)57756.6775
@N9IO0:00965:06370
TACGTAGGCAGCAAGCGTTGTTCGGAGTTACTGGGCGTAAAGAGTACGTAGGCGTTTGCTAAGTCTGGTGTGAAATCTCCTGGCTTAACTGGGAGGGTGCGCTAGATACTGGCAGGCTTGAGTATGGGAGAGGAGAGTGGAATTCCTGGTGTAGCGGTGAAATGCGTAGATATCAGGAGGAACGCCGGTGGTGTAGACGGCTCCTCTTGGACCATTACTGACGCTGAGGTACGAAAGCGTGGGTAGCAAACAGG
+
CCCCC996:;:9C?A@CC@BB@BB?BBB9<;CCC?BCBCH=@ABBB?@?CB<?9;:,;><B==99;A?;;<AAB;;;;>8<?5>>?A>AAA@/:9:.8==<9AAAAACCCC@AAA?BB7=@::??;8188<A8=?<<<>=C@D@B<<>;@>:@AAB>@?@@9943<==88796/--066(-*-8839625,27<99899)--,(---(.2::6=@00/88..///;;?7:>9?@?6;?BBCC:@>79:B8=<<2
@N9IO0:00984:06376
TACAGAGGGTGCGAGCGTTAATCGGATTTACTGGGCGTAAAGCGTGTGTAGGTGGCTACCTAAGTCGGTTGTGAAATCCCTGGGCTCAACCTGGGAATTGCAGTCGATACTGGGCAGCTCGAGTTCGGTAGAGGGTGACGGAATTCCCGGTGTAGCGGTGAAATGCGTAGATATCGGGAGGAACATCGATGGCGAAGGCAATCACCTGGGCCTGAACTGACACTGTGACACGAAAAGCGTGGGTAGCAAACAGG
+
DCHCABAH@CCBA@?@;;5;<@AA?BBB<CCCCE>@A@CF=@@C@@@BA@A?;;6;BBA@CC=BB@@>@?BA::;0;AA<BML?CBAA?A?CCC;A?B?BBDBBBBBBBBABC=:::BCCBABA@CD=B;<<@@;ACCCGAEADADD>D@CB;;;>>9?BCD>D@@@ACCAAAA@@@89:3:;?@BB;;;@?AAB@B>BA@BBCB?CCD>C@BBA>AAAAAAA@@@@A@CA;;;;*;>>@:?4;?;<<<4<<<7
@N9IO0:01001:06398
GACGAAGGATGCAAGCGTTATCCGGATTCATTGGGTTTAAAGGGAGCGTAGGTGGCCTTATAAGTCAGTGGTGAAATCTCTGGGCTTAACCCAGAAATTGCCATTGATACTGTAGGGCTTGAGTATAGTTGCCGTTGGCGGAATATGACATGTAGTGGTGAAATACATAGAGATGTCATAGAACACCGATTGCGAAGGCAGCTGACGAAACTATAACTGACACTGAGGCTCGAAAGTGCGGGGATCAAACAGG
+
CCCBB?B?CB>BC?CCBC;>CIAM???<?@?7AB9@A5::/9;6=@@?@<;9994;>C?@AA=AAA???D@???G>???CBBD<@@5:4<@8?;;9)439<:@B<@<;;ABD@AAG>CC?BBAAAA@@@5;;;@A=B?CCBC@BCCCCAAAA@@@::5:@@D=ABBBAAA??????====9929:?8<;:6;98;.;.9999:;><=B@8<<?>C@A;;;CBA;<;;59>>99:-9>><===2@??@D>BBB=
@N9IO0:01007:06371
AACGTAGGTGGCGAGCGTTATCCGGATTTACTGGGCGTAAAGCATGTGCAGACGGGTTGGTAAGTGGTGTATGAAAGCGTCCGGCTTAACCGGGCAAGCGTAGGCCAGACTGCCAGTCTTGAGAGTGGGAGAGGGATGTGGAATTCCGGGTGTAGTGGTGAAATGCGTAGAGATCCGGAGGAACCCCAGAGGCGAAGGCGGCGTCCTGGCCCATTTCTGACGTTCAGACATGACAGCATGGGGAGCGAACGGG
+
E;A;;;B=@A=BB:;;@@?BDD@D@;::0;<;AA;;;;AB;AA@???AAAAABBD=C@C?BA@CBC?BBBBBBBE>C@@@@?B?BC@BGHAEC;;;>B;99AA;@4>5:;A@@49<A<A>ACBBBCBB;@AAAB;@?A9<.9.4398<<6BC<CCA@?AECD>CAA@BB@@;994.4.44.4./77*79/0+/::6?=BB@BBAA?AC=A?8;;;0;A@@@:@5:455:595ABBD@@:999-9<=?=-00;3
@N9IO0:01015:05776
TACAGAGGGTGCGAGCGTTAATCGGAATTACTGGGCGTAAAGCGCGCGTAGGCGGCTTTGCAAGTCGGGGTGTGAAATCCCCAGGCTCAACCTGGGAACTGCATTCGAGACTGCATTGCTAGAGTATGGGAGAGGGAAGTGGAATTTCCGGTGTAGCGGTGAAATGCGTAGATATCGGAAGGAACATCAGTGGCGAAAGCGACTTCCTGGACCAATACTGACGCTCATGTGCGAAAGCGTGGGGAGCAAACAGG
+
A@BA?;;;0;@?@@A;;;5;;BAB>B?B9;;ABC=BBBDD;@;;;;;BA??>:<4;9;)999.555444&4449990::>>.9947///2848;;5;6555@AB>B;;;ACAAA@?;===::9@>>?AB:???@?8@;?;;9>9BB<@?B?@@AAA<;5:AAA8:;;B@@@A@;99>:>;A=A?AAABACBB?BBBB<@AACCA=A@BB@CC?B?;;;A@AAAAAB@@@A@CBBA<:;;ABBB5;;AAC>A@@=
@N9IO0:01015:05782
TACGTAGGGTGCGAGCGTTAATCGGAATTACTGGGCGTAAAGCGTGCGCAGGCGGTTTTGTAAGTCAGATGTGAAATCCCCGAGCTCAACTTGGGAACTGCGTTTGAAACTACAAGACTAGAATATGTCAGAGGGGGTAGAATTCCACGTGTAGCAGTGAAATGCGTAGAGATGTGGAGGAATACCAATGGCGAAGGCAGCCCCCTGGGATAATATTGACGCTCATGCACGAAAGCGTGGGGAGCAAACAGG
+
BBEGCCCC>BBCCA@@@@;@=A@@:=+0*0@<<>9@CCCC=CBDAAACB@A>AC?BCC8BAB>@@@???AAACDD89788*7;<=A9000@?AA8A0/0;;=AE=BBC>B868?;>;9;;9;48:62556=998:9+5577+5+22?9;6<?@@B@@?@@B=BCBBBBBBBCCEDD>;;8:=@AA?B6:9;979191849;===+<<@<?A?/789/87<897777?@CCBBB<AA@?===*999=@9@=?9
@N9IO0:01018:05775
TACGGAGGGTGCAAGCGTTGTTCGGAATTATTGGGCGTAAAGCGCGCGCAGGCGGTCGAAAAAAGTCCATGGGTCAAAGGCCGGGGCTCAACCCCGAGTACGCCCAGGATACTGTTCGACTGGAGACACGTAGAGGCAAGCGGAATTTCGGGTGTGAGCGGTGGAATGCGTAGATATCCGAAAAGAACACCGGAGGCGAAGGCGGCTTGCTGGGCGTGATCTGACGCTGAGGCGGCGAAAGCGTGGGGAGCGAACGAGG
+
ABCC?BBF>9;;C<>@BB?BB=AB?D?B>@@=@B=CBBCC=D9::;:?A;:4:;4;A;;;;;;%;99.59<?4@BBB;@=A5;;;-;B;;7:DD9@A@BA@?AC?CD@CAAAA@@?BABDBA=??@????@?@??>?C?A??9=19:,9=?8>>0/0?@C?BB?C=999?<<;;8833,3333&3:5:=>8>755.49@.9.4;7995;<>>>8>@@BB;:9;:AA>>><<800*00..*-//////&/77;;,///;2
@N9IO0:01020:05763
TACGTAGGGTGCGAGCGTTAATCGGAATTACTGGGCGTAAAGCGTGCGCAGGCGGTTGTGCAAGACAGATGTGAAATCCCCGGGCTCAACCTGGGAACTGCATTTGTGACTGCACGGCTGGAGTGCGGCAGAGGGGGATGGAATTCCGCGTGTAGCAGTGAAATGCGTAGATATGCGGAGGAACACCGATGGCGAAGGCGACTTACTGGACATGTATTGACGCTGAGGTGCGAAAGCGTGGGGAGCAAACAGG
+
BBCE@??B<?@@CB@B@A6:6<@@:B,0*0@B@@<;:;CC>C<;;@@BB::59A9?;?ACBB?BBAAABBCCCCC>AAAA5?<5><;<2;9?AA=B@AABBABC=C;;;@@@BA??=@BC?ABCBAA<@?@;;;;;*<@A@B@C@B>BBBDCCCCCBBBA@@;;;;C@@@CBBB;;;?@@=@?AAA?BBAA=AAB?A?BB@@@@BCBC@CBBBCCCB????::9@??<?CCBBB>BCCAAAA5;;@@B=:::>
@N9IO0:01023:05804
TACAGAGGGTGCGAGCGTTAATCGGATTTACTGGGCGTAAAGCGTGTGTAGGTGGCTACCTAAGTCGGTTGTGAAATCCCTGGGCTCAACCTGGGAATTGCAGTCGATACTGGGCAGCTCGAGTTCGGTAGAGGGTGACGGAATTCCCGGTGTAGCGGTGAAATGCGTAGATATCGGGAGGAACATCGATGGCGAAGGCAATCACCTGGGCCTGAACTGACACTGTGACACGAAAGCGTGGGTAGCAAACAGG
+
@CCCCBBC=;;;A:4;>@<@:@BG?;;;6:CAB>7BBBCB758<?@?@@BC@CB?CBBB?BBAKCAA<@7BAAA?5<<=6B==6B=DB=?>@BB>B8C5===>>@=>ABBAAA:A@@;;;;7554==,226222'277:@6:6:6::3:5:9955<@;>>>>6;;====<=====>>4;;8;7;BABBBBB?AA@<@<@A=BBBC@ACA>A@BCC@BCCCBCB@@@BBBBBBBC7:9>944)484444(4::6
@N9IO0:01031:05770
TACGTAGGGTGCAAGCGTTAATCGGAATACTGGGCGTAAAGCGTGCGCAGGCGGCTTTGCAAGACAGATGTGAAATCCCCGGGCTTAACCTGGGAACTGCATTTGTGACTGCATTGCTGGAGTGCGGCAGAGGGGGATGGAATTCCGGCGTGTAGCAGTGAAATGCGTAGATATGCGGAGGAACACCGATGGCGAAGGCAATCCCCTGGGCCTGCACTGACGCTCATGCACGAAAGCGTGGGGAGCAAACAGG
+
CCAB@???5==?=9@@@><@<@A>6>,00>AAD?BBACD@C@@@CAD<00+00,00;3:AB?;:;@AA@BBADA9::::-9@.97/7173>;;5;6;97788=6BBABBBCBBB=@@@?3:9>;=A>A@=89999(9<:9@39293939@;78<::::;=B>5@ABBBBB:::@??;5;;8=9AAB@C@AA?BAA=A=@@?BBCC.;;;0;;??@B?@==0000@@>@@AA;;;/:AAACDD7<<;BE>BCCA
@N9IO0:01038:05792
TACGAAGGGGGCTAGCGTTGCTCGGAATCACTGGGCGTAAAGCGCACGTAGGCGGATGTTTAAGTCAGAGGTGAAAGCCTGGAGCTCAACTCCAGAACTGCCTTTGATACTGGGCATCTTGAGTCCGGAAGAGGTAAGTGGAACTGCGAGTGTAGAGGTGAAATTCGTAGATATTCGCAAGAACACCAGTGGCGAAGGCGGCTTACTGGTCCGGTACTGACGCTGAGGTGCGAAAGCGTGGGGAGCAAACAGG
+
:<A@B>B@B@29;;B@@@<@@BBC?D?@@BBBAB<;;;@A9@:::BABBCC?BC@CBBAC894:??@@BB@BBCC>AA?BF@BB@??A=998=AAA?A>=<29:*9??>CCCD=BBBBB>AABBB?B?B?AAA?BB547:2:,2579@9;;>DD@=>:=?@C9B?BBBAAB@::3:::;5;=<AAE7;:::6:@@=C<8818;5;?@B<@@<?8==>=<=>=>>;;:;??77:;1:9;=>>?5?>>>D6>878
@N9IO0:01039:05781
GACGAACCGTGCGAACGTTGTTCGGATTCACTGGGCTTAAAGGGCGCGTAGGCGGCCGCCCGCGTCGGGAGTGAAATCCCCCGGCTCAACCGGGGAAGGGCTTCCGATACGGGGCGGCTCGAGCGGGGCAGGGGCGGACGGAACTTCCGGTGGAGCGGTGAAATGCGTAGAGATCGGAAGGAACGCCGGTGGCGAAAGCGGTCCGCTGGGCCCTACCTGACGCTGAGGCGCGGAAAGCCAGGGGAGCGAACGG
+
EBB9:494=9=A??;??@=@@@DD>A@>ABBBBE>BB?BB<BC>@@ACBAA=;;5;2:@:8:@:5;;;0:99<=>7>?@@@+?9@;@C?B?=>=1<7::033-36:::?BAAA0:92934<999999&44444&4<39:=.5299298B9>D769@@=@B@D<A@ABCB@BA;;;B?B?B?A?;;:?@69:=:99@5==A=@B?@@BDD=CC>B>@:0000/05555697//)-8(--(//77*78:<:7543
@N9IO0:01046:05798
TACGTAGGGTGCGAGCGTTAATCGGAATTACTGGGCGTAAAGTGTGCGCAGGTGGCTTCGCAAGTCGAGTGTGAAATCCCCGGGCTTAACCTGGGAATTGCGCTCGAAACTACGGAGCTGGAGTATGGCAGAGGGAGGTGGAATTCCACGTGTAGCGGTGAAATGCGTAGAGATGTGGAGGAACACCAATGGCGAAGGCAGCCTCCTGGGCCAAATACTGACACTCATGCACGAAAAGCGTGGGGAGCAAACAGG
+
AAACCBBC<@@@@@@>@@=A?ABC>A?@@CCCBB=CBBCC?CAAABAAA>>99:4:B?BBBB?B???A@>?>BBB>BBCC9BB<@?6;6>:?AA9A;?9>ABAABBCC<BBBBC<??AAA>AA@@??:@???@@;=>:>=5A?B?B?B@@@BAAAAA?BABB?@@@BAB???BAAAC>AA@C?@@@5;5;;5:9:39<@@:938927;<5<2;:(999=?9748>???@=@@::::*::99999-9?@@@;A??9
@N9IO0:01048:05769
TACGTAGGGTGCGAGCGTTAATCGGAATTACTGGGCGTAAAGCGTGCGCAGGCGGTTATTTAAGACAGGTGTGAAATCCCCGGGCTTAACCTGGGAATTGCGCTTGTGACTGGATAGCTAGAGTGCGGCAGAGGGGGGTGGAATTCCACGTGTAGGCAGTGAAATGCGTAGAGATGTGGAGGAACACCGATGGCGAAGGCAGCCCCCTGGGCCAGCACTGACGCCTCATGCACGAAAGCGTGGGGAGCAAACAG
+
;;;BCAAA8;;;A@AA:;4;5;>95>4915:::>4;;;;>6;;@>><B@>?<;;598=<=7>@AB?@?=@A=><A<AEDD:BB;@@3;5;=A?@;@=A?ABBBB@ECBCCBA;@;;9@D<>;;65:A;A;;;CDFDD*CC?B>A9?9@>=;:;/0)/:77=BC89;C==CD<<<:>:@5::7?7@@@<>@;;5;?>:A>BBBACCC5@AC=C6;;;:=<==:44.44448::555<5<??9999-98999*8<<
@N9IO0:01019:05858
TACGGAGGGAGCTAGCGTTGTTCGGAATTACTGGGCGTAAAGCGCGCGCAGGCGGTTCTTCAAGTCAGAGGTGAAAGCCCAGAGCTCAACTCTGGAATGGCCTTTGAGACTAGAGAACTAGGGTACGGGAGAGGTGAGTGGAATTCCGAGTGTAGAGGTGAAATTCGTAGATATTCGGAAGAACACCAGTGGCGAAGGCGGCTCACTGGCCCGTTACCGACGCTCAGGCGCCGACAGCGTGGGGAGCAAACAGG
+
BB;<8;BA=;<;BBBDCC@CC@BA>A>A>BCCCD=A@@?>8@A@AAAAA@A;??<@;@A<?@@BAAAB;;6;BBB=AAC;@@:;;@@@<@@BBB?B?BB?B@DD>A@@@AAACBBB>BA;;;0;ABBD=CCGL@BABCCC?C?B@C@CDCBBAA@@@>@@@D>B?BCDH@?ACG?AB>B>AA?BBC@CA@@>ABB?B?;:2;448;;;1:9.7>6:;8<555===;;4:3/(////668889:.333;<2:?@=
@N9IO0:01030:05837
TACGTAGGATCCGAGCGTTGTCCGGAATTACTGGGTGTAAAGGGCGTGTAGGTGGGTCTCTAAGTCGGTGGTGAAATCTTGCAGCTCAACTGTAAAATTGCCATCGATACTGGAGGTCTTGAGTACGGCAGAGGGAAATAGAATTCATGGTGTAGCGGTGAAATGTGTAGATATCATGAAGAATACCGGTAGCGAAGGCGGTTTCCTGGTCCGTAACTGACACTGAGGCGCGAAAGCGTGGGGAGCAAACAGG
+
CCCCCB@<AAA=@;;;AB?ACCGHAH?C?BBBB@:AA@@@;@A;@A@A@CA@CDD>AA@@@A?BCCB>??;>@@@;@@@;?>@@>>9;499=;:99*949:9CBBBBBC@@@?;;5;@@=@;<<BBB?A@@A@@;@C<@@@B?B@BBCB?BBBACAA=AAAB=BBACCBBAAAA@@@BB?BD@CCC@C?CBB@@?<@<@@?CD?E@AA<;<5;BC?BBBBBB;;9@A299>99949==AA@@166BDD>DCC>
@N9IO0:01035:05859
TACAGAGGGTGCGAGCGTTGTTCGGAATTACTGGGCGTAAAGCGCGCGTAGGTGGTGTGTTAAGTCTACCCGTGAAATGCTGGGGCTCAACCCCATGCGCTGCGGGGGATACTGGCACGCTGGAGACACGTAGAGGCAAGCGGAATTCCGGGTGTAGCGGTGGAATGCGTAGAGATCCGGAAGAACACCGGAGGCGAAGGCGGCTTGCTGGGCGTGATCTGACGCTGAGGCGCGAAAGCGTGGGGAGCAAACAGG
+
BBCAAABC=BBCBA@AAB<@@@CC?D7;7;;AAB=BBBBB=BBBAAAAACC?BB@ABACB@B>BCDCBCD>CBCCC>CC999CC2:99:6;BB2;:::A@@AA@@@A2ABBAAC=?@@@@@?;?BB;;;A@@@<;4;7199=:?:?<@<A@;99:99:=:>@<?<@@@@??@BA;994:6::@@=A@>;@;5915>E8B:B@:>CACCBCD>CBBBB;9;BBBB@??992999:BE:@AA@BAB799@@D6@:;4
@N9IO0:01053:05845
TACGTAGGGTGCGAGCGTTAATCGGAATTACTGGGCGTAAAGCGTGCGCAGGCGGTTCGTTAAGTTCGATGTGAAAGCCCCGGGCTCAACCTGGGAATGGCATTGAAAACTGGCGGGCTTGAGTCTGGCAGAGGGGGGGTGGAATTCCGCGGTGTAGCAGTGAAATGCGTAGAGATGCGGAGGAACACCGATGGCGAAGGCAGCCCCCTGGGCCAAGACTGACGCTCAGGCACGAAAGCGTGGGGAGCAAACAGG
+
CCCCCCBB>BBBDCB@@@;@<@A@;@-0+0@@@@>BA@EE?ECC?BCBBBB@BF@G?BBB?B?BB@C9:9BA???2:8@?6?C>CDCC?A?BBD;@;884:>>8?>@?6ABB@BCD>BB?A<?:==<9<<98988888"72+3165647./(/78863978>@A:@B???A??@A@@@@8;;=A=CCC@@@@B=@@A?B>BBA@AAA199A<A?C=A?@=?=A::9<9929?ABCC>CCA@@CC8@@@@@9?AA>
@N9IO0:01055:05818
TACGTAGGGGGCGAGCGTTGTCCGGATTTATTGGGCGTAAAGAGCTCGTAGGCGGTTTGGCAAGTCGGGTGTGAAAACTCCGGGCTCAACTCGGAGACGCCACTCGATACTGCTATGACTCGAGTCCGGTAGGGGAGTGCGGAATTCCTGGTGTAGCGGTGAAATGCGCAGATATCAGGAGGAACACCAGTGGCGAAGGCGGCTCACTGGTCCATAACTGACGCTGAGGCACGAAAGCGTGGGGAGCAAACAGG
+
<A?@@@@@@>+>>666>>9<??;@*000*0<7<<5<<<<</55<<<<===@:<<7;;3;9@B@BA@@B50000000&//<7==6>><<8<<<<7;99;8=9><>=983;;545<<555;>@@544?.4.49994*4:::44.43:8=:>>:>=<<<;A7@99949ABA@A@B@AABBDABB@C@BCB?BA@?;?9:4;9;;5;;;;;:@:>>;?>=<?>??>AB@@9929B@;;;0:;9:CDD9ABCDE>;;;5
@N9IO0:01061:05812
TACAGAGGTGGCAAGCGTTGCTCGGTATCACTGGGCTTAAAGGGCGCGTAGGCTGCGCGGTACGGTTCGGGTGAAATCCCTCGGCTCAACCGAGGAACTGCCCGGGCGACGGCCGTGCTCGACTGCATCAGGGGAAGATGGAACTCCCGGTGGAGCGGTGAAATGCGTAGATATCGGGAGGAACGCCGGTGGCGAAAGCGATCTTCTGGGGTGCAAGTGACGCTGAGGCGCGAAAGCCAGGGGAGCAAACGGG
+
BBCBB@B>BB=@A=AAAB<@ABAB?B@A@@@;;;09@2:949>4<<@BB@@<;;;AAAA=ABBA=A=;:;6;BBA=@><5<00+0@@@>B=@@B?B?A@@BC<AA;A;;;@<??B@AAB@@@@:::=ABABBB5?;?A@A>B@???E=B?BC?BCBB>B???8?ABC???A@A???D=BB995:?>8>;@>;<99929@ACBBB@???BB6AA995:AAA@@?::9=9998838.7;67777+77>??9@BB=
@N9IO0:01034:05863
TACGTAGGGTGCGAGCGTTAATCGGAATTACTGGGCGTAAAGCGTGCGCAGGCGGCGTCGCAAGTCAGGCGTGAAATCCCCGGGCTTAACCTGGGAATGGCGCTTGAAACTACGATGCTGGAGTATGGCAGAGGGAGGTGGAATTCCACGTGTAGCGGTGAAATGCGTAGATATGTGGAGGAACACCGATGGCGAAGGCAGCCTCCTGGGCCAATACTGACGCTCATGCACGAAAGCGTGGGGAGCAAACAGG
+
CCDGCCBB<9;9BBBAB@?B>AA@5B,0,/:::@=@@@CC>CBBBB;<;AA=@@@B;89?@A6:@:992@;;;??/;;@@3AA<BDAD@C?AAA<A?AA=A@??<?AB;?@??>?A@AAC8?88B@=4;<<9:8(7917<1@9@:@?CBB=<;;<::6;BCD>;99B<B::9=>@@F?BA<>;@A@:AB??;???;?<AAAA>AA>@@@:A;@?B@@???@>;<8377999377.;@A@CCC9@?>BB=BBA;
@N9IO0:01034:05873
TACGTAGGGTGCGAGCGTTAATCGGAATTACTGGGCGTAAAGCGTGCGTAGGCGGTTGGCAAAGTCAGCTGTGAAAGCCCCGGGCTTAACCTGGGAATGGCGGTTGAAACTAGTCGACTCGAATCTGGCAGAGGGGGGTGGAATTCCACGTGTAGCAGTGAAATGCGTAGAGATGTGGAGGAACACCGATGGCGAAGGCAGCCCCCTGGGCTGAGATTGACGCTCAGGCACGAAAGCGTGGGGAGCAAACAGG
+
AAAAADCJ=;;;CBBBDE?B?A@@;@+0)0====9@;@BC69:BBCBAA::7;@=@AH@CGK?;9995:?>?ABB<A@DF;DC=BB?B=@=@CE9A6;;5;@<@9@A?8>@@@ACBCBBBBA;9:;;4:94944444#4:5:5;7;7;::::::::<<=BBC>CCDC@@@BB@@CCC=BB>A??@@<??@C>::8??388=<999'8;;58>?>?<<5:>=99399849:444;399:==>>1:>?BA79992
@N9IO0:01036:05880
TACGAAGGGGGCTAGCGTTGTTCGGAATTACTGGGCGTAAAGCGCGCGTAGGCTGTGCGACAAGTCAGGGGTGAAATCCCGGAGCTTAACTCCGGAACTGCCTTTGAAACTGTCGTGCTGGAATCTCAGAGGGGATAGCGGAATTCCAAATGTAGGGGTGAAATCCGTAGATATTTGGAGGAACACCGGTGGCGAAGGCGGCTATCTGGATGAGTATTGACGCTGAGGCGCGAAAGCGTGGGGATCAAAACAGG
+
;:CBA;BBBB0BBCCCCD?9:8;A=B7;7;BBBB9@@;;;0;ABBABBBAA=AB@@@BAA;;8;BBBFFE9A@AA9@??9?;A@@A=A<A@A<@=@=AB@A5;;6;AB<BB??:::::@@<@>:::@>>==>=2>>??::;>*0)05::7;;=?<=>2897?177=@?<==@BBB>A;AA2939884:58<:<881789:4:<=:77=8@>>>>AA@>A??;:::8818A===B7;;>>>=>/<<8888(8=>7
@N9IO0:01061:05882
TACGAAAGGTGCAAGCGTTACTCGGAATCACTGGGCGTAAAGCGCACGTAGGCGGACTTACAGGTCAATTGTGAAATACCTGGGCTCAACCCAGGAACTGCAGTTGAAACCGTCTGTCTTGAATATCTGAGAGGGTGGGGGAATACCTGGTGGAGAAGTGAAATTCGTAGAGATCAGGTGGAACACCGGAGGCGAAGGCGCCTGCCTGGCAGAATATTGACGCTGAGGTGCGAAAGTGCGGGGAGCAA
+
BBCBBB=B?BBCB9<;A@?AA@A@=B>AAB;;5=4=;;;<4<9;:BBBA@><;<7<;@7A?BB@B;:4;5;;:DD796;:===465/:4::1//)/177550<<*//<3<)/0:??>BB7;;=@B;;9555555)55555$57;::7;9.567;996;5559,:9@@BBC>B?;00/)/:4:277:15.5<89::6:4=??9>@@=?A=@@@@<>?@5;;@877<49.4448<<(4444444&49999
@N9IO0:01043:05916
TACGTAGGGGGCAAGCGTTGTCCGGATTCATTGGGCGTAAAGAGCTCGTAGGCGGCTTGGCAAGTCGGGTGTGAAAACTTCAGGCTCAACCTGGAGCGGCCACTCGATACTGCCATGGCTAGAGTCCGGTAGGGGACCACGGAATTCCTGGTGTAGCGGTGAAATGCGCAGATATCAGGAGGAACACCGGTGGCGAAGGCGGTGGTCTGGGCCGGAACTGACGCTGAGGAGCGAAAGCGTGGGGAGCGAACAGG
+
B@ABACDGGG1GG9;9A@?AAA=A>AB?BCF@CH>BBBBC<B;;;DBAAAA=@@<@@=@;@@9>?@@@9AA@@@AB8@?<@@@<@BCB@C@DC?BBBB>B=BABCBBCCB;;<9;;C@IC;;;@@@=@=@@@CC7@@<??>9?5;7;?CC;@@995:>:=>@@6;;BCAB@@@A;;;;4;?@B@BCB?B?@@>B;:8:?CC?CC?@@CBF>B?CAC@AAA@@@@@9::?:::DFF@C???A@>2??;;;>;;;<
@N9IO0:01047:05928
TACGTAGGGTGCGAGCGTTAATCGGAATTACTGGGCGTAAAGTGTGCGCAGGTGGCTTCGCAAGTCGAGTGTGAAATCCCCGGGCTTAACCTGGGAATGCGCTCGAAACTACGGAGCTGGAGTATGGCAGAGGGAGGTGGAATTCCACGTGTAGCGGTGAAATGCGTAGAGATGTGGAGGAACACCAATGGCGAAGGCAGCCTCCTGGGCCAATACTGACACTCATGCACGAAAGCGTGGGGAGCAAACAGG
+
BCBBBGFF?AAABBAABB:;;<BC?B@BABCCCC=B@@@A9@@A@AAAABA4:9<?C=ABAA?BBAABA??>BBC:?>CC:AC:8839:@>ACC>C9:7?BCDBBAC=BBBBB@BBBAB?B@AAAA???>BBC>DD578@D>A?A@BC;::@@DDD>?@CC=BAA@@@BBB????A>??<?A;;;@B5::9>=>;@=@???87713991;+0+0;;=>999@A?@99:@@@>@9?:9:ABB9@@ABF>AAA<
@N9IO0:01049:05941
TACGAAAGGTGCAAGCGTTACTCGGAATCACTGGGCGTAAAGCGCACGTAGGCGGACTTGTAGGTCAATTGTGAAATACCTGGGCTCAACCCGGGAACTGCAGTTGAAACCACTTGTCTTGAATACCTGAGAGGGTGGGGGAATACCTGGTGGAGAAGTGAAATTCGTAGAGATCAGGTGGAACACCGGAGGCGAAGGCGCCTGCCTGGCAGTGTATTGACGCTGAGGTGCGAAAGTGCGGGGAGCAAACAGG
+
A@B;99.;5;@@D?BBAA@C@AAA=@=AAAB@AA<BBBCC?D:;9CBB@@@=>@:?BA>BBCC@BAB@F?BACBB=BCC@AA@<@@?A;??9@A9?<?BCA?@??BCC=B?BBB?>??B?BB?BBC?>?>999@899999(91<?=8BA?CC?B?><?CCCE<?=?BBBBCB@@A:92371749998@<@@<>??<A;AAB;@;=:==<?@BB==<<6;;9:9;:::4;;;ABD9;:;====2=??BE>???=
@N9IO0:01055:05919
TACGAAGGGGGCTAGCGTTGCTCGGAATCACTGGGCGTAAAGGGTGCGTAGGCGGGTCTTTAAGTCAGGGGTGAAATCCTGGAGCTCAACTCCAGAACTGCCTTTGATACTGAAGATCTTGAGTTCGGGAGAGGTGAGTGGAACTGCGAGTGTAGAGGTGAAATTCGATAGATATTCGCAAGAACACCAGTGGCGAAGGCGGCTCACTGGCCCGATACTGACGCTGAGGCACGAAAGCGTGGGGAGCAAACAGG
+
EBBAA=ACDC3CBBCDBB?BGEBC?B?A@CBCBB=A@?>?,9:-;@@@@AA?BCB=@@<E<@?A@000??0@???8??6<=9479?AA<AAA;??B?BAAA<??5>?:9:@@@<@?@>@378?A<?@C8@?95.2>>>CD=B78;==<<===>A==>=B:::2;59-----586:4999>:?@=BBB@CBBB>B@=9=;00+0@@@@;;5;B9A@@B@@@A@@@BA@@;???;;;0;AAAACA7::<AA;AAB@
@N9IO0:01057:05938
TACGTAGGGTGCGAGCGTTAATCGGAATTACTGGGCGTAAAGGGTGCGCAGGCGGATAGTTAAGTTAGAAGTGAAATGCTCGGGCTCAACCTGAGAATGGCTTTTAAGACTGGTTATCTAGAGTTTGTGAGAGGGGGGTAGAATTCCAGGTGTGAGCAGTGAAATGCGTAGAGATCTGGAGGAATACCAATGGCGAAGGCAACCCCCTGGGATAAAACTGACGCTCAAGCACGAAAGCGTGGGTAGCAAACAGG
+
BBCCC>??:9;9ACBBBA?B?BCC@D@C?CBBBD>EBBBB<CC=DBBBAAA?@A=@CBAA=?=?B>BBB@BBBBC>BBB???F>A:999>8;837>4=>99999*88<>?8839<==<000><<=7@@@B@BBCCCC)A>>><?<A;;;5:9-----//78=B6BBBBBBBBA@97781779==???1803368<?3929A?BCCD3BBB>AABDC:CCC@999??=:?>BBBBD<A?@<>=7<>8977(3386
@N9IO0:01062:05927
TACGTAGGGTGCAAGCGTTAATCGGAATACTGGGCGTAAAGCGTGCGCAGGCGGTTGTGCAAGACAGATGTGAAATCCCCGGGCTTAACCTGGGAACTGCATTTGTGACTGCACGGCTGGAGTGCGGCAGAGGGGGATGGAATTCCGGCGTGTAGCAGTGAAATGCGTAGATATGCGGAGGAACACCGATGGCGAAGGCAATCCCCTGGGCCTGCACTGACGCTCATGCACGAAAGCGTGGGGAGCAAACAGG
+
CBCCCCCC=9::B=AAAB?B?A@@:A,00@@A@<BBBCD>CA@?BAA@>>:?@:@?AABBB?A@:;00/667;;5=BBB:BA2994938<877.78<<777>>8>7?BBAAA=88188;)/////948<=89:::)75/6>+0)/)/557...55888;;AA6<<@AA==///7879179375@BD?ABBB?BBB=B<@@=A@@@3@@>6A;@@BBABBB;::@ABABBAA<;;7;AAAFII;ABCCE=CCC=
@N9IO0:01017:05976
TACGGAGGGGGCTAGCGTTGTTCGGAATCATTGGGCGTAAAGGGCGTGTAGGCGGCCGATCAAGTCGGGTGTGAAATCCCTCGGCTCAACCGAGGAACTGCACTCGATACTGATTGGCTAGAGTCCGGGAGGGGGTGGCGGAATTCCCAGTGTAGCGGTGAAATGCGTAGATATTGGGAAGAACACCGGTAGCGAAGGCGGCCACCTGGACCGGAACTGACGCTGAGGCGCGAAAGCCAGGGGAGCGAATGGG
+
CCCB=@?@@@1@CCCCCC@CC@BB?BADCCB?BB>BCCCC=DD>@@::9@@?AC=A=@BA@A?BBBBD=CCCBBB>BED=BAA?AAAC>B?CBB@EABAABCCBBCBBBADB@@>@@BBAA;;;@=AB8ABBBB0CB@CGGJAD@CF?CCAB@@@BC@BBBD=CCBC;;;@@BB?EC=@=AC?CCC?CABBBBBB?C@;;7;7;;<A@=;;5;5;4;>?>==94444.449::;4<<059@@3<00//37883
@N9IO0:01025:05986
TACGAAGGGTGCAAACGTTGCTCGGAATCATTGGGCGTAAAGCGCACGTAGGCGGCTTCGCAAGTCGGATGTGAAATCCCTCGGCTCAACCGAGGACGTGCATCCGAAACTGCGGAGCTTGAGTATGGAAGAGGGTCGCGGAATTCCCGGTGTAGAGGTGAAATTCGTAGATATCGGGAGGAACACCAGTGGCGAAGGCGGCGACCTGGGCCAATACTGACGCTGAGGTGCGAAAGCGTGGGGAGCAAACA
+
B@CAA=AB=BBAAB=AAA?BBAAB>B=AB@@5><4:::BB=B;;;CBA@?>99838A?@ACC5:9::4;@@?CDC?CCD:@:96:BBC?CAGBC@CAA@BBBBB?@AA:?@??@<?AAB<@@A@AAB?B?BBBM?BBBBBAB@C?BB=C?AAAA;:;=ABCD>C@CCBBBBBBAAA@98;5;>ABC?BA;;4::92:;:;4;@@A>;;<0;=@;A;;9:CCCCB@<;5;A@;;;0;AB:;:;-:;;9;049
@N9IO0:01032:05986
TACGGAGGATCCAAGCGTTATCCGGAATTACTGGGCGTAAAGAGTTGCGTAGGTGGCATTGTGTGTGGATAGTGAAAGCGTTCGGCTCAACCGGATAAACATTATCTAAACTGCAAAGCTAGAGGATGAGAGAGGTTATTGGAATTCCCAGTGTAGGAGTGAAATCCGTAGATATTGGGAAGAACACCGATGGCGTAGGCAGATAACTGGCTCATTCCTGACACTAAGGCACGAAAGCGTGGGGAGCGAACGG
+
BB?@;@@;@AB?C?B@BA@BB@?A=@<@?AAAAB<@@?@A<A??>>@???==39:;@77.3@@@BBD?A?>?>@BD>CBA=533.378;19/718767.///*//;99909::59<,228997507AA?;;;88094:>4;4:7<188(6=86555,255333,--(----4555-22-3035(.//(-4./(..36:4222658/6//)/6:883837757:::>5=8;;8:7=35---266&,,---(-7;
@N9IO0:01042:05987
TACGTAGGGTGCGAGCGTTAATCGGAATTACTGGGCGTAAAGCGTGCGCAGGCGGTTATGTAAGACAGTTGTGAAATCCCCGGGCTCAACCGTGGGAATTGCATCGTATTGACTGCTAGCTAGAGTACGGTAGAGGGGGATGGAATTCCGCGTGTAGGCAGTGAAATGCGTAGATATGACGGAGGAACACCGATGGCGAAGGCAATCCCCTGGACCTGTACTCGACGCTCATGCACGAAAGCGTGGGAGC
+
CCBBBCCC>@@@CBB@AA<A=@AA=B6:5;@;;;0;AABB=DBB@@@AC@?=?A=A<?@>::6:AAAAA?CBBAD=CCCC;CE>;;69(/(/6992:5:168-------(--.22.2---------82/(/////555'57968(/(/(/.33555>:>858=88/667766:82225788)..05.668,43;;688817177,3333&33,3349;;3338766//////996337717999=>)777
@N9IO0:01051:06006
TACGGGGGGGGCAAGCGTTGTTCGGAATTACTGGGCGTAAAGGGTTCGTAGGTGGCCAACTAAGTCAGACGTGAAATCCCTCAGCTTAACTGGGGAACTGCGTCTGATACTGGTTGGCTTGAGTGCAGGAGAGGAACGCGGAATTCCAGGTGTAGCGGTGAAATGCGTAGATATCTGGAGGAACACCGGTGGCGAAGGCGGCGTTCTGGACTGCAACTGACACTGAGGAACGAAAGCCAGGGGAGCAAACGGG
+
@B99999999";A5:;@B>BB@CA@AEC@BBBFF>BBBCC=CC<?<@AA??;??=?<@:>@@=@?BBAA@@@;<<0;AA8A;;;;<GIADCCCE<E@BCCAB@C@@@BBDCC@B@B>@??C??@??BB@CCEC@B@CBBC@C?C@C@CB@BBCCCCB=B@@@:@BBBBCCBBB;;;A?BB?B?AAA6:6;B@CCC@C@BB@BCC@BBD?BABBCD?B@@@@@AA@AA>A@CBBC9??5::AA6@A@DD>???6
@N9IO0:01060:05986
TACGTAGGGTGCGAGCGTTAATCGGAATTACTGGGCGTAAAGCGTGCGCAGGCTGTTTTGTAAGTCAGATGTGAAATCCCTGAGCTCAACTTAGGAACTGCGTTTGAAACTACAAGACTAGAATATGTCAGAGGGGGGTAGAATTCCACGTGTAGCAGTGAAATGCGTAGAGATGTGGAGGAATACCAATGGCGAAGGCAGCCCCCTGGGATAATATTGACGCTCATGCACGAAAGCGTGGGGAGCAACAGG
+
CCCCCAAA<@A9<;@@BB?C?BBC@E?B?BCCCG=@@??>9?@@@??BBCC?BBBBBB8??C?B???88:>?ABB=A@B=>?>AABAA?BB?BB@G=??A@?>>29:?=B@B@@>A????7?6>A@@@@<=9:9::9%9?>@8?393:=;><AABABBB?AA<@@A>>AAAAA====8;;5;<A<=;>388;>?@9<6<<88888(786(6>>99==5;;>;::>>=A>>>CCE<A@??;==0000/)/:<5
@N9IO0:01014:06018
TACGTAGGGGCCGAGCGTTGTCCGGAGTTACTGGGCGTAAAGCGCGCGCAGGCGCCACTTAACGCCCGGCGTGAAAGCCCCCGGCTCAACCGGGGAGGGTCGTCGGGGACTGGGTGGCTTGAGGACGGCAGGGGCTGGTGGAATCCCCGGTGTAGTGGTGAAATGCGTAGAGATCGGGGGGAACACCCGTGGCGAAGGCGGCCGAGCTGGGCCGGTCCTGACGCTAGGCGCGAAGGCGTGGGGAGCGA
+
CB;;9;;;;*:29;@A@D@CCC>@=;;0*00///)///:;3;;<555@A:0-088*---06(--66,207/////(/////$/4999;<@<@<<0998+9==<=@@@58?@@B;@@;??<:<@9>@K=A8788,8A=<>@;B<?;@>2><888777?8=ABB:>?BB??>?<:3333333#317766.655/;??9><88+6+2255777/7.5,5><?:;;A;;76155529174:=>>>>2==;9;
@N9IO0:01019:06032
TACCTGCAGCCCAAGTGGTGCTCGTTATTATTGGGTCTAAAACGTCCGTAGTCGGCTGAGTAGATGCCCGGGTAAATCGCAGCGCTCAACGTTGCGAATTCCGGGTAGACCGCTCGGCTAGGGAGTGGGAGAGGTGCGAGGTACTCTGAGGGTAGGGGTAAAAATCCTGTAATCCTTGGGGGACCACCAGTGGCGAAGGCGTCGCACTAGAACACGTCCGACGATCAGGGACGAAGCCCTGGGGCGCAAACGGG
+
<;:6>?<@@BA:A<@;;6:@AA@@@@CD@CC@BB<@?AAA@8AAA@188433<=6BBC>????@?;;81=>:::=6=B?:8783555<388;158;;5;5?8??<=BBB?:B>B;;5;>:::-567C=6559=;@A?><828992226222'26688+22222$22+2777/55+2+2555$22.59.55581865026::979<<<;:97/7999>A;A@8888=@DD9A?:91688)79::-9555=.78>7
@N9IO0:01026:06049
TACAGAGGGTGCGAGCGTTAATCGGATTTACTGGGCGTAAAGCGTATGTAGGCGGTTTGATAAGTCAGGAGTGAAATCCCAGGGCTCAACCCTGGAACTGCTCTTGAAACTATCTTACTTGAATCCGGTAGAGGTTGGCGGAATTCTCAGTGTAGAGGTGAAATTCGCAGATATTGAGAGGAACACCAGTGGCGTAAGCGGCCAACTGGACCGGTATTGACGCTGAGATACGAAAGCGTGGGTAGCAAACAGG
+
BBBAB@DJ?BBBCCCBBB@C?BGC>BBG>DABBF>AA@??8@@@@BBBCCC@CC@CC>CAAA@@A?A@=AACCCD>DDD>AAA>?CCC?BB=BB>A>A;;<BBB:;;E?DCCBBB>@?BAAA?AD>A?ABBBB?B@C@CB@C@EBCBBBB:;;;;BB?BBAA<A>AABAAAAAA>AA@@@<@<ABC9;;CC?BCBB?AAA8;8;?BBC?CC?C?BBC=AAAA@?BA;;:==;<@9000>@@3>>969@8@@@=
@N9IO0:01027:06023
TACGAGGGGTCCTAGCGTTGCTCGGAATCATTGGGCGTAAAGCGGATGTAGGCGGACAACCAAGTCAGATGTGAAAGCCCCGGGCTCAACCCGGGAAGTGCATTTGAAACTGGTTATCTTGAGTGCAGTAGAGGAAGGTGGAATTCCAAGTGTAGTGGTGAAATACGTAGATATTTGGAGGAACATCGGTGGCGAAGGCGACCTTCTGGACTGTTACTGACGCTGAGATCCGAAAGCGTGGGGATCAAACAGG
+
CCCCCCDD;DC?BAAAA@@CCCCC@C?BB@@<?>8AABBC<BAB?A???CB@CC?CCC?B?@>ADBBBBBBBCDD<BBBB7BD<BBBB@CE>BB=B>@@AAAAA<BA@<ACC@CACCBB?@???A@???@@@@>B@C@BB?@>@<?6;6=899@BAA?BCDD>??9::AAAA?::1;9AA=A?ABBBB@@@>@CD@C?CCBB@E@BBB;::CCB<AAAAAABBCDDDCCC>A@@:@@BBBBB9BBBBB>BBB@
@N9IO0:01027:06043
GACAGAGGGGGCAAGCGTTGCTCGGAATTACTGGGCGTAAAGGGCGTGTAGGCGGAGCGGCAAGTCGGTCGTGAAAGCCTCCGGCTCAACTGGAGAACGTCGATCGATACTGCCGTCCTTGAGGGTAGCAGAGGAGACTGGAATTCCCGGTGTAGCGGTGAAATGTGTAGAGATCGGGAGGAACACCGGTGGCGAAGGCGGGTCTCTGGGCTACTCCTGACGCTGAGGCGCGAAAGCGTGGGGAGCAAACGG
+
CCC;;;FFFF3CC@BABB@CCBBC@C@B@BBBBD>A@ABB:@@8??@???B@CD?D@A@?BB?BBA@??>??AAC=BB?BB?B=AA>><?BC@B@A@ABBBBB@AB@?====;7>>C?C?@ACC>BBBBA@@@:=>>CCC@C?B=A@:@?ABBBBBB?BCBB>BCBBBBBBBBBBBB;BA@B?BBB>B?BB?BBC@B?BBB=BA>>9790;888?@7;:BBDCAA>>;>AABCB9BBBBBBB5@>?<;3577
@N9IO0:01038:06027
TACGAAGGGGGCTAGCGTTGCTCGGAATTACTGGGCGTAAAGGGCGCGTAGGCGGACATTTAAGTCAGAGGTGAAAGCCCAGGGCTCAACCTTGGAATTGCCTTTGATACTGGATGTCTTGAGTTCGGGGAGAGGTGAGTGGAATGCCGAGTGTAGAGGTGAAATTCGTAGATATTCGGCGGAACACCAGTGGCGAAGGCGACTCACTGGCCCGATACTGACGCTGAGGCGCGAAAAGCGTGGGGAGCAAAC
+
@BBCB@CCCD3CB;;;B@<@CBBC?C=A8;;A@C=;;;AA;AA;BBBBBEE@@@=@A@A?<A????A?=?;>:::)8@?8;::-7???8<:=3:3:?A59:;@@/89=997;5;<9<37/339<97777&3;;;6@@8=8F=@>?CC?BCCBBBCBBB@CBAC>B;9:9??B???=AA:??:B=AAB=@@A@<@@A=A?ABCCCCCD;;;;C=CA;;;;A<;;BBCCD?@?@;;;;.;@@@?AA9AAA@@6@
@N9IO0:01045:06022
TACGAAGGGGGCTAGCGTTGTTCGGATTTACTGGGCGTAAAGCGCGTGTAGGCGGGTCGTTAAGTTGGGGGTGAAATCCCGAGGCTCAACCTCGGAACTGCCTTCAAAACTGGCGACCTGGACTCAAGTAGAGGCAAGTGGAATTGCGAGTGTAGAGGTGAAATTCGTAGATATTCGCAGGAACACCAGTGGCGAAGGCGACTTGCTGGACTTGTAGTGACGCTGAGACGCGAAAGCGTGGGGAGCAAACAGG
+
A@>>>29:9;(;BDBBBB@BD?@@499@8@ABBG>BBBCC=AAAABBBCCD?CCD=B??@@D@BC?CCAD2A?A@9@A@8@00,0@@A?B@BCC=A>@??>?B?BCCC8AAA>@@@@9>>=@>>>>8?@@@=>;:=8=<=6<7=189AAB???D>99799;;5<:<=>A@@>>>;>?>?@:=:=??;?A=<8;==18.8???>9>>>>589969=<<<<<=;=>@@@>>B@@BB<B==8@@@3::>>C9;;;5
@N9IO0:01047:06043
GACAGAGGGTGCAAACGTTGTTCGGAATACTGGGCGTAAGCGAAGTGTAGGCGGTCTCATAAGTCGGGTGTGAAAGCCCCGGGCTCAACCCGGGAAGTGCACTCGAAACTGTGAGGCTAGAGTATCGGAGAGGTTGGTGGAATTCTCGGTGTAGAGGTGAAATTCGTAGATATCGAGAGGAACACCGGTGGCGAAGGCGGCCAACTGGACGAATACTGACGCTGAGACTCGAAAGCGTGGGGAGCAAACAGG
+
CCCBBBCD=BBBBA;A??<;@?@:6:+---,,,(-///)///4.449444.44.555<;3408??=?9????AA/:9:9-9@=:::C@EC>CD?D@B@@@@@@@BBD?CCCCD@@>@AAA9::@@996;AAAAG?C@CC?B@CACCDDACC;;;AA?ABBC<@=@C@@?BB@A@?==<<18399:;>;==9:9::??@=<@,0+0;>:=?:939@@@AAABBAABBAA@?999+9@@;;;;.;@AAA<AAB?
@N9IO0:01053:06034
TACGTAGGGTGCAGGCGTTAATCGGAATTACTGGGCGTAAAGCGTGCGTAGGCGGTTTGTTAAGACAGGTGTGAAATCCCCGGGCTTAACCTGGGAACTGCGCTTGTTACTGGCAGACTTGAGTGTGGCAGAGGGGGGTGGAATTCCACGTGTAGCAGGTGAAATGCGTAGAGATGTGGAGGAACACCGATGGCGAAGGCAGCCCCCTGGGCTAACACTGACGCCTGATGCACGAAAGCGTGGGGAGCAAACAG
+
CFEBCGJH?;;:CC?AAB7;7:A@=CAC;;;DMK?BCCBC=B@@@BABBCB@BFACD>DB@B@BBDAB@BB@AAC:9999-:@9@A=B@B@BBA;A<A;;::458==8<<=B7@@;;:?6:9:983328;338AAAA)BB?B?C@F?B99:CCAA?9939>=<5=778888;?;??@A:?>27/2222;>88.57<6>=B@@::::)33<188:4><<8;?:8848::=@?777<<3=@?7888)8;;:>6:9:
@N9IO0:01059:06058
TACGTAGGGTGCGAGCGTTAATCGGAATTACTGGGCGTAAAGCGTGCGCAGGCGGCGCCGCAAGTCGAGTGTGAAATCCCCGAGCTTAACTTGGGAATTGCGCTCGAAACTACGGTGCTGGAGTGTGGCAGAGGGAGGTGGAATTCCACGTGTAGCGGTGAAATGCGTAGAGATGTGGAGGAACACCGATGGCGAAGGCAGCCTCCTGGGCCAACACTGACGCTCATGCACGAAAGCGTGGGGAGCAAACAGG
+
BBBBAAAF@9;:BB@?@A<@<@A@=B>A?ACCCD>;<;CD=BADAAAB=00+00+0>>9;>?>A??@=;;333;;6BBCC6:;999.405;6;;3;+0-//88:=>=B<>??@?<?AA9;5:99<?>;?=999=6991:=8=6?8<6=847=>373943333(333;9883333888277,3.4555<<<B9???>@<@@AA=@@=999/98=<AA@9000//////448988919::8;<>3999AD9??@3
@N9IO0:01014:06076
TACGTAGGATCCAAGCATTATCCGGAATTACTGGGCGTAAAGAGTTGCGTAGGTGGCATTGTAAGCGGGGCATGAAATCGTGTGGCTCAACCATACGGCTATGTTCTGAACTGCAAAGCTTGAGAGCGAGAGAGGTCACTGGAATTCCTAGTGTAGGAGTGAAATCCGTAGATATTAGGAGGAACACCGATGGCGTAAGCAGGTGACTGGCTCGTTTCTGACACTAAGGCACGAAAGCGTGGGAGCAAACGGG
+
BAA?A;;5;AA<@5;;@=9?CA=A?C?B?AB@@@9;;<BB6;;;;7;0@@00+0@9=@B<@@A>BBBCC;BBAA@E>BBCCCBB>BA@A=A?B:::@<@>@9;;:?@;;5;;;;@A9@BB6:;A@A;;;@AC;;5;00000*0*0)07@A999>>;=@B@@@D>CC999B;;;DMACC@BB?A>A=?5:::9=@@??;?>?=8???@@A?CA@@DD>C??@>>BAB?B?BB@===*////73(3339;3:::2
@N9IO0:01014:06098
TACGAAGGGTGCAAGCGTTACTCGGAATTACTGGGCGTAAAGCGTGCGTAGGTGGTTCGTTAAGTCTGATGTGAAAGCCCTGGGCTCAACCTGGGAATGGCATTGGATACTGGCGACCTAGAGTGCGGTAGAGGGGTGTGGAATTCCCGGTGTAGCAGTGAAATGCGTAGATATCGGGAGGAACATCTGTGGCGAAGGCGACACCCTGGACCAGCACTGACACTGAGGCACGAAAGCGTGGGGAGCAAACAGG
+
CCCBC>BB8@@>A=A@AA@CBBBA>A5;2:@@@B=;:;BC:A;99AAAACC@BB@B@CCC?B?CBCD:<<BBC>A8<A>7CCA8A@BH;C;<<<6<9;;7@AB<A<A?>AAA>AACDA@@?@>999939=999CD:BABB?C?B@BB=B@CCCBBBBAA@A@<@>?@@@@@@@@:9:5:>:?=@@@????@=????B=AAA@??@8A@6=?<??BBB<<BB?=;=/0(-5--/;3:9:<<<<+37?DD>BBB;
@N9IO0:01020:06098
TACGGAGGGTACAAACGTTGCTCGGAATCATTGGGCGTAAAGCGCGCGTAGGCGCGAAGCAAGTTGGATGTGAAAGCCCTGGGCTCAACCTAGGATGTGCATACAAAACTGCTTCGCTTGAATCTCGGAGGGGGACAGGGAATTCCCGGTGTAGAGGTGAAATTCGTAGATATCGGGAGGAACACCAGTGGCGAAGGCGCTGTCCTGGACGATGATTGACGCTGAGGCGCGAAAGCGTGGGGAGCAAACAGG
+
CCCC@CCC=CCCCF>:;;@CCBBD?B<@@BB8<>6?????5>955::A@BB?;;5<>3=>;5;@?B@CBBCDGJ<BBD>CC@7BCCD:>;>CD@CA<;>>BCCBCDD:B8;:C@CCCC=?>?@@@><899999(:@>>A<C>B=AA9><899A@9939ADB>B?BBCBBBBBBBBC>CC?B?BBB@BBBA<=;;5:<:9;====<>>=B@??@99::==AABAA?>;>?>BBB>B?>====5>@CCD>>>>?
@N9IO0:01025:06091
TACGGAGGGTGCGAAGCGTTATCCGGATTTACTGGGTTTAAAGGGTGCGTAGGTGGATTAGTAAGTCAGTGGTGAAATCTCCGGGCTTAACCCGGAAACTGCCATTGATACTATTAGTCTTGAATTATCTGGAGGTAAGCGGAATATGTCATGTAGCGGTGAAATGCTTAGATATGACATAGAACACCCATTGCGAAGCAGCTTACTACGGATATATTGACACTGAGGCACGAAAGCGTGGGGATCAAACAG
+
59994559)5595549>--(---(-(-99/;9444)49)44)44)444=<<>@CC@CD=AA99589?@ABC?B?@A;ABBC?BC;@>:?=@@;?4:<388=<78<6888:?@AB8<<<<;7::6<48877A4;>:=>6878)/(/8878BBBBA>=;;487891627C?C??;<====;77<=:<=EE8>@<@>99)/....7278>?>94>;;;@?;==;;:A;6615/...7'..25:=A/:97//)/99
@N9IO0:01035:06064
TACGTAGGGGCCGAGCGTTGTCCGGAGTTATTGGGCGTAAAGCGCGCGCAGGCGCCTCGCGCGCCCGACGTGAAAGCCCCCGGCTTAACCGGGGAGGGTCGTTGGGGACGGCGGGGCTTGAGGGCGGGAGAGGGCGGTGGAATTCCCGGTGTAGTGGTGAAATGCGTAGAGATCGGGAGGAACACCTGTGGCGAAGGCGGCCGTCTGGGCCGACCCGTGACGCTGAGGCGCGAAGGCGTGGGGAGCGAACGG
+
CCCCCCBCC9@=@BA@AD@CCF@C?A@@=@@>AA<@@@BB=A@@@AAAA?@9;;:;??>@7:34@9989AA@AB9???==,=4:9?C?C?BCA699:,9;:9=ABB689B?BABA3??897?C;BBC:::DCE>DC=@>293:3:?8?>B?>?BBC@CBBB=BBBBAAAAAA@@BB;AA1707554966979993;778255;::566(679:99(225---,*2,,(,---6+2+222666)559776677
@N9IO0:01037:06094
TACGTAGGGTGCAAGCGTTAATCGGAATACTGGGCGTAAAGCGTGCGCAGGCGGCTATGCAAGACAGATGTGAAATCCCCGGGCTCAACCTGGGAACTGCATTTGTGACTGCATGGCTAGAGTACGGTAGAGGGGGATGGAATTCCGCGTGTAGCAGTGAAATGCGTAGATATGCGGAGGAACACCGATGGCGAAGGCAATCCCCTGGACCTGTACTGACGCTCATGCACGAAAGCGTGGGGAGCAAACAGG
+
CCCCBCDD>9:9C@C@@@?C9:;B?B4;99;;9)5<@=>4;<CABBBA;;8<A?@B@@@CC7;A@?@@?>>?BE>CCCB:BD<@?A@,3237718<BBABAAA<BBBBDCCCBBB;>>>=>>@@@@>BBCCBBBB0@@B5;5;5;?BBCCBBAB<<<A@@@9;:;AA@AA::::9:<::3:3:>@<AAAA>ABB?C=@??ABAA6AA5::?BBB??@?????@??>AAB:89D=A@@??=<2999<<5<>>9
@N9IO0:01038:06102
TACGGAAGGTCCGGGCGTTATCCGGATTTATTGGGTTTAAAGGGAGCGTAGGCCGGAGATTAAGCGTGTTGTGAAATGTAGATGCTCAACATCTGCACTGCAGCGCGAACTGGTTTCCTTGAGTACGCACAAAGTGGGCGGAATTCGTGGTGTAGCGGTGAAATGCTTAGATATCACGAAGAACTCCGATTGCGAAGGCAGCTCACTGGAGCGCAACTGACGCTGAAGCTCGAAAGTGCGGGTATCGAACAGG
+
CFCC?C9;9;C>BB>AAA@BBB=@=@A@8@@9@?6??8>?9@A9ABBAAAB6:6:=A???=@>?BBAAA?A@@AA;CABAAA????@@=???CBABCBBAA??9::CC?AAC?BE>D<@6999;?:;;??@@;@CCD:;;@C?C@CDHF@CBCCBCC>C<99.:99>?BDCCB;;;;;;5;;<?AA>AAA3;;;;5;9=:::BCCBCB?;<<;;@=@AAAA@ABAB5;;AA;;;8;BBBCC>BBBBBA>@@@?
@N9IO0:01047:06076
TACGAAGGGTGCAAAGCGTTAATCGGAATTACTGGGCGTAAAGCGTGCGTAGGTGGTTTCTTAAGTCTGCTGTGAAAGCCCTGGGCTCAACCTGGGAATGGCGGTGGATACTGAGGAGCTAGAGTGCGGTAGAGGAGGGTGGAATTCCCGGTGTAGCGGTGAAATGCGTAGAGAGCGGAGGAACATCAGTGGCGAAGGCGGCCCTCTGGATCAGCACTGACGCTGAGGCACGAAAGCGTGGGGGAGCAAACAGG
+
?@B6;59>699995)//;;)/)/7729.4.4@@<B<@@@@@9@;:;BABACC@;;8;C=AB@D@BBC@@@C;;;@=(4:<5>==469>C?B?BCH>H=??<;;5;;59BA>@@:@<0/0<<:?@8::A>AA??@>:::59?;A6;6;E6:5:@<;;;;69??B;@;:9=??<...--(--(-0--/:<8894377?B?BB?BD>BBAA<?<=>=733333337797;/73>987)69956566$5279>3;;87
@N9IO0:01049:06071
TACGAGAGGCCCAAACGTTATTCGGATTTACTGGGCTTAAAGAGTTCGTAGGCGGTCCATCAAGTGGGGTGTGAAATCCCTCGGCTCAACCGAGGAATTGCGCTCCAAACTGTTGGGCTCGAGGGAGATAGAGGTGAGCGGAACTGATGGTGGAGCGGTGAAATGCGTTGATATCATCAGGAACACCAGAGGCGAAGGCGGCTCACTGGGTCTCTTCTGACGCTGAGGAACGAAAGCTAGGGGAGCAAAACGGG
+
AABB9;;@<@D:@@=@B@?BB7;<<999/9@AAA<@@<>?<@@@?@BBBCC@@?=?B?ABBC>@@BBB:CBCCCC=BBB<BBB>BCBC@C@BBB?C@D?B:;;@@4;;0;<;;>AC=CBBAAAE>BBB@@@@@>AACCBC@C@CCCBAB@CC;;;CB8;;AB=BBCCF@BBBBB@@@@@B?B=@AD@CB@@<@BA>B?AA=ACCBBCFE>CCBBC@CBBBB;;;CCC@C@BBBB<A;;;ACC3CB;;;;.;AB;
@N9IO0:01061:06075
TACGGAGGGTGCAAGCGTTATCCGGATTTATTGGGTTTAAAGGGTCCGCAGGCGGACTATTAAGTCAGTGGTGAAAGCCCTCAGCTCAACTGAGGAATTGCCATTGATACTGGTAGTCTTGAGTGCGTATGAAGTTGGCGGAATGTGTGGTGTAGCGGTGAAATGCTTAGATATCACACAGAACACCGATTGCGAAGGCAGCTGACTAATACGTAACTGACGCTCAGGGACGAAAGTGTGGGGATCAAACAGG
+
BBCB=@>@:@@@B?C;;:@BBB?A>@@@;@@>AC;B@,99/7;6??>?@??<?A>@@@CD>?>AA@=@AA>AA@B8;;;0:D>A@@@A;@@ABA>B<@=@A@BC@@@ABCBB?A??@;;6;@@@DAABCCDC@CC?A=AB>B?CCBCBB?BAAAA@@=@BCC;AAAA>AAABBA@@AA:;;@5;;B?BBC@BBCF<B=AAABBDCCBC?BCCCCCACCBBB@@@@@@B9AA@@@9?@@@@A@6@@@@A<AAA@
@N9IO0:01063:06085
TACGGAGGGGGCTAGCGTTGTTCGGAATTACTGGGCGTAAAGCGCACGTAGGCGGCTTTGTAAGTTAGAGGTGAAAGCCTGGAGCTCAACTTCAGAATAGCCTTTAAGACTGCATCGCTTGAATCCAGGAGAGGTGAGTGGAATTCCGAGTGTAGAGGTGAAATTCGTAGATATTCGGAAGAACACCAGTGGCGAAGGCGGCTCACTGGACTGGTATTGACGCTGAGGTGCGAAAGCGTGGGGAGCAAACAGG
+
BABC=@@AAA1ADCCCCC?DC?BB?C@C@CC@@@<@??BD>D???C?@@CCA@?>?CC>CCB?BB?B@?>9=>?A598?998:BCABB?BB?AA@@>@@AA>AB;B>@@@AA@;;;AAB>BBACC?BA?BAAB@AA@A::6:=@=@?@???>A@@??;?AAC?C?ACDCB???@=?@<A<@@=A??9<<;<;?:::>;00)099:9>>7<>BC?BBB?BBBBABA@@=@AA==>8?@@ABDF8BBBBA9A982
@N9IO0:01029:06143
TACGTAGGGTGCAAGCGTTAATCGGAATTACTGGGCGTAAGCGTGCGCAGCGGTTTGTTAGACAGAGTAATCCGGATCCGACTGGAATCGCTTGTGACTGCAGGCTGGAGTGCGGCAGAGGGGGATGGGAATTCCGCGTGTAGCAGTGAAATGCGTAGATATGCGGAGGAACACCGATGGCGAAGGCAATCCCCTGGGCCTGCACTGACGCTCATGCACGAAAGCGTGGGGAGCAAACAGG
+
CCBBCDDE>9;9C@BBCD@D?BB@=@295;A=@@5@B..*.,,,,,,--/79)//(48486--,,,,,-0563;5///2//--60505--,,0,,----7-//)/9929666<=:?>??>CBB(:;;;,9.9.9.959555555:::<<@<ACCBCCCBA@;;;@5;;5;48==4::?@:?AA4;7:@;??BB5@@?6=299>>:5554444444::;5555)5;;9999+559@@6>>?9
@N9IO0:01039:06147
TACGGAGGGTGCAAGCGTTATCCGGATTCACTGGGTTTAAAGGGTGCGTAGGTGGGTATGTAAGTCAGTGGTGAAATCCCCGAGCTTAACTTGGGAACTGCCGTTGATACTATATATCTTGAATGCCGTAGAGGTAAGCGGAATATGTCATGTAGCGGTGAAATGCTTAGATATGACATAGAACACCAAATTGCGAAGGCAGCTTACTATGCGGTTATTGACACTGAGGCACGAAAGCGTGGGTAGCAAACAGG
+
CBEB=;9;.;;:C>B;;;@BBC=@=AA>AAA;;:/;C8BB>B?>@ACECAA=@@@;@BCBFDACCBBAAB@A@@D=????6A@@@D=@=@CADE>D=@@@;-34499B??A=@AABBBB7:0=000,//0/73,3>8<?A9?;?@>>777///;=:;7<>??8?7335888::333333333,33;,33(/(////(/067779275...33728377055<<<559?;?@?9;;0::?ACD>CBBCCD?;;;@
@N9IO0:01046:06117
TACAGAGGGTGCAAGCGTTAATCGGAATTACTGGGCGTAAAGCGCGCGTAGGTGGTTCGTTAAGTTGGATGTGAAATCCCCGGGCTCAACCTGGGAACTGCATCCAAAACTGGCGAGCTAGAGTATGGTAGAGGGTGGTGGAATTTCCTGTGTAGCGGTGAAATGCGTAGATATAGGAAGGAACACCAGTGGCGAAGGCGACCACCTGGACTGATACTGACACTGAGGTGCGAAAGCGTGGGGAGCAAACAG
+
CCEAAA@A:A@@?;@@@>;@<@A@=@:@=BBBBB=BAAAB<C;;;CBBAAA<??<?>ABB=B@DD?B9::;9BBB=BBBA8AA<ABDC>A>A??9?255A;BAB?BBB:BA@6@A@AAA:99AA??>9=???@A=??<?B?B?@@8@;887>===??;?<<=5878>=>9<///777=6;/719=;8<:=<6<<9295A???<==:=B=???>>>>==?;;7;795629=<>>>4;:::=<=/<>;>A:@??
@N9IO0:01055:06111
GACAGAGGGGGCAAGCGTTGCTCGGAATCACTGGGCGTAAAGGGCGCGTAGGCGGGATGGCAAGTCAGTCGTGAAATCTCTCGGCTCAACCGAGAAACGTCGGCTGATACTGCCGTTCTTGAGGGATGCAGAGGAGACTGGAATTCCCGGTGTAGCGGTGAAATGTGTAGAGATCGGGAGGAACACCGGTGGCGAAGGCGGGTCTCTGGGCATCTCCTGACGCTGAGGCGGCG
+
DGECCCCDDD2DD@BBBB@CBBBB@B?CBCAAAD=@@ABB<AC=AA???BB@CCC>AAB?AB>AAA?>>BCCCCC?B;;;@@@=@@@B>B?C@AAC>A?CCF@CC?@@@@@?B4;;5;?>@;;;7;@A?@@CB?AB@A@@5;5<=@A9A>ABCBBBC@CCCC>BBCBA@@B@@:999,:@=B>@?C@D?@@>@BB=B@BBA<@@AA@A@8<=0,,,),-7/559555599.55
@N9IO0:01055:06120
TACGTAGGGTGCGAGCGTTAATCGGAATTACTGGGCGTAAAGTGTGCGCAGGTGGCCGCGCATGTCGAGTGTGAAATCCCCGGGCTTAACTTGGGAATTGCGCTCGAAACTACGTGGCTCGAGTGTGGCAGAGGAAGGTGGAATTCCAGGTGTAGCGGTGAAATGCGTAGAGATCTGGAGGAACACCGATGGCGAAGGCAGCCATTCTGGGCCAACACTGACGCTCATGCACGAAAGCGTGGGGAGCAAACAGG
+
BBCBBACC=9::BBAAAA=A=AA@>A6;9;BCCE?BBBCC:@:;;@@DDCC>BA?A>AABBABBBAB??=?=:;;-;@AA2=?9?A?D>AA?BE>B@B?B>?>88BB=8BBAAB7849?><>8?????999?=<>;?6/0*/383838?28;8;;78373:9):BBCBBB@AA;;9<165:>:<BB@BB@@<@@A?B@A;;;)//1789;8C:B?B?5447/////::::@@BBB;C;;;@@@*5599A7>?@9
@N9IO0:01055:06149
TACGGAGGGTGCAAGCGTTGTCCGGATTTATTGGGTTTAAAGGGTGCGTAGGCGCCCGTTAAGTCAGTGGTGAAAGCCTCCAGCTCAACTGGAGAACTGCCATTGATACTGACGGGCTTGAGTACAGACGAGGTTGGCGGAATTGATTGTGTAGCGGTGAAATGCATAGATACAATCAAGAACTCCGATTGCGTAGGCAGCTAACTAGGCTGTAACTGACGCTGAGGCACGAAAGCGTGGGGAGCGAACAGG
+
C@AA;;:;7;BAB?BAA?=9:;<@?BBB=;;6;A<AC?CB>BE=BAA?><<89::?,9:?C?CBBAA@@<ABBE=B@@BB?AA@@@B=?;;5;;;29AAA6:9<A@@@ACB@@@B0;;5;;:;@@A@@;;:B=A>C6::=A?B?CCC?BAAABCCCAGBAA<A?@@BBA@AA;;6:@A=AC>A@@>B;;8;A==00,0@@@>@;@CCC?ABBDI?CBBAC@@@CBC?BBB;;;6;BAAABB:BCBBB><;;>
@N9IO0:01058:06126
TACGAAGGGGGCTAGCGTTGTTCGGAATTACTGGGCGTAAAGCGCACGTAGGCGGACTATTAAGTCAGGGGTGAAATCCCGGGGCTCAACCCCGGAACTGCCTTTGATACTGGTAGTCTCGAGTCCGGAAGAGGTGAGTGGAATTCCGAGTGTAGAGGTGAAATTCGATAGATATTCGGAGGAACACCAGTGGCGAAGGCGGCTCACTGGTCCGGTACTGACGCTGAGGTGCGAAAGCGTGGGGAGCAAACAGG
+
BBCAA>ACCC1CDBBBCD@CC?CA?D494;A@@@;;;;EE?DBCBBAA@BB@BC@CCCCC@C@BBBCEFE9@?A@;@@@;ABA6BAAA?BCC8C@C=@@@@=AA<AAACCBB????AA@BBB@@?9<9<<??@=AABBDC@C<?<?=????>AABBC?B@@A8@<>00000<<;;6;:17717499>;95557<<<<><@D>88/:://+/@?@?@AABBABBAA;;;>@@A;;;.;@BBDDD;BABAA=AAA>
@N9IO0:01030:06206
TACAGAGGGGGCGAGCGTTGTTCGGAATTACTGGGCGTAAAGGGCGCGTAGGTGGCCTGTTAAGTCGAACGTGAAATCCCCGGGCTCAACCCGGGAATGCGTCCGAGACTGGCAGGCTTGAATCCGGGAGAGGGATGTGGAATTCCAGGTGTAGCGGTGAAATGCGTAGATATCTGGAGGAACACCGGTGGCGAAGGCGGCGATCCTGGACCGGTATTGACGCGTGAGGCGCGAAAGCCAGGGGAGCAA
+
BBBCCCCDDD5CC@@@CC@BB?BD@D@D=@@CCC>@@@CC>CC=BBBCC?>:<<2:5;?A=A=AAA@A;;;;@BB<BCCC:CC>BBBB?BB>BC<?=A@:::@5::AAA>?<?@A>BB@BD@BB?BF>???@@8??A??;?>B?B?BB@AA>?8885;:;D378CCBB>C@???@A:=>:=:;8818:<<888568//.(.....(.8,2216.533...-2-..3352552629,247;8>>-55279
@N9IO0:01034:06192
TACGTAGGGTGCAAGCATTATCCGGAGTGACTGGGCGTAAAGAGTTGCGTAGGTGGTTTGTTAAGTGAATAGTGAAATCTGGCGGCTCAACCGTACAGGCTATTATTCAAACTGGCAGACTCGAGAATGGTAGAGGTAACTGGAATTTCTTGTGTAGGAGTGAAATCCGTAGATATAAGAAGGAACACCAATGGCGTAGGCAGGTTACTGGACCATTTCTGACACTGAGGCACGAAAGCGTGGGGAGCGAACGGG
+
9555559<0:;9925>>>=A9959<??:9:?;<;0;A;;;0;ABF?CCCIEEA;0,0B,00+0*00;;<@@;;;AA;AA>?;;;6;ABA>B8;;@@:;6;DCB?CC@CCD9B??;@@AAAAA@@CC@@@=@CA;;9;A>AAC@B?BD9@?3:;@?@@?AA@@?@;@A89:BBCDCCC?<;5<5;5;@A5;6;A>A;;;;6:A@?D?AACB799;AAE799BAAAB??;;5;;;;;;/:@?AABB7@@??@9::::
@N9IO0:01043:06198
CACGTATGGGGCGAGCGTTGTTCGGAATTATTGGGCGTAAAGGGTGTGCAGGCGGTTATGTAAGTCTGGCGTGAAAGACTCGAGCTTAACTCGAGGAACGCGTTGGAAACTGTGTGACTAGAGTTCTGGAGGGGTAGCTGGAATTCCAGGTGTAGGGGTGAAATCTGTAGATATCTGGAAGAACATCAGTGGCGAAGGCGAGCTACTAGCCAAGGACTGACGCTGAGACACGAAAAGCGTGGGGAGCAAAC
+
=<666>BC>@2DC<<666:@=8==7;7;9=?8<<5=99:92:;/55<@A<A9A=9=9=@A@<8<==5525C@@;<3666CA>666@:D:@;;<==8=9;;;<<5;5;=5<<;;;<<666==@@<455<8<<<<.;455<B<D:D:?<A@8::44499.:<>>6555555559<<<<?:B8==8555;;<>>7;;:595555;;==>>;<<7;7;:;;;<;=C>>>><::?94:55&4<99:AA1;;<;;3;
@N9IO0:01062:06208
TACGTAGGGTGCGAGCGTTAATCGGAATACTGGGCGTAAAGCGTGCGCAGGTGGTTCGCTAAGACAGATGTGAAATCCCCGGGCTCAACCTGGGAACTGCGTTTGTGACTGGCGGGCTAGGAGTGCGGAAGAGGGAGGTGGAATTCCACGTGTAGCAGTGAAATGCGTAGAGATGTGGAGGAACACCGATGGCGAAGGCAGCCTCCTGGTCTAGCACTGACGCTCATGCACGAAAAGCGTGGGGAGCAAACAGG
+
BBBBCCCC=@AAE@@>AA6:6;BB5;7;;;@@E<BB;;;7;BCBABCBBB7;;=@<;;:@B?BA88...----9,9;@?0<<0444;5:.55<5<9<<;<BAA:BAB;;9@;;;;30/00)////:<7<6:---(--(,,05(,(-(/99;;<====556>>3:;:554:::434982896:6::83844429<<:>;>?A=8<<;9949444:555556555<<<555<95999&5559<>?2<<<EG>AAA;
@N9IO0:01063:06189
TACAGAGGTGGCAAGCGTTGTTCGGAATTACTGGGCGTAAAGGGCGCGTAGGCGGCCTTCTAAGTCGGACGTGAAAGCCCCAGGCTTAACCTGGGAACTGCGTCCGATACTGGGAGGCTTGGATTCGGGAGAGGGATGTGGAATTCCAGGTGTAGCGGTGAAATGCGTAGATATCTGGAGGAACACCGGTGGCGAAGGCGGCATCCTGGACCGAGATCGACGCTGAGGCGCGAAAAGCTAGGGGAGCAA
+
@CCC@@@=>>:>?=AA9:8;E@CC;;:;?BBBCC>GCCCF>CC>AB@@@>>:00+0;@:AAB>A@AA>@@@AACC9;;::-;;5;B?C?A?CCF?C?@@@@@??;??@@A@@A;::8:A?B?9959DD;BBAA@;?==??<A?B?B?AA=AA@@?@@=ABBB>@@ACCCBBBB<899:?82<6ABC@C?AA@BBB<@<??9?8;;677.2;6;BB@>:8777=9:?C27792588&7:88CDC6>>=;9
@N9IO0:01017:06241
TACGGAGGGTGCAAGCGTTGTTCGGAATTATTGGGCGTAAAGCGCGTGTAGGCGGTCTTTTAAGTCTGATGTGAAAGCCCCGGGCTCAACCTGGGAAGTGCATTGGAAACTGGGAGGCTTGAGTACGGGAGAGGAGAGTGGAATTCCTAGTGTAGGAGTGAAATCCGTAGATATTAGGAGGAACACTAGTGGCGAAGGCGAGATCCTGGACAGTATCTGACACTGATGCACGAAGGTCAGGGGAGCAAACGG
+
CCCD@@AB<;:9B@BBCC@BA?BB<@<@>BC?CB6==988-9>:?ABBA@A=::4:;;;;.;9@@@@BAA@??@>5<;55&5:1<>CC@C@CCB=B8<AB?@@?B9BB6BBD>7;;69<?A<;AABCC=AAAB>A@CA99796?6B7B@BB@AAB?BAD==<7>B<AABAAA;;2;<6=<2=4<;;;;9:>5;;C?B=@?ABBBCACD@BBBBBA@AA@@@AA@AA::9A@@@8:79A@ABB9AACDA;:::
@N9IO0:01021:06214
TACGAAGGGTGCAAGCGTTACTCGGAATTACTGGGCGTAAAGCGTGCGTAGGTGGTGGTTTAAGTCTGCTGTGAAAGCCCTGGGCTCAACCTGGGAATTGCAGTGGATACTGGATCACTAGAGTGTGGTAGAGGGATGCGGAATTTCTGGTGTAGCAGTGAAATGCGTAGAGATCAGAAGGAACATCCGTGGCGAAGGCGGCATCCTGGGCCAACACTGACACTGAGGCACGAAAGCGTGGGGAGCAAACAGG
+
@;DBB8DA6;:9C;C@B@<DCCBB7@0:.5A>><4@@@@<5BCCABACBAA<CD:CC<??7C:BB966CBBBCC>35:5/;A>7CDCC9B9CC>6=9=7:A<<BC9<AA;AA7;;;>@@@@554??@4<98333(38833,369;/43=6;:::888==>C>5>8BB:9A@=///0/=5>385=B9B6?:D/52;.5.59.5<55.69909.9.599999@555555.6<<=>G8;@;<E@G2BB>B>46669
@N9IO0:01022:06252
TACGTAGGTGGCAAGCGTTGTCCGGATTTATTGGGTTTAAAGGGTGCGTAGGCGCCCTGTAAGTCAGTGCTGAAATATCCCGGCTTAACCGGGAGGGTGGCATTGATACTGCAGGGCTTGAGTACAGATGAAGTAGGCGGAATTGACGGTGTAGCGGTGAAATGCATAGATATCGTCAAGAACACCGATAGCGAAGGCAGCTTACTAAGCTGTAAACTGACGCTGAGGCACGAAAAGTGTGGGGATCAAACAGG
+
AA@@>..+..*.8(/0B<<>?@593999099.55)5;0990990445999979555)599>8><<<CDCD@@@C=;;:BB;B>@@?@@D@DD>@@@9;;4:597A=;<?@956>>4;;7;;;;<;@=@;;<<??::4;B9<:?9=?;;7;BBAA;;6;AAA<BCBBBCCB;;;CBAAA?CB<@@A5::?00000+0::.00/4:://)/7//555)599999445448;885555&59;99;;1;>?@G86969
@N9IO0:01032:06233
TACGAAGGGTGCAAACGTTGCTCGGAATTATTGGGCGTAAAGCGCACGTAGGCGGCTTTGCAAGTCCGATGTGAAAGCCCTCGGCTTAACCGAGGAAGTGCATCGGAAACTGCAGAGCTTGAGTACTTAAGAGGATCGCGGAATTCCCGGTGTAGAGGTGAAATTCGTAGATATCGGGAGGAACACCAGTGGCGAAGGCGGCGATCTGGGAAGATACTGACGCTGAGGTGCGAAAGCGTGGGGAGCAAACAGG
+
CCCB@6?;3ABAD@8:66<;;;@C:>:B8<=8<=6AAA<=8;?;<>>C=B=9B=9=>>7><@-444.445AB@@@6B=@8===:==:B8?:B5;058A@@BAAA@:C>7CBB>CBBB==:A@;=C>E:B:B<B:BB@<B=:B:E<@@7<9;==<<5545;==8=9==;;;<;;;;:>385457;==9=5669<<<9<8==8=;;;>>>@8@:>B=<666>>>>>>>?:ABB>C>7<;B<<<<0;?B=@8==B<
@N9IO0:01042:06223
TACGTAGGGGGCAAGCGTTGTCCGGATTTATTGGGCGTAAAGAGCGTGTAGGCGCCAGACAGGTCCGTTGTGAAAACTGGAGGCTCAACCTCCAGACGTCGATGGAAACCGTCTGGCTAGAGTCCGGAAGAGGAGAGTGGAATTCCTGGTGTAGCGGTGAAATGCGCAGATATCAGGAAGAACACCCGTGGCGAAAGCGGCTCTCTGGGACGGTACTGACGCTGAGACGCGAAAGCGTGGGGAGCGAACAG
+
ABBC@CC@@@+CD49;<B7;?C9C9>C>7==9==6;;?B>6:;;:::A??868846@??@58/3@6B=5?=BB>>1BBC58?5?DBB9=8==8B=BB<B=====7=>6=7====B8B<<755;;5:5:6@9?3=9>>>>,8,51<5AA6@A@@>8>5@==71<9==;559>:9976/5/56278>=0977278A;5;37.79@<88;81?9A5:?A>7333379988775262'282:566+6>>::03=:
@N9IO0:01059:06230
TACGAAGGGGGCTAGCGTTGCTCGGAATTACTGGGCGTAAAGCGCACGTAGGCGGCTTTCTAAGTCGGGGGTGAAATCCTGGAGCTCAACTCCAGAACTGCCTTCGATACTGGAAAGCTCGAGTCCCGGGGAGAGGGTTGAGTTGGGAAACTGCGAGTGTAGAGGTGAAATTCGTAGATATTCGCAAGAACACCAGTGGCGAAGGCGCTCACTGGCCCGGTACTGACGCTGAGGTGCGAAAGCGTGGGGAGCAAACAGG
+
@BC;;.5999*;@<C;66:@<B<B8<9C5;5544)4C@=93954<?:@9>?6<4.4:=4;<>9<<::998'<;88088288433338<,33;498916//-(-(////738939:,39A<<<<<;:0888+:88<;(3-3:33-4;088(33///////8867848889296888AA<==B7<;@A7<A8?@@9BA@A9BA?6A600/9;;=:8/7=5=8=888843>>=:::8==;;@;188888==1<<;;=58884
@N9IO0:01034:06284
TACGAACTGTGCGAACGTTATTCGGAATCACTGGGCTTACAGGGTGCGTAGGTGGCCGGACAAGTCAGGTGTGAAATCCCTCAGCTCAACTGAGGAACTGCGCTTGAAACTGTTTGGCTAGAGTGAGCTAGGGGTGCTTGGAACTGCCAGTGGGAGCGGTGAAATGTGTTGATATTGGACAGGAACATCCGGAGCCGAAAAGGGAAGCACTGGGGCTTAACTGACACTGGAGGCAC
+
BBB;;9;BBBBAAA?@A@@BCACE@C@CBC99;@:@B<?ACCB<;;<;9;;6;@@A@C?CBC>A@?@@>???@==1;;;9@:@888>>9>??>B?C?BBA@977)..6.555590;658;8826585222555)755A6;6;5876;6:5252'2575+2255,569>B<=;=<605)..67072//.-262688(....&-2,204/..77;;/9>8;057775:<770587;:9
@N9IO0:01046:06264
TACGTAGGGTGCGAGCGTTAATCGGAATTACTGGGCGTAAAGGGTGCGCAGGCGTCCCGCAAGTCAGGCGTGAAATCCCCGGGCTTAACCTGGGAATGGCACTTGAAACTACGGGACTCGAGTGTGGCAGAGGGAGGTGGAATTCCACGTGTAGCGGTGAAATGCGTAGATATGTGGAGGAACACCAATGGCGAAGGCAGCCTCCTGGGTCAACACTGACGCTCATGCACGAAAGCGTGGGGATCAAACAGG
+
CCGDCCCC>BCBCBBBBB?B@BBE?B@B?@@;;;0;?A>A<AA<@?AAA>>:=949?9??B>AAA@@=@==;;;0//>>0@?7:;;@<@<BCB9B???<?ABB?AAA<@??AAC=AAAABABBB@@<?8/0==500*0;5:5;8>8;>878=AABC@CBBB=AABBCBBCECCCCJ@CB@C>ABC=@=@A;A;;5;>AAAB?AA;?>@6;:;4:?@ABBBABB;;;;;@AACD>AABBCCC<CBBBI?BBB@
@N9IO0:01048:06276
TACGTAGGGTGCAAGCGTTGTCCGGAATTATTGGGCGTAAAGAGCTCGTAGGCGGTCTGTCGCGTCGGCTGTGAAATCCCGAGGCTCAACCTCGGGTCTGCAGTCGATACGGGCAAACTGGAGTGTTGCAGGGGAGACTGGAATTCCTGGTGTAGCGGTGAAATGCGCAGATATCAGGAGGAACACCGGTGGCGAAGGCGGGTCTCTGGGCAACAACTGACGCTGAGGAGCGAAAGCGTGGGGGAGCGAACAGG
+
CCCCBA@@:@A@B>ABBB@DBB<@=A?A?AB?BF>BB@A@;@@AAA@@A;;7;@@BBCCCCHCABBB>B@A@BCD@CDC<B;;8:@@@=A?BBBC;@@;::???B@AAAAAA=AAA=AAA=AAA@@=AAAAAA6@;;;;C?A?B?A;?@;@@@@@@A=A@@>6=A==:;;@;;;;;::9:298=AA=A=BB;A:8278;==8<899<<<5<<;00+0000=00089@::59?:A(43873333$4::44.4445
@N9IO0:01050:06271
AACGTAGGACACGAGCGTTATCCGGAGTTACTGGGCGTAAAGGGCGTGCAGGCGGCGTGGTAAGTCTGATGTGAAAGCTCCCGACTCAACCGGGAGAGGACATTGGAGACTGCCAAGCTCGAGGCAGATAGAGGGCTGTAGAATTCCGGGTGTAGTGGTGAAATGCGTAGAGATCCGGAGGAATACCAGAGGCGAAGGCGGCAGCCTGGGTCTGACCTGACGCTGAGACGCGACAGCATGGGGAGCGAACGG
+
C;CCAAA@C;;;CCC;<;ABBB@D@DBCACB@@@0;;@A?6?<6@<AAABA8:;=BBBB?BB?BCB@@@BA@===50//==5>0/6>C:>:CD<@ABB:BB<C9=8<<C:::=9=9=<===<<8<<<<<<<;;;4;??===><=:=:>=4;;6556>;>@FG8C@@<;<AB;;9<8@8B>9=8?;;8==@C;@CD@E@BB=@@:;5:?=,45<BBC@C???CBB???A979>@@?BABBBBB5<<<77/3BA
@N9IO0:01018:06312
TACGTAGGGTGCAAGCGTTAATCGGAATACTGGGCGTAAAGCGTGCGCAGGCGGTGATGTAAGACAGATGTGAAATCCCCCGGGCTCAACCTGGGAACTGCATTTGTGACTGCATCGCTGGAGTGCGGCAGAGGGGGATGGAATTCCGCGTGTAGCAGTGAAATGCGTAGATATGCGGAGGAACACCGATGGCGAAGGCAATCCCCTGGGCCTGCACTGACGCTCATGCACGAAAGCGTGGGGAGCAAACAGG
+
CCCC@9994:AA@<@@AA?B@BC?<A000AA@@<A@AEF=@AA@BBDBBA?@>;@@@@?<@<000@?>B@@::9.59:::$55)59:525.555)5.5<@<>??8>??@B:;;AAA??@@=A@@@@A<@<;;;;;;*;99299=9==@999@666>B==BDD>A;?;;;;=??????<99493<<<19:>@9@AD?B?BB5:;@@2==@9@?BCCBBDAA000:000>>@@A@C7>:899::+99:==8???>
@N9IO0:01018:06339
TACGAAGGGGGCTAGCGTTGTTCGGAATTACTGGGCGTAAAGGGCGCGCAGGCGGCTTTGTAAGTTGGGCGTGAAAGGCCTGGGCTTAACCCGGGAATGGCGCTTGAGACTGCAAGGCTCGAGTACGGGAGAGGATGGTGGAATTCCCAGTGTAGAGGTGAAATTCGTAGATATTGGGAAGAACACCGGTGGCGAAGGCGGCCATCTGGACCGTAACTGACGCTGAGGCGCGAAAAGCGTGGGGAGCAAACA
+
BBBA@5;:9:$6?GDCBB?CCACCBC@C@DCCCG>ABACD;@A;@A@@@@A=;;5;A@99;;?BB>BA=ABB;;;6;?B?CCE>BBAFACC>CJ?D?AA@A@@A=:::B@@@CC?B@:::B@@@@@@@=AAAA>AAA=@@@C>A>AE=AAA@<?;;;5;;99/:<?>@@@AABB?AB9?4993000:=600+0:=9=6>?;?5;9>?<:=<299=:@@;:9@=<7::29:=:877&4:;<8::.:595</44
@N9IO0:01022:06317
TACGGAGGGAGCTAGCGTTGTTCGGAATTACTGGGCGTAAAGCGCACGTAGGCGGCGATTTAAGTCAGAGGTGAAAGCCCGGGGCTCAACCCCGGAACTGCCTTTGAGACTGGATTGCTTGAATCCTGGAGAGGTGAGTGGAATTCCGAGTGTAGAGGTGAAATTCGTAGATATTCGGAAGAACACCAGTGGCGAAGGCGGCTCACTGGACAGGTATTGACGCTGAGGTGCGAAAGCGTGGGGAGCAAACAGG
+
BBBCBCDF?;;9CCCCCC@CC?CC?C997;A??@;@@>BB<@@B@?;;;BA?AB?B;;;B=C=AAAAAAC@BBBC>AAA<AAA6A9:8;@AA8@;>;:874=<B9BDC???@???;?DB?CE@AA>@?;?>9:6977389382;6>8?ABDCCBBBB?A@@C=A8<777?;88?<?=;>*/0,/>>;@=AA>A::5:;;=:>==??;;6;@@@@BCC?BBBAAAAAA@?>?;::.<@A@???3?@;99,9==<
@N9IO0:01030:06342
GACGGAGGGTGCTAGCGTTGTTCGGAATTACTGGGCGTAAAGGGCGCGTAGGCGGCCCTGTCAGTCGGGTGTGAAAGCCCGGGGCTCAACCCCGGAACGGCACCCGAGACGGCGGGGCTGGAGACCGGGAGAGGAGGGTGGAATAGCCAGTGTAGAGGTGAAATTCGTAGATATTGGCTGGAACACCGGTGGCGAAAGCGGCTCTCTGGCCCGGTTCTGACGCTGAGGCGCGAAAGCGTGGGGAGCAAACAGG
+
BAAA=ABC=CAABBBBBB?BC@CB>A8A8AB?@?8>??@:3?>5BBBCC??;9949C:@@BBBBBBBB=9::CCA99993:AA6ABAA;???6@?B?@@<@@@@8AAABBCACCCC:@@A?BBCC?AA<@A?=;???9?A?A>@@BC@BBDBBBBA@=?@?>:?=AA@@@@AA@;@<@@@>B@;;;@C@DG@AACC?CFDABDDCCCB@BD=B?B8::@@AA;;;BC@AAA;;;0;<ABBAB7B;;:B9@B@=
@N9IO0:01030:06352
TACGTAGGGTGCGAGCGTTAATCGGAATTACTGGGCGTAAAGGGTGCGCAGGCTGTCCCGCAAGTCAGGCGTGAAATCCCCGGGCTTAACCTGGGAATGGCACTTGAAACTACGGGACTGGAGTGTGGCAGAGGGAGGTGGAATTCCACGTGTAGCGGTGAAATGCGTAGATATGTGGAGGAACACCAATGGCGAAAGGCAGCCTCCTGGGTCAACACTGACGCTCATGCACGAAAGCGTGGGGAGCAAACAGG
+
CCCCCAAA;<;9B@@>CB7;7;CC@CAB@BBCEG>BCBBC=BE?@A@AAAA=A;9:?>8=?B9@@BAB?B??:::23>CB:CC=CC7A7<7=BH=B@AA>ABBB>BBA;AAAAAC@CB=><>AAAAC?A>?<<<59929?<B?B?B?BBCAABBBBB?BBBC?>>>?;;;@>>>BCA:>>==68;;)/)/828...'206622,295:8>0//.268772655522222225999,9>=????3@ABBB<BBB?
@N9IO0:01031:06348
TACGAAGGGGGCTAGCGTTGTTCGGAATTACTGGGCGTAAAGCGCACGTAGGCGGATCGATCAGTCAGGGGTGAAATCCCAGAGCTCAACTCTGGAACTGCCTTTGATACTGTCGATCTAGAGTATGGAAGAGGTGAGTGGAATTCCGAGTGTAGAGGTGAAATTCGTAGATATTCGGAGGAACACCAGTGGCGAAGGCGGCTCACTGGTCCATTACTGACGCTGAGGTGGCGAAAAGCGTGGGGAGCCAA
+
BBBBB<A@AA,BBAACCJAHI@BB=@7:49CBBB;A@AA@8A==>;99:<;7;C@;;;@BAB<<;CCCED;BAAC<??C=BBCC@@@A;?>>>>7<7>B@A>AE>BBB??@?A@;;;9:?>>>><<<59437819:=999.4.4245:8999>@<;?7?==<89:0///54:<;.554994999=?9>>9:2:9929=@A=:99@@??;?=399278787<=;8333-33-44333&3833333&444.4<
@N9IO0:01031:06359
TACAGAGGGTGCGAGCGTTAATCGGATTTACTGGGCGTAAAGCGCGCGTAGGTGGTTTGGTAAGCGATATGTGAAATCCCCGGGCTTAACCTGGGAACTGCATGTCGAACTGCCAGGCTAGAGTATGGTAGAGGGGTGTGGAATTTCCTGTGTAGCGGTGAAATGCGTAGATATAGGAAGGAACATCAGTGGCGAAGGCGACACCCTGGACCGATACTGACACTGAGGCGCGAAAGCGTGGGTAGCGAACAGG
+
CCBDCCCH>AABBA@ABD@F<;;B@BBB=B?;?>6@<=B=6BCCBBBBAAA>CC4::.:;;;5;B;;;B@>9><<5<AEE9A?<>A>A8B<??C5?9?A@@AB;;;@@9?@@@<@B?ABBCBBAABD?BBBAA@A7@ABC?B?CB<A>B@@0000;;6<>AC7959@>8=???=>@3939293:@@A@@9929<<9<2;;??=?B7::5:?:?:::AABBBBBA@::5:;;??@9@AACCB=A@;:;;5;;B>
@N9IO0:01033:06331
TACGGAGGGTGCAAGCGTTATCCGGATTCACTGGGTTTAAAGGGTGCGTAGGTGGGTTGGTAAGTCAGTGGTGAAATCCCCGAGCTTAACTTGGGAACTGCCATTGATACTATCAGTCTTGAATACCGTGGAGGTTAGCGGAATATGTCATGTAGCGGTGAAATGCTTAGATATGACATAGAACACCAATTGCGAAGGCAGCTGGCTACACGAATATTGACACTGAGGCACGAAAAGCGTGGGGATCAAACAG
+
@>00*0>:37A?A>ABBA?BB<9>:590499445)5=4==6=@8;;<>:<;@IHC@CFM?BB>CCEDCAA<?AA@3;=;;0<;5;B8<8=A9BD=B?B@AA>AA>BBBCCFCCCB<?:?59:<@?>-33;1;@5A6AAA@<?:?AA@BA:@@:>833.8>AA=:48B577?A@?>>=A999?@?;;<?:?3:99939/8;;;73.2;@??;;?8>>A<887@A=>68+7<98687&5587988+<<>==2767
@N9IO0:01039:06315
TACGAATGGAGCGAGCGTTGTTCGGAATCACTGGGCGTAAAGCGTGCGCAGGCGGTCTTGAAAGTCAGAAGTGAAAGCCCAGGGCTTAACCCTGGAATTGCTTTTGAAACTCCAAGACTAGAGTACTGGAGAGGTTGGCGGAATTCCAAGTGTAGCAGTGAAATGCGTAGATATTTGGAGGAACACCGATGGCGTAGGCAGCCAACTGGACAGTTACTGACGCTCATGCACGAAAGCGTGGGGATCAAACAGG
+
BBCCC@CC>@B@A??@DC@BA@CC@C999CCBBB>B@A?A7?>?@AABABB?;;4;AA=;;904=ABBB?BCBBB>BDH=BBD>BB@B@BD=AAADAD@BCBBB7BBC=BBD?C?CBBBBBCCCCCCC?CBBA?B=@???;?=?=@>A<@CBBABBCBABCE>999BBB?@?CBB>B?@A<@=@AA?C:;;?DBBA@<ABCCAK@CBB@C@AAC@CBCCECCAAABBBCCCCBE=@@@@CCC;CABAB9@>>8
@N9IO0:01045:06313
TACAGAGGGTGCAAGCGTTAATCGGAATTACTGGGCGTAAAGCGCGCGTAGGTGGTTTGTTAAGTTGGATGTGAAATCCCCGGGCTCAACCTGGGAACTGCATCCAAAACTGGCAAGCTAGAGTATGGTAGAGGGTGGTGGAATTTCCTGTGTAGCGGTGAAATGCGTAGATATAGGAAGGAACACCAGTGGCGAAGGCGACCACCTGGACTGATACTGACACTGAGGTGCGAAAGCGTGGGGAGCAAACAGG
+
CCCBBBDF>@@?B<@???=A?@BB<A<@>A@AAB>BBADF?D;;9B@@@AC???>?C=CC?B?BB@C@A????>><?A??3885:5?A>B@BAA<?7@AAA@AB?BED:CAB7BB<?>BABABAAAC@CBBBCB>BB@BB?B>>=7>:==>?:::==8=AAA9;;;===::9<==<7<2727679:9<<5518=<:>;@@@A::;7;B:>>B:;7757755276;5;05@;99C5:598ADD5A;;;>4;9:6
@N9IO0:01045:06320
AACGTAGGACACGAGCGTTATCCGGAGTTACTGGGCGTAAAGGGCGTGCAGGCGGCTGCGTAAGACTGATGTGAAAGCGCCCGGCTTAACCGGGCGAGGACATTGGTGACTGCGTAGCTTGAGGCAGATAGAGGGGTGTAGAATTCCGGGTGTAGTGGTGAAATGCGTAGAGATCCGGAGGAATACCAGAGGCGAAGGCGGCACCCTGGGTCTGACCTGACGCTGAGACGCGAGCAGCATGGGGAGCGAACGG
+
@7@BBCB?BCCBBCFBBB@CCC@B?9;9?CBAAE<AA@@A=A@>CBBCABB>:;5;AA>@>>;AAAABBACBACD?CBBBD<@=@B?BGDACB=BCCC8;;ACBD?B:;;C@AABB@@A<@A?;;;;BBBJ;;;;.;BBAAB?B<A=@B=BBBBAAA>ABAB<C???B??@AA43-3233-3-37<04/6;3///161/404<<=5=B=55:<>>C<?:55;;:::::89884444488////&///::6::;
@N9IO0:01047:06331
TACGGAGGGTGCAAACGTTGCTCGGAATCATTGGGCGTAAAGCGCACGTAGGCGGTCGGCTATGTCGGATGTGAAAGCCTCGGGCTTAACCCGAGAAGGGCATCCGAAACTGGCCGGCTTGAGTACGGAAGAGGGTCTCGGAATTCCCGGTGTAGAGGTGAAATTCGTAGATATCGGGAGGAACACCAGTGGCGAAGGCGGAGACCTGGGCCGATACTGACGCTGAGGTGCGAAAGCGTGGGGAGCAAACAGG
+
BCCC@BBC:;;9BB>:;:@C@@@B?A6;;@@;@B7BCCBC8:9:;B?@@??;?:6:<@7<@A???BC?;??:?@@5@A;ABBB=BD?C@BB>BCCD@CC>CBBB?A@C=BBB?B9;8<B=@BBBBDC@C<?@DD>AACCC?C>C@BD=B@CBBBABB?BBBB=C@ECCCDBAABBBE>CD@BACCC?D;;<<@;;8;ACC@BBAA>AAA<A?@???@AABAAAB@@@?A@@;::.;AAABCC8A;;;A;@@B?
@N9IO0:01048:06319
TACAGAGGGTGCGAGCGTTGTCCGGAATCACTGGGCGTAAAGGGCGCGTAGGTGGCTGGGTAAGTGTGCGGTGAAAGCCCGGGGCTCAACCCCGGGTCTGCCGTGCAGACTGCTTGGCTCGAGCATAGTAGAGGCACGTGGAATTCCGGGTGTAGCGGTGGAATGCGTAGAGATCCGGAAGAACACCGGTGGCGAAGGCGGCGTGCTGGGCTATTGCTGACACTGGAGGCGCGACAGCGTGGGGAGCAAACAGG
+
AAAFD@@A>AA?CAA@AB?ABB<A<A8;;BB@AA;AAAAA<AB=BBBBBBB>AA=CCBD=A@<@AA0000*/779)/5:1<;=0=966<@@@2FF<666882899;8;;84499.43<;;@=@99:@@=??;;5;;;;AC=@=A5;49:,9DBBCCB?BB7;6:;;;BBBAAAAA=A=@;::4;;;<@<?@>AAB8;7;D<AABACBFC><=;E@CCCBA<<<00+008;<A??@B;;:>>==0=;99?8=??9
@N9IO0:01062:06343
AACGTAGGACACGAGCGTTATCCGGAGTTACTGGGCGTAAAGGGCGTGCAGGCGGCTGCGTAAGACTGATGTGAAGCGCCCGGCTTAACCGGGCGAGGACATTGGTGACTGCGTAGCTTGAGGCAGATAGAGGGGTGTAGAATTCCGGGTGTAGTGGTGAAATGCGTAGAGATCCGGAGGAATACCAGAGGCGAAGGCGGCACCCTGGGTCTGACCTGACGCTGAGACGCGACAGCATGGGGGAGCGAACGG
+
C<CCCCC@CAABB=CBBB@@@A?B=@@@>AACCC=@@@CC>CF>CCCCAAA>BB?BA@9;:A=B@AACB@@>00+0///:1:6=B>B?B?D=8@A;;7;@?A;B?B@A@@BBBCCCCC@BAA<@AABBBCBCBC<BCDBCB@DACADC?BB<;;AA?ACCE>BBCBBBAAABAA=A8:9<?9=?A9>>@@;==<6;8??9?BCC<AAD<?AB><<7;555<<===<A<@<8<///:7/////$444:96:::
@N9IO0:01016:06398
TACGGAGGATCCAAGCGTTATCCGGAATCATTGGGTTTAAAGGGTCCGTAGGCGGTCAGATAAGTCAGTGGTGAAAGCCCATCGCTCAACGGTGGAACGGCCATTGATACTGTCTGACTTGAATTATTAGGAAGTAACTAGAATATGTAGTGTAGCGGTGAAATGCTTAGAGATTACATGGAATACCAATTGCGAAGGCAGGTTACTACTAATGGATTGACGCTGATGGACGAAAGCGTGGGTAGCGAACAGG
+
@@@@=A?9;:5494@AABBCCC@C@E;;:A?:>D:@?4@@8BC=BB:;;BB?BC@CFCCCCC>AACBBBCADCBC?CBC>CEF@@ABB@BB?DD>B>BB>B?CC@BCBBBBAABB@@@A>AAACACC@AA=A?BBC@BBBBBACB???AAACACA?@<@@@@9@BAA>ABAA@A<88999293:@=9=9>-00>>*9277718>?@C???C?A@>::4:?=:9:AAAA?@@@@@8@=>999/:::;@B@@@@=
@N9IO0:01019:06382
TACAGAGGGTGCAAGCGTTAATCGGAGTTACTGGGCGTAAAGGGCGCGTAGGTGGTTGATTAAGTTAGATGTGAAATCCCTGGGCTTAACCTAGGAACTGCATCTAATACTGATTGACTAGAGTATTGTAGAGGGTAGTGGAATTTCCGGTGTAGCGGTGAAATGCGTAGAGATCGGAGGAACACCAGTGGCGAAAGGCGGCTACCTGGACAAATACTGACACTGAGGCGCGAAAGCGTGGGGAGCAAACAGG
+
@B@;:<CE=BB@@<@A@@>@ACCE@BBC?AACCC>ABBBC=CD>A@@@@@C@@@=@?BCCAD@CB?@@@@@@<;=6778(777(335:.525<@;?5>:49????A?ABB<;;C=A;;;:99444:29999444(4:::;9;8;>1:6:6;00/6666;;==7;;<883333///0)0/(/(/6828;8;57900(/066(//88(334333<3=9:9?>@977=99/77==?A9?<97777&33777.7333
@N9IO0:01020:06368
TACAGAGGGTGCGAGCGTTAATCGGAATTACTGGGCGTAAAGCGCGCGTAGGCGGCTTTGCAAGTCGGGTGTGAAATCCCCAGGCTTAACCTGGGAACTGCATTCGAGACTGCATTGCTAGAGTATGGGAGAGGGAAGTGGAATTTCCGGTGTAGCGGTGAAATGCGTAGATATCGGAAGGAACATCAGTGGCGAAAGCGACTTCCTGGACCAATACTGACGCTCATGTGCGAAAGCGTGGGGAGCAAACAGG
+
AAA==;CF>;;;B@@;;;5;6;;B>C=A@BCDCE>A@@AA9A:;:;;CCBC?<;5<BB.:;B=BBCCC>@?@AAB<ABDC8B@=AA:@>@@CDG>E>A@@ABB?BB;;:BBBBBD@BBB???AAAAAA<ABBCG?D@CCC?B?BB<A?C?@@@@AAC@CCCC?CBCBCBBCCBBBB?B<@<@=BBBCCAAA>C;;;0;A@AAA;A>BB?CC=A=A@?A;;;>A@:::@?<:??@:@ABBBDA0:9777*3<<;
@N9IO0:01021:06388
TACAGAGGGTGCGAGCGTTAATCGGAATTACTGGGTGTAAAGGGCGCGTAGGCGGCATGATGTGTGTGATGTGAAAGCCCCGGGCTTAACCTGGGAAGGGCATTGCAGACTGTCAGGCTGGAGTATGTGAGAGGGTGGCGGAATTTCCGGTGTAGCGGTGAAATGCGTAGAGATCGGAAGGAACGTCGATGGCGAAGGCAGCCACCTGGCACGATACTGACGCTGAGGCGCGAAAGCGTGGGGAGCGAACAGG
+
BBBB@@@A:AA?ABBBBB>@>@BB@FAF>@@;;;/<A?AA;@D;@@@@@@B?BC?CDBC;;:CAACB@@@AABBB0<9:93:C<BBAE>A=??=6=;>?9@@@?BB@A@ECCCCBC?BAA=AABABCBBB999B<A?=??9?=?C=C@D?ABABBBB?BCFF=AAABBBAAA@@@A=@8<4918;==??AC?BDD?B?B?@@>@@:@A=;;;;@@@;;;@@CB0000+0<>>=@6:938888+8=9878::;4
@N9IO0:01026:06377
TACGTAGGGGGCGAGCGTTGTCCGGATTCATTGGGCGTAAAGAGCTCGTAGGCGGTTTGGTAAGTCGGGTGTGAAAACCCAGGCTCAACCTGGGGACGCCACCTGATACTGCTATGACTCGAGTCTGGTAGGGGACCACGGAATTCCTGGTGTAGCGGTGAAATGCGCAGATATCAGGAGGAACACCGGTGGCGAAGGCGGTGGTCTGGGCCAGTACTGACGCTGAGGAGCGAAAGCGTGGGTAGCAAACAGG
+
AABBAABAAA,CBBBAAB?BA@=A>BB?BCC@DG>BB@@@;A;9;<BB@@??AB3@:3>5;B8B>>C>7BBC::<<';;044.4;<A=B9BBBB9B=AD@EF@BBCAA@BBBBD@@@BBAA<;<BBB?AABBB7;<BDCC@C@C?C?BB@CC@@ABB>AA@@6?>>@;:9@@B@AB?26;9<4:BB=C?BB@DDB@C?BB@DC?BBCCD>B@BB@@A@;;;;99@@?=CBAAAD>BBBBBB=BBA@@D?;:9=
@N9IO0:01037:06392
TACGAAGGGGGCTAGCGTTGCTCGGAATTACTGGGCGTAAAGGGAGCGTAGGCGGATAGTTCAGTCAGAGGTGAAAGCCCAGGGCTCAACCTTGGAACTGCCTTTGATACTGGCTATCTTGAGTTTGGGAGAGGTGTGTGGAACTCCGAGTGTAGAGGTGAAATTCGTAGATATTCGGAAGAACACCAGTGGCGAAGGCGAACACACTGGCCCAATACTGACGCTGAGGCTCGAAAGCGTGGGGAGCAAACAGG
+
A@C;;5:999(5BBCBBC@CCCBB@F@D@C@@@C<@@;;;0;4.4;9@@BB?;98;@@CC=@@@@@@@;;6:?@?9>??3<:C;BA@@<@?D=@<@;?@@?=@A9@@BCBCD@BBAAAB=@@AAB=BC<AACB@???AA@<A;??A=ABDBA?>???=?BDH>E>@@ACBABBA9??9@;=>=@@@=@::98<0/)/6;//(/9669<<199,95<??=888:>>?<;:?????@2:9///99&----7/9866
@N9IO0:01057:06391
TACGTAGGTGGCAAGCGTTGTCCGGATTTATTGGGTTTAAAGGGTGCGTAGGCGGCTTTGTAAGTCAGTGGTGAAATATGGCAGCTCAACTGTCAGGGTGCCATTGATACTGCGGAGCTTGAGTACAGATGAGGTAGGCGGAATTGACGGTGTAGCGGTGAAATGCTTAGATATCGTCAAGAACACCGATAGCGAAGGCAGCTTACTAGGCTGTAACTGACGCTGAGGCACGAAAAGTGTGGGGATCAAACAGG
+
CCCCC9949B=AB=BABBACCC@D?BBC>CF@BB>CC;AA8@96=?@DAAA?;;8;CD<BBCACCBBB::99CBC>CCCC@C===?>C>CBBAA;;:-;;:54?9??A@B@@@B>A@AC??>>@A@>??@@::5:AA>BC?C@C?BBBA???>B@@@>ABAA<AAAA?BBAAAA??>@@6;B?BBC@BBE@AA;;7;?BBBBB>B@@;;5;==::3:??@CBAB=CC6;=;::99&9::4444&4::@>76555
@N9IO0:01061:06365
TACGGAGGGGGCTAGCGTTGTTCGGAATTACTGGGCGTAAAGCGCACGTAGGCGGCTTTGTAAGTTAGAGGTGAAAGCCCGGGGCTCAACCCCGGAATTGCCTTTAAGACTGCATCGCTTGAACGTCGGAGAGGTGAGTGGAATTCCGAGTGTAGAGGTGAAATTCGTAGATATTCGGAAGAACACCAGTGGCGAAGGCGGCTCACTGGACGACTGTTGACGCTGAGGTGCGAAAGCGTGGGGAGCAAACAGG
+
ABBA?AGGJA1>CCCCCC@CC@CC?C<A?ABBBC>A@ABC=BBBBB@AABB?@@<@AB<BCC@CC?CCCB@@@AC=BBB=BBB8@ABB@CEH9B?B?B<?>>BB=B=AA?99:@C==BC8<;?<69CB7AAA<7@;44::8=7A?B?B@@>>>AAAA>?ABB=A>AB999BBBD?BB?E?BB?A<>:??AB8<:;/5357.8==>=AA<@@@@>>AA;<<<>?>>@A;==?@@A9ABBBBBA1:7779/7998
@N9IO0:01071:05801
TACGGAGGGTGCAAGCGTTGTTCGGAATCATTGGGCGTAAAGCGCGTGTAGGCGGCTTGGTAAGTCGGATGTGAAATCCCGGGGCCCAACCCCGGAACTGCATTCGAAACTGCCTCGCTAGAGTCCCGGAGAGGAAGGCGGAATTCCCGGTGTAGAGGTGAAATTCGTAGATATCGGGAGGAACACCAGCGGCGAAGGCGGCCTTCTGGACGGTGACTGACGCTGAGACGCGAAAAGCGTGGGGAGCAAACA
+
AACD@CCC<A@@B?BBCB@CB@BB@C@CCBB@BC?A@???9@AAAABCBBBABB@BB>@?BB>BBCC@C@AABAD8@@@,;;;.;C<C@DCC9B:>=?@CBBB:>>==4A5555:<<<ACB;5::=4=7;?@@?B@DACC?B>B>BB<B@@AACBBB?BBCD?E@BBBAAAAAA@AA9<<8<<@BB?BBBB?BBB>@=::6:=@?BBB<??B?BBBBBCCCD?:999:99;8999&879=;;<1:8879199
@N9IO0:01073:05772
TACAGAGGGTGCGAGCGTTGTCCGGAATTACTGGGCGTAAAGGGCGCGTAGGCGGCTTGATAAGTAGGGGGTGAAATTCCATGGCTCAACCATGGATCGGCCTTCTAGACTGTCAGGCTTGAGCACGGTAGAGGCAGATGGAATTCCCGGTGTAGCGGTGGAATGCGTAGAGATCGGGAAGAACACCAGTGGCGAAGGCGGTCTGCTGGGCCGTTGCTGACGCTGAGGCGCGACAGCGTGGGGAGCAAACAGG
+
BBBCCBBB<A@@?@@BBB?BFD=A<A>A>AB;;;69A=DF>CC>99;A@AA?@A=ACACCEDACCBDCBA.??@?9?@C?BAA>AAAB?B?BBB=AA::8:=@=9:;;;;;;;@;;59>:>9::;A@=@A?@?=;;;;;A@C@D?BB>B>BDBAACB?BB@B?BB??@A?@@;99CC:@=?@??@@;A@>@;;:9=B??@:A::9?@?A:B?AA?A;::=@@<000@=<<?A@?@;;;;:::-999AB8>9:4
@N9IO0:01076:05784
GACAGAGGGGGCAAGCGTTGCTCGGAATCACTGGGCGTAAAGGGCGCGTAGGCGGGAGGGCAAGTCAGTCGTGAAATCCTTCGGCTCAACCGAAGAACGTCGGCTGATACTGCCTTTCTTGAGGGATGCAGAGGAGACTGGAATTCCCGGTGTAGCGGTGAAATGTGTAGAGAGTCGGGAGGAACACCGGTGGCGAAGGCGGGTCTCTGGGGCATCTCCTGACGCTGAGGCGCGAAAGCGTGGGGAGCAAACGG
+
BAACA::999'5B6?9999<6<;>8>9;;;:?>?:???AA5::5:A;??@?;9::89AA=AA>ABAABB@@@:;;0;B;@;;;4;:;>8=:>?<:;4:<;792:==>?@>>>@:>=5=>:?@@@6?;:8444<.4/7777)/)/5;;3<6;9;:;>>7;;;=49:::88677///:::3;9695/45.5.55.56>8A7555)59995555&5444<>7<665<;;///)////;<2;;<5555&555990555
@N9IO0:01081:05775
TACAGAGGGTGCTAGCGTTAATCGGATTTACTGGGCGTAAAGCGTGTGTAGGCGGTTTGTTAAGTCGGGTGTGAAATCCCTGGGCTCAACCTGGGAATTGCATTCGATACTGGCAAGCTAGAGTACGGTAGAGGGCGGCGGAATTCCGGGTGTAGCGGTGAAATGCGTAGATATCCGGAGGAACACCGATGGCGAAGGCAACCGCCTGGGCCTGTACTGACGCTGAGACACGAAAGCGTGGGGAGCAAACAGG
+
CCCCBBBB=@?@BBBCCB=A>BBB>BBC>EBBBB>BBBCF>BBAAA@BB@@;@>;@@:@C@D?BBBCE>BBAAAE>CCC=@?>7?@@B?B?BBC>B@B<>?BB?B>>>BBBB?BC:<<>>??BABBB?BBAAAD=@@;=>?B?A?B?BB=BC@BBCA?BEDD=CBBABC@@???B?B=A@;?;??>;?@AB@BBC?B?BD@D>@?@CCD>A>AA@??BBCCCCDAA@@?===<=8>?@@DCC:BBCCD>????
@N9IO0:01081:05790
TACGAAGGGGGGCTAGCGTTGTTCGGAATTACTGGGCGTAAAGCGCACGTAGGCGGATATTTAAGTCAGGGGTGAAATCCAGAGTCACTCTGAACTGCCTTTGATACTGGGTATCTCGAGTATGGAAGAGGTGAGTGGAATTCCGAGTGTAGAGGTGAAATTCGTAGATATTCGGAGGAACACCAGGTGGGCGAAAGGCGGCTTACTGGTCCGGGTACTGACGCTGGAGGTGCGAAAGCGTGGGGAGCAAACAGG
+
CCB;;5;;;;;#99<<9AA<@>599=@>C?B;;;B<BBBBC<A;45:45555.44.44<=>8?:=<44444&4///(//)//-///////333,33336;<38333899=5=::88333::<=>;>9<9905::===8;6:3:)/////555997<=>@6=86555499995::5:=9<7::8544048:18333(3688233-3339477,33(388899998/-(-80.--557(////444&4999904554
@N9IO0:01097:05784
TACGTAGGTGGCAAGCGTTGTTCGGAATTACTGGGCGTAAAGCGCGTGTAGGCGCTCTTCAAGTCAGACGTGAAAGCCCCGGGCTTAACTCGGGAACTGCGTTTGATACTGTCGAGCTAGAGTGTGGAAGGGGGCGATTGGAATTCCGTGTGTAGCGGTGAAAATGCGTAGATATACGGAGGAACACCAGAGGCGAAGGCGGATCGCTGGGGCCAACACTGACGCTGAGACGCGAAAAGCTAGGGGAGCAAACGG
+
@AC00;B?BB@CC?CB@A@DE@BB@C=A?ABBBE>BCBCB=BBB@:;;BBB?;;9>=;:;A=??>>?>9:6ABB8:;;;.;A9:;.95@@595066:>>;499,4449;555<<444:;:959@A?<@29999'97::6:*.*-(-(-8857;<=<<8<==@@2@=<<<599;?=4658=;8<045:7:>>>8<9504.44.455554444&4.4.499;;;8<?40/00-7--///&/884444&44444)488
@N9IO0:01103:05769
TACGGAGGATCCGAGCGTTATCCGGATTTATTGGGTTTAAAGGGAGCGTAGATGGATGTTTAAGTCAGTTGTGAAAGTTTGCGGCTCAACCGTAAAATTGCAGTTGATACTGGATATCTTGAGTGCAGTTGAGGCAGGCGGAATTCGTGGTGTAGCGGTGAAATGCTTAGATATCACGAAGAACTCCGATTGCGAAGGCAGCCTGCTAAGCTGCAACTGACATTGAGGCTCGAAAGTGTGGGTATCAAACAGG
+
CCCC@CB?@::8;DCBBB@BBB@B?CCD>B@@DD>DD=BC=CC<@@BBCAAACC@CC@A@;A=@BC@@@=99;@A8;;;0;A@=ABB@=@<?;;;:.;599??A;??===??<??BABB8:9?AAABAA>A@@>@AA?BB?C@C@CBCC@CD;::@@4;;;B<BBBB@CBBBCB@?AAA<AC@BCDACCD?AACB=A=@@AAAFDFED?BBAAAB@BBCCCCC?B::6:@??BB8;;CBBB<BAA;;;0;AB=
@N9IO0:01074:05823
TACGGAGGGGGCTAGCGTTGTTCGGAATTACTGGGCGTAAAGCGCACGTAGGCGGCTTTGTAAGTTAGAGGTGAAAGCCTGGAGCTCAACTTCAGAATAGCCTTTAAGACTGCATCGCTTGAATCCAGGAGAGGTGAGTGGAATTCCGAGTGTAGAGGTGAAATTCGTAGATATTCGGAAGAACACCAGTGGCGAAGGCGCTCACTGGACTGGTATTGACGCTGAGGTGCGAAAGCGTGGGGAGCAAACAGG
+
@@BA;?A>@?0?CCCCCC@CCACD@C@C>AA@@B9:;:AB=BABBC;;;DD@;;8;AA<ACC@DI@CC@@;?@>?9?>=@?=@CCBCC?AA=@??>;?:::?BE<B?;;<A@AA@@A@A9;<>BB<@@8;;@A?@@@A??;?=@=@???::9?A?9929?A?9A?BBACC@;;:==<9@459;?8>5:88965//6;;00/////37,33;<=<AC8==@BBBBBA?BBA@@A7>>A???@4>>@AC:>>>?
@N9IO0:01083:05851
TACGAAGGGGGCTAGCGTTGTTCGGAATTACTGGGCGTAAAGCGCACGTAGGCGGATATTTAAGTCAGGGGTGAAATCCCAGAGCTCAACTCTGGAACTGCCTTTGATACTGGGTATCTGGAGTATGGAAGAGGTAAGTGGAATTCCGAGTGTAGAGGTGAAATTCGTAGATATTCGGAGGACACCAGTGGCGAAGGCGGCTTACTGGTCCATTACTGACGCTGAGGTGCGAAAGCGTGGGGAGCAA
+
AAB;;5;AAA,@BBDCBB@DE@BB=B<@<A@>>@:@@@BE=BBBABABBCC?CC@BBCCF>B@BCBBBCB8BCCC>CBB<A@????BC?BCBAA=A>??=>9==5===977AA9@?8833.3999;=6;497808949999B=A=A599??A@@@?;4;<A@;@?999CCCAAA?<<700,00;;9>;65-577.7755,28/66=;6:;188:;;;>888?A><<7///998.69<;;;;-<7655
@N9IO0:01088:05810
TACGGAGGGTGCAAGCGTTATCCGGATTCACTGGGTTTAAAGGGTGCGTAGGTGGGTTTGTAAGTCAGTGGTGAAATCTCCGAGCTTAACTTGGAAACTGCCATTGATACTATAGATCTTGAATCTCGCGTAGGTAAGCGGAATATGTCATGTAGCGGTGAAATGCTTAGATATGACATAGAACACCAATTGCGAAGGCAGCTTACTTCACGAGTATTGACACTGATGCACGAAAGCGTGGGGAGCAAAC
+
BA:;6;B==BCDC@CBBB@BBA<?7::05=;9<<1:=3;;3;A3;;<>><<@BBB=AB:;;C@CCCCCCC@CBBB?BAA@=A@AA?3:89C@D?BB=BCCB=BB=;;;CCBBCABBBBC>BB?AAA@A@AACC?BB>@;;9;?BBABABB@@@@ACC@BBCI>CBAA7;;ABB@>>?@@BBB?BBB6;6;6::=?4:29555>9>?G;<;;<<::::.55=A@:9959=:595@,99@>=9=099=>>3>
@N9IO0:01106:05854
TACAGAGGGTGCTAGCGTTAATCGGATTTACTGGGCGTAAAGCGTGTGTAGGCGGTTTGTTAAGTCGGATGTGAAAGCCCTGGGCTCAACCTAGGAATCGCATTCGATACTGGCAGGCTAGAGTACGGTAGAGGGTGGCGGAATTCCGGGTGTAGCGGTGAAATGCGTAGATATCCGGAGGAACACCGATGGCGAAGGCAACCACCTGGGCCTGTACTGACGCTGAGACACGAAAGCGTGGGGAGCAAACAGG
+
CDCBBAFE>BBB@@@>>>:>;>@B>@AA;ABAAB<;;;AB;@@@@ABBAAA=AA?CC>@A?B@CBBB@BAAAAAB.;::0;@@0;;BB?C@CDC?B>AACBCB@CAAABA@?<@@@?BBBBBBBB@@=?>=<<<7>C=@A?B>@:@8=>7???BBBB?BDFF>DCBCCCCCCECC;@9?>9>;;;;?CCCC@CBC@B@BB?B@CC@BCB>C@BBBDBABBBBBBD@@@BA;;;;0;;@@@AA599@A?9???9
@N9IO0:01068:05860
AACGTAGGACACGAGCGTTATCCGGAGTTACTGGGCGTAAAGGGCGTGCAGGCGGCTGCGTAAGACTGATGTGAAAGCGCCCGGCTTAACCGGGCGAGGACATTGGTGACTGCGTAGCTTGAGGCAGATAGAGGGGTGTAGAATTCCGGGTGTAGTGGTGAAATGCGTAGAGATCCGGAGGAATACCAGAGGCGAAGGCGGCACCCTGGGTCTGACCTGACGCTGAGACGCGACAGCATGGGGAGCGAACGGG
+
A8ACCCCACCCAABB?@??BCBAD@;<:?@@CCC?BBBCC>CI?CB<=;BB@;;7:A@@ABB>BBBBCBBBBABB<@;;;C=B?BB@B@BAFE?BBCB?BBBC@C@C@AABCCBCCCCB?A@@;;;;AABBBBBB;BCB@@@=@>B>AA9AAAABBC@BCBD=B?@?BBCCBBAC?B?@@=@9<<@399@A;@@@>@>>?<?CFD>BBC<AA@A@@<?:::BCBBBCCDB@@@A@???8888-7;;?A>ABC8
@N9IO0:01083:05864
TACAGAGGGTGCGAGCGTTAATCGGAATTACTGGGCGTAAAGCGCACGTAGGTGGCGACGTAAGTCGGGTGTGAAAGCCCCGGGCTCAACCTGGGAACCGCATTCGAGACTGTGTTGCTGGAGTACGGAAGAGGAGGGCGGAATTCCCGGTGTAGCGGTGAAATGCGTAGATATCGGGAGGAACATCAGTGGCGAAGGCGGCCCTCTGGTCCAGTACTGACACTCAAGTGCGAAAGCGTGGGGAGCAAACAGG
+
AAA><@C@==BBDCCDCE?B?BBC?E9;9:BBAC?BCCDG:;;;;@A;;;C7;;?A@BBA@@=B;;;A=;<:A@A5::AA6@@;:;;C@B8;;D=B@B@CC;<5;???@@BBBBB=@@CB?C@A@AA<A=@BA5;;;0<B@B5;7;A8@>A;;;CBB?BBCC=BB;;;B;;;@A@BB:;;?C?@A@CCBBBDCBB@C@BB?BB=ABBA<??79:CAAABBBBBCBC?BBB::9D=C998;;;0;@ABB<BBB>
@N9IO0:01091:05878
TACGGGGGGGGCAAGCGTTGTTCGGAATTACTGGGCGTAAAGGGCTCGTAGGTGGCCAACTAAGTCAGACGTGAAATCCCCAGGCTTAACCTGGGAACTGCGTCTGATACTGGATGGCTTGAATTCGGGAGAGGGATGCAGAATTCCAGGTGTAGCGGTGAAATGCGTAGATATCTGGAGGAATACCGGTGGCGAAGGCGGCATCCTGGACCGAGATTGACACTGATGAGCGAAAGCCAGGGGAGCAAACGGG
+
@@9:<:<:<:";A499;;45=?BB@CACACBCCC=C@@@@;AA;ABCCBBA>;:8:@C?ABB?@?@@AA@@@CBE:00@@300,0=,:39<::95:=@ABCBBB@@@CAA@B?AAB@B@?@@4;4;;;/;CDCC=A@@;;;A=A>B@BC?BA@@ABF?CBBB>BCCCCCBBCCCCCB>AA?B?:::=A?AB@CCE@C?BB?BBBC@CC?BB?C@@@B?BBBBCBABA@@@BBCC=BB@AAAA9BBBCG@EDD>
@N9IO0:01098:05874
TACGGAGGGGGCTAGCGTTGTTCGGAATTACTGGGCGTAAAGCGCGCGTAGGCGGCTTTGTAAGTTAGAGGTGAAAGCCCGGAGCTTAACTCCGGAACTGCCTTTAAGACTGCATCGCTTGAATCCGGGAGAGGTGAGTGGAATTCCGAGTGTAGAGGTGAAATTCGTAGATATTCGGAAGAACACCAGTGGCGAAGGCGGCTCACTGGACCGGCATTGACGCTGAGGTGCGAAAGCGTGGGGAGCAAACAGG
+
<<BB?BBBCB5CCCCCDC@BB@BC?C>B?B::;B=A@AAA;A@@@BAAABB?CD@A@@<???>AA@BBBC@BAAC<??F>B?A@@A9=9?A@=A?C?B8:9?BA8?;?@@A@??<=;>><?A=AB@BB=BB=<:=AAB>A<A<A=?:?:99:9<;<?<=>>A9>;>B>=>???@9==>D<@@7;;?;?@@A;@::3:98818=>A>>><??:<:=BB:=>>@???@@<>>>>>?6<687BBB5?>>?D;@@@<
@N9IO0:01111:05875
GACGAACCGTGCGAACGTTGTTCGGAATCACTGGGCTTAAAGGGCGCGTAGGCGGGCTGACAAGTCTGGGGTGAAATCCCACGGCTCAACCGTGGAACTGCCTTAGATACTGTCGGCCTCGAGGAAGGTAGGGGCATGCGGAACTGTAGGTGGAGCGGTGAAATGCGTTGATATCTACAGGAACTCCGGTGGCGAAAGCGGCGTGCTGGACCTTTTCTGACGCTGAGGCGCGAAAGCTAGGGGAGCAAACGGG
+
B@BCB>BACBCABB??>?>AB@CC@C>@@BBBCC9996:>6?@;ABAB@AA=??>6>A@@@B?BBCBBCC9BBBG=BBD<BBD>BABC<@<@AA>A?C@;;6;<@@AA@@@BAAB>A>ACCCC?C?B?@@ABB:@@@BAA=B>BABBA@=AA?BBCC?CCCC>CAABC?AAA@@A@AAAA?A?BBB?B?@@<=??=9?@@=AAAAABC=??;=<<-99?AAAAAA??:??@998*9>>@ABB6@@@@@<@@A9
@N9IO0:01103:05955
TACGAAGGGGGCTAGCGTTGCTCGGAATCACTGGGCGTAAAGCGCACGTAGGCGGACTCTTAAGTCGGTGGTGAAATCCTGGAGCTCAACTCCAGAACTGCCTTCGATACTGGGAGTCTCGAGTTCGGGAGAGGTGAGTGGAACTGCGAGTGTAGAGGTGAAATTCGTAGATATTCGCAAGAACACCAGTGGCGAAGGCGGCTCACTGGCCCGATACTGACGCTGAGGTGCGAAAGCGTGGGGAGCAAACAGG
+
AAB;;9;GCD5BBBB@???BBBBA?A?BCCCCCE@??>BB<ABCAAACCCD@CC?A@???596:BBB?BC@:::B=BA?AA=@:;;AA>ABB>ABA@C???=A<???@@AACB=BCBBA:93;;6?CC=BBBB@BABBBC=A=???BA???BBBBBB?A@AA8?8?A=>>?;;:7==9:19<69;;5;;>=;<//(/7//(//76558;@@9@?????@;;;??AAA=?????E9>BBBBBB6@@???8???:
@N9IO0:01110:05930
TACAGAGGGTGCGAGCGTTGTCCGGAATCACTGGGCGTAAAGGGCGCGTAGGTGGCTTGGTAAGCGTGTGGTGAAAGTCCGGGGCTCAACCCCGGATCTGCCGTGCGAACTGCTGAGCTCGAGCAATGTAGAGGCAGGTGGAATTTCGGGTGTAGCGGTGGAATGCGTAGATATCCGAAAGAACACCAGTGGCGAAGGCGGCCTGGCTGGGCATTTGCTGACACTGAGGCGCGCAGCGTGGGGAGCAAACAG
+
;;;A@@CD>B@@@BBAAA<@A@?B?B@C@@@BBB=ACCBK?GG>CH;;;DC@@@?@C?C@CCADDCCCFFADCCD=BCB?BBB9BBBA>ADC7@<@;;;AA>ACCBEC?DAAA??:::AAA:::B?BBC@@9949@@?@A?B?BC=@@@7@=000::599278==A>>>>@00/:59=?7=?398?;??=?8<77/39>=9=:00,0@?@7BBBC799997@@>>@<?8?>??;88222255)2225=088:
@N9IO0:01066:05972
TACGGGGGGAGCAAGCGTTGTTCGGAATTACTGGGCGTAAAGGGTGTCTAGGCGGCCTTGTAAGTCGGGGGTGAAATCCACTGGCTCAACCAGTGACGTGCCTTCGAAACTGCTAGGCTTGAGTATGGCAGAGGAGAGCGGAATTCCAGGTGTAGCGGTGAAATGCGTAGATATCTGGAAGAACACCGGTGGCGTAGGCGGCTCTCTGGGCCAATACTGACGCTGAAGCACGAAAGCCAGGGGAGCAAACGGG
+
BB:;;;;:%;AAEADDCE?CB?AB?A@C?BABCD>A;;;C9AA6;:@@==;900,0:@6>?B@CB@@CCC2@ACD>BB>AABB?BBBB?B<=>A==?99:?=?5;;AA<ABBBA;;:;BACCACCCC@BBAAA<?>@@998;@D>B?;;7;AAAACA?DA??9?A@@@AAAAB@@@A=A;@@=ABC?B?AA=ABBBC>;;8;@@BABBK?C@BAFBBACBBBDCCC@CBBBBBC=CC@CCEI;AABBB6<;@9
@N9IO0:01085:05961
AACGTAGGAGGCAAGCGTTATCCGGAGTTACTGGGCGTAAAGCGCGTGTAGGTGGATCGGTAAGTTACTTATGTAAGCCCCTGGCTAAACTAGGGGAGGTTGAGTGATACTGCCAGTCTTGAATAGAGGAGAGGTTGACGGAATTCCGCGTGTAGTGTGAAATGCGTAGAGATGCGGAAGAACACCAGTGGCGAAGGCGGTCAACTGGCCTCATATTGACACTCAGACGCGAAAGCATGGGTAGCGAACGGG
+
I<CCC;;5;;2;:5:?@@?CDC@D@A@@>ABAAA<ACBBB=AAAAAAAABB@BB?BBCD=@??BB7:9B>???A@2899:(7;/33=:39:?@@@2@B;?;>AA@???????A:?@AAA?BB?BBBBB?BBBB>@<@>9949<@<@>A@@AA9:888888<1::@AAAAB@@@A@B<@=;;9;@@@DDDE@AAA7;7<B?BAA=ACC>B@DCCCDC@CB@@@ABBCBBAB;;;6;ABBCD=BBB;<<?BBE<
@N9IO0:01086:06001
GACAGAGGGTGCAAACGTTGCTCGGATTTACTGGGCGTAAAGCGCGTGTAGGCGGGAAGAAAAGTCGGGTGTGAAATCCCTGGGCTCAACCTAGGAACTGCATCCGAAACTTTCTTTCTGGAGTGATGGAGAGGAGAGCGGAATTCCCGGTGTAGAGGTGAAATTCGTAGATATCGGGAGGAACACCAGTGGCGAAGGCGGCTCTCTGGCCATCAACTGACGCTGAGACGCGAAAGCGTGGGGAGCAAACAGG
+
CCCBBBBB=@B@AA;A??=@AAAC=AAC<@A???8?<?<>5>@A@@@BBBA?AB<.9559;9.5@<@D>EI?CBC>CCD>BBC>@@@C@B@;;:6;@CBCBBBB<@@C<@@C>BBC>CBB@AAABACC=A@BB?AAAA@@:>9@<@@;A?CCBAC@@;@A@A<B@CBBBBBBBBAAA<AA;@<@BB?BDBB@BAA=@;;:5;DDCBBB@B?BB;;9;BBCCDDCBBBAA@@;::6;@BBBCC;A@BBB=BBB?
@N9IO0:01102:05976
TACAGAGGGGGCAAGCGTTGTTCGGAATTACTGGGCGTAAAGGGCGCGTAGGCGGCCTGCTAAGTCGAACGTGAAATCCCCGGGCTCAACCCGGGAACTGCGTTCGATACTGGTTGGCTTGAATCCGGGAGAGGGATGCGGAATTCCAGGTGTAGCGGTGAAATGCGTAGATATCTGGAGGAACACCGGTGGCGAAGGCGGCATCCTGGACCGGCATTGACGCTGAGGCGCGAAAGCCAGGGGAGCAAACGGG
+
CBBB?9:9:9*;?<A@BC@BB?BB?CAC@CCBCC?CCGGD>BB>BCA@>>=8::69=BAAAC>AAAAB?;;;ACB>BDGD;DF>B@@A@BE>DE=B@BCBBBB@BCBBBC??>??A?AB@BC@CC?BB<BBBBD>CBBCB@B?B@C?BB?ACBAABC@CCCD?BBAA???@AA@AAB?CC@B?AAA6:6;B<@AB@C@HIAFGED@CC>A@=@?BCC@CCCAAC;;<@CBBAAA8AA=;;;;.;@@BB<BBD>
@N9IO0:01105:05966
TACGTAGGGGGCTAGCGTTGTCCGGATTTATTGGGCGTAAAGCGCGTGTAGGCGGCCGAGTAGGTCCGCTGTGAAAACTCGAGGCTCAACTTCGAGAGGTCGGCGGAAACCACTCGGCTAGAGTCCGGAAGAGGAGAGTGGAATTCCCGGTGTAGCGGTGAAATGCGCAGATATCGGGAAGAACACCCGTGGCGAAGGCGGCTCTCGTGGGACGGTACTGACGCATGAGACGGCG
+
BAACBBCCCD5DE@@@CD@BBB@C<:::6;B=AA=@@@@A9@@AABAA@AB=;;5;5;AA;55.594;<<<<@@CB9@ABC@@=@CBB@@@=@@BBCC@CBB@BB@CC?C9::BCEADDCCD;;<@B@G>;;;>A@A@AB?C?B?BB=B9???A@@B?BBDC>CCCC@@@A?>==>=/;6;B>B:::/9982399498==7;;9>7339=18:74666///9:333444333433
@N9IO0:01106:05982
TACGTAGGTGGCAAGCGTTGTCCGGATTTATTGGGTTTAAAGGGTGCGTAGGCGGTTCTATAAGTCAGTGGTGAAATCCGGCAGCTCAACTGTCGATGTGCCATTGATACTGCAGAACTTGAGTACAGACGAGGTAGGCGGAATTGACGGTGTAGCGGTGAAATGCTTAGATATCGTCAAGAACACCGATAGCGAAGGCAGCTTACTAGACTGTAACTGACGCTGATGCACGAAAGTGTGGGGATCAAACAGG
+
A@BBBCC@BD@CD>AAAB<@@A>A>BCC=CC?BD=BB>BC>GJ>BBBCAB?=:;4;8;;CAB>BCBAA@B@CCCF=BB8:7:AAAA@@=@@@?A@@@@@??8??;@?<?@???>?@;@B>B999BBBBBBA>>:=00*00*0*0)0877199:>@@B?B???:?AAA?B???B===@@@7;;:BBC?CCBAABBB?B>BBAAB@CBCBBBABBBA?CBA@@;:9::9>??ABAA:?>=99::-9<<=?9@9:6
@N9IO0:01111:05984
TACGAAGGGGGCTAGCGTTGTTCGGAATTACTGGGCGTAAAGCGCACGTAGGCGGATATTTAAGTCAGGGGTGAAATCCCAGAGCTCAACTCTGGAACTGCCTTTGATACTGGGTATCTTGAGTATGGAAGAGGTAAGTGGAATTCCGAGTGTAGAGGTGAAATTCGTAGATATTCGGAGGAACACCAGTGGCGAAGGCGGCTTACTGGTCCATTACTGACGCTGAGGTGCGAAAGCGTGGGGAGCAAACAGG
+
BBBAA>AGEH5DCBBBBC@CC?CC@D8:6;>;:;/;???@:ABBBB;;;BD?A@>@BBBD<B?AAAAAAA6A@BA9?@@6>99988?A=@@@>?9?398??=AA8???977=;1;;9//(/6699:8286;9978829AA7><A29288;>?<>>?>9>8>>7><879AA@A@?5:::AA<@<@:91898/)///(/6//(/5-5965-5517715557799888//)/87589.7::2222&25/..'...7
@N9IO0:01065:06034
TACGGAAGGTCCGGGCGTTATCCGGATTTATTGGGTTTAAAGGGAGCGTAGGCCGGAGATTAAGCGTGTTGTGAAATGTAGGTGCTCAACATCTGCACTGCAGCGCGAACTGGTTTCCTTGAGTACGCACAAAGTGGGCGGAATTCGTGGTGTAGCGGTGAAATGCTTAGATATCACGAAGAACTCCGATTGCGAAGGCAGCTCACTGGAGCGCAACTGACGCTGAAGCTCGAAAGTGCGGGTATCGAACAGG
+
@B<;5;>A;AA=@A.59<5:@B>BAEDM?BC?@@;@G;@@9@@.:;9;@9928-039;//)/)/788@A;99:99.933998=>>?><<?@A::::@@=B@:99?=@A?ABA@DC@D@C9::@?@;;;@@@@8@@@@0;;>B@D@BBDDAECCDDAA?ACBA;@@::39=;;;@@@BBB>CC5::98=9:399BB5;5::9=@B@@;;5;;;??@@BAACBBBBBC=@@AB@CC=CBBBBB=BAAABB=@@B>
@N9IO0:01070:06046
AACGTAGGACACGAGCGTTATCCGGAGTTACTGGGCGTAAAGGGCGTGCAGGCGGCATGGTAAGTCTGATGTGAAAGCTCCCGGCTCAACCGGGAGAGGACATTGGAGACTGCCAAGCTCGAGGCAGATAGAGGGATGTAGAATTCCGGGTGTAGTGGTGAAATGCGTAGAGATCCGGAGGAATACCAGAGGCGAAGGCGGCATCCTGGGTCTGACCTGACGCTGAGACGCGACAGCATGGGGAGCGAACGGG
+
F;CCBBB>BCC@AACAAA?@@@=B=@@@>BBBCB=BBBFF?DI>CBCBBBBGDC@CCBB?BB?BCBBCCBAB@@@6:44?@;::CCCC:C9BB>CCCC?BACF@E?CAAAAAE?B?CBCCCAA?ACBBBBAAAA<BBBCCCC@CAD@CC>CCCBBBC@CCDE>CBBCCCCEAA@B?A=AA=A=@@@@CCCC@BBC=@=@A=AABB>??>9?ABCCF@BBBAAAAA@??A@A@AAAABBCCDD9BABBB?BBB<
@N9IO0:01076:06040
TACGTAGGGTGCGAGCGTTAATCGGAATACTGGGCGTAAAGCGTGCGCAGGCGGTTGTACAAGACAGGTGTGAAATCCCCGGGCTTAACCTGGGAACTGCACTTGTGACTGTATGACTGGAGTACGGCAGAGGGGGATGGGAATTCCGCGTGTAGCAGTGAAATGCGTAGATATGCGGAGGAACACCGATGGCGAAGGCAATCCCCTGGGCCTGTACTGACGCTCATGCACGAAAAGCGTGGGGAGCGAACAGG
+
CCCGB@@@:9;9BBAAAA<@=@A@=A000A>>>9@@?AA=B@@@@@AABB>BB>B@???BC@BAA@B8<<>888,9??@6@A29:9?:@=ABC=B?B989888<?>@BA:::>@@@@BB7==>A<<8:688ABAA/<888*:9=9;<888;;:===@AAAAA;AAAA>>>>>>::;A5;;181;AB?CDCCACCJ@C?BB?BCCC=ECI?L@BBBCB@@@;:::;:A@>==:::9&9=9?>AA6@:9:B???A?
@N9IO0:01082:06043
TACAGAGGGGGCAAGCGTTGTTCGGAATTACTGGGCGTAAAGGGCGCGTAGGCGGCCTCCTAAGTCGGACGTGAAATCCCCGAGCTCAACTCGGGAACTGCGTCCGATACTGGTTGGCTTGAATCCGGGAGAGGGATGCGGAATTCCAGGTGTAGCGGTGAAATGCGTAGATATCTGGAGGAACACCGGTGGCGAAGGCGGCATCCTGGACCGGCATTGACGCTGAGGCGCGAAAGCCAGGGGAGCAAACAGG
+
CCC;9;;;;;*;B=AABC>BB?BB?C?B?BBBBB=BBBBB=BC=ABBA@@@=9:9;ACD?AA=AB@@;A;;;BDD=@@@@7@?@BB;;:;CCCC>C<@9::ABC?CBCBBAA5949?CC@CC?BB@CC=BA;;;0;@@@@5;5;@B?BB@DB@BAACAGGDJ>AAABBBBCCC@@@B?AC?A?ABB@C@BB?BBEAE@AA?ACCC?BB>@@;@<@@@=@AAAABAAA@CCC;;;8;B=BCDD9AA@>@8@@@=
@N9IO0:01087:06028
TACGGGAGGGGGCTAGCGTTGTTCGGAATTACTGGGCGTAAAGCGCGCGTAGGCGGCTTTGTAAGTTAGAGGTGAAAGCCCGGAGCTCAACTCCGGAACTGCCTTTAAGACTGCATCGCTAGAATTGTGGAGAGGTGAGTGGAATTCCGAGTGTAGAGGTGAAATTCGTAGATATTCGGAAGAACACCAGTGGCGAAGGCGACTCACTGGACACATATTGACGCTGAGGTGCGAAAGCGTGGGGAGCAAACAGG
+
@A;;:)99@;@+B=CBBBD?BB?BBACAEACCBBF>DA;;;0<@@@@@AABBADC@BBB<ABB8:5:>>::8888;18=A8@;@?=?9:39;;7;<@9>000=@A<G<>BAAA;:=B>A??@@<@499<8<===;????@B<A<A<@<?????>@BCA9688E;B;>>===;;;@:>==B=??<??A;>=:949;=8<:>ADCCCAAAB>AAAABABC>A@@@@?@??;???<<>8==@=<??5=>@@@<BBB@
@N9IO0:01093:06022
TACGTAGGGTGCAAGCGTTAATCGGAATACTGGGCGTAAAGCGTGCGCAGGCGGTTCTATAAGACAGATGTGAAATCCCCGGGCTACAACCGTGGGAATTGCATTTTGGTGACTGTAGGGCTAGAGGTACGGTAGAGGGGGATGGGAATTCCGCGTGTAGCAGTGAAATGCGTAGATATGCGGAGGAACACCGATGGCGAAGGCAATCCCCTGGACCTGTACTGACGCTCATGCACGAAAGCGTGGGGAGCAAACAGG
+
ABCDDCCG=BB??;@@AA?C@BB@<=+000<<<5;:;BD>DBCBBBBA??;>@;@8<<=9929>>===989>AA9@@@@5=>5000005:)//6:5;6;68//---&-(-,*,,-----(/77333,3333173225777(5555,9>A?B<??@97787>?ABAAA:B@@=>>??>>>:;;5;=6<8ABA?BABB?BBB?B>@@:;;;;.;B?AB@C@A@BAAA;;;;;AAB@A@BBB0;;AAAAB7A@@BB=B;;6
@N9IO0:01093:06048
TACGTAGGGTGCAAGCGTTAATCGGAATTACTGGGCGTAAAGCGTGCGCAGGCGGTGATGTAAGACAGTTGTGAAATCCCCGGGCTCAACCTGGGAACTGCATCTGTGACTGCATCGCTGGAGTGCGGCAGAGGGGGATGGAATTCCGCGTGTAGCAGTGAAATGCGTAGATATGCGGAGGAACACCGATGGCGAAGGCAATCCCCTGGGCCTGCACTGACGCTCATGCACGAAAGCGTGGGGAGCAAACAG
+
BBCCBBBF>9;:B?BBBB>A?AA@;@+0)/0===896;BC?BCBBBBBA??<?@<=@AA@AA>A@BA@A?BBCAD9;;;;.;B9;<;CAGAGCI>CACCCCDCBBB@@?ABBAABCCCCD>AACCCE?AA?:::::);?@@E>A>A=??ABBB@@?AACBBD>?@?CBBBBBDBB??9==8=9??>8>>BB?BBB?B?AA488>?0AAA<A?B@@??5620////..6:7;;9=3;888:::-:9:<>4:<<
@N9IO0:01111:06016
TACGTAGGGTGCGAGCGTTAATCGGAATTACTGGGCGTAAAGCGTGCGCAGGCGGCGCCGCAAGTCAGGCGTGAAATCCCCGGGCTTAACCTGGGAATGGCGCTTGAAACTACGGTGCTGGAGTGTGGCAGAGGGAGGTGGAATTCCACGTGTAGCGGTGAAATGCGTAGAGATGTGGAGGAACACCGATGGCGAAGGCAGCCTCCTGGGCCAACACTGACGCTCATGCACGAAAGCGTGGGGAGCAAACAGG
+
BBAA@?@C=::;C@A@CC@C@CCC?C<@?@BBBE=BB@@@;@AAA@@@?9929:2:AA:??=6<977;6@@CCCD=@@BB:BE>CB?C?A????9?<?@=AA@@=?BB=????B>>??BB?BBCCBB?99:?AB=BB?BB?B?C@FACCBCCCCCCCBBAAA;;;<CCCCCCBAABD7;;=@<;;;>AB@@=@AB?C>BAAA@BDAFHH?CAH@DCBBBA;:9=99555;9555)5::99;;0;;;>>7>BA=
@N9IO0:01111:06054
TACGGAGGGGGCTAGCGTTGTTCGGAATTACTGGGCGTAAAGCGCACGTAGGCGGCTTTGTAAGTTAGAGGTGAAAGCCTGGAGCTCAACTTCAGAATAGCCTTTAAGACTGCATCGCTTGAATCCAGGAGAGGTGAGTGGAATTCCGAGTGTAGAGGTGAAATTCGTAGATATTCGGAAGAACACCAGTGGCGAAGGCGGCTCACTGGACTGGTATTGACGCTGAGGTGCGAAAGCGTGGGGAGCAAACAGG
+
BBBB?BCDDF3CCCCCBB@BC@BC?C?B>B@@@E=CBACD>CBBBBBB@@@?BB?BCE>CBC@CC?BACC@CCCD<@??CC@AAABAA<@?=AA@A7:9BB?CC=C?@@@@@;;;:BBB=@@ACC?@@?BBBB?ACCC::7:?@:=9989<<=<?9939<AA=C?AABBA@@??2776>498<?;;9;777177349988/7<<;;88.37>>;?BB>BBB???BBB?A@@ABB:BBA@ABB8@@BA?:@882
@N9IO0:01111:06059
TACGTAGGTGGCAAGCGTTGTCCGGATTTATTGGGTTTAAAGGGTGCGTAGGCGGCTTTGTAAGTCAGTGGTGAAATATGGCAGCTCAACTGTCAGGGTGCCATTGATACTGCAGAGCTTGAGTACAGATGAGGTAGGCGGAATTGACGGTGTAGCGGTGAAATGCTTAGATATCGTCAAGAACACCGATAGCGAAGGCAGCTTACTGGGCTGTAACTGACGCTGAGGCACGAAAAGTGTGGGGATCAAACAGG
+
CCCCB@@<00-0G<@@BB;@@@=@<CCC=BC=AA8@@0;;0;?8=@BAA@F>;:::BD;BBB>BBCC?@@@BAAA6>?;;6;AACAAA?A@B?:::A9?>@<?A?:9:BBBABBBBBBB>AABA?A@?>??9608@>=@@<A<A:==@@;::;BBBA?AAA@8@A::4:A@@=A;;:996;=8::9?CDB@??BA=A=A@@?>9=>999*7333837;>@ABBBCBB?A@@;9:9&:?9::A@-98777*3;;6
@N9IO0:01070:06069
TACGTAGGGTGCAAGCGTTAATCGGAATTACTGGGCGTAAAGCGTGCGCAGGCGGCTTTGCAAGACAGTTGTGAAATCCCCGGGCTCAACCTGGGAACTGCATCTGTGACTGCATCGCTGGAGTGGCGGCAGAGGGGGATGGAATTCCGCGTGTAGCAGTGAAATGCGTAGATATGCGGAGGACACCGATGGCGAAGGCAATCCCCTGGGCCTGCACTGACGCTCATGCACGAAAAGCGTGGGGAGCAAACAGG
+
CCCBBCDD>AA@?;>@@>;@=AB@;A-0-0A@@A<;;;BB=ABBA@@BB:;5:@5;;A8?@C@CAAB?@=@BCBA9::::+9>,:9@A?C<>>C:?8BBABBDBB@A@AAAAABA@@ACC>;;:;2:@49:99;;;;)5555;7;;>;>>><<49444388;;0777====?>??@@=;00,00>?;@?CC?CBB?A===9=>==2=>A9A>ABBBAA@@000>>>@@@@@::::*9<<=ABB8BBBBB=BBB?
@N9IO0:01072:06071
TACGTAGGGTGCGAGCGTTAATCGGAATTACTGGGCGTAAAGCGTGCGCAGGCGGGCTTTTAAGCCAGACGTGAAATCCCCGGGCTTAACCTGGGAATGGCGTTTGGGACTGGGAGTCTGGAGTGCGGCAGAGGAGACTGGAATTCCTGGTGTAGCAGTGAAATGCGTAGATATCAGGAGGAACACCGATGGCGAAGGCAGGTCTCTGGGCTGACACTGACGCTCATGCACGAAAGCGTGGGGAGCAAACAG
+
CBBBA@@B<;;;B@B@00+0)/::)52505?@@D=::;DC;@;59>?;>?@<99:.8<::+;0444>=:<;<777(3>?A5BB=BB?B?B>ABD>D?:959A;;5=;3;3333(388833/3999::5:;;<=6<@<==?8<6<2619<499<998>>>>>B:88:AABBBA;:8AA:>>6;7;?@=D<==8;;;9>198>8;::@>BB=?>?;777>;;0//6888::;==>>1;;;:=>>)87::93897
@N9IO0:01084:06108
TACGGAGGGGGCTAGCGTTGTTCGGAATTACTGGGCGTAAAGCGCACGTAGGCGGCTTGGTAAGTTAGAGGTGAAAGCCCGGGGCTCAACTCCGGAATAGCCTTTAAGACTGCCTCGCTTGAACGTCGGAGAGGTGAGTGGAATTCCGAGTGTAGAGGTGAAATTCGTAGATATTCGGAAGAACACCAGTGGCGAAGGCGGCTCACTGGACGACTGTTGACGCTGAGGTGCGAAAGCGTGGGGAGCAAACAGG
+
CCCF@CBDDD2CCBBBCC?BA?CC@D@C=BCCCF=@@@CC;@@AA@@B@CB@@A?@D?B?CC?CB?BBCB????@;?@@<ACC:BBBB>??B>A=?:=?@A>BB=B@CCC@;;6;A?BA89:?AAAA@=@@@@:>?<=993:2:8=;@BB????A>=;>??D<>:?>;;:;;<;177272:@5;>><A=<<77--)-2--(-57<;>>9>99;:==><>><>>>888;@>>>AA:>>>@@?>,66665(6997
@N9IO0:01089:06073
TACGTAGGGTGCGAGCGTTAATCGGAATTACTGGGCGTAAAGCGTGCGCAGGCGGTCTTTTAAGACAGGTGTGAAAGCCCCGAGCTTAACTTGGGAATTGCGCTTGTGACTGGAAGGCTCGGAGTGCGGAAGAGGGAGCTGGAATTCCTGGTGTAGCAGTGAAATGCGTAGAGATCAGGAGGAACACCGATGGCGAAGGCAGGCTCCTGGGCCAGCACTGACGCTCATGCACGAAAGCGTGGGGAGCAAACAGG
+
>?B@@@BC>;;;A@@@AB=@>@BE?C8;7;CBDC>BDDDD<AABBBAA@==900+069960639@AAB?BBBBDD=BB==1<>AA@?D?AB>BD;A7@448BBD;>?CBBBF?C>A>@BCB>AA<;<C?B>BA@A;AA@CCAD@CAC@CB?CB@@@ABBBCCG<ABBDBBAAAA@>AA@CBAF@BAA=BA@A=@@@@F@DCC?;;;5;;:.;>BBCBBBBAAAACBB;;;AA<;<0;@CBBCB9BA@BC=BBB?
@N9IO0:01103:06091
TACGTAGGTGGCAAGCGTTGTCCGGATTTATTGGGTTTAAAGGGTGCGTAGGCGCCCTATAAGTCAGTGCTGAAATATCCCGGCTTAACCGGGAGGGTGGCATTGATACTGTAGGGCTTGAGTGTAGTCGAGGTAGGCGGAATTGACGGTGTAGCGGTGAAATGCTTAGATATCGTCAAGAACACCGATAGTGTAGACAGCTTACTAGGCTACAACTGACGCTGAGGCACGAAAGTGTGGGGATCAAACAGG
+
BBBB@996:;2;C=@?@@?BBD@C?AAA>@B@GD>DD<DD?DG=;;;BBCC@;:<C<BBBC@BBCCCAAB9:9B=BACCC=C?A@?@>@?@@5000,00+0//39:45::::>??9?B=BBBBBBABAA@@@?AAB=@@=@>B@BBBC@AAACCCC=A@@@;@BBB=B;;;BBCA;;;?BB?AAA=AAA@@AAA;;;BBBDCABBBCIADBDCGACCCCCCC;==B@CBB@@@;@CC;;;;.<DDBC=;;;=
@N9IO0:01103:06096
GACGAAGGGGGCAAGCGTTGTTCGGAATTACTGGGCGTAAAGGGCGCGGTAGGCGGCCTGATGAGTCAGACGTGAAAGGCCTGGGCTCAACCTGGGAATTGCGTTTGATACTGTTGGGCTTGAGAGCGGGAGAGGATGGTGGAATTCCCGAGTGTAGAGGTGGAAATTCGTAGATAGTTGGGAAAGAACACCGGTGGCGAAGGCGGCCATCTGGACCGTAGTCGTGACGCTGAGGCGCGAAAGCGTGGGGAGCAAACAGG
+
BB?@>29:9:*;B>A@@B599.9<.4.4.444=>69=9::)4?6==0/)/9:3779:??@?@?8<<?;<88;;989298>8997)3=::3907AA=C@B097873(37<9>ABC;??899/7;2259AA9????4:;?;?<5;69)//)..7555//.92./(.5,3/3522233...2690;;157<888;?7=>9>;:5;19717175555/56.2---------.2226683555222'2565565'5:=<;7=>=9
@N9IO0:01067:06139
TACGAAGGTGGCAAGCGTTGTTCGGATTTACTGGGCGTACAGGGAGCGTAGGCGGTTGGATAAGCCCTCCGTGAAATCTCCAGGCTTAACCTGGAAAGTGCAGAGGGGACTGTTCAGCTAGAGGATGGGAGAGGAGCGCGGAATTCCCGGTGTAGCGGTGAAATGCGTAGAGATCGGGAGGAAGGCCGGTGGCGAAGGCGGCGCTCTGGAACATTTCTGACGCTGAGGCTCGAAAGCGTGGGGAGCAAAC
+
BAB;92;5;@=@C@DCCC@BB?AC=???<?@@BD>BB:;;DDJ>BAABB@@?BB?B?C;@@A;?@@<@A?BBBBC<@@@@<;;9==,0-06?><?@007><??A?CC5==8:=4::8>?BBBB@CCCC=BCCD?AA???A?B?B?BF?D>A@@;;;A>AAAC=C@@@A@@@@@>999/;=9??C?C?B>BA@CCB?B???<?@>@@9948:@@@?9?787?;;::::;00/<<<3:6;==??4?A@@>6=
@N9IO0:01070:06122
TACGAAGGGGGCTAGCGTTGTTCGGATTTACTGGGCGTAAAGCGCACGTAGGCGGTTTGTTAAGTCAGGGGTGAAATCCCGGAGCTCAACTCCGGAACTGCCTTTGATACTGGCAAGCTAGAGTCCGGAAGAGGTGAGTGGAACTCCTAGTGTAGAGGTGGAATTCGTAGATATTAGGAAGAACACCAGTGGCGAAGGCGGCTCACTGGTCCGGTACTGACGCTGAGGTGCGAAAGCGTGGGGAGCAAACAGG
+
@?AAA>AMFI1CCBCCA@;@@:@A<AAC?CCCCF>:::DD<BBBAA:;;@@=@B?BB=CB=@>ACBBCDD;;;;E=BBD>C@???@;;,000+01616//3,3<188BCA?A??>;?BB::9BAA?B@>;?;:6:??>>>:>9==A<>>>>>>AA>=:==;?<?<?AA@@@@>><>C<@<::5:<;788/959//)/(/6/6====AA<AB;>8;;AA;;;===888:;;;>>?5=AA====2==<<<5;:<7
@N9IO0:01070:06134
TACGTAGGGCGCAAGCGTTGTCCGGAATTATTGGGCGTAAAGAGCTCGTAGGCGGTCTGTCGCGTCGGATGTGAAAGCCGGGGCTTAACCCCGGGTCTGCATTCGATACGGGCAGACTAGAGTGTGGTAGGGGAGATCGGAATTCCTGGTGTAGCGGTGAAATGCGCAGATATCAGGAGGAACACCGGTGGCGAAGGCGGATCTCTGGGCCATTACTGACGCTGAGGAGCGAAAGCGTGGGGAGCGAACAGG
+
ABAAACCC=;;;@;@@@A=AAB>A<A4;2995:;0945::)5555<699>@;:94:;;:BBD;:;BB>BA@@A@@400+/99+9:6:699;.;>4559500=6;0////??;B899>A>?977;77/7;;;;2788<9808<?9?;?B=@@@@A:;4;?=<9???@@@@B@@@AAB?BB@B>BBB@C@BB?B;:5:<AA;?@BCBDBB?BAFH>AABAAA:;;BBA=AAA@@@8@>=9;;;.;A@@@=<;;<
@N9IO0:01071:06147
TACGAAGGATGCAAGCGTTATCCGGATTCACTGGGTTTAAAGGGTGTGCAGGTGGGGTAATAAGTCAGTGGTGAAAGCCCCCGACTCAATCGGGGAACTGCCATAGATACTGTTATTCTTGAGTGTGGTTGAGGCAGATGGAATATGACATGTAGCGGTGAAATGCTTAGATATGTCATAGAACACCAATCGCGAAGGCAGTCTGCCAAACCATTACTGACACTGAAACACGAAAGTGCGGGGATCAAACAGG
+
CCCCC>C?@AB9;9;BCB@BBB@D@BB@BBBCBB;@A8@A0;;/;=@BBCB?BBBB7@>;@B?BBB?@?A=@>A@9;:;;;*;BBCBBADCBCB9B>B@::6;@ABBCCCCCC@CC@BB<@:;:A>@;<;=00,0=00993;?CCBBBDD;;;BB@A?ADDG?BCCD?CBB@@@B;;;BAAA7;;C<@<@;;;BB5<5;@@AB;;;>BB=B@CB?BBB;00><000?9<=@@@@6;:@ACDF8AAABB<;;;?
@N9IO0:01096:06113
TACGGAGGGAGCTAGCGTTGTTCGGAATTACTGGGCGTAAAGCGCGCGTAGGCGGCGAATCAAGTCAGGGGTGAAATCCCGGGGCTCAACCCCGGAACTGCCCTTGAAACTAGCTCGCTAGAATCTTGGAGAGGTCAGTGGAATTCCGAGTGTAGAGGTGAAATTCGATAGATATTCGGAAGAAACACCAGTGGCGAAGGCGACTGACTGGACAAGTATTGACGCTGAGGTGCGAAAGCGTGGGGAGCAAACAGG
+
CC<=;<FJ<ABBBBBBDD?CD?BB?C?C?CCCCC=?@BCD>C:;;@?==::4:A<@@>6;00+0;@@@@A5???A8777)7;8.8A??9>>>1::;:=000=5=;0::+9A?>@A9:8<999:==B494:A@@=@A9::@<@:?:=;>?997;@;;<7444<5;4983337333@>BA792777'22506555266649265:::<;;?C?BBB?BBAA=@B@;;;@@@>BAA@@@6??@?@@@7@BBCE=CAB=
@N9IO0:01109:06149
GACAGAGGGTGCAAACGTTGTTCGGAATTACTGGGCGTAAAGCGCGTGTAGGCTGCTCGGAAAGTCGGGTGTGAAAGCCCTGGGCTCAACCTAGGAAGTGCACTCGAAACTTCCGAGCTGGAGTTTCGGAGAGGAAGGCGGAATTCTCGGTGTAGAGGTGAAATTCGTAGATATCGAGAGGAACATCGGTGGCGAAGGCGGCCTTCTGGACGATGACTGACGCTGAGACGCGAAAGCGTGGGGAGCAAACAG
+
CCCAA@CC=@@@BB=A??<?B?BC?C8:58BBBC?C@?BB=B@@@CBCDCDAB898?87299/;;@@A<A@@BCC=BBC<BCJ=ABCC@C?CCCBG?BACCAAA;5;@<@@>B=@ABBBD@BBAC=BB?BBAA?A?A?BC=A<@<??@>9????@?B=AABC=B?BBBAAABBBBA@?AA;>;>AB@C@??;??;5;:<<4:1818==9>>;<;======A>>:;:<;;:<9990:==;<=<2<>>@@8998
@N9IO0:01064:06184
TACGGAGGGTGCGAGCGTTGTCCGGAATCACTGGGCGTAAAGGGCGCGTAGGCGGTTCGTTAAGTCGTTGGTGAAATCCCGGGGCTCAACTCCGGGGCGGCCGGCGAGACTGGCGGGCTCGAGCACGGTAGAGGCAGATGGAATTCCCGGTGTAGCGGTGGAATGCGTAGATATCGGGAAGAACACCAGTGGCGAAGGCGTTCTGCTGGGCCGTTGCTGACGCTGAGGCGCGACAGCGTGGGGAGCAAACAGG
+
A?992;?A8;;;C@A@CC@@AA@C@C?ABCDCDE=BBBBB>BH?@@AAA@@>@B>B?BAB?B?AABBB?B?B?@?9?A@6=??398?A7;AC=@@>2993917/9;==>?=;6788)737787BBCC?BA@@@?AAABBB?B?B?BB>B?CCBA@AA=@A=@=@@@A;;;@@@A@@B=B=AA?BBC@DBBB@BBC@C@CDG@CCCBBBB>B@CC?BAA:::@@???A>AA@@@@BBDBCBEG;@@BA@9A;;5
@N9IO0:01068:06172
TACGAAGGGTGCAAACGTTGCTCGGAATTATTGGGCGTAAAGCGCACGTAGGCGGCTCTGTAAGTCGGATGTGAAATCCCTCGGCTTAACCGAGGACGTGCATCCGAAACTGCGGAGCTCGAGTATGGAAGAGGGTCGCAGAATTCCCGGTGTAGAGGTGAAATTCGTAGATATCGGGAGGAATACCAGTGGCGAAGGCGGCGACCTGGGCCAATACTGACGCTGAGGTGCGAAAGCGTGGGGAGCAAACAGG
+
C@B<:4<A=BBCCD?;;:@CBBCB?B?C@A@>@E>AA9::/:;;;AAAA??=9849?>=?::4;;@B?A@A@ABB<BBC=CCC=BB7;7;=BBB?BBBBB@?@B@BBB>BBBBC@BBBBBBAC;<6=9=:==BC>CCCDCCC@B@BC=B=C;;;;9A=AABI?GAGDBAAACCBBBC=<;7;4;B@;A;9;;BAA=A=;<7:AAB@@@@<@@C@BBBBBBAAAA@@@=;999?@.9:B<<;=0;;=<<(38:6
@N9IO0:01068:06179
TACAGAGGGTGCGAGCGTTAATCGGAATTACTGGGCGTAAAGCGCGCGTAGGCGGCTTTGCAAGCCGGATGTGAAATCCCCGGGCTTAACCTGGGAACTGCATTCGGGACTGCATTGCTAGAGTATGGAGAGGGAAGTGGAATTTCAGGTGTAGCGGTGAAATGCGTAGATATCTGAAGGAACATCAGTGGCGAAAGCGACTTCCTGGACCAATACTGACGCTCATGTGCGAAAGCGTGGGGAGCAAACAGG
+
BB=CC;9605A>=?@=4:.;4@;;.5.5.5AAB=4A94;4)49@@9>9://)0/)///)/><7BC9C9@;54;:4)4@99&44)4<3::E:ECA6;7:>A@;A:CC=595@@A::8CBBCBB@99:9,37;=7.73@=717,93(3??4:AA;>;@6@?;;4:45@C@@A?@?88=?7;7@:B@>>?6697<@<<5<=>>>@<<9<>:=B:=:===<<C==ABB=B@<B@:44(448:C>?1=<B<=8<BC8
@N9IO0:01072:06191
TACGTAGGGTGCAGGCGTTAATCGGAATTACTGGGCGTAAAGCGTGCGCAGGCGGCTCTTTAAGTCAGATGTGAAAGCCCCGGGCTTAACCTGGGAATTGCGTTTGAAACTGGAGAGCTGGAGTGTGGAAGAGGGGGGTGGAATTCCGAGGTGTAGCAGTGGAAATGCGTAGAGATCTGGAGGAACACCGATGGCGAAGGCAGCCCCCTGGGCTAACACTGACGCTCATGCACGAAAGCGTGGGGAGCAAACAGG
+
DCBB>CD>6CAB<A8;9=.4.4:;5@.<.5AA@=7CBBC@7B=<BAAAA<<7<;05?AB>7E:CCBCB=<ABB>>544==/>818;28487<B=6B8C8B88>=5;==14436;;?88?B144B=<C7B5<575555$2/(.282;*..;2:75.......(.8'.2668;;89555562783959::6::9939==6=48:55555'252'255.55522.333./.7777@9==3?853333)3...;08694
@N9IO0:01073:06168
TACGTAGGGTGCGAGCGTTAATCGGAATTACTGGGCGTAAAGTGTGCGCAGGTGGCCGCGCAAGTCGAGTGTGAAATCCCCGGGCTTAACTTGGGAATTGCGCTCGAAACTACGTGGCTGGAGTGTGGCAGAGGAAGGTGGAATTCCAGGTGTAGCGGTGAAATGCGTAGAGATCTGGAGGAACACCGATGGCGAAGGCAGCCTTCTGGGCCAACACTGACACTCATGCACGAAAGCGTGGGGAGCAAACAGG
+
CCBB?CE@6AAAB@@@BB7A7@BB8B:C:BADC=4A=;44)4:@>A@AB@?7;A9D:B@AAB8<AB@;A;B@BB=6<B==1F=5>86@8BB8=<3;.:.3=@@@??B=6=?@:B99.9@@4>88BBB8A:7474?4=4994A9B3955;.4:=<;598<;A<4@;;<<?<<<<555;.554;9<==<<<<@:==>9>;>===04.4444)57<8=666>=;;;><;:;;===B>8B=84333&38A<>6<<?7
@N9IO0:01075:06166
TACAGAGGGTGCAAGCGTTAATCGGAATTACTGGGCGTAAAGCGCACGCAGGCGGCTGCATAAGCCGGTCGTGAAATCCCCGGGCTTAACCTGGGAATTGCGATCGGGACTGTGCGGCTAGAGTGTTGGAGAGGGCAGCGGAATTCCAGGTGTAGCGGTGAAATGCGTAGATATCTGGAGGAACATCAGTGGCGAAGGCGGCTGCCTGGCCAAACACTGACGCTCAGGTGCGAAAGCAGTGGGGAGCAAACAGG
+
?;@C><A>3;6;;7B444.43=9949.;.59BB>7BCCFA46;69B=B<6616;599;:@::54;.48C>;;BB?8GA??1<<8<G<D:>:D@@7>9>469B??>@@6>BBCABB;7;==;;;===:=055544)4:4447:385:7::9=B===AA8A?:<5:8@@;;?@=9:9?:48827,3377777=39>>,8,44.3<CC8;A7A6::288898444;;:>:283//8:(.---5666*6/337.7773
@N9IO0:01077:06205
TACGGAGGGGGCTAGCGTTGTTCGGAATTACTGGGCGTAAAGCGCACGTAGGCGGATAGTTAAGTTAGAGGTGAAAGCCCAGGGCTCAACCCTGGAACTGCCTTTAATACTGGCTGTCTAGAGATCGAGAGAGGTGAGTGGAATTCCGAGTGTAGAGGTGAAATTCGTAGATATTCGGAGGAACACCAGTGGCGAAGGCGGCTCACTGGCTCGATACTGACGCTGAGGTGCGAAAGCGTGGGGAGCAAACAGG
+
BCCC?CAAAA0BCCCCCC@CC@CC>B>B;A@AAA;@@@CC=BBBBC;;;BC@BB@BB@@A<@;@>:==00,0;=;5078(9@<9<6959<A6BB:C9=BBA>@B9B6;:@@?;???@@@A@:::?@?@@@A??<?@AB9959<@9?<?@@@@@??:93:>>@:A@CBBBC?:77477177072;??;@73348764=900)/55779949>99==<>:;;>A@CCCC@@@@BDD<A;::BBB6B@@@@9=::3
@N9IO0:01087:06169
TACGTAGGGTGCAAGCGTTAATCGGAATACTGGGCGTAAAGCGTGCGCAGGCGGTGATGTAAGACGGATGTGAAATCCCCGGGCTCAACCTGGGAACTGCATTTGTGACTGCATCGCTGGAGTGCGGCAGAGGGGGATGGAATTCCGCGTGTAGCAGTGAAATGCGTAGATATGCGGAGGAACACCGATGGCGAAGGCAATCCCCTGGGCCTGCACTGACGCTCATGCACGAAAGCGTGGGGAGCAAACAGG
+
CCCC@A@C>BBCD@B@@@?A>AAC@C:;:;CCD=@ABBE>BBBBBBA@@?==?9??????D?CBCD@E;;;BBC<AAAA9AE>CCCCAB@CGJ?D@BCBCBBB<BB@@@CCBBBBBABB<@@BBCC7;;@@ABBB1;;B>B@BAD@CCCCCCAA@BBBADG?A@@C;;;@@AAACA???<?9@AA<@@AA=AAB>@=AB>AABA6@?@9?>ABB???A@000=@@>@@A?>>A8>>>=ACC5@?ACC=????
@N9IO0:01094:06192
TACGTAGGGTGCGAGCGTTAATCGGAATTACTGGGCGTAAAGCGTGCGCAGGCGGGCTTTTAAGCCAGACGTGAAATCCCCGGGCTTAACCTGGGAATGGCGTTTGGGACTGGGAGTCTGGAGTGCGGCAGAGGAGACTGGAATTCCTGGTGTAGCAGTGAAATGCGTAGATATCAGGAGGAACACCGATGGCGAAGGCAGGTCTCTGGGCTGACACTGACGCTGCATGCACGAA
+
AAAECBBB=BAAB@@?BB?B?BAA=B8:8;BAAA<ABBAB=B@@@@?A@??;?AA9AAAA6@=AA=@@A@:::@A297BA1@B8@@<?6@:==@9@8AA?BBBD?BB9@9:9:+9@<@@@??@?A>>;?A>8817?>>?B:=:=8=:8918::::7===AAA:?>BCBCECBBA;;;8>=5;5;:;9>=<;6;;:9>19794732==BC<A@B?<97:88.-----258657596
@N9IO0:01096:06176
TACGAAGGGAGCTAGCGTTGTTCGGAATCACTGGGCGTAAAGCGCACGTAGGCGGATTTGCCAGTCAGGGGTGAAATCCCGGGGCTCAACCTCGGAACTGCCTTTGATACAGCAAGTCTTGAGTTCGAGAGAGGTGGGTGGAATTCCTAGTGTAGAGGTGAAATTCGTAGATATTAGGAAGAACACCGGTGGCGAAGGCGGCCCACTGGCTCGACACTGACGCTGAGGTGCGAAAGCGTGGGGAGCAAACAGG
+
CCB::6;B;A@BBAABBB@BB@BC@C@CCCCCCD<:;;A?8?AAABA@@@C@AB?BBB=BB>BBB???@@9@ADD<??E>BBB6@???9??@AA=A?B9:9?CC>@??B@@@@=7<:8818:::<AA@???@B=@@B:AA7;7;;>;=;::87=97:8=:::.9189:;9;<<A;<<7<9<A:>??:>:;;5@BB?A@AA=@@;@DCE@GCCCCBBBBBBBBBB:::?ADD?@@8;;BCCEE;A@@A@8@;;5
@N9IO0:01098:06192
TACGGAGGGGGCTAGCGTTGTTCGGAATTACTGGGCGTAAAGCGTACGTAGGCGGCTTTGTAAGTTAGAGGTGAAAGCCCGGGGCTCAACCCCGGAATTGCCTTTAAGACTGCATCGCTTGAATCGCGGAGAGGTGAGTGGAATTCCGAGTGTAGAGGTGAAATTCGTAGATATTCGGAAGAACACCAGTGGCGAAGGCGGCTCACTGGACGCGTATTGACGCTGAGGTACGAAAGCGTGGGGAGCAACAGG
+
AABC@CDDDE2CBBCDCC@CC?@>:@*0,0000@9ABBBB=BBBBCAAAAA?@A>ABC>BBB@AA>ABAA>??>C<AAB>BCC6>??B?AAA4?9?>>487@BB9B9>79777;?>@AA<???BCCBB?AAAA>@@@@AB>A<@;?;?ABBCCCBBB>@===+0*0;;<<>@@@:@@8?9?@=AAA?B>>>9==?;?<@A=;;;D@??:>ABCCCAA=@CA???A@@=A@@99949CCCCED5?;00*0:@5
@N9IO0:01064:06220
TACGGAGGGGGCAAGCGTTGTTCGGAATTACTGGGCGTAAAGCGCGCGTAGGCGCCTAGCAAGTCAGGGGTGAAATCCCGAGGCTCAACCTCGGAATTGCCTTTGAGACTGCAAGGCTCGAGTCCGGGAGAGGTGAGTGGAATTCCTAGTGTAGAGGTGAAATTCGTAGATATTAGGAAGAACACCAGTGGCGAAGGCGGCTCACTGGCCCGGTACTGACGCTGAGGCGCGAAAGCGTGGGGAGCAAACAGG
+
AACGAFCDDG2DD@CC@@<@B?BC@B@C@CCBBC=;;;BB;@@CA??A?@?=9::?BAAAA?AAAAABB9BBBC=BBC>BBB?BBDC?A?BBB:<9?;???CD>BBBBAAA>><>?BBBA==<A=@A<@==A<>>>???=@<@<@=>==788???A=AABB9?<889@A>?@@588:>1888==A:=>?=:=88171894;:9:<=A;A?7?;>>>=788888>>>;888??@9@A???DG6;;==<0:;=9
@N9IO0:01066:06229
TACGGAGGGTGCAAGCGTTGTTCGGAATTATTGGGCGTAAAGCGCGCGCAGGCGGTCGGGAAAGTCTATGGGTGAAATGCCGGGGCTCAACCCCGTGCATGCCCAGGATACTGTCCGACTGGAGACACGTAGAGGCAAGCGGAATTTCGGGTGTAGCGGTGGAATGCGTAGATATCCGAAAGAACACCGGAGGCGAAGGCGGCTTGCTGGGCGTGATCTGACGCTGAGGCGCGAAAGCGTGGGGAGCGAACAGG
+
CCCG<BB=6;9:C8@BBB8@@4993?5@7;>;@@8BA?99/48:@AAB@>>400)/>:;5F=5A=BB;?;=7=<@G8??>:===2=>??;?@@1<;;;?94;4)4@5<A<<<<>>9::<<<8:::B<554<<:545=8BB=9=8=;5993(3=;8;@A7AB8C7BBCBBBBBB@::7<<<3<<7?886C4881733,3.3A6AB6:ABB>6B:::<A:::<8888?::8B=BB==6CBB@@::.?>@::7<8<6
@N9IO0:01068:06248
TACGGAGGGAGCTAGCGTTGTTCGGAATTACTGGGCGTAAAGCGCACGTAGGCGGCGATTCAAGTCAGAGGTGAAAGCCCGGGGCTCAACCCCGGAACTGCCTTTGAAACTAGATTGCTAGAATCTTGGAGAGGTCAGTGGAATTCCGAGTGTAGAGGTGAAATTCGTAGATATTCGGAAGAACACCAGTGGCGAAGGCGACTGACTGGACAAGTATTGACGCTGAGGTGCGAAAGCGTGGGGAGCAAACAGG
+
@ACC?BBC=;;;CBBBCD@FC?BB?C@C?BAABE@CBA@@4::;9?@AAA@=::4:??=<?A4::AA@@A?ABBD>DED<A@@6@9:9<AAA6@8;177738:?3@BB<BBBBAA>BACBB?<?>><B?BC::6:A???D@E?B?C@CB@@??@?EE?B@AA8A:0//69;;;<7::6988:49?>;A@?@<@AB?A<>=AA@@@ABB?BBB@BCCC@BBA?@@;;;=B@BB>@6;;<9999+55555)5557
@N9IO0:01075:06236
CACGTAGGGGGCAAGCGTTGTCCGGATTTATTGGGCGTAAAGAGCTCGTAGGTGGTTCAGTAAGTCGAGTGTGAAACCTCCAGGCTCAACCTGGAGACGCCACCCGATACTGCTGTGACTAGAGTCCAGTAGGGGAGCACGGAATTCCTGGTGTAGCGGTGAAATGCGCAGATATCAGGAGGAACACCAGTGGCGAAGGCGGTGCTCTGGCTGGAACTGACACTGAGGAGCGAAAGCGTGGGTAGCAAACAGG
+
>D>??:9555$5A4=:5;8B:@7;8BB>4;@8=<4@?:A>5;;55<B=<<<9=B8B8AABAE;BABB<CA??993(3-3?633.33?A4:7;B6:::?8;6??81<A<?@???88333A?88444?8A:?:B==.728>7C8B8@5@4>>4>?8=955.5222'255582225555:=0668<8<5:25><;8<;B9=:=@9=5;5<4:.4:<5:7:><<<==><<=:B=>B==6<@;;=>6====>>86669
@N9IO0:01075:06245
TACGGAGGGTGCAAGCGTTATCCGGATTCACTGGGTTTAAAGGGTGCGTAGGTGGGCAAGTAAGTCAGTGGTGAAATCTCCGGGCTTAACCCGGAAACTGCCATTGATACTATTTGTCTTGAATACTGTGGAGGTCAGCGGAATATGTCATGTAGCGGTGAAATGCTTAGATATGACATAGAACACCAATTGCGAAGGCAGCTGGCTACACAAATATTGACACTGAGGCACGAAAGCGTGGGGATCAAACAG
+
BBCC=;:;0;A@B?BBCB?BBB>A;AA;A@<=>>6=@7;;7;@7>>CCCFCACCC>BB>BCD>BBBBB??;?@@@<A?@A=@@<AA=A?BB6:43<19<==;?B7?<<BBBBBB=BAAB>?=8C@:>8;?:=<9=?>>9939>@AAABBBBB?7::9,8;;<8723B=@BBBBBBBABA??>?A>B5:5?;><>>/709879<815233758>3:AA:>===:85..(-5-...'..25<<;/::;==4;;:
@N9IO0:01079:06235
TACGGAGGGGGCTAGCGTTGTTCGGAATTACTGGGCGTAAAGCGCACGTAGGCGGCGATTTAAGTCAGAGGTGAAAGCCCGGGGCTCAACCCCGGAATAGCCTTTGAGACTGGATTGCTTGAACATCGGAGAGGTGAGTGGAATTCCGAGTGTAGAGGTGAAATTCGTAGATATTGGGAAGAACACCGGTGGCGAAGGCGGCTCACTGGCTCGTATCTGACGCTCAGGCGCGATAGCGTGGGGAGCAAACAGG
+
BCCC=A@@A@1BC@@B@@=@C@@?=@;@<A@@@F>CCCCC=BBBBDBCB@@<>@;@:;;@0;5;AAAAAA>ABCD=BAB>CDC;@::99>??5?9>=A>>>>BB<BBBBAAA?;96:@@=??<@@@@@>BA@@;?@@@BB?D@C@D?CBBBB???@A>@BCC>C?BBBBBBABB?BC;@=@@?BAA>A>;;7;DA@D?;;9;;;BCCC@CBBBBBBBBBBBBCCBBBBCCECB:;;@@?@@@5@ABBB<AAA=
@N9IO0:01081:06241
TACGTAGGGTGCGAGCGTTAATCGGAATTACTGGGCGTAAAGCGTGCGCAGGCTGTTTTGTAAGTCAGATGTGAAATCCCTGAGCTCAACTTAGGAACTGCGTTTGAAACTACAAGACTAGAATATGTCAGAGGGGGGTAGAATTCCACGTGTAGCAGTGAAATGCGTAGAGATGTGGAGGAATACCAATGGCGAAGGCAGCCCCCTGGGATAATATTGACGCCTCATGCACGAAAGCGTGGGGAGCAAACAGG
+
CB@BB>>?8>@@@A@@?@:><?AA?B8;9;BBBE>AA???;@ABABBBABB?A@9:9:*;@C>AA@@@?@BBCBD=CCC>>??BBBBC?BB@BB>A=@>?;@@@0/0;7==@>?<@===>7910@00/@@@?BBBBB)B9::4949<@@@AAA=>>@@A@@A:@BAAABBBA><<==5;;:>;?AA<?8:;<???:<8;>66565+8>>:A@@<???8;;<8818==888AABBB:?999@@@6999BD>@@@=
@N9IO0:01086:06247
TACGGAGGATCCAAGCGTTATCCGGAATCATTGGGTTTAAAGGGTCCGTAGGCGGTTTTGTAAGTCAGTGGTGAAAGCCCATCGCTCAACGGTGGAACGGCCATTGATACTGCAAGACTTGAATTACTAGGAAGTAACTAGAATATGTAGTGTAGCGGTGAAATGCTTAGATATTACATGGAATACCAATTGCGAAGGCAGGTTACTACTAGTGGATTGACGCTGATGGACGAAAGCGTGGGGAGCGAACAGG
+
CCCC@BB>BBB8;8;BBB?BBB@C@C?AADD@DD>DD=BA=BB=BC?BBCC@;;8;BB6;=G@DDFGCCC@CCCC>CCE>DBBBB@>@=AA>BB?CABC@C@CC@BBBCCBA@A=@@@@?BB?C@BBCBB9A9>5978?@@A?BCCFC@?:99?>::3:?@@;BAAA>;99CCB?@?=99188<99/78=7<;?;.3.398396734;::??7709=9=@AACBBB;;5;@@@@8;:8==@@8@@@@C<?>?;
@N9IO0:01086:06258
GACAGAGGGTGCAAACGTTGCTCGGATTTACTGGGCGTAAAGCGCATGTAGGCGGGAATCTAAGTCGGGTGTGAAATCCCTGGGCTCAACCTAGGAACTGCATCCGAAACTGGGTTTCTCGAGTGGTGGAGAGGAAAGCGGAATTCCGGGTGTAGAGGTGAAATTCGTAGATATCCGGAGGAACACCAGTGGCGAAGGCGGCTTTCTGGACACCAACTGACGCTGAGATGCGAAAGCGTGGGGAGCAAAACAG
+
BBB;;;CD=BBBCC=B@@69;;@A9>?A6BBBBD?;;;BA9@@BABABBBA?AA@:A<@BCC@BBCCF>:;;FDJ=CBC>CDD>BBAB@E@FBB=@79;BBAAB:;;D<BBCC?BD>DCBBBB@@;?D=@@@@?CG;A@A=@=B?B@CC?BBBCCCB?BAAA<A>ACAAAAAABB?C?BB?A?BBB=@@9839;:5:;00+0;;5;;:4:9:A:?<???====<<:;:=@A877-8<<<>=</::8888'8<;
@N9IO0:01087:06242
TACGGAGGATCCAAGCGTTATCCGGAATCATTGGGTTTAAAGGGTCCGTAGGCGGTTTAGTAAGTCAGTGGTGAAAGCCCATCGCTCAACGGTGGAACGGCCATTGATACTGCTAGACTTGAATTATTAGGAAGTAACTAGAATATGTAGTGTAGCGGTGAAATGCTTAGAGATTACATGGAATACCAATTGCGAAGGCAGGTTACTACTAATTGATTGACGCTGATGGACGAAAGCGTGGGGAGCGAACAGG
+
BCBB>AA=?BD=A?ABBBBAA@BCBB?BCCD@DD<BC=BC=CD=BA?ABEGA;;;:F=ABCC?BAAA@:;4;@>@6@>@9@A@;;;@@=@A?AB?B@BD@CACD@BA::;;;;ACA@A@5;<?A>AB@@@=@<@@C?@ACCC@BCCBCBBBABB@@@=;;;B9AB@A?BBAA@C?@??;;5;5;@<8<+0+00=>)9.444.5:>??=>>C?B?A;;4;A;<<;AA<<7;@;<;0;::;CCC;;;;BD>AAA@
@N9IO0:01090:06213
TACGAAGGGGGCTAGCGTTGTTCGGAATTACTGGGCGTAAAGCGCGCGCAGGCGGTTCTTCAAGTCAGTGGTGAAAGCCCGGAGCTCAACTCCGGAAATGCCATTGAAACTGTAGAACTTGAGGACGAGAGAGGTGAGTGGAATTCCCAGTGTAGAGGTGAAATTCGTAGATATTGGGAAGAACACCGGTGGCGAAGGCGGCTCACTGGCTCGTTTCTGACGCTCAGGCGCGATAGCGTGGGGATCAAACAGG
+
@AD<;;=JKJ5DDBBBCC@AA=@B>B7;7;ABBC=BA;;;0;@@?@@@BAA>@@=@?BB@BC@CBBBBBB=BAA?9:::.:;9;;B@@=@;;5;5<;.:9:<A?;::;.;><?ABB=@@@B@@<@@@@A@@@A>AABB;;9;?B?BG>DBBAAAAAA>BBA@<@?@@@CBBBBE@CC<@<@A?ABB?C=AB?BBB@C@DD@;;;BBBB@BBBBBC=BCBBBAAA@@@;@AABA@@AACBBBB6:;:@A;A@A?
@N9IO0:01090:06236
AACGTAGGACACGAGCGTTATCCGGAGTTACTGGGCGTAAAGGGCGTGCAGGCGGCTGCGTAAGACTGATGTGAAAGCGCCGGCTTAACCGGGCGAGGACATTGGTGACTGCGTAGCTTGAGGCAGATAGAGGGGTGTAGAATTCCGGGTGTAGTGGTGAAATGCGTAGAGATCCGGAGGAATACCAGAGGCGAAGGCGGCACCCTGGGTCTGACCTGACGCTGAGACGCGACAGCATGGGGAGCGAACGG
+
:-;AAAB:CCCDCBBBAA=A@@=A?ABB?BDBBB=BCCCD?DI?CC;;;DE@CD?@@;:<BEAGEGDDBBBBCCC;;;;;495??:>7?;:=5?B??8::@B>A@BBBBBCCCCBBBD>@@@=AA;;;@AAACC:BCCBBB?B?CACC>BB?@?BE?BBBF99:BB@@@A???=9=3:94:;?>@:????<@AA=A>9949ABB=BBE<??DB@A=@999A@BA?;<@=843533883333&379994877
@N9IO0:01099:06214
TACGAAGGGGGCTAGCGTTGCTCGGAATTACTGGGCGTAAAGGGAGCGTAGGCGGATAGTTTAGTCAGAGGTGAAAGCCCAGGGCTCAACCTTGGAATTGCCTTTGATACTGGCTATCTTGAGTGCGGAAGAGGTATGTGGAACTCCGAGTGTAGAGGTGAAATTCGTAGATATTCGGAAGAACACCAGTGGCGAAGGCGACATACTGGTCCGTTACTGACGCTGAGGCTCGAAAGCGTGGGGAGCAAACAGG
+
AABCB>BCCC5CCCCAA@?BBBBC?C?C@CCBBB=CAACC6::8:@AACBB?BB@BA@BBE>BBBCA@>>9>@@@=AAA<AAC>AAAA?C=?=@AC?B>AA?AA<BAAACCC>BA@@B@099@999E?B?CAB>A?????9?=AAB>?@CBBBAA?:5;;;;7;=000@A@AAA=@B=A=:94:@@;@@993::8085888:??AA>><>>9=>;;;;@@>>?>;9818==>=?9@;;;BDD/;888:.9::4
@N9IO0:01111:06234
TACGAAGGTGGCAAGCGTTGTTCGGATTTACTGGGCGTACAGGGAGCGTAGGCGGTTGGATAAGCCCTCCGTGAAATCTCCAGGCTTAAACCTGGAAAGTGCAGAGGGGACTGTTCAGCTAGAGGATGGGAGAGGAGCGCGGAATTCCCGGTGTAGCGGTGAAATGCGTAGAGATCGGGAGGAAGGCCGGTGGCGAAGGCGGCGCTCTGGAACATTTCTGACGCTGAGGCTCGAAAGCGTGGGGAGCAAACAGG
+
A?ABA;@?:;6;D?BABB?BB?BB?ABB<BBBDC?CCCCBAAC=A@@@@9949B=A?C=@@C<;;D>DJ@DCCBB=B?>@;@?<>>399*8<?@=A?38987:@A?>?1>>8<86<;38;BBBB?BBCD>CCCB?B;;:@GAD?C@BB=B<@@A@@@B@BBBGDEA@@B@@@@@:999.:?;@?C@C?C>??=?BC?D?9979AB@AAA>A3:99<5<887=>988663/////8(///3:::+:97;;.7377
@N9IO0:01069:06299
CACGTAGGCACCAAGCGTTGTCCGGATTTATTGGGCGTAAAGAGCTCGTAGGCGGTTCGGTAAGTCGGATGTGAAAACTTTGGGCTCAACCCAAAGCGTGCATTCGATACTGCCGTGACTGGAGTTCGGTAGGGGAGTGGGGAATTCCTAGTGTAGCGGTGAAATGCGCAGATATTAGGAGGAACACCGGTGGCGAAGGCGCCACTCTGGGCCGAAACTGGACGCTGAGGAGCGAAAAGCGTGGGTAGCAAACAGG
+
9C;99@@?A@A>@;@;:;;@?A?B;9:E=BB?BB>BCCBJ>BCCCC;;;@@<AA<A>BB@CCABCCCACBB<0000)//;1::3:=5919<4:D<BBBBBBBC?BBB;;;CCB7<;@@ABB?CCC?AB>AABAA5?=??>>6@;?8?=A:99@@@?@@<BAAA<AA@A@@;;;AA>@A;>>39300>:=900+00;6=6>>=:<8>>===6=9=<?8?99/7337833338;73377&7=>?>@1798888(3383
@N9IO0:01082:06299
TACGGAGGGTGCAAGCGTTATCCGGATTCACTGGGTTTAAAGGGTGCGTAGGTGGGTTGGTAAGTCAGTGGTGAAATCTCCAAGCTTAACTTGGAAACTGCCATTGATACTATCAGTCTTGAATATTGTGGAGGTCAGCGGAATATGTCATGTAGCGGTGAAATGCTTAGATATGACATAGAACACCAATTGCGAAGGCAGCTGGCTACGCATATATTGACACTGAGGCACGAAAGCGTGGGGATCAAACAGG
+
BBBF?<;<7;BBC@BBBB?BAA;@5;;5;@?BBB=BC=DC=CB=ABAJ;<;@CCC>B@C:;<@BCBBB@A=@@@@;@CCB?C?;;;@B?DB?B?BC8;<AB>@@6;;@BBB?@@@?AAB8::=@AA599?<?C@CAAAAA>A?BC:::???@@AA@@=@BAB<AAAB?BBBBBAAA;;;;BB>AAA7;5;4::>@;>=B@BCCB?AAAABBBAAAA@?AAAAA;;;;;?B;;;A9A;;;;;;.;00@@9000:
@N9IO0:01086:06281
TACAGAGGTGGCAAGCGTTGTTCGGAATTACTGGGCGTAAAGGGCGCGTAGGCGGTCTTCTAAGTCTTGTGTGAAATCCCTCGGCTCAACTGAGGAACTGCACGGGATACTGGAAGACTTGAGTTCGGGAGAGGGAAGCGGAATTCCGGGTGTAGCGGTGAAATGCGTAGATATCCGGAGGAACACCGGTGGCGAAGGCGGCTTCCTGGACCGATCACTGACGCTGAGGCGCGAAAGCTAGGGGAGCAAACGGG
+
CCCFC@@<@@=@C6:9@@<@C?BB=@=A?BAABB;A@;:;0;C=AABCCCC@BB>BBB?BCD?BBA@=@BBBCDC>EJJ?CAA?ACBB=BAA@@=@?BAA@ECCC>CCCBBB@C@BBCCACCBB@BCF>BBCCD=B>@AA?C?B?BGJJ><;;99:A=;;9D7CFCC;;;BBBCC?C?@A=@?BCC@C@@@7@<<7A?AB???4=6==9??=@?===<;;;>:>>>;>4<??>C?5@AA;;==1===B?5;?B5
@N9IO0:01087:06294
TACGAAGGGGGCTAGCGTTGTTCGGAATTACTGGGCGTAAAGCGCACGTAGGCGGGTTTGTAAGTAGGGGGTGAAATCCCAGGGCGTCAACCCTGGAACTGCCTTCTAGACTGCAAGCCTGGAGGTCAGGAGAGGCGAGTGGAATACCGAGTGTAGAGGTGAAATTCGTAGATATTCGGTGGAACACCAGTGGCGAAGGCGACTCGCTGGACTGATACTGACGCTGAGGTGCGAAAGCGTGGGGAGCAAACAGG
+
@BE;;;<LGG5CBCCCCC?BC@CB?B>B>BBBCD>@@@BB>@@@CC:;;CB?AAA:??8@AA=A<;;DDD5BBBB=A@D>CBD<9::::39A9@@9=:=0//(/(/333333733,376;=587588//(/6684:9987737;<=>15///..333759777/6272......4,230..(/)/::7;;;A;>>>:=9;:;CCAA@BC?CCCBBBB@?@@@@@;;:A?@AAABA;;:99AAA8CCBA@8;;;4
@N9IO0:01094:06262
TACGTAGGGTGCGAGCGTTAATCGGAATTACTGGGCGTAAAGCGTGCGCAGGCTGTTTTGTAAGTCAGATGTGAAATCCCCGAGCTCAACTTGGGAACTGCGTTTGAAACTACAAGACTAGAATATGTCAGAGGGGGGTAGAATTCCACGTGTAGCAGTGAAATGCGTAGAGATGTGGAGGAATACCAATGGCGAAGGCAGCCCCCTGGGCTGACACTGACGCTCAGGCACGAAAGCGTGGGGAGCAAACAGG
+
BCBGCBBB=:::B@@@BA?B@CBB@D?@?ADBBC=BBAA@;@CAAACCC@@>ACCCCC8??A?@@@CA@???BBB=BDDC8A>??@@@>BB@BE@E?BAAAA@C;??>8>@@@A?BAAA999<@A???A@@:9::::%::::/8084=>;:;>CBB?>>8??9???AACBDBBBBBC499;?9?@@=A7:9>AAA<@=???BDEF3BBB>BBBDCBAB=?>>:>=::4:@ABBC>C:;:BEF:BBBBB@BBB@
@N9IO0:01098:06297
TACGAAGGGGGCTAGCGTTGTTCGGATTTACTGGGCGTAAAGCGCACGTAGGCGGATCTTTAAGTCGGGGGTGAAATCCTGGAGCTCAACTCCAGAACTGCCTTCGATACTGGGGATCGTAGAGTCCGGAAGAGGTGGAGTGGAACTCCTAGTGTAGAGGTGGAATTCGTAGATATTAGGAAGAACACCAGTGGCGAAGGCGGCTCACTGGTCCGGTACTGACGCTGAGGTGCGAAAGCGTGGGAGCAACAG
+
ACE;;;;JJL5CECCCBB@BA<AC6;;B=AA@@@;@@@BB;A@ABCABB@@=@C?B@A@D<B7;;@AAAA2AA@D?CC@BB@AA@BCC?BCB????;??;:786:.----8888.96/--5--,,,(,(,(*,*(**(,,,,(/(///(/3337888>>8=<7<7;633333=;==677375::35550./;=,//7372.5,2876668366/5/576668899<==<3787788)6;8///(.3..(.67
@N9IO0:01100:06309
TACGGAGGGTGCAAGCGTTGTTCGGAATCATTGGGCGTAAAGCGCGTGTAGGCGGCTTGGCAAGTCGGTTGTGAAAGCCCGGGGCCCAACCCCGGAATTGCATCTGAAACTGCCTCGCTAGAGTCCCGGAGAGGAAGGCAGAATTCCCGGTGTAGGGGTGAAATCCGTAGATATCGGGAGGAATACCAGCGGCGAAGGCGGCCTTCTGGACGGTGACTGACGCTGAGACGCGAAAGCGTGGGGAGCAAACAGG
+
>><B=BCC7;6;;49955.54.44.4.4944.5>26////(///77894//5//)//)/)/;7456;5;8=;666)5<<)555&5<2;8BAA6B?B>A?B:::?990=5;0//5:9:555>?=>?=3:39:9=4949544494=9=B5>:959====4?@AA79:?B@BBBCABAAA;AA=B>;;;;@;::2599.69A@9B<@<B;929=?9>>>>??>>;;;;;9999=?=@8?@@999909@@BD>AAA5
@N9IO0:01112:06264
TACGTAGGGTGCAGGCGTTAATCGGAATTACTGGGCGTAAAGCGTGCGTAGGCGGTTTGTTAAGACAGGTGTGAAATCCCCGGGCTTAACCTGGGAACTGCGCTTGTTACTGGCAGACTTGAGTGTGGCAGAGGGGGGTGGAATTCCAGGTGTAGCAGTGAAATGCGTAGATATCTGGAGGAACACCGATGGCGAAGGCAGCCCCCTGGGCTAACACTGACGCTGATGCACGAAAGCGTGGGGAGCAAACAGG
+
CCAA@CDJGDCC:989A@?B@BCB?C@C@BBBCF>CCBCC<BA@ABBCCBB?AD@DD<BA?B@BD9::=AAAAAD=??@?6;@6@@00007@@@<=6=@B@@@@<@@>@@@B?;;;CBB?A9::BCD=?<>888989%9<98,3.328>?>??B??9:997;3<=CCBBA???:99@;::4:;@@@?ABC?;A:818097;;;7;'7<<17;>18873737373777;778>?A9998@ABB:BB@@A9@?A5
@N9IO0:01069:06335
AACGTAGGAGCGAGCGTTATCCGGATTCACTGGGCGTAAAGCGCGTGCAGGTGGTTCGGTAAGTTGGGCGTGAAATCTCCCGGCTCAACTGGGAGAGGTCGTCCAATACTACCGAACTTGAGAGCAGAAGAGGAAGATGGAATTCCCGGTGTAGTGGTGAAATGCGTAGATATCGGGAGGAACACCAGTGGCGAAGGCGATCTTCTGGTCTGTTTCTGACACTCAGACGCGACAGCTAGGGTAGTAAACGGG
+
@0<666A79;6;;;>BB?BBB@D@CD@BBB@@A8;99>>8@:;;@BBB@A9A@9@=@>;;;:?@:CG=CCBBBG>BBBAE>F?@@AA:=?@?9;?<@=A@ABA?C=999A@@:@A;9:477>>=;8>@;9;;6:4:;88274>,73,3;==>BB??8<799.7;<<?A@?@9:;:;.:=9@=ABD?BCCFAAAA@B@BBBBBB?BAA?ABBBBC=C;;=CCBDBA@BAB;;;:?==@<<<6<<<<;;3;<<3
@N9IO0:01078:06345
TACGGGGGGGGCAAGGCGTTGTTCGGAATTACTGGGCGTAAAGGGCGCGTAGGCGCCTGCTAAGTCACACGTGAAATCCCTCGGCTCAACCGGGGAACTGCGTGTGATACTGGCGGGCTTGAATTCGGGAGAGGGATGTGGAATTCCAGGTGTAGCGGTGAAATGCGTAGATATCTGGAGGAACACCGGTGGCGAAGGCGGCATCCTGGACCGAGATTGACGCTGAGGCGGCGAAAAGCTAGGGGAGCAAACGGG
+
=>::;;;;;;"5<5;5<;;7<<:>>6949.55555)5</-.(-5(------/)/44399:>>???4449499:;<1<BA0;;>+0///)/5;;>&0)/A>65:DB;<:95>@7;A=96:@DC>@499:1>45;B<B?A<@.4.4.4.4:5:=985>><A?;?8/0///788884433-3:-3-44;6<644.44;./)/:3////)/76<<:<<<B<:>C?@;<<:727:3/////&///5599+9;99<05444
@N9IO0:01083:06345
TACGGAGGGGGCTAGCGTTGTTCGGAATTACTGGGCGTAAAGCGCACGTAGGCGGCTTTGTAAGTTAGAGGTGAAAGCCTGGAGCTCAACTTCAGAATAGCCTTTAAGACTGCATCGCTTGAATCCAGGAGAGGTGAGTGGAATTCCGAGTGTAGAGGTGAAATTCGTAGATTATTCGGAAGAACACCAGTGGCGAAGGCGGCTCACTGGACTGGTATTGACGCTGAGGTGCGAAAGCGTGGGGAGCAAACAGG
+
<;;;55@=B=5>HBBBBB@EC@CC@C@CACBBBA:@????/;;AA@;99@?;:;4;::5:BB=@?>@?BA?BBBB>BB>BA<::9@?=6::=AAED?BBBC?AA2;5;:9@>A>@=?77133-4959:054:<7885=@@<@?C?C>8878?<<<8929=?<8?=>=;;>00+0/6880=99=:<:>7?=:>6===>A?8927=<777</77<;5;==6<<?>?@@9939@@:::29???BCC:BCCDD>AAA>
@N9IO0:01086:06357
TACGTAGGGTGCGAGCGTTAATCGGAATTACTGGGCGTAAAGGGCGCGTAGGCGGTCTGTTAAGTTCGGTGTGAAAGCCCTCGGCTCAACCGAGGAAGTGCGCCGGATACTGATAGACTTGAGTACCGGAGAGGAGGGTGGAATTCCTGGTGTAGCGGTGAAATGCGTAGATATCAGGAGGAACACCGGTGGCGAAGGCGGCCCTCTGGACGAGTACTGACGCTGAGGCGCGAAAGCGTGGGGATCAAACAGG
+
BCCCCA@@::;9BBBAAA>B?BBC@D@C?@@AAA<@@@CC=EC=BCBCA>?<@>;?A@?@?B?BC>AA???>ABB=BBD>CCD=?=89193:?@>A=ABB::8=@=A@@?BBBABA@@@<?>AABB?B?B>>>>@@C7>>>A?B?C?BB9>=??>??;?DCD<AA???AABBBAAAB>AA>A=@>><>?DC?ABB@D?AA?BD>BBCD>AABA@????@?A>>>@@A=999@@A,:;@;;;;.:@??@=:::?
@N9IO0:01106:06318
[truncated: 44,057,154 more chars]
