# Supplementary material for: Analysis of the rhizosphere bacterial diversity of Angelica dahurica var. formosana from different experimental sites and varieties (strains)
Source: PeerJ. 2023 Sep 6;11:e15997. doi: 10.7717/peerj.15997 (PMC10492537; doi:10.7717/peerj.15997)
Supplement: Supplemental Information 16 [file peerj-11-15997-s016.gz › peerj-11-15997-s016]

@N9IO0:00666:05797
TACGGAGGGTGCAAGCGTTATCCGGAATCACTGGGTTTAAAGGGTGCGTAGGCGGTGGCGTAAGTCAGTTGTGAAATTCCCCGGCTTAACCGGCGGGACTGCGATTGATACTGCGTCACTTGAATCAGGATGAGGTAGGCGGAATGTGACATGTAGCGGTGAAATGCTTAGATATGTCATAGAACACCGATTGCGAAGGCAGCTTGCTGGACCTGTATTGACGCTGAGGCACGAAAGCGTGGGGAGCAAACAGG
+
BC@A=@>@9@@>A?B@@??BBB@B@B?BAA?>??6<@/993:;9;AAA?00+00+0/+0@AA?BAB?@><@AA=C8=@CCC9A<@@495;5;7@CC=CBAAACCC;;;CC@@BB;9;BBD>BB@BBBB?BBBBB?BBB@CC@CABBBAAABBBBBCCC@CBBB9;;BB<@@?@@>>;;;A;;;4;?@5:;A5:;??5;6:??AB@CBDB9:;?CAAAA=AA@@@BA;;6;AA??@5::@@@BB9BBABB=;;;@
@N9IO0:00667:05793
TACGTAGGGTGCAGGCGTTAATCGGAATTACTGGGCGTAAAGCGTGCGCAGGCGGTCTTTTAAGTCAGATGTGAAATCCCCGGGCTTAACCTGGGAACTGCGTTTGAAACTGGAAGGCTAGAGTGTGGCAGAGGGGGGTGGAATTCCACGTGTAGCAGTGAAATGCGTAGAGATGTGGAGGAACACCGATGGCGAAGGCAGCCCCCTGGGCTAACACTGACGCTCATGCACGAAAGCGTGGGGAGCAAACAGG
+
AB@AACCC<9;:BB?AAB;>:?::4:=?;@AAAA<BBBCC=B@@9;:CCBB?9:2:;AAA7B?CCCCCC:66CB>7>C>A2D>4::05.35<==-:5:>=78:C<>?C=::54928493739=@@:92839333333#3=9=<@<A<@:AAA933:333373,8>A::<====<<<=7<;8B7@@?7BA;;6;@?9@;?@>?=@@0>>@5>>@5;9:9>;:99544?=@>A>>@;@CBBBFF;@A@BC=CCH>
@N9IO0:00669:05762
TACGTAGGGGGCAAGCGTTGTCCGGATTTATTGGGCGTAAAGAGCGTGTAGGCGGTCAGGTAGGTCGGTTGTGAAAACTGGAGGCTCAACCTTCAGAGGTCGACCGAAACCCCCTGGCTAGAGTCCGGGAGAGGAGAGTGGAATTCCTGGTGTAGCGGTGAAATGCGCAGATATCAGGAAGAACACCCGTGGCGAAAGCGGCTCTCTGGAACGGTACTGACGCTGAGACGCGAAAGCGTGGGGAGCGAACAGG
+
AABBBBBBBB1BA8;9@@<@CE<F:BBB>CH<ED>CBCGC>BCCBBBBBBC@CC@CDAA?BCC:C@@7?29;BBAA2CBA8:?8;;CE@C?C@CBB@@>@BBBC@A@@9@?@?,<@;??B=GBAA?CD=@@AC?BAAA@?=A7@7;8CD@BBA@:8848:AA;A@@@CBBCC=B=B=8=7A@7BBCC:=<=8>8;;7;AA>;9;BBAC?B?DC?AAC@@@@@@@@@A@??@===6>?=?BEE9CCB@@<?BA=
@N9IO0:00681:05769
TACGGAGGGTGCGAGCGTTAATCGGAATTACTGGGCGTAAAGCGCGCGTATGTGGTCTGATAAGTCGGATGTGAAAGCCCCGAGCTTAACTTGGGAACGGCATTCGATACTGTCTGACTAGAGTATGGTAGAGGAAAGCGGAATTCCCGGTGTAGCGGTGAAATGCGTAGATATCGGGAGGAACATCAGTGGCGAAGGCGGCTTTCTGGACTAATACTGACACTGAGGCGCGAAAAGCGTGGGTAGCAAACAGG
+
@@AB;:9:0<@>CAA@@@@C@BBB>B=@=@CCCB=@@AAB;BBBBBACCCBB@@<?ABAAAD?BBCC@BBBBBBB7;;CC9ABACGGK?BAACC<B>BA>AB@=;;;ABC@@;;;@@??BC?@@CCC@DBBBD@CC>CBB?B@C?CC>E@:::AA?=:????9?B???BAAA?:;;B<@@=@>AABBBA@@>BBB@B?BC@BID>GCC@CCCC>BBAAACBABBB;;5;A@;<<<*;CC;:;7;A@ACC>CBB?
@N9IO0:00686:05772
TACGTAGGGTGCGAGCGTTAATCGGAATTACTGGGCGTAAAGTGTGCGCAGGCGGCGTCGCAAGTCGAGTGTGAAAGCCCGGGCTTAACTTGGGAATTGCGCTCGAAACTACGATGCTGGAGTGTGGCAGAGGAAGGTGGAATTCCACGTGTAGCGGTGAAATGCGTAGAGATGTGGAGGAACACCAATGGCGAAGGCAGCCTTCTGGGCCAACACTGACGCTCATGCACGAAAGCGTGGGGAGCAAACAGG
+
BB???;;<6;AABBCBAA<A9A@B8A=B6;;BBB=AAABH>CBCABBECCB@BM@GCBBB@A=@DCBAA@@A==</9:8.3:1996:68828A9A:?03:@@@:<<>6<<B=CD@??BB@DB==>A:??>7728;?=??9A?B=A<B;9:@@@@<@:<ABC=;:9?=BBBCB<AAC8:;@B5//:)/)/927/925;>;<@<=:===<09.5.5599;;669>;@9;;A;555)5@BBBCC:A@@CC=AAA6
@N9IO0:00712:05771
TACGTAGGGTGCGAGCGTTAATCGGAATTACTGGGCGTAAAGCGTGCGCAGCGGCGCCGCAAGTCGAGTGTGAAATCCCCGGGCTTAACCTGGGAATTGCGCTCGAAACTACGGTGCTGGAGTGTGGCAGAGGGAGGTGGAATTCCACGTGTAGCGGTGAAATGCGTAGAGATGTGGAGGAACACCGATGGCGAAGGCAGCCTCCTGGGCCAACACTGACGCTCATGCACAAAGCGTGGGGAGCAAACAGG
+
@A???@?@::;;><6...(-(-770:7;:>DC@@6@@9;;09=:99975..--(--:)/5B<;55555=;;:@;29;;;.9:1<?4>4=4;8=5=28044=>:;<<=7<=<:@<::A@A?BB@<@@7;0//8:29?/436=6;8:;@==966<<<=:===>6;665;99;:9556<.550504=92;=9:7:BB?C=?:999=>:==?5=.929>>?AB854;9:8<<@:44(4:A;:::&499:=4::>;
@N9IO0:00672:05836
TACGTAGGGTGCGAGCGTTAATCGGAATACTGGGCGTAAAGCGTGCGCAGGCGGTTTTGTAAGCCAGATGTGAAATCCCCGGGCTTAACCTGGGAATGGCATTTGGGACTGCAAGGCTGGAGTATGGCAGAGGGGACTAGAATTCCTGGTGTAGCAGTGAAATGCGTAGATATCAGGAGGAATACCGATGGCGAAGGCAGGTCCCTGGGCTAATACTGACGCTCATGCACGAAAGCGTGGGGAGCAAACAGG
+
CCBB?@@B=:;:AA@;;;?B=BBA=A9;:@BAD>AAACC>EBBB@@A?=@:@@:@DD9@@@?BC=@@B@@@@@A;@@??5@@9AA9=9=:=CB>B?AA>BBCD<??<?BAAA?481999333389<<BCBCBCC;CCBCBB>A=A;::4:B;;<AA@BBBB=ABACCA@ABBB@??=?><?=@A@=@?997;@A@C?BBA=;;;0;@@;ABDA@@@CCDDCBB;=;BCCB999.:99:DBC9@@ACC<ACB?
@N9IO0:00681:05857
TACGAAGGGTGCAAGCGTTAATCGGAATTACTGGGCGTAAAGCGCGCGTAGGTGGTTCAGCAAGTTGGAGGTGAAATCCCCGGGCTCAACCTGGGAACTGCCTCCAAAACTACTGAGCTAGAGTACGGTAGAGGGTGGTGGAATTTCCTGTGTAGCGGTGAAATGCGTAGATATAGGAAGGAACACCAGTGGCGAAGGCGACCACCTGGACTGATACTGACACTGAGGTGCGAAAGCGTGGGGAGCAAACAGG
+
88844.49099:=5;:<<7<=@9=.7-7-3337;487:@>9?;9;;;;@BB>BC?A=BB@ABADCAF?BB9;<BC=DCCC9CB<B@@A<@;@AB6A=;;;@?BBADEH:A;;99978>;<>???ABB?;::CCC>CL@CB@B?BC=B?BBBBBBBBA?AAA?:@A:::@@@?@??C@C<@>A=ABD?@@CC>A@=3:6:>?D?::7:A>ABBECBBA??@;;;@@??<@;;;AA9;::@@@@7@A@AB=;;;=
@N9IO0:00684:05818
TACGTAGGGTGCGAGCGTTAATCGGAATTACTGGGCGTAAAGCGTGCGCAGGCGGTTGGTTAAGTCTGATGTGAAAGCCCCGGGCTCAACTTGGGAATGGCATTGGAAACTGGCTGGCTAGAGTGTGGCAGAGGGGGGTGGAATTCCGCGTGTAGCAGGTGAAATGCGTAGAGATGCGGAGGAACACCGATGGCGAAGGCAGCCCCCTGGGCTGACACTGACGCCTCAGGCACGAAAGCGTGGGGAGCAAACAGG
+
CDDABBCE>BBCCFDBBB@B:;;A4=*0)/7777366;CD>CDBAAABBCCACC@C@C@D@C@B@@@@@@BA>C>45:<</?<6AAAB=@@?BD>D8BB9@@@:@<@?///:3:00,/@=@AA::::48<<;;;;;;%79/738,76;8;8=<>>=9929:996722559;;677=99.55/5/5555:?>94?==6=16555555'566/68;6955599@::042--(--237706=<9@??2>>AAA688D:
@N9IO0:00713:05852
TACGAAGGGGGCTAGCGTTGTTCGGAATTACTGGGCGTAAAGGGCGCGTAGGCGGCCTTGATAGTTGGGCGTGAAAGGCCCGGGCTTAACCCGGGAACTGCGTTCAATACTGCGAGGCTAGAGTGTGGGAGAGGTTGGTGGAATTCCCAGTGTAGAGGTGAAATTCGTAGATATTGGGAAGGAACACCGGTGGCGAAGGCGGCCAACTGGACCACAACTGACGCTGAGGCGCGAAAGCGTGGGGAGCAAACAGG
+
@A@;99:EDD3DBAA;<;@BD@CD@B?B@CBBBC=:;;CF?LI=BBBBA;0,00,08<:>@>BCC>BB<B;:;AC:B?BD;CA;??=<8>@6A>3;6;;9=:@;@B;;;;;9:@@<=BB;;;A;;;@D<?ABC?A>@=??;>=@=@A;B??>:>@??8??AA9A<??;>;:::83:8(-(-).).8;6=7<86;<<8<7>;988>8<<?;@@=ACB?BA@@BIB;;=B@BDCAAA0;;A;;;;.:@;;;0;?@>
@N9IO0:00675:05876
TACGTAGGGGGCGAGCGTTGTCCGGATTTATTGGGCGTAAAGAGCTCGTAGGCGGTTCGGTAAGTCAGATGTAAAAACTCCAGGCTCAACTTGGAGAGGCCATCTGATACTGCCGTGACTAGAGTCCGGTAGAGGAGCACGGAATTCCTGGTGTAGCGGTGAAATGCGCAGATATCAGGAGGAACACCAGCGGCGAAGGCGGTGCTCTGGGCCGGAACTGACGCTGAGGAGCGAAAGCGTGGGGAGCGAACAGG
+
?C@@@@AAAA2BBBBCBB=AA@9=999:0:B=A@:AAACC<BBBAABCB>>800+0;=B;BA<@=CBBB@@@BCCC5AAA?AC?CBAB>>=4;59@9>9><>AA@AB@@@B?@;@CBBBCBBAB@@=@;:::A@=@ABA@B@CACBDACC@BBBBCCC@BCCC=AA9;:@@@@@BAA:4=?=>8@??:?A9:79BDBI?BA>A@A<;:AC>DAEAE:<<;;:<BBCAC@<;;CDB:@;;;AAA3BABBB=;;;<
@N9IO0:00683:05890
TACGAAGGTCCCAAGCGTTGTTCGGAATCACTGGGCGTAAAGGGAGCGTAGGCGGCGTGGTAAGTCAGATGTGAAATCCCGGGGCTCAACCCCGGAACTGCATCCGATACTGCCATGCTTGAGGGTTGGAGAGGTAGCTGGAATTCTCGGTGTAGCAGTGAAATGCGTGGATATCGAGAGGAACACTCGTGGCGAAGGCGAGCTACTGGACAACATCTGACGCTGAGGCTCGAAGGCTAGGGGAGCAAAAGGG
+
@@A@@<@>@AA0;.9;;;=@@?CB@B@AA???AA=ABBCC>CF>@@@?AB@>::6:A@@>A@5;;@@AA<;;@??)9;;09:>+>>@B=CAC4A7:.5;95@@@=CDCBBCCD@C?@?H@CAAA<A;>;?@==<??=>=C:C:CADFBB@BBABB;;;C?CG>CCCCBB=B@@A@@B@@@?B@CBCAA>>>*///)/3:@ACCCDDCE?@AB9<A@=<@A?;;<<==9<<?@@:@5@@@@AB6?@?AAA4@A8
@N9IO0:00692:05886
TACGTAGGGTGCGAGCGTTAATCGGAATACTGGGCGTAAAGCGTGCGCAGGCGGTTATTTAAGACAGGTGTGAAATCCCCGGGCTTAACCTGGGAATTGCGCTTGTGACTGGATAGCTAGAGTGCGGCAGAGGGGGGTGGAATTCCACGTGTAGGCAGTGAAATGCGTAGAGATGTGGAGGAACACCGATGGCGAAGGCAGCCCCCTGGGCCAGCACTGACGCCTCATGCACGAAAGCGTGGGGAGCAAACAG
+
CC@A?BAA<;;:CCCABB?B>ABA?@-00<<<<3;9;DB:A?A@B9??>==@@<A>BA@:@>AAA@?;?BAA??9@??@2?=/97-:495955)57<7566@<8>>?CDCE>BBBBBB<;;;;;BA>B;;;:B=A=)AA<<<<9=056944<55.6;;;<==266B>>;;;=<;;;<.55.5.5;;9>?DD?;;68;;:955555$59;1;495555599555795559995544)4::9999&44444)4@:
@N9IO0:00695:05878
TACGAAGGGTGCGAAGCGTTAATCGGAATTACTGGGCGTAAAGCGCGCGTAGGTGGTTCAGCAAGTTGGAGGTGAAATCCCCGGGCTCAACCTGGGAACTGCCTCCAAAACTACTGAGCTAGAGTACGGTAGAGGGTAGTGGAATTTCCTGTGTAGCGGTGAAAATGCGTAGATATAGGAAGGAACACCAGTGGCGAAGGCGACTACCTGGACTGATACTGACACTGAGGTGCGAAAGCGTGGGGAGCAAACAGG
+
<=<8?4:9(499448=;==5;9=99.9.93=>@AD6@B;;;05599;=CBBB?BB>B799<60,0>6;,0/6<000(4888+7919>00,06;>@9;::??=4984=99.8879:://0==>>@@@@@@AA@@AD?CB@@@7:4:A9A=:::@@CCAA>@:999*98<<<=??@?A@A=@>@6:5;;;5<<<0,000+/16///;:<74305:955@BB@AAB@@@ABA=@@@@@C=B;;;BBB7A@A@A8AAA>
@N9IO0:00707:05882
TACGGAGGATCCAAGCGTTATCCGGAATCATTGGGTTTAAAGGGTCCGTAGGCGGTCTTATAAGTCAGTGGTGAAAGCCCATCGCTTAACGATGGAACGGCCATTGATACTGTAGGACTTGAATTACTTGGAAGTAACTAGAATATGTAGTGTAGCGGTGAAATGCTTAGATATTACATGGAATACCAATTGCGAAGGCAGGTTACTACAAGTGGATTGACGCTGATGGACGAAAGCGTGGGGAGCGAACAGG
+
BBCC?CC@CBB?A=A@@@>ABB>B?A>AABA?CC4?>(93(38.88484:?477-89:5:@@<@AA@@??:>AA?=B??8@?=<==291:@?>@<@8AD?B@DC?BA@@@@:::A?@@@?@@=?=@>@-0,06<<=;@A@@@?BB;;;CAA@BB@<<5<?@>8999@<AADCCC?@@@;;5;2;=94=2925/:=)0)///)/3;444;;.445755.59<9;:?C;<7;C;;;6;A;;;FD;CBBAB<9::6
@N9IO0:00709:05877
TACAGAGGTCCCAAGCGTTGTTCGGATTTACTGGGCGTAAAGGGCGCGTAGGTGGCAATAAAAGTCTGGTGTGAAATCTCTGAGCTTAACTCAGAAACTGCACTAGAAACTGCATTGCTTGAGTGTTGAAGGGGAGATTGGAATTCTCGGTGTAGCAGTGAAATGCGTAGATATCGAGAGGAACACCAGTGGCGAAGGCGAATCTCTGGGCAACTACTGACACTGATGCGCGAAAGCTAGGGGATCAAACGGG
+
AAABA?@<@AA8?6;:;;>BC?BC=:99.:=@AC>?A?BB>CF>@@@@?A@?@A=?D:99994;CCCB????C@@9@@@@BCAABC?B?BCC@@@D=C;;<DDDCBCF>CAA@@><??@?????@@=AA>ACC9AAAB@C@C?B=A@::6:@@@ABBBBBBD?ABBCBCBCBCAA@B@@@;@;@AA=@@A@=@AA?A?A@?=?BBBBBC>BC@AAABBAAAAAB?A??899@@B8???@@EE:B?@?C>A@A<
@N9IO0:00710:05909
TACAGAGGGTGCAAGCGTTAATCGGAATTACTGGGCGTAAAGCGCGCGTAGGTGGTTCGTTAAGTTGGATGTGAAAGCCCCGGGCTCAACCTGGGAACTGCATCCAAAACTGGCGAGCTAGAGTACGGTAGAGGGTGGTGGAATTTCCTGTGTAGCGGTGAAATGCGTAGATATAGGAAGGAACACCAGTGGCGAAGGCGACCACCTGGACTGATACTGACACTGAGGTGCGAAAGCGTGGGGAGCAAACAGG
+
ACCAABBD<A@>=6;87719;>@?9@<?;@A@@@<@@?BB;@:;;A@@@AB>BC?C>BBC@CDCC@C@BBBBBBC=@@@@2C@7CCCB?B@BDD=C:CCBBAA@?ACC8CAC:CB@@@A:::@???:8=BBBB?6BB?BB>C;?@7<;>AABBBB@??CAC=5DB888BAB?@::7.5.518-8;=7==;;3;:A;@<ABBB@BB?BF=??@??<?<7337787;8@59AA<<<39988???9B><<B;???4
@N9IO0:00664:05927
TACGTAGGGTGCGGGCGTTAATCGGAATTACTGGGCGTAAAGCGTGCGCAGGCGGCTCCTTAAGTCAGATGTGAAATCCCCGGGCTTAACCTGGGAACTGCGTTTGAAACTGAGGGGCTTGAGTGTGGAAGAGGGGGGTGGAATTCCAGGTGTAGCAGGTGAAATGCGTAGAGATCTGGAGGAACACCGATGGCGAAGGCAGCCCCCTGGGCCTAACACTGACGCTCATGCACGAAAGCGTGGGGAGCAAACAGG
+
@DBCA@AG<BB@@?8?>?<@?BCD>A4:8;@@@D=BBBBB<ABA@@@A@::4:;2<:B?D@C@CCBB=BDC@A?904944&5>3>>8A7A7ACD<B?BAB@@?A6::A9=>>3933&385;9:?CBB4>3>889999#396;88484884?;?9>://*/9;:5/448=>>;:;;55==A<8<8@BB@CCCC:;;;8<9=>99:::$///)/)/72779:::444444::::;<?B;@?==;88+8373;34436
@N9IO0:00700:05952
TACGAAGGGTGCAAGCGTTACTCGGAATTACTGGGCGTAAAGCGTGCGTAGGTGGTTGTTTAAGTCTGTCGTGAAAGCCCTGGGCTCAACCTGGGAATTGCGATGGATACTGGGCGACTAGAGTGTGGTAGAGGGTGGCGGAATTCCCGGTGTAGCAGTGAAATGCGTAGAGATCGGGAGGAACATCCGTGGCGAAGGCGGCCACCTGGGCCAACACTGACACTGAGGCACGAAAGCGTGGGGAGCAAACAGG
+
CC@@@;@B<@@?C?B@@@@CECCC?A=?=@CDDC>:::CC9@@@@?:;<@B>@@<?>@@@;@:@@BCCCCCCCCA46;=6BC>7CCDC<H<CB=8=;>7@ABABB@BBCBBBD>::;BBBBBBBCCD?ABBCCE>CC@CC?@=B6:;8;?BBCCCCCCCCCD?CCAAABBBAAAAAB<AA>A>@@@B?B@@=@AA>A>A@=A?BB?AAA<A?B@AABB899AAA9:95;BBCDE=B@@@@@@2@=@@?9@@A=
@N9IO0:00701:05948
TACGAAGGGTGCAAGCGTTAGTCGGAATTACTGGGCGTAAAGCGTGCGTAGGCGGTTTCTTAAGTCGGATGTGAAAGCCCTGGGCTCAACCTGGGAATGGCACTCGATACTGGGAAGCTGGAGTGCGGTAGAGGAGGGTGGAATTCCCGGTGTAGCGGTGAAATGCGTAGAGATCGGGAGGAACATCAGTGGCGAAGGCGACCCTCTGGACCAGCACTGACGCTGAGGCACGAAAAGCGTGGGGAGCAAACAGG
+
>@A:;5::1999949ABB@CBBBA?A4:49@@@D=::9@A9AACAA?@@?A=;;6;C=;;9;@B@@C?@C@A?@;)555)3;808=??8=9==>8>;==:BBBC===<A??@;3:3:<@@<9:9@@@;::9>=3;;@9@A?B:?<@B=A?CBBBBBA=AAAA<BBAAA@??>???@A9@@=@?BBBB@@@C@CCD@E@CB;;;6;BBB>DB@CEBCCEICBBBBA@@;;;;;;;;&;==;999*49>A>9??@:
@N9IO0:00705:05922
TACAGAGGGTGCGAGCGTTAATCGGATTTACTGGGCGTAAAGCGTGTGTAGGTGGCTTCCTAAGTCGATTGTGAAATCCCTGGGCTCAACCTGGGAATTGCAGTCGATACTGGGGAGCTCGAGTTCGGTAGAGGACGGCGGAATTCCCGGTGTAGCGGTGAAATGCGTAGATATCGGGAGGAACATCGATGGCGAAAGCAACCGTCTGGGCCTGAACTGACACTGAGACACGAAAGCGTGGGGAGCAAACAGG
+
ABB@@??@<@BA?<<78719<@==9?@@8AA@@=688988-:99:88;=?@=;;6;A?A<@A=AAAAAB>A@CCC<A@@=@@@8A@AA7@?CCC=C<@.4945;CCCCCCBBBA8@@@ABC@@A?CC?BC@;;6;9?;<A?B?B@BE=A>@@@?::9=@@@E<BBBBBA@@@:97;=6;:4;2:9456=<<8>??@9??A:@<@AA@@C4;79AA;A@@;;:@;;:>993???=9???@ABB9AABAB9@;;;
@N9IO0:00707:05948
TACGTAGGGGGGCGAGCGTTGTCCGGATTTATTGGGCGTAAAGAGCTCGTAGGCGGTTTGGCAAGTCGGGTGTGAAAATCCGGGCTCAACTCGGAGACGCCACTTGATACTGCCATGACTCGAGTCCGGTAGGGGAGTGCGGAATTCCTGGTGTAGCGGTGAAATGCGCAGATATCAGGAGGAACACCGGTGGCGAAGGCGGCACTCTGGGCCGGAACTGACGCTGAGGAGCGAAAGCGTGGGGAGCGAACAGG
+
A@;:4494444#4::9<;<5;:4.4.45;09:5>9033333/4=>=A989BB?@A5::5:=@A=??A@A8989@@A@388.44(444<7;944.49;:33-333-38???9:9;>;4999944444.4595555&55<<<<15057<8<<<?@===<<7<;9819;355:555=::87)//)/)///5<99:7:<@:>048;?@@BCBCC?C@B@@<@@0//95----0667<=</58==?AA6@@AAA?:557
@N9IO0:00708:05931
TACGGGGGGGGCAAGCGTTGTTCGGAATTACTGGGCGTAAAGGGCTCGTAGGTGGCCAACTAAGTCAGACGTGAAATCCCCAGGCTTAACCTGGGAACTGCGTCTGATACTGGATGGCTTGAATTCGGGAGAGGGATGCAGAATTCCAGGTGTAGCGGTGAAAATGCGTAGATATCTGGAGGAATACCGGTGGCGAAGGCGGCATCCTGGACCGAGATTGACACTGAGGAGCGAAAGCCAGGGGAGCAAACGGG
+
?@AAA@A@A@"?@>A@<;6;@=AB>A>A?AB;;<0;<<;B9@@<@CBCCCE>A@>A?C?C;;7;BAA;;;9:?@@6;;DD6;;6;@;@;>?:::/:299:9??B???BCCCC@@@@?AA=AB=A>ABB=BCBBB=A@@@AAA?B?B?AA>AA@;;;A>@;;;;*;B@@@BBDCCCCBB=@@AH@A@@?D?BC?AA@5;6;A>AAAA=@@>@?ABBB@@<@@@@ABBAB>BBBBLL?CC>BBBB9BCCCC?BBB:
@N9IO0:00710:05948
TACGTAGGGTGCAAGCGTTGTCCGGAATTATTGGGCGTAAAGAGCTCGTAGGCGGTTTGTCGCGTCTGCTGTGAAAATCCAAGGCTCAACCTTGGACCTGCAGTGGGTACGGGCAGACTAGAGTGCGGTAGGGGAGATGGGAATTCCTGGTGTAGCGGTGGAATGCGCAGATATCAGGAGGAACACCAATGGCGAAGGCACATCTCTGGGCCGTAACTGACGCTGAGGAGCGAAAGCGTGGGGAGCGAACAGG
+
BBAAABBA;>@?A>A;;;@BCC@B?B>@>@C?BC>;:;CD79:::AA@@::5:@<@C=ABCDCCAB;;:@@@????5=<;?9?<?CCD@D@C<?9>?9?@ACBBCE<@A@??9@A??@@@999@@AC<@@AAA5@@BBCC=B>B@B?CC@ABACAAB>BJ?A?BBBCBCBBBB@@@@=;;5;5;AB=A>@@:>>?;@?EDDDCCAAABB;A=@@@;@@AA@AAA????BBAAAF>@A@A@@@.;;AAB?;;;>
@N9IO0:00667:05980
TACAGAGGGTGCGAGCGTTAATCGGAATTACTGGGCGTAAAGCGTGCGTAGACGGTTATTTAAGTCGGGTGTGAAAGCCCCGGGCTCAACCTGGGAATTGCATTCGAGACTGAATAGCTAGGGTACGGTAGAGGGAAGCGGAATTTCCGGTGTAGCGGTGAAATGCGTAGATATCGGAAGGAACATCAGTGGCGAAAGCGGCTTCCTGGACCAGTACCGACGTTCAGGCACGAAAGCGTGGGGAGCAAACAG
+
ABBAAACC>AA@BBB>>>9>;=?A9>5;6;AA?A=??>CB799B999BBBABAB?A<@?B<A6:9???<@C@@<=)8888-9@/:9:A?B@CCC>C@C;;:BB>AABBABBBB@DAAABCCD<;;;B?ABBBBB>C?AABAE@CD>C@E@;;<<<CB=@A@@8@AAB;;<AAB@@@=A6;8:?BC@@ABAA>?;;;0;@@:@C?B?BC?BD=@@A@@;??A@A?B??<?B???B=:99AABA8@@@>>7<;;
@N9IO0:00668:05961
TACAGAGGGTGCAAGCGTTAATCGGATTTACTGGGCGTAAAGCGTGCGTAGGCGGTTCAGTATGTCGGTCGTGAAATCCCCGGGCTTAACCTGGGAACTGCGGCCGAAACTGCTGGGCTTGAGTGTGGTAGAGGGCGGTGGAATTCCGGGTGTAGCGGTGAAATGCGTAGAGATCCGGAGGAACATCAATGGCGAAGGCAGCCGCCTGGGCCACAACTGACGCTGAGGTACGAAAGCGTGGGGAGCAAAC
+
BBC;:9A@6></0)///0)/)//:69;C8CBBBC=::;AA;A@A@A:;9CCADD@C>BBDCCBCCBB@CCCCBBB>BBCC;CC=BB?B?BACCC=C@@@@@?;?>@AA=CD@@:995:A????CCBA<899AAC:>>;>>9@>@?B>BB=BBAAABB?BBBC<BAAAB@@B>>@?;?;>A=@?BBBBB@CE@CDD@C@CBBB?AA=@@@8@5;;C7;<B@BBCBCCC?BBBBBA<AAAABCC7A@><<5<
@N9IO0:00672:05995
TACAGAGGTCCCAAGCGTTGTTCGGATTTACTGGGCGTAAAGGGTGCGTAGGTGGCGGGGTAAGTCGGATGTGAAATCTCCAGGCTCAACCTGGAAATGGCATTGGAAACTACCTTGCTAGAGAGTTGGAGGGGGGACTGGAATACTTGGTGTAGCAGTGAAATGCGTAGATATCAAGTGGAACACCAGTGGCGAAGGCGAGTCCCTGGACAACTTCTGACGCTGAGGCACGAAAGCTAGGGGAGCAAACAGG
+
CCBA@@B>;<;0;29:497<<8=>=??C=BBAAA9??=>?9@@9AAAAACD@CBABBBB:AB>BBBB?A99:99?9???B?@?<@BBB@B@CC?BB>BC@DCEAE?BB=;;;CACACCCBBAAA@A5;4;:9999$9949447=@?@?B>BBAABAC?ACDD???@<==:::A@???BAB<>;?A@6>>00(/660659=@@999+9>577;6;?9<;;00/:///828:345<38<<<<<<*77<>>9=;;8
@N9IO0:00686:05982
TACGTAGGTGGCAAGCGTTGTCCGGATTTATTGGGTTTAAAGGGTGCGTAGGTGGCCCTGTAAGTCAGTGGTGAAATATCTCAGCTTAACTGAGAGGGTGCCATTGATACTGCAGGGCTTGAGTACAGATGAGGTAGGCGGAATTGACGGTGTAGCGGTGAAATGCATAGATATCGTCAAGAACACCGATAGCGAAGGCAGCTTACCAAGCTGTAACTGACACTGAGGCACGAAAAGTGTGGGGATCAAACAGG
+
B@@@@;;5<B>CC>@@AB=AAE@?7;;=6=>9>>7>>5;;4?;4;<?B30/900*07.7<@<0;;CDB@A?ACDD?CCBCCBAACC>B>@99:<<@?6=BB:>>:=BAB;;;A@@@;@A7:::<@;:::44447<9:6:<6>5?588>>8BDAAB::49@@?=@A:::??=????>?@A7>>6AAB499B@<:=@-0,0>><=6?;7;488999;8@@BAAAA933:33333333&377;;;<1::;;<45336
@N9IO0:00694:05997
TACGGAGGGTGCGAGCGTTGTCCGGAATCACTGGGCGTAAAGGGCGCGTAGGCGGCCCGGTAAGTAGGGGGTGAAATCTTGCGGCTTAACCGCAAGGCTGCCTTCTAGACTGCCAGCTCGAGCACAGTAGAGGCAGGTGGAATTCCCGGTGTAGCGGTGGAATGCGTAGAGATCGGGAAGAACATCAGTGGCGAAGGCGGCCTGCTGGACTGTAGCTGACGCTGAGGCGCGACAGCGTGGGGAGCAAACAGG
+
CBCC?BAD>???B@@>?@=@BB?B?B>AACDBCC>ABBDD>CH?BBACBB>99929:4;=BCACCBBBBB1BDGG=9;;=@>>7BC:C:C<DCB?A?A:;9?B@DCB9;;@@?<;:44949:???ABA@AAA=@@@?BB?B<?=?@:@?AAB@@CC?DC?B>BB@@????=>@@@@9A=AB?BBBBBBBB@BBC@CABB@BACBBBB=AABBBBBBBBCBC;;;;;5<B;;;BBBCBBEDD:ABAAC;A;:3
@N9IO0:00697:05983
TACGTAGGGCGCAAGCGTTATCCGGAATTATTGGGTCGTAAAGAGCTCGTAGGCGGTTTGTCGCGTCTGCCGTGGAAAGTCCGGGGCTCAACTCCGGATCTGCGGTGGGTACGGGGCAGACTAGAGTGATGTAGGGGGAGACTGGAATTCCTGGTGTAGGCGGTAGAAAATGCGCAGATATCAGGAGGAACACCGATGGCGAAGGCAGGATCTCGTGGGCATTAACTGCGCTGAGGACGAAAGCATGGGGAGCGAACAG
+
B@;:5?A?8959C49:AB?BAB?@=A=@;>><>>*//6666(3333883338233-33(3:<<444494/)///)//(///)///&4::;8<99.4.444;:::7443(393333&3:::::95554:;94444444$4455:=8><>8=855.5995/)/94///777+9;444449555955.55.54955.555565547<5:<<.44///---6(--,(-(------/<>>:>>>A>6<555=>>0>:949.445
@N9IO0:00701:05991
TACGGAGGGTGCAAGCGTTATCCGGATTCACTGGGTTTAAAGGGTGCGTAGGCGGGCAGGTAAGTCAGTGGTGAAATCCTGGGGCTTAACCCCAGAACTGCCGTTGATACTATCTGTCTTGAATCCTGTGGAGGTGAGCGGAATATGTCATGTAGCGGTGAAATGCTTAGATATGACATAGAACACCAATTGCGAAGGCAGCTCACTACGCAGGCATTGACGCTGAGGCACGAAAGCGTGGGGATCAAACAGG
+
AACC?@@@9@@?@=@A@@>@@@<A=99-3=<:;@:?=1=919;0::<<ABC@BBB>BBB?@@=@BBCCDC?@@CC>CH<;<DE;GG7@.555&5<B?CBB@@BB8@BBAA?=>@<<AAC?AA=:95:BBB?CB@BBBBBB@C?A@@@BAB:::AAAA?BCAC>;;;C>AA@@@@@AA@A@AC?BC@,0+0,0000*027/56>>>=>C699BC?BCC@AAABCDA<<7;B@<=<6<989>>@6???AC<:;;@
@N9IO0:00702:05971
TACGAAGGGGGCTAGCGTTGTTCGGAATTACTGGGCGTAAAGCGCACGTAGGCGGATACTTAAGTTAGGGGTGAAATCCCAGAGCTCAACTCTGGAACTGCCTTTAATACTGGGTATCTCGAGTCCGAGAGAGGTGAGTGGAATTCCGAGTGTAGAGGTGAAATTCATAGATATTCGGAGGAACACCAGTGGCGAAGGCGGCTCACTGGCTCGGTACTGACGCTGAGGTGGCGAAAAGCGTGGGGAGCAAACAGG
+
?@?;:6;CCD3CCCCBBA>??@CB?B<?=@@@BC=?A@CE>CBCCB;:;AA>;;6;@@@B>B>BC@CCCC<ACBC?ICF=BBBBBBBB@CECDDAE;;;A@:>>8>;??:>:=4::::;9998>?4888CCCC>AACCCC@E?C@B?BBB;;;@AAA<BB@@=@=A?BAA>@99178489?C<@@@?AAAB>@@@5;5;?9@@>>=:948<<<8588;>===<:3//1/0)/////&/8::<>>16666>4===7
@N9IO0:00712:05974
TACGAAGGGGGCTAGCGTTGCTCGGAATCACTGGGCGTAAAGCGCACGTAGGCGGCTTTCTAAGTCAGGGGTGAAATCCTGGAGCTCAACTCCAGAACTGCCTTTGATACTGGAGAGCTTGAGTTCGGGAGAGGTGAGTGGAACTGCGAGTGTAGAGGTGAAATTCGTAGATATTCGCAAGAACACCAGTGGCGAAGGCGGCTCACTGGCCCGATACTGACGCTGAGGTGCGAAAGCGTGGGGAGCAAACAGG
+
CCCBA>ACCC3CCBE999?ACCCC@C<ABCCCCC>9;;BD;A;;;C@A?@@=9:26C@4BBB?BBCCCDD;BAB>5BB:CC@@@ADCB?BBB?BBC?BAA@<@C7??BBBAB?@@???A>BAAA=A?>8>?=>8AAABAB?B@BBBBBB=B=BBA=><>??C:A:@@>>>@@@A=@?>B>AB?@@@?BAA@<?==8=800,0=000;;6:C<DBBBBBBC@@@C@AA<?@>?@@:BBAACDF;BBCDD=BAC?
@N9IO0:00665:06013
TACGTAGGGTGCGAGCGTTAATCGGAATTACTGGGCGTAAAGCGTGCGTAGGCGGTCTCGCAAGCTGGGTGTGAAATCCCCGGGCTCAACCTGGGAATGGCATTCAGGACTGCGAGGCTGGAGTGCGGCAGAGGGAGTGGAATTCCACGTGTAGCAGTGAAATGCGTAGAGATGTGGAGGAACACCGATGGCGAAGGCAGCCTCCTGGGCCGACACTGACGCTCAAGCACGAAAGCGTGGGGAGCAAACAGG
+
?@@@?999.;A@?>@;:;>B4;;<8<+0)/;>>:5AABCC=CBBBC@AA;;5;B59999A=A=A?;?B<@;;>>>8CB@@*87(3669:@0//;5;4775>:::>::7?BB?A=>=189=+000//83-////;1///@;A@D>A=A999<8=?888A?@@<C?>?@@@@C:89<=2988;5;;;1733828996<0884<:<=9<@@6;6;B@@@BBBA;;;<<7;BC;;:C6::66=>>/666<=3::<7
@N9IO0:00669:06043
TACGTAGGGTGCGAGCGTTAATCGGAATTACTGGGCGTAAAGCGTGCGCAGGCGTCTTTTAAGACAGGTGTGAAAGCCCCGAGCTTAACTTGGGAATTGCGCTTGTGACTGGAAGGCTCGGAGTGCGGAAGAGGGAGCTGGAATTCCTGGTGTAGCAGTGAAATGCGTAGAGATCAGGAGGAACACCGATGGCGAAGGCAGGCTCCTGGGCCAGCACTGACGCTCATGCACGAAAGCGTGGGGAGCAAACAGG
+
CCAAABBF@?A?B@A?@@=@=AAB<A5;49AA@B>AA@JG>CBCBB@BA@A;A@@@@@B9B@DDCBB@BBBA??6::;;&4::;98C8BC7@;19286:9::D7;;@@AA@=@8:7:BCA?BB;;;A>A=AAAB=BBCCHAD?B?B?BB>BCCCCCCCCCCC>BBBBBBBBBA@@AA?BBAE@BBB?@A;;7;AB@E@BCB@@;;5;;;/:=?AA?>?@?989?9;;;;@@@BB;@?A;:;;.;@?BC>CDD?
@N9IO0:00670:06043
TACGGAGGGTGCAAGCGTTATCCGGATTCACTGGGTTTAAAGGGAGCGTAGGTGGGTTGGTAAGTCAGTGGTGAAATCTCCGGGCTTAACTCGGAAACTGCCGTTGATACTATCAATCTTGAATATTGTGGAGGTAAGCGGAATATGTCATGTAGCGGTGAAATGCTTAGATATGACATAGAACACCGATAGCGAAGGCAGCTTGCTACACAATTATTGACACTGAGGCTCGAAAGCGTGGGGATCAAACAGG
+
BBAA?ACA=CCCC:A@AA=ACB>B>;;25A=@<<4>:0==,;4,4<5;;AA=@A@<@?C>@A<@A:;B??4?@@@:::9A498/9A;?>A????@@9??AA=AB9;;CCCA<@AB9<<<:>C?BBB999=474.4?:?:;6;=@A@@@AA;;:????=?AAD>;::B?@????:9:AAAAA@:??@<??A?@A@@;@=A@@@C:;;CCBBCC>A>AA=@@BAB:599.07///:3:099@??2ABBCF>;66@
@N9IO0:00671:06011
TACGTAGGGTGCGAGCGTTAATCGGAATACTGGGCGTAAAGGGTGCGCAGGCGGTTCTGCAAGTCAGGCGTGAAAGCCCCGGGCTTAACCTGGGAATGGCGCTTGAAACTACAGGACTGGAGTATGGCAGAGGGAGTGGAATTCCACGTGTAGCGGTGAAATGCGTAGAGATGTGGAGGAACACCGATGGCGAAGGCAGCCTCCTGGGCCAATACTGCGCTCATGCACGAAAAGCGTGGGGAGCAAACAG
+
7?;<:<8?80//;9779925.5;:4:)///:::3;;AAD>ED=;;<:;;94=<2515<;9;55559949;544=39898+89/459C?B?CCC<A?@@@DBBB?=CD>CBBB;<559;<8>A660=4//////)/444385:.4.4:<<<=;;;5.59990:99:=5556=<<<=8<<8;4444.4444.449.4.44;;7==7444)4.5298=44///;//////555::+55555>>&55555)599
@N9IO0:00684:06026
TACGAAGGGTGCAAGCGTTAATCGGAATTACTGGGCGTAAAGCGCGCGTAGGTGGTTCAGCAAGTTGGAGGTGAAATCCCCGGGCTCAACCTGGGAACTGCCTCCAAAACTACTGAGCTAGAGTACGGTAGAGGGTGGTGGAATTTCCTGTGTAGCGGTGAAATGCGTAGATATAGGAAGGAACACCAGTGGCGAAGGCGACCACCTGGACTGATACTGACACTGAGGTGCGAAAGCGTGGGGAGCAAACAGG
+
9944:44:099>=9====8=4=55.72;6?BCCF>::9CC<AAA@@?ABBB@CB<A<@@ACE?CC?B=AB?BBBC>CHMI<CC=;;:C@D@BBD=B?B;;;@CEACCC;D@@@;;:9;AADBBBBAA=?@@@AC9?A5;;=@<@B=B?AAAAABA;;5;;99.:@>=@AABAA??@?A?B?B?BBB?BCBB>AA?;@;?@@A?BA>AC?@@@AA@@:9:@@@@;;;B@AAB;;;0;:9;BDD;BAABA;@@@=
@N9IO0:00696:06012
TACGGAGGATCCAAGCGTTATCCGGAATCATTGGGTTTAAAGGGTCCGTAGGCGGTTTAATAAGTCAGTGGTGAAAGCCCATCGCTTAACGATGGAACGGCCATTGATACTGTTAGACTTGAATTAGTGGGAAGTAACTAGAATATGTAGTGTAGCGGTGAAATGCTTAGATATTACATGGAATACCAATTGCGTAAGGCAGGTTACTATCACTATATTGACGCTGATGGACGAAAGCGTGGGGAGCGAACAGG
+
ACAA=@?:=??<@=@;;:?BBC@EAG::;B@8<<4@;4?=3@;8?C758<<88:0:A/;6;B>A?BAA?C;CCBC<AAE?CC>=BB@C@C?CCC@C@CC@C@CD@C@AACBB@:BBAAC?AB@D=BC<;;7;=BCC@BBBBB>BC;;;BA@@@A@@@?@BBC=BBBB?@@@AAB<?BA;;4910::38)-(-----(/)/995:7833373333;7772;;:88344<=5:;944(4788;;;3>@@BC@;;;>
@N9IO0:00668:06094
GACAGAGGGGGCAAGCGTTGCTCGGAATCACTGGGCGTAAAGGGCGCGTAGGCGGGATGGCAAGTCGGTCGTGAAATCCTTCGGCTCAACCGAAGAACGTCGGCCGATACTGCCATTCTTGAGGGATGCAGAGGAGACTGGAATTCCCGGTGTAGCGGTGAAATGTGTAGAGATCGGGAGGAACACCGGTGGCGAAGGCGGGTCTCTGGGCATCTCCTGACGCTGAGGCGCGAAAGCGTGGGGAGCAAACGGG
+
BBBBBCDDDD3BB<?9::?B@@AD@D;;;CCCCC?ABBEC>CC=@@@CBBC@CCC<AAB>@@=@BBB>ABBBBEC>CC=@=;;6;BCC@C9:9@CD@BBBBB=@=@BAA@@@@=@B?BB?@AAF?DAAABA::6:??ADC>A=A;??9?:?9>ABBC?BBBC=BC@?@C@A?CBAAA<AA?B@BBB@C?@@=?<:6:8@A:5:><A<B>6>>>CCC?A?@?AAAAAA?BBABBF=A@A?===2=<>@@8===6
@N9IO0:00670:06102
TACGAAGGTCCCAAGCGTTGTTCGGAATCACTGGGCGTAAAGGGTGCGTAGGCGGCGTGGTAAGTCAGATGTGAAATCCCGAGGCTCAACCTCGGAACTGCATCCGATACTGCCATGCTAGAGGACTGGAGAGGTGACTGGAATTCTCGGTGTAGCAGTGAAATGCGTAGAGATCGAGAGGAACACTCGTGGCGAAAAGCGAGTCACTGGACAGTATCTGACGCTGATGCACGAAGGCTAGGGGAGCGAAAGGG
+
A@@:94:9>@A8?<?:;;?AB?BB?B;??BBDDC=@@9;;0;858@;BBBC@CB@BBA?=??<>A>>??@BBBBD?CBC=B996:CBA?B=@9949>B;;;CAA?B;;;A@@@@BAB@???BB=AABA>BBBB?BBBBBB@C?B?C@@@?ACBBBBAA@@@@:@@@A@AAA99:;;;;BB?B=@@BAAA?=9=::::*:BA:;;AAABB>@@BBBBCBB@@@@@@AAAAB@A@A;@=BBBBEE7:::ABA8@B<
@N9IO0:00697:06065
TACAGAGGTCTCAAGCGTTGTTCGGAATTACTGGGCGTAAAGGGTGCGCAGGCCGCGCGGGCAGTCAAATGTGAAATCCAGGGGCTCAACCTCTGAATTGCGCTTGATACTTCCGTGCTAGAACTTTGGAGAGGGATCTGGAATTCTCGGTGTAGCAGTGAAATGCGTGGATATCGAGAAGAACACTAAGGGCGTAGGCAAGATCCTGGACAAATGTTGACGCTCAATGCACGAAGGCTAGGGTAGCGAAACGG
+
?@@BA;;8;@@BC?B;;;:;;@ED?C?B:;;AAC6@@;;;0;9.9BA@BAA;A44;:4::)4?>>>AA90//;=D?AC?@@@@7@@AA?B?A@@A@>@;@?@@@;???>?B=A=AAAAA9999??@<@;>>:99/7=>9:498><@AAC<?>>:838887<<6<;<@@@9??>79////(/838988:377./////3//)/::;6;;7;<BB<B><600/::;5615@:@949.458888808:8;99;)4;;
@N9IO0:00707:06083
TACGTAGGGTGCAAGCGTTATCCGGAATTATTGGGCGTAAAGAGCTCGTAGGCGGTTTGTCACGTCTGCTGTGAAAACTGGAGGCTCAACCTCCAGCCTGCAGTGGGTACGGGCAGACTAGAGTGCGGTAGGGGAGATTGGAATTCCTGGTGTAGCGGTGGAATGCGCAGATATCAGGAGGAACACCGATGGCGAAGGCAGATCTCTGGGCCGTAACTGACGCTGAGGAGCGAAAGCATGGGGAGCGAACAGG
+
DA@@@<<<5000<3<;@><@@B=B8@>A5:97@@4@<><;*3344<<>>::3:=:=@/9:;99:9CBABBBAAABB9@>A?::4:A>>;@;@@=AAA?ECCBCCEE>AAABB=BA@@@A?@@@BBBB@CCCCC;CBBB<@=@=@=@=BB?BB@@@@@=@<;@:>?B@@@@@AAA@AA:::29299=4::@@;<<82929>AAAA@@:;:.9:@@D?BB;::AA@BBB7;;@ABC7;;BBAAC8@@CCC?9::?
@N9IO0:00674:06132
AACGTAGGACACAAGCGTTATCCGGAGTTACTGGGCGTAAAGGGCGTGTAGGCGGATCGGTAAGTCTGCTCTGAAAGCTCCTGGCTAAACTGGGAGAGGCGAGCGGAGACTGTCGGTCTAGAGTGAGGAAGAGGAAAGTGGAATTCCGCGTGTAGTGGTGAAATGCGTAGAGATGCGGAGGAACACCAGTGGCGAAAGCGGCTTTCTGGTCCTTAACTGACGCTGAGGCGGCGAAAGCATGGGGGAGCGAACGGG
+
A6ABBBB?BAC>?:@9:9<@@>;@;???=@@?@B=??@BC<AB=CA@AAAB@BB>BAAB?BB?CDC9;:CC@A@A7::AC=AA@BCCB:@??=6==79289<<>B;>@9:::;@@=AAACC@AACCC@C@E<;;;E?DBB@B?@=@@B@AABBCCCC?BB@@;@@ABBBBBCBAA;;7;A>A?BAA?CCBC@DBDB=A::6:=@6??A?AC?C@B>@@BBBA?==00,00+0000+07373333$////9(//82
@N9IO0:00676:06143
TACGGAGGGTGCAAGCGTTAATCGGAATTACTGGGCGTAAAGCGCACGTAGGTGGTTTGTTAAGCTAGCTGTGAAATCCCCGGGCTCAACCTGGGCACTGCAGTTAGAACTGGCAAGCTAGAGTAGGGTAGAGGGGTGTGGAATTCCAGGTGTAGCGGTGAAATGCGTAGATATCTGGGGAGGAACATCAGTGGCAGAGGCGACACCCTGGACTCATACTGACACTGAGGTGCGAAAGCGTGGGGAGCAAACAGG
+
A@BB?A@A9AA992;;;;=B8BBC=A5969@==?9?@=?=8@;;;;;::AB?BC@CC>CC?B=@?BAAB?@@@@C=@BEG;CC?BB=CAEACCC>CCBCCCACA:;;B@DBB?BC9;:;;CBBACCF<AAC;;;;-;?@@8=<?9?;9948?=;=@@299==5=A>@@BBBB@@@0000)--(-385-----,(,,,,,(,,887<<5;;7;=<<<>BBAA:;:CBBBB?BBCCCC=A000@A@7>0;;?6?;:2
@N9IO0:00686:06122
TACGAAGGGTGCGAAGCGTTAATCGGAATTACTGGGCGTAAAGCGCGCGTAGGTGGTTCAGCAAGTTGGATGTGAAAGCCCCGGGCTCAACCTGGGAACTGCATCCAAAACTACTGAGCTAGAGTACGGTAGAGGGTGGTGGAATTTCCTGTGTAGCGGTGAAAATGCGTAGATATAGGAAGGAACACCAGTGGCGAAGGCGACCACCTGGACTGATACTGACACTGAGGTGCGAAAGCGTGGGGAGCAAACAGG
+
44444./7.77///39/--072///)/)/3;;9>;09A;;;89B@B@BBA:;6;@=@?BAA;;7;B@C@DCBBABA>@CCC8CC;>?@?;?=CAA8A>AAABBED?BBB5<???999>?AABCBABCC@B>>>BB9AA<984:>A@9A<:88@??@>>:?::99-9@=<?AAB@@ABB@C@B@B?B@A=@@BA>@;:295:??@???<?C=?????AA?::;@;;;@@B>;<;@A@;A::;DDD:B;;;C;AAA=
@N9IO0:00694:06121
GACGAACCGAGCGAACGTTGTTCGGAATCACTGGACTTAAAGGGCGCGTAGGCGGGTTTTCAAGTCCGTGGTGAAATCCCACAGCTCAACTGTGGAACTGCCTCGGATACTGGAAGTCTCGAGGGTGGTAGGGGTATGCGGAACTATCGGTGGAGCGGTGAAATGCGTTGATATCGATAGGAACTCCGGTGGCGAAGGCGGCATACTGGACCACATCTGACGCTGAGGCGCGAAAGCCAGGGGAGCAAACGGG
+
@@@;:4;5:;99=>;<?>6::?AA?C8:;;:@@<?B@5<;6;=4A@BBCBA<@BB>BCC;CE?BAA6;;;6;ABB=CCI?CBBBCC@@>B:;;A8@?C9;;@CBCACCCBBB?B;;;CABBAAA6A@9>;>==2==@BBB8A>DBCCBBABB?BCAA?BBBC<AA@@@=@>@@?;=C@@@>@>?BCAC>AA==>>393;;4;B?@AAA=@@>AAAAAB@@???A?@?7898=:;09:58?=?6>??@C=???8
@N9IO0:00701:06126
TACGTAGGGCGCAAGCGTTGTCCGGAATTATTGGGCGTAAAGAGCTCGTAGGCGGTTTGTCGCGTCTGCTGTGAAACCCGAGGCTCAACCTCGGGCCTGCAGTGGGTACGGGCAGACTAGAGTGTGGTAGGGGAGACTGGAATTCCTGGTGTAGCGGTGGAATGCGCAGATATCAGGAGGAACACCAATGGCGAAGGCAGGTCTCTGGGCCACAACTGACGCTGGAGGAGCGAAAGCGTGGGGAGCGAACAG
+
@@BBBCCB=9;;B?A@@A=A@B=C?BAC?BC>BA;?>===6=999<;:99:39939=6<@;::AAA;;:===999.9?6=9:5:AAA?D=@?@A:A=CBB@@@@@9@BABC?BBBBBBBB:::AAA?B@@@?2;;;@AB?C>B>B@;;5;A;;;@@>:0,0:000:;@BBB:99=?:>@,0+0=;6;8=A9:988<8<77-3337888083888-333333333-39044:;<=5555;<==1<;433-444
@N9IO0:00709:06128
TACGAAGGGGGCTAGCGTTGCTCGGAATTACTGGGCGTAAAGGGCGCGTAGGCGGACATTTAAGTCAGAGGTGAAAGCCCAGGGCTCAACCTTGGAATTGCCTTTGATACTGGATGTCTTGAGTTCGGGAGAGGTGAGTGGAATGCCGAGTGTAGAGGTGAAATTCGTAGATATTCGGCGGAACACCAGTGGCGAAGGCGACTCACTGGCCCGATACTGACGCTGAGGCGCGAAAGCGTGGGGAGCAAACA
+
@?A?>8>???,@AAA:99@CCCBC@C?C@CCBCC>CCCCC>CE>BABB@AA=AB>BBCCF>B?CB@@@@A<ABBB=BBC:AAA;AAAA?B?C=B>@;A=;:5;;0;;CCB;;5;?>:<<@CC@@<;;;0<A@A@AAA?@@;>=?:;7;A@AAAA?:;6;>?>:@>AA?>88=:9-3:4373:5@=@<A???:?BB>B>BBAAAAAA??;=?8>=9998==;>?BBBB?A??;;;3>>@ABCC5????A8@:
@N9IO0:00710:06127
TACGTAGGGTGCAAGCGTTAATCGGAATACTGGGCGTAAAGCGTGCGCAGGCGGTTTTGTAAGACAGGCGTGAAATCCCCGGGCTCAACCTGGGAATTGCGTTTGTGACTGCAAAGCTGGAGTGCGGCAGAGGGGGATGGGAATTCCGCGTGTAGCAGTGAAATGCGTAGATATGCGGAGGAACACCGATGGCGAAGGCAATCCCCTGGGCCTGCACTGACGCTCATGCACGAAAGCGTGGGGAGCAAACAGG
+
@@A@AABA9A@;;5;>@@;@;BDB>@-00<==?8AAAEE>C@@@BA@A;;5;;6;EC<AAAGBBBCC@BCBAA@6ABDE;BC;A@@@9>5?::4;9>7;;?>@:@9:;CBAA@@;@CBC7;;;;9>;<@@9====,99<;,9.::@;A@==;55599556;=6>B>>>?><@@B:9;7;B=A>=;<1738879:97=85858?>>0;<;5;6;>?AA>@?999<<<99:>?99:,:??@ACC.<;;@A;AAA<
@N9IO0:00666:06177
TACGGAGGGAGCTAGCGTTGTTCGGAATTACTGGGCGTAAAGCGCACGTAGGCGGCTACTCAAGTCAGGGGTGAAAGCCCGGGGCTCAACCCCGGAACTGCCTTTGAAACTAGGTAGCTAGAATCTTGGAGAGGTCAGTGGAATTCCGAGTGTAGAGGTGAAATTCGTAGATATTCGGAAGAACACCAGTGGCGAAGGCGACTGACTGGACAAGTATTGACGCTGAGGTGCGAAAGCGTGGGGAGCAAACAGG
+
BBBB@CCC<9:9BBBABB?BB>BB?C@B@BDCDJ?;;<CC<BCCBBBCCBB?AA;ABBBBBFACBCCDDD9@@@B;@@A<AAB9BBBB@CCC;A@A>A000<@@50;;6;CCB?B;;;A@@A????=?9@B::6;CBBBC?C?B?C?@?B:;;CCBB?BBBB=B?A@A@@@@BC=AA@B@AA7<<C>BA;;5;;;5;=@CAA???AAE?BBC?CBAB@CCBBBBABB@C@@9994:?BABBC;A@BCC>BBB?
@N9IO0:00666:06206
TACAGAGGTCTCAAGCGTTGTTCGGATTTATTGGGCGTAAAGGGTGCGTAGGCGGCAGGGTAAGTTGGGTGTGAAATGCCGCGCTCAACCGCGGCCAGCACTCAATACTGCCCTGCTTGAGCGCCAGAGAGGGGGGCTGGAATTTACGGTGTAGCAGTGAAATGCGTAGATATCGTAAGGAACACCAGTTGCGAAAGCGAGCTCCTGGATGGTATGCTGACGCTGAGGCACGAAAAGCTGGGGGAGCAAACAGG
+
AABAA?@<@@@@B<A;;;>AA?@>:;>@8@A5:5)4<444)44)5@=@@AA><;5;99;,9;9>>A??79;9BDD=AAA=B;:6=<<?D7;<;2;5;9@BBB>C@BBA@994,9=?A<@@=94439::?<;;;;;$98:6;8AB>CCCGCCBCB<<@<@AA;@@@@>:<BBAA958>9=:?6>@@;@@@255555)55;<>CCEAFEABCB@BABBB:;;BBAAACF@AAA;;;;&;BBBBBB5BCEGD?BBC=
@N9IO0:00685:06172
TACGTAGGGTGCAAGCGTTAATCGGAATTACTGGGCGTAAAGCGTGCGCAGGCGGCTTTGCAAGACAGATGTGAAATCCCCGGGCTCAACCTGGGAACTGCATTTGTGACTGCATGGCTGGAGTGCGGCAGAGGGGGATGGAATTCCGCGTGTAGCAGTGAAATGCGTAGATATGCGGAGGAACACCGATGGCGAAGGCAATCCCCTGGGCCTGCACTGACGCTCATGCACGAAAGCGTGGGGAGCAAACAGG
+
;B@?@AAA6;;AA=AA@@<@=BA<8<,0)/>::;865;AA/;:@995:9=9;A@555<2;;<6:9AABB;;;@BC5;999*4<0445<0565>>5<9;@;;@BB9A??:::AAA@A>@@A<??@???9?:;;AAAA2@@@?A?B?B?BBBCAA;;;AABCDD?AAABB@@@B@@@BB>>@6;5;AA5<;BB?BED@C?A@?ABCC8BAA;@:@AAAA@??;;;ABAAA@??:::/9:89@AA9@@@CD>CCC?
@N9IO0:00687:06187
GACAGAGGAGGCAAGCGTTGTTCGGAATCATTGGGCTTAAAGGGCGTGCAGGCGGCGGCGCAAGTGTCGAGTGAAATCCCATCGCTCAACGATGGAACGGCTCGGCAAACTGCGTCGCTTGAGGTCGGTAGAGGTGCTCGGAACTCTAGGTGGAGCGGTGAAATGCGTAGATATCTAGAGGAACGCCTGAGGCGAAAGCGGGGCACTGGGCCGATTCTGACGCTGAGACGCGAAAGCGTGGGGAGCAAACAGG
+
BBBBA@@<;:49@5:9AA>??=AA>B9:;AA7>@5AA?AE>BB>BB;<;==7::.94.44494:==@A:::;AAB<@@@9?@??@BBB@BCAAA?A?@@=@BAA?BBB=BABA@@@AAB?;;=BCCC?A@BBA?CCBBCC=@=@BBAA@;??489?D>A@@@9:99@@@@@@@@AB@@9929:==@>ABAA?C:::/8=??=*9:?<=?9?;@=?;???@A@@:::::9AAAAC<???@@@@6@@@@A=AAB@
@N9IO0:00688:06189
TACGTAGGGTGCGAGCGTTAATCGGAATTACTGGGCGTAAAGGGTGCGCAGGCGGCGTCGCAAGTCAGGCGTGAAATCCCCGGGCTTAACCTGGGAATGGCACTTGAAACTACGATGCTGGAGTATGGCAGAGGGAGGTGGAATTCCACGTGTAGCGGTGAAATGCGTAGAGATGTGGAGGAACACCGATGGCGAAGGCAGCCTCCTGGGCCAATACTGACGCTCATGCACGAAAGCGTGGGGAGCAAACAGG
+
AC?;;@D>6?ACCAB@::05055=<A<C<CB@@A8@C995)55)59;;;55.5949555:5;6:=@@D@A@<<<=8====1<;2559>:>:C>>6>466:<?<=;@>>8==;;;=555<@=@;;;<<8<=<BE>)55.55.57=9>:>?===@;;;=9====4665<==<=<==<44.44.4.6>?<>>?>469B>C<AA@<7<CBDDD=C?C@CCA<;;0//////777999909;?@?>>*:099:3///3
@N9IO0:00695:06160
TACGAGTGCCCCGAGCGTTATCCGGAATCATTGGCGTAAAGGGTGTGTAGGTGGCAGTGTTAGTCGGTTGTTAAACCCGGGGCTTAACCCCGGAATCGCGACCGAAACGGCACAAGCTAGAGGATGCGAGGGATGTATGGAACTCATGGAGTAGGGGTGAAATCCGTTGATATCATGGGGAACACCAAAAGCGAAGGCAGTACATTGGCGCATTCCTGACACTGAGACACGAAAGCGTGGGTAGCGAATGGG
+
ABBAB==9999-;@??@B?BCCAB@B@???A5;23:339.9<9<:79=<>99:.444=;4.4A44;25.55.55)33(3;;&357;7::9+9)0)///////6<>>455.49993945555525555==@C=B;:5955.5.4:99:=044;55550599D6@A?AC999@B@@@BBCC8B?CCCACJL<GCBB?A@CFACAABB;A=@@A@A=A=@A@@?@A?969@@B@BB8=A=955)555=:<8?@@5
@N9IO0:00698:06178
GACAGAGGGGGCAAGCGTTGCTCGGAATTACTGGGCGTAAAGGGCGCGTAGGCGGGATGGCAAGTCGGTCGTGAAATCCCTCGGCTCAACCGAGGAACGTCGATCGATACTGCCGTTCTTGAGGATTGCAGAGGAGACTGGAATTCCCGGTGTAGCGGTGAAATGTGTAGAGATCGGGAGGAACACCGGTGGCGAAGGCGGGTCTCTGGGCAATTCCTGACGCTGAGGCGCGAAAAGCGTGGGGAGCAAACGG
+
CBBBBBBBBB5BD?A@A@?BBCBB@BADBCCCCC=BBBCD?DD>@@;;;@B?CCJ>CAA=BB?BCCD@DCDBBBB?BAC=@@@?@@@D?C?BBC?B?BBB@@@@@A@A@??A@==><00,0@@;BC>?@BA@@=:::@@B=A?A6::59=@?ACBBC@CBB=6@?@:?<;;;A?>BA;;;0;5@???F@CB>CBB>C?BCB;BA844@=6BB?B?B7::??CBBAAA?AAA:9:9&3222>==-887=7/6??
@N9IO0:00704:06175
TACGTAGGGTGCGAGCGTTAATCGGAATTACTGGGCGTAAAGCGTGCGCAGGCGGTTTGTTAAGCCAGATGTGAAAGCCCCGGGCTCAACCTGGGAACTGGCGTTTGGTACTGGCAAGCTAGAGTACGGCAGAGGGGGTGGAATTCCACGTGTAGCAGTGGAAATGCGTAGAGATGTGGAGGAACACCGATGGCGAAGGCAGCCCCCTGGGCCGATACTGACGCCTCAGGCACGAAAGCGTGGGGAGCAAACAG
+
?A@@@@AC:??@@A?9;:;><@;0*0+0*0=<<<3>?;;;0:BA;6;JBA>:=@299,;A=@;@A<;;;;;;99954;44&44(44486:6.,,),(,,,(,288,;:;:639,3><:84?::;=;33/39888888'--(-(-(-(--/6688933222+/;1//...596669968/555:5:99@CCCC@BBB6:499<<AAG+>B@7C8<A::9><<<=?:;;;;7;;>>@G7;?B;;;;.;D@<>9<@@
@N9IO0:00704:06182
TACGTAGGGGGCTAGCGTTGTCCGGAATCATTGGGCGTAAAGCGCGTGTAGGCGGCCCGGTAAGTCCGCTGTGAAAGTCGGGGGCTCAACCCTCGAATGCCGGTGGATACTGTCGGGCTCGAGTACGGAAGAGGCGAGTGGAATTCCTGGTGTAGCGGTGAAATGCGCAGATATCAGGAGGAACACCAATTGCGAAGGCAGCTCGCTGGGACGTAACTGACGCTGAGACGCGAAAGCGTGGGGAGCAAACAGG
+
AA@@??@@@@0A@?@?BD<AAC@B?B?BBBD@DE=<=9:9.388>?@A?994::.493?@BA=A?B=BB@@@BBC8?>;9555$5@BA?BB>BDDD<;6;:H@@?=@@@@ABAACC>AAAA;AA@AB9B>AAB?BBABAB7@6B6A6BF>BBB=>>B?BAA<6?8>BAABCAAABA629=8=:???;>5;178=@=A?ABAAA>??ABC<ABB@><?@>???>@>??@ABBBCC<?899@@@6@@@?@8@?=8
@N9IO0:00670:06242
TACAGAGGTCTCAAGCGTTGTTCGGATTCATTGGGCGTAAAGGGTGCGTAGGTGGCGGGGTAAGTCTGGTGTGAAATCTCGGGGCTCAACCCCGAAACTGCACTGGATACTGCCTTGCTCGAGTACTGGAGAGGAGATTGGAATTTACGGTGTAGCAGTGAAATGCGTAGATATCGTAAGGAAGACCAGTGGCGAAGGCGAATCTCTGGACAGTTACTGACACTGAGGCACGAAGGCCAGGGGAGCAAAGCGG
+
ABB???CABBBCC?A:::>@A@EF?CB?AAA4:60:BBCE?CC?CCFFBBC@CC@CDDE;CC@CBCCC@??@>@>;;;;AA@@9ACCFADEE8@?A:@::;A@AA6CAABBBBAD?A@CBB@@@BBDD@A@@@>:;;A>@?A?BC>BBB@BBBCC@@@CCCC>ABBC?@@A@@@???@?C>B@BBA;?@>>9<@@8<9?>>8?@@A@@599AAB?AAAA???@AA??<;>=?>8?8?<?ADD9AA@@@*0088
@N9IO0:00671:06220
TACGTAGGGTGCAAGCGTTAATCGGAATTACTGGGCGTAAAGCGTGCGCAGGCGGCGGCTTGTGTCAGGTGTGAAAGCCCCGGGCTCGAACCTGGGAATTGCGCTTGAAACTAGGTCGCTAGAGTTCATTAGAGGGGGGTGGAAGTTCCAGGTTGTAGGCAGTGAAATGCGTAGAGATCTGGAGGAACACCGATGGCGAAGGCAGCCCCCTGGGGTGAAACTGACGCTCAGGCACGAAAGCGTGGGGAGCAAACAGG
+
CCCCCBBA;:;;@<@@@@=A>@A@;@*0*0=>@@<@@?AA:AAB@@>@@:94:;4<A>BC@BCCCBCE@BBCBBB9;000+00+0////275:::)-(-(----60555,/-//)//777/444:388<6::444444#/6)/)//16)//)/)////)/9988::1333:9334;9558?:<>7;6;;@:;><<9=@>:B?@@:;::;*;?;=/ABBB<BCBBBBABA;:6:;;ACC>CBA????6?CABD=BAA>
@N9IO0:00673:06222
TACGGAGGGTGCAAGCGTTATCCGGATTCACTGGGTTTAAAGGGTGCGTAGGTGGGTTGGTAAGTCAGTGGTGAAATCCCCGAGCTTAACTTGGGAACTGCCATTGATACTATCAGTCTTGAATACCGTGGAGGTCAGCGGAATATGTCATGTAGCGGTGAAATGCTTAGATATGACATAGAACACCAATTGCGAAGGCAGCTGGCTACTCGGATATTGACACTGAGGCACGAAAGCGTGGGGATCAAACAG
+
;;:<9;;;,9=C@8>A@?:>;;.523=7<<BBBB<B=7==5A=5<BCC@@@=@BB>C@D?BB@CBBAA?>8=::;)9999+;55;D:C:=B;CG>D?AACC@BC?BBBBBCBB@@;@=B<@@>?@?055:8BB9CC@;?A?A?BBBBBB=BB;::3919@AC>@=@B=AA@???AA@@@???:?>A=?=?7::::*0)0::6//*3888899<@:73.333799///*/559?=,/0//888.88???7@=@
@N9IO0:00676:06214
TACGGAGGGTGCAAGCGTTAATCGGAATTACTGGGCGTAAAGCGCACGTAGGTGGTTTGTTAAGCTAGCTGTGAAATCCCCGGGCTCAACCTGGGCACTGCAGTTAGAACTGGCAAGCTAGAGTAGGGTAGAGGGGTGTGGAATTCCAGGTGTAGCGGTGAAATGCGTAGATATCTGGAGGAACATCAGTGGCGAAGGCGACACCCTGGACTCATACTGACACTGAGGTGCGAAAGCGTGGGGAGCAAACAGG
+
AB;;9:@@;;;;<5;;;;>A=@@A=?39-7<999.979==5<9499988??<8:2;;09=:=8>@49<@;;;AAB8?@BB7BA8@<>><A<@C@8<<>CCCBBB<<;;:=<<8<=05555@ABBBCH>@@?9:9:&:97:7<8B=A?9975?=<;<<49999)59:>@@@>@?99:C7:9@C?@@;::?>>:0008<9<009995)596;:<<<;;A96999@:9998<<<8990=<<==<<0<?;;;,9=>;
@N9IO0:00705:06232
TACGAAGGGTGCAAACGTTGCTCGGAATCACTGGGCGTAAAGGGGTGCGTAGGTGGCTGTCTAAGTCGGGAGTGAAAGGCCCTCAGCTACAACTGAGGAATTGCTTTCGAGTACTGGATAGCTTGAGTGCGATAGAGGATAACGGAATTCCTGGTGTAGGCGGTGAAAATGCGTTTGATAGTCAAGGAGGAACACCTGTGGCGAAGGCGGTTATCTGGGTCGCAACTGACACTGAGGCACGAAAGCGTTGGGTAGCAA
+
=:95;69>6@<A;;80//5///556;.55<<<<<2<;;95)555&577///:277)45569==8??ADD>6//::;)/)/7.7799444446455557<9B::0@>39:///8/33,3999;;.3373333337776(///(/6(/(/595;<133333,3:366333&------'--4.----(-05827.358+445<7;<@=A;??;97;598AD>@BA??:<77337333384=???;A599;;-77*339333
@N9IO0:00708:06251
TACGGGGGGGGGCGAGCGTTATTCGGAATTATTGGGCGTAAAGGGCGCGTAGGCGCCAGACAAGTCAAAGGTGAAATCCCTCGGCTCAACCGAGGAATGGCCTTTGAAACTGCCTGGCTAGAGGCCGGGGAGGGGGTAGCGGAATTCCCAGTGTAGCGGTGAAAATGCGTAGATACTGGGAGGAACACCAGTGGCGAAGGCGGCTACCTGGACCGGTTCTGACGCTGATGCGCGAAAGCGTGGGGAGCAAACAGG
+
@?AAAAAAAAA"=A:4444.4939@>B?B@CD@C@7BBBBB8?>8;9>9;561999?<BBCD59;444)45:444)4::1:990::>>=A=@@EAD?CB?C?BB=BCD>C@@@6;;;@>>??@4;5999&55555$5<<=>7;;@4;:,5::=@BB=@494444&44499@?B9559993;;:><@?A:AB>B:DCC:=85505<<A?CE?CB@C@C?BB<<;?@@AA;;;BBAA@766BBA>@1<;BCC<BAC8
@N9IO0:00711:06243
TACGGAGGGTGCGAGCGTTAATCGGAATTACTGGGCGTAAAGCGTACGTAGGCGGCTTTGTAAGTCGGTTGTGAAATCCCCGGGCTTAACCTGGGAATTGCAGTCGATACTGCATGGCTGGAGTATGGTAGAGGGTAGTGGAATTCCGGGTGTGAGCGGTGAAATGCGTAGATATCCGGAGGAACACCAGTGGCGAAGGCGGCTACCTGGACCAATACTGACGCTGAGGTACGAAAGCGTGGGGAGCAAACAGG
+
@@CD?BAL?BB@@AA@@A5;6;A<7@6:69AABB=;;;AA6;;CCCBCBECA:9;:ED=BBB@CBAC?B8;;AAB;;;;:.:@9<@;>7;7<BB=BAC@C?889@????@@@@A33/3?A9@AAAAB?BAAA@A9>??CC?C?B>B>A?8:3----8?<ABBC>@??BB???B>>??C?BC@D@A@A?BABB?BBA=B?;;6;@>>;?@=@B?@=C???@@@@@A@::3:9::7?7?97/999*//0//(/336
@N9IO0:00712:06212
TACGTAGGGTGCAAGCGTTAATCGGAATTACTGGGCGTAAAGCGTGCGCAGGCGGTCTGTCAAGTCGGATGTGAAATCCCCGGGCTCAACCTGGGAACTGCATTCGAAACTGGCAGGCTAGAGTCTTGTAGAGGGGGGTAGAATTCCAGGTGTAGCGGTGAAATGCGTAGAGATCTGGAGGAATACCGGTGGCGAAGGCGGCCCCCTGGACAAAGACTGACGCTCAGGTGCGAAAGCGTGGGGAGCAAACAGG
+
AA@@@BBB<;;;A?A@@@?B>AAD?@6;5;B@@@8@??AA<A;;;@BICBB?AA=AA@CC@@>@ABC6;;:;<>>7?AFD9CB9;;;;5:<:9:58=A@?>??9?@?A<AAA?C??<8>=>??:888?A?@@CCECC*ABAA?B>B=@>>::;@BBB?A@@C<;;;@BACABA;;;A;@@=A?BBB@D>BB@C@@<@=?@<@AAA,AB@@;;;09:;9@@<;;;;;;766=DDD6BCGBBBB3AA;;:6;DDG
@N9IO0:00666:06281
TACGAAGGGTGCGAGCGTTAATCGGAATTACTGGGCGTAAAGCGCGCGTAGGTGGTTTGGTAAGCGATATGTGAAATCCCCGGGCTCAACCTGGGAACTGCATGTCGAACTGCCAGGCTAGAGTATGGTAGAGGGGTGTGGAATTTCCTGTGTAGCGGTGAAATGCGTAGATATAGGAAGGAACATCAGTGGCGAAGGCGACACCCTGGACCGATACTGACACTGAGGCGCGAAAGCGTGGGTAGCGA
+
BBC@?<@C>ABACBB???>@?BBB?B=@=@CAAA<:;:BB;A;;;B;;;CC@AA?AD>D@CC?CBBCCCCB?A?E?CCCC9BB>BBED?B?ABB<B>B@@?A>??BBB>B??>@BC@BBAAA@@AAA=??>9888+9@=?<?>AA9?<@A@@A???A?A???9?C@A???BBBBBB?B@B?B<>>BBBBBA>AAB?B?AA>>999,0=900*/;;;;8;773==?@@;@?@?;;1;=>@@@700.:68
@N9IO0:00669:06297
TACGTAGGGTGCGAGCGTTAATCGGAATTACGTTGGGCGTAAAGCGTGCGTCAGGCGGTGATTGTAAGACAGGTGTGAAATCCCCGGGCTTAACCTGGGAACTGCATTTGTGACTGCATCGCTGGAGTGCGGCAGAGGGGGATGGAATTCCGCGTGTAGCAGTGAAATCGTAGATATGCGGAGACACCGATGGCGAAGGCAATCCCCTGGCCTGCACTGACGCTCATGCACGAAAGCGTGGGAGCAAACAGG
+
ACAA@GLG?<66=<<<6;7:8::6<>=:68---(-7/788=E8@>A<0//////2//)////)/7939:;<<9<<;///)//77+7;)//)5.57///)/)///////)555:////3334::=055;:::.49444444$444.4.48<8565555////0/0AA3@//555;44///0:00//77)/5=;5:::5:8=?=0000)00+/)/:776443888355:<???>==5;<===>69:9>=5===9
@N9IO0:00686:06262
TACGTAGGGTGCGAGCGTTAATCGGAATTACTGGGCGTAAAGCGTGCGCAGGCGGTTGTGCAAGACAGGTGTGAAATCCCCGGGCTTAACCTGGGAACTGCACTTGTGACTGCACAGCTGGAGTGCGGCAGAGGGGGATGGAATTCCGGCGTGTAGCAGTGAAATGCGTAGATATGCGGAGGAACACCGATGGCGAAGGCAATCCCCTGGGCCTGCACTGACGCTCATGCACGAAAGCGTGGGGAGCAAACAGG
+
ABBBAAAA<;;;A?@;;;=A:ADD9C8;29@;;;,95;B>6CAB;<;BBCCACC@C@CCB@@<?@@?@;@@B@??9?@@@6@A9??=@<@=ABD>E>AA@;888289;AB999@CBAA@A2889<==:?>?AAAAB3ABD<@,0*0*0)0=;:7?A@@@BDDC;BBCC???DBBA@><(//06188:8@AAA?AAB5;5:<5::;;+494)4399@>=5655559555=:::555)5>@@A??0:59=@3=BB>
@N9IO0:00694:06288
TACGGAGGATCCAAGCGTTATCCGGATTTATTGGGTTTAAAGGGTGCGTAGGTGGCTTAATAAGTCAGGGGTGAAAGACATCGGCTCAACCGATGCAGTGCCTTTGATACTGTTAAGCTTGAATTATGTTGAAGATGGCGGAATGAGACAAGTAGCGGTGAAATGCATAGATATGTCTCAGAACACCGATTGCGAAGGCAGCTGTCTAAACATGGATTGACACTGATGCACGAAAGCGTGGGGATCAAACAGG
+
@A?@;@?<@@@?A?B@@?@C@@>@@AA@:??178*9:*9@8A@=@BA@?::900,0<6><BBH@@@>@FA6?:::/977;;8839?>B@D8::@?9::??@398-9<787937-3288;4:@3@;?:557<=:?:AA4;55;9>>?>?AB?A::9AA<@:;5/4::::;>===>>=<;;:<<8@BB:BB=:??CC894949;;;<@>@@9:::A8@?:;::<??@@@@;95?@=4B@@@AAA8B<;<G;;;;@
@N9IO0:00700:06283
TACGTAGGGGGCAAGCGTTGTCCGGAATTATTGGGCGTAAAGCGCGCGCAGGCGGTTCTTTAAGTCTGGTGTCTAAGTGCGGGGCTCAACCCCGTGTCGCACTGGAAACTGGGGAACTTGAGTGCAGAAGAGGAGAGCGGAATTCCACGTGTAGCGGTGAAATGCGTAGAGATGTGGAGGAACACCAGTGGCGAAGGCGGCTCTCTGGACTGTAACTGACGCTGAGGCGCGAAAGCGTGGGGAGCAAACAGG
+
AAAA@BCDCC5@@6<;:;:?@C<@:>:C:>A;AA8<A<CC,5:555959998:@8?<;;;0439@;<::><@BBC>@@BAAAA5=833-333&3333345>?AB>=<5<==>?1<55449:5548>8:4:<=98999@@2:5:293=@@@@A@A??<?ABC>@A@ACCAB:::A??6;;=A=???=AABB?BBA=A?@@<@@@;;;B?BBBBAA=@A999??==?A>@@@;;;0;@@@ABB8BBCCD=B@A7
@N9IO0:00703:06303
TACGAAGGGTGCAAGCGTTGCTCGGAATTATTGGGCGTAAAGGGTAGGTAGGTTGTCTTGTTTGTCTAAGGTGAAATCCCACGGCTTAACTGTGGAAGTGCCTTAGAAACGGCAAGACTAGAGTCCTAGAGGGGTTTGTGGAATTCCCGGTGTAGCGGTGAAATGCGTAGAGATCGGGAGGAACACCAGCGGCGAAGGCGGCAAACTGGATAGGAACTGACACTCAACTACGAAAGCGTGGGGATCAAACAGG
+
?BC;:8:C=BBBC@C9:9?BBCBB?B@C?BB@FC7BBBCC=DD=BCB>BAA?A<@@@@=@@;/;;A@@>C>BBB<4@@=6BCC7A?>A>AAC@?;@25:559A?BBCC=@@=@A=ABBB@A??@A@AAACBBB9BB<@@B?C@C@CC>B@BBBA;;;4;ABB<CDCCBBAA@BB??=489599@@@=AABB?BBB5;.9<8=AC=CDC?A@CC@B@DC;;;BAB@A=@@@@@??8@@@CCCC6@>>@@8@@@?
@N9IO0:00704:06304
TACGTAGGGTGCGAGCGTTAATCGGAATTACTGGGCGTAAAGCGTGCGCAGGCGGTTCGTTGTGTCTGATGTGAAAGCCCCGGGCTCAACCTGGGAATGGCATTGGAAACTGGCGAGCTGGAGTGCGGCAGAGGGGGGTGGGAAGTTCCGCGTGTAGCAGTGAAATGCGTAGAGATGCGGAGGAACACCGATGGCGAAGGCAGCCCCCTGGGCCGACACTGACGCTCAGGCACGAAAGCGTGGGGAGCAAACAGG
+
CBCCCBBC>AAAAAA>>>;@=AAC<B7;7;CBCD>CB@AA;ABBAB@BA;;5;;4;>@A@?CBB;;;CBA@>9::(7773&33(3889-3-4==8>5448BBB@D?CC=BBC>A@>@@@@=@A@BBA<==>:00000%000*/)//3<5=;8=88><<;@<@CD>??@?@B?@@;;;AA>AD<@<=9928;<<198>:<:<<77777'7<;5;=?>?999@?:89??>>==>>788-7;==CCC8?@CCD>@@@@
@N9IO0:00713:06284
CACGTAGGAGACTAGCGTTATCCGGATTTACTGGGCGTAAAGCGCGTGTAGGCGGTCTGGTAAGTCGGGCGTGAAAGCTCCTGGCTCAACTGGGAGAGGCCGTCCGAAACTACCAGACTTGAGGGCAGAAGAGGGAGGTGGAATTCCGGGTGTAGTGGTGAAATGCGTAGATATCCGGAGGAACACCAGTGGCGAAGGCGGCCTCCTCAGTCTGTCCCTGACGCTCAGACGCGAAAGCTAGGGGAGCGAACGGG
+
BB@A?@@=@??@A@@?AA?BBB@C?BB>8CCCCG=:6;@90=9A;;9BA=<:00)/<==:@B7;;AAA=@=@??@9?>AC?BB?CA::7=CCD>CB97494@<:6:?;49??A=A@A??588?;,37?@;AACC>CC@BB>A=@;@;@A=ABACBBA<898>396527:>;;=;:1:1794615584:822,255/549=5>-2798552<BBABBE<@@A@@@A;;;A;;::::.9?>:>>>094:557;==6
@N9IO0:00666:06333
TACGAAGGGGGCTAGCGTTGTTCGGAATTACTGGGCGTAAAGCGCACGTAGGCGGACATTTAAGTCAGGGGTGAAATCCCGGGGCTCAACCCCGGAACTGCCTTTGATACTGGGTGTCTAGAGTATGGAAGAGGTGAGTGGAATTCCGAGTGTAGAGGTGAAATTCGTAGATATTCGGAGGAACACCAGTGGCGAAGGCGGCTCACTGGTCCATTACTGACGCTGAGGTGCGAAAGCGTGGGGAGCAAACAGG
+
AA::;5;;:;)44<<4;;7990557;388:444:1445<<4<;@ABAABA@=?C?99:CE>D9;;9;;DD6<9:@6555)5<<+;9994999+95:.6666:B?4;9;:BBCC<AAAAAAACCCCAA?@@CBC?;;<@@@596:<@<@AAAAAD;;;>B;::5:>=@@@?@@@A<@@??@;?=C@@=@A@?6;;?:@=;;5;A<<;;;5;@;@B>BBBBBBBBC;;;ABBB;::.;AB;;;;.;BBBB<BBA=
@N9IO0:00672:06356
TACAGAGGGTGCGAGCGTTAATCGGATTTACTGGGCGTAAAGCGTGTGTAGGTGGCTTCCTAAGTCGGTTGTGAAATCCCTGGGCTCAACCTGGGAATTGCAGTCGATACTGGGAAGCTAGAGTTCGGTAGAGGACGGCGGAATTCCCGGTGTAGCGGTGAAATGCGTAGATATCGGGAGGAACATCGATGGCGAAAGCAACCGTCTGGGCCTGAACTGACACTGTGACACGAAAGCGTGGGGAGCAAACAGG
+
AABBBBED>AAA@??;;;7;4;;D899A6BABBD>BBBBC<AAAA@@CC@@=@A=AB?B?BB@CAAAAD;<;BCC<BAA;@@>;@BBD@C?AAE=C?B>@@AABCBBABCBBB<B=@ABA@@CC?AA====8749?@;@C>A?B?BB>C@>???@BB?CBBB=AAAAA@@@A>>>BB=BB?C@BBBCBB@@;>:9:,;BA?B>BBCCCC>C@CCCACCBCBBAAAA@@@@@??@;A@ABCDD8@@BBB<A@@@
@N9IO0:00675:06323
TACAGAGGTGGCGAGCGTTGTTCGGATTTACTGGGCGTAAAGGGCGCGTAGGTGGTCTTGTGTGTCGGATGTGAAATCCCATCGCTCAACGATGGAACTGCATTCGAAACTGCAAGGCTTGAGTTCGGGAGAGGAGAGCGGAATACTTGGTGTAGCGGTGAAATGCGCTGATATTAAGTAGAACACCGGTGGCGAAGGCGGCTCTCTGGAACGATACTGACACTGAGGCGCGAAAAGTTGGGGGGAGCAAACAGG
+
A@AA@@@=A@=?@A@?@@=@@=@B:;;;-;?>@@<ABABB<??8898@@??@ED@BBB@CAAABAAA@C?@@@@@9AAB=CBCBBCCC@C999>9>=B>@?BB@BBBC=@@@@C?B?BA>;;;@=@BE?CCCC@CICCBB?A>A???;@<??AABBB@CEEG>;;;@AAABBBC?B?B;;<;5000+0900+0>>*0*:929>:>?BB@D?CA@;;;CBBBAA;:9929@<9944&94.44444#38333/4;<7
@N9IO0:00678:06321
TACGTAGGGTGCGAGCGTTAATCGGAATTACTGGGCGTAAAGTGTGCGCAGGTGGCCGCGCAAGTCGAGTGTGAAATCCCCGAGCTTAACTTGGGAATTGCGCTCGAAACTACGTGGCTCGAGTGTGGCAGAGGAAGGTGGAATTCCACGTGTAGCGGTGAAATGCGTAGAGATGTGGAGGAACACCGATGGCGAAGGCAGCCTTCTGGGCCAACACTGACGCTCATGCACGAAAGCGTGGGAGCAAACAGG
+
AA:;:;;<0;A@BBC;;:?C@CCCAC?C@CCBBB8>@:;;09999<BBBA?<@C?C?BA;9;=@<;;BBBDCA@@9:999-90000,0)/75;<394;769@@B@A@@5<000//;7=@BA@?@@@@=@@A@?<?29.49059C9>:C;55::=<=B?CFED>:99::??;=9=@?>4>?;@<9999@@AA:AAA<B?B:99=>9>000*0)/5///<<>;95:5555595555)5@A;;;/55559099=2
@N9IO0:00699:06312
TACGTAGGTGGCAAGCGTTGTCCGGAATTATTGGGCGTAAAGCGCGCGCAGGCGGTCCTTTAAGTCTGATGTGAAAGCCCACGGCTCAACCGTGGAGGGTCATTGGAAACTGGGGGACTTGAGTGCAGGAGAGAAGAGTGGAATTCCACGTGTAGCGGTGAAATGCGTAGAGATGTGGAGGAACACCAGTGGCGAAGGCGACTCTTTGGCCTGTAACTGACGCTGAGGCGCGAAAGCGTGGGGAGCAAACAGG
+
ACBBBBB@BC@@B?A@@@=@AC@B?B?C=@@@CD?:::AA/3834<9@A@?;:95;>5>C7C9B??@BB@;;<<<5=<@8@CB@CCCD@D@@@C?;;;9;CCC@C@CC<BBBBBB0BBB=BBABCCDC@CBAA@?CAAAC@D?A?A?CCC9;:????=?BCA=:59988888?A?AA87758>A?A?BBBB?ABB4<4?A@@ABAB=B?B@BBBB?BA???A9:9AA>A>=7770:AAAAEE9AC:99-9?>9
@N9IO0:00700:06313
TACGGAGGATCCAAGCGTTATCCGGAATCATTGGGTTTAAAGGGTCCGTAGGCGGTTTAATAAGTCAGTGGTGAAAGCCCATCGCTTAACGATGGAACGGCCATTGATACTGTTAGACTTGAATTAGTGGGAAGTAACTAGAATATGTAGTGTAGCGGTGAAATGCTTAGATATTACATGGAATACCAATTGCGTAAGGCAGGTTACTATCACTATATTGACGCTGATGGACGAAAGCGTGGGGAGCGAACAGG
+
AAAB>;;5;>?9=7?ABB?BBB?B;=/34::7;;3;;178188/:=254::74:3:A9=<@C>@@D;6;C:=BCD>A@C=CD==CC>B>B<BB@9@75949<A@06999@<<<8;;@>A469<E:FCBBB:<6;;B=@@A@@:@AAAA<;<;;@@;;5;;;;0;;9>;@??BBC=A?;;:29.944./17)/////)/)/:95:7:444=989<<;78178;778?@@?<?@9::-98998??6888=@:9993
@N9IO0:00710:06341
TACAGAGGGTGCGAGCGTTGTCCGGAATTACTGGGCGTAAAGGGCGCGTAGGCGGCCGGATAAGTCGGGGGTGAAATTCAGCGGCTCAACCGCTGGACTGCCTTCGAGACTGTCAGGCTTGAGCACGGTAGAGGCTGGTGGAATTCCCGGTGTAGCGGTGGAATGCGTAGAGATCGGGAAGAACATCGGTGGCGAAGGCGGCCAGCTGGGCCGTTGCTGACGCTGAGGCGCGACAGCGTGGGGAGCAAACAGG
+
ACB<;:CD=@A>@A?<9:6:AC?D@C@D@CBABB<A@@AA38859:9AA@@=@?<?=@?ABB>@@?@@@@2@ABB>B??=?995:ABB@C@BBEC?AA:9:>A>@??@BB@@@@;;59@<>@AAABB?A::::6:?@=@B?A?B?BC?C?BB;::BA?AA>A@CABBA@@@9::@BB;@>@C?ABBAA>;;5;@@9@=;;4;?CECCCD>A?AC>BAB;:;;99:::6:A=@@00000/000)9>>?=5>>?;
@N9IO0:00664:06386
TACGGAGGATCCAAGCGTTATCCGGAATCATTGGGTTTAAAGGGTCCGTAGGCGGTTTTGTAAGTCAGTGGTGAAAGCCCATCGCTCAACGGTGGAACGGCCATTGATACTGCAAGACTTGAATTATTAGGAAGTAACTAGAATATGTAGTGTAGCGGTGAAATGCTTAGATATTACATGGAATACCAATTGCGAAGGCAGGTTACTACTAATTGATTGACGCTGATGGACGAAAGCGTGGGGAGCGAACAGG
+
??@D@BB?BBA?B<@????BBB@C@C?AAAC@BC58839A9BB>BB@BA@@=9989CC6@?C@BB?@BCB;ECCC>CBB=ABCBBBCD>@@?BB?A?AB@C?CC<>@@:;;@AA4999;>BB@C@BB?BD?A<@BC?@@ECB?CB@@@@?::;@@;;8;CCG=B;;;@@@@CCC?AC@??;><8832;28498<;-3,773-76<;777;;)/)//<:>:95@887893:?999.9989;??3=?==<;>==9
@N9IO0:00669:06366
TACGAAGGGGGCAAGCGTTGTTCGGAATTACTGGGCGTAAAGGGCGCGTAGGCGGCCGATCAAGTCAGGCGTGAAATTCCCGGGCTCAACCTGGGGGCTGCGCTTGATACTGATTGGCTTGAATGCGGGAGAGGATAGTGGAATTCCCAGTGTAGAGGTGAAATTCGTAGATATTGGGAAGAACACCAGTGGCGAAGGCGGCTATCTGGCCCGTTATTGACGCTGAGGCGCGAAAAGCGTGGGGAGCAAACAGG
+
@ABA@=@DCD3@@;@@;96;>8=B:B@B@CCBBB=BB@AA0;906CEECBB>;;5;=BBBBD?BCDBB:<BA@A@:@>AC=CE>BBBB@C>>>>><,?AABCBB?BB::;?CAB@D?A@>@?@CDBBB>@????ACABAA>A=A=AA9A?:88>==A?A?;;3:.33889;:::68;193/0,0;>9008=8;;=/8/7;8796667709>9@@<@B6;99:88???=:;94788&94444>>/<<===5<<<7
@N9IO0:00677:06388
TACGTAGGTGGCAAGCGTTGTCCGGATTTATTGGGTTTAAAGGGTGCGTAGGCGGCCTATTAAGTCAGTGCTGAAATATTCCGGCTTAACCGGGAGGGTGGCATTGATACTGATGGGCTAGAGTACAGATGAGGTAGGCGGAATTGACGGTGTAGCGGTGAAATGCTTAGATATCGTCAAGAACACCTATAGCGAAGGCAGCTTACTAGGCTGTAACTGACGCTGAGGCACGAAAAGTGTGGGGATCAAACAGG
+
A@A@=00+00)0>)/0@@7;;B@C@CCC;@@5:9-:C099/7:188=::0>:00+0:=<><<5;;:98;;;=777*8?<<B@B?AB@C?B7;;:;AD>AB?A;;2::;@BB=;99:.5><==BBBB<;<@@>@8A=@:<A:C464:=<A>BBCCECC@CCBC>C;;;@CCEDBCBBBCB9=@7@@A?BBBBCCBB:=:=;;;;8@@=<<799>=@6@BBBCCGC>;;7;;;?ABC0B;@::<<.59AAD>BBB@
@N9IO0:00682:06383
AACGTAGGAGGCAAGCGTTATCCGGAGTAACTGGGCGTAAAGGGCGAGTAGGTGGTCTTGTAAGTTGGTTATGAAAGCTCCTGGCTAAACTGGGAGAGGTTGACCAAGACTGCACGACTTGAGTGGAGAAGAGGTAAACGGAATTCCGCGTGTAGTGGTGAAATGCGTAGAGATGCGGAAGAACACCAGTGGCGAAGGCGGTTTACTGGTCTCCAACTGACACTGAACCGCGAAAGCATGGGTAGCGAACGGG
+
@6AB@>>600,0<3900;=@@@?C@@@@A?A@AA;BB@CC4<;06<ABA00+00+0//+00?:CB;E;B:>CBB=459CC9BB<AABF>AACC?BBBDAG?CBA9=;>>CAAAA<:59A598???9?>C?CBC=?@E>ED@B?B@D@D?@:::???C?B@@@2999AAACCBCBBBB?B?BB?BBB?BBBB?AAA4947;9==1;;;;5;A==:><A?;;;:;855.7.55;;;,259?AC<B@@@??=@BB<
@N9IO0:00687:06393
TACGGAGGATCCAAGCGTTATCCGGAATCATTGGGTTTAAAGGGTCCGTAGGCGGTTTAGTAAGTCAGTGGTGAAAGCCCATCGCTCAACGGTGGAACGGCCATTGATACTGCTGAACTTGAATTACTAGGAAGTAACTAGAATATGTAGTGTAGCGGTGAAATGCTTAGAGATTACATGGAATACCAATTGCGAAGGCAGGTTACTACTAGTGGATTGACGCTGATGGACGAAAAGCGTGGGTAGCGAACAGG
+
CAAA;::5;@@;A=@@@@=@BBAB?B=??BB>BB<BB<CB=BA=BC89:;>78409<9ABBB=??BBBAB?A@@@5?>A9A@@9::>>:@?;>@;?<?A=?<>?>A@AA?::9AAA7:;?@@@B?@@@@?5;5;<C>AB@@@<@@@@@AABCBCCBB>;;;@:;;;@7<<>>@@;=>>=>2:4:;>=C?C8;000*0)0//)/7==B;:;BBBB>CA9:5::9:56AA>@=5:99&5;ABBC=@AABCC?;;<=
@N9IO0:00695:06387
GACAGAGGGTGCAAACGTTGCTCGGATTTACTGGGCGTAAAGCGCATGTAGGCGGGACTTTAAGTCGGGTGTGAAATCCCTGGGCTCAACCTAGGAACTGCATCCGAAACTGAGGTTCTGGAGTAGTGGAGAGGAAAGCGGAATTCCGGGTGTAGAGGTGAAATTCGTAGATATCCGGAGGAACACCAGTGGCGAAGGCGCTTTCTGGACACTAACTGACGCTGAGATGCGAAAGCGTGGGGAGCAAACGGG
+
A@A??;:;6;A?BB=A@A7::?@A3:::-:@>@@;@?8883::>@AA@A?>=?>=894493>5;ADCG>@@@>>=0:;;)5:@4<>BC8B8@BB8<8@CCBAAA>AAA;@AA;;8;?CCE@DBBBCDC@BBBB>AD>BBC@C?A=C?BB>BBBB@A@@CCBD?DADCBB@AABBB8@9::5:4???7@A:;6;<<1;:0//77.70;4:;:;<<8<?=BBCCCCA@@AAA;;;0;BBCCFF9CCCCC=BBC<
@N9IO0:00703:06378
TACGGAGGGTGCAAGCGTTAATCGGAATTACTGGGCGTAAAGCGCACGTAGGTGGTTTGTTAAGCCAGCTGTGAAATCCCCGGGCTCAACCTGGGCACTGCAGTTGGAACTGGCAAGCTAGAGTAGGGTAGAGGGGTGTGGAATTCCAGGTGTAGCGGTGAAATGCGTAGATATCTGGAGGAACATCAGTGGCGAAGGCGACACCCTGGACTCATACTGACACTGAGGTGCGAAAGCGTGGGGAGCAAACAGG
+
BBBB@AAB=99:?;?9;;?B@ABB>A9?=?@@@A9<<999.;:9;@;::AD?@@=?A9@@:@>AA?BBBA@@BBD9:9CB;BD>DDDD?C?AAC=AAABB@BCB8;5;==;:7;B=@;;;CBBC<;;0;@@9:;:-:?@@2948;?:>>9:>=???A?AAAA=@@@@@A@AAA;;;A;::8:?CABAAABC=@@B=@=@BCBCAB=;;8;A@A@CA@@@BBBBBAAA?CCB?>>7>999AAA6A??@B;@@@:
@N9IO0:00718:05765
TACGGAGGGTGCAAGCGTTAATCGGAATTACTGGGCGTAAAGCGCACGTAGGTGGTTTGTTAAGCTAGCTGTGAAATCCCCGGGCTCAACCTGGGCACTGCAGTTAGAACTGGCAAGCTAGAGTAGGGTAGAGGGGTGTGGAATTCCAGGTGTAGCGGTGAAATGCGTAGATATCTGGAGGAACATCAGTGGCGAAGGCGACACCCTGGACTCATACTGACACTGAGGTGCGAAAGCGTGGGGAGCAAACAGG
+
A@AB<@@A9AAA@;@:;;?A?BBA=@5:5:AAAC>???@?6>:;;@;::AB?AA?BC<BB6:7;BAA@B9;;CBD3;@>>4>==B@@@:>:>AA6>>>CCGCCC:>C?<>>>:==05959ABAA;;;0;@@<@@@2@A@A;B?B?B@::68<;;;@B;A@AA9@A@@@ABBAA@@@A3;;=A?AA;;;AAA<??@5;5;@ABBBB=AA=ACBBBBB@AC;;;BBB;;8;BAABE>D;;;@@@2@;<<@8@<;5
@N9IO0:00730:05796
GACAGAGGGTGCAAACGTTGTTCGGAATTACTGGGCGTAAAGCGCGTGTAGGCTGCTTGGAAAGTCGGATGTGAAAGCCCTGGGCTCAACCTAGGAAGAGCATTCGAAACTTCCAAGCTCGAGTTTCGGAGAGGAAGGCGGAATTCTCGGTGTAGAGGTGAAATTCGTAGATATCGAGAGGAACATCGGTGGCGAAGGCGGCCTTCTGGACGATGACTGACGCTGAGACGCGAAAGCGTGGGGAGCAAACAG
+
;;@@@AAA<@;9:A;B?@=?B;>>4949-7@9;;.:>:;;0;@@@A:;;BB?A:97;6;5=<5:><@8===<999,///(/::+//9;7;6;<=5945559?@4>555)5949.5.558888333(3:5:8::25058=>:@?B>@@DB?;;;@;;;@@AAD@F@CAAA<:9955999994909@9958::;@@@9@?;;8;?B?BBB?CC>????BBCCBBA@????@?@>==3>><:933+3AAD>3557
@N9IO0:00719:05820
TACGGAGGTGGCGAGCGTTGTTCGGAATTATTGGGCTTAAAGCGCGTGTAGGCGGGACGGCAAGTGTCGGGTGAAAGCCCTCGGCTCAACCGAGGAATGGCCTGGCAGACTGCCGTTCTTGAGGCAGGCAGAGGTGGCTAGAACGACGGGTGGAGCGGTGAAATGCGTAGATATCCGTTGGATGCCAGCGGCGAAAGCAGGCCACTGGGCCTGTCCTGACGCTGAGACGCGAAAGCGTGGGGAGCAAACAGG
+
BB@A=@@?AC@CB9;;::?BCFFD@C?D@CC:;;09?299/:???BABA::8:CB<BBB@BB?B???CBD>CBCD=BBC>CBB?@@?@=A<@@B>A?AB;G9?A@CB@@@A;929@;@@?BAA?A;;8;AABC@CD@BCBAD;?;;;;;0;B4;;AB?BBBD8:;AA@ABC;;;C@@@=@-00=:6:==;6:/0/(///9388=?=??3838>>A=AAA@@@@:98:9?8977*3333333&444:>3:;>4
@N9IO0:00729:05814
TACGGGGGGGGCAAGCGTTGTTCGGAATTACTGGGCGTAAAGGGCTCGTAGGCGGCCAACTAAGTCAGACGTGAAATCCCCAGGCTCAACCTGGGAACTGCGTCTGATACTGGATGGCTTGAATCCGGGAGAGGGATGCAGAATTCCAGGTGTAGCGGTGAAATGCGTAGATATCTGGAGGAATACCGGTGGCGAAGGCGCATCCTGGACCGGCATTGACGCTGAGGAGCGAAAGCCAGGGGAGCAAACGGG
+
:::::;:;:;";B=@A@@7;;@CC?B?B>BACBC>B@A@A:@@:@A@@?@B>B@5;5;2;::5:BBBBCBCBABC8;;;;.;@=BBBC?CACCD?B?B::;BBBABCBAABB?AAA>A@=AB>BD?BC>BDCDD?CCC@@AB@C?CABB@BAA@BCC>C<;;0;AAB<;;CCCBC@?;??;@>ABB>@>@B?BBA5;5<;9??@<BB9?>@C=??C??@AA@@@@@5::?:::-9>:9999*4::;>466>5
@N9IO0:00734:05810
TACGGAGGGTGCAAGCGTTAATCGGAATTACTGGGCGTAAAGCGCACGTAGGTGGTTTGTTAAGCTAGCTGTGAAATCCCCGGGCTCAACCTGGGCACTGCAGTTAGAACTGGCAAGCTAGAGTAGGGTAGAGGGGTGTGGAATTCCAGGTGTAGCGGTGAAATGCGTAGATATCTGGAGGAACATCAGTGGCGAAGGCGACACCCTGGACTCATACTGACACTGAGGTGCGAAAGCGTGGGGAGCAAACAGG
+
@?@@<;:;09?AA;?@96057;5514497<<BBD;9:9;;09=849978<<8;B2;;6:B:@<@A@ACB;;;ABC,59>=09>266@C?C=AB@<ABBBCGCCBAA@@@AAA>??59;::BBCAAAD?CBB;9::-97894:4=6<4==98>;;:9929999,4:9>?BAACB;;;@9;:5:;@@@@@A@@;>::4:4;:99@B@:AB=@BAAA@CC;:9@>BBA::6:ACBBC=B;;;;;;.;@@@B=BAA=
@N9IO0:00746:05819
GACGGGGGGGGCAAGTGTTCTTCGGAATGACTGGGCGTAAAGGGCACGTAGGCGGTGAATCGGGTTGAAAGTGAAAGTCGCCAAAAAACTGGCGGAATGCTCTCGAAACCAATTCACTTGAGTGAGACAGAGGAGAGTGGAATTTCGTGTGTAGGGGTGAAATCCGGAGATCTACGAAGGAACGCCAAAAAGCGAAGGCAGCTCTCTGGGTCCCTACCGACGCTGGGGTGCGAAAGCATGGGGAGCGAACGG
+
<@;;;;;;;;"9:.44;;=BC@CB@B@DCAAADD9A@<;<0;?9?B>=;==800*0=>4>??A6>=;;;0;B;;;0;?@@A5;;;;;#4;@=CB@C@CBBCCDDCBB<A8;6;>A@@A7:9>:9949::?@B8BAAABA6B2985:=9;<BBBC==1::4=5BB;>9>88799=;;<8<5<1339,7737$389@1?:??>?;>;;88818;;.87923;8;<=CCC;CC@@@C6:;=><<<099773289;
@N9IO0:00755:05843
TACAGAGGGTGCAAGCGTTAATCGGAATTACTGGGCGTAAAGCGCGCGTAGGTGGTTTGTTAAGTTGGATGTGAAAGCCCCGGGCTCAACCTGGGAACTGCATCCAAAACTGGCAAGCTAGAGTACGGTAGAGGGTGGTGGAATTTCCTGTGTAGCGGTGAAATGCGTAGATATAGGAAGGAACACCAGTGGCGAAGGCGACCACCTGGACTGATACTGACACTGAGGTGCGAAAGCGTGGGGAGCAAACAG
+
BAA@@?@@0;;:938;88172;8:4948=AAAAA9?>;:;/:949;;;;BB>;;5;@8@A?C=AA?C>BAA@@@C09:::.:@6B>=B@BADDD<@7:@@=9:9;?AA6>:?6>C=@AB???:97@<6;;A793(39/:=978;=1>59?:@777@A>AA=6/;5589??@@@@??9?5@<@6;;>:>>:;178?7;7;:<88=B7BB>?>>@>;;73379333338187888818?<==>?1=@:==7;==
@N9IO0:00760:05825
TACGAAGGGTGCAAGCGTTAATCGGAATTACTGGGCGTAAAGCGCGCGTAGGTGGTTCAGCAAGTTGGATGTGAAAGCCCCGGGCCTCAACCTGGGAACTGCATCCAAAACTACTGAGCTAGAGTACGGTAGAGGGTGGTGGAATTTCCTGTGTAGCGGTGAAATGCGTAGATATAGGAAGGAACACCAGTGGCGAAGGCGACCACCTGGACTGATACTGACACTGAGGTGCGAAAGCGTGGGGAGCAAACAGG
+
;;948399099@<8==>>:>>B;;7:7;8?@BBA:@A@@@=A@@@BABB;;8;A>A>@AABB=AA@C@BBAA;;;)59<<+>@)5.5543:8<AE=C@AAA@@CB;@@@7?A?A:::49@?@B@@??@=>>>999/9=9>=:=4:;-:29<<<89==<:>??@:@C:::BABABB@@9@5;5;5;;@4;:AA=>@>1717;<=;@@=@?;?>===:9999::==994@8>;;===3:989@@@6AAAAC=A<;5
@N9IO0:00763:05829
TACGTAGGGTGCGAGCGTTAATCGGAATTACTGGGCGTAAATGTGCGCAGGCGGCCGCGCAAGTCGAGTGTGAAAGCCCCGGGCTTAACTTGGGAATTGCGCTCGAAACTACGTGGCTGGAGTGTGGCAGAGGAAGGTGGAATTCCACGTGTAGCGGTGAAATGCGTAGAGATGTGGAGGAACACCAAATGGCGAAGGCAGCCTTCTGGGCCAAACACTGACGCTCATGCACGAAAGCGTGGGGAGCAAACAGG
+
BBB==A>>5969:;;5559A295<.4293=@;;;8:DCCC>AA<><?=>>;990509;=<A455=:::;@@@?A58:@@0=;6;;6;69<7>?8>8>03848?8===5:743AAA:???<==:7;>9?=AA?6;5;333,5.55:7<6699;@===:?;;;3;9;9;66555:954.4:27)///)//(/:3944.454444.439999)5.33(33::88///////44::444)4445;>>.965@@9@@@=
@N9IO0:00718:05880
TACGGAGGGTGCAAGCGTTAATCGGAATTACTGGGCGTAAAGCGCACGTAGGTGGTTTGTTAAGCCAGCTGTGAAATCCCCGGGCTCAACCTGGGCACTGCAGTTGGAACTGGCAAGCTAGAGTAGGGTAGAGGGGTGTGGAATTCCAGGTGTAGCGGTGAAATGCGTAGATATCTGGAGGAACATCAGTGGCGAAGGCGACACCCTGGACTCATACTGACACTGAGGTGCGAAAGCGTGGGGAGCAAACAGG
+
BBCD@:9:6;@?C5;;;;@C@BBMFF<><??8997:A@CB>C;;;;A@@@A??@<@@9?B=@=@B@@@@CBCBBC=A@BB9BE?CBDC@D@CBG?DBA96;CBB?B6:15;=9>=0;6CBBBBBBBB=B@@:;;;.;>>>68497;7;<8;;?>>?B@CBBB9;:9:?@@@AA:9:A499<?9?A?@@AA@?;;;5;6;@BCCDD=;;8:A;:;BB;;;:99BA?9979AC?AA<A::9CCC9BBBAB5:::4
@N9IO0:00725:05881
TACGGAGGGTGCAAGCGTTATCCGGATTCACTGGGTTTAAAGGGTGCGTAGGTGGATTGGTAAGTCAGTGGTGAAATCTCCGGGCTTAACCCGGAAACTGCCGTTGATACTATCAATCTTGAATATCGCGTAGGTAAGCGGAATATGTCATGTAGCGGTGAAATGCTTAGATATGACATAGAACACCAATTGCGAAGGCAGCTTACTTCACGATCATTGACACTGAGGCACGAAAGCGTGGGGAGCAAACAGG
+
?><9<;;;69ABB:@CBB?BBC8;49?6;;8;8808:(33(391:;;<BBC@CC?BC@C?DC89;ABA;989B@C=CBBB@CC=AA7?49<0516>4<<?C@CB?BB=BAB>?AB?BBB?CC@BDCCBBBB@@=@CABCC@B?BBAA@@@AB@ABBAABCBB>AAAB=AACBBBBB@;;;AA=@=<*.*-(---/)/)/7::>:==>:;:?@???9929=>>>???@=@B@===6=999=??5?CCCC?;;;=
@N9IO0:00730:05901
TACGTAGGTGGCAAGCGTTGTCCGGATTTATTGGGTTTAAAGGGTGCGTAGGCGGCTTTGTAAGTCAGTGGTGAAATATGGCAGCTCAACTGTCAGGGTGCCATTGATACTGCAGAGCTTGAGTACAGATGAGGTAGGCGGAATTGACGGTGTAGCGGTGAAATGCTTAGATATCGTCAAGAACACCGATAGCGAAGGCAGCTTACTGGGCTGTAACTGACGCTGAGGCACGAAAAGTGTGGGGATCAAACAGG
+
BCBBCBB@BC?AB>A@@@>ABD>B>@@@9?A=AA9@A0::/9;69>?A@@@<<;8;;;0:;92:@@@@@C?A@A@8@@5915<<<=?C:?BCCCCCC=CBB@BA<CDECBBBBCBAAAC8;;ABCADAA?>>?799;437.9.74=@=C?BBBAA9899AAD<AABA?A???A@A?=BB58??B::49@@?>>9;49?BB:;:?@9;;;.:==;;5:A@A@CDCCBB?ABB;;;;';5<A;==2==BCE?AA@4
@N9IO0:00747:05886
TACGGAGGATCCAAGCGTTATCCGGAATCATTGGGTTTAAAGGGTCCGTAGGCGGTTTTGTAAGTCAGTGGTGAAAGCCCATCGCTCAACGGTGGAACGGCCATTGATACTGCAAGACTTGAATTGTTGGGAAGTAACTAGAATATGTAGTGTAGCGGTGAAATGCTTAGATATTACATGGAATACCAATTGCGAAGGCAGGTTACTATCAACACATTGACGCTGATGGACGAAAGCGTGGGGAGCGAACAGG
+
AA??<?>9=@?5;7;@@@@BBB@E@B=@?BB9BB<BA4A?8@=7>?>A?<?<>>2??@2@@C8;;B;;;C;>CCC<@@B=BA=<<ACB?@@<AB<@>@C@C?BB=@@BBCBC@@7;@BB@CC?C@CC@CF=C=@@@8<@AAB:=CBCCBCCB@A@;;5;@@B>@@A@@CBBBCC@A@@AA<@;@A@?B?A=??DA3:1;;;4:7??@A;597:98=A99=B@@4443:08:=?A5ABBBA@A8:<;AB@AAA<
@N9IO0:00751:05869
TACGTAGGTGGCGAGCGTTGTCCGGATTTACTGGGCGTAAAGAGCGCGCAGGCGTCGTTCAAGTCGCGTGTGAAAGCCCCCGGCTCAACTGGGGAGGGTCACGCGATACTGATCGACTCGAAGGCAGGAGAGGGAAGTGGAATTCCCGGTGTAGTGGTGAAATGCGTAGATATCGGGAGGAACACCAGTGGCGAAGGCGACTTCCTGGCCTGTTCTTGACGCTGAGGCGCGAAAGCTAGGGGAGCAAACGGG
+
BB@B@@@<9949A@ABBB@CBA;@;;;;,;ABBB=;;:EH>CABABAB>@@;?AABBB@BB<AA:;:DAA@BBB;;::::*;:@B@A;@;:;;.;@A<BBCABCAAAABCCABBBBABABB?CABBC@DBBBB>B@BBB?B?A;?>9?<@C=>?CC?CCBC:??>A@@@@AAB?;=59:4:9@AA?BB@@<AAA>B?BBB?@7;7;>8A<ABB>BB=@@>@@>AAB>BBBB@@;ADBCBBC:AAADI?CCC>
@N9IO0:00755:05886
TACGGGGGGGAGCAAGCGTTGTTCGGATTTACTGGGCGTAAAGGGCGCGTAGGCGGTCAGCACAAGTCAGTTGTGAAATCTCCGGGCTTAACTCGGAAAGGTCAACTGATACTGTGCGACTAGAGTGCAGAAGGGGCAACTGGAATTCTCGGTGTAGCGGTGAAATGCGTAGATATCGAGAGGAACACCTGCGGCGAAGGCGGGTTGCTGGGCTGACACTGACGCTGAGGCGCGAAAGCCAGGGGAGCGAACGGG
+
@@@AAAAAA#;9:4.4:49.44.4505==4=>>>>6=<999)55)59555:;69>5><=BBDDC?@ABBBA?@ABCE?CAAC?BB8;:;@<@@@@?CD=B@AA@?BBBCBBDCBCCAAACBAB;99==:9;2:>>4@C<CCGAC7:29499.5<545<<055<?:ABBB@BAA;:;<844435:4:994443;2>99.47444(43445<<6<=>><<<<;;:::;444.499444)43-3333&3338849?=9
@N9IO0:00719:05914
TACGGAGGGGGCTAGCGTTGTCCGGAGTCACTGGGCGTAAAGCGCGCGTAGGCGGCCTGTTAAGTTGGATGTGAAAGCCCGGGGCTCAACCCCGGATGTGCATCCGAGACTGGCAGGCTAGAGTCCGAGAGAGGGCGGCGGAATTCCCAGTGTAGAGGTGAAATTCGTAGATATTGGGAAGAACACCGGTGGCGAAGGCGGCCGCCTGGCTCGGAACTGACGCTGAGGCGCGAAAGCGTGGGGAGCAAACAGG
+
BABB=A@A@A2AABCCCC?BBB@C?BABBBBBBG>DDCCE=B@AACBBB@B>AA7;:BAB292:@7A?CBBBCE@8BB=8BAA2CCBA?ADD:B?C@@@ABBBB@CC:66773/00)///9:99;055==D@@@;@A=AB=@=B=@A<A?C<<AABA@CCBC>C@AAABAAECF?BB<A>AF?BBD>A>@@8A;:5;5;;=B?AA=@@=@@AA5<5;9:AABA@;;;5;@AADC9;;B@@??-:9;;;4:AB?
@N9IO0:00728:05919
TACGAAGGGTGCAAGCGTTACTCGGAATTACTGGGCGTAAAGCGTGCGTAGGTGGTTTGTTAAGTCTGATGTGAAAGCCCTGGGCTCAACCTGGGAACTGCATTGGATACTGGCTTACTAGAGTGCGGTAGAGGGTAGTGGAATTCCCGGTGTAGCAGTGAAATGCGTAGATATCGGGAGGAACATCTGTGGCGAAGGCGACTACCTGGACCAGCACTGACACTGAGGCACGAAAGCGTGGGGAGCAAACAGG
+
BB@@>9=@9<;;B?C;;;?BB@<=9A4:04<::?<:88?=4@::9599;@>=@?=?A:AC@D<AAB@>;;6;B<A05;5)59;1@A;;.57<<5)5499@@;@9B069A@@@24:3==>A@:99:;C5><>383(38;9<9C@E@DD=B?:55;;;99:9;;6:@=@;;;B@>;4990993:5:;AABAAA=:558<8BCB<<<;7;=4886343::;;>>873333,399<=;27337>>9.;9:8?6===;
@N9IO0:00728:05946
TACAGAGGGTGCAAGCGTTAATCGGATTTACTGGGCGTAAAGCGTGAGTAGGTGGCTCGCTAAGTCGATTGTGAAAGCCCTGGGCTCAACCTGGGAATTGCAGTCGATACTGGAGAGCTAGAGTTCGGTAGAGGGTGGCGGAATTCCCGGTGTAGCGGTGAAATGCGTAGATATCGGGAGGAACATCGATGGCGAAGGCAACCACCTGGGCCTGAACTGACACTGAGACACGAAAGCGTGGGTAGCAAACAGG
+
AAACCCCC=AA?=6;<98293:>B9?>?4@CBEE?;<;CE<@:;;CDCCBB@CC@CCCBBBB@BBBBCD@CBCCG7;;>:=B>8BBCD:D:CC>8@;@66;DBBBBDCCB@@=@BAACBCBBBB@CD@CCCBBC?CB?AA<A>B@CC>C?BBAABBA4??B=5;<BBBD?@@>??@A:AA=A?@@AAABBB>@AB>B?BB@C@CEFCCC?C=A?@<@@@@@@@A@AAAABC;;;7;@A@@@;@BBBCC=CDC?
@N9IO0:00732:05920
TACGGAGGATCCAAGCGTTATCCGGAATCATTGGGTTTAAAGGGTCCGTAGGCGGTTAGGTAAGTCAGTGGTGAAAGCCCATCGCTCAACGGTGGAACGGCCATTGATACTGCCAGACTTGAATTATTGGGAAGTAACTAGAATATGTAGTGTAGCGGTGAAATGCTTAGAGATTACATGGAATACCAATTGCGAAGGCAGGTTACTACCAATGGATTGACGCTGATGGACGAAAGCGTGGGGAGCGAACAGG
+
ABAA?AA?@AB<B<@?@??@A@@D@C?AADC>BB9?;0<7.;8.999>9;??::5:?BC>@??BBBBB@@<?@@A=A?A9?AA@A?AB?:99:??C8BB=A9BC@B???A@??=AA@@@=A@=A?BB=BA;@7:;A=@AABC?BB:;;@@@C@A?BB=BBBC<ACBB@CCCCCCAB@B@B=A<BCD@C=C9:;9:;?8>@?=A:@A@A<8=:@@=AB@BBBBAA@@::5:@@>>9>???@BB7@@@AA<:;;?
@N9IO0:00734:05940
TACAGAGGTGGCAAGCGTTGTTCGGAATTACTGGGCGTAAAGGGCGCGTAGGCGGTTCGGTAAGTCCTGTGTGAAATCCCTCGGCTCAACTGAGGAACTGCACGGGAGACTGCCGGGCTTGAGTTCGGGAGAGGGAAGCGGAATTCCGGGTGTAGCGGTGAAATGCGTAGATATCCGGAGGAACACCGGTGGCGAAGGCGGCTTCCTGGACCGACACTGACGCTGAGGCGCGAAAGCTAGGGGAGCAAACGGG
+
AAAA@@C@BB@AA=@>>>9???AB?D?D=@@AAD<:;;CD=DC>DCCCCCC@CB?B@CC@A@=A;;8;CBBBBAE>AAD<B:99:BBB=A:99A=B?BBCCB???9??@ADBB?AC=BB>BB?=;::;04?;>>3@7;;A?B?C?C:BB=BCB:;;B9BCC@8>CCGBBBBBBBBAC???<?7@;;7<<<<9?<D9B@BC:A=9A=BB459=@<BAABA<;>>>6668<BBBBB:@@A:;>>/:;@A<4:A?6
@N9IO0:00741:05941
TACAGAGGGGGCAAGCGTTGTCCGGATTGACTGGGCGTAAAGCGCGCGTAGGTGGCGCGGCAGGTGCGCTGTGAAAGCGGCCCGCTCAACGGGCCGAGGCCAGCGCAAACGGTCGCACTCGAGCCATGCAGAGGTCCGTGGAAGTGCCGGTGTAGTGGTGAAATGCGTAGAGATCGGCAGGAACACCCATGGGGAAGCCAGCGGACTGGGCATGCGCTGACACTGAGGCGCGACAGCGTGGGGAGCGAACCGG
+
BBBAAADDDD3CC>?@BB@BBGAE@AA=???@@@9??@AC<AAAABDCCA@>@B?BDCC@BBB@;6;<BCBBBBC599?;?@;ABABB@CCD>C=A;:6:9@=BBDCE>;:09444CA<=;;>?=@AAAAAAA=AA>AAA?A>AA;;5;>AA@BBCI@CCEE?EBB@@A;;;@@AB@DCHAE@CBCB>;::CC7A;B@9::5949>==@:@@@@;;;@BBBBAAA::59??AAB?@@CAAAA8@@BBB?C@C?
@N9IO0:00743:05950
TACGAAGGGGGCTAGCGTTGTTCGGAATTACTGGGCGTAAAGCGCACGTAGGCGGACATTTAAGTCAGGGGTGAAATCCCAGAGCTCAACTCTGGAACTGCCTTTGATACTGGGTGTCTAGAGTATGGAAGAGGTGAGTGGAATTCCGAGTGTAGAGGTGAAATTCGTAGATATTCGGAGGAACACCAGTGGCGAAGGCGGCTCACTGGTCCATTACTGACGCTGAGGTGCGAAAGCGTGGGGAGCAAACAG
+
@@A:949@?@2ADBBBBC@BB@CB@C<@=@@@@C=:;;EE=B@@@@;;;AB?BD@AAAAA;A=@@@@@AA9ACBE=;;<0;AABA@@B@@@AAA=A6;:@A@DG>AC@?@?@?9;;:<<><;;:?@@:@?@??;?=>=>>;>19199>?ABA@@@==6777<;A<::@BB?ABC533643494:=?2=;8=8;99(/)/0(///89?A48?6>A.935:<BBBB@>?<;:=<@C<@=>8866)8:<==/::7
@N9IO0:00757:05956
TACGGAGGGTGCAAGCGTTATCCGGATTCACTGGGTTTAAAGGGTGCGTAGGTGGGTAAGTAAGTCAGTGGTGAAATCTCCGGGCTTAACCCGGAAACTGCCATTGATACTATTTGTCTTGAATACTGTGGAGGTCAGCGGAATATGTCATGTAGCGGTGAAATGCTTAGATATGACATAGAACACCAATTGCGAAGGCAGCTGGCTACACAAATATTGACACTGAGGCACGAAAGCGTGGGGATCAAACAGG
+
BAAA?AAC>BBBB@BBDD@DDD?B=??=?>??A@9AB9?@<@=><CBBBBB>@@B=BB?B@?7@@@@BBB?AAAD>AABB?BB9;;:C<C@8C:C@8>BAA=@A8<<<ACD;;;)9;458==8B;695;B<@><:90000)/17:@?@@BB@?<<00*0=@@7:??A=ACB?@AB???A??>;??@8=8?;@>?@=@=@AAA9909883;;;92:>;6744::9933,37877718;;?AAB6??>@A9@@@2
@N9IO0:00762:05944
AACGTAGGTACCGAGCGTTATCCGGATTCACTGGGCGTAAAGCGCGTGCAGGTGGTTTGGTAAGTCGGGCATGAAAACTCTTGGCTCAACTGAGAGACGCTGTCCGATACTGCCGGACTTGAGGGCATAAGAGGGAGGTGGAATTCCGCATGTAGTGGTGAAATGCGTAGATATGCGGAGGAACACCAGTGGCGAAGGCGGCCTCCTGGTATGCTCCTGACACTCAGACGCGAAAAGCTAGGGGAGCGAAACGG
+
:-;??AB9BAB;?>@=>=9<@>;@=??<?AACBE>9::BA6;:@@A@@@@A@CC@CC:@=;:7;BBCJICBBCCCC<CCBB?B>@@BC?CBBBBBBBAAABBBB?BBBA???@=A=ABA?BABA;????;?@>A99949A?B;A=@9>>A???BBBB?BCCD>CBBBABBAA>>=>>9>>:>8==>;A>@@<@AA<A<@@<@<@@;<=8<>>889=8=888;=<>;:;<<<8888&7:866;6-66<876'279
@N9IO0:00763:05925
TACGTAGGGTGCGAGCGTTAATCGGAATTACTGGGCGTAAAGTGTGCGCAGGTGGCCGCGCAAGTCGAGTGTGAAATCCCCGGGCTTAACTTGGGAATTGCGCTCGAAACTACGTGGCTGGAGTGTGGCAGAGGGAGGTGGAATTCCACGTGTAGCGGTGAAATGCGTAGAGATGTGGAGGAACACCAATGGCGAAGGCAGCCTCCTGGGCCAACACTGACACTCATGCACGAAAGCGTGGGGAGCAAACAGG
+
BB@@@AAA<@A@BBA??A>@>BBCAD@C@DCCCD=BBBFF?CBBABBBABB@BB@D@BBBAA;?>??@@@BBBCC;?AAC9BB<??<@<??@CC>C?C=BABAB=B<=5<:B=BBB?BA@=AB>?>C;>??>>A9@@;?>;B?B?B@CCCCBBCCGC@>CCD>CBA>==<<@655??5;;<?8=>>:@=?@;>@B=A?@@@B=>@;><>4C7?=?ABBBAAAAA@?:;;AABCD=B:;;BBB7<;;@@:ABC?
@N9IO0:00720:05986
TACAGAGGGCCCGAGCGTTGCGCGGAATCACTGGGCTTAAAGGGTGCGTAGGCGGAAACCTAAGTGTCTCGTGAAATCCCACGGCTTAACCGTGGAACTGCGGGGCATACTGGGTTTCTTGAGGCTGGTAGGCGCCGCCGGAACTGTAGGTGTAGCGGTGAAATGCGTAGATATCTACAGGAACGCCGATGGTGAAGACGGGCGGCTGGGCCAGTTCTGACGCTGAGGCACGAAAGCGTGGGGATCAAACAGG
+
BBBCBBBB=A@8>>@@@C?CBBBGAD;:;AADGC>CE@CC7;;7;C@AABB@CCACC>C9;;=@>>@AAAB<9;=0:;;,9:;4:<4<:@=AAA?D@CCCBCBB9B@@@?@==.99*8@=:88>?;;977859786<=;@=A=A???AA??@@BBBC@BBBB>ABABBBAB@@@BBBA@@;@=A;<5;CCB?B;;5;AA@@;@C@@B@A;@>B@@@CC@@?CAB:::=ABBBDC=BBBAA??3998==89;;?
@N9IO0:00726:05979
TACGAAGGGTGCAAGCGTTAATCGGAATTACTGGGCGTAAAGCGCGCGTAGGTGGTTCAGCAAGTTGAAGGTGAAATCCCCGGGCTCAACCTGGGAACTGCCTCCAAAACTACTGAGCTAGAGTACGGTAGAGGGTAGTGGAATTTCCTGTGTAGCGGTGAAATGCGTAGATATAGGAAGGAACACCAGTGGCGAAGGCGACTACCTGGACTGATACTGACACTGAGGTGCGAAAGCGTGGGGAGCAAACAGG
+
AA??=4:;-94;<7<9;;=A?BA@6@694:?@@A=;::CD=BCDBAACBBB?BC@C?ABBBA=BC@CC@D@CCCC=A@@@7@C;BBBB?B@BBC?C?BBBB?BB@CCC;A;;;;9949==>A@A?BA?@>?:;;0;@@@F@C?CC>CA:::AAACBA=A:88*9===@??ABBBBC?A?B@C?C@@;@B??;@@?8?9?@@@@AA?BB@BDCBBBBA;;;;??@@@B?AC@;;;0;@BBBDD9BBCCD>@@@=
@N9IO0:00734:05996
TACGAAGGGGGCTAGCGTTGTTCGGAATTACTGGGCGTAAAGCGCGCGTAGGCGGTCTTGCAAGTCAGAGGTGAAAGGCCTGGGCTTAACCCGGGAGTGGCCTTTGAGACTGCATGGCTAGAGAGTGGGAGAGGATGGTGGAATTCCCAGTGTAGAGGTGAAATTCGTAGATATTGGGAAGAACACCGGTTGCGAAGGCGGCCATCTGGCCCACCACTGACGCTGGAGCGCGAAAGCGTGGGGAGCAAACAG
+
ABA<@9?>?>,=B@><<;?@@<@B>A=@>A;;;D>@@@BB:;;9?ABEDCC>CCECCC?BBB=@@BBAAB>A???-:49?<?=9890848:4<<5<@::7;.44(499:>@;;BBB8@;;==<<=@<<5<>@C9<BC;@@<@=@<BC;AA;;9959B;@;:9.47<<<B<B@@;9>>/84447:::7<-3-44::5:599.5.4:;8>5?<68:5:8:8744;883:4447/00+//:::::+/5:9:1:;;
@N9IO0:00742:06004
TACGTAGGGTGCGAGCGTTAATCGGAATTACTGGGCGTAAAGTGTGCGCAGGCGGCGTCGCAAGTCGAAGTTGGTGAAATCCCCCGGGCTTAAACTTTGGGAATTGCGCTCGAAACTACGGCGCTGGAGTGTGGCAGAGGGGGGTGGAATTCCACGTGTAGCGGTGAAATGCGTAGAGATGTGGAGGAACACCGATGGCGAAGGCAGCCCCCTGGGCCAACACTGACGCTCATGCACGAAAGCGTGGGGAGCAAACAGG
+
>>?A;;;;-9?@@9:;AA=B?BBBAB?A=?;;;9,555<=4>=<:<<:555.5=9<999@@=4:66.-(--(-(-99:(33777$3:(336;;(333(380827,33;888333(389:;4>=@AA;@:97>>8998333333#37,3,3,3,3998998:9@=@<<<4>:?:;>>?>=<999299:=84444888:-333-3-3333888'888085;74599<<888888?A999??C9@@@?@??2>:99@8=>;9
@N9IO0:00733:06038
TACGTAGGGTGCAGGCGTTAATCGGAATTACTGGGCGTAAAGCGTGCGCAGGCGGCTCCTTAAGTCAGATGTGAAAGCCCCGGGCTTAACCTGGGAACTGCGTTTGAAACTGGGGAGCTGGAGTGTAGAAGAGGGGGGTGGAATTCCAGGTGTAGCAGTGAAATGCGTAGAGATCTGGAGGAACACCGATGGCGAAGGCAGCCCCCTGGGCTAACACTGACGCTCATGCACGAAAGCGTGGGGAGCAAACAGG
+
AC@@@ABD>;;:CC@@@@?B<@@A>@5:5;C@AA=;;9AD<AACBBBB@@@;00-0AA;<<A<??BCC?CCBBB>6@?>>2B=6<<9<9<9<CC?C@CCCAAAB<??D<BBC==1@955?8::>DB??=8>999999#374=@E?C?;:6:BAAAB;;6=@B;:;;CBCDEABA@;;5;<7<9@@@?BBBC?B<@<@<BAA@AA@,<=<0<:=9>>;676////0/8;:?ABAB;A998833&3377=2::;7
@N9IO0:00743:06048
TACGGAGGATCCAAGCGTTATCCGGAATCATTGGGTTTAAAGGGTCTGTAGGCGGTCTTGTAAGTCAGTGGTGAAAGCCCATCGCTCAACGGTGGAACGGCCATTGATACTGCAGGACTTGAATTATTAGGAAGTAACTAGAATATGTAGTGTAGCGGTGAAATGCTTAGAGATTACATGGAATACCAATTGCGAAGGCAGGTTACTACTAATGGATTGACGCTGATGGACGAAAGCGTGGGTAGCGAACAGG
+
BBBB?BD@A::5;7;@@@?BCC@B@B=??A@8<<3;=(33(33(38=:BBA=90,077)///3<:744:;2;;:;):33(3;;;;>::5;@=@B?B>BB?B?BC?B@??@@@ABC?AA@@BB@D>::5:;5;5<AA<@ACCC@CDBBBCCCB??:;;5<???8>>>@=@BABBC>@@@?@4;4;?=4;543=?;?;>.994297;>996==8@@?;;.;>@:;5<B@@8;5=@=5ABACCC;@<;99C8@@B8
@N9IO0:00748:06016
TACAGAGGCCTCGAGCGTTGTTCGGATTCATTGGGCGTAAAGGGTGCGTAGGTGGCGAGGCAAGTCTGGTGTGAAATCCTAGGGCTCAACCCTGGAACTGCACTGGATACTACTTTGCTTGAGTACTGGAGAGGAGATTGGAATTTACGGTGTAGCAGTGAAATGCGTAGATATCGTAAGGAAGACCAGTGGCGAAGGCGAATCTCTGGACAGTTACTGACACTGAGGCACGAAGGCCAGGGGAGCAAACGGG
+
@?>@@::6:?AACBBABB;@@9AA><;5;95.5<4<<<=B4;;66B=BCDC?CC:CCCC@CDABBB;;7;AB;;;0;48:=?=8@;;B9CC@CD>@>@@AAABBB?BBBA???@D:@@A8::;<=@BB=AB;;6;ABB@B@C495)4;<8<=9:::;5:<=>5668AAA@ABD?@@BB?B?B?AA@;@@;;5;;;5;:>??=A?::::9=:;;<>BAABABABBBAA>A???@;?;?8:9BC59:>>@,:5:3
@N9IO0:00755:06054
TACGGAGGGTGCAAGCGTTAATCGGATTGATTGGGCGTAAAGGGCGCGTAGGTGGTGTACTGAGTGAGTTGTGAAAGACCTGGGCTTAACCTGGGGGTGTCAACTCAGACGGGTACACTGGAGTACAGTAGAGGGTCGTGGAATTTCCGGTGTAGCGGTGAAATGCGTAGAGATCGGAAGGAACACCAGTGGCGAAGGCGACGACCTGGGCTGAAACTGACACTGAGGCGCGAAAGCGTGGGGAGCAAACAGG
+
@@??<?@A8;:9@>BAAA?B?BBB?@@=??@?CC7BDABC>CC>BBCBBBC@BB?@AAA@@@@BBBA@@>B@@@@<A@@?@@@;@D?>9=8:9999'4;;@@=@@@@A@AB>6CCBBCBB:AA<GC>B@BB;;;8;DCCC@B?BB>B?B?AAAABBA?BCBB>BB?????A=><33-45:5>7@AB?BA;@@CCC@C@CBB=BBA=???<A@@C>8CCDCCBBBAA@>A@>99:7:=BCCDD9BBCHD?CBB?
@N9IO0:00715:06100
TACAGAGGGTGCAAGCGTTAATCGGAATTACTGGGCGTAAAGCGCACGCAGGCGGCGATCCAAGTCGGATGTGAAAGCCCCGGGCTTAACCTGGGAATCGCATTCGAAACTAGTTCGCTAGAGTGTGGTAGAGGGAAGTGGAATTCCAGGTGTAGCGGTGAAATGCGTAGATATCTGGAGGAACATCAGTGGCGAAGGCGACTTCCTGGACCAACACTGACGCTCAGGTGCGAAAGCGTGGGGAGCAAACAGG
+
ACCAAACC=BB>=9=9879?=>>@;@:>9=@?@B<@@?AA;@@AAAAAAAC?BB?AAA@@<A<@BCD@B;;<CCC9;<;<.;D6;<?A=A@BBF>D>AABA@@:?@@C6BCBBBADHCDDCCBAA;;4;AC@AB<B@CCC?B@B?B?A@?8::?ABA?BA@@99::@??=?@@>=>?9?@>@>BBBBBBCB?@@@;?;>@@@A>A@BC?BB?B@BBCCBB;;;BAAB?;;;BCD:@@@BA@A3;;;DD>CACI
@N9IO0:00722:06104
TACGGAGGATCCAAGCGTTATCCGGAATCATTGGGTTTAAAGGGTCCGTAGGCGGTTTTGTAAGTCAGTGGTGAAAGCCCATCGCTCAACGGTGGAACGGCCATTGATACTGCAAGACTTGAATTACTAGGAAGTAACTAGAATATGTAGTGTAGCGGTGAAATGCTTAGATATTACATGGAATACCAATTGCGAAGGCAGGTTACTACTAGTGGATTGACGCTGATGGACGAAAGCGTGGGGAGCGAACAGG
+
AADD?@@=B;;5;29::;?BBB@C?A988<=8==4;;///(/:.67///;;68<1=;=0<<@<@@B;6;B:BCCF=BBB<BC@;@A@B?BB>BC@C@@A?@?AB=@;;;B?B;;16;;>4666;7@>>>>:=8<5505:9::9<<?@@::9@@@@@C@BBHI?CBBB>ABA?@@<@@A;;496?;<6=9=343::-3-388287889?=><<99/:?=A@@@BDBABB?<=988.99::9??2@@=@@9000:
@N9IO0:00726:06101
TACGTAGGGTGCGAGCGTTAATCGGAATACTGGGCGTAAAGCGTGCGCAGGCGGTTATTTAAGACAGGTGTGAAATCCCCGGGCTTAACCTGGGAATTGCGCTTGTGACTGGATAGCTAGAGTGCGGCAGAGGGGGGTGGAATTCCACGTGTAGCAGTGAAATGCGTAGAGATGTGGAGGAACACCGATGGCGAAGGCAGCCCCCTGGGCCAGCACTGACGCCTCATGCACGAAAGCGTGGGGAGCAAACAGG
+
CFBBAAAA<AABC@@@@@<@>AA@;@-0/:::;395:BB<BBBBBBC@BB=:;8;=BCD>CACGB@@=@B@ABC=A@@@8AA<AA=B?B>BDJ=C?B26;??<8B>@BB;;79@?CBB=;;;669A;A<<;BBBBC*CD@D@B=B5;;=;7://///<<B=6AA966=A=;;;;;>1668<8>??8@@AC>;;9@D;?;55555$59>2@26666<<@@A;;49??@@@?:99949CCCCFE7A@@>@6@@>;
@N9IO0:00731:06070
TACGAAGGACCCAAGCGTTATCCGGATTTATTGGGTTTAAAGGGTGCGTAGGCGGATTTGTAAGTCAGTGGTGAAATCCTGCAGCTTAACTGCAGAACTGCCATTGAAACTGCTTATCTTGAGTACATTTGAGGCGGGCGGAATGTGTCATGTAGCGGTGAAATGCTTAGATATGACACAGAACACCGATTGCGAAGGCAGCTCGCTAAACTGTAACTGACGCTGATGCACGAAAGCGTGGGGATCCAACAGG
+
AAB@?<@?AAD;@<A9:9@?@@?B>@??9?=;=?6==-::,:>898:BBBG?BB@CB>6=CB=BBBBCBB@BBBD<AB@:6;BABA0:05@A>BBB@CCCB?BC@CCF>C:;:BACCCC7;<;;6=>C@8D::5;;;.;@24.945=<AABAABB;;7;@AC=B;;;?BBBAAA;;8@?=;=9=;=;===*////(/06996333:::=39////)/8;8//7A?@?A=<<887)379<>::.:37.3688;7
@N9IO0:00734:06070
TACGGAGGATCCAAGCGTTATCCGGAATCATTGGGTTTAAAGGGTCCGTAGGCGGTTTAGTAAGTCAGTGGTGAAAGCCCATCGCTCAACGGTGGAACGGCCATTGATACTGCTAGACTTGAATTACTAGGAAGTAACTAGAATATGTAGTGTAGCGGTGAAATGCTTAGAGATTACATGGAATACCAATTGCGAAGGCAGGTTACTACTAGTTTATTGACGCTGATGGACGAAAGCGTGGGTAGCGAACAGG
+
CCCC@CB@BBB=A=@:;;@BBB?B?A=AAAA?BC=BD9??8?>+89884<?7=?4?A=@@@B=@?BBCA@<ABAC9?<;.9:@?@?AA>BB>AB?B?CC@B?BB@DCAAA??=>>>>?>5::=A=?@A;;6;=A@C?AAA;;4;@;:;ABAA@BABA=;;;B=;:;A>BBCBCE@;;;;;5;2;=@;@=B89;AB5;4;99297;;@A999AAA8??5?A@;;;B?@?=@A;;;69AA@BD>@@A;BC:;ABI
@N9IO0:00740:06090
TACGTAGGGTGCGAGCGTTAATCGGAATTACTGGGCGTAAAGCGTGCGCAGGCGGTTTCGTAAGCTGGAGGTGAAATCCCCGGGCTTAACCTGGGAATGGCCTTCAGGACTGCGAGGCTAGAGTGCGGCAGAGGGAGGTGGAATTCCACGTGTAGCAGTGAAATGCGTAGAGATGTGGAGGAACACCGATGGCGAAGGCAGCCTCCTGGGCCAGCACTGA
+
CBBBA@@A<?@?CBB@@AADACCB>@+0,0>==@<BBBBB<BBBA@@AA;;5;A;@B=CBBB?BBBB?AE@CCCD<AACC6??7?C>A?A=AA?8B?B@9A?C=AAC?AAAABABB@AA@C?????A=AA@@@A;==9=?;?:@=A:???;?;78;:888:?3;????=AA?997?A8>;8=1::<4:78:==<9).(.635/59388=3;598577::8
@N9IO0:00757:06094
TACGGAGGATCCAAGCGTTATCCGGAATCATTGGGTTTAAAGGGTCCGTAGGCGGTTTAGTAAGTCAGTGGTGAAAGCCCATCGCTCAACGGTGGAACGGCCATTGATACTGCTAAACTTGAATTACTAGGAAGTAACTAGAATATGTAGTGTAGCGGTGAAATGCTTAGAGATTACATGGAATACCAATTGCGAAGGCAGGTTACTACTAGTGGATTGACGCTGATGGACGAAAGCGTGGGTAGCGAACAGG
+
CCCC@@?<>@@;?<A:;:=:;<@D@B778@;8==3;;18818;199554:;74:4:C=ABBA9??????>9;=<=/:8A7?@A???AB?:94:?<?@EC@C?CB?BAAA?9:9BCD<@??AA=@<???99398??B699A?A=B>9:::@AAAAA==8:499055483:>@@@@78999=.4.9;<7<4>459==29.944.48<<?A<AC;;;?B<7<@A;;6=@BC>A9599,599:??6>:549<79554
@N9IO0:00760:06092
TACGTAGGGTGCGAGCGTTAATCGGAATTACTGGGCGTAAAGGGTGCGCAGGCGGCTCCGCATGTCAGGCGTGAAAGCCCCGGGCTTAACCTGGGAACGGCGCTTGAAACTACGGGGCTGGAGTGTGGCAGAGGGAGGTGGAATTCCACGTGTAGCGGTGAAATGCGTAGAGATGTGGAGGAACACCGATGGCGAAGGCAGCCTCCTGGGCCAACACTGGACGCTCATGCACGAAAGCGTGGGGAGCAAACAG
+
@@BBBBBC=?@@BCEDBC@C?@A@<@=A=AB@@@6@>;99,59099990//2//)//549:9888844-39;444(4:;;&44)44./)/399;,/)//5://5.4::1:<;5555&5::5999==;6444:></5:=>@>@393:13:::345>:@:ABCC>CD@><4:55<::<<054.4.3447<<<>9B@?=@398;<1332888(4.43////0)/////3333334444(4338888.:8:;>+0/;
@N9IO0:00717:06119
TACGTAGGGGGCAAGCGTTGTCCGGATTTATTGGGCGTAAAGAGCTCGTAGGCGGTTCGGTAAGTCGGCTGTGAAATCTCCACGCTCAACGTGGAGGGGTCAGTCGAAACTGCCGTGACTCGAGTCCGGTCGAGAGGAGTGTGGAATTCCCGGTGTCAGCGGTGGAAATGACGCAGAGATCGGGAGGAACACCCGTAGCGAAGGCGGCACTCTGGGCCGGTACTGACGCTGAGGAGCGAAAGCGTGGGGAGCAAACAGG
+
AA@A?CCCCC1BB9;:@@<@@B9B:BCD=CC<GA8<AAC>4@@AB=;<<@@:@>?C@BB@CC@@A@B9CBBBCCF?;9:C>AA@@BBB?BBBB@B===1B==BBBAAA:A>886?>;///::>:=:686-,,,2,,(,7...5054949;)-)----5-//(..(.5.577222522255568/;;7:79:::3:8:;<;;>B7;;?BA@D@;;9,56@<@;;699@BBCBBB?A@BA@@;@CCCCDE9B;<<A6?;;4
@N9IO0:00719:06127
TACGGGGGGGGCAAGCGTTGTTCGGAATTATTGGGCGTAAAGGGTTCGTAGGTGGCCGGCTAAGTCAGACGTGAAATCCCTCAGCTTAACTGGGGAACTGCGTCTGAGACTGGTCGGCTTGAGTGCAGGAGAGGAACGCGGAATTCCAGGTGTAGCGGTGAAATGCGTAGATATCTGGAGGAACACCGGTGGCGAAGGCGGCGTTCTGGACTGCAACTGACACTGAGGAACGAAAGCCAGGGGAGCAAACGGG
+
@?:;:;:;:;"9@.44445:>;>B@C@C?>B@CD>BCBCC:;;7;@@AA;;5;A=A=C>CDG?BAC;;:BBAABB;A@C=BB;;;E@B@BCBDD;A?ACB@@@D@;;;AAAA?BBB?BB;??A9:9@@9=<>=4:5:;;B@C@D@A>@B?BBBBBBB@BECE=BAACABBCBB@@@B<??>A=???<?<@C>AAA>C@A@=@CC>BBB=@@CCCC?BBBBAAAA9::=@<@===/::9==>>2:99AC=AAA<
@N9IO0:00731:06142
TACGAAGGGGGCTAGCGTTGTTCGGAATTACTGGGCGTAAAGGGCGTGTAGGCGGCCCGTTAAGTCAGGTGTGAAATTCCTGGGCTCAACCCAGGACGTGCGCCTGATACTGGCGGGCTTGAGTCCGGGAGAGGATGGTGGAACTCCCAGTGTAGAGGTGAAATTCGTAGATATTGGGAAGAACACCCGTGGCGAAGGCGGCCATCTGGACCGGTACTGCGCTAAGGCGCGACAGCGTGGGGAGCAAACAG
+
AB@=@5;:;:$4:449A@7@A?B@@CAC=@@@@>6;;:@?6?>:>@<@AA@>:;5;<,4@7@8?;66679@=::9)57<79;;/9@55.5<29949555449;5:5555<<<7;;;3;:9?A@?B?BA<AB@@>A@@<=>.405:>>4966;99<5516;9<2<.5555555::.55)56;;74449)//:39//)/499284:555;388.4-3:::9::<<<7:;@00//666033898+89333(337
@N9IO0:00739:06111
TACGGAGGGTGCAAGCGTTAATCGGAATTACTGGGCGTAAAGCGCACGTAGGTGGTTTGTTAAGCTAGCTGTGAAATCCCCGGGCTCAACCTGGGCACTGCAGTTAGAACTGGCAAGCTAGAGTAGGGTAGAGGGGTGTGGAATTCCAGGTGTAGCGGTGAAATGCGTAGATATCTGGAGGAACATCAGTGGCGAAGGCGACACCCTGGACTCATACTGACACTGAGGTGCGAAAGCGTGGGGAGCAAACAGG
+
BCCC?CBC<BA@@<@????B?@BB=?4729?==>9>==>@9@;;9ABAACC@CB?BD<BB@C?@AA@BBABABBC:9;DC6;;69<=B9>9@B@5B@@BBBBBB?BBFAFBD@CE?@:;;CBCBCCC=@AD;;;;&4833-32;-7-73-38888;;265==6>;;@BBCABA;;;A;?@=@>@BBBBBBB=@@@<@=@BBCFFG?<;:<BBBBCBAAA;:9C@@@@=@BBCEE@E:;;AA@2@;;<A9;;;5
@N9IO0:00748:06121
TACGTAGGGTGCGAGCGTTAATCGGAATTACTGGGCGTAAAGCGTGCGCAGGCGTCTTTTAAGACAGGTGTGAAATCCCCGAGCTTAACTTGGGAATTGCGCTTGTGACTGGAAGGCTCGGAGTGCGGAAGAGGGAGCTGGAATTCCTGGTGTAGCAGTGAAATGCGTAGAGATCAGGAGGAACACCGATGGCGAAGGCAGGCTCCTGGGCCAGCACTGACGCTCATGCACGAAAGCGTGGGGAGCAAACAGG
+
AAACCAAA<?@:>===98298>=93;+0)0;=;=8A@999,;@A;;;CBBA?::9@@>B2B:CCCCC?BBCDFD=BCJF<A@;;;>B?BB?BG8;7;5999=9.44<A@@A?C4;8;ABA>BB:::D<?<@BAB<:;;BB?B@B@B@CC?BBBAACBCBFFJ>HCCCCCBBB@@@??=AB?C?B;;6;@AA=ACB=B>A@A>;;;5;;;.:=?A@A@@>>000===0:9@@;;;0:==@BCC8;;;BB=BCC?
@N9IO0:00754:06114
TACGGGGGGAGCGAACGTTGTTCGGAATCACTGGGCGTAAAGGGCGTGTAGGCGGCTGAATAAGTGGGATGTTAAATCCCCGGCTCAACCGGGGACCTGCATCTCATACTGTTCAGCTCGAGCACATCAGAGGAGACTGGAATTCCCGGTGTAGCGGTGAAATGCGTAGATATCGGGAGGAACACCAGTGGCAGAAGGCGAGTCTCTGGGATGATGACTGACGCTGAGGCGCGAAAGCCCAGGGGAGCAAACGG
+
BBABBAAA'@>@@@;>@B@<;66D;?:@;=40//)/////)/9*/;:;9;A;::455554>@759:9)9A;5.55)5555&56;<<:9=+000&0/)/:7:><A?9:4;;4404:73333333788454999.45?>@=.3-3-33(36333><8:1988808;9<::;3334444(448;7<BA=A777:0/-50538.0/:99/955)5::@@0//799//45995.59<<<<2537(3888+9333=/33:
@N9IO0:00721:06167
TACGTAGGGGGCGAGCGTTATCCGGATTCACTGGGCGTAAAGGGCGTGTAGGCGGTTACGTAAGTCGGATGTGAAAGCTCGGGGCTCAACCCCGGAAGCGCACCCGAAACTACGTTGACTTGAGGGCGGTAGAGGCAGATGGAACTCGCGGTGTAGCGGTGGAATGCGCAGATATCGCGAGGAACGCCGGTGGCGAAGGCGATCTGCTGGGCCGACCCTGACGCTGAGGCGCGAAAGCGTGGGGAGCAAACCGG
+
BA@??:::::);@@AABD?BAA>A=@A=ACCBBE>ABBBD>BB>AAA??>=:883859;CBB?BAA@7;;;;CCM?DB=<===2==@A:???2=:>05:996<?7>>>6==C>CC?BCBB?CCCD<@@<>@?@@=@BBBCC?B?@?@BBB?CBBCFDC?BB?B?BBEBBABB@@@AAA@BA?B?DBB?B@DB?@AA6;6;BA@@@B@;;?6<8<AAB<B@@ADD@:;;=;;;:@<4@@??BBC6AA@@@9@>>;
@N9IO0:00724:06207
TACGTAGGGTCCAAGCGTTATCCGGAATTACTGGGCGTAAAGAGTTGCGTAGTGGCAGAGTAAGTAGATAGTGAAAGCGATGTGGCTCAACCATACATCCATTATCTAAACTGCTCAGCTAGAGAGTGAGAGAGGTAGATGGAATTCCTAATGTAGGGGTAATATCCGTAGATATTAGGAGGAACACCGATGGCGTAAGCAGTCTACTGGCTCATTTCTACACTAAGGCACGAAAGCGTGGGTAGCAAACAGG
+
@A@@@BBA;AB;>:>;;:=@AB@B?B=@=BBCCC?:;9DD>BAAA?ABBB:::;5:=>:=:?<?9=4948444<:23433398=4:==B>B?BCBBB@;8;B?B@AA??8?0/0::444=::<BBFCBBBDD;;9;?>>00)/4A4<:AC@?===@@?26625<::.55:::::;75505;:A=AAB=??A=4;;;93:<;59?>>B;;29949@<4<A=:<888.4.4;<333(5344<<4::;<<=5==>7
@N9IO0:00726:06186
GACGTAGGATGCGAGCGTTGTTCGGATTTATTGGGCGTAAAGCGTGCGTAGGCGGCTATTTAAGTCTGATGTTAAAGCTAGGGGCTCAACCCCTGTGATGCATTGGAAACTGGGTAGCTTGAGTGTGGTAGGGGAAGGTGGAATTCCTAGTGTAGCGGTGAAATGCGTAGATATTAGGAAGAACACCGGTGGCGAAGGCGACCTTCTGGGCCACTACTGACGCTGAGGCACGAAAGCGTGGGGAGCAAACAGG
+
::A:<;B@BBBAB;:;595994;>9AA=4;;45<2:?:?@<BCBBB;;;BA?BB8@BB@@:B=A@@A666?@8<=6@?@<<<<0<>9949;;+///7///<>>9=:=>5<<<<4><8=?9?;<<<B>;=>===+0+0+0@:@<B?A=@9695@@@@A?9:8D<999BBBBBBCB6::;@9=A89773<133,39=4:7BB<@=A287=?8@499AA??>>833;;370773;<=8>:37;<<(87879(3796
@N9IO0:00727:06177
TACGTAGGTGGCAAGCGTTGTCCGGATTTATTGGGTTTAAAGGGTGCGTAGGCGGCTTTGTAAGTCAGTGGTGAAATATGGCAGCTCAACTGTCAGGGTGCCATTGATACTGCGGAGCTTGAGTACAGATGAGGTAGGCGGAATTGACGGTGTAGCGGTGAAATGCTTAGATATCGTCAAGAACACCGATAGCGAAGGCAGCTTACTAGGCTGTAACTGACGCTGAGGCACGAAAGTGTGGGGATCAAACAGG
+
BB@B@@A;:979C=A>@@;@BB>C=@@@9@A?BB<AB;??9?A=ABBB@@@?897:CC9AAB=@@@@@;:4:A@A<BDBCAC<<<>>C>BECCBBBB<@@@?@B>A@CCCBBAC=@@::7;BBBABBABAABB@CBC>AA?C@C?AA390799@ABC@CBBD>A@??=@???@@??@BB@CC?CCC@CCCCBBBA5;5;A@BB=B@AAA=B@@CC?CBBAADCAB@@<@??::;.;A@A@DC9BCBCC>;;;>
@N9IO0:00732:06187
TACAGAGGGGGCAAGCGTTGTCCGGATTGACTGGGCGTAAAGCGCGCGTAGGTGGCGCGGCAGGTGCGCTGTGAAAGCGGCCCGCTCAACGGGCCGAGGCCAGCGCAAACGTCGCGCTCGAGCCATGCAGAGGTCCGTGGAAGTGCCGGTGTAGTGGTGAAATGCGTAGAGATCGGCAGGAACACCCATGGGGAAGCCAGGCGGACTGGGCATGCGCTGACACTGAGGCGCGACAGCGTGGGGAGCGAACCGG
+
BAB;::;AAA3BB9BBBA<@@B@B>>@6:44?<=4=:89>3:@@@?A?>@A<>@:AAA@<@@945559?@ACACC<9::=@@;ABABB?CCE>C9;;@;@8??ABA=@8??;<<555::<4598<>=?@B<;6;A>AAC@C@BCAA?A@AABCCEE@CCCD?CA@ABB@AA@@@@=@@@5;4:===8A<<DA70*/74//)/949<<<=4559>9:9:::>AA@>??=@?????:;;BA@@A5;;ABD?C?B<
@N9IO0:00734:06170
AACGTAGGAGGCAAGCGTTATCCGGAGTTACTGGGCGTAAAGCGCATGTAGGCGGTTGGGCAAGTGGCGTGTGAAAGCTCCCGGCTAAACTGGGAGACGACAGGTCAGACTGCCGAACTGGAGTCCGATAGAGGAGCGTAGAATTCCGGGTGTAGCGGTGAAATGTGTAGAGATCCGGAGGAATACCAGTGGCGCAAGCGGCGCTCTGGGTCGGGACTGACGCTGAGATGCGAAAGCGTGGGGAGCGAACGGG
+
E;BBBBC@;98;B6;@;:7;A@;A=;:97B;69D>;9<CE>ACBBA@?=8858A<A=A@<@B>BBB>ABAA?@>>,00099/96=?BE?BCBE?BBBCCBBAA>@ABBA;;9:7<?9BBC@988A?CA:;;BC?AB@@@BBC?C?C@DC<;;;@@AA?ABCC>CBBBCBBA;;:;=@;??9<;=9948=>B<@@@=8;;>8;:>::9=>57898-8:;;;:B@998<;77388:13733444&4::;=055<3
@N9IO0:00747:06194
TACAGAGGGTGCGAGCGTTAATCGGAATTACTGGGCGTAAAGCGTGCGTAGACGGTTATTTAAGTCGGGTGTGAAAGCCCCGGGCTCAACCTGGGAATTGCATTCGAGACTGAATAGCTAGGGTACGGTAGAGGGAAGCGGAATTTCCGGTGTAGCGGTGAAATGCGTAGATATCGGAAGGAACATCAGTGGCGAAAGCGGCTTCCTGGACCAGTACCGACGTCAGGCACGAAAGCGTGGGGAGCAAACAGG
+
BCC<;;CC=;;9@@?999393:??;?3905>?@C>??@A@9??A??9::???AA?A?A@@9>5;;;;;0;?A@=>,9999&7>5;>CC=?:888(7<@:???@?BCABBBBCC@C;;;B<<;0;@@@=@CBBBD<B899?;>;??8>;@;0//::7729555)5;;;69<CCC;;;5;5;>A<@@;;;B;<5;;;;0;??=AB?B@BB?BC@@@<@@,00;00000*0=9/77)7<=>>?@5=>=BC=BAA3
@N9IO0:00755:06180
TACGAAGGGGGCTAGCGTTGCTCGGAATTACTGGGCGTAAAGGGCGCGTAGGCGGATCGTTAAGTCAGAGGTGAAATCCCAGGGCTCAACCCTGGAACTGCCTTTGATACTGGCGATCTTGAGTATGAGAGAGGTATGTGGAACTCCGAGTGTAGAGGTGAAATTCGTAGATATTCGGAAGAACACCAGTGGCGAAGGCGACATACTGGCTCATTACTGACGCTGAGGCGCGAAAGCGTGGGGAGCAAACAGG
+
A@??=29:9:'4;;<<BB@BBBCC@C@D?B@BDD>CC@?A0;;09@<BBCB?@B=@@ABC@D>BAAA::;?@@>D3>@@7;9G?CCFFAID?CCAC?B@@@=@@;ABBDEDD@BBAA@A=@@ABAABBDBB@@=@DBBBC>A=?@@;@@A@@@A???;???C<A=ABBBBA:99887,717;39:9;90-705--(-(---6>=9:??9?:8:C@DAA:;::73@380548@?B9?:;;BAA8CDA@@;9898
@N9IO0:00759:06189
TACGAACTGTGCAAACGTTATTCGGAATCACTGGGCTTACAGGGTGCGTAGGCGGTCTGTTAAGTAGGGTGTGAAAGCCCCCGGCTCAACCGGGGAATTGCGCCCTAAACTGGCGGACTGGAGTGAGATAGGGGTGTGCGGAACTTCCGGTGGAGCGGTGAAATGTGTTGATATCGGAAGGAACGCCGGTGGCGAAAGCGGCACACTGGATCTCAACTGACGCTGAGGCACGAAAGCCAGGGGAGCGAACGGG
+
ACBBAACAA?@?@@9:9:=AB?CC?B9::@?>>>9>@-//9=:398?BAAA=??;?B@@@<@=@CCCE>CCCCED>B@AAA.96:BCA@B@DCC;B?B<@?AA@9AAA;ACDACC:B<<<8<<@;@@AA9;::-4<<B@@<@5@E=A<@<=<1:55@7ACDD?;96@A?@@@AAAB=@=@@B?BCD?C@AA=A;;;099C:@@@@@AA>ABBBCB?BFCBAABBBAA9ABABBA:@A5;;@@3;;;BC>;;;7
@N9IO0:00714:06251
TACAGAGGTGGCAAACGTTGTCCGGATTTATTGGGTGTAAAGGGCATGTAGGTGGTCTTGTAAGTCAAAGGTGAAATGGCCCGGCTTAACCAGGTCATTGCCTTTGAAACTGCAGGGCTCGAGTACGGAAGAGGAGAGCGGAATTCCCAGTGTAGCGGTGAAATGCGTAGATATTGGGAGGAACACCGGTGGCGAAGGCGGCTCTCTGGTCCGAAACTGACACTGAGATGCGAAAGCCAGGGGAGCAAACGG
+
DCCCBBA<??<:>>3000,0/:6;:;==5>?@BB=AAABB>BD>CC<;<AC<A@<@AA>ABC296ACC<B?A@C90;:1:A>@@CC>A?CGBB@BCBB>AA>AA<AAB=A;;;CCC;@A@@::;BCC@C@CDGACDCBCC?B?B>BC:;;BB@@@;:29ACC<<<BDBBBA@??.94)44247>=@=@@BB?CBC<A<;:299=945=.555::<5<>???AABA@@B@@>@?<05;;>?AA0?@;;;0;=9
@N9IO0:00722:06255
TACGTAGGGTGCGAGCGTTAATCGGAATTACTGGGCGTAAAGCGTGCGCAGGCGGCTCTTTAAGTCAGATGTGAAAGCCCCGGGCTTAACCTGGGAACTGCGTTTGAAACTGGAGAGCTGGAGTGTGGCAGAGGAAGGTGGAATTCCTGGTGTAGCAGTGAAATGCGTAGAGATCAGGAGGAACACCGATGGCGAAGGCAGCCTTCTGGGCCAAACACTGACGCTCATGCACGAAAGCGTGGGGAGCAAACAGGA
+
CBBBBBBC=9::@@AB@A@B7;;A<A>C?BCCB@=9:9@@;@ABBCAAAAA=@D>B;99<4<:AABB=@@554;;(4;44&3;(33-3-3-3>=9@?A?<<<<=*373(3886::?88:9488>::B7@ABCC8D=A;?=:>/8,3373,252:75=<?<;9/558?AA@@??=333333,3337317;<=589/(/(////(/(//;;(3,33(3;666833333338883333(37333>>1::7>@///707
@N9IO0:00732:06226
TACGGAGGATCCAAGCGTTATCCGGAATCATTGGGTTTAAAGGGTCCGTAGGCGCCCTGTAAGTCAGTGGTGAAATCTCCCCGCTCAACGGGGAAACTGCCATTGATACTGCAGGGCTTGAATTACCAGGAAGTAACTAGAATATGTAGTGTAGCGGTGAAATGCTTAGAGATTACATGGAATACCGATTGCGAAGGCAGGTTACTACTGGTGGATTGACGCTGATGGACGAAAGCGTGGGTAGCGAACAGG
+
CAAB;;:5;BA5;5:@@?=@BB?C?B9::BB9B=5A=7D>5?<7>A45:<<79:4:4;@@B=@?CCCDC:CCBB<>??@@@7ABB@@>@AAA9AB=CA@@;@@<;;;@@@@@A==5<<:<=:=:CD<@@<@5;;@6;;LECACE;9:CCAAA?9691;>>D>:6<C@CCICCD@CBB@B;A<BDF@CBA:90@;,0*000*08BCCBBBB@AA>AB:@@A;;6==BC@@>559)4AAAAB=B;;;BE@BBB>
@N9IO0:00754:06220
TACGTAGGGGGCGAGCGTTGTCCGGATTTATTGGGCGTAAAGAGCTCGTAGGCGGTTTGGCAAGTCGGGTGTGAAAACTCCGGGCTCAACTCGGAGACGCCACTCGATACTGCCATGACTCGAGTCCGGTAGGGGAGTGCGGAATTCCTGGTGTAGCGGTGAAATGCGCAGATATCAGGAGGAACACCGGTGGCGAAGGCGGCACTCTGGGCCGGAACTGACGCTGAGGAGCGAAAGCGTGGGGAGCGAACAGG
+
AA:;9::;;;*<@@@@@@@CCCAE8;:B=AD@CC=999:9/7888:5::BB?BC?BC<B?CB>BB???8000====-00>;?>8=???=@BCC?B@@:::;@CBBBDCCA8:9>@@@@@AAB9;;C@B<@;;::&59;@A@6:09=A@CC@CBBBBBB@CCDC>D@::;?;::AAAA<7;;?B:BCE?B@AB=@B?;?9>=:@@@AAABB<A>A6;6:@@=>@@?@@A=;95@@<4@999;;;-;>@>A=;;;>
@N9IO0:00730:06268
TACGTAGGGGGCAAGCGTTGTCCGGAATCATTGGGCGTAAAGCGCGTGTAGGTGGCTTGGTAAGTCCGGTGTGAAATCTTGGGGCTCAACCCCAAACGTGCATCGGATACTGCCTCGCTCGAGTTCGGGAGGGGAGAGCGGAATTCCTAGTGTAGCGGTGAAAATGCGCAGATATTAGGAAGAACACCGGTGGCGAAGGCGGCTCTCTGGAACGATACTGACACTGAGACGCGAAAAGCGTGGGTAGCGAACAGG
+
@ABB?99999'9<.45BD?BBB9=<@8ABAA7?C=A@@=7.<///::>BBB?BB?AA=A=AA?????A?BBBBBD;:;;5;;;-49;<8?>>3=:1555;::9<>7:>>@:9:0::99=@@99:599905555&5:9;@@:>9>7@7;;;;;;????:=:999&499;;<<<<AB<@A@B=@A?BBBAC?AB7;;D?B?BC>BA@@@BC>B?BBBBB@666===?<554::44444&48:?@>6B=<===9<<<4
@N9IO0:00744:06309
TACAGAGGGGGCAAGCGTTGTTCGGAATTACTGGGCGTAAAGGGCGCGTAGGCGGCCTGCTAAGTCGAACGTGAAATCCCTGGGCTCAACCCAGGAACTGCGTCCGATACTGGTTGGCTTGAATCCGGGAGAGGGATGTGGAATTCCAGGTGTAGCGGTGAAATGCGTAGATATCTGGAGGAACACCGGTGGCGAAGGCGGCATCCTGGACCGGCATTGACGCTGAGGCGCGAAAGCCAGGGGAGCAAACGG
+
AAAA;;;???,?@9>?9;2::29:7<8?8<9:::/7<9=;5<>7BCBCCBB@::69:=>=;:29<>>@=ABACGF<@@D=BCE?CB@@;@@;@@<B28:>>:>@;@BBC@<<8A3?9;4.4?7AC@CB=B<B@B;AA?;>:C@E@C?;;4;=A?@BB>A;;<0;A???B@C;;;A@C=AA?B?@@@?C?AB>BBA<@=@A>BBBB>@@>A@6;7;@B=A;;;A??@@;?AABBB<BA;?AAA3@AAA@9;:9
@N9IO0:00745:06286
TACGTAGGGTGCGAGCGTTAATCGGAATTACTGGGCGTAAAGTGTGCGCAGGCGGCGTCGCAAGTCGAGTGTGAAAGCCCGGGCTTAACTTGGGAATTGCGCTCGAAACTACGATGCTGGAGTGTGGCAGAGGAAGGTGGAATTCCACGTGTAGCGGTGAAATGCGTAGAGATGTGGAGGAACACCAATGGCGAAGGCAGCCTTCTGGGCCAAACACTGACGCTCATGCACGAAAGCGTGGGGAGCAAACAGG
+
BB@@@BBA<9;:BBC@@A>B>BBC?B>B>BBBBC>@@@CG>BBCBBACA@@?9969BAABBB=AAA<;:@@?BBB8;::/33(392828:28?5?<@=@ABBB===>6==B@B?:4:AA=BB???@?999??>A?B?B@=B<@<@=ABCCBBBCEC@CBBC?CICCCCAAA;=@@A666@C?@<<6;49949996;7<<;;7;8<<=<2;.55)55<<77///;///69;;;;@7CC;;9AA4@>=@C0;:92
@N9IO0:00749:06291
TACGGAGGATCCAAGCGTTATCCGGAATCATTGGGTTTAAAGGGTCCGTAGGCGGTTTAGTAAGTCAGTGGTGAAAGCCCATCGCTCAACGGTGGAACGGCCATTGATACTGCTAGACTTGAATTATTAGGAAGTAACTAGAATATGTAGTGTAGCGGTGAAATGCTTAGAGATTACATGGAATACCAATTGCGAAGGCAGGTTACTACTAATTGATTGACGCTGATGGACGAAAAGCGTGGGGAGCGAACAG
+
CB@@=@@=A@@5;29;:<@@A@?B?A=??C=9==4;;187.78.999:9<<74408<9=>AB<??AAABB@CCCC8:9?8=>@9::BC?BA?AA=A=BA?B?BC=@@:99???ABB?@@=AA>A?AB@BB?B>@@A?BCA@@@CCBABBBBAAB:;;6;?@C=;9:A?DA;;;:<<<=<?4:2:?;:>;@699>?2;2877197;;>===B;@=>@;649877444:B8=89:99&43<<@DD8;:9@>5995
@N9IO0:00760:06303
TACGTAGGTGGCAAGCGTTGTCCGGATTTATTGGGTTTAAAGGGTGCGTAGGCGGCCTTTTAAGTCAGTGCTGAAATACTCTAGCTTAACTAGAGGGGTGGCATTGATACTGAAAGGCTTGAGTGAAGTCGAGGTAGGCGGAATTGACGGTGTAGCGGTGAAATGCTTAGATATCGTCAAGAACACCGATAGTGAAGACAGCTTACTAGACTTCAACTGACGCTGAGGCACGAAAGTGTGGGGATCAAACAGG
+
CCCB@:;8;C@AB@BBBB@BBCAD>@@B<AA?BB<A>4>:19:299=?<;;900*0)0/0&0)9:<<BACBBBBD>;;;;BBBBCC@B?CBCB;;;;*9B?DECACCB<;;ABE0;8;A=@AAAAB?AA?AAA>ACC@CB@C>A=@B@@=@BBAAA@<@9993:AA?=A@@@AB@@@CC?AB?BBB=?@EBCAAA?BB@@@BB?BBBCBBAA?@@=AABADBC;;=C?AAA::9/99??BAB8@@ACC>:99=
@N9IO0:00761:06271
TACGTAGGGCGCAAGCGTTATCCGGAATTATTGGGCGTAAAGAGCTCGTAGGCGGTTTGTCGCGTCTGCCGTGAAAGTCCGGGGCTCAACTCCGGATCTGCGGTGGGTACGGGCAGACTAGAGTGATGTAGGGGAGACTGGAATTCCTGGTGTAGCGGTAGAAATGCGCAGATATCAGGAGGAACACCGATGGCGAAGGCAGGTCTCTGGGCATTAACTGACGCTGAGGAGCGAAAGCATGGGGAGCGAACAGG
+
0=<<<;;:-;>:?:94;@;;559>8;9<7;<5:9077397*333344:@:937>8<<348444<999?@;@>==?38332888+8444.4;>6@255<<=896:;;3;???B:AAC:::AAAACCAAA@;<;;.9@@@@@9A<C<??CC?B@@6//:4///99.9994;;;0>:0//<8>A<>8A<B@BA??=@@??@;ABC@CABBBCF>>?@;?:<<9:;;59=995;5-.--(--77:=>/;@@>>-00<;
@N9IO0:00715:06353
TACGTAGGGGGCGAGCGTTGTCCGGATTTATTGGGCGTAAAGAGCTCGTAGGCGGTTTGGCAAGTCGGGTGTGAAAATCCGGGCTCAACTCGGAGACGCCACTCGATACTGCTATGACTCGAGTCCGGTAGGGGGAGTGCGGAATTCCTGGTGTAGCGGTGAAATGCGCAGATATCAGGAGGAACACCGGTGGCGAAGGCGGCACTCTGGGCCGGAACTGACGCTGAGGAGCGAAAGCGTGGGGAGCGAACAGG
+
><??@;;:;:*999:>AA=BBB?CABBC<BB@DG=>??@@9@@@::;BABA>>>299.9;@@<@A???9???AACC;CC?AA9::::7<CBB?CBA999397988:AAA9::@@?@?@@AA@@@@;><>;;;;;$48444A>A?B=<8<B=ABAA@BD=A;;605<CCAAAFBA?BB;.44.5.4<<.9044.447157;;9BBC?@@@B0;5;5;49<<;4997344588:<<>5<995><<+55:7747773
@N9IO0:00716:06351
TACGAAGGGTGCAAGCGTTACTCGGAATTACTGGGCGTAAAGCGTGCGTAGGTGGTTCGTTAAGTCTGATGTGAAAGCCCTGGGCTCAACCTGGGAATTGCATTGGATACTGGCGGGCTAGAGTGCGGTAGAGGATGGCGGAATTCCCGGTGTAGCAGTGAAATGCGTAGAGATCGGGAGGAACGATCCGTGGCGAAGGCGGCCATCTGGACCAGCACTGACACTGAGGCACGAAAGCGTGGGGAGCCAAACAGG
+
?@?:;5:?5=@AC=@@BC>ABC;;58383:@@@@;@A???8>A@::9CC@@?@@>@=@A=?><BAAABCCCBBB<36:605D@8CCCC:C666@8@:>9<ACD?B?BCCCAA@BCB=BBB;<;<<<B>CBCCC?CBB@@@=B>B>BB;@<A@@A@;;<CCCB>BAAAECDBA@B<<B9A@?@?0/077278728450/+//6;+//;;819;3////8879544<<4304;344;/55555;;+844.4;(4477
@N9IO0:00724:06326
TACGGGGGGGGCAAGCGTTGTTCGGAATTACTGGGCGTAAAGGGCGCGTAGGCGGCCTGCTAAGTCACACGTGAAATCCCTCGGCTCAACCGGGGAACTGCGTGTGATACTGGCGGGCTTGAATTCGGGAGAGGGATGTGGAATTCCAGGTGTAGCGGTGAAATGCGTAGATATCTGGAGGAACACCGGTGGCGAAGGCGGCATCCTGGACCGAGATTGACGCTGAGGCGCGAAAAGCTAGGGGAGCAAACGGG
+
A@?@>?>?>?"?=2;;;;5;@;AC@C@C@BBBBB>CDCCC6;;0;@@BAAA>;;5;<A?ACC9::BBBC9::DED=CAB<A@A>ABCD<@<???3@?A@AAA@AAB???ACC?BBB<BB=CC79::DD=CBBAA<ADDBB@B?A=@?::7;BB@CBA>ADDD>BAAA@@@>@@;;;@<@@8:8:@@>B?AA>AAA;@<@B?BCCE?CC=A@?@@@@B?@@@BBA@@@=;;;;;;;&;;;<?D@9=6:5;15:99
@N9IO0:00733:06339
TACGGGGGGGGCAAGCGTTGTTCGGAATTACTGGGCGTAAAGGGCTCGTAGGCGGCCAACTAAGTCAGACGTGAAATCCCTCGGCTTAACCGGGGAACTGCGTCTGATACTGGATGGCTTGAATCCGGGAGAGGGATGCGGAATTCCAGGTGTAGCGGTGAAATGCGTAGATATCTGGAGGAACACCGGTGGCGAAGGCGGCATCCTGGACCGGCATTGACGCTGAGGAGCGAAAGCCAGGGGAGCAAACGG
+
?=999:9:9:"9>399944;A=BB@C@C@BBCCE?@;;;D>CE?CBBBCCE@?@<@=@<@AA=ACCBBB:;:@@B/;;B:AAB@CC<A;@5;:;.;=AABABCCCCCCCBBB?BBB?BB@BB?AB6;;0<?;<<0;:ABB?B9;=@=??=@?:::==8;777.8:BBCCCCAA;;:82882;2;>=6>;>B?BA@<@:87,/8//(/6(//6=69::43338899:97;;455<4;<69999+44;<<6<<<
@N9IO0:00738:06324
TACGGGGGGGGCAAGCGTTGTTCGGAATTACTGGGCGTAAAGGGCGCGTAGGCGGCCTGCTAAGTCACACGTGAAATCCCTCGGCTCAACCGGGGAACTGCGTGTGATACTGGCGGGCTTGAATTCGGGAGAGGGATGTGGAATTCCAGGTGTAGCGGTGAAATGCGTAGATATCTGGAGGAACACCGGTGGCGAAGGCGGCATCCTGGACCGAGATTGACGCTGAGGCGCGAAAAGCTAGGGGAGCAAACGGG
+
@@99999999":?4;;;;5;@=@C@C@C@BCBBC?;;;BC:AA<@@ABDCC@CB?B@CBCCC9;;@@@BBABCCE=BCC=C@@=@AADBD@CCC9C@C@@@BABBBBABBCC@CCE=BBBGF>B@CCC?GCCCD>CCCCB?B<B?B?BB?BBEDCCC@ECDF=BB:;;;;AABBBBB?AA8:8:@A?B?@@6;;A?B=AA@DDCC@CF?BA?@@@BB@BBABAB@;;5;@A;;<;&;;<=@E@;==;65)5@?;
@N9IO0:00739:06353
TACGTAGGGTGCGAGCGTTAATCGGAATTACTGGGCGTAAAGTGTGCGCAGGTGGCCGCGCAAGTCGAGTGTGAAAGCCCGGGCTTAACTTGGGAATTGCGCTCGAAACTACGTGGCTAGAGTGTGGCAGAGGGAGGTGGAATTCCACGTGTAGCGGTGAAATGCGTAGAGATGTGGAGGAACACCAATGGCGAAGGCAGCCTCCTGGGCCAACACTGACACTCATGCACGAAAGCGTGGGGAGCAAACAGG
+
BB@A@@AA;:;;ABBCCE@B?BAC@B?B?BACBB;A@@>?8?6;;BCCBBD?AA8;6;B;;9@A@@@?@AAB?@@9:99/3;1:;6>6:=9=F@C<@>AABBB:A:=588=89998BCCFBBBAA@>A?978=3>?;A@=B@E@C?AABCCCCB>B@CCFF@CCCBBBBBB@;55<7:A<@@CBB@C59;4959.59===D??@?@?C=C;A>@;CCB@@AAA<;;;;=A@>>5<0//>;<.==@?D=@;;7
@N9IO0:00744:06347
TACGGAGGGTGCAAGCGTTGTTCGGAATTATTGGGCGTAAAGCGCGCGCAGGCGTCGAAAAAAGTCCATGGGTCAAAGGCCGGGGCTCAACCCCGAGTACGCCCAGGATACTGTTCGACTGGAGACACGTAGAGGCAAGCGGAATTTCGGGTGTAGCGGTGGAATGCGTAGATATCCGAAAGAACACCGGAGGCGAAGGCGGCTTGCTGGGCGTGATCTGACGCTGAGGCGCGAAAAGCGTGGGGAGCGAACAGG
+
BBBB?BAC>CBBC@DAAA<>>=AB>A?A@DD?CD>@@::9.883799?=@@<:;49999999#44:5;;@@7BAAA;A=A>BBB7BD9:29;@'55955955<4==9BB;@@@@@CCC;<;?AAABBB@=?@980:B::?C@C?CC>CBB<@AABBBC?CC@D>9::@?977<;33,333(33-3995:244.4:=.949@8=><?;ABC<BBE@A@AAA=@9:::::=:;999:9&4444444&4444939;>9
@N9IO0:00760:06352
TACGGAGGGGGCGAGCGTTGTTCGGAATCATTGGGCGTAAAGGGCGCGTAGGCGGTCGGGTAAGTCGGTTGTGAAATCCCCTGGCTTAACCAGGGAAGTGCGTCCGAAACTACCTGACTGGAGGCCGGGAGAGGAGAGTGGAATTCCCAGTGTAGCGGTGAAATGCGTAGATATTGGGAGGAACACCGGTGGCGAAGGCGGCTCTCTGGACCGGTTCTGACGCTGAGGCGGCGAAAAGCTAGGGGAGCAAACAGG
+
;AA@?@AAAA.::??99;?BB@DD?A=@@>:5:=4????A8C<<BA?@B;;5991:AB?<BC>A@CC?D;99C?>266>=.@A494.7135:<><>7?A:;9957<@><BBBC>A@<<>;59>7<8<@8@=AA9AAB@@@5:494;<1:<<>9>?>;6=:<;3888>><555:;5::39:2948436:539.48:.4.49394444550542:5:.444338888//)//)/////&/44::::.655<>399<8
@N9IO0:00763:06335
TACAGAGGGTGCAAGCGTTGTTCGGAATTATTGGGCGTAAAGCGCGTGTAGGCGGCCTTGCAAGTTGGGTGTGAAAGCCCTCGGCTTAACCGAGGAAGTGCGCCCAAAACTACGAGGCTTGAGTGCCGGAGAGGGTGGCGGAATTCCCGGTGTAGAGGTGAAATTCGTAGATATCGGGAGGAACACCAGCGGCGAAGGCGGCCACCTGGACGGTAACTGACGCTGAGACGCGAAAAGCGTGGGGAGCAAACAGG
+
CCA;;;BB=BC?<8=9983:A>AC@B?B@CE?BC<?@?==9?:8:A@AA00+00,06<)00D@BB@CE?CBBCDD=AAD?DCC:;;IJAD;;;B@B?CBDA@AA/999-9??@AAC?AA>AAAAAA=A=@@BCB=CC?AA?A6;6;B;@=@CBBCAA=ABBB<B@AAAA@BBB@ABE?CC@CAFED>@@??=?BC=A?99693;;=@@:@?B?CB?B@@?BA;99::000//0//&/:<<>?>2>@===6;;=8
@N9IO0:00722:06360
TACGAAGGGTGCAAACGTTGCTCGGAATTATTGGGCGTAAAGCGCACGTAGGCGGCTTTGCAAGTCGGATGTGAAATCCCACGGCTTAACCATGGAAGTGCATCCGAAACTGCAGAGCTTGAGTACTTAAGAGGATCGCGGAATTCCCGGTGTAGAGGTGAAATTCGTAGATATCGGGAGGAACACCAGTGGCGAAGGCGGCGATCTGGGAAGATACTGACGCTGAGGTGCGAAAGCGTGGGGAGCAAACAGG
+
BB@;94;B9AA?CC=;;;<@@@CE?C?A?AC:CD?>?@@@;@999?539?A?:925;=2=@A<??@B?B;;;BBB<B@A8@::6;9?C:C:CCC<A9B:9;=DB?CC?6<;;AAAA?AB8;;ABBCB>B;A;;4;@AA;;8;@C?CC?CACBBBAA@=@CAA<A?BB???A@AABAD>9999=@@A7::?@;@;;4;=;;5;??;::@@:@=@@@>999@@BCBBAC?A@A;<;0;@A@AAA7@BABC=B@@=
@N9IO0:00729:06386
TACGTAGGGTGCGAGCGTTAATCGGAATTACTGGGCGTAAAGCGTGCGCAGGCGGTTGTGTAAGACAGGTGTGAAATCCCGGGCTTAACCTCGGGAACTGCGCTTGGTGACTGCACGGCTAGAGTACGGCAGAGGGGGGTGGAAGTTCCACGGTGTTAGCAGTGAAATGCGTAGATATGTGGAGGAACACCGATGGCGAAGGCAGCCCCCTGGGCCTGTACTGACGCTCATGCACGAAAGCGTGGGGAGCAAACAGG
+
CBBCCBBB<:;:ABABAB899;CB;@,0)/<000*95;A@096<<>9?;:9<@B?C=@?;:9=CA9:;5::;:49(444(33(38-3-3-3::?3>58;0---5(-(--///////838:;733::7606///68888%7608*--(-(--826.2,49899:788188??;??@A@900@*00*0*0<?:??BC?AA@?B;??@@?@?,?@A<A?BCCB@>=<000/777<<99555)5:<<BBB7;:9@@:@CC?
@N9IO0:00737:06377
TACGTAGGGTGCAAGCGTTAATCGGAATTACTGGGCGTAAAGCGTGCGCAGGCGGCTTTGTAAGACGGATGTGAAAGCCCCGGGCTCAACCTGGGAAGTGCATTCGTGACTGCAAGGCTAGAGTGTGTCAGAGGGAGGTGGAATTCCGCGTGTAGCAGTGAAATGCGTAGAGATGCGGAGGAACACCGATGGCGAAGGCAGCCTCCTGGGATAACACTGACGCTCAGGCACGAAAGCGTGGGGAGCAAACAGG
+
CCCCBCCE=9::A=A;;;?B?BB@;@+0,0>@@A=AA?CC=BBBBB>@@@@;994:AA9BBB>BBBB@B:;9@@@;@BB@7@A:@@@@<@?AAB=B=@@BBCC?BBCCCCBCCD?B?BAA@@@@@BBBBCCDCC;<<@BB?C?A?BBGKCCCCB>>>>>>DD=CCBCBBBDBB@@@A=@@?A=AAABCCCEACCC@G?BB;;9;B@DEE=CDC@CBD@?@AAAAA;;7<BC@AA<ACCCCCC:BBACE>CCB?
@N9IO0:00744:06375
TACGAAGGGGGCTAGCGTTGCTCGGAATTACTGGGCGTAAAGGGCGCGTAGGCGGGTCGTCAAGTTGGGGGTGAAAGCCCAGGGCTCAACCCTGGAACTGCCTTCAAAACTGGCGACCTAGAGTATGGCAGAGGTGTGTGGAACTCCGAGTGTAGAGGTGAAATTCGTAGATATTCGGAAGAACACCAGTGGCGAAGGCGACACACTGGGCCATTACTGACGCTGAGGCGCGAAAGCGTGGGGAGCAAACAGG
+
@AB=@2:;:;):?@A@??>AABBB@B@C?CCCCD>BCBGE?CC=;:9;@CD@;;;,5;555<6::?BDDD1???@9??C=CCC>CDBB=@A;;;5;?BAAA@C@@@@@8@BC?AB@B@DCA:;9BCC?BBABB@CCBBCCBD@CBBAEAAAA@AA@?:@9:9(92444;???:;6;@9@9;;6:BB=B<::29@:5>=B:95>:<;99:3:2:9?@@?@??AAB@;;5;;;;;;.9:=4444&44444)4993
@N9IO0:00746:06360
TACGTAGGGTGCGAGCGTTAATCGGAATACTGGGCGTAAAGCGTGCGCAGGCGGTTTGTTAAGCCAGATGTGAAAGCCCCGGGCTCAACCTGGGAACTGCGTTTGGTACTGGCAAGCTAGAGTACGGCAGAGGGGGGTGGAATTCCACGTGTAGCAGTGGAAATGCGTAGAGATGTGGAGGAACACCGATGGCGAAGGCAGCCCCCTGGGCCGATACTGACGCCTCAGGCACGAAAGCGTGGGGAGCAAACAGG
+
CC@AACCE=???CBA>??797:BA@@000>>>@>A@AFFGHABBABCB@?<@C?CG>CC@B?AB>BBBAA?DDD=@?>>/@;5;AAC?B?BCE<B8A@B<?>C7>;?@A@B8CD?BA@@???AAA@7BA@AA>===%99,81>4A6:A:977=<68822+55,5225578;67555;176292999:CBAB?;;;=A6;;AACCC199F>C>ABBBA@;;;@A<?@??7:>@BCB=BCBAAAB9BCBCM?BBB7
@N9IO0:00746:06375
GACGTAGGGAGCGAGCGTTGTCCGGATTCATTGGGCGTAAAGAGCGCGCAGGCGGTTTGGTAAGTCGGATGTGAAAACCCGGAGCTCAACTCCGGGCCTGCATCCGATACTGCCCGACTAGAGGTAGGTAGGGGAGATCGGAATTCCTGGTGTAGCGGTGAAATGCGCAGATATCAGGAGGAACACCGGTGGCGAAGGCGGATCTCTGGGCCTTACCTGACGCTCAGGCGCGAAAGCTAGGGGAGCGAACAGG
+
AABBCBBD=???B???BB@BBC?B?AB?BCC@CC=?@@?@9@@@?A@C@@?<@B=BB=B@DC@CIGC@CBDB:;;;05>4C?BABABC?BBB@BC>D@@AAAACACCCCBCCCD>BCBCCCCB@BBB?BCCEE;@@@@@@;A=?;?378-:AABBDCD:99F>AA?>@?;899>?@C:;;@B@BDE?C?@@?B@><??BB>@AABA@CC<@>@@CC=??C@?<=<9939::===6=>=9999-9=999=A@?:
@N9IO0:00747:06388
TACGTAGGGTGCAAGCGTTAATCGGAATTACTGGGCGTAAAGCGTGCGCAGGCGGTCTTGTAAGACAGAGGTGAAATCCCCGGGCTCAACCTGGGAACTGCCTTTGTGACTGCAAGGCTGGAGTGCGGCAGAGGGGGGATGGAATTCCGCGTGTAGCAGTGAAATGCGTAGATATGCGGAGGAACACCGATGGCGAAGGCAATCCCCTGGGCCTGCACTGACGCTCATGCACGAAAAGCGTGGGGAGCAAACAGG
+
9999=9>@655595@A@B?C?AA@5;59.5944:.:;444)444445;:::755.388)//:6::==BBB<>>=<,99??2?A8<<37,31333(3177::4?@8?=9:9<737171788-355<::7444444444#4:;6;4:497;34499999@>:444)44949999:9;;55.5;0514==055>>:<99-3-3943333&388087;;;;:4//0//7:;/44994444&4444:::.<<<=@6>;;5
@N9IO0:00764:05766
TACGTAGGTGGCGAGCGTTGTCCGGATTTACTGGGCGTAAAGAGCGCGCAGGCGTCGTTCAAGTCGCGTGTGAAAGCCCCCGGCTCAACTGGGGAGGGTCACGCGATACTGATCGACTCGAAGGCAGGAGAGGGAAGTGGAATTCCCGGTGTAGTGGTGAAATGCGTAGATATCGGGAGGAACACCAGTGGCGAAGGCGACTTCCTGGCCTGTTCTTGACGCTGAGGCGCGAAAGCTAGGGGAGCAAACGGG
+
CBAABCB?AA?@B:;:AA?BBB@C:;;D=BBCCC=ABBBB<BAAAB;;;;;;@;55A@9BB?BC;;;ACAABAB9;;BCB0B>A@@@>AAABB8A@D>CBCBBCBCCBCCC;;;BCCCDCC@B@DBB?BAAAB<A?AAC>?9>6?@:@=CABBABB@BBCB9>888;=;8=@@>9=385257;<<7<A=B<?<A4;0;<<<<8=8<<8A<CCDAEHAAAABAB@@@=A@@;;;8;AAACCC;CBCFF>CCD>
@N9IO0:00770:05787
TACAGAGGGTGCAAGCGTTAATCGGAATTACTGGGCGTAAAGCGCGCGTAGGTGGTTTGTTAAGTTGGATGTGAAAGCCCCGGGCTCAACCTGGGAACTGCATTCAAAACTGACAAGCTAGAGTATGGTAGAGGGTGGTGGAATTTCCTGTGTAGCGGTGAAATGCGTAGATATAGGAAGGAACACCAGTGGCGAAGGCGACCACCTGGACTGATACTGACACTGAGGTGCGAAAGCGTGGGGAGCAAACAG
+
BBC::9CC=BBAB>B?>>?B?AAC>B6:8;@@@D>BCBBE=A9;9A@@@CC?BA=@@:@@>B@@A=A?BBBBCCD=BA@@0E@4==BC?B@BBC?C:BBBBBA?AABB9BBBB=B=@?A??????BB?BBB???8>>8>?=@=BB:A>ACB???>7749>>A;;<<>>>=A@<>>>8<5:498<>>8<<;98;9;5@025CB<>=;?B;?@?9:;;:8799555;5=2;>>>DD878;;:>>5@><9>2::;
@N9IO0:00771:05780
TACGAAGGGTCCAAGCGTTGTTCGGAATCATTGGGCGTAAAGCGCGCGCAGGCGGATCAGCAAGTCAGATGTGAAATCTCGGAGCTCAACTCCGAAACTGCGTCTGAAACTGCTAGTCTAGAATGTCGGAGGGGGCAGGGGGAATTTCACGTGTAGGGGTAAAAATCCGTAGAGATGTGAAGGAACACCGGAGGCGAAGGCGCCTGCCTGGACGACTATTGACGCTGAGGCGCGAAAGCGTGGGGAGCAAACAGG
+
BAAA@=@C;BB<?;@?@?=BB@CC>A49:7328;4345>=(3333834:AB?BB?@@@?@::6:@@><@;;;AAC=:::AA=AA?@?C=@@?5;;;0:949::;:9;;09;:9;;;AAA@@@=;;;AA=:;:;:*7<;;;;'7177*388::997333&38888'88299?=<AA;@A<=?=8==9;;5;?AA=BBA=B?BBB=B@B5;;;@@:99@@@=<@@999@@@=@9::>A49959>??5@@@BA;A:;7
@N9IO0:00773:05761
GACGTAGGGCGCGAGCGTTGTCCGGATTTATTGGGCGTAAAGAGCTCGTAGGCGGCTCATTGCGTCAACCGTGAAAACCAGCAGCTCAACTGTTGGCTTGCGGTTGATACGGGTGGGCTGGAGTTCGGTAGGGGAGACTGGAATTCCTGGTGTAGCGGTGAAATGCGCAGATATCAGGAGGAACACCGGTGGCGAAGGCGGGTCTCTGGGCCGATACTGACGCTGAGGAGCGAAAGCGTGGGGAGCGAACAGG
+
BAABB>??;?@?B@@;;;@CDLAF?AAD>CD@BB>AAAHI>CBDABABBBB@BB@BCCCJ@G9;;BB=A=CABBBB9B?AAA@@;;;C=@ABC@B?@@@CCC@C@CCB???C>CCD<@@B?;;;?BD@A;;;;+:@@>;96<8<8>9?@=?@;;@>A:::==4?@BB@@@A@@@<A<5??<?<?BC?B@BB?BBC@C?BCE=A@BCCDC>D?CAABB@@@@AA@@@B=AABAA@;@A@@@CB:CCAAA?AAA@
@N9IO0:00789:05763
TACGTAGGGTGCGAGCGTTAATCGGAATTACTGGGCGTAAAGCGTGCGCAGGCGGTTTTGTAAGCCAGATGTGAATCCCCGGGCTTAACCTGGGAATGGCATTTGGGACTGCAAGGCTGGAGTATGGCAGAGGGGGCTAGAATTCCTGGTGTAGCAGTGAAATGCGTAGATATCAGGAGGAATACCGATGGCGAAGGCAGGCCCCTGGGTTAATACTGACGCTCATGCACGAAAGCGTGGGGAGCAAACAGG
+
BAABA9::.;@A@AC;;;=@>B;;4;5;49;A@A=BBBAB7;9B?>@AA<;8;B?DDD;DDDABB?@A<<00//)////&//(//)/198CCC;?99:84;;=7==5;A@=8<171737138334<68>@9::::$999995@9=997-7<889:9:=@AA=@@@CBBBBCB@@?A=9948;??=:=>=>8:::492940+/;;+:>;,/)/477//5:<<0000000;@?<<6:0//999+99:::3::<7
@N9IO0:00801:05799
TACAGAGGGGGCAAGCGTTATTCGGAATTATTGGGCGTAAAGGGCGCGTAGGCGGCTTGGCAAGTGGAAGGTGAAATCCCTCGGCTTAACCGAGGAACTGCCCTCCAAACTGCTTTGCTTGAGGCCGGGAGAGGTGAGTGGAATTCCCAGTGTAGCGGTGAAATGCGTAGATATTGGGAGGAACACCAGTGGCGAAGGCGGCTCACTGGACCGGTTCTGACGCTGAGGCGCGAAAGCGTGGGGAGCAAACGGG
+
CBB@@?BBBB5BB<@@BA@EE@BB=?;=:>=;@>9>A???:?C>AAAA><<87939@AC@CA=?@C>C:>=?ABD>CCC>B@@=?A?C?C?BBB@H@BBBBA;@A69:5::;;DF=A@C@BBB?A?BB<B?@@?BBBBBB?B;B<BB;AABBDBBBC=BAAA<BEBBABBBBCB?AC<??=??@?@<>@@@=@AA=A>;;5<@A@ACB@BCBE@H?BBB?@AAB?@?====;99.:@@@@AA5;;BDD>BAA<
@N9IO0:00770:05820
TACGTAGGGTGCGAGCGTTAATCGGAATTACTGGGCGTAAAGTGTGCGCAGGCGGCGTCGCAAGTCGAGTGTGAAAGCCCGGGCTTAACTTGGGAATTGCGCTCGAAACTACGATGCTGGAGTGTGGCAGAGGAAGGTGGAATTCCACGTGTAGCGGTGAAATGCGTAGAGATGTGGAGGAACACCAATGGCGAAGGCAGCCTTCTGGGCCAACACTGACGCTCATGCACGAAAGCGTGGGGAGCAAACAGG
+
B@AAAAAA<;;;AAC@@A=A=AAB;@?@@EIEID>BBCFF=CBBAAACB>>::;4;;;9BBCACBCB@@@A??>@-793-3:1992826616>5;39*//98@@A:;18383BAA?>?;6::<;AC=999AA>?;??AA>C:=:<@CB@@@===@@9==CC6:69<<<<<A>BBBC?A@@C===>*0*/7277<8<=B@<A?=<===@4<06159<@=;555;555=?@:555)5:@A@@A4:666>4>>>2
@N9IO0:00774:05845
TACAGAGGTGGCAAGCGTTGTTCGGAATTACTGGGCGTAAAGGGCGCGTAGGCGGCCCTGTAAGTCCCGCGTGAAAGCCCTCGGCTCAACCGAGGAACTGCGCGGGAGACTGCAAGGCTTGAGTTCGGGAGAGGGAAGTGGAATTCCGGGTGTAGCGGTGAAATGCGCAGATATCCGGAGGAACACCGGTGGCGAAGGCGGCTTCCTGGACCGACACTGACGCTGAGGCGCGAAAGCTAGGGGAGCAAACGGG
+
BBB@>00+00+0@;=@:96:@=@@>B?C@CCBBB;?A;;;6;C=A@@C@@@>9949B<A@@A=@@BB8;;AA@@>6A@B=ABB@GBB@?@@B@@?A?CBBBBCCB:@@;;9:;;4;5::;<<<=:=CI?EJDCD?FBBB=7;5>=A=BB==C=B@?@>@AA>459@;;:>;AB??9?=8:7;?DCC@C@CB=>:;6;9?=:55057<=:??498?>=>???@?@?::69?@AAA:@AAAABB7B;;;B=BDG<
@N9IO0:00776:05849
GACGTAGGATGCAAGCGTTGTCCGGATTTATTGGGCGTAAAGAGTTCGTAGGCGGTTTGTTAAGTCTGATGTTAAAGACCGGGGCTCAACCTCGGAAATGCATTGGATACTGGCAGACTGGAGTGCAGTAGAGGCTAGTGGAATTCCCAGTGTAGCGGTGAAATGCGTAGATATTGGGAAGAACACCGGTGGCGTAGGCGACTAGCTGGGCTGTAACTGACGCTGAGGAACGAAAGCCAGGGGAGCAAATGG
+
?BAAA@@;@AB@C>A@BA>@@A=B?AAB=BD<@@;?@?AA<BBBB>BCBBA???;?>8@@;?=A;;;CDCDC?CD=CCC:C>>1;;DC@C@CCB@A<6BABCC?B>A?@@@@?CB<AA;:8:CBBDCBBBB@@=ABCAAB@B@@>AA8>>A@AA@::9:BCD>B>>>>BCAB>>;=>6?49;=@A@>A>;;8;BBAB?BABBCBBBCBA;>?>;;5;@@;;;99?@A=@;=999,44.48>>2=ACA@6:::
@N9IO0:00779:05835
TACGTAGGGTGCGAGCGTTAATCGGAATACTGGGCGTAAAGCGTGCGCAGGCGGTTTTGTAAGTCAGATGTGAAATCCCCGAGCTCAACTTGGGAACTGCGTTTGAAACTACAAGACTAGAATATGTCAGAGGGGGGTAGAATTCCACGGTGTAGCAGTGAAATGCGTAGAGATGTGGAGGAATACCAATGGCGAAGGCAGCCCCCTGGGATAATATTGACGCTCATGCACGAAAGCGTGGGGAGCAAACAGG
+
BBCCAAAD<AAACCC@@@<@<ABA>>000@@@><;99CG=CDBAAABBCC@CC?CCC;CCC???@AAA955AA<4=C==1@???@?>9>A?BA8@=@@@=A?A299@;???BE?ABA==?=8<<877;8:886868#2299/8/73@00)07<9BB@AABBB=BCCCCCCCECCCDD9;;>A?BAC<@<A@=@?@=A<@@@ABCC5BC?8BCC=@@@9?==:8499>B@@AEDD>D;<;CCC7CCABI>CBA=
@N9IO0:00783:05820
TACGAAGGGTGCAAGCGTTACTCGGAATTACTGGGCGTAAAGCGTGCGTAGGTGGTTGTTTAAGTCTGTCGTGAAAGCCCTGGGCTCAACCTGGGAATTGCGATGGATACTGGGCGACTAGAGTGTGGTAGAGGGTGGCGGAATTCCCGGTGTAGCAGTGAAATGCGTAGAGATCGGGAGGAACATCCGTGGCGAAGGCGGCCACCTGGGCCAACACTGACACTGAGGCACGAAAGCGTGGGGAGCAAACAGG
+
AAD@@<@B;@@AD>@9:;@DDDCC@C6:38=;8?8:::A@9A@AAD@@@BA?@?<>=@BB<B?BBBBBBABB@B;0::509@=4ABBC<C<CC?7C:C<EBBABB=@ABBBBH?CCCCCAAACCCCC?BCBBBC=BB>::6:=B?BB=B>BB;<;CBACCCJ?JAAACCCC@?@@@@:@A<@?ACCC@C@@=@@@:?>@@?A@BB@CCC>B@B=@AAA???@@A?892;BACBD>A;;;AAA7@?@@@9@@A>
@N9IO0:00787:05839
TACGGAGGGTGCGAGCGTTAATCGGAATCACTGGGCGTAAAGCGCGCGTAGGCGGTTCGTTAAGTCGGATGTGAAAGCCCTGGGCTTAACCTGGGAATTGCATTCGATACTGGCGGACTAGAGTGTGGTAGAGGAAAGTGGAATTCCCGGTGTAGCGGTGAAATGCGTAGAGATGTGGAGGAACACCGATGGCGAAGGCAGCCTCCTGGGCCAATACTGACGCTCATGCACGAAAAGCGTGGGGAGCAAACAGG
+
?@994;@B;<;:D@@::;=B?BBBAD>@@ABACF>9;:BD=BC@;9;BB@BACC:D:BB>9B:BB>C:>A;;:::3:;91@A=6;<:C?C@BBB=B?D?B@AC@BABLCCCCACC:BBBBBBBBBCC;;:BBB?BD>CBB:C@D@CB>BACC?BA@@@CCBB=DAAA<@CCBAA@@B;?@>@=8845;8894:AA?B89:???CC>AAF>B>A?AAC9:::;;?:;;@?@>9444&48>>=@@6@?BCB=BCB@
@N9IO0:00803:05834
TACGTAGGGTGCGAGCGTTAATCGGAATACTGGGCGTAAAGCGTGCGCAGGTGGTTCGCTAAGACAGATGTGAAATCCCCGGGCTCAACCTGGGAACTGCGTTTGTGACTGGCGGGCTAGAGTGCGGAAGAGGGAGGTGGAATTCCACGTGTAGCAGTGAAATGCGTAGAGATGTGGAGGAACACCGATGGCGAAGGCAGCCTCCTGGTCTAGCACTGACGCTCATGCACGAAAGCGTGGGGAGCAAACAGG
+
<>99;@AA::;;CBC;;;=@=B@B:D8:9DB@B=A@A>?6>;;6559:995;@?B=AB?@?7<659;?;<<>??6BBBB7BB;?=99.4.444)439;;;;??6==;;:::799:0:9945544<<.4.4333(386885:28282883449:<;;;==>?7=<<:445::;:<<;043-3-3995:::;75558=8@ABB?==:::3;?@@@CBBBBB;;:B;:900>000<16./////&//555)5554
@N9IO0:00770:05899
GACAGAGGGTGCAAACGTTGTTCGGATTTACTGGGCGTAAAGCGTGTGTAGGCGGCTTCGCAAGTTGGATGTGAAATCCCACGGCTCAACCGTGGACGTGCATCCAAAACTGCGTCGCTGGAGTCTCGGAGAGGAAGGTGGAATGCTTGGTGTAGAGGTGAAATTCGTAGATATCAAGCAGAACACCTGCGGCGAAGGCGGCCTTCTGGACGATGACTGACGCTGAGACACGAAAGCGTGGGGAGCAAACAGG
+
BBC@AABE=BBB??9=7839@>AA>:::/:A?BC>@@?BB<BCCABAAA@@?998;C8ABFC999AG?BBAC@@C5555)555.5544.4.4<B:>BBBEB@AA?BCC7@;9;:@@BC??<?@@AAAA?AAA?;?;?<>?8C>CBAA?A=@?@??AA????<4A8ABCBABA;?7;5989=B?BBB@CC??;==@3:19=8=:?9?@@;??AA@AB@=99:973AAAAA:AA@<3BBBCCCC;CACBD=:;;>
@N9IO0:00775:05897
TACGTAGGGTGCAGGCGTTAATCGGAATTACTGGGCGTAAAGCGTGCGCAGGCGGCTCCTTAAGTCAGATGTGAAAGCCCCGGGCTTAACCTGGGAACTGCGTTTGAAACTGGGGAGCTGGAGTGTAGAAGAGGGGGGTGGAATTCCAGGTGTAGCAGTGAAATGCGTAGAGATCTGGAGGAACACCGATGGCGAAGGCAGCCCCCTGGGCTAACACTGACGCTCATGCACGAAAGCGTGGGGAGCAAACAGG
+
BCCDAABB>BBBBB?C@?<@=@AC9?5;4;@<<<0<A;;;7;BBCCBCA@@;::5;@:7<@C@CCCBCCCBACC>7<A>>2B<4::7:7:8<BB?C@CCB@A?B8:??<?;D==/?843>6<8?=BBBA?AA@AAAA(AA>@<A=A;@@<@CAABB;;555<0;ABBCB@@A@A@;95<<7<9?@A@BBBC9B<;7?7@@BDDDD2@?=7?>@;99:97/669/0//==@BBBD>CBA8899+978393:9A6
@N9IO0:00782:05888
TACGTAGGGTGCGAGCGTTAATCGGAATTACTGGGCGTAAAGCGTGCGCAGGCGGTTTCACAAGCTCGATGTGAAAGCCCCGGGCTTAACCTGGGAATTGCATTGAGGACTGTGGAGCTAGAGTGCGGCAGAGGGAGGTGGAATTCCACGTGTAGCAGTGAAATGCGTAGAGATGTGGAGGAACACCGATGGCGAAGGCAGCCTCCTGGGCCGACACTGACGCTCATGCACGAAAGCGTGGGGAGCAAACAGG
+
@@@CAAAD>;;;A;;;BA=@;AA;5@-0,0>@@A?CCCCC>CABACCCCCC@??<@@:@AAA=@:;<C@;:;>@?9@@@?6AA9??4<9;?CCD=D7:2596:@CCC@B;:;@@;??ABB;;;@@@A@BA;::A;AA9>?9A<@7;44<:;;;;;;;;==CD>AAAAAA???>=BAB<<<;?;@?>;:;;B?CCD=@9;9?@:==3444(438<:?@@@?@AACBCAA::9@?=5A==9:::*79<<=2;;?=
@N9IO0:00784:05880
TACAGAGGGGGCAAGCGTTGTTCGGAATCATTGGGCGTAAAGGGCGCGTAGGCGCCAACCAAGTCGGGTGTGAAATCCCTCGGCTCAACCGAGGAACTGCACTCGATACTGGTTGGCTCGAGTCCGGGAGGGGATGGTGGAATTCCCAGTGTAGCGGTGAAATGCGTAGATATTGGGAAGAACACCGGTGGCGAAGGCGACCATCTGGACCGGAACTGACGCTGAGGCGCGAAAGCCAGGGGAGCGAATGGG
+
CDB:;:BBBB5BB>BBCC?BB@CC@A8::??8B?7CFBBB<AB=AA:99@>9/0/)/166:699CCC<@@@AAA:BBB=BBB?@AAD@D??AB@F@CBBBBAAA??@CBCD=?<@;@?<<;=7928=*89?@6????@@3:6:8@B;@@@ABBB;;8;CBB=AAAB;;;A@BB@CC>D?BB<A@A=@>;;7;@@?C@BAAA?B@@@A=?A=A4;4;A@ACC;;;:949:@DDC=@??BBCC9;;;AA=>@?9
@N9IO0:00785:05877
TACGAAGGGGGCTAGCGTTGTTCGGAATTACTGGGCGTAAAGCGCACGTAGGCGGATATTTAAGTCAGGGGTGAAATCCCGCAGCTCAACTGCGGAACTGCCTTTGATACTGGGTATCTTGAGTATGGAAGAGGTTAGTGGAATTGCGAGTGTAGAGGTGAAATTCGTAGATATTCGCAGGAACACCAGTGGCGAAGGCGGCTAACTGGTCCATAACTGACGCTGAGGTGCGAAAGCGTGGGGAGCAAACAGG
+
A@@@>9?A@A0ABDBBBB8;:@CC@B8;8;BABD?@@@CG;;;A@D;;;@@=@B?@@@BB=B?BBBAAAA9ADDH>BBC<B@;;;CCCBEBBAC@DACFCD?BB;AAAA@@@B<AABCC@CBB@CCC?B?B:;6;7;;A@<A@C7;;@AA?@@>>?@<?@@C<A????A?;AAB?????:494<<@7<@:@;?@?:?:??4:AC<@>B>BD;=@B?B<;@?????;@:=>>?CC5:9988>>/>?>>?9?==9
@N9IO0:00790:05864
TACGTAGGTGCGAGCGTTAATCGGAATTACTGGGCGTAAAGCGTGCGCAGGCGGTCTTGCAAGCTGGGTGTGAAAGCCCCGGGCTCAACCCTGGGAGGTGCATTCAGGACTGCGAGGCTGGAGTGCGGCAGAGGGAGGAGGAATTCCACGTGTAGCAGTGAAATGCGTAGAGATGTGGAGGAACACCGATGGCGAAGGCAGCCTCCTGGGCCGACACTGACGCTCATGCACGAAAAGCGTGGGGAGCAA
+
AABCC;;79?===?@;;55.955.49><>BABA9:99>9099955566<:;=@?0//37//)48444(44433;03333&3908333288088808738937338//)0//96633.39<5:7///81678568079*..(.(43838:333338888333;3445<:<;:::344;6;=7:6<:9498884///)/)///65;=4::;0838884449;<::994444::4555&599::::.<///;
@N9IO0:00802:05894
TACGAAGGGTGCAAGCGTTAATCGGAATTACTGGGCGTAAAGCGCGCGTAGGTGGTTCAGTAAGTTGGAAGTGAAATCCCCGGGCTCAACCTGGGAACTGCTTTCAAAACTGCTGAGCTAGAGTACGGTAGAGGGTGGTGGAATTTCCTGTGTAGCGGTGAAATGCGTAGATATAGGAAGGAACACCAGTGGCGAAGGCGACCACCTGGACTGATACTGACACTGAGGTGCGAAAGCGTGGGGAGCAAACAGG
+
:?<;A4;;,4:A;8=;@@;A;;561939=A=@??9@?>AB5:;;;AAAAA@=@B?B>CBCDD@CC@CAC?BB;;;,;AAA*:;/:=;>8@7>;;3;7<?A@>=09::9&4949444347<?@@AAAA=???;:;0;B?BC?A=@?6>::::@?@@::8:DFD>BC???AAB@@==>4;2:4:2:??=@@AA;>>;184989A?BA?AC=:9:@BA?C?899<<995?7::>@@A498>?A@A6B9::@69992
@N9IO0:00766:05939
TACAGAGGGTGCGAGCGTTAATCGGATTTACTGGGCGTAAAGGGCGCGTAGGCGGTTTAGTGAGTGTGATGTGAAAGCCCCGGGCTTAACCTGGGAAGTGCATCGCAAACGACTGAACTGGAGTAGGTGAGAGGGTGGCGGAATTTCCGGTGTAGCGGTGAAATGCGTAGAGATCGGAAGGAACGTCAATGGCGAAGGCAGCCACCTGGCACCATACTGACGCTGAGGCGCGAAAGCGTGGGGAGCGAACAGG
+
3=;559>D<=AAA@A:::6:;@??9??A6@ABBB=AC???9?A9????@BB@CC?CC>DBB@AABCBBCBBCBBB9AAAB7@D<@B?C>C>DED?E9::B@;;B==CC;C<;;;:;@CDE@AAADJ@CBBB;<;6;C?BC@D@CC>C?A>ABB:::B?BCED=BBBBC999?998<8B;A6;4:B:99=@B:@@C6;49@>@?CC@BB?CDD@DBB@@@@@?@@@AC?;:;ABA0::<>===-77;;?9==A=
@N9IO0:00769:05931
TACAGAGGGTGCGAGCGTTGTCCGGAATCACTGGGCGTAAAGGGCGCGTAGGCGGCTTCTCACGCGTGCGGTGAAAGCCCGGGGCTTAACTCCGGGTCTGCCGTGCGAACGGGGAGGCTTGAGTCTGGTAGAGGTCGATGGAATTCCGGGTGTAGCGGTGGAATGCGTAGAGATCCGGAAGAACACCGGTGGCGAAGGCGGTCGACTGGGCCAGAACTGACGCTGAGGCGCGACAGCGTGGGGAGCAAACAGG
+
CCCBBBCD>AA@??====9>???D?C>@@AAACC;A9:9B;AA<BBACCA@<@?<?B?BBCBCAAB@A@D@CELG;;:C=CCC9CCAC@BBA;@@:@@@A@?BBBCBB=?>>>3;:5;A@@@?:9:C?AAABA?AB???D?B?B?B?CC>::5>><B?BG@C>ABBAABBBA;;95>5>266:>BA>A>;;16>D=B@BC=AABA;;>>6B>@@B?BB;;;<::::;7:;??BAAABBBCBB:BBBDC8??C@
@N9IO0:00776:05951
TACGAAGGGTGCAAGCGTTACTCGGAATTACTGGGCGTAAAGCGTGCGTAGGTGGTGCGTTAAGTCTGTCGTGAAAGCCCCGGGCTCAACCTGGGAATGGCGATGGATACTGGCGCGCTAGAGTGCGGTAGAGGAGAGTGGAATTCCCGGTGTAGCAGTGAAATGCGTAGAGATCGGGAGGAACATCAGTTGCGAAGGCGGCTCTCTGGACCAGCACTGACACTGAGGCACGAAAGCGTGGGGAGCAAACAGG
+
?>A:94:A9@AAC?B;;;@@@@;;583839@@@@<ACBBB>CBBAA@BBCC>A@@BAAAB4;6;AABBCCBBBBC8;<;;&9<2<>>>:=<>@G>C?BC;;;BBB>AA@ABA?BBBBBAABB;;;CC>@@@<;5;:;;9=49.5.55)57<=>A?CBAA@>;4;;;CBBBBBAA@@>8>A=A>A@AB@@@@CBBC>A=BB>BAAACAB>BDACCC@@AC;;;B;;;A<=@>:99/887;888+8=>;<5>>=6
@N9IO0:00791:05928
TACGAACCGTACAAACGTTATTCGGAATCACTGGGCTTAAAGGGTGCGTAGGCGGCCATGTAAGTGAGATGTGAAATCCCTCGGCTCAACCGAGGAAGTGCATTTCATACTGCATGGCTTGAGGGAGACAGGGTAGAGCGGAACTGATGGTGGAGCGGTGAAATGCGTTGATATCATCAGGAACACCGGTGGCGAAAGCGGCTTACTGGGTCTCTTCTGACGCTGAGGTACGAAAGCTAGGGGAGCGAA
+
BB@:;5:8=<@999.8998>A=@?>@899@??@@9@A;@@;@B<;;;?@;;5::5;4:;:;?=@?;;;;;;;BBD9:<<,:99.9==B?BBCBB:>:;;:<;;93;?;;BCCCD@@:>>6:6?@6@@@@000+,,,,*,6(,(-/79:<7<?:696@29595)55599.55:<<<@A;;:=B@;::9<.4438333(3996;=9=CA@B<@BBBB?BBBBCCBB?;;:==00//(/9---55&///994
@N9IO0:00795:05944
TACGGAAGGTGCAAGCGTTAATCGGAATTACTGGGCGTAAAGCGCGCGTAGGCGGCTTCGTAAGTCGGGTGTGAAAGCCCCGGGCTCAACCTGGGAACTGCGCTCGATACTGCGGAGCTCGAGTACGAGAGAGGGGGGTGGAATTCCAGGTGTAGCGGTGAAATGCGTAGAGATCTGGAGGAACACCGGTGGCGAAGGCGGCCCCCTGGTTCGATACTGACGCTGAGGTGCGAAAGCGTGGGGAGCAAACAG
+
AA@@=@4:5;;;@<@@@@7;7;A@9?9=;@?99:59?9?C8@;:;BAABBB@??>?C@C@@@ABC@A@:@AACBD>BAA@2D?6CCDD@C@BCC=B8<<<65;9A<556;>;BB7666B>=<==B==>CBAABCCBB)CB@B?B?C@C><B<;;A;9.48880:78A@??A??@=;@85505759:9>7<@8B<;.5.55.5999(;<8=:@;;;<6//>>00/9995::@;;9699::B>>2===D>3:@@
@N9IO0:00799:05954
TACGAAGGGGGCTAGCGTTGTTCGGAATTACTGGGCGTAAAGCGCGCGTAGGCGGTGATCTTTGTCAGAGGTGAAATCCCGAGGCTCAACTTCGGAATTGCCTTTGAAACGGGATCGCTTGAGTCCGAGAGAGGATGGCGGAATTCCTAGTGTAGAGGTGAAATTCGTAGATATTAGGAAGAACACCGGTGGCGAAGGCGGCCATCTGGCTCGGTACTGACGCTCAGGCGCGAAAGCGTGGGGAGCAAACAGG
+
@ACAA>ACBC3BBBBA@A>A@;@?:@5;49@@@D>;;<DB<BBBBABBCBB?BC=AACAAAC;AA;;;@A8@BCC?CDE=B:;7;A@@299.:9295=<<C065/5==5<CD=A@;A@A:>>6668==<==>A:==>;>>:>9=9=;===D>>D966:<@@=7B6::>=9==<><:959?BC<?>C5817?;A@@>@?BC@C?BCB:;6:??@@BDABA@@@AA;<<?BBA@BA<@ACEEEM;;;;CD=B@B<
@N9IO0:00774:05984
TACGTAGGGGGCAAGCGTTATCCGGATTTACTGGGTGTAAAGGGAGCGTAGACGGTGTGGCAAGTCTGATGTGAAAGGCATGGGCTCAACCTGTGGACTGCATTGGAAACTGTCATACTTGAGTGCCGGAGGGGTAAGCGGAATTCCTAGTGTAGCGGTGAAATGCGTAGATATTAGGAGGAACACCAGTGGCGAAGGCGGCTTACTGGACGGTAACTGACGTTGAGGCTCGAAAGCGTGGGGAGCAAACAGG
+
B@?@???@@@,@A8?;;;49@@?C@BBB>BCCED?<;;JD<AA<BBAA9;;@@B9B<B?<CE@B?;@B;;;;==C8B<@;A<>7<A<A9<8<>;:7;B><=BCACACI>CCB=BB?;:=055;;@@@C9==>?2>>9==>:B;C?B:=;;;<;<<@;8;===5444==@@<@@@+//59::@:BBC=:93@:@:6036//(/5.5:@B:>>><;;05855875/22228?=<<<5<<<>===094994)44:3
@N9IO0:00786:05961
TACGAAGGGTGCAAGCGTTACTCGGAATTACTGGGCGTAAAGCGTGCGTAGGTGGTTCGTTAAGTCTGCCGTGAAAGCCCCGGGCTCAACCTGGGAATGGCGGTGGATACTGGCGGACTAGAGTGCGGTAGAGGGTGGTGGAATTCCCGGTGTAGCAGTGAAATGCGTAGAGATCGGGAGGAACATCTGTGGCGAAGGCGGCCACCTGGACCAGCACTGACACTGAGGCACGAAAGCGTGGGGAGCAAACAGG
+
?>@;94:B9@@?A?A9::@CBC@A=>;?;?BACA;9::@@9?@A@@?BCBB@CB?A>B:;:6:?<<@;>7AC9:;7;;AA2D?6CCCC@C?99:.;79909A8AC?BBBAA@@BB?BCAAABAA@AA<???C@A;AB@BB>B>@>AB>B?ABAAA@@AA999,7=AABBABAA@@@B9=?9?:@@@A@@?@=AAA?B?BB?B@BB@BC=@@?A@@@:;;;::988781:@<==>9?@@@CDD9BCAAA=@@@:
@N9IO0:00794:06006
TACGGAGGATCCAAGCGTTATCCGGAATCATTGGGTTTAAAGGGTCCGTAGGCGGTCTAGTAAGTCAGTGGTGAAAGCCCATCGCTCAACGGTGGAACGGCCATTGATACTGCTGGACTTGAATTACTGGGAAGCAACTAGAATATGTAGTGTAGCGGTGAAATGCTTAGAGATTACATGGAATACCAATTGCGAAGGCAGGTTGCTACCAGTGGATTGACGCTGATGGACGAAAGCGTGGGTAGCGAACAGG
+
BBBE@@?<?AA;?<A:;:?BCC@E@C9:9BB8<=4=91=;3?<4BB999=B???:?BBAA@A=AABABBB@BCCC>BAC<BBB???AB?@?<?@=@?::8:?BB?CBAAABAAAA=@@@?AB?B@CBCAA<@6;;A>AABBB?BBBBBAA@BBBB@@=@@@D>BBBB>AA;;;@=@@AAB?C>BBC@C?B:;;CC5;8<A@=@?CCDCC?A@BB>AB=@AA;;;ACCC@CBCAA;A@@@BC>BBBBBD@;;;?
@N9IO0:00795:05986
TACGGAGGATCCAAGCGTTATCCGGAATCATTGGGTTTAAAGGGTCCGTAGGCGCCCTGTAAGTCAGTGGTGAAATCTCCCGGCTCAACCGGGAAATTGCCATTGATACTGCAGGGCTTGAATTACTGGGAAGTAACTAGAATATGTAGTGTAGCGGTGAAATGCTTAGAGATTACATGGAATACCAATTGCGAAGCAGGTTACTACCAGTGGATTGACGCTGATGGA
+
BCBB?AA?BCB<@:?@;;6;?@;@9@<ABCC@CC9??098.69.6:)//776/04=5556C@CCCB<@=;@CCC5?4444)46;;=?:>=@A59:/788=9A<;:700////44<4<=:==9=8<<AAB<B=@@C=@@BBC?CDCBCDICAABA;;7;CCC=;;;C?BBBBBB=AAA@@4;400/)/)/)////)/4;;8=8<<699<@>>:5::5::>@<454695:
@N9IO0:00800:05966
TACGTAGGGTGCGAGCGTTAATCGGAATTACTGGGCGTAAAGCGTGCGCAGGCGGTGATGTAAGACAGGTGTGAAATCCCCGGGCTTAACCTGGGAACTGCATTTGTGACTGCATCGCTGGAGTGCGGCAGAGGGGGATGGAATTCCGCGTGTAGCAGTGAAATGCGTAGATATGCGGAGGAACACCGATGGCGAAGGCAATCCCCTGGGCCTGCACTGACGCTCATGCACGAAAGCGTGGGGAGCAAACAGG
+
CCABACCF=??@BBBAAA=A=ABC>B4:5;A@A@;;;:CC<CBBAA?@BA@<@A<A@@@CAA>BAAAA>AADCCD>ADAC9CC=BB>B>B@BA?392::::@@B>CBCBBDCCBBABBCC>@?BBCC?B@@:::::);?A?C@D>C@BCBBBCAA;<;IDDD>:;;B:;;CCCCBBB?@@7:5:A?=AA::8:CD@D@BA>ABBB6@@@0;5:@@AAABD:::CAABBAAA@@@:@@@@@@@6>??@B>C@A=
@N9IO0:00804:05968
TACGTAGGGTGCAAGCGTTAATCGGAATACTGGGCGTAAAGCGTGCGCAGGCGGTTGTGTAAGACAGGTGTGAAATCCCCGGGCTTAACCTCGGGAACTGCACTTGTGACTGCACGGCTGGAGTGCGGCAGAGGGGGATGGAATTCCGGCGTGTAGCAGTGAAATGCGTAGATATGCGGAGGAACACCGATGGCGAAGGCAATCCCCTGGGCCTGCACTGACGCTCATGCACGAAAGCGTGGGGAGCAAACAGG
+
ABABABBB<;;;A<@@A@8;5;@A;@5;;;;;C<;:;A@8@:9:A@BABBACCBDABBCB@;@>000-00@A<C5?@@@2@?000,0+060///(/399/3333,379AAAA>>:939>>287;;88/3333?==<):;:5:+0*0:>:<==//777337?>A9BBBABBA99:====3999?9?BA;@BBB?BCB?B?@@=@@BB2;;;6;=AAAAA:;9:49=>>@@@@BCC@=C99;CII<BBBCJ=DBA5
@N9IO0:00808:05983
TACGTAGGGTGCGAGCGTTAATCGGAATTACTGGGCGTAAAGTGTGCGCAGGTGGCCGCGCATGTCGAGTGTGAAATCCCCGGGCTTAACTTGGGAATTGCGCTCGAAACTACGTGGCTCGAGTGTGGCAGAGGAAGGTGGAATTCCAGGTGTAGCGGTGAAAATGCGTAGAGATCTGGAGGAACACCGATGGCGAAGGCAGCCTTCTGGGCCAACACTGACGCTCATGCACGAAAGCGTGGGGAGCAAACAGG
+
@??@>=?>6?@?@@AABBBCACCC@A<@=B@:::/;@;;9.9;@B@BCBBB>BB=A=AB@@@@BBBB<;<CCAAA6AAAA3@C;@@?D>BB@CG=B?B@A?@A>@A@@5?@AAA@@<??;A;99>991;9:<A;A=@?:93:4=7=8<<8<=<;::9339333&3::B=995@<A@?>3::5:5;@A=@BBE@C?>:@:C>=?8<6<555)55;7=;;;>@969??;666>@??@9??>>?>>2@?@@B;A<<5
@N9IO0:00769:06031
TACGAAGGGTGCAAGCGTTACTCGGAATTACTGGGCGTAAAGCGTGCGTAGGTGGTTGATTAAGTCTGTCGTGAAAGCCTGGGCTCAACCTGGGAATTGCGATGGATACTGGTCGACTAGAGTGTGGTAGAGGTGGCGGAATTCCCGGTGTAGCAGTGAAATGCGTAGAGATCGGGAGGAACATCCGGTGGCGAAAGGCGGGCCCACCCTGGGGCCAAACACTGACACTGAGGCACGGAAAAGCGTGGGGGAGCAAACAG
+
A@A;94:D;;<;C?B@@@@ABBCB?A7869>=>>9???DE>CCC?@?@@BB<AA?A?CBB?@8;9;;BB@@><<<500+///)//775<99;909=B?BABBBB@BCCBDC@AAA??99:A:;:@@900000+0>200)0*9.95)55999;555555<<)55<@>==A::459909;494////)/)//)////)/2555)5:0555)5555'5.55)5555::::;55667<<59.99:&95555555$5;555)555
@N9IO0:00784:06022
TACGGGGGGTGCGAGCGTTGTCCGGATTCACTGGGCGTAAAGGGCGCGTAGGCGCCGGCTCAGTCGGGCCTGTAAGTGCGGGGCTCAACCCCGTGATGGGCCCGGGACGGGCCGGCTGGGGCGCGGTCGAGGGAGACGGAATGCCGGGTGTAGTGGTGAAATGCGTAGAGATCCGGCGGAACACCGGTGGTGAAGGCGGTCTCCTGGGCCGAGGGCCGACGCTGAGGCGCGAGAGCGTGGGGAGCGAACCGG
+
??:;;;;;%4>>?@BBBB@BBB?B=@?=@BBDGE=BBCCD?CF>CCBCBBB=999<@=ACA<AABBB=CACCCCACCB@@@@3@A@A4;;;&4>@<:;@9?<6=?494::1::>7=;;<=1=;BA6:?BBBC<B???B?A?B@A?BG=BBBCBBB=ABA<5<;BABA@A@;:9?C8<<7;7;A<9C?BB9?AB<?=@CAABBB?DBG>C?B;::59:=?=AA@=9:29<<@????@AAABB9@?BBB?B@B>
@N9IO0:00787:06024
TACGAATGGGGCAAGCGTTGTTCGGAATCACTGGGCTTAAAGCGTGCGCAGGCGTCCTGCAAGTCAGAAGTGAAATCCCCGGGCTCAACCCGGGAATTGCTTTTGAAACTGCAGGACTAGAATCCCGGAGAGGTTAGCAGAATTCCGAGTGTAGAGGTGAAATTCGCAGATATTCGGAGGAATACCAGTGGCGAAGGCGGCTAACTGGACGGGCATTGACGCTCAGGCACGAAAGCGTGGGTAGCAAACAG
+
@@@;:4::;;.:?:ABBB>@@?AC@B7:;BCBCE>AA6:8*3333878:AA?BABB@<:;>7::;;5516>>AE5<<=<.<<)///96:<5==5=6=8<9>?=2>@?9@>:>A=8?ACAAA?AA;6?<A@??<?6<99344.4.4.493333;8884988:3<7555>=@<??7@B8;;?C@BBB>BCAB=@BB<B<AC?BBCACCC@CCCC=@@@=@@BBCBBBB@@A@CCD=AA@987(7337;>6<97
@N9IO0:00790:06029
TACGTAGGGTGCGAGCGTTAATCGGAATTACTGGGCGTAAAGCGTGCGCAGGCGGTTTTGTAAGCCAGATGTGAAATCCCCGGGCTTAACCTGGGAATGGCATTTGGGACTGCAAGGCTGGAGTGCGGCAGAGGAGACTGGAATTCCCGGTGTAGCAGTGAAATGCGTAGATATCGGGAGGAATACCGATGGCGAAGGCAGGTCTCTGGGCTGACACTGACGCTCATGCACGAAAGCGTGGGGAGCAAACAGGA
+
CCCCCCCC=@@ACCC@@@?@>AA@:>+0)0<===8:6:EI?GCDAAAAABB@CC@DDD;AAB@BB=AAA;;;@@@5@?@@6AA<AA7<9<9=CD>C?CA?AA@A;A@:AABBB?=?;?00-0;@@AC@BCBBA=?@?=??;@<A>CD>C?BBC=>>@@@BAA9??BBDCCAAABBAB:AA?B?A@@>A?8879AC?C?B>@<>>?<<>>7=>BAAA8<//////79:===?=8908;;>;==2625>C0<9A,5
@N9IO0:00794:06046
TACAGAGGGTGCGAGCGTTAATCGGAATTACTGGGCGTAAAGCGCACGTAGGCGGCTTGGTATGTCGGGTGTGAAATCCCCGGGCTCAACCTGGGAACTGCATCCGAAACTGCCTTGCTCGAGTATGGGAGAGGGAAGTGGAATTTCCGGTGTAGCGGTGAAATGCGTAGATATCGGAAGGAACATCAGTGGCGAAGGCGACTTCCTGGACCAATACTGACGCTCAGGTGCGAAAGCGTGGGGAGCAAACAG
+
CCC@@?BC<@@?=<<8988=:=AB?B?A>A@@?D>BBBBA7:9A@?DBAAA=@@=@@=@@BB;;;??=6=A>>=>/9:9:-9=6=@AA;?=@AA9A=@@@;;0<6>@B5B000;>;@D@@@AAA@AAC9;;;CI>B@CFE@C@CD=B@CACCA@@>=;=:::,;@@A;<;B<;;CC?B@B@C>A;:9@A>?499>29.9@<<<8<9?@<@A>C=@@BBB@@??@?>@:<=<8:;0:=?8877*7;;8:1977
@N9IO0:00807:06053
TACAGAGGATGCAAGCGTTATCCGGAATGATTGGGCGTAAAGCGTCTGTAGGTGGCTTTTTAAGTCCGCCGTCAAATCCCAGGGCTCAACCCTGGACAGGCGGTGGAAACTACCAAGCTGGAGTACGGTAGGGGCAGAGGGAATTTCCGGTGGAGCGGTGAAATGCGTAGAGATCGGAAAGAACACCAACGGCGAAAGCACTCTGCTGGGCCGACACTGACACTGAGAGACGAAAGCTAGGGGAGCGAATGGG
+
@@;;;;A>ABBAB;??>=9???9>9C6:;<@9<>7BBBBB78:85=<>BDB?@@=@>???)829<@>AB@CDCCC>CCE=@@A<B@;C?BA<@B5955A7AB?BC@CD>CB>>7?<?@AA:;<A?CC@CEFDD;CCCCCB<B>BC?C@C@CC?A@BB:BCB=6=BB@?:<<::;<=9>>6<<9<>>9>:>>:>CCD==AB=??;;>AAA<A>@@BCCBBB:;;AAAA@???;;;0;B@AAFD9B@;;:;@@A<
@N9IO0:00810:06025
GACGTAGGGGGCAAGCGTTATCCGGATTCACTGGGCGTAAAGGGCGCGTAGGCGGCTACGGAAGTCCGGCGTGAAATCCCAGGGCTCAACCCTGGAACTGCGTCGGATACTCCGTTGGCTAGAGGATGGTAGAGGCTCGGGGAACTAGCGGTGTAGCGGTGAAATGCGCAGATATCGCTAGGAACGCCGGTGGCGAAGGCGCCGGGCTGGGCCATTCCTGACGCTGGAGGCGCGAAAGCTAGGGGAGCGAACCGG
+
BCD:;:DDDD3BB@CAA??B??<@?AC?BBBCC@6CB;<909>9BBDDCCC?::9:BA@?6:6;BC>B@BDBBBB=BCC=@@>5>9?=:><6<?=@7AB@?;<BC>BBBBBE@BB?B?BBDB;;8;BB=@<000+0=0000)36:<555=7<?599?@;=;::5:A:;;AAB@@@@@@@??5;5<@A=A500+000)0)/:;5<=5>>BA4@9;9;@478=00000)/616/84;;300/77::.:<;55246;:
@N9IO0:00811:06051
TACGTAGGGTGCAAGCGTTAATCGGAATACTGGGCGTAAAGCGTGCGCAGGCGGTGATGCAAGACAGATGTGAAATCCCCGGGCTTAACCTGGGAACTGCATTTGTGACTGCATTGCTGGAGTGCGGCAGAGGGGGATGGAATTCCGCGTGTAGCAGTGAAATGCGTAGATATGCGGAGGAACACCGATGGCGAAGGCAATCCCCTGGGCCTGCACTGACGCTCATGCACGAAAGCGTGGGGAGCAAACAGG
+
CCAAACCC=;;:;5;@@A<@;@AC;@5;;;@?B<;:;GL?MAAABBBB@@?@A:BAAA@AC?;;;;;00//9892;A==1::5:<?A<A=??=6@::;;;;;;0;@@@BCCBAA?BBAA=@???@B<@@@?????*;;?=@<@<@>BBBB@@@@;;;ABBB;@@@@@@ABAB@@@A>AA7;7;@@;@@BB?CCD?B?BB=@@BB7AAB=B?BBCCCBCB;::@:99@@@AA@C9?:999::-99>??8?AA?
@N9IO0:00812:06043
GACGAGGGATCCTAGCGTTGTTCGGAATTATTGGGCGTAAAGCGGGTGCAGGTGGCTATGTAAGTCAGGTGTGAAAGCCTAGGGCTCAACCCTAGAAGTGCATCTGATACTGCGTAGCTTGAGTGCTAGAGAGGATAGTAGAATTGTTGGTGTAGTGGTGAAATACGTAGATATCAACAGGAATACCGGTGGCGAAGGCGGCTATCTGGCTAGACACTGACACTCATACCCGAAAGCGTGGGGATCAAACAGG
+
A@AA:::5;@B=BBCBBA=@@=AC8;9;>AA5;;-8=979/7737(38999;;;549:?<AA?A?:9;=;::<<@3?@>;::?3979=38<08@@A=A@@AA@AAA:;;;AB@@@;;<B59;69<<CDBBBCD>@;>B@@@B=B7?:9=8<BAB==>:C@<;6;<<<@B??@AB>?9>?A7<<<<@<@?A>1://)/38956333844.4899:;=:::<///<779<<;4<<<4<969BFD7B999@8@@@:
@N9IO0:00775:06071
AACGTAGGAGACAAACGTTATCCGGAGTTACTGGGCGTAAAGGGCGTGCAGGCGGTCTGTTAAGTTCGGCGTGAAAGCACCCGGCTAAACCGGGCGAGGTCGTCGGATACTGGCAGGCTAGAGGACAGTAGAGGCGGGTGGAATTCCGGGTGTAGTGGTGAAATGCGTAGAGATCCGGAGGAACACCAGTGGCGAAGGCGACCCGCTGGGCTGTACCTGACGCTAAGACGCGACAGCATGGGGAGCGAACGGG
+
>2>AAAB?ABBBBB=BBB?BBB?B?9::ACCAAA=AAABF?DD>ABBBBBC@BB@BA@AC7@7A@:@@8@99;?;3;;5:B=B7A?==8=-:3/4???=AB<>8:6:<BBBD@CBB@CD>>?B@B?@@??;>=;:9:29@;?:?:>=AA=BBBBAAA8=CBB>==?BB?=@@?=<3<3;7182;AA=>==>;??B<@<:;;7=3A===A8===>;;3:977>>:;5;;;;>?A?@?DAAAAA6A???C@BBB=
@N9IO0:00781:06105
TACGAAGGTGGCAAGCGTTGTTCGGATTCACTGGGCGTACAGGGAGCGTAGGCGGTTAGGTAAGCCCTCCGTGAAATCTCCGGGCCTAACCCGGAAAGTGCAGAGGGGACTGCTTGGCTAGAGGATGGGAGAGGAGCGCGGAATTCCCGGTGTAGCGGTGAAATGCGTAGAGATCGGGAGGAAGGCCGGTGGCGAAGGCGGCGCTCTGGAACATTTCTGACGCTGAGGCTCGAAAGCGTGGGGGAGCAAACAGG
+
AB?<<2:5;C?BF?BBAA;::6;B>AB??>?@?@:@??@BCAA=@@ACBBB@;;7;>BB>BB;;;C>CC@AABBF>;;0@;@@+0)/939:2<8;;4=::;?AAABB6BB@@@B?D?BB;;;C>B;;;69@BB>ACCBBC?A7;8<<4<7@B;665<7<@?@7;<<BA@?CB@?;;;39;17-9.93<549.9::.92;;24<=@>==9=::9:@6@9555599:<=4555555)55955555$5<@BD;;;08
@N9IO0:00784:06086
GACGAACCGTGCGAACGTTGTTCGGAATCACTGGGCTTAAAGGGCGCGTAGGCGGGTCAGCAAGTCCGGGGTGAAATCTTTCGGCTTAACCGGAAAAGTGCCTTGGATACTGCTGGTCTTGAGGGAGGTAGGGGTCTGCGGAACTTCTGGTGGAGCGGTGAAATGCGTTGATATCAGAAGGAACGCCGGTGGCGAAAGCGGCGGACTGGACCTCTTCTGACGCTGAGGCGCGAAAAGCTAGGGGAGCAAACGG
+
BCCAB?@<@;;9==899:;@@>BC?B<@@BBBDD<@@9?@8?95=?A@@@D?:;;6<@@@:;5;;B@FKF;CECD>CCCD=CC@CC>?=;;>6;;;+/0/95>6><>?AA???AA>@AC@CCCE=@@;;;CDE;BBBCEC?A=??=@?A>AA8::AB>@@>?6788?=::7833543;7<4:6:::7<;??=@@@@49:A?AA9::A@=>@;?;;5;@;;;;<::::<9900000&0//3333&333::188<
@N9IO0:00785:06083
TACGTAGGGTGCGAGCGTTAATCGGAATACTGGGCGTAAAGCGAGCGCAGGCGGTTCTGCAAGTCAGATGTGAAATCCCCGGGCTCAACCTGGGAACTGCGTTTGAAACTACAGAGCTAGAGTATGGGAGAGGGAGGTAGAATTCCACGTGTAGCAGTGAAATGCGTAGAGATGTGGAGGAATACCAATGGCGAAGGCAGCCTCCTGGCCTAATACTGACGCTCATGCTCGAAAGCGTGGGGAGCAAACAGG
+
BCCCBAAA<:;:BAA@AB>B@CCC@B<@@@;;;0;:;@;3;;9:5==A569;B?C9;<CBB@A@@ABA@A@@@A9@>?>7@B9<<99)/)/88/96====BBD>DEE<@@@::9948;<<BBDBBBC=?@>BB999399:7,7,3178899=AC:96<>CD?DBBBCEDCA@;>BB;@?9>;=>>2<-77-3392;4>?=@=?>;?:4=4;@;?AA@@<<00/88;@>77733(3900>>>00//8916:;4
@N9IO0:00798:06068
TACAGAGGGTGCAAGCGTTGTTCGGAATCATTGGGCGTAAAGGGCGTGTAGGCGGTCTGTTAAGTCATGTGTGAAATCCCTCGGCTCAACCGGGGAACGACGCATGAAACTGACAAGCTAGAGTACCAAAGAGGGGGGTGGAATTCCCGGTGTAGCGGTGAAATGCGTAGATATCGGGAGGAACACCGGTGGCGAAGGCGGCCCCCTGGTTGGATACTCGACGGCTGAGACGCGAAAAGCGTGGGGAGCAAACA
+
AC@:;9AA;AA@?:@@=>9???@A>A<?@AB7@A4:::@@;@<9???BD@=:00,0;:;;6@9?ABBBCBBBBBA:AAD;B9:7;==?:@:C@>2>8BBBCCBBBBCC=BBBBAA=A@AAA@A@AA5;4)4;@ABBB*BH;D@C@BD<@<;<;A@AC=::4;434499::?@???@C;??@E?A@??C?;999BC@A?AA39999)9?;@?B8>==>/--2,,(--225///9/000(9<<8788*399=;/87
@N9IO0:00800:06099
TACGTAGGGTGCCGAGCGTTAATCGGAATTACTGGGCCGTAAAGCGTGCGCAGGCGGGCTTTTAAGCCAGACGTGAAATCCCCCGGGCTTAACCGTGGGAATGGGCGTTTGGGACTGGAAGTCTGGAGTGCGGCAGAGGAGACTGGAATTCCTGGTGTAGCAGTGAAATGCGTAGATATCAGGAGGAACACCGATGGCGAAGGCAGGTCTCTGGGCTGACACTGACGCTCATGCACGAAAGGCGTGGG
+
8:;;9000*0/0)////9>6<265<9:)/+///9;)/)/:<=4<<>;666>>=9=<<25555&5.55./:::///7;1/////$/9/99395:.4488(4.9::)4:::(44(4444.45:8843-388834-397782799@::4349182893888////68;@A9>8?BBCBBBABAA@<@B=A>@?@:9:8>8<7/(/*0/;67:7:;@=8=<<99480;>0//77668;30/?>)0*//0>;;
@N9IO0:00770:06133
TACGGAGGGAGCTAGCGTTGTTCGGAATTACTGGGCGTAAAGCGCGCGTAGGCGGCTTTGTAAGTTAGAGGTGAAAGCCCGGGGCTCAACCCCGGAATTGCCTTTAAGACTGCATCGCTAGAATCCGGGAGAGGTGAGTGGAATTCCGAGTGTAGAGGTGAAATTCGTAGATATTCGGAAGAACACCAGTGGCGAAGGCGGCTCACTGGACCGGCATTGACGCTGAGGTGCGAAAGCGTGGGGAGCAAACAGG
+
AAA@>AAB9;;;BABBCC@AC?BB@C@B?BBBB@;=A;:;/<;90=0/0<72<>:?BC>CCC?BB@C@:96:?BB.::@9@??3?A??=?CB9B<A?A>BB?DB<?9=?999AA@566>@@@?BB;CB=CBBB8?;;=<>9A7?7:7;@A;96>><=7555;1:7555:8889:0446979?<>??8A?9908AA=A@AA=AA@AACF@CD@B=@@@=@A@ABBBBB:;;;;;;09<99488+8;;;=4<BB>
@N9IO0:00780:06136
TACGAAGGGGGCTAGCGTTGTTCGGAATTACTGGGCGTAAAGCGCGCGCAGGCGTTTTCCAAGTCAGTGGTGAAAGCCCGGAGCTCAACTCCGGAAATGCCATTGAAACTGTAAAACTTGAGGACGAGAGAGGTGAGTGGAATTCCCAGTGTAGAGGTGAAATTCGATAGATATTGGGAAGGAACACCGGTGGCGAAGGCGGCTCACTGGCTCGTTTCTGACGCTCAGGCGCGATAGCGTGGGGATCAAACAGG
+
ABCCA?ADDD1CCBCAAA>@A?BA?B<@<?@@@B=CCCCD<?>@:;;AA@A=;<6AA2@@C@CC@@@@?>@CHE?CBB=B>:;9BCB@BBB?A;>?989:=@B@CED>CBBCCDD;BA>A;;5;;;@?B???;==?@@A><<:46;(0///98::>9<::;283//0//688:7689,5(-(-(-563:+//1::;7;4440444@@@@?A@@@==6==>@@@@A:::?::::::>:98AA>C1AA877*7:=8
@N9IO0:00793:06148
TACGTAGGGTGCGAGCGTTAATCGGAATTACTGGGCGTAAAGCGTGCGCAGGCGCCTGATCAGTCGGGTGTGAAAGCCCGGGGCTCAACCCCGGAATGGCACCCGAGACGGTCAGGCTGGAGACCGGGAGAGGAGGGTGGAATAGCCAGTGTAGAGGTGAAATTCGTAGATATTGGCTGGAACACCGGTGGCGAAAGCGGCTCTCTGGCCCGGTTCTGACGCTGAGGCGCGAAAGCGTGGGGAGCAAACA
+
BBBBBAAB<AAACCCBBB@C@BBB?@697;BBBB>BBBCC=BCCBACCA;;5;;575549>?999@>4>:@?::(9480<::+<@@?;=@B-;59344.4:B=6BCBBBA<??;;2:994:@@?<@B=AAAB>BBC=BB@D?AACB>BCBBBB:;;=B;::-:9?@AABBAAA4;4;;@;@;@AA>A>;;2;@BB=CCC?BABBBBB?BI=A?A?AABBB@;;;;;<A;<;;;/99=9<<<+6665<295
@N9IO0:00794:06115
TACGGAGGATCCAAGCGTTATCCGGAATCATTGGGTTTAAAGGGTCCGTAGGCGGTTTAGTAAGTCAGTGGTGAAAGCCCATCGCTCAACGGTGGAACGGCCATTGATACTGCTGAACTTGAATTACTAGGAAGTAACTAGAATATGTAGTGTAGCGGTGAAATGCTTAGAGATTACATGGAATACCAATTGCGAAGGCAGGTTACTACTAGTGGATTGACGCTGATGGACGAAAAGCGTGGGTAGCGAACAGG
+
BBBD@BB@CBD?B?AABC@CCC>B?A:<?AA>AF<BA8BB>CC>CD=@??@9990:?=BCBB>CA@ABAA=AAAC<?<@9?>>899@@>AA>AB@C@AA>A?BB=??A@?9:9@@?9?><??;@><>@;;5;:@@B7;<@;<5;@@@ABBCBBAA;;5;9;<9;?@B=@@A@@C@@@@A@5;5;AA;A=A7;;AB5;4;::4:89=A>;@B;;:@@;6AB@@A=;9AA>;5;<<<'99>=BE<BB@@AC@;;<@
@N9IO0:00797:06114
TACGTAGGTGGCAAGCGTTGTCCGGATTACTGGGCGTAAAGAGCGCGCAGGCGTCGTTCAAGTCGAAGTGTGAAAGCCCCCGGCTCAACTGGGGAGGGTCACTCGATACTGATCGACTCGAAGGCGGGAGAGGGAAGCGGAATTCCCGGTGTAGTGGTGAAATGCGTAGATATCGGGAGGAACACCAGTGGCGAAGGCGGCTTCCTGCCCGTTCTTGACGCTGAGGCGCGAAAGCTAGGGGAGCAAACGG
+
@AA@@@D@;;9;A;>=@A<@@@=@800+/8<<;5==BGE>BBB;;;BB@A@0000006@C=AAA;;29?>==<?4<ACCC0B?;;:EABBBCB3;;;09>>@@BBCBBCBBA@;:;@A=?=2828;;3?<<BB<B9BCA<?=?;?A6=;777;;;;5;@>>8>?=;>@@A@@>::=1337B<:<=6==55,59<9><==9//)/1////'..26=42/.3757//(/<9989)58==?==/=888;16::
@N9IO0:00804:06142
TACGGAAGGATCCAAGCGTTATCCGGAATCATTGGGTTTAAAGGGTCCGTAGGCGGTTTAATAAGTCAGTGGTGAAAGGCCCATCGCTTAACGATGGAACGGCCATTGATACTGTTAGACTTGAATTAGTGGGAAGTAACTAGAATATGTAGTGTAGCGGTGAAATGCTTAGATATTACAAGGAATACCAATTGCGAAGGCAGGTTACTATCACTATATTGACGCTGGATGGACGAAAAGCGTTGGGGAGCGAACAGG
+
8;:4.9.4.44;.4.44483445048;135446:=4==48=5<@,78-3338237-8?9@@BB4:55499<5=/00,0)/:1///99;=A=A::;92;5:@<@@CC?B@@@@B@A9A@;568<B@CACBBBB>B=BB@:A@A;;.9A@BA@@@BAA@;;5;000+00//379:==@>AAA6;5;=;;9.4.4.48;;.4.///)/1//44448986///)//98833-399-443444&4///)///&/9:8805546
@N9IO0:00806:06133
TACAGAGGGTGCGAGCGTTGTCCGGAATCACTGGGCGTAAAGGGCGCGTAGGTGGCTGTGTAAGTCGGGGGTGAAATGCTGCGGCTCAACCGCAGCGCTGCCTCCGAGACTGCACGGCTTGAGCACGGTAGAGGCCGATGGAATTCCCGGTGTAGCGGTGGAATGCGTAGAGATCGGGAAGAACACCGATGGCGAAGGCAGTCGGCTGGGCCGTTGCTGACACTGAGGCGCGACAGCGTGGGGAGCAAACAGG
+
BBBAA@CC>BA@CCA>?>>@@A?C@E?@ABABCC>998CC>CD>???AA??<@@=??>>=?><?@ACCCC3BBBF>A@@AA;;7;D==;@;>>@>::;;;;:@B@@@ABBBBBBBB?BC@B@@AAA>?@>>??9>9?@@A?B?C=??<@?AA@??AA;::59=AAAB???@==99;;0;=AA@BBB>BA@@=@BC<@>A@@@BB?CBBB;A=AC?AABCCCBB;;<A<ACCBBBBBBDDGEE9A@CCE?BBA@
@N9IO0:00764:06174
TACAGAGGTCTCAAGCGTTGTTCGGATTCATTGGGCGTAAAGGGTGCGTAGGTGGCGGGGTAAGTCAGGTGTGAAATCTCGGAGCTCAACTCCGAAACTGCACTTGATACTGCCTTGCTCGAGTACTGGAGAGGAGATTGGAATTTACGGTGTAGCAGTGAAATGCGTAGATATCGTAAGGAAGACCAGTGGCGAAGGCGAATCTCTGGACAGTTACTGACACTGAGGCACGAAGGCCAGGGGAGCAAACGGG
+
AAA:::;7;BB>?4;;;;5;@>BC>AB@;;<;A?3@@@CB=BB=BBBBBAA>;95:AA@7AC?@A@CC@@@@BBA4;;;;;?ABC=BC?C==7;:=4@;;;@@@;??ACA:::?A6::B??@BBA@AB>@@?@<@ABC@E?A?BE?BA@>@B:;;BABC;;;79A?BBCBABBAAAAC@C@B?BDD?BB;;5;;;499??A<@A@@@@?B;<:@;;BAABBBCAA@@=?==?>6:7:8AAAB58:??@5?>:3
@N9IO0:00767:06200
TACGGAGGGTGCAAGCGTTATCCGGATTCACTGGGTTTAAAGGGTGCGTAGGTGGGCAGGTAAGTCAGTGGTGAAATCCCCGAGCTTAACTTGGGAACTGCCGTTGATACTATCTGTCTTGAATATCGTGGAGGTTAGCGGAATATGTCATGTAGCGGTGAAATGCATAGAGATGACATAGAACACCAATTGCGAAGGCAGCTGGCTACACGGTAATTGACACTGAGGCACGAAAGCGTGGGGAGCAAACAGG
+
BBBB<@??:?@?C>BAAA?BBC?C?AB@B@@AAA=>?.:93:<9:@BCA??;?A@;@A@=@A>AABCCCC@CBBC8@@AA+9;6A@9B6?A6@C;B?BBBCAHFFBBB@@@A@@@:9;;45;:@:;9@@=@BC@B?@@:;29.9@9:;;;;;;::@?<?BBB<:::AAAAA@:;;;@@AA@@;?@B4;70+0000,0:<:>=@?<A?A<BCB?CC?CICBBBB@A9949=><<<6<8::ABD9CCCBB=BBB?
@N9IO0:00782:06189
GACGTAGGAGGCGAGCGTTGTCCGGATTCATTGGGCGTAAAGAGCGCGCAGGCGGTTCGGTTAGTCGGATGTGAAACCCCGGGGCTCAACCCCGGGCCTGCACCCGATACTGCCGGACTAGAGGTAGGTAGGGGAGATCGGAATTCCTGGTGTAGCGGTGAAATGCGCAGATATCAGGAGGAACACCGGTGGCGAAGGCGGATCTCTGGGCCTTACCTGACGCTCAGGCGCGAAAGCTAGGGGAGCGAACAGG
+
BB?@@BB?BA?ACBBBBB?AABAF@??=@AA=AA<:;;ED=CAA@A@@>;;6;B;B>BB@C?CCCCD@CCCCDC?7B>>2C>>2==BB?BBB9BB=B:BB666=4<<<<AA@A=A5;;::C:;7;BB@CCDCC<CA@C;;5;;@4@8BB>BBB::6B:<BB<6B=;;ACDBB<?:=83883:5:>C<B>@@=A?A=@=@@=@@<;A?AA:@=>;@@8??;;9=?;99.5555==4=AA;;;;-;:A@@>@AA=
@N9IO0:00785:06200
TACAGAGACTGCAAGCGTTATTCGGATTCACTGGGCGTAAAGGGTGCGCAGGCGGCCATGTGTGTCAGGTGTGAAAGCCCGAGGCTTAACCTCGGAATTGCGCCTGAAACTACATGGCTAGAGTACTGGAGAGGGTAGCGGAATTCATGGTGTAGCAGTGAAATGCGTAGATATCATGAGGAACACCAGAGGCGAAGGCGGCTACCTGGACAGTTACTGACGCTCAGGCACGAAAGCGTGGGGAGCAAAAGGG
+
CCCCCABA@;;;A=B;;;=AB?BC@CCACCAABJ>CCCGF>BB=BA@@>=<:00)05><@AB@??A@@;?@A>??9=<<9@AA?BB;@5=2;:@;@>A?CA@A?ABBD>BAA@@@A?ABAA;;:@BBB=A@@@B<;::BD@B?B?BBBB>A@???@AA999C>B???A@@>?@@@@@;;;>B>???=A@99399;4:>AA=ACAA>@@=@CCCC@GD;;;;;;BBBB><<9995)595=>@@2@===>=0<@4
@N9IO0:00796:06201
TACGTAGGTGGCGAGCGTTGTCCGGATTTACTGGGCGTAAAGAGCGCGCAGGCGTCGTGCAAGTCGCGTGTGAAAGCCCCCGGCTCAACTGGGGAGGGTCACGCGATACTGCTCGACTTGAAGGCAGGAGAGGGAAGTGGAATTCCCGGTGTAGTGGTGAAATGCGTAGATATCGGGAGGAACACCAGTGGCGAAGGCGACTTCCTGGCCTGTTCTTGACGCTGAGGCGCGAAAGCTAGGGTAGCAAACGGG
+
A@BC@<>;:;4;CAC@@@=@AB=A9;::0;@???;;;;FD>CABABBBBBB?:::CCC@A@?DB@@@BBA@@?@9;::::)9==@AB@BCBCC69883:?>?CCCBBBBBBCBCAAAB>BB>B?BAA>?ABBB>B?BBB>B<@<@C;@<ABAAB?>;>???<@@@B@AA@@??;;;3794:<?BB?BBAA=@;;5;<@@@DD9;9;B?C@BDDACC@9:;BAA@@@>BBABBB=BBBBBB=B@@>>@6;;B;
@N9IO0:00799:06200
TACGAAGGTGGCAAGCGTTGTTCGGATTTACTGGGCGTACAGGGAGCGTAGGCGGTTTGGTAAGCCCTCCGGGAAATCTTCGGGCTTAACCCGGGAAAGGTCGGAGGGGACTGCCAGGCTAGAGGACGGGAGAGGAGCGCGGAATTCCCGGTGTAGCGGTGAAATGCGTAGAGAGTCGGGAGGAAGGCCGGTGGCGAAGGCGGCGCTCTGGACGTTCCTGACGCTGAGGCTCGAAAGCGTGGGGAGCAAAGCAGG
+
00=00*/3//)/9399:<;99249.77;1=AA?A9A:984<;;1555:8997>>;?@8?4697;@B8=>287-3803335:::4;><@299(44(4;(406<<7<>=>/:;;;939:345555575544)5999.55:<::6;.4.44)47;95556@9==CC695599:7/////777.77)/)55<:>:>G666@9>:==:=?988::)////7<8566<555;9;8<<=<<<6<===>>>/6/9==)////5
@N9IO0:00801:06196
TACGGAGGGTGCAAGCGTTATCCGGATTCACTGGGTTTAAAGGGTGCGTAGGTGGGCAAGTAAGTCAGTGGTGAAATCTCCGGGCTTAACCCGGAAACTGCCATTGATACTATTTGTCTTGAATACTGTGGAGGTCAGCGGAATATGTCATGTAGCGGTGAAATGCTTAGATATGACATAGAACACCAACTTGCGAAGGCAGCTGGCTACACAAATATTGACACTGAGGCACGAAAAGCGTGGGGATCAAACAGG
+
BBBD?BBC=CA?@<@???=BBB?B?BA??????@6=?-94(3;19>@CBAA?BCC=BB@ABC=AAA@@>?;?@@B=BBBA4::/;96@7<<5<8<<2;95;69;9=><ABCCC@69;<<466;E@?@<>@9;;5;=?@@@=@=@@@@@C;A@;////)-:::5.//;8=@AA@@??==<<<=17//(/(//(//66186:88>8717>@>?@A:5:B=7;;;:85522+2823333&3333<==1<:>==4=>>5
@N9IO0:00771:06234
TACGGAGGGTGCAAGCGTTATCCGGATTCACTGGGTTTAAAGGGTGCGTAGGTGGGTTGGTAAGTCAGTGGTGAAATCCCCGAGCTTAACTTGGGAACTGCCATTGATACTATCAGTCTTGAATACCGTGGAGGTTAGCGGAATATGTCATGTAGCGGTGAAATGCTTAGATATGACATAGAACACCAATTGCGAAGGCAGCTGGCTACACGAATATTGACACTGAGGCACGAAAGCGTGGGGATCAAACAGGA
+
ABAA<@@@:@@?B>BBBC?BAB<@<=@;@==::9/8;0;94?=9<BAAAAA?@@A;@>A7??9B@AACBB?C<;:)4444&5;;@G;?9;@<?@8B@CBB@;;>8@?AABA?@;A;@;A8;;<BAD7:==3<;.45@<;@>@?CCBCB;5:@9:9//*/>@@8;??A=A@A?CAC@??B???4:0=)0*0166/3-3-398=<828333888:7;>A:>888==9::4373;<<388888;;+;7333(33387
@N9IO0:00771:06243
GACAGAGGGGGCAAGCGTTGCTCGGAATCACTGGGCGTAAAGGGCGCGTAGGCGGGATGGCAAGTCAGTCGTGAAATCTCTCGGCTCAACCGAGAAACGTCGGCTGATACTGCCGTTCTTGAGGGATGCAGAGGAGACTGGAATTCCCGGTGTAGCGGTGAAATGTGTAGAGATCGGGAGGAACACCGGTGGCGAAGGCGGGTCTCTGGGCATTTCCTGACGCTGAGGCGCGAAAGCGTGGGGAGCAAACGGG
+
@AAB@::999';B;?;;;@BBBBC@C@CBBC@@@8AB@BB<BD=@ABAACD@CED=BBB@BF?BBB?@?BBBBCC=BCCCB@@=?BABAE?B???C=@?>CD@BBBBBAA???9=><982;@@@9@AB????B8:9@A@@?B@C@CC>C@:::??CA?A@@@<@@@@???@@@@A@@=@@;@<@@@>B?;;8;AA?B?BDB=DCBBBDG?CCCC=C>AAABC@@@;;7;B@?@@0<;;;?@@8BCCCD>BCC=
@N9IO0:00798:06213
TACGGAGGGGGCTAGCGTTGTTCGGAATTACTGGGCGTAAAGCGCACGTAGGCGGCTTTGTAAGTTAGAGGTGAAAGCCCGGGGCTCAACCCCGGAACTGCCTTTAAGACTGCATCGCTTGAATCCAGGAGAGGTGAGTGGAATTCCGAGTGTAGAGGTGAAATTCGTAGATATTCGGAAGAACACCAGTGGCGAAGGCGGCTGCACTGGCCCTGGTATTACGCTGAGGTGCGAAAGCGTGGGGAGCAAACAG
+
@?AA??>?>?0@BBBAA@4;:7;A=B>C?B@@@A<;;;BC;@@BC@@@CAA=;;6;AB;BCB@BD@CCCC@AAAJ=;;D>CCC<CBBA5;;;&:7B=@@AB?CB<A=AAA655<<:5552659=>7;;7A@?;6;;?@>>4>:>:@;?@>999@@@@??AAA9B=969@@BCCCACC?@:@@,..,),,,-(--/)-(//3//////6:-//(//)/8838::::;;:6;<8??C899?><>@2<<999)8:7
@N9IO0:00798:06248
TACGGGGGGGGCAAGCGTTGTTCGGAATTACTGGGCGTAAAGGGTTCGTAGGTGGCCAACTAAGTCAGACGTGAAATCCCTCAGCTTAACTGGGGAACTGCGTCTGAGACTGGATGGCTCGAGTGCAGGAGAGGAACGCGGAATTCCAGGTGTAGCGGTGAAATGCGTAGATATCTGGAGGAACACCGGTGGCGAAGGCGGCGTTCTGGACTGCAACTGACACTGAGGAACGAAAGCCAGGGGAGCAAACGGG
+
C@CCCCABAD"EC6;:<;5;@=AA?B@C@CCCCC=???CC=CD=C?CCCCC@CB@B=A;@BA6;;BAA@BAAA@?8=?>9@B?@@A;@<@BBBC;C@CCC@AACBABBBBBC@CAA=>><?>>899@@=@?@?5:6:@@A?B@C@D@CB@BCBBB@A<ACBB=A99:@@9::=>>:818=;?;@@@=A?AA>ACC?A?@@;?@A=ABC>A@AB@@=@A@??@AA???=@=A>??399299@@6???BF>CCC>
@N9IO0:00801:06220
TACGAAGGGTGCAAACGTTGCTCGGAATCATTGGGCGTAAAGCGCACGTAGGCGGCTTCGCAAGTCGGATGTGAAATCCCTCGGCTCAACCGAGGACGTGCATCCGAAACTGCGGAGCTTGAGTATGGAAGAGGGTCGCGGAATTCCCGGTGTAGAGGTGAAATTCGTAGATATCGGGAGGAACACCAGTGGCGAAGGCGGCGACCTGGGCCAATACTGACGCTGAGGTGCGAAAGCGTGGGGAGCAAACAGG
+
@BB;:5;B<;;<BC<<;<?C@A@C@C>@@BB8@?6:::@A8@:88B;AABC?:52497<;<A=??BC?CAAACCE=BBE=B@A<@<AB?C:96CAKFCBBBBBB?BBC>EBB??<@@@A;>???A==9>;>BBB<BBBBC?D;?;>?9=<@ABACC@;@@A@=A?BAACC<@?:;<<4:;6;255=8;5557;?;7;744059548<@<6<8;7@5555444@;;9@>ACC;;;0:>BCBFF;BBBA=4A<;5
@N9IO0:00808:06232
TACGTAGGTGGCAAGCGTTGTCCGGATTTATTGGGTTTAAAGGGTGCGTAGGCGGTCTTTTAAGTCAGTGCTGAAATACTCCAGCTTAACTGGAGGGGTGGCATTGATACTGGGAGACTTGAGTATAGTTGAGGTAGGCGGAATTGACGGTGTAGCGGTGAAATGCTTAGATATCGTCAAGAACACCGATAGTGAAGACAGCTTACTAAACTATAACTGACGCTGAGGCACGAAAAGTGTGGGGATCAAACAGG
+
DD@@?CC@??>@C?B?@@9:;B@D?@@@;@B@ED>CC69939:69>?BBAA=993;:;;;5:;@AB@AAB>AAAB<0000?;A@@@@D??>B=;:99&5<6<;B7;;9955AA9A=9;;=@AAABBBCC>@@A=@CD<;9AL@D@CBBB?;66<@;A;@?BC>CCCC>BCC@>?;;?=B8<=:B?>466>;;;<;9B>B=BBC:B>66605;<591555/:<=///:4:945555'5;<>>@@0?BCCJ><;9?
@N9IO0:00777:06283
TACAGAGGGTGCGAGCGTTAATCGGAATTACTGGGCGTAAAGCGCGCGTAGGCGGCTTTGCAAGTCGGATGTGAAATCCCCGGGCTCAACCTGGGAACTGCATTCGAGACTGCATTGCTAGAGTATGGGAGAGGGAAGTGGAATTTCAGGTGTAGCGGTGAAATGCGTAGATATCTGAAGGAACATCAGTGGCGAAAAGCGACTTCCTGGACCAATACTGACGCTCATGTGCGAAAAGCGTGGGGAGCAAACAGG
+
BBCCCDDD<?@>?=<;882:2:9=9@>A=@@::939>?>>5>=>899????=::6:AC7;:B@BCDC@D@ABBBF>CCEF<CC>BBBC@C?BBD>D?CBBBCB=?8::?@?@@BA?899BBBAAAAAA<ABABB>C@BCE@D@BA;@@A>ACBB@@?=@==@9@@?@@?BA?994433-35:4::;:;:88.44444&4449:::@8;;7;<7<8@===9;:BA>=?995555555&5;<<;=>066;?@466=:
@N9IO0:00779:06302
TACGAAGGGGGCTAGCGTTGTTCGGAATCACTGGGCGTAAAGGGCGCGTAGGCGGCTTTATAAGTCGGGGGTGAAAGCCTGTGGCTCAACCACAGAATTGCCTTCGATACTGTAGAGCTTGAGACCGGAAGAGGTAAGTGGAACTGCGAGTGTAGAGGTGAAATTCGTAGATATTCGCAAGAACACCAGTGGCGAAGGCGGCTTACTGGTCCGGTTCTGACGCTGAGGCGCGAAAGCGTGGGGAGCAAACAGG
+
AACA?2::::);BBBBBD?BB?CB?B>@@@@@@@<ADDGE<BC=BC@@>@>:>@<BCC>CCC@CCCBBBC1BGDF>BA=A@:;8;BBC=B>BBAAA@B5;;2;.55<<=@@@?>AA@@?;AA;94.57;3?;;49:8BCD;C9;;;:@;??BBCA@?=?AAC=C>@@BC=?CGD<B@;;05;7:@?;@?9?<?AA:A>:8373-3<??:?><A?C98:>;=ABABB@=@ABAAA/;;C;;;;.;>@@@4@B@=
@N9IO0:00786:06295
TACGGAGGGTGCAAGCGTTATCCGGATTCACTGGGTTTAAAGGGTGCGTAGGTGGGTTGGTAAGTCAGTGGTGAAATCTCCGAGCTTAACTTGGAAACTGCCATTGATACTATCAGTCTTGAATATTGTGGAGGTTAGCGGAATATGTCATGTAGCGGTGAAATGCTTAGATATGACATAGAACACCAATTGCGAAGGCAGCTGGCTACGCATATATTGACACTGAGGCACGAAAGCGTGGGGATCCAAACAGG
+
AB9:8;AF;AA@@<@?@?@CBB@B?DB<??@AA@9>>*94/3;19;@BBCC?CCC>C@D?BB?AABBB??>?BCE=BCCB<A9:;A<?;@A?B?BE>B?@@?BB?ABBBBBBBB;;;;;<;;5;;;59:C=A@:A9?B@@=@@B@@@@AA9;;@BCC@BBFE>BCBB?BBBBB@A@:95::?7BBD?B@A49943-34989>=@7?::<<BBAABBB???89>8333,3@979>6<83/>==0:00(/:1//0:
@N9IO0:00799:06284
TACGTAGGGAGCAAGCGTTGTTCGGATTTACTGGGCGTAAAGGGCGCGTAGGCGGCGCGGTAAGTCACTTGTGAAATCTCTGAGCTTAACTCAGAACGGCCAAGTGATACTGCAGTGCTAGAGTGCAGAAGGGGCAATCGGAATTCTTGGTGTAGCGGTGAAATGCGTAGATATCAAGAGGAACACCTGAGGTGAAGACGGGTTGCTGGGCTGACACTGACGCTGAGGCGCGAAAGCCAGGGGAGCAAACGGG
+
AA:;;@@D>@@AB?AAAB?@@<@C;:::,;AABB<@@;;;0;C9@:;;CBB@CC@CC@?>?D=A??@A@6;;AAC=AAABBB;;;C@DACBBB@@=@=8@;A>BABAABBBCBA:;;@@ABBB@;;:?@:>AA588;???<?9?:=?5959AAABBB?BCCC>@@@@AA@@A>:646;<<6:6:;;67844-3::5:;9991:7;;<==6=<:::;<@@A@>=>:9;4:>=944(4838888&44;?=8A?A9
@N9IO0:00769:06316
TACGGAGGGTGCAAGCGTTAATCGGAATTACTGGGCGTAAAGCGCACGCAGGTGGCTGAGTCAGTCGATTGTGAAAGCCCTGGGCTTAACCTGGGAATTGCAGTCGATACTACTCAGCTAGAGTATGGGAGAGGGTAGTGGAATTCCCGGTGTAGCGGTGAAATGCGTAGATATCGGGAGGAACATCAGTGGCGAAGGCGGCTACCTGGCCCAATACTGACACTCAGGTGCGACACGGTGGGGAGCAAACAGG
+
CCCC=@?@-;;@A?BCBC@CACBB@A=@>A:::C=???@@6?;9:?:338:733-44444:;99@@94545559909;=6><<1>>+0+/4>77396<6<>CCCCAB@AABA@@E@AAB;;;B>B=B>6;;;EE?AA;@D9C9B?B>4>49;38433388881898=///66;333=5>A@B>BB6655558===8=;@@7@@BB>99.4<083:<<7358888:<;444;:=9934.4444&4444;29333
@N9IO0:00776:06310
TACGAAGGGGGCTAGCGTTACTCGGAATTACTGGGCGTAAAGGGCGCGTAGGCGCTCGACCAGTCAGGCGTGAAATTCCTGGGCTTAACCTGGGGACTGCGCTTGATACTGTCGAGCTTGAGGCCGAGAGAGGGTGGTGGAATTCCCAGTGTAGAGGTGAAATTCGTAGATATTGGGAAGAACACCGGTGGCGAAGGCGACCACCTGGCTCGGTACTGACGCTGAGGCGCGACAGCGTGGGGAGCAAACAGG
+
?@BA>:>><<,=@@@>@@<@@@@C@B?B@BBBBC=AA???8@A=AB@@@B@@999BB>=B?B??>>>:898:BB=B=@>:;96;B>C?C?????7@@AA;;:B?CCCBABBBBAAABC=BAB?B=BBACABBC=CCACB?@;@5;;/:@BCBBABA@CCCF>B<AAAAAB@?A.:5)9:@@<CCB@B=;;0:@A=@?BBBB?BB>AA@B@@@?DBBBABAB@A@:99:BBBD9;9GCCBCC6;:AA@3;<=9
@N9IO0:00780:06346
TACGGAGGGTGCGAGCGTTGTCCGGAATCACTGGGCGTAAAGGGCGCGTAGGCGGTCTGTTAAGCGTGTGGTGAAAGCTCGGGGCTCAACCCCGAGTCTGCCATGCGAACTGGTGGACTTGAGCACTGTAGAGGCAGGTGGAATTCCGGGTGTAGCGGTGGAATGCGTAGAGATCCGGAAGAACACCGGTGGCGAAGGCGGCCTGCTGGGCAGTTGCTGACGCTGAGGCGCGACAGCGTGGGGAGCAAACAGG
+
AABB?BBB:9:9A???@@6;;C?CAD?AAGDEFF=@@;;;0;>7AB;6<CC@CC>ABBCF>@?ACCBCBC@CBBB=ABA@@>@6;;@C@CGG;BA@?:A8:5@:::=;7@CB?BB?BBB@ABBAAA@C@@A::8:BC?BB@C69.;8=:6<;999;;.:B4916<;=>?@666???A==<@@<ABB?B=@@>AAA7;6;A>A>BBB@@@;@CCC@CBCAAACBBBBB?BAABAABBBBCEGE;@@BCC>CCC?
@N9IO0:00793:06358
TACGGAGGGTGCGAGCGTTGTTCGGAATTACTGGGCGTAAAGCGCGTGCAGGCGGCCGACTAAGTCCGGTGTGAAAGCCCGGGGCTCACCCCCGGAAGTGCGCCTGGAAACTGGTCGGCTAGAGTACGGGAGAGGGAAGTGGAATTCCTGGTGTAGCGGTGAAATGCGTAGATATCAGGAGGAACACCGGCGGCGAAGGCGGCTTCCTGGACCGATACTGACGCTGAGACGCGAAAGCGTGGGGAGCAAACAGG
+
BBCC9<9E=@@?B@@;;;?CDALEAC8;6:@@@A=;;:EF>CBBBBAA>>>;00+02<B>/92;AA;A>AA@BBC=BB>7CBD;A@@BCDBD2B?@9<0/0//)/@4:<5<;<255;5::>@?>??884/8?<?B<A<A??=>=?<@:9938>><;@@<@CCC=@@@;;;???:;;@A5::?B>AA@=A?::5:A?1818<8872819?<?B=A:;;BB;;;AA<;;@A@AA???9?@?@DFF;CCCCC=BAA=
@N9IO0:00784:06386
TACAGAGGGGGCAAGCGTTGTTCGGAATTACTGGGCGTAAAGGGCGCGTAGGCGGCCGCCTAAGTCAGACGTGAAATCCCTCGGCTCAACCGGGGAACTGCGTCTGATACTGGGTGGCTTGAATCCGGGAGAGGGATGCGGAATTCCAGGTGTAGCGGTGAAATGCGTAGATATCTGGAGGAACACCGGTGGCGAAGGCGCATCCTGGACCGGCATTGACGCTGAGGCGCGAAAGCCAGGGGAGCAAACGGG
+
CDCCBBBDDD5BB?BBAA=@@=@C@A?B?AA??=89::@@;@D<BAAA>;;598236<>-9328:<>=?:::===6::9/9AA?CAAA@C@CDC;D@B;;;BB@@@A@@@BBC?ED<AA00/8<?8EF000>B@6A:;;C@C?C@CACC=BBA;;5>5>ABB>BCAAACBCBCAA?;7<:5?5999:><CD;C>B<@<;959::8==7;;9=9==>9<;;:?;88:7555<<<45545<>>/55@BB:<<>5
@N9IO0:00800:06391
TACGTAGGGGGCAAGCGTTGTCCGGATTTATTGGGCGTAAAGAGCGTGTAGGCGCCGCACAGGTCCGTTGTGAAAACTGGAGGCTTAAACCTTCAGACGTCGATGGAAACCGTGCGGCTAGAGTCCGGAAGAGGAGAATGGAATTCCTGGTGTAGCGGTGAAATGCGCAGATATCAGGAAGAACACCCGTGGCTAAGGCGGTTCTCTAGTACGGTACTGACGCTGAGACGCGAAAGCGTGGGGAGCGAACAGG
+
AAAA@BCCCC5@@<?>@@=@>B9D:CDE>BC=B@:BBCCE<B<:;AACBBA?A;;85@>DCC@BA:9;5;;@?@@3<@@;??<@>-34/46;7?A?????::;;:6;<2:6::::B<AAD=AAA@8B7B7BA?;A@A<@@:@2?2869?:>>8<<88379AB=99:BBAABBBBAA;7;7BB7BBBE>B?@<?AB?C?AA;?<?@@@@???::5:B@@:98>?A@AABBBCBCC<?>@@A@@6@A999=@>=2
@N9IO0:00815:05804
TACGGAGGGTGCAAGCGTTAATCGGAATTACTGGGCGTAAAGCGCACGTAGGTGGTTTGTTAAGCTAGCTGTGAAATCCCCGGGCTCAACCTGGGCACTGCAGTTAGAACTGGCAAGCTAGAGTAGGGTAGAGGGGTGTGGAAGTTCCAGGTGTAGCGGTGAAATGCGTAGATATCTGGAGGAACATCAGTGGCGAAGGCGACACCCTGGACTCATACTGACACTGAGGTGCGAAAGCGTGGGGAGCAAACAGG
+
ABBB@@@B<AA?B8;:DC@D?@AA593:19>>>>6=>9::.;?>@A<::CB?@B?AA<AA=A<@@A;;9@>?@=B6=BDD<EJ;96@B>B=BBA8665;<A:9;499=:>CC9AD05955>>@@@CD>AA@9887&79886<+//161//)/996///279;<3;665:::===;??@<?=9@7;;;<<<=A=?@@=@;><@@933(3949<544>=734999;>>CC@BDA:99)9969CED7B@?@B:BBB=
@N9IO0:00824:05784
CACGGGGGGGAGCAAGCGTTGTTCGGAATCACTGGGCGTAAAGGGCGTGTAGGCGGTCAAGTAAGTGGAATGTGAAATGCCCCGGCTTACCCGGGGACCTGCATCCCAAACTGCTTGGCTTGAGTATGGGAGAGGATGAGGGAATTCCTGGTGTAGCGGTGAAATGCGTAGATATCAGGAGGAACACCGGTGGCGAAGGCGCTCATCTGGCCCAATACTGACGCTGAGGCGCGAAAGCTAGGGGAGCAAACGGG
+
?=9;;;;;;"444:5:9AA:;;:=?<?:CCD;;;B=BBBCC?CC?CCCCCDC@CC?CCC?BA@7@@=8B9;;9ABA<96<AF2C@DD:<<>)555&557;5;6;=@3::4;666?<?;??:6666:::>466>>9<:::<<5<9=:>:<<7;;:899949=BC=BA@@CBAAA;::9;78828-3382828:7?<A?A>@@CBBA@@@A;@>2966<@@BABBAA;;92944::?5=@<;;A@3@BBBC=BBC9
@N9IO0:00841:05796
TACGGAGGGTGCAAGCGTTATCCGGATTCACTGGGTTTAAAGGGTGCGTAGGTGGGTTGGTAAGTCAGTGGTGAAATCCCCGAGCTTAACTTGGGAACTGCCATTGATACTATCAGTCTTGAATATCGTGGAGGTTAGCGGAATATGTCATGTAGCGGTGAAATGCTTAGATATGACATAGAACACCAATTGCGAAAGGCAGCTGGCTACACGAAATATTGACACTGAGGCACGAAAAGCGTGGGGATCAAACAGG
+
@AAA>AB@9:;<;5<@;;5:>@29.7@;><??@>9<:(33(33(34488@A?BDE?D>@<AA49:@AAAB7;:99)4:;;06;<BE7<9;C:CC<@8:9:@=@B=ACCBBBCBBB=>==9BB=@@@:55;7<<8@9A@BB=@@BA;;;AA;;;@?@@;?@@@;:::A????@@???@@@BA@<?:0*0)/)/////)/5;;566<7<;;555555)5;;.56<::9::<7=?:7777&8979AAA8BBBBC<A@@<
@N9IO0:00847:05776
TACAGAGGGGGCAAGCGTTGTTCGGAATTACTGGGCGTAAAGGGCGCGTAGGCGGCCTGCTAAGTCGAACGTGAAATCCCCGGGCTCAACCCGGGAACTGCGTCCGATACTGGTAGGCTTGAATTCGGGAGAGGGATGCGGAATTCCAGGTGTAGCGGTGAAATGCGTAGATATCTGGAGGAACACCGGTGGCGAAGGCGGCATCCTGGACCGACATTGACGCTGAGGCGCGAAAGCCAGGGGAGCAAACGGG
+
CCCCAABBBB5BDAEAA@@BB@BC?B=?=>CCDC>AAA@@:AB=BAA@@??;99296:9@AA4:9:;9>99:99?8@A>B2BG>@@@C@BC>BF=B?B@A@@A@=@9:;BBCAAAAAB@;@C<@>@CC<AABBC9@@@@A>A=A=A<@?9@??@A@@<@CCC=CCBB;;;BBBA;;:?A@=A????>A=AA?ADC=@=;<5<A@A>AA>A@=AA@@@?CABCAB@@@?;;;DEG>BB?BBCC9@@@AA;@@@4
@N9IO0:00857:05792
TACGAAGGGTGCAAGCGTTACTCGGAATTACTGGGCGTAAAGCGTGCGTAGGTGGTTCGTTAAGTCTGCCGTGAAAGCCCCGGGCTCAACCTGGGAATGGCGGTGGATACTGGCGGACTAGAGTGCGGTAGAGGGTGGTGGAATTCCCGGTGTAGCAGTGAAATGCGTAGAGATCGGGAGGAACATCTGTGGCGAAGGCGGCCACCTGGACCAGCACTGACACTGAGGCACGAAAAGCGTGGGGAGCAAACAGG
+
?BBBB?AD<@AAA;>@AA?BDBCC@B@D@B???A:5555=4<<B::9?:??7?A=A;?;=8=069;;;97<@:;9,5<>>0A<7;=@>:=8@BD0;05A5:B5=:84449883>@<AAAAAA???A@=@???BA;AA?AA>A39.89688<>99:<=<<887,3<BABBBBBBABBB>BC?B?@@::::9?9?@B?B?BB?B@CC@CC@BD?B@@?AAA?>>?884<2:7/0///&///4444&5455>6::<7
@N9IO0:00859:05769
TACGAAGGGGGCTAGCGTTGTTCGGATTTACTGGGCGTAAAGCGCACGTAGGCGGATCGATCAGTCAGGGGTGAAATCCCAGAGCTCAACTCTGGAACTGCCTTTGATACTGTCGATCTGGAGTATGGAAGAGGTGAGTGGAATTCCGAGTGTAGAGGTGAAATTCGTAGATATTCGGAGGAACACCAGTGGCGAAGGCGGCTCACTGGTCCATTACTGACGCTGAGGTGCGAAAGCGTGGGGAGCAAACAGG
+
@@A;95;AAA2BBBC@??=??;@C@ABC>BBBCE<?@@FL>CBBA@;;;@@=;;5;@@C@AA;;;@ABCB:AA@C<@@@:?A:::AAC>AACBA=@;>899:=@;AAAAADBBDBCCDCC?BBCCAB>B?ABB>BBCCCGAF@CAC?A@C;;;CEEM@BBAD>C8;;BB@??BD;??=>?3:6:@B@DCCC?BBA=A=9949@@AAA@=@@;???BBBAAA@@@>?:8<<<AAA:?9::@CD6????A;9:9=
@N9IO0:00815:05830
TACGTAGGGTCCAAGCGTTATCCGGAATCACTGGGCGTAAAGCGTGCGTAGGCGGGTATTTAAGTGAGATGCGAAATCTTGTGGCTCAACCATAAGACTGTATCTCATACTGGATACCTAGAGGATGGCAGAGGCTAGTGGAATTACGGGTGTAGCAGTGAAATGCGTAGAGATCCGATAGGAACACCAATGGCGAAGGCAGCTAGCTGGGCCATTTCTGACGCTAAGGCACGAAAGCGTGGGGAGCGAACAGG
+
BBBBB;::0<@;@5?@BB@ABB;::9?CABBAAA<:5;>>6=AB@@@@@;;5;?9095;;):9@;5;;@A;C@AB<BDD>BAB@CGDCAE@B@?=@AA>>:<A@:99@AACB?BA@@=@AA>>;@A?4@A?985:@@ACC>B>B;>?BD=B@AAB:9965::29?A>>>?A7333(---583<5:87.30336>?A484=9=@<>8@===6C999=7:>@BBBBBD?B?:99===5@??>?>>2<<<<@8?AA>
@N9IO0:00819:05844
TACGAAGGGTGCGAGCGTTAATCGGAATTACTGGGCGTAAAGCGCGCGTAGGTGGTTTGGTAAGCGATATGTGAAATCCCCGGGCTCGAACCTGGGAACTGCATGTCGAACTGCCAGGCTAGAGTATGGTAGGAGGGGTGTGAATTTCTGTGTAGCGGTGAAAATGCGTAGATATAGGAAGGAACATCAGTGGCGAAGGCGACACCCTGGACCATACTGACACTGAGGCGCGAAAGCGTGGGTAGCGAACAGG
+
CCA@A@FD@AA@B?@;;;7;?BBB>C?@?>@999)9955;/55555:B<;;7;;9@@:@8@B@;9:@?@;;498?04///&/:19://03;4---(-08/////6799;+0//80673333879333;6>8714=CA5BB8854:=4:>==<<:BA>493373&7373378=?><?><B;@<@>A999>?==;>00,/39<::=CC:AB=@@;;;://////-----(///555)57////(/--622(,,-3
@N9IO0:00824:05816
TACGTAGGGTGCGAGCGTTAATCGGAATACTGGGCGTAAAGCGTGCGCAGGCGGTTGTGCAAGACAGGTGTGAAATCCCCGGGCTTAACCTGGGAACTGCACTTGTGACTGCACAGCTGGAGTGCGGCAGAGGGGGGATGGAATTCCGGCGTGTAGCAGTGAAATGCGTAGATATGCGGAGGAACACCGATGGCGAAGGCAATCCCCTGGGCCTGCACTGACGCTCATGCACGAAAAGCGTGGGGAGCAAACAGG
+
BCAAB@@@;@@@BBC@@@<A5;;08<+00??@@<C@BAI>CBBAABBC@@=@C=A>BBAAA=A@>?@<@AA@@@9::::-9A9@@6:699@AD>C6@=8><<=8===BA::;::333;;.3333381779333333#3323:(/(/(/(/:8888=<<=888=6=CAA999@?:;==?537<:1554.4449.4=@8=<B=?BB?C.9;9,4.499<>:::///777/55<55555'599=@@@4B?@@C=CBB8
@N9IO0:00825:05820
TACAGAGGGTGCGAGCGTTGTCCGGAATCACTGGGCGTAAAGGGCGCGTAGGTGGCTGGGTAAGTGTGCGGTGAAAGCCCGGGGCTCAACCCGGGTCTGCCGTGCAGACTGCTTGGCTCGAGCATAGTAGAGGCACGTGGAATTCCGGGTGTAGCGGTGGAATGCGTAGAGATCCGGAAGAACACCGGTGGCGAAGGCGGCGTGCTGGGCTATTGCTGACACTGAGGCGCGACAGCGTGGGGAGCAAACAGG
+
BBBDCBBB=BCBB@@??@9=>=9>:@5;;ABBBD>BA=;;*77-9>=AACC@EC?B??@:??;?A@@@;;5::89(37=*777&3933-33(38(339997<<=?==000=00*0*0<<<09:AAB@>@>;;5;?@BBA?C?B@B@CC>CBBCA<;7;B=B>BCBBBBABBBAA?B=@=@B?AAA?B<@@=@@@4;6;C?CCCBABJC>AAAB>AAA@@A@@A@??;?<<000@><?AAAA5:9CAA;ADC=
@N9IO0:00839:05849
TACGAAGGGTCCAAGCGTTGTTCGGAATCATTGGGCGTAAAGCGCGCGCAGGCGGATCAGTAAGTCAGGTGTGAAATCTCGAAGCTCAACTTCGAAACTGCGCCTGAAACTACTAGTCTAGAATGTCGGAGGGGGCAGGGGAATTTCACGTGTAGGGGTAAAATCCGTAGAGATGTGAAGGAACACCGGAGGCGAAGGCGCCTGCCTGGACGACTATTGACGCTGAGGCGCGAAAGCGTGGGGAGCAAACAGG
+
ACBA?;?A9?@;@<A:;;=AB?BD@C>AABB8B=8@?@CC589==988;AA>AC?CBBCBBB@BBAA@<>>>?>@9??<@@@4::AAA??@<@A@@9A;<;DB@9::D>CBBB???@?A9::=::;?>=:;:;:)9=<<;2=<??9BBBBBDCCDFD9AACC:BB@BBBBBAA@ABBB?A?B;:::;@;::6;CC6;:;AB?CEC?AA?ABBCCBBB@;;;B;;;;;6;BAACD=@@?;;;;.;@@@@9;;:;
@N9IO0:00853:05829
TACGAAGGGGGCTAGCGTTGTTCGGAATCACTGGGCGTAAAGGGCGCGTAGGCGGCGCGACAAGTCAGGCGTGAAAGCCCCGGGCTCAACCCGGGAATTGCGCTTGATACTGTCGTGCTTGAGGCCGGGAGAGGATGGCGGAATTCCCAGTGTAGAGGTGAAATTCGTAGATATTGGGAAGAACACCGGTGGCGAAGGCGGCCATCTGGACCGGTTCTGACGCTGAGGCGCGAAAGCGTGGGGAGCAAACAGG
+
BBBA@>BEEF5BCDCB@@>@@>BB@E?BBBCDDE?CCBCB=BF>BBBBB;;49A=AABAAAC?AAC:;8;ACBBB=BBBC;DE@BBCB?BB;@@:@=B799B@C:C<<AD;;;BC@@@B5;A?7@?@@9;59@<@@D?AB@B>A>AE>BBCBCBAAAABBBC>C?AAACCBBBB?BC=B>BC<?>B=A=AB@CCC?C?@@=@@BABCC?BB?C?B8:;BA@=@???>8<=@;99/77<<>AC39::?@9AAA=
@N9IO0:00863:05832
TACGTAGGGTGCGAGCGTTAATCGGAATTACTGGGCGTAAAGTGTGCGCAGGCGGCTCCGCAAGTCGAGTGTGAAATCCCCGAGCTTAACTTGGGAATTGCGCTCGAAACTACGGAACTGGAGTGTGGCAGAGGAAGGTGGAATTCCACGTGTAGCGGTGAAATGCGTAGAGATGTGGAGGAACACCGATGGCGAAGGCAGCCTTCTGGGCCAACACTGACGCTCATGCACGAAAGCGTGGGGAGCAAACAGG
+
?@@DCCBC<9:9BAAABB=?=@BB@A=@=@BBBD?CBCBB7;;A;<<CB><800,0;<6:AB@BBBGBBBB@AAB>BCDD5;;@@@5;5;A9?A.;.:5:;@ABA;<:6;AA@E:;:;CC<AAAABB?CCCEC?B=A=;;7;>C?B9;9=@B====>:>>C?7CBA<;;;>==<<;:0545:55557<:@@=@@A@F@BBCC=A=A;<<0<.9;B@@B@@@@=<6669:CCC>>6B;<;BBB7AABBC>BBB?
@N9IO0:00817:05890
TACGAAGGGGGCTAGCGTTGTTCGGAATTACTGGGCGTAAAGCGCACGTAGGCGGATATTTAAGTCAGGGGTGAAATCCCAGAGCTCAACTCTGGAACTGCCTTTTGATACTGGGTATCTCGAGTATGGAAGAGGTGAGTGGAATTCCGAGTGTAGAGGTGAAATTCGTAGATATTCGGAGGAACACCAGTGGCGAAGGCGGCTCACTGGTCCATTACTGACGCTGAGGTGCGAAAGCGTGGGGAGCAAACAGG
+
BAA;92:?=?0@BBGBAB?CC?C@;>5:5;@?@A<:;9BB=BABAB;;;CD@CC@BA@>>:>:>AAAABB8BBDL>CCG=B;;;BABC@AB;;;@C?A@@@5;;;&4:4444<<)455:888;;;;<B8A?B994:@;99?8?;@>A<>>>000;:;::@AAC>C?AADCCCCCB@BC?@@?B7;;B>ADBC@CCC=@=::39>===:939?39:=@@@@CA:::?@@4::8ACA>CA@@DED;DBBBB?A@C?
@N9IO0:00834:05885
TACAGAGGGTGCTAGCGTTAATCGGATTTACTGGGCGTAAAGCGTGTGTAGGCGGTTTGTTAAGTCGGATGTGAAAGCCCTGGGCTCAACCTAGGAATCGCATTCGATACTGGCAGGCTAGAGTACGGTAGAGGGTGGCGGAATTCCGGGTGTAGCGGTGAAATGCGTAGATATCCGGAGGAACACCGATGGCGAAGGCAACCACCTGGGCCTGTACTGACGCTGAGACACGAAAGCGTGGGGAGCAAACAGG
+
CCB@@@ED>@A>???999;@39:@28::(:>@@@9???@?9????AA@AAC?CB=B@9?@2:6;AAA7;;;;CBC8;;;)5C<)6:CC<M9BBC@D@BCDCCC:CCDECCBB@BAA?AA;::99;;A>BBB@A@<AB:??>C5;5;6;;89==CBAB?=CGD>BBBA?A@@@?><7<7<=8=8:5505<<>:B>@9<7AC@C@CC@CCJ>E?A@@@@@ACBBBCCCBBBBBAAA<AACBCHM;;;BBC=BCC?
@N9IO0:00860:05862
TACGGAGGGGGCTAGCGTTGTTCGGAATTACTGGGCGTAAAGCGCACGTAGGCGGCTTTGTAAGTTAGAGGTGAAAGCCCGGAGCTCAACTCCGGAATTGCCTTTAAGACTGCATCGCTAGAACGTTGGAGAGGTAAGTGGAATTCCGAGTGTAGAGGTGAAATTCGTAGATATTCGGAAGAACACCAGTGGCGAAGGCGACTTACTGGACAACTGTTGACGCTGAGGTGCGAAAGCGTGGGGAGCAAACAGG
+
BBCC?BBCCC3CBCCBBB>@?@CB?C<@9?:;<A;;;;CD<?@CB@:;;BB?AB?BIL?FBBABC@CDBB?BCCD?CCD=D?C;;;@@=@BB?B@D?B>?A?BB>CAHCCCBB=====BBCC@;::;C:BBC>9<?7;;=:B<@<@;>C@??=>>==7666>6=8656;:>:;B>AC?C@AB?BBA=@A@?<?@C?B?C@AACACCGG?CAA=ABBB?ABBBBEC;:8:@AABB;@AC;;;;.;;A@?5?A?;
@N9IO0:00860:05908
TACCAGCACCTCGAGTGGTCAGGAGGTTTATTGGGCCTAAAGCATCCGTAGCCGGCTATGCAAGTCTCCGGTTAAATCCAACTGCCTAACAGGTGGGCTGCCGGAGATACTACACAGCTAGGGAGCGGGAGAGGTAGACGGTATTCGGTGGGTAGGGGTAAAATCCTCTGATCCATTGAGGACCACCAGTGGCGAAGGCGGTCTACCAGAACGCGTTCGACGGTGAGGGATGAAAGCTGGGGGAGCAAACCGG
+
A@A?::9@@?BCCCBBC?BBBC?CC?@D;::7<B=A?BBD>CBBAA<@9999293;AA@@@A=@@CBC?A?A@CC>BD@C@BBBB@CG?BBB=?@@:@A@><@?BBCCCCCBBBB@@@@??@<ABBEE<BBCC?BBAABC@B@@>AB?BBB<BACDD;CCCC8AB@BAAACBG=??@AAA?BD?BB?CAAA>@@@=A>@A>@@A>>;?AB???@@@=AA>?>9=:666)7<<==5==;;:;:+:=>>>9>=B<
@N9IO0:00818:05918
TACGTAGGGTGCGAGCGTTAATCGGAATTACTGGGCGTAAAGTGTGCGCAGGTGGCCGCGCATGTCGAGTGTGAAATCCCCGGGCTTAACTTGGGAATTGCGCTCGAAACTACGTGGCTCGAGTGTGGCAGAGGAAGGTGGAATTCCACGTGTAGCGGTGAAATGCGTAGAGATGTGGAGGAACACCGATGGCGAAGGCAGCCTTCTGGGCCAACACTGACGCTCATGCACGAAAGCGTGGGGAGCAAACAGG
+
BBBBCBBF=?A?B@@@@ABG?BBJAC?B?BECDG?BBAAA;A;;;AAAABB?CC@C@CAB9;;AABBAAADB:;;6;BCC9BD:;;?B?BD@EG?C?B>B@A@CBBBG?C;:;A;;4;???:48?890:AABB?B?A;::374?7@7?<8?:::===8CBCB=BA@:8888=;88=@6;?:?89:9<ACBC?CCC?C?@@@A:@:@;;;0;9?<?>>?>=;79444444444490:@BBBCC9@AA=C=ABB?
@N9IO0:00819:05933
TACGAAGGGGGCTAGCGTTGTTCGGAATTACTGGGCGTAAAGCGCACGTAGGCGGATTTGTTAGTCAGGGGTGAAATCCCGGGGCTCAACCTCGGAACTGCCTTTGATACTGCAAGTCTCGAGTCCGGAAGAGGTGAGTGGAATTCCTAGTGTAGAGGTGAAATTCGTAGATATTAGGAAGAACACCAGTGGCGAAGGCGGCTCACTGGTCCGGTACTGACGCTGGGGTGCGAAAGCGTGGGGAGCAAACAGG
+
BBC@@=@DDB3BBA@@BD=::7;@;A6;5:@@@B=;<;CC9;;@ADAAABB@CCACDE=BB@CBBBCCCI;CCCE>DCC=CCC8B@@@>B@DCB@D@C@@@AHG>A@@@A;;:D@CBCCC:::?=;>393:99;@?@?AA6<7<6=9?@@977>888;@AA@;A8>==888?AB?AA<@===8=>C;:;;;=;;;<?<?B=<;:==8808A>A?BAB@@@DBCBBCB500000>8?@AC?@@166>:=255A8
@N9IO0:00827:05916
TACGTAGGGGGCGAGCGTTGTCCGGATTTATTGGGCGTAAAGAGCTCGTAGGCGGTTTGGCAAGTCGGGTGTGAAAACTCCGGGCTCAACTCGGAGACGCCACTCGATACTGCTATGACTTGAGTCCGGTAGGGGGAGTGCGGAATTCCTGGTGTAGCGGTGAAAATGCGCCAGATATCAGGAGGAACACCGGTGGCGAAGGCGGCACTCTGGGCCGGTACTGACGCTGAGGAGCGAAAAGCGTGGGGAGCGAACAGG
+
:@<<:<@>=>,==0////27:;5<7444(49.44)3:88808333448833-3:-33/36;=255::=1:934444&44:3880877:)////)/7:3335:3373////7--///////1/////182344444$4::4457<8<9>8:>27;///7727/555&997//)////05:;;5;>:>:BBB@D@A@9=00*/)-93,---//33(3-3-3444449944444.455::::&5733333&38344.4<<8
@N9IO0:00842:05935
TACGGAGGGTGCAAGCGTTAATCGGAATTACTGGGCGTAAAGCGCACGTAGGTGGTTTGTTAAGCTAGCTGTGAAATCCCCGGGCTCAACCTGGGCACTGCAGTTAGAACTGGCAATGACTAGAGTAGGGTAGAGGGGTGTGGAATTCCAGGTGTAGCGGTGAAATGCGTAGATATCTGGAGGAACATCAGTGGCGAAGGCGACACCCTGGACTCATACTGACACTGAGGTGCGAAAGCGTGGGGAGCAAACAGG
+
ABCB@CCE=A@AC@C999?B?BBA>@9>;?AAAC>@?899,:;;<;;::=@=?@@AB=AA>A>A;;<;@@>@BCC0;:99&55)5555.5.55:0955559=99.55:75/-6::(----5<<@@@?@;::<<>C>C1C:559<8:3:6//(/;888;C?B>E@8?@AABAA<<;;;;B@BBADACBBCB@@@?AAA?B@CCCAAAD>EB?BCCCCFBA??:::@BBBD@BBAAAA<A;;;;;;.;AABA;@@@<
@N9IO0:00842:05951
TACGTAGGGTGCAAGCGTTGTCCGGAATTATTGGGCGTAAAGAGCTCGTAGGCGGTCTGTCGCGTCGGCTGTGAAATCCCGAGGCTCAACCTCGGGTCTGCAGTCGATACGGGCAAACTGGAGTGTTGCAGGGGAGACTGGAATTCCTGGTGTAGCGGTGAAATGCGCAGATATCAGGAGGAACACCGGTGGCGAAGGCGGGTCTCTGGGCAACAACTGACGCTGAGGAGCGAAAGCGTGGGGAGCGAACAGG
+
CCABACCE>BBCC?ABBB@CEDAD@C?C@CD@CB=:9:97*788:<@BB??<?B>AAACCABAAA;;7;999@AA;BCD<A??<?A@?<??BBCD>AA@@:::AAAABAAAE<@@C>CDC?:::BB?BCCCBB7A@;;;@596:>A?AA=@?;;;@@>AAAB=ABCB:::B;;;;;A5<<5;5;A@6;8;C>B;:6918??8999@9;;6;@>::39:=@=:9:::A>:;;CCC<@@=:999-9@AAA>AAB?
@N9IO0:00848:05913
TACGGAGGATCCGAAGCGTTATCCGGAATCATTGGGTTTAAAGGGTCCGTAGGCGGTTTAGTAAGTCAGTGGTGAAAGCCCATCGCTCAACGGTGGAACGGCCATTGATACTGCTGAACTTGAATTACTAGAGTAACTAGAATATGTAGTGTAGCGGTGAAATGCTTAGAGATTACATGGATACCAATTGCGAAGGCAGGTTACTACTAGTGGATTGACGCTGATGGACGAAAAGCGTGGGTAGCGAACAGG
+
BB;:2;949@B66;:BA@A@A@?8@4:4;@@=7@;5=@0>=5?@9AD7:4<<44809?8::;?9>>?::;;6:9991:7;.60////8:389698284/0)0)001:@?;7937;7717:279:=8:900..---(--9//)/9;;569CBAAB;;7;AAC<BB@>9>@000:)..---(----(/)5.55<>.5.444.439;<:;:5555755.5555559;<<5;:5555&5::9;;/4599>;=ABB=
@N9IO0:00856:05953
TACGGAGGATCCAAGCGTTATCCGGAATCATTGGGTTAAAGGGTCCGTAGGCGGTTTAATAAGTCAGTGGTGAAAGCCCATCGCTTAACGATGGAACGGCCATTGATACTGTTAGACTTGAATTAGTGGGAAGTAACTAGAATATGTAGTGTAGCGGTGAAATGCTTAGATATTTACATGGAATACCAATTGCGTAAGCAGTACTATCACTATATATCGCTGATGGACGAAAAGCGTGGGGAGCGAAACAGG
+
B@@?;9;.9==395::9:>BAA9C?B?A@@=:=;*0+/9.6:1:?*3937-34.9<6??AA=@@DAB<C045>?8=:=4==;559.:45;==>8=9;?7?7?>955555555.55599.55.59<==DD==49492-----(-5-44<8=>@?<;;4:9:9.977:*//7:/44(33833-3-/6958(-(-----0-////---,---//66------7-//760////::+9/33444&44:899/44<8
@N9IO0:00816:05989
TACGAAGGGTGCAAGCGTTAATCGGAATTACTGGGCGTAAAGCGTGCGTAGGTGGTTTCTTAAGTCTGCTGTGAAAGCCCTGGGCTCAACCTGGGAATGGCAGGTGGATACTGAGGAGCTAGAGTGCGGTAGAGGAGGGTAGGAATTCCCGGTGTAGCGGTGAAATGCGTAGAGATCGGGAGGAACATCAGTGGCGAAGGCGGCCCTCTGGACCAGCACTGACGCTGAGGCACGAAAGCGTGGGGAG
+
?@@:92;A9@@@C=@???<@?@AA=@9>=?BBBC>???CE<AABAAAA@AB@9989C<@B?B?A@@:;9::6<<A+//:,0/<5<<<D:?:C<?6B155955549@9966<<?;;855;;;:BC;;9@9==B=@6<@<30//396<:=>8>:;;666;95:69609BBB<<>B@;;:@@4?<7B<@@?@AA<=9<AC@C?AA>=>8====8<A088?844:::>844;<7><==8=5@<?>;;;+;;
@N9IO0:00825:05962
TACGTAGGGTGCGAGCGTTAATCGGAATTACTGGGCGTAAAGGGTGCGCAGGCGGTTGCGCAAGTCAGGCGTGAAATCCCCGGGCTTAACCTGGGAATGGCGCTTGAAACTACGCGACTGGAGTATGGCAGAGGGAGGTGGAATTCCACGTGTAGCGGTGAAATGCGTAGAGATGTGGAGGAACACCGATGGCGAAGGCAGCCTCCTGGGCCAATACTGACGCTCATGCACGAAAGCGTGGGGAGCAAACAGG
+
AFAAAAA@9@@A?@A@@@=@>BBB>B?B<@@@@A;@ABBC=CC>BAACB00+0>*/)///776<==CD>BB;;<@9:<<;.9;5997;0405<<3<9==8<A;@7<?@45::9@@?@@BC?@@@<;:;@?>@@@:AC?BB?B@B?B?AAAAAAAA@A7<@AA8A@@;;<:;>>:999.4:89844349977-79:392:978:??8BBC<A<@?A??:::;55:::9>944444)4449===4>>@BC?A@@9
@N9IO0:00834:05999
TACGGAGGGTGCAAGCGTTAATCGGAATTACTGGGCGTAAAGCGCACGCAGGTGGCTGAGTCAGTCGATTGTGAAAGCCTGGCTTAACCTGGGAATTGCAGTCGATACTACTCAGCTTAGAGTATGGGAGAGGGTAGGTGGGAATTCCCGGTGTAGGCGGTTGGAAAATGCGGTAAGATATCGGGAGGAACATCAGTGGCGAAGGCGGCTACCTGGCCCAATACTGACACTCAGGTGCGACGAGCGTGGGGAGCAAACA
+
@@AA?ACE>@@@A<@9;;?B@DD@;@-0)0:::?8???CC>CBB9;;???A59:=AABA@B??@ACCBB>==0..(--*-.(-50>8@9:;:,9.9.5///<7/////544/77///)/----////(/-///(//-(---(-(-(//(/(///--(--(-(-3999&//--(--(--/0;333(596A8BBDBAB<@=AAA>A?@@=@A@A977-7;1:6;<<>?::<83848178666/////77777+3333;193
@N9IO0:00856:05969
GACGAAGGGGGCAAGCGTTGTTCGGAATTACTGGGCGTAAAGGGCGCGTAGGCGGCACTTTAAGTCAGGCGTGAAAGCCCTGGGCTCAACCTGGGAGTGGCGCTTGATACTGGAGGGCTAGAGAGTGGGAGAGGTTGGTGGAATTCCCAGTGTAGAGGTGAAATTCGTAGATATTGGGAAGAACACCGGTGGCGAAGGCGGCCAAACTGGACCATTTCTGACGCTGAGGCGCGAAAGCGTGGGGAGCAAACAGG
+
@@@;:5;CBC5CE;CCAB>BB@CB:B@E@DBCCC=;;;CB=BC?C>CCC;;7;9.49>@C:<7;CC@B;>@@@CD<A@A9:;B=ABAB>A<?>>7?@?A=??>??@@??>?@=??>8=A;937?::=>6=B:;5;+0,/=4>1:166.7722222551666:3:0555?AA>>>275-549><?@?;?;>>2967(/(.327.63,555.55/55:/8...3...3352757222'2222=>=.888:;15586
@N9IO0:00858:05988
TACAGAGGTCCCAAGCGTTGTTCGGATTCACTGGGCGTAAAGGGTGCGTAGGTGGCCGGGTAAGTCTGACGTGAAATCTCCAAGCTCAACTTGGAAACTGCATCGGATACTATCCGGCTCGAGGATCGGAGGGGAGACTGGAATACTTGGTGTAGCAGTGAAATGCGTAGATATCAAGTGGAACACCAGTGGCGAAGGCGAGTCTCTGGACGATTCCTGACGCTGAGGCACGAAAGCCAGGGGAGCAAACGG
+
@@@@@AB@ABB<A=@;;;=@A=BB4::<:::ABA==<9:5/5>455;AAAA>AA?B?BB=BB?BGAA::9???BC=;;;B?C8;;CCC?BB@C@CC7::8:<=<?;@?@==9993:3:?>=>?<;??@=@BDC9AAABBB?C>@@AA492:?@@@:90<0/0*0//:999>CCABBBCII@C@BB@9;;:;;?;;595:<=ABB@@@B?BCEBB?B?A;;;;;;BCB>BBD:::.99:=:=;3>95:?;:::
@N9IO0:00861:05980
TACGTAGGTGGCAAGCGTTGTCCGGATTTATTGGGCGTACAGGGCGCGCAGGCGGTTCGTTTAGTCCGAGGTGAAATCTCCCGGCTCAACTGGGAGGGGTCTTCGGATACTGGCGGGCTTGAGGTGAGCAGAGGTGAGTGGAATGCTGGGTGTAGTGGTGAAATGCGTAGATATCCAGCGGAACACCAGTGGCGAAGGCGGCTCACTGGGCTCCACCTGACGCTGAGGCGCGAAAGCGTGGGGAGCGAACCGG
+
BBABA::6;A=@@?@CBC@AAD@E>;;;/<@:@@;@@@@A@@@9AA@@@@@<@A?A?BBCE>BBBBAECC?BABB>ACDCD=B?@DDD;@;;9,;@@@0@?>9<;45>A@AB9AAF=A@>C=B>?>::@@@?A?BBCCCC9:<;BDCCC=CCBCBBB?BBCD=::;BDBBB>??A=A@AA<?=@@?>AAAA?AAB<?<?C?A@@@@???8?AA<@@>@99:?=;A33.25>>>?8=@@AAAA5??@AA<A@B>
@N9IO0:00816:06040
TACGTAGGTGGCAAGCGTTGTCCGGATTTATTGGGCGTAAAGCGAGCGCAGGCGGTTTCTTAAGTCTGATGTGAAAGCCCCCGGCTCAACCGGGGAGGGTCATTGGAAACTGGGAGACTTGAGTGCAGAAGAGGAGAGTGGAATTCCATGTGTAGCGGTGAAATGCGTAGATATATGGAGGAACACCAGTGGCGAAGGCGGCTCTCTGGTCTGTAACTGACGCTGAGGCTCGAAAGCGTGGGGAGCAAACAGG
+
CC@@@AA>@@<@A>ACCC@CCC?C6::A8;;@CC<:::==.89>>?:::>>;::6;B<AA?A;@@A@A?:94444)55555$5.5<>>7<.555'55>)66==<@;??6>>GA6@??;94995555===9==A8A@@@@A>A@D6:7:::9A?AC??;?=<=5:38899>@:99@BA@??.8.3;;6;>8?4>?>6=67;3>A@@A>>;>>>>>><A===>>?;;:A;A=:??C9>=>:999+:@==?7?@?;
@N9IO0:00820:06027
TACGGAGGATCCAAGCGTTATCCGGAATCATTGGGTTTAAAGGGTCCGTAGGCGGTTTAGTAAGTCAGTGGTGAAAGCCCATCGCTCAACGGTGGAACGGCCATTGATACTGCTAGACTTGAATTACTAGGAAGTAACTAGAATATGTAGTGTAGCGGTGAAATGCTTAGAGATTACATGGAATACCAATTGCGAAGGCAGGTTACTACTAGTGGATTGACGCTGATGGACGAAAGCGTGGGGAGCGAACAGG
+
?@?B>;;6;??8@<?AA@=@@A?B=B>A@?;-33(3:06617;2:>0//993//+9?9@AAA=AAB???C?@?@B9??A;@@@:89?=;?B?BC?B?BC?C?BB?CA::::::AC@>@@5:;>@<@@@;;6;>A@@-00000<@?==@A@ABCBBAA7:995,599@244:4998==>;;4;2:;>)0)0+/-77(/)/773:7>>>B=B@9;66:;555:;95559C<A;<;<0<;;;AED:BA@CC@;:;A
@N9IO0:00820:06033
TACAGAGGTCTCAACCGTTGTTCGGATTCATTGGGCGTAAAGGGTGCGTAGGCGGTCGCGCAAGTCGGATGTGAAATCTTAGGGCTCAACCCTGAAACTGCATTCGATACTGCGTGGCTAGAGTACTGGAGAGGAGACTGGAATTTACGGTGTAGCAGTGAAATGCGTAGATATCGTAAGGAAGACCAGTGGCGAAGGCGAGTCTCTGGACAGTTACTGACGCTGAGGCACGAAGGCCAGGGGAGCAAACGGG
+
DDC;;:;7;CBBB@C9;;?BB?CDACC@BBB@BB=@A???:?A=CC?@?A@<?B;????@@@=AAAA=A@A@@@B:9:;>@@C>AAAGAGG>CCCC=B8:9@@=@A???BAA?A8849>>?@;;;@BB=@@BB=@@BBBB?C?CC>BBB?BBB@BBBAAAEE?BAACCECCBBBBBCD@E@B?B@@=@D@@>@AB@C?CCBB@B:65;9=;<;D;CICCCCCBBBBC?CBAB=8?7A<A@AA7A@@BB<@@@;
@N9IO0:00821:06042
TACAGAGGGTGCGAGCGTTGTTCGGAATTATTGGGCGTAAAGCGCATGTAGGCGGGTTGTTAAGTCGCGTGTGAAAGCCCCAGGCTCAACCTGGGAAGTGCGCGCGAAACTGGCGACCTTGAGTGCTGGAGAGGGTGGCGGAATTCCCGGTGTAGAGGTGAAATTCGTAGATATCGGGAGGAACACCAGAGGCGAAGGCGGCCACCTGGACAGACACTGACGCTGAGACGCGAAAGCGTGGGGAGCAAACAGG
+
AADBCBBE>BBBB@@@A@?BB?CA?C@D?AA>A@9>??@@6;;@AAAACBB?BBC<B>??<@@ABDECBCBCCBB>BCBC9:99:DDD@C?BCE>E@?AAAA@?>:9:,;CA?BBCC@C?@@@ABBAA>ABA@@=A@;@A=A@C?BD?D@CBBBA@@<??BB>B@AAAA@<?????@:AA@D@BCB?AAA@>AAA?B?BB@CAA@=AA===A?==;;;?A?;;;>@@@@@>:::7:AAAA==.AA;85-58=3
@N9IO0:00823:06049
GACGGAAGGTGCAAGCGTTGCTCGGAATCACTGGGCGTAAAGGGTGCGTAGGCGCCGCGCAAGTCTGGCGTGAAAGCCCCGGGCTCAGCCCGGGAAGGGCGCTCGAAACGGCGCGGCTGGAGTGCCGGAGGGGAGAGTGGAATTCCTGGTGTAGCGGTGAAATGCGTAGATATCAGGAGGAATACCGGTGGCGAAAGCGACTCTCTGGACGGCAACTGACGCTGAGGCACGAAAGCGTGGGGAGCAAACAGG
+
BCBF@B>A?AAAA=B<;;>BBA@A<A-0/;777>3@@;;;.5<1555:>@@<;;52555998==@@@<?CBCCC99:99-:?5<888499,980:7<<5>9:6=BBA7BB:>>??:???699:998=8=>?A6@@@;;;>A<?=@@CC@DCBBCBB@BDCC<??AA@@?@9:;@@@6;;?B?;;9?C@@@=@@??9?B@A@A???A@?A:979@<@?:::@999@@9?@@???0;;@@ABB7@@AAA;AAA@
@N9IO0:00828:06026
TACGGAGGGTGCAAGCGTTAATCGGAATTACTGGGCGTAAAGCGCACGTAGGTGGTTTGTTAAGCTAGCTGTGAAATCCCCGGGCTCAACCTGGGCACTGCAGTTAGAACTGGCAAGCTAGAGTATGGTAGAGGGTGGTGGAATTTCCTGTGTAGCGGTGAAATGCGTAGATATAGGAAGGAACACCAGTGGCGAAGGCGACCACCTGGACTGATACTGACACTGAGGTGCGAAAGCGTGGGGAGCAAACAGG
+
BABC>BAD<BCBB?B??@@C@CBB?@494:@BAC=;:9BA9@:;;BBAACC?CB?BD=BB?B?BBAAABAA@@BC79;CB9DC>BB@D:E:CCA7CCCCCCCCC@BBC@CCCACD<@;;;CCBABBB@BBAAAD=BB?BA=@9?>9>;?@BAABCBB?ACDD>>????A@AA@??B?B>A<@=>>=<?89808<<4:488895671//(/8:====;;;:;:=BCBB@BBBBA@:A?@@ABC9BBBBC<@@@;
@N9IO0:00829:06019
TACGTAGGGGGCAAGCGTTGTCCGGATTTACTGGGCGTAAAGAGCGTGTAGGCGCCATGCAGGTCTGTTGTGAAAACTGGAGGCTCAATTCCAGACGTCGACAGAAACCGCATGGCTAGAGTCCGGAAGAGGAGAGTGGAATTCCTGGTGTAGCGGTGAAATGCGCAGATATCAGGAAGAACACCGATGGCGAAGGCAGCTCTCTGGGACGGTACTGACGCTGAGACGCGAAAGCGTGGGGAGCGAACAGG
+
AAACB;;;;;*;;.4=>@<@?D6?99;:)5;;>>4=96990955:9;@@BB=:;5549;:<@?BBABD?BABBAA6?>@489;AB=D@?8=7:4/////////666.7179777,33378937.3.86<<<895::<<=@8:;;@BA9855<<<<7:?<B:??=@??;955:;=::C@BB>BBB?AC@@>ABC@C@D@@@BBBBBCD>BBB?AAA?:::A@ABBAA@@?;;;0;;;;ABB:BCDDJ@BAA9
@N9IO0:00830:06015
TACGGAGGGTGCAAGCGTTATCCGGATTCACTGGGGTTTAAAGGGTGCGTAGGCGGGCAGGTAAGTCAGTGGTGAAATCCTAGAGCTTAACTCTAGAACTGCCATTGATACTATCTGTCTTGAATATTGTGGAGGTAAGCGGAATATGTCATGTAGCGGTGAAATGCTTAGATATGACATAGAACACCTATTGCGAAGGCAGCTTACTACGCATATATTGACGCTGAGGCACGAAAAGCCGTGGGGATCAAACAGG
+
?@@C;BB<4>@;;249:97=<?.5.3823333333&33(3:0880344:8<=:994)494.446;<<BBBB?<;99099477///7:28-3333///3////166)////989==978=>9=?8AAB<:=?99937?1797181777?0000//8668433/:(////56689998345:::<9;;<??>>090/02;2;////)//5955543339<0444>>0000)///3///&//)/////&/3333(4883
@N9IO0:00836:06047
TACGAAGGTGCAAGCGTTAATCGGAATTACTGGGCGTAAAGCGCGCGTAGGTGGTTCGTTAAGTTGGATGTGAAAGCCCCGGGCTCAACCTGGGAACTGCATCCAAAACTGGCGAGCTAGAGTACGGTAGAGGGTGGTGGAATTTCCTGTGTAGCGGTGAAATGCGTAGATAGTAGGAAGGAACACCAGTGGCGAAGGCGACCACCTGGACTGATACTGACACTGAGGTGCGAAAGCGTGGGGAGCAAACAG
+
<0//:)/)////)4://)/39//)/38398377*3;9:>4<@@;;;@>?C?@@=@:;;B@C@CC?A=AAA;?@D;;A;;+9>3@;;@>A;@@C=C7@;A@@@?<@AA8ABB8555::;;9>>=<@<488?873(392:A<>;@>694999;::===,3377.68///6585-----6929492689153794../6:+/5==8::6:;7;:::88883338888999477;;<<5<:99AAA9C94/?7>>@
@N9IO0:00843:06036
TACAGAGGGTGCGAGCGTTAATCGGAATTACTGGGCGTAAAGCGCGCGTAGGTGGCTTGTTAAGTCGGATGTGAAAGCCCTGGGCTTAACCTGGGAATTGCATTCGATACTGGCAGGCTAGAGTGTGGTAGAGGGAAGTGGAATTCCCGGTGTAGCGGTGAAATGCGTAGATATCGGGAGGAACACCAGTGGCGAAGGCGGCTTCCTGGACCAACACTGACACTGAGGTGCGAAAGCGTGGGGAGCAAACAGG
+
@AA::;AA<@@?@@@:9:398=>A=B?B?AAAAB=???BC9???999CCCC@CC@BB?AA?B?BBCC<??@@A@C=AA@;?>>8@A=A>A=AAB;A=A7;;AB=@ACCCEBA=@;;5;@959;;;@B=;A@;;;0;9@AA>B<A<@A<A>AA?=?;;2;:94(3:;C;;;CC=<777.//)/)///6<<>>9695.5.55.55.5.595::3:5:<<<==>?<;;;>.559555)////7::+<9;;>265<7
@N9IO0:00859:06045
TACGTAGGTGGCGAGCGTTGTCCGGATTTACTGGGCGTAAAGAGCGCGCAGGCGTCGTACGAGTCGCGTGTGAAAGCCCCCGGCTCAACTGGGGAGGGTCACGCGATACTGTTCGACTCGAAGGCAGGAGAGGGAAGCGGAATTCCCGGTGTAGTGGTGAAATGCGTAGATATCGGGAGGAACACCAGTGGCGAAGGCGGCTTCCTGGCCTGTTCTTGACGCTGAGGCGCGAAAAGCTAGGGGAGCAAACGGG
+
ABBCB@@>@B?BBAB@A@<@BC?C:;;E=AABBJ=;<;BC;BBBBB@A=AA<000AAA>??>;;;@A@@AB@@@:@@BBB3B@BAA@>A9999+9>?;@BBBCBBA???:998AA@BBB@C@B>ABB9B>8=?6B6A@?6?9?2=<1=4??BABCB@BBBC>BB>??=;;;===>?4@@<@?AAA=@@AB=ABB?B?;;7;A=C;997:=BBC@DB?;;;@A@;999===9999'9<99;D@8=9;4909A?6
@N9IO0:00818:06086
TACGTAGGGTGCGAGCGTTAATCGGAATTACTGGGCGTAAAGGGTGCGCAGGCGTCCCGCAAGTCAGGCGTGAAATCCCCGGGCTTAACCTGGGAATGGCACTTGAAACTACGGGACTTGAGTGTGGCAGAGGGAGGTGGAATTCCACGTGTAGCGGTGAAATGCGTAGATATGTGGAGGAACACCAATGGCGAAAGGCAGCCTCCTGGGTCACACTGAACGCTCATGCACGAAAGCGTGGGGAGCAAACAGG
+
A@@9;:@@=@A@DDD@A@?C<AA@7?7A<BBBCC<;;;BB9AB<;<6A@A>9;;5;;055<9;;@CB?@@>444)4;;;+99)457;7<8<<<(4.44.4=:505>>6==BCBA:@;;5;?;9448384//;91/0)0838696:8<444=BBAAA?BCCD>988BABACBBAA??;?A>A>?=>2927=4<222'206777322+.58.3/..57..3,23222999988337*38??==>155:;<4::8;
@N9IO0:00824:06094
TACGTAGGGGGCGAGCGTTGTCCGGATTTATTGGGCGTAAAGAGCTCGTAGGCGGTTTGGCAAGTCGGGTGTGAAAATCCGGGCTCAACTCGGAGACGCCACTCGATACTGCCATGACTCGAGTCCGGTAGGGGAGTGCGGAATTCCTGGTGTAGCGGTGAAATGCGCAGATATCAGGAGGAACACCGGTGGCGAAGGCGGCACTCTGGGCCGGAACTGACGCTGAGGAGCGAAAGCGTGGGGAGCGAACAGG
+
@@AAA=>>>>,>B?@@?>:@AB@B@BAA<@A?AA<@@???9?:::?@?A9979B?CB?B?A?499<<<6<<=;:;:-4:5:;3>@<?;@@:96;AB???=@ACAA@@@@@?>;@:;;AA@@;;;B=B<@@B@@49;;;9B:=:C?B@CB?CC@@@<@8=>>91>@?@:99A@@>:@=5?@<@7@AB=B69:;A;9697;?8?@@AA@BB6;5:8>9<:><:?@AABB@A@@CBB;C9::AAA2A@@@@:?@@9
@N9IO0:00854:06107
TACGTAGGGTGCTAGCGTTGTTCGGAATCATTGGGCGTAAAGCGCGTGTAGGTTGTCAACTAAGTCGGGTGTGAAATCCCTGGGCTCAACCCAGGAAGTGCACTCGAAACTGGTTGGCTGGAAAACAGTAGAGGAAGGTGGAATTCCTAGTGTAGAGGTGAAATTCGTAGATATTAGGAGGAATACCGGTGGCGAAGGCGGCCTTCTTGGACTGATTTTGACACTGAGACGCGAAAGCGTGGGTAGCAAACAGG
+
:;;@AABB<;;;@BAABB:;;@CMGH@BBBB9<?6848;;/4499?=@@>?3<.44==7=A@<@@@@C=@@@AAA:ACD>CCC?CHDC@DC>BB>B<A;>:<<=<<<@7;?D9=9<8:;;.555&5=>>>995.5.549<5@=@=@8@B@A@:::><8@@@@4@<::9:4445<9=?>BB=B?BCC?B?;;7;BB:DACE?@9@:00)/4=9:;<=?C2CA@@>>00000//;>@4;;99B@6AC;;55)5;;7
@N9IO0:00862:06066
TACGGAGGGTGCAAGCGTTATCCGGATTCACTGGGTTTAAAGGGTGCGTAGGTGGGTTGGTAAGTCAGTGGTGAAATCTCCGGGCTTAACCCGGAAACTGCCATTGATACTATCAGTCTTGAATACCGTGGAGGTTAGCGGAATATGTCATGTAGCGGTGAAATGCTTAGATATGACATAGAACACCAATTGCGAAGGCAGCTGGCTACACGAATATTGACACTGAGGCACGAAAAGCGTGGGGATCAAACAGG
+
A?@?<;;:,9=CB?BCA@=@??5;59=8>@BAAD=AA<A@<A><BBBAABC@DDC=C7;4:46;9?@@;96;DCC>B@@>*00+00:A)//)/)/:.77@A5:54555A:9;?;<>CCC:;;=BAC?B@@<@@=A?@@@@<@@AAAA<;<?888833-3333(334?5::::9;;3////--(---(/3:.37<=1704;;;;<6;997<8<@7<BB8B========49>89999&777;CDD:BB???8???<
@N9IO0:00824:06136
TACGTAGGTGGCAAGCGTTGTCCGGATTTACTGGGCGTAAAGAGCGCGCAGGCGGTTGATTAAGTCGAATGTGAAAGCCCCCGGCTTAACTGGGGAGGGTCATTCGATACTGGTCGACTTGAAGGCAGGAGAGGGTAGTGGAATTCCCGGTGTAGTGGTGAAATGCGTAGATATCGGGAGGAACACCAGTGGCGAAGGCGACTACCTGGCCTGTTCTTGACGCTGAGGCGCGAAAGCTGGGGGAGCAAACGGG
+
CBAA@AA?::7:B?A@@A>ABC@D?A@@9??@A@<:;:CD>B;;;AABB??:?B;A?BBD?A;@@@:94:BBABG;<9GCC1B7;;6;6;BAAA3;;;.9==>?BBCCC;:<?BB;::D@CC@C>@?B99:BCC>?@ACC@E?C@CC<@=@BBBBBC?;;9B<BAAAA?@?:::::A=??=@?ECC?BBAA=@@B?B?DCEDCBB=;;9;?CBB?AA@DCCCBB:::;@BBA@@:@@BCCCC2AA@BB=BBB<
@N9IO0:00825:06128
TACGGAGGATCCAAGCGTTATCCGGAATCATTGGGTTTAAAGGGTCCGTAGGCGGTTTAGTAAGTCAGTGGTGAAAGCCCATCGCTCAACGGTGGAACGGCCATTGATACTGCTAGACTTGAATTATTAGGAAGTAACTAGAATATGTAGTGTAGCGGTGAAATGCTTAGAGATTACATGGAATACCAATTGCGAAGGCAGGTTACTACTAATTGATTGACGCTGATGGACGAAAAGCGTGGGGAGCGAACAGG
+
BCCC?9949;;5;49@A@?BCC@C@B@BBBB?BB;@@.9:,9938;684::58<-97.3=@@<@@@A@@C?>>>?397?6@>@???@@;?>9?A?B?BB=?=@A>AAA????====;;<29:49<??>;;6;9@@@:>?@?@?AA??@AABBBBCBB@@;;;09=<<89??@@A=@@@BC>@?AC@;@<A-00<>*9.744:?8>=A;9:B6;59?<.4;998354@A=:49:;:&439:?AA5:::;45459<
@N9IO0:00832:06172
TACGAAGGGGGCTAGCGTTGTTCGGAATTACTGGGCGTAAAGCGTGCGTAGGCTGTTTTCTAAGATGAGTGTGAAAGCCCGGAGCTCAACTCCGGAACTGCGCTCATGACTGGAAGACTGGAGTCCGAGAGAGGTGAGTGGAATTCCCAGTGTAGAGGTGAAATTCGTAGATATTGGGAAGAACACCAGTGGCGAAGGCGGCTCACTGGCTCGGTACTGACGCTGATGCACGAAAAGCGTGGGGAGCAAACAGG
+
AAB@?=?EEG5BBBCA@@>AA?BC?C>A>BBAAB<@@@AA<ABAAA@;;;B>BA;;;;.;A@<@A@@;;;CCCCD=BCG>C@?@?@994;;;4;?C=BACA;:;AA;::DCCAF?BBCCD@CCDC?A@AAB@@=ABCCJDBD?C@CH?CB;;;AA;;4;@?>9@699@::9???<@B=B=BA;:::;====;?::590//(/98883:57??<6=??@@A:99:;9;:<<82222&28<<<>>2;;=@C7;;::
@N9IO0:00838:06202
TACGGAGGGTGCAAGCGTTAATCGGAATACTGGGCGTAAAGCGCACGCAGGCGGTTGGATAAGTTAGATGTGAAAGCCCCGGGCTCAACCTGGGAATTGCATTTAAAACTGTCCAGCTAGAGTCTTGTAGAGGGGGGTAGAATTGCCAGGTGTAGCGGTGAAATGCGTAGAGATCTGGAGGAATACCGGTGGCGAAGGCGGCCCCCTGGACAAAGACTGCACGCT
+
@ABC?DCB<;:::4;@@@<@<@BC?A8:9???A=:5;DD<B@?@@;:9=<8=@;@@B=ABD@BCACBB;;;BBD0;;;;&9@,5595498<?@7?:=759=9;0999+9445<6;7////558.0)/688:;<<<<%<<::5:4=9433.///////(///81338;;78<7338;><?A<?<;@@;@:00*.88083-/*/;;;+::5:57717;>>;;;=?::
@N9IO0:00841:06170
TACGGAGGGTGCAAGCGTTAATCGGAATTACTGGGCGTAAAGCGCACGTAGGTGGTTTGTTAAGCTAGCTGTGAAATCCCCGGGCTCAACCTGGGCACTGCAGTTAGAACTGGCAAGCTAGAGTAGGGTAGAGGGGTGTGGAATTCCAGGTGTGAGCGGTGAAATGCGTAGATATCTGGAGGAACATCAGTGGCGAAGGCGACACCCTGGACTCATACTGACACTGAGGTGCGAAAGCGTGGGGAGCAAACAGG
+
ABBA;:99,;>AA>AA@@>B?BBB?C798:A@@B=AA>?=6@;::99988==>A?CD?BB?A?B;;<<;;9?>?@7;CFF;DC=B<<;8>:>C@8CC>><<<>C=?AC??@@:@@;@;54999=?=9099:4444&48:97;7>9?;=;-33888:<@8@>=>4<6665<=@@B:96>9>>:>:=====;;@?AAC8;6;>>8<<809;29@??@@@@@@AA@@CCCCACGCCCC<@>A;;;;.;@@@A8;;;=
@N9IO0:00848:06179
TACGGAGGATCCAAGCGTTATCCGGAATCATTGGGTTTAAAGGGTCCGTAGGCGCCCTGTAAGTCAGTGGTGAAATCTCCCCGCTCAACGGGGAAACTGCCATTGATACTGCAGGGCTTGAATTATTAGGAAGTAACTAGAATATGTAGTGTAGCGGTGAAATGCTTAGAGATTACATGGAATACCGATTGCGAAGGCAGGTTACTACTAATGGATTGACGCTGATGGACGAAAGCGTGGGGAGCGAACAGG
+
?@AB?A@?A::5;5;@;;5;BB>B?B<?@BA8?<2?:2@8/?<2:=-449949??A4@@@B?BCC??@D:FDCC>CBBBBB6@@A?@<?=??5?A9A??>;?B=@@AA@@ACBEG<BB8BA<C;BB?@>5:5;;C6AACCDACC;;;<<<BBAA;:8;AAB=@@AAAC;;=GIBCCCA@=A;ABB=A@@7::@@5;4;;;;>=ACB@@@C@BB?BB<@@B;;;;;@@<:66DD>CA@>>>>3@@@A;=@@@=
@N9IO0:00852:06204
TACAGAGGTCCCAAGCGTTGTTCGGATTCATTGGGCGTAAAGGGTGCGTAGGCGGTGGGGTAAGTTGGATGTGAAATCTTGGGGCTTAACCTCAAAATTGCATTCAATACTGCTCCGCTCGAGTTCTGTAGAGGAGATTGGAATTTACGGTGTAGCAGTGAAATGCGTAGATATCGTAAGGAACGCCAGTGGCGAAAGCGAATCTCTGGGCAGCAACTGACGCTGAGGCACGAAGGCCAGGGGAGCAAACGGG
+
CB@@@9949??6><?>@@5;;=B>:@A>BBB8BC<9::@@6=<6<@98:CB?AA?ABBA9@A?AA?B?BBA@AAD>;:;=?@?399:?:=;>==??5?;@ABB@CC?CBB@ABBB?9;;BA<::7?;>D@@@B=;;<C@CAB@JE?C;;8;BAABBBBCBBC>BCCCCCCCAA@BB@@<@5;7:AA>ABAC?B;;;0;@@@?DBBBBCE>B;;;@<@@ABABBBB@@=ABC=?;=:=<=>=>2>>@@B=AAC9
@N9IO0:00856:06184
AACGTAGGTACCGAGCGTTATCCGGATTCACTGGGCGTAAAGCGCGTGCAGGTGGTTTGGTAAGTCGGGCATGAAAACTCTTGGCTCAACTGAGAGACGCTGTCCGATACTGCCGGACTTGAGGGCATAAGAGGGAGGTGGAATTCCGCATGTAGTGGTGAAATGCGTAGATATGCGGAGGAACACCAGTGGCGAAGGCGGCCTCCTGGTATGCTCCTGACACTCAGACGCGAAAGCTAGGGGAGCGAACGG
+
C:CBCBB@BBB?BACBBB@BA@9>9996:AA=??9::;AB5;;CDBBEBBB?;;6;B;A=BB>BBBCC?CGEFEDE<IAAA@B?BCBC?B@@@AA@@AA@@??D@BBBB@>?<9?;?@C?ABBB=BD:94:@??9???AA?C<@;=?AABB=?>BBC?CBBB>BBAAAA>??=:9:<7::4;5;=><==>=:>=?:>9==:?;>@<@A;===>?>=5;;987=<8857969<?D9>>@@>??1667//,/=>
@N9IO0:00859:06169
TACGTAGGGTGCGAGCGTTAATCGGAATTACTGGGCGTAAAGTGTGCGCAGGTGGCCGCGCAAGTCGAGTGTGAAATCCCCGGGCTTAACTTGGGAATTGCGCTCGAAACTACGTGGCTAGAGTGTGGCAGAGGGAGGTGGAATTCCACGTGTAGCGGTGAAATGCGTAGAGATGTGGAGGAACACCAATGGCGAAGGCAGCCTCCTGGGTCAACACTGACACTCATGCACGAAAGCGTGGGGAGCAAACAGG
+
BBCCCCCD=9;;BBAAAB=B@BBC?C>@>A@BBA=@@@CC7;;<:CBBBBB=::4;=@?A@A>@@@B<;:@@@?@8===?5@A9BD>B>AA@CC>C@C88?=A;<===6;444::>6BCBBCBBBBA?BB>>>D=BB?BB?C?B<A=ACBBC>>@??:>CDE><9;>;??@@<@@BC6;;>B=ABB=A=A@;@A@=@?CA5;65@:;;D999:>@BCIDEBCBBAA<<<B;;;B;@<:9DDD79::BB=BDC?
@N9IO0:00860:06186
TACGGAGGGGGCCAGCGTTGTTCGGAATCATTGGGCGTAAAGGGCGCGTAGGCGCCGACCAAGTCGGAGGTGAAATCCCTCGGCTCAACTGAGGAACTGCCTCCGATACTGTTCGGCTTGAGTCCCGGAGAGGGTAGTGGAATTCCGAGTGTAGCGGTGAAATGCGTAGAGACTCGGAAGAACACCAGTGGCGAAGGCGGCTACCTGGACGGGTACTGACGCTGAAGCGCGAAAGCTGAGGGAGCAAACAGG
+
@?CC?BCBBB5B?CB?@@?BB@C?<C@CE@@=AB=BDEDD=@@;;;9@@@@AAABACBE<A<ABBB=9;4;@=93@B=4B;;::BCB@CCCBD@C@C;6<:AA=AABBCCB@8<<7A@=@AAAAC<B?CCBCB>BBBBC@C@C7@7;?>@AB:88>:DBB=6559?@BBB@@AB@@:?4898??@?BBCC@DBB?A?;;7;DA@<BC@BCBE=B@AABACDBABB>@@@B:9:,;;95555)5559>3;;=8
@N9IO0:00863:06164
TACGGAGGGAGCTAGCGTTGTTCGGAATTACTGGGCGTAAAGCGCGCGTAGGCGGCTTTGTAAGTTAGAGGTGAAAGCCCGGGGCTCAACCCCGGAACTGCCTTTAAGACTGCATCGCTTGAATCCGGGAGAGGTGAGTGGAATTCCGAGTGTAGAGGTGAAATTCGTAGATATTCGGAAGAACACCAGTGGCGAAGGCGGCTCACTGGACCGGCATTGACGCTGAGGTGCGAAAGCGTGGGGAGCAAACAGG
+
CCBB?BBC<9;9C@@@CC@CC?CC@B?C@CCBBB<AAACC>B;;:BBBBA@=?@:>AA<BBA?AB7<;AA>@@@C<AAD=BBB9A?>?<?>>5?;?<?BBA?BC?C@BA@AA@@A=>BB>@@?BC?BD<@@@A=@@?9:86<8=4917;????ABBB?@??C?B>AAA@>?>==:??:@;AB:=>>8=:::698818786,5<>?@AA;>>;A=@>@<8;;=<@@?=899:@>:7>BBBBCB1>787;1;<<8
@N9IO0:00863:06205
TACGGGGGGGGCAAGCGTTGTTCGGAATTACTGGGCGTAAAGGGTTCGTAGGTGGCCTGCTAAGTCACACGTGAAATCCCTCAGCTTAACTGGGGAACTGCGTGTGAGACTGGCGGGCTTGAGTACAGGAGAGGAACGCGGAATTCCAGGTGTAGCGGTGAAATGCGTAGATATCTGGAGGAACACCGGTGGCGAAGGCGGCGTTCTGGACTGTTACTGACACTGAGGAACGAAAGCCAGGGGAGCAAACGGG
+
BBBBBBBBBB"BB<@>@?<@B?BB?C@BADBBBC=BBBDE>CC=D@CC@@@@CC?CABBBCC:;;CCCCCCBCCI?CCH?CCAA@D?A?ABCBC<C?CCDAAAB@CA;;5<@7AA@:@A<?@BBA@@C?AAAA?B?AB@@=@<?<?@BB?BB@@@AC=A@AA;;;;AABBCBBBBB@<@A498:AC?C@BB?BFD@C@BB>BCB=@@C?A@CCE?CBC@@@?>@9::4;<@@A?6=?6?@AA5@??@@8?>:3
@N9IO0:00823:06238
TACAGAGAGTGCGAACGTTGTTCGGAATTACTGGGCTTAAAGCGCACGTAGGCGGCATCGTAAGTGTCCGGTGAAATCCCACGGCTCACCCGTGGAACTGCCTGGCAGACTGCGATGCTCGAGTGTGGTAGGGGAGAGCGGAACTCCTGGTGGAGCGGTGAAATGCGTAGATATCAGGAGGAACACCGGTGGCGAAAGGCGGCTCTCTGGTCCACAACTGACGCTGAGGTGCGAAAGCTAGGGGAGCAAACGG
+
AAB@@:;:A@;;;A<@AB=AB=@@=A@C?AACHG>B@4;;/;;59B::;CD@;;8;BBAA;;7;AA@B>@=@;;:,4<:2=>>7>?====599;:;7@:::?AA@AABBBBACAA???=<???00/>+//;;:&//333;6;/43<68;68@::98@=>=<=6<;;73379933338,3317,3393837717333(34994:8377AA;>@<<=@=@@BAA?;8779955688>3:?@:999*8;=<<1783
@N9IO0:00825:06245
TACGGAGGGTGCAAGCGTTATCCGGATTCACTGGGTTTAAAGGGTGCGTAGGCGGGCAGATAAGTCAGTGGTGAAATCTCTAGGCTTAACCTAGAAACTGCCGTTGATACTATTTGTCTTGAATATCATGGAGGTAAGCGGAATATGTCATGTAGCGGTGAAATGCTTAGATATGACATAGAACACCGATAGCGAAGGCAGCTTACTACATGATCATTGACGCTGAGGCACGAAAGCGTGGGGAGCAAACAGG
+
BBCD@CBC>AAAA?A?@@@BBA<@=??;>>:A=B<B>8A<8;=5<=>>>BB?BDD?CCBBBB@BBCBBBC?BBBC=:;;@@@@<@B?B>BAJBBBC=B@AB>BB?AADBB;;;C7;;@@=???BBAA@==8::4:B5;;:.9;@@@@@AAAA::9;;6;@@B<@;?A=A@@@@:88@B=9:;299@25;BAAA@@1:4::::A?A@??;;;@@@@;;5<;<;;:99919??<<>7>?>@CCC8AABCC=A@@=
@N9IO0:00840:06230
TACGTAGGTGGCAAGCGTTGTCCGGATTTATTGGGTTTAAAGGGTGCGTAGGCGGTCTTTTAAGTCAGTGCTGAAATACTCCAGCTTAACTGGAGGGGTGGCATTGATACTGGGAGACTTGAGTATAGTTGAGGTAGGCGGAATTGACGGTGTAGCGGTGAAATGCTTAGATATCGTCAAGAACACCGATAGTGAAGACAGCTTACTAAACTATAACTGACGCTGAGGCACGAAAGTGTGGGGATCAAACAGG
+
CBDCCCC@BD?BC@BBBB?AAC@C=@@@;@B?CD=B=6??8@;989:A@@@=:96;AACD:B?BCCBBBBAAA@B9000>A=BBCC?B?B@A9:995&5949<B=@B;;<===6=B?AB?@@;9;A@@>669@=ABC<;:9?2646>==:<<;>><<:=<=@8=>CG:C96665;==;<75505=@166<<<;;;:>666>>>9>>=>>7>;;;;7;=>:;<<///:5--///;.////555&59555)5<<5
@N9IO0:00843:06212
TACGAGGGGAGCTAGCGTTATTCGGAATTACTGGGCGTAAAGCGCACGTAGGCGGCTTTGTAAGTAAGGGGTGAAAGCCCAGAGCTCAACTCTGGAATTGCCTTTTAGACTGCATCGCTTGAATCCAGGAGAGGTGAGTGGAATTCCGAGTGTAGAGGTGAAATTCGTAGATATTCGGAAGAACACCAGTGGCGAAGGCGGCTCACTGGACTGGTATTGACGCTGAGGTGCGAAAAGCGTGGGGAGCAAACA
+
@@>@>===2;;;AAABAB@CD?@@=?>@=BBCCC>CBCBC<BBB;:;AAA@?<;:;IF>CCC@BBB@CJG;BBAA;@@@9;;;;;;:98?AABB?A?B6:98@=?0<=@@A@A?=:;582536==8BB>AA:949=>:33.3594:6:;;====BBC@@??B;?:>=>>=>=<C=AA?B?AB>???9=@??:?@A<A=AB>;:;>>@@<=BBB?@@A?@@@@@@@@@>;;;;;;;&:9@@@CC9BBA<=495
@N9IO0:00846:06230
TACGAAGGGGGCTAGCGTTGCTCGGAATCACTGGGCGTAAAGCGCACGTAGGCGGACTCTTAAGTCGGTGGTGAAATCCTGGAGCTCAACTCCAGAACTGCCTTCGATACTGGGAGTCTCGAGTTCGGGAGAGGTGAGTGGAACTGCGAGTGTAGAGGTGAAATTCGTAGATATTCGCAAGAACACCAGTGGCGAAGGCGGCTCACTGGCCCGATACTGACGCTGAGGTGCGAAAGCGTGGGGAGCAAACAGG
+
AB@?@?AEGE3CCBBABB@BBCCE@C@CCCCBBB<ABACC=BBBBC=BBGGAD@:>CBBD<B?ABCDACC<CCCC=CC?BB=BAA?@=9;AA?B@B?BB;>5:8:??;<BBGKGBBBBB;;559.5=A8AADD@BCBBBF=@?ACCCCAB@CCCAAA?;;:C>C?BBAAABABA@BBBA<???@???BA@@;=><:=900(0667;BC@BC>BBAAAA?;;//...3.3759::,8AAABBB7A@;;;0;=>;
@N9IO0:00850:06214
TACGTAGGGGGCAAGCGTTGTCCGGAATCATTGGGCGTAAAGCGCGTGTAGGCGGCCAGATAAGTCCGCTGTGAAATCTCGAGGCTCAACTTCGAGCTGTCGGTGGAAACTGTCTGGCTAGAGTCCGGAAGAGGAGAGTGGAATTCCTGGTGTAGCGGTGAAATGCGCAGATATCAGGAAGAACACCCGTGGCGAAGGCGACTCTCTGGGACGGTACTGACGCTGAGACGCGAAAGCGTGGGGAGCGAACAGG
+
BBABBBBBBB1BD?BAA@<@@C:D<D@BBCC@CD?BBCCC>BBDCBCB@??9==9=9?A?@A=ABB<@@BBA@BC<AAB@@@C@CCBA?ACDDD9:9BBBBB?BD@CC>BABBBBB=A@????892:4;4;@@>ABBBBC>@?A@B>BL@BBCAA@A<A;;;/<AA@ABBA@?@AAA:@<?@<@::>5B@@;@59059><=BBA@@>>91>AC8BDBCAAAAAAAA>;9:;494)499:=??2=<>BC;;;:8
@N9IO0:00852:06232
TACGAAGGGGGCTAGCGTTGTTCGGAATTACTGGGCGTAAAGCGCGCGCAGGCGGCTATCCAAGTCAGTGGTGAAAGCCCGGAGCTCAACTCCGGAACTGCCATTGAAACTGTTTAGCTTGAGGACGAGAGAGGTGAGTGGAATTCCCAGTGTAGAGGTGAAATTCGTAGATATTGGGAAGAACACCGGTGGCGAAGGCGGCTCACTGGCTCGTATCTGACGCTCAGGCGCGACAGCGTGGGGATCAAACAGG
+
@@C@@?ALMM5BCBBA??=@C@CB@B@B?ABAAA9AABAA<ABB;:;:;BB>;;5;955>?B?BCB@@@C@CACB;;;;)98AAB=AA>AAB@B?B9;;;;=?A;@@@6A@@@>9>@@:5::<8=659@>A@A=AAAA>@5>8@7<<5<>?;?@;;;9=973(72888:=@@@@:B>8B?BA?A??4>.443888.9.:939<<<>>?:>@@<<<<<<==666@<<<9;;;69:>;;;;>@@166;ED=ABB@
@N9IO0:00852:06234
TACGGAGGGTGCAAGCGTTGTTCGGAATTACTGGGCGTAAAGCGCGTGTAGGCGGCCGATTAAGTCTGGTGTGAAAGCCCGGGGCTCACCCCCGGAAGTGCGCTGGAAACTGGTCGGCTAGAGTATGGGAGAGGAAAGTGGAATTCCCGGTGTAGCGGTGAAATGCGTAGATATCGGGAGGAACACCAGCGGCGAAGGCGGCTTTCTGGACCAATACTGACGCTGAGACGCGAAAGCGTGGGGAGCAAAACAG
+
CCBB<>>>8?@>A=ABBB?BB?BC?A<?;??===6999;:-9=:@CAA@BD=>=4:5;>@>B?BBBBBABCBCCD?DDD>BB@7?A>;;;;;*9=>:<:9;?9558B<6==B>ABB?BBAAABBBDDC=999A?BD<??E@E<A>AD<B>AABBBBC@BBBB=AC@@822>887552'294<6??>?AABB?ABC?>;>A:=<=7<?A=AB:=5???>=????>==??@BBABD@C>??<<<+:88888&852
@N9IO0:00854:06255
TACGTAGGGTGCAAGCGTTAATCGGAATACTGGGCGTAAAGCGTGCGCAGGCGGCTATGCAAGACAGATGTGAAATCCCCGGGCTCAACCCGTGGGAACTGCATTTGTGACTGCATGGCTAGAGTACGGTAGAGGGGGATGGAATTCCGCGTGTAGCAGTGAAATGCGTAGATATGCGGAGGAACACCGATGGCGAAGGCAATCCCCTGGACCTGTACTGACGCTCATGCACGAAAGCGTGGGGAGCAAACAGG
+
AABCDCCC=?@994;@AA=@=@@B>A7:;@ADD?CB@CE>CCBA@@DB;;6:A9ACBBCCC8<A@@;;5:;ABC;:9::&4:0777:)/0(//69195-/---//)/77<=@>BBBB>A@?@CBBABB<A@AA@BBB2BAC?B>A7A@CBBFBBA@AAA@ABC=<:<CC=BCCCDAAA@@@5?7;==:BB@@9ABC?C@?@>?@AB6@@>@C@CBBBB@>>:9949<<<<<000;8>>9/:99&733;=453=6
@N9IO0:00856:06229
TACGGAGGGAGCTAGCGTTGTTCGGAATTACTGGGCGTAAAGCGCACGTAGGCGGCTATTCAAGTCAGGGGTGAAGCCCGGGCTCAACCCCGGAACTGCCTTTGAAACTAGATAGCTAGAATCTTGGAGAGGTCAGTGGAATTCCGAGTGTAGAGGTGAAATTCGTAGATATTCGGAAGAACACCAGTGGCGAAGGCGACTGACTGGACAAGTATTGACGCTGAGGTGCGAAAGCGTGGGGAGCAAACAGG
+
BBCC@CCC<@@@BBAAAA<>@<@A=BAC?BCAA@<A@?CC>AAC;9;BABB?AA?ABBB?;:5<AB0000+000*/77)//)4::<.444&55:49555.95,59:,9=@>?BABBBBAA?ABC?B?BA;;5;B;;;B?B<@=@?CAA?@@AABB@CCCF?C?BBBBBBBCC@CB?B?AA=@BB?BCBB?BBB<@=@@??CA:::A=AAB?BCBB@BCCBCC:::>AABA@A5:;@;;;;.<@ACD>CBB>
@N9IO0:00861:06259
GACAGAGGGTGCAAACGTTGTTCGGAATCACTGGGCGTAAAGCGCGTGTAGGCGGCAGTGCAAGTCGGATGTGAAATCCCGCGGCTCAACCGTGGAAGTGCACCCGAAACTGCACAGCTCGAGTGTCGGAGAGGAAGGTGGAATGCTTGGTGTAGAGGTGAAATTCGTAGATATCAAGCGGAACACCGGTGGCGAAGGCGGCCTTCTGGACGACGACTGACGCTGAGACGCGAAAGCGTGGGTAGCAAACAGG
+
AAC@@@DD>@A?BB:?@@599=@A?B>@@BBCEE>@?::;0;@ABCCBBBB@BB:==DACCC:BBCC<>66:BB=6BBC;@@B<@ABB:@659A8B7AABBBBB<AA?6=88?AAA@;??@???A@A@=ABBB>C<@=@B?C@CBBB>B?FCBD@?@?BBCF>CACCCCBB@@@@A5;<C5;7:;B?C@CB?BCH7<:;C?D?C@CBA8;;BBA;;;@@@A;;;;;;ACJCCCC>AAC@@@;@BBAAD<;;;5
@N9IO0:00862:06245
TACAGAGGTCTCAAGCGTTGTTCGGATTTATTGGGCGTAAAGGGTGCGTAGGCGGCAGGGTAAGTTGGGTGTGAAATGCCGCGGCTCAACCGCGGCCAGCACTCAATACTGCCCTGCTTGAGCACCAGAGAGGGGGCTGGAATTTACGGTGTAGCAGTGAAATGCGTAGATATCGTAAGGAACACCAGTTGCGAAAGCGAGCTCCTGGATGGTATGCTGACGCTGAGGCACGAAAGCTGGGGGAGCAAACGG
+
8==::495:?BAA;??@?5;:259.55:099.59,9?9@C>CG>;;;CAAA?BC?AA@E>CC?BD@DD>ECC:9:8<B>8>00)/:::<C@C<<9;=BABAB@BB=BBB;9;D>BCCC=B@B;;97?A?AABBBB2BA<8<7<<59;9:954>>@;;;==?8CA@<AB=;//////9288>5:96:>@=8A656606;<A>ABB=;;9:BB?C;:9B990<<777/-(------(-/79999(99:::099:
@N9IO0:00814:06296
TACGGAGGATCCAAGCGTTATCCGGAATCATTGGGTTTAAAGGGTCCGTAGGCGGTTTAGTAAGTCAGTGGTGAAAGCCCATCGCTCAACGGTGGAACGGCCATTGATACTGCTAGACTTGAATTATTAGGAAGTAACTAGAATATGTAGTGTAGCGGTGAAATGCTTAGAGATTACATGGAATACCAATTGCGAAGGCAGGTTACTACTAATGGATTGACGCTGATGGACGAAAAGCGTGGGTAGCGAACAGG
+
BCCC@??=?@C@D@B?@?@9:;@D??=?CCA8;<-97(3;.;;7???BA?A=9:5:A;BCCC?B??@@??<?AAA<?>B=A9:9>>995;@<??<?:<=;@499=A::9@:::CBAABB6;;;A;::5;;4;9??C699BBB?:::B@??B===000)08::1/549;?<=?:?-73844.4.4::5:.4.4499.4.333-47::;?CCC?AA=:<.9@9973<<;:5=;9:44&4:@::9/9:949424449
@N9IO0:00816:06278
TACGTAGGGGGCAAGCGTTGTCCGGATTTATTGGGCGTAAAGAGCGTGTAGGCGGCCAAGCAGGTCCGCTGTGAAAACTCGAGGCTTAACCTCGAGACGTCGGTGGAAACCGTTTGGCTAGAGTCCGGAAGAGGAGAGTGGAATTCCCGGTGTAGCGGTGAAATGCGCAGATATCGGGAAGAACACCCGTGGCGAAGGCGGCTCTCTGGGACGGTACTGACGCTGAGACGCGAAAGCGTGGGGAGCGAACAGG
+
ACCCC@@@@?0?A=@@BC?BEC:D<CCC=CC:AA:ABBCF999F9;;BA994:?;@;@<@CBC?CB?BB@ABCCCD44;A;<:4;@7A=A@C@@@CBAABAA=BB?BD=B@BBB>B?BBBBAA@B?C<A<@CC6::BBBB@D?B?BD>B@BCBBBBB>BBCE?CCD@@AA@@@A@CC;A;9:49:9?9?:;5;AA;@<AC?CCC@@@@@:@@A?A@@@@>?;<84448999::;(44<////&//0/7277=9
@N9IO0:00822:06293
CACGTAGGGGGCAAGCGTTGTCCGGATTTATTGGGCGTAAAGAGCTCGTAGGTGGTTCAGTAAGTCGGGTGTGAAACCTCCAGGCTCAACCTGGAGACGCCACCCGATACTGCTGTGACTAGAGTCCAGTAGGGGAGCATGGAATTCCTGGTGTAGCGGTGAAATGCGCAGATATCAGGAGGAACACCAGTGGCGAAGGCGGTGCTCTGGCTGGAACTGACACTGAGGAGCGAAAGCGTGGGGAGCGAACAGG
+
AAAA@?>>>>,@C.9;BB>A=B8A9BBC=BC:C>8CCCCC7BABA@>>>==:=>:B@CBBBC@CDA@@:@BB;;5)5.4<9A=<BCBA<A7@A;>;>65576;;6:CBAABCCEBB@@@CABBBBB@BCCCFED;AA@<BB7?7?>B=??6?C??@CB8BBB<4@A999????BAABF>AA?B?BDDADBBB?BCC?B?BB@AA@A@:95:??8A>AAAA@@@A@AA?@??>=>5?:::BBB9BCBCC@@AA@
@N9IO0:00825:06277
AACCAGCACCTCAAGTGGTCAGGAGGATTATTGGGCCTAAAGCATCCGTAGCCGGCTCTGCAAGTTTTCGGTTAAATCCACTTGCTCAACAAATGGGCTGCCGAAAATACTACATAGCTAGGGAGTGGGAGAGGTAGACGGTATTCGGTAGGAAGGGGTAAAAATCCTTTGATCTATTGAGGACCACCTATGGCGAAGGCAGTCTACCAGAACACGTTCGACGGTGAGGGATGAAAGCTGGGGGAGCAAACCG
+
@2?;@@@BB@DBB@BBC@BCCCA:99:D?AB>BB;A>ABB>BBBCC?@@@@@=A?AAA@BBB>@@GG:BB?B?CF>BB?AAA8;;;CC@CCC<AA@9A;;;=AACB7BBBAABJKBCCCCCB9AA;;;0;CCC@CA@AAB=B@@=@C@BBB?A;?==2=>>?>,?<8>B/;5A;;@;7;:909A=AA?A@@@;>89499>ACBBCCC@BBB?B????:?@??=9=B:::2:AAAC><=;::::+;<==A-817
@N9IO0:00835:06275
TACGTAGGGTGCAAGCGTTAATCGGAATACTGGGCGTAAAGCGTGCGCAGGCGGTTCGGAAAGAAAAGATGTGAAATCCCAGGGCTTAACCTTGGAACTGCATTTTAACTTGCCGAGCTAGAGTATGTCAGAGGGGGGTAGAATTCCACGTGTAGCAGTGAAATGCGTAGAGATGTGGAGGAATACCGATGGCGAAGGCAGCCCCCTGGGATAATACTGACGCTCATGCACGAAAGCGTGGGGAGCAAACAG
+
BBABBBAA=;;;A=@?BB5;8;AB;@9>@;<;;0;:;;<)55;;9;;<555;A=A;9;55<)////&////99:<5:::.///(//4:)/)/4:18;>??<4733&36;;-33-399:<<B;;;@:::BBBBBDDDD*BBBB>A=@<@@C;;;@@@@@A;;;/:99BCCCBA;:;AC5;;6;4;BB?BBCE@BBB@B=@@AAAAA2ABD=BAA>A@@@A>77739=<??AAAAC;?899999+:88<>1;77
@N9IO0:00837:06260
TACGTAGGTGGCAAGCGTTGTCCGGATTTATTGGGCGTAAAGCGCGCGCAGGCGGTCCGTTGCGTCCGAGGTGAAATCTCCCGGCTCAACTGGGAGGGGTCTTCGGATACGGGCGGACTTGAGGAGAGCAGAGGTGAGCGGAATTCTCGGTGTAGTGGTGAAATGCGTAGATATCGAGAGGAACACCAGTGGCGAAGGCGGCTCACTGGGCTCCACCTGACGCTGAGGCGCGAAAGCGTGGGGAGCGAACCGG
+
CCCCCBB@@@<?A=?>@@=ABB?C@BBA;@@:?@899:?@59:??@??@AB?AB?AD@CC>@@B@A;B@@;@@>B99::CC>CIABBC?B;;;/;;:;&94??CC:CDCBBC?CC@ACC@CCC?CCBBAAAAA=????9949=?;@@BB?999ABA@>A>>>8>BAABBBBBBBBBBAAA?D<888@CBBB>A>=9?;=?;?AAAAAAA<ABB?BE@BAA@000:07-4:=B<>8B>:?DEE:ABAAA?C?@?
@N9IO0:00839:06262
TACGAAGGGGGCAAGCGTTGTTCGGAATTACTGGGCGTAAAGGGCGCGTAGGCGGCTTATCAAGTCAGGCGTGAAATTCCCGGGCTCAACCTGGGGGCTGCGCTTGATACTGATGAGCTTGAATGCGGGAGAGGATAGTGGAATTCCCAGTGTAGAGGTGAAATTCGTAGATATTGGGAAGAACACCGGTGGCGAAGGCGGCTATCTGGCCCGTAATTGACGCTGAGGCGCGAAAGCGTGGGGAGCAAACAGG
+
=A?<@=@BAB0A@8?:;;44<8<=:B@D@;9:CC=B=;;@5BA==C?BBBB>A@=@B?BBAA>@ACCE:C<ABAA<A?AA<BC<@ACB@C@AAAAA1:9C=BCC?AA@;;;9;AA;;;;?BA5;;;@?8?B@B>BDBBBC@A?D@AB=AAA?:;;AA?BCCD<?=??CC@AAAA>@E0:6:9;>??8<3::29?@<B9BB=999AAAB?BB<@@D@D?CBCBBAA>>9==<9::-99<9944&4;:<<6;9<7
@N9IO0:00847:06304
TACGAAGGGGGCTAGCGTTGCTCGGAATTACTGGGCGTAAAGGGGAGCGTAGGCGGATAGTTTAGTCAGAGGTGAAAGCCCAGGGCTCAACCTTGGAATTGCCTTTGATACTGGCTATCTTGAGTATGGGAGAGGTGTGTGGAACTCCGAGTGTAGAGGTGAAATTCGTAGATATTCGGAAGAACACCAGTGGCGAAGGCGACACACTGGCCCATTACTGACGCTGAGGCTCGAAAGCGTGGGGAGCAAACAGG
+
@AA@>:>AAA3BCCCABA@BBBCC@C@C@CBBB@:>A?AB0;;;&5;;BBCC@BBABBBCCC>CFBBAA;;5;@@?8>@A6;9D9CBBB>B?B?B<A;@=@A?AA=B;;;CCB?BBBCCB>BBBB@@AC=BB;;6;;;A;;5:;@??<?ABBBBCC99399:;0;>???CCBBBB>AA@C@BB=??A<@=:93:99/99<<;;==>=>>9>A9AA??><8>888A?8949?;;>@7>0/0000*08:99*9>>9
@N9IO0:00853:06299
TACGAAGGGTGCAAGCGTTACTCGGAATTACTGGGCGTAAAGCGTGCGTAGGTGGTGGTTTAAGTCTGCTGTGAAAGCCCTGGGCTCAACCTGGGAATTGCAGTGGATACTGGATCACTAGAGTGTGGTAGAGGGATGCGGAATTTCTGGTGTAGCAGTGAAATGCGTAGAGATCAGAAGGAACATCCGTGGCGAAGGCGGCATCCTGGGCCAACACTGACGCTGATGGACGAAAGCGTGGGGAGCGAACAGG
+
CCC@?;?C<?@?D?B@??@CBBBG@B>@>ABBBC>BBBCC>CAC???@:::=BB?BC?CC>B?BCAAA@BBB:::.;A90AC?6CCCC<D<CC?6=9A8<:;;AC@B@@CBCACCBAA?@@@@@@@D@AA@;;;)99@;;4:3>:1;>A=ABABB<BB?BBB@?A?BACBBAAAAA::7B?B?BDBA>@>?8@=@<@<AB=AA9;7:@D=C@C@@@@@@@?@@@;;;;6;>?@@;A@AAADE9<<;BE@@@A?
@N9IO0:00862:06292
TACGAAGGGGGCTAGCGTTGTTCGGAATACTGGGCGTAAAGCGAACGTAGGCGTGTTCCATGTCAGAGGTGAAAGCCTGGGGCTCAACTCCAGAATTGCCTTTGAAACGGGAACGCTTGAGTCCGAGAGAGGATGGCGGAATTCCTAGTGTAGAGGTGAAATTCGTAGATATTAGGAAGAACACCGGTGGCGAAGGCGGCCATCTGGCTCGGTACTGACGCTCAGGTTCGAAAGCGTGGGGAGCAAACAGG
+
BBA@?4:;:;);CBBBBB8;;?BB>A6;;@@@C;;;;;;00>00,0000<:00/@<7?<BBB@AA?8939A@B;ABADCEE;CCBA=A@@<@BB?B?AA@DG=CBB=AA@<ABCAAD?AABCD;;;CCCBC@CCC@CC@C@BAE@@AAGCDCBBB@AAAI@G>AAAAAABBC@AA>A?BC4::@;?;?A?BBB?B?@@=@>@@>9:69@@@=@@DB@@@@AA@BB=A?AAAA<ABBABBB;AABDD<??B?
@N9IO0:00832:06313
TACAGGAGGGTGCAAGCGTTAATCGGAATTACTGGGCGTAAAGGGTGCGTAGGTGGTTTGGTAAGTTGGTTGTGAATCCCGGGCTTAACCTGGATTGCACAAATGCCAAGCTAGAGTAGAAGTAGAGGGAAGTAGAATTTCCGGTGTAGCGGTGAAATGCGTAGATATCGGAAGGAACACCAGTGGCGAAGGCGACTTCCTGGATTCATACTGACACTGAGGCACGAAAGCGTGGGGAGCAAACAGG
+
>>>0.*.-.(.-/95//43-343447;7;7<@;::,;@;;;0;9,49;<@AB>;;2:5)5.595<<:@8<599//)///)/9/9<6<.4./-(--(--/444)44/)/)//////33488.448444<2=5::::;5;?7?:?:;;;?;<<9;;;<466:@BBB==696:7<5>7?7@@A@CCCB=;;;256<<>BB@BACC@@@>@CAA@;:95::8:?>9?BABCD=B;;::99&9:<8<08;;6
@N9IO0:00832:06334
TACGTAGGGGGCGAGCGTTGTCCGGATTTATTGGGCGTAAAGAGCTCGTAGGCGGTTTGGCAAGTCGGGTGTGAAAATCCGGGCTCAACTCGGAGACGCCACTCGATACTGCCATGACTCGAGTCCGGTAGGGGAGGTGCGGAATTCCTGGTGTAGCGGTGAAATGACGCAGATATCAGGAGGAACACCGGTGGCGAAGGCGGCACTCTGGGCCGGAACTGACGCTGAGGAGCGAAAGCGTGGGGAGCGAACAGG
+
BCCCA@@BBB2@BB<;:;=@>C@C@BBD=CC@CF@ABACC=B;<<BCCBBB9BA=BC>C@BB>@>88839:>AA@B5;;;@?;9444.48;:7;?556@;@?@@@@A@AA@@=A:::?A@@???B<@;;;;;;000*0=@@:B@B@B?BC5948=A=B7877:27...389652999?A=CA<?9?@@=@@@@>A@?;?=AC?BBC???BD=C7:8:=@AABAA@9::?=@@@@@A:A:::BBB:BBAAA?;;;=
@N9IO0:00833:06347
TACAGAGACTGCAAGCGTTATTCGGATTCACTGGGCGTAAAGGGTGCGCAGGCGCCATGTGTGTCAGGTGTGAAAGCCCGAGGCTTAACCTCGGAATTGCGCCTGAAACTACATGGCTAGAGTACTGGAGAGGGTAGCGGAATTCATGGTGTAGCAGTGAAATGCGTAGATATCATGAGGAACACCAGAGGCGAAGGCGGCTACCTGGACAGTTACTGACGCTCAGGCACGAAAGCGTGGGGAGCAAAAGGG
+
ACB::9BB@@B@@:@:;:?BC@DC?AA=ABBCCC=9;9BC=BB=;;9@@@@<999;:A@AA>>>899?BBBBBB>@??:@BB=AC<@?@?BBD@C?B=@:;:@CCDD>AA@AAAB?CDCCBBAABBB?CBBBB>BBBDE>B>A@CBBF?BBAA@@??9:9C>C???B???B?@;;;@@@>A?CAA=??@@;@:;4:?@@<@B<<6<B@AB@@@7;;@@@BCCBCBB=;:5555)595;<<<0<@999946D4
@N9IO0:00845:06337
TACGGAGGATCCAAGCGTTATCCGGAATCATTGGGTTTAAAGGGTCCGTAGGCGGTTTAATAAGTCAGTGGTGAAAGCCCATCGCTTAACGATGGAACGGCCATTGATACTGTTAGACTTGAATTAGTGGGAAGTAACTAGAATATGTAGTGTAGCGGTGAAATGCTTAGATATTACATGGAATACCAATTGCGTAAGGCAGGTTACTATCACTATAATTGACGCTGGATGGACGAAAGCGTGGGGAGCGAACAG
+
BCCC?@@<@:;4;4<@AA=ABD?B?D9:;BA8CC<BA5B:3@=7>>758::68:29@/;4;:.4?B;5;A3?;;;/;@=6=::;BA?A?;6;@A=@?DC@DADD;;;BB;;6=9BCB@A7699B7AA:;9)5499A8;:BBB?BBBDBDAAA@@=00,0<@=9@<;:=@@@BBA=A?;;:276=97-016)/////393843-46377884737://)/5//-0000*0<<6:<994,4333333&3::<<.444
@N9IO0:00849:06348
TACAGAGGTCCCGAGCGTTGTTCGGATTCATTGGGCGTAAAGGGTGCGTAGGCGGTAGAGTAAGTTGGATGTGAAATCTTGGGGCTTAACCTCAAAATTGCATTCAATACTGCTTTGCTTGAGCGCTGTAGAGGAGATTGGAATTTACGGTGTAGCAGTGAAATGCGTAGATATCGTAAGGAACACCAGTGGCGAAAGCGAATCTCTGGACAGCAGCTGACGCTGAGGCACGAAGGCCAGGGGAGCAAACGGG
+
CCCBB::8;AC;A9;:A@=A@>BB?BB?AAA=@A;=@=??9?A;AA:99CB?BB>BBCCBBB?BB?B@CBBA@@?<<;67<?<.:90:05:B<===0=9=BCBAGC@BACCCAAC>AAB?BAA;;;BBCAB@@<?@?=5:6:?CD<AAC@CB@?@BAAA???9?@@AABAAABBBBBA?A>B?AAA<@@::3;;;;0;;;<5;AABAA>AB;;;;;B@AAACCBABB>BCA9:3:3:;9999-999AA=BBD>
@N9IO0:00851:06312
TACGAAGGGTGCAAGCGTTAATCGGAATTACTGGGCGTAAAGCGCGCGTAGGTGGTTCGTTAAGTTGGATGTGAAAGCCCCGGGCTCAACCTGGGAACTGCATCCAAAACTTGGACGAGCTAGAGTACGGTAGAGGGTGGTGGAATTTCCTGTGTAGCGGTGAAATGCGTAGATATAGTAAGGAACACCAGTGGCGAAAGGCGACCACCTGGACTGATACTGACACTGAGGTGCGAAAGCGTGGGGAGCAAACAGGGA
+
BB@A=4:;.48;<5;66;?C8<==0404499;<?99999918<:@>@;;;@=@B<A<@AA?B?CC=B6;;5999;05555'5<2;<==8<8<<<1:6:5549<878B:-..(-(--6:77>AA@?>?@<7C:>:B<5@C=?@;8,33(33877799333,337;3;;333337738=<@A=?:;099:=AA<<49999-76:522+250662:76965:;<<<=65266<15:;<>=.9722288&2.5880...8,5
@N9IO0:00860:06313
TACGGAGGGTGCGAGCGTTATCCGGAATTACTGGGTTTAAAGGGTGCGTAGGCGGCTTTGTAAGTCAGGAGTGAAAGTTTGCAGCTCAACTGTAAAATTGCTTCTGATACTGCAAGGCTAGAATCAGGATGAGGTCAGCGGAATGTGGCATGTAGCGGTGAAATGCATAGATATGCCATAGAACACCAATTGCGAAGGCAGCTGGCTAGACCTGTATTGACGCTGAGGCACGAAAGCGTGGGGAGCGAACAGG
+
ABCC=@>>5=?>A@@@???BCC?B@B?BABBBBA:@@:@@:@D=CBCCBBB@9999CD=CCCACCBCB?BCBAAC<@?C=C?@@BCBA?B@@@CCC:C;;9C>????BA>=><;282938@C9CCBC?BBB;@=@BBBCB@E@ABBA7;;;;:=><B?BCBL=DBCCBBAAAABCB9;6@CB@CCD@C@C:;;AA5;5;<BB@@7@>=B==:=BA@@=@AA>>@:<904<B878-8>??@AA9AACA@=??@=
@N9IO0:00820:06391
TACGTAGGGTGCAAGCGTTAATCGGAATACTGGGCGTAAAGCGTGCGCAGGCGTCTTTTAAGACAGATGTGAAATCCCCGGGCTTAACCTGGGAACTGCATTTGTGACTGAAAGGCTAGAGTACGGCAGAGGGGGATGGAATTCCGCGTGTAGCAGTGAAATGCGTAGATATGCGGAGGAACACCGATGGCGAAGGCAGTCCCCTGGGCCTGTACTGACGCTCATGCACGAAAGCGTGGGGAGCAAACAGG
+
BABBBBBD=:;;@=@;;;AC@CCA?@000=>@?8AA@AA<A@@@@@@BBB=;;:<<9<*:.9<CABB:9;;;C>BBBC;BC?A@9@=?=AAA9@1374449>3?>BAA;:;A-:2:>?????@@@:@<;;@@@@,;;;5:4;6:>A??:9949>??@@@@<@DCBBBB;;;BCBB>;;5;5:??;??@@;>==8=199?8988-8??9A?AA@@@@@@;:;C;:;@@@@;;;0;@;;;BB:BBBBE>;;;?
@N9IO0:00853:06362
TACGGAGGGTGCAAGCGTTATCCGGATTCACTGGGTTTAAAGGGAGCGTAGGCGGGCATGTAAGTCCGTGGTGAAAGCCCTCAGCTTAACTGAGGAACTGCCATGGATACTATATGTCTTGAATGATGTGGAGGTTTGCGGAATAGGTCATGTAGCGGTGAAATGCTTAGATATGACCTAGAACACCTATTGCGAAGGCAGCAGGCTACACATAAATTGACGCTGAGGCTCGAAAGCGTGGGGATCAAACAGG
+
9:5:=;;;09;A<7=;55.5@>.523>79:?@@?8??/99/78(34@@A@C@BBB=BBB???=BBB?BBD@CCC>466>7>>=BCD@C?CF;=9<C:;CAC59;<5<:;A=ABB;;;@C?BBACCC;<<B@@?5@:/55@9><AAG=@>A?;:::CC?A<??398485:3::?=::<4?<;<7:::8?70)////(/498/0331;@89@:87;;3;=AACBAA955.55;@@@6@BB<:::.;AACC=@@@=
@N9IO0:00853:06368
TACGAAGGGGGCAAGCGTTGTTCGGAATTACTGGGCGTAAAGGGCGCGTAGGCGGCTTATCAAGTCAGGCGTGAAATTCCCGGGCTCAACCTGGGGGCTGCGCTTGATACTGATGAGCTTGAATGCGGGAGAGGATAGTGGAATTCCCAGTGTAGAGGTGAAATTCGTAGATATTGGGAAGAACACCGGTGGCGAAGGCGGCTATCTGGCCCGTAATTGACGCTGAGGCGCGAAAGCGTGGGGAGCAAACAGG
+
AAB@?;@BAB3BB;A?;:79=8=C:C@C?CCCED>BBBEJ>CB<BB>CCCC@BB?BC?BCBB>BAB<@9<BBCCF?B@BC;@@<@AABAC@CDGED3BBCAACC@BBBB???@@@@@@B=BB?BBBEG=CABA?CBABBC@B?B=?@9>>><@??::7;CCC>C????CCC9;;>AA093::3:==;><;;6;BB>A?BB@BBBCBBB@AB<BAB?B>@?AAA@@@@<@@@;;:0;@A@ABB8@;;;A:@@@=
@N9IO0:00858:06366
TACGGAAGGTGCAAGCGTTAATCGGAATTACTGGGCGTAAAGCGCGCGTAGGCGGCTTCGTAAGTCGGGTGTGAAAGCCCCGGGCTCAACCTGGGAACTGCGCTCGATACTGCGGAGCTCGAGTACGAGAGAGGGGGGTGGAATTCCAGGTGTAGCGGTGAAATGCGTAGAGATCTGGAGGAACACCGGTGGCGAAGGCGGCCCCCTGGTTCGATACTGACGCTGAGGTGCGAAAGCGTGGGGAGCAAACAGG
+
BBBC?B<@=:;;A<@;;;@C?AAB@A=A?BAAAF>???AA9@:;;BAABAA???<?C@ABBB>BCBBB>BCCCCG>A@>>0B<6<CBC@C@CCC<B:BCB95:BBCCCCAAAAA?;9;BCBCB=CCDDCDDDCCCCC)BB@B?B@B@BC@AAABCCC9=BB<4989>?A?@::9@AC:@;9>9ABB?C?CC<C@>:A>;;.;555$5:5:8=AADA9;;AA;;:@@@:BBABA@:@BA@A<=2AABC>5A@@4
@N9IO0:00867:05805
TACAGAGGGTGCGAGCGTTAATCGGAATTACTGGGCGTAAAGCGCACGTAGGTGGCGACGTAAGTCGGGTGTGAAAGCCCCGGGCTCAACCTGGGAACCGCATTCGAGACTGCATTGCTGGAGTACGGAAGAGGAGGGCGGAATTCCCGGTGTAGCGGTGAAATGCGTAGATATCGGGAGGAACATCAGTGGCGAAGGCGGCCCTCTGGTCCAGTACTGACACTCAAGTGCGAAAGCGTGGGGAGCAAACAGG
+
@ACA@@DD<@AAB@?999<?59:A>A>A>A@@?D>A@???9?999A@??A@=AA?AAB@?@@@AABBB=AAADAA=??=?2=@=:::C?B?BBF<A?A?AAAA?@;;;A@@@C:948???499?@@@>A?BBC>A@C>BB@B;>4:;/;5;@@BBBC?BBBC>AADDCCDAB;:9CD99:4:;:9955555.65:7;.957<@:@AAA69:;ABBCBB@@=>@>00+0>>0:9=5>999;@@0<699@:>>;8
@N9IO0:00877:05794
TACGTAGGTGGCAAGCGTTGTCCGGATTTATTGGGTTTAAAGGGTGCGTAGGCGGCTATTTAAGTCAGCGGTGAAATATCTCAGCTTAACTGAGAGGGTGCCATTGATACTGGATAGCTTGAGTACAGACGAGGTAGGCGGAATTGACGGTGTAGCGGTGAAATGCATAGATATCGTCAAGAACACCGATAGTGAAGACAGCTTACTAGGCTGTAACTGACGCTGAGGCACGAAAGTGTGGGGATCAAACAGG
+
ABBBBBB???>?B@B@BB<AAD@C@AAD>BC>AA<AG0::5:;99?ABAAA@??<?FCCC>C?BAA>>8849?>A:AA@@@A@:::;?;@@@@B;;;0;;;;@?<@@AA@AC?BB??@C@C@@@@@AAAABBB?B@@=@B?B>B>AA@B?BACBAAA>ABBB<;;;@@BBBCBC@@?;?7;;9>>>7;;=959668<=CBCB?:===<<7:554?>A@@@BDF<<<=8:98544)49<=>>>2<<>DD>;:55
@N9IO0:00886:05785
TACGGGGGGAGCAAGCGTTGTTCGGATTTACTGGGCGTAAAGGGCGCGTAGGCGGCCACCGCAAGTCGACTGTGAAATCTCCGGGCTTAACCCGGAAAGGTCAGCCGATACTGCGGGGCTAGAGTGCAGAAGGGGCAACTGGAATTCTCGGTGTAGCGGTGAAATGCGTAGATATCGAGAGGAACACCTGCGGCGAAGGCGGGTTGCTGGGCTGACACTGACGCTGAGGCGCGAAAGCTAGGGGAGCGAACGG
+
AABCCCCC)@@@C@CC@@=@?8@A5@@B8BB@?;6@BDDD4;606<<CBBC?;;298<A=BCC?@?CCCBBBBAA>7CCBC>BB<AB?B>BD=B?BB/;.;?@9:5?@@B@@ACCEE;C@@@BA@@AAAB?BEF9AB@CCC@C?B?BCAA?;:9>>8908??C=CBDCBBAA@@;::??::393:==<AA?=8=?=286:@@<A????BC=?>??>:999:9997<33.3>AABC;ABA@AEE;BCBBA?:9:
@N9IO0:00896:05763
TACAGAGGGTGCAAGCGTTAATCGGAATTACTGGGCGTAAAGCGCGCGTAGGCGGCTTGACAAGTCGAGTGTGAAATCCCCGGGCTTAACCTGGGAGCTGCATTCGAAACTGTCTTGCTAGAGTATGGGAGAGGGAAGTGGAATTTCAGGTGTAGCGGTGAAATGCGTAGATATCTGAAGGAACATCAGTGGCGAAAGCGACTTCCTGGACCAATACTGACGCTCAGGTGCGAAAGCGTGGGGAGCAAACAGG
+
AACAA@CD<9:7@;???>>B?BAA<@<?<@AABC>::9AA;@:;;C@@@CC@CF@CC?BCCDBDCCBA@@CCCCC=CCDC9CC=CC>?=?@CDD>C:;9??BB?AAAC>B???BB=@@CA??>AAA@C<B?@@D=B?BBA<@>BA<BBB?BBBBBCB@C@??:?@>AAAA@@@?>>??<@@C@CCCCCCBB?@@@@<@CCCCC@C@A@?AD@C?BBCCBCCBB@?@B;@@@AAA:@@CAAAB8;;;CC=CBB?
@N9IO0:00907:05799
TACGGAGGGGGCTAGCGTTGTTCGGAATTACTGGGCGTAAAGCGCACGTAGGCGGCTTTGTAAGTTAGAGGTGAAAGCCCGGGGCTCAACCCCGGAATTGCCTTTAAGACTGCATCGCTTGAACGTCGGAGAGGTGAGTGGAATTCCGAGTGTAGAGGTGAAATTCGTAGATATTCGGAAGAACACCAGTGGCGAAGGCGGCTCACTGGACGACTGTTGACGCTGAGGTGCGAAAGCGTGGGGAGCAAACAGG
+
@@BC?BBCCC3C@??CCC?CC@CC?B?A?A@@@B<???CE=@@DECCBBBC@CC?CCC>CCC@CD?CBBC=AABF?CCB=BFF9BBBB@BGG;C?B?C?BG>B@<A=?@?@@;;;AABB?BB?;<<JC@BBBB=BC;;;68<8C<@<@=@@@@A@@@?@A@C<A>C@@@:99CC;@A>A<@C>B@A?CDED=@99/7139.7BAABB@;>>AA><=>;;;;>?>>>>:87555:0@@@??<<2=???A=???>
@N9IO0:00871:05855
TACGTAGGGTGCGAGCGTTAATCGGAATTACTGGGCGTAAAGGGTGCGCAGGCGGCCCCGCAAGTCAGACGTGAAATCCCCGAGCTCAACTTGGGAATGGCGTTTGAAACTACGGGGCGTGGAGTGTGGCAGAGGGAGGTGGAATTCCACGTGTAGCGGTGAAATGACGTAGAGATGTGGAGGAACACCAAATGGCGAAAGGCAGCCTCCTCGGGCCCAACACGTGACGCTCTGCACGAAAGCGTGGGGAGCAAACAGG
+
CCBC?@@B<@@@@@C@@A?B=BAC@DAFACDAA?8@?=A@0;;0:CAB@@=800)///&/:?>B<;;CCCBA<=<04;44&4@A@???8AD;?=5?;>><:9=:3=@A;;;;0==<50/0;;<00:=?<?<:000,/0)/606385:6::88=@@A@B>70/;26///9:;8??<<<?A077:?;>9:-22'2838222'247---(-22---8'--'-27...3-,--,,-.8-/////(/888:;;.:::<>7;;?>
@N9IO0:00872:05855
TACAGAGGGTGCGAGCGTTAATCGGAATTACTGGGCGTAAAGCGCACGTAGGTGGCGACGTAAGTCGGGTGTGAAAGCCCCGGGCTCAACCTGGGAATTGCATTCGAGACTGCATTGCTGGAGTACGGAAGAGGAGGGCGGAATTCCCGGTGTAGCGGTGAAATGCGTAGATATCGGGAGGAACATCAGTGGCGAAGGCGGCCCTCTGGTCCAGTACTGACACTCAAGTGCGAAAGCGTGGGGAGCAAACAGG
+
ACCA@@AA<AB??>>9995:=@AC@E?B?BABBE>@??==5>998ABCAAA=:;:;BACCBB???@BC=BBBA??<?ADD:CC>???A?C?ACB>C;?;?@>><A@@@?CCCBBB@AA@@9==>==?;@<ACC=@@D>CC@C>@<@C<B?BABBB;;7;BBB;CABBBBBCAAABCD=AA=A><;;A@@@B=@@B?C>AA=AA<ABBB=@@>AABDCCCAAAAC;;8;CC@@@B<BBAA@D@9B@@@B799@7
@N9IO0:00877:05852
TACGGAGGATCCAAGCGTTATCCGGAATCATTGGGTTTAAAGGGTCCGTAGGCGGTTTAATAAGTCAGTGGTGAAATCCCGTCGCTTAACGATGGAACTGCCATTGATACTGTTAGACTTGAATTACTGGGAAGTAACTAGAATATGTAGTGTAGCGGTGAAATGCTTAGATATTACATGGAATACCAATTGCGAAGGCAGGTTACTATCAGTACATTGACGCTGAGGGACGAAAGCGTGGGGAGCGAACAGG
+
ACBC@@?=?@A;@;@?AA?BDC@D@C=@ABB@CC>CC<?>:?C<AA>@?BC>AC;A@9@<@B?AAB@BBE;BBAD=BBC<BB@@>=9>;?BBA@>@7@?@@?AB=AAABBBBB?@@@@B=AAAE?BBA;;3;7<>C:CCBCB@CDCBB@@@@@AA;;7;BCC=BA@@@CCCCBB?A??;<5;2:99.4.4.44:9-304;<7<:AA???@@@@:::9399987>>?B?7?=888-7<=?>DC6???@A=@?@=
@N9IO0:00883:05844
TACAGAGGGGGCAAGCGTTGTTCGGAATTACTGGGCGTAAAGGGCGCGTAGGCGGCCTGTTAAGTCGAACGTGAAATCCCCGGGCTCAACCCGGGAATGCGTCCGATACTGGCAGGCTTGAATCCGGGAGAGGGATGTGGAATTCCAGGTGTAGCGGTGAAATGCGTAGATATCTGGAGGAACACCGGTGGCGAAGGGCGGCGATGCCCTAGGGACCGGGTATTGCGGCTGAGGCGCGGAAAAGCCCAGGGG
+
CCBCBBBBBB5AB?B?@@?@@<AA?@=@=A???B=899BB=BB>AAAB@@@@995:9@=@?A;A<?9;6;@AABB29;<<.:B8?@996;@6@<4@7<;;;:A=@;99;9929@A=@A>A@?BB@CE>DC;;:,9=@99.5386<055733383336444=5::?@>?<837398;-44;>;>?>5::9;5;0/)//(/-(--:///6.5-,,(--(--(---3/--(/---/(///3,333&333(33;;;
@N9IO0:00884:05810
GACAGAGGGTGCAAGCGTTGTTCGGAATTACTGGGCGTAAAGGGCGCGTAGGCTGTCCATCAAGTCCGGTGTGAAAGCCCCCGGCTCAACTGGGGAACTGCATTGGAAACTGATGGACTCGAGTACCGGAGAGGAGGGTGGAATTCCTGGTGTAGCGGTGAAATGCGTAGATATCAGGAGGAACACCGGTGGCGAAGGCGGCCCTCTGGACGAGTACTGACGCTGAGGCGCGAAAGCGTGGGGATCAAACAGG
+
B@<AFBBB=;;:A?@?9:6:@>AB?B?A=A@??@6?@ABA;AA<BBCCCCC?@999@>????599?=@?BBBB??899999)9:==?>;>:;;;.;=AABCCB?B?BD?BBBBBB?B@?@ABBCCDBH;::BB7::B=CB@CBI@D@CC@CDCCBBB?BBAA<ABAAA@>>::;@@B<@@@C@BBBAG?BB@CCB?A=@?9=>9>ABB=?@CCBBBBCCCCCCA@ABAABBFDD>A???BBB:BBBBE>;;;?
@N9IO0:00894:05813
TACAGAGGGTGCGAGCGTTAATCGGAATTACTGGGCGTAAAGCGCGCGTAGGCGGCTTTGCAAGCCGGATGTGAAATCCCCGGGCTTAACCTGGGAACTGCATTCGGGACTGCATTGCTAGAGTATGGGAGAGGGAAGTGGAATTTCAGGTGTAGCGGTGAAATGCGTAGATATCTGAAGGAACATCAGTGGCGAAAGCGACTTCCTGGACCAATACTGACGCTCATGTGCGAAAAGCGTGGGGAGCAAACAGG
+
ABB=0000+//88///5737,0/<6:6;<;::<=599999(33>444;;;;7::5:==4<<<8@<6;75555<=<4>>>=0<<4@B4;6:=@>@;@@CABBBC?AAA7<;@@@CC:>>CBBA@==9775:@?>C>B9:9C7B?BB=A@@=@AAAA;;6;ACC=<<;;;CBBB@@@?AA;@=@?BBBBC@@@<;;;;0;>@BBC?C?;<49D=B>BBB;<;BBABBCCBA@A::::&;5<B<>>2;;;=?6<BB@
@N9IO0:00905:05814
TACGTAGGGTGCGAGCGTTAATCGGAATTACTGGGCGTAAAGTGTGCGCAGGCGGCGCTGCAAGTCGAGTGTGAAATCCCCGAGCTTAACTTGGGAATTGCGCTCGAAACTACGGCGCTGGAGTATGGCAGAGGAAGGTGGAATTCCACGTGTAGCGGTGAAATGCGTAGAGATGTGGAGGAACACCGATGGCGAAGGCAGCCTTCTGGGCCAATACTGACGCTCATGCACGAAAGCGTGGGGAGCAAA
+
CA@A@:::6;@>CA@@AB<@=ABB=A>B>BDCCC?;;;DB6::BACBBBAA=9:4;B>@@BD@CCCCCCBAA;;;05=DD;AA;;?8A<BB>BE5@6A0/0?=>?AAB=B@@@B?B@@;;0449?;90;<>@B?B9@349.45@5<7;<::99;;9:6>?A?::55:==AAABA>>84:<5;1:;::?AAA=@@B>B>AAAA5;5;:@?9@>BACC><<<0//9///<;;8333(388=:==1?<>:;5
@N9IO0:00905:05831
TACGGGGGGGGCAAGCGTTGTTCGGAATTACTGGGCGTAAAGGGCTCGTAGGTGGCCAACTAAGTCAGACGTGAAATCCCCAGGCTTAACCTGGGAACTGCGTCTGATACTGGATGGCTTGAATTCGGGAGAGGGATGCAGAATTCCAGGTGTAGCGGTGAAATGCGTAGATATCTGGAGGAATACCGGTGGCGAAGGCGGCATCCTGGACCGAGATTGACACTGAGGAGCGAAAGCCAGGGGAGCAAACGGG
+
==:;:;:;:;"4;399445496:;8=8=9==BBH?A@@BG?DE?CBBCB?@;::6;@A>BBB>BBCAAAAA@ABA;>=>>300+0>+93:????:??AAAABA@:99@@@BB?BBB@CC?AB?B@BBB=BBBBB<ABBA@@@?A>B?BC@CCBBBAB?BBBB<AAACCCECBCCC;:8:A?B?BBB?B?BB?B@@=@@BB?BBAA?BB?BA?BCCCC@CBBA@A@@?89:BBCC>AA>;;;;.;;;BD=CBC=
@N9IO0:00911:05818
GACAGAGGGTGCAAACGTTGTTCGGAATTACTGGGCATAAAGCGCACGTAGGTGGTTCGCTAAGTCGCGGTGAGAACCGCCCCGCACACGGGGAATTGCGGGCGATACTGGCGAGCTGGAGATCGGGAGGGGTGAGTGGAACTCCAGGTGGAGCGGTGAAATGCGTAGATATCTGGAGGAACACCGGTGGCGAAAGCGACTCACTGGCCCGATACTGACACTGAGGTGCGAAAGCTAGGGTAGCAAACGG
+
:@AAAAAA=;::A?9900*//)/8)/)/1669:9088949,4499<;??AE6;;<@9?A@A?3;;;;0:6<0///)/)////&/55555555&5.5.544904:<?@?@@<@A;;;AB?BBBBBBB>BBGE;CBAAAB?C?BBB?BC?BCABAAB?B;<;0;<9@@@:@@::;@@=;;5;;@@@;@=>?=@BCD=AAA@ABABAAA7AA4;<<::/00==<<@;;5:9>:;:,9944:<2:<<;:;(495
@N9IO0:00866:05902
TACGTAGGGTGCAGGCGTTAATCGGAATTACTGGGCGTAAAGCGTGCGCAGGCGGTTTGCTAAGACAGGTGTGAAATCCCCGAGCTTAACTTGGGAATTGCGCTTGTAACTGGCAAGCTAGAGTGTGGCAGAGGGGGGTGGAATTCCACGTGGTAGCAGTGAAATGCGTAGATATGTGGAGGAACACCGATGGCGAAGGCAGCCCCCTGGGTTAACACCTGGACGCTCATGCACGAAAGCGTGGGGAGCGAAACAGG
+
A@A@@:;;)4:?4426AA@C@BA<8<,0)/7<<;596;LE=DBB@@@C<<<:00*/7.77:@=B@AAA>@@ACCC=CCCC:B?A?@6;5;>;>@8A4;59A<<>:?BGAG;;8;A6::?;;444444.4888<<<<<%>@4948<<79=<38-3;;956;===266;;:;?A@?::::059<@;::>8??BB899;9<.4445555$555)5.549//)//)/9/0555:995566>4<<<9777&/////;1//-3
@N9IO0:00874:05863
TACGTAGGGTGCGAGCGTTAATCGGAATACTGGGCGTAAAGCGTGCGCAGGCGGTTGTGTAAGACAGGTGTGAAATCCCCGGGCTTAACCTGGGAACTGCGCTTGTGACTGCACGGCTAGAGTACGGCAGAGGGGGGTGGAATTCCACGGTGTAGCAGTGAAATGCGTAGATATGTGGAGGAACACCGATGGCGAAGGCAGCCCCCTGGGCCTGTACTGACGCTCATGCACGAAAGCGTGGGGAGCAAACAGG
+
BBBBBBBB=BBBBAA???<@?@A@>@+00====8:99CC?CAABCBCB9979A;@@CCBAA?AA@@A<AAA@@@9;:::.;@09919278=?A6B:B:::?><6B>@??BB:9:C?AAA????@?>:?:89>@@@@)AB?C>@695<57.5::AA@@@AABB8;;BBADDDDC@@@A<??9?;?AA?A@;;5;;;9<2734;==>+>>>8>:><<<@9::;;<?;;;BA;;;;;/;BBBCCC7;;;BA8A@@=
@N9IO0:00887:05877
TACGAAGGTGGCAAGCGTTGTTCGGATTTACTGGGCGTACAGGGAGCGTAGGCGGTTTGGTAAGCCCTCCGTGAAATCTTCGGGCTCAACCCGGAAAGTTCAGAGGGGACTGCCAGGCTAGAGGACGGGAGAGGAGCGCGGAATTCCCGGTGTAGCGGTGAAATGCGTAGAGATCGGGAGGAAGGCCGGTGGCGAAGGCGGCGCTCTGGAACGTTTCTGACGCTGAGGCTCGAAAGCGTGGGGAGCAAACAGG
+
CCCBB?B???=?D?BABB?BB@CC@BAA=AABBC>ABBB@@@A<@@BBBBB@BC>BC899;D?CCD>AA@CACCA;BCC?@@@6>@@A=@D=B?AD>EF@BA@>>><5?@@@@?AA=BBA@@@?BCFE@EBBB<AA@@@A>B5:2:9095@B@AAADABBBI>CFBBBB@@@@@@AD=AA5:4;9>9=4:;:@AA=A@BB=A@@BBAC491:A@A;@AA@CBAAA<<5;@;;9;6?955@@@0@<;9@5=999
@N9IO0:00890:05867
TACGGAGGATCCAAGCGTTATCCGGAATCATTGGGTTTAAAGGGTCCGTAGGCGGTTTAGTAAGTCAGTGGTGAAAGCCCATCGCTCAACGGTGGAACGGCCATTGATACTGCTAGACTTGAATTATTAGGAAGTAACTAGAATATGTAGTGTAGCGGTGAAATGCTTAGAGATTACATGGAATACCAATTGCGAAGGCAGGTTACTACTAATTGATTGACGCTGATGGACGAAAGCGTGGGGAGCGAACAGG
+
BBBC?CB@CAB6;6<?@@=@BB@B?B<?@@?:DC5A>*:7)38/9<=?:=B=??4@A;AABB?BA???9929@??4>BG>ECB9::AA=AA?AB>?=?E?D9?><?C@@C:9:ABBABA6;;6;=@A=;;2:2:9?;@A@@@<?A??@AA@@?AA@@<@@@@;@@AA=AA:;;A???@@@=@>@@B=A<@5;;@@5;29;;6>9<>BBAAA;@544:5447;=9::<A:?4494(49?@AEE:ABABB?;;:?
@N9IO0:00893:05899
TACGTAGGTGGCAAGCGTTGTCCGGATTTACTGGGCGTAAAGAGCGCGCAGGCGTCGTTCAAGTCGCGTGTGAAAGCCCCCGGCTCAACTGGGGAGGGTCACGCGATACTGATCGACTCGAAGGCAGGAGAGGGTAGTGGAATTCCCGGTGTAGTGGTGAAATGCGTAGATATCGGGAGGAACACCAGTGGCGAAGGCGACTACCTGGCCTGTTCTTGACGCTGAGGCGCGAAAGCTAGGGGAGCAAACGGG
+
@?ACB=>:9:2;B=A>BC>ABB>A>;:;,;BDBE=;;;BB9A;;;;;BB:989:9BBA7AA<@A;;;B;;;CBB;<<;;;*9=ABAA=@@@@@3?@?8?ABBBB@@@BBCCCCCCCCCAAA@C?CBB?AA@?@;@@AAB7<9B?BC>C>AAA?@@B?BCCF=?=>BBB@@?9738=2@<8=;>CC?A@;>5:?A;B?@;?;;9<699.55:@=8<<:;;;;@@?<B8@<B5;:,5999=CB7BB;;;25@J=
@N9IO0:00902:05892
TACAGAGGGTGCAAGCGTTAATCGGATTTACTGGGCGTAAAGCGTGAGTAGGTGGCTCGCTAAGTCGGTTGTGAAATCCCTGGGCTCAACCTGGGAATTGCAGTCGATACTGACGAGCTCGAGTTCGGTAGAGGGTGACGGAATTCCCGGTGTAGCGGTGAAATGCGTAGATATCGGGAGGAACATCGATGGCGAAGGCAATCACCTGGGCCTGAACTGACACTGAGACACGAAAGCGTGGGTAGCAAACAGG
+
@@@;;;CC>BBA?19998:=;==B=:9:/:@A@B=;:<BC09:55=;@@GE@BB9A@@@=BB<ABB@8=166;>>7@@A7<@A>ABEDADABAB6;6;9>=?;@@BACBA:::@@:?@?::0//59=4=@>998*8897B?B6@6<=6=8BBBBBBB6@:?:3=;>?BA>>=<==66/@A9A8??666>==7<;;7;:<A:=CC>9AA@6>9BC>8ABCBBA=665<<=:::==3999444/5<<<>A7><;8
@N9IO0:00876:05926
TACGGAGGGTGCGAGCGTTGTTCGGAATTATTGGGCGTAAAGCGCACGTAGGCGGCCCGTTAAGTCTCATGGTGAAAGGCCGGGGCTCAACCCCGAGCATGCCGGGGATACTGGGGGGCTGGAGACAGGTAGAGGCCAGCGGAATTCCGGGTGTAGCGGTGGAATGCGTAGAGATCCGGAAGAACACCGGAGGCGAAGGCGGCTGGCTGGACCTGATCTGACGCTGAGGTGCGAAAGCGTGGGGAGCGAACAGG
+
CCCC>AAB=AA@BBBBBB@CD?BB@C@E?BB?BC=999CC<@?@@C@?>;;6894:D=BB@D?BBBBECBB?AA@C796:7@:<0;;BB=@@@7A;;;BAB@<>@>7@CAABB>>>>%BBB?A<@@:<76BCBB@C@AAAB>B=@=@>AA=CCCBDEE>??:B<ABGCBBBBA@@@:?:@9BB;BBC@D>?@=@AC?C?AA>AAA?B<<48=48>9>=;=??>?>?9:49?AABB999>3777+3899>23774
@N9IO0:00876:05947
TACGTAGGGTGCGAGCGTTAATCGGAATTACTGGGCGTAAAGGGTGCGCAGGCGTCCCGCAAGTCAGGCGTGAAATCCCCGGGCTTAACCTGGGAATGGCACTTGAAACTACGGGACTCGAGTGTGGCAGAGGGAGGTGGAATTCCACGTGTAGCGGTGAAATGCGTAGATATGTGGAGGAACACCAATGGCGAAGGCAGCCTCCTGGGTCAACACTGACGCTCATGCACGAAAAGCGTGGGGAGCAAACAGG
+
CC@A?AAA<@@@@BBBBB=@=ACC>BAD?BBCDE?;;;CB<BC?CGCBBBB>;;6BC>CCC@CBBAB@BBBBAC8<CEE5;;69:5;7>:===6B?AB?AABB?AA@<ACAA@B=@A@ACBDBB??99:9>@?9?@=@A>A?B>@588;;;AB@;?=?99939A@ABBBBBBBAAA=@@?B=?@?39200+000,0:<<00*992449)4578=A>??A978<89:?@?>::::&:77:<<<0<==>=599::
@N9IO0:00877:05931
TACGGAGGGTGCAAGCGTTATCCGGATTCACTGGGTTTAAAGGGTGCGTAGGCGGGCAGGTAAGTCAGTGGTGAAATCCTAGAGCTTAACTCTAGAACTGCCATTGATACTATCTGTCTTGAATATTGTGGAGGTAAGCGGAATATGTCATGTAGCGGTGAAATGCTTAGATATGACATAGAACACCTATTGCGAAGGCAGCTTACTACGCATATATTGACGCTGAGGCACGAAAGCGTGGGGATCAAACAGG
+
BBA@<>>@;@A@D?BBBB?BBB>B?BA>AAABA@9@@3>>5?<9?@ACCCJ?BBC>CDD@CB?BAAACAA;AB@@8;:499>@>>A>A<@?BCBBB?;;;B@BB9;:BECAAAA@?:::=@A>BBB?A;<5::39>9?@A<@=ABB@::;?@AA?=>9=<<<7??@A?AAABA:9:9???@B?AAA=?>>2::9:2:29999B=@@@;??@@9:9BD=@>>0000//)//5334(5898:::1:<<==5:::8
@N9IO0:00877:05952
TACGGAGGATCCAAGCGTTATCCGGAATCATTGGGTTTAAAGGGTCTGTAGGCGGTCTTGTAAGTCAGTGGTGAAAGCCCATCGCTCAACGGTGGAACGGCCATTGATACTGCAGGACTTGAATTATTAGGAAGTAACTAGAATATGTAGTGTAGCGGTGAAATGCTTAGAGATTACATGGAATACCAATTGCGAAGGCAGGTTACTACTAATGGATTGACGCTGATGGACGAAAGCGTGGGTAGCGAACAGG
+
CBAA?::7;@@;A>BAAA@BCB@D@C?BBCD9B=4>91=<3>;4A??<<>=99:2:443:@B:C@>BCDC@BBCF>@>>7>A:;;AAA>AA>BA@C@CC?C@CC@CCDDBAA??@;:;;>CA=A?;;7;<7;=A@C@BCCBB@BB;;<BCB@@@@@@=AAAA<AB@@?BB@@@B>@@@@@5;4;@?;A?B9:9BD;?:9553=7<<;@;?@8@@?;;.559;45?ABC?AB@@@;A;;;AA;@AAABB<@@@<
@N9IO0:00886:05954
TACAGAGACTGCAAGCGTTATTCGGATTCACTGGGCGTAAAGGGTGCGCAGGCGGCCAAGTGTGTGAGGCGTGAAAGCCTGGGGCTTAACCCCAGAATTGCACCTCAAACTACATGGCTAGAGCATTGGAGAGGGTAGCAGAATTCATGGTGTAGCAGTGAAATGCGTAGATATCATGAGGAATACCAGAGGCGAAGGCGGCTACCTGGACAATTGCTGACGCTCAGGCACGAAAGCGTGGGGAGCAAAAAGG
+
AAB;<;<;@A@@A=ABA@?AC@CB@:<99CCCJG>9=;FE=BC=:;;B@==900,06<6<;?A:::?A>:::@@A9AA?@???5>=>?8??=5??@;?>AAAA?BBDD>BB>>?BB?AA????ACA=B=9::@@9@9::BBC<?<?ABB>BBBBBBBBBCBF?C;;;CBBBBA@@@@AAA>B?BDD?@@@@<@<;5;=AB>AB@@>ADADEF@D@BCBBB;<;DA@@>BBBBBB>BAAACDD3AA;;;;;(;:
@N9IO0:00889:05944
TACAGAGACTGCAAGCGTTATTCGGATTCACTGGGCGTAAAGGGTGCGCAGGCGCCAAGTGTGTGAGGCGTGAAAGCCCGGGGCTTAACCCCGGAATTGCACCTCAAACTACATGGCTAGAGCATTGGAGAGGGTAGCAGAATTCATGGTGTAGCAGTGAAATGCGTAGATATCATGAGGAATACCAGAGGCGAAGGCGGCTACCTGGACAATTGCTGACGCTCAGGCACGAAAGCGTGGGGAGCAAAAGG
+
AAA999@@>;::B?BBCC@BC>BB>AC>;:;A@@8@@;;;6;?;?A;<;@@@;:59<>A?A=@>@:403??>>@9>=8/>88+77173888&3,33?199892;@AC799>:A??;?AA@@A>>?>=8=>888-8<=?<>A3939A@@<@;;;@AABBA@B<BBBBBBBB9:;;;;AAB=B?CCB;;;AA?B;;7;>BA=AC;;:;D>A@@=@?A@;;;;;<@A;;7;CA@AA8<;ABCCC;BBBBBA3@A
@N9IO0:00894:05927
TACGGAGGGGGCTAGCGTTGTTCGGAATTACTGGGCGTAAAGCGCACGTAGGCGGCTTTGTAAGTCAGAGGTGAAAGCCTGGAGCTCAACTCCAGAACTGCCTTTGAAACTACATCGCTAGAATCATGGAGAGGTAAGTGGAATTCCGAGTGTAGAGGTGAAATTCGTAGATATTCGGAAGAACACCAGTGGCGAAGGCGACTTACTGGACATGTATTGACGCTGAGGTGCGAAAGCGTGGGGAGCAA
+
DDDD?BBBAA19;:BBCC@CC@:::9?C;@@@@A;@ABBB=BCCCC;;:;;6;C=@@@;ACC?CC<;;@A=ABBD=AB>CC?<;<BBB?BBC@;:;@BCCC<@@0;;@9BCCAAB9;;ABBC?AAAA>4@A;;.558BBE;A7@7@255:>;:@A@A>BBCB<A>>???;:89@2778?8993789/9>9907??:@?B8;;@>BBAB=BBAA:;;;6;BCCACA<;5;;;@AA8@?B:;:;&9<944
@N9IO0:00895:05926
TACGGGGGGGGCAAGCGTTGTTCGGAATTACTGGGCGTAAAGGGCTCGTAGGTGGCCAACTAAGTCATACGTGAAATCCCTCGGCTTAACCGGGGAACTGCGTCTGATACTGGATGGCTTGAGTTTGGGAGAGGGATGCGGAATTCCAGGTGTAGCGGTGAAATGCGTAGATATCTGGAGGAACACCGGTGGCGAAAGGCGGCATCCTGGACCAATACTGACACTGAGGAGCGAAGCCAGGGGAGACAAACGG
+
??::;;;;;;"4@;??@B=BB?AA?C?C?CBCCD>@;;;C=CC>CBCCDBA;9:6;=@=CCE@BCCCCBBBB@AA;@CE7<<;8;C?B<A=AII9C@C;;=CCCBCA@AA;<5;;9=@B7;69:C,9;/9>000*/00/93:3969+48;??;=>99,3333(37;@?B??@?>?@@6<;8=989918:<;6:--.(-(--(---/(3:48848<8344443388;<=7:>>/0)/-(-///&////9:*/4;
@N9IO0:00896:05956
TACGGAGGGGGCGAGCGTTGTTCGGAATTACTGGGCGTAAAGCGTACGTAGGCGGTCTTTCAAGTCAGGAGTGAAATCCCAGGGCTCAACCCTGGAACTGCTTCTGAAACTAGGAGACTAGAGTCCCGGAGAGGTTGGCGGAATTCCGAGTGTAGAGGTGAAATTCGCAGATATTCGGAGGAACACCAGTGGCGAAGGCGGCCAACTGGACGGGTACTGACGCTGAGGTACGAAAGCGTGGGGAGCAAACAGG
+
@@AC>@@@?@,?@;;;BB?BCACC@B?A=>>;;;0;BACC>BBCHCCECCC@CD@:;:B=BD;;;DBB>A<<<;;0;AA0:8?8@9::?CC9??4:29:9;=<?@A@@=@;;;=@A@@<<;BBBBB7;8;BA@<A5;5;@=A>A@A?BEAAAJCCBB?BCCD>EA;;;B;;;@@<?B=@@=@>ACC@CCA@>ACC?C@BA=A6;6;BC>AAAD>BCCCCAA@9::::3:@BABB7:9@AACC:BCBBB=B@@>
@N9IO0:00910:05912
TACGTAGGGTGCAAGCGTTAATCGGAATACTGGGCGTAAAGCGTGCGCAGGCGGTTATGTAAGACAGGTGTGAAATCCCAGGGCTTAACCTTGGAACTGCATTTGTGACTGCATAGCTAGAGTACGGTAGAGGGGGATGGAATTCCGCGTGTAGCAGTGAAATGCGTAGATATGCGGAGGAACACCGATGGCGAAGGCAATCCCCTGGACCTGTACTGACGCTCATGCACGAAAGCGTGGGGAGCAAACAG
+
@ABCB@AA<;;9D<@;;;?A?A@<8<,0/7;;73:;@BC=CAA;;;CCAA?AC>C@CCBA@<@;;;A<@@B::;)0<<*0/:.77)/,/7@9=8=54:44459099999559=?>??@AB>??@?@;?@@@ABBB3BCB>>59399==<>?@@@@@@@A@E?DAAAB@@@BAAABA>AC5;5:9927;7713;;6?88848AAC8AA>AB:?=?:9988;7744:44449444)4:;5555&555<@8@66
@N9IO0:00910:05933
TACGTAGGGTGCGAGCGTTGTCCGGAATTATTGGGCGTAAAGGGCTCGTAGGCGGTTTGTCGCGTCGGGAGTGAAAACACCGGGCTTAACTCGGTGCTTGCTTTCGATACGGGCAGACTAGAGGTATGCAGGGGAGAACGGAATTCCTGGTGTAGCGGTGAAATGCGCAGATATCAGGAGGAACACCGGTGGCGAAGGCGGTTCTCTGGGCATTACCTGACGCTGAGGAGCGAAAGTGTGGGGAGCGAACAGG
+
BBBDBBBC=???B@@@BB>BBDAIAC@C@CC@CC=BC???<@D=@@@@@9927?1893:@@@;;;?AA9;<;<;CA7;;;<@@8@A<>9?CA?=AA>>8<988.9>?9;;AA9@@@@@@CBBA>AA@@???ED9C??=?A<?<?@C?CC?AA@AAAC>B@??9==??:::B@@;;;A=BB=A=@BB?C@CC?BBA9?;?>9>=@CBBA@:A??;?A?=::::;;BAA>@@@;;;0;A@@@A@3@@B;:3::>>
@N9IO0:00875:05962
AACCAGCACCTCAAGTGGTCAGGATGATTATTGGGCCTAAAGCATCCGTAGCTCGTTTTGTAAGTTTTCGGTTAAATCCATGCGCTTAACGTATGGGCTGCCGGGAATACTGCATAACTAGGAAGTGGGAGAGGTAGACGGTACTCGGTAGGAAGGGGTAAAATCCTTTGATCTATTGATGACCACCTGTGGCGAAGGCGGTCTACCAGAACACGTTCGACGGTGAGGGATGAAAGCTGGGGGAGCAAACCGG
+
;.:8:999:29:>:@BB?BBBF9BCBAA=AC?CC>A?@@@7::@@@;??:;:FDCDCC599C=@@@@6;;6;?BB;@@>A@@;;;B?B?DBBCBBB>BBAB6;;6;>CCCDCCCBB?BBBA=?;@000+0000,00>@@@<A@@@??9>=?9=9>AA1@@CC9AA177.7@999@@=@<@9999::29?9:2:@A2:4:@=?9:9=8<9626=@@B?B=BBB>>?>BB<>>>:C4:>;B===+=9888(3-36
@N9IO0:00875:05985
TACGTAGGACCCAAGCGTTATCCGGAGTGACTGGGCGTAAAGAGTTGCGTAGGTGGCTTGTAAAGCAAATAGTGAAATCTGGGGGCTCAACCTCACAGGCTATTATTTGAACTCACAAGCTCGAGAACAGCAGAGGTAACTGGAATTTCTGAAGTAGGGGTAATATCCGTAGATATCAGAAGGAACACCAATGGCGTAGGCAGGTTACTGGGCTGTTTCTGACACTGAGGCACGAAAGCGTGGGGAGCGAACCGG
+
@C@@@CB?AAA;@<@A@@?BBB?C@BCBCCCBBB:BB;;;7;@@@;@@BAA?=995:A<@@AB<AAAB=BBDCBBC>???BCCC19:AB?C?A@@?9959C?A<???1>>6A=88@D6A?@873?=2;337AAAA?>A=@?>/>8>=8=@BB=AABDDD:CB?BAAA<<?????@A@:<>1818:??@=A9=>:>??@?;?::4;5:;==>7>A@@A:==9///:<<:?:>>;;:>7=>=::::/:888>5:4;=
@N9IO0:00879:05984
TACGGAGGGTGCAAGCGTTAATCGGAATTACTGGGCGTAAAGCGCACGTAGGTGGTTTGTTAAGCCAGCTGTGAAATCCCCGGGCTCAACCTGGGCACTGCAGTTGGAACTGGCAAGCTAGAGTAGGGTAGAGGGGTGTGGAATTCCAGGTGTAGCGGTGAAATGCGTAGATATCTGGAGGAACATCAGTGGCGAAGGCGACACCCTGGACTCATACTGACACTGAGGTGCGAAAGCGTGGGGAGCAAACAGG
+
BB@@<@@A9@??@=A@@@?B?BBB<@;?8=@?@@;??=??9@;;;B;99CC@BB?AB:@@=A=@A@BBBBB@@@D8;9994;D=CCIC@C=BAE>CCCBBCCCC=@=@==;;5;B=A@@@@CAB@@@8@=>:;;;-8===-7182819?:>@A??@B?DBCC=B@@@@A@AAA;;;B?AB?B?BBCBBBBB>AAB?B>BBABABB=@A=AB;;;CCCCBBAACBBAB?BBBAAA;A::9===2@@@@B8@;;5
@N9IO0:00880:05985
TACGTAGGGCCCGAGCATTATCCGGAATTACTGGGCGTAAAGAGCGTGTAGGTGTTCGTACAAGTTGGTCGTTAAATCTCACCGCCTAACGGTGAGGCCGCGAGCAAAAACTGTACGAATTGAGGTTTGCAGGGGCTAGCAGAATTTCTGGAGTAGGGGTGAAATCCGTTGATACCAGAAGGAATACCAATGGCGAAGGCAGCTAGCTGGGCAATACCTGACACTGAGACGCGAAAGCGTGGGGAGCAAACGGG
+
CCBCCAAG6;;6:@:@AC>A@@=@=@?C?BB<;;7;;;CD?EBBBAABBCCABBB@BB@@@C=@@=@<@BAA;>>9000@@E@BC?BC?BC@BCAA=@5;:??@99:9:):888:@A:.5.4@8.44(4;?@@@8ADBBBBBA>BC;@@B?BBCBCDD;CCED>BB?AA?BBBCA=@AA>A>C>BBB?B?AA=@AA=A?BBBCBABB:9:.:D>ABB@BAAACCAAAA@BBB;<<7;DDCDFG<AAACC>BCD>
@N9IO0:00886:05979
TACGAAGGGGGCTAGCGTTGTTCGGATTTACTGGGTTTAAAGGGAGCGCAGGCGGACTGGTAAGTCAGTGGTGAAAGCCTTGAGCTTAACTCGAGAACTGCCATTGATACTATCAGTCTTGAATGTTGTTGAGGTTTGCGGAATGGGTCATGTAGCGGTGAAATGCATAGATATGACCCGGAACACCTATTGCGAAGGCAGCAGGCTAAACAAATATTGACGCTGAGGCTCGAAAGCGTGGGGATCAAACAGG
+
@@@;;6;ABA2BB@@@AA>@@<@D>AAC>AAAAA9?@9@A9AB;@@@BB@@=AC?CCCCBCE@BBABC@@>@BBC=BB<?:@A@@@?B?CCABACC@CCCE@CC>AABBCBAA@@@???=CA?BAA:;;>B;;5;A8ACC=A=AAA<B@??AAA@;:4:??@<;;:??AABCCCC@@@8@<@<@@@<@CC=AAAA7;6;BBBBA=AAAB;@AC?CCDGCCDCCA@9939:;??@;AAAAAAA6AAAAC?CBD@
@N9IO0:00894:05989
TACGAAGGGGGCTAGCGTTGTTCGGAATTACTGGGCGTAAAGCGCACGTAGGCGGGTTTGTAAGTAGGGGGTGAAATCCCAGGGCGTCAACCCTGGAACTGCCTTCTAGACTGCAAGCCTGGAGGTCAGGAGAGGCGAGTGGAATACCGAGTGTAGAGGTGAAATTCGATAGATATTCGGTGGAACACCAGTGGCGAAGGCGACTCGCTGGACTGATACTGACGCTGAGGTGCGAAAGCGTGGGGAGCAAACAGG
+
BBB<:2;@@@,?AAABBA>AA@AB>A?B@BAAAG>BBBCD?FCCCCA@?@@;>A?6@@;@BB>BB;;;<;(9@BD=CBC>BCB=;;;:;69>4<9695:///)/3888<77333:5;:7990446878949:::6:BB@AA?A=@A@3997;<=9:8849=;=3:495//./553:1774:<1?:>>=;AB;;4;AB>B?BBBCBBBBAA?ABCCBBBBBBAAAA999?=;;;ABB;;987;<=3@BCCC:??<8
@N9IO0:00908:06008
TACGAAGGGGGCTAGCGTTGTTCGGAATTACTGGGCGTAAAGCGCACGTAGGCGGCGAGCATAGTCAGGTGTGAAAGCCCCGGGCTCAACCCGGGAACTGCACTTGATACTGGCTTGCTAGAGTTCGGGAGAGGAGAGTGGAATTCCCAGTGTAGAGGTGAAATTCGTAGATATTGGGAAGAACACCAGTGGCGAAGGCGGCTCTCTGGTCCGATACTGACGCTGAGGTGCGAAAGCGTGGGGAGCAAACAGG
+
??A;98;FDF5BBBBBCC?CC@CBAB?A=A?@@B=@A@CB=BBCEDBBA@@<@@=ACAAABA@????>9?>@>>=99999-9A9::;:?BB;@?9@>@;;;??@5;<BBBCC@CC?A?A@@@;<5;;<0;CAC?CBECCC@C=A?@B7<;BBCDC;;:;BCG=C?@@ABBB@>@2;9,45:A?BAB@CAAA>AAB<A=7859??@A@@;???BABBBBBBAAACBBB?B@A>><7>C@@BBB5>>CBA9@>96
@N9IO0:00869:06024
GACAGAGGGTGCAAACGTTGTTCGGAATTACTGGGCGTAAAGCGCGTGTAGGCGGCTCGGAAAGTCGGATGTGAAAGCCCAGGGCTCAACCCTGGAAGTGCACTCGAAACTCCCGAGCTGGAGTCCCGGAGAGGAAGGCGGAATTCTCGGTGTAGAGGTGAAATTCGTAGATATCGAGAGGAACACCTGTGGCGAAGGCGGCCTTCTGGACGGTGACTGACGCTGAGACGCGAAAGCGTGGGGAGCAAACAGG
+
@@A;;;BC?;<9DC=@9:5:@=@@<A3903>@@?9:9;@@9@@@@BBCBCC?::9;BBB@GC>BAAA=?B<@;@@6BB@8@D@7B=DC@CD>CC?B9BAA@BABBBBC>BBBB<AA<===599:<<0:3=>AB?B?B?DC?C>B>BBBC?BBCBBBC=B@AA;@9?;?BBCDCBB==>>>9=9;;@?CCCC@CBC@C?CCAC@B@BBB?AAB?BBCCCAAACCCCCCBBACBBD;;;;;CDC7B@BAB9B@@;
@N9IO0:00873:06059
TACGTAGGGTGCGAGCGTTAATCGGAATTACTGGGCGTAAAGTGTGCGCAGGCGGCGTCGCAAGTCGAGTGTGAAAGCCCCGGGCTTAACTTGGGAATTGCGCTCGAAACTACGATGCTGGAGTGTGGCAGAGGAAGGTGGAATTCCACGTGTAGCGGTGAAATGCGTAGAGATGTGGAGGAACACCAATGGCGAAGGCAGCCTTCTGGGCCAACACTGACGCTCATGCACGAAAGCGTGGGGAGCAAACAGG
+
CBBCAABB=@A?BBBBCC@C?BBB@B>A@BB@AA:@@ACC?BBBBC?A>994:@;@AABBBB?BAC@@@>?A<=<6====2==6<;/727>9>@9@:>6;;?97388818BAA>>>AAAC>??CCCC?>??@A=A@D?BB>C?C?C?BECECBCCCC>A;;;8;95==?>?A@<<AB=@@?B>AAC>B=BA;@BA=@=BA?@=;8<<99/9)/)//:;87///:99/65;;559,9?=;:99*9:;?@8@?>5
@N9IO0:00876:06024
TACAGAGGTGGCAAGCGTTGTTCGGAATTACTGGGCGTAAAGGGCGCGTAGGCGCCATCTAAGTCAGACGTGAAATCCCCCGGCTTAACCTGGGAACTGCGTCTGATACTGGACGGCTTGAGTATGGGAGAGGGATGTAGAATTCCAGGTGTAGCGGTGAAATGCGTAGATATCTGGAGGAATACCGGTGGCGAAGGCGCATCCTGGACCATTACTGACGCTGAGGCGCGAAAGCTAGGGGAGCAAACGG
+
;:;;:;@=@@<@A=@???>AA;?@;@<@>@@@@@<@@@@A=CA=A@@@BBA>;;924>>:;29=?94:;BAAAB;;;;;;*;4;@@FGF?CDH>HALCGBBAA;;;BBBCG@C<;6:=:=>>5;9<<4<;@:;2;?@==@@:A5<4<:.9<@@B@@<@@CF=;<;@;>>>B>66/97::6:6///7;67838--(-(---8@:6<<8<@=@@=@::;@0///77:7;::499,4;445A@3?=997(3;:
@N9IO0:00879:06029
TACGAAGGGTGCGAGCGTTAATCGGAATTACTGGGCGTAAAGCGCGCGTAGGTGGTTTGGTAAGCGATATGTGAAATCCCCGGGCTCAACCTGGGAACTGCATGTCGAACTGCCAGGCTAGAGTATGGTAGAGGGGTGTGGAATTTCCTGTGTAGCGGTGAAATGCGTAGATATAGGAAGGAACATCAGTGGCGAAGGCGACACCCTGGACCGATACTGACACTGAGGCGCGAAAGCGTGGGTAGCGAACAG
+
BAB::8;D<AAB@@A@BB=@?BCC?B>A>BBAAD=BBBBC?CAAABB::;B@CC@CC=B?BB>@ABCCCCB@@@@4:@<<2=@3=??>4:8AB=7=@BBB???ABB?><????@CD@BBBBB===BA=@@?9999(8@AA<A9??2919A?@@@@@A>BCCC>AAABBBAAAAAA?=@9@>A5:9B??>BB>@@A3939@977DD=AB?AA<??@=9:88859=77708A887A58:8888)86:<685853
@N9IO0:00883:06038
TACGTAGGGTGCGAGCGTTAATCGGAATTACTGGGCGTAAAGCGTACGCAGGCGCTATGCAAGACAGATGTGAAATCCCCGGGCTTAACCTGGGAACTGCATTTGTGACTGCATAGCTAGAGTTTGTCAGAGGGGGGTGGAATTCCTACGTGTGAGCAGTGAAATGCGTAGAGATGTGGAGGAACACCGATGGCGAAGGCAGCCCCCTGGGACCTGACTGACGCTCATGTACGAAAGCGTGGG
+
@A@@@@@@9;;;AAAAAA<A9B>>9=0505=;;=6;;;>A6?A<<:5;>>D@;;9BAAA9:04:?:;:>:<@CC=@@AA9AC5884?4:499=,3/3AA<8?=5A;??:9799777788<899:/39BBBBCBBBB)=<583<6:123377833378333::=6=<<@A>::0//558+220508::6::@>7/00;?9<====<=.=??9=>8<8787;;<<@3338999333=,333/;;;
@N9IO0:00884:06046
GACGAAGGATGCAAGCGTTATCCGGATTCATTGGGTTTAAAGGGAGCGTAGGTGGCCTTATAAGTCAGTGGTGAAATCTCTGGGCTTAACCCAGAAATTGCCATTGATACTGTAGGGCTTGAGTACAGTTGCTGTGGGCGGAATATGACATGTAGTGGTGAAATACATAGAGATGTCATAGAACACCGATTGCGAAGGCAGCTCACAAAACTGTAACTGACACTGAGGCTCGAAAAGTGCGGGGATCAAACAGG
+
@?:;;<@?AAD@@;@;;;?BBC@C@BA?AAA>AC=A?5::29;69::C@;=98:8:@C>???<@@A>?>A>899C>BBBBCCA9@A<@<AB=BCEG>D;9;7?@>BBCCHBA@CBB0;;5:9@AA?@@B7;;@=?@@9???C=ABA@@AA:99?=>?7?>>@<AABB???A@@:9:88;34505<<055<0444;.405===<==?@@@2=<<;B:A999@>>;999.7<97778&39:::;<1:;;CE>AAA<
@N9IO0:00899:06017
TACGGAGGGTGCAAGCGTTATCCGGATTCACTGGGTTTAAAGGGAGCGTAGGCGGGCTGTTAAGTCCGTGGTGAAAGCCCTCAGCTCAACTGAGGAACTGCCATGGATACTAATAGTCTTGAATGTCGTTGAGGTTTGCGGAATGGGTCATGTAGCGGTGAAATGCATAGATATGACCCGGAACACCAATTGCGAAGGCAGCAGGCTAAACGAAAAATTGACGCTGAGGCTCGAAAAGCGTGGGGATCAAACAGG
+
BBCC>;9;0;B?A@B;:9?BBB=A=9839@@ABB9??-:;0::,49BCDBB?CBB>CCBB@D@@@BBDDH?ABCC>CB>6@<66;CCC869BBD@D<BBBC?BAB?BBBA@A@C;;;BD<@@@;;;@@@:=::29=9=??:>?CCC>@??99:@??@=AABG>CBBB999@AA:;;FJ?C?B?BBB6;4;5;;:9:=9<=>?::29;;<5;77787'84>9?:??;;;.4;>4444&49:@:<<0;;@=>66968
@N9IO0:00902:06018
TACGTAGGGTGCGAGCGTTGTCCGGAATTATTGGGCGTAAAGAGCTTGTAGGCGGTTTGTCGCGTCTGCCGTGAAAATCCGGGGCTCAACCCCGGACTTGCGGTGGGTACGGGCAGACTAGAGTGTGGTAGGGGAGACTGGAATTCCTGGTGTAGCGGTGAAATGCGCAGATATCAGGAGGAACACCGATGGCGAAGGCAGGTCTCTGGGCCACTACTGACGCTGAGAAGCGAAAGCATGGGGAGCGAACAGG
+
BAADABBD=AAAA@@>>>9AAA=AAF@G?CB@BC=BACBC<@<;;C;@=:;4;;5;C<ABCCBBBC;;:?A>;;;;+006:::0<?;C:>>>2>66:B@DBB@BBB>A@AEI?;=;BBCFGJCCCDCACCCCB9A@AA::8:?A?B@CD@CCBAABB?BCCC>CBCC@?@CCCBBBC;;;?A=A;;6;AAC?D;;9;?BBB?;:;BCCC?CABBCCD@;;;;;:@:9;<@@BBB;A:99BBB6C@;;;6;AA=
@N9IO0:00913:06035
AACGTAGGTACCGAGCGTTATCCGGATTTACTGGGCGTAAAGCGCGTTCAGGCGGCTCAGCAAGTCGGGCATGAAATCTCTCGGCTCAACCGGGAGGGGCTGTCCGAAACTGCTGGGCTTGAGGGCAGTAGAGGGTGGTGGAATTCCGGGTGTAGTGGTGAAATGCGTAGATATCCGGAGGAACACCAGTGGCGAAAGCGGCCACCTGGACTGTACCTGACGCTCAAACGCGAAAAGCTAGGGGAGCGAACGGG
+
:-;@@BD@DDD@BBA>><8<9;5;?AAC=BBBCC>AAABB;@@@;;;??@@<;;5;@@ABBD@DDCCF?CC;;;H>CCCCCBC@BCCC@F>@@8;;;;.;AAAB?BBB<B@@@CDE?CD@A@AC>CBBBC@@?C>@?>AA?B@B@D?BB=BBDDCAA>ABCC>AA>>=?=>>>>C?A;?@<@=??@=A?@@=@@@@:@@A?A@CC?AA?ACCBCCCACBBBECBBBC9;;;;;;;*;>=@CED;B9;6<7;>>=
@N9IO0:00880:06067
GACGGAGGGTGCAAACGTTGTTCGGAATCACTGGGCGTAAAGGGCGCGTAGGCGGATCTGTAAGTCGGGAGGTGAAAACTCGGGGCTCAACCCCGAGCCTGCTTCTGAAACTGCAGGTCTTGAGGACTGGAGAGGAAATGGTGGAAATTGCCCCGGGTTGTAAAGCGGTTGGAATGCGTAGATATCGGGAGGAACATCGGTGGCGAAGGCGCTTTCTGGACAGTTCCTGACGCTGAGGCGCGAAAGCTAGGGGAGCAA
+
CCCC:CB@<;:;@A;;;9?BB=B?9@>B<<<;<;388345/4<2:4555<<<AB???:;:>?=@?9:>300)/--77&////88+8/446999+7---(---8(-/5<=4<<<<44.444.49939444.5/79)//)--(--(--(-(--55)25(,(,---(,,,(-(/)/)//559;555:;///)//)/2558//)/;59/-(-3://--(-//49/444.4./7////777;7544444)4398888+334::
@N9IO0:00901:06109
TACGTAGGGTGCGAGCGTTAATCGGAATACTGGGCGTAAAGCGTGCGCAGGCGGTTCGTTAAGTTCGATGTGAAAGCCCCGGGCTCAACCTGGGAATGGCATTGAAAACTGGCGGGCTTGAGTCTGGCAGAGGGGGGGTGGAATTCCGCGGTGTAGCAGTGAAATGCGTAGAGATGCGGAGGAACACCGATGGCGAAGGCAGCCCCCTGGGCCAAGACTGACGCTCAGGCACGAAAGCGTGGGGAGCAAACAGG
+
ABBBBBBD>??@B?@=>@;@=@BA>A000??@@<:99CG>CBBAA?BA?>:@@:@?A@C@CADD@B@@@B>@>B6:;88+8;3;;=C=@;??<6=49:08AA9??A@6AAA7;C=;?@5938;<<@;89977;;;;B#@;6;9;5:6>00(/88=@788==FF=???D;BBBBB@;8<486;=;AAA?BCCB@BBC@B?BA?????*59@=@?F?A665@<D996<<@=@B@@?A;ABBCCCC:BBCCC?EIE?
@N9IO0:00904:06082
TACGTAGGGTGCAAGCGTTGTCCGGAATTATTGGGCGTAAAGAGCTCGTAGGCGGTCTGTCGCGTCGGCTGTGAAAACTCGGGGCTCAACCCCGAGCCTGCAGTCGATACGGGCAGACTAGAGTGCGGTAGGGGAGACTGGAATTCCTGGTGTAGCGGTGAAATGCGCAGATATCAGGAGGAACACCGGTGGCGAAGGCGGGTCTCTGGGCCGTAACTGACGCTGAGGAGCGAAAGCGTGGGGAGCAAACAGG
+
DDCCBCBB<;;;A>AAB@@BBCACAC?B?BB?B>5988:;4;???D::9??<::39@AAABBA@@DD?@?AA==??5??BBEE:BAAA@CEF9A?@@?;;;CBAAB@@@@HE?HCCCCCBBCC<<;C@AABCC7;;B@@@<@>B?B@BB?BBBBBCC?@@@@;@BAAAAAAAAA@A;4??=@>BBB?C@@><>BFAF@CCC>CCCCCCC>C@BBCABB@@;;;C;;<@CCCDDE=C@@@DFE:BBCCJ?:;;?
@N9IO0:00872:06135
TACGTAGGGTCCAAGCGTTAATCGGAATACTGGGCGTAAAGCGTGCGCAGGCGGTTTTATAAGCCAGATGTGAAATCCCCGGGCTTAACCTGGGAATGGCATTTGGGACTGTAAGGCTAGAGTACGGCAGAGGGGACTAGAATTCCGTGGTGTAGCAGTGAAATGCGTAGATATCAGGAGGAATACCGATGGCGAAGGCAGGTCCCTGGGTCGATACTGACGCTCATGCACGAAAGCGTGGGGAGCAAACAG
+
AAACAAAC=AA8<7:AA@=B?AA>:?*0/999;555:BC=AAA@@@@@AA=;;5:@?3?AA<@@@BBCCCCCCC9;99:*9@6<<15159<AA;B=:;9;CCF?DC?CCD@@@?B=AABBB@@@FD@CCCBBCB:BBAA<@?@:=-00:6::7=?B:9:AA@:977CCCDC@?@@??>A@<@<@@=4::9=333338,34:7;?B8BBB9@@@@@??@<;;;<8>ABBA@@933(3>;@@DD897:@@8@A=
@N9IO0:00873:06159
TACGTAGGGGGCAAGCGTTGTCCGGACTTACTGGGCGTAAAGCGCGTGCAGGCGGATTGGTATGTGCCGTGTGAAAGCTCCCAGCTTGCCTGGGAGAGGTCGCGGTAGACAGCCGATCTGGAGGCTCGGAGAGGTTAGTGGAATTCCCGGTGTAGTGGTGAAATGCGTAGATATCGGGAGGAACACCAGTGGCGCAAGCGGCTAACTGGCCGAGACCTGACGCTGAGACGCGACGGCGTGGGGAGCAAACCGG
+
AACBB>>???0?D?BCBB@BDB9A:;:;DHCCCF?BABBB=BCC@BBBBB@;CC?BB@C?CBBBBBBACBBCCCC9;;DDJ?DCAA9<?:;AA8?B5:455=@A?BBCCBBBA?B@@@AA6;;:@><@>BCBB@C@CCICAC@B@BC<B>ABBBBBB@AA@C<B@A@BABAA@;:9@9;;6;=BBB@E;:;7;AAA499@;959:?BC=B?B?=>?4::AA@??:;;:?===8971378:::+33777(3-3:
@N9IO0:00875:06150
TACGAAGGGGGCTAGCGTTGTTCGGAATTACTGGGCGTAAAGGGCGCGTAGGCGGCTCTGATCGTCGGATGTGAAAGGCCTGGGCTCAACCTGGGAACGGCATCCGATACGGCAGGGCTTGAGTGTGGGAGAGGTTGGTGGAATTCCCAGTGTAGAGGTGAAATTCGTAGATATTGGGAAGAACACCGGTGGCGAAGGCGGCCAACTGGACCACAACTGACGCTGAGGCGCGAAAGCGTGGGGAGCAAACAGG
+
:BA??5:;;;);@AACBD8<;@BB=A?C>A@ADE>CBBAD7:97;CCCC@@=996:@@@A?AA@?9949>>AABB<B=A5;:A9?@@@=@>AAA<B?BB@B@@A=>@@@@A;@>9;255.5::9=;;;76CBD@F?A?AB@C@G@BB=BBBBBBA;??AA<>5@=:59=;@==<198*7-3?5<><9;5/0)0>?8=8==+0+0,0<83883>4<4;?;00>=00//)/::>;<,5:55555&5<>A<6<;A6
@N9IO0:00880:06114
TACGTAGGGTGCGAGCGTTAATCGGAATTACTGGGCGTAAAGTGTGCGCAGGTGGCCGCGCATGTCGAGTGTGAAATCCCCGGGCTTAACTTGGGAATTGCGCTCGAAACTACGTGGCTCGAGTGTGGCAGAGGAAGGTGGAATTCCAGGTGTAGCGGTGAAAATGCGTAGAGATCTGGAGGAACACCGATGGCGAAGGCAGCCTTCTGGGCCAACACTGACGCTCATGCACGAAAGCGTGGGGAGCAAACAGG
+
@@AA@@@E=;;;CBBBBB@BBGDG@C@D@BBBBA9A@:;:,999559BB;;7;B=A?GCCBBBCCBB>@0000/9/7<77+79)555@7<=@CE>D@E@C@@@A;;;C>BAB@@@@=@CAA@??A@=;???>:6;6=:00*0)/593996;:8889=<78444&388:8:?AAAAAA@7;;.5.55545==A?C<@1;2:BB@>?<==>G7C>B?AA>:@@999555555<;333(4339<;;&5999=6><@:
@N9IO0:00882:06145
TACGTAGGGTGCGAGCGTTAATCGGAATTACTGGGGCGTAAAAGCGTGCGCAGGCGGCGCCGCAAGTCAGGCGTGAAATCCCCGAGCTTAACTTGGGAATGGCGCTTGAAACTACGGTGCTTGAGTGTGGCAGAGGGAGGTGGAATTCCACGTGTAGCGGTGAAATGCGTAGAGATGTGGAGGAACACCGATGGCGAAGGCAGCCTCCTGGGCCAACACTGACGCTCATGCACGAAAAGCGTGGGGAGCAAACAGG
+
DCCBCCDD>@@@B;;;;;>A<B@@6<7<<AC;;;;&595555&5<CBA@@:..*.-(--0)/9@29449>:AABBAC;;;;;.59555.5.5@49A;A?BA=BA:B89;;0::?>A5544838888:?@9;8337:1:?8AB@DACAD@CC=======@<>>C>6:66=<=<<;;;<<=055<@;ACC?BC:999@A6@:=955.55699909.5.5;;4445555555559;5555&5:AACHK=AABBB;ABB7
@N9IO0:00885:06154
TACGGAGGGTGCAAGCGTTATCCGGATTCACTGGGTTTAAAGGGAGCGTAGGTGGACTTTTAAGTCAGTGGTGAAATCTCTGGGCTTAACCCGGAAACTGCCATTGATACTATTAGTCTTGAATTCTCTGGAGGTAAGCGGAATATGTCATGTAGCGGTGAAATGCTTAGATATGACATAGAACACCCATTGCGAAGGCAGCTTACTACGGAGACATTGACACTGAGGCTCGAAAGCGTGGGGATCAAACAGG
+
AACD@BBC>BBBE@BBBB>AAB=B?@@9==>=?>6=?*99/9;*39:AA=>:997:BBGI;D?A?BAAAB=B@@@;ACCCCDI<=;@A?CC>B@AB;A:::;@?=AACDCBBD@C@@@C=AA?B?AAA@@=;<5;B=B@BAC@DC;;;BA;<;;;;B@BCCJ?BDCCBGDAABA@@;;;@BB>B;;;0;989944.439988<255@<?:7:B???A=????ABA??<?AA@>@9@99:@AB9AAABE>@@@?
@N9IO0:00886:06118
TACGAAGGGTGCAAGCGTTACTCGGAATTACTGGGCGTAAAGCGTGCGTAGGCGGTGATTTAAGTCTGATGTGAAAGCCCCGGGCTCAACCTGGGAATTGCATTGGATACTGGATCGCTAGAGTCAGGTAGAGGGTGGTGGAATTCCCGGTGTAGCGGTGAAATGCGTAGAGATCGGGAGGAACATCTGTGGCGAAGGCGGCCACCTGGACCATGACTGACGCTGAGGCACGAAAAGCGTGGGGAGCAAACAG
+
BAA;95;B;;:;@;@;;;@D:6594;*0)/988@<:::CC<BAA@@@B@@@@@?7@C<AB>B@CBCBCCCCBBCF>CBBB7BA=AAAA>A>ABB=B@D?BACB?B>AAAABB=??:9:AAAAAAA?:4?>>98929C?CB@B?B?B@3?>AAAAA?>4>@B=6CBBB?@?;6866793BB@B?DBBCBBBB?AAC@A=BC8B?CB;CC?AB<@?@BAAAAA@@@@?@;>=<9999&9=:<888+33;==6;88
@N9IO0:00886:06147
TACGAAGGGGGCTAGCGTTGCTCGGAATCACTGGGCGTAAAGCGCACGTAGGCGGACTCTTAAGTCGGTGGTGAAATCCTGGAGCTCAACTCCAGAACTGCCTTCGATACTGGGAGTCTCGAGTTCGGGAGAGGTGAGTGGAACTGCGAGTGTAGAGGTGAAATTCGTAGATATTCGCAAGAACACCAGTGGCGAAGGCGGCTCACTGGCCCGATACTGACGCTGAGGTGCGAAAGCGTGGGGAGCAAACAGG
+
@@@?=29999';???;;:?ABBBB=B?@@@BBBC>CCCCF?CCECCCCCCC@CC9CBAAA5;69BCC@CBACCDF=BC?B@8@@<CFJBCDB<@;@9@A@@=A7?AA>BCCCC=CA@AB;;5=@8@BB6C;<<ADBBBBB?@8=@@;?;@@A@@;99>@?@?;?=@CCCAA?@>7;;=@9?A>?=>=@8:9<A99399:9,737789?7BC>BAAABA>>>999=>?:;;:@@>1@CBDGEF8@;::?9@AA=
@N9IO0:00889:06133
TACGGAGGATCCAAGCGTTATCCGGAATCATTGGGTTTAAAGGGTCCGTAGGCGGTTTTGTAAGTCAGTGGTGAAAGCCCATCGCTCAACGGTGGAACGGCCATTGATACTGCAAGACTTGAATTATTAGGAAGTAACTAGAATATGTAGTGTAGCGGTGAAATGCTTAGATATTACATGGAATACCAATTGCGAAGGCAGGTTACTACTAATTGATTGACGCTGATGGACGAAAAGCGTGGGGAGCGAACAGG
+
AACA?;:5;@?5;6:@@@??@@?B>A?AABB9CB9A?/93,3;1;<955;:6793999-;;?9@?B;?@C;>BBC;@@@9@==55;@B=AB=BC:;:<C?B?BB?BBBBB@@@>69<;?166:@:CJA;;9;7@9;89=@?A>BB@@@CD;;;AA;;7;BBC=B@@@?BBAACC=@@@?<8<6:::6:6:+//99)/)388287898><::3=*//:299569????@<9:::99&9879399+33344.4445
@N9IO0:00893:06115
TACGAAGGGGGCTAGCGTTGCTCGGAATCACTGGGCGTAAAGGGTGCGTAGGCGGGTCTTTAAGTCAGGGGTGAAATCCTGGAGCTCAACTCCAGAACTGCCTTTGATACTGAAGATCTTGAGTTCGGGAGAGGTGAGTGGAACTGCGAGTGTAGAGGTGAAATTCGATAGATATTCGCAAGAACACCAGTGGCGAAGGCGGCTCACTGGCCCGATACTGACGCTGAGGCACGAAAAGCGTGGGGAGCAAACAGG
+
@?@;;5;9:9)4;:<AAA?ABABB?C?@ABCCCC>AABCC=CG>AABBBBB=AAB=BAAA;B@CB@A@AB:@@@D=@@;C>8666;:B=AAC@B<B?A@?@?CD=CCB??:887?==::1:=:933<<6<>3713;:?AC?C?ABCBBBB??;@;::<=88=1968-----.67=8;;;?;@@?AAB@BCBB@CBB=A>;;7;@ABBA@4;;0;AABA?@C;;;CBDB?@@A<;;;&;98=888&55ACD>CCB@
@N9IO0:00893:06116
TACGGAGGATCCAAGCGTTATCCGGAATCATTGGGTTTAAAGGGTCCGTAGGCGCCCTGTAAGTCAGTGGTGAAATCTCCCCGCTCAACGGGGAAACTGCCATTGATACTGCAGGGCTTGAATTACCAGGAAGTAACTAGAATATGTAGTGTAGCGGTGAAATGCTTAGAGATTACATGGAATACCGATTGCGAAGGCAGGTTACTACTGGTGGATTGACGCTGATGGACGAAAGCGTGGGTAGCGAACAGG
+
BCCC?A@>@CC?B6;9@@?ACC@C@C>BBBB>BD=AD89:79==BB?B?==8:83808:;@<;;;;><A8AA@B8:<;;<;.4;:7719933&3:1999919A;??;;;:44;44/5@9C@9@7BB6:;=B>@@><;<BCC?A;;;;B@CBB??55.959:,59=B=BBCCCC?AAABC=B?ACC?BCB:;;CB<@=A@@=@=AA>;;CB?CCABD@BBB;;6655C>A@?>;3>AA@AA9A;:;@;856;@
@N9IO0:00900:06155
TACGAAGGGTGCAAGCGTTACTCGGAATTACTGGGCGTAAAGCGTGCGTAGGTGGTTCGTTAAGTCTGTCGTGAAAGCCCCGGGCTCAACCTGGGAATGGGCGATGGATACTGGCGAGCTAGAGTGCGGTAGAGGAGAGTGGGAATTCCCGGTGTAGGCAGTGAAATGCGTAGAAGATCGGGGAGGAACATCAGTTGCGAAGGCGGCTCTCGTGGACCAGCACTGACACTGAGGCACGAAAGCGTGGGGAGCAAACAGG
+
99440*/91/0/9377::8;;:55.3-328:333(388<<9??<>:>@@BB?=C:D@CCB@C@CG9;:AB:66C@79A<=/A<39/0/2727<@+0)594)49>?=5>AAAA>6594339889<:?:=9==?>?;9798333,37=7BA6>,/////(/66//-5,6/------(-78/...&.5(/(/66:9:@>?88:561:>8;:=;//.3.35).28553337732255.44499;2<:555::+7///9/7786
@N9IO0:00906:06149
TACGGAGGGAGCTAGCGTTGTTCGGAATTACTGGGCGTAAAGCGCACGTAGGCGGCGATTTAAGTCAGAGGTGAAAGCCCGGGGCTCAACCCCGGAACTGCCTTTGAGACTGGATTGCTTGAATCCTGGAGAGGTGAGTGGAATTCCGAGTGTAGAGGTGAAATTCGTAGATATTCGGAAGAACACCAGTGGCGAAGGCGGCTCACTGGACAGGTATTGACGCTGAGGTGCGAAAGCGTGGGGAGCAAACAGG
+
BCBB?ABA9:;;BBBBCE@BC@BB?C?@=@B@@@;;;;FC99<BBB;9;BB?BD>B<;;B=B<AAC;=;C@CAAA<@@@;ABA7A;;:8=>=3>=;><:989>D>CA@@AAA?AB?BCCACC@CC@CC@BBAA=BBB@BC?C?B@C@CECDCCCCBC?AAA@9@=AA@@A@AAB>AA?A@::8:AA?@AAA;??A?A?BB?888:9::4355:8>>>:><====:;;8888433(4::::AA8AABBD<A@?9
@N9IO0:00910:06122
TACGGAAGGGGCAAGCGTTGTTCGGAATCATTGGGCGTAAAGGGCGCGTAGGTGGTCCTATGTGTCTACTGTGAAAGCACACGGCTCAACCGTGTCGGGTCGGTAGAAACTGTAGGACTTGAGGCTGGGAGGGGCTGGTGGAATTCCCTGTGTAGCGGTGAAATGCTAGAGATGGGGGAGAACACTCGTGGCGAAGGCGGCCAGCTGGCCAGTCCTGACACTGGAGGCGCGACAGCATGGGGAGCAAACAGG
+
009;6=:?;;/9?>;:4475505=9<5;;9904;299;<<4:=2<<<96/>:00,0<69BCCBB@;;9;4449<<2::::8::33333-3-4449?CC;;:E:>>66625;@<A@:B@A6@9=4554=49999.8774994:6:4:9(3373337794;>??8?<?8C=BAA:<;;;+33A=??>833//3889*/*/:4:3.22:939///;;173;988//(/9466665------...&.666:/5553
@N9IO0:00912:06136
TACGAAGGGTGCAAGCGTTAATCGGAATTACTGGGCGTAAAGCGCGCGTAGGTGGTTCAGCAAGTTGGAGGTGAAATCCCCGGGCTCAACCTGGGAACTGCCTCCAAAACTACTGAGCTAGAGTACGGTAGAGGGTGGTGGAATTTCCTGTGTAGCGGTGAAATGCGTAGATATAGGAAGGAACACCAGTGGCGAAGGCGACCACCTGGACTGATACTGACACTGAGGTGCGAAAGCGTGGGGAGCAAACAGG
+
5544:444)49>>:@=>>:==@9929184=?ABC>???CB:B@@?@@BCEE@DC@C?@@BBB?BC?B=B@;@@BB=BCCC8BC;:;@E@D@BBC>C@B;;:?BB?BAA7A;:;@@:9;:AAAABAA?:>>>?@@;@@=:98:>AC=C?AAA?@@A@?<?:78*9?>@@@>???@@A=@>@@C?BCB:;;BB?CCB=A=???A@CB@CB????@AA?99::;;;@?@B@;;;@AA;A?@@BDD8@@BAA<@@A?
@N9IO0:00866:06176
TACGGAGGGTGCAAGCGTTGTTCGGAATTATTGGGCGTAAAGCGCGTGTAGGCGGCTTGGCAAGTCGGGTGTGAAATCCCGGGGCCCAACCCCGGAACTGCATTCGAAACTGCCTCGCTAGAGTCTCGGAGAGGAAGGCGGAATTCCCGGTGTAGAGGTGAAATTCGTAGATATCGGGAGGAACACCAGCGGCGAAGGCGGCCTTCTGGACGATGACTGACGCTGAGACGCGAAAGCGTGGGGAGCAAACAGG
+
BABB?BBC>BAAC@DABB?BB?ABAF@C?BB@BB<??>>>7?@A@BA@@CE@BB>AA;?<@B<@A9:979A@BCG=AAC>CCD<CD>B@BDD8?<?=A89:??;?CBB=B;;;=@@DBBBBA@@@@@@<@BBC@CACACC?B?A?AD>C?AAABB;;7;BAB=B@DBBBBCBBBCCD<AA8;9;AA?CBBB@BB@=?=??:?<A?@BA?BAABA@AA>>>@>??B=BCCDC@@@:@@:@A<<2BBBA=7B@?8
@N9IO0:00872:06161
TACGTAGGTGGCAAGCGTTGTCCGGATTTATTGGGTTTAAAGGGTGCGTAGGCGGCCTATTAAGTCAGTGCTGAAATATTCCGGCTTAACCGGGAGGGTGGCATTGATACTGATGGGCTAGAGTACAGATGAGGTAGGCGGAATTGACGGTGTAGCGGTGAAATGCTTAGATATCGTCAAGAACACCTATAGCGAAGGCAGCTTACTAGGCTGTAACTGACGCTGAGGCACGAAAAGTGTGGGGATCAAACAG
+
?@@@@@A>;;7;C@B9:;=@@CACACCE>BC69:.<B.:959=8;BCBB=?:884:<BAB=@=@ABCCBBB???C>??@?B=@=@@:>=@;A?9;;;0;;5;AA?BCDCCCCCCCG?DBBBBBDCCCBCCC;;8;C@:;;8@7?0449=5:<<BD9946>DD=BBBB?CDBBB;;:;;:7<B7;;A?AACCAAAA7;7<=B<A?C@@5626<BBC@BAABC@@A>6515995555&599;;>>0565==5:55
@N9IO0:00895:06169
TACGAAGGGTGCAAGCGTTACTCGGAATTACTGGGCGTAAAGCGTGCGTAGGTGGTTGTTTAAGTCTGTCGTGAAAGCCCTGGGCTCAACCTGGGAATTGCGATGGATACTGGGCGACTAGAGTGTGGTAGAGGGTGGCGGAATTCCCGGTGTAGCAGTGAAATGCGTAGAGATCGGGAGGAACATCTGTGGCGAAGGCGGCCACCTGGGCCAACACTGACACTGAGCACGAAAGCGTGGGGAGCAAACAGG
+
A@B@<2:;0;@@@<@:;;?DCCCC@A586:>==<6999@A9AAA?B@@@A@=>>8=9?A@;@>BBBBBBCBC@A9)5;93@B@7CBBA:A9BC>6C:C9@@BBBA=ACCBBBD>BABBBCC@@@CCD@CCAAAG>CC@9989=B?BB>C@CC@ABBCBCCCC>CCDCBAADB@A@CG@CB?C@CCBCBCA@<@??;?<@@>A>@?=???:??A?BBBBBBBCA@;000??@AB<@=?@@@A6@AAAA=@@><
@N9IO0:00904:06198
TACAGAGGGTGCAAGCGTTAATCGGAATTACTGGGCGTAAAGCGCGCGTAGGTGGTTCGTTAAGTTGGATGTGAAAGCCCCGGGCTCAACCTGGGAACTGCATCCAAAACTGGCGAGCTAGAGTATGGTAGAGGGTGGTGGAATTTCCTGTGTAGCGGTGAAATGCGTAGATATAGGAAGGAACACCAGTGGCGAAGGCGACCACCTGGACTGATACTGACACTGAGGTGCGAAAGCGTGGGGAGCAAACAG
+
AAAABCCC<BB97289:9395?><9=:B?A@?@C=9;;CC;@;:;A;;;DB?BB>B=BBB>B@BB@D9;;AABDD6:;::+9<6=>CD@C?BBD=C:>==<B??9=::/?==:::?;::>@@??>??>BB@??D>?>>?E@E?CC>C@BBABBA@@@<><<<3=>935975;B???:>:=:=8=@?9<688/799276;AAA:>=7=?8=>876856/..56444./(.5/88@17///=@@/9:AAA:A@>
@N9IO0:00866:06240
TACGAAGGGGGCTAGCGTTGTTCGGAATTACTGGGCGTAAAGCGCACGTAGGCGGATATTTAAGTCAGGGGTGAAATCCCGCAGCTCAACTGCGGAACTGCCTTTGATACTGGGTATCTTGAGTATGGAAGAGGTTAGTGGAATTGCGAGTGTAGAGGTGAAATTCGTAGATATTCGCAGGAACACCAGTGGCGAAGGCGGCTAACTGGTCCATAACTGACGCTGAGGTGCGAAAGCGTGGGGAGCAAACA
+
A@CCB?BCCA2A@AA?@A<@@?BB?A=A?B???C9@@:994;BBBCCBCBC?AA>BBBCD:::;BBBBCB7BBBB>BCC>AA@AAAAAACBBBB?B<@@??4::7;B@BAAAA6;;???=@BBBCCC>B>AAA>B@CBBB@C?B?BBBBDDBAAA;;5<:;93??BCCCCAAAA=AAAAC@C?BBD?BCAA>ABB?B@@@>ACC>BBB5::599A999BBBABC@>>;>>?;BB;A@>8988(7:<::.:5
@N9IO0:00866:06248
GACAGAGGTCCCGAGCGTTAGGCGGAATCACTGGGCTTAAAGCGTGTGTAGGCGGATCGTTAAGTACCTTGTGAAATCCCACGGCTTAACCGTGGAACTGCTTGGTATACTGGCGGTCTTGAGCCACTTAGGGGCTACCGGAACAAATGGTGGAGCGGTGAAATGCGTAGATATCATTTGGAACGCCAATGGTGAAAAACAGGTAGCTGGGAGTGTGCTGACGCTGAGACACGAAAGCCAGGGGAGCAAACGGG
+
CCB@@@A>;;;0;A@;;;?CC?B@9@5949;@@B;BC49:.599A@BBCCDADC<CCAA@@B@BCBB?B6<;@@A9AAA6;;B@BB@B?B8:;@<@:>::?@=@=AA???CA=AB?AA@?A888588=2;<8818===8=/3.3==5;86=A>ABC>8B===6<:<===<8<88788809494944.4.4:5:43333$333-3888:;;4;?<?A?:;;>::;;AAACA@@;;;0;:388??39:?AD>BCB>
@N9IO0:00872:06247
TACGAAGGTGGCAAGCGTTGTTCGGATTTACTGGGCGTACAGGGAGCGTAGGCGGTTGGGTAAGCCCTTCGTGAAATCTCCGGGCCTAACCCGGAAAGTGCGGAGGGGACTGCTCGGCTAGAGGATGGGAGAGGAGCGCGGAATTCCCGGTGTAGCGGTGAAATGCGTAGAGATCGGGAGGAAGGCCGGTGGCGAAGGCGGCGCTCTGGAACATTTCTGACGCTGAGGCTCGAAAGCGTGGGGAGCAAACAGG
+
?=?:9295:B=AA>A:;;>AA>BD>AAC:??@@?8>?=<<:::-;B@@@???BD?C<?@:@@=ABB=C@@@?ADD9?@?@;@B6;5;?<?D>F@CE=?::;B?CBCC:BB@@@@@C>BBBBBA>ACBA=BBBB>BBBBBDBD@B?CH?DACA:;9;C8BB=@7BBBA;94<@@566>5;;8@8@>B?C79:4:<<9D>A@:;;@BABB?B?AAAB=A@AAA??;;;;5;@?BCC=CC;;;DD7BB@@@8@;;5
@N9IO0:00874:06228
TACAGAGGGTGCGAGCGTTAATCGGAATTACTGGGCGTAAAGCGCGCGTAGGTGGCTTGTTAAGTCGGTTGTGAAAGCCCTGGGCTTAACCTGGGAATTGCATTCGATACTGGCAGGCTAGAGTGTGGTAGAGGGAAGTGGAATTCCCGGTGTAGCGGTGAAATGCGTAGATATCGGGAGGAACACCAGTGGCGAAGGCGGCTTCCTGGACCAACACTGACACTGAGGTGCGAAAGCGTGGGGAGCAAACAGG
+
DCAABCCD?BBBB>>>>>;@6::B>B<@=@AAAB>BBBBA9?999@?@@@A?;;7;D?BC@E?BB??<??CCCBD<??C>BBB<A@?B?B?BBD:A=A8;;BC@C@AACABA@;;:;?=:;:@@AAA?@@@BBB=CADCCAC?A=AD>B?BB;;;;;6;AAA<@@@C@A@CCDBCCC7;;5;5;;@>ABBD?BBA=A5;;5;:4;4999>>9>=BAA@CCCC;::::49=>9:9,000//00&09999)5=>4
@N9IO0:00883:06215
TACGTAGGGGGCTAGCGTTGTCCGGATTTATTGGGCGTAAAGAGCGCGTAGGCGGCCAGGTAAGTCCGACGTGAAATCTGGAGGCTCAACCTCCAGCGGTCGTTGGAAACTACTTGGCTAGAGTCCGGAAGAGGAGAGTGGAATTCCTGGTGTAGCGGTGAAATGCGCAGATATCAGGAAGAACACCGATGGCGAAAGCAGCTCTCTGGGACGGTACTGACGCTGAGGCGCGAAAGCGTGGGGAGCGAACAGG
+
@@@@@=>>>>0@BBBBBC;?>@=@5;;A6;<?CC=:::BB=@9::@@AB::600+0+0::99;9<C?CC;;;;AA8:9;C@<;9:CCCFCACC>@ABC@DBBB@B?BB=@@@ADAD@BBB@AAAA@C@C=AAC?AADCCG@C?B@B@BC@<;<BAAB?BAAA<@@;;;A;;;BDDBB@C?A@;@::4;;B@=@;<;0<@?@@BBCDCED>DBC>BBCBAA?@???AA?BBAAAB<@@AAELM;BBCBC?BAA=
@N9IO0:00894:06246
TACGGAGGATCCAAGCGTTATCCGGAATCATTGGGTTTAAAGGGTCCGTAGGCGGTTTAGTAAGTCAGTGGTGAAAGCCCATCGCTCAACGGTGGAACGGCCATTGATACTGCTAGACTTGAATTATTAGGAAGTAACTAGAATATGTAGTGTAGCGGTGAAATGCTTAGAGATTACATGGAATACCAATTGCGAAGGCAGGTTACTACTAATTGATTGACGCTGATGGACGAAAGCGTGGGGAGCGAACAGG
+
BB@?9;:5;>@4:49;;;=;;;=B5=588@;7;=4>:4?<5A=4?A99:?C;:99:D>BBBB<?????@C@CCCD<A@@9?=@:::AB?AA>BB?A?A@=A7:9=A999@98:AAAAAA;;;@C?BB@;<6;6::@?@@BBB?BA@@@AA@@@A@@@<@;;<0;BBA=AAA@@B?AAA@@=@=@AA<@<A000;>*927<<:>=ABBBBAC=B<@@?9;:9::899??:<=::9-9<;>?CC8AA@@@?;;;>
@N9IO0:00897:06210
TACGTAGGGTGCGAGCGTTAATCGGAATTACTGGGCGTAAAGCGTGCGCAGGCTGTTTTGTAAGTCAGATGTGAAATCCCTGAGCTCAACTTAGGAACTGCGTTTGAAACTACAAGACTAGAATATGTCAGGAGGGGGGTAGAATTCCACGTGTAGCAGTGAAATGCGTAGAGATGTGGAGGAATACCAATGGCGAAGGCAGCCCCCTGGGATAATATTGACGCTCATGCACGAAAGCGTGGGGAGCAAACAGG
+
BBBABBCC;<:;@9?===;??AAA>A=@=@@?==6:9894(4844449;99<?@@@AA6>@@9:;;;;<:;659D9:;;099444<5506?7@@8@5:;6599<2555)5;5995::55;4459A@A;55515>@@@@&=@95.549495;<<==?===<<BC=@@AAABB;;;AB::.44.4.3;;2844349::193884?ABB1BBA9A:9-3;7,3393339933337@>>8=000@<@.==@AA<CAA=
@N9IO0:00911:06231
TACGAAGGGTGCAAACGTTGCTCGGAATTATTGGGCGTAAAGCGCACGTAGGCGGCTTAGCAAGTCGGATGTGAAATCCCTCGGCTCAACCAAGGAAGTGCATCCGAAACTGCTGAGCTTGAGTACGAAAAGAGGATCGCGGAATTCCCGGTGTAGAGGTGAAATTCGTAGATATCGGGAGGAACACCAGTGGCGAAGGCGGCGATCTGGGTCGATACTGACGCTGAGGTGCGAAAGCGTGGGGAGCAAACAGG
+
@AA;;4;;0:?;=@8000;@@CDD@D@D?BB=@@;?<=@@8C:::@@?>@B=8:04<745;C<??AA?C;:;A=G;;<;8;AB@CCCC@C8;7;5@;A666@CC=@@B:BA@@??@@;505:=<B:;;;;&:@<>CD;89C8A>A=>>/9198<>>99-38;;5>4=::=<<?@::::0;96:4::=6:?=C@CCD@B?BA=BBBBABD@6;<;;;>>>CC@=BBCBC?BBC;9:.;>@DD@?0BCCCE>CCB8
@N9IO0:00864:06264
TACAGAGGTCCCAAGCGTTGTTCGGATTTACTGGGCGTAAAGGGTGCGTAGGCGGTCGGGTAAGTCTGACGTGAAATCTTCAAGCTCAACTTGGAAACTGCGTCGGATACTATTCGGCTAGAGGAATGGAGGGGAGACTGGAATACTTGGTGTAGCAGTGAAATGCGTAGATATCAAGTGGAACACCAGTGGCGAAGGCGAGTCTCTGGACATTTCCTGACGCTGAGGCACGAAAGCCAGGGGAGCAAACGGG
+
CCBBBAA>A@A9?;@;;;=AA?BB?A@@;@@@A@:?????9@C=BCBDC@@<8838???<AC@BA@BBAA?A;;;6;A@=;;8;CBBG@CCAF@CC?CABBBACC@CBBBC@@=::6:BC@AB?B>AB?BABA6:;;BBB@D@BBBC?B??@@CBCBBBCCD>BBBBBBBA@@@;;24=?4;29AB=AAB?;@;;6;9CCBCCCBBCC@B@9993:?@AAAACAA@A>A??999.9=:=?AB9@??BE=AAC>
@N9IO0:00868:06286
TACGGAGGGAGCTAGCGTTGTTCGGAATTACTGGGCGTAAAGCGCGCGTAGGCGGCTTTTTAAGTCAGAGGTGAAAGCCCGGGGCTCAACCCCGGAATTGCCTTTGAAACTGGAAAGCTAGAATCTTGGAGAGGTCAGTGGAATTCCGAGTGTAGAGGTGAAATTCGTAGATATTCGGAAGAACACCAGTGGCGAAGGCGACTGACTGGACAAGTATTGACGCTGAGGTGCGAAAGCGTGGGGAGCAAAC
+
ABCC?CBI=;;:CAAAAA@CC?CC@CBE@BBBBD>CCBGG>B9;;AAAA@@;9929:;;;*;:B@BBBBB?CBBB>CB>6B>>/CB=A>???6?=D@E?BB@BB<@?B8>??8?<8?@???B?AAA@C?AA??:???>@@<A>A?B@BB>@@>??98,59A@;A?BBBBCBCAA6@?6A?BC8BBB>BA@B>ABB=A>@??<=:>>>>;AAA<@@@@<@<;;;==;;5;>===?7>>=>???6>>==>6<
@N9IO0:00898:06284
TACGTAGGGTGCGAGCGTTAATCGGAATTACTGGGCGTAAAGCGTGCGCAGGCGTCTTTTAAGACAGGTGTGAAAGCCCCGAGCTTAACTTGGGAATTGCGCTTGTGACTGGAAGGCTCGGAGTGCGGAAGAGGGAGCTGGAATTCCTGGTGTAGCAGTGAAATGCGTAGAGATCAGGAGGAACACCGATGGCGAAGGCAGGCTCCTGGGCCAGCACTGACGCTCATGCACGAAAGCGTGGGGAGCAAACAGG
+
ABABABBA<::;CBB@@@?B?CBC?A7:8;BCCC?;;9CC=CBBA@@BA;;5;@@@@AB9C@CCCCC@DD@A@A9@=@?+434@?8C9BC8@</404048ABB255BA@?C@B?B?BBCB?BB@@@A;>8=:9:.;<;CB@D?D@C@AA?ABBABC:;;BBDGECBBBDAA@;;<@@=AA?B?BAB?BDCC?BBB@BADCC?@;;5;;;0;;>@BA@A@@000:000::<>:;;/:>?@ABC8;;;BIDDDC@
@N9IO0:00905:06289
TACGGAGGGTGCAAGCGTTAATCGGAATTACTGGGCGTAAAGCGCACGCAGGTGGCTGAGTCAGTCGATTGTGAAAGCCCTGGGCTTAAACCTGGGAATTGCAGTCGATACTACTCAGCTAGAGTATGGGAGAGGGTAGTGGAATTCCCGGTGTAGCGGTGAAATGCGTAGATATCGGGAGGAACATCAGTGGCGAAGGCGGCTACCTGGCCCAATACTGACACTCAGGTGCGACAGCGTGGGGAGCAAACAGG
+
CC:;8;AB<@??@2;;;;=A:ABB;=495:?ADC>AA?>>6>;;;?;::>>;9:5;@@@BBBCDCDCGI;9;@<B9AAA8?B>2DB5;;)9;@A@8@:A8:9@BA?A>BBBB@?CBA@@B=;?;>CBB>754:@=2:<?AA8<8A?AA5959AAAA>?5?B:=6?==BBB@BBA@99;3:;9;>CCB:;5<A<@;<5;:?@7A@@B9:;.39195::9885::>@@@?;93333833333333&3;<==6==B>
@N9IO0:00906:06270
TACGAAGGGGGCTAGCGTTGTTCGGAATTACTGGGCGTAAAGCGCACGTAGGCGGATTTGTAAGTCAGGGGTGAAATCCCGGGGCTCAACCTCGGAACTGCCTTTGATACTGCAAATCTCGAGTCCGGAAGAGGTGAGTGGAATTCCTAGTGTAGAGGTGAAATTCGATAGATATTAGGAAGAACACCAGTGGCGAAGGCGGCTCACTGGTCCGGTACTGACGCTGAGGTGCGAAAGCGTGGGGAGCAAACA
+
AAAA?<ABBB3BC@@@BB<AA>AD?@6:6;?>?@:@@?EL>CCCCCA@@@B?AA?@@@;@BB8;;CCDEF:AAAB;BCC;@A@9@;;:?B?B@@<@?A;;;?CC>@@@CA@????9?AA@::9?>3:2:;997>BBBB=C>@6;/8/7:873:<8884>;;;37/377877733?637.3377155:4855555526=6::6225967817;5:=?;;;@@CB;;<;;5;;;;<<0;;?>=>>0===>@)99
@N9IO0:00907:06277
TACGTAGGGTGCAAGCGTTAATCGGAATACTGGGCGTAAAGCGTGCGCAGGCGGTTATGTAAGACAGTTGTGAAATCCCCGGGCTCAACCGTGGGAACTGGCATCTGTGACTGCATAGCTAGAGTACGGTAGAGGGGGATGGAATTCCGCGTGTAGCAGTGAAATGCGTAGATATGCGGAGGAACACCGATGGCGAAGGCAATCCCCTGGACCTGTACTGACGCTCATGCACGAAAGCGTGGGAGCAAACAGG
+
AC@A@CCD=:;:A>BA@@@D<@994949;?;;;,44;;=6=>CAAAADCGACCBF?BAA;;5;@;;;>3=9:::3:;<>.<<4/0/8)/)//9;.61///)//599=?@>>=BBBBA@ABCA:::?@@=A?A@CEEE3BBB>@;@;?=@AAA?@@BDDBBBCC>BBBABA@@@BBBCC?CC7;8:==9;;;;6=896;-4404===1<<8>>9==9484333:455;;;:=;444)44:555)5::<=6>;;6
@N9IO0:00875:06333
GACAGAGGTGCCGAGCGTTAGGCGGAATCACTGGGCTTAAAGCGTGTGTAGGCGGAAGCGTAAGTGCCTTGTGAAATCCCACGGCTCAACCGTGGAACTGCTGGGCATACTGCGTTTCTTGAGCCAATCAGGGGTCGTCGGAACAAACGGTGGAGCGGTGAAATGCGTAGATATCGTTTGGAACGCCAAAGGCGAAAGCAGACGACTGGGATTGCGCTGACGCTGAGACACGAAAGCCAGGGGAGCAAACGGG
+
@AA@@@?:?;:39=@???<>????8@7;;<BACC<AA=@@9?99;C;;;CD@BB@C?BBBCD=@B@@:?89;@AC>CCF>C@A=@??@>A7559.438566>?@8?>>@>;99565)5<55559.916>>B@@2=;;>>=3=8994(44.44.443305:<<4556B:99B:;;BBDD;:99=@>>7<<2?7:5;;/999:A@<;???>59?166>@@>A@@>;:>:@A@@@=>4568<;;;0555<=4=>>7
@N9IO0:00880:06311
GACGAAGGATGCAAGCGTTATCCGGATTCATTGGGTTTAAAGGGAGCGTAGGTGGTCTTATAAGTCAGTGGTGAAATCTCGCAGCTTAACTGCGAAATTGCCATTGATACTGTAGGACTTGAGTACAGTTGCCGTTGGCGGAATATGACATGTAGTGGTGAAATACATAGAGATGTCATAGAACACCGATTGCGAAGGCAGCTAACGAAAACTGTAACTGACACTGAGGCTCGAAAAGTGCGGGGATCAAACAGG
+
ABCCC?B<@@@@A=ACBB?B@@<>9AA?BBB?BB;A@*9:,973;?;99:?=AA>9:9;BBA??@@::9A?A<;;07///////3<7?>BBCCAAA<A8;;?CA;??@?=<<9;;=@BB=:99?@>993133-3:6<8=B>A;;>:9;>:@A669;A>C::9.9<?@@BBBC?<<<BA@@BB7;;B;@<A>A@@@5<.;55;55.55555&5;B9:6;BAAB?@@<?;5449;:99&;4:<<>>2:;;AB9;;;5
@N9IO0:00889:06326
TACAGAGGGTGCGAGCGTTAATCGGAATTACTGGGCGTAAAGCGCGCGTAGGCGGCTTTGTAAGTCGGATGTGAAATCCCCGGGCTTAACCTGGGAACTGCATTCGAGACTGCATAGCTTGAGTATGGGAGAGGGAGGCGGAATTTCCGGTGTAGCGGTGAAATGCGTAGATATCGGAAGGAACATCAGTGGCGAAAGCGGCCTCCTGGACCAATACTGACGCTCATGTGCGAAAGCGTGGGGAGCAAACAGG
+
DCAAABBB=BB@?==7982:;?>A?C@D@C???D>BBBBB79899@@A@AA?A?=ABB=BBB=@@?><?BA:99A6:;:;.;?<@A?B?B?BAA;A6<<@@CCACBBCCB@@@?>@?>=<?999????5:9AAC9@@?@@<@?BB<B?B?BB;;;BC@CBBB=BBBBBBAB:<<A@?B?B?B?BB????@@=@:;;0;;;5<5;C>@A=@A=@>;:9>@@;:;@@A;:::::9D499<;?>?49999>)5995
@N9IO0:00889:06347
TACAGAGGGTGCAAGCGTTGTTCGGAATTACTGGGCGTAAAGCGCGTGTAGGTGGCGATGTAAGTCGGGTGTGAAATCCCTTGGCTCAACCAAGGAAGTGCACTCGATACTGTGTCGCTTGAGTACTGGAGGGGATGGCGGAATTCCCGGTGTAGAGGTGAAATTCGTAGATATCGGGAGGAACACCTGTGGCGAAGGCGGCCATCTGGACAGTCACTGACACTGAGACGCGAAAGCGTGGGTAGCAAACAGG
+
FDB@@?EE<@@@?9=>>==@@>@A=C8:8;@AAB<AA??@9@@A@A@BBA@=A@>@9;:;9D>BA>?<6??@?AB;ABA=A=@=AAAC?C>@=@<?499@>>>?A?>?AA9::A@??@A8::@C@@@C>A@EG;BBB@BD>B>B?BB=B@9::AABB=@ACC?C@DBBBBBBBBFDC<>?9=9:88;@@@C?BBC<A<89399==@9939A???AA@CBAABA@@AA@A>>888*9>==?A8??A>>A8==A3
@N9IO0:00895:06329
TACGTAGGTGGCAAGCGTTGTCCGGATTTATTGGGTTTAAAGGGTGCGTAGGCGGCTTTGTAAGTCAGTGGTGAAATATGGCAGCTCAACTGTCAGGGTGCCATTGATACTGCGGAGCTTGAGTACAGATGAGGTAGGCGGAATTGACGGTGTAGCGGTGAAATGCTTAGATATCGTCAAGAACACCGATAGCGAAGGCAGCTTACTAGGCTGTAACTGACGCTGAGGCACGAAAGTGTGGGGATCAAACAGG
+
AACCA>>;>>8>@;@>@B@BBFAG@CBC=BB@BG?CD<@?9?=789:@@@@A:97;CC9@@B?ABBCCDD@BBBE?CCBB@B;;;>>D>BBCBBBCD89;;9??.4;;;?@??@=;;;A@CCCA@99:?@@@?=AA?=>:<A=@9>=8?:;:9?@??8?===9===?198<9733448828=7<<<:=A>BBBBC6;6;AABB=A@@@@294444.4449=>::::>59;899:,55555==0>669C=;;:=
@N9IO0:00867:06389
TACGTAGGGTGCAGGCGTTAATCGGAATTACTGGGCGTAAAGCGTGCGCAGGCGGTCTATTAAGACAGGTGTGAAATCCCCGGGCTTAACCTGGGAACTGCGCTTGTAACTGATAGGCTGGAGTGTGGCAGAGGGGGGTGGAATTCCACGTGTAGCAGTGAAATGCGTAGAGATGTGGAGGAACACCGATGGCGAAGGCAGCCCCCTGGGCTAACACTGACGCTCATGCACGAAAGCGTGGGGAGCAAACAGG
+
BBCCDFDF=@@@BB<BBC@C@CB=:>+0*0@@@>9AA>>?:@BBAAABA9949B::;;DF@B@BBBAA=?@AAEH?A@@@5@@9<<-0+0:000+/59:95AAB8B=D7B998?><7?@?;<>??>A199=998989$77138928288888:ABAAAHDCG>BBBCBCCBBCBBCB?BB>C?AAC?A@??999:3:6:??BCEE2ABC@EBB??@;;;A=::;;;@AB?@;;;0;??@CCC:CAAAI?ABB?
@N9IO0:00873:06385
TACGGAGGGTGCAAGCGTTGTTCGGAATTACTGGGCGTAAAGCGCGCGTAGGCGGCTTTGTAAGTTGAGAGTGAAAGCCCCGGGCTTAACCCTGGAATTGCTTTCAATACTGCAAAGCTTGAGTATGGTAGAGGATAGTGGAATTCCTAGTGTAGAGGTGAAATTCGTAGATATTAGGAGGAACACCAGAGGCGAAAGCGACTATCTGGGCCATTACTGACGCTGAGGCGCGAAAGCGTGGGGAGCAAACAGG
+
AAAB?AAB=BB@C?C:;;>AB?AB@C@D?BAA@B<>?>CC;@@;;;ABABA<997;@;2<BB9B>?BCEC9;;CC=C@==0B<5BC8B8A=4A@=@=B@BCBB=@@ACC@@@AA;3;<<7;:@ABBC?BA@??<?@@A997:=@=@?BB@AAABAAA=?==@+939>CBBBBBB@BC?>><@59:>8<=8719>>A9AAA@@>=::565'206639<<>8>99222=5?>====3;;>?@AA5??@AB:@<94
@N9IO0:00879:06372
AACGTAGGAGGCAAGCGTTATCCGGATTCACTGGGCGTAAAGCGCGTGCAGGTGGCGCGGTAAGTTAGGCGTGAAATCTCCCGGCTCAACTGGGAGAGGTCGTCTAATACTACCGTGCTTGAGAGCAGAAGAGGAAGATGGAATTCCCGGTGTAGTGGTGAAATGCGTAGATATCGGGAGGAACACCAGTGGCGAAGGCGATCTTCTGGTCTGTTTCTGACACTCAGACGCGACAGCTAGGGTAGTAAACGGG
+
:-:@>>>600+0>4:<>A;@@@=@=BC?CB<;;;09;9?>)555:@?BACC@BB@CCBB@BB?BBABB?CABACB>BBEDD=C?CCBB?CBCG<??AA>@ABAB@A>@B?????B979C/33:A::;A=5A??8?<@@BC@C?B>AA<A?BBBBBCC@CAA@:@A@@@BBB::;ABB=B?;D@CCC@CDDFACBC<A<AAA<==9<BA8;;;>>>7@??;;;=<:::9444444;;;;;<>8=BBBB=8=<=5
@N9IO0:00891:06374
TACGGAGGGTGCAAGCGTTAATCGGAATTACTGGGCGTAAAGCGCACGTAGGTGGTTTGTTAAGCTAGCTGTGAAATCCCCGGGCTCAACCTGGGCACTGCAGTTAGAACTGGCAAGCTAGAGTAGGGTAGAGGGGTGTGGAATTCCAGGTGTAGCGGTGAAATGCGTAGATATCTGGAGGAACATCAGTGGCGAAGGCGACACCCTGGACTCATACTGACACTGAGGTGCGAAAGCGTGGGGAGCAAACAGG
+
BBCC<A@D=A@9;6;;;;>B?CBA=>3918?@@C>?????8@:;;B@??CF?AA>@A8?A:>:@@AA@B??@@AD6:;@@7AD>CC>C<E:BC@7BABCCBCAB?AAC@CBC?BB65;::B@AA@@@;@AABABB8@@?@<A=@:@<00-/=:==A@;AABB=BB@AACBCBB;;;B=AA?A?AA@@@BDB?A@@?B>BCDLDGG>;<8;BBABBB@ACCAADBC@@=@CBAAB<B:::CED9B@@@A;@@@=
@N9IO0:00894:06386
TACGAAGGGGGCTAGCGTTGCTCGGAATCACTGGGCGTAAAGGGTGCGTAGGCGGGTCTTTAAGTCAGGGGTGAAATCCTGGAGCTCAACTCCAGAACTGCCTTTGATACTGAAGATCTTGAGTTCGGGAGAGGTGAGTGGAACTGCGAGTGTAGAGGTGAAATTCGATAGATATTCGCAAGAACACCAGTGGCGAAGGCGGCTCACTGGCCCGATACTGACGCTGAGGCACGAAAGCGTGGGGAGCAAACAGG
+
?@CBA>ACCC3CCAA???<@@AAB?B?BBCCCDF<@BABA;AC;BBA@ABB?BCD;;;;B:B>CBABBFE;BBCF@@@9?B<A:;9BA<@@C@B=B?A??@<@A9ABB@@@BA=AC?@?69:=>379=5==>?;:@BDCF@C=@><???>?A?A<8818///(/38/....77<>6<=894;B?@@@=AABB>BBB?A>;:8;AABB;<4:@8@CBBBBBBBCBDBBC@A@@::9.;@A;;;;.:<@@C9=492
@N9IO0:00894:06390
TACGGAGGGTGCAAACGTTGCTCGGAATCATTGGGCGTAAAGCGCACGTAGGCGGTCCGGCAAGTCGGGTGTGAAAGCCCTCGGCTTAACCGAGGAAGTGCATTCGAAACTACTGGACTTGAATACTGGAGAGGATCGCGGAATTCCCGGTGTAGAGGTGAAATTCGTAGATATCGGGAGGAACACCAGTGGCGAAGGCGGCGATCTGGACAGATATTGACGCTGATGTGCGAAAGCGTGGGGAGCAAACAGG
+
BBCE?BBB<@@?AB<?@@?AAB@B?B>BBBB@CC???>AC8:9::ABBABB?@;8:?:C8@B>AA@@@:@AABBG>BAC>BBC9A@@C?C?BBB?B?BBBBBB?AAAA<BCCCCC@@A@>@C?AABCC?AAAB@CB@@@B?B@C@CH?C@BBBAA??;?@@@<A?CCBBBB?@@AAA;@A=A?BBB>AAAA?A@@<@>@@=@@@?B@A=@BBBCCCCGCCCCEICCCCBBB@@@8;;BBDLH:BBCGE?@AA@
@N9IO0:00896:06367
TACGGAGGATCCAAGCGTTATCCGGAATCATTGGGTTTAAAGGGTCCGTAGGCGGTTTAGTAAGTCAGTGGTGAAAGCCCATCGCTCAACGGTGGAACGGCCATTGATACTGCTAGACTTGAATTACTAGGAAGTAACTAGAATATGTAGTGTAGCGGTGAAATGCTTAGAGATTACATGGAATACCAATTGCGAAGGCAGGTTACTACTAGTGGATTGACGCTGATGGACGAAAGCGTGGGGAGCGAACAGG
+
A?BB?A@>@BB>B@B@AA?BBC?B?B@CCAB?AA/::-9@5<=8?A=@A@?=8:7:C>BCBDABBB????8=>@?9?@A;A?@><>993:<8<=:=;9827188;???@?:::@A>000+00+06<@?:;5;=B??:==;:;6;DCCBBBCAA@;;;;;;;C;@@@@>ABCCCC>B@@;;5;5;A@>C5;7::@<.5.499398<>>666>=?@<;;299:999@>>?;99;9@2@;9:CCC:A@@BC?BBB@
@N9IO0:00916:05785
TACGTAGGGGGCGAGCGTTGTCCGGAATCATTGGGCGTAAAGCGCGTGTAGGCGGCTCGATAAGTCCGGTGTGAAACCTTGGGGCTCAACCCCAAGCCTGCACTGGATACTGTCGAGCTAGAGTCCGGGAGGGGAGATCGGAATTCCTGGTGTAGCGGTGAAATGCGCAGATATCAGGAGGAACACCGGTGGCGAAGGCGGGATCTCCTGGGGCCGAATACTGACGCTGAGGAGCGAAAGCGTGGGGAGCGAACAG
+
A??@>;<;;;*9::4;;A?BBFAE@B@BBA=5::08988819;;<<@?88<300)/@B@;AB>BBB?C@A@AAAB6A6B.;55&55@@.;55&5.9@<;4;=A>:38:00//////444445:::7<<49799&333333,317,3,/80///-9--(/666.6659;/...55557122,/2978.2(--,2--(-0-..'..72707///&.0./(.98999=;;;@@B6A@@@>@7:>?AAAA6???;;5679
@N9IO0:00949:05786
TACGGGGGGGGCAAGCGTTGTTCGGAATTACTGGGCGTAAAGGGTTCGTAGGTGGCCTGCTAAGTCAGACGTGAAATCCCTCAGCTTAACTGGGGAACTGCGTCTGAGACTGCCGAGCACTACAGGGGAGGAGAGGGACGCGATCCAGGTGTAGCGTGAAATGCGTAGATATCTGGAGGAACACCCAGTGGCGAAGGCGGCTATCTGGCTCGGTACTGACGCTGAGGCGCGAAAGCGTGGGGCAAAC
+
<<99999999";@54444.4:>AC@D@B@BCBAA=BCCCD>DD=B@BCCBA>AC?B?AA@A@=AABBBCBABBFC?CDF>AAAABCAF@BBBBB0B;?>@@A@AB@:===;;9.448877////688+89)///--(--//65**(**(**,,--///66.6933377333398:.44.4.4444(3:::-338282897998:8884:;3814@?>;;343333<6333887.777;7;;089919
@N9IO0:00961:05764
TACGAAGGGGGCTAGCGTTGTTCGGAATTACTGGGCGTAAAGGGCGCGTAGGCGGTCTTGTAAGTCAGGCGTGAAAGGCCCGGGCTCAACCTGGGGACTGCGCTTGATACTGCGGGGCTTGAATCCGGGAGAGGATGGCGGAATTCCCAGTGTAGAGGTGAAATTCGTAGATATTGGGAAGAACACCGGTGGCGAAGGCGCATCTGGCCCGTGATTGACGCTGAGGCGCGAAAGCGTGGGGAGCAAACAGG
+
AAC:;9<EDE5DBBCDCC?BB?CD@D@D?AA???9@AAAC<BB>BCCC@?>;994;BA<BBA>BB:;;>BDBBCC<A=AC=CB>AABB@D=A@BC7B@BA@A;;44;?A@@@ABBB9AC:CC:AA>AA:?;@@?A??69:1:;?=AD@BADCCCBA@;====5=9::9???=?@:@@9@<@@9??A595:B?CCA=A?;000<8:=8@C>BB???@BCBCAA;;;=A@@;;;0;?AACCC5;;BCB=@@@=
@N9IO0:00924:05820
TACGGGGGGGGCAAGCGTTGTTCGGAATTACTGGGCGTAAAGGGCTCGTAGGCGGCCATCTAAGTCCGACGTGAAATCCCTCGGCTCAACCGAGGAACTGCGTCGGAGACTGAGTGGCTTGAATCCAAGAGAGGGATGCGGAATTCCAGGTGTAGCGGTGAAATGCGTAGATATCTGGAGGAACACCGGTGGCGAAGGCGGCATCCTGGATTGGCATTGACGCTGAGGAGCGAAAGCCAGGGGAGCAAACGGG
+
@?9:9:9:9:";B<@@BB6;;?@@=@@C>B@@@B=;;;AC:@@;@B@@@@B;00,0+0>:@C@CCC@CDCAABBG?DGE<B;;6;BBB?B@CAB?B@CBCBCBCBBCBB;;;@@BC?CB?::39=2;5:?AABC>C@;;:;@=@?B?BB@CCCBCBB@BBAD:;;;@ACBCBBBBBC?AA<><??><@<AB=?@C;A=:;6;ABB?CC@BB@B?BBB?BBCCA@ABB?AACCCC<;;9;BEI;BBCCC>CCG>
@N9IO0:00927:05839
TACAGAGGTGGCAAGCGTTGTTCGGAATTACTGGGCGTAAAGGGCGCGTAGGCGGCCATCTAAGTCAGACGTGAAATCCCCCGGCTCAACCTGGGAACTGCGTCTGATACTGGGAGGCTCGAGTTTGGGAGAGGGATGTAGAATTCCAGGTGTAGCGGTGAAATGCGTAGATATCTGGAGGAATACCGGTGGCGAAGGCGGCATCCTGGACCAATACTGACGCTGAGGCGCGAAAAGCTAGGGGAGCAAACGGG
+
AACBA>>:>>8;<8<9::<?B@AA>@=?@BBBCC>CBB@A9@@:@@=;;;;4:;4;<@@@@@;@@A;;;B@@@EE>AADDE5C@CAAA@BACCG?D@CGDCBB;;;;;;BBBG>;;:;BCBBBBD=BB>CA@?D>@@?AB@A>@;??;;6;:::@AA=AAAA9??AABBBBBBBBAA?@A<@=@CC@B?BC7:;A>@>??=@A@A?CB?BC@CACAAAAA@@@BA@@===>:;;;-;=<==><2<<><<13989
@N9IO0:00941:05826
TACGAGGGAGCTAGCGTTGTTCGGAATTACTGGGCGTAAAGGCGCACGTAGGCGGCTACTCAAGTCAGAGGTAGAAAGCCCGGGGCTCAACCCCGGAACTCCTTTGAACTAGGTAGCTAGAATCTTGGAGAGGTCAGTGGAATTCCGAGTGTAGAGGTGAAATTCGATAGATATTCGGAAGAAACACCAGTGGCGAAGGACGACTGACTGGACAAGTATTGACGCTGAGGTGCGAAAGCGTGGGGAGCAAACAGG
+
0000///(/4;:::BBC@BB=B@?B?A>@9555)/777:)-(-8..///594>:27<</-.-(-89//54.4449909::3:><+4444.444&4382888-//(/6)//99)/43399//)/--(-(,,,,(,,---/)5.5.5.53444444773////)/)///4559;99.55./)///)//;5///5.555.4.4444:;==<<<255<;?=>=6:;:555;9>9==>7::58=??A=>1::===5:982
@N9IO0:00944:05842
TACGTAGGGTGCGAGCGTTAATCGGAATTACTGGGCGTAAAGTGTGCGCAGGTGGCTGAGCAAGTCGAGTGTGAAATCCCCGGGCTTAACTTGGGAATTGCGCTCGAAACTACTTGGCTCGAGTGTGGCAGAGGAAGGTGGAATTCCAGGTGTAGCGGTGAAATGACGTAGAGATCTGGAGGAACACCGATGGCGAAGGCAGCCTTCTGGGCCAACACTGACGCTCATGCACGAAAGCGTGGGGAGCAAACAGG
+
CCBCBAAA<?@?BBBBCC@C?AACAC@C@CCBBB<BBBBB<BAAACCCB@@=??;?BABBBA>BBAAABAAABBB=BBB?6?A7>??A=AA@BC@C@C<??@??@B?=6CBBBB6A6AB<<<C>??A>A?>>A;?;?>;=8>8><A6>>:?<@@>?<5:;::/:855<9;;>A;::;A>AA?A?@@@@BBBC?B@A6;7;AAA?B@BCCM>C@C@BCBBBA000>=@:99?;99@=@?@?BAA3:;;BC>BAA>
@N9IO0:00950:05818
TACGTAGGGTGCGAGCGTTAATCGGAATTACTGGGCGTAAAGTGTGCGCAGGCGGCGCTGCAAGTCGAGTGTGAAATCCCCGAGCTTAACTTGGGAATTGCGCTCGAAACTACGGCGCTGGAGTATGGCAGAGGAAGGTGGAATTCCACGTGTAGCGGTGAAATGCGTAGAGATGTGGAGGAACACCGATGGCGAAGGCAGCCTTCTGGGCCAATACTGACGCTCATGCACGAAAGCGTGGGGAGCAAACAGG
+
;;;BBA@A:?@>@@C@@A@C@BBCAC@C?BBCCC>AABJJ?CCCBB;;;BA>A@;AA@;;;HGCCCCCDBBBBBB>BDIE;DAB><+0*/838:384;?AAA???BAD<@@DCC>@@A>?7?<@@@@8BCC??=?<?75928<A>A>AB;;;===>=488>>7><<<:;>8888;89499282:@@<@@BC@BBC@C?BBBB5:3:9>>6?<??BB;;99<<<;7777333877.89<<;;=1888?C;;=?3
@N9IO0:00918:05870
TACGTAGGGTGCGGGCGTTAATCGGAATTACTGGGCGTAAAGCGTGCGCAGGCGGCTCCTTAAGTCAGATGTGAAAGCCCCGGGCTTAACCTGGGAACTGCGTTTGAAACTGGGGAGCTGGAGTGTAGAAGAGGGGGGTGGAATTCCAGGTGTAGCAGTGAAATGCGTAGAGATCTGGAGGAACACCGATGGCGAAGGCAGCCCCCTGGGCTAACACTGACGCTCATGCACGAAAGCGTGGGGAGCAAACAGG
+
BBCCBBBC<@@@??6?;;59;@@>5@+0,0@@@A>A@@BC>CCCBAAB<<<800+0>>:<<A<?CDCCB@@@AA<)5;::.:>4<>9;9;;DCC=C@AAA::9D98:C>A?B==1;;<?B888?;=AA@?A?=????(@A?E?B?B=@@=BB>@@A00/77<5;:;CBBBBBAA@@B:@@<>:==B<==CB:B==9=9=BBCDCC1???5?;=9<?><86////0/:>>>AAAB=A@>8777+9998;5>>>@
@N9IO0:00924:05885
TACAGAGGGGGCAAGCGTTGTTCGGAATTACTGGGCGTAAAGGGCGCGTAGGCGGCCTCTTAAGTCGAACGTGAAATCCCCGGGCTCAACCCGGGAACTGCGTCCGATACTGGGAGGCTTGAATCCGGGAGAGGGATGTGGAATTCCAGGTGTAGCGGTGAAATGCGTAGATATCTGGAGGAACACCGGTGGCGAAGGCGGCATCCTGGACCGGTATTGACGCTGAGGCGCGAAAGCCAGGGGAGCAAAGCGG
+
BBC@@?CCCC1BB>@?CC@BB@CB@B>B>BB???<>>?CD>CD>@AACA@>;00,09==<9:1:<=442999=?>6=???7@@:@CCD@BB=B?6B8BBBAAA@9><>:555;,5949<7;=4555:=4><<AC?AAB::7:?@=@=;;6;<><<99049DC=;;;B@@@BCB@@@B:>=:C?????B@BB?A;@<@;993:;984??;??9?>AAA6<:AAB??>;1373333(37,3399+7333<1888=
@N9IO0:00928:05903
TACGTAGGGTGCAAGCGTTAATCGGAATACTGGGCGTAAAGCGTGCGCAGGCGGTTATGCAAGACAGAGGTGAAATCCCCGGGCTCAACCTGGGAACTGCCTTTGTGACTGCATGGCTAGAGTACGGTAGAGGGGGATGGAATTCCGCGTGTGCAGTGAAATGCGTAGATATGCGGAGGAACACCGATGGCGAAGGCAATCCCCTGGACCTGTACTGACGCTCATGCACGAAAGCGTGGGGAGCAAACAGG
+
ECCCBBBD;@@::4;;;;5;4;CC;A5;;ABBB=@@@CB<BBBBBBDB9979A;A?AAACD@BB@0000;=>AC5?@>>4=>8:;;B<@=@?A5:2:AAA?BB=AA<;;AB;;;B>BF;;;BBBAA>ABBBBBAB,:..*-(-05068?;?@65599555)59;:899:59:@=@>;<5;5<BB<@@@@7;<B?CACB?@@@@7AC>AA@CBBBBA@@;94;?;45595555)5<<;<==066<=>6==C8
@N9IO0:00929:05873
TACGTAGGGTGCGAGCGTTGTCCGGAATTATTGGGCGTAAAGGGCTCGTAGGCGGTTTGTCGCGTCGGGAGTGAAAACGCCGTGCTTAACACGGCGCTTGCTTTCGATACGGGCAGACTAGAGGTATTCAGGGGAGAACGGAATTCCTGGTGTAGCGGTGAAATGCGCAGATATCAGGAGGAACACCGGTGGCGAAGGCGGTTCTCTGGGAATGACCTGACGCTGAGGAGCGAAAGTGTGGGGAGCGAACAGG
+
AACCCABB=;;;B@@@@A@CCC@EAC8::;A>BG>CDCEH>BC>BAAC;;;59=2:959AAD@@@A@@99:;>>>>3;;;.9>>@@?C?BBBB?CCBB>BCCC>BBBFCCCD?CAAABBDCDD@BAA?@BCCC:BBB@AA>A?@=A=AA>@BABDBB>BCCC:>>999@999BAABD>@@<?<@@@?B?CC?C?>9?<>A<A799@A?A3:6;A?B=A:;;BBAAAB@AAAAAC:A@@AAAA7;;;B@<9::;
@N9IO0:00955:05885
TACGTAGGGTGCGAGCGTTAATCGGAATACTGGGCGTAAAGCGTGCGCAGGCGGTTTGATAAGACAGGCGTGAAATCCCCGAGCTTAACTTGGGAATGGCGCTTGTGACTGTCAGGCTAGAGTATGTCAGAGGGGGGTAGAATTCCACGTGTAGGCAGTGAAATGCGTAGAGATGTGGAGGAATACCGATGGCGAAGGCAGCCCCCGTGGGACGTCACTGACGCCTCATGCACGAAAGCGTGGGGAGCAAACAGG
+
BDBBABCE=AABCCBBCDAF?AAC?A6;:@@>@8;9;CC=CCCAAACBBB?@@;@C=ABBB?BAAAC@CCDBBB=AA@B2;;:988:7;<:==8=25467738179;8;:???AA?::3::888:::::?:BCCCC)C@BB8;7;;>7;7558;5==733;<144C=CCDBB<?@;;,33,3,3<<5:00/(/883606-//99;(..780...35988652224888;;9>>;;:3;==?BBB5>==@D:>>>5
@N9IO0:00915:05939
TACGTAGGGTGCAAGCGTTGTCCGGAATTATTGGGCGTAAAGAGCTCGTAGGCGGTCTGTCGCGTCGGCTGTGAAATCCCGAGGCTCAACCTCGGGTCTGCAGTCGATACGGGCAAACTGGAGTGTTGCAGGGGAGACTGGAATTCCTGGTGTAGCGGTGAAATGCGCAGATATCAGGAGGAACACCGGTGGCGAAGGCGGGTCTCTGGGCAACAACTGACGCTGAGGAGCGAAAGCGTGGGGAGCGAACAGG
+
@ABABBCD=@A@B?BABB?ABB?C@C@B=AA6;;6:@=@@9A@@;;<@B;;8;B@BBCCBCBCCCDC@C???BBB=AAA9A;;69@@A5;5;AAB=BCBA@@@AAABBBBCE>DCL?CAA?BB<;<?CC@AAA3AB;<<C5<5;=@<?@<@;;;;:;;;:;@8????;:;:::::;@4;;4;4;;;?C@CC@C@@=?<???8@@@@BBD:;;@;<7;;A@@@@;;9@8==>>9=30//////&/9555.5;;7
@N9IO0:00920:05950
TACGTAGGGTGCGAGCGTTAATCGGAATTACTGGGCGTAAAGCGTGCGCAGGCGGTTGTGCAAGACAGATGTGAAATCCCCGGGCTTAACCTGGGAATTGCATTTGTGACTGCACGGCTAGAGTGTGTCAGAGGGGGTAGAATTCACGTGTGAGCAGTGAAATGCGTAGAGATGTGGAGGAATACCGATGGCAAGGCAGCCCCCTGGGATAACACTGACGCTCATGCACGAAAGCGTGGGGAGCAAACAGG
+
AADBBBBC=@@@ACA@AA>B?BCC?C8:6;AB@B=BCCCM>AAA000@@BA?BFAF@CB@:949=9:999@@@@A<ACDC:CC5:::?=?9?AC6?8>.393;?9?>@@::9>>>=0778>=;756<655:<=<?=/:;//(/(/...25957A@::;8?:069<9976;;=88/6///(..35548>><376165///5555'...'26642222289555555;;?8:9D8?9:9@AA6?@??B;A@@<
@N9IO0:00927:05927
TACAGAGGGTGCGAGCGTTAATCGGAATTACTGGGCGTAAAGCGCGCGTAGGTGGTTTTGTAAGTCGGGTGTGAAAGCCCCGGGCTCAACCTGGGAACTGCATTCGAGACTGCATTACTCGAGTATGGGAGAGGGCAGCGGAATTTCCGGTGTAGCGGTGAAATGCGTAGATATCGGAAGGAACATCAGTGGCGAAAGCGGCTGCCTGGCCCAATACTGACACTCATGTGCGAAAGCGTGGGGAGCAAACAGG
+
BBCBAABB=BB@@AA<::6;<?AA>B?B@CBBBK>DCBBC;@@B@@@BBBB>BD<AAA8ABC@BBBCD>BABCB@,::>>3=?9@BBB?C@@@@=@@DCCAAA@CBBCCECCCBB@BBBB@@@CCCDD>CBBBH?CCBBB>A6;;0;<@<@BCBBBD@CCCD>CCCCCBBBBBBBBAC@C?B>BAAABAA@=@;;;0;@@;@AA@:@@9@@9@?@@AAAAABBBBDD@??A???8?@>????2@???@:@AA9
@N9IO0:00933:05925
TACGAAGGTCCCAAGCGTTGTTCGGAATCACTGGGCGTAAAGGGAGCGTAGGCGCGTGGTAAGTCAGATGTGAAATCCCGGGGCTCAACCCGGAACTGCATCCGATACTGCCATGCTAGAGGATTGGAGAGGTAGCTGGAATTCTTGGTGTAGCAGTGAAATGCGTAGAGATCAAGAGGAACACTCGTGGCGAAAAGCGAGCTACTGGACAATTCCTGACGCTGAGGCTCGAAGGCTAGGGTAGCGAAAGGG
+
AA@@?;?;>>>:@<A:::>@@@CC@B@BB??@A@9??;::/;@9A@A@@CB=@@@B<;7;C7;;00@=>000//)/9:1:;;+4444.44)45:5:<;:::;7<;<ABAAA?C998B@???:<?>@=??>=28889:@>A;A4:939=AAABB:::BBAA<AABBCC>=<;98;7<BB?B?BCCA@@@A;?::::.;A@:;<@BBBB=@;;6;>B<@@AA;;;BBE>;::BB=A=AAAAB;@A@<<<@5=@5
@N9IO0:00930:06000
TACGGAGGGTGCAAGCGTTATCCGGATTCACTGGGTTAAAGGGTGCGTAGGTGGGTTGGTAAGTCAGTGGTGAAATCTCCGAGCTTAACTTGGAAACTGCCGTTGATACTATCAATCTTGAATATCGCGTAGGTAAGCGGAATATGTCATGTAGCGTGAAATGCTTAGATATGACATAGAACACCAAATTGCGAAGCAGCTTACTTCACGATCATTGACACTGAGGCACGAAAAGCGTGGGGAGCAAAACAG
+
ABAA=ABC<@@@??BDCC>ABFAC=??;::::==+0+0:3<95=?A@;??:@AD6:6;=@??AABAB;;7;BCE>DCCC=A;00<+0,0<6:9<@<@;:;?BA69;@@@BCCCCACCC?;;50=00000<0;5;@<;9:?C?@@@BB?@@?>?;::5:;<29544.44499544::44/7)///499/;54449.4444443555.599999;55.594456=BB?@AA;;;;&:94:999+995955&599
@N9IO0:00935:05972
GACGGAGGGAGCAAGCGTTGCTCGGAATAATTGGGCGTAAAGGGTGCGTAGGCGGTTTTTTAAGTGTGATGTTAAAGACTGGGACTTAATCTCAGAAATGCATTACATACTGAAAAAACTCGAGTGTGGGAGAGGAAATAGGAATTCCTCATGGAGAGGTGAAATTCGTAGATATGAGGAGGAACACCAAAGGCGAAGGCAAGTTTCTGGAACACCACTGACGCTGAGGCACGAAAGCGTGGGGAGCAAACAGG
+
BCGG@BBC<AA;;5;A@A=ABAAB=A=<<8;?CB=@B::9/:>6?@;;;AA>?@;??>>?'A=AA@;;:@AC=AA<@@BACD<?@@5;4;@@A@@BG?BBCDB?AA??=>@999999%;84;49;<@B@>==B@;?F3A?;4;5;;?;@AAAA=AA@A9?:;:/:;@@;;;CBA?9:58>>5;8@<<499)5.555.5.554555)555.59;;;8556<BA?@@>;;5;@@@@?8?;;:@@@3;::==49:?7
@N9IO0:00938:05980
TACGGAGGGTGCAAGCGTTATCCGGATTCACTGGGTTTAAAGGGAGCGTAGGCGGGCATGTAAGTCCGTGGTGAAAGCCCTCAGCTTAACTGAGGAACTGCCATGGATACTATATGTCTTGAATGATGTGGAGGTTTGCGGAATAGGTCATGTAGCGGTGAAATGCTTAGATATGACCTAGAACACCTATTGCGAAGGCAGCAGGCTACACATAAATTGACGCTGAGGCTCGAAAGCGTGGGGATCAAACAGG
+
CBBB=:996:A>A=BA@A@ECB;A;>=9>?????6=?8?@<AB<BCCA@@A?@@?:>@@@AA@FCC@CCC@BBBC=AAF?CBBBDE@B>BC@AA?B@AABC@BCB?@@@@DBBAA@@@C@DC?BBBBBBB>=>8<=6===?B?AAA????BBBBBAA=@A@@8@?>?<@A@???AAA?AAAB?AAA=A8829>89384><7=9808A@@@>>?BB=A=AABBBBCBB=<;;;;;0;;:;CCD;@@ACD>@@@>
@N9IO0:00957:06000
TACAGAGGGTGCAAGCGTTAATCGGAATTACTGGGCGTAAAGCGTGCGCAGGCGGTTGTGTAAGACAGGTGTGAAATCCCCGGGCTTAACCTGGGAACTGCGCTTGTGACTGCACGGCTAGAGTACGGCAGAGGGGGGTGGAATTCCACGGTGTAGCAGTGAAATGCGTAGATATGTGGAGGAACACCGATGGCGAAGGCAGCCCCCTGGGCCGATACTGACGCTCATGCACGAAAAGCGTGGGGAGCAAACAGG
+
AACCBBAB:;;9@>A:::6;<A@?2:.9.4?@AA<BBBCC=BBB@@>@@::4;C9A=C@@AA=A;;;A<@@@<;<4:BBB2@@0::.4.4;@CD>C=A:9:@@@=ACABB??;=;;,3383338<8>6=0/0:????'::<C=:59487713339559;=>@@;@CC@A@BCBC;;;A>@@>A>AAA=@@;;5;;;;@;@?BBDDC0BCD>F@BA:9::99=>@99995=999999&:@@BACC3AA;<;0;AB=
@N9IO0:00960:05978
TACGAGGGGAGCTAGCGTTATTCGGAATTACTGGGCGTAAAGCGCACGTAGGCGGCTTTGTAAGTTAGAGGTGAAAGCCCGGGGCTCAACTCCGGAATTGCCTTTAAGACTGCATCGCTTGAATCCAGGAGAGGTGAGTGGAATTCCGAGTGTAGAGGTGAAATTCGTAGATATTCGGAAGAACACCAGTGGCGAAGGCGGCTCACTGGACTGGTATTGACGCTGAGGTGCGAAAGCGTGGGGAGCAAACA
+
BBECCBBB8@@@@@@A@B=BC@CCAD?B?BCCCC>CECCF>BBBAABCCCB?AA=@@@=@AA<AC@BBA@<@999,:==9?DD:BAAC@BA@=@494:=BB@CC=B?BBA@A@>@@AAC?BC@BD@AA=?@@@=@ABBBB?A=A<@=@@AACECBBB?AABC=B=???AA@BBB<???A???;??A=AA??;?CB<@;??:?====;;5;@@@?BCB?DBBAAA@@@<999999/98<<=?@0?877=)77
@N9IO0:00915:06025
TACGTAGGATCCAAGCGTTATCCGGATTTACTGGGCGTAAAGAGTTGCGTAGGTGGCAGAGTAAGTTAGTAGTGAAATCGTGTGGCTCAACCATACTCACATTGCTAAAAACTGCTCAGCTTGAGGACGAGAGAGGTCACTGGAATTCCTTGTGTAGGAGTGAAATCCGTAGATATAAGGAGGAACACCGATGGCGTAGGCAGGTGACTGGCTCGTTTCTGACACTAAGGCACGAAAGCGTGGGGAGCAAACGG
+
BBAAABB?BCC?B=B9:9=@BC=A?ACD<ABCCC=:::AC<;;;A?AABBAA=@@=ABBCCDC@BB?AAAAAACGG?BBBCC;;6;@??<?ACCBBC?@@AA<@@BAAAA0@;;;BAABBB=A;;8;DAABCBBB@BCAC@@=@?B?B@C?A@BBBD?ABBCBC>CD?ABBBCBCBB=A5;;5;=BBC@CDCC?DBCBB?BAA?BCCCCCACABADG=C@BBBBBCB?B?;<<BCB8@@@@@AA3<;;@@8;;;
@N9IO0:00916:06010
TACGAAGGGTGCAAGCGTTACTCGGAATTACTGGGCGTAAAGCGTGCGTAGGTGGTTCGTTAAGTCTGATGTGAAAGCCCTGGGCTCAACCTGGGAATGGCATTGGAAACTGGCGACCTAGAGTGCGGTAGAGGGTAGTGGAATTCCCGGTGTAGCAGTGAAATGCGTAGAGATCGGGAGGAACATCCGTGGCGAAGGCGACTACCTGGACCAGCACTGACACTGAGGCACGAAAGCGTGGGGAGCAAACAGG
+
BCBBA=@B:?@AC?BBBB@CCCCC@C>?>ABBBD?;<<BB=BBBCBBA@A@>BB>B>@?A<A?BBBBCBBBBBBC=A@>8CBC>BBBB?B?BCH>B?BBA????B?CE@@@@:BAAA?DB@@@AA::6:AA@AB=BCDCCAF>@?@G>B?CB??????BCCC=CEBA@@@@?9::@A5::>A>@@@B?BAB>BBB@B@EEDCABB?AB?BB=BABBBBCCBBBCA;;7;DB;;;7;BBCCCC<CBBCF=CCA>
@N9IO0:00927:06027
TACAGAGGGCCCGAGCGTTGCGCGGATTCACTGGGCTTAAAGGGTGCGTAGGCGGAGGCGTAAGTGTCTTGTGAAATCCCACGGCTCAACCGTGGAACTGCTGGGCATACTGCGTCTCTTGAGGCTGGTAGGCGCCGCCGGAACTGTAGGTGTAGCGGTGAAATGCGTAGATATCTACAGGAACGCCGATGGTGAAGACGGGCGGCTGGGCCAGTTCTGACGCTGAGGCACGAAAGCGTGGGGATCAAACAGG
+
@@BCCCBD>DD>D:;:;;<@AAAA=:<8:BCCDL?CC8:96;D=>@@BBBB@BCABB?@@@>;@BAABC=@@@@@:A@C>CBB?BBBB@D=??A<A<@:;;AAA<BBAC@@@BBBBBCC?AAA>BBB?BBB?A@@=@@<@@G@CBBBBE@BBBBCBB@BCCE=;;;@@@@@AABAA@A<<5;5;@@=A;;;?BBD=AACBB=BC?BACL?F?B<<7;AAA<<<0000*0<990:300/9;;</;==>=65554
@N9IO0:00944:06049
TACGGAGGATCCAAGCGTTATCCGGAATCATTGGGTTTAAAGGGTCCGTAGGCGGTTTAGTAAGTCAGTGGTGAAAGCCCATCGCTCAACGGTGGAACGGCCATTGATACTGCTAGACTTGAATTACTAGGAAGTAACTAGAATATGTAGTGTAGCGGTGAAATGCTTAGAGATTACATGGAATACCAATTGCGAAGGCAGGTTACTACTAGTGGATTGACGCTGATGGACGAAAGCGTGGGGAGCGAACAGG
+
BBCC@;9::BC>B>AAAB>BDG?B@B>BAAA:@<0<<(99/9<9AB>B@?>:;;5;@<ABCG?CBBBABA?BAAB>BAC>A???@@?A?@@=??;??9:6:<?@@CBDBC;;;A@@@BA<@@?B=A@A;;9;@BCD?BBBAA=ABABBBBBCBBBCC>AAAD>BBCB?BCAAAA?BBBBB7<7<BD?C@B;;;CB<@=;;;<A@CCCCCBCBBB?@A=;;;;;;CCCE@BBAAA:@;;;AAA7B;;;D?B;;7
@N9IO0:00954:06041
TACAGGGGGGGCAAGCGTTGTTCGGAATTACTGGGCGTAAAGGGCGTGTAGGCGGTCAGGTAAGTGGAATGTGAAATGCTCCGGCTCACCCGGAGTACTGCATCCCAAACTGCCTGGCTTGAGTATGGGAGAGGATGAGGGAATTCCTGGTGTAGCGGTGAAATGCGTAGATATCAGGAGGAACACCGGTGGCGAAGGCGCTCATCTGGCCCAATACTGACGCTGAGGCGCGAAAGCTAGGGGAGCAAACGGG
+
??>9999999#;A<A:9;?B@GHE@C?C@CCBBB<AAAAD>CC?BA@CB@@<@@>AABB>AB?BA@=@=?AACCC=;;;;B@CABBBCCC>C?CBBAABBBBBAB8>>8>BAB?AA>@B?@:::AABC=AA@@=@BA;::5:=@?C?BB?B@A@BCB@CCCD>AAACCCABBB@@@C?BA?B=@@A6:6;A<A;95:?BBBCAA;;;@:?B6;7:AA@AAAAAAAAB?@??:::.;<9:9AC9AAB@A=?>?7
@N9IO0:00954:06057
TACGTAGGGTGCGAGCGTTATCCGGAATCATTGGGTTTAAAGGGTCCGTAGGCGGTTTAGTAAGTCAGTGGTGAAAGCCCATCGCTCAACGGTGGAACGGCCATTGATACTGCTAGACTTGAATTACTAGGAAGTAACTAGAATATGTAGTGTAGCGGTGAAATGCTTAGAGATTACATGGAATACCAATTGCGAAGGCAGGTTACTACTAGTGGATTGACGCTGATGGACGAAAAGCGTGGGGAGCGAACAGG
+
BCBBACCC=9:9ABBBBB@BCCAC@C@CCCC<B=6A=0;;:;C=CC;9;=@55:2;A9BBBA?AABCBCGACCCC9;88-9=A@@@;;6:A?AB?A>@@=@6:;?BB?@A@@@A;;;;;7;;?C=@@@CC@CADDD?AAABBGDBCCGCBBABBBAA=;;;A8A@@A?CC;:;;>;;;;;5<=AA<8<+0+000>*9.995297@ACCCCB:;:=@@;??@::;ABBB<AB;;;;*;;9;;BB7;:;BB?ABA@
@N9IO0:00960:06038
GACGAACCGTCCGAACGTTATTCGGAATCACTGGGCTTAAAGAGTGCGTAGGCGGCTTATCAGGCGGGATGTGAAATCCCTCGGCCCAACCGAGGAACTGCGTTCCGAACCGATAGGCTTGAGGAGGATAGAGGCGAGCGGAACTGATGGTGGAGCGGTGAAATGCGTTGATATCATCAGGAACACCTGTGGCGAAAGCGGCTCGCTGGGTCCTTACTGACGCTGAGGCACGAAAGCCAGGGGAGCGAACGGG
+
>?@?@;?<@@D>AB@@A@@CD@CC@B=????BCC;BA488-:?>>@@@@AC@FE@BC?@ABCC@DCE>C@AABBC>CDE>CAA>@C=C?C@AAA@C?CCCBBC?C<@@>B@BCBAA=AC?BBB@DF>ABCCAA>ABBBCCAB?BCDBBB@BB;::CC@CCCE>BBCBD@@AACBBBCCCC>B>99:?BCCB=?:::.;?A>AB@AABBF?BC@C@BBCAAABBBC;;9;CCAAB9@?6:;BB5;;A@?=?DE>
@N9IO0:00961:06035
TACGAAGGGGGCTAGCGTTGCTCGGAATCACTGGGCGTAAAGCGCACGTAGGCGGATTGTTAAGTCAGGGGTGAAATCCTGGAGCTCAACTCCAGAACTGCCTTTGATACTGGCGATCTTGAGTTCGGGAGAGGTGAGTGGAACTGCGAGTGTAGAGGTGAAATTCGTAGATATTCGCAAGAACACCAGTGGCGAAGGCGGCTCACTGGCCCGATACTGACGCTGAGGTGCGAAAGCGTGGGGAGCAAACA
+
?AA::4;AAA2BBBB@A@@BBC@A>A?BBCCDDC>BBBCC<AAB?@@BAAA@CD@CC?CD?C?BAABCDD9BBBB=BD@BB?BABBBC?CBB>ABE@BA@@4::0;@@BBBB?BBBAAB@C;;;@CCD?CCBB@CCCBBB@D?BAECBCBCCCCBBB?BBBC=C?BBBAAA@AA=@A@@=AA?BBB=A???;?A@;@<00+0===>??>?D=A@AA@AABA@@BB>>9888@BA8A<8::AA3===<>6<8
@N9IO0:00916:06105
TACGGAGGGTGCAAGCGTTATCCGGATTCACTGGGTTTAAAGGGAGCGTAGGTGGACTTTTAAGTCAGTGGTGAAATCTCTGGGCTTAACCCGGAAACTGCCATTGATACTATTAGTCTTGAATTCTCTGGAGGTAAGCGGAATATGTCATGTAGCGGTGAAATGCTTAGATATGACATAGAACACCCATTGCGAAGGCAGCTTACTACGGAGACATTGACACTGAGGCTCGAAAGCGTGGGGATCAAACAGG
+
BBBC?@?@;@CBCABBCC@BBB@C>@A????>?<6=@/9:/9;-3:@AA?@:9:8;BBDC:B8;;CAA;;7;BBB=BCHEACC>AB@B@CD=C?BB<A9::6::;@@BBBACC?BBBAB?BA?A=A@A::5;<5;;5;BB?C@BBA<0000000//=4@@@A<ABCDACCGCC;;;;;;;??;@AAA;AB;?@??=@;@?>?@:@<@?9959AA@AA=??@@@@@::6:@ADCC>B9::ACC:BBCCE>::;@
@N9IO0:00940:06062
TACGTAGGGTGCGAGCGTTAATCGGAATTACTGGGCGTAAAGCGTGCGCAGGCGGTGATGTAAGACAGGTGTGAAATCCCCGGGCTTAACCTGGGAACTGCATTTGTGACTGCATCGCTGGAGTGCGGCAGAGGGGGATGGAATTCCGCGTGTAGCAGTGAAATGCGTAGATATGCGGAGGAACACCGATGGCGAAGGCAATCCCCTGGGCCTGCACTGACGCTCATGCACGAAAGCGTGGGGAGCAAACAGG
+
DCCCABBD>99:CDDBBB>B?BAB>@4;5;BAA@;BAACD:;:BBBBCCBB>AD?;;;@AAA<@@@AA>BCCCBC?BCCB:BC>CC?B?B?CCC<A7;;;;A@A;B@@AB@@ACBCCBBB?@@@BCC?BABBDEGG5CBB@B@B?BBGAAADCAAA@@BBCC>BBBC@@ABBBB@@?>>=9=9<<>399BC?BBB@B?BA=A@@@6@??9??BBBBCB@@000@@>@BBBAAAF;@==9999+9<>>?9???<
@N9IO0:00948:06074
TACGGAGGATGCGAGCGTTATCCGGATTTATTGGGTTTAAAGGGAGCGCAGACGGGTCGTTAAGTCAGCTGTGAAAGTTTGGGGCTCAACCTTAAAATTGCAGTTGATACTGGCGTCCTTGAGTGCGGTTGAGGTGTGCGGAATTCGTGGTGTAGCGGTGAAATGCTTAGATATCACGAAGAACTCCGATTGCGAAGGCAGCACACTAATCCGTAACTGACGTTCATGCTCGAAAGTGTGGGTATCAAACAGG
+
@@?D?9979@@@ABCB@@=ABC?B=ABB=BBAEE>DD9::5:;6=??AA@AAACC<@>>@5944=AAACCDBBBE>BAA:BBB7BAAB?B@C?CCC:B=??BBB=@@BAAAD?BBBDADADCBCCFIBG@CBB?CBBBCIAGAC@BBBB>BA@@@BC@CCCD=BBBB?AAAB???@C@A;??=?AC?BBB9:9AA=A>A>??BAAABC@BB<>>C@BBBBAAA?BB???AA@@@9@==>>>7=>@888)8::4
@N9IO0:00950:06067
AACCAGCACCTCAAGTGGTCAGGATGATTATTGGGCCTAAAGCATCCGTAGCTCGTTTTGTAAGTTTTCGGTTAAATCCATGCGCTTAACGTATGGGCTGCCGGGAATACTGCATAACTAGGAAGTGGGAGAGGTAGACGGTACTCGGTAGGAAGGGGTAAAATCCTTTGATCTATTGATGACCACCTGTGGCGAAGGCGGTCTACCAGAACACGTTCGACGGTGAGGGATGAAAGCTGGGGGAGCAAACCGG
+
:-;=;<;AB>BBB?BBC?BBAA?ACCBB?BC?CC>A=@@@5::ABA@CB9;9BA@@EF598B5::AA5@A=A?BC<@@;@@?@@@B=B@BBCCCCD>FCCC@CC=CABCCBBBCBC?B@@?;@;@@??9?@@@?BCCCBB????A::2:@B;?=@@@6@ACC:CD<?<:<BAAA;:2:>?9992:9.9C990:@B9@<@A>A;00>+000*0:<=@;>>@BB>@@???98488>3;<<;;;=.>?ABC=B>B@
@N9IO0:00957:06098
TACGTAGGTGGCAAGCGTTGTCCGGATTTATTGGGTTTAAAGGGTGCGTAGGCGGCTTAATAAGTCAGTGGTGAAAGCCGATCGCTTAACGATCGAACTGCCATTGATACTGCTAGGCTTGAGTATAGTTGAGGTAGGCGGAATTGACAGTGTAGCGGTGAAATGCATAGATATTGTCAAGAACACCAAATTGCGAAGGCAGCTTACTAAAGTATAACTGACGCTGAGGCACGAAAGTGCGGGGATCAAACAGG
+
BBDDB@@=@@=AD=@@BB@BCGAGABBD=BB?CC?BC;@?6?:6;;===993:92;A:@:@@9@@@??>@;??@?3:95;;@<<<<+0+///;::<7<;:;?BB?BBB?A@BBBBC<??5::::@@AAB?CBC?BBB@BB?B@C?BAAAAAA???@@=>?>>899:=@:99933-3388.4538:9)//(/)////)/)//48<8<<===/55=5;6;BBB;;;7333-393333(3388888+88<;;5;<=:
@N9IO0:00960:06063
TACGTAGGGTGCGAGCGTTAATCGGAATTACTGGGCGTAAAGGGTGCGCAGGCGTCCCGCAAGTCAGGCGTGAAATCCCCGGGCTTAACCTGGGAATGGCACTTGAAACTACGGGACTTGAGTGTGGCAGAGGGAGGTGGAATTCCACGTGTAGCGGTGAAATGCGTAGATATGTGGAGGAACACCAATGGCGAAGGCAGCCTCCTGGGTCAACACTGACGCTCATGCACGAAAGCGTGGGGAGCAAACAGG
+
AAAB@999,;@@@@AA>?9B;@??:F@B@BCCCC?CAAAJ?CC?BBAB?=;4=9444)4995:5459>??@>8<14999*4;2<<7;7:7:=;4@=BC=A@>>5:::1<@?@@B8;;C=@@CCB@A;@?;:=>600+0:5:5;7=;@@AABDC??@?AAAB;A?????AAA@BB=>9:93/17:;)/*/83855/5.//.6267277;077736678...33558887979;;0:???ABB8@AADD?CCD@
@N9IO0:00960:06085
TACGAAGGGTGCGAGCGTTAATCGGAATTACTGGGCGTAAAGCGCGCGTAGGTGGTTTGGTAAGCGATATGTGAAATCCCCGGGCTCAACCTGGGAACTGCATGTCGAACTGCCAGGCTAGAGTATGGTAGAGGGGTGTGGAATTTCCTGTGTAGCGGTGAAATGCGTAGATATAGGAAGGAACATCAGTGGCGAAGGCGACACCCTGGACCGATACTGACACTGAGGCGCGAAAAGCGTGGGTAGCGAACAGG
+
BAAAA?CC?BC@@?@?@@;>=@@A=A>B>ABABC=A@A@B<B@B@B;:<CCACC@BB=B@BF@CCABACBC@?:=59:99*4:1:@;?<?>?AA<A????@:9:?@@@=AAAC@DC?BBBBA@@@@@=@@@????5?A@@>A?BC<A=AA???BB@@?B:::5:@@ABBBBBC??@?B>@?A<??@AABBB?AB@00,0>00/<=7=>888277=<<<<997<<::7175:8555&5>>@AB;AAB>>>8:;;9
@N9IO0:00961:06104
TACGTAGGGTGCGAGCGTTAATCGGAATACTGGGCGTAAAGCGTGCGCAGGCGGTTTTGTAAGCCAGATGTGAAATCCCCGAGCTTAACTTGGGAACTGCATTTGGGACTGCAAGGCTAGAGTACGGCAGAGGGGGGTAGAATTCCTGGGTGTAGCAGTGAAATGCGTAGATATCAGGAGGAATACCGATGGCGAAGGCAGCCCCCTGGGTCGATACTGACGCTCATGCACGAAAGCGTGGGGAGCAAACAGG
+
A@ACCBBC=9:9B@@@@@;>=@BA?@,00>>>@<AA@CE>DCCAAACBBB@CD@DDD;A@B?CC@BBB;<:CAB;;999-4437;3;5;A=AA:A7<@@@ABB<AC7;:;;;D:C?BBBBC;<;AB7;;B@AAAAA'A@BA=@;><::9*738;;?@ACCCD?<;;CCBBCCC;;:A?995:;?@@?A?:939@@:@5;;@@AAA0AAA::;BBAB9::BB;;;AAABBBB@@B:???BAAC699:@B6>;;5
@N9IO0:00962:06084
TACGAAGGGGGCTAGCGTTGTTCGGATTTACTGGGCGTAAAGCGCACGTAGGCGGATCGTTAAGTCGGGGGTGAAATCCTGGAGCTCAACTCCAGAACTGCCTTCGATACTGGCGATCTTGAGTCCGGAAGAGGTGAGTGGAACTCCTAGTGTAGAGGTGGAATTCGTAGATATTAGGAAGAACACCAGTGGCGAAGGCGCTCACTGGTCCGGTACTGACGCTGAGGTGCGAAAGCGTGGGGAGCAAACA
+
?@B?>9@@@@,?BAB@@@?@@=@B8;;B<AABBC=BCBCC>BCCBBB@ABB?BC@DCCCCAH;=;CCCCC2AAAB=BC?AA=;;;BBB?BBB?;;;5;;;;>B<??AABCAA7:9??@@<@BBAA>A?B=@9949=?=;>=A9>>?;=;>>@@@>>>;9918;?;ABBB>>>BB?BC?B>??9=::4:;;;5;<<6<6/--3---./(.32:7=;<887==;=888:<<8888*9>>=>??5?===>4:8
@N9IO0:00918:06131
TACGTAGGGTGCGAGCGTTAATCGGAATACTGGGCGTAAAGCGTGCGCAGGCGTCTTTTAAGACAGGTGTGAAAGCCCCGAGCTTAACTTGGGAATTGCGCTTGTGACTGGAAGGCTCGGAGTGCGGAAGAGGGAGCTGGAATTCCTGGTGTAGCAGTGAAATGCGTAGAGATCAGGAGGAACACCGATGGCGAAGGCAGGCTCCTGGGCCAGCACTGACGCTCATGCACGAAAGCGTGGGGAGCAAACAGG
+
@ABBA???8;;;=959B@4;5555.4.4599:D>;9;DD;@A;;=959?=499555>>2<:<=>=B9??@BBC6;;;>.:::?E@B8BF0:3(32829:;;B255=:7785:)/(/9;;7;<:>??9?;=<=;54449=3:7:7<7591956<<>@@CCC>7<<<=;9999449<?:8:49<?>?>A>?@<>??;=9=<<7555.5::1<::::;;:::43399:44488<=909<?9;;;-;9:@B=ABB@
@N9IO0:00929:06146
TACGAAGGGGGCTAGCGTTGTTCGGAATTACTGGGCGTAAAGGGCGCGTAGGCGGCGCATTAAGTCAGGTGTGAAAGCCCTGGGCTCAACCCAGGAATAGCACTTGATACTGATGTGCTTGAATTCGGGAGAGGATGACGGAATTCCCAGTGTAGAGGTGAAATTCATTGATATTGGGAAGAACACCAGTGGCGAAGGCGGTCATCTGGCCCGTAATTGACGCTGAGGCGCGAAAGCGTGGGGAGCAAACAGG
+
>@@@@=@CCC3BBBB?@A<@@=@D?B@D?BBBBB:@A@??:@A;B:559994::::@>=?8?9=<?9:6:AABCB<AAB=BBB=???B?BC>AA>A?@?A@;;<@CB;;;DDEEDDCBB@BB@CACCDICCBC?BBBA@@<@=A>AA<ABBCBAB@@>A@CD>C?BBC@BCAA@;==*949?;==?=00/7588=4:8794:===???:?@9@@A=A???????>>>8>><>??*99@9999+9?><<38::4
@N9IO0:00931:06126
TACGTAGGTGGCAAGCGTTGTCCGGATTTATTGGGTTTAAAGGGTGCGTAGGCGGTCTTTTAAGTCAGTGCTGAAATACTCCAGCTTAACTGGAGGGTGGCATTGATACTGGGAGACTTGAGTGTAGTCGAGGTAGGCGGAATTGACGGTGTAGCGGTGAAATGCTTAGATATCGTCAAGAACACCGATAGTGAAGACAGCTTACTAGGCTACAACTGACGCTGAGGCACGAAAAGTGTGGGGATCAAACAGG
+
B@BA@@@=:;7;?;?@@@?@AAAC?ABB<A@;>;)94)33(3;39::B@@>;00+///88+969??<@BAAAAAA9@@;;;4;?;9.545569=>>4;95955.5999;;A@;;559:<BAC@@@AAC<<00+0>>+//)/5;4A00040//9?:@<CDCB=BC@@?@C@@@@@=>=?2445889055A>>>@@7?A?884:5:<<;<8<<<<<056====@@>>?9<:94444&4::;<>>/<<<AA<AA:7
@N9IO0:00935:06120
GACGTAGGATGCAAGCGTTGTCCGGATTTATTGGGCGTAAAGAGTTCGTAGGCGGTTCGTTAAGTTCGAATGTTAAAGATCGGGGCCCAACCCCGGGACTGCATTGAATACTGGCGGACTGGAGTGCAGTAGAGGTAAGTGGAATTCCCAGTGTAGCGGTGAAATGCGTAGATATTGGGAAGAACACCAGTGGCGTAAGCGACTTACTGGGCTGTAACTGACGCTGAGGAACGAAAAGCCAGGGGAGCGAATGGG
+
BBBBCA@?A:;9C?B@@@>BBB@CFCCF>CC?CC>CBBBD>BBBA?ABC<@7>;7:39772727939/0)/9<5?G7;>959:9&5A0<2994&44(44<<445049:@;;;;2;B>ABBC=B@<;;;;BCBBB@BB@CAB;>9>4::0;@@;;;AAA?CCBB=AB???@?<;8;5;?8@?BB?B@@=@BBB?BCCC@CCCDCCACCCBC=BBBBB>BBBCDDCBAAA=@=@;;;;.<@=@BED9@AAAA>??>9
@N9IO0:00936:06137
TACGGAGGTGCGAGCGTTATCCGGAATTACTGGGTTTAAAGGGTGCGTAGGCGGCTATGTAAGTCAGGAGTGAAAGTTTGCGGCTCAACCGTAAAATTGCTTTTGATACTGCTGGCTAGAATTAGGATGAGGTCAGCGGAATGTGGCATGTAGCGGTGAAATGCATAGATATGCCATAGAACACCAATTGCGAAGGCAGCTGGCTAGACCTGGATTGACGCTGAGGCACGAAAGCGTGGGGAGCGAACAGG
+
3?=<3;:44?<??AAA@<A>@5;4;:A=BBBCC.;;)::)9;2===C@@@=;;7;BCBABA8;9=@>:>@===;2494)9<<6<=0.*-3--/99+9,//BCC6BB@@@ABB::5::8::.4.97-3333?8?@?AAA;?499>?9<>843::=B@DBCC>CBBCAAA@AB;:;*//;@A:ACC7A:@4733;,3,3?>>97/3A??@>3<=8=92222::?@BB7??BACA<A@@@>??5@@A@B?999>
@N9IO0:00945:06125
TACGTAGGGTGCAAGCGTTAATCGGAATACTGGGCGTAAAGCGTGCGCAGGCGGTGATGTAAGACAGATGTGAAATCCCCGGGCTCAACCTGGGAACTGCATTTGTGACTGCATCGCTGGAGTGCGGCAGAGGGGGATGGAATTCCGCGTGTAGCAGTGAAATGCGTAGATATGCGGAGGAACACCGATGGCGAAGGCAATCCCCTGGGCCTGCACTGACGCTCATGCACGAAAGCGTGGGGAGCAAACAGG
+
CCBBBBBB=AAAA>ABBB7;6;AF=@5;;???>6:9;AA:AABBCABC;<4;A;A;;9BCC=;;9CBAAAA@@@8@@>?2@B9@@@A@CAEDE>C@CBBBCCC=CCCBBBCBBBCBBBF=??AAAA<@@@@@@AA0AAA>B<@?@?BCCCCCBBBBBBBCC>@@@A@@@AA@A@@@=??<@=@BA?CBAA>ABB?B@CB>@@CC8AAC?D@BBBBBCBC???A:::@@>=?==5????BCC6???AA:AA@?
@N9IO0:00946:06135
AACGTAGGGGACGAGCGTTATCCGGATTTACTGGGCGTAAAGCGCCCGTAGGCGGCTCTATAAGTTGGACGTGAAAGCTCCCGGCTTAACTGGGAGAGGCCGTTCAAAACTGTGGGGCTAGAGTGAGGCAGAGGAGCGCGGAATTCCCGGTGTAGTGGTGGAATGCGTAGATATCGGGAGGAACACCAGTGGCGAAAGCGGCGCTCTGGGCCTAAACTGACGCTGAGGGGCGAAAGCGTGGGGAGCGAACGGG
+
@6@;;;;9:*;BA@@???;899@B?BBD<BBBAA;AAAAB=CB@@@6;;BC=?A;@:::AAA?BA@C?ABAA@@@9000@@+0+0<*;4:?BA09;;;5<4;<;;955&5555<CC7BBAAAA;;;9299955.555=9>49299>A,:29BB:99@?BC@E@A@@@@A@@A@@@@A;?@;@<??A?C;:;?BAAB<A@@;@?;;;@>>.:2577*73733;;;;;;;;0;;;;*37948::+555<<8:?;4
@N9IO0:00951:06116
TACGAAGGGGGCTAGCGTTGTTCGGAATCACTGGGCGTAAAGGGCGCGTAGGCGGCGCGACAAGTCAGGCGTGAAAGCCCCGGGCTCAACCCGGGAATTGCGCTTGATACTGTCGTGCTTGAGGCCGGGAGAGGATGGCGGAATTCCCAGTGTAGAGGTGAAATTCGTAGATATTGGGAAGAACACCGGTGGCGAAGGCGGCCATCTGGACCGGTTCTGACGCTGAGGCGCGAAAGCGTGGGGAGCAAACAGG
+
AAA@>:?@@@2BDCCBBB@BB@@@=?=@ADBABD>BBCCC>CE?CCBBCCCFCC@BBDCAAD>A@A::6:AAAAD>ABCC:AB<@@@A?AA<BB<B?C8:;BBC:B;;AAAA@@DCCBE666<7<3??6>99>5::<8990::@;@A<BBBBC@;;;?AABD@E@:::BBBDBB?BB>B?CC=>>@>A=AA?CCC?C?CC?C?AAABB=???B=@7::;9@@@??@@;??>:9:/9<<;=AA6@::9=6<==:
@N9IO0:00963:06139
TACGTAGGGGGCGAGCGTTGTCCGGATTTATTGGGCGTAAAGAGCTCGTAGGCGGTTTGGCAAGTCGGGTGTGAAAACTCCGGGCTCAACTCGGAGACGCCACTCGATACTGCCATGACTCGAGTCCGGTAGGGGAGTGCGGAATTCCTGGTGTAGCGGTGAAATGCGCAGATATCAGGAGGAACACCGGTGGCGAAGGCGGCACTCTGGGCCGGAACTGACGCTGAGGAGCGAAAGCGTGGGGAGCGAACAGG
+
ABCCCCCDDF1BB?@?BD@CCC@C?BBC>CC@CC=???@@<@CA@@@??@A=?@;@?9?<@?;??>>>9:>>>@>@000@=@A<AB;;7;BBC?CCBA@?8::CCCBCBB??@=A:::AA@@@A@D@C>BBBBB6;;;ADCBD@B?B@CD?CCBBAAA>CA??6=@;;;;;@@CBBBC?@AAL?AAC?A=;;9;CB?B?BB@CCCCBBBC<@=@?B?BB@@@@@??@A?;;;CDB=B@@@@@@7@@@@@@A@@@
@N9IO0:00914:06194
TACAGAGGGTGCAAGCGTTAATCGGATTTACTGGGCGTAAAGCGTGTGTAGGTGGTCCGCTAAGTCGGTTGTGAAATCCCTGGGCTCAACCTGGGAATTGCAGTCGATACTGGCAGACTCGAGTTCGGTAGAGGGCGACGGAATTCCCGGTGTAGCGGTGAAATGCGTAGATATCGGGAGGAACATCGATGGCGAAGGCAATCGCCTGGGCCTGAACTGACACTGAGACACGAAAGCGTGGGTAGCAAACAGG
+
AAAAA@BB<@A>>9??@@=A?@AC=;::3;A?AD?;;:CC<@@BAA@@?B@?BC@CC@ICCB>A@AB?A9:;CBB6CCD=AAA<AAAC@B@CCD>C?C@CBBBBDCCCCBBB@BCCBBBA;;<B?BCA@@@BDD>CAAAB?A=@<??9?=BBBBBBA=@@A@=BBBBBBBB@A?BAA7>>>B>AB?@@@@@=A?A6:7;B=A9:9?BBC=B?@@@?AC@@@BB@@@ABBA@;;;/9=<@=>8>CCCCC>9;;?
@N9IO0:00915:06163
TACGGAGGGTGCGAGCGTTGTTCGGAATCACTGGGCGTAAAGGGCGTGTAGGCGGTCCGCTAAGTCTGATGTGAAAGCCCGGGGCTCACCCCCGGAAGGGCATTGGAAACTGACGACTCGAGTCCCGAAGAGGAGGGTGGAATTCCTGGTGTAGCGGTGAAATGCGTAGATATCAGGAGGAACACCGGTGGCGAAGGCGGCCCTCTGGACGGTGACTGACGCTGAGACGCGAAAAGCGTGGGGAGCAAACAGG
+
DDCC@CBC=B@?AA?;;;;;:25:7=266=BDCF>;;;CC8@@:BC9:;@<800*/;49><B?BBBBB?>:8:::(55=4>>A1;;>=====*;5;8=B<AAA>A>AA9<;;<@?944>==9>;<1<<7;?;256=4==7:7:6;64505<;@B>>9?>?A9>>??@@CA@@@@???@@<A<?@@>A>@@=@CA6:9:?<?D=ABBA<?;;6;;;@A@ABCB;::?=??87878&7449:<</=<<<>4:9:5
@N9IO0:00918:06180
TACGGAGGGTGCAAGCGTTATCCGGATTCACTGGGTTTAAAGGGTGCGTAGGCGGGCAGGTAAGTCAGTGGTGAAATCCTAGAGCTTAACTCTAGAACTGCCATTGATACTATCTGTCTTGAATATTGTGGAGGTAAGCGGAATATGTCATGTAGCGGTGAAATGCTTAGATATGACATAGAACACCTATTGCGAAGGCAGCTTACTACGCATATATTGACGCTGAGGCACGAAAGCGTGGGGATCAAACAGG
+
AA@C@CCC>BCBB?BBBB?BBB=B??A:<<:333(33(33(3;1<<=<@AB?BBB>CBFADCADCCBBBB?BBDB>BB8@A@@AA@:>9<>?A::;=B;;;=@?488??AAA@@:9::9<@A?????B@A???<??<@::5:<@>>>9::9<<=8;;8733=(7388799=@@99944944=;AAB?BDC;@:9:298=9599.5:99;<<;????C38:@@@@?::29>=;;;*7777388+8888808::5
@N9IO0:00926:06185
TACGGAGGGCGCAAGCGTTGTTCGGAATACTGGGCGTAAAGCGCGTGTAGGCGGCCAGGTAAGTCGGATGTGAAAGCCCGGGGCCCAACCCCGGAACTGCACCCGATACCTGCCCGGCTGGAGTCCCGGAGAGGATGGCGGAATTTCCCGGTGTAGAGGTGAAATTCGTAGATATCGGAAGGAACACCAGTGGTGAAGGCGGCCATCTGGACGGTGACTGACGCTGAGACGCGAAAGCGTGGGGAGCAAACAGG
+
AACC?BBD>;::>;??>>;@@>A@?A00/??>>8:6:AB<BDCCBBCCC@=B@49499.5<7;;=C8<;96<=>266>)444&4808.444&45:38:5:5<=086/--(---8/::;;==@:987*36888<9>@A499;>2<;*73(349::9??@<@@@@<@=@@A?@???@@@4;6;?B?CCC@AA;;,///)/1/3,36=888=7:<:8>BCBBAA????<>>???A@@@499BCCEC;CCBCB:??@9
@N9IO0:00935:06182
TACGAAGGGGGCTAGCGTTGCTCGGAATTACTGGGCGTAAAGGGAGCGTAGGCGGATAGTTTAGTCAGAGGTGAAAGCCCAAGGGCTCAACCTTGGAATTGCCTTTGATACTGGCTATCTTGAGTACGGAAGAGGTATGTGGAACTCCGAGTGTAGAGGTGAAATTCGTAGATATTCGGAAGAACACCAGTGGCGAAGGCGAACATACTGGTCCGTTACTGACGCTGAGGCTCGAAAGCGTGGGGGAGCAAACAG
+
?BB@@=@BBB3CCCCCBA8;;BAA?I>@<@@959)556<?7?A6>A666==5<<5;;<;;?0>>>00///)/<:=2::;,0)/;1///98:8>:>9>8@=@@=BC>CCCDCCD@CB@@@A6;;@@@@?5;5:?@=A@>:8828-33=7:;;?>>????<?CCA;A=:::@A???B=?>@B@DC>A@B?B?AA690;6;6;//(/8///98377,33,333333;88;==8<<7873(37377777$2273;.833
@N9IO0:00942:06183
TACGGAGGGTGCGAGCGTTGTCCGGAATCACTGGGCGTAAAGGGCGCGTAGGCGGCGCGGTAAGTAGGGGGTGAAATCCTGCGGCTCAACCGCAGAATGGCCTTCTAGACTGCCGGGCTCGAGCACAGTAGAGGCAGACGGAATTCCCGGTGTAGCGGTGGAATGCGTAGAGATCGGGAAGAACACCGGTGGCGAAGGCGGTCTGCTGGGCTGTTGCTGACGCTGAGGGCGCAGACAGCGTGGGGAGGCAAACAG
+
AA@?:?@=89;:BBCAAB>?@B?C@C?@ABCCBB=9;;AB;A>;ABBCBBB?BB?BBBB>BB=@A99999(;;@E<CC@BBBB9;:AD<A?BB@@A@;;7;>B=A;99>>===.55)44///////54449:;09<98::7;9<9CC<@=??@==77-3828288:544::455><=2=237-4446<059??>98=499499;;<===8<=<;04433383337868/89//-----////;;.33.377.555
@N9IO0:00953:06209
GACGTAGGGTCCAAGCGTTGTCCGGATTTACTGGGCGTAAAGAGCGCGTAGGCGGTCTGTTAAGTGTGAAGTGAAATCTCCAGGGCTCAACCCGGAAACTGCTTCGCATACTGGCAGACTTGAGGAATGCAGAGGTTTGTGGAATTCCTGGTGTAACGGTGAAATGTGTTGATATCAGGAGGAACACCCATGGCGAAGGCAGCAAACTGGGCATTATCTGACGCTGAGGCGCGAAAGCGTGGGTAGCAAACAGG
+
AAABC@@@<@@=B:;;BB=@@B@C>AAC=A@===889:@@8@;;;@@ABBBABB?@CCDG?@>@@@ACC?BABBF?CBBB@BCC<A@BB?BB:A<??9@:;:A?AAACCCCCB?AABBBB>AAA?A=9::????<?C4::B@B?C?C@:959A>>:?@8><>A;><???<?>BBBBBB=??;?>ABBD>AA<=B>>3819@@>>A/:888*8=>:>?=;;;;:;?B@@<@=<<=<,77:888*8<<<>?188>8
@N9IO0:00955:06169
TACGGAGGGGGCTAGCGTTGTTCGGAATTACTGGGCGTAAAGCGCGCGTAGGCGGCTTTGTAAGTTAGAGGTGAAAGCCCGGAGCTCAACTCCGGAACTGCCTTTAAGACTGCATCGCTAGAATTGTGGAGAGGTGAGTGGAATTCCGAGTGTAGAGGTGAAATTCGTAGATATTCGGAAGAACACCAGTGGCGAAGGCGACTCACTGGACACATATTGACGCTGAGGTGCGAAAGCGTGGGGAGCAAACAGG
+
??@@>ABMGE3DCCCBBB?BB@BB@C?C?BA?@@::;;AB<BBBBBAAACB=996:AA9A@@=@C?CCBA=@@@@6;;B=D@A@A@AA>ABC=B=@<?9::<@A9A?BBBCCBBBB=CB@BA?B799;7;:BB@???@=@0915395=CB@?@CC>>7::::29466886;=;=8==:><@A=AAA<::8818=>:?=A@CCCCBBBB?BBCCECCC@@@?@@ADCC??@?A@A7::??@@A9BBBAD=B994
@N9IO0:00959:06161
GACGGAGGGCGCAAGCGTTGTTCGGAATCACTGGGCGTAAAGCGCGCGCGGGCGGATGGACAAGTCGGAAGTGAAAGACCGGGGCTCAACTCCGGACCCGCTTTCGAGACTGTTCGTCTAGGGACTGGTAGGGGCGGGTGGAATTCCCGGTGTAGCGGTGGAATGCGTAGAGATCGGGAAGAACACCGGTGGCGAAGGCGGCCCGCTGGGCCAGATCCGACGCTGAGGCGCGAAAGCGTGGGGAGCAAACAGG
+
BBCD@CCD=ABAB<@???<@A@AB?B<@@AAA@@:@@@CC:B@A;6;BACH>CC@AAA@BBC?ABBG@D>@ABHE=CCC?BBB<BCCCAAA@?B=ABB8;;@A9@@@ABBBBD@BBABA?><6==993:====2AAA8@B=B?C?CC>B?BC@@@@B@@@>A@AACBBAAAA@AAAB=B?BB?@@@>B:;;4;??;@>;;4;@9@@@@E;B=AA@BB=AABCB;;;A<@CCCDC:;;A@BFM;A@CDD<;;;?
@N9IO0:00960:06178
TACGTAGGGTGCAAGCGTTAATCGGAATACTGGGCGTAAAGCGTGCGCAGGCGGTTATGTAAGACAGGTGTGAAATCCCAGGGCTTAACCTTGGAACTGCATTTGTGACTGCATAGCTAGAGTACGGTAGAGGGGGATGGAATTCCGCGTGTAGCAGTGAAATGCGTAGATATGCGGAGGAACACCGATGGCGAAGGCAATCCCCTGGACCTGTACTGACGCTGCATGCACGAAAAGCGTGGGGAGCAAACAGG
+
CCCB@:::/<;;?<A;;;=A?BCD@C8;;@@@C><::DD=BBBBBACB::8:B>CFCCCCC;@@:;;<@BB?@@4>BB6:9@1>?0946:D:C8<7<:444<<2=9945559@A:::A??????AA?@AA@???@0@AA>A=?=?=AAA?@@@@@@AACCC>CCCBBB@A@@BCAA=AC5;5:?>27737179<7A6>:8<<<;/;>2557;9<@@?000<<0/0//77;;4444&449=>@@2===@?6=;;7
@N9IO0:00962:06188
TACGAAGGGTGCAAACGTTGCTCGGAATTATTGGGCGTAAAGCGCACGTAGGCGGCTTAGCAAGTTGGATGTGAAATCCCTCGGCTTAACCAAGGAAGTGCATCCAAAACTGCTGAGCTTGAGTACTTAAGAGGATCGCGGAATTCCCGGTGTAGAGGTGAAATTCGTAGATATCGGGAGGAACACCAGTGGCGAAGGCGGCGATCTGGGAAGATACTGACGCTGAGGTGCGAAAGCGTGGGGAGCAAACAGG
+
>><00+093;;=@@4;;;>A@AAD@C?A?AB?B@<?A@AA8::9:A;9:BA?::8:B>AAAD?BB@C=@@AAAAB;>>>5>;:6;D@DAC@CAG?B?BBBBB@@4;;;.;:9;BCBABC>@ABBBBC>B>BBB?BCCCCC@D@C@CE>C@CCB@@@?;?9997:?@A???@@AAAAA<??=??BBD9:;A@?CAA?B?BB?;;;@AA@@=@?BCCBAAACCCDCCCF@AAABCB>CCCCCGH<CBBBC>CBB@
@N9IO0:00914:06228
TACGTAGGGTGCGAGCGTTAATCGGAATTACTGGGCGTAAAGCGTGCGCAGGCGGTTTTGTAAGCCAGATGTGAAATCCCCGGGCTTAACCTGGGAATGGCATTTGGGACTGCAAGGCTGGAGTGTGGCAGAGGAGACTGGAATTCCCGGTGTAGCAGTGAAATGCGTAGATATCGGGAGGAATACCGATGGCGAAGGCAGGTCTCTGGGCTGACACTGACGCTCATGCACGAAAGCGTGGGGAGCAAACAG
+
CB@@@??>:?A@BBB?@@=@@BBC@B6:4;AAAA;;;:FI?IBBBCBB?9929:2;CC:BBE@CD;;;@BBABBB9@>>>3?C=A;8=:>8BBB=B@BCA:::A<AB=BB?:::=?;>==:>@@@@A?B@??D?BAAABB?D?C6CB;D>A@@@;878<988099BAAAB@@@ABBC>BC@C?BBB?B@==:=@@<@7:;@;?>====?7>>===>;<66/...6857:7=888)888>=>>5;;;=@076;
@N9IO0:00915:06237
TACGGAGGGTGCAAGCGTTAATCGGAATTACTGGGCGTAAAGCGCACGTAGGTGGTTTGTTAAGCCAGCTGTGAAATCCCCGGGCTCAACCTGGGCACTGCAGTTGGAACTGGCAAGCTAGAGTAGGGTAGAGGGGTGTGGAATTCCAGGTGTAGCGGTGAAATGCGTAGATATCTGGAGGAACATCAGTGGCGAAGGCGACACCCTGGACTCATACTGACACTGAGGTGCGAAAGCGTGGGGAGCAAACAGG
+
@ACC?A@C>@???8>:;;<@=ABB=A596:???A;9:9:;0;;9;B<::CC???=?D<AA?B?BC@AAAA@>>>@9@==>4@B;CCCGAC@BBB<BAABAA@@@<@=@==@@<@A=B:;;DBAA@@@8?;;9;;;-;@AA>B?B@B?AA>@AA??@C?AABE?CC@@AEDDBB;;;A5::>A>ABBBBDBB?;;;5;7;BBCDCM@BB@BDDCCCC;;;;<;C@@?@<?ABAAC=B:::@>>2>?@@@<@;;5
@N9IO0:00915:06238
TACAGAGGGTGCGAGCGTTGTCCGGAATCACTGGGCGTAAAGGGCGCGTAGGCGGCTTGGTAAGCGTGCGGTGAAAGCTCGGGGCTCAACCCTGAGTCTGCCGTGCGAACTGCCAGGCTGGAGCACGGTAGAGGCATACGGAATTCCGGGTGTAGCGGTGGAATGCGTAGAGATCCGGAAGAACACCGGTGGCGAAGGCGGTATGCTGGGCCGTTGCTGACGCTGAGGCGCGACAGCGTGGGGAGCAAACAGG
+
BCCCBBBD>@A?ABA<??5::A>A?C=@@@@>==6=999A9@@:@AABA@A>998:B?B?BB=A??:::@3::99/9:49??<3??@A<@B<A@A@BB;:;=B;9;;A;@ABA;;<5<?A;?@BBBB?ABA;;4;?;99;4:9@9C?BB<A@@@@;;4;A?D?@@A<;;ABBBA>9>:>9BB:<;GAF@CBABBB<A=@A=BA@:;44=1?<@B?BBC@@@AAB9698?>>9949:4==9:;+48:??389@:
@N9IO0:00923:06219
TACGAAGGGGGCGAGCGTTGTTCGGATTTACTGGGCGTAAAGGGCGCGTAGGCGGCGGACCAAGTCGAGTGTGAAAGCCCCGGGCTCAACCTGGGAGGTGCGCTCGAGACTGGTTTGCTAGAGTTCGGGAGAGGAGCGTGGAATTCCCAGTGTAGAGGTGAAATTCGTAGATATTGGGAAGAACACCGGTGGCGAAGGCGGCGCTCTGGACCGAGACTGACGCTGAGGCGCGAAGGCGTGGGGAGCAAACAGG
+
A@?@>9??>?0@@@BBBB?AA=AA<@@A<@A@AB=ABBCC?CD>BBBAAAB;??=@@=@A<@<@BBBBBBCCBBB;;;;;6;D9@@A@=@5;;A6;;?CCCB@@@:99==9:3:9.79??@ABB?BBB=ABBB<?>BABA>@=A:=>:>BBB>>>BB?BCCC>C@BB???BBBE@CD<A>AC>A>>4:4:<7@BB?B?BB?@@@BCCB>@@:;;BBBAABBAAA@@@=AABBB=A?ADCCCC9CB@AA8;<;@
@N9IO0:00931:06211
TACGAAGGATCCAAGCGTTGTCCGGATTTACTGGGTTTAAAGGGTGCGTAGGCGGACTTTTAAGTCAGTGGTGAAAGCCTGTAGCTTAACTATAGAATTGCCATTGAAACTGAAAGTCTCGAGTGTGGTTGAGGTAACTGGAATATATCATGTAGCGGTGAAATGCTTAGATATGATATAGAACACCAATTGCGAAGGCAGGTTACTGAGCCACAACTGACGCTGAGGCACGAAAGCGTGGGGATCAAACAGG
+
A@@@?;@?B?A7;6;?@@?BBB?B>??B>ABBBB;?A399.:>699;AAAC@BB?B@@@@7@?AABBAAA?@BBB9;8=>??BAAA8:8;AABA;;7<7;;@A?3::?9=@@@@;@@@@@@CAABAA=@=A;;6;?;?@@<??BDCB@@@;<<@@@@=;;;@9;::?29:??@;;;BCCBBC>AA@6;4:8999:29.99=5>:@<A>?:=8=44.559=>BB@BAA<AC;;;@9?@AABBC;@@@FE>BBB?
@N9IO0:00933:06212
TACAGAGGTGGCAAGCGTTGTTCGGAATTACTGGGCGTAAAGGGCGCGTAGGCGGCCCGTCAAGTCCCGTGTGAAAGCCCCCGGCTCAACCGGGGAACTGCACGGGAAACTAGCAGGCTTGAGTTCGGGAGAGGGAAGCGGAATTTCGGGTGTAGCGGTGAAATGCGCAGATATCCGAAGGAACACCGGTGGCGAAGGCGGCTTCCTGGACCGACACTGACGCTGAGGCGCGAAAGCTAGGGGAGCAAACGGG
+
CCB:::@;@A=??;><??;@??AA?B@B>BBBBC>;;;BB;AA<<;;CC@=900+0<5<=@A5::??9?A@@AAE0;;;;;);?BCBC;@=?=>2=299@?;ABA<AB<AACBBCC>AA:??;;2;;;/:AAAB=B?BDD?C@BB<BBE;BAC<;;@=BBBB:959A@@B@<6668=>:@9<9<G@:C@AB=A;;7<79949=4A;AB7;;?@@@@@9999999:9;4;99A@A8@?><<=;0;?9::/;?@9
@N9IO0:00944:06242
TACAGAGGGTGCTAGCGTTAATCGGATTTACTGGGCGTAAAGCGTGTGTAGGCGGTTTGTTAAGTCGGATGTGAAAGCCCTGGGCTCAACCTAGGAATCGCATTCGATACTGGCAGGCTAGAGTACGGTAGAGGGTGGCGGAATTCCGGGTGTAGCGGTGAAATGCGTAGATATCCGGAGGAACACCGATGGCGAAGGCAACCACCTGGGCCTGTACTGACGCTGAGACACGAAAGCGTGGGGAGCAAACAGG
+
BBA@@@AA<@@?>>>7979?69:A;?@A8@@???9?=@@@9?::9;;AAA@?@A;?>6?@:@=ABAD>@;=;CBD;BA<1;B<066>B:>:?=B:=:=ABCCD@CB@@@B@@>@CC@CCBBB@;ABB?BCCBCB<BA<??<A6;6;?BC=CBBBCBC=A???9?@A@<@A@@;?=9=8=>2605555;;>>9=>@:?:AD@J@CB@IGH>C?AADBCCBCA@@CCBBACC?;:;6;DCBBCC9@@@DD>CBB@
@N9IO0:00955:06232
TACGGAGGGTGCAAGCGTTAATCGGAATTACTGGGCGTAAAGCGCACGTAGGTGGTTTGTTAAGCCAGCTGGTGAAATCCCCCGGGCCTCAACCTGGGCACTGCAGTTGGAACTGGCAAGCTAGAGTAGGGTAGAGGGGTGTGGAATTCCAGGTGTAGCGGTGAAATGCGTAGATATCTGGAGGAACATCAGTGGCGAAGGCGACACCCTGGACTCATACTGACACTGAGGTGCGAAAGCGTGGGGAGCAAACAGG
+
@@BB=::;-:B?B=AAAA>A=B@@5=8>179888033333(4:::<544:;6::-44(/717175(-----(-577.77777'9;)5.5994;166A4<9?66000B;B,0)---0..(/7/;;@C@;;;09@@>ADB8BABA4:055:59:9:??@?@A?A@@B<@;;;;BBBAA;;;@=@A=B?BABBA;;;?A@@=@?BBBAA@C>@@?ABCBCB@@@BAAACBCBD@CCCCBB=A<=9:::-9==<>8@;:2
@N9IO0:00958:06214
GACGAGGGATCCTAGCGTTGTTCGGAATCACTGGGCGTAAAGCGTTTGTAGGCGGCTCTATAAGTCGGGTGTGAAATCCCACGGCTCAACCGTGGAAGTGCATTCGAAACTGCAGAGCTTGAATATGGAAGAGGAGAGTAGAATTCCAGGTGTAGTGGTGAAATACGTAGATATCTGGAGGAATACCGGTGGCGAAGGCGGCTCTCTGGTCCAATATTGACGCTGAGAAACGAAAGTGCGGGGATCAAACAGG
+
?AA@??>5@@A=ABAB@A<@@?BGAC?BBCBBBB:9;;@A9BA;;;7:BBA?9989AA?A::9;BCFJ>BBABBD>CDG>C@@>ACBD@E<9;B<<<@;AACC@@@??:@@@???????4>>9BBBC?B?BBC?BBBAAB997;AJAFD@CCCBBBB>A@@@:@B;;:BBCAA:<;A?B>:C?A<A@C@CC>AAB@B@CC>B@BBBBB>BC@C?CCC?BA????@@@@?9@::9/9?@><::/44<=;17333
@N9IO0:00920:06307
GACGTAGGGGGCAAGCGTTATCCGGATTCACTGGGCGTAAAGGGCGCGTAGGCGGCTACGTAAGTCCGGCGTGAAATCCCAGGGCTCAACCCTGGAACTGCGTCGGATACTGCGTTGGCTTGAGGATGGTAGAGGTTCGGGGAACTAGCGGTGTAGCGGTGAAATGCGCAGATATCGCTAGGAACGCCGGTGGCGAAGGCGCCGGACTGGGCCACTCCTGACGCTGAGGCGCGAAAGCTAGGGGAGCGAACCGG
+
BBBBBBBBBB5BC?B?@?>ABA?B?@@?ABB@A;3BCBBB<BC;AA?BBA@=9:8:BBBBBB>B@@;@?BBBBCC=CDD>CBC<?:BA=AB=BB>A8?<<ABBAB?BBBCCC@@@?A?@@=@@?<>>?:???@?9====>>6??AAAABC@CBBBBBB@BBBD=CBBBABBA@A??>>@@@=B?BBA?C?;:6;CC5;8<AA=B@CCBBC>C:;;BB?BBBAAA????>@AAAAA<ABBBBDC6??@@@;?=A;
@N9IO0:00925:06309
GACGAACCGTGCGAACGTTGTTCGGATTCACTGGGCTTAAAGGGCGCGTAGGCGGCTTGCCAAGTCAGGGGTGAAATCCTCCGGCTTAACCGGAGAAGTGCTTTTGATACTGGCGAGCTTGAGGGAGGTAGGGGCAGGCGGAACTTCCGGTGGAGCGGTGAAATGCGTAGATATCGGAAGGAACGCCGGTGGCGAAAGCGGCCTGCTGGACCTCTTCTGACGCTGAGGCGCGAAAGCCAGGGGAGCGAACGGG
+
AB@>?4;5;@@?@@=@@@4:9>AB>;;7:AAABB<BA=AB=BB=@@@BBAB@AA?BF?B@=@=@A@AAAA;BFFF>CC?BC?C@CC@C@C@C@CCC?B@@@@@@7@AABCBB?BB@@@B?CABC>CC@@?ACC:BAA?BB?B>AA?C>@>AD=@@BB@BBBC=???A@A@AA@@@B@A?A4829<=8=>AA>ACCB=ABB?B?BDBDB=@@>BBB>BB;::@@A;;;<@@AAAA=AA=@@@@2@@;;:9>?C;
@N9IO0:00920:06314
GACGAACCGAGCGAACGTTATTCGGAATCACTGGGCTTAAAGGGCGCGTAGGCGGGCGATCAAGTCAGGGGTGAAAGCCCCCAGCTCAACTGGGGAAGTGCCTTTGATACTGGTCGTCTCGAGGGAGGTAGGGGCGTGCGGAACTTCCGGTGGAGCGGTGAAATGCGTAGATATCGGAAGGAACATCGGTGGCGAAAGCGGCGCGCTGGACCTCTTCTGACGCTGAGGCGCGAAAGCCAGGGGAGCGAACGGG
+
@A@:;4:8=:99<?<9::?AC?AA=A899B<BAB<@@?BA6B>4;:555596:CG;A:999:25;;5999*5<<A159999(9956@A@@CDDD;C?@@CC@HI?CCCCBBB7;;C;00B000A8@A@BCACD;CB::993:3:?<?@E@CC?:;;9:<<@<5??>>:9444459<6:499=9=>>?@;9:2:9::-:?@=@;;;@@A9@@;@>@:@?>?@@@>@?@299=599,59499@@1669>>?9;:6
@N9IO0:00925:06340
TACAGAGGTCCCGAGCGTTGTTCGGATTCACTGGGCGTAAAGGGTGCGTAGTGGCATGGTAAGTTTGATGTGAAAGCTCAGGGCTTAACCCTGAAATGGCATTGAATACTACTGTGCTGGAGGTTTGGAGGGGGGACTGGAATTCTCGGTGGTAGCAGTGAAATGCGTAGATATCGAGAGGAACACCAGTGGCGAAAGGCGAGTCCCTGGACAACACCTGACCACTGAGGCACGAAAGCTAGGGGAGC
+
BBCCBAA=AAA9A;;;A@<>@8==:BC@ABBA@B;;;;;;7;?6<AAA>00//)/9@B=@=<@?@6@@?@ACBE><56<<<<099.5.5A3666@4651666.6<?:;;@@>;;9944:8>D<BB=A=:;;;;;%48;9135:-44;:539-38:7=?BBBC5@AABA:8?<ABAABB>>;>=@?;/562837662'238899888/67269:422206623,388833,3379::3:<888B?0<<:
@N9IO0:00926:06355
TACGGAGGGGGCTAGCGTTGTTCGGAATTACTGGGCGTAAAGCGCACGTAGGCGGCTTTGTAAGTCAGAGGTGAAAGCCTGGAGCTCAACTCCAGAACTGCCTTTGAAACTACATCGCTAGAATCATGGAGAGGTAAGTGGAATTCCGAGTGTAGAGGTGAAATTCGTAGATATTCGGAAGAACACCAGTGGCGAAGGCGACTTACTGGACATGTATTGACGCTGAGGTGCGAAAGCGTGGGGAGCAAACAGG
+
ABBB?@@EEE3BDBBBBB?CB@CC?C6;8;AABC>;;;AA7;;BBC;;;@@=@@=@DC?CDG@CCCCCAA>@@@C9;:?CC@AAABBC@CCCAAAAAE;;;@HD=@@D>CBB@@ABCABAABAGCCCC8969A8?A8A@;7;8=9<666=A><AB9:7:BBB>C9<<B989ABB>BB?B>AB?BBBABBA@4::=9>=??BBC@BBCFACCCCBBBB?BBBAAAABB>ACA@A@;AAAACCC:BBBAB=AA@?
@N9IO0:00940:06350
TACGTAGGTGGCAAGCGTTGTCCGGATTTACTGGGCGTAAAGAGCGCGCAGGCGGTCGAATAAGTCGAATGTGAAAGCCCCCGGCTTAACTGGGGAGGGTCATTCGATACTGCTCGACTTGAAGGCAGGAGAGGGTAGTGGAATTCCCGGTGTAGTGGTGAAATGCGTAGATATCGGGAGGAACACCAGTGGCGAAGGCGACTACCTGGCCTGTTCTTGACGCTGAGGCGCGAAAAGCTGGGGGAGCAAACGGG
+
BBABA::6:?8?C>B@@@?AAA4;4;;;,;?ABB=;;:AA<A@A;;;BBBC?;;:;ACC?@@=@@?;;5;499:>7>CDDE1@594.:25?BBB699;7;CBB@BBCBBBBCAAA@@@??BB>C?@@@;?;;;</;?=?A>B?A?AB<@>BA@@A@?;@?>?8?@?AA@@@@?888<38749;@>C>?@>>:=>=8==@@?@D;;5;B;A=ACCAJGICGCCBBAAA=@@B::::.;B@A@A@,@?@AB,;:99
@N9IO0:00943:06339
TACGGAGGGTGCAAGCGTTGTTCGGAATCATTGGGCGTAAAGCGCGTGTAGGCGGCTTGGCAAGTCGGGTGTGAAATCCCGGGGCCCAACCCCGGAACTGCATTCGAAACTGCCTCGCTAGAGTCCCGGAGAGGAAGGCGGAATTCCCGGTGTAGAGGTGAAATTCGTAGATATCGGGAGGAACACCAGCGGCGAAGGCGGCCTTCTGGACGGTGACTGACGCTGAGACGCGAAAGCGTGGGGAGCAAACAGG
+
AA:;:;CC<@@@@=@@@@?BB?CC??<>AAA6::.9@799.9<<@AA@B;;6;@<@D;D9BA>BAAAB<@@@CCC=BBB=BBB7BD;?9=@?2=9=:<:98>@;?@A@9;;;;>A@CDCCBABBBC?C@AA@A>?;?=9818296;A<A>;;;BB<;7;@DD=C@BCD@BCBCCDFG=CA6;4;@>?DB@@<>;92474;0:>A>ABB?BBC@CCAAA:::ABB@@?BCCCCCC>BBCCCFD4@9999,;EE=
@N9IO0:00943:06349
TACGGAGGGAGCTAGCGTTGTTCGGAATTACTGGGCGTAAAGCGCACGTAGGCGGCTATTCAAGTCGGGGGTGAAAGCCCGGGGCTCAACCCCGGAACTGCCCTCGAAACTAGGTAGCTAGAATCTTGGAGAGGTCAGTGGAATTCCGAGTGTAGAGGTGAAATTCGTAGATATTCGGAAGAACACCAGTGGCGAAGGCGACTGACTGGACAAGTATTGACGCTGAGGTGCGAAAGCGTGGGGAGCAAAACAGG
+
BBBD?A@A<@@BB@AACC?CC@CC@C@B@BCDCG@:;;CC9;;ABCAAABB>BA=ACCB@CC=@>@@=>>0::9C:@@C.:::-;CAB@DEE;D?@=@A;;;0:@?@@;CAAA>AAAACBBB>??>@C@ABAA;??>?@A;?<??C?BBBBA???BA=???A9A<==;::==>>3:;5;5:A;>>><?=;<7;//)/07558>===>==A??;>>==5;::622557.222ABD:<;;>===/::8888(8986
@N9IO0:00946:06339
CACGGGGGGGAGCAAGCGTTGTTCGGAATCACTGGGCGTAAAGGGCGTGTAGGCGGTCAAGTAAGTGGAATGTGAAATGCCTCGGCTTACCCGGGGACCTGCATCCCAAACTGCTTGACTTGAGTATGGGAGAGGATGAGGGAATTCCTGGTGTAGCGGTGAAATGCGTAGATATCAGGAGGAACACCGGTGGCGAAAGCGCTCATCTGGCCCAATACTGACGCTGAGGCGCGAAAGCTAGGGGAGCAAACGGG
+
??:;:;:;:"944:5>?@@<@<95;46?CBBBBBD>BB@@@=@B>CBBBBBA=::4;@A;A@A6@@B9B:CA==AD<0/08BBB?AA@AAB=BCC8BB?BA@B@@@<@C;@;;;D@DGCC@CBBAAAAA<BBBB?B;;9A<3?7@:?<??<>@??@AB=B>>@9000<<=?@A???@A>AB?B?@@@3;5;;5;;99,7777;;;;;;>8==6<9;=????@AA;;:A=:99===59838:;;/;>>>?7>>@8
@N9IO0:00947:06317
TACGGAGGGTGCGAGCGTTATCCGGAATCACTGGGTTTAAAGGGTGCGTAGGCGGCGAGGTAAGTCAGTTGTGAAATTCCCCGGCTCAACCGGAGGGACTGCGATTGATACTGCTTTGCTTGAAACAGGTTGAGGTAAGCGGAATGTGGCATGTAGCGGTGAAATGCATAGATATGCCATAGAACACCGATTGCGAAGGCAGCTTGCTGGGCCTGATTTGACGCTGAGGCACGAAAGCGTGGGGAGCAAACAGG
+
ABDC?BBB=BBACCD@A@?:;;=A=@8::BBBBB<B>6??8@@7=BA@<AAACC@CCCC=A@8555=BA7;;BAC9@2::9-46?BBB=A5;.5=;:<BBA@@BA>BBBBB@@BBC>BCC@BCC>@@@>A>;;;>@@9<00,0+0<??===844848A>BBCC<AA<;;:=>>=96:*00/:<6=AA477@6?@AA9?;????D?DCC@?9??@AACC=AAAA@B@;;5;@@989-99AAACC9@@ABB<;;<@
@N9IO0:00951:06329
TACGGAGGGTGCAAGCGTTAATCGGAATTACTGGGCGTAAAGCGCACGTAGGTGGTTTGTTAAGCTAGCTGTGAAATCCCCGGGCTCAACCTGGGCACTGCAGTTAGAACTGGCAAGCTAGAGTAGGGTAGAGGGGTGTGGAATTCCAGGTGTAGCGGTGAAATGCGTAGATATCTGGAGGAACATCAGTGGCGAAGGCGACACCCTGGACTCATACTGACACTGAGGTGCGAAAGCGTGGGGAGCAAACAGG
+
CBBB>@?D:@A??<??@@@B=@AA;=2939@@@C>;:;CE9@;::;;:9AA?@A?AC=BE;@=@AAAAB9;9CCC66;BB7@A<A>>C<@<CC@7A<<DDBBBC>@@A<<<<:==269:>BABBCDC?AAB;:9:-9<>=4=>A=@=??<?BB@A@@=@@@A=@@@@@ACCBA@@AB9;;?C?BDBBB@A@=A@@5;5;AAB;;;/;=9=@AAABBAA@;;;BAAAD@DDBBBB=B;;;DBB8CCBAA;@;;5
@N9IO0:00956:06352
TACAGAGGGTGCGAGCGTTAATCGGAATTACTGGGCGTAAAGCGCACGTAGGTGGCGACGTAAGTCGGGTGTGAAAGCCCCGGGCTCAACCTGGGAACCGCATTCGAGACTGTGTTGCTGGAGTACGGAAGAGGAGGGCGGAATTCCCGGTGTAGCGGTGAAATGCGTAGATATCGGGAGGAACATCAGTGGCGAAGGCGGCCCTCTGGTCCAGTACTGACACTCAAGTGCGAAAGCGTGGGGAGCAAACAGG
+
CCDBBBCD>BBBB>>===9><??B?B@B?A@:97*8<977*99:9B@@@CC?BB?BBBABBB<@@BBC=@@A@??9??BA6BD<???@=@?CCE=C?C@CBA@=@@@@@@@DDBB>@@BA<@A@@@B?B@CBB?@@@;@@<A?B?BC=C?;;<;CCC@CBCD>DCCCCCBBBBBAA@<?@=B?AABCBBBD@@@@@C?@@9??9=A@@;??6::AA@@A???@BAA=@@@:::9,9>>8777.7>??B<BBB>
@N9IO0:00963:06353
TACGTAGGGTGCAAGCGTTAATCGGAATACTGGGCGTAAAGCGTGCGCAGGCGGTTGTGTAAGACAGGTGTGAAATCCCCGGGCTTAACCTGGGAACTGCGCTTGTGACTGCACAGCTAGAGTACGGCAGAGGGGGGTGGAATTCCACGGTGTAGCAGTGAAATGCGTAGATATGTGGAGGAACACCGATGGCGAAGGCAGCCCCCTGGGCCTGTACTGACGCTCATGCACGAAAGCGTGGGGAGCAAACAGG
+
CA@@@>?>5=>>>9@?@@=B@BB@?@000?>>>8:99CC?FBBBBBB@@@=AC>C@CDCCC@CA@@@<@A@BBG;;:::.;B0;;=@:@;@AA9A:B98;ABB8C=AAAAA???BAA@:888<@=B>A:9:BAAAA'@@<@<@190:/0(/9:=B@<?@@AA:@?AC>BBBB=969C659<@;:?;<A@AB>@@@>A=>=:;:;:)9:;2<?BB@BA@@??;;;;::BA@@:;;0;ACCDKK=AABBK?BCB>
@N9IO0:00924:06398
TACGAAGGGGGCAAGCGTTGTTCGGAGTTACTGGGCGTAAAGGGCGCGTAGGCGGCTTTACAAGCCAGATGTGAAATCCCTGGGCTCAACCCGGGAATGGCATTTGGGACTGTGAGGCTAGAGGACGAGAGAGGATGATGGAATTCCCAGTGTAGAGGTGAAATTCGTAGAGATTGGGAAGAACACCGGTGGCGAAGGCGGTCATCTGGCTCGTAACTGACGCTGAGGCGCGAAAGCGTGGGGAGCAAACAG
+
@@A998:CCC5CC@CB??=@B:@@9ACF@CDFCI?AABCD>CC=CEECCAA=>?<?@?0?AA<@?<@AA@@?AC=8C==7CCD=BBBC@BG?CD=C@CC@CAA?;BC6<;ACCB999:BCCCC@CBBBABA??8:;BCCC@C?A?AC<??BBBCB??<?@@@;A?ABBBBBBBB<@@8?28A?BBC@C?CB=BBA>A?@?=A884:AA<A99873.3;A?AA@A?><9:<==@A;@@A====1;;>:=39:7
@N9IO0:00934:06362
TACGTAGGGTGCGAGCGTTAATCGGAATTACTGGGCATAAAGCGCACGTAGGCGGTCCGCTAAGTCAGTTGTGAAATCCCTCGGCTCAACCGAGGAGCTGCACCTGATACTGGCGGGCTCGAGAACGGTAGGGGTGAGTGGAACTCCAGGTGGAGCGGTGAAATGCGTAGATATCTGGAGGAACACCGGTGGCGAAGGCGGCTCACTGGACCGTATCTGACGCTGAGGTGCGAAAGCTAGGGTAGCAAACGG
+
ACCC???A:?@>A@@:;;?BABCC@B?B@BBBBC=BB@@@:A:<:B@@@@@;@@:@A=ABBB?BCCAAA;;;BHHGGCD>CCC?BB@@<?5;;=8>@@@@@@C?AAAA@BCDADCD>AAADDCC@A@?ABBBB9AB@@@A=B<@BA<@@<?@;>@@@;::::4:>DE@@@B@A>@:;24<8?:???=@=?A>ACA?A;:939;;;9:=58<=??997AABA>??AAA?AAABCF>@AA;<;/;?;499,4;;
@N9IO0:00938:06382
TACGGAGGGTGCAAGCGTTAATCGGAATTACTGGGCGTAAAGCGCACGTAGGTGGTTTGTTAAGCCAGCTGTGAAATCCCCGGGCTCAACCTGGGCACTGCAGTTGGAACTGGCAAGCTAGAGTAGGGTAGAGGGGTGTGGAATTCCAGGTGTAGCGGTGAAATGCGTAGATATCTGGAGGAACATCAGTGGCGAAGGCGACACCCTGGACTCATACTGACACTGAGGTGCGAAAGCGTGGGGAGCAAACAGG
+
A@BC=@@@8??>?;?:::?B>ABC@B=?=?BABC>898@@9@:;;@<::BC?BC@CC=BB<@;@A=?@@BBBBAE@CCCC9DC>CCCC@C@CEG?CCCCCCDCC@A9<8<00+0;8<0;;BCCC@@?9>?<;:::.;>><-3186<8=?9?CBAAAA?ACDC>BB;;;;;;@;;;;A???=??BD@A@@@@=@@C=@=@ACBBBB=BC@CCCCBBCC;;;<;CABAB?AA@?@?9?=??@AB9@@@AB<A@@<
@N9IO0:00940:06373
TACAGAGACTGCAAGCGTTATTCGGATTCACTGGGCGTAAAGGGTGCGCAGGCGGCCAAGTGTGTGAGGCGTGAAAGCCCGGGGCTTAACCCCGGAATTGCACCTCAAACTACATGGCTAGAGCATTGGAGAGGGTAGCAGAATTCACGGTGTAGCAGTGAAATGCGTAGATATCGTGAGGAATACCAGAGGCGAAGGCGGCTACCTGGACAATTGCTGACGCTCAGGCACGAAAGCGTGGGGAGCAAAAGGG
+
BCCAAAAA@@@@@=AB@@=BC?BE@AA?ACCCCC?BAACC?DM?A@AA==<:00)04>:>@B?@@@?<8=BBBBD<@@;2@;;.;A7B7B==1B8B7A8?9772;AAA8>??==??<?A@@<>=BB?B?AB@@?:>?=<>>@<>9>BBB<A@@@@ABBBBBD=CCBBCCCCBBAB@B9::?C@CCC;:;@@=@BC>B?;:4:A@?;@A>@AB>A>AB;;;CCBBBAA=ABBABC8;;BBBBB9BBDDCC:CJ:
@N9IO0:00947:06383
TACGTAGGGTGCAAGCGTTAATCGGAATACTGGGCGTAAAGCGTGCGCAGGCGGTGATGTAAGACAGGTGTGAAATCCCCGGGCTTAACCTGGGAACTGCATTTGTGACTGCATCGCTGGAGTGCGGCAGAGGGGGATGGAATTCCGCGTGTAGCAGTGAAATGCGTAGATATGCGGAGGAACACCGATGGCGAAGGCAATCCCCTGGGCCTGCACTGACGCTCATGCACGAAAGCGTGGGGAGCAAACAGG
+
DC?@?CCD<9;:B@BBBB997;AF=A5;;@;;:,9=?BA:B@@A@9=@::5<;5;@@BBBD?AA?BB@CBBCCC=ADAD9AC=CA<B>B@B@?8?4:::?@@A=BBBBCBBBBBCBCBB<??BB@@<?9::CEEE5BBB?B?B@C@CCCDFCBBCCBCCCC=:;;BAAABBBBBBB?AA=A=@@@=@@@@>@BC?C@BB@BBBB2;;;0;9=@@AAAAA:::@:::AA@A???8?A@@???2===@@;@@@<
@N9IO0:00951:06375
TACGGAGGGGGCAAGCGTTGTTCGGAATCATTGGGCGTAAAGGGCGCGTAGGCGGCCTGGCAAGTCGGATGTGAAATCCCTCGGCTCAACCGAGGAACTGCACTCGATACTGCCGGGCTAGAGTCCGGGAGGGGATGGTGGAATTCCCAGTGTAGCGGTGAAATGCGTAGATATTGGGAAGAACACCGGTGGCGAAAGGCGGCCATCTGGACCGGTACTGACGCTGAGGCGCGAAAGCCAGGGGAG
+
AAAB@CCCCC1BB?AA@?<@B:DD:C@DCBA?BD=CCCDD=BB>CDCCB@@=9:4;=A@<AC@BBBC>A9;;BAB7BCG>BBB@A;?A7>:;?>:>8;;??@>?<?55:BAAA?B?>E@@?955:8<<4:999.8<@693,3,3,3<1??9:3@@:@9=78818;AA@@>=00/5::5:5:A<>>?=@:?=9:/00(/)//0716899=68?8=67=;;722:7;<==49:;<5;-5?=@@A@6@=
@N9IO0:00967:05805
TACGTAGGGTGCAAGCGTTGTCCGGAATTATTGGGCGTAAAGAGCTCGTAGGCGGTCTGTCGCGTCGGCTGTGAAATCCCGAGGCTCAACCTCGGGTCTGCAGTCGATACGGGCAAACTGGAGTGTTGCAGGGGAGACTGGAATTCCTGGTGTAGCGGTGAAATGCGCAGATATCAGGAGGAACACCGGTGGCGAAGGCGGGTCTCTGGGCAACAACTGACGCTGAGGAGCGAAAGCGTGGGGAGCGAACAGG
+
CBBBBBBB;?@:;5;;;;?BBB?A=@>@>@F@EG>@???C5998:>>==9:3:=:=AAABABAAB;:7;::9===6===.::939??A?B?BBCC<BB;;:>999@@AAACC>CCE>CCC?BABCC@BA@@@@2@@@@BB=@=@@C?AA=@@;;;BD@BBBC>DCAA;;;;;;;;;@=;;5;4;AA@C?B@;<00,06:>>8>0::???8?>;>>:?;;;=999;9A=@>@@AA<;:9@@AA9AA@::6:@@@
@N9IO0:00973:05798
TACGGAGGGAGCTAGCGTTGTTCGGAATTACTGGGCGTAAAGCGCACGTAGGCGGCTTTGTAAGTTAGAGTGAAAGCCCGGGGCTCAACTCCGGAATTGGCCTTTAAGACTGCATCGCTTGAATCCAGGAGAGGTGAGTGGAATTCCGAGTGTAGAGGTGAAATTCGTAGATATTCGGAAGAACACCAGTGGCGAGGCGGCTCACTGGACTGGTATTGACGCTGAGGTGGCGAAAAGCGTGGGGAGCAAACA
+
;AAA:AAB0;;;:;??>:5>:5::.5498@<=B@:BBBCC>CCBBBB;;;C?BB8<<C=CCC?BB@@B00/A;;39=83:;<.:@;:3843-3-3-3-3-328806596/---./7//5.5;6<=8==8>559:9455<:5:)/)/3899@@;;;;??BA<>4@05558?=>;=9==:=9>C9:=;283/06:/--0550--/6888.35:<155<8=<@@<<:99)//)//---&-////::.;//5>4<4
@N9IO0:00975:05776
TACGAAGGGGGCGAGCGTTATTCGGAATCACTGGGCGTAAAGCGTGCGTAGGCTGTTCTGCAAGTCAGGAGTGAAAGCCCAAGGCTCAACCTTGGAAGCGCTCTTGAAACTGCAGGACTAGAATTTGGGAGAGGATAGCGGAATTGTCAGTGTAGCAGTGAAATGCGTAGATATTGACAGGAACACCAGTGGCGCAAGCGGCTATCTGGACCAACATTGACGCTGAGGCACGAAAGCGTGGGGATCAAACAGG
+
BBA==+0000$/////447=B:B>:D;::?@BBD<<55::099999556;;9>===:===>>055::9499=995)555)5499<<<=8<8=;@<;=A;@@BCCABB@7BBAAA@=@@@:8:25=5BB>B=?A>A;AAAA.:282;8;?<A@:@@@::;?@:3989AA@6<?>>:??=><4=4?<?8<933,379@23346?A?>???;AA>A>BAA=??@@@@ABA<AABA@@;@AABAAA8@@@BC=BBB@
@N9IO0:00975:05788
TACAGAGGGTGCGAGCGTTAATCGGAATTACTGGGCGTAAAGCGCGCGTAGGCGGCTTTTCAAGTCGATTGTGAAATCCCCGGGCTTAACCTGGGAACTGCAGTCAGACTGTCTAGCTAGAGTATGGGAGAGGGAAGTGGAATTTCAGGTGTAGCGGTGAAATGCGTAGATATCTGAAGGAACATCAGTGGCGAAAGCGACTTCCTGGACCAATACTGACGCTCATGTGCGAAAGCGTGGGGAGCAAACAGG
+
BBBBBBCC=BBBB@?@994:5::C@C@D?AA:::5:A?BD<A:::@@@>??9:924<<=/??:>==555.5599909999+;<1;;5;497559)574456>===>>><;;://0777::99=???>:>AAAA<A>AAA?B?CC<??C@???AA?>:?=<=59887699=>?;::BB>@<@?@?<<::66)////(//889;9:7=>7:<6:6::;98:5544::////----(-///699*///;;3:;<6
@N9IO0:00964:05851
TACGGAGGGTGCAAGCGTTATCCGGATTCACTGGGTTTAAAGGGTGCGTAGGTGGGTTGGTAAGTCCGTGGTGAAATCCCCGAGCTTAACTCGGGAACTGCCGTGGATACTATCAATCTTGAATATCGTGGAGGTAAGCGGAATATGTCATGTAGCGGTGAAATGCTTAGATATGACATAGAACACCGATAGCGGAGGCAGCTTACTACGCGATTATTGACACTGAGGCACGAAAGCGTGGGGATCAAACAGG
+
@?AA=@@A8?;<4.44;;.59B?B?BB>@@B999/3:1:=4;;5<BBBC@@?@DC=B:<6987:5;26:?8<;95/5=<<.6557=2933:4;;6:>@@@A6;;@3499=>59;B9@AD=AB8AAABA;9.;9.9:5400,0*.8.-/77/45:99=<???A5:888=??===4444::8::8:;;;>@@:99@:>?=;;:@C=;<;:==@AAB=;919@:959:5976;6AAA;;;9@@AA4:9;BA9;:;=
@N9IO0:00967:05818
TACAGAGGGTGCGAGCGTTAATCGGAATTACTGGGCGTAAAGCGCGCGTAGGCGGCTTCGCAAGTCGGATGTGAAATCCCCGGGCTTAACCTGGGAACTGCATTCGAGACTGCGTTGCTAGAGTATGGGAGAGGGAAGTGGAATTTCCGGTGTAGCGGTGAAATGCGTAGATATCGGAAGGAACATCAGTGGCGAAAGCGACTTCCTGGACCAATACTGACGCTCATGTGCGGAAAGCGTGGGGAGCAAACAGG
+
BA@@@>>@9?@>?==8889>=?AC?B@B@BBBBB<BBBBB788>>@@A@AA=@@=AB@BBBB?BBCC@BAAB@@@9@BBB8BB=BC@B?C@@AI?E:;;AABB?BCBBBCCCBBB9;;AAAB;9:CCB9BC;;;.::@@?=A=BB<B@D?A@>AA;;6:@@@;AABCBBBCBB<;949.5.5.555595568=<<<5///<9;)/)55.594;9><=<@;;999=9=><=6625>24444444&48333/3997
@N9IO0:00969:05850
TACGAAGGGTGCAAGCGTTAATCGGAATTACTGGGCGTAAAGCGTGCGTAGGTGGTTTCTTAAGTCTGCTGTGAAAGCCCTGGGCTCAACCTGGGAATGGCGGTGGATACTGAGGAGCTAGAGTGCGGTAGAGGAGGGTGGAATTCCCGGTGTAGCGGTGAAATGCGTAGAGATCGGGAGGAACATCAGTGGCGAAGGCGGCCCTCTGGACCAGCACTGACGCTGAGGCACGAAAGCGTGGGGAGCAAACAGG
+
??D;;7;C<@AAC?BCCC?B:;;B;@2:18@@@A<ABBDE<@@C@@@CAAA?:9;9H=DD?C@CBCBBABBCBBC;;;609B=6BCCC:B:A;;6;:>?:CDAAA?CBC;;;CC?@@@B<@>=;;;<7<@@AB<@@?<BB:C?B@BD=CADCBBBCC@CCCD>CCBBA@@BBAAABB=BB?B@DBCBBB<A?BBB;C;BA9B=6BBCC@CD@DBB=<<A@@@@@::9;999=@?9?BABBCC9???AD=@??;
@N9IO0:00971:05816
TACGGAGGGGGCTAGCGTTGTTCGGAATTACTGGGCGTAAAGCGCGCGTAGGCGGCTTTGTAAGTTAGAGGTGAAAGCCCGGAGCTCAACTCCGGAACTGCCTTTAAGACTGCATCGCTAGAATCATGGAGAGGTGAGTGGAATTCCGAGTGTAGAGGTGAAATTCGTAGATATTCGGAAGAACACCAGTGGCGAAGGCGACTCACTGGACATGTATTGACGCTGAGGTGCGAAAGCGTGGGGAGCAAACAGG
+
::0/)4=999)::><@AA>ACABB@A>@>@@@@C=BCBDJ>B@BA;;;?BB>AA<;;:.5:@.:5.54:;:=BBD;?@@9@<=<<=00+/:;6;:;::9:9199(7<=<?977::===CCCC>ABCCC=?>:9.7@@AAB?B@EAEFC;;;@=;@;;09<CC=CACBBAAA@@=3<<*0+/7)///)4=9=6>@@=@6;;AACBBBBD???????BB?BBAAACBBB?AAA??@8??@@@@A6@A@AA<???=
@N9IO0:00974:05831
TACGTAGGGTGCGAGCGTTAATCGGAATTACTGGGCGTAAAGCGTGCGTAGGTGGTTCGTTGTGTCTGTGGTGAAAGCCCCGGGCTTAACCTGGGAATGGCCATGGAAACTGGCGAGCTGGAGTCTGGCAGGAGGGGGGTGGAATTCCGCGTGTAGCAGTGAAATGCGTAGAGATGCGGAGGAACACCGGATGGCGCAAGGCAGCCCCCTGGGACGTAAGCACGTGACGCTGAGGCACGGAAAGCGTGGGGAGCAAAC
+
BBA@A>>>8:;;A@@@BC=@=AAB?B?B?@BAAA:@@;994;ABBBBFCCC?CC@C?BCC@BBB;;;@@?:@;;;,8988&33(33-3497;;@5?=@@9?478=9=@8?@A>=??9:9?489BA@A?@99,333333#3;493=7=*//97;?@A999>99:)8====<?<7977778=>;@5:;9)/(/9:/53352637722222$288'225652775.----.5569995:>8=/88)8:95999.55588.8
@N9IO0:00976:05856
GACAGAGGGGGCAAGCGTTGCTCGGAATCACTGGGCGTAAAGGGCGCGTAGGCGGGATGGCAAGTCGGTCGTGAAATCCTTCGGCTCAACCGAAGAACGTCGGCCGATACTGCCATTCTTGAGGGATGCAGAGGAGACTGGAATTCCCGGTGTAGCGGTGAAATGTGTAGAGATCGGGAGGAACACCGGTGGCGAAGGCGGGTCTCTGGGCATTTCCTGACGCTGAGGCGCGAAAGCGTGGGGAGCAAACGGG
+
@A@@@@BCCC5CC?C999ABCBCC@C8;;BAAAB=9;9CC?CC?BBBBADC@GDD9BCE?BB@BBBB=BCB@A@D<@@5;5;@>@?@C@E?AA?BC@CBB::4:=@@ABA@;;7;C?BB=?@CE>B@@@A?9979@??@A>A?B?CC>B????@ABA@CCCC>CCBCCBAAABCBCC=@@5:6:@@?C?AA>ABB@D?BBB>BB>>>BB>B@@@7@000@@@@>@@A=@A><<<3;:<:;9:1:ABAB:@BB>
@N9IO0:00979:05857
TACGTAGGGTGCGAGCGTTAATCGGAATACTGGGCGTAAAGCGTGCGCAGGCGGTTCGTCGTGTCCTGTGTGAAAGCCCCGGGCTTAACCTGGGAACTGCATGGGAAACTGGCGGGCTTGAGTGTGGCAGAGGGGGGTGGAATTCCGGCGGTGTAGCAGTGAAATGCGTAGAGATGCGGAGGAACACCGATGGCGAAGGCAGCCCCCTGGGCCAACACTGACGCCTCGAGGCACGAAAGCGTGGGGAGCAAACAG
+
CBBBCDCD=@AACBBAAA?B?B@A;?000@@@?<@A@BB=BBCCCCCABB=BC@B=B@A@A@@@@;@@;::;99(3/0/&/8.66)/)/)///(/388833377)3<3;@B7BAB=@@<@@@?>??<?????@@@@'><7=181/)/)//)/9<87556;;;;1888;;:<=;;;@?A6::5;8=>>=@???;=<=8=8=;77:::.58C4=7>3:99775777995255.559755-58<////'/.877.535
@N9IO0:00983:05854
TACGGAGGGTGCAAGCGTTAATCGGAATTACTGGGCGTAAAGCGCACGTAGGTGGTTTGTTAAGCCAGCTGTGAAATCCCCGGGCTCAACCTGGGCACTGCAGTTGGAACTGGCAAGCTAGAGTAGGGTAGAGGGGTGTGGAAGTTCCAGGTGTAGCGGTGAAATGCGTAGATATCTGGAGGAACATCAGTGGCGAAGGCGACACCCTGGACTCATACTGACACTGAGGTGCGAAAGCGTGGGGAGCAAACAGG
+
CCAA=@>?4<;AC?B@A@?B?B@@<>8;9999:>9>@ABB=B;;;@@DA::9:;@CD>@B@C@CC@;;<AB;;:D0;;A@3AB=BCCH?C;;;<.9<A96<BBD?A>@:=00*072<0;;BBCBCBC<B@@;;;;*90//)/)//)/)//)/3399::7;<<=4=66:AABBB;;95=<?A=B@BCCCB@@@=AAA=A?C@AACCE<;<7;A@AACC;;;BCBABBAA=@@;;:C=A:::AAA6B::;C9A@A;
@N9IO0:00985:05827
TACGTAGGGTGCGAGCGTTAATCGGAATTACTGGGCGTAAAGGGTGCGCAGGCGGCCCCGCAAGTCAGACGTGAAATCCCCCGAGCTCAACTTGGGAATGGCGTTTGAAACTACGGGGCTGGAGTGTGGCAGAGGGAGGTGGAATTCCACGTGTAGCGGTGAAATGCGTAGAGATGTGGAGGAACACCAATGGCGAAGGCAGCCTCCTCGGGCCAACACTGACGCTCATGCACGAAAGCGTGGGGAGCAAACAGG
+
;?@=;@AC=BBBBBCA@@=@=ABF?B?B@CBDEF?;<;CJ?KKG;;=BBB@4;9.949&4::5:<<<@A;;;??=69;;;;$4??9:AB=?@?AA9?<?A?BBBD=BBB=BCCCEEH;@AB@AAAAAA=@=::::500)0;3;5::<7@??@A@A@@@>A@@A:993<<;>>;3439@<<=27/6;;4:666////(/(/325(..4---2'-(-05333533.....7:<<>>>>5?@?AAAA8@@@BE?DCB@
@N9IO0:01009:05850
TACGTAGGGTGCGAGCGTTAATCGGAATTACTGGGCGTAAAGGGTGCGCAGGCGTCCCGCAAGTCAGGCGTGAAATCCCCGGGCTTAACCTGGGAATGGCACTTGAAACTACGGGACTCGAGTGTGGCAGAGGGAGGTGGGAATTCCAACGTGTAGCGGTGAAAATGCGTAGATATGTGGAGGAACACCAATGGCGAAGGCAGCCTCCTGGGTCAACACTGACGCTCATGCACGAAAAGCGTGGGGAGCAAACAGG
+
@@@>@@@?8;:;A@@:;;>B=@A@4;6;=A?;;:,95955)55)555;;55.55555)5;<6=;;?>59;5444)44;;+<<5<=:>8=9<<<3<0558::5925==4696;?D>B:66=>::;;<8;;9777.//)/::1:6:69-4./////;;9:5:3333&3:999?999>>@:==99058;88494//)///)/)///-(//)/99/8-/)/9966:333888444<<=<<>3=??=@@@.;;@AA<BBA?
@N9IO0:00969:05898
TACGTAGGGTGCGAGCGTTAATCGGAATTACTGGGCGTAAAGCGTGCGCAGGCTGTTTTGTAAGTCAGATGTGAAATCCCTGAGCTCAACTTAGGAACTGCGTTTGAAACTACAAGACTAGAATATGTCAGAGGGGGGTAGAATTCCACGTGTAGCAGTGAAATGCGTAGAGATGTGGAGGAATACCAATGGCGAAGGCAGCCCCCTGGGATAATATTGACGCCTCATGCACGAAAGCGTGGGGAGCAAACAGG
+
ABAAABBF=999BBC99:?B@CBCAC898;ABAA=@@ADD>CCCA@AA@?>9>?9999*;AC?BCCCBB;;;BBI?BAA=ABBBB@AA?BC?CCAD?B9;0<<@-/0;8;?@BB=@@@??9>6<>899@9:3??A?A'A855;@=@<@?A???AB<B??<AA=AADBCCBBAA???@289=A>ABB?A499=???;>;>AADCDC3@>=7>BA;?BB4:0>00(/9:766@AAAD<A@?AEDE9@@@BF>BBB?
@N9IO0:00981:05908
TACGTAGGGTGCAGGCGTTAATCGGAATTACTGGGCGTAAAGCGTGCGCAGGCGGCTCCTTAAGTCAGATGTGAAAGCCCCGGGCTTAACCTGGGAACTGCGTTTGAAACTGGGGAGCTGGAGTGTAGAAGAGGGGGGTGGAATTCCAGGTGTAGCAGTGAAATGCGTAGAGATCTGGAGGAACACCGATGGCGAAGGCAGCCCCCTGGGCTAACACTGACGCTCATGCACGAAAGCGTGGGGAGCAAACAGG
+
CCABAAAA<;;:@@@BDG@C@BAB>@5;5;A<;;0;?;;:4:@@@@AABBB@;;9;CE??AC?AABB<B@;::?;04;44&4:09:7?7::AAB>B?CC?@@@C<>?C>BCB==1:::;B8=<A88<??9=:98888%9>6@?B?A>;:6;DCCBC;;69=A8;:966EECBCBBB=:;;7;:BCC@CBBB?A59453<999444$4:;4<?A>AB@==93334:4:<:>@=?>8=AAAAAA5><?8:3:;A7
@N9IO0:00985:05885
TACGGAGGGTGCAAGCGTTATCCGGATTCACTGGGTTTAAAGGGAGCGTAGGTGGACTTTTAAGTCAGTGGTGAAATCTCTGGGCTTAACCCGGAAACTGCCATTGATACTATTAGTCTTGAATTCTCTGGAGGTAAGCGGAATATGTCATGTAGCGGTGAAATGCTTAGATATGACATAGAACACCCATTGCGAAGGCAGCTTACTACGGAGACATTGACACTGAGGCTCGAAAGCGTGGGGATCAAACAGG
+
@A@C@CCC>CBBB?ABBB>BBC@CABB>AAB@@=8>?.99.9;6?@@AA?A;:;7;@@CD;D?B@BBBB@>@BBB>BCCCCEE>AB?A=@A<A=@A=B:::<@C?@@@ABCBB?B@@@A>@@<@=@AA@A=CA=@B?AAA?C>CBBCC;<;;;;;;B>BBDF?CBBD@CC@@@AAA;;;??@<@ABC;@?;???@;?<A@@@D=A998BA<??BBAB?B@@??00/=3::<7//(/0//999.7;;>>7566:
@N9IO0:00987:05864
TACAGAGGGTGCGAGCGTTAATCGGATTTACTGGGCGTAAAGCGTGTGTAGGTGGCTACCTAAGTCGGTTGTGAAATCCCTGGGCTCAACCTGGGAATTGCAGTCGATACTGGGCAGCTCGAGTTCGGTAGAGGGTGACGGAATTCCCGGTGTAGCGGTGAAATGCGTAGATATCGGGAGGAACATCGATGGCGAAGGCAATCACCTGGGCCTGAACTGACACTGTGACACGAAAGCGTGGGTAGCAAACAGG
+
BC@AA@CD>BBAA??8989?;>@B=@@B=CCBBB=???DD<@A@9::AAAA?@@<@A@@?BF=@?BB@B>BBA@B<BBC>@AA<ABBB?C@CBB<><?;?A??@CCCBBCEEG>B@AACCBBBB?BB=AAA;;;7<FCCC?A?A@CC?C@CC;;:B@>ABAC<CAAAAA;;;;00<<500+0*0;>>?>?>:>9=:>:>>:=???>@CC=B@BBC?@@@@@?@;;;;;;@A@@A;A@A@@@8@B996A6;9?=
@N9IO0:00990:05871
TACGTAGGTGGCAAGCGTTGTCCGGATTTATTGGGTTTAAAGGGTGCGTAGGCGGCTTTGTAAGTCAGTGGTGAAATATGGCAGCTCAACTGTCAGGGTGCCATTGATACTGCAGAGCTTGAGTACAGATGAGGTAGGCGGAATTGACGGTGTAGCGGTGAAATGCTTAGATATCGTCAAGAACACCGATAGCGAAGGCAGCTTACTAGGCTGTAACTGACGCTGAGGCACGAAAAGCGGTGGGAGCAAACAGG
+
@ACCCBC?A?;=?;?@B@>BCCAC@BCD>BB@CB<@@,98*73(33:A@@@<985;BE;AAB=@@@@@??>@CCD=CB99:;@?ACCC@CBCBCBCC=B@@>@B?CBBBBAA@@?????=B@??AAABA?@@A?BBB7BC?B=B>??AB<AABBBBC?ABAA;A:::?C???AAAAABB?CD?BBB8:;CBAA<<8<>BCCAA=A@@@@;;99;;5:@?@AB@A@A@7??@;;;;&:55.55<3;559B994:=
@N9IO0:00994:05878
TACGAAGGGTGCTAGCGTTGTTCGGAATCACTGGGCGTAAAGCGCACGTAGGCGGTCCGCACCAGTCAGGCGTGAAAGCCCCGGGCTCAACCCGGGAATTGCGCTTGATACTAGCGGGCTAGAGTCCGGGAGAGGATAGTGGAATTCCCAGTGTAGAGGTGAAATTCGTAGATATTGGGAAGAACACCAGTGGCGAAGGCGGCTATCTGGACCGGTACTGACGCTGAGGTGCGAAAGCGTGGGGAGCAAACAGG
+
A@CA@;@@9@AAB@@@BB?BB?BB?B?ABCCCCG?;=;BD<B;;:B<;@AA?AB8B<7<A;;7;BEB;;9;D@A@<4;@@@3@B:;66D@BB<BB<@?A?AABB<8A;??@??@>>>7>AAA@A??;?B=BBBB?B@@@>?:;;;4?:3AA???BBBB?BBBF=B<847?@@@BB>BB>@<>>:=<@:>>::7;>D=B=>>:===@BAA;>CAC@CAA;:;ABAC@@@?BA@?@@9@AB;99:-:>:::.99<8
@N9IO0:00996:05865
GACGAACCGTGCGAACGTTATTCGGAATCATTGGGCTTAAAGGGCGCGTAGGCGGCGGTGTAAGTTGGAAGTGAAATCCCATCGGCTCAACCGTGGAATTGCTCCCAGTACTGCATCGCTCGAGGGGGATAGGGGTCCGCGGAACTACCGGTGGAGCGGTGAAATGTGTTGATATCGGTGGGAACGCCAGTGGCGAAAGCGGCGGACTTGACCCTTCCTGACGCTGAGGCGCGAAAAGCTAGGGGAGCAAACGGG
+
@@?@@9?6;;?=>@=:::>BD@BC@C>@@AA?DF>BB?BC>CF=BB???AA=>?9><8<=996:@>B@C?B@@AL>BBG?CBCB;;;CD=A6;;A=<:@,0000A8>>AAA@@@CCC@@A;<<CDCB1;;;;@?2=<6<00+0;>@@C:C=A@:<<7817==;5898??=A@888AA>ABA<B@@@A@9::@?CBBB>BBB?CC459@=;99C=C=?=?@A?A@@:::9>@?:999&:<<<<A@6@9;6>3:?<9
@N9IO0:01000:05903
GACGTAGGGACCGAGCGTTGTCCGGAGTTACTGGGCGTAAAGCGCGCGCAGGCGGATCAGCGCATCGTCGGTGAAAGCCCCCCGCTCAACGGGGGAGGGTCCGGCGTGATGGCTGGTCTGGAGGCAGGGAGAGGCGAGTGGAATTCCGGGTGTAGTGGTGAAATGCGTAGAGATCCGGAGGAACACCAGTGGCGAAGGCGGCTCGCTGGACCTGACCTGACGCTGAGGCGCGAAGGCGTGGGGAGCGAACGG
+
@ABCCCCD>BB?B@@?BB@BBC>A=:;;?BBABE=AAAA@8@BB@BABBCC>@B?:;;AA@@@BB@AB;;;;EDC0;;;;;;$;>9;929?ABB0@>@,9:9?9?;9:AAC@CAA<AA@B=AA?AAAC=BB@@=@AABCC@B?B@CACF>A@@BBAA?BBBB>A@@@A???><?<494:>9?;@@?=AAAA>BDC@CABB?AAA@BCC9:;AEAA@?AABBCABA;:7;BA@A6;5;@@AA@.;:;??;:;;
@N9IO0:01011:05902
TACGTAGGGTGCGAGCGTTAATCGGAATTACTGGGCGTAAAGTGTGCGCAGGTGGCCGCGCCATGTCGAGTGTGAAATCCCCCGGGCTTAACTTGGGAATTGCGCTCGAAACTACGTGGCTCGAGTGTGGCAGAGGAAGGTGGAATTCCACGTGTAGCGGTGAAATGCGTAGAGATGTGGAGGAACACCGATGGCGAAGGCAGCCTTCTGGGCCAACACTGACGCTCATGCACGAAAGCGTGGGGAGCAAACAGG
+
BBB=ABBB:@@@?>>:9;494==9.42/5<0//7./////)55555566>>7;;69456--(--7;87::///:::)/5555$5>)55.54994:=6;59800/099;:9,99@@B;;5:=:844:;37-:>::87>8<687-/389;3////66///7,3333(3888333798333938;2828983445<7<<>7;7;99:7;7;<;;(4.4.444499/////////8////(//44444&4999=4==@8
@N9IO0:00972:05928
TACGTAGGGTGCGGGCGTTAATCGGAATTACTGGGCGTAAAGCGTGCGCAGGCGGCTCCTTAAGTCAGATGTGAAATCCCCGGGCTTAACCTGGGAACTGCGTTTGAAACTGAGGGGCTTGAGTGTGGAAGAGGGGGGTGGAATTCCAGGTGTAGCAGTGAAATGCGTAGAGATGTGGAGGAACACCGATGGCGAAGGCAGCCTCCTGGGCCAATACTGACGCTCATGCACGAAAGCGTGGGGAGCAAACAGG
+
BBBBBCCC>AAAED>D999;ICCCAC8;9;CBBC?CCCCD>CCC@@?C@9949>2;;B?C@C@BBCCBA@CBBBD>>>>>6?C=BB@B@B?BBC<A>BBBAAAD:@?D=BA@@@??5??>A?@?CCC@C<?977777%9@;A:94<9@>5AAA??=885AAD;:;8?BB>>>>@>?>8<=395;:==B>>><@AA9;7;<AA5<<9999/91739><<=A9::=<==>>??DDD>EC@?@>@7@@>@C=??@?
@N9IO0:00974:05935
TACGGAGGATCCAAGCGTTATCCGGAATCATTGGGTTTAAAGGGTCCGTAGGCGGTTTAGTAAGTCAGTGGTGAAAGCCCATCGCTCAACGGTGGAACGGCCATTGATACTGCTAAACTTGAATTATTAGGAAGTAACTAGAATATGTAGTGTAGCGGTGAAATGCTTAGAGATTACATGGAATACCAATTGCGAAGGCAGGTTACTACTAATGGATTGACGCTGATGGACGAAAGCGTGGGTAGCGAACAGG
+
CCCC?BB?BAC@D@D??@?CCC?C?B?BA=<177-99/:B9@@;@A<??@@=;:6:A<ACCE@BB???BB=A?>?9?==8??>=@?:;4;C?BC?C???=@?AC?@@@BC;;;CBC;@@?@?=?=??;:;6;=ABB;;;CCC@BBAA;::C@@@?;;5;@@B9CB@@>@CABBA>@@@;;5;5;A@<@>B7;;BB4;4;::49=?A@@?@B=@B;:;4:@?:::@?<=;>>:99,979>@C<AA@@@A=@@@=
@N9IO0:00975:05910
AACGTAGGGGGCAAGCGTTGCCCGGATTCACTGGGCGTAAAGCGGGTGTAGGCGGTTCTCTAAGTCGGATGTGAAATCCAGCGGCTCAACCGCTGAATTGCATCCGATACTGGGGAACTTGAGGACGGTAGAGGTTGGTGGAATTCCCGGTGTACCGGTGAAATGGGCAGATATCGGGAGGAACACCAGTGGCGAAGGCGGCCAACTGGGCCGATCCTGACGCTGAGACCCGAAAGCCCAGGGTAGCGAACCGG
+
C9CBA?@@@@0AC6;;@@5;99-9:>>=AC@?@F>@??BB=BBCG>CBCCC?;;5:>@ABAB=AA;;7;BB@@@C>BA=@@;:4:AAA?A8;;;;;?C?CCBBB@BAAADCBBC8@=@@:>==59:@=?:::@?A?C?BA=@598:D=DA?@@??=@?BBCC<@@C>BABAAAA;;;6<A?C?BBD>BA;;79@@5;5;;6;?B@BCBD>C?ABB@=@@AAC;;<AAAAD>BAC8;;<.9@B6ABBBBA>B=A;
@N9IO0:00984:05911
TACGTAGGGTGCGAGCGTTAATCGGAATTACTGGGCGTAAAGGGTGCGCAGGCGGCTCCGCATGTCGGGCGTGAAATCCCCGGGCTTAACCTGGGAATTGCGTCCGAAACTATGGAGCTGGAGTGTGGCAGAGGGAGGTGGAATTCCACGTGTAGCGGTGAAATGCGTAGAGATGTGGAGGAACACCGATGGCGAAGGCAGCCTCCTGGGCCAACACTGACGCTCATGCACGAAAGCGTGGGGAGCAAACAGG
+
CDCCBBBM?BBBCBB?@@?B@CBC?C>B=??AAC<AABCC>CB>AA@@<<;900)/895::8:ABBBC8::@ABA<AABB9BF>CC@C@B?BAA<A=B<A9;;C@CCC>CCCCC?;;;BC@CCAAAD?@>?:::/;;4;B?C@C@D?BBD;;;BBCBACCBC>BCDCBB@@ABBCBB>BC7;59==:>=>@;?AC?A8::@@;=?;>@@9@=@?BBAB@@:::A@@:;;AA@@@9@?@@AAA7@@@BG>;;;>
@N9IO0:00989:05911
TACGTAGGGTGCGAGCGTTAATCGGAATTACTGGGCGTAAAGTGTGCGCAGGCGGCGTCGCAAGTCGAGTGTGAAAGCCCCGGGCTTAACTTGGGAATTGCGCTCGAAACTACGATGCTGGAGTGTGGCAGAGGAAGGTGGAATTCCACGTGTAGCGGTGAAATGCGTAGAGATGTGGAGGAACACCAATGGCGAAGGCAGCCTTCTGGGCCAACACTGACGCTCATGCACGAAAGCGTGGGGAGCAAACAGG
+
CBCCCCCC>:;:C@@@BB?A?BBB>A?B?CCCCC>CDFCC>CCC@@;<;A@>@@=@AAAB@A=@BCABBCCBBA@99999&7>6??@B?AA?CD@C?C43:>>888==6==A<A>979??9=>98:?8>=?=>9>:?8??=B@C@CACCCCBBBCBEGDDED=CDCAA@BCCBB@AB>AA?A>AA@5<5999=95257<;>>==7<<99/<)0*/:998=0//;/0/59@999=5=?==A??3@@@@A<>==9
@N9IO0:01004:05947
TACGGAGGGGGCTAGCGTTGTTCGGAATTACTGGGCGTAAAGGGCGCGCAGGCGGCGGTTCAAGTCGGGCGTGAAAGGCCTGGGCTCAACCCGGGAATGGCGCTCGAGACTGGACTGCTGGAGTCCGGGAGAGGATGGTGGAATTCCCAGTGTAGAGGTGAAATTCGTAGATATTGGGAAGAACACCGGTGGCGAAGGCGGCCATCTGGACCGGTACTGACGCTGAGGCGCGAAAGCGTGGGGAGCAAACAGG
+
@ACC?CADCD1CC?@?@@>AB@CC@C@C?AA?@@6>?@@@;@D;@AAAA@@;:;6:B>B?BC>ABBBB=B@@@BB0;5;=99:/9?@@;@@<??9?<9;8:@?@AB@@@B;::;BBBBAA=;;;@<@@;@@@B=BAC@CD@B?B@BC>CBBBBCB@@8;;BB9A8;:AAAAABB?BF>B?AB9999:@;@A=A89298993:?B?>>B>AA?C?BBAAABBCAABAA:???@@A9@@@?==?5?@ABD>CBB?
@N9IO0:00974:05967
TACGTAGGGTGCGAGCGTTAATCGGAATTACTGGGCGTAAAGCGTGCGCAGCGGCGCCGCAAGTCGAGTGTGAAATCCCCGAGCTTAACTTGGGAATTGCGCTCGAAACTACGGTGCTGGAGTGTGGCAGAGGGAGGTGGAATTCCACGTGTAGCGGTGAAATGCGTAGAGATGATGGAGGAACACCGATGGCGAAGGCAGCCTCCTGGGCCAACACTGACGCTCATGCACGAAAGCGTGGGGAGCAAACAGG
+
BBC?@?BB<@AABB@@@@=A@CCD@B=@<@B@A@<ACCCH>CCBBBCDD;::;5;?B<@?C699>>?@?=?===69999-9<@A=.5.5>7;;1:.9244;445<??5>>??@;@BB:;8;:;C:;4;9:ABE;<;5;;5;=C5;44;:>>::@::54799)94::<;><?99334=0449@>:96@@BBB=A@A;B5;555.55.59<093965544445555:5555:55590=@@CBBB:@@@BB<AAB5
@N9IO0:00984:05970
TACGTAGGTGGCGAGCGTTGTCCGGATTTATTGGGCGTAAAGCGCGCGCAGGCGGTCCGTTACGTCCGTTGTGAAAGCTCCCGGCTCAACTGGGAGAGGTCTTCGGATACGGGCGGACTCGAGGAAGGTAGAGGAAGGTGGAATTCCCGGTGTAGTGGTGAAATGCGTAGAGATCGGGAGGAACACCAGTGGCGAAGGCGGCCTTCTGGGCCTTTCCTGACGCTGAGGCGCGAAAGCGTGGGGAGCGAACCGG
+
AABBB@D?9989B@B@AA?BCHBD@CCD=BC?CD>BBBBB=C:::BBA@::8:B?CD>BA?CBCBC?@??B@@@@4;:@@>:@>AA@>;>:::.;@@@<@@C@BB?BBBBBB=BB=A@AAABB=A>A?AAA@@<?=@>BC?C=B>BC;@<@BBB>>><@@@A9>>??CCAA@>=;;;/@@;B>AAB=BABB?BBB@C?BB=A<@=BBAB<B?CC;A9;;BBCAA;;;<@AB@@A8@@B;;;;.;AA;;4;=A>
@N9IO0:00992:05967
TACGGAGGGGGCTAGCGTTGTTCGGAATTACTGGGCGTAAAGCGCACGTAGGCGGCGATTTAAGTCAGAGGTGAAAGCCCGGGGCTCAACCCCGGAATAGCCTTTGAGACTGGATTGCTTGAACATCGGAGAGGTGAGTGGAATTCCGAGTGTAGAGGTGAAATTCGTAGATATTCGGAAGAACACCAGTGGCGAAGGCGGCTCACTGGACGATTGTTGACGCTGAGGTGCGAAAGCGTGGGGAGCAAACAGG
+
@ABC?BACDD1BBABABB>BA@CD@D?B@C??@A=:::BB=BBCCCCCC@@<>>:?::;B;B=B;;;C@@=@CEH?CCC>CDD9A000<>>>-0-0;?@A?<CH>CBBBAB@?@B<@AC?BB>BAAA@>B;:;6;AAABB@CAE?A?@@@@A@@@AA=ABBB=B?@A@BBCBA@=@@>A>AB?AAA>A;;;?BA@9@;00+0>000@>69:9:9?CC?CCCBCC;;;?BBBAAA:;;BBBCC9@@AAA<;:;?
@N9IO0:00997:05973
TACGGAGGGAGCTAGCGTTGTTCGGAATTACTGGGCGTAAAGCGCACGTAGGCGGCTACTCAAGTCGGGGGTGAAAGCCCGGGGCTCAACCCCGGAACTGCCCTCGAAACTAGGTAGCTAGAATCTTGGAGAGGTCAGTGGAATTCCGAGTGTAGAGGTGAAATTCGTAGATATTCGGAAGAACACCAGTGGCGAAGGCGACTGACTGGACAAGTATTGACGCTGAGGTGCGAAAGCGTGGGGAGCAAAACAGG
+
BBDD?A@E=ABBBAAABB?BB?BC@CAG@CABBC>AAADD=BBBBB?@???:9949BBCCCC?@@BCBBC5BBBC<A>@,:::-;B@A=ABB2@5;5;?99838AAAA;AA@@=A???BCCC??>>@B?@BBB?BBBAAA<><>?B>>>>>;:;A?@<?ADD9A<@@@@>>>>>;=>:>=AE7::@<A@@@=?:97;8=?>>>>??BB<>>>8==>>5:;=8889;<)///556.99<>BBA6====>>2===;
@N9IO0:01001:05992
TACGGAGGGTGCAAGCGTTAATCGGAATTACTGGGCGTAAAGCGCACGTAGGTGGTTTGTTAAGCTAGCTGTGAAATCCCCGGGCTCAACCTGGGCACTGCAGTTAGAACTGGCAAGCTAGAGTAGGGTAGAGGGGTGTGGAATTCCAGGTGTAGCGGTGAAATGCGTAGATATCTGGAGGAACATCAGTGGCGAAGGCGACACCCTGGACTCATACTGACACTGAGGTGCGAAAGCGTGGGGAGCAAACAG
+
AACC?CCC;::BC<BBBB@C@CCC>><><?>>>=6=?:::-;@@@@@A@BA=AA>AC>CE?B>B?@@@@BBBBBC;BABB9BD>ABGJAC@AAA>ABBBCBAA@?A@D@CCC@CC?B;<;BDBABCB<@@@999:-9>@@;A;?8<8<?8<??:@AC?BDGD?CA;;;BBAB@:99B?BC@B?BBB@@;9:9?>A4:49BBCBBF>@@>?D:;;@@@@@;::B??;;6:@AACC8@::99::*9===B5?:9
@N9IO0:00967:06028
TACGAAGGGTGCAAGCGTTACTCGGAATTACTGGGCGTAAAGCGTGCGTAGGTGGTTTGTTAAGTCTGATGTGAAAGCCCTGGGCTCAACCTGGGAATGGCATTGGATACTGGCAGTCTAGAGTGCGGTAGAGGGTAGCGGAATTCCCGGTGTAGCAGTGAAATGCGTAGATATCGGGAGGAACATCCGTGGCGAAGGCGGCTACCTGGACCAGCACTGACACTGAGGCACGAAAGCGTGGGGAGCAAACAGG
+
@@@AA<?@8;;:A>A;;;@CC@AA9B?A=AA??=69::;;04:;9::;;@@;@A=@@:@B=A?BB;;;CCCCA@909A93;C?7BBFF<H<CB=6B:=B9BBD>B>B@@A;;7;C@@@AA@@@<:;B>AAB;;;6;@?@@=A?C@CC>C@AA?@BB@CBCHE?BC;99>?@@@;599)59498@@@@;;<<6?@@6;2;=:744:6:=6;<==8;333889=;66//(///>@@9=?@::::&39=>>6?@B;
@N9IO0:00973:06041
TACGAAGGGGGCGAGCGTTGTTCGGAATTACTGGGCGTAAAGGGCGCGTAGGCGGTTTGGCGAGTCAGGCGTGAAATTCCCGGGCTTAACCTGGGGGCTGCGCTTGATACTGCCGGGCTTGAATTCGGGAGAGGATGGCGGAATTCCCAGTGTAGAGGTGAAATTCGTAGATATTGGGAAGAACACCGGTGGCGAAGGCGGCCATCTGGCCCGGGATTGACGCTGAGGCGCGAAAGCGTGGGGAGCAAACAGG
+
>@;9<5;:;:*99@>@AB=@@@BB@B@B?CBCCD=;;;EE>EK>BB;<;FF@BB6;;0;=AA@AA@@@?ABCBAA<A<@@;@B<BB@B?B?BCFFF5@@@@A@A=>;>@AABA2;;0:99=>9=9>==5495:7;>=7=@0909<@@:A@@@::9??:?@@@9@;?>?;<<=80)/>)/(/;68665;5//)//4.4644.4.4::;@;>=5<<5=?=A9::@:::99=?@;;;0;B?====*9995>46969
@N9IO0:00976:06054
TACGGAGGATCCAAGCGTTATCCGGAATCATTGGGTTTAAAGGGTCCGTAGGCGGTTTAGTAAGTCAGTGGTGAAAGCCCATCGCTCAACGGTGGAACGGCCATTGATACTGCTAGACTTGAATTACTAGGAAGTAACTAGAATATGTAGTGTAGCGGTGAAATGCTTAGAGATTACATGGAATACCAATTGCGAAGGCAGGTTACTACTAGTTTATTGACGCTGATGGACGAAAGCGTGGGTAGCGAACAGG
+
DBBB?A@=?A@6:6;@@@?BBC@C@C>AAAB@DD<@@9??9?C=BB=??AA>BC@BF?CCBB>AAAAB??:>99:0;<<6?@B@@@AA=@=9==8?<?@=A?BB>A@CBB@A@AAA@@@7<<@B@BBBA@=@?CCB=AABAA@CAAAB;;;@AAB;;8;;;C=@@BD>BB<;;C?BAB;;7;=ABA=@@C7;;BA=A>AAA?B?BBBBAAAAAA=AA<AACAABCCBC?AA@@@:@@@ABC=CAAAAB@@@A?
@N9IO0:00991:06017
TACGAAGGGGGCAAGCGTTGTTCGGATTTACTGGGCGTAAAGGGCGCGCAGGCGGTTCTCCAAGTCAGATGTGAAAGCCCCGGGCTCAACCTGGGAACTGCATTTGAGACTGGAAACTCGAGTTCGGGAGAGGATGGCGGAATTCCCAGTGTAGAGGTGAAATTCGTAGATATTGGGAAGAACACCGGTGGCGAAGGCGGCCATCTGGACCGAGACTGACGCTGAGGCGCGAAAAGCGTGGGGAGCAAACAGG
+
DBDBB?BCCC1BA<A???=AC@CC?BBC>BBBBB=BBBBF>BB>BBBBBCC@CC@C@DCB=A>B@B@BBAA@?@@,:9==2=B<BBCC@C@CCC>C@CBCBBBD>AABAAAB4::.;;BBABB@CFH>CCDG@ECC@CCAB@B@BB8;;BAAA@@@>BBCD>C@BBBBBB@@?=??9@?AA?BBB>A???<?@@=@,009>,00>;;687173733333387888847773333&377;777+7777<68333
@N9IO0:01002:06034
TACGGGGGGGGGTAAGCGTTGTTCGGAATTACTGGGCGTAAAGGGCTCGTAGGCGGCCAACTAAGTCAGACGTGAAATCCCTCAGCTTAACTGGGGAACTGCGTCTGATACTGGATGGCTTGGATCCGGAAGAGGGATGCGGAATTCCAGGTGTAGCGGTGAAATGCGTAGATATCTGGAGGAACACCGGTGGCGAAGGCGGCATCCTGGGCCGGTATTGACGCTGAGGAGCGAAAGCCAGGGGAGCAAACGGG
+
BBBCCCCCCCC"BB4;;;;5:==AB@C@D@CBCCC?CBBBC7;;9;BAAB@@=;;9;@E>DDD?AABAA@;;;CCC;ABA;AB@@@BAGBDCDED;C@BBCA@@DDBABBBBB?@@@>A@@D?BBA=@9=9?@==6=>?@@<@<@<??CC@AA@???C=ABBA=???@@AAAAAA@??;?@5:7;@@>C@AB@ABC?C@BB@BDCC?BBE=B?C@CBC@BBBBBBBBC@BAB;;;6;A=A@A@3;;;@C<BBB6
@N9IO0:01008:06028
TACGTAGGGTGCAAGCGTTATCCGGATTCACTGGGTTTAAAGGGAGCGTAGGTGGACTTTTAAGTCAGTGGTGAAATCTCTGGGCTTAACCCGGAAACTGCCATTGATACTATTAGTCTTGAATTCTCTGGAGGTAAGCGGAATATGTCATGTAGCGGTGAAATGCTTAGATATGACATAGAACACCCATTGCGAAGGCAGCTTACTACGGAGACATTGACACTGAGGCTCGAAAGCGTGGGGATCAAACAGG
+
CC@@@@@@8@?@A>B;;:@CDD@B?A@>@AABBB;A@.;:/;A0;;ACCHF@CC@BBBGD;B?BBDBBBC@BBBG>CBBAAAD<AA>A=AA<@?AA=A;;;>BB?BCBBCDDI@BBABB=BC@C@BDBAB=@@=AC?BBB?B?CB;;;AA;;;;;;B@BBBB=@@?C>ABCBBAAA@?@??=;AAAA0;;9;;;;1717788A8@=>::;7<BABBF?B???BAA;;6;@@>?@6?<@@ABB8@@ABC><;;>
@N9IO0:00964:06062
TACAGAGGGTGCGAGCGTTGTCCGGAATCACTGGGCGTAAAGGGCGCGTAGGCGGCCTGATAAGTAGGGGGTGAAATCCTGCGGCTTAACCGCAGGGCTGCCTTCTAGACTGTCAGGCTTGAGCACAGTAGAGGCAGGTGGAATTCCCGGTGTAGCGGTGGAATGCGTAGAGATCGGGAAGAACATCGGTGGCGAAGGCGGCCTGCTGGGCTGTTGCTGACGCTGAGGCGCGACAGCGTGGGGAGCAAACAGG
+
CCCBBBBC>BB@BBB???;@@A?C?B?BABB99938?@?=5>>5>??BBBA?:9:9@?@@BA=@@88888);@AA<BC?AB;;;;E@DAE;;;CCC>D;;;@C?DBAAADCBBB@@=@B=;;;A@BBBBBC::8:BB=AB?B@B@CC>C?@@@@@;;5;?6:69BCCBAA@BABBBB=B=??;;;:99::?;??><?<?BADAAAACCE?CCBB>AAA:::BBAA::87AA?AA@>==<;;;2;;8AA<?@A?
@N9IO0:00969:06108
GACGGAGGGAGCAAGCGTTGCTCGGAATAATTGGGCGTAAAGGGTGCGTAGGCGGTTTTTTAAGTGTGATGTTAAAGACTGGGACTTAATCTCAGAAATGCATTACATACTGAAAAAACTCGAGTGTGGGAGAGGAAATAGGAATTCCTCATGGAGAGGTGAAATTCGTAGATATGAGGAGGAACACCAAAGGCGAAGGCAAGTTTCTGGAACACCACTGACGCTGAGGCACGAAAAGCGTGGGGAGCAAACAGG
+
BCCE?BBC=AA@B?CA@@A@@@DD@C?CDACADD?BBBAC9??9?A;A@CC@??;?@>?@'@=@???AA??@:@@59:@AC>6B<<:C9@;;@955=4;;?AB=AAA@>>@999999#88<B:;@=AAA<@@@@<@@:@@B=@<@@B@@AABB=BD;;7;BA@=B=@@CCDCBBBA@@?@@<@>ABA=A@8?<@@D9=.5:9955)59>4969=:9???=>>?999>=;>99;;;;&;44:444&448;<8==B:
@N9IO0:00977:06090
TACAGAGGGTGCGAGCGTTGTCCGGAATCACTGGGCGTAAAGGGCGCGTAGGTGGCTGTGTAAGTCGGGGGTGAAATGCTGCGGCTCAACCGCAGCGCTGCCTCCGAGACTGCATGGCTTGAGCACGGTAGAGGCCGATGGAATTCCCGGTGTAGCGGTGGAATGCGTAGAGATCGGGAAGAACACCGATGGCGAAGGCAGTCGGCTGGGCCGTTGCTGACACTGAGGCGCGACAGCGTGGGGAGCAAACAGG
+
?@AABCCD>BCB@@@?994:>@:?;@<>@ABBBB>B@AAB<BC<BA@@@BB?BB?B@????C=@@@CCCC3BAAB;<;;AB;;7;?>B<@<??@@@@@@@@?CC@AABBBBBCCCB?@A=::;@A;96:@@@@=@?@@??;@9==@A<A@CCCBCAA;@?=@<@@??@AAA@:99;;0;=AA?ABB>BAA@=ABD=A=BB;;;MADDCI=B?BB>BCBBB;;;AAAA?BCBBBCCCCECCCC9AA@??:????
@N9IO0:00991:06083
TACAGAGGGGGCAAGCGTTATTCGGAATTATTGGGCGTAAAGGGCGCGTAGGCGGCTTGGCAAGTGAAAGGTGAAATCCCTCGGCTCAACTGAGGAACTGCCTTTCAGACTGCTTTGCTTGAGGCCGGGAGAGGCGAGTGGAATTCCCAGTGTAGCGGTGAAATGCGTAGATATTGGGAGGAACACCAGTGGCGAAGGCGGCTCGCTGGACCGGTTCTGACGCTGAGGCGCGAAAGCGTGGGGAGCAAACGGG
+
BBB???BBBB5AC;@@@@=@D?@@6?;=6??9?A9AA???9?A=BBCFBAA=894:@=@;AB<??A@?8?4:;;A<@BB;@@B?BBDC@CCC;:9;AB@AA?BB<BBBCCCBBCG>BBA?A??:=39:/9@:;4;:AAAC@C9999C=@AAA@@?>?9?;99/9@B@BAAAACB?CC=CDHH@BBA?BBCE@CDD@C@CC@BBCCBCC=CC8<8;?BB@??BCB????AA@@@?9?@A@@@@6@@ABB<@??9
@N9IO0:00991:06092
TACGTAGGGGGCAAGCGTTGTCCGGAATTATTGGGCGTAAAGCGCGTGTAGGCGGCTTGGTAAGTCTGGTGTGAACTTGGGCTCAACCCCAAGCCTGCACTGGAAACTGCCTCGCTTGAGTCCGGGAGGGGAGAGCGGAATTCCTAGTGTAGCGGTGAAATGCGCAGATATTAGGAAGAACACCGGTGGCGAAGGCGGCTCTCTGGAACGGTACTGACGCTGAGACGCGAAAGCGTGGGGAGCGAACAGG
+
AB:<:CCFEE3A=600/0)//;)0,/<CAHJ@GC?CBAA?,599999@@AA>;;7;C?A@BC7?@C@:58:8//)//)//(/333-333&32887554===B9==4<::96:<4494549::39:3:===/=?>:99167<9?<BBCCCAA@:;15:<<4556=:::>>=@>BB?A?AA>ABB9C:<@78434969>4?AB??>=6?:>B=BCD;;;@@@@?@?>9;>994(5<<@BDE8??A::5:@B4
@N9IO0:00996:06089
TACGTAGGGTGCGAGCGTTAATCGGAATTACTGGGCGTAAAGTGTGCGCAGGTGGCCGCGCAAGTCGAGTGTGAAAGCCCCGGGCTTAACTTGGGAATTGCGCTCGAAACTACGTGGCTAGAGTGTGGCAGAGGGAGGTGGAATTCCACGTGTAGCGGTGAAATGCGTAGAGATGTGGAGGAACACCAATGGCGAAGGCAGCCTCCTGGGCCAACACTGACACTCATGCACGAAAGCGTGGGGAGCAAACAGG
+
CBBABBCE>BBBB@??99057<=@9=;A<:59>D7;9BBD:@@?<9;@@;:7;@?C=AB;;:8955==A@@A;::(43:;.;=44403-392894:8<8=====;;::2::88839397733499AA;??977@2@?7BB>C@C@C9;;AB966@:@99;;<0999=><=@@@559?.5:45:@AB2;2554997875::00,/<*5/@1@,0,/:<<AHBAAABB;<;;<BAF00000000)0<=??8@@;7
@N9IO0:00997:06094
TACGGAGGATCCAAGCGTTATCCGGAATCATTGGGTTTAAAGGGTCCGTAGGCGGTTTTGTAAGTCAGTGGTGAAAGCCCATCGCTCAACGGTGGAACGGCCATTGATACTGCAAGACTTGAATTATTAGGAAGTAACTAGAATATGTAGTGTAGCGGTGAAATGCTTAGATATTACATGGAATACCAATTGCGAAGGCAGGTTACTACTAATTGATTGACGCTGATGGACGAAAGCGTGGGGAGCGAACAGG
+
AA@A=;:5:@@5;49;@@@BBB@E@E>BAAA8;=7A=5>:5:=5<B=??<A??@7@BB5;;A?ABBCCBB@C@@@<ABD>CB=;@@BC9;:?CC<A>AC@B@CD=@@A;;;>>A>BAAA>BCAC@CD?BB?B7?>@599:59?BB;:9AA:9:AA;;7;ACC=BB<;7;@@@AA>?:9836;6;;<4929486::)/*/664:2983336806(//;6<<==@??89:3:@999.9:::@GD6::;;@9;;;?
@N9IO0:01009:06073
TACGGAGGGTGCAAGCGTTATCCGGATTCACTGGGTTTAAAGGGTGCGTAGGTGGGTTGGTAAGTCAGTGGTGAAATCTCCGAGCTTAACTTGGAAACTGCCGTTGATACTATCAATCTTGAATATCGCGTAGGTAAGCGGAATATGTCATGTAGCGGTGAAATGCTTAGATATGACATAGAACACCAATTGCGAAGGCAGCTTACTTCACGATCATTGACACTGAGGCACGAAAGCGTGGGGAGCAAACAGG
+
AB@B=;;;0<@CC@CCBB<??A4;43828:?<<<4<;(44(48088<>;<?9C@C=C@D@BA?ABBBBBB?BBBC>CDCC>AA::;<?<?A?B?CB=B@@@>AA7<;;AAACGGDACBB=AA?BBD;;;BBA@>@C?C@@???BCAAABA9:;AA??<?@@@;AA@A?BACBB@@;;;A;;;?A@@<@=@5:;?@5;2:=>>A=BAB<BB@@@AAAB=;;;AAABB@=@B;;;@0;;<;ABB9BCGCI?;;;5
@N9IO0:00966:06136
GACAGAGGGGGCAAGCGTTGCTCGGAATCACTGGGCGTAAAGGGCGCGTAGGCGGGAGGCCAAGTCGGTCGTGAAATCTCCGGGCTCAACCCGGAGGAGCGGCCGAAACTGGTTTTCTTGAGGGAGGCAGAGGAGTCTGGAATTCCCGGTGTAGCGGTGAAATGTGTAGAGATCGGGAGGAACACCGGTGGCGAAGGCGGGACTCTGGGCCTACCCTGACGCTGAGGCGCGAAGGCGTGGGGAGCAA
+
AAA:;:ABAA2BC>BBCD?BBBBB?C=BBCBCDD>BBBBD>DD=AAACCCB@DDL>AA>B>?9????<?CCA>@A0000A<@A>A@BC@DE=B@CC?;;66268>=A4>;;4;9;&9D9BBBC>CD@BBBBB?BBBBCD?@?@@DE?D@BAAAAAA?BBCC=BA???A@AAAABFF<?88=7=BB?B>??:?<@;A?A@@9>??@@@A<@8?>??8>?@AB><788178//;(/(///;;;/:;;9;
@N9IO0:00972:06135
TACGTAGGGTGCGAGCGTTAATCGGAATTACTGGGCGTAAAGCGTGCGCAGGCGTCTTTTAAGACAGGTGTGAAAGCCCCGAGCTTAACTTGGGAATTGCGCTTGTGACTGGAAGGCTCGGAGTGCGGAAGAGGGAGCTGGAATTCCTGGTGTAGCAGTGAAATGCGTAGAGATCAGGAGGAACACCGATGGCGAAGGCAGGCTCCTGGGCCAGCACTGACGCTCATGCACGAAAGCGTGGGGAGCAAACAGG
+
BBBBB@@@::;;BCC@@@<A<@BF>@5;5;;;;A<AABCB<BFCCBBBB;;5;;5==<</=8<@A;;6;AABBC>AAAC2B<:?@;A7AB7B<4:4949?@C>6:::ABBC=A795:ABC@CCAA;:4;5;>@?0;9???:A=@=@>BB@DBBBEFJCBBBD?ECBBB@BAA;95>=9=?=@:>9:499998=9924.5;<4///)/7;3<:<<<<;=6:0/0::<099>@?>>,9::;;;;-;@@?@9@AA<
@N9IO0:00984:06118
TACCTGCAGCCCAAGTGGTGGCCGTTATTATTGGGCCTAAAACGTTCGTAGCCTGCCTGGTAAATGCCTTTGTAAATCAACGGCTTAACCGTTCGAAGTGAGGGTAGACTGCCAGGCTCGGGACCGGGAGAGCTCGAAAGTACTCCGGGGGTAGAGGTGAAATTCTGTAATCCTCGGGGGACTACCGGTGGCGAAGGCGTTCGAGTAGAACGGCTCCGACGGTGAGGAACGAAGCCCTGGGGCGCAAACCGG
+
GDC>BBCDA@@<@?A@A=@@<@>@@<@B?BB@CH>C@;;;;.;A=;;@>9:;>A@B?CDABBI>A@@?AB=BCAB=?@@5>=2445:5<7;<?>;@>ACCCDE>CCBAA@;;4;B5:;<<;5==<A?9?@::::ABAA=AA<??A>AABB1BBBA?<>789,99973@@9?B7A@9>>>,99//.4947778<=1808;:8<>A===>>:=>=@@@188;;6;@BB<@6;;@39;A;ABAA8AA@?@<@?C?
@N9IO0:00985:06139
TACGTAGGTGGCAAGCGTTGTCCGGATTTACTGGGCGTAAAGGGCGTGCAGGCGGTTTGTTTAGTCTAGGGTGAAAGCTCCCGGCTTAACTGGGAGAGGTCCTTGGATACTGGCAAACTTGAGGGAGGCAGAGGAAAGTGGAATTCCCGGTGTAGTGGTGATATGCGTAGATATCGGGAGGAACACCAGTGGCGAAGGCGGCTTTCTGGGCCTTACCTGACGCTGAGACGCGAAAGCGTGGGGAGCGAACCGG
+
AAACC@@=;;5;@;>B@@=@BB>B:@@@9@@AAC=<;;BG:@@=@A=BBBD?AA;AC<BBC=BAAAA?@@8DDC?2559990:7<?8A?ABB=4:;C>7A<7A>A=AACBBB9ABB<BC=@@BE?BB?BBDAB?AA9A=@6:047<<8=9=?;=BBD@BCLBBBBBBCBCBB@A@BC=AC@C@CCE@BACA>@@C>@=>@9@@>:ABDD=B?A?BD=;;65@AD;;;EFCCBBD>EBCCBBA8AA:::?B=@<
@N9IO0:01000:06153
TACGTAGGTGACAAGCGTTGTCCGGATTTACTGGGCGTAAAGAGCGCGCAGGCGGTCGTTCAAGTCGAGTGTGAAAGCCCCCGGCTCAACTGGGGAGGGTCATTCGATACTGATCGACTCGAAGGCAGGAGAGGGAAGTGGAATTCCCGGTGTAGTGGTGAAATGCGTAGATATCGGGAGGAACACCAGTGGCGAAGGCGACTTCCTGGCCTGTTCTTGACGCTGAGGCGCGAAAAGCTAGGGGAGCAAACGGG
+
CCBBBCC@A@@B@<@@AA?BBC@C?BBB<AACCC=9;;BB<AAA@@@@AAA>BC@CCBCACC>@@CBBB@A@BFD>CCCCC1B>BBBC@CBBB?3::;0;;??=BCBCCDDCBAA@AA???B9>9===6>=<=@7>9??A=A<>8=A7=8:9:@A9:59@@@;B@?::AA>>?778=4:;6<8=?A<AA>>;>@A<A<??ACC@D?BB?B?BBC>AA?@AAA@AABB=??@::::.:@AACAD:BBBCC=@@@8
@N9IO0:01002:06134
TACGTAGGGTGCGAGCGTTAATCGGAATTACTGGGCGTAAAGCGTGCGTAGGCGGTTCGTTGTGTCTGTGGTGAAGCCCGGGCTTAACCTGGGAACGGCCATGGAAACTGGCGAAGCTGGAGTGTGGCGAGAGGGGGGTGGGAATTCCGCGTGTAGCAGTGAAATGCGTAGAGATGCGGAGGAACACCGATGGCGAAGGCCAGCCCCCTGGGCTGACACTGACGCTGGAGGCACGAAAGCGTGGGGAGCAAACAG
+
CBC:;:AA;;;:AABAAB6;6;CC?B=@<?;955)/7//0)//;999<;=;699.5.54:3999444?00*///)///(//(//)3-3-33:1:-3328,33?189(379/733,3999.56<555.55;;;;@@@@&66>4<.4.42449;<@885;<<<;;4:;;<<<<<<55444.4<5:5443-3///)//-(-(/)///:;;+;;;5/55;:445<;988/0)//)/:433<44349;::/;555;(455
@N9IO0:01003:06141
TACAGAGGGTGCAAGCGTTAATCGGATTTACTGGGCGTAAAGCGTGTGTAGGTGGCTTCCTAAGTCGGTTGTGAAATCCCTGGGCTCAACCTGGGAATTGCAGCCGATACTGGGAAGCTAGAGTTCGGTAGAGGGTGACGGAATTCCCGGTGTAGCGGTGAAATGCGTAGATATCGGGAGGAACATCGATGGCGAAGGCAATCACCTGGGCCTGAACTGACACTGTGACACGAAAGCGTGGGTAGCAAACAGG
+
CCC@@??>8@A==9>>==9>;@BB?@@@;@AAAA<@@@AA=AA@@@@@@@A:00-0>4>;<B>AABC?B?@@BBD>DDD=BAA=ACCD@C@BBB=B@B=?????9?@CCCBBC>A=A@@??@@A?CB?A@@???:?BBCC@D@C@CC=CBCCCBAA@;@A@@<ABAABBBBBBAA@@:?@>A>AB@@@ABC?BBB<@>@B?A@@?;9::5:=@AC@CCCC@@@BABBBBBB>>>8>>@:;;7;BCCCG?CCC@
@N9IO0:01007:06150
TACGGAGGGTGCAAGCGTTATCCGGATTCACTGGGTTTAAAGGGTGCGTAGGAGGGCAGGTAAGTCAGTGGTGAAATCTTCGAGCTTAACTCGGAAACTGCCGTTGATACTATCTGTCTTGAATACCGTGGAGATGAGCGGAATATGTCATGTAGCGGTGAAATGCTTAGATATGACATAGAACACCAATTGCGAAGGCAGCTCGTTACACGAATATTGACTCTGAGGCACGAAAGCGTGGGGATCAAACAGG
+
CCCB?BAB<A@?@;@@AA?BCF?B?AA;@A?==:4:<5=?8>=5;;??;??=@BB<C:;6:C=B@BBBAA>ACGJ=CBDA?=;000)0+/:;;8;;5::;;=@@6:<ABCBACB;;;:B>BC?BCC:;;D@BBA000<<;;?;@@CCBBB::;CCBB?@;;;0<?=@<A@BAA;::99:44484//*0+/)//78.4.4:;;<6558<595:95:99055:<<45/0)07////)/0<;;;;*:45@C=CCC7
@N9IO0:01009:06141
TACGGAGGGGGCTAGCGTTGTTCGGAATTACTGGGCGTAAAGCGCACGTAGGCGGCGATTAAGTCAGAGTGAAAGCCGGGGCTCAACCCCGGAATAGCCTTTGAGACTGGATTGCTTGAACATCGGAGAGGTGAGTGGAATTCCGAGTGTAGAGGTGAAATTCGTAGATATTCGGAAGAACACCAGTGGCGAAGGCGGCTCACTGGACGATTGTTGACGCTGAGGTGCGAAAGCGTGGGGAGCAAACAGG
+
BBBB?B@@@@0A?000A@;<=9=>:>?B?BBBBB>BBBCF>DF:<:;;:9D?@?;<<0.*.6:,,------55,-/)/;;+////)444&4.4388::7;@7?666699?@A?AAF@CCACCBBB>;;;;4;@@@@B?C?B@D?BBBCCBBB;;5;;::5:?ABBBBBBCC=??593:;=ABB@CCBB>A@@;@=;;6;DCCBBB<@@BBB?BB?CC@AAB;;;>AAA@@@;@@BAACC;@@@BB<@@?=
@N9IO0:00970:06191
TACGGAGGATCCAAGCGTTATCCGGAATCATTGGGTTTAAAGGGTCCGTAGGCGGTTTAGTAAGTCAGTGGTGAAAGCCCATCGCTCAACGGTGGAACGGCCATTGATACTGCTAGACTTGAATTACTAGGAAGTAACTAGAATATGTAGTGTAGCGGTGAAATGCTTAGAGATTACATGGAATACCAATTGCGAAGGCAGGTTACTACTAGTGGATTGACGCTGATGGACGAAAAGCGTGGGGAGCGAACAGG
+
BBBC?AA=A;<795>@AC?BCD>B=@389=:5::088(//(/:/89+//993/0)9>98:;B48:A???E?B@?:08=<5<=??>?AA?:97:=8<7::494894:999<:9?@@:::A>?@?B;@@A;;4;;>>>9==;;;??;;;;<<<<<;;9:555590554<5<??9:;<?@@;;5;4:AB?D?B8:0==+0)/774:7=>>@<@@9;68<=9<@@A@A99@A9555595&949::::-5:9>;?BBB?
@N9IO0:00973:06178
TACGGAGGGGGCTAGCGTTGTTCGGAATTACTGGGCGTAAAGCGCACGTAGGCGGCGATTTAAGTCAGAGGTGAAAGCCCGGGGCTCAACCCCGGAATAGCCTTTGAGACTGGATTGCTTGAACATCGGAGAGGTGAGTGGAATTCCGAGTGTAGAGGTGAAATTCGTAGATATTCGGAAGAACACCAGTGGCGAAGGCGGCTCACTGGACGATTGTTGACGCTGAGGTGCGAAAGCGTGGGGAGCAAACAGG
+
@ABB=;:;:;);@@@ABC>@?@CC@C@C@DAABC=:;;AA;@AAAB@@@@@<@@<@@@@D=@=@BBBBBB@BCBI?CCC>CCC8C;;;?CCC7;8;=AAAB@CC?CBBBDCCACC@CBC?BC@@@@BA=@A;;5;@@AAC?B?C@D@CAAABBBB;;5;;99.:<998<<;>::4:98;69>;?AA?AAAA>A<<6<;00+0>=@>BC>ABA@A?CC?CCBBACCCC@BBBBBB<A@BBBBB<BBCCC>@@@>
@N9IO0:00990:06190
TACGAAGGGTGCAAGCGTTACTCGGAATTACTGGGCGTAAAGCGTGCGTAGGTGGTGGTTTAAGTCTGCTGTGAAAGCCCTGGGCTCAACCTGGGAATTGCAGTGGATACTGGGTCACTAGAGTGTGGTAGAGGGATGCGGAATTTCCGGTGTAGCAGTGAAATGCGTAGAGATCGGAAGGAACATCCGTGGCGAAGGCGGCATCCTGGGCCAACACTGACACTGAGGCACGAAAGCGTGGGGAGCAAACAGG
+
<<<00+0/*/7/925ABB?CBBBC>@;@=>99:=6:33880<:?@@@@@AA=A?=?B?CB=B>BCCBBBBB@;9:49@@8C@@8?CBB6;6555)55:7;<@?AB76;BBBBC=@;;A;;;AAAAAB?BBA;;;.;:A;;7<8B<7<;?;CC<CBBBBBB@@:B<;;BB@B@A99;597<9>:CCBB:CBB9@<=7@7@?7==::5:<<5B?B>A@@;<:;;<<<00)/66<AA9A;55:<</58CCC>CBA?
@N9IO0:00994:06195
TACGGAGGGTGCAAGCGTTAATCGGAATTACTGGGCGTAAAGCGCACGTAGGTGGTTTGTTAAGCTAGCTGTGAAATCCCCGGGCTCAACCTGGGCACTGCAGTTAGAACTGGCAAGCTAGAGTAGGGTAGAGGGGTGTGGAATTCCAGGTGTAGCGGTGAAATGCGTAGATATCTGGAGGAACATCAGTGGCGAAGGCGACACCCTGGACTCATACTGACACTGAGGTGCGAAAGCGTGGGGAGCAAACAGG
+
@@@@=@AC<AA@?9>;<;<?;@BB=A>A?DBBBB=;;:AC<B;;;B99:AA=:879B8@@?C=@@A@@?:;;>9>)4;@@3@@:@??C@C@CC>>CFFCCCCCCACBE@CBC@CB8B;:;CCBBBED=BBBBBBB:BCBA?B>@?AADC@BCBAABC?BBBC>AA;;;BADA@BA@@6::?B?BCBBB@@@>@@@<@<@BABBBB<@A=BCBBBBBB;;;;;B@CCC?CCC@@@9@:::ADF6B@@@@0;;;4
@N9IO0:01000:06205
TACAGAGGGTGCGAGCGTTGTCCGGAATTACTGGGCGTAAAGGGCGCGTAGGCGGCTTGGTAAGTCGGGGGTGAAAGTCAGCGGCTCAACCGCTGGACTGCCTTCGAGACTGCCTGGCTTGAGCATGGTAGAGGCTGGCGGAATTCCCGGTGTAGCGGTGGAATGCGTAGAGAGTCGGGGAAGAACATCGGTGGCGAAGGCGGCCAGCTGGGCCTTGCTGACGCTGATGCGCGAGAGCGTGGG
+
CCAABBB?7CCBBA@B?@6?AD8A7A7;7A>7:429>><=/:4/3=<954?7=?59;047B?9BBBC===+@9:4(39=;900)/>>A7B;?C;B8BB?:?8A7@>??A<BBB:BB7AA:BBBCBCB;>CBBB:BB>9BG:C:C:C>0916B@<BBB8@@1616@<B<DB>=0------&-(-810////)4<3>4;.4.49.9.44499;3;:=7;<;::99---8--///555554:4444
@N9IO0:01000:06207
TACGGAGGGTGCAAGCGTTATCCGGATTCACTGGGTTTAAAGGGAGCGTAGGCGGGCATGTAAGTCCGTGGTGAAAGCCCTCAGCTTAACTGAGGAACTGCCATGGATACTATATGTCTTGAATGATGTGGAGGTTTGCGGAATAGGTCATGTAGCGGTGAAATGCTTAGATATGACCTAGAACACCTATTGCGAAGGCAGCAGGCTACACATAAATTGACGCTGAGGCTCGAAAGCGTGGGGATCAAACAGG
+
?BBB9BB>6@@DD:B@B=:BBD<F<>>49<;::3(38(33(791>@B@;@>:BB>4@@@;??;CBB9CDD9AAA=7BGA7A<AAAB8<8=B:;66@69A;A.6699BBB==<?D<;;;B8@B9BBBBBB<:@<.;5/;559D;BB=6>:AA@;A@;@8::==/94444>?9999>9:6<?;;68433837,3733,3,333:3:4A:;:A483A=2:6>:@<;;@55.55?;5509B@A@>>0A<BC?6@@@4
@N9IO0:01007:06185
TACGTAGGGGGCAAGCGTTGTCCGGAATCATTGGGCGTAAAGCGCGTGTAGGCGGTCCGGTAAGTCCGCTGTGAAAGTCCAGGGCTCAACCCTGGGATGCCGGTGGATACTGTCGGGCTAGAGTGCGGAAGAGGCGAGTGGAATTCCTGGTGTAGCGGTGAAATGCGCAGATATCAGGAGGAACACCAATTGCGAAGGCAGCTCGCTGGGACGTTACTGACGCTGAGACGCGAAAGCCGTGGGGAGCAAACAGG
+
@ABBBBBCCC1BB=@@@>:@BA=BAE?CC@@=AB=ABBCD=BACACCCBAA=?@9=>=?9?@=@AC>A@C@@>A@:@@@=ABB>CCCC?BB>BCC6;:;;?C@CDACCBBBBCCFC>CBBABBCBCB@B@CCB>BBBBBD=?=?>A?BB@BB>>>CC@CCCC?BBBCBBBCBBA@@@;>?4:6;BB=A>@=@@A?9?;?@A:::@@@@@9@A?@<?;;;;;AA<;;@@@><;;;300*0>>>>0@@ABD<@@@<
@N9IO0:00967:06234
TACGGAGGGGACTAGCGTTGTTCGGAATTACTGGGCGTAAAGCGCGCGTAGGCGGATCGTTAAGTCAGGGGTGAAATCCTGGGGCTCAACCCCAGAACTGCCTTTGATACTGGCGATCTTGAGTTCGAGAGAGGTGAGTTGGAATTCCGAGTGTAGAGGTGAAATTCGTAGATATTCGGAGGAACACCAGTGGCGAAGGCGGCTCACTGGCTCGATACTGACGCTGGAGGTGACGGAAAGCGTGGGGAGCAAACAG
+
@@BC=;;;;-:?;;9>?@:@@@BC@C=@?@CBDG=@@@ME=B;5555<:@A=@@166><<7<7;;;;9::+:::<1:;64444&4<//+/;:+://)/68:7;<4:5555=;7:43488.33:;4454/:://)--5--(/)/)/2729?=<<<665;.5533(359334:8444.4<7:;7@9=8=5<4555999.4.44.4499559.9;5555/77///7:;:288-33333-3:(3333999.;<<<;(444
@N9IO0:00973:06254
TACAGAGGGTGCAAGCGTTAATCGGATTTACTGGGCGTAAAGCGTGCGTAGGAGGTCGCGTAAGTCGGTTGTGAAATCCCTGGGCTCAACCTGGGAATTGCTTCCGATACTGCGTGACTAGAGTTCGGTAGAGGGTGGCGGAACTCCCGGTGTAGCGGTGAAATGCGTAGATATCGGGAAGAACACCGATGGCGAAGGCAACCACCTGGGCCTGAACTGACTCTGAGGCACGAAAAGCGTGGGGAGCAAACAGG
+
CCC:;:AA;AA=>9><<;;?<=>@=@??9@CBBC=@@@BB;@@@@CAA@CC=@@<@AADCCC@CCCC>B8;;>@B=BCC=BAA<BBBB?B=;:;.9<@5::@;?;@@AAAABBAAABBAAAAA<7=B7?>>>=?8?@<AB>A69333(3389;ACAB6B>8808=9;==<==8;59=0>26;19BD=@BDB?A<A?B?BDAEACC@BBB=B?BBB?B@B@@>9==44.9485955&5:<A==>166;;C=?>@<
@N9IO0:00974:06224
TACGTAGGGTGCAGGCGTTAATCGGAATTACTGGGCGTAAAGCGTGCGCAGGCGCTCCTTAAGTCAGATGTGAAATCCCCGGGCTTAACCTGGGAACTGCGTTTGAAACTGGGGAGCTAGAGTGTGGAAGAGGGGGGTGGAATTCCAGGTGTAGCAGTGAAATGCGTAGATATCTGGAGGAACACCGATGGCGAAGGCAGCCCCCTGGGCTGACACTGGACGCTCCATGCACGAAAGCGTGGGGAGCAAACAGG
+
BC@??:;;0;@?CC@BBB>B>BB=;@+0)00>>>8@@@AA;ABB@A@ACAA>;<99B:D=B@BCCBCA:6;@A;29?99+:;2<<5:5:7<@@:@8::A@@=@589=<=BB==1::>>?:>??CCC8B8@@ACCCC)BB?B=@=??AA>ABBBBB9:4A@@80//8:@@A@?8333,3;284<88>>@@?;>>:395:==>>?>/===5=<;9:/---(-----/)/9;>?;899.:657888'52556/67=5
@N9IO0:00978:06228
TACGAGTGGTCCAAGCGTTAATCGGAATCACTGGGCTTAAAGGGTGCGTAGGCGGGCCAGAAAGCGTCTTGTGAAATCCCCCGGCTCAACCGGGGAACAGCAGGGCGAACTACTGGTCTTGAGGAAGGTAGAGGCCGGCAGAACGATCGGTGGAGCGGTGGAATGCGTAGAGATCGATCGGAATGCCAAAGGTGAAGACAGCCGGCCTGGGCCTTTCCTGACGCTGAGGCACGAAAGCGTGGGGGAGCAAACAGG
+
@B?A?@?B?BD>?=?@@@>B>BBB?A9::BBBCC=AA6::-7:1::@:;;;59@?9?<?AAA<AAA@@@?@:9;>3>AABB1=>@;<@<@<>CC8B>@@<@@@B<@?@=???BAB?@@@:>?A;B=B7::B@<8=9=9=AAA<:;;CAA=AB8;9@A?AA>A>@?BCAA::5??A???@C>A>AAA9==6B6A97.3A:8=86;.945;<1<7;@:@=@@:9;=<;<=9?78;8;1?9999999$33;;>3?>A:
@N9IO0:00983:06257
GACGAGGGGTCCTAGCGTTGTTCGGAATCATTGGGCGTAAAGCGTGTGTAGGCGGCCATTCAAGTCAGTTGTGAAATCCCCGGGCTTAACCCGGGAAGTGCTTCTGATACTGTTTGGCTTGAGTACTGGAGAGGATAGTGGAATTCCTGGTGTAGTGGTGAAATACGTAGATATCAGGAGGAACACCGGTGGTGAAGACGGCTATCTGGCCATGTACTGACGCTGAGACACGAAAGCGTGGGGAGCAAACAGG
+
AAAA@AAA6@@<B?@?BBACD@BB@C@CBAA?BC;<<989.3:;?ABBBAB@@@7;8<B?B@<BABABB899BCB=BBBA4A@,956949@4@@<@9<<=9:09B999AA@;;;0;5;;?BECCBCCKAGBBC@BBBCBB>B?B?@>BB?CBBBBBA<A:88-9==??AA@AA;;;A<@@>A=A@@<@?AB>B@?;?:::?@@>::;?<@<@A???BBB@AA9::@A@@@@@??9@@@@CDE;BBCCC9;;A;
@N9IO0:00984:06217
TACAGAGGTCCCAAGCGTTGTTCGGATTCACTGGGCGTAAAGGGTGCGTAGGTGGTGGGGTAAGTTGGATGTGAAAGCTCCGAGCTTAACTCGGAAATGGCATTCAAAACTACCCTGCTAGAGGGTTGGAAGGGGGGACTGGAATTCTCGGTGTAGCAGTGAAATGCGTAGATATCGAGAGGAACACCAGTGGCGAAGGCGAGTCCCTGGACAACTCCTGACACTGAGGCACGAAAGCTAGGGGAGCAAACAGG
+
@BBAAAA>AB@0;.9?>?;A@=@@9=A>9::@@@9:77=80<80:<8:@:;6;A=AACB:CF@CB@D=A;:;>=?19433-33:::7;045<<9<>8==:BBC?BBBB5:99AA9@=>>;9999)43=7>173737#44::6<8=8<<<A>;;;AAAABBBBI?;:;69=@CFAAAADCCC?C@CDD?;66;7:@@7;5:??:9;A==:5;::59;;7;;45555;55.6699;?059?999:&9:@@C=BBB?
@N9IO0:00985:06212
TACAGAGGGTGCGAGCGTTAATCGGAATTACTGGGCGTAAAGCGCACGTAGGTGGTTCTGTAAGTCGGATGTGAAAGCCCCGGGCTTAACCTGGGAATGCATTCGAGACTGCAGTACTGGAGTGTGGGAGAGGGAAGCGGAATTTCCGGTGTAGCGGTGAAATGCGTAGATATCGGAAGGAACATCAGTGGCGAAAGCGGCTTCCTGGCCCAACACTGACACTCATGTGCGAAAGCGTGGGGAGCAAACAGG
+
?CCCCCCD>??=B??===9=;?@A>B8;9;BAAD>AAAAA8?899A@@@AB?BB?B@CBCCC?B@@?=@?@@@?G0;;@@3@B0:;>B?B?;;;0;>?@ABB>CCCCCCCCBA??::;@=@BAA;;;0;;;;;0;;@BC5;2;@6@;A:@?@@@?B?B???9???AABBA;;;?>;>=B>B>BA888849:<999,999294.474506>5=9;;;;;::=<=9955559777.///////'/5444)44<7
@N9IO0:00988:06221
TACGGAGGGCGCAAGCGTTGTTCGGAATTACTGGGCGTAAAGAGCTCGTAGGCGGTTTGGCAAGTCGGGTGTGAAAATCCGGGCTCAACTCGGAGACGCCACTCGATACTGCCATGACTCGAGTCCGGTAGGGGAGTGCGGAATTCCTGGTGTAGCGGTGAAATGCGCAGATATCAGGAGGAACACCGGTGGCGAAGGCGGCACTCTGGGCCGGTACTGACGCTGAGGAGCGAAAGCGTGGGGAGCGAACAGG
+
BBBA?BBD=CCBB>@;00?@B;00*0174<==AD=;9;BA<A=@BCBAB;;6;A>BB>B@CB=A@;;;7;CBBBCC;@@?CF>BA<D@CCB@;=<<:00)/889:BBAAA9;544449=@<??@B=A=AB@<<0;;;==>9>9>:=:=>;>?666?@:>;::1455;;<:;:<=:::0555;59;94945616<;7<7:;9@@@?@:::597;7;?>>:9=0/////)///599)538::>>1;@?@@;9545
@N9IO0:00989:06213
TACGTAGGTGGCGAGCGTTGTCCGGATTTACTGGGCGTAAAGAGCGCGCAGGCGGTCGTGCAAGTCGCGTGTGAAAGCCCCCGGCTCAACTGGGGAGGGTCACGCGATACTGCTCGACTCGAAGGCAGGAGAGGGAAGTGGAATTCCCGGTGTAGTGGTGAAATGCGTAGATATCGGGAGGAACACCAGTGGCGAAGGCGACTTCCTGGCCTGTTCTTGACGCTGAGGCGCGAAAGCTAGGGGAGCAAACGGG
+
AB@A@AA>;97:B?@@@@<AAD?C<A@A;@@ABC?;;;BB<BAAAC:;0=@;00+0=<@=:929?<;;?@@@AAA699:9:)9<BABC?BBBBB6??>7?ABCCDCAABAAAAABAAADDBB?B?BBB?BCCBB;B;?>B@B?B=@@<A>@AABBBB>@BCC=>>;;:<778????A9AA>A?BBB@BBCB=A;;6;?BBDCD?CAFC?B@CCC@CC?@AA@ACACC@CAA;<<7;BBABCC9AA@BA:ACC>
@N9IO0:00989:06256
TACGGGGGGGGGTAAGCGTTGTTCGGAATTACTGGGCGTAAAGGGCTCGTAGGCGGCCAACTAAGTCATACGTGAAATCCCTCAGCTTAACTGGGGAACTGCGTGTGATACTGGATGGCTTGGATGTGGGAGAGGGATGCGGAATTCCAGGTGTAGCGGTGAAATGCGTAGATATCTGGAGGAACACCGGTGGCGAAGGCGGCATCCTGGACCATTATTGACGCTGAGGAGCGAAAGCCAGGGGAGCAA
+
@AABBABAB?A"4;5:949344.48395>::999909:45969D:@B@@@AA=;;5;5;5;9929==@696@<;;@4559,99<;<<=<;@9:::-:;@996;;>?>>CC;998@:;69A;?8AAA?DE=@A@CC<AABCC@E@B?B=A@?B@@@CBB?A@@@8=@:::???=@@9:93::3:399B?C@CB@BCC?B?B@==000,0<:090555:<5;:::@<:;;599<999,4;59=9=+99444
@N9IO0:00993:06214
TACGGGGGGGGCAAGCGTTGTTCGGAATTACTGGGCGTAAAGGGCTCGTAGGCGGCCAACTAAGTCGGATGTGAAATCCCCAGGCTCAACCTGGGAACTGCATCCGATACTGGATGGCTTGAATTCGGGAGAGGGATGCAGAATTCCAGGTGTAGCGGTGAAATGCGTAGATATCTGGAGGAATACCGGTGGCGAAGGCGGCTCGCTGGGCCAGTTCTGACACTCATCCGCGAAAGCGTGGGGAGCAAACAGG
+
?@>?A?A?A?"@A>AA@@<@B?BC@C@C@BBBCC>AAA@D6997:@@BAAA?:96;>A=@BB=A@CC@CBBBBBB>CBBC3;:4;?=?=A?BAB;A8::::A@@<@@@@ABB?BBB@AA<@@=@=ABB=BBBCC=B@CCBCC<A=A>BB?BBBCBAA?AAAB;AA???AC@@@AAA@>@@>A?ABA?A=AC=@AB=A=@@<@A@??BBB6;8;AC@BBBA@@@B;;;A=BBAAA=BCCDCEE;BBCAF=@@C@
@N9IO0:01008:06227
TACGGAGGGAGCTAGCGTTGTTCGGAATTACTGGGCGTAAAGCGCACGTAGGCGGCTTTGTAAGTTAGAGGTGAAAGCCTGGAGCTCAACTCCAGAATTGCCTTTAAGACTGCATCGCTTGAATCCAGGAGGAGGTGAGTGGAATTCCGAGTGTAGAGGTGAAATTCGTAGATATTCGGAAGAACACCAGTGGCGAAGGCGGCTCACTGGACTGGTATTGACGCTGAGGTGCGAAAGCGTGGGGAGCAAACAGG
+
AA@@5@?:3>A?@@ADCC:BB9BB<C:B<BBCC>7CBCB@8CBBACDBB??499.5;5);=A:CC:B=DC:BB==6;@:@;7;C@<B<9<<=:>>>9C:BC8@<4A6;:;969;@D:>>066./;57<)//)/0)/@;?4;.4393939<@;;;99994:<>>7C<===B@CCB=8<<0;15B8AAA9A;5;760/5@)0/)/77=@??6??BB9<<=9A<BBBB;@A7994BE>498@9933&3<=8;38?=6
@N9IO0:00965:06308
TACAGAGACTGCAAGCGTTATTCGGATTCACTGGGCGTAAAGGGTGCGCAGGCGGTTGGGTGTGTCAGATGTGAAATCCCGAGGCTTAACCTCGGAACTGCGTCTGAAACTACTCGACTAGAGTATTGGAGAGGGTAACGGAATTCACGGTGTAGCAGTGAAATGCGTAGATATCGTGAGGAACACCAGAGGCGAAGGCGGTTACCTGGACAATTACTGACGCTCAGGCACGAAAGCATGGGGAGCAAAAAGG
+
BBAAAABBAAA><8<000+/;5;<:9A?ACCCEG?AABGE>CD>A@@@BCB@DB@B@DE?BAABA@@@ABBECD>7CCA6@?B=???B@C@CCC?B?C9;;?BBBCFC?CCCBBAB:;;BBBBBBB<><?A>>?8??;@A=A6=.33:@<AB>AACBECECC<BBDDAAABBCBBBBAAA?A>BBB=@A;;4;BD8A@BB?B;CDACB?;<;>B@CCBBBABCAAAA=BBBBCC>BBDGCCC7BB;;;;;$;;
@N9IO0:00966:06268
TACGGAGGGTGCAAGCGTTGTTCGGAATCACTGGGCGTAAAGCGCGTGTAGGCGGCCCGTTAAGTCTGATGTGAAAGCCCGGGGCTCACCCCCGGAAGTGCATTGGAAACTGACGGGCTCGAGTCCCGGAGAGGAGGGTGGAATTCCTGGTGTAGCGGTGAAATGCGTAGATATCAGGAGGAACACCGGTGGCGAAGGCGGCCCTCTGGACGGTGACTGACGCTGAGACGCGAAAGCGTGGGGAGCAAACAGG
+
@@@B?CEG=;;;A<@?;;5;;=B=9A599@@@@A9@>@@@04444=ACBCB:;9.55)595;5;@@@BB:5<;:5)5@:);55&554;:;;;*45:394999:059@B;;99=773(3::;758AA9A=A@?=:998.8=:=6<5<5;91888333<38737(78<>:@AAB=888;6331228;>;@;8818AA=A?A@<@C<????<??C=???99:AAAAFBBBBB>=?>>7>>??ABB6@>?>A9?<<<
@N9IO0:00966:06302
TACAGAGGGTGCTAGCGTTAATCGGATTTACTGGGCGTAAAGCGTGTGTAGGCGGTTCGTTAAGTCGGATGTGAAAGCCCTGGGCTCAACCTGGGAATTGCACTCGATACTGGCGGGCTAGAGTACGGTAGAGGGCGGCGGAATTCCGGGTGTAGCGGTGAAATGCGTAGATATCCGGAGGAACACCGATGGCGAAGGCAACCGCCTGGGCCTGTACTGACGCTGAGACACGAAAGCGTGGGGAGCAAACAGG
+
CCB@@@BB=DCAAA??>>;@=@AA=@@A<BBBBD=AAACH>BBB?@?AACB@CC?B?BCC@C?@@BA<@@BBBBD7:;90555)6@BC:C:<==7=:@;=DCCBBC<ABCDC@CCC?BCCCCBBCEDAB@@@@@6>B9;:5;=@;A=CB=CJEBBBC?C@??9?@@A?@@A;9493939:.4.5>>=B<AA:B>>9B>CCGGAJD?@@@;@?B@@@BBBCCBA@@AAAA@BAAA;B@DBBBB9A@CCC=BA@<
@N9IO0:00967:06288
TACGAAGGGTGCAAGCGTTACTCGGAATTACTGGGCGTAAAGCGTGCGTAGGCGGTGATTTAAGTCTGATGTGAAAGCCCCGGGCTCAACCTGGGAATTGCATTGGATACTGGATCGTCTAGCAGGTAGAGGGTGGTGGAATTCCCGGTGTAGCGGTGAAATGCGTAGAGATCGGGAGGAACATCTGTGGCGAAGGCGGCCACCTGGACCATGACTGACGCTGAGGCACGGAAAAGCGTGGGGAGCAAACAGG
+
@AB;:4;@;;;;@<>;;;;A@@BB=@39-3333@=???AA=B@@@@@@??>:9<0;???@4;6:ABBBBCCCDDD=BBEF;CC>@A@B?BABDF?D?B:;<BA=A@C@@A@@;:==0.-,,,,/:6:;<;BA9::6:@=>;@9=@9?9>>==:998=>>>8<><BBBAB?????D;BB@B?BBCCCCCC@BBC@B?@@=@=A@?AA=AA899BA@:;===<<<::57:00*0/0&/863333&3344:2:433
@N9IO0:00967:06299
TACGTAGGGTGCGGGCGTTAATCGGAATTACTGGGCGTAAAGCGTGCGCAGGCGCTCCCCAAGTCAGATGTGAAATCCCCGGGCTTAACCTGGGAACTGCGTTTGAAACTAGGGAGCTTGAGTGTGGAAGAGGGGGGTGGAATTCCAGGTGTAGCAGTGAAATGCGTAGAGATACTGGAGGAACACCGATGGCGAAGGCAGCCCCCTGGGCTAACATGACGCTCCATGCACGAAAAGCGTGGGGAG
+
ABCCBBBB=?@>>>6=;;5;=BA=8=+0*0>@>@=CCCCC?CBBBBACB9999BBBCDC9C@BBABBAABB@A=4@=99&44(485@7A:BAC794:AA89:A;@CA<ABBA<4?733,37;@BBB8=59:99999#894;98487==8AA@==<782795-7955:=<>6-----82662605554885505884927622222$225,556452.79...550..28882222&27787;;.;9
@N9IO0:00984:06297
TACGGAGGGAGCTAGCGTTGTTCGGATATACTGGGCGTAAAGCGCACGTAGGCGGCGCCGTAAGTCAGGGGTGAAATCCCGGAGCTCAACTCCGGAACTGCCTTTGAAACTGCAGTGCTAGAATCCTGGAGAGGCGAGTGGAATTCCGAGTGTAGAGGTAGAAATTCGTAGATATTCGGAAGAAACACCAGTGGCGAAGGCGGCTCACTGGACTGGTATTGACGCTGAGGTGGCGAAAAGCGTGGGGAGCAAACAGG
+
@@BB@CCC>@@@A>?>9:6;A>AB?<AACCBBCD>BA??@9@999A:;:AB9;;2::;499:49=A;;:965BBC<BBB<B=B<<<9515<B=B?C=A@;;54;29990998<:?AAAA=BB8BB?BB8<=??;?@>;>A=A=A<A68888833/883///9;2959/338;98<87815-258'2556:<:;7;=@:@=>>:>AAA=;;5;@AA=@@?8>;>>==:00+00*0/000&099=;==.;;944)4??:
@N9IO0:00991:06283
TACGGAGGATCCAAGCGTTATCCGGAATCATTGGGTTTAAAGGGTCCGTAGGCGGTTTAATAAGTCAGTGGTGAAAGCCCATCGCTTAACGATGGAACGGCCATTGATACTGTTAGACTTGAATTAGTGGGAAGTAACTAGAATATGTAGTGTAGCGGTGAAATGCTTAGATATTACATGGAATACCAATTGCGTAAGGCAGGTTACTATCACTATAATTGACGCTGATGGACGAAAGCGTGGGGAGCGAACAGG
+
BCCD@CB?@AA;@:@?@?>BCC?B@B9;:BB@DC>CC<AA=AC=DB9::=B9BC>BD7;6;@9=@ABBBD:>AA@;@@B=BCA@@@?B?BDCCC@C@:9;:@CC?CCBBBBCA9BA<69269:D<CFBBB>B?BAA<BABBD?CBBBBBCA@A@@::6;AGE>BAAA@A@@CCC?A@@99181877-/)/)/////)/(/33-3-333373737=77/78;<::6/0/::)/4444(4338<<<1=B@AA69::=
@N9IO0:01003:06270
TACGAAGGGTGCAAGCGTTACTCGGAATTACTGGGCGTAAAGCGTGCGTAGGTGGTTCGTTAAGTCTGTCGTGAAAGCCCCGGGCTCAACCTGGGAATGGCGATGGATACTGGCGGGCTAGAGTGCGGTAGAGGAGAGTGGAATTCCCGGTGTAGCAGTGAAATCGTAGAGATCGGGAGGAACATCAGTTGCGAAGGCGGCTCTCTGGACCAGCACTGACACTGAGGCACGAAAGCGTGGGGAGCAAACAG
+
<<>00+0:30009.4;:;8>;;=@6?19-4==<?<98:BB-::5555<;CC>;;7;?B?B?C?B@CCCB000000,--55)55,5--/4:5-.-(-(//4989=@7<A:66<:=?=5858?A==?9503;9<<173333339,939?8>?BBCCABAAA988*8333...5/38BB5=:2;2;<>;==?8=?>927433.3883328.336:88598>>889>>86/:=????6==<====0=====6994
@N9IO0:01006:06309
AACGTAGGACACAAGCGTTATCCGGAATTACTGGGCGTAAAGGGAGTGCAGGCGGTTGAGTAAGTTAGGCGTGAAAGACTTCGGCTAAACCGGGGGAGGTCGTCTGATACTGCTCAACTAGAGTGTGGTAGAGGCGTGTAGAATTCCGGGTGTAGTGGTGAAATGCGTAGAGATCCGGAGGAATACCAGTGGCGAAGGCGGCACGCTGGGCCATAACTGACGCTAAAGACTCGAAAGCATGGGTAGCGAACGGG
+
9-9444<7<:@@A69:@A?AAB=@<@AC8::???69::A@9AA:@@?@@DB?;;6;<@?@@@<@=9:@=;9;:?=9A?>@;00+/0;;3>8@>B>1>C?BCBBCCEBAA?:;:CCD?BBBAA@@B::6:AA:;9;C;<;CCG@B@B?BB<A@@>@:;8;AAD>A@ABBB@@BCBB5;7;@<@<B@@=@ABB<AA@<@;@@=AB@@@A<<3<,//:6:==<:55555)555<;555)5<9555)5<<:5505==3
@N9IO0:01008:06275
TACGGGGGGGGCAAGCGTTGTTCGGAATTACTGGGCGTAAAGGGCGCGTAGGCGGCCTGCTAAGTCACACGTGAAATCCCTCGGCTCAACCGGGGAACTGCGTGTGATACTGGCGGGCTTGAATTCGGGAGAGGGATGTGGAATTCCAGGTGTAGCGGTGAAATGCGTAGATATCTGGAGGAACACCGGTGGCGAAGGCGGCATCCTGGACCGAGATTGACGCTGAGGCGGCGAAAAGCTAGGGGAGCAAAC
+
??99999999"<A<@@;;2;;7;B@D@C@CCCCD>CCCCD>CC>CCCCBBB?;;5;;@@BBA<AA;;;C@@@BBD=BBC=BBC?BCCB@C@BCC5@=@:;;A@B@@:::?>@;@@>6@A>BB6:9;CE<ABBCD>CBBBB@B@C?C@BB@BBABCAA?ACBC=:::@@AACBBBBB@??<8?;@@A=A?@@;?;;5;;??<@BBB?BB?BA=@@AAB>A@@A@@><<;00*00000)0=?@@B@7@995A05
@N9IO0:01013:06279
TACGGAGGGTGCAAGCGTTGTCCGGATTTATTGGGTTTAAAGGGTGCGTAGGCGGCTCTTTAAGTCAGTGGTGAAAGCCGACAGCTCAACTGTCGAAATGCCATTGATACTGGAGAGCTTGAGTACAGTAGAGGTAGGCGGAATTGATGGTGTAGCGGTGAAATGCATAGATACCATCAAGAACACCGATTGCGAAGGCAGCTTACTATAGTGTAACTGACGCTGAGGCACGAAAGTGTGGGGATCAAACAGG
+
B@AA=::;/;;9A@AAAB?@@H@F>AA@9>>3::/:@/::5:A999:B?;;600+0<<?C>C?BCC???B>CCCC<AA?@@@:;:BCD?BBBBBCCC>8:;@@?<?A@@AAC=CA@@@A?@?@@A@@@AAAA@=@BB?BC?CAD@DCCC@CCCCBBA>;;;@;BDCCCCCBBBA<A@@A;@@8ABC7;;A7;;AA=A=AAAAA<ABBCBBCCGCC@BBAAA@?999?699999;09999:<<0<<>?A7;;?6
@N9IO0:00964:06310
TACGGAGGGTGCGAGCGTTAATCGGAATTACTGGGCGTAAAGCGTACGTAGGCGGCTTTGTAAGTCGGTTGTGAAATCCCCGGGCTTAACCTGGGAATTGCAGTCGATACTGCATGGCTAGAGTATGGTAGAGGGTAGTGGAATTCCGGGTGTAGCGGTGAAATGCGTAGATATCCGGAGGAACATCAGTGGCGAAGGCGGCTACCTGGACCAATACTGACGCTGAGGTACGAAAGCGTGGGGAGCAAACAGG
+
ABBC@CCC=999BAA>??<@?BCCGE?@?@CAAB>@@@CF>BAFEEAAA@@=9999DF>BAA?CBBC?@<???>B6:999*:B;@?>@?A7??>5>:>=?@>????@@AAABBAAA8DCCBB@@A;;89:9?@?:@BBBC?C?B=@=@A<@A>><8<1:BC>3A???>>AA@8;;7>7@A>@@CBBBBA?@?AAD@E?AA????B>AA?AB?B=AA@@A@???AB@@>AABABC>@@AABCC9@999?8>992
@N9IO0:00967:06352
TACGGAGGATCCAAGCGTTATCCGGAATCATTGGGTTTAAAGGGTCCGTAGGCGGTTTTAGTAAGTCAGTGGTGAAAGCCCATCGCTCAACGGTGGAACGGCCATTGATACTGCTAGACTTGAATTATTAGGAAGTAACTAGAATATGTAGTGTAGCGGTGAAATGCTTAGAGATTACATGGAATACCGAATTGCGAAGGCAGGTTACTACTAATTGAATTGACGCTGGATGGACGAAAAGCCGTGGGGAGCGAACAGG
+
;;;;5;=94996>5444:.4493938-333328809;3:;6==6==455:8288-387&444328333338289;<254=5==554:<;19318:28233-36;:4/////333333344.4458599)//)/2777+66<=;6///9879<;::844.444<1444928:<:::8:99//)-(--,(,,(-(--68(/)///)/5::5944:)/)//)/3//-0///)/::)/4:///&//)//777*7<<@A?;:9?
@N9IO0:00968:06311
AACGTAGGGGACGAGCGTTATCCGGATTTACTGGGCGTAAAGCGCCCCGTAGGGCGGCTCTATAAGTTGGACGTGAAAGCTCCTGGCTTAACTGGGAGAGGCCGTTCAAAACTGTGGGGCTAGAGTGAGGCAGAGGAGCGCGGAATTCCCGGTGTAGTGGTGGAATGCGTAGATATCGGGAGGAACACCAGTGGCGAAAGCGGCGCTCTGGGCCTAAACTGACGCTGAGGGGCGAAAGCGTGGGGAGCGAACGG
+
?3@@?:955+5BABBBBB?BBB=C=??@8@:999.33333(384444&44444)33-3333444.44.4.4;44444)49994;<:>><>:>CFC;CA;;7;@BB@DEED9A;;;BEE:CD@@@A;;<B?BBCCC=BA;;;B>D8;9<G=C?CCAA@BB@AA?A?BBA@@@AAA@@@@@8==8?=AAB?A;:;=@@CD<@@B@CC@@@;;;0;498<677888>>>=????2?999/8??ABDD9::BA@=;;;
@N9IO0:00970:06333
TACGAGAGGTGCAAGCGTTGTTCGGAATTATTGGGCGTAAAGCGCACGTAGGCGGGTTCGTATGTCGATTGTGAAAGCCCCAGGCTCAACCTGGGAATTGCAGTTGAAACTGCGAATCTTGAATACCTGAGAGGGTGGGAGAATTCCTGGTGGAGTAGTGAAATACGTAGAGATCAGGAGGAATACCGGAGGCGAAGGCGCCTGCCTGGCAGTGTATTGACGCTGAGGTGCGAAAGCGTGGGGAGCAAACAGG
+
AABA@@?A@AA@@<@?@@6;:@AA<A:>7;?5>;4:999=/4455@;?@AB>ABA9?=?AACCCBA:;96<;ACA8@A@@3@@=BBBCACBFFF?E@C;=;CCC;@@A;B;9:CE?;9;26;?AA@@;;<;:;I?FDK?C@;:C@C?BC?<;:;<BAAA@AA<;85===BBBB===<499.3.3998=5::6?<B7=7B@?=>???AEACBBBBAAA=@<@577;<<7;:;>>>4>@;;:>=2<?>>?9:8:=
@N9IO0:00972:06319
AACGTAGGAGACGAACGTTATCCGGAGTTACTGGGCGTAAAGGGCGTGCAGGCGGCTGCTTAAGTCTGTTGTGAAACACTCCGGCTCAACCGGGGAAGGGCGATAGATACTGAGCAGCTCGAGGGCGGTAGAGGCGTGTGGAATTCCGGGTGTAGTGGTGAAATGCGTAGATATCCGGAGGAACACCAGTGGCGAAGGCGACACGCTGGGCCGCACCTGACGCTAAGACGCGACAGCATGGGGAGCGAACGG
+
C9>@??@@ABA???=?@@?BCE?C?BCC@CCCCC>BBACC>EC=AAAABA:7:;8;@@;;6;=BA@@AAACBCCC?CAA;?;?:=BBB;>:???0B0;94:?>@A:::BBAABB@?@?==?;;<0;;5;?@BB>BBCB@@>@@E?C?AA<ACBBABB@DCCC=BABB@@@AB>@@=@=@B?C<CEIACCAB?ACC?C@CBC=AAD9;<94;7?@;525BAAB;:;<@AA@ABC::9@@>><<0<<<<83899
@N9IO0:00973:06358
TACGAAGGTCCCGAGCGTTGTTCGGAATCACTGGGCGTAAAGGGAGCGTAGGCGGCGTGGTAAGTCAGATGTGAAATCCCGGGGCTCAACCCCGGAACTGCATCCGATACTGCCGTGCTAGAGGATTGGAGAGGTAGCTGGAATTCTTGGTGTAGCAGTGAAATGCGTGGAGATCAAAGAGGAACACTCGTGGCGAAAGCGAGCTACTGGACAATATCTGACGCTGAGGCTCGAAGGCCAGGGTAGCGAAAGGG
+
BB@;:4:5;@A9ABA;;:?BCADE@F?ACBBCCE>CC@@@:@B0;;@A@A@=@A<?@@C@CD@B@@@@@AAABAE>CCC>CII<BBBB?@EE7A=A<@000887:@A???AAA<?95:CBBCB9BB9B9BA@B?@==8A@8C7B?BB@B8BB@BBB888C==6;;<CCC?@;55777,5974;8:;8:<<88187<;0:@AA@@ABBCB=@@A?ABAA@AA????>>?6>>8992:2;4:9=6<<@>>?B7CA8
@N9IO0:00974:06336
TACGTAGGGTGCGAGCGTTAATCGGAATTACTGGGCGTAAAGCGTGCGCAGGCGGGCTTTTAAGCCAGACGTGAAATCCCCGGGCTTAACCTGGGAATGGCGTTTGGGACTGGGAGTCTGGAGTGCGGCAGAGGAGACTGGAATTCCTGGTGTAGCAGTGAAATGCGTAGATATCAGGAGGAACACCGATGGCGAAGGCAGGTCTCTGGGCTGACACTGACGCTCATGCACGAAAGCGTGGGGAGCAAACAGG
+
ABAA@>?>8::;A@@@BB?B?ABC>C7;49@A@E>BBBFF?CBAAAACBAB=>?@=@CCD8@9<B@BBA@;;;@C>CDCC;CD?BC@C?B>AAA9?=:;59?881:=1:3333(39::340499933.7@@@@>?BAAAB?B>A>A?CC>>??B????@CCD>97:??BAAAB@BBB?BB?B?BBB@A@?A=?@83<*0/<;:;77AAA;>8>8;;=::90///6888977373(3333<?A1777<;37853
@N9IO0:00976:06321
TACGTAGGGTGCGAGCGTTAATCGGAATTACTGGGCGTAAAGCGTGCGCAGGCGGCGGCTCAAGTCAGGTGTGAAATCCCCGGGCTTAACCTGGGAATTGCGCTTGAAACTAGGCCGCTTGAGTGTGGCAGAGGGGGGTGGAATTCCACGTGTAGCAGTGAAATGCGTAGAGATGTGGAGGAACACCGATGGCGAAGGCAGCCCCCTGGGTCAACACTGACGCCTCAGGCACGAAAGCGTGGGGAGCAAACAGG
+
BBCCBBBC>9:9BAA??@;@?CCC@C8::;BAAB>BBABB=CCCAAACA>>:00+0@9@@CC?BBBAB?BAAACC<????0?>3;;+0+0;=@@9@<?00:@A@7?=9198?86:6ABC9?>999BB?BE?@???>?'>>6;8=8?:@>=?BBEBB>>>DGE::;;==>==;;97;>:;;/:17573?AAA<>>><A<>:88>>>*5:?39794;66599=55/7922+256557,7;;6666'5896:.:;:5
@N9IO0:00986:06337
TACGAAGGGGGCTAGCGTTGTTCGGAATTACTGGGCGTAAAGCGCGCGTAGGCGGTCTTGCAAGTCAGAGGTGAAAGGCCTGGGCTTAACCCGGGAGTGGCCTTTGAGACTGCATGGCTAGAGAGTGGGAGAGGATGGTGGAATTCCCAGTGTAGAGGTGAAATTCGTAGATATTGGGAAGAACACCGGTTGCGAAGGCGGCCATCTGGCCCACCACTGACGCTGGAGCGCGAAAGCGTGGGGAGCAAACAGG
+
@@@:92:@@A2BCBD@??<@@<AB>A=A>@@?@A<:;9DE=B:;;AACBC@=AA=@AA?BBBAC@@@BBB?BBBC;@>@?BCB=AC7:58C=B=8;ACC@C@C>8A<ABBDDBBAA=A@;;=AA;BE?4AABB>BBC?BB>A>B>BF?CBBCDCCAC=?BBB=B?BCBAABBCC:C>6B=>>78:::?:?055::7B=A@5>7<9::?2::59>7<<=BBC@@AA6;:?BB;;;6;@B@@@@5;;ABG<@@A>
@N9IO0:00988:06347
TACGGAGGGCGCAAGCGTTGTTCGGAATCATTGGGCGTAAAGCGCGTGTAGGCGGCTTGGCAAGTCGGGTGTGAAATCCCGGGGCTCAACCCCCGGAACTGCATTCGATACTGCCTCGCTAGAGTCCCCGGAGAGGAGGGCGGAATTCCCGGGTGTAGAGGTGAAATTCGTAGATATCGGGAGGAACACCAGTGGCGAAGGCGGCCCTCTGGACGGTGACTGACGCTGAGATGCGAAAGCGTGGGGAGCAAACAGG
+
@?@@=@AC=BABB>??BC@BB@CC<?;?=@@2;9,3:379/38::<=>BBC@AA9;;69:>>66:;@C=;59<<B8@@@+000,////)////$/18-33:443288444444/)----------///&5.5555499;059.97C9??0:;)5@@A=5949@BB>CACCCCA@@AACBC=@?@D@@???AABD?B9:79;@A=BC=B>886:>>8>@AABBBBCBBB@@9;;BBBB>B;<;AAA9BCBCD?BBB?
@N9IO0:00991:06312
TACGTAGGGTGCAGGCGTTAATCGGAATTACTGGGCGTAAAGCGTGCGCAGGCGGCTCCTTAAGTCAGATGTGAAATCCCCGGGCTTAACCTGGGAACTGCGTTTGAAACTGGGGGGCTTGAGTGTGGCAGAGGGGGGTGGAATTCCAGGTGTAGCAGGTGAAATGCGTAGAGATCTGGAGGAACACCGATGGCGAAGGCAGCCCCCTGGGCTAACACTGACGCTCATGCACGAAAGCGTGGGGAGCAAACAGG
+
BDCCAABD>??@BB?BCC@D@CCCAB;@=@;;;C;@A@@@:@@ACCBD?::4:;5:9<8>?BBCCBB;;;:>?:;24;44&4<2=><>:>9=BB<B::;BBDCD<::>6<733333#382>:;?===7;;;======%7329;A=B@BB@@BA<<=00)/:;>9ABCCBCBCCB;555.59495;AB?DB==;>>>9>:@=94444$47:19/.(.62,,*,,,,.-8?@@>??B9@@@9:::(7377=38886
@N9IO0:00998:06310
TACAGAGGGTGCAAGCGTTGTTCGGAATTACTGGGCGTAAAGCGCGCGCAGGCGGGTCCTGTAAGTCGGAAGTGAAATTTCGGAGCTCAACTCCGAAGCTGCTTCTGATACTGCGGATCTAGGGACCGGTAGAGGTCGGTGGAATTACAGGTGTAGCGGTGGAATGCGTAGATATCTGTAAGAACACCCGTGGCGAAGGCGGCCGACTGGGCCGGATCCGACGCTGAGGCGCGAAAGCGTGGGGAGCAAACAGG
+
BBB@A@CC;AA9819?==3999<;:<0805@@@@<@@@BD8:;?@B;;;BC?CDF>BA@CCDG@CB@@;?=A@??B>BC>CC>@?@CCC@AAA>AA=BAAAAC?A?@?@@@99:A?ABBBCCC=CC?C@CAA8829=<8?@>A?B?BBAA?BBBBCCC?AA9>9>A>????C@AAAAABB?==9AABC9::C?CBB3838>:><B=;;;>7=:@7??>=@@A@?B;;;@CBBCBD>BCBBEDD;;;CEE=;;;=
@N9IO0:01005:06338
TACAGAGGGTGCAAGCGTTAATCGGAATTACTGGGCGTAAAGCGTGCGTAGGTGGTTTGTTAAGTCAGGTGTGAAATCCTCGGGCTAACCCGGGAACTGCGCTTGATACTGACAGACTCGAGTGTGGTAGAGGATAGTGGAATTCCCGGTGTAGCGGTGAAATGCGTAGATATCGGGAGGAACATCAGTGGCGAAGGCGGCTATCTGGACCAACACTGACACTGAGGTACGAAAGCGTGGGTAGCAAACAGG
+
@?BAA?A@9??;;6;8888?;?@A?A7:8:BAAB=@@?@A9@@A@A@@@@@=:969C<BAACACCAAA@AAAAAD>DD@@???800/4993<<3<9>;;ABBB?BCBBBBBBBBBBBCBCCB:;;B??=???=?@@A999;9C:==7A9A:@AB@@<@BA@<ABBBBBBA;;;AAA8@;5;5;@<>BC>=:?@A9@<C@<BBBC==<7;;8=9=<<=>CCDC@@?@;>;;;A<4:=>9?>5=979=:39>@8
@N9IO0:01009:06359
TACAGAGGTGGCAAGCGTTGTTCGGAATTACTGGGCGTAAAGGGCGCGTAGGTGGTCTTGTCAGTCAGACGTGAAATCCCCAGGCTCAACTTGGGAACTGCGTCTGATACTACGAGACTTGAGTTCGGGAGAGGGATGTGGAATTCCAGGTGTAGCGGTGAAATGCGTAGATATCTGGAGGAACACCGGTGGCGAAGGCGGCATCCTGGACCGAAACTGACACTGATGCGCGAAAGCCAGGG
+
BBB@@@B?BB?@A<@99939<:><8<9<25;@A@9@@9;:,9=4B=BCECCACE@BBC=BBC@@?B@?::::99904444&4:.45==1566;@6@49;D?AB@:;6>@DCCCEA@@@@=@@@@@BBE=CCBA?9@:99??C=B@B?BB?BBB;;:4.38@A<<:;><AA;9594337894:7:<<33-3:2739388:8,33444:87=B?BBD=B@AAA<=99////667;=6==8=;;;
@N9IO0:01013:06311
TACGTAGGGTGCAAGCGTTAATCGGAATTACTGGGCGTAAAGGGTGCGCAGGCGCCTCGCAAGTCAGGCGTGAAATCCCCGGGCTTAACTTGGGAATGGCGCTTGAAACTACGAGGCTGGAGTGTGGCAGAGGGAGGTGGAATTCCACGTGTAGCGGTGAAATGCGTAGAGATGTGGAGGAACACCGATGGCGAAGGCAGCCTCCTGGGCCAACACTGACGCTCATGCACGAAAGCGTGGGGAGCAAACAGG
+
CCBBCBBB<;;;A>A;;;6:7;BF=A>B?AAAAA<@@@DE8;;8;B?@@A@7A@?699??A=;;;;;<??BBBA9:;;;.;A8@@?C@CB@CC?C?BC@AAAB@BDD>;;;BA<;9<FEACCCCCE@B9::BC;A@<@@>A?B@C@BBBAAACBCC@C?@@<???BABAA:;;BBB<@@=A>:9:?A@9999BB=B?B????AC>BBB<A?A=?@@A@@???@@@???AA@@@9@@AABDD9@@@CC=ABA=
@N9IO0:00978:06387
TACGGAGGATCCAAGCGTTATCCGGAATCATTGGGTTTAAAGGGTCCGTAGGCGGTTTAGTAAGTCAGTGGTGAAAGCCCATCGCTCAACGGTGGAACGGCCATTGATACTGCTAGACTTGAATTACTAGGAAGTAACTAGAATATGTAGTGTAGCGGTGAAATGCTTAGAGATTACATGGAATACCAATTGCGAAGGCAGGTTACTACTAGTGGATTGACGCTGATGGACGAAAAGCGTGGGGAGCGAACAGG
+
BABC?AA>@AA<@<@@@?;?AA?A>@=A???@CC8A@297,7=2;?954;;49>4?A;@@AA?BB@A@AA?BCCC>BBC9?A@899@A=AC?BB?B?CC?A8BC?C:::A???A@@>@@7;;?C??@=00+0+00>9>>@@@>BBCBCA@@BBAABB=AABB=BDDB>BC@AADA@@@;;8;6;@A=A=B7:;:B2;299:7<:@@@@<@C@AA?A?49:;@A@>CCB<=A;;;;&:9?>ADD:B:;;B?@AB=
@N9IO0:00982:06380
TACGGAGGATCCAAGCGTTATCCGGATTTATTGGGTTTAAAGGGTGCGTAGGCGGTTAATTAAGTCAGAGGTGAAAGCCTTCAGCTCAACTGGAGAAATGCCTTTGATACTGGTTAACTTGAGTACTGATGAAGTGGGCGGAATGTGTCAAGTAGCGGTGAAATGCATAGATATGACACAGAACACCGATTGCGAAGGCAGCTCACTAAGGAGTAACTGACGCTGAGGCACGAAAGCGTGGGGATCAAACAG
+
BCBC?@@:@?B;@<@ABB?CCC?C>:::/9@<@@5:93:A;AB=99:BA@@=993:2;.93<8@?@@BBD?CCDC69;@D@CA@??:94;@B=A;;;0;:;9?@6??@@?@@29299<==@?@@:99>>=>;7;<=@4=@094559@@9979A9>?B5;;==6=>>>:::?@@;;;;;;;;;5;BB5;;@5::@B=@<=>;;778>?>;>;@??@<??@=?99::::4:=>;;;0:@=AC>>2666=@4455
@N9IO0:00983:06399
TACGGAGGGAGCTAGCGTTGTTCGGAATTACTGGGCGTAAAGCGCACGTAGGCGGCTTTGTAAGTTAGGGGTGAAAGCCCGGAGCTCAACTCCGGAATTGCCTTTAAGACTGCATCGCTTGAATCCAGGAGAGGTGAGTGGAATTCCGAGTGTAGAGGTGAAATTCGTAGATATTCGGAAGAACACCAGTGGCGAAGGCGGCTCACTGGACTGGTATTGACGCTGAGGTGCGAAAGCGTGGGGAGCAAACAGG
+
FCAC?CCC=AA@A@@ACC@CB?BB?D@D@BBBCC>CCCCH?BA@@DAA@@@=AA;ABC=CCC@BB?BBCC;AAAC8>=A,:4;AA?@@<@BB=D=@<@=;;7<D=C?CCCBBBCCCBBB@A@?BB?BA?@@@@<@?CBBC?B=A=??ABAAADCDDD@BBBB=A<@@@@@AAAB=??=@<:94:@A?DAAA?BBB@C?CB?:99BB??=?DDD>AADABBBAAA@@@=?=?;::.;@BBBCC:AA@@@8A;;5
@N9IO0:00995:06373
TACGGGGGGGAGCAAGCGTTGTTCGGAATCACTGGGCGTAAAGGGCGTGTAGGCGGTTCGGTAAGTGGGATGTGAAATCCCTCGGCTCACCCGAGGACCTGCATCCCATACTGCTGAGCTTGAGTACAGGAGAGGGTGGGGGAATTCCGTGGGTGTAGCGGTGAAATGCGTAGATATCAGGAGGAACACCGGTGGCGAAGGCGCCCACCTGGCCTGCTACTGACGCTGAGGCGCGAAAGCTAGGGGAGCAAACGG
+
C?AAFFFFF#0/0:49:0;89@:<<9<?@AAAAAA;@A<AC<BB=BC=AA@B:>C@C:BB8@@6=;=;599@=@@C7:4=183:273733?3>AA;?89??@@DDD::99?@>@?99::A?CBCBB@@@<??>?>7>::::,:5;/6)//--(,----4505666.69:6579<==87:C=?@=??AAA?C?BB?@@@,0-0>>>-0:?::6:?:::::A@AA@;;;;:A<;;;;;;/:97;;;=6>@@A@5:::
@N9IO0:01009:06397
TACGTAGGGTGCGGGCGTTAATCGGAATTACTGGGCGTAAAGCGTGCGCAGGCGGCTCCTTAAGTCAGATGTGAAATCCCCGGGCTTAACCTGGGAACTGCGTTTGAAACTGAGGGGCTTGAGTGTGGAAGAGGGGGGTGGAAGTTCCAGGTGTAGCAGTGAAATGCGTAGAGATCTGGAGGAACACCGATGGCGAAGGCAGCCCCCTGGGCTAACACTGACGCTCATGCACGAAAGCGTGGGGATCAAACAG
+
9;;A@@@L?@@@DC;99;<A;@@@8B6;09?@?B=;9<BC<BBBABAA>==;992;;B?E@C?BACA<A@?@A==4<A<</<>6;;:>:>9>DD>C@BBB@AAB88:B=ADB<B;;/9>7<@<?=?B6:5@A@@@@@(@@<@,//(/3//*/:AAA@373:7902225587822255<7<?8<8=;;7;>==9===:?<<ABB@@@0>>=5@@@=@B@==<555595<<==???A8@@?7988*8<==?8;33
@N9IO0:01019:05767
TACGGAGGGGGCTAGCGTTGTTCGGAATTACTGGGCGTAAAGCGCACGTAGGCGGCTTGATAAGTTAGAGGTGAAAGCCCGGGGCTCAACTCCGGAATAGCCTTTAAGACTGTCTCGCTTGAACGTCGGAGAGGTGAGTGGAATTCCGAGTGTAGAGGTGAAATTCGTAGATATTCGGAAGAACACCAGTGGCGAAGGCGGCTCACTGGACGACTGTTGACGCTGAGGTGCGAAAGCGTGGGGAGCAAACAGG
+
@?::2;=@>@0@AABBCC@DC?BB?B@C=??BBC=BAAAB<@@@ACA@AAB>AC??>:::::6<BABBBC?BBAA<ABB=BBB9B@@@>@@@=@=???@?@=@@5:5:@AAAACCCCBB?BC@BBBBB@A?>??BBBCA@9>,0,09==>AABBBBB>A@CC<B8;;777333:4996;433/2;=79525;@>?:?<@>9556=;8718@C<;;CB@CCCDCCBBB@BAB;;;/;ABBBIM<CCBBB;AAB?
@N9IO0:01019:05804
TACGAAGGGGGCTAGCGTTGCTCGGAATCACTGGGCGTAAAGGGTGCGTAGGCGGGTCTTTAAGTCAGGGGTGAAATCCTGGAGCTCAACTCCAGAACTGCCTTTGATACTGAAGATCTTGAGTTCGGGAGAGGTGAGTGGAACTGCGAGTGTAGAGGTGAAATTCGTAGATATTCGCAAGAACACCAGTGGCGAAGGCGGCTCACTGGCCCGATACTGACGCTGAGGCACGAAAGCGTGGGGAGCAAACAGG
+
@@B;:4;@@@,@@@B@@?=@BBCC@C?CBBBDDE>AA@@@5>?6@@A@@BB@BCC=AAAC=B?DB;;;@@3@@AA<AE:CC?99;;BC>AAA?AAB=A??@>@C;BA@@@@A@::::==399>>:<??8?AAA<>>@C?@=A<@@@????CBAB;;;<>>?B:B=A=>=<<;9:19<7;5:B?AAB@CB@A?@DC@E@;;9;BAAAAA=AC<BAAABBBCBBBCA@?:>>>:::.;AAADFE9A@@CC=B@@<
@N9IO0:01025:05799
TACGGAGGATCCAAGCGTTATCCGGAATTACTGGGCGTAAAGAGTTGCGTAGGTGGCAAAGTAAGTTGGTAGTGAAATCGTGTGGCTCAACCATGCTCACATTACCAAAACTGCTTAGCTAGAGGATGAGAGAGGTCGTTGGAATTCCCTGTGTAGGAGTGAAATCCGTAGATATAGGGAGGAACACCGATGGCGTAGGCAGACGACTGGCTCATTCCTGACACTAAGGCACGAAAGCGTGGGGAGCAAACGGG
+
BBDD@AA?ABB=B<?9::?:;;@DBC@D@CCCCC<AAABB=BCBB?BCCCCC>@@?@@@<@CC?CC>A=@@?>BBG@AAABDCC9;:BA?B?A???A@@@@A99:ADEF:C;;;@6;;ACAAAB>ABAAA??9849@@??C?A;>;>=8=?::978/7<<777(77,32257555<==56617;?>?<@;;;<A?>>>:<=@@????::6;@>=<5;077:@A@ABAD@BCA;;;6;BBCCCC;@@@??9???8
@N9IO0:01031:05793
TACGAAGGGTGCAAGCGTTACTCGGAATTACTGGGCGTAAAGCGTGCGTAGGTGGTTGTTTAAGTCTGTCGTGAAAGCCCTGGGCTCAACCTGGGAATTGCGATGGATACTGGGCGACTAGAGTGTGGTAGAGGGTGGCGGAATTCCCGGTGTAGCAGTGAAATGCGTAGAGATCGGGAGGAACATCCGTGGCGAAGGCGGCCACCTGGGCCAACACTGACACTGAGGCACGAAAGCGTGGGGAGCAAACAGG
+
@@@;92;B9;;;A<@;;;@CCC;:::?B?BBBBC>??@BC<ACB@A@BBAA=;:6;6;CD=C@CCAABA<:;AAB;AA?7CC@666>C8<8<A<5<8<,//9;AC@EBBB;;;0;@A@@@@@A@BBC?;;<BBA:A@9::4;5;>CC?CACCCCHFCCDDCC>AAAB@?AA>=@@@>6@@=A?BBDD@B@@?ACCAF@??=?<??799A<?6>27989=<<>97989/:@@ADC=C?@?AAA6@A@@@8:9@>
@N9IO0:01036:05767
TACGGAGGGTGCAAGCGTTGTTCGGAATTATTGGGCGTAAAGCGTGCGCAGGCGGCTATGCAAGACAGATGTGAAATCCCCGGGCTCAACCTGGGAACTGCATTTGTGACTGCATGGCTAGAGTACGGTAGAGGGGGATGGAATTCCGCGTGTAGCAGTGAAATGCGTAGATATGCGGAGGAACACCGATGGCGAAGGCAATCCCCTGGACCTGTACTGACGCTCATGCACGAAAGCTGGGGAGCAAACAG
+
?@@?7?C?7<BBB?BABB?BC@CCAD@B?BB@BB>B???A;@@A?@=@@;;5;;5:?:9;;;69>BBCCB@<<>>7CD@@1@;3959>5;;?@E<B9C::;;::-:?>>@BAA@>>3988<;<=>>>::@<=====+=>>7;;?;?=AABBB@A@@;;9@BB::9:CCABBCDCCBB>;;5<5<@@=@BCC?BBB?@=?@799=>/;A:B=:=<;?B8....--59-/5;<<;:.6-----&---55/255
@N9IO0:01039:05785
GACAGAGGGTGCAAACGTTGCTCGGAATTACTGGGCGTAAAGCGCGTGTAGGTGGATTGGTGTGTCAGATGTGAAAGCCCTGGGCTCAACCCAGGAACTGCACCTGAAACTACCAGTCTTGAGTGGTGGAGAGGGAAGTGGAATTCCTGGTGTAGAGGTGAAATTCGTAGATATCAGGAGGAACACCAGTGGCGAAGGCGGCTTCCTGGACACCAACTGACGCTGAGACGCGAAAGCGTGGGGAGCAAACAGG
+
AAA;9;A@6>A9::.:=>3::>A@<@6:38:BBD>@??AA:A@@@CBBBBB9BB;@@7:09B;;>@@BBBBBCCC;@AB=BCD>@@@C6;;8:@7@8<A@A;A9666;3>;<@9B@A@B<@;99@:AB?BCBBB=B?BBA?D@D@D@CB@DCCBBBB=AABA<BB;99CBBCCBCCD?A@@B?@@F@CCCB@BBC@CACC@BB7;6;A=@A@@<@=@??@;::@;;;@B@A;;;6;@@@BDD8<;;DB=BCC:
@N9IO0:01040:05771
TACGGAGGATCCAAGCGTTATCCGGAATCATTGGGTTTAAAGGGTCCGTAGGCGGTTTAGTAAGTCAGTGGTGAAAGCCCATCGCTCAACGGTGGAACGGCCATTGATACTGCTAGACTTGAATTACTAGGAAGTAACTAGAATATGTAGTGTAGCGGTGAAATGCTTAGAGATTACATGGAATACCAATTGCGAAGGCAGGTTACTACTAGTGGATTGACGCTGATGGACGAAAAGCGTGGGGAGCGAACAGG
+
AAAD@AA>@AA5<7:@?@>BBB>B?A=A@BB8<;3::(74(3;189543::534.9:6=:<<8=>@AABC@BBCD9;99.9====<:;6;C@EC?D@BA<@;@?=@>@@B::;DAA@?@5;;5;9?>B9949:>>@7;?A@@=;55>>>>>?@A@@?:966B9999@;?@9999@?@@;;5;;@AA;A4<5;:@@29.995258=>B==>@9;99=@9==:999>>@@6==9;;:&:>>@ABB9@@@BB@;::@
@N9IO0:01041:05774
TACAGAGGTGGCAAGCGTTGTTCGGAATTACTGGGCGTAAAGGGCGCGTAGGCGGCCTGGTCAGTCCCGTGTGAAATCCCTCGGCTCAACTGAGGAACTGCACGGGAAACTGCCTGGCTTGAGTTCGGGAGAGGGAAGCGGAATTCCGGGTGTAGCGGTGAAATGCGTAGATATCCGGAGGAACACCGGTGGCGAAGGCGGCTTCCTGGACCGACACTGACGCTGAGGCGCGAAAGCTAGGGGAGCAAACGG
+
AAA@@;<5;;5:A699??6::?AB@B@CACBBBC;:;;@@;@B=@@@AAA@:00+06;;:<=:9;?A8A9;;CBB=BCD;@@A=@ACC@BBB;;7;=C@@ADFDC?CC>B;;;ALL@CC?A@?@<;;;/9@=;@4@699;?B;A;@;@@:@CC;::C@CECD?BBB@@@A@@?;;5;;@A?B?CBC5;55=9@AB@CACF@BA?B@BB@CD?CB;;;BBBB@B@?;?7?@B???9=9?;<<=1==<@<4394
@N9IO0:01047:05784
TACGTAGGTGGCAAGCGTTGTCCGGATTTATTGGGTTTAAAAGGGTGCGTAGGCGGCTTATTAAGTCAGTGGTGAAATATCGCAGCTTAACTGTGAGGGTGCCATTGATACTGATGAGCTTGAGTACAGATGAGGTAGGCGGAATTGACGGTGTAGCGGTGAAATGCATAGATATCGATCAAGAACACCTATAGCGAAAGGCAGCTTACTAAAGCTGTAAACTGACGGCTGAGGCAACGAAAAGTGTGGGG
+
BBB:;;;4;?;?@<@@BB:;;D==1548099.44)4<)333&380333;9997;;7?>:>>*0+///39?;7AA@@8>00/88==::8<>AC@@@CCB<A@A5;:;::9949=99495495<566??CBBABBB?BBB?BB@B?B@C889785<BBBC?AA@?:?800:0/0:::84449939:89660-------//(/)/7;;;394444)5<98333(//////)/76683//)/6688*/3344444
@N9IO0:01053:05799
TACGAAGGGTGCAAGCGTTACTCGGAATCACTGGGCGTAAAGCGTGCGTAGGCGGTTAGTTAAGTCTGCTGTGAAAGCCCTGGGCTCAACCTGGGAACTGCAGTGGATACTGGCTGGCTAGAGTGTGATAGAGGATGGTGGAATTCCCGGTGTAGCGGTGAAATGCGTAGAGATCGGGAGGAACACCAGTGGCGAAGGCGGCCATCTGGATCAACACTGACGCTGAGGCACGAAAGCGTGGGGAGCAAACAGG
+
CCCA@>AC=CCBB<A9;:?BB@BCAC9::CCCCD>8::CE>BBBBB?@@@@;?@<A?BBB@B?BCCCCCCCBBBD9;:=6CDA7BBDD9B:BD@8D<BCBB<@BD9AABBBA?B?>=>@C@AA@@ABABAA??;@@A>BB?B?C?CD:A>ABBBBBB@CBBB=BBBBBB@@A=>?AC>AB?A=AAA?B>?>@BBB?A?>><?@BB==A<AAAA=@===AA>;;;8889>>>988-9>>====/==<==4=;<6
@N9IO0:01061:05801
TACGTAGGGTGCGAGCGTTAATCGGAATTACTGGGCGTAAAGTGTGCGCAGGTGGCCGCGCATGTCGAGTGTGAAATCCCCGGGCTTAACTTGGGAATTGCGCTCCGAAACTACGTGGCTCGAGTGTGGCAGAGGAAGGTGGAATTCCACGTGTAGCGGTGAAATGCGTAGAGATGTGGAGGAACACCGATGGCGAAGGCAGCCTTCTGGGCCAACACTGACGCTCATGCACGAAAGCGTGGGGAGCAAACAGG
+
@@>?>:::/;AA@AAAAA=A>ACC?B@B@CDECD=@@A?B6@AA@A@BBA@=@C698;AAAB9::AAABCCCCDD6;;;;.4:1:@:>666:<<6=?A;?::0/0)/77.7:<:::?7:?A@855=B<7=====>@:?<9:19?B?G?B7933:;>;@;A>?>7?;;988>@AAABBB<?><@<:::;@A@@=@@@@C?A@;;6;=ABBD?CAG@CDBB>@000@000;;?;::=5>=>?AAA7@AAILGBBB=
@N9IO0:01063:05804
GACGAAGGGGGCTAGCGTTGTTCGGAATTACTGGGCGTAAAGCGCGTGTAGGCGGTTTGCCAAGTCGGGTGTGAAAGCCTTGAGCTCAACTCAAGAAATGCACTCGGTACTGGCAGACTAGAGGACCGGAGAGGATAGTGGAATTCCCAGTGTAGTGGTGAAATACGTAGAGATTGGGAAGAACACCAGTGGCGAAGGCGGCTATCTGGACGGTTACTGACGCTAAAGACGCGAAAAGCGTGGGGAGCAAACAG
+
@AA;;5;;<;*9>?@BBB?AB?;;6;;A;@?@A@;@@@DE?CCGBCBBA;;5;A5;:,9@4718;>>;3:;?949(44.46455?=>B?CBBB?AAA;ADDA:99A=@AAABABAA@CBBBCE@BB@B?BBBB?BA@ACEAC@E@CB=BCBBBACAB@BCCC?GBBBCA@@BA@5;;0;;;;4;;B?BBBD?AAA8=:9939??>@995;@C@C@BBBA@@@;;;;-::9997333&3333=>=1<::8;1779
@N9IO0:01033:05810
TACGAAGGGTGCAAGCGTTACTCGGAATTACTGGGCGTAAAGCGTGCGTAGGTGGTTTGTTAAGTCTGATGTGAAAGCCCTGGGCTCAACCTGGGAATGGCATTGGATACTGGCGAGCTAGAGTGCGGTAGAGGGTAGTGGAATTCCCGGTGTAGCAGTGAAATGCGTAGAGATCGGGAGGAACATCTGTGGCGAAGGCGACTACCTGGACCAGCACTGACACTGAGGCACGAAAGCGTGGGGAGCAAACAGG
+
@@=:92<?9;;;A=@AAA?BBCBI@C?B?A@???9:::BA;@@B@@@@@@@;@@=@B<BC@C@BCCCCCCBBH>@7<A@8GF@6CBCC<C<>==7=9>?8;>@4;59<C@@A?BA>@@AA@BCBBAA>AAAABB<BBAA@?C?@?AG?C@CBBCCCCCCAAA=ACBCBCCCBBA@CF>CB@C@BBBBBBBB?BAB?B?BCCAAAC???=??>ABBBBBBCCDB=?37,383337189:>B=>188BBB=AA@<
@N9IO0:01037:05849
TACAGAGGGTGCAAGCGTTGTTCGGAATTACTGGGCGTAAAGCGCGTGTAGGCTGCGATGTAAGTCGGACGTGAAAGCCCTTGGCTTAACCAAGGAAGTGCATCCGATACTGTGTCGCTTGAGTACCGGAGGGGATGGCGGAATTCCCGGTGTAGAGGTGAAATTCGTAGATATCGGGAGGAACACCTGTGGCGAAGGCGGCCATCTGGACGGTAACTGACGCTGAGACGCGAAAGCGTGGGTAGCAAACAGG
+
AAC@A@@@<@A@B>AA>>9>?=??;@6:4:AAAE>@@???9@AAADABABB=@?=?>>888=9=???<?BBAA@A9@==8=5858B>?>B@B@C@C@BBCBBBB@C???BBAABB@@?C<@@@@??=A<@@@@499?;?C?C?C@BB=B@AABABAA>BCCC>D?BBCCCBBB?@@@:>@>@@AAB?B@@@>A@A<A=;;5;?BDCCCACCD@DF@BCCBBCCBBBBBABB@@>6;;AA@@;A@ABBC>CCC?
@N9IO0:01040:05826
TACAGAGGGTGCGAGCGTTGTCCGGAATCACTGGGCGTAAAGGGCGTGTAGGCGGCTGGCTAAGCCGCGTGTGAAATCCCGGGGCTCAACCCCGGAACGGCACGCGGGACTGGTCGGCTAGAGAATGGTAGAGGCGAGTGGAATTCCTGGTGTAGCGGTGGAATGCGTAGAGATCAGGAAGAACACCGGTGGCGAAGGCGGCTCGCTGGGCCATTTCTGACGCTGAGGCGCGAAAGCGTGGGGAGCAAACAGG
+
;:BBBBBE>BBBAAA=>@;@@@<@;@?AABA9::39?@@A<AD>ABAABBC@BB?BBC>@AA<<<-00@AA?BBC:99:69>B2?@@B;@@@8@>C6;9;?BBBBED=ABBF;AAB<AABBBBB?BB>BBCCC@CBA??@8=9=?DADC?CAAABAB:?@5;6;?@BCEBCBBBCBC@C>BB@???@B@BB@BBA;A:00+0==AA@BB=B@BCD=CD<<<CCBAAA<@@@BAA<ABBCDEH;BBBBF>BBB?
@N9IO0:01045:05815
TACGAAGGGGGCTAGCGTTGTTCGGAATTACTGGGCGTAAAGCGCGCGCAGGCGGTTCTTCAAGTCAGTGGTGAAAGCCCGGAGCTCAACTCCGGAAATGCCATTGAAACTGTAGAACTTGAGGACGAGAGAGGTGAGTGGAATTCCCAGTGTAGAGGTGAAATTCGTAGATATTGGGAAGAACACCGGTGGCGAAGGCGGCTCACTGGCTCGTTTCTGACGCTCAGGCGCGATAGCGTGGGGATCAAACAGG
+
BBCA@9?@@@0@CDDCDD?BB@@B=A6:5;A??A;@B@A@=ABBBCCCAAA=;;6;?BC@CD@CBBAAAC?::;C=BBB<B>:::BAA=@;;5;9@@8;;;=;92:=@9A;::CCBABB@BCC?BBBBCB@@@?A@AA;;6;=A>BC>DBBCHFDCD@CBAA;A>@@@ABBBBB=AB:?;>?;=9:29<>?;?AA@C@CC?@@@AC@@;>>>>?@7<;65555<===35/////79;9:;<<1:;<<>5559;
@N9IO0:01050:05821
TACGTAGGGTGCGAGCGTTAATCGGAATTACTGGGCGTAAAGGGTGCGCAGGCGACCCCGCAAGTCAGACGTGAAATCCCCGGGCTCAACTTGGGAATGGCGTTTGAAACTACGGGGCTGGAGTGTGGCAGAGGGAGGTGGAATTCCACGTGTAGCGGTGAAATGCGTAGAGATGTGGAGGAACACCAATGGCGAAGGCAGCCTCCTGGGCCAACACTGACGCTCATGCACGAAAGCGTGGGGAGCAAACAGG
+
;@AAADEE=???BBA?@@?B@BBCGG>@=@C>@>8@@=BB=BC=BBA@A;;4;:5;;;.9A@=@@?BCAA;;;@@6;<;;.;C;@?BA<AA>A>8@5@@5=@=?<AEB?BBBCC==1BAB>?:@@4:0:??>>?9:9-7?<<4?4:8;;88888<;;4:8<81===B?==BB8=<;=49:4829@@;?38939=?8>6?<@@88937791>2>:>B?@A?:9:?=>:::?@@@@9?@?BACC;???BD>CBB<
@N9IO0:01055:05835
TACGTAGGTGGCAAGCGTTGTCCGGATTTACTGGGCGTAAAGCGCGCGCAGGTGGTTCGTCACGTCCGAGGTGAAATCTCCCGGCTCAACTGGGGAGGGGTCTTCGGATACGGGCGGACTTGAGGAGAGCAGAGGTGAGTGGAATTCTCGGTGTAGTGGTGAAATGCGTAGATATCGAGAGGAACACCAGTGGCGAAGGCGACTCACTGGGCTCCACCTGACACTGAGGCGCGAAAGCGTGGGGAGCGAACCGG
+
CC@@ACB@BEACC9;;EC@BBC@C?BBD:???>>8::;@B8;;:;CCCBBB>BB>B?BDDCCBBBA;@@A=@@AC=<;;ED<C@A@AA>@;;;;*:=@@4@@@<A@=@:9:AA9AB<<;;4;@@?B@@@?;;:A<?A?>??@C:D?A=;:8494455905=??6==<<;>>=>9//-----(-(---(--/5.555.56<<<=>@?@@CC>BBB?BC>CBBAAA@A;<8;BA;;;0;;ACCCC9AA@@@5;4;=
@N9IO0:01060:05832
GACAGAGGGTGCAAACGTTGTTCGGAATACTGGGCGTAAAGGCGTGTGTAGGCGGTCTCATAAGTCGGATGTGAAAGCCCCGGGCTCAACCCGGGAAGTGCATTCGAAACTGCGAGGCTAGAGTATCGGAGAGGTTGGTGGAATTCTCGGTGTAGAGGTGAAATTCGTAGATATCGAGAGGAACACCGGTGGCGAAGGCGGCCAACTGGACGAATACTGACGCTGAGACACGAAAGCGTGGGGAGCAAACAGG
+
BAA:;;AA;@@?A?9@AA=??@CA?@3999:94(///77(/)/7//44:::9==9955<99=589@@?@?????@3::AA6@B<A;;;@DC=CC=B>A@A@BB?BBBA=B;;;BEEAFIDAAAAACCC?BABC@C=@<@B5;7;=@@@@<@@;;;@@?@CCD:?<?A???@?@:99:????C?BBB?B@BB?BBA4:5:@<@?C@BAB=@@@@<@B?;;;@@@@BBBDBAA;<<0;@@ABFD9AABDF>@@@?
@N9IO0:01026:05897
TACGTAGGGTGCAAGCGTTAATCGGAATTACTGGGCGTAAAGCGTGCGCAGGCGTCTTGCAAGACAGATGTGAAATCCCCGGGCTCAACCCTGGGAACTGCATTTGTGACTGCAAGGCTGGAGTGCGGCAGAGGGGGATGGAATTCCGCGTGTAGCAGTGAAATGCGTAGATATGCGGAGGAACACCGATGGCGAAGGCAATCCCCTGGGCCTGCACTGACGCTCATGCACGAAAGCGTGGGGAGCAAACAGG
+
ABBBAABD=@@@A:?@>@;A9A@>;@,0,/:99<5AABCI=BCAAB<;;<=9=0/00)54;<=>?ABBA<<;BB<CDDE;FE<::5:.55)59<2<16666=??9>>???@AAB>A?AAA<??@@@?9???;;;;;*<?B5:5:4::?B;;:@>@=;9:??A<ACBBBBBAAA@<@=;00,0+0<<;@0;;@CBA>A>@@<;;;;.;;;0;4;:A?=@@A999A>@=>@@;<;D>C;;<BBB7BCCCC>CCC=
@N9IO0:01026:05900
TACGTAGGGTGCGAGCGTTAATCGGAATTACTGGGCGTAAAGCGTGCGCAGGCGGTTGTGCAAGACAGGTGTGAAATCCCCGGGCTTAACCTGGGGAACTGCACTTGTGACTGCACAGCTGGAGTGCGGCAGAGGGGGATGGAATTCCGGCGTGTAGCAGTGAAATGCGTAGATATGCGGAGGAACACCGATGGCGAAGGCAATCCCCTGGGCCTGCACTGACGCTCATGCACGAAAGCGTGGGGAGCAAACAGG
+
@@AAAABD<;;;D;:;CC@G?CCE@C6;09>@>B>DBAA@;AABABBCCCCADD>@?A@@DC?@@ABA?AB995C8BBAB3=;5;>393740///&/39///7666@88?BBBBBBA@@>>887387>6>@@@AAAA198??A4000,0*0@000;>>?@AAAC?BBABCCC???A:876;=8=2:9@=@?@A<@BB<@;?>699>>0==9,9.44===>>=@;;<AA@9;9@999,9==@ACC7999BC>A@A=
@N9IO0:01034:05875
TACGAAGGGTGCAAGCGTTACTCGGAATTACTGGGCGTAAAGCGTGCGTAGGTGGTTCGTTAAGTCTGTCGTGAAAGCCCCGGGCTCAACCTGGGAATGGCGATGGATACTGGCGGGCTAGAGTGCGGTAGAGGAGAGTGGAATTCCCGGTGTAGCAGTGAAATGCGTAGAGATCGGGAGGAACATCAGTTGCGAAGGCGGCTCTCTGGACCAGCACTGACACTGAGGCACGAAAGCGTGGGGAGCAAACAGG
+
A@@:94:B;@@@B>A9::?BAB@A=<38-4;=:D>:9:CC5??A?@;;;A@@A@=??BBB@B?BBCB=BCCCDHD==:>>0B<6<CCC@B?CEE=C:CC:CB<BB?BBCBBB@BB<<A??@BBBBCC@B99487<AABBB@B?B?AD>D?EBBB???BBAAB<847@@?852@BCBC>BC@A=???CCBE>A999@D?9999CCABBB=AA=A@@??:99?A@@@??9BBBABB=BBBFEEF<BBGEE>CCB9
@N9IO0:01049:05877
AACCAGCACCTCAAGTGGTCAGGATGATTATTGGGCCTAAAGCATCCGTAGCTCGTTTTGTAAGTTTTCGGTTAAATCCATGCGCTTAACGTATGGGCTGCCGGGAATACTGCATAACTAGGAAGTGGGAGAGGTAGACGGTACTCGGTAGGAAGGGGTAAAATCCTTTGATCTATTGATGACCACCTGTGGCGAAGGCGGTCTACCAGAACACGTTCGACGGTGAGGGATGAAAGCTGGGGGAGCAAACCGG
+
A9B@BBBDD@BBC>AAA=BBBB>BBBBB?:;:;D=@>:::5:=@AA<??:::BBAADB598C=??CD9CC@A;??9@?;@@A@@@A<@=@AABBBC>CBBB>BC>C@CCBAAA@@@?BBCC@C?BBCC>AA@C?ABBC@@<?@@<??8==>6:69@?29999-7?29728E@AABA<ABB;;;6;><??9:2:9?2929@;?9999699:7<::;<7;:<<<75549913433:1345<<:<);444<4:4;9
@N9IO0:01051:05862
TACGGAGGGTGCGAGCGTTAATCGGAATGACTGGGCGTAAAGGGCATGTAGGCGGATGATTAAGTTAGATGTGAAATCCCTGGGCTTAACCTAGGAATTGCATTTAAAACTGGTTATCTAGAGTATTGTAGAGGAAGGTAGAATTCCATGTGTAGCGGTGAAATGCGTAGAGATGTGGAGGAATACCGGTGGCGAAGGCGGCCTTCTGGACAGATACTGACGCTGAGATGCGAAAGCGTGGGGAGCAAACAGG
+
@@@A?CBC=CBBBBA:::=A=@@C@B=ABBA@@@:;;;A@5@@4A@@??BB?AA>99;8?9><?B?ABB998CCC>CBD<>>>7>?9><??BBB@C?C9:9@@?.999-9=@=@=A@AA@@;<;@A7;;@A@B@C?C@CBBB>B<@<AAAABCCCCC?B@@A;BCCCDFEDBCBAAC=BB=@=@AA=A?BB?BAD;@<@@<@@C@CCE?BBCCCBCBBBBA;;;AAABCBB@@@=@BBBCCD;CBBCC;B@@;
@N9IO0:01060:05880
TACGAAGGGTGCAAGCGTTACTCGGAATTACTGGGCGTAAAGCGTGCGTAGGTGGTTCGTTAAGTCTGTCGTGAAAGCCCCGGGCTCAACCTGGGAATGGCGATGGATACTGGCGAGCTAGAGTGCGGTAGAGGAGAGTGGAATTCCCGGTGTAGCAGTGAAATGCGTAGAGATCGGGAGGAACATCAGTTGCGAAGGCGGCTCTCTGGACCAGCACTGACACTGAGGCACGAAAGCGTGGGGAGCAAACAGG
+
A@C:98:D>@AAC?BABB@B@@@A9=392:?AAC>@@?BC=BBB@@@@@@@?BC@D?@BD@D?BCCCCAAACCDD>BA?=0@;3;<BA?B@CCC>C9BB;D@?AC@@??@??<?AB<BCBBBAB@@@>==>BB>AAACCC?A?B@BB>B?BABBB@@?A;<<8=AA@>>>@@?>>=B:??<?>999B?>?588?>:>;??<?BA==>B;?;6;;>=>??99:>====8AAA;;;0;@BBCGD9@@CCC=C@?<
@N9IO0:01060:05890
TACGGAGGGTGCAAGCGTTATCCGGATTCACTGGGTTTAAAGGGTGCGTAGGTGGGCTTGTAAGTCAGTGGTGAAATCTCCGGGCTTAACCCGGAAACTGCCATTGATACTACGGGTCTTGAATTTTCTGGAGGTCAGCGGAATATGTCATGTAGCGGTGAAATGCTTAGATATGACATAGAACACCAATTGCGAAGGCAGCTGGCTACGGGAATATTGACACTGAGGCACGAAAGCGTGGGGATCAAACAGG
+
AACC?BAE<BBAA>ACCC@BBB<?:=>;???@A@;AC9??9??=>@@AAAB?BDD>BB?BDC@BBBAC9949@>?;ABAA;@@<AB@D@CC:A5::)5@@@>AB:C>>BBCDDDD>@A@>A@7B>=0<AB>;95;9945B?A?B@?@AAA?@?BABB>>?@A<BBAB?BAAA@????@;CBB=ABB9?9<,0000*/3888@<<7?<??<=3@=?>?>B@@BBBB;;8;BBBCC=AAA@DLL;@@@DC=@@@=
@N9IO0:01017:05954
TACGAAGGGGGCTAGCGTTGTTCGGAATTACTGGGCGTAAAGCGCACGTAGGCGGATATTTAAGTCAGGGGTGAAATCCCAGAGCTCAACTCTGGAACTGCCTTTGATACTGGGTATCTCGAGTATGGAAGAGGTGAGTGGAATTCCGAGTGTAGAGGTGAAATTCGGTAGATATTCGGAGGAACACCAGTGGCGAAGGCGGCTCACTGGTCCATTACTGACGCTGAGGTGACGAAAGCGTGGGGAGCAA
+
?B?:929;9;*;AAB;;;?CC?AB@CAE?B@@@A<BBAFG>BBBBCC;;;C?CC@BBCCC=B?CBABBBB7BBCC=BBC=CAA;;;@@;@BDAA>A6;9@@;>A/99==;733(33333344;<<>A?C?@??:@A;:;B?B?C@A=000000/55>8=;;<1@:00)/77::44.49.445:58<:>88336///)/3//)/88989>8=>;:?=??@@@??=?:::50000===*.0//;;;+//799
@N9IO0:01018:05921
TACGGAGGGTGCAAGCGTTATCCGGATTCACTGGGTTTAAAGGGAGCGTAGGCGGGCATGTAAGTCCGTGGTGAAAGCCCTCAGCTTAACTGAGGAACTGCCATGGATACTATATGTCTTGAATGATGTGGAGGTTTGCGGAATAGGTCATGTAGCGGTGAAATGCTTAGATATGACCTAGAACACCTATTGCGAAGGCAGCAGGCTACACATAAATTGACGCTGAGGCTCGAAAGCGTGGGGATCAAACAGG
+
ABCB>@AA<@A@B;??994:BA?B@BB?B899A?6==0::.:?6;;;;<;D@CCC>BB@@@B@BBD@CCE?BBBC=CCC?CCCCBB@B@BB;;;@C?BBBC9;;B?AA@BBDBCCAAABACC@@@@9::?=::29;5<=??C?CBA>::9AA?A???9?;<=/8448497733989828;;;63779=>;500/0)/4988=>>;?DA@A97:BD>D>AAC;;;B;;2;>AABB=BB@@BCC8BABBA<@@@<
@N9IO0:01020:05921
TACAGAGGTCCCAAGCGTTGTTCGGATTCACTGGGCGTAAAGGGTGCGTAGGCGGTCGGGTAAGTCTGACGTGAAATCTTCAAGCTCAACTTGGAAACTGCGTCGGATACTATTCGGCTAGAGGAATGGAGGGGAGACTGGAATACTTGGTGTAGCAGTGAAATGCGTAGATATCAAGTGGAACACCAGTGGCGAAGGCGAGTCTCTGGACATTTCCTGACGCTGAGGCACGAAAGCCAGGGGAGCAAACGGG
+
AAAAB;;;;CE>D>B@@@=@C?AB??B=???AA?9??:::5;A;BB;<;CEABB?@@@C<A@=A@;;;BCCCBBB=CEC@BB@B@AACACC@C@CE>BBBBBBBB>BBCCCCC@BBACCBBBB>A=A@>AACB5@@;;;@<=?A@AA>A=@@CCB@:;<DEG>BBBBCAAA;;;;;5;::4;2:?@9=9992999.5<A@ABCEBBBIAC???A:A?BAAABBBABB=@?B999.9>9==A@2>>999.9?@6
@N9IO0:01021:05911
TACGTAGGTGGCAAGCGTTATCCGGAATTATTGGGCGTAAAGCGCGCGCAGGCGGTCTCTTAAGTCTGATGTGAAAGCCCACGGCTCAACCGTGGAGGGTCATTGGAAACTGGGAGACTTGAGTGCAGGAGAGAAAAGTGGAATTCCACGTGTAGCGTGAAATGCGTAGAGATGTGGAGGAACACCAGTGGCGAAGGCGGCTTTTTGGCCTGTAACTGACGCTGAGGCGCGAAAGCGTGGGGAGCAAAC
+
;;;CA;;6;A>AC>@@BB?BDG?A;@<@:;<.44)388::/43888444885:=9=CCBC:B7;?@@?@95599;6499)4937455=9>:?<A<?>C<?8999@;@B:>>>=9?==:>245::::==8<=<AACC9=B@4679=@9>955///////777.7;333:444:99:>7::7;7;=<9>@==<=@@8=:;;5;<<;;(;.515<<=:@>>>>666;;94995555)5555;<<0;;<<<3;
@N9IO0:01031:05959
CACGGGGGGAGCAAGCGTTGTTCGGAATTACTGGGCGTAAAGCGTGCGCAGGCGGCGCCGCAAGTCGAGTGTGAAATCCCCGAGCTTAACTTGGGAATTGCGCTCGAAACTACGGTGCTGGAGTGTGGCGAGAGGGAGGTGGAATTCCACGTGTAGCGGTGAAATGCGTAGAGATGTGGAGGAACACCGATGGCGAAGGCAGCCTCCTGGGCCAACACTGACGCTCATGCACGAAAGCGTGGGGAGCAAACAGG
+
BCBBAAAA(@@?D>@@CC@BB@@?;?796;BBBB>BBBCC;=;CDC@@@00+00+00;>AAA=AAB;:;A@@;9:.9999-993972<8<=2:9(4382884445;<<5<A?@A<88;AA;@@@A?A=:9980:;300)/6(/)3-3-399;;;<=8717333(38888======A=C?BB?B?????B@;;6;BB?C@CBBB?@@=@AA8@<@:@@@A@B?@?AB@;;;;;;;;0;@AACCC9<;<CD>BBB<
@N9IO0:01049:05948
TACGAAGGGGGCTAGCGTTGCTCGGAATTACTGGGCGTAAAGGGCGCGTAGGCGGACAGCTTAGTCAGAGGTGAAAGCCCAGGGCTCAACCTTGGAATTGCCTTTGATACTGGCTGTCTTGAGTTTGGGAGAGGTGAGTGGAACTCCGAGTGTAGAGGTGAAATTCGTAGATATTCGGAAGAACACCAGTGGCGAAGGCGACTCACTGGCCCAATACTGACGCTGAGGCGCGAAAGCGTGGGGAGCAAACA
+
ABCBC?BBBB1BBAB????BBCCC@C@C?BBBBB>CCCCD>DF>AA@@@DD@EGACCCCCC@CCCCCCBB?CABB:???<ABC=CBAB@B?B?A=A;@;@@?AD<AABBBBB?ABB??@>CBBBC<AA7>???=???BAB?B=??A=@:::AAAABA@BBBC>C?AA???@?==:=>9=:=@=@BA;@::9399929>?9:7BAAA??9??8=<@????B???CA??;?><<>@+99><<<<2<997>6;7
@N9IO0:01053:05926
TACGGAGGGAGCTAGCGTTGTTCGGAATTACTGGGCGTAAAGCGCACGTAGGCGGCTACTCAAGTCAGAGGTGAAAGCCCGGGGCTCAACCCCGGAACTGCCTTTGAAACTAGGTAGCTAGAATCTTGGAGAGGTCAGTGGAATTCCGAGTGTAGAGGTGAAATTCGTAGATATTCGGAAGAACACCAGTGGCGAAGGCGACTGACTGGACAAGTATTGACGCTGAGGTGCGAAAGCGTGGGAGCAAACAGG
+
;B@@>@CC>BBB@@A@@@;@C:;;AK@C?B;;<<8;DCCJ?CBBBBC@CAB=BC?BBBB@00,00@00;C<?@AA8@??/:;;.;@@=1999&97;29589?CA=?;;5;=00+0>>>AAAC>;;;5;=@@<;5;@@@@@@D8:6:=:;;@@@@@CC<??>=5<897339;=??9>=4<:77/3<<8=;33,37718488:<::?@@@;A;;4;?@@=@BBAAB@@@=A;;;CC6;;@;;;0;AAAC=BAB8
@N9IO0:01025:05974
GACGAGGGGTCCAAGCGTTGTTCGGAATCATTGGGCGTAAAGCGGGTGTAGGTGGTTCTATAAGTCAGGAGTGAAATCCCCGAGCTTAACTCGGGAAGTGCTTTTGAAACTGCAGAACTTGAGTGTGGGAGAGGATCGTGGAATTCCAGGTGTAGTGGTGAAATACGTAGATATCTGGAGGAACACCGGTGGCGAAGGCGGCGATCTGGCCCAACACTGACACTGAGACCCGAAAGCGTGGGGATCAAACAG
+
@@BAA@BB8BB?B?B@@??BB?BD@B?BBAA>BE>@@@CC=DDCC>@A@AA?@@<@>BABCD@CBBBD@BBBDDE=CCCC9B9:9@;>:@BBCC=C9::AABAB9BBF>BBBBBBBADIACBAABCCG=CCCC?BBBBBC@C?CAE?AA?AA@ACAA?BAA@;A???A??@@CBBBC?BB@B>AAA?B?BB?BBC>A=@@=@973:::8==6?7=///6.//68978552)36:2///::?>0=?;53.538
@N9IO0:01031:05994
GACAGAGGAGCCAAGCGTTGTCCGGATTGACTGGGCGTAAAGCGCACGCAGGCGGATGCGCGCGTGGGGTGTGAAATCTGGCCGCTTAACGGCCAGGCGCCATCCCATACGGCGCGTCTGGAGTGATGCAGAGGTCGATGGAATTGCCGGTGTAGTGGTGAAATGCGTAGAGATCGGCAGGAACACCCAGGGGGAAACCAGTCGACTGGGCATCTACTGACGCTGAGGTGCGAGAGCGTGGGGAGCGAACCGG
+
@DC@@?C?A@?<?;@A@A>BBD?B?AA?A@@@BD>AAA@A<AAAACCCBBB@BC@CBB9:9BCCBCCC:BBA>@@;@A@@=@=@@C@C@BB?B@BC@@@@@CCCD>BBBBB@CCCBBCCC?BBBBBBB?@A??=?@AA@@<?=@6:;?B@DD?@@@?<?AAB=BBBBCCAA@?@AA?AA@=@=@ABD>CDDDD3BC>B@BBBBBBBBBC<B@AABBB?A@BACAAAB?BA?:?99:AAAACD2??@@@<@9=9
@N9IO0:01034:05976
TACAGAGGGTGCGAGCGTTAATCGGAATTACTGGGCGTAAAGCGCACGTAGGTGGCGACGTAAGTCGGGTGTGAAAGCCCCGGGCTCAACCTGGGAATTGCATTCGAGACTGCATTGCTGGAGTACGGAAGAGGAGGGCGGAATTCCCGGTGTAGCGGTGAAATGCGTAGATATCGGGAGGAACATCAGTGGCGAAGGCGCCCTCTGGTCCAGTACTGACACTCAAGTGCGAAAAGCGTGGGGAGCAAACAGG
+
CCDCB@A@;@@>A??@AB=A=AAA?C@C?BBBBB>AAAAC8;:;:BBBCBA<@A=@@?B@@??ABBBJ=CBBBC@7:;DD;CC=BBBC@C@CCC>C>A<@@@@<@@;;;CDCBCD>AAAB=@@@;;;@C@C@@=@@@9;;5;5;8;D>EACBBCA;;7;CBC=CBBGCCEEDCAAAB<BC=A=ACAA;;99299;./)0///)/7//)/4.554<<>>>;::<55.3:9/////&//7:<<</555;;39:97
@N9IO0:01035:05997
GACGTAGGGGGCAAGCGTTATCCGGATTCACTGGGCGTAAAGGGCGCGTAGGCGGCTACGGAAGTCCGGCGTGAAATCCCAGGGCTCAACCCTGGAACTGCGTCGGATACTCCGTTGGCTAGAGGATGGTAGAGGCTCGGGGAACTAGCGGTGTAGCGGTGAAATGCGCAGATATCGCTAGGAACGCCGGTGGCGAAGGCGCCGGGCTGGGCCATTCCTGACGCTGAGGCGCGAAAGCTAGGGGAGCGAACCGG
+
:AAAA@AAAB2AC@DBBB@CCDAD@CC@CCBBBE?BCBIE>CC>CCCCBAA=;;7<@@@D@C@CAA?A@CCBBBB>BBA:???9?CAB?BE=BB=B>@@A@ABAB@BCCBBC@CB?C@CBBBB@;@;;40<000,0:<@AA7C?CBAABB>AAAA@@@?BBBC>CCBB@@@CCCCCDCBBB=A=ACC?C<AA=;;;4;6;DD9@@<@BBD>D?;;5;5;?@>=>00/9499?>?>8>A?>?AA8@@@AA>A<@<
@N9IO0:01037:05961
TACGTAGGTGGCAAGCGTTGTCCGGATTTATTGGGTTTAAAGGGTGCGTAGGCGGCTTTGTAAGTCAGTGGTGAAATATGGCAGCTTAACTGTCAAGGTGCCATTGATACTGCGGAGCTTGAGTACAGATGAGGTAGGCGGAATTGACGGTGTAGCGGTAGAAATGCTTAGATATCGATCAAGAACACCTATAGCGAAGGCAGCTTACTAGGCTGTAACTGACGCTGAGGCACGAAAAGTGTGGGGATCAAACAGG
+
@@DBCBB>;;7;A=BBBBACGFAGFCCC>BB@CD6;;,9>6=<9>@AB@>@;@@>@BA;@@C?BBBBAB@?B@@@:ABBB@BBBBB?A<AA@BDD@CABBB?BA>AABB@@@::6:A?A=A:::BDBAABABB8BAA>BB?B@B?BCDF?BB:995945549;)5555.4;<;445544<;.44.555.///////93:3://5=8==;>87;5699?BBBBCCDD@;:49>=ABBB7BAAABCB4>999@5>@B?
@N9IO0:01039:06008
TACGGGGGGGGCAAGCGTTGTTCGGAATTACTGGGCGTAAAGGGCTCGTAGGCGGCCAACTAAGTCGGATGTGAAATCCCCAGCTCAACTTGGGAACTGCATCCGATACTGGATGGCTTGAATTCGGGAGAGGGATGCAGAATTCCAGGTGTAGCGGTGAAATGCGTAGATATCTGGAGGAATACCGGTGGCGAAGGCGGCATCCTGGACCGACATTGACGCTGAGGAGCGAAAGCCAGGGGAGCAAACGGG
+
==99999999"<>+0000,/738;8>;>><@@@B<BAAAC0;;/:@>>?9949;8;@D?CCC?AADC@BBBB;;;,9?==+995?AB=AA=??*7-44:=:;<;569?C@@>ABC?CC@BC>B>ACB;AA:9949@@@@@@@B=@?5505;;94430445<5<<;;;;;===<=<<7;;4:49;;7<75509:<.4.95.5;<@:@A>??@B???C@CBCCCC@@@=BBAA@A<AA?BBBA3AA;::,::D;
@N9IO0:01060:05979
TACGTAGGGGGCGAGCGTTGTCCGGATTTATTGGGCGTAAAGAGCTCGTAGGCGGTTTGGCAAGTCGGGTGTGAAAATCCGGGCTCAACTCGGAGACGCCACTCGATACTGCCATGACTCGAGTCCGGTAGGGGAGTGCGGAATTCCTGGTGTAGCGGTGAAATGCGCAGATATCAGGAGGAACACCGGTGGCGAAGGCGGCACTCTGGGCCGGTACTGACGCTGAGGAGCGAAAGCGTGGGGAGCGAACAGG
+
B@;<;??=>=,>???B;;6;AA<@=>AB9@?7;D<<B=BB=AAA@@97788333-48(4.4949899=1<<<;:;;-4B=AB=BB@@<@@AB=?999AA=BCCCCBB?@;;;;A;9:=??@:9:B=A49;A??0>?AB;;7;=B=A?;;7;@;;;BC?BDCB>BCCC;;;BBB;;;D:;;@B8;;B?C@BC@CGD@C?BB@C@@@@BCC<A?B?@@;;;AA@@@AAA@AAABBC<BA@@@@@2@@A@@<;;;>
@N9IO0:01024:06018
TACGGAGGGGGCTAGCGTTGTTCGGAATTACTGGGCGTAAAGCGCACGTAGGCGGCTTTGTAAGTTAGAGGTGAAAGCCCAGGGCTCAACCCTGGAATTGCCTTTAAGACTGCATCGCTCGAATCATGGAGAGGTGAGTGGAATTCCGAGTGTAGAGGTGAAATTCGTAGATATTCGGAAGAACACCAGTGGCGAAGGCGACTCACTGGACATGTATTGACGCTGAGGTGCGAAAGCGTGGGGAGCAAACAGG
+
BCDD?A@CCC1CCDCCCC>BB@CC?B<B8;:A@C>@@ACD=A;;;CBBACD@@A?BEG>EDFACC?CCCC@CBBF=@?C=CCC=CA@A>AA<AB?A?B?BF@DD?D?@??@@??ABBBBB;;8;ACCC>;;;;<@AAABB?CADAGACABBBCBB;;<;DGH?C@DCCBBBBBB?BB7;5<A=@@A?BBAB?C@@=@?AABBBBBCCC?AAAABCAA?ABAAABBCB@BBAA@C9????@AB5??BBC>?@?>
@N9IO0:01033:06036
TACGGAGGATCCAAGCGTTATCCGGAATCATTGGGTTTAAAGGGTCCGTAGGCGGTTTAGTAAGTCAGTGGTGAAAGCCCATCGCTCAACGGTGGAACGGCCATTGATACTGCTAAACTTGAATTACTAGGAAGTAACTAGAATATGTAGTGTAGCGGTGAAATGCTTAGAGATTACATGGAATACCAATTGCGAAGGCAGGTTACTACTAGTGGATTGACGCTGATGGACGAAAGCGTGGGTAGCGAACAGG
+
BBBC=@@<?AA=A?BCBB?CCC@C?B=A@@?9BF7CC<AC=AC>BB>@???;;;5;A;@A@@<?????>>8=>=>8@>A9ACBAAABB?AA=AB?B@BC@B?BB?CBBA@@@@CCC<BB?BA?C?@?@::6:=AAD>BAB;;8;BBBBCCCDCCCBB?ABBC=CCBC?CBBBBB?B@@@A5;5;BC>C?B9<<BC5;4;;;5;?BBCAAAC;;;?AB=;;;;;;;;CC>@A<<;0<<AAAE?C@A@BB@;;<?
@N9IO0:01042:06054
TACGAAGGATCCAAGCGTTATCCGGAATCATTGGGTTTAAAGGGTCCGTAGGCGCCCTGTAAGTCAGTGGTGAAATCTCCCCGCTCAACGGGGAAACTGCCATTGATACTGCAGGGCTTGAATTACCAGGAAGTAACTAGAATATGTAGTGTAGCGGTGAAATGCTTAGAGATTACATGGAATACCGATTGCGAAGGCAGGTTACTACTGGTGGATTGACGCTGATGGACGAAAGCGTGGGTAGCGAACAGG
+
CCBBA?B??@@5;5;;;<=BBB@DAC?BAAA>AA9@@9@?9??8@@;??@@<;;5;3;>?A<AABB@@@@BAA@9;;;;;;.:@@<=899:9-9@9=?@A>AA>ABA@@@@@@AA<AA?@B>A@CC?@A?B?BBB=AABCC@CC;:;CCCBB@A@@=@BBD>;9=B@DCCBBC?BAA;;5;=@BA?@@@7:9??2909>>=A?CCBBBBC?AC?@<7;;@;99BBBB?AA???0;;A@@@8@@@@>D=@@@6
@N9IO0:01047:06023
TACGAAGGGGGCTAGCGTTGCTCGGAATGACTGGGCGTAAAGGGCGCGTAGGCGGTTTGGTCAGTTAGACGTGAAATTCCTGGGCTTAACCTGGGGGCTGCGTTTAAGACGGCCAGGCTTGAGTGTGAAAGAGGGTCGTGGAATTCCCAGTGTAGAGGTGAAATTCGTAGATATTGGGAAGAACACCGGTGGCGAAGGCGGCGACCTGGTTCATTACTGACGCTGAGGCGCGAAAGCGTGGGGAGCAAACAGG
+
BAB>=2:;:;);B?@ACCADCBBB?B>BBCCCCC?CCBBB:??:>@ABBBB@DFADD>A?@CABB?CCC898ABB>B@E?BBB<BDAE@B?BCDCC5B@@@BAB.;4;AA@?B=AC@BB?BAABBAGKJ>CBBB>@A@CC@D?B@BD=@A<;;@A;;6;AAA<B>AABBB@AAA=@@,939827AA<C??>8@>=9?=@@<ACCD@DE>A>A;;6;C;;;AAA@A;;7;CCCCC;A@@@@BB:BBCCB?B@@<
@N9IO0:01048:06056
TACGAAGGTCCCAAGCGTTGTTCGGAATCACTGGGCGTAAAGGGAGCGTAGGCGGCGTGGTAAGTCAGATGTGAATCCCGGGGCTCAACCCCGGAACTGCATCCGATACTGCCATGCTTGAGGGTTGGAGAGGTAGCTGGAATTCTCGGTGTAGCAGTGAAATGCGTGGATATCGAGAGGAACACTCGTGGCGAAGGCGAGCTACTGGACAACATCTGACGCTGAGGCTCGAAGGCTAGGGGAGCAAAAGGG
+
BBA::49<>BB7;7;@@@?BC@CC@A>A@@A?>>9>B???9?A9??@@>AA??A=@BA?<@@;??A??>>>>00+0AA5@BA700;A=@CC:D@C@C;;;;;C@BB@@@CCEAB???E@AAAC=A<?9????=@@@A;;:;@I@CDBC@BCBBB;;;AACE<;;DDCC>A@@@@AAA@@<@<@@@ABBAA<?@?<@<@ADBBCCCBB?BCC@CCCCBAAACBBAAA>???AA<@<@AAAAB:BBBBDD:BB9
@N9IO0:01055:06056
TACGGAGGATCCGAGCGTTATCCGGATTTATTGGGTTTAAAGGGTGCGTAGGCGGCGTGATAAGTCAGTGGTGAAAGTTTGCGGCTCAACCGTAAAATTGCCATTGATACTGTCGTGCTTGAGTACAGATGAGGTAGGCGGAATGTGTCATGTAGCGGTGAAATGCATAGATATGACACAGAACACCGATTGCGAAGGCAGCTTACTAAAGTGTAACTGACGCTGAGGCACGAAAAGCGTGGGGATCAAACAGG
+
CCCC?:96:?@<@BA@@@?BAA=A<>>=)99:?>1>;)33(3;199>A?@@<9969BBBCBB?BBB@@?C?@@AA:@@B<BBB?BB:96;>AAAAB6A?BB>AA<@@BBB@??AA?@@B8;;BBC@@@@@@AA?ABD@CC?B?<:;BBBC@A@BC@@;@??@9@AAACBAAAAAAAAAA???>AAA<???<?=AA392;AA@@8@>;;;4;<<?@=ABBBBCB;99:699=:;;;&99AC>@@0<<CGD>;;;?
@N9IO0:01060:06040
CACGTACTGTGCGAACGTTATTCGGAATCACTGGGCTTAAAGGGTGCGTAGGCGGCAATCTAAGTCAGATGTGAAATGCCTGAGCTCAACTGAGGCATTGCGTTTGAAACTGGGTTGCTGGAGTGTTCCAGGGGTGTGCGGAACTGCCAGTGGAGCGGTGAAATGTGTTGATATTGGCAGGAACACCGGAGGCGAAAGCGGCACACTGGGGGATAACTGACGCTGAGGCACGAAAGCCAGGGGAGCGAACGGG
+
AAAA@AA;;;;:@@@BCB@BCABB?B:;;AACCC<CC?CC=CF?;=;A@BA?AA=AC@CCCC?@@>>>>@@@AAB=@@@?BBBAABBB@BBB@@=?BD=AAAAF>BBB>A@A@8?4:99><@ABCE>A>ABBB8AA???C?A<A;;::=:;;:=>AA<AABB:B>>>@9999::5:9;@A<@<ABC>D?;:9;CCC>CBC@BBBA@>?AAA0@@@?CC@@@CBCBAA=???999.9>39:DA5??@??<@BB=
@N9IO0:01019:06073
TACAGAGGTCTCAAGCGTTGTTCGGAATCACTGGGCGTAAAGGGTGCGTAGGTGGCGTGGTAAGTCAGATGTGAAAGCCCAGGGCTCAACCCTGGAATTGCATCCGATACTACCATGCTAGAGTACTGAAGAGGTGACTAGAATTCTCGGTGTAGCAGTGAAATGCGTAGATATCGAGAGGAATACCAAAGGCGAAGGCAGGTCACTGGGCAGTTACTGACACTGAGGCACGAAGGCTAGGGGAGCAAACGGG
+
BBA??996:AAAC;;9BB9;;?BD@C;;;ABDDE?BAACJ>CC>;;;;;BB@BB?BBBC@CD?ABBBBBAAA???3?@:3AA=6=BCC?CC>@@<?<??@A@@@>>>>BBBBC<@@B9<9:9;;>>;;;;?=<:>ABA>?76187=<??;?A>@@A?@?>@C=BBB@@BBBBBABBBBBB<=<>@@?BB<A=@?>7>;>BB?AA@???>7<:==8A>?@?<>;>88<<@?879;@=A<@@>>2678AA9@@A8
@N9IO0:01022:06084
TACGGAGGGTGCGAGCGTTGTCCGGAATCACTGGGCGTAAAGGGCGCGTAGGCGGCGCGGTAAGTAGGGGGTGAAATCCTGCGGCTCAACCGCAGAATGGCCTTCTAGACTGCCGGGCTCGAGCACAGTAGAGGCAGACGGAATTCCCGGTGTAGCGGTGGAATGCGTAGAGATCGGGAAGAACACCGGTGGCGAAGGCGGTCTGCTGGGCTGTTGCTGACGCTGAGGCGCGACAGCGTGGGGAGGCAAACAG
+
@@@@=@BD>A@@BA?>>@=@AB?B?B=@@BBBBD=AA:;;7;=6A@>CCBB@@@>AGDD@CC@CCCCCCC1CEEF>BB<@@;;8;BBB?B:;;BAA?BB?A>B>A@@?:;<@@5;;0;;;;;:;=@B@<;=00+0;==:;9;<A?BB>B;>>=;<8928</7/7=A;;<>@?>???>3<887/7;;1749=6?9957578/7>>>???A:=;:8(//6///::86//(/98222696///78'/.(.88.8/5
@N9IO0:01030:06075
TACAGAGGTGGCAAGCGTTGTTCGGAATTACTGGGCGTAAAGGGCGCGTAGGCGGCCCGTCAAGTCCCGTGTGAAAGCCCCCGGCTCAACCGGGGAACGGCGCGGGAAACTAGCAGGCTTGAGTTCGGGAGAGGGAAGCGGAATTTCGGGTGTAGCGGTGAAATGCGCAGATATCCGAAGGAACACCGGTGGCGAAGGCGGCTTCCTGGACCGACACTGACGCTGAGGCGCGAAAGCTAGGGGAGCAAACGGG
+
CCA@@?A=??<=>9=>??=AC@CC@C@C?CBBBB<@BBBB=BC>BBBCB@@;992:;,;@B?;????9@A@@AAB8:::::):<?AAA<@<?@@6A@BC@BAAAD>CE?CB@AABB@CC>@@@@;;;;0;BBCD>CACCHAH@CC>CCC>BBBCBCC?BCCG=CBCCA@@CB;;;ADD?C@B@BBB@J@BB@ABC7;8;A=AB=A>AB8;;?AA@@@AAA@@@AAAA>:::AAB=AAAABAB9ABBCD>BCC;
@N9IO0:01036:06061
TACGAAGGGGGCTAGCGTTGCTCGGAATTACTGGGCGTAAAGGGCGCGTAGGCGGACAGTTTAGTCAGAGGTGAAAGCCCAGGGCTCAACCTTGGAATTGCCTTTGATACTGGCTGTCTTGAGTTCGGGAGAGGTGAGTGGAATGCCGAGTGTAGAGGTGAAATTCGTAGATATTCGGCGGAACACCAGTGGCGAAGGCGACTCACTGGCCCGATACTGACGCTGAGGCGCGAAAGCGTGGGGAGCAAACAGG
+
CGCJFADDDD5A@@ABBB>ABB@@=A@E@BBDDC=;;;AA=AC=BBCCCBB?;:6:A???C=A9::A@@@=@@BB:?@B<@@@;?AAB?B?C?B?B=A?BB?BC>CB?@@9829>9>=@<>>BB?ABB=BBBB@CCBBAA>A@?:??B9::?;=:88188<=4<4=??===>>?;??=@@9=8;==8=:9<67//)/.3555>==<>?9==8=@?A>><778>=::7199=??G;AB?;;;:/:>888)8<<4
@N9IO0:01053:06090
TACAGAGGTCCCAAGCGTTGTTCGGATTTACTGGGCGTAAAGGGTGCGTAGGTGGCGAGGTAAGTTCGATGTGAAATCTCCAAGCTCAACTTGGAAATGGCATTGAATACTATCTTGCTTGAGGGTCGGAGGGGAGACGTGGAATTCGTCGGTGTAGCAGTGAAATGCGTAGATATCGAGAGGAACACCAGTGGCGAAGGCGAGTCTCTGGACGACTCCTGACACTGAGGCACGAAAGCCAGGGGAGCAAACAGG
+
CCCBAAA=AAA;A<??AA=AA?BB::;D;AA?@@:9::BC>DD=@BACA@@=@A<ABAC?CC@CC@CAAAB=;;;3;<;<9@466;:C7??@C@CC=A;:><<7;;9@;::===B>AAC=??AD=@@A68688+666///636063///664/---,,,--///(/3/6////98332;;;;8=7;@@=@@>>;::93:=BCABBA?@@A>AA@9::?;?A@@@@????287988818;28888&44::>5==>9
@N9IO0:01058:06075
GACGAACCGTGCGAACGTTGTTCGGAATCACTGGGCTTAAAGGGCGCGTAGGCGGGTTTTCAAGTCTGTGGTGAAATCCTTCAGCTTAACTGGAGAAGTGCCGTGGATACTGGGGACCTCGAGGAGGGTAGGGGCATCTGGAACAGCCGGTGGAGCGGTGAAATGCGTTGATATCGGCTGGAACTCCGATGGCGAAAGCAAGGTGCTGGACCCTTTCTGACGCTGATGCGCGAAAGCCAGGGGAGCGAACGG
+
@@A@?9>4;;;:BB?AAA<??=@A?B>@@@ABBB<AA6;:6;G<@@@BBCC@FCC>BCB9CC?BBBBBBC@BCBD>CC@C@ABABB@C>BBD@BBB?BBBB@?@@?A@ABAA@@8??>@@@@A?ACC>AAAEF:BABCCE?B?BAAA?B?BC8<;BB?BBCE>BBBBB?AA;;;;;5;A@@DACCD@BCCC@DDDD?CCB@C>BABBC=;;;0;A8AABABBBC@@@BB@A;;;0:?99;::.99C@@<:::
@N9IO0:01016:06115
TACGTAGGGCGCAAGCGTTGTCCGGAATTATTGGGCGTAAAGAGCTCGTAGGCGGTTTGTCGCGTCTGCTGTGAAAACCTAAGGCTCAACCTTGGGCTTGCAGTGGGTACGGGCAGACTAGAGTGCGGTAGGGGTGACTGGAATTCCTGGTGTAGCGGTGGAATGCGCAGATATCAGGAGGAACACCGATGGCGAAGGCAGGTCACTGGGCCGCAACTGACGCTGGAGGAGCGGAAAGCCATGGGGAGCGAACAGG
+
BCBCCCCD>;;;@<@A@@<BBB?C@C@C@BC@CE>BBBCC8::?@@@BBCCACC?BB=AACCABBBA@?@@=9999-:<>?<@?BBBC>?>?AFD=BB8:9@@;;;0;AABB=BA@@@A?@@AAAAC=@@BBB:BBCBCB8;9;@C=AB>ACACBBB?AA=A>;;;;A@@ABB@@@C?AA8;8;A@=A;;;6:@@;@=@@@;@@:;999,98==@<<<<<<;;94.4;25555499)53283444&44444./792
@N9IO0:01023:06127
TACGAAGGGGGCTAGCGTTGCTCGGAATTACTGGGCGTAAAGGGAGCGTAGGCGGATAGTTTAGTCAGAGGTGAAAGCCCAGGGCTCAACCTTGGAATTGCCTTTGATACTGGCTATCTTGAGTACGGAAGAGGTATGTGGAACTCCGAGTGTAGAGGTGAAATTCGTAGATATTCGGAAGAACACCAGTGGCGAAGGCGACATACTGGTCCGTTACTGACGCTGAGGCTCGAAAGCGTGGGGAGCAAACA
+
@ABAA=BBBB5BABBBBA?@A@CB?C?D:CBBBK?CCCCC/;;/;BCBCAA>BC@BBBBCB=BABA@?;;5<?=@9@@A<BBB=CBBB@B7;7<>A?C>@@?BB6<;<;<@@<@AAAAA6;;:;@@@>B<?::5:=<=9:6:;@@A5::BBAAA=895:BBC>CA@??BCB??>:><;A?@A>AAD>B?9:4:?=9?:9987>;;;;;337/3;8559:@AA@@?::388888@:A888=>>/:897=6:5
@N9IO0:01026:06121
TACGGAGGGTGCGAGCGTTGTCCGGAATCACTGGGCGTAAAGGGCGCGTAGGCGGCCGTCTAAGTCACTTGTGAAATCCTGGGGCTCAACTCCAGGGCTGCAGGTGAGACTGGAGGGCTCGAGCGCGGTAGAGGCGAGCGGAATTCCCGGTGTAGCGGTGGAATGCGTAGATATCGGGAAGAACACCGGTGGCGAAGGCGGCTCGCTGGGCCGTTGCTGACGCTGAGGCGCGAAAGCGTGGGGAGCAAACAGG
+
@@BB=@@C=BBCBBBBBB@CCD@C@C:;;CCCDC>:;;CG=BB>CBAAAAA=9:4;?@@BB?=@B@AAB>BACCD?CC?CBDC9BABA9A@@=@AA;BBAABB?@@@BCCCC?AAA;@@B>:9:::A>A@AAB=@@CCBC@B?B=@?9?=@@ABBBB@DC@B@BBB??@@@@@BBDG?C??@<:::<B?@@>@BB?B>BB>;;;BB@@@;@>AA?D@A@@AAAA<<<5<ABCCE<@@C;;;;.;:@@@;BBB=
@N9IO0:01055:06143
TACAGAGGTGGCAAGCGTTGTTCGGAATTACTGGGCGTAAAGGGCGCGTAGGCGGCCATCTAAGTCAGACGTGAAATCCCCCGGCTTAACCTGGGAACTGCGTCTGATACTGGAAGGCTCGAGTTTGGGAGAGGGATGTAGAATTCCAGGTGTAGCGGTGAAATGCGTAGATATCTGGAGGAATACCGGTGGCGAAGGCGGCATCCTGGACCAACACTGACGCTGAGGCGCGAAAGCTAGGGGAGCAAACGGG
+
BAC@@??<?@<?A9?>AA=@A@CD@C@D?A@CCC<9;;AA;AA<BACEA@A;::4;5;AC@A<A@AA@BBBBBBD<A@@@@,>=@B@C@C@CCC?CFHCCCCCCBC@@@BBB?A=@=@BBBCBBC>CD>BAABD>B?:::?@=A?B?AA?A@??CBC@DBBB<AA@CA@@@@@>>9;5;;<A=@DCAC?CC@DCC?B?BC?BBBB@CF@BB?A>AAAA@A@@@AA@@<=@@9;;0;=<>ACC:???A?89:::
@N9IO0:01061:06142
CACGTAGGGACCAAGCGTTGTCCGGATTCATTGGGCGTAAAGAGCTCGTAGGCGGCTCAGTAAGTCGGGTGTGAAACCTCCAGGCTCAACCCTGGAGACGCCACCCGATACTGCTGTGGCTAGAGTCCAGTAGGGGAGCGGTGGAATTCCTGGTGTAGCGGTGGAAATGCGCAGATATCAGGAGGAACACCAGCGGCGAAGGCGGCGCTCTGGCTGGAACTGACGCTGAGGAGCGAAAGCGTGGGGAGCGAACAGG
+
CBAAAAB@<AC=B8AAAA;@@?8<:BD>?@@19:/7;337*33338:<=>@?AB>AA@AA::499444)4;::<>4=;95.5:2:55<.55)5<55557//)///)///::A@=<595388:??9:C7<8=8787-3833,37174?4?28>,733989>5/0*/:2>;888?;;>>826<:==:=9=@A7;;?A;=<@7;7:A=A;;9>9:24445:8455;??@B;;::;9<<@;/5966>@@2@BB@@<A@A?
@N9IO0:01016:06177
TACGGAGGATCCAAGCGTTATCCGGAATCATTGGGTTTAAAGGGTCCGTAGGCGGTTTAGTAAGTCAGTGGTGAAAGCCCATCGCTCAACGGTGGAACGGCCATTGATACTGCTAAACTTGAATTACTAGGAAGTAACTAGAATATGTAGTGTAGCGGTGAAATGCTTAGAGATTACATGGAATACCAATTGCGAAGGCAGGTTACTACTAGTGGATTGACGCTGATGGACGAAAGCGTGGGTAGCGAACAGG
+
@@@B:A:4://)/)//44.4;=:@;?8<;;<7;<2::29:3:<2;;454::23403;18:@@4?>?@<37-388808>8.999444;@6:A4:40479:7<05589==@9:45A;=4<<4996:499:==4?055<588554.5999::::<<><::5545<4;;;<7;<666>9999//)/)//-(-(/)/-68(/)///)/6===655;555455.55955555AB7<BB;<3;@BBB>7BA;<B@<A<A:
@N9IO0:01023:06203
TACGTAGGTGGCAAGCGTTGTCCGGATTTATTGGGTTTAAAGGGTGCGTAGGCGGCCTTATAAGTCAGTGGTGAAATACTCTAGCTTAACTAGAGGGGTGCCATTGATACTGCAAGGCTTGAGTGGAGTCGAGGTAGGCGGAATTGACGGTGTAGCGGTGAAATGCTTAGATATCGTCAAGAACACCGATAGTGTAGACAGCTTACTAGGCTTCTACTGACGCTGAGGCACGAAAAGTGTGGGGATCAAACAGG
+
BCCCAA<:691;>499558<<>:>:6:;8:B=BB;@@;@A;AD>@??@@>>:9:3:<>:=00*/6799::7;;<@6B969@@?9959?7?<::>@@@35955<>.9000///9:6<7<<.55955.5<9556=195>79=4?:>99<55.6=<<?BC=99:A8@>@A>BAA@B@@@;699@@;<7717393334484444:44.444558996;956666;===<55.5:99949&4499///&////93//47
@N9IO0:01028:06208
TACGAAGGGTGCAAGCGTTACTCGGAATTACTGGGCGTAAAGCGTGCGTAGGTGGTTCGTTAAGTCTGTCGTGAAAGCCCCGGGCTCAACCTGGGAATGGCGATGGATACTGGCGGGCTAGAGTGCGGTAGAGGAGAGTGGAATTCCCGGTGTAGCAGTGAAATGCGTAGAGATCGGGAGGAACATCAGTTGCGAAGGCGGCTCTCTGGACCAGCACTGACACTGAGGCACGAAAGCGTGGGGAGCAAACAGG
+
AADAA=AC=@@@A=A9;:?B@ABA:?;?;??BBC>CBCCD>ABABBBBBBB?BB@D?DCC@D>BBCCCEECE@@@6;;55&5<4=>CD@C@CCD<A8@@7@BCCC@CBBBBB>AA<<BBBBBA@@B@;>????;?@A?>><=?A=AC=B?BCBBBB@=9;;;6///::;9==:;;=C8>><><BBBBB??<>>@@;@<AA>AB@???B@BB?AAA??:99ABA===>8BAB@@A>ACCEFDD9BBCEIGBCB@
@N9IO0:01032:06186
TACGTAGGGTGCGGGCGTTAATCGGAATTACTGGGCGTAAAGCGTGCGCAGGCGGCCTCTTAAGTCAGATGTGAAATCCCCGGGCTTAACCTGGGAACTGCGTTTGAAACTGGGAGGCTAGAGTGTGGAAGAGGGGGGTGGAATTCCAGGTGTAGCAGTGAAATGCGTAGAGATCTGGAGGAACACCGATGGCGAAGGCAGCCCCCTGGGCTGACACTGACGCTCATGCACGAAAGCGTGGGGAGCAAACAGG
+
BABB@@@@<@AA??8;;;595@:<9@7;8;BAAC=AA@>?:@BBBCAA>>>900+05=::<=<@@BAAABB?;A>8CB==2A>6<<:>:=9=CC>C:::B:9:B<@AC>??:<4;;8;<?;=@989:6;6A@@@AA@'@A6A>B=A???<?BB???@@@AA?:799??>>A:9989>2;:8=8AAA<@@@B6@::5@;;;;?@>>+788,8;<>:;7;75......3759;?>A7>==7866'5222=/66B5
@N9IO0:01035:06189
AACGTAGGAGGCGAGCGTTATCCGGATTCACTGGGCGTAAAGCGCGTGCAGGTGCTCGGTAAGTTGGGCGTGAAATCTCCCGGCTCAACTGGGAGAGGTCGTTCAATACTACCGAGCTAGAGAGCAGAAGAGGAAGATGGAATTCCCGGTGTAGTGGTGAAATGCGTAGATATCGGGAGGAACACCAGTGGCGAAGGCGATCTTCTGGTCTGTTTCTGACACTCAGACGCGACAGCTAGGGTAGTAAACGGG
+
;.:??>>6:95;A@??@A?BCB>@=895:@@=??9:;;BA;B@@@@@B??@<;;:@BB?BB?B@;@C7BB@BBB;@A@BB=C@AADDADDCE<@@@@;?AAA?BC?CBAAAC=A:::B@@@A???B@@=AAA>A?BBBB?B>A=AC=B?BBBBBBC?CCBB=BCCC@@?A????>@9@@<@<@A@=BBAB@BCCAC@CEECCCADBB@AB@CCD=BBBBA@@CAA;;;;;@@@BBBBBBB=ABECCD:ABD?
@N9IO0:01039:06182
TACGGAGGATCCAAGCGTTATCCGGAATCATTGGGTTTAAAGGGTCCGTAGGCGGTTTTGTAAGTCAGTGGTGAAAGCCCATCGCTCAACGGTGGAACGGCCATTGATACTGCAAGACTTGAATTACTAGGAAGTAACTAGAATATGTAGTGTAGCGGTGAAATGCTTAGAGATTACATGGAATACCAATTGCGAAGGCAGGTTACTACTAGTGGATTGACGCTGATGGACGAAAGCGTGGGTAGCGAACAGG
+
BC;;9@B9CBB9A7@@AA;CBB;C;B555==:>>8=<4:9.881:;8====844-399&4;B5@@AA<BB9AAB>5=B=6=BBBBBA=7;@9=F<C:BC;C:B>;?;?;<=<;A7;<>C9<<:@<C>;6669499@.55;::9>@@;;><;::<A@?7;>=>7@;;;:;;555@6:8:33-32;8:6?-4033::-303@;5?8;;::8:9933.5@8<===CD?=89-3>993(3933>;4<=CBB<75553
@N9IO0:01047:06164
TACGAAGGGTGCAAACGTTGCTCGGAATCATTGGGCGTAAAGCGCACGTAGGCGGCTTTGCAAGTCGGATGTGAAATCCCGTGGCTCAACCATGGACGTGCATTCGAAACTGCAAAGCTTGAGTATGGAAGAGGGTCGCGGAATTCCCGGTGTAGAGGTGAAATTCGTAGATATCGGGAGGAACACCAGTGGCGAAGGCGGCGACCTGGGCCAATACTGACGCTGAGGTGCGAAAGCGTGGGGAGCAAACAGG
+
?B<5;25>4?<@>>7;66:CD>CD:B1;5;5.5<4@<<<=5:955=<C@BA88545<=4ABA9<<>>9<<<>===7B==5>6646>B><C<B=C:?BBBBBBA6<A@;5ABBBD=4@>@5:::;BCC;>:D=B=4;;==B7A7;:>?6>:BC><<BC9BBB>7><<;;@C666?;;>7>>;D9<<<7<:444><A8C9B<9@?>E7BB=5C7B7BCBA>88:=88::5@BBAC=5?>8:;55*5=@>=3@9@3
@N9IO0:01048:06162
TACGTAGGTGGCAAGCGTTGTCCGGATTTATTGGGTTTAAAGGGTGCGTAGGCGGCTTTGTAAGTCAGTGGTGAAATATGGCAGCTCAACTGTCAGGGTGCCATTGATACTGCAGAGCTTGAGTACAGATGAGGTAGGCGGAATTGACGGTGTAGCGGTGAAATGCTTAGATATCGTCAAGAACACCGATAGCGAAGGCAGCTTACTAGGCTGTAACTGACGCTGAGGCACGAAAAGTGTGGGGATCAAACAGG
+
@@:;;??<;96:C?BBBB@BBG@D9:;E=BB@CA<@C6:939?989:B?@@?;;5:??8@@@=@CBBBCD@CCCB=???@=?BBBCGC@CBCCCBBB;A@@=@C@ECCBBA@@AA?@?@>B??@ABBBBBBBB>BBE?BD;A7:13;=B=@BBCC9;9:BAD=BBBB@BBBBBB>>>BB?BB@CDCEEGFCBB;;8;>CC@A@7>>>@@;??A;;6;AAAABBAAAA<977;:99&:??@@??6??BCC>@AA@
@N9IO0:01053:06160
TACAGAGGGTGCAAACGTTGCTCGGAATTATTGGGCGTAAAGCGCGTGTAGGCGGCTTGTTAAGTCGGTTGTGAAAACCCATGGCTCAACCATGGAAGTGCGTCCGAAACTGGCAAGCTAGAGTCTTGACGAGGGTGGCGGAATTCCCAGTGTAGAGGTGAAATTCGTAGATATTGGGAGGAACACCGGTGGCGAAGGCGGCCACCTGGGAAGGTACTGACGCTGAGACGCGAAAGCGTGGGGAGCAAACAG
+
??CB=>E>266?9906=9)////=1:8D9CB8B=1A@3;4(4@?88@<44=5?95:=8B=9=.5555.5.55;@>>0>9099:./=<>2>,//A8<2><80///)/B;1@00+5@7;595@B@::?7A<<A<B=466<@@<?:C<@@7@;;666;;;9><<<05.5999;555>8==7==8<497727)//3//32829:7;9?;9;>>3:050599@888844444444A=>@8CEBBB@@1;6>B<2A5;
@N9IO0:01054:06188
TACGAAGGGGGCTAGCGTTGTTCGGAATCACTGGGCGTAAAGCGCACGTAGGCGGATGTGTCAGTCAGGGGTGAAATCCCGGAGCTCAACTTCGGAACTGCCTCTGATACAGCACATCTTGAGTCCGGAAGAGGTGGGTGGAATTCCTAGTGTAGAGGTGAAATTCGTAGATATTAGGAAGAACACGTGGCGAAGGCGGCCCACTGGTCCGGTACTGACGCTGAGGTGCGAAAGCGTGGGGAGCAAACAGG
+
?@@@@=@EDE5BBBCCBB?BB?@@=@?BABABBC9>@:::6;@@ADA@ACD?CB@CBB:99@AB@ACCEE;CBB@8=?@.:4:<;CBB>BC@CBGEAB9;;<@@BBAAABBBBBBCB@@8;;59@8=8=7@@C:ABF>BB?D@B?A=??>>999??A;@AA?2@:933788?A@>BB?A=>:)...--507::4:2//)0:5:<@B9=A=A>???@@>>>;::00(/9>999(37><<<;0=?@AC>99:<
@N9IO0:01055:06187
TACGTAGGTGGCAAGCGTTGTCCGGATTTATTGGGCGTAAAGCGCGCGCAGGCGGACTGATTAGTCCGGGGTGAAATCTCACGGCTCAACCGTGAGCGGTCCCCGGATACTGTCAGTCTTGAGGGGTCTAGAGGAGAGCGGAATTCCCGGTGTAGTGGTGGAATGCGTAGATATCGGGAAGAACACCAGTGGCGAAAGCGGCTCTCTGGGGATCACCTGACGCTGAGGCGCGAAAGCGTGGGGAGCGAACCGG
+
BB@B@@@=996:A=A;;;?BCCAC@BBC<AA=@@<??A?A5:9:;;;AA@@<?@;@@@ABC?BAAA=AA?3>>==5>@@ABCB?BBBB@D>CBBA?=;67888-9<@A@AAA@@?DBBB?BBBCC:BBBA@@C@C@@@BF@D>B>BB=B@CDBAABB>BB?B@BCCCCBBACCBBBB<A>AA?;;;?AACC?B@@@6;;A>ABBCBBCGD;CCCAB?AAAABBBCCC@:::CCC>B@?::::-:?>??6;4;=
@N9IO0:01056:06167
TACGGAGGGTGCAAGCGTTATCCGGATTCACTGGGTTTAAAGGGTGCGTAGGAGGGCAGGTAAGTCAGTGGTGAAATCTTCGAGCTTAACTCGGAAACTGCCGTTGATACTATCTGTCTTGAATACCGTGGAGATGAGCGGAATATGTCATGTAGCGGTGAAATGCTTAGATATGACATAGAACACCAATTGCGAAGGCAGCTCGTTACACGAATATTGACTCTGAGGCACGAAAAGCGTGGGGATCAAACAGG
+
;==>:B>A6?;CC8A@@@7:AD051482333333(38(33(3=4=>C=<@;059:3:CC9;;;C555;5;.;=990;6516D=<BC4:08A>94:<2:;=B9<B7@?@A;;DCCC@@AC:CC:BCC9AAF7B;@=?=;555@7AB>CCA???AAA>@3@444(4B?=4:<<<<<<:::555:.44:.;.349>99-9-4888:;::8>6;6A@8B;90555B;=D;5.4444444&4@99999+44455)5<<5
@N9IO0:01058:06160
TACGAGGGGTCCTAGCGTTGTTCGGAATCATTGGGCGTAAAGGGTGCGTAGGTGGCCATTCAAGTCAGTTGTGAAATCCCCGGGCTTAACCCGGGAAGTGCTTCTGATACTGTTTGGCTTGAGTACTGGAGAGGATAGTAGAATTCCAGGTGTAGTGGTGAAATACGTAGATATCTGGAGGAATACCGGTGGCGAAGGCGGCTATCTGGCCATGTACTGACGCTGAAGCACGAAAGCGTGGGGAGCAAACAGG
+
ACCCABBB9AB?BBBBCC@BB@CC=@<@AAA?CB=AB?>>8>C9@AAA@?>=?@:@@AB?BD@BBC@@@>ABCCF>CCCC7AA9;<AG@DF;;;6;?B9;;C@BBBBBBBB<<=5A<AA:B<;AABAC?BBBB@BBBBDCDC=?:?9??;?A@DA:949@@A8?@BBBA@@@@999@:==8<8==<867:;6;//)//6617;;77561919@A999BBBBB>>992:9====?8?BBBDCC9BBCCE>CBB?
@N9IO0:01059:06174
TACGAAGGGGGCTAGCGTTGTTCGGAATTACTGGGCGTAAAGCGCGCGTAGGCGGGTTGTTAAGTCAGGGGTGAAATGCCGAGGCTCAACCTCGGAACTGCCTTTGATACTGGCAATCTGGAGATCGGGAGAGGTGAGTGGAATTCCGAGTGTAGAGGTGAAATTCGTAGATATTCGGAGGAACACCAGAAGCGAAGGCGGCTCACTGGCCCGATACTGACGCTGAGGCGCGAAAGCGGTGGGGAGCAAAC
+
??AA@9B>>>+BCBBCBB7;?8?@6@0905:@>>494;;4)44559;B=;;1;B<4B9C=19.599=@;;0;@>>665;4=9;.:@:@8B8@:;7;7<>:@5?:4?A<C>99744-3;>;6;;A::;>/55<@7<>A><@9B8A7<8<<<<<<<===:>>D>7E9<;?CCCC=B4668A<0:26B>:CB<8B<B<5@75;.5999@;916?4ABCB;;@DBBBCBBA:BB;@=;(//0)/0//&//./:1=
@N9IO0:01063:06175
TACGGAGGATCCAAGCGTTATCCGGAATCATTGGGTTTAAAGGGTCCGTAGGCGGTTTAATAAGTCAGTGGTGAAAGCCCATCGCTTAACGATGGAACGGCCATTGATACTGTTAGACTTGAATTAGTGGGAAGTAACTAGAATATGTAGTGTAGCGGTGAAATGCTTAGATATTACATGGAATACCAATTGCGTAAGGCAGGTTACTATCACTATAATTGACGCTGGATGGACGAAAAGCGTGGGGAGCGAACAGG
+
BBAA?A@=AAA7<7;?@@=@CC?B@A?BBBA8B=7==7==6B=<BB>AA===9;5;A8@=@B>BBCBB@A<@ABB<BBC=BB<<AC@CACCBBDBE@A@>@@BC?BBC@AABB@AAAAA@CCAH@CCBBB<A=@@@<@ABAA>BCCCCAA;;;?;00+0000*09443445<<A=?7873-/)/0/)-06(---//(/(/33-337333333778//(/0//-/7//)/::39:4444&4887444&4888:34455
@N9IO0:01014:06215
GACAGAGGGTGCAAGCGTTGTTCGGATTGACTGGGCGTAAAGGGCGTGTAGGCGGTTAGGTAAGTCGGATGTGAAATCATCATCGCTTAACGAGATGTCCGCATCGGAAACTGCCCAACTTGAGTATAGCAGAGGAGAACGGAATTCCTGGTGTAGCGGTGGAATGTGTAGAGATCAGGAGGAACACCTGTGGCGAAGGCGGTTCTCTGGGCTAATACTGACGCTGAGGCGCGAAAGCTAGGGTAGCAAACCGG
+
AA<?:;;4(447:8=>BC9BA9<B:CB9@<<BCA8ABC??8==7B>;@@;;0:A8@:BB9<B:B@CC<D@@@D@G8>B?DCCB;;A;8B8BB;6;?A@A:BBABAB0;5/5;4<;/505:7@;<<CAB=B<<==:;;?:>?;>:=9<95505:<;;;;79=4:8?<<<:;;BA<>;=949=7;7::?8BC<A9AC>;>;>C9A9<AA??91=?A7@B>DCBBA;;A;A8?<?@;;18@B<@=5;;@?A<6<:D;
@N9IO0:01038:06253
TACAGAGGGTGCAAACGTTGCTCGGAATTATTGGGCGTAAAGCGCGTGTAGGCGGCTTGTTAAGTCGGCTGTGAAAGCCCACGGCTCAACCGTGGAAGTGCAGCCGAAACTGGCAAGCTTGAGTCCCGAAGAGGGTGGCGGAATGCCCAGTGTAGAGGTGAAATTCGTAGATATTGGGTAGAACACCAGTGGCGAAGGCGGCCACCTGGGAGACGACTGACGCTGAGACGCGAAAGCGTGGGGAGCAAACAGG
+
ABBCCCCC<@ABBC9===4::?@A?B?B?AA=@@=@=>@@8@::;>@B@>>:00)/@2<=:<6:<661:666>@G8<BA7?;B?ACCC9B9:;D@C@CCBAAAB>AAA;A;;7;B=@@C7;;BBBB<BA>AAAB<AA=@A9@;@?@@;@ABBCCAA@?@@?@<A=?@BBBBAAA@CD=ABBD@A@?<@899?A??<?<??:?9??9>A?8@@?A@@@@BBBBBCAAABAAA;;;0;@@?BCB:DAA@C=BBB?
@N9IO0:01040:06257
TACAGAGGGGGCAAGCGTTGTTCGGAATTACTGGGCGTAAAGGGCGCGTAGGCGCCTTCTAAGTCGAACGTGAAATCCCCGGGCTCAACCCGGGAACTGCGTCCGATACTGGAAGGCTTGAATCCGGGAGAGGGATGTGGAATTCCAGGTGTAGCGTGAAATGCGTAGATATCTGGAGGAACACCGGTGGCGAAGGCGACATCCTGGACCGGTATTGACGCTGAGGCGCGAAAGCCAGGGGAGCAAAGCGG
+
BA@:;:????0@B?BBCB>BB?BC=B<?<?AAAB=@??CC<AA=AAABABB?BBB?D>AAA;@@;:;;@@?@@@8;;;;.;:.9?DD>BB=AB9B6;:B;<;C@BCAA@;;7;?B=CD@BB=?@=BA;@B=@@8@<??>6:5:<?<?B?BA@=;00/67;3955<<=>>>>==<<9<=8<8;;=8@8BB7@:9494?>B?=9948</386:7;?:8=BCBC833348;;777)73,39;</:433=,338<
@N9IO0:01053:06220
AACGTAGGTGGCAAGCGTTATCCGGATTCACTGGGCGTAAAGCGCACGCAGGCGGCCTGGTGGGTAGGGCATGAAATCTCCCGGCTTAACTGGGAGGGGTTGTCCTATACCGCCGGGCTTGAGGCTGGGAGAGGGAAGTGGAATTGCCGGTGTAGTGGTGAAATGCGTAGAGATCGGCAGGAACACCAGTGGCGAAAGCGGCTTCCTGGCCCAGACCTGACGCTCAAGTGCGAAAGCTAGGGGAGCGAACGG
+
;.A?5598A@8@@3?944.4;43;8=D8;;;<<?7666B>06695::@937589-9-37-5;>4B;55/4@@@9:0944490;5;;8=5:///)//;;+7,///7<>9669A>.;5)5;599;8<@<>6;@;;>5C8A?;7;9C9<<9B9;;:?CBB<=BC>6==:66BC@??B==9<<A7;7;@A456==8<:@:3999344.43:=:@@7>>;:54444444;<8<666>>@8;@;=BA?2C@;@D:BD>
@N9IO0:01055:06245
TACAGAGGTCTCAACCGTTGTTCGGATTCATTGGGCGTAAAGGGTGCGTAGGCGGTCGCGCAAGTCGGATGTGAAATCTCGAGGCTCAACCTCGAAACTGCATTCGATACTGCGTGGCTAGAGTGCTGGAGGGGAGACTGGAATTTACGGTGTAGCAGTGAAATGCGTAGATATCGTAAGGAAGACCAGTGGCGAAGGCGAGTCTCTGGACAGCAACTGACGCTGAGGCACGAAGGCCAGGGGAGCAAACGGG
+
CCC@@997:AD@B@C9:9@CC?BC@BCABBC@DD>ABBBB=BA=ACAAABB??B<A???@@@=@ACC?CBBBBCE>?@@BB9959AACAE=@@@@A<@@ABCB@BABBBBBAA?8858???>@:;;AB?@@@@5@A@@@C@D=AA>ABC@CCCCCAA@BBBC=BCBCAAAAABBCBCH@B>B@CEDGBB;;9;DC?BACC@@ABBBBB@CBBBBC?B:::AAAABCA?A?;<=7<5@<?>==/??@DD?CCC?
@N9IO0:01061:06219
TACGGAGGATCCAAGCGTTATCCGGAATCATTGGGTTTAAAGGGTCCGTAGGCGCCCTGTAAGTCAGTGGTGAAATCTCCCCGCTCAACGGGGAAACTGCCATTGATACTGCAGGGCTTGAATTACCAGGAAGTAACTAGAATATGTAGTGTAGCGGTGAAATGCTTAGAGATTACATGGAATACCGATTGCGAAGGCAGGTTACTACTGGTGGATTGACGCTGATGGACGAAAGCGTGGGTAGCGAACAG
+
BBBA>?@<@@B?C>??BB?BCC@B@B@BABA=@@.98(9@6=?9?A>AAAA>9:5>7@@BB@BBBBBCC?BBCD>???DDD8??ABB?BAAA588-8=>?<@C@BB@A@@>@>@A<AB@DC@B@BB;9:6:;>>B?AACCC@CBBBBCCCCBBC;:6;BBB=AABCACDDCCCFBA@<;5;2;;;4;BA7;;BC5;5;;;=@=A?@A@CD@BB@@@5@>@;:;BCCC?ABBBB=BCB;;;/;A@@>A;>>>
@N9IO0:01061:06254
AACGTAGGACACAAACGTTATCCGGAATTACTGGGCGTAAAGAGCGTGTAGGCGGATGGATAAGTCAATCGTGAAAGTCCCGGCTAAACTGGGAGAGGTCGGTTGAGACTGTCGATCTAGAGGGTGCTAGAGGGATGCGGAATTCCGGGTGTAGTGGTGAAATGCGTAGAGATCCGGAGGAACACCAGAGGCGAAGGCGGCATCCTGGGGCATTCCTGACGCTGAGACGGCGAAAAGCATGGGGAGCGAACGGG
+
@5@@@A?:BBBEDD>;995>>@;@?@AFGDBBBC=AAACF=BABACBBBBB?994989299819?=@<=<=9999/93:;1949444(4344(44445:>@:>:>>:>AAB@:99AA@::;@@9@AA@:99>?8?@@???B>@>C;AA<;;;BB;<9;@CC=CBCCCCCAA;;;?A@CGACADDA8<<00+0;;8<;@@;??==9<>>?3?@A=C:<00/0/8877://)/////&/444444&44/77+//:3
@N9IO0:01024:06284
TACGGAGGGGGCCAGCGTTGTTCGGAATTACTGGGCGTAAAGGGCGCGTAGGCTGCTGCGCAAGTCGAACGTGAAATCCCTCGGCTCAACTGAGGAACTGCGTCCGAAACTGCGTGGCTCGAGTCCCGGAGAGGGTAGCGGAATTCCCAGTGTAGCGGTGAAATGCGTAGATATTGGGAGGAACACCAGTGGCGAAGGCGGCTACCTGGACGGGTACTGACGCTGAGGCGCGAAAGCTAGGGGAGCAAACAGG
+
A@@A;;:;;;*;=?ABCC@BB@BB@B@C@CCCBB=BAAAD?CL>CCBBBBB>ABBB?A@CBB?BBBAC@BABBB>8B=?8;?A>AKDD?BAA@B?BABBB???B>AAB<BAAA?>>;ABBBCDCCC>GACGECF?B@AAB@C@C?AA<ABCCCBBBC@AAAC>BCCGFCA@@BB@CC=CC>B>BCB@CCCC>AAB?B=B@?@AAA=AA?AAAA9AA@@@AAA@?@@?5<;@;;;6;AA@@CC;BCCBB?BCC?
@N9IO0:01050:06296
TACAGAGGGTGCAAGCGTTAATCGGAATTACTGGGCGTAAAGCGCGCGTAGGTGGTTTGTTAAGTTGGATGTGAAAGCCCCGGGCTCAACCTGGGAACTGCATCCAAAACTGGCAAGCTAGAGTACGGTAGAGGGTGGTGGAATTTCCTGTGTAGCGGTGAAATGCGTAGATATAGGAAGGAACACCAGTGGCGAAGGCGACCACCTGGACTGATACTGACACTGAGGTGCGAAAGCGTGGGGAGCAAACAGG
+
AAA;<;@A6;;AA?B@?@@C?@BC=@>??BCBBC>CBA@@8?9;;BABBBB=@?;?A8BB=E@BB=B>@@BBBBC>CBA@2C?7CDDD?B?CCC=B;CCCCB??<?CC6AA@8;C=CA@9:9?:9::6ABBBB?6AA>@@=A39729>?AABA@@BB@BBBB=@AB@;;:@?=:9;1:/:6=5=;=6<<;:5:>A=A>ABCD???<AB;??@?===:8877333;8;7<ABAAA8?9:9ADD;CAAAB;@@@4
@N9IO0:01051:06301
TACGTAGGGTGCAAGCGTTAATCGGAATTACTGGGCGTAAAGTGTGCGCAGGCGGCTTGGCAAGTCGAGTGTGAAATCCCCGGGCTTAACTTGGGAATTGCGCTCGAAACTACCTGGCTTGAGTGTGGCAGAGGAAGGTGGAATTCCACGTGTAGCGGTGAAATGCGTAGAGATGTGGAGGAACACCGATGGCGAAGGCAGCCTTCTGGGCCAACTACTGGACGCTCATGCACGAAAAGCGTGGGGAGCAAACAGG
+
BB@AACBE;;;;B>A@AA6:6:BB?@>A?AABBG=AA@DD=BBDAA@CB;;5;A=AC:B<@C?AABBBBCDDCCB=BBDD;CC=BB?C@BA>AB6;5;589::@<@B>7;>?C8BB8DD=????<?>=@?;A?6@*0)0/(/(/(/6;>>CB???@@:>>;>6=@=;<555A555;<69907/55717758388816+2255.5/5559.404,,,,6**(****,,-355564444&4:::=>>2666;?=CBC=
@N9IO0:01056:06262
GACAGAGGGTGCAAACGTTGTTCGGAATTACTGGGCGTAAAGCGCGTGTAGGCTGCTCGGAAAGTCGGATGTGAAAGCCCTGGGCTCAACCCAGGAAGTGCATTCGAAACTCCCGAGCTTGAGTTCCGGAGAGGAAGGCGGAATTCTCGGTGTAGAGGTGAAATTCGTAGATATCGAGAGGAACACCGGTGGCGAAGGCGGCCTTCTGGACGGTGACTGACGCTGAGACGCGAAAGCGTGGGGAGCAAACAGG
+
@@@;;<CC>@@??=6999:;=9==:;*0)/<>@?<A@@BB6<;;;AABABC@DBBBA??<?A:?@CC=@;::CCD>BBB>CD?29;;;29?6=C9=9AAAB=B:=C??7>>=>666>>>7;;;@7A=B8;;@B?B?C?CB>A?A8ACCB@BBCAA><6;=>?8??A?ABBAABB?@>=BC>B=@AAAE?EB@D>B>B?@@=@HF@BBD?A@?<9:9AABBBAAC999BABA@@@8@:;:BBB9BBBCD>BBB=
@N9IO0:01060:06308
TACGGAGGGTGCGAGCGTTGTCCGGAATCACTGGGCGTAAAGGGCGCGTAGGCGGCCTGGTAAGTAGGGGGTGAAATCCTGCGGCTTAACCGCAGGGCTGCCTTCTAAACTGTCAGGCTCGAGCACGGTAGAGGCAGATGGAATTCCCGGTGTAGCGGTGGAATGCGTAGAGATCGGGAAGAACATCAGTGGCGAAGGCGGTCTGCTGGGCCGTTGCTGACGCTGAGGCGCGACAGCGTGGGGAGCAAACAGG
+
::CB@BBM?A@@:;;BBB@BCC@CAE?BBBBBBB=@BBBI?DD>FDCCCAA=@@=A<A@;AA<ACBACCC2CBBB=BB7:5@B?B=;><>:>=CBC=:;;@=A;A;;;59:9:<AA=ABB?::@AA@=???@C?ABAA@B7B7B?BA:?4::BAA@A=@A<@6>>@@AA>>?B@::=6?8==:?@?AB977>AA@<?5=>:?=<777<A9@;>>8898;=?A?????9?AA<<9999977??0>?<<;3;;>8
@N9IO0:01060:06309
TACGGAGGATCCAAGCGTTATCCGGAATCATTGGGTTTAAAGGGTCCGTAGGCGGTTTAATAAGTCAGTGGTGAAAGCCCATCGCTTAACGATGGAACGGCCATTGATACTGTTAGACTTGAATTAGTGGGAAGTAACTAGAATATGTAGTGTAGCGGTGAAATGCTTAGATATTACATGGAATACCAATTGCGAAGGCAGGTTACTATCACTATATTGACGCTGATGGACGAAAGCGTGGGGAGCGAACA
+
---/)/83844./)///:5///)42-0----(--(-5(--(//(3369333-33-44(/38:)//---55(-/;;+/0;8/0/7/-*-05--/:)924>8A;?<<??CCBA@<5>9;;<166:>7@A;;;,95@@B<@AB;;6:BCAA;;;>@@:;;4;;;;,994=8@?@@@C>A=:00+0;:00*71713///)/(---(/3//373339;<<9807==;<80000*07:<<397333;;&4544:344
@N9IO0:01018:06341
TACGGAGGATCCAAGCGTTATCCGGAATCATTGGGTTTAAAGGGTCCGTAGGCGGTTTTGTAAGTCAGTGGTGAAAGCCCATCGCTCAACGGTGGAACGGCCATTGATACTGCAAGACTTGAATTACTAGGAAGTAACTAGAATATGTAGTGTAGCGGTGAAATGCTTAGATATTACATGGAATACCAATTGCGAAGGCAGGTTACTACTAGTGGATTGACGCTGATGGACGAAAGCGTGGGGAGCGAACAGG
+
BACE7;:6;@@9@<@@@@?BBB?B?A;???;2880890;818;3:@754<<79?4?@A3:;B5;:A569C9=BA@;@@B>C><=<CCB=@@?BA=B?@@=@?AB:@?@BBBA?@7;<<A6;;6A6AA;;;7;8=;?7;>666;@BA@@BA??@A@A@=@CBE?DBBB@A@@BBB;?@B;;4:8>99.98<.4/66)/)/::6;::>899@99:94:C?BCBCBABAAA===777*8999@CC:BBADA?;;;5
@N9IO0:01033:06358
TACGAAGGGGGCTAGCGTTGCTCGGAATCACTGGGCGTAAAGCGCACGTAGGCGGACTCTTAAGTCGGTGGTGAAATCCTGGAGCTCAACTCCAGAACTGCCTTCGATACTGGGAGTCTCGAGTTCGGGAGAGGTGAGTGGAACTGCGAGTGTAGAGGTGAAATTCGTAGATATTCGCAAGAACACCAGTGGCGAAGGCGGCTCACTGGCCCGATACTGACGCTGAGGTGCGAAAGCGTGGGGAGCAAACAGG
+
AAC;:6:BBB3BCBCAAA>BABBD@C>@@DDCCC?;=;ED:@:9:B?;@BB?@>490//7)/+/@BCAAB:B;<<6<A=BB?B@;99A=:;;?BBB@C;;;4949BBBBBBEI>BABBB;;;;;29DD<@ABCACCAAAC=A7?@@@CBBBBBB@@@=;;:A6;5;AABBBCBB???@B;?@>::9=@????@?<8>999,9<<<=;>:@@9@@@@@=988;88=>:4:@<8>;29BCCDDD9B@<;;0;@?9
@N9IO0:01047:06345
TACGTAGGGGGCTAGCGTTGTCCGGAATCATTGGGCGTAAAGCGCGTGTAGGCGGTCCGGTAAGTCCGCTGTGAAAGTCGGGGGCTCAACCCTCGGATGCCGGTGGATACTGTCGGGCTTGAGTACGGAAGAGGCGAGTGGAATTCCTGGTGTAGCGGTGAAATGCGCAGATATCAGGAGGAACACCAATTGCGAAGGCAGCTCGCTGGGACGTTACTGACGCTGAGACGCGAAAGCGTGGGGAGCAAACAGG
+
??CA?99999'<BAA@???BBC?B@D>AAAB<@>0=A9::/8<<?@@AAAB@CE;CC>@7;A8A@B8ABBBBCC>4BB::555$5<BB5;;09;@5;95;5>5>@9BBBCC@@ADC>BB@CCBBBBB?C?BBA>ABBBAA<A?B?B@BB>AAAAAAA<@??818;?@BBBBA@B>@:426.53;9=8=8=19:>A?A?AAAAA@AAAAA:>?A@9>?BAA@A@AAABBCCCBDD<>>??@AA6???@@8@@>8
@N9IO0:01051:06321
TACAGAGGTCCCAAGCGTTGTTCGGATTTACTGGGCGTAAAGGGCGCGTAGGTGGCAGATTAAGTCTAATGTGAAAGCTCTGAGCTTAACTCAGAAATGGCATTGGATACTAGTTTGCTAGAGGATTGGAGGGGAGACTGGAATTCTTGGTGTAGCAGTGAAATGCGTAGATATCAAGAGGAACACCAGTGGCGAAGGCGAGTCTCTGGACAATTCCTGACACTGAGGCGCGAAAGCTAGGGGAGCAAACGGG
+
ABBCB@?=?BB9>:>=?>;@@<@B=999,9<<?>8=?8993;B<AA@@>9949>:>@AAB?B?AAB@@;:;<BBC=CCBCBA?@@@;@<??B@;;;0;B<@A@=A;@@AAAA@?@9@@@BBBB?CC@B?BABB7;;;BCB?B?C@CC@H@DA@@;;<;CCBB=BAAACCBBCC@;;6;AA=B:;;C@BBAA>B;:6:?@@@AAA:::B?CCB@B?B?ABA@A@@???;9;;?@@9@AAAADD:??BBD>A@@:
@N9IO0:01018:06369
TACGGAGGGTGCAAGCGTTATCCGGATTTACTGGGTTTAAAGGGTGCGTAGGTGGGCAGGAAAGTCAGTGGTGAAATCTCCGGGCTTAACCCGGAAACTGCCATTGATACTATTTGTCTTGAATACTTTGGAGGTAAGCGGAATATGTCATGTAGCGGTGAAATGCTTAGATATGACATAGAACACCAATTGCGCAGGCAGCTTACTACACAGTAATTGACACTGAGGCACGAAAGCGTGGGGATCAAACAG
+
@@A?@@@@;@@@C=AB@@59@@2968?=6??999-7;(33/4=39::C;???ACD?CBA?BD<;;;BBBB?BBBC=BBBC;@@9;;>C2::,5.5<)555:4597<<==CCDE@666<=8<<8<<<<C=C?::9;A>@@@<@<@A@@ACCCCCA@;;5;@AA9;5;B?BCBBBCBB@ABAAB@BCBAE@G?CAA<00*00///)/;;>@CDBCBC@B:;;C@@A@;;4;??@@@6@::::::&5555<2544
@N9IO0:01022:06373
TACGAAGGGGGCTAGCGTTGCTCGGAATCACTGGGCGTAAAGCGCACGTAGGCGGCTTTTTAAGTCAGGGGTGAAATCCTGGAGCTCAACTCCAGAACTGCCTTTGATACTGAGAAGCTTGAGTCCGGGAGAGGTGAGTGGAACTGCGAGTGTAGAGGTGAAATTCGTAGATATTCGCAAGAACACCAGTGGCGAAGGCGGCTCACTGGCCCGGTACTGACGCTGAGGTGCGAAAGCGTGGGGAGCAAACAGG
+
@@@<?4:;:;)4;89?AA@CCD@?=@=@==>;;;0:5;@B;A;69=;>ABB>;:.59999(94;<CCCFD9BBAD>A<7@;:666==>7<<=265<7<55;>AB6;;@@<0008<6>?B><<;@@:>;:?@AA>@;=>?>9=8::::;;<8889933,3333(36<;88<733@=@AAA=@@>;;;@BBBC?BAB5;4;92::99CCC@DD?C@AAAAAAABCCBBB?BCCCCC>CBBBCDD9AA@A@8;;;>
@N9IO0:01027:06369
TACGAAGGGTGCAAGCGTTAATCGGAATTACTGGGCGTAAAGCGCGCGTAGGTGGTTCAGCAAGTTGGAGGTGAAATCCCCGGGCTCAACCTGGGAACTGCCTCCAAAACTACTGAGCTAGAGTACGGTAGAGGGTGGTGGAATTTCCTGTGTAGCGGTGAAATGCGTAGATATAGGAAGGAACACCAGTGGCGAAGGCGACCACCTGGACTGATACTGACACTGAGGTGCGAAAGCGTGGGGAGCAAACAGG
+
@?C@>:?@9@@@A?B:;;?B=@AB@A482:>===9::8DC>C@@?B9::BA@AA?A?CCCCD?CC@D@BB>BBCG?CCBB9CF>BBBB@B?CCC=B?B:;:@CE@AAA5A000000<@AAABBBBBB?@@@@@?8?B<@A?A>AA=B?9::?@A@@>9>:88-9@9::@@@:::?A?B6:8:?ABC@BBBB?B@?4949@?A?AA>AD@AAAA@@?99:@?>?@@AA?A@A;;;0;9:;@@@2@@@AC=A@@<
@N9IO0:01036:06388
TACGTAGGTGGCAAGCGTTGTCCGGATTTATTGGGTTTAAAGGGTGCGTAGGCGGTCTTTTAAGTCAGTGCTGAAATATCCCGGCTTAACCGGGAGGGTGGCATTGATACTGAAGGACTTGAGTTCAGTCGAGGTAGGCGGAATTGACGGTGTAGCGGTGAAATGCTTAGATATCGTCAAGAACACCGATAGTGTAGACAGCTTACTAGGCTGAAACTGACGCTGAGGCACGAAAAGTGTGGGGATCAAAACAG
+
BBBBBBB@CC?@@=@@@@@BBCAE@CBB>AC@DE=CC8::/9?9:::BBAA>A@=A>?@>7@>AAABBBCBCCCD<@@999,;=@A;?7@.95.555)6C=BCC:==<BCCDC@B9;;B<@@AB@BBCBCCCCACAA=>:6:*.(---83<BDC@;;5;;;;0:<BB?BBB@@@@@54455;09==5@AB@@@AB@@@B<A9:49;<9<287333(339788<BCCC>:989887&7888;=;+339:::&989
@N9IO0:01050:06366
TACGTAGGGTGCGAGCGTTAATCGGAATTACTGGGCGTAAAGCGTGCGCAGGCGGCCTCTTAAGACAGGTGTGAAATCCCCGGGCTTAACCTGGGAATGGCGCTTGTGACTGGGGGGCTTGGAGTGCGGAAGAGGGAGATGGAATTCCTGGTGTAGCAGTGAAATGCGTAGAGATCAGGAGGAACACCGATGGCGAAGGCAGTCTCCTGGGCCAGCACTGACGCTCATGCACGAAAGCGTGGGGAGCAAACAGG
+
ABAAABCE=9;;CCCAAB8::;;C>C7;29;;:@:;9;CD=EBAACBBAA@=;;5:5>:<>B>BBBA@>B?A?@?69:::-::6=>1;5;;?A?:?1669AB==<??>BCBBBBBB)BB:@:?B9;;@;@=A9;975BAAA?C=@>@:;;>C@BBCAABCCCB7;;;@@>?@@966:<7<B6:7:;>:=499:>>@8B:C=>9/00*//=3=;C@A?==<<0//:///<@9=;>A;AAAACBB7CCBAD>CCC>
@N9IO0:01059:06364
GACAGAGGGTGCAAACGTTGTTCGGAATCACTGGGCGTAAAGCGCGTGTAGGCGGCAGTGCAAGTCGGATGTGAAATCCCGCGGCTCAACCGTGGAAGTGCACCCGAAACTGCACAGCTCGAGTGTCGGAGAGGAAGGTGGAATGCTTGGTGTAGAGGTGAAATTCGTAGATATCAAGCGGAACACCGGTGGCGAAGGCGGCCTTCTGGACGACGACTGACGCTGAGACGCGAAAGCGTGGGTAGCAAACAGG
+
ABCCC??>89;7=>9>;?9?A;@A?A?BBBBBBA;??:::.;>@?CAAAAA?BB:CCDBCCD:CBCB:C@@@@@;0>AC:;;K@CCBB@B?CCC:C:BAAABBC<BB=7BABABB@@ABBC??>??BAAD@@@9><?>AB?C@C?@??B?BB=C?>?>>=@@6B?BBCBDAAA<00+/7;27,/<B=@=;;40B@,0,0A:>-;4;AA7;;BBA;;;;;;>;99>>;<;CBCBB:BAA;;;0:@=:99)549=
@N9IO0:01084:05809
TACGGAGGGTGCGAGCGTTGTTCGGAATCACTGGGCGTAAAGCGCGTGTAGGCGGCCTCCTAAGTCTGGTGTGAAAGCCCGGGGCTTACCCCCGGAAGTGCACTGGAAACTGGGAGACTAGAGTACCGGAGAGGAGGGTGGAATTCCTGGTGTAGCGGTGAAATGCGTAGATATCAGGAAGAACACCGGTGGCGAAGGCGGCCCTCTGGACGGATACTGACGCTGAGACGCGAAAGCGTGGGGAGCAAACAGG
+
??AA<@@A;<;:A@@;;;?BCACC@C?A@CBBBC=9:9BB;BBB@AAB@==:00+0+0939@=?=CCD9@A@BBA9=<9(833&3?7<<<<<)948279333::A>A?6A:::,9>>>@@@@???A@C?CCAA>@CD=BB>@:=<><@A<@A;:9;;9<:;;3;>?>>>>>>>><=?8>3>?5@BB=A<??:>7:7;=CC5;;6;@AC9;;D@:;;;;C@AAB@A@CCBABBBB<BAAAABB9BBBCC>BBB=
@N9IO0:01091:05797
TACGGAGGGTGCTAGCGTTGTTCGGAATTACTGGGCGTAAAGCGCGCGTAGGCTGTCTGACAAGTCAGTGGTGAAATCCCGGGGCTTAACCCCGGAATTGCCATTGAAACTGTCAGACTGGAGTCAAGTAGGGGATAGTGGAATTCCTAGTGTAGAGGTGAAATTCGTAGATATTAGGAGGAACACCGGAGGCGAAGGCGACTATCTGGACTTGAACTGACGCTGAGGCGCGAAAGCGTGGGGAGCAAACAGG
+
@@A@=@@B=@@?BA@@@@;?@@CCACAC?CCCCC9@@999,:@@>AAAAAA=AAAADDCCED?B@C@@@C@CCBB=BCC>CCC;C@@?@???0?:=9;+006:=9>AC8?>BBBABABBB@BBBAB?CBBBCC8BBBBAA>A@C?B?BBB>>>B>>??BACF:A<>=====>>?;=>:>?;?<@@@:=9<?;ABB?B@BCCCCBB@?@<@AB?CD@BCAB@@@@CCC@B@A?AA<AACCDFF;::BCC=BAA=
@N9IO0:01095:05771
TACGGAGGGTGCAAGCGTTATCCGGATTCACTGGGTTTAAAGGGAGCGTAGGCGGGCATGTAAGTCCGTGGTGAAAGCCCTCAGCTTAACTGAGGAACTGCCATGGATACTATATGTCTTGAATGATGTGGAGGTTTGCGGAATAGGTCATGTAGCGGTGAAATGCTTAGATATGACCTAGAACACCTATTGCGAAGGCAGCAGGCTACACATAAATTGACGCTGAGGCTCGAAAGCGTGGGGATCAAACAGG
+
CC::9;BI=BBCD?C;;;?BBA=@=@@<>@????8?@0;;0;;07=;??==<???9@AA@AB=@BB=AAB>B@@?9999/9?@?AC=@>?BDBB?C@@@@A=AAA=@@BCBBCBBBBBC>AAACBBBCCC?CB?BE>AABAC@CCC@BBBBDA@@@@8=999099:;8@A>??@@@C?BABA=CAA>B:9198;=5=7<;AA9:5:A;9:AAAAB=A>AACBB@A;;5;?A:;;0;A@A@CC;BBDBB=AAA=
@N9IO0:01100:05778
TACGAAGGGTCCAAGCGTTGTTCGGAATCATTGGGCGTAAAGCGCGCGCAGGCGGATCAGCAAGTCAGATGTGAAATCTCGGAGCTCAACTCCGAAACTGCGTCTGAAACTGCTAGTCTAGAATGTCGGAGGGGGCAGGGGGAATTTCACGTGTAGGGGTAAAATCCGTAGAGATGTGAAGGAACACCGGAGGCGAAGGCGCCTGCCTGGACGACTATTGACGCTGAGGCGCGAAAGCGTGGGGAGCAAACAGG
+
@@@??:>A6??4:2::;:>AC?BB@B>AB??=?C=AAA@@9>9;;@@BBBB?BE?@@D????<@@AAAABAA@>?9999@?;:;:@AC7;;B>@@@8@;;;A@ABBBB=B@AABDBBDDAAA>;;;::9=@@??,;94949$438:3<<<<595:<<<1>>>>2>C>AACCCBBCBBBB@B@D<<<;>B?AA=@BB4;6;@B=AAA5;;=AABBCBBC@A@@EBBABA=@@AAAC<BBCCCCD9AA???9@A@=
@N9IO0:01082:05815
GACGAGGGATCCTAGCGTTGTTCGGAATCATTGGGCGTAAAGGGTGCGTAGGTTGCTATGTAAGTCAGTTGTGAAAGCCCCGGGCTCACCGGGAAGTGCTTCTGATACTGCGTAGCTTGAATATTGGAGAGGTGAGTGGAATTCCAGGTGTAGTGGTGAAATACGTAGATATCTGGAGGAACACCGGCGGCGAAGGCGGCTCACTGGCCATATATTGACACTGAAGCACGAAAGCGTGGGGAGCAAACAGG
+
BCBBBBB>BBB@CCCBBB?BB?BC@B?BC??>@E@???CC>CD>@AAAABB?B=AACCBBBD>??@@@@=AA;;<,90>@0<<3..,,,(,,(,(,,,/;19:<;99@;;;BBBABA>;;5;;;5;5;?;;4;?>::;2:9><A=BC?BBBBBBD@DDCD=CBBBABBBBBBAAA=@A<@=@AA=B?;;8;BB>B?;;6;BBBB@@<@=A@@@BA=ABBBBBBA8;;B;;;A;@@BAAAA8AABBC?BBC@
@N9IO0:01085:05859
TACAGAGGGTGCAAGCGTTAATCGGAATTACTGGGCGTAAAGCGAACGTAGGCGGTTATCTAAGTCGGATGTGAAATCCCCGGGCTCAACCTGGGAATTGCATTCGAGACTGAATAGCTAGAATGCGGAAGAGGGAAGCGGAATTTCCGGTGTAGCGGTGAAATGCGTAGATATCGGAAGGAACATCAGTGGCGAAAGCGGCTTCCTGGTCCAGCATTGACGCTCAGGTTCGAAAGCGTGGGGAGCAAACAGG
+
CC@A@@AB;@@?@;?999<?<?AA=A5;4;AAAB<A@@BA9AC;:2;;;@@?AB>B?BBCCB>BACB@B8:;BBC=A?A@8AD;@@BA>@>;;;6;@C@CBCB@BAAA@@@AA>A;:;@@??<>>?A392:9;;0;2:?<7<8<<5<9@;A@9:9@C?CCCC>CFCCDCCCCCBBC@B?B@B?BBBBBABA=A@@@;AAA>BB>A>;;8;;;@@@@@<@@ACA@AAB=B9?:99,9==>===0>@@@D<@@C>
@N9IO0:01086:05841
TACGTAGGGTGCAAGCGTTAATCGGAATACTGGGCGTAAAGCGTGCGCAGGCGGTTATGCAAGACAGATGTGAAATCCCCGGGCTTAACCTGGGAACTGCATTTGTGACTGCATAGCTGGAGTACGGTAGAGGGGGAGTGGAATTCCGCGTGTAGGCAGTGAAATGCGTAGATATGCGGAGGAACACCGATGGCGAAGGCAGTCCCCTGGACCTGTACTCGACGCTCATGCACGAAAGCGTGGGGAGCAAACAGG
+
@BBCCCCD=:;;A=AAAA=@;@A@9=+0//=;:5?;@AA<B@@AA@CBBB?CC>B?@@@@>:@@@A;;9@@CBD>BBBB9AB6@>4:4:<973(36:9458BD=ABBB99:BBA@AABC588=B>>6@AB@@@@@,///95::A>A;@;==;8..(----68<2?:?:>?>8///667188286:??8A@CD@BBA;?488=9==B/>?7:>9;<<7;877;<;;777;;8?978D498>8888*877<=3;;94
@N9IO0:01088:05854
TACGAAGGGTGCAAGCGTTACTCGGAATTACTGGGCGTAAAGCGTGCGTAGGTGGTTTGTTAAGTCTGATGTGAAAGCCCTGGGCTCAACCTGGGAACTGCATTGGATACTGGCTTACTAGAGTGCGATAGAGGGTAGCGGAATTCCCGGTGTAGCAGTGAAATGCGTAGATATCGGGAGGAACATCTGTGGCGAAGGCGGCTACCTGGATCAGCACTGACACTGAGGCACGAAAGCGTGGGGAGCAAACAGG
+
BBCCC@CC><;<B<@AA@>BCBBB>B?D9;;CAA;@??@?.9;@?>>@@@@?BB?CC=@@6:6:AAA@A???CAC79<=6BD=558BE:>;;::3:044:?:>7:8;;@@@E?AAADBCC;<;BCCBCBCB;;;.:99:;4;<B8@>:>;@BBBABBBBCDD>CC;;;ACCDCCCCC?CB:?<@CCCBBAB;@>:;@;@A>ACCC=AA=A@??:99CCBBBBBCDCB?BCABCE<BAA@AAA7BBAAC;@@A;
@N9IO0:01100:05850
GACGGAAGGTGCAAGCGTTGCTCGGAATCACTGGGCGTAAAGGGTGCGTAGGCGGCTTCTTAAGTCTGGTGTGAAAGCCCAGGGCTCAGCTCTGGAAGTGCACTAGATACTGGGGAGCTTGAGTACCGGAGGGGAGAGTGGAATTCCTGGTGTAGCGGTGAAATGCGTAGATATCAGGAGGAATACCGGTGGCGAAAGCGACTCTCTGGACGGTTACTGACGCTGAGGCACGAAAGCGTGGGGAGCAAACAGG
+
AAAA?A?A?BA@@<@@@@@CCCCEAE9;;BB@@?8@BA@@:@A:AAACA@@;9:4:A;@>=@<@ABBC@AABBCA;:994;BB=CCBBBDGCAA<@=@???B@@AA>>????CC9??>A>A@@@@A=?=ABBB:BCBABB>B>@=A:9849@>=?@?;@AAA:BBBBBB@AAB??@B>@@?C=@@@?B?AA=ABBB<BB<;;BCCCCC@DBB?B>ABBAAAA@@@9939=9977*7<=?CCE8AAAAB?BBB@
@N9IO0:01104:05824
TACGTAGGGTGCGAGCGTTAATCGGAATTACTGGGCGTAAAGCGTGCGCAGGCGGTTTTGTAAGCCAGATGTGAAATCCCCGGGCTTAACCTGGGAATGGCATTTGGGACTGCAAGGCTGGAGTTTGGCAGAGGAGACTGGAATTCCTGGTGTAGCAGTGAAATGCGTAGATATCAGGAGGAATACCGATGGCGAAGGCAGGTCTCTGGGCTATAACTGACGCTCATGACACGAAAGCGTGGGGAGCAAACAGG
+
@?A@@>>?8;:;ABB@@@>B>ACA>@,0-0><<A=AAAHI?GHHAA@A>>@=996:DD:B@C@BA=@@A??>???6?>=>5?A9AA?A>A?BBA<A>?@>ABBC>BC;C?@ABB<><=?>9>>>@<A?BBAA@<A@@BBA?B<?=?@BB:;;;;;;988@DD;86:BBABEB????>8?B=A=ABB?A>=<8885-5+8396:<<BBBB>BBBBC>A>@@000--880//::;@D386;;>@B2;;;<A4777;
@N9IO0:01105:05814
TACGGAGGGTGCAAGCGTTAATCGGAATTACTGGGCGTAAAGCGCACGCAGGTGGCTGAGTCAGTCGATTGTGAAAGCCCTGGGCTTAACCTGGGAATTGCAGTCGATACTACTCAGCTAGAGTATGGGAGAGGGTAGTGGAATTCCCGGTGTAGCGGTGAAATGCGTAGATATCGGGAGGAACATCAGTGGCGAAGGCGGCTACCTGGCCCAATACTGACACTCAGGTGCGACAGCGTGGGGAGCAAACAGG
+
BBCC?CCJ>CCCCAC@@AABA@A@;A,0-0<<<><@?@BA<A@@@B@@@AB?AA>ACC@AABAABEBBB?BABCB<@@@:A@A:BB?B@B@CCD=C@C?BBCCCCCCCCBBBBBAAABBAA???CCDE=AA?>>7>?ABC@B?B?BC<?=?B??@CB?BAAA<AAABBBBCBBBBAA:BB>B?BBBBBDCC@BBC@E@CB?BA@@;;:2:<5;7@BBBBCBBBCAAA>AA9:9:99==7888(77<A?;8:9>
@N9IO0:01066:05877
TACGGAGGGTGCAAGCGTTATCCGGATTCACTGGGTTTAAAGGGTGCGTAGGCGGGCATGTAAGTCCGTGGTGAAATCTCCGAGCTTAACTCGGAAACTGCCATGGATACTATGTGTCTTGAATGTTGTGGAGGTGAGCGGAATATGTCATGTAGCGGTGAAATGCTTAGATATGACATAGAACACCAATTGCGAAGGCAGCTCACTACACAAAATATTGACGCTGAGGCACGAAAGCGTGGGGATCAAACAGG
+
BBAB=:9;0;@BB@CC@@?BBA=A<@@<@@@:::/8>(73(3;08>@@@@B?BDD=B?@@BB?BCC@CCB=>000+00/0)/>>AB1616BB=:G@7FCCC@CDD?BBBBBAAA@BBBB?A>7@AA@CBB?@?<?@@@AA?B?CBBA999999;;;@?ACDD<@@C@?AB@?=:999::=@@<@AA5:60+0000+0196::B=BBBA>@9::9(:<;;@@BCAAB:;6:??::9/::::CEK;BABDD>BBB?
@N9IO0:01070:05872
TACGAAGGGGGCGAGCGTTGTTCGGAGTTACTGGGCGTAAAGGGCGCGTAGGCGGCGCTCCAAGTTAGGCGTGAAAGCCCCGGGCTCAACCTGGGAATAGCGCTTAAGACTGGAGTGCTCGAGTGCGGAAGAGGTGAGTGGAATTCCCAGTGTAGAGGTGAAATTCGTAGATAGTTGGGAAGAACACCAGTGGCGAAGGCGCTCACTGGTCCGCAACTGACGCTGAGGCGCGAAAGCGTGGGGAGCAAACAGG
+
@@@@?:>@@@1:;:CBBB?AA=AB>@@@?BBAAA;AAA@@<BB=BBB@AB?:>@:@AAAC=@<AC?ACAA@?:99.::??2@A;@@AB?B?BCD>D?@@=>==@,0+0<0008@=====>=>>696B?B<999<>??=9:4;5;29@6@965955551556@8@:==A@>=0000879)0)/;8@==9;;;;7;;<9==696555554.4:5:;=066;;=<@?@??;?@AABB8;;@@@@A7@A@AA<;;;>
@N9IO0:01073:05881
TACAGAGGGTGCGAGCGTTAATCGGAATTACTGGGCGTAAAGCGCACGTAGGTGGCGACGTAAGTCGGGTGTGAAAGCCCCGGGCTCAACCTGGGAACCGCATTCGAGACTGCATTGCTGGAGTACGGAAGAGGAGGGCGGAATTCCCGGTGTAGCGGTGAAATGCGTAGATATCGGGAGGAACATCAGTGGCGAAGGCGGCCCTCTGGTCCAGTACTGACACTCAAGTGCGAAAGCGTGGGGAGCAAACAGG
+
AABBBBCD=CCBBB?===9=;??A?C=@>@BAAD<@@ABC798A@AA@A@@<@@@B@A@CDC@BBCCE>BAABA@/9:=@2=A=:::C?B?BBE>A?A?BC;;5;@@@ACCCBAA@AAAB=?=>>994:;AAB;;;E?BA?B:;8;D>CACCCBBAA9??A@;@@@CCBBCBBA9:9,9:29;:9959555.55949.55.55)5;;<.666;;;@@C96/:><00+0>>0:9C=A@@@?>>4??@AA9>?;6
@N9IO0:01090:05901
TACGGAGGGGGCTAGCGTTGTTCGGAATGACTGGGCGTAAAGCGCGCGTAGGCGGATCGGTAAGTTGGGGGTGAAATCCCGGGGCTCAACCCTGGAATGGCCTTCAAGACTCCCGGTCTTGAGTTCGAGAGAGGTGAGTGGAATTCCGAGTGTAGAGGTGAAATTCGTAGATATTCGGAGGAACACCAGTGGCGAAGGCGGCTCACTGGCTCGACACTGACGCTGAGGCGCGAAAGCGTGGGGAGCAAACAGG
+
<<A@;A@DDD3DBCCBBB?BC@BC@C?A@@@@AC=;;;@@;@AA@BBBAAA<AC?AAAC?BB=@@=A@A@0@ABB=BBE=CCC9A@BB=@@<@C@C@BB?B@C@CB@AAAAAB=B?A?>:?AAA<?>AAAAB@=@A@@@B?B?B?B@BCCBBABB@@<@@BB>C??>@@ACB:97:?=@@=A=AAA?BAAA?B@@<@:00*/99=@AB?@89:B?D>=888:;BAAC??@?BBC=BAAABBB:BBAAA<AA@?
@N9IO0:01095:05896
TACGTAGGGGGCGAGCGTTGTCCGGATTTATTGGGCGTAAAGAGCTCGTAGGCGGTTTGGCAAGTCGGGTGTGAAAATCCGGGCTCAACTCGGAGACGCCACTCGATACTGCCATGACTCGAGTCCGGTAGGGGAGTGCGGAATTCCTGGTGTAGCGGTGAAATGCGCAGATATCAGGAGGAACACCGGTGGCGAAGGCGGCACTCTGGGCCGGTACTGACGCTGAGGAGCGAAAGCGTGGGGAGCGAACAGG
+
CB;;<BBAAA0;;;6;BC?BBB>A=?@@8<;4;;,7;<<=8=?>>?@AAAB>BAACD>CA@?=?@@AA=9;;;;;;.9?<AC=BBBC>AA@@=??;=?A8::BBBA:::=;;5;;:;@AA@;;;@;@4:;ABB7BBCCBA@B?B?B?CC>BB;;;BB?B<;;6;@@@;;;AAA>@@A7;9?B?BCC?B?BB>BBA=A?BB@C@@?A;;;6:=?;?@@?>>?:::=9949?=A??:?>>?ABB9AABBC@BBB@
@N9IO0:01100:05860
TACGAAGGGGGCTAGCGTTGCTCGGAATTACTGGGCGTAAAGGGCGCGTAGGCGGACAGTTTAGTTGGGGGTGAAAGCCCGGGGCTCAACCTCGGAATTGCCTTCAATACTGGCTGTCTTGAGTGTGAGAGAGGTGTGTGGAACTCCGAGTGTAGAGGTGAAATTCGTAGATATTCGGAAGAACACCAGTGGCGAAGGCGACACACTGGCTCACTACTGACGCTGAGGCGCGAAAGCGTGGGGAGCAAACAGG
+
@@A@>;?AAA0AAAC;;:@CBBAA>A@D?BCAAA<ABBCH@CI>AA@A@BG?BA=ABBCCE?CCD6;;;;*;?BC>BBB=BBB;CBCD@D@BBB?B?A>BB@A>BC?BA??><AA?A:?<?>?@@AA@AAAAA?BBBCBB?B@>>>=ABBABAAABB>ABA@9@=989@@@@@B?BB?C?BB?BEC>AA:91:==8>;?>BBBBBBAA>BBBBBBBBAAABBBBA@@=:;:A?A9@9::BAC9A@@@B<AAA?
@N9IO0:01100:05888
TACGTAGGGTGCGAGCGTTAATCGGAATACTGGGCGTAAAGCGTGCGCAGGCGGTTTCGTAAGCCAGATGTGAAATCCCCGGGCTTAACCTGGGAACTGCATTTGGGACTGCGAGGCTAGAGTACGGCAGAGGGAGGTGGAATTCCACGTGTAGCAGTGAAATGCGTAGATATGTGGAGGAACACCGATGGCGAAGGCAGCCTCCTGGGCTAGTACTGACGCCTCATGCACGAAAAGCGTGGGGAGCAAACAGG
+
AAAA@@@A;@@ABCB;;;<A;@A>4>,0/:<;;395;AB0;<BBB@A>>>;9949A=A@BA=@@:@A@@@@BBB09999-7919;05258<AA9A8::AABBC>CD>BAAABABA?BAA@A988BB7A=;:;9300(/83817176>@?7755:7<;9>><5528:?AA?>><>;>;;91919=<9>=;;7;A>9>+00//)/8488929399;;:3222--(---2766:6877&879:899,;;;=A5==>5
@N9IO0:01113:05863
TACGGAGGATCCAAGCGTTATCCGGAATCATTGGGTTTAAAGGGTCCGTAGGCGCCCTGTAAGTCAGTGGTGAAATCTCCCCGCTCAACGGGGAAACTGCCATTGATACTGCAGGGCTTGAATTACCAGGAAGTAACTAGAATATGTAGTGTAGCGGTGAAATGCTTAGAGATTACATGGAATACCGATTGCGAAGGCAGGTTACTACTGGTGGATTGACGCTGATGGACGAAAGCGTGGGTAGCGAACAGG
+
BABC???<>@A=A:@>??>ABBAEAC>AADB9B?8B=6AA:A=:@?9::;;600/;8;:;=>@?BBBAB?BACC>BAACCC;CCBBC?BBBB9BC<BBBA=@@=@@@@@@ABACC>BB@CC@C@CB<@@=A=@ACAEGCCCACDBA@BBCBBAB;;6;BBC=BADCAFCCCEI@CBCB@7@7@CC@CBB?A@BB+0*00/)/6==<<<=@8@@:><7;;@;;?;>@A<@@@B@9ABBBBB<BBBBCB?@@@<
@N9IO0:01066:05927
TACGGAGGGTGCGAGCGTTGTCCGGATTTATTGGGTTTAAAGGGTGCGTAGGTGGCTTGTTAAGTCAGTGGTGAAATACAGCCGCTCAACGGTTGAGGTGCCATTGATACTGACGAGCTTGAAAGAATTGGAGGCTGCCGGAATGGATGGTGTAGCGGTGAAATGCATAGATATCATCCAGAACACCGATTGCGAAGGCAGGTGGCTACGATTTATTTGACACTGATGCACGAAAGCATGGGGAGCAAACAGG
+
BBBC@CCC=BBBCCCBBB>BBC?B@BDM?BB@CC>CC?AA<AC=BCDCBBA?BB?BC@CD@D?BBCCC@@<@BBC>CCBBAD798CBB?BB?B?A??<@@@=@A>BCABBBBBB@@@@@;:::.;?;?>B?BB?AABA@B@C@CC?BA?=>=?????=@ABB=BCBA@@@@9::@AAB?BBC@BAA=???<??AB<?<???;??;@A@>A@?=6=??6@@AAABBB;;<@@;;;0;@@@@@A7;;;CC>BBC@
@N9IO0:01066:05939
TACGAAGGGTGCAAGCGTTAATCGGAATTACTGGGCGTAAAGCGTGCGTAGGTGGTTTCTTAAGTCTGCTGTGAAAGCCCTGGGCTCAACCTGGGAATGGCGGTGGATACTGAGGAGCTAGAGTGCGGTAGAGGAGGGTGGAATTCCCGGTGTAGCGGTGAAATGCGTAGAGATCGGGAGGAACATCAGTGGCGAAGGCGGCCCTCTGGACCAGCACTGACGCTGAGGCACGAAAGCGTGGGGAGCAAACAGG
+
ACBCB?CC=CCBC<B?@@>B@CCDAB<>=?A@@C<9::@A<ABBBBAA@@@<9979D=BC?C@CCCBBBBBBBBC;;:;7;BB<CCDB@BACCD?CGCBACB>CE@BAADCCBC>@@@AAACBAA@@=@BBBB@BBD=BB?B?B?BC>C@CCBBBCC@CCDC?EBCB:::B@@;;;;0;A>A@BCCCDBBA@BBD@D?BB?BC>CCBB?BE?BB:::BA997877771778999+7<;>>BB6A@???5<>>;
@N9IO0:01069:05921
TACAGAGGTTGCGAGCGTTAATCGGATTTACTGGGCGTAAAGCGTGTGTAGGTGGTTGTGCAAGTCGGTTGTGAAATCCCTGGGCTCAACCTGGGAACTGCTTCCGAGACTGCCCGACTAGAGATCGGTAGAGGGCGGTGGAATTTCCGGTGTAGCGGTGAAATGCGTAGATATCGGAAGGAACACCAATGGCGAAGGCAGCCGCCTGGGCCTGATCTGACACTGAGACACGAAAGCGTGGGGATCAAACAG
+
BCBBBAB?B7;9A??@AA?B@CCB?BBB<AA???9?@@@@8>>>>@@BBCC@BD@D?BCCCCACCCDAG>A@BBA;A@@9;;<8;CCC@C@BBC=B?C;<;B@B?BDBAA;<;;0;AABBCBBBBDC@CAAACB<AB@BB>C?BC<?>@@AABBBBC@CCCD=BBBBB@@@>@@?>:><?<??@BB<?<@A?ABB?B>A?==;9929@@/:7:?@@@AABBBBCBBB???AAAA:A@AAAAB8BBBAA8;<;
@N9IO0:01071:05915
TACGTAGGGTGCGAGCGTTAATCGGAATTACTGGGCGTAAAGCGTGCGCAGGCGGTTTTGTAAGCCAGATGTGAAATCCCCGGGCTTAACCTGGGAATGGCATTTGGGACTGCAAGGCTGGAGTTTGGCAGAGGAGACTGGAATTCCCGGTGTAGCAGTGAAATGCGTAGATATCGGGAGGAATACCGATGGCGAAGGCAGGTCTCTGGGCTATAACTGACGCTCATGCACGAAAGCGTGGGGAGCAAACAG
+
@A@;;00@600/////59497<<:5;)/)////93;9?@@,9:6666@@BB?00,0>@+00:7<;7==@;;;AAE09999-9>5=>8;7:8:>:4>?CA=AAAA:AD9?@BBA@>B9>??19999*9;AABBB?BBBBAA<A395:B;A=?<87333569@?9@A?A;::=;;977<4775;498A9?>==2755/529<=<5225566/625293553....9.222282333(3333999+33377.777
@N9IO0:01073:05929
TACGTAGGGTGCAAGCATTAATCGGAATTATTGGGCGTAAAGGGCGCGTAGGCGGATTGATAAGTCAGATGTGAAATACCAAGGCTCAACCTTGGTGCTGCATTTGAAACTATTTTTCTAGAGGATTGACGGAGAAAGGGGAATTCCACGAGTAGCGGTGAAATGCGTAGATACGTGGAGGAACACCGGTGGCGAAAGCGCCTTTCTAGTTTTTACCTGACGCTGAGGCGCGAGAGCAAGGGGAGCAAACAGG
+
BBA@@?@@8@@>B=@@BBAD@CBB?A@CABB?BD=CCBBD>CD=AA9::CC?AA=:::;ACD@CCABBB@@@ABC=CBB@C>A>ABBB?C@C@C>9;;BBABCG>BBE>DCCBBBB1;;CBBB?A@4;;;;5;@AC8@@@3@=B?B@BCE;<;BBCC@CCCE=AA;;;BCCC<<<@@=;;5;6;AC?C>AA9;;CC=BCBB6;;6;BBBDDDD5IE@=;;CBA;;;:6;BBBCED@@A?BBB;DCBCC>@@@?
@N9IO0:01074:05911
TACGAAGGATGCAAGCGTTATCCGGATTCACTGGGTTTAAAGGGTGTGCAGGTGGGGTAATAAGTCAGTGGTGAAAGCCCCCCGACTCAATCGGGGGAACTGCCATAGATACTGTTATTCTTGAGTGTGGTTGAGGCGGATGGAATATGACATGTAGCGGTGAAAATGCTTAGATATGTCATAGAACACCGATCGCGAAGGCAGTCCGCCAAACCATTACTGACACTGAAACACGAAAAGTGCGGGGGATCAAACAGG
+
BBB@?:?<?=@?A<@;;;?BBB@C???=:::ABB:AC7??9?;98;;::A@=9944&4@=?A:>@B@@BB@BBBD:;9@@??%?=847<8<33333$3-3833-48::;@ABCCE<;;@CC=@@B;;;C@C?C<;7<B5;;B=@<AA???9::@::98:=?:;:;*;<;?<@?@@A@@@AA;;;?5;;@<@A;;;BAA5;5;<<00+00+00*/2793::>555999599,5@@;:::&99995555$5999909;<6
@N9IO0:01082:05957
TACGTAGGGAGCGAGCGTTGTCCGAAGTTACTGGGCGTAAAGCGCGCGTAGGCGGGCTTGTAAGTCGGCTGTGAAAGCCTGAGGCTCAACCTCAGAGGGTCGGCCGATACTATGGGTCTTGAGGGCGGTAGGGAGAAGTGGAATGGCTGGTGTAGCGGTGAAATGCGTAGATATCAGTCGGAACACCGGTGGCGAAGGCGGCTTCTTGGGCCGTTTCCTGACGCTGAGGCGCGAAAGCTGGGGGAGCGAACGGG
+
@AC@A?@A,:;9@;<;CC7;;B?BB8:;=A@@A@6@@9::,95999;A<?C?CCC>CC@BBC?BDBB>BAAABBC<?>;@?997:BCCAC?B@A?A@D>BBB?@=ACC@A?>>==5?@A?@A@F>BB?BBAC<BAC=??B@DABB?BBB=??BBBAA>>>??<?CCCAAABBB<==?>>>7<;>@@?C@BB?BBB?@=??==<9;C;>>;>@BBD>E>>??@@A?A@A>ABDCDD=A@@ACCC3AAABB?BCD;
@N9IO0:01091:05950
TACGGAGGGTGCAAGCGTTATCCGGATTCACTGGGTTTAAAGGGTGCGTAGGTGGGTTGGTAAGTCAGTGGTGAAATCCCCGAGCTTAACTTGGGAACTGCCATTGATACTATCAGTCTTGAATACCGTGGAGGTCGGCGGAATATGTCATGTAGCGGTGAAATGCTTAGATATGACATAGAACACCAATTGCGAAGGCAGCTGACTACGCGAGTATTGACACTGAGGCACGAAAGCGTGGGGATCAAACAGG
+
CBBB<@@@:@@@C<AABB?BCC?C?@A:<;;8::-:?8>>9@C9AA@@@@@@BCC=D@B@BB?B@@@@@B=CABA>AJFF<C<:;@:@9=B;A?8>69:@B=?A<@@@@BBB@@@@AAA79:<AAA8::A<99188818@?A=???BBBBBBCBA??;>AAB;AAAA>AAAAAABABBA???<>??9?9;,00==+0)0;:;>=?>???AAA??;;>;?AA>>>@>=8@@@?=?8?=>=@@@299AA@:@@A:
@N9IO0:01093:05917
TACAGAGGGTGCGAGCGTTAATCGGAATTACTGGGCGTAAAGCGCACGTAGGTGGCGACGTAAGTCGGGTGTGAAAGCCCCGGGCTCAACCTGGGAATTGCATTCGAGACTGCATTGCTGGAGTACGGAAGAGGAGGGCGGAATTCCCGGTGTAGCGGTGAAATGCGTAGATATCGGGAGGAACATCAGTGGCGAAGGCGGCCCTCTGGTCCAGTACTGACACTCAAAGTGCGGAAAGCGTGGGGAGCAAACAGG
+
BCBCCBBB=@@>C??==>4949AA?D>@=@@@@B;A?A?>7@:;:CBBBBC?@@=@@@AB@@;@BBBC=;;;A>=6::9:-:=6=@@CAL@CCB9A5;5;<B@<@@;;;CC;;<B@???C?A@@@@@<@=AAB9;;E?HE@D@CACC<B?A@@BB<;7;BBD?BBBDFFCCHBBABC>9:499:90/////)/5=9=.55.55)6<<A6;@:@>>@@@==;;?B>@?5=?=::299,9:4::;;.<<<;>65559
@N9IO0:01094:05941
TACCCGCAGCACGAGTGGTGGTCATTATTATTGGGCCTAAAGCGTCCGTAGCTGGCTTGTTAGATGCCTGGGTAAATCGAATCGCTCAACGGTTCGAACTCCGGGTAGACCGGCAAGCTCGAGACCGGGGAGAGGTGTAGGCTACTCGAGGGGTAGGGGTAAAATCCTGTAATCCTTCGGGGAGGACCAGTGGCGAAGGCGCTACACTTGAACGGCTCTGACAGTGAGGGACGAAGCCCTGGGGCGCAAACCGG
+
@ABB:@B9::BCAABBB>;9::CCD6;;=;;4;@8A?CCC;:;BBF?IB;;;@@<:;6:?<ACA@?@9;::-9>@;AABBABDAB@;9.5=9=9=@<:944.44(4;;<=9=9==8<=555599;.559&59997655558;666==?@@@?0;5:99*9@@@0;B?;:0A8>>-/)/;;;+9?2658?A/0*000*0*000000:8<178=?@?BCBBA>?><>?999,9;;B?BBB;;<<<.;>BB@=A9?:
@N9IO0:01094:05953
TACAGAGGGTGCAAGCGTTAATCGGATTTACTGGGCGTAAAGCGTGCGTAGGCGGTTCATTAAGTCGGTTGTGAAATCCCTGGGCTTAACCTGGGAACTGCAGTCGATACTGATGAACTAGAGTGCGGTAGAGGGTGGCGGAACTCCGGGTGTAGCGGTGAAATGCGTAGATATCCGGAAGAACACCGATGGCGAAGGCAACCACCTGGGCCTGCACTGACGCTGAGGTACGAAAGCGTGGGGAGCAAACAGG
+
CCCBBBCD<AA??;?>>>;@<?@B@BCF>@@ABC=AAACC<BBB999B@@@>@C@C@CCC?B>ADCC?C?BBBBB=BBC>CCC5>>5:5;?BBD>C>AAA@>>@@A@@AACBBBBB?BB<<<?<>>@=@A@><<7<@=AB?B>BBB@CD>AAABBBA?B>>>:>A?@ABBB?>@=28188<@=ABD?BABB?BBA:=8<B>B?BA;<=>9B=@@AAAAA???ABB@@<@A@@?A;A;;;CCC:BBBBA<ABB?
@N9IO0:01104:05927
TACGGGGGGGGCAAGCGTTGTTCGGAATTACTGGGCGTAAAGGGCTCGTAGGCGGCCAACTAAGTCAGACGTGAAATCCCCAGGCTCAACCTGGGAACTGCGTCTGATACTGGATGGCTTGAATCCGGGAGAGGGATGCAGAATTCCAGGTGTAGCGGTGAAATGCGTAGATATCTGGAGGAATACCGGTGGCGAAGGCGGCATCCTGGACCGGCATTGACGCTGAGGAGCGAAAGCCAGGGGAGCAAACGGG
+
BB@@????>>"?A4;:@@?BBACC@C@C?BBBBD>BBBDD?DC?CCCBBBA>;;5;<A<CAB=ACBBCCBCBCCD>AABB3;;6;@@A?B@BBB>B?B@@@BBCBBBBBBCC@CBC@CC@CC@CC@BB=BBCCC?BCCB@AA?E?C>BB@CCBCBBC@CBBC<BBAA@B@@@BBA@?;??<??BBB@C?BB@BCC>B@CB@BCCE@CC?AA?B?DBB@BDBABB;;;?BBBBBB=BF?BBBB7;;ACC=BAB;
@N9IO0:01105:05943
TACGTAGGGAGCAAGCGTTGTCCGGATTCACTGGGTGTAAAGGGTGCGTAGGCGGGACAATAAGTCAGTGGTGAAATCTTACGGCTCAACCGTGAAACTGCCATTGATACTGTTGTTCTTGAGTTCGGGAGAGGTTGATGGAATTCCAGGTGTAGCGGTGAAATGCGTAGATATCTGGAAGAACACCAGTGGCGAAGGCGGTCAACTGGCCCGAAACTGACGCTGAGGCACGAAAGCGTGGGTAGCGAACAGG
+
CCAAADDD>:::CABCCC@CCC?B>??=@BACCD=@@CDD>CC>AAAAAAA?BBB=BBA?@A;@@@@A@@<@@AA;ABC9;:A=ABAA>A<@@@@@;@BBC?CC@BBBBBBCC?BA?AD?BCBG@BBE>BAAB@D?C@A@?B>A?B?AA>AAA@9:9;>=?@9@BBC???CCCCBAA=?<?@<@>>9>@A@>AAC<>;>B?ABB?BB@<@E9??@7==>BAC=====:>>??AC:A<<887-7::==>;>@@<
@N9IO0:01068:05966
[truncated: 43,442,701 more chars]
