# Supplementary material for: Analysis of the rhizosphere bacterial diversity of Angelica dahurica var. formosana from different experimental sites and varieties (strains)
Source: PeerJ. 2023 Sep 6;11:e15997. doi: 10.7717/peerj.15997 (PMC10492537; doi:10.7717/peerj.15997)
Supplement: Supplemental Information 17 [file peerj-11-15997-s017.gz › peerj-11-15997-s017]

@N9IO0:00673:05796
TACAGAGACTGCAAGCGTTATTCGGATTCACTGGGCGTAAAGGGTGCGCAGGCGGCCGAGTGTGTGAGGCGTGAAAGCCCGGGGCTTAACCCCGGAATTGCACCTCAAACTACACGGCTAGAGCATTGGAGAGGGTAGCAGAATTCATGGTGTAGCAGTGAAATGCGTAGATATCATGAGGAATACCAGAGGCGAAGGCGGCTACCTGGACAATTGCTGACGCTCAGGCACGAAAGCGTGGGGAGCAAAAGGG
+
BAB:;;;;@;9:>9=9:::?C=B@@9<7:BBBBB>BDCCF?CC?AC@BBBB>:;.;.4=?AC@@@B??=ACCCDK=AAB>BED;CC?B?BCC;C6;4;24945>;<<>8==BDC?@=@BA@??@AA<@<@@@@@;@CCCCBB9;9;BCB@BBBBBBBBAAAD>???BAAACB@@@@@;;;5;5;BC<@@;;4;?@<@?BB@CD;;5;;4;?A==;?@???;;;B;<<5;B;99=/99<9;::-:@::::-:>5
@N9IO0:00681:05770
GACAGAGGTGGCAAGCGTTGTTCGGAATTACTGGGCTTAAAGGGCGCGTAGGCGGTGGAGTAAGTCTGAGGTGGAAGATTAGGGCCTAACCCTAAAATTGCCTTGGAAACTGCATCACTTGAGTCAGCGAGGGGATGGCGGAATTCCAGGTGTAGCGGTGAAATGCGTAGATATCTGGAGGAAGGCCGGTGGCGAAGGCGGCCATCTGGCGCTGAACTGACGCTGAGGCGCGAAAGCGTGGGGAGCAAACAGG
+
?>00//717:7<=055?><?B9?=8>9B9>BBBB<AB?A>6==8AAACCCD@;;9;B?BBBB>ABBBBCC=BB?A=ABC>@>A3@800+093=@@@0B4555:5;9>>6>BB555997;8;0///<;?BBEDD59498:91818-9>CC?BBBBBBB?@??B:??@A:::B@@@@9969=8?5;6;@B6;;?BCC7;5;;4;=@==@@=@ACCBC@CDCCBBAAAAA=;;;@@A;AA@@@BB9AACDE>DAA?
@N9IO0:00691:05798
TACGAAGGGGGCTAGCGTTGCTCGGAATCACTGGGCGTAAAGCGCACGTAGGCGGATCTTTAAGTCGGTGGTGAAATCCTGGAGCTCAACTCCAGAACTGCCTCCGATACTGAGGGTCTTGGAGTCCGGGAGAGGTGAGTGGAACTGCGAGTGTAGAGGTGAAATTCGTAGATATTCGCAAGAACACCAGTGGCGAAGGCGGCTCACTGGCCCGGTACTGACGCTGAGGTGCGAAAGCGTGGGGAGCAAACA
+
BACB@4::;:*<@?A@?@@BCBBC@C@DFCABBD>DCCCC9;;BB@9::9929?9>?@>B9?<??AA?BC@CCCD=@@<@B>???A@><@::6;??=A:::8=A7;;@@@ACCCC>CCC@B?BCBB@BD>BBBC@CCCCCCBE@AA@CBCBBBDDC::8:BBB=C?BCDECCCCC?CBBA7;;8ABA?BA?@=@@=;?=::29<;A??@>A=5B7888B<BAAAA999>A@@>?>7>>AACCC6>?A@?8>8
@N9IO0:00692:05791
TACAGAGGGTGCAAGCGTTGTTCGGAATTATTGGGCGTAAAGCGCGTGTAGGCGGCTTTGCAAGTCGGGTGTGAAAGCCCTCAGCTCAACTGAGGAAGTGCGCCCGAAACTGCAGAGCTTGAGTGCCGGAGAGGGTGGCGGAATTCCCCAAGTAGAGGTGAAATTCGTAGATATGGGGAGGAACACCGGTGGCGAAGGCGGCCACCTGGACGGTAACTGACGCTGAGACGCGAAAGCGTGGGTAGCAAACAGG
+
BBC<<;CD>@@?>8<9982:A:?@@C?B>@A;@@9?>9<=3489=??C@BB?;;5;?>5>AB>BA;;:6;AACCC?CCC=CA=;<CCCACBBBD@B>AC;;9A@5>?:6><@;:;@@?C244:939387>@ABB=AA?AA=A?B=A@@6A5:::B;@7ABBB;A6@==BBB=<=>;;.:@;A8=893=8==69=<2<4<<9<:>=;AA588?===9===<<AAA===AACCCCC;@>@;;;0;@A@BB=BB@9
@N9IO0:00670:05832
TACGTAGGGTGCGAGCGTTAATCGGAATTACTGGGCGTAAAGCGTGCGCAGGCGGTTGTGCAAGACAGGTGTGAAATCCCCGGGCTTAACCTGGGAACTGCACTTGTGACTGCACAGCTGGAGTGCGGCAGAGGGGGATGGAATTCCGCGTGTAGCAGTGAAATGCGTAGATATGCGGAGGAACACCGATGGCGAAGGCAATCCCCTGGGCCTGCACTGACGCTCATGCACGAAAGCGTGGGGAGCAAACAGG
+
AAACCBBB=;;:B@@@BB<?=ABB>A5;09AAAD>A@ADD>DCCBBBCCCC@CC@D@D?@?D@BCBBB@BBBAB?67879-:A/988<:?>@@A<@?A@@???B7B=BBB@>?@A??>;;488337?<A@ABBBBB3???>@+0,0,0/>=<67?=99>>??8?ABBAAACBAA@?@,//*/(0893:>@A<ABB=A=@;054<<+444)46;<:;;;;;4555559=<<5555)5@AABBB7BBBBB<A@@?
@N9IO0:00680:05811
GACGGAAGGTGCAAGCGTTGCTCGGAATCACTGGGCGTAAAGGGTGCGTAGGCGGCTTCCTAAGTCCGGTGTGAAAGCCCAGGGCTCAGCCCTGGAAGCGCACTAGAAACTGGGGAGCTTGAGTGCCGGAGGGGAGAGTGGAATTCCTGGTGTAGCGGTGAAATGCGTAGATATCAGGAGGAATACCGGTGGCGAAAGCGACTCTCTGGACGGTTACTGACGCTGAGGCACGAAAGCGTGGGGAGCAAACGGG
+
@ACC@B8;5;@@B7;;@@@CBBBC@C?A@CCA@A:BAABB:A>8;@<@BBC>;;7;@5:=<B?B@@=@=BBA@?@;@B>5BB=6A<@@@AB=@?4:8;99@B99:BBD=ABCCE9ABAA;@;@9:9298>@AB:BCCCCC@B<><>?BB>BB@@?@>;<<<7/=;>A???>==@?>838;6;7>AA6;5;;48899,9>A=>9:9???4:8A?C<??BA@@?=?=::2987<;7.7;8=@AB5BBAAA<ABA2
@N9IO0:00682:05841
TACAGAGGGTGCAAGCGTTAATCGGATTTACTGGGCGTAAAGCGTGTGTAGGCGGTTTGTTAAGTCGGGTGTGAAATCCCTGGGCTCAACCTGGGAATTGCATTCGATACTGGCAAGCTAGAGTACGGTAGAGGGCGGCGGAATTCCGGGTGTAGCGGTGAAATGCGTAGATATCCGGAGGAACACCGATGGCGAAGGCAACCGCCTGGGCCTGTACTGACGCTGAGACACGAAAGCGTGGGGAGCAAACAGG
+
ABCAAABA9@@8839<<;9>;>BB?BDH<@@@AD>B@A@B<A@@@BABC@@=AB?BE?BC@C@AABBC>BBBBBC>CEE>CCC>CB;;9;?CCC7;69=@@@@=??BB@@::8;C>@@AA?B@A@@@?CACBCA9=@<;;7:<A=A?BB=BCDDAAA>ABAC>???A@@@@?@@@9A9B>;>:ABB@BCBB<B=B<B@BB?B<@@>AA@<A=AADBBBCCEBBB;;;@@@A;;;0;;A::;:*99>>>7<BC@
@N9IO0:00687:05810
TACGGAGGGTGCGAGCGTTGTTCGGAATTACTGGGCGTAAAGCGCGTGTAGGCGCTTCCTTAGTCTGATGTGAAAGCCCGGGGCTCACCCCCGGAAGTGCATCGGATACTGGGAAGCTGGAGTACCGGAGAGGAGGGTGGAATTCCTGGTGTAGCGGTGAAATGCGTAGATATCAGGAGGAACACCGGTGGCGAAGGCGGCCCTCTGGACGGATACCTGACGCTGAGACGCGAAAGCGTGGGGAGCAAACAG
+
AA@@<@@@=:;;BDA;;;>@@=@B=B5;.4:BBB<;:;CG=C;;;CBCBAA>00/;8<8<@>@=@@:<@:?A@</5;<6B>>/?:<:::::)32;-37?@BABB?BA@@@@@8?8=@>?><?>?B?C?BBCB<>=B=A?=B59487BA?BB??::;/7:77/662228886662220555;2888,2,26269<6;27<6??8?BDC7::?;>;00)099;/07?>=::?@???8=>>9999+:@@AA8;;8
@N9IO0:00689:05827
TACGAAGGGGGCTAGCGTTGTTCGGAATTACTGGGCGTAAAGCGCGCGCAGGCGGTCTTCCAAGTCAGTGGTGAAAGCCCGGAGCTCAACTCCGGAACTGCCATTGAAACTGTTAGACTTGAGGACGAGAGAGGTGAGTGGAATTCCCAGTGTAGAGGTGAAATTCGTAGATATTGGGAAGAACACCGGTGGCGAAGGCGGCTCACTGGCTCGTATCTGACGCTCAGGCGCGATAGCGTGGGGATCAAACAGG
+
CCC@@<@DFE3BCBBBBB?CC@B@<?695;@;;;0;A?@B;A@@;;;@A;;5<@=>@A=B7<7;AAAB;;5;AAA;@AC9B=:89CAB>CBB5:4:5;;?A=BB?BBB<A@?>;@A:;;:A991:4A=@A;:;@DBAA;;4:7>9?@7=BCBBCC9;16=AA;B?BAAABBABB8A=3?;>?9:;:=B?;;2;<A=CABC?@;?;;BB=AABAA=BBC<;;>>9;9B9=:@955@9:99:99-7@??@9@@@;
@N9IO0:00696:05842
GACGAAGGGGGCTAGCGTTGTTCGGAATTACTGGGCGTAAAGGGCGCGTAGGCGGTTTGTTAAGTCAGGCGTGAAAGCCTGGGCTCAACCTGGGATGTGCGTTTGATACTGACAAGCTTGAGTGCAGGAGAGGATGGTGGAATTCCCAGTGTAGAGGTGAAATTCGTAGATATTGGGAAGAACACCGGTGGCGAAGGCGGCCATCTGGACTGCAACTGACGCTGAGGCGCGAAAGCGTGGGGAGCAAACAGG
+
AAC@@>@CCC3CCBCBCC?AA?CC@C@C?BABBC=?@@CC>CD>BBCCCB@=9949C:@?@C@CBBAA>AC>>>A500+0@;3?BCCAC@CDD>D@@@BCBBC>CBBBCCCBCC@BBB?BAAAAACCBCCCC@BBA>AA?C@C@CJ?CCCBBBBAB>BBCF?C@CCCBBBBBD:@=5=2:99???=@=;;0;A?>@?@A>A?BA=BC?CBCCCC@B@@@BBAA?@@=>>?@?@<B???CDG8??BCE>A@?<
@N9IO0:00713:05827
TACGTAGGGGGCGAGCGTTGTCCGGATTTATTGGGCGTAAAGAGCTCGTAGGCGGTTCGGCAAGTCGGATGTGAAATCTCCACGCTCAACGTGGAGGGGCCATCCGATACTGCCGTGACTCGAGTCCGGTAGGGGAGTGTGGAATTCCCGGTGTAGCGGTGAAATGCGCAGAGATCGGGAGGAACACCCGTAGCGAAGGCGGCACTCTGGGCCGGTACTGACGCTGAGGAGCGAAAGCGTGGGGAGCGAACAGG
+
BBCBB@@@@A0@@@BABC@CCC?B<@@@9@A<@@;<=883(3335;?B@BA?DC@C?CC?AA=AA??;?:;;AAA<;;;B<??@@@?E?BBBC?BBBB9A>AC@=???AABBC>AA??@@@@@BBB?C<@;:::-;@ABBC?C@C?BB<A?@@@AACCACDCC<@@@;;;BBCCCCCE>BB@B@CBBB<B@@@BCC?B?BC@BBA??;;;6;?B?AAAA?@@AABA@@=@@@@AB9A@A@?@@6??ACD?BBB?
@N9IO0:00670:05891
AACGTAGGACGCAAGCGTTATCCGGAATTACTGGGCGTAAAGCGCGTGTAGGTGGGTGCCATAGTCTGTCGTGAAAGTCCCGGCTAAACTGGGAGAGGTCGGATGGAAACTGGGCATCTGGAGGATGGCAGAGGGATGTGGAATTCCGCGTGTAGTGGTGAAATGCGTAGAGATGCGGAGGAACGACCAGTGGCGGAAGGCGGCATCCCTGGGCCACACCTGACACTGAAGACGCGGAAAGCATGGGG
+
:-9=??@7@@C??7:9?@@DBB@D?A69-37<<<184:?A9A;:<CBCCCC@BBB:@@@49977;<>>>000000+//991:5555>8>>;;+//..68..(--73;<3;444/4::??B@BB9BBB9>?998<6=;;>A:>:>:>8<<==9999>>:?999)59999555<666>>8:9)/)///84///9344.439644.4:455)5<<)4.44594;;;97:://)/////5.55)5::44444
@N9IO0:00677:05869
TACGAAGGGGACTAGCGTTGTTCGGAATTACTGGGCGTAAAGCGCACGTAGGCGGATTTGTTAGTCAGGGGTGAAAGTCCCGGGGCTCAACCTCGGAACTGCCTTTGATACTGCAAATCTCGAGTCCGATAGAGGTGGGTGGAATTCCTAGTGTAGAGGTGAAATTCGATAGATATTAGGAAGAACACCGGTGGCGAAGGCGGCCCACTGGATCGGTACTGACGCTGAGGTGCGAAAGCGTGGGGAGCAAACAGG
+
@@@@@=@HD8BBB@@?@@?BBADD@C?B=A;:9=29999909;>@CCBBBA?AB=@@B<AB>BBAA<<;;.9>AA269CD>CCC9A;@;:>?<=>9>@00/<6>>8?@@BBCCBCE<@@B@@@;;;+00=099807<=6<;1;5;5;137389::///8;@?@7>88/////699=;:;5::==4;8818188:C@@=@=@@?BC>CBBB?@@AB=A@ABBBCCBBBAA=@BBBBG=@@BBCCC;BBCCC<:::=
@N9IO0:00694:05893
TACGGAGGGAGCTAGCGTTGTTCGGAATTACTGGGCGTAAAGCGCGCGTAGGCGGTTACTCAAGTCAGAGGTGAAAGCCCGGGGCTCAACCCCGGAACTGCCTTTGAAACTAGGTGACTAGAATCTTGGAGAGGTCAGTGGAATTCCGAGTGTAGAGGTGAAATTCGTAGATATTCGGAAGAACACCAGTGGCGAAGGCGACTGACTGGACAAGTATTGACGCTGAGGTGCGAAAGCGTGGGGAGCAAACAGG
+
BA?@:?>@5@@>AAAB@@:==900+0+0)/@@==9::;BD=C;;:;;:;BB@BC=A=@AA?>7;;BBBBA>BBCD;@@@/;;;-:4;9.444&4397;449=A@9BCD>CC@@<@@A8:9BB=:::6;5;@AA>BAB><B=A=A?B@JCCCC?C>=B:BB=>3;5555;::<<<7<:6;344.48>8>=<;7<9979?AA@A@@;;;@=@@B?BCBB=@@B;99999::@?:;;09:=9944&4:999)55:7
@N9IO0:00711:05903
TACGAAGGGTGCAAGCGTTACTCGGAATCACTGGGCGTAAAGCGTGCGTAGGCGGTTGGTTAAGTCTGCTGTGAAAGCCTGGGCTCAACCTGGGAACTGCAGTGGATACTGGCTGGCTAGAGTGTGATAGAGGATGGTGGAATTCCCGGTGTAGCGGTGAAATGCGTAGAGATCGGGAGGAACACCAGTGGCGAAGGCGGCCATCTGGATCAACACTGACGCTGAGGCACGAAAGCGTGGGGAGCAAACAGG
+
AA@?@:@@<;;;B?BDBB?C:;9D;B=@?BBA??8;=9:;0;99;9;A;;;@BD:B<C:G4;46>C@AACA97::)/0)/0/)0CA@8B:BB@6D2666;55<>8<;@?BA8A??6?C?@85548A9439>>498@<==:?5?5@>6B7CCBB@??>@?>?8CABABBDBBCB=<=3;:7;7<@@7B@::6:<;6;7:?<:7<:<=B7B=@=55228996852225.56:7:707>9::AA2=888D4>>?5
@N9IO0:00692:05955
TACGAAGGGGGCTAGCGTTGTTCGGAATTACTGGGCGTAAAGGGCGCGTAGGCGGTCTTGTAAGTCAGATGTGAAAGCCCCCGGGCTCAACCCGGGAATAGCATTTGATACTGCGAGGCTTGAGTCCGGGAGAGGATGGCGGAATTCCCAGTGTAGAGGTGAAATTCGTAGATATTGGGAAGAACACCGGTGGCGAAGGCGGCCATCTGGACCGGTACTGACGCTGAGGCGCGAAAGCGTGGGGAGCAAACAGG
+
==?4;49444$4:<=<BB@;;7;@:A=A<@:;:?9;;;BC>CD<BBBBBAB?;;4;9;5;BC=AABB;::;9@;<)5;;<;$5<2;9=94993;@;@8B;9;;;?5A=BA@@@AA;82:@38>A;;7;=6<<BC?A@A>BB?C@C?BB>BCBDBBBBB?BBBC:>;???@AABAA<@B2:4:A=@AB@C@BB>AAB?B?AA?B>@?BAA=???B?A:::@@>>999::;=>@;::/99@=???-::;;:,:BB=
@N9IO0:00694:05951
TACGAAGGGGGCTAGCGTTGCTCGGAATCACTGGGCGTAAAGCGCACGTAGGCGGCTTTCTAAGTCAGGGGTGAAATCCTGGAGCTCAACTCCAGAACTGCCTTTGATACTGGAAAGCTTGAGTTCGGGAGAGGTGAGTGGAACTGCGAGTGTAGAGGTGAAATTCGTAGATATTCGCAAGAACACCAGTGGCGAAGGCGGCTCACTGGCCCGATACTGACGCTGAGGTGCGAAAGCGTGGGGAGCAAACAGG
+
@AB;;5;:::)4=>>@AA@CBCA=9A966><=@=80//<<3</09@95;>@:00)/::1<AA-00A9555&5944)493972799///699:47996:9:@<AD<@@??>>A?CC79:B799BB?BCC>A@@@>@@@BBB6;8:BBCCCBBBBCCBB>BAB>7?>;;;999=BB@CBA?;?A<9::?@@@E@;;;;?;;;29>???@@:=>8=;;;BB@BBCBCCAC?DCC;;;09>@BBCB7?>@@>3>BA=
@N9IO0:00704:05952
TACGTAGGGTGCAAGCGTTAATCGGAATACTGGGCGTAAAGCGTGCGCAGGCGGTGATGTAAGACAGTTGTGAAATCCCCGGGCTCAACCTGGGAACTGCATCTGTGACTGCATTGCTGGAGTGCGGCAGAGGGGGATGGAATTCCGCGTGTAGCAGTGAAATGCGTAGATATGCGGAGGAACACCGATGGCGAAGGCAATCCCCTGGGCCTGCACCTGGACGCTCATGCACGAAAGCGTGGGGAGCAAACAGGA
+
CDA;;;AC;;;;;5;:;:4;2:@<6@?:;;??@8;;0B@5@000/779=D?CB@BCBB;;;=A@==9929?<>>-99@@6@D>?@@B?B?BBB<B6;;;;>==944445459:;5;<::5565===499555555$5;<496;6;7<=ABCC;99>>9::;4556<<ABB><@===-33-3-333-3///)///)/)38-33::&333(3488833,3:4////86663333339.77339<=1===>=3333.3
@N9IO0:00710:05915
TACGGAGGGCGCAAGCGTTGTTCGGAATTACTGGGCGTAAAGCGCGTGTAGGCGGCCAGGTAAGTCGGGTGTGAAAGCCCGGGGCCCAACCCCGGAATTGCCACCCGGATACCTGCCTGGCTGGAGTCCCGGAGAGGATGGCGGAATTTCCCGGTGTAGAGGTGAAATTCGTAGATATCGGAAGGAACACCAGTGGCGAAGGCGGCCATCTGGACGGTGACTGACGCTGAGACGCGAAAGCGTGGGGAGCAAACAG
+
CC@@:@>@9@B@B>BABB?BB@BB=@495;@@BB=@@@BC>DCCBBBBBBA=::5;4;=;:@999AAE>ABA@@@09>?.;49&4:1:6<<</:585:.4/)/69(/)////)/49388-0//166/:;.88>978:?::45;7=:=;(94(328;>;=::2::97(3177333@@=<;;274A9<::836;8>?@BBB>B?BB@>442>@:4:<;>>=>>;<69977775557<9AD167=8788'67::9(255
@N9IO0:00670:05996
TACGTAGGTGGCGAGCGTTGTCCGGATTCATTGGGTTTAAAGGGTGCGTAGGCGGCCCCATAAGTCAGTAGTGAAATATCCCGGCTTAACCGGGAGGGTGCTATTGATACTGTAGGGCTAGAGTGCAGACGAGGCAGGCGGAATTGACGGTGTAGCGGTGAAATGCTTAGATATCGTCAAGAACACCGATAGTGTAGACAGCTTGCCAGGGTGCAACTGACGCTGAGGCACGAAAGTGTGGGGATCAAACAGG
+
AAAA@@@?BC?BC?@@@@?CBB?@=@@;@@?;C@8D@7B=6@>399;@A??=:94;:>+@<@<ABBBBBBB9:9D=BBBCC>C?BB:A8;.55)44<4<=BCDC@@AABBBB<<@>458D?8::@AA@BABBC?AA:68>7?8A<@@BB>BBAAB@@;@@BA=BBBB@BBBBB@@@AAA8AA<@<<8BA@?>988;@?>888:6;;7@?>6@@??=>>98:8<<<883488=89088:39::+8>==<78:;6
@N9IO0:00672:05971
TACGGAGGGGGCTAGCGTTGTTCGGAATTACTGGGCGTAAAGCGCACGTAGGCGGCTTTGTAAGTTAGAGGTGAAAGCCCGGAGCTCAACTCCGGAACTGCCTTTAAGACTGCATCGCTTGAACGTCGGAGAGGTAAGTGGAATTCCGAGTGTAGAGGTGAAATTCGTAGATATTCGGAAGAACACCAGTGGCGAAGGCGACTTACTGGACGACTGTTGACGCTGAGGTGCGAAAGCGTGGGGAGCAAACAG
+
CBA?::9;9;)4>?AECC?AA@CB?B?C=@?CCE>@@ACD<AAABBBB@@@=@@;@BB=DCC@BB@BBBBACCBC;;9C=B@B@@@;;5:?@49098@;::<@@9@?BBCCCBBBCCBB5::4;<=97-8>83,3>279838;A;?;?A@997<==@;<333(3389::7<<<A/794<:=@:===<@???:=<:0705?>AD5@@::0:<8:5@@:095<222<:=3>===@@6;;@??BB2>787:1988
@N9IO0:00685:05986
GACAGAGGGGGCAAGCGTTGCTCGGAATCACTGGGCGTAAAGGGCGCGTAGGCGGGAGGTCAAGTCGGTCGTGAAATCTCCGGCTGCACCGACGGAGCGCGAACTGATCGTTCTTGAGGAGGCGAGAGGAGTCTGGAATTCCCGGTGTAGCGGTGAAATGTGTAGAGATCGGGAGGAACACCGGTGGCGAAGGCGGGACTCTGGGCCTACCCTGACGCTGAGGCGCGAAGGCGTGGGGAGCAAACGGG
+
AAABBCDDDC2CC?C?@@@C@@AEAF;;;CCBA@8@B?AA>AC>CBBBBBB?BBB>BC@CCB?BBBB=ABB?@@C90...*.*------(-,9:)////--8(--,,**(*(*5((((((((,,--/5.5945:>=@?B=@@;@=BCABBAB?ABBB<@B@@@@@AA=?:99/;?4;2::929.49.9=@;B?BDD=BBCCCCB>B@AAAB<@@@BB@>949.4949=3:7<B@DDG59:ACD;@@?9
@N9IO0:00689:05979
TACAGAGGGTGCGAGCGTTAATCGGAATTACTGGGCGTAAAGCGCACGTAGGTGGCGACGTAAGTCGGGTGTGAAAGCCCCGGGCTCAACCTGGGAATTGCATTCGAGACTGCATTGCTGGAGTACGGAAGAGGAGGGCGGAATTCCCGGTGTAGCGGTGAAATGCGTAGATATCGGGAGGAACATCAGTGGCGAAGGCGGCCCTCTGGTCCAGTACTGACACTCAAAGTGCGGAAAGCGTGGGGAGCAAACAGG
+
ABBA@@CD=BBA?898??9><?AB?B6;5;=999.9<===-999:BAAAAC?AA=A@??@;;5;A;;;0;A@A>@9?@?@2@@=????@D@BCE<A>A=@@AA=@@@A@ABCBBB<??@@=@@CC@@<@?AAA>BAB<BB?B@B@BH?C@BCBBBBC@CAAA<ABCBBCCCBB@ADD>::6:=;:955555.65=9>266:=@8==BB?@B@AABCBBA@>::9@@@6>:>99299,9@:::==055<<=2=<=2
@N9IO0:00697:05987
TACGAAGGACCCGAGCGTTATCCGGATTTATTGGGTTTAAAGGGTGCGTAGGCGGACTAGTAAGTCAGTGGTGAAAGCCCATCGCTTAACGGTGGAACTGCCATTGATACTGCTAGTCTTGAGTATGGTTGAGGTGGGCGGAATGTGTCATGTAGCGGTGAAATGCTTAGATATGACCCAGAACACCAATTGCGAAGGCAGCTCGCTAAGCCATAACTGACGCTGAGGCACGAAAGCGTGGGGAGCAAACAGG
+
BA@;:4;:?@@8@@B@@@=?@A>B=A@D@BB@BA;AB09:/8;0458EEBB@AA>?@@>::;:>::??BC@DB@@45:809;>=:@9=;?A>AC@D@CA@A@BD?AAABCBBBBAABCC>@9::A@A>A?ABB>BBC>BB?D?::;;;;;;AABB::79@BB;:::A?A@ABB<;;AB<BCB?AA@@D<A::;EC4;6:;BBA:99BB@CD@B>@;>;;;;:9@@@A?@@;;:=5<=>?@AA6889?>9@999
@N9IO0:00704:05980
TACGTAGGGTGCGAGCGTTAATCGGAATACTGGGCGTAAAGCGTGCGCAGGCGGTTTTGTAAGACAGGTGTGAAATCCCCGGGCTTAACCTGGGAACTGCATTTGTGACTGCAAGGCTAGAGTGTGGCAGAGGGGGGTAGAATTCCACGGTGTAGCAGTGAAATGCGTAGAGATGTGGAGGAATACCGATGGCGAAGGCAGCCCCCTGGGTCAACACTGACGCTCATGCACGAAAGCGTGGGGAGCAAACAGG
+
BCCDCBBB=ABABBB@@@<A<BAB7B7;:9@>@6;9;;<,9AB@A@A@==9992:BA7AAC?@A@@@=?BBAAA>ACDC9AA7:98A5;4;AA0;.59;;;@C7CCCDBBB;;7;;AAA;;;;;;B?BAB@@EDDE*DC@@>@5:5?;?=;:;@@@>><<A>6BB?;;>666=>>49055247=@@;=>00+//949)//88::;';;;4::=4:88860////7933337==A3@ACBAAA499@;;3;>>:
@N9IO0:00669:06024
TACGGAGGGGGCTAGCGTTGTTCGGAATACTGGGCGTAAAGCGACGTAGGCGGCTTTGTAAGTTAGAGGTGAAAGCCCGGGGCTCAACCCCGGAACTTGCCTTTAAGACTGCATCGCTTGAATCGCGGAGAGGTGAGTGGAATTCCGAGTGTAGAGGTGAAATTCGTAGATATTCGGAAGAACACCAGTGGCGAAGGCGGCTCACTGGACGCGTATTGACGCTGAGGTACGAAAAGCGTGGGGAGCAAACAG
+
AA:;9;CEED2CBCCCCB>A@@D@;=-00=@==9@@?AB=CCBAC@@@@=?@<@@@:@CC<AA?>@@A=?@?D6::>6>@@*95;949;;+;)/)//)//3<<4=;@54488955;;B466:DDCC@<@6668<666>>:?:?:>7;<>>>>A<<A7<;;@2<45594==?@C6;;6;5:?<::;;@@;:6:?@<A???9:87?=7717@CBBBC>7;;@@@B??@;@AA;9:9&9;94444&49>>>39<<
@N9IO0:00684:06011
TACGGGGGAGCAAGCGTTGTTCGGATTCATTGGGCGTAAAGGGCGCGTAGGCGGCTCGGTAAGTCTGACGTGAAATGCACCGGTTCAACCGGGGCGCTGTGTCAGAAACTGCCAGGCTTGAGGTCGAGGGAGGAAGGTGGAATTCCTGGTGTAGCGGTGAAATGCGTAGATATCAGGAGGAACACCCGTGGCGAAGGCGACCTTCTATCTCGATTCTGACGCTGAGGCGCGAAAGCTAGGGGAGCAAACGG
+
?=::9:9);@?C>A@@@<A?7??:;@7;BB<@A8@?@AA4@C=CDCDBAA>;;5;A;;49A;A:<:9:;0006>80//::6=6<24828-377&7<<>@@:;;AAA@9??;;5;?;@@9@>>2994:9:155458=9>C:C@B>A?:<7;A??BBB?CCCC?;<;BBBABB@;;:B6::<?;=??>/;;>9=?@9?9????9=9>=?>@??@==;>?A?=??:::@=:;:CCC;@??<=<<39:AAB;:::
@N9IO0:00696:06018
TACGTAGGTGGCAAGCGTTGTCCGGATTTATTGGGTTTAAAGGGTGCGTAGGCGGCCTATTAAGTCAGTTCTGAAATATCCCGGCTTAACCGGGAGGGTGGGATTGATACTGATGGGCTTGAGTAGAGTCGAGGTAGGCGGAATTGACGGTGTAGCGGTGAAATGCTTAGATATCGTCAAGAACACCGATAGTGTAGGCAGCTTACTAGACTCAAACTGACGCTGAGGCACGAAAAGTGTGGGGATCAAACAGG
+
CBCB@::4;;4;A=AABB>BBD?C@@@@;@B?BD;A>3<<6=:8>9::A@@<::6;>B@B=@5;;B9:9;@@@@A999:@@9>=BB4:597A?9>@C>CEC<AB@BCCBBDCCCCC:@@=@@AA@;<;?;;9949;?8<=:><@:C>?>:=??;<=B?BBEF>BA??=?AAAB@;9;??5@A;AAB?CBBBBAA@?@<@@?@B?BBDA@@CCCEF>BCBCCGG>==@:=?;4944&4::9999+9:>?A;A@A;
@N9IO0:00703:06055
TACGAAGGGGGCTAGCGTTGTTCGGATTTACTGGGCGTAAAGCGCGTGTAGGCGGGTCGTTAAGTTGGGGGTGAAATCCCGAGGCTCAACCTCGGAACTGCCTTCAAAACTGGCGACCTGGACTCAAGCAGAGGCAAGTGGAATTGCGAGTGTAGAGGTGAAATTCGTAGATATTCGCAGGAACACCAGTGGCGAAGGCGACTTGCTGGGCTTGTGGTGACGCTGAGACGCGAAAGCGTGGGGAGCAAAACAGG
+
@??:94;;;;)9;@<A@@<?@=AB>A@B=BCCCC=:;;BC=CBCC@@@@@@=@@@:9;;C@C=AB<@@@@0@CCD>@>>;@:<.9AA@=B?BCC:?7:;:>8C@BBBC5:8C8???B>AA?BBB@@<@??=8909;28:@6=6:/38A>??B@CA?><>>>B>B?BBBBABBEF?BBA>>:>;???=@@;;5;;;<A3<==>><@@>?@8?>58:89:>=@877::?ABCB?>?8???BCCA2>>9888(9<;8
@N9IO0:00705:06017
TACGGAGGGTGCTAGCGTTGTTCGGAATCATTGGGCGTAAAGGGCGTGTAGGCGGTCCGTTAAGTCATGTGTGAAAGCCCCCGGCTTAACCGGGGAATGGCGCATGAAACTGATGGACTAGAGTACGGAAGAGGGAGGTGGAATTCCAGGTGTAGCGGTGAAATGCGTAGATATCTGGAGGAACACCGGTGGCGAAGGCGGCCTCCTGGTCCGATACTGACGCTGATACGCGAAAGCGTGGGGAGCAAACAGG
+
BBCC>A@D=@AABA@@@A4;;>AB?B;@@;;16>4889>;(88*7?8<=@@:9929@:=>=@7:9AB@@@@@?B@79<@C>+C666:A>A>AAA6@=@A?ABBA:9:D;AABAAC=A:::?>@?@@@<?;>=??9==;@@<@@C@C@CC?C@@AABC@CCEB=BCBBAAACBBBBCC8::=A=AA@?A?::8:A@?C@BB?A>AB?@@>@B?CBBB;;=FGGCCBDCCCCBCBC=C;;<<<<.;?@@@;@?=:
@N9IO0:00710:06033
TACGTAGGGGGCGAGCGTTGTCCGGATTTATTGGGCGTAAAGAGCTCGTAGGCGGTTTGGCAAGTCGGGTGTGAAAATCCGGGCTCAACTCGGAGACGCCACTCGATACTGCCATGACTCGAGTCCGGTAGGGGAGTGCGGAATTCCTGGTGTAGCGGTGAAATGCGCAGATATCAGGAGGAACACCGGTGGCGAAGGCGGCACTCTGGGCCGGAACTGACGCTGAGGAGCGAAAGCGTGGGGAGCGAACAGG
+
?@BBBBBDDD1@@?@?AC@BBB?B?BBB>BE@CC=AAACC9@???@@AB??>?E@FD=B?CB<=>>=;6999@@AA9BC@CD:?>997;ABB=AA@??@<?AAABABBB????B;;;AAAA;<;C?C8;;BCC7;;BA;:7;?A?B@BB?CC@;;=B9>A?:4=>95:>?@@@:5<=3@@<@7?AD?D@BB>BB@<A<???BAABAABB9?=@9?:@@A@@AA@:::<?A@CDD>E99:AAA2@@@?@=;;;9
@N9IO0:00713:06057
TACAGAGGGGGCAAGCGTTATTCGGAATTATTGGGCGTAAAGGGCGCGTAGGCGGCTTGGCAAGTGACGGGTGAAACCCCTCGGCTTAACCGAGGAGCGGCCCGTCAGACTGCCTTGCTTGAGGCCGGGAGAGGCGAGTGGAATTCCCAGTGTAGCGGTGAAATGCGTAGATATTGGGAGGAACACCAGTGGCGAAGGCGGCTCGCTGGACCGGTTCTGACGCTGAGGCGCGAAAGCGTGGGGAGCAAACAGG
+
CBBBB??@??,??;@;:;9@@=@@6>;?;@@?BA:A988:1;80=8;>>;;59@=??:@>992:@???AC9?;::,:;;-;?@5:98;-4.7;@=;??C@CC<?@DBAAAA??9?4:0=;=00+05>>3<9093:;===?49386<=6????@AA?A:@;99,77733::=<<<4::4:<7<<@?A>BBDF@CCB@B7;;7;B@AABC@AA?A@C>BBCBBBBBC??;@?=>@A/99=;;;;0;====69992
@N9IO0:00670:06090
TACGGAGGGCGCAAGCGTTGTTCGGAATACTGGGCGTAAAGCGCGTGTAGGCGGCCAGGTAAGTCGGGTGTGAAATCCCGGGGCCCAACCCCGGAACTGCACCCGATACTGCCCGGCTGGAGTCCCGGAGAGGATGGCGGAATTTCCGGTGTAGAGGTGAAATTCGTAGATATCGGAAGGAACACCAGTGGCGAAGGCGGCCATCTGGACGGTGACTGACGCTGAGACGCGAAAGCGTGGGGAGCAAACAGG
+
>?@@:@@B<@@?B;@:;:6;B=>@?A-0/;77739;<<C>CBBBBFCC<>900+0:<<9>@;A@@@?<?BBCD>7A;;3:88+69.6)000)0)/5:89;;<<4;;<585::=5<?CAA<@@@@@:A8;?;=8=BC@BB@A>CC8;79=?AABA@@<@@@A<C?BCCBB@@@BCC>@;?693;AA=A@;<7;@A=A>;;7;?BBCCC@BBB@CCDBBBBBB;:999???B:;;099ABBBC;BAADD>BBB>
@N9IO0:00672:06071
TACAGAGGGTGCAAGCGTTGTTCGGAATTATTGGGCGTAAAGCGCGTGTAGGCGGCTTTGCAAGTCGGGTGTGAAAGCCCTCGGCTCAACCGAGGAAGTGCGCCCGAAACTGCAGAGCTTGAGTGCCGGAGAGGGTGGCGGAATTCCCCAAGTAGAGGTGAAATTCGTAGATATGGGGAGGAACACCGGTGGCGAAGGCGGCCACCTGGACGGTTACTGACGCTGAGACGCGAAAGCGTGGGGAGCAAACAGG
+
BBBBBA@A<@A@A=>>9:37917:4:5:-443<:2?=;<<(3884AABBBC?CC?BBC?CBB?AB;;;6;AAABB?BIE?DBB?BCCB@B@BBB?B?BBCBBCC;A@@=@>>@@A@@@C=A@A;;;>A=@?;:;0;A=>A4@<@=@@@&916<BBGCAEFCC>A9@>?C?@;;:?<<.<@7@8?;;:C@CD:BBB9=9BB?@?>?49905:?:?398=>99CBAAABB???BAA5;;@@BCD9ABBBD=CCC=
@N9IO0:00676:06061
TACGTAGGGTGCGAGCGTTAATCGGAATTACTGGGCGTAAAGTGTGCGCAGGTGGCCGCGCATGTCGAGTGTGAAATCCCCGGGCTTAACTTGGGAATTGCGCTCGAAACTACGTGGCTAGAGTGTGGCAGAGGGAGGTGGAATTCCACGTGTAGCGGTGAAATGCGTAGAGATGTGGAGGAACACCAATGGCGAAGGCAGCCTCCTGGGCCAACACTGACACTCATGCACGAAAGCGTGGGGAGCAAACAGG
+
ABBCCBBE>9::BBDA@@<@=@DC@G?@?@BBBC>CCBCC>AACBBAAA@@<BB?B=BCBB@@@ABBBBCCC@BB;@A??3@A0;;>B?CC>BB<B<A<@@@@BBEEE?EBAB@@@<@@AA@@BBBC@@@<?<<4.-(--(-3:08199;;<<=<:?<?CCF=BBBD@A>??8777?.38<@8@??=A<AA<?;;6::@=<B<9;9989190526=@BB@@@BA@A;;<@@@@D>B;;;AAA7@@@BD=@??9
@N9IO0:00697:06079
TACGTAGGGTGCGAGCGTTAATCGGAATTACTGGGCGTAAAGCGTGCGCAGGCGGCCTCTTAAGACAGGTGTGAAATCCCCGGGCTTAACCTGGGAATGGCGCTTGTGACTGGGGGGCTTGGAGTGCGGAAGAGGGAGATGGAATTCCTGGTGTAGCAGTGAAATGCGTAGAGATCAGGAGGAACACCGATGGCGAAGGCAGTCTCCCTGGGCCAGCACTGACGCTCATGCACGAAAGCGTGGGGAGCAAACAGG
+
CCCCBBBC=;<;C@@@BE?A?BGC?C9;7;BBBEGCCAAA<CCCCBABA00*00,027;;=A@@BABA;>=@9;9(4:BB-9:-38-5257;@@,9.595:AAA<C>DB@99::::#;=7A7@ACCCC?C;@;:;/;A?@?090:=A?CEABBA@@AAABBBB;995@?>>@<5454<28>04.44929:>?;?@A;@=@=@==999)5:<2<8@55599:9>555<9>>@???@B:BBBBBBB8BBCDC=BBB?
@N9IO0:00706:06077
TACGAAGGGGGCTAGCGTTGTTCGGAATTACTGGGCGTAAAGCGAGCGTAGGTTGCTTAGTGTGTCAGTGGTGAAATCCCGGAGCTTAACTTCGGAACTGCCATTGAAACTGCTAAGCTGGAATCTCAGAGGGGATAGCGGAATTCCAAATGTAGGGGTGAAATCCGTAGATATTTGGAGGAACACCGGTGGCGAAGGCGGCTATCTGGATGAGTATTGACACTGAGGCTCGAAAGCGTGGGGATCAAACAGG
+
@@C@@;@CCC3CDBBBBB?BB@CC?C6:8;A@AB=@@?CD?CC;:;BBBCF@C;;;B9==<B;9;@A@?A=A:;;0;@A9A<;9;@;97<=8@A>C=AABB=BB?BAA;A@AABB;AD<;297:555555599+5/////)/)-(-377/-//77;;/9;;=7==8;?B><=<<<6@>AB@C@BBB>B>AA>>??9?;AA=AAABBBC>A@<@??;<8AB;;0;0//)/>:<@<5AA@@BLL;BCBBB::;;<
@N9IO0:00709:06093
TACGAAGGGTGCAAGCGTTAATCGGAATTACTGGGCGTAAAGCGCGCGTAGGTGGTTCAGCAAGTTGGATGTGAAATCCCCGGGCTCAACCTGGGAACTGCATCCAAAACTACTGAGCTAGAGTACGGTAGAGGGTGGTGGAATTTCCTGTGTAGCGGTGAAATGCGTAGATATAGGAAGGAACACCAGTGGCGAAGGCGACCACCTGGACTGATACTGACACTGAGGTGCGAAAGCGTGGGGAGCAAACAGG
+
BBB@?:@@9@A??<@9;:?B?BAB=?9=;?@@@A;?>???<?@@?A?@?BB@BC@C>@?BB@9::@C=AACA@=@69999*;B0;9=@@E?CCC>C?B9;:CCC@CDD:BBBBBA9:9AA@@AB@@@?AB@B@@9>?;@=9@;@=9?=>@@A@@AA@<@::95:B9::???@@@@@>A<@=@>AAA=AAAA=AB?2949?>@=BB@BB????@A999===@?@;;;C?AAA;;;/;:9;BBB:CCBBC<@;;5
@N9IO0:00692:06122
TACAGAGGGTGCAAGCGTTAATCGGAATTACTGGGCGTAAAGCGCGCGTAGGTGGTTCGTTAAGTTGGATGTGAAATCCCCGGGCTCAACCTGGGAACTGCATTCAAAACTGACGAGCTAGAGTATGGTAGAGGGTGGTGGAATTTCCTGTGTAGCGGTGAAATGCGTAGATATAGGAAGGAACACCAGTGGCGAAGGCGACCACCTGGACTGATACTGACACTGAGGTGCGAAAGCGTGGGGAGCAAACAGGA
+
ABBDBBBB:?@8829===;?;?@D5:6:=@@@@A9;;;;<6;@@@BAAABB?BC@B?BAC?C@CCADACBBBBBD>CCCC7;;8;>@B6:6;?=8@5@@;AAA@BBCC:DCAA:9;7:00//8>>BC@BAAABB=BB?@?<@=@A9?8993A@@@=>;>A><6:7;;;;;>758996<295:;=<<8<=750857.528>AB78;:>?:>?==<9977777555=28,2==<<=1;866=AA6@@@;>16677>
@N9IO0:00667:06161
TACGTAGGGTGCGAGCGTTAATCGGAATTACTGGGCGTAAAGCGTGCGCAGGCGGTTTTGTAAGCCAGATGTGAAATCCCCGGGCTTAACCTGGGAATGGCATTTGGGACTGCAAGGCTGGAGTTTGGCAGAGGAGACTGGAATTCCTGGTGTAGCAGTGAAATGCGTAGATATCAGGAGGAATACCGATGGCGAAGGCAGGTCTCTGGGCTGAAACTGACGCTCATGCACGAAAAGCGTGGGGAGCAAACAG
+
BBBBBBBB=:;;B@@A@@=@:@A@7?4;.4?===896;CA9B;::@A?A;;4;;4;DC:BBBADC?CBB:;;@@D99;EC9BB:99:C8@8<BB=B@CC?@@?C<AA<?B@?@<2929==337;?9@>BB@AA?BBBDBA<>23.3399433386////:992///866////3333,3;6:6@CC6<88;1777,3,33338;;<:@?<;;::=5:988;73388<33398888+3333399.333;;1666
@N9IO0:00671:06193
TACGAAGGGGGCAAGCGTTGTTCGGAATTACTGGGCGTAAAGGGCGCGTAGGCGGCTTATCAAGTCAGGCGTGAAATTCCCGGGCTCAACCTGGGGGCTGCGCTTGATACTGATGAGCTTGAATGCGGGAGAGGATAGTGGAATTCCCAGTGTAGAGGTGAAATTCGTAGATATTGGGAAGAACACCGGTGGCGAAGGCGGCTATCTGGCCCGTAATTGACGCTGAGGCGCGAAAGCGTGGGGAGCAAACAGG
+
??B;:9;EED3DJ7?@@A=?;9=@9=:B:=BCDD>A:99>4B=6;66ABCCABB?BD@BBBC?BBC:@559;A>:1?3<80880:;;<?C@BBCB=+88====>?<<???AAACAA?@@=AB=:;;BB;BBBB>BBAAAB<?;?<CA<BAAAB@A;;6;BA@=B?:::BBC@@@?@@6=88828888?=::5:>@?B?BB?BBDCCCC@BB;@@B?B>AAAAAA;;;@AAA<;;0;AABACC5;;@@@6@AA;
@N9IO0:00686:06188
TACGGAGGGTGCAAGCGTTGTTCGGAATTATTGGGCGTAAAGCGCGTGTAGGCGGTTTCTTAAGTCTGATGTGAAAGCCCCGGGCTCAACCTGGGAAGTGCATTGGAAACTGGGAGACTTGAGTACGGGAGAGGGTAGTGGAATTCCTAGTGTAGGAGTGAAATCCGTAGATATTAGGAGGAACACCGGTGGCGAAGGCGGCTGCCTGGACCGATACTGACGCTGAGACGCGAAAGCGTGGGGAGCAAACAGG
+
BBBC?A@@8?>>@=A@@@=AA?BC@B?B@BB<?>5;?999.9=;=?@@@@B?AC?AA;;94;?B@@@@@BB@B@<);955&5A4CCBB?B@BBC=B7;@B@CC@C>@@=BAB>7BB???:EBCCDCC?6@AA@@;AAAAB?C?C@B@BBBCBBBD@;;;CCI?CC>?@BBBB@@7@A>:94:6>9>6:19<;<<@5;6;A=@;9;;A@5::>A@@@A000<00000=A@AC???9?::;CDD9BAAAB<@@@=
@N9IO0:00692:06205
TACAGAGGGTGCAAGCGTTGTTCGGAATCATTGGGCGTAAAGGGCGTGTAGGCGGTTTGTTAAGTCATGTGTGAAATCCCTCGGCTCAACCGGGGAACGACGCATGAAACTGGCAAGCTAGAGTACCAAAGAGGGGGGTGGAATTCCCGGTGTAGCGGTGAAATGCGTAGATATCGGGAGGAACACCTGTGGCGAAGGCGGCCCCCTGGTTGGATACTGACGCTGAGACGCGAAAGCGTGGGGAGCAAACAGG
+
ABBBBBCC<??>?:>=>=9>@<@A=B@BBBB@ED>AAAAA<@C>AA@?><<:7819=6=?>A=AABAAAAA?@?C>BBD<A;;5;:;;068<?@2?:??@BB=CCCCC=BAA?AE@CBBA@>=?=>;?;4A?CCDEC*CC@C>B@BE>D@BB@;;;A<@@;@6<=B=><<=@AB@@B;@B=B?BBB@CCBBABBB@C?BC<@?A?0AE@C@C:;;BAAAA@@>?=>?@@@A@@@<@BCBBBC;BBADD<A@@9
@N9IO0:00694:06207
TACGTAGGGTGCGAGCGTTAATCGGAATTACTGGGCGTAAAGCGTGCGCAGGCGGTTATTTAAGACAGGTGTGAAATCCCCGGGCTTAACCTGGGAATTGCGCTTGTGACTGGATAGCTAGAGTGCGGCAGAGGGGGGTGGAATTCCACGTGTAGGCAGTGAAATGCGTAGAGATGTGGAGGAACACCGATGGCGAAGGCAGCCCCCTGGGCCAGCACTGACGCCTCATGCACGAAAGCGTGGGGAGCAAACAGG
+
ABA@@BBC=999BBBAAAAC@BBA;@+0)0000><@;BKJ>CBC<;<BA;;4:;5;?B@@=@@CC@@@<AB>@@?;AAAA2@@0:92:499=<<2<49.5:>>=:C@GCB@@;AAABCC=<A>66;C@BBBBCCCCC*CC@C@C?C=A;;9>?9;6;<<<A>>7;;CC>B>>>?<>>>166:;7;;;9<@@B>:;9=@29555555$59>2>16666;;@:@>?6;566996;;;@8C@B;;;;.;9;9;,:@?2
@N9IO0:00701:06209
TACAGAGGGTGCGAGCGTTGTCCGGAATTACTGGGCGTAAAGGGCGCGTAGGCGGCCGGGTAAGTCGGGGGTGAAAGTCAGCGGCTCAACCGCTGGACTGCCTTCGAGACTGCCTGGCTTGAGCATGGTAGAGGCTGGCGGAATTCCCGGTGTAGCGGTGGAATGCGTAGAGATCGGGAAGAACATCAGTGGCGAAGGCGGCCAGCTGGGCCATTGCTGACGCTGAGGCGCGACAGCGTGGGGAGCAAACAGG
+
CCBAADDD=BA@?@?=@@=???>B?B>A=?A:::7:@>@A5::5:@?AAAB?BB@B?BF<AA?BA@AEEE5BCDH>AABCBDC@BCDGAC@BCCFADAAACAC@CCCCCB:;96;B?BC?BBBBABB?@A@@@=@CE@GG?B@B?BC=A?BB@@AA@:@D1;4;B;;;B:;;;;ACB=C:>C@BBBBBBCC?BBB=B898598A?>:99.92;:6???;88BCC???:>::000@@009CDD5?>ABA;???<
@N9IO0:00705:06186
TACGTAGGGTGCAAGCGTTAATCGGAATACTGGGCGTAAAGCGTGCGCAGGCGGCTTTGCAAGACAGATGTGAAATCCCCGGGCTCAACCTGGGAACTGCATTTGTGACTGCATGGCTGGAGTGCGGCAGAGGGGGATGGAATTCCGCGTGTAGCAGTGAAATGCGTAGATATGCGGAGGAACACCGATGGCGAAGGCAATCCCCTGGGCCTGCACTGACGCTCATGCACGAAAGCGTGGGGAGCAAACAGG
+
ABBCB@A@9:;;?<@A?@<@?ABC?B5:;@;;;6;?>BE?DCABBACBBB?BB?AAA6BFC?AAA;;;CDCCCF>@?@@8@D<A@AB4;555<4<9=@@@;:9/9=@ABBBBB?@=?CC?BBCBAA?A@@@AAAA0@@A?B@B?D@DDCC@@@@@BBCCCC?AAABA@@AAA@@@>=;;5;5;AB?BB@A?ADC@C@BB?CBDD;@@@;@>ABBBB@?@000>000>>=>?@A;@@?>??>-99=@A=???>
@N9IO0:00706:06180
CACGTAGGCACCAAGCGTTGTCCGGATTTATTGGGCGTAAAGAGCTCGTAGGCGGTTCAGTAAGTCGGGTGTGAAAATCTGGGCTTAACCCAGAGAGGCCACCCGATACTGTTGAACTTGAGTTCGGTAGGGGAGTGGGGAATTCCTGGTGTAGCGGTGAAATGCGCAGATATCAGGAGGAACACCGGTGGCGAAGGCGCCACTCTGGGCCGAAACTGACGCTGAGGAGCGAAAGCGTGGGTAGCAAACAGG
+
???>???=A:0,0,0000+0<<1:056>7>@;@C>BBBBB=ABBAA@AA>@;:;6;>BBBBB?BAFDD=@@@99:9.9@>AA5?A<@<@C=AACB@@;@9;:>5BBBABA@@:;;@CC@BBBC?@?=?CCCC9@@9999-:;><@=AB?BBBBBCC@CCCD>?@@AA@@@BBAABC?AA=A>AAA=A?@A=A;94:;?AA=????@@A9>;?@@;@@@B@@AA???6::?A@?9@99987*7;<<@A8:;;=
@N9IO0:00668:06233
TACGGGGGGAGCAAACGTTGTTCGGAATTACTGGGCGTAAAGGGCGCGTAGGCGTCCTGTCAGTGGTGTGTGAAATCCGATGGCTCAACCATCGAGCTGCGCTCCATACTGCAGGACTTGAGTACAGCAGAGGAAAGTGGAATTCCCGGTGTAGCGGTGAAATGCGTAGATATCGGGAGGAACACCGTTGGCGAAGGCGACTTTCTGGGCTGCTACTGACGCTGAGGCGCGAAAGTCAGGGGAGCGAACAGG
+
CBAACEDD):<;C>5BB<7::5?@8B?C?CCAB<5??@??5@=6=><<A>>:A<<GADCCB@@?A?BBBBBCCD?CC@ABAE@FC?C@C:FBDCCBA;<;A@@@;ACBBB@C@@7B?A6;@CAABCBBBA@@7>>2=9;098B8==6=:>=B@BBB?BECC=CCDBBCBBBCBCCC=C?7A7ABB?>>7;7;==9>:>>C>>?6?DD?8EDCCCDCCA@@CCCA@@<@@A?@@8@A;<<CA7A@ABB?;;;=
@N9IO0:00668:06246
TACGTAGGGTGCGAGCGTTAATCGGAATACTGGGCGTAAAGCGTGCGCAGGCGGTGATGTAAGACAGATGTGAAATCCCCGGGCTTAACCTGGGAACTGCATTTGTGACTGCATCGCTGGAGTGCGGCAGAGGGGGATGGAATTCCGCGTGTAGCAGTGAAATGCGTAGATATGCGGAGGAACACCGATGGCGAAGGCACTCCCTGGGCCGACACTGACGCTCATGCACGAAAGCGTGGGGAGCAAACAGG
+
BCCCBBBG>BBBBBB;;;=A<AA@6A7;;A@@@;;;9CG=CCCCBCCBA@=9:2;AAAABC>@@?BAAAAAAAC<?@@?5@B9A@=@=?==>?6?5;;@@BBC=CBBAB@@@AACBBAA>AABBCC?B@@@GFFE5AAC?B?C?B?B@@ACCBBCBBCCCC=;;;C;;;CBBB@@@?@@=@?BBB<@?BC?CCE@C7;<9:9:399939+//7;:677---5---//:898818::=>?>3899@@:ABC?
@N9IO0:00676:06250
TACGGAGGTGGCAAGCGTTGCTCGGAATCACTGGGCGTAAAGGGCGCGTAGGCGGGGAGGTAAGTCGGGTGTGAAATCCCTCGGCCCAACCGAGGAACTGCGCCCGAGACTGCTTCTCTTGAGTCCCGGAGAGGAAGGTGGAATTCCCGGTGTAGCGGTGAAATGTGTAGAGATCGGGAGGAACACCGGTGGCGAAGGCGGCCTTCTGGACGGTGACTGACGCTGAGGCGCGAAAGCGTGGGGAGCAAACGGG
+
@@@@<00*0>6<;4?@@@@CBBBCAC?BACCBBB=BBBFE=CC=;;;@BBC?CDDD799<@@=@AACE>BBBCCC=CDE>BBA>A=5;6;188==B=AAADCGD8::DDC@@?@?BAAB?A?@@CC>C>@@BB@B@B?BB?B@C?BB>C?BB@@@;;7<CDJ?GDCCBB@@@;;;AC;???A?AAA?B??@?@BD@C@@@=@=A?BBC:;;B>BBBBBBBBBBBBA@=@CBAAA<@@@@ADC8AA@BD?CCC@
@N9IO0:00702:06241
TACAGAGGGTGCAAGCGTTAATCGGAATCACTGGGCGTAAAGGGTGCGTAGGTGGTTGAATAAGTCAGATGTGAAATCCCTGGGCTCAACCTAGGCATTGCATTTGGTACTGTTCAGCTAGAGTGCAGTAGAGGAATGTGGAATTTCCGGTGTAGCGGTGAAATGCGTAGATATCGGAAGGAACATCAGTGGCGAAGGCGACATTCTGGACTGTAACTGACACTGAGGCACGAAAGCGTGGGGAGCGAACAGG
+
A?AAB:997;@>A;??>?9<8<=@;@=?AACACC=@A?>?9@A;AABBABB@AB?B@CCACCACCCBBBCBBA==7BC@6AA<5BBBA8<:>=B@CCC>BB;;;0<<@@@@@A<??AAA@AA@9;;BBCBBBB=@=@@@A=B?CC8C@C?CBBBB;;4;BED>CBBBABBBCBBBB@C?D?C@@@@AAB;<7;BB<B?B:9:A@5;;@=ABCCCC@CBC;;;AAA;;5:99?@@9@?===<=2=:999189;:
@N9IO0:00703:06237
AACGTAGGACACGAGCGTTATCCGGAGTTACTGGGCGTAAAGGGCGGGTAGGCGGTGCGATAAGACTGGTGTGAAAGCCTTCGGCTTAACCGAGGGAGGACACTGGTGACTGTCGGACTTGAGGCAGATAGAGGGGTGTAGAATTCCGGGTGTAGTGGTGAAATGCGTAGAGATCCGGAGGAATACCAGAGGCGAAGGCGGCACCCTGGGTCTGACCTGACGCTGATCCGCGACAGCATGGGGAGCGAACGGG
+
:-;??<>5?@ABAAB???=AA@?B9988<@AABB=AAAAA<AA<ABB=BBA?;:8:@?BB@@>@BBCC@BBBBAB:@A>B>AB>A@=A?C?BBCC=;<9;BBBEDAC@ABDCBBB?ABA=BCB>BAABAC@@@EE:@??BAB=A>A>BC>???BB?=9>99:)77878?????>;9=900*0)0==8=@:979CD;A=<;7<BCC>EKF<=;CCBB@BCBBBB@@@@@=@AABA@@@AAA@A6;<<@A?ABB9
@N9IO0:00665:06272
TACGTAGGGTGCGAGCGTTAATCGGAATACTGGGCGTAAAGCGTGCGCAGGCGGATATGTAAGTCAGATGTGAAATCCCCGGGCTTAACCCTGGGAATTGCATTTGAAACTTGTAATATCTAGAGTGCGTCAGAGGGGGGTGGGAATTCCACGTGTAGCAGTGAAATGACGTAGAGATGTGGAGGAACACCGATGGCGAAGGCAGCCCCCTGGGATGACACTGACGCTCATGCACGAAAGCGTGGGGAGCAAACAGG
+
BA@A>;;;0;;<ABB;:;698;BC?B:;;BAAA<;;;CD>DA@A?>;@;;4;==A@@569D>C??@=DD@@@B@>C>DD9GF<?949.55)59<2<9<.55555)5::155.4993944495999945;:999000000$0;@+0*0;@*0/4:///////////(//33:::;;:::=;=:00,0,0@@@CCCC@BBB=@=@ACBCCC2BCC=BC@@@@@@@@@;;:AAA?A?BCBD=BBBBBBB7A@@BA9A@@=
@N9IO0:00678:06291
TACGGAGGGTGCAAGCGTTGTTCGGAATTATTGGGCGTAAAGCGCGTGTAGGCGGCTGAGTAAGTCAGATGTGAAAGCCTTCCGCTTAACGGGAGAAGTGCATTTGAAACTACTCGGCTTGAGTACGGGAGAGGAGAGTGGAATTCCCGGTGTAGAGGTGAAATTCGTAGATATCGGGAGGAACACCAGTGGCGAAGGCGGCTCTCTGGTCCGATACTGACGCTGAGACGCGAAAGCGTGGGGAGCAAACAGG
+
ACCC@CDD=:;9@=A;;;?AB>BB>A=A?BA;@?9?@<<=38979A9:;BB@BB=ABC;;;B?BBBBBBCCCCCJ>CDFHAC?BAC@C@BCF?A@?8A;;;@?A9BAA<A???@@@=@@69:@@AAA=8BBCC?A@??::6<9B7>?6<9<<<;B>>6;;??8C9=<<;:::88444)3:6<4?:?7??:;7;CB5@75504::;;6525=7<<?=<<><;;;;<<>>;;;<BA<BCCC>@@2?===@7>>><
@N9IO0:00679:06308
TACAGAGGGTGCTAGCGTTAATCGGATTTACTGGGCGTAAAGCGTGTGTAGGCGGTTTGTTAAGTCGGATGTGAAAGCCTGGGCTCAACCTAGGAATCGCATTCGATACTGGCAGGCTAGAGTACGGTAGAGGGTGGCGGAATTCCGGGTGTAGCGGTGAAATGCGTAGATATCCGGAGGAACACCGATGGCGAAGGCAACCACCTGGGCCTGTACTGACGCTGAGACACGAAAGCGTGGGGAGCAAACAGG
+
AAAAA@@@;@BA>==798293:97139=1>@ACC>?;;:D;BA@@?@AACD?AB=@?9@A=A=BBBB<@@@=<<@500,/A<3DEDC:?:>CI@C?@AABBCADDAA@@>>7@<<;?@AA?::B??=?AAACA;AA<?@<B6;6;?DC>B>>CD?@=?CCC>BBBBB@?@A??;8=7<<595::;8=>=>:B=<7<:9;::@CC:CCE8B<???>:;?<;:;<@?>@@AA;;;0;@@ABCC7@@@@>3;A@=
@N9IO0:00682:06278
GACGAACCGTGCGAACGTTGTTCGGAATCACTGGGCTTAAAGGGCGCGTAGGCGGCTTGTCAAGTCAGGGGTGAAATCTTTCGGCTTAACCGGAAAAGTGCCTTTGATACTGATGAGCTCGAGGAAGGTAGGGGCAGATGGAACTGTTGGTGGAGCGGTGAAATGTGTTGATATCAACAGGAACGCCGGTGGCGAAAGCGATCTGCTGGACCTTATCTGACGCTGAGGCGCGAAAGCCAGGGGAGCAAACGGG
+
?BAAA=@5::@<<<99::=AA=AD@C=@@CCCCE=BA4996;;6A@BBA@@=>?;@B<@@B@>AAB::::-;AAC9BA@A8@A=AA?A@F?C@BDB6;;AA?AB<BBBACBBBBBAAABBCCD@C@D@BCBCD;CBBA:989=AABB?B@CC>BA;:5:;99/:@@AC??@?@@@=:=>@;?;???;??@A=@;9:/9=>>@A?@@CC@DC@B?BCBB@@?BAA>??;???ABB;@?=@?@@6???CC>BBD>
@N9IO0:00684:06295
TACGTAGGGTGCAAGCGTTGTCCGGAATTATTGGGCGTAAAGAGCTCGTAGGCGGTCTGTCGCGTCGGCTGTGAAAACTCGGGGCTCAACCCCGAGCCTGCAGTCGATACGGGCAGACTAGAGTGCGGTAGGGGAGACTGGAATTCCTGGTGTAGCGGTGAAATGCGCAGATATCAGGAGGAACACCGGTGGCGAAGGCGGGTCTCTGGGCCGTAACTGACGCTGAGGAGCGAAAGCGTGGGGAGCGAACAGG
+
?A@CCAAB<:<;;5<;;;8;;C?B=B?A6:::=:1;;387*7778?::7==:00)/88<9<<;@@?@2:3333333&33:::;1;:<;-333&339:7:;;<<==5555:9;4<666=?<::<///<6:<>>=0<=@@BB?B?B?B?BA?BB;;;DD?B@@@<@CBB@A@@@:=:=;248:>6:?A=A=AA=AAB@B@CCG?BCBCCCJ>G?AACACAAAABAC;;;?CEDCCGFFBBBBDD<GCCCCA;;;A
@N9IO0:00700:06274
TACGTAGGGTGCGAGCGTTAATCGGAATTACTGGGCGTAAAGCGTGCGCAGGCGGTTTTGTAAGCCAGATGTGAAATCCCCGGGCTTAACCTGGGAATGGCATTTGGGACTGCAAGGCTGGAGTGCGGCAGAGGAGACTGGAATTCCCGGTGTAGCAGTGAAATGCGTAGATATCGGGAGGAATACCGATGGCGAAGGCAGGTCTCTGGGCTGACACTGACGCTCATGCACGAAAGCG
+
;@==@;<;0;;9@==@@=4:4:@949)/)/77:;19;95;/;95?@BCCCE@CC@BCA7;;;=AA;AA@;95<<<2<@@@.99-7:2<285777*7179<988B>BD>B??AB@:=<@00-0@>@=@<>?=<;093899:7=8=7<=1828;=;@9@>>>C=3;9BBCABBBB><<;3;?8>9@<=69932199;38,25;39<9;:<<6/....66:99....333365...;0>76
@N9IO0:00703:06281
TACGGGGGGAGCAAGCGTTGTTCGGAATACTGGGCGTAAAGCGTGCGCAGGCGGTTTGCTAAGACAGATGTGAAATCCCCGGGCTTAACCTGGGAACTGCGTTTGTAACTGGCAAGCTAGAGTGTGGCAGAGGGGGGTGGAATTCCAAGTGTAGCAGTGAAATGCGTAGATATTTGGAGGAACACCGATGGCGAAGGCAGCCCCCTGGGCTAACACTGACGCTCATGCACGAAAGCGTGGGGAGCAAACAGG
+
@?:;:;:;%4444.4<4;54:77727)0/<<<D>GGDGG766<;;;?AB;649.44)4499<>>B@@B:66;;<25;55&5909:.5.579=>:@?AAC@@@A655=9>@;9?C@BBCBBB@@@AA>@B@@@CCCC(9;=?@D;D?B@BB;::@?989?>?/43?>944@9877(7648598AAA?A@::5:@@9@=@?@<>>>+944(/:<+0///78////;998989337(370:::6)///8:*//:6
@N9IO0:00704:06301
TACGAAGGGTGCAAACGTTGCTCGGAATTATTGGGCGTAAAGCGCACGTAGGCGGCTTAGCAAGTTGAATGTGAAATCCCTCGGCTTAACCAAGGAAGTGCATCCAAAACTGCTGAGCTTGAGTACTTAAGAGGATCGCGGAATTCCCGGTGTAGAGGTGAAATTCGTAGATATCGGGAGGAACACCAGTGGCGAAGGCGGCGATCTGGGAAGATACTGACGCTGAGGTGCGAAAGCGGTGGGAGCAAACAGG
+
@BB9;8:@<@BDGG?<<:?BBBBB=A>@=@@.55)389<A7?:55;::?AB7@<79:444<A6599?>796:>??8CBB;?:4.4:.5.5.5.55:7<@;9<99.555&5597:;//008::9:==>*0*///)/5555:29;B2;:,54999893713387(35899B==??995<2;;4:4:AA<??A?:@@?<?=?@=?:999444)4.44555555===:<<=0//;000+0.-(---(---;;1//67
@N9IO0:00666:06347
TACGGAGGTGGCGAGCGTTGTTCGGAATCACTGGGCGTAAAGGGTTCGTAGGTGCCAACTAAGTCAGATGTGAAATCCCTCAGCTTAACTGGGGAACTGCTTCTGATACTGGTTGGCTTGAGTGCAGGAGAGGAATGCGGAATTCCAGGTGTAGCGGTGAAATGCGTAGATATCTGGAGGAACACCGGTGGCGAAGGCGGCATTCTGGACTGTAACTGACACTGAGGAACGAAAGCCAGGGGAGCAAACGG
+
=AAA>@B?;<8;BBAABA=@@9@=4989>><@@=4959993;<4<9666<<:6667:4955.559883337333(444(4:?:::<A<??@>>/?9>AC=@265<:<=::@8<8A6:;8;::555>C;CCDB9;3////)/3:5<85626=<:<6646=<;2:::::???@;:55<9<<9<9<=>8=5;>5=::.91;@:?C@<<:=6///::;)/55;<::<<65.575555)/:)//::.::<=@0//<
@N9IO0:00667:06350
TACGAAGGGTGCAAGCGTTACTCGGAATTACTGGGCGTAAAGCGTGCGTAGGTGGTGCGTTAAGTCTGTCGTGAAAGCCCGGGCTCAACCTGGGAATGGCGATGGATACTGGCGCGCTAGAGTGCGGTAGAGGAGAGTGGAATTCCCGGTGTAGCAGTGAAATGCGTAGAGATCGGGAGGAACATCAGTTGCGAAGGCGGCTCTCTGGACCAGCACTGACACTGAGGCACGAAAAGCGTGGGGAGCAAACAGG
+
BBA@?;?A:@@@B=A9;;>A@=;;5939-7=??C>9::BC9@@AAB@@@AA?@?=?CCBCAC>@ABBBBADDBBB9<;;.9<,956<8<9<<<4=5/0*/0/5<9<:;99=9=>>A@@@@@AABBCABBBBB@BCBBBB?A=@5<;0;>BBBBB@A@C;;;4944=<=BBBBCBBB>BA>B>AABCEDE@BBCB<@<AB?;;:;;9@;@>?AAAA@;00000@>>A<>@@999:&9;;?>==1<<AA?7???>
@N9IO0:00675:06329
TACGAAGGTGGCAAGCGTTGTTCGGATTTACTGGGCGTACAGGGAGCGTAGGCGGTTGGATAAGCCCTCCGTGAAATCTCCAGGCTTAACCTGGAAAGTGCAGAGGGGACTGTTCAGCTAGAGGATGGGAGAGGAGCGCGGAATTCCCGGTGTAGCGGTGAAATGCGTAGAGATCGGGAGGAAGGCCGGTGGCGAAGGCGGCGCTCTGGAACATTTCTGACGCTGAGGCTCGAAAGCGTGGGGAGCAAACAGG
+
BBAA@:>=@@?AB@B?@@?>@;AA=?BE>BACCG>???@@@@@9@@@AAAA?BC=B?C4;;@;@AC;@A?BABBE>BA?@6;;=AA8;6;?BA>BD49;@;4;@<88+3339??AAABBCCBB>BBCB>BBCC9;;BA@D?CAC?CC=C@CBB@@@B;B???0=@@AA;<9BB;;;?7==<?:B?C@C8AB?BABAE@;:;5<<A@@B4:4@@@@;A98:A9733372888???8?789CCC:AAAA?9<;<8
@N9IO0:00679:06322
TACGTAGGTGGCAAGCGTTGTCCGGATTTACTGGGCGTAAAGAGCGCGCAGGCGGTCATTCAAGTCGAGTGTGAAAGCCCCCGGCTCAACTGGGGAGGGTCACTCGATACTGTTTGACTCGAAGGCGGGAGAGGGAAGTGGAATTCCCGGTGTAGTGGTGAAATGCGTAGATATCGGGAGGAACACCAGTGGCGAAGGCGACTTCCTGGCCCGTTCTTGACGCTGAGGCGCGAAAGCTAGGGGAGCAAACGG
+
AAAA@>>:>>:?C>AABB?AAB=B=@?A<AA@@@:?@?AA;A@@@@>DA9979:7;CCCAGF;;9BBAA@?@@?>9;9999);:@@BA>A@===2:99/9@ABBECCBBAABBC;AAABBAB@C??=>7>@@@B;=;?BC>A<?>?C>C@AAABBB>9><8818??B@?95:?9::E7=>=A;=>8:???A<@;;59;9==>?;><@><@C68<=>>:>A=7:::;5167>766(5:57:AA3>>@@A7:::
@N9IO0:00679:06347
TACAGAGGGTGCAAGCGTTGTTCGGAATTATTGGGCGTAAAGCGCGTGTAGGCGGTCCTGCAAGTCGGATGTGAAAGCCCTCGGCTTAACCGAGGAAGTGCGTTCGATACTACAGAACTTGAGTACCGGAGAGGGTGGCGGAATTCCCGGTGTAGAGGTGAAATTCGTAGATATCGGGAGGAACACCAGTGGCGAAGGCGGCCACCTGGACGGCTACTGACGCTGAGACGCGAAAGCGTGGGGAGCAAACAGG
+
AABCA???:9:8D?CBAB>@@=AA?B@B?CB@DD>??88839999B>?>9949@:?A?;;9A=ABBB@D:::CCC=CCJ>BBG9BB8:8;>BBC?B>BBAACC;66BBB?@AAAAB@BC@CBAAAC@C@CBBBC=A@?BB?B?A=@C:?>?BBBAAA>;?CD>E@BBB?>:AA?::>393047:AA<A@>@9?00)/:00)/)/;39>7=<;9;<==<BBBCBA@@@AABB>>?:@@AABBB:@AACC>DCC?
@N9IO0:00687:06311
TACAGAGGGTGCGAGCGTTAATCGGAATTACTGGGCGTAAAGCGTGCGTAGACGGTTATTTAAGTCGGGTGTGAAAGCCCCGGGCTCAACCTGGGAATTGCATTCGAGACTGAATAGCTAGGGTACGGTAGAGGGAAGCGGAATTTCCGGTGTAGCGGTGAAATGCGTAGATATCGGAAGGAACATCAGTGGCGAAAGCGGCTTCCTGGACCAGTACCGACGTTCAGGCACGAAAGCGTGGGGAGCAAACAGG
+
ABB@CAAE>A@?@?=78719:=>B?B6;79BCCC>A@@@?.99=:;:A@@AA@@=@?BAC696;???@<AAAA?A3::@@2>@9@????B8:;C=A?B>@@AA=AB@@@BAAAADBBBCBBB=;;;B?BCBBBD?C@BBC<A=AA<AAJB<<<BBAA=A@A@8A@AAAAABBBAAA<@<@?B@DC@AABCA?C@@?9@??;?B?A?@@;??5::@@A?CBAAB>???9==>>=>8?AABBCC5?????5?>?9
@N9IO0:00687:06323
TACAGAGGGTGCAAACGTTGCTCGGAATTATTGGGCGTAAAGCGCGTGTAGGTGGCACGGTAAGTCGACTGTGAAAGCCCTTGGCTCAACCAAGGAAGTGCAGTCGAAACTGCCGAGCTCGAGTCCTGAAGAGGGTGGTAGAATGGCCAGTGTAGAGGTGAAATTCGTAGATATTGGCTAGAATACCAGTGGCGAAGGCGACCACCTGGGAAGGTACTGACACTGAGACGCGAAAGCGTGGGTAGCAAACAGG
+
ABBBBBCC<;;:@?69:949:AAA@C>?<?@;<:677994(44449::@<<7<:2<7//)//)/777779::555)4:<2=:=8<BAA.5.5.47;.44/////----(---/38/3:AAA:9;;;??:6;499,4958:;B?BB9A8A555:558=7;>>91=7445@C:47E?B>BA;;:ADC>@CA;;6;<A=@8654:54506<<2@4;0444?@;<FCBBB??A@@;;;,::49<80884999(3;;2
@N9IO0:00695:06324
TACAGAGGGTGCGAGCGTTAATCGGAATTACTGGGCGTAAAGCGCACGTAGGTGGCGACGTAAGTCGGGTGTGAAAGCCCCGGGCTCAACCTGGGAACCGCATTCGAGACTGCATTGCTGGAGTACGGAAGAGGAGGGCGGAATTCCCGGTGTAGCGGTGAAATGCGTAGATATCGGGAGGAACATCAGTGGCGAAGGCGGCCCTCTGGTCCAGTACTGACACTCAAGTGCGAAAGCGTGGGGAGCAAACAGG
+
ABBCBBCC>:;9?=<8993:8@=?=B5:44999=9@?@@@5:99:A:;;@A=;<7;BBB@A@@B@CCL=BAC;99.9@@@6AD>::;?@D?BBC>B?C@BBCB?CBBBBBCCCAA>@A??;??AA@A>A>BBB9;<C>BCAI@@?AD=B?BCBBD;;9;BDD?CFCCBBBBA>;;<<4<=9=9<<<==;;;7;;<8=76626@6>>?@7;;8;669@@;;9;::00*/>>;@@B;@;;;;;:*99;;;)9?<7
@N9IO0:00697:06316
TACGAAGGGGGCAAGCGTTGTTCGGAATTACTGGGCGTAAAGGGCGCGTAGGCGGCCGATCAAGTCAGGCGTGAAATTCCCGGGCTCAACCTGGGGGCTGCGCTTGATACTGATTGGCTTGAATGCGGGAGAGGATAGTGGAATTCCCAGTGTAGAGGTGAAATTCGTAGATATTGGGAAGGAACACCAGTGGCGAAGGCGGCTATCTGGCCCGTGATTGACGCTGAGGCGCGAAAAGCGTGGGGAGCAAACAGG
+
@@B;:6;CCB2CB05:;<<@?:BB<>:B?B??C@7@@>AA)95)55556>>9AB?B>BBC@@;A@@==9666<=@8D<AA6@>6669C?B?BCCCC19:@::?B>@@AAAA@AA>A=AA=@@@A@@DK>@@AB@AAAA??9?;?7A=5>:544788:28333(3-3337;88875:;(/(/(/(/9:688<;037;6;8;<498>>8751=<6==>B<9:;:9558773/0///0/&/4444;;.<666>6<<=:
@N9IO0:00705:06323
TACGGAGGGTGCAAGCGTTAATCGGAATTACTGGGCGTAAAGCGCACGCAGGTGGCTGAGTCAGTCGATTGTGAAAGCCCTGGGCTTAACCTGGGAATTGCAGTCGATACTACTCAGCTAGAGTATGGGAGAGGGCAGTGGAATTCCCGGTGTAGCGGTGAAATGCGTAGATATCGGGAGGAACATCAGTGGCGAAGGCGGCTGCCTGGCCCAATACTGACACTCAGGTGCGACAGCGTGGGGAGCAAACAGG
+
@@@@=?A<;@B;:4::;;5;6;@@;A<?<?CAAA=9:9CB9@;9:B@?;=>;00)/:::89BCCCCCDC=6;<;C0;;5)5?A)699<:;AEGG>B@B:9:>BCCCBBBBBBA@@@AA?@A:55@:B<4:??==5=88894:8A>AD9:5:BBA?>86ACC>5::>ACDCBAA@::>6@D?C@DEB<AA=>:>00*/)/:39<=<7?A2:9/358888:00/9/00;88<333333333333&388;;5:>>8
@N9IO0:00667:06394
TACGTAGGGTGCGAGCGTTAATCGGAATTACTGGGCGTAAAGTGTGCGCAGGTGGCCGCGCAAGTCGAGTGTGAAATCCCCGAGCTTAACTTGGGAATTGCGCTCGAAACTACGTGGCTCGAGTGTGGCAGAGGAAGGTGGAATTCCACGTGTAGCGGTGAAATGCGTAGAGATGTGGAGGAACACCGATGGCGAAGGCAGCCTTCTGGGCCAACACTGACGCTCATGCACGAAAGCGTGGGGAGCAAACAG
+
AABCBCAA<:;:@AA;;;@C?BAB?@=@@BCCCB;>@:9:.;9;;@AAACC>AB<@;@B@@@>;;;AAAAB@===+0077*77779.5.5;6;;4<6;6;<<<9;;9909569BBB@@@;>969@BD@BB;;58>.45;<295>7=8?:::<;;;;;9==>>6==<544:99444==699-3-555.59997;;97<>000=8=*/---(-(-(////:<555955565<<;9;099<5555&5997937;@
@N9IO0:00676:06380
TACGTAGGGTGCAAGCGTTAATCGGAATACTGGGCGTAAAGCGTGCGCAGGCGGTGATGTAAGACAGTTGTGAAATCCCCGGGCTCAACCTGGGAACTGCATCTGTGACTGCATCGCTGGAGTGCGGCAGAGGGGGATGGAATTCCGCGTGTAGCAGTGAAATGCGTAGATATGCGGAGGAACACCGATGGCGAAGGCAATCCCCTGGGCCTGCACTGACGCTCATGCACGAAAGCGTGGGGAGCAAACAGG
+
BBABBCCC<9;;B>AABC@B?BCC?A4:;@@@@8@@@BB=CCCBBBBA;;6:A;ACCBBBA>@@@A9:4:>===9@?BC:BD=BBCB?B?BEE>C?BBBBBCCFCCAABCCCBBBBCBB?AACCCC@B@AABBBB0BBB?B?C@C@BBBCBB@@ABBBCDD>AAAC@@@???AA??<984:09AA?BABC???@?A>AA9:999*9:9,96=:@==@=90//6666AADBBB=6?>>?>>>0><?BB=BCC<
@N9IO0:00676:06396
AACGTAGGGGACGAGCGTTATCCGGATTTACTGGGCGTAAAGCGCCCGTAGGCGGCTTTTTAAGTTGGACGTGAAAGCTCCCGGCTTAACTGGGAGAGGCCGTTCAAAACTGAGAGGCTAGAGTGAGGCAGAGGAGCGCGGAATTCCCGGTGTAGTGGTGGAATGCGTAGATATCGGGAGGAACACCAGTGGCGAAAGCGGCGCTCTGGGCCTAAACTGACGCTGAGGGGCGAAAGCGTGGGGAGCGAACGGG
+
:-:BA@A>@4@?@???@?=CAA?B@BCC>B??@D;999::.;@@@C<A@BB?=<899999)9;AE@C@DC:00=@,00/>>3;+076<8>???5====9=9=>:;;;;.;;AABBC@CCCCCCBB@@=@@A@@<9;;@@B?C?A?CE?C@CBBBBBC@CC@C@CCBBBBBBBAAA@@:?@?B@BBB?AA@@;?@@@9@A@=:;:?@;;;0;5;==6989<?A?=<>@>>2>999/8<====<-999@@<ABB<
@N9IO0:00682:06388
TACGAAGGGGGCTAGCGTTGTTCGGAATTACTGGGCGTAAAGGGCGCGTAGGCGGTCTTGTAAGTCAGATGTGAAAGCCCCGGGCTCAACCCGGGAATAGCATTTGATACTGCGAGGCTTGAGTCCGGGAGAGGATGGCGGAATTCCCAGTGTAGAGGTGAAATTCGTAGATATTGGGAAGAACACCGGTGGCGAAGGCGGCCATCTGGACCGGTACTGACGCTGAGGCGCGAAAGCGTGGGGAGCAAACAGG
+
ABC@?<@DDF3CCBC@@?>@@@CF@B?A?@???@9?@@CF=BB>BGCCCBB?:94:@@5;;A@BBBC::;A:555)5599+9<15444.44)4<4=86:9>@:<5A@A@A???AAA=@B9???BB7B>6D@@@?>???;;8;8;8;C=BBBDBAAAB?BBBD>B?BBBBBA@@@49929=AA=A=A6<8<=:BBB?C>@@=@=@ADBB?BB>A=A?@@A@BABA?@@=@;;;:9/9:?@ADE8AABBG>BBB?
@N9IO0:00686:06361
TACGTAGGAGGCAAGCGTTATCCGGAATGACTGGGCGTAAAGGGTGCGTAGGTGGTTTGACAAGTTGGTAGCGTAACTCCGAGGCTCAACCTCGGCACTACTACCAAAACTGTTGGACTTGAGTGCAGGAGGGGCAAATGGAATTCCTAGTGTAGCGGTGGAATGCGTAGATATTAGGAGGAACACCAGTGGCGAAGGCGATTTGCTGGACTGTAACTGACACTGAGGCACGAAAGCGTGGGGAGCAAACAGG
+
A@ADCBB@:97:A>A@@A@CCCACAC?B@BABCD@ECBBB<AA<@AACCDC@CC@CC>BBBD>BA@C@C@@?BBC<@@@<A?@;?BBB<B;@:;6;??@=@6;6:=>>1;A>A4;2;@=4;@BAA@CC@CEGG;BBC>CC?B?A@C>BBDCD@AB;629A:>;BCBCBBBBAA@@?><>@;@?BBA>A??><?AA?C??>?C?6@;BB>AABB==8=BBB;==??@B?B;=999279@@AFE9AABCC9?994
@N9IO0:00687:06387
AACGTAGGAGCCAAGCGTTATCCGAATTTACTGGGCGTAAAGCGCGTGCAGGCGGTACGGTAAGTTGGATGTGAAATCTCCTGGCTCAACTGGGAGAGGTCGTTCAATACTGTCGAACTAGAGGATGGTAGAGGGAGGCGGAATTCCCGGTGTAGTGGTGAAATGCGTAGATATCGGGAGGAACACCTGTGGCGAAAGCGGCCTCCTGGGCCATTCCTGACGCTCAGACGCGAAAGCTAGGGGAGCGAAC
+
B:BCDBC@BBB;A>A:;;=AAA@DC@CC=AB@@A<ABCEL>BCCCBBB@BA=?><@B;;05?8B>;D@BBB@@?A:A@@A<>><?@@A:;;DI?BCBB@BCBC?A?=@AAA??>AB>AA=BDB?A==8<BBBBD>CB@BC<?<@<AA>B@BBBBBCB?BBBC>CA@@AA?B?@@@@D:B=<B@BCC@BBBB@BBBB=BBB@B?CCA@>@9>-00=A<AACCCCCBBCC;;;;;;0<A?@@BB3;:99=34
@N9IO0:00694:06391
TACGGAGGGTGCGAGCGTTGTCCGGAATCACTGGGCGTAAAGGGCGCGTAGGCGGCGCGAGGAGTCGGGGGTGAAAGTCCGGGGCTCAACCCCGGATCGGCCTTCGATACTCTCGCGCTGGAGCACAGTAGAGGCGGGTGGAATTCCGGGTGTAGCGGTGGAATGCGTAGAGATCCGGAAGAACACCGGTGGCGAAGGCGGCCCGCTGGGCTGTGGCTGACGCTGAGGCGCGACAGCGTGGGGAGCAAACAGG
+
@ADC?BBC<@@@@@@@@A<ACB@D@B@BBABBCC=@C@@@<@D<BCAAACA:00+0=@=AB?BBCBCCCC1>?>A6<@@=@BB7ABBB?ABA8@<@A::6:@B=BBBBBA@::;@AAA?=9===CC>B>BBBB@BCC>CDAD?B?B?BC@BB@BABB?AB9C=A????@@@>973-4.47;A?CCC;@;9909BC>A=::6;<4<CCCC>C@@;?6><;55@A<@;:5>AA;5;@?AB9;99*:?>B<7A@@:
@N9IO0:00706:06371
TACGGAGGGTGCGAGCGTTGTTCGGATTTATTGGGCGTAAAGCGCGTGTAGGCGGTTTTGTAAGTCTGATGTGAAAGCCCTGGGCTCAACCTGGGAAGTGCATTGGATACTGTAAGACTTGAATACGGGAGAGGGCAGTGGAATTCCTGGTGTAGGAGTGAAATCCGTAGATATCAGGAGGAACACCGGTGGCGAAGGCGGCTGCCTGGACCGATATTGACGCTGAGACGCGAAAGCGTGGGTAGCAAACAGG
+
AAAF?BBF>;;;A@@??@;;;5;<7@BD<BA7;;09@<>>39978?:::@B>AA5;;;.;?>8=>@CCBBB@@@9)5;;1AA>49=FL<C:CC@8@9AACB=B:C:<BDCBBBB?BAC@<CB:CCBBB:??99909>=@A?B@B?C=9:2:A@@A?ABBBCC<CB6:@9778;AA:959A=A>@@@8=898/87=7A<?>:<7852882778=<>::4;==97:7;===>:787)595796/6<=975-;6<4
@N9IO0:00712:06375
TACGGAGGGTGCAAGCGTTAATCGGAATTACTGGGCGTAAAGCGCACGCAGGCGGTTTGTTAAGTCAGATGTGAAATCCCCGGGCTCAACCTGGGAACTGCATCTGATACTGGCAAGCTTGAGTCTCGTAGAGGGGGGTAGAATTCCAGGTGTAGCGGTGAAATGCGTAGAGATCTGGAGGAATACCGGTGGCGAAGGCGGCCCCCTGGACGAAGACTGACGCTCAGGTGCGAAAGCGTGGGGAGCAAACAGG
+
BBAA=@??6@@>?<@;;;5;4;A@;>3:19?==A=:::AA;A;9;B;::9819;29<6<A=A:@;ABCCDDA;A>2;955&5<4;;AHACACCJ=B466ABAA@@@BBCDDE@BB8:9C@BBBBCCB@@@@999999%9AAA796:@@A=@AAB@ADACCDC>BBBBCB@@@@;;;B>AB?B>BBB?C@BB?BCC@C@;;9;CEC5CC@CCDE>BBCCBBB;;9@BB?BCCGGJ?EA@;;;<.;ABBD>@@@<
@N9IO0:00719:05785
TACAGAGGAGGCTAGCGTTGTTCGGAATCATTGGGCTTAAAGGGCGTGTAGGCTGCGGCGCAAGCGTCGTGTGAAATCCCATCGCTCAACGATGGAACTGCACGGCGAACTGCGTCGCTTGAGGTCGGTAGAGGTGCTTGGAACTCTAGGTGGAGCGGTGAAATGCGTAGATATCTAGAGGAACGCCTGAGGCGAAAGCGGAGCACTGGGCCGATTCTGACGCTGAGACGCGAAAGCGTGGGGAGCAAACAGG
+
==994:>:=@;9:9=:::6::?BC@D@CCCC?BB;AA5;9(4<2556::<<8;AAA?=?8884=<=@>@@@@AA@9:::/:??@BBAA;?999@2917;888<=7:;:6;:<<<44444.4458=<=0//:00)///;58,/,/<<///8;;7:;;;7;:>>5655/////99;<?>>:?9@8999.444504=>>4<;=7<9444444)5.5447;994444499;?=4438803334444&4;:;=4:::5
@N9IO0:00725:05776
TACGTAGGGTGCGAGCGTTAATCGGAATTACTGGGCGTAAAGCGTGCGCAGGCGGTTTTGTAAGCCAGATGTGAAATCCCCGGGCTTAACCTGGGAATGGCATTTGGGACTGCAAGGCTGGAGTGTGGCAGAGGAGACTGGAATTCCCGGTGTAGCAGTGAAATGCGTAGATATCGGGAGGAATACCGATGGCGAAGGCAGGTCTGCTGGGCTGACACTGACGCTCATGCACGAAAGCGTTGGGGAGCAA
+
BBC?B@@@9;;;@?>@;;4;;A;919@C?DCCCC>BCCCC=BCBBBBBCAA=;;5;;;.;A?8@;5:::<9<:<<3:<@@7==50/)/)/)/==,0-;>5<>?@6<?9>@A<AB8:8:@@;???987:><>>A?C???=?07/36?>(703:7;<7932222'25>CDB@@00---8/55(/(/8837>;;8=55.2/787233....3909;==665522....------....'2225+2==->9>A@
@N9IO0:00749:05795
TACGGAGGGTGCAAGCGTTAATCGGAATTACTGGGCGTAAAGCGCACGCAGGCGGTTTGTTAAGTCAGATGTGAAATCCCCGGGCTCAACCTGGGAACTGCATCTGATACTGGCAAGCTTGAGTCTCGTAGAGGGGGTAGAATTCCAGGTGTAGCGGTGAAATGCGTAGAGATCTGGAGGAATACCGGTGGCGAAGGCGGCCCCCTGGACGAAGACTGACGCTCAGGTGCGAAAGCGTGGGGAGCAAACAGG
+
A@CC?CDE=9;:>;>;;;<@=@CB9>;?=?AABC=999??6?;;;BBA@AA=?@=?@<@A?C?BBC;;;;55/<7.7888&,,(,,,,(,(,-.(-38<;@;;;CCBBBBBB?BC=@?@?AAA;;;B@@;;;;;;;*5A<<.5.54996<BBABAB?BABA=;<<ABA?@??;;:@<AB@C@@@AADACC@CCC@CDCC@CHGF5BA?CCCB?BBCBBC@A?;@@@>BBCGEC>CBA;;;;.;CB@B8;;=:
@N9IO0:00763:05779
TACGAAGGGGGCTAGCGTTGTTCGGAATTACTGGGCGTAAAGCGCACGTAGGCGGACATTTAAGTCGGGGGTGAAATCCCAGGGCTCAACCCTGGAATGGCCTTCGATACTGGGTGTCTCGAGTCCGGGAGAGGTGAGTGGAATTCCGAGTGTAGAGGTGAAATTCGTAGATATTCGGAAGAACACCAGTGGCGAAGGCGGCTCACTGGCCCGGAACTGACGCTGAGGTGGCGAAAAGCGTGGGGAGCAAACAGG
+
??@<;5;=>=,=??@BBB?A@=@A=@7@:9;;;;,9BBA@8;;@B@>==AA<AA=@BBBB8B<BBDDJJJ2<:;@:?BC8@@B79:BB@CC>@A<A@;;7<=A=AAA;;;@BB=B@@@@?A?@@@=?A=C;<;>:;:9@>;>;>8=8=966<<@@@@=955>09.54499445<5::9>9<B>:;:=:99@<9999>9=>87777778/77*713689544:9::884//)/////&/::8888+8444909;;6
@N9IO0:00723:05855
TACGTAGGGTGCGAGCGTTAATCGGAATACTGGGCGTAAAGCGTGCGCAGGCGGATTGTTAAGCAAGATGTGAAATCCCCGGGCTTAACCTGGGAATGGCATTTTGAACTGGCAGTCTAGAGTGTGTCAGAGGGGGGTGGAAGTTCCACGTGTAGCAGTGAAATGCGTAGAGATGTGGAGGAACACCGATGGCGAAGGCAGCCCCCTGGGATAACACTGACGCTCATGTACGAAAGCGTGGGTAGCAAACAGG
+
BBBBBBBB<999CCC9::?C@BBA>@,00@>>@<A<AHI?IBA<<;BB;:8:D>AB@BB?B>@@D?BA?@@AED>AADK9BA5992<5;8;44(47;;7<=@A=4?:45:@<?B<;:@?@@A@@::9:33333333#333838<090;@@@A::8@@B@ABB=BABBCCBCAABBBB?BC?A>>992:=::3:9?8=8=<89888)8??9A??=@AAABCBAAAAAD@@;<;CB7;;@ABB;BBCCCC>BBB>
@N9IO0:00724:05856
TACGGAGGGGGCCAGCGTTGTTCGGAATCATTGGGCGTAAAGGGCGCGTAGGTGGCTGTGCAAGTCGGAGGTGAAATCCCTCGGCCCAACCGAGGCAACTGCCTCCGAAACTGCAACGGCTCGAGTCCCGGAGAGGGCAGTGGAATTCCCAGTGTAGCGGTGAAATGCGTAGATATTGGGAGGAACACCGGTGGCGAAGGCAATCCCCTGGGCCTGCACTGACGCTCATGCACGAAAGCGTGGGGAGCAAACAGG
+
AA:;4;:;:;)4544:@>;A@:>@:=9==;:26?7;<;@@6==6;;;<555999.6<<;;;C<A?A@00/8::::3977.94505=4:)/+///)//)///363405;;1<:55579<8@;;;>=<<:386:3333(339@>2;5;5;C=@CAA@???B?BBCC?<;;CABBBBBB?AA9>>39399:39:9;5;BB>A<@=;9999-8?A7>=?BAAA@>??::9@@?????9::/99=9:::-99@BB=A@@@
@N9IO0:00727:05821
TACGGAGGGGGCTAGCGTTATTCGGAATTACTGGGCGTAAAGCGCACGTAGGCGGATCAGAAAGTTGGGGGTGAAATCCCAGGGCTCAACCCTGGAACTGCCTTCAAAACTCCTGATCTTGAGGTCGAGAGAGGTGAGTGGAATTCCGAGTGTAGAGGTGAAATTCGTAGATATTCGGAGGAACACCAGTGGCGAAGGCGGCTCACTGGCTCGATACTGACGCTGAGGTGCGAAAGCGTGGGGAGCAAACAGG
+
@@CC?AAGDG3DCCCABB@CC?BA?@5:6;AA@B=@A?AA8;;AAC;;;A@;;:6;AABBCC>DDADCCD5BACD?FCC?DHH>BBBEAEF>BC?B<?????A?????6?@C@ECCA@@>A::8;ABA@@@;;4;BBBBB@C?B@B?BBB;;;@@AA?BCCC>C@AAAAABB@?=@C?BBAD?CCD?BA??;?@@<@>9949@<<<994:?@?CA@@BBABBC???@?:::AAC=A;::BBB:BCCEE=B;;6
@N9IO0:00730:05832
TACAGAGGGTGCAAGCGTTAATCGGAATTACTGGGCGTAAAGCGCACGCAGGCGGCTGCATAAGCCGGTCGTGAAATCCCCGGGCTTAACCTGGGAATTGCGATCGGGACTGTGCGGCTAGAGTGTTGGAGAGGACAGCGGAATTCCCGGTGTAGCAGTGAAATGCGTAGATATCGGGAGGAACATCAGTGGCGAAGGCGGCTGTCTGGCCAAAACACTGACGCTCAGGTGCGAAAGCGTGGGGAGCAAAACAGG
+
BB=;?@AA.:989398891819>@:?.9.49;;:-:9;>B9B:;:;9<944344.4:::00-)--(/)////3;;4;<==1==7=C?A>A===<.9393::AACCDK<BABCB@@@=AA@@@@@BC=B=A::;>;;;>??8?=A9?=7;:;;9:;::9@999/9??@<;:9:99===5=?:?:@>==>949:999498=@2:55/9:;)/)/99+9::/555:9555<7:666<;,5959955&555999+9554
@N9IO0:00737:05831
TACAGAGGGTGCGAGCGTTAATCGGAATTACTGGGCGTAAAGCGTGCGTAGACGGCTATCTAAGTCGGGTGTGAAAGCCCCGGGCTCAACCTGGGAATTGCATTCGAGACTGAATAGCTAGGGTGCGGTAGAGGGAAGCGGAATTTCCGGTGTAGCGGTGAAATGCGTAGATATCGGAAGGAACATCAGTGGCGAAAGCGGCTTCCTGGACCAGCACCGACGTTCAGGCACGAAAGCGTGGGGAGCAAACAGG
+
AABA@?@@:?@=?999:9:><@AB@C?C:;:??C;AABBB<A@BBBBCBCC@@@<@;;;???49;@CC=BAB;:;.;<;;.;E0;:@@?C?BCB8:8:@C@AA@CAAACDCBCADABACCCC>CCBB@B;;;AC=@5>??7;<@C>C@B?BA@@DBC>@:>>5>@@AAAAC?>@?@<>-9-:39:ADB@A@=@??=7=@>=BB;?;??<?A>ABBBB@@A:B=48<82895555-5B???CC;BC@@@:@AA5
@N9IO0:00740:05833
TACGTAGGGTGCGAGCGTTAATCGGAATTACTGGGCGTAAAGTGTGCGCAGGTGGCTGAGCAAGTCGAGTGTGAAATCCCCGGGCTTAACTTGGGAATTGCGCTCGAAACTACTTGGCTCGAGTGTGCAGAGGAAGGTGGAATTCCAGGTGTAGCGGTGAAATGCGTAGAGATCTGGAGGAACACCGATGGCGAAGGCAGCCTTCTGGGCCAACACTGACGCTCATGCACGAAAGCGTGGGGAGCAAACAG
+
BBAAABCG=BBBA@@@@=9>6;;B=A?B?BCCCC?@@@CE=BBCCBAA@@@=??;@B@@@BB?ACB@A@@A@;::39A?@8BD>BB@C???=?A<B?C8B?@??:=><5::@?@/3/3A<<<;0000/8==?:=.7,3A:?<;<A;@B>????AAB7BBA:1895=8;;@A;;:@B<?:8=>;::?B>CC9A550439=>@;>8@@AA<A?C?BB?@>>000<:>0//;=88;*78//666&0//7:/877
@N9IO0:00749:05811
TACGAAGGGGGCTAGCGTTGCTCGGAATTACTGGGCGTAAAGCGCACGTAGGCGGCTTCTTAAGTCGGTGGTGAAATCCTGGAGCTCAACTCCAGAACTGCCTTCGATACTGGGAAGCTCGAGTCCGGGAGAGGTGAGTGGAACTGCGAGTGTAGAGGTGAAATTCGTAGATATTCGCAAGAACACCAGTGGCGAAGGCGGCTCACTGGCCCGGTACTGACGCTGAGGTGCGAAAGCGTGGGGAGCAAACAGG
+
BBBBB?BDDD3CCBBBBB?BBCBC@C@C@B@>??:@ABCE>AABACCDB??:9;.5;6AA>B?BBAB?@@=?CCC?BD@@@>@ACCCB=??B?AAA@CBBB@B<>????@@@@:A599<@@9:8828;3;;BA?ABBB>B=A=:;872;88899;8;<@?@@7A<@A;;;;>BB=??AC>@@?BBB?B>@??BBD=B>??;?@@==<<8<=5===:;;==>>>?8:;<@@>==E8==;::>?2=>>>C3;::5
@N9IO0:00752:05854
TACAGAGGGTGCAAGCGTTGTTCGGAATTACTGGGCGTAAAGCGCGTGTAGGCGGTTTGGCAAGTCAGACGTGAAATCCCTCAGCTTAACTGAGGAACTGCATCTGATACTGCCTGACTTGAGTGTCGGAGGGGATGGTGGAATTCCCGGTGTAGAGGTGAAATTCGTAGATATCGGGAGGAACACCCGTGGCGAAGGCGACCATCTGGAAGACAACTGACGCTGAGACGCGAAAGCGTGGGTAGCAAACAGG
+
BBB@@?BE>BBBB>A>>>9>@?AB=B6;09@ABA<AA??@6;;BCC;:9DDADE@CC?B?BC?AAABBDBAABBC=:::59@@@@A@B@C;;;@>B<@@A:;;BB@@AADAAAAC;;;C?B;;;A;;;?BBAB9ABB?BA?B9;;;E>E@A@@B??@=@BDD=B?BAA@???BBEDF>BB<?:@>>?8@AA9??<8;8=9>;;::?@;6<8=BBB=@?<<0000===??=@:;;6:??@@@;@DBBBG?BA@=
@N9IO0:00762:05831
TACGTAGGGTGCGAGCGTTAATCGGAATACTGGGCGTAAAGCGTGCGCAGGCGGTTTTGTAAGCCAGATGTGAAATCCCCGGGCTTAACCTGGGAATGGCATTTGGGACTGCAAGGCTGGAGTTTGGCAGAGGAGACTGGAATTCCTGGTGTAGCAGTGAAATGCGTAGATATCAGGAGGAATACCGATGGCGGAAAGGCAGGTCTCTGGGACTGAAACTGACGCTCATGACACGAAAAGCGTGGGGAGCAAAC
+
CBBCBABB<???BBB>>>:><AAA@@000@@@@<BAADC>CAAAAABA@@=AB?BFD;??C@CC?@ABAAABBA4=?@@6@>9@?7;7;8CCB<@<?@=@@?@5:958AA@A?;>:=??9???B=B?BC?@>@BBBBBA>A=A>A=AC;>?@=;9>?@A>@9659A?A?A??8799/7>=A????;@A>;://(//(/(/37288>>//0)/////8288;8?99388;////=////&099=;A<9<=<@@59
@N9IO0:00763:05844
TACGTAGGGTGCGAGCGTTGTCCGGAATTATTGGGCGTAAAGGGCTCGTAGGCGGTTTGTCGCGTCGGGAGTGAAAGCCCAGGGCTTAACCCTGGGTCTGCTTCTGATACGGGCAGACTAGAGGTATGTAGGGGAGAACGGAATTCCTGGTGTAGCGGTGAAATGCGCAGATATCAGGAGGAACACCGGTGGCGAAGGCGGTTCTCTGGGCATTACCTGACGCTGAGGAGCGAAAGTGTGGGGAGCGAACAGG
+
BBBDCCCC=9::A@@::;?@BB@B?A@D@DB?DC=BB99:7;D<BBBCB?@<>?;?C<AAABB???@@:??@AAC>BBB=AAB<AB@B?BD>CDF?BB?A@B7;;CAAAA@C99::;;;ABAA>;<;;;AABA9AB@3::39;>395:A>AA@@@@@@B@@?9@B?????AA@@@@A=@@>B>BBC@D@DD@B@?9=;==9>9>A????8???<?B?@?????@ABC@AAA;;;0;AA@@AA3A@@;93:>?<
@N9IO0:00714:05896
TACGGAGGGTGCGAGCGTTGTCCGGAATCACTGGGCGTAAAGGGCGCGTAGGCGGTTCGTTAAGTCGTTGGTGAAATCCCGGGGCTCAACTCCGGGGCGGCCGGCGAGACTGGCGGGCTCGAGCACGGTAGAGGCAGATGGAATTCCCGGTGTAGCGGTGGAATGCGTAGATATCGGGAAGAACACCAGTGGCGAAGGCGTTCTGCTGGGCCGTTGCTGACGCTGAGGCGCGACAGCGTGGGGAGCAAACAGG
+
BBAA<@>@8:;:B@@@@@?BBBADAC?CDCBBBB=BCBBB=BB;BA96<AA;==497;BB?C@CCICB?B?BBCB=BBB>BCD;BBBB?AAA?A@@3;;4;5;5;A@@A@AB<;;:,73779:@@?B=@?AAA=@@@?@@>@<@;@C;@=@C<:;BC@CB?B@AAAB???A?9:;AB<B?AA>A<;7;@@@>@@@?B=AAB?AAB@@@@;@=@A?A?@?@AAA:::??ABC;::AA;;;CBB7BA???8;;;5
@N9IO0:00715:05887
GACAGAGGGGGCAAGCGTTGCTCGGAATTACTGGGCGTAAAGGGCGCGTAGGCGGGATGGCAAGTCGGTCGTGAAATCCCTCGGCTCAACCGAGGAACGTCGATCGATACTGCTGTTCTTGAGGATTGCAGAGGAGACTGGAATTCCCGGTGTAGCGGTGAAATGTGTAGAGATCGGGAGGAACACCGGTGGCGAAGGCGGGTCTCTGGGCAATTCCTGACGCTGAGGCGCGAAAGCGTGGGGAGCAAACGG
+
AABAAABBBB2AB=A;;;?BBBBC@C@F>AABBB<BBBCE>DG?@@@@@BB>AEG:B::6;B=BA@@=@BB@@@C=BBD=D@@>@BBA?B<@@A=A=A:<;AAA@@@?@?@A@@@@=?>9??A?AB?CB@A@@=AABBBB?C?C?CC=B?BBBBBBB?AAAA<AA:89A@AABBBCE=BA<>7?A@=B?BB>BBC?C?ACC;CCBBBBB>>?<??B;?>B<<>?::;:>==:790;=:=A;;-88::;3:::
@N9IO0:00716:05866
TACAGAGGGTGCAAGCGTTGTTCGGAATCATTGGGCGTAAAGGGCGTGTAGGCGGTTTGTTAAGTCATGTGTGAAATCCCTCGGCTCAACCGGGGAACGACGCATGAAACTGGCAAGCTAGAGTACCAAAGAGGGGGGTGGAATTCCCGGTGTAGCGGTGAAATGCGTAGATATCGGGAGGAACACCTGTGGCGAAGGCGGCCCCCTGGTTGGATACTGACGCTGATACGCGAAAGCGTGGGGAGCAAACAGG
+
488445>>6>@:92:@9928728:8>055:;7<=484388088089=?ABB<:93:?/9:=@4>:947=?>@444)4;C;:669=:=95:.555&55:>>D@>>>@@A66667:;.5533833388-44(488<<<<%54.4.4.4:3:8>?==<<=9656@4666><;565555=905;6:==;;7;=;@>AEE7;8;A;@BBB0AB9@;@5;;;99449995===::::7;;+//98899.8:<>>6;;=8
@N9IO0:00720:05867
TACGAAGGGTGCAAGCGTTAATCGGAATTACTGGGCGTAAAGCGCGCGTAGGTGGTTCAGCAAGTTGGATGTGAAAGCCCTGGGCTCAACCTGGGAACTGCATCCAAAACTACTGAGCTAGAGTACGGTAGAGGGTAGTGGAATTTCCTGTGTAGCGGTGAAATGCGTAGATATAGGAAGGAACACCAGTGGCGAAGGCGACTACCTGGACTGATACTGACACTGAGGTGCGAAAGCGTGGGGAGCAAACAGG
+
B?@?<29;-49?<8=ABB@C@A;;5:3919=9::5:=?BC<AABAA@@@@A=A@=A>AABCB@CC@C;;;BB:::/:;5)5@<4CCBB9=:@@;4;8==CB<<<7@??6??AABA88;BAABBBAAB?@?@?@C>DCCCC?B?AC9@<;;;B@@@:939999/989>@AAAABAAA?B>A>B?BBBAECBB=A;9299>>>@@??<?C?BBBBBA@@@@AABBCABB?AAA;;;/;>?@ABC;C@@AD?BCC>
@N9IO0:00726:05900
GACGGAGGAGGCTAGCGTTATTCGGAATTACTGGGCGTAAAGCGTGCGCAGGTTGTGAGTTCAGTTGGATGTGAAAGCCCGGGGCTTAACCTCGGATGTGCATCCAATACTGGCTCGCTGGAGGTTGGAAGAGGAGAGTGGAATTCCCAGTGTAGAGGTGAAATTCGTAGATATTGGGAAGAACACCAGTGGCGAAGGCGGCTCTCTGGTCCATACCTGACACTCATGCACGAAAGCGTGGGGAGCAAACAGG
+
CBBC?BA?@@=@??>>??;?B?BCAD@C@CBBCC>CCCC@=@>@>BBBBCC@D;;;BBA@=A@@@?A?@BBAAA=;??>1?DC6@?>@=@>;::=:73448<?=8B>BBBBD@B?=??@@=??;?>A=A?A@@:;733:>>C>>48=0@:B@;@@BA@CCB>6?985:9?>==B:>=5=:8808;=:=???<?@@<@<>><<;;C>8938C?BBBB?BBB@???@@?99:@@AA;A??::99+:==<@8>992
@N9IO0:00739:05906
TACAGAGGGTGCGAGCGTTAATCGGAATTACTGGGCGTAAAGCGTGCGTAGACGGTTATTTAAGTCGGGTGTGAAAGCCCCGGGCTCAACCTGGGAATTGCATTCGAGACTGAATAGCTAGGGTACGGTAGAGGGAAGCGGAATTTCCGGTGTAGCGGTGAAATGCGTAGATATCGGAAGGAACATCAGTGGCGAAAGCGGCTTCCTGGACCAGTACCGACGTTCAGGCACGAAAGCGTGGGGAGCAAAACAGG
+
?A5558;;3;;;>::000)0)0/:7;.50548:=;888DC9@@:9;:@?@A@@@<@<@@B<B7<;@@@9@B@@?F8::A@6@C9::DC@D<?@@9@>A>AA@@=@@AABAAAA?BB@@@A@A;@@@D@BBBBB@8A=>>@>A@AE>C>B>:999:=@9=9?959@@999:99:999<?4979=@@BBBBA@:@:::-:??>AB?B>AA?CC<??===9=848?8<;;/739333(3>99>B?0777777&78=5
@N9IO0:00746:05872
TACAGAGGGTGCGAGCGTTGTCCGGAATCACTGGGCGTAAAGGGCGCGTAGGCGGCTTGACAAGCGTGCGGTGAAAGCTCGGGGCTCAACCCCGAGTCGGCCGTGCGAACTGTCGAGCTTGAGCACAGTAGAGGCAGATGGAATTCCGGGTGTAGCGGTGGAATGCGTAGAGATCCGGAAGAACACCGGTGGCGAAGGCGGTCTGCTGGGCTGTGGCTGACGCTGAGGCGCGACAGCGTGGGGAGCAAACAGG
+
AAB::9CC?CBACA???>=????C?B?BCBBABB=??>??9??<@A@A@@@=::6;A;?ABC?C::;;;C@DBCF9;;@;:::3:@AHACDC9BC@@:;5;=@ABBBB?CBBABBCCBC?A@A@BBCBBBB@@<@CBABB?A?A@C@CC?CBBBB::::C?B@BCCCBBBBCCCB@B?C?AA;@@B?C@CC@C;<8;:BA=BBBBBBBB<BCCCB@CA;;;EBBBBB@CCB:;;AA@A????2=>>??9>@@<
@N9IO0:00751:05880
TACAGAGGGTGCGAGCGTTAATCGGAATTACTGGGCGTAAAGCGCACGTAGGTGGCGACGTAAGTCGGGTGTGAAAGCCCCGGGCTCAACCTGGGAACTGCATTCGAGACTGCATTGCTGGAGTACGGAAGAGGAGGGCGGAATTCCCGGTGTAGCGGTGAAATGCGTAGATATCGGGAGGAACATCAGTGGCGAAGGCGGCCCTCTGGTCCAGTACTGACACTCAAGTGCGAAAGCGTGGGGAGCAAACAGG
+
AABBBACE=??>@?>999<?=?BC@D?B>ABA@A<?>>AB798?>@?@?@A=::7:@?CCCE<AABBF=CBA@><-99@@6@D<AABB=A??@@;@=?@@CA@<@A@@BBBBBBB??@??9??BBBB@B>AAC?BBD=AA>A=@<@@:@@CCCDCAA?BDCE?BBBFBBBB;;;BBC=AA;@=;::>@@@@=ABC@C@@@?@C>BCCB:;;=BABCBBBA>@=@00+0>@0;9@:@ABBC??9@@A@@8@A?:
@N9IO0:00757:05878
TACGGAGGGTGCGAGCGTTGTCCGGAATCACTGGGCGTAAAGGGCGCGTAGGTGGTAACCTAAGCGTGTGGTGAAAGCCCGGGGCTCAACCTCGGGTCGGCCATGCGAACTGGGTCACTGGAGCACTGTAGAGGCAGGTGGAATTCCGGGTGTAGCGGTGGAATGCGTAGAGATCCGGAAGAACACCGGTGGCGAAGGCGGCCTGCTGGGCAGTTGCTGACACTGAGGCGCGACAGCGTGGGGAGCAAACAGG
+
@@;;8;AC>;;;CBAABB?AAB@C@D@@@BBBBB<BBBBB>BD=BB;;::949B?BC@D:CC:C;@@A@?;?@=>.9;80@>>2ECCB?B@BBBC>?==8<8<000??9=BBB<AACA;;/33???@@99998.3:A6A@6@2=1=,93,2=>=?7818?1808=@@ABBCBAA@>C?B>BB>?@?@E?CB?BBB@B>@@=A<A@:::<4==<<6997655<>>=;;5;<:::;=:;:7;::1:=>>?8::<6
@N9IO0:00760:05879
TACAGAGGGTGCAAGCGTTAATCGGAATTACTGGGCGTAAAGCGTGCGTAGGTGGTTTGTTAAGTCAGGCGTGAAATCCCTGGGCTCAACCTGGGAACTGCGCTTGATACTGGCAGACTAGAGTGTGGTAGAGGGTAGTGGAATTCCGCATGTAGCAGTGAAATGCGTAGATATGCGGAGGAACACCAGTGGCGAAGGCGGCTACCTGGACCAACACTGACACTGAGGCACGAAAGCGTGGGGAGCAAACAGG
+
?@@A@>@@<@@>?:?===9?=?@A?C=A>ABABE>@@@A@6;;BAB@A@BD?B@<??8AB=B?CFCBB@BBBCBB>BCC=CCC=CBAA?A?B@C=C8;;CAB?B9BBCBCA@>=>>BBBABBB???B>?>????8?A@AA?>9<7<644:45555555999905595559;@@?=99.55.5.444.4=49.5@A4;.594=ABC=AA7@@.;69=?@A@AABAB;;6;BBAAD<B;::@@B9BCDDD=BDC?
@N9IO0:00715:05957
GACAGAGGTGGCAAGCGTTGTTCGGAATTACTGGGCTTAAAGGGCGCGTAGGCGGTGGAGTAAGTCTGAGGTGGAAGATCAGGGCCTAACCCTGAAATTGCCTTGGAAACTGCATCACTTGAGTCAGCGAGGGGATGGCGGAATTCCAGGTGTAGCGGTGAAATGCGTAGATATCTGGAGGAAGGCCGGTGGCGAAGGCGGCCATCTGGCGCTGAACTGACGCTGAGGCGCGAAAGCGTGGGGAGCAAACAGG
+
AB@;::@;@C@BB<?::9>AB@DD@D?A>ABBAC=A@<@@9@@9@<@=@AB?;;8;B?BBCC?BBCBBBBACC@CGC@AA;;;0;4:A>BD>CCCC8C;;<@C=A>A@9@?99444:::.5944;?A:@?===2:93433,34849300,/>7:///5:9?;188<<?????BBBBC?BB>A=@=@?B?CD@CBD@B>AA=@=@AAAB?BBCC@A?@BCBCDA@@@@=@A?@AA<ABCCBDD8BBBAA;@=>9
@N9IO0:00719:05925
TACGGGGGGGGGCAAGCGTTGTTCGGAATTACTGGGCGTAAAGGGCTCGTAGGCGGCCAACTAAGTCGGACGTGAAATCCCCCAGGCTCAACCTGGGAACTGCGTCCGATACTGGATGGCTTGAATCCGGGAGAGGGATGCAGAATTCCAGGTGTAGCGGTGAAATGCGTAGATATCTGGAGGAATACCGGTGGCGAAGGCGCATCCTGGACCGGCATTGACGCTGAGGAGCGAAAGCCAGGGGAGCAAACGG
+
??;;;;;;;;;";C<@>@@5;;=AC@E@G@BBBBA;@C;;;0;@8=?@BCCC=@A>A5;5;;0+0000)077>7==09;9;9$55.97<=1949=?6?6?99;AAA<@@ABC;;:;BA>AB?AC?@@=@D>CBBCD>CCCBBACAC?B?A@=@@@@@@@<@@@?8??9:;@@AAAAAA@>C@=A?AA@?A<::5:A@=A>;;;BCC=@@:::?C?AAC?BCCBBAABA=AAA@@@9?A=AAAA5;::@@,9::
@N9IO0:00721:05959
TACGTAGGGTGCAAGCGTTAATCGGAATTACTGGGCGTAAAGCGTGCGCAGGCGGTCGTGCAAGACAGGTGTGAAATCCCCGGGCTTAACCTGGGAACTGCACTTGTGACTGCACGGCTGGAGTACGGCAGAGGGGGATGGAATTCCGCGTGTAGCAGTGAAATGCGTAGATATGCGGAGGAACACCGATGGCGAAGGCAGTCCCCTGGGCCTGTACTGACGCTCATGCACGAAAGCGTGGGGAGCAAACAGG
+
BA@;:;BB;;;;;5;;;:2;49@>8A5:29:;;;.99;>@5=999;@ABBB?BB?ACBBAA@?A@@AA>AAADBC=@@@?2?@9@A;@<@=@@@=?;@?@>@@;8<:=CB?????@:@AA<@AAABB?AA@AA@@@/?;<8@1939187=<><><=BBBBBB>BBAA???BBBBAAA;??<@<@@@<@@@@@BCC@D>AA@@@DF:BBD?D@BBBBCA@A;;;;;;BB<;;;;;/::9:ABB7;;;CC>CCC?
@N9IO0:00728:05936
TACAGAGGGTGCAAGCGTTAATCGGAATTACTGGGCGTAAAGCGCACGCAGGCGGCGTTCCAAGTCGGATGTGAAAGCCCCGGGCTTAACCTGGGAATCGCATTCGAAACTAGTTCGCTAGAGTGTGGTAGAGGGAAGTGGAATTCCAGGTGTAGCGGTGAAATGCGTAGATATCTGGAGGAACATCAGTGGCGAAGGCGACTTCCTGGACCAACACTGACGCTCAGGTGCGAAAGCGTGGGGAGCAAACAGG
+
AAB@@@CC>:;8B9@999?B?BBD@C8:8;A@AA<AB@BC:;;A@ABA@AA=@@;@AB=@=@>@@BC?B;;;AAB;AA@@3@>0;;?@=A@CCF>C=A?@@BB@BGCF>BCABAACCGBCCCCAA@@<@BAA@A;@=A@A>B@C@C?BB?:;;?@AB?:::@;===@:::@@@888@<@@?B?BBBCBCCC?BAA=@=@CCBD>B?BD669@C?@BB?@@;9:@@CC9;;ABBA8;;AAACC7;<<HC=BBB?
@N9IO0:00735:05950
TACAGAGGTGGCAAGCGTTGCTCGGTATCACTGGGCTTAAAGGGCGCGTAGGCTGCGCGGTACGGTTCGGGTGAAATCCCTCGGCTCAACCGAGGAACCGCCCGGGCGACGGCCGTGCTCGACTGCATCAGGGGAAGATGGAACTCCCGGTGGAGCGGTGAAATGCGTAGATATCGGGAGGAACGCCGGTGGCGAAAGCGATCTTCTGGGGTGCATGTGACGCTGAGGCGCGAAAGCCAGGGGAGCAAACGGG
+
=?=BDCC?BB@BB?BBAD=??A??:=@>>99999.9=8=A=B<>ABBBBB@>>??@@?B?AB;;7<?DBB>BBFC>BCD>BBB@D@AAACACDCAD@C@AAB=AA9?:::B>A?B@@@HCCBC;<;@@A@@@@7@=AABB@J?AABJ>BACC?BB;;5;@@A;@BDDBCBCCCBBBC;A@>B>AAB@C?BA=:;;;6;BBCBBCACCCEE;JGFFBBB;;;BBB;;;>@AAAAB9CA?>===*94===0>@@9
@N9IO0:00736:05926
TACGGAGGATCCAAGCGTTATCCGGAATCATTGGGTTTAAAGGGTCCGTAGGCGGTTTAGTAAGTCAGTGGTGAAAGCCCATCGCTCAACGGTGGAACGGCCATTGATACTGCTAGACTTGAATTATTAGGAAGTAACTAGAATATGTAGTGTAGCGGTGAAATGCTTAGAGATTACATGGAATACCAATTGCGAAGGCAGGTTACTACTAATTGATTGACGCTGATGGACGAAAGCGTGGGGAGCGAACAGG
+
CBDD?AA=AAB?B?D::9=?@A=@<??AAAA;?>7=80;<3@<<BC@FCBB9?;7@D=BBBB>AAAABCB@BAAA8;9A8@??>??AA>AB<:97:?@A>A?B?>A?:99:9:@AABBB:;;?B?AA>@@=@>BBCACBBDC@BB@C@DCBABB@::5:@@@9???@=@A:;;B??@@@@6;6;BB>B7<5;;>?2;.734.47;;<?::C6;75@=5:A??@@@@BB=@?::;0:>=?ABA6??@AB@BBB?
@N9IO0:00747:05934
TACGGAGGGGGCTAGCGTTGTTCGGAATTACTGGGCGTAAAGGGCGCGTAGGTGGCCTCGCAAGTCAGGTGTGAAAGGCCCGGGCTCAACCCGGGAACTGCGCTTGAGACTGCGGGGCTCGAGTCCGGGAGAGGATGGCGGAATTCCCAGTGTAGAGGTGAAATTCGTAGATATTGGGAAGAACACCGGTGGCGAAGGCGGCCATCTGGACCGGTACTGACGCTGAGGCGCGAAAGCGTGGGGAGCAAACAGG
+
?@@@9@=@>@0@BBBBBB>BA@BC@B?B?@@@CD>BBBBB=CD>BBBCB@@=9:4;>?@A>?;@A@AB@CBDEDE8@4;;0;B;;:9>4993;?7@:==DCCCC@CBBA@@@;;::.;@ACBABB@DD=ACAC>ABB@BA@C?A?BF@CCCB@@@@A>@@@D<@?@BCBCBCBB=AD6:6:B;@AA>B>BB?AAB?C?AB=A?A???C<??>A?A????AAA:::::399=999/8887<::+399::088:6
@N9IO0:00748:05934
TACGTAGGGTGCAGGCGTTAATCGGAATTACTGGGCGTAAAGCGTGCGCAGGCGGTTTGTTAAGACAGGTGTGAAATCCCCGGGCTTAACCTGGGAACTGCGCTTGTTACTGGCAGACTTGAGTGTGGCAGAGGGGGGTGGAATTCCACGTGTAGCAGGTGAAATGCGTAGAGATGTGGAGGAACACCGATGGCGAAGGCAGCCCCCTGGGTCAACACTGACGCCTCGATGCACGAAAGCGT
+
BA@@>:::,9=@9929BB=@>@A=9<+0)/:<<<399;CB=CAA;;:@@@A>AA<AJ?CCACA@A@CC@DCBBBC?BCCC9CE<AA8;5<=;;;097;@>666=9@><@@>>:CC@ABC@A::;A>@<@B=@=>@@@'?@=A>A?B=@:94:9=;;8:-388;17333333::834==499.3,3771;;;;.39;,8/49;;<<=)989/8891833333///(/-----//::;;58773
@N9IO0:00757:05933
TACGAAGGGGGCTAGCGTTGTTCGGAATTACTGGGCGTAAAGCGTACGTAGGCGGATTTGTAAGTAGGGGGTGAAATCCCCAGGCTCAACCTGGGAACTGCCTTCTAGACTGCAAGTCTCGAGATCAGGAGAGGCGAGTGGAATTCCGAGTGTAGAGGTGAAATTCGTAGATATTCGGAGGAACACCAGTGGCGAAGGCGACTCGCTGGACTGATACTGACGCTGAGGTACGAAAGCGTGGGGAGCAAACAGG
+
A@FA?=@EEF3CAABCDD?BB?BA?A5:5;@@@@=@B?AA<ACBBBBBBCB>;;5;AA8ABB>BBBCCCD5A@CC>DGDD9;;7;AAB?C?AAC<C>:9776;173444885557<;::::::::::=:==BC@BBCCAA8;5;5;5;CEACBJGDB?B;;;0;>AAAABBBBB>BB=@@=@?AAA<@@@@=@?@<@;;;;BBCCDDC@AAAC@A@BBBA@@@@A??;??A@AA<A@@@CED;BCCCE?@@@=
@N9IO0:00763:05928
TACGGGGGGGGCAAGCGTTGTTCGGAATTACTGGGCGTAAAGGGCTCGTAGGCGGCCAACTAAGTCGGATGTGAAATCCCCAGGCTCAACCTGGGAACTGCATCCGATACTGGATGGCTTGAATTCGGGAGAGGGATGCAGAATTCCAGGTGTAGCGGTGAAATGCGTAGATATCTGGAGGAATACCGGTGGCGAAGGCGGCATCCTGGACCGACATTGACGCTGAGGAGCGAAAAGCTAGGGGAGCAAACGGG
+
;=?<8<8<8<"<A9??;;6;@=BB?C@C?AABBB=BAA@C0;;.9==AA@@?9;:;@C>B;;5;A;;5;;;9;:949BBB-9;6;>???B>@>=6=3::?=>00+0000<@C4:9?8:9.4459)//<3///7;)//559<<8<9<.55.555559:7;::9193488=@BBBA@@?<==;@=@@?9=;;<29483878:0553;28:588494448.448:44444.4::49:9&9>>:<D?6;9;6?260;8
@N9IO0:00719:06006
TACGTAGGGACCAAGCGTTGTTCGGATTTACTGGGCGTAAAGGGCGCGTAGGCGCTTTGTAAGTCACTTGTGAAATCTCCGGGCTTAACTCGGAACGGCCAAGTGATACTGCAAAGCTAGAGTGCAGAAGGGGCAATCGGAATTCTTGGTGTAGCGGTGAAATGCGTAGATATCAAGAGGAACACCTGAGGTGAAGACGGGTTGCTGGGCTGACACTGACGCTGAGGCGCGAAAGCCAGGGGAGCAAACGGG
+
AABBBBBB=BC694:?@@<AA<@D:??A:??BBD>BAC@@9@?9>AAA@@@=88:AA=BCC@BBBBA?>@ACCC>B;:;@GM?CC;;6:AAA>B<AC?B?B@A@;99@AA?A?>6>AABABB;;;AC?3>;;0@A;@BC>B:D@BB;A6ADCBCCC:CBB<6BBBBBBAABA;599=?@<@=@BB=@?:;5;?@245::<4<698495/5<<<>>>===::<885405<=A@>3==:9998*:>?=>6===6
@N9IO0:00731:05986
TACGGAGGATCCAAGCGTTATCCGGAATTACTGGGCGTAAAGAGTTGCGTAGGCGGTTAAGTAAGTTGGTAGTGAAAGCGTGGGGCTCAACCTCATATCCATTACCAAAACTGCTTTGACTAGATCATGAGAGAGGTACCTGGAATTGCTAGTGTAGGAGTGAAATCCGTAGATATTAGCAGGAACACCGATGGCGTAGGCAGGGTACTGGCTCATTGATGACGCTCAGGCACGAAAGCGTGGGGAGCAAACGGG
+
BCAC@CE>?@@:=8=?@@<@BCAH@F?CABBBBB=AAADJ=;<A@6;;;;AA=@@<@=@=ABB=AA=@;AA@@@BD<BBCBAAA7:::A=A?B?@@CCC@DC?AA=A@@6@9:9DD5::?@????AB@@A@A998<?AA;894:8>4>?A877<9=:2:;>>>A9??8=>====BB;?>>>;9=5>@@=AA::488///(/..5.5755919722716699<A?>8:;>5=@?999,7>@<???5>A???7>DA5
@N9IO0:00731:05997
GACGAAGGGGGCTAGCGTTGTTCGGAATTACTGGGCGTAAAGGGCGCGTAGGCGTTTGCTAAGTCAGGCGTGAAAGCCCTGGGCTCAACCTGGGATGTGCGCTTGATACTGGCAGGCTTGAGTGCAGGAGAGGATGGTGGAATTCCCAGTGTAGAAGGTTGAAATTCGTAGATAGTTGGGAAAGAACACCGGTGGCGAAGGCGGCCATCTGGACTGCAACTGACGCTGAGGCGCGAAAGCGTGGGGAGCAAACAG
+
ABA9:6;@@@2ABBBACC?AA>BA=@;@<@@@>B=9::?A/;;0;D<BBBC><<99)999849<;?@?B?::8C8AAB<B>>8CCBB9A9ACA8@ABCDBBBB=@ABB;;95:==399.4455:995.56;>9EC?6658=7;5;@)555555//)/)/)/77)/)//:<;75---(--(--(--379:6;6<<7;;;7?4=97=045<:838:8844.4444438;5554555559,5999@C?9BCB?A9=>>
@N9IO0:00742:05967
TACGGAGGGTGCAAGCGTTATCCGGCAATTCACTGGGGTTTTAAAAGGGTGCGTAGGCGGGCAGGTAAGTTCCGTGGTCGAAATCTCTGAGCTTAACTCAGAAACTGCCATGGATACTATTTGTCTTGAAGTGTTGTGGAGGTAAGCGGAATATGTCATGTAGCGGTGAAATGCTTAGATATGACATAGAACACCAATTGCGAAGCAGCTTACTACACAAATATTGACGCTGAGGCACGAAAGCGTGGGGATCAAACAGG
+
BBC>:B>>45659.444/)/--06(--(-36-/3333&333&333&33(3:;8::;7<<>6<<=899<;0,/7;;;6///77.<A9966666@9D5;;69>AB6:;A:7955.59=@?AAA7;;A;3//)//77344434:5:?:?>?=?=@?;;9=<937334?>AABE>BA;;498;<=9773739998A9<4905(----(---8/3,389;:;<BB>BB=<?>?A?<?4:09A:8:?599??@@A6:9:AA<;;:=
@N9IO0:00742:05970
GACGTAGGGGGCGAGCGTTGTCCGGATTTACTGGGCGTAAAGCGCGTGCAGGCGGTCTGCTAAGTCCCGTGTTAAAGCCTCCGGCCCAACCGGAGAACGCCGCGGGATACTGGCGGGCTTGAGGTAGGTAGAGGATGATGGAATTCCCGGTGTAGCGGTGAAATGCGTAGATATCGGGAGGAACGCCAGTGGCGAAGGCGGTCATCTGGGCCTTACCTGACGCTGAGACGCGAAAGCTGGGGGAGCGAACGGG
+
CCCCBBBBBA3BBBBBCC?BAA:>:?<=8?A@@D=?@ACC>C@AABBA@??:?@;@DBBACC@CDCG>B:;;5:;/;:05=8=7;;4@;@<@A@@@@B;;;;C@@9000000-<CC>CC@::9?BBB@CC???>BBB?>><>?B>BC<B?BBAAABB?A???:?AABAA?B>>?>??9?B=@=@AA>BCCD@CCC?C@DD@CAB@B:::9:?C@DC@CCDCCCBBAB@@??:99,;@AABCB2BBBBB@;;;;
@N9IO0:00744:05961
GACGGAGGGTGCAAGCGTTGCTCGGAATCACTGGGCGTAAAGGGTGCGTAGGCGGTCTCTCAAGTCTGACGTGAAAGCCCAGGGCTCAGCCCTGGAAGTGCGCCAGAAACTGAGAGGCTTGAGTGCCGGAGGGGAGAGTGGAATTCCCGGTGTAGCGGTGAAATGCGTAGATATCGGGAGGAATACCGGTGGCGAAAGCGACTCTCTGGACGGCAACTGACGCTGAGGCACGAAAGCGTGGGGAGCAAACAGG
+
>>@@:;;:0:;:@;@;;;<BBBBC@D=99BBBBC>AABBC=CD=BAABA::69@:ABB@BBC=@@?@@@@?@::9/999.7==6=?:<9::,3<8<;?888=?:<998-887:@@@<@B>A@AB;;5;6;:BB6:;BBBB@C>A?AB=B@BCCBCJF?BBCG=CECECEB:::@AAD>BA?B?AAA?A;@@>AAA@9AB:;:@AABBB=@9:49??A==BCBBA:::<?AAABC>B>>?BED69::::*7>=8
@N9IO0:00745:06008
TACAGAGGGTGCGAGCGTTGTCCGGAATTACTGGGCGTAAAGGGCGCGTAGGCGGCCTGATAAGTCGGGGGGTGAAATTCAGCGGCTCAACCGCTGGACTGCCTTCGAGACTGTCGGGCTGGAGCACGGCAGAGGCTGGTGGAATTCCCGGTGTAGCGGTGGAATGCGTAGAGATCGGGAAGAACATCGGTGGCGAAGGCGGCCAGCTGGGCCGTTGCTGACGCTGAGGCGCGACAGCGTGGGGAGCAAACAGG
+
CBBAB?@@<???A??>BB>???;@;@=@=AA@@@8>?987*8?89:9;;;@?@@=@?BD@??>@@999999%9===9??@@A;;6;ABB@F?@A@C?@?@?B?C?C?@@CC@@AABD>CBB?AA;;;@?B;;;C@CCC?AA?B?B?CC;C=@B<;;BA>AA5;5;AAA?AACCA??@@=?;??;;<799.4;8>:B8@5:>4929999><6@;>@9;000...-----(-799;555554499+99599,9993
@N9IO0:00749:05970
TACGTAGGGTGCAGGCGTTAATCGGAATTACTGGGCGTAAAGCGTGCGTAGGCGGTTTGTTAAGACAGGTGTGAAATCCCCGGGCTTAACCTGGGAACTGCGCTTGTTACTGGCAGACTTGAGTGTGGCAGAGGGGGGTGGAATTCCACGTGTAGCAGTGAAATGCGTAGAGATGTGGAGGAACACCGATGGCGAAGGCAGCCCCCTGGGCTAACACTGACGCCTGATGCACGAAAGCGTGGGGAGCAAACAG
+
BBBCCCCC=???CC?BCC?B?BBB=?=@>@@@AA=ABBCE>B@@@B@@@BB=@@<@A8@@;A=ABBCC@BBBCCC=BCCC9CE<?@>@>@@BBB=C769@<<B<8<<9=>@@<@>>CDFACBCDCCC:CB=CCCCCC)BB>A?A?A?AAAAA@AAAAAACBD9959:::?>??::==8<=7B=A:>>AA@@:?=;1;8;;33333$38:1::@2979344;;<74849443:;==68?<8;;;07778;,739
@N9IO0:00752:06004
AACGTAGGTACCGAGCGTTATCCGGATTTACTGGGCGTAAAGCGTGTTCAGGCGGTCTGTCAAGTCGGGCATGAAAGCTCTCGGCTCAACCGGGAGAGGCTGTCCGATACTGGCAGACTTGAGGGCAGTAGAGGGTGGTGGAATTCCGGGTGTAGTGGTGAAATGCGTAGATATCCGGAGGAACACCAGTGGCGAAAGCGGCCACCTGGACTGCACCTGACGCTCAAACACGAAAGCTAGGGGAGCGAACGG
+
;.98<8<7<<=7;:@999<@A<7;6799(77<;?9998:A6=?:;9<39;=8?@@=A@AC@@=@@??@8;;9==90;@@@@BB:?AB@6;6;?7===BACCCAA>@@@@5669<@@9657@;;:,955:;A@>>7>C?BB<B>B<@:@@8@@=995<::9<<5<<=99:?::::;2:;@A>B@AAA?CAAA=A;;;0:@@;;8<<0555:;==66559944443333(333333(344<;;;./////)/88
@N9IO0:00753:06003
TACAGAGGGTGCAAGCGTTGTCCGGAATCACTGGGCGTAAAGGGCGCGTAGGCGGCTGGATAAGCCGCGTGTGAAAGCCCGGGGCTCAACCCCGGAACTGCACGCGGGACTGTCCGGCTCGAGTGTGGTAGAGGCGAGTGGAATTCCTGGTGTAGCGGTGGAATGCGTAGAGATCAGGAAGAACACCGGTGGCGAAAGGCGGCTCGCTGGGCCATTACTGACGCTGAGGCGCGAAAAGCGTGGGGAGCAAACAGG
+
C@@@B@AA=BB?A=?>99499B5>:?244:888>5:><<>5==455555==8AB@A=;+000*//)//7:<>CCC9<<:.599&55558===2=7<5;::9;;9444)4;;:?@;@:?@>;:9>>@A?BAAAA?CBCBA@=@;?<?>AA?CC@?@00)0/)/5389;?>?A:;55:=8>:@@=@>A=@=@E@A;99(35::6<;:=@;;;09:??=A@ACC?@;<700)///////&4899=DD589AAA;@@@=
@N9IO0:00724:06024
TACGGGGGGGGCAAGCGTTGTTCGGAATTACTGGGCGTAAAGGGCTCGTAGGTGGCCAACTAAGTCAGACGTGAAATCCCTCGGCTTAACCGGGGAACTTGCGTCTGATACTGGATGGACTTGAGTTCGGGAGAGGGATGCGGAATTCCAGGTGTAGCGGTGAAATGCGTAGATATCTGGAGGAACACCGGTGGCGAAGGCGGCATCCTGGACCGACACTGACACTGAGGAGCGAAAGCCAGGGGAGCAAAGCGG
+
AB99999999";@599442:<<AF@E@D@@@@@@;@@@AG;@@<@BAAABB?BB?B?A=@A@5;9B@9;9;?<@D4:;B=BBB?CB>B@B?CCB3B>;;2:BBBCDCCCCCCD@CCC;;;C?@=>>+0/;)//094)44<AB?B@CAC@BB?9:9??991:>=@9??AACBBCBBBBBB?BB>B>BBB?C?BC?A@?6;5//*/66938=6==6;==BBBB?98773383=<733926:6:<==1<::==/3/68
@N9IO0:00728:06043
TACGGGGGGAGCAAGCGTTGTTCGGAGTTATTGGGCGTAAAGGGCGTACAGGCGGCGGTGCAGTCAGATGTGAAATCCATCGGCTCAACCGGTGATCTGCATTTGAACTGCATTGCTTGAGTACAGGAGAGGAGAGCGGAATTCTGGGTGTAGCGGTGAATGTGTAGATATCAGAGACACCAGTGGCGAAGGCGCTCTCTGGCCTGATACTGACGCTGACGCGCGAAAGCTAGGGGAGCAA
+
AB9:::::%;:;?09;BC;@@5@D5@@@=BB>A@6>=:55)5:1;;<;<66./;4//)/7/44=>==BBBBABB:;;@BC;;90==@*0)/)/:<<CFFD=;<500+0;7<=@7BCC9;;@@CCAA=;;;@=@A@<00,0+0*0///)/9<<@9;5<;4.4;:@?;@BB@..--.--///)/7/0)06<8<,9;5599@AB7;7<DCAAAA:95997////////:7(4:::999&48:7:
@N9IO0:00746:06038
TACGGAGGGGGCAAGCGTTACTCGGAATTATTGGGCGTAAAGGGCGCGTAGGCGGTCCTGCACGTCGGAGGTGAAATCCCCGGGCTCAACTCGGGACGTGCCTCCGATACGGCAGGGCTGGAGTGCAGGAGAGGAAAGCGGAATTCCCAGTGTAGCGGTGAAATGCGTAGATATTGGGAGGAACACCAGTGGCGAAGGCGGCTTTCTGGACTGCTACTGACGCTGAGGCGCGAAAGCACGGGGAGCAAACAGG
+
@@@A;;;:;:)9B5>;9905:9:C:<8B@BB?BD>BBBBF=BB>BBBCCBA=9:7;?9@@@C;;;DC?CC?@@BB;;;;;.::1;<;DADCBFF=B;;;@A@CCACBAA;;7;AAA=@@@??@?@ABD@CCBC8;;8<BB@C@C@DE@CBBAAACBC?CBCB>;;;DBBBEA@@@AC=@?=@@AAA?B?@A?BBD?C?;;7;AA9AAB<@@@@@@BCBABB@@????;899<?A9?????BB6AAA@@9@::3
@N9IO0:00754:06033
TACAGGGGGCTCGAGCGTTAATCGGAATCACTGGGCTTAAAGGGTGCGCAGGCGCCCGTCAAGCGTTCTGTGAAAGCCCCCGGCCTCAACCGGGGAACAGCAGAGCGAACTGACAGGCTTGAGGCAAGTAGGGGCGGGCAGAACAGTCGGTGGAGCGGTGAAATGCGTAGATATCGACTGGAATGCCGATGGTGAAGACGGCCCGCTGGGCTTGTCCTGACGCTCATGCACGAAAAGCGTGGGGATCAAACAGG
+
BBBBBDDD1BBBB9;9;;<?=AAA>A=@@BFBCD=BB@CG?DH=@@@@@BB=;;99)59994955549555?A?8<;<;<*0+0)077392888+828458=>BCC??=?CAAAAA>@=;>==:==39:ABBB6:9:39???589?@@@?@@=@BAB>B;;;7;BCBCBCCC;;;B?A>?9?;???>A??@=@@B5;;;;5:;.;:8CC=BA?BBC?>A@@??????><<<9:;;*;<;=;AA1A?@?C;?A@<
@N9IO0:00758:06039
TACGGAGGGGGCCAGCGTTGCTCGGAATTATTGGGCGTAAAGGGCGCGTAGGCGGTCGGATAAGTTTGATGTGAAATCCCACGGCTCAACCATGGAATCGCATCTCATACTGTCCGGCTGGAGTCTGGGAGAGGGAAGCGGAATTCCCGGTGTAGCGGTGAAATGCGTAGATATCGGGAGGAACACCAGTGGCGAAGGCGGCTTCCTGGACCAGTACTGACGCTGAGGCGCGAAAAGCTAGGGGAGCAAACAGG
+
A@@=;9;;;;)4.4899:7;<<<>7;3:59:.4<2555:>)55)55599@@:9;:;@A:>BB7AA@8A@;9;A@B9;;;04?@<A;::5:056>:@<@>>>>>B?;>?@@:::@<@>A@@74444444)4:<<=5<8;?;:><=:B@7D?CCDCBBB?@@@B=BCBBBC@A;;;AAA8@>;@=AAA?ABAA?CAC@C=;;8;A@C5;;6;B>>?:55<=@>A@@;;;<;;;9999&9<<=>C?9=@A@@8>D@:
@N9IO0:00758:06045
TACGGAGGGTGCAAGCGTTAATCGGAATTACTGGGCGTAAAGCGCACGCAGGCGGTTTGTTAAGTCAGATGTGAAATCCCCGGGCTCAACCTGGGAATGCATCTGATACTGGCAAGCTTGAGTCTCGTAGAGGGGGGTAGAATTCCAGGTGTAGCGGTGAAATGCGTAGAGATCTGGAGGAATACCGGTGGCGAAGGCGGCCCCCTGGACGAAGACTGACGCTCAGGTGCGAAAGCGTGGGGAGCAAACAG
+
@@@@<?BC<@D;:6;A@@6;4:?@4<29-7;?>A>99:CC9@::;A;::?A=AB<@@;@B=A>AA@ABA944555)5955&5>3;<>?:@:@C@8@<@??CB<:;;;;B@@9@@;>?A;?::;@@AA@@@;;;;;;%<==@6@9@800*////56<:;AAE=A@?AAA;:::;:;@2:9=A>@@@@C?AC@BBC@C@BB?BBBB2BB@BBBB>AA<@<=;994999299@ABC>CAA;;;;.;@@=>0995
@N9IO0:00715:06073
TACGTAGGGTGCAAGCGTTATCCGGAATTATTGGGCGTAAAGAGCTCGTAGGCGGTTTGTCGCGTCTGCTGTGAAAACCCGAGGCTCAACCTCGGGCCTGCAGTGGGTACGGGCAGACTAGAGTGCGGTAGGGGAGATTGGAATTCCTGGTGTAGCGGTGGAATGCGCAGATATCAGGAGGAACACCGATGGCGAAGGCAGATCTCTGGGCCGTAACTGACGCTGAGGAGCGAAAGCGTGGGGGAGCGAAACAGG
+
BBBACEDD=9;:@=AB@@<@CB@C@C?B=@A<@@;<?99:/:999=;9:::6:A=@@<AAAAAABBAB????8888-:@;@AB@BDCC?B?BBCC>B?AA>>>:::.;?@AC>BA@????:::???@9?:;;;.;@AC5;5;2:9=9=@959595556;<4;4555;;><B@@9;:>899292944.4448544438.555<999555<094;==59;:;5569;::266;;>>/44944444$4<<444(4435
@N9IO0:00725:06091
TACGAGTGGTCCAAGCGTTAGTCGGAATCACTGGGCTTAAAGGGTGCGTAGGCGGATCTGTAAGTGCCTTGTGAAATCCCCGGGCTCAACCCGGGAATTGCAGGGCATACTGCGGATCTTGAGGAATCTAGAGGCCGGCGGAACAATAGGTGGAGCGGTGGAATGCGTAGATATCTATTGGAACGCCAAAGGTGAAGACAGCCGGCTGGGGATTTCCTGACGCTGAGGCACGAAAGCGTGGGGATCAAACAGG
+
@@AA9;;@<@B=@<@A@@=BBBCC?B8::BB@@@6=<399/9;69:@BB;;6:@=@>@@>992::9:<B7::@@?69:::-9?9<???9?A;AA<A?B99;BCD<AAA@;:99>3;;985;44257?;<BBAB=A>??CB@C@CC@BBB?AB6;;AA>@@<@>@@@BBCAAACCCBBB?@=A@@BB@DE?L?;;;=@A;;<E@C?B@@AA7ACB<B@BBCCBBBBAA>A@@999.9>>>>>>5?@?AA;??>3
@N9IO0:00739:06099
TACGTAGGGTGCGAGCGTTAATCGGAATTACTGGGCGTAAAGCGTGCGCAGGCTGTTTTGTAAGTCAGATGTGAAATCCCTGAGCTCAACTTAGGAACTGCGTTTGAAACTACAAGACTAGAATATGTCAGAGGGGGGTAGAATTCCACGTGTAGCAGTGAAATGCGTAGAGATGTGGAGGAATACCAATGGCGAAGGCAGCCCCCTGGGATAATATTGACGCCTCATGCACGAAAGCGTGGGGAGCAAACAGG
+
@BAAADEE>@AACCB@@A=B>BBC?B6;7;@@@B<@A@CC=BBBBBBBBBC?BBBBBB7A;;7;BBBBCBCBBBE=BAA=ABBB;99<5:::BC?B@C@@>9>@0/0;899=AA<>@?A?:?=B@;88A@<;@==;:%9///481:;@955;;;=<<;==BB488@;:CBBAAAA@B599?@<@@@:=,006:9<9?:?@@@@@@/@@@;AA@=ACC>A<</0(/:725576::9,7:99>??39889?9?AB?
@N9IO0:00740:06076
GACAGAGGTCCCGAGCGTTAGGCGGAATCACTGGGCTTAAAGCGTGTGTAGGCGGAGTTGTAAGTACCTTGTGAAATCCCACGGCTTAACCGTGGAACTGCTTGGTATACTGCGACTCTTGGGCCAGCTAGGGGCTACCGGAACAAATGGTGGAGCGGTGAAATGCGTAGATATCATTTGGAACGCCAATGGTGAAAAACAGGTAGCTGGGGCTGTGCCGACGCTGAGACACGAAAGCCAGGGGAGCGAACGGG
+
@@AA@@?=ABB<AAC@@@@BC?CC?B@BBCBBBB8@@49:.;@@?@ABABB?CB;BBB@BBC@DCBB?B7;<AAA9A@@0;;A=AB@C?B>@?B?D?CBBBC@D?BCCBBA;>:@FBAA?CD>B?BBBDCBDD9BAAA=><@<:9:/9:5<@7@@AC=@;;;0;AAAABABAB@A;;5):8<6;<C@CBCB>B;8999$:37-388@9:9:-9?@@@A=@@?>?@@@@??@?;;;0;?=@@DE:;;DCB>AAC>
@N9IO0:00743:06060
GACAGAGGGTGCAAACGTTGTTCGGAATTACTGGGCGTAAAGCGCGTGTAGGCGGCTCGGAAAGTCGGGTGTGAAAGCCCTGGGCTCAACCCAGGAAGTGCATTCGAAACTCCCGAGCTGGAGTCCCGGAGAGGATGGCGGAATTCTCGGTGTAGAGGTGAAATTCGTAGATATCGAGAGGAACACCGGTGGCGAAGGCGGCCATCTGGACGGTGACTGACGCTGAGACGCGAAAGCGTGGGGAGCAAACAGG
+
@AAAAAAA<:;9BA9?897:A?AD?C8:79A@AF>AAACE=??BBBBCBBC?996:B@A=AF>C?CCC=BABBBB=BB@7CC=5ABBB8A;4;@7;7;?>@;@7:<<<466?@7>>===>:=>CCD>C?BBAA<ADD>BB?B>B>AB@@>?@?@@A@>BCDD=@?@CCCCCCCDBBCBA@6;5;=<<@<>?6@@A8=9BB?B@B????8::A=BAAAA979CCBBBBBBCCCCD<A9;;CCC7BA;::6;@@<
@N9IO0:00714:06155
TACAGAGGGTGCGAGCGTTGTCCGGAATCACTGGGCGTAAAGGGCGCGTAGGTGGCTGTGTAAGTCGGGGGTGAAATGCTGCGGCTCAACCGCAGCGCTGCCTCCGAGACTGCACGGCTTGAGCACGGTAGAGGCCGATGGAATTCCCGGTGTAGCGGTGGAATGCGTAGAGATCGGGAAGAACACCGATGGCGAAGGCAGTCGGCTGGGCCGTTGCTGACACTGAGGCGCGACAGCGTGGGGAGCAAACAGG
+
AABBBBBC=CC@???78799::?CAG;:;CBBCF>:99BC=BB?BBAAA@@=AA=@?>>>??<?@@@?@@1@CCC=@@@A@@A7;9?A2:299;798<=:;5:@=>?@BBCBCDCCACGACCC;;;@=@?>@@3969??>9=9=9=;5?:>>>>><>9=>9;8<;;37389<9458A8?<?>;=9949==@=AAA<@;@?9::A=ABCD?D;;;<@;;;B;;;BABA?<;;BBB@@@@?@@@7@996>5666;
@N9IO0:00718:06135
TACAGAGGGTGCAAGCGTTAATCGGAATTACTGGGCGTAAAGCGCGCGTAGGTGGTTCGTTAAGTTGGATGTGAAATCCCCGGGCTCAACCTGGGAACTGCATCCAAAACTGGCGAGCTAGAGTAGGGCAGAGGGTGGTGGAATTTCCTGTGTAGCGGTGAAATGCGTAGATATAGGAAGGAACACCAGTGGCGAAGGCGACCACCTGGGCTCATACTGACACTGAGGTGCGAAAGCGTGGGGAGCAAACAGG
+
BBBCBBBD=??==9<898<@=@@@=A=?;@@AAA<:;:AA;A:;;A;;;AB?@@?AADCC@C>@B=B>@;;:;;:9;DDD7@@695AB?D@CBC=B466>@AAA>AAA8A>B7?9;;;A;99@??C?<?;@AAC>BA>AB?A?BC=A=BB<@AABCB?BCC>6BB?=@BBB@BBBA>A>@;??><:8<<==:>>C@C?CBCD?AA>ABB=???@>=<8333773333,37=9:9+:987=??5AA@BD:@@A5
@N9IO0:00723:06157
TACAGAGGTGGCAAGCGTTGTTCGGAATTACTGGGCGTAAAGGGCGCGTAGGCGGTTCTGTAAGTCCCGTGTGAAATCCCCCGGCTCAACTGGGGAATGGCACGGGAGACTGCGGGGCTTGAGTTCGGGAGAGGGAAGCGGAATTCCGGGTGTAGCGGTGAAATGCGTAGATATCCGGAGGAACACCGGTGGCGAAGGCGGCTTCCTGGACCGACACTGACGCTAAGGCGCGAAAGCTAGGGGAGCAAACGGG
+
CA@:9;;6;D@DD>@???<?AADG?C@B?BBCCC>@AACC=CC=CEBBA9979?:@@BBBCC=@@BB;@@CBBBC>CCDDD1C@CCDC@BCFFF;B@BC@BBAAA;@@@@>@;;;;.;@=AB@A?AII=BBBBB;B?@@A<@<A?C@CJ?CCBBBBA>BBBB>AAABAA;;;@@B?A>A@3:4::9<?<9:4;?B=B=@@;@?9@<??;@@@BB@@@B;<;CB@@=@=@B;;;C=;;;BCDD:BBBAA9?@@:
@N9IO0:00738:06123
TACAGAGGGTGCGAGCGTTAATCGGAATTACTGGGCGTAAAGCGCACGTAGGTGGCGACGGTAAGTACGGGTGGTGAAAGCCCCGGGCTCAACCTGGGAATTGCATTCGAGACTGCATTGCTGGAGTACGGAAGAGGAAGGCGGAATTCCCGGTGTAGCGGTGAAATGCGTAGATAGTCGGGAGGAACATCAGTGGCGAAGGCCGGCCTTCTGGTCCAGTACTGACACTCAAGTGCGGAAAGCGTGGGGAGCAAACAGG
+
CCDBA@?@:9:9A:0000,0,0;:6<+0*4=;=?9>@<<=/997==9@<=?;:>3/0//-(-/3://///)//)/533(3333&33(333849-3/:/838)//775::/69@@<>;93999>;::9<9:498<8:5:5:7:95:5:3:=3:5555;959.5595)59=@@>==>0-----(--(-3::/66655.65<7<.5.5.5./5;//)//)///;:<665;;445.49900)/9/9<;;=??2<;;;@8>@C>
@N9IO0:00746:06124
TACGGAGGGTGCGAGCGTTGTCCGGAATCACTGGGCGTAAAGGGCGCGTAGGTGGCCCGTTAAGTGGCTGGTGAAATCCCGCGGCTCAACTGCGGGGCTGCCGGTCATACTGGCGAGCTAGAGCACGGTAGGGGCAGATGGAATTCCCGGTGTAGCGGTGGAATGCGTAGAGATCGGGAAGAATACCAGTGGCGAAGGCGTTCTGCTGGGCCGTTGCTGACACTGAGGCGCGACAGCGTGGGGAGCAAACAGG
+
BBBC@CBC=@??@A@?@@=BBB?BAC?BBCBCED>@@@BA8@@:@CBA?@@=9949D=CB@B?BA@<ABC;CCDC<@@@;@@A=AA<B<A??8888*9<;?<A?ABCBBBCC?@>??=?A???AABB?BBCDD8BBBBBB?B?A<@@;@<@@@@AAB?BB@B@BBBA@@@@@@@?>A:@;@@@AAA@BBBB@DCD@B@BCC>BACBCCD=B?BB@BBBAAAAA@@@@=???@@@@@:;;;;;.<ABGD>BBA=
@N9IO0:00759:06125
TACAGAGGGTGCAAGCGTTGTTCGGAATTATTGGGCGTAAAGCGCGTGTAGGCGGCTTTGCAAGTCGGGTGTGAAAGCCCTCAGCTCAACTGAGGAAGTGCGCCCGAAACTGCAGAGCTTGAGTGCCGGAGAGGGTGGCGGAATTCCCCAAGTAGAGGTGAAATTCGTAGATATGGGGAGGAACACCGGTGGCGAAGGCGGCCACCTGGACGGTAACTGACGCTGAGACGCGAAAGCGTGGGGAGCAAACAGG
+
BCAAABBB<;;892::9:;>@;@A=BAC<@@8;;09@9:95:==?A?@@BA=>=;;;:.9BA=A@;::.:?@@AB9;;J?IF;<<HCCACA@@DAG@C;;;;;C8@@@;@::;AB@@BC6>?A;>@=??BBBBB>BB@@@<@09.3;;.;48;:@>@<@AAA8?9?@@@BBB>>>BC5?@15185>9=5>?:<=<272995::>=4;=68:C:;:5:;;;;A@@<>=>>BBBBD=B:;;CCC9BBBBB=B??9
@N9IO0:00721:06176
GACAGAGGTGCCAAGCGTTAGGCGGAATCACTGGGCTTAAAGCGTGTGTAGGCGGACTTGCAAGTGCTTTGTGAAATCCCACGGCTCACCCGTGGAATAGCTTGGCATACTGCGAGTCTTGAGCCATCTAGGGGCAACTGGAACAAATGGTGGAGCGGTGAAATGCGTAGATATCATTTGGAACGCCAATGGTGAAAACAGGTTGCTGGGGATGTGCTGACGCTGAGACACGAAAGCCCAGGGGAGCAAACGGG
+
?CBBBAA5:48-7-3338288289-404::?@@>5<B2::.499??@AABB;@;7555.55;5<<<=@B665999)//;).--(-//55>069=8;48554<7A?BA999:::999?@@=@:::=??ACAAAA9@G?<<<+0+0B@69:6:@:??A@?ABBC=@A@CBBAB;;::777*3-3-338298<<7;4333&3;;:;;A@?@??2<878;<<<<;:99=<=>=>9944)433(3888+99::?8==?5
@N9IO0:00751:06186
TACGTAGGGTGCGAGCGTTGTTCGGAATTATTGGGCGTAAAGCGCGTGTAGGCGGCTTTGCAAGTCGGGTGTGAAAGCCCTCAGCTCAACTGAGGAAGTGCGCCCGAAACTGCAGAGCTTGAGTGCCGGAGAGGGTAGCGGAATTCCCCAAGTAGAGGTGAAATTCGTAGATATGGGGAGGAACACCGGTGGCGAAGGCGGCTACCTGGCGGTGACTGACGCTGAGACGCGAAAGCGTGGGTAGCAAACAGG
+
AC@@@AAD=;;;B;;;;;?CC@CC=@=A=@@2;;6:A=@@6:;:;?@@@BC?;;7;A=3;AB?BCJIG?CDBCBC>CCL?DCAA@CCC@C@@;;6:==@@@AAA9@>@99949=?@@BB7?8873:296=?BBD?BBBBB@B?A4987*717;;=BE?BCCC=B?B@@A<<<?AABB5>=:<275<<A<@@<;;;3>665.655949@755422269;255@@===??BECBB=B;;;CC=@@@BBF=A;;5
@N9IO0:00762:06171
TACAGAGGGGGCAAGCGTTATTCGGAATTATTGGGCGTAAAGGGCGCGTAGGCGGCTTTGCAAGTGACGGGTGAAATCCCTCGGCTTAACCGAGGAACTGCCTGTCAAACTGCATGGCTTGAGACCAGGAGAGGTGAGTGGAATTCCCAGTGTAGCGGTGAAATGCGTAGATATTGGGAGGAACACCAGTGGCGAAGGCGGCTCACTGGACTGGTACTGACGCTGATGCGCGAAAGCGTGGGGAGCAAACAGG
+
@@@@@AAAAA0A@?B;;;?BC?AA@B?B?@A@DE<AABCC<A@:@@??=>@=9939?>6?A@8::???CF=AABD?CCD<?9969C@C@C>@?B@BABBBC?::9???8?@@@BBC@CB>@@AAB@BA=AB@A<@BCBAA=A=A=@@;@@BCBBA><>BA@?8;;;@;;;ACBB?BC=B=:B@BBA@CBAA=ABE=B>A@=:;;BBCC?@@@C8<<<=;65;@CBBCCAA@@@@;@ADAABB9AABBD>B??=
@N9IO0:00762:06178
TACAGAGGGTGCGAGCGTTAATCGGATTTACTGGGCGTAAAGCGTGTGTAGGTGGTTGTTCAAGTCGGTTGTGAAATCCCCGGGCTTAACCTGGGAACTGCTTCCGAGACTGAGCGACTAGAGTACGGTAGAGGGCGGTGGAATTTCCGGTGTAGCGGTGAAATGCGTAGATATCGGAAGGAACACCAATGGCGAAGGCAGCCGCCTGGGCCTGTACTGACACTGAGACACGAAAGCGTGGGGATCAAACAGG
+
BBCCC@@@<??>A@@???=?<??B=?@?;@AACC>???BA5===>?@BBCDA@@>@8;;?BB=BA:969=@@ACC=CCGI<CJ:<<@B?B@BDH=C?C;;;B@C?B<=;CAC@A@BABBBBBB@@AB=BB>@?A6;;?BB>B@CC>B?B@ACCBCCB?CAA@:@@>??@??@@@@@=A=A?B?BBB?B<><;@00+09=BDD?@@<@AA6@<@BBBCHGFCCBAAABABAA;;:6;AAABCC9@@@AA9@@@=
@N9IO0:00721:06242
TACGTAGGTGGCAAGCGTTGTCCGGATTTACTGGGCGTAAAGAGCGCGCAGGCGTCGTTCAAGTCGAGTGTGAAAGCCCCCGGCTCAACTGGGGAGGGTCACTCGATACTGATCGACTCGAAGGCAGGAGAGGGAAGTGGAATTCCCGGTGTAGTGGTGAAATGCGTAGATATCGGGAGGAACACCAGTGGCGAAGGCGACTTCCTGGCCTGTTCTTGACGCTGAGGCGCGAAAGCTAGGGGAGCAAACGGG
+
BBBBBCB?BA=AA=AAA@=ABB?B=AAA;AAAAA;:;;?A;@:9;BBCBBB>9;;BBB=AC?BDBC@@9;:>AA8AAAAA0A=CDCC?BA@AA7@BE=BBCBCCCCBBBAA;:9;ABABBC>A>ACB8BBBBB>B?BBB?B<@>@B<B@BBBBBBB?BCDD>BBAAACABBCA>@C688=C:><@;>>>@;@;;7;<@@CCC>@>AA?@?A@A=AB=99;=>>==>;?@?:;;0:?=>ADC6??;:9)4=<5
@N9IO0:00726:06238
TACGTAGGGTGCGGGCGTTAATCGGAATACTGGGCGTAAAGCGTGCGCAGGCGGCTTTGCAAGACAGATGTGAAATCCCCGGGCTCAACCTGGGAACTGCATTTGTGACTGCATCGCTCGAGTGCGGCAGAGGGGGATGGAATTCCGCGTGTAGCAGTGAAATGCGTAGATATGCGGAGGAACACCGATGGCGAAGGCAATCCCCTGGGCCTGCACTGACGCTCATGCACGAAAGCGTGGGGAGCAAACAGG
+
BBABBBBE>BBBB@8>>@;B>ABB>@000>>><8???BD=D@A@A@B9:;;;;4<A<6ABC?BBBBBBBCCCCC>CCCC9CC=??@D=@=AAA<A?CCCCCBD=BBBCCBBBBBBBBBBBA@AA@@<?@@?AAAA0A?A;A6;6;>B@A@@;;;:;;CCCC>BBBBBBBBBCCCAA=AA@C?AB@6;9@@=??>:;644.5::<0<=?7>=969:;@>?@<@>=9><;;;799.:99?ABB8BBCCD<A@@=
@N9IO0:00733:06218
TACGGAGGGTGCGGAGCGTTATCCGGAATTACTGGGTTTAAAGGGTGCGTAGGCGGCTTTGTAAGTCAGGAGTGAAAGTTTGCGGCTCAACCGTAAAATTGCTTCTGATACTGCAAGGCTAGAATCAGGATGAGGTCAGCGGAATGTGGCATGTAGCGGTGAAATGCATAGATATGCCATAGAACACCAATTGCGAAGGCAGCTGGCTAGACCTGTATTGACGCTGAGGCACGAAAAGCGTGGGGAGCGAACAGG
+
8:5<;?==+0000+0;0/029998<8=:C:?=:::.9;)44)4<099=BB;;5;;4;;;09;@;B@ABC@CD:;;C>BBA6500+0>00+/)///::&4.49:28=;;;:////93849555<8;;;;8<;;;<9=<;;;<7:5444:5::555<<<=<=<@>7666<<4/////79,/6=>>8<<:2727)////2727/6666:???==<:;;9957::>;;<<:939:43333&38<8999-7<:@@?BA@<
@N9IO0:00737:06212
TACAGAGGTGGCAAGCGTTGTTCGGAATTACTGGGCGTAAAGGGCGCGTAGGCGCCATCTAAGTCAGACGTGAAATCCCCCGGCTCAACCTGGGAACTGCGTCTGATACTGGACGGCTTGAGTTTGGGAGAGGGATGCAGAATTCCAGGTGTAGCGGTTGAAATGCGTAGATATCTGGAGGAATACCGGTGGCGAAGGCGGCATCCTGGACCAATACTGACGCTGAGGCGCGAAAGCTAGGGGAGCAAACGG
+
CCC;;;B=;;29<8;887-398==9>;==?A;;;.99><>8??86;;CAAA=::4849:AA<ABBABB@@@AAB0;;;;;*;4;:995@7@==4<=?965;<@966AACCC?B;;2:@<?@>:>1>@6=?>@@9?A?@9559<7<@;;5588<<88-3-3;=4555>;A;;;?7335.994945557<7<<4777)/)//)/9::555.56169?<<==@@@@9<9929=?ABB;B@ABBGE;CBBBC<:=7
@N9IO0:00738:06255
TACGTAGGACCCGAGCGTTGTCCGGAATCACTGGGTGTAAAGGGAGCGCAGGCGGATTTTCAAGTCGATGGTGAAATCCTGCAGCTTAACTGCAGAACTGCCGTCGATACTGTTTATCTTGAGTGTGGAAGAGGGTGGCAGAATTCATGGTGTAGCGGTGAAATGCGTAGATATCATGAAGAATACCGGTAGCGAAGGCGGCCACCTGGTCCACTACTGACGCTCATGCTCGAAAGCGTGGGGATCAAACAGG
+
AA@@@??<?CD<BC@@@A?BBB>B@D;;;CCCCC=ACBCD6:;6;BA@ABB?;;4::::+@@=@BBBCCC@BDDD=C@:AAB:::;5:7:>ACB;@;@::;;@@?>?===;=?=9??CA?BBBBBBB?B?BABA<@B=???A8?8?@@95?=<=BBB?AABA=AACB?????AAAAB<<9AB?CDC<C;;;;<;?6=0447?7>?<??9==8?@888999>;;::;::;?:::@26:AAA@@1;@@>@8959;
@N9IO0:00739:06259
TACGGGGGGGGCAAGCGTTGTTCGGAATTACTGGGCGTAAAGGGTTCGTAGGTGGCTCGCTAAGTCAGACGTGAAATCCCTCAGCTTAACTGGGGAACTGCGTCTGAGACTGATGAGCTCGAGTGCAGGAGAGGAACGCGGAATTCCAGGTGTAGCGGTGAAATGCGTAGATATCTGGAGGAACACCGGTGGCGAAGGCGGCGTTCTGGACTGCAACTGACACTGAGGAACGAAAGCCAGGGGAGCAAACGGG
+
ABACCCCCCC"CC<??@@<@A=AA>B@C?CBCBB=BBBCC<AA<B@BBBBB?BC?CBB@BBA6:9@??@???@@C>BAB=BAAABB@C?BCCCC9A>ABB@@@ABB????@A@?A;;;@CBA>;?ABB?CBCC?B?@<<C@C@C@C@BB?BBB@@9;66CC@8AB@@@B@@?@?@@@=@;7A=ABB@C@CB?BCC?B@@@?ACH@CFK=;;BA@@<@A;;;BCA:;;@C?A???9?@7::DF:???CF?BBB=
@N9IO0:00744:06233
TACGGAGGGTGCAAGCGTTAATCGGAATTACTGGGCGTAAAGCGCACGCAGGCGGTTTGTTAAGTCAGATGTGAAATCCCCGGGCTCAACCTGGGAACTGCATTTGAAACTGGCAAGCTAGAGTCTCGTAGAGGGGGGTAGAATTCCAGGTGTAGCGGTGAAATGCGTAGAGATCTGGAGGAATACCGGTGGCGAAGGCGGCCCCCTGGACGAAGACTCGACGCTCAGGTGCGAAAGCGTGGG
+
ABBB@BBD<@@?@<@9:9=B?@BB?A9><??@@C=??9993;@@AAB???A?9:::C<A@?B?@A@@@@AABA@<29;55&5:1<=>C?C@CCC<A7;;==BCI>BBC>CDE:CD>AAB:;;@@@BBBAAABCDDCC(BBBC=?>?>AA?BBA::9?78;<<588?98:3334443<:>?<?9?AA;A9??:;>@;@=00//;>;08=:==@;=?@@443=<83342227555=>57789999
@N9IO0:00756:06253
TACGGAGGGTGCAAGCGTTGTTCGGAATTATTGGGCGTAAAGCGCGTGTAGGCGGTTTTTTAAGTCTGATGTGAAAGCCCTGGGCTCAACCTGGGAAGTGCATTGGATACTGGAAGACTTGAGTACGGGAGAGGGTAGTGGAATTCCGAGTGTAGGAGTGAAATCCGTAGATATTCGGAGGAACACCGGTGGCGAAGGCGGCTACCTGGACCGATACTGACGCTGAGACGCGAAAGCGTGGGGAGCAAACAGG
+
BBBC?BBB=BBCC@BBAA<?>;>@<==@=?A18939?>BA=A???:::A@?;9:2:@?@?&?=@?AACBAAADAA/8:80<=819AAA7A7894/46AAAB=B<C;=CBCBB?B>@@BB?BCBBBBBD=AA:::/;@AAB@C?A?A?C;;;BCCC@BBC@@@;@A<@@AA@A@@=@@@DB?C?AA@=@=@?;@:93:<??;?@?B?BB?A@?BBAAB@@@@AA>>:;;AAA@BB>BCCCCDD<CCDDC?BCB>
@N9IO0:00757:06250
TACGTAGGGTGCGAGCGTTAATCGGAATTACTGGGCGTAAAGCGTGCGCAGGCGGCGCCGCAAGTCGAGTGTGAAATCCCCGAGCTTAACTTGGGAATTGCGCTCGAAACTACGGTGCTGGAGTGTGGCAGAGGGAGGTGGAATTCCACGTGTAGCGGTGAAATGCGTAGAGATGTGGAGGAACACCGATGGCGAAGGCAGCCTCCTGGGCCAACACTGACGCCTCATGCACGAAAGCGTGGGGAGCAAACAG
+
??@@@AAB<;;;AAA?@@6;7;BB?C:;:;ABBB<:;;AB9AB@B@AAA;<5<;5:@B=A@A5;9::<<<BBBCC>AAAA.9/777)/)/74:;3<4;766<:::000+00//:7<?@BA:969?@B=BB?:;;06=8<<9=15.5.555:944444.445;2555:9;4444449;3980505AA=CCBB=@A@;=8<0//)//4:<=5=8?8<<;955---(----55;555<2;=>9955'55555)5<<
@N9IO0:00760:06251
TACAGAGGGTGCAAGCGTTAATCGGATTTACTGGGCGTAAAGCGTGCGTAGGCGGTTCAGTATGTCGGTCGTGAAATCCCCGGGCTTAACCTGGGAACTGCGGCCGAAACTGCTGGGCTTGAGTGTGGTAGAGGGTGGTGGAATTCCGGGTGTAGCGGTGAAATGCGTAGAGATCCGGAGGAACATCGATGGCGAAGGCAGCCACCTGGGCCACAACTGACGCTGAGGTA
+
?@>:;9??699:><=79:3919<:6;??9A;;;<699:44)4;;;4;;;;9:>@7@=BBCBCCICCC?;<;@;99)9;:;-:C699.4.4.44<4<7=?@883<.95<5<=<BBAA=:98:AAB@A@>B=799D>BB>BB@C?C=A<@@:<A??@AA=?>BB9??A:::AA999<;?9??:>=@996@?<:;===2929999:>>8@@@8;055<8<<<;;@>>><@9==
@N9IO0:00715:06265
TACGAAGGGGGCTAGCGTTGTTCGGATTTACTGGGCGTAAAGCGCGCGTAGGCGGGTCACTAAGTCAGGGGTGAAATCCCGAGGCTTAACCTCGGAACTGCCTTTGATACTGGTGACCTGGAGATCGGGAGAGGTTGGTGGAATTCCGAGTGTAGAGGTGAAATTCGTAGATATTCGGAGGAACACCAGAAGCGAAGGCGGCCAACTGGCCCGATACTGACGCTGAGGCGCGAAAGCGTGGGGAGCAAACAGG
+
?AA@>:?@@@0@@@BACC<@?;@B9;;F>BBBBE>@@@@@6@AABBBBCBB=:::0<ABCBA=ABBBBDD;CCCC<?>?9@@A>AB=@=@>AAA>A?A?@??BC<??BCBBB<>>AB?BB@BB@AABC<CBCC=@=@?BB?B?C?B>B@@@CDCBCB@CCJJ?D@BBBA@@A@@=@B?CC?B?BBB?BCD>@@BB?A?@@=@=?=?AA>AC7??BBBAAAAA999994:AAACC;>?CBDEC:DBA@@:@883
@N9IO0:00718:06308
TACGGAGGGTGCAAGCGTTAATCGGAATTACTGGGCGTAAAGCGCACGTAGGTGGTTTTGTAAGTCGGATGTGAAAGCCTGGGCTCAACCTGGGAATTGCATTCGATACTGCTTAACTAGAGTATGGTAGAGGGAAGTGGAATTTCCGGTGTAGCGGTGAAATGCGTAGATATCGGAAGGAACACCAGTGGCGAAGGCGACTTCCTGGGCCAATACTGACACTGAGGTGCGAAAGCGTGGGTAGCAAACAGG
+
ABBB=;994;@?A?C@@AAD@BBB@ADD@GC@@?899:;;09888:99:@@>=?5;;;.9445==??<?<:0>=@+00+00/(/3445;4994,4;?658?A;?;::BBBBBB@D>BBCBAAACCC@CCCCDD>D?BCC@AADD=DAD@BAAA@@?=AAAD=C???@A@??@=:;7;@A<@>@BB?@@AB>BCDAD@CBAAB>B=;;;0;=C9AB;;;CAA@A:;:4;;;ACC=BBBCCD<A@@ABD?BBC@
@N9IO0:00721:06309
TACGTAGGGTGCGAGCGTTAATCGGAATTACTGGGCGTAAAGCGTGCGCAGGCGGTTTTGTAAGCCAGACGTGAAATCCCCGGGCTTAACCTGGGAATGGCGTTTGGGACTGCAAGGCTGGAGTATGGCAGAGGGGGCTAGAATTCCTGGTGGTAGCAGTGAAATGCGTAGATATCAGGAGGAATACCGATGGCGAAGGCAGGCCCCTGGGTTAATACTGACGCTCATGCACGAAAGCGTGGGGAGCAAACAGG
+
CCABAAAC<@@@@=@000+/4:;83:*0)/:///)5:AB@8@BCCB@CB;;5;@;ABC7@@><AA6:9?;;:999(44;>2>>7>>?B?B?CDC<B?;:8:BAB>CC>BC=:;@?A8;88233377A89;6<??@A+=>>>B=A>A=B>;00*0===BBCICD>BAABBA@@BBA:;:;>@6;6:B@;<8..*---3935-/)555&555)5.58;;;:<=9555554::@<@@@5=@>;:99*959@@29969
@N9IO0:00726:06301
TACGAAGGGGGCTAGCGTTGTTCGGAATTACTGGGCGTAAAGGGCGCGTAGGCGGTCTTGTAAGTCAGATGTGAAAGCCCCGGGCTCAACCCGGGAATAGCATTTGATACTGCGAGGCTTGAGTCCGGGAGAGGATGGCGGAATTCCCAGTGTAGAGGTGAAATTCGTAGATATTGGGAAGAACACCGGTGGCGAAGGCGGCCATCTGGACCGGTACTGACGCTGAGGCGCGAAAAGCGTGGGGAGCAAACAGG
+
ABB@B5;;;;);BBBAAA=@@<@B;@:@<AABBD=;<<CB<BC=CAABBDD@;;5;@@59;C;@?CBCB9;;BBB/:;;;.;;69===4=@4<@;A9B@@AAEA8A@BBB;;:B??<?B9A@AAC9B=5AAAB?BAC?8959;>;@B;@@B??=?7838BAA;B?999CFDBBB?BD>B>BB:>>@>@=BB@BBB?B@?@>@@DCBCB@BB>A?B???AAA@AA???<>??;999*:<?;:99*9<<<<<@<@9
@N9IO0:00747:06281
TACGGAGGGGGCTAGCGTTGTTCGGAATTACTGGGCGTAAAGCGCGCGTAGGCGGCTTTGTAAGTTAGAGGTGAAAGCCCGGAGCTCAACTCCGGAACTGCCTTTAAGACTGCATCGCTAGAATTGTGGAGAGGTGAGTGGAATTCCGAGTGTAGAGGTGAAATTCGTAGATATTCGGAAGAACACCAGTGGCGAAGGCGACTCACTGGACACATATTGACGCTGAGGTGCGAAAAGCGTGGGGAGCAAACAGG
+
BBAB=;9:::);BAAAAA<?@@CC@C?C@CBAA@89:;??8@;;;BBA@@@=::4;;;0;CC@CDADCCB<@@@A6;;B0;5;;;;A@=AAA@D?C99:998DD:?=??;?>:@A::>??AA=A189A7>8AC?CBAABD@C?B?C>?BBB???BCC?@=8=5<6:=@???A??<@@<@=BB9==><>?>>:=>@=B=@>BBBAAAAA=@AAAAABC?CCBCBA@A@;==@9;;;*:;=>;==3>;AB=7;AA>
@N9IO0:00750:06273
TACGTAGGGTGCGAGCGTTAATCGGAATTACTGGGCGTAAAGCGTGCGCAGGCGGCCTCTTAAGACAGGTGTGAAATCCCCGGGCTTAACCTGGGAATGGCGCTTGTGACTGGGGGGGCTTGGAGTGCGGAAGAGGGGAGATGGAATTCCTGGTGTAGCAGTGAAATGCGTAGAGATCAGGAGGAACACCGATGGCGAAGGCAGTCTCCTGGGCCAGCACTGACGCTCATGCACGAAAGCGTGGGGAGCAAACAGG
+
BBCCCCCD=BBBCCB?@@=@?@BC?B6;6;AABC?AAACC=BCCAB@AA;;5;;5;9?99=A>BBCCC@BBA@?>9;:;;5:;7AB<@<A>;;;094998BBB=9==<AA;;;;;;;"5:5;6;BBB;;5:>@9;9;'59<995;;@<@>BB@DCBCBABBBCCD<;;;@@>?@@9968?=?C>A<@:;5:?:;5;:A>C@BA@@=00+/<@3=8@>=44499:99>>==:;:A:<;0;ABBCCC:BBCCD=DBC?
@N9IO0:00752:06282
TACAGAGGGTGCGAGCGTTGTCCGGAATCACTGGGCGTAAAGGGCGCGTAGGCGGCTGGGTAAGCCGCGCGTGAAAGCCCGGGGCTCAACCCCGGAACGGCACGCGGGACTGCCTGCTCGAGAATGGTAGAGGCGAGTGGAATTCCTGGTGTAGCGGTGGAATGCGTAGAGATCAGGAAGAACACCGGTGGCGAAGGCGGCTCGCTGGGCCATTTCTGACGCTGAGGCGCGAAAGCGTGGGGAGCAAACAGG
+
?B99;CBB;>000:=:<=377>28<@;?AACCCD<A@@??9?A9BC@AA;;5;;:;;9D<AA?@?2977333889(35:3:>>2>BA@?BFD9C:;8;D?BAA@;<;0;@@;;5;;>?;:6<<8==7<<BBB?BA955<5;5;9=8=>:>CAAA@B>@A6;.5:;;@@BBAA@>@:5:7AB@BBD@C@DC???@<@;;5.5:555??A:AACDC>C@@A@AACB;;2:5:>>?6BABBCIK=AACCC>BAB<
@N9IO0:00714:06320
TACGTAGGTGGCAAGCGTTGTCCGGATTTACTGGGCGTAAAGAGCGCGCAGGCGGTTATTCAAGTCGAATGTGAAAGCCCCCGGCTTAACTGGGGAGGTCATTCGATACTGTTTAACTTGAAGGCAGGAGAGGGTAGTGGAATTCCCGGTGTAGTGGTGAAATGCGTAGATATCGGGAGGAACACCAGTGGCGAAGGCGACTACCTGGCCTGTTCTTGACGCTGAGGCGCGAAAGCTGGGGGAGCAAAC
+
>??A@<;594294.5=9=49;96;69;;0:9:?=6=9;:;05999:BBBBB<A@;@=@B?;<7;;:;?=9555;;)9>AAA(9.55497:/000&//)/9:<6AA<BA@B@@A;A<@C?CCAC?BBB=@A;;;0;;<??:?9=9;=*717<=>??@?B@@@9@AAABBABC@AAAE0:93938??=8998.4483839:<;;:>8;;7;8>@A>;;5;;@AAA;;;4:A=99:.9===AAA.69@::15
@N9IO0:00715:06322
TACGGAGGGTGCAAGCGTTATCCGGATTCACTGGGTTTAAAGGGTGCGTAGGTGGGTTGGTAAGTCAGTGGTGAAATCTCCGGGCTTAACTCGGAAACTGCCGTTGATACTATCAATCTTGAATCTCGTGGAGGTAAGCGGAATATGTCATGTAGCGGTGAAATGCTTAGATATGACATAGAACACCGATAGCGAAGGCAGCTTGCTACACGAGTATTGACACTGAGGCACGAAAGCGTGGGGATCAAACAGG
+
?@::4:;:0;?@@8=?=9.45:7<7=B=@?99::19919=2=;4995<559296>5=7;244.4<:@@;;5;>:;29999.59)557<7=C;;40<1;<--(-83-.0:9@@@;;.;9A;?A:B@@@AA@89929C:CDF@C@BB;;;;;;99888;9==BC>>889389@@A;;;::::>>8<>>:::A???BB?C@AABA@>@BCBBA@@BBAAA<@@ADDCCCC>@@@AA@0;<:;@??5@955=49::<
@N9IO0:00728:06342
TACGTAGGGTGCGAGCGTTAATCGGAATTACTGGGCGTAAAGTGTGCGCAGGTGGCCGCGCAAGTCGAGTGTGAAAGCCCCGGGCTTAACTTGGGAATTGCGCTCGAAACTACGTGGCTAGAGTGTGGCAGAGGAAGGTGGAATTCCACGTGTAGCGGTGAAATGCGTAGAGATGTGGAGGAACACCGATGGCGAAGGCAGCCTTCTGGGCCAACACTGACGCTCATGCACGAAAGCGTGGGGAGCAAACAGG
+
BB?@?AAC:9;:AAC@@A@B@BBC@C@B?BCAAB>:;:DI=CCBBICCBBB=996;>AA@@@?@@@BBABABAA@9????5@A=DB?B@CC?CC>C@C57:BCB=<==6==B=B9:79BACAA@A9849A???<@:?8>?9@@B?BGIEGFCC===C@BCCC>;9:><<@BBB@@@C8;;?B>BCC@CDBB?BBB=@9@@;;5;9??BB:@:@>BAB@@@;99956699@BA<=6@BBBBBA7;:;CF=BBA=
@N9IO0:00737:06348
TACGGAGGGTGCGAGCGTTGTTCGGAATCACTGGGCGTAAAGGGCGTGTAGGCGGTCCGTCAAGTCTGATGTGAAAGCCCGGGGCTCACCCCCGGAAGGGCATTGGAAACTGACGACTCGAGTCCCGGAGAGGAAGGTGGGAATTCCTGGTGTAGCGGTGAAATGCGTAGATATCAGGAGGAACATCGGAGGCGAAGGCGGCCTTCTGGACGGTGACTGACGCTGGAGACGCGAAAGCGTGGGGAGCAAACAGG
+
?>A@=AA>9>CB@;9;AD8=B?BC@B@BA???;>7;;@@@8@D8CDCDCCD@99:=C@CCCA<>?9:99334<<=088:(494&44444999(9.5.5@3:;>9>7;<5;>A@@@;99:9:9449)5.3444.45:5444)47;7=7;;8;;;==<B>B@?@:99:AABBCAAABBC@BB?A=988893;;=AA@6:29>+0+0)0>?299:1:==00000>:00)//0488737(7879:==1>??@D<9::?
@N9IO0:00739:06332
TACGGAGGGGGCTAGCGTTGTTCGGAATTACTGGGCGTAAAGCGCACGTAGGCGGATCGTTAAGTCGGGGGTGAAATCCCGGGGCTCAACCCCGGAACTGCCTTCGATACTGGCGGTCTGGAGGTCGAGAGAGGTGAGTGGAATTCCGAGTGTAGAGGTGAAATTCGTAGATATTCGGAGGAACACCAGTGGCGAAGGCGGCTCACTGGCTCGAACCTGACGCTGAGGTGCGAAAGCGTGGGGAGCAAACAG
+
BBDE=@?@>@0@@@@?AA?BA?BC@C@B@AAABD=CCCCC<A@CF@>?>994:@=;;;CC@C?BBCCHCC3CACC9;;E0<;;.;;BB@CHD;B?C>B;;;?A@ABBBBCCC>AA>AAAA=@@@CA???BBAA@C@@?BA8?:?9>;?@AABBBCBB@BBCD6:6:??A?:94=2995=>:?<@@A?@??A=@@A<@<=@;0009907/8>>?A>B>A@@@<;899939949:<(55<:88:.::::=4<55
@N9IO0:00742:06334
GACAGAGGGTGCAAACGTTGCTCGGAATCACTGGGCGTAAAGGGCGTGTAGGCGGGAAGGAAAGTCAGATGTGAAATCCCTGGGCTCAACCCAGGAACTGCATTTGAAACTCCCTTTCTTGAGTGTCGGAGAGGAAAGTGGAATTCCTGGTGTAGAGGTGAAATTCGTAGATATCAGGAGGAACACCGGTGGCGAAGGCGGCTTTCTGGACGACAACTGACGCTGGAGACGCGAAAGCGTGGGGAGCAAACAGG
+
A@A:;;AB;AC??<6<9929939>;A=??A@@@A<AA??A9?=58:9?@@>=?@@9A=A>AC=?@:;;?;;<;;;.9??8999,999?<A@:?@:@=?@@B=CD=BB>6?@BB=CD<@@>@@@@@@;;5;;;;5;C9AAD8;7;=A?;;9;DBBB;<7;B?@9??BBBDAAAAAABB8::<?;=?@3;6;B>B@=:=::92997*8>?=ABBBB@?@@;;0::00*0/0433333(3333888.:;;<>5;??=
@N9IO0:00757:06335
TACGTAGGGGGCGAGCGTTGTCCGGATTCATTGGGCGTAAAGAGCTCGTAGGCGGCTTGGCAAGTCGGGTGTGAAAACTTCAGGCTCAACCTGGAGCGGCCACTCGATACTGCCATGGCTAGAGTCCGGTAGGGGACCACGGAATTCCTGGTGTAGCGGTGAAATGCGCAGATATCAGGAGGAACACCGGTGGCGAAGGCGGTGGTCTGGGCCGGAACTGACGCTGAGGAGCGAAAGCGTGGGGAGCGAACAGG
+
AACCBCBDDD1CB?@???<@CC@D@BB?ABB8A@2>>99:/388?@@?>@==@A8BB9C9BB?ABABB<ACCAAAB6@@8@;;5;;;;499=C@BAB;7<.66<<<BCB:;:;:BBD<CBBB@>@@7;4;@=>=3?@:??A<B8<;<@DC@BA9559>=??BB;AA>>:55:94959:7::?B?CBC:@9992:995:?CD?BB?@?BBB?B@C?B>:::?>@@????=A@@CCC>D????==2=9;::===?9
@N9IO0:00757:06341
TACGTAGGGTGCGAGCGTTAATCGGAATTACTGGGCGTAAAGCGTGCGCAGGCGGTTTTGTAAGTCAGATGTGAAATCCCCGGGCTCAACCTGGGAACTGCGTTTGAAACTACAAGGCTAGAGTGTAGAAGAGGGGGGTAGAATTCCACGTGTAGCAGTGAAATGCGTAGAGATGTGGAGGAATACCGATGGCGAAGCAGCCCCCTGGGCTAACACTGACGCCTCATGCACGAAAGCGTGGGGAGCAAACAGG
+
AA@@?:::.;;9@?<<00,0*/:83:)/)//779/55;CC9;;DCCBCBBB=::6:@>3@AC?BCBAAA@:@@@<5<@==2B>6;;?C=@9@@@9@48;?;979.39=3;@;37072;?A=ABABA@AA=AA@;?;@%?@BB>A7;488A?555759727.90...333:>;;:>=C8>>=B=B??;;;66598:*..556777)9::3:;;37778<9525+266...56778.7;<<=<<0733>>9@>><
@N9IO0:00761:06349
TACGGAGGGCGCAAGCGTTGTTCGGAATACTGGGCGTAAAGCGCGTGTAGGCGGTCTAGCAAGTCGGTTGTGAAATCCCCGGGCTCAACCCGGGAACTGCATCCGAAACTGCTGGGCTAGAGTTCCGGAGAGGAAGGCAGAATTCCCAATGTAGGGGTGAAATCCGTAGATATTGGGAGGAATACCAGTGGCGAAGGCGGCCTTCTGGACGGTGACTGACGCTGAGACGCGAAAGCGTGGGGAGCAAACAGG
+
?@@C@BBB<:;9A?A;;;?@@@DE@C8;;A@@@;;9;DD=BCBBBBBAAA?BB;AA@955@<?<<=7;7655<>2//;;+::(0//838:(34(35:334:889:94(499@===6=@@@BAA<A<A?BCEE@E>B>A?@B>A=@@9?;9:;AAAA9ABCC>BB>B@@@BBCC@DF>CC@F@GIJAC<9;4:AA=B?CB?B?B?A@@4;;;2;?@?ABBC@BBA;;;BBC@@@:ABCBCEF;BBBBB<BCB>
@N9IO0:00714:06390
TACGTAGGGTGCGAGCGTTAATCGGAATTACTGGGCGTAAAGCGTGCGCAGGCGGTTTTGTAAGCCAGATGTGAAATCCCCGGGCTTAACCTGGGAATGGCATTTGGGACTGCAAGGCTGGAGTGCGGCAGAGGAGACTGGAATTCCCGGTGTAGCAGTGAAATGCGTAGATATCGGGAGGAATACCGATGGCGAAGGCAGGTCTCTGGGCTGACACTGACGCTCATGCACGAAAGCG
+
@AABAADE<:;;BA@;;;@F>BBB=A7;6;BCCI?CBBBB<AA@A;<9ACC?BB5;;;.;@?8@B;AAA;;:<<;14;;;.9@7><9<9<:=BB<B?BB>AABC>CD=BBB????C=A@@5:98AAA=>????;?CBB@@<?<@6AC>D>@ABA@<@@<;:>3=5?>CCBBBBA;<=5@;5?6<?>?A@?;198?8?<?@A=@>>::77.:==6888<::62259=;?@@;;5:/9::
@N9IO0:00726:06387
TACGAAGGGTGCAAGCGTTACTCGGAATTACTGGGCGTAAAGCGTGCGTAGGTGGTGGTTTAAGTCTGCTGTGAAAGCCCTGGGCTCAACCTGGGAATTGCAGTGGATACTGGATCACTAGAGTGTGGTAGAGGGATGCGGAATTTCTGGTGTAGCAGTGAAATGCGTAGAGATCAGAAGGAACATCCGTGGCGAAGGCGGCATCCTGGGCCAACACTGACACTGAGGCACGAAAGCGTGGGGAGCAAACAGG
+
?=A;:4;@8?@@B?C;::?ACDBB?C;?<?AAAC=BBBBB<AAAAA@ABBB?BD>BB@BB=B?BBBBBC@A@?A9)5;:1AD?6ABFG;D:BB=7=:>26;:;;C@AAACCC?B@@@@@A@>A@BAA=ABA9::0;>?@=>@7A<4:@A?AABBC=BB=D@A=???BBBBBBB???;=8B@C?BBBC>A@@;@9;597>=8C@9<5;;;/;3@:@@@AABA:00<00+0;;=BC;?;;;DDC;BBBBB=A??9
@N9IO0:00730:06379
AACGTAGGAGGCGAGCGTTATCCGGATTTACTGGGCGTAAAGCGCGTGTAGGCGGTTTCATAAGTCGTGCGTGAAAGCTCCCTGGCTCAACCGGGAGAGGTCGTGCGATACTGCGAAACTTGAGTCAGACAGAGGCAAGTAGAATTCCGGGTGTAGTGGTGAAATGCGTAGATATCCGGAGGAATACCAGTGGCGAAGGCGACTTGCTGGGTCTGGTACTGACGCTCCAGACGGCGAAAAGCATGGGGGAGCGAA
+
?6ABBCEACB?BCBB998>?AA?B?BBB=AA@BC<>>>@A:AAB@@????>:=B4::7;AAB?BCCCBCBBBBBA;;<;AB:AA?A@AJ@C@CD=CDCD@BB@@ABBBAA@?=9999-9?4995:=?@BBAA;;88<7;;===9>?C@CD=AA@BA@A?B=@@4@959>9<<66667;7::0404;<6::>:05947=056B@?5:;595)5=5/)/:97///75/-(-----05////&55555555$555/:4
@N9IO0:00736:06371
TACGTAGGGTGCAAGCGTTAATCGGAATACTGGGCGTAAAGCGTGCGCAGGCGGTTATGCAAGACAGATGTGAAATCCCCGGGCTTAACCTGGGAACTGCATTTGTGACTGCATAGCTGGAGTACGGCAGAGGGGGATGGAATTCCGCGTGTAGGCAGTGAAATGCGTAGATATGACGGAGGAACACCGATGGCGAAGGCAGTCCCCTGGGCCTGTACGTGACGCTCCATGCACGAAAAGCGTGGGGAGCAA
+
BAAA@>?>5>?>>;@@@@=A?ABB?A4:;?@@?8;::BA<A@@@BAAA==:9929>?AACC=BB@@:9;BA@@B6;;;;&4:)44.4.43:=C5?9=::98;;0=<BB889CCAA@@AB.33;A7=9?999@CCC1<8<8=9>4=073<<<=38.7333;7;.;9:888=<:67///8(//5:4;==6;:==9:::7:6::444;:+89807333/6///86///68289<9=/////&////39;/337:>
@N9IO0:00744:06392
TACGGAGGGGGCTAGCGTTGTTCGGAATTACTGGGCGTAAAGGGCGCGCAGGCGGCTGCTCAAGTCAGGCGTGAAAGGCCTGGGCTCAACCCGGGAATTGCGCTTGAGACTGGGCTGGCTTGAGTGCGGGAGAGGATGGTGGAATTCCCAGTGTAGAGGTGAAATTCGTAGATATTGGGAAGAACACCGGTGGCGAAGGCGGCCATCTGGACCGCAACTGACGCTGAGGCGCGAAAGCGTGGGGAGCAAAC
+
BBCC?BADCC3CBBBBBB?A@<AB=@=A?BBBBE=BBBGG=AB<AAAB@AA;;;2<;;;CDD?@@@AA=?@>@AA0;5;=;;;,;99@?CD>DD?G?B99;6<<8B<AAC555/5AA=CC7?;<<@AA@9>@?@=?AA488:A9A;@@69=999;566:>CHI>EACCAAACCC@9==+0+0>;>@A<A<AA=@?A;@=9:4;5;:B??7??:::=49;<:BB;::::29???=>5==??AAA8@@>>@6@
@N9IO0:00749:06380
TACGGAGGGGGCTAGCGTTGTTCGGAATTACTGGGCGTAAAGCGCGCGTAGGCGGCTTTGTAAGTCAGAGGTGAAAGCCTGGAGCTCAACTCCAGAACTGCCTTTGAAACTACATCGCTAGAATCATGGAGAGGTAAGTGGAATTCCGAGTGTAGAGGTGAAATTCGTAGATATTCGGAAGAACACCAGTGGCGAAGGCGACTTACTGGACATGTATTGACGCTGAGGTGCGAAAGCGTGGGGAGCAAACAGG
+
;;BC@@@@@@0?BBBBCB>??@BB?BAD@CB@@@9@@?@A<AAA@BBBAAA?AB=AAA;@AA=ACCCBCC?CCCE<@?9BB8<BBBCB;BCC@BBA@CCA@4;;(95<1<;>ABBAAAB=BD;BBBBC8?A;;05:9DCC9C8A?B@B?:??:??AA?ACDE<><??A@@@A@@<>?8<;994:AB@BBBB?BBA=C<@@CCB?A@;;6;@CBBBBC?BBB@@@A@@9;;::;;0:;B=?>?3=973:18;:6
@N9IO0:00751:06377
TACGTAGGACCCAAGCGTTATCCGGAGTGACTGGGCGTAAAGAGTTGCGTAGGCGGCTTGTTAAGTGGATAGTGAAACCTGGTGGCTCAACCATTCAGACTATTATCCAAACTGACAAGCTCGAGAATGGTAGAGGTAGCTGGAATTTCTAGTGTAGGAGTGAAATCCGTAGATATTAGAAAGGAACACCAATGGCGTAGGCAGGCTACTGGACCATTTCTGACGCTAAGGCACGAAAGCGTGGGGAGCGAACCGG
+
@BCBBA@>@BB496;@AA@BCC@C@CCCBBBCFD=;;;;:,59<A4:;A@@?5;9.4;5?:0505<B69:???>BA=A8AA7??<?ABA>B@BB@B=>?BCBB@BA=;>:2@///A@17?C:::5;.4:5:=@@@<?CAA@B8;9;>=BCCCCCCCC?BA@AA?7?:255=B<@>;17378(338,33;6;488488933.3<@6B=<AAB?CE=@?A<=<8A@:>==//)//-669)----;>>./68@@<=:>5
@N9IO0:00764:05777
TACGGAGGGTGCAAGCGTTAATCGGAATTACTGGGCGTAAAGGGTGCGTAGGTTGTTGAATAAGTTATCTGTGAAATCCCCGGGCTCAACCTGGGCAGGTCAGATAAGACTGTTTGACTCGAGTATAGGAGAGGGTAGGTGGAATTTCCGGTGTAGCGGTGAAATGCGTAGAGATCGGAAGGAACACCAGTGGCGAAGGCGGCTACCTGGCCTGATACTGACACTGAAGCACGAAAGCGTGGGGAGCAAACAGG
+
@>@?::9:0;A?C?CDCD<A;@AB595:>@CABB;@>===6=?6@A?AABB?B?@@@DC@BB@BB@CBBCB@@@@8@@A@*99)59994>8@==4;9:29444944.3837333(3344:>:994833-33/66.6//)/9396>>5<7;7;<::::;7;>=>8?969>>AA>00//)/)/495:::+33887;==8=>77/3;=>:8718<AA??:::99AAADAA9:;A@<<>3999:@AB9?@@CD=;;;?
@N9IO0:00765:05781
TACAGAGGGTGCGAACGTTGCTCGGAATTACTGGGCGTAAAGCGCGTGTAGGCGGTCTGTTAAGTTGGTAGTGAAATCCCATGGCTCAACCATGGAAGTGCTGCCAAAAACTGGCAGGCTGGAGTGCCGGAGAGGGTGGCGGAATTCCCAGTGTAGAGGTGAAATTCGTAGATATTGGGAGGAACACCGGTGGCGAAGGCGGCCACCTGGACGGTAACTGACGCTAAGACGCGAAAGCGTGGGGAGCAAAACAGG
+
B@A;;:BC=ABA??;:::4:::;?;?<?:>BBBB::99==/99>@AABBCB=:4.4998=8=8@@=A?DDBB=A>666605=@5?@CB@B9BCB=@<BBBAAAA5;<;<(;>C7BCCAABA?BB@;;79;@A@@@8;:5;@>@7<8;D=ABBAAAB::7:@@=4@8;:::<AA@@9=<5;9.549::5:.54.4;;7=5>>:>5<:75546<<8==9B@;:98839-333<9@@@8??7>@99.@@:@::.===3
@N9IO0:00781:05761
TACAGAGGTGGCAAGCGTTGTTCGGAATTACTGGGCGTAAAGGGCGCGTAGGCGCCATCTAAGTCAGACGTGAAATCCCCCGGCTTAACCTGGGAACTGCGTCTGATACTGGACGGCTTGAGTATGGGAGAGGGATGTAGAATTCCAGGTGTAGCGGTGAAATGCGTAGATATCTGGAGGAATACCGGTGGCGAAGGCGGCATCCTGGACCATTACTGACGCTGAGGCGCGAAAGCTAGGGGAGCAA
+
DCC:;:@<;;7:A?@ABB=???AB?B?A>@@?@@8@A@A@;@D<BBCCAB@<00/;9@@AC8:;B@?@BBAABB=AABBB2A>BB@BAC@CCC>C?BBAAC@;;;BBBCCDABBB@BB8;;@@@AAC9@@@@@;@???@AB<A>A@BB>B@@ABB@;@=AA8AACA@@@BAA@@>>794.4549;<?<>A7AAA>A@;:28<=;5:<3893987<;;;<::9:;44.4::449,4::<;==0;=798
@N9IO0:00784:05760
TACGGGGGGGCAAGCGTTGTTCGGAATTACTGGGCGTAAAGGGTTCGTAGGTGGCCGGCTAAGTCAGACGTGAAATCCCTCAGCTTAACTGGGGAACTGCGTCTGAGACTGGCTGGCTCGAGGGCAGGAGAGGAACGTGGAATTCCAGGTGTAGCGGTGAAATGCGTAGATATCTGGAGGAACACCGGTGGCGAAGGCGGCGTTCTGGACTGCATCTGACACTGAGGAACGAAAGCCAGGGGAGCAAACGGG
+
<<9999999#9=8=:??@BB@BC?C?C?AA>?@;@B@DD=CC89:;CCCCAAA=A;A??B@7:9BBBB@AC@B@6AAA8BB@@@CACACCCDD<DACCCBBACC@@@@A>>;;948=9::444(4483<<?A9><?BAAAC<>8=9:;5;BA@@@B?C@@@:@B@@ACBCBA;;;:;?A=@=B??=@>AA<@@B>B@BB>BBD=@AC@A@CDCBBA@@?????==?<@;>===69927<A?2<<999.7<<6
@N9IO0:00789:05760
TACGAACCGTCCAAACGTTATTCGGAATCACTGGGCTTACAGAGTTCGTAGGCGGCGGAGAAAGTAGGGTGTGAAAGCCCTCGGCTCAACCGAGGAATTGCGCCCTAAACTACTTCGCTTGAGGAGGCTAGAGGTGAGCAGAACTGATGGTGGAGCGGTGAAATGCGTTGATATCATCAGGAATACCGGAGGCGAAGGCGGCTCACTGGGACCTTTCTGACGCTGAGGAACGAAAGCTAGGTAGCGAAC
+
ABB;:2;5;;@5<;,;;;>@@;@A<@AB@@@?@<6<?;>:9;?;;4:@??@>BB?AC4;;::.;@@AA;A@AABB9;;;0;@A=AAA@<@5;;A@CAD@BBCCD;@@?9:;9??9???A>?AA<::49AABBB=AA?9:99:399AABC?BB<>888?:99A;@AAA@=??@=879388:;>9<883737A3::=2949:4:999999>1==.55)5999999<595.5299/:1:<<00*/9:<;>64
@N9IO0:00798:05781
TACGGAGGGAGCTAGCGTTGTTCGGAATTACTGGGCGTAAAGCGCACGTAGGCGGCGATTCAAGTCAGAGGTGAAAGCCCGGGGCTCAACCCCGGAACTGCCTTTGAAACTAGATTGCTAGAATCTTGGAGAGGTCAGTGGAATTCCGAGTGTAGAGGTGAAATTCGTAGATATTCGGAAGAACACCAGTGGCGAAGGCGACTGACTGGACAAGTATTGACGCTGAGGTGCGAAAGCGTGGGGAGCAAACAGG
+
@@AA?CBD><<;BBAABC@BB@BB@B>B>BA@AC=<;;CB79:9:C@AAIE@B>8<0008=@;ACCBB@@<@A@@<@@@9@BB7B::9<AAA6@;=179889=C=BBC>BB??>C7:9BA@A>???>B<@B;;6;>:9;@:@<B=A<@@@@@@BAAA>BCCC=B?@?::9?>>><??9?9??<?AB=?9::=@@@;?<?B@@AA@@@BACCC@CCBB?BBBBBBBAB=@?@;;;6;BBBCDD;BBCEC>BBB>
@N9IO0:00802:05799
TACGAAGGGTGCAAGCGTTACTCGGAATTACTGGCGTAAAGCGTGCGTAGGTGGTGGTTTAAGTCTGCTGTGAAAGCCTGGGCTCAACCTGGGAATTGCAGTGGATACTGGGTCACTAGAGTGTGGTAGAGGGATGCGAATTTCCGGTGTAGCAGTGAAATGCGTAGAGATCGGAAGGAACATCCGTGGCGAGGCGGCATCCTGGCCACACTGACACTGAGGCACGAAAGCGTGGGGAGCAAAACAGGG
+
@@@??5;;044=;5<<B@?CCAAB>@30*0///)/8///(/::<:44449.4A5;5.55)5.55555<997///)//)///)/<95.5.5;<09.5.4;95597<:55555)549>;::BBB@>@==B@;;;):0////).-(-(-38//////5A;;<)5;595AA<0////)/3805057//)//738/440447=<<<562(,(,,,26-4555<9987<::;;>6A=;;:;;&//////&444:2
@N9IO0:00803:05762
TACGTAGGGTGCAAGCGTTAATCGGAATTACTGGGCGTAAAGGGTGCGCAGGCGCCCCGCGTGTCAGGCGTGAAATCCCCGGGCTCAACTTGGGAATGGCGCTTGAAACTATGGGGCTGGAGTGTGGCAGAGGGAGGTGGAATTCCAGGTGTAGCGGTGAAATGCGTAGAGATCTGGAGGAACACCGATGGCGAAGGCAGCCTCCTGGGCCAACACTGACGCTCATGCACGGAAAAGCGTGGGGAGCAAACAGG
+
ABBCEBBB<@@:94;;;;;A;;994<9@4;;@@B=;;;;C=CC?BCBBBBC@BAADA;AACBAABCB8<BAABB0;;;;.4;2::9;54<.4;.45=;9BBCDACCF=A@BBBAB:BBB@BBABAA=A@@@CF<A@@BB>A<?=??BB@BBBBB@@=@@@@8;;;@@BB@@@@@@@>AB?B?BBB@BBBB@C;;7;=@@AA>AA=ADC6?4:49>??9:944444444///)///&//3////&////:399;4
@N9IO0:00807:05770
GACGTAGGGGGCCAGCGTTGCTCGGAATAACTGGGCGTAAAGGGTCCGTAGGCGGTGCGGCAAGTCGGAAGTGAAATCTCCGGGCTTAACTCGGAGGCTGCTCCCGAAACTGCCGTGCTCGAGTGTGGGAGAGGCGAGTGGAATTGCAGGTGTAGCGGTGAAATGCGTAGATATCTGCAGGAACACCAGAGGCGAAGGCGGCTCGCTGGACCACAACTGACGCTGAGGGACGAAAGCTAGGGGAGCAAACAGG
+
@@A<:?;@=@)@<@:@>>=@@@@A8<8@@<AAAF=<;;BB<BB=BC@CCCB@;;6;BCB?CD@BBBC@E@B@AA<3;55=9>?7BC@C@C@@B@@A:A?=@;;;0:;D9A@9;49BBBCCCDAC@BCB8;;@@?BBABCC@C?B?9::C?B::;BAA<@???8?>>@?998???@BA?@A3918=>;?@::4;B@1717;6788@@??<@A>A@@6;;??=999???A<B????5=>=?@@@6????A9::;>
@N9IO0:00809:05775
TACGGAGGGAGCTAGCGTTGTTCGGAATTACTGGGCGTAAAGCGCACGTAGGCGGCTACTCAAGTCAGAGGTGAAAGCCCGGGGCTCAACCCCGGAACTGCCTTTGAAACTAGGTAGCTAGAATCTTGGAGAGGTCAGTGGAATTCCGAGTGTAGAGGTGAAATTCGTAGATATTCGGAAGAACACCAGTGGCGAAGGCGACTGACTGGACAAGTATTGACGCTGAGGTGCGAAAGCGTGGGGAGCAAACAGG
+
@@CD@CCD>;;:CCBCBC@BB@CC@C>B>BB@@B=CAAAD9;:CCCAAACC@AA?ABCBBBB>BCCAA@@=ABED?CCC=CFE:A@@@9@@@3?;>7;?AA>AB=BBB=AABBABAAACCCC@@@@=@;@A:;7;AAABE@B@C@C?BBBBDCFBBB?CCCC=C>AAAAA?@@D;@=:=29928=?9><<@;?AA9>9>@AABBAAAB?BBC@CBBB@CCCBBBBBB?A?A;:9,;@AABLD;@@HFE>BAC@
@N9IO0:00766:05837
TACGAAGGGTGCAAACGTTGCTCGGAATTATTGGGCGTAAAGCGCACGTAGGCGGCATTGCAAGTCGGATGTGAAATCCCACGGCTTAACCATGGAAGTGCATCCGAAACTGCAGTGCTTGAGTACTTAAGAGGATCGCGGAATTCCCGGTGTAGAGGTGAAATTCGTAGATATCGGGAGGAACACCAGTGGCGAAGGCGGCGATCTGGGAAGATACTGACGCTGAGGTGCGAAAGCGTGGGGAGCAAACAGG
+
A@C;:8;D=BBBCE?;;;?CCCEC@C@C@CCACH>A@???9?:8:DBB@BA?9804;@2@@B5:>:>5:555=C<0;;;7;BC=AB69168B<@:F<CCEBAA@@BB?7BCCBBBCBBB?BCCC@@B,0,0>=;ACCBCB?C@C@DD>CACCBAA::6;AAA<C?CCCABBBA@A@D=::9:@AAB=?@@@6::@=B=@@;@AAAAAC@8C@D@@AA@ABCBBCCCC@BBC;;;7;BAABEE9BABCC<BBB?
@N9IO0:00774:05846
GACGTAGGATGCAAGCGTTGTCCGGAATTATTGGGCGTAAAGAGTTCGTAGGCGGTTGTCTAAGTCTGGTGTTAAATACTGGAGCTCAACTTCAGAATGGCATTGGAAACTGGACGGCTAGAGTGTAGTAGAGGTCACGGGAATTCCTGGTGTAGCGGTGAAATGCGTAGATATCAGGAGGAACACCGGTGGCGAAAGCGCGTGACTGGGCTATAACTGACGCTGAGGAACGAAAGCCAGGGGAGCAAAAGGG
+
ABBBBCC@B9;;C>ABBB?AACAIAC@C@CC@CC=AAAAA<BBCC@CBBAA=>@;@6::AAB?BCBBC@BBC?CB=BBBAB?>@@BBB?BDABBBCABA@BBF:C:C@7CCB=C;<16;9>A@66;@@@BBB@>AA@BCD?C@C@C@CC?BBABB@@;=;:;/;C<;<BCBBB@B@=7;@AE@CBB@C?::7;;;;6;ACBBBBBCCCF=BBBBB?BCBBBABBCCB?C@CBBA<AA<@@DD6@@;<;<.;A6
@N9IO0:00783:05835
TACGAAGGGGGCTAGCGTTGTTCGGATTTACTGGGCGTAAAGCGCACGTAGGCGGATTGTTAAGTCGGGGGTGAAATCCTGGAGCTCAACTCCAGAATTGCCTTCGATACTGGCTTTCTAGAGGCTGGAAGAGGTTAGTGGAATTCCCAGTGTAGAGGTGAAATTCGATAGATATTGGGAAGAACACCAGTGGCGAAGGCGGCTAACTGGTCCAGATCTGACGCTGAGGTGCGAAAGCGTGGGGAGCAAAC
+
@@A;969AAB2AAAA?@@<??;@A??@A<A@@AC=?@@CE>BCCDCCBA@A?::6;A>AB?B?B@AAAAA,@BBC=BB?BC@;;;@@B>BBB@A@@?B6:::?;=>>@@A?@9??@=@@@???<?>?>@;?@@;?=@@=B?B;?7>>7=;;8@BB@A<A@??3;50/////887:/65(549<076<8=?@?<@@@;>:=>:888179:4:;4:=>888=AAB@@@;;5;@@;;;0:@?=?BB6BA=:@.<
@N9IO0:00788:05850
TACGTAGGGGGCGAGCGTTGTCCGGATTTATTGGGCGTAAAGAGCTCGTAGGCGGTTTGGCAAGTCGGGTGTGAAAATCCGGGCTCAACTCGGAGACGCCACTCGATACTGCTATGACTCGAGTCCGGTAGGGGAGTGCGGAATTCCTGGTGTAGCGGTGAAATGCGCAGATATCAGGAGGAACACCGGTGGCGAAGGCGGCACTCTGGGCCGGAACTGACGCTGAGGAGCGAAAGCGTGGGGAGCGAACAGG
+
BBEDB>>?>>,>A@@@AB?BBC@B=9997:A@CD?AABBB;AAA:;;AA::8:B>AA>B>AA9>?998-8>=??A@7=@8>>099494;B;;5;A@>??=@AAAAAACAAAABA:::BBBA;;;@=><=;;::-9?>@@A@C@B<A@C@:====B==7:595)5<99@@?>>B@=@:0445:5::@:@;?A=ACB@B@BB???@?@=?B-;4:=?;A>@;?@AB:;;?AA@CCC=C::;@@@2@AAAB=;;;<
@N9IO0:00791:05829
TACGAAGGGGACTAGCGTTGTTCGGATTTACTGGGCGTAAAGCGCGCGTAGGCGGATCGCTAAGTCAGGGGTGAAATCCCAGGGCTCAACCCTGGAACTGCCTTTGATACTGACGATCTGGAGATCGGGAGAGGTTGGTGGAATTCCGAGTGTAGAGGTGAAATTCGTAGATATTCGGAGGAACACCGATGGCGAAGGCAACCACCTGGGCCTGTACTGACGCTGAGACACGAAAGCGTGGGGAGCAAACAG
+
BAAB@>ABB8AA;;;:;:=@C@DHABAD>CCCCC:>@;::.;;9;A@B@BB>BC?;;;@BAA=@@BBABB8AB@A:ABB<BBC=AACC?BE<@A?C?;;;A>BB=BBGBBBB;;;ABBCB?B;;;BCC<BBCBAFAFABB@B?B?B=@AA@@@@A@@=@>><3:7:;;ABBB@@9==977089=9;6::::6<<<:>:>>:=9=>466@6B9@AA<<;ACCAAACCBBBBB;;;0::999>>&444490944
@N9IO0:00798:05818
CACGGGGGGGAGCGAGCGTTGTTCGGAATTACTGGGCGTAAAGGGCGTGTAGGCGGCACGGTGAGTGAGACGTGAAAGCCCCCGGCTTACCCGGGGAATGGCATCTCATACTGCCGTGCTTGAGTGCGGGAGAGGATGGGGGAATTCCGTGGTGTAGCGGTGAAATGCGTAGATATCAGGAGGAACACCGGTGGCGAAGGCGCCCATCTGGCCCGTTACTGACGCTGAGGCGCGAAAGCTAGGGGAGCGAACGGG
+
B>0000000"0//978@BD>@@@BB@B?C@BABBE>9::DD>DD=BCEC@@=900+0@=B:A@B;;;:;BA@A;;;0;AABB2C?CB@BBD>CCC9C@;;7;AA@BCIAA@;;:6;BBBB@B;;;A@@A0;;@@><;<AAB0@;@+0+00<6<===@>?9>;99.9?<??@@AB@@@@A<@@?B?ABA<@<@>9>@<2959>@A=9::::6;B<AA?BAABBABA99:93:::AAD=A@@?===2?=:::6;9@9
@N9IO0:00803:05815
TACGTAGGGTGCGAGCGTTAATCGGAATACTGGGCGTAAAGCGTGCGCAGGCGGATTGTTAAGCAAGATGTGAAATCCCCGGGCTTAACCTGGGAATGGCATTTTGAACTGGCAGTCTAGAGTGCGTCAGAGGGGGGTGGAAGTTCCACGTGTAGCAGTGAAATGCGTAGATATGTGGAGGAACACCAATGGCGAAGGCAGCCCCCCTGGGATGACACTGACGCTCATGTACGAAAGCGTGGGTAGCAAACAGG
+
ABAAABBC>AA@A;;:;;<@7;;A:@-0/=>>><@@@CD>BAAABABB;;6;B?BB@CE@D?BCC?B@:;;ACD<ABCC9BB8==2;24.4::4<8<A:?;?CC9BB?>CC?BCBBBAA999@=97:=;<833333#3817,33394<:>;@;?:;>>;@@@<@@@BCAAA;;;DBD>@A@D==::*0*/91:/424.44444444#49909<<;;;<=999AA999CBCBB@@@6;;;;AB=@@A@AC;;;;@
@N9IO0:00805:05847
TACGTAGGGTGCGAGCGTTAATCGGAATTACTGGGCGTAAAGGGTGCGCAGGCGGTCCTGCAAGTCAGGCGTGAAATCCCCGGGCTTAACCTGGGAATGGCGCTTGAAACTACGGGACTGGAGTATGGCAGAGGGAGGTGGAATTCCACGTGTAGCGGTGAAATGCGTAGAGATGTGGAGGAACACCGATGGCGAAGGCAGCCTCCTGGGCCAATACTGACGCTCATGCACGAAAGCGTGGGGAGCAAACAGG
+
CBBA@>??:>>>D@@@@@=@?CCC?B=A>AA@@@:@B@@@:@B<BBBBCBA=996;D8@@@C?BAABB?@@@@>A99999-;B0;;?B?B?BBB=B?BC?BBBA>BBC=BBBBBC9;;BB@CAA@@@<;;;ACC<BB?BB?A<?=?<@DBA@A@CCB@CBBB=BBBBBCAABCBCCC@CC@C@;;:?@@::6:@A<@7::???BC>AAD<A=@<?A>=??:::<<=:;;;9444)4AABCFE;BBCBF?::;@
@N9IO0:00805:05857
TACGGAGGGTGCTAGCGTTGTTCGGAATTTATTGGGCGTAAAAGGGGCAGGTAGGTGGTCTCGTAAAGTCTGCTGTGAAAATCCCCGGGCTTAACTCGGGAAGTGCGGCAGATACTGTGAGACTAGAGTGCTGGAGGGGTGCGTGGAATTCCCGGTGTAGCGGTGAAATGCGTAGATATCGGGAGGAACACCAGAGGCGAAGGCGGCGCACTGGACAGCAACTGACACTCAACTGCGAAAGCGTGGGGAGCAAACAGG
+
AB?@;?@:9>AA:::::;.550558>.55)5>.55)3:3333&333&333-3//)//)/-----//(/9////9;;;9:5&5959&55)59.5.5/==9)0)//>00+555;>;:;;;;==??ABABAB?@@C<;;;;&55955B=A;A5;;,92:?C@A@@>@BBC=@@@BCB@@@A:99?8@@8=8===4955529<>2>800)//09>B?=??989:49<?<<<<:94.4:444;;/5555=;>.:555=4<@B=
@N9IO0:00809:05820
CACGTAGGGGGCGAGCGTTGTCCGGATTTATTGGGCGTAAAGAGCTCGTAGGCGGTTCGATAAGTCGGGTGTGAAACCTCCAGGCTCAACCTGGAGACGCCACCTGATACTGTCGTGACTAGAGTCCAGTAGGGGGAGCGTGGAATTCCTGGTGTAGCGGTGAAAATGCGCAGATATCAGGAGGAACACCAGTGGCGAAGGCGGCGCTCTGGCTGGAACTGACGCTGAGGAGCGAAAGCGTGGGGAGCGAACAGG
+
;;;AB;;;;;);A@@@@@=AAC@A?A>>9@A>AD>>??@@9@=@@@;::??<?C?C=@A?;;5:ACDD<@@?>>:0949?5>;>BBCC?B>BCAABAEBB?BC8;;A@@?9;;@?;99<=?949:;:=:793333$3:::<B?C?C?C<?>9=888<37,33499&9::>966AA@A;?>86646:B>C@BBBC:ABE?A=@B=@>?0000+///5@7?;;;;<BBAAB;;<CCC@7?@@@BBB8BA@AB:@@>;
@N9IO0:00770:05887
TACGTAGGGTGCGGGCGTTAATCGGAATTACTGGGCGTAAAGCGTGCGCAGGCGGCTCCTTAAGTCAGATGTGAAATCCCCGGGCTTAACCTGGGAACTGCGTTTGAAACTGAGGGGCTTGAGTGTGGAAGAGGGGGGTGGAAGTTCCAGGTGTGAGCAGGTGAAATGACGTAGAGATCTGGAGGAACACCGATGGCGAAGGCAGCCCCCTGGGCTAACACTGACGCTCATGCACGAAAGCGTGGGGAGCAA
+
?@CAA:::6;A?AG=A:;:;@DBB@B@B?BBAAA9?@;;;099;::A@@A@=AB7;;A7<296:@@@;>=ABBB=6BB==2B>6;;9B7?7???9?<@@A??=?/333(3933333&3949:=4338594::>>>>>%>:492773<,3/068///9//.(.777/222:5555:895223,/80606//(//773--.(.036/....$...'.-50---.5533322222286576)2687788+76667
@N9IO0:00772:05870
TACGTAGGGTGCAAGCGTTAATCGGAATTACTGGGCGTAAAGCGTGCGCAGGCGGTTTCGTAAGTCTGTCGTGAAATCCCCGGGCTTAACCTGGGAATGGCGATGGAGACTGCGAGGCTAGAGTTTGGCAGAGGGGGGTAGAATTCCACGTGTAGCAGTGAAATGCGTAGAGATGTGGAGGAACACCGATGGCGAAGGCAGCCCCCTGGGTCAAAACTGACGCTCATGCACGAAAGCGTGGGGAGCAAACAGG
+
AAABBCCE>9;9@<AA@@?B@DCB>@-0+/<<<=8@ABCC=CBB9;9CCCC@CC>CG=CCDD@BBAAA?@@BBBC=???>4>B8@?5:7<7@AA;@=AA?AA<??=?A@@@@BB?84887=?:93(3,3=@@@CCBB(CBBC>@588BB=7779>:::262C3:<:??AB@>>::8=58;8=9AAA?CBAA>AAA>B?CA>>>>>.=AC:>>ACC9BBB>?>?<<;;?>444>C>CAA?>==2:99?A9A@;7
@N9IO0:00777:05875
TACGAAGGGTGCAAGCGTTACTCGGAATTACTGGGCGTAAAGCGTGCGTAGGTGGTTCGTTAAGTCTGTCGTGAAATCCCCGGGCTCAACCTGGGAATGGCGATGGATACTGGCGGGCTAGAGTGCGGTAGAGGAGAGTGGAATTCCCGGTGTAGCAGTGAAATGCGTAGAGATCGGGAGGAACATCAGTTGCGAAGGCGGCTCTCTGGACCAGCACTGACACTGAGGCACGAAAGCGTGGGGAGCAAACAGG
+
@@A@?;?D<?@?C?CABB?D@ABC?A594:A>=?9??>AA<AAABBAA@BBGBC?B?BECAE@BBCBDCCCCCC?7?B??2B@8=<BD@D@CCD=C<A@9B@B?A6:;AAAA9BC=<BBCBAABBBB>B<@??6?BAAAA=A>A>@B>C@BBBABBB@B>??9888<>@>@A;559;3;A<A<BBBB@@?7=<?>9=59:4:><;=8?56626997=:?@>>=<<<<4BA@;;;7;@@ABBB9ABCBE?BBB?
@N9IO0:00780:05897
TACGGAGGGAGCTAGCGTTGTTCGGAATTACTGGGCGTAAAGCGCACGTAGGCGGCGATTTAAGTCAGGGGTGAAAGCCCAGTGCTCAACACTGGAACTGCCCTTGAGACTGGATTGCTAGAATCTTGGAGAGGCGAGTGGAATTCCGAGTGTAGAGGTGAAATTCGTAGATATTCGGAAGAACACCAGTGGCGAAGGCGGCTCGCTGGACAAGTATTGACGCTGAGGTGCGAAAGCGTGGGGAGCAAACAGG
+
CCDD?CBB<;;:AAABBB?BB=AA>C@C@DDCCC>9:9CC=CAAAC;;;BB>;;9;CCCC>C@CBBABBB:BAAD:@@@;@CA;:<AC?CBCCC?B=A>??A=B=AACDBBB?BB<>>BBBB@>>>?B7AAAA=ABBBBB?C?C?C?BBBB>??BBB?>?=:3:6228;;<<<=:==8<8<A6<>@<@A>>:=BB:>:>B====AAA@<??A=AA>?<?BBBBBBAA>ABAABB599?8787+9>987,3<=3
@N9IO0:00788:05886
TACGAAGGGGGCTAGCGTTGTTCGGAATTACTGGGCGTAAAGCGCGCGTAGGCGGCTTTGCAAGCCAGAGGTGAAATGCCTGAGCTCAACTTAGGAATTGCCTTTGGGACTGCAAGGCTTCGAGGACTGGAGAGGTGAGTGGAATTCCCAGTGTAGAGGTGAAATTCGTAGATATTGGGAAGAACACCAGTGGCGAAGGCGGCTCACTGGCCAGTTTCTGACGCTAAAGTGCGAAAGCGTGGGGATCAAACAGG
+
@@@;:4;AB@2BCBCBBC8;:>@D=C<@8:;BCC=AA@EM?EAAA@@BA<>:00*09;1:=B8A@>A;;;=@@AB;;;;:@@A@DDCC=:;69@:>:@-006=<3<>9@@?ABB?B@CC?BB@@?@CDC?A@BB>:::>>>;AAC@GD>BBBBAAC<<8:CCD>C@;:;CCCCCC@CC=C>;;9;BB<A;;<5;00+0:00)/:///334949889199=;::;===7<;;?887*77795<</<AAA<3<>>:
@N9IO0:00792:05877
TACGTAGGGTGCGAGCGTTAATCGGAATACTGGGCGTAAAGCGTGCGCAGGCGGTTTTGTAAGCCAGATGTGAAAGCCCCGGGCTTAACCTGGGAATGGCATTTGGGACTGCAAGGCTAGAGTGCGGCAGAGGAGACTGGAATTCCTGGTGTAGCAGTGAAATGCGTAGATATCAGGAGGAATACCGATGGCGAAGGCAGGTCTCTGGGCTGACACTGACGCTCATGCACGAAAGCGTGGGGAGCAAACAGG
+
@@AA?>@?9>??AAA@@@6:6;B@:@-000<==896;CF>FBBBCAAA::6:;6;DH;DBC@CB@BBBCBAAAB-4;44&4:4@?6?4949@?9<8;969=>B=A?:@A@@=@;=:?<7777787848@@@A?A@AB;;8;?C?C?BBACDCBBAAABCCD?B@@@BAABB@@@?@<?@<@?AAD@BA@@;@?A?B@BA@@BAAA@@@;@A@ABA@@AA;;;;<<CCB@AACC?C@@ACCC7;;;;B=BDB>
@N9IO0:00794:05894
GACGGAGGGGGCTAGCGTTGTTCGGAATTACTGGGCGTAAAGCGTGCGTAGGCGGTCTTTCAAGTTGGGTGTGAAAGCCCGGGGCTCAACCCCGGAAATGCGCCCAAGACTGTTTGGCTAGAGACCCGGAGAGGTGAGTGGAACTCCCAGTGTAGAGGTGAAATTCGTAGATATTGGGAAGAACACCAGTGGCGAAGGCGGCTCACTGGACGGGTACTGACGCTGAGGCACGGAAAAGCGTGGGGAGCCAAACA
+
AAAB=;;;;;):@??;;;<A@>A?<@6;6:AACE>BBBCF@BBDA@@C@;:4:;4<AAC;;;59::@>:ABBDCE<BBM>BBB<CBBE@HCH<B?BB9:::@@@9A?@??ABAK>C@CBBBBAAAB<A=A:;;6;;AAAB=@<ABCC=BBBBBBCBB@@AAB<B;??<999999.95)555;495?;949>89957;5::.549:;;;8<<;;8??=0///333<::6;4//)///&///////&/43-4;084
@N9IO0:00797:05884
TACAGAGGGTGCAAGCGTTAATCGGATTTACTGGGCGTAAAGCGTGTGTAGGTGGCTTCGTAAGTCGGTTGTGAAATCCCTGGGCTCAACCTGGGAATTGCATTCGATACTGCAAAGCTAGAGTTCGGTAGAGGATGGCGGAATTCCCGGTGTAGCGGTGAAATGCGTAGATATCGGGAGGAACATCGATGGCGAAGGCAACCGTCTGGGCCTGAACTGACACTGTGACACGAAAGCGTGGGTAGCAAACAG
+
ABC@??>>5=?;<8<=>>9?>@AC?BAC>DCCCC=A@ADD>DBBCBA@@==9994:B@EBBBABBCC@C9;;@A@0>@@9?@@8?ABA:>=?AA<A?B9B;<;@;:;CBBBCBCC8;;CAAABB@CCAA@@@@<@@B?BB@IBIACC>C@CCAABBC@CCIG?CCBB@@BBB@?;@@7B=<EABBBBBB@@7A<A=?=@D@D@CCCCDD>C?B@A>@BCA@@@@@@;::??AAC:@?>99:/999:99)898
@N9IO0:00765:05951
GACAGAGGGTGCAAACGTTGTTCGGAATTACTGGGCGTAAAGCGCGTGTAGGCTGCTCGGAAAGTCGGGTGTGAAAGCCCTGGGCTCAACCTAGGAAGTGCACTCGAAACTTCCGAGCTGGAGTTTCGGAGAGGAAGGCGGAATTCTCGGTGTAGAGGTGAAATTCGTAGATATCGAGAGGAACATCGGTGGCGAAGGCGGCCTTCTGGACGTGACTGACGCTGAGACGCGAAAGCGTGGGGAGCAAACAG
+
@@@:59@>4>????5===1878<949-805?AAD>:9<CC;@;:;B;;;BB>B:::C@A?CD>BBCCC=:;:@@@099<4<=>6;;=><?<?==:?:>>>=<=;669@4<<:=9<<<BCC?BBBD?DD@CBBB@C=?7@@8?4;4;;4<8=565;BC?AABB<A=ABBAAABBAAA???C594:@><<873,733,3433,32;5<;=17695559;95556/..2244-...'.357>89-7;AA;3979
@N9IO0:00785:05959
TACGAAGGTGGCAAGCGTTGTTCGGATTTACTGGGCGTACAGGGAGCGTAGGCGGTTGGATAAGCCCTCCGTGAAATCTCCAGGCTTAACCTGGAAAGTGCAGAGGGGACTGTTCAGCTAGAGGATGGGAGAGGAGCGCGGAATTCCCGGTGTAGCGGTGAAATGCGTAGAGATCGGGAGGAAGGCCGGTGGCGAAGGCGGCGCTCTGGAACATTTCTGACGCTGAGGCTCGAAAGCGTGGGGAGCAAACAGG
+
A@?:92:5:@<@B?B?@A>:;6;B==@?6>><>>9>@@@@AAA<@@@AA?@;?A;@?C4;:B<AAC>CC;;<CCB0;;;;5008<<*0-/7@?<AF5@B@@@@@:>>/::54469:9@ACBBBEFDCG?CCCC@BBBCCE@C@CADI>E>B;;;;@B=BAAD8BAAA?9:5@<9555)5:5:8=:=;@;>>:>>>:>:<<9<=>::::6:6533:19344::<=989177:AAB<@@@ABCC999:?>9>999
@N9IO0:00788:05914
TACGGAGGGTGCAAGCGTTGTTCGGAATTATTGGGCGTAAAGGGCGCGTAGGTGGTTGTGATAGTCAGATGTGAAATCCTTTGGCTTAACTGAAGAACTGCATCTGAAACTTCATAACTCGAGTACAGGAGAGGGAAACGGAATTCCCGGTGTAGAGGTGAAATTCGTAGATATCGGGAGGAACACCAGTGGCGAAGGCGGTTTCCTGGCCTGATACTGACACTGAGGCGCGAAAGCGTGGGGAGCAAACAGG
+
AACB=@>?8;;9B?B;;:;@@=AB?D@B=??=@@:@AAAD<??:?B@A@@??>>=?6;:BBA@A@@@=>;:;BAB=CC@CB8=9AA5<459991697<??@A@@>CCC>CF>A@9:6;C;;;4:=>>@>BDCDC>DD@DC?C6:1;=9=8=<A<@:;6;ABA;@=@BAAABAAA@?=6AB6;2;CC@DCBB>ABB=@>?B8BB<C@BD?B@BBAAACCDCCBBAB::7:?@B@B5?:99AAA6?@@AA<AAB?
@N9IO0:00801:05948
TACAGAGGGTGCGAGCGTTAATCGGAATTACTGGGCGTAAAGCGCACGTAGGTGGCCTGTTAAGTCGGATGTGAAAGCCCTGGGCTTAACCTGGGAATTGCATTCGATACTGGCAGGCTAGAGTGTGGTAGAGGGAAGTGGAATTCCCGGTGTAGCGGTGAAATGCGTAGATATCGGGAGGAACACCAGTGGCGAAGGCGGCTTCCTGGACCAACACTGACACTGAGGTGCGAAAGCGTGGGGAGCAA
+
@@@@AADB=BBA???899393:=@<B5:497<??9>>799.7:8:A@A@AA>AA?B?<<;>C<;;9939=99::A5::A=@@@9@A=A>A?ADD?D@L>@@@@<@@@CCCAA>A<;5;;;;;;;;;:49@?>;<5@7<==9=1515;4<7;>;@@9:29499)4=999>955<;::<37727)//73:;9;7///5;2/-(-,(,(-/5//)54999<<:4445555.5;///7.77555@@0;55/9
@N9IO0:00771:05960
TACGGAGGGTGCAAGCGTTGTTCGGAATCATTGGGCGTAAAGCGCGTGTAGGCGGCTTGGCAAGTCGGATGTGAAATCCCGGGGCCCAACCCCGGAACTGCATTCGAAACTGCCTCGCTAGAGTCCCGGAGAGGAAGGCGGAATTCCCGGTGTAGAGGTGAAATTCGTAGATATCGGGAGGAACACCAGCGGCGAAGGCGGCCTTCTGGACGGTGACTGACGCTGAGACGCGAAAGCGTGGGGAGCAAACAGG
+
@@CC@BBC=EBBE@BBBA8;;?CC?B>ABA=7;;4:99:=5<<<<<::;>:5><8=>;B;=B=@@;;7;BB?@AC>DKL>BBB:BB=A?@@@6?9=39:9:?@<@?@@9@;;;?BAACCCCBBCEE=B???@A=A?A?AA=A=@;??9=;@@?AA;;8;DCD>C;;;BCCBCBB;;;0;@>B?BCC@BBBKAEBB@A>;:6;:@:@BB?BCE@CBBBB@@?@@;9:@ACD@AAB<AAABHJJ;BACCC=BAB?
@N9IO0:00778:05976
AACGGAGGGGGCGAGCGTTGTTCGGAATTACTGGGCGTAAAGGGCGCGTAGGCGGTCATGTAAGTCGGTGGTGAAAGCCCACGGCTCAACCGTGGAACTGCCTTCGAAACTGCATGACTTGAGTACGGAAGAGGAGAGCGGAATTCCCAGTGTAGCGGTGAAATGCGTAGATATTGGGAGGAACACCGGTGGCGAAGGCGGCTCTCTGGTCCGAAACTGACGCTGAGGCGCGAAAGCTAGGGTAGCAAACGGG
+
E7@@9:<;<;*;B?=@@@=@D@CC>B@B@CCCEE>BBBCD@EC>CCCCEICFCC?ABB@@@B@BCCC@DC?@@>;4;>>6CBB9ABCCFC<ECC?B?AABBALGCCCE>CBBBBBBBBB=BBBBBCC@D@BA@=@BBBDC?C=A=@B:@ACBBAAAB@BBBC>BBBBBB@AACB?CD<AA6:6:;;>C=;;7;BB=A?ACACCCDCCC@BCACCC>BABBCCCC;;;<@??99:,9@@ABB8AC@@A@8AAA8
@N9IO0:00790:05975
TACGGAGGGTGCAAGCGTTAATCGGAATAACTGGGCGTAAAGCGCACGCAGGCGGTTGGATAAGTCAGATGTGAAAGCCCCGGGCTCAACCTGGGAACTGCATTTGAAACTGTCTGACTAGAGTCTTGTAGAGGGGGGTAGAATTCCAGGTGTAGCGGTGAAATGCGTAGAGATCTGGAGGAATACCGGTGGCGAAGGCGGCCCCCTGGACAAAGACTGACGCTCAGGTGCGAAAGCGTGGGGAGCAAACAGG
+
>??@:@?@9@@?B?B;;;=@;A@@<@=@@?BA?A7<987808<<;?@BCAA>?=9@9@9@::5;>@B?@94599=4>@CA<@@9A00/274799398669BBCA8??>7>>>?@AAAAAA;;;<;<=@@BA@@@@@@'@:9;;@?C=@@<@A@A@@A>B;;;0;<;ABBCCB@;;;A?BB@D@DBBACABC?CBB>B?BB?BCCB2BB?BA>@9@000:77//3==@448=:::49A?@@??6?@A@A9@>@:
@N9IO0:00794:05966
GACAGAGGGGGCAAGCGTTGCTCGGAATCACTGGGCGTAAAGGGCGCGTAGGCGGGATGGCAAGTCGGTCGTGAAATCCTTCGGCCCAACCGAAGAACGTCGGCCGATACTGCCATTCTTGAGGGATGCAGAGGAGACTGGAATTCCCGGTGTAGCGGTGAAATGTGTAGAGATCGGGAGGAACACCGGTGGCGAAGGCGGGTCTCTGGGCATTTCCTGACGCTGAGGCGCGAAAGCGTGGGGAGCAAACGGG
+
BBBAA@?@?@0@B@B;;;@C@AAB>B8;;AA@@?:A@?CD?CC?@A@BCBA@EDE>BBB?@?;@@CC?CCE@@@C=BA5;5:929=9??C?BB@ED?B;;;B=@=@BACAA;;6:@?BB>@@CH>BBBCA@??<>?????<?9@?BB=B?AB?@@CB?@:;A8BBCBBBAAAC?:?C<B<9B9?:>?F>BB?B=C@C@???88?>@AAB<AAAC=A;??@?????==6<@<=>>-5655=89->>?A=39AA8
@N9IO0:00794:05967
TACGAAGGTGGCAAGCGTTGTTCGGATTTACTGGGCGTACAGGGAGCGTAGGCGGTTCGGTAAGCCCTTTGTGAAATCTCCAGGCTTAACCTGGAAAAGTCGGAGGGGACTGCCGGGCTAGAGGACGGGAGAGGAGCGCGGAATTCCCGGTGTAGCGGTGAAATGCGTAGAGATCGGGAGGAAGGCCGGTGGCGAAGGCGGCGCTCTGGAACGTTTCTGACGCTGAGGCTCGAAAGCGTGGGGAGCAAACAG
+
?@A;:4;=@B>AA9;:?@@@@=AC@DGD=AABBB<>?>ABBCB=ABAAB@@>?C?C?BB?AA=;;;.;A6@CAAB:;66==AC?BB:=9=8<B5;;;&5=??794;;&9ACCCACC;@@@AAA?AB@@9?>;95;@?>97182=-33(358<8AA;:6;A@B7CBCBBB@@@A@;<;133-3-34<;@:9:29==;B?A@=?>>9888485=BCC<@88:==?988;6;=;<<A;?797=98+87733(377
@N9IO0:00799:06000
TACGGAGGGTGCAAGCGTTATCCGGATTCACTGGGTTTAAAGGGTGCGTAGGTGGGTTGGTAAGTCAGTGGTGAAATCCCCGAGCTTAACTTGGGAACTGCCATTGATACTATCAGTCTTGAATACCGTGGAGGTCGGCGGAATATGTCATGTAGCGGTGAAATGCTTAGATATGACATAGAACACCAATTGCGAAGGCAGCTGACTACGCGAGTATTGACACTGAGGCACGAAAGCGTGGGGATCAA
+
BBBC@@?A<@@BD@CBCC@BBB>B=?C?A@@@?@:@A:AA<B<>ACCBA@A>@DC=C?B>@?8@:@@A;:5<:::)4444&555;B8=7<@7::1A=A@9916>:@IGGGCCCAB;<==7=>;@<<+///3=<3=;:05B=B?BCDBAA;A@;A=;?8?AA?999:@=@A@@AAB??>BBA@:=<>382:8====3919<<<=::8474@AA@=??@;@AAA@@>9939=9:7?9A877ACC48788=
@N9IO0:00799:06001
TACGAAGGGGGCTAGCGTTGTTCGGAATTACTGGGCGTAAAGGGCGCGTAGGCGGTTTTGTAAGTCAGATGTGAAAGCCCCGGGCTCAACCCGGGAATAGCATTTGATACTGCGAGGCTTGAGTCCGGGAGAGGATGGCGGAATTCCCAGTGTAGAGGTGAAATTCGTAGATATTGGGAAGAACACCGGTGGCGAAGGCGGCCATCTGGACCGGTACTGACGCTGAGGCGCGAAAGCGTGGGGAGCAAACAGG
+
@BB@@<@DCD3CCBBACC=998;C?C@C@BAAAC<;;;AA<AA<@@@@@;;5;;5;GD5;;B?CBBCBCBBBCCE8;;;;.9C6@@AA<A>>B@8D>CA@@BBC=BAAABBAAA;;6;B?BBBBB?BB=AAAB<@??;:;5;5;=BF>CBCECBBA@;@ABC=D?AABBBCCB@9=@+0,0@800;?B?CC?AAD>A<?@<@=ABBBC?CC@B?A9::@A@@=>::93;;;;99/99<=<<<0<=<<>/59@<
@N9IO0:00802:05993
TACGGAGGGGGCTAGCGTTGTTCGGAATTACTGGGCGTAAAGCGCACGTAGGCGGCGATTTAAGTCAGAGGTGAAAGCCCGGGGCTCAACCCCGGAATAGCCTTTGAGACTGGATTGCTTGAACATCGGAGAGGTGAGTGGAATTCCGAGTGTAGAGGTGAAATTCGTAGATATTCGGAAGAACACCAGTGGCGAAGGCGGCTCACTGGACGATTGTTGACGCTGAGGTGCGAAAGCGTGGGGAGCAAACAGG
+
@@@@;@@A@A2AC???BB@BB?BDAF@B@B@@@D=:;;AB7:;@BBBBA@A=AB>BAAAB6;6;BBBBBC@CCBD>BBB=BCD7A@B@9>??3@9:;=;99@CD>CCCCCBBABB?AAB?CD@BBBB@=BA;;7;BBBBC?A?AAE?CBAAA;;;;;5;@??9@@CCCDAAAAA=@@6:6:@?@@A?B;;;>A=<6<:00+0B@@BBB=@@CCC@DDAEECCCCABA?B@A9994:BBBBBB<BCCDC=BBB@
@N9IO0:00807:06007
TACGGAGGGTGCAAACGTTGCTCGGAATTATTGGGCGTAAAGCGCACGTAGGCGGCTCCTCAAGTCGAATGTGAAAGCCCTGGGCTCAACCCAGGAAGTGCATCCGAAACTGTGGGGCTTGAATACCGGAGGGGCCCAGAGAATTCCCGGTGTAGAGGTGAAATTCGTAGATATCGGGAGGAATACCAGTGGCGAAGGCGCTGGGCTGGACGGTTATTGACGCTGAGGTGCGAAAGCGTGGGGAGCAAACAGG
+
CBCE?AA@9==944)9445::;==9=:=8>@<AB::89<?7>:9:@@B@@@<993:=@:@;:600@@@?000=;;3=?A<ACG?BBCC@CD?CC@B<AAB<;;B?BBB<B@@ABBB:CB?CC<@@A;?::<>>+55(48844.3-380853338899499;=5B?BAAAABE@>8:>6AA?C<>>C:B<=B:9:59=8:??CCC<BBB?A@@:@8==4>=>@>?A?A=@987AA388?9988.7=@CD;BAC8
@N9IO0:00813:05961
TACAGAGACTGCAAGCGTTATTCGGATTCACTGGGCGTAAAGGGTGCGCAGGCGGCCAAGTGTGTGAGGCGTGAAAGCCCGGGGCTTAACCCCGGAATTGCACCTCAAACTACATGGCTAGAGCATTGGAGAGGGTAGCAGAATTCATGGTGTAGCAGTGAAATGCGTAGATATCATGAGGAATACCAGAGGCGAAGGCGGCTACCTGGACAATTGCTGACGCTCAGGCACGAAAGCGTGGGGAGCAAAAGGG
+
BBBAA@@@@@@>@=A@@@?AC@CE@;;6;BBABB<AA@DE?DD?;;;?<<<600)02:9=>@?@AAAB?A@??>B<AA=4@<<1:@7;8C==1?587B>BBBC@BBBB:?AA@@CB?BBAB>?>A@<@>??>AD>A??A@@@;>;?AFD?CB;;;AAB@;:;6;BBBBDCDBCCCCCAAAAC@CCC=@@AA=A;;7;@BB>BB;;:;C?BCC@DACB@@@:;;BBB@=ABAABB=BCBBCDD;BBBCCB9CF:
@N9IO0:00766:06035
TACGTAGGGTGCGAGCGTTAATCGGAATTACTGGGCGTAAAGCGTGCGCAGGCGGGCTTTTAAGCCAGACGTGAAATCCCCGGGCTTAACCTGGGAATGGCGTTTGGGACTGGGAGTCTGGAGTGCGGCAGAGGAGACTGGAATTCCTGGTGTAGCAGTGAAATGCGTAGATATCAGGAGGAACACCGATGGCGAAGGCAGGTCTCTGGGCTGACACTGACGCTCATGCACGAAAGCGTGGGGAGCAAACAGG
+
BBBAAACB<??@A@@;;;>A?ABA>A<@=@BCCG@BBCBB:B@@9:9BBBB=@@A:ACBC7C>BB?BBA@@B@CD=DCCC;BE=BB=@;>=@?A:@<@@;A@@?/;;0999>:4<B@?@@<<@?A994:ABBB>AAA@>>:?4;5;9@?:@A?AB:::CBBF>@@?BCBCBBA9:;B>@A>A<@@B@A@@@5;;?=A=@AA>AA@AAAA<ABBBB@@@AA;;;AAABBBCBCBB<AAA@A@@6@???C=CBA<
@N9IO0:00792:06049
TACGGAGGATCCAAGCGTTATCCGGAATCATTGGGTTTAAAGGGTCCGTAGGCGGTTTAATAAGTCAGTGGTGAAAGCCTATCGCTTAACGATAGAACGGCCATTGATACTGTTAGACTTGAATTAGTGGGAAGTAACTAGAATATGTAGTGTAGCGGTGAAATGCTTAGATATTACATGGAATACCAATTGCGTAAGGCAGGTTACTATCACTATATTGACGCTGATGGACGAAAGCGTGGGGAGCGAA
+
?A>839;49??49.4:>@9@AB@CAD>AABB?BB;AB9??:?C=BB>ABBC?AA=@A9@<@A>AAB;;;B6;4;;0947:?<65;A5<49:::@CD7<;:?:>@7<<>>><==9=>>?>8<=:A7>B:;;698=BC@BBAB?8<@955;;988=000)07::3095:=:98BBC8B??==291339495:033388,3,///(/0//////666;93707<;89443==.45:::14333333&388::3
@N9IO0:00801:06020
TACGTAGGGGGCAAGCGTTGTCCGGAATCATTGGGCGTAAAGCGCGTGTAGGCGCCATCCAAGTCCGATGTGAAAGCTCGGGGCTCAACCCCGAGTCTGCATTGGAAACTGTATGGCTTGAGTCCGGAAGAGGAGACTGGAATTCCTGGTGTAGCGGTGAAATGCGCAGATATCAGGAAGAACACCGGTGGCGAAGGCGGGTCTCTGGGACGGTACTGACGCTGAGACGCGAAAGCGTGGGGAGCAAACAGG
+
AABCBBCCCC1A@<?@;;45;<8=:?16549.4:3;=>A@26665;;@BBB?9:499998C9AAC?AA8:9@@B6:;;;A??2DBCC:C>>2AAB@?@BCBB?C@BC<@?BCCDC?BB@B???C?C<@4;;;.:49?AA=B?B?B?BA=AAA@@@A<ABBB=AA@A:::BAA@@@=8A8BC?CBC@DACD@CBB>B@CCC>CBD@>>>9??C@DCCA@?AA@@;;;@B@@999.999::99-;BBBB>;;;<
@N9IO0:00807:06046
AACCAGCACCTCAAGTGGTCAGGAGGATTATTGGGCCTAAAGCATCCGTAGCCGGCTCTGCAAGTTTTCGGTTAAATCCACTTGCTCAACAAATGGGCTGCCGAAAATACTACATAGCTAGGGAGTGGGAGAGGTAGACGGTATTCGGTAGGAAGGGGTAAAATCCTTTGATCTATTGAGGACCACCTATGGCGAAGGCAGTCTACCAGAACACGTTCGACGGTGAGGGATGAAAGCTGGGGGAGCAAACCG
+
@2@<:;;BB?BBB@BBD@CCCD>=;8;F;@A=AB=B?CCH:<;CBD5;;;;;=A;;:;BAAA789AC:BB?CAFD=BB@BBA;;;;CB@CCC>BBA9A;;;5;@@@3BCC;;;GCCBBA;;;0;@;;;7;CBB?CAAABC?CBC?CB@ECC@B@BBB8@@?@4AA;AB9;;;@AAB?:9:;??=AA@C999<>893939???A@9979AA<C998@:==??@>AA???8<>>@=7?@@@@@@00//8@6;6:
@N9IO0:00764:06108
TACGGAGGGTGCAAGCGTTGTCCGGATTTATTGGGTTTAAAGGGTGCGTAGGCGGCTATTTAAGTCAGTGGTGAAATCCAGCAGCTCAACTGTTGAACTGCCATTGATACTGAGTAGCTTGAATATAGTTGAGGTAGGCGGAATTGACGGTGTAGCGGTGAAATGCATAGATATCGTCAAGAACCCCGATTGCGAAGGCAGCTTACTAAACTATAATTGACGCTGAGGCACGAAAGCGTGGGGATCAAACAGG
+
BB@@=>@@;@AAB=A@BA?BBC@H@BBB>BB?BC>AA399*:<8@@A@?>>9894:BBBC>A=@?A=>994:?@C;BC?9:;::>?A@?AAAB<@@?B@@@?CC@ECB?????AA???@6:;=AACCAB?CCB?BCC?BB=@:>8@59:>AA;;;;;:;<>@6;A;9;CAABBB=999>255.555&5<B15:@@5:5:455:8A=>>>7>><<A?B=@@@>?BB@@7?A@BCC=C;;;BBB3AA;;;0;AA>
@N9IO0:00766:06084
TACGTAGGGGGCGAGCGTTGTCCGGATTTATTGGGCGTAAAGAGCTCGTAGGCGGTTTGGCAAGTCGGGTGTGAAAATCCGGGCTCAACTCGGAGACGCCACTCGATACTGCCATGACTCGAGTCCGGTAGGGGAGTGCGGAATTCCTGGTGTAGCGGTGAAATGCGCAGATATCAGGAGGAACACCGGTGGCGAAGGCGGCACTCTGGGCCGGTACTGACGCTGAGGAGCGAAAAGCGTGGGGAGCGAACAGG
+
A?ABB::;;;*9?@>?AA<@A@=A;BBB>CB@CC=>>998-39<9:;CAAA>AB<@?<?=@A<>?@@@:ABBCCDD8BB>AA;AA@@;@AAA>AABAAB?AAA???A???CA?B:;;@AAA@A@A>A=@ABBB7@@BBBB@B@C@CABB?BBBBBCC=C;97*788<@@@AAB?;@=5:A7;2:CC<@=AB>BCB@B?CC@B@@@AAAB=B?B?AAAA@@@;;;A;;45>@;;:;&:::=>@>2@@@AA?BAB?
@N9IO0:00780:06104
TACGTAGGGTGCGGGCGTTAATCGGAATTACTGGGCGTAAAGCGTGCGCAGGCGGCTCCTTAAGTCAGATGTGAAATCCCCGGGCTTAACCTGGGAACTGCGTTTGAAACTGAGGGGCTTGAGTGTGGAAGAGGGGGGTGGAAGTTCCAGGTGTAGCAGTGAAATGCGTAGAGATCTGGAGGAACACCGATGGCGAAGGCAGCCCCCTGGGCTAACACTGACGCTCATGCACGAAAGCGTGGGGAGCAAACAGG
+
BCCCCBBB=???CD=@?@=@>AACAD=@?@BCCC>AAACC=B?@?@>@>==9;;5:6>??@C@BBBCCDBBBBB=4<@<:.B<5<?:C:C:BBB=C?AAB@@@D:89>==AC;?::.99045=A:AB7;4?:00000#094:,//383//*0@@@@A984?D>3;;5?A@?@===9594;?:C?BCIAICCB<C=B@B?BBBBBBB0BBB;BAB?AABA<<455:@?;AAAA???9?9:9>>>29389<3;@@4
@N9IO0:00798:06074
TACGGAGGGGGCTAGCGTTGTTCGGAATTACTGGGCGTAAAGCGCACGTAGGCGGCTTTGTAAGTCAGAGGTGAAAGCCTGGAGCTCAACTCCAGAACTGCCTTTGAAACTACATCGCTAGAATCATGGAGAGGTAAGTGGAATTCCGAGTGTAGAGGTGAAATTCGTAGATATTCGGAAGAACACCAGTGGCGAAGGCGACTTACTGGACATGTATTGACGCTGAGGTGCGAAAGCGTGGGGAGCAAACAGG
+
@?;;5;;9;9)5BCCCCC?CH@BC@A@B?B;;;B=;;;B@8@@@BB;<;AA>@@=@CC>CEH@CCABCCB@BBBC=@@@BD@CCCCBB?B;;8;;;>BB@@;??6>@>6>>@@@BBBAA@A@?BBC;;8;;;@@BB?BBC>@=@?B=@@@@@@@BAA>BBEE<@=@AA??99:@:???C@CC?CDD>A???<????A?CBBBC@BCCC?ABBBBBAB?BCBA@@CBB?BBB;;;6;@BAAAB5<;BBC9;;;;
@N9IO0:00807:06095
TACGAAGGTGGCAAGCGTTGTTCGGATTCACTGGGCGTACAGGGTGTGTAGGCGGTTTGGTAAGCCTTCTGTTAAAGCTTCGGGCCCAACCCGGAAAGCGCAGAGGGTACTGCCAGGCTAGAGGGTGGGAGAGGAGCGCGGAATTCCCGGTGTAGCGGTGAAATGCGTAGAGATCGGGAGGAAGGCCGGTGGCGAAGGCGGCGCTCTGGAACATACCTGACGCTGAGACACGAAAGCGTGGGGAGCAAACAGG
+
AAAA@9>:;;5<@=AACC>AB?AA=::6:A??@@;@?::5?@@9;;;AA?>;992:A0;4;B<B?@C@BBCE@CC:;;C>AAC>CD=D?BB<C?BE<A?AAAABAF<?A@AAC@CB?@??AAAB=BBB>ABBB?=ACBCB?B=<9@>7>7>>5559?<?;;;6;B@BBCAAAABBCC=BF?B>B?B>A>@?=@@B@C?AA9999=@?@<@9=BBCCACCBBCBED@@@B000==+00>0000)059B@6BBB?
@N9IO0:00809:06089
TACGTAGGGTGCAAGCGTTAATCGGAATTACTGGGCGTAAAGCGTACGCAGGCGGCTTTGCAAGACAGGTGTGAAATCCCCGGGCCTAACCTGGGAACTGCATTTGTGACTGCATCGCTAGAGTCTGTCAGAGGGGGGTGGAATTCCACGTGTGAGCAGTGAAATGCGTAGAGATGATGGAAGAACACCGATGGCGAAGGCAGCCCCCTGGGATGAGACTGACGCTCGATGTACGAAAGCGTGGGGAGCAAACAGG
+
BBBCC9995;A@A>A@?@496;CC>B=?9>>:;<,4:944)4:AAAA>=00,00+00/)/AB<BAAAB@CCCCDC<>>=B,00,0+0/)/699;8;>AACBAAB=BCAA;;9??<<9993333333<<??9983333#3738;A;A<AA>><?:?AB=474?C6BB@<:;;;//////;5858=4@?>4::=?::94-34::43333$3<91=AA??953888..----.033777=(33@7:33&3333=5@A@5
@N9IO0:00809:06104
TACGTAGGGTGCAGGCGTTAATCGGAATACTGGGCGTAAAGCGTGCGCAGGCGGTTTGTTAAGACAGGTGTGAAATCCCCGGGCTTAACCTGGGAACTGCGCTTGTTACTGGCAGACTCGAGTGTGGCAGAGGGGGGTGGAATTCCGAGGTGTGAGGCAGTGAAATGCGTAGATATCTGGAGGAACACCGATGGCGAAGGCAGCCCCCTGGGCTAACACTGACGCTCATGCACGAAAGCGTGGGGAGCAAACAGG
+
@@AA?99:0;;;BB@CCB@B@BCD@C69;@@@@<@>@BB:@AA@@@@A;;5;B>DC?JCIC=A;@>;=<A@@A@:@BCA7BG/:4.4.45444)46;9955566?<<>@AA:AAA?ABA=@@:5458=<BACDFEE(AB?=<>;@+//957<////)/799;<>3559=959=@=:99A;:;5;;@BC>BABC@CBB?A<@A;;;;;*9><2<<?6?40//-------89;8???>7<844???.4378=5=A?>
@N9IO0:00768:06112
TACGAAGGGTGCAAGCGTTAATCGGAATTACTGGGCGTAAAGCGCGCGTAGGTGGTTCAGCAAGTTGGAGGTGAAATCCCCGGGCTCAACCTGGGAACTGCCTCCAAAACTACTGAGCTAGAGTACGGTAGAGGGTAGTGGAATTTCCTGTGTAGCGGTGAAAATGCGTAGATATAGGAAGGAACACCAGTGGCGAAGGCGACTACCTGGACTGATACTGACACTGAGGTGCGAAAGCGTGGGGAGCAAACAGG
+
@>A@=4::0;@?C?B<;;@C=BAB:?;?=ACBCC>BBA@@<@@?>B:;;DD@CD@C@CBC@A?ACAK@CC?CCCF?CCCC:BB<BBAB>A=@@B<A@B;:;9@B5;;;-:;;:?A:9;BAABBCBBC@CCCCCC>BB;;;::8:D=A?:::?@@B?@:@;999&0>0//0/3?;9>9<B2:495==?;?>?@9?@?2:6:AAAABB?AB???@AABB@@@@@;;;CEE@BA@;;;0;;;;AAB:BCCBE?B@@=
@N9IO0:00768:06132
TACCTGCAGCCCAAGTGGTGGCCGTTATTATTGGGCCTAAAACGTTCGTAGCCGGCTTCGTAAATGCCTGTGTAAATCGAACGGCTTAACCGTTCGAACAGCGGGTAGACTGCGAGGCTTGGGACCGGGAGAGTCGCGAAGTACTCCGGGGGTAGAGGTGAAATTCTGTAATCCTCGGGGGACTACCGGTGGCGAAGGCGTCGCGATAGAACGGCTCCGACGGTGAGGAACGAAGCCCTGGGGCGCAAACCGG
+
ACC?A??@@@D=A=A;:4;;2;>A@?AA=AB<@@;??@>@@6:::>@@@:;;@C@CC@A??A@9>:;6;ACBCB@9>0/08A838:*0+/3;96:?<9<BBBBB>ABBCBBA??;;6;<@GG7;:?AA9C@@@@AB;;;?CCCDCB>BBBA,AA@;;5;A@A;@?BAAAA?@@=?BAABA0AA;;;4;54;.:?@7<:ACBDCCB;<;;;49<8<<@;978=::99>5>3<=B2999,9@@A8@@ACE>B@B@
@N9IO0:00772:06120
GACGGGGGGGGCAAGTGTTCTTCGGAATGACTGGGCGTAAAGGGCACGTAGGCGGTGAATCGGGTTGAAAGTGAAAGTCGCCAAAAAACTGGCGGAATGCTCTCGAAACCAATTCACTTGAGTGAGACAGAGGAGAGTGGAATTTCGTGTGTAGGGGTGAAATCCGGAGATCTACGAAGGAACGCCAAAAAGCGAAGGCAGCTCTCTGGGTCCCTACCGACGCTGGGGGTGCGAAAGCATGGGGAGCGAACGG
+
?@:;;;;;;;"49399::?BB@CCAJ@BBA@?@A<;;;AB<AB<;;0>>BB;00*0AB;CCFF>CBCCC9;;BBC=BA?A?2:;;:9#4;A;BB?C?A@@AAAB@@@8?;?;??@@@?;=>?:998:=<BBC8B?????:>=@@<>??B??>=B=<1BA<<5AD>B>B<;<>=@?><<A8?/33=29989$888:+5,9>=AB96558818<;1:/0,0===;2;;;;$9::44;09949377*38333499=
@N9IO0:00780:06126
GACGAAGGATGCAAGCGTTATCCGGATTCATTGGGTTTAAAGGGAGCGTAGGTGGTCTTATAAGTCAGTGGTGAAATCTCTGGGCTTAACCCAGAAATTGCCATTGATACTGTAGGACTTGAGTATAGTTCCGTTGGCGGAATATGACATGTAGTGGTGAAATACATAGAGATGTCATAGAACACCGATTGCGAAGGCAGCTAACGAAACTATAACTGACACTGAGGCTCGAAAGTGTGGGGATCAAACAGG
+
BCC;:9:@BBBBA=A;;:?BDC@C@AA??@?=A@8?@-:9+79.337=;==;::5;BB=BCC<@@B??=@=???C=:::AABB=A??C7?:09944)4.4:5@B7;;BCB@AADC?AAA?ABBCCB;;;==244.4.4:9<9>@>>=>>777<9995:@AC>CC??:99@>>9:989?9::49>@5:08*...8*.(-99;79697=909555=9=?BBBCA0000*0<095909;:5555&59599)9552
@N9IO0:00780:06148
TACGTAGGGTGCGAGCGTTAATCGGAATTACTGGGCGTAAAGTGTGCGCAGGTGGCCGCGCAAGTCGAGTGTGAAAGCCCCGGGCTTAACTTGGGAATTGCGCTCGAAACTACGTGGCTAGAGTGTGGCAGAGGAAGGTGGAATTCCACGTGTAGCGGTGAAATGCGTAGAGATGTGGAGGAACACCGATGGCGAAGGCAGCCTTCTGGGCCAACACTGACGCTCATGCACGAAAGCGTGGGGAGCAAACAGG
+
BCBBAAAC=9:9BBA@BB<B@BCCAD@C@CCCCC>BBBDG>BBABCBBB994:;2;>B@BBB=A@DBAAACCBCC;;;;;*9=6@?>B@BBACC>DAC=??BBB>>>>588B<@AB@BBACAB:::?;?@999=A>@?AB>B?B@C@CDCCCC>B;;7;=CB=CBA;;;?@@@=;@@29:5:69@@=CCBB>B;:5:;A;;;;@;@:;:,9.97@@@@@>;::=96599B@A;@7CABBCCC9BBBBC=BBB?
@N9IO0:00781:06158
GACAGAGGGGGCAAGCGTTGCTCGGAATCACTGGGCGTAAAGGGCGCGTAGGCGGGATGGCAAGTCGGTCGTGAAATCCTTCGGCTCAACCGAAGAACGTCGGCCGATACTGCCGTTCTTGAGGGATGCAGAGGAGATTGGAATTCCCGGTGTAGCGGTGAAATGTGTAGAGATCGGGAGGAACACCGGTGGCGAAGGCGGGTCTCTGGGCATCTCCTGACGCTGAGGCGCGAAAGCGTGGGGAGCAAACGG
+
ABC@?@@@@@1@@7;9;;@CDCBC@C>BBCCCCC>CCCDF?CC?@AABBCF@CDD>F?>:9:6;BCC?DBBBBBE>CC8:6;@@@@@B?B?BB?BB>@@@AB=B?BBBBAAAA=@@>AA?ABBC<;;;AA@CE?@@@A6:6:;@=?B=BABBBC@@@?AABB<BCCBBBBAA9;;;;0;B=A>AA@?D?:;9:CC?B>BBD=?>>>@CC>AA?C885:AAAAA@?>>8<<=9:9/:::7978*7<=<</383
@N9IO0:00784:06136
TACGTAGGGTGCGAGCGTTAATCGGAATACTGGGCGTAAAGCGTGCGCAGGCGGTTTTGTAAGACAGACGTGAAATCCCCGGGCTTAACCTGGGAACTGCGTTTGTGACTGCAAGGCTAGAGTGTGGCAGAGGGGGGTAGAATTCCACGGTGTAGCAGTGAAATGCGTAGATATGTGGAGGAATACCGATGGCGAAGGCAGCCCCCTGGGTCAACACTGACGCTCATGCACGAAAGCGTGGGGAGCAAACAGG
+
?@@AABAB<:<;A@@;;:4;4;968=7?@BBBB=;;;CB=BB;;;BBA;;5;;5;9;*9>;5459B@@B@;55:3:ADC9BB;:9=B=A>ACC=C@C;;9??B=BA?@;9:??9?;@DBB@B;::B=?A@ABABBB*BBCC490/39//)///:?=<=666@6;@966@CBC>A559.55.5.55949944.4:;6;055<<<<<+<<>6<<=9==<::9///856////3555)55999<=066;;A4;;==
@N9IO0:00804:06149
TACGTAGGTGGCAAGCGTTGTCCGGATTTACTGGGCGTAAAGAGCGCGCAGGCGGTTGATTAAGTCGAATGTGAAAGCCCCCGGCTTAACTGGGGAGGTCATTCGATACTGGTCGACTTGAAGGCAGGAGAGGGTAGTGGAATTCCCGGTGTAGTGGTGAAATGCGTAGATATCGGGAGGAACACCAGTGGCGAAGGCGACTACCTGGCCTGTTCTTGACGCTGAGGCGCGAAAAGCTGGGGGAGCAAACGGG
+
BC::5@=544.49.4/9:,///)/58:@9;:;9<)44<<<09:9>A@;;95.5:.5.555./:=@<00*/;7///)49999(9.4439495599&55.55555@>:;;5:9.4<::;B?BB?A=@@A;;;:@C=?BABB?A>B5;;.;2:AABCBC@CBBB=A@@@@@@@AA???C9??<?;=@@:=;;;=A;;5;<?@AAAAA@;;8;@B;;;;E@BBBBA@@AA=BBB::::.;@AAAAA,@?A?A5;:99
@N9IO0:00768:06189
TACGTAGGGTGCAAGCGTTAATCGGAATACTGGGCGTAAAGCGTGCGCAGGCGGTTATGCAAGACAGGTGTGAAATCCCCGAGCTCAACTTGGGAACTGCACTTGTGACTGCATAGCTAGAGTACGGTAGAGGGGAGTGGAATTCCGCGTGTAGCAGTGAAATGCGTAGATATGCGGAGGAACACCGATGGCGAAGGGCAGCTCCCTGGACCTGTACTGACGCTCATGCACGAAAGCGTGGGAGCAAACAG
+
BBABA@@A<@A@B<A???;@>AA@<@+00:00/(4:@BB=CBBBABCB;;6:A;B?;;;BB<@ABBB=BB;;;B:ABCB7;00000/6:<7==5<8?@@@@>@7>;;?AAAAA;;<;:A@ABCBBB?????BBA9AAAA7979=@?AAA???AA@AB@;::59A<<>>>;::<<54.4:)/)///38/33-33/)//(//////9.68633-333877;337444;;>>><<;;(44;449,444990955
@N9IO0:00770:06201
TACAGAGGGTGCGAGCGTTGTCCGGAATCACTGGGCGTAAAGGGCGTGTAGGCGGCTGGCTAAGCCGCGTGTGAAAGCCCGGGGCTCAACCCCGGAACGGCACGCGGGACTGGTCGGCTCGAGAATGGTAGAGGCGAGTGGAATTCCTGGTGTAGCGGTGGAATGCGTAGAGATCAGGAAGAACACCGGTGGCGAAGGCGGCTCGCTGGGCCATTTCTGACGCTGAGGCGCGAAAGCGTGGGGAGCAAACAGG
+
ABCAAACE>@?>B??888=?@@=B>B=A@BBBCD>?????8?@8@@???@@<?>9>9919@>3:8199=??ABBD=@AE>CCC8@@@@=@@A6?=@<;:49B>??CE>BBDC>BBB=A@::<BB@CB@BBBBB?BB@@@@8=8=:?<CD:C;::BAA;5;.5.9:BBBCCB@@AB;5099BB?BBB@C?CB@CBB?C?AA>ABBAA@AA8A;@@C9A@;;;CC;;;:4:9:BBC>B@@@CCC;BBECC>BBA@
@N9IO0:00777:06193
AACCAGCACCTCAAGTGGTCAGGAGGATTATTGGGCCTAAAGCATCCGTAGCCGGCTCTGCAAGTTTTCGGTTAAATCCACTTGCTCAACAAATGGGCTGCCGAAAATACTACATAGCTAGGGAGTGGGAGAGGTAGACGGTATTCGGTAGGAAGGGGTAAAATCCTTTGATCTATTGAGGACCACCTATGGCGAAGGCAGTCTACCAGAACACGTTCGACGGTGAGGGATGAAAGCTGGGGGAGCAAACCG
+
<3?:?@@AB?CA@7;;A=ABBB?BD<EC?AB@CB=C7;;C>BBBBB@BBBAA<@=@ABABBD?BBCC9CC?C@CC=??9@A@6;;BAB>@@@:@@@9@;;;5;;AA3AABAABBB@BC@AAC9AA;;</:@;;4;;;;;@;@;;7;B@BBB@B=@@@2;;;;.;B9>@5;;:AA@@<??@<@C?BB?CB@@9000+0(/>=;=?<<7<>?6;73392333>?8=A8882777<=/9955555'5998<0=99
@N9IO0:00790:06172
TACGTAGGGTGCAAGCGTTAATCGGAATACTGGGCGTAAAGCGTGCGCAGGCGGCTTTGCAAGACAGATGTGAAATCCCCGGGCTCAACCTGGGAACTGCATTTGTGACTGCATCGCTCGAGTGCGGCAGAGGGGGATGGAATTCCGCGTGTAGCAGTGAAATGCGTAGATATGCGGAGGAACACCGATGGCGAAGGCAATCCCCTGGGCCTGCACTGACGCTCATGCACGAAAGCGTGGGGAGCAAACAGG
+
ABBCBCCC=;;;A?A@@@@C@CCA?@,00<<<:395;@D=B@@@CBBBBB?;;4;;B0?AB@<9;;:;>@@@@@=ADED:BA<:;;A>@>@@@9@?BBBCCBC>BAAA@:::???CBBAAABAA;;6;AAAABBB0A??<?5;5;<@@;;;ACCBCC@@@B<;;;;;;A@?999558<:;?7==9,//772//93958935555&555)5.555559999;=<9::;;;;:==5>844<::+94444(4;=8
@N9IO0:00793:06177
TACGTAGGGTGCAGGCGTTAATCGGAATTACTGGGCGTAAAGCGTGCGCAGGCGGCTTCCTAAGTCAGATGTGAAATCCCCGGGCTCAACCTGGGAACTGCGTTTGAAACTGGGAGGCTAGAGTGCGGCAGAGGGGGGTGGAATTCCACGTGTAGCAGTGAAATGCGTAGATATGTGGAGGAACACCGATGGCGAAGGCAGCCCCCTGGGCCAGCACTGACGCTCATGCACGAAAGCGTGGGGAGCAAACAGG
+
@BBBBBCD>@A?@@;?@@=@>@AA?@496;BAAA;A@@??0;;>BB@@>BB>BB>BCDIABB@:;6???:66BB>5<C<<.:80884:43289A=B8A?94788(33;(3/0/(/0(///69AA@9939997<;;;7$38/3,9,36=<88887778327;>6@@9229>@?>>=7;0558<5@@@>A@@@>ABA:B:BB=BBBB19:D>C=AA0000::000/778>?>>9:?9?ABAAAA3:9?>?8A??<
@N9IO0:00796:06169
TACAGAGGGTGCGAGCGTTGTCCGGAATCACTGGGCGTAAAGGGCGTGTAGGCGGCTGGCTAAGCCGCGTGTGAAAGCCCGGGGCTCAACCCCGGAACGGCACGCGGGACTGGTCGGCTAGAGAGTGGTAGAGGCGAGCGGAATTCCTGGTGTAGCGGTGAAATGCGCAGATATCAGGAGGAACACCGGTGGCGAAGGCGGTTCTCTGGGAATGACCTGACGCTGAGGAGCGAAAGTGTGGGGAGCGAACAGG
+
CCB@@@DE>CCBA@???>9:::?A?B8;:@A@@@;>>99939A9ABBBBBB?A@??9:399<100-00>>>>AAA:??A3@>?.9:;B;@@@5?=@4:9.4;:9444)449?;@AA;AAABA;;;AC?CBCCC@BBB@@@>A;A7A9CCAAABBBCD=?@@<5A=>CBB;99<?A@:38<=A>@??<@;::8:BB@D?CB@C;;;CCCC6;9;@@C?BBB@@@ABAB@CDCCFJ?CAAABBA.;;@@A?AAA9
@N9IO0:00799:06206
TACGAAGGGGGCTAGCGTTGTTCGGATTTACTGGGCGTAAAGCGCGCGTAGGCGGGTCACTAAGTCAGGGGTGAAATCCCAAGGCTTAACCTTGGAACTGCCCTTGATACTGGTGACCTGGAGATCGGGAGAGGTTGGTGGAATTCCGAGTGTAGAGGTGAAATTCGTAGATATTCGGAGGAACACCAGAAGCGAAGGCGGCCAACTGGCCCGATACTGACGCTGAGGCGCGAAAGCGTGGGGAGCAAAACAGG
+
@AA:@<>>>>0?<@<ACC=@@;@A4;;B<AAABB=;::=909=9>@;5;@@;;;:,5@@>9<5;965<AA*55<<4<>@8?;?9==4;758=8C;>25:944(45455>>CD?BBAA=;;5:?@@9:9.7;8;9?=?=AB=@=@?C=@@@@AAAA;;7;;;C>C=@AA996=<@8A=:>>:?9==>8;>>499>?<?=@B=A7;6;@?9=@9>??988=>>?888>>8=??;=92=@877@?2?@::::&:==2
@N9IO0:00801:06184
TACAGAGGGGGCAAGCGTTGTTCGGAATTACTGGGCGTAAAGGGCGCGTAGGCGCCTTCTAAGTCGAACGTGAAATCCCCGGGCTCAACCCGGGAACTGCGTCCGAGACTGGAAGGCTCGAATCCGGGAGAGGGATGTGGAATTCCAGGTGTAGCGGTGAAATGCGTAGATATCTGGAGGAACATCGGTGGCGAAGGCGGCATCCTGGACCGGTATTGACGCTGAGGCGCGAAAGCCAGGGGAGCAAAGCAGG
+
BBBBAAAAAA2BC9ABCB@CBABB=A=A<??@?A=9::BB=BC>AABBABA?889>@;=@C=@@?5:5:;;;BC=BBBA:AC>CB@A@DD>CC>C@@@@ABBC@BBCCCCCACAB@BBB@9454.4909>AA@<BBBBB=@5@7:7<A:CBBAA5:48<@A;@@@BBCBCBBBAA@:==:B9BBB:869@=>A?8=99907>?;:CB>@B?B@CCB9BBBA@>==>8;?;779.77-3777(3377;/37>A8
@N9IO0:00804:06188
TACAGAGGGGGCGAGCGTTATTCGGAATTATTGGGCGTAAAGGGCGCGTAGGCGGCTTTTCAAGTGACGGGTGAAATCCCTCGGCTCAACCGAGGAACTGCCTGTCAGACTGGAAGGCTTGAGACCGGGAGAGGTGAGTGGAATTCCCAGTGTAGCGGTGAAATGCGTAGATATTGGGAGGAACACCAGTGGCGAAGGCGGCTCACTGGACCGGTACTGACGCTGAGGCGCGAAAGCGTGGGGAGCAAACAGG
+
@@BBBBBBBB1@@>@9;:?BDACD@C@B@BC@CC>AABBD>DD=BBBBDAA???=?DDC9AA=??BCCDC>BBBC=@>>6?9:6;@CC@E@AAA=@=A>???BBBBBBBBCC@C?B?AA5::=@@5;;0:A9:49AAAAB>@9?;?>9@@AA@@@A@>@;99/:=:::@?AABC@CE@BB@B@AAA@BCCCABBB?A>@@;@B@AADD?BABD@CAA@CCAAACB@@<@@@BBB8;;BBBDG;AABDC>BBB@
@N9IO0:00813:06191
CACGGGGGGAGCAAGCGTTGTTCGGAATCACTGGGCGTAAAGGGCGTGTAGGCGGTCAGGTAAGTGTGATGTGAAATCCCTCGGCTCACCCGAGGACCGGCATCGCATACTGCTTGGCTTGAGTACGGGAGAGGATGTGGGAATTCCTGGTGTAGCGGTGAAATGCGTAGATATCAGGAGGAACACCGGTGGCGAAGGCGCACATCTGGCCCGATACTGACGCTGAGGCGCGAAAAGCTAGGGGAGCAAACGGG
+
>>000000%////)/9<><??9=B:@?A=;;BBC=:;;CC>CC>CDCCBBC=@@=@BBA<@A7BBCBCAAACCHJ?ABA:>55.5:5559)5594;;8=9=====<;::::;;C@D@CC?BBAAB;;;0;??B>CAB@@@:@@B@B@BB?BCBBCCC@C@@@;<;<CBB@@@@@BBB>@@=@<ABB?BBBB?B;:6:=AAACC@?@9505>/56:<<;:::666>>@999959;;&9::::<;/45::<4:9:4
@N9IO0:00770:06222
TACAGAGGGTGCGAGCGTTAATCGGAATTACTGGGCGTAAAGCGCACGTAGGTGGCGACGTAAGTCGGGTGTGAAAGCCCCGGGCTCAACCTGGGAATTGCATTCGAGACTGCATTGCTGGAGTACGGAAGAGGAGGGCGGAATTCCCGGTGTAGCGGTGAAATGCGTAGATATCGGGAGGAACATCAGTGGCGAAGGCGGCCCTCTGGTCCAGTACTGACACTCAAGTGCGAAAAGCGTGGGGAGCAAACAGG
+
?A<555<<4:;=><=99:8=197@7<9<7<?799/8=89:/9980=0000>+00;A@@@BBB<@A@@@8;;;;00,0000+0>+00/0+06BCE=B?B?BBBB?C;;;A@CC@@>?BAAA;??:::@@B=;;;6;;B0;:4:69=AC=C@CC@999949@B@:9;;?;:;:9;;>=@466155445<=;:<56557<.457<:1:;9;4;969;666<;;97:@00+0<0/4444&49556@@05665=2===7
@N9IO0:00784:06234
TACGTAGGGGGCGAGCGTTGTTCGGATTTACTGGGCGTAAAGAGCGCGTAGGCGCCGGATAAGTCCGTTGTGAAATCCCCCGGCTCAACCGGGGACCCGCTTCGGAAACTATCCGGCTTGAGTCGCGGAGAGGAGAGCGGAATTCCCAGTGTAGCGGTGAAATGCGTAGATATTGGGAGGAACACCGGTGGCGAAGGCGGCTCTCTGGACGCGTACTGACGCTGAGGCGCGAAAGCTAGGGGAGCAAACGGG
+
BACCC@@@@?0AA@A@AA?BB?AC6;;@;@BBBC?:;:BD=CBBAAABBBD?99:==;>AB=BBA?BC=@?BBB=BBEDD3D@A@AC@C?CCC9@>@:??A<;:6;C=BAABB?B?BC?BBBBCBCC@BBBB@DBBBBA>A9<:?=6?AA;;;@AB?ABCB<AA@@@@@@@@@;<=59929;???<B=;;6;BB=A>;<8;BBCCCC@CCBCBAABBAAAAABB@@=@AA;;;6;BAA@DD;AAACD?DEE<
@N9IO0:00790:06225
TACGGAGGATCCAAGCGTTATCCGGAATCATTGGGTTTAAAGGGTCCGTAGGCGGTTTAGTAAGTCAGTGGTGAAAGCCCATCGCTCAACGGTGGAACGGCCATTGATACTGCTAGACTTGAATTACTAGGAAGTAACTAGAATATGTAGTGTAGCGGTGAAATGCTTAGAGATTACATGGAATACCAATTGCGAAGGCAGGTTACTACTAGTTTATTGACGCTGATGGACGAAAGCGTGGGTAGCGAACAGG
+
AA@B=;;5;>>8=:>;;;@A@@?B<?398;:8==5;;4:<2:92:<255<=8584:C>@AAB?BAABA?>;==@;1=@B;@AA:::AB?@A=@@=@8@?8<6::8?=>?@:9:DBAAAB>?@?D=AAB:;5:=@@A>??BBB>BBBBBBB@@@@A@<7955=6=>BF=@@;;;@?;;;;;5;5;@@=A=B8;;AD5;2;9949@DDB@:;5559,5:459:>@?=9957<5555)5==9;;0;@@@BC?;;96
@N9IO0:00803:06223
TACGGAGGGTGCAAGCGTTGTTCGGAATTATTGGGCGTAAAGAGCGTGTAGGCGGTCGGGTAAGTCAGATGTGAAAGCCTTCTGCTTAACAGAAGAAGCGCATTTGAAACTGCTCGGCTGGAGTACGGGAGAGGAGAGTGGAATTCCCGGTGTAGAGGTGAAATTCGTAGATATCGGGAGGAACACCAGTGGCGAAGGCGGCTCTCTGGTCCGATACTGACGCTGAGACGCGAAAGCGTGGGGAGCAAACAGG
+
ABAA=;;:09@@B?D;;:<@>5?;9<4=4>?6==4744::2:?A???AA@@=@A;ABAA<BD@CCBCFDAAA@B<4@B7A7@ACBB8B8<<B<7BB=A@?>=AB:BBA;A@@@@@A>@BC?;;;ACBB<AACB>AABBBC@F=?=?C=C=AAAAA??<?BBB>B@BBAAA@?@@@@A9>=9?;@??<?999?BCA;A?;;4:>>?9>@5><7<BCE@AAAABBB@@BB;9:9<<0;@@@BCC9BBCCC>C@@<
@N9IO0:00811:06225
TACGTAGGGGGCGAGCGTTGTCCGAATTTACTGGGCGTAAAGCGCGCGTAGGCGGTTTCTTAAGTCTGGGGTGAAAGGTTCAACGCTCAACGTGAACAGTGCCTTGGATACTGGGAGACTTGAGTCTGGGAGGGGGTAGTGGAATTCCTGGTGTAGCGGTGAAATGCGTAGATATCAGGAGGAACACCGGTGGCGAAGGCGGCTACCTGGCCTAAGACTGACGCTGAGGTGCGAAAGCGTGGGGAGCGAACGGG
+
CCAAACCCCD5CB?@>?@<@ACACB?BA<?@>@>:9;:CE=C;;;;AAA;:5;;5;D=BB@A=;;;;5==2;;AC=CAD@CF@D@@@>@:>CA=@<@000=@<?<B?B?=?><<6899;;=B?@@@AAA9AAA@@0A;;<9?C@C?C@CB@BBBBBAA7ACCA8DDBCBCCCBBBBBD<??<?9>AA>A>@@<@AA=B?BB?:::B???;@=;:39=<<:::@@@>??=;;5<A>6BBAAADD8?9:;A=@??;
@N9IO0:00812:06236
TACGTAGGGCGCAAGCGTTATCCGGAATTATTGGGCGTAAAGAGCTCGTAGGCGGTTTGTCGCGTCTGCCGTGAAAGTCCGGGGCTCAACTCCGGATCTGCGGTGGGTACGGGCAGACTAGAGTGATGTAGGGGAGACTGGAATTCCTGGTGTAGCGGTGAAATGCGCAGATATCAGGAGGAACACCGATGGCGAAGGCAGGTCTCTGGGCATTAACTGACGCTGAGGAGCGAAAGCATGGGGAGCGAACAGG
+
CCAAABCC=???@;??AA?BBB@C@B?B@BA@CE=>??@@8@::9@@??>>9>>9>A:@?EBBBCB9;8<??<>?7????CCD:@@BB?ABB>B?B;;;BDB?BCC9?????9@??AABBBBAA?@?@@>=>>4@ABCBC?C?B@C@BC?CCCCCCB>ABBB=BBBCBBBBBCCCA;6@B?A?BBB>BBBB?@AA<A@BBB@BB@@@@@;@AA?C@CAAAA@@@AAA=>??999.;@@@AAA7AB?@A?@@@>
@N9IO0:00770:06277
TACGGGGGGGGGCAAGCGTTGTTCGGAATTACTGGGCGTAAAGGGTTCGTAGGTGGCCAACTAAGTCAGACGTGAAATCCCTCAGCTCAACTGGGGAACTGCGTCTGATACTGGTTGGCTTGAGTGCAGGAGAGGAACGCGGAATTCCAGGTGTAGCGGTGAAATGCGTAGATATCTGGAGGAACACCGGTGGCGAAGGCGGCGTTCTGGACTGCAACTGACACTGAGGAACGAAAAGCCAGGGGAGCAAACGG
+
A<<<><<<><<"<:)----(-75:;:>:?9<BBBC9:::?>,99,435/0772/0+0).(.-/)/7:/49444::;0;:9-9@?@@A?@<?;;;;.:<?999=55:>@BBBBB?CACACB?BAAAA@@?=@@AA>A@;;;A>A>B?B?BC?BBBA@>>:>=?;466666=<==666<;8<=?B?AAA<?<?B?AAA>A=;;5<@@6;;CAA@@CCC>@;;;;;@<=9919177777&774:;C>9;;>;73397
@N9IO0:00788:06261
TACAGAGGGTGCGAACGTTGCTCGGAATTACTGGGCGTAAAGCGCGTGTAGGCGGTCTGTTAAGTTGGTAGTGAAATCCCATGGCTCAACCATGGAAGTGCTGCCAAAACTGGCAGGCTGGAGTGCCGGAGAGGGTGGCGGAATTCCCAGTGTAGAGGTGAAATTCGTAGATATTGGGAGGAACACCGGTGGCGAAGGCGGCCACCTGGACGGTAACTGACGCTAAGACGCGAAAGCGTGGGGAGCAAACAGG
+
BBCCBBCC>@@>@?;999;??AAA?A5:58AABC=A?88939A@@AACA@C?;;2;44<=:?:@@?B?CBCBCB?8;;;4;<>5;;BB:B7;;<8A;@@@>=@B2959&5<<6=CC<>@D:;AA;;798@B@AD=;;;;C?C6;7;B=BCBB@AA;:6:>>>4@9;;CCCAB??<@?9<<8<8BAA=B=@@7@@A=A=@@>B?B=;>>7::;7::7<C<<;:333288344=AD=AA@AC=>1BB983,3A@4
@N9IO0:00789:06300
TACGGAGGGAGCTAGCGTTGTTCGGAATTACTGGGCGTAAAGCGCACGTAGGCGGCTACTCAAGTCAGAGGTGAAAGCCCGGGGCTCAACCCCGGAACTGCCTTTGAAACTAGGTAGCTAGAATCTTGGAGAGGTCAGTGGAATTCCGAGTGTAGAGGTGAAATTCGTAGATATTCGGAAGAACACCAGTGGCGAAGGCGACTGACTGGACAAGTATTGACGCTGAGGTGCGAAAGCGTGGGGAGCAAACAGG
+
@@BB=@@A9:;:AAA@@B?CC@CC?D998;B@@@<A@?BB>AACBAA@ACD@::9<DBABBCACC@@@999:BAG;@?>0;;;.;?@>.999+5>>8>:;:=@B:BCG<AAA@=@:9:CCDC?@@@=@<@@;;5;@??@C?C<A?A=A@B@CBBBBB@BCDC=B?B;;;::??A<@?<A:9:59>@<????;>>>9?9;@@@BABBBDABBB?CCCBGECA@@@A@A=AAA@?@;@BBBCEE;BBBBE>CCC@
@N9IO0:00795:06287
TACAGAGGTGGCAAGCGTTGTTCGGAATTACTGGGCGTAAAGGGCGCGTAGGCGGTCTTGTAAGTCCCGTGTGAAATCCCCCGGCTCAACTGGGGAATGGCACGGGAGACTGCGAGGCTTGAGTTCGGGAGAGGGAAGCGGAATTCCGGGTGTAGCGGTGAAATGCGTAGATATCCGGAGGAACACCGGTGGCGAAGGCGGCTTCCTGGACCGACACTGACGCTAAGGCGCGAAAGCTAGGGGAGCAAACGGG
+
@@BBBBB@CC?BB@BA>?<?A?BB@C@D?BBBBC<A@@@B<BB=CCCCDBB???<?BA?CBB?AACC?CBBBBC@;@>>>>,?;@@;;7;BBBC9B@DE?BA;;;0;;:@@@@A;;8;C?CBDCADBB<BCBBB>B?ABB<@6:6;?BC=CBBBBBB>BBBC>DCBBBBCBBB;;5;5976<9??>:?=9909??.949=8::29=@@>@@<@@@BBBCABCA;;8;<ABDCBL;;;BAAAA9@A@AG<BAA9
@N9IO0:00795:06292
TACGGAGGGAGCTAGCGTTGTTCGGAATTACTGGGCGTAAAGCGCACGTAGGCGGCGATTCAAGTCAGAGGTGAAAGCCCGGGGCTCAACCCCGGAACTGCCTTTGAAACTAGATTGCTAGAATCCTGGAGAGGTTAGTGGAATTCCGAGTGTAGAGGTGAAATTCGTAGATATTCGGAAGAACACCAGTGGCGAAGGCGACTAACTGGACAGGTATTGACGCTGAGGTGCGAAAGCGTGGGGAGCAAACAGG
+
AABB?BAD<:;:AAACCC@AA<AA>A5;5;@A@A<;;:DE=;<CDCA@ACCBCC?C:;<@CC?CBBBBBB?BCCG>BBB<AAA6A;:;@EEL9C@B?A???>?B=CCC>CCBBA@<AACAAA>@@<9:4;D;;7;@ABBC@F@C?C@DCBBBBDBBB@CCDD=B?;<;AA@@@C@BC>A?;;9:@A=AAAA<@@@;?=?BCBAB?AAB?BAAA@CCB@BBBBAA999<ABABAB:@?@?==>3>?>?>8>@@>
@N9IO0:00796:06306
TACAGAGGGTGCGAGCGTTGTCCGGAATTACTGGGCGTAAAGGGCGCGTAGGCGGCCGGGTAAGTCGGGGGTGAAAGTCAGCGGCTCAACCGCTGGACTGCCTTCGAGACTGCCTGGCTTGAGCATGGTAGAGGCTGGCGGAATTCCCGGTGTAGCGGTGGAATGCGTAGAGATCGGGAAGAACATCAGTGGCGAAGGCGGCCAGCTGGGCCATTGCTGACGCTGATGCGCGACAGCGTGGGGAGCAAACAGG
+
CCCBB@?@<@@=?>?>@A>????C@C?C@CAA@B<?>=;=*78*8?>@AAA?BB@B?CE=BB?BBBBBCB5BBBD>BCBDCCC?CCCC@C@CCBC?CBBAC>A>BCBBBB;;:ADD@CC?CAA@BAB@@AABB?BEG@EC?B?B@BD=B?BAABBAA=AF9;9;C@@@BBB@ABBBB=B;@D@BBBBBBBB@CCE?B?997:<AA?@??<?=@@>BBBCBBCCBBBBBBABAAABABBCC>?1@?@::39;;8
@N9IO0:00805:06280
TACGGGGGGGGCAAGCGTTGTTCGGAATCACTGGGCTTAAAGGGTGCGTAGGCGGGCCGGTGGGTGCCATGTGAAAGCCCTCAGCTTAACTGAGGAACTGCATGGTATACCGCCGGTCTTGAGGTCGGCAGAGGAACCTGGAACTTTGGGTGGAGCGGTGAAATGCGTAGATATCCAAGGGAACGCCGGTGGCGAAAGCGGGGTTCTGGGCCGATTCTGACGCTGAGGCACGAAAGCGTGGGGAGCAAACAGG
+
BBDDCCCCCD"BB9;;@@>BC@BE?C?CC@A@AA9@A;??8@@;@@CC;;;@CDD;:;;@CCE>CBB@CCCBBBC>BBF>CCCCCG?A=AB@A@?B=AAABBBB?BBBBC?BB>@?ABC?A@A=A<<5;;;:@?A?C@CC@C?BBC<A@9;;5:;@@=ACCF>?@????@BB@@@?>399(3-3<<4=6>B>AAC>6;?@<:&429==>6>;?@A=AAAABBBBBDCAGE;<;B8?@@;;;;-:?A??:@@@=
@N9IO0:00770:06358
TACAGAGGTCTCAAGCGTTGTTCGGATTCATTGGGCGTAAAGGGTGCGTAGGTGGCGGGGTAAGTCTGGTGTGAAATCTCGGGGCTCAACCCCGAAACTGCACTGGATACTGCCTTGCTAGAGTACTGGAGAGGAGATTGGAATTTACGGTGTAGCAGTGAAATGCGTAGATATCGTAAGGAAGACCAGTGGCGAAGGCGAAATCTCTGGACAGTTACTGACACTGAGGCACGAAGGCCAGGGGAGCAAAAGCGG
+
A?@;;:B@BAAAA<@;;;<@B@;<9<C@CCCBIKIAA@BA6A?6??A=BBB?AA6@@<@0@CACCBBB?@A@CCC>:;;BELE<CC;:9;EE<BBE?C9;;BBBB6;AB:;;D@E:9;BA;;66CCBB?@A>?:>>@A?C?B@BE?DCD@CCBBBA@@@ACC>CCBB?@@A??????A?B=@=???;@@::39=;5:5:000(////39288???=@A@AAAAAABA=:>?@BA>A594:@@@2==:999&899>
@N9IO0:00775:06313
TACGTAGGGTGCGAGCGTTAATCGGAATTACTGGGCGTAAAGGGTGCGCAGGCGCTCCGCATGTCGGGCGTGAAATCCCCGGGCTTAACCTGGGAATTGCGTCCGAAACTATGGAGCTGGAGTGTGGCAGAGGGAGGTGGAATTCCACGTGTAGCGGTGAAATGCGTAGAGATGTGGAGGAACATCTGTGGCGAAGGCGACTACCTGGACCAGCACTGACACTGGAGGCACGAAAAGCGTGGGGAGCAAACAGG
+
CCCBBCCD<BBBBBABBA@C>BBB@B@B@CCCCC=BBBBB=BE?;;=B>=9700//97<;@???AAA9???AAD>BBDD;ED<@@>C?B@BCE>DAC?@AAAK@EED>;;<;;<@@@BB9;;CCCC>A:;;AC;;;9;D>A?B@B?BDDAABBBDC@GGDF?CCDCCCBBBCCCCC?BA?B>:::???@A=BBB=A8:9ACCBB>A@??@<@@@@???=90000*00*0:;3333&3339::;/::<<=4;;<4
@N9IO0:00792:06361
CGTAGCAGCAAGGCGTTAGTTCGGATTGACTGGGCGTAAGGAGTGATGTAGGCTGCGCCCCTAAGTTCGGTGTGAAATCTCCCGGCTTAACTGGGAGGGTGCGCCGGAAACTGGGGTGCTCGAGGATGGGAGAGGCAAGCGGAATTCCTGGTGTAGCGGTGAAATGCGTAGATATCAGGAGGAACACCCGTGGTGTAGACAGCTTGCTGGACCATTTCTGACGCTGAGACACGAAAGCGTGGGTAGCAAACAGG
+
444<844//-(-(---(-,-(-2(**(**(((((*-,,(*/2**,--8/55.53883333&3949:544.488444)9=?=;4<5:;7<266@@8===4;;?9:5:7<<5<>C>@2BBBCBBDC>A@BD=BBBB?DB@A;;5;<@=?>BC>@ABBBCC@CCCC>;;;CCB@@ACBBAB<??<?;?878-;;;5;@@DBBB@@@@<?@??<?A?BBC>AA?@?@@@999@@@@@BD;@>A99959@@>@@9@;;5
@N9IO0:00807:06370
TACGTAGGTGGCAAGCGTTGTCCGGATTTATTGGGTTTAAAGGGTGCGTAGGCGCCCTGTAAGTCAGTGGTGAAATACTCTAGCTTAACTAGAGGGGTGCCATTGATACTGCAGGGCTTGAATGAAGTCGAGGTAGGCGGAATTGACGGTGTAGCGGTGAAATGCTTAGATATCGTCAAGAACACCGATAGTGAAGACAGCTTACTAGGCTTATATTGACGCTGAGGCACGAAAGTGTGGGGATCAAACAGG
+
=@;9:99.9C=@@;>;;;>BBC@D>@AB=AB<@@9@B.98*8;874:?====9:5@2999429<>@@BB?BCB?<=AAAA@?<892849::<:>8:+99:3:=04<:;495>@@C?CC:CB:;;;9=C<6668;A@@@CAIBH?C?=?<@@ABC<B=AAAC<???@9>?AABABABAA2568;;;4::;=====49>==>;?6:;<::5::8====:=?C;?<<;:58::333(3:;;<AA2@ACBD9:857
@N9IO0:00815:05795
TACGTAGGGTGCGAGCGTTAATCGGAATTACTGGGCGTAAAGTGTGCGCAGGCGGCCGAGCAAGTCGAGTGTGAAATCCCCGGGCTTAACTTGGGAATTGCGCTCGAAACTACTTGGCTGGAGTGTGGCAGAGGAAGGTGGAATTCCACGTGTAGCGGTGAAATGCGTAGAGATGTGGAGGAACACCGGATGGCGAAGGCACCTTCTGGGGCCCAACCACTGACGCTCCATGCACGAAAAGCGTGGGGAGCAAACAGG
+
ABCAA@CC>@@@B@@>@@4:5;AC=B@B@DCCCF?BBBAB:AAA@@?AAAD@CC@B<AAA;;7;AAAAAAABDDD8::AA9BFDCC?C?AA@CB>B?B5=?@A;:?:=5::B=>7<7=DE<??@BBA?B944@=@5;50/(.05053<@@@D>>:;;88522'2799699:;:77;;5:837.55:(/(..3.338.5.222+2586599&--'-(-(-42,..32..(...-..////&/:;:;;;+:4444(4;;:
@N9IO0:00819:05783
TACAGAGGTTGCAAGCGTTAATCGGATTTACTGGGCGTAAAGCGTGTGCAGGTGGTTGTACAAGTCGGTTGTGAAATCCCTGGGCTCAACCTGGGAACTGCTTCCGAGACTGTGCGACTCGAGATCGGTAGAGGGCGGTGGAATTTCCGGTGTAGCGGTGAAATGCGTAGATATCGGAAGGAACACCAATGGCGAAGGCAGCCGCCTGGGCCTGATCTGACACTGAGACACGAAAGCGTGGGGATCAAACAGG
+
CBE::9A=A4;9@;>@@@=A=@BC@CCE>BA@@C9AA;::.;AAAABBB@B?BB?B=BBB<;7;BBB@CACCBCC?@@?8;::0<??@;A=BBB=B?A:;:B?B?D@A@BBD@@ABBBBBB@@AB<<9A@@@BA:ACADCAC@CC>C@C@@@@AABA?CBCC>BBBBBBA@?@@;;2:.45:5:AA>A><<7@==7@9@CCC?@A=@AD;B=AAABBBCBBBBA@@BAA@@;;;0;;?BAAA8AAAAA=@@@>
@N9IO0:00821:05777
AACGTAGGAGCAAGCGTTATCCGGATTTACTGGGCGTAAAGCGCGTGCAGGCGGTTTGAGAAGTCGTGCGTGAAAGCTCCCTGGCTTAACCGGGAGAGGTCGTGCGGAACTCTCAGACTAGAGACAAGTAGAGGCAAGTGGAATTCCGGGTGTAGTGGTGAAATGCGTAGAGATCCGGAGGAACACCAGTGGCGAAGGCGGCTTGCTAGGCTTGTTCTGACGCTCAGACGCGACAGCATGGGGAGCGAACGGG
+
:-;?AAA:;<6>8<5;;8ADC?B>BCH?CCCCI>;::@;39<BAB@A;9;?BC8BB=BBBB?CCBCCCCC@@@@+0//00*0A;@A@C8B9BC=BABCADCCBABB?C@CCCCCBBA=C;;;<<<<9<;<<486:<:A@@?A@D?C?BE?AA>A@BB@BCCH?CDBA?AADA;44.4.4;7@@A@A?B@;??BCC?C@AB<AA8?@@??:?86@:5?=BBBBED@@?BBBBAAABABBCCBB5>@BCC?AAA9
@N9IO0:00821:05781
TACGTAGGTGGCAAGCGTTGTTCGGAATTACTGGGCGTAAAGGGCGCGTAGGCGGTTTGCTAAGTCAGTCGTGAAAGCCCGGGGCTCAACCCCGGAGGGTCGACTGATACTGGCAGACTGGAGTACGGAAGAGGTAGCTGGAATTCCCGGTGTAGCGGTGAAATGCGTAGATATCGGGAGGAACACCTGAGGCGAAGGCGGGCTACTGGGCCGATACTGACGCTGAGGCGCGAAAGCCAGGGGAGCGAACGGG
+
AA?A?992::2:B=@?BB?AB@CFAC?B?CBAAA;@?>@@8@@;@@BCCBB?@@;@?8?@BB?BCB???AAA???9?AC=CDD:AACC@CDD;C:;:A<ABCBBDC@@@;;;?BCACB@A=@@A@CJAEADBBACDBA;;8;@B@BD=C@BBCABAA=@???9?@@@AAAA@@@@AA9AA>A>AAA?BBBB@CDC@C@CDE>CBBBCDD>B@BBBCBCBDECDDA@A?BBBBBB=BB?BACC5;<;<;<?@A=
@N9IO0:00839:05808
TACAGAGGGTGCGAGCGTTAATCGGAATTACTGGGCGTAAAGCGTGCGTAGACGGCTATCTAAGTCGGGTGTGAAAGCCCCGGGCTCAACCTGGGAATTGCATTCGAGACTGAATAGCTAGGGTACGGTAGAGGGAAGCGGAATTTCCGGTGTAGCGGTGAAATGCGTAGATATCGGAAGGAACATCAGTGGCGAAAGCGGCTTCCTGGACCAGTACCGACGTTCAGGCACGAAAGCGTGGGGAGCAAACAGGA
+
BCCAA@@@;?A=A??=7919:?@@=B?A?@A?@?9??CAC5:9A9:9CBAAA::6:@??@@@<;;;CG?CCDBBA9@@@?5=B;@;;;@C@CCH>C@C@BABB>AABBBCCCD@CAAAAAA@8<;;B>BBBBBB:A><<<+0+/9/95<30///44939=;@4ABBCBC@BAA;9:2:.47A=A@AAABBB>BBA<9?9739<3<8;=2;=:??@AA@CBBBB=A97.3::9:;500/=999.9=ABB<@A=18
@N9IO0:00841:05786
TACAGAGGGTGCAAGCGTTAATCGGAATTACTGGGCGTAAAGCGCGCGTAGGCGGCTTGACAAGTCGAGTGTGAAATCCCCGGGCTTAACCTGGGAGCTGCATTCGAAACTGTCTTGCTAGAGTATGGGAGAGGGAAGTGGAATTTCAGGTGTAGCGGTGAAATGCGTAGATATCTGAAGGAACATCAGTGGCGAAAGCGACTTCCTGGACCAATACTGACGCTCAGGTGCGAAAGCGTGGGGAGCAAACAGG
+
AB@@@AAA<;;:@;????<?=?AA6;6:5:ABBC>;00@@-00/0==@BCCABB@BC@CCBB@BBBB@A@BCBBB=AAAA6A@;AA<@=@?BBA>@@@??@BB@BBBC<AABBBB>AA@?????B;;;0;;;;;0;=C@A=A=A?7:;B=@C;;;AA=BBA@9:;;@@CBCBD@@@@@;@=@?@AACCBBB=A@AA6;;BCCC@B@BB?BA>B?AAAAAA:;;BAAA?;<;BCE<@@BBBBB7;;;AA<ABB>
@N9IO0:00841:05792
TACGAAGGGGGCTAGCGTTGCTCGGAATTACTGGGCGTAAAGCGCACGTAGGCGGCTTTCTAAGTCGGGGGTGAAATCCTGGAGCTCAACTCCAGAACTGCCTTCGATACTGGAAAGCTCGAGTCCGGGAGAGGTGAGTGGAACTGCGAGTGTAGAGGTGAAATTCGTAGATATTCGCAAGAACACCAGTGGCGAAGGCGGCTCACTGGCCCGGTACTGACGCTGAGGTGCGAAAGCGTGGGGAGCAAACAGG
+
?>C;:6;BBB3BBBB9:9?ABDBB@B@C@CCBBB=:<;CF?H;<;A;BA>>:00)/>:17=>9==9;9:9*9?;A=CD?BB>@@@?:@<@@@<?;@>?98;;@?ACBB@@:929@599BBBBBBB>BA<BBCB?ABBBBB?B@BCCBBACCBBBBBB?AAAB>B>BBBAA@AAA>BBBCACC@CCDAD@@@@CDB<A<>>;@????::5:@9@>ABAAAAAAAA?@@:><<799,:;@A@@A9AABDC;A994
@N9IO0:00854:05799
TACGAAGGGGGCTAGCGTTGTTCGGAATTACTGGGCGTAAAGCGCGCGTAGGCGGTTTTGCAAGCCAGAGGTGAAATGCCTGAGCTTAACTTAGGAATTGCCTTTGGGACTGCGAGGCTTTGAGGACGGGAGAGGTGAGTGGAATTCCCAGTGTAGAGGTGAAATTCGTAGATATTGGGAAGAACACCGGTGGCGAAGGCGGCTCACTGGCCCGTTTCTGACGCTGCAGCGCGAAAGCGTGGGGATCAAACAGG
+
@A@?@5;:;:)4;<=BDE?AA>BB?C=A;AA;;;.:=?>:)449@@@;;;C@AA?BGJ7CCB?@@=?;;;7;;CD=@A@<@@;;;C@D?BC?B@=B?B>A@=AA6AC=CBBBBCCC@CBB=B@@?B@@@;@BBC?DC;;=E@B?B?BB<AAB@@AB;;5;;99/9>=@?ABADBB>AA9@=@@=@AA<@=::6;AC?C@CD@BBCBDAA=??6=@B9@@A?@@@@@?@@@@A;::8:AABBCC:BBBCE?BBB?
@N9IO0:00858:05806
TACAGAGGGGGCAAGCGTTGTTCGGAATTACTGGGCGTAAAGGGCGCGTAGGCGGCCTGCTAAGTCGATCGTGAAATCCCCGGGCTCAACCCGGGAACTGCGACCGATACTGGTTGGCTTGAATTCGGGAGAGGGATGCGGAATTCCAGGTGTAGCGGTGAAATGCGTAGATATCTGGAGGAACACCGGTGGCGAAGGCGGCATCCTGGACCGGCATTGACGCTGAGGCGCGAAAGCCAGGGGAGCAAACGG
+
@AC@>>?@@?1@C<@@CC?@B@@@=>>?=?>===5=?AAA<@A<@B@BA>>:8838;?@DDC99:CCBBCCBAAB;@@@@8@D>@@AD@CC>BD>E@BA@@BBC@DCBBBCC>@>B?BC>CC9:::BB;BBBBB:B?A@A5;5;?B?BCACCCBBAA?ADDF>@@@AAA@@@@@AAA=A?4959?@=B?AB?CA@;>900-0@@@<AA?BC?B?@@@?AAAB;;;;;<@@A>>=59924===0959490999
@N9IO0:00823:05844
TACGGAGGGGCTAGCGTTGTTCGGAATTACTGGGCGTAAAGCGCGCGTAGGCGGATTGGAAAGTTGGGGGTGAAATCCCGGGGCTCAACCTCGGAACTGCCTTCAAAACTCCCAGTCTTGAGTTCGAGAGAGGTGAGTGGAATTCCGAGTGTAGAGGTGAAATTCGTAGATATTCGGAGGAACACCAGTGGCGAAGGCGGCTCACTGGCTCGATACTGACGCTGAGGTGCGAAAGCGTGGGGAGCAAACAGG
+
BCCE=;9:9-:@@?A?A=@@=ABABAC@CCBCC=???@A<A;;;BBAACC>;<7<A=A=BC;@@<@@?@,@@@A;@BEGEGL9;;@B=B>BAA=>:=@00+/200/0&-999//00/92///:6::<><=9918@@@=@;?9?=A<?=BBBBB@@@=888;8;///;;>=AA?6::644.:.4=:5<?9=6?@=4;:00)///96;;2;888888:<<<88?DD;;26;;@@B=C;::CDD9DDDDE?CBB7
@N9IO0:00829:05810
TACAGAGGGTGCAAGCGTTGTTCGGAATCATTGGGCGTAAAGGGCGTGTAGGCGGTTTGTTAAGTCATGTGTGAAATCCCTCGGCTCAACCGGGGAACGACGCATGAAACTGGCAAGCTAGAGTACCAAAGAGGGGGGTGGAATTCCCGGTGTAGCGGTGAAATGCGTAGATATCGGGAGGAACACCTGTGGCGAAGGCGGCCCCCTGGTTGGATACTGACGCTGAGACGCGAAAGCGTGGGGAGCAAACAGG
+
BBCBA???8?@=A>AABA>AB?AB?B?B??;9==6<=::>8?=4?;99>:;5:=:=?9@A=A>ABBBCDBB:;;C>DDD>B@?5@9>=4;5;==2><@@?G??>BCCG?CCBADD@DCABAA@>>@2;4(48::<<<%;@8@;@>@>5A8B:6955D;@ABC<?;B><;;>C;=;@D=AB@B?@@AACCBC@E:::<?CC9CDCC5CC@B@B?BBB@??<<;;???@@@?@@@@;@BBDCCC:CCCGD>A@>9
@N9IO0:00830:05820
TACGTAGGGTGCGAGCGTTAATCGGAATTACTGGGCGTAAAGCGTGCGCAGGCGGCTTTTTAAGCCAGATGTGAAATCCCCGGGCTTAACCTGGGAACTGCATTTGGAACTGGAAGGCTAGAGTGCGGCAGAGGGGGGTAGAATTCCACGTGTAGCAGTGAAATGCGTAGAGATGTGGAGGAATACCGATGGCGAAGGCAGCCCCCTGGGTCGACACTGACGCTCATGCACGAAAGCGTGGGGATCAAACAGG
+
BBBBC@@@9;;;@>=:;:5:9AB>.949.4=?@=6ABBAB8?;56;;ABCD@;:5;=999(949=8BB@@@BBAB:ABBB:@C9><38.4.49?6?>A;:;A@@8@=A?@A@9@9?9?=;=879>?A=AAACCFFDE(48@A9=7<=AABBAA@F===:<AC:>>8338>?>?522@38><A:???4:888:>>><@8==<====.9@H8>>>>>?@>??>=;;88655;9>AD;AAA????5?AAAC=AAA<
@N9IO0:00833:05836
TACGTAGGTGGCAAGCGTTGTCCGGATTTATTGGGTTTAAAGGGTGCGTAGGCGGCTTTGTAAGTCAGTGGTGAAAGACGGCAGCTCAACTGTCGAGGTGCCATTGATACTGCAGGGCTAGAGTACTGATGAGGTAGGCGGAATGGACGGTGTAGCGGTGAAATGCTTAGATATCGTCCAGAACACCGATAGCGAAGGCAGCTTACTAAGGAGTAACTGACGCTGAGGCACGAAAGTGTGGGGATCAAACAGG
+
BBA@@9929:2:G7;9DB=@@C@CACCC?CC?BA;AB6::5:?=?@?B???<982;BB=AAC@CCBBBBC@CDED<99:?<?@@<?9:5;A@@ABBB?BCB@CCACBAA;;;AAAB<BBBBBBDC?CDC>C>B@DDB9>B@C@BB@B>C?CC@AABE@CCCC>CBBB@BBCCBBBBBF@CBC?CCB=BCCBCBCC?@<ACBBB>A@@A>B?ABAA>B;;;ACBB?@@7=?><;;0;A;;:>>0@@@BC><;;>
@N9IO0:00838:05834
TACGGAGGGCGCGAGCGTTGTTCGGAATACTGGGCGTAAAGCGCATGTAGGCGGCCTGACAAGTCGAATGTGAAATCCCGGAGCTCAACTCCGGAACTGCATACGATACTGCCAGGCTCGAGTCTCGGAGAGGATGGCGGAATTTCCGGTGTAGAGGTGAAATTCGTAGATATCGGAAGGAACACCAGTGGCGAAGGCGGCCGTCTGGACGATGACTGACGCTGAGGTGCGAAAGCGTGGGGAGCAAACAGG
+
AAAA=;::.;B?B;;;AB?BCAC@>@-00=000+:==ED;A@A;;9959>>;;5<9?>??@=A@@@C?:::BBD=BB?<B8@<5448389928284<848AABAAABB@@@@=??=?A@BA@@?@AB=@@CC>AAE?AB@B?BC>B@B?CCBCC@A?ACED>B>BBA>@A9:;;;5;<@>A?BCC?BCAA>ABB<?<>A?B@BCBBB>AA?>>BBBBBB>>>CAAC=@@ACDD>BAAABDG8BBBA@9@::5
@N9IO0:00842:05822
TACGTAGGTGGCAAGCGTTGTCCGGATTTATTGGGCGTAAAGCGAGTGCAGGCGTTCAATAAGTCTGATGTGAAAGCCTTCGGCTCAACCGGAGAATTGCATCAGAAACTGTTGAACTTGAGTGCAGAAGAGGAGAGTGGAACTCCATGTGTAGCGGTGGAATGCGTAGATATATGGAAGAACACCAGTGGCGAAGGCGGCTCTCTGGTCTGCAACTGACGCTGAGGCTCGAAAGCATGGGTAGCGAACAGG
+
DCBB@>>:992:B=A?BK?A@D@DBBBB=@@;>>9??>?A<@?A@>>?A@@=9:57<@;@@<@@ABBBBBBBBB=BC@CACC@CCBB<@=@=A@A;A>AA@@BAAAB;ABBA@BB>BB?CAABC@A@A=BCC?BABCCC@B@BBB?B:;;CCDCCCFCC@C@<;<AA@@@B@CA@A<>:>@:>>@=?::;4:==2948?:>==;;78077>;/0-0@@;;;AAA9;7;@@???38:88?>6=??>>>:999:
@N9IO0:00856:05850
TACGTAGGGGGCGAGCGTTGTTCGGATTTACTGGGCGTAAAGAGCGCGTAGGTGGTCCGATAAGTCGGAGGTGAAATCCCTCGGCTCAACCGAGGATCCGCGTCCGATACTGTCGGACTTGAGTGCAGGAGAGGAGAGCGGAATTCCCAGTGTAGCGGTGAAATGCGTAGATATTGGGAGGAACACCGGTGGCGAAGGCGGCTCTCTGGACTGCTACTGACACTGAGGCGCGAAAGCTAGGGGAGCAAACGGG
+
A?CB>>>>>=,??>@@BB@BC?CC4::?8???AA;AA@AB=BBBBBACB@@>?@;?B>BB;:8;BAA?BB>AAAE>CBD>BBB>@??A<?=@CC;??@5::<??8<BCCC@A@BB=@@A>ABBCCCCC?BCBB?@????<8=394:?9?@A@@@@::29@@=9AA>>>AAA?>A09:2:A8=;??C?B???5?BB>?<@@;;;89<>>:>BCBBBBCA??;@>AA994988>?@8>BAAAAA9A?;;A:?AA;
@N9IO0:00819:05891
TACAGAGGGGGCAAGCGTTGTTCGGAATTACTGGGCGTAAAGGGCGCGTAGGCGCCTTCTAAGTCGAACGTGAAATCCCCGGGCTCAACCCGGGAACTGCGTCCGATACTGGAAGGCTTGAATCCGGGAGAGGGATGTGGAATTCCAGGTGTAGCGGTGAAATGCGTAGATATCTGGAGGAACACCGGTGGCGAAGGCGACATCCTGGACCGGTATTGACGCTGAGGCGCGAAAGCCAGGGGGAGCAAAGCGG
+
BBB;;;;;;;*;A?BCCC@CD@BB@A=A8::AAC>@?@CC=BA<;9;BBCC@C?A=@?BAB7;;=00,0000/;1/0/0&4909A>>?BC?CB>B@BBB=<6<8;?>>;?:;?6?:<<6:9)//)//(/79::*00//616174749?7@?@9:::4:9>>80//:88::;<::;>6;:9?9;:88=8==7===8=8888=<;;677,33286:<:8?>=888933,373333(33,33333$/---9*--88
@N9IO0:00829:05896
TACAGAGGGTGCGAGCGTTGTCCGGAATTACTGGGCGTAAAGGGCGCGTAGGCGGCCTGATAAGTCGGGGGTGAAATTCAGCGGCTCAACCGCTGGACTGCCTTCGAGACTGTCGGGCTTGAGCACGGTAGAGGCTGGTGGAATTCCCGGTGTAGCGGTGGAATGCGTAGAGATCGGGAAGAACATCGGTGGCGAAGGCGGCCAGCTGGGCCGTTGCTGACGCTGAGGCGCGACAGCGTGG
+
BBDCCCCF>A@@??>=??<?BB@D@C@C>@?@@@<AAA?A-87*998A@@?=;:6:>?AAAA@BBA@AAB1?@CC>D?D@A;;5;@@@<AACBBB?BCBBC?B?A9;;BB@@@@BD=BB?AAB@@@B?BBB;;7;BC>BB>B?AALJGD@BBCBB;;5;@5;5;ABFBBBDBA@ACC.:4:A9;::9929@;>>@6;6;A=A=@@@@AA<A>@?;??>:99>==>>@<@??999==>9944
@N9IO0:00852:05872
TACGGAAGGTGCGAGCGTTAATCGGAATTACTGGGCGTAAAGCGCACGCAGGCGGCTGCATAAGCCGGTCGTGGAATCCCCGGGCTTAACCTGGGAATTGCGATCGGGACTGTGCGGCTAGAGTGTTGGAGAGGACAGCGGAATTCCCGGTGTAGCAGTGAAATGCGTAGATATCGGGAGGAACATCAGTGGCGAAGGCGGCTGTCTGGCCAAACACTGACGCTCAGGTGCGAAAGCGTGGGGAGCAAACAGG
+
@@@A>?5;4<<;@A@;:;4;=BCA:@+0*00<<@<;9;CD<AABBBA;;;C?AA=@<@@;8:;?@=A?CAABB?A>9999-:D;DF?B?B@BBB>B?B?AAABA@AC;@@A?A@?@;@;;:@A999@B9>C>>8;;;;;;6:7;7;<4<8;;;::555====7<:::;;8::@949B633176;;;>@A@A?ABB?B?BC?:::BACD;@<@B8@A>995;@999>D?CCCA@B8@@::9>>*95>@A3@@A:
@N9IO0:00858:05884
TACGTAGGGGGCGAGCGTTGTCCGGATTTATTGGGCGTAAAGAGCTCGTAGGCGGTTTGGCAAGTCGGGTGTGAAAATCCGGGCTCAACTCGGAGACGCCACTCGATACTGCCATGACTCGAGTCCGGTAGGGGAGTGCGGAATTCCTGGTGTAGCGGTGAAATGCGCAGATATCAGGAGGAACACCGGTGGCGAAGGCGGCACTCTGGGCCGGAACTGACGCTGAGGAGCGAAAGCGTGGGAGC
+
BBCCB@@@@?0AB@@@BB?BBB@B@CCC=CC@CE?B???>7>=?@@@>A9949@;@D<@>@C>AAAAA9?9;;>??28<7::199//+0:/0)/:<;@A>AA<<5959<>>@<=?9:9?>?:59;4727/0//&---.//496@;@8=>7@969A=B@CA?;4@@::0//97;4494.456<5;?B4;4;A=@C>9?;@?:<@A:::?B5;299@?@?A>@><00/7)//4444(43:8880894
@N9IO0:00823:05917
CACGTAGGGGGCGAGCGTTGTCCGGATTTATTGGGCGTAAAGAGCTCGTAGGCGGTTCGATAAGTCGGGTGTGAAACCTCCAGGCTCAACCTGGAGACGCCACCCGATACTGTCGTGACTAGAGTCCAGTAGGGGAGCGTGGAATTCCTGGTGTAGCGGTGAAATGCGCAGATATCAGGAGGAACACCAGTGGCGAAGGCGGCGCTCTGGCTGGAACTGACGCTGAGGAGCGAAAGCGTGGGGAGCGAACAGG
+
;;;CB@???>,@@?A?@A=AAA=B>A@B=BB@CE>BBBBA;A??::;==::3:?:>>A>@@@<@@CCC<BB@@@A<B>AB?@A=@BBB?C@BB=<;;;AB=CCG>@AABBAA@A@@@AABAABBBB9?:@B@@A5@@A:@A8C8B?B=><4?A@ABCB8BB==6B???@=899>;7@A<A@=A=BCC?CC<;9;CB@C@CM@CA@<@00,/774:6;;BDCGCCCBB?@@@BBB=B:;;@@@7@BBCD@;;;=
@N9IO0:00844:05913
TACGAAGGGGGCTAGCGTTGTTCGGAATTACTGGGCGTAAAGGGCGCGCAGGCGGCTTTGTAAGTTGGGCGTGAAAGGCCTGGGCTTAACCCGGGAAGGCGCTTGAGACTGCAAGGCGTCGAGTAGCGGGAGAGGATGGTGGAATTCCCAGTGTAGAGGTAGAAAATTCGTAGATATTGGGAAGAACACCGGTGGCGAAGGCGGCCATCTGGACCGTAACGTGACGCTGAGGCGCGAAAAGCGTGGGGAGCAAACAGG
+
CCCCB<?@@=,@;<;@AA>AD8;:?A?B?@@:?=5=;449,4;2;::5555455./77(///)//)-9(,---,6,2,2(-//(//)4.44)44)4.47:333-333:::4//)/)///9977/55555)55>>9>66165.55;49=25555=?@:;5;:99:;&:7=9566<555299,9;>=9=?=4=455.59>7<:BB<C?B=<59.50*///)///9999;;<@B>B@AACA@0?;;;@@G1<;<<<3;:?:
@N9IO0:00818:05983
CACGTAGGGGGCGAGCGTTGTCCGGATTTATTGGGCGTAAAGAGCTCGTAGGCGGTTTCGTAAGTCGGATGTGAAAACTCCAGGCTCAACTTGGAGACGCCATTCGATACTGCGATGACTTGAGTCCGGTAGGGGAGTGTGGAATTCCTGGTGTAGCGGTGAAATGCGCAGATATCAGGAGGAACACCGGCGGCGAAGGCGGCACTCTGGGCCGGTACTGACGCTGAGGAGCGAAAGCGTGGGTAGCAAACAGG
+
AAACB@@??>,???@?@@?AAD?B?@??8>@=AA=??@AD5::9::;@???;?@9?>9?@?C?BBAB?A@@@A@>>+;=@;@@;@AAB@CD@D@AABCBB>CD@BBB99;@@@BBBB@@@@CCCBC?C@@@@DC9CBAA9;4;=@=@=AA=AB@@@B@@AAAA;AAAA;65AAA:9;<09:=@9>?@>A>AD>A:94449?=ABA???@A;A?B=@@@@@@@BAAA@@=@BBCCC=B==89939>@AAA;;;;:
@N9IO0:00827:05999
TACGTAGGGTGCGAGCGTTAATCGGAATTACTGGGCGTAAAGCGTGCGCAGGCGGCCTCTTAAGACAGGTGTGAAATCCCCGGGCTTAACCTGGGAATGGCGCTTGTGACTGGGGGGCTTGGAGTGCGGAAGAGGGAGATGGAATTCCTGGTGTAGCAGTGAAATGCGTAGAGATCAGGAGGAACACCGATGGCGAAGGCAGTCTCCTGGGCCAGCACTGACGCTCATGCACGAAAGCGTGGGGAGCAAACAGG
+
DBBACCCE>:;:BDBCCC@C>AAB=>=@=@A@@@6AA;;<7;CCBBB;;;B>@@<@;:558=:??@BB:=<=:;;(4888+8=6<<-9457555)5.55459:<8>>@CDCJJJJJ)CBAH?BBCC@@=?>99;9.5@;@@8B<=8<7<@5:=555666>>>D=996554<>>9547<4<>;>8B@A;@949299925499999//)/9;1;,9455955555555599955555)5995555'5<55605;<5
@N9IO0:00845:05977
GACGGAGGGTGCAAACGTTGTTCGGAATCACTGGGCATAAAGAGCACGTAGGCTGCGCGCTAAGTCAGGTGTGAAATCCCCCGGCTCAACCGGGGAACTGCACCTGATACTGGCGTGCTCGAGGACGGTAGGGGTGAGTGGAACTCCAGGTGGAGCGGTGAAATGCGTAGATATCTGGAGGAACACCGGTGGCGAAAGCGGCTCACTGGACCGTCTCTGACGCTGAGGTGCGAAAGCTAGGGTAGCAAACGGG
+
AAAA@<;;0;;:CC>BBB=@@=BB=@;??@AABB=@@<<:+00;;<;99BB?@@??@@AAAA>AAB@@<@@@ABC>BBEDE1B?B@AA=@;?@>4??:;;@CC?BBBBB@@@;;;;;;BBCCCACBB?@<<;;.5C@@@E>A;:;;45559=3::::?@A=B7<;CB@@@B;:5<9:255.5.5@>;@=BB?BCBD=A;;5<449:;<7<?7?;ABA@AAA:::;999?DABBC>BBCBCB=BBCCCC<BAB9
@N9IO0:00845:05990
TACGGAGGGAGCTAGCGTTGTTCGGAAATACTGGGCGTAAAGCGCACGTAGGCGGCGCCGCAAGTCAGGGGTGAAATCCCGGGGCTCAACCCCGGAACTGCCCTTGAAACTGCAGTGCTAGAATCCTGGAGAGGCGAGTGGAATTCCGAGTGTAGAGGTGAAATTCGTAGATATTCGGAAGAACACCAGTGGCGAAGGCGACTCGCTGGACAGGTATTGACGCTGAGGTGCGAAAGCGTGGGGAGCAAACAGG
+
@@@@=;;<0;;:BBBBAA<AA=@@?BB>BBCBBG?<<;BB<B@A@A@A@<;5<;5;A@=@;;5;;AABCC;CBAA9;::0;@A2@@@D?CBB:CAG:;;ABD>D@CFI=B;;:A@@AAAGCC?BB?BC?AABA>AA@@BA>A>C8;8;AAA@BBCCB?BBBB<B>BBB@@@@@B6;;?B@CB>BBA?B@;:6;@B9?<??==???@@B?@@@B=@@B?BA@@@B;;;@AA@A@@9@@AABED9AA;;;0;;;5
@N9IO0:00853:06009
TACGGAGGGCGCAAGCGTTGTTCGGAATCACTGGGCGTAAAGCGCTTGCAGGCGGCTTGGTAAGTCGGGTGTGAAATCCCGGAGCTCAACTCCGGAACTGCACCCGATACTGCCTCGCTAGAGTCCCGGAGAGGATGGCGGAATTTCCGGTGTAGAGGTGAAATTCGTAGATATCGGAAGGAACACCAGCGGCGAAGGCGGCCATCTGGACGGTGACTGACGCTCAGAAGCGAAAGCGCGGGGAGCAAACAG
+
AABB?AB@;9;;A<@;;;?DC=AA?B<@@BBBBC?DBBBF99;@A>16:>C?AA;@B=@<@B<@B@AA8;;;BCI>DCC=B?BB@>@A000@<A;?;8/598:<0>@@@@@AB=???BBABABA@:3@4:3<B?CBB@BB?B@EE=A>A@???@A995:BCC>C@CCAABDB>;;;=A=B7;7;@@;@@@A;>:93:5;;9>;=>>>>:==A<>>C?>>?>A;866?A49;??=3=>:8888&55777,555
@N9IO0:00815:06029
TACAGAGGTCCCAAGCGTTGTTCGGATTCACTGGGCGTAAAGGGTGCGTAGGTGGTGAGGTAAGTTTGATGTGAAATCTCCGGGCTCAACCCGGAAATGGCATTGAATACTATCTCGCTCGAGGGTTGTAGGGGAGACTGGAATTCTCGGTGTAGCAGTGAAATGCGTAGATATCGAGAGGAACACCAGTGGCGAAGGCGAGTCTCTGGACAACCCCTGACACTGAGGCACGAAAGCTAGGGGAGCAAACAGG
+
@@C;;;C?@AA8@<@;;;?BC?CC?::99A?ACF=::;AA<AC<?A:6<BA@AB@BCCD@DE=AAA>ACCCBCCG769;C?CC>BCBC@BD?C?AC=CB:BBB=@@<@A@@@@@B;;;BCBA@B<B6:;A@??7@BACCGIJAC>A@:;499><>@@@@;99.9:;??@B@@@@:;<BBB;B>A;:4;CBB?CA?=A?BBABBBCBBB@BAA=ABB5;;AAAAA@A@?AA;::?/9:99:AA6AABBB<;;;>
@N9IO0:00824:06021
TACAGAGACTGCAAGCGTTATTCGGATTCACTGGGCGTAAAGGGTGCGCAGGCGCCGAGTGTGTGAGGCGTGAAAGCCCGGGGCTTAACCCCGGAATTGCACCTCAAACTACACGGCTAGAGCATTGGAGAGGGTAGCAGAATTCATGGTGTAGCAGTGAAATGCGTAGATATCATGAGGAATACCAGAGGCGAAGGCGGCTACCTGGACAATTGCTGACGCTCAGGCACGAAAGCGTGGGGAGCAAAAGGG
+
AAB;;;AAA;;;@;??@@>BC@CC@A@=ABBBBA<ABBCC?CE?;;;BB==;0//28;;@A?>>?@?=BBBBCC=A@A;ABB7BC@B@BCB:C<@<@7;<@@@AA@B=BABCC;:8:AAABBDBC?A<?@@?@;@AA@B@@=?=ABBB?BBBBAA@@ACAF>BAAABAAA@@@@@AAAA?B?BBB<AA;;5;;<5;<AA?BCBC@@@=@A@?@?BA::::;;@A;;5;AB::9/:@@??DF:@@CDLD9CB;
@N9IO0:00842:06017
TACGTAGGGTGCGAGCGTTAATCGGAATTACTGGGCGTAAAGCGTGCGCAGGCGGTCTTGCAAGCTGGGTGTGAAAGCCCCGGGCTCAACCTGGGAGGTGCATTCAGGACTGCGAGGCTGGAGTGCGGCAGAGGGAGGTGGGAATTCCACGTGTAGCAGTGAAATGCGTAGAGATGTGGAGGAACACCGATGGCGAAGGCAGCCTCCTGGGCCGACACTGACGCTCAAGCACGAAAGCGTGGGGAGCAAACAGG
+
BBBBBBBB<?A?CBB@@@>B?BB@9@+0)/=<<<599;BB<BAAABBBBBB?A@=@AB>AAA=;<999,44444=253;;&33(3377171333(371799::7;;@=AA988;33,39917777888=>877;3;91262(06::>*0//76:::;<<<:>>4=?AA???AC989?D9=?4939AA8???A=ADC@D?B???;@=:>@@9@=@AABAB@@;;;BBD@CBBBDDD=B;;;;;;.;A?@?;@?@=
@N9IO0:00849:06012
TACGTAGGGGGCGAGCGTTGTCCGGATTTATTGGGCGTAAAGAGCTCGTAGGCGGTTTGGCAAGTCGGGTGTGAAAATCCGGGCTCAACTCGGAGACGCCACTCGATACTGCCATGACTCGAGTCCGGTAGGGGAGTGCGGAATTCCTGGTGTAGCGGTGAAATGCGCAGATATCAGGAGGACACCGGTGGCGAAGGCGGCACTCTGGGCCGGTACTGACGCTGAGGGAGCGAAAGCGTGGGGAGCGAACAGG
+
;;ABA@@???,>??<ABB?BBB?B@@@@;@B@BE;99:97*3998:;AABCACC>AA=@=@@5::=@>6>==AAAA8@>;<@/5545;@BB?;>>=?>>49998;=@87979-494:??A?959D:@<@=:::+;=9;6@8<8=8=9==9=B<<@;>7<987*3::?==84//77.-(--(--8;)616=96657;4559>;;:>?@B=@?C>;;;;::00//0///)//;>?@7>A?;;;;-::999.4445
@N9IO0:00859:06042
TACGAAGGGGGCTAGCGTTGCTCGGATTTACTGGGCGTAAAGGGCGCGTAGGCGGACAGTTAAGTTGGGGGGTGAAAGCCCGGGGCTCAACCTCGGAATTGCCTTCAATACTGGCTGTCTTGAGTGTGAGAGAGGTGTGTGGAACTCCGAGTGTAGAGGTGAAATTCGTAGATATTCGGAAGAACACCAGTGGCGAAGGCGACACACTGGCTCACTACTGACGCTGAGGCGCGAAAGCGTGGGGAGCAAACAGG
+
BCCBA?ABBB1BBBCA@A?BBCBC?BBC<BBCDC>BCBBA4:<0<;55A5:2:A459@@<2949@29<;<;#5:<<)55;)555&4C@B?B@BCA?A@C?C=7<;??:?A@?@;?>8899049>99888@;339>AA@@=@=>9>>@=@@>?>=?AAA=@;>=7=<>=8:7=;;@9??<@??;6>?<9=9::29<>6>>A@AABCCDBA>A;;;BBBABBBAAABA@@=9:9===6:::>AAA6BAADD>BAA;
@N9IO0:00814:06092
TACGAAGGGGGCTAGCGTTGTTCGGAATCACTGGGCGTAAAGGGCGCGTAGGCGGCGCGACAAGTCAGGCGTGAAAGCCCCGGGCTCAACCCGGGAATTGCGCTTGATACTGTCGTGCTTGAGGCCGGGAGAGGATGGCGGAATTCCCAGTGTAGAGGTGAAATTCGTAGATATTGGGAAGAACACCGGTGGCGAAGGCGGCCATCTGGACCGGTTCTGACGCTGAGGCGCGAAAGCGTGGGGAGCAAACAGG
+
@@B@@<@BBB3CEBBAAA<@@?AA;A599@BBBD?A@@CC7;;6;A@?ABC@;;7;BA@??A=A@CAA=@A@::;6;ABB7AB=@AAFACD>BB<A?B8;;CBB8CBCBBBBBBBABAB7;;A6?8AA;@<?B=??C:CB?C>B?BE@CCECCAAAA@AAAD<A>AAAAAAABD@CD>B?BB=@?B?B?AB?BBC?C??@>@@A@ABB>A@AE@G>AAABAAAB???>@AA9::/9<?ABEE9AAACD>;;;?
@N9IO0:00823:06105
TACGTAGGGTGCGAGCGTTAATCGGAATTACTGGGCGTAAAGGGTGCGCAGGCGGTTTTGTAAGCCAGATGTGAAATCCCCGGGCTTAACCTGGGAACTGCATTTGGGACTGCAAGGCTAGAGTGCGGCAGAGGGAGGTGGAATTCCACGTGTAGCAGTGAAATGCGTAGAGATGTGGAGGAACACCGATGGCGCAAGGCAGCCTCCTGGGGCTGACACTGACGCTCATGCACGAAAGCGTGGGGAGCAAACAGG
+
AABABCBD>;::AA?9::6;<BBD9B@B@CBCCC?@AACF?CC?BBAA@C@;00+0/0&//92;<27>A;9<B@B;;:99*44(4<=A;?;?AA;@?BC;;=CD>C@8@>>CCC@HACC;;;@@@AA6;;@A@@;@A=BC@E>A>A<@@A<;;BB;<<CCDC<::;AAA@????>=A8<<1819=<30/8:06///(/37///(//(/:;;.:::8889::888:<@A??@=B;;;0;:;;BBB6@;;;@9;;<5
@N9IO0:00824:06086
TACAGAGGGTGCGAGCGTTAATCGGATTTACTGGGCGTAAAGCGTGTGTAGGTGGCTTCCTAAGTCGGTTGTGAAATCCCTGGGCTCAACCTGGGAATTGCAGTCGATACTGGGAAGCTAGAGTTCGGTAGAGGACGGCGGAATTCCCGGTGTAGCGGTGAAATGCGTAGATATCGGGAGGAACATCGATGGCGAAAGCAACCGTCTGGGCCTGAACTGACACTGTGACACGAAAGCGTGGGGAGCAAACAGG
+
@CCCBBFG=@@@?888989=9>AA<AA@<@@AAC>CAAAA:@A@ABCBBCC?BB@CD@B>A@=AA@B>B6;;BBB;BBC=CCB<BB;;49=<@@3:5:.44<<ACCBBCABAB<A=AABCCABB@BB@CCCBB?AAC89:>A?C?BB>B?BCBCABD?@AAB>BABAB???BBAAAC>@A?A@CBCBCBB@7@9:9,9?B?C?CBBBCC=C?BBB?CFCCHKCBBACBA@?;;;0;?9:9=>1?;BCC7:;A>
@N9IO0:00824:06102
TACAGAGGGTGCGAGCGTTGTCCGGAATCACTGGGCGTAAAGGGCGCGTAGGTGGCTGGGTAAGTGTGCGGTGAAAGCCCGGGGCTCAACCCCGGGTCGGCCGTGCAGACTGCTTGGCTTGAGCATAGTAGAGGCAGGTGGAATTCCGGGTGTAGCGGTGGAATGCGTAGAGATCCGGAAGAACACCGGTGGCGAAGGCGGCCTGCTGGGCTATTGCTGACACTGAGGCGCGACGAGCGTGGGGAGCAAACAG
+
CCBBBDDC?BBBA>><991:>>:@=@=?@BBCCC>AAABC>BC>B>>?CAA=AA?ACBC>BB@CBAAA;:5;A=>-998.7::&744:6:==/<<5;@<8<;9499449999;=8<8<=8<;;?>@??897<>:000+0/)/394:)//(/99999949=7<8<=@BA@AA;;9=3<3<894.444.4388388<04.5<.406=@@CC<BABA?;;;@BAA@B;;;=AA@;::9:=:44444&4:::>5:::
@N9IO0:00826:06081
GACAGAGGGTGCAAACGTTGTTCGGATTTACTGGGCGTAAAGCGCGTGTAGGCGGCTTTGCAAGTCGGATGTGAAAGCCCAACGGCTCAACCGTGGAAGTGCATCCGAAAACTGTCATTGGCTGGAGTCTCGGAGAGGAAGGTGGAATGCTTGGTGTAGAGGTGAAATTCGTAGATATCAAGCAGAACACCTGCGGCGAAGGCGGCCTTCTGGACGATGACTGACGCTGAGACGCGAAAGCGTGGGGAGCAAACAGG
+
CBB<;;DE=@A?@?9=993775==6;?C6=BDDE>CCAAC<A@@@@666<<:<A8>;;066<8=;<<9>A>>=<=)559094;?:>>>>9=466<8>.5444444.4///&/5---.-(-38>B2595399:.44:97;0439=:<29333-3893/////066;;)9155==C?CBBAC7955995:4;.55995:0/)/)//)/)439;@699@@84444343:;ABBA<ABBBBA05;66C??/BA;;5/5@?7
@N9IO0:00830:06077
TACAGAGGGGGCAAGCGTTATTCGGAATTATTGGGCGTAAAGGGCGCGTAGGCGGCCCTTCAAGTGGTAGGTGAAATCCCTCGGCTTAACCGAGGAGCTGCCCGCCAAACTGAAGAGCTTGAGTCCGGGAGAGGTGAGTGGAATTCCCAGTGTAGCGGTGAAATGCGTAGATATTGGGAGGAACACCAGTGGCGAAGGCGGCTCACTGGACCGGAACTGACGCTGAGGCGCGAAAGCGTGGGGAGCAAACGGG
+
BBBAABBBBB2AC<@@A@?CCADCAD?B?AA>AA=BCCBD>CD>BBBA?=<97819A9A?BB>AAB???@@BBBC=CCC=BBB@BB?B?B<AAA=@@@998<6<?199.:@@A@CAA?A=?BAAB>BC>BAA@?A@???G@D?B=@@;?BBAA@@@C?@@@@;@ABBCCBBBBB=@@:?@?A?@@A>BACC?CBBAD@@A>@BBBBCC=AA=@=A=BBDCBCBBAAA@CCBBBB=BBBAAAA6;;@BB=BBB=
@N9IO0:00834:06073
TACAGAGGGTGCAAGCGTTGTTCGGAATCATTGGGCGTAAAGGGCGTGTAGGCGGTTTGTTAAGTCATGTGTGAAATCCCTCGGCTCAACCGGGGAACGACGCATGAAACTGGCAAGCTAGAGTACCAAAGAGGGGGGTGGAATTCCCGGTGTAGCGGTGAAATGCGTAGATATCGGGAGGAACACCTGTGGCGAAGGCGGCCCCCTGGTTGGATACTGACGCTGAGACGCGAAAAGCGTGGGGAGCAAACA
+
ABC@@@CD>CB@@=A?=>9>@;@A<@=@BAA?BB<AAAAA<AB9A@9:9;;59929A8:9@B?BAABCCCCB59629CB8@99.499>7<8<??2><@<;;>>66:BC=CCC@CB?@A@@9::>>?3;4(449::::%4B7C;@<@A=D@BCB:;;A;@@;=6>>B>;;;>?A@@CC:;@?B>@AA@DBBB@CCC@B=BC5;;;;*9;6;9?8;;A@>=?>@==;=9944?9;;;&:;;=:;;.;;;<=4<:
@N9IO0:00846:06067
TACAGAGGGTGCAAGCGTTAATCGGATTTACTGGGCGTAAAGCGTGAGTAGGTGGCTCGCTAAGTCGGTTGTGAAATCCCTGGGCTCAACCTGGGAATTGCAGTCGATACTGGCAAGCTAGAGTTCGGTAGAGGGTGGCGGAATTCCCGGTGTAGCGGTGAAATGCGTAGATATCGGGAGGAACATCGATGGCGAAGGCAACCACCTGGGCCTGAACTGACACTGAGACACGAAAGCGTGGGTAGCAAACAGG
+
BCA@?:::0<;9917>=<:=9=:;5;;:,;B@AA;@@BBB6;;A;;;;9:;5;B>CBBBBBB@;;;A?C=AA?BD.;9>)59@6955549699:3:8<054<>?;;4:44458==<A?@@A;557<<8<<<555/4?<<=?B@C?B>8B>A@A@@@;7BBB=6BCBBBEAAAAAA<=2AA4;.955<==>>:B==7;7@CAD@CC@DDD>M@C=;==CCDGDGCCBB@@@A@@@8@A@;;;.:C?@?>3<?=:
@N9IO0:00860:06094
TACGTAGGGTGCGAGCGTTAATCGGAATTACTGGGCGTAAAGTGTGCGCAGGTGGCCGCGCAAGTCGAGTGTGAAATCCCCGGGCTTAACTTGGGAATTGCGCTCGAAACTACGTGGCTAGAGTGTGGCAGAGGGAGGTGGAATTCCACGTGTAGCGGTGAAATGCGTAGAGATGTGGAGGAACACCAATGGCGAAGGCAGCCTCCTGGGCCAACACTGACACTCATGCACGAAAGCGTGGGGAGCAAACAGG
+
BBCCCBBC=??@AABBBB>@=ACG@B@C?BBBCB=BCBBB=BAAACCB@9949@;@?BBBBB>@?BA@@@CBBAC7>>BB9BB<BB?B>@@@BC>B?C:>?BBBBBC=3<BBBB==;?BBABCBCBB?B@@@@B<?@>@B?C?C=@>BBCBBCBE@CACCCC>CFCCBAAABA??@C?AAAE?BCC>B=A@=AA@<B?BC;;69A=?==4@2;8:@BCBBBB?@AA;;;BBBCC=B9;;@@@3;;;?D>DDE@
@N9IO0:00814:06138
TACGGAAGGGGCAAGCGTTGTTCGGAATTATTGGGCGTAAAGGGCGCGTAGGTGGTTTTGTGTGTCTGCCGTGAAAGCACGCGGCTTAACCGCGTTCCGTCGGTAGAAACTGCAGAACTAGAGACTGGGAGGGGCTGGTGGAATTCCCTGTGTAGCGGTGAAATGCGTAGAGATGGGGGAGAACACTCGTGGCGAAGGCGGCCAGCTGGACCAGTTCTGACACTGAGGCGCGATAGCGTGGGGAGCAAACAGG
+
BBFC?A;@@@8@C>AA@?=@<:BB:B@D@CC?BB=AACCC=BC?BCBCCBB?BD@CCC9BBC?@ACBB@@BBBB>8CBCAAAB?AD?C@B798CD@C?DA??<?A?AB=BCEBBBB?BAAC????@@@6@@@@3??@>AC?A=@;?>9?A@@?=?9949@@A<???A@?>AA@@:===+47A>9999?>>@>BAA6:7<A?B?9:9@B?BB=??A=@==<9999989/8;?977A@???BBB:CBBCC=BB>;
@N9IO0:00817:06150
TACGTAGGGTGCGAGCGTTAATCGGAATTACTGGGCGTAAAGCGTGCGCAGGCGGCTTTTTAAGCCAGATGTGAAATCCCCGGGCTTAACCTGGGAACTGCATTTGGAACTGGAAGGCTAGAGTGTAGCAGAGGGGGGTAGAATTCCACGTGTAGCAGTGAAATGCGTAGAGATGTGGAGGAATACCGATGGCGAAGGCAGCCCCCTGGGCTAACACTGACGCTCATGCACGAAAGCGTGGGGAGCAAACAGG
+
ACCBBCCC>@??B?@>AB8:8;BB?A=A49:@AB;?@@AA:BBBBBBCCBB=9949@B@B0B=@@@@BBAA@@@A<ABCC;CD>BB8B8?7@@C>B<@@@AABC>B@C??@?=A=@599@@?=::9@@@@??A???B(BBCB?B8B6<?8>=;B@=A?8??@8?>?@AB@A@?987@5;?;@??@@=?==>6;;A4;5;;;:=<=);99.97</55:7;8<56662578=>BBG;?<=9999+:=>=B=@@@<
@N9IO0:00827:06135
TACGTAGGTGGCAAGCGTTGTCCGGATTTACTGGGCGTAAAGAGCGCGCAGGCGGTCGTGCAAGTCGCGTGTGAAAGCCCCCGGCTCAACTGGGGAGGGTCACGCGATACTGTTCGACTCGAAGGCAGGAGAGGGAAGCGGAATTCCCGGTGTAGTGGTGAAATGCGTAGATATCGGGAGGAACACCAGTGGCGAAGGCGGCTTCCTGGCCTGTTCTTGACGCTGAGGCGGCGAAAAGCTAGGGGAGCAAACGG
+
:;AAACD?BA=AA6;;@@?BCC@C:;:C;@@CBD=B9;;B<A;;;?@CB==900+0>>@<;;49B;;;A@=>??@;@BDED3A?CCBA>>9988-3>>9=AC?AB;;;AAB@@<@A@@A?;A?B?CCC?CCAA?3:09@@=A?B=A=<A<??BBCDC?BBB@8@@?>>?A@BBB=<=6::459><<9<>:>7>;:5:8450557<7;<7;:?<<<BB=AA@@@@=<<800)/77;<.:<<;;;;0;<<<<0555
@N9IO0:00829:06136
TACGTAGGGTGCAAGCGTTAATCGGAATACTGGGCGTAAAGCGTGCGCAGGCGGCTATGCAAGACAGATGTGAAATCCCCGGGCTCAACCTGGGAACTGCATTTGTGACTGCATGGCTAGAGTACGGCAGAGGGGGATGGAATTCCGCGTGTAGCAGTGAAATGCGTAGATATGCGGAGGAACACCGATGGCGAAGGCAATCCCCTGGGCCTGTACTGACGCTCATGCACGAAAAGCGTGGGGAGCAAACAGG
+
BBCBB>?@8;;;A<@@BB?B@BCC?C5;;;;;;)4:>9:3;<A@@@BB;<5;<5;?99@BB8<BBA;99>=BBB=BBBC8@C;;95<0485;=7>@BB@598>348AAAAA@?AB=A@@@:::A@B>AAAACBBB5CCC>B:;7;@A;;;CCBCBBCBBBA:969@@@BCBBCAA@7::5:8=<<7;:;;7:::7<9<<9AB>>2AAA<B?CACAA??=973388::><<9333&38;=@??2<;:9:)7;86
@N9IO0:00855:06152
TACAGAGGGTGCAAGCGTTAATCGGATTTACTGGGCGTAAAGCGTGAGTAGGTGGCTCGCTAAGTCGATTGTGAAAGCCCTGGGCTCAACCTGGGAATTGCAGTCGATACTGGTGAGCTAGAGTTCGGTAGAGGGTGGCGGAATTCCCGGTGTAGCGGTGAAATGCGTAGATATCGGGAGGAACATCGATGGCGAAGGCAACCACCTGGGCCTGAACTGACACTGAGACACGAAAGCGTGGGTAGCAAACAGG
+
BDC:9:@?8?A==2;?994:;@=>;???5@@@CC?AAACF?DEBBAB@@A@<@B=BAABA;;7;AC;;549;9;<)595)5;5)5B@@:B<GE@7B:>:A:;;;?95;;:DD<@;59;:54;=?.44.;@A?@?5?@79:@F?B?BB<A=@CABBBC9CCB=6BAAA@B@>?@977=6BB?B@BBC@D@AA@BED@C?BB?B@CB@CBB<?9>AA=@AAA@@@A@@@@@?A<;;7;BBCCE?BB@A@?5???4
@N9IO0:00816:06182
TACGTAGGTGGCAAGCGTTGTCCGGATTTATTGGGTTTAAAGGGTGCGTAGGCGGCCCTGTAAGTCAGTGGTGAAATATCTCAGCTTAACTGAGAGGGTGCCATTGATACTGCAGGGCTTGAGTACAGATGAGGTAGGCGGAATTGACGGTGTAGCGGTGAAATGCATAGATATCGTCAAGAAACACCGATAGCGAAGGCAGCTTACCAAGCTGTAACTGACGCTGAGGCACGAAAGTGTGGGGATCAAACAGG
+
AACFCCD<??=@@;@@@B>BAA=A?@@H<BA@CC>DD=BB<?A7??@???A<993;;-9??:5:@BBCCEABBBI>BBB;;;@AAB2:8;BABBBBF?CCB?BC>@@@AA@@;;;:0;:5::ACA<<B<;?9=4=43-3>2:487>@:B;<==@@@?;?=AA<A@BCBAB@?@A@?:883333(4448>=?<;9493<3>9:<=8<@4923333:;8=@@?AAAA>99,3379883:;<<<>>2?986>5:::7
@N9IO0:00823:06181
TACGGAGGGTGCAAGCGTTAATCGGAATTACTGGGCGTAAAGCGCACGCAGGTGGCTGAGTCAGTCGATTGTGAAAGCCCTGGGCTTAACCTGGGAATTGCAGTCGATACTACTCAGCTGGAGTATGGGAGAGGGTAGTGGAATTCCCGGTGTAGCGGTGAAATGCGTAGATATCGGGAGGAACATCAGTGGCGAAGGCGGCTACCTGGCCCAATACTGACACTCAGGTGCGACAGCGTGGGGAGCAAACAGG
+
@@BA?ABB=BC@@;@:;:>A>BBA=B1917==<?9989CE>D;;;@;:9??<9;5:?BBBCCCBC@A@A.555;>19;;)555)557@=CACCC?CAC<;A;<<=ACCCB@@@@A@@>9<7555BB>>4:=898(38888494@8=?5<8<?=<933,:>?;5AAACA?AB???<;;5AA?AABB@A@><A=A;B=B=@@<@ABB=;;0:>5<8=BBBB=@CB???>?>8//////3<3977&3;;<=5BAA?
@N9IO0:00823:06201
AACGTAGGAGGCAAGCGTTATCCGGATTCACTGGGCTTAAAGCGCGTGTAGGCGTCCGGTACGTCGGACGTGAAAGCTCCTGGCTCAACCGGGAGAGGCCGTTCGATACTGCCGGACTCGAGGGCAGGAGAGGGAGGTGGAATTCCGGGTGTAGCGGTGAAATGCGTAGATATCCGGAGGAACACCTGTGGCGAAAGCGGCCTCCTGGCCTGCCCCTGACGCTCAGACGCGAAAGCTAGGGGAGCAAACGG
+
9-8:<9<40/)0:399@A=?BB@B?;;99CBBC@4<C2;5)5555:B@@CC?899??@?ABBB@A?=@?;;;==,99<A>AA?ACBB?B=@?.999;099BB=BBB;;0//:)/+/;;CC;;649==9BB<;;.4;.5>9>?B<B288-388999@;@ABB<;;;B@@@BAAAB?B>@@=A=???@???@;?@@?9?;;4;8>@;>?4;4;??@A7A@?@?<;;:>@=9=599,44555<<&5599<0544
@N9IO0:00828:06170
TACGAAGGGGGCTAGCGTTGTTCGGAATCACTGGGCGTAAAGGGCGCGTAGGCGGCTTGACAAGTCAGGTGTGAAAGCCCCGGGCTCAACCCGGGAATTGCACTTGATACTGTCTCGCTAGAGTCCGGGAGAGGATGGCGGAATTCCCAGTGTAGAGGTGAAATTCGTAGATATTGGGAAGAACACCGGTGGCGAAGGCGGCCATCTGGACCGGTACTGACGCTGAGGCGCGAAAGCGTGGGGAGCAAACAGG
+
=A@?@>@DED3CC;:;DB>BBACB>C?B:99@@<3:>>@<4@>6@<<=ABC@@@899.4:;B?AAB;;6;ABBBH9;;CC<CK>BBBC@CC>CE=C@B@BAABB489@?@@@AAB@??=<=<<6615>4<<<>8>>@:?>9>7@:@>8@@@@@CC<;:;@@D9D<96555===C:BE=B=AB>@@A6;6;C?BBB@D=@@?B?ACC??=@@?A=??????@:::BAA8:;::CD<AAAA@?@6:;;@F>BBD@
@N9IO0:00832:06175
TACGGAGGGTGCGAGCGTTATCCGGAATTACTGGGTTTAAAGGGTGCGTAGGCGGCTTTGTAAGTCAGGAGTGAAAGTTTGCGGCTCAACCGTAAAATTGCTTTTGATACTGCAGAGCTAGAATCAGGATGAGGTCAGCGGAATGTGGCATGTAGCGGTGAAATGCATAGATATGTCATAGAACACCAATTGCGAAGGCAGCTGGCTAGACCTGTATTGACGCTGAGGCACGAAAGCGTGGGGAGCGAACAGG
+
AA:;5;@?;:;<AA@;:;;>@@?B?B?B=@?999,::.;C;CC=CCCCB;;4:;4;<;.;@=9>?@@B=@@BABA<BBA<BBC?C@AA<@=@?AAB:B?BBAAC9BB>>??=;;888?@@BB=?>AC>AABBB?A@A?BB?B8AA@@:@@;;;@@=A@A=@=6BAAADCBBBCA@A;;:@@;499;.5.549=A@5;9><=ACF@BB=<@<8@:;9<74:;B<;4>:38?:998*779:@BB6AA@@@@AAA?
@N9IO0:00838:06186
TACGGAGGGAGCTAGCGTTGTTCGGAATTACTGGGCGTAAAGCGCACGTAGGCGGCGATTTAAGTCAGAGGTGAAAGCCCGGGGCTCAACCCCGGAATTGCCTTTGAGACTGGATTGCTAGAATCCGGGAGAGGTGAGTGGAATTCCGAGTGTAGAGGTGAAATTCGTAGATATTCGGAAGAACACCAGTGGCGAAGGCGGCTCACTGGACCGGCATTGACGCTGAGGTGCGAAAGCGTGGGGAGCAAACAGG
+
@ABB?BCE>;<;CBBBBB>?@@CCAD@C?CBBBB=9::CC<ABAACBAABB=::6;;;;D>B?BCCAA@?;>A@A9?A@;@?A6A;:;?BCC9C>?AD989@DD>DDBCBA@<?@=@@CCCD?AA499,:@=?<@A;;;C@C>A??@CBCCBBBA@@=@BBB=D>AAAAA??@B@CB?C???=?AC?@>??=@@C<@=AA>A@@AA??<???C@CDDAAA@@@B@AA<A>?9:9-:@@ABDG;BBBBE<AAB?
@N9IO0:00814:06243
TACGAAGGGGGCTAGCGTTGCTCGGAATTACTGGGCGTAAAGGGCGCGTAGGCGGACAGTTTAGTCAGAGGTGAAAGCCCAGGGCTCAACCTTGGAATTGCCTTTGATACTGGCTGTCTTGAGTTCGGGAGAGGTGAGTGGAATGCCGAGTGTAGAGGTGAAATTCGTAGATATTCGGCGGAACACCAGTGGCGAAGGCGACTCACTGGCCCGATACTGACGCTGAGGCGCGAAAGCGTGGGGAGCAA
+
BBCA@:>?>?0@BBD@AA@BBBCC@C@C@BBBBD>CCCCE>BB=BBABABB?BB>ABCCCC=CDCCCA@@<@CDD<@@@<ACF?CCCB@C@C?B?A=A<@@<@A;BABAB@@<@BAAAA@BBCB@CCE<AA@@<;;;BCB?C@CBA>A@@@BAB@@@;;;;B<B=;9::737;:7;<7:</7/79923;7;1;;:6?:>=?@BBBA??4::,0=;00/==>@BCAAA=?A=88829?AAADD6@@999
@N9IO0:00816:06235
TACGGAGGGTGCAAGCGTTAATCGGAATACTGGGCGTAAAGCGAGTGTAGGCGGCTTCGTAAGTCGGATGTGAAAGCCCTGGGCTTAACCTGGGAATTGCATTCGATACTGCGCGGCTAGAGTCTGATAGAGGGAAGTGGAATTCCAGGTGTAGCGGTGAAATGCGTAGATATCTGGAGGAACATCAGTGGCGAAGGCGGCTTCCTGGATCAAGACTGACGCTGAGGCTCGAAAGCGTGGGGAGCAAACAG
+
?>@A=?=?6;;:B@B@@@?B@BA@9=+0//::9184:@@9AB@??@@@AA?CC:9;@CDBC?BBAA>@?@@AC=05;:1@=:1<?:@>@@FDE=C=@059547<<;;;<;:=9;9.5::=?;>>>==BCBBBC=B99:C<GAB@C@BD@CB=>>5:.44@:49::99>?>:8498<0667<89:566<==:<==:>:>>9>>7;7;=9:556155<::;;;;9;;;599;499)4;;9944&4:000+0<=
@N9IO0:00826:06218
TACGTAAGGGGCAAGCGTTATCCGGATTTATTGGGCGTAAAGAGCACGTATGGCGCTTTCTAAGTTGATTGTTAAATCCATTGGCTTAACCAATGACCGCAGTCAATACTGGAAAGCTAGAGTGTGGGAGAGGAAAGTGGAACTCACGGTGTAGCGGTGAAATGCGTAGATATCGTGAGGAACACCAGTGGCGAAGGCGACTTTCTGGACCACTACTGACGCTGAGGTGCGAAAGCGTGGGGAGCAAACAGG
+
@CCB@@=@BA8BC<@;;9:BCE@C?CCD<BB@BA<@666=4=6;;=;-----(-----(-44.4:.49@544.44)4<7@B6;7;;=?:?6:4959;499566=>9ADBCB:>>26;:98;=;;;BA<BD@@<@D7;;B?C=A?@@BA?BDCCCAB=A@A@9@@:85<BBB<A<>>>594:::993998889;844.44444<2@9909@:@@@AABCBBAAABBB?;;9;<<09<?<=<<-9999@9@@@>
@N9IO0:00827:06212
GACAGAGGGTGCAAACGTTGTTCGGAATTACTGGGCGTAAAGCGCGTGTAGGCTGTTTGGAAAGTCGGGTGTGAAAGCCCTGAGCTCAACTCAGGAAGTGCACTCGAAACTTCCAAGCTGGAGTCTTGGAGAGGGAAGTGGAATTCTCGGTGTAGAGGTGAAATTCGTAGATATCGAGAGGAACACCGGTGGCGAAGGCGGCTTCCTGGACAATGACTGACGCTGAGACGCGAAAGCGTGGGGAGCAAACAGG
+
??@@?@BB<@@?CA=:::>@?=@?;>+0)/:;;;5?:@AA;A@@@A9;:CC?BBAA@<@?BB<AABCC>???CAA79::0;@;;;BBB?BBA@@<@?@;;;AAAABAA9??;??A=@@@@=@@@@@=>=@@@@B;@=A>@=B@C@EDBC@ACABBCC@BBBD>C?BCBBABBBACACDDD>@>@@@=A=:98:AC=A>AB?BC@C@CB?AAA9??9@@@@@888;;;A=BBBCB=CB=BB>>2>CBBG8BBB8
@N9IO0:00827:06215
TACAGAGGGGGCAAGCGTTGTTCGGAATTACTGGGCGTAAAGGGCGCGTAGGCGCCTTCTAAGTCAGACGTGAAATCCCCGGGCTCAACCCGGGAACTGCGTCTGATACTGGAAGGCTTGAATCCGGGAGAGGGATGTGGAATTCCAGGTGTAGCGGTGAAATGCGTAGATATCTGGAGGAACACCGGTGGCGAAGGCGGCATCCTGGACCGGTATTGACGCTGAGGCGCGAAAGCCAGGGGAGCAAACGGG
+
CDCBABCCCC1BB@CBBB?@@@CG@B>A>ABCCC>>??CD?AA>@@@AA::799:=B@BCC>@@BBDBBB@@@C=CBCC;CG?BBBC?BB<BC>B?CBBBCCCCCCCCDBC?B?B=A?>AA?BA>AC>C@@CE>CCBCC?B?B?B?BB?CBBBC??=@@@C>BA;;;@@B@@@BCB=AA=@=???<><?@5;;B5;6;A>ACCB?BC?@@@D@CAA>AA@ABA;;;;===9::-94.4?::&5495<3;<>6
@N9IO0:00828:06210
TACGGGGGGGGCAAGCGTTGTTCGGAATTACTGGGCGTAAAGGGCTCGTAGGTGGCCAACTAAGTCGACGTGAAATCCCTCGGCTTAACCGGGGAACTGCGTCCGATACTGGTTGGCTTGAGTTTGGGAGAGGGATGCGGAATTCCAGGTGTAGCGGTGAAATGCGTAGATATCTGGAGGAACACCGGTGGCGAAGGCGGCATCCTGGACCAATACTGACGCTGAGGAGCGAAAGCCAGGGGAGCAAACGG
+
@B;::9:9:9"4839455;A=8BB@C@B?BCBCD=BAABB<AD=CAAA@=<900,0+0*00:459:>@B::<BD8<;E=BBB?A@?C5;5;;;.;>D;9:CCD=A::9:CE>C@C=AB8;;5:>,95055<=>6>BA@@<?>B=A=@A=@@@B@@A:@@BB<CBACCAACBB;96<:??<C?CBIAD@@A7?A@9<900+078@7BC@CC?B?B@::<?:555=;;7>:<8??9??:<=>=2<94480444
@N9IO0:00828:06257
TACGTAGGGTGCGAGCGTTAATCGGAATTACTGGGCGTAAAGGGTGCGCAGGCGGTCCTGCAAGTCAGGCGTGAAATCCCCGGGCTTAACCTGGGAATGGCGCTTGAAACTACGGGACTGGAGTATGGCAGAGGGAGGTGGAATTCCACGTGTAGCGGTGAAATGCGTAGAGATGTGGAGGAACACCGATGGCGAAGGCAGCCTCCTGGGCCAATACTGACGCTCATGCACGAAAAGCGTGGGGAGCAAACAGG
+
C@BBA@??<?@?AAAA:;8;<ABC:B@B?BBBBC=AAAAB<BC<BBBCAAC>BB?BC@BBCC@EECCC=?:99>>99998-7>*772<:?:AAD>C@BB=@@@@>ACC?BCCDCD;;;;A<ABBBBCA:;;@==300+0<?@<B?A?DCCAABCCBB?C@??9?B@AABBBDCCBBB<@@<@;????BA@@=@??;?<??AA=@@<@>>6@9@>@@BABB??@AAA@@;:44444&44:;BBB8BBBCC>BBB?
@N9IO0:00829:06230
GACGAAGGGAGCAAGCGTTGCTCGGAATAATTGGGCGTAAAGGGTGCGTAGGCGGTTTTTTAAGTGAGATGTTAAAGGTCTGGACTCAATCTAGAAAATGCATTTCATACTGAAAAAACTTGAGTGTGGGAGAGGAAACAGGAATTCCTCATGTAGAGGTGAAATTCGTAGATATGAGGAGGAACACCAAAGGCGAAGGCAAGTTTCTGGAACACAACTGACGCTCAGGCACGAAAGCGTGGGGAGCAAACAG
+
?AA;;5;B;;9:B9C;;;?B@A@B?B=@@>B4;9)9@<=?9?A9::9??8;59939>@>A'95::8:AA>>>?A@;A8?;;>9556>>9==>;;;??2?;@BED>BC@==9::9999#93-339554=D<@@@A>AB=B;;7;?@=C?ABB??@AB;;5;>@@9@<???BBACBBBBB=??<?>AAB?BA7>9=34.4.485:;=5<<=8=8>>:<7;<=8:8>>?@@9?<333808444444&447:=1<99
@N9IO0:00829:06257
TACGTAGGGGGCGAGCGTTGTCCGGATTTATTGGGCGTAAAGCGCGCGCAGGCGGCGTGCAGAGCCCGGCGTGAAAGCCCCGGCTCAACCGGGGGAGGTCGTCGGGGGACCTGCAGGCTTGAGGCCGGTAGGGGCGAGCGGAATTCCCGGTGTAGTGGTGGAATGCGTAGAGAGTCGGGAGGAACACCAGTGGCGAAGGCGGCTCGCTGGACCGGTCCTGACGCTCAGGCGCGAAAGCGTGGGGAGCGATCCG
+
AABCB@@@@@1@B@@?@A;@@?=@5;;@6@@5;<6::9BC<A?@?@@A?::4:;6<BAB@A@CBCC>C@CBCABA9;<;<.5.5//<8=:=<<;(/0)//9<0////$4:589559:?B;@?@=A4?=::===1=B=::@=?6=5=;*/*/8666;A7885=>BB@::9>00///666.693=5@=>8AAAA?BB@58.6A66687:65,22.53570559;;;<@@?>BB?>?A37787;;7&33333374;
@N9IO0:00838:06234
TACGTACCGTCCAAACGTTACTCGGAATCACTGGGCTTAAAGGGTGCGTAGGCCGCGCGGAGGGTGGGATGTGAAATCCCCCGGCTCAACCGGGGAATAGCGTCCCAAACCGCCGTGCTCGAGGGAGACAGAGGTGAGCGGAACTGATGGTGGAGCGGTGAAATGCGTTGATATCATCAGGAACACCAGTGGCGAAGGCGGCTCACTGGGTCTTTCCTAACGCTGAGGCACGAAAGCTAGGGGAGCGAACGG
+
BBCBBDD@BBB@CC=A@@>BBABD@C?ABECCBC=BC=@A;A<8:>==@;;4;4;B?@@=?@B9BAC79:=?;:;(4<<<<'88<99<8<5999+949448<:;:6:>3;7::5:<<BABAAAA8AAB@@ABC>BABACC?C@A;;;;;?BD?CBBCAECCC>CBBBB@CC@@@BCAAAB>?<:::?AA??;?@@;>900*0=000999*9<<<3>9><@AA@ABAB7=A=<<?3;==9:::/;::;;8552
@N9IO0:00849:06218
TACGTAGGGTGCGAGCGTTAATCGGAATTACTGGGCGTAAAGCGTGCGCAGGCGGCGCCGCAAGTCGAGTGTGAAATCCCCGGGCTTAACTTGGGAATTGCGCTCGAAACTACGGTGCTGGAGTGTGGCAGAGGGAGGTGGAATTCCACGTGTAGCGGTGAAATGCGTAGAGATGTGGAGGAACACCGATGGCGAAGGCAGCCTCCTGGGCCAACACTGACGCTCATGCACGAAAGCGTGGGGAGCAAACAGG
+
BCCCA???8>@>A@@@@@;@=ACC@M@B?BAABD>CCBCD?CBCAA@@@00+0/)/7=8=00)////99::=;:;(0000&//(//)/)//)/919)/)/38334:<<4:33//)//068289998:0.-----(-8(/3,5.55:59966999@;@;@CCC>CCC@<A<<<?<=;?59?49.4436:;:?<?;A7?4=84428:5444(4.46444:654<;:3554488444(4:;==@@6??@BD=ABB>
@N9IO0:00855:06247
GACAGAGGGGGCAAGCGTTGCTCGGAATCACTGGGCGTAAAGGGCGCGTAGGCGGGCAGTCAAGTCGGTCGTGAAATCTCCGGGCTCAACCCGGAGGAGCGGCCGAAACTGGGTGTCTTGAGGGAGGCAGAGGAGTCTGGAATTCCCGGTGTAGCGGTGAAATGTGTAGAGATCGGGAGGAACACCGGTGGCGAAGGCGGGACTCTGGGCCTACCCTGACGCTGAGGCGCGAAGGCGTGGGGAGCAAACGG
+
CCBDBBBCCC1CC@C@@@?B@AAB?B>BBCCBBC>9:9@@:@B=BCA?>>>:9::0:@@BAC?BBBA>BCCBBBD>;;<F@DF<AAAD@BC>C>AC;::4=497;;<8;BCD>BBBAA=>988+9929AA@A=@?KECC@B<?;@@9@?ACC@??B@BBAD>CCCBBB999?99:>59;5;5;@@:@<?@<@@D@GACCC>CDA@@CE>D@BBDE>;;;BBBB;;;5;;;;;5:2:999>>0;?;=;2594
@N9IO0:00857:06241
TACGTAGGGGGCGAGCGTTGTCCGGATTTATTGGGCGTAAAGAGCTCGTAGGCGGTTTGGCAAGTCGGGTGTGAAAATCCGGGCTCAACTCGGAGACGCCACTCGATACTGCTATGACTCGAGTCCGGTAGGGGAGTGCGGAATTCCTGGTGTAGCGGTGAAATGCGCAGATATCAGGAGGAACACCGGTGGCGAAGGCGGCACTCTGGGCCGGAACTGACGCTGAGGAGCGAAAGCGTGGGGAGCGAACAGG
+
?@@BABCCCC5BCA??@B>BCD?C@BCC<AA<@@6<?<=?9=?@;;;AA::49B=AB>B@CB>?@??C9??=:9:9.;?=BB9AA;<4:@@@<@BBBBB@BBBBC?@?>89:?>:;:?@BA@@AB?C=C@@A@2@??@=>:?:@<@:>D7@A@;;9=4995:09;;B;:9B@>9;>9499=@;@CC@D?@@=@;:6:<@B=?@@::9??,:.4.47:9=:94:@9;;<;95CC><B??@@??2@A;;;599:8
@N9IO0:00814:06301
CACGGGGGGAGCAAGCGTTGTTCGGAATCACTGGGCGTAAAGGGCGTGTAGGCGGTCAGGTAAGTGGGATGTGAAATGCCCGGCTCACCCGGGGACCGGCATCCCAAACTGCCTGGCTTGAGTATGGGAGAGGATGAGGGAATTCCTGGTGTAGCGGTGAAATGCGTAGATATCAGGAGGAACACCGGTGGCGAAGGCGCTCCATCTGGCCCAAATACTGACGCTGAGGCCGCGAAAGCTAGGGGAGCAAACGGGA
+
9?;;;:;:%99;:8A9<;;;6<C@:@?BCCBBBB=;9:DE>CB>CCCCBBB>;;5<99@7BA7<@G@8@@BAA>@10/0/)/279;@C?6CFA7::=A=:966<4<D6@9597>;6?@=@@@@@995)55@>5@@@<<<6<:>:>8<<8::8::50-0==@90/09//0A::8>@@;@@<>;==<1<9>=3833,36776//(/6669489288/:888833//////)/)/687;)39944:<.:>=>>6<=?-:
@N9IO0:00815:06286
TACGGAGGGGGCTAGCGTTGTTCGGAATTACTGGGCGTAAAGGGCGCGTAGGCGGTGCGGTAAGTTAGGCGTGAAAGGCCCGGGCTCGAACCCGGGAACTGCGCTTAAGACTGCCGCGCTCTGAGTCCGAGAGAGGATAGCGGAATTCCCAGTGTAGAGGTGAAATTCGTAGATGTTGGGAAGACACAGTGGCGAAGGGCGGCTATCTGGCTCGGTAACTGACGCTGAGGCGGCGAAAAGCCGGTGGGGAGCCAAACAGG
+
===:59;;;;)9@89<?@=;;5;:.9.98?AABE=CC@@@9?@094559=<+00)///:+/68<=:994;@?999)5;9>)0/*/////499/<<3<6<<<<666<@<??<<45.5599==:955:<59//////)//88882825057/-------//(3344)4399:44//-,066(,(,,**(*,,,(,--055,69)//66667,//883//(/////3398883//(--,,,&,,(-(--99)6//+3=5<=;4
@N9IO0:00817:06262
TACGTAGGATCCAAGCGTTATCCGGAATCACTGGGCGTAAAGCGTGCGTAGGCGGCGCGTTAAGTGAGACGCGAAATCTGGTGGCTCAACCATCTAGACTGTGTCTCATACTGGCGTGCTTGAGGATACGAGAGGTACATGGAATTAGCGGTGTAGCAGTGAAATGCGTAGATATCGCTAGGAACACCAATGGCGAAGGCAGTGTACTGGCGTATTCCTGACGCTGAGGTACGAAAGCGTGGGGAGCGAACAGG
+
BAAAA::5<==5:85;;A<@@@;@;A<@@@?;;;/;4;<@6@BC99;CBA@?B@8B@@AA25.5<;AB@BA@ABB=BBBDGBB?@?BB?B>@@CBCB@@@AAAABCCC?????>?BBBCC?B:99:BBBCBDCC?A;;<<<5;;@=ABCCABB:::@@@ABBB=BBBBB???@@@@;;;@A=@9>>?6;68>:<=?<>9>>@A?::9A@;@@@BC?C@B@@@:99>>>;@959BB,596;;;<0=>>>?9===:
@N9IO0:00818:06283
TACGTAGGGTGCAAGCGTTAATCGGAATACTGGGCGTAAAGCGTGCGCAGGCGGTGATGTAAGACAGATGTGAAATCCCCGGGCTCAACCTGGGAACTGCATTTGTGACTGCATCGCTGGAGTGCGGCAGAGGGGGATGGAATTCCGCGTGTAGCAGTGAAATGCGTAGATATGCGGAGGAACACCGATGGCGAAGGCAATCCCCTGGGCCTGCACTGACGCTCATGCACGAAAGCGTGGGGAGCAAACAGG
+
AAA@@@@A9;;;B@BBCC@C?BBA9=,0/9///+4<ACC=CCH;;;BA;;5;A;AABB<<;=;;:AA@@AA???9?@@A9BD>C@A@@D?AAD>C@CBC;;;E>BBBBBBCCBB??@BB>AAAA?@<@@@;;<<<*<AB?C?B:;:;CCBCCABABBBAAA>BBACAA@@@@CCAA?;;6;<?BB6<;DD?BBB@A?AB7;;?>3:;;0:8<>><@A?:0//9///44:888808899?A?2==888*7<<9
@N9IO0:00824:06273
TACGTAGGGTGCAGGCGTTAATCGGAATACTGGGCGTAAAGCGTGCGCAGGCGGTTTGTTAAGACAGATGTGAAATCCCCGGGCTTAACCTGGGAACTGCGTTTGTTACTGGCAAGCTTGAGTGTGGCAGAGGGGGGTGGAATTCCAGCGTGGTAGCAGTGAAATGCGTAGAGAATGTGGAGGAACACCGATGGCGAAGGCAGCCCCCTGGGCTAACACTGGACGCCCTCGATGCACGAAAGCGTGGGGAGCAAACAGGA
+
BBCBACCE>:9:BB?A@A<A>BBB@C6;;<000+0/0;;5<==;CAA@;;5;B>BC>CC@C?BBBBBBCDBBBB;;;;;&9<)44.4.46:::)4.5:599@:096<<D;;9;C>B;;8:@9;99@9=@AABCCCC(?@=@;>>>:955:783////8888:908893337733.3877,33,3177:6;;;;63334918888888'89;077:)--7--(-5---(-/////33333<23//6666&---59(--/06
@N9IO0:00830:06262
CACGGGGGGAACGAGCGTTGTTCGGATTTACTGGGCGTAAAGGGTGCGTAGGCGGGTTGGCAAGTCGGGTGTGAAATTCCATAGCTTAACTATGGACCTGCATTCGAAACTGTTGATCTTGAGTACTGGAGAGGTGAGTGGAATTCTCGGTGTAGCGGTGAAATGCGTAGATATCGAGAGGAACACCGTTGGCGAAGGCGGCTCACTGGACAGATACTGACGCTGAGGCACGAAGGTCGGGGGAGCAAACAGG
+
@CBBCCCB*C@CC@@>@@;@@=@A=@@A;@@@@@9>><??9?A<BABBA@@=>CC=B>B?BB<?>BCC>????@C>C@C?BB?@?A>A=A@@9:4;;=@BBBBABCCC>BBBB?BB@@@>AADEBBBD@BABA?BB@AAB@D@D@CBBB@DCAAA::6:<<<9??@BBBBBB@A@><<::+0+0;;;<=6@;@???B?AD?DDDB???>A?AAA888AABBBCA@>>;<??@@6:7;CBDFL1;;BCB=@@@=
@N9IO0:00834:06268
CACGGAGGGGGCTAGCGTTGTTCGGAATGACTGGGCGTAAAGCGCGCGTAGGCGGTTCGGTAAGTTGGATGTGAAAGCCCGGGGCTCAACCCCGGATGTGCGTTCAAAACTGCCGGACTTGAGACCGAGAGAGGAGGGCCGGAATTCCCAGTGTAGAGGTGAAATTCGTAGATATTGGGAAGAACACCGGTGGCGAAGGCGGCTCTCTGGCTCGGTTCTGACGCTGAGGTGCGAAAGCGTGGGGAGCAAACAG
+
488<68<=>=,<@==:@A0/0:=;7;6@::>?>?9@@?=B059555:;=;;7;B9@=BB?BD?B<><=;@@@>@<35;625>>2665;.499&4.4::8:99934444&5977)/)///)//<<<9>D@A@A>999;)9.999.5.5<2556;;;9==8;@@D7:8:AAA@@==>8>>8:8=A699@;=:<<8;8828-443455<<==:=:::496::9>=<<=<>=8<<<<;;*7:<<B@@399===5=94
@N9IO0:00838:06269
TACGAAGGGGGCTAGCGTTGTTCGGAATTACTGGGCGTAAAGGGCGCGTAGGCGGCGCGTTAAGTCAGGTGTGAAAGCCCTGGGCTCAACCCAGGAATTGCACTTGATACTGACGTGCTTGAATCCGGAAGAGGATGACGGAATTCCCAGTGTAGAGGTGAAATTCATTGATATTGGGAAGAACACCAGTGGCGAAGGCGGTCATCTGGTCCGGTATTGACGCTGAGGCGCGAAAGCGTGGGGAGCAAACAGG
+
7:@:;6;CBB3CBBBBBB@BB?BC@B?B@ABBCD<BBACC;@@<@CBBA@@=9969@@BC@C@BBBBD@BBBCFC?CIC>CDA6;5:95>=4;@?C?BABFCMI@CAA@@B??999BBB?BB?BB?A@D?BCC?BBCBAA>A>@<@@8@@@?@@@;:5;55>4@=BBC999=<B9A?6A;A@;@>@@CCDB@BBC<@<;;7;BBBB;;;;C?AAB@@=@@?99:@@@<?>>;;;0;;@@?@@3>9:4;2:;;4
@N9IO0:00842:06295
TACGAAGGGGGCGAGCGTTGTTCGGATTTACTGGGCGTAAAGGGCGCGCAGGCGGCCCCTCAAGTCAGGCGTGAAAGCCCCGGGCTTAACCTGGGAATGGCGCTTGGGACTGGTGGGCTTGAGATCGGGAGAGGAGCGTGGAATTCCCAGTGTAGAGGTGAAATTCGTAGATATTGGGAAGAACACCGGTGGCGAAGGCGGCGCTCTGGACCGATACTGACGCTGAGGCGCGAAAAGCGTGGGGAGCAAACAGG
+
@@C;92:A@@0ABBB??@<@B?BC=@??9???@D>@@@DD>CC>CBBB>=@800)0::+>BB@@@@CC@CCCCBB06;<<0AG8AA:><@<>>>7CFCC@CCBA=AA:BBBB=;;;:;D@BBAAACCC;@A@@;ABBBBCGIAC@CF@CFCBB@C@@=@AAB9A><;;AB@@@B>BA6;5;@:@@@>A=AA@DED?C?CB@CAAACCD?CB>@@@A@@@BCB@@;<;5;@?;;;;&;>=?>C=0=5955)5;;7
@N9IO0:00843:06282
TACAGAGGGTGCAAGCGTTGTCCGGAATCACTGGGCGTAAAGGGCGCGTAGGCGGCTGGGTAAGCCGCGTGTGAAAGCCCGGGGCTCAACCCCGGAACTGCACGCGGGACTGCCTGCTCGAGAGTGGTAGAGGCGAGTGGAATTCCTGGTGTAGCGGTGGAATGCGTAGAGATCAGGAAGAACACCGGTGGCGAAGGCGGCTCGCTGGGCCATTTCTGACGCTGAGGCGCGAAAGCGTGGGGAGCAAACAGG
+
?@@AA@@@9?;8:>@@@B?ABC?B?B:;;BB;;:6;?@@C>FD>BBDHCBB@BB@BBCC?DC=A@@BBBCBBBCC6AA:0;;;0;>@@;?AA2B?B2655499:444)44;DC>DBB;;9@A;;;A29<;;;=>;:;<B>A9B<?<?G<CB?;;==8:@<:8<?>?>??@?@@??>9>9BB:BBB@C>BA?A;:69==?9@?>><;@@0:28@?9@A@AABA@@?=7744>>:3@AA@BBB8??BBH=BAC?
@N9IO0:00852:06286
TACGGAGGGGGCTAGCGTTGTTCGGAATTACTGGGCGTAAAGCGCACGTAGGCGGCTTTGTAAGTTAGAGGTGAAAGCCCGGAGCTCAACTCCGGAACTGCCTTTAAGACTGCATCGCTAGAACGTTGGAGAGGTAAGTGGAATTCCGAGTGTAGAGGTGAAATTCGTAGATATTCGGAAGAACACCAGTGGCGAAGGCGACTTACTGGACAACTGTTGACGCTGAGGTGCGAAAGCGTGGGGAGCAAACAGG
+
BCCC?@@CCC3CBBBBCB>AA@DHAF>@<@?AAA<AABCD<@@BBB;<;@A@;;9;CD=BBBACC@CCGGACCCG>AAI?IAB;;;AA>BBCAG@C?A;;;@CC>C?AAB?@AAAAB??@CC@??>?B>AA;;6:A;??A=A?B?C>BABBCCC???=:99?9?9=8<<;;>?@<@??C???<?A@=AA>>9?AA=A?BABBC@BBAA?ABB>BBBC?CCAAAB@::6;@A;;;0;BBABCC7ABAAA<ABB>
@N9IO0:00856:06283
TACAGAGGGGGCGAGCGTTGTTCGGAATTACTGGGCGTAAAGGGCGCGTAGGCGGCCTGTTAAGTCGAACGTGAAATCCCCGGGCTCAACCCGGGAACTGCGTCCGAGACTGATAGGCTCGAATCCGGGAGAGGGATGTGGAATTCCAGGTGTAGCGGTGAAATGCGTAGATATCTGGAGGAACACCGGTGGCGAAGGCGGCATCCTGGACCGGTATTGACGCTGAGGCGCGAAAGCCAGGGGAGCAAAGCGG
+
AAAA?@>>>>0?@?@?CE>BA@BB@B?B?BCBBB:>>>=>6>@:ABBCBCC???<??CCC@C@C@@A?>9;;ABD;AABB9BE>BBBB@BG?DF=@7;;B;;;B=@@CAAAA@BBB@CBBBE@CC@BB=@B@BB=CCCCBAD@B@B@BB@BBBBDCCACCCG?BABAA@AAA@@@AA=?A<?<>??8=;;:6:@B?B@CB?BBAA>@B>@@=@@@@@?BABA@@;;;:@@@;;;0;>9:;;;.900;;*//99
@N9IO0:00823:06349
TACAGAGGGGGCAAGCGTTGTTCGGAATTACTGGGCGTAAAGGGCGCGTAGGCGGCCTGCTAAGTCGAACGTGAAATCCCTGGGCTCAACCCAGGAACTGCGTCCGATACTGGTTGGCTTGAATCCGGGAGAGGGACGTGGAATTCCAGGTGTAGCGGTGAAATGCGTAGATATCTGGAGGAACACCGGTGGCGAAGGCGACGTCCTGGACCGGCATTGACGCTGAGGCGCGAAAGCCAGGGGAGCAAACGGG
+
@AC@@?CCCC5BC>BA??<@B>BBGG@C?BBCCB<899@@9@A<ACACA>>;8838<=???>9>C@A@@AA@@@B<A@B;AAA;@@BDACC=CDADACBBBAAD;?@BBBBC@C?D?@@59>45545909<BAA>;BC>C:?:B?B=;;7;C@A@CB>@@BC?BD@A@@@BA@@?@B9>@=@=AAB@C?BB@CCC?C@CCBBB@@<@B?AB?B>ABB@BBBCCB;;;>BAAC@@8;;49?BB7::;9>49;;3
@N9IO0:00834:06313
TACGTAGGGTGCAAGCGTTGTTCGGAATTACTGGGCGTAAAGCGCGCGTAGGCGGATTGGAAAGTCGATTGTGAAATCCCTGGGCTCAACCTGGGGAATTGCGTCGAAACTCCCAAATTCTTGAGTGCCTGAGAGGATGGCGGAATTCCCGGTGTAGTAAGTGAAAATACGGTAGTATATCGGGAAGAACACCTGAGGCGAAAGGCGGCTATCTGGCGGTGCACTGACGCTGAGGCGCGAAAGCGTGGGGAGCAAACAGG
+
@@:;4;;:,44=?8=?A@<;;5:<7?.9.4<999,9==AB8;59@:;5=9:.66:>>9>7:>45599@@4;5;;=4=<<.777)///9)-(-///&/4:)///55-//)////(//(/)/:6;<:5555:88///477;8;;:=7=0/0(/3/-,52,,(,---77+7---(--,,,,/////(/0686???>>??@;>:99(3,3838>A?;:;;00*0<@>AC?999977::47<<979(337>@==1B@A@=68<?7
@N9IO0:00842:06322
TACGTAGGGTGCAAGCGTTAATCGGAATACTGGGCGTAAAGCGTGCGCAGGCGGCTTTGCAAGACAGATGTGAAATCCCCGGGCTCAACCTGGGAACTGCATTTGTGACTGCATGGCTAGAGTGCGGCAGAGGGGGATGGAATTCCGCGTGTAGCAGTGAAATGCGTAGATATGCGGAGGAACACCGATGGCGAACGGCAATCCCCTGGGCCTGCACTGACGCTCATGCACGAAAGCGTGGGGAGCAAACAGG
+
BB??>>?>6:;;;5;@;;5;=BA>;@,00<<;;3:99BC=B@AABBAA;;5<<595<2<BCA;:;BBBAA@@@A;?>??.;;0;::B:@9499/35;<=BBBB=BAAABBBAA@A=@@>>?@>>:;5;;;;CCCC3A;;4;2;4;=AAA@@@BC;;;CCDC@BCCBCCCBB::9?>9=>;@9>B?295>=2;:>*/-0--(////&/77.9955555;455::98888888344(43339<</55;;>5<@@;
@N9IO0:00842:06348
TACGTAGGGTGCGAGCGTTAATCGGAATTACTGGGCGTAAAGGGTGCGCAGGCGGTTGCGCAAGTCAGGCGTGAAATCCCCGGGCTTAACCTGGGAATGGCGCTTGAAACTACGTGACTGGAGTATGGCAGAGGGAGGTGGAATTCCACGTGTAGCGGTGAAATGCGTAGAGATGTGGAGGAACACCGATGGCGAAGGCAGCCTCCTGGGCCAATACTGACGCTCATGCACGAAAAGCGTGGGGAGCAAACAGG
+
9:;9:9::,4994445999>799?8A;A7;:55>2555:;)55,5<<;9;;8<C=B46;;<<9@;;AA=A;566=266CC9CC<BC;>9<8:44/45:;055:?7::C59:9499955@C?ABBBAA?A@@@BC6;;>@B@C=?=??A??@@@@C>>:==B=6???<<>:::;566>05;=@;??=;==9:5:@D>A>AAAB@DC@BCA<A>A=@?>=@@;99>>?;;;@@;;44&99??AAB9@@@CC=BAA<
@N9IO0:00821:06387
TACAGAGGGTGCAAGCGTTAATCGGAATTACTGGGCGTAAAGCGTGCGTAGGTGGTTTTGTTAAGTCAGGTGTGAAATCCTCGGGCTCAACCCGGGAACTGCGCTTGATACTGACAGACTCGAGTGTGGTAGAGGATAGTGGAATTCCCGGTGTAGCGGTGAAATGCGTAGATATCGGGAGGAACATCAGTGGCGAAGGCGGCTATCTGGACCAACACTGACACTGAGGTACGAAAGCGTGGTAGCAACAGG
+
B@A@@?BA;:;8<8<89938-8;;7<9<8<B@@@8;;<=;)44:9;999CA>CC5;;;&598>:@@<B@AAAACBE>?A=@@@A;AAAB@CD=DE>B?B;9;B@=266;>?:>;>>:98<<A@@:9::08:?9?9?=<?:B>B8D7;:3:68774949.4==?:@BBBBDBBB@A@@?5?9.5.6@@BBBBB?CBC?A?@C?BBCB=<=7;:7<7555:;<<>=<<<<455::<=5<;933,33344.4334
@N9IO0:00823:06372
TACGGAGGGTGCAAGCGTTGTTCGGAATTATTGGGCGTAAAGCGCGTGTAGGCGGTTTTTTAAGTCTGATGTGAAAGCCCTGGGCTCAACCTGGGAAGTGCATTGGATACTGGAAGACTTGAGTACGGGAGAGGGTAGTGGAATTCCGAGTGTAGGAGTGAAATCCGTAGATATTCGGAGGAACACCGGTGGCGAAGGCGGCTACCTGGACCGATACTGACGCTGAGACGCGAAAGCGTGGGGAGCAAACAGG
+
AABB>BBB<BBBC<@@@@?BB@CC?C?B?BC@CC=@??<?9@:::BC@@@B?@@=@AAAA(@>ABABA@??=?><-7::2@A>8BABC8C9C>>5<7;@@A=B9B7;;BCBA?B@BBBC@BBBBCBBC=@@@@>8>@@AAAD@C@C?AABBBCCC?BBBCDE>BA<A@@@@AAC>A@?AA<?=?A@?B?BB?BBB?B?AB?BBBC?BB8::?BBABBBBAABB@@@B@AAB???8@@@@CCC:BBCBB<AAA;
@N9IO0:00826:06381
AACGTAGGACACGAGCGTTATCCGGAGTTACTGGGCGTAAAGGGCGTTCAGGTGGGTGATTAAGTTTGCTATGAAAGCGCCGGGCTAAACCCGGCGAGACTGGCGGATACTGGTCATCTGGAGTGAGGAAGAGGGAAGTAGAATTCCGCGTGTAGTGGTGAAATGCGTAGAGATGCGGAGGAATACCAGTGGCGAAGGCGACTTCCTGGTCCTCAACTGACACTGAAGCGCGAAA
+
C;C;;;@?CCCBA;;:AA?BBB@C?:::=@?=?@9:::BB9@@9@>@<???<ACI@;;;B?C=@@B;AACBB@>>/;999:@?:AABB>CC>D?C>@::;A@=AC?AAC@@@>@@CBBBB?AA@@AC?B>B@@@;@@CCCBB9;4:<?@@AABCCBC@BCBA<@@@BB=B>BBB@@B>BC@C7;;;2:9@@9?AC6;49==<>7A;@A:?>7<9949544444555.55555555
@N9IO0:00828:06364
TACGGAGGGTGCGAGCGTTGTTCGGAATTATTGGGCGTAAAGCGCACGTAGGCGCCGAGTAAGTCTCACTGTGAAAGCCCGGGGCTCAACCCCGGGAGGCCAGGGGATACTGCTCGGCTAGAGACAAGTAGAGGTTGGTAGAATTCCGGGTGTAGCGGTGGAATGCGTAGAGATCCGGAGGAATACCAGAGGCGAAGGCGGCCAACTGGACTTGTTCTGACGCTGAGGTGCGAAAGCGTGGGGAGCGAACAGG
+
CCCC;?>@9??=BBA@@@?BBACCAE@C@CC?BA8?>983(3737?>?<88188938??@A?BBBBBBBA@AA@@6;:;.;BE9BBBC@BBB;BD=BA=A=;;;;.;ABAAAABBB>BBBBBBBAB?CCCBBB=@=@?BBCC@C?C@CC=AB@@@BB?BB8;8;AAA?@@A@@@@@C?BB?B@BBC@BBBB@@???C?@@;@594:@@<BCC@BB?BB?>>BBBBBB@BBAAA@499>??AB5??@AB799A?
@N9IO0:00835:06388
TACGGGGGGTGCAAGCGTTGTTCGGATTTATTGGGCGTAAAGCGCGTGTAGGCGGTTTTATAAGTCTGATGTGAAAGCCCTGGGCTCAACCCGGGAAGTGCATTGGATACTGTAAGACTTGAATACGGGAGAGGGCAGTGGAATTCCTAGTGTAGGAGTGAAATCCGTAGATATTAGGAGGAACACCGGTGGCGAAGGCGGCTGCCTGGACCGATATTGACGCTGAGACGCGAAAGCGTGGGTAGCAAACAGG
+
CBBBDFDD'A@@C>A?@@7958BB7<AL>CC@CC>AAACF:6;66C;;;<<800,0:>+@@>;@?@@>AA@?@?<38:<4BD?8BBBB8<=/9839=A?AA=B9F9<ABCAAAA=A;:;8@B9BBBB@8?D;;;8;BBCEAD@B?B=BB>A;;CC9@@CCCL?CD?A@@@@AAA?BB@BB?B?BBB?B?BB?CBB?B<8949@@?=AA<@@=@@DBC?BBB9;;BBBBB@C<;;.5@@?@@7CCBBB@8BAB8
@N9IO0:00839:06376
TACGTAGGGTGCGAGCGTTAATCGGAATTACTGGGCGTAAAGCGTGCGCAGGCGGTTTTGTAAGCCAGATGTGAAATCCCCGGGCTTAACCTGGGAATGGCATTTGGGACTGCAAGGCTGGAGTGCGGCAGAGGAGACTGGAATTCCCGGTGTAGCAGTGAAATGCGTAGATATCGGGAGGAATACCGATGGCGAAGGCAGGTCTCTGGGCTGACACTGACGCTCATGCACGAAAGCGTGGGGAGCAAACAG
+
BBBBAAAA9;9;<:::>@>A49994<)0)////7399=@<///99<<696;7<C2::9-9>C>CB=@@@@@ABB@<A<<<)00+00)/)/)//:/<<AA??>>D<@A<BAA???<?<?AA?BBBCBC?????@:@A??=B>B7B7BC6C<AAAAA@@@@?:7-5788:@ABBB>>>@9>A4979@><=?>?;????C<;;;8<=<79>@799??6669..//..359886<755,7:88599,778=@2:9>
@N9IO0:00858:06376
TACGTAGGGTGCAGGCGTTAATCGGAATTACTGGGCGTAAAGCGTGCGCAGGCGGCTTCCTAAGTCAGATGTGAAATCCCCGGGCTTAACCTGGGAACTGCGTTTGAAACTGGGAGGCTAGAGTGCGGCAGAGGGGGGTGGAATTCCACGTGTAGCAGTGAAATGCGTAGATATGTGGAGGAACACCGATGGCGAAGGCAGCCCCCTGGGCCAGCACTGACGCCTCATGCACGAAAGCGTGGGGAGCAAACAGG
+
CCCDDBBB=???BB?ABB=@:@;;4;5;2:@BBE?DCBCC>BBBAB@AA;;4;<4<C=B?BB?BB@ABDABAA;;24;44&4;2:<25057;AA<A>@@B=>==6;<=9=@?;3;A8DCBBCBB@?@?B977C>>=?&8?2=2;286@AB>88:A;AA3933,7??CBBBB?=7>?>29:;?;BBB?BBAA?ABBAC=@A;;;;;*9AA9A?@>?@?>BBB;;4:??A@@@B@@@=@CCGEJJ<AAA@C>CBB>
@N9IO0:00869:05767
TACGAAGGGGACTAGCGTTGTTCGGAATTACTGGGCGTAAAGCGCACGTAGGCGGATTTGTAAGTCAGGGGTGAAATCCCGGGGCTCAACCTCGGAACTGCCTTTGATACTGCAAATCTCGAGTCCGATAGAGGTGGGTGGAATTCCTAGTGTAGAGGTGAAATTCGTAGATATTAGGAAGAACACCGGTGGCGAAGGCGGCCCACTGGATCGGTACTGACGCTGAGGTGCGAAAGCGTGGGGAGCAAACAGG
+
BAB@?;?AA6@BBBBCCC@BC@CC?A<@<@@@@B=?@?BB<ABCCCBAACB@CC?BBA<B@@:@A@??BA9ABDF>CCC=CEF<D;;;@C?BAA=@@B;;:6;:6;@@AA@@??@9@DABAA????>>????B?BCC>AA=@:>;>99:9?=AB@=>?CCCC>C:==;:::87;4881749=4::<1808=:BCB@B?@@=@B<ABCC;;;BC?BBBBCBBCAAABB?BCCCCF>BBCBCCC;CCCBB=@?@?
@N9IO0:00872:05798
TACGGAGGGGGCTAGCGTTGTTCGGAATTACTGGGCGTAAAGGGCGTGTAGGCGCCTGCCAAGTCAGATGTGAAAGCCCCGGGCTTAACCTGGGAACTGCATTTGAGACTGGCAGGCTAGAGGTTGGAAGAGGAGAGTGGAATTCCCAGTGTAGAGGTGAAATTCGTAGATATTGGGAAGAACACCAGTGGCGAAGGCGGCTCTCTGGTCCACACCTGACGCTGAGGCGCGAAAGCGTGGGGAGCAAACAGG
+
ABBB?BCCCC5CC@AABB???>AC@B@E?BBBBC<BB@@B;@@:AB@BBB>:000+/<<)929:<;?@HCCCDD=BBCC;CD=@@=@<@<@FI?DAEBBA@@B<AA@?@:95:@@<AAAAA@:>;>9=<?;:7:?CCCC?B<?=?A<BCBBAD?::8:AAA=B=A?BBBBBAA>@@9@=??;?BD@BBCC?A@@:?9==<??;>>;;5;B?ABBC@BBCA@??;;;5;@@;;<6;?B@AAA7@@AAA<BCBA
@N9IO0:00873:05780
TACAGAGAGTGCGAACGTTGTTCGGAATTACTGGGCTTAAAGCGCACGTAGGCGGCGCCGCAAGTGTGGAGTGAAATCCCACGGCTTACCCGTGGAACTGCTTGGCAGACTGCGGTGCTAGAGGATGGTAGGGGAGAGCGGAACTCCTGGTGGAGCGGTGAAATGCGTAGATATCAGGAGGAACACCGGTGGCGAAGGCGGCTCTCTGGTCCATTACTGACGCTGAGGTGCGAAAGCTAGGGGAGCAAACGGG
+
@AA:;:BAAAA==<8<00+0<8796<8?<@DDFF?BB=@?6@;:;??@@00,00+0@C?A??7???CC:>?@;;;.8;?*96@;@@.999,9959@=???>?:>7999:>?@AC=@@C@@?AA?A::389978*7:69/0)/06;>6BB7BB7??:B?BBBB>@A?A???>?@???=;@A:=6978+52785;=>395>@;;;;;=8>9==-//055;<97;9:7771566699-5>>>?DF:BBCCB;@AA2
@N9IO0:00881:05774
TACGAAGGGTGCAAGCGTTAATCGGAATTACTGGGCGTAAAGAGCACGTAGGCGGTTTGATAAGCGGAATGTGAAATCCCCGGGCTTAACCTGGGAACTGCATTCCGAACTGTCAGGCTAGAGTATGATAGAGGTGAGCGGAATTTCCTGTGTAGCGGTGAAATGCGTAGATATAGGAAGGAACATCAGTTGCGAAGGCGGCTCACTGGATCAATACTGACGCTGAGGTGCGAAAGCGTGGGTAGCGAACAGG
+
BAA;94;B9;;:;29@@@=BACDD@C?B?BCBBA<@@?A@:>;;;@:::BB?BB?CD@CC@@=@@@=A>BB@@AD?CBCB:AA=BB@C>A>ABC=B@CA@:59;@;@B<::9BBAA?@????@?B?@@@@@@@=@AAA;;7;?BB=C@CBCABBBAA=BB@?:@A???BAAABAAA?C?B@B?BA@@@@B?BBBB?B?AA=ABABBBB@FBBB>BCAABBAAAABBC?AAA;;;6;@ABBB=BBBBBB@AAA@
@N9IO0:00889:05796
AACGTAGGGGGCGAGCGTTATCCGGAATCACTGGGCGTAAAGGGCGTCTAGGCGGCTCGGCAAGTCCTGTGTGAAATCTCCCGGCTCAACTGGGAGGGTGCATGGGAAACTGTCGAGCTTGAGACTCGGAGGGGGGTGCGGAATTCCCGGTGGAGCGGTGGAATGCGTTGAGATCGGGAGGAACACCTGAGGCGAAGGCGGCACCCTGGCCGAGGTCTGACGCTGAAGCGCGACAGCGTGGGGAGCGAACGGG
+
@2A;::9444$4@445::=BBC?C@C@CBBA@@C?@@@DC?DD?BBCCCA@=::49CAA?BD?BBC@AA??@@@C<AAAAC6;:;BBA>B@@@8;;;0;C@A;;<0<@5?BCBBBCDCC@BA@@@BCC@CCCCCE*BAAA6;8;@AC<B=@A=<:;A;AC<A=AA@BB>A@@::9BC=CC>B=;99@;<6B8<:<5;49:75499,9@<B=?;;49>>BBB@ABBA<A@AA;;;ABA@??DD4:959858==5
@N9IO0:00897:05785
TACGTAGGTGACAAGCGTTGTCCGGATTTACTGGGCGTAAAGAGCGCGCAGGCGGTCGTTCAAGTCGAGTGTGAAAGCCCCCGGCTCAACTGGGGAGGGTCACTCGATACTGATCGACTCGAAGGCAGGAGAGGGTAGTGGAATTCCCGGTGTAGTGGTGAAATGCGTAGATATCGGGAGGAACACCAGTGGCGAAGGCGACTACCTGGCCTGTTCTTGACGCTGAGGCGCGAAAGCTAGGGGAGCAAAC
+
ACBBBCC@@@@CC>@ABC@CCDAC?:::6;@?AA<?@>>@:@@@@CCCBAA=9:4;;;;=;;5;BCACC@AABDD;@BBB?,?=@BBBAA@ADD;:;D<@@BBBBBCCCBBAAA959ABAAA8:4:B=8<BBBD>ABCCF?@?A@CC>C@CCABACC?BAA@8@<ACB@AA;;;AAC<??<?=BBA?A@A@>BAA@C=AABAAAB=BB>B>BCC@CC@@AABAB:;;=@AC;;;/;@@;<;;.;>@>>09
@N9IO0:00904:05788
TACGGAGGGTGCGAGCGTTGTTCGGATTTATTGGGCGTAAAGCGCGTGTAGGCGGTTTTATAAGTCTGATGTGAAAGCCCCGGGCTCAACCTGGGAAGTGCATTGGATACTGTAAGACTTGAATACGGGAGAGGGCAGTGGAATTCCTGGTGTAGGAGTGAAATCCGTAGATATCAGGAGGAACACCGGTGGCGAAGGCGGCTGCCTGGACCGATATTGACGCTGAGACGCGAAAGCGTGGGTAGCAAACAGG
+
@@@B8;;@<;;;@@@;;;@CCGCD?AAH>CC8;;7:==BA5:99;;;;;B@>A@5;;;.;@@=@BCBBBC>@>A;0<;55&5>4;;;B?A?CAB<B8<@;?A?@C:BBBCBBBB=::8B69:4:>A<=7;=>BB7??<B>58588?8==7<?>??9>?BAA<5A:8:@7>@@@;;>C<7959087A>A=><8;:>9?;?B?????;?A799?BBBAA=AA@9::@??@ACCAAA>ABCCDH>BBBBCE?BBB6
@N9IO0:00908:05781
TACGAAGGGGGCTAGCGTTGCTCGGAATCACTGGGCGTAAAGGGTGCGTAGGCGGGTTTTTAAGTCAGGGGTGAAATCCTGGAGCTCAACTCCAGAACTGCCTTTGATACTGAAGATCTTGAGTCCGGGAGAGGTGAGTGGAACTGCGAGTGTAGAGGTGAAATTCGTAGATATTCGCAAGAACACCAGTGGCGAAGGCGGCTCACTGGCCCGGTACTGACGCTGAGGCACGAAAGCGTGGGGAGCAAACAGG
+
@AA@>9=>=>0@BBB@@A@CCCCD@D@@@CCCDD>BBCCD>BB>BD=CBBB?@@@8@@A@,A;A@<8898-3;8<4=B<@@;@<:<=@,000*/;;5?669:BD;@@B@@::;?BBBBC?ABCCIAJH>FCBB?ABCCDD@CABBBA::;;;;AA@C?:88=<B?BB@?=<77729???<99288:5::BC@E@A?A?00+0<000@@=@@;@?BCBAAB@@@@969:;@AA;A8@??>>>>099:99,9@@=
@N9IO0:00871:05831
TACAGAGGGTGCTAGCGTTAATCGGATTTACTGGGCGTAAAGCGTGTGTAGGCGGTTTGTTAAGTCGGATGTGAAAGCCCTGGGCTCAACCTAGGAATCGCATTCGATACTGGCAGGCTAGAGTACGGTAGAGGGTGGCGGAATTCCGGGTGTAGCGGTGAAATGCGTAGATATCCGGAGGAACACCGATGGCGAAGGCAACCACCTGGGCCTGTACTGACGCTGAGACACGAAAGCGTGGGGAGCAAACAGG
+
BCBBBCBD<AA?AAA>>=4948?@;;;:.;@999/:@==?9??@?@@A@@C=A@=?@8?@8@;@AAB?C@AAGED=AAA<ACA8CBDD:C8BBD?B@CCCCBB@BAAABBAA?@???BBB???BBCB>AABBCD<A@<??:@6:9;@DD>CCBCCCC??@AA<AABA<<BBB;;;8<8<>:=:;;;9==<>:?@A<>:BC@GGEE?ABJ>B@B@AB@AABBBCDCCCBB@B;::6;BCBDLE<AABDD=CCG@
@N9IO0:00880:05836
TACGAAGGGGGCAAGCGTTGTTCGGAATTACTGGGCGTAAAGGGCGCGTAGGCGGCCGATCAAGTCAGGCGTGAAATTCCCGGGCTCAACCTGGGGGCTGCGCTTGATACTGATTGGCTTGAATGCGGGAGAGGATAGTGGAATTCCCAGTGTAGAGGTGAAATTCGTAGATATTGGGAAGGAAACACCAGTGGCGAAGGCGGCTATCTGGCCCGTGATTGACGCTGAGGCGGCGAAAAGCGTGGGGAGCAAACA
+
@?B@?=@FEE3CC;CAA@?CB:=@<@8B=@966=6=CCCC?CH?C?=CCBC=;;4;=AAB@@<@BA=B;>CCABB=A?AC=BC=;;;@?B?CCCCC3CCCAAAE?:99999:@A?C?BB?BB?CBBCC>BAAA?A@??>?8>7=48=5>::;<??@A?BA@?8?1777;7338606:.6(/(//(/9:5888:5:99493;>8787;;681;C<BBC;;8:AAA@?900800)/9888&.//////&///5:195
@N9IO0:00887:05856
TACGTAGGGTGCGAGCGTTAATCGGAATACTGGGCGTAAAGCGTGCGCAGGCGGTTTTGTAAGACAGGTGTGAAATCCCCGGGCTTAACCTGGGAACTGCGCTTGTGACTGCAAGACTCGAGTACGGCAGAGGGGGGTAGAAGTTCCACGTGTAGCAGTGAAATGCGTAGAGATGCGGAGGAATACCGATGGCGAAGGCAGCCCCCTGGGTCGATACTGACGCTCATGCACGAAAGCGTGGGGAGCAAACAGG
+
BBAABCCD>BBBB@@:;:=A>BBB>@,00>>==899;CJ?DDCBBBDB;;29>9@BB9ABB??A@BB>ADBCBD?CCEE8CA9?>3;5;;AA@8@9<<9;@?<9C?@BACCCB@CCDDDBCBBBBD@CCDBBBBBA(@@@@399-72:9///;::@>>>BAA:ABBB>CGECB@0//4772949=A@D:;;>A@@=A;@?<BDDD1BB=8<<>BCB@ABCB::::98ABCCCCD>B9:9CBB5;;;;B9@AA>
@N9IO0:00888:05834
TACGTAGGACCCGAGCGTTGTCCGGAATCACTGGGTGTAAAGGGAGCGCAGGCGACTTTCAAGTCGATGGTGAAATCTTACGGCTCAAACCGTAAAACTGCCGTCGATACTGCTTGTCTTGAGTGTGGAAGAGGGTGGCAGAATTCATGGTGTAGCGGTGAAATGCGTAGATATCATGAAGAATACCGGTTGCGAAGGCGGCCACCTGGTCCATTACTGACGCTCATGCTCGAAAGCGTGGGGATCAAACAGG
+
BBA@?=>;;<;)499<=A>@AA:?;@<@BBABDC89:CCD<DB;@=55599=;;6<>B6::;@@@@BBA766>>7;;;9=:9384444(4733333&3900:=::00/>>AACDAAB@A6::;;;;D=A=BA@@8;95;A;<2:599;=;A;95@9@;AB@@9@A;;:B@?@?;554457CA;A>A5@)0)/9/;44.44.479945C9@A?AB?@AAA;;;95999>@9;;BD:CABCGGE<FAAAB>BBB>
@N9IO0:00892:05854
TACGTAGGGTGCGGGCGTTAATCGGAATTACTGGGCGTAAAGCGTGCGCAGGCGCTCCCCAAGTCAGATGTGAAATCCCCGGGCTTAACCTGGGAACTGCGTTTGAAACTAGGGAGCTTGAGTGTGGAAGAGGGGGGTGGAATTCCAGGTGTGAGCAGTGAAATGCGTAGAGATCTGGAGGAACACCGATGGCGAAGGCAGCCCCCTGGGCTAACACTGACGCTCCATGCACGAAAGCGTGGGGAGCAAACAG
+
BBBC????:>A@??8>9;4;=AA>:@+0)0000>8;:;BB=DCBA@@BAAA<AABAAGA2D@EDCC@@:::?=904;44+6>4=<7:5854;;0;=?@><<;>-//;2::::;2444;-33888;<6=7=BBDDDD)AA=>8?=@?B;5@?///=;633@9=0;2....-5--...;6==8=7;:>788;;65554:02892222$266'22=462..77.....(..2272252(25558==(55662'255
@N9IO0:00899:05815
TACGTAGGGTGCAAGCGTTAATCGGAATTACTGGGCGTAAAGCGTGCGCAGGCGGTCTTTTAAGACAGATGTGAAATCCCCGGGCTTAACCTGGGAACTGCATTTGTGACTGAAAGGCTAGAGTACGGCAGAGGGGGATGGAATTCCGCGTGTAGCAGTGAAATGCGTAGATATGCGGAGGAACACCGATGGCGAAGGCAGTCCCCTGGGCCTGTACTGACGCTCATGCACGAAAGCGTGGGGAGCAAACAGG
+
ABBBAABB:???A=ABBA<?<@AC>@5;4:BBBE?BB@CE?DBBA@>D=00*00,07=A<0=8;BCBBA:;9BBB=BBBB9BA:@<7?<?@CCD>E>BAA;;;A6<<BACABBB6<7;@@@9;;<BD@B@AAABAB,A;:4;9?9@>@AB@AAAAABCBCCE?DECBBBB@@ABB;;7;C=B?ABB=???@=@@@=@8::@CAAB:BDD?D@DDBCBDB@@@BC@@BBAAA;<;0;AADDDD9BCCBD=;;;>
@N9IO0:00903:05814
TACGTAGGGTGCAGGCGTTAATCGGAATTACTGGGCGTAAAGCGTGCGCAGGCGCTCCTTAAGTCAGATGTGAAAGCCCCGGGCTTAACCTGGGAACTGCGTTTGAAACTGGGGAGCTGGAGTGTAGAAGAGGGGGGTGGAATTCCAGGTGTAGCAGTGAAATGCGTAGAGATCTGGAGGAACACCGATGGCGAAGGCAGCCCCCTGGGCTAACACTGACGCTCCATGCACGAAAGCGTGGGGAGCAAACAGG
+
BBAAA@@@9@?:<=7<45.5.5:>.4057;;>?E=@>><<*/077;;BB;;5;955>9=9>89;;>A@ABBAC>26;<<+;;)4505059<<<8B9@CCAA;=5::>7====>1==54459333337717777777#336>9A=A=;;7;@77>:/0/<<<3966>>??EA;965;5;=:>:>>>;@@==8;::5:5:<<<>><)555/5;:7::988833333-39766/--7/7,,,555)----5,58;5
@N9IO0:00911:05824
TACGAAGGGGGCTAGCGTTGTTCGGAATTACTGGGCGTAAAGGGCGCGCAGGCGGCTTTGTAAGTTGGGCGTGAAAGGCCTGGGCTTAACCCGGGAATGGCGCTTGAGACTGCAAGGCTCGAGTACGGGAGAGGATGGTGGAATTCCCAGTGTAGAGGTGAAAATTCGTAGATATTGGGAAGAACACCGGTGGCGAAGGCGGCCATCTCGGACCGTAACTGACGCTGAGGCGCGAAAGCGTGGGGAGCAAACA
+
BBCAA2::::);@@??@B8;;@BB:B@E@BBBBB<ABA@@8>@6>@>A;;;9;;.9<B;BBA=?>4;;09@@:;;,:<>=@AA;AA=@=@D?CD>C=<;79===?:::AAA@A@<@;@9::BAA@AAA5::BB>BBC8:;>A=@>AB:@AB@??CBB>B;999*9<@??A>????:=@,7/3:399918<881:4:58+//4:)------0//)/::5:<533<;7999299==<>5>?@><??0499>=5=;
@N9IO0:00884:05862
TACGTAGGTGGCAAGCGTTGTCCGGATTTACTGGGCGTAAAGAGCGCGCAGGCGGTCGTGCAAGTCGCGTGTGAAAGCCCCCGGCTCAACTGGGGAGGGTCACGCGATACTGTTCGACTCGAAGGCAGGAGAGGGAAGTGGAATTCCCGGTGTAGTGGTGAAATGCGTAGATATCGGGAGGAACACCAGTGGCGAAGGCGACTTCCTGGCCTGTTCTTGACGCTGAGGCGCGAAAGCTAGGGTAGCAAACGGG
+
AABBCBB?BC?@@=A@@@5;;A;@9?@A<A;<;C=BBCDH>CBBBDCBABC=<<6;B@BBAA=@A;:<?@@@BBC<@@DDD3D?AABAAB@???5?@A<BBBBDDABBBBABB@BAABAAAB@C@BBB@DBABA9?<?C@=A>B;AB5:1:B???@B?CCDC6AA989>@?@@888;355057::;7??=B8<<<8@?CBABB<?7@C@C@BDLFBC?;;5>>>@<@:699>CC6A=<;<>6>>CBC>7>>?7
@N9IO0:00885:05902
TACAGAGGGTGCGAGCGTTAATCGGAATTACTGGGCGTAAAGCGTGCGTAGACGGTTATTTAAGTCGGGTGTGAAAGCCCCGGGCTCAACCTGGGAATTGCATTCGAGACTGAATAGCTAGGGTACGGTAGAGGGAAGCGGAATTTCCGGTGTAGCGGTGAAATGCGTAGATATCGGAAGGAACATCAGTGGCGAAAGCGGCTTCCTGGACCAGTACCGACGTTCAGGCACGAAAGCGTGGGGAGCAAACAGG
+
ACCBAABD>BBAA?=7884:;>@A=A=@?@AAAB>???CC<AAA998???@B@A=A>@@C>C=@@@@@<@B@@?C799ED9@B=???A@DACCC=C@C=@@??;@A@@@BBCB@CABBCBAA<:;;B?BBBBDL>D?BBJ@B@BC>DAF@BBAAAAC?BBDI?CCCCAAAB@A>?>;?<@?C@CCABABA@=??>>9>?><?A>A@BB?BB=??AAA?CBCBC>A??<?AACCE>?>?BACC9AAAAB;AAA5
@N9IO0:00893:05892
TACGTAGGGGGCAAGCGTTGTCCGGAATTATTGGGCGTAAAGCGCGTGTAGGCGGCTTGGTAAGTCTGGTGTGAAACCTTGGGGCTCAACCCCAAGCCTGCACTGGAAACTGCCTCGCTTGAGTCCGGGAGGGGAGAGCGGAATTCCTAGTGTAGCGGTGAAATGCGCAGATATTAGGAAGAACACCGGTGGCGAAGGCGGCTCTCTGGAACGGTACTGACGCTGAGACGCGAAAGCGTGGGGAGCGAACAGG
+
9;9::@@@@@1<=7;@??:CA@<@<@7;7;>8==6=><<>266<<B>CCDC?BB9BB8==??7:;;<<7;><>::38387;<<1=>==9=CC8B=??8444;8<=299(7;894:<<<B859@99.44)4;;=/;;?B??8:4:)/)///9;5569949555)555<==<<:597;A>A>@@=@@=7<?5:6:9<2823:19=AAABC>C@BC?DBB<;;A;;:>:4499:444)4<495A>2;;?8848>>9
@N9IO0:00898:05891
TACGAAGGGGGCTAGCGTTGTTCGGAATACTGGGCGTAAAGCGCGCGCAGGCGGTTCTTCAAGTCAGAGGTGAAAGCCCAGGGCTCAACCCTGGAATGGCCTTTGAGACTAGAGAACTAGGGTACGGGAGAGGTGAGTGGAATTCCGAGTGTAGAGGTGAAATTCGTAGATATTCGGAAGAACACCAGTGGCGAAGGCGCTCACTGGCCCGTTACCGACGCTCAGGCGCGACAGCGTGGGGAGCAAACAGG
+
@BA:;5;;;;)4<::;CC@BB@A@<@,0//<<9/559AB;C;995555/0*0/)/)//5795;;;===A;>@==0555)333(3333-4;4;A9A<@@=A>AA89:?@@?@ABAC7;9?@@8;>@AC:@B:;7;<;;;C=A>A=@;@:99=>??;;4;987*76744=;;=892998;1335:37-33445;::588494444445.55)5<7<<:=@@@??==>=?000>???A@B@@@.=995:,9:B=
@N9IO0:00904:05893
TACGTAGGGTGCGAGCGTTAATCGGAATTACTGGGCGTAAAGCGTGCGCAGGCGGCCTCTTAAGACAGGTGTGAAATCCCCGGGCTTAACCTGGGAATGGCGCTTGTGACTGGGGGGCTTGGAGTGCGGAAGAGGGAGATGGAATTCCTGGTGTAGCAGTGAAATGCGTAGAGATCAGGAGGAACACCGATGGCGAAGGCAGTCTCCTGGGCCAGCACTGACGCTCATGCACGAAAGCGTGGGGAGCAAACAGG
+
CCBCB@@@:???@@A?@?=A>BCC@G798;BAAD?;;:CC>BBCAABA?::4;;4;>B@C>B>BCCA@<?@?@>B8?@@@5?;6>?2;5;<;;;0949;9BBC>:@@@CCBBBBBB'BC?C9;<BCBB?C>BA@A:@@CDC@CAB?B?BC@CCCBCCCCBBDD9;;;BBABAB;;<9=:=@>B?BBB=??;:6;;A?C@CBBB@;;5;;;0;>BAA@@@@;;99>::@@?=@9;;0<AABBFH;BBCCH>CCC?
@N9IO0:00908:05880
TACGGAGGGTGCAAGCGTTGTTCGGAATTACTGGGCGTAAAGGGCGCGTAGGTGGTTGTGTAAGTCAGATGTGAAATCCTTAGGCTTAACCTGAGAACTGCATCTGATACTGCATGACTCGAGTGCAGCAGAGGGAAACGGAATTCCTGGTGTAGAGGTGAAATTCGTAGATATCAGGAGGAACACCGGTGGCGAAGGCGGTTTCCTGGGCTGACACTGACACTGAGGCGCGAAAGCGTGGGTAGCAAACAG
+
CB??;??@8@@?B>B@@@@CC?CB=@<@6::??A:???AA<AD>ABABBBB@CC@C@BABBC?BBCCCC96;B?@8?D<C;;A9@C@D@HB<<;CB?CCBDBBDBBBAAA@@@B???BB@@@ABBAAAABAABB6;;9;C@D@B>B>;:8;CBCCAA?ABBA=B?BBBBAAAA;;;@:=@+0,00>:>;00,:>@8B<ED@CB<A<;;:69@B@@?@CAAA@A@A;:2;@;;9C:@AA@@@8>@?@<<5<99
@N9IO0:00874:05958
TACGTAGGGTCCAAGCGTTGTCCGGATTTATTGGGCGTAAAGAGCTCGTAGGCGGCTCGGTAAGTCGGATGTGAAAACTCAGGGCTCAACCCGGAGACGCCATCCGATACTGCCGTGGCTTGAGTCTGGTAGGGGAACACGGAATTCCTGGTGTAGCGGTGAAATGCGCAGATATCAGGAGGAACACCGATGGCGAAGGCAGTGTTCTGGGCCAGTACTGACGCTGAGGAGCGAAAGCGTGGGGAGCAAACAGG
+
BCBBBCCD?CC=@=@AAA=@@C?B?AAA<AB@DG>@??AA9??A@@@AA??9>?9@AA??CB?AAAA?B:;;CCCD=BBCEED=@AAG@EE?C@CCC@@@=AAA>B@@@AA;;6;@@<@C?@@AAA@@=ABBDE;B?CACCACAC@C@BA=BBBBBIG?CBAA<@;;;;;;;;;;;;C=;;5;=ABB?CBAA=@BD>B>AAAA;;5;@@@;@@DA@@@????;;;???=AB@@@B=DCCCDDE9BBBAA;AAA>
@N9IO0:00875:05934
TACGGAGGGGGCTAGCGTTGTTCGGAATTACTGGGCGTAAAGCGCGCGTAGGCGGCTTTGTAAGTCAGAGGTGAAATCCCGGGGCTCAACTCCGGAACTGCCTTTGAAACTGCATCGCTTGAATCCGGGAGAGGTGAGTGGAATTCCGAGTGTAGAGGTGAAATTCGTAGATATTCGGAAGAACACCAGTGGCGAAGGCGGCTCACTGGACCGGTATTGACGCTGAGGTGCGAAAGCGTGGGGAGCAAACAGG
+
AABC@CCDCD5CBCCBBC>@@@CC@C@C@BBABB<??@@@=@9:9B@AB@@=@A=@DD=BAB>@@@BBBA?CBB@5@@@;@BC8@@@@?BBB@C@B<??CC@CB7<=B;CA@ABBBBCC>A@?AAADE<?@?@<>A9::?=@?B?C?AAA9::@@@A?BBCE@G>AAB>??AAC?BB?B?B?5;;>;>9::69--(-0--(-:=AAAA<??;><>@@<@>;;;EB>><>>=@@D38:BB?AA5B;;;D:;:;=
@N9IO0:00883:05949
TACGTAGGATCCGAGCGTTATCCGAATTTACTGGGCGTAAAGCGTGTGTAGGCGGTTTGATAAGTTGGATGTGAAAGCTCCCGGCTCAACTGGGAGAGGCCGTTCAAAACTATCAGACTAGAGGACGGTAGAGGGAGGTAGAATTCCCGGTGTAGTAGTGAAATGCGTAGATATCGGGAGGAATACCAGTGGCGAAGGCGGCCTCCTGGACCGTTCCTGACGCTCAGACACGAAAGCTAGGGGAGCGAACGGG
+
;;@@ADD@CBB=A;;:;;@BBB8;;>@A8AAA@B=;;;BB;ABBBBABACCADD@CE>CBBB?BB?C<@9:9ABB<BBBEE>B6>?BC9BDC?7:<9:096;;7=CCC5@=>?B@ABEBCBBB@BBC@BCDBBB=AA=ACAA>BACC?C@<<<DCCCDCBBD=A;<<@@B@@;;;::/;>=@?CBB@BAAA>BAC?B?BB=B?CC?AB?BB?BB?B?BBCBBA@@@@BBAAAA@:@@@>>>>29:9@?<@>@7
@N9IO0:00903:05931
TACGAGAGGCCCAAACGTTATTCGGATTTACTGGGCGTAAAGCGCGCGTAGGCGGCTTGACAAGTCGAGTGTGAAATCCCCCGGCTTACCCGGGGAATTGCGCGTTATACTGCGTAACTTGAGGACTGTAGGGGAATGGGGAACTCCAGGTGTAGCGGTGAAATGCGCAGATATCTGGGGGAAGGCCGGCGGCGAAGGCGCCATTCTGGGCAGTTCCTGACACTGAGGCACGAAAGCGTGGGGAGCAAACAGG
+
@@ABBB;::;D;DD>;;:?AE@CC@BAA<AAABC>?AA??<>:::A@AA;:9:A=AD?BCBA=@@BABABA@@DC,;;;;;*;?BD?CDD>BCB:B?A?AABA?@=@AB@@AA@@D?BB>AAB?BBBCCCCCC;C@CCFH;C>BBB@FE@CBBCBBA=A;;;0;@@@@@@@@@>>?AAA?.92929:?=BC=@@B?A=@?@=@>9?=??9??>?;@=@AB;;0=B00+0<<;>=6?:99BDD9B:9:@9@??9
@N9IO0:00910:05925
TACGTAGGGTGCGAGCGTTAATCGGAATTACTGGGCGTAAAGCGTGCGCAGGCTGTTTTGTAAGTCAGATGTGAAATCCCTGAGCTCAACTTAGGAACTGCGTTTGAAACTACAAGACTAGAATATGTCAGAGGGGGGTAGAATTCCACGTGTAGCAGTGAAATGCGTAGAGATGTGGAGGAATACCAATGGCGAAGGCAGCCCCCTGGGATAATATTGACGCTCATGCACGAAAGCGTGGGGAGCAAACAGG
+
@CDCCCCD<A@AB9:9BC>@>BBB>A;?<@?@@C>BBCCC=@C9;;ACCCB@CCBBB@7@??:?ABABBB@A@AA<AAB<BB@AAIBC@BD@CC@C?AA@A;;;.49<2<<BAA=@><<>9939>900000/9;;;;&::/439;>9=?@????AAABE@BB<@AABBCBBBB>?<A6<?<?=?>?39389<@@A9=9><;?@?@,???8=@@9767+52=888888=>>?BBE>B???@?@69::?C<@@@<
@N9IO0:00864:05985
TACGTAGGGTGCAAGCGTTAATCGGAATTACTGGGCGTAAAGCGTGCGCAGGCGGTCTTGTAAGACAGGTGTGAAATCCCCGGGCTTAACCTGGGAACTGCACTTGTGACTGCAAGGCTGGAGTACGGCAGAGGGGATGGAATTCCGCGTGTAGCAGTGAAATGCGTAGATATGCGGAGGAACACCGATGGCGAAGGCAATCCCCTGGGCCTGTACTGACGCTCATGCACGAAAAGCGTGGGGAGCAAACAGG
+
CBBBCAA@:@@@A>ACBC@C@C@B;>296;AAAD?BCBBB=BBBBCBGAAA:00+0<<;>0;8;@@@D=A@@@??9@BBB8BA0::4939<99959<=@BCBBC8?8>C899AA4939>@3::ABAA@A@@9998*990)0*0*0)/9:9//33388ABCC>BC@999?A???AAA<@B595:A@<??@?=ADD?C>?@:>AAA8AAC=C?BBDADB@A;:;@@ABBA::;:::*:@=A?@A7BAACC=;;;?
@N9IO0:00886:05960
GACGAACTGTGCGAACGTTATTCGGAATCACTGGGCTTACAGGGTGCGTAGGCGGCTTGTTAAGTAGGGTGTGAAATCCCCCGGCCCAACCGGGGAATTGCGCTCTAAACTAGCAGGCTTGAGTGAGCTAGGGGTGCACGGAACTTCCAGTGGAGCGGTGAAATGTGTTGATATTGGAAGGAACACCGGAGGCGAAAGCGGTGCACTGGGGCTTAACTGACGCGTGAGGCACGAAAGCCAGGGGAGCGAACGG
+
AAC@@<@BBBCBCD@CCC?BC@DD@C>BBDCCCI>DC::9BBB;BCB@@::79C?BC@BB?C>AAAAE@CBBBBD>CCCCC3C?CC>C?B<?:>.97?4=????@ABC<BCAA@><7<>:899?????BBC>=/>?>D:B?B?BB?C?BB@>:==?A=>=>@7==?>><>>>@@<@<@=D7:68:64=58809>=>4?;:4:AA><>?DE5>=495;57<>=888986-5777;>3;<68888(88:::6:;9
@N9IO0:00890:06000
TACGTAGGGTGCAGGCGTTAATCGGAATACTGGGCGTAAAGCGTGCGCAGGCGGTTTGTTAAGACAGGTGTGAAATCCCCGGGCTTAACCTGGGAACTGCGCTTGTTACTGGCAGACTTGAGTGTGGCAGAGGGGGTGGAATTCCAGGTGTAGCAGTGGAAATGCGTAGAGATCTGGAGGAACACCGATGGCGAAGGCAGCCCCCTGGGTTAACACTGACGCTCATGCACGAAAGCGTGGGGAGCAAACAG
+
AAABB@@>9>@?::6;B@<@?ACF@B6;:@@AA<ACCCM>CBA:;;A@::4:C9@A;AB?B=BB;;;??@=:;;.;=?>0::3:<)0*/3:;<5<6<@B9;;:7B@:;;=A9;;;BCB>B;;;A:;2:9<;::::)4?3;2:-:6<=?::5<?9@=?<48:3:9;;558??@:93<-7718-7379>>::39<>9@=?=;;<;>,;>@.910*//0/;///73338333337=3:AAA@BB9BB@@D8?78
@N9IO0:00893:05989
TACGAAGGGGGCTAGCGTTGTTCGGAATTACTGGGCGTAAAGCGCGCGTAGGCGGTTTTGCAAGCCAGAGGTGAAATGCCTGAGCTCAACTTAGGAATTGCCTTTGGGACTGTGAGGCTTTGAGGACGGGAGAGGTGAGTGGAATTCCCAGTGTAGAGGTGAAATTCGTAGATATTGGGAAGAACACCGGTGGCGAAGGCGGCTCACTGGCCCGTTTCTGACGCTGTAGCGCGAAAGCGTGGGGATCAAACAGG
+
@@A;:6;CBB2DCBBBAC>BB?BC@B@B?BBBBD=CCCDD>C:;:ABBA;;8;B?BCC9A@@=@A?CCCD@CCCC?AAAACCBBBGFCACDBFEBDAC=@?49:0;@9@;;:A@@@@BCC>CA@@ABAA:@@A@=ABBAAA?B?B5;;0;ABAABBAA<ABCC<B?BBCCC@@??;>=5;:<><@BA>B=::7:AB?B@CC@@@@BBBB?@A<AAC<AABB@?@@:;;ABB@;99/;@AACCC;AA<;<6<A@;
@N9IO0:00894:06001
TACAGAGGTGGCAAGCGTTGTTCGGAATTACTGGGCGTAAAGCGCGTGTAGGCGGCTCTTCAAGTCAGGCGTGAAAGCCCCGGGCTCAACTCGGGAACTGCGCTTGATACTGTCGAGCTAGAGTGTGGAAGGGGCGATTGGAATTCCGTGTGTAGCGGTGAAATGCGTAGATATACGGAGGAACACCAGAGGCGAAAGGCGGATCGCTGGGCCAACACTGACGCTGAGACGCGAAAGCTAGGGTAGCAAACGGG
+
AACCAAA=;:69=;>?9:69>:>;.4.4.4==<<5=@;;;09?;?;@@BCC?CCACBCB<GJ@BBBBA=?ADABB=BBKE:CC>CCCL@C@@@A8@=@;;;DCD@DCBBAB;;;;?AAABBB@@@BC?C;???5@@AB@C?B@B@B@CDCCC9:;BB=@AA<3A;BABBBCBB;;5<7<=>B?ABB?BCBB@@;;;(439<8==BBCCA@9@-0-0<<<=?>??BAAAABBA@A@59;@AAC9::CCCC>B@@;
@N9IO0:00896:05988
TACGGAGGGAGCTAGCGTTGTTCGGATATACTGGGCGTAAAGCGCACGTAGGCGGCGCCGTAAGTCAGGGGTGAAATCCCGGAGCTCAACTCCGGAACTGCCCTTGAAACTGCAGTGCTAGAATCTTGGAGAGGCGAGTGGAATTCCGAGTGTAGAGGTGAAATTCGTAGATATTCGGAAGAACACCAGTGGCGAAGGCGACTCGCTGGACAAGTATTGACGCTGAGGTGCGAAAGCGTGGGGAGCAAACAGG
+
C@?@;?@?59:A@>@@AA@DF@=<9;BBAC?@BF>CAAAC>B@A@A@A@@@<@A>;;;=@@B?BABCCFF;FCCC>CGE>B?AAACCCABCB?B<@=@@@@B6;6;AA9AA::9@@>@?AAA8ABA7<48:@A>@BBBBB?C<><??B@?A?>>AAA>A;==0815222225581793819949;A:>>::3:;;5;;?;@@B;:;AB;@:;6;B@@=?DCCCBCBB????8::-;=?>>@@5?=>=>6==;6
@N9IO0:00902:05986
TACGGAGGGTGCAAGCGTTATCCGGATTCACTGGGTTTAAAGGGTGCGTAGGTGGGCTAGTAAGTCAGTGGTGAAATCTCCGGGCTTAACCCGGAAACTGCCATTGATACTATTAGTCTTGAATGTCGTGGAGGTAAGCGGAATATGTCATGTAGCGGTGAAATGCTTAGATATGACATAGAACACCGATAGCGTAGGCAGCTTACTACACGAATATTGACACTGAGGCACGAAAGCGTGGGGATCAAACAGG
+
CCCC?CBC=BBBB=@@@@@CCC@C@BB>@>?=@B/;;(4:2=>;??C?@?A<@CD<@AACBB=A:<:=::5:ACD>BAAA@CC>B>8@<A@<A?CC8?:9;599>C>@AA9;;?CB@@@?CB@;;;BB@B9::49>;@@B>A=@@@A>@>:99>9995<444)44::7;A:>>=777883=A=:98=@@898;<<8937=>??;@@>=777=;6;??077;==;;;;:@?=??A8???=?@?2===>=5=@@:
@N9IO0:00902:05987
GACGTAGGGCGCGAGCGTTGTCCGGATTTATTGGGCGTAAAGAGCTCGTAGGCGGCTTGTCGCGTCGAATGTGAAATCTCAGAGCTCAACTCTGACATTGCATTCGATACGGGCAGGCTAGAGTTCGGTAGGGGAGACTGGAATTCCTGGTGTAGCGGTGAAATGCGCAGATATCAGGAGGAACACCGATGGCGAAGGCAGGTCTCTGGGCCGATACTGACGCTGAGGAGCGAAAGCGTGGGGAGCGAACAGG
+
BBBCBBBD=;;;B@@@AA@BBC?C?@@G?BB@CC?CCBBB<BA@;;;@@;;6;A=BC@DDBBBABA;;7;BBBCC>CCBBBBCCCCCE@CCBA@?@??=@@CB@BBBBBBMM>BBB@BA@@:;<9@@9>:;9;*5::BBCAFAD>B<BB?BBBBBBC?A@@:4@B?A???A@@>??71<=9=1?@@;AB?>;?=;7>>AAC>BA><>AA<@@A<??A???????A=?;??>;:;0<BCCCGG<DDBAA@;;;@
@N9IO0:00910:05976
TACAGAGGGTGCGAGCGTTAATCGGAATTACTGGGCGTAAAGCGCACGTAGGTGGCGACGTAAGTCGGGTGTGAAAGCCCCGGGCTCAACCTGGGAATTGCATTCGAGACTGCATTGCTGGAGTACGGAAGAGGAGGGCGGAATTCCCGGTGTAGCGGTGAAATGCGTAGATATCGGGAGGAACATCAGTGGCGAAGGCGGCCCTCTGGTCCAGTACTGACACTCAAGTGCGAAAGCGTGGGGAGCAAACAGG
+
CCCCBBBB=??>?@?=>>;<;<==9=4:7;AA@B?AAABC<@9:9CCCBBA<@@<@AABCBC@BBCCD?CCCBAA<??AA6@A<AAAC@C@CDE>C=?<@?>>=A?;::BBBCBB>?@@@:>>@>??<@?BAB;:;C=BC@C9999D8A>BAA@?;:6;BBB=CBDCBBCFCCCCBF=BB>B@;;;BACAC:;;C?C5;:2:@:ACCC=AA?AA@C@@@A@?@@<;5:A@@@@D=BA@@EGF;BBCCF>CBB?
@N9IO0:00866:06054
TACGGAGGGGGCTAGCGTTGTTCGGAATTACTGGGCGTAAAGCGCACGTAGGCGGCTTTGTAAGTTAGAGGTGAAAGCCCAGGGCTCAACCCTGGAATTGCCTTTAAGACTGCATCGCTTGAACATCGGAGAGGTAAGTGGAATTCCGAGTGTAGAGGTGAAATTCGTAGATATTCGGAAGAACACCAGTGGCGAAGGCGACTTACTGGACGATTGTTGACGCTGAGGTGCGAAAGCGTGGGGAGCAAAACAGG
+
0000+0>:>:0:>;;;AC?;;:9?:C?C>@@BBA;A@;;;09<99959:=@;@C@CBD>DCC@CC9;<CC@CDCC=@AD=BAB=B;;;?BB=:;8;@B=@A9;;8;@BABAAABCCCBB9;;>AA@BA???;;5;A:@@@:@;@9?9?=?AA999BB?B???8?:=?A99:9@@:??>B@DE>BAB?B@8818;;8>9?@@AA<??@@5::///4;<07;B<=>>??:?ABACC>>BAAAHE;B?9999&9323
@N9IO0:00882:06019
TACGGAGGGTGCGAGCGTTGTCCGGAATCACTGGGCGTAAAGGGCGCGTAGGCGGTCTGTTAAGCGTGTGGTGAAAGCTCGGGGCTCAACCCCGAGTCTGCCATGCGAACTGGTGGACTTGAGCACTGTAGAGGCAGGTGGAATTCCGGGTGTAGCGGTGGAATGCGTAGAGATCCGGAAGAACACCGGTGGCGAAGGCGGCCTGCTGGGCAGTTGCTGACGCTGAGGCGCGACAGCGTGGGGAGCAAACAGG
+
>@=85:;<4669C;?:;;?BCC@F<E0//;;@@I>;;;EC;BB=<<;;AA=900+0/<<>5D=B9;;CBD@@::;)9==???@7@ABBADDD:C955<:88283339:6:<@>BB8@?A455::<==;744=@:>;;9>@9=:=7;7;@4::55555.5=4949<=8944959??7;9=>BB?@@@=B@@@=@@B8>:9929::9;:;:/9A?A?>@@@@AABDAA@=A@;;;;CCAA@@@@5@AAAE?A@@?
@N9IO0:00873:06093
TACGGAGGGTGCAAGCGTTATCCGGATTCACTGGGTTTAAAAGGGTGCGTAGGTGGGTTGGTAAGTCAGTGGTGAAATCTCTGAGCTTAACTCGGAAACTGCCATTGATACTATCAATCTTGAATATCGCGTAGGTAAGCGGAATATGTCATGTAGCGGTGAAATGCTTAGATATGACATAGAACACCAAATTGCGAAGGCAGCTTACTTCACGATCATTACACTGAGGCACGAAAAGCGTGGGGAGCAAACAG
+
?B:979A@;0000,00008==?=@7::6999333(33(333&380445<=<<8;;;4;:=9==656>=ABB?BCCB=B=;9:65555.5.59594=93;96;?CC=:;<445>9557<8<.37-783333899828:2333,58556====5:;9444.4:=:14455.499;:0////://4.448.//(/)////)/)/4448.44<66--,,,,,,(,,85---/38934444&44445>=.>?<<@6944
@N9IO0:00878:06101
TACGTAGGGTGCAAGCGTTAATCGGAATTACTGGGCGTAAAGCGTGCGCAGGCGGTTGTGCAAGACAGGTGTGAAATCCCCGGGCTTAACCTGGGAACTGCACTTGTGACTGCACAGCTGGAGTACGGCAGAGGGGGATGGAATTCCGCGTGTAGCAGTGAAATGCGTAGATATGCGGAGGAACACCGATGGCGAAGGCAGTCCCCTGGGCCTGTACTGACGCTCATGCACGAAAGCGTGGGGAGCAAACAGG
+
BA@BB:::-;@?@<@@AA>A>ABB=?4:5;;@AD@CCBCD=CAAAA@A@>>;::4;?BBBBD@CBAAA?BCBCDC99::;4:B8;;69>A?BDD>C@CA:85::7A=BAAA@?@?A@@>;.3333;A>A::4@;;;+8884:6;4=3838999;;>8;?;?>7?BBCBBACC::88827738,344533457<<<58.3344488+8::2;056AABABBCB@@B:55555555)5599GGG9AAACF?GEC@
@N9IO0:00880:06092
TACAGAGGGGGCAAGCGTTGTTCGGAATTACTGGGCGTAAAGGGCGCGTAGGCGGCCTGCTAAGTCGAACGTGAAATCCCTGGGCTCAACCCAGGAACTGCGTCCGATACTGGTTGGCTTGAATCCGGGAGAGGGATGCGGAATTCCAGGTGTAGCGGTGAAATGCGTAGATATCTGGAGGAACACCGGTGGCGAAGGCGGCATCCTGGACCGGCATTGACGCTGAGGCGCGAAAAGCCAGGGGAGCAAAGCGG
+
@A?AAAABBA.;;?BAAD=@@<@A=@8=:==:98.773>;6?D<AAABBBB?AA>A?A@@00+000/0)/99444)4;;2=C>3;>@=9=@,958<7389?8<:.4;4:0/727)/)//5::49A>@D>DF?CC=A;<@@;A4;29.5<7;;<669D?A0/0*0//7:545@BABAD@BB@C@BBB<@=@A<@@@,0+00+0<;;6@@><@<@66;A<@;;;B@BAB999@;A@@+95.5555&5///;,//88
@N9IO0:00885:06082
CACGGGGGGAGCAAGCGTTGTTCGGAATCACTGGGCGTAAAGGGCTCGTAGGCGGGAGCGCGCGTCCGAGAGGAAATCTCACGGCTCAACCGTGTGGCTTTCTCGGATACGGCGCTTCTTGAGGGTAGAAGAGGGGACTGGAATTCCCGGTGTAGCGGTGAAATGCGTAGATATCGGGAGGAACACCAGTGGCGAAGGCGAGTCCCTGGTCTACATCTGACGCTGAGGAGCGAAAGCGTGGGGAGCAAACGGG
+
???@@?@?%;9<7599//)//3996:;@AC>9;;09;9>@;@A;?@<ACGC9CEG@B<ABBBBBBB@BBBDC?BC=B<ACCBB@CCBB@B@CCBAC?AAA<ABAA=??A??9?AAB=BA9;:CC>CCCC=AADEE9AAAD@D?B?CC>C?BCBBB??;????9?BAAABBAA:99::,9@:?;???;@@BB?@<=8<:=;;<@@@7>>:@@??<<<@???@@>>><<5;99;99099555;;+;;==A7@@F9
@N9IO0:00897:06087
TACAGAGGGTGCAAGCGTTAATCGGAATGACTGGGCGTAAAGCGTGTGTAGGTGGTTAGATAAGTTAGATGTGAAATCCCCGGGCTTAACCTGGGAACTGCGTTTAAGACTGTCTAGCTAGAGTACTGTAGAGGATAGTGAATTTCCAGTGTAGCTGGTGAAATGCGTAGATAATTGGAGGAACACCAGTGGCGAAGGCGACTATCTGGATAGATACTGACACTGAGACACGAAAGCTGGG
+
A?@B@999/;;9@<B@??<@=@=@6;5;?@B99:,;C;;:.4::?ACA;9549@4925>9@B<B@?AC;;:B>==459;;-;B6??;>9<=978-3-33338<<0=6:=@0/077?;?AAAA@?000//;;<97;9;=00/:7919377///66///49333(33/88///:7274;05549367:555582733(.(...37657;;37=@>C@@@>>98/.///29552255,5=9;88
@N9IO0:00903:06060
TACAGAGGGTGCAAGCGTTAATCGGATTTACTGGGCGTAAAGCGTGTGTAGGTGGTCCGCTAAGTCGGTTGTGAAATCCCTGGGCTCAACCTGGGAATTGCAGTCGATACTGGCAGACTCGAGTTCGGTAGAGGGCGACGGAATTCCCGGTGTAGCGGTGAAATGCGTAGATATCGGGAGGAACATCGATGGCGAAGGCAATCGCCTGGGCCTGAACTGACACTGAGACACGAAAGCGTGGGTAGCAAACAGG
+
ACCBBBCC=CC@@<@@BA?B?CCC?A@A<ABEDD>AAACC?CCBBBCBBBB?BB?BB@BBBB@D????A377444(5@>9<BB6;<;A=A?BBB=B@C@BAAACDGGBBBEFACBBCCCCBABC=@@=@AA;;;8;CBBB>B@=8;;5;8BBBBCBC8CBD=6BBBB@=>>D>?>?=3?@<@6?B@@A>>>5><;6@;AA>AAAB>;;;0;>A@A?B@@@ABB;;;BBBAA;;;0;;ABBC>BCCBBB;B@B<
@N9IO0:00906:06070
TACGTAGGGTGCGAGCGTTAATCGGAATTACTGGGCGTAAAGGGTGCGCAGGCGGTCCTGCAAGTCAGGCGTGAAATCCCCGGGCTTAACCTGGGAATGGCGCTTGAAACTACGGGACTGGAGTATGGCAGAGGGAGGTGGAATTCCACGTGTAGCGGTGAAATGCGTAGAGATGTGGAGGAACACCGATGGCGAAGGCAGCCTCCTGGGCCAATACTGACGCTCATGCACGAAAAGCGTGGGGAGCAAACAGG
+
BC:;:CEE=CBBB;;:;;?C?CCC>B@B@CCDCE;A@:::.;A;@CCCCDCABB>BB?BCCC@BBB;;59@?:99-8;??2?B<@@:@8>9:99,92:98@@@@05;@<BBBBCC8<;;;>AAABCC=@@@9;9,9924::<9?8?7?B@@AAABBB?BBCF>CC:;;AAABAA?>>:>@;A=988<??=?9?<;6<*0/:96:;488<(4.4.3;;::;:>@B;;:?<;;;;;;&;>=?A@@2969@D=@@@=
@N9IO0:00909:06067
TACGGAGGGTGCAAGCGTTGTCCGGATTTATTGGGTTTAAAGGGTGCGTAGGCGGCCCTGTAAGTTCAGTGGTGAAAGCCTCCAGCTCAACTGGAGAACTGCCATTGATACTGCAGGGCTTGAGTACAGACGAGGTTGGCGGAATTGATGGTGTAGCGGTGAAATGCATAGATACCATCAAGAACTCCGATTGCGTAGGCAGCTAACTAGGCTGTAACTGACGCTGAGGCACGAAAGCGTGGGGAGCGAACAGG
+
BBBC?BBA;;;<;.4;0/*/9=*0*0:6.78-380891:<4<A<ABBA?;=:00+//(----0//)/77/4.4::<4<:6:<045::9<9<<@>AAD@C@@@>@@;??BCA@==999.9@>==:;:A@A?@@AA?A?A?AB?B=@=@BBA=B@@@;;;=@;;<0;BBCCEDCCCD?B@?????;????BCD@D@AA;;5;@@@@@<@B;;5;;@@C@CCBAABCIFCC@BAA???9@AAABCC:AA@@A?AAA>
@N9IO0:00912:06085
TACGTAGGGTGCGAGCGTTAATCGGAATACTGGGCGTAAAGCGTGCGCAGGCGGTTATGAAAGACAGGCGTGAAATCCCCGGGCTTAACCTGGGAACGGCGCTTGTGACTCCATGACTCGAGTACGGCAGGAGGGGGGTGGGAATTCCACGTGTAGCAGTGAAATGCGTAGAGATGTGGAGGAACACCGATGGCGAAGGCAGCCCCCTGGGCCGATACTGACGCTCATGCACGAAAGCGTGGGGAGCAAACAG
+
?@@@??=>8:9;@>:>@@?A;@@A7@:??@?>A;;:=CC=C;<;A<;;BB@CBAB@CDCD@-0000/4>>9955)5==90?@4<?9>:?;>==4:.55.5999459555554;;=@AB;:<B><44.:44.444444#333(3-/)/3888//////8/4444(4:444444444=<<399.5.3334:;<<7933-328888;8;'89919+///:::;<<555:=99444444)577::;;,///:;)//9
@N9IO0:00913:06064
TACAGAGGTCTCAAGCGTTGTTCGGATTCATTGGGCGTAAAGGGTGCGTAGGTGGCAGGGTAAGTCTGGTGTGAAATCTCGGGGCTCAACCCCGAAACTGCACTGGATACTGCCTTGCTCGAGTACTGGAGAGGAGATTGGAATTTACGGTGTAGCAGTGAAATGCGTAGATATCGTAAGGAAGACCAGTGGCGAAGGCGAATCTCTGGACAGTTACTGACACTGAGGCACGAAGGCCAGGGGAGCAAACGG
+
BBA@@>@;@@@BB=AAEC?BB@DDABB?BBB@BB<@A???<?C:AA@@@@@=@@;@ABB=CD@CCC?=9==>@@D=@@@AA@@2?A<;5;AA4BAC9?;:;@@BC@BCBBBAA?A7;;@@@@A@DCCC@CCB@;=A;;5;=A5;;8;DC?CAAAAAABBAAB>BBBBCCCBCB@@@BC@D@C?BCC=?@:9399;5;9@;:39???>B;AB@???@@>>998;;=;?6<88;;495><?:==/>=777.38;
@N9IO0:00885:06148
TACGTAGGGTGCAGGCGTTAATCGGAATTACTGGGCGTAAAGCGTGCGCAGGCGGCTCCTTAAGTCAGATGTGAAATCCCCGGGCTTAACCTGGGAACTGCGTTTGAAACTGGGGGGCTTGAGTGTGGAAGAGGGGGGTGGAATTCCAGGTGTAGCAGTGAAATGCGTAGAGATCTGGAGGAACACCGATGGCGAAGGCAGCCCCCTGGGCTAACACTGACGCTCATGCACGAAAGCGTGGGGAGCAAACAGG
+
BCCECBBB>;;9CD@@@@=@?CCC=C;@<@@@@B=BCCCC>BBBBA@BA==999595<5;>B=@@@BBBBBBBB@8@C>>2==099.4.405AD>F@@@A@@@A859>4;;73333#3>@D@;?BBD7@4?999999#38284:>A>A;7ABAAA@393;;;133389@<==>>::=8=<8<8969ACDCE@C?=:C@;<;BAAA*9:5)5=A=@CA<<<5555<6<>>BBBBC<@=>::::*88;9;4?8<2
@N9IO0:00888:06139
TACGTAGGGTGCGAGCGTTAATCGGAATTACTGGGCGTAAAGTGTGCGCAGGCGGCGTCGCAAGTCGAGTGTGAAAGCCCCGGGCTTAACTTGGGAATTGCGCTCGAAACTACGATGCTGGAGTGTGGCAGAGGAAGGTGGAATTCCACGTGTAGCGGTGAAATGCGTAGAGATGTGGAGGAACACCAATGGCGAAGGCAGCCTTCTGGGCCAACACTGACGCTCATGCACGAAAGCGTGGGGAGCAAACAGG
+
BB@AACCD<?@?A;;;AA?B@BDD@D?C?BBBCC=CCCCC>CA@AAAAAAHADCACB@@BAA<@@CB@AABBABA9:999.;@8=>3:69A?AH>C?A889==A:>:=6<@A:9:73:@@?AD@@?D>AA@@?;?;?;?>9B<@=@?BCCCBBBCBBADAAA>ABCCCCCBB====D<@C@D?@@@;>:=@29::667@<<B><7??<;1>*0+079=9;>@@@?=99599;;5):@AABCC7B@@AB<BBC?
@N9IO0:00895:06122
TACGGAGGGGGCAAGCGTTGTTCGGAATTACTGGGCGTAAAGGGCGCGCAGGCGGCTGCTCAAGTCAGGCGTGAAAGGCCTGGGCTCAACCCGGGAATTGCGCTTGAGACTGGGCTGGCTTGAGTGCGGGAGAGGATGGTGGAATTCCCAGTGTAGAGGTGAAATTCGTAGATATTGGGAAGAACACCGGTGGCGAAGGCGGCCATCTGGACCGCAACTGACGCTGAGGCGCGAAAGCGTGGGGAGCAAACAGG
+
A@BA<>>>>>0@C<B@A@=@@=BB9B>B>A?ACC>CCCCH?CC?@><<B;;7;;5;;9;BAB>BB@@B@CAAA@@8@?B?BBE;;9;@2:906=4>8=9<;:??;??==@@@?5;;@@CD@CEDAA;;;/<@??6:6A49=5=4=9=?5===877899;@=BB<C?CCBBBBAA@?@@-0,0>;=:;6:+9818<>8>2:9:>8===??298177719997<<99444.444444(4444444&444>>4<<<:
@N9IO0:00897:06124
TACGTAGGGAGCGAGCGTTGTCCGGATTTACTGGGCGTAAAGGGCGCGTAGGCGGCCTGCTAAGCGTGAAGTGAAATCTCCAGGGCTCAACCCGGAAACTGCTTTGCGAACTGGCTGGCTAGAGGAAGGCAGAGGTGAATGGAATTCCTGGTGTAGCGGTGACATGCATTGATATCAGGAGGAACACCCGTGGCGAAGGCGGTTCACTGGGCCTTATCTGACGCTGAGGCGCGAAAGCGTGGGTAGCAAACAGG
+
BCBBABBF=9:9BBBBDB=@@@2:5;@B=BBDCG>BBBCC?CD>BCCCCA?;>@:>=@B@BB?B@@@CC@CBCCJ=CCCCACCC>BABA;@@;@@BB=B@@@@C<@@BB@BBA@B@@<@A@@@@=A;?;;;;@A=AAB=AA?B?B@C@CC<A?999AB=@A@@AACBBBAAAABBBBB<@@;A<;;;;0<A@=ABA>C?BC@C@AAACCC>B?B??=@@@@?@AB@@@>;;;???9@@BCCC>CCCBBA<;;;<
@N9IO0:00906:06141
TACGGAGGGGGCTAGCGTTGTTCGGAATTACTGGGCGTAAAGCGCGCGTAGGCGGCTTTGTAAGTTAGAGGTGAAAGCCCGGAGCTCAACTCCGGAACTGCCTTTAAGACTGCATCGCTAGAATTGTGGAGAGGTGAGTGGAATTCCGAGTGTAGAGGTGAAATTCGTAGATATTCGGAAGAACACCAGTGGCGAAGGCGACTCACTGGACACATATTGACGCTGAGGTGCGAAAGCGTGGGGAGCAAACAGG
+
AAAD=;:;:;):@@@ABC>BA@BB?CAE?BAA@A<BABBC=B?@@@@@CBB=A@;999,;BA?AC@CBBA=@@BB<A@A:A;:;;A@@<@@A:@<?<@@???BB>B?CCBBBA<<===BABC?C6?8918:>;6:8=8<B7B7B7=7==8>B@AABC<@:==3;58;888=<<=:9818=BC677C=BA::5;:=5;5;>CCCCDCCB@BB@@@AAA>BAABB@@@A=@?>9:;.;@A;;;;*737392:;;8
@N9IO0:00865:06206
TACAGAGGTGGCAAGCGTTGTTCGGAATTACTGGGCGTAAAGGGCGCGTAGGCGGTCTTGTAAGTCCCGTGTGAAATCCCCCGGCTCAACTGGGGAATGGCACGGGAGACTGCGAGGCTTGAGTTCGGGAGAGGGAAGCGGAATTCCGGGTGTAGCGGTGAAATGCGTAGATATCCGGAGGAACACCGGTGGCGAAGGCGGCTTCCTGGACCGACACTGACGCTAAGGCGCGAAAGCTAGGGGAGCAAACGGG
+
BBBB@?>;>>8<=;>=??<?D?DC=@=?=A?@@A9?@9997:D>@A@BB@><?>:?AA=ABC>AACC=C@@@@@A699999(94;;AA?ABKKJ;E@DC@JC@@@:>?A;95B@AA@BF@BBBB?BCC=CCCCC?C?BBB=A=A>B@CC>CCCBBCC?DCCC>BB@@9::AAABC>B>@A=?=?BB?D?::::AC?A?;;6;A>@=AA<@@?CC@@@B:;;CB;;7;>AA@@BC;@@DCDDD7BA;;;8<DF=
@N9IO0:00877:06207
AACGTAGGTACCGAGCGTTATCCGGATTCACTGGGCGTAAAGCGCGTGCAGGTGGTTTGGTAAGTCGGGCATGAAATCTCTTGGCTCAACTGAGAGAAGCTGTCCGATACTGCTGAACTTGAGGGTGTAAGAGGGAGGTGGAATTCCGCATGTAGTGGTGAAATGCGTAGATATGCGGAGGAACACCAGTGGCGAAGGCGGCCTCCTGGTACACTCCTGACACTCAGACGCGAAAAGCTAGGGGAGCGAACGG
+
A9CACBB@CBE<@@A9:9=??==@=?@=@CFCCC?::;CD<B@@;<;ABBCACC?CC7;7;@=A;;<C8AABBCB=CCCCD@C@CA@@>A@@@A;;;=@@BCCC?BC@@AGBCBBB?AB7:9@@99:9?8<999,9A<@@=A?A>A@BAA@@@:;;@=@BCC=@@@@@CAA:;;AAB>BB@C?BAA?CCBB?B@@<@=@A?C=@A@BB?B@@@BBB@AAABBBCBAA@@>>9999*:<><<@=2<?@@@:?BB
@N9IO0:00886:06173
CACGGGGGGAGCAAGCGTTGTTCGGAATCACTGGGCGTAAAGGGCGTGTAGGCGGTCAAGTAAGTGGGATGTGAAATGCCCCGGCTCACCCGGGGACCTGCATCTCAAACTGCTTGGCTCGAGTATGGGAGAGGATGAGGGAATTCCTGGTGTAGCGGTGAAATGCGTAGATATCAGGAGGAACACCGGTGGCGAAAGCGCTCATCTGGCCCAATACTGACGCTGAGGCGCGAAAGCTAGGGGAGCAAACGG
+
@@000000%///93970;05;:??;?:ABACCCD>@@ACC>CC>CCBBBBCACC@C<;796@9CCB>6A;;5555)54959&5.599>>@)99:*55.55999BBBBB<BA@==+0+0>0;;B@@@@?6?>?A?@?@9;808-7-949;=>?:88>@:>?==5783;=?===?899469:7;4:<<8<39924973(3;<=887779<8==-:4898?===999=?A::99?=>5?@>>>CC8AABA?5798
@N9IO0:00888:06195
TACGGAGGGGGCTAGCGTTGTTCGGAATTACTGGGCGTAAAGCGTACGTAGGCGGCTTTGTAAGTTAGAGGTGAAAGCCCGGGGCTCAACCCCGGAACTTGCCTTTAAGACTGCATCGCTTGAATCGCGGAGAGGTGAGTGGAATTCCGAGTGTAGAGGTGAAATTCGTAGATATTCGGAAGAACACCAGTGGCGAAGGCGGCTCACTGGACGCGTATTGACGCTGAGGTACGAAAAGCGTGGGGAGCAAACAGG
+
=A@@=@BBCC2ABBB@@?@DD?B?;@+0)0>=<>8A@@@@;@A@@A:;:BB>::6;CC;CBA?BC?BB@@<@@A@0:;A<A?@0?@>61888+8(.*--(--6;;5>4548333355;99.567<=@C@<B<;=75566<<8=9<9<<=>>>@@@>=<69///)/)////448::5;;5:5=>9=>A<??@A>@AB@B?BB?BBBBBBB?CCFCCCBK?CBB;;;BBB?@@@;;;;&;440///&///::.9??2
@N9IO0:00896:06175
TACAGAGGGTGCGAGCGTTAATCGGAATTACTGGGCGTAAAGCGTGCGTAGACGGTTATTTAAGTCGGGTGTGAAAGCCCCGGGCTCAACCTGGGAATTGCATTCGAGACTGAATAGCTAGGGTACGGTAGAGGGAAGCGGAATTTCCGGTGTAGCGGTGAAATGCGTAGATATCGGAAGGAACATCAGTGGCGAAAGCGGCTTCCTGGACCAGTACCGACGTTCAGGCACGAAAGCGTGGGGAGCAAACAGG
+
DCA@@CCC=@@??9:8??<>=@AB?B@D=@?9::/:@9::/9@@99:AA::;@@>@@CDG?D;;;AAA9@@AB@C5::BA6AD=ABAC@C@BCC>DAC?AABB?BBBB@@@@@?ACBBBDJE?AAAC@BBBDCC?C@BCA<@9>>9<;@>000AA><9BAAB;BBAABBBBCBBBC?B?B>A>ACBBBBAA=>;;;0;AA=AA>AACC?CC@CBBBB?BB?@@?BAA=@B@9::,::9>>@?2=;>A@9ABB=
@N9IO0:00911:06180
TACAGAGGGTGCAAGCGTTAATCGGAATTACTGGGCGTAAAGCGTGCGTAGGTGGTTTGTTAAGTCAGGTGTGAAATCCTCGGGCTCAACCCGGGAACTGCGCTTGATACTGACAGACTCGAGTGTGGTAGAGGATAGTGGAATTCCCGGTGTAGCGGTGAAATGCGTAGATATCGGGAGGAACATCAGTGGCGAAGGCGGCTATCTGGACCAACACTGACACTGAGGTACGAAAGCGTGGGTAGCAAACAGG
+
AAABA?>?89;8?;?9995:<@@A?C4:7:@@@D@@@@BC=A@A@BBCBA@?9:8;D>BBACACCBBA?CCCBBC>BD>@:;;/:99B?CE=CB=CIFBA@A@C7A?BB@?@?;;;ABA?AA@?@?@=>?>9939?@@AA?B7B7=<3<6A99@@A@;@A@@;AB@BDBBB;9:ABF>C>;C<BB??BA>@:==B:B:B=;?>C====7;;9>:;;;=:??CC;56A8==;;;=455====7>:8?>;15955
@N9IO0:00866:06232
TACGAAGGGGGCTAGCGTTGTTCGGAATTACTGGGCGTAAAGCGCGCGTAGGCGGCTTTGCAAGCCAGAGGTGAAATGCCTGAGCTCAACTTAGGAATTGCCTTTGGGACTGCGAGGCTTCGAGGACTGGAGAGGTGAGTGGAATTCCCAGTGTAGAGGTGAAATTCGTAGATATTGGGAAGAACACCAGTGGCGAAGGCGGCTCACTGGCCAGTTTCTGACGCTAAAGTGCGAAAGCGTGGGGATCAAACAGG
+
AAA@?:@A@@2BCCBAAA<??=BB?B@C=A@@@?8?AAAA<A@@ABBBBBC>;;7;BB4BBC?BB?CBBB>BDCC=@;;6;BBBCCDHADB?CC@B?A=??5;;0;@8@BBAAAAA@CC@BAAA>BBBB?BAAA>@>>?A@<A=B=@@;@ACBBCB;<6;@BA<B?BBBCCCBBB>AA9@;;;5;??<?@@<6<..*.6..*.<0007313:=898339>A:99BBB=BABB:::5:AABCCC;CCCFD=B@@<
@N9IO0:00869:06213
GACAGAGGGTGCAAACGTTGTTCGGAATTACTGGGCGTAAAGCGCGTGTAGGCGGCTTTGCAAGTCGGGCGTGAAATCCCATGGCTCAACCATGGAAGTGCACTCGAAACTGCAGAGCTAGAGTCCTGGAGAGGAAGGTGGAATGCTTGGTGTAGAGGTGAAATTCGTAGATATCAAGCGGAACACCGGTGGCGAAGGCGGCCTTCTGGACAGTGACTGACGCTGAGACGCGAAAGCGTGGGGAGCAAACAGG
+
AAC:;:CC=@A?@>999939<;?=<<03-39:;;0:@=AB-:;9;>=??@@;;;6;>A4ABC=BC;<<0<?=@CC>CCF>DBB?@@BA?B?AAC@C@CAABCBCACCF@BAA?ABABCBCCC989>AB799?A?A<?<?A=@59:AA=A>878==>>8=;7;1;48?AA979??;A479@<A49:A@C?9:79AA2917@;?9?9?@@=@AB@?:88CB@@>88777<:?<833(3:<<ACC8>??AA9AAA;
@N9IO0:00877:06244
TACGAAGGGGGCTAGCGTTGTCGGAATTACTGGGCGTAAAGCGCACGTAGGCGGATTTGTAAGTCAGGGGTGAAATCCCGGGGCTCAACCTCGGAACTCCTTTGATACTGCAAGTCTCGAGTCCGATAGAGGTGAGTGGAATTCCTAGTGTAGAGGTGAAATTCGTAGATATTAGGAAGAACACCAGTGGCGAAGGCGGCTCACTGGATCGGTACTGACGCTGAGGTGCGAAAGCGTGGGGAGCAAACA
+
@BA;:4;A@A0ACDD<<86..--(-(/)4<==>76;;CB;@@@@C;<<AA>AC@BBC>BCC?;:;CDDD<CCCC?CCC=CCC.;;;::=<??<0504;;5<<4<<<<<;;;@=@@??888:?A8???987?;@><=>A2949=?<ABBBBBAAAA?@AAE?EAAAAD;;;BC>@@=@=@A@CCCD;;;<>BBB=B>@@=@ABBBBC;;<CB?BBBBBBAAAA@@@=@CCCCC>AAB??>?5?=?@?9?9
@N9IO0:00904:06227
TACCAGCACCTCGAGTGGTCAGGAGGTTTATTGGGCCTAAAGCATCCGTAGCCGGCTATGCAAGTCTCCGGTTAAATCCAGCTGCTCAACAGATGGGCTGCCGGAGATACTACACAGCTAGGGAGCGGGAGAGGTAGACGGTATTCGGTGGGTAGGGGTAAAATCCTCTGATCCATTGAGGACCACCAGTGGCGAAGGCGGTCTACCAGAACGCGTTCGACGGTGAGGGATGAAAGCTGGGGGAGCAAACCGG
+
CCC@AA:;;?BBABBBB=B@AA@CCACD=AA?CE?C@BBD=BBB@?3:9::9;@=@BBBBBB?BCCBCAD@G@BB=BB<@@@BBBCBB?BAAA;;;0;;;;5;4;@ABB;:<@BB@A@@@@@;;;;DE=DCCC@BBAC@@=@A@<>=:999.88898-7?=?3==9=;;;;//)//3889(/3177188:;599;/3,39,33989044=7455::5454998:;;<?6;;;=>3;555;;;*;>>>A66268
@N9IO0:00906:06213
TACGTAGGGTGCGAGCGTTAATCGGAATACTGGGCGTAAAGCGTGCGCAGGCGGTTTTGTAAGTCAGATGTGAAATCCCCGGGCTCAACCTGGGAACTGCGTTTGAAACTACAAGGCTAGAGTGTAGAAGAGGGGGGTAGAATTCCACGTGTAGCAGTGGAAATGCGTAGAGATGTGGAGGAATACCGATGGCGAAGGCAGCCCCCTGGGCTAACACTGACGCCTCATGCACGAAAGCGTGGGGAGCAAACAGG
+
@BBCA@?C<::;@?@>@A<@?AB@;A000?@>@8@@@@@:@>BAAAB@::6:@:>DD;BAE?BBAABA<6;A@:24:44&4:4<;<A>A8ACC=B9BAC???B:><=9<88<@>B=A:;=:@A??@@A?BA?=C=C%8=BC<?586>::?88;A<=<28+0;3/..669=;887526177=B=AAB<@:<;;?>C5;5;:53878'533'..50336>==9;>9;88/..358==6<999>??*977=C9AAA9
@N9IO0:00913:06213
TACGTAGGGTGCAGGCGTTAATCGGAATTACTGGGCGTAAAGCGTGCGTAGGCGGTTTGTTAAGACAGGTGTGAAATCCCCGGGCTTAACCTGGGAACTGCGCTTGTTACTGGCAGACTTGAGTGTGGCAGAGGGGGGTGGAATTCCACGTGTAGCAGTGAAATGCGTAGAGATGTGGAGGAACACCGATGGCGAAGGCAGCCCCCTGGGCTAACACTGACGCCTGATGCACGAAAGCGTGGGGAGCAAACAGG
+
BB@A?@@A;;;;ABABBBAC=A::6:6:6<BAAB>@@@DM?HAAAB;;<EIBHFACC>BB?BABCBDD@CC@A@B=BCCD;BB=BD@C@C@BBB<B7;666>>@<>?:>@@>;>===@C<@<;?A@A59;5>CEEDG*CB?A<@=@?BABABAAAB@??B@B8933337788>8799466*/*/:;5@?>>4>@@;A<??BBBBB1@AB9B@@78:@@C@;:;;00///3:==>?6BBBA@@?5979>A6@@?3
@N9IO0:00885:06264
TACAGAGGATGCAAGCGTTATCCGGAATGATTGGGCGTAAAGCGTCTGTAGGTGGCTTTTTAAGTCCGCCGTCAAATCCCAGGGCTCAACCCTGGACAGGCGGTGGAAACTACCAAGCTGGAGTACGGTAGGGGCAGAGGGAATTTCCGGTGGAGCGGTGAAATGCGTAGAGATCGGAAAGAACACCAACGGCGAAAGCACTCTGCTGGGCCGACACTGACACTGAGAGACGAAAGCTAGGGGAGCGAATGGG
+
;AAB@@@@B;;:C<?888=>>@4:4:=@BBC@CC<@>:9:/799@AA@CBB=;:5;:999)7-98;<@@=@@AA@:BBC=AAB<@=9:7;C>CC@CCDC9BB@BB@CD?CC?>0;759557;;AAAB=CBBBB7BABAA>;A@CC>C@C@BB:BBCB:<A<@7<<<<@>>>><:::5883::5<:;7;9<<7=///)////9::98888385;=???AA@@;99?<=:99??@B<BACAAAA7AA@@@?AAB=
@N9IO0:00891:06268
TACGGGGGGGGTAAGCGTTGTTCGGAATTACTGGGCGTAAAGGGCTCGTAGGCGGCCAACTAAGTCAGACGTGAAATCCCTCAGCTTAACTGGGGAACTGCGTCTGATACTGGATGGCTTGGATCCGGGAGAGGGATGCGGAATTCCAGGTGTAGCGGTGAAATGCGTAGATATCTGGAGGAACACCGGTGGCGAAGGCGGCATCCTGGACCGGTATTGACGCTGAGGAGCGAAAGCCAGGGGAGCAAACGGG
+
@@CA@@@A@A"@@5;:@@>@A;@@=@@D?C@CCD>B@@@C:@@<@AACBAA>::6:?A>A@@<A@AAABBBBBBB8@AA;BBAACDAB@BEGFE:C@BBB;;;BBBB@?A;;4;@A9@A@C>AACACB=>@@@@:>@B@A5;6;<@?@@=@CBBBBC@BAAA=@@@@A@@?C@:::@???=??????B>AA>@AD=@=@@<?@CB;@@6;9<A?BCC@CBAAA@;;;5;<<<;;0;B=;;;;.;;::?5><>8
@N9IO0:00902:06302
TACGTAGGTGGCAAGCGTTGTCCGGATTTACTGGGCGTAAAGAGCGCGCAAGCGTCGTACAAGTCGCGTGTGAAATCCCCCGGCTCAACTGGGGTGGGTCACGCGATACTGTTCGACTCGAAGGCAGGAGAGGGAAGCGGAATTCCCGGTGTAGTGGTGAAATGCGTAGATATCGGGAGGAACACCAGTGGCGAAGGCGGCTTCCTGGCCTGTTCTTGACGCTGAGGCGCGAAAAGCTAGGGGAGCAAACGG
+
@?@@>00+00+0@4>@@B?BBEAM?AAB<AAAAA<:;:BC<BBBBB@@?@5<;<5@555<@;;:;;;9995>CC;@@@@@0@?AAAB>@????2=>?9>>@ABB?@@@@B@@5>>?>??<@;?:??@?BCCCC>C>ABB@F>@<?A593:>??BAB?BBBB:???:::BA@@A???8@@<@?A@A?A;:;?BA@;>;00,095;89<7;9=<@?AA=@A@ABB;::99:99555&599::<;+:////)/79
@N9IO0:00885:06312
TACGGAGGGTGCAAGCGTTATCCGGAATCACTGGGTTTAAAGGGTGCGTAGGCGGCTTAGTAAGTCAGTGGTGAAAGACTGTGGCTTAACCATGGAATTGCCATTGATACTGCTGAGCTTGAATCAGGTTGAGGTTGGCGGAATGTGACATGTAGCGGTGAAATGCTTAGATATGTCATGGAACACCGATTGCGAAGGCAGCTGACTGGACCTGTATTGACGCTGAGGCACGAAAGCGTGGGGAGCGAACAGG
+
CCCC>BAD=CBBB>A???@DCC?C@B<?>?@>??9=@9@=8A=::@BBB??=;;7;B?BCCC@CABAABB?AABB<@A@??@@<@B@C:C;CA@7?9A8BA?BC?ABACBBB@?@?@AB@CC@CCCC@C@C;:;:@C?BB@B?BBBB@AAABCCCBB?BBBA<@?AA>ABBBBBBBAAAC?C=???899999:9=39297877>=@@B?BB?BBB??499@AAABBB?@A@999.:>>>AAA9AAAAA?;;;@
@N9IO0:00889:06319
TACGGAGGGTGCAAGCGTTGTTCGGAATTACTGGGCGTAAAGCGCGTGTAGGCGGCCGATTAAGTCTGGTGTGAAAGCCCGGGGCTCACCCCCGGAAGTGCGCTGGAAACTGGTCGGCTAGAGTATGGGAGAGGAAAGTGGAATTCCCGGTGTAGCGGTGAAATGCGTAGATATCGGGAGGAACACCAGCGGCGAAGGCGGCTTTCTGGACCAATACTGACGCTGAGACGCGAAAAGCGTGGGGAGCAAAACAG
+
;;@B>ABC=;<;B>AAAB?AAACD@C8:4:@>?@=@@AAB;@@ABBBBBCB>AB7;4:@@4;69@CBE@CAA@BB=BBC>BDD7>@>;;;;;$4897;55;B:56;>?7=<A7::B?BBBBBBBBBBC=BBBB?BC<CCC?@<><>D=B>A@<888@<@CCD<:48:55599>@@CD8>>=A=CBB?BBCC?BA><>;==9888,8>A=AA;@::99=<<8332777888>8733&3999333&278888&866
@N9IO0:00891:06317
TACAGAGGGTGCGAGCGTTGTCCGGAATCACTGGGCGTAAAGGGCGCGTAGGCGGCTGGCTAAGCCGCGTGTGAAAGCCCGGGGCTCAACCCCGGAACGGCACGCGGGACTGGCTGGCTCGAGTATGGTAGAGGCGAGTGGAATTCCTGGTGTAGCGGTGGAATGCGTAGAGATCAGGAAGAACACCGGTGGCGAAGGCGGCTCGCTGGGCCATTACTGACGCTGGAGGCGCGAAAGCGTGGGGAGCAAACAGG
+
@@@CBACC=@@?@==9993:9;=B=@499@@?@D@AAACC<BB<???ACEE?AA?BBC=?@@=@?8;;CCC???F=??B7B?C299:B;??A6@?C?AB?AABB@BB<A@@@>B;;7;A@@AA@@@A>BACBB@BBBBBB=B>B=A>;;7;B;;;CC>;;5;;9;;ABABB@@=;871717<:999.9:49.44949533-39::<<<<2?247173;;::=<00+00900444;1<555===/<;::858==5
@N9IO0:00896:06321
TACGGGGGGGGCAAGCGTTGTTCGGAATCATTGGGCGTAAAGGGCGCGTAGGCGGTGCGGTAAGTCTGGTGTGAAATCCCCGAGCTTAACTCGGGTCCCGCGCCAGAGACTGCCGTGCTAGAGTGTGGGAGAGGAGAGTGGAATTCCCGGTGTAGCGGTGAAATGCGTAGATATCGGGAGGAACACCCGTGGCGAAGGCGGCTCTCTGGACCACTACTGACGCTGAGGCGCGAAAGCCGGGGGAGCAAACAGG
+
==99999999";B5;;AA=@@=;;5;=@A?@>@E?CCBBE>BB>BBAA@A@;:;4;@BB?DE@BBBBC@CCBBBC=BBGG;AAABD=@=ABCBD>BBB=;;;B=CACCCCCCC>B;;;CCBBCBBBDE>B<;;?AAABA@=A?A?BB=B?BA;::@A@AABD<@ABAAABA@?;;;;.:B=?=A?@>:>@@;@AB=A=AC@;AAB@AA>:;699ABBAA@BACC@@@?CAA;;;0:925>>>,=995909<;5
@N9IO0:00898:06339
TACAGAGGGTGCGAGCGTTAATCGGATTTACTGGGCGTAAAGCGTGTGTAGGTGGCTTCCTAAGTCGGTTGTGAAATCCCTGGGCTCAACCTGGGAATTGCAGTCGATACTGGGAAGCTCGAGTTCGGTAGAGGACGGCGGAATTCCCGGTGTAGCGGTGAAATGCGTAGATATCGGGAGGAACATCGATGGCGAAAGCAACCGTCTGGGCCTGAACTGACACTGAGACACGAAAGCGTGGGGAGCAAACAGG
+
AACBA@@@;@@?A@@???9>;?AA<@AD>BCAAA<@@AAC;AAA::;A;;;>@@=@A?C>AB?BBAA=A6;;9:@2@AB;?AB=BBBC>B>@@@<A<A8<CAA@CBC99;@@@6><?@@BBBBB@BB?ACA;;8;@A<>??B?B@DC<?=?AB::9A?A???:?BBBCBCBBBCBAC9@@=@<@@;::?@@7@@?C;@AB@B@B@@@B@8@;>?@;@BBBAAA@@?:::=====9???ABCC9@ABBC<=:;5
@N9IO0:00911:06319
TACAGAGGGTGCGAGCGTTAATCGGAATTACTGGGCGTAAAGCGCACGTAGGTGGCGACGTAAGTCGGGTGTGAAAAGCCCCGGGCTCAACCTGGGAATTGCATTCGAGACTGCATTGCTGGAGTACGGAAGAGGAGGGCGGAATTCCCGGTGTAGCGGTGAAATGCGTAGATATCGGGAGGAACATCAGTGGCGAAGGCGGCCCTCTGGTCCAGTACTGACACTCAAAGTGCGGAAAGCGTGGGG
+
BBBA@@BG>BBAB?????=?=@@@<@?B>AAA@@9>=:99/9<8;:??>>A>@A?B;;;CDFABBBFE=AAB;999-9=@A6CD<::9C@F?ABC>E@C9;;AA=@@;;;ABBCCC@BAAA598<A::4;4;;@7;;B=BA?B?B?BE>E?CA@;;<;7<CCJ=BBCBCBCC;;0<==300)0*///55555166<:>9<@;>>8=9954;;49<9;;;;<;;;==@@6=;999.44)49555555
@N9IO0:00911:06329
GACAGAGGAGCCAAGCGTTGTCCGGATTGACTGGGCGTAAAGCGCACGCAGGCGGATGCGCGCGTGGGGTGTGAAATCTGGCCGCTTAACGGCCAGGCGCCATCCCATACGGCGCGTCTGGAGTGATGCAGAGGTCGATGGAATTGCCGGTGTAGTGGTGAAATGCGTAGAGATCGGCAGGAACACCCAGGGGGAAACCAGTCGACTGGGCATCTACTGACGCTGAGGTGCGAGAGCGTGGGGAGCGAACCGG
+
DAC@@@A>@@?8=;=???<??A=A;@?<@@@@CD?BBCBE:;;99B@AABB@AA=@?@@;;;@AABCC7BBBA@@<;:9?<@<BBC?B@BF@C@;;8;;;<@@AA<@@@BB@A?@?@@<B7;<;55<AA?A:0,0;0/0<483:6=A=?=@@:::BB=AAAA;A@BCCCBA:89>?<8::2:19<8:1:<9<9,<8(3,9???@AAA@A=BBBBCB88843388::=7=<=:?:::?::888-89::A4=292
@N9IO0:00864:06391
TACGTAGGTGGCAAGCGTTATCCGGAATTATTGGGCGTAAAGCGCGCGCAGGTGGTTTCTTAAGTCTGATGTGAAAGCCCACGGCTCAACCGTGGAGGGTCATTGGAAACTGGGAAACTTGAGTGCAGAAGAGGAAAGTGGAATTCCATGTGTAGCGGTGAAATGCGTAGAGATATGGAGGAACACCAGTGGCGAAGGCGACTTTCTGGTCTGTAACTGACACTGAGGCGCGAAAGCGTGGGGAGCAAACAGG
+
@AAA?::4;;4;D<@9;;?@BB>B>A?B@CC?BB==;:::,0000@AABAA?::6:C<AB@C>@@@@CCCECCC>8CBA7CBA>ACAB?C?@@D?@@@=@ABB?B6;;0<AAC=CB<BC>A@@@@CCBB@C@@=>?6?;;5;<@;@@DCCCBBBD>>;?993/9A???BCC>??>?A4=?;?<ABB?CB@@;?;:5:3=@<ABD=CBC?AAACCC@BAA@@A@@@@A>@@D@@@<@?@@BDD9BCCCD>@???
@N9IO0:00866:06398
TACGTAGGGTGCGAGCGTTAATCGGAATACTGGGCGTAAAGCGTGCGCAGGCGGTTGTGTAAGACAGGTGTGAAATCCCCGGGCTTAACCTGGGAACTGCGCTTGTGACTGCACGGCTAGAGTATGGCAGAGGGGGGTGGAATTCCACGTGGTAGCAGTGAAATGCGTAGAGATGTGGAGGAACACCGATGGCGAAGGCAGCCCCCTGGGCCAATACTGACGCTCATGCACGAAAGCGTGGGGAGCAAACAGG
+
B@AA@??>8>>@=9;9@@;@=A;0+0-00<:::15559909<<;:;9;:;2:@<@?CBDCB>?@???:?@@CCE@BABB:BD799?@<?=???9?@D>:99A=8B=BCBBB>??A=@AC???AB9957AA@CCEFC)=>:=;@;;133---(-669<===BC=;99<=@?;;>@<DB=???B?BBC@DBBC?;;;@B?BBBB>>>+;?>6B?B?ABA000000////888833838@@BBDD9A???B=AAC=
@N9IO0:00870:06366
TACGAAGGGTGCAAACGTTGCTCGGAATTATTGGGCGTAAAGCGCACGTAGGCGGCTTAGCAAGTCGGATGTGAAATCCCTCGGCTCAACCAAGGAAGTGCATCCGAAACTGCTGAGCTTGAGTACGAAAAGAGGATCGCGGAATTCCCGGTGTAGAGGTGAAATTCGTAGATATCGGGAGGAACACCAGTGGCGAAGGCGGCGATCTGGGTCGATACTGACGCTGAGGTGCGAAAGCGTGGGGAGCAAACAGG
+
:<</0+/:188-//(///3::>AB>B?B=B@1:60443;=/4843:437=?;?<7;;8:;@A;>=::24<:;A==5@A@8A:9.5;55.66;4;8=8A>>?><@=9;;0;BA@@@@ABB5:554984444+:=>@DCA@@C4=:=197-34333;98845===8C9;;;554::8444(33-35<9:-394:.9885:34425::>:444)55:=>?===<<;<<<;;499:555)59<<<<=06559>8;>@<
@N9IO0:00873:06364
AACGTAGGAGACAAACGTTATCCGGAGTTACTGGGCGTAAAGGGCGTGCAGGTGGTCTGTTAAGTCTGGCGTGAAAGCTCTCGGCTAAACCGGGAGAGGTCGTTGGATACTGGCGGACTAGAGGACGGTAGAGGCGTGTGGAATTCCGGGTGTAGTGGTGAAATGCGTAGAGATCCGGAGGAACACCAGTGGCGAAGGCGACACGCTGGGCCGTACCTGACACTAAGACGCGACAGCATGGGGAGCGAACGGG
+
@8ABBAB?BBBBCC=;:;8@@@?D>:998B??AD>:<=HD>CC>BCCAABC?BB:CCBBB?D9ABBBB?BBBCDD;;9:?:99?BCEC>C@CD<AAAE=@@CB?B>@@ABCB?AAACDBBBCC@CCB<??A>>:>ACCAB?B?@=@<@?;@B@??CC@CBBB<BB@@????>>@@=?;?A5;6;BA?CBBB?BBB>A=ABBBB@DBBBB=B?BAAC<@?BBB@@@@CBBBBBBB@@@ECCBC8;;;@@:@@@8
@N9IO0:00882:06384
TACAGAGGGTGCGAGCGTTAATCGGAATTACTGGGCGTAAAGCGCACGTAGGTGGCGACGTAAGTCGGGTGTGAAAGCCCCGGGCTCAACCTGGGAATTGCATTCGAGACTGCATTGCTGGAGTACGGAAGAGGAGGGCGGAATTCCCGGTGTAGCGGTGAAATGCGTAGATATCGGGAGGAACATCAGTGGCGAAGGCGGCCCTCTGGTCCAGTACTGACACTCAAGTGCGAAAGCGTGGGGAGCAAACAGG
+
@B@:;;BC=@A?B:::??;?;??B?B=@?@BBBE>::9BD9??@?AAA@AA6;;=@;;;;:;;@ABDF@DCB;::/99=?0=@5::@B?C@BCB=B<@6;;@?>AA@@@AACCBB?ABA@9?>>?@@<@?BBB=@@@;@B@B>B>BC=CABBBAA;;9;DCJ>BABD@@@@C@B@BB=BB>B?<;;;;BAA6;;C?C?BB?BC>CCCD?BB?BBBCB<;;0BB<00,0@@0;9;,;:99>D@4@>>>>8=>?<
@N9IO0:00895:06379
TACGAATGGAGCGAGCGTTGTTCGGAATCACTGGGCGTAAAGGGTGCGCAGGCGGTCATGAAAGTCAGAAGTGAAATCCCCGGGCTTAACCCGGGAATGGCTTTTGAAATCCATGACTCGAGTACTGGAGAGGTTGGCGGAATTCCGAGTGTAGAGGTGAAATTCGCAGATATTCGGAGGAACACCAATGGCGTAGGCAGCCAACTGGACAGTAACTGACGCTCATGCACGAAAGCGTGGGGATCAAAACAG
+
ABBAA@BDABBAB@@?@??@@>AC@C?BBAABCC<>>?CC>BB<A?8:9::4::4;A??=??9><?A994:@@@B>BBCC;CF=BA5:4:@9@C=C?BB?BBBB9AAA9<@2945:8==?=>>>>>A?BAAA5;5<5;;=@5;4;>??9;6?>DBC<A?@@0=:995:9==>=8=>:>?:>:>@@;?<::29<9997@AAB>A:==;1777377-393338333;;;:9<>?@8>==:999+:=9999(977
@N9IO0:00916:05807
TACGTAGGTGGCAAGCGTTGTCCGGATTTATTGGGTTTAAAGGGTGCGTAGGCGGTCCATTAAGTCAGTTGTGAAATACGGCAGCTTAACTGTCGAGGTGCAATTGATACTGGAGGACTAGAGTACTGATGAGGTATGCGGAATGGACGGTGTAGCGGTGAAATGCTTAGATATCGTCCAGAACACCGATAGCGAAGGCAGCATACTAAGGAGTAACTGACGCTGAGGCACGAAAGTGTGGGGATCAAACAGG
+
@@CBB@A?BB?BC?@?AC?AAFAC@BBB=AB6;<0;90;<8@<<:?@BAAB@>?<@C?BD?C?BBBBBC?AACCD>CBBB?CBBBB8;6;A;;;B;;7;@CD?B@BBAA@AA?BB?BBBCCCCCBBBCBB;;;6;<????:>5:>5?@@;><88737-388;0985:29??@AAB9::9:776?::4>?AAAAAB>A=A???@@@@@@:?6>99:?@??CA???>BB=AAB???8??>?ACC:BAAAF>???;
@N9IO0:00919:05800
TACGGGGGGGGCAAGCGTTGTTCGGAATTACTGGGCGTAAAGGGCTCGTAGGTGGCCAACTAAGTCAGACGTGAAATCCCCAGGCTTAACCTGGGAACTGCGTCTGATACTGGATGGCTTGAATTCGGGAGAGGGATGCAGAATTCCAGGTGTAGCGGTGAAATGCGTAGATATCTGGAGGAATACCGGTGGCGAAGGCGGCATCCTGGACCGAGATTGACACTGAGGAGCGAAAGCCAGGGGAGCAAACGGG
+
@@CDDCCCDD"A@4<;@A>BBACC@C@C?BAAAC>BCBCC>BC>CB@@?>>::96;@C@B@@?ABCCCCBBBEDD=@=AA700+0=6=;A?BDE>D=@@B@??BAA?@@BBB@@@A?BB@CC?A=@@?9@BABC=BBB@@?B6;5;<;;5;@@?@@A=A;;;7;BBBBCCBBBBBBC=A@>A?AAC=@<A@=@;;5;:;;5<;:;6;C>AA?B@@@A6;<DBCCCBB8;;;;;@8@A;AABC9CCCCD>DDD<
@N9IO0:00923:05767
TACGTAGGGTGCAAGCGTTAATCGGAATACTGGGCGTAAAGCGTGCGCAGGCGGCTTTGCAAGACAGATGTGAAATCCCCGGGCTCAACCTGGGAACTGCATTTGTGACTGCATGGCTAGAGTGCGGCAGAGGGGGATGGAATTCCGCGTGTAGCAGTGAAATGCGTAGATATGCGGAGGAACACCGATGGCGAAGGCAATCCCCTGGGCCTGCACTGACGCTCATGCAGAAAGCGTGGGGAGCAAACAGG
+
CCCCC???:@@?C@CCDD@C>B;0,0+0/<=><8@?@BD=CCCABBACAA?;;8;C>49;;@;;:BBDB@@@AB=A@AA7AA<AAAA?C=@A@<@;BBBBBAA<BBAA@:::AAA=A??@=00000+0<=>CCCC5CCD@C>@=@?CAB;;;;<;;;CGDI>CCCBBBBA;:99==299:><>>?095555:;=.4.34.5<>>0>>>2545<99:@@AA<?=<44488444)488:;;;&4444<3;;;9
@N9IO0:00932:05772
TACGTAGGTGGCAAGCGTTGTCCGGATTTATTGGGTTTAAAGGGTGCGTAGGCGGCTTTGTAAGTCAGTGGTGAAATATGGCAGCTCAACTGTCAGGGTGCCATTGATACTGCGGAGCTTGAGTACAGATGAGGTAGGCGGAATTGACGGTGTAGCGGTGAAATGCTTAGATATCGTCAAGAACACCGATAGCGAAGGCAGCTTACTAGGCTGTAACTGACGCTGAGGCACGAAAGTGTGGGGATCAAACAGG
+
@@AA@<<7;;5;D>BBCC@CCE?B?AAA<AA?AB=BB>BB=BE=::9A@?@?@@<@DD;AAB@BBCCCAB;@:::.;@A@=AA@BC@@7;99BBBDF>@AA@BB@DAABB?@@C<@??@<@@?ACD:::?@??<?BB?CE?C@B>A@??<?BAAABB?CCCE<A??;<@000>>009AA4888AAB799@=?A;:49<99:??=@B@??<@??@A<@CAA@AA@??A?:99A@A8@@@@AAB9ABBCC=BAB7
@N9IO0:00939:05807
TACGTAGGGTGCGAGCGTTAATCGGAATTACTGGGCGTAAAGTGTGCGCAGGTGGCCGCGCAAGTCGAGTGTGAAATCCCCGGGCTTAACTTGGGAATTGCGCTCGAAACTACGTGGCTAGAGTGTGGCAGAGGGAGGTGGAATTCCACGTGTAGCGGTGAAATGCGTAGAGATGTGGAGGAACACCAATGGCGAAGGCAGCCTCCTGGGCCAACACTGACACTCATGCACGAAAGCGTGGGGAGCAAACAGG
+
CABBA@@@:9;:ABA@>@4:5;BB=A?BADDDCF?@@AAB6;<AADCDCCE@CC?B?BB@>>90///7788<CBC>BBBB8BB<@B<><?B?BB>B?B=??BBCBBBB>>??BAA@@BB???BB@@@>A@?>?D=BB?BC?C?A?A?CCCCCECDCD?B;95)555;;<>>@ABBCB=A@?B>AAA5;5;A>A;;7:?B@@@<9:44==5=8@<@CBBBCCCBCAAAAACBBBG=BAA@A@@3@@@AA<AAA=
@N9IO0:00948:05798
TACGGGGGGTGCAAGCGTTGTTCGGATTTATTGGGCGTAAAGCGCGTGTAGGCGGTTTTATAAGTCTGATGTGAAAGCCCTGGGCTCAACCTGGGAAGTGCATTGGATACTGTAGGACTTGAATACGGGAGAGGGCAGTGGAATTCCTGGTGTAGGAGTGAAATCCGTAGATATCAGGAGGAACACCGGTGGCGAAGGCGGCTGCCTGGACCGATATTGACGCTGAGACGCGAAAGCGTGGGTAGCAAACAGG
+
@A?>>==>'@A@B8BBBB9;;?@@=ACE=CHAGG?BACCC9;;BBBBBA@@=>>29:9-;BA>BBCCB?@@@@@A799B=@AB=BBBB@B?BBE>C9;:BBCBAE;;;BBBBBBC?AAA?CC?AABBB<BBBBB=CBBBC?B=@;@;9979DCCF?BBBBBC>BC?BB???@@@@@>9<<3949?@<@;??<@@B=A=AC?AAAD@DD?CB?>>@>@;>>B=<<=<;;;;A>>>9>?=;==1??>>==3==>6
@N9IO0:00917:05836
TACAGAGGGTGCGAGCGTTAATCGGAATTACTGGGCGTAAAGCGCACGTAGGCGGCTTTGCAAGTCGGGTGTGAAATCCCCGGGCTCAACCTGGGAACTGCATCCGAGACTGCTTTGCTCGAGTATGGGAGAGGGAAGTGGAATTTCCGGTGTAGCGGTGAAATGCGTAGATATCGGAAGGAACATCAGTGGCGAAGGCGACTTCCTGGACCAATACTGACGCTCAGGTGCGAAAGGCGTGGGGAGCAAACAGG
+
@AA@@?AA<AB@A@?8999>9>AC@D@C@CBBBB>B????398?=?ABAAA?;;5;;;0;@B=@@CCC;;;;AAA;CBCF6;;8<AAB@H@CCG=B@BCDFCAB=:::?AA@???399@@@AAACAAA9??999/:29AB9?<@@8@9@<@BAAA;;6;AAB=@A?C?@?A;;9;A7A49492733888885;::7<044:;;294::6:<7<7;<?999949999:;@:55=>394444444&49444)/772
@N9IO0:00921:05831
TACGGAGGGTGCAAGCGTTATCCGGATTCACTGGGTTTAAAGGGAGCGTAGGTGGACTTTTAAGTCAGTGGTGAAATCTCTGGGCTTAACCCGGAAACTGCCATTGATACTATTAGTCTTGAATTCTCTGGAGGTAAGCGGAATATGTCATGTAGCGGTGAAATGCTTAGATATGACATAGAACACCCATTGCGAAGGCAGCTTACTACGGAGACATTGACACTGAGGCTCGAAAGCGTGGGGATCAAACAGG
+
A@@@8;9;0;B@B@BBAB@BB@;?:8859=?@@@9@@0;;0;@8@@@CBBB?@@>@BBDF;C?A@CCC;:;9CCD?CCCBBBD=ABAB@BC>B@BB>BBA@=AA<@@BBBBCD@BAAAD?BB@B=AAA;;5;;5;A=ABCAJFCCCCBBB;;;;;;A<ACDD>BBCC@CCCCBAAA;;;@AB?CCBC<BA;?<<?:?:?AA@C>A@@=@@=@AA????BBAAA@@:;5;@@===.:::ABDF;;;;CD>;;;?
@N9IO0:00930:05839
TACGGGGGGGGCAAGCGTTGTTCGGAATTATTGGGCGTAAAGGGCGCGTAGGCGGTGCGGTAAGTCTTCTGTGAAACCCCTGGGCTCAACCCAGGGCCTGCAGGAGAAACTGCCGTGCTGGAGTGTGGGAGAGGTGCGTGGAATTCCCGGTGTAGCGGTGAAATGACGTAGATATCGGGAGGAACACCTGCGGCGAAGGCGGCGCACTGGACCACTACTGACGCTGGAGAGCGCGAAAGCTAGGGGAGCAAACAGG
+
==9:::::::"4?24469>AG@CC?C@C?@?<@B<AACBE>BB=BCCCBBB=;:8:B@D=AAAA;;;BCCBC@@@;@@@3AAA=ABA@<@@8@@B<B?BB=CD=CC@@8A@;;.9B;9:B8;;BCC@@90000<>@AAAC5;49299)479<:555>9555C9=<<9977;=?@?@<=/544:489:3445:38::.4.44.4;@@@AA=??<@=;=@>::::999.44945;97;<3///<<<</<=66606;99
@N9IO0:00931:05817
TACGGGGGGGGGCAAGCGTTGTTCGGAATTACTGGGCGTAAAGGGCTCGTAGGCGGCCAACTAAGTCAGACGTGAAATCCCTCGGCTTAACCGGGGAACTGCGTCTGAGACTGGATGGCTGGAATCCGGGAGAGGGATGCGGAATTCCAGGTGTAGCGGTGAAATGCGTAGATATCTGGAGGAACACCGGTGGCGAAGGCGCATCCTGGACCGGCATTGACGCTGAGGAGCGGAAAGCCAGGG
+
=<9:9:9:9:9":@494;95;@9CC@C@D@CBAAB=AAA?C/::0;@@@?<<5;;5;=C>B@A9;;EAAACBBCCC:A@@5?@@<@C=B<A;@@@3@@C<;;BBBCGCBBBBB?BBA?@AA?B8:;?BC<AA@@@:@@CAA?B=@=@8::=C@?@@:95:BGD>::;CB???A:89::6=>)0)///3<5:A>A77275;;99//)//(//08288817;:98:9:9-7333-3;134048::
@N9IO0:00931:05837
TACGAAGGGGGCTAGCGTTGTTCGGAATTACTGGGCGTAAAGGGCGCGTAGGCGGCCGATTAAGTTAGGTGTGAAAGTCCTGGGCTCAACCTGGGGACTGCACTTAATACTGATTGGCTTGAATTCGGGAGAGGATAGCGGAATTCCCAGTGTAGAGGTGAAATTCGTAGATATTGGGAAGAACACCGGTGGCGAAGGCGGCTATCTGGACCGACATTGACGCTGAGGCGCGAAAGCGTGGGGAGCAAACAGG
+
BBC@>:?@?@0@BCDBBB<AA?CD@B@B@A???C=999CF>CC>CCDCCAA>AB@B@DCC999:C?CC@A@@::97;AA?ABB>BCBC@F?BAED9;;;A@BBB?B?BBBBBCC=B=AB;AC<@=@AB6;;AB?AAA<<<7<>B?BD=D@@@@@BAA?BBDIGK@BBBBBBBBB?AA<B9;;>BAA>A?@@>@CDAE@CC?@@@ACCD?BC@JBBBB>@@BBBBBBB?@@@@@?6;;BBCCE:BBA@@:@@@?
@N9IO0:00947:05815
GACAGAGGGTGCGAACGTTGTTCGGAATACTGGGCGTAAAGCGCATGTAGGCTGTCGCGCAAGTCGGGTGTGAAAGCCCAGGGCTCAACCTGGGAACTGCATTCAAAACTGACAAGCTAGAGTATGGTAGAGGGTGGTGGAATTTCCTGTGTAGCGGTGAAATGCGTAGATATAGGAAGGAACACCAGTGGCGAAGGCGACCACCTGGACTGATACTGACACTGAGGTGCGAAAGCGTGGGGAGCAAACAGG
+
@@B@@@@A<@@?BC???><@@??A=A6;;@A@?;@@?CC>CBB;;;CA;;7:@@?CC???B>AACCC?ABCBBF=@@D=ABB<@@BB?A?AAA=@=BABBA@????>6?AABBF>@@BBB?@?@?><@CCBCE>CC?BBAB@BB<A=@A@>?@A@?;?@=?:??@BBBBBAAAAA=@;@;?=@BC=BBA@<AA>8?;?@AA?CB?BA=A@@?@AA:::@@@@@BBB?BAA@?@8@??>??@6@@@@A<;;;>
@N9IO0:00963:05859
TACAGAGGTCTCAAGCGTTGTTCGGATTCATTGGGCGTAAAGGGTGCGTAGGCGGCATGGCAAGTCAATTGTGAAATCTCGAGGCTCAACCTCGAAACTGCACTCGATACTGCCATGCTCGAGGGCTGTAAAAAGAGATCGGAATTTACGGTGTAGCAGTGAAATGCGTAGATATCGTAAGGAACACCAGTGGCGAAAGCGGTTCTCTGGACAGATCCTGACGCTGAGGCACGAAAGCCAGGGGGAGCAAACGGG
+
A?@;<;B@BBBBA=@;;:=@A?CC@BBACCC>CB<AABBB<AA<A@@BADD6;;6:ABC@BB==>>>8>,007=<30;:AA;;7;ABB=C@CAAAD>A;;:@@BBDCCCCBCC<@;;;C@A@BB;C<::DDFE1??BA?>>>?5994:@==<BAA@BBA999D;:::??????>>?@?:5:8>5:994=8445:444(449:@8@@BBA;@@@:;:@>;:;:98<<9:4:95===033-33333$3;::;8<=>8
@N9IO0:00914:05901
TACGGGGGGGGCAAGCGTTGTTCGGAATTACTGGGCGTAAAGGGCTCGTAGGTGGCCAACTAAGTCGACGTGAAATCCCTCGGCTTAACCGGGGAACTGCGTCCGATACTGGTTGGCTTGAGTTTGGGAGAGGGATGCGGAATTCCAGGTGTAGCGGTGAAATGCGTAGATATCTGGGAGGAACACCGGTGGCGAAGGCGGCATCCTGGACCAATACTGACGCTGAGGAGCGAAAGCCAGGGGAGCAAACGG
+
?;9;;:;:;:"4;.44444:=8@A?B?B?CBBCC>@;95=4<<6===>>==859058;7=<<7;?=A@B;:;AA:@@B=BCD@CB@C?C@CCC6;7;;;;BCC>BA:;;;;5;=B=BB@C69;@=A=4@@>B@8>;;;>8@9@?B?AA<@=;;:==9556;39<;;;>>>=<<:555)5;7=:==;:<6<<6///6:57:14744.4:;:?<<:><;;<<566<:::5::554908:54444&4888<3<;:
@N9IO0:00924:05873
TACGTAGGGTGCAGGCGTTAATCGGAATTACTGGGCGTAAAGCGTGCGCAGGCGGCTCCTTAAGTCAGATGTGAAATCCCCGGGCTTAACCTGGGAACTGCGTTTGAAACTGGGGGGCTGGAGTGTGGCAGAGGGGGGGTGGAATTCCAGGTGTAGCAGTGAAATGCGTAGAGATCTGGAGGAACACCGATGGCGAAGGCAGCCCCCTGGGCTGACACTGACGCTCATGCACGAAAGCGTGGGGAGCAAACAGG
+
AA@A?99:,4;A4405@@=A?BAA4;5;.9>??A9?@@@?6@ABBBBA<00+00,//95;+0-/9=BBB@;;B<<4<?;;&;4)48.4.46A@@6:4;AA@AAC<>?=8885====&=BC>?::<<<7<=:7733333"3:4:7A:?9@B>@>956<555559,555<=??@@=?;;9.554:59:@8===<7:::7;7?@DDDDC1?@C8CAB@::933/////0/6966939?8>==7:99(8>>9929:<3
@N9IO0:00937:05901
TACAGAGGGTGCGAGCGTTAATCGGAATTACTGGGCGTAAAGCGTGCGTAGACGGTTACTTAAGTCGGGTGTGAAAGCCCCGGGCTCAACCTGGGAATTGCATTCGAGACTGAATAGCTAGGGTACGGTAGAGGGAAGTGGAATTTCCGGTGTAGCGGTGAAATGCGTAGATATCGGAAGGAACATCAGTGGCGAAAGCGACTTCCTGGACCAGTACCGACGTTCAGGCACGAAAAGCCGTGGGGGAGCAAACAGG
+
@AB;::@C=:;9A??88749;>@C@CAC@CBBBD<BBBBC8?>?9;9AABDD@@>@@CAB>A=A@@@A<ACAA@C6;:AA7AC;@;:;AC@ECC?C@C@CAAA@AAAAABBAB?CCCCCCCC<BB@@=;;;;AA<B@;;;=A6;;6;>A=B@@;;:@?ABCC:<<AA@@@AAA@@@?B696::===??>?@:@???8?;=;;<4<;;>900*//9995:6:88288</33;3///&//(//////$/8333,25=4
@N9IO0:00939:05883
AACGTAGGACACGAGCGTTATCCGGAGTTACTGGGCGTAAAGGGCAGGTAGGCGGACAGGCAAGTTGGGTGTGAAATCTCCCTGGCTTAACCGGGAGGGTGCACTCGAAACTGCATGACTGGAGGGCGGCAGAGGAGCGTGGAATTCCGGGTGGAGTGGTGAAATGCGTAGAGATCCGGAGGAACACCAGAGGCGAAAGCGGGGCTCTGGGCCGCACCTGACGCTGAACTGCGAAAGCCAGGGTAGCGAACGGG
+
A8BBCBBACCCAAAA>??<<>=;@9@AB8;:CDC>AAABC<@?9?=><?@@??A=A@?@9A@9?C?BB>BBCCCE@BBBBB=BA>AC>A<@299.::9/:@@B@@@BBB<BAAABBBAA@@<;;;,:929@@AB:?ABECC@C?A?A@CC=CC@CBCB?CBDG;;;@@@@AAA????B=AA?C@CBD@BB?><>BBC=A>>>>5?AABBB:?;????<@????=>;;5;BCA???3;:8===4==<=<=6;==5
@N9IO0:00948:05871
AACGTAGGGGACGAGCGTTATCCGGATTTACTGGGCGTAAAGCGCCCGTAGGCGGCCTGGAAAGTTGGCTGTGAAAGCTCCCGGCTTAACTGGGAGAGGTCAGTCAAAACTGTCAGGCTAGAGGCTGAGATAGGCGAGCGGAATTCCCGGTGTAGTGGTGGAATGCGTAGAGATCGGGAGGAACACCAGTGGCGAAAGCGGCTCGCTGGTTCAGCCCTGACGCTGAGGGGCGAAAGCGTGGGGAGCGAACGGG
+
;-;944444&443399???@??>A6::@9>99:@;?@@AB0:;:::-4:;:4/0)/3666:>.00*95:<?9==>+///99(/)/4.4.4444(4::;>=@@9A;;;;.;:9;ABA=B???@@;@??@AACBB??A;;;D?A>@399/9199@???B?AA>BABABBBBAAAAABAD=@@<@=@@@?BBBD@BBBB>BCD@CCCCAAAAC?DB;;;0;A@@AAAA@AAB7BAAA<ABBBDDE;<<CBB?@@@8
@N9IO0:00951:05873
TACGTAGGGTGCGAGCGTTAATCGGAATTACTGGGCGTAAAGCGTGCGCAGGCGCTCCTTAAGTCAGATGTGAAATCCCCGGGCTTAACCTGGGAACTGCGTTTGAAACTGGGGAGCTGGAGTGTGGAAGAGGGGGGTGGAATTCCAGGTGTAGCAGTGAAATGCGTAGAGATCTGGAGGAACACCGATGGCGAAGGCAGCCCCCTGGGCTAACACTGACGCTCATGCACGAAAGCGTGGGGAGCAAACAGG
+
CCCCC?@@8>>=;;;4A?;@?BB>;>*0)0000@8@@@BB<BAAAAAC@BB?99:BD:C?B@BBAAAB9::@@;2;944&3;1<@6@6::BBB<B>BB???>A58:B;<?8==1?<::>688?@@B6A6A777777%8=8703.96>@6A<99=9555;8=38:588?>@@>;55@<C><@:<<@ADCCB?B;:7:6@@;;;;;*99<4<BB@@@@CA<:54599;CAA?@?C<A???>>>+97879/99>6
@N9IO0:00961:05892
TACGTAGGTGGCGAGCGTTGTCCGGATTTACTGGGCGTAAAGAGCGCGCAGGCGGCTGGTCAAGTCCGATGTGAAAGCTCCCGGCTTAACTGGGAAATTGCATCGGAAACTGATCGGCTGGAAGGTGGGAGAGGGTAGCGGAATTCCCGGTGTAGTGGTGAAATGCGTAGATATCGGGAGGAACACCAGTGGCGAAAGCGGCTACCTGGCCCATTCTTGACGCTGAGGCGCGAAAGCTAGGGGAGCAAAACGG
+
?AAAABB?@@<@BAAAAB=@@B:?7?BD<BBCBC=@@ABB<B;<<ACCABB@::9;CI=@CC@BBD@CC@@?BAD8;;<BC>C9BC@B?CBBB>CD=C;9;@A@@>AA3>@@?B<=9<BB@E?B?BCB>BBBA?8A97;B;@<@<@C<C?BCBDABB?BBBE>@?>BCBABB>???B<BA?B????<????=?ABB>BBB@:88D<;;7;D-888==5;6:;777//(/9:9;>4AAA9777,9;<:<;+:75
@N9IO0:00926:05930
TACAGAGGGTGCTAGCGTTAATCGGATTTACTGGGCGTAAAGCGTGTGTAGGCGGTTTGTTAAGTCGGATGTGAAAGCCCTGGGCTCAACCTAGGAATCGCATTCGATACTGGCAGGCTAGAGTACGGTAGAGGGTGGCGGAAATTCCGGGTGTAGCGGTGAAATGCGTAGATATCCGGAGGAACACCGATGGCGAAGGCAACCACCTGGGCCTGTACTGACGCTGAGACACGAAAAAGCGTGGGGAGCAAACAGG
+
DBBD;;;;7;B??=>?;;50*0//)///(//3:<255>>>266=//00///*/0*093=?9?4:5;;256<>99@,9::,999,5955.5.44:7<5:9:<::3:9:>>>??27771339<><:;7/)/////91//(39,33(32828=2433:444.4::=4;;;:::>/0000)/)//)/)//67;;;@:<<<.5./7)/)/7277:3=:>///<////7/556;<;;;44444$4994444&4444;(44/4
@N9IO0:00934:05954
TACGAAGGGGGCAAGCGTTGTTCGGAATTACTGGGCGTAAAGGGCGCGTAGGCGGCTTATCAAGTCAGGCGTGAAATTCCCGGGCTCAACCTGGGGGCTGCGCTTGATACTGATTGGCTTGAATGCGGGAGAGGGTAGCGGAATTCCCAGTGTAGCGGTGAAATGCGTAGATATTGGGAGGAACATCGGTGGCGAAGGCGGCTACCTGGACGGGTACTGACGCTGATGCGCGAAAGCTAGGGGAGCAAACAGG
+
BBB@@:@AAA2BC?B:;;?BB?BB?D=A9;<BBF>AAADG?CC>BCBBAAA?AB>BB=BAAA?AAA@@?????@>5>:==9?A9???@=?<===??.??AAABA=@?799@???9=9>?=AB@BBBBB<????A=BB????A394:@5AAB@@@ABC@CBBD?EBBBBBCBD@@=?D9A@=A<@AACD=@B@BBC?B?AD@<=;C@CE@BBDC=BBBBBBBA;;;BBBBBBBCC=B>=;;;;.;;BBG<<<><
@N9IO0:00940:05951
TACGAAGGGGACTAGCGTTGTTCGGAATTACTGGGCGTAAAGCGCACGTAGGCGGATTTGTAAGTCAGGGGTGAAATCCCGGGGCTCAACCTCGGAACTGCCTTTGATACTGCAAATCTCGAGTCCGATAGAGGTGGGTGGAATTCCTAGTGTAGAGGTGAAATTCGATAGATATTAGGAAGAACACCGGTGGCGAAGGCGGCCCACTGGATCGGTACTGACGCTGAGGTGCGAAAGCGTGGGGAGCAAACAGG
+
CCBBA;??>0=>@A@@AA8;;@CCADAD??@;;<0;@;;;/;@AAB;<<BC@DC?CDF=B;:8;ACACJI<CBBB=BBB=BED9@A@D?B><<;6;=B:9;=A@=AABCA:::BB<A@?@???AB799B??==;:::,9:39=A<?8>>87/;7/..4899;05(/-----32373//(/57739791:0676ACC?C@@@;?B:@;B?4669949BDAA>000////)/::::;5<:94444&4;<<?;???;
@N9IO0:00946:05949
TACGAAGGGGGCTAGCGTTGTTCGGAATCACTGGGCGTAAAGCGCACGTAGGCGGATTTGTAAGTCAGGGGTGAAATCCCGGGGCTCAACCTCGGAACTGCCTCTGATACTGCAAGTCTCGAGTCCGGAAGAGGTGAGTGGAATTCCTAGTGTAGAGGTGAAATTCGTAGATATTAGGAAGAACACCAGTGGCGAAGGCGGCTCACTGGTCCGGTACTGACGCTGAGGTGCGAAAGCGTGGGGAGCAAACAG
+
@@A??29:9:*;AAAABB=AA@BB?B@CABBCBB=BBBCE=B:;:CBAA@@<@C<:990;;;5;@B;;;;.;A@A9AAA0;;;*9>>@<A=?00+0:>000<@;??;;;ABBAB>AAABA;;;BA=A@C=@@@8>955?=7?8@49.9==999<<99.3:=<,949>;???B998:@>B?BB?BA@>@>??=@@@<@<?>:?:00@@>)/0*0)//66;ABABB?>>?C900==+00//:::.9;;75,577
@N9IO0:00924:05979
TACGTAGGGTGCAAGCGTTATCCGGAATTATTGGGCGTAAAGAGCTCGTAGGCGGTTTGTCGCGTCTGCTGTGAAAACCCGAGGCTCAACCTCGGGCCTGCAGTGGGTACGGGCAGACTAGAGTGCGGTAGGGGAGATTGGAATTCCTGGTGTAGCGGTGGAATGCGCAGATATCAGGAGGAACACCGATGGCGAAGGCAGATCTCTGGGCCGTAACTGACGCTGAGGAGCGAAAGCGTGGGGAGCGAACAGG
+
BBBCBBCG=9:9D@CBBBACBB<@=@=@=BC?CB<AA:::5;@?:;;AA@@;=@8==9@@A@A@@@@@??A?999839?6<9959@@A?C?@A@E>B?BAA@@::;.;@@@B<B@A;;;A@@@ABAA=A;;;;.;;CC5<5;=A=A=BB>@A;;:::4:B=A=@@@@@@BCC@@@>=900,0,0006;>@A>AAA291;:99@?=:::B<A?CAB=A@AA@;;:;;:4:<<=?A589?@@@@3@@@:949@@=
@N9IO0:00939:05995
AACGTAGGGGACGAGCGTTATCCGGATTTACTGGGCGTAAAGCGCATGTAGGTGGCGCTGAAAGTTGGACGTGAAAGTCCCGGCTTAACTGGGAGAGGTCGTTCAAAACTACAGTGCTTGAGGTTGGAAGAGGAGAGCGGAATTCCCGGTGTAGTGGTGGAATGCGTAGATATCGGGAGGAACACCAGTGGCGAAAGCGGCTCTCTGGTTCACACCTGACACTGAGATGCGAAAGCGTGGGGAGCGAACGGG
+
?5?AAACDC;CCB?>>A@>ABB@B@BBA9>>?>?9@ABBB=B@@@@????A;@@<@???8893;B?B@AACBAAB6;;BB:@<@C<@=@BBD<;;;B=@@CC?CCCC9CAAABBAABC?CBB?B>A>A<@@A?CDCCCC@D@C@CC?CABCBBC@@;@@9?9@?:::AA?A@9::@5:9?B?BAC@BBBB?BBFD>BBB????CBAA>A?BCBCC?CCCAAABCAAAABCCFE>BBBAACC7;;=MIGIKI>
@N9IO0:00963:05984
TACGAAGGGGGCTAGCGTTGTTCGGAATTACTGGGCGTAAAGCGAACGTAGGCGGTGTTCCATGTCAGAGGTGAAAGCCTGGGGCTCAACTCCAGAATTGCCTTTGAAACGGGAACGCTTGAGTCCGAGAGAGGATGGCGGAATTCCTAGTGTAGAGGTGAAATTCGTAGATATTAGGAAGAACACCGGTGGCGAAGGCGGCCATCTGGCTCGGTACTGACGCTCAGGTTCGAAAGCGTGGGGAGCAAACAGG
+
AAC??4;;;;*;ABBCCB@DJFB<8<+0+0<<<<3=@=>;4;B@B?BA;;;5;<5;>@9A2:7;8<;9559:??C8:9>??DD;@C=B<AA@799C?B9??4;:,999,5?=5==@ABB@BBBAA=@A@BBCDADEF>A@@B<@<@=A@@;;;A:::@DCDD<A79999:AAAA=???B?AA>AAA>B?BB@C@A>@@AA>A?;;;BB?;;;@=AA@@@AABBB;;;<@=;;:;/::99ACC7CB@@=-:9:4
@N9IO0:00917:06038
TACGTAGGGTGCAAGCGTTAATCGGAATTACTGGGCGTAAAGCGTGCGCAGGCGGTCGTGCAAGACAGGTGTGAAATCCCCGGGCTTAACCTGGGAACTGCACTTGTGACTGCACGGCTGGAGTACGGCAGAGGGGGATGGAATTCCGCGTGTAGCAGTGAAATGCGTAGATATGCGGAGGAACACCGATGGCGAAGGCAGTCCCCTGGGCCTGTACTGACGCTCATGCACGAAAGCGTGGGGAGCAAACAGG
+
?CBBCBBB<;;;@;@@::4<4;B<5?<@=@AABD>A@@BF=CBBBAADC@@=?>:>@@=@998:BBBC@BBCBBB=BBBA8AC9??=?<??BBC=C?CBBA@??6BABBC@???8729:@9???>BB?@@>77777(9993939295<<@???AABBBBBDD<@@CBBBB>>>>=>@499=B?ABB=@@BB>BCB@E@@@@@@@@7AAA<B>BCBBCBBBCCBDCCCB;;;;;;0;AABCCC<=;;BD?BCB?
@N9IO0:00943:06058
TACAGAGGGTGCAAGCGTTAATCGGATTTACTGGGCGTAAAGCGTGCGTAGGCGGTTCAGTATGTCGGTCGTGAAATCCCCGGGCTTAACCTGGGAACTGCGGCCGAAACTGCTGGGCTCGAGTGTGGTAGAGGGCGGTGGAATTCCGGGTGTAGCGGTGAAATGCGTAGAGATCCGGAGGAACATCAATGGCGAAGGCAGCCGCCTGGGCCACAACTGACGCTGAGGTACGAAAGCGTGGGGAGCAAACAGG
+
BBAA@;:;0;;8A>D@9:4;>@?@=@@@9@@@CD>CC@@@;@;;;@@DDAA<@B>B=AABAC;;;@@=@@A@;;;6;BCB5;;6<B>A@D@CCC?C>@@@AA>B<??@9@@:::BF>BBB???B@@@?99:??F8???AA=?=B6;79A9=@??@AB?BBBB=BA?@;;;BABBB?B>@@6;6;AABC?AA>@AB?B>B@@@;00+0AA5>-00;9@@BCCBCEAAA@BBCCCD?CAA>===+000==3<;:2
@N9IO0:00949:06023
TACGGGGGGAGCAAACGTTGTTCGGAATCACTGGGCGTAAAGGGCGTGTAGGCGGCTGGATAAGTGGGATGTTAAATCCCCCGGCTCAACCGGGGACCTGCATCTCATACTGTTCAGCTCGAGCACATCAGAGGAGACTGGAATTCCCGGTGTAGCGGTGAAATGCGTAGATATCGGGAGGAACACCAGTGGCGAAGGCGAGTCTCTGGGATGATGCTGACGCTGAGGCGCGAAAGCCAGGGGAGCAAACGGG
+
BBACDGGE*:;:BD>ABB?BC?BB@B?BBDCBBD>AAACE;@A=ABACC<<5<;8<BC@CBC@B?@@<@@@@;@@<@CDDD1B@BCBA?B@CCC;BA?ACCBBBC????A?>><>=><@?@@@@CBBBBAA::6:;;BBC?B?C=A@9=9=?;::BB@BBAD>DB:::CA@A@?>>>6::4;=AAB?DCCC@CCC?B?C;<;ECCCABB;ABBA@ABB@@@@@CCCE=A@B;;;0;@3:;BA8@@@?D<AAC=
@N9IO0:00953:06022
AACGTAGGACGCAAGCGTTATCCGGAGTTACTGGGCCGTAAAGGGCGTGTAGGCGGCGCTGACAAGTTCGTCGTGAAAGACCCCGGCTCAACCGGGGGAGGTCGAGGGAGACTGCGGCGCTGGAGGACGGTAGAGGGACAGGGAATTCCGGGTGTAGTGGTGAAATGCGTAGAGATCCGGAGGAACGACCAGTGGCGAAGGCGCTGTCCTGGGCCGTTGCTGACGCTGAGACGCGACAGCATGGGGAGCGAACGGG
+
4&4:899.44333-333:388:5:.///)----5(-(-/77.791/444;45.4:9<//0/0//3671798444///(/,,22&,(,--:5:)3333$4<.44444<24455555;4//---(--(--53--,-69(--<<<,6257;3990555333828343(4<345<::844439344.43449@<B969??9/,/5:///<;;59;;6;8@@7???@@CCCAC;;;@@CCCC@@ACCCEF;AAAAA?AAB9
@N9IO0:00923:06090
TACGGAGGGGGCGAGCGTTGCTCGGAATTACTGGGCGTAAAGAGCGCGTAGGCGGTTGGGAAAGTCCGGTGTGAAATCCCTTGGCTCAACCAAGGAATTGCGCCGGAAACTTCTCAACTCGAGGCCAGGAGAGGGAAGTGGAATTCCCGGTGTAGCGGTGAAATGCGTAGATATCGGGAAGGAACACCTGTGGCGAAGGCGGCTTCCTGGACTGGTTCTGACGCTGAGGCGCGAGAGCTAGGGGAGCAAACAGG
+
BB@@:;:;:;):@?>BCB?BB:;;?C6;7999<<39;99606@<BABB;:9.5>4>49;2<<45558A7<<:?@@8>::3:7<7;;;?:?>A?B>B9=:=9587?2<90883455;39>=499.439;8>BBC><A=@@@9>4666@4>:666;;=<7::;:,95<;<ABA:;7777(/)/272///188::<ABB9?8@;7;<8<6::888;8-3-39::?:93333599789333333333&37799399=7
@N9IO0:00950:06085
TACGAAGGGTGCAAACGTTGCTCGGAATTATTGGGCGTAAAGCGCACGTAGGCGGCATTGCAAGTCGGATGTGAAATCCCTCGGCTTAACCAAGGAAGTGCATCCGAAACTGCAGTGCTTGAGTACTTAAGAGGATCGCGGAATTCCCGGTGTAGAGGTGAAATTCGTAGATATCGGGAGGAACACCAGTGGCGAAGGCGGCGATCTGGGAAGATACTGACGCTGAGGTGCGAAAAGCGTGGGGAGCAAACAGG
+
AAB;:4;;0;@@CD=<;;@CBDDC?CAB@BCACC>???CC8::9:DA@@A?;9805==4?@D459;:7:55555<2;@>8>@<=BB=A6?6;4@4A4A@AA=;;76A>4=:6;BBBBBC=A;:9?@@>B7;:;6;@@A@@<A=A?CE>B@CDCB:;;=@A@@;A?AAA@@@DD@@AD=::8:?AAA799?@59:A<A=@@<@AAAAA@@:@;@@B@@AABBBBAAAC@CBB;;;;*;ACBBBB7;:BFD=AAA?
@N9IO0:00951:06106
TACGAAGGGGGCGAGCGTTGTTCGGAATTACTGGGCGTAAAGGGCGCGTAGGCGGTTTGGCGAGTCAGGCGTGAAATTCCCGGGCTTAACCTGGGGGCTGCGCTTGATACTGCCGGGCTTGAATTCGGGAGAGGATGGCGGAATTCCCAGTGTAGAGGTGAAATTCGTAGATATTGGGAAGAACACCGGTGGCGAAGGCGGCCATCTGGCCCGGGATTGACGCTGAGGCGCGAAAAGCGTGGGGAGCAAACAGG
+
BBB@A?@EEF3BB@@?@A>BD@CC@C<@<@;;;C9;;;AA:AA<CBCBBAA=?@5;;7;>AB::::::>===9:9.:29@.995:@;@?C@CACDD3C@@@???7;9CC@AAC@CD9;;=AA=@=<<<0;ABB?BBD@CC@C@C@DC=CBBAABBBC@BCBD=B?BB???<==>9>>/50557:<<8;7;B6>>?:<:77-71;<<<=187*77*7<-74;?=:4//3/0/////&/3333::&444::3::<7
@N9IO0:00954:06069
TACGTAGGTGGCAAGCGTTGTCCGGATTTATTGGGCGTAAAGCGCCCGCAGGCGCCCGATTAGTTTCAGGTGAAATCTCCCGGCTCAACTGGGGAGGGTCCTGGAAAACTGTCGGGCTTGAGGCAGGGAGAGGGATGCGGAATTCCCGGTGTAGCGGTGAAATGCGTAGATATCGGGAGGAACACCAGTGGCGAAGGCGGCATCCTGGCCCTGTCCTGACGCTCAGGGGCGAAAGCGTGGGGAGCAAACCGG
+
@?@?>00+00+0>:@@@B;@AE?C=@@A=BBAGM>BBA@@9@;9:C<AABA>;;9;,9=B=CBCB>CCB?BBBC>AADDD>D?ABBB=B::;;&555)5;7<<5:::+=BB@@@C>CD?CBB?@@@<3:?8;=5=ABCC?D?B?BD>C@CCA@@;;8;CCD?CBBBBCCAA@AA@A<AB?B@AAA?BBBD?B@A>@>AB>BB??>?C?CC?BB@A=@>?>@>@@9999*7;<;3=BCCDED6=8;9D>F>A>
@N9IO0:00914:06142
TACGTAGGGTGCAGGCGTTAATCGGAATACTGGGCGTAAAGCGTGCGCAGGCGGTTTGCTAAGACAGATGTGAAATCCCCGGGCTTAACCTGGGAACTGCGTTTGTAACTGGCAAGCTAGAGTGTGGCAGGAGGGGGGTGGAATTCCAAGTGTAGCAGTGAAATGCGTAGATATTTGGAGGAACACCGGATGGCGCAAGGCACCCCCTGGGCTAACACCTGACGCTCATGCACGAAAAGCGTGGGGAGCAAACAGG
+
99@@?@BF>:9;B@:>>@5;459948.49><<=5</.-6(----/::<BCACC?BB=A@@A>@@@@@@;::A>A57777+7:///)/)/)---(-0-////:;3<::5::@7<<7<9:443////-(---(-/8888$66(/(-02(,(,,,-/3/;;///:1//55:555;444)435/)/5:77)-(---(---/272/55555$49<2999.44/)//7/------/6/33333&3668:;;.///-6/5553
@N9IO0:00917:06117
TACGGAGGGAGCAAGCGTTACTCGGAATTACTGGGCGTAAAGGGCGCGTAGGCGTTCTTACAAGTCTTGTGTGAAAGCCCCAAGCCTAACTTGGGAAGTGCACAAGATACTGAAAGAATGGAGTTCCGGAGAGGAAGATGGAATTCCCGGTGTAGCGGTGAAATGCGTAGATATCGGGAGGAACACCAGTGGCGAAGGCGATCTTCTGGACGGATACTGACGCTGAGGCGCGAAAGCTAGGGGAGCAAACAGG
+
AACC@@@@9@A9;6;AAA=BAA@B=?<??CBBBB>BBBBA<@@9@A@@@BB@>??>@@=@CC<@@AA;@@@@BCD=AAIL<A>AC?AA?AA?AD=A=A;;;A??9@;;;:::>@9::8:@@?@@;?;?=@@@B3:5;BBB?C=@=@B=A@;;;AA;;8;@@@;@DBAAAA@@;;;AA=BB>B>BCC?BBBB@CCD@DAEBBBBB?AAA?A@A=@@@:99??@?AA??<?AA:9:3:A???GD9BBBBB=AA@<
@N9IO0:00944:06126
TACGTAGGAAGCGAGCGTTGTCCGGATTTACTGGGCGTAAAGGGCGTGTAGGCGGAGCGGCGCATCCTGGAGTAAATCCATCGGCTTAACTGATGGGCTTTCTGGGAGATGGCCGCCCTTGAGGACAGGAGAGGAAAGTGGAATTCCCGGTGTAGCGGTGAAATGCGTAGATATCGGGAGGAACACCAGTGGCGAAGGCGACTTTCTGGCCTGTTCCTGACGCTAAGGCGCGAAAGCCAGGGGAGCGAACGGG
+
CBBBBBB?B>@?CBBABB@CCC@C?@@C<BABBB<BBBBC>CC>CCCCCCC@AA>ACCC@CEDCBB?BB=BA@>>:@A>AAAA;@@=@?@@@@@@@09:@9@@BD=BBAA;8A??=;7@>ACC@BBBB?BB??<?D<BBB@C<=<>C8?=@B??>@@>@BBB>BBBBCBBB==>BBD=BB@C@BBC@CCBB@BBD@C?BBCCBA:@@@<@?AAB?C?AACCCAAAAF>A@@;;;0;A=@ABA6;;ABB>AAB=
@N9IO0:00951:06138
AACGTAGGGGGCAAGCGTTGCCCGGATTCACTGGGCGTAAAGCGGGTGTAGGCGTCCTCTAAGTCGGATGTGAAATCCTACGGCTCAACCGTGGAACTGCATCCGATACTGGAGGACTTGAGGACGGTAGAGGTCGGTGGAATTCCCGGTGTACCGGTGAAATGGGCAGATATCGGGAGGAACACCAGTGGCGAAGGCGGCCGACTGGGCCGATCCTGACGCTGAGACCCGAAAGCCAGGGTAGCGAACCGG
+
@2A;99B>>=+=B<;99@8977*3-3:68;87:>9:99<@9@:::5:BB@@?99;B?B<;;?BBBB9;:A@@@C=CB?BB;;:;CCD=@=?@C<@?A9999:99:::BBCC?BB79:9<?995:@@<:::AA;::;@BB?B=@=@B0;5<@@AA7;8;BCD=BBB=BBBCC;<<CC=BB>B?BBB?BB;;5;;;5<>AC?B?BBABAC=C=@@CC@BBBBBBBA@@@CD>AAD=BB@BCC=BBCDCC@CAD?
@N9IO0:00951:06157
TACAGAGGGTGCGAGCGTTAATCGGAATTACTGGGCGTAAAGCGCGCGTAGGCGGCTTTGCAAGTCGATTGTGAAATCCCCGGGCTCAACCTGGGAACTGCATTCGAGACTGCATTGCTAGAGTATGGGAGAGGGAAGTGGAATTTCAGGTGTAGCGGTGAAATGCGTAGATATCTGAAGGAACATCAGTGGCGAAAGCGACTTCCTGGACCAATACTGACGCTCATGTGCGAAAGCGTGGGGAGCAAACAGG
+
C@@??;<;/9?@AAA@?@>A=?AD@D@C@BB???:?@AAA7:99:@:::BB=;;5;;;.;;A<@@>BA@=AACBC9@AAA3@A;AA@@?C?=B=5@8@ABCCA=A@:::B:;;@?=>??C99;?>::;0;B@@@;A<A@C<@=@A0;;;4;AAAB??=?BBB<;;;9:=>>9994933-349-45;::9;;59444)45;;==:?:==9654559@@@995?=9999:9999993;<<<?>>0<655=3::<9
@N9IO0:00961:06153
TACGGAGGGAGCTAGCGTTGTTCGGAATTACTGGGCGTAAAGCGCACGTAGGCGGCTACTCAAGTCGGGGGTGAAAGCCCGGGGCTCAACCCCGGAACTGCCCTCGAAACTAGGTAGCTAGAATCTTGGAGAGGTCAGTGGAATTCCGAGTGTAGAGGTGAAATTCGTAGATATTCGGAAGAACACCAGTGGCGAAGGCGACTGACTGGACAAGTATTGACGCTGAGGTGCGAAAGCGTGGGGAGCAAAACAGG
+
AB@@>?@A<;;;BBBBCC@BB@:94;6;5;@AAA;;;9CC>BABBCABACC@;;:;BBBD@C?AADGFMF2B;;;0;AC0;;;.4444.4::+:.;.4<49;0;@:99*7<@?<A???AAAB@????B????@=??????9?=A9>9=>>;;<<@@=8=@@D:B=@><>@>?==5882769<3::;6;>>>197805+266==;888?9@>?188==7==:755757.2255==3>::;DDD/<:9888(8<<4
@N9IO0:00920:06163
TACGAAGGGTGCAAGCGTTACTCGGAATTACTGGGCGTAAAGCGTGCGTAGGTGGTTTGTTAAGTCTGATGTGAAAGCCCTGGGCTCAACCTGGGAACTGCATTGGAAACTGGCTGACTAGAGTGCGGTAGAGGGGTGTGGAATTCCCGGTGTAGCAGTGAAATGCGTAGATATCGGGAGGAACATCTGTGGCGAAGGCGACACCCTGGACCAGCACTGACACTGAGGCACGAAAGCGTGGGGAGCAAACAGG
+
>@A??;?C=@AAB@BAAA@CBCBB?@<>=?BAAD>8:9BB<BA@?@?@?A@?AC?BB=BC?C@BBBCCCBBBCIA66:A8CD?8@BFC<C:HHE8<7;BBA<A0;05=4=@C?A;;5>@>@@@@@@B:@@::8==3=AAA;=996::4:7=BA@BAAABBBC>@AABBCAAABA@@C=AA?A?CBABA@@@=A@A?C@BBCCCCC?CB@BA=@@AABBCBBB>>>/0)/::=A<5@@@B@==0<<BBE=CCC?
@N9IO0:00921:06165
TACGTAGGGTGCAGGCGTTAATCGGAATTACTGGGCGTAAAGCGTGCGCAGGCGGCTCCTTAAGTCAGATGTGAAATCCCCGGGCTTAACCTGGGAACTGCGCTTGTAACTGGCAGACTCGAGTGTGGCAGAGGGGGGTGGAATTCCAGGTGTAGCAGTGAAATGCGTAGATATCTGGAGGAACACCGATGGCGAAGGCAGCCCCCTGGGCTAACACTGACGCTCATGCACGAAAGCGTGGGGAGCAAACAGG
+
@AA@@CBC>BBBCB?AAB>B?BCC>B6;49;BBB=A@@DD<@:;;BBBA>?=9949FF?C@C>A@BBBB@;?AA;29@::.:=4<<45047444(938<B@@@B7;;C=AAB@CC>CABBBBBAABB=B@A;<====&@B><8B<B;?????@BBBBA;;;@6A?::;@?@??:::A6::@CACCCABBBCABBBIEACCCEDDE3;;;7;AA?@A<===0000009:8<<494(4:9:CCC6?>?<=69::<
@N9IO0:00925:06165
TACGTATGGTGCAAGCGTTGTTCGGAATCATTGGGCGTAAAAGGGTATGTAGGCGGATATGTAAGTCAGATGTGAAAATACGAGCTCAACTCGTAGCCTGCATTTGATACTGTGTATCTAGAATTTGGGAGAGGCAAGGGGAATTCCTGGTGTAGCGGTGAAATGCGTAGATATCAGGAGGAACACCGGTGGCGTAAGCGCCTTGCTGGCCTAAAATTGACGCTGAGATACGAAAAGTGTGGGGAGTGAACGG
+
;BAA@@@C=9;.8*....)-8388,-(45:94;<2==:9::&33(3:8>@BC?AB:?89444@:@<;::>===>@@@3::98///7783;=BBB???>??:::C8::C???AA@@@@@?@@?<AB<AB<@???;::4:@@3@=A=B?BB?BBBBB<;5;A@A0::999@@@>>>===89>5>299=29.9<6::00*/68:3:-3373-348;;80;170;0/0;7===>99999&9999599+9;;@;.559
@N9IO0:00927:06205
TACGTAGGGTGCAAGCGTTAATCGGAATACTGGGCGTAAAGCGTGCGCAGGCGGCTTTGCAAGACAGATGTGAAATCCCCGGGCTCAACCTGGGAACTGCATTTGTGACTGCATGGCTGGAGTGCGGCAGAGGGGGATGGAATTCCGCGTGTAGCAGTGAAATGCGTAGATATGCGGAGGAACACCGATGGCGAAGGCAATCCCCTGGGCCTGCACTGACGCTCATGCACGAAAGCGTGGGGAGCAAACAGG
+
BBAA@>@?8:;;A=A@@@=B?BBB@B6:;ABBB=AA?BC=B@@@@@BBBB@CC?BA>=BBC@BAABBBBCBBBD<AAAA8AC>@@@B5:5:@A=B@ILLCCAA<ACBBBB@????9??A<??BBCC?BA@@AAAA0@@A?C@C@C@CCCCCCCCBCCCCCF?CBBB::;@@@@BBA?@@8:7:BB=;;;A=ABB>A=@@?ABBB7@@@;@@CDCBBBBA;::=:::A@BABAC=B:::===2>=999,:>?;
@N9IO0:00928:06190
TACGTAGGGTGCGAGCGTTAATCGGAATACTGGGCGTAAAGCGTGCGCAGGCGGTTCGTTGTGTCTGCTGTGAAAGCCCCGGGCTCAACCTGGGAATGGCAGTGGAAACTGGCGAGCTGGAGTGTGGCAGAGGGGGGTGGAATTCCAGGTGTAGCAGTGAAATGCGTAGAGATCTGGAGGAACACCGATGGCGAAGGCAGCCCCCTGGGCTGACACTGACGCTCAGGCACGAAAAGCGTGGGGAGCAAACAGG
+
B@@?=:;;0<@?BBA@@@=A<AA=:=,0//==:3?;AA@:@:<<B<<;BB=;;8;?CAB@BBBCBBBA;;;AAA0;;;;*;@8:9;@?E<AAC8A=A@;@CBBBACD>BAA?@A???DC<?@;;;@?A@@@@CCCC*BB<@<A6;6;B@CCCCCBBBCABB=;;;AABBAAAAA@C@CC@C@;;;>BBBC@CBB<@5;;;;;;;);AA<@@???BAAAB::9???A>@B@9999(9<>@?AA2=;<<<59995
@N9IO0:00932:06166
TACGTAGGGTGCAGGCGTTAATCGGAATTACTGGGCGTAAAGCGTGCGCAGGCGGTCTTTTAAGTCAGATGTGAAATCCCCGGGCTTAACTCGGAACTGCGTTTGAAACTGGAAGGCTAGAGTGTGGCAGAGGGGGGTGGAATTCCACGTGTAGCAGTGAAATGCGTAGAGATGTGGAGGAACACCGATGGCGAAGGCAGCCCCCTGGGCTAACACTGACGCCTCATGCACGAAAGCGTGGGGAGCAAACAGG
+
@AABA?@?:>@A>?;?AA?C@CDD@C896;A?@A<@@@BB=@;;;BBCB>=99:2:AAAB9B=B@CBBBBCB@B<19;44&/7.;=4>)////)/38/448<<888;4:?:7=49244=99;?A@@:@8;=>=>=>&7<6A9?<??<::;A;A;<984BCC>CBBB;;=BB@<<8848<?B?BBB=A@;;6;AA9@<@@;;;;;):<<4ACD?B?@@<<000+000;?@@@99;8;ABBBCC:;;;BG>CDD?
@N9IO0:00934:06179
TACAGAGGTGGCAAGCGTTGTTCGGAATTACTGGGCGTAAAGGGCGCGTAGGCGGCCCGTCAAGTCCCGTGTGAAAGCCCCCGGCTCAACCGGGGAACGGCGCGGGAAACTAGCAGGCTTGAGTTCGGGAGAGGGAAGCGGAATTCCGGGTGTAGCGGTGAAATGCGCAGATATCCGGAGGAACACCGGTGGCGAAGGCGGCTTCCTGGACCGACACTGACGCTGAGGCGCGAAAGCTAGGGGAGCAAACGGG
+
CCDCCBB???<>?<?=??<???BB@C@B?B@@@C=:;<EH>BB?BBCCBBA@::8;C?CCCB9::BB;A?><<=>6?@???0@?BBAE5;59<=2<9???B:99C9??<ABADDBB@AA>@B;<5;@@8@AABC;@=AAA5;8;=B?CG>BBECCAA=@BAA;@@BCCBCCB;;;>B>BB:>7ACC@C@CBAACA=A>AA>;;4;;AA5::===99944;5544449.99=:99)48;<===1=<;?<:>??5
@N9IO0:00935:06202
TACGTAGGGTGCGAGCGTTAATCGGAATACTGGGCGTAAAGCGTGCGCAGGTGGTTCGCTAAGACAGATGTGAAATCCCCGGGCTCAACCCTGGGAACTGCGTTTGTGACTGGCGGGCTAGAGTGCGGAAGAGGGAGGTGGAATTCCACGTGTAGCAGTGAAATGCGTAGAGATGTGGAGGAACACCGATGGCGAAGGCAGCCTCCTGGTCTAGCACTGACGCTCATGCACGAAAAGCGTGGGGAGCAAACAGG
+
CDA@A@?@9;;;CCC;;;=@8;;A9B6;9;;:@;;;;BB=BBBCBBCCHIACC@CACCCCBACDAAA>0/0:>:1@CCC9BC>@;;;5;;)44;2=;@@@CFJJ>CB;;;@A;;;:,9??;9:6==@8@7<9;;0;;5:=;:::6::>;;<=:?;=;<?CCD;:;BA@@?CC@>?AA5;:9>9;;<6<=9949?A;A9?:::<=>:?@;?@@AACBBBAA000>000;;>?::::&94499;;&56<>>7<<A<
@N9IO0:00948:06205
TACGGGGGGGGCAAGCGTTGTTCGGAATTACTGGGCGTAAAGGGCGCGTAGGCGGCCTGCTAAGTCGGACGTGAAATCCCCCGGCTCAACCGGGGAACTGCGTCCGATACTGGTGGGCTCGAATCCGGGAGAGGGATGTGGAATTCCAGGTGTAGCGGTGAAATGCGTAGATATCTGGAGGAACACCGGTGGCGAAGGCGCATCCTGGACCGGCATTGACGCTGAGGCGCGAAAGCCAGGGGAGCAAAGCGG
+
AA@A@A@A@A"A@;@>::6;B>BB?C@C?BBBFF?CBBCE>CE>CBBBAAB?BA<A@AAACA8>>00)/9//0<7.;;555$56A?@B?B?BBB:B;CBCBBBB=AA@@?;<9<<<6A>:;5888.44(4<<AD>BBBBA=A8A8=9==:CDC>:4414;CC>@@CCBCBBBCA?@?4::8<8BBC@C?AA>A:=7@:00/7765==/335:8>:;288:888:;@6777;;>8<;53777(3787B;@@?>
@N9IO0:00914:06212
TACAGAGGGTGCAAGCGTTAATCGGAATTACTGGGCGTAAAGCGCACGTAGGCGGCTATGTAAGTCGGATGTGAAATCCCCGGGCTTAACCTGGGAACGGCATTCGAAACTGCATAGCTAGAGTATGGTAGAGGATAGTGGAATTCCCGGTGTAGCGGTGAAATGCGTAGATATCGGGAGGAACATCAGTGGCGAAGGCGGCTATCTGGACCAATACTGACGCTGAGGTGCGAAAGCGTGGGGAGCAAACAGG
+
ABACBBBC<@A8837888;?=@AB?B=@=@A?@C=@@@BB7;;BABBAABC?AA>BBBCBBB@BBBD@C9;;CCC<A@@@7@C7;;?C@CACCC>C@CC@AABBCCBH=A;;;CBCDCCCCCBB@@@=@AB;;4;ABB;;:;9C:=@7@;=<<BD::8:BCA=BB9:;BBCAAABBC>C>:B?BBBBBB=C@BBB:C;CJ@CBBB@@@<@A<A?BBBCBB;;;CA@@<000>@@-0;BACDE;@ACCC;@@@=
@N9IO0:00914:06213
TACAGAGACCTCGAGCGTTATCCGGATTTATTGGGCGTAAAGGGTCCGCAGGCGGTCCTGTTAGTCATATGTCAAATCCCCGGGCTCAACCCGGGATCGGCGTGTGATACTGCAGGACTAGAGGCCGGGAGAGGTGCACGGAATTACTGGTGTAGCGGTAAAATGCGTTAATATCAGTAAGAACACCAAAGGCGAAGGCAGTGCACTGGAACGGTCCTGACGCTCAGGGACGAAAGCGTGGGGAGCGAACAGG
+
BBCBBBBCB@CB@@@9:9<@AA@C>BAE>CC@CC>CCBCE>DD>CC>ABCC@CC?AA@BBC@AA@CDCCBCCBBB=BCCC6??9?::98CC>BB<AAAC?BA779AB977===;;5889=>:;7;7BB<BA@@>849ABB8=9B669A@7955::::7;>>>2;;;>>?B???@A@>=A49:4=>@9AA8A9A<B:B:AAAACCAA@C?B=BA>AA<>>:595;?<<>09=944)4;;5555&5599;39>@:
@N9IO0:00926:06256
TACGGAGGATCCAAGCGTTATCCGGAATCATTGGGTTTAAAGGGTCCGTAGGCGGTTTAGTAAGTCAGTGGTGAAAGCCCATCGCTCAACGGTGGAACGGCCATTGATACTGCTAGACTTGAATTATTAGGAAGTAACTAGAATATGTAGTGTAGCGGTGAAATGCTTAGAGATTACATGGAATACCAATTGCGAAGGCAGGTTACTACTAATTGATTGACGCTGATGGACGAAAAGCGTGGGGAGCGAACAGG
+
@@BB<@@=@:924.4=<?<@@A8@:=9>=>:7<<19917717:/99+//::6/0+;@<?@@@7::BBBBB>BBCF>BAA9?::::?@>699?CC@B?BC@C@??>?A::9:89@@?@AB<@@=@>@A>:9.9055>8====<:::8:9AA@@@@A@?::99=:?:>?;>@;99?:?==:;4;.::93<6;*//<>*9.7399>>@BC<99C;A<>@>39=:9;>????;>;;;:;&488;@@@2;;;AB@BBB@
@N9IO0:00927:06242
AACGTAGGACGCAAGCGTTATCCGGAGTTACTGGGCGTAAAGGGCAGGCAGGCGGGTCGATAAGTCGGATGTGAAATCTCCCTGGCTTAACCGGGAGAGTGCATTTGAGACTGTCAACCTGGAGGGCAGCAGAGGAGCGTGGAATTCCGGGTGGAGTGGTGAAATGCGTAGAGATCCGGAGGAACACCAGAGGCGAAAGCGGCGCTCTGGGCTGCACCTGACGCTGAACTGCGAAAGCCAGGGGAGCGAACGG
+
?3@C@@@<@000=38:=9=@AA>A=:::7::AADDDC@@@<@D>CBB?ABB@BBB<CAC??@>@@AC?BA?@9;;6;BBCD=;97:B?B?C>BB>BDCCBBBBCC=BBB@@AA@AB?B?BD@CCC?CB@@@@A@>AA???A?C<?<?<@@<AB@BCBC?A@@B:=>BBC?@?BCAB?B@BC?B??@;<>>0/,/9:@6=@@=>>;::<<=5<AA:;;;>>;;::>>>9>A????@99:388??2<?=>?;9::
@N9IO0:00937:06220
TACGAAGGGGGCTAGCGTTGCTCGGAATTACTGGGCGTAAAGGGAGCGTAGGCGGATAGTTTAGTCAGAGGTGAAAGCCCAGGGCTCAACCTTGGAATTGCCTTTGATACTGGCTATCTTGAGTACGGAAGAGGTATGTGGAACTCCGAGTGTAGAGTGAAATTCTAGATATTCGGAAGAACACCAGTGGCGAGGCGAACATACTGGTCCGTTACTGACGCTGAGGCTCGAAAGCGTGGGGAGCAAACAGG
+
74444.4888'8<::9:95>@BAB==?A7<A;;;7:;9AC7;<89@99??><?B9=BBB=>8CCAA<A00*07<7.7:;2555)6<<<9>7@?A@C?C<;;2::):@A@BBB?BDCAAB69:>::;;492449.4;:@8:05.3=?28:=;;/////////(45::444;4404;7;9>A=9:9;??90,0..-06--(-79888<33327@:@A@@AAA=<<00)/////;2;//3377+8;;:=5;;;8
@N9IO0:00943:06221
TACGAAGGGTGCAAGCGTTACTCGGAATTACTGGGCGTAAAGCGTGCGTAGGTGGTGGTTTAAGTCTGCTGTGAAAGCCCTGGGCTCAACCTGGGAATTGCAGTGGATACTGGATCACTAGAGTGTGGTAGAGGGATGCGGAATTTCTGGTGTAGCAGTGAAATGCGTAGAGATCAGAAGGAACATCCGTGGCGAAGGCGGCATCCTGGGCCAACACTGACACTGAGGCACGAAAGCGTGGGGAGCAAACAGG
+
=?B@>4;:-;;:A>A;;;?CCCBB??9>:=?==<79::CB<AABBAABBBB@CC??@@CC=B@BCCCCCBCCBBC=CC>8CC@8CCCC<C<CC?7@9;9>CABACACCCCCCAG:;:BCBB@AAA@C>A@B<;;0:9@>=<@9A<5>@@=?DCBAB?>:CBC>BBABBBBB>=@AB<B@C?C=ABCD?CBA?@>?<@>AA@BB;;;<FD>H<;8;BCCBBBAABB@@=@BC??@9@;::CDD8??BEG>BBC@
@N9IO0:00924:06294
GACAGAGGGTGCAAACGTTGTTCGGAATTACTGGGCGTAAAGCGCGTGTAGGCGCTCGGAAAGTCGGATGTGAAAGCCCTGGGCTTAACCTAGGAAGTGCATTCGAAACTCCCGAGCTTGAGTTCTGGAGAGGGAAGCGGAATTCTCGGTGTAGAGGTGAAATTCGTAGATATCGAGAGGAACACCGGTGGCGAAGGCGGCTTCCTGGACAGTGACTGACGCTGAGACGGCGAAAAGCGTGGGGAGCAAACAG
+
AAA;9:A@9=>?>>9=::39<6;;<<5803@9;;0;A;;;0;A?ABAA@AA>;;9A?94;C6A9;;86BBBA=@8CB>4=991886@=A;@@@6:6:;>>@?;CCCC>BBBB:;;BAD=@@BA7;;B?CCB>C>D<CBB?B=A=BBBB>BBBBB<<7;BCB>C@A@ABBBAA@@@BACB6:8;@A:@:99197<:>:??9==8<8<@;@@@>????@@@??AB=8;<77-49?=B1B??;?=;0;00/6.686
@N9IO0:00925:06308
TACGTAGGGTGCGAGCGTTAATCGGAATTACTGGGCGTAAAGTGTGCGCAGGCGGCGCCGCAAGTCGAGTGTGAAAGCCCGGGCTTAACTTGGGAATTGCGCTCGAAACTATGGTGCTGGAGTGTGGCAGAGGAGGGTGGAATTCCACGTGTAGCGGTGAAATGCGTAGAGATGTGGAGGAACACCGATGGCGAAGGCAGCCCTCTGGGCCAACACTGACGCCTCATGCACGAAAAGCGTGGGGAGCAAACAGG
+
BB@@?>>?9?@AAAB@@@6:4;;<5;@A=B@;;:.;;:;;.9?A?CCC@00+00)/;@405;5944444444<==59;;073(33-36;=4:9082:-3388:44;;4;<AAA4339:A=AAAADB4::===9>==,998C=B?B?@BCC;96A?@8=BCG8FBB@;955559;<<8<<5>056;:@@@@<=BB9B=A>;=<39555<)5.54777/-----(-///55;:5555&555<<>?2=<?@@;@?A4
@N9IO0:00929:06281
TACGTAGGTGGCAAGCGTTGTCCGGATTTATTGGGTTTAAAGGGTGCGTAGGCGGCTTTGTAAGTCAGTGGTGAAATATCGCAGCTTAACTGTGAGGGTGCCATTGATACTGCAGAGCTTGAGTACAGATGAGGTAGGCGGAATTGACGGTGTAGCGGTGAAATGCTTAGATATCGTCAAGAACACCTATAGCGAAGGCAGCTTACTAGGCTGTAACTGACGCTGAGGCACGAAAGTGTGGGGATCAAACAG
+
CC@@???;::4;C5;9@@?BBCAE@@@@8??5;;0<C09:5:=8;AAB?<>:994:AA0;:A>AAA@A@@<@ABB>BGIBCCCAAB?C@BBBBGDII=BBDABC@BDCC@@@@@@:;;?6;;CBB@A@@@CBB?CBB?CC@B?B?AAAA>BC@BA::79?=;13337-7<?=?@?=>=?3399?>?<>ABABB97147<BBBC?BBB==6@ACCC??989A<;=88869<7373(3339;@A8BBC@@8@@=
@N9IO0:00930:06277
TACGGGGGGAGCAAACGTTGTTCGGAATCACTGGGCGTAAAGGGCGCGTAGGCGGCTTCGTAAGTGGGATGTTAAATCCCCCGGCTCAACCGGGGAATCGCATCTCATACTGCGGAGCTTGAGTATAGCAGAGGAGACTGGAATTCCCGGTGTAGCGGTGAAATGCGTAGATATCGGGAGGAACACCAGTGGCGAAGGCGAGTCTCTGGGCTAATACTGACGCTGAGGCGCGAAAGCCAGGGGAGCAAACGGG
+
><999999$;;;?@9AA?7?A7@@7@?DAA@???9@A?AB=BB=BBBBB@@?9999DADCCC>BBCD>BAAA>?=677888'9<ABBE@C?BBB9A=A@CB@@@BBAAADB@AA<>@>@=BBBBC@BA>>>>B>BBBBBC@B?B;?>:>=?A@@@BB?CBCD=CBAB@@?9:;A@@C=@;5@4AA@;ACCCGCCC@CACCD@>=BBBBC<A@>;DCDBBA<?A@?:?9::=9>?9?>7;:<<.9:>:<49::3
@N9IO0:00931:06281
TACAGAGGGTGCTAGCGTTAATCGGATTTACTGGGCGTAAAGCGTGTGTAGGCGGTTTGTTAAGTCGGATGTGAAAGCCCTGGGCTCAACCTAGGAATCGCATTCGATACTGGCAGGCTAGAGTACGGTAGAGGGTGGCGGAATTCCGGGTGTAGCGGTGAAATGCGTAGATATCCGGAGGAACACCGATGGCGAAGGCAACCACCTGGGCCTGTACTGACGCTGAGACACGAAAGCGTGGGGAGCAAACAGG
+
@ABCCCCC>CB@???7888<;=993;@@6@ABBB;AA:9939?<>@@@@AA?AC=@@;@A;@=@BCC=A@BBB@B6;:9)5E>5>CDH7A9;CB?C@CBBCBD@A;@B@@?@=?@@=AA?BBB=BBB?@>?=>?9?A=@@?B>@>@?BB<BBCCCCA?BCCC?CAAABBAAA;955<5<<5:759915>=>:C??:?<CCACACIACCC=B?BBCCCCCFBBB@@B@?>@@;;;0;;A=>@@-99>;@8@CC;
@N9IO0:00934:06264
TACCTGCAGCCCGAGTGGTGCTCGTTATTATTGGGTCTAAATCGTCCGTAGTCGGCTGCGTAGATGCTTGGGTAAATCGAGGCGCTCAACGTCTCGAATTCCAGGTAGACCGCGCGGCTAGGGACCGGGAGAGGTGCAAAGTACTCCGGGGGTAGGGGTAAAATCCGTGTAATCCTCGGGGGACTACCAGTGGCGAAGGCGTTGCACTAGAACGGCTCCGACGATCAGGGACGAAGCCCTGGGGCGCAAACGGG
+
A@A=AAAABBB<BBBBB?BBBBCBB?BB?CC>BB<AABBB>BBBBD@BA@@?::4:A@9;;@@ACDDB@DD<BBG>?@@AA@A@A?DC????AABBB9B=?>@85=BCAA?AAA@A<@A;<<7?B?C>6C<BB?BBA@A:BBA@@@::;;;+:=AAB6@?@@5><0/0//>6B=79@@@@@.:;=:81775:19==8?<?>>?BABBBBBB?BB<?>@>AA@A????<<5?998=ABC<??CB:@@ACC>CDD;
@N9IO0:00914:06352
TACAGAGGGGGCAAGCGTTGTTCGGAATTACTGGGCGTAAAAGGGCGCGTAGCGGCCGCCTAAGTCAGACGTGAAATCCCTCGGCTCAACCGGGGAACTGCGTCTGATACTGGGTGGCTTGGAATCCGGGAGAGGGATGCGGAATTCCAGGTGTAGCGGTGAAATGCGTAGATATCTGGAGGAACACCGGTGGCGAAGGCGGCATCCTGGACCGGCATTGACGCTGAGGCGCGAAAGCCAGGGGAGCAAAGCGGG
+
;;;@?@????,@@;?@;;59:29=9<>A?@>899/9=4:99&4;(44::@0.--(-0671/3-49A???B@@@@@;@@@:ACB@CCCD?B?CDD;G@C;;;@@@@B@;;;AAA<A@8==*0)02777<<5<99AF>C996E@D?B?B?>@9>>=994@:@99;/:B;9:CDDBB;;;;?BB?B>BBB?B?BB?A@@:@:;;5;>?>=@A89:=A=ABA>A@@@AAA@A=>@@=??8:924@@@8@=BB>465<=4
@N9IO0:00926:06318
TACAGAGGTCCCGAGCGTTGTTCGGATTCATTGGGCGTAAAGGGTGCGTAGGCGGTGGGGTAAGTTGGATGTGAAATCTTGGGGCTTAACCTCAAAATTGCATTCAATACTGCTCCGCTCGAGTTCTGTAGAGGAGATTGGAATTTACGGTGTAGCAGTGAAATGCGTAGATATCGTAAGGAACGCCAGTGGCGAAAAGCGAATCTCTGGGCAGCAACTGACGCTGAGGCACGAAGGCCAGGGGAGCAAACGGG
+
ACA?@@D@BBB<A@@;;;?BC?DC=@@=@BB@LF>AAAA@8?@9@@?@?CB@9979@AA6@?=AA>A=@@??BAA=B@@<@CC5;;696:>AAAFD:C>AAA@=??;?@@?@@@@4::@BA<;;>BABAA@>>;?@AD@C?B=@@<@BB@;;;BBB<<<BBB>ACCFABACEBB@@@C@C?B?B@A=AAA?<?;;;:*;:?@8@BBCCCG=B@?@@=ABBBBC@@@@A=ABB@@:=:=3::::-99=?>;@AB9
@N9IO0:00926:06325
TACGTAGGGTGCGAGCGTTAATCGGAATTACTGGGCGTAAAGCGTGCGTAGGCGTTGCACAAGCTTGATGTGAAAGCCCCGGGCTCCAACCTGGGAATGGCATTGAGGACTGTGTGGCTTGAGTGCGGCAGAGGGAGGTGGAATTCCAGGTGTAGCAGTGAAATGCGTAGAGATCTGGAGGAACACCGATGGCGAAGGCAGCCTCCTGGGCCGACACTGGACGCTGAGGGCACGAAAGCGTGGGGAGCAAACAGG
+
ACBBCCCC<9;;BBB;;;=B>BBC>C6:7;@@AC=BBBCE>CCECBABC@A<;;56:@>;;6;BB@BBCAAABF:<=CC7CB0000)/5<7<?<3789925>?9=:?=;59AAAAA<AB<@?@@BBB@AA@99:/9=9==:=39289=;8<<===8?;B=B=558@BA?:95;::@A>CB=@=A@@=?@AB>9446:045:;-340339(3-33/////(/66//3333(3;9;AC=A@;:8AA388;;:1:378
@N9IO0:00932:06354
TACAGAGGGGGCGAGCGTTATTCGGAATTATTGGGCGTAAAGGGCGCGTAGGCGGCCGCGTAAGTCTCGGGTGAAATCCCTCGGCTCAACCGAGGAACTGCCCTGGAAACTGCGCGGCTCGAGGCCGGGAGAGGATGGTGGAATTCCCAGTGTAGCGGTGAAATGCGTAGATATTGGGAGGAACACCGGTGGCGAAGGCGGCCATCTGGACCGGTCCTGACGCTGAGGCGCGAAAGCGTGGGGAGCAAACAGG
+
@@AAA@CDED5BBBBA??<@DACD@C>C@CD@CD????BB>BG>CB?@@??<8829;>>@BB=A@@@AAA<BCCE>BBA;A;:6:BBB?B9;;B?B?AABBB;@@?BB=BBBAB;;7;;BBBB<CADC?F@CC?BA@<>>5>8B=A?8AAAABB@AA?AADD?CCCCBBBC@@@=@@;AE<A<;;;>A;@@=BCGAG@CC@C>;95551558=5;;7564;=>=999249@999,49?@@@A59:AAB<9::=
@N9IO0:00935:06359
TACAGAGGGTGCAAGCGTTAATCGGAATCACTGGGCGTAAAGCGTGCGTAGGTGGTCATGCAAGTCGGGTGTGAAATCCCCGGGCTCAACCTGGGAACTGCATTCGATACTACATGGCTAGAGTATGGTAGAGGGAAGTGGAATTTCCGGTGTAGCGGTGAAATGCGTAGATATCGGAAGGAACATCAATGGCGAAGGCAGCTTCCTGGACCAATACTGACACTGAGGCACGAAAGCGTGGGTAGCAAACAGG
+
AABA@@BC<@@>?8==??=A>ABC@E;;;AAAAB<@@>BB8;;C@@@CDCC<=B@BAAABDD@BBCCE>B@B;;;)4;@@4?:3>:8@;@=?=A7>6@@@@DC@AAABBB@@@@>?;?@@@@CBBBB@BBBBAA<A>BBC@C@BF>IAHABB<<;;;4:@@@:BBBBB;;<B?<<<7:5:394<??=?:;;4;<<8@4955557>9==:=>8<8<4555549<;9;;7666@>C49:55==4<<=<AA<@B>7
@N9IO0:00947:06358
AACGTAGGAGACAAACGTTATCCGGAGTTACTGGGCGTAAAGGGCGTGCAGGCGGTCTGTTAAGTCTGGCGTGAAAGCTCTCGGCTAAACCGGGAGAGGTCGTTGGATACTGACGGACTAGAGGACGGTAGAGGCGTGTGGAATTCCGGGTGTAGTGGTGAAATGCGTAGAGATCCGGAGGAACACCAGTGGCGAAGGCGACACGCTGGGCCGTACCTGACGCTAAGACGCGACAGCATGGGGAGCGAACGGG
+
@6BCABC?;;;ABA9@@@7@AA>C?;998BB@A@6;;;<:);C,6;AAABDABB@BCCDE@C<CC?AC@CBBBBA<;9:@@@@?A9994;>?B<AAAA;@@A@=A?@@@BBBDCC?CCBBBCB?BCB?A@@985:?>B?>;>;>;?=?C=CC???BA>?B??<?899>>>?<=>>5;5;@5;7<BC?BBCC?BBB@CADCCBBACBBBB=B?CCCC@CBBBBAAB?BBCCCDEAAA???CCC9A@@BC8:;A<
@N9IO0:00950:06351
TACGGAGGGTGCGAGCGTTATCCGGAATTACTGGGTTTAAAGGGTGCGTAGGCGGCTATGTAAGTCAGGAGTGAAAGTTTGCGGCTCAACCGTAAAATTGCTTTTGATACTGCATGGCTGGAATTAGGATGAGGTCAGCGGAATGTGGCATGTAGCGGTGAAATGCATAGATATGCCATAGAACACCAATTGCGAAGGCAGCTGGCTAGACCTGGATTGACGCTGAGGCACGAAAGCGTGGGGAGCGAACAGG
+
A@A@8;;A<??9444449.9555:5:.4244444)4<)55)5<)55;>97A;00)/7>?9;;>A;;;9:>>@ABD>B><3:00,097:6<3;;;;;&42499;;*9:;?ACAB;;:0/0:+0)0:00+0=?@A@A?@>93-3-38;;3;;0////6658:;=5;?;;;<999:7995969//*-52),)-(--68060668;886;=<88537=4:525228>@C;;6;AB999.9B@9999&98?:<:<@C@
@N9IO0:00921:06387
GACGTAGGATGCAAGCGTTGTCCGGATTTATTGGGCGTAAAGAGTTCGTAGGCTGTTTGTTAAGTCTGATGTTAAAGACTGGGGCTCAACCTCGGAAATGCATTGGATACTGGCAGACTGGAGTGCAGTAGAGGCTAGTGGAATTCCCAGTGTAGCGGTGAAATGCGTAGATATTGGGAAGAACACCGGTGGCGTAGGCGACTAGCTGGGCTGTAACTGACGCTGAGGAACGAAAGCCAGGGGAGCGAATGG
+
@C@@A@@<@;;9C?BBCC@BBD@F@CCC>BB?CC>@@@CC<@B@A?CCBBCHDBAAA9AA=@=@@;;;@A@A2::.9@BCEJJ<CCBB@HGBBB?AA4:59?@2;79@@CAC?@@@@?A?9???@AAAAA?9849@@ABB?B?B?BC;BBBBB@A@B>ABBB=:;<BBDBBBCA7@>/925<7<BB:>793-4:444488ABBBBBBBC=ABB@@>@C@@AAABCBB@B?A;;;7;A<@ABC:BBCBD@;;;
@N9IO0:00936:06375
TACGGAGGGAGCTAGCGTTGTTCGGAATTACTGGGCGTAAAGCGCACGTAGGCGGCTACTCAAGTCAGAGGTGAAAGCCCGGGGCTCAACCCCGGAACTGCCTTTGAAACTAGGTAGCTAGAATCTTGGAGAGGTCAGTGGAATTCCGAGTGTAGAGGTGAAATTCGTAGATATTCGGAAGAACACCAGTGGCGAAGGCGACTGACTGGACAAGTATTGACGCTGAGGTGCGAAAGCGTGGGGAGCAAACAGG
+
BADD?BBD8;<@BBBAAA?996:@;@?B?CCCCB=999?@8@@AA@ACC;;6;;4;BCBBCM@BBBAAAA=ABAA;AA@.;;<*:9:9.444&46:6:=??;@?5?CC<AABB?BBBABBBB=A@@<@;@B;:8;CBAAC>A8:8:?ABB@@@@@CC?@@CD=C@@@@@>>;;?9?<;=17959=?<><9918<>:?:=898????AB?B;;5;@;;4;AA??@A@@<@BAAAA<AB>;;;;.;A;;;6;AA>
@N9IO0:00939:06378
TACGGAGGGTGCAAGCGTTATCCGGATTCACTGGGTTTAAAGGGTGCGTAGGTGGGCAGGTAAGTCAGTGGTGAAATCTCCGGGCTTAACCCGGAAACTGCCATTGATACTATTTGTCTTGAATACTGTGGAGGTCAGCGGAATATGTCATGTAGCGGTGAAATGCTTAGATATGACATAGAACACCAATTGCGAAGGCAGCTGGCTACACAAATATTGACACTGAGGCACGAAAGCGTGGGGATCAAACAGGA
+
?@?@<@>B;;;9A>A;;;>@@D@C@@A>::9BEG>CD<??9?>6;:;A@?@=AAC<@@B?@@<@AC@A@A;@:::7<ACA;AA9<<27)//)/)/:.77/;54:7445?AAAA<4<=@A5::7A;;@@@A>:839;;;;;49:998>?B=CC=:4378>=<<8:3:CACCBBBBAA@B::9B?BBB?B>B>A@BA8=9=8:9:0)//0/66:929AB????:A@;?<16=.///(//78ACC9937;7.3379=
@N9IO0:00941:06363
TACGTAGGGTGCGAGCGTTAATCGGAATTACTGGGCGTAAAGGGTGCGCAGGCGCTCCGCATGTCGGGCGTGAAATCCCCGGGCTTAACCTGGGAATTGCGTCCGAAACTATGGAGCTGGAGTGTGGCAGAGGGAGGTGGAATTCCACGTGTAGCGGTGAAATGCGTAGAGATGTGGAGGAACACCGATGGCGAAGGCAGCCTCCTGGGCCAACACTGACGCTCATGCACGAAAGCGTGGGGAGCAAACAGG
+
BCBBBBBA:9;9@@AACC?B>BAA=@=@=@AABB=BCBBB0<;0;?@:@A@=;:5;@6@@;99><=<6=>?@?@8?@@A.<<0<@>B?B@CCD>D@C?A@@AA=AAC>CBBEC?BABGD@CCCCCC@CC@@@B99:8;A>B6;6;>AAA;;:BBBB?BCBD?BBBCFCBCBCBB;;7;C=A=>::39=::39AA?D?BA??8<?<9;;.;9??DBBBAA:::A::::9;;;;;0;==?AAA8AAABC=AAB?
@N9IO0:00943:06392
TACGTAGGGTGCGAGCGTTAATCGGAATTACTGGGCGTAAAGTGTGCGCAGGCGGCCGAGCAAGTCGAGTGTGAAATCCCCGGGCTTAACTTGGGAATTGCGCTCGAAACTACTTGGCTGGAGTGTGGCAGAGGAAGGTGGAATTCCACGTGTAGCGGTGAAATGACGTAGAGATGTGGAGGAACGACCGATGGCGAAGGCAGCCTTCTGGGCCAACACTGGAACGCTCATGCACGAAAGCGTGGGGAGCAAACAGG
+
=@?@@@??9?AAAAA?@@?B?BCC?A>A?BBBBC=ABBBB;BBBBBDCCCC@CBACAC@@@A=AABBBBCCBBCC<@?BA9AC=BB@C?BB?BB:@=@4>?ABAABB=68=?BB7B8BBA?@@@AAA>BB;@A>A39.7;1;:@=A@BB@@@@@7554//.90;657>888;;;==B@799)-)---6(,,*5,*,,(-05777,2,2539-3.3)--7,,(,(,-,-..77722333(333::::+5555>3<<B<
@N9IO0:00956:06367
TACGGAGGGGGCTAGCGTTATTCGGAATTACTGGGCGTAAAGCGCACGTAGGCGGCTTTGTAAGTCAGAGGTGAAAGCCTGGAGCTCAACTCCAGAACTGCCTTTGAGACTGCATCGCTTGAATCCAGGAGAGGTGAGTGGAATTCCGAGTGTAGAGGTGAAATTCGTAGATATTCGGAAGAACACCAGTGGCGAAGGCGGCTCACTGGACTGGTATTGACGCTGAGGTGGCGAAAGCGTGGGGAGCAAACAGG
+
@??>9;====.?ACBB@B@CE<??>@=A?BBCCD>ABBBC798C>>?AAAA=??;:;;0;BC>@@??@BB>AAA@9???AB?::9BCC?AAA=@@A7;:;9<??9@@@9:;A@;;;;;;@CC?AA<;;4;:@B=BCCCCD@C9;7;>;;:BBCCDAB@CCCE@D@BA?@@?<<?9>=<B<??@BBB?BBBB?BBC?B?BB?>>>@@@?9<=9:39>><@@??@>444349.4494,48<4444&44=99)4994
@N9IO0:00958:06370
TACGTAGGGTGCAAGCGTTAATCGGAATACTGGGCGTAAAGCGTGCGCAGGCGGTGATGTAAGACAGATGTGAAATCCCCGGGCTCAACCTGGGAACTGCATTTGTGACTGCATCGCTGGAGTACGGCAGAGGGGGATGGAATTCCGCGTGTAGCAGTGAAATGCGTAGATATGCGGAGGAACACCGATGGCGAAGGCAATCCCCTGGGCCTGTACTGACGCTCATGCACGAAAAGCGTGGGGAGCAAACAGG
+
CBBAABDC99;;;5;?AA<@=A@C>B6;;AAAA<@@@CC>CABBBBCA?@;;;5;;;;BCB?A@?BBBCBAAAC;?>@?0<>5>>>@?B@BBB=B=AAABAAB>CABB@@@@CBBBBBB<??BBBB@BBAABCBB1A?>;>496:=AABCBBBBAA@BACE?;;;DCBBBBBBBCC@;;7;7;BC?BCCB@BBB?B?A@=;;;;6;CD?D?BCCCCBBBAAAAAAB@@@@999:*:===ACC9::BEC>???=
@N9IO0:00969:05806
TACGGAGGGAGCTAGCGTTGTTCGGAATTACTGGGCGTAAAGCGCACGTAGGCGGCGATTCAAGTCAGAGGTGAAAGCCCGGGGCTCAACCCCGGAACTGCCTTTGAAACTAGATTGCTAGAATCTTGGAGAGGTCAGTGGAATTCCGAGTGTAGAGGTGAAATTCGTAGATATTCGGAAGAACACCAGTGGCGAAGGCGACTGACTGGACAAGTATTGACGCTGAGGTGCGAAAGCGTGGGGAGCAAACAGG
+
BBBB?AAA:;;:BBBBDD?BB?BB?C<@=AAAAC>;<:CE;=;AACCEDAA>AA;@@A@=:96:@AAABB@BCCC>CCB=BCC9A:8:=@BB5@;?<@::9?CC>BBD>BBAA@@;??CBBB?BBB=B?AA?@<@CBBBB?C?B?B@CBBBCCBBCC@CBBC=B?A@@@A@@AB;??:=::939>@<AAAA<@@@:?:?@@@AAABBD>AABAFCCC@CAA@BB@@@@CCCBCB=AADBBBC9A@@@D=BBC?
@N9IO0:00981:05775
TACGTAGGCAGCGAGCGTTGTTCGGAGTTACTGGGCGTAAAGAGTGCGTAGGCGGTGCGGCAAGTCTGGTGTGAAATCTCCCGGCTTAACTGGGAGGGTGCGCTAGAAACTGCCGTGCTAGAGTGTGGGAGAGGTAAGCGGAATTCCTGGTGTAGCGGTGAAATGCGTAGATATCAGGAGGAACACCTGCGGTGTAGACAGCTTACTGGACCATAACTGACGCTGAGGCACGAAAAGCGTGGGTAGCAAACAGG
+
BABBA994;?==A@@>@@?BB?CGA@@A@C@@A@:?@BAA;ABBBBBBBBA?@?;@A@A?BB?AAB@C@CCB?@?99::@>:@>BB@C@BBBB8B@D;B@AABAAADD>BC==:<???@>?>ABBBBD>AAA>7=;<==A<@<@<@<==:>A@>>@A9==AE>CA@??BAAAAB9=86;76;6:9<4733;688<887>:?<=7<=?@6?A?BBD@CBBBA??722537;23333&338<AC:>?B@AA<??;;
@N9IO0:00985:05778
TACGGAGGGTGCAAGCGTTAATCGGAATTACTGGGCGTAAAGCGCACGCAGGTGGCTGAGTCAGTCGATTGTGAAAGCCCTGGGCTTAACCTGGGAATTGCAGTCGATACTACTCAGCTAGAGTATGGGAGAGGGTAGTGGAATTCCCGGTGTAGCGGTGAAATGCGTAGATATCGGGAGGAACATCAGTGGCGAAGGCGGCTACCTGGCCCAATACTGACACTCAGGTGCGACAGCGTGGGGAGCAAAC
+
AA@@=?>@5@?A@=A:;:=A@ABB;?;?9?@@BC>C@?@C;A@@:;;AAAA9>?:?A@@@BB?@@@@@A;9:EDD=AA@<BA<1::*.*-(---(-38+.95555959;95<:@A@;;5<<;;<A<>>5<A::95::BAA7;4?399(327;;?@@@5>>8=6AAABBBBA???777.996?9BA@@@;667;@E?B?BB>?@AE;:;.98084:<<<?@;<<<;B?7993333////////&/68991>
@N9IO0:00985:05793
TACGTAGGTGTCAAGCGTTGTCCGGATTTATTGGGCGTAAAGCGCCCGCAGGCGGCTTGCCAAGTTCGATGTGAAATCTCCCGGCTCAACTGGGAGGGTGCATCGAAAACTGGCAGGCTTGAGGCAGGGAGAGGGATGTGGAATTCCAGGTGTAGTGGTGAAATGCGTAGATATCTGGAGGAACACCAGTGGCGAAGGCGGCATCCTGGCCCTGTCCTGACGCTCAGGGGCGAAAGCGATGGGGAGCAAACCGG
+
AAAA@BC?;;:BB=@@@AACCE@B@AA@<A@>AA9A@<??6>?9;9.4?=>:AA=@?>?@;@<@B=A@B;;;ABA9;;;@B:B=BB>B>A@CC0;;;049@BB>@@>@7?BB@BAA?AA=BAA>B;;;09?9>?:@?@<BACADAH@BBABBBBBCCABBBE?BBBABDBCBA;:9>8;=;@=@@@@CBBC@BBB@C@BC?BB;;7;C=@@;BA@A>BABC@@995555&5555)5<////;;&//998/;494
@N9IO0:00990:05801
TACGTAGGTGGCAAGCGTTGTTCGGAATTATTGGGCGTAAAGGGCGCGTAGGCGGTTTGTTAAGTCGGTCGTGAAAGCCCGGGGCTCAACCCCGGAGGGTCGACCGATACTGGCAGACTAGAGTACAGAAGAGGTAGCTGGAATTCCCGGTGTAGCGGTGAAATGCGTAGATATCGGGAGGAACACCTGAGGCGAAGGCGGGCTACTGGGCTGATACTGACGCTGAGGCGCGAAAGCTAGGGGAGCAAACGGG
+
AAAAB@@<??;?B<@@@@=@A=BB?B?A?BB>BB?ACBBC<??:??@BA@@=::5:C;CA@B?ABBB?AAA;;;C=BAB<BBB9BBBC@BDD3A=;;;)5:<<=@BBAB===:=CBA<;BBBCDCCC;:7;@@<@@?A@A=@=@=AA<A?BCBAABC?CCCE>B@@@@A@@@@;;;;/394:8;;;8555<7::<3839:<4<AAABBB=BCCBBBBBBCBBB@@::6:@ACDF>CB@??AA6AAAAB>BAD:
@N9IO0:00993:05766
TACAGAGGTGGCAAGCGTTGTTCGGAATTACTGGGCGTAAAGGGCGCGTAGGCGGTCTGCCAAGTCCCGTGTGAAAGCCCCCGGCTCAACCGGGGAACGGCGCGGGAAACTAGCGGGCTTGAGTTCGGGAGAGGGAAGCGGAATTCCGGGTGTAGCGGTGAAATGCGCAGATATCCGGAGGAACACCGGTGGCGAAGGCGGCTTCCTGGACCGACACTGACGCTGAGGCGCGAAAGCTAGGGGAGCAAACGGG
+
AADDB?@<@@<>A>A@??<?C=@@=@6:7;BBBD?CB@A@<@D>BCBBBBB@CC@BBBA@?A:;;BC>ABACCDC;;;<<<*0+0000+02:6:*:6??<BB>??9@A;AAABBCD<AA>A@@@;:::.;B@@@;@<@@B=B=A>A@CE>DBBBBBB>@@@C:@@BBBBBBBBBB>B@BA=A?;;;6;?AB?BCC9;9;B@@>7@:>B<BA?AA;;;;;@@??@@;;4;?@@AA9@>=9999-9=?AA<AAA9
@N9IO0:00999:05809
TACGTAGGGTGCGAGCGTTAATCGGAATTACTGGGCGTAAAGTGTGCGCAGGCGGCAGAGCAAGTCGAGTGTGAAAGCCCCGGGCTTAACTTGGGAATTGCGCTCGAAACTACTTTGCTGGAGTGTGGCAGAGGAAGGTGGAATTCCACGTGTAGCGGTGAAATGACGTAGAGATGTGGAGGAACACCGATGGCGAAGGCAGCCTTCTGGGCCAACACTGGACGCTCATGCACGAAAAGCGTGGGGAGCAAACAGG
+
@AC@@@BB;;;;@;;;BB@CFFCCAB@B?AAABB=BBBBC<BAA@BABB994:@;@A@?@@A>BAAACAAABCDC>A@@@6??9?A394:A<@@<A?B;??BB>@?BC6B?>?BC=AA??499<@::18900538(/(/5(/(/(2+277555566625779.55559759::9<7;;7//)/)///(/...48883905566+2+5256.628/559..(....222766224444&4844444&4;444)5994
@N9IO0:01004:05781
TACGGAGGGTGCAAGCGTTGTTCGGAATTACTGGGCGTAAAGCGCGTGTAGGCGGCCTTGTAAGCCAGACGTGAAAGCCCTCGGCTTAACCGGGGAAGTGCGTCTGGAACTGCTTGGCTTGAGTACGGGAGAGGGAGGCGGAATTCCCAGTGTAGAGGTGAAATTCGTAGATATTGGGAGGAACACCGGTGGCGAAAGCGGCCTCCTGGACCGATACTGACGCTGAGACGCGAAAGCGTGGGGAGCAAACAGG
+
8=??;>@A;=@@@5;<;;<?>?AA>B@C@BCCCD>C;:;@2@:9:69A@:9.595;>B=BBB<@@=@BB;;;9;4(444(4:;8<?9B9B9<;;/;485?;>878B?C@CABBE@C@CC?@@@@@@AA<ABCAC=996:@<@9?9<;0;88;;8;;;3////(/(//:<;==4444=3<B8;25<:-3033-38<;7=?A=A789<@A>??9?;8==97733333789??<8>:)2655=::.@>>@;3==83
@N9IO0:01009:05788
TACAGAGGGGGCAAGCGTTATTCGGAATTATTGGGCGTAAAGGGCGCGTAGGCGGCCCTTCAAGTGGTAGGTGAAATCCCTCGGCTCAACCGAGGAGCTGCCCGCCAAACTGAAGAGCTTGAGTCCGGGAGAGGTGAGTGGAATTCCCAGTGTAGCGGTGAAATGCGTAGATATTGGGAGGAACACCAGTGGCGAAGGCGGCTCACTGGACCGGAACTGACGCTGAGGCGCGAAAGCGTGGGGAGCAAACGGG
+
CB;;;BCDDD5DC@B@@??AB;:;99?A>BB?BF>B@A@D>DD>BBBBBBB?@A?BB=D?BA@BAA>ABB@@@AG?BBB;@@@<@CCBAE@CCCA@AA9998.7>18959:??:?@@@A=?A>??>AE>DDDD?BCBBCC=B;A5;;0;BBAABBBB=@::;6;CAA@@ABBBB?BC=??<?>BBB>B@AA@CBB?B?;;7;A@?@BC>BA>C?B?BB;;;CBBBBB@BCBA@@;AACCHMI;;;CHH>CCC=
@N9IO0:00971:05850
AACGTAGGTTCCGAGCGTTATCCGGATTTACTGGGCGTAAAGCGTGTTCAGGCGGCCTGGCAAGTCGGGCATGAAATCTCTCGGCTCAACCGGGAGGGGCTGTCCGAAACTGGTAGGCTGGAGGGCAGGAGAGGGTGGTGGAATTCCGGGTGTAGTGGTGAAATGCGTAGATATCCGGAGGAACACCAGTGGCGAAAGCGGCCACCTGGCCTGCACCTGACGCTCAAACACGAAAGCTAGGGGAGCGAACGG
+
A6;5;5:8>7=59837335?>@=@8;;B=AAABB<A;;<B;@@A@C@?@00,00+06;8:<?;=@@AB=BA:;<E@ECCBBBB@BBBC?C<??9@@AA6AAABB@CCC=AAB8::@;?@A>ABF>BCB=@@BBC=BC?BC@C@B@C?BB=BBBBBCDABBBC>CCBCABCCDBAA>B@CB@D@@@@>BA;<7;@@B>AAA@A6::8:@>A;?9:9@;@@???@====700/99;.//33333&39;77,377
@N9IO0:00973:05825
TACGGAGGGTGCGAGCGTTGTTCGGAATTATTGGGCGTAAAGCGCGTGTAGGCGGCTTCATAAGTCGGGTGTGAAAATCCGGGCTCAACTCGGAGACGCCACTCGATACTGCCATGACTCGAGTCCGGTAGGGGAGTGCGGAATTCCTGGTGTAGCGGTGAAATGCGCAGATATCAGGAGGAACACCGGTGGCGAAGGCGGCACTCTGGGCCGGTACTGACGCTGAGGAGCGAAAGCGTGGGGAGCGAACAGG
+
BBCC6<;;0;??@@@;;:ADE@DGAC?B?AC4;9)7<333(33:@@BBBBB@CC?BB@EFCD@CBBBC;:;<>A>?09<8<=6<ABD?BCBB?A@@@BB?BBCCGECBB;;<49:99>>>>?;;C<B>?@@DD8:9:A:82:05059==:>>666>>;>>AA7;;;;;;555====@0543:5:;>7@=:;8:<@9C9<A@CBAAAAA@;@=B=@A@BA@AA@A@AA<?A?@@A9@CCBBCC9A@B@@=;;;@
@N9IO0:00980:05851
TACGAAGGGGGCTAGCGTTGTTCGGAATTACTGGGCGTAAAGGGCGCGTAGGCGGTCTTGTAAGTCAGATGTGAAAGCCCCGGGCTCAACCCGGGAATAGCATTTGATACTGCGAGGCTTGAGTCCGGGAGAGGATGGCGGAATTCCCAGTGTAGAGGTGAAATTCGTAGATATTGGGAAGAACACCGGTGGCGAAGGCGGCCATCTGGACCGGTACTGACGCTGAGGCGCGAAAGCGTGGGAGCAACAGG
+
>@@AA>AABA3BCCC@@@>BB>BC>A?@?@@;;<0<@?@A:AA;B@B@A@B><0+0<=+00@;==A@:;999BAA29:9:-55)55556<=4==6=8=B=969C<B@@BB;;;???:@C=@999B?BB?AAAB?@?>6@@;?=A?AB=BCB???A?<8<99:29<>@BBBABAA:??8=9=@9???9?>AA?BCC=A>::6;6::BBA=A@3:3:9::;??B999::4:?@AAC8;;B;;;0994920772
@N9IO0:01011:05852
TACGGAGGGTGCAAGCGTTAATCGGAATTACTGGGCGTAAAGCGCACGCAGGCGGTTTGTTAAGTCAGATGTGAAATCCCCGGGCTCAACCTGGGAACTGCATCTGATACTGGCAAGCTTGAGTCTCGTAGAGGGGGGTAGAATTCCAGGTGTAGCGGTGAAATGCGTAGAGATCTGGAGGAATACCGGTGGCGAAGGCGGCCCCCTGGACGAAGACTGACGCTCAGGTGCGAAAGCGTGGGGAGCAAACAG
+
@@AB=A@A<@@?D=A@@?>@=@?>9=+0)/0:::.=9?AA<B;;;AB@@@?=9:4:C;@??@?>B@@@A;55AA;29;55&5>0;;;B=@;A>>6@.55=@BBCCBBAAA@@<@B?BBBABBBAA@ABBBBBBBBBB*BBBG@B?B?;;79@@>@@@;@BBD=A@@AABAAB@;;;;5<A=A>;;;=@?AC@CBB?B?AA=AABB0BA@BBBB?BB@@>>>995@@@:;;AACG<AAA;>==0>;;<<0954
@N9IO0:01011:05853
TACGGAGGGTGCAAGCGTTGTTCGGATTCACTGGGCGTAAAGCGTATGTAGGTGGTTGGTTAAGTCCAGCGTTAAATATCAAGGCTCAACCTTGAAACTGCACTGGATACTGGCTGACTAGAGGGCAATAGAGGAGGGTGGAATTCCCAGTGTAGCGGTGAAAATGCGTAGATATTGGGAGGAACATCAGTAGCGAAAGCGACCCTCTGGGTTGTTCCTGACACTGAGGTACGAAAGCGTGGGGAGCAAACGG
+
?BAA?@CD>@AAC>A?;;595.55.3949<<899.38444(44449444::5:@09669>:?666>8@;555.55)597<94=)///;5:6=9;;?7<A<=B=<<;000/;=-3433::33449,9=5;<<;;8999,99395;:@@8?=BA??;==999999&5::9;@==A6669;299.4.44:<<A@@B?9::-48===808:373(36::6:6<<:888333;6<=669C9>4558::+4448;0444
@N9IO0:01012:05815
TACGTAGGGTGCAAGCGTTAATCGGAATACTGGGCGTAAAGCGTGCGCAGGCGGTTTCGTAAGTCTGTCGTGAAATCCCCGGGCTTAACCTGGGAATGGCGATGGAGACTGCGAGGCTAGAGTTTGGCAGAGGGGGGTAGAATTCCACGTGTAGCAGTGAAATGCGTAGAGATGTGGAGGAACACCGATGGCGAAGGCAGCCCCCTGGGTCAAAACTGACGCTCATGCACGAAAGCGTGGGGAGCAAACAGGA
+
@CCBBCCD99<;;59999;B=BC@?@,0/800/(5:@DD8D@@A@;;;;<5;A=B><BCDC<CBCCB@;:;BBB;;999*;@8=:7;9B9AAA<B@BBADCCBA?BBABAAA@9:6:989@::9(:19AAAADDDD(@BCC5=586;;:444:969....;0388:9>>>><9955.5539:ABB@CBBB?BBB?A<@999<<<,<@A:879CC8@AA>;;@88897777333(3333:==.9=373(3;>17
@N9IO0:01012:05822
GACGGAGGGTGCAAGCGTTGCTCGGAATCACTGGGCGTAAAGGGTGCGTAGGCGGTCTCGCAAGTCTGGCGTGAAAGCCCAAGGCTCAGCCTTGGAAGTGCGCTCGAAACGGCGAGGCTGGAGTGCCGGAGGGGAGAGTGGAATTCCCGGTGTAGCGGTGAAATGCGTAGAGATCGGGAGGAATACCGGTGGCGAAAGCGACTCTCTGGACGGCAACTGACGCTGAGGCACGAAAGCGTGGGGAGCAAACAGG
+
BBBC@BBC=@@@A=BABBACCCCC?C9::C?BBF>;9:CC?CH?A@;;;@@<@C>BAB@>AB?;::AA@BAABCD:;;E<@=@@BBAAAEAC?C>A>A??@A;;::AD=BB?BC>?<??@<?>>9969?AADE;:;BAAC=@4;4:A8@;@@ABBBC=B;;;/:9:??BBE;;:@BB;BB=@;:;;5;<?@=ABBC>CDDDDBBBBCC>AAB@DC?BBBBBBBBBBB?ABA@@@8????@AB6@A@@@;AAB?
@N9IO0:00972:05896
TACGTAGGGTGCGAGCGTTAATCGGAATACTGGGCGTAAAGCGTGCGCAGGCGGTTCGTTGTGTCTGATGTGAAAGCCCCGGGCTCAACCGTGGGAATGGCATTGGAAACTGGCGAGCTGGAGTGCGGCAGAGGGGGGGTGGAAGTTCCGCGTGTAGCAGTGAAATGCGTAGAGATGCGGGGGAACACCGATGGCGAAGGCAGGCCCCCTGGGCCGACACTGACGCTCAGGCACGAAAGCGTGGGGAGCAAACAGG
+
BBBBBBBB=?@?A@@>>@4;7;B>:@-0/9<<7355:A@0>:559@A;;;=AA<@=BBB?BBBB;<;@??::::28AAC6AA<776:69+//98185993877,/(/6.6//(-5-///7,33:=<><:990......".-(-(--(-05/338;;;;>566=?7<BBA@@@C;;;A@====*0,000:AA;;50<<8<+00/)/:::(///)/299;=:555:94459=39999>=6??:99@A6>>CDD<@@?=
@N9IO0:00978:05874
TACAGAGGGGGCAAGCGTTGTTCGGAATTACTGGGCGTAAAGGGCGCGTAGGCGGCCTGCTAAGTCGAACGTGAAATCCCTGGGCTCAACCCAGGAACTGCGTCCGAGACTGGTTGGCTTGAATCCGGGAGAGGGATGTGGAATTCCAGGTGTAGCGGTGAAATGCGTAGATATCTGGAGGAACACCGGTGGCGAAGGCGACATCCTGGACCGGCATTGACGCTGAGGCGCGAAAGCCAGGGGAGCAAACGG
+
ECCBBCBBBB5BC>AACC>BB@BB?B?B?BBB?A9??@@C=CC>BBBCBBB?BC?B>BBCAA<??A??<?A@@AA:AAB<BCD=BBBC?BB<BC=C@B?@@@@@8;;BBAAB7;7;=@B@BB@BB@CH>BBBCC=BBBBB?D@B@C@BB?BBCCBBB<@@A@8@C;;;AAECBCBBA9;;@B@AAB?B?BC@BBC@C@CBBBBBB>BC=@@?D@DBD@@@@C@@@BB@CCC;;;0;?29:>>3?9:5@5<<>
@N9IO0:00979:05868
TACAGAGGGGGCAAGCGTTGTTCGGAATTACTGGGCGTAAAGGGCGCGTAGGCGCCTTCTAAGTCGAACGTGAAATCCCCGGGCTCAACCCGGGAACTGCGTCCGAGACTGGAAGGCTCGAATCCGGGAGAGGGATGTGGAATTCCAGGTGTAGCGGTGAAATGCGTAGATATCTGGAGGAACATCGGTGGCGAAGGCGGCATCCTGGACCGGTATTGACGCTGAGGCGCGAAAGCCAGGGGAGCAAAGCGGG
+
CBBBDDCCCC1BC?CCCC?BB?BC@C?B>ABBBE@??>AA:@@<@A?@?>=8779:<<@A@=?@@55.4@AABA9AAAA7AC?CCCD>BB>BC=C@;::BBBC>BAAAA@A?B6:6:AA9;5;>294)4;;BD=?@AAA;?7@7A9BE@CBAAA89399;:.;99@AB???A@@@?:==9C@BBBBB?BB9CB?7B=BA6??88233,396:7;:;58:<<=;888.37;;<<8>?9>AAA6A9:9@289:>3
@N9IO0:00985:05908
TACGGAGGATCCAAGCGTTATCCGGAATCATTGGGTTTAAAGGGTCCGTAGGCGGTTTAATAAGTCAGTGGTGAAAGCCCATCGCTTAACGATGGAACGGCCATTGATACTGTTAGACTTGAATTAGTGGGAAGTAACTAGAATATGTAGTGTAGCGGTGAAATGCTTAGATATTACATGGAATACCAATTGCGTAAGGCAGGTTACTATCACTATAATTGACGCTGATGGACGAAAGCGTGGGGAGCGAACAG
+
AAAC=@==@;;59.4=<@=ACC@D@B788::8<=8==7=?7=<4;;254<=7550:<,:25:38B@@@@B8A@@@;@BB<BB=66:5@=@;;?B9@<9<6;:@>::;@B@?;?7;@B=A9CC<CIDCCBB>A<@@@;>>@@@<AABBBBA@??@<00+0;@@8=>::544488<38444459-///1616)//666161733-323333333338//(/366633344<<.44444(4////99.:;;<<5444
@N9IO0:00996:05907
TACGAAGGGGGCTAGCGTTGTTCGGATTTACTGGGCGTAAAGCGCACGTAGGCGGATCGATCAGTCAGGGGTGAAATCCCAGAGCTCAACTCTGGAACTGCCTTTGATACTGTCGATCTGGAGTATGGAAGAGGTGAGTGGAATTCCGAGTGTAGAGGTGAAATTCGTAGTATTCGGAGGAACACCAGTGGCGAAGGCGGCTCACTGGTCCATTACTGACGCTGAGGTGCGAAAGCGTGGGGAGCAAACAGG
+
@@@;;5:@@@1BBAABBB@@@<AC4:;A<DBBBC=;;;BB455<:9///<<7<>9BBB@AA@;;;:???@6@@@@9AA@;AB;;;AAA>BBBBB>A=??A?>AA<A@?@???>999@AAA>@@BBB@=B;>>?9999??@=C?C?C?A@@@@@@@AA=@@@C=C=@@B;;:@@599=>?8?499?=?@?A8==<5;577,7<999BB?DC>AA@ABAAAA??????=?????D=BBB@@??6??@AD>:9:=
@N9IO0:01008:05872
CACGTAGGGGCCGAGCGTTGTCCGGAGTTACTGGGCGTAAAGGGCGCGGCAGGCGGCCCGGTGGGCCTGGCGTGAAAGGGTACCGCTCAACGGTGCCAGGGCGTCGGGGGACCGCCGGGCTTGAGGGCGGGAGGGGCCGGTGGAATCCCCGGTGTAGTGGTGAAATGCGTAGAGATCGGGGGGAACACCCGTGGCGAAGGCGGCCGGCTGGGCCGACCCTGACGCTGAGGCGCGAAGGCGTGGGGAGCGAACGGG
+
;;B;;;CFF9D=9;95555@9@<A?AAB7;:6>@2;69;=)99,////)//7)5549A6@;===,92594995@@@2@B49559:::<<8;=79==6;;B;B??;;;;;$445:;.45/5;9A>CB>=C<65;::-:497=A9B@BBBB:B?ABICCCC@CAAA<BB@@@AABA;95;<<<<%<7@<::0844.4;@=B@ED>B8;6;@@C>EAAAAD>A;00@<<<00*0::..(0)//0;;<,66>BB?BCC<
@N9IO0:00965:05913
GACGAACCGTGCGAACGTTGTTCGGAATCACTGGGCTTAAAGGGCGCGTAGGCGGGCTGTCAAGTCGGGGGTGAAATCGTTCGGCTCAACCGGACAAGGGCCCCCGATACTGGCAGTCTCGAGGGAGGTAGGGGTTAGTGGAACTTCCGGTGGAGCGGTGAAATGCGTAGATATCGGAAGGAACGCCGGTGGCGAAAGCGGCTAACTGGACCTCTTCTGACGCTGAGGCGCGAAAGCTAGGGGAGCGAACGGG
+
??A;;4;<@;::@@=?@@=@@=AA=A>@@AAABC<BA6<;6;=4@ABBBBA>ABB=BBABA@6;:;;:;:*;ABC>DBBB@BC=CC<;9;@C<@@B8?<.999:':>@@@9;7;BCCBCCA:::.;@=AACDB:B<@@BB=@?@C@B6;6:@:@@@B@BCDE>BBBB@@@BA??@B@B?C@C?BCCAD@BA?A;;;0:>@=@BB?BBC?BB@CCB@BBBBBBABA@@<;;;BDD>BAA@???3@@;;;5;BC;
@N9IO0:00975:05930
TACGAAGGGGGCGAGCGTTGTTCGGAATTACTGGGCGTAAAGGGCGCGTAGGCGGTTTGGCGAGTCAGGCGTGAAATTCCCGGGCTTAACCTGGGGGCTGCGCTTGATACTGCCGGGCTTGAATTCGGGAGAGGATGGCGGAATTCCCAGTGTAGAGGTGAAATTCGTAGATATTGGGAAGAACACCGGTGGCGAAGGCGGCCATCTGGCCCGGGATTGACGCTGAGGCGCGAAAGCGTGGGGAGCAAACAGG
+
ABBA@<@BBB1BBAA@AA?BC@BB@B@C?BB?@@:?@BBC>CC>DCCBCCC@BC?BB>B?CC???BBC@BBBBDF>B?AB9@@;@A?C?C@BCCCB5CECCCBCACCDCCCCC@CC>@@?BB=@<@AA9@@@@<@BB?BB?B?B?AA<@@@BAAABB?BBCD9?<??@@@BBAA<@A2939>9>>?3929@3;9>@D<9949.5:;<?<@B;AB;@@>AABCA@@@@=@AA;;;0;;BBBDD7;;;;;/;A@;
@N9IO0:00981:05923
TACAGAGGGTGCGAGCGTTAATCGGATTTACTGGGCGTAAAGCGTGCGTAGGTGGCTTGATAAGTCAGATGTGAAATCCCCGAGCTCAACTTGGGAACTGCATTTGATACTGTCTCGCTAGAGTGTGTAGAGGTAAGTGGAATGCAGGTGTAGCGGTGAAATGCGTAGATATCTGGTGGAACATCAGTGGCGAAGCGATTACCTGGACCAAACACTGACACTGGAGGCACGAAAGCCGTGGGTAGCAAACAG
+
BBB@:;;;0;;8B@@@@@=B>;;;<;;;/;BBAC>CA@BB9<;BBBABB@@900+00*000=:9999:=95559=6>@@@3@;;;??@<AA=AA8@=;;;CCCC>CCCCBAB;;;:>==>??=>?00/86--)--(--93606----0---3333,38:<4699@@@;00000//5//)/344555555./:8(--6--(-/3;<555.//)////7/33448)//1-----6(-/6455>5<:::990999
@N9IO0:01001:05916
TACGAAGGGGGCTAGCGTTGCTCGGAATCACTGGGCGTAAAGCGCACGTAGGCGGCTTTTTAAGTCGGGGGTGAAATCCTGGAGCTCAACTCCAGAACTGCCTTCGATACTGAGAAGCTCGAGTCCGGGAGAGGTGAGTGGAACTGCGAGTGTAGAGGTGAAATTCGTAGATATTCGCAAGAACACCAGTGGCGAAGGCGGCTCACTGGCCCGGTACTGACGCTGAGGTGCGAAAGCGTGGGGAGCAAACAGG
+
9;A:;6;CBB2@@@?:;;?AAB;:69=AACCBBB=BBBCB<CAAABB@@CD=::4:::::*<4;@95959$55:9);F@BA>;;:CCCABCGABBB?B;;:?B@BBBBBB;;;AB8;;CDBBBAB=@A<AAAB?BBABAC?B>????@@AAFDBBBB??@?E>D@BBBACABCC;@@?@<@A?BBA=A@@@=ABC=C?;;5;BAAABA?BB<B?BCCBCCBBABB::6;BB@BB:AAB@AA@7AAABD=A@@<
@N9IO0:01010:05949
TACGTAGGGTGCAAGCGTTAATCGGAATTACTGGGCGTAAAGTGTGCGCAGGTGGCCGCGCAAGTCGAGTGTGAAATCCCCGGGCTTAACTTGGGAATTGCGCTCGAAACTACGTGGCTCGAGTGTGGCAGAGGAAGGTGGAATTCCACGTGTAGCGGTGAAATGCGTAGAGATGTGGAGGAACACCGATGGCGAAGGCAGCCTTCTGGGCCAACACTGACGCTCATGCACGAAAGCGTGGGGAGCAAACAGG
+
AABBBABC=;;:D>AABBAE@BCB?A=A>BBCCC?BBCBC=B;;;CBCCAA?AB@CACBBBC>BBBBBBCCAA@C:@???8@C<@A=@>@B?BE>D@C>BBBBEBBB=8=BBAB::5;B@@AAAA@C=AAA@@?B<@<994;<@<@@CCDBCDCFBB@CCBB=BCBBBCCCDBBBCB=AA8;8:@@@AA@@>@BD?C?AAAA=@:@;;<0<<@<AABBBBAAAC@@;;;@@@@@8@A@@@@@6AABCC>B@A=
@N9IO0:01012:05942
TACAGAGGTGGCAAGCGTTGTTCGGAATTACTGGGCGTAAAGGGCGCGTAGGCGCCCGATAAGTCCCGCGTGAAAGCCCCCGGCTCAACTGGGGAACTGCGCGGGAAACTATCGGGCTTGAGTTCGGGAGAGGGAAGCGGAATTCCGGGTGTAGCGGTGAAATGCGTAGATATCCGGAGGAACACCGGTGGCGAAGGCGGCTTCCTGGACCGACACTGACGCTGGAGGCGCGAAAGCTAGGGGAGCAAACGGG
+
BABBA@@<;:69A;@?AA?BC?AA@C@D@CCBBB<@@??A:@A<@@@BBBB?99;A=@@@@7;;BC=CCCCCCE=BABAA,@>BA;;6;;BBB7@<@AAABAAA>AD>DDCAAAD>AA=??@@=AAB=@@??=5=:?@@>B?B?BAFF<?@?BBAA?@AAA=BBBBBBB@AB??9????:?>????C>BA@BBB;>8>>8<76<8=?9>>;?;;<7558663.-(-62--.668.555<<==2;;;??6=A@8
@N9IO0:00968:05991
TACGAAGGGGGCTAGCGTTGTTCGGAATTACTGGGCGTAAAGCGCACGTAGGCGGCGAGCATAGTCAGGTGTGAAAGCCCCGGGCTCAACCCGGGAACTGCACTTGATACTGGCTTGCTAGAGTTCGGGAGAGGAGAGTGGAATTCCCAGTGTAGAGGTGAAATTCGTAGATATTGGGAAGAACACCAGTGGCGAAGGCGGCTCTCTGGTCCGATACTGACGCTGAGGTGCGAAAGCGTGGGGAGCAAACA
+
AADBB?BDDE1BBBBBBA=AA?BB?B@B@BCCCF=BBBBD=CBDGDB@@@@=@C?BAAA;;7<;:788:>>>?AB<BABB-;:.:9945;=5<>5>466::=:?;?BB@@@B>BB@BAB@><00-0@B9ABDCGA<;;AA?C@B>BB0;;@@@A;;:=ACCC7;8;BABB@@@?8=>9@=@@=AAC?C::9?A@A?B=A@;??AA@>=9::3:???ABBAAABB??@?BAC<@?:>>>??DD5?898:/:8
@N9IO0:00973:05965
TACGAAGGGGGCTAGCGTTGCTCGGAATCACTGGGCGTAAAGCGCACGTAGGCGGCTTCTTAAGTCAGGGGTGAAATCCTGGAGCTCAACTCCAGAACTGCCTTTGATACTGAGGAGCTTGAGTCCGGGAGAGGTGAGTGGAACTGCGAGTGTAGAGGTGAAATTCGTAGATATTCGCAAGAACACCAGTGGCGAAGGCGGCTCACTGGCCCGGTACTGACGCTGAGGTGCGAAAGCGTGGGGAGCAAACAGG
+
??A?>8>?>?,@BBB@@@?CCCCC>A@CCCCBCC>BBBBB=BA@@C@A??>:>>:?C>@??C@CBB@A?A8@AAC>BA?>>9=@??9859AA=BBB=@898>AA;AAA@@?>9919@?@=ACCBB?BB=AABB@BBCB?><A8><<>>?AAACA<<<=?AAA9@:>?>>>>AAA<@@=B>BB?BBB@C:::>BBB=B=::8:AAA@AA=AA;A?B:;;BBBBBC@@@>ABC?AB<@@B@@@@5??>>?9@@@?
@N9IO0:00985:05980
TACGGAGGGTGCAAGCGTTGTTCGGAATTACTGGGCGTAAAGCGGGTGTAGGCGGCCTCGCAAGTCAGGTGTGAAATCCCTGGGCCCAACCCAGGAACTGCCACTTGATACTGCTTGGCTCGAGTCCCGGAGAGGATGGCGGAATTCCAGGTGTAGAGGTGAAATTCGTAGATATCTGGAGGAACACCAGCGGCGAAGGCGGCCATCTGGACGGTGACTGACGCGTCAGACCCGAAAGCGTGGG
+
;<;C@CFC?;;;B@BBCC?AA?@B=B?B?BAA@@;ABBBC>CBCGG;;99929@.9.5888?443844059=CA@;:9:*8>?.00(/)//(//)/16:/3-333-3:3343338-4.4:::33899(3-3>=<8BAA:===A39191988;833399/44==6=988<80/00///638;5=:AA93=A:;5:=6,2,28586:99>;488::==;:555...339<777:3568-8>;77==
@N9IO0:01000:05971
AACGTAGGAGACGAGCGTTATCCGGATTTACTGGGCGTAAAGCGCGTGCAGGCGGTTTTTTAAGTCACTTGTGAAAGCGCCCGGCTCAACTGGGCGAGGCCGTGTGAGACTGAAAACTCGAGAGAGGTAGAGGCGAATGGAATTCCGGGTGGAGTGGTGAAATGCGTAGAGATCCGGAGGAACACCAGTGGCGAAGGCGATTCGCTGGGCCTACTCTGACGCTCAGACGCGACAGCATGGGGAGCGAACGGG
+
;.;B?AB?BB@@@BCBBB>@??8<8898/9=@AA;AB@@@9@@@;<;;;;;5;B?BBDCC*C?BAC???=AB<@?0;:@@@0;5;?;<5;@@@8;;;@>A<@A@AA;;;;;A@A@3@@@ABBCBAA=ABAAA?@@@=;;5;>A>A5;;0;A>ABBB@BBBD?BBBBDCDCAA?>8<;8949=@CC@CABB@CBC>A=ABAB?AACABB>B@CABB@A@BCCBC;=;ACCCFC;;;AC<;<;-:9@@>=@@=9
@N9IO0:01004:06002
TACGAAGGGGGCTAGCGTTGTTCGGAATTACTGGGCGTAAAGCGCGCGTAGGCGGCTTTGCAAGCCAGAGGTGAAATGCCTGAGCTCAACTTAGGAATTGCCTTTGGGACTGCGAGGCTTCGAGGACTGGAGAGGTGAGTGGAATTCCCAGTGTAGAGGTGAAATTCGTAGATATTGGGAAGAACACCGGTGGCGAAGGCGGCTCACTGGCCAGTTTCTGACGCTGTAGCGCGAAAGCGTGGGGATCAAACAGG
+
AAB;;:;DDD5BB@A@BC?AB@BC@C@C@CCABB=ACBBB=B:;<CCBBBC?;;9;CE;C;;8;A=??@?<@ABB<@@@?BB@AACCG@CCACC=@>@=??3:9.9?8ABBBBBBB?BC?ABBB?BCAA?>??A?A?????9@?B@CD=BBBBBAB;;6:ACC>FACDDBBCBBC@BB>C?AA>AAA=A=@@<@BA>A>AA?@AABBBB>A=@:;:.9<=?@AAAABBAABC?@@9?>@=>?=2=@999*8<99
@N9IO0:00980:06015
TACGGAGGGGGCTAGCGTTATTCGGAATTATTGGGCGTAAAGGGCGTGTAGGCGCCTCGTATGTCTCATGTGAAAGCCCTCGGCTTAACCGGGGAACTGCATGGGAAACGGCAAGGCTTGAGTCCGGGAGAGGATAGTGGTAACTTCCCAGTGTAGCGGTGAAATGCGTAGATATTGGGAGGAACACCGGTGGCGAAGGCGGCTATCTGGACCGGAACTGACGCTGAGGACGCGAAAAGCCAGGGGAGCCAA
+
@@CE?BBCCC1BBBB@@A@DD@BC@B=A<@@<@B<BBBBC<BB<CBAA@>=878:=@ABCCBBBCBBBBBA;;96:@B9@AB>BB<@=A?BBB9B?B;;;A@CC?CE=AB>;<7<7;;ACBDCC7;;0;B;<5<:;95/)//3//)/:1779555;;<6<;;;4;B@BBBBBB@@=@A;<<4:5:??=?;;;7:CG>B@BB?BBBAABB?BA@B?C?@@@ABA0////)///;/444&4934444&49939<
@N9IO0:00983:06015
TACGTAGGGTGCAAGCGTTAATCGGAATTACTGGGCGTAAAGCGTACGCAGGCGGCTGAGTAAGACAGGTGTGAAATCCCCGGGCCTAACCTGGGAACTGCATTTGTGACTGCTTAGCTAGAGTCTGTCAGAGGGGGGTGGAATTCCACGGTGTAGCAGTGAAATGCGTAGAGATGTGGAGGAACACCGATGGCGAAGGCAGCCCCCTGGGATGAGACTGACGCTCATGTACGAAAGCGTGGGGAGCAAACAGG
+
AAAA?:9;.;;;@5:;AA;B?BB>9=+0+0@@@@<@AACD>BBBCABBC::8:A;@BB@@AB?BBAAC?AAABAA98999-9@/929:9>>CBC<C?B799???8?ABB?>?BC?899::99998778>>@:88888%72-2.5685B@B@AA@@99733=AA8@878>>>ABB>>>B588?A?@@@<@@@@<@AA?B>@?????@,?AA<A;;;@BBCCCBABBBBBBB@AA@@0;;AA@@@3;;:AB=@A@@
@N9IO0:00987:06043
GACGAACCGTGCGAACGTTGTTCGGAATCACTGGGCTTAAAGGGCGCGTAGGCGGGCTGACAAGTCTGGGGTGAAATGCCGCGGCTCAACCGTGGAACTGCCTTAGATACTGTCGGCCTCGAGGAAGGTAGGGGCATGCGGAACTGTAGGTGGAGCGGTGAAATGCGTTGATATCTACAGGAACTCCGGTGGCGAAAGCGGCGTGCTGGACCTTTTCTGACGCTGAGGCGCGAAAGCTAGGGGAGCAAACGG
+
@B?::5<=A;;:AB??::6;A>BB?A>AAAABA@;??5;;0:C;>ABBBDCACBB=BA@@@B=AABBBBA8ADDF?:;;@B;;:;BAA=A>A@A=@=@@?@9=9>?@@;;;A@@A<A=@DDBC?B?CA???DD:@?@BBB?B@BC@@@@<@@6;;AA@FCBB>BBCBC?CBAA@A@@@AA?A?A99499=>39999.9=><@AA@AAA9==3999+:===??AA???@BABAA@:@@@AAAA4????>8989
@N9IO0:00993:06023
TACGTAGGGGGCAAGCGTTGTCCGGATTTACTGGGCGTAAAGAGCGCGTAGGCGGAGATCTAAGCGTGGCCTGAAAGCCCCCGGCTCAACCGGGGAGTGCGGCTGCGAACTGGGTTTCTTGAGGACGATAGAGGAGAGTGGAATTCCTGGTGTAGCGGTGAAATGCGTAGATATCAGGAGGAACACCCGAGGCGAAGGCGGCTCTCTGGGTCGTACCTGACGCTGAGGCGCGAAAGCGTGGGGAGCGAACGGG
+
@@@ABCCDDD2DD?@@AA=ACC?C?CBJGECAAA<ABBCC>C@@@?@@<AB@CB@CCBBBCC@BA??@6:48=<<4:@@@@2A>BCCB?B@CCC::9BAAA?9;;ACC@AAAB6;;6:B?AAA@A??AA????499@@BD@B?B@C@A@=99999@@=@BBC?CCCBA>?>@AAABC>AA?B?AAAC<A@@<@A@5;5;;6;CCCBCCC=B@AABC@C;;;AAA;;;@BBB@@@:@AAABBB7A@?A@7;;A9
@N9IO0:01005:06037
GACAGAGGCCACGAACGTTGTTCGGAATCACTGGGCATAAAGCGCACGTAGGCGGCTAGGTCCGTCCGATGTGAAAGCCCCCGGCTCAACCGGGGAATAGCATCGGATACAGCCTGGCTTGAGGACGGTTGGGGTGAGTGGAACTCCTGGTGGAGCGGTGAAATGCGTAGATATCAGGAGGAACACCGGTGGCGAAAGCGGCTCACTGGACCGTTTCTGACGCTGAGGTGCGAAAGCTAGGGGAGCAAACGGG
+
A@B@?;;6;<@@@@<;;;5<;?ACAI@BCCCBBC>BCBBD;;:;;CAA@A@=:949@AC=@@<@@A>ABBCBBBB9::333$36:;;B@B=BAA6A?B99;BBAA?ABBA@@@?BB?CC?CCB@BCC?C6;;;.;A;;;C@C?CCC?BA=@@=@@BB@BCFD?AA@CAA@B@:::AA>BA>B><<<?B@@A>@AAA;@@@<?@@??@@<@@?BCD>AABBCCCBBBB?A@@???9?@@@ABB:BBBDD=BBC;
@N9IO0:01011:06044
TACGTAGGTGCAGGCGTTAATCGGAATTACTGGGCGTAAAGCGTGCGCAGGCGTTTGCTAAGACAGGTGTGAAATCCCCGGGCTTAACCTGGGAATTGCGCTTGTAACTGGCAAGCTAGAGTGTGGCAGAGGGGGGTAGAATTCCACGTGTAGCAGTGAAATGCGTAGATATGTGGAGGAATACCGATGGCGAAGGCAGCCCCCTGGGTTAACACTGACGCTCATGCACGAAAGCGTGGGGAGCAAACAGG
+
@BBCC:94<AA:;6;A@>A?BBA=@6;9;CCME>DCCDD>CCCBBBB@99299;;/;@AG?@A@@C?BBBBBC>BBCC:CC:@@5;5;=@AB;@=@;9::@A9=9=5;<@=AB9BBCAAA@::;@;@?A89::::#7;;@6:6:;B;;9;5@>>>;>@AA;A@BBBCCDCCCB::4:;4:4;BB>@B;;7;;C<@<@?>=?=?,888(4.438:;<<::::0.-6---66;;3?ABAAAA5?>?><3=?>4
@N9IO0:00968:06094
TACGAAGGGGGCTAGCGTTGTTCGGAATTACTGGGCGTAAAGGGCGCGTAGGCGGTCTTGTAAGTCAGATGTGAAAGCCCCGGGCTCAACCCGGGAATAGCATTTGATACTGCGAGGCTTGAGTCCGGGAGAGGATGGCGGAATTCCCAGTGTAGAGGTGAAATTCGTAGATATTGGGAAGAACACCGGTGGCGAAGGCGGCCATCTGGACCGGTACTGACGCTGAGGCGCGAAAGCGTGGGGAGCAAACAGG
+
CB@??:@AAA2BCDCBCC@AA>BC@C@C?BBCCC<??@BC=CC?CCCCDDC@CB?ABB>@@DACCCCCCAA@BBB0;:;:-;@9@A@?8?A9AB<B@EBBBCCC>CBBBAAABB>>:>C?BABBD>BB<B@@@?CBB?>?:?;?<@C999BBBAAAA?BBBA9@>=>>AABBAA>AE>B@BC<>:=<@<@@=DCD@C@AA>A@CBBCC?CA@B?B@@@AAAABB@@@?A??;;:0;;DBBBB9@@@AB=;;;?
@N9IO0:00968:06109
TACAGAGGGTGCAAGCGTTGTTCGGAATTATTGGGCGTAAAGCGCGTGTAGGCGGCTTTGCAAGTCGGGTGTGAAAGCCCTCAGCTCAACTGAGGAAGTGCGCCCGAAACTGCAGAGCTTGAGTGCCGGAGAGGGTGGCGGAATTCCCCAAGTAGAGGTGAAATTCGTAGATATGGGGAGGAACACCGGTGGCGAAGGCGGCCACCTGGACGGTAACTGACGCTGAGACGCGAAAGCGTGGGTAGCAAA
+
ABB;;;CC>@@?@:=9::;?A?DB?A5949;=@@:AAAAC<@??:<;<;::5:;5::>5<<=9<<:::355;BBB;@A@8AABABBCC?CCCBB@B>BBC;;;D7<;C;@:9;@AA@CC7A>999<6<;==><?8?@<@@=@59/9==/@6:==CCC?DBBC;C?CB<@88588<==-9>4945229?=FD=>>=05/7;4;6;>9<<79;=69<5;><9<A;::>>>>AB@@@6;<;;BC?DCBDCF<
@N9IO0:00971:06090
TACAGAGGGTGCGAGCGTTAATCGGAATTACTGGGCGTAAAGCGCACGTAGGTGGCGACGTAAGTCGGGTGTGAAAGCCCCGGGCTCAACCTGGGAACCGCATTCGAGACTGCATTGCTGGAGTACGGAAGAGGAGGGCGGAATTCCCGGTGTAGCGGTGAAATGCGTAGATATCGGGAGGAACATCAGTGGCGAAGGCGGCCCTCTGGTCCAGTACTGACACTCAAGTGCGAAAGCGTGGGGAGCAAACAGG
+
@CB:::CC>;;9A@@9:9>A=@@A?A>A>AACAB>???BB799??C?????:?A=BBCCBCC?BABBB;@@BB??69999-9@9::;B?B@BBD>C?C?CCCC?B:;:AAA@?A?:>?8848?999A?A=AAA<@@A<AA?A=A=AB:@<@;;;B;;5;<;;0;;<CAA@CBAA@BD>?@<A;?>>?>;;=155949.443990:=??8<=:;;;<<<6659995424=;///;8;/66>==0;;;;?6;:>8
@N9IO0:00973:06079
TACAGAGGGTGCGAGCGTTGTCCGGAATCACTGGGCGTAAAGGGCGTGTAGGCGGCTGGGTAAGCCGCGTGTGAAATCCCGGGGCTCAACCCCGGAACGGCACGCGGGACTGTCCGGCTAGAGAATGGTAGAGGCGAGTGGAATTCCTGGTGTAGCGGTGGAATGCGTAGAGATCAGGAAGAACACCGGTGGCGAAGGCGGCTCGCTGGGCCATTTCTGACGCTGAGGCGCGAAAGCGTGGGGAGCAAACAGG
+
BBC?@@CC<AA@??>@??4;:;7<@C@E@AA::9.9;:;B6;;0;B@;;;;49?;BAAA<AB>AA6;;@@@:::?;>@C<B@A4?>:;7:DD:C?C:;;6;:;;==>6><00//49)////5556;;49565949A@=@@494:6;69@;?>99:<<:9:49;@?ABCC@@@@;;;;=A=AC?AAA?B=??=A?@=A<AC?BCD<;;HE>C=AAA;A@ABB00000>;==@CCD=CCCCCCC9BBBBB:@@A=
@N9IO0:00982:06069
TACGTAGGGTGCGAGCGTTAATCGGAATTACTGGCGTAAAGCGTGCGCAGGCGGTTCGCCAAGTCAGGTGTGAAATCCCCGGGCTTAACCTGGGAATTGCGCTTGAAACTAGCGGGCTTGAGTGCGGCAGAGGGGGTGGAATTCCAGCGTGTAGCAGTGAAATGCGTAGAGATGTGGAGAACACCGATGGCGAAGGCAGCCCCTGGGTCGACACTGACGCCTCGATGCACGAAAGCGTGGGGAGCAA
+
AAABBBAB<ABBA<<<00,/2///,5=>:==00,/<///)/<A;>ABB;;8;A??<AAA?B?CBAAA=@@C;::)/9::.;;1;:)/)/)//:396;6;<<<<.55:3:>>>>>>6<B:==885>;69=@==>>>,80*0(/386///67:.0//8;<@@@7AABC??;AAA@@@@=0...33507:89087=173;;>>:?/???8>@A???>AA=0009;00/66:7==<A7=<<8988(76529
@N9IO0:00984:06077
TACGTAGGGTGCGAGCGTTAATCGGAATTACTGGGCGTAAAGTGTGCGCAGGTGGCCTCGCAAGTCGAGTGTGAAATCCCCGGGCTTAACTTGGGAATTGCGCTCGAAACTACGGGGCTCGAGTGTGGCAGAGGGAGGTGGAATTCCACGTGTAGCGGTGAAATGCGTAGAGATGTGGAGGAACACCAATGGCGAAGGCAGCCTCCTGGGCCAACACTGACGCTCATGCACGAAAGCGTGGGGAGCAAACAGG
+
BBAAACCD>??@BBBAAA?B@BCCAC@B@CBBBC>BBCCC>CDDBBBCCAA>AB?B@CCCCD>??AA@@@@@DDC>BBCB8@?8=@=?:???CD>B@B<????ACCBB<BBBBDDC9CCCCB@A@?>:?:00>>5000/>;@9B>=;AB@AA?BABA=ACCE>CCCCCCCC@@@@BC?BB@C?@@@?A=AA>A@@<@=AA@@900+09>3>*:45:>>@AA>@@@@;;;A@;;;6;AAABDD;CBCDG>BCC@
@N9IO0:00972:06134
TACGGAGGTGGCGAGCGTTGTTCGGAATTATTGGCTTAAAGCGCGTGTAGGCGGGACGGCAAGTGTCGGGTGAAAGCCTCCGGCTCAACCGAGGAATGGCCTGGCGGACTGACCGTTCTTGAGGCAGGCACGAGGTGGCTAGAACGACGGGTGGAGCGGGTGAAATGCGTAGATAGTCCGTTGGAATGCCAGCGGCGGAAAGCAGGCCACTGGGCCTGTCCTGACGCTGAGACGCGAAAAGCGTGGGGAGCAAACAGG
+
????:@@<<;2<:;9>==9>==;;4:50*00)/)/6188088?A@@AA@@;:@>+0//)/939:;8:0>8=88:)..)--(-(---:5<.44438.443:8=C?@@8000///)//:@B5;55.599455559?9==6;5555.599=>@6?>.955;5)5>=9099444:::<9444.43-3-3-4:;298684//)/9199//(3288===6B?<7448?==BBCBAA??=>>9:9:&9==@=<<144A?;33:94
@N9IO0:00973:06133
TACGAAGGGGGCTAGCGTTGTTCGGAATTACTGGGCGTAAAGCGCGCGCAGGCGGTTCTTCAAGTCAGAGGTGAAAGCCCAGAGCTCAACTCTGGAATGGCCTTTGAGACTAGAGAACTAGGGTACGGGAGAGGTGAGTGGAATTCCGAGTGTAGAGGTGAAATTCGTAGATATTCGGAAGAACACCAGTGGCGAAGGCGCTCACTGGCCCGTTACCGACGCTCAGGCGCGACAGCGTGGGGAGCAAACAG
+
@@@;;5;@@?,?@@@@CC>BB>AB=@<@:?@;;;0;@?@A;@AA;;;@@AC>;<7;4;;>@@=ADAAD;;:;BCF<ACI000@@>>@@<;;:>=8;:;=9?9?@9@AAAAA@@@AA5;;::;,9====5==99.69;;<>1616=<8==BBBAAA<<7;@@A<B@BCAAACCBB>AA?C@BB>BBC?B@A@?AAB@C@;;;@@@@AA?BC>BB?AA?AAA@???@A<@@@@AABBB@???=2=>9:9,9:8
@N9IO0:00974:06114
TACGGAGGGTGCAAGCGTTATCCGGATTCACTGGGTTTAAAGGGTGCGTAGGTGGGTTGGTAAGTCAGTGGTGAAATCTCCGAGCTTAACTTGGAAACTGCCGTTGATACTATCAATCTTGAATATCGCGTAGGTAAGCGGAATATGTCATGTAGCGGTGAAATGCTTAGATATGACATAGAACACCAATTGCGAAGGCAGCTTACTTCACGATCATTGACACTGAGGCACGAAAAGCGTGGGGAGCAAACAGG
+
BCBB=@@B;BA@@=@@@@@CHDACABB?????@?6<?*::6;>;;@CDA@@?AAA;A7;7;B@BBCBBBA?ACCG=CDCC>B9;;:.918?>??BG<?ACC8;;6;;@@@@BBCH;:;C?BB>BBAABCJAAA?BB>B;;9:?BBBB???AA?=@;:6;@BB9@@@B?BBBAC:;;;;@AAA;?;>+0+0)00;<19.988:<7;;=9:?;?;?:==465:@>959=;9999999&9==?=@@4??@@@<99:@
@N9IO0:00974:06121
TACGGAGGGTGCAAGCGTTATCCGGATTCACTGGGGTTTAAAGGGTGCGTAGGCGGGTTGGTAAGTCAGTGGTGAAATCTTCAAGCTTAACTTGGAAACTGCCGTTGATACTATCAATCTTGAATATTGTGGAGGTAAGCGGAATATGTCATGTAGCGGTGAAATGCTTAGATATGACATAGAACACCGATAGCGAAGGCAGCTTGCTACACAATCATTGACGCTGAGGCACGAAAGCGTGGGGATCAAACAGG
+
CCBA=?@A-;;@@9>A;;79@B=@6=?28783333&3:1::4;<(455544<7444)4395::7::9=0/0)////)/-63//)///)/)//5A,:;0555579;7<AA@D;:6;@8A==7;?8=AB=?@B<<;7;C=AAC7;4;A;9;:::99>???<=899-988<==>>@?999>>>@>>;?A@;A@@A><@@+0,00/;<6A@@A:;;;5;:9599=;BBA=;;79@;;;;049@@@AB9BBBCD=;;;4
@N9IO0:00981:06144
GACGAAGGATGCAAGCGTTATCCGGATTCATTGGGTTTAAAGGGTGCGTAGGCGGACTGATAAGTCAGTGGTGAAATCTCTCAGCTTAACTGAGAAACTGCCATTGATACTGTCGGTCTAGAGTATAGATGACGTTGGCGGAATATGACATGTAGTGGTGAAATACTTAGATATGTCATAGAACACCGATTGCGAAGGCAGCTAACGAAACTATAACTGACGCTGAGGCACGAAAGTGCGGGGATCAAACAGG
+
CCA@@;?;>:;;B?B@A@ABB<7;7>?7;@<:>?7==(33(37.334<@BB?BB?CC@@??@=@AA@@?A???@A<AAAB@A@AAA?B?B@@@BAC<B;;;?BB@BBBDCBBCBB?BBBBCBACECAAABBCCCC>B@A@=@>@@@DBAB<;;BBCC?CCDE?BCBC@BCCCC<::ACCCBB<??A5000+007:3=:=>>>;;6879:-9@@BBADC@@@A?999929>><==8@@BCC>>2C@BAB=?>?;
@N9IO0:00969:06177
TACGGAGGGTGCAAGCGTTATCCGGATTCACTGGGTTTAAAGGGTGCGTAGGTGGGCTTGTAAGTCAGTGGTGAAATCTCCGGGCTTAACCCGGAAACTGCCATTGATACTACGGGTCTTGAATTTTCTGGAGGTCAGCGGAATATGTCATGTAGCGGTGAAATGCTTAGATATGACATAGAACACCAATTGCGAAGGCAGCTGGCTACGGGAATATTGACACTGAGGCACGAAAGCGTGGGGATCAAACAGG
+
?@@B>AAE>AAAB@BBBC@CDC>B>::29>><<?9;?8@@9>;9///:///65<;6;B>CDC;:;@BCA@=?;:;,9BBB5;;)5;7<5<<4<8<<2<9:;9>:5>A<@ABBBDD=BBB?AB:CGG2BBA;:95;?:45@<A?CCBCA?A@:999:947398(943:7;=>@B::9B?>4447ABC>A>@6=<33,31733333.3;;;;=1848:=6888@?AA9909@ABBB?BBBBCEC;AB;;;.;??>
@N9IO0:00976:06177
TACGTAAGGGGCAAGCGTTGTCCGGAATCACTGGGCGTAGAGGGCGCGTAGGCTGTTTGGTAAGTAGAAGGTGAAAGATTCGGGCTCAACCCGAAAACTGCCTTCTAAACTGCCTTACTTGAGGGTCTGAGGGGAAGCTGGAATTCACGGTGTAGCGGTGAAATGCGTAGATATCGTGGAGAACACTCGTGGCGGAAAAGCGGGGCTTCTGGCAGACTCCTGACGCTGAGGCGCGAAGGCTAGGGGAGCAAACGGG
+
=@@A@?<?DD;CC?B9;;;@<=:@<@:CCBCDGD?;;;CCCCC>CCAACCA@AABCC:A?9929==00,0:>>>?8@@?>:;;,09==:=@+/07<+<<992:20<9A3>0//7<7>=B>BB@@;?@@@@CAB9A7AB;;7;=A>A@@@?C@@@@@@<??A?8@A:::BBA@=000/0)/>>6;;873///0//(/00&//333&33-3332:9:;;9:49<<<::555=?;;;BB@B7977777*7<<<A9>;?6
@N9IO0:00980:06160
TACGTAGGGGGCAAGCGTTGCTCGGAATTACTGGGCGTAAAGGGTCCGTAGGCGGTCGAGCCAGTCGGCGGTGAAATCTCCCGGCTTAACTGGGAGGGGTCCGCCGAAACTACTCGGCTGGAGGGCTGAAGAGGGGAGTGGAATTCCCGGTGTAGCGGTGAAATGCGTAGATATCGGGAGGAACACCTGAGGCGAAGGCGGCTCCCTGGTCAGCACCTGACGCTGAGGGACGAAAGCTGGGGGAGCAAACAGG
+
@@@??:;;;;*<@8=BCB>BBBAC:C9B@BB@A@:@;;<C6CC=CC:<6<?9BCACCC@A@>AACBC;;;?C;;;8:69DD>E9;<@D?BBAB;;;9<&447;@?BCC7CCCBBBC@BBB8BBB>BECD9BBBDD9BBCC?A<?<>@9@>CAABBCC:BBC>7BB?@?CCC>>8::;3>>9=:===;@>BB8@::5939;.44;;3;<8:?;;::<7:3448455:;=1:554<4<555===+54<<<3;:<7
@N9IO0:00989:06178
TACGTAGGGTGCGAGCGTTAATCGGAATTACTGGGCGTAAAGTGTGCGCAGGTGGCCGCGCAAGTCGAGTGTGAAATCCCCGGGCTTAACTTGGGAATTGCGCTCGAAACTACAAGACTAGAATATGTCAGAGGGGGGTAGAATTCCACGTGTAGCAGTGAAATGCGTAGAGATGTGGAGGAATACCAATGGCGAAGGCAGCCCCCTGGGATAATATTGACGCTCATGCACGAAAGCGTGGGGAGCAA
+
BAAA@9994:@?BAA?@@<@=@CD?B>B>AAAAC>CBBCD<B9;:BAAAICACC?B@BBBBB>@@BBBBCBCBBB=BBBB8BB=BC?C<@@>BB<B?C<@?9:8ABB=8BCCC=8B=BBBBB?AB???@@?<<;;;;&;@@@;A=B?BBBAAACDC@@A<BC;AABA@CCBAACCBB>::8;?BBC@C:;;?BAB=B69;?@A=>+>DC=CDC?BBB;@@A;;:BBA@@AB@A@;@@AAIHJ9BAA>@
@N9IO0:01003:06169
TACGGGGGGGGTAAGCGTTGTTCGGAATTACTGGGCGTAAAGGGCTCGTAGGCGGCCAACTAAGTCAGACGTGAAATCCCTCAGCTTAACTGGGGAACTGCGTCTGATACTGGATGGCTTGGATCCGGGAGAGGGATGCGGAATTCCAGGTGTAGCGGTGAAATGCGTAGATATCTGGAGGAACACCGGTGGCGAAGGCGGCATCCTGGACCGGTATTGACGCTGAGGAGCGAAAGCCAGGGGAGCAAACGGG
+
A@@CDDDDDD"BB6;:@@<@C@BB@C@C@CBB@@:?@>@A:@@;@AAFFEE@A@?@@C@CBB@BCCCCCCBBBCC>CCG=BBBCBC@C@CCCCC9C@CCCBBACB@>@A?::6;@@>AA=B?BCCAEM>CBBAB=;;:@@5;7;<@>AB?BCBAAAC@CCCB>>??@?@??=?>>>@=@A<?=@@@@DAAA?@ADAD@CC@CA@?=?@=@?;@>A@A=@@@@AA;;<?CAC;;;0<@<A@A@3;;<BC<AAC;
@N9IO0:00969:06224
TACAGGAGGGTGCGAGCGTTGTCCGGAATCACTGGGCGTAAAAGGGCGTGTAAGGCGGCTTGCTAAGCCGCGTGTGAAATCCCGGGGCTCAACCCCGGAACGGCACGCGGGACTGGCAGGCTCGAGTGTGGTAGAGGCGAGCGGAATTCCTGGTGTAGCGGTGGAATGCGTAGAGATCAGGAAGAACACCGGTGGCGAAGGCGGCTCGCTGGGCCATTACTGACGCTGAGGCGCGAAAGCGTGGGGAGCAAACAGG
+
:=@00)/77.7/3333333-338-3-4.4844333(398888&33(366--,(,(,,(--39888-//)////8/44:3;;<6=A>2>>>>;@>>/<9A466:=><BAAA;@000:0;;5;??:9;;;:@49:BBC?CCBA@B6:6;8@:CB?B@AABBC>>A0:.454=?@95884=A=9B?BD?BBB>B?AB>BBC@B?BB=BAABBBBD:?8@<166@<A<B==6556:44444(45<::@B8BBCCG>@@A=
@N9IO0:00973:06216
TACGGAGGGTGCAAGCGTTATCCGGATTTACTGGGTTTAAAGGGAGCGCAGGCGGACTGGTAAGTCAGTGGTGAAAGCCTTGAGCTTAACTCGAGAACTGCCATTGATACTATCAGTCTTGAATGTTGTTGAGGTTTGCGGAATGGGTCATGTAGCGGTGAAATGCATAGATATGACCCGGAACACCTATTGCGAAGGCAGCAGGCTAAACAAATATTGACGCTGAGGCTCGAAAGCGTGGGGATCAAACAG
+
BACC?CEE@BBBB?AAAB?CBB5;5::9-:=999/9A/99/8919?@AABD@BB?@@A@=::7;;>BBCC?BBB@7>B=A=:97=:5:7;;<<54438888.547;?;543:453;99;6;;1733244.4445;<4==@<A;?>@8@=====879>8=:;;0443::?=9=888344(4.45::;7<>>9<B==:=:>=====7<444)4;;2=;;5;<<;;554<5:88333(3333333&333<9088@
@N9IO0:00976:06246
TACAGAGGTGGCAAGCGTTGCTCGGTATCACTGGGCTTAAAGGGCGCGTAGGCGGTGCGGTGCGGTTTCGGTGAAATCCCTCGGCCCAACCGAGGAACAGCCGGGGCTACGGCCGCACTCGACGGCATCAGGGGACAGTGGAACTCCCGGTGGAGCGGTGAAATGCGTAGATATCGGGAGGAACGCCGGTGGCGAAAGCGACTGTCTGGGGTGCCTGTGACGCTGAGGCGCGAAAGCCAGGGGATCAAACGGG
+
BCCAA@C?CC@BB9::BB=???>>9=?>?@@AAC;@B=??9?D=BCAABBB>AA>@ABB?AACC=@@<@C@CDDC=@@A0;;;5;B>C?C@BBB?B?BAAA;AAA3A9:;;4:9>?>?@ABBBB?ABACCCMG;BBBABA=@=?BBB=B=@@6:::B?B@A@9@?@A@@@@@@@;;;0;A?CAECD?B>@=;<9::.;A@@@A@BA<;;;.;A@=ABDBCBCBA;<;=@@;;;E0;9298==399BBD999?8
@N9IO0:00977:06246
TACGAAGGGTGCAAGCGTTACTCGGAATTACTGGGCGTAAAGCGTGCGTAGGTGGTTCGTTAAGTCTGATGTGAAAGCCCTGGGCTCAACCTGGGAATGGCATTGGAAACTGGCGACCTAGAGTGCGGTAGAGGGTAGTGGAATTCCCGGTGTAGCAGTGAAATGCGTAGAGATCGGGAGGAACATCCGTGGCGAAGGCGACTACCTGGACCAGCACTGACACTGAGGCACGAAAGCGTGGGGAGCAAACAGG
+
??B994:B<;;;B?B@?@?C@@@B>=285:?ABD????CC=B@@@A@@@AA@@?>??AAB<@<@DCCC@CBCC>>06;<4BC@8BBEF:E:DF@7<9<B:BBB>B>BC=CBB>BBDC@FCCCC@@@B@@@@BBC<BBB??<@?C=@@<@@BBBBB???BBBC<@ABBDC@@@=>>=A:??=?=AAAB?DBB?BCC@B?BFCBBBA?AA?AA<@@B;;;CCB@AAAB@<@BBBBB<B@AABBB3AA>AA=AAA@
@N9IO0:00988:06210
TACGAAGGGTGCAAGCGTTACTCGGAATTACTGGGCGTAAAGCGTGCGTAGGTGGTGAGTTAAGTCTGTCGTGAAAGCCCGGGCTCGAACCTGGGAATGGCGATGGATACTGGCTCGCTAGAGTGCGGTAGAGGAGAGTGGAATTCCCGGTGTAGCAGTGAAATGCGTAGAGATCGGGAGGAACATCAGTTGCGAAGGCGGCTCTCTGGACCAGCACTGACACTGGAGGCACGAAAAGCGTGGGGAGCAAACAGG
+
??9:;5::,4949.4:>A7@<BBC?A?@;?A::9/38444(44::;=@<<<>=B;CB=B??C?AAABABACBAAB0<00+0;)/////)/279;183-,(,,,-/279;<<<8<;;;<<==666==>8<;5957:3333328498<=7=9=====8668///(//9;;;>=887333(37,3,33337884333:6;,3347883339,33289889:887AA>9437,9883333&444<<<<2<<>>>5;;:7
@N9IO0:00990:06232
AACGTAGGTACCGAGCGTTATCCGGATTCACTGGGCGTAAAGCGCGTGCAGGTGGTTTGGTAAGTCGGGCATGAAAACTCTTGGCTCAACTGAGAGAAGCTGTTCGATACTGTCAGACTCGAGGGTGTGAGAGGGAGGTGGAATTCCGCGTGTAGTGGTGAAATGCGTAGATATGCGGAGGAACACCAGTGGCGAAGGCGGCCTCCTGGCACACTCCTGACACTCAGACGCGAAAGCTAGGGGAGCGAACGG
+
9*:AAAB?BBC=@;;8BB?BBB?C@BB?@@@??=6=@@@@9@@?@?@?@;;5;C=BD<B?BB@BAACC=AAA:<;<.;A@@<A?DCBB@BA@@AA@@6:;AAA?BBECBBBBBBAAAACAAAAB=AAAFCBBAD=BB?AA=A>B>B=??ABBBBCBC?BBBD=BBCCBBBBAA@@AA=AA?B?AAA?BCBB?BBD>A=AC>C=;;5;?<AACCBBB?B<;<A@BBBCBB@B;;;0;;A@@@@3?A@@@;ABB
@N9IO0:01007:06218
TACGGAGGGTGCAAGCGTTAATCGGAATTACTGGGCGTAAAGCGCACGCAGGTGGCTGAGTCAGTCGATTGTGAAAGCCCTGGGCTTAACCTGGGAATTGCAGTCGATACTACTCAGCTAGAGTATGGGAGAGGGTAGTGGAATTCCCGGTGTAGCGGTGAAATGCGTAGATATCGGGAGGAACATCAGTGGCGAAGGCGGCTACCTGGCCCAATACTGACACTCAGGTGCGACAGCGTGGGGAGCAAACAG
+
B<=<8@?:0@?=>5@@A@:B:BBC6?-8-3:<<;4>??CA8D@;@BCA?BD75:45<A>CDDBBCCC@?7@ACB@29:5)5:5)5A4A4B9BA<6B:C9BB>>BBA=CCCCCCBBA<ABBA@@?@@@:4@@??<4A@A@A7;8A8B<5B8AABAA?@6@@:=6BBCBBBBBBAA::;5AB7A:BB@;@@;@;?C@<>;<;7?=@<644.48087;;;;;;::::::A6:9733333393333&37=7;3339
@N9IO0:00978:06283
TACGAAGGGGGCTAGCGTTGTTCGGAATTACGTGGGCGTAAAGGCGCGCGCAGGCGGTTCTTCAAGTCAGAGGTGAAAGCCCAGGGCTCAACCCTGGAATGGCCTTTGAGACTAGAGGACTAGGGTACGGGAGAGGTGAGTGGAATTCCGAGTGTAGAGGTGAAATTCGTAGATATTCGGAAGAACACCAGTGGCGAAGGCGGCTCACTGGCCCGTTACCGACGCTCAGGCGCGACAGCGTGGGGAGCAAACAGG
+
CCCCA:@??=,?@@@BAC<@?<?@2;4:8:4444:044444)55555599:5@9B@.9.5559?:?::?@A<<=BAD8CC>6>:>7=??@199.9=5=:9;2:3=8,7:?=A>@A??;@::===0999>90;<@@=<@999@>@9?8=2994449;::<056<<4<8555<A?===1992714?;?AC=A@?@<@@A=?=:;2:99999424909A5;;9666>>>>@@?BBC@@?@@999===0==@@@,9994
@N9IO0:00990:06304
TACGGAGGGTGCAAGCGTTATCCGGATTCACTGGGTTTAAAGGGTGCGTAGGCGGGCAGGTAAGTCAGTGGTGAAATCCTAGAGCTTAACTCTAGAACTGCCATTGATACTATCTGTCTTGAATATTGTGGAGGTAAGCGGAATATGTCATGTAGCGGTGAAATGCTTAGATATGACATAGAACACCTATTGCGAAGGCAGCTTACTACGCATATATTGACGCTGAGGCACGAAAGCGTGGGGATCAAACAGG
+
CC:;8;AB;@@>?;@AAA@BBC@D@??<??>?AC>CC<A?8@<8:?@BCBC?CCD>CCC?BC?BBBDCCC@CDCB=AC7?ABBAA@>@=??>CBBB?C;:;?AA789AABAAAA@??AA@AB@CBB?B?@<?@;@A>B?@=??A:::@@A;:;A?@@>???A5::????@@A?;;;::?@AB??@C@A@@5;;?@<@=A;;;B>A@B@999@@989>49:AAA@@;;7;BA@@@5::8<<<>6?A?@A8999:
@N9IO0:00993:06291
TACGTAGGGGGCTAGCGTTATCCGGATTTACTGGGCGTAAAGGGTGCGTAGGTGGTTTCTTAAGTCAGGAGTGAAAGGCTACGGCTCAACCGTAGTAAGCTCTTGAAACTGGGAAACTTGAGTGCAGGAGAGGAAAGTGGAATTCCTAGTGTAGCGGTGAAATGCGTAGATATTAGGAGGAACACCAGTAGCGAAGGCGGCTTTCTGGACTGTAACTGACACTGAGGCACGAAAAGCGTGGGGAGCAAACAGG
+
C@???:;;;;*4<<>BBC@CBB@B@BCE>BBBBD=BBBAD6;;6;B=@ABB>BA=AC=BC?B@B@@?C<@>@;;;.;5;CBBC@CCCEAC=@@AAAA=@@BBB?A@?<@CCE?FE=CC@CBBBCCBA;>@::7:C;CBB?B>B>B?BCDBBBCC@A?ACCD>BBBCCCCCCDDACC?@@696:>>;?ABABCCC?C=::6;AA9ABC?AB@?@A?ABAAA???A?>8<?99999&9=:9733&37@@A9@::5
@N9IO0:00996:06267
TACGGAGGGCGCAAGCGTTGTTCGGAATCACTGGGCGTAAAGCGCTTGCAGGCGGCTTGGTAAGTCGGGTGTGAAATCCCGGAGCTCAACTCCGGAACTGCACCCGATACTGCCTCGCTAGAGTCCCGGAGAGGATGGCGGAATTTCCGGTGTAGAGGTGAAATTCGTAGATATCGGAAGGAACACCAGCGGCGAAGGCGGCCATCTGGACGGTGACTGACGCTCAGAAGCGAAAGCG
+
@@BC?BAB<<;:@=AAAB?BB=@A<?7:;BBCDD=ACBBE;;;BAE@CCEC@AB>BC@C?CC>AA@@@;@BBCEC>BAB8B=BAA@CB6;;;7;<B:A;:;@@B8A@A::;BB>AAA@AAA9::AA=A=@=??6?;>;AA>A?BB>B?B?BA>><0000@AA8B=BBBB@@@BBBB<?;<1718>>:?@@@;?>>8=69;5;:=<;:;7;;B:=>B??877>@>==BB5;;885'2::
@N9IO0:00998:06276
TACGGAGGGTGCAAGCGTTATCCGGATTCACTGGGTTTAAAGGGTGCGTAGGTGGATTAGTAAGTCAGTGGTGAAATCCCCGAGCTTAACTTGGGAACTGCCATTGATACTATTAGTCTTGAATACCGTGGAGGTCAGCGGAATATGTCATGTAGCGGTGAAATGCTTAGATATGACATAGAACACCAATTGCGAAGGCAGCTGGCTACACGAGTATTGACACTGAGGCACGAAAGCGTGGGGATCAAACAGG
+
ACCC?AAA<ABBC@CBAA@BBD<@;?@=@AABBD=BB<AA9AA9@?A@ABB@BC@CD@CDEC>BBBBBBCACCCC=CCBB8B@@@B8A8@B:BB=B?@@@A<@A?BBCBBB@B?@@@BB?BB@???9::@=A@=A@@A995:?A@AAAAA???AA@A;AAAA8?:AA=A@A?@BBAAAB????:9939398>?;=8;6<<<;73,3333888>9>=B>B@=?@@?@B<::9AAC=B99:BCC:BAAAC8?:=4
@N9IO0:00998:06291
TACGAAGGGGGCTAGCGTTGTTCGGAATCACTGGGCGTAAAGCGCATGCAGGCGGATCGATAAGTCGGGGGTGAAAGCCCGAGGCTCAACCTCGGAACTGCCTTCGATACTGTCGATCTTGAGTCCGGGAGAGGTGAGTGGAACTCCGAGTGTAGAGGTGAAATTCGTAGATATTCGGAAGAACACCAGTGGCGAAGGCGGCTCACTGGCCCGGTACTGACGCTGAGATGCGAAAGCGTGGGGAGCAAACAGG
+
?>@@=4:;;;)4<<=<CC@CC@CC@E?AA@AABC=B@AAC7;;ABB;:;BB@CEAA@@B@?<8<<99999)9@@@3::C<AAA;?@;:599>;:49>AAAA=@@@@@@BB::;@@@AAA=@::9:49>8>99:499959=9>8=>@799B@BBBB;;8;CCC>C@CBAB;::AA?@@;?9;929@A?AB@@;@@?<?<;;4;;;;@@B5;;6;=AABBAAAB>000/<977>==8?<<<>?>/55>==5===9
@N9IO0:01007:06283
GACGTAGGGTCCAAGCGTTGTCCGGATTTACTGGGCGTAAAGAGCGCGTAGGCGGTCTATTAAGTGTGAAGTGAAATCTCCAGGGCTCAACCCGGAAACTGCTTCGCATACTGATAGACTTGAGGAATGCAGAGGTTTGTGGAATTCCTGGTGTAACGGTGAAATGTGTTGATATCAGGAGGAACACCCATGGCGAAGGCAGCAAACTGGGCATTATCTGACGCTGAGGCGCGAAAGCGTGGGTAGCAAACAGG
+
BBBCCCCC<A@:@<@ABB@CCC?C?BAA<ABBBB<BBB@A:@999???>?>;9949A@>@;?;A@BBAB@CCCCC=CBBB?CDD<AABB?BB<A?AA=B?@@A?@??BBBBA?????>BB?BBB?B?8:9A@=>29:,9@A=A>A?C?BB?BBAA?AA=AABC>9:9AA@DCBBBB@@;993:9=@@B>B@@=>=</618A@AAB:@;:;3;=<8=>?;;;@??AA??<?@@=<<6=>>===5==>=CD:AAC=
@N9IO0:00970:06330
TACGGAGGGTGCAAGCGTTATCCGGATTCACTGGGTTTAAAGGGTGCGTAGGTGGGTTGGTAAGTCAGTGGTGAAATCTCCGAGCTTAACTTGGAAACTGCCGTTGATACTATCAATCTTGAATATCGCGTAGGTAAGCGGAATATGTCATGTAGCGGTGAAATGCTTAGATATGACATAGAACACCAATTGCGAAGGCAGCTTACTTCACGATCATTGACACTGAGGCACGAAAGCGTGGGGAGCAAACAGG
+
A@CD@BBC=BA@D>@@@@?CCC?C=??49<:<9<588(44(4:3;;;<>@@=ABB:B:C9??:BBBBBBC@CCCF@E;;;>AA<<54;28?2878C<A??@<A>:>>?999BCCC@DCC6;;5;;BBABCBCB?BB?AAA<@<??AA:::9;;:000+0:::3/433-3;:89845<:<<;?:>:<./)/)//88)/)/44:<5:;?:;;;<<<<<<7;:9;>999:9>AAAAA;@;;;;;;.;A@A@8@;;5
@N9IO0:00990:06340
TACAGAGGGTGCAAGCGTTAATCGGAATGACTGGGCGTAAAGGGCGCGTAGGCGGTAAATTAAGCTGGAGGTGAAAGACCTAGGCTCAACCTGGGATAAGCCTCTAGGACTGATGTGCTAGAGTAGGGTAGAGGGAAGTGGAATTTCCGGTGTAGCGGTGAAATGCGTAGATATCGGAAAGAACACCAGTGGCGAAGGCGCTTCCTGGACTCATACTGACGCTGAGGCGCGAAAGCATGGGAAGCAAACAGG
+
CC@@@@BC9:;9818===;@=@AB>A=@@BBCDH?BBBBD>EF?BBA@ABB?;;5<@@8@<@;@@?A>>A5@@@@<ACB?BBB@CCCCACACFL?CCD=BB8:::>?4?AABBA::6@:58BBA>9919A@AAB=A7;;B>B?BD>E@DAAA@BCAB9CCC>7CDBCBB9;:@@<<:AB<BA?A??<@;997A?A>A?B;;98@8>?:>??@@@@CB@?@AB?@?A=9;;;;;0:=?AAE=A>@;;;6;@A>
@N9IO0:00995:06325
TACGTAGGGTGCGAGCGTTAATCGGAATTACTGGGCGTAAAGCGTGCGCAGGCGGTTCGTCGTGTCCGATGTGAAAGCCCCGGGCTCAACCTGGGAATGGCATTGGAAACTGGCGGGCTTGAGTGTGGCAGAGGGGGGTGGAATTCCGCGTGTAGCAGTGAAATGCGTAGAGATGCGGAGGAACACCGATGGCGAAGGCAGCCCCCTGGGCTGACACTGACGCCTCAGGCACGAAAGCGTGGGGAGCAAACAG
+
BBBBBABE=9:9CAAB994;=AAB=C4:7;BBBC?CBBBF?CAAAA@CAA@@BC?C@BCCCEBBAB?BA??@@?=6<;88+==5<?::586<<9(3-394@9949AEE8CDEADEG?BB?BCC;;:A<>>:99@@@@'9;:@4;.:4;4>:>??=8:9<=<=1437A?@A@???A@B678/36:9:7CAAA>@BA?B<@>98777'3;;/9998878889<33,3833,33;<B?6BAA????5?CCEA<>>@
@N9IO0:01005:06320
TACAGAGGGTGCAAGCGTTGTTCGGAATTATTGGGCGTAAAGCGCGTGTAGGCGGCCTTGCAAGTTGGGTGTGAAAGCCCTCGGCTTAACCGAGGAAGTGCGCCCAAAACTACGAGGCTTGAGTGCCGGAGAGGGTGGCGGAATTCCCGGTGTAGAGGTGAAATTCGATAGATATCGGGAGGAACACCAGCGGCGAAGGCGGCCACCTGGACGGTAACTGACGCTGAGACGGCGAAAAGCGTGGGGA
+
A?B;::;;,4473-39?=?BB>BA?B@B?BB?A@9=?899.:<;=7:;9;@=AB>@=@>AAA6;;?AA9@@A;;;)555)5;<7<<15058<>@;A2;;99955)388+8::>>00*0:6:;>>>;8<6::444)49.445:.4.44)46;<;<565.5/77)/*00//77555555909<494:44.4433544349433-32894;<8:99788.44433338444444.44388+444//99+9
@N9IO0:01008:06338
TACGGAGGGGGCTAGCGTTGTTCGGAATTACTGGGCGTAAAGCGCACGTAGGCGGCTTTGTAAGTTAGAGGTGAAAGCCTGGAGCTCAACTTCAGAATAGCCTTTAAGACTGCATCGCTTGAATCCAGGAGAGGTGAGTGGAATTCCGAGTGTAGAGGTGAAATTCGTAGATATTCGGAAGAACACCAGTGGCGAAGGCGGCTCACTGGACTGGTATTGACGCTGAGGTGCGAAAGCGTGGGGAGCAAACA
+
@@CC@BBCCC3CCA@?BB@BC@BB?B?C8;;AAB;:;;@C::;CBC:9;@@?@@=@CC<@@A@AA;BABC?CBBA49;=BB?AAAA@B=@;9;@@A=@:9:8B>2605>@:9;@@;;;A9;;?BC=@A=BBBB@BBBB;;7;=A=B<@??B<>;;;<6;455)54555<=6969799.92556;<A:>B>@:>@=6:5//)/77//446>:AB8<=B?AA<;@AA;;6;@?>AA8;;BBBBB9AABBA=C9
@N9IO0:00996:06369
TACGGAGGGTGCAAGCGTTAATCGGAATTACTGGGCGTAAAGCGCACGCAGGTGGCTGAGTCAGTCGATTGTGAAAGCCCTGGGCTTAACCTGGGAATTGCAGTCGATACTACTTAGCTAGAGTATGGGAGAGGGTAGTGGAATTCCCGGTGTAGCGGTGAAATGCGTAGATATCGGGAGGAACATCAGTGGCGAAGGCGGCTACCTGGCCCAATACTGACACTCAGGTGCGACAGCGTGGGGAGCAAACAGG
+
??;:69@>;AC;94:@>><@<@CC=B5:49@?>@;:8:@A9>00000;;<9=@?;@BBBCCBBCCBCCD?@B?>D0;;5)5:5)592;50;@@A3>9>)//<<<=CBAAACB>@:;:95455<<A<<<4555;;1:<<95247A9@?49699::?@=498892=<8==B<=B@744>5<<9=9::555<<<7;;@8=555099=@>@@<BB=B?CBAA@@@@ABABB9><<<@:;9;;5555&5:<<=7;;;>
@N9IO0:01007:06393
TACGGAGGGTGCGAGCGTTGTTCGGAATTATTGGGCGTAAAGCGCGTGTAGGCGGTTTTATAAGTCTGATGTGAAAGCCCCGGGCTCAACCTGGGAAGTGCATTGGATACTGTAAGACTTGAGTACGGGAGAGGGCAGTGGAATTCCTAGTGTAGGAGTGAAATCCGTAGATATTAGGAGGAACACCGGTGGCGAAGGCGGCTGCCTGGACCGATACTGACGCTGAGACGCGAAAGCGTGGGGAGCAAACAGG
+
@@@@<@@D<;:9A@@::;<@BACDAG?B>BB@DG>:;:CC59:8:A;;;DB=;;5;;;.<@@>ABCCBBBBBBB=06<;;0A?8@>BE@D@DCD>B9=@;@BB>B@CCCBCBBB?B?@@9;:CBB<B<4AAAAA<BBBBE8C7B7@7BBBBAAAC?BBAA@C<BB:47BBC@@?4?A4::7<6A@A<@=??<?@B?B@DCAB?@?=AC9::@DB?@???=9988@?A@@AB;;;6;@?BBBB:BBCCC>CAB=
@N9IO0:01017:05779
TACGGAAGGTGCAAGCGTTAATCGGAATTACTGGGCGTAAAGCGCGCGTAGGCGGCTTGGTAAGTCGGGCGTGAAAGCCCCGGGCTCAACCTGGGAACTGCGCTCGATACTGCGGAGCTCGAGTACGAGAGAGGGGGGTGGAATTCCAGGTGTAGCGGTGAAATGCGTAGAGATCTGGAGGAACACCGGTGGCGAAGGCGGCCCCCTGGTTCGATACTGACGCTGAGGTGCGAAAGCGTGGGGAGCAAACAGG
+
;;BB<@4;5;@@A>B@@@@B@BBB>@>A3::=>>6:::BB5:;9;;;BAAA>;;7;D;A@BC@CCCAA:@:59@@49;EG<DM=AACD@C?BBF>D7;9>44455::@@;99A@=969@BBBBCAAACABC<;;;;;%;?>A<@=A?AA?CCBBCCC>ABBE>:;;AAA@@?:99=B7;;>B?AAA?A@CC@EED@B?BA<?@@@1@B@D@B@?@BBBBBB;;;;::>@@ABBE;;;AABBB5;:?BB=???<
@N9IO0:01017:05781
TACGTAGGGTGCGAGCGTTAATCGGAATACTGGGCGTAAAGCGTGCGCAGGCGGTTTTGTAAGACAGGCGTGAAATCCCCGAGCTTAACTTGGGAATGGCGCTTGTGACTGCAAGGCTAGAGTATGTCAGAGGGGGGTAGAATTCCACGTGTAGCAGTGAAATGCGTAGAGATGTGGAGGAATACCGATGGCGAAGGCAGCCCCCTGGGACGTCACTGACGCCTCATGCACGAAAGCGTGGGGAGCAAACAGG
+
AB@A@@@A:@?@AB@@@A4;7<AC=B8;;AAAC>BAACC=BBB;;;B@>@;:;5;;;&9?<8=BBDD?CAA??D=@@A@6A@@AA;?=@??BD<B?BB8>>;;,333499:=D:><?BB@@?@@;:99=9999999$9;;A6;097:;:555555;;;;<A4AAACBBBBDDBABC8;;=A=@BC?@?;;6;@B=@5:8>;<:>.;<<4<;3339;77<833,3>>;>?A@BBC<BBA@AAA.;;@@C>CCC?
@N9IO0:01035:05767
TACGAAGGGGGCGAGCGTTATTCGGAATCACTGGGCGTAAAGCGTGCGTAGGCTGTTCTGCAAGTCAGGAGTGAAAGCCCAAGGCTCAACCTTGGAAGCGCTCTTGAAACTGCAGGACTAGAATTTGGGAGAGGATAGCGGAATTGTCAGTGTAGCAGTGAAATGCGTAGATATTGACAGGAACACCAGTGGCGCAAGCGGCTATCTGGACCAACATTGACGCTGAGGCACGAAAGCGTGGGGATCAAACAGG
+
;:BBA=BBBB2BA@??@@=?A=;:6:<@@BBCCD>?@@CD>BBDCC:;:AA>BA@C@D@A@C@BBCCC@CCCCCC:;;F7;7<>@AA@>B?B>B@B?B;;:??>=;<;/:==9;:?BBA@@@@CC>CC=C=BB?989ABB=A>A>ABBBBBBBBA>??C>@@6///:;>>???>6;@ACB?B?BBB@BBBB@BBA@=AAA;???:99@;AA?B=@@B=@@D;;;A;;7;BBDBC;A@A;;;;.;@@CC>@C@@
@N9IO0:01036:05793
TACGAAGGGTGCAAACGTTGCTCGGAATTATTGGGCGTAAAGCGCACGTAGGCGGCTTAGCAAGTCGGATGTGAAATCCCTCGGCTCAACCAAGGAAGTGCATCCGAAACTGCTGAGCTTGAGTACGAAAAGAGGATCGCGGAATTCCCGGTGTAGAGGTGAAATTCGTAGATATCGGGAGGAACACCAGTGGCGAAGGCGGCGATCTGGGTCGATACTGACGCTGAGGTGCGAAAGCGTGGGGAGCAAACAGG
+
0>>00,/:17=<?;50007@:>B=?=?C?AA?BD>@@;>>3899;A@AACC??><?C@AAAC<??@@<@;;;CCC=BDC>C@@=@CBBAB@C@CBD@CBBC@B@=@AA:BBABAB@@@B>BBAAC@;;;;*;?==>CA@AA=@=@;@?8@=???AA:95:@@A;A>BCB@?@B@@@BB<::7:?BCC?CA@@=@AA>A@@@=<;;AA@CB=ABBCCCBCCBCBCCBCC?BBB;;;7<BCCCDF;BABCC=@@@@
@N9IO0:01045:05782
AACGTAGGACGCAAGCGTTATCCGGAGTTACTGGGCGTAAAGGGCAGGCAGGCGGACTGCTAAGTTGGGTGTGAAATCTCCCAGGCTTAACCGGGAGGGCGCATCTGAGACTGGCAGACTGGAGGGCAGCAGAGGAGCGTGGAATTCCGGGTGGAGTGGTGAAATGCGTAGAGATCCGGAGGAACACCAGAGGCGAAAGGCGGGGCTCGTGGGCTGCACCTGACGCGTGAACTGCGGAAAAGCCCAGGGGAGCGAA
+
>6@BBBB@B;::A8::BB@BCC?A=??=:<<888*7@>>?;@B;B>><>@?;@?=@BCCB:879C=@?=BBBBCE>BA@@@9??9>C<@<@4993;AB<BCCCCB@@ACBBBB?AAAA;;;;@@@9A;:95===9=BCCCC@I@B?B?BB<AA=ABBB?BBAA<AAAABAABB<9929::9298=::5<55/47::;)/)////'/9/5555)5999=>9=<990//::<2/4///)///&///(39::+:44595
@N9IO0:01051:05772
TACGAAGGGGGCTAGCGTTGTTCGGAATTACTGGGCGTAAAGCGCACGTAGGCGGACATTTAAGTCAGGGGTGAAATCCCGGGGCTCAACCCCGGAACTGCCTTTGATACTGGGTGTCTCGAGTCCGGAAGAGGTGAGTGGAATTCCGAGTGTAGAGGTGAAATTCGTAGATATTCGGAGGAACACCAGTGGCGAAGGCGGCTCACTGGTCCGGTACTGACGCTGAGGTGCGAAAAGCGTGGGGAGCAAACAGG
+
AABAA?BCCC3CCCCD@@=@A=@>=?4;4:;;;9.:9;?A;>>>>@;:9A@<AB8;9??B9C@BABBBBB;BBBF999D?DCD8;;9=3===+=;@=@???=@<50//0/00/)//45559::9927)/)/9:3:9:::=.9478<679555=>===:;::;(3-333337337-3848:6=:8=?;>=>?<A@B@C@CC?980000/)/;3<689554;;934444.4444444&48444=>/;555>)4494
@N9IO0:01060:05801
AACGTAGGACGCAAGCGTTATCCGGAGTTACTGGGCGTAAAGGGCGTGTAGGCGCGCTGCAAGTTCGTCGTGAAAGACCCCGGCTCAACCGGGGGAGGTCGAGGGAGACTGCGGCGCTGGAGGACGGTAGAGGGACAGGGAATTCCGGGTGTAGTGGTGAAATGCGTAGAGATCCGGAGGAACACCAGTGGCGAAGGCGCTGTCCTGGGCCGTTGCTGACGCTGAGACGCGACAGCATGGGGAGCGAACGG
+
9-;:=::6>/00:160888ABB=@=:993::??C=:;;CC=BC=ABA;;;;@::9@A@???9>=9;;;==9;9@699444&3-38996;-3333$385;<>>>A8;:;@;;;@;?;::;4;;5;@A?>@@BB@6@@;;;0;>@=@5;;0;@ABCBC@CBBB=AA@@?????BBB>A=;;5;<@@@>ADBC@GBB?C?B;;;BCB?BDD>B?AC@B@ACBAEDBBB@A@@@;;;BBBA;;;;.;?A@@<;;<
@N9IO0:01015:05858
TACGTAGGGTGCGAGCGTTAATCGGAATTACTGGGCGTAAAGCGTGCGCAGGCGGTTCGCCAAGTCAGGTGTGAAATCCCCGGGCTTAACCTGGGAATTGCGCTTGAAACTAGCGAGCTAGAGTGTGGCAGAGGGGGGTGGAATTCCACGTGTAGCAGTGAAATGCGTAGAGATGTGGAGGAACACCGATGGCGAAGGCAGCCCCCTGGGTCAACACTGACGCTCAGGCACGAAAGCGTGGGGAGCAAACAGG
+
BBCBA@@C<9;:A@@@AB?B@BBB?A7;6;AA@D?BBBBB=BBBBCCBCCC@CC@C?B@@=@?AA:;;?BBCCCD=B@@@-::.;B>B?BACCC=C@FACCBB=:==@7==>>==AABCAAAB@@@@<@@@BCBBAB':949=@<?>BBBBBAAACBBBCCC>CCBBAAACBBAAAB>A@?C@BBB?A@==3:77-35<<77333$38;1;<@>BB@@BA9999<99298988=<B888CEE;@@@@@8;;;=
@N9IO0:01025:05825
TACAGAGGGTGCAAGCGTTAATCGGAATTACTGGGCGTAAAGCGCGCGTAGGTGGTTCGTTAAGTTGGATGTGAAAGCCCCGGGCTCAACCTGGGAACTGCATCCAAAACTGGCGAGCTAGAGTATGGTAGAGGGTGGTGGAATTTCCTGTGTAGCGGTGAAATGCGTAGATATAGGAAGGAACACCAGTGGCGAAGGCGACCACCTGGACTAATACTGACACTGAGGTGCGAAAGCGTGGGGAGCAAACAGG
+
BBC@A@BE=;;9A9>?@?=?=@@A>A6;6;@@@C?CBACE;A;;;B;;;CC@AA=?=@?>;@=@B@B>A;::@A@8;;44&4;4==AB?B@AAB<A?AA?@=?>9?BB6CBA?AA???B@A?@?BBC?AAABDF>@@=>?;?>A?;B????BAAA??<?>>>7888::7:9;?;;:<A;?:>;==<9>>661889/2266:@=>><>A:>>;:5:=:;;====<==@;?>?===4=889>BB6C???D;AA@2
@N9IO0:01027:05821
TACGTAGGGTGCGAGCGTTAATCGGAATACTGGGCGTAAAGCGTGCGCAGGCGGATTGTTAAGCAAGACGTGAAATCCCCGGGCTTAACCTGGGGAATGGCGTTTTGAACTGGCAGTTCTAGAGTGTGTCGAGAGGGGGGTGGAATTCCACGGTGTAGCAGTGAAATGCGTAGAGATGTGGAGGAACACCAATGGCGAAGGCAGCCCCCTGGGATAACACTGACGCTCATGTACGAAAGCGTGGGTAGCAAACAGG
+
A@@@>??@;@CCDBA9:9;@<@BB?A6;;BBBB=;;<CD=BCBBBAAAAA@BB>BB@CD@B@BCC=AA;;;?BB=BBCB6@>5==+0,0:0///&/168188888+896:?>;;;00*06>:;7333/0;000=@;===&:<7;6;8:2<9929:48::::<??>:?::;ABC?@@@:::599;@=999:>2992949.5.5955555$5AA2<<;265=>9;;9999999444:::)44448:14555>>265;6
@N9IO0:01058:05820
TACGGAGGGTGCAAGCGTTAATCGGAATTACTGGGCGTAAAGCGTGCGTAGGCGGTTATTTAAGTCAGATGTGAAAGCCCCGGGCTTAACCTGGGAACTGCATTTGATACTGGGTAACTAGAGTTTAGTAGAGGAGAGTGGAATTTCCGGTGTAGCGTGAAATGCGTAGATAATCGGAAGGAACACCAGTGGCGAAGGCGACTCTCTGGACTAAAACTGACGCTGAGGTACGAAAGCGTGGGTAGCAAACAGG
+
@@AA>AA@8;;;;5:999;B9A::.819-7777<885:<>6<;;;@>>=>?9;;098@=@8B?=CCCBC;66B??5AB==0<<099.4.46;<=5=:=555:990::::;<>>8;;8<9888333(39?>??A?A@@A@@<@<@?8?6;2;;99//0/67;035:A@=:9:9,7;=9?7<7<79::????A?@9:58>>::<??777>6985===1=7478;=;666(////78/89888;/54====5<477
@N9IO0:01063:05818
TACGTAGGGTGCGGGCGTTAATCGGAATTACTGGGCGTAAAGCGTGCGCAGGCGGCTCCTTAAGTCAGATGTGAAAGCCCCGGGCTTAACCTGGGAACTGCGTTTGAAACTGGGGAGCTTGAGTGTGGAAGAGGGGGGTGGAATTCCAGGTGTAGGCAGTGAAATGCGTAGAGATCTGGAGGAACACCGATGGCGAAGGCAGCCCCCTGGGCTAACACTGACGCCTCATGCACGAAAGCGTGGGGAGCAAACAGG
+
DB;:;CDB9C@<;;/;@?>??@;0*0*0)/77;:194;@@8@A@@B@BBAA;;;5;;;9@FI:=;CB;?@<@@=<09=:9+8<3::7;7:7:AA9@>@AB9::C=??>9@?;;;+:48<8=99@@:@6@6AACCCBB(9:437==B8882<8833,378677;0222;;::222227=9=>:>;==>:@;;;8;;;8=7;955555$5>>)56<6///------(-///999:BCC<AAA@>==*73339/3334
@N9IO0:01014:05906
TACCAGCACCTCGAGTGGTCAGGAGGTTTATGGGCCTAAAGCATCCGTAGCCGGCTATGCAAGTCTCCGGTTAAATCCAACTGCCTAACAGGTGGGCTGCCGGAGATACTACACAGCTAGGGAGCGGGAGAGGTAGACGGTATTCGGTGGGTAAGGGGTAAAATCCTCTGATCCATTGAGGACCACCAGTGGCGAAGGCGGTCTACCAGAACGCGTTCGACGGTGAGGGATGAAAGCTGGGGGAGCAAACCGG
+
44;54444439:=;;;@=<9994//)/;)///:.7299:3;<=<;-433372838444;44.4499;.5058;;4<<7<266==?9929992999,9559257<<566<<@@==<9=9999,5>>>D=???C?B;;:9B=?=>:00*000*0:1;88+3333&3;299:999:9;?8?>?=AA>BC@E>??:===393::3:??>A=@@@=00/==9=<<?B=>>888-8>>@A:@;;;BBB/>:;;B;B<B;
@N9IO0:01015:05889
TACAGAGGGTGCGAGCGTTAATCGGAATTACTGGGCGTAAAGCGCGCGTAGGCGGCTTTGCAAGTCGGGTGTGAAATCCCCAGGCTTAACCTGGGAACTGCATTCGAGACTGCATTGCTAGAGTATGGGAGAGGGAAGTGGAATTTCAGGTGTAGCGGTGAAATGCGTAGATATCTGAAGGAACATCAGTGGCGAAAGCGACTTCCTGGACCAATACTGACGCTCATGTGCGAAAGCGTGGGGAGCAAACAGG
+
@@BBBBCE=@A@A>>>>?=@=AAC?C?A?BAA@A<A@@?@9?9:9:9DAAA>;:4:;;0;?A@BDCBB=ABACCD?DFDD;;;9<F?C@BACEI?DABAAABB>BA;;;CCCCBB>@@@??@@AA@@@;@BCBF>B@CCC?C>AA<B@@<@BBBC::8:BBA<B;;99@@<9944433-328388::9444.444:199;;;;8=8;;6;=7<8<@BB;;:A>95555559555)5<<5555&5:999)44:8
@N9IO0:01023:05878
TACGTAGGGTGCAAGCATTATCCGGAGTGACTGGGCGTAAAGAGTTGCGTAGGTGGTTTGTTAAGTGAATAGTGAAATCTGGGGGCTCAACCTCACAGACTATTATTCAAACTGGCAAACTCGAGAATGGTAGAGGTAACTGGAATTTCTAGTGTAGGAGTGAAATCCGTAGATATTAGAAGGAACACCAATGGCGTAGGCAGGTTACTGGACCATTTCTGACACTGAGGCACGAAAGCGTGGGGAGCGAACCGG
+
BBCCBABC>@@@C?B@@?=9::=@6::BC@@CFK?CCCBC;@;;;@@@@C@A=BC?BF>AC@B>A;;;>@@@@@@A<B@BBBBC19:CC?C@CAAA<;;?;;;<?A>@>>6??>:>@D<AAB@?==3:929?>9939?9?;:498=?9?@A@AAB;:5;;;<<B>CD:<<C@@@;;4:@@=@6;29@@=@?BB>B999929??:@@BBBB>BB@CBH=CBBCA@@BA@?;;<;;;;0;A@AACC9CCCCD?C?B=
@N9IO0:01024:05891
TACGGAGGGTGCAAGCGTTGTTCGGAATCATTGGGCGTAAAGCGCGTGTAGGCGGCTTGGCAAGTCGGGTGTGAAATCCCGGGGCCCAACCCCGGAACTGCACTCGAAACTGCCTCGCTAGAGTCCCGGAGAGGAAGGCGGAATTCCCGGTGTAGAGGTGAAATTCGTAGATATCGGGAGGAACACCAGCGGCGAAGGCGGCCTTCTGGACGGTGACTGACGCTGAGACGCGAAAGCTAGGGGAGCAAACAGG
+
AA@B?AAA=@@@@=@CBB@@A?@B8?188;828:133333(38888=?:@<=?A=AB7?<?A;?@:9929BACCH=@@C0;;;.;B7?1837&328-3445;;=;?;;38///3688-//:>?9>>8>59>BB@C?D>AB?D>A5:9/;4:9:B>::249@@;A@BCBCDCCBBBDC=BB6;9;;;>BA;;79@B9=894.4>A;BBB?BBC?@@@BA9::A@A@@;;;@@@AB8@AAAABB3???@?6?;;4
@N9IO0:01041:05905
TACGTAGGTGGCAAGCGTTGTCCGGATTTATTGGGCGTAAAGCGAGCGCAGGCGGTTTCTTAAGTCTGATGTGAAAGCCCCCGGCTCAACCGGGGAGGGTCATTGGAAACTGGGAGACTTGAGTGCAGAAGAGGAGAGTGGAATTCCATGTGTAGCGGTGAAATGCGTAGATATATGGAGGAACACCAGTGGCGAAGGCGGCTCTCTGGTCTGTAACTGACGCTGAGGCTCGAAAGCGTGGGGAGCAAACAGG
+
A@AB?>>;;;4;A<@@BB@CECAD@BBC<@@=AA=?@=>?/99?:::::==;@@=@C=BC?B=@??@@@?@?@AA8;;555$57=?>C=C2::9*59<4ACCC;A;?@4CCCC>AAB@@7;;999>>:@;@=A9D@@@@C?B?B?@>AABBBC@A??=>AAB=999@AAABABBBBB=@@5859AA>BBB>89774::?@<??A>>=><>@@@<;:<>;;=??A>>>=A=<@@@8@@@@BBB:BB@@@<>>?=
@N9IO0:01043:05890
TACAGAGGGTGCAAGCGTTTAATCGGAATTACTGGGCGTAAAGCGTGCGTAGTCGGTTATCTAAGTCGGATGTGAAATCCCCGGGCTCAACCTGGGAATTGCATTCGAAACTGAATAGCTAGAGTTCGGCAGAGGGAAGTGGAATTTCCGGTGTAGCGGTGAAATGCGTAGATATCGGAAGGAACATCAGTGGCGAAAAGCGACTTCCTGGACCAGAACTGACGATCAGGCACGAAAAGCGTGGGGGAGCAAACAGG
+
ABB@?@AA6<;@=8=?::9(3-39:38394::;;B;;::44)499:<ABBBAAAC7;79>EBA=?=;;595>>CDE=??@@3@B0;;:;55.555)59=9>AB@>B000,/:/0)/00;@?@@;:64<7?@@;;9.58<9?<A>BB<B>@=@B;;;BB=A;;;0;;:9@?9;??==?2717;?<9:9BB:9;=A@AAA4:00<<>*0*/:47=3999499<:<9=9:95.55;:>@@2><<;>===*;696D<?>>:
@N9IO0:01048:05881
TACGTAGGGTGCGAGCGTTAATCGGAATTACTGGGCGTAAAGTGTGCGCAGGCGGCGTCGCAAGTCGAGTGTGAAAGCCCCGGGCTTAACTTGGGAATTGCGCTCGAAACTACGATGCTGGAGTGTGGCAGAGGAAGGTGGAATTCCACGTGTAGCGGTGAAATGCGTAGAGATGTGGAGGAACACCAATGGCGAAGGCAGCCTTCTGGGCCAACACTGACGCTCATGCACGAAAGCGTGGGGAGCAAACAGG
+
CC???@BA;;;;AAA;;;=@;?AB=@<@@CCCDD?CBBBB:BBBACABA@><@@;@;;;CAB<BAA@@A@@@?@B9:9:9&7<6<?4958@=AB9B;?533:3:4;==5<AA:AA:8:?@=@A@??C=?>>>C=?:@39:9A?B?B?B@BBBBAA@@<BBBA8AAA;<=<<<;;;995993985569<.56166>8<8<<<C@C=AA<:1>.9255557>0//7>>0559555=3;ABBBDD79:;BB9ABC7
@N9IO0:01051:05883
TACGTAGGGTGCGAGCGTTAATCGGAATTACTGGGCGTAAAGGGTGCGCAGGTGGTTACGTAAGTCTGATGTGAAAGCCCCGGGCTCAACCTGGGAACTGCATTGGAGACTGCGTGGCTAGAGTGTGGCAGGAGGGGGGTGGAATTCCGCGTGTAGCAGTGAAATGCGTAGAGATGCGGAGGAACACCCAATGGCGAAGGCAGCCCCCTGGGTTAACACTGACACTCATGCACGAAAGCGTGGGGAGCAAACAGG
+
AADBBABC=?@@CCBAAA=A=AAE@C?C?DBBBD8>@;::/<?8>??BBBB@CC@D?CCCBB?BCCBBABBB?A905;55'590A;AC?B@BBC>C<DCCBBB?C?BBC;<;BBCC@AAABCBBBCB?A8837><?>@(@A>A9?7>197AA@?>>>;;?@@?6878?>?BBB?>?9939A;?9<999*75;;885505/5>75555$225(5+23<<???A@AA?@>>>??>?@@5::?>==>4>@ABC=BBC?
@N9IO0:01052:05867
TACGAAGGGTGCAAACGTTGCTCGGAATTATTGGGCGTAAAGCGCACGTAGGCGGCTTAGCAAGTCGGATGTGAAATCCCTCGGCTCAACCAAGGAAGTGCATCCGAAACTGCTGAGCTTGAGTACGAAAGAGGATCGCGGAATTCCCGGTGTAGAGGTGAAATTCGTAGATATCGGGAGGAACACCAGTGGCGAAGGCGGCGATCTGGGTCGATACTGACGCTGAGGTGCGAAAGCGTGGGGAGCAAACAGG
+
@AA;:5;B=@@@CD>:99=@@@;;6;=@=@@=AD>9::CD8:9::B:9:BB@BB?BC?BBBB<>>@@;@AACBBE>A@@<AAA>BCBD@D?A?AACAAAACAA@?CCF?CCCBBB@@@B?BBBBAB;;;/;B@>AAAB@@<?9?;?@9@>AAAA@:97:BCC>C?BBBA@@@;;;@@8>>;@<ABB?BAAA?BBA>A>@@=@BBBCBCD>BBCCBBABBCCCECBBA?BBCBBB<BBCBBCC;BBDCC>CCB=
@N9IO0:01053:05877
TACGTAGGGTGCGAGCGTTAATCGGAATACTGGGCGTAAAGCGTGCGCAGGCGGTTATGAAAGACAGGCGTGAAATCCCCGGGCTTAACCTGGGAACGGCGCTTGTGACTCCATGACTCGAGTACGGCAGAGGGGGGTGGAATTCCACGTGTAGCAGTGAAATGCATAGAGATGTGGAGGAACACCGATGGCGAAGGCAGCCCCCTGGGCCGATACTGACGCTCATGCACGAAAGCGTGGGGAGCAAACAGG
+
ABCCCBBC=:;9BAAA@@6;7;@;9@7;;A@@@8;9;B@9BCCA@;;;;;5;;5;;:44AB<BBBBB@CCCCBC>AACC7@@;AA;=4=5=::1@8998=@?:5;==?>>@<@A@@>>@?959<661:00/6666:$//18-3-36:;;<<@ACBBBCBCE=@A@B@@AABAAAAB?BB?C@BBA?@??B?BBB?B?AA@?@@A2AAE>C9;::AA000<000000>@@0///)//59CCD;BABAD?CBB?
@N9IO0:01061:05908
TACGGAGGGCGCAAGCGTTGTTCGGAATTACTGGGCGTAAAGCGCGTGTAGGCGGCTTGGTAAGTCGGATGTGAAAGCCCGGGGGCCCAACCCCCGGAACTGCATCCGATACTGCCTCGCTCGAGTCTCGGAGAGGATGGCGGAATTTCCGGTGTAGAGGTGAAATTCGTAGATATCGGAAGGAACACCAGTGGCGAAGGCGGCCATCTGGACGATGACTGACGCTGAGACGCGAAAGCGTGGGGAGCAAACAG
+
?@@@69;:849;B6;<@BABE@CB@E9;6;AAAA;AA@@A7;;@B@<<=00+.:6::-.*/>5=700+/=@:AGD6::;.;?@?*:;,4.4444$45:5:;94444.38:3////6:::<:::;;?BAAA5989818;<:=?=A?A?9A4929=837BB>ABBC8?693738@>;733.36=8=5?@B=@@;;1956,25::6:566622,22299;==?:;9@@B@@@DBBCCDD>AABBBBB:BBCCC9;;;
@N9IO0:01015:05952
TACAGAGGGTGCGAGCGTTGTCCGGAATCACTGGGCGTAAAGGGCGCGTAGGTGGCTGGGTAAGTAGGGGGTGAAATCTCACGGCTCAACCGTGAGGCTGCCTTCTAGACTGCTCGGCTTGAGCATGGTAGAGGCTGGTGGAATTCCCGGTGTAGCGGTGGAATGCGTAGAGATCGGGAAGAACATCGGTGGCGAAGGCGGCCAGCTGGGCCATTGCTGACACTGAGGCGCGAAAGCGTGGGGAGCAAACAGG
+
CCCBBAAA<@BAA@A??@?BBB?B?B@BCBC?>>8>BCBD=BA<@@@@@@@<@A:?99:,;A=CC??===,@?@A9@@@<;;A>BCDD@C@CBBBC@CBBB=?=??@@BB@@@BBB=BC?BBBCBBD@CCBBB?BAA;@@6;7;?CD=C@@@@BCCE@CB@C@BBBBBBBA@@??AA;B?BB?A@?::4::4:BB=B>;;6;9@BB@@A:@=A@?CBBBBBB@;;;;50@0000+0006>AA4B9955)5::5
@N9IO0:01021:05952
TACGTAGGGTGCGAGCGTTAATCGGAATTACTGGGCGTAAAGCGTGCGCAGGCTGTTTTGTAAGTCAGATGTGAAATCCCTGAGCTCAACTTAGGAACTGCGTTTAAACTACAAGACTAGAATATGTCAGAGGGGGGTAGAATTCCACGTGTAGCAGTGAAATGCGTAGAGATGTGGAGGAATACCAATGGCGAAGGCAGCCCCCTGGGATAATATTGACGCC
+
BAAABABD>@@@AAA;;;5;9AAA;@?A5;;@@A8?;;;B:BBC::;FDEC;;;CCCA8?B>:>>0/000//49?2999)49:=>?AB>A@?BB?B?BBC;::E?CC<B?@??90/////84::///:0/4:<<<<%:3346;7;8=:95338889888;=/438:9>@@87337338:2858BC>B;??9=9:)0(/89;???+88818:8399=6:72267
@N9IO0:01041:05948
TACGTAGGGTGCGAGCGTTAATCGGAATTACTGGGCGTAAAGGGTGCGCAGGCGGTTGCGCAAGTCAGGCGTGAAATCCCCGGGCTTAACCTGGGAATGGCGCTTGAAACTACGCGACTGGAGTATGGCAGAGGGAGGTGGAATTCCACGTGTAGCGGTGAAATGCGTAGAGATGTGGAGGAACACCGATGGCGAAGGCAGCCTCCTGGGCCAATACTGACGCTCATGCACGAAAGCGTGGGGAGCAAACAGG
+
@?AAABAC7;;;A@@???<??CCC@D>A>BBCBB:@@:::-;A9@A;;;@A=;;5;5;AABC@BBBA@6;;BBCD;;;FI<IJ<;;?C?B=@@A<B>BB?;;;C@BAB9;;;<A;;;:AA=@@@A@A=BABAGD=;;:;C>A=A=@=@@>@@@?@?@9?;99.8=???BAABBADA@?@B@D=:::<>>=@=@@A:@699@@;@@?ABB<B>A=AC@000000<<<0;;;::>>6>AAABBB8BBBBB<;;;=
@N9IO0:01042:05946
TACAGAGGGTGCGAGCGTTAATCGGAATTACTGGGCGTAAAGCGCGCGTAGGCGGCTTTGCAAGCCGGATGTGAAATCCCCGGGCTTAACCTGGGAACTGCATTCGGGACTGCATTGCTAGAGTATGGGAGAGGGAAGTGGAATTTCAGGTGTAGCGGTGAAATGCGTAGATATCTGAAGGAACATCAGTGGCGAAAGCGACTTCCTGGACCAATACTGACGCTCATGTGCGAAAGCGTGGGGAGCAAACAGG
+
CCBBBCCE>?@>?=<<??;>>@AB@B@D@CAACD>CBBA@:>>>>>?B@@A?@@;@AA:@@B?BB?CAFAAABAA:@@DD7@@:@A=B>B@BBC=B>BAA@@@?ABA<@@@@@AB@CBBCA?>??77729???D>C;>=B?B<@?:@>>;>DB?@@@>@@DD?BBAAAA@@@@?>>AA5;7;?AACBBAAA>BAAA;ABBCCEFG?CB@CC@CABA@A@BBBBAABB@@@B<<;0;;B;;;;-;;;@A6;:>?
@N9IO0:01043:05941
TACCTGCAGCCCGAGTGGTGCTCGTTATTATTGGGTCTAAATCGTCCGTAGTCGGCTGAGTAGATGCCTGGGTAAATCGAGGCGCTTAACGTCTCGAACGCCAGGTAGACCGCTCGGCTAGGGATCGGGAGAGGTGCGAGGTACTCCAGGGGTAGGGGTAAAATCATGTAATCCTTGGGGGACCACCGGTGGCGAAGGCGTCGCACTAGAACGAGTCCGACGATCAGGGACGAAGCCCTGGGGCGCAAACGGG
+
@BA;@@?@A?@8;;;CC@AAABBBB?BB@BBADE>BBCDC=C@??>9<@@>=;;5;;@;;<BAACCD?BBB<??C=>??@?;?AAA?A@???A@AAB?>???@A>AA@@A>???DD?DDABB>BA>>?8?@9949??@@A?BBB?@;====/=@@AB9?AEH5;;A9:9?;:9288<<<<,77/8</719@;??B>A6;;???;;;@@;;4:;:>@A@CCC:::@:::.9>>??BAD;:898*73<<>8>?@5
@N9IO0:01058:05957
TACGTAGGTGGCAAGCGTTGTCCGGATTTACTGGGCGTAAAGAGCGCGCAGGCGGTCGATCAAGTCGCGTGTGAAAGCCCCCGGCTCAACTGGGGAGGGTCACGCGATACTGATCGACTCGAAGGCAGGAGAGGGTAGTGGAATTCCCGGTGTAGTGGTGAAATGCGTAGATATCGGGAGGAACACCAGTGGCGAAGGCGACTACCTGGCCTGTTCTTGACGCTGAGGCGCGAAAGCTAGGGGAGCAAACGGG
+
AABDDAA@AB=@B=BABB@CCC@C=@@B<A@CCC<;;;BB<BCCBCDICCC=:;7;A;;;AA>AB@@@A@@@A@@699999)9<@@AB=A???>2==<3?AABCBBBAB@???@ACACCBAA>A?AAA?B@AAA<A@AAA>@>A<@@:@=@BBBBBB?BBBC>AAA@@@>>>=>==>::;7;>AAA?BAAA?BBB9;8;CBBBBB>BB=B=BBC?BC?AAABBB@;;6;BB@@@:@@@@ABA7AB@@@;ABB<
@N9IO0:01016:05976
TACAGAGGTCCCGAGCGTTGTTCGGATTCACTGGGCGTAAAGGGTGCGTAGGTGGTGGCGTAAGTCGGATGTGAAATCTCGGAGCTCAACTCCGAAACGGCATTGGAAACTGCGCTGCTGGAGGGTTGGAGGGGGGACTGGAATTCTCGGTGTAGCAGTGAAATGCGTAGATATCGAGAGGAACACCAGTGGCGAAGGCGAGTCCCTGGACAACACCTGACACTGAGGCACGAAAGCTAGGGGAGCAAACAGG
+
BABA@@@<@BD=B@@@@??BC@CC@BC@CCBBBD>AA::9,;@8@B@A@;;7;A=AA@CDCB?AA;:8;AA@?@?;@??BB=AB>>>B>A@C<??A;9929??:??BD>CBB>><BBBBA?ADD?F@C?BBBBB@)@DBB>A?B>AA@A@BBBA@AAAABBD>BAAACBBB@@@???@@@=A=BCC@CCCC>A;91:39@@A@??:?C>ABB?AAA=@@A:9;=?;;5;@@@@A=BB;:;EE:BBBBB=@@A<
@N9IO0:01024:05961
TACGAAGGGGGCTAGCGTTGTTCGGAATTACTGGGCGTAAAGGGCGCGTAGGCGGCGCATTAAGTCAGGTGTGAAAGCCCTGGGCTCAACCCAGGAATTGCACTTGATACTGATGTGCTTGAATCCGGAAGAGGATGACGGAATTCCCAGTGTAGAGGTGAAATTCATTGATATTGGGAAGAACACCAGGTGGCGAAGGCGGTCATCTGGTCCGGTATTGACGCTGAGGCGCGAAAGCGTGGGGAGCAAACAGG
+
;@B::2;;;;*;@AAABB?BC@BB>@?A;>>:99,;@@@C?CG>CCCCCB@=?@;@AA<?5949B@@A?AAB@@?99:;.;@@8@@@A>AA;BB@C?B7;;@@@@BBAAACEDDCCAAA@BB>BB?B@C>A@@=@?AA;;7;=?=AA;@@CCBBA::8:ACC=C?DAA<??A:9138(7/3716660//(//(/-9060//(/66--//(./49;:8707==999AAA=@>;;>>+99?8888)8<::;3;>=;
@N9IO0:01034:06006
TACGTAGGGTCCGAGCGTTAATCGGAATTACTGGGCGTAAAGCGTGCGCAGGCGGTTTTGTAAGCCAGATGTGAAAGCCCCGGGCTTAACCTGGGAATGGCATTTGGGACTGCAAGGCTGGAGTACGGCAGAGGGAGGTGGAATTCCACGTGTAGCAGTGAAATGCGTAGAGATGTGGAGGAACACCGATGGCGAAGGCAGCCTCCTGGGCTAGTACGTGACGCTCATGCACGAAAAGCGTGGGGAGCAAACAG
+
CEBBB@@@9@A=AAB???7;7;A@:@,0+0<@@@8;:9@>5=@@;<<BBAA=;;5;CC7ABB8;;;BAB000===+0000+0:3:;6;6?8BAC>B=AA@BBAC<??8?C@CA@=@;@@?;::9@@A=AAA>==5..).:6:(-*-086><><>0/0===@=8@:ABBBBB???A@A;>>:?<???<@A9979AC?C<A?9927>8773(37=;;:/--,,2,,,--235555755)76555==-:6989.766
@N9IO0:01042:05999
TACGGAGGGTGCGAGCGTTGTCCGGAATCACTGGGCGTAAAGGGCGCGTAGGCGGCCTGATAAGTAGGGGGTGAAATCCTGCGGCTTAACCGCAGGGCTGCCTTCTAAACTGTCAGGCTCGAGCACAGTAGAGGCAGGTGGAATTCCCGGTGTAGCGGTGGAATGCGTAGAGATCGGGAAGAACATCAGTGGCGAAGGCGGCCTGCTGGGCTGTTGCTGACGCTGAGGCGCGACAGCGTGGGGAGCAAACAGG
+
BCCB<>?>9?@?A@@@CE@CCC?B@B@BBBBBBB=BCCCC>AA:ABAAA@@;:949=AABBA>@B@>>??1@CCG>CC<@@::6;C@C@D?B::<F>CBBB?C=???>7?A?AA884:AA@@CBBBBABBB==;<AA>>>9>9=8>B:A>BB>@@CD@CCAD@@@?BBACAA@@@@@;@=@A>@@AAAAAA?BBC>A>AC>A=@?????8?A@@=A998;;=>?;;;;@<<=>:;:==8888)8:888-8:=7
@N9IO0:01045:06001
TACGAAGGGGGCTAGCGTTGTTCGGAATTACTGGGCGTAAAGCGCGCGCAGGCGGTCTTCCAAGTCAGTGGTGAAAGCCTGGAGCTCAACTCCAGAACTGCCATTGAAACTGTTAGACTTGAGTACGAGAGAGGTGAGTGGAATTCCCAGTGTAGAGGTGAAATTCGTAGATATTGGGAAGAACACCGGTGGCGAAGGCGGCTCACTGGCTCGTAACTGACGCTCAGGCGCGACAGCGTGGGGATCAAACAGG
+
BB@;:4;@?@,@BBAABB>@@>@@;@+0+0@@=?<@@@CC=CAAAAAAA;;7;B?BBB@A?A?DCBBBAHADCCH?CB@BA8:;@A;;5<;;5;?@=A@@A@CC@BBB=CEEEABCBBB?C;;;A;;;BBB@A?ACAB@@<@<@=AC<AACCCCBBA=@;;;0;@BCBF@A@DB=@@8@=@A=ABB@C@BB?BDB@BACCBCBBBCCD@CCCDBB>B@@A@AACB@A@@@@@A@BBBBBBBB8@@@BB=BCC>
@N9IO0:01050:05974
TACAGAGGTGGCAAGCGTTGTTCGGAATTACTGGGCGTAAAGGGCGCGTAGGCGGCTTGGTCAGTCCCGTGTGAAATCCCTCGGCTCAACTGAGGAACTGCACGGGAAACAACCAGGCTTGAGTTCGGGAGAGGGAAGCGGAATTCCGGGTGTAGCGGTGAAATGCGTAGATATCCGGAGGAACACCGGTGGCGAAGGCGGCTTCCTGGACCGACACTGACGCTGAGGCGCGAAAGCTAGGGGAGCAAACGGG
+
ABCCB??<@@=AA9@@@@<@D<AA?B?B@CCCBB=ABBBB=CE@CCCCBB@=9949><@;BC?@@CD=BBBABCC>BBD=C9999CCC@CDE9:;:@BBBBBBBB<AB<BB>B@BB?BB>BAAA?BCJ?GDDIE>C?ABB?B6;8;@DD?CCBBBCC@CEEE>AAACCBBBCBBB@D@EH?A?BCC?B?<;8<AB=B@CC?BB>B>BB?BC@BA@@@AABAA@@@::6:CBCCF99:?@?BB:BDBBB=BBB>
@N9IO0:01022:06044
TACGTAGGTGGCAAGCGTTGTCCGGATTTATTGGGTTTAAAGGGTGCGTAGGCGTGTCCTAAGTCAGTTGTGAAATACGGCAGCTTAACTGTCGAGGTGCAATTGATACTGGGACACTTGAGTACTGATGAGGTAAGCGGAATGGACGGTGTAGCGGTGAAATGCTTAGATATCGTCCAGAACACCGATAGCGAAGGCAGCTTACTAAGGAGTAACTGACGCTGAGGCACGAAAGTGTGGGGATCAAACAGG
+
@@000<<80;7;D>BABB?BBGAF@???9>>;@@9@A6?>9>A8@@??@@?;::;BBB@BB?BDB@??8:9BBC=AAAA=AAA@B6;6;;BCCC;;9;BBB>B@CCCCCBCB=BB@@??CBBBBCCCBAACB@BB?BBB?B?AB?BBB?BBABBCC@BCBD<B;;;=@AABBB@@@B@BCC@CCB?CBBBC;;;7;5;A@<;5<AA@>A?BBAA?B?A?BABA@?@?A@A@AA;AB@@@EG8AA@@@6;;;5
@N9IO0:01031:06055
TACGGAGGTGGCAAGCGTTGCTCGGAATCACTGGGCGTAAAGGGCGCGTAGGCGGGGAGGTAAGTCGGGTGTGAAATCCCTCGGCCCAACCGAGGAACTGCGCCCGAGACTGCTTCTCTTGAGTCCCGGAGAGGAAGATGGAATTCCCGGTGTAGCGGTGAAATGTGTAGAGATCGGGAGGAACACCGGTGGCGAAGGCGGTCTTCTGGACGGTGACTGACGCTGAGGCGCGAAAGCGTGGGGAGCAAACGGG
+
@@AA9::2:;2;G<@>@@=A;;;B?B?CCECECE?;;;;;7;B=BBBBDBB?BAAB7@@=AA@BCBDD=@@@CCC=BBB<@@@399/:<A>ABD@E?@?ABBBE=@@BA;;;;;=?BBA>AA@@@A;A?ADA@=B?;;;B@B@C8;;9;?BCCBBBB?ACAB=BBACBAAAAAAAAB<@@<@?BDD?B?@@?@BBACADC@BCC?BBB:;;DADABAA:;<BBBBBB?ABB@@@9>=====@5?ACCD>AAA;
@N9IO0:01056:06058
TACGGAGGGTGCGAGCGTTGCTCGGAATCACTGGGCGTAAAGCGTACGCAGGCGGACCGTTAAGTCGGGTGTGAAAGCCCGGGGCTCAACCCCGGAACTGCATTCGAAACTGGCGGTCTCGAGTACGGGAGAGGGAGGTGGAATTCCTGGTGTAGAGGTGAAATTCGTAGATATCAGGAGGAACACCGGTGGCGAAAGCGGCCTCCTGGCCCGATACTGACGCTCATGTACGAGAGCGTGGGGAGCAAACAGG
+
ABBB>B@C=@@@BBB;;;@CCCBC>C:;<BBBBC=AAABB:;;@@DBBABB?AA>@B?BB@C?AA@BA7??AABD:>>D=DCC9BBBB?AAA6@<@499@>@?=BBBC>CFF@BA=<>=;;;=<<888)6:567(67.7><A7;8;<AA=>>>?>>><;;;D:A=>>>>;A@@AB@?:9:4:7<::1:457.68=A:A??<?<??9::6:A8?BB@@@@?999<?>99:??AABBBA@?<<<2<<<>A:@@A>
@N9IO0:01038:06087
TACGTAGGGTGCGAGCGTTAATCGGAATTACTGGGCGTAAAGCGTGCGCAGGCGGTTCGTTAAGTCAGCTGTGAAAGCCCCGGGCTCAACCTGGGAATTGCGGTTGAAACTGGCGAACTAGAATCTGGCAGAGGGGGGTGGAATTCCACGTGTAGCAGGTGAAATGCGTAGAGATGTGGAGGAACACCGATGGCGAAGGCAGCCCCCTGGGCTGAGATTGGACGCTCGAGGCACGAAAGCGTGGGGAGCAAACA
+
A@ABBABB=AAAAAA;;;?B?AA?2:5;.559<<6?<ACC?CGHAB@@<00,00,08;;>6@7=9?<;;BA?;;;//0;;/@;17///+/49>>-0+-3:680;)//616:@5:<;8:AABB@BCBB9<79999:9:%8;:93:6<.38?;<;;333943738/333772225588:<,32+2+222+2522+288+2,338889:)88=3:;7:699(/(/3325----(--8;=?5;?>3333&39999393
@N9IO0:01051:06073
TACGGAGGGTGCAAGCGTTATCCGGAATCACTGGGTTTAAAGGGTGCGTAGTGGCATCGTAAGTCAGAAGTGAAAGTTTGCGGCTTAACCGTAAAATTGCTTTTGATACTGCAATGCTTGAATCAGGTTGAGGTTGGCGGAATGTGGCATGTAGCGGTGAAATGCTTAGATATGCCATAGAACACCGATTGCGAAGGCAGCTGACTGGACCTGTATTGACGCTGAGGCACGAAAGCGTGGGGAGCGAACAGG
+
CCDD?AAC=BB??;?@@@?BCCAC??=>???8::-;A0;;0;?<@BBCC>;9;595559=9495555<7:@999,9<<4@BB=@B=@=@=@>BBB7A7:;CCC;C@A@@@@BC@CCCC@BB=A@:;5;>CBC@B@B=@@6;4:B;<5:99:=;;;<9<BBC>C@??<?AA@:9:@:=A@AA=;;;;A;929999.9.444==>==<A<@@<@AABB@BBCCCBB;;7;AA?@@9@@@@DHD;DCCBB?;;;<
@N9IO0:01053:06070
TACGTAGGGTGCGAGCGTTAATCGGAATTACTGGGCGTAAAGCGTGCGCAGGCGGTTCTACAAGCTGGGTGTGAAAGCCCCGGGCTCAACCTGGGAGGTGCATTCAGGACTGTGGGAGCTCGAGTGCGGCAGAGGGGAGGTGGAATTCCAGGTGTAGCAGTGAAATGCGTAGAGATCTGGAGGAACACCGATGGCGAAGGCAGCCTCCTGGGGCCGACACGTGACGCTCATGCACGAAAAGCGTGGGGAGCAAACAGG
+
BBB?>@@@8@AAABA?@@6:6;BA8<,0+0<<<<5@B@@@;ABBAAACCCC@BB?B99:BBA:>>>=<6=>@>?>8;99:-::/9=<A:>:9:9/7<5<AABA?A@A?@@><:99,9>@BBAAA;:;B=?@=:999-9<9<<;??B=A=?>:>==;=?A???BB=BBBBBAAA=99:::9=@=?<?CC?BBBCACCC?C=@=00+0:5////&7,/666///75-/---.56775::>>+<??::::-9>;;;0;A@=
@N9IO0:01056:06094
TACGTAGGGTGCAAGCGTTAATCGGAATTACTGGGCGTAAAGCGTACGCAGGCGGCTTTGCAAGACAGGTGTGAAATCCCCGGGCCTAACCTGGGAACTGCATTTGTGACTGCATGGCTAGAGTCTGTCAGAGGGGGGTGGAATTCCACGTGTGAGCAGTGAAATGCGTAGAGATGTGGAAGAACACCGATGGCGAAGGCAGCCCCCTGGGATAAGACTGACGCCTCATGTACGAAAGCGTGGGGAGCAAACAGG
+
DCBBBBCC>@@@C?DBBB?B?BBB=@4;6;ABCD?CBBBD=A@BBCBAAEC@:96:@A;AAC@CDCBB?CCCBBB<@@BB8BB<A>AD@C@BBA=A<?@A@@@A<AAAB???ACBB>AA?<;>@A==<>>=><;;;;%;A:@=@8?499???BAAAAAA@>AA7==BBBABB????>C=A=>>5????A@AB?:::?B?A998ABB1>>D=BAA=A@@@?@@::4:>>>@@???@B799@AA@B5000:>798<8
@N9IO0:01062:06066
TACAGAGGGTGCGAGCGTTAATCGGAATTACTGGGCGTAAAGCGCACGTAGGTGGCGACGTAAGTCGGGTGTGAAAGCCCCGGGCTCAACCTGGGAATTGCATTCGAGACTGCATTGCTGGAGTACGGAAGAGGAGGGCGGAATTCCCGGTGTAGCGGTGAAATGCGTAGATATCGGGAGGAACATCAGTGGCGAAGGCGGCCCTCTGGTCCAGTACTGACACTCAAAGTGCGAAAGCGTGGGGAGCAAACAGG
+
AB@???A@;@@????@@@=@=@AA?B?B@BAAAD>BBBAA:@???@@9:;A;@@?BBBCCCC?BCCCC>ECDDCC<??AA6@B<;;;D@D@BCC=F>A=@@AA=A@@@BCCCBBA>???@<A?@@@C@D=BBA=@@C>EC@DBC@BC>CADCCCBBB@@AAD?CCCCBCCCAAABFD?CC?C?ABABBAA@=@@>9>4:949C;BBCB=@@<@@@AAA@A@??B;;;.;BBACAC>CCBCCEG;;:9AC<@@:8
@N9IO0:01062:06071
TACGGAGGGGGCGAGCGTTATTCGGAATTATTGGGCGTAAAGGGCGCGTAGGCGGCTTGGCAAGTCAAAGGTGAAATCCCTCGGCTCAACTGAGGAACTGCCTTTGAAACTGCCTGGCTCGAGTCCGGGAGGGGGTAGCGGAATTCCCAGTGTAGCGGTGAAATGCGTAGATATTGGGAGGAACACCAGTGGCGAAGGCGGCTACCTGGACCGGTACTGACGCTGATGCGCGAAAGCGTGGGTAGCAAACAGG
+
BBCC=:<;<;*;A@A@@@<@B?AA>A=A<@@@BB=9::AA9??9@CAAABB>@A?BB@CACB?BA@@@9@=ABBH?CCC=BBB@CCCCACCCAA=A?B;;;=AA>?CD>B???=994:???BCCF@CC=BBDEE5B;;:C?C?B@BC=?????@@BA?CBBB>CCCCCCBCAAB@BB=AA?B?@@@8::BC@BBC@C?;;5;@@A;;;5<A>B?BABABCCCBCGCABBCBBBB<AACABB=AAA@@@<@BB@
@N9IO0:01017:06121
TACAGAGGTGGCAAGCGTTGTTCGGAATTACTGGGCGTAAAGGGCGCGTAGGCGGCCATCTAAGTCAGACGTGAAATCCCCCGGCTTAACCTGGGAACTGCGTCTGATACTGGACGGCTTGAGTATGGGAGAGGGATGTAGAATTCCAGGTGTAGCGGTGAAATGCGTAGATATCTGGAGGAATACCGGTGGCGAAGGCGGCATCCTGGACCATTACTGACGCTGAGGCGCGAAAAGCTAGGGGAGCAAAC
+
@@BBC;:6:;;<A8:9?@@CB?BB>B>A?A??@A9@:;<@;?@;@@@@AA@;00,0:<;;@B7:;B@BAA;;0<<,00@B@*0+0>8=4>;@<B:B7;9D9;;;;;;@BCCC@CBB?AB>AAAA@AAA<ABBED>C:;:ABB8;9<@@@=AA?>BCB=B;<;8<BCCCCCBBA?;;;7?<8B?BBBAC@CC<?;@<@<?A:=AAA<@@<@A69:=?999AAA@?=;;4::77999&4<<<=C>655:3;13
@N9IO0:01032:06153
TACAGAGGGTGCAAGCGTTGTTCGGAATTATTGGGCGTAAAGCGCGTGTAGGCGGCTTTGCAAGTCGGGTGTGAAAGCCCTCAGCTCAACTGAGGAAGTGCGCCCGAAACTGCAGAGCTTGAGTGCCGGAGAGGGTGGCGGAATTCCCCAAGTAGAGGTGAAATTCGTAGATATGGGGAGGAACACCGGTGGCGAAGGCGGCCACCTGGACGGCAACTGACGCTGAGACGCGAAAGCGTGGGGAGCAAACAGG
+
===000::179:928977133544.45:.44.44(499;=25:899@C@<A;:9255>4666;>===>6;;;<<<266>4><666==>9=665<5<7<49:99:,48:14444:99=CC44/6600*/3888@@;??><:6<<;,333&3179;==>7===>5<7<<<;=::999::.:=5=59994936725554:5883=357:==1779/7707><88;@@687@@CCCCC;@;;;;99&55@@B6;;;;
@N9IO0:01039:06150
TACAGAGGGTGCTAGCGTTGTTCGGAATTATTGGGCGTAAAGGGCGCGTAGGCGGTTTCGCGTGTCCGATGTGAAAGCCCACCTCTTAAAAGGTGGAATTGCATCGGAAACTGCGAGACTGGAGTGCCGGAGAGGGTGGTGGAATTCCTGGTGTAGAGGTGAAATTCGTAGATATCAGGAGGAACACCGGTGCGAAGGCGGCCACCTGGACGGTTACTGACGCTGAGGCGCGAAAGCGTGGGGAGCAAACAG
+
ABBB@;::0;:9>AAAAB7:9??@<@?A=AA>AB9@A;<<04<2=>==BCD@CCADD;;<AA;;;@<@@DBBBBC:<;C<CB=;<;4;::&569>9?6>9BCCJCC?BA<@AA@BBBC;<<?BBAA@?B?AA@CD;@@<;;5:8>9=8==8>@?@>?@=?BBC>B@BBBBA::8>><>699)/(---(-(--/::8;6==/3/336<<4=8:/6-557757955565.599;=A.2755;;;,;>;==4==<
@N9IO0:01042:06118
TACAGAGGGTGCAAGCGTTAATCGGATTTACTGGGCGTAAAGCGTGTGTAGGTGGCTTCCTAAGTCGGTTGTGAAATCCCTGGGCTCAACCTGGGAATTGCAGTCGATACTGGGAAGCTAGAGTTCGGTAGAGGACGGCGGAATTCCCGGTGTAGCGGTGAAATGCGTAGATATCGGGAGGAACATCGATGGCGAAAGCAACCGTCTGGGCCTGAACTGACACTGTGACACGAAAGCGTGGGGAGCAAACAGG
+
CBBBCBCC=AA??;=?<<2;5;?@=ABC>CCCCC>@@@BC<@@BBCBBBBC@BC@BC@C?BB@BGCC@C@BBBBC=@@@9?AA;@@AA>A?BCC>C?A98:AABBBBCCCBBB=B=@@AAAAAA@BB?AA@::6:;B?DD@D@D?CC>CABBB:::B@BBBB=BCCCBB@@@@@@AG6??794:A@@@BBB>A;;;0;;C<A=@@?@@@;@@BAA?BCCCCBB;;;@@@BB@@@7;;ABBBC9AA@A@<A@@<
@N9IO0:01042:06128
TACGAAGGGTGCAAGCGTTACTCGGAATCACTGGGCGTAAAGCGTGCGTAGGCGGTTGGTTAAGTCTGCTGTGAAAGCCCTGGGCTCAACCTGGGAACTGCAGTGGATACTGGCTGGCTAGAGTGTGATAGAGGATGGTGGAATTCCCGGTGTAGCGGTGAAATGCGTAGAGATCGGGAGGAACACCAGTGGCGAAGGCGGCCATCTGGATCAACACTGACGCTGAGGCACGAAAGCGTGGGGAGCAAACAG
+
A@@;:5;?8?B@A=A;;:>BBCBG@B>AADCBBB=@@;;;0:@@BB:;:@@<@C@D@C@C@B@CCCCDAB:;;CF0;9509B>7CCCC:C<CB>0;.449@;>@A7;@@@DD><BB>BABB??>CBA>??A?@<@@@<??9?<@<??8??????AAA>BBCB>BB@?@@@BAA>:::+9<8?;BAB?BAAA?BBC@A>AA=A;@:=:@6@9=A3;;@A??>:??88749=<<=<5<;;;>GD3??==<4<88
@N9IO0:01052:06113
TACGAAGGGGGCTAGCGTTGTTCGGAATTACTGGGCGTAAAGGGCGCGTAGGCGGTCTTGTAAGTCAGATGTGAAAGCCCCCGGGCTCAACCCGGGAATAGCATTTGATACTGCGAGGCTTGAGTCCGGGAGAGGATGGCGGAATTCCCAGTGTAGAGGTGAAATTCGTAGATATTGGGAAGAACACCGGTGGCGAAGGCGGCCATCTGGACCGGTACTGACGCTGAGGCGCGAAAGCGTGGGGAGCAAACAGG
+
BBB<;4;999)4;:<@BB?BC@BBAC@C?BAAAA6;;;BC=CD>BBCCCEC@;;6;?@;A;;5;CBA;;:9;>;D4>@@@@*;;,9=>:5>>00/*/)///77783;;@CACCDBAB?BC?B@???9==7>AAB?@@?6AA;@:@9?=5?A99:B???@BBBC=C?BAAA?9::B@AA7@:00*00:5;5;;6BBA=A@CC@C=@>BBC>@?@D?AA@@@?@CAA;;;=?@@:;;0:??::99*9>@@D=BCC?
@N9IO0:01052:06121
TACAGAGGGTGCAAGCGTTGTTCGGAATACTGGGCGTAAAGCGCGTGTAGGCGGCTTGTTAAGTCTCGTGTGAAAGCCCTGAGCTCAACTCAGGAAGTGCGCGAGATACTGGCGAGCTGGAGTGACGGAGAGGATGGCGGAATACCCGGTGTAGAGGTGAAATTCGTAGATATCGGGTGGAACACCTGTGGCGAAGGCGGCCATCTGGACGTCAACTGACGCTGAGACGCGAAAAGCGTGGGGAGCAAACA
+
AAB@@@BB=AB?B@C???=@??BB?B9;9BBBB<@>@@>8@BBCBBBBCE@CC@CC9@<5:5;555==;;@BCC8BB@7C=CCB??@>BBBBB>A?D?????;;93338<=7B=@BB??;?@??>A@2889<8<=;2;96=6:888.71568999936588.;8:;:55;9;866;,36)/(.33056;:9=<=:=:=?;A;?>?>B4:9;=98175555889;;>CA=>9888)8::<<<>288A?=777
@N9IO0:01056:06124
TACGAAGGGGGCTAGCGTTGTTCGGAATTACTGGGCGTAAAGCGAACGTAGGCGGTGTTCCATGTCAGAGGTGAAAGCCTGGGGCTCAACTCCAGAATTGCCTTTGAAACGGGAACGCTTGAGTCCGAGAGAGGATGGCGGAATTCCTAGTGTAGAGGTGAAATTCGTAGATATTAGGAAGAACACCGGTGGCGAAGGCGGCCATCTGGCTCGGTACTGACGCTCAGGTTCGAAAGCGTGGGGAGCAAACAGG
+
@?@@=5:;:;*9B@AADC=;;9;D?B6:6;A?@A<@@@CF<BB;:6;??<<800+0=@;A<ABBBC@@@@>@ABB<BC@BCEE;BBCC?CCC?BCCAC?AA>@@8@@@:@EE=CABBBC?BBBBC@CCBBBBB?AAA?BC?B@D@D@DBBACACABB@BBBC>C?AA@?>>??><?B?C?BB=?>C;>8>@<@BC>C?:::;?AABCC@CAAA?AABBBAAABBCBBAE?A@@@7;;<;BBB6<<@CD<AAC@
@N9IO0:01057:06151
TACGGAAGGTGCAAGCGTTAATCGGAATTACTGGGCGTAAAGCGCGCGTAGGCGGCTTCGTAAGTCGGGTGTGAAAGCCCCGGGCTCAACCTGGGAACTGCACTCGATACTGCGGAGCTCGAGTACGAGAGAGGGGGGTGGAATTCCAGGTGTAGCGGTGAAATGCGTAGAGATCTGGAGGAACACCGGTGGCGAAGGCGGCCCCCTGGTTCGATACTGACGCTGAGGTGCGAAAGCGTGGGGAGCAAACAGG
+
CBBA;@494:A>@<@@BB@C@CBC@A>A>ACBBA9?@99:-;:4;=@AA?@<??;?C@BBBB@CCFDD?CCB@@@.;:@@7@E=CBDB>@=AA@<A@AB@@@CBBBA::;;<;;4;5;A@BBCBDCBBBBBBBBBBB(BB>B7;7;?BB?BBC???D?BAAF>AAAB???DBA@@9939:292;;@?B?AB?BAA>A=@A5;;;;*;B;@=ABBAA@@@BB<;;BCC?BBBBCB;AAAAABB7BBAA@;@BA?
@N9IO0:01033:06187
TACAGAGGGTGCAAGCGTTAATCGGAATTACTGGGCGTAAAGCGTGCGTAGGTGGTTTGTTAAGTCAGGCGTGAAATCCTGGGGCTCAACCTCAGAATTGCGCTTGATACTGGCGAACTCGAGTGTGGTAGAGGATAGTGGAATTCCCGGTGTAGCGGTGAAATGCGTAGATATCGGGAGGAACATCAGTGGCGAAGGCGGCTATCTGGACCAACACTGACACTGAGGTACGAAAGCGTGGGTAGCAAACAGG
+
@AB@@@AB<;;9@=A????A?B@@=@6:5;@@@@8;;;BB=BBB@@@@@@@=>@;AC<CC@CADC@@@A9;;CCD=CC?CCCC;BBBC@C@AAACC@D?BAAAE9B<ABCA@=???2?A@@:3337@8=A@??<?>>A995:?B?CD>C?ABBCC;;;;GDD>BBBBBB@@@BBAAB<AA?A9AA@@??:?7;?A?D?BD=@@CCBBB<AA?C?=:<<A@AAA?<888889333(33;9::2885>??8@BB>
@N9IO0:01041:06168
TACGAAGGGGGCTAGCGTTGTTCGGAATTACTGGGCGTAAAGCGCACGTAGGCGGACTATTAAGTCAGGGGTGAAATCCCGGGGCTCAACCCCGGAACTGCCTTTGATACTGGTAGTCTCGAGTCCGGAAGAGGTGAGTGGAATTCCGAGTGTAGAGGTGAAATTCGTAGATATTCGGAGGAACACCAGTGGCGAAGGCGGCTCACTGGTCCGGTACTGACGCTGAGGTGCGAAAGCGTGGGGAGCAAACAGG
+
44:8838888':=;;ABB;CD9A:8=.9.4>>>:5?@@B>6BA<BB665A=8A<8?;;<C7A7;BCECA@1A<C?6AA<6;@@1@@=B<E@@2C:A9BB<C:EA6AC;:6BE:BB<=BCDBBB@A3?.9.4?=5@AABBC9=9?8;74;5555<;:@6??;808233334333=5::6::5:287>1;3334??95A6>?488?;;5526=8<8<:::;:98333334444473(3394:44&4=;44/44B7
@N9IO0:01050:06206
TACGTAGGGTGCGAGCGTTAATCGGAATTACTGGGCGTAAAGGGTGCGCAGGCGGCTCCGCGTGTCAGGCGTGAAATCCCCGGGCTTAACTTGGGAATGGCGCTTGAAACTACGGGGCTGGAGTGTGGCAGAGGGAGGTGGAATTCCACGTGTAGCGGTGAAATGCGTAGAGATGTGGAGGAACACCGATGGCGAAGGCAGCCTCCTGGGCCAACACTGACGCTCATGCACGAAAGCGTGGGGAGCAAACAGG
+
CC@A@99949@?@?@@@@AC@CCC@C?C@BBCCF=??@AA:AE<AABB@BB>9;8;BA>BAAAAABBB>A@AA@@8@AAA3A@;AB@C?CD?@@;@=?@;@?<;7;@G>BBA@@?@5@AA>ACAAA@<@?@;:;0;@9@@>A=A>A?BCCCCCCCCB?B@@@;@CBBBCBBBBCBBB>@@<@@:::=@@@A>AAB@B:::AA>@A@BBB;@5<5;?ACBBBABA;;;;;;;;;;0;A@ABBB8ABBBC>BCC?
@N9IO0:01052:06176
AACGTAGGAGGCAAGCGTTATCCGGAGTAACTGGGCGTAAAGGGCGAGTAGGTGGTTGCGTAAGTTGGTTATGAAAGCTCCTGGCTAAACTGGGAGAGGTTGACTAAGACTGCGCGACTTGAGTGGAGAAGAGGTAAACGGAATTCCGCGTGTAGTGGTGAAATGCGTAGAGATGCGGAAGAACAGCCAGTGGCGAAGGCTGGTTTACTGGTCTCCAACTGACACTGAAGCCGCGGAAAGCATGGGGTAGCGAACAGG
+
?6B??>:8:;4;>5:AAB?@@@?C@;;;D?AAAB<BBABB:?@:?AA@@@@=AA=A=BB;;:=;92439.44444)4><84>?049@?6=99:09;99.95996<?9BDCCCBBA<:99?@>966?@AA?;;68<<@46;9=8<7;7;>@BB@555<7;;>>3<5944999;<:99:394//)////)///-(///171///27:/9;::7:<==05.494///----(/939/4.44)4948;;;.44/9//)///7
@N9IO0:01059:06192
TACGAAGGGGGCTAGCGTTGTTCGGAATTACTGGGCGTAAAGCGCGCGCAGGCGGTTCTTCAAGTCAGAGGTGAAAGCCCAGAGCTCAACTCTGGAATGGCCTTTGAGACTAGAGAACTAGGGTACGGGAGAGGTGAGTGGAATTCCGAGTGTAGAGGTGAAATTCGTAGATATTCGGAAGAACACCAGTGGCGAAGGCGGCTCACTGGCCCGTTACCGACGCTCAGGCGCGACAGCGTGGGGAGCAAACAGG
+
@AC;:25<<<+CCCC?@?;BC:FB:A0:05A?A=6AAC@@8ED@@@AB@;@9@B7;9CC:BB9B@<ABBA8<BB<4@A;3??45:?>:4?:<?A5=3@:7@8?=7=::>:9:8<8@38@9=90:<=@=7====4666>BB8C8=9>:==B?CCBB@@7?B@>8C;>CCCCCBCB7AC7@7;@:CBB<BBA@7@><2<300)/////8408<7CD8==8<<=====:?5>393B<::<<::=>144B:;3;;;6
@N9IO0:01063:06187
TACGTAGGGGGCAAGCGTTGTCCGGAATTATTGGGCGTAAAGAGCTCGTAGGCGGTCCATTAAGTCAGAAGTGAAATCTCAGGGCTCAACCCTGAAATTGCTCCTGATACTGGTGGACTTGAGGCAGGTAGGGGAAGGTGGAATTCCTGGTGTAGCGGTGAAATGCGCAGATATCAGGAGGAACACCGGTGGCGAAGGCGGCCTTCTGGGCCTGTCCTGACGCTGAGGAGCGAAAGCGTGGGGAGCGAACAGG
+
CCC@?;:;;;*;=.494;49==9=@D>A?ACACI?BBCFG:;;:@<<<@=@>;;2:=8@D@C?A<><<<7545AA=CCBCAC=4ABFD@DC>B;;;0;254443444499@@:>C699@?AAA<@@@=?==<=2=8=8<?8=<?17-785<@@?@?C?BBBB=BBBBDDCCCBBCAA5::<?=ACC?B?BB?@@?=?=?B@C@C?BBBC<A=@@::6:AAAAB::;A=;;;@@@8;99<<>>2:::>=;?AA=
@N9IO0:01014:06217
TACAGAGGGTGCAAGCGTTAATCGGAATTACTGGGCGTAAAGCGCGCGTAGGTGGTTTGTTAAGTTGGATGTGAAAGCCCCGGGCTCAACCTGGGAACTGCATTCAAAACTGACAAGCTAGAGTATGGTAGAGGGTGGTGGAATTTCCTGTGTAGCGGTGAAATGCGTAGATATAGGAAGGAACACCAGTGGCGAAGGCGACCACCTGGACTGATACTGACACTGAGGTGCGAAAGCGTGGGGAGCAAACAG
+
<<><6;B>8CBB<8=594042>8>6>.905>>A<6?;@B>5@:6;C@@@CD<BB:BG7CC:C9B>9B9BBCBB=?7<A?@2B=7=>BC;C9BA?8D;CA@;BB5>999.=?ABAB8;;<A?:>88;B4888???6CD8A@4=.93/96AC=B@A:9817AD=6;5875558:??=<2<1=1=276=4@<5;/785.705<=<3<=2=>2779=7=D77785566<6937@9?9;0<955?99.8>8>=3>:=
@N9IO0:01017:06217
TACAGAGGGTGCAAGCGTTAATCGGATTTACTGGGCGTAAAGCGTGAGTAGGTGGCTCGCTAAGTCGGTTGTGAAATCCCTGGGCTCAACCTGGGAATTGCAGTCGATACTGACGAGCTAGAGTTCGGTAGAGGGTGGCGGAATTCCCGGTGTAGCGGTGAAATGCGTAGATATCGGGAGGAACATCGATGGCGAAGGCAACCACCTGGGCCTGAACTGACACTGAGACACGAAAGCGTGGTAGCAAACAGG
+
=@>?@@DE>BBAB?@@::686??<7:::38A@@?;?A?A@9@@@@;==<=B?AA6?CC@@BE>BBCE@DABDCDD>BBI?BBB;A@@@<A?C>>5>;?<<665;>:::<:==>?:::;>894434:C7BBB???8??:?B?A?D>AA<@<@@=777@8>@BA:<9=>=:77;76277/66157<<666<==.//;)/)/<7=7;;9;@C=C799B?@BCCBBBC@;999AABBC<@@;;;4444444(4<=7
@N9IO0:01048:06222
TACGAAGGTGGCAAGCGTTGTTCGGATTTACTGGGCGTACAGGGAGCGTAGGCGGTTTGGTAAGCCCTCCGTGAAATCTTCGGGCTCAACCCGGAAAGTTCAGAGGGGACTGCCAGGCTAGAGGACGGGAGAGGAGCGCGGAATTCCCGGTGTAGCGGTGAAATGCGTAGAGATCGGGAGGAAGGCCGGTGGCGAAGGCGGCGCTCTGGAACGTTTCTGACGCTGAGGCTCGAAAGCGTGGGGAGCAAACAGG
+
@?@@=295;<5<B=A@AA;@@<@B?ACC=AABBB<A@?AA==?9:;;BA@@>@C?CC=C@CC?BBG>BBACBBCC>BBB@ACC;9;;@<AB=A>AH?CC@BB:::AB6A@<:;9?>;@@@AAA=A@@@;@B@@<@B@A@B@B7<6;B7;5<BB;:;A@CCCC>BA@@BD@@@;;;AC<BB8;5;>@=A<@@=B;;6;>@A5;;A;;:C4;4;;;:.9999@@@?@@>4:9:;9D8>99:CCB3@A;;:,9992
@N9IO0:01016:06264
TACGTAGGGTGCGAGCGTTAATCGGAATACTGGGCGTAAAGCGTGCGCAGGCGGATTGTTAAGCAAGATGTGAAATCCCCGGGCTTAACCTGGGAATGGCATTTTGAACTGGCAGTCTAGAGTGTGTCAGAGGGGGGTGGAAGTTCCACGTGTAGCAGTGAAATGCGTAGAGATGTGGAGGAACACCGATGGCGAAGGCAGCCCCCTGGGATAACACTGACGCTCATGTACGAAAGCGTGGGTAGCAAACAGG
+
ABAAACCE=A@A?9:9A@@LADCA>@*00<000)59AA@<BDHCBAA@@@==>:>@=@A?A>AAC@CB?@?@@@8@A@A7@>/992;5:=;::,45:>7@@ADD6@;79:@?BABC?@@@?@CC:::==>987878#77171784:4=>;:?AAAAABCCBB?AAAABCBBBBBB@@<@B=@<??=:>>==:?@A=A>???@DDD3CCC>BAA?A@@@BBABBBBAA@A;;;BA8;;;?A?6A;::CC6A;;4
@N9IO0:01028:06282
TACGTAGGTGGCGAGCGTTGTCCGGATTTACTGGGCGTAAAGAGCGCGCAGGCGGTCGGTCAAGTCGAGTGTGAAAGCCCCCGGCTCAACTGGGGAGGGTCATTCGATACTGATCGACTCGAAGGCAGGAGAGGGAAGTGGAATTCCCGGTGTAGTGGTGAAATGCGTAGATATCGGGAGGAACACCAGTGGCGAAGGCGACTTCCTGGCCTGTTCTTGACGCTGAGGCGCGAAAAGCTAGGGGAGCAAACGGG
+
BBBEBAB?@@<?A?@@@@ACCC@C?A@D<AABBB<BB@CD>AACCBBCBCC@CB9;;D@DDD?B@CCCC:::;;C=BDBBB0A=@@BC@BCCCC9BBB=BCCC@BBBBBCAAA???ABAABC?B?@BB>@>>>A;A=A@B?B;?:>A:A=BBAA==>;>ABC:>>>=<:99989::;1;<;@<@@@=B?>=8=8818<AAAAA@C@BB@C?BBB?BB?A@@@=?;;;=@?@<;;;*;?@?ABA7@@A@>8>@C=
@N9IO0:01038:06305
TACAGAGGGTGCGAGCGTTAATCGGAATTACTGGGCGTAAAGCGCACGTAGGTGGCGACGTAAGTCGGGTGTGAAAGCCCCGGGCTCAACCTGGGAATTGCATTCGAGACTGCATTGCTGGAGTACGGAAGAGGAGGGCGGAATTCCCGGTGTAGCGGTGAAATGCGTAGATATCGGGAGGAACATCAGTGGCGAAGGCGGCCCTCTGGTCCAGTACTGACACTCAAGTGCGAAAGCGTGGGGAGCAAACAGG
+
AACBBABC=AA@AAB>>>9?<?@@=A>A?BCCCD=?<988-:>>@B;;;@G@CC?CCCB@@@;@@B@B:BBBA==.9:::-:@9@??D@L@CDD?D@D;<;BB?BBCBBABAAA@>AAAA>AAAAAA@C<@@A;@??9??<@>B?BC>C@CCCAB<<:<CCC>;;;BBBBC;=;BBD=;;7;<A@@@A;;;@CAB=B?;;7;A<BBCE>BA?;;<EBB;;;ABB;;7;@@;;:A9AB@@@D@9999CG=@@<8
@N9IO0:01042:06284
TACGAAGGTGGCAAGCGTTGTTCGGATTTACTGGGCGTACAGGGAGCGTAGGCGGTTGGATAAGCCCTCCGTGAAATCTCCAGGCTTAACCTGGAAAGTGCAGAGGGGACTGTTCAGCTAGAGGATGGGAGAGGAGCGCGGAATTCCCGGTGTAGCGGTGAAATGCGTAGAGAGTCGGGAGGAAGGCCGGTGGCGAAGGCGGCGCTCTGGAACATTTCTGACGCTGAGGCTCGGAAAGCGTGGG
+
AAB;;8;@CC@CC>@@CB<@@<@<4;?@8?>?AB=BABAA;;;6;CA?;;;7;A>C<A<@;;5;:B7;:66>?>@7>@A@>>>8<<+0+/399)//(//88<00/77*///797;;566>><=9A>>>3??@B6;:@@>A=B=B7<;69;@A?AAAA@CADG7?AAA;;==>0/0/0/)/75;7><>:=8;;7;9:5:5//)/;:005?=;68373*3388=;==8;;*00/0)083;;;7333
@N9IO0:01058:06295
TACGTAGGGTGCGAGCGTTAATCGGAATTACTGGGCGTAAAGGGTGCGCAGGCGCTCCGCATGTCGGGCGTGAAATCCCCGGGCTTAACCTGGGAATTGCGTCCGAAACTACGGAGCTGGAGTGTGGCAGAGGGAGGTGGAATTCCACGTGTAGCGGTGAAATGCGTAGAGATGTGGAGGAACACCGATGGCGAAGGCAGCCTCCTGGGCCAACACTGACGCTCATGCACGAAAGCGTGGGGAGCAAACAGG
+
AAACCCCE?;;;CCB;;;7;8;:@7B6;6;@;;;0;@@BC<BB>BCCCCCB=A;5994=::99=A@?:@@BABE9;;;;.;B;BC@D@D>@@E?C?C:;;B@A5;;B=CBBDC@;;;CB@EAAABB>@@;;;C;;;:;;?A>B?B?BBAABBA@AB=?@??9<>@@@AABBAAABB<@@=@=?@@;????:=>@:@=@>@?<?A>ABC@B?D@BC@@@C:::B99:?=@@;;;0;:9;@BB8AAACC?@@@?
@N9IO0:01021:06319
TACGAAGGGGGCTAGCGTTGTTCGGAATTACTGGGCGTAAAGGGAGCGTAGGCGGTTGGGTAAGCCCTCCGTGAAATCTCCGGGCCTAACCCGGAAAGTGCAGAGGGGACTGCTCGGCTAGAGGATGGGAGAGGAGCGCGGAATTCCCGGTGTAGCGGTGAAATGCGTAGAGATCGGGAGGAAGGCCGGTGGCGAAGGCGGCGCTCTGGAACATTTCTGACGCTGAGGCTCGAAAGCGTGGGGAGCAAACAGG
+
@@A@?9@AAA0AB@@@BB7;;?BB@FAE?ABAAB=AA@@C=CD=BB;;;AA;?@;@@FD=BB@BBD=AA@AABAA9>99;5;:0::<>9:?7:9:>*0/////<<>D2BBA?>>>>5>>CBBBABBBF=CCCC@ICCCCC?C@C@CC>B?;;;;;;B>BA@@8>@@@?CAABBABBB=@A=@;=:=293;;:@AA<@=@B@A@A;;;A<@<;;;@8A@ABABBB;;;<@;;;BC=C<;;;;;.<BCCC=BAA=
@N9IO0:01029:06350
TACGTAGGGTGCGAGCGTTAATCGGAATTACTGGGCGTAAAGCGTGCGCAGGCGGTTCGCCAAGTCAGGTGTGAAATCCCCGGGCTTAACCTGGGAATTGCGCTTGAAACTAGCGGGCTTGAGTGCGGCAGAGGGGGGTGGAATTCCACGTGTAGCAGTGAAATGCGTAGAGATGTGGAGGAACACCGATGGCGAAGGCAGCCCCCTGGGTCGACACTGACGCCTCATGCACGAAAGCGTGGGGAGCAAACAG
+
BBCCBBBB=9:9BBBABB=@>@CC@B6;6;AA@D?AAACC>BBCCC@A@@@=?>:>=@A@=A>ABCCC@BBCCCD?BBCC9CC>CE?B?B@CCF=@>@?BBABC9BA>6=<B<=BB=CD?A@ABADD?BBA@?????'??;?;@<>;?>>:?A@@@BBBCCC:>??AA?@BBABBBD?>;;<;?8?@B@?B>9978@9=>@>>>@1<>?8<>;00/6///3336;>;377<====6;BBBBCC9?999C8A@B
@N9IO0:01052:06325
TACGAAGGGGGCTAGCGTTGTTCGGAATCACTGGGCGTAAAGCGCATGCAGGCGGATTGTTAAGTCGGGGGTGAAATCCCGAGGCTCAACCTCGGAACTGCCTTCGATACTGGCAATCTTGAGTCCGGGAGAGGTGAGTGGAACTGCGAGTGTAGAGGTGAAATTCGTAGATATTCGCAAGAACACCAGTGGCGAAGGCGGCTCACTGGCCCGGTACTGACGCTGAGGTGCGAAAGCGTGGGGAGCAAACAGG
+
A@BA@>ACCC3BBBC???>??@BB@B@BBBCCCC=:;:AA<@A@@@>;@CB@CC9B@4;:5;5;ABBBBB2BCCC>CCC999B?B@BB@DFCDD=@<@;9;=B?CCCCDBBB?CB????@???@@:=<9?@@@?BBBBBB?B;>>?@@?BAAAB???=A999,9;><55252885:<>C?BA;A;;5;A@@?BAA=A=;:2:=>????5;;0:=??@99:??@>;:;>AB??@D<AAAA?@>2==>>>6=:9:
@N9IO0:01055:06337
TACGGGGGGAGCAAGCGTTGTTCGGATTCATTGGGCGTAAAGGGCGCGTAGGCGGCCTTGCAAGTCCGACGTGAAATGTACCGGTTCAACCGGGGCACTGTGTCGGAAACTGCTTGGCTTGAGGCCGAGGGAGGATGGTGGAATTCCTGGTGTAGCGGTGAAATGCGTAGATATCAGGAGGAACACCCGTGGCGAAGGCGGCCATCTATCTCGGATCTGACGCTGAGGCGCGAAAGCTGGGGGAGCAAACGGG
+
==999:9:$944939=A@;@C:BB:=D@BBB@BE>BBBBC>DG>CCBBB@@=@A<A?B?BAC@BBB@CC@;;;A<4@A;9<ACACBDD?C?CFD<CBDBB=BBCB8BB5<ABA@7;:AB8B;@=@?BBCE>BA?CDC@DD?@?A@D@CC@BBB@@@A>BCDE>AAABAAACBAABAA?BA=A>AA@=6BAB>AAB7;8=B?@=@000??@>A@9>89888>==????=@CCCCD=BBBCCCC2ABBAA<@@@9
@N9IO0:01035:06377
TACGTAGGTGGCAAGCGTTGTCCGGAATTATTGGGCGTAAAGCGCGCGCAGGCGGTCCTTTAAGTCTGATGTGAAAGCCCACGGCTCAACCGTGGAGGGTCATTGGAAACTGGGGGACTTGAGTGCAGAAGAGGAAAGCGGAATTCCACGTGTAGCGGTGAAATGCGTAGAGATGTGGAGGAACACCAGTGGCGAAGGCGGCTTTCTGGTCTGTAACTGACGCTGAGGCGCGAAAAGCGTGGGGAGCAAACAGG
+
CCCCCBC?;;7;B<@@AB=@@G@D@C=@8;;=BB<BABDA58:49?=AA?@9;;7<B@CD>C?BABBBB@<555909>=4>CE?ABCC?C:;;C?BCC=BC@A=A?BC;CBBBBB2BBB?BBBBAABBB?BBB@FC?CCB@B>@=@:CA@ABC???B<??AB983;@AA@CCCBBBD?BA>B@B@D@CC@@=@;:.57<B?ABB=BCB@BBBGBB@B@A@@BAAC@@<@A@;:::&:99@BDF<CCCCC>BBB?
@N9IO0:01035:06385
CACGGGGGGAGCAAGCGTTGTTCGGATTCATTGGGCGTAAAGAGCTCGTAGGCGGCTCTGTAAGTCGGGGGTGAAAGACCACGGCTCAACCGTGGGAACGCCTTCGATACTGTGGAGCTTGAGGCCGGGAGAGGAAAGTGGAATTCCTGGTGTAGCGGTGAAATGCGTAGATATCAGGAGGAACACCGGTGGCGAAGGCGACTTTCTGGACCGGTTCTGACGCTGAGGAGCGAAAAGCCAGGGGAGCAAACAGG
+
@@;;;;;;%944:5<5;;<A=9;;7;<9=?@7;;4;>??@7;969BBCCDC@BC@BBBBBAB?BBBBBBB3AAAA<;997<<C@BBED@C;:0A@9@0//717188<AA@@@BB;?@@C7?;<9=:??7;;;;5;;3?>><@:@<A:<<9<;;;=>>5::;:3:::;<<<@:99;?@@CDGG?BBB>A?;;5;A@3;5;A;;;C=BCE<<<@C?B?@ABCCCCCBBB<AAA;;;;&:;699A9355;9909=97
@N9IO0:01036:06374
GACAGAGGTGGCAAGCGTTGTTCGGAATTACTGGGCTTAAAGGGCGCGTAGGTGGTGAAGTAAGTCCGAGGTGGAAGACTAAGGCTTAACCTTGGAATTGCCCTGGAAACTACTTTACTTGAGTCAGCGAGGGGATGGCGGAATTCCCGGTGTAGCGGTGAAATGCGTAGATATCGGGAGGAAGGCCGGTGGCGAAGGCGGCCATCTGGCGCTGAACTGACACCGAGGCGCGAAAGCGTGGGGAGCAAACAG
+
BBB???D?BB?A?:>=>=9=A<?@<@?B?BABCD>CC>@@<?B<BBBBBAA<@A<ABB@CCC@CCC<AAA=@@=@<@AAA@;?;A@4;5;?B?B?B@E?A@D?BC@CC=A@@@@@:@BC@BB@@BBBAAACCC;ABD@CC@B>B@BB>C?@@BB@@@?BCCD>CBDCBBBCCBAAAC>BB@D?B?A<@<@>9<:;6:;@@8@=@:;9@=A=@<;>9=<;;:<?8>??9;;;99:18797777+33/9;2:::
@N9IO0:01037:06383
TACAGAGGGTGCTAGCGTTAATCGGATTTACTGGGCGTAAAGCGTGTGTAGGCGGTTTGTTAAGTCGGATGTGAAAGCCCTGGGCTCAACCTAGGAATCGCATTCGATACTGGCAGGCTAGAGTACGGTAGAGGGTGGCGGAATTCCGGGTGTAGCGGTGAAATGCGTAGATATCCGGAGGAACACCGATGGCGAAGGCAACCACCTGGGCCTGTACTGACGCTGAGACACGAAAGCGTGGGGAGCAAACAGG
+
@@C;;;;;0<B@??>?>=9>;=>@::;;-;D>@@:???AA9@??>AABBBC@CC=A@<AA;A=AAAA6;;;;CBJ<AB=6<AA666=B<@9=BC@A:=@@@@B;BBCBBB@?<?;;49888>:<BBB?BBBCBC>BB=@@4;5;9@=@@<BC<BACB@DCDC;CCCCAAAC@?@<;?9>>7;7;<<9=@??6=;;.629C@C@DE@DDH?B>A@CBBCBGBBBC@@@BBBB<;;6<BBBCCC7;;@CD<BBD@
@N9IO0:01038:06371
TACAGAGGGTGCGAGCGTTAATCGGAATTACTGGGCGTAAAGCGCACGTAGGTGGCGACGTAAGTCGGGTGTGAAAGCCCCGGGCTCAACCTGGGAATTGCATTCGAGACTGCATTGCTGGAGTACGGAAGAGGAAGGCGGAATTCCCGGTGTAGCGGTGAAATGCGTAGATATCGGGAGGAACATCAGTGGCGAAGGCGGCCTTCTGGTCCAGTACTGACACTCAAGTGCGAAAGCGTGGGGAGCAAACAGG
+
@@AA@???:?B??>>79829399@<B5:25AAAC>?=::8-99:9@=;;;A<@@?BBBA@@@@BDBCB?ABBBAA5::@@2?A9??@B@B@BBC>B?B=A@@?;@@;;;CCCBBB@AA@A=?>878<8?9???=@?A?BC@C@C@BD?DADBDBB::9;BCC=AA@CBAABBBBBBD<BA=A5;<;;;;99;@@@;@2;949;?=@@B;>@=@@ACBB;<;;;C;;8;BBABAC=C;;;CFH;BBBBD=A@B?
@N9IO0:01049:06367
TACGAAGGGGGCTAGCGTTGCTCGGAATCACTGGGCGTAAAGCGCACGTAGGCGGCTTTCTAAGTCAGGGGTGAAATCCCGGGGCTCAACCCCGGAACTGCCTTTGATACTGGAGAGCTTGAGTTCGGGAGAGGTGAGTGGAACTGCGAGTGTAGAGGTGAAATTCGTAGATATTCGCAAGAACACCAGTGGCGAAGGCGGCTCACTGGCCCGATACTGACGCTGAGGTGCGAAAGCGTGGGGAGCAAACAGG
+
?=B;:4;AAA0@@AC@@@?A@A@A>A>ABBB=@?6;99>>8>=AA@5669@9B>:?@@7=BB?BBBB=@@2CC<<6<>>7>>>29;9?8===2==B?BBBC?BB>BCCCCCC@C;:9BD<@@BA=@AB<AABB<AA?@@?6:6;CAAACFCCCCCAA=@BBB<A=;;;;;@BA@4:9?<9>?=?@A=A@@@>@AB;@;00*0<9==9925;49>ABCCCCCCBBAAA?AAB;;<0;AA;;9:&9=??=4;@B?
@N9IO0:01065:05804
TACAGAGGTGGCAAGCGTTGTTCGGAATTACTGGGCGTAAAGGGCGCGTAGGCGGCCTACTAAGTCAGACGTGAAATCCCCCGGCTTAACCTGGGAACTGCGTCTGATACTGGAAGGCTTGAGTATGGGAGAGGGATGTAGAATTCCAGGTGTAGCGGTGAAATGCGTAGATATCTGGAGGAATACCGGTGGCGAAGGCGGCATCCTGGACCATTACTGACGCTGAGGCGCGAAAAGCTAGGGGAGCAAAC
+
@?AA@@@@CC@BA>A@997:B?CE@D@C?AACCC<@??==.;;0;B@A@@@=>>:>:?ABAB@BCDDCCBBBB@<2;9555$96<>:?9=:;@@:A?BBBCC@@ABB@A@?@;@5>=AC?BBBAA@AA;@@BBD?GCABACC>@=A?AA>BAAABB@>B;<;099;AABABAA@;;:96626:>CE?A>AB6@=B=@=@C?AA==8<A=9@459;=9;;BBBBCBCC@BB@@ABB3@@9;<@<4<:=9;14
@N9IO0:01071:05807
TACGTAGGGTGCGAGCGTTAATCGGAATTACTGGGCGTAAAGTGTGCGCAGGTGGCCTCGCAAGTCGAGTGTGAAATCCCCGGGCTTAACTTGGGAATTGCGCTCGAAACTACGGGGCTCGAGTGTGGCAGAGGGAGTGGAATTCCACGTGTAGCGGTGAAATGCGTAGAGATGTGGAGGAACACCAATGGCGAAGGCAGCCTCCTGGGCCAACACTGACGCTCATGCACGAAAGCGTGGGGAGCAAACAGG
+
AA?A?BBC=???@9:9@@4;6;BB?A@C@CDCCC>@AAEC=BBCCCBCBCC?9999?BBBBC=@@@@@@;;:CCC?BBBB9BB=BB=?7::?BB9?<?=?:99BABAC5>88CBBB:BBBBBAABA@>A@>===500/;3<9A?B?BBCCCBCCAA?ACDD>CCCCCBBBAA@BDD8;;=A>000,0,0;6;0:495=99/)//)/77/7(/)/9::9<949=99444@:::9,9???@AA5::@BG=;;;@
@N9IO0:01083:05779
TACAGAGGGTGCGAGCGTTGTCCGGAATCACTGGGCGTAAAGGGCGCGTAGGCGGCTTCTCAAGCGTGCGGTGAAAGCTCGGGGCTTAACTCCGAGTCTGCCGTGCGAACTGTGAAGCTTGAGTCTGGTAGAGGTCGATGGAATTCCGGGTGTAGCGGTGGAATGCGTAGAGATCCGGAAGAACACCGGTGGCGAAGGCGGTCGACTGGGCCAGAACTGACGCTGAGGCGCGACAGCGTGGGGAGCAAACAGG
+
ABA@ACDD>@@????9:95;A@@D?B@BBBBBBB>AABDE=BB<BC???BC?CC@AA?ABCC@CCC:;:C?CBBB:<;CCCCC9A@<?<?@C??@@@@@@@<@BAACC?BBCCCC?BBC@CBB@@@C>A@@?>:9:::;DACBCAC@BB<@@;;;@@<@B?A?BACC@@@BCAA@?B@B?;;8;@@?B?BB@B;;6;>AB?CCCCCCBB=B?C@@7;<BB;;;@@@B@ABBCDBAABBBBEE;CCDCC>CBB@
@N9IO0:01083:05781
TACAGAGGGGGCTAGCGTTGTTCGGAATTACTGGGCGTAAAGGGCGCGTAGGTGGCCTGTTAAGTCGAACGTGAAATCCCCGGGCTCAACCCGGGAACTGCGTCCGAGACTGGCAGGCTCGAATCCGGGAGAGGGATGTGGAATTCCAGGTGTAGCGGTGAAATGCGTAGATATCTGGAGGAACACCGGTGGCGAAGGCGGCATCCTGGACCGGTATTGACGCTGAGGCGCGAAAAGCCAGGGG
+
AABBBBBDDD1CBBBBB@=@B<AA?B?B@CCCCC9B@::9,:A6@BCBBBB@BC@B@CCC@B=??>@@=:;;AAB9AAAA8AC>CBB@=AA>A@<A000@=0099???AAA@?AA@?@@@@@<??=?B=CCCDC>BBCCC?B?B?B?AA?CBBCBBB@CCCD>:;;A@@@AAACAAA?BB?B>@ACAC?BB:;;B?B@AA?CBBB=@A?AA@C?;;;5;A@;;;;;9499=9999&9:559999
@N9IO0:01095:05772
TACGTAGGGTGCGAGCGTTAATCGGAATACTGGGCGTAAAGCGTGCGCAGGCGGTTTTGTAAGACAGACGTGAAATCCCCGGGCTTAACCTGGGAACTGCGTTTGTGACTGCAAGGCTAGAGTACGGCAGAGGGGGGTAGAAGTTCCGCGTGTAGCAGTGAAATGCGTAGATATGCGGAGGAATACCGATGGCGAAGGCCAGCCCCCTGGGTCGATACTGACGCTCATGCACGAAAGCGTGGGGAGCAAACAGG
+
?@BBBA@A;:;;AA@@@@<@=ABB:@+00<<==3:9;DC=CCBAAAB@@@>@@<@EE;BBB@CCBBBBCCA@?D=AAAA6@A5::6;5;=AAA9?9=@=;<?@9@@@B:::AA>A?ABBCBACAAE@BBBAA@@@A(@@AC>@A=@5000//9<<?666>DA266699===::99::4;;9=9<<<8:>9;5455587;3973333$388089<::987733333777899:;<<4<888888&55<<<46555
@N9IO0:01100:05766
TACGTAGGGTGCGAGCGTTAATCGGAATACTGGGCGTAAAGCGTGCGCAGGCGGTGATGTAAGACAGGTGTGAAATCCCCGGGCTTAACCTGGGAACTGCATTTGTGACTGCATCGCTGGAGTGCGGCAGAGGGGGATGGAATTCCGCGTGTAGCAGTGAAATGCGTAGATATGCGGAGGAACACCGATGGCGAAGGCAATCCCCTGGGCCTGCACTGACGCTCATGCACGAAAGCGTGGGGAGCAAACAGG
+
AA@@?@@@;AABA@A@;:4;;AA@:@-00@@?@>CDCCF>CABBAAA;;;5;D5;;CBCBC@CB@A@=@@BECA99999-9@9BB?A?A@BBB8@5;;:;>?A9@@@B@@@BBCCCCBC>AAABBD?CCBBBBBB2@@A?B>A>A@CBCCC;;;BBBDDDD>@@A@@@BBAAAAAA=@@;?;?@@5::AA=AAD@C@DF>@@BC9ABB=B@BBBBBBBA989=877<==7777)3;;;<<<.777>?9777;
@N9IO0:01109:05770
TACGAGAGGCCCAAACGTTATTCGGATTTACTGGGCTTAAAGAGTTCGTAGGCCGCGCGGAAAGTAGGGTGTGAAAGCCCTCGGCTCAACCGAGGAACTGCGCTCTAAACTACCGTGCTTGAGGAACCTAGAGGTGAGCAGAACTGATGGTGGAGCGGTGAAATGCGTTGATATCATCAGGAATACCGGAGGCGAAGGCGCTCACTGGGGGTTTTCTGACGCTGAGGAACGAAAGCCAGGGGAGCAAACGG
+
@ABA@@:98:D=CC>9;;@BB?@@>?AC=AAAA?:?A49959?@@?A@@@?694:???B;??9?AAAB>AABAAD>BBE=C@@>@ABCAD@DCC@E@CDCBBBBBCCC>CBBB>@@BBB<A@B<A<A?BBBAA=ACCCCCCC@CCCCCC@CC@CCAA=@@@@9@AABB?BBBBBBBCBBB?B?AAA?C>@@;@@A=A?::;C@;;;AAAB1AJMGCCDCECCBAAA>B;A?AA<BB@BCEH9;;AA@9;;;
@N9IO0:01112:05760
TACAGAGGGTGCGAGCGTTAATCGGAATTACTGGGCGTAAAGCGCACGTAGGTGGCGACGTAAGTCGGGTGTGAAAGCCCCGGGCTCAACCTGGGAATTGCATTCGAGACTGCGTTGCTGGAGTACGGAAGAGGAGGCGGAATTCCCGGTGTAGCGGTGAAATGCGTAGATATCGGGAGGAACATCAGTGGCGAAGGCGGCCCTCTGGTCCAGTACTGACACTCAAGTGCGAAAGCGTGGGGAGCAACAGG
+
;:CC:;;B8;;AB:9;CB>A?;;<@E?C@D@@?D9A;;;@6;;BBBBBDBB<@@=A@@@@BB>;;<CC=DB@;::388AD9ED>A@@A>B?BCG>BAC@B;;;6;;BBBB@@@CD?AACCADBCBCC6;7;0@800,0<8<:=*00*/)5945549399<<4<=;;;=@?>?=9;;0;>=?=A@@??9989=>?>B?BB=AA;@C??9?A6::@?==<9977;;;5777>=AA=989=>=<0<>00*0:86
@N9IO0:01067:05838
TACAGAGGGTGCGAGCGTTAATCGGAATTACTGGGCGTAAAGCGCACGTAGGTGGCGACGTAAGTCGGGTGTGAAAGCCCCGGGCTCAACCTGGGAATTGCATTCGAGACTGCATTGCTGGAGTACGGAAGAGGAGGGCGGAATTCCCGGTGTAGCGGTGAAATGCGTAGATATCGGGAGGAACATCAGTGGCGAAGGCGGCCCTCTGGTCCAGTACTGACACTCAAGTGCGAAAGCGTGGGGAGCAAACAGG
+
ABCBBBBC=?@999A>??=@?BBB@C7::;AAAC>AAACB:??A?C??@AB>@A@CCBBCCC@BBBBB<AAAB??69999-9@9??@B@C@AAA<@?B>@A@@=@@;:;BCCCCB?BBAA<?=@>??<@?CCC?BBC=CC@C?@>@C=C@CBBBB::8:BBC>CBBCBBBBBBCBBC=<;7;?;;;BBAAC8:;B>B4;:;@@;@BBC?BB@BBBECC;;0<<@00,0@@0;:A9@@>@@@@4??@@E=AAB?
@N9IO0:01069:05835
TACGTAGGGTGCGGGCGTTAATCGGAATTACTGGGCGTAAAGCGTGCGCAGGCGGCTCCTTAAGTCAGATGTGAAATCCCCGGGCTTAACCTGGGAACTGCGTTTGAAACTGAGGGGCTTGAGTGTGGAAGAGGGGGGTGGAATTCCAGGTGTAGCAGTGAAATGCGTAGAGATCTGGAGGAACACCGATGGCGAAGGCAGCCCCCTGGGCTAACACTGACGCTCATGCACGAAAGCGTGGGGAGCAAACAGG
+
BBBBBBBC=BBBBB=@9:7;=AAC@B69:;BAAD=:;;CC<BBBAAAB@9929:4;BC@D@D?BBBCCBBBBBA>4??;:/:>5<;9=7;7:??9@<@?BABAD<AAC>BB<====1:?7;;=B;<=7<6>><>=>=&>=;><@5=6@<6A:>?<;8;599:022288>>@>;;:5616<:?;?==<CBB<;?CE?B?BBBHHHE5AA@;ABB?BB@A<<00000/9A@?:::@;A@AABBB6???=92=>?=
@N9IO0:01077:05816
TACGGAGGGTGCAAGCGTTAATCGGAATACTGGGCGTAAAGCGCACGCAGGCGGTGACTTAAGTGAGATGTGAAATCCCCGGGCTCAACCTGGGAACTGCATCTGATACTGGCAAGCTTGAGTCTCGTAGAGGGGGGTAGAATTCCAGGTGTAGCGGTGAAATGCGTAGAGATCTGGAGGAATACCGGTGGCCGAAGGCGGCCCCCTGGACGAAGACTCGACGCTCAGGTGCGAAAAGCGTGGGGGAG
+
=<<<5888089:<8@@@B?B<@AB==397;873(33:=:077////88331992488:>=B?B@BB@@@BBBDD<:999.;A8@CAB2;459=2=7;;;;A?>999@@ABD@CC=?@A6:9:;@??<=?>999999$48996;.4.44.4:::9;;6977:1///9/4595////:)//,/,5;=9=2698@15549455.5;;;+=>9<<<:27///////784444.4333444&448:;<<<)96
@N9IO0:01079:05846
TACGTAGGGGGCAAGCGTTGTCCGGATTTACTGGGCGTAAAGAGCGTGTAGGCGGCCATGCAGGTCCGTTGTGAAAACTGGAGGCTCAACCTCCAGACGTCGACGGAAACCGTGTGGCTAGAGTCCGGAAGAGGAGAGTGGAATTCCTGGTGTAGCGGTGAAATGCGCAGATATCAGGAAGAACACCAATGGCGAAGGCAGCTCTCTGGGACGGTACTGACGCTGAGACGCGAAAAGCGTGGGGAGCGAACAGG
+
@@BBA?????0@A>AA@@<@AB>C?BBB:BB@>90>595=3;;<@?@BA<<8..*.).-78:@=@B8:;:@:=@CC599@9893;BCC>B>BB?@@@CDCBAACCACD=B?BB:::?:99?@A@A=A=B?BBBAAAAABB?B@B?A?AA>AACA?;;8;AAA:@@@@@>><>887=;3;4;=8=>>:>7881888/55=99@8:89;>D9B>B?@;??=::887887779=6689&8:8<:;;-9:>98189;4
@N9IO0:01100:05856
TACAGAGGGTGCTAGCGTTGTTCGGAATTATTGGGCGTAAAGGGCGCGTAGGCGCCCCTCATGTCCGATGTGAAAGCCCACCTCTTAAAGGTGGAATTGCATCGGAAACTGTGGGGCTAGGAGTGCAGAAGAGGAAAGCGGAATTCCACGTGTAGCGGTGAAATGCGTAGAGATGTGGAGGAACACCAGTGGCGAAGGCGGCTTTCTGGTCTGTAACTGACGCTGAGGCGCGAAAGCGTGGGGAGCAAACAGG
+
;;:@@ABI?A@@CBB???<?@=AA=@>B4;;5;;0;@@BC9@@<@BBCCCC>@;:;:.4>>@@BE?@@CCCCCD>CHF>AAABA@5;<00;AA;@;=-//<<=?<A@666=;;;9+9;44.5;;:;;::8<<<:BC>C==994938:>BBBBCBBBB>C?@@9@@@@ACACA@@CDD=A@>A>=??7;;BC?CBB=A=;;6;BD>CCC@BBBBBC@BBBCCCCC???<@@@@@@8>=>@@@@8@@ABD>AA@@
@N9IO0:01105:05820
AACGTAGGAGGCAAGCGTTATCCGGAGTTACTGGGCGTAAAGCGCGTGCAGGTGGTTGACTACGTCCGCTGTGAAAGGTCTCGGCTTAACCGAGGAGGTGCGGCGGATACGGGGCAACTGGAGGGTGACAGAGGCGTGTGGAATTCCGGGTGTAGTGGTGAAATGCGTAGAGATCCGGAGGAACACCAGTGGCGCAAGCGGCACGCTGGGTCACAACTGACACTGAGACGCGAAGGCATGGGGAGCGAACGGG
+
B6A;;;;:;<.5=8=ABB@BBC@D@;;;7:9:9=4===B>4;659<;;=?=095057?@===@C?@5:?A@@?B>7B>B@@@B?BA>B=A=B;;49>8A@?A@BC=B;::BBB3;;4;;;449<4;;<<;;;:8BBCAAA?C8;8;=BA<BBBBBBC?A@??9?@=@@???;;;@<@=BB>B?BBC@BBCDADCBB?BAB?BBBBBBBC=CACAC@CBBB;;;AA<<<CCCBB7<5;<;BBB7BCBBB?ABB;
@N9IO0:01105:05854
TACGTAGGGTGCAGGCGTTAATCGGAATTACTGGGCGTAAAGCGTGCGCAGGCGCTCCTTAAGTCAGATGTGAAAGCCCCGGGCTTAACCTGGGAACTGCGTTTGAAACTGGGGAGCTGGAGTGTAGAAGAGGGGGGTGGAATTCCAGGTGTAGCAGTGAAATGCGTAGAGATCTGGAGGAACACCGATGGCGAAGGCAGCCCCCTGGGCTAACACTGACGCTCATGCACGAAAGCGTGGGGAGCAAACAGG
+
CDCCBCCC>:<;CC@DCDAC?CBB?@5:6;AAAA<BBBBB<A@@@B@BB@@=996@@9=@C@CCBB=CBBBC><)4;44&44(4@.5057?@@<A>ABB:::@*38=8;@C==1?555:688?:=BBB?BA@?>=?'9805>A?C@CB@BCCCCC<;6=@B=BCBBCCBBB@@@@A;A:5@7ABB@CBBD?B<B?C?CCCCDED3@@@9===8=?;;66////0/9=??:9:D=D:99@@@5?<=?=3:?@9
@N9IO0:01108:05854
TACGGGGGGGGCAAGCGTTGTTCGGAATTACTGGGCGTAAAGGGCGCGTAGGCGGTCGGATAAGTCAGCTGTGAAAACCACGGGCTTAACTCGTGGCCTGCAGTTGAAACTGTCTGGCTTGAGTGTGGGAGAGGAGAGTGGAATTCCTGGTGTAGCGGTGAAATGCGTAGATATCAGGAGGAACACCGGTGGCGAAGGCGGCTCTCTGGACCACAACTGACGCTGAGGCGCGAAAGCTAGGGGAGCAAACAGG
+
;;;<;;;;;;";C:??A@@CC?AB@B@B@CCBBD>B;;;C>CL>CCCCCFEICC?BAA=ABB?BBCCCCCC>DCDD;E?A@B<5@A<A@DCCC=B?A;@:?>??;?BC>CCBBBBB@DE@CCCCCCCD>AACC?BAAABB?C@C@C@DC@CCBABBB?BBBB<A@ADAAACC9::?<:79195<;<5=<<=:>?>8<6:@<ABCBCBE?CC@DCA@B@@@@BDAAAB=A@=9:7*7A;<;BB:AACBD=?@?=
@N9IO0:01065:05907
TACGTAGGGTGCGAGCGTTAATCGGAATTACTGGGCGTAAAGCGTGCGCAGGCGGTTTTGTAAGCCAGATGTGAAATCCCCGGGCTTAACCTGGGAATGGCATTTGGGACTGCAAGGCTGGAGTGTGGCAGAGGAGACGTGGAATTCCCGGTGTAGCAGTGAAATGCGTAGATATCGGGAGGAATACCGATGGCGAAGGCAGGTCTGCTGGGCTGACACTGACGCTC
+
AABCBBBE=@AACBBBBB@D?BBC@B4:6;;;;C=BBBCC>CCCBCCEBBB=@B9>@@7@AD@CD?BBAAA?@>B,::??2<>5=?=A>B>AAC>D?BB@BAAA<BB=BBBBBB?B?BBB?BA@>??<AA@@A=A??:99>8=8>5><5B>800=6//....9077B???A@99333:3:;6:<?@@<?997187:5;4<=;166/..7790555999888552226
@N9IO0:01067:05908
TACGTAGGTGGCGAGCGTTGTCCGGATTTATTGGGTTTAAAGGGTGCGTAGGCGGTCCTATAAGTCAGTGCTGAAATATCCCGGCTTAACCGGGAGGGTGGCATTGATACTGCAGGACTTGAGTACAGTTGAGGTAGGCGGAATTGACGGTGTAGCGGTGAAATGCTTAGATATCGTCAAGAACACCGATAGCGAAGGCAGCTTACTAGACTGAAACTGACGCTGAGGCACGAAAAGTGTGGGGATCAAACAGG
+
BBA@@>>:992:B@;;;@=@BC:C@BAA<AA=AA8A=,::-9:0::ACC==89:6;B@C@@A>@BBBC;;;AA@@<B;;;C6<5;?9>9?=A@9@AA9AA<@@@@;;;@@AAB@@>@CC>AA;;:@AAA<?@A=@AB6::=@;?<?BBB?A@=BCED@CAA@6AB;;2:BA@AA99:@@;@B;99949989A???4:48;79:29<<>AAADBBB=>@@>000<=<<8::98949&988::>>/;;??>7<BB?
@N9IO0:01078:05870
AACGTAGGTACCGAGCGTTATCCGGATTTACTGGGCGTAAAGCGTGTTCAGGCGGCCTGGCAAGTCGGGCATGAAATCTCTCGGCTCAACCGGGAGAGGCTGTCCGATACTGCTGGGCTTGAGGACGGTAGAGGGTGGTGGAATTCCGCGTGTAGTGGTGAAATGCGTAGATATGCGGAGGAACACCAGTGGCGAAGGCGGCCACCTGGACCGTCCCTGACGCTCAAACACGAAAGCTAGGGTAGCGAACGGG
+
A6@@@AA>BBC>B??>@@?BCB??=98939????889::;6;@@@A>;>00+0;6;:@A6::4;;@?@:ABBBCD?DBBCCCC@CCBBAD@BF=CB;;7;BABB?BBBCBBBCBBB>BC@:;:>BA@=B@@A@D?CC@BB?BAD@C@BCCBBCCCDG@CA@@;@BBBCCCBBBA?@@:;;@C????<?ABB@BBB@D@BB?B?@A=@B5;<?@@@A;@@ABBBB;;;0;A@;;;7;BCCEE>AAACCC@BBC=
@N9IO0:01081:05860
TACGAGAGGCCCAAACGTTATTCGGATTTACTGGGCTTAAAGAGTTCGTAGGCGGCTTGGAAAGTGGGGTGTGAAAGCCCTCGGCTCAACCGAGGAATTGCGCTCCAAACTACCGAGCTTGAGGAAGCTAGAGGTGAGCAGAACTGATGGTGGAGCGGTGAAATGCGTTGATATCATCGAGGAATACCGGAGGCGAAGGCGGCTCACTGGGACTTTTCTGACGCTGAGGAACGAAAGCTAGGGGAGCAAACGGG
+
A@@@>A?>;>@/;;0;:;=BC>BB?BAA;???A?8??188-99;;?BCCCC@BB>AA<?;@A6<:999*:???@C6;;@;?BB?BB??9@<?@B?C>A?A:;;BB?BC>@@@A<@;;:A;@@A>A?A@@@B;;8;BBBA@@D?@@@BBC7;;=ABAC>A;<;0;AABB>BBBB@;0.....(-0---1:6<=8<:=4=9==:==99494;2;999:.::<<?CCDBBC@D?B;;;0;BB@@@A7ABBBF>BBC=
@N9IO0:01095:05900
TACGGAGGGGGCTAGCGTTGTTCGGAATTACTGGGCGTAAAGCGCACGTAGGCGGCGATTTAAGTCAGAGGTGAAAGCCCGGGGCTCAACCCCGGAATAGCCTTTGAGACTGGATTGCTTGAACATCGGAGAGGTGAGTGGAATTCCGAGTGTAGAGGTGAAATTCGTAGATATTCGGAAGAACACCAGTGGCGAAGGCGGCTCACTGGACGATTGTTGACGCTGAGGTGCGAAAGCGTGGGGAGCAAACAGG
+
;;@@:??@@@0?CBBBBB?BB=BB@D@C@B???A;;;;AA6;;AAC<;;@@?AB?C;;;C0;5;AAABBB?BECC;A@A8A@@3@9;98===4>::>>@@A?BC<@BBBAAA?;;4;;;5;A=ABAAA@@ACA=@BA@@A5;7;?B?B;;<A@@@;;6;BCB>C@??@CA@@BB>AB9:8:B?BCC?A;<<=@><8<900+0=<<>BB<AA;;;@CC?BCCDCCBBB@CBBAA@9;;BCBCC9@@@BB;@@B?
@N9IO0:01108:05901
CACGTAGGGGGCGAGCGTTGTCCGGATTTATTGGGCGTAAAGAGCTCGTAGGTGGTTCGGTAAGTCGGGTGTGAAAACTCTGGGCTCAACTCAGAGACGCCACCTGATACTGCCGTGACTGGAGTCTGGTAGGGGAGTGTGGAATTCCCGGTGTAGCGGTGAAATGCGCAGATATCGGGAGGAACACCAGTGGCGAAGGCGGCACTCTGGGCCAGTACTGGACACTGAGGAGCGGAAAGCGTGGGTAGCGAACAGG
+
@@@BA@@@@@0@ABAA;;5;AA=@=@@D=ABAEF?DBBBF<A?@@@@BABB>AA@C?BBAAB@BDGCD?;;;;;;;*9?@@CC>BBBE@C<;;@@AA@BB>AD??@@@@?@AC=@@CAA;<5;;;;:@;@@?>A4969==D.5057@@8@?CBAAA@@;@:;;/::89999A@=====244.43344055<=79:9.4.44.4559<444)5455/77//)/556--//)---/)//)//7///)////77)--76
@N9IO0:01111:05899
TACGTAGGGTGCGAGCGTTGTCCGGAATTATTGGGCGTAAAGGGCTCGTAGGCGGTTTGTCGCGTCGGGAGTGAAAACACCGGGCTTAACTCGGTGCTTGCTTTCGATACGGGCAGACTTGAGGCATGCAGGGGAGAACGGAATTCCTGGTGTAGCGGTGAAATGCGCAGATATCAGGAGGAACACCGGTGGCGAAGGCGGTTCTCTGGGCATGTTCTGACGCTGAGGAGCGAAAGTGTGGGGAGCGAACAGG
+
CCCCAA@C<@@?BABABBACDC@C@C=B?BB@BE=AA::;:;D>BCBBBBB@BB?BC>BBB@?<<::9.:?@:;;;.;@@5;;0;B5:3:AAB<BB@@;>9;;,:::BCCDE>;;:BBB?BBA=999??::::-;@@>AA?A?B;@<;;6;AACCCE@CCCC?BCCCCC@@@A@@>?<??4:4:??=B?BBACBA<?9??9?<@@DBBB>BBA@@<@?:::??;:;@;@?@@@B<BBBBBBB7BBBB@3;;;:
@N9IO0:01113:05882
TACGGAGGATCCAAGCGTTATCCGGAATCATTGGGTTTAAAGGGTCCGTAGGCGGTTTTGTAAGTCAGTGGTGAAAGCCCATCGCTCAACGGTGGAACGGCCATTGATACTGCAAGACTTGAATTATTAGGAAGTAACTAGAATATGTAGTGTAGCGGTGAAATGCTTAGATATTACATGGAATACCAATTGCGTAAGGCAGGTTACTACTAATTGATTGACGCTGATGGACGAAAGCGTGGGGAGCGAACAGG
+
;;;D>AB>@@C<@=@AA@?BBC@C@C@CBCB?C=5?;4??8?<5<?49?994:@8BDD8A@@6;;BAABB?CCBE=BBD=BB=<<BA@:>;5>A=@>AC@CDEE?BBAABBB@A=@A@@?BB>B?BC@DH?B=B;;79>=??8=B@@@BB@@@@@A@<@?@@8?;;;9@??AAB?A@@:9171777-3-3-33333,3,333-367787766(/(//729556>4445808B@@@:A?=><<=2@?>>B<;;;?
@N9IO0:01073:05930
TACAGAGGGTGCGAGCGTTAATCGGAATTACTGGGCGTAAAGCGTGCGTAGACGGTTATTTAAGTCGGGTGTGAAAGCCCCGGGCTCAACCTGGGAATTGCATTCGAGACTGAATAGCTAGGGTACGGTAGAGGGAAGCGGAATTTCCGGTGTAGCGGTGAAATGCGTAGATATCGGAAGGAACATCAGTGGCGAAAAGCGGCTTCCTGGACCAGTACCGACGTTCAGGCACGAAAGCGTGGGGAGCAAACAGG
+
A?A@@AAA=BBBBAABBB?B?B@?<@;?=@BA@C>??@BE>B@@@AAA@BBC@A=@?A@@<A6::ABC<BB@@?A3::@@6AC<AABB@C?AAC<A=A?BCCC@CBBB@@@AA?AABBA@AC=;;;C?CBBCCC>C?BAB>A5;;0;>B@;;;@BBB@CDCC>;;;;BAAA@??;:4:4;5;?BCBAAA@@>?9999-:??>@A>A<??>@@;??A@@?BAAAF=>>B>???<??8?@@AABB9BABDC>BBB7
@N9IO0:01079:05923
TACGGAGGGTGCAAGCGTTAATCGGAATTACTGGGCGTAAAGCGCGCGTAGGCGGCTTTGTAAGTCGGATGTGAAAGCCCCGGGCTTAACCTGGGAATTGCATTCGATACTGCATAGCTAGAGTATGGTAGAGGGTAGCGGAATTCCGGGTGTAGCGGTGAAATGCGTAGATATCCGGAGGAACACCAGTGGCGAAGGCGGCTACCTGGACCAATACTGACGCTGAGGTGCGAAAGCGTGGGGAGCAAACAGG
+
@@@@<@BB=?A@C>BA?@=A?BDC?A=A=@ABBB=BB@@@:@>>?@?BBCCAAA<ADF>CCC?AAB@=@AAACCD=@@AA6:;6;A>B?B?BBD>C?B?BCCC>ABBBBB?@@A@899@BBAAACCB@CC@@@F>@@???;@@CAD@DF>BBBA@AB@CBBA:AB;<;CCC@;;;<A<A@=@;@AB?BBBBAECE@C@CB>A@9949A<CA?A?BB@@@B???A@8939@@99929@AABBB6@@??>8<>>:
@N9IO0:01085:05933
TACGTAGGTGGCAAGCGTTGTCCGGATTTATTGGGTTTAAAGGGTGCGTAGGCGGCTTTGTAAGTCAGTGGTGAAATATGGCAGCTCAACTGTCAAGGTGCCATTGATACTGCAGAGCTTGAGTACAGATGAGGTAGGCGGAATTGACGGTGTAGCGGTGAAATGCTTAGATATCGTCAAGAACACCTATAGCGAAGGCAGCTTACTAGGCTGTAACTGACGCTGAGGCACGAAAGTGTGGGGATCAAACAGG
+
@>?@>994:@=@>8;;AB>CBB?@=AAA<AA=BC0;;6:A;BC>CBBBA;<5;<5<@A8A@@=A@BBBCC@ACC@50000+00/0<7=6@;>?@@?B?;;<=@C?B@@@@AA;:::;9949::@A@AAACCBC<??C<??=A8:.778818;?@AA@<@:::,:><?:?AAA@999;;;5;;899905<>ABB;;4;>;:9BA?@B@=@=;;;9@7@:99ABAAC;;5;@@;;;09=:9955&4445;2<==2
@N9IO0:01089:05932
TACGTAGGGTGCAAGCGTTAATCGGAATTACTGGGCGTAAAGCGTGCGCAGGCGGTTGTGCAAGACAGATGTGAAATCCCCGGGCTTAACCTGGGAACTGCATTTGTGACTGCACGGCTAGAGTGTGTCAGAGGGGGGTAGAATTCCACGTGTGAGCAGTGAAATGCGTAGATATGATGGAGGAATACCGATGGCGAAGGCAGCCCCCTGGGATAACACTGACGCCTCATGCACGAAAGCGTGGGGAGCAAACAGG
+
@@AABBCC<ABAC=AABB@CAGB@=@495;AAAB=BCBCC>CCCCCCCCAA>AC@C@CCBBC>A@@@CBB@??BA:@@@@5@>500+0,0:=;<7=;=>779AB=BC???BA@@@@198?899=>?>==@<575666$5557.7-5+5;89:/./;8<8<888,7=<<9<9;;9::::A8=98=:9;;:?@@B:>=>9=39822888(778/8993777696677079;9<8:7?>@9?@@?>><07378:39<>8
@N9IO0:01112:05956
TACAGAGGGTGCAAGCGTTAATCGGAATTACTGGGCGTAAAGCGCGCGTAGGTGGTTCGTTAAGTTGGATGTGAAATCCCCGGGCTCAACCTGGGAACTGCATCCAAAACTGGCGAGCTAGAGTAGGGCAGAGGGTGGTGGAATTTCCTGTGTAGCGGTGAAATGCGTAGATATAGGAAGGAACACCAGTGGCGAAGGCGACCACCTGGGCTCATACTGACACTGAGGTGCGAAAGCGTGGGGAGCAAACAG
+
@ACCCCCC>BBAB>BB??<@?AAB?A>A@CCCCC>BBAAA:@:;:B@@@BB>BA>B<@@C?A=AA=A?A;;;CBB=BAA@8AB<BBCC@C@CCC<A8;;BCC@@>ACC:BBD@AA>??B>?>???AD>CCBBBB9<<7<>8?;?@8@=?>@>?;==<89:9>5<==>>AAAA@99;3:4<8=1<==8<=;;7<;=8?=AAAB???<?BA;A@999?=<<=;==?=???:9:A>=4<>??@BB:BBBBC?@@<
@N9IO0:01065:05971
TACGGGGGGGGCAAGCGTTGTTCGGAATTACTGGGCGTAAAGGGCTCGTAGGCGGCCCACTAAGTCAGATGTGAAATCCCCAGGCTCAACCTGGGAATGCATCTGATACTGGTGGGCTTGAATTCGGGAGAGGGATGCAGAATTCCAGGTGTAGCGGTGAAATGCGTAGATATCTGGAGGAATACCGGTGGCGAAGGCGGCATCCTGGACCGACATTGACGCTGAGGAGCGAAAGCTAGGGGAGCAAACGGG
+
@@BCCCCCCC"CD?BBBC@CC@A@=A@C@BBCCF?BCCCD?BB>BAAA@>B;00*0/*/:0546@@=CBBCCBBB<AAAA7AB?CBBB@C@BBB?B???@@@@AB@@@BCC@BCH?BB?BB=@=@A@9@A?@@;@AA@@@A=A>A?AD=AAB@@@B?BCCG>BBBBBCBBBBCAA<89929=AAA@C>@@<@AB<@=@B?BCCC@CC?BB?AABBB?BBCBBCBBB@BAA;;;0;ABCBCC7BBBBC;BBC=
@N9IO0:01082:05976
CACGGGGGGAGCAAGCGTTGTTCGGAATCACTGGGCGTAAAGGGCGTGTAGGCGGTCAGGTAAGTGGGATGTGAAATGCCTCGGCTCACCCGGGGACCTGCATCCCAAACTGCCTGGCTTGAGTATGGGAGAGGATGAGGGAATTCCTGGTGTAGCGGTGAAATGCGTAGATATCAGGAGGAACACCGGTGGCGAAAAGCGCTCATCTGGCCCAATACTGACGCTGAGGCGCGAAAGCTAGGGGAGCAAACGGG
+
AA??A?A?&@@@CADBBB?CC@CE@C@DBBBBBC>AAADD>BB>AAABB;;4;:4;;;;=AB=B@@@;@@?@AAA<AAB@BCC@DCAAAC>CCC:BB>ABBBCCD<@@;@AAA=AB?@A?A99:AAAD>CAA@=A999==1;6A=B>BD?>?????=8=999.9:9==?>@@@>?@D@CBAE@@@@6;7;@=A<;;;*<;:;;;;>@@?;BF=B@BAB@BBABBBAAB@<<;AAA8;;9>?CC;BBBBF>CBD<
@N9IO0:01093:05994
TACAGAGGGTGCAAGCGTTAATCGGAATTACTGGGCGTAAAGCGCGCGTAGGCGGCTGATTAAGTCGGATGTGAAAGCCCCGGGCTCAACCTGGGAACTGCATTCGATACTGATCGGCTAGAGTATGAGAGAGGGAGGTAGAATTCCACGTGTAGCGGTGAAATGCGTAGATATGTGGAGGAATACCGGTGGCGAAGGCGGCCTCCTGGTTCAATACTGACGCTGAGGTGCGAAAGCGTGGGGAGCAAACAGG
+
BCB@@@AB;@@@A>A:::?C=@AB@A?B@CBBBB;@A:;96;;;;BBBBCC@CIAAAAB@;?<@AAB?BBBBCCG>B@CC;CC>BBBB?B@AAC=A<9::ABB?BBBBBBA?@@8749A@@999BBBBBCBCBB=BA9>>@>9=9>133899::@AA>BACB>BBBC@@AB::9A>@=A@=@:?;=6=8==9==@;?9?@:@=A@8??<?<AB?AAB><=?877>=A8>>:@@C;<=;7999*7<<<<8=AB>
@N9IO0:01094:06006
TACGGAGGGTGCAAGCGTTAATCGGAATACTGGGCGTAAAGCGCACGCAGGTGGCTGAGTCAGTCGATTGTGAAAGCCCTGGGCTTAACCTGGGAATTGCAGTCGATACTACTCAGCTAGAGTATGGGAGAGGGTAGTGGAATTCCCGGTGTAGCGGTGAAATGCGTAGATATCGGGAGGAACATCAGTGGCGAAGGCGGCTACCTGGCCCAATACTGACACTCAGGTGCGACAGCGTGGGGAGCAAACAGG
+
BBAB=BCC;AA;;5;;;;5<5;@>:=+00:<<><@@?@>4=95;;9=>=?:=>4999=?@ACBCCCCB@BAAAG?BBE=AA@;@@5;5;=;;;,:;?456>>>>@@AA;<<@@@AAA@@@@??BCGG@BBA@A9@?@=?<?>A>AC8A<ABAAB>><>BBC>BBBBBBB@>///6:6<>;@=BA???;;;<@?A=A;AA=A@>>::9187*74988889988==:>6;;8//////6////&39::=5;>>8
@N9IO0:01096:05960
TACGTAGGTGGCAAGCGTTATCCGGATTTATTGGGCGTAAAGCGAGCGCAGGCGGTTGCTTAGGTCTGATGTGAAAGCCTTCGGCTTAACCGAAGAAGTGCATCGGAAACCGGGCAACTTGAGTGCAGAAGAGGACAGTGGAACTCCATGTGTAGCGGTGGAATGCGTAGATATATGGAAGAACACCAGTGGCGAAGGCGGCTGTCTGGTCTGCAACTGACGCTGAGGCTCGAAAGCATGGGTAGCGAACAGG
+
CCCCBA@;9949B>BACC@CBC=A=9997:A?BD>A??@@6;;A@AADDCC@@?;>6::A?AB?@@@BB@@;:;=5=@7<1668<>7;6;86666A<:;49;44439=4>8==455.586:>@@AACCC?CBB:;;@AAC5<5;@A9ADEA@@@@BC?CB@CA;;;DAABDCCCABB=A7AC?AAA@B@@@>A;;7;<@B?CCABABB?CB?>9919@BACCC;:5;499;::;4@@AACC;@@B;;;?@@@>
@N9IO0:01098:05978
TACGGGGGGGGCAAGCGTTGTTCGGAATTACTGGGCGTAAAGGGCGCGTAGGCGGCCAGACCAAGTCAAATGTAAAAGACCGGGGCTTAACTCCGGGCGGTCGTTCGATACTGGTCGGCTAGAGTGTGGAAGAGGGTGCTGGAATTCCCGGTGTAGCGGTGAAATGCGTAGATATCGGGAGGAACACCAGCGGCGAAGGCGGGCACCTGGGCCAACACTGACGCTGAGGCGCGAAAGCTAGGGGAGCAAACAGG
+
??>======="?B6;:;;@CC@CC@B?B@CCCCE>C@@AF>CC>BBBDA@A;00+0:<<AA<C?BBBBB<BBBBCC;DCF>BBB:BB@BACCE?BA=;;7;@@@@CBAABBBA>BBA=AB@@AACCCCAC@CCCD>BBCCC@C?C?CD<B?BBBBBBB@CCBI?DAABCCCBBAB@@>5=<8=9=>C?CDBB@BBB9A:<@<6?<<7=;;4A?A=AAAB@??A?=???9=??9::/9?=;<==2=>AAC>@A@<
@N9IO0:01098:05980
TACGGAGGGTGCAAGCGTTACTCGGAATTACTGGGCGTAAAGCGCATGTAGGCGGTTTCTTAAGTCTGATGTGAAATCCCTGGACTCAATCCAGGAAGTGCATTGGATACTGGGAAACTGGAGTATAGGAGAGGTGAGCGAATTCCTGGTGTAGAGGTGAAATTCGTAGATATCAGGAGGAACAACAGAGGCGAAGGCGGCTCACTGGACTATAACTGACGCTGAGATGCGAAAGCGTGGGGAGCAAACAGG
+
;BBB?CCC=AA@@=@@BB>BBCAA?A6:6:?@@B<;;;CB=BBB;;:??@?<@A>AA0;;6;7;ABBB;;;@ABC<BBB=;<5<@A;:7:C6;;AC=B@;;:9.9299:95:;(44(44:38888<3408;??:A><////4:(/(/7,333379;,3333(32345;>=>;;;9<799056;@499===2//8).(..(-:/446>8=>===>?C>>000000/<955::;;4:656===.;555<399>9
@N9IO0:01100:05968
CACGTAGGGGGCGAGCGTTGTCCGGATTTATTGGGCGTAAAGAGCTCGTAGGCGGTTCGATAAGTCGGGTGTGAAACCTCCAGGCTCAACCTGGAGACGCCACCCGATACTGTCGTGACTAGAGTCCAGTAGGGGAGCGTGGAATTCCTGGTGTAGCGGTGAAATGCGCAGATATCAGGAGGAACACCAGTGGCGAAGGCGGCGCTCTGGGCTGGAACTGACGCTGAGGAGCGAAAGCGTGGGGAGCGAACAGG
+
BB@999BCBB3B@@;;;C@CCD?C?@@@;@C?CC=@?;;;0;AA<;;BB;;6;@>A>A;<<;7;;BAB<BAAABB=B?BB><<7;A@I=A>;;5;;;;;?:;;;0:@@AA@??@A@@ABA@@A@??9<=<<<?<5?@@@AB?B>A=A49:49A@ABAA?BABC:;:<AA@888>=;@@;@A;A>B;<9;BCB@BAA?@ACD@CBA;;;;;0;9:;==@A@CCCBBAAA>;;;;;;0;<;;???3@AA;;5;;;=
@N9IO0:01065:06040
TACAGAGACTGCAAGCGTTATTCGGATTCACTGGGCGTAAAGGGTGCGCAGGCGGCCGTGTGTGTCAGGTGTGAAATCCCGGGGCTTAACCCCGGGAACTTGCCGCCTGAAACTACACGGCTAGAGTATTGGAGAGGGTAGCGGAAGTTCACGGTGTAGCAGTGAAATGCGTAGATATCGTGAGGAACACCAGAGGCGAAGGCGGCTACCTGGACAATAACTGACGCTCAGGCACGAAAGCGTGGGGAGCAAAAGG
+
>??;;;:>?;99929;BB>BB=BB>A@=;;9555)6;=?=3;909=44/773//)/)/7:<?@@A::0:0000/6.666(///&371828==+66(/(//(//0675:;>>5444:333=99688<:;=/8/67;<<4==855491590.0/7)//=;=>====>>7>>=BBBCB@@@@@@@@@;A=9;;>AABB?ABA=@=AC=B@BC?CC@ABAABC?D;;;BA@AAA@=ABB;;;0;;AABBB:BBABB@7@B
@N9IO0:01068:06036
TACGAAGGGTGCAAGCGTTACTCGGAATTACTGGGCGTAAAGCGTGCGTAGGTGGTTCGTTAAGTCTGCCGTGAAAGCCCCGGGCTCAACCTGGGAATGGCGGTGGATACTGGCGGGCTAGAGTGCGGTAGAGGGTAGTGGAATTCCCGGTGTAGCAGTGAAATGCGTAGAGATCGGGAGGAACATCAGTTGCGAAGGCGGCTACCTGGACCAGCACTGACACTGAGCACGAAAGCGTGGGGAGCAAACAGG
+
?BA;:6;D<@@@A<@@@@?BBBAA<?495:@@@@<:;;DE>BCC@A@BBCB?BD?B>AAC=A=CBBBAC?ACCDD>AACB<BG>CCCC?D?BCE>D@:96;B8AD>AABBBB?BAC=@???@ABBBB>A7799929@>AA<?>??BD?B?AAABA9:8???A:????AA@@@<>>?D8==;>:BBBAAAA7;;=<-6-8818;<<9;<<AA8:;?@=@A99:7:://0?=@>B=A???CCC;BBBBB<AAA=
@N9IO0:01074:06011
TACGGAGGGGGCTAGCGTTGTTCGGAATTACTGGGCGTAAAGCGTACGTAGGCGGCTTTGTAAGTTAGAGGTGAAAGCCCGGGGCTCAACCCCGGAATTGCCTTTAAGACTGCATCGCTTGAATCGCGGAGAGGTGAGTGGAATTCCGAGTGTAGAGGTGAAATTCGTAGATATTCGGAAGAACACCAGTGGCGAAGGCGGCTCACTGGACGCGTATTGACGCTGAGGTACGAAAAGCGTGGGGAGCAAACAGG
+
????=;;;;;*9@AADBB@BB?A@9=+0+00000+:99A?>CCCGC;;;CB=:;6;BB<BBB@BC@CBCC@;;;D:;;C>CFD9AACC?CEF9A?A?B>AA?BB>C?BBB:99@CCAAA:;;@CBBCC?A@@A=:::?@A<@<<0525;;:=<<<>>:955:2::>>?====?B=?@=@;??;?>?;?@9949?A=A>BA?BBAAA@@>?A@BBC@@=@@BABBBBB?AAB;;;;*;=>=;<;-77=@A<>CD;
@N9IO0:01084:06043
TACAGAGGGTGCAAGCGTTAATCGGATTTACTGGGCGTAAAGCGTGCGTAGGCGGTTCAGTATGTCGGTCGTGAAATCCCCGGGCTTAACCTGGGAACTGCGGCCGAAACTGCTGGGCTCGAGTGTGGTAGAGGGCGGTGGAATTCCGGGTGTAGCGGTGAAATGCGTAGGAGCGCGAGGAACATCAATGGCGAAGGCAGCCGCCTGGGCCACAACTGACGCTGAGGTACGAAAGCGTGGGGAGCAAACAGG
+
CBCCCCCC<AA??:?=885:?BAC@AAA=@?<>?:@@A@D<BBB@@@BCB@?@@<ABAAACCBBBCC?CBAAAAA;?>>>3??/;;?A>A?CCB>B@CCB??<?@BBC>????=>C>@BB789AC?><788?@D:AA?AA?C@C@B@AD=CCAAACC?CCBA<????<9:4:;:444895;:=====<=?<@@@<@<@BBB<AA=AEG>C;;;B?CBBBCBCC@AA<@BBCCD>DDCCBBB6;;;@@;@BC?
@N9IO0:01090:06045
TACAGAGGGTGCAAACGTTGTTCGGAATTACTGGGCGTAAAGCGCGTGTAGGCGGCACGTTAAGTCGACTGTGAAAGCCCATGGCTCAACCATGGAAGTGCAGTCGAAACTAGCGAGCTTGAGTCCCGGAGAGGGTGGCAGAATTCCCAGTGTAGAGGTGAAATTCGTAGATATTGGGAGGAATACCGGTGGCGAAGGCGGCCACCTGGACGGGTACTGACGCTGAGACGCGAAAGCGCGGGGATCAAACAGG
+
@?B;;:AB=;;9CD>???999?CB?C7:6:?@AA9@;;<A;A<;;ABBCBC>;:9;BBCC7<9;BAACCBBA;;;0;;;09@?<@A;9188===;?9=?@@>@?A:8949BBCBBBA=<9>@@@@@8?9=>=??8??=AABC?B?CB=BBBBBBAAB?AAAC<A=@??@?@@?@;??9?A>A<@@@>A=@@>A@@<@?CB@C@CCACC@CBBB>AAACBBCC@@@@;;;@CAAA<A;<;BCC8CBBBB<AAA9
@N9IO0:01102:06020
TACGTAGGATGCGAGCGTTGTCCGGAATCACTGGGTGTAAAGGGAGCGCAGGCGGGTCGGTAAGTCAGTGGTGAAATTCTCAGGCTTAACCTGGGGACTGCCACTGAAACTACTGATCTTGAGTGCAGAAGAGGTGGATGGAATTCTTGGTGTAGCGGTGAAATGCGTAGATATCAAGAAGAACACCGATGGCGAAGGCAGTTCACTGGTCTGTTACTGACGCTCATGCTCGAAAGCGTGGGGAGCAAACAGG
+
A@@@@;:7;;;;A;;;CC?BCC9;9;=@@BB<;;7;;9@A8A<8599AAAA=@@@;@@=;<?<?000AAC?CBBB=BACBBCC5;:.48954444&4:949;??@@@@;A?@@AA:74B6<?@877B@@;A>?=?B>??@?A>B?AA=A=@A>:::8067=>3>>888=<<=882>5;=9CD@C@B=@90/+000+0*0/>;7;><==<>>>=A=@@B@@@@@@@@??@?@@??79;98??A9888=?9798<
@N9IO0:01066:06088
TACGAAGGTGGCAAGCGTTGTTCGGATTTACTGGGCGTACAGGGAGCGTAGGCGGTTTGGTAAGCCCTCCGGGAAATCTTCGGGCTTAACCCGGAAAGGTCGGAGGGGACTGCCAGGCTAGAGGACGGGAGAGGAGCGCGGAATTCCCGGTGTAGCGGTGAAATGCGTAGAGATCGGGAGGAAGGCCGGTGGCGAAGGCGGCGCTCTGGAACGTTCCTGACGCTGAGGCTCGAAAGCGTGGGGGAGCAAAC
+
@BB6:597?A?CD=?@@@>@A=@B?@@A9??@@@;@@@ABBBB=;<;<;?@=;;6;B=B?BC;;;F>CC@AA=CE?CCC??@D<BA<A?@@-0,0>3@;?@E/0/==/<?@@B;@>8<<<?;<9<?=@8===C@FCD=;;@E=@<@B<B?CCCCCAA?ABBB<CA;;;AB@AA>555)594;6;:=9>59509=A;B?BB=A@0//77)/+/;:5>2545:;44444.44>>88084499999$739:<2<
@N9IO0:01068:06098
TACAGGGGGGGCAAGCGTTGTTCGGAATTACTGGGCGTAAAGGGTTCGTAGGTGGCCAACTAAGTCAGATGTGAAATCCCTCAGCTTAACTGGGGAACTGCTTCTGATACTGGTTGGCTTGAGTGCAGGAGAGGAATGCGGAATTCCAGGTGTAGCGGTGAAATGCGTAGATATCTGGAGGAACACCGGTGGCGAAGGCGGCATTCTGGACTGTAACTGACACTGAGGAACGAAAGCCAGGGGAGCAAACGGG
+
AAA???????#@C5;;;;6;B?BCACAD?AACCB>CBBAJ?HI>C@AAA@@<00-0<@;@AA7;<@?@BAA@ABB9AAA<BBAAAC7;8;BCCC<C?AAEKF@CA;;;BBAA=@=B?@?;@:::AACC>AACC@C@;;;@?@<A=A?AA>ACBBBBB@B;9939=<>????@@;;;@>@@5;5;;;=B?BBABBB?B@BB?BCB@BBB@CCBB;;6;;;;ABAAC;;5;5;AAA;@B?CCCC9<;<EI=CBA8
@N9IO0:01070:06071
TACAGAGGGTGCAAGCGTTGTTCGGAATCATTGGGCGTAAAGGGCGTGTAGGCGGTTTGTTAAGTCATGTGTGAAATCCCTCGGCTCAACCGGGGAACGACGCATGAAACTGGCAAGCTAGAGTACCAAAGAGGGCGGTGGAATTCCCGGTGTAGCGGTGAAATGCGTAGATATCGGGAGGAACACCTGTGGCGAAGGCGGCCGCCTGGTTGGATACTGACGCTGAGACGCGAAAGCGTGGGGAGCAAACAGG
+
BBCA@?CD;@@>=9;?==5::@CD@C?BCCB<@C4:89==5<?9?=?@???=@@=AC:??>B>AABCAA@BAAAD<ABD>B:;6;BA@<B@CIE;C?CC>CDICFGCC?BABADDABBBABA@@@A=@@8@A@@;:;8;C@C?@=@C7;6;AAAAAC?BBBC=;;;CCCCCBBBBBD?BB?A?9::=AAAA?CBB>B?@@<@<;;5;A5;7;?CBB<::CCAAABBA;;;@;;;0;;B@AAB7@A:99)9992
@N9IO0:01072:06091
GACAGAGGGTGCAAACGTTGTTCGGAATTACTGGGCGTAAAGCGCGTGTAGGCGCTCTGCAAGTCAGGTGTGAAATCCCACGGCTCAACCATGGAAGTGCACTTGAAACTGCAGAGCTAGAGTCCTGGAGAGGAAGGTGGAATGCTTGGTGTAGAGGTGAAATTCGTAGATATCAGCGGAACACCGGTGGCGAAGGCGGCCTTCTGGACAGTGACGTGACGCTGAGACGGCGAAAGCGTGGGAGCAA
+
A@A@@@AA;;;:AA9??@=@@;<<<?19-7>=??9:9:?>5@BBCBBBBBB?;;5;<;BAC:=<=;;4995444)49:39==>898;0404:<7?8?@??9:918>>*3433883438883333-485::::5:7<8==0625:99.4.44449<=<BCCC=@@D@996<;<:655/:)/)///)/)//)555.5.55.5.5.5775;;//--7--/:<==665//7//)/777)/5;555)44449
@N9IO0:01081:06070
GACAGAGGTGGCGAGCGTTGTTCGGATTTACTGGGCGTAAAGCGTGGGTAGGCGGTTCGGTTAGTCAGATGTGAAATCCCACCGCTCAACGGTGGAACGGCGTCTGATACTGCCGAACTTGAGTGCAGGAGAGGAGGGTGGAATTTCCGGTGTAGCGGTGAAATGCGTAGAGATCGGAAGGAACACCAGTGGCGAAGGCGGCCCTCTGGACTGCAACTGACGCTGGAGACACGAAAGCGTGGGGAGCAAACAGG
+
CCC@@@F@CC?BA@@;;;6;A>CB9;;@;@A@AA:@@?@@8@??:;;0;AB>??5:5;@9@>BCCAAA;;;;CCF?DDG>DC@BBBCGBCC>AA6:5;B?AB;;;@@BACC;;6;;@CC@DDDBBBBB?BBBB?BCC;BB6;6;@9@<@;@A@@@AB=:::C=BBA@@B@@:99<<8=;?;A=@@?>@@@A=@@@;B9:9299.9>===@BCCBCAB;:;A><00+000;>@@BC8;;99?>>2==>B@==992
@N9IO0:01084:06080
TACGGAGGGTGCAAGCGTTGTTCGGAATCACTGGGCGTAAAGCGCGTGTAGGCGGCCATCTAAGTCTGGTGTGAAAGCCCTGGGCTCAACCCAGGAAGTGCACTGGATACTGGATGGCTGGAGTACCGGAGAGGAGGGTGGAATTCCTGGTGTAGCGGTGAAATGCGTAGATATCAGGAGGAACACCGGTGGCGAAGGCGTCCCTCTGGCCGGATACTGACGCTGAGACGCGAAAGCGTGGGGAGCAAACAGG
+
CCDC@A@A<AABC@BBBB@BCACB@B>@????@?6=?:::-;@@AABBAAB?BB<?<@BBBB>BBBBC>BBBABB9;;:0;;;0;BBJGMJ?BB6;6;ACBCDCCABBBBBA>ABB????<@@A@@=A;::<B=@@@;AC?C?D?B?BB=@@;;<@A=A@@A;ACCBBBBBA@@@@@<@@=B;@@A7;7;@;@@@;?;<?::95:@@C?B?C@9::@@@>>?>?;;;;;9>===6@@A;;;;.;@@?@9;;;>
@N9IO0:01101:06085
TACAGAGGGTGCAAGCGTTGTTCGGAATTATTGGGCGTAAAGCGCGTGTAGGCGGCTCAGCAAGTCGGATGTGAAAGCCCTCGGCTTAACCGAGGAAGGGCGTTCGAAACTACTGAGCTTGAGTGCCGGAGAGGGTGGCGGAATTCCCGGTGTAGAGGTGAAATTCGTAGATATCGGGAGGAACACCAGCGGCGAAGGCGGCCACCTGGACGGTAACTGACGCTGAGACGCGAAAGCGTGGGGAGCAAAC
+
CBCBBBCC=AA@@;?>=>:>@=@@?A?A?BB@CC=?????9??ABB@@@@@;00,0@@<<@@=ACCC@BBBCBBC=CCC=CCC@CB@CAG>BBC?B=?@=@CCABBBC>BAB@@@BBBB?AAB:::?A=@@@@@9?@=@@<@?B?DC?CACCBBAAA:;;CC?C@BBBAA@@@@@@D=BB@B@BBB?AAAB?@@@=A?;;7;=@A?BB>B@@<;;7;BBCCC;;;@@;;;99::.99>9999*9=<==3>
@N9IO0:01071:06143
CACGGGGGGAGCAAGCGTTGTTCGGAATCACTGGGCGTAAAGGGCGTGTAGGCGGCCAGGTAAGTGAGATGTGAAATTCCCCGGCTCACCCGGGGACCTGCATCTCATACTGCTTGGCTTGAGTACGGGAGAGGATGAGGGAATTCCTGGTGTAGCGGTGAAATGCGTAGATATCAGGAGGAACACCGGTGGCGAAAAGCGCTCATCTGGCCCGATACTGACGCTGAGGCGCGAAAGCTAGGGGAGCAAACGGG
+
@@;;;;;;%99;?7@AAA8;;=@@?AAFFCABBD>@AADD>CC>CCCCC@@?9949=@@=BB<@@BBBBBBBBBB;?;==>3=;@AA@@@,9;;5;@?CCCBCCCBBBBBAABC@B?BB>CBBCCCED=BBBC@CE9::B=B=A>A>???C@@@A@@=A?>>9?@@@CBAA@@@AAA7;;?B<@@A=A?A@=@;99:*9<?@ABBAAAB?CD>CBCCCBBBBAAB@AA?BBBBBB:A?>??CC9AACCC>CGD=
@N9IO0:01075:06151
AACCAGCACCTCGAGTGGTCAGGAGGTTTATTGGGCCTAAAGCATCCGTAGCCGGTTGCATAAGTTTTTCGGTTAAATCTATGCGCTTAACGTATAGGCCGCCGAAAATACTGTGCAGCTAGGGAGTGGGAGAGGTACACGGTACTCGATAGGAAGGGGTAAAAATCCTTTGATCTATTGATGACCACCTGTGGCGAAGGCGGTGTACCAGAACACGTTCGACGGTGAGGGATGAAAGCTGGGGGAGCAAACCGG
+
:.@;00;CC?ABB@@@C@DBBC?BC;CA8?A<@>5A>;;;0;A@BA>AA;;<?C@D;<;AAB;;;;;;)9@;>6>=5=;33837;00+0)/;;77;==@7@@=:;;;.;==9@A@AAAA@;;;6:A;@C7?@AA<ADBBBB@CCBAAACCDE99::BD2:9999(:717>.?9?;:?:;>>?=?>=@>8>=7919<<9?8?A<@@@::47>?6:?=>>88888?9>>:95-7:;:D;9;::<<<.>;77D9A=A=
@N9IO0:01076:06147
TACGGAGGGTGCGAGCGTTGTCCGGAATCACTGGGCGTAAAGGGCGCGTAGGTGGTTCGGTAAGTTGCTGGTGAAATCCCGGGGCTCAACTCCGGGGCTGCCGGGCACGACTGCCGGACTTGAGCACGGTAGGGGCAGATGGAATTCCCGGTGTAGCGGTGGAATGCGTAGAGATCGGGAAGAATACCGGTGGCGAAGGCGTTCTGCTGGGCCGTTGCTGACACTGGAGGCGCGACAGCGTGGGGAGCAAACAGG
+
@@??9>@<8@A@@:@ABC@;;:=@=@=@???@@A;;:;@>)55)595559949A4>6>>49A;;4249?@5;;>>6;;>3:88+8:99.55;6;>>0:955.55)5;;;;<<<<./,/9:4///997949;=??2===<<<7<7<9>>4=8;:88844.44.45555<<<88//////(/)/859:96:743.3;;4:6?>:49333777(3,38697833366//)//(/777;<=???;<??2<;;;=9==><
@N9IO0:01081:06146
TACGTAGGGTGCGGGCGTTAATCGGAATTACTGGGCGTAAAGCGTGCGCAGGCGGCTCCTTAAGTCAGATGTGAAATCCCCGGGCTTAACCTGGGAACTGCGTTTGAAACTGAGGGGCTTGAGTGTGGAAGAGGGGGGTGGAAGTTCCAGGTGTAGCAGTGAAATGCGTAGAGATCTGGAGGAACACCGATGGCGAAGGCAGCCCCCTGGGCTAACACTGACGCTCATGCACGAAAGCGTGGGGAGCAAACAGG
+
BBBCBBBC=?@?@A8@9:6;?BB@>@-0-0@BBA>A@AFD>CCDBB@B=>>800+00@:A@C@BABCCCAAABA@;?>>>4?B;AB?@>@@BAC>B>AABAAAD7;9C>BBC=B<<1?A<?;=AABB7A6A=;;;;;&<@;A19:8@6:719@?AB?99299=358588>?@A<975;7;<9>:<<<:@<<<<@=A?BA@ABECCC2@@@:@AA?@@ABA@<=<00/:;::BABC>C???@@@2?;@9<2:>@7
@N9IO0:01085:06124
TACAGAGGTTGCAAGCGTTAATCGGATTTACTGGGCGTAAAGCGTGTGTAGGTGGTTGTACAAGTCGGTTGTGAAATCCCCGGGCTCAACCTGGGAACTGCTTCCGAGACTGTACGACTAGAGATCGGTAGAGGGCGGTGGAATTTCCGGTGTAGCGGTGAAATGCGTAGATATCGGAAGGAACACCAATGGCGAAGGCAGCCGCCTGGGCCTGATCTGACACTGAGACACGAAAGCGTGGGGATCAAACAGG
+
CCBBA@@=A7;8A=A?>?=A=@@C@@@?;?@@AA<?@@@@;@AABBBABDDABA?A@CAABB=AABA<@@@@?@B=ABBB:BB=AAAB?B@??@9@-0000><@<A??@BCABABBBBBBC@@@ABB?BBBBBB<BB@DC@C?BB=B?B?AAA@ABA>ABA@<A???AA@A@@:::4:<@?B@FCC@C@BB?ABB=A?ADCC?CC;;;;0;>AAB;;;;CBBBBBBBBABBABA<AA@AAAA8AAABD>;;;8
@N9IO0:01085:06137
TACGAAGGGTGCAAACGTTGCTCGGAATTATTGGGCGTAAAGCGCACGTAGGCGGCTTAGCAAGTCGGAAGTGAAATCCCACGGCTCAACCATGGAAGTGCTTTCGAAACTGCTGAGCTTGAGTACGAAAAGAGGATCGCGGAATTCCCGGTGTAGAGGTGAAATTCGTAGATATCGGGAGGAACACCAGTGGCGAAGGCGGCGATCTGGGTCGATACTGACGCTGAGGTGCGAAAGCGTGGGGAGCAAACAGG
+
AACBA<AA8@@=>@:9::?ABBBC?B8;9;B?CE?:::BD9:;AAC@@@CD@BB?AC?CCEE=@@CC@C?BBFCC?BBB<B@@<@BBC?B@CBC@C?B:;;CD<A;;;8;ABB@A@B;;4;BAABC;;;;*;>>==B@@BB?B=B=AB:B;AAB@@;;6;BBD>E>BBDCCEBAAAAF=AA?A=@@B=@@AB?ABB?B<@B?BBBCCBBB=BBAAACABBCBBCFBBB?B@AAA@;A;;;CDC;DGGEF>CBC@
@N9IO0:01089:06143
TACAGAGACTGCAAGCGTTATTCGGATTCACTGGGCGTAAAGGGTGCGCAGGCGCCAAGTGTGTGAGGCGTGAAAGCCTGGAGCTTAACTCCAGAATTGCACCTCAAACTACATGGCTAGAGCATTGGAGAGGGTAGCAGAATTCACGGTGTAGCAGTGAAATGCGTAGATATCGTGAGGAATACCAGAGGCGAAGGCGGCTACCTGGACAATTGCTGACGCTCAGGCACGAAAAGCGTGGGGAGCAAAAGG
+
CBBBB:;;B;;;C?BBCB?BC?BB>;;49:9:AB=;9;AC8A@8;;;<;9:5>8>;><>?A9::@@C?C??@BD59:;??;9::A>@>C@@<@00*0(//8858;DC<A??=B?>4>@:7525@@?A<999>:3:333333,3.3;<A=BB8==>>=;:?<5???BCCCCCBA8549984:64847;;77177;6;2;8698887<;483719@BA@A@BBA@???8<?<;944&44:;=>>1::4443+4=
@N9IO0:01093:06135
TACGGGGGGGGCAAGCGTTGTTCGGAATTACTGGGCGTAAAGGGCTCGTAGGTGGCCAACTAAGTCGGACGTGAAATCCCTCGGCTTAACCGGGGAACTGCGTCTGATACTGGATGGCTTGAGATTGGGAGAGGGATGCGGAATTCCAGGTGTAGCGGTGAAATGCGTAGATATCTGGAGGAACACCGGTGGCGAAGGCGGCATCCTGGACCAACACTGACACTGAGGAGCGAAAGCCAGGGGAGCAAACGGG
+
??99999999";B49:BB=@B@@@>@?B?BBBCG>A@@CD=BB>BCBBBB@=:969<?>CCC?BBBB?CBBBCCC>BBC<B@?;?C;>;@=AAB7B>BAAACCCBCBCCBBBAGBA=BB6:;AAB?BB=A;;;C>AAACC?B8;7<5;:8@A??>@B<@@AB<B@@@@?????@AAA?BA?A=9:;=A=?A4;:>4:4:>9>@>:;;B?CC@C@B??@@B@@>>@::299@999099.56>?2?==>@666@6
@N9IO0:01094:06154
TACGTAGGCAGCAAGCGTTGTTCGGAGTTACTGGGCGTAAAGGGTGTGTAGGCGGTCCTCTAAGTTTGGTGTGAAATCTCCCGGCTCAACTGGGAGGGTGCGCCGAAAACTGGAGGGCTAGAGTACTGGATGGGAGAGTGGAATTCCTGGTGTAGCGGTGAAATGCGTAGATATCAGGAGGAACACCTGTGGTGTAGACGGCTCTCTGGACAGTAACTGACGCTGAGACACGAAAAGCGTGGGTAGCAAACAGG
+
ABBBBBC@C@A@C@BBBCACC@CCA:;:?BBBCC=;;;CC>CJ?BBBB>::4:;4;B>BBCC9;9F@D@A@@@?C=CBBB@:@<?@@B4;;;;0;<:09:@@<9>BBB8<<>9<<=:@A@@?BB?;:<.4555)595559495;.5.6=;@@9:5;;7;>@A9996?@A?B@@:99@<AA<@<@CDA;<;G@CA@@@B;;5;@?@A@A=:00<00+0074::99995999:5555&55599A8@@>@>?4;;;4
@N9IO0:01097:06146
TACGAAGGTGGCAAGCGTTGTTCGGATTTACTGGGCGTACAGGGAGCGTAGGCGGTTTGGTAAGCCCTCCGTGAAATCTTCGGGCTCAACCCGGAAAGTTCAGAGGGGACTGCCAGGCTAGAGGACGGGAGAGGAGCGCGGAATTCCCGGTGTAGCGGTGAAATGCGTAGAGATCGGGAGGAAGGCCGGTGGCGAAGGCGGCGCTCTGGAACGTTTCTGACGCTGAGGCTCGAAAGCGTGGG
+
@@A994:4:@=AB?B?>>;@A?BC@BAD<AABAC8??@@@;;;6;@@@@@@<@C=AB>B@CD>BCC<B@>A:::@,9992444(4;44244)3-77-94633449=:0<@4;;5;:49:??@@?B@@@;@A@@?BA;;;B=A59.5;094>@@55992595:,9;554<<<????@A4:9;=8=8=;?29:2:993979>9>>>995@;@.99==5>>>==@=?>>>5;:::59,9555<<<
@N9IO0:01105:06138
TACGTAGGGTGCGAGCGTTAATCGGAATTACTGGGCGTAAAGTGTGCGCAGGTGCCTCGCAAGTCGAGTGTGAAATCCCCGGGCTTAACTTGGGAATTGCGCTCGAAACTACGAGGCTCGAGTGTGGCAGAGGGAGGTGGAATTCCACGTGTAGCGGTGAAATGCGTAGAGATGTGGAGGAACACCAATGGCGAAGGCAGCCTCCTGGGCCAACACTGACGCTCATGCACGAAAGCGTGGGGAGCAAACAGG
+
@A@AABBC<999BBAACC?C?BA@=??B?BBBBB=BCCBB>CBCCBBCBAB>:::=BBCBB>AA@BAABBCCCC=????0==8<=*0*0=6;;5::;6:9::@BC@A=??>?=?><>A@B@AAA@?;@@?><@99959@=B@C@C@CBBBBBBBCFADDDC>AAAABBACCB@@@C:;;@DA;;;?B6;;9?;;7;=??;;5;;497<3<*0*/8::880//9/0/8<?@;;:0;AAACEE:BBBBG=BBB=
@N9IO0:01109:06148
TACGTAGGTGGCAAGCGTTGTCCGGATTTATTGGGTTTAAAGGGTGCGTAGGCGGCTTTGTAAGTTAGAGGTGAAAGCCCCGGAGCTCAACTCCGGAACTGCCTTTAAGACTGCATCGCTAGAATTGTGGAGAGGTGAGTGGAATTCCGAGTGTAGAGGTGAAATTCGTAGATATTCGGAAGAACACCAGTGGCGAAGGCGACTCACTGGACACATATTGACGCTGAGGTGCGAAAGCGTGGGGAGCAAACAGG
+
@A@@@BB@@@=@B>B@AB9;;D?C79:B4;;=A@;??.88-7:69=?B98;?;;5;AA0;;;49944;;;79000+////&/)///4<==B:;99?C769;;49=0=259@955=??@=@=::3:299:58444399445@;?<@?C=B:99@@BAAA?AAA@:@:>@>?BBABB=AA@C?CC@;;;@@@;;5;@@<A@D;:8A>>>??;?;::;@@B=AB;;;BCCC@CCCA@@0;;BAAAA.;<ABB0<;;5
@N9IO0:01112:06116
TACGAAGGGTGCAAGCGTTAATCGGAATTACTGGGCGTAAAGCGTGCGTAGGCGGTTGGCTAAGTCAGATGTGAAAGCCCTGGGCTCAACCTGGGAATGGCATTTGAAACTGGCCGGCTAGAGTGTGATAGAGGATGGCGGAATTCCCGGTGTAGCGGTGAAATGCGTAGAGATCGGGAGGAACATCCGTGGCGAAGGCGGCCATCTGGATCAACACTGACGCTGAGGCACGAAAAGCGTGGGGAGCAAACA
+
;:?;:4;;0;;@A>A@@A>B=AAB>@9>9?>???9?@??@9?A@@@?CB@?<@A<@<@>A;:6:@AA@@@@@@BB/;::.;;;0;BAB?C@CBB=@<@B?BCBD>DCC?CBB?A>A6;;DBBBCBCAA@@@@@<A@A7<;?B?B>BC>B@CBBBBAA?BCAB=B@@@BA@@>:;;;;0;@;@>BB@@<B<;9;EEFH@DC=A000>AA;A@DG@CBB@995A@@@;;49@>;:::&::::999*9<>CC,9:
@N9IO0:01113:06137
TACGAAGGGTGCAAGCGTTACTCGGAATTACTGGGCGTAAAGCGTGCGTAGGTGGTTTGTTAAGTCTGATGTGAAAGCCCTGGGCTCAACCTGGGAACTGCATTGGAAACTGGCTGACTAGAGTGCGGTAGAGGGGTGTGGAATTCCCGGTGTAGCAGTGAAATGCGTAGATATCGGGAGGAACATCTGTGGCGAAGGCGACACCCTGGACCAGCACTGACACTGAGGCACGAAAGCGTGGGGAGCAAACAGG
+
@@BBB=BB<;;:A?A;::@CBBCB>?193::::A9;;;;;09>=@BBBBBB@CCACD>DC?B@CBBBCBAB?@@@6;;@6BCB8??996;=BA@8C?@ABBBB?B?BD>CCC@CB@@@CCCBBAAAB>?@?998829AAA>B>>;>D<B?BBBBBBBBAAAF>BBB?@?AA??:;;D;AB@B?BA@@@@@A5;;A>A8<<BCBBB=BB?BH?CBBBAABBAC@@@00+0=00;D9@A@:999&55@@B=CBB?
@N9IO0:01065:06189
TACGAAGGGTGCAAGCGTTAATCGGAATTACTGGGCGTAAAGCGCGCGTAGGTGGTTCAGCAAGTTGGAGGTGAAATCCCCGGGCTCAACCTGGGAACTGCCTCCAAAACTACTGAGCTAGAGTACGGTAGAGGGTGGTGGAATTTCCTGTGTAGCGGTGAAATGCGTAGATATAGGAAGGAACACCAGTGGCGAAGGCGACCACCTGGACTGATACTGACACTGAGGTGCGAAAGCGTGGGGAGCAAACAGG
+
BA@;92:?6@B@C?B@@@@C?B;<79586:BAAB>>??DD>D@@?@9::BA?CC:9:;BBCC@CCGL?BBACBDB=BAAA3@@;@BCI@D@CCD?D@@;;;<@@:@@@7@9::??:::AAABCCAA@<?@@@@D<BB?@@=?=AA=B??@@@@BA@@<@@??9?B@A???A@@AAA?B?A?A>?@@=AAAA=BB?295:::;@CC@CD?BBBBC@@@::::;;;;;C?A@A;;;0;;??@@@8BBABD>;;;>
@N9IO0:01074:06209
TACGGAGGGGGCTAGCGTTGTTCGGAATTACTGGGCGTAAAGCGCACGTAGGCGGCGATTTAAGTCAGAGGTGAAAGCCCGGGGCTCAACCCCGGAACTGCCTTTGAGACTGGATTGCTTGAACATCGGAGAGGTGAGTGGAATTCCGAGTGTAGAGGTGAAATTCGTAGATATTCGGAAGAACACCAGTGGCGAAGGCGGCTCACTGGACGATTGTTGACGCTGAGGTGCGAAAGCGTGGGGAGCAAACAGG
+
?:;;7@C>>>+=BAAA>>9A<<==8<7A25;@A>4>>@@:3:A<<>656@=8@?7;>:9>0905<::=;;7;>>>7B=@8@@@2B9:54>99&4.47@@:A5>:0?;;;:54588.4;B8B=:<A@;;8955;.5@B@<@8A9B8<8<566<;=<9626><=7=8::::999<<5::7;0457>??5>;490;A?6B75;05@<BA@;5;<5568;;7A@@;;;>;;7;BB>@;066BAC?@166=?@6B@@5
@N9IO0:01084:06168
TACAGAGGGGGCAAGCGTTATTCGGAATTATTGGGCGTAAAGGGCGCGTAGGCGGCCTGGCAAGTGACGGGTGAAACCCCTCGGCTTAACCGAGGACCTGCCCGTTAGACTGCCTGGCTTGAGACCGGGAGAGGTGAGTGGAATTCCCAGTGTAGCGGTGAAATGCGTAGATATTGGGAGGAACACCAGTGGCGAAGGCGGCTCACTGGACCGGTACTGACGCTGAGGCGCGAAAGCGTGGGGAGCAAACAGG
+
AABAAACCCC5CC<AABBADD@BA>?>@>BB@BD>BBBCC:@@<@A?AA?<900+09<=;@@=ABCBBDC>A@@@8@@@3@AA>BB?A>A=A;;7;A;??AC<BB@CCBB@@>;@A=AB=@@@@@=@@<AAAA?B@?@BA=>;@=AA<ABBBBCBBA=B;:;6;A@BBAAB@BAACE?BB?B?ABB@CBBC@ECCBG@CB@BCBBBCB?BC>A>ABBBBBCCAAA@@@BBB@@@:@AAAABB5@@@AA;@@@=
@N9IO0:01089:06191
TACGTAGGGTGCAGGCGTTAATCGGAATTACTGGGCGTAAAGCGTGCGCAGGCGGCTCCTTAAGTCAGATGTGAAAGCCCCGGGCTTAACCTGGGAACTGCGTTTGAAACTGGGGAGCTGGAGTGTAGAAGAGGGGGGTGGAATTCCAGGTGTAGCAGGTGAAATGCGTAGAGATCTGGAGGAACACCGATGGCGAAGGCAGCCCCCTGGGCTAACACTGACGCTCATGCACGAAAGCGTGGGGAGCAAACAGG
+
B@@CB::;09>B>:8@BC@CACCB?A6:6;AABC>CCCBB=B@A999A>00+00+0>=:>=A<?ABB@AABAAAC;@@AA8@B<AA?B?A@CBB<B@DBB9::D::>=<<@BAA6@::9??@?ABB>?>=@@??@?@'??<A;A>B=@@?BB>>>>00)/99>9BBBBDDCCBA;;;A.94.4.4@A?CCBC=@?@<?:@A@?>>>0>=?7?=?=A?<=>>97738389==99:C;A977988(77;882=9A?
@N9IO0:01091:06202
TACAGAGGGGGCGAGCGTTATTCGGAATTATTGGGCGTAAAGGGCGCGTAGGCGGCTTTGCAAGTGACGGGTGAAAGCCCTCGGCTTAACCGAGGAACTGCCTGTCAGACTGTGAGGCTTGAGACCGGGAGAGGTGAGTGGAATTCCCAGTGTAGCGGTGAAATGCGTAGATATTGGGAGGAACACCAGTGGCGAAGGCGGCTCACTGGACCGGAACTGACGCTGAGGCGCGAAAGCGTGGGGAGCAAACAGG
+
CDBBBBBJCD5@@@@;;;@CC@CC?B@C@BB@CD=AA??>7>A=AABC;;;???=?CF=@?@?A@:::BA<AABC@BCE?CBB>@A@D@D?B;:7;@@@@D@A@@BAAABA??@BB?BDAABBAA=@A9?::;?@AABAA=A6;7;B<BBBBBB@@A=A;;;0;ABCABAAABCACD=A@=@>@@@?B@@@<@@@:@=;;5;??=998389;A>A?BBBBB::::993::9:BB59:>::::-9<@AB=9997
@N9IO0:01092:06188
TACGAAGGGGGCTAGCGTTGTTCGGAATTACTGGGCGTAAAGCGTACGTAGGCGGATTTGTAAGTAGGGGGTGAAATCCCCAGGCTCAACCTGGGAACTGCCTTCTAGACTGCAAGTCTTGAGATCAGGAGAGGCGAGTGGAATTCCGAGTGTAGAGGTGAAATTCGTAGATATTCGGAGGAACACCAGTGGCGAAGGCGACTCGCTGGACTGATACTGACGCTGAGGTACGAAAGCGTGGGGAGCAAACAGG
+
@@A@@=@DDG5BCCCCBC@BC@BB?B7;:;BCBD=@ABIF?CFCCC;;<;;5;A>;;;,:@@?CCA@@@@0ABCC?CCBB7;;5:;;;1808=?5A796@?;><@;;:A::;@@<@@@@>BA@A@DDC@CD;;8;<@@00+0:=:@>AACBBBBCBB=B;;;6:>A@@ACBCCC=AA=A@=@?BDB@CBAA@BBB>C?;;;@@@AB@@<@BBABB@A;;;;<CBCBB?BCA;;;0;;;;@A@3A;;;@:@@A?
@N9IO0:01093:06171
GACAGAGGGTGCAAACGTTGTTCGGATTTACTGGGCGTAAAGCGCGTGTAGGCGGCTTTGCAAGTCGGATGTGAAAGCCCACGGCTCAACCGTGGAAGTGCATCCGAAACTGCATGGCTGGAGTCTCGGAGAGGAAGGTGGAATGCTTGGTGTAGAGGTGAAATTCGTAGATATCAAGCAGAACACCTGCGGCGAAGGCGGCCTTCTGGACGATGACTGACGCTGAGACGCGAAAAGCGTGGGGAGCAAACAGG
+
AAA@@@BB=BBABC=@??=???BB????9?AACD?BBABA=AAAABA@@BB@CC@CCD>CBB?BBBB>B;;;CCC?CHHGCBB@CBEE@C@CBB>B?BABBAAA?ABB=ACBB@@@?AA@<?9::BBC?BA?<1949:?C?C?BB?@=??AA?????=??@E?E>BBCCCC@@?@A7;;BBC@CCF@ACAC@DDD>@=@?=??B?A::8:@@CBABA>99999:=?=??AA;;;;*;>>@BCE;BBBCF>AAA8
@N9IO0:01099:06193
GACGTAGGTGGCGAGCGTTATTCAGATTCACTAGGCGTAAAGCGTGTGTAGGCGGGTGCCTAAGTCTTCTGTGAAATCTCCCGGCTTAACCGGGAGTGGTCAGGGGAAACTGGGCGTCTTGAATTGGGTAGGGGGGACCGGAATTCCTGGTGTAGCGGTGAAATGCGCAGATATCAGGAGGAACACCGGCGGCGAAGGCGGGTCCCTGGGCCTTGATTGACGCTGAGACACGAAAGCTAGGGGAGCAAACAGG
+
BABBA@@=9:6:@@@:;;@CGACBBCB@BBAAAD@BBCCC<B9;9AA@A@@;@@C;@@@?@@;@A@@=ACCCCCC?CCCCC>C@CC@C@B@BE>BBBB?BDCCDE9BB<A??>7>?@?A>AC@C@CC=@:99999%9A?B?B9;:;@CB@CAAABBB@CBCC?CECCBB@@BBABCC>@@=@<@@@<@=@A=ABB>A?ACE<BBB=AAB<A>A?CCC?BBDD@@;;;@CBAAAB;BBBBIIM<BAAAE=BBB?
@N9IO0:01067:06215
TACGTAGGGTGCGAGCGTTAATCGGAATACTGGGCGTAAAGCGTGCGCAGGCGGTTGTGCAAGACAGATGTGAAATCCCCGGGCTCAACCTGGGAACTGCATTTGTGACTGCACGGCTGGAGTGCGGCAGAGGGGGATGGAATTCCGCGTGTAGCAGTGAAATGCGTAGATATGCGGAGGAACACCGATGGCGAAGGCAATCCCCTGGGCCTGCACTGACGCTCATGCACGAAAGCGTGGGGAGCAAACAGG
+
ABBCBCCC=ABACBA>?@;?=ACA>A000AAAA>BBBCC>CAAADBBBA@:>@=@?BCCCE@CBAA@AA@??BB=BAAA3>>589:>9?:>??9A6A@BBCCF?CBBAAA@@A@A=AAC799AAAB=@;;;BBCB1;;B@D>B?A?ACCCBCABCCBBCCC=;;;BBBBBB@A@BA?@@6;6;BB?BBAA?ABC?A=@A?AADE:BBB?C@BBCCB@A@000::;:??A???C;@==9999-9<9::+9==;
@N9IO0:01084:06246
TACGAAGGGAGCTAGCGTTGTTCGGAATCACTGGGCGTAAAGCGCACGTAGGCGGACTTGTCAGTCAGGGGTGAAATCCCGGGGCTCAACCTCGGAACTGCCTCTGATACAGCAAGTCTTGAGTCCGGAAGAGGTGGGTGGAATTCCTAGTGTAGAGGTGAAATTCGTAGATATTAGGAAGAACACCGGTGGCGAAGGCGGCCCACTGGTCCGGTACTGACGCTGAGGTGCGAAAGCGTGGGGAGCAAACAGG
+
BBB;:4:A8@@@A@@@@@>BA=AA=AACCCCAAA=AAADF>BBBBAABB::6;B=@A@?ABAAAA?@@DD9@@BB=BCE>CCC9@;;:?C?C??<??B98:9??::;AAAAA@@=@@?@69:A??;??B?BCD?AAA<BDAF@C@D@CBCBABBAAA?BCBC?C@AAABBB@ADACC@B?;;5;;;5;<;;59A@3;5;;5;A9ACBB?DB>A=AAAC@@@B@A?;:6;BBBCC>BBBBCFF;BB@@@;@@?@
@N9IO0:01088:06229
TACGGAGGGAGCTAGCGTTGTTCGGAATCACTGGGCGTAAAGCGCACGTAGGCGGCTATTCAAGTCGGGGGTGAAAGCCCGGGGCTCAACCCCGGAACTGCCCTCGAAACTAGATAGCTAGAATCTTGGAGAGGCGAGTGGAATTCCGAGTGTAGAGGTGAAATTCGTAGATATTCGGAAGAACACCAGTGGCGAAGGCGACTCGCTGGACAAGTATTGACGCTGAGGTGCGAAAGCGTGGGGAGCAAACAGG
+
AABD@CEE;@@;;;;@AA=;9.55.54;=?GCCG>A@;;<0;=>>A:;<>>:00,/BA@?@B=@@99999*;?<D<@@=4A<=/<<BB9=>=+>8<:;ABFH?AB???9??A=??@@@AAAA??@@?A>AA;;7<AA@AC?B=A=A=ABDCDBBBBB@CFEK>B?ABBBA@@;;6;;@D@A@?ABB>AB;;6;@@=@>A:::AABBCC?AAB?BBCC?BCC@@A@@@?AAAA@A9A@@???@7@AABB8AAA=
@N9IO0:01098:06229
TACGGAGGATCCAAGCGTTATCCGGAATTACTGGGCGTAAAGAGTTGCGTAGGTGGCATAGTAAGTAGGTAGTGAAATCGTGTGGCTCAACCATACTCACATTATCTAAACTGCTAAGCTAGAATATAGAAGAGGTAGCTGGAATTCCAAGTGTAGGAGTGAAATCCGTAGATATTTGGAGGAACACCAATGGCGTAGGCAGGCTACTGGTCTATTATTGACACTAAGGCACGAAAGCGTGGGTAGCAAACGGG
+
BDCC@DD?BBB>A=A:;:=@CBAE@E@F@AAABE>BABCC>BBBB@CBCBEF@BB?@@BBCEH@CAA@?BBBBCBB<@@?BBBA?AC??<?=AABCBAAA@@=@;;;@@8@;;;BC7;;@BBB?ABABBB=A;;9<CA@;;5;4:=A?C@CBBBBC=@@ABAA<AC>@@CC;;;::,92:4.43944.4.495:666@:@@=???@@BB?ABBCB?AA?CBCBBCF@D@@@ABBB;BAAAA@;@CECDC>CCC?
@N9IO0:01099:06243
TACGTAGGGTCCGAGCGTTGTCCGGAATTATTGGGCGTAAAGAGCTCGTAGGCGGTTTGTCGCGTCTGCTGTGAAATCCCGAGGCTCAACCTCGGGCCTGCAGTGGGTACGGGCAGACTTGAGTGGTGTAGGGGAGACTGGAATTCCTGGTGTAGCGGTGGAATGCGCAGATATCAGGAGGAACACCGATGGCGAAGGCAGGTCTCTGGGCACTTACTGACGCTGAGGAGCGAAAGCGTGGGGAGCGAACAGG
+
BBAA@BCD>CC?BBAABB=@@C@C@C@D?AA@DC=@@9993:?>>@;999;59@9@B8;;BBBBCB@@?@@@@@@9???6>::59AAA?B>AACD>B@BCCABAAA<BBBBD>CBBBCC?A@@::4;ABBDLG;BBBBCC@C@C@CACC@BBB@@@@<@D=A?@@@BAAACCA@@@@<>=:=:=>>=AADBAAA@=?4;;A=;;:@@@@<;;:@?BAAAAB;;;@BA<@?>>?A9?@A@@@@8@BBAE@@@@@
@N9IO0:01100:06257
GACGAACTGTGCGAACGTTATTCGGAATCACTGGGCTTACAGGGTGCGTAGGCGGCCTGTTAAGTAGGGTGTGAAATCCCCCGGCCCAACCGGGGAATGGCGCTCTAAACTGGCAGGCTTGAGTGAGCTAGGGGTGCATGGAACTTCCAGTGGAGCGGTGAAATGTGTTGATATTGGAAGGAACACCGGAGGCGAAAGCGATGCACTGGGGCTTAACTGACGCTGAGGCACGAAAGCCAGGGTAGCGAACGGG
+
@A@@?:???:;:AA?@@@>@C@CC@C@BDCBBCD>CC?BBBBE>AAAABBB>BC@DACCC?C>ABBCG>CBBB?B8::9:9):@AD>B@B?BAB:B?BA<?:97<<=<9==A@9:9>AC>BABBB???BCCFD:BBB@A@=@>AA?B?BABB=@AA@=@:;;3988;95?<>>>494949070...054..*.9<</98//.56=>BBAA7@?0:49B;999:A@;;6;AABBC=@@5;;;0;AABEF?BBG=
@N9IO0:01102:06241
TACGGAGGGTGCGAGCGTTATCCGGAATTACTGGGTTTAAAGGGTGCGTAGGCGGCTTTGTAAGTCAGGAGTGAAAGTTTGCGGCTCAACCGTAAAATTGCTTCTGATACTGCATGGCTAGAATTAGGATGAGGTCAGCGGAATGTGGCATGTAGCGGTGAAATGCATAGATATGCCATAGAACACCAATTGCGAAGGCAGCTGGCTAGACCTGGATTGACGCTGAGGCACGAAAGCGTGGGGAGCGAACAGG
+
@@@@<@A@<A??@@@@AA8;;B>B8>:B8::ABB/;9)55)55)5999==>?CC?BBC=AAC:CBBBB>AA;;;A9A@B89:B?CBBB?B9<7999-92;8=8?AAE:::A@AA9759AA@C?B?=<488;;;7<:8733,3,388<288::::<<;49373,3;;?8=<9/////388/22/753494<*..350525.55551666222355/59378///;=::4;>=<<<6>:99CDD8?@@@@=@BB@
@N9IO0:01104:06216
TACGGAGGATCCAAGCGTTATCCGGATTTATTGGGTTTAAAGGGTGCGTAGGTGGCTTAATAAGTCAGGGGTGAAAGACATCGGCTCAACCGATGCAGTGCCTTTGATACTGTTAAGCTTGAATTATGTTGAAGATGGCGGAATGAGACAAGTAGCGGTGAAATGCATAGATATGTCTCAGAACACCGATTGCGAAGGCAGCTGTCTAAACATGGATTGACACTGATGCACGAAAGCGTGGGGATCAAACAGG
+
BBBC@BA>@A@;@;@AAA=@A@>B?BCD=BB?AA:@@9@A;AA<ABBBA@@?::6:B>@>;;6;@A@@@@6@@@@;@@>A?@?<???B=A<@>>???>?@B?CE>CBBA?@@?;@=@@?@CC@C@C@@@@BB?BAA@<9:69=?@AAAAA<??AABB=@:::59BBCCBBCBCCCBAAA@@@>:;<@BBIACBCC7<79==@@@@@@??<@BBB=;;7;::BBBCD;;;@@@AA9@@@;;;;.<@@AA=BAA?
@N9IO0:01076:06277
TACGTAGGGTGCGGGCGTTAATCGGAATTACTGGGCGTAAAGCGTGCGCAGGCGGCTCCTTAAGTCAGATGTGAAATCCCCGGGCTTAACCTGGGAACTGCGTTTGAAACTGAGGGGCTTGAGTGTGGAAGAGGGGGGTGGAATTCCAGGTGTAGCAGTGAAATGCGTAGAGATCTGGAGGAACACCGATGGCGAAGGCAGCCCCCTGGGCTAACACTGACGCTCCATGCACGAAAGCGTGGGGAGCAAACAGG
+
@@@@?9:9.;@>@@;A;;6;;@>=4=5;29AA@C>B@@@B=CCC;;:CC:949;595=9?BCACCBC=AA@@444)4;44&4<1::04.4.4@@9A=ACC;;;>-378(3383333&38-339@98<2<3?79:9:9#9><;882833:.9@9:A88>885;0...67=8885222=8==8=6666;;;<<9>;;594>B<;;;;*:@<0=>@5955<?9////0)//:=>@@AB;A:9:DCC6989?;3;@@;
@N9IO0:01093:06300
TACAGAGGGTGCAAGCGTTAATCGGATTTACTGGGCGTAAAGCGTGTGTAGGTGGCTTCCTAAGTCGGTTGTGAAATCCCTGGGCTCAACCTGGGAATTGCAGTCGATACTGGGAAGCTAGAGTTCGGTAGAGGACGGCGGAATTCCCGGTGTAGCGGTGAAATGCGTAGATATCGGGAGGAACATCGATGGCGAAAGCAACCGTCTGGGCCTGAACTGACACTGTGACACGAAAGCGTGGGGAGCAAACAGG
+
AAA;<;AA9>@>?=>97919-75<7<>D:>?;;;0;?@?@:@96:@@CBCCABB@CB8@8==8<<<<8<8@@ABA4?A@:A@A<BBBB=A<?@A;A>A7ACA??@@@BABBEE?D:;:AA@ABD@BB?BBC;;495=8>C;?<@:?>6=156;;;?B9;;;;4;=>CBABA;;;AB@9>?2929@;;;@BB>A;;;0:@B?B?B???@=9@>??@?AA@@@AAAABA@A@BAAA;@@A@AAA3AA@BB=@@@?
@N9IO0:01095:06293
TACAGAGGGTGCGAGCGTTGTCCGGAATCACTGGGCGTAAAGGGCGCGTAGGTGGCTTGGTAAGCGTGTGGTGAAAGTCCGGGGCTCAACCCCGGATCTGCCGTGCGAACTGCTGAGCTCGAGCGATGTAGAGGCAGGTGGAATTTCGGGTGTAGCGGTGGAATGCGTAGATATCCGAAAGAACACCAGTGGCGAAGGCGGCCTGCTGGGCATCAGCTGACACTGAGGCGCGACAGCGTGGGGAGCAAACAGG
+
@AA@@@@@;AA>===;;;5;@A5;6;?ACCBBCC=A::;@8@A;A@AAAA@=A@=ABACACC?A@BBCCD@CCBD?BBB>AAA7@A@B?BCB7A?@;<;AA=A;<;BB?BCBBA@;;;AAA@@ABBCBABABA<@@@:@@5928A8>=?77773:<<:===A<@:65:>?953882344)4:5:;=8<5569666:>9<@7949B@@BD=@>>=?99999<<<00/;6898;<<::::99;;/:::==7555@
@N9IO0:01103:06299
TACGGGGGGGTGCTAGCGTTATTCGGAATCATTGGGCGTAAAGGGCGCGTAGGCGGAGATCTAAGCGTGGCCTGAAAGCCCCCGGCTCAACCGGGGAGTGCGGCTGCGAACTGGGTTTCTTGAGGACGATAGAGGAGAGTGGAATTCCTGGTGTAGCGGTGAAATGCGTAGATATCAGGAGGAACACCCGAGGCGAAGGCGGCTCTCTGGGTCGTACCTGACGCTGAGGCGCGAAAGCGTGGGGAGCGAACGGG
+
AAAAAAAAA#BDACAB;;;>BB?CC@C@CBBB?BF?CCBCC>CC>CBA@??B=995:AAAACB?BBA@@?B?BBAA9@AAAA*;5;AAB>A5;;;.;;@BBC?B;;;BB?<@@@,:;,9=49@@799955<>?A=@@@>@@2949<@<@B=BBBAA?B?CB@@9@@@@@CCB@@AB@@=@@@C@@@@@8@@@<@;:6:?CC?CBBBAAAA<ABB@@@>A;;;;;;;;;?BAA;;<0;=>?BCC9BCB;;8;BC9
@N9IO0:01105:06270
TACGGAGGGTGCGAGCGTTGTTCGGAATCACTGGGCGTAAAGCGCGTGTAGGCGGCCTGTTAAGTCTGATGTGAAAGCCCGGGGGCTCACCCCCGGAAGTGCATTGGAAACTGGCGGGCTCGAGTCCCGGAGAGGAGGGTGGAATTCCTGGTGTAGCGGTGAAATGCGTAGATATCAGGAGGAACACCGGTGGCGAAGGCGGCCCTCTGGACGGTGACTGACGCTGAGACGCGAAAGCGTGGGGAGCAAACAGG
+
ABCD?BAB<AB@@AA??@@CB@CC@E@CCDDBBC>BBBBC=AADACABBCC@CC@C?@@A496;AAAAB;55@<808@8(7333$3?=77777)919<A@??>?;?:?B;@@@399<8879A??@CC>C;?@CC????8?>;@494:>@@<@@@??@A>>@@D7A>B@A>>>@=====888181<=>=A=;;7;>A>B@BB?CB<??>A488B?AABAAAA??????BBBBBBCC:>>??BCC:BBBBB===;9
@N9IO0:01107:06289
TACAGAGGGTGCGAGCGTTGTTCGGAATTACTGGGCGTAAAGCGTTTGTAGGCGGTGCTGAGAGTCCTAGGTGAAATCCCCGAAGCTCCAACTCGGGAACTGCCTAGGAGACCTCAGTACTAGAGTACTGAAGGGGTTACTGGAATTCCGATGTGTAGCGGTGAAATGCGATAGATATATGGAGGAAGCACCTGTGGCGAAGGCGGGTAACTGGTCAGAGACTGACGCTGAGAAACGAAAAGCGTGGGGGAGCAAACAGG
+
BBBB@@@A;;9:@98:BC?BB@CB=A;@6::A@?9:;;:D>BCBBB;@@@?9<=9:9:?@?B;::<8;00)/8881=:;;&//)/7//)/)/5555)5.55::.449045=>7<;;;<98::89==;?==8/788(7/773;5;/7/82;<>=>333:9@8@=C?4<<>0/////55<9<5,--05(--5717788.43:2949;;1::9=B=:=:666:777//////77444(4:@@@4>;::ABB@,@=;:;.9992
@N9IO0:01110:06260
TACGGAGGTGGCGAGCGTTGCTCGGATTCACTGGGTGTAAAGGGCAAGTAGGCGGCCGCGTAAGTCGGGTGTGAAAGTCCACGGCTCAACCGTGGAATTGCGCCCGAAACTGCGTGGCTAGAGGACAGCAGAGGTGAATGGAATTCCCGGTGTAAGGGTGAAATCTGTAGAGATCGGGAGGAATACCAGTGGCGTAGGCGATTCACTGGGCTGTCCCTGACGCTGAGAGGCGAAAGCTAGGGGAGCAAACAGG
+
@CCC@BB?CB?B@B@A;;5;;;;@=A@9=<@;;905B9;;/:>6=@;A@9;5;@<@<@AACC=@A<;;0:@=?A>9::89=??<>?@A=@599??C?B<<@BBB=BBE>DBBBBAB>?@@EBC@B@@>AAA8929993:B>B=B?BC>C@EDBB?BC@CBBB>BBBBAAAAAA???C=BB?B?BBC?BAAA=>>@@@;@AAC?AAABBC?CBBBBB=AB>>>AA@?>==8=@??8@@@@@BA8@@???:>>;7
@N9IO0:01066:06347
GACGAAGGACCCAAGCGTTATCCGGATTCATTGGGTTTAAAGGGTGCGTAGGTGGAAAGATAAGTCAGTGGTGAAATCTCCGGGCTCAACTCGGAAACTGCCATTGATACTGTTTTTCTTGAGTGCATATGATGTGGGCGGAATATGACATGTAGTGGTGAAATACTTAGATATGTCATAGAACACCGATTGCGAAGGCAGCTCACAAAACTGCAACTGACACTGAGGCACGAAAGCGATGGGGATCAAACAG
+
@?D:;5;=AAA0;6:@@@@DDD@D@AA>BBB8B=4>:5==5=?5<BBB::86=?-73(4<?A8B@??A::6;@A=6=C@C@CC=;;@A;@ABC5<5)5B;516=8@@ABBAA?EDE1@@5::44=::::@@?@@888/9>;==959B:::CB?<;00*000/(/:99;;::?A@;;9AAAAA=:::>A9:398=>19133439::<=B<6<??::;>ABB::8?=7927;30/9(/////;;;.8--/;+//9
@N9IO0:01076:06334
TACAGAGGGTGCAAGCGTTAATCGGATTTACTGGGCGTAAAGCGTGCGTAGGCGGTTCAGTATGTCGGTCGTGAAATCCCCGGGCTTAACCTGGGAACTGCGGCCGAAACTGCTGGGCTTGAGTGTGGTAGAGGGTGGTGGAATTCCGGGTGTAGCGGTGAAATGCGTAGAGATCCGGAGGAACATCGATGGCGAAGGCAGCCACCTGGGCCACAACTGACGCTGAGGTACGAAAGCGTGGGGAGCAAACAGG
+
CCCBBBBD<AA@=8<<974:>@@A?@@?9@@?@C=AABAB=BCCBCBAABB?BB?B?CABBC:;:;B?AA@@;;;.99@@3@A;AA<?<A@DCD>C@DCBA@;@5:9A9@AB???@9??;?AAA???@A@AAAA;AA;@B4;6;>A@DD>CC;::AA=ABCD>BBBB@???99;@?B?CC@C@CCBBCCCC@DGD@BABBBB?BB@BAA;A5;;B@CCCGAAACBBB>BBBBCC>BA;;;EF7BA;;<0;;;4
@N9IO0:01082:06312
TACAGAGGGTGCGAGCGTTAATCGGATTTACTGGGCGTAAAGGGCGCGTAGGCGGTTTAGTGAGTGTGATGTGAAAGCCCCGGGCTTAACCTGGGAAGTGCATCGCAAACGACTAAACTGGAGTAGGTGAGAGGGTGGCGGAATTTCCGGTGTAGCGGTGAAATGCGTAGAGAGTCGGAAGGAACGTCAATGGCGAAGGCAGCCACCTGGCACCATACTGACGCTGAGGCGCGAAAGCGTGGGGAGCGAACAGG
+
BBCBBBBB>BBBABBBBB?C@BBB:;;C=BABBB<@@AAA<@A<@@@@AA@;@@=@D<BBBBBBCCCCCBCCCJD>BB@@4@A6A@698:ACCC>D?A@CCBBCDCCC>C;;;BBB=DDC?BBBAB?ABBA;::5;@;@?=B=??9?<@<@AA???F@CBBB=BCC@@>=99000//0:)0)4.44:4406=:?@@;@:?A@@<@A>BC?ABB@BBBBAABCBBBBCB?BCC@BA<AACAA@@7@@@BB>BAB?
@N9IO0:01091:06336
AACGTAGGTCCCGAGCGTTATCCGGATTTACTGGGCGTAAAGCGCGTTCAGGCGGTGGGCTAAGTCGGGCATGAAATCTCTCGGCTCAACCGGGAGAGGCTGTCCGAGACTGGCGCACTTGAGGGCAGTCGAGGGAGGTGGAATTCCGGGTGTAGTGGTGAAATGCGTAGAGATCCGGAGGAACACCAGTGGCGCAAGCGGCCTCCTGGGCTGCCCCTGACGCTGGACACGCGAAAGCTAGGGGAGCGAACGGG
+
:-;?@AC=BBD<B?@;;;=@FD>D=;;;49B?>A7CCABB;B;;;BB@BDD@CC@CCC=@@@=@CBBB=BCCBBB=BCBBBCC@BBDGAC@CC?DDCCA;;;CD@BBBCC:;5:?=:9;:@AAB>BCCB;;;BA;@A@CI@C?B>A5;;0;BABBCDADEEE<@;;;BCBBAA@@=B=::5:;@>A?AA@@<@@@>:9998:+00+0;;30999<<*9444;9//)///44489909444999+999995;=>6
@N9IO0:01096:06340
TACGAAGGGTGCAAGCGTTAATCGGAATTACTGGGCGTAAAGCGCGCGTAGGTGGTTCAGCAAGTTGGAGGTGAAATCCCCGGGCTCAACCTGGGAACTGCCTCCAAAACTACTGAGCTAGAGTACGGTAGAGGGTAGTGGAATTTCCTGTGTAGCGGTGAAATGCGTAGATATAGGAAGGAACACCAGTGGCGAAGGCGACTACCTGGACTGATACTGACACTGAGGTGCGAAAGCGTGGGGAGCAAACAGG
+
@@B@@;@A;AAAA?BBBB@C@AAA69199??AAB<;;;@?8@@AAB@AACB@CCAC?AABA?;?B?B?CC@ABCD>BBBB9BB>AAAD@D?BBC>B?B899?BB@@@@0?000;:;;@ACBDCBDCC@BCCBCD?CCCCC@B@CC>C@BBBB@@@BA?BCBC=BB:::@@@@AAAB@B@BAC@CCC@BBCB>BA@=A=AAABBBB?BC@BBBCCBBBBAAABBBCCCACCBBAB<B:;;CCC;CCCCC=BBA=
@N9IO0:01101:06341
TACGAAGGGTGCAAGCGTTACTCGGAATTACTGGGCGTAAAGCGTGCGTAGGTGGTTTGTTAAGTCTGATGTGAAAGCCCTGGGCTCAACCTGGGAACTGCATTGGAAACTGGCTTACTAGAGTGTGGTAGAGGGTAGTGGAATTCCCGGTGTAGCAGTGAAATGCGTAGATATCGGGAGGAACATCTGTGGCGAAGGCGACTACCTGGACCAGCACTGACACTGAGGCACGAAAGCGTGGGGAGCAAACAGG
+
AAB994:B;;;;C?B@A@@CAAAC>A3879A@@D>::;BB<ABBAABBBBB@BB<?@8AA:A>BBBBFCCCBBCF>AA?6BCC>AAAA;?>::;6;=AABBAA?B?BA=B998;B@BB@@@@@AA@@<@A<<<=8??@@C?C>A>AB=A?BBAAA>>=??@?:@BBBBBBA;=:87=9::5:=AAABBAAB>AAD@C@CFDBBCD@DC@CC?BBB@A@BCB@?@?;;5;AACAC=A@@BBDC5<;@DE>CCC?
@N9IO0:01068:06374
TACAGAGGGTGCAAGCGTTAATCGGAATTACTGGGCGTAAAGCGCGCGTAGGTGGTTTGTTAAGTTGGATGTGAAAGCCCCGGGCTCAACCTGGGAACTGCATCCAAAACTGGCAAGCTAGAGTACGGTAGAGGGTGGTGGAATTTCCTGTGTAGCGGTGAAATGCGTAGATATAGGAAGGAACACCAGTGGCGAAGGCGACCACCTGGACTGATACTGACACTGAGGTGCGAAAGCGTGGGGAGCAAACAGG
+
[truncated: 43,395,001 more chars]
