# Supplementary material for: Analysis of the rhizosphere bacterial diversity of Angelica dahurica var. formosana from different experimental sites and varieties (strains)
Source: PeerJ. 2023 Sep 6;11:e15997. doi: 10.7717/peerj.15997 (PMC10492537; doi:10.7717/peerj.15997)
Supplement: Supplemental Information 18 [file peerj-11-15997-s018.gz › peerj-11-15997-s018]

@N9IO0:00673:05781
TACGGGGGGGGCAAGCGTTGTTCGGAATTACTGGGCGTAAAGGGCGCGTAGGCGGTTCGCTAAGTCGGATGTGAAAACTCTGGGCTCAACCCAGAGCCTGCATCCGAAACTGGCGGGCTAGAGTTCTGGAGGGGATAGCGGAATTCCTGGTGTAGCGGTGAAATGCGTAGATATCAGGAGGAACACCGGTGGCGAAGGCGGCTATCTGGACAGAAACTGACGCTGAGGCGCGAAAGCTAGGGGAGCAAACAGG
+
BA?@=>=>=>">B4;;;;8;C@DM@CACACBCCC?A;;=C=CD>BBBGFFC@CC@D@CCCAA>@?AC=BAA@@@@@5;;BBBB>BBBB?BF<?@?CB>AAB999?BCD<AAB@A@A<A@@@@AA>BAC?AABA9AB@@@D@C@D@C@BC?BBBBAAD@@AAL@CCAAACCCCCBBAA?BB?A=???9@=AB>AAA=A?AA>AAAAABC?BCCCCC>BAAABA@@@@?;?>=9994:??AABB8??BBD=BBC?
@N9IO0:00676:05806
GACGGAGGAGGCTAGCGTTGTTCGGAATTACTGGGCGTAAAGCGCACGTAGGCGCCCGACAAGTCGGATGTGAAAGCCCGGGGCTTAACCCCGGAACAGCATCCGAAACTAGCGGGCTCGAGACCGGGAGAGGAGAGTGGAATTCCCAGTGTAGAGGTGAAATTCGTAGATATTGGGAAGAACACCTGTGGCGAAGGCGGCTCTCTGGTCCGGTACTGACGCTCAAGTGCGAAAGCGTGGGGAGCAAACAGG
+
@?@E?BB?@@<?@@BBCCBAD@>>8>*0*0===A?BBACE>CC@ACBBAB?;:::;,;==@49:>>8@AABCCF>BBC>BCB6A?191737&72;5<989<<@;@@@8?@;;;@@:@BBBBBCC?BB>BCEC@BBBBBB?C6:8;A;ABCBAAACC<@@A@8@9>@>>>@B>B?BC6>49;5;@E>AAAA=@@@=A>AA?@?;@@0000@<@?BABC@??BBBBB@BCCCCBB799BBDDD:AAABC=BBB?
@N9IO0:00678:05764
GACGGAGGGTGCAAGCGTTGTTCGGAATACTGGGCGTAAAGCGCGGGCAGGTGGCTCTTTAAGTCCTTTTGTGAAATTCCGGGGCTCGAACTCCGGATGTGCATAGGATACTGGAGAGCTAGAGACTGGTAGAGGCGAGCGGAATTCCTGGTGTAGCGGTGGAATGCGTAGATATCAGGAAGAACACCGGTGGCGAAGGCGGCTCGCTGGGCCAGTTCTGACACTCATCCGCGAAAGCGTGGGGAGCAAACAGG
+
BBBB@BCI?BB::6;>@@:00+/:)-(///;;91038@A6;5<<<=254;544.4888919-448.444&//:::(/)/2777+/4444.4;;3@7;<>=>CBBBB@DC@?@A>A;:;@AAA@9;;@@<@CD;;49;;:;;7?:C:@;CC@CDCB<<G@CC@C@@??BBBB@@ABBB>:>:BB:BBBAG?@@@CCC?B???<?>??==>>6B@CFL?AAAB:99A:::A=A;;:@9@:::AAD6:::BB<;;;9
@N9IO0:00687:05787
TACGAAGGGGGCTAGCGTTGTTCGGAATCACTGGGCGTAAAGGGCGCGTAGGCGGCTTAACAAGTCAGGTGTGAAAGCCCCGGGCTCAACCCGGGAATTGCACTTGATACTGTTTCGCTAGAGTCCGGGAGAGGATGGCGGAATTCCCAGTGTAGAGGTGAAATTCGTAGATATTGGGAAGAACACCGGTGGCGAAGGCGGCCATCTGGACCGGTACTGACGCTGAGGCGCGAAAAGCGTGGGGAGCAAACAGG
+
A@B;:5;AAA0A@@AB@@=AE@CDAD@CABABAE<A<?CC=BC>AAACBBA?:;9;C@C@CD@BBBB@<@@>A@B6;;<<2@A8><<DACB6;;0::?9@?@BB?:::???BBC<AAA9:9AAAA?BB<BB@@=@BA?AC?A?A?AB<AACC;;;@C?CCCD?D@BBCCCBCCC?BC;B?AA<AAA@C@BBAABB?C@DD?D?BCBBA=??=A=A99:?@A@::9:9;8979777&3:::;<<.:555>3;<=8
@N9IO0:00700:05762
TACGGAGGGGGCTAGCGTTGTTCGGAATACTGGGCGTAAAGCGTACGTAGGCGGCTTTGTAAGTTAGAGGTGAAAGCCCGGGGCTCAACCCCGGAATTGCCTTTAAGACTGCATCGCTTGAATCGCGGAGAGGTGAGTGGAATTCCGAGTGTAGAGGTGAAATTCGTAGATATTCGGAAGAACACCAGTGGCGAAGGCGGCTCACTGGACGCGTATTGACGCTGAGGTACGAAAGCGTGGGGAGCAAACAGG
+
BAAB=;;;;;*;ABBBCB@CC@CA@A00/977:396;CC<BCB;:;BBBB@;;7;BD<CBC@BG@BBB@:?===-;9A;AAA9AAAB@BCD8A8B@A6==09:3:>?:88?>?C<=BB:;::BA@@D@BBB@8@@?;;>9<7=2525==A>>>>>>9:99;2:48989999:=383.703?9=AA=AA@A499A<@<995:??BBBB?>DDDDDGE?BAA;;;BAA>A@@97938????AA589@BC<@A@4
@N9IO0:00708:05785
TACGTAGGGTGCGAGCGTTAATCGGAATTACTGGGCGTAAAGCGTGCGCAGGCGGTTTTGTAAGACAGGTGTGAAATCCCCGGGCTTAACCTGGGAACTGCATTTGTGACTGCAAGGCTAGAGTATGGCAGAGGGGGGTAGAATTCCACGGTGTAGCAGTGAAATGCGTAGAGATGTGGAGGAATACCGATGGCGAAGGCAGCCCCCTGGGTCAATACTGACGCTCATGCACGAAAGCGTGGGGAGCAAACAGG
+
BBBCCCBD=9:9ABB;;<?C@BBB;@+0*0<<>>3@B?BB>BCB@@ABB>?:9:6:EE;CCD?;:;CB?BB@??@;@@@?6@>/981;7;=BCD>B;?AA;;;B:BCBBA@@BD>A>AA@;:;;@AA=ABCBAAAAA(@><<5>:>7@?@>AA@ABA;;;=BE?CCCCBBBBCBB>BB6;;5;9=@@7@A??788A=A395::<<<+<==188:497776/////8788<;=?@=4@A@B@@@4>??;=5B>?:
@N9IO0:00665:05859
TACGGAGGGAGCTAGCGTTGTTCGGAATTACTGGGCGTAAAGCGCACGTAGGCGGCGATTTAAGTCAGGGGTGAAAGCCCAGTGCTCAACACTGGAACTGCCCTTGAGACTGGATTGCTAGAATCTTGGAGAGGCGAGTGGAATTCCGAGTGTAGAGGTGAAATTCGTAGATATTCGGAAGAACACCAGTGGCGAAGGCGGCTCGCTGGACAAGTATTGACGCTGAGGTGCGAAAGCGTGGGGAGCAAACAGG
+
@@BB?@@A;;;;CCBBBB@BB@CCADAGACBAAA6@@;;;049:>>9;;@B>;;8;BBCD?C@CBBBCBB9BBAB;::90;@@:::BA?AA@??8<9<=??@9@<A??>??B?AA>@???@@>@BB>B8BB==<=BA==B<@9;:=7<A@====@@@;=779/6266;====>@<@A<@<@?6<6718>:;5:9<:A<AA<>>>BAAB=9:9?BAAA=???BCCBBB@BB@@AC599ABECE9BBBA@:@>=9
@N9IO0:00666:05830
TACGGAGGGGGCGAGCGTTATTCGGAATTATTGGGCGTAAAGGGCGCGTAGGCGGCCCGGTAAGTCAAAGGTGAAATCCCTCGGCTCAACTGAGGAACTGCCTTTGAAACTGCCAGGCTCGAGGCCGGGAGGGGGTAGCGGAATTCCCAGTGTAGCGGTGAAATGCGTAGATATTGGGAGGAACACCGGTGGCGAAGGCGGCTACCTGGACCGGTTCTGACGCTGATGCGCGAAAGCGTGGGTAGCAAACAGG
+
BBBC>A@@?@,@AAB;;;?BBBCE@C@D?BB@CD=BABCC=CC>CDBCA@@=998:B9A=@?;@@>AA9A?AAAE?CBD=BBA?AFBA>BB@@@<A=BBIC>AB=@@D>C;;;@BB=BBBCBB>B=AA;?AAAA2A@@AA>A?B?BD>CCCB:::?C?AAAA<AA@@@@@@@BB?BB<@>2950:::>:00+0::68600+0<;=:@B?BBAC@D@CDBABGCBBBBBBB:;;D;@ABA@@:;99>>>59994
@N9IO0:00677:05815
GACGAACTGCGCGAACGTTATTCGGAATTACTGGGCTTAAAGGGTGCGTAGGCGCTTGGAAAGTGGGGTGTGAAATCCCTCGGCTCAACCGAGGAATTGCGCTTCAAACTACCAAGCTTGAGGGAGACAGGGGTGAGCGGGAACTCACGGTGGAGCGGTGAAATGCGTTGATATCGTGAGGAACACCGGTGGCGAAAGCGGCCTCACTGGGTCTCTTCTGACGCTGAGGCACGAAAGCCAGGGGAGCAAACGGG
+
@@A;;2;;;;;;AA@;;;?BB@BB?CAC>@@CCC<BB;?@:@A8@@@@>:94:;9?=B?BG=A?BCD:BAAA@@<AA?;?:96:?:??D99:E=A=?9@;9;:58@@;>@@@,0*//727>@@:@@ADCCCC;;;@B;;;)55::<?88349589:B?A?@>7555BA?BCBBBCBBCCC=?=???>@?9;5;<88-8..).(-88<BCC>B@@?@;>>>?@@@@@@@=?@B;;;/9924555&5====6;;;3
@N9IO0:00666:05872
TACGGAGGATCCAAAGCGTTATCCGGAATCATTGGGTTTAAAGGGTCCTAGGCGGTTTAGTAAGTCAGTGGTGAAAGCCCATCGCTCAACGGTGGAACGGCCATTGATACTGCTAGACTTGAATTATTAGGAAGTAACTAGAATATGTAGTGTAGCGGTGAAATGCTTAGAGATTACATGGAATACCAATTGCGAAGGCAGGTTACTACTAATGGATTGACGCTGATGGACGAAAAGCGTGGGTAGCGAACAGG
+
55472--(---(--(,///3::;6:6:6:99948;088(33(39(337:::85404=/44:8.34<<:8?9988;/58?5=9:543<:4::7:=6;2347;0457::8999988;9///)//)/5::4::.4.444.4<45589335<444?@:444.444<29943-38444/)/////)/)//-(/5:)//77293833-4.44:84450547<;3:9333444445444444&433344(484444.44:5
@N9IO0:00675:05864
TACGGAAGGGGCGAGCGTTGTTCGGAATCATTGGGCGTAAAGGGCGCGTAGGTGGTTCTGTATGTCTACCGTGAAAGCGTACGGCTCAACCGTATTTTGTCGGTAGAAACTGCAGGACTTGAGGCTGGGAGGGGCTGGTGGAATTCCCTGTGTAGCGGTGAAATGCGTAGAGATAGGGGAGAACACTCGTGGCGAAGGCGGCCAGCTAGACCAGTTCTGACACTGAGGCGCGACAGCGTGGGGAGCAAACAGG
+
CCCC@B?CDC;BCCB?@@@BBACD@D@CC@@7;<4?@AAA=BD=BB9::BB@AB?B@BBBB@@?9:;AA?AA>??9??@?AAB=AA9919:>=@AAB:BCCD@CBBBB=@@@BBB?BBB?@@@=B===6<>==2?@A?CC@C?A?AB<A@<;;BAAA?;;;@:AAABBBBBB<;;ADC6:;A=ACCAB???<?@=<A>;;6;;;;;?@A@@?BAA8;;@@>@@;;;<7<A@BABB@;;;III<DBCCC>CBB>
@N9IO0:00678:05876
TACGAAGGGGGCTAGCGTTGTTCGGAATTACTGGGCGTAAAGCGCGCGCAGGCGCCTTTCAAGTCGGTGGTGAAATCCCAGAGCTCAACTCTGGAATTGCCATCGAAACTGTAAGGCTTGGGTACGGGAGAGGTGAGTGGAATTCCGAGTGTAGAGGTGAAATTCGTAGATATTCGGAAGAACACCAGTGGCGAAGGCGGCTCACTGGCCCGTTACCGACGCTCAGGCGCGACAGCGTGGGGAGCAAACAGG
+
AAA;;4;???,@AABBBB?BB?BB>A<@=ABBBC?BBBDF>BBCA@@BAAA=;;69>>7?E@CBAB?AA>AAAE>CCD>BB???BBC>AAAA@?B?B<?>?AA>><A8@@<;?4:49C@CC=BB<<;7:;99?BB:9:A<B<@<@?BBCCCCC;;;?@@@C=C;???>?=>?@<@@?A=:;69@@<???A<@AA=@<@@=???>?::39>6=@=AA?ACCCACAA@?@;;;CCBBBCABBB7A@AAB<@@C?
@N9IO0:00679:05880
TACGGAGGGTGCAAGCGTTATCCGGATTCACTGGGTTTAAAGGGTGCGTAGGTGGGTTGGTAAGTCAGTGGTGAAATCTCCGAGCTTAACTTGGAAACTGCCATTGATACTATCAGTCTTGAATATTGTGGAGGTTAGCGGAATATGTCATGTAGCGGTGAAATGCTTAGATATGACATAGAACACCAATTGCGAAGGCAGCTGGCTACACATATATTGACACTGAGGCACGAAAGCGTGGGGATCAAACAGG
+
>=;;7?CB=AA@?:?BBB>BBB=B943-39333;199(33(3;1:;<<AAB>BBB=BAE6999ABBC@@@@BDCD>B9658<95668;5;<7;=;=5455;5::8<<BBCBBD@?@;9:4997B?@669C;99195:;::198@@;9999:45::==<==CD=;;;C@CBBDC;55::88:99@?@8A?B654::7:7;99:;;7;=::8==855>=688898333716;///;28-//===0=@@@A9>;84
@N9IO0:00686:05865
TACGTAGGGTGCGAGCGTTGTCCGGAATTATTGGGCGTAAAAGGAGCTCGTAGGCGGTTTGTCGCGTCGGCCGTGAAAATTGGGGCTTAACCCCAAGCTTGCGGTCGATACGGGCAGACTTGAGTTCGGCAGGGGAGACTGGAATTCCTGGTGTAGCGGTGAAATGCGCAGATAATCAGGAGGAACACCGGTGGCGAAGGCGGGTCTCTGGGCCGATACTGACGCTGAGGAGCGAAAGCGTGGGGAGCGAACAGG
+
@@@;;;@B9;:::555<<9AA?>B+0,0+074::)44:;;;&5.5555544;;555255)559:55555159A@@@@>+=)0/0&//5;2777+7)//7,/-9388-//98::4;::::<8>>=>48<;;7733&3:9:;=9=9<9:6776//////8,3377.7776:/----(-69:4::8=8<=>9=9<<7;;<494333(38999::/404;888333739995?<AAC;;;6:<<<?==0;=>9;4:9:=
@N9IO0:00673:05919
TACGAAGGGAGCTAGCGTTGTTCGGAATCACTGGGCGTAAAGCGCACGTAGGCGGGTTTGTCAGTCAGGGGTGAAATCCCGAGCTCACATCGATCGTACGCCTCTGATACAGCAAACCTTAGAGTCCGGAAGAGGTGGGTGGAATTCCTAGTGTAGAGGTGAAATTCGTAGATATTAGGAAGAACACCGGTGGCGAAGGCGCCCACTGGTCCGGCACTGACGCTGAGGTGCGAAAGCGTGGGGAGCAAACAG
+
CCC;969D<:;;C@@@BB>AAACCACACCDCCCC>@@@CC=B@@?BBBBBB@BD@7B=8C?CBBAAAADD;DBBB?CAA-0/6--*****,,,222,.---0----89333:888173917783335:6<63220577/7838,2,.27....,,---(-79;-5022288555832.(....(.33.3(..(255.30...8).--9(-.(.(.55555....722,-..69>0>???@>>2989==5=:;
@N9IO0:00676:05957
TACGGAGGGTGCAAGCGTTGTTCGGAATCATTGGGCGTAAAGCGCGTGTAGGCGGCTTGGCAAGTCGGATGTGAAATCCCGGGGCCCCAACCCCGGAACTGCATTCGAAACTGCCTCGCTAGAGTCCCGGAGAGGAAGGCGGAATTCCCGGTGTAGAGGTGAAATTCGTAGATATCGGGAGGAACACCAGCGGCGAAGGCGGCCTTCTGGACGGTGACTGACGCTGAGACGCGAAAGCGTGGGGAGCAAACAGG
+
BBBA=??@8;;;@29:;;5;5.55482833328807444;4;<?>8874:;5;<7@=9>9<?@CBBA4;:4555=4>@@7=<<&555&328;;/9494448::<6;;;;5;:::>A?:44444===@7@;<55403-3-33-3-/+/;1;6///8444.4999)4.444455=666<@8G@;G7;;;6;6658==<5:54;.9.9.9<B=BBB>@@ABA@@@=9?<?@?BA9955)59:<>GA2?<BAD=AAA;
@N9IO0:00680:05922
TACGGAGGGTGCAAGCGTTATCCGGATTCACTGGGTTTAAAGGGAGCGTAGGTGGGTTGGTAAGTCAGTGGTGAAATCCCCGAGCTTAACTTGGGAACTGCCATTGATACTATCAGTCTTGAATACCGTGGAGGTCAGCGGAATATGTCATGTAGCGGTGAAATGCTTAGATATGACATAGAACACCAATTGCGAAGGCAGCTGGCTACACGAATATTGACACTGAGGCTCGAAAGCGTGGGGATCAAACAGGA
+
BBBB@BBC=BAA>:>>;;:;BA9A==?;>@AABB=@@.;:-9:(44?@@>>=99:6;=A?BC?BBBCCCC@CA@@4?===0<A;@<5;5;D6AB;@6;;CC:CC@CCCBBBB@@@C@;@@CB@D@@7:@:5;;05<?9:B?A>ABA<8>8=:99:8?9?A@D@???D?BA?@?BBBBBBBBC;??@9>9?3::??:?=A>??:3,3333333;7:?B7744===822,255<==5=:737;;.:;:;;/::918
@N9IO0:00685:05917
TACAGAGGGGGCGAGCGTTGTTCGGAATCACTGGGTGTAAAGGGTGCGTAGGCGGTCGGCAAAGTCTGATGTGAAATCCCTCGGCTCAACTGGGGAACTGCATTGGAAACTAGCTGGCTGGAGTACCGGAGAGGGAAGCGGAATTCCTGGTGTAGCGGTGAAATGCGTAGATACCAGGAGGAACACCGGTGGCGAAGGCGGCTTCCTGGCCGAGTACTGACGCTGAGGCACGAAAGCGTGGGGAGCGAACGGG
+
=A@A@ACDCC5CA@BBBB@AA=AA=@>BBCBAAA;ABBBA<A@=?@ABBBB@CB>AAA=@AA9@????B:;;DCC=@@@<@BF@CCBB?BBDFJ<DAAAACBC@D?BB=@@@DCCC>B@@=@BBBB?B=@A>>@:><ABB?B?B?B@CCACBBBB;<5;<9:/9@??@@A:::A@BB@;;5;4;??>A?AB>BB@=@;::39>:=<AA<?<?B@@@C989>;9::9>8>@?777*3;;;;;;0=898?;??B<
@N9IO0:00686:05931
TACGAAGGGTGCAAGCGTTACTCGGAATTACTGGGCGTAAAGCGTGCGTAGGTTGGTTTGTTAAGTCTGATGTGAAAGCCCTGGGCTCAACCTGGGAACTGCATTGGAAACTGGCTTACTAGAGTGCGGTAGAGGGGTGTGGAATTCCCGGTGTAGCAGTGAAATGCGTAGATATCGGGAGGAACATCTGTGGCGAAGGCGACACCCTGGACCAGCACTGACACTGAGCACGAAAGCGTGGGGAGCAAACAGG
+
=><00+0/*//-:6:000;A>9>A;@5:59@@?F>:8:@>4<:@@@::;@>29.4.4<4=B?B?CEFC:6;6<55A05<5)5B<06;DD:C:BI@8A666>C>A8<5990944.5=8?CD@<;:@A@@<AAAAA@@6@@?A;?<?=AC>C?ABBCBBAAACDD=AABBBBBB@A??=>+:93;=@@:99A@@;?AC@C@B@AA955)594;=9===<<<<<<977////<//5>4=999999'55<==46666
@N9IO0:00693:05937
TACGTAGGGTGCGAGCGTTAATCGGAATTACTGGGCGTAAAGCGTGCGCAGGCGGCTACATAAGACAGCTGTGAAAGCCCCGGGCTTAACCTGGGAACTGCGGTTGTGACTGTGTGGCTAGAGTGTGGCAGAGGGGGGTGGAATTCCACGTGTAGCAGTGAAATGCGTAGAGATGTGGAGGAACACCGATGGCGAAGGCAGCCCCCTGGGTCGCCACTGACGCTCATGCACGAAAGCGTGGGGAGCAAACAGG
+
ABBBABBB=:9:B?AACC>C@CA=:=*0+0@@@A>ECBCF>CBB@@>A@9949:4;BA@AAD<?<<0/0>@@@BB:@?A?6@@8@?;>;=;?>>9@6;;@@B?B?AABCBBBAB@@<@@@@BBCCBB>B;;;BBBBB';;5;=A=B?AABDIEAABA@BABB=;;;BA@@;<;BBAA?;;5;<@?@@BBBC@BBBAE@CBBBBBB0@@>6=:99:9:499:495995594449?:@@@@CEE;AAABC=BAB=
@N9IO0:00694:05913
TACGGGGGGTGCTAGCGTTATTCGGAATCATTGGGCGTAAAGGGCGCGTAGGCGTCGCTTAAGTCAGATGTGAAAGCCCTCGGCTTAACCGAGGAAGTGCATTTGATACTAAGCGACTTGAGTATGGGAGAGGGAAGCGGAATTCCTGGTGTAGCGGTGAAATGCGTAGATATCAGGAGGAACACCGGTGGCGAAGGCGGCTTCCTGGACCAATACTGACGCTGAGGCGCGAAGGCGTGGGGAGCAAACAGG
+
>=:;;;;;%;@@CBB@@A@BC@CCAC?BBBB@BG?BBACC>CC>BD95;A@=88:CBBC@B>@???==>?A@@B<A@@=ABB?BJ@EAD@BA@=@=B;;;BAA5:9::9::>AADBBB?AAAAABAB<A@FCC>D>@@B=A<@<@=@@@C<;;@@A?BBCC=:;;CBCBCC@<95/)//)/)///)/4//)559<@=AA:>>*0+0<)/0*;49>>>?@@@@@@;:4;AA@@5<4;?@??@8@ACCD@;;;@
@N9IO0:00695:05937
TACGGAGGATCCGAGCGTTATCCGGATTTATTGGGTTTAAAGGGAGCGTAGATGGATGTTTAAGTCAGTTGTGAAAGTTTGCGGCTCAACCGTAAAATTGCAGTTGATACTGGATGTCTTGAGTGCAGTTGAGGCAGGCGGAATTCGTGGTGTAGCGGTGAAATGCTTAGATATCACGAAGAACTCCGATTGCGAAGGCAGCCTGCTAAGCTGCAACTGACATTGAGGCTCGAAAGTGTGGGTATCAAACAGG
+
CCEE@@?<?@@<@BBAA@?9;;<A;@AA<AA>BB=AD:?>7?=359BCBBCCBC@BBBCC=B=@?B@@@=::;BA9BA@8?@@@BB=C?C;>;;;;.:.55ABB=CBA@A;;4;>BBA@<;55>?>@@@>;;95>@@?BB@C@E?@@CB@DCBBBAA=@@@@:@CAA?AAAABA@??::4;;5:=;6;>>000>>+:49<<><A@ACC9::AAAB?BAA@@@@<?9;59:::>?5::??CC>CBAAAC;@@@;
@N9IO0:00676:06009
TACGTAGGGTGCAGGCGTTAATCGGAATACTGGGCGTAAAGCGTGCGCAGGCGTTTGCTAAGACAGGTGTGAAATCCCCGGGCTTAACCTGGGAATTGCGCTTGTAACTGGCAAGCTAGAGTGTGGCAGAGGGGGGTAGAATTCCACGTGTAGCAGTGAAATGCGTAGATATGTGGAGGAATACCGATGGCGAAGGCAGCCCCCTGGGTTAACACTGACGCTCATGCACGAAAGCGTGGGGAGCAAACAGG
+
BBCCBAAA<;;;BB?A@A=A>@BA?@,00=>=@<;99GJ?E;<<CCBB?=9=:;;)9?<C=AA@@@=AA@@BB9A@@@3@C0;;;@;@=BBA<A=A=@@@A@7@@<7<;@=@D@BBCAA@@@@@@=@@?:B??>=%ACCE?B7=8A;;5>9=@@;<<>BD799A=>BCDI@>?;?49929.5@@;@B@A5;:@8?4;49:;;<)888(4.458:9:9:45430/60////:A;A@@=<==+93779.3376
@N9IO0:00684:05973
TACGTAGGGTGCAAGCGTTAATCGGAATACTGGGCGTAAAGCGTGCGCAGGCGGTGATGTAAGACAGATGTGAAATCCCCGGGCTCAACCTGGGAACTGCATTTGTGACTGCATCGCTGGAGTACGGCAGAGGGGGATGGAATTCCGCGTGTAGCAGTGAAATGCGTAGATATGCGGAGGAACACCGATGGCGAAGGCAATCCCCTGGGCCTGTACTGACGCTCATGCACGAAAGCGTGGGGAGCAAACAGG
+
BBCCCCCD=?@@@=@?AA?C?BBFBD7:;ABDC>CBAFF>CCCBBBCB9:79B=B@@@BAB?:9:BAAAAAAAB=A@@@6@A<A:::?B?BDD=C@BBBBBBB=BBBBBBCBBBCCBBB<?>???A?BBBBBBBB1?@@=?=@=??BCBBBBCBBBBFCCC=BBBCBBCCBCCBA@=9:4:<@DC@DCBB@CCB?A?A@=@BCC9BBB>CGDDDBBBBB;;;AAA@A@=>@>=6?:::CDG5:::::-9>><
@N9IO0:00689:05995
TACGGAGGGCGCAAGCGTTGTTCGGAATACTGGGCGTAAAGCGCATGTAGGCGGCCTGGCAAGTCGGGTGTGAAATCCCGGAGCTCAACTCCGGAACTGCATCCGATACTGCCAGGCTCGAGTCTCGGAGAGGATGGCGGAATTTCCGGTGTAGAGGTGAAATTCGTAGATATCGGAAGGAACACCAGTGGCGAAGGCGGCCGTCTGGACGATGACTGACGCTGAGATGCGAAAGCGTGGGGAGCAAACAGG
+
?A@@8;;D=>@BB=AABBADDBGC>A<?@@;;;0;5;55)/::/0///9;4/0)/)/749;166;@?7>??>>@7B@E8E896@BBB>@8;8;3:)////833-333>::9:?@@>:::BAAACCAA79:?@;=>B=:;7;>AB<B>A=AA;;;CB@CCFF>B?BCAABB:;;AB@C@B?B?C@@<@AAB?BCB?B?;:6;6;;BA@6:9???:::?:::AAC@AA????AAA:@?@@?@@5@@ACD=B@@6
@N9IO0:00681:06044
TACGAAGGGGGCGAGCGTTGTTCGGATTACTGGGCGTAAAGGGCGCGCAGGCGGCGGACCAAGTCAGGCGTGAAAGCCCCGGGCTTAACCTGGGAGGTGCGTCTGGGACTGGTTTGCTAGAGTTCGGGAGAGGAGCGTGGAATTCCCAGTGTAGAGGTGAAATTCGTAGATATTGGGAAGAACACCGGTGGCGAAGGCGGCGCTCTGGACCGAGACTGACGCTGAGGCGCGAAAGCGTGGGGAGCAAACAGG
+
@??;92;;;;*949:<BB@BD@C@+00,//777.9:AA@9AA9BBBAACB>BB4;9:BB8A>BBABB@BCBBA<)9:44&4:1:<9<9<89991::5:CCB=B@@?3445<7==8;;;<<A@@;??A;ABBA=@A:::A=B?C>AA9@A:::>>:;5;;;B:B?@;@BBAAAB=@@8?199=A@C?B?@B=A>?=?=BD?::;CCCA>AC7:;@A?@@@@AA@>?@=@@@9:9,4<=AD@@2=999>6?@<;
@N9IO0:00691:06017
TACGTAGGGTGCGAGCGTTAATCGGAATACTGGGCGTAAAGCGTGCGCAGGCGGTTTGGTAAGACAGATGTGAAATCCCCGGGCTTAACCTGGGAACTGCATTTGTGACTGCCAGGCTAGAGTGCGGCAGAGGGGGGTAGAATTCCACGGTGTAGCAGTGAAATGCGTAGATATGTGGAGGAATACCGATGGCGAAGGCAGCCCCCTGGGTCGACACTGACCGCTCATGCACGAAAGCGTGGGGAGCAAACAGG
+
CCBBBCCD>999CCC@@@=@=@@A?B=AABBBF=;;;AA:@B@@B@@@@?:>@=AB<B?BB@C>BA>>?@>?@C>AAAA5?=/78/;495==9)5.55444:=4==?@::;B>;<7;A@;;;:;>?;@@CCCCCEC(@@@>>?9>4>AC?AA?@@>::::@>8@>>?:??A;65<BB=@@=@>AAB>@@??4::A=@;?<<<<<<,79;2998;;6666/0(//699=;>??@AA:ABBBBBB:B@@?D<@@@<
@N9IO0:00691:06052
TACGGGGGGGCAAGCGTTGTTCGGAATTACTGGGCGTAAAGGGCTCGTAGGCGGCCAACTAAGTCCGACGTGAAATCCCCAGGCTCAACCTGGGAACTGCGTCGGATAACTGGGATGGCTTGAATCCGGGAGAGGGATGCAGAATTCCAGGTGTAGCGGTGAAATGCGTAGATATCTGGAGGAATACCGGTGGCGAAGGCGGCATCCTGGACCGGCATTGACGCTGAGGAGCGAAAGCCAGGGGGAGCAAACGG
+
@@:;9;9;9#5;6;9;;<@@=@@=@?C?CBCCB<A;;;C=BB=AA<@<00,00+0:=8=>C=@AA=>>>@>99:,95::&59.598>9>>AAA8?9<777990<6://)/---(-//2795<=7;;:>>7===<?6<;;?;99497@=<=9;;?@@;?7@B??998888;:?@@9959588-3-333-3588055=7>9<<8<97769929;6=9??A9B@>?<88<8.44448:08<644444$////7(/-9
@N9IO0:00699:06019
TACGTAGGGTGCGAGCGTTAATCGGAATACTGGGCGTAAAGCGTGCGCAGGCGGATTGTTAAGCAAGACGTGAAATCCCCGGGCTTAACCTCGGGAATGGCGTTTTGAACTGGCAGTTCTAGAGTGTGTCAGAGGGGGGTGGAATTCCACGGTGTAGCAGTGAAATGCGTAGATATGTGGAGGAACACCAAATGGCGAAGGCAGCCCCCTGGGATAACACTGACGCTCATGTACGAAAGCGTGGGTAGCAAACAGG
+
BBBBB@@@;@A@CAB<;<=A:@@A8B4;6<995)55;::)55;9:@@AAA>@@<@A=AA<>9@;;5:=98:=??9?A@@3@?-7/*0+010//6.63880///66&--0---(/68838:<8=;::/----/77;;;;&8:5:5:6:8===9=:::;:::9;<>459>>==BABAA?<>-006:;;:<299(44.49939.4444444$5;;0;;=5;>6966>>@BBB;:99@@AA999@@@@:99599;054?5
@N9IO0:00700:06045
AACGTAGGTCCCGAGCGTTATCCGGATTTACTGGGCGTAAAGCGCGTTCAGGCGGTGGGCTAAGTCGGGCATGAAATCTCTCGGCTCAACCGGGCGAGGCTGTCCGAGACTGGCACACTTGAGGGCAGTCGAGGGAGGTGGAAGTTCCGGGTGTGAGTGGTGAAATGACGTAGAGATCCGGCAGGAACACCAGTGGCGCAAGCGGCCTCCTGGGCTGCCCCTGACGCTGACACGCGAAAGCTAGGGGAGCGAACGGG
+
@9BB@A>8;>>0;<@95:.59;5:<;;;,:=999)9;;;A8@BB@@@?A@?<;;6;BD?@AA?AADGF=CBBBBC<AA@@C<<5;;;A;A4;;0;9954;@@BB@ABBCGGIBCC;<;;4;AAA8AB?A=?9>@:>97>@;A0008<)..).0///77765//;2<0/--.//8;-//38)///(/(//3,3333.3::<:;;;5:55;5;BB;@@<=<<2<977<=785;>;<>77838<<?AAA6A@>>?=??>8
@N9IO0:00708:06012
TACGAAGGATGCAAGCGTTATCCGGATTCACTGGGTTTAAAGGGTGTGCAGGTGGGGTAATAAGTCAGTGGTGAAAGCCCCCGACTCAATCGGGGAACTGCCATCGATACTGTTACTCTTGAGTGTGGTTGAGGCGGATGGAATATGACATGTAGCGGTGAAATGCTTAGATATGTCATAGAACACCAATCGCGAAGGCAGTTCGCCAAACCATTACTGACGCTGAAACACGAAAGTGTGGGGATCAAACAGG
+
BAAA@4;5;:9;C?B;;:BHHDAC@??=?AABBA8?=6>@8>8088;49?:5A>::+49259499=@@A=:0009)/0000'3:333:<?9999-0+0000)/8:::B@A::;>BABCB?B?@?:::?A>?;;5;;5;;;5:?CCCCCAA@@@@??B?B@@@;@AAB?BB?9::A?=@@@@@6;;B<@;???===293;@@A=;;;>@@9@=@A?B@@@@@BA@@@B=@@@BCA39::::AA5@@>?@998:9
@N9IO0:00708:06055
TACGAAGGGTGCAAGCGTTGCTCGGAATTATTGGGCGTAAAGGGTAGGTAGGTTGTCTTGTTTGTCTAAGGTGAAATCCCACGGCTTAACTGTGGAAGTGCCTTAGAAACGGCAAGACTAGAGTCCTAGAGGGGTTTGTGGAATTCCCGGTGTAGCGGTGAAATGCGTAGAGATCGGGAGGAACACCAGCGGCGAAGGCGGCAAACTGGATAGGAACTGACACTCAACTACGAAAGCGTGGGGATCAAACAGG
+
BA@??299,;;9B9>:;;>BB?A@<@?B>@=:==7ACCCC<AB=BAC9CAA>A8;;>@;A@=3?;;;>39999;:4A@<4C;61;?9?=BBA?D>B49<44.45:=AC:@B=;:8:AABBBBBBB@AAADDFF9BB>BCC?B@B?BC<A=@CA@>;<.999>0;;;89=;99999:<4;?7?8:::?C::99>@<7<7<@7?>>8@AA?ABBC@B?B@@A;:994924:@@AA?4>=<9444&44::<24592
@N9IO0:00670:06065
TACGGAGGGGGCCAGCGTTGCTCGGAATTATTGGGCGTAAAGGGCGCGTAGGCGGTCGGGTAAGTCTGATGTGAAATCCCACGGCTTAACCGTGGAATTGCATCTTATACTGCCCGGCTAGAGTCTGGGAGAGGGAAGTGGAATTCCCGGTGTAGCGGTGAAATGCGTAGATATCGGGAGGAACACCAGTGGCGAAGGCGGCTTCCTGGACCAGTACTGACGCTGAGGCGCGAAAGCTAGGGGAGCAAACAGG
+
ABAB<ABB@A0B;@@?BC>BBB@@7A:C@CC@CC?CCCCC?CC>CCECCBB?BB@CCCD>CC@BBBBBBBBBCCC9???9=??;@@;?<??AAC?C@C@BBBBCB?CCCAAAAA<B?@@A?>@::9C>7CBBBC=C@BBB?B>A>AB<B@BBBCCCC@CCCC?CCB>===>DA@ABC;@@?B?BBCFGCCC@BBB@B@CDABB@B>@??AA@BCBBBBAA@?>??9959@?ABB<BBAAAGE9CCCCC>B@@?
@N9IO0:00683:06103
TACGAAGGAGGCAAGCGTTGTTCGGAATCACTGGGCTTAAAGCGCATGTAGGCGGGAATCAGGGTACCTTGTGAAATCCCTTGGCTCAACTGAGGAATCGCTTGGTAAACCGGTTTTCTTTGAGGCAGGTAGAGGCAGGCGGAACCATGGGTGGAGCGGTGAAATGCGTAGAGATCCATGGGAACACCGGTGGCGAAAGCGGCCTGCTGGGCCTGATCTGACGCTGAGATGCGAGAGCGTGGGTAGCAAACAGG
+
AAC;:8;@CC@BC;;9;:@CC@BBAB>BBBBBBB9?=177*788:;843?@=?@:3@=@?;?=6=?@;?9??BBC>DDC9@8:6:;<?=AABAA?A@CBBBB@C@CBB>B@BABCC3;;;0;;;5;CE?BDCCC@BBC@CC>@=@=A@@A<AA?BBBC@EAAA<;;;@@CBCBBBB?A@>>6=399>3939939@=>,99A?D?BAA:::5:??@@??????@AAABAA9::AA???FBBBC;@:::>?6:;;=
@N9IO0:00708:06098
TACGAAGGGGGCTAGCGTTGCTCGGAATCACTGGGCGTAAAGCGCACGTAGGCGGATTGCTAAGTCAGGGGTGAAATCCTGGAGCTCAACTCCAGAACTGCCCTTGATACTGGCGATCTTGAGTCCGGGAGAGGTGAGTGGAACTGCGAGTGTAGAGGTGAAATTCGTAGATATTCGCAAGAACACCAGTGGCGAAGGCGGCTCACTGGCCCGGTACTGACGCTGAGGTGCGAAAGCGTGGGGAGCAAACAGG
+
BCC:94;AA@0ACCB@@@@DCCCCAC?AACCCCD>BBBLI<;;;;C@B@AA=@B:BB?BB?@7;C=BBEC;C@@@;@B?@A?CFCCCC<BBB@CAB@A<:;<4;5::@=CBB@C=BAAA>AA;AB7?;4;AC@=@B??>B?C?BBBAAABCBBB79:?@@@:5B6ACABBAABA>@@BC58=????=@A;?;?@<6;6551288<:;;496/=4;;==9===>>79::78788@4??>==AA3;;::=6<888
@N9IO0:00711:06081
TACCAGCACCCCGAGTGGTCGGGACGATTATTGGGCCTAAAGCATCCGTAGCCGGTTTTACAAGTCCTCCGTTAAATCCAACTGCTTAACAGATGGGCCGCGGAGGATACTATAAGACTAGGAGGCAGGAGAGGCAAGCGGTACTCAGTGGGTAGGGGTAAAAATCCGTTGATCCATTGGAAGACCACCAGTGGCGAAGGCGGCTTGCCAGAATGCGCTCGACGGTGAGGGATGAAAGCTGGGGGAGCAAAGC
+
=>C?;;;BCCC;B@@;;7;CCE>BC;;:?;;9;C?C?BBB;@AA@@5;<@@@@C@DDD9<>=;000<?;+//4>:1::7<8<555:7<7;544:99181///6:;68:@@:<;=8>878=<898/7<;5:;//)0?4<=A<>>AA@@733929;<<<1<;;99'33,33133/:066*/(/4///5;;3:88849?;17288178425.2996;BA>>895556168222)2:8;=0==66676(6:888.55
@N9IO0:00668:06157
TACGAAGGGTCCAAGCGTTATCCGGATTTATTGGGTTTAAAGGGTGCGTAGGCGGCCTATTAAGTCAGTGGTGAAAGCCCGCAGCTTAACTGCGGAACTGCCATTGATACTGATGGGCTTGAGTACAGTTGAGGTTGGCGGAATGTGTCATGTAGCGGTGAAATGCTTAGATATGACACAGAACACCGATTGCGAAGGCAGCTGGCTAAGCTGTTACTGACGCTGAGGCACTAAAGCGTGGGGATCAAACAGG
+
BAAA?;@A8@B?B?BA@@A;;:9A5777/8A7A=284/391=9,44?>;<@<::8:@CAD>A>@@AAABB?BBBC<@?C=BA9;:B@C?C@AAB?B?C;;<@BA@BCBCCBBBBBB<@A<?9::B@@??599:6:?D@CC?B6;;5<<==;;;=>=<7;555)599B;@@A@@@B;;;BA>@=AAA2559.55@A4;2;5==>>;CBC@AA???8<@@@A:9:>>::5:::;;;6;<<;>==1:::==8::86
@N9IO0:00669:06133
TACGGGGGGGGCAAGCGTTGTTCGGAATTACTGGGCGTAAAGGGTGCGTAGGCGCTTTCTAAGTTGGATGTGAAAATCTGGGCTCAACCCAGAGCCTGCATCCAAAACTGGAGAGCTTGGGTTCTGGAGGGGAAAGCGGAATTCCTGGTGTAGCGGTGAAATGCGTAGATATCAGGAGGAACACCGGTGGCGAAGGCGGCTTTCTGGACAGATACCGACGCTGAGGCACGAAAGCTAGGGGAGCAAACAGG
+
BCBBBABAAA"A>8=<992:@?BC@C@C@CA@@B>BAABC:@@<@@?AB@@=@@@BC=CCB?BC>B>BBB@@@@@.:;:9909B@A9C>3:@;557<<>?@@<DCC<BBB>@@@@>@299)4.44934444&4<144/)/174:3//)/9///3:38;<=5BB9:8???:93:@;49@29,38<1<6>@:@@B?C=A@@<;;0;BB5;;BC;;;C5;<@000>00*0=<ABC:::BABFI<GCCHC>A@@<
@N9IO0:00674:06149
TACGGAGGTGCAAGCGTTGTTCGGAATTACTGGGCGTAAAGCGCGTGTAGGCGGCCTTGTAAGCCAGACGTGAAAGCCCTCGGCTTAACCGGGGAAGTGCGTCTGGAACTGCTTGGCTTGAGTACGGGAGAGGGAGGCGGAATTCCCAGTGTAGAGGTGAAATTCGTAGATATTGGGAGGAACACCGGTGGCGAAAGCGGCCTCCTGGACCGATACTGACGCTGAGACGCGAAAAGCGTGGGGAGCAAACAGG
+
A??@:00+/;/0)5@AB>;<7;@=A=A>ACCCC;??899,:BBBBABA>>:::6;?B?D@A?AA@BCEGBBABD7;;C=A@D?BB8;5;<@A@3A<@;;;;56>>:C?@@DCC@C@GC?AAACCCCC=A?;;:/;;=@@=@5;4;@;BBBCCCCBB@CDAA<A=@;99><>9<-33(38<?;>>@3:39;8<788*7>>6;9=>:>><@@@BBBBBJBBBB@@@@@@AA@;;;;*;A?A@BB4@@?@?:?@A=
@N9IO0:00676:06125
TACGGAGGGTGCGAGCGTTAATCGGAATTACTGGGCGTAAAGCGTACGTAGGCGGCTTTGTAAGTCAGTTGTGAAATCCCCGGGCTCAACCTGGGAATTGCAGCTGATACTGCATGGCTGGAGTATGGTAGAGGGTAGTGGAATTCCGGGTGTAGCGGTGAAATGCGTAGATATCCGGAGGAACATCAGTGGCGAAGGCGGCTACCTGGACCAATACTGACGCTGAGGTACGAAAGCGTGGGGAGCAAACAG
+
BBBB?DCD=BBBC@@@>>;?;AAC?B?B@CCCCD>BBCCD>CCCBABCB996::6;BG>CBD@@@??;:5;>???6;<=<2=@9@@AD=@=::9/::B89?84:@BBBCBBBCC@A7;;A>;;;CBB?:9:@@@;@@???>@=A=B?AA:;;;@A?B?@@@D<B;;;CDCCAA@>.;.983@7A@ABA?:@=??C?B?BB?BBBB>BB?CB?B?AB;:AA??=AA994:>>==>5>98:@@@+:893=188:
@N9IO0:00680:06127
TACGAAGGGTGCAAGCGTTACTCGGAATTACTGGGCGTAAAGCGTGCGTAGGTGGTTGTTTAAGTCTGCTGTGAAAGCCCTGGGCTCAACCTGGGAATTGCAGTGGATACTGGGCGACTAGAGTGTGGTAGAGGATAGTGGAATTTCCGGTGTAGCAGTGAAATGCGTAGAGATCGGAAGGAACATCTGTGGCGAAGGCGACTATCTGGGCCAACACTGACACTGAGGCACGAAAGCGTGGGGAGCAAACAGG
+
A@A;:6;E<;;;B>B;;;ADBAAA9A6:25B?<D>@?@C>6;?B<@ACCDC@GE?A?BB@6@>BD@?;A;D@;;909=93;A?7>CCH<?:>>>6<8<8<<>>BB7AABB@B@6@;<B@@;;5;@;;5;7<00)/::</;057@>8A:=9=<<666<<A<;;2;E;;;CCC;;;AC=@7;:C:CDC@BA;@<@BB<@>@<><;;;:883(35:7;<@BBBDBBA9996@::;@<5ABA<<==.77AAC=::;?
@N9IO0:00668:06237
TACGTAGGGTGCAGGCGTTAATCGGAATACTGGGCGTAAAGCGTGCGCAGGCGTTTGCTAAGACAGGTGTGAAATCCCCGGGCTTAACCTGGGAATTGCGCTTGTAACTGGCAAGCTAGAGTGTGGCAGAGGGGGGTAGAATTCCACGTGTAGCAGTGAAATGCGTAGATATGTGGAGGAATACCGATGGCGAAGGCAGCCCCCTGGGTTAACACTGACGCTCATGCCACGAAAGCGTGGGGAGCAAACAGG
+
@C@@@:;;/;;;;;@;;;?B>BBA;B000?>>:596;BC<BBC;;:CBAA?:;9B7CDEF@CAAAA?BAABBB<BA@@3@A0:9;@=A>BBC<BAC89;BBA5>@@5::@<@C8:;CCBAAAB<;8<;<;;====&;;::03-3299=6;6=><<<<;;;3;<<>>??DC>?;9:4994:29A@;==00+000)/)//44888'444(43;7@<CC=<55540/9//(/55::)//66:;;+//388.7773
@N9IO0:00669:06213
TACGGGGGGGGCAAGCGTTGTTCGGAATTACTGGGCGTAAAGGGCGCGTAGGCGGTCAGACCAAGTCGAATGTGAAATTCCAAGGCTTAACCTTGGCGGGTCGTTCGATACTGGTCGGCTAGAGTGTGGAAGAGGATGTCGGAATTCCCGGTGTAGCGGTGAAATGCGTAGATATCGGGAGGAACACCAGCGGCGAAGGCGGGCATCTGGGCCAACACTGACGCTGAGGCGCGAAAGCTAGGGGAGCAAACA
+
BBBBBBBBCB"BD2;:;;5;A=ACAC@C@CBBCC>BBBCC7;;8;AACCCC@CF@CBBBBA;?;@A@BB>:;;BBC>C?C@CAD9CB2626:=8B<BBB>BGCCACCHCCCCC:=@@<??C?=BCCBB@B@CCB?A@BCAA?B?B?=B>C@AAAAAA@>ABAD@BBBBCBBBA=>88818;6;6A<@6:?@=7<=B;?5=??6BBB=@A@;A?C@997@AA@AA???A=@@@<@@:@@ABAEE6=>=>D:@8
@N9IO0:00688:06254
TACGAAGGGGGCTAGCGTTGTTCGGATTTACTGGGCGTAAAGCGCGTGTAGGCGGGTCGTTAAGTTGGGGGTGAAATCCCGAGGCTCAACCTCGGAACTGCCTTCAAAACTGGCGACCTGGACTCAAGCAGAGGCAAGTGGAATTGCGAGTGTAGAGGTGAAATTCGTAGATATTCGCAGGAACACCAGTGGCGAAGGCGACTTGCTGGGCTTGTGGTGACGCTGAGACGCGAAAGCGTGGGGAGCAAACAG
+
@?@;:4;;;;*:BABBAA?@@<AD8;;C>BBCCD=BB?>@6;;BBCAAABBBCCD=B@?@;A?AA>BBBB5CCCC=CCD=A;;0:@:@@C@CAC?C9B@;??B?BBDD:BAA6ABBA:>>=A????9?@:???2>=4888386;+//8=A???AAA@=@@@A<A@CBBA??>>><@??=<:=:>AA=A@;;7;==495:>==A=AB>>>9>F=A@@<>==AAA@AAABBBBB?A:?<?>BBB5>>?>?8?@<
@N9IO0:00695:06258
TACAGAGGGTGCGAGCGTTAATCGGAATTACTGGGCGTAAAGCGCACGTAGGTGGCGACGTAAGTCGGGTGTGAAAGCCCCGGGCTCAACCTGGGAATTGCATTCGAGACTGCATTGCTGGAGTACGGAAGAGGAGGGCGGAATTCCCGGTGTAGCGGTGAAATGCGTAGATATCGGGAGGAACATCAGTGGCGAAGGCGGCCCTCTGGTCCAGTACTGACACTCAAGTGCGAAAGCGTGGGGAGCAAACAGG
+
@BBECDBE>@@>>;<788293:>@<B?C@CAAAB>?>>AA399:9??BBAA>;<8<BBBCCC@B@@AD=BBBBAA7:9BA6AA7:::A?@@:997:=A=@AAA?BABBBCBBAA@<@A?B;?898???C?CCC>@@C=BB<@;@=?@;A>AACBB;;9;CBG?CCBBBBBEBBBBCC>;;8;>;<;;;>==499A=B2;9299,9??A;?@?@A@BCCCBAAAA;;5;AB;;;A<AAAAAAA7A@BBB;A@@;
@N9IO0:00705:06252
TACGAAGGGGGCTAGCGTTGTTCGGAATTACTGGGCGTAAAGCGCGCGTAGGCGGTTTTGCAAGCCAGAGGTGAAATGCCTGAGCTCAACTTAGGAATTGCCTTTGGGACTGCGAGGCTTTGAGGACGGGAGAGGTGAGTGGAATTCCCAGTGTAGAGGTGAAATTCGTAGATATTGGGAAGAACACCGGTGGCGAAGGCGGCTCACTGGCCCGTTTCTGACGCTGCAGCGCGAAAGCGTGGGGATCAAACAGG
+
@AABA=ABCC5CCCCBBC7::=AA=@<@=A@;;;0;;:CC=@<<;:;<BBA=A@5;;;.;@=99:29:99=BBBE=CAA?BCAAACICAEC@CC@C@C6;;<@@;@C;A:95::::9<@C=@@@<?@@@8AA@A;BABBBCAC@C?BB=@AB@:99;:29=<<6=9888?:::@@@CC>B?BA?:::>A=?@=@CC>A?AC@B@@@B;;5:A5:;B=B@;::@@?=@@>99:;::/999:CDD:AACCD>CBC>
@N9IO0:00707:06243
TACGTGAGCAGCAAGCGTTGTTCGGAATACTGGGCGTAAAGCGAGTGTAGGCGGTTTGCCGTGTCTGCCGTGAAATCTCCCGGCTCAACTGGGAGGGTGCGGCGGAAACTGGCAGGCTAGAGTGCGGAAGAGGAAAGTGGAATTCCTGGTGTAGCGGTGAAATGCGTAGATATCAGGAGGAACACCTGTGGTGAAGACGGCTTTCTGGACCGCCACTGACGCTGAGACTCGAAAGCGTGGGGAGCAAACAGG
+
A@@A?0//:99>B@CAAA?BBAC@=A000=>AA<:9;CC>CC;;;BCDBC@AA=@C<BB9B>><<;;:455<<=1::8::0828;<<7<;<?4?@>;?@AA?BB?BD>BBB?;:96:::@@@@@AA=@=A@@<@B>BBB?C@C@C@CB@BBBBBBC?AAAC=;;;BBBAB@;:944.44.4.4445;;<EACCB8=CAA8ABD@CBA=A@?CC@BBB>>???AAAAAABBBBA<ABAAAII<CBBCD?A@@?
@N9IO0:00707:06259
TACGTAGGGTGCGAGCGTTAATCGGAATACTGGGCGTAAAGCGTGCGCAGGCGGTTTTGTAAGACAGGTGTGAAATCCCCGGGCTTAACCTGGGAATGGCGCTTGTGACTGCAAGACTCGAGTGCGGCAGAGGGGGGTGGAATTCCACGTGTAGCAGTGAAATGCGTAGAGATGTGGAGGAACACCGATGGCGAAGGCAGCCCCCTGGGTCGACACTGACGCTCATGCACGAAAGCGTGGGGAGCAAACAGG
+
CCBCBCCF>9;:BBBAAC?B?BCC@D:;;BAAE?CAABB<B@@@@>AB@@;@@<@DD9@?B@EAABC?AA:::?9::==/;;/442;6;9>=>6>8<<59959.599566BCC?DBBBB>>B@ABB@BCBBBCFCC*AA=A:>9<8=:98???A9669@BC:99BABABB;99BCD4996:23734=;;=2994.4.3388888'444(4=?9;5@?=>9994889>;>===D>DBCCCCC8;;;@D<ABC=
@N9IO0:00710:06235
TACGAAGGGTGCAAGCGTTGTTCGGATTTATTGGGCGTAAAGCGCGCGCAGGCGGACGGGCAAGTCAGATGTGAAATCTCGGGGCTCAACCCCGAAACTGCGTCTGAAACTATCTGTCTAGAGTGTTTGGAGAGGGGTAGGGGAATTTCTCATGTAGGGGGTAAAAATCCGTAGAGATGAGAAGGAACACCAGAGCGAAGGCGCCTACCTGGCCAACTACTGACGCTGAGGCGCGAAAGCGTGGGGAGCAAA
+
CCBBB@CC>BBBG@CBBC@CC@CC@???6=?399/8=377*3383339<?A:@@<?@>>8<>289733:<:;?AB9>00/9::&0/8:7;;;+/00)4=@A=:::555)5555999;;5@::A:000*0)/77999+9:<<>.:7<=388<955555555$4////$/740/////884449086:6:40)0:00///4>(/33,3394<>;>*0,////555555554474449=?59:55599+5557;3
@N9IO0:00668:06286
TACGGAGGGTGCAAACGTTGCTCGGAATCATTGGGCGTAAAGCGCGTGTAGGCGGCTTGTTAAGTCGAGTGTGAAAGCCCAGGGCTTAACCCTGGAAGTGCGCTCGAAACTGGCGAGCTTGAGTACGGGAGAGGGTAGTGGAATTCCCGGTGTAGAGGTGAAATTCGTAGATATCGGGAGGAACACCAGTGGCGAAGGCGGCTACCTGGACCGATACTGACGCTGAGACGCGAAAGCGTGGGTAGCAAACAGG
+
?AA@=?@D;@@;;;0;:9.56=>CAG@CBB>6;9033333(3333:355AA?AA8>=37;)/)/;;0//97>>;;065;29@;3;>8<:=@8@@;F@@;5949@9595)59;5@BAAACBECCCCCCL>BACCF>BBABB@C=@>@B;@?A@@BBBB@CABD>B@BCBBACBBB@A@9?B=@=A@A=ABCB?C99399:919;<=<=>8?>8>>=;;????;<9::;::89699.7;>>AA:@@>>>C;DDD8
@N9IO0:00689:06303
TACGAAGGGTGCAAGCGTTACTCGGAATTACTGGGCGTAAAGCGTGCGTAGGTGGTGCGTTAAGTCTGTCGTGAAAGCCCCGGGCTCAACCTGGGAATGGCGATGGATACTGGCGCGCTAGAGTGCGGTAGAGGGTGGTGGAATTCCCGGTGTAGCAGTGAAATGCGTAGAGATCGGGAGGAACATTCGTGGCGAAGGCGGCCACCTGGACCAGCACTGACACTGAGGCACGAAAGCTGGG
+
A@CBB=AC;:;;A=@CCCAC<;;C?A6:08:99@;>=@@@9>@@@AAAA@@>@C@CCBAB>B=@AAABBBBBBCC9;;;:*;D8BBCC?B@B@A<A=@?;?;;;;=@@A@???BBAAA:;;CAB@@@?A@@AAA=BC@BB?C9;:;C>CACHD;:<A@ABBA<ACCB@??AB=<<<;(4/)/)///)//8924558<8;;7;:@D<BA?;;6;@@@>??;?@@@@:;20>00/:1:/55<;
@N9IO0:00699:06265
TACAGAGGTCCCAAGCGTTGTTCGGATTCACTGGGCGTAAAGGGCGCGTAGGTGCCGGGTAAGTTCGATGTGAAAGCTCTGAGCTTAACTCAGAAATGGCATTGAATACTATCCGCTCGAGGGTTGGAGGGGGGACTGGAATTCTCGGTGTAGCAGTGAAATTCGTAGATATCGGGAGGAACACCAGCGGCGAAGGCGGCCTTCTGGACGGTGACTGACGCTGAGACGCGAAAGCGTGGGGAGCAAACAGG
+
ABA;;;97999,5.5559495.5;.336;;;===5555::08>4556;8:::00/)//)/78=;:B=AA@A>AA6;;:5447888-3-39:9344(4<588=0444:;9>A:;5;5<::;=?7==A4:9>>==&<>=@5=4>9=?<:7433888:<;;;>8>7;???::@@@??C<BB>B?A@A499:@?BAA>A?;;5<=A;@CC=?@C?BB@A@CCBBBD;;;A@CC;;;8;@@BEJF<CCCCE>ABA@
@N9IO0:00669:06359
TACAGAGGGGGCGAGCGTTATTCGGAATCATTGGGCGTAAAGGGCGCGTAGGCGGCTGGGTAAGTCCAAGGTGAAATCCCTCGGCTCAACCGAGGAACTGCCTTGGATACTGCCCGGCTTGAGGCCGGGAGAGGGTAGTGGAATTCCCAGTGTAGCGGTGAAATGCGTAGATACTGGGAGGAACACCGGTGGCGAAGGCGGCTACCTGGACCGGATCTGACGCTGATGCGCGAAAGCGTGGGGAGCAAACAGG
+
CBDBBBBBBB2@@>@@AA?AD>BB@D@DCDD7;9)73377(3:18;:;:@@=@A=?<<<699394;.4059ABAB<BBC>CCHACB=B;@16;@6@.559A4=4999?@C<;;@;@=CB=??B=A=AA=AA@AB<@@BA@;A5;4;A;@@AAA@@@@:@@@A=AD<<;DCCCBBBBB<??;?>@@@<@89;5;@@:@<@B?BCDE@CC@DD@D@CCFCBBBAAACBCBBBB;;;0;@A@CEE;BBBBC9@@A>
@N9IO0:00694:06338
TACGGAGGGTGCAAGCGTTGTTCGGAATTACTGGGCGTAAAGCGCGTGTAGGTGGTTGAGTAAGTCGAATGTGAAAGCCCCGGGCTCAACCCGGGAAGTGCATCCGAAACTGCTCGACTAGAGTCCCGGAGAGGAAGGCAGAATTCCCAATGTAGGGGTGAAATCCGTAGATATTGGGAGGAATACCGGTGGCGAAGGCGGCCTTCTGGACGGTGACTGACACTCAGACGCGAAAGCGTGGGGAGCAAACAGG
+
BCCC@DCD>;;;C@BBCC@CCACB>A4919??>A=:::CD?CAACB9::BB?AB>A?@BAAB=BC9::;:;;BBB=A@DF7AB<@A;;7:?=DF>C;?<9;5555<@?4>:59==A===BB@A@CB<@9CC@@=@:A8CB@>3=.44)9;=@AC@AA2===>7==5;566<<??:>>8>>:>:BB>9<7;9-33828237-75?6???989C;@@=BBBA???A>>@CCCCABC;><;====5>BABB=>=?8
@N9IO0:00701:06332
TACGTAGGGTGCGAGCGTTAATCGGAATTACTGGGCGTAAAGCGTGCGCAGGCGGTGCGCCAAGCTCGATGTGAAAGCCCCGGGCTTAACCTGGGAATTGCATTGAGGACTGGCGTGCTCGAGTGCGGGCAGAGGGGGGTGGAATTCCACGTGTAGCAGTGAAATGCGTAGAGATGTGGAGGAACACCGATGGCGAAGGCAGCCCCCTGGGCCGACACTGACGCTCATGCACGAAAGCGTGGGGAGCAAACAGG
+
BCCDECCC=@@@AA@9;:>B>ABA<A;@=AAAAD;;;;<;09@;@B@@?@@=:97;??99;A5;;99=<74:<??3::AD.=:(33-929<@AB=A8?0499:?BBB@FC@@=@BA@AA@>4339799)9788@====%=C@C>=586;83433>><===<=@3;665;;<<==B@;>5:@2929;;5555:.555.5.55:<:::(555)549:95@9><:999555599:::>5==BB@@@4?;??C=AAB;
@N9IO0:00710:06352
TACGAAGGGTGCAAGCGTTACTCGGAATTACTGGGCGTAAAGCGTGCGTAGGTGGTTGTTTAAGTCTGTTGTGAAAGCCCTGGGCTCAACCTGGGAATTGCAGTGGAAACTGGGCGACTAGAGTGTGGTAGAGGGTAGCGGAATTCCTGGTGTAGCAGTGAAATGCGTAGAGATCAGGAGGAACATCCATGGCGAAGGCAGCTACCTGGACCAACACTGACACTGAGGCACGAAAGCGTGGGGAGCAAACAGG
+
B@A;94;E<@@@B>BAAA?CCCCB@A=?=@BAAC;9:;;9-488@@@@@??;A@4:5;95)55<<=CCE@CBCBC6;;909B;066BC<C:CC?7@<@66;BBAA?CC>CBDHGDFB;;;BBABBBB@CBA@@A<AA@CC?C?C@E?BB8:::A?@BAAAC=5CBBBB@@@A993@@=@??B?BCGD@BBB?;;;@C@BBCCC@A=@B8;:@C?AAC;;;?=?@A;:5;@@@@A9@:00<<<00//77.8;>9
@N9IO0:00712:06321
AACGTAGGGGACGAGCGTTATCCGGATTTACTGGGCGTAAAGCGCCCGTAGGCAGCTTGACAAGTTGGACGTGAAAGCTCCTGGCTTAACTGGGAGAGGCCGTACAAAACTGTCGAGCTAGAGGTTGGAAGAGGAGAGCAGAATTCCCGGTGTAGTGGTGGAATGCGTAGATATCGGGAGGAATACCAGTGGCGAAAGCGGCTCTCTGGTCCAGACCTGAC
+
A9BCBBBDD8A@??A@@@<??A>A>BCC>CB@@@:@@?@@9@@AAA;@@AA<?:::BACDBB>@@=?5;<B@@@@0;;9?9=>=?A7@:A@BB8@A;;5;7;;@CDCD;C;;;CCCCCCCECB>B7<7;>BBB>;9;BAAAB@C:>?8>;=B666@A?AB?B>?A?>?@@@@=<<B=5==8C?CBB?@@BB8;;AA9B;;25<<5555.55.599:8555=
@N9IO0:00713:06325
GACGTAGGTGGCAAGCGTTGTTCGGAATCACTGGGCATAAAAGAGCACGTAGGCGGCTGGGTCAGTCCGGTGTGAAATACTCGGCTCAACCGGAGGAACTGCGCCGATACTGCCTGGCTGAGGTCGGAGGGTGAGCGATTCCGTGAGCGGTGAAATGCGTAGAGATCGGGAGGAACGCCGGCGGCGAAAGCGGCTCACTGTCGGATCCTGACGCTGAGGTGCGAAAGCTAGGG
+
@>A@A;:4:;.;B=B>@C=<;49<.4294<;55:.5<<ADI7<;;666;>BB9B=7<555)5555;<9=8;;9888(----,,(**,,(,(,(,,(,(--////)--------(,6(,,,,,(,--3966(---/////)-(////:>B:CCCC=B@@@@@AAAAAAAA<CC@C@CBB7;4;B=BBBA=A;0+0=00000//:3888-34:<<<<55573733;;0;??;999
@N9IO0:00669:06374
GACGAACCACCCAAACGTTATTCGGAATTACTGGGCTTAAAGGGTGCGTAGGCGGCGCGGAAAGTCAGGTGTGAAATCCCTCGGCTCAACCGAGGAATGGCGCTTGAAACTACCGTGCTCGAGGAAGACAGAGGTAAGCGGAACTTCGGGTGGAGCGGTGAAATGCGTTGATATCCGAAGGAACACCGGTGGCGAAAGCGGCTTACTGGGTCTTTTCTGACGCTGATGCACGAAAGCGTGGGGAGCAAACAG
+
BBB@>:>9>>@/;;09555AA<ABAIAGABAACC=BB<BA;AC;;;5@<@@?CD@BBAA>BA;AB@@@>@@@CEE>BBE<BAB8;5;<8<9CBB>B@CD@;9;B5@@:3:8<87555>@CDCC8A>?>:>:>>5;<8===7;2669==>8CC@CCBA>ABBA=AAAAA=@@AA@@=@D@C@D@<<;@B?@@>?@?C<BBB?BB?BBAAA9@@@BB7BCCBBBC;;;BB;;;ABD0;995955&55599)555
@N9IO0:00676:06393
TACAGAGGGTGCGAGCGTTAATCGGATTTACTGGGCGTAAAGCGTGTGTAGGTGGCTTCCTAAGTCGGTTGTGAAATCCCTGGGCTCAACCTGGGAATTGCAGTCGATACTGGGAAGCTCGAGTTCGGTAGAGGGCGGCGGAATTCCCGGTGTAGCGGTGAAATGCGTAGATATCGGGAGGAACATCGATGGCGAAAGCAACCGCCTGGGCCTGAACTGACACTGAGACACGAAAGCGTGGGGAGCAAACAGG
+
BCBCCBBB<@@>@@@BAA=B=??C<@@A<@A@@@:???AA9??@9;;ABBB@CE@CB?B?CF@DCBB?B9;;@@C6BDD?DCE?CDCCAC@CCD?E@D@CBBBBA@@CCCAAA<?<?@@@DBBB@BB=BB:;;:0;=:=@<@9?:?B>B>AAAAAAB>???C?BBBBBBBAAA>??@:AA?C?AA@@@@@B?A@@@8;;D?B@AA?BCC>B>AAB?BBBAAAA;;;@BACC;;;0;AABCCD;@ABBA<BBB@
@N9IO0:00685:06389
TACGGAGGGCGCAAGCGTTGTTCGGAATTACTGGGCGTAAAGCGCGTGTAGGCGGTTTGGTAAGTCGGATGTGAAATCCCCGGGCTCAACCCGGGAACTGCATCCGAAACTGCTGGGCTAGAGTCCCGGAGAGGAAGGCAGAATTCCCAATGTAGGGGTGAAATCCGTAGATATTGGGAGGAATACCAGTGGCGAAGGCGGCCTTCTGGACGGTGACTGACGCTGAGACGCGAAAAGCGTGGGGAGCAAACAGG
+
@@@B@@A@:@@AA>B;;;;@=;@@9B4915@@<<7B@A@@,/0//:;<@@A=;;6;C>C@CG@CBBB@BCCBAAA9AAAA8AC9@@BB>AA=AB9@;0000><<6@AA;A@@@@@D>@@ABA@ACC<B@CECC?A?A<>>..*.6:7,80---6999+8:@?9><9=BBFBBAA=@?.873939BD?A@DE@BBB@B@;;6:@C<@@B?;@@655;;;999///99/33337888&3333:<</55::=5=<<6
@N9IO0:00699:06362
GACAGAGGGTGCAAACGTTGTTCGGAATACTGGGCGTAAAGCGCGTGTAGGCGGCTTGGCAAGTCGGGTGTGAAAGCCCCGGGCTCAACCTGGGAAGTGCACTCGAAACTGCTTGGCTTGAGTACTGGAGAGGGAAGCGGAATTCTCGGTGTAGAGGTGAAATTCGTAGATATCGAGAGGAACACCGGTGGCCGAAGGCGGCTCCTGGACAGTTCTGACGCTGAGACGCGAAAGCGTGGGGAGCAAACAG
+
:8;///;<399:<<5;<;9::8;;6;+0/////(488:<4:?AD@:;=5545:5994975;.9<995)59999905555&5:)5555.55::=6<8544444444<<4<55;@:>:.-),,,,,,--3;AA@A8@<@33-32849=>>6???@?@A?9:7>)7/73337889::?@@@>>B<?:737055(/(-505(,-0---2770433..(...275...35------7.4559<66+:>775-7;9
@N9IO0:00713:06395
TACAGGGGGTGCAAGCGTTGTTCGGAATTATTGGGCGTAAAGCGCGTGTAGGCGGACCATTAAGTCTGGTGTGAAATCCCTCGGCTCAACTGAGGACGTGCATTGGATACTGGTGGTCTTGAGTCCTGGAGAGGGTAGCGGAATTCCCAGTGTAGAGGTGAAATTCGTAGATATTGGGAGGAACACCGGTGGCGAAGGCGGCTACCTGGACAGTGACTGACGCTGAGACGCGAAAGCATGGGTAGCAAACAGG
+
BBB@@@@@1@BBD=AAAB@BBACD@C?C@BB>@?8<<787*9?=?A@CBAA?@@?@@?@A8989ABBC@CCBBBF>GED>C;;8;BAB=@CAAA>AAA@?>@B;@<@AAA@@=A@=@AB;@@BBC?BC?@?AAA<ABDBB?C@D?BB=BCAAAAAAA?ABCC>C?BBBCBBBBB>BB7CC?B@AAA>A=@A>BBB>A@::7:<A?7BB7;@::;CAAACGAAAA???@@A@:99/:===AA<ABBBCB8@994
@N9IO0:00722:05794
TACAGAGGGTGCAAGCGTTGTTCGGAATTACTGGGCGTAAAGCGCGTGTAGGTGGCGAGATAAGTCGGGTGTGAAATCCCTTGGCTTAACCAAGGAAGTGCATTCGATACTGTTTCGCTTGAGTGTTGGAGGGGATGGCGGAATTCCCGGTGTAGAGGTGAAATTCGTAGATATCGGGAGGAACACCTGTGGCGAAGGCGGCCATCTGGACAACTACTGACACTGAGACGCGAAAGCGTGGGTAGCAAACAGG
+
BBBCCBDD?A@?B<B>>><:@=@@;@-0)/>=<<8@=ABB;@A@@ABBCCC@CGACAAAC?>9>@??=:>?>@DD=?>>5>9?;?@=@>A=@;@;?;@???AA?@@@ABBABBB=BCBB?A@@ABB?C9;;CB9@AC@AA@AAE@BB=BAAA;;;BB>ACCD?C@CCBBBB@??:::0;B?B?CAA=A????CBA>A??>;>?AAABB?BBB?BABBCAAABBBA?<<<??@@A;A@?89929@@@AA<?:;:
@N9IO0:00723:05791
TACGTAGGGTGCAAGCGTTAATCGGAATACTGGGCGTAAAGCGTGCGCAGGCGGTGATGCAAGACAGATGTGAAATCCCCGGGCTTAACCTGGGAACTGCATTTGTGACTGCATCGCTGGAGTGCGGCAGAGGGGGATGGAATTCCGCGTGTAGCAGTGAAATGCGTAGATATGCGGAGGAACACCGATGGCGAAGGCAATCCCCTGGGCCTGCACTGACGCTCATGCACGAAAGCGTGGGGAGCAAACAGG
+
BBBCC@BB:;;;A>A@AA6;6:@C5>6;59==93;=DCC>A<B@?;==555;;5;:;9?@A=@@?@?<0//7::5=B?B1BB<BD>B?B@A@@.:5;;:;:9?6??@AABBCB???AAD=??BBBA?@A?:::::);@@=A?B@B?BBBB@::;@A?A:::6;BABBBBCBA@@BB=BA7:7:@A=AAAA?CCE@C?BC?AA@@6@@@9@=AAABABBB:::AAABBCCBCBC=B9::999+:=:9:29>>9
@N9IO0:00726:05796
TACGAAGGTGGCAAGCGTTGTTCGGATTTACTGGGCGTACAGGGAGCGTAGGCGGTTCGGTAAGCCCTTTGTGAAATCTCCAGGCTTAACCTGGAACAGTCGGAGGGGACTGCCGGGCTAGAGGGCGGGAGAGGAGCGCGGAATTCCCGGTGTAGCGGTGAAATGCGTAGAGATCGGGAGGAAGGCCGGTGGCGAAGGCGGCGCTCTGGAACGTTTCTGACGCTGAGGCTCGAAAGCGTGGGGAGCAAAC
+
BBACA6:6;@9@B@B@CC>BB@CE?AAC<AABB@<A@9:::::-;@>A@@?@CC<B?BB=@D>AAA>AJ=CCBBC>CA@@900*07276;:=F@C@B@C@DC?BDBA9AB<<<;>>6?:9;;AB=BCC>BB;@<?>=?;=8?4>5=>6D7@B;AA@@9@AAA=BCCDBB@??BBB<<588487B>C?B>BA6@::6;8BB8DEBA<68,2,9A>A:=;7BCB@????399?AAA=B@??>>>1::8;:/8
@N9IO0:00738:05806
TACGTAGGTGGCAAGCGTTGTCCGGATTTATTGGGTTTAAAGGGTGCGTAGGCGGCTTTGTAAGTCAGTGGTGAAATATGGCAGCTCAACTGTCAGGGTGCCATTGATACTGCGGAGCTTGAGTACAGATGAGGTAGGCGGAATTGACGGTGTAGCGGTGAAATGCTTAGATATCGTCAAGAACACCGATAGCGAAGGCAGCTTACTAGGCTGTAACTGACGCTGAGGCACGAAAGTGTGGGGATCAAACAGG
+
BBBCB@@=9:49B7<:;;?AAD@B=@@@:>D699.;A.:9/8:0339@999<;:5;A@0;<@<@ABBCBB>BAAA<@@AB@CCCCBBC@C@B@CBCC=BAA?@?6;:AA>AA@A?@?@B?BAAA@ABA???AA>AAC?BB>B>C<AA>=:?BA@BAA?ABAA;BAAA?ABECAAAA;;<6:@;AB@>BBBDCA@A=@=A@@::.9:@99.9449>8@@@@DEDA@??9<<;;;;09;@>><=/=@ABF?@@@>
@N9IO0:00743:05795
TACGGGGGGGGCAAGCGTTGTTCGGAATTACTGGGCGTAAAGGGCTCGTAGGCGGCCAACTAAGTCCGACGTGAAATCCCCAGGCTTAACCTGGGAACTGCGTCGGATACTGGATGGCTTGAATCCGGGAGAGGGATGCGGAATTCCAGGTGTAGCGGTGAAATGCGTAGATATCTGGAGGAACACCGGTGGCGAAGGCGGCATCCTGGACCGGTATTGACGCTGAGGAGCGAAAGCCAGGGGAGCAAACGGG
+
BBBBBBBA@A"@=2;;;;=CC@CC@I@F@CCCDC>CCCBC:??<B@@BAAA=:96:>B>B@@7;;C>BC@@@DDD?DDDH;BA<@A4949=@@@;@=@9::AABD@BC@AA@?C@A>AC@BB?BB@DD<@ABCF>ABBCD@C?CAD@CB?BB@>@@@<@AAA=;;<FCBBCBBBAAC?BB@C?BBC@B@BC?BCA=A?@@<@B::5:A6::?B?@BB>?@?ADCABAGCEAAAL=BC@BBBB7AA@AA8ABA8
@N9IO0:00724:05816
TACGTAGGTGGCGAGCGTTGTCCGGATTTACTGGGCGTAAAGAGCGCGCAGGCGTCGTACGAGTCGCGTGTGAAAGCCCCGGCTCAACTGGGGAGGGTCACGCGATACTGTTCGACTCGAAGGCAGGAGAGGGAAGCGGAATTCCCGGTGTAGTGGTGAAATGCGTAGATATCGGGAGGAACACCAGTGGCGAAGGCGGCTTCCTGGCCTGTTCTTGACGCTGAGGCGGCGAAAAGCTAGGGGAGCAA
+
BCCCC9999D?CC9;:BBAGCC@D>BBC>CBCBD>AA@DD>C@A@C@A@BB?99:BAA=B@<000::>:7:===,9:9:+3,333<688?@>2?>>8??@ABBBB:::@??6?A@@ABBC8:7:BA;@>788(73@AA?B>A=AC:A>AABCBBA;@BCE>865??@>??=><<>7@@9@;CCC?B@;@<ABB:D?::2:?4>4?;8@8BBB?AA6@;;BA@900*00)/77::.<<>>>@@2;<;>>
@N9IO0:00726:05840
GACAGAGGGTGCAAACGTTGTTCGGAATTACTGGGCGTAAAGCGTGTGTAGGCTGCTCTGCAAGTCGGATGTGAAAGCCCTGGGCTCAACCTAGGAAGTGCATTCGAAACTGCAGAGCTCGAGTCCTGGAGAGGAAGGCGGAATTCTCGGTGTAGGAGGTGAAATTCGTAGATATCGAGAGGAACACCGGTGGCGAAGGCGGCCTTCTGGACAGTGACTGACGCTGAGACACGAAAGCGTGGGGAGCAAAACAGG
+
AACBCABB=AB@@@;:::;??=@A9@=@:===@>8??;:;094;9:@BCBD?@990=000--(-8..*---//4;,4<<154:-4444.43997275//////)/333(333344<945?C;49>.557:<=B?C?@=AA=A5:.94//5/////)/;49055)5499;::99555544==:?<===:=7;98593-438:5:.4.4:=.444444499555555/////;///7./344444&4:4499&49<7
@N9IO0:00733:05838
TACAGAGGGTGCGAGCGTTAATCGGAATTACTGGGCGTAAAGCGCGCGTAGGCGGCTTTGCAAGTCGGGTGTGAAATCCCCAGGCTTAACCTGGGAACTGCATTCGAGACTGCATTGCTAGAGTATGGGAGAGGGAAGTGGAATTTCCGGTGTAGCGGTGAAATGCGTAGATATCGGAAGGAACATCAGTGGCGAAAGCGACTTCCTGGACCAATACTGACGCTCATGTGCGAAAGCGTGGGGAGCAAACAGG
+
CDCCCCCF>BB@???7882939@B?C?B@BCCCC>BBBBB=A>??@??@AA=@A=>@@;A@B?BC@@B;ACBBBB=AC@C3;;5;B;A?AABCB>C?CAAABA<A;;;;BBBBBC?9::AAA@CC@@@;@A?AB8;7;AC=@?@C=C@E@BBBBBBC?CBBB<AAAAABBCAAABB>C6;6;<@@BCCCCC@CBBB<<;;BBB=B?<;5;B7;6;CCB;<;AAA;;;;;;AAAC;@@BBAAC:@@AEF>CCB9
@N9IO0:00743:05857
TACGTAGGGTGCGAGCGTTAATCGGAATTACTGGGCGTAAAGGGTGCGCAGGCGTCGCGCAAGTCAGGCGTGAAATCCCCGGGCTTAACCTGGGAATGGCGCTTGAAACTACGCGACTGGAGTATGGCAGAGGGAGGTGGAATTCCACGTGTAGCGGTGAAATGCGTAGAGATGTGGAGGAACACCGATGGCGAAGGCAGCCTCCTGGGCCAATACTGACGCTCATGCACGAAAAGCGTGGGGAGCAAACAGG
+
;@@BCBBB=9;;CBA;<<5;5;A>5A>BACDCJJ?AAAEE=CC=A@@BAB@@996?;?C@B;ABACCAABABAA6;;;;.:@6>@?A<@<@>:4?:?C=ABCC?B=@7<ABACCB<;;A9;55::;4?AAAA>659.59.5.58=7<=>CC@CC>C@CBCE>AAAA>HCCCB@@AC<@B?B???=:@@:;6;DB@A?B@AA>BC?CBC8;8;?BBB>>>0//;99/;<BB;555&5;AAACC9ABABF?CCC@
@N9IO0:00751:05831
TACGTAGGGAGCGAGCGTTGTCCGGATTTACTGGGCGTAAAGGGCGCGTAGGCGGCCTGCTAAGCGTGAAGTGAAATCTCCAGGGCTCAACCCGGAAACTGCTTTGCGAACTGGCTGGCTAGAGGAAGGCAGAGGTGAATGGAATTCCTGGTGTAGCGGTGACATGCATTGATATCAGGAGGAACACCCGTGGCGAAGGCGGTTCACTGGGCCTTATCTGACGCTGAGGCGCGAAAGCGTGGGTAGCAAACAGG
+
@AACC@@A<9:;B@@@BB>BBB?B<@>?9>@@@@:@BBBC>CC>BBCCCCC@BB?B?BBBB@<?>@BBB>BBBCH>CCCC>AAC=BB??:@A:A>AC=B?@@BB=BBCC@@@@?B@@=@AAA::6:=@=@@@@A=AAB?BB?D?A?C?BC?CBBBB@@;@@@ABCCBBC@AAABBB@@;@@=B>BCCD>CBC@CCC?B@BB?B?BBBCCC=C@C?A??>>>>>>>>?@=:::BBC<B@????;@AABBG=?@@@
@N9IO0:00715:05872
TACGAAGGATCCAAGCGTTATCCGGATTTATTGGGTTTAAAGGGTGCGTAGGCGGACTATTAAGTCAGTGGTGAAAGCCTGCAGCTTAACTGCAGAACTGCCATTGATACTGATGGTCTTGAGTACATTTGAGGTGGGCGGAATGTGTCATGTAGTGGTGAAATACTTAGATATGACACAGAACTCCGATTGCGAAGGCAGCTCACTAAACTGTAACTGACGCTGAGGCACGAAAGCGTGGGGATCAAACAGG
+
A@@;96;=@BA6;6:AAA@CCC@E@BBB<@@=@@8?A9??7?D9??>?@8838=9>ACAB@B=??@==8969@AC;A@@BBBB??A4:2;@@;;:?>@:;;>AA>@A@BAB@@?>99;;;?A@@@@BBD;AAA;;;;0;B=@;ACCA@@@;;;==4409>>>7>BCD?AAC==>:554945>8@<=7<<<2549;.4.45<::<B@;;;69ABBBAABBABAA@;;5.599<<<)6;;?CCC<GCCCH?CCA=
@N9IO0:00718:05873
GACGTAGGGGGCCAGCGTTGCTCGGAATTACTGGGCGTAAAGGGTCCGTAGGCGGTGCGGCAAGTCGGAAGTGAAATCTCCGGGCTTAACTCGGAGGCTGCTCCCGAAACTGCCGTGCTCGAGTGTGGGAGAGGCGAGTGGAATTGCAGGTGTAGCGGTGAAATGCGTAGATATCTGCAGGAACACCAGAGGCGAAGGCGGCTCGCTGGACCACAACTGACGCTGAGGGACGAAAGCTAGGGGAGCAAACAGG
+
@@?CA;;;;;*:9=><BA@BAA<C:?:F7<<AA=5AB@B<5@>6=B@BA@C@DC@BBBB@CC@BBBB?A=A@994/;>BA?CC<AB>A=BC@A=;;.;@AA@AB=BCC>CCBB@CBAABBC@@@A@?@8@@@@<@@BBBA?A>?<?BAA=ABCCCCC?BAA@:@999@:999@@99:?@B>A=ADC6;;;;6;CA6:9:B?AAA@@@C;;<@BBB8<;AA>::9??AA8><899.887;???6????>9@@@<
@N9IO0:00723:05886
TACGAAGGGGGCTAGCGTTGCTCGGAATTACTGGGCGTAAAGGGCGCGTAGGCGGACATTTAAGTCAGGGGTGAAATCCCAGAGCTCAACTCTGGAACTGCCTTTGATACTGGGTGTCTTGAGTGTGAGAGAGGTATGTGGAACTCCGAGTGTAGAGGTGAAATTCGTAGATATTCGGAAGAACACCAGTGGCGAAGGCGACATACTGGCTCATTACTGACGCTGAGGCGCGAAAGCGTGGGGAGCAAACAGG
+
AAA996:BBB3BBBB@@@@BBCCGAIACACCCBF?A@ACC<BB<BBABAB@>B@=@>===4:6;BBBBFE;BCCC>BBB9?@@@@@AB=BDDBB?B?BBBB@CF=B??@A?CC=@????;@@A????>BBCCC@CCAABB@C<??B?A????>>>8818;:@1;187===CA@?;<<8<8<=5??A=A@@>9=00*03;;=:BBBBBA=@>?>A?BBA9999:9A??9:99A@C8@899???5?A@A@<A?>9
@N9IO0:00727:05887
TACAGAGGGTGCGAGCGTTAATCGGATTTACTGGGCGTAAAGCGTGTGTAGGTGGTTGTTCAAGTCGGTTGTGAAATCCCCGGGCTTAACCTGGGAACTGCTTCCGAGACTGAGCGACTAGAGTACGGTAGAGGGCGGTGGAATTTCCGGTGTAGCGGTGAAATGCGTAGATATCGGAAGGAACACCAATGGCGAAGGCAGCCGCCTGGGCCTGTACTGACACTGAGACACGAAAGCGTGGGGATCAAACAGG
+
BCD@@@FF>AA?BAA999<?;??B>AAA<BAAAE>?????9???>@@A???:>?:?<@?@CC@CCBB>@=BBBBC=BBBB7BB7;;>A?AACCC<B8;;;;C@CACCGCGCC;;;BBBBCDBBBBBB>CCAAAE:;;ABB>B?AA=AAG@DDBAA@A<@@@C<BBBFFBCBBBCAB<?<A=A;A?@;@<@A>BCC@C?CCCB=@@;@?@.:4:AABBCBBBBAA@BBAAA@:::6;@AABBC;BBBBB<;;;:
@N9IO0:00727:05901
TACCAGCACCTCGAGTGGTCAGGAGGTTTATTGGGCCTAAAGCATCCGTAGCCGGCTGTTCAAGTTTCCGGTTAAATCCACACGCTTAACGTATGGGCTGCCGGAAATACTGTTCAGCTAGGGAGTGGGAGAGGTAGACGGTACTCGATAGGAAAGGGGTAAAAATCCTTTGATCTATTGATGACCACCTGTGGCGAAGGCGGTCTACCAGAACACGTTCGACGGTGAGGGATGAAAGCTGGGGGAGCAAACCGG
+
A@>;;;;;;6:@BBDIF?AAB@=@A=@@9;;7;C=E?AA@6:;A@@=@>9:93:3:@?@>AA8;;B<A=@=@>AA<BB?BCB;;;;?C?BBBCCCC?@AA@=@<@A6;;AACB@BBBBA;<;0<BABB;@@;;7;A@@@@>@AAABD;95@.55)5<<+55555$5549;2<<;;;<<7555955.55.5<55.5::.5.9<75555;455549999;3:::::8555<<5555==19::999:):<<>>7<7;6
@N9IO0:00733:05906
TACAGAGGGTGCAAGCGTTGTTCGGAATTATTGGGCGTAAAGCGCGTGTAGGCGGCATAGCAAGTCGGGTGTGAAAGCCCTCAGCTCAACTGAGGAAGTGCGCCCGAAACTGCTGTGCTTGAGTGCCGGAGAGGATGGCGGAATTCCCCAAGTAGAGGTGAAATTCGTAGATATGGGGAGGAACACCGGTGGCGAAGGCGGCCATCTGGACGGTAACTGACGCTGAGACGCGAAAGCGTGGGTAGCAAACAGG
+
AAAAA@@B<?@>A9==884::=AB@C?C?AA?BC=AA@AA8::::BA@@@@;?@;@@BBBBC@BCECG>AAACCJICCF?CBBBBCDD>BBBA@<@@C@??CDD;@@<5A?@?AABBCC:??=::A>A<@@>>;??A>AD?C?B?BDD;D@DCCB@@:@@A>:@;@;@BBBBBCCED7A?4;2;>=;>;9:4:BA=B?BB>B?CCDCC?CAB=AD=ACA@BBB@::9BBBB;;;099@@@>6><@@@B4?@A;
@N9IO0:00736:05885
TACGGAGGGTGCAAGCGTTATCCGGATTCACTGGGTTTAAAGGGTGCGTAGGTGGGCAAGTAAGTCAGTGGTGAAATCTCCGGGCTTAACCCGGGAAACTGCCATTGATACTATTTGTCTTGAATACTGTGGAGGTCAGCGGAATATGTCATGTAGCGGTGAAATGCTTAGATATGACATAGAACACCAATTGCGAAGGCAGCTGGCTACACAAATATTGACACTGAGGCACGAAAAGCGTGGGGATCAAACAGG
+
BBCE@BBB<BBAA>BCCCABB@4949:19???AC<A@9@;2=:4;?ACABB@BBC>CC?CCD@CBBBBBB?BCCC?BBBB5;;/995:499)55)5<2;:55.5;7;==6;;@<@29:;;9<=8@?:::@?>@<8=>:;:;597?AABCC=BC<4433,899:,833<9@B?@?BAA@AAAA@>AAA<@<>39999371877333,38888<>;3;?;6:::;;<8//(///////&/3338;;/88>BB;@@@3
@N9IO0:00740:05886
TACGGAGGGTGCGAGCGTTGTCCGGAATCACGTGGGACGTAAAGGGCGCGTAGGTGGCCGTTAAGTGGTCGGTGAAATCCCGGGGCGTCAACTCCGGGGCTGCCGATCAGACTGGCGAGCTAGAGCACGGTAGGGGCAGATGGAATTCCCGGTGTAGCGGTGGAATGCGTAGAGATCGGGAAGAATACCAGTGGCGAAGGCGTTCTGCTGGGCCGTTGCTGACACTGAGGCGCGAACAGCGTGGGGAGCAAACAGG
+
FCCC?BBB<AC@;;9AAC@IDD?A<@5..,,,,,,(,,,,.-(/;.@964-22(,,(,(,2/5/28:)0//16/33(399(///&/////487<58=</:333373338333:96;;933:82568223685;58)552225/538/33-33552----(-806.522267:;885252'2+274:<@:=5556:99272....338>577.7(..(...222766---2-,,--(-33555588+7A99<5<9=6
@N9IO0:00746:05909
TACAGAGGGTGCGAGCGTTAATCGGAATTACTGGGCGTAAAGCGCACGTAGGTGGCGACGTAAGTCGGGTGTGAAAGCCCCGGGCTCAACCTGGGAATTGCATTCGAGACTGCATTGCTGGAGTACGGAAGAGGAGGGCGGAATTCCCGGTGTAGCGGTGAAATGCGTAGATATCGGGAGGAACATCAGTGGCGAAGGCGGCCCTCTGGTCCAGTACTGACACTCAAAGTGCGAAAAGCGTGGGGAGCAAACAG
+
ABBBBBCC=BB??=>8:9<?=@AC@C?B?ACA@@8=>877*8898AABBBC?BB?BAABBAA?BBACC>@@A;99/::CC:CD<ABBF@B@BBB=B@C>ABBA8::@@ABBBBBB@>>>B=AAB>???B?ABC;>>>9>>;?<B>BC=C@CCBB@AA;@AAB:AA@C:;:CCBAAAC=A@=@5;;;;;@>@;@@B>B<@@=AA<@@@C=@A?;;;BBBBA@@BA;;;,9??>;999&9995555&5999<)444
@N9IO0:00753:05908
TACGGAGGGTGCAAGCGTTATCCGGATTCACTGGGTTTAAAGGGTGCGTAGGTGGGTTGGTAAGTCAGTGGTGAAATCCCCGAGCTTAACTTGGGAACTGCCATTGATACTATCAGTCTTGAATACCGTGGAGGTCAGCGGAATATGTCATGTAGCGGTGAAATGCTTAGATATGACATAGAACACCAATTGCGAAGGCAGCTGGCTACACGAATATTGACACTGAGGCACGAAAAGCGTGGGGATCAAACAG
+
B@@@>::;0;BCC@DBCD@C?@7;59?:788@?:19;(44(4:08:;>BBB>BAB<B=B8AB<@@@@CAA=?@@@0>=99+;:6;C:?8>B7BA0;5;ABBACC@ABAABA@@@B:;669@@=A@E///@6<<47;@;??=??BABBBB:?>8:937/8??A=:38?8?@BBBBCAAAA:9:499A4839:==>?2929<<<=828773<=>B8?BB8@==8=6622+2669999&7333399+332/.'.89
@N9IO0:00759:05887
GACAGAGGTGGCAAGCGTTGCTCGGAGTTACTGGGCATAAAGGGCGCGTAGGCGGTCGTGCACGTCGAGGGTGAAATCCCCGGGCTTAACCCGGGAACTGCCTTTGATACGGCGCGACTCGAGTGCGGGAGGGGAGAGTGGAACTCCTGGTGGAGCGGTGAAATGCGTAGATATCAGGAGGAACGCCGGTGGCGAAAAGCGACTCTCTGGTCCGCAACTGACGCTGAGGCGCGAAAGCTAGGGGAGCAAACGGG
+
>AAAABB?@?;>A798@A=??@@A=:::?BBABG@AA@BB9AB<???B>==<8828=@>@?B@@>99:99/:@AC>CCDD9CC<BB@C>AB<AG;@=?:::>AA=D:;;@@=@::;@@@=????@@@C>CCFE9;;@@@A?B?BAB?@@=@B>::9B?A@BA=::;CAAABB@@@AB5;;5;5;BC>D?;;5;<<;<*;BCCA@A@ACD?BB?BAA?AAAB@@@CBA@?@@?@@@9@AAAACC:AA@@?8=<<6
@N9IO0:00761:05900
TACGGAGGGAGCTAGCGTTATTCGGAATTACTGGGCGTAAAGCGCACGTAGGCGGCTTTGTAAGTCAGAGGTGAAAGCCTGGAGCTCAACTCCAGAACTGCCTTTGAGACTGCATCGCTTGAATCCAGGAGAGGTGAGTGGAATTCCGAGTGTAGAGGTGAAATTCGTAGATATTCGGAAGAACACCAGTGGCGAAGGCGGCTCACTGGACTGGTATTGACGCTGAGGTGCGAAAGCGTGGGGAGCAAACAGG
+
BBCC@A@B<;;;BBBBCCACC?BA?A?C?B;;;C<@A@BA/:;;;;:@A@@<;;8;BB<BCC?ABABAAB?CCCD<A?=@C?BBCCCB@BFC>BAB?B@@?699-::?>A@@@AAA@A@8:;?CD;;0,0700)/9>>/:.4383:8<<=<;;<<;=4:8;>7B:==BC@@CBB7<<0:79@5:AA<@844.5:?>@=9:0488?9887844A8:=B6>>8777?9:3:B?>?C<A:99BBB2B?999.8@@?
@N9IO0:00719:05922
TACGTAGGGGGCGAGCGTTGTCCGAAGTTACTGGGCGTAAAGCGCGCGTAGGCGGGGGATTAAGTGAGAGGTGAAAGGCTGGGGCTCAACCTCATGCAGTGCCTCTCATACTGGTCTTCTTGAGGGCGGTAGGGAGAAGTGGAATGGCTGGTGTAGCGGTGAAATGCGTAGATATCAGTCGGACACCGGTGGCGAAGGCGGCTTCTTGGGCCGTTCCTGACGCTGAGGCGCGAAAGCTGGGGGAGCGAAC
+
A@BBBAAAAA2ABAA@@@=B@>;@@<A@?CCBBB<:;:CC>C;;;;;;B;;5;;9;9*;A=@=@:AA@@@?BBBC>C<@??>?-;;?@<@@B@@;:<BA@@@?B@@@C959BD>BB<8;>349==59;5;?AA5:@<9A==;C@CC?BBB?ACBBBCC=:99;2?=:?AAAA=@>?;8///(//6:4;533.39<9@7=??8848==AA=B?AA=@:88:::9>87727373==5;@;???=,<@=<=99
@N9IO0:00744:05921
TACGTAGGGGGCGAGCGTTGTCCGGATTTATTGGGCGTAAAGAGCTCGTAGGCGGTTTGGCAAGTCGGGTGTGAAAATCCGGGCTCAACTCGGAGACGCCACTCGATACTGCCATGACTCGAGTCCGGTAGGGGAGTGCGGAATTCCTGGTGTAGCGGTGAAATGCGCAGATATCAGGAGGAACACCGGTGGCGAAGGCGGCACTCTGGGCCGGAACTGACGCTGAGGAGCGAAAGCGTGGGGAGCGAACAGG
+
BC@@@@MMML5BCAB@CB?A@A@C?AAC=DD@DC<>>9:9/83:34488AA=AG?CB>B=:838B==<6999@AAA7==8<<08:4449@9:05=537=6<:8:??@A?:496??A=<<=@0//72727<>;;+>BAB;;2626;>:>C::5455996;533(3888:::<@:5449744.55::<5;5;:7964047<<6;:>887>=3<5:7;7;<@<?>?=>::39<8444(4?;;?==.=994:24997
@N9IO0:00752:05950
TACGGAATGTGCAAACGTTATTCGGAATCACTGGGCTTAAAGAGTCCGTAGGCGGCTTGTTAGGTGAGGTGTGAAATCCCCCGGCTCAACCGAGGAATTGCGCTTCAAACCGGCGAGCTTGAGGAAGGTAGAGGTGGGCGGAACTGATGGTGGAGCGGTGAAATGCGTTGATATCATCAGGAACACCGGAGGCGAAGGCGGCCCACTGGGTCTTTTCTGACGCTGAGGGACGAAAGCTAGGGTAGCGAACGGG
+
BCBC@C?@@@@===9:9:=AC?BB@B9::AABBA;@@<@@9@=<@>3:@;:4:>8=A:???@A?B@A@?BCBCBD=;;;;;*;=B?;A;D<=CC@C<?7;;<@>5:=@6A:C;666==@8==>7;6?599959.59;3;=9=:@<====:>>9==<<7<9;949<<B>;=<??;=A>::>4909BB<C;;;2:55.549;:ED8DDCEC?CBBCC:CCCBAA@;:;;;/;;;:>6>AAAAB<B@@@AC=@@D?
@N9IO0:00754:05934
TACGGAGGATCCGAGCGTTATCCGGATTTATTGGGTTTAAAGGGAGCGTAGGTGGATTGTTAAGTCAGTTGTGAAAGTTTGCGGCTCAACCGTAAAATTGCAGTTGAAACTGGCAGTCTTGAGTACAGTAGAGGTGGGCGGAATTCGTGGTGTAGCGGTGAAATGCTTAGATATCACGAAGAACTCCGATTGCGAAGGCAGCTCACTAGACTGCAACTGACACTGATGCTCGAAAGTGTGGGTATCAAACAGG
+
CAAB?;95;;;46<@@@@?@AA<@7;;B9AB?BB9A@,83(3;(334==>>?BC?A?7>@7?9?AB???=@@@CC9;;;09?B:@B@?;@=?;;::-94=9ABB?BBB=BCC@CB>C>B;9;DDBBBCC955C8;?@<??<?@C?CDAA>AB@@AAB?CCD=5B=BC?BBBBCBBB=AB>BA;ACC?BBC=??BA598:@@@AAA@@AAABBBBB@B@??BBAABBA@AA?>?@377<??>8>C>>>C;A??<
@N9IO0:00757:05932
TACAGAGGTGGCAAGCGTTGTTCGGAATTACTGGGCGTAAAGGGCGCGTAGGCGGCCCGCCAAGTCCCGTGTGAAAGCCCCCGGCTCAACCGGGGAACGGCGCGGGAAACTAGCAGGCTTGAGTTCGGGAGAGGGAAGCGGAATTCCGGGTGTAGCGGTGAAATGCGCAGATATCCGGAGGAACACCGGTGGCGAAGGCGGCTTCCTGGACCGACACTGACGCTGAGGCGCGAAAGCTAGGGGAGCAAACGGG
+
A@CB@@@;9948?<@?AA=@@=@@<@=@=AAAAA;=@:;<6;C;BAB;;;;5;?>?C<BD?B8::?A;@:::ABB;::;:;);<?=>A5;5:??2@<??<@@@@B=AA;:;:??:;59B499?@;;:;.9?A@E6;4;;;4;4;295@A8AAAAAB@<@A@@;@BBB;;;;9;56.96@;1919@A=B?BB?AAA@C=@<155495::15549555444;5544444.444999088888;;/;;<CE=CAA9
@N9IO0:00758:05923
TACGTAGGGTGCAAGCGTTAATCGGAATACTGGGCGTAAAGCGTGCGCAGGCGGCTTTGCAAGACAGATGTGAAATCCCCGGGCTCAACCTGGGAACTGCATTTGTGACTGCATCGCTGGAGTGCGGCAGAGGGGGATGGAATTCCGCGTGTAGCAGTGAAATGCGTAGATATGCGGAGGAACACCGATGGCGAAGGCAATCCCCTGGGCCTGCACTGACGCTCATGCACGAAAGCGTGGGGAGCAAACAGG
+
BBBBCBBC<:;;B>B@AA@E@CBB?A7:;@ABD?CA@CE>CCCBAACC@@=::5;BA4@AB@A@@DA@@BBBDB=BBAA5@?:@@@B??8:::59=CCGBCBB>BBBBBCBBBBBBBBC<??BBAA?BAAABBCC5BAA=A=@?@@CDDD;;;@ABBCBDH>CCCCBBBA@@@?@@>@@6:6;A@=ABBB@CCC?B=AA?BBEM;CBC?C?@ACCBBBB000=000===>@@@:@@@??@?5?>?@A=????
@N9IO0:00715:05971
TACGTAGGGTGCGAGCGTTAATCGGAATTACTGGGCGTAAAGCGTGCGCAGGCGGTTGTGCAAGACAGGTGTGAAATCCCCGGGCTTAACCTGGGAACTGCACTTGTGACTGCACAGCTGGAGTGCGGCAGAGGGGGATGGAATTCCGCGTGTAGCAGTGAAATGCGTAGATATGCGGAGGAACACCGATGGCGAAGGCAATCCCCTGGGCCTGCACTGACGCTCATGCACGAAAGCGTGGGGAGCAAACAGG
+
A@BBBBBB=ABC@::9BB>B?CCB?B99:;CCCF?AAACB=BCBBABAAAA=BC@D@CBCCC?B@@??9@???AA8@@@A6@A98917;?<ABC>C?B?????=4@:;BBAAA98:?>:;6;8349@<BAA9::::+:=<9A3959499AA@@?B>>>BBBF>AAABBBBAA<522238;4<9@@@=BBAB>@@?=A>@@;@BAB5@A@;@;@@BB:5555559:@ABBAA;55)6BBCCHI<ECCBD>BAA=
@N9IO0:00725:05961
TACAGAGGGTGCGAGCGTTAATCGGAATTACTGGGCGTAAAGCGCACGTAGGTGGCGACGTAAGTCGGGTGTGAAAGCCCCGGGCTCAACCTGGGAACCGCATTCGAGACTGTGTTGCTGGAGTACGGAAGAGGAGGGCGGAATTCCCGGTGTAGCGGTGAAATGCGTAGATATCGGGAGGAACATCAGTGGCGAAGGCGGCCCTCTGGTCCAGTACTGACACTCAAGTGCGAAAGCGTGGGGAGCAAACAGG
+
ECB@A@CC?BCBC?>>@?;@6:;A=A;@;?AAAC>BAA@@5::9:A;;;;B@AA>BBBBCBB>BB@@@:;:;A@@7::FE;DD<???C<?=?@@;@@C>@@CC@CABBBBCCBBB8;:AA?BBBBBC?B>ABB=@@@;AF?B=A=AB=B@;<<CCCGABBBH>CCBAACCCCCCCCC;;;AJABBBBCCBC?AAA?B>@@<@A<@CCC=A@?BBBBAABB???BAA=AAC?>>C=@997?;;.;785;4;;;9
@N9IO0:00729:06004
TACGTAGGGTGCAGGCGTTAATCGGAATACTGGGCGTAAAGCGTGCGCAGGCGGTTTGTTAAGACAGGTGTGAAATCCCCCGGGCTTAACCTGGGAATTGCGCTTGTAACTGGCAGGCTAGAGTGTGGCAGAGGGGGGGTGGAATTCCACGTGTAGCAGTGAAATGCGTAGATATGTGGAGGAACACCGATGGCGAAGGCAGCCCCCTGGGTTAACACCTGGACGCTCATGCACGAAAGCGTGGGGAGCAAACAAGG
+
CECCBBBB=:;;CC?@AC;A;AA@:B-0//>><896:DF>B9<;C;<://)/727</-/7;6///9727944;;0:9949$//(//)/)/2///)/2727;A@96?@@4;?A=CAB=ABAAAADB@A<?;;4444444"44.4:B=B?BBB;?@?>954@89:3899AA@????==::39:30*00;59///588;5=7=;;:;;;'7;<)7,33;//(//(/////7778:;;;=>6<==::;;00///;5774=7
@N9IO0:00747:05969
TACGAAGGGGGCTAGCGTTGTTCGGAATTACTGGGCGTAAAGCGTACGTAGGCGGATTTGTAAGTAGGGGGTGAAAGTCCCCAGGCTCAACCTGGGAACTGCCTTCTAGACTGCAAGTCTCGAGATCAGGAGAGGCGAGTGGAATTCCGAGTGTAGAGGTGAAATTCGTAGATATTCGGAGGAACACCAGTGGCGAAGGCGACTCGCTGGACTGATACTGACGCTGAGGTACGAAAGCGTGGGGAGCAAACAGG
+
AAC;:5;;;;*:@BCCBB?BB?A>;@+0*0@@@@<;;:CC?CHJCC@A@:98:A=?@@;@@B>@>:0000)0<@@,..888-..)0/8:5;6:9<0;,77;<;<9??ABC;<<BC@CBBBBBBBCBCBB?BBAB?AAA?@@9>9>;>;@B@;<<CBBA=A;;;0;>AAABBBBCE>AB>@@=@?AAB?AA@@<@@@<@;;;;AACCDCC?CCCC@AABCBB@@@ABAA=@@B@AA<A@@@CAC8A@???9@=>9
@N9IO0:00719:06054
GACGAAGGGGGCTAGCGTTGTTCGGAATTACTGGGCGTAAAGCGCGTGTAGGCGGTTGCCCAAGTCGGGTGTGAAAGCCTTGAGCTCAACTCAAGAAATGCACTCGGTACTGGGTGACTAGAGGACCGGAGAGGATAGTGGAATTCCCAGTGTAGTGGTGAAATACGTAGAGATTGGGAAGAACACCAGTGGCGAAGGCGGCTATCTGGACGGTTTCTGACGCTAAGACGCGAAAGCGTGGGGAGCAAACAGG
+
AAAA@4;;;;*;CCBBCE?BB?AB=@<@=AAAAA=@@@CC=BCBAC@B@@@??@<@>A@B=@=AAAAA=9::AAA9@?;?;@@@@BBD@ABBB@BCD?CBBABBBG?BAAABB=BBBBAABAB?BB?C?C@A@@C@>?>?=?<?<??:?@:::AAAB?BCED<BBBBC@@@B@A=AB9A><;4;??=@BCC@BBD5;49:.9><>??@;@;;6;@8@BBAAABBC255555599099;@@==/=ACBD=C@A<
@N9IO0:00756:06054
TACGTAGGGTGCAAGCGTTAATCGGAATACTGGGCGTAAAGCGTGCGCAGGCGGTTGTGCAAGACAGATGTGAAATCCCCGGGCTTAACCTCGGGAACTGCATTTGTGACTTGTACGGCTGGAGTGCGGCAGAGGGGGAGTGGAATTCCGCGTGTAGCAGTGAAATGCGTAGATATGCGGAGGAACACCGATGGCGAAGGCAATCCCCTGGGCCTGCACTGACGCTCATGCACGAAAGCGTGGGGAGCAAACAGG
+
BCBBBCCF>9:9CAHABB@B;?><8;+00=<<<9;:9CC>ABCBAACCBB?BB=B>BCCDC?B@9::AAADBBF>BBAB:BA300-0+0:0//8.5055-//6;2888>00,0==@A<>>C?AAAAAC?B???@@@?,>>9:2;5;5;<@?A<;;@A?>@C@@@<@BBDDDCDBBBB@A6;9?B?ABB;??BB?AAA=A>::5;BBB9BCC<A>BBA@@AA@;;;AAAAA@?@;;;0;@?@ABA3;;;@@8ABD?
@N9IO0:00761:06040
TACGTAGGGGGCGAGCGTTGTCCGGATTCACTGGGCGTAAAGGGCGCGTAGGCGGTTCCGTAAGTCAGGCGTGAAAGCTCACGGCTCAACTGTGGACGTGCGTCTGATACTGCGGTGACTTGAGGTCGGTAGAGGTAAGTGGAACTAGCGGTGTAGCGGTGAAATGCGCAGATATCGCTAGGAACGCCGGTGGCGAAGGCGACTTACTGGGCCGTACCTGACGCTGATGCGCGAAAGCTAGGGGAGCGAACCGG
+
BCBA@@@@@@,@@@AAA@6<;B>A5<<=?AA>>?9:::??9?B;AA:::AA=AA>A=@=@CC?A@<<?8999>:<3;:<@D992:A?A4:9BBB>BBCCCBBBBBBBBBBBBAA=AAAABACAA=?:;5;??AA>AB?BBC@C@CBCCBC?AA:;;;;5;@?@;AA@AAAAA???AAAAAB?B=@@B>B>BC?BBB>B?AABBC@?@?BA5938773-3::8344999=><<888(4449:;</55;;;7<8<7
@N9IO0:00762:06032
TACAGAGGGGGCAAGCGTTGTTCGGAATTACTGGGCGTAAAGGGCGCGTAGGCGCCTTCTAAGTCAGACGTGAAATCCCCGGGCTCAACCCGGGAACTGCGTCTGATACTGGAAGGCTTGAATCCGGGAGAGGGATGTGGAATTCCAGGTGTAGCGGTGAAATGCGTAGATATCTGGAGGAACACCGGTGGCGAAGGCGGCATCCTGGACCGGTATTGACGCTGAGGCGCGAAAAGCCAGGGGAGCAAAGCGG
+
CCB@@@CFFF5CC@B@@@@CC@CEBE>?=?BBBC>9::AA<AA<ABBBBBA=>=@;?<@AC?CCCCCBBB@@@C=BAAB9BB=BDBB?CD=BG=C?BAA@BBCA@@CBBBB?A;@<@??AA>AB?BA;A@@@@<ACBCD@C?C?B?;:6;;;DBBB?AAA@9AA;;;@@AA@BCCA?BB?A>A??=@?BB>A:;7;<@A=@A;;5:?9>@<@?BCC?CAAAA@;;;5:?C;;;;-;;49:;:.0..-9(--65
@N9IO0:00734:06077
TACGTAGGGTGCGGGCGTTAATCGGAATTACTGGGCGTAAAGCGTGCGCAGGCGCTCCTTAAGTCAGATGTGAAATCCCCGGGCTTAACCTGGGAACTGCGTTTGAAACTGGGGAGCTAGAGTGTGGAAGAGGGGGGTGGAATTCCGAGGTGTAGCAGTGAAATGCGTAGATATCTGGAGGAACACCGATGGCGAAGGCAGCCCCCTGGGCTAACACTGACGCTCCATGCACGAAAGCGTGGGGAGCAAACAGG
+
CCCCCBBB<@@@CC>CCC?C?CBB=@6;6;BBBB=CBBBA<BBB@ABBAAB?;;6?C<@@D?CCAA<BB?AB=>8>E>>2A<3;;6;7;8AAC<A>ABCCAAA9??@2:;;;;/:;88888<CA::8=7BBBCCCC'3348(/(/(///(/88<@B777CDC9>??>?@@@@@9377377252:>@6:8>>7955054>8=9:99*9980866162222222255/57889;;7=3@=:5888'52255-58:3
@N9IO0:00745:06088
TACAGAGGGTGCGAGCGTTGTCCGGAATCACTGGGCGTAAAGGGCGCGTAGGCGACTTGACAAGCGTGCGGTGAAAGCTCGGGGCTCAACCCCGAGTCGGCCGTGCGAACTGTCGAGCTTGAGCACAGTAGAGGCAGATGGAATTCCGGGTGTAGCGGTGGAATGCGTAGAGATCCGGAAGAACACCGGTGGCGAAGGCGGTCTGCTGGGCTGTGGCTGACGCTGAGGCGCGACAGCGTGGGGAGCAAACAGG
+
BBA;;;AA8@@=::9=:929992814388<@@>A998:993:D=@@?BB:94:;;;A5;;;:5:;:?@@D?BCCC7;;A;:::-989A=BDC9:::@>>3:6:A@BAC=?:99>@;;;@:::9?@@?@@BA@A=AABC@@<@=A=@=AA/9;5::BB?BB?B?BABB;;;;6ABB?C@C@CG@BBC?B?@@<@;;497==6;;?<@AAC>BCC:;6:@;;;A@@;;;=???;;;@A?<<<<<,000;@8@@A6
@N9IO0:00750:06061
TACGGGGGGGGCGAGCGTTGTTCGGAATTACTGGGCGTAAAGGGTTCGTAGGTGGCCTTCTCAGTCAGATGTGAAATCCCTCGGCTCAACTGAGGAACTGCATCTGATACTGGAAGGCTCGAGTGCAGGAGAGGAACGCGGAATTCCAGGTGTAGCGGTGAAATGCGTAGATATCTGGAGGAACACCGGTGGCGAAGGCGGCGTTCTGGACTGCAACTGACACTGAGGAACGAAAGCCAGGGGAGCAAACGGG
+
>>:;:;:;:;";?95555.5949A?B>B>BBBBB=BDBCB>CD?CACC?@@;:95;=@;CAA<;:CBBBBBBABA9A?A:ABB@BDBB@BAAAC?B?BAAAAAACCCCBAAB>B5;7;BBBBC;;;AB?BCCC?C@CBBB=@=@?B=AA=A@>@??<8<:::*/////333/////<8<<:<:===:=?=C@DBB?B@DD?BBC>@@C=@@AA@@<@AAAABBCAAB>C>A???6==;:999-:>>AA=AAD=
@N9IO0:00751:06066
TACAGAGGGTGCAAGCGTTGTTCGGAATACTGGGCGTAAAGCGCGTGTAGGCTGCGGTGTAAGTCAGGTGTGAAAGCCCTCAGCTTAACTGAGGAAGTGCACTTGATACTGCATCGCTTGAGTGTCGGAGGGGGTGGCGGAATTCCCGGTGTAGAGGTGAAATTCGTAGATATCGGGAGGAACACCTGTGGCGAAGGCGGCCACCTGGACGACAACTGACGCTGAGACGCGAAAAGCGTGGGTAGCAAACAGG
+
A@A;;;A@0;;@@=@A??=@BGCC?E9::;@@=6:9:C@66;?<C9;;BB;@?===::9:@<A@A@C???@BBD>BBA<???@@A:?6::@??<B789BC?>?????AA@@@AAA@;;49=>==999555555$55.5:8;8=8<<5<:<;;>>;?;>@@@:@;@>;;;@@C<;;;6:@<A=A??=?BAC?ABD?B???;=<;>288==988>?;970@0//:;;;>=>@;;;;&:4<?=>8=?999:):556
@N9IO0:00752:06081
TACAGAGGGTGCAAGCGTTAATCGGATTTACTGGGCGTAAAGCGTGTGTAGGTGGCTCGCTAAGTCGGTTGTGAAATCCCTGGGCTCAACCTGGGAATTGCAGTCGATACTGGCAAGCTCGAGTTCGGTAGAGGGCGGCGGAATTCCCGGTGTAGCGGTGAAATGCGTAGATATCGGGAGGAACATCGATGGCGAAAGCAACCGCCTGGGCCTGAACTGACACTGTGACACGAAAGCGTGGGGAGCAAACAGG
+
BCDAAABC>ECBC>B>>>=?=??C@BBB=BBBBF=@@???:?AA@BAA@@@=>?;@CCCCCC@CCCC@C9:9CCC=BAB=ABC=BBCB@B@CCC<?<@?B@@@BABAAAABC@CB?BBBBB?@A?BC?A@>999/:?<?@>A@D8B=5B>BBA@@AB6A@D?6BBBBBB@@@@A@><1;<5;4AAABBDBB?B=BB<@@E@E@CCABBB>B?BAA?@BC;;;BCAA@?>9>?@@9@?@;;;;-:?CCD>BBB<
@N9IO0:00727:06118
TACGGAGGGTGCAAACGTTGCTCGGAATCATTGGGCGTAAAGCGTACGTAGGCGGTCCATTAAGTCGGGTGTGAAAGCCCACGGCTCAACCGTGGAAGTGCATTCGAAACTGAAGGGCTTGAGTACGGAAGAGGGTCTCGGAATTCCCGGTGTAGAGGTGAAATTCGTAGATATCGGGAGGAACACCAGTGGCGAAGGCGGAGACCTGGGCCGATACTGACGCTGAGGTACGAAAGCGTGGGGAGCAAACAGG
+
@ADE@CCC=@@@CG>:;;@C;;<DAC=AA:;16>2<?:99/7::@@A@@@A@DB?BC?AA4:4;@;;;0;:5999,555)55<7;;/0+0)/==9=)56<;@@=A;;;/9:::9?D;;:6;;;AACD=A?;;;C0;;;;@=A>B=AA;A;AB;<<CC<<<ED<B=@@???=<888;;5==?C?BBA?C999;?AD@C?CC?AB@@<999/9;??9989==;>;<<9905;995>5=>?4444&4588808883
@N9IO0:00729:06117
TACGGAGGCTGCAAGCGTTAATCGGAATTACCTGGGCGTAAAGCGTGCGTAGGCCTGTTGTTTAAGGTCAGATGTGAAAGCCCGGGCTTAACCTGGGAACTGCATTTGATACTGGACGACTAGAGTTTAGTAGAGGGGAGTGGAATTCAGGTGTAGCGGTGAAATGCGTAGAGATCTGAAGGAACACCAGTGGCGAAGGCGGCTCCCTGGACTAAAACTGACGCTGAGGTACGAAAGCGTGGGTAGCAAACAGG
+
<...*.-(--557::555.5.5556:272//)///)//555)55559//---(-(/::2555)5.5./99;///0000)494,44)4:7;7<8444(45:<:544;4445>:?>6>:///86=8??A8??????BBB6=<00)0)/(///(/6<557>3?=>8/;;;=??>855775;=;@<JAGCC>BB=B?BBC;@;@@<@CCC>@@<@99999&999@BCDCBBB:;;AABD>BA@:::/:B@@AA:AAC?
@N9IO0:00743:06112
TACGTAGGGTGCGAGCGTTAATCGGAATTACTGGGCGTAAAGTGTGCGCAGGCGGCGTCGCAAGTCGAGTGTGAAAGCCCGGGCTTAACTTGGGAATTGCGCTCGAAACTACGATGCTGGAGTGTGGCAGAGGAAGGTGGAATTCCACGTGTAGCGGTGAAATGCGTAGAGATGTGGAGGAACACCAATGGCGAAGGCAGCCTTCTGGGCCAAACACTGACGCTCATGCACGAAAGCGTGGGGAGCAAACAGG
+
CBBBBCCC=;;;ECCABBAC?BACAGBC?BB<<;0;@@B>6B:;;B=?C@?=@A;@;99@@??BBBBAAAB<@@@.897-3;19:44/3=6:A<A6;.37>>:;<==588=;?333;9929<879>;999@@=A?B>AA=B?B?B?A@BBA@<===9==B@7;66=<<;594;>A@?@A?C;???15.5;499<7<8A<=B:=9<<>>2<.55)55<:::555:555555555>7>BA@A@@3;9;?A6@@B5
@N9IO0:00748:06116
TACGTAGGGTGCGAGCGTTAATCGGAATTACTGGGCGTAAAGCGTGCGCAGGCGGCTTCGCAAGTCAGACGTGAAATCCCCGGGCTTAACCTGGGAATGGCGTTTGAAACTACGGAGCTGGAGTGTGGCAGAGGGAGGTAGAATTCCACGTGTAGCGGTGAAATGCGTAGATATGTGGAGGAATACCGATGGCGAAGGCAGCCTCCTGGGCCAACACTGACGCTCATGCACGAAAAGCGTGGGGAGCAAACAGG
+
ABAAA@@@:;;;AAA;;<5;4;?=4?5;2:A??@8:9<?=5=555;:69A=99::;C7???@=@><=00///9::05;:;-9:1:@.:.97???2?5;9.4=<B6BBE=BBACC?99:@?=?AAA::5:@@???:?B?B????A=@?AB?A@CCCCC@C@??9??@BBC@@@AAA@@<@A=B?BBB?B@00,000+0;AAAF@AA?ABB6B6928>>=::000;00037>>::::&:779;;;-999?=9>?@?
@N9IO0:00753:06119
TACGTAGGGTGCGAGCGTTAATCGGAATTACTGGGCGTAAAGCGTGCGCAGGCGGCGGCTCAAGTCAGGTGTGAAATCCCCGGGCTTAACCTGGGAATTGCGCTTGAAACTAGGCTCGCTTGAGTGTGGCAGAGGGGGGTGGAATTCCACGTGTAGCAGTGAAATGCGTAGAGATGTGGAGGAACACCGATGGCGAAGGCAGCCCCCTGGGTCAACACTGACGCCTCGATGCACGAAAGCGTGGG
+
BBA@@000+000A>>0:9=B9@>=5@7;49CCCC?;;;CC;@@CCB;;:@>9::4;;4;@@A?BBBBB?99:BBB>BBCC:CC>BB=?<>;@AB;B=A479<==6BB<5:?@:6:;::?@<=@<????9>@<>>AAAA'?>;A;A;A9>@?;;8??>==>>>D:825559<<9<7>:=255054>9@<????;<<=:?::;=8999*9??7<;;5;:97:95..(....6/82988932225555
@N9IO0:00756:06133
TACGAAGGGGACGTAGCGTTGTTCGGAATTACTGGGCGTAAAGCGCGCGTAGGCGGATCGCTAAGTCAGGGGTGAAATCCCAGGGCTCAACCCTGGAACTGCCTTTGATACTGACGATCTGGAGATCGGGAGAGGTTGGTGGAATTCCGAGTGTAGAGGTGAAATTCGTAGATATTCGGAGGAACACCAGAAGCGAAGGCGGCCAACTGGCCCGATACTGACGCTGAGGCGCGAAAGCGTGGGGAGCAAACAGG
+
BABA?2:::*9455555;;755.6A::7;:>@==B=AB@>@:@BBBBBAAEC@CCACCCBCBA?ABBCDDD8BBBB>BCC>CBB<??BC@DD<AB?A=@:;;@BC<CCA@@AD@;;<ACBB?BBBBBBC<BBB@=B<@>@C@C@D@C@BCBCCCCCBB?BBBD>C>?:??@BCCB>AA?AA<@399@=@AA=A???>A>9979?A?@9999D>C8::??>7:@6888818=<>>B6;;>>@==.AABA;388:6
@N9IO0:00725:06183
TACGTAGGGTGCGAGCGTTAATCGGAATTACTGGGCGTAAAGTGTGCGCAGGCGGCGTCGCAAGTCGAGTGTGAAAGCCCGGGCTTAACTTGGGAATTGCGCTCGAAACTACGATGCTGGAGTGTGGCAGAGGAAGGTGGAATTCCACGTGTAGCGGTGAAATGCGTAGAGATGTGGAGGAACACCAATGGCGAAGGCAGCCTTCTGGGCCAAACACTGACGCTCATGCACGAAAGCGTGGGGAGCAAACAGG
+
BBAAACDC>BBBBBBA@@=B?BBB?B?BACCCCE?BBBBD=C:;:@@CCBB?AB?B@@@@A@=ABBABA@AA999/99:,77.78,3./:59@3@7:,//;;>?@::2::@AAA:?A?>7>>:9@A=@AAA@<A<?<?B?C@C@D?A@@@AA@ABB>B;;:/;:9==A@?@;==>A9;;:C7<99)/)//27/4.58=?>C@>8;;::1:.55)5;;;=?9:;B@9555;4444)4?AAACC7A@@@C=CCH>
@N9IO0:00727:06209
TACGTAGGACCCGAGCGTTGTCCGGAATCACTGGGTGTAAAGGGAGCGCAGGCGGATTTTCAAGTCGATGGTGAAATCCTGCAGCTTAACTGCAGAACTGCCGTCGATACTGTTTATCTTGAGTGTGGAAGAGGGTGGCAGAATTCATGGTGTAGCGGTGAAATGCGTAGATATCATGAAGAATACCGGTAGCGAAGGCGGCCACCTGGTCCACTACTGACGCTCATGCTCGAAAGCGTGGGGATCAAACAGG
+
BBBBBCC@BBB<@@A@BB?ABB>B?A6;;AABCG>BB@BF?EG>9::BBA@=>><@A@@.@A<A@BBBBC@BBBC=CB<;59;;;=9<9<?BBB==>A:9:?BA?:87<<@9:7)3;<@:>>@<8?E@E?B??818>>?@BB?B;@>884898;@AB?@@?C=@??B=?=?;59@A9559=C?BCC9=8;655;A>A>BA>A?@@=?A=??454?>>???A<>>66655=::::)5955==>0=@B@@8@??9
@N9IO0:00733:06168
TACGAAGTGGCAAGCGTTGTTCGGATTTACTGGGCGTACAGGGAGCGTAGGCGGTTTGGTAAGCCCTCCGTGAAATCTTCGGGCTCAACCCGGAAAGTTCAGAGGGGACTGCCAGGCTAGAGGACGGGAGAGGAGCGCGGAATTCCCGGTGTAGCGGTGAAATGCGTAGAGATCGGGAGGAAGGCCGGTGGCGAAGGCGGCGCTCTGGAACGTTTCTGACGCTGAGGCTCGAAAGCGTGGGGAGCAACAGG
+
=>@<<+0/0)/<6<@BC>::7;B=@@D9?>??>8=?::;CCE>BA@A@::6:@;@G<A>BC>ABF=AA;:8@AA=AAB=::;0;@<?;@C=A?AD>CB?AA=7888-;A:9:::9.99:<<=:>BB=<BBBB?C@@@AA>A>B>BD=B?BA@;;;B@CDEE>BBBDCCBB@:;;CC>BC?B>@:@5;5::2:::.9:>>5?@?;;9D.5.555@;A:;9@>>?:::9=@;;;C=C;9;A@@3;000,///5
@N9IO0:00733:06183
TACGTAGGGTGCGAGCGTTAATCGGAATTACTGGGCGTAAAGTGTGCGCAGGCCGCCGAGCAAGTCGAGTGTGAAAGCCCCGAGCTTAACTTGGGAACTGCGCTCGAAACTACTTGGCTAGAGTGTGGCAGAGGGAGGTGGAATTCCACGTGTAGCGGTGAAATGCGTAGAGATGTGGAGGAACACCGATGGCGAAGGCAGCCTCCTGGGCCAACACTGACGCTCATGCACGAAAGCGTGGGGAGCAAACAGG
+
BB@A?CCF>99:EBBBCC@CACCC?B?B?@@@@@:@@@@B=B;;;CAAA::4:;>=;?@@?A?ACBBCBBBBBA>87788*88888-96;B>CC=B@B?@@B@@ACCC>CBBBC?A=A@?@A@@@@C?@@@CCC:;:7;A=A<A>B@CCCCCDCC=B@BCJJ?ICCBCCAAAC??@C7;><@;@@@?A@BB>BBB?A5;;::24=3===0=3=;AACBA@@@@==99@A@@@=>6CCC@@@@3@@A@I>CCC=
@N9IO0:00753:06191
TACAGAGGGTGCGAGCGTTAATCGGAATTACTGGGCGTAAAGCGCGCGTAGGCGGCTTTGCAAGTCGGGTGTGAAATCCCCAGGCTTAACCTGGGAACTGCATTCGAGACTGCATTGCTAGAGTATGGGAGAGGGAAGTGGAATTTCCGGTGTAGCGGTGAAATGCGTAGATATCGGAAGGAACATCAGTGGCGAAAGCGACTTCCTGGACCAATACTGACGCTCATGTGCGAAAGCGTGGGGAGCAAACAG
+
AAB@@?BB=@@????8:929;>?@>@?C@CAAAC;@@???9?A@@A@A@@@=@?<@CD=CCD?C@@@@;AAABCC>DCCC9@B<BB?C@CACCC<B?B;<;<;?BB;<;B@@ACB????@??BCBCBC<AAAAB<B?BCC@C@BC=C@CABB@@@BA>AAAC>AABABABDDCDBB>B7;5;=@@@CBBBC?CCCE?B@ACCB=BABB>BC@C?BBBB;;;;;;BBAA@AA@??6@;9:ACC8:;;A@6=98
@N9IO0:00755:06182
TACGTAGGGGGCGAGCGTTGTCCGGATTTATTGGGCGTAAAGAGCTCGTAGGCGGCTTGGCAAGTCGGGTGTGAAAACTTCAGGCTCAACCTGGAGATTGCACCCGATACTGCTATGGCTAGAGTCCGGTAGGGGACCACGGAATTCCTGGTGTAGCGGTGAAATGCGCAGATATCAGGAGGAACACCGGTGGCGAAGGCGGTGGTCTGGGCCGGCACTGACGCTGAGGAGCGAAAGCGTGGGGAGCAAACAGG
+
B@>@>99:::*5::<@BB@BBD@D;;:C<BB?BB<9::::/:@@ABCBABB?BB>BC<?=@C>@ABBB=BDBBADD8BBAD?@?@CCC@C@BB?CBCD4;;999/:???AAAABBBB?A@??>????B?BBCFD8@@=@@C?A=A=A<AB?BAABB@@>@CCC=;;;B999AAB@@;9.9>4=99445:69>5::?8=9=C@BC<@A@@@9@>A=BBAA@@@BB?9<;@CCB@?@;@;;;BBC:BBCCE>AAA>
@N9IO0:00741:06256
TACGTAGGTGGCAAGCGTTGTCCGGATTTACTGGGCGTAAAGGGCGTGCAGGCGGTCTGTTAAGTCTAGGGTGAAAGCTCCCGGCTCAACTGGGAGAGGTCCTTGGATACTGGCGGACTTGAGGGATGCAGAGGAAAGTGGAATTCCCGGTGTAGTGGTGATATGCGTAGATATCGGGAGGAACACCAGTGGCGAAGGCGGCTTTCTGGGCATTTCCTGACGCTGAGACGCGAAAGCGTGGGGAGCGAACCGG
+
;;;?=;;2:<>@B@BBCJBC;;5;4;;;,;>;;;09=595)5;2<<66;A@4;;.9:;;;?A=A;99@@D>CB@D79<;CB=B?BB@A>@BAB-99992797<<A?99:ABB>CC?CBC=??A@:ACCCBBBC@CG>DBB>@;?:>>6=:?@@AAAB=?????<>>>??@?>>999=6;:5;:<::3:000*000*/)//)/4<2455:399993=-37:87733337373789(3388888+8=9457;7@<
@N9IO0:00762:06225
AACGTAGGACGCGAGCGTTATCCGGAGTTACTGGGCGTAAAGGGCGTGCAGGCGGGAGCGGAAGCACGCGTGAAAGTCTTCGGCTCAACCGGGGGAAGACGGGTGGATACTCGTGCTTCTAGAGGGCGCTGAGAGGGACGACGGAATTCCGGGTGTAGTGGTGAAATGCGTAGAGATCCGGAGGAACACCAGTGGCGCAGGCGGTGTTCTGGGGCGCACCTGACGCTGGAGACGCGAAAGCATGGGGAGCGAACGGG
+
C;BBCBB@B:99C@?899==@@>A>999>?@?@@9>?:;;6;A;A@@@?@@>@CC>BA@A0955549;>999@D<@??@?=<8<888398=>@@0A6=9000+00)//-/////:6<8<=?@000+0.-----///)445459398=:=?B@6666BCCG@CCDE=BBCECBBB;;;<5;>;;4;9@>A?BAA@49;>AA;;929>@;?AB=C1B???B;>:::@@993989773?:=/4733888+84444.4@@5
@N9IO0:00717:06293
GACGAAGGTGGCAAGCGTTATTCGGATTTACTGGGCATAAAGCGCGCGTAGGCGGCTTGGCAAGTCGGGGGTGAAAGCCCGCAGCTCAACTGCGGAACTGCCTTCGATACTGCCGGGCTTGAGGGCGGGAGGGGTGATTGGAACTCCAGGTGTAGCGGTGAAATGCGTAGATATCTGGAGGAACACCGGAGGCGAAGGCGAATCACTGGACCGCATCTGACGCTGAGGCGCGAAAAGCTAGGGGAGCAAACA
+
@AA:;4;<;;5;A=@;;<?CC@FH@CBC?BBBB@9??8:9-;<8=:@:<;A>;;7::;?=BA;@@;;;;;*;CBB:CBG>AACBCBEE@CCBBB@C?B@@?@D@?@@A@A?@?=@A8@B8BBC=7AAA9:999&7>>94A5:5AAB?CB@AABBBBC?BCCD>CCBBBBBBDBAB@?;=@>B>AAA>@>;;7;BC@EGDCC:;<BBCC@@A=@CBAACCCB@@AAAA=AACCBCC:CAAAACB9AABB@4;;
@N9IO0:00732:06264
GACGAACCGGACAAACGTTATTCGGAATTACTGGGCTTAAAGGGTACGTAGGCGTCCGGTAAGTGGGGTGTGAAATCCCTCGGCTCAACCGAGGAACTGCGCCCCATACTGCCGGACTTGAGGGAGACAGAGGTAAGCGGAACTGATGGTGGAGCGGTGAAATGCGTTGATATCATCAGGAACACCGGTGGCGAAAGCGGCTTACTGGGTCTCTTCTGACGCTGAGGTACGAAAGCTAGGGGAGCGAACGGG
+
CAA;;6;>A?CBCB<;;94=975518;@:ABCBC>BD<??9?A9ACAAABB?BCCB@B@BD?BBBBB9BBCCCC>CCE=B:;8;AAA?B@AAA@F<CCBA@AAA2?@<666>:C8<<<7;;>>5<A@@BBBB>BB@BCC@D@BB@A@B?BB>@@CCADFLK>BBBCE@CCCCCCBAAAA5;5;@A<@=;<5<@@A9@@B?B@7:8==91:?@?C=?A?@@@@;;:;5;@AAAB=AA@@C@A000>>>7??B=
@N9IO0:00740:06264
GACAGAGGGTGCAAACGTTGTTCGGATTTACTGGGCGTAAAGCGCGTGTAGGCGGCTTTGCAAGTCGGATGTGAAAGCCCACGGCTCAACCGTGGAAGTGCATCCGAAACTGCATGGCTGGAGTCCCGGAGAGGAAGGTGGAATGCTTGGTGTAGAGGTGAATTCGTAGATATTCGGAGGAACACCAGTGGCGAAGGCGGCTCACTGGCTCGATACTGACGCTGAGGTGCGAAAGCGTGGG
+
CBB;9:B@:@CAAA99::3776<:4::=4>?@BB=;:9@A455::<:@>>@:00*0;;)/.=)//7727//5@>@8A@<5@?@<=B=<<A9==C;>:@<994<A=?BB;B@@@@@C>@AA:?@987*3-7:<B=A<A=AA6@6AABB7:79B???90+0/0)/066337;88907?7<>@F@999:8:78/777,3157162559:;:BCCBABA@;::::::AAB=;:::;;0;:00:;;
@N9IO0:00743:06276
GACGAACCGAGCGAACGTTGTTCGGAATCACTGGGCTTAAAGGGTGCGTAGGCGGGCTGCCAAGTTTGAGGTGAAATCCTCCGGCTCAACCGGGGAAGTGCCTTGAATACTGGCGGTCTGGAGGGAGGTAGGGGCGTGCGGAACTAACGGTGGAGCGGTGAAATGCGTTGATATCGTTAGGAACTCCGGTGGCGAAGGCGGCACGCTAGACCTCTTCTGACGCTGAGGCACGAAAGCCAGGGGAGCGAACGGG
+
@@BBB>B=?>@<8839::?AB=AA>A=?@CCBBC<A@4::.9;2;;CAA:;4:?=8??@?<?5;<@9?@A=@CCE?DC?BB@C@BCCC?A=AA?7@>BBCE>@;@?;=@??@?AA?@@@@=A@B9AA=ABBCC;AAABA?=?;@@?9?@?@@=@@??<@BAA>BBBBB@DB??:;;A>AA=@=AAA<@?BB@BCJAHGCC@CCCBB999CC@CCC@CBBBCCCAAAB>AAA;;;0;A?DDDD;;:><<7:::3
@N9IO0:00757:06304
CACGTAGGGGGCGAGCGTTGTCCGGATTTATTGGGCGTAAAGAGCTCGTAGGCGGTTTCGTAAGTCGGATGTGAAAACTCCAGGCTCAACTTGGAGACGCCATTCGATACTGCGATGACTTGAGTCCGGTAGGGGAGTGTGGAATTCCTGGTGTAGCGGTGAAATGCGCAGATATCAGGAGGAACACCGGCGGCGAAGGCGGCACTCTGGGCCGGTACTGACGCTGAGGAGCGAAAGCGTGGGTAGCAAACAGG
+
BCCCCBBBBC3AA@@>@@=ABC?B?BAA=BBADL?BB9::5:@@@@@@???;??<?C>AA@B?AB:;6<A@AAAAA9AAB?BB?BBBB?BC@B?@@@A@@7?B@CCCBB@@@@BBBCBBB?BCCDC?B?9;;DC;CCCBAA=@@B?B?BB>BBBBBDC?CCCD>B@@AA>>;9;A>A<259<?6=@A<@;@A;@9:78<AC??@@AA???9@?C>A@@>:;;@@@AA@>BABBBB;A=?999.9@B@@@9;;:=
@N9IO0:00728:06318
TACAGAGGGTGCGAGCGTTAATCGGAATTACTGGGCGTAAAGCGCACGTAGGTGGCGACGTAAGTCGGGTGTGAAAGCCCCGGGCTCAACCTGGGAACTGCATTCGAGACTGCATTGCTGGAGTACGGAAGAGGAGGGCGGAATTCCCGGTGTAGCGGTGAAATGCGTAGATATCGGGAGGAACATCAGTGGCGAAGGCGGCCCTCTGGTCCAGTACTGACACTCAAGTGCGAAAGCGTGGGGAGCAAACAGG
+
BBB@@@BB=;;9@>A9:95:?AADAC?B?AAA@C>999?A9??@@A;;;AA?BA?BBBBBBB@CCDCD=BCCCCC;AADF:CB<??BB?B>AAC<@<@;;;BB?CA;<;BAA;;9>@@@C<?=@?896:=AAC9:;D=CC@C=@<@B<A=BA@>@::7;BBB<BBAABAAABAAABB=BB>B>@?;;0<<<*0/72<)94.4909==@769?@@?CCBAA=>@@00,0@@0;9?8@BBB?G@2==AAB<?>C9
@N9IO0:00732:06359
TACGGAGGGAGCTAGCGTTGTTCGGAATTACTGGGCGTAAAGCGCGCGTAGGCGGCTTTGTAAGTTAGAGGTGAAAGCCCGGGGCTCAACCCCGGAACTGCCTTTAAGACTGCATCGCTTGAATCCGGGAGAGGTGAGTGGAATTCCGAGTGTAGAGGTGAAATTCGTAGATATTCGGAAGAACACCAGTGGCGAAGGCGGCTCACTGGACCGGTATTGACGCTGAGGTGCGAAAGCGTGGGGAGCAAACAGG
+
A@;;7;AC;A@@A@@?CC>BB@CCACFHBCBCCD>AAABB;B;;;BA@;;:;>?=@@@9@@?:@?8=>?>=>@?A3:9B=BCC:BBBB@CCC5>8?8=<>?<@A6@<@888;??8845::9=7@@<AA;???C@@@?9982;6A2927>?>??B???@999E=B?BCA@>>>AA==>9>8;:48=A9=;>B;>>;1739;5;?@?@??;>>;@9?>?:;====A79:;;;;AAA:>;=>=@@2::;:A:A<<8
@N9IO0:00757:06311
TACGGAGGGGGCTAGCGTTGTTCGGAATTACTGGGCGTAAAGCGCACGTAGGCGGCTTTGTAAGTTAGAGGTGAAAAGCCCGGGGCTCGAACCCCGGAACTTGCCTTTAAGCATGTCATCGCTTGAACGTCGGAGAGGTGAGTGGAATTCCGAGTGTAGAGGTGAAATTCGTAGATATTCGGAAGAACACCAGTGGCGAAGGCGGCTCACTGGACGACTGTTGACGCTGAGGTGCGAAAGCGTGGGGAGCAAACAGG
+
BB@B<:9:9:*;@:5;BB@CE?BCAE@C?A;;;;0;=:55)59;@;=@000200,/=E8A?@9;<?@B==5:9949&49;2;<<&555445A<A2B@L>AA?::58?4<4444;444:::<;>433.38833,37;7,33379317174;.33;8?=;:;;1757=/8:;;7@;8778255/535505555977947--(-0--(-55:===9===><>66+////75788*/..555.9:;;===/9:7<:/6662
@N9IO0:00758:06318
TACAGAGGGTGCGAGCGTTGTCCGGAATCACTGGGCGTAAAGGGCGCGTAGGTGGCTGTGTAAGTCGGGGGTGAAATGCTGCGGCTCAACCGCAGCGCTGCCTCCGAGACTGCATGGCTTGAGCACGGTAGAGGCCGATGGAATTCCCGGTGTAGCGGTGGAATGCGTAGAGATCGGGAAGAACACCGATGGCGAAGGCAGTCGGCTGGGCCGTTGCTGACACTGAGGCGCGACAGCGTGGGGAGCAAACAGG
+
BAB;;:@@;@CAA@@999=????B=@>@BCA@AB>988CB>BC>???BAA@=9949?>=AA?9<=:9999':@@B=BA@@A;;7;AAA>A=??@@99;;;;>AB?A@@@BBBABBB=@@?B;;;BBC?BBAAA492:>=A;A=>3;;0;>AA@??DA>::8:?@@???A@A?@?@@G=A?AC?ABB>BBCB@CBB=@?@BCBDC?CCDD>B=AA=CABBCABCCABB@CCCAA@@@AFDGME;AADCD=A@@@
@N9IO0:00760:06325
TACAGAGGGTGCAAGCGTTGCTCGGATTTACTGGGCGTAAAGCGTACGCAGACGGCCACGCAGGTCGGGTGTGAAAGCCCCGGGCTCAACCCGGGAATTGCATTCGAAACCATGTGGCTCGAGTGTGGGAGAGGGTAGTGGAATTCCTGGTGTAGAGGTGAAATTCGTAGATATCAGGAGGAACACCGGCGGCGAAGGCGGCTACCCTGGTCCACAACTGACGTTCAGGTACGAAAGCGTGGGGAGCAA
+
@AC@@@GE>@@>B=?@@?<?>ABC>@AD=BBBAA<@=???7????A?@@??@:;6;>AB;;;C=A@CB<@@CCCD<BBDD8@A<;;;;>BA<BC;@=@6;;@@=ABBG>C?C;;=B@CCGIBBAA;;;05B599)9@@@@=B@B?B8==8695<@<A?CCC=5=9<<585999;==;0776=8;@D?B?BA?A993939@9<9377(33,37179938227;=;:@=@<////8818557:99,75569
@N9IO0:00719:06380
TACGTAGGGTGCGAGCGTTAATCGGAATTACTGGGCGTAAAGTGTGCGCAGGCGGCGTCGCAAGTCGAGTGTGAAAGCCCGGGCTTAACTTGGGAATTGCGCTCGAAACTACGATGCTGGAGTGTGGCAGAGGAAGGTGGAATTCCACGTGTAGCGGTGAAATGCGTAGAGATGTGGAGGAACACCAATGGCGAAGGCAGCCTTCTGGGCCAACACTGACGCTCATGCACGAAAGCGTGGGGAGCAAACAGG
+
CCBBBBDH>;;;CCDAAC?B@BCDAD@C?CCDFF>:;;CE?DAA@BBCA;;7;B>AABB@@@?CBA@@A@@>??>/897*3;1::7<7:;8;A8@7=*//699<=?>6443;88888BC?AB???A:????@?C@B?AA;A=A?C?CCCBCEEBBB?AAA@7BBC>>>@>C>;;;=055=A=A@?6:49@=<>>;;9966>:>466>=4=0616;<<555559555::5999909;;;;;;*:49@C5ABB<
@N9IO0:00720:06382
TACGTAGGTGGCGAGCGTTGTCCGGATTTACTGGGCGTAAAGCGCGCGCAGGCGACTGATCAGTCCGGGGTGAAATCTCACGGCTCAACTGTGAGCGGTCCCTGGATACTGTCAGTCTTGAGATGTCTAGAGGAGAGCGGAATTCCCGGTGTAGTGGTGGAATGCGTAGATATCGGGAAGAACACCAGTGGCGAAAGCGGCTCTCTGGGACCATCTGACGCTGAGGCGCGAAAGCGTGGGGAGCGAACCGG
+
;AA@A@@<@B>BBBBBCC@BBB=@=ACD=BBAA@:A@=@@6@;:;@AB@@@=B>;;;;BBBBA;:39<<2>BBB7CCCDD;:8;CBA7;;B@A<;;A?BBC=CF:;;BAB;;<BCA@@=@;;;AA@@ACBCBABB@@@A=B?B?BD=B>@@BBCCC@CC@C@AAAAABAA@AA:::/9;::397>8>733.39;;,338433399777.3;5:4558;;99:::=349444:08444444&49944.4393
@N9IO0:00735:06361
TACAGAGGGTGCGAGCGTTGTCCGGAATCACTGGGCGTAAAGGGCGCGTAGGCGGCTTGACAAGCGTGCGGTGAAAGCTCGGGGCTCAACCCCGAGTCGGCCGTGCGAACTGTCAGGCTTGAGCACAGTAGAGGCAGATGGAATTCCGGGTGTAGCGGTGGAATGCGTAGAGATCCGGAAGAACACCGGTGGCGAAGGCGGTCTGCTGGGCTGTGGCTGACGCTGATGCGCGACAGCGTGGGGAGCAAACAGG
+
AABAAACC=BBA@@?=>=99::?D@C@DDBBBBB=???@@:@@:C@?A@::4::5;@8<??A>BBCAABB>A@@@:?@@A=>>2:9:B@EDC:BBA@@@:@:@@@@@@=A@??@::5;@=;;;;;<A@@@A;;6;@@BCC?A?C@C@CC:;;;;:;;09A;<>BBCBBBC>>?C@<>:B=;<9;CC@C@BB?B;;89?BB@CCBBBBCD>CBCED?BA@@@AAAAAAAAAA;;<CBAAAAAA2?@?@@9;99:
@N9IO0:00765:05772
TACAGAGGGGGCAAGCGTTATTCGGAATTATTGGGCGTAAAGGGCGCGTAGGCGGCCGAGCAAGTCTTGGGTGAAATCCCTCGGCTTAACCGAGGAACTGCCTTGGAAACTGCTCTGGCTTGAGGCCGGGAGAGGGTGGTGGAATTCCCAGTGTAGCGGTGAAATGCGTAGATATTGGGAGGAACACCAGTGGCGAAGGCGGCCACCTGGACCGGTCCTGACGCTGAGGCGCGAAAGCGTGGGGAGCAAACAGG
+
@@@@@@BCCC5DDAFCBB@AA?BDBC?B@BC<??:>AABC>CC>BB?AACB@9979><=???<?CCC@CC<B@@?8@>=5=>>.455:5<7;?B=C=?@??=@;>197-333373=?9?A?B9929199.333991::7:>7<:@:>>0=?9:5<<@@=;;<C=AA;;<CCFECCBCD;::49;=<==@=;;6:BA=B?BA<>?B@-00;=;6;:==299;9:88333-388333(38<<;;;079:99(4948
@N9IO0:00772:05790
TACAGAGGTCTCAAGCGTTGTTCGGATTCATTGGGCGTAAAGGGTGCGTAGGTGGCGGGGTAAGTCTGGTGTGAAATCTCGGGGCTCAACCCCGAAACTGCACTGGATACTGCCTTGCTCGAGTACTGGAGAGGAGATTGGAATTTACGGTGTAGCAGTGAAATGCGTAGATATCGTAAGGAAGACCAGTGGCGAAGGCGAAATCTCTGGACAGTTACTGACACTGAGGCACGAAGGCCAGGGGAGCAAACGG
+
@@A;;;@<;;;BB7<;<;4;;=A@?BC@BBBABB<@AAAA;AB=@AAB@@@<@C?BCEG;CB?CBABCACCCCCD>:;;B@@@4@@>@?BCB;>>A9>0/099==6;;@@BBA@C:;;BBB::9?AAA@BA@A?:::?<?=@ADF<@@A@@@???@@@B???<?CDCAB???AB999C?B?B@?@??AA:920:=*0)/00/(/;877=6=;?==;?978;;;9:=8808>==?6;8<>BBBB6===>=4=<:
@N9IO0:00775:05795
TACGGAGGTGGCAAGCGTTGTTCGGAATCACTGGGCGTAAAGGGCGCGTAGGCGGGGTCGGAAGTCGGGTGTGAAAGCCCCGGGCTCAACCCGGGAACGGCGCTCGAGACTCCGGCTCTTGAGTCCCGGAGAGGCGGGTGGAATTCCTGGTGTAGCGGTGAAATGTGTAGAGATCAGGAGGAACACCGGTGGCGCAGGCGGCCCGCTGGACGGAGACTGACGCTGGAGGCGCGAAAGCGTGGGGAGCAAACGGG
+
@@@A;>><9969C?BBCC?BB@CL@B?BBBBBBF>BB;:;8;C<ABA@@B@<???>3@??;?>=@99:.;A@>@?;@?CC9CC>BBBCACD>EE>E@CC@AAAAAA?99:BC?D@:;:C?AABBCC>C@CCBC@CDI?BB?B?B?B?CB@DDAAA?@?CBCC=:::CBBBB@@@BAA?CA>A>@??;@>AA>@B;;;4;:4::,9B?@=B@A1988899==778929?:99544:1<9:>=>?1;;<=>6<<=6
@N9IO0:00800:05839
TACGTAGGGGGCAAGCGTTACTCGGATTTATTGGGCGTAAAGAGAATTAAGGCGGTCATGTAAGTCAGTGGTGAAATACCTAGGCTCAACTTAGGAATTGCCTTTGATACTGCTTGACTTGAGGACAGGAGAGGAAGGCGGAATTCCCGGTGTAGCGGTGGAATGCGTAGATATCGGGAGGAACACCTGAGGCGAAGGCGGCTTTCTGGACTGGTCCTGACGCTGATATTCGAAAGCTAGGGGAGCAAACAGG
+
AABAA99:::*;B4?;;<.:>A?A6;CC>BA@FI?BBBBB;@>@@3?2;599?A<ABCBABB:BDC?@?B??@?E<AAC?A?@;@@@?;@@>AA>A@C=??ACD7:9AAA:::C?ABCB?AAB?@ABB<>>DD<>>??AA?B?B?BB<@=@AA@AAB?@@<@=@@>><<;>;;;>>A9BB?B?BAB?CAAA@CBB?B?BB>BBB;B::5;;A@<BA?BAB;;;BBBBBA>A<;;7;BBCDCC<BBCCF>ABB?
@N9IO0:00801:05838
TACGGAGGGTGCAAGCGTTGTCCGGATTTATTGGGCGTAAAGCGCTCGCAGGTGGTCGGTTTAGTCGTGCGTGAAAGACCCTGGCTCAACGTGGGGGGTGTCGTGCGAAACGGGCCGACTGGAGGCCAGTAGGGGGATGTGGAATTCCGGGTGTAGTGGTGGAATGCGTAGAGATCCGGAGGAACACCAGCGGCGAAGGCGGCATCCTGGACTGGTCCTGACACTCAGGAGCGAAAGCGTGGGGAGCGATCCGG
+
@@AB8:;A;;9;:49?AA@CCB@C?BBB<BB<??8;;899(4499;@BBBB?CC?CBC?CC>B@@;;@AABB?@@:@AAA;BC@A=BB;0//<<<<=&///<;99///:3<>?7C=@@A;;4;@;>>BAAAAAA@,?CA>;7;9=:>:>@7666:>?:7<A<@7<<<<@A>>>B?@<A<?>?B?AAA=AABB?ABB=@=<<6<<00,00*/=?>7:>7;955::<?9;4;?@;::,99==:<<&66>;??D@D8
@N9IO0:00804:05854
CACGGGGGGGAGCAAGCGTTGTTCGGAATCACTGGGCGTAAAGGGCGTGTAGGCGGTCCGGTTAGTGAGATGTGAAATCCCTCGGCTCACCCGAGGACCTGCATCTCAAACTGCCTGACTCGAGTACGGGAGAGGATGTGGGAATTCCTGGTGTAGCGGTGAAATGCGTAGATATCAGGAGGAACACCGGTGGCGAAAGCGCACATCTGGCCCGATACTGACGCTGAGGCGCGAAAGCTAGGGGAGCAAACGGG
+
@@;;;:;:;"4459.59@A=A@<A@:?:CCC@AAA8;:9CH>CI?CCCCCBB@;;9;>:>@@@BBBB@@@BBBB=>8=BB>CCC?=A@AAE7=B=9<B8@@@>>?BCCB>C9::=????CBAAACBAAA39:@@=@AAABD>C?B>B?BC@CCCAA;;6;BBA<;9:C;:;C;;;:AA=<;5<;A=?6A?@B=;;;5)5;??>?@BBBB?BB=@?@A@@@A@@@@??=8@?888=14:AAAEE9ABBAA<A@@9
@N9IO0:00810:05837
TACGTAGGGTCCAAGCGTTAATCGGAATTACTGGGCGTAAAGCGTGCGCAGGCGGTTTTATAAGCCAGATGTGAAATCCCCGGGCTTAACCTGGGAATGGCATTTGGGACTGTAAGGCTAGAGTACGGCAGAGGGGACTAGAATTCCGTGGTGTAGCAGTGAAATGCGTAGATATCAGGAGGAATACCGATGGCGAAGGCAGGTCCCTGGGTCGATACTGACGCTCATGCACGAAAGCGTGGGGAGCAAACAG
+
BCBCCBBB>BC=@;AA;:4;=BAA:>+0)/;:::3989DD?C@@@@?AA?@>BB?BCC9@@A@BC?BBCBBACCD=@@@?4>D:BB9A8A:CCC>C@BC@BBBB<BB:BBABAA5;5;9<?@:9:BC@BBBBBBC9ABBABB?A=A89:C?@@9:9=977;;818<BDCCCCAAABBB?BB?B?@AA<@?6=425.26(//6399;5;>>6<::@@===8337339::9;?;522'2<;=7AA.97:67.788
@N9IO0:00811:05908
TACGTAGGTGGCAAGCGTTGTCCGGATTTACTGGGCGTAAAGAGCGCGCAGGCGGTCGTATAAGTCGAATGTGAAAGCCCCCGGCTCAACTGGGGAGGGTCATTCGATACTGTTCGACTTGAAGGCAGGAGAGGGAAGTGGAATTCCGGGTGTAGTGGTGAAATGCGTAGATATCCGGAGGAACACCAGTGGCGAAGGCGACTTTCTGGCCTGTTCTTGACGCTGAGGCGCGAAAAGCTAGGGGAGCAAACGGG
+
BAADA:94;;4;C>;9;A?ABC=B?@@@:@A@AB<C;;:@6@AB:;:CC:92:;2;BB@BBB<::;?@9;4;?<;5:9777'8<@A@@9=@?>>2???8?BBB?BAAABBBBB?AABDC>AA>@;>?@<>?@AB;A>A??8<8?8>=AC>AAABAAB>@??=5==?;:=AAA=>>;=9=?1818?>7=<9919<;6<<@ABCDE?CBB?B?AAA?BC?BCC?@@@@@<;;;CCCC9BBBBCDC:@@AA@:@@A=
@N9IO0:00765:05931
TACGTAGGTGGCAAGCGTTGTCCGGATTTACTGGGCGTAAAGAGCGCGCAGGCGTCGTGCAAGTCGCGTGTGAAAGCCCCCGGCTCAACTGGGGAGGGTCACGCGATACTGCTCGACTCGAAGGCAGGAGAGGGAAGTGGAATTCCCGGTGTAGTGGTGAAATGCGTAGATATCGGGAGAACACCAGTGGCGAAGGCGACTTCCTGGCCTGTTCTTGACGCTGAGGCGCGAAAGCTAGGGGAGCAAAC
+
BBBBBAA>AB@BDBCCBB=ABB?B?@@@;@@AAA<AAACD?CBAAD@@?B@=??@BAAA@@:@?;;:@AB@==<699999)9?ABBB?BA?@?2===7?ABBBBBBBBBBABBB@@?BB==;>?BBC?BAABB=B?AAA@C>><?C<A>AAABBCD=A@@@7?>=>;;;?A>;:<<10//27<<4=>9=5>55.549AA<B6?6?B;@;ACD?CEICCBBCBBCC@CDBCCC>CCCCCFE<BBBDE=;
@N9IO0:00784:05921
TACGTAGGTGGCAAGCGTTGTCCGGATTTATTGGGTTTAAAGGGTGCGTAGGCGGCCCTGTAAGTCAGTGCTGAAATATCCCGGCTTAACCGGGAGGGTGGCATTGATACTGCGGGGCTAGAGTACAGATGAGGTAGGCGGAATTGACGGTGTAGCGGTGAAATGCTTAGATATCGTCAAGAACACCTATAGCGAAGGCAGCTTACTAGGCTGTAACTGACGCTGAGGCACGAAAAGTGTGGGGATCAAACAGG
+
BDCCCBB?@?;>C?AABC@CCG@B@ACC=CC?BD>CF<@@5:9/:A@@@??;882;A9ABAA?B@@?BBBB@?@D>@@ABB<B=AA9=7<.55)5B<2=C?@@>6;;;;CCAA@BB7@>;;<>>>BBBA;;;C@BCCACB@B@C?CBA@=@?:9:@@<@@@@:@@@A>ABBBABBBAAA?BB?AAA=AA?>@B;;5;?B@@AD@DGCDC?;;:@@<@???ACAABBB=AAB<??<3::???CD6A@@@?9???>
@N9IO0:00787:05946
TACGTAGGTGGCGAGCGTTGTCCGGATTTATTGGGTTTAAAGGGTGCGTAGGCGGTCCATTAAGTCAGTGGTGAAATACGGCAGCTTAACTGTCGAGGTGCCATTGATACTGGTAGACTAGAGTACTGATGAGGTAGGCGGAATGGACGGTGTAGCGGTGAAATGCTTAGAGATCGTCCAGAACACCGATAGCGAAGGCAGCTTACTAAGGAGTAACTGACGCTGAGGCACGAAAAGTGTGGGGATCAAACAGG
+
CCCCC@@=?@=@A:;;<<BDCC@C?BBB=BB@CF?FF>BB=B@<AABBBAB=A?<ACAEJ?B?ABBAA>?<@BBC>BBBD@CBCCD?A=BAAABCCC@BBEHBC@CCCCCCC?AAAABBBB@@@@@?ABBAAA=???=AB?D>@A9;?@;>==><7;28778/8333-3;<@@?A?=<893728:>>AABB???B=@<AA@@?:@=??<?6AB7759BCCCBBB55558=8:9::&99=?ACC9A???@;>=?<
@N9IO0:00791:05943
TACGTAGGGTGCGAGCGTTAATCGGAATTACTGGGCGTAAAGTGTGCGCAGGCCGCCGAGCAAGTCGAGTGTGAAAGCCCCGAGCTTAACTTGGGAACTGCGCTCGAAACTACTTGGCTAGAGTGTGGCAGAGGGAGGTGGAATTCCACGTGTAGCGGTGAAATGCGTAGAGATGTGGAGGAACACCGATGGCGAAGGCAGCCTCCTGGGCCAACACTGACGCTCATGCACGAAAGCGTGGGGAGCAAACAGG
+
AA@@@ABB<BBABCCBBB?B?@BA>B<A<ACCCC?AAADE=@;;;BBBBBB?B;<;=BB;;:<@;?BBBBBBBAA9:999&3::::0949?5<<6=;<BBBBBBCBCC>CA@AB=@?C@;;;@;9:90950=@;1/0*0>8>2>;>8CCG>C???==:<=B@<@@<<===@@;:;?@05549.9945<?@@<@BD@C@C;99:==.999)94=8@CBB@A;44944444==9990;@@@B@@0969>@:@BB9
@N9IO0:00807:05952
TACGAAGGGGGCTAGCGTTGCTCGGAATTACTGGGCGTAAAGGGAGCGTAGGCGGACTGTTTAGTCAGAGGTGAAAGCCCAGGGCTCAACCTTGGAATTGCCTTTGATACTGGCAGTCTTGAGTACGGAAGAGGTATGTGGAACTCCGAGTGTAGAGGTGAAATTCGTAGATATTCGGAAGAACACCAGTGGCGAAGGCGAACATACTGGTCCGTTACTGACGCTGAGGCTCGAAAGCGTGGGGAAGCAAACAGGG
+
BA@A=9?@?A,@AABAAA<@BBAA>B@C@CCCCD=9;:AA0;;05=9BABC@CE@AAAECC?CCCCBAAA<@@A?;9;;,;@D<CA@@>@<A>A=B<@<@A=AB<CA@@AAA=@AAAA?=?@@@@@@?B?B::69=;;00+0+00<89<=8;;=>?>;?BCA;C>A??@A@@A@>BA>B?@?;?@@:=::929//(/69//*/:;==@@<883799??>??BA>:>/0*0000/6.3523555'-)-.-6/8;<82
@N9IO0:00770:05989
TACGGAGGGTGCAAGCGTTGTTCGGAATTATTGGGCGTAAAGAGCGTGTAGGCGGCCTAGTAAGTCAGATGTGAAATCCCTTGGCTTAACCAAGGAAGGGCATTTGAAACTGCTGGGCTTGAGTACGGGAGGGGGAAGTGGAATTCCCGGTGTAGAGGTGAAATTCGTAGATATCGGGAGGAACATCAGTGGCGAAGGCGGCTTCCTGGATCGATACTGACGCTGAGACGCGAAAGCGTGGGGAGCAAACAGG
+
CBCB>@>@:;;9B>A@@A>AB?CC@B@C?BB@BB;@@@?>7?@@ABAAABB???;?>ACBBB?@@BB<DBBB<<A7@C@6B9>466:C?B<A7@7@<CF>DBBB=BCC<BBBACCC>CC@BAA@ABAB;BABBB5C@BBC@C>B?BG?M@CBCCAAA?CCDD>D<BAAACCBCBBBC>CC@B:BCCCBB:A<@@?5>55505=:>@CD?BBCAAAA:85<<<<??@??><?>??9?=@?@@A6??BC?9?982
@N9IO0:00771:05979
TACGTAGGCAGCAAGCGTTGTTCGGAGTTACTGGGCGTAAAGAGTACGTAGGCGTTTGCTAAGTCTGGTGTGAAATCTCCTGGCTTAACTGGGAGGGTGCGCTAGATACTGGCAGGCTTGAGTATGGGAGAGGAGAGTGGAATTCCTGGTGTAGCGGTGAAATGCGTAGATATCAGGAGGAACGCCGGTGGTGTAGACGGCTCTCTGGACCATTACTGACGCTGAGGTACGAAAGCGTGGGTAGCAAACAG
+
BBAD@:;5;:5;A;AACB?A@@BB>;;;@CCBCD?AAAAF>AACCCABBBB=:9;@5@=<96;<@AB>@A@A?@8;:;@<B=:BC6;69<88(444(3;???::9?>>=FE@AAA?BB6;877<393(378913@<??B?B@C@C?BB<?>?AABD?BBBF=994:;;:::;83334992848;:6;6::6885;777:6;::99570<=4:>.338877773333486----(--6677.83336;1666
@N9IO0:00793:05968
TACGTAGGGTGCGAGCGTTAATCGGAATACTGGGCGTAAAGCGTGCGCAGGCGGTTTTGTAAGCCAGATGTGAAATCCCCGGGCTTAACCTGGGAATGGCATTTGGGACTGCAAGGCTGGGAGTGCGGCAGAGGAGACTGGAATTCCCGGTGTAGCAGTGAAATGCGTAGATATCGGGAGGAATACCGATGGCGAAGGCAGGTCTCTGGGCTGAGCACTGACGCTCATGCACGAAAGCGTGGGGAGCAAACCAGGA
+
BBCBBCCC<AB@A@AACC?B@CCA@@000000>8:6=CF>DBBB@>@B;;8;B>ABC;BBB?BA=A@@@@A84424???3@@9=97?8A9CCC=B@BB?@@?F=BA=??:97>:=:=9:9*78=89:6:@@@@<@:99?@6=592>=3<6;?@A=885775;09<A@>?A@::388;2::@B@BBB?C>994::A<B388A5=><<;;=465//..7765-....555555;552'58565==.989;9)/(/6/3
@N9IO0:00795:05964
TACAGAGGTCCCAAGCGTTGTTCGGATTTACTGGGCGTAAAGGGCGCGTAGGTGGCAATAAAAAGTCTGGTGTGAAATCTCTGAGCTTAACTCAGAAACTGCACTAGAAACTGCATTGCTTGAGTGTTGAAGGGGAGATTGGAATTCTCGGTGTAGCAGTGAAATGCGTAGATATCGAGAGGAACACCAGTGGCGAAGGCGAATCTCTGGGCAACTACTGACACTGATGCGCGAAAGCTAGGGGATCAAACGGG
+
DEDBB@@=;;;0;=@;<<>BB?BB5:99/9<<=?;9::BB<BC>BAAA?@?<?@<@C>@@DDD1BBBCB?BA?@@@:ABAAACAAAA>A=ABAA;;;0;99:?@:>>@>6>???AA4::A6::??BA?A@3999-9>@A?BAD?C@CCCB?BBBBBBBBCCCD>@A@AACCCCCCCAABCD@C?BBC@CA;;4;;:5;>B;;5;?==??A9?@>@BBCA@??@A?=@=;000;;A-00@?==?2=>@AA=ACC>
@N9IO0:00810:05991
TACGTAGGGTGCGAGCGTTAATCGGAATTACTGGGCGTAAAGTGTGCGCAGGTGGCCGCGCAAGTCGAGTGTGAAATCCCCGGGCTTAACTTGGGAATTGCGCTCGAAACTACGTGCTCGAGTATGGCAGAGGAAGGTGGAATTCCACGTGTAGCGGTGAAATGCGTAGAGATGTGGAGGAACACCGATGGCGAAGGCAGCCTTCTGGGCCAATACTGACGCTCATGCACGAAAAGCGTGGGGAGCAAACAGG
+
BBABBBBB=::;BBBAAA@C@CCC@C@C@DBBCD>BB;:;6;:;;BBABCC?BB>@<@A@@@<@@AA@??AAA@D<????3=>8=?;@8?>>AC=C=A13738@CBB=6BCAA>::7A?>874?AA=?:99B=A?B:??9A=B?B?BB==BBB===9B@AA:BAA@=>ABA<>BBC@BB@C?AA@9=>CC?BCCAC?CAAA>B?AB@@;A>A=BB@=<0///7:97>;444444&49==BCC;A@AA@9@@?2
@N9IO0:00811:05963
TACGGAGGGTGCAAGCGTTGTTCGGAATCACTGGGCGTAAAGGGTGCGTAGGTGGGTTGGTAAGTCAGTGGTGAAATCCCTGAGCTTAACTTGGGAACTGCCATTGATACTATCAATCTTGAATATCGTGGAGGTCAGCGGAATATGTCATGTAGCGGTGAAATGCTTAGAGATGTGGAGGAACACCGATGGCGAAGGCAGCCCCCTGGGTCAACACTGACGCTCAGGCACGAAAGCGTGGGGAGCAAACAGG
+
BBAC=;:;6;A@@>BAAAACCFFH@C>AAABAAD99;;;;044(4<ABBBC@BBF=B@B@CC=ABB@??A??@@C=CEF>A9;;AA>A>AC>BB=B??@AB>;@=B<;;BBDBAB>BAA;@@?ABB;;;B?@=;@>>@AA=@=@B:99;?987;A8?8?@>>9:77?8@AAA@AA@@;@?;A@CBCBFCBB@C<;7;>AA?ACCC5ABF?CDGACCBB@@>000===;?CCEDD?EAAAABB9BBBCC=AA?=
@N9IO0:00767:06033
TACGTAGGGTGCGAGCGTTAATCGGAATTACTGGGCGTAAAGCGTGCGCAGGCGGCCTCTTAAGACAGGTGTGAAATCCCCGGGCTTAACCTGGGAATGGCGCTTGTGACTGGGGGGCTTGGAGTGCGGAAGAGGGAGATGGAATTCCTGGTGTAGCAGTGAAATGCGTAGAGATCAGGAGGAACACCGATGGCGAAGGCAGTCTCCTGGGCCAGCACTGACGCTCATGCACGAAAGCGTGGGGAGCAAACAGG
+
BABBB@@C=9;;CABAAA8;9;BD?D:;9:CDCEIBAABB7;;A@A@@<@@;00-07>;;=A;@ACED>@@A@AA5ABFF:CD=BB=B@B@DCF>A>@C:CBB=<@>@BBBDFDFD*CC?@=@@C@@@=B=@@@B<ABCDG>B?A@C<@?;@??@@AAAABBB;@@@@AABA;;;@?B>AA@C?C@@;??;;5;;B?DADCBBA;;5:A@9B=BCBBBBC;;:;AAAA@@@A;;;0;A@BEGG;BABCD>BBC@
@N9IO0:00769:06033
TACAGAGGGGGCAAGCGTTATTCGGAATTATTGGGCGTAAAGGGCGCGTAGGCGGCGCGACAAGTGGCGGGTGAAATCCCTCGGCTCAACCGAGGAACTGCCCTCCAGACTGTCGTGCTTGAGTCCGGGAGAGGTGAGTGGAATTCCCAGTGTAGCGGTGAAATGCGTAGATATTGGGAGGAACACCGGTGGCGAAGGCGGCTCACTGGACCGGTACTGACGCGTGAGGCGGCGAAAAGCGTGGGGAGCAAACGGG
+
BCB?@@DDEG1CC>@ABCACC@AA>@>B?BC?CC>BBAA@<@C=AAABB@@???<@ABBCBB?AAB>BBC<BBBA8?==8=<<98::A@C?CBB?A=@AAAA=AA=AAAAAABBBC@BB=:;;BA=AB<@@CC@EDDCDC@B@B?BD=BAAA???@@=A@??9>:9;@>>>??>:=?6<<8<80006<600*00>:>;?@;>>>=>>@=@?=?=?;;;;:::0000.-3-/)/////&/4449==.<<<<=4<<<5
@N9IO0:00774:06040
TACAGAGGTCCCGAGCGTTGTTCGGATTCACTGGGCGTAAAGGGTGCGTAGGTGGTCGGGTAAGTCCGATGTGAAATCCCGCAGCTCAACTGCGGAACTGCATTGGATACTATTTGGCTAGAGGGTTGGAGGGGAGACTGGAATTCTCGGTGTAGCAGTGAAATGCGTAGATATCGAGAGGAACACCCGTGGCGAAGGCGAGTCTCTGGACAACTCCTGACGCTGAGGCACGAAAGCTAGGGGAGCAAACAGG
+
BCCCC@@?@CD=AAAADEADDACC>BA>AA@B@?8AAACB=BC=BBBBACC@BB>ABCD=@@>@ACACCCCDCBB=999,;@>@@BBB>BCBBD?C@CAAABB@B?BBBCBAA?<?;>>>???A<A@C>AAED;@@@@@A=A?C>@AAA?B@@@B;;;BBAB=BBBBBAABB?@AABAAA>C>BB@B<ACB;@@?<@<AB:9:C:::A>A??>?AA=@;;;AA@@BB>@AC999.78??ADD6????<69;;=
@N9IO0:00775:06023
TACGGAAGGTGCAAGCGTTAATCGGAATTACTGGGCGTAAAGCGCGCGTAGGCGGCTTCGTAAGTCGGGTGTGAAAGCCCCGGGCTCAACCTGGGAACTGCGCTCGATACTGCGGAGCTCGAGTACGAGAGAGGGGGGTGGAATTCCAGGTGTAGCGGTGAAATGCGTAGAGATCTGGAGGAACACCGGTGGCGAAGGCGGCCCCCTGGTTCGATACTGACGCTGAGGTGCGAAAGCGTGGGGAGCAAACAGG
+
CBBD=A=A6;;@@>BAAA?CACCGAB>B?B?>>D>89:AA<A@@@C?:;;A=AC@DC?BBCC@BBBCG>ABAJFJ9;;<<+@=4;;?B?B?BCG=B8@>@55:ABBBBCAABAA:969?>>>>?C=B=C@B<AAAAA(AA?B>B8A8D<7>>:=@93-373;4845<:??A@@?88B?B?<@:BBE?C=AB7A>><D@DC@CCCC1@@7@;A@999599A@;;5599.5>@@@D>@@C@@::.?@@@;5?==6
@N9IO0:00780:06054
GACGAAGGACCCGAGCGTTATCCGGATTCATTGGGTTTAAAGGGTGCGTAGGCGGACTGATAAGTCAGTGGTGAAATCTCCAGGCTTAACTTGGAAACTGCCATTGATACTGTCAGTCTTGAATCTGGCTGATGTGGGCGGAATATGACATGTAGCGGTGAAATGCTTAGATATGTCATAGAACACCGATTGCGAAGGCAGCTCACAAAAACCAGTATTGACGCTGAGGCACGAAAGTGCGGGGATCAAACAGG
+
@@A;;6;?AAB=BBG@@@?@@@=A;;;4;@@9CD4BA0:4(7;1349A?>><?A?CCCDCAA>BBB@@@C@BCCD>DDDD<;;;A@2946=9>8>B:BBBB?BB5;;@@ABABBBBBBA>AA=@@;:5;===<;773(77175==@BBCB444888;6334;5:;<=588:888??:8<8::7@BB??@@000006A:><@<<9<77777$72<89:?4<8:@>7777,3;;=?A9:;8<<;;3=?ABB6;;;6
@N9IO0:00783:06035
TACAGAGGGGGCAAGCGTTATTCGGAATTATTGGGCGTAAAGGGCGCGTAGGCGGCCCTTCAAGTGGTAGGTGAAATCCCTCGGCTCAACCGAGGAGCTGCCCGCCAAACTGAAGAGCTTGAGTCCGGGAGAGGTGAGTGGAATTCCCAGTGTAGCGGTGAAATGCGTAGATATTGGGAGGAACACCAGTGGCGAAGGCGGCTCACTGGACCGGAACTGACGCTGAGGCGCGAAAGCGTGGGGAGCAAACGGG
+
FCB@@>@>>@,@A;ABAA?CC>BA<?9>=@C>AA9???@?9?C>BBBDBA@=<=299.:<::5:CB?CCC@BBBD>DDE=B;;;;DDE@L?@?B=95;98:=6<?39957=<<=BABBB?AA@:97:C>CCCC?BDABBC?B?C>BA<AAAAABBBB?BBCC=CC@@@BBBBBB@BD=>><>=???<?@@A?BBB?A?:97:AAAACC;;;@D@B@BBBAABABB@@<@BB::96:@BAABB9BBBBB<BAA<
@N9IO0:00785:06039
TACGAAGGGGGCTAGCGTTGTTCGGAATTACTGGGCGTAAAGCGCACGTAGGCGGACATTTAAGTCAGGGGTGAAATCCCAGAGCTCAACTCTGGAACTGCCTTTGATACTGGGTGTCTAGAGTATGGAAGAGGTGAGTGGAATTCCGAGTGTAGAGGTGAAATTCGTAGATATTCGGAGGAACACCAGTGGCGAAGGCGCTCACTGGTCCATTACTGACGCTGAGGTGCGAAAGCGTGGGGAGCAAACAGG
+
ABA??5;;;;*:AABBCD<@A?AA>@5;6;AA@C<;;;;;0:;55@@BBEE@CC@ECB@?:@>ABBCCED<BBDH>CBB=@A@@@@AA?ABB;;8;=A@@@=?A9A:9:@@@?9??999@C???BCC=A=???:?@@AAA>A=A=B?BBCBA@?:99>999B>B@BBBBB@???;<=8??;??C??<?@@@:?;>9><00/7555994;>8<><:9676:;;>;;;8;;;==<4<<==BBB2?>:;:3;=;6
@N9IO0:00795:06024
TACGGAGGGTGCAAGCGTTGTTCGGAATCACTGGGCTTAAAGCGCGTGTAGGCGGAGTGTCAGGTGCCGTGTGAAATCCCCGGGCTCAACCCGGGAACTGCGCGGCAAACCGGCATTCTTGAGGCAAGTAGAGGTGACTGGAACGACCGGTGGAGCGGTGAAAATGCGTAGATATCGGTTGGAACGCCAGAGGCGAAAGCGGGTCACTGGGCTTGTCCTGACGCTGAGACGCGAAAGCGTGGGGAGCAAACAGG
+
A@AC?ABB<@??C<AACC?BBADD@B?BBBBBBB9?>177-984;B@?>:;8<C;@ECDCBB<:;6;9B;;;<@>3;;<<0<=4559@7<@:A>4<7>;4;55A<<C?8A?BAABC@CC?A@@=A@<@@@@BD:;;AAAC@C@CCAC?A7;;4:99;495555&59<99;<?BB@A@?C5;5929?>299=::=477*38;;58<;>?@?<@B>@@A>AAAA@@@??>???=999.8877777*3949<5<<=2
@N9IO0:00798:06045
TACGGAGGGGGCCAGCGTTGTTCGGAATCATTGGGCGTAAAGGGCGCGTAGGTGGCCGCGCAAGTCGGAGGTGAAATCCCTCGGCCCAACCGAGGAACTGCCTCTGAAACTGCGCGGCTCGAGTCCCGGAGAGGGCAGTGGAATTCCCAGTGTAGCGGTGAAATGCGTAGATATTGGGAGGAACACCGGTGGCGAAGGCGGCTGCCTGGACGGGTACTGACGCTGATGCGCGAAAGCGTGGGGAGCAAACAGG
+
;;;;49:494$4599@BB?B=<@@:>9=>55.5<1::<==6=?6>BBB?>=900)/)/0;;54::>@8AB>BBBB=B>>5A9:89>4<7<85559C9>::>288@???9?@=9<8739:AAAAACC>D@FBBAA<@<9;?5>>D:@@;>==?@99:C?@@@A<AAAAACBBBBB?BA8==182999<@<??;?AA>A>@A6;;@@?BC?BBBB<BCBCCDDCCCCCCCCBBA@@6AA@A@@@7@AAAC=;;9<
@N9IO0:00808:06039
TACGGAGGTGGCAAGCGTTGTTCGGAATCACTGGGCGTAAAGGGCGCGTAGGCGGGGCGGGAAGTCGGGTGTGAAAGCCCCGGGCTCAACCCGGGAACGGCGCCCGAGACTTTCGCTCTTGAGTCCCGGAGAGGCGGGTGGAATTCCTGGTGTAGCGGTGAAATGTGTAGAGATCAGGAGGAACACCGGTGGCGTAGGCGGCCCGCTGGACGGAGACTGACGCTGAGGCGCGAAAGCGTGGGGAGCAAACGGG
+
AA@@;00-0B;BB?BBBC@CC@CCAB9:;BBCCC=9:;A?8?;8?>@=BCC@BCGC:?>?7?=>@?@@9@@@ABE=BADD;CC>@?;=9==2550:7>@<B:;;0:=>966D>AAABBC?CBA@@@:@=AABB=@@C>BB?C?@?A@EB?BB9::BA=ABGE>CBB?>@@?>:=:::8;@>A8B=>;=7=B>BBABA@BB?BC>???@9>;=4?>==<??@>>>ABB?AA@BCF>ABBCCHE;BBBBB>BDD=
@N9IO0:00813:06031
TACGTAGGGTGCGAGCGTTAATCGGAATTACTGGGCGTAAAGCGTGCGCAGGCTGTTTTGTAAGTCAGATGTGAAATCCCTGAGCTCAACTTAGGAACTGCGTTTGAAACTACAAGACTAGAATATGTCAGAGGGGGGTAGAATTCCACGTGTAGCAGTGAAATGCGTAGAGATGTGGAGGAATACCAATGGCGAAGGCAGCCCCCTGGGATAATATTGACGCTCATGCACGAAAGCGTGGGGAGCAAACAGG
+
BBAA@@@@:@@ABBBBBA>A>ACD?C99:;BCCC=BB:9:6;AAABABBCB=AB9999*;;A=@AAB;;;ABBBB=BCC=BCBBB@@?9@@?BB=?=?9:0=@@-00;8:::;C<>>A??;?:@A:9:A@@==>=>=&=739/:2:9=?=><>?AA@@A@AB=AAAAADCE???AAB;??>A?BAA>A;?>;@?@>?9?A=<;<<1>?=3>>>9@>>8<:6///:9756A<@?E>B:::>==2:::?B=BAB=
@N9IO0:00769:06061
TACGGAGGGGGCAAGCGTTACTCGGAATTATTGGGCGTAAAGGGCGCGTAGGTGGTCGCGTGCGTCGGAGGTGAAATACCCCGGGCTCAACTCGGGAACTGCCTCCGATACGGCGCGGCTTGAGTCCGGGAGAGGGGAGCAGAATTCCCAGTGTAGCGGTGAAATGCGTAGATACTGGGAGGAATACCGGTGGCGAAGGCGGCTCCCTGGACCGGTACTGACGCTGATGCGCGAAAGCGTGGGGAGCAAACAGG
+
@>@B;;9;:;*;?499=@:@;A<=8<7<6@C=A@8@A:<5)5>4<BABBBB?CB=@@C;@@BA;;;G9;9:?999/33444&4>5==BB?AABDC=A7:43<5=<8==??@@<@@@?:;;8>===@4992:=??AA8??=>;;5:4:;097<=777BC=A???9?AA;;;AAA;<;A@5==+0*0==:>600+95<7<8BA5>>?>3?A=BB@C=A;;;;;;:9>>9;AB@@<CC=@?@>???3;;;:;,9992
@N9IO0:00789:06109
TACGGAGGGTGCAAGCGTTAATCGGAATTACTGGGCGTAAAGCGCACGCAGGTGGCTGAGAAAGTCGATTGTGAAAGCCCTGGGCTTAACCTGGGAATTGCAGTCGAAACTACTCGGCTAGAGTATGGGAGAGGGAAGTGGAATTCCCGGTGTAGCGGTGAAATGCGTAGATATCGGGAGGAACATCAGTGGCGAAGGCGGCTTCCTGGCCCAATACTGACACTCAGGTGCGACAGCGTGGGGAGCAAACAGG
+
CBCC@DCG>BBAB>B?@@?B?CED?B=A>A>??C=???AB=B;;;BBCA@@<9;6;BB@<;;/;@@A?@059>=@.::5)5;5)5@;A;A@DGE>CDJ<ABAA@ACBB<BCCBCDC@BBBB@@@@9996;BA@E=C?ACD>A:?<@?8=9:::958B>BCBD>?@@C?:?;998;@;5<@?B@AA@B@?><7?A@=A>AA=@@>A???:?@8?;@::9====??<>?=999BBBAA=<99::(9<>?C<??>>
@N9IO0:00791:06106
CACGGGGGGGAGCAAGCGTTGTTCGGAATCACTGGGCGTAAAGGGCGTGTAGGCGGTCTGGTGAGTGGAATGTGAAATCCCCCCGGCTTACCCCGGGGGACCTGCATCCCAAACTGCCAGGCTTGAGTACGGGAGAGGATGAGGGAATTCCTGGTGTAGCGGTGAAATGCGTAGATATCAGGAGGAACACCGGTGGCGAAAGGCGCTCATCTGGCCCGATACTGACGCTGAGGCGCGAAAGCTAGGGGAGCAAACGGG
+
BBCCCCCCC#AA@A9@@;;76>:AF:E@DDBBBAA<BB@CD6;:8<CABBBD@;:9;@BB>DBBBBB?B@BAA@@@8;@DDED%J6;4.4444&4:::)<<7;<==733(3808===29828828=>;A:::2733@6?A@???:??C@C?BC@B?<<<9@8@?AB7BA@A<4337733//(//(/(---(-(//(//44(4.488:;@@?A@9>>7;;@@A;;;B;;:AAB?DAA?BB6;999;@@2@???@9@AA;
@N9IO0:00808:06085
TACGAAGGGGGCTAGCGTTGTTCGGAATTACTGGGCGTAAAGCGTACGTAGGCGGATTTGTAAGTAGGGGGTGAAAGTCCCCAGGCCTCAACCTGGGAACTGCCTTCTAGACTGCAAGTCTTGAGATCAGGAGAGGCGAGTGGAATTCCGAGTGTAGAGGTGAAATTCGTAGATATTCGGAGGAACACCAGTGGCGAAGGCGACTCGCTGGACTGATACTGACGCTGAGGTACGAAAGCGTGGGGAGCAAACAGG
+
@AABB?CDCD5BBBBGBB@BB@CA8<+0)0==>><CCCCD>BCBBBBDB;;8;B>;;;.;@A;>@<0000*0===-0.<::,..(/)/695;6<<<4<455<=8<455<<>D@A@A=A:;;@BAABBABB=@ABB@CDAA??5;5;<@=BB@AAABA;<7;BBB<B;??:<<<=><+//5//)/)/9736///)/-838(///////5994555:<;;;:<;////89:.55=<<<////0<<<0=?>??+0072
@N9IO0:00779:06116
TACGAAGGGGGCGAGCGTTATTCGGAATCACTGGGCGTAAAGCGTGCGTAGGCGTCTTGAAAGTTGGGAGTGAAAGCCCAGGGCTCAACCCTGGAATTGCTTTCAAAACTACAAGACTTGAATCTCGGAGAGGATAGCGGAATTGTCAGTGTAGCAGTGAAATGCGTAGATATTGACAGGAACACCAGTGGCGTAAGCGGCTATCTGGACGAGTATTGACGCTGAGGCACGGAAAGCGTGGGGATCAAACAGG
+
B@AA=2:;:;*;??=:;;@ED>@@9@?A@@>;;:.6@:@>06;C<;:CC::8;?;?C5;9:.8<8;8033338=5><C8;9>6@:<C9A>7<<7:39.54=A9;::9-4:=BC;@;;;?AB?BBABB@@@@A?@;;;@94A2<596=>>C@?BBA;@B<<>899:BAA@@@AA;??=;9.549;@7@?;>499:<6;;>:???==;?7?AA:9:BB?@:99;==00*0///)//(/:8:<>>2>BBBB>CBB?
@N9IO0:00788:06139
TACGTAGGTGGCAAGCGTTGTTCGGAATTATTGGGCGTAAAGGGCGCGTAGGCGGCTCGTTAAGTCGGTTGTGAAAGCCCGGGGCTCAACCCCGGAGGGTCGACCGATACTGGCAAGCTAGAGTACAGAAGAGGTAGCTGGAATTCCCGGTGTAGCGGTGAAAATGCGTAGATATCGGGAGGAACACCTGAGGCGAAGGCGGGCTACTGGGCTGATACTGACGCTGATGCGCGAAAGCCAGGGGAGCGAACGGG
+
CBDDC??;@@;;;5;@AD?CC@CC?@=@@AA=A?8==8995:A=BCABABB?BB?BBA?A>@<@B@@<@=AAAAA6;;B<ABB6;;@C@CEC3C=;;;)599<<?A;9;9<@8BFICBBBB@@@ABBBB@BBB@B@@@??;?<?6?=;?:???A<;>8>8999&:338==DC???CCC>C=5=5<?@>A@@:8=@@7=6::=6::<=BB=5@BCBB=88559225?CB@@@@???9?@;?@CA6?@::9<?>>9
@N9IO0:00788:06159
TACGGAGGGGGCTAGCGTTGTTCGGAATTACTGGGCGTAAAGCGCACGTAGGCGGCTATTTAAGTCAGAGGTGAAAGCCCGGGGCTCAACCCCGGAATTGCCTTTGAGACTGGATAGCTAGAATCTTGGAGAGGCGGGTGGAATTCCGAGTGTAGAGGTGAAATTCGTAGATATTCGGAAGAACACCAGTGGCGAAGGCGGCCCGCTGGACAAGTATTGACGCTGAGGTGCGAAAGCGTGGGGAGCAAACAGG
+
?A:;6:A=A=5>CCDCDG:;;@DGAE@D?;;;BF>CCCCC@BBAEC9;;BB@;;7<BCBA;A9:;;;:99:444=3:@B<ABB5@??>:=::+90:?A?BB599/8<7349=8;<??BBBB>;000)/4:77;2495/5=8<6<49.44:4494488-37::1988893334@@9??6?:?A=?8?<@@@><@79,33881>=5;>>A>AAB8>>??9>7B@@@@@@<???CCD=BAA@CBC9CBBAC=A@@4
@N9IO0:00775:06170
GACAGAGGGTGCAAACGTTGTTCGGAATCACTGGGCATAAAGCGCACGTAGGCGGTCGAATCAGTCAGGTGTGAAAGCCCCCGGCTCAACCGGGGGAATGGCACTTGATACTGTTCGACTCGAGGACGGTAGGGGTGAGTGGAACTCCAGGTGGAGCGGTGAAATGCGTAGATATCTGGAGGAACACCGGTGGCGAAAGCGGCTCACTGGCCGTATCTGACGCTAAGGTGCGAAAGCTAGGGTAGCAAAC
+
<AA;;;;;0;A<>A9:9:=@@3993928<??@C@9?@;;:5;A?ABA99;B:0/)//--(--.-/7:@;A<<A<A25////$/4/---06(----$-(-83>>:;.555:9@=9.555;956>>;@?@<?>CAC*0////94:6;;;7;;:>?:>===:>BAA;;;:@>:>@999@BB>AB?C?ABB?B?BC@BACB;;;;?BBBB::9??265;<;4559=>:;5;>@@=:78*7>>?AC>B?>=;>67
@N9IO0:00779:06173
TACGAAGGGGGCTAGCGTTGTTCGGAATTACTGGGCGTAAAGCGCACGTAGGCGGATATTTAAGTCAGGGGTGAAATCCCAGAGCTCAACTCTGGAACTGCCTTTGATACTGGGTATCTCGAGTATGGAAGAGGTGAGTGGAATTCCGAGTGTAGAGGTGAAATTCGTAGATATTCGGAGGAACACCAGTGGCGAAGGCGCTCACTGGTCCATTACTGACGCTGAGGTGCGAAAGGCGTGGGGAGCAAACACG
+
CBB@?:?AAA3BCCCCBB@CCACC?C=@>ABCBD?AA@CC>ABBBC;;;BB?BB?BBBBB;B>BBBCFFF;BBBB=BBB<ABA@@@BC@CBBBB?B?BA@A@CB=BC@?<<?>8000---//888;<49494404<<@@@;@:>8;30/-----77;49;;=4<9;;<>===9=800*0;8;*/0;;>>AA<??=292993:;<454733-4404;?<=A?>>899;998<<<)7/999999.::99<04444
@N9IO0:00784:06173
TACGGAGGGTGCAAGCGTTGTTCGGAATCATTGGGCGTAAAGCGCGTGTAGGCGGCTTGGCAAGTCAGTTGTGAAAGCCCGGGGCCCAACCCCGGAACTGCATCTGAAACTGCCTGGCTAGAGTCCCGGAGAGGAAGGCAGAATTCCCGGTGTAGGGGTGAAATCCGTAGATATCGGGAGGAATACCAGCGGCGAAGGCGGCCTTCTGGACGGTGACTGACGCTGAGACGCGAAAAGCGTGGGGAGCAAAACAGG
+
BBCC?BBC=@A@C@CBBB@CC@AA>>=?@@A9@=8?<?@>7??BBD@@@::4::.4<:B:BC>A@A@@A796BBC=CCD=AAA7@C;@<ABB7@>A8::::@??@@AA=??@A<?@?BC@@@AAAD>B@BCCC@D?C?B@A@=@?CC>C=@@@@@@@7@BBD>BC<;;AACC;::CA<>A=A::95<@@@@=@BA=A?@A?B@D?B;;6;@A<@@>>BA@@;:9??>99:=5555&5;;::<:+;<;;;;&;<@9
@N9IO0:00807:06167
TACGAAGGGGGCTAGCGTTGTTCGGAATCACTGGGCGTAAAGGGCGCGTAGGCGGCGCGACAAGTCAGGCGTGAAAGCCCCGGGCTCAACCCGGGAATTGCGCTTGATACTGTCGTGCTTGAGGCCGGGAGAGGATGGCGGAATTCCCAGTGTAGAGGTGAAATTCGTAGATATTGGGAAGAACACCGGTGGCGAAGGCGGCCATCTGGACCGGTTCTGACGCTGAGGCGCGAAAAGCGTGGGGAGCAAACAGG
+
??B996;EDD5IEDF@@@?BBADDAC>@@CCCCG>@AACC>BJ?BB;;;BB@BB@CCCCAAA=A?A??;@:;::9,9=>@4@B=@A@C@CD8;;7;=A=BBBBA7ACCCFFABAF@@AA7;6646:DD=B==C?CBC;BB?B?A>AA;AABAAA@@@@BBBE>C?@@@CC@??C?AB/:3:938=?<B@BB@AAA@B@BB?B>@?CBB=@@@B>A<??@A@>@@:::>@@@:999&89<><<<+49<<<5<>>5
@N9IO0:00767:06224
TACAGAGGTCTCAAGCGTTGTTCGGATTCATTGGGCGTAAAGGGTGCGTAGGTGGCGGGGTAAGTCTGGTGTGAAATCTCGGGGCTCAACCCCGAAACTGCACTGGATACTGCCTTGCTCGAGTACTGGAGAGGAGATTGGAATTTACGGTGTAGCAGTGAAATGCGTAGATATCGTAAGGAAGACCAGTGGCGAAGGCGAATCTCTGGACAGTTACTGACACTGAGGCACGAAGGCCAGGGGAGCAAAGCGG
+
CBBBB@@=@BB>>9@;;;8;;?CF?AA?AAA9CB6BB@AA<AD?BBCDBBB?;9:;CED<DC@DCBBC?AAB@B@=;;;A@>?7ABBB@DFF9B@@8>;:;@BCB:BBCCCBF@C9;9BCB;;;BBDB@A@@B=;::?4;6<@CD?BBB@CBACBAAA@?@@9@AACBBBBBAA9::A=@=A>?>?@C???=@A@*0+000*0;::;A=@?A@?=@?<==??==>/0,0@8>?;@2:49>>>2>?=>:6?98:
@N9IO0:00769:06255
TACAGAGGGGGCAAGCGTTATTCGGAATTATTGGGCGTAAAGGGCGCGTAGGCGGCTGCGCAAGTCTCGGGTGAAATCCCTCGGCTCAACCGAGGAACTGCCCTGGAAACTGCGCGGCTCGAGGCCGGGAGAGGATGGTGGAATTCCCAGTGTAGCGGTGAAATGCGTAGATATTGGGAGGAACACCGGTGGCGAAGGCGGCCATCTGGACCGGTCCTGACGCTGAGGCGCGAAAGCGTGGGGAGCAAACAGG
+
CC;;;;;;;;*;A;@:;<ICC@CC@C@B?AA@CD>?@???9??9@@AAABD@CB?AAAA????AAAAAAA9@;;<0<A@;BDC@CDCC=A999>=B>CBBBC=DB?BC=@@>>=;;2999@9:299CC<B>BC@CBM@CB:B@E@HE<CBBBBBAAA?ABDI=;;;BB@@@BBB@CE<@@?A=?@?4;49;.:AA?C@CCAC@BA@A@6::4:4:;29@?=>?BB@C=A?@;9:/:@ACCCC9@@@@B=AAA<
@N9IO0:00770:06237
TACGAAGGGGGCTAGCGTTGTTCGGAATCACTGGGCGTAAAGCGCGTGTAGGCGGACTGTTAAGTCGGGGGTGAAATCCCGAGGCTCAACCTCGGAATTGCCTTCGATACTGGCAGTCTTTGAGTCCGGGAGAGGTGAGTGGAACTCCTAGTGTAGAGGTGAAATTCGTAGATATTAGGAAGAACACCAGTGGCGAAGGCGGCTCACTGGCCCGGTACTGACGCTGTGACGCGAAAGCGTGGGGAGCAAACAGG
+
@>?;92:;;;*9;::@??<9:6;D?B?DBAAA@@:;;;@B8ABBBBBBBBB?@@5AA;;;>@>AC@@ABA5ACDC>@@C:@@?;@@AA?B?BBB@B?C=??@C@BBBBBC@@>A;;:;::0;>>@B?AA<BAAA?BBBBBD>B>ABB7BDBBBBB<8<;?88;3;8738999;;A:>><?@@?49::39?<?>BBB<;5;A;>>>??77/;;/;@B@@@@@AA@;;;@;;;D@DA::;@@@CC9999??9?AA?
@N9IO0:00771:06246
TACAGAGGTGGCAAGCGTTGCTCGGTATCACTGGGCTTAAAGGGCGCGTAGGCGGTGCGGTGCGGTTTCGGTGAAATCCCTCGGCCCAACCGAGGAACAGCCGGAGCAACGGCCGCGCTCGACGGCATCAGGGGACAGTGGAACTCCCGGTGGAGCGGTGAAATGCGTAGATATCGGGAGGAACGCCGGTGGCGAAAGCGACTGTCTGGGGTGCCTGTGACGCTGAGGCGCGAAAGCCAGGGGATCAAACGGG
+
AAA@@@B?BB@DA584;;133933-3333:;;==4::7;:2:<4<;?>?BD<>>8<=<>:BBB>8AA6?><<999)444)554.49094;5;==8>8<6665;.66847;<<A25444;9::<=@A@BB;;;;*99@?BC?@9?BBC<B9?=3899@=@ACC8::@@@AAA;;;ABB0;;7;6:A@?A?::3;@@@8@B;;;BAAA@@@@9@BB?CDFAABBBA;;;5;;0<<@+/0*//9:.<@BBB787>5
@N9IO0:00771:06250
TACAGAGGGTGCAAGCGTTAATCGGAATTACTGGGCGTAAAGCGCGCGTAGGTGGTTTGTTAAGTTGGATGTGAAATCCCCGGGCTTAACCTGGGAACTGCATTCAAAACTGACAAGCTAGAGTATGGTAGAGGGTGGTGGAATTTCCTGTGTAGCGGTGAAATGCGTAGATATAGGAAGGAACACCAGTGGCGAAGGCGACCACCTGGACTGATACTGACACTGAGGTGCGAAAGCGTGGGGAGCAAACAGG
+
BCCCCBCB:@A871999939;>>?3;6:9@ABCC>@@@AA;@;;;B@@@BB?BC?BB:A@4:5;A9>:A0//<<<39===0@A6A=5:7<:BBB<A8;;BBAB?BBBB5;;A@@@6:;@???ABABB>BBABCD=BB?BA<@=A@<A?DDBBAA?8000@=>70//::9@BBBBB><@:>1638CA:<>::59253828>??4==:?>:??;;;=;:7777576928,255<;>49///9<<.=68:B::;;5
@N9IO0:00772:06213
TACGTAGGGTGCAAGCGTTAATCGGAATACTGGGCGTAAAGCGTGCGCAGGCGGCTTTGCAAGACAGATGTGAAATCCCCGGGCTCAACCTGGGAACTGCATTTGTGACTGCAAGGCTGGAGTGCGGCAGAGGGGGATGGAATTCCGCGTGTAGCAGTGAAATGCGTAGATATGCGGAGGAACACCGATGGCGAAGGCAATCCCCTGGGCCTGCACTGACGCTCATGCACGAAAGCGTGGGGAGCAAACAGG
+
AAA@@@@@50//72775549.9@<.4499=994)55;@<4<966<<@ABD?<;555;2:@<8666;;?BBCCCE>BBBB8BC<<<=@+0,///(/499<@;::/8>==<978<5;6;;;8777;<?=A@@@CDDD2BAE5;5;5;4;@@;;;:99ACA@B>=<@@=777;99998:;9:20*0:;*//::6<B>?>???=??CC6@BB=A?BBBBA@@>:99=999===0//9/9055@@@0==999)9?><
@N9IO0:00773:06256
TACGAAGGGGGCTAGCGTTGTTCGGAATTACTGGGCGTAAAGCGCGCGCAGGCGGTTCTCCAAGTCAGTGGTGAAAGCCCGGAGCTCAACTCCGGAATTGCCATTGAAACTGTAGAACTTGAGTACGAGAGAGGTGAGTGGAATTCCCAGTGTAGAGGTGAAATTCGTAGATATTGGGAAGAACACCGGTGGCGAAGGCGGCTCACTGGCTCGTAACTGACGCTCAGGCGCGATAGCGTGGGGATCAAACAGG
+
AAB;:7;BDC5CGCG@@@>@@@CD@B=@?ABBBF@BBBC@:AABBAAA@AC;:;7;5@@@4:69CBBCCCACEED>BBC=B>@@:98;699;9:?B?C;9:7@@2999-8899@@B=@@?=B=?A;>>>>BA@;A@A?@:9>;>;>>=AB==>>===96//<3<7///<<<B>@@EL>@?@B:BCC:D:6666=<:G@CD<966>>CCACABB@@:@A@@;5;CBBB=@BBCBB@B>=7777*9?@@A;AAA=
@N9IO0:00774:06245
TACGTAGGGCGCAAGCGTTGTCCGGAATTATTGGGCGTAAAGAGCTCGTAGGCGGTCTGTCGCGTCGGATGTGAAAGCCCGGGGCTTAACCCCGGGTCTGCATTCGATACGGGCAGACGTAGAGTGTGGTAGGGGAGATCGAATTCCTGGTGTAGCGGTGAAATGCGCAGATATCAGGAGGAACACCGGTGGCGAAGGCGGATCTCTGGGCCATTACTGACGCTGAGGAGCGAAAGCGTGGGGAGCGAACAGG
+
BBBBBBBA<AAAB6;;9A159;8<=A=A4995;;2344::2:;;;<:9;;;677-3<=?@??AAAAB=A@@5;5@4<<=3;;;0;;9=8>>>0<E9BBC<<;>?CBBBCABB<B@@A;;;@D;;;BBB?@@?CC9?;::000*05>;AB=??>??@A:?:9:/9A===@>===?@@@6;;=A<@@B?B@BB>A;94:=@A>BBBBCAAA<A?@@;AB?????=9;;A>@@@CCC<B@@?BDD5;9???<??@<
@N9IO0:00791:06225
TACGTAGGGTGCGAGCGTTAATCGGAATACTGGGCGTAAAGCGTGCGCAGGCGGTGAGTTAAGTCTGATGTGAAAGCCCGGGCTCAACCTGGGAACGGCATTGGAAACTGGCTCGCTGGAGTGTGGCAGAGGGGGGTGGAAGTTCCGCGTGTAGCAGTGAAATGCGTAGAGATGCGGAGGAACACCGATGGCGAAGGCAGCCCCCTGGGCCAACACTGACGCTCAGGCACGAAAGCGTGGGGAGCAAACAGG
+
ADCFBBBC>:;;EBBBAB=A=AB@;A-0/9<:;1?;AAA8@BB@@ACBBB@BC?B;<<CADAC@@?BBBBBCA?9998*73(333;49589818(0/)/::4:8<=4;5803A>=9@B578>A9:39>879AA??'77/3433.36;:344<<<:;;>BBC<BCBAAAA;;<BB@@=@E=@<?:929===3998:>:?855>==+:>>7><>=>888;@7773389288:333(3::99<9+77777*9<?9
@N9IO0:00768:06303
TACGTAGGGTGCAAGCGTTAATCGGAATTACTGGGCGTAAAGCGTGCGCAGGCGGTTGTGCAAGACAGATGTGAAATCCCCGGGCTTAAACCTGGGAACTGCATTTGTGACTGCACGGCTAGAGTGCGGCAGAGGGGGATGGAATTCCGCGGTGTAGCAGTGAAATGCGTAGATATGCGGAGGAACACCGATGGCGAAGGCAATCCCCTGGCCTGCACCTGGACGCTCATGCACGAAAGCGTGGGGAGCAAACAG
+
BBCCC@@A:9;9D;@@AA;@=ACC?B6:4;?@@@:@ABBC<B@;;;ABBB@?BC@C@CBBBB=@9;;;;:=>@?B7;9::&9@5;;-37(36888*3-33333:=/34BB999@A><9<;:3338778377333===+=;;67,3/7,3386;988;333<<AD>BBBCA@@>00/9>?=AA?D>AAA>@A@@497=1;573,////&//(-(-57--(/66.0//669:<=@:337.;:78333&33368/888
@N9IO0:00769:06263
TACGGAGGGTGCAAGCGTTGTTCGGAATCATTGGGCGTAAAGCGCGTGTAGGCGGCTTGGCAAGTCGGTTGTGAAAGCCCGGGGCCCAACCCCGGAATTGCATCTGAAACTGCCTCGCTAGAGTCCCGGAGAGGAAGGCAGAATTCCCGGTGTAGGGGTGAAATCCGTAGATATCGGGAGGAATACCAGCGGCGAAGGCGGCCTTCTGGACGGTGACTGACGCTGAGACGCGAAAAGCGTGGGGAGCAAACAGG
+
CBBB?BBB<BBBC@CAAA@BB>AA7:39A97-480;<997*38:;:@AA;;4:;3990505@=CB;;7;:9999909;;/;@@+A?)939>>2=:=<A=@>BA:8:?@8@:9:1:>@@@B;;:99;)9.5;==:>7@?;;;B@DACC?CA@@@@@@@3;;<;09;5;56553::444(495:59993945505<<:@<;;7<;?9666255;7::;:;<<<<:::::99;<5555&59999;;0;;CBC=CCB:
@N9IO0:00769:06283
TACGAGAGGCCCGAGCGTTAATCGGAATCACTGGGCTTAAAGGGTGCGTAGGCGGAGCCGCAAGTGTCCTGTGAAATCCCCCGTCTCAATCCGGGGAACGGCGGGGCATACTGGCGGTTCTTGAGGCGGGTTAGGGGTTGTCGGAACGCTCGGTGGAGCGGTGAAATGCGTAGATATCGAGCGGAACGCCGATGGCGAAAGCAGACACTGGGCCCGTCCTGACGCTGAGGCACGAAAGCGTGGGGAGCAAACAGG
+
BBBA;5:>.:9.599555.5.59;6<269@BBBB>BA<C@8DA8666=BBB?BB=>=@*00/27:;54.444444(5;>>>+;;>:9985504==+424=689:9.6699//-(--(/4:;+//3,37;(3/48==/<79:88)-(---679068(//6946:892333=::99///8895>=6=8733,386;38555(-,,22,--69;5::5<<?48833...3..(.5388:(/0;:;<<0<<8>?5;;88
@N9IO0:00782:06305
GACGAGGGATCCTAGCGTTGTTCGGAATCATTGGGCGTAAAGCGGGTGTAGGTGGCTTTGTAAGTCGGGTGTGAAAGCCCAGGGCTCAACCCTGGAAGTGCATTCGATACTGCGAAGCTTGAGTGTTGGAGAGGTTATCGGAATACCTGGTGTAGTGGTGAAATACGTAGATATCAGGTGGAACACCGGAGGCGAAGGCGGGTAACTGGCCAAACACTGACACTGAGACCCGAAAGTGTGGGGATCAAACAGG
+
AB@A@BE>C;;:;BBBGC@BBDCC@C@CBCC:?@6?:>;;08==918?=>@>@@>@CC=CBB?BBBBD=CBAAAD<CAE>BAB=ABAB?AA=AA=A@CBBBCBFEBABCBCBBCC@BAB?AABBBA?A=@?::4;5;;;;@B@CCC?BB?BA@@@AB>BDCC?B@??A@@C???@AA>ADAF@CAC@B=@@=@;94:=@BC>CE@BBB>B3::,999@@=999<<<898?<BBB>CCAA@AA9:9:BC=:::=
@N9IO0:00788:06272
TACGTAGGGTGCGAGCGTTAATCGGAATTACTGGGCGTAAAGCGTGCGCAGGCGGCGCCGCAAGTCGAGTGTGAAATCCCCGAGCTTAACTTGGGAATTGCGCTCGAAACTACGGTGCTGGAGTGTGGCAGAGGGAGGTGGAATTCCACGTGTAGCGGTGAAATGCGTAGAGATGTGGAGGAACACCGATGGCGAAGGCAGCCTCCTGGGCCAACACTGACGCTCATGCACGAAAGCGTGGGGAGCAAACAG
+
BCCBB>>>8:;;BBBAAA5;7;@@8D9;;;DCDE?AAACC=BBBBBA@:..).-(-8>5/5::9444;;;?BABB=AA@@2=<0//*/)/:5;;5;6?;A@@@<<BDD>B;;;@=@B?990559;:>5@@@A?A;::.;=24.;5:5;::::;;;;<:<;?<4@:;<;::44488894997<7<<>;==AC=@@>97)////)//4:::394;9=<<:99///////44;444<1:>9=777+0//8;3::<
@N9IO0:00796:06269
TACGAAGGGTGCAAGCGTTAATCGGAATTACTGGGCGTAAAGCGCGCGTAGGTGGTTCAGCAAGTTGGATGTGAAATCCCCGGGCTCAACCTGGGAACTGCATCCAAAACTACTGAGCTAGAGTACGGTAGAGGGTGGTGGAATTTCCTGTGTAGCGGTGAAATGCGTAGATATAGGAAGGAACACCAGTGGCGAAGGCGACCACCTGGACTGATACTGACACTGAGGTGCGAAAGCGTGGGGAGCAAACAGG
+
4999?9>?:>?B=:?><<7;=A@;27-82;;<?A;::9BB=B@@@A?@ACC@CC@D>?@@CG@BC@C9::BCCCC>CCDD7@A7:9<A:C:BBC=B>BAABAFK@CCC9CCAAA::4@@@@BBBAAAABAAAAC9?A9992;=B@0;5;99=<8<><8;@@@:@BAAAAAA????A;?<@?A=@@A=AAAA>AAB<@=@@@@=A@=@A=??AA@@@@=:9;;;;BAA?ABA@?@8@99:ABB8BBBBC=;;;=
@N9IO0:00803:06268
TACGTAGGGTGCGAGCGTTAATCGGAATTACTGGGCGTAAAGGGTGCGCAGGCGCTCCGCATGTCGGGCGTGAAATCCCCGGGCTTAACCTGGGAATTGCGTCCGAAACTATGGAGCTGGAGTGTGGCAGAGGGAGGTGGAATTCCACGTGTAGCGGTGAAATGCGTAGAGATGTGGAGGAACACCGATGGCGAAGGCAGCCTCCTGGGCCAACACTGACGCTCATGCACGAAAGCGTGGGGAGCAAACAGG
+
BCBBBCBD;:;:;;;BCC=B=AA@:D?B@BCCGG?CBB=B7BD>@@;<=;93:555;8;;;445;::2:;455<6<>>>2>>666;>;>;===8=;@?AADDD@BCJ>;<;CC>999CC@CDCBBC?ABBAAC9;;5;B?C?C@C?A@CCBBBC;;:;CCC>CB;9999@@@@@CB466.5.3;;-33394:??7?;?@>>9>B<ABC>B?C?AAAAAB:::@99999>=:::.:>==@@A8AAAAC>B@@<
@N9IO0:00812:06294
TACGGAGGGTGCAAGCGTTATCCGGATTCACTGGGTTTAAAGGGTGCGTAGGCGGGCAGGTAAGTCCGCGGTGAAATCCTGGGGCTTAACCCCAGAACTGCCGCTGATACTATCTGTCTTGAATACTGTGGAGGTGAGCGGAATATGTCATGTAGCGGTGAAATGCTTAGATATGACATAGAACACCAATTGCGAAGGCAGCTCACTACACAGTCATTGACGCTGAGGCACGAAAAGCGTGGGGATCAAACAGG
+
A@@C@BBC>BBCD@CCCH@CBB=A;?@;>@?887*7>0<:6;>5<BL@?@C@BBB=BCD@CB@ABB@CA@=@A@<6BC<CCGG9BB>?>@DC;A??;@:;;?CC???BBBBBBA@@@@C?BC?CBBCA@@6:;=BBBBBB?A?AABCC>??AAAB898;AAB<AAA@=ABBBB??>?@@@@A=@@C=?<;-00==+0*0///9:A:?@>>ABAAABC?DAC;;::;:.5:;?@;;0A@BBDMM<BBBCC=B@@;
@N9IO0:00777:06323
TACGGGAGGGTGCAAGCGTTAATCGGAATTACTGGGCGTAAAGCGCACGCAGGTGGCTGAGTCAGTCGATTGTGAAAGCCCTGGGCTTAACCTGGGAATTGCAGTCGATACTACTCAGCTAGAGTATGGGAGAGGGTAGTGGAATTCCCGGTGTAGCGGTGAAATGCGTAGATATCGGGAGGAACATCAGTGGCGAAGGCGGCTACCTGGCCCAATACTGACACTCAGGTGCGACAGCGTGGGAGCAAACAGG
+
@@;;9)4<<2455:4;A;;29.5;>9=9B?@??DC>CCCCE:@;;;;999<;:;;5:<@A@@AAA;;:BC26;BBC0;;<)55;0;D?B?BIAAA:@?D266<=::9:555=?<AA;994:888594::3;>??B7BB=<<9<9=8==/7.8;77;::6:B==6<BAAABAA?9333;3<B@B=CB@55440)/00)/27<1<;:<7>>58;5;289:::<@@955<==@A::973337333(39;==6BBA?
@N9IO0:00792:06342
TACGGAGGGTGCGAGCGTTGTCCGGAATCACTGGGCGTAAAGGGCGCGTAGGTGGTTCGGTAAGTTGCTGGTGAAATCCCGGGGCTCAACTCCGGGGCTGCCGGCACGACTGCCGGACTTGAGCACGGTAGGGGCAGATGGAATTCCCGGTGTAGCGGTGGAATGCGTAGAGATCGGGAAGAATACCGGTGGCGAAGGCGTTCTGCTGGGCCGTTGCTGACACTGAGGCGCGACAGCGTGGGGAGCAAACAGG
+
BBCC>BBD=BBACCCBBB?BBC?A?B@BBCBCDC>BBBEE>DE>BCBCBBB???<?>?@@CC>AA?@@B<:BBBD<B<=4;;;1?CCB:CBB:B@@0?669;?9A=BA;;ABB=C?BBB=@AB@@BC<C==?A2CA<?B>9<9<9=<6<8<<<:;;B>BC9C@C@??;;;?>9:;;;4;8==8>;<7:78858=>8>7BB=8888;::;5;7;C8;?BA77==>===8@@@???798?A>@@2>>???9?AA:
@N9IO0:00802:06326
TACAGAGGGGGCAAGCGTTGTTCGGAATTACTGGGCGTAAAGGGCGCGTAGGCGGCCTGCTAAGTCGAACGTGAAATCCCTGGGCTCAACCCAGGAACTGCGTCCGATACTGGTTGGCTTGAATCCGGGAGAGGGACGTGGAATTCCAGGTGTAGCGGTGAAATGCGTAGATATCTGGAGGAACACCGGTGGCGAAGGCGACGTCCTGGACCGGCATTGACGCTGAGGCGCGAAAGCCAGGGGAGCAAACGGG
+
CCB;;;;;;:'9@;@@CC?AA?AE@C?B?BBAAA=@@@CD?DE>BCBDB@@<??9??BBABB=?@AA@>;<;AAB;AAB=AAB<@@@C@CD=BC@CAC8;;@?>45;@?@@B5;4;;@:59949;6;>6<>?CF>BA@;;9=:>8=85505:99:<<8<8<809>:;;;?A@@@BCC=A@@B?BBC@F?DC@BBB?B?BBBCBBA>AC=A@AC@CCC@;;;CCCBBB>;;;:;;0:@49>@@099:A>6>??4
@N9IO0:00790:06377
TACGGAGGGAGCTAGCGTTGTTCGGAATTACTGGGCGTAAAGCGCACGTAGGCGGCTATTCAAGTCAGAGGTGAAAGCCCGGGGCTCAACCCCGGAACTGCCTTTGAAACTAGGTAGCTAGAATCTTGGAGAGGTCAGTGGAATTCCGAGTGTAGAGGTGAAATTCGTAGATATTCGGAAGAACACCAGTGGCGAAGGCGACTGACTGGACAAGTATTGACGCTGAGGTGCGAAAGCGTGGGGAGCAAACAGG
+
?A@@=?CC?@AAC@@@BB?@A=AA?B7;49CCBC=BBA@@.5;59B?AACC?;;6;ABB?BB@BBBBBBB?BABA9@@@0;;;*:993-333+47<8=9;;-33(3>>9?:::8<338?@<?;>>>;>:=@;:4:@@@@D=@<?9=:>?A?>999@@<@AAA49059=<<555=9<;8<4882733,3377,738,3,3334:;?@BB?B==9A=>E;999???:;?8=;;999(4999999&4455@4=;;7
@N9IO0:00808:06379
TACGTAGGGTGCGAGCGTTAATCGGAATTACTGGGCGTAAAGTGTGCGCAGGTGGCCGCGCAAGTCGAGTGTGAAATCCCCGGGCTTAACTTGGGAATTGCGCTCGAAACTACGTGGCTGGAGTGTGGCAGAGGAAGGTGGAATTCCACGTGTAGCGGTGAAATGCGTAGAGATGTGGAGGAACACCAATGGCGAAGGCAGCCTTCTGGGCCAACACTGACACTCATGCACGAAAGCGTGGGGAGCAAACAGG
+
CBC@=;;;0;@ABCBBBC?C?BBC@CADAEECDC>ACABB<A;;;BBCC@@<@@<@>AB@@><<<<0//067ACC>CCCD:DC<??=@5999?=3<6;48?BCB====5<;B=BBB?BBK=?>A?@A=@999?<A=B<@A>IFC@C@BBA@@@=>CC;=AA=6BAA<<>BCBB@AAC=@@AD@ACC4:448.444.45445<8<9==:;1;)/)/999:==BB@AA;;;ABAAA<B;;;BAB:A@ACM?DCD=
@N9IO0:00812:06385
TACGAAGGGGGCTAGCGTTGTTCGGAATTACTGGGCGTAAAGCGCACGTAGGCGGGTCGTTAAGTCAGGGGTGAAATCCCGGAGCCGTCAACTCCGGAACTGCCTTTGATACTGGCCGATCTAGGAGGTCGAGAGAGGGTGAGTGGAATTCCGAGTGTAGAGGTGAAATTCGTAGATATTCGGAAGAACACCAGTGGCGAAGGCGGCTCACTGGCTCGATACTGACGCTGAGGTGCGAAAGCGTGGGGAGCAAACAGG
+
BCBBC>BABA2ABBCCDC=@A<A@=A:@<@@@@@8;;;AB8@;;ACCBCAA?ABD>AAAB@B969@CCFF9@A@B<==<4:6...(-,,-(-//)/163///403;1=<7//-7(-(--,,6//(/838//3733333(377788487=8:5:;;554;94525<A>3:7:444;9889365(-(--(-5938888289:490//(/////9;7>@BABCCCABC;;;B;;;=A;<;;:.9::;BCB4@B;;;6:9;?
@N9IO0:00823:05763
AACGTAGGACACAAGCGTTATCCGGAATTACTGGGCGTAAAGCGCATGCAGGCGGATCACCAAGTCATCTGTGAAAGCTCCCGGCTAAACTGGGAGAGTGCGGATGAGACTGGTAGTCTGGAGGGTGGTAGAGGCGTGTGGAATTCCGCGTGTAGTGGTGAAATGCGTAGAGATGCGGAGGAACACCAGTGGCGAAGGCGGCACGCTGGGCCATACCTGACGCTGAGATGCGAAAGCATGGGGAGCGAACGGG
+
@5ABBCC@CDB@?<@>??<@@@=@;?3:-78988(38=>>6::AA;:48==7AC:?@@BD@C@BBBAAABB@@>D4::;CC;C@BCBB>BACC8;;@@CCBB@B;;;CBBBB?BBCBBBC@BBB>BD?BB@@@>BBCCCC?B=@=@=ACCCCB@@?A>ABBC>CBBCABAA@AAC@@<<=.9.7:B@CCAA?ACC/3/3A<>@A><8==3A<@999=AACCCCD9:9@@???@A9A???@@@299@AB=@?A8
@N9IO0:00840:05762
TACGAAGGGGGCTAGCGTTGCTCGGAATCACTGGGCGTAAAGGGCGCGTAGGCGGACTTTTAAGTCGGAGGTGAAAGCCCAGGGCTCAACCCTGGAATTGCCTTCGATACTGGAAGTCTTGAGTTCGGAAGAGGTTGGTGGAACTGCGAGTGTAGAGGTGAAATTCGTAGATATTCGCAAGAACACCAGTGGCGAAGGCGGCCAACTGGTCCGATACTGACGCTGAGGCGCGAAAGCGTGGGGAGCAAACAGG
+
AAC@?>@CCF1CDCC999@DCCCC@C@CCCCBCC=BCBBB=AC<AA;;:AA=:99:BBDF;B>BACB?BB?BBBB<BCD>CDD?BBAB@DC>CC>A=@?BC?C????????C?B?BBAB;??AA?AC>A>A?@=@?B@CC?C<@>CA>>?@@<><<==>>>A5<5::@@>>=@@<>>>?;?B:>>A<>>;969975:8=;3;5;;???=@D=BBCBBAA=?;;;?A@<@@@@BB:AC@BBCD6A@>990:<<4
@N9IO0:00845:05800
TACAGAGGGGGCAAGCGTTGTTCGGAATTACTGGGCGTAAAGGGCGCGTAGGCGCCTTCTAAGTCGAACGTGAAATCCCCGGGCTCAACCCGGGAACTGCGTCCGAGACTGGAAGGCTTGAATCCGGGAGAGGGATGTGGAATTCCAGGTGTAGCGGTGAAATGCGTAGATATCTGGAGGAACATCGGTGGCGAAGGCGGCATCCTGGACCGGTATTGACGCTGAGGGCGCGAAAAGCCCAGGGGGAGCAAAACGG
+
AAA@@@@AAA,AB>BBBF@;;:;B=A9A<?@BCD=A@?@A:@B<BBC9;:A?B??=>=?@@7;;BAB>;;;:;=04444&44)4555:@?8CJ?C@A;<;?994;966>>>:?@B><A8@A;?<5<</55:A>290@>@*/)/)/)/:6<<=555=8<;==4:::554<?0/////)--16068---17649/3,3133,3:;;7;;.34-35733,3::8879333(33899=;+333(38888'833333&366
@N9IO0:00857:05807
TACGTAGGGTGCGAGCGTTAATCGGAATTACTGGGCGTAAAGGGTGCGCAGGCGGTCCTGCAAGTCAGGCGTGAAATCCCCGGGCTTAACCTGGGAATGGCGCTTGAAACTACGGGACTGGAGTATGGCAGAGGGAGGTGGAATTCCACGTGTAGCGGTGAAATGCGTAGAGATGTGGAGGAACACCGATGGCGAAGGCAGCCTCCTGGGCCAATACTGACGCTCATGCACGAAAAGCGTGGGGAGCAAACAGG
+
CCBBACCE>ABAAACBBA<@=@BB=B@B@CCBBC=BBBBB=AA=@@ABBBD>;;09>:>AABABBBBC>??AAAD9:;;;.;@9@A5;5;;@@C=B?BD?BBBC@BCF>BBCBBA269BC@DCCBBB?AA@@A@9;;7;A@A<@>@?AABBBBBBDC@ECCC>BBBAAACCCCCCBC>A@@C@@@??A@??=@>@<@5::AA?BC>@@C<A6;69?977999:?@?:9;:;;;::&:==@@BA8BABCC=BBB@
@N9IO0:00818:05825
CACGTAGGATCCGAGCGTTATCCGGATTTACTGGGCGTAAAGCGCGTGTAGGTGGTTTGCTAAGTTGGGTGTTAAATCTCTCGGCTCAACTGGGAGGTGTCGCTCAAAACTAGCAGACTGGAGGATGGTAGAGGAAGGCGGAATTCCGGGTGTAGTGGTGAAATGCGTAGATATCCGGAGGAACACCAGTGGCGAAGGCGGCCTTCTGGACCATTCCTGACACTCCAACGCGAAAGCTAGGGGAGCAAACGG
+
@BAAA;;8:BC?BABBBB@BBB@C@BBL=BB:994:BACJ?CCBBBBCEBA<9:7;A<?@=?9=?<?@;?@A7A<<BACBB?@<@AAA@BBCD8;<7;@AAA@A@BBB7AABBBBBBBBB@@@>@BB?BCCA@=>4:4;;.97@9@:>?8CC;;;CC@BABD>DBABCCCD?:;;8;5;B=B?B@@>@9:;?BBB@D?BC@C@D@BDB7?@=AB?C>?@A;:55<8<8AA@<@<3;?;8889.444==4999
@N9IO0:00824:05822
GACGTAGGGGGCCAGCGTTGCTCGGAATTACTGGGCGTAAAGGGTTCGTAGGCGGTGTGGCAAGTCGGAAGTGAAATCTCCAGGCTTAACTTGGAGGCTGCTCCCGAAACTGCCATGCTAGAGTGCGGGAGAGGCGAGTGGAATTGCAGGTGTAGCGGTGAAATGCGTAGATATCTGCAGGAACACCCGTGGCGAAGGCGGCTCGCTGGACCGCAACTGACGCTGAGGAACGAAAGCTAGGGGAGCAAACAGG
+
AABCDBCCCC1DABCBCC@EAABB:B<F@CBBBC>BBACE>BB>CAAABBB=??<?CBB?CCAFCCB@C@CC@@;4@CB@>A@@CC:B:BC<C@CC?B9;;BCC>CCD?CCBB?B@AABBBECCEBBB>BBBC@BBBCCC@C@C=@@CC@DBAABBB?B@@@<AB@AAA@@AA@@??@@@;>;>:::.;BB?BDC8:8:@;??A@ABB7;;@BBB@@@;;;;;BBBA@B@CBBC=BBAAAAA6?@???:??A>
@N9IO0:00836:05856
TACGTAGGGTGCAAGCGTTAATCGGAATTACTGGGCGTAAAGCGTGCGCAGGCGGTCTTGTAAGACAGAGGTGAAATCCCCGGGCTTAACCTGGGAACTGCCTTTGTGACTGCAAGGCTTGAGTGCGGCAGAGGGGGATGGAATTCCGCGTGTAGCAGTGAAATGCGTAGATATGCGGAGGAACACCGATGGCGAAGGCAATCCCCTGGGCCTGCACTGACGCTCATGCACGAAAGCGTGGGGAGCAAACAGG
+
BB@@@>>>9000A=?ADC=A?ABB:@,0)/===@8CCCCJ:<:AABAACCB?;;6;AB=AAD@BA@@@@@=?AAD>AAAA6@A9?=4=:<:=??8??A7:9?EC>AAACCCBBB>A<?B<::::;;@>ABBBBEDD.?981;=@=A>ABB;;;@@?@@BBBC@BBBBAAA??????@<@@495:BA;@@::6:AA;@>??<?BCC9BAB<A?BBAAA@@@;;;AABBBAAC;;;0;@@ABCC7BAABC=BAAA
@N9IO0:00849:05826
TACGTAGGGTGCAAGCGTTAATCGGAATTACTGGGCGTAAAGCGTGCGCAGGCGGTCGTGCAAGACAGATGTGAAATCCCCGGGCTCAACCTGGGAACTGCATTTGTGACTGTACGGCTGGAGTGCGGCAGAGGGGGATGGAATTCCGCGTGTAGCAGTGAAATGCGTAGATATGCGGAGGAACACCGATGGCGAAGGCAATCCCCTGGGCCTGCACTGACGCTCATGCACGAAAGCGTGGGGAGCAAACAGG
+
A@:;:AAB<@@@@=AABB>BICBB=?4:4;ABCC=BC9997:CCCCCDCCC@CC@BBBB?@@?ACBBBCBAAACC=@@@@6@C>99:A<?=??B;B>BCCBDCC>CAAABBBBBBB<??@=@@@C@@=@;:;CDDD1B@A=A?B>B?BAEDBBCCCCBCBCC>CCCCCCCC@@@?BB7:;?B?AAA?BBBB@CBB?B>AA>ACCC6???9?9?@@AA@AA;;;AABBB@??;;;0;@@@AAC9@@ACL?DDFB
@N9IO0:00851:05858
TACGTAGGGTGCGAGCGTTAATCGGAATTACTGGGCGTAAAGGGTGCGCAGGCGGCTCCGCGTGTCAGGCGTGAAATCCCCGGGCTTAACCTGGGAATGGCGCTTGAAACTACGGGGCTGGAGTATGGCAGAGGGAGGTGGAATTCCACGTGTAGCGGTGAAATGCGTAGAGATGTGGAGGAACACCGATGGCGAAGGCAGCCTCCTGGGCCAATACTGACGCTCATGCACGAAAGCGTGGGGAGCAAACAGG
+
CCBBBBDC?CCAAABAAA@C@AAA?CACADFGDI>;;;AB;AD?@@AA@AB@@A:@>@;A;;;9BA@@;:;5:99)9<<<2=E8DC@C=B?DCG6<60/)/8//+/;;8>@>?B<<.9;605;@@@@=<?<<>:3>?;=@=@>A@C@BCCC@@?CBD@CCCB>BA@@A=ABBCBCAA:??5;6:@??BBCB?@@@5:5:9?:7<B455<3@5?=@B>;;;000977/:;44444)4?@@ABB8ABBCD>BBB@
@N9IO0:00855:05812
TACGAAGGGGGCTAGCGTTGTTCGGAATTACTGGGCGTAAAGCGCGCGTAGGCGGCTTTGCAAGCCAGAGGTGAAATGCCTGAGCTCAACTTAGGAATTGCCTTTGGGACTGCGAGGCTTCGAGGACTGGAGAGGTGAGTGGAATTCCCAGTGTAGAGGTGAAATTCGTAGATATTGGGAAGAACACCAGTGGCGAAGGCGGCTCACTGGCCAGTTTCTGACGCTAAAGTGCGAAAGCGTGGGGATCAAACAGG
+
CCC@@<@DCD5CCECCCC>BB?BC@C@C?BBABB=:;;CF>CBBABBBB==;00,0>;1>0;79:;@?:9298883:A<7<BBAAB?@=?C@LC@C?B9;:?BB=BC=A?>884996;A?BBBB?AAAA=AB??;?9:9??9@@C7<;6:?>>?>@;;28900)/;0//9::@AA=@@9@=@A?BB@=@@::49><6<;?=9>==??BA?A;?:::,7;;<=::6:>4///6/73*39:4449+5995>7<@@?
@N9IO0:00862:05846
TACAGAGGGTGCTAGCGTTAATCGGATTTACTGGGCGTAAAGCGTGTGTAGGCGGTTTGTTAAGTCGGATGTGAAAGCCCTGGGCTCAACCTAGGAATCGCATTCGATACTGGCAGGCTAGAGTACGGTAGAGGGTGGCGGAATTCCGGGTGTAGCGGTGAAATGCGTAGATATCCGGAGGAACACCGATGGCGAAGGCAACCACCTGGGCCTGTACTGACGCTGAGACACGAAAGCGTGGGGAGCAAACAGG
+
BBB9:9@C=CCBBA?>==9=9;<?;@@A9AAAAC>???@@9@@??AAAAAC@A@=@A9AA<B?BBDC?BBBBBAB8;:;)5C<)6;DF<C:@CD@C@BBCDBB@BAACBB@?<?@@=@B???::C<B?CBBABA<AB7??<A?B?B@BB>BCBCBCB@DDCD>CCAA@@@A@@@?8A8@<5;7????BBBB9B>A264:CAJAEF@BBD?D?BBBBBFCC@@ACBAAA@AC<;<8;@AACDG;AACCC>BBD@
@N9IO0:00863:05845
TACGAAGGGGGCTAGCGTTGTTCGGATTTACTGGGCGTAAAGCGCACGTAGGCGGATCGATCAGTCAGGGGTGAAATCCCAGAGCTCAACTCTGGAACTGCCTTTGATACTGTCGATCTGGAGTATGGAAGAGGTGAGTGGAATTCCGAGTGTAGAGGTGAAATTCGTAGATATTCGGAGGAACACCAGTGGCGAAGGCGGCTCACTGGTCCATTACTGACGCTGAGGTGCGAAAGCGTGGGGAGCAAACAGG
+
B@BB?29:::*;@BCBBCABB?CC@BBE=BBBBD>AA:994;BCABBAA@B@<<7<BBBBCA@?A<9989-:>>>;ABC>BC@@@CBE?@ABCB=?<??@@?CC9@@AAABBCBBCBBBB?BBCCAA?B<@@B?AACCCC@C@C@C:;;A;;;DDEE@BBDF?C@BBACAA???ACB?BB?C9::A?AA>>;?@@:@>??;?AAAACB=AB799?BCCBAA@A::9A<:;;AAA9?@@@BDD6@>?>A8>>>:
@N9IO0:00815:05886
TACGGAGGATCCAAGCGTTATCCGGAATCATTGGGTTTAAAGGGTCCGTAGGCGGTTTAGTAAGTCAGTGGTGAAAGCCCATCGCTCAACGGTGGAACGGCCATTGATACTGCTAGACTTGAATTATTAGGAAGTAACTAGAATATGTAGTGTAGCGGTGAAATGCTTAGAGATTACATGGAATACCAATTGCGAAGGCAGGTTACTACTAATTGATTGACGCTGATGGACGAAAGCGTGGGGAGCGAACAGG
+
BBBDABB?BAA=A?B;;;?BBB@C=A?ABCB>BA9=</84/4=2;@=???B??@<@D=BCBB>AAAAAAA=CAAA:ACA;AAA???:98:C>BB?C?CC?B=AB?GCBBBAA@A???@@=@@@C?BD=;;5;4;;@=@BBBC@BCAABBD??@BCAA>ABBD<AABA>AA;;;A@::;;;4;2:9/)/)/)/-77(/)///6=:>>C@??@:><=?=.4477438:@A:@?;;;09=>>@CC9:;;AA><<;?
@N9IO0:00826:05879
TACAGAGGGGGCAAGCGTTGTTCGGAATTACTGGGCGTAAAGGGCGCGTAGCGGCCGCCTAAGTCAGACGTGAAATCCCTCGGCTCAACCGGGGAACTGCGTCTGATACTGGGTGGCTTGGAATCCGGGAGAGGGATGCGGAATTCCAGGTGTAGCGGTGAAATGCGTAGATATCTGGAGGAACACCGGTGGCGAAGGCGGCATCCTGGACCGGCATTGACGCTGAGGCGCGAAAAGCCAGGGGAGCAAAGCGG
+
BCCCB@?>>>,>@=@>AA?BC?CH?A>A?@?898-9>:;;0;@8?=?;:;000*03;;1<=6:=@AAA@@B@@@;@@@:AAC@DBBB?A;>??3@>A@@@AAAABA@@@ABB=BA<@@+0-0;>><FM<A>CCC>CBBBB?B?BAC@?C9@?:::4?5>=AA;ABAACCBB@?;5;@9@A=@=@AB?B?BB@BA>:?=:;05;==8=A7:?5:5::A9ABBBC=BAB>@??49::&9838:::+5/<8;+//88
@N9IO0:00833:05864
TACGGAGGATGCGAGCGTTATCCGGATTTATTGGGTTTAAAGGGTGCGTAGGCGGGCTGTTAAGTCAGCGGTCAAATGTCGGGGCTCAACCCCGGCCTGCCGGTTGAATACTGGGCGGCCTCGAGTGGGCGAGAAGTATGCGGAATGCGTGGTGTAGCGGTGAAATGCATAGACTATCACGCAGAACTCCGATTGCGAAGGCAGCATACCGGGCGCCCAAACTGACGGCTCAGGCACGAAAGCCAGTGGGTATCGAACAG
+
CB??:9:4;;;5::A@;A6;A<6;266>299155)5=4<=7BC<:::=9?><A@A9AAAA?@=A99949:2;999)5//0/88&//99)///&/)/)44:./)/)//)////44)44.47<:944444(44444.44449;<8>:>>>@A;8<<=<B@B9>:95)///5------99:??>?:;;79997:;;6;;44.43999:::44.33(333:(33(3;66//)///9917333991--(-----(-8:;;=7433
@N9IO0:00833:05878
TACGTAGGGTGCGAGCGTTAATCGGAATTACTGGGCGTAAAGCGTGCGCAGGCGGCGCCGCAAGTCGAGTGTGAAATCCCCGGGCTTAACCTGGGAATTGCGCTCGAAACTACGGTGCTGGAGTGTGGCAGAGGGAGGTGGAATTCCACGTGTAGCGGTGAAATGCGTAGAGATGTGGAGGAACACCGATGGCGAAGGCAGCCTCCTGGGCCAACACTGACGCTCATGCACGAAAGCGTGGGGAGCAAACAGG
+
BBACBCCC>AA@CCF:::?A=@BC?B>B?BCCCD>@B@DD>CBCCA@@@;;5;;49>C>@>@=;55:;9:>BECC=ACDD:AA7==8<5;3<:;298<,3333999:=6==B=C:>8?AB?EBBA=<59:889;3<A589@CFCAC@BCBBA@@CCDADBBF>CCBB=@?;;;::<@0594908>:8AB@@>@AB?B6::9:49<299>3>3>=AACBBA?<<8944<<:?944)4A@@AAA6AAAAB=BCC>
@N9IO0:00837:05894
TACGAAGGGGGCTAGCGTTGTTCGGAATTACTGGGCGTAAAGCGCACGTAGGCGGATCGATCAGTCAGGGGTGAAATCCCAGAGCTCAACTCTGGAACTGCCTTTGATACTGTCGATCTAGAGTATGGAAGAGGTGAGTGGAATTCCGAGTGTAGAGGTGAAATTCGTAGATATTCGGAGGAACACCAGTGGCGAAGGCGGCTCACTGGTCCATTACTGACGCTGAGGTGCGAAAGCGTGGGGAGCAAACAGG
+
ACB@??@CCC5CCCDCBB?CC@CC=B697;@@@F=BBCDE?CAAA@@@@<<800,0>BBBCCAABABAAB9A@@B<AAE@BB999CCC?@@CDD@B?B999?BA9????@ACCABBBBBBC@A@B@@<>;?=@;@@@BBD@C@C@B@BBBAAAD;<;@CCCC=B?;;;BABAAB>BB@BBAH?BBG@CCCC@DCD?C?CC@@@?@@::4:A39:=@???@===>9::8=@@:99/::A9;;;.;;A@B9ABB?
@N9IO0:00838:05896
TACAGAGGGGGCAAGCGTTGTCCGGACTGACTGGGCGTAAAGCGCACGCAGGCGGTTGTGGGCGTCGGTGCTGAAAGTCCACTGCTTAACAGTGGGATGCGTGCCGATACGCCATAACTGGAGCGATGCAGAGGCCAGTGGAATTGCCGGTGTAGTGGTGAAATGCGTAGAGATCGGCAGGAACACCCAAGGGGAAGCCAGCTGGCTGGGCATTTGCTGACGCTCATGTGCGACAGCGTGGGGAGCGAACTGG
+
CCC@@@BBBB2BB@BBCC@BBB?B;????>>=>?9:9:=<3<955=545;<8<>9B9A>C?>@;99>995444<>8569@ABABBA=A@;;:;CB9>ABAABBA?AA@@:::9@@@=@BB7:;AAB@@@@@;;7;<@@?>:@;@?BC@D@CE;::BB=??CC9A999??A??AA;;5;A@<A=@@??8>;?CC6@<@@:999::6:;;;3;<<<3@?;:AA@@@:9:<<8..----69////&55999.55;6
@N9IO0:00845:05905
AACGTAGGTACCGAGCGTTATCCGGATTTACTGGGCGTAAAGCGCGTTCAGGCGGCTCAGCCAGTCGGGCATGAAATCTCTCGGCTCAACCGGGAGGGGCTGTCCGAAACTGCTGGGCTTGAGGGCAGTAGAGGGTGGTGGAATTCCGGGTGTAGTGGTGAAATGCGTAGATATCCGGAGGAACACCAGTGGCGAAAGCGGCCACCTGGACTGTACCTGACGCTCAAACGCGAAAAGCTAGGGGAGCGAACGGG
+
A8BBBBBACBB999@>???BBA=@<989/9====9:::BB9@@@;;;@C@@<99299;;:A=AAAAAA9@?@@@E>CCBCBBB@CCBC?C=@@8;;;;&9;@@C@BBF<BBBBDDC?DD?;;;B<ABB@@@@?A;??;>@;@?B?B@CB>BB???BB@BBCC>AAABBABBBBBB?C?BB?B?AAA?BB@@=@ABB<@;;6;9?@;@@<@AAABBCAB@@@ABBBCC8;;::988&79889C=6;5:5;8=A>8
@N9IO0:00856:05900
TACGAAGGGGGCAAGCGTTGTTCGGAATTACTGGGCGTAAAGGGCGCGTAGGCGGCCGATCAAGTCAGGCGTGAAATTCCCGGGCTCAACCTGGGGGCTGCGTTTGATACTGATTGGCTTGAATGCGGGAGAGGATAGTGGAATTCCCAGTGTAGAGGTGAAATTCGTAGATATTGGGAAGAACACCAGTGGCGAAGGCGGCTATCTGGCCCGTTATTGACGCTGAGGCGCGAAAGCGTGGGGAGCAAACAGG
+
B@B@@<@CCC5CC?BAAA>CGACC9D?D@@BADD>BBABE?ED>C==CCBB=DB>A<@@AAA=ABBBB9<A@???9??CD?CC>CBBB@B@CBCCB2@ACDCDD<???@@AAA@;?<@A;@B???=A@<@ABB?BBBBBB>B>B>BC8BBABBBBA@<>>@C:@;???===>??<?D:B=??588==AA@@8=:;4705:17>;::;>;>@:@B;>?87788752225699>==8>AAAAAA6?@@AA:@>@<
@N9IO0:00857:05868
TACAGAGGGTGCAAGCGTTAATCGGATTTACTGGGCGTAAAGCGTGTGTAGGTGGCTTCCTAAGTCGGTTGTGAAATCCCTGGGCTCAACCTGGGAATTGCAGTCGATACTGGGAAGCTAGAGTTCGGTAGAGGACGGCGGAATTCCCGGTGTAGCGGTGAAATGCGTAGATATCGGGAGGAACATCGATGGCGAAAGCAACCGTCTGGGCCTGAACTGACACTGTGACACGAAAGCGTGGGGAGCAAACAGG
+
CBC@@@BA:@@9919==<3:69AA?BCC>CCBCA<:::??9@AA@BBBABA:A?;@B>B=;;7<ABC?C@CCBBC=AAB<ABD;@@AA>A=@@@9@<?5?>?=@A?@@BBABD?B?BA???A@A=AA<???9:6:@@=@A>B>B?CD>D@CBB;;:A?BAAB>ACCCBA@B@BA@@B<@@<?;?A:;:C@@9@;<;6;CB?B@B@@?AC>C@BBC?B@@@BAC@@@BA@@@;;;.9@=?@<<0<AA@@5===:
@N9IO0:00861:05886
TACGTAGGGTGCAAGCGTTAATCGGAATACTGGGCGTAAAGCGTGCGCAGGCGGTTGTACAAGACAGATGTGAAATCCCCGGGCTTAACCTGGGAACTGCATTTGTGACTGTACGGCTGGAGTGCGGCAGAGGGGGAGTGGAATTCCGCGTGTAGCAGTGAAATGCGTAGATATGCGGAGGAACACCGATGGCGAAGGCAATCCCCTGGGCCTGCACTGACGCTCATGCACGAAAGCGTGGGGAGCAAACAGG
+
BBDDDCCC<9;;C@CCCC@C>AA@;@,00=>>=<A@EHJ>HCC:;;BB;;6:B=B?@@@BB?B:;;AA@;;:A?6<@==2=@/98-313-333(31733338:3?<BDAA@@@??4:9@<@???BC??A@:0000'09/0)0*0*0+;9=9956B9:;CCCB?CCCBBCC@B@@@?A79:@C@AAA?BAAB?DBB>B?AA?BBA@2;;;0;4;@@A@::<;:;=@@@AA>>>;;3;BCCMEE;BBBBD>CCCA
@N9IO0:00822:05946
TACGAAGGGTGCAAGCGTTACTCGGAATTACTGGGCGTAAAGCGTGCGTAGGTGGTGGTTTAAGTCCGTTGTGAAAGCCCTGGGCTCAACCTGGGAATTGCAGTGGATACTGGATCACTAGAGTGTGGTAGAGGGATGCGGAATTTCTGGTGTAGCAGTGAAATGCGTAGAGATCAGAAGGAACATCCGTGGCGAAGGCGGCATCCTGGGCCAACACTGACACTGAGGCACGAAAGCGTGGGGAGCAAACAGG
+
??@;;5;=6999A=@CCC7;9;;B?B=@=A@???999:?>5?ABA@@@@AA=AC?@@=@C?B=BCC?CB?BB?=90595)3?:(49?@5=69:4)47;.5:>@AB?BCCCCC>A@@AB@@@BBBBBC?CC@BB@8@@A;;5<4?90;AC?BA;;@=BB=BCD>BBBCBBAAAA@A@<<9A@C=:95:49<A;@:9499==<?@5:29::3:)0,/999:=<AA?>??;=@B999.78;>?CE8?@ABE>A@A@
@N9IO0:00829:05931
TACGGGGGGTGCAAGCGTTGTTCGGAATTATTGGGCGTAAAGCGCGTGTAGGCGGTTTGATTAGTCTGATGTGAAAGCCCTGGGCTCAACCCAGGAAGTGCATTGGATACTGTCAGACTTGAATACGGGAGAGGGTAGTGGAATTCCTAGTGTAGGAGTGAAATCCGTAGATATTAGGAGGAACACCGGTGGCGAAGGCGGCTACCTGGACCGATATTGACGCTGAGACGCGAAAGCGTGGGTAGCAAACAGG
+
??999:9:$5??<>B?;;9:<:BC;C?C@CD@CC?CBBBC=BB@B@@@BCB?CC?BB=BCD?BB??>??::9BCC>@@>8CD>7AAAB9BA8BB9<6?@BBBB9B549BDBA???BABB8BC7A@BBC9?@78929ABBC@C>@>=:=@;AAA>><>>@A?B:@A:>>===@@>=@>;>><A:>=A:><?@<C@@;?:00+000>:?A?BB?@AABC?BBBBA@@>??@?A???8?A?9=;155>?@91>=<5
@N9IO0:00833:05943
AACGTAGGAGGCAAGCGTTATCCGGAGTTACTGGGCGTAAAGCGCATGTAGGCGGTTGGGCAAGTGGCGTGTGAAAGCTCCCGGCTAAACTGGGAGACGACAGGTCAGACTGCCGAACTGGAGTCCGATAGAGGAGCGTAGAATTCCGGGTGTAGCGGTGAAATGTGTAGAGATCCGGAGGAATACCAGTGGCGCAAGCGGCGCTCTGGGTCGGGACTGACGCTGAGATGCGAAAGCGTGGGGAGCGAACGGG
+
B6@A@@B>?@<@C?CAA@;@@@=B>@@@?B;;;G>;<<BB9;<BBC?????=?A=B<@@;@=9?@?;???@@>@@9000AA<A<AAID=CCDE=BBCECBBBA=AABAB@;;<>CA>BAC?@@@??@@@@@AA?BBBBCCCC@B@B@CB<@@AAAAC@BCBC?CCCCBBBB;;;;?B==?5;5;;;>@AAB@@@@<9<<<<;:>994<@,9995,4<<;>@B@00/<034:;:;24444:::+<555=5;;=4
@N9IO0:00839:05915
GACAGAGGGGGCAAGCGTTGCTCGGAATCACTGGGCGTAAAGGGCGCGTAGGCGGGATGGCAAGTCAGTCGTGAAATCTCTCGGCTCAACCGAGAAACGTCGGCTGATACTGCCGTTCTTGAGGGATGCAGAGGAGACTGGAATTCCCGGTGTAGCGGTGAAATGTGTAGAGATCGGGAGGAACACCGGTGGCGAAGGCGGGTCTCTGGGCATTTCCTGACGCTGAGGCGCGAAAGCGTGGGGAGCAAACGGG
+
CBBBCCDDDD5CC@B@AABDBBAC@C>AABBCCF>AAABB<AB;AA@@@A@=@AB:;::>@B=BBAAAABBBBBB>B@@@>>@<@AAC@C?B@@@@6;99@A>ABAA@A???>9?@>>?;@AAA<AAAA???A6::AA@@:@=@>@D?EHBBA@?AA?AAAC>@@@BBAABA??998-8@9?<@AA>C?;;7;AB=B?DCC>DCBCCCC=CGII>C?;;;BBAAA;;7;CBABB=<;:@AAA9AACBD<BBF?
@N9IO0:00839:05942
TACGTAGGTGGCAAGCGTTGTCCGGATTTACTGGGCGTAAAGGGCGTGCAGGCGGTCTACTAAGTCTAGGGTGAAAGCTCCCGGCTCAACTGGGAGAGGTACTTGGATACTGGCGGACTTGAGGGAGGTAGAGGAGAGTGGAATTCCCGGTGTAGTGGTGATATGCGTAGATATCGGGAGGAACACCAGTGGCGAAGGCGGCTCTCTGGGCCTTTCCTGACGCTGAGACGCGAAAGCGTGGGGAGCGAAC
+
BAADB;;49A==?<@CC?:<>=494444)5555>66//==8==8/////:<85505==;===599:4444(444:(44444)47<;<>:>BB@8@@88259997<6::;;==58859<;,3377.33,3333<63348==7>:>8<>5<7<>=555=8<555=<<<;;::8:::444(4439.333799;A9<<<.4.44.4;;4459909.55)57:5///----/9;<;<;=5>5558::&49>;;8;
@N9IO0:00844:05920
CACGTAGGCACCAAGCGTTGTCCGGATTTATTGGGCGTAAAGAGCTCGTAGGCGGTTCGGTAAGTCGGGTGTGAAAACTCTGGGCTCAACCCAGAGAGGCCACCCGATACTGCTGTGACTCGAGTGCGGTAGGGGAGCGGGGAATTCCTGGTGTAGCGGTGAAATGCGCAGATATCAGGAGGAACACCAGTGGCGAAGGCGCCGCTCTGGGCCGTAACTGACGCTGAGGAGCGAAAGCGTGGGTAGCAAACAGG
+
?CCBAAB>???192:?::5;AA?B>BBB<AB;@@8@@;;;0;:@;99A@@@>BB?B?BB@CCACCBBB>BB@@AAA000A@BB=AAAC@CF?CCCB:;9;?ABD>@@@@@ABBBAA@@?@BB?@@CCC@BBBBB8AA????6@@D@B@BB=A??;;4:5:959)9=@?;;;BAA;;;?9??=A=BBD?B@??;=:;8;=BAA>A@;;;AA8@:>?@>A@@@@ABAAAA=@?@99:3:BBCDE=A@BCBC=@@@;
@N9IO0:00847:05945
TACGTAGGTGGCGAGCGTTGTCCGGATTTACTGGGCGTAAAGAGCGCGCAGGCGGTCGTACAAGTCGCGTGTGAAAGCCCCCGGCTCAACTGGGGAGGGTCACGCGATACTGTTCGACTCGAAGGCAGGAGAGGGAAGCGGAATTCCCGGTGTAGTGGTGAAATGCGTAGATATCGGGAGGAACACCAGTGGCGAAGGCGGCTTCCTGGCCTGTTCTTGACGCTGAGGCGCGAAAAGCTAGGGGAGCAAACGGG
+
BBBCBAB?ACAFA@AA@@<@BA>B?CBB<A@?@>6>@@@@8A;;;A@@<==900+0::;;7=99>???B9::AA@:AACCC3B>BABB?BCCDD6@@C=BBBBBAAABAAAAA:@>?>><=A7<4<@@=AA@AD8@8???7??A=AA5:5:9:????=BBBB;?>==<:887=788;1??<@?BAC@B;;;5<;<5<>;;40>:>+00)/5<===>>5;@BCBB@@@=;;99599+5544444&499;</55:9
@N9IO0:00850:05947
AACCAGCACCTCAAGTGGTCAGGATGATTATTGGGCCTAAAGCATCCGTAGCTCGTTTTGTAAGTTTTCGGTTAAATCCATGCGCTTAACGTATGGGCTGCCGGGAATACTGCATAACTAGGAAGTGGGAGAGGTAGACGGTACTCGGTAGGAAGGGGTAAAAATCCTTTGATCTATTGATGACCACCTGTGGCGAAGGCGGTCTACCAGAACACGTTCGACGGTGAGGGATGAAAGCTGGGGGAGCAAACCGG
+
?3A;A@@CC@EAB=ABB?BCCC@BCBBB?A@<@B6@>:::/77?@A89:AA@B@9999-:>B:=>==2;;4;;A?9AA>A@@;;;D@DABBBCCCD>CCCCACD?C?BBC@@@@994:@@@=@=@AAA:@@@B?BCDB@@=@A@@@@=???5:89AC6BBBB@+?:6:?3?>A;;A;69A>::;4;?8>B:;6;@A4;5;@=AABAA;A;;299><?;??ABA<>>===5=9;:</37:7333$3899=5<7;8
@N9IO0:00823:05994
TACGTAGGGTGCAAGCGTTAATCGGAATTACTGGGCGTAAAGCGTGCGCAGGCGGTCGTGCAAGACAGATGTGAAATCCCCGGGCTTAACCTGGGAACTGCATTTGTGACTGCACGGCTAGAGTGCGGCAGAGGGGGATGGAATTCCGCGGTGTAGCAGTGAAATGCGTAGATATGCGGAGGAACACCGATGGCGAAGGGCAATCCCCTGGGCCTGCACCTGGACGCTCATGCACGAAAGCGTGGGGAGCAAACAG
+
BCCBCCCE=9;:FADBBB>A<AB>:<+0*0<<<><;:9CC>CCCBBCCBBB?BB9;;ADB@@>@C@AAAAABBCF>A@@@5@>*00,0,05;892636<///6;288:A999AA@@3:9=;;<<<99/3777?ABB3BCC?@7<28.33828:99<88===CC>:98>8@@>732=BA7;:9=6>?A9@<89273/(//(//066;;/;=?6=7;@A83,3/(////6///=;;9>881;?>?>@@5>==CA2955
@N9IO0:00828:05973
TACGTAGGGTGCGAGCGTTAATCGGAATTACTGGGCGTAAAGCGTGCGCAGGCGGTTCGCCAAGTCAGGTGTGAAATCCCCGGGCTTAACCTGGGAATTGCGCTTGAAACTAGCGAGCTAGAGTGTGGCAGAGGGGGTGGAATTCCACGTGTAGCAGTGAAATGCGTAGAGATGTGGAGGAACACCGATGGCGAAGGCAGCCCCCTGGGTCAACACTGACGCTCAGGCACGAAAGCGTGGGGAGCAAACAGG
+
BBBBBCCD=@A@AACBBB?A?BCB@C9;6;CAAB>BBBCC?CCCBBAAA@@<@A?B=@AC5<5<BBBC@CDBBBA9;;;;.;A;A@?B@B?AAD8;6;7:>@A?58<8084:5:CBBBBBCB@:::=:=8833333$/:66)/(/(//677789888:89919?AAACBCC><<<=:==8=8>>=7><<<68732828333333$3:;1::?<???@BA?::8:54.4:;334/4?=???@8?@CCD?A;<5
@N9IO0:00828:05989
TACAGAGGGTGCTAGCGTTAATCGGATTTACTGGGCGTAAAGCGTGTGTAGGCGGTTTGTTAAGTCGGATGTGAAAGCCTGGGCTCAACCTAGGAATCGCATTCGATACTGGCAGGCTAGAGTACGGTAGAGGGTGGCGGAATTCCGGGTGTAGCGGTGAAATGCGTAGATATCCGGAGGAACACCGATGGCGAAGGCAACCACCTGGGCCTGTACTGACGCTGAGACACGAAAGCGTGGGGAGCAAACAGG
+
BCBDBCBD>@@>BBA>>>:>:;<=8=@@8@?999/9A==?5::B=?@@@@B?BB@BH?CC@C?BCCD899@@@@@,00+/>;1ACCC<C<BBB@B?@@BBCCABBBB@@@@?BBB?D??ABA?A?><>@BAAA9@>5::;@>@=@?BC=BBA@@@>;@@><7?AAABBBBBBBA7A:>9395:@A?BBBC9B=>7A>BDGK@EF@CCF>C@CCBBBCCF;9;DB@@@ACA;;;0;ACBABB6;:@@>5=@@<
@N9IO0:00829:05972
TACAGAGAGGGCAAGCGTTGTCCGGAATGACTGGGCGTAAAGCGCGCGCAGGCGGTTTCTTAAGTTGGATGTGAAATCCCCGGGCTTAACCTGGGAACTGCATTCGATACTGGGGAACTAGAGGCCGAGAGAGGAAAGCGGAATGACGAGTGTAGAGGTGAAATTCGTAGATATTCGTCGGAACACCAGAGGCGAAGGCGGCTTTCTGGCTCGGACCTGACGCTCAGGCGCGAAAGCGTGGGGAGCAAACAGG
+
MMCBABBA@@==?9?=??=ABB>B?C>?@BBBBB=?@@AA<@@BAC@B@@@;:;6;C>DCACACB@C@BBBCBB=49955&5:044058=:GDD>C<AADBBB>@@@@@@;;;;*:5???@@A<A8BCBBBAA>A@:@AA8?;?<>>A>>?AAAA??9?@A?9@<@AA=;;;>=;?@;;;6<088;5;8879=//(/0..(.55.599488892663622255878848;;<==3;>;////&//:::2:885
@N9IO0:00832:06004
TACGGAGGGTGCAAGCGTTAATCGGAATTACTGGGCGTAAAGCGTGCGTAGGCGGTTGTTTAAGTCAGATGTGAAAGCCCTGGGCTTAACCTGGGAACTGCATTTGATACTGGGCAACTAGAGTTTAGTAGAGGGGAGTGGAATTTCAGGTGTAGCGGTGAAATGCGTAGAGATCTGAAGGAACACCAGTGGCGAAGGCGGCTCCCTGGACTAAAAACTGACGCTGAGGTACGAAAGCGTGGGTAGCAAACAGG
+
CBCB@@A@;AB@A>B@@A=A=;954;1908?AAD;:;:::.;@@?B9;;@@?DD9>9:;;/:8>?@CCC:69@==3;@?6BBA8ABAC?D?CAA<A>BBCBBCC>DDCBJDCC<AA@BBBBA;;;8;BBBB;:;:.;?@C>A?AB9@?A=AAABB@A=@BBB=???AAA@AA99:9??;??B?CBB?BBBA?C;;6;?BB>C;;;:;C>BC;;;;;*;=@?BBBBABB:>CC<;<0;AABBB<BB@@@C=BBC?
@N9IO0:00838:05961
TACGTAGGTGGCGAGCGTTATCCGGAATTATTGGGCGTAAAGCGCGCGCAGGCGGTTTCTTAAGTCTGATGTGAAAGCCCACGGCTCAACCGTGGAGGGTCATTGGAAACTGGGAAACTTGAGTGCAGAAGAGGAAAGCGGAATTCCACGTGTAGCGGTGAAATGCGTAGAGATGTGGAGGAACACCAGTGGCGAAGGCGGCTTTCTGGTCTGTAACTGACGCTGAGGCGCGAAAGCGTGGGGAGCAAACAGG
+
BBCBB::8:B=BCAA;::?CBB@CAD@C@BBACJ?;;;DC69;9:C:;0><800+0>5<=<=49=BBB@;:<<<;6<B>6>>C?DDDC@D:;;D?BBB=BCCDAC?CC=CCCC>EF@BB?AAA@@@A@A>?@@:=?7?BDAE>A?B@BBBBBCAA??<?ABC=?=?A???AACFGCD???8?9B==9B>8<6;8817133.3;;5<BB@>==CAA=AAA@??>=?>A9?<<::8)3=>@DCF:CBBBA;999;
@N9IO0:00851:05981
TACAGAGGTCGCGAGCGTTGTCCGGAATCACCTGGGCGTAAAGGGCGCGTAGGCGGCTTGGTAAGCGTGCGGTGAAAGCTCGGGGCTCAACCCCGAGTCTGCCGTGCGAACTGCCGAGCTTGAGCACGGTAGAGGCACATGGAATTCCGGGTGTAGCGGTGGAATGCGTAGAGATCCGGAAGAACACCGGTGGCGAAGGCGGTGTGCTGGGCCGTAGCTGACGCTGAGGCGCGACAGCGTGGGGAGGCAAACAGG
+
;;95555.5599<5////)///3927)//9938;;(3344<2<<5<>>669@<44.44.4.4;5:334444.4444)44499>>1;;==5999+959>;;@@:?AAB@B@DBCCAGGAA@=A99:@@B>@@@;;4;?A??=5:5:7<=AA=B@???@@;=?04-39>;9;?@@:;<:>8=8::5>@A=A<@A>;;9=@:>?69:=>9/00*/*/888::543:=<000;>==00000/-----&//(/66.6686
@N9IO0:00851:05989
TACGGGGGGGGCAAGCGTTGTTCGGAATTACTGGGCGTAAAGGGCGCGTAGGCGGCCTGCTAAGTCACACGTGAAATCCCTCGGCTCAACCGGGGAACTGCGTGTGATACTGGCGGGCTTGAATTCGGGAGAGGGATGTGGAATTCCAGGTGTAGCGGTGAAATGCGTAGATATCTGGAGGAACACCGGTGGCGAAGGCGGCATCCTGGACCGAGATTGACGCTGAGGCGCGAAAAGCTAGGGGAGCAAACGG
+
?@:;9;9;9;";B459669B>8BBAC@BACBECI?JDCCI?BB>BBBCBBA=@>:@?AAACB6::@A@@@@@<<<0<<<0:AC=AAAB>A?BCB9A=AAAABBAAAAAACCB?CCC=CB=AA7:7;CC;BA@@C<@ABCB?B>B@B@BB=??A@A@A>@CCC=@@:::AACABAACD@CC?A?ABA>A><;9;CC?B@CCABBBB>A@?CB<@@A;;8;@A@BAA@A5;;A;;;;&;@@B?HA;>@A:;)5:9
@N9IO0:00860:05970
TACGAAGGGGGCAAGCGTTGTTCGGAATTACTGGGCGTAAAGGGCGCGTAGGCGGCTTATCAAGTCAGGCGTGAAATTCCCGGGCTCAACCTGGGGGCTGCGCTTGATACTGATGAGCTTGAATGCGGGAGAGGATAGTGGAATTCCCAGTGTAGAGGTGAAATTCGTAGATATTGGGAAGAACACCAGTGGCGAAGGCGGCTATCTGGCCCGTAATTGACGCTGAGGCGCGAAAGCGTGGGGAGCAAACAGG
+
CCDAA;@@@@,AB4=ABA=AB?ECACADBDCBCC>BCCBI?DD?@@@@@AA@CC@ED@CCAA<@BBAA>BB=BBC4@7==2=:2=?@@:@888777'33::;@B@@@AAABAAAB??AC=AA@;;;CC=BBBB?BBBBAB?B?B>AD=@@@@???;;7;CBD@C?@@@CCCBBB>AA<A;@@?AAA>AAAB>AAA>A?;;7;@BA@;;4;:/9@C=B?BBBCCEECD@BBA:;:/;@BBBBC7;;BBB=BAA>
@N9IO0:00826:06012
TACGAAGGGGACTAGCGTTGTTCGGAATCACTGGGCGTAAAGCGCACGTAGGCGGATTTGTCAGTCAGGGGTGAAATCCCGGGGCTCAACCTCGGAACTGCCTTTGATACAGCAAGTCTTGAGTCCGATAGAGGTGGGTGGAATTCCTAGTGTAGAGGTGAAATTCGTAGATATTAGGAAGAACACCGGTGGCGAAGGCGGCCCACTGGATCGGTACTGACGCTGAGGTGCGAAAGCGTGGGGAGCAAACAGG
+
CB@;96:A@7ACBBBBBB@BB>CJ@D@C@@@BBD=BBBBB<AAAACBBABA=9:1:CB<CCCCCCABABC9BBCE?CDC>CCC1@@AA7@?BCCAC@DCBB>AA=:::AA???A?A@??:=?>=@<@ACAAAD?BBC>BB<?<??B=AA@?>:=9;7:>:==1>79752255571995:8=>9==;3:5:=;BCC@D@CB=??8>??@7;;EE@BBBCBBBBAAAAAACCDBB@:B@;;<>>166CE?8966:
@N9IO0:00828:06014
TACGTAGGACCCGAGCGTTGTCCGGAATCACTGGGTGTAAAGGGAGCGCAGGCGGATTTTCAAGTCGATGGTGAAATCCTGCAGCTTAACTGCAGAACTGCCGTCGATACTGTTTATCTTGAGTGTGGAAGAGGTGGCAGAATTCATGGTGTAGCGGTGAAATGCGTAGATATCATGAAGAATACCGGTAGCGAAGGCGGCCACCTGGTCCACTACTGACGCTCATGCTCGAAAGCGTGGGGATCAAACAGG
+
BBBDB::6;AA6A?A>@@>BBB?B?B8;;@CCCC>BBBCC0;<0595:0:>;00)////&/9:@=@@@@A>A@@<3<;499?@?@A7;8;<BBB=C?BBCC?BBA@@?@@AA@A=ABBB?B???@>@<@6@00,/:3;@;>::4<:88.5:9@@??;@A@@;?@?BBB?@AAACBBBC@CDAFED?B?B@@@BB?B=??;@@@@=?@;@A=?CAAABBA@?<<<<::9;9555)59::@AC9BBBCE?;;=@
@N9IO0:00830:06038
TACGAAGGGTGCAAACGTTGCTCGGAATCATTGGGCGTAAAGCGCACGTAGGCGGCTTCGCAAGTCGGATGTGAAATCCCTAGGCTCAACCAAGGACGTGCATCCGAAACTGCAGAGCTTGAGTACAGAAGAGGATCGCGGAATTCCCGGTGTAGAGGTGAAATTCGTAGATATCGGGAGGAACACCAGTGGCGAAGGCGGCGATCTGGGCTGATACTGACGCTGAGGTGCGAAAGCGTGGGGAGCAAACAGG
+
ADC;99;F>ABACC?BAAACBBBC@C9;;BB;@@3?=@AA8::9:DAB@AA?9804<7:@BB=@@AA=A@A@BDH?CCE>B@@=@BBB>C@C@C>B???AA@@@=?==6>==@@@@@AB:???@A=@@A=@AA>ABAA@A>A5;5;A9A=BBCCCAA?ACCF?C@CCCCCCCBCB@<4:;4;5>AA<@@@A<@BB?B?;989BBBBBBC>BBBBCCBCCCAA@C????BAABAB=C9::CCC9AAAAC>B@@?
@N9IO0:00845:06044
TACAGAGGGTGCAAGCGTTGTTCGGAATTATTGGGCGTAAAGCGCGTGTAGGCGGCTTTGCAAGTCGGGTGTGAAAGCCCTCAGCTCAACTGAGGAAGTGCGCCCGAAACTGCAGAGCTTGAGTGCCGGAGAGGGTGGCGGAATTCCCCAAGTAGAGGTGAAATTCGTAGATATGGGGAGGAACACCGGTGGCGAAGGCGGCCGACCTGGACGGTAACTGACGCTGAGACGCGAAAGCGTGGGTAGCAAACAGG
+
;;;///::/799:693440447<<7;5:5:;5<<6;;@==5:885<<A@AA?;;4:?<3;@A?BB@@@;>@@BCC>@AA9@;666>>?:@<<;=:B?@::=4:;,94<18::>?@AA@@4833333-72;;@AC?CC@DD<@5?4<99+9.3;=>=>?CCCC=C?BBBB<<>88===1<>2827799?<=>37;74835717+...3890559488499229B>==?@??BCAAA;@;;;CC>BBBCCD>@@@6
@N9IO0:00860:06034
TACGGAGGGAGCTAGCGTTGTTCGGAATTACTGGGCGTAAAGCGCGCGTAGGCGGTTTTTTTAAGTCAGAGGTGAAAGCCCAGTGCTCAACACTGGAACTGCCTTTGAAACTGGAAAACTTGAATCTTGGAGAGGTCAGTGGAATTCCGAGTGTAGAGGTGAAATTCGTAGATATTCGGAAGAACACCAGTGGCGAAGGCGACTGACTGGACAAGTATTGACGCTGAGGTGCGAAAGCGTGGGGAGCAAACAGG
+
CBBA=@@@;>@ACBBBCC?BA@BB?B=A=ACBBC>;;;BB=A;:;AABA@@?;:5:?=?=?#?4?:=<<@@=@BAA=BBB=BBAABABF@CCBBD?C@GAAA@BB<AAD?CBB@DDD;BB>BB?@@@?B?BB;;9;A@>99093<:?8<0////:99;7665>4=754483338949949533-3:949<??<@CC=B>A9:9AAAAAC=@;;4:;::29@B@@@@@@>@@A;;;099===9:.;>>;?6=AB=
@N9IO0:00860:06056
TACAGAGAGTGCGAACGTTGTTCGGAATTACTGGGCTTAAAGCGCACGTAGGCGGCGCCGCAAGTGCGGGGTGAAATCCCACGGCTTACCCGTGGAACTGCCCCGTAGACTGTGGTGCTCGAGGGATGGTAGGGGGAGAGCGGAACTCCTGGTGGGAGCGGTGAAATGCGTAGATATCAGGAGGAACACCGGTGGCGAAGGCGGCTCTCTGGTCCATTACTGACGCTGAGGTGCGAAAGCTAGGGGAGCAAACGGG
+
<<?0//:779;;BC?AAA5;;7;A=@=B?CBBCC>@@+00,00//94//00*096//59<<<9::;====/:444/49;1833/3=6;;A777?8@9?>::99*9933339887<899<;7333(3371733333$333733,58<<;788.444(389?=<BBH=CAABCBBBBB@@AC:??;?9;>@9>99?6ABB@BDFG?BABBBCC?BB?BB?BCBBBA??9::?=?<8998+34>>>AA5:;AAC=CBB=
@N9IO0:00862:06017
TACGAAGGGGGCTAGCGTTACTCGGAATTACTGGGCGTAAAGGGCGCGTAGGCGGCTCGGTCAGTCAGGCGTGAAATTCCTGGGCTTAACCTGGGGACTGCGCTTGATACTGTCGAGCTTGAGGCCGAGAGAGGGTGGTGGAATTCCCAGTGTAGAGGTGAAATTCGTAGATATTGGGAAGAACACCGGTGGCGAAGGCGACCACCTGGCTCGGTACTGACGCTGAGGCGCGACAGCGTGGGGAGCAAACAGG
+
BA@@>4;;;;*4;;<=GD:;;CAA9A<A466<<@7=BBC>7CD>BAABAA<8::6:ABB?C<;;AA<<75@=?AA7@;@:?BC>CC:C<?@BAAA7AA@AAAAD?BBAC@BBA@@???A<?@A2;59:?????C=AC?AB?B?B?CB?AABA?>?997:AAD=C@AAACBB@AA@BC>D>BB?:;;;@75:2;DD?C?BCDB?B@8AA=AAAB@CBBCCA<=A>=BB@BCC@AB@:::4333&388==6::>7
@N9IO0:00863:06018
TACGAAGGGGGCTAGCGTTGTTCGGATTTACTGGGCGTAAAGCGCGTGTAGGCGGCTGGAAAGTTGGGGGTGAAATCCCGAGGCTCAACCTCGGAACTGCCTCCAAAACTTCCAGCCTGGACTCAAGTAGAGGCAAGTGGAATTGCGAGTGTAGAGGTGAAATTCGTAGATATTCGCAGGAACACCAGTGGCGAAGGCGACTTGCTGGACTTGTAGTGACGCTGAGACGCGAAAGCGTGGGGAGCAAACAG
+
@B@;;44999(:<@ABAC=@@=?B2;;?5?B;;;0:95@@499B@CAA@==:00,///)/;.77)4444$4?@C8AAA69;?5>@CB?C@BBA?A4549?;=<2:99*883>:AA@=AC7====<4?>::00(/;67<@:@=?.4734?955BA9965@A?:@9:99;99ABB?CCDCE?A?ACC@AA@A?BCC>A>A;;;B?AAAB9?;:;?@;;:A@@??;BCBBA>>:;;0:@@;;::-9?;;;0:?B
@N9IO0:00840:06069
TACGTAGGGTGCGAGCGTTAATCGGAATTACTGGGCGTAAAGCGTGCGCAGGCGGCTCTTTAAGTCAGATGTGAAAGCCCCGGGCTTAACCTGGGAACTGCGTTTGAAACTGGAGAGCTGGAGTGTGGCAGAGGAAGGTGGAATTCCTGGTGTAGCAGTGAAATGCGTAGAGATCAGGAGGAACACCGATGGCGAAGGCAGCCTTCTGGGCCAACACTGACGCTCATGACCACGAAAAGCCGTTGGGGGAGCAAAC
+
BBABACCD>9:9BBBBBB@B?BBA?C6:7<B@AB;;;:BB;ABBA@@CA@>;00+0<:<><A?@>AB=B????;;/39==1C>6BA7@6A6ADD?B>@@?999<6>?B:>>86;;?9333.33<<75169;7A3?:>:>=8?8=6=9?96:A@?;;:?A===8=>>>ABB===;662+25.5255509822.222.5+2278163789=0:05,2255552225577722+252222&22+22+2222$28657.7
@N9IO0:00841:06097
TACGAAGGGGGCTAGCGTTGTTCGGAATACTGGGCGTAAAGCGTACGTAGGCGGATTTGTAAGTAGGGGGTGAAATCCCCAGGCTCAACCTGGGAACTGCCTTCTAGACTGCAAGTCTTGAGATCAGGAGAGGCGAGTGGAATTCCGAGTGTAGAGGTGAAAATTCGTAGATATTCGGAGGAACACCAGTGGCGAAGGCGACTCGCTGGACTGATACTGACGCTGAGGTACGAAAAGCGTGGGGAGCAAACAGG
+
@@A@@5;;;;'9CBBABB>BB@BA;@,00=<==8;9<JC<CBBB@A==00,0@9<??6?@?;?@@CMID2BBDC=<<<<)00*0/;?8?8A==5B04489;@9?@ABBB;;;B?B;<;7;;AAABBC@DBCC?@AA@AA5;5;5;5;@BAAACCBB;A;;:;&95<8:=<<<==8<A8;56;>A@A?AAAA<A@A5;5;;;BCAAACJ?BBBCCCDCCLC;;;AA;;5;;;;;<;*;:9;?@A3A@?@?8:9:>
@N9IO0:00863:06088
TACGTAGGGTGCAAGCGTTGTCCGGATTACTGGGCGTAAAGCGTATGTAGGCGGCCATTCAAGTCAGGTGTTAAAGGCAACGGCTTAACTGTTGTTCGCGCTTGAAACTGTATGGCTAGAGTCTTGGAGAGGGAAGTGGAACGCATAGTGTAGCGGTGAAATGCGTAGATATTATGCGGAACACCAGTGGCGAAGGCGACTTCCTGGACAAGTACTGACGTTGAGATACGAAAGCGTGGGGAGCAAACAGG
+
BBBBBBCD9;;;C@BAAB@CBC>@,00,/;;;<5<<AAD>B;:<E;=;CC@BC?B=@@?BB=AAA:96:@A=@B<B?AA55;05?=@=ACCC?AA=ABB@A@6;;@=;::BBBC?BBBC855;:8C9>88BC>C@B@@<@?744@AABBA@B@<>:=?@?;??>?A@@@@>>,0/?@A<@289A188867:58472;93331;133,39>:?A898@?>;=599/0/777<=5====?==07777<*38>9
@N9IO0:00830:06124
TACGTAGGGGGCGAGCGTTGTCCGGATTTATTGGGCGTAAAGAGCTCGTAGGCGGTTTGGCAAGTCGGGTGTGAAAATCCGGGCTCAACTCGGAGACGCCACTCGATACTGCTATGACTCGAGTCCGGTAGGGGAGTGCGGAATTCCTGGTGTAGCGGTGAAATGCGCAGATATCAGGAGGAACACCGGTGGCGAAGGCGGCACTCTGGGCCGGAACTGACGCTGAGGAGCGAAAGCGTGGGGAGCGAACAGG
+
@AABA@@@@@,@@@AAAB>BBC?B=@@B6@@=CC>AAACC:A?@@A@??::49A;@@<A?AB=@A???989:==??7>@;<>6AABC@BCCD@@ABAA@=AEBBBBABA???CBAAAAAB@:;;C?A?;;:AA5;;;:;@<@:@8<8BB:BBBBCCC9>9;606>;;CAB@ABBAA=299=@89;<>A>;;7;A@=A>AB?AAA@@@AC<A=@<@<?A@>=?@999938<<AAA<A?=@@??2@?@@A?:99=
@N9IO0:00839:06112
TACGTAGGGTGCGAGCGTTAATCGGAATTACTGGGCGTAAAGGGTGCGCAGGCGCTCCGCATGTCGGGCGTGAAATCCCCGGGCTTAACCTGGGAATTGCGTCCGAAACTACGGAGCTGGAGTGTGGCAGAGGGAGGTGGAATTCCACGTGTAGCGGTGAAATGCGTAGAGATGTGGAGGAACACCGATGGCGAAGGCAGCCTCCTGGGCCAACACTGACGCTCATGCACGAAAGCGTGGGGAGCAAACAGG
+
CCBAA@@@:;;;AACAAA>B=AAC?C@C?BB;<;7<:;=>6==8=BBCAA;=955667<@C@@@?CD<BABCDD<AADD:BB=BC@D@D?BBD>B=A=A@@@C9;;I?DICFCAABADC@CAAABB=@@@@@C;AA?@@@C?B?B?BABAABBBCC@CAAA;ABA@@@AAAAAAAB>BA>A????>BBAB?BAB5:69:@@?DA>:::/:3:<AAAD@@?AACAA?@?AABCD>A9:9CED;;;;A@9@?@<
@N9IO0:00857:06128
TACGGAGGTGGCAAGCGTTGTTCGGAATTACTGGGCGTAAAGGGCGCGTAGGCGGGGAGGTAAGTCGGGTGTGAAAGCCCTCGGCTCAACCGAGGAACGGCGCCCGAAACTGCTTCTCTTGAGTCCCGGAGAGGAAGGTGGAATTCCCGGTGTAGCGGTGAAATGTGTAGATATCGGGAGGAACACCGGTGGCGAAGGCGGCCTTCTGGACGGTGACTGACGCTGAGGCGCGAAAGCGTGGGGAGCAAACGGG
+
CCBA<;95;@;@C?BBBB>AA=AG@B@C?B@???9?A>@<6<=6<<<>><<8=>?>6>>>@B@CCCCC>CCA@?>)44:1:;=8=5557:6;::6:8==9==<<4988.8////)/66;7<78:@B9@;>>;<8=0849C=A?A@DD?E@BB@@@@B?CCCD>BB@@ABBB;<;;;;0:@3:3:99;>;891::929???<A<A<ABB<?@C;A;:;AA;;;;;;;<7;CCBBB;@;;;BDE;BBBCD?DGJ?
@N9IO0:00862:06139
TACGAACTGTGCGAACGTTATTCGGAATCACTGGGCTTACAGGGTGCGTAGGCGGCGATGCAAGTCAGGTGTGAAAGCCCACGGCTCAACCGTGGAACAGCGCTTGAAACTGCATTGCTGGAGTGAGCTAGAGGTATGCGGAACTTCCGGTGGAGCGGTGAAATGTGTTGATATCGGAAGGAACACCAGAGGCGAAAGCGGCATACTGGAGCTTGTCTGACGCTGAGGCACGAAAGCCAGGGGAGCAAACGGG
+
ABBBB<BAA9:9CA?9::>AD@EKAH9;;GECCE?CC?BBCCC=@@@A@;;4:A:AAA@@?@=@@ABB@CCBBAA;???9???;?AAA>B>AAB@B@BBBBCAA>AAD>D???BB?BAAA=@@@AAAAAAB@@=@@@BAA6;8;A?B?B@BB@CBBD@DCCC>BBBCE@DDAAACC8;:;?B>;;;>BA@?<?;;;0;>@<A@@@BCC?CC@@=?>??ABCBBBB@@>@CCBCB8;;;;;;;.;AABC=A@@6
@N9IO0:00822:06167
TACGGAGGGTGCGAGCGTTATCCGGAATTACTGGGTTTAAAGGGTGCGTAGGCGGCCATGTAAGTCAGGAGTGAAAGTTTGCGGCTCAACCGTAAAAATTGCTTTTGATACTGCATGGCTGGAATCAGGATGAGGTCAGCGGAATGTGGCATGTAGCGGTGAAATGCATAGATATGCCATAGAACACCAATTGCGAAGGCAGCTGGCTAGACCTGTATTGACGCTGAGGCACGAAAAGCGTGGGGAGCGAACAGG
+
C@@?=::<6;A?BAB@>>:@BB?C@C@B@ECCBB=CE>CC>CC<A@@@;00+00+02<::<@<BAA;;7;;@AAA<BBA?AAA?BC?A=?;=99999$:4>7999-9?==>?=>AA?6;??6=2>@??:?CDBA=BCCBBB?B:BCCB:@@@>?:;=B@C@@@:@==?@A>>?@?@A49444:2:==.4.438833-304;<=<=8<<<4436::4436;8><@=937.3=73333&3;@@@AB9BCCAA?@@@=
@N9IO0:00823:06175
TACGTAGGGGGCGAGCGTTGTCCGGATTTATTGGGCGTAAAGAGCTCGTAGGCGGTTTGGCAAGTCGGGTGTGAAAATCCGGGCTCAACTCGGAGACGCCACTCGATACTGCTATGACTCGAGTCCGGTAGGGGAGTGCGGAATTCCTGGTGTAGCGGTGAAATGCGCAGATATCAGGAGGAACACCGGTGGCGAAGGCGGCACTCTGGGCCGGAACTGACGCTGAGGAGCGAAAGCGTGGGGAGCGAACAGG
+
BAAAA;;;;;*9?=9?@@=AAC?C8;;B=BB=BB=::9??2=555>@@AAA>BC?CF=A?AA8==999/:9:@@EE9D>7::3:=?>=BC;;6;C@=::48=9;<AAAAA?ADD:58>@@B;9:A>AAAAACA5;;;::@8@8=9=;>B;=====BB9;;;=6=>>>CCCBBB@B@9.443939?@59.4929;@;A9AB?AAA@@@AB9@>@>A?AA@A;9;:9898>;<CAB=B9::;;;-;=@?@?::;<
@N9IO0:00841:06167
TACGAAGGTGGCTAACGTTGTTCGGAATCATTGGGCTTAAAGCGGGCGCAGGCGGAATGGTAAGTGTCTTGTGAAATCCCCCGGCTTAACCGGGGAATCGCTGGGCAAACTGCTGTTCTTGAGGCAAGCAGGGGTACATGGAACTCTTGGTGGAGCGGTAGAATGCGTAGATATCAAGAAGAACGCCAGTGGTGAAGACGGTGTACTGGGCTTGTTCTGACGCTGAGGCCCGAAAGCGTGGGTAGCAAACAGG
+
AA>:94;<?C?CBB@BBE@AA=AC>A>ABBB?DF<BA;?>8@?DC=9:9?>9?A?B@CB?@@7@@AAAC8A@ABB=BBCCC5C@BB@B@B@EEE;E<BB@@ABB=ABB=BCABCAA?AB=@@@=@C=BABBBB<BBBCBB?C@CCCD@C?CE=@@@B?BBCB@BA;;;BBBBBCCC@CC@BC?AAC@CCCCADGC?BAA@=@BBAABBB6;;=@@055<@A>;;@<@7<<4AC=4::;?;<5<AABBB<?>:8
@N9IO0:00846:06208
TACGTAGGGTGCGAGCGTTAATCGGAATTACTGGGCGTAAAGTGTGCGCAGGCGGCGCTGCAAGTCGAGTGTGAAATCCCTGGGCTTAACTTGGGAACTGCGCTCGAAACTACGGTGCTGGAGTGTGGCAGAGGAAGGTGGAATTCCACGTGTAGCGGTGAAATGCGTAGAGATGTGGAGGAACACCGATGGCGAAGGCAGCCTTCTGGGCCAACACTGACGCTCATGCACGAAAGCGTGGGGAGCAAACAG
+
AACBB@@@:;;;CBB@AA6:5;AB;B?B?B@AAB=BBBBB:B@@@B@AA@A<@@<@AAA<;97@=BBADBBBBBA6@@@5<?>5BB496;A<??<B@A@@>??C?@@C=CCA??<??=@?:==<;?=4@CBBB>?0934>697?4949=443;@::A?A??>8?:<==??>><<<AA6<?4:09A@8BCCC@A@E@DABCCC@B=@@CA<C?C@CBAA::;99:454:==453808??><==2=;=;@3::>
@N9IO0:00858:06181
TACGTAGGGTGCGAGCGTTAATCGGAATTACTGGGCGTAAAGTGTGCGCAGGTGGCCGCGCAAGTCGAGTGTGAAATCCCCGGGCTTAACTTGGGAATTGCGCTCGAAACTACGTGGCTAGAGTGTGGCAGAGGAAGGTGGAATTCCACGTGTAGCGGTGAAATGCGTAGAGATGTGGAGGAACACCGATGGCGAAGGCAGCCTTCTGGGCCAACACTGACGCTCATGCACGAAAGCGTGGGGAGCAAACAGG
+
BB@A@>>>8>@@BBB@?@:?;@@D?C?B@BCCCG@AABBB=B;;:@@BBCC?CB@B@BBB@A<@?@@@??@@?BC<BBBB:BB<AB<@<@A@BB>B@C799AABBBB=6BBBBB==<=B@ABB@AA@>@?;=?392:8=<9A>B?BACCCDDCCD=C?BBBB=@@@@<<<@?;:;>A<@B?B?AAAACCDC@CBE@C@CB@@7;5;@A@;@>A@CBAABBBBBCBB@@;9;=9:0>BAAABB9BBBDG?DDD?
@N9IO0:00819:06229
TACGTAGGGTGCAAGCGTTAATCGGAATACTGGGCGTAAAGCGTGCGCAGGCGGCTTTGCAAGACAGATGTGAAATCCCCGGGCTCAACCTGGGAACTGCATTTGTGACTGCATCGCTCGAGTGCGGCAGAGGGGGATGGAATTCCGCGTGTAGCAGTGAAATGCGTAGATATGCGGAGGAACACCGATGGCGAAGGCAATCCCCTGGGCCTGCACTGACGCTCATGCACGAAAGCGTGGGGAGCAAACAGG
+
DCDCBBBC=9;:CACAAA696;AB;@-0/000;5?;ADC=CCABBBCB;;5;;5;>:19>=;0//;;?<@CBBB@BCCC:BB<?@<?1914::1:8<555:88-8???C?@@??BBBBBBAAAB@@=@CA@@@@@0@@B=@5;5;<AAD;;;CC@@@BCBC=BBBBBBAAB@CCAA5;0:=;@00-0/7727893934406<==0<<<05.559??999=9@<977;;88378-:978;;;*8999C<BBC@
@N9IO0:00824:06249
AACGTAGGACGCGAGCGTTATCCGGAGTTACTGGGCGTAAAGGGCGTGCAGGCGGGAGCGGAAGCACGCGTGAAAGTCTTCGGCTCAACCGGGGGAAGACGGGTGGATACTCGTGCTTCTAGAGGGCGCTAGAGGGACGACGGAATTCCGGGTGTAGTGGTGAAATGCGTAGAGATCCGGAGGAACACCAGTGGCGCAGGCGGTGTTCTGGGGCGCACCTGACGCTGAGACGCGAAAGCATGGGGAGCGAACGG
+
D;CC@AA?C9::@@?@BA=@@@=@=@@?>AA@CC<:;;CC=CD>CBBBBBC@DDC>BCC>7;<:5457899897(3;8;4;;7:::<7<;????*;.9<=;;037-33834444:8:4988<444(4444444;<2444444.439.5.5=4<===<>?9<;>>6;;;AA:::;99;.5.56496<<@<@@@@;?@@DD?;0+000*0/3;=/>;;?<8<554::7943<9<<777(3733=::+?::::=::;
@N9IO0:00840:06212
TACGAAGGGTGCAAACGTTGCTCGGAATTATTGGGCGTAAAGCGCACGTAGGCGGCTTAGCAAGTCGGATGTGAAATCCCTCGGCTCAACCAAGGAAGTGCATCCGAAACTGCTGAGCTTGAGTACGAAAAGAGGATCGCGGAATTCCCGGTGTAGAGGTGAAATTCGTAGATATCGGGAGGAACACCAGTGGCGAAGGCGGCGATCTGGGTCGATACTGACGCTGAGGTGCGAAAGCGTGGGGAGCAAACAGG
+
AAB;97;D>@A@CC=;;;>BBABB=B=A?AD@EE@8::AA38:99?@AAAA@BB9B=:<BCB?BAAB>@@CCCCC7CBB=B;;8;@FG@C@C@CAEA9;;CBBB@CBC<BBB@@AAAAB:C=<;?:9;::&4:::?A@??B8?:=3::/76;8=@@9904:>;3@7;;;;<;>=;444(382;2=@A:AA@A>A;:4:>>@:@DBB==@@7=<=?@><<A=>=>CBAB?;:;;;;7<BCDCCC;BBCCJ?BBB?
@N9IO0:00843:06233
TACGTAGGTGGCAAGCGTTGTCCGGATTTATTGGGCGTACAGGGCGCGCAGGCGGTTCGTTAGGTTCGAGGTGAAATCTCCTGGCTCAACTGGGAGAGGTCTTCGGATACCGGCGGACTTGAGGAGAGCAGAGGTGAGTGGAATTCTGGGTGTAGTGGTGAAATGCGTAGATATCCAGAGGAACACCAGTGGCGAAGGCGACTCACTGGGCTCCACCTGACGCTGAGGCGCGAAAGCGTGGGGAGCGAACCGG
+
CC?@@DC@CC@BC?BAAA?BADGF?BCE?DC@CC>A????A@A:@@@A@AA=9:8;@GCB?BD@E?CBCC@BCFI?ICCC?CC=AAAB59994)4::>:;@C@CB?BC@A>@@CB>AAA@BBB?BA@?A@::::????AB=A=A>AABC>BBBCB>><>AB?7??>@<<99;;;@:@BBB@FAAA@AECBC?BA?;?9>AA??==?;:;0;@@@DC?BBEBAA?=993:??ABC?CBBCCCC9AA??@=?9<8
@N9IO0:00850:06237
TACGGAGATCCAAGCATTATCCGGAATCATTGGGTTTAAAGGGTGCGCAGGCGGTTTTGTAAGTCAGTGGTGAAATCCCGCAGCTCAACTGCGGAACTGCCATTGATACTGCAAACTTGAATACAGTTGAAGTAGGCGGAATGTGTAGTGTAGCGGTGAAATGCTTAGATATTACACAGAACACCGATAGCGAAGGCAGCTTACTAAACTGAGATTGACGCTCATGCACGAAAAGCGTGGGGAGCGAACAG
+
CB@A=;;49=7<7<@@A=@A@6;99=AA??499-8<6<<8=A9A??>=;>:00+0;>+<<:4=?====?6?BCG=BBD9:;AAAAAB@C@@AC@C@D;;;=@@=@A;;;@;;;9,:?<>>;?@@B@@;AA9?A@=;A=292959@@@BB@@@@BB>ADDD>BA@@<@@@BBA>@;;;000:>00+8;99888;*0)069=>6=::8818887866(/////6:;333873333&////699+//39>49:;
@N9IO0:00855:06236
TACGAAGGGTGCAAACGTTGCTCGGAATTATTGGGCGTAAAGCGCACGTAGGCGCCCGACAAGTCGGATGTGAAATCCCTCGGCTCAACCAAGGAAGTGCATCCGAAACTGTCAGGCTTGAGTACGAAAAGAGGATCGCGGAATTCCCGGTGTAGAGGTGAAATTCGTAGATATCGGGAGGAACACCAGTGGCGAGGCGGCGATCTGGGTCGATACTGACGCTGAGGTGCGAAAGCGTGGGGAGCAAACAGG
+
??94:.4909;>@@6;;;49?>>E?@=@;95.5<2344<<2:444<535<;68333(/6//)///:)///55:>7<<>4>5505;;;:@:@:A:>:966=666:=<<37//////399044::883333&38:7;<>>>A=@28-33(328888933-39992;044<443983448033-3593304<9:7;///4-.(-----///)/;;;===;;;556<6559;;;;;=4>>??>GA2@666@7?>>6
@N9IO0:00824:06299
TACGTAGGGTGCGAGCGTTAATCGGAATACTGGGCGAAGCGTGCGCAGCGGTTTTGTAAGCCAGATGTGAAATCCCCGGGCTTAACCGTGGGAATGGGCATTTGGGACGTGGCAAGGCTGGGAGTGCGGCAGAGGAGACTGGAATTCCCGGTGTAGCAGTGAAATGCGTAGATATCGGGAGGAATACCGATGGCGAAGGCAGGTCTCTGGGCTGACACTGAGCGCTCATGCACGAAAGCGTGGGGAGCAA
+
ABBCBAAB=ABBBBBBCC>B;A;;5;.95555<2;0/)////-*,****,(---&///)/9.444444///(////&/9(//6:6:677:;(3-333(///6.66.5----(-:5:5887:)98:=>A>@AADC?B@>?8:6<7=8=?6>>@A@B9::=>==<29;??AAABBBAA@A9@A>A@BBA?C<;;6;=A:?:>>@<??;88;;3=<;:56363...3356:55988878082256==+22239
@N9IO0:00843:06283
TACGTAGGGTGCGAGCGTTAATCGGAATTACTGGGCGTAAAGTGTGCGCAGGCGCCCCGCAAGTCGAGTGTGAAATCCCCGAGCTTAACTTGGGAATGGCGCTCGAAACTACGGGGCTCGAGTGTGGCAGAGGGAGGTGGAATTCCACGTGTAGCGGTGAAATGCGTAGAGATGTGGAGGAACACCAATGGCGAAGGCAGCCTCCTGGGTCAACACTGACGCTCATGCACGAAAGCGTGGGGAGCAAACAGG
+
FDCBBCCF?ABACCC;;;@C?@AE@DACAECCCD>CCBAA<A@@@BBBAA?9?;<;;&9@C;99;AAAACCBBC=ABBB5;9::@:@:@B?BC<@>@A?A;;;;;9D>GA@@DDD5;:BBAB;;;A=AAA<;<0;;4;B=@5;6;<@>>?BBBBBB>AABC?BCDCBBCCEHCCBC?BB?C?@A@6;6;@9?;;5;;;;;A<@@;>9?6>9838<???>988@?<>>>=@???9?@=@@@@3<<;AB=BBB=
@N9IO0:00846:06261
TACGTAGGGGGCAAGCGTTGTCCGGATTTATTGGGCGTAAAGCGCGTGTAGGCGCCAGGTAGGTCAGCTGTGAAAACTCGAGGCTCAACCTCGAGATGTCGGCTGAAACCATCTGGCTAGAGTCCGGAAGAGGAGAGTGGAATTCCTGGTGTAGCGGTGAAATGCGCAGATATCAGGAAGAACACCCGTGGCGAAGGCGGCTCTCTGGGACGGTACTGACGCTGAGACGCGAAAGCGTGGGGAGCGAACAGG
+
BBCCCCCCCC1BC?CCCC9;:E8A8B@B;BB=BB6BCCCB=B@@;@@DB??<00/:;?6;>A@CBA@@9:00000&//::<=9:9AA>A@BBBBBB@???>;?AD==6=7BBCCB>??>>AABC>A>A?BBB>BCBBBC@B?B8:7;A=BBBBBBC@DCCC?CCBBBBBBBCCCBB>B>>><>=>?7@@A=AAA;@<??;?@CAAADE>BBC9::AB@@@@@?@A;;;AB;;<0;@@;;;:-::BBB@AAA<
@N9IO0:00814:06314
TACAGAGGTGGCAAGCGTTGTTCGGAATTACTGGGCGTAAAGGGCGCGTAGGCGGCCCGCCAAGTCCCGTGTGAAAGCCCCCGGCTCAACCGGGGAACGGCGCGGGAAACTAGCAGGCTCGAGTTCGGGAGAGGGAAGCGGAATTCCGGGTGTAGCGGTGAAATGCGCAGATATCCGGAGGAACACCGGTGGCGAAGGCGGCTTCCTGGACCGACACTGACGCTGAGGCGCGAAAGCTAGGGGAGCAAACGGG
+
CCCBBBB?B@??A9??AA=@@?@A<@=@>ABBCD<@@@@@;@C=BAAA@00,00,0@6CC6:5:@@A=BAA@@@@;@ACDD3C?BABB=@=?@@2@;??9@@@@@;@A:@A@@>@@=@BABC@@=@@@8=@:99/9;999<@3:8:?BC>CBBBBBF@BBBB=BBBBAAA@A@BB@G@CC=?<::9<?;8;4;<?:@=?A=;;7;=AA=@@@BB;;;BBAABA@A;;8;CCCDI;;;CBBCD;DDEDD?CBB=
@N9IO0:00819:06357
TACGAAGGGTGCAAACGTTGCTCGGAATCATTGGGCGTAAAGCGCACGTAGGCGCCTTGCAAGTCGGATGTGAAATCCCACGGCTCAACCGTGGACGTGCATCCGAAACTGCTCGGCTCGAGTATGGAAGAGGGTCGCGGAATTCCCGGTGTAGAGGTGAAATTCGTAGATATCGGGAGGAACACCAGTGGCGAAGGCGGCGACCTGGGCCAATACTGACGCTGAGGTGCGAAAGCGTGGGGAGCAAACAGG
+
;;<5905<1;;;==069;9>>?@>@C?BBB<7<<288333(33333833/91///)/)//353344.44<;444)444)49939955.57=<<69995554445<:=6=555;55.5999566<99.5.5977.799//)/27277)5.555<555.5555)57<:<<;;;<==<<2;?4;15;<5<;;95;55.555/)----(,56/6,2,/////9994//77)////;;4=AA>>>>+44444(4883
@N9IO0:00830:06314
TACGAAGGGGGCGAGCGTTGTTCGGAGTTACTGGGCGTAAAGGGCGCGTAGGCGGCGTTCCAAGTTAGGCGTGAAAGCCCCGGGCTCAACCTGGGAATAGCGCTTAAGACTGGAATGCTTGAGTGCGGGAGAGGTGAGTGGAATTCCCAGTGTAGAGGTGAAATTCGTAGATATTGGGAAGAACACCAGTGGCGAAGGCGCTCACTGGCCCGCAACTGACGCTGAGGCGCGAAAGCGTGGGGAGCAAACAGG
+
BBC@@:@A@@,@@A@@@A?CE@FC?;;;=@A@AA;ACBDK?JJ>BBBBCCC@CB@DEC?D::8:C?CB@B@@:::8:ADD:CE=AAAA@C@BCC8<5;AA;;;@4929:;;B=B=BBBC@C;;;DCCC=BBBB?BDBBBC@C@D@CC>BACCB@@<@8@<@?9@=AAAAAAA@A=BE=A:<;@C;;7;B@A=BCB?C@<;9@@==55299,5;;.5666?B@@B:929;::::.9=??@CC9??@DF>BCA?
@N9IO0:00830:06349
TACGTAGGGGGCTAGCGTTGTCCGGATTTATTGGGCGTAAAGAGCGTGTAGGCGGCCAGATAGGTCCGCTGTGAAACTCGAGGCTCAACCTCGAGCTGTCGGTGGAAACCATCTGGCTAGAGTCCGGAAGAGGAGAGTGGAATTCCCGGTGTAGCGGTGAAATGCGCAGATATCGGGAAGAACACCCGTGGCGAAGGCGGCTCTCTGGGACGGTACTGACGCTGAGACGCGAAAGCGTGGGGAGCGAACAGG
+
CC@@?AAAAA2BBBBABB7;;;?B=@@@8@B5;;0:99<=6=??@@?A@@@:00+05>:@AA@<@@=@@;00000+00A>0:8;CCC?C=@9;:@@@AC;;5;@=?A,:37<???@BBCCABBC@D@D?BCEABBABBA?B?B?CE?C@CDCBBA@<@BBB>BBCC9:;BA@B;;9499BB?BA@A;AAA=BBB@B@BC@DCBBA@@<5<9:6:@@ABBCGCBBBBBBCCBCH;A@A;;;;*9;?AB@ABA?
@N9IO0:00831:06327
TACGGAGGATCCAAGCGTTATCCGGAATCATTGGGTTTAAAGGGTCCGTAGGCGGTTTAGTAAGTCAGTGGTGAAAGCCCATCGCTCAACGGTGGAACGGCCATTGATACTGCTAGACTTGAATTATTAGGAAGTAACTAGAATATGTAGTGTAGCGGTGAAATGCTTAGAGATTACATGGAATACCAATTGCGAAGGCAGGTTACTACTAATTGATTGACGCTGATGGACGAAAGCGTGGGGAGCGAACAGG
+
BCCC@BB@BCC>B>B@@@>BCC=B9A799B?9==5;;4;<4<=4<B555;=8:?7AB;@@AA>ABBCBBB?BCBC<BBB9??B???CB>BB?BB?B>BA8<9;;7;=>>@???BCB@AA6;;6;>@A<@@;?4:9A?BCBBB?BAAAA:::?@BAAA?;;<D=BBAA=@@:;;:===@;;5;4;?@;?;@599>?2:.7882>9<<>?<;=9@4499.44733444AA=A;9;9,4<>?@AA6@@@AA?ABB?
@N9IO0:00836:06319
AACGTAGGTCACAAGCGTTGTCCGGAATTACTGGGTGTAAAGGGAGCGCAGGCGGGAAGACAAGTTGGAAGTGAAATCCATGGGCTCAACCCATGAACTGCTTTCAAAACTGTTTTTCTTGAGTAGTGCAGAGGTAGGCGGAATTCCCGGTGTAGCGGTGGAATGCGTAGATATCGGGAGGAACACCAGTGGCGAAGGCGGCCTACTGGGCACCAACTGACGCTGAGGCTCGAAAGTGTGGGTAGCAAACAGG
+
A6;;;AA7;9@BA:;ACC?ABB<E:C@C@CCDDF>@@@AA.;;)499@@CC@AAA>C?CBAA=AA=@=@<@;;;?8;;29@@B=???C?BB99;BA7;?>?;<3;;;:+4444444$486::565AAA@??@@=?<<99:59:>;@C5;6;@@@BCB@CC=A=????AA:;;@@@@C;>>6:6:?A>::9@=?>=9=900+06<;;900*0<<*0*/077:::?9999=996BA=CCBBCF;@A;;:9)5992
@N9IO0:00840:06346
TACGTAGGGTGCGAGCGTTAATCGGAATTACTGGGCGTAAAGCGTGCGCAGGCGGGCTTTTAAGCCAGACGTGAAATCCCCGGGCTTAACCTGGGAATGGCGTTTGGGACTGGGAGTCTGGAGTGCGGCAGAGGAGACTGGAATTCCTGGTGTAGCAGTGAAATGCGTAGATATCAGGAGGAACACCGATGGCGAAGGCAGGTCTCTGGGCTGACACTGACGCTCATGCACGAAAGCGTGGGGAGCAA
+
ABBBABBB=9:9BBAABB>C?BBC?B6;6;BBCB=BDBA@:@@A;;;BA@>;>>?;@B@@.?7:A?ABCA:;;@B=BCGE:AB=BCAD@C=??C=A;894:?;A<BC>C::5:2:899:;7::@;8>8???@@=>BA@@?<A3:076;=9;;;==>>;;>>>575:AAB@AA?=?BB?DD?B?BBB>BBAA>BA?:@599?=????=@?:?<<<<<?CAA947:=9=;:8><AA498>?@>>000/77
@N9IO0:00842:06352
TACGGAGGGTGCAAGCGTTATCCGGATTCACTGGGTTTAAAGGGTGCGTAGGTGGGCAGGTAAGTCAGTGGTGAAATCTCCGGGCTTAACCCGGAAACTGCCATTGATACTATTTGTCTTGAATACTGTGGAGGTCAGCGGAATATGTCATGTAGCGGTGAAATGCTTAGATATGACATAGAACACCAATTGCGAAGGCAGCTGGCTACACAAATATTGACACTGAGGCACGAAAAGCGTGGGGATCAAACAGG
+
C@@@@;;;8;BBC@CCEGACBB<@==?6;?A:::/9?-;4(9<1:>@@CBB?ABB<@@C?BC@BB@AC@@:@;::4:>AB5;:0;55@7<>7=<C?6=;6;<BD:<<<?@ABBD899<<;>:5@@<>:@B=A=9=@@@?B?B@CBBBBF<@=93333,7<>?8938:8@@@??>B::@@@?@<@=?6?9=+0099)/(/999//*38799:>:5:=>8;;;=;8733,3553333&38<@BBB:BABBB>BBA=
@N9IO0:00844:06335
TACGGGGGGGAGCGAGCGTTGTTCGGAATCACTGGGCGTAAAGGGCGCGTAGGCGGCTGGGTAAGTCAGAGGTGAAATGCCAGGGCTCAACCTTGGAATTGCCTTTGATACTGCCTGACTAGAGGACGGAAGAGGATAGTGGAATTCCTGGTGTAGCGGTGAAATGCGTAGATATCAGGAAGAACACCGGTGGCGAAGGCGGCTATCTGGTCCGTTACTGACGCTGAGGCGCGAAAGCCAGGGGAGCAAACGGG
+
@?;;;;;;;"944;;ABBA>BB@DD@D?BBBBBBB=?@ABB=BB;;<;AA@A?:999CCC=BB?BCABBJD@CCCF8;:=6444/4;;<0589:C@C:D:=A9A@9>;??A???8?;:::8=>C?BBC7B?BBB@CCAABC?B?A?B@DC?ABBA?::59?@@=:::::AAA:;:BCC>B>AA=ACE>A>A@<@BA;A=;;5;AAACBC@BC@BB=@@AAA;;<<<;;>@?;;9?5>@?@CCC9CAAAC=BBA;
@N9IO0:00844:06345
TACAGAGGTCCCAAGCGTTGTTCGGATTCACTGGGCGTAAAGGGTGCGTAGGCGGTCGGGTAAGTCTGACGTGAAATCTTCAAGCTCAACTTGGAAACTGCGTCGGATACTATTCGGCTAGAGGAATGGAGGGGAGACTGGAATACTTGGTGTAGCAGTGAAATGCGTAGATATCAAGTGGAACACCAGTGGCGAAGGCGAGTCTCTGGACATTTCCTGACGCTGAGGCACTGAAAAGCCAGGGGGAGCAAA
+
BBB@A@>;:::.;=A<;;9AA?BA?@?<???ACC=::;AA<A>><ABBAAC=8858@@@=BD@DCBABBCCBCBD=BBB@DD>BBCCD@CC@C@CE>A@BABBCEACCBBCAA?@@=ABAAAA>A?BB?BCGD;@@@A@?;>=A>>?<?;??@AAA???AAA<@@?BCBA?===:;.4<<3:7;BA?C>:><9994;8<CCCCC==>C=<8333(3288:??@@9:639>///9::+/734:;;;'883333
@N9IO0:00845:06319
TACGAAGGGTGCAAGCGTTAATCGGAATTACTGGGCGTAAAGCGCGCGTAGGTGGTTCAGCAAGTTGGATGTGAAAGCCTGGGCTCAACCTGGGAACTGCATCCAAAACTACTGAGCTAGAGTACGGTAGAGGGTAGTGGAATTTCCGTGTGTAGCGGTGAAAATGCGTAGATATAAGGAAGGAACACCAGTGGCGAAGGCGACTACCTGGACTGATACTGACACTGGAGGTGACGAAAAGCGTGGGGAGCAAACAGG
+
BBB@?;?C<BBCBFBCBC@C@BCB@A7948@;==4:::::3:?@@?@BBBC=;;6;6;;CGC@BBBF@CCC@>==05;45B>2=:59.48>99/5.4<?>;?:49;;.<400@00/0<88?@>?==9:::?>B>DB<=A;:)..*.)-------3336:3333&388<;;:::8//+/6;7;:;69;=255555:5348;>>?977947?:99444488:944449939<5555//---&----///&/9455)5;<5
@N9IO0:00846:06340
TACGTAGGGTGCGAGCGTTAATCGGAATTACTGGGCGTAAAGCGTGCGCAGGCGGGCTTTTAAGCCAGACGTGAAATCCCCGGGCTTAACCTGGGAATGGCGTTTGGGACTGGGAGTCTGGAGTGCGGCAGAGGAGACTGGAATTCCTGGTGTAGCAGTGAAATGCGTAGATATCAGGAGGAACACCGATGGCGAAGGCAGGTCTCTGGGCTGACACTGACGCTCATGCACGAAAGCGTGGGGAGCAAACAAGG
+
BCCCBBBB;;;;ABC<<<5;2;@>8>?C@CCBBD<A?:;;099544944?@<;;<6;A?@3B05:9<99A@?:99*777334=5<<9<8=7??>4?>CC=@?::4:<5<=<<;133888;4:933381;@>==437<@?A;A=A6716:3222559878=<9098?@@@::<A<<:9499(/(/88(//>?6;;8273=<?8??<?:==574388:9>>=0//9988888;6;>3:///;88+.....'.2+2:
@N9IO0:00817:06371
GACAGAGGGTGCAAACGTTGTTCGGAATACTGGGCGTAAAGCGTGTGTAGGCTGCTCTGCAAGTCGGATGTGAAAGCCCTGGGCTCAACCTAGGAAGTGCATTCGAAACTGCAGAGCTCGAGTCCTGGAGAGGAAGGCGGAATTCTCGGTGTAGAGGTGAAATTCGTAGATATCGAGAGGAACACCGGTGGCGAAGGCGGCCTTCTGGACAGTGACTGACGCTGAGACACGAAAGCGTGGGGAGCAAACAGG
+
@@A?@@BB=ABACD>989???:@A=@-00<;<:895:AA9@:@??@AAAB=@:::A>@@987:BAA=BACBBAE;;;::;CB<BC::9;?CBCAE?AAAADC?A>?=7<==@BBAAABBB@A@D<@@>@@BB@C@CGBB?A?B?AAAA>;:9=@>@=AB@@;@>;;;BABBBBDBBDBC@CABBC?@?AB?BBA>A?BB>@=@>BBB6;;@@@DBBCC@AABAAACBBBBBDC>CB@C@ED8@@@@B=BBC@
@N9IO0:00830:06395
GACAGAGGAGCCAAGCGTTGTCCGGATTGACTGGGCGTAAAGCGCACGCAGGCGTGCTGCGCGTGGGGTGTGAAACTCTGGCCGCGTTAACGGCCAGGCGCCATCCCATACGGCGCACTTGAGCCGTGCAGAGGGCGGTGGAATTGCCGGTGTAGTGGTGAAATGCGTAGAGATCGGCAGGAACACCCAGGGGAAACCAGCCGCCTGGGCACGCGCTGACGCTGAGGTGCGAGAGCGTGGGGAGCGAACCGG
+
BCC;;;B=AAB=?=?ABA>ABB@B?BF=?@BCCC>@@@?@;A??@@550==:00/9==@@ABBBBED9BDD>=;)555557<.6666:A:AA<?9<949//)-756/,----(/55333-388=6;;><33333(3828:.4.45::7<7566BCCC?BBCC=;;;@@BBBBB;;;7:9<.4.4444(4;;;&44)4399<.445544)4449944494449955549<<;;;=?>;<<>>0@@@@?6?6>=
@N9IO0:00851:06376
TACGAAGGGGGCTAGCGTTGCTCGGAATCACTGGGCGTAAAGCGCACGTAGGCGGCTTTTTAAGTCAGGGGTGAAATCCTGGAGCTCAACTCCAGAACTGCCTTTGATACTGAGAAGCTTGAGTCCGGGAGAGGTGAGTGGAACTGCGAGTGTAGAGGTGAAATTCGTAGATATTCGGAGGAACACCAGTGGCGAAGGCGGCTCACTGGTCCATTACTGACGCTGAGGTGCGAAAGCGTGGGGAGCAAACAGG
+
DCDB@?ADDD5CCCC@@@@BCBBB?B@CCHBBBC>AAACL>BBCCB:=9CC@CC:B@<<<*A8AABCCDD9BBBB=BD?BB@AAABCF@BBB?B<<<>:9;@AC699@BA@??@@>BAD@BAAAB?AA=A???>BAAAAA8?:???BCB==<<<BBB?BCBD7>;>A::9;==<:>>=@@=A;>>>:;9<<6<=?<A=?@;>>>@>>>;>B?CB?BBA?@@??A?@@=@B@@@A:@@BBCCC8@:::B:@@A?
@N9IO0:00851:06381
TACGTAGGGTGCGAGCGTTAATCGGAATACTGGGCGTAAAGCGTGCGCAGGCGGTTTTGTAAGCCAGATGTGAAATCCCCGGGCTTAACCTGGGAATGGCATTTGGGACTGCAAGGCTGGAGTTTGGCAGAGGAGACTGGAATTCCTGGTGTAGCAGTGAAATGCGTAGATATCAGGAGGAATACCGATGGCGGAAGGCAGGTCTCTGGGACTGAAACTGACGCTCATGCACGAAAAGCGTGGG
+
CBBBBCCF>:9:DBBAAA@B?BBA@A-00<>>>3;9:DB<CBBAA:;:@@@BB<@@@8@CB?CC9;;B??>@A@9@???3?@9@=7;7;7;DD>B?AB??==?28:29AAAA?6;9;00*0::;3><@C899<??@BBB?B>A>A?BA986525275588=-227::9;;88888:4:A=@>AA@4=<;;5//(-(-(-/8388876::)/////;5;:9:7733338>8886222&27/03;;
@N9IO0:00855:06376
TACGGAGGGTGCAAGCGTTATCCGGATTCACTGGGTTTAAAGGGTGCGTAGGTGGGCTAGTAAGTCCGTGGTGAAATCTCCAAGCTTAACTTGGAAACTGCCGTGGATACTATTAGTCTTGAATATTGTGGAGGTAAGCGGAATATGTCATGTAGCGGTGAAATGCTTAGATATGACATAGAACACCGATAGCGAAGGCAGCTTGCTACACAATTATTGACACTGAGGCACGAAAGCGTGGGGATCAAACAGG
+
CCCC>BBE=BBBC@B@AA?BBC@C@AC?A@?99:/7<(73/8=4<CBCB@@=?EE>BBCBBB@BBC@CCC?BAAA>ABBC@C9;<@9=9=@<H@CC=@A@B65:=9=B@?@@A0;9A?A<@@?@@@59:>9<;2;?=:;:=@=B@;;;A@:::@@@?;?@>?9::9@=@@@A@;:;???;:::?>@;>?A;9:?@;@<@BABE>BCCDBBBBAF>BB:;<BCC@ABA=@@;;;;0:;99@<<0AA@BC;;::<
@N9IO0:00870:05769
AACGTAGGACGCAAACGTTATCCGGAATTACTGGGCGTAAAGGGCGCGCAGGCGGTTGGGTAAGTGAGGCATGAAAGCCCCATGGCTAAACCTGGGGAGGTTGTCTGATACTGCCCGACTAGAGTACGATAGAGGGGTGTAGAATTCCGCGTGTAGTGGTGAAATGCGTAGAGATGCGGAGGAATACCAGAGGCGAAGGCGGCACCCTGGATCGAAACTGACGCTGAGGCGCGAAAGCATGGGTAGCGAACGGG
+
:-;A@AB:CBBCCC>9:;@CCD?C?B;A;???@B=AAACD>BB>AAAA@@@?AA<@;@9594.4=A==:=B?;<<19?@@6@@@<@@@?:@>ACDD:::9:>A@AAABBABBBCB=;;;BB@@@@@ABBB<<9ADD;BBBB@A8:5:<@@AA@@AFCD@CCDD@BBAAAABB@@@@@A=@@?B?BCC@CBBB8B9;698??7?;;;0::49==9@@;ADCFGCCAA@B7;;BBBB=B???A@;@A@@@B?BCC>
@N9IO0:00873:05761
TACGGAGGATCCAAGCGTTATCCGGAATCATTGGGTTTAAAGGGTCCGTAGGCGGTTTAGTAAGTCAGTGGTGAAAGCCCATCGCTCAACGGTGGAACGGCCATTGATACTGCTAGACTTGAATTATTAGGAAGTAACTAGAATATGTAGTGTAGCGGTGAAATGCTTAGAGATTACATGGAATACCAATTGCGAAGGCAGGTTACTACTAATGGATTGACGTGATGGACGAAAAGCGTGGGTAGCGAACAGG
+
CCFD=;:7;BB4;7;;;B@CBB@C@B=??AA083(3;(33(3:088-3733-3@3@A;AACB5999778728:>>258A;?=?@?<<=9:718?<B>BB?C>AA@CBAA@?990:8...+--3830/)44.4.4449==<==<==<<<;:=>>>9598966?7><<;49>4448)/////)/)///)439055>>0504;:5:5:84444:)//2//)/9//48844.4:4444&4;:::<3595>>@>>@@<
@N9IO0:00884:05772
TACGTAGGGTGCAAGCGTTAATCGGAATACTGGGCGTAAAGCGTGCGCAGGCGGCTTTGCAAGACAGATGTGAAATCCCCGGGCTCAACCTGGGAACTGCATTTGTGACTGCATGGCTAGAGTGCGGCAGAGGGGGATGGAATTCCGCGTGTAGCAGTGAAATGCGTAGATATGCGGAGGAACACCGGATGGCGAACGGCAATCCCCCTGGGGCCTGCACTGACGCTCATGCACGAAAGCGTGGGGAGCAAACAGG
+
BBBBBCCC=;;;B?BBBC@B@BCB<@-0//>=>5@@AAE=CCCBCBCBDC?:;8;BA9@@@?@@A;;;@@@AAA<ACCD9AA<?@@A=@=AAA<B@EBBBCCD=BAAAAA@AAAA?A@@A?==?00,0000@?A@0A00,0,:29<??@999>@;;;CBBB:@A@;;;A;:95555.5/274///)/)/7739/4.44.44.44444$4444&4.44444:9888:8899888:444(48;<:==/5566?7>>C?
@N9IO0:00896:05777
TACGGAGGGTGCGAGCGTTGTCCGGATTTATTGGGTTTAAAGGGTGCGTAGGTGGCTGTTTAAGTCAGTGGTGAAATACAGCCGCTCAACGGTTGAGGTGCCATTGATACTGAATAGCTTGAAATAATTGGAGGCTGCCGGAATGGATGGTGTAGCGGTGAAATGCATAGATATCATCCAGAACACCGATTGCGAAGGCAGGTGGCTACGATTTATTTGACACTGAGGCACGAAAGCATGGGGAGCAAACAGG
+
BBCC@AAB:::9@;;:BB>BBC@C?@@@;@B?BB>BH>??9@=9>??BBAA>;:8:A@@D<@=@BBBCDC@ACBC=BBAAAC>AAA@@?::39:=9:7:AA?AA>AAACCBCA@????@5;:9-0>6:6<600)/0/37<9B@BC?ABA@CBA955@9@;9:5:A@@ABA@@AA@@@C?BAB@BAA=@@A6::A@=A?ABB>??=?AABBBBA99::.87;<<9:00*00<>?<8>@99999-:BACB<;;;5
@N9IO0:00903:05785
TACAGAGGGTGCGAGCGTTAATCGGAATTACTGGGCGTAAAGCGCACGTAGGTGGTCTGTTAAGTCGGATGTGAAATCCCCGGGCTCAACCTGGGAATGGCATTCGATACTGGCGGGCTAGAGTCTGGTAGAGGGTGGTGGAATTCCAGGTGTAGCGGTGAAATGCGTAGATATCTGGAGGAACATCAGTGGCGAAGGCGGCCACCTGGACCGAGACTGACACTGAGGTGCGAAAGCGTGGGGAGCAAACAGG
+
ABB999@B=@B???=7871859@B>B6;6;@@?@;@@AA@<A99:CA@@BB?BB@ABBAB?C?BBBB@B:::FFF>BCCC;CC>BAADBG@CCD=B@BC@CCCAC@AACBBB?BBA<A@;;:@@@AC?BBCCCC>@><>A>B>B?A?BA=??BBBAA<@>@@;@@@@@??A?A@@AA=<<8<8>::==:::8=BB5858=7<7==7::6:@6<8=@???98799:8<458<7:7-5::2222&28;7818>98
@N9IO0:00906:05785
TACAGAGGCCTCGAGCGTTAGGCGGAATCACTGGGCTTAAAGCGTGTGTAGGTGGATGCCTAAGTACCTTGTGAAATCCCACGGCTTAACTGTGGAACTGCTTGGTATACTGGGTGTCTTGAGCCACTCAGGGGCTACCGGAACAAACGGTGGAGCGGTGAAATGCGTAGATATCGTTTGGAACGCCAATGGTGAAAACAGGTAGCTGGGGGTGTGCTGACACTGAGACACGAAAGCCAGGGGAGCGAACGG
+
BAA;;;;4:<AABBB;<;;AB?BC:>666@CABB>BB?BB>AADCBAABCB;@@=@ABB@BB<@@@@7A?=A@BE6CBB<BA?6AC>B=@B?66159=;;<@;?:=<==>@>>7>><<@4494713<9:=?BB6B=993:8<8993.79<@@7AA??9?@AA;?@BC@@@B;::??>=9>:<7@??:C@BB@BBBCC8BBB@CDA?@??>?0>@@AA>955>;>@@@A@AA@B@:@@>@@DD9AA@<>;::9
@N9IO0:00907:05795
TACGTAGGTGGCAAGCGTTGTCCGGATTTATTGGGTTTAAAGGGTGCGTAGGTGGCCCTGTAAGTCAGTGGTGAAATATCTCAGCTTAACTGAGAGGGTGCCATTGATACTGCAGGGCTTGAGTACAGATGAGGTAGGCGGAATTGACGGTGTAGCGGTGAAATGCATAGATATCGTCAAGAACACCGATAGCGAAGGCAGCTTACCAAGCTGTAACTGACACTGAGGCACGAAAGTGTGGGGATCAAACAGG
+
AB?@@@@=::6;B?CBAA8;;D@C@CCC=BB6;;.;D)993:=878:@<<=9;;5;A<ACDC@AA@BBBE@DDDD=BBCCCBBBBB<@=@@@@;?@@:@BB8;@7>ABB;;;B@@@;@@?B??@BAA??@@:908::6:A>A@C?CB;B@BCBBBAA>ABBC>BABBBCBBBBB>????6;?:@?@;@@B@@@BA;?;<<<;;6::*0+////7;67<99:><;;;<6;<=999,9??9988*8@>@A=9993
@N9IO0:00910:05791
TACGTAGGGGGCAAGCGTTATCCGGATTTACTGGGTGTAAAGGGAGCGTAGACGGCAGCACAAGTCTGAAGTGAAAGCCCGGGGCTCAACCCCGGAATGGCTTTGGAAACTGTGCAGCTAGAGTACCGGAGGGGTAAGCGGAATTCCTAGTGTAGCGGTGAAATGCGTAGATATTAGGAGGAACACCAGTGGCGAAGGCGGCTTACTGGACGGTAACTGACGTTGAGGCTCGAAAGCGTGGGGAGCAAACAGG
+
BBBAABBDED3AA?ABBCAABB?B?AAB<@@ABD>@AABD0;;09/////7:::8<==@BBB?;;;BBB?CBA@?6@AA0;;;.;B@@<?DD8C@B>BA;@@<6@?CC=BBBBA;;;ABAABAAA@<?<;;;;.:;9>AA=@6:4:499=?@??@BD@CCCC>BBB@@@BBB@?=@C=@A?B?BAB@B:99=>;:9;;00)/83888848;;433.35577//(///(/8//33(4889444&4<<=<6<?A;
@N9IO0:00911:05772
TACGGAGGGTGCAAGCGTTATCCGGATTCACTGGGTTTAAAGGGAGCGTAGGTGGACTTTTAAGTCAGTGGTGAAATCTCTGGGCTTAACCCGGAAACTGCCATTGATACTATTAGTCTTGAATTCTCTGGAGGTAAGCGGAATATGTCATGTAGCGGTGAAATGCTTAGATATGACATAGAACACCCATTGCGAAGGCAGCTTACTACGGAGACATTGACACTGAGGCTCGAAAGCGTGGGGATCAAACAGG
+
DAAA>;::,9:A<:@=BB@CBC7<59>8<;;;;<6<;*33(38(44:<<AB@DB?@@@AA7A=AABBCAA?ACCE?CCHCCCC6998;8AC6B>A@<@@AA?CC<@@@@CCBD?BBBBB>AB?A>B@@;;5;;5<A6;;B@C?BB;;;BB<<;BBBB@BCCJ>AACB?BBA@@:999::9==3====5=>24999293<::>@;@>?>>?9?ABAAA=??A@AAA::5:@@@>@9?9::ADD;AAACC=@;;5
@N9IO0:00877:05825
GACAGAGGGGGCAAGCGTTGCTCGGAATCACTGGGCGTAAAGGGCGCGTAGGCGGGATGGCAAGTCGGTCGTGAAATCCCTTGGCTCAACTGAGGGGAGTCGGCCGATACTGCTGTTCTTGAGGGATGCAGAGGAGACTGGAATTCCCGGTGTAGCGGTGAAATGTGTAGAGATCGGGAGGAACACCGGTGGCGAAGGCGGGTCTCTGGGCATCTCCTGACGCTGAGGCGCGAAAGCGTGGGGAGCAAAC
+
ABBAA@>>>>,AA>BBABADCBBC?C@DCCBBBB>BCEEE=BB=@@99;CC?BBC;@;;7<@;@@@@<@@@??AA<ADD<B<?<?9746<>?7888&/99//*/5>@?A@A@@@AA<?@;?@@@9@BCBBBBB?BBBB@@=@=A@@@7=:<;;<@<@9A===6<>A;;:@@@BCCBC=BC@C:CBE@F@DC@CCC@CABB@<<@;@@BB=@@@BAA6:;@@A@CBBB>BA@;00+000/777+9//6>45
@N9IO0:00895:05836
TACGTAGGGTGCAAGCGTTAATCGGAATTACTGGGCGTAAAGCGTGCGCAGGCGGTTGTGCAAGACAGGTGTGAAATCCCCGGGCTTAACCTGGGAACTGCACTTGTGACTGCACAGCTGGAGTACGGCAGAGGGGGATGGAATTCCGCGTGTAGCAGTGAAATGCGTAGATATGCGGAGGAACACCGATGGCGAAGGCAGTCCCCTGGGCCTGTACTGACGCTCATGCACGAAAGCGTGGGGAGCAAACAGG
+
BBBCBCCC=9:9@;@A<>8>:@00+0+0)9@@BD>AAABB<BACBFAAACCABB?B@CBBBE@CBBAB?A???DD=BBBB6??8??;?<?AFCC=C?BBB???A8C=CCB>>>BB=>>AB4>=;BBA?BBAAAFDD3ABB?B395949:A???ABBAAACCD>BBCBBA@@?<><?A;??>A>@@??B@@A@CBB?B6;948888+444)439<@@0//////<<<<>A;;?993;?AACDF;;;;CE?@@@>
@N9IO0:00898:05849
TACGAAGGATCCAAGCGTTGTCCGGATTTACTGGGTTTAAAGGGTGCGTAGGCGGACTTTTAAGTCAGTGGTGAAAGCTTGCAGCTTAACTGTAAAATTGCCATTGAAACTGAAAGTCTCGAGTGTGGTTGAGGTAACTGGAATATATCATGTAGCGGTGAAATGCTTAGATATGATATAGAACACCAATTGCGAAGGCAGGTTACTGAGCCACAACTGACGCTGAGGCACGAAAGCGTGGGGATCAAACAGG
+
@?@;:4;5;;925.5@@A?ABC=@=?BC=CCBBD>DC8::79=:>?@B@AA=;;5;;;;;.;9@@AABBA>A@@:)59>8;797995:7<<77944&42:47:<4>BC<B???C=@::;AA999?7929:=:90595:<@8??A???A?@@B;;;@?5;9=959:=>9>@@@B;;:?@=444.4/7)/)/3///4.4.444.47::<B554.444.44459;=<<;;7;B;>?@49;@;;;;.<:4>@8:955
@N9IO0:00905:05848
TACGTAGGGTGCGAGCGTTAATCGGAATTACTGGGCGTAAAGTGTGCGCAGGTGGCCTCGCAAGTCGAGTGTGAAATCCCCGGGCTTAACTTGGGAATTGCGCTCGAAACTACGAGGCTCGAGTGTGGCAGAGGGAGGTGGAATTCCACGTGTAGCGGTGAAATGCGTAGAGATGTGGAGGAACACCAATGGCGAAGGCAGCCTCCTGGGCCAACACTGACGCTCATGCACGAAAGCGTGGGGAGCAAACAGG
+
CCCCCCCC<ABACBBCCC@C@CBB@CAC@CBBBA>ABCCD;;9@@CBB@;;800,02;7:?B>AABAA@?@@@@@9????6@A9A?<?<>A>AA=B?C?BBBBB@B>=6?@ABB994:@@A998?@@<???AAD>AA>AA@F@B@B@BB;55::<=>:>CCB>CDE====><666=>2559<7:::-4.4:5:45047=940)//)/--(-(/+/9777<8::A@?@@?A@:44)4A@@ABB:@AACE>BAA=
@N9IO0:00907:05843
TACGAAGGGTGCAAGCGTTACTCGGAATTACTGGGCGTAAAGCGTGCGTAGGTGGTTGTTTAAGTCTGTTGTGAAAGCCCTGGGCTCAACCTGGGAATTGCAGTGGATACTGGACGACTAGAGTGTGGTAGAGGGTAGTGGAATTCCTGGTGTAGCAGTGAAATGCGTAGAGATCAGGAGGAACATCCATGGCGAAGGCAGCTACCTGGACCAACACTGACACTGAGGCACGAAAGCGTGGGGAGCAAACAGG
+
BBB;:4;;0;AAB?B:;;?CCBBA9A6:39>=<=9:9:DD6;;@@BAA@AA>;;7;>ACB=CACCCCCK@BBBBD<AA<4@A>269CC:B:CC>6B:B7;ABAAC?CCC000@AA0/0@@A?@?=;<2:?@>@?6?<>;9097B?C@CCACECBB;9:BBBD?:;;@@BBBAAA@?<5>@@A>AACC@BBB?@?@=@?A??AA::59A9??<A=ABA???BBFC<;;5;C;<;B=B;;;CCC<CCCKI>AAA@
@N9IO0:00909:05835
TACAGAGGTTGCAAGCGTTAATCGGAATTACTGGGCGTAAAGCGCGCGTAGGTGGCAACTTAAGTCGGGTGTGAAATCCCTGGGCTTAAACCTAGGAATTGCATTCGATACTGGGTTGCTTGAGTTTGGTAGAGGAGAGTGGAATTCCCGGTGTAGCGGTGAAATGCGTAGATATCGGGAGGAACATCAGTGGCGAAGGCGGCTCTCTGGACTAAAAACTGACACTGAGGCGCGACAGCGTGGGGATCAAACAGG
+
B;9:9;A<A5::=:<899499<><<?;?<AB@@@8?B;;;0;;;;:;;;;A;;:25>599496;;>@B<:;6;:@3;@@;@BC;CC5<;)54955.57;4>;5;>;9;445::>2>059565:>9@3?8;;BAB?BB@@@@:A>A5;;0;>CCCABBB@CCCC<BBAAAACCECB@@?/;:8>8:;9@@5557<93034996;:=444827933333$3;788:8;8@@:@?=?>@:99BBCCD:>>=@?6>@>;
@N9IO0:00869:05872
TACGGAGGGTGCGAGCGTTGTCCGGAATCACTGGGCGTAAAGGGCGCGTAGGCGGTTCGTTAAGTCGTTGGTGAAATCCCGGGGCTCAACTCCGGGGCGGCCGACGAGACTGGCGGGCTCGAGCACGGTAGAGGCAGATGGAATTCCCGGTGTAGCGGTGGAATGCGTAGATATCGGGAAGAACACCAGTGGCGAAGGCGTTCTGCTGGGCCGTTGCTGACGCTGAGGCGCGACAGCGTGGGGAGCAAACAGG
+
BBCC@BCC>BB@CBB;;;@BCCFMAH?AACDCGG>AAACE?II>BB@A@BA?BA=A?CBB@CACCCFD@B=A::97;BE;ABA7?=@:7;;<8?@@6@@<@=A?BCBBBAAA?AAA999:987??8947??8:2970<=>*0)06<</969=>==@@=@A=@<@@???@@?999@@@8@?BB?BBB=ABBB?BDLAC@CHH@BCDBAAA<B?BB?BBA:::@@=:::=@@@:::@@CBCBCC9CBBBB=;;;;
@N9IO0:00871:05885
TACGGAGGGTGCAAGCGTTAATCGGAATTACTGGGCGTAAAGCGCACGCAGGTGGCTGAGTCAGTCGATTGTGAAAGCCCTGGGCTTAACCTGGGAATTGCAGTCGATACTACTCAGCTAGAGTATGGGAGAGGGTAGTGGAATTCCCGGTGTAGCGGTGAAATGCGTAGATATCGGGAGGAACATCAGTGGCGAAGGCGGCTACCTGGCCCAATACTGACACTCAGGTGCGACAGCGTGGGGAGCAAACAGG
+
BBBB?BAA;@@@B?BAA@?A6;:B9?6:49@?>@;@@@@A<A;:;B@@@@@=;;6;>?AABB@@@BBBB7<@>@A8AAA49;606;9C@C@FCC?C?C69;669=>;BB@@@CBA@@@@:555;AA<>8;??BC;@?;;A8;9=:C>5B?BAA@@::5:::=6BBBBBABA@??8;;5BB?B:CB@;>>:>066<9>:==:@:>@05303:1:7;<;:::????>AA;<<//----//88;;/:B==>6===7
@N9IO0:00878:05864
TACGTAGGGTGCGAGCGTTAATCGGAATACTGGGCGTAAAGCGTGCGCAGGCGGTTTTGTAAGCCAGATGTGAAATCCCCGGGCTTAACCTGGGAATGGCATTTGGGACTGCAAGGCTTGAGTGCGGCAGAGGAGACTGGAATTCCTGGTGTAGCAGTGAAATGCGTAGATATCAGGAGGAATACCGATGGCGAAGGCAGGTCTCTGGGCTGACACTGACGCTCATGCACGAAAGCGTGGGGAGCAAACAGG
+
>=?;::;;,95956>>ICAC@CA>9A+0/://0,9;>CF>CCCB@@ADCC?BC=@@@7@BC?BB@CCBBAAA;?5ABCC:CB<AA482737=<3??<<6=:::)93(3;;7;?5:49=283::<;=7;?>>?<@=<<;;5;360946<0229><:@?===C3;:;8:=A>9::7<<5;;5;<ABB==?;;68764>.5574;<6526=0558799?@=<<;855966<==>==3;::6577'5666;06333
@N9IO0:00904:05891
TACAGGGGGGGCAAGCGTTGTTCGGAATTACTGGGCGTAAAGGGCTCGTAGGCGGCCAACTAAGTCACACGTGAAATCCCCAGGCTTAACCTGGGAACTGCGTGTGATACTGGATGGCTTGAATTCGGGAGAGGGATGCAGAATTCCAGGTGTAGCGGTGAAATGCGTAGATATCTGGAGGAATACCGGTGGCGAAGGCGGCATCCTGGACCGACAGTTGACGCTGAGGAGCGAAAAGCTAGGGGAGCAA
+
DC@@@CDDCC#BCAF999;>B>BB<A?B?AAADG?CBBBE?EE?BB;;599756168B4;<?;?A?@@BBBBCCD>AA@@700*0>6;9>?B?A9A387339889:?<<999:=>@<::2999?:@BB;A@>>@8@@BB>>B=B7929@:CC@@@8:4;AA@<A@@@@BBAABB;;949A>A?CBC?A<?@<=<<:>:?@9AAA<4::7;95//////)///899944.444::::.8////;;.<///;
@N9IO0:00907:05884
TACGTAGGGTGCGAGCGTTAATCGGAATTACTGGGCGTAAAGTGTGCGCAGGTGGCCGCGCATGTCGAGTGTGAAATCCCCGGGCTTAACTTGGGAATTGCGCTCGAAACTACGTGGCTCGAGTGTGGCAGAGGAAGGTGGAATTCCAGGTGTAGCGGTGAAATGCGTAGAGATCTGGAGGAACACCGATGGCGAAGGCAGCCTTCTGGGCCAACACTGACGCTCATGCACGAAAGCGTGGGGAGCAAACAGG
+
BBACBBBB=?@>@AAAAA?C?BBC@CAD@CCCCC<9;;BB<BAAABBBACB@@@=@<AB:;:;:;A<B@@?>444)4444&4<2;<9<58:588082:29;8745CCD=BBBA???=AB???@?A@@=:98BA=@5:500(/4=495682777733347394(488@=CBBCC@;;<5997<166@8<@CC9B=>:B?BC::69=996@7C<C@CDBABB000/09555<@==A<A::;BBB7;;;BE>BBA>
@N9IO0:00876:05916
TACGTAGGGTGCGAGCGTTAATCGGAATACTGGGCGTAAAGCGTGCGCAGGCGGTGATGTAAGACAGATGTGAAATCCCCGGGCTTAACCTGGGAACTGCATTTGTGACTGCATCGCTGGAGTGCGGCAGAGGGGGATGGAATTCCGCGTGTAGCAGTGAAATGCGTAGATATGCGGAGGAACACCGATGGCGAAGGCAATCCCCTGGGCCTGCACTGACGCTCATGCACGAAAGCGTGGGGAGCAAACAGG
+
CCBBBCCF>@@@CAAAAA=@=ABC<C7;99??@;;:;CF=C;;;;;C@::4;;4;?AA@@@<@@A@@?BBCBBB=AAAA9AD=BC@B@B?BAA;A<@;;;AAC=BBBCAAACBBDDCBB=??BECC@BBBBAAAA0<;;?D?C@CADCBB;==BCCBBAHMGABABBBBBBBBA@@@AA>A?BBB7;;@@=@BB@C=<;9:ACC6BAA<A=@@BBBDDC9899987?<<988=7=???BCC6????@9????
@N9IO0:00893:05952
TACGTAGGGTGCGAGCGTTAATCGGAATACTGGGCGTAAAGCGTGCGCAGGTGGTTCGCTAAGACAGATGTGAAATCCCCGGGCTCAACCTGGGAACTGCGTTTGTGACTGGCGGGCTAGAGTGCGGAAGAGGGAGGTGGAATTCCACGTGTAGCAGTGAAATGCGTAGAGATGTGGAGGAACACCGATGGCGAAGGCAGCCTCCTGGTCTAGCACTGACGCTCATGCACGAAAGCGTGGGGAGCAAACAGG
+
BBBDCABB=:;9DDCABB@C?B@<8<+00>>>>8A@@BB<BBABBCCDAA?AB?B?CBAACBDBBBD@@@@AAA;;;::.;;,9444.43333(34:<=??@A;AB<;:>?9:9:(7?98345::A:?:?79:/99;?@8?:;8=4>;?<<8@?@AABBBB>CAA?@??BBAAAAA=A@>A>:::=A@AB>ABBAD9::A??@A<;;5;;;;@@@ABBB<:;BBB@@A@A;;;0;AAACCC9ABBCC=CCB?
@N9IO0:00906:05945
TACGGGGGGGGCAAGCGTTGTTCGGAATTACTGGGCGTAAAGGGCGCGTAGGCGGCTCTTCAAGTCAGCCGTGAAATCTCCGGGCTTAACCTGGAAGGGTCGGTTGATACTGTCGAGCTAGAGTGTGGAAGAGGCAACTGGAATTCCGTGTGTAGCGGTGAAATGCGTAGATATACGGAGGAACACCTGCGGCGAAGGCGGGTTGCTGGGCCAAACACTGACGCTGAGGCGCGAAAGCTAGGGGAGCAAACGGG
+
>=9:9:9:9:":@=AABB?BC@BC@C@F?BACCC=BBBDD?CC<BCBBBBD?;;8;A@??BA6;;@@@A@CB??>99;;A?BC>BB?A<@6;93>9=@;=>><:5:559ACB:;;B==ABA@;;;@C>B<??=8::04>A=C9:9:?CAABBA???A>@@AC>:9:AAA?A87:A??<67,8197;:=;::4:97+238AA6:8:>>BA;A188'575565;77;;;<077:>AB:@BABAA@6@A???8??@5
@N9IO0:00908:05955
TACGGAGGGTGCAAGCGTTATCCGGATTCACTGGGTTTAAAGGGTGCGTAGGTGGGCAGGTAAGTCAGTGGTGAAATCTCCGGGCTTAACCCGGAAACTGCCATTGATACTATTTGTCTTGAATACTGTGGAGGTCAGCGGAATATGTCATGTAGCGGTGAAATGCTTAGATATGACATAGAACACCAATTGCGAAGGCAGCTGGCTACACAAATATTGACACTGAGGCACGAAAAGCGTGGGGATCAAACAG
+
BB@=<;;;.55B>9>><@6;AB=B?AD@BABBBA6==.9:-:;5495<<@?<???8@;;4:B=@;BB<;;:ABB@=@A9=4==,55;?5:<0504<2;449.4439444=;<<<(////+//6<000//:3::7?@977A8<68937347<@93333,/===50/0:*738;=;?>9@@@@@;>9939<@>A@>?;>:@A@@=;5;/0/666;17>:488:;==:--(---0000&0333999+737/8/559
@N9IO0:00865:05978
TACGGAGGGTGCAAGCGTTGTTCGGAATTACTGGGCGTAAAGCGCGTGCAGGCGGCCGATTAAGTCCGGTGTGAAAGCCCGGGGCTCACCCCCCGGAAGTGCGCCTGGAAACTGATCGGCTAGAGTACGGGAGAGGGAAGCGGAATTCCGTGGTGTAGCGGTGAAATGCGTAGATATCAGGAGGAACACCGGCGGCGAAGGCGGCTTCCTGGACCGATACTGACGCTGAGACGCGAAAGCGTGGGGAGCAAACAGG
+
@A;;7;BB;B@;:4;A<;5;945:59-7-3@999.9A9;:.488>4;;===;00*0)0<7)955=@4:49=?=;=4<@@,:;:-5?000;>;>#0)/585.-00)//)//)/7;;@;;54:999=:>:=;3>>?@B<B?BB@;@+/)/)//616;;9:9:49333(3>988;>?>;88882<<.4.4:@3=:9924><-7-77177-7-3:7<<9>:555944449:@@:;:988=<88:99999*4=999,949:
@N9IO0:00887:05972
TACAGAGGGTGCGAGCGTTGTCCGGAATCACTGGGCGTAAAGGGCGCGTAGGTGGCTTGGTAAGCGTGTGGTGAAAGTCCGGGGCTCAACCCCGGATCTGCCGTGCGAACTGCTGACTCGAGCATTGTAGAGGCAGGTGGAATTTCGGGTGTAGCGGTGGAATGCGTAGATATCCGAAAGAACACCAGTGGCGAAGGCGGCCTGCTGGGCAATTGCTGACACTGAGGCGCGACAGCGTGGGGAGCAAAC
+
BBBBAAAA<BBAB???B?<??@;@=A=@@MMDCC>???BD=BB=BCA@@@C?CC@AA>@>?@<A@????@=A@AA6;;@@DIE;CAAA@DDF;F?@;;;;;>B@@A;;5;;@;;;;<99965666=BBBB@A=;:9?BC?C7;96:@B=AAAAA;0+0<+/)/:=>;A@=00/:6::;59;55558<;997://*/)//)/14448<80>A5:4:D;;;;A??A;;5;??;;9=A?:;<<</553::28
@N9IO0:00887:06008
TACGAAGGGGGCTAGCGTTGTTCGGAATTACTGGGCGTAAAGCGCACGTAGGCGGACTATTAAGTCAGGGGTGAAATCCCGGGGCTCAACCCCGGAACTGCCTTTGATACTGGTAGTCTCGAGTCCGAAGAGGTGAGTGGAATTCCGAGTGTAGAGGTGAAATTCGTAGATATTCGGAGGGAACACCAGTGGCGAAGGCGGGCTCCACTGGTGCCCGGGTTATGGACGCTGAGGTGGCGAAAAGCGTGGGGAGCAA
+
@?B;;5;;;;*4555>B@?CC>@;6@2;.9=::;.;9;@A8ABCCBCBC;;7;B>ACA<;8;ACCC@@@@3;:;?6999)4;;+56<>9===+6165::@@8BC<@@@BB@@<?@:9:><<=943-33589:9==>=884849171788333:::;8:::=3;.33/6////60663///(/(/66068:<4///(.(---'--.(.668(*,,2,26',(,-2(44<=>;995//)/////&/:<:<<</;9:::
@N9IO0:00892:06002
TACGGAGGGTGCAAGCGTTATCCGGATTCACTGGGTTTAAAGGGAGCGCAGGCGGATTGGTAAGTCAGTGGTGAAAGGCTCAAGCTTAACTTGGGAACTGCCGTTGATACTATCAGTCTTGAATATTGTTGAGGTTTGCGGAATGGGTCATGTAGCGGTGAAATGCATAGATATGACCCGGAACACCAATTGCGAAGGCAGCAGGCTAAACAAAGATTGACGCTGAGGCTCGAAAGCGTGGGGATCAAACAGG
+
CCCD@CCC>CDCG@CBBB@CBBADAAA>ABA@AA=A@-;9,9;5::;@@BC?CC@CDAC@BB?AAABA@@>ABBE?C@ABBC?BBB=?=@B@CC?C?BBCD@CC@BBCCCCCCCABACB6;;<@??=@A@AAB>AC<@AC?C?@@@;;::BCAAABB?BBBC>AAAB???@AA:::@?8@?A?BCC@D<@7;;;93:59==>;;5:A??8@AB=AAA?BBA@@@@::6:@@ABB=?==::::-99;?B=;;;@
@N9IO0:00897:05974
TACAGAGGTCTCAAGCGTTGTTCGGATTTATTGGGCGTAAAGGGTGCGTAGGCGGCAGAGTAAGTTAGGCGTGAAATGCTAAAGCTCAACTTTGGCACTGCGCTTGATACTGCTTTGCTCGAGTGCTAGAGAAGAAGCTGGAATTTACGGTGTAGCAGTGAAATGCGTAGATATCGTAAGGAACGCCAGTGGCGAAAGCGAGCTTCTAGATAGTTACTGACGCTGAGGCACGAAAGCTGGGGGAGCAAACGGG
+
GCC9::@=ACCCC>B;;;=AB@EF@BBC=AA@CG?CCCIM>AA>ACBBBBB?BC@CCCCBBB@BB?AA<ABB@AB<999BDD<@@BBC@BCC>C@AAAAA??994;BBBCBB<;;0<;@@AAB@@@BBBBBC@DC@BA;;7;5;E9B@A<@AAAABABCDCJ?G=;;CBBA@@@;;;;4:<@=AA?=?A==:?:::-9=?@ABC?AABBCB@??=??BA@AA:;;;;5;;;<;;0;@@@@AA2ACBCB=@??9
@N9IO0:00904:06008
TACGAAGGGTGCAAACGTTGCTCGGAATCATTGGGCGTAAAGCGCACGTAGGCGGCTTCGCAAGTCGGATGTGAAATCCCTAGGCTCAACCAAGGACGTGCATCCGAAACTGCAGAGCTTGAGTACAGAAGAGGATCGCGGAATTCCCGGTGTAGAGGTGAAATTCGTAGATATCGGGAGGAACACCAGTGGCGAAGGCGGCGATCTGGGCTGATACTGACGCTGAGGTGCGAAAGCGTGGGGAGCAAACAGG
+
AAA@?;@C>BBBBB>BCC@CBBBCFC<AA@@:@B4A@@BA5:9:;ABBB??<9:04=7@ABB>A@@@=@@AADDC>CCE=@A@?A>CF<CACAC@CAA:9:??@?BDC<AA@@@A?@@B<@?A@@?AAB7:;B?BBCCBC?B@B?CE?FACCCGCCC@FCCE?C@DCCCCCBCC@@<2:;5;0;BC=BBA@<@@@<@?;:8;BBBCDCC?CBCCICCCCCBABBAAA??@?993(4<??ABB6B?@@D?BAA>
@N9IO0:00909:06002
TACAGAGGGTGCGAGCGTTGTCCGGAATCACTGGGCGTAAAGGGCGCGTAGGTGGCTTGGTAAGCGTGTGGTGAAAGTCCGGGGCTCAACCCCGGATCTGCCGTGCGAACTGCCGACTCGAGCATTGTAGAGGCAGGTGGAATTTCGGGTGTAGCGGTGGAATGCGTAGATAATCCGAAAGAACACCGGTGGCGAAAGGCGGCCTGCTGGGCAATTGCTGACACTGAGGCGCGACGAGCGTGGGGAGCAAACAG
+
BBBBBBBC>BCBAAA;;;<AAA?B@C@CCCBBAA9:9;;@8@B>AABBBBA>::4;A<@<@C?BBCAAAB@BAAB;@@A?BCC;CBA@2:9:*;>?;;;::<B?@@AB7;;AA5;<969999669=A<>@00+07727:6:6<<4:?>64;444/9)//)/169:B@9945906>:>>?7::5;950/7;@*0///)/277)4.44898>4:;7;055:::549@?:;4:?@00000:://333&3338<3;:>
@N9IO0:00890:06038
TACGGGGGGGGCAAGCGTTGTTCGGATTTACTGGGCGTAAAGGGAGCGTAGGCTGTCGGTCAAGTCCGGTGTGAAACCCTTACCGCTTACCGGAAGGACGGCACTGGATACTGGCCGGCTAGAGTGGGGTAGAGGCAAGCGGAATTCCTGGTGTAGCGGTGGAATGTGCAGATATCAGGAAGAACATCTGTGGCGAAGGCGGCTTGCTGGGCCCTTACTGACGCTGAGGCTCGAAAGCGTGGGGAGCAAACGGG
+
A?::9;:;:;";B>BAAA?BJACB?AAB=BCCBB>BBCCG?CI>CBCCDCC?A@CBBA<B@@<@AA?B?BCCACD>CC=C@CC?BBFACC?CBC@C@BBA>BBBAB?BBBBCC@D@B@BBBAAABABA6==@9949B;@@C@C@C@F@BC@BCBCBBB@CD@CACCBBB@@@@@@BBC>A>AC>AACCCCBA=@@@=A?CC@CF@BB@@@;@C=C@CCCDBBBA?<9939:;===6?@?@BEK9BBABDGDCD=
@N9IO0:00903:06049
CACGGGGGGAGCAAGCGTTGTTCGGAATCACTGGGCGTAAAGGGCGTGTAGGCGGTCAGGTAAGTGAGACGTGAAATGCCTCGGCTCACCCGAGGAGCGGCGTCTCATACTGCTTGGCTTGAGTACGGGAGAGGATGTGGGAATTCCTGGTGTAGCGGTGAAATGCGTAGATATCAGGAGGAACACCGGTGGCGAAGGCGCACATCTGGCCCGATACTGACGCTGAGGCGCGAAAGCTAGGGGAGCAAACGGG
+
?ABBBBBB);;;I:FA@A@BFACC:CADCCBBBJ?BBBCF>CC>CECBBBBABB?BBCC@CC:CBBBBBAC??>>30/0)/7;2=?@@;>6@A@@CCC>:<==CCDB?>CC=C@;>:>B699<@@ABA<;><B;@@A=?=4>8?8<9;A<;<:::<A<?9;;5;@A@ACAA:::>@:4::=A=???=@<@?=A9;6;=AACBBBBBBC<@@9@@?@@@AA@AB?9989=;;??A8?@BABCD;CCCBC>CDE=
@N9IO0:00910:06026
TACAGAGGGTGCGAGCGTTAATCGGAATTACTGGGCGTAAAGCGTGCGTAGACGGTTATTTAAGTCGGGTGTGAAAGCCCCGGGCTCAACCTGGGAATTGCATTCGAGACTGAATAGCTAGGGTACGGTAGAGGGAAGCGGAATTTCCGGTGTAGCGGTGAAATGCGTAGATATCGGAAGGAACATCAGTGGCGAAAGCGGCTTCCTGGACCAGTACCGACGTTCAGGCACGAAAGCGTGGGGAGCAAACAGG
+
BBBDCBCC>@A?A@@@@A?B@BBDAD<;9;A?>?<?@ADC798?9:8CC?@@??<??@@@:@<ABBEG=CBBB@C399??5?C>B???@B?BCA<A<@=@ABB?BCAA@BBAB@BBBCCBDC>;;;D@CCCBBB<B=AAC=A5<;7;>C@;;;BBAA>@@AC>CCCBBBCCCC@?@>A=A?A@BCCC@@@@?BACC=???9??;??AA=AA7::AAA?BDCAA=A@@=AACCCC>999ABBB:BAAAB=BAA4
@N9IO0:00867:06060
TACGAAGGGGGCTAGCGTTGTTCGGAATCATTGGGCGTAAAGGGCGCGTAGGCGGTTCCGCAAGTCGGGGCGTGAAAGCCCTGGGCTTAACCCAGGAATTGCGTTCGAAACTGCGGGGCTAGAGGCCGGGAGAGGAGAGTGGAATTCCCAGTGTAGAGGTGAAATTCGTAGATATTGGGAAGAACACCGGTGGCGAAGGCGGCTCTCTGGACCGGTTCTGGACGCTGAGG
+
BA?;;5;:;:*9@@;@JJ?BBAAA?@@DBCB@G@497733(391338;;@@@BC@B?A=@9:38=3333&388344(44:2:;;6<>;B@CD<@@=@<@>B;;:>999@8>==9;::*99>?AA4;6:@8>?@@49:???@=?4:49?6?=987<<;><@@@B<B6:9:>@?@AB?AG6;6;9>>@@=@;@@2734036;;-434444<7<;8;69)///)/93349995
@N9IO0:00873:06061
GACGAAGGACCCGAGCGTTATCCGGATTCATTGGGTTTAAAGGGTGCGTAGGCGGACTGATAAGTCAGTGGTGAAATCTCCAGGCTTAACTTGGAAACTGCCATTGATACTGTCAGTCTTGAATCTGGCTGATGTGGGCGGAATATGACATGTAGCGGTGAAAATGCTTAGATATGTCATAGAACACCGATTGCGAAGGCAGCTCACAAAACCAGTATTGACGCTGAGGCACGAAAGTGCGGGGATCAAACAGG
+
=?=5929.9::)55=59;>B@A=A29:3556:@@6@@073(39189:<<DB@BB?BCCABBB<@?A:;::7;CCC>C@@@?==*00)/)/;494<>5=@<B@BB?@>00/999:?;:AB?>@=999<2;<8889333(33,31789:888<;;:877333333&388;3322555665888551:9949997;888-3,3888833399:+:7:333=/378<869..(---/9:+//;;;=>1>:87:298;:
@N9IO0:00874:06108
TACGGAGGGAGCTAGCGTTGTTCGGAATTACTGGGCGTAAAGCGCGCGTAGGCGGCTTTGTAAGTTAGAGGTGAAAGCCCGGGGCTCAACTCCGGAACTGCCTTTAAGACTGCATCGCTAGAATCCAGGAGAGGTGAGTGGAATTCCGAGTGTAGAGGTGAAATTCGTAGATATTCGGAAGAACACCAGTGGCGAAGGCGGCTCACTGGACTGGTATTGACGCTGAGGTGCGAAAGCGTGGGGAGCAAACAGG
+
BB;;80@@60/0<055?;:?B>9<;;GD=BC;;;09B>@@,4;944;>>=A=@@9:44(3996:;7?BBB???>A9>>>5=>=5<?A?9=?@<A=@;?@??9?@9@<A@AA=?>>444:@:=4::6?@;@<87,33333;3838,3,333888888=7===?6=688422:<>?5::3817<58779==76067:(/(/.(.557:896:?CC>AAB>AA@:::??=<AA:9:C799@?A>@1@779A9?@@>
@N9IO0:00882:06104
TACGTAGGGTGCGAGCGTTAATCGGAATACTGGGCGTAAAGGCGTGCGCAGGCGGTTGCTAAGACAGGTGTGAAATCCCCGGGCTTAACCTCGGGAACTGCGCTTGTGACTGGCAGGCTAGAGTACGGTAGAGGGGGGTGGAAGTTCCTGGTGTAGCAGGTGAAATGCGTAGAGATCAGGAGGAACACCGATGGCGAAGGCAGCCCCCTGGGCCTGTACTGACGCTCATGCACGAAAGCGTGGGGAGCAAACAGG
+
BBBB?>>A::;;CBB;;<>B>BBC?B7<;@@AA6000<7)/)/:7///-,,(,,(,(--,/4//---(---/::14444&49)44.4.4.444<(/)-------(--:?@@A?9:76;88:4434;:6:@AAABBBA)BC?A;=?48,79288<<9;9819<?>8@@>?AAAAB?97:?8=?;?:?AA;AA;;5;@@=A;@?;999:(95<2>:>66666699=999;>@@ABBAA99:99ABA5:9:@?8?;;5
@N9IO0:00884:06087
TACGTAGGTGGCAAGCGTTGTCCGGATTTACTGGGCGTAAAGAGCGCGCAGGCGTCGTGCAAGTCGCGTGTGAAAGCCCCCGGCTCAACTGGGGAGGGTCACGCGATACTGCTCGACTCGAAGGCAGGAGAGGGAAGTGGAATTCCCGGTGTAGTGGTGAAATGCGTAGATATCGGGAGGAACACCAGTGGCGAAGGCGACTTCCTGGCCTGTTCTTGACGCTGAGGCGCGAAAAGCTAGGGGAGCAAACGG
+
@BBBBBC?;;6;C?AAAK@CCC@C@;;:0;;ABC>CDDCF=C@ABB??A;:6;;9>>>=;;49>;<;:;B?@@B8:9999):8>???6>;?;;+779)3388=BBBBBD@@?AA@>>>:::3:<@:943><AA5908;;1;27188186ACCC=;B?993=237388>>=8855>=6:;6;8@AB>B65479;4.549AA;C9B6AA=@=@@@<AB4;:F;;;;;<@;<:9:;;&:<95555'5:@;;05;9
@N9IO0:00902:06102
TACAGAGGGTGCAAGCGTTAATCGGATTTACTGGGCGTAAAGCGTGAGTAGGTGGCTCGCTAAGTCGGTTGTGAAATCCCTGGGCTCAACCTGGGAATTGCAGTCGATACTGACGAGCTAGAGTTCGGTAGAGGGTGGCGGAATTCCCGGTGTAGCGGTGAAATGCGTAGATATCGGGAGGAACATCGATGGCGAAGGCAACCACCTGGGCCTGAACTGACACTGAGACACGAAAGCGTGGGTAGCAAACAGG
+
BBBBCCCC>@A?A;?<9849<?BDACCC=AA99:,:@?>?:@AAACDCECC?BBACBBBAEC@CBBA>A>AAGDE?CCC>CDE<BBBC@C>AAD>D@E>@@@@@@@@BBBBBBAB???BAAABA7=C8BCB@??67728A>A?B>B=6C>AAABBBB7BBB=6=::A=?>>::;75:.??4;19A@BECCC@B<<9?9ALADACD@CBB=C?BBB@BCBBCDBBB@@=99=9;;/:>?AAB<BBBBBB<@@@>
@N9IO0:00912:06066
TACGGAGGGTGCGAGCGTTAATCGGAATCACTGGGCGTAAAGCGCGCGTAGGCGGTTCGTTAAGTCGGATGTGAAAGCCCTGGGCTTAACCTGGGAATTGCATTCGATACTGGCGGACTAGAGTGTGGTAGAGGAAAGTGGAATTCCCGGTGTAGCGGTGAAATGCGTAGATATCGGGAGGAACACCAGTGGCGAAGGCGGCTTTCTGGACCAACACTGACGCTGAGGTGCGAAAGCGTGGGGAGCAAACAGG
+
;:;B=BBB=;;:B;<;<<?B?BCC@C@CBCJEEG?;;;CD85:;;<@@ACD?CB:C;CA<9<9A@BC9:?:A?;;4;B<5D??3;;6;7;:BB@7?9=7;A=B@FBBBDCCC@BB<ABBBBBB@@AC>AAC:98:B=ADC=A?A?BC<C@;;;CBEK@AAAI?BBA@@BBB@@?;;;0;C>B?ACD?BBBB@EAA:@;00+/:;5;AC?BB?C@?@?ACCA??@::::==@:::5:>B@@@A6???BC>CCC@
@N9IO0:00864:06125
TACGAAGGGGGCTAGCGTTGTTCGGATTTACTGGGCGTAAAGCGCGTGTAGGCGGGCTGGAAAGTTGGGGGTGAAATCCCGAGGCTCAACCTCGGAACTGCCTCCAAAACTTCCAGCCTGGACCCAAGTAGAGGCAAGTGGAATACCGAGTGTAGAGGTGAAATTCGTAGATATTCGGTGGAACACCAGTGGCGAAGGCGACTTGCTGGACTTGTGGTGACGCTGAGACGCGAAAGCGTGGGGAGCAAACAGG
+
BA@:93::::):>=?=9957?<?<355;3;;?B@=?=:::59????@@@@B?CCB<B;:5;B9A@:???@0@BAB6;;@8@A@?BCCB@F@CCC@C=B::;.9<4>AA3AB:@<@BA<=D<?>=3>:>;<<@@79;59==9>8<@B@BCCBA@@>995:9990:7>?@@>>::57::6:9498<AA?BD@@;>>>::5:<===9<<>>666>::::7533999:;;:;;@ABBC=A;;;AA@3@@;;;0;;:9
@N9IO0:00879:06120
TACGGAGGGTGCAAGCGTTAATCGGAATTACTGGGCGTAAAGCGCACGCAGGTGGCTGAGTCAGTCGATTGTGAAAGCCCTGGGCTTAACCTGGGAATTGCAGTCGATACTACTCAGCTAGAGTATGGGAGAGGGCAGTGGAATTCCCGGTGTAGCGGTGAAATGCGTAGATATCGGGAGGAACATCAGTGGCGAAGGCGGCTGCCTGGCCCAATACTGACACTCAGGTGCGACAGCGGTGGGGAGCAAACAGG
+
@ACC@CCD=BB@?:>?A?<A@BBB=?9>;???@B=A@ABB<A@@:;;?@AC>AA?BBAABBCBCBCDCF:AB<=>)5;5)59<09A;A=A@CHJIJAE;9;ABCAA;;@@BBBABABBB<<955@:A<4@A;::5:A?BA8@7?:<>(3-388<<=88BB=>5??ACB@?BAC:34<3>>:B8@=555559.44?.9.4<7<AB@=::0:=8=69738844488888033::<9////)////&/999919333
@N9IO0:00889:06115
TACGTAGGGTGCGAGCGTTAATCGGAATTACTGGGCGTAAAGCGTGCGCAGGCGGTTGTGTAAGACAGGTGTGAAATCCCCGGGCTTAACCTGGGAACTGCGCTTGTGACTGCACGGCTAGAGTACGGCAGAGGGGGGTGGAATTCCACGGTGTAGCAGTGAAATGCGTAGATATGTGGAGGAACACCGATGGCGAAGGCAGCCCCCTGGGCCGATACTGACGCTCATGCACGAAAGCGTGGGGAGCAAACAGG
+
ABBBBCEF>9;:CCCAAB?C?CB@;@+0)0000>9A@@BC>BBAA@@BBA@=@B?B@DC@AA?ACAAA?AA?AA?9???>5?A-994:39=?;8186;7373874A<?AABA???B?BBCBB?@=881786688888%5:7:150527692755?>@?>?AAC<@@BB@@@ACB@@??3::9>9@AA@BBCC?AAA=@7::AAAAC1?@D>E>@@ACA@AAA;;:;;:B;;;;;:.9:==BBB9AAAAG>AAA>
@N9IO0:00889:06143
TACGAAGGGGGCTAGCGTTGCTCGGAATTACTGGGCGTAAAGGGCGCGTAGGCGGATAGTTTAGTTGGGGGTGAAAGCCCGGGGCTCAACCTCGGAACTGCCTTCAATACTGGCTATCTTGAGTACGGGAGAGGTGTGTGGAACTCCGAGTGTAGAGGTGAAATTCGTAGATATTCGGAAGAACACCAGTGGCGAAGGCGACACACTGGCCCGTTACTGACGCTGAGGCGCGAAAGCGTGGGGAGCAAACAGG
+
@A?:94;@@@,@BBFCCC@CCCCC@C@C@BAAAC=BBBCC=BC<?@@CB@@>AB@CCBBBC<?@@4;;;;*;<@C=DDD=CCC:B@@?>A<AAB?B?ABCD?C?BB???>??8>8?@?A;?>BBBBC=5@BCC?A@?C@@;A=BAA=AAAA@?@@994:AAA8>;?@??>>?=<4?@==;@@<>;>=A89:56//(.268:8>=@>>>5>>5=<1:822.3///8797===;;:3;>?@BBB5@@;:91::99
@N9IO0:00906:06110
TACGGAGGGCGCAAGCGTTGTTCGGAATACTGGGCGTAAAGCGCGTGTAGGCGGCCCTGACAAGTCGGGTGTGAAATCCCGGAGCTCAACTCCGGAACTGCATCCGATACTGTCAGGCTCGAGTCTCGGAGAGGATGGCGGAATTTCCGGTGTAGAGGTGAAATTCGTAGATATCGGAAGGAACACCAGTGGCGAAGGCGGCCGTCTGGACGATGACTGACGCTGAGACGCGAAAGCGTGGGGAGCAAACAGG
+
;;;B=AAA9;;;@>BBAA@BB>BA>@-00000<596;CF=CGG;<;AAAA=;;2:5)44<::544::=5<?;>@@3?9?2@;@A@BAB6:7<274;,7339@??=?CFGCBCA:::;?=?>A???CBB=@AAA6;;A>;;7;@CB>C?B>BB:;;BB?B;;:699<BB?A@==@;;2:.57<7=;;99@AB@CCC@C?AA>@<@@@BD9>:558@AAAACABA???@AB??899/99::=@@3@@A@D=B@@5
@N9IO0:00912:06118
TACGTAGGGTGCGAGCGTTAATCGGAATACTGGGCGTAAAGCGTGCGCAGGCGGTGATGTAAGACAGGTGTGAAATCCCCGGGCTTAACCTGGGAACTGCATTTGTGACTGCATCGCTGGAGTGCGGCAGAGGGGGATGGAATTCCGCGTGTAGCAGTGAAATGCGTAGATATGCGGAGGAACACCGATGGCGAAGGCAATCCCCTGGGCCTGCACTGACGCTCATGCACGAAAGCGTGGGGAGCAAACAGG
+
BCCCBBBC=999CAAACC@C@CB>>>,00=>>>8AAADF?DDCBBAB@::49?:?@@@DFD?A@????BBBCCD<>?>?6?A=BB>A=A?BBE>E;@@@@@?C=A@A@A@CBBBBBCBB<@ABCAA?A@@@BBBB5@@B?A?B@B?BCCCCCBBBCCCCDD?A@@B@@@@@@@@AA=::7:;?AA=AAAA>ACC@C?@@=@@BB7@@@;@?AAABA???:::???ABABABBB=A???BBB6???@A<ACC?
@N9IO0:00864:06165
TACGAAGGGTGCAAGCGTTAATCGGAATTACTGGGCGTAAAGCGCGCGTAGGTGGTTCAGCAAGTTGGAGGTGAAATCCCCGGGCTCAACCTGGGAACTGCCTCCAAAACTACTGAGCTAGAGTACGGTAGAGGGTGGTGGAATTTCCTGTGTAGCGGTGAAATGCGTAGATATAGGAAGGAACACCAGTGGCGAAGGCGACCACCTGGACTGATACTGACACTGAGGTGCGAAAGCGTGGGGAGCAAACAGG
+
;;:9;5:;6=>@@9B;;;?C9<;B=@;?<?AAAA=:::@@8@@@AA@@@@B@CB>@=@BBAA=AB?C>BD=AABB:@@AA3AA8ABAA>B?A@E<B?@;;;;@?<@??5=:000//7<=89:??@A@?A@@@@?9?B:?@=C=AA<A???@?@BB@@:@;9:,:@:9:D@@@@?@=?D8;8;?BBB?C@A@=@;9295:@CC@CC@BC?BD???AAA@??CAAAAAA=@@@;<;0;:::CDF:@@@CG>CBB>
@N9IO0:00864:06187
TACGTAGGTGTCAAGCGTTGTCCGGATTTATTGGGCGTAAAGCGCCCGCAGGCGGCTTGCCAAGTTCGATGTGAAATCTCCCGGCTCAACTGGGAGGGTGCATCGAAAACTGGCAGGCTTGAGGCAGGGAGAGGGATGTGGAATTCCAGGTGTAGTGGTGAAATGCGTAGATATCTGGAGGAACACCAGTGGCGAAGGCGGCATCCTGGCCCTGTCCTGACGCTCAGGGGCGAAAGCGTGGGGAGCAAACCGG
+
ABCBBBC@B;;;B>B;<;=BAC=C@BCB=BC=@@6>@;;;/9959>9>A@?=A@;@A5;;8;>AB>BBC=;;AAA9000AA8><@ABA@@@AA8@A@79:AA@BBCBA6@;;8;@@=;918;<8<::;09BABC>D9;9?:C:@=@?BB?BBBBCBB@BCBA8@;::9@@AAB:99A?@@=A=AAB>AA;;6;A@<@>BA>BDBA>AB5;;6;@A@@CDCBBACA;;:;*:>@=6??A9995&5>;;?3?>A>
@N9IO0:00872:06204
CACGGGGGGGAGCAAGCGTTGTTCGGAATCACTGGGCGTAAAGGGCGTGTAGGCGGTCAGGTAAGTGGGACGTGAAATCCCTCGGCTCACCCGAGGACCTGCGTCCCATACTGCTTGGCTTGAGTATGGGAGAGGATGAGGGAATTCCTGGTGTAGCGGTGAAATGCGTAGATATCAGGAGGAACACCGGTGGCGAAGGCGCTCATCTGGCCCAATACTGACGCTGAGGCGCGAAAGCTAGGGGAGCAAACGGG
+
@?;;;;;;;"45594=?B@<C>:>?:>@CCCBBCE?BCCEF>CC>CCCCB@@;994;=>>=AA7AAA=5ABB<@?<5@<>6;?C9BBCCCC<BAB>?>8B>@>@A=4@ABB::;C@C?BB??999@@BA;A@>=8<?999?8?<A?C@BC@CBB@@@A=A@??:???AA@??@@@@CC9;;@C7;;@=@=@B@B;:3:=?@@BBCBBCC>AA8;6:BABAA@AAA;;;????:::/;>==?AA6??BCE=BBD>
@N9IO0:00884:06163
TACAGAGGGTGCAAGCGTTAATCGGAATTACTGGGCGTAAAGCGCACGCAGGCGGCTACATAAGCCGGTCGTGAAATCCCCGGGCTTAACCTGGGAATTGCGATCGGGACTGTGCGGCTAGAGTGTTGGAGAGGACAGCGGAATTCCCGGTGTAGCAGTGAAATGCGTAGATATCGGGAGGAACATCAGTGGCGAAGGCGGCTGTCTGGCCAAACACTGACGCTCAGGTGCGAAAGCGTGGGGAGCAAACAG
+
BBB;;;;C;@@@A<@99:39100<6<*0)//888/449=>6>@>?A@?<<<900)/:;///;5:929.55565@B;;;;;.9>)5519.57555)57<8566966<=3=95;?A@B>BBCBBBBCJACACC;;6;@@@BB@C@C?BC<@>AA@A@A<855A>8;;=BAA@@@==<<=366269;;;<;>=>7;;=8<8;;5;<<<<<:.4.5:38<<<;;;==B==84/////:.85558<</566==4=:7
@N9IO0:00886:06187
TACGGAGGGTGCAAGCATTAATCGGATTTATTGGGCGTAAAGGGCGCGTAGGCGGATTTGTAAGTCAGATGTGAAATTCCGAAGCTCAACTTCGGAGCTGCATTTGAAACTACAAGACTAGAGGAGTGGCGGAGAAAAATGGAATTCCACGTGTAGCGGTGAAATGCGTAGATATGTGGAAGAACACCTGTGGCGAAAGCGGTTTTCTAGCTTATTCCTGACGCTGAGGCGCGAGAGCAAGGGGAGCAAACAGG
+
BB@B?;:;6;;;C=BBCDAD?CBCBBBD=AA=??9?A@@A<AB=A@ABA@A?BC?A@?7?9939>A@;;::::@A9@;><::699>>=7<:745.5555444490444)44;;;7<556=@BCAECAA>@?9>:;:::$:;6;6;55.5::;B;;>AB@D@CC>BBCCCCCCCCCHED@B?AA<:::?AAAA>ABBB9@?@5;;;.;@@@BC?@@?@>BBCCBAAA@@<@@@BB@@@A@5;;;.;@BEJ>ACC?
@N9IO0:00902:06162
AACCAGCACCTCGAGTGGTCAGGAGGTTTATTGGGCCTAAAGCATCCGTAGCCGGTTGCATAAGTTTTCGGTTAAATCTATGCGCTCAACGTATAGGCCGCCGAAAATACTGTGCAGCTAGGGAGTGGGAGAGGTACACGGTACTCAATAGGAAGGGGTAAAAATCCTTTGATCTATTGATGACCACCTGTGGCGAAGGCGGTGTACCAGAACACGTTCGACGGTGAGGGATGAAAGCTGGGGGAGCAAACCGG
+
;-9./////4:9>00;CBCBBC@BB@BG?DD@CF>B?BB>6=@A??::>::<3=6>0/0>>>*:999-9:5:4:?:?BBC:4449BBF?@@?C;;;@B8;;9;;BB7BA@;;;@@BB@@@BC=AAADE<BB::8:BBCDD@CBBB==9;;;7:78;;+33333$3:4994:<<=5567<==666;>>=??@@<@<<8<900*0;0;:29??;@:9:B@BDCCC@@@@BB=BAAAA8@@@@@A@0@@ABB<C@C>
@N9IO0:00902:06201
TACGTAGGGTGCGGGCGTTAATCGGAATTACTGGGCGTAAAGCGCTCGTAGGCGGATCGATCAGTCAGGGGTGAAATCCCAGGGCTCAACCCTGGAACTGCCTTTGATACTGTCGATCTAGAGTCCGGAAGAGGTGAGTGGAATTGCGAGTGTAGAGGTGAAATTCGTAGATATTCGCAGGAACACCAGTGGCGAAGGCGGCTCACTGGTCCGGTACTGACGCTGAGGAGCGAAAGCGTGGGGAGCAAACA
+
BCBCCCCC>BBCDD9@994<?BFC@C?@?@DCCC>@@@CC>AABBC;;;AB>;;8<BBBBCGCBBABBBB:BBBB<BCC<>??:>>>@=BC=BB@C?A@BC@ED=BBBCBBBBBAABBBAA@@@B?B?B?BAA<ABBBBC=@?B8;;BBC;;;BAAB@CABB<B?BCBBBD;;;?A@@AA>A>AAB?BABB?AA@<><7829@@AABB?BD@C?BBBBAA@ABA@AA?BB@BBC>BBA<<<<4>AAAA9?8
@N9IO0:00904:06197
TACGGAGGGGAGCTAGCGTTGTTCGGAATTACTGGGCGTAAAGCGCGCGTAGGCGGTTTTTTAAGTCAGAGGTGAAAGCCCAGTGCTCAACACTGGAACTGCCTTTGAAACTGGAAAACTTGAATCTTGGAGAGGTCAGTGGAATTCCGAGTGTAGAGGTGAAATTCGTAGATATTCGGAAGAACACCAGTGGCGAAGCGGACTGACTGGACAAGTATTGACGCTGAGGTGCGAAAAGCGTGGGGAGCAAACAG
+
AA@?=;;;<&444;555:95;5=@B=@>B>@A>>>50000/)///599;;;;5;@9@@A@?(A655@@B@@=A@A@;@@D?@AABA@@@:00///)/6<<=B?BB999>6@@<9==<0<<8<<:<<@6:4;@@@:AB@@BA2929<@?CBBB955<55.5:::173----7//4:5::5:5883///3///6)-,-(---(-6/333457<<>:>;<;:;;?A@AABB=@?@;;;;&:==;999*4999;,559
@N9IO0:00868:06216
TACGAAGGGGGCTAGCGTTGTTCGGAATTACTGGGCGTAAAGCGCACGTAGGCGGGTCGTTAAGTCAGGGGTGAAATCCCAGAGCTCAACTCTGGAACTGCCTTTGATACTGGCGACCTAGAGTTCGGAAGAGGTTAGTGGAATTCCCAGTGTAGAGGTGAAATTCGTAGATATTGGGAAGAACACCAGTGGCGAAGGCGGCTAACTGGTCCGATACTGACGCTGAGGTGCGAAAGCGTGGGGAGCAAACAGG
+
@?@;;5;;;;*9??@BAA;@@=AC?B=@>A;;;D?B;;<@0:;@BB;;;CD@CCD>CBBB8;7;AB@B@@9@AAD<AAC>B@@ACCCD?A@A@@;@443384?@9>AABB??;<=886=;BABB7BA7B><?B?B>CC>:4::=-95-258=A>=<>;9;98/=055;;><>@@<>A2A<>;6>@@9?=28+2./(/3//).8:7@<;:==:=AA;8:::;;>=<==:=<>===3;;>::;;/;;=>A8>>>=
@N9IO0:00898:06214
TACGGAGGGTGCAAGCGTTATCCGGATTCACTGGGTTTAAAGGGAGCGTAGGTGGGCTTTTAAGTCAGTGGTGAAATCTCTGGGCTTAACCCGGAAACTGCCATTGATACTATTAGTCTTGAATTCTCTGGAGTAAGCGGAATATGTCATGTAGCGGTGAAATGCTTAGATATGACATTAGAACACCCATTGCGAAGGCAGCTTACTACGGAGACATTGACACTGAGGCTCGAAAGCGTGGGGATCAAACAGG
+
4445.455)5999=@AA@><;949489488;9:919<*44(4:(44AB@BD<@?=/55=<+934:555===@<@<4<6959;;)55.35:=4:<:=7::::134244879///39/--/)//2727/555.57//)///)/4/5///--------507577)//7;4;555;///7//)/7729444)4;59444.45::::;0333333-33733:-333789933-388;;<.7978;;;0789@@7<992
@N9IO0:00906:06212
TACGTAGGGTGCGAGCGTTAATCGGAATACTGGGCGTAAAGCGTGCGCAGGCGGCGGCTCAAGTCAGGTGTGAAATCCCCGGGCTTAACCTGGGAATTGCGCTTGAAACTAGGCTGCTTGAGTGTGGCAGAGGGGGGTGGAATTCCACGTGTAGCAGTGAAATGCGTAGAGATGTGGAGGAACACCGATGGCGAAGGCAGCCCCCTGGGTCAACACTGACGCCTCAGGCACGAAAGCGTGGGGAGCAAACAG
+
BBBCC@@A<:;;BAAAAA<@<@A@9A-00AAAA<A@ACC>CCDCBBBBCB?AA;@@7;:@@?CCCCC@B?A>??9?ABB:BD>DC?B?A>@AA;A;@:<?ABB7BB=588BB7BBBAB5:9??@A?<@A:9:::::&:<17,56?8==@882?@@>>>AAA7858227522>;>;;/25,62<8?=AAA?6A?@9=8<752666'558.766.779552722+2555/56899?79::7788'6:>;=6===
@N9IO0:00875:06304
TACGGAGGGTGCAAGCGTTGTTCGGAATTATTGGGCGTAAAGCGCGTGTAGGCGGTTTGTTAAGTCTGGTGTGAAAGCCCTGGGCTCAACCTGGGAAGTGCATTGGATACTGGCAAACTTGAGTACGGGAGAGGATAGTGGAATTTCGAGTGTAGGGGTGAAATCCGTAGATATTCGAAGGAACACCGGTGGCGAAGGCGGCTATCTGGACCGATACTGACGCTGAGACGCGAAAAGCG
+
;BBD<BBB<CA@@=A:;9?BC?CC@A>A=@A=@@9<<799.9??@AABCA@=>>9=>6?@=@?BDCCD?CCBBBD=AA@6AA>46:BC9B<BB=6=8<;6;>B8@:66:BDD?CBC>BB@B@B??:::.;BAA=B@BBCB?A=AA7;;BCDBBBCEF;ECCH?BC?AACCCB?@=@@@@C@D?@@B?B?BB@CBC@CABB?BAAACBCBCC?A@BBB<;;;=666=@A;;55999&955
@N9IO0:00882:06275
TACGTAGGGGGCGAGCGTTGTTCGGATTTACTGGGCGTAAAGGGCGCGTAGGCGGCCACCGCAAGTCGACTGTGAAATCTCCGGGCTTAACCCGGAAAGTCAGCCGATACTGCGGGGCTAGAGTGCAGAAGGGGCAACTGGAATTCTCGGTGTAGCGGTGAAATGCGTAGATATCGAGAGGAACACCTGCGGCGAAGGCGGGTTGCTGGGCTGACACTGACGCTGAGGCGCGAAAGCTAGGGGAGCGAACGGG
+
@BA?@@@@@A,@@A;;;@=@@<?@;@AA8@@CCC?BBBBC<@B=BB=BCB@;00+0)/9)//5.5:;;<@AAABBB9;;;98>=5=;3939:09399)44<;;<:<<=;444=:==3=BC@@A;;;BBA5999-;:2:??<??C=??BB>AA:;;CC@CDEG>BAAA;;;AAA@:99999;<389@=A@@>8=993;;@??-:4:@@AC>A@AB@@@@A@=>@?@=?4;;???>6><878<;2;@@AA>AAB=
@N9IO0:00896:06306
TACGTAGGGTGCGAGCGTTAATCGGAATTACTGGGCGTAAAGTGTGCGCAGGCCGCCGAGCAAGTCGAGTGTGAAAGCCCCGAGCTTAACTTGGGAACTGCGCTCGAAACTACTTGGCTAGAGTGTGGCAGAGGGAGGTGGAATTCCACGTGTAGCGGTGAAATGCGTAGAGATGTGGAGGAACACCGATGGCGAAGGCAGCCTCCTGGGCCAACACTGACGCTCATGCACGAAAGCGTGGGGAGCAAACAGG
+
ABBBB@@@:9;;CBBAAA@C@BBD@D?B?ACCCC?CBBCC>AACBCCBAAA<?<@@9@;;;@=A@ABBBAAABAC9??>?5?=>=A;@=@B@CC=C@@@@BBBABBBC=BBAAA=?=?@:;;@AAAB>ABB@@@8;;4;B?D=B?B:?@@@@@====8=<<<5;;;=;;;<<<559A05:=@<???;AB@A?ADD@D@CB;<89@=BBC>C?B?BBBAAA;99444499>;59@8@AA;;;;*:9>AA4AAB=
@N9IO0:00905:06297
TACGTAGGGTGCAAGCGTTAATCGGAATACTGGGCGTAAAGCGTGCGCAGGCGGTTTGGTAAGACAGATGTGAAATCCCCGGGCTCAACCTGGGAATTGCATTTGTGACTGCCCGGCTGGAATCTGGCAGAGGGGGGGTAGAAGTTCCACGTGTAGCAGTGAAATGCGTAGAGATGTGGAGGAATACCGATGGCGAAGGCAGCCCCCTGGGCCAAGATTGACGCTCATGCACGAAAGCGTGGGGAGCAAACAGG
+
CCCCCBBB=9;9B?BAAA?BACB@<@,00=<<<9@@ACC>CBA::9A@BB?CD>??<@<AB?CBBBBCCC@@>?5=?==-8938==A?B?ACA590717A?@@:;;;CBBBCE:;8;BB5:7;A@A=;;:::9:9:9#9=9>4>>==7><;;;<@@??==79:/:?@AAAAB@@@BBC8;;?A?A@@;@B@@5;;A>A5;;<;<;<*;@@6@=@=@BB<@@?A@@AAA@AC@@@@9@:::CCC9@A@AE<;;;:
@N9IO0:00910:06269
TACGTAGGGTGCGAGCGTTAATCGGAATACTGGGCGTAAAGCGTGCGCAGGCGGTTATTTAAGACAGGTGTGAAATCCCCGGGCTTAACCTGGGAATTGCGCTTGTGACTGGATAGCTAGAGTGCGGCAGAGGGGGGTGGAATTCCACGTGTAGGCAGTGAAATGCGTAGAGATGTGGAGGAACACCGATGGCGAAGGCAGCCCCCTGGGCCAGCACTGACGCCTCATGCACGAAAGCGTGGGGAGCAAACAGG
+
AB9;9BBC=::;CCCAAA@B?BBC?B9;;BBBC=<;;CC>BBBBAAAC@A<:;6;?BBD>DACCAAA=AA9:9D9@@A@6@@/979A=A=BD@<B9=8<BBBC<FABCC:98;BABDD>;;;665@:C@AAACCCC)BB@F@B9=04444/://)/:777;;3;;C>>DC@666;;>.545>5>?;9@BBB>:;9>A9>955555$55909.5555:9;;=<?:=665:::///<3:;<:::9&449==0<=?4
@N9IO0:00865:06336
TACGTAGGGTGCGAGCGTTGTCCGGAATTATTGGGCGTAAAGAGCTCGTAGGCGGTCTGTTGCGTCGATCGTGAAAACCTGGGGCTTAACCCTGGGCTTGCGGTCGTACGGGCAGACTTGAGTTCGGTAGGGGAGACTGGAATTCCTGGTGTAGCGGTGAAATGCGCAGATATCAGGAGGAACACCGGTGGCGAAGGCGGGTCTCTGGGCCGATACTGACGCTGAGGAGCGAAAGCGTGGGGAGCGAACAGG
+
@@E;;;DH?;;;B;;<;<;A99169=>B:BC:DD<;99A=0555/:///;<<=B>BCCCCECACAB;<;;;;A@BB6949BBB;CE@C@BC>CBL>BB@CCC@CCA@@BBB:@@@>=?;>88:=@@<@::9:-::99=?=?>B>A>AE@BBBBCBB?B@?>7>@?A???A9:;@@C7;;?B>@AB@B?BDAEBA<?9?@?:ABBCCCC=B@B???@@9::::;@AA?;;;;;;0;???CFE:BBBAA?:;;=
@N9IO0:00879:06328
TACGGAGGGGGCGAGCGTTGTTCGGAATCATTGGGCGTAAAGGGCGCGTAGGCGGTCGGGTAAGTCGGTTGTGAAAGCCCCTGGCTTAACCAGGGAAGTGCGTCCGAAACTACCTGACTAGAGGCCGGGAGAGGAGAGTGGAATTCCCAGTGTAGCGGTGAAATGCGTAGATATTGGGAGAACACCGGTGGCGAAGGCGGCTCTCTGGACCGGTTCTGACGCTGAGGCGCGAAAAGCTAGGGGAGCAAACAGG
+
@ABB6::BBA1B@@;;;;?BB9B?9@45455.590899:B9A<2?=84:@@=@A<??@>9??9??AA;A>@@@@C09:99&7>389@B?B>BAB=B=@@??@@A@CCC>BBBC:<;BAAAB@@<@?BC=BBBB?A???AB?A=A>AB<@AA::::9?;AAAA<ABCABB;;;CA=@A90006:;;1:673-48:7<7<<7555>AAA5;::@=@=ABAAAAAAABA<@??:999*;=999@<29=@?<9=@>:
@N9IO0:00883:06313
TACGTAGGGTGCGAGCGTTAATCGGAATACTGGGCGTAAAGCGTGCGCAGGCGGTGAGTTAAGTCTGATGTGAAAGCCCCGGGCTCAACCTGGGAACCGGCATTGGAAACTGGCTCGCTGGAGTGTGGCAGAGGGGGTGGAAGTTCCGCGTGTAGCAGTGAAATGCGTAGAGATGCGGAGGAACACCGATGGCGAAGGCAGCCCCCTGGGCCAACACTGACGCTCAGGCACGAAAGCGTGGGGAGCAAACAGG
+
BBCBBBCC>@AACCCBA@=A4;:>4>+0/>>=A<BBBBC>CBBBBBCDCC@CC@C@@@C=@=@@??A??>>?BB<BCCB5?<+873838,339/8,3-3-333,369:.6//(/669;BB5=>AA@@9==<79999(/0)/(//(/(///227;;555<<<A6?@CB@@@DBA@@@@<@@5;5:::39999297;:>:????ABB1AAB<A:=9=894<?;;===885:=>:::28883377*8<@@D=@@@>
@N9IO0:00884:06354
TACAGAGGGTGCGAGCGTTGTCCGGAATCACTGGGCGTAAAGGGCGCGTAGGCGGCTTGACAAGCGTGCGGTGAAAGCTCGGGGCTCAACCCCGAGTCGGCCGTGCGAACTGTCGAGCTCGAGCACAGTAGAGGCAGATGGAATTCCGGGTGTAGCGGTGGAATGCGTAGAGATCCGGAAGAACACCGGTGGCGAAGGCGGTCTGCTGGGCTGTGGCTGACGCTGATGCGCGACAGCGTGGGGAGCAAACGAGG
+
CEBA@@CC>BCBA@==>=9999?D?B?CAAACFG>??>BB9=?9???BACB>:95;@9<@@D?C;;;@AD@EEEE<;;BCDDF:BBA@;=?<399?>9:4:4:?@@A@=AA::;B;:9@?;::;;;B@@?A;;8;BBBBC?B=A?B?CE9;;BBBBA@;;2439;;@5555555>5;49659.5955:4994=55.5.5;6;;>?666<4:<=6616=555<<:>=>=4944448::<;;;;/555<>4<5432
@N9IO0:00889:06340
TACGTAGGGAGCGAGCGTTGTCCGGATTTACTGGGCGTAAAGGGCGCGTAGGCGGTCTGTTTAGTGTGAAGTGAAATCTCCAGGGCTCAACCCGGAAACTGCTTTGCAAACTGGCAGACTAGAGGAAGGTAGAGGTAAGTGGAATTCCCGGTGTAGCGGTGACATGCATTGATACCGGGAGGAACACCCGTGGCGAAGGCGGCTTACTGGACCTTATCTGACGCTGAGGCGCGAAAGCGTGGGTAGCAAACAG
+
CCBCBBBB<9;;CBBBAA?AECAE@DDE?DCCCC=CCCCC>DG?BBBCCB@<AA;?@@@@B=BBACDDD=AACDE>BB?@<@AB9@@A@=@@6>;@=8@AAABE9;:CD>BBC?BBCA@::9998<6<4<@AAC@BB?BBB@C?B@BB<A?BBBBBBB?BC?:::AAAC@BABA@=A@;@@6A@CBBB=B@@6@AA=A=<<39:8=><>48=@B@CB???DBBBAA9939@@@@C89:??AA9??????8>AA
@N9IO0:00892:06340
TACAGAGGGGGCAAGCGTTGTTCGGAATTACTGGGCGTAAAGGGCGCGTAGGCGGCCTTCTAAGTCGAACGTGAAATCCCCGGGCTCAACCCGGGAACTGCGTCCGATACTGGAGGGCTTGAATCCGGGAGAGGGATGTGGAATTCCAGGTGTAGCGGTGAAATGCGTAGATATCTGGAGGAACACCGGTGGCGAAGGCGACATCCTGGACCGGTATTGACGCTGAGGCGCGAAAGCCAGGGGAGCAAAGCGGG
+
ABAAA@JHLL5DD?ABCC@BCBCB?A?C999CBC<BBBBB<@@<AA@@@??;9:5:=@:B@@<@A@?><@<;;;C;>@@@7@@<BCCD@CD=CC>C@BBAAAAA@CCBBAAA?DC@=BC?BC?AB>BB=BBBCC<B@@@@490;7@7;A8ABB>::?6;79949??AAC@CA<@C?;7;=9=9ABB?D<@A8B<<7@=ABA=?>=6<?;8A>B>BCC7BBB???BAA>@AA@@@89:39===2?=??A578AA8
@N9IO0:00913:06327
TACGAAGGGGGCTAGCGTTGTTCGGAATTACTGGGCGTAAAGGGCGCGTAGGCGGTCTTGTAAGTCAGATGTGAAAGCCCCGGGCTCAACCCGGGAATAGCATTTGATACTGCGAGGCTTGAGTCCGGGAGAGGATGGCGGAATTCCCAGTGTAGAGGTGAAATTCGTAGATATTGGGAAGAACACCGGTGGCGAAGGCGGCCATCTGGACCGGTACTGACGCTGAGGCGCGAAAAGCGTGGGGAGCAAACAGG
+
BBA;96;BBB2BCCCBBB=AA=AC?A@BABBBBD<9;;CC?HJ?HCCBBBA=::7;BB>BBB?CCBB:9;@?@>>)9;;<.9<7:=><.99/5A4@7@:89BCE>CBBB??>>B?@=AB@AAACC?CB;BBBB?AAA?BA>A=@=@C:?@B??>?<;8;@@A;A>BBADA?>>;5::3:5:;7888:>;@@:AAD@D@??=?>A@CDD>@?@B?B@@@@?BAAAAAA;?>?;;;;*;=?BBCC8B@A@B<BBB:
@N9IO0:00874:06390
TACAGAGGGTGCAAGCGTTGTTCGGAATTATTGGGCGTAAAGCGCGTGTAGGCGGCTTTGCAAGTCGGGTGTGAAAGCCCTCAGCTCAACTGAGGAAGTGCGCCCGAAACTGCAGAGCTTGAGTGCCGGAGAGGGTGGCGGAATTCCCCAAGTAGAGGTGAAATTCGTAGATATGGGGAGGAACACCGGTGGCGAAGGCGGCCACCTGGACGGTGACTGACGCTGAGACGCGAAAGCGTGGGGAGCAAACAGG
+
BBBABAAA:;;9?4::?@;???AA=@?@@CC=@?:>?<=<5=978@:::AD@A@?AGD:;:B@BBBCE=@@@BBB>ABH?FDFDCCCC@BBB@@<@=@?@@A@A;BAB=A969CBBCBB6?:99@@=@=@??>B=BC?CC?B@B>AAA9A7;<;CCC?DCCD<A?BBBBB>>???@@5@A<><>;A;@;9:5:=;,8,8<89;@@:??9???<A@A???@@AA@>>>@@CCBBB<@;;;CCC:CCCCC=B@@=
@N9IO0:00883:06377
TACGGAGGATCCAAGCGTTATCCGGATTTATTGGGTTTAAAGGGTGCGTAGGCGGCGTTGTAAGTCAGTGGTGAAAGTTTGCAGCTTAACTGTAAAATTGCCATTGATACTGCAGTGCTTGAGTACAGATGAGGTGGGCGGAATGTGTCATGTAGCGGTGAAATGCATAGATATGACACAGAACACCGATTGCGAAGGCAGCTCACTAAACTGTAACTGACGCTGAGGCACGAAAGCGTGGGGATCAAACAGG
+
BBBB>A@>?A@;@=BAAB?BBC>A=@??9?B?BD?CE=AA<AA=AABB@@@:782:;;5;>A7ABA@@?@=@A@C:@@B:A@@AAC.5.6@AACDF;C;;:ACD@CCDBBBBBBAAAAC>A@AABAAAB@A@B@BBD<AA@B?AA???AA???AA@@>AB@@900/99:@<;;;95<<<<>>9?;@7?@A465>=7@>A@@@@=??;<;0;@??A?B:;;A@;9949.4449990;@AAAAA7AC=BB=BBA=
@N9IO0:00898:06385
TACGGAGGGTGCGAGCGTTGTCCGGATTTATTGGGTTTAAAGGGTGCGTAGGTGGCTTTTTAAGTCAGTGGTGAAATACGGTTGCTCAACAATCGAGGTGCCATTGATACTGAAGAGCTTGAAATAATTGGAGGCTGCCGGAATGGATGGTGTAGCGGTGAAATGCATAGATATCATCCAGAACACCGATTGCGAAGGCAGGTGGCTACGATTTGTTTGACACTGAGGCACGAAAGCATGGGGAGCAAACAGG
+
BCCC?BBC=;;:AAA@BB=AAB>B=;;;/;B;AB;A=4?;2?=4559B@AC?::9:CABB0?6;;:??@?=AAAA:A@<<8?4::@AA8:;?C;;;B?BCC=AA8;;A@@;;;?CAAAB>@AB=;;6;?B?@@=?:::<??B?BF@A@?>@@@:::@<A;9929@@A@AAAAAACDBC?AAA?AAB<??@7::CC@D@BCC=?@<?@?BBBDC>CCC<?@?BAA;;;5;B<999/9>>?BBB8>>?AA;999;
@N9IO0:00904:06397
TACGGAGGATCCAAGCGTTATCCGGAATCATTGGGTTTAAAGGGTCCGTAGGCGGTTTTGTAAGTCAGTGGTGAAAGCCCATCGCTCAACGGTGGAACGGCCATTGATACTGCAAGACTTGAATTATTAGGAAGTAACTAGAATATGTAGTGTAGCGGTGAAATGCTTAGATATTACATGGAATACCAATTGCGAAGGCAGGTTACTACTAATGGATTGACGCTGATGGACGAAAGCGTGGGGAGCGAACAGG
+
BBAC@BB?BBB<@<B?@>;>@@?B?B?AABB?CC<@@7?A2@@8AB<??BB?CC@CDC:<:E?BBC@AAC;BCBC=BBC=BC=665;<8<<:=@:D@:;<;@BC<AA@@><?<B9<<AB?ABBF<BB>A>6;155:5;:9658>=;:;@@?@AAAAA>BBCD?CBBB@A@@BBA=?<=00*0)0:618-403699)/+/:94:7445>;;8:00(/:3:?@<@@@@A@<>@999.99::ABB6BA@@@=;;;=
@N9IO0:00910:06368
TACGAAGGGGGCTAGCGTTGCTCGGAATTACTGGGCGTAAAGGGAGCGTAGGCGGATAGTTCAGTCAGAGGTGAAAGCCCAGGGCTCAACCTTGGAATTGCCTTTGATACTGGCTGTCTTGAGTATGGGAGAGGTTAGCGGAACTCCGAGTGTAGAGGTGAAATTCGTAGATATTCGGAAGAACACCAGTGGCGAAGGCGGACTAACTGGCCCATTACTGACGCTGAGGCTCGAAAGCGTGGGGAGCCAAACAGGG
+
;;AA@5;;;;*;@ABACC@BC@AB;A=B@C<;;F>:;;AA0;;09@9@?AA?BC@BBBBB?CBBA??:;;6;BAB<AA@5;;A<BBBB=A=A=A?B?B?BC?AA<BBBACCC=AAAA@@<@??=>899/9?::4:=A@<?8@:?;8-38899=<?:918:@@5=@???BB?AA;7;:-40596:==6=?=82885050--(--5808;717<,3368773/////-,,(,----5,57888;;&///(/:(339:3
@N9IO0:00929:05806
TACGAAGGGGGCTAGCGTTGCTCGGAATCACTGGGCGTAAAGCGCACGTAGGCGGATCTTTAAGTCAGGGGTGAAATCCTGGAGCTCAACTCCAGAACTGCCTTTGATACTGGGGATCTCGAGTCCGGAAGAGGTGAGTGGAACTCCGAGTGTAGAGGTGAAATTCGTAGATATTCGGAAGAACACCAGTGGCGAAGGCGCTCACTGGTCCGGTACTGACGCTGAGGTGCGAAAGCGTGGGGAGCAAACAGG
+
??@;94;@@@0@CBB@A@?AACCDAD9;;CCBBB<9;:BC:;;BBDCCCBB@DF<CBBAA<B>BBCCCDC8BBED>BB@CC@B??@BB?BCC?CBD@DBBB?BB=BBDDCCDHE;CBCBBBCCBDBF@C@AAA?CCAAAC@E@BBBFK<;;CCBCAA7@BBC>CABAAA@B;;96;@.;7996;;;.:@;;2;9<8>=00/9//0:;49?=B@CCCBABBBBB9;;?A@@@AA;@@CBBCC9@@BCC<A@A>
@N9IO0:00932:05775
TACAGAGGGTGCAAGCGTTAATCGGATTTACTGGGCGTAAAGCGTGAGTAGGTGGCTCGCTAAGTCGGTTGTGAAATCCCTGGGCTCAACCTGGGAATTGCAGTCGATACTGACGAGCTAGAGTTCGGTAGAGGGTGGCGGAATTCCCGGTGTAGCGGTGAAATGCGTAGATATCGGGAGGAACATCGATGGCGAAGGCAACCACCTGGGCCTGAACTGACACTGAGACACGAAAGCGTGGGTAGCAAACAGG
+
CCC999@B<BB?B>BBBB@C<>?B?@@?<?A@A@<?@?AB<BBBCCBBBB@=@@?BBBBCBB?BBBB>B@CBCBD>CCC=CCC>BBBC@C@CCC<B>A>BABBC@@?CABBBBABBBBBBBBA@7:@6@BBBCC<BB?BB?B?C@DC9B?BBBBBBB7BBB=6BBBB>@@@>=>;8=3@B>B7BB;::B@@=B==8A:BEAD@CC?BBD?F@BCC@CCCCCCCCBA;;:@@@AA8?>A;;9,9?>@?@5>?>5
@N9IO0:00934:05789
TACAGAGGGTGCAAGCGTTAATCGAAATTACTGGGCGTAAAGCGTGCGTAGACGGTTATGTAAGTCAGGTGTGAAAGCCCCGGGCTCAACCTGGGAATTGCATTTGAGACTGCATAGCTAGGGTGCGGAAGAGGGAAGCGGAATTTCCGGTGTGAGCGGTGAAATGCGTAGATATCGGAAGGAACACCAGTGGCGAAAGCGGCTTCCTGGTCCAGCACCGACGTTCAGGCACGAAAGCGTGGG
+
CCCBBBBB<BBBB=CB8959<@@AAA;A=AAAAA<??;:;.;C@@@@BBC@@@C@C@CBBBC@B@BBB9::BBCC=BACC-9:6;9:B3<3999/96;6=?@AA;ABA@99:@??<>=;333(3=99,3177::,93=<>9<877.84:1866///8838933,38333::::A@:<8=181818<<8=8785:AA@2000*.-(-0--(-8066:882766//)/0/(/=:53;05=98655
@N9IO0:00940:05769
TACGGAGGGGGCGAGCGTTGTTCGGAATTACTGGGCGTAAAGGGCGCGTAGGCGGCCAACTAAGTCGGACGTGAAATCCCAAGGCTCAACCTTGGAACTGCGTCCGGTACTGGATGGCTTGAATCCGGGAGAGGGATGTGGAATTCCAGGTGTAGCGGTGAAATGCGTAGATATCTGGAGGAACACCGGTGGCGAAGGCGGCATCCTGGACCGGTATTGACGCTGAGGCGCGAAAGCCAGGGGAGCAAACGG
+
BBDDACCCCB5BBBCAABADF?@@;>=@;@@AAC=@@BCG?CD>CCCCCB@>99292:5;AB>BC;;4;;;;;CC;;;;09;>4>;BC?B>A=A@B8B;5;BBB?B?AAAB?:B:;8;B;?@?9:6;B;@@BBC8;9AAA?C@C?B>??<?A@A?::8:BBB=BBCCBBBBBB@A@@9;:*0*0;:;@:>@?B??8?:9930;//)//)/91849<>:00/:;=9::1799?;=9??=?BDB3::999.:99
@N9IO0:00942:05783
TACGAAGGGGGCTAGCGTTGTTCGGAATTACTGGGCGTAAAGCGCGCGTAGGCGGTTTTGCAAGCCAGAGGTGAAATGCCTGAGCTTAACTTGGGAATTGCCTTTGGGACTGCGAGGCTTTGAGGACTGGAGAGGTGAGTGGAATTCCCAGTGTAGAGGTGAAATCCGTAGATATCGGGAGGAACACCAGTGGCGAAGGCGGCCACCTGGACGGTGACTGACGCTGAGACTCGAAAAGCGTGGGTAGCAA
+
CDD@@=@DCC2BBAA@BB?AA?AD@C@CA;;:BD=9;;DE?CAAAABBAA@@CC?CBB8ACB7;;;A;:<4;=A@;B;;49BBBCG@B@CEACC=C>B6;;=BA9AA9@@;9:@>?=?@A<;;;@C<;;?B@@?:99:?=>:B=B=@?8?BA?9995505<CC>CG?BBCBBBBCCDD=;;8<5<AA>A;;;299:2:<:;4:;@@499;?@@>@CCCBCCBB@>>>979<<7:::&9488<=7=B<<@=
@N9IO0:00954:05771
TACGAAGGGGGCTAGCGTTGTTCGGAATGACTGGGCGTAAAGGGCGCGTAGGCGGCCTATTTAGTCAGGCGTGAAAGCCCCGGGCTCAACCTGGGAATTGCGCTTGATACTGATGGGCTAGAGTGCGGGAGAGGATGGTGGAATTCCAGTGTAGAGGTGAAATTCGTAGATATTGGGAAGAACACCGGTGGCGAAGGCGGCCATCTGGACCGTAACTGACGCTGAGGCGCGAAAGCGTGGGGAGCAAACA
+
A?>;:4;;;;'499<B::8;B?AB=A=@A@A@@A;@ABDB:AA<AB=BBB>;00+04=777.77:<A<7<<>>:;)5444&4<29455396:<<5<9B9><<AC=ABAAAC>@;;;)9@A@;99BCCD?E;;9>>@=39<2;2:4945@C>=:@@@:>ACC=B@BCCCDBBCB5;;0;4:B<A>?9=995.5=@9@<@@=A5;;AA@;@B699@5;@ABACA;::9.599955)59=;@CC9??@@B;?<
@N9IO0:00955:05801
TACGTAGGGAGCGAGCGTTGTCCGGATTTATTGGGCGTAAAGAGCGCGTAGGCGGCTCGGTAAGCCGGATGTGAAACCTCCAAGCTCAACTTGGAGCGGCCATTCGGAACTGCTGTGGCTAGAGTCTGGTAGGGGAACACGGAATACCTGGTGTAGCGGTGAAATGCTTAGATATCAGGTGGAACACCAGTGGCGAAGGCGGTGTTCTGGGCCAGTACTGACGCTGAGGCGCGAAAGCGTGGGGAGCGAACAGG
+
ABBBCBCF>999CCCBCC@BBCAD?BBB>BC@CC?BBBDC=B;;;BABBAA;?A;@BBC<BA=@A6;7:ABBBB>8D<AB>B@BABBCABB@C@ECAA?A?DC@CB@CAD@?>BBBB@BBAAABBBBC8BBBBB5?9?@??;??BCD@BB?BCAAACB?BBCC?CCCB=A@????::;>@A@B>AAA?B@A?ACBC@D@BB@BCC@CCCC>C?CCCAA@BBAABA@@@?@@ABBB>BDCDCCC;BBAA?::::9
@N9IO0:00923:05817
TACGAAGGTGGCAAGCGTTGTTCGGATTTACTGGGCGTACAGGGAGCGTAGGCGGTTCGGTAAGCCCTTTGTGAAATCTCCAGGCTTAACCTGGAACAGTCGGAGGGGACTGCTGGGCTAGAGGACGGGAGAGGAGCGCGGAATTCCCGGTGTAGCGGTGAAATGCGTAGAGATCGGGAGGAAGGCCGGTGGCGAAGGCGGCGCTCTGGAACGTTTCTGACGCTGAGGCTCGAAAGCGTGGGGAGCAAACAGG
+
A@A;94;=@D@BB@CAAAAAA=BC?AAC<AABCC>?@?@@?@@9?@>>>>?;?B?B@BB@CC?BBB>BC?CCDDE>BBBC>AA?@@?@;C@DC@EA;;;CCC?CB>>2<<D<:?@@:A?@BAA>A@@>9?@@@>???BBB?B>A>@B=B=A@@@@9939@AA;A???AA???A@@@C=AA8?9?9?<A?BB====+0*0>*00AAAAC?B>A99929A???AAACBB????@AA=AABBDCF:BBBBB>BBB?
@N9IO0:00928:05834
TACGGGGGGGGGCAAGCGTTGTTCGGAATTATGGGCGTAAAGGGCTCGTAGGCGGCCAACTAAGTCGGATGTGAAATCCCCAGGCTCAACCTGGGAACTGCATCCGATACTGGATGGCTTGAATTTGGGAGAGGGATGCAGAATTCCAGGTGTAGCGGTGAAATGCGTAGATATCTGGAGGAATACCGGTGGCGAAGGCGGCATCCTGGACCAACATTGACGCTGAGGAGCGAAAGCTAGGGGAGCAA
+
4499=9=9=9="=C5:9:;9A;9==<@@C00/<<59<<?G7@>7;;:;:BB=:;6;<A=ABB=BA@@?B;;;AAA90000,00+0@A>=@<000,0,0000>=A>AA@@990:>00+00:0/,6C4AC=996>>6>?A?===:?9>:;;5:=<0//7479;>555555:@A?AABA@;<=8=29:>;?=?=:?94.45:;8=<996//)/:)/)/4;84444444443444<99/99///;;.:;:::
@N9IO0:00940:05854
TACGTAGGACGCAAACGTTGTCCGGATTTACTGGGTGTAAAGGGTGCTCAGGCGGTCTTGTAAGTCAGTGGTGAAATCCCGGAGCTCAACTCCGGAACTGCCTTTGATACTGCAAGGCTTGAGTATGGAAGAGGTGGATGGAATTTCTGGTGTAGCAGTGAAATGCGTAGATATCAGAAAGAACACCAGTGGCGAAGGCGGTCTACTGGTCCATTACTGACGCTAAAGCACGAAAGCGTGGGGAGCAAACAGG
+
@>;:>00)/7:>;<5@B@=965497333(38787.3:88<3>>4;@@BC;;5;;4::@5:;@;@@BAABDBEBBB=AA@8@@;;;ABB?BBE@B@B?@9;;=?@9@@@@@>?993939A=@A@@@BCAG@BAA=;;5;;;7;@DD;:<C>AA;;;@AAA@@@;@BBAABBBAAACCCCC>CB?BAB@BBBC?A;96:3:A?BBCCCBB?AA?@@<@@??@@@@@CC=B@@@>=>/::=9999-9==@?8???=
@N9IO0:00943:05836
CACGGGGGGGAGCAAGCGTTGTTCGGAATCACGGGCGTAAAGGGCGTGTAGGCGGTTCAGTAAGTGGGATGTGAAATCCCTCGGCTCACCCGAGGACCTGCATCCCATACTGCTGAGCTTGAGTATGGGAGAGGATGAGGGAATTCCTGGTGTAGCGGTGAAATGCGTAGATATCAGGAGGAACACCGGTGGCGAAGGCGCTCATCTGGCCCAATACTGACGCTGAGGCGCGAAAGCTAGGGGAGCAAACGGG
+
BAACC@@@@#0///)///5.5;6<<9>6999555)55555)5>2<<?=CCC@CC?B=B@=94.49=93;AA@BCB>CFD>CAB;:6AAAC75:@2447<:98888(//66333993333,33899::@<;A@<78<;;;>8@<B@G=???@@@><;;<>7::7:A@A??:9:A@@>@2998<;@9908;;;5;77145==>BBCBCCF@FC<A=@ACAABAAACAAA?;;;:::.;???BEE8AACCC>CAA9
@N9IO0:00956:05816
TACGTAGGGTGCAAGCGTTATCCGGAATTATTGGGCGTAAAGAGCTCGTAGGCGGTTTGTCGCGTCTGCTGTGAAACCCGAGGCTCAACCTCGGGCCTGCAGTGGGTACGGGCAGACTAGAGTGCGGTAGGGGAGATTGGAATTCCTGGTGTAGCGGTGGAATGCGCAGATATCAGGAGGAACACCGATGGCGAAGGCAGATCTCTGGGCCGTAACTGACGCTGAGGAGCGAAAGCGTGGGGAGCGAACAGG
+
AABBBCDF?@@@B;AA@@=@B@=B=@<@?BBAFI?CCBAA;@:;;;;@A::8:A<@C<AABACC@@ABA@@@999/9?6=?@;@BAA=A=@@@A;A=AAACAAAB<BBCCC<A??@@A@@@@@@@C6;;ABA7ABAB>B@B@CAE@EC:;;ABBBB@CC@E?AAACBBBDCA<;;A=;;5;5;<<<???@;???<><@@@AAA???@@;@>BCB=BA;;;A@AACC9<<@@BC;@A@;<<<5;BBBB?BBA>
@N9IO0:00962:05813
TACGTAGGGTGCGAGCGTTAATCGGAATACTGGGCGTAAAGCGTGCGCAGGCGGTTTTTTAAGCCAGATGTGAAATCCCCGGGCTTAACCTGGGAACTGCGTTTGGAACTGAAAGACTGGAGTGTGTCAGAGGGAGGTGGAATTCCACGTGTAGCAGTGAAATGCGTAGAGATGTGGAGGAACACCGATGGCGAAGGCAGCCTCCTGGGATAACGACTGACGCTCATGCACGAA
+
CB?@?CCD>AAACAAAAA?B=AA@:@+00<000*9;ACC=CCB:;;A@??=@@:@BBBB(B=BA><<666<<CB>CCMI;CC>A@=A5><>>?5@<@CD@@@<8>5:7>:8:8044488289<<<B>??@A@A=AB>AA=A=@>?<@B@:@:ABBB@@@@A80//9::5:5<@@@@=??2;2=7=9<<<=:=AA=B588881773333(7;>0///6689=<;==555555222
@N9IO0:00937:05909
TACGGAGGGTGCAAGCGTTGTTCGGAATCATTGGGCGTAAAGCGCGTGTAGGCGGCTTGGCAAGTCAGTTGTGAAAGCCCGGGGCCCAACCCCGGAACTGCATCTGAAACTGCCTAGCTAGAGTCCCGGAGAGGAAGGCAGAATTCCCGGTGTAGGGGTGAAATCCGTAGATATCGGGAGGAATACCAGCGGCGAAGGCGGCCTTCTGGACGGTGACTGACGCTGAGACGCGAAAGCGTGGGGAGCAAAACAGG
+
BCCC@BBC<BBCF@BBAA@CCACC>>9>?>>;??6<@8993:AAAAAAA;:6;B=@C@DDHD>A;;;BB8;;BBB9AAA0;<;&9909.555&35:29899>A;;;CC:??AA?AAAAA@@@@CDE>B@BCBB?B=@=:;;;5;;AB=C?BBBGFIJ;GICC>AA=@AA;;;@??@@,99.93=>@;@;:;19AC<@;00*08<8<>>:?@@4;:@>?AA@;;:::9999B99:49@@A@@@4@B=>@@0@==<
@N9IO0:00944:05872
TACGTAGGCAGCTAGCGTTGTTCGGAATACTGGGCGTAAAGCGAGTGTAGGCGGTTTGCCAAGTCCGTTGTGAAATCTCCCGGCTCAACTGGGAGGGTGCGGCGGAAACTGGCAGGCTAGAGTGCGGAATGGGAGAGTGGAATTCCTGGTGTAGCGGTGAAATGCGTAGATATCAGGAGGAACACCGGTGGTGAAGACGGCTCTCTGGACCGTTACTGACGCTGAGACTCGAAAGCGTGGGGAGCAAACAGG
+
ABCCC;;8;;:;AA@ABA<AA@CC@C4;6=ABB=96;B>6BAA@@;;;DD@DB9A<4@A;<;===:9:14?<@>9:;;BC=D@AAAC?CCCC8;;;05?CC?BCAAC>AAA=@AA>AAA@@ABBCC@B=@@D>BBCBBB@C?B?B>BB@BBCCCCB@BCCC>CCCCCDDDCBBBBA>@@;@4::?9>9;;6;AAABBCC@???BBBC@CB@BB>@@>899?<<@@@@@ABBAB=B@A@CIK;AABCC<CCC?
@N9IO0:00948:05861
TACGGAGGGGGCTAGCGTTGTTCGGAATTACTGGGCGTAAAGCGCGCGTAGGCGGCTTTGTAAGTTAGAGGTGAAAGCCCGGAGCTCAACTCCGGAACTGCCTTTAAGACTGCATCGCTAGAACGATGGAGAGGTGAGTGGAATTCCGAGTGTAGAGGTGAAATTCGTAGATATTCGGAAGAACACCAGTGGCGAAGGCGACTCACTGGACATCTGTTGACGCTGAGGTGCGAAAGCGTGGGGAGCAAACAGG
+
ABCC@BBDCC5CCCCCBB?BB@DDAC?B>A@@@@:ABBBD<B:;;BBBBBB=@@;>>>8@BA?BF?CBBC@BCCC8:9B:A=@>?=>?;?AA;?;>;=:996=<8?:@@A???@;;==BB@B??877B?B<BB>AA?97=4;5;3>8<ABFEBBBBC7;:=8/:8<<===?@??=?@;@<;;7;@@;@?@?:=>C=@9@>BBBBBBBC?DBBBBBBC>AA???ABAA>ACA@@@59:A@@@@5??@@C;A@@=
@N9IO0:00952:05886
TACGAAGGGTGCAAGCGTTAATCGGAATTACTGGGCGTAAAGCGTGCGTAGATGGTTCATTAAGTCGGATGTGAAAGCCCCGGGCTCAACCTGGGAACTGCATCTGATACTGGTGGACTAGAGTGTGGTAGAGGATGGCGGAATTCCCGGTGTAGCGGTGAAATGCGTAGAGATCGGGAGGAACATCCGTGGCGAAGGCGGCCATCTGGACCAACACTGACGTTGAGGCACGAAAGCGTGGGGAGCAAACAGG
+
DCC;:7;D=@AAA?BCEC?C@BCC?A;?:=====9?@ABC>CAAABAAABCCCD?B?BBA?B7898?9>889ACC7;:CD;CD=@@?@?B?BBC?C@BBBBBBBBCCBBBED@CB@BBBBBBBBCDC?CB@9979AC?CE?C?B?BD=B?CC@@???;?@AA<BCCB@@@@ABDEGM?CB9;7;BAC?BBB@BBC@C=@@=@?AAAAA9::?C=@AACBBCBB@BCC@CC@A@D>C;;;BDD;CBBDG>BAC?
@N9IO0:00956:05896
TACGTAGGGCGCAAGCGTTGTCCGGAATTATTGGGCGTAAAGAGCTCGTAGGCGGTCTGTCGCGTCGGATGTGAAAGCCCGGGGCTTAACCCCGGGTCTGCATTCGATACGGGCAGACTAGAGTGTGGTAGGGGAGATCGGAATTCCTGGTGTAGCGGTGAAATGCGCAGATATCAGGAGGAACACCGGTGGCGAAGGCGGATCTCTGGGCCATTACTGACGCTGAGGAGCGAAAGCGTGGGGAGCGAACAGG
+
CCBBA@@@;;;;B>CBBC>BBC@BAG@D>BB=BB9:9973(33448<>900+00+070/0<>?@@@A=@@<A@@@3@;>6B@@2??@?8<B@7BB8BBBCCCCACDDBBCCC>@A@ABCBABB@@@B?A@@@@6>;=;00-0;>;@<BB?ABB;;:A=@@??9?AAA???CBB;;:B6;;7;8;BB@D@CB@BCB>A>AB?AAAA@@@@:A?AA>ABA???>??AAA?@A@BBA=BB???CC9AABAA=:::5
@N9IO0:00958:05876
TACGTAGGATGCAAGCGTTGTCCGGATTTACTGGGCGTAAAGAGCTCGTAGGCGGGGACGCGCGTCTTGGAGGAAATTCCACGGCTCAACCGTGGAGCTATCCGAGATACGGCGTCTCTTGAGGGCAGGAGGAGGAGAACGGAATTCCCGGTGTCAGCGGTGAAATGACGTAGATATCGGGAGGAACACCAGTGGCGAAGGCGGTTCTCTGGCCTGCTCCTGACGCTGAGGAGCGAAAGCGTGGGGAGCGAACGGG
+
BAABB::5;;:;B@CCCFACCC@C?AAA=BABBD=AAABB0;;9;@=@@BB@BJCF9CAAAA;;9:924.49;AC:B?B=@=>9=<00+/)//61//3/000)/88::/0/4//7?9990447<3:<83//)/666:<9;<:>9:6:=4=4333333//0///6.6//3;333<;;877?8<<9=:=>>:>???<AAB?C?AB?B<@ABBB?C@BBBBB=AAAACBBBCC9;;A@@@:@A@@@AA7@@@@@@BBB=
@N9IO0:00923:05945
GACGGAAGGTGCAAGCGTTGCTCGGAATCACTGGGCGTAAAGGGTGCGTAGGCGGCTTCTTAAGTCTGGTGTGAAAGCCCAGGGCTCAGCTCTGGAAGTGCACTAGAAACTGGGAAGCTTGAGTACCGGAGGGGAGAGTGGAATTCCTGGTGTAGCGGTGAAAATGCGTAGATATCAGGAGGAATACCGGTGGCGAAAGCGACTCTCTGGACGGTTACTGACGCTGAGGCACGAAAGCGTGGGGAGCAAACAG
+
;CBB?C@B?BDCCACHCC@CDCCD?B@BCBBCCD>CCBBB=BF>AAABBBB???=?D?CB?D>@AAA@=ABBCDE<>>B=ABC>BBBBCBB@BB?B=@??>?:@A=>?9??>?6<27;>055868=9>:>??@3@=<=AA<A8<8;<AA=?@=>=>=:<8688&9::=>>>===>>??7<;8<8<@?:>:;:4:888*5::<7766/./6:/7071:;==<=8888881899<:=-78<;:9:2:AAAC:888
@N9IO0:00927:05914
TACGTAGGGGGCAAGCGTTGTCCGGAATTATTGGGCGTAAAGAGCGTGTAGGCGGTCCGGTAAGTCAGCTGTGAAAGTCAAGGGCTCAACCCTTGAAAGCCGGTTGATACTGTCGGGCTAGAGTCCGGAAGAGGCGAGTGGAATTCCCGGTGTAGCGGTGAAATGCGCAGATATCGGGAGGAACACCAATGGCGAAGGCAGCTCGCTGGGACGGTACTGACGCTGAGACGCGAAAGCGTGGGGAGCAAACA
+
AABBBBAAAA0@@6;;AA:?;=8>9BAF@CC;C@7BB5;9,9559@@BBA@:>@<?@?A>AA?DBA@@?9:0;;;3000?=A@9@@@A>@B>B?BBD?CC@B?C<BBBBB@===>>8>?@===C@<C<C9CAA<;@>>55.5494;;3;9>555:54.4444(4:9::<<<:55<<<4<=9=9666.549<7=;;6;5@@@B>@@@CCC<??B9B?<<?DCBBB@@@@A?@@A@7;;@??FE9BBBB<3<:
@N9IO0:00935:05921
TACGTAGGGTGCGAGCGTTAATCGGAATTACTGGGCGTAAAGCGTGCGCAGGCGGTTTGGCAAGACAGGCGTGAAATCCCCGGGCTTAACCTGGGAACTGCGCTTGTGACTGCCAGGCTAGAGTGTGGCAGAGGGGGGTAGAATTCCACGTGTAGCAGTGAAATGCGTAGAGATGTGGAGGAATACCGATGGCGAAGGCAGCCCCCTGGGTTAACACTGACGCTCAGGCACGAAAGCGTGGGGAGCAAACAG
+
CCBBCCCC=9:9B@@@BA>B@BBB@C6;7;@@@B<A@;;;0<>@AAA@@@D?BB@BB>B?AB?B<<:>=@@@@@@8?@@@9@D;BC;;;=ACCE?G@BABCFAA7;;CBAA@A5;;5::99;B9::A=??;9:;:;;%;@@C?B?B????AA>;;;;;BCEF>AABCB@@@BB@@@A=@@=@?CCD=??AA?A??8<9=<00000(/;;)/)/06669<9=9;;7772;<>@;A:A>=;;;:/:::9<4::8
@N9IO0:00936:05933
TACGGAGGGGGCTAGCGTTGTTCGGAATTACTGGGCGTAAAGCGCGCGTAGGCGGCTTTGTAAGTTAGAGGTGAAAGCCCGGAGCTTAACTCCGGAACTGCCTTTAAGACTGCATCGCTAGAATTGTGGAGAGGTGAGTGGAATTCCGAGTGTAGAGGTGAAATTCGTAGATATTCGGAAGAACACCAGTGGCGAAGGCGACTCACTGGACACATATTGACGCTGAGGTGCGAAAGCGTGGGGAGCAAACAGG
+
CCCB=>>@>>0@BCCGCC@CE=BD@E@D=@ACCG>B@@CD>CCCBBBCAA@?A@<???:@AA?BC?CAAA?BBBB>BDB<B@=><?1849BB?B?B=A@@@<?@:A>ABBBB>?>BBCCBBB:<;;?A<>?>B>ABBBBA?C=<596<@@@??>ABB?BBCC>@6<<888====5;;4::;;5;=>7>6//*/997<7=:@@A@@@@@;?@@@???B?BBBBBBBBB=?@@999+9?@AABB:BBABB:>?B>
@N9IO0:00941:05915
GACGGAGGAGGCTAGCGTTGTTCGGAATTACTGGGCGTAAAGCGCACGTAGGCGGCTCGACAAGTCGGATGTGAAAGCCCAGGGCTTAACCCTGGAACAGCATCCGAAACTAGCGGGCTCGAGACCGGAAGAGGAGAGTGGAATTCCCAGTCGTAGAGGTGAAATTCGATAGATATTGGGAAGGAAACACCTGTGGCGAAGGCGGCTCTCTGGTCCGGTACTGACGCTCAAGTGCGAAAGCGTGGGGAGCAAACAGG
+
DC;;4;;59><>@ABBCE?CCABA=@494;@@@C>BBBED>CBBABB;;;C@;;7;@@BABB>;;;;5:;98@C@<BBD=AAC599:=:>=/99?A?A:99777<<=<37338<882333:;;;<5=5>>AAC<><=:976;1717<0<<0//.--,,(*(*2'*(*,,-.26666/55,5+2+22'255022264:66,2,264222:82838B=B?AA@@@A@@@@@C@AACBBBB;@@@@AAA7;;;AD:;;D>
@N9IO0:00944:05946
TACGGAGGGTGCAAGCGTTGTTCGGAATCACTGGGCGTAAAGGGCGCGTAGGCGGCTACATTAGTCTGATGTGAAAGCCCGGGGCTCAACCCCGGAAGTGCATTGGAAACTGTGTAGCTTGAGTTCGGGAGAGGAAGGCAGAATTCCCGGTGTAGGGTTGAAATCCGTAGATATCGGGAGGAAAACCGGTGGCGAAGGCGGCCTTCTGGAACGAAACTGACGCTGAGGCGCGAAAGCGTGGGGAGCAAACAGG
+
@@DF@BBB>AABF>BAAA?@@?BB?B>AABBBCC<AAAAA=AC=BB@@@CCABC?BBBBBB@CF@AABBCCCCCB=BBC>BEE::<;B5;;;.<5;5;=;;9A8A?CC=B:::???BBC@CCDD?@@@=@BCC@D8:7:?>B6;7;C;A>@@@BCC<B>ABB=AA=@BBAACCBAAD?AA=@@@.;5;=AA>AAB=A<;;8;@C?CCC7;7;BBC=CCACABBCA;<5;;;AAB<ABABBBB9BABAB<A@AA
@N9IO0:00951:05916
TACAGAGGGTGCAAGCGTTGTTCGGAATTATTGGGCGTAAAGCGCGTGTAGGCGGCTCAGCAAGTCGGATGTGAAAGCCCTCGGCTTAACCGAGGAAGGGCGTTCGAAACTACTGAGCTTGAGTGCCGGAGAGGGTGGCGGAATTCCCGGTGTAGAGGTGAAATTCGTAGATATCGGGAGGAACACCAGCGGCGAAGGCGGCCACCTGGACGGTAACTGACGCTGAGACGCGAAAGCGTGGGGAGCAAACAGG
+
AAB@@?AA<ABBB?C???>AA=AB?C?B@CCACF>CBBBC=BBBBBBBC??<?@<@BCBBCC@CBBB@BBBBFCH>CCC?CBB29;<A=A?C@A9=5997;AB?DBBB>BABCCBBA@C@BAAAAA@A=@A:::.;?>AA=A?A<@@;A>ACBC@AA@DCCD>D@BAABBBBBBAAI?BB@B?@;;7;?>@=???>A?9;6;>A@>AA?BA@=;;4:;;AAB@?>>=9994999,44;9444&4:444)45;7
@N9IO0:00953:05922
TACGGGGGGGGCAAGCGTTGTTCGGAATTACTGGGCGTAAAGGGCGTGTAGGTGGCCAACTAAGTCCGACGTGAAATCCCCAGGCTTAACCTGGGAACTGCGTCGGATACTGGATGGCTTGAATTCGGGAGAGGAATGCAGAATTCCAGGTGTAGCGGTGAAATGCGTAGATATCTGGAGGAATACCGGTGGCGAAGGCGGCATTCTGGACCGACATTGACACTAAAGCGCGAAAGCCAGGGGAGCAAACGGG
+
AA::;9;9;9";C=@@ABIIC@CD?C@C=BACCE?CCBBB<BB>BFECCCC@;;:;@C?BBB@A@A@CBCBBB@@99:9:.;:4:@;><@<@>@9@=@AB??@BC?BBABAA<@AC@CE>AB?B?BBC<BBAA=A>ABAABC@C@C@@@<@@@AA@A>ACDD>B@@@@AAAABBBBB?AC?C?AAC?B?::7:;C?B?BC=@@@<@@B>BB?BBBBB@BCB@AABD7<<BBAAA:@D=ABBB8AAAAC;@??8
@N9IO0:00955:05933
TACGTAGGATCCGAGCGTTGTCCGGAATTACTGGGTGTAAAGGGCGTGTAGGTGGGTCTCGTCAGTCGGGGGTGGAAATCCTGCAGCTTAACTGCAGAACTGCTTCCGATACTGGAGATCTTGAGTACGGCAGAGGGAGATGGAATTCATGGTGTAGCGGTGAAAATGTGTAGATATCATGAAGAACACCGGTAGCGAAGGCGGTCTCCTGGTCCGTAACTGACACTGAGGCGCGAAAGCGTGGGGAGCAAACAGG
+
00/<///27994=9;@BB@CCCAC@F8<7<A=99055;;>)44/4<<<454.488(//7///60/994999(9;.44)44.44455;;.4.4:::?4925<:<@9?9@@@ACCD>AAC@@@=A@??A992:::7>?8978987>;?=;;BF7BB@ABBA<>9999(9?A<??BBCDBBBCBB???9??<20-0>>=00-0<@@<@A::49A;::499:49BBBBBBCB:979?>??A=B899DDD6??>@?8?>>;
@N9IO0:00914:05975
GACAGAGGGTGCAAACGTTGTTCGGAATTACTGGGCATAAAAGCGCACGTAGGTGGTTCACTAAAGTCGAGTGTGAATCCCCCGGCTCAACCGGGGAATGGCGCTCGATACTGGTGGGCTAGAGGTCGGTAGGGGTGAGCGGAACTCCAGGTGGAGCGGTGAAATGCGTAGATATCTGGAGGACACCGGTGGCGAAAAGCGGCTCACTGGATCGAATCTGACACTGAGGTGCGAAAGCTAAGGGTAGCAAACGG
+
;;9;AAAB<AA;:>3000*/6176(-(/)/////(//4444&4;445<;::<7550504999<<)//7///55-//)/////$/5//5>8<6;;;&4.49355599997////2///)5;55556955.5//99+9/////)/,599.54399599;<8;99<04/////989/-,,,(,6(---83;5//)55///&/773------/)//4::.3385559:////)///-/9(////)//(/:8///(/89
@N9IO0:00919:05962
TACAGAGGGTGCAAGCGTTAATCGGAATTACTGGGCGTAAAGCGTGCGTAGGTGGTTTGTTAAGTCAGGCGTGAAATCCCTGGGCTCAACCTGGGAACTGCGCTTGATACTGGCAGACTAGAGTGTGGTAGAGGGTAGTGGAATTCCGCATGTAGCAGTGAAATGCGTAGATATGCGGAGGAACACCAGTGGCGAAGGCGGCTACCTGGACCAACACTGACACTGAGGCACGAAAGCGTGGGGAGCAAACAGG
+
BBCAAAA?8;;:A?@AAB?A?BBB>A>A:@@;<;6<CCCF?BBCBBBA@AA=::6:B:A@?B?CA@AD@DBCBBC?BCC;;;;9;BBE@C?BAC=C@BBBBAA@?BA98:AA<AB???BAABB@??B?AAA99927?7::3@;@49.5;999;;966;>BC@8ED966>>>DCBB==5::5:59@<7<A<@7@A@4:19==@BBB@CB<A@:?;?==9949555<55.66>?AB<@@>>BBB9BBBDG?AAA:
@N9IO0:00924:05996
TACGTAGGTGTCAAGCGTTGTCCGGATTTATTGGGCGTAAAGCGCCCGCAGGCGGCTTGCCAAGTTCGATGTGAAATCTCCCGGCTCAACTGGGAGGGTGCATCGAAAACTGGCAGGCTTGAGGCAGGGAGAGGGATGTGGAATTCCAGGTGTAGTGGTGAAATGCGTAGATATCTGGAGGAACACCAGTGGCGAAGGCGGCATCCTGGCCCTGTCCTGACGCTCAGGGGCGAAAGCGTGGGGAGCAAACCGG
+
CCDCCCC@CB@>>:=;;;5;;A=A>BBB;BB=BC=@ABDD>D=;;L>AADLACB?BB?BC6;9<B?BCCCDDCCC>;:;EE>A?BCAA=@@@>9<<<9>>>A>@????5?AA>A??<?B?CBB?A;;;6;BDCD?D;;;B@E@B@BACD@BCBCBCB?BBCD?@@@@@:::??::9;6;D;A?BCC?BB;<9<CC@C@DD@BBBC@BC>BB=BAA@ACCEBCBBA;;;;.;BBB=A@@::::-9?;::,:292
@N9IO0:00944:05966
TACAGAGGGTGCAAGCGTTGTTCGGAATTATTGGGCGTAAAGCGCGTGTAGGCGGCTTTGCAAGTCGGGTGTGAAAGCCCTCAGCTCAACTGAGGAAGTGCGCCCGAAACTGCAGAGCTTGAGTGCCGGAGAGGGTGGCGGAATTCCCCAAGTAGAGGTGAAATTCGTAGATATGGGGAGGAACACCGGTGGCGAAGGCGGCCACCTGGACGGCAACTGACGCTGAGACGCGAAAGCGTGGGGAGCAAACAGG
+
CCCDC@A@:9:8?;???@<@@?CC>@=@=@A<@@;=????9??@@BBBBCD@CC?CCD=CCC<@@99949BECCG>CCD=ECBBBCBC@BBBCC@C@BBBCBAA7989-9@@AABCBBB@CBA@>>;>?BBBBF<@@@BB?B>A=@CC5><?AAC??:>=?D9><>@==>@@???DD5BA<@:>>>=B=A@;@7718:>=:>;=A:>><??@;==::;;AAA@@==>@@CBBBC8::@@ABB9BCDDH?AA@=
@N9IO0:00946:05970
TACGGGGGGGGCAAGCGTTGTTCGGAATTACTGGGCGTAAAGGGCTCGTAGGTGGCCAACTAAGTCAGACGTGAAATCCCTCGGCTTAACCGGGGAACTGCGTCTGATACTGGATGGCTTGAGTTTGGGAGAGGGACGCGGAATTCCAGGTGTAGCGGTGAAATGCGTAGATATCTGGAGGAACACCGGTGGCGAAGGCGGCGTCCTGGACCAACACTGACACTGATGAGCGAAAGCCAGGGGAGCAAAAGCGG
+
BB99999999";B=B:<:?BC@CD@D@C@CCBBB>BC@BC;@@;@BBCDDJA::8:>A=ABB>BBCBBCBBAABB<??D:B??>?D@C?B?CCC9B?B9:9@?CCBBBBBBB??>>9@@=AAAAD<A@;@>=??8??ABB@D@C?B<????<?AA995:@>>8>>BEBBBBBBBBBA>?>5;5;;;7=<>=;>>=8=:8818>8815:5;>=D;?>?AAABB@?@B?@?B>??C:=A>==A>/>@////'//69
@N9IO0:00951:05983
TACGGAGGGGGCTAGCGTTGCTCGGAATTACTGGGCGTAAAGGGCGCGTAGGCGGTTTGGTCAGTCAGGCGTGAAATTCCTGGGCTCAACCTGGGGGCTGCGCTTGATACGGCCAGACTTGAGGACGGAAGAGGCTCGCGGAATTCCCAGTGTAGAGGTGAAATTCGTAGATATTGGGAAGAACACCGGTGGCGAAGGCGGCGAGCTGGTCCGTTACTGACGCTGAGGCGCGACAGCGTGGGGAGCAAACAGG
+
BBCC?CCDEF1CCCBCCC?BBCCD?C?C?BBCCD>BBBBB<AC=@AABBBB>BC@CC<B@BB@@@BAB?BBC???<@@D>@@C>CCCC@D?CCCCC3B@@AAAC@CCCCBB?B?AA@@@?AAB?AA@>B>B;:8:BAACC@C?B?BD@CCC@AAB??9?:::6;?@@@CCCBCC@CC6:5;;6;BB=A=::8;BA?C@CC?BAACCBB?A@=AC>BBB@@@BA@ABA>ABAAA@::9?:999-;@@AB=AAB?
@N9IO0:00962:05996
AAACGTAGGAGACGAGCGTTATCCGGATTCACTGGGCGTAAAGCGCGTGCAGGCGGCTTGGCAAGTTGGATGTGAAATCTCCCGGCTCAACTGGGAGGGGTCGTTCAAAACTACCAAGCTAGAGGATGGTAGAGGAAGGTGGAATTCCCGGTGTAGTGGTGAAATGACGTAGATATCGGGAGGAACACCAGTGGCGAAAGCGGCCTTCTGGACCATTCCTGACGCTCAGACGCGAAAGCTAGGGGAGCGAACGGG
+
99$9;999=99:<DAC?A@??:;6;?BB?DCD@@@9@@?AA;@@CBBB@<00+00,008<8>C<@B>C@CCCCCDE=@@@BB<B?BBBB?A@??9??AA6AA=>:::::-9@>@=A799A@@??:?994:@@9:4:4:=AA@D7948?-818=<??@@=;77>69///::;;;B@;99>.:9<A<ABC<@@@A=@AAB<BBB?B?C=<;:4:?49:4;499A==0/000000>AA@9A@000@>30009>490>9
@N9IO0:00930:06013
TACGAAGGGGGCTAGCGTTGTTCGGAATTACTGGGCGTAAAGGGCGCGTAGGCGGCCTTGATAGTTGGGCGTGAAAGGCCTGGGCTTAACCCAGGAACTGCGTTCAATACTGCGAGGCTAGAGTGTGGGAGAGGTTGGTGGAATTCCCAGTGTAGAGGTGAAATTCGTAGATATTGGGAAGAACACCGGTGGCGAAGGCGGCCAACTGGACCACAACTGACGCTGAGGCGCGAAAGCGTGGGGAGCAAACAGG
+
BBCBA<BCCC5CCCCBAA?CCADD@C?B?BGCCD>AAADD>CC>CCDCBBB<@A>@>C@BABDDD@CC>CCCCCD=C@C@@@@<@A?B@CC;AA6;6;@BBCD?BB?AAA::9C@@=AAA@BB988BB>BBBB?B@B@BB?B?B?BE>B@ABBC@==:=>>>7?:==?A@>><;5;A1;5;;5;>?:@<@@<BBB>A>AA>A<@<@AA7;;?B@@<@BBABABAA;;7;CA@@A:@@@@CDE;BBDCD=@@@;
@N9IO0:00936:06059
TACGTAGGGTGCAAGCATTATCCGGAGTGACTGGGCGTAAAGAGTTGCGTAGGTGGTTAGTAAAGTGAATAGTGAAACCTGGTGGCTCAACCATACAGACTATTATTCAAACTCACTAACTCGAGAGTGGTAGAGGTAACTGGAATTTCTTGTGTAGGAGTGAAATCCGTAGATATAAGAAGGAACACCAATGGCGTAGGCAGGTTACTGGACCATTTCTGACACTGAGGCACGAAAGCGTGGGGAGCGAACCGG
+
B@@BBBBB>AAGCACBA?<?AA?A@BB@@@BBAA=@@ABD>@ABAACCCAAA=00-08<@;;;0;ABA>BBCCCGM@C=AA>;;5;;BC?CFDBBA;;;CC@@=AB8;;G<BAAABBB?BBABAA:;;@<@AABB@CC>AAB9:8:C=@A>AAABCB@CCBBA@:@@=ABBAAAAAB?@@<@5;5;;;5;<;;5;AAAB>BBB?B@BBCC?BB?BCD:;;BBA@@AB;;5;@;<;A:BBBBCDD;BBBAA?AAE@
@N9IO0:00945:06043
TACGTAGGTGGCAAGCGTTGTCCGGATTTATTGGGTTTAAAGGGTGCGTAGGCGGCTTTGTAAGTCAGTGGTGAAATATGGCAGCTCAACTGTCAGGGTGCCATTGATACTGCGGAGCTTGAGTACAGATGAGGTAGGCGGAATTGACGGTGTAGCGGTGAAATGCTTAGATATCGTCAAGAACACCGATAGCGAAGGCAGCTTACTAGGCTGTAACTGACGCTGAGGCACGAAAGTGTGGGGATCAAACAGG
+
BBBBBCC@CC@CD?B@BB9;;B?D@DDE>CC@CD>CD9::5:@9:::@@BC@A@>ABB=B@@=@BBBC@@<A99:,:A>@<ABBBCCC@B@@@BBCC=BAB@DD>@@BA@999?;?=?@=AABBBBBA??@9949@@;@A<@<@<@@??;?BBBCBA?ABBD<C@AA@B@?@??>>>@@=AB?CCC?@@A@@?;;6;>ACBBB>ABB;;5;@@@B=@?@?BBC?@?C?@>>;;;0;;?@@AC8C@@@A;;;;6
@N9IO0:00956:06019
TACAGAGGGTGCGAGCGTTAATCGGAATTACTGGGCGTAAAGCGCACGTAGGTGGCGACGTAAGTCGGGTGTGAAAGCCCCGGGCTCAACCTGGGAATTGCATTCGAGACTGCATTGCTGGAGTACGGAAGAGGAGGGCGGAATTCCCGGTGTAGCGGTGAAATGCGTAGATATCGGGAGGAACATCAGTGGCGAAGGCGGCCCTCTGGTCCAGTACTGACACTCAAGTGCGAAAGCGTGGGGAGCAAACAGG
+
BCAAACCC>CCBB???@@=A>AAC?B>@=@???A<CAA@@:A;;:@:;;;B?BB?BBCDBCB@CBBBE>CCHCCC>CCDC:CE>9::A?C?BAD<A=A6;;@@?BC@AABBBAA@=?@@A=AAC@@@AE@CBB?@@G@DD@DAC@BB>BACDFCCBA?ACCE?BBBDCCCCCCAA@@;@B=@=AAAAA;;;9A;;5;>;:2:A8@EA?99;2;9;BDB;:9?;;;;59=?B=?@6?>=9999+9=8<@9>?;7
@N9IO0:00956:06044
TACGAAGGGTGCAAGCGTTACTCGGAATTACTGGGCGTAAAGCGTGCGTAGGTGGTTGTTTAAGTCTGCTGTGAAAGCCCTGGGCTCAACCTGGGAATTGCAGTGGATACTGGGCGACTAGAGTGTGGTAGAGGATAGTGGAATTTCCGGTGTAGCAGTGAAATGCGTAGAGATCGGAAGGAACATCTGTGGCGAAGGCGACTATCTGGGCCAACACTGACACTGAGGCACGAAAGCGTGGGGAGCAAACAGG
+
ABBBB@CG>@BAC?B999@CBBBC@B<A>ABBBC=9::BB;A@@9;;BAAB?@@;?;?A?:A?CBBBFCCCCBBB;@@=6BCC>CCDD=B=BDD=C?B=@ABCCF@BB@B>>>8?ABA@@@A@@BCC?AAA??<?@=@994:=@@=A>B???>BAA@BCCEF<ABBCBCFCBB@@?;@;@=@?CCBCC???=@AA>A>B@B@@@AA99959@A;?>??BCCBBBB@@;=?A88849@@ABBB:BBBDD:AAC?
@N9IO0:00960:06033
TACGGAGGGTGCAAGCGTTAATCGGAATTACTGGGCGTAAAGCGCACGCAGGTGGCTGTGTAAGTCGATTGTGAAAGCCCTGGGCTTAACCTGGGAATTGCAGTCGATACTGCATGGCTAGAGTATGGGAGAGGGTAGTGGAATTCCCGGTGTAGCGGTGAAATGCGTAGATATCGGGAGGAACATCAGTGGCGAAGGCGGCTACCTGGCCCAATACTGACACTCAGGTGCGACAGCGTGGGGAGCAAACAGG
+
ABBC=AAA;;;9A>BABBDDBCCC@B7969=9995:@@BC=CBBBBA??BD=@@?CCCCBBC?CAAABB:;:CCD;999)5;5)5<>A>CACCG?G?B<?ABABBAAACAABCBAA@BBBBA@@BAAB6;;;@@;AABBB?B?B@CF>B?::8BABB?CCCD7>=@@?@@AAB@AAA7A@:@<999<?@AC<?@A@D?AA?AA@=::918?3939B?988@@>::8;69://-5--///888&/3:::38<<;
@N9IO0:00915:06095
AACGTAGGGGACGAGCGTTATCCGGATTTACTGGGCGTAAAGCGCCCGTAGGCGGCTCTGTAAGTTGGACGTGAAAGCTCCCGGCTTAACTGGGAGAGGCCGTTCAAAACTGTGGGGCTAGAGTGAGGCAGAGGAGCGCGGAATTCCCGGTGTAGTGGTGGAATGCGTAGATATCGGGGAGAACACCAGTGGCAGAAAGGCGGCGCGTCTAGGCGTAAACTGCGCGTGAAGGGCGAAGCGGTGGGACGAACGGG
+
;.;<=4555&59<??@AA?AAA=A>AAA<AABBD>::;DD<A;;;B;BABB?@A=??@ABAA?AA?C?BA@====+000==9A?@?:C@DCCB:@@AB9A=AA>;;;;.:555@FG;BBBCCBCAAAFCCCCC@BAAACF@H?B<BA8A;A@BCBCE@EF@E@BBAA@AAAACAAA@@-..,(,,,(,,,,(,-///)/)--(,------66(-,,,2/,,-//////6(--(-//)/--3666(-/774:>=5
@N9IO0:00923:06069
GACGTAGGGGGCCAGCGTTGCTCGGAATTACTGGGCGTAAAGGGTTCGTAGGCGGTGTGGCAAGTCGGAAGTGAAATCTCCAGGCTTAACTTGGAGGCTGCTTCCGAAACTGCCATGCTAGAGTGCGGGAGAGGCGAGTGGAATTGCAGGTGTAGCGGTGAAATGCGTAGATATCTGCAGGAACACCCGTGGCGAAGGCGGCTCGCTGGACCGCAACTGACGCTGAGGAACGAAAGCTAGGGGAGCAAACAGG
+
AABBB@ABAA0A>;;<;<?BECCB?B@C=@ABAA<ABABE>DE>C@EBB??9;;5;A@A?CC@CCCC?B?AB@@A=AEDD@BB?@@=A=@@=A;@A>A@AAB?CABBB>BBAB?BAABACDBBBBAA@;ABAB@CCB@@@?A@B@CBCC@CBBBBA@=@@@A9??ACCCCCCCBBBCBBA;@;?;;;0;@@<@AA9@<@A=A@@@BCB8;;>AAC@CC;<;AA@BCC@C>B999/99>@AAA5@?;;;0;:;8
@N9IO0:00932:06080
TACGTAGGGTGCGAGCGTTAATCGGAATTACTGGGCGTAAAGCGTGCGCAGGCGGTTTTGTAAGCCAGATGTGAAATCCCCGGGCTTAACCTGGGAATGGCATTTGGGACTGCAAGGCTGGAGTGCGGCAGAGGAGACGTGGAATTCCCGGTGTAGCAGTGAAATGCGTAGATAATCGGGAGGAATACCGATGGCGAAGGCAGGTCTCTGGGCTGACACTGAGGCCTCATGCACGAAAGCGTGGGGAGCAAACAGGA
+
@?CBBABB<@A?BCBBBB=A=@BB>B6;5;@AAA;BBCCD>CCCB@?@AAA;@@=ADD;BAC@CCABD??==333/3>??3::88>6@7B8BAA9=8<=9<==@+:8+373<?B9?9?==389<?@A6<>A@A>@>>0/074<)/-.84<28;;;=9825557/79AA@@@;79.3;<:/8:.6.5AC7?=<=::;96<177=5==755680222<5532---(-(-459:=9;:8;025;>>FG;>?886,8>=9=
@N9IO0:00936:06073
TACGTAGGGTGCAAGCATTATCCGGAGTGACTGGGCGTAAAGAGTTGCGTAGGTGGTTTGTTAAGTGAATAGTGAAATCTGGGGGCTCAACCTCACAGACTATTATTCAAACTGGCAAACTCGAGAATGGTAGAGGTAACTGGAATTTCTAGTGTAGGAGTGAAATCCGTAGATATTAGAAGGAACACCAATGGCGTAGGCAGGTTACTGGACCATTTCTGACACTGAGGCACGAAAGCGTGGGGAGCGAACCGG
+
@B;;9BCF>BBCF@BBCA=??>9?;@BA@AA;;;6;AAAA=BB@A?BCCCCC@A@=@A6;;@C?C@@A@BBBCCDE>BB@>>>>*;;BDAF?BBBBBCBHBCB?BA>@?@9@@B?BBB=BAAAABB?995:AA;;6:@;@;;593995:AAAAAA@?<@A;;;A<AB:;;CBBBCC@DCC?A8<7;AB?B=@@?B@@AB?BBC@C@BBCC>AA?BCD>AABBBABAA::5:??;;;6;??@AAA7AACBB?B?B?
@N9IO0:00950:06102
TACGAAGGGGGCGAGCGTTGTTCGGATTTACTGGGCGTAAAGGGCGCGCAGGCGGCTTATCAAGTCAGGCGTGAAAGCCCCGGGCTTAACCTGGGAATGGCGCTTGGGACTGGTGGGCTTGAGATCGGGAGAGGAGCGTGGAATTCCCAGTGTAGAGGTGAAATTCGTAGATATTGGGAAGAACACCGGTGGCGAAGGCGGCGCTCTGGACCGATACTGACGCTGAGGCGCGAAAGCGTGGGGAGCAAACAGG
+
BBBBB?BDDD5CC:;9BB@CC@DD;@@@:@AABB=CCCDC?CF>BCBCA@@?@@=@B@@AAC?@@AAA=@CBBBB<BBBB8BC>CDAC@C@CCC=A?@@;@@?@<@A;AA@@5>@>9>B@BAAA@:9:/9=>@?AABCBF@B?C=AA9??@;;;@@@=AABE>C@AAACBAAAA@BC=B<??;?@@:@=;;6;BB?C@CC@@@ACDDD?CC@CCAB@@@BBCBBBBB?BCC;;;6;BBCCIG<CCBBB=BBA=
@N9IO0:00951:06067
AACGTAGGAGACGAACGTTATCCGGAGTTACTGGGCGTAAAGGGCGTGCAGGCGGTTGGATAAGTTCGGCGTGAAATTTTCCGGCTTAACCGGGGGATGTCGTCGGAGACTGTCTGACTAGAGGGTGATAGAGGCGTGTGGAATTCCGGGTGTAGTGGTGAAATGCGTAGAGATCCGGAGGAACACCAGTGGCGAAGGCGACACGCTGGGTCACACCTGACGCTAAGACGCGACAGCATGGGGAGCAAACGGG
+
;.;;::A<<<<000*0>>;>A@AD@:;;8;;;;D;@@@BB<AD?CCBCCBB?BB?B@D@BBA?AB?AC?A8:9AA=BCC:C?B>@A??9>28989(8>@A@>>?C?BBACDCCC::9@@CCBBA<A@@@AB;:6:B@BFF@C@B@B@CC>CBBCCCD@DBBB>BCBB@@@@@AAB@C?CC@B?CBB@BCBB?BBB>B?BBBBBDCC?@?<?BBCBC=@?@???@?>@AA???AAABCBCCDD:BBAAA<AAA8
@N9IO0:00959:06090
TACGGAGGGTGCGAGCGTTGTCCGGAATCACTGGGCGTAAAGGGCGCGTAGGCGGTTCGGTAAGTTGTTGGTGAAATCCCGGGGCTCAACTCCGGGCTGGCCAGCAAGACTGTCGGACTTGAGCACGGTAGGGGCAGATGGAATTCCCGGTGTAGCGGTGGAATGCGTAGAGATCGGGAAGAATACCAGTGGCGAAGGCGTTCTGCTGGGCCGTTGCTGACGCTGAGGCGCGACAGCGTGGGGAGCAAACAGG
+
CCCB?@A@:AB@@AACCC@AAA@CAF@BBCEDEE>AAAAB7:;6;A@@?CC;B@=@<@C=@A?BB?CC?B?C@==04:9)494&44883888)//(///)/)///47;<<=>>BB?AA?6=8?==??<@?@@@6@CAAAC7@5>3@9098BB;@@BA>BDAC@BCBBBCBB@A=99;3;9>?7<;<8<555544405.4<A666;B=CC=C>9:099=9449939492498:44455::;=?2=;;;@56666
@N9IO0:00963:06098
AACGTAGGAGCAAGCGTTATCCGGAGTTACTGGGCGTAAAGGGCGTGTAGGTGGGTCGCTAAGTTGGTTATGAAAGCTCGTGGCTAAACCGCGAGAGGCTGACCAAGACTGGCAATCTGGAGTGGAGGAGAGGTCAACGGAATTCCGCGTGTAGTGGTGAAATGCGTAGAGATGCGGAAGAACACCGGTGGCGAAGGCGGTTGACTGGCCTCCAACTGACACTGAGACGCGAAAGCATGGGTAGCGAACGGG
+
A6AB>>>?00/:6:9AA@AAA@FA;<;?BAAAC>AABAB6@=6=;;<BCB@CCC=BAA?@A?@A?A?A@BBBBE;::ABCCC?DAA?:?=??AAA@@=@A=<@,0-0@>>>@BB>BBBC@DCBB@BB>::;@@BCB?AB?A=@=@=AAA9:;@BAB?BCBB=BCCCCBB@??@@BB;A<AC?????B?BA?A994:5:A?C?BBCCDAE?BB>@<@@:;;BDBBBB::9@999/::9999.:@A>?@=@>@5
@N9IO0:00916:06111
GACAGAGGGTGCAAACGTTGTTCGGAATCACTGGGCGTAAAGCGCGTGTAGGCGGTTTGGAAAGTCGGATGTGAAATCCCACGGCTCAACCATGGAAGTGCATTCGAAACTGCCAAACTAGAGTTCTGGAGAGGAAGGCGGAATACTGGGTGTAGAGGTGAAATTCGTAGATATCCAGTGGAACACCGGTGGCGAAGGCGGCCTTCTGGACAGTGACTGACGCTGAAACGCGAAAGCGTGGGGAGCAAACAGG
+
ABBCBBCC=AA?BB;@@@6::>AA?A6::??BBD>AAAAA6;<@@B@@@DD?CC<C>3@6?;3ACCC<>BBBC??6;@;3;;B=@BBB@CAACA9>9?@?@:@399=80988?9@:2;=DDBBA;??@<A@A;8<7?=AA>B?BBDCCC<?@C@@@B>@;<;6;>ABBBBAABCCAGCGG@CABAAAC>BA?ABCAEABB@B=A=@@@<@BA@@A;;;:;:BA@999)5@9955)5==9<==,55::=1::=6
@N9IO0:00920:06134
TACGTAGGTGGCAAGCGTTGTCCGGATTTATTGGGTTTAAAGGGTGCGTAGGTGGCCCTGTAAGTCAGTGGTGAAATATCTCAGCTTAACTGAGAGGGTGCCATTGATACTGCAGGGCTTGAGTACAGATGAGGTAGGCGGAATTGACGGTGTAGCGGTGAAATGCATAGATATCGTCAAGAACACCGATAGCGAAGGCAGCTTACCAAGCTGTAACTGACACTGAGGCACGAAAGTGTGGGGATCAAACAGG
+
CCCDB@@;>A;A@=ABCC@BCC?B?BBB<AC<A@8A9)77*7;4459CAAA?;96:C;@A:<6<@AAABB@BDCE>CCDCCBACCD>A?ABBCCCDL>CBC?BB@CBCBAAA@@@C>BB@B@??BAAAB???B@BBBABB>A=A173<<7BBABBAA>ABAB8??BBBBBBBBBACABB?BA=AAA6:;@;::@@493;@A@@9@?49588<9?@=@BA@@@@000<3967=;<38<AABBB:BBAAA<000:
@N9IO0:00927:06156
TACGTAGGGTGCGAGCGTTAATCGGAATTACTGGGCGTAAAGCGTGCGCAGGCGGTTCGCCAAGTCAGGTGTGAAATCCCCGGGCTTAACCTGGGAATTGCGCTTGAAACTAGCGGGCTTGAGTGTGGCAGAGGGGGGTGGAATTCCACGTGTAGCAGTGAAATGCGTAGAGATGTGGAGGAACACCGATGGCGAAGGCAGCCCCCTGGGTCAACACTGACGCCTCATGCACGAAAGCGTGGGGAGCAAACAGG
+
BBDCA@AE=;;;ABBBBB6;6;@@6@2:19@@@C>CAAAG>BBBAAABBBD>AA7;09@@7B=BA;;;=@@BB@A8?@?@3@A;AB?B?B@CCC>C@C;8;;?<7A<>7A?>::A@<BC=AA::9:=47;989>>@@'=?6A7<266////6666888:AAC1743:6655287735+26.5/5772<977/555164>>77777'379.8;?6?;?==63334895577522:>07:@8988(89::C1>@A<
@N9IO0:00950:06124
TACGTATGGGGCAAGCGTTGTTCGGAATTATTGGGCGTAAAGGGCTCGCAGGTGGTTTGTTAAGTTGGTGGTTTAATCTCTGGGCTCAACCCAGAGTCAGCCTCCAAAACTGGCGAACTTGAGTACGATAGGGGATAGCGGAATTCTCGGTGTAGCGGTGGAATGCGTAGATATCGAGAGGAACACCAATGGCGAAGGCAGCTATCTGGATCGTAACTGACACTCATGAGCGAAAGTGCGGGGAGCAAACGAGG
+
BBBBABBBBB9BB>BAAA>AA?AAAC=A>BA?BC>AA@?@9=?9?ABBBBB?AB?BB=BC=@=?B=B>BC?DC;@=@@BBCCC>JCCCAFC?CC<;=BBBC>>>3999-:==8????BB?@@@@AAAABA@@@7@@ABBBACAD@CBBA=AAA<<=JFGC@F@BBBBBDCCCBCCBAABD?B@BBA?A?BB?BCC?A>DCCCCDCBAA>AA???C?C:;;CCBBBBB@@?@994,4;9;;?@2====>4;;;94
@N9IO0:00915:06198
AACCAGCACCTCAAGTGGTCAGGATGATTATTGGGCCTAAAGCATCCGTAGCTCGTTTTGTAAGTTTTCGGTTAAATCCATGCGCTTAACGTATGGGCTGCCGGGAATACTGCATAACTAGGAAGTGGGAGAGGTAGACGGTACTCGGTAGGAAGGGGTAAAATCCTTTGATCTATTGATGACCACCTGTGGCGAAGGCGGTCTACCAGAACACGTTCGACGGTGAGGGATGAAAGCTGGGGGAGCAAACCGG
+
A8B?;;;DC@BCC@DCCBGDCCACCCCC=BA?AA;=<@@@9::CBB=BA999BBBBBB8??A<@@@@6??<@?BB<@@;@@@;;;E@E@C@@@DFD?BBBC?CC=C@CBBBBBBBB>BCCB@C@CCCC=CCBB?BBBABB?A@AB@@<;;9:=3999-9=??2??39838B;>;BA9BAA99929@;@B:;20<>*0)0>:A====5;>@5::???<@@@@@=??999,947;8(3444444$444<<3:597
@N9IO0:00917:06205
TACGTAGGGTGCAAGCGTTAATCGGAATACTGGGCGTAAAGCGTGCGCAGGCGGTTATGCAAGACAGATGTGAAATCCCCGGGCTTAACCTGGGAACTGCATTTGTGACTGCATAGCTGGAGTACGGTAGAGGGGGATGGAATTCCGCGTGTAGGCAGTGAAATGCGTAGATATGACGGAGGAACACCGATGGCGAAGGCAGTCCCCTGGACCTGTACTCACGCTCATGCACGAAAG
+
@A@@C;;;0;:;A;BAAA>@?9;0:@+0/9>>>8@@AAE=CA;;9:/000+00+0:>==<;7;@?BB@:99=A?4>?>>3;=3888?5=4733(3173333??.93<>>;>A=>>A@@;144;;==8:@::<<<=+<A:2:48273933389<<6<443::<,33::=787///---5(--362:78133;;7<::8==:8///99+//(33,3;;;>887733333798:///;39
@N9IO0:00918:06194
TACGTAGGTGGCAAGCGTTGTCCGGATTTATTGGTCGTAAAGCGAGCGCAGGCGGTTTCTTAAGTCTGATGTGAAAGCCCCCCGGCTCAACCGGGGAGGGTCATTGGAAACTGGGAGACTTGAGTGCAGAAGAGGAGAGTGGAATTCCATGTGTAGCGGTGAAATGCGTAGATATATGGAGGAACACCAGTGGCGAAGGCGGCTCTCTGGTCTGTAACTGACGCTTAGGCTCGAAAGCGTGGGGAGCAAACAG
+
CC?A@BC?@@???;BBA@=AAC@CACDC=BB=B=B897<<.::???>BBBB@BB@BC<AA?A=BBBABA@:>@A909;5555#;49<BC@C5;;;-99A6CCCC<C:=B8FGGI?DBAAA>BA@@@BCBB?BBC?BBCBBB@D?B=@9@9:::8A?8949<<=59778;>@A@@???A;99.:2?9@>AA==:>??6:6>>:=B@===@=@?>>8858<;<<><=66638=AAAF9><<;755*58966/755
@N9IO0:00922:06190
TACGTAGGGTGCGAGCGTTAATCGGAATTACTGGGCGTAAAGGGTGCGCAGGCGCTCCGCATGTCGGGCGTGAAATCCCCGGGCTTAACCTGGGAATTGCGTCCGAAACTATGGAGCTGGAGTGTGGCAGAGGGAGGTGGAATTCCACGTGTAGCGGTGAAATGCGTAGAGATGTGGAGGAACACCGATGGCGAAGGCAGCCTCCTGGGCCAACACTGACGCTCATGCACGAAAGCGTGGGGAGCAAACAGG
+
AB?@?@@@:BABEDGAAA@B=@AC?C?CABAAAE>AAACC=AA=ABAAA;;6;95;@9<@;989?A?8?@@AA@9@ABB:CD<AA@B@B@CBB;@=@>A;;;B>BDL>AABBB?;;;DDAEIBBAF@CBBAAA;;;5;A<A=A>B>B@@;:9=?@B=BABA<BDBBBCBBBAAABC>BB@B?@??5::?==A??<?>A:9:39><9;;6;@C?BDCCCB:::A:::::A@;;;0;9:;???-;;@CD=BBBA
@N9IO0:00936:06161
TACAGAGGGTGCAAGCGTTAATCGGAATTACTGGGCGTAAAGCGTGCGTAGGTGGTTTGTTAAGTCAGGTGTGAAATCCTCGGGCTCAACCCGGGAACTGCGCTTGATACTGACAGACTCGAGTGTGGTAGAGGATAGTGGAATTCCCGGTGTAGCGGTGAAATGCGTAGATATCGGGAGGAACATCAGTGGCGAAGGCGGCTATCTGGACCAACACTGACACTGAGGTACGAAAGCGTGGGTAGCAAACAGG
+
BCBBBBAA<ACA?;?99919<==?=@9=;@@@@B<BBBBE=BCCCBBBBAB?@@;AD<AA>A?BBCBB@CCBCC@8??<@AA?:ABBB@BE>DD>C?B:;;AAB9B@;@AABC::;BC@@@CC9::A=@@A::3:;A@?><?6B488588:::CBAA>@CBD>BBAACGCCDCBBBC<B<8<8<CCCBAAB?BBC=A=@@;:=BD???<==9=9=>>>B===>??:>255::==455;===8;?=<8;5/0/6
@N9IO0:00944:06182
TACAGAGGTCCCGAGCGTTGTTCGGATTCACTGGGCGTAAAGGGTGTGTAGGCGGTTGGGTAAGTTTGTTGTGAAATCTCCAAGCTCAACTTGGAAAATGCAATGAAAACTGCCCAGCTAGAGGAGTTGTAGGGGGGGGCTGGAATTCTCGGTGTAGCAGTGAAATGCGTAGATATCGAGAGGAACACCAGTGGCGAAGGCGAGTCCCTGGACAAATCCTGACGCTGAGGCACGAAAGCTGGGGGAGCAAACAGG
+
BCBBBBB?CCD7:9C;<;@BC?BD@BB@CBCBDD>@BBFL=@@;@B@A@@@>A@=A?BE?CC@BBF=A@?@@BBD>??@A=@=AAABC?BB?B=ACA9AC==9:::;;.;>??A;A@@AA>>@;00050098878787"3:;4:8;8<<<=8<<<@@@AA?@@B<@@AA?>><8:::;:ABB?C=A;;6;BAC@C;:3::=@@@9::/:@;@ABB<??=AA@A?=999:3;@@>@@5::@@@@A/@@AA@;@;;5
@N9IO0:00949:06199
TACGAAGGGGGCTAGCGTTGTTCGGAATTACTGGGCGTAAAGGGCGCGTAGGCGGTTTTGTAAGTCAGATGTGAAAGCCCCCGGGCTCAACCCGGGAATAGCATTTGATACTGCGAGGCTTGAGTCCGGGAGAGGATGGCGGAATTCCCAGTGTAGAGGTGAAATTCGTAGATATTGGGAAGAACACCGGTGGCGAAGGCGGCCATCTGGACCGGTACTGACGCTGAGGCGCGAAAGCGTGGGGAGCAAACAGG
+
AACA@<A@@@1BCCDBBB@BC?CC@B@A@AAABF>;;;CG?HD?CCBBBAA=>?9?AA.;::=AAAA@@99:AAB9;;;;;'4<2>;<<:?@8?85><B@C?BBC=AAAABBBCB9989D?BBBBC@CC=CBBB?BBB?BB?B@B@CJ>BBCCCCBA?:BB?B=C?BBBCBBBBB?AD7;7;C<@@C@B?BB=??A=@=CC>B@BBBCD?BB@B?AAAAAAAA<=99929?B@=?9??@@@AA7@@@@@9@AB>
@N9IO0:00960:06166
TACGGAGGATCCGAGCGTTATCCGGATTTATTGGGTTTAAAGGGTGCGTAGGTGGAATATTAAGTCAGTGGTGAAATCCCGCAGCTCAACTGCGGAACTGCCATTGATACTGATGTTCTTGAGTACAGATGGGGTAGGCGGAATGTATCATGTAGCGGTGAAATGCTTAGATATGATACAGAACACCAATCGCGAAGGCAGCTTACCAAACTGTTACTGACACTGAGGCACGAAAGCATGGGTAGCGAACAGG
+
BCBC>@@=@;;45;9;:;<@@C>C4;;A<AA=B?6@:)73(7:1348A:>=<AA=@<?@B5;4559AAAB@CBBD;@@@66999;<@B9>AAAG@C@B;;;9@@49:;AA@@BA?A@CC@C:;<;<AAA@@DD9B;;5;A5;2;:;BB:994499:?<?BAA<9:9A9??@AA@?@???:898@AC@C?C93378,7,37<>>8><278/8322055:BB>966226.33....'.788;;3755...3...3
@N9IO0:00917:06253
TACAGAGGGTGCAAGCGTTGTTCGGAATTACTGGGCGTAAAGCGCGTGTAGGTGGCGATGTAAGTCGGACGTGAAAGCCCTCGGCTTAACCGAGGAAGTGCGTCCGATACTGTGTCGCTTGAGTACTGGAGGGGATGGCGGAATTCCCGGTGTAGAGGTGAAATTCGTAGATATCGGGAGGAACACCTGTGGCGAAGGCGGCCATCTGGACAGTCACTGACACTGAGACGCGAAAGCGTGGGTAGCAAACAGG
+
BBB@@@CC;BA><;>::939<:=::;0505ABBC>ABA@A<AAAABBDCCF@BC@CCCCDBB>B@??599?????7<<>-9:@=@A?A?A?@@@?B?BBBBBCC?BBBBBBBBCBBB@@7::ABBBCC:;;CC<CCC@CB@B@C@CC=C<A@;;;:;7;CCC>B@BEBBBCAAA@@A;AA>A>AAA>AABD@AAA@D@AA>A@BABBB>A@BBBBBBBBBBBBA?=>>?A999@2::?::929>@==?8>;:9
@N9IO0:00919:06219
TACGGAGGGAGCTAGCGTTGTTCGGAATTACTGGGCGTAAAGCGCACGTAGGCGGCGATTCAAGTCAGAGGTGAAAGCCCGGGGCTCAACCCCGGAACTGCCTTTGAAACTAGATTGCTAGAATCTTGGAGAGGTCAGTGGAATTCCGAGTGTAGAGGTGAAATTCGTAGATATTCGGAAGAACACCAGTGGCGAAGGCGACTGACTGGACAAGTATTGACGCTGAGGTGCGAAAGCGTGGGGAGCAAACAGG
+
ABDD@BCD>;;:DBBCCCACC?CBAC=B=AA??A6?@@@@:@;;;C;;;BB=;;6;@@@=BC<ABG@??B?BBBC>BBC=DDD:A99:?BCC:C>A?B9:9?BB@BBF>BBBBBB=AABAAA@>?>?C?AB@@=@CAABC@C@B?B?BBBA@@BBCC@BBBC?C?AAAAAAABB?BB<?<?B?ABC?@AAA<@@A=A>ABAACA@@@A?BBC?BBCC@CCBA@@????BBA@??<?BBCCDD9BBCCC>BBC?
@N9IO0:00920:06247
GACAGAGGGTGCGAACGTTGTTCGGAATCATTGGGCGTAAAGCGCACGTAGGCGGTCGGCTATGTCGGATGTGAAAGCCTCGGGCTTAACCCGAGAAGGGCATCCGAAACTGGCCGGCTTGAGTACGGAAGAGGGTCTCGGAATTCCCGGTGTAGAGGTGAAATTCGTAGATATCGGGAGGAACACCAGTGGCGAAGGCGGAGACCTGGGCCGATACTGACGCTGAGGTGGACGAAAAGCGGTTGGGAGCCAAACA
+
BBC;;;BB=BA??>;9982:?<AC@A666BA9<<48988=6=?@AA;ABAA?A>8A=?6@@==>=?>49444?BC=??9>;;;,993==CD<9;C@<CD6A996165>4=@B>C=B198:>@B?@?B=@<@?>?9><<==49.4299)4.4;;=99;?AFEJ=C?BCCBB;;:;999)595:4;7:,////27887=8::543382333(3-3333333333;:888.44.444///&/79)/)/7.79:6:;195
@N9IO0:00927:06247
TACGAAGGGGGCGAGCGTTATTCGGAATCACTGGGCGTAAAGCGTGCGTAGGCTGTTCTGCAAGTCAGGAGTGAAAGCCCAAGGCTCAACCTTGGAAGCGCTCTTGAAACTGCAGGACTCGAATTTGGGAGAGGATAGCGGAATTGTCAGTGTAGCAGTGAAATGCGTAGATATTGACAGGAACACCAGTGGCGCAAGCGGCTATCTGGACCAACATTGACGCTGAGGCACGAAAGCGTGGGGATCAAACAGG
+
BBBBC@BCCC1CCAA@BC?@@>AC@B@CA@@::;7;BBEG>CCC@?>@>:;7;DCC;ACBCB?AABAB?CBBCBB=BAA4;047=A@?9A;F?B?B?C@????;:::3(8@??BB?@AA@AB7BE>BB>B=BB?BBBB=>4<>@=ABBBBBBBAA889?DE>3:;;AA??>?=;4;?@@@:@=@@B>BDAA=AA><48=B>BBBAA=?=CC@C?CCD@BBCCBBAAA?BBBBBB=CCCCBBB8:;:BB<BAA?
@N9IO0:00928:06218
TACGGAGGGTGCAAGCGTTATCCGGAATCATTGGGTTTAAAGGGTCCGCAGGCGGTTTGATAAGTCAGTGGTGAAAGCCTACAGCTCAACTGTAGAACTGCCATTGATACTGTCAGACTTGAATTCGATCGAAGTGGGCGGAATGTGACATGTAGCGGTGAAATGCTTAGATATGTCACAGAACACCGATAGCGAAGGCAGCTCACTAGGTCTGGATTGACGCTCAGGGACGAAAGCGTGGGGAGCAAACAGG
+
BCCC?BBE=;::B>BAAA?@CC>B>@798B=8==4<;299088089-33;==@@9@C<@?CC79:>>><@<@@@B=BBAFCCAAADEC@C@@@AAC8::??6:9:??ABB998AAA@BA;>>2939<=?<>?:>@@A8B@594999??>999@@B8959@?A;B@@@5:;@=?:99=;<99:8<=>9;000/0<<8<,//9950/9://)/:7729=166>>><;;?@8?>44425<<=>==1<<<<=7>>>:
@N9IO0:00938:06241
TACGTAGGCAGCGAGCGTTGTTCGGAGTTACTGGGCGTAAAGCGTGCGTAGGCGGCGGCCCAAGTCTGGTGTGAAATCTCCCGGCTTAACCGGGAGGGTGCGCTAGAAACTGGGTGGCTGGAGTACCGGAGAGGCAGGCGGAATTCCTGGTGTAGCGGTGAAATGCGTAGATATCAGGAGGAACACCCGTGGTGTAGACGGCCTGCTGGACGGTCACTGACGCTGAGGCACGAAAGCGTGGGGAGCAAACAGG
+
CCBBBA@<A@B@BAA?A@6?@9B=9B99.5AA?A8;9;>;4@BBBBBBA@@;?=34;6;A=C?BBAAA?CCCCCC=;;;D>6B?BA@C@E@CC<AAC>BCC@@AA@BB9?@?C;@A>?@@?AAAAC@D@DC9979???AA<A:?9<;?>:?ACCCBB?BBBA9997773;;;<<??A<??=@<>??=9@@@=?@A?@:;;@D=BBCBB?B@@<@BBBBCBBB@000>8<@C999/9=<<?AB:BCCCC=:;;>
@N9IO0:00945:06248
TACGGAGGGGGCCAGCGTTGTTCGGAATCATTGGGCGTAAAGGGCGCGTAGGCGCCTCACAAGTCGGTTGTGAAATCCCTCGGCTCAACCGAGGAACTGCGACCGAAACTGCGAGGCTTGAGTCCCGGAGAGGGTAGCGGAATTCCCAGTGTAGCGGTGAAATGCGTAGATATTGGGAGGAACATCGGTGGCGAAGGCGGCTACCTGGACGGGTACTGACGCTGATGCGCGAAAGCTAGGGGAGCAAACAGG
+
AABE@CCDDD1C>BB9;;?BB@I@:B:CGBA?AF>CCCCD>CC>CCBB;;;ACBC?A@AAA;@@::4;5;;@@?8@AA;AAA?BBCC?C@BBB?B@BBBBCBB?CBA9@:9:78;59919@?::9(3-3989=3::@>=9<393:A=BBBCBBBBA>ABBC>BBBBBBBCCCC?BB=@@=@?AAACC?BB?B@@=@=@A=@@AE?BB?BBDD>BBBC@@;;;BBAABCDCCCC=CAABAAA3:;;AA9A@@?
@N9IO0:00948:06257
TACAGAGGGTGCGAGCGTTAATCGGATTTACTGGGCGTAAAGCGTGTGTAGGTGGTTGTTCAAGTCGGTTGTGAAATCCCCGGGCTTAACCTGGGAACTGCTTCCGAGACTGAGCGACTAGAGTACGGTAGAGGGCGGTGGAATTTCCGGTGTAGCGGTGAAATGCGTAGAGATCGGGAGGAACACCTGTGGCGAAGGCGGCCGACTGGGCCGACCCTGACGCTGAGGCGCGAAGGCGTGGGGAGCGAACGGG
+
B@@@@@CD>BCBBBB@@@<?;?AB:>?<0<9333(3:8884999<9::@@@=@A?C>BB?BA>BCDB@A<;<<@@7<<<E/==,/0)0*0)/<<)50599594;>;;9;=<>>=666CCBC<<@@99259<955)59459.95@<8<:>8;@@BB??:?99:/::99:::>:::@?A9?>;@=A?@;;;::;>@@:>=@A=A=ABBBBB<B>B;;;0:9@@>>;;9?.55;00+0)//////&/559974444
@N9IO0:00953:06210
GACGTAGGGGGCGAGCGTTATCCGGATTCACTGGGCGTAAAGGGCGCGCAGGCGGCTACGTAAGTCCGGCGTGAAATCCCACGGCTCAACTGTGGAACTGCGTCGGATACTGCGTTGGCTTGAGGATGGTAGAGGCCATTAGAACTAGCGGTGTAGCGGTGAAATGCGCAGATATCGCTAGGAATGCCGGTGGCGAAGGCGGATGGCTGGGCCACTCCTGACGCTGAGGCGCGAAAGCTAGGGGAGCGAACCGG
+
BBBAB@@@@@0@DABBBB@CCC:>:995;AABCD>AABAB;AA;ABBBABB=:;8:;;CCHC?CCD@B?BCCCCC=@AA8@;;7;BCB=B?@@C?C@CCDBBBCFACCCDCCBBB@B@BB?BBB>BAB:@AA?><A059;?DE@CCBBBC@CCCBCCC@A@?@9?;AA@AAA;5:B???:948>ABB@D@:959991939A?CCA<@@@@<@0//;A:@@;::9888:6;;;;88,29@@@CC9@@BBD?D@B?
@N9IO0:00953:06253
GACGAAGGTGGCGACCGTTGTTCGGAATTACTGGGCATAAAGCGCACGTAGGCGGCAATGTAAGTCAGGTGTGAAATCCCCCGGCCCAACCGGGGAATTGCGCTTGATACTGCGTTGCTTGAGGGCAGGAGGGGACCGTGGAATTCCTGGTGGAGCGGTGAAATGCGTTGATATCAGGAGGAACACCGGCGGCGAAGGCGACGGTCTGGCCTGCTTCTGACGCTGAGGTGCGAAAGCCAGGGGAGCAAACGGG
+
CBC@@>@@CC@CA@A7;;?BB@CCAB@D=???CC9=<799,99::<6::BB@CD=@@?;;;A7<<ABA>BCCJFD>CCDDD1C?CC<B?A4;;;5;@C8;;BBB>BBCCCCBBBA>BBC@BAAJ?CAB>AACC9CE@CCC?C<A?A<@@?BA?ABAC?CCBC>CCAAA@???>==993:=9=8?AA:@<>>8<<?.817DBBB>BBCC5947?;78?@@@@@@????<@@AACC;9;6;@@@5@@ADD>BAA<
@N9IO0:00953:06255
TACGGAGGGTGCAAGCGTTAATCGGAATTACTGGGCGTAAAGGGCACGCAGGTGGCTGAGAAAGTCGGGTGTGAAAGCCCCGGGCTTAACCTGGGAACTGCATTCGAAACTACTCGGCTAGAGTATGGGAGAGGGAAGCGGAATTCCCGGTGTAGCGGTGAAATGCGTAGATATCGGGAGGAACATCAGTGGCGAAGGCGGCTTCCTGGCCCAATACTGACACTCATGTGCGAAAGCGTGGGGAGCAAACAGG
+
BBBA;>>@6;;;A?B;;;?B>BCD@C>A>BBBBD9??:::.;@;?@A??=?<8:399:<@CD>CCBBB<;;;@A@:BB>>/BC866:B@B?DDD>D>@9:;;;4:@AA=BBBABBB?@BCBABBBBBB<BCGCM>C?AA@;A;C?AG>C@CECCCBB?BBCC>CBBCB@@@>>===>5=>>B=BC@999@A>@<;6;+0/)/;4:2/505<2=9966;@AB@A@CFF;;;CCFE=A::5999+95444)55;6
@N9IO0:00962:06219
TACGAAGGGGGCAAGCGTTGTTCGGAATTACTGGGCGTAAAGGGCGCGTAGGCGGCCGATCAAGTCAGGCGTGAAATTCCCGGGCTCAACCTGGGGGCTGCGTTTGATACTGATTGGCTTGAATGCGGGAGAGGATAGTGGAATTCCCAGTGTAGAGGTGAAATTCGTAGATATTGGGAAGAACACCAGTGGCGAAGGCGGCTATCTGGCCCGTTATTGACGCTGAGGCGCGAAAGCGTGGGGAGCAAACAGG
+
???;92:;:;*9;7<<:969>7<@8B?B?BCCCJ?BA@@@8@A=@@>AC9929;5<;@;<;C=@@C;?6:AA@BC9A=A@9@;3=???:A:;====)87<:?@C<AABBBBABB?B>AA@CE?AABCC;>>@@>?BABBB?B?B?BB:@@@ABBBBB@BBBB<A<??BAAADAA>>>8>3=A288@9>?==9>=?9=966,269===>:>?9?A<AA8889833855488:>>B9?AB????5?>@AE:@>><
@N9IO0:00914:06267
TACGAAGGGGGCTAGCGTTGTTCGGAATCACTGGGCGTAAAGCGCACGTAGGCGGATTTGTCAGTCAGGGGTGAAATCCCGGGGCTCAACCTCGGAACTGCCTTTGATACAGCAAGTCTCGAGCCCGGAAGAGGTGGGTGGAATTCCTAGTGTAGAGGTGAAATTCGTAGATATTAGGAAGAACACCAGTGGCGAAGGCGGCCCACTGGTCCCGGTGCTGACGCTGAGGTGCGAAAGCGTGGGGAGCAAACAGG
+
BAAB?4;;;;*;?AABBB>BB>BC?B:<;BBCCF>AAABB46;69A@@>AB=9:1:B@9@@@A;@BAALD;DCCC=GDG>CBB9@<<99@9AAA>A@C;8:;B@9??AAB??@D?BABB9:99??5<=B;>8=>===6=B<=;=@C?C99998333?8:9;:,7122222:::;6;A:>4:97=;=.:77717;A;B=>><>D3;;55.222'2+255=99<689;::6:@@@@@:@BBBAAA3AA>=>5@BB?
@N9IO0:00929:06264
AACGTAGGGGACAAGCGTTATCCGGATTTACTGGGCGTAAAGCGCATGTAGGTGGCTTGACAAGTTGGACGTGAAAGTCCCGGCTTAACTGGGAGAGGTCGTACAAAACTGGCAAGCTAGAGGATGGAAGAGGAGAGCGGAATTCCCGGTGTAGTGGTGGAATGCGTAGATATCGGGAGGAACACCAGTGGCGAAAGCGGCTCTCTGGTTCATTTCTGACACTGAGATGCGAAAGCGTGGGGAGCGAACGGG
+
?3?@?;;;;.;AA=A;;;<BAA?C?CCC;A@:9:,;;;AB;B;;;A>?<>>;8829>;>BCD>AA@C8;0A@>>>*009=/9)//,504;;;/555B=@@@CBBA@@3A9;29@<@:99@@><@;;6;;AAA?BBBB@@:@:@:?@;A?@??>ABB<???C?A?=<@A@@>;;;<;)778<:<??8<>8949ABA<AAA?:98=>89189==@@0;:?<989==<:9:>?AAA588?????2==>:;49;B9
@N9IO0:00939:06269
TACGGAGGGTGCGAGCGTTGTCCGGAATCACTGGGCGTAAAGGGCGCGTAGGCGGCCTGGTAAGTAGGGGGTGAAATCCTGCGGCTTAACCGCAGGGCTGCCTTCTAAACTGTCAGGCTCGAGCACGGTAGAGGCAGATGGAATTCCCGGTGTAGCGGTGGAATGCGTAGAGATCGGGAAGAACATCAGTGGCGAAGGCGGTCTGCTGGGCCGTTGCTGACGCTGAGGCGCGACAGCGTGGGGAGCAAACAGG
+
BBCB?@?@:@CBCBBACCBCBB@CBC@CBCCCDD>BBBDD=A@>@BADC@@<994;>AB;AC?BBB@@@A1AABD=CB??@?A8<B9=:C:BBBBC<B;;9>@ACBBB=B::9D@@=A@>>=>8:9B?BBBBC?BAAADD?B?B?@@:A<??AAAAA>AC=A=@=A@A@AAA?>8B?6>7BB@AAABB???>??>:@:?>8>=;;A;;;5<?BB@???BB@@??:73288;@BA@@993<77.8@=>B<??:5
@N9IO0:00950:06271
TACGTAGGGTGCGAGCGTTAATCGGAATTACTGGGCGTAAAGCGTGCGCAGGCGGTTTCTTAAGCCAGATGTGAAAGCCCCGGGCTTAACCTGGGAATTGCGTTTGGAACTGGGAGACTAGAGTGTGGCAGAGGGAGGTAGAATTCCACGTGTAGCAGTGAAATGCGTAGAGATGTGGAGGAATACCGATGGCGAAGGCAGCCTCCCTGGGCCAACACTGACGCTCATGCACGAAAAGCGTGGGGAGCAAACAGG
+
@@@@@ABD=;9:BCCB;:7;?BCA;@-0,0==>A5BBCHK>BBBBDAB@:94::4;A=BC@G>A??BA@@@A@@B7;:>=1B<5B<:D8A8?@@9?<?=??>?C>B7B@974=5<;944:AA?>?AA>BAACCC>CB?AABB>A>A@CC:;;BBBBAAAA@@9@@@A@@@A:;:ABC?BB@C@CCB?BA@@<@;;5;;A:@@;559)5;;1;)/)//999<4333<<449?;;;;;&:;<?=<>3?@ABE>BBB@
@N9IO0:00955:06281
GACGAAGGGGGCTAGCGTTGTTCGGAATACTGGGCGTAAAGCGAGTGTAGGTGGTTTTCCAAGTTGGATGTGAAAGCCTTGAGCTCAACTCAAGAAATGCATTCAGGACTGGGAGACTAGAGGACCGGAGAGGATAGTGGAATTCCCAGTGTAGTGGTGAAATACGTAGAGATTGGGAAGAACACCAGTGGCGAAGGCGGCTATCTGGACGGTTTCTGACACTAAGACTCGAAAGCGTGGGGAGCAAACAGG
+
AAA@?5;;;;*9@@@@@@@BB@CB495;;@@??596<C?7CCBBABBCDDACCACCC<C@D@BB@F@CCB@;;;,9?9=6?878<8;2:=9:.4990459>>=@AA>AB@?@9@@@AAAACD@AB>@=@AAA>ABCBBC?B>A>AA8:;;;;AA@@=@@CC=C;;;BBBBCBA?BJ?E?CC:;;B?CBCCABBB=@<@B>ABABAAA>B;;7;E=BBBCBCAAA=A;;;@AAA;A;;;;;;-:=@>A=D@@=
@N9IO0:00957:06270
TACAGAGGGTGCGAGCGTTAATCGGAATTACTGGGCGTAAAGCGCGCGTAGGTGGCTTGTTAAGTCGGTTGTGAAAGCCCTGGGCTTAACCTGGGAATTGCATTCGATACTGGCAGGCTAGAGTGTGGTAGAGGGAAGTGGAATTCCCGGTGTAGCGGTGAAATGCGTAGATATCGGGAGGAACACCAGTGGCGAAGGCGGCTTCCTGGACCAACACTGACACTGAGGTGCGAAAGCGTGGGGAGCAAACAG
+
CBCBB@@@:9:8?@??>?<?=AAC?C?A=@@AAA;AABBB:???>?@A@AA=>>:>?;@A=A<@ABB@C?BCBBC;??C9999/9<:?<@?CCC>C@D:;<CB>AA@@@;::;>;:4:>??@AAA@@<@BA@@@;@=ABB>B=A=AG>FAAAAA@BA>ACCC>BCDBBB@@@BAA??8:;4:9::9:>???=?A?9>;::4:92:299;AA=@@BBACCC@@?;:<;.44999909445=;=.<655<2955
@N9IO0:00960:06304
TACAGAGGGTGCGAGCGTTAATCGGAATTACTGGGCGTAAAGCGCGCGTAGGCGGCTTTGCAAGTCGGGTGTGAAATCCCCAGGCTTAACCTGGGAACTGCATTCGAGACTGCATTGCTAGAGTATGGGAGAGGGAAGTGGAATTTCCGGTGTAGCGGTGAAATGCGTAGATATCGGAAGGAACATCAGTGGCGAAAGCGACTTCCTGGACCAATACTGACGCTCATGTGCGAAAGCGTGGGGAGCAAACAGG
+
BDBBBCDF>CA???=99:3:8=;;6:?B?BBEBF>A@?><6<89;A@@@@@=;<4;?@0>@>6??599)555@@B499DD;CD?BC9;8;>CBC>C@CCCBBB>BBAAACBAABA=???:::@@@@BD<AA;;;0;4;??9@<@C>C@D@CCCDFCB@CCGI=CCBAA@BA@@@BB@C@D@E@CCBBAA@A5;<;;0;;9@99.99>=:?@=B=:99??@:9:>@>>@??@A@D8@@=;;;;-;?999/99=<
@N9IO0:00962:06293
TACGGAGGGTGCGAGCGTTGTTCGGAATCACTGGGCGTAAAGCGCGTGTAGGCGGCCCATTAAGTCTGATGTGAAAGCCCGGGGCTCACCCCCGGAAGTGCATTGGAAACTGATGGGCTGGAGTCCCGGAGAGGAGGGTGGAATTCCTGGTGTAGCGGTGAAATGCGTAGATATCAGGAGGAACACCGGTGGCGAAGGCGGCCCTCTGGACGGTGACTGACGCTGAGACGCGAAAGCGTGGGGAGCAAACAGG
+
BBDD?@?@8;;9BAA@AA;BC@CC@CACCCCDCC>AAA@@:ABB@BBA@@?===39:39A?B<@@@@BA98:BB=7BB?8A;;1;?>?BBBB2A=A439@;99/8299(37>=8@=6?;?<<AAAB;C688BC?BBB=A@;>39079>=175222551:;=A6;;897::;;:8286/59=A;@@?5959<8=@B@B?@B@DD>?>?B5::A=@@@@>?=>@A?@@BCBBCCCA6:9><=??6?CCCC>????
@N9IO0:00919:06313
TACGAAGGGTGCAAGCGTTAATCGGAATTACTGGGCGTAAAGCGCGCGTAGGTGGTTCGTTAAGTTGAATGTGAAAGCCCCGGGCTCAACCTGGGAACTGCATCCAAAACTGGCGAGCTAGAGTACGGTAGAGGGTGGTGGAATTTCCTGTGTAGCGGTGAAATGCGTAGATATAGGAAGGAACACCAGTGGCGAAGGCGACCACCTGGACTGATACTGACACTGAGGTGCGAAAGCGTGGGGAGCAAACAGG
+
ABBA@9@@9;;;B>B;;;@B@AAB:?3:18?=?A9::;AA;A;9;A;;<CC@CE@B>BBC@B?BC@CC?AAA@AA8@A<<0A@8CCBC@C?BA@:A8A;?AABB?ACC:CCC;BB;;;A@@?@A??:8;====>8<@6BB?A>@:3?/73:=BBBBC6:;88.78;8;AC??=@AA6?3=<@;>>A<@@==4:89247;<=C?BA?BD?BB::9AB9:88;333@99,3=>>>@8@?AABDD9@>?>@:@AA?
@N9IO0:00920:06331
TACGTAGGTGGCAAGCGTTGTCCGGATTTATTGGGTTTAAAGGGTGCGTAGGCGGCTTTGTAAGTCAGTGGTGAAATATCGCAGCTTAACTGTGAGGGTGCCATTGATACTGCAGAGCTTGAGTACAGATGAGGTAGGCGGAATTGACGGTGTAGCGGTGAAATGCTTAGATATCGTCAAGAACACCTATAGCGAAGGCAGCTTACTAGGCTGTAACTGACGCTGAGGCACGAAAGTGTGGGGATCAAACAGG
+
CCABABB?BB>BC@DAAA>BBC>B=BBB;@@@DD>CC79839;8459??AAA@@=@BB<BBB>ABB@@AB??@@F>CCCBCCCBBB?B>BCACCCCC>CCC@CD@CDDCCBBAAAAAAA8;;BCDBBAC;;;@=@AB?BC?B?A?::;@=@@@C@?@;????9?:;?7=@?@??>???A6535::?>B<B=<;;?27289<8=?AA;33.33>@B??>??@>>?8881797333(3377788/8;===64332
@N9IO0:00920:06333
TACCCGCAGCCCAAGTGGTGCTCGTTATTATTGGGCCTAAAACGTCCGTAGCCGGCCTTGTAAATCCATGTGGAAATCGGAGGGCCTAACCCTCCGAAGGGCGTGGACACTGCAAGGCTTGGGACTGGGTGAGTTCGGAGGTACTTCCGGGGTAGGGGTGAAATCCTGTAATCCTGGGAGGACCACCAGTGGCGAAGGCGTCCGAATAGAACGGATCCGACGGTCAGGGACGAAGCCCTGGGGCGCAAACGGG
+
?;;;049=595)5.55;.:@C?;@@<@@8AA<A@5>80000,0//:297=9A5A5@5A:@CBA7;;?B;;;::@B;@@A>@@:5>?;;89>4=B:==<=@7>B=B:=AC@@<CC>C69:.9:1:@BCA<ACAAC?CC?AC?A;<;GEAKEF<BBCCC:CBBC>CC;;;CF?CB@CCC=AB8;;=@@>B;;;4::A9@:ABBD@CC@@@@?299;=>?;@>>@;?=7793:=??>@@@9@@@@6ACBBC=AAB<
@N9IO0:00924:06332
TACGTAGGGTGCGAGCGTTAATCGGAATACTGGGCGTAAAGCGTGCGCAGGCGGTTTTGTAAGACAGGTGTGAAATCCCCGGGCTTAACCTGGGAACTGCGCTTGTGACTGCAAGACTCGAGTACGGCAGAGGGGGGTAGAAGTTCCACGTGTAGCAGTGAAATGCGTAGAGATGTGGAGGAATACCGATGGCGAAGGCAGCCCCCTGGGTCGATACTGACGCTCATGCACGAAAGCGTGGGGAGCAAACAGG
+
CCBBBBBF?;;;AACAA@=A=@B@;B-00>000)56;>?8==B@@@AA;;6:A<ADC;BBC?:;;CB?BB9::B9>===0;;,0/(/)/69>@;@<?;9955:8A=@AABBCC@CCBBA@??8:9A9??@@@@@@@'@@>?3896<1:8///;<<BABBEHD8CBB=<BCCBBBCBB=@@?B?BBB@CBBC=??>9=;>=79887$3;;3<======;@BA::7@;;;;>>@@@9@@@?BBB5:;;;C<BBB>
@N9IO0:00935:06352
TACGAAGGGTGCAAGCGTTACTCGGAATTACTGGGCGTAAAGCGTGCGTAGGTGGTTGTTTAAGTCCGTTGTGAAAGCCCTGGGCTCAACCTGGGAATTGCAGTGGATACTGGGCAACTAGAGTGTGGTAGAGGGTGGCGGAATTCCCGGTGTAGCAGTGAAATGCGTAGAGATCGGGAGGAACATCCGTGGCGAAGGCGGCCACCTGGGCCAACACTGACACTGAGGCACGAAAGCGTGGGGAGCAAAC
+
?>@;:4;@6;;;A=AAAA?ACCCB@B9>;????=8:::BB<A@@?@@BA@@?BB=@<BBC=B@CCC@B@;@A@AA5?@=6AC=5AB99097?>;4;:C469???@=AAABBCF=BA@CAAABB@@@D6;;A@?@;@B?AA=@;?;?A9@=AA;8:>>?=988*7<8??ABCA;4444)4;6A?CBBB@BBB;A=C?C?BBAD@E?9==@4@=;5@:@;;;<@??>54.9@@@A@:@@AAAEE7A900@/<
@N9IO0:00936:06325
TACAGAGGGTGCAAGCGTTAATCGGAATTACTGGGCGTAAAGCGCGCGTAGGTGGTTTGTTAAGTTGGATGTGAAAGCCCCGGGCTCAACCTGGGAACTGCATTCAAAACTGACAAGCTAGAGTATGGTAGAGGGTGGTGGAATTTCCTGTGTAGCGGTGAAATGCGTAGATATAGGAAGGAACACCAGTGGCGAAGGCGACCACCCTGGACTGATACTGACACTGGAGGTGCGAAAAGCGTTGGGGAGCAAACAGGA
+
BC@;;;CC9AB:92999:;A:A?@>@?A?ABAA@<;;<AA9?;:0B0/0==6:C;CC?CB>B@;;6;2:;@A><?46;@@2@?8?>=A9=8?A@<<8<<<<::4:;;;/<;;;;A555<???BAB;B8B749AC=AB>>?:=<?B<B?BBCAA@B9:4:=<93953733...357:8<6=8=8<??;@<67./..2737888(522'26066275258776757..).538<:5522&2/.5.5;>+/..9;-..278
@N9IO0:00946:06338
TACGTAGGGGGCTAGCGTTGTCCGGAATCATTGGGCGTAAAGCGCGTGTAGGCGGTCCGGTAAGTCCGCTGTGAAAGTCGGGGGCTCAACCCTCGGATGCCGGTGGATACTGTCGGGCTTGAGTACGGGAGAGGCGAGTGGAATTCCTGGTGTAGCGGTGAAATGCGCAGATATCAGGAGGAACACCAATTGCGAAGGCAGCTCGCTGGAACGTTACTGACGCTGAGACGCGAAAGCGTGGGGAGCAAACAGG
+
AABA@>>>>=,@@@A@BC?BBC?C@B@DCCCACF>@@???9?AABBAAA;;6:A>AC@C?BB@BCC<A@BBBBBB8@A==999)55<D<B@:?<<<BB=A@C?BB<9;;AA@??CC>??=@B??????7?@@?=A@>??B?B59496?<48:89A@@<AAA;5BAAABBA@<===;5.5:5;2;<<7:*/(//8?<@>ABB???EBA@>A?AA@;????><>?DBAA@B@@@@@:@ABBBDD:CC@@@;@BB>
@N9IO0:00947:06319
TACGGAGGGGGCTAGCGTTGTTCGGAATTACTGGGCGTAAAGCGCACGTAGGCGGCTTTGTAAGTTAGAGGTGAAAGCCCGGGGCTCAACCCCGGAATTGCCTTTAAGACTGCATCGCTTGAACGTCGGAGAGGTGAGTGGAATTCCGAGTGTAGAGGTGAAATTCGTAGATATTCGGAAGAACACCAGTGGCGAAGGCGGCTCACTGGACGACTGTTGACGCTGAGGTGCGAAAGCGTGGGGAGCAAACAGG
+
ABBB?BCCCD1CBBBBCC@CC?CEAF@B@BCCCC=B@@BB9;;BBCBBB@@;::6;CC>CBD@CC@BABA?BBAA<AAC=CEF9BAAB?BEF;D?B@B@CC?CB>B>@@?@???CBCCC9;;ABBBCG;BBB=:BA:?@?9A?B?B@BAA989AAAA>AABE>E?BB@@???BA=AA?B?BC>A:A?BABB?>89292//(/79=?@>8<;9<;<<<6;<<<;@>>>=>>=@@A:ABBBB@@8?@@@B>>>::
@N9IO0:00956:06316
TACGTAGGGGGCTAGCGTTGTCCGGAATCATTGGGCGTAAAGCGCGCGTAGGCGCCCGGTAAGTCCGCTGTGAAAGTCAAAGGCTCAACCTTTGAATGTCAGCGGATACTGCCGGGCTAGAGTCCGGAAGAGGCGAGTGGAACTCCTGGTGTAGCGGTGGAATGCGCAGATATCAGGAAGAACACCAACGGCGAAGGCAGCTCGCTGGGACGGAACTGACGCTAAGGCGCGAAAAGCGTGGGGAGCGAACAGG
+
A??A?:;;;;*5;99>CC9;;C?C?B=@@@>155)7:888(3733;:@@??<=:44)47<@=BAA>A@@@ABBB0;:9::.69>>CDAC>BA5@>8666><<A@;@B@C@@@7AB<AAABCBAA>A@DABBE@CCCCCC@BACBB>BC@CCCBBCD@CC@C@CCBBBC;;;BAA@@=@=?@=@BC?A?@?9?@?9?;?BB?@@CCCCC=@@B<@;@BBABBAAA>A<@@;0000)0000<9<+=8==A8;@@?
@N9IO0:00963:06316
TACGTAGGGTGCGAGCGTTAATCGGAATTACTGGGCGTAAAGCGTGCGCAGCGGCGCCGCAAGTCGAGTGTGAAATCCCCGAGCTTAACTTGGGAATTGCGCTCGAAACTACGGTGCTGGAGTGTGGCAGAGGGAGGTGGAATTCCACGTGTAGCGGTGAAATGCGTAGAGATGTGGAGGAACACCGATGGCGAAGGCAGCCTCCTGGGCCAACACTGACGCTCATGACACGAAAGCGTGGGGAGCAAACAG
+
AA@A@999,:@ABBCCCB?B@BCA=A6:4;CCCC><;:HF?CCCDCCB>0000)/9939<B494444338@@@A99:::*79599.5.5<4;>8>;@<:;;:<<B@C9@A@;;5;AB:;4:9@@=A;@:;:BB<A?<?@<A8A8A7:@:::<CA<A?@?@@8;44;;@??@::::=8<<7=6965.5<==6>@@;A599::4994555)4.43444444>55597////9:///+/A@ADCA4@=?;<3;>>
@N9IO0:00920:06384
AACGTAGGACACGAGCGTTATCCGGAGTTACTGGGCGTAAAGGGCAGGTAGGCGGACAGGCAAGTTGGGTGTGAAATCTCCCTGGCTTAACCGGGAGGGTGCACTCGAAACTGTCTGACTGGAGGGCGGCAGAGGAGCGTGGAATTCCGGGTGGAGTGGTGAAATGCGTAGAGATCCGGAGGAACACCAGAGGCGAAAGCGGGGCTCTGGGCCGCACCTGACGCTGAACTGCGAAAGCCAGGGTAGCGAACGG
+
?3@A@CC@DCCCBBBAA@<@??9=7A??;?@@@@<BBBBE>BA>AA@?;;;<?A???@D?BB?CC?BB=BBBBBB8@B;;;49=<??6;8;177*38808:>>>@<BBB<BDBBCCBBBBDADCI?BB@BBBCE9;<CCBC?B<@9;6;D=BB@C@@@?BBBB<@@@ABBBC;::B?B>AA?A=AA@:=;00)0==>7?ABCC5978BBB:B?A:::<@AA?;;;67.6=>>@AA:??=?AB::;6<//*/88
@N9IO0:00929:06394
TACAGAGGGTGCAAGCGTTGTTCGGAATTATTGGGCGTAAAGCGCGTGTAGGCGGCTTTGCAAGTCGGGTGTGAAAGCCCTCAGCTCAACTGAGGAAGTGCGCCCGAAACTGCAGAGCTTGAGTACCGGAGAGGATGGCGGAATTCCCCAAGTAGAGGTGAAATTCGTAGATATGGGGAGGAACACCGGTGGCGAAGGCGGCCATCTGGACGGATACTGACGCTGAGACGCGAAAAGCGTGGGTAGCAAACAGG
+
@BA;:;BC;AB?=9<79813858:5:7;.44055/5;::=24443<8<<44.44.4=>3;?D8>>>:90555::=3;;<4<<659A9916>@<?:>5=49;>?@6?<=8<>:>AA@@@:7B::;==9=9;@>=4833,33,3294:>>1=8<:443828433(3288333:334=::+73-3-333-353405::8>:;?><>A@>DC<@895:AA?@@@@@@ABBB@?;?5999&44;=993:A::;D4?@C7
@N9IO0:00944:06378
TACGAAGGGTGCAAGCGTTACTCGGAATTACTGGGCGTAAAGCGTGCGTAGGTGGTTGTTTAAGTCTGCTGTGAAAGCCCTGGGCTCAACCTGGGAATTGCAGTGGATACTGGGCGACTAGAGTGTGGTAGAGGATAGTGGAATTTCCGGTGTAGCAGTGAAATGCGTAGAGATCGGAAGGAACATCTGTGGCGAAGGCGACTATCTGGGCCAACACTGACACTGAGGCACGAAAGCGTGGGGAGCAAACAGG
+
CBB;:4;@8;;;B=B;;;>BB<@@5@;@9?ADCC>AABBB<A@@@@@BBBB@BC6;7:AA:@?CA@AAADCBBBC>BA@7CC?7CCCC<D<@@;4;9=069?BDDABBBBCBB;@?=AA@@?@?AAG?BB@@@=@A@@A@=@7?:2=6:699:CBDCCDDEF>AAABCCCC@@@AA7;068<8<BBBA@?@<@?A?@?BBB<<<<??88186;6==88BBAAB<4447===CDC=C?;?<;;+;;?=A9<993
@N9IO0:00949:06379
TACGAAGGGTGCAAACGTTGCTCGGAATTATTGGGCGTAAAGCGCACGTAGGCGGCTTAGCAAGTCGGAAGTGAAATCCCACGGCTCAACCATGGAAGTGCTTTCGAAACTGCTGAGCTTGAGTACAAAAAGAGGATCGCGGAATTCCCGGTGTAGAGGTGAAATTCGTAGATATCGGGAGGAACACCAGTGGCGAAGGCGGCGATCTGGGTTGATACTGACGCTGAGGTGCGAAAGCGTGGGGAGCAAACAGG
+
@?AA@:>@:@B@BB=;<;=BCDBB@C@B@BEAFI=C@:::59@?CA<ABBB@B=9==8;;>?;@@AA<@=@@A@A<ABC=BCC?@ABF?B?BBB>B@BAAAE@7CBB=6B?@@BBAAA@=B@@@B@@@AA0@>C?B>>=B<=B4929@8@=BCAAAAB=@@BG>C?BCCCCBBAAAAA<AC@E?AAC?CBAA>AAA?B>AA@ECD?????8??@@A::9?AAAAB@@@<?@@;;;0;@BAAAA2BB@?@9?@@>
@N9IO0:00964:05762
TACAGAGGTCTCAAGCGTTGTTCGGAATTACTGGGCGTAAAGGGTGCGTAGGCCGCACGGGCAGTCAAATGTGAAATTCTGGGGCTCAACCTCAGAATTGCGCTTGATACTTCCGTGCTCGAACCTTGGAGAGGAGTCTGGAATTCTCGGTGTAGCAGTGAAATGCGTGGATATCGAGAAGAACACTAAGGGCGAAGGCAAGACTCTAGACAAGTGTTGACGCTGATGCACGAAGGCTAGGGTAGCGAACGGG
+
DCC:::C@BBBCC>BAAA<A@?CC?C@B>BBABC=@A?CC:?@:@@@@@@?;>6:9@@@C=B@A@BBC=;;;AAC?C@CBCCC:BBBC@F@@?>BB@C?BAB?;499@==<8?:>?AAABBB?B>A=<8<:79:;;==;92:9>8<<<@?989@@@??C>@@;@?AA?A<??@?A999>8?A8??@@D?AA;A:94;;A@8<<BAA@AAB:97:AAA???@<;<@@@@@BAA?6?=?CBBD=A?@?CF9BBD>
@N9IO0:00980:05788
TACGGAGGGTGCAAGCGTTAATCGGAATTACTGGGCGTAAAGCGCACGCAGGTGGCTGAGTCAGTCGATTGTGAAAGCCCTGGGCTTAACCTGGGAATTGCAGTCGATACTACTCGGCTAGAGTATGGGAGAGGGAAGTGGAATTCCCGGTGTAGCGGTGAAATGCGTAGATATCGGGAGGAACATCAGCGGCGAAGGCGGCTTCCTGGCCCAATACTGACACTCAGGTGCGACAGCGTGGGGAGCAAACAGG
+
ABBD?@?@;@@>B?CBAA@C>A@@:>*0)0;:::389:AA<AAA<;9AACC@AC=@@;;;BCCCCCEBB::<ACC0;:>05;5)5:5;4;>BCA;A=B659?A@@A@CBBBAAA994;?@@@AC@@?A998:A?5:79?@?B9>9=?9@<??>AABB?@AAA;???@::9@>=:99<5==;@?B@<<<0//488;8@:=B<BB?@=@@:@@:@?;;;BBCBAAABBB?BB;;;>:9:;4==90=:>;;2@994
@N9IO0:00992:05767
TACGAAGGGTGCAAACGTTGCTCGGAATCATTGGGCGTAAAGCGCACGTAGGCGGCGCTGTAAGTCGGACGTGAAATCCCTCGGCTCAACCGAGGACGTGCATCCGAAACTACAGTGCTCGAGTATGGAAGAGGGTCGCGGAATTCTCGGTGTAGAGGTGAAATTCGTAGATATCGGGAGGAACACCAGTGGCGAAGGCGGCGCCTGGGCCAATACTGACGCTGAGGTGCGAAAGCG
+
BCB;:;;C=BBCCC=BBBGDCCAA?A>BB@@;@B=AABAB:??AA@@A?=>3858;A@CBBB<>?@@=@ACAAAC<??C>BBB@BBBB?B?BBB>??CCBBBBC@BBB?CC@@@@BBBBBBBBBBBC?A?@@@@9?AB@@>A=A=BBBA@CBBA???=@@BB>B?BBDDAAAA;;;B9:9196<=>:=8545:9409:>>:9:4.444)4.5.55555999<=559=9959:9.995
@N9IO0:01003:05781
TACGGAGGTGGCGAGCGTTGTTCGGAATCACTGGGCGTAAAGGGCGCGTAGGCGGGGCGACAAGTCGGGTGTGAAAGCCCCGGGCTCAACCCGGGAACGGCGCCCGAGACTGTCGCTCTTGAGTCCCGGAGAGGCGGGTGGAATTCCTGGTGTAGCGGTGAAATGTGTAGAGATCAGGAGGAACACCGGTGGCGTAGGCGGCCCGCTGGACGGAGACTGACGCTGAGGCGCGAAAGCGTGGGGAGCAAACGGG
+
@@BC=;;5;;5;@B@:<;?AA?CB?D@BCHCBBC=AAAAA:A>8>>55;BB>BBBB9BBBBF@CBBBC>CABCLH>@@@A8@C=@@@C@CF>BB=A6:93;@@@9@@>@@A@AABB@AA?A@AAAB;A?B;;;:@?@8AA>A?B?B?BB>BCCABAB@BCCGFBCAFGCDCCBBCAA>AC<@<?==4;5;@<@C;;;<;;7;C>DDCC@CCC@B@@AAAB@@A;;;C?CCCCCC>B???AAA6;;;BB<@??6
@N9IO0:00990:05817
TACGGAGGGGGCGAGCGTTGTTCGGAATCATTGGGCGTAAAGGGCGCGTAGGCGGTCGGGTAAGTCGGTTGTGAAAGCCCCTGGCTTAACCAGGGAAGTGCGTCCGAAACTACCTGACTAGAGGCCGGGAGAGGAGAGTGGAATTCCCAGTGTAGCGGTGAAATGCGTAGATATTGGGAGGAACACCGGTGGCGAAGGCGGCTCTCTGGACCGGTTCTGACGCTGAGGCGCGAAAAGCTAGGGGAGCAAACAGG
+
@@CC@A@@@@0?A@@@@B?@@>@@?C<@@?;8<=6<==BB=BD>CCBC@@@<AA>AABB>CB>AACC>A>AAABC0;;;;.8?28:;@<@=@@A9?;?@@@@@@=AAB>CCCC@BBCBBAC@@=@?CC>???A>AABBBB>A6;5;@9>@@:::::B=BAAA>ABCB@@@A@AA>AB<??;?=??@=@=:;5;@@:@>BC@;;;AB;;5;9<?=C@B;<:A@@?;;;4::94999&4444999+4444@/4592
@N9IO0:00997:05824
TACGAAGGGGGCTAGCGTTGCTCGGAATTACTGGGCGTAAAGCGCACGTAGGCGGCTTTCTAAGTCGGGGGTGAAATCCTGGAGCTCAACTCCAGAACTGCCTTCGATACTGGAAAGCTCGAGTCCGGGAGAGGTGAGTGGAACTGCGAGTGTAGAGGTGAAATTCGTAGATATTCGCAAGAACACCAGTGGCGAAGGCGGCTCACTGGCCCGGTACTGACGCTGAGGTGCGAAAGCGTGGGGAGCAAACAGG
+
@@C@@;@CCC5CCDC9:9@BCCCDBJ@CACCBBC=BBBCF>B@A@CBC@BB=9979BB;CCB?BCCDDDD2BABC=CC?@@;??=?>>;?993:A@<@@AA=A?>>>BBBBB?BC799BBBBB@A>@D=ABBA?A:::AA=A?A@@BBBBBBBB>>>@BBDD=D?CCA@AACCC?BBAB>AC>BBB?BBBB@BCC@C@@@=?@>????9><6=<=?????@A@@999?AAA?@@<?@?>@@?5<<<==8?@B?
@N9IO0:01009:05836
TACGTAGGGTGCGAGCGTTAATCGGAATTACTGGGCGTAAAGCGTGCGCAGGCGGTTTTGAAAGACAGGCGTGAAATCCCCGGGCTCAACCTGGGAACTGCGCTTGTGACTTCAAGACTAGAGTACGGCAGAGGGGGGTAGGAATTCCACGTGTAGCAGTGAAATGCGTAGAGATGTGGAGGAATACCGATGGCGAAGGCAGCCCCCTGGGCCAGTACTGACGCTCATGCACGAAAGCGTGGGGAGCAAACAGG
+
BBBBBABB=@AACBAAAA@B@CCD@D496;<;;A9@?@AA;AABABABBBC@CC@CDD:@@@;;;;CD@DAABCD=DDAC9EC<?99:@E?BAC=C?BBBA@?B=A?AAAA?BC<?@BBBBBBBBBB?BBB=>>>>=%=00)04;2<-/8555:GCBCCA@??9?AA@AAAACBBABB?AA=A?CAB@C?@@=@A@=C5;595555$555)5.5==<=CCDCA@@@@;::AAAAB<AAA@@@@2;;;@C=AAA=
@N9IO0:01011:05829
TACGGAGGGGGCTAGCGTTGTTCGGAAATACTGGGCGTAAAGCGAACGTAGGCGGCTTGGCAAGTCAGGGGTGAAATCCCAGTGCTCAACACTGGAACTGCCTTTGAAACTGCCAGGCTTGAATCCTGGAGAGGTCAGTGGAATTCCGAGTGTAGAGGTGAAATTCGTAGATATTCGGAAGAACACCAGTGGCGAAGGCGACTGACTGGACAGGTATTGACGCTGAGGTTCGAAAGCGTGGGGAGCAAACAGG
+
AABB=A@B@B0B:;;AAA?CCBBB?BC=CCBBBD9>?:::.;;@@=ACBBB>BB?AAAC@CC9;;@@@AA7A@@@;@BB<BDAABBBB?AAAAA=?=@:::?AA<ABF=AABB??@=@B?BB?BA?A@>AAAB????BBB?B@B?B9::??BBBBBB?BCCC<A=9:9?????D=:838=A>:==>9;;;;5;;>9>:>>AA@A@BBE@CBBBACCC@CCCCCCBBBAF=AABB<AAAACCC9;;:;E=A@@=
@N9IO0:00966:05896
TACGTAGGTGGCGAGCGTTGTCCGGATTTACTGGGCGTAAAGAGCGCGCAGGCGTCGTACAAGTCGCGTGTGAAAGCCCCCGGCTCAACTGGGGAGGGTCACGCGATACTGTTCGACTCGAAGGCAGGAGAGGGAAGTGGAATTCCCGGTGTAGTGGTGAAATGCGTAGATATCGGGAGGAACACCAGTGGCGAAGGCGACTTCCTGGCCTGTTCTTGACGCTGAGGCGCGAAAGCTAGGGTAGCAAACGG
+
B@ABA:96;A;AB;;<CCBBCC@B7;;B6;<CCCI<;=IK>CAAABBDBAA>??@@CBAA@<@@000:;:;==B5::AAA2@?BAAA?BAAA@+999,:@A@ABB@@@C:::9@==?@??A5:5:A?;?A??<5<5=>@=A=@=@B8@=ACBBBCB?BBBB>BA??;;;>=>?===4@@=@?BCC>BBBA?B;;9;@BBCBB>B?BB@CGCCCACG@;;;AABBAC?CCCCCC>CCC;;;0;AC;;<0;;;
@N9IO0:00968:05883
TACAGAGGGTGCGAGCGTTGTCCGGAATCACTGGGCGTAAAGGGCGCGTAGGCGGTCCGGTAAGCGCGTGGTGAAAGCTCGGGGACCTCGAACCCCCGAGTCGGCCCAGTGCGAACTGCGGGACTGGAGCAGATCAGAGGCAGGCGGAATTCCGGGTGTAGCGGTGGAATGCGTAGAGATCCGGAAGAACACCGGTGGCGAAGGCGGCCTGCTGGGATCTTGCTGACGCTGAGGCGCGACAGCGTGGGGAGCAAACAGG
+
ABCB@@@C=CC?899998<??><A;>7;<@@BDC=A898</99.9@B:999;=B>;;4;2::444/////)///;179955;<.5<5:9;946888'6-----(-5,5557:94.48:88:39<AB7::BBBBBAA@7759BB?BC>B<@<??BB<BBBBBA=7BB7=7BBBBBBBAA=>>7=3@;<;.9?@;?=;;0;:?=A>@@>?=@@??>919;>A489??8BCCBBBA=@??>=?=>>ADCCC:BBBBB<C==8
@N9IO0:00970:05894
TACGTAGGGTGCAGGCGTTAATCGGAATACTGGGCGTAAAGCGTGCGCAGGCGGTCTATTAAGACAGGTGTGAAATCCCCGGGCTTAACCTGGGAACTGCGCTTGTAACTGATAGGCTTGAGTGTGGCAGAGGGGGGTGGAAGTTCCACGTGTAGCAGTGAAATGCGTAGAGATGTGGAGGAACACCGATGGCGAAGGCAGCCCCCTGGGCTAACACTGACGCTCATGCACGAAAGCGTGGGGAGCAAACAGG
+
BBCBBCCC>9:9CDABAB>B?BBB?A6;;AABB==;:CH?CCCBBAAACC@@@?ABBCC>@?@BBAB?:;;@AA<BCEC9BA9?@6:3:<:99-3287338:;6B==8=88?A9@:9938@??=?@<?????BBBB)AA>@4788>8<A733=BBAAACDCF=BBBAAAABA@@B@@<@@?A?AAA=899>9>?@?B=>=:;;;;);@@<ABC?BB@@>B0000000@@??@@@;@BBBMGH;;;;CF>BBB?
@N9IO0:00975:05905
TACGAAGGGGGCTAGCGTTGCTCGGAATCACTGGGCGTAAAGCGCACGTAGGCGGACTCTTAAGTCGGGGGTGAAATCCTGGAGCTCAACTCCAGAACTGCCTTCGATACTGAGAGTCTTGAGTCCGGGAGAGGTGAGTGGAACTGCGAGTGTAGAGGTGAAATTCGTAGATATTCGCAAGAACACCAGTGGCGAAGGCGGCTCACTGGCCCGGTACTGACGCTGAGGTGCGAAAGCGTGGGGAGCAAACAGGG
+
AAA;;6;BBA0BB@A@BB?BBCCGIC@CCBBBBB8;::AA;A;;<@@AABB?CA?@@@BA>B@BBBCCFD5C@??6:;?BB7;;BCCC@AAA=?==39:9:;?=:99??998989@@BB@BBBBB?BB<AAAA?BBBBBC@C<??BBAAABAAA999?>>=D<C?AAAAABBCD6;;==188:>==8<:870799171//)/86667707>7?;@<<888==?CA>>:>A>>>F:::;;;>=2=898A8::6>6
@N9IO0:00965:05921
TACGTAGGGGGCGAGCGTTGTCCGGAATCATTGGGCGTAAAGCGCGTGTAGGCGGCTCAATAAGTCTGGTGTGAAACCTTGGGGCTCAACCCCAAGCCTGCACTGGATACTGCTGAGCTTGAGTCCGGGAGGGGAGAGCGGAATTCCTAGTGTAGCGGTGAAATGCGCAGATATTAGGAAGAACACCGGTGGCGAAGGCGGCTCTCTGGAACGGTACTGACGCTGAGACGCGAAAAGCGTGGGGAGCGAACAGG
+
BCCBBBBCBB2CCAAACC?BBB?B?B=<;;;4::)7:=:>6?;A?>@?;;;5<@=?@@A>;;9<CCCF6;;;;;;,:4989=9&4444.444&35:<7==BACCC=;;;;A@@@@A@>?6;9=>>;@A;AA@@6?;BABB@CAF?A=A;:99599;;5>=A><AAA@@?@@;;9.5;4::00)///)/)//5/55.5.55.5::555<8<7=@249=90/000/////////555&555>?G@2>=555.4:;3
@N9IO0:00986:05911
TACGTAGGGTGCAGGCGTTAATCGGAATACTGGGCGTAAAGCGTGCGCAGGCGGTCTATTAAGACAGGTGTGAAATCCCCGGGCTTAACCTGGGAACTGCGCTTGTAACTGATAGGCTGGAGTGTGGCAGAGGGGGGGTGGGAATTCCACGTGTAGCAGTGAAATGCGTAGAGATGTGGAGGAACACCGATGGCGAAGGCAGCCCCCTGGGCTAACACTGACGCTCATGCACGAAAGCGTGGGGAGCAAACAGG
+
DB=?@;;;,9BBBB?BCC@C?B;;5;<;99@AA;;;<DM?CCCBB:;:::4;;5;9;??4;5;?@?<>;99:@@4<BBA6??*33-/)/1/0/*/)/0//8<=7:::6:8887;?8??@?BB??><27333333333"3//(/3839+//66684445<<>=?8==B=>CBBBCBBAA<A@>B<888388<=:8981:4878=??A1BBB<AA@=A??>@A<:;9999==44444)4<97;;;00///7.79:;
@N9IO0:00993:05910
TACGTAGGGTGCAAGCGTTAATCGGAATACTGGGCGTAAAGCGTGCGCAGGCGGTTATGTAAGACAGGTGTGAAATCCCCGGGCTTAACCTGGGGAACTGCATTTGTGACTGCATAGCTAGAGTACGGTAGAGGGGGATGGAATTCCGCGTGTAGGCAGTGAAATGCGTAGATATGCGGAGGAACACCGATGGCGAAGGCAATCCCCTGGACCTGTACTCGACGCTCATGCACGAAAGCGTGGGGAGCAAACAGG
+
CCCCA@@?4959@;?BBE8:8:>94=0990//;3///<<3<<<9A@BA:;6;:5;=BAA@B=@@ABA=@@@A@?60000&/9(//)/)/5----&-3-////;;5;==B999><73339889::<:=8BB<<CCDC3A@>4>8=6>/9399998827877333(37889:=;0//667,3215/7>>2<;>?8=<;/7/3838999.9;4::59>=78777/6/////666/337?3;<777>>0>;=;?79:;8
@N9IO0:00997:05923
TACGTAGGGTGCAAGCGTTGTCCGGAATTATTGGGCGTAAAGAGCTCGTAGGCGGTTTGTCACGTCGGGTGTGAAAGCCCGGGGCTCAACCCCGGGTCTGCACTCGATACGGGCAGACTTGAGTTCGGCAGGGGAGACTGGAATTCCTGGTGTAGCGGTGAAATGCGCAGATATCAGGAGGAACACCGGTGGCGAAGGCGGGTCTCTGGGCCGATACTGACGCTGGAGGAGCGAAAGCGTGGGGAGCAAACAGG
+
@BCBBBBB;@AAB?BCCC@BBA>A7;7;?CC@CD>A@::9/;9?:448;4427<9<=5>:9:9@???A9@;:;@@8ACC>DIE;;;;;2;;;&99,55@@:@<;69;BBCCC=BCBBBC@BBBB7;;:?;;;;.9?<<<:6<6:6:)//6=:;===B9BBAB:977;>777>>73559<<<A=?@@?B=A@=;;71713?@4::@A===-:4977:884444444.4;.4555593;:;;>AA2=666?7===9
@N9IO0:01000:05917
TACGGAGGGGGCAAGCGTTGTTCGGAATCATTGGGCGTAAAGGGCGCGTAGGCGGCCGACCAAGTCGGGTGTGAAATCCCTCGGCTCAACCGAGGAACTGCACTCGATACTGGTTGGCTCGAGTCCGGGAGAGGATGGTGGAATTCCCAGTGTAGCGGTGAAATGCGTAGATATTGGGAAGAACACCGGTGGCGAAGGCGGCCATCTGGACCGGCACTGACGCTGAGGCGCGAAAAGCCAGGGGAGCGAATGG
+
BBCC@CCCCD5EE?@@AA@CB:C@:B>B;;58;<4<@ACB6CE:=<8.---(-5(/*09A=A?A@CDD=;;959<8@AC8A<:5;BA@9>4595.47;<=@;;<;;;<@??@.9047@@@A=??F@A?<0//96;>?<AA>B?B?CC>BBAAAAD;;;;AAE<A;;;@@????@<A?-;5:;4:?@=@;;:2:??:@?AB?A8:;@AA<@A=A4::>;;:??;954438<;7494&48.43?;089:932333
@N9IO0:01008:05934
GACGAAGGGGGCTAGCGTTGTTCGGAATTACTGGGCGTAAAGGGCGCGCAGGCGGTCTTGCAAGTCGGGCGTTAAAGACCTGGGCTTAACCCGGGGAATGCGCTCGATACTGCGAGGCTTGAGATCGAGAGAGGAGAGTGGAATTCCCAGTGTAGAGGTGAAATTCGTAGATATTGGGAAGAACACCGGTGGCGAAGGCGGCTCTCTGGCTCGATTCTGACGCTGAGGCGCGAAAAGCGTGGGGAGCAAACAGG
+
@BA;;5;9:9*5<99;CC@CC@DC@C@C@BBCCC=AABDG?GD>@@@AA;;8;B?BCC@BBC?BBBBB=BDD@DD?CDD@BBA<@@5;7<C?BMD:C@CD@@?AAAAA;;<@AC;;9;B>BABBBABBB?@@E@CAB@@@<@=@>AA;BA@@BBBAA<@B@A9A>:99A@@@AA<@C8?3886<<<2959>:?9979<@C?CCBBBBC@ACB;;;?AAAA@A@BGDD?BBB;;;;&:9>@@FG8A<=>>6669:
@N9IO0:00964:06004
AACGTAGGACGCAAGCGTTATCCGGAGTTACTGGGCGTAAAGGGCAGGCAGGCGGGTCGATAAGTCGGATGTGAAATCTCCCTGGCTTAACCGGGAGGGTGCATTTGAGACTGTCGGCCTGGAGGGCAGCAGAGGAGCGTGGAATTCCGGGTGGAGTGGTGAAATGCGTAGAGATCCGGAGGAACACCAGAGGCGAAAGCGGCGCTCTGGGCTGCACCTGACGCTGAACTGCGAAAGCCAGGGGAGCGAACGGG
+
?7ABBAB?C;::@;?@AA@AA@@C@::;@BABBD?BC@@@;@B=BBB@CBB?BBB<BCB@@@@BBCC@CCBBBAJ?BBBCC=BB=BA=@;@5;;0;BB<BBCCCF=BBBCCCCCCC?A?BB9::F?CCBBCBBB?@@@BAB?B=@=A?CC>CGACBAAABBBD>;;9CCBBBA???9A9<B8A8<@?8<<78/8787*7>?<@BA@ABBB=BBBACB?BBAA999B@<@?>?><<5>?4::BB5:9AAA=AAA<
@N9IO0:00968:05976
TACGTAGGGTGCGAGCGTTAATCGGAATTACTGGGCGTAAAGCGTGCGCAGGCGGGCTTTTAAGCCAGACGTGAAATCCCCGGGCTTAACCTGGGAATGGCGTTTGGGACTGGAAGCCTGGAGTGCGGCAGAGGAGACTGGAATTCCTGGTGTAGCAGTGAAATGCGTAGATATCAGGAGGAACACCGATGGCGAAGGCAGGTCTCTGGGCTGACACTGACGCTCATGCACGAAAGCGTGGGGAGCAAACAGG
+
@@@BCCCD>;<:B@A;;;5;=A@=:@,0*0===@<AAABD>CCE@@@B@><8<>>5??BB6@=?><?@@@@AA@?9====2>?;@A?B@D@BBC<A8:9<??CC=BB:??AA=@>@@499:>==???=@BBCF=CB==>A:>:>:=9=<3:;=;;;;;;>?>8>>BCBBB@@@;;<A>;;5;=;;;@CCCC@@A@GE?@A@>;;;CA@A;;;;@AAB:88...--757;<====3>:<<@>@4:::@A6:9?=
@N9IO0:00980:05975
TACGTAGGTGGCAAGCGTTGTCCGGATTTATTGGGTTTAAAGGGTGCGTAGGCGGTTCTTTAAGTCAGCGGTGAAATACGACAGCTTAACTGTCGAGGTGCCATTGATACTGGGGAACTTGAGTACTGATGAGGTATGCGGAATGGACGGTGTAGCGGTGAAATGCTTAGATATCGTCCAGAACACCGATAGCGAAGGCAGCATACTAAGGAGTAACTGACGCTGAGGCACGAAAGTGTGGGGATCAAACAGG
+
BCBDCBC@BB?BC>BABB>BCB@CACCD>BCBEG>CC>AB:@A<ACABBAA>AB?A=@@B<B=AABBB@A?BBBD?DEBBBB??>B694:AAABC@A<ABB>BC@CCCCBCCDD<E@BB@BBBCBCBCBA?::5:@@AAB@D@CC@CBB?BBABCBA=AAAB=BCDF@CBBBBB@@@C?AAAA:;;?BBBBBB<<5;>@?@BBABB;;5:6::AA@BAAAAA;;;;A><;;;;;/;B?>@BB7@@@CC=BBBA
@N9IO0:01004:06004
TACGGAGGGGGCTAGCGTTGTTCGGAATTACTGGGCGTAAAGCGCACGTAGGCGGCGATTTAAGTCAGAGGTGAAAGCCCGGGGCTCAACCCCGGAATAGCCTTTGAGACTGGATTGCTTGAACATCGGAGAGGTGAGTGGAATTCCGAGTGTAGAGGTGAAATTCGTAGATATTCGGAAGAACACCAGTGGCGAAGGCGGCTCACTGGACGATTGTTGACGCTGAGGTGCGAAAGCGTGGGGAGCAAACAGG
+
@@CCACCCDC5CCCCCCD@CC@CCAD>B>BBBAB>AAACF9;;A@BCCCCB?;;9;CCCD=A<@@@?@;;5;AAA9@@@;@CB8B???;?@?6@=??BBA@ALF@CAABBBB@@@>@BC@CCACCDCB?@@;;6;@@A@A>B@C@C>BBABB@@@@@=@AAA<A@CCCCBCBBB>@@AC?BCH@A@@BB;;8;CC=A?;;5;BA@@A@=@ABBC@BB@BBBBBCA@@?AAA;;;0;AAACEE;BBBCD?BBB?
@N9IO0:01005:06004
TACGTAGGGTGCAAGCGTTGTCCGGAATTATTGGGCGTAAAGAGCTCGTAGGCGGCTTGTCACGTCTGCTGTGAAAACTCGGGGCTCAACCCCGAGCCTGCAGTGGATACGGGCTAGCTAGAGTGCGGTAGGGGAGACTGGAATTCCTGGTGTAGCGGTGAAATGCGCAGATATCAGGAGGAACACCGGTGGCGAAGGCGGGTCTCTGGACCGATACTGACGCTGAGGAGCGAAAGCGTGGGGAGCGAACAGG
+
CCBCBAAA9;<;A;AABA>BBC=@<@@B>BB?CB9==999.799;?===00,00,0=+0;AB@ABC;;;BAA<<<<,00@@@A5AACC@CBB9AA@@>::;@AAB>;<;;;<0:@@@@?ABBC@@BC?BBBBB:BBCA@A>@AHAM@AA>ABA??@A@B??@9?@BAAAABAB????:??=A>BBC@D?BB?B?@>A@CCD>ABBCBB@BB?B@@@A:;;;;;;ECC?AA@BAB7;:AABBC:CBBBB@@@@>
@N9IO0:01013:05962
TACGTAGGGTGCGAGCGTTAATCGGAATTACTGGGCGTAAAGCGTGCGCAGGCGGTTTTGTAAGCCAGATGTGAAATCCCCGGGCTCAACCTGGGAATGGCATTTGGGACTGCAAGGCTGGAGTGTGGCAGAGGGGACTAGAATTCCTGGTGTAGCAGTGAAATGCGTAGATATCAGGAGGAATACCGATGGCGAAGGCAGGTCCCTGGGTTAACACTGACGCTCATGCACGAAAGCGTGGGGA
+
@BBBCCCC>BBAB?AA@A=A?BBB?D=A=ABBBC=BBBAA<AAA@@@BBCC?CC?CDE;@@A>@A;:9:8A>>;A9>?==2=>8;>BC>A=:9:29:@A>A?>>8?C=BCBBCC>@=@>?:=@AA@A??>>8888'8;;:<=9=9=;>><@?>988;:=:;;1888???<==?:;;=988/81:96(.///(/9:/:3522+255,577'.(/49///355558;>98:8==>A6;99<999,9
@N9IO0:00967:06055
TACAGAGGGTGCAAGCGTTAATCGGAATTACTGGGCGTAAAGCGCGCGTAGGCGGCTGATTAAGTCGGGTGTGAAAGCCCCGGGCTCAACCTGGGAACTGCATTCGATACTGATCGGCTAGAGTATGAGAGAGGGAGGTAGAATTCCACGTGTAGCGGTGAAATGCGTAGATATGTGGAGGAATACCGGTGGCGAAGGCGGCCTCCTGGTTCAATACTGACGCTGAGGTGCGAAAGCGTGGGGAGCAAACAGG
+
CCC;;;BB;AA>?8<99:<@>@BB?B?B?BCBBC=;;;AA=A;;;C;;<CB@CCACCCDD>@>@BAAC=:;;BCM?BADE;CC:;;AA?A?AAC=B?ACA@??8?AAA@A@>987;1<<;;999BCBA>>=??;7>@>ACAA:A>A?ABCCBCBCBA>ABBD=BBBCBB@BBCBBBB4:9:;4;;;4;;8818>B;?>?B@D??@<?B=A?:94:??@AA@AA::9@=???AAB59:AAAAB9AAACC>888@
@N9IO0:00969:06059
TACGTAGGGTGCAAGCGTTAATCGGAATACTGGGCGTAAAGCGTGCGCAGGCGGTTGTGTAAGACAGGTGTGAAATCCCCGGGCTTAACCTGGGAACTGCACTTGTGACTGCACGGCTGGAGTGCGGCAGAGGGGGATGGAATTCCGGCGTGTAGCAGTGAAATGCGTAGATATGCGGAGGAACACCGATGGCGAAGGCAATCCCCTGGGCCTGCACTGACGCTCATGCACGAAAGCGTGGGGAGCAAACAGG
+
AABBBBAB<;<<C=ABBB?D?B@@=@4:;;;;;0;BABD>CAAA@ABCDD@DD@C?CC@AB@CB???>BBBBCD>BA@@4==7=?8>;>@BCE>C?B>???AA=ABBBBBBAA>?9?@@9??9::A>BB?>>>>>+==<:>*0+0+0*0?@===@@AA@BCF=BBBBAAAB??>>>@7;;=B=BBB?BBAB?ABB>B=A@;@AAA3@A@;A?BBCCBAAA@AA@;;;BBBBBBC<CBCBABA3AAABB;@CB>
@N9IO0:00995:06014
TACGTAGGGTGCGAGCGTTAATCGGAATTACTGGGCGTAAAGCGTGCGCAGGCGGTTTTGTAAGACAGGTGTGAAATCCCCGGGCTTAACCTGGGAACTGCGCTTGTGACTGCAAGACTCGAGTACGGCAGAGGGGGGTAGAAGTTCCACGTGTAGCAGTGAAATGCGTAGAGATGTGGAGGAATACCGATGGCGAAGGCAGCCCCCTGGGTCGATACTGACGCTCATGCACGAAAGCGTGGGGAGCAAACAGG
+
BBBB@@AD>;;<BBB@@@=B=B@:5;5;.5@@@D>BBBBB<ABB@@@BB@@<?A<???6@AA?:99AA?@@@???9?ACC:BB:??;@=A?BBB=B@C;;;@@@8BB@@@BAA@?AABBA?????AA?@??999999%:<?@29928/0;///;<<=?>>;?;3;<>??BBBAA@CCC@CCAL@BBA?AA@@?@::386<373333$39;3<<<====<<:9///8898888:::3;@@@ABB5;;AAC>BBB?
@N9IO0:01002:06022
TACAGAGAGTGCAAGCGTTAATCGGAATTACTGGGCGTAAAGCGCACGTAGGTGGAACTGTAAGTCGGATGTGAAATCCCCGGGCTTAACCTGGGAATTGCATTCGATACTGTAATTCTAGAGTATGGTAGAGGGAAGTGGAATTTCCGGTGTAGCGGTGAAATGCGTAGATATCGGAAGGAACATCAGTGGCGAAAGCGGCTTCCTGGACCAATACTGACACTTAGGTGCGAAAGCGTGGGGAGCAAACAG
+
AAB;;;@;;;@;<5<A@A=@:@@<=A4915BAAB;?>;;;09944=9;;AC@CC@C@CCCAA>ABCC>BABBBAB=AAAA2::,9?8?;?>ACF<C@D999?@?BDCBCACCCC?B<>>CB899B>>9>??999,:3::929<@C>D?B?@?@A@BC?BBCD?B@;;<AAA@@000,0;@;A@AAAABBBD@BBBC<CBB@BB=@=;;8;C@CACCCBBHBBBC?CB>AAA99:59@A@BDE8>>?><0=94
@N9IO0:00985:06105
TACGGGGGGGGCGAGCGTTGTTCGGAATTACTGGGCGTAAAGGGCGCGTAGGCGGTTCGCTAAGTTGGATGTGAAAACTCTGGGCTCAACCCAGAGCCTGCATCCAAAACTGGCGGGCTAGAGTTCTGGAGGGGGTAGCGGAATTCCTGGTGTAGCGGTGAAATGCGTAGATATCAGGAGGAACACCGGTGGCGAAGGCGGCTACCTGGACAGAAACTGACGCTGAGGCGCGAAAGCTAGGGGAGCAAACAGG
+
BACCCCCCCC"BB@A:;;=BAGDC@C?B?CCCCE>CCCBD7;;7;B@BDCC?@@<??@@??@?AA@D>AAA@::::+00=:99/:99>;@@9@@??@DAABBBA=@@?6@??;?AA<ABBCBBB?B@C>@@@>>,?>@@@<@?B8;7;A>ABBBBBB?BBBB=BCBBBCBBBBBB@@<@@;?;????C?AAADCC>?=?C=99:B@BG?BCCAA@9;;;@>>@:9:?;;;;BBB5::989?A6@AAAA9@@@<
@N9IO0:00986:06091
TACGGGGGGGGGCAAGCGTTGTTCGGAATTACTGGGCGTAAAGGGTTCGTAGGTGGCCAACTAAGTCAGACGTGAAATCCCTCAGCTTAACTGGGGAACTGCGTCTGAGACTGGATGGCTTGAGTGCAGGAGAGGAACGCGGAATTCCAGGTGTAGCGGTGAAATGCGTAGATATACTGGAGGAACACCGGTGGCGAAGGCGGCGTTCTGGACTGCAACTGACACTGAGGAACG
+
>?9::;:;:;:";A9=5;9?BB?BD?C@B@BBBDF?BBBDD?IF>A?BBBBB@BA>B?A>ABB7<;CABBCBCCCC>CCC=CCAAA@?B?BBCCD<C@CBCBBBCC:;;BBBC?AAB@BB?BB@?99:@=AAAA7:7:?@B?C@C?C@CC@BCCCCB@=@9996:AABBCBB=<000@@:<@9<9=99247883:55057:95:44049:6:==<;;7;<<<=>>=<::486:3
@N9IO0:00989:06065
TACGAAGGGGGCTAGCGTTGCTCGGAATCACTGGGCGTAAAGCGCACGTAGGCGGCTTCTTAAGTCAGGGGTGAAAGCCTGGAGCTCAACTCCAGAACTGCCTTTGATACTGAGAAGCTCGAGTCCGGGAGAGGTGAGTGGAACTGCGAGTGTAGAGGTGAAATTCGTAGATATTCGCAAGAACACCAGTGGCGAAGGCGGCTCACTGGCCCGGTACTGACGCTGAGGTGCGAAAGCGTGGGGAGCAAACAGG
+
@AA;;6;BBB2CCBCABBBCCCBC?C@CCCCCCC=BBACC>BA@@CAA@@?;9:6;G?AA@B>@@@@?GF9AAAD=CAACC@;;<CCCACCC@BCB@FABA>CA:AAAAAABBBB>AAFDBBBCC@CC>AAAB?BCBBAA=A=AABBBCCCBBBBBA?BBBB>C@BBBFBBBCC@CCCC@CC@CCB?BBCB@BAA=@=8949@@ABBB?BC>B?BAAABBABBC>?@@???BBB<AAAAACC9@@BBC<???>
@N9IO0:00989:06092
TACAGAGGGTGCGAGCGTTGTCCGGAATCACTGGGCGTAAAGGGCGCGTAGGTGGCTGTGTAAGTCGGGGGGTGAAATGCTGCGGCTCAACCGCAGCGCTGCCTCCGAGACTGCACGGCTTGAGCACGGTAGAGGCCGATGGAATTCCCGGTGTAGCGGTGGAATGCGTAGAGATCGGGAAGAACACCGATGGCGAAGGCAGTCGGCTGGGCCGTTGCTGACACTGAGGCGCGACAGCGTGGGGAGCAAACAGG
+
@BB969D@8BBAA@@;00+0==+0-9:><=A:97.7@999/73(3::::996;@?@@@@@?>8>?;;:;:;%;@CC6::>==::2:8898=49:???ABBAB?AA=@@@BAAACCBC@@@;@@::;BA=@AAAA>A?B???=A?A?BD>F?BBA@?<>9<?8=:==:::99>>999?@8@;@@=@BB7;;BB?BCE9;8;A@A@CACCCJ>A?AB=AAB@@;;;<;;A;A@996>=<<<:9::.:@>=@4999:
@N9IO0:00996:06081
TACGGAGGTGGCAAGCGTTGCTCGGAATCACTGGGCGTAAAGGGCGCGTAGGCGGGGAGGTAAGTCGGGTGTGAAATCCCTCGGCCCAACCGAGGAACTGCGCCCGAGACTGCTTCTCTTGAGTCCCGGAGAGGAAGGTGGAATTCCCGGTGTAGCGGTGAAATGTGTAGAGATCGGGAGGAACACCGGTGGCGAAGGCGGCCTTCTGGACGGTGACTGACGCTGAGGCGCGAAAGCGTGGGGAGCAAACGGG
+
BADD?:9:9B>@CACBBCAEABAC@C?@@CCCCC=CBBCC>CC=BAAA@BC@CCCC8??=AA?BCBBD<AADBBB>BBC?CCB>AA9?;?=@A@?B=??BCBGG<AACBA?@>?9?B??=@@@AAC=A5:9??;@<@?BB?B>A=AB<B>BFBBCBCACCCD=BCCCBBABB:;;BC<AB@B?ACA<A=@@=@CD?C@CB>B>A>ABB>AADACBCCAAABBAAA::8:DCAAB<BAAABCD;BBCCC>BBB<
@N9IO0:01002:06062
TACGGGGGGGGCAAGCGTTGTTCGGAATTACTGGGCGTAAAGGGCGCGTAGGCGGTTCATTAAGTTGGATGTGAAAACTCTGGGCTTAACTCAGAGCCTGCATTCAAAACTGATGGGCTGGAGTTCTGGAGGGGATAGCGGAATTCCTGGTGTAGCGGTGAAATGCGTAGATATCAGGAGGAACACCGGTGGCGAAGGCGGCTATCTGGACAGAAACTGACGCTGAGGCGCGAAAGCCAGGGGAGCGAACGGG
+
BA;::;:;:;";B5:;;;9AB>BGAH@CACCCHI?BBBCI?GE>CCCCDB@?ACACACCC?A>AA=@=@=<<9:::5:ABCDC=CC@D@C????899=>??AA>ACDD:BAAABBB=BBC@AAA?BAB?????5?=@@::6:=@;?;?A?:::::BB?AAAD@AA>>>@@C@@@@?>9=>4949??=B?@A>@AA9?<?@;?AA@@@C?AABBCC>CAAABCCB@@@=;;;@@A0;93:;AA2;;;BA>ABB=
@N9IO0:00967:06137
AACGTAGGAGCCAAGCGTTATCCGAATTCACTGGGCGTAAAGCGCGTGCAGGCGGTCTGGTAAGTTGGATGTGAAATCTCCTGGCTCAACTGGGAGAGGCCGTTCAATACTGTCAGACTAGAGGGCGACAGAGGGAGGTGGAATTCCGGGTGTAGTGGTGAAATGCGTAGATATCCGGAGGAACACCAGAGGCGAAGGCGACCTCCTGGGTCGTACCTGACGCTCAGATGCGAAAGCTAGGGGAGCGAACGGG
+
;-;DCAA=;;9=@=B;;<9CBB@CCBCACDCCCC?BCBDH=@ACBBBBBBB>::5;ACB?CD?BA?B@BBAAABC>CCCC?BB@BBA@>ACCF<AA><;<;>>?AA>ACAAABBBBDCBBBDDC>@@@@A@??A8A@;AC>A=A?@@DF=@@DCCBB?BBAA=BBBBBBBAA@@B4:6;B=B@CCCACCBCACCC?B?B@@@?BB?BCL@GBCBBC@CCBABAA;;;AB@@>><5<@000AA7000BA>:::5
@N9IO0:00973:06149
TACGAAGGATCCAAGCGTTGTCCGGATTTACTGGGTTTAAAGGGTGCGTAGGCGGACTTTTAAGTCAGTGGTGAAAGCTTGCAGCTTAACTGTAAAATTGCCATTGAAACTGAAAGTCTCGAGTGTGGTTGAGGTAACTGGAATATATCATGTAGCGGTGAAATGCTTAGATATGATATAGAACACCAATTGCGAAGGCAGGTTACTGAGCCACAACTGACGCTGAGGCACGAAAGCGTGGGGATCAAACAGG
+
BBABA<?=?AB5;89@A@>BBCAD@DAD=AA@CC>CH<@?9?<8>?@B@AA?;;6;AAAA8C>AAABCBA?BCCE<B>>39:???C?C?C9;;A@@8A=AA?CB7:9B;AACBB>B:;;CC9::B;:5;;@;;5;<5;AA?@?AACBDBB@@@AAAA=@ABB=BBAC=@@AB@;;;BBCB@@=A@B6;4060000+0)0776=7=<<>>:97944.55999@@@CCC@CC;;;@9@@@ABCC;AA@DD?BBA?
@N9IO0:00990:06138
TACGTAGGGTGCGAGCGTTAATCGGAATTACTGGGCGTAAAGCGTGCGCAGGCGGCTTTTTAAGCCAGATGTGAAATCCCCGGGCTTAACCTGGGAACTGCATTTGGAACTGGAAGGCTAGAGTGTAGCAGAGGGGGGTAGAATTCCGACGTGTAGCAGTGAAATGCGTAGAGATGTGGAGGAATACCGATGGCGAAGGCAGCCCCCTGGGCTAACACTGACGCCTCATGCACGAAAGCGTGGGGAGCAAACAGG
+
CBBBBDDD>AAACCCBCC?B@BBD@D:;;<CCCF>ED@BB>CBBAAAB@9969@;@ABAB2A>AB?BCAAABB??99978&7<6=;8<9B9AAC>C?AABCCCC>B?B?A>?>??A=A???@@???AABBBBBBCBC)B?@A;?6?/33ABAA??@??A88590:AABAAADA@>>=@5;;5;5;?A;A===5;;>8=8;;;>GDD/;;;3;>=9====<67//(/55:>???CBB=B899CCC5>?>AD>BAB?
@N9IO0:01004:06130
TACGTAGGGGGCGAGCGTTGTCCGGATTTATTGGGCGTAAAGAGCTCGTAGGCGGTTCCGCAAGTCGGATATGAAATCTCCACGCTCAACGTGGAGGGGTTATTCGATACTGCGGTGACTAGAGTCCGGTAGGGGAGTGTGGAATTCCCGGTGTAGCGGTGAAATGCGCAGAGATCGGGAGGAACACCCGTAGCGAAGGCGGCACTCTGGGCCGTGACTGACGCTGAGGAGCGAAAGCGTGGGTAGCGAACAGG
+
ABDDCBBBBB2BBABBBB?BCCAC@BBL>BBAGG@???CD>CCCBBBAABCABC@B?B?BBA<??BB?BBBBBBB=AAAC@B@????A<@?ABADDCC:B@BB?BBBBBBC?@@?::9ABCC@@?B<@;@ABBB8BBBBA@?B<@>@E>C@BBBBBBB?CCCD>BCBB@@@@@@@@?@9;;5;5;@AC>CBBBBCB?B?AA=@A?=<888+99?>B@@@AAABBBBBB799AAAE=BAC>>=7>@<99:;:9:3
@N9IO0:01013:06159
TACGTAGGGTGCGAGCGTTAATCGGAATTACTGGGCGTAAAGGGTGCGCAGGCGGCTCCGCATGTCGGGCGTGAAATCCCCGAGCTTAACTTGGAGTAGCGTCCGAACTAAGCTGGAGTGTGGCGAGAGGGAGGGTGGAATTCCACGTGTAGCGGTGAAATGCGTAGAGATGTGGAGGAACACCGATGGCGAAGGCAGCCTCCTGGGCCAACACTGACGCTCATGCACGAAAGCGTGGGGAGCAAACAGG
+
BBBB@>?>8@A@AAABAB?A?B@@=A@C@CCCCE=@@BBB<BC?BBCB><<;00)0>@>@BB@@@?@@;@ACCEF>CCBB9@A@@@+0,0.(-02***,****(*,(--;)/6;<4965552(,,,,***(,--(-/)/)55:.55;;;=>CBB?B@A@;@BBBBCCFBB<<<B=A@<@=::;?A?@@=@AA?A>?@AA?AA>@AA;@;?;@AAAAB@@@A@?@@;;;CCD=C?@;;;;.<@<<;0;A@=
@N9IO0:00973:06168
TACGTAGGGCGCAAGCGTTGTCCGGAATTATTGGGCGTAAAGAGCTCGTAGGCGGCTTGTCACGTCGGATGTGAAAGCCCCGGGGCTTAACCCCGGGTCTGCATTCGATACGGGCTAGCTAGAGTGTGGTAGGGGAGGATCGAATTCCTGGTGTAGCGGTGAAAATGCGCAGATATCAGGAGGAACACCGGTGGCGAAGGCGGATCTCTGGGCCATTACTGACGCTGAGGAGCGAAAGCGTGGGGAGCGAACAGG
+
AA@@@:;;/:@=A;?;;<?ACD@C@C@C@BB=AA8=>9::/9;<=>BCBBB>99299244:;>>AAC?B;;;?@?0;;;;&9?;0>:;:49=9*99,595559:<@9>A;;;;09:;;9@B999999>:>0000)/,(,,,,-06(/+4<7<<<<<=>9<:>??5?@@@@A@@@?@@@C?AA>B?A@@@D>@A@BBB?B>A@=999A??>>7?4:9=A???@@:::;;A=B@;;:;.98<<;;=3=@@@@?;;;@
@N9IO0:01005:06171
TACGAAGGTGGCAAGCGTTGTTCGGATTCACTGGGCGTACAGGGAGCGTAGGCGGTTGGGTAAGCCCTCCGTGAAATCTCCGGGCCTAACCCGGAAAGTGCAGAGGGGACTGCTCGGCTAGAGGATGGGAGAGGAGCGCGGAATTCCCGGTGTAGCGGTGAAATGCGTAGAGATCGGGAGGAAGGCCGGTGGCGAAGGCGGCGCTCTGGAACATTTCTGACGCTGAGGCTCGAAAGCGTGGGGAGCAAACAGG
+
AAA@=2:5;@<@C>BAAA?BBACG???;===999/:?;:9AAA;AA;;:;;<@D;@;@@:@A>BDC>AA??AA@D=@@::4;G6;7;C?CD=C?CK>A@@?@@ABBB7AAA@A@@B?CCCCBC@CCCJ?CCBC@CCCCBC@C>B?BC<B?AA@@@@C@DCCD>CCBB@@@@@;;;CC<AA?A?A@C?C@;;:;BB?B@BC?@AABBBC@D@;;;B=BBCCB;;;AAA=CACAAA;A@@BAAA3@@AAA;<<<?
@N9IO0:00975:06248
TACATAGGTCCCAAGCGTTATCCGGAATTACTGGGCGTAAAGCGTCTGCAGGTGGAAAAGTGTGTGAGACGTGAAAGACCGGGGCTCAACCCCGTGTTTGTGTCTCAAACTGCTTTTCTTGAGTGAGCAAGAGGTATGCGGAATTTATGGAGTAGGAGTGCAATCCGTTGACACCATAAAGAACACCAAAAAGCGAAGGCAGACATACTGGGGCTCTACTGACAGCTCAGAGACGAAAGCGTGGGGAGCGAAAGG
+
BCBCB?>:887*7<?999;?AA?A?B6:4:A@AB<;<9AA<AABABBAABA@CC;A@A8ABCCAAAAB>AAAA;;3?BC4A;;+9:@A<@@@3=44;D=B??@CCCDE>B@@@BBB:BA@B@@@@AABC?BBA?AA95;@8>;A@9?::5:?=>@;@???@A=AB=B@9==>00+0;;;3//(37;,3999'998;(0(/////68@;=8==.22....-------8/33333333=.566////&//6669133
@N9IO0:00976:06235
TACGGAGGGTGCGAGCGTTGTTCGGAATTATTGGGCGTAAAGCGCGCGCAGGCGGTCGAAAAAAGTCCATGGGTCAAAGGCCGGGGCTCAACCCCGAGTACGCCCAGGATACTGTTCGACTGGAGACACGTAGAGGCAAGCGGAATTTCGGTGTAGCGGTGGAATGCGTAGATATCCGAAAGAACACCGGAGGCGAAGGCGGCTTGCTGGGCGTGATCTGACGCTGAGGCGCGAAAGCGTGGGGAGCGAACAGG
+
>@:;6;BG<@@ABAA@BB?CB@CCAD@D?BB@DF?CBBAA;C???AAB=>>;00+0@000000%0:;6;A>@5@:99,;=A?BCC7BB@@5;;;.9@:AA@A@C>CC@CAA@BBB?BBBBBC?AAABBBAAABA@;@?=?FB?A=E@700*//6779<9<<8=@???C@?@@@@?>;999/9?;@BB?D>?@=@BC=@>AB@BC@CDBCD>EBB@@:;;@@AA@@@@@=;;;@??-99<4444&4::::8<@A8
@N9IO0:00977:06252
TACGGAGGGGGCTAGCGTTGTTCGGAATTACTGGGCGTAAAGCGCACGTAGGCGGCTTTGTAAGTTAGAGGTGAAAGCCCGGAGCTCAACTCCGGAATTGCCTTTAAGACTGCATCGCTAGAATTGTGGAGAGGTGAGTGGAATTCCGAGTGTAGAGGTGAAATTCGTAGATATTCGGAAGAACACCAGTGGCGAAGGCGACTCACTGGACACATATTGACGCTGAGGTGCGAAAGCGTGGGGAGCAAACAGG
+
BBCD@CCDCD5DBBBCCC?BBACC@C>B?B@@@D>@A@CB=AACBCBB@@@=9999FD?CBBACC@BBB@<@@?A6;:B<A@A:;;AA>ACB@C@C@C98;>BB<B?CCCDCC??===BBCC;E666=9<><<7?;555<9B9B:=8=@ABDCBBBB=@;==7=>A?::9A@AA>AA?B?BB?BBA?@@??:??A?B@CCGCHBAA@B>ABBBCCCB@BB:;;BBBB?A@@9;:5;@BBCDD9BABAB<AC@?
@N9IO0:00991:06246
TACGGAGGGAGCTAGCGTTGTTCGGAATTACTGGGCGTAAAGCGCACGTAGGCGGCTACTCAAGTCAGAGGTGAAAGCCCGGGGCTCAACCCCGGAACTGCCTTTGAAACTAGGTAGCTAGAATCTTGGAGAGGTCAGTGGAATTCCGAGTGTAGAGGTGAAATTCGTAGATATTCGGAAGAACACCAGTGGCGAAGGCGACTGACTGGACAAGTATTGACGCTGAGGTGCGAAAGCGTGGGGAGCAAACAGG
+
CCBB@BBC<@@ABBBCDC@CC@CDBCAC?BBCDC=?@;9:4:AA@BBB@@@;994:AA@@;;49@A@@@A@CBCC>CDF>CCC:@@@A>BCD:C@B?A99:3:7(3<<1<?::499::CBBB@;;;7;5;C;;5;AAA@@3:6:8:?CCBBBBBBBB?CCDD<A=??@@?::9C5::;@;=@;??@<@=>>8???8>=@@ABBAABBA?A@@=@BBA?BB@?@B@@@?AA?@??-;;C????3??@@A;@@B@
@N9IO0:00996:06221
AACGTAGGACGCAAGCGTTATCCGGAGTGACTGGGCGTAAAGGGCGTGCAGGCGGCGTCTCAAGTGGCTCGTGAAAGCCTTCGGCTCAACCGGGGAGGGACGGGTCAGACTGAGAGGCTGGGGGGACGTTAGAGGGACACGGAATTCCGGGTGTAGTGGTGAAATGCGTAGAGATCCGGAGGAACACCAGTGGCGCAGGCGGTGTCCTGGGGCGTACCCGACGCTGAGACGCGACAGCATGGGGAGCGAACGGG
+
9+:<<=A:C;58@4@?A@9BCB9=:BABA<ABC?7BBBB>6A<6@;;<>:@50/)///<>EG8=B=9@@;44;94)447=5;88<<<=:=8<<</;;<5<<;;1998:::984<>:58444444#44447===>>4;666;7;4:8::>?7==<<:;:7;;@;4;<A=BBAA:444.9.493=7<?@:==??:<<655544.5:::9====1==;;;=7554:::345;;:;;;433993333&339::8<<<3
@N9IO0:00977:06295
TACGTAGGGTGCGAGCGTTAATCGGAATTACTGGGCGTAAAGCGTGCGCAGGCGGTTCGCTAAGTCTGATGTGAAAGCCCCGGGCTCAACCTGGGAATGGCATTGGAAACTGGCGGGCTTGAGTGTGGCAGAGGGGGGTGGAATTCCACGGTGTAGCAGTGAAATGCGTAGAGATGTGGAGGAACACCGATGGCGAAGGCAGCCCCCTGGGCTAACACTGACGCCTCGAGGCACGAAAGCGTGGGAGCAAACAG
+
BB@@@GFJ?;::BAA9::?B@CCC?C8;6;BCAC;BA?CC>BBBBBBB@@@>998:<@@BBCACCBBDCCBBBBC=AA@A7AA=ABBB@B?BCD>C?AA?A???A?A?;BBB>A@@<@B>@BBA@@?=A????@@@@'@?;@=A>@=A@?<@A@>????BAAA:888C@@>>::;><>5990859773>9AA;8626:088<<;;;)69909<A:;65222966422222+259866/6@>888*2253;0936
@N9IO0:00985:06275
AACGTAGGAGACAAACGTTATCCGGAGTTACTGGGCGTAAAGGGCGTGTAGGTGGTTGAGTAAGTCTGGCGTGAAATTTTTCGGCTTAACCGGGAAAGGTCGTCGGATACTGCTTGACTAGAGGACGGTAGAGGCGTGTGGAATTCCGGGTGTAGTGGTGAAATGCGTAGAGATCCGGAGGAACACCAGTGGCGAAGGCGACACGCTGGGCCGTACCTGACACTGATGCGCGACAGCATGGGGAGCAAACAGG
+
>5@AAAA?@A@A@@:ABB?ACA=B?BBB?B@@@C=:;;CC6BB<AAACCCC@CB?C?@@@@@5?????<AABBCC>BCCC3A@;?@<?=@<@?;?@1@7@;:;DB?BCCBBBBB?A@@@???B@BBB?BCCBB@BBBBBB@B@C@FBIC?CCAAABB@BCCF?DCACCBAABBBB?B=@@=@=??@<@@BB?AAA7;7;BBCEDCBBBC=C@CDDD@C;;=AABBAAAACCCCCCDBBBBBB9BBBBB<@;;6
@N9IO0:00989:06292
TACGTAGGGTGCAAGCGTTAATCGGAATTACTGGGCGTAAAGCGTGCGCAGGCGGTCGTGCAAGACAGATGTGAAATCCCCGGGCTTAACCTGGGAACCGCATTTGTGACTGCACGGCTGGAGTGCGGCAGAGGGGATGGAATCCGGCGTGTAGCAGTGAAATGCGTAGATATGCGGAGGAACACCGATGGCGAAGGCAATCCCCTGGGCCTGCACTGACGCTCATGCACGAAAGCGTGGGGAGCAAACAGG
+
CA@>99;;099594;ACC?CACBB=@695;ABCC=AA@AA0;9@B@BB:;;4;@999=>>;;7;AAA@A@?;;4>5<=;;0;>5=?998<:?;808-3-3337<3@ABBCCAA@00,00:*0/6==@;>>?8988*33;3?2;9.4.4:9834488::88939???AB@987889<68848499:8;;;=7:9:.4.33-3888.:>>5<4558999:::>@BB@@@?>@@@@/;:99BDD9@@@@C9@@B>
@N9IO0:00998:06260
TACGTAGGTGGCGAGCGTTGTCCGGATTTACTGGGCGTAAAGAGCGCGCAGGCGTCGTACGAGTCGCGTGTGAAAGCCCCCGGCTCAACTGGGGAGGGTCACGCGATACTGTTCGACTCGAAGGCAGGAGAGGGAAGCGGAATTCCCGGTGTAGTGGTGAAATGCGTAGATATCGGGGAGGAACACCAGTGGCGAAGGCGGCTTCCTGGCCTGTTCTTGACGCTGAGGCGCGAAAAGCTAGGGGAGCAAACGG
+
@?>>@@A=00+/////778>?C?C>AAK@CBCAL>CB?==0595;9;A@A:5555;:88=>?:::==7338877)33;;=+843339173333&3;;9<8=<@<AA9:9A@@;A@989ABB=A???84<873<3<17<=9?;?6<;1;1<A@AAAB=A==>488876:7:==<8888&9>:>7?>>8<55549772<*//)/:27)/6:>:>?DABB@DBCEA;55545555555&59;9999+54:44)455
@N9IO0:00998:06294
TACAGAGGTGGCAAGCGTTGTTCGGAATTACTGGGCGTAAAGGGCGCGTAGGCGGCCATCTAAGTCAGACGTGAAATCCCCCGGCTTAACCTGGGAACTGCGTCTGATACTGGAAGGCTCGAGTTTGGGAGAGGGATGTAGAATTCCAGGTGTAGCGGTGAAATGCGTAGATATCTGGAGGAATACCGGTGGCGAAGGCGGCATCCTGGACCAACACTGACGCTGAGGCGCGAAAAGCTAGGGGAGCAA
+
BBCBCBB>@@@CC;?89849@?DD@C@C?A:::;-;B@?@;@B<BCC@@@@;:;5<<<;;@?<=@949@A??0..).8888'.*--38388<<A4>,0///<>??@?BBCDA=B8:7;BAABCCC>BB>CCBBC=???@@CDAD@D@@@>@A??>>?>AA@C>C9::@@??>>>>?@=BB?B?@@@694;B=@;;8;@CC>AABC@;;5;<5:24=:=>@;;:@@@A?BA?:;;;-;:777:7-38;8;
@N9IO0:01001:06276
TACGTAGGATCCGAGCGTTGTCCGGAATTACTGGGTGTAAAGGGCGTGTAGGTGGGTCTCTAAGTCGGTGGTGAAATCTTGCAGCTCAACTGTAAAATTGCCATCGATACTGGAGGTCTTGAGTACGGCAGAGGGAAATAGAATTCATGGTGTAGCGGTGAAATGTGTAGATATCATGAAGAATACCGGTAGCGAAGGCGGTTTCCTGGTCCGTAACTGACACTGAGGCGCGAAAGCGTGGGGAGCAAACAGG
+
CCBBBBD9;;B?BBCAA@=@@B@DAD@C?BBDDF=@AA@@.9;.;C=CBBB?@AB=BBBDDC@CDBB@BA@B@@A;@BB9:;???A;;6;@@@CED;I;;;?AA@AAAC?>>88829;;5;@AABBB@BAABBB=BB;AA@@;@;@ABB?CCBBCCC@C@@@=@@ADA@@BBBBAAACC@CCADEDBF@BBBBA@;?<?C@CC>C@@@;;;5<BB?BBBA@@@AAAA<@@BAAA<A;:;BDD7B;;:@6?@?7
@N9IO0:00973:06353
TACGTAGGGTGCAAGCGTTATCCGGAATTACTGGGTGTAAAGGGTGAGTAGGCGGTTTGATAAGTCATGTGTGAAATGCGGGGGCTCAACCCCGTGAACTGCCACAAGAAACTGTTGAACTAGAGTATGGGAGAGTAAGTGGAATTCCATAGTGTAGCGGTGAAATGCGTAGATAATTAGGAAGAACACCAGTGGCGGAAAGGCGACTTACTGGACCAAAAACTGACGCTGGAGTCACGAAAGCGTGGGGAGCGAACAGG
+
>@><AAA@8AB@A=BBCC?BBA@D>A>B>BAABC;;:<AA5?@8B;99BCC?BBACC>BBBB=C<;<CCAA@;;;0;B@@@@@0???A9@@@2=:4958<<;28::.448088887;;:9=9783373/:2:6---8*--8383:)/)//---/////80688=33333:383==:@8;>8;,778<;848989322+33(35333347;;;;7;;,----$---,2,,--(-6666444<19994444&4999955557
@N9IO0:00976:06350
TACGAAGGGTGCAAGCGTTACTCGGAATTACTGGGCGTAAAGCGTGCGTAGGTGGTTGTTTAAGTCTGCTGTGAAAGCCCTGGGCTCAACCTGGGAATTGCAGTGGATACTGGGCGACTAGAGTGTGGTAGAGGATAGTGGAATTTCCGGTGTAGCAGTGAAATGCGTAGAGATCGGAAGGAACATCTGTGGCGAAGGCGACTATCTGGGCCAACACTGACACTGAGGCACGAAAGCGTGGGGAGCAAACAGG
+
@AB:97;D>;;;H@BACC@CAAAB>=9><?A@@C@89:DE?EBA?@@@@BB?BC@B@BED?C@BBBAAACCCCB@36950:@=4CCCC:B:@@;4@8B8AAAAAD@BABCCCD>CCBCBBBBBBBBC?AAA@@=@ACABB?B9C?8=9=9=?ACBCBCHCDD?DCBBBCCCC@;990905:>:>CB>B;;;7::B9A9BBB==;;;<88186;6;<::<A?>?<><>6A==AAA<AA@@@AA6??>AD=@>>9
@N9IO0:00991:06347
TACGGAGGGTGCAAGCGTTGTCCGGATTTATTGGGTTTAAAGGGTGCGTAGGCGGCCCTGTAAGTCAGTGGTGAAAGCCTCCAGCTCAACTGGAGAACTGCCATTGATACTGCAGGGCTTGAGTACAGACGAGGTAGGCGGAATTGATGGTGTAGCGGTGAAATGCATAGATACCATCAAGAACTCCGATTGCGTAGGCAGCTTACTAGGCTGTAACTGACGCTGAGGCACGAAAGCGTGGGGAGCGAACAGG
+
BB@@;;:;6;;:D?BBCC>BBFAC@AAC=AA@AA=@A3::5:=9;AACA@@?884:C;BBBB>ACCBBBE@CBBB>CA@BB?@@BBBC@BBC<?@@?BBCC@AB=??BABBBBBBC<AB@C@??B>?>=>@??;@AA=BC@C@C@CCCB?CA@AABA>BAA@<ABBBBCCBBBC@BAAB>AA@BBB?BAA6;;;;??<@@@BC?BBCCB?CBBCFAEC@@@CCBBBD@BAA@@>.;;@AABC:CGECCA;;;@
@N9IO0:01001:06323
TACGGGAGGGCGCGAGCGTTGTTCGGAATCATTGGGCGTAAAGCGCGTGTAGGCGGCTTGGTAAGTCGAGTGTGAAAGCCCGGGGCTCAACCCCGGAAGGTCGCTCGAAACTGCCTCGCTAGAGTCCCGGAGAGGAAGGCGGAATTCCCGGTGTAGAGGTGAAATTCGTAGATATCGGGAGGAACACCAGCGGCGAAGGCGGCCTTCTGGACGGTGACTGACGCTGAGACGCGAAAGCGTGGGGAGCAAACAG
+
/////)//9)/55@95;9949<96619=@@A?.55)4959:,5599>AAACG@DL:B<8B85:06AAA==B=<;:;24;4(333&333;-733&349284844=:777C5@778>?9;;BAACCCCD=C?CCCC@C@B@BC?B=@;?A0;5;:;BB;;7:CCD?D@BBBAA@?:99@?9?;4943336;AAA;:8828677174:2;884;3314;===7427><@??@B???>?5;?997<<0;<900*099
@N9IO0:01002:06313
TACGTAGGGTGCGAGCGTTAATCGGAATACTGGGCGTAAAGCGTGCGCAGGCGGTTTTTTAAGCCAGATGTGAAATCCCCGGGCTTAACCTGGGAACTGCGTTTGGAACTGAAAGACTGGAGTGTGTCAGAGGGGGGTGGGAATTCCACGTGTAGCAGTGAAATGCGTAGAGATGTGGAGGAACACCGATGGCGAAGGCAGCCCCCTGGGATAACACTGACGCTCATGCACGAAAGCGTGGGGAGCAAACAGG
+
BC@A@CDD=@@@CCB9::696:A@9@+00>>>>9;::BB=BBB@?@@@??9>?9?@?@?%@=AC@CCBA@A@@C=BCCC9@@;A@=B4:89@C0;4:@@:::>::5:955/9;3///99699<<;?AAAAAABBA@&999+83<3?6A:::AAAA@>>>@A=58=;>>CCBBCEC@@799.:.5;@=B@@@:@BB>A==@;;:::)98808>@>@;99<>0///---//99///)6@AACCC<=::BF>CIGA
@N9IO0:01007:06329
GACGTAGGGAGCGAGCGTTGTCCGGAATTACTGGGCGTAAAGAGCTCGTAGGCGGGAGCGCGCGTCTGGGAGGAAATCTCACGGCTCAACTGTGAGGCTTTCCCAGATACGGCGCTTCTTGAGGGCAGGAGAGGAAACTGGAATTCCCGGTGTAGCGGTGAAATGCGTAGATATCGGGAGGAACACCAGTGGCGAAGGCGAGTTTCTGGCCTGCATCTGACGCTGAGGAGCGAAAGCGTGGGGAGCAAACGGG
+
BCBCA@@C=;;;CCBBBB>AAA@C@IAC?ABCCG>BBACC>CBBBB;;<GDACCC?BBBBBB@AADCCC?<<;;E>BBBBA:;7;@=@=A000@>>;AGE>CC>CDBBCBB??:;B>BC<@@DC?CAA6:????BB;?=88B8B?BB:>:<>@?A?>4>BB=6B?>=BB@@;;;999);9?B:@AAAEBBB@AAA8=9======5=::6<8BAB?@?A?:?AB@AAA>@@;::=7C@AACCD;CCAAA<AAA;
@N9IO0:00967:06393
TACGGAGGGTGCAAGCGTTATCCGGATTCACTGGGTTTAAAGGGTGCGTAGGTGGGTTGATAAGTCAGTGGTGAAATCTCCAGGCTTAACTTGGAAACTGCCATTGATACTATCAGTCTTGAATACTGTGGAGATGAGCGGAATATGTCATGTAGCGGTGAAATGCTTAGATATGACATAGAACACCAATTGCGAAGGCAGCTCGTTACACAAATATTGACACTGATGCACGAAAGCGTGGGGATCAAACAGG
+
@@?=@BAB=BB@BAGBCC>BA@=B;==8=>>::9/9@-;9(4<2;?BCCBB@BBB=B=AA@@=@CBBBBB=@@@@>BBBD=A@6;98=9=D;F@DD>AABB@BB@DCCCBBAAAB=CAB=???@@@:44;2@?@943399.99@@ACAAA@?899>@<?BBB<:95;7<@AAAAA@?=:333266;)0+-(---/(/(/666>A::7<:::AA:9:;?BABBB;:;;00<00/0*//44=>@2=ABBE?CCC@
@N9IO0:00968:06379
TACGGAGGGTGCAAGCGTTATCCGGATTCACTGGGTTTAAAGGGTGCGTAGGCGGGCAGGTAAGTCCGCGGTGAAATCCTGGGGCTTAACCCCAGAACTGCCGCTGATACTATCTGTCTTGAATACTGTGGAGGTGAGCGGAATATGTCATGTAGCGGTGAAATGCTTAGATATGACATAGAACACCAATTGCGAAGGCAGCTCACTACACAGCCATTGACGCTGAGGCACGAAAGCGTGGGGATCAAACAGG
+
DB@B=:9;/;A@B>BBBA@CBC?B>?@=?=>999.9>*:549>7>ECCCAA@BCD=BBB@CC@;;:@CCD=BBC@8CC7AABC0??=@=BCC;@@C?DCCD?CCBBBBBAA?A@?@?AC>CC>AAB:;;B?;;8;@A@AA7@?BBBCBBAAA@@=9:.9:::1554:7<::99433888844.4/9)/)/)//68-3-3888<<<;;;<?;@BC?CC?B=>;0000/)/7700/)/BAADHLFBBBDC<;;;2
@N9IO0:00970:06363
TACGTAGGTCCCGAGCGTTGTCCGGATTTATTGGGCGTAAAGCGAGCGCAGGCGGTTTAATAAGTCTGAAGTTAAAGGCAGTGGCTTAACCATTGTTCGCTTTGGAAACTGTTAAACTTGAGTGCAGAAGGGGAGAGTGGAATTCCATGTGTAGCGGTGAAATGCGTAGATATATGGAGGAACACCGGTGGCGAAAGCGGCTCTCTGGTCTGTAACTGACGCTGAGGCTCGAAAGCGTGGGGAGCAAACAGG
+
AAAA@::8:CD<BBBBBC>BBC@C?@@B=BB@CC=@>?>@9?>@??8988949:4:B;@=AB?AAA@AA9BC8BB=B>AA@@B<@A7:5:;>=9=>4;@ABF=C?CD8::@?=@A9@@6;;AABB@@@>@@@6@AAAAA?B7;;;@CBBABBBBBB?ABAA:@@ABBBBBCBBBBC=@@<@<??A<@?AB?A::95:==8?BB;;;B>@@@ABC@C;;;BCCCC@A<;<;?AA9?9::@@@6@@@AA9@@@<
@N9IO0:00982:06385
TACGTAGGGTGCGGGCGTTAATCGGAATTACTGGGCGTAAAGCGTGCGCAGGCGGCTCCTTAAGTCAGATGTGAAATCCCCGGGCTTAACCTGGGAACTGCGTTTGAAACTGAGGGGCTTGAGTGTGGAAGAGGGGGGTGGAATTCCAGGTGTAGCAGTGAAATGCGTAGAGATCTGGAGGAACACCGATGGCGAAGGCAGCCCCCTGGGCTAACACTGACGCTCCATGCACGAAAGCGTGGGGAGCAAACAGG
+
CCCBBBDC>CCCDD>A997;?BBB?A4:4:BBBD?BCBDD=CBCDCBB=<<800*0@@?A@D;@=BB>CA@BA;:2:@;;.:919;494:9=DD>B>BAB??>C=ABB:>88::::/996::;A;88,3,3399999#3;4;44148;>4<BAB@===7>=8/8:599?;;;?=99B8A<:<:BCCADCCC@B==9=8?A@AAAA0@A@9B@A?BCA@98----.(-9;9@BBBC>BA?8888+98=:=6CCC@
@N9IO0:00994:06386
TACAGAGGGGGCAAGCGTTATTCGGAATTATTGGGCGTAAAGGGCGCGTAGGCGGCTATTCAAGTGACGGGTGAAAGCCCTCGGCTTAACCGAGGAACTGCCTGTCAGACTGGATGGCTTGAGACCGGGAGAGGTGAGTGGAATTCCCAGTGTAGCGGTGAAATGCGTAGATATTGGGAGGAACACCAGTGGCGAAGGCGGCTCACTGGACCGGAACTGACGCTGAGGCGCGAAAGCGTGGGGAGCAAACAGG
+
AAA;;;BCBC5BC;=;CC@CC@AA>?@B>BB<>>7>@CAB=BE>BBBCAAA?9979BBA?BA>?????AC<@@AA;???9?@B=@@=@?C@BCC@F@BAAA@@@@BBBBBCA=@:98:A<?@BBD@CC<AABB?AA@@@@<@<@<@C=ABBBABBBB>B<;;0;AACABDCCCC@JJ>AA<@=AAA?CBBB?BBBAD@??<@@@?ABB>AA?C=@=A@???BACABB????@@@:@A@@@BB5::CCD@????
@N9IO0:01012:06380
TACGTAGGGGGCAAGCGTTGTCCGGATTCATTGGGCGTAAAGAGCGTGTAGGCGGTCAGGTAGGTCGGTTGTGAAAACTGGAGGCTCAACCTTCAGACGTCGACCGAAACCCCCTGGCTAGAGTCCGGGAGAGGAGAGTGGAATTCCTGGTGTAGCGGTGGAATGCGCAGATATCAGGAAGAACACCCGTGGCGAAAGCGGCTCTCTGGAACGGTACTGACGCTGAGACGCGAAAGCGTGGGGAGCGAACAGG
+
@@@AA=>===,@@4>@CC?CB>1616=8@BB@C?4CB595)555;B@CC@@=?A>ABCC@CAA???@=A6;;BBBB;@@@=;;4:59>7@@C?BB;<<:9959<6<@B=BCCC0@@=@@?A@@@@<@B<@@@A>ABBBBB@B?B@C@CC@@@@@@BM@CD@EA;;;CAA@@BABBBB?B@BB>AA@?/:;;6;CCB=C::6:@@:::A?B=AA=??C@99:999999944<::<4;?=B>>>/=A95929;A5
@N9IO0:01015:05807
CACGGGGGGAGCAAGCGTTGTTCGGAATCACTGGGCGTAAAGGGCGTGTAGGCGGTCAGGTAAGTGAGACGTGAAATGCCTCGGCTCACCCGAGGAGCGGCGTCTCATACTGCTTGGCTTGAGTACGGGAGAGGATGTGGGAATTCCTGGTGTAGCGGTGAAATGCGTAGATATCAGGAGGAACACCGGTGGCGAAGGCGCACATCTGGCCCGATACTGACGCTGAGGCGCGAAAGCTAGGGGAGCAAA
+
AA;;;;;;%455949@AA=BBAFDBD@BBBAABFIBBCFD>BC>CCBCCCC@@@;@@??;@@<@BBBCAA@A><<50/06@>@<BBBBAA=BBA=BC@@>@A<?BBA===:6:G@C?CB?@@BAAA==255<<7=<=<<=5=7?<B>AA@BA;<<5544;CB=AA@DBBAAAA@AA@285<B=@AB?B?A@=@:;6;=AACBBBBDBB<@@8;;;@A:::A@@999@6:9?9::29@BBCCC9AA@B@6
@N9IO0:01022:05792
TACGAAGGGGGCTAGCGTTGCTCGGAATTACTGGGCGTAAAGCGCACGTAGGCGGCTTTCTAAGTCGGGGGTGAAATCCTGGAGCTCAACTCCAGAACTGCCTTCGATACTGGAAAGCTCGAGTCCGGGAGAGGTGAGTGGAACTGCGAGTGTAGAGGTGAAATTCGTAGATATTCGCAAGAACACCAGTGGCGAAGGCGGCTCACTGGCCCGGTACTGACGCTGAGGTGCGAAAGCGTGGGGAGCAAACAGG
+
AAD;:4;ABA2BBBCBAA@BCCEHBF?A=@=9:;6;AABB<@;;;B@A@BB=998:CD<BBB=@?AAAAA0AAAC>CD>??=??????>AAA9::@?A9::@C@BBBBB=>>=AD:?>CCBAB@@=@D<@ACC?AB@@?C?B?AAAABBCCCBB>?>;999B=A>BCB???CCB?BBBD?BB?ABC@BCBC?BCB>A?9979AA@@@@299.9;==?9::?ACA::9?AAA99838??<=??5?@@AB<A@A>
@N9IO0:01040:05763
TACGGAGGGTGCGAGCGTTAATCGGAATTACTGGGCGTAAAGCGCACGTAGGCGGTCAGGCAAGTCGGGTGTGAAAGCCCTGGGCTCAACCTGGGAATTGCATTCGAAACTATCTGCTCGAGTATGGGAGAGGGAAGCGGAATTTCCGGTGTAGCGGTGAAATGCGTAGATATCGGAAGGAACACCAGTGGCGAAGGCGGCTTCCTGGACCAATACTGACGCTGAGGTGCGAAAGCGTGGGGAGCAAACAGG
+
BBDE@BBB=:;:BBBBBC:?=ABB?B?B@BCCCC?:<;CC<AA@@D:;;BB>BC?CAABAED@BBBCD>CCDBDB<AAA<ABB8:9BB@C?CCC<?<?=?@CD@CDCC=CBAA::8::944:;AAAB<BBBBC;A<::9;??BC=B7:29@@???B?BBCC=AAB@@>?>?@@AA=B?A?B????@BBBB@CAA<@9::29<;A>@@;@@<><?????AAAAA@??9<<=999+:=<><:?1@BBC>7;:::
@N9IO0:01048:05790
AACGTAGGACGCAAGCGTTATCCGGAGTTACTGGGCGTAAAGGGCGTGCAGGCGGCGGTTCAAGTGGCTCGTGAAAGGCCCCCGGCTCAACCGGGGGAGGTCGGGTCAGACTGAAGCGCTAGAGGACGTTAGAGGGACACGGAATTCCGGGTGTAGTGGTGAAATGCGTAGAGATCCGGAGGAACACCAGTGGCGCAGGCGGTGTCCTGGGGCGTACCTGACGCTGAGACGCGAAAGCATGGGGAGCGAACGGG
+
C7C;;;>5>;::A=@??@?AAA?C?:::>AAABD<;;;@?8?A9BABBBBB@A@=AB>B@CD=A;;6;C;;:B@@9A5;;;;*5259=989.4444$496;449,5>=@<ACAA?ABA@BC?:949??>?BABCC8??>9939<@4@6A@<AA???BB8B?BB=BCBBAAADA8889=9=@;A5@??<?>>>;>>>;;7;?=B??AACCCC:ABBBB>AAAAA@????>?????B;A???A@@2@@@??9?AA9
@N9IO0:01020:05857
TACAGAGGGTGCAAGCGTTAATCGGAATTACTGGGCGTAAAGCGCGCGTAGGCGGCTGATTAAGTCGGGTGTGAAAGCCCCGGGCTCAACCTGGGAACTGCATTCGATACTGATCGGCTAGAGTATGAGAGAGGGAGGTAGAATTCCACGTGTAGCGGTGAAATGCGTAGATATGTGGAGGAATACCGGTGGCGAAGGCGGCCTCCTGGTTCAATACTGACGCTGAGGTGCGAAAGCGTGGGGAGCAAACAGG
+
DCCBBBEL=@@@@9?9:9>?<?9;5;48:BCCCE=BA;;;6<;9;9;:@CC@;;9;EDCDAC@AAABD>:;;BBD=BBAA9AC=AA?>:>=?@@9@=A;:9==4=AAABBBA873:5@@@A954;A@@A?@787(8>8==AC59488;::8888<33.39::1:>@?ABBBB<ABBB4793929AA;A?AA=AAA>B?BC@B@BB?A@<?89;49==;;773388874998;;>)7978<??-9:::D>:::?
@N9IO0:01031:05853
AACGTAGGGGACAAGCGTTATCCGGATTACTGGGCGTAAAGAGCCCGTAGGCAGCTTAGCAAGTTGGACGTGAAAGCTCCCGGCTTAACTGGGAGAGGCCGTACAAAACTGCCAAGCTAGAGGTTGGAAGAGGAGAGCGGAATTCCCGGTGTAGTGGTGGAATGCGTAGATATCGGGAGGAACACCAGTGGCGAAAGCGGCTCTCTGGTCCAGACCTGGACGCGTGAGGGGCGAAAGCGTGGGAGCGAACGG
+
;.;AA;;;;-;@A;AABA>BBB?C@BB@B:95<45555A499CCD<BB@A<@;:;@<A@;;6:?>A6;;B?=@@-0//::(/)/36;7;:?9*/000+0+00<8<<<0;0//3<2==AABCE9;9;>@;@@@<AA@@@B?C7<8<B=B?@@@@C@@=@@=A>B;;;BBA@@>95/;.77)0*///378::7;>DA9@981377;;;;6;?499=>:99.47---------&-//;(44:555)5::<;6555
@N9IO0:01032:05834
TACAGAGGGTGCGAGCGTTGTCCGGAATCACTGGGCGTAAAGGGCGCGTAGGTGGCTCGTTAAGCGTGTGGTGAAAGCCTGGGGCTCAACCCCAGGTCTGCCGTGCGAACTGGCGAGCTTGAGCAGAGTAGAGGCGAGTGGAATTTCGGGTGTAGCGGTGGAATGCGTAGATAATCCGAAAGAACACCGGTGGCGAAGGCGGCTCGCTGGGCTCTTGCTGACACTGATGCGCGACAGCGTGGGGAGCAAACAGG
+
??>@@ACB=CCB@??>??;::;?B?B?BBBA@?C;:::??9@B>CC;;;CC=997;@@@B=@=@A?=@@@<@ABB796<<>>?2669@.555&5>7<@@9925;9:9=29:?=::;;:92:?@@@;;;;;@@A=;;9?@>:?29:,97;1></0/76599)4-333??@@B>?;?B?ACC;??;;::>A>@@:=993717<8?B==BBCC?AA@B=A?<<:>8<<A@999A??>B?<<>7989&7;733(3;;8
@N9IO0:01035:05816
TACGTAGGGTGCGAGCGTTAATCGGAATTACTGGGCGTAAAGTGTGCGCAGGCGCCCCGCAAGTCGAGTGTGAAATCCCCGGGCTTAACTTGGGAATGGCGCTCGAAACTACGGGGCTGGAGTGTGGCAGAGGGGGGTGGAATTCCACGTGTAGCGGTGAAATGCGTAGAGATGTGGAGGAACACCAATGGCGAAGGCAGCCCCCTGGGCCAACACTGACGCCTCATGCACGAAAGCGTGGGGAGCAAACAGG
+
ABBBBBBB<@@@C::9AA@C?ABB@B?B?CBBCC>BBADD>DBABBBCBBB@AABEE;BBC:;;@@A@::;BAB=BBDD8AA9?>:@=@@@DE>D:99@ABACDCED?CBA????5@@A=@?BCCD@C<==<<<<<&=@<A=A7B=??>?AA@AAD>A@BB=>>>>???@==AA@A=:>5>5:7727,22058@4:59777;;;*;;;050525556822253555222;9>?D<??@A@AA2999AA=BCC?
@N9IO0:01052:05836
TACGTAGGTGTCAAGCGTTGTCCGGATTTATTGGGCGTAAAGCGCCCGCAGGCGGCTTGCCAAGTTCGATGTGAAATCTCCCGGCTCAACTGGGAGGGTGCATCGAAAACTGGCAGGCTTGAGGCAGGGGAGAGGGATGTGGAATTCCAGGTGTAGTGGTGAAATGCGTAGATATCTGGAGGAACACCAGTGGCGAAGGCGGCATCCTGGCCCTGTCCTGACGCTCAGGGGCGAAAGCGTGGGGAGCAAACCGG
+
@ABBBBC@@AABB<@;;;?BBD?C?@AA:@B;BB<BABBB69;9:B9B@BB;;;5;A5;;?B@BB@DEC=<=BCC=;;;BB:@<@BAA=A@AA;@AC<ABCCC@AAAA7@@@>?@??::8;AA=A;;;;-;>@@?>AC@CF@CACAC?BB?BBBCCCB@BBBI?D@;;;CBAA?;:9929@?CABBB?BCCCAFFD@B@BC?BB;;5;A;@@;@@@A?CBBBBB@@::9:*9@@@<BBB@@@@166;;;3<7;7
@N9IO0:01016:05878
TACGGAGGGAGCTAGCGTTGTTCGGAATTACTGGGCGTAAAGCGCACGTAGGCGGCTATTCAAGTCAGGGGTGAAAGCCCGGGGCTCAACCCCGGAACTGCCTTTGAAACTAGATAGCTAGAATCTTGGAGAGGTCAGTGGAATTCCGAGTGTAGAGGTGAAATTCGTAGATATTCGGAAGAACACCAGTGGCGAAGGCGACTGACTGGACAAGTATTGACGCTGAGGTGCGAAAGCGTGGGGAGCAAACAGG
+
@@?@;@AC;;;:BBBBCC@CC@CC@C?B@CCCED?@??>>8@?@@CABB::6:@;@AAA?CD?A?BBCCC9BAAD:?@D>CCC;@???<@@C6@=@@B;<;?BB>BDE>C@@@AA@?@?CBB???@?A>@B;;7;DBBBE@E@B?CACBCAAACB@@<@AAC<A6;;;BBBBBB?AA?C?;;8;BB?BBBB@BBC@DAC;9:BB?A@E?AAC@CCCD@CCBA@BB@@;@?A;:;.;@@@ABB:BBCCD>BBC@
@N9IO0:01020:05882
TACGAAGGGGGCTAGCGTTGTTCGGAATTACTGGGCGTAAAGGGCGCGTAGGCGGCCGATTAAGTTAGGTGTGAAAGTCCTGGGCTCAACCTGGGGACTGCACTTAATACTGATTGGCTTGAATTCGGGAGAGGATAGCGGAATTCCCAGTGTAGAGGTGAAATTCGTAGATATTGGGAAGAACACCGGTGGCGAAGGCGGCTATCTGGACCGACATTGACGCTGAGGCGCGAAAGCGTGGGGAGCAAACAGG
+
AAB@@>@JFL5CCCCCCC?BB@CCAC@C@BA@@B=@AACG=BA>ACBBD@@<AB=A;@AA4:4<A>AB@AA@ABA<BCB?BBC>DBBB@C?CCFD9@@:;;BAA>B>BBABBCC@B8;;7;C>B@BCE?BBCB?A@?@;;5;;@;@A<ABA@@@@::4:ABC>C@DCCBBBAAA>@A9A<@@=??>;?;9:49@A>B?BEABBBAABB?BC@CBBBB?BBAAAABBB?B@@?@?6::@@ACE:ABBBC=BAA=
@N9IO0:01022:05867
TACGTAGGTGGCAAGCGTTGTCCGGATTTATTGGGTTTAAAGGGTGCGTAGGCGGTCTGTTAAGTCAGTGGTGAAATACTTCAGCTCAACTGGAGAGGTGCCATTGATACTGGCGGACTTGAGTACTGATGAGGTAGGCGGAATGGACGGTGTAGCGGTGAAATGCTTAGATATCGTCCAGAACACCGATAGCGAAGGCAGCTTACTAAAGAGTAACTGACGGCTGAGGCACGAAAGTGTGGGGATCAAACAGG
+
AABCB?@=992:C=A>AC?BBDBF?A@@<@B@CC>CC;??7>=4448????>;;5;?@@A;@;@BBAAA@>@AAB=BBBG@D@@@CCA>ABD>BBBB@BBB@BB<??@?>??9?@>AAB?C??@A@@AA899B?BBE@BB=?=@DA???@CCAAAAA=@@@@9@@??;?:::B@;;;A=@@@>A@@5::77=77:2:27;;@@7<8499,4////)-688.0)/////)555333(3488888+84433(3445
@N9IO0:01033:05867
AACGTAGGGGGCCACGTTGCTCGGAATTACTGGGCGTAAAGGGTCCGTAGGCGGTGCGGCAAGTCGGGGGTGAAATCTCCGGGCTTAACTCCGGGGGCTGCCTCCGAAACTGCCGTGCTCGAGTGTGGGAGAGGCGAGGTGGAATTGGCAGGTGTAGCGGTGAAATGCGTAGATATCTGCAGGAACACCCGTGGCGAAAGCGGCTCGCTGGACCACACTGACGCTGAGGGACGAAAGCTAGGGGAGCAAACAGG
+
;.<?>=>9=9,;==<:9-30///5;6;497///*/////(/:/8;7:;=A8@B::96@5:<1555<::<+<;88////8388(3/3836//)/999$////488+//;3;=55054::;=;;6955<<09660)////)/-(-06(/)///)/944444.4:::0888889=:::;8448;;:?7;8881888633380833-33333384893;//////8;;;;999/:?@@@<@B:::AA6A;;;B=BAB=
@N9IO0:01038:05894
TACGGAGGGGGCTAGCGTTATTCGGAATTACTGGGCGTAAAGCGCACGTAGGCGGCTTTGTAAGTCAGAGGTGAAAGCCTGGAGCTCAACTCCAGAACTGCCTTTGAGACTGCATCGCTTGAATCCAGGAGAGGTGAGTGGAATTCCGAGTGTAGAGGTGAAATTCGTAGATATTCGGAAGAACACCAGTGGCGAAGGCGGCTCACTGGACTGGTATTGACGCTGAGGTGCGAAAGCGTGGGGAGCAAACA
+
AACE?BBCCC1CBBCBBB?@@<AB@C@C???;;;0:BAB@<BCBBBCCCCC?BCAEFF=CDCADCB9;;@<@BBC>CCACJ?BA@@;;5<@@?BBB?A;;;>AA8<<BCCABABAA;;;9<;@CC>AA?AAA@@BB;;;A<A<A@C?DCCBBCB@@@@B:;<8;?BBBBBCDDB9=@,0+0<;=<=8@999=BB=?C?9965@<<<9818===<??B<AA:::?????C???AA9??AA@BB:BBBA@8>9
@N9IO0:01044:05895
TACGTAGGGTGCGAGCGTTAATCGGAATTACTGGGCGTAAAGCGTGCGCAGGTGGGCGCTTAAGCCAGACGTGAAAGCCCCGGGCTTAACCTGGGAATGGCGTTTGGAACTGGGTGTCTTGGAGTGGCGGCAGAGGGAGGTGGAATTCCTGGTGTAGCAGTGAAATGCGTAGATATCAGGAGGAACACCGATGGCGAAGGCAGCCTCCTGGGCCAGCACTGACGCTCAAGCACGAAAGCGTGGGGAGCAAACAGG
+
CB@A@CCE?;;;BBBBAA=A>BBC=C9;:;CCCJ?CCBBB>BBCCBBCB@@>@CC=CCBB?C?CC?@@@;;;5@C8BBA@6A>4?@=A>A>A@A;@=AA<A;;;0;44399993:A@CC=A=<<00+0:;>=097<*487;A8B>B@C?@?=:>8;<??;>BAA88737<878?;889>;;;5;=@AA=@@BB@CBB?B@DB@<800,0<<5<;@@@99:??999>=@4::??<<?9???AAAA8;;;@A;ABA<
@N9IO0:01051:05901
TACGTAGGGCGCAAGCGTTGTCCGGAATTATTGGGCGTAAAGAGCTCGTAGGCGGTCTGTCGCGTCGGATGTGAAAGCCCGGGGCTTAACCCCGGGTCTGCATTCGATACGGGCAGACTAGAGTGTGGTAGGGGAGATCGAATTCCTGGTGTAGCGGTGAAATGCGCAGATATCAGGAGGAACACCGGTGGCGAAGGCGGATCTCTGGGCCATTACTGACGCTGAGGAGCGAAAGCGTGGGGAGCGAACAGG
+
BCCCBAAC=9;9A<@@AA?AAIFEAEAC@@B=AB<@@:::/99::?9:9??;?@=@AAAABB@@@AB?C;;;CCC?ECC;AAA9AC@F5;;;.<;0;AAA@BB=@9:;AAA@;AA@@@@CBBBAAAA>@????2=>=9::9=A=B?BB>AA@@@?@;@AAA<ABBB?@?DAAA@?@9??;@<@AA?C@CB@BBA>A?AA>AABBC?@@;@?AB?BBCA@@CBB:::?@@AAAC=CBBBBA?3??>@@=::;=
@N9IO0:01063:05872
TACAGAGGTGGCAAGCGTTGTTCGGAATTACTGGGGCGTAAAAGGGCGCGTAGGCGGCTTGGTCAGTCCCGTGTGAAATCCCTCGGCTCAACTGAGGAACTGCACGGGAAACAACTAGGCTTGAGTTCGGGAGAGGGAAGCGGAATTCCGGGTGTAGCGGTGAAATGCGTAGATATCCGGGAGGAACACCGGTGGCGAAGGCGGCTTCCTGGACCGACACTGACGCTGAGGCGCGAAAGCTAGGGGAGCAA
+
ABBAA;;5;;;<;137332896:>=A=<1999444&4:////&//(//////9588177)-(--,,666(--8:<==5>?@6;;=265<>.55:552949:@A@?>=3?>39<.5499744.54<<7444)45555)5.555.57<4;7;<4;<;;;;=7;;;>05555499/////279.//)/)//93:4997<<<8<85615;67277)//)/-6--/------//7177788:3:;;;>>>155<;;
@N9IO0:01020:05930
TACGGAGGGGACTAGCGTTGTTCGGAATTACTGGGCGTAAAGCGCACGTAGGCGGATTTGTAAGTCAGGGGTGAAATCCCGAGGCTCAACCTCGGAACTGCCTTTGATACTGCAAATCTCGAGTCCGGAAGAGGTGAGTGGAATTCCTAGTGTAGAGGTGAAATTCGTAGATATTAGGAAGAACACCAGTGGCGAAGGCGGCTCACTGGTCCGGTACTGACGCTGAGGTGCGAAAAGCGTGGGGAGCAAACAG
+
@BAB@CCCC:BBAAACBB>BB?BC>C6;7;;;DD?BBBDG=CBBBBBBBBB=AA;;;;0;;;5;BCBBDD;BBCE?CCC=@@@;@@==6=9988-3-3338-33(3338:<<<==6555<9:99A=A?A=A;;6;A;;;A<@=B=A=ABAAABCB;;8;AAD;C:::?@?>;:9=@B?C999?B@@=@@@?;@<>:>:00+0:::=@@;>??D?BBB::;@????::3:@@::::-:9@=<>>3<<=><)787
@N9IO0:01026:05934
TACGGAGGGTGCGAACGTTAATCGGAATTACTGGGCGTAAAGCGCACGTAGGCGGTTTGCTAAGTGGGATGTGAAAGCCCTGGGCTTAACCTGGGAACTGCATTTCAGACTGGCAAACTAGAGTACGGTAGAGGGCGGTGGAATTCCCTGTGTAGCGGTGAAATGCGTAGATATAGGGAGGAACATCAGTGGCGAAGGCGGCCGCCTGGATCGATACTGACGCTGAGGTGCGAAAGCGTGGGGAGCAAACAGG
+
AABC@CCD>AAABC=:;:6;?BCE?A=A=@@BBB;@@@@@9@;;;CBAA>@:00+0<5<=<=9=9;;5;@AABBB0;;;0;@A8@A8;6;@BAB=C=@@@ACBC;ACAABBB@A@B;@@ABBA;:;C?AAB;;;0;A=AA@C@B6;:0;@A@AABBB>A@??9?AAAB@@@B@A???8;;6;>DC@@@;;<=CAE5;5<<5;5;<=BB?C;;;BBBCCBAB;;;AAC?BABBAB=BAAAABB:BBBBF>@@@=
@N9IO0:01035:05952
TACGTAGGGTGCAAGCGTTATCCGGAATTATTGGGCGTAAAGAGCTCGTAGGCGGTCTGTCGCGTCTGCTGTGAAAACCCGAGGCTCAACCTCGGGCCTGCAGTGGGTACGGGCAGACTAGAGTGCGGTAGGGGAGATTGGAATTCCTGGTGTAGCGGTGGAATGCGCAGATATCAGGAGGAACACCGATGGCGAAGGCAGATCTCTGGGCCGTAACTGACGCTGAGGAGCGAAAGCGTGGGGAGCGAACAGG
+
DDCA@BDD>::9B?CB:;9;CB?C@B>B?CCACC=?????9?@@;;<::@A=@A=ABBABAA@@@BAA@AA@;;;;.;?8@BC@CBAA@D?B:;;8;>@BAB;;;A<AABBE>CBB@@@?@??::;C>AABBB:BBBB=A=A<B<B?CC?AAAAAAB?@@?C=@@B@@@@@@A;;;@<;;598=<<29:?A;<??494;AAA@@;;:??8?>B@A7;;@>A;;;A@@<@A@@BB6;;?@AAA:BACCC@AAA?
@N9IO0:01041:05930
TACGTAGGGTGCAAGCGTTAATCGGAATACTGGGCGTAAAGCGTGCGCAGGCGGCTTTGCAAGACAGATGTGAAATCCCCGGGCTCAACCTGGGAACTGCATTTGTGACTGCATCGCTGGAGTGCGGCAGAGGGGGATGGAATTCCGCGTGTAGCAGTGAAATGCGTAGATATGCGGAGGAACACCGATGGCGAAGGCAATCCCCTGGGCCTGCACTGACGCTCATGCACGAAAGCGTGGGGAGCAAACAGG
+
BCBBBCCD>999E@BCCC@C@C@?<>*00@000+;ABED>CCCBA@B@::4:;4;AB=BBB@CDBBBBCB@@@A<@@AA8AB<AABB?A?99959?BCCBBAA<AAAABBBCBBBBBBA=@@AAAA?A;;;;;;;*;AB?C?C@C@CGCCCCBBBBBBBCC>?@?BBBBA@AA??>>?>497:BB?BC@@=@AA=@?;;;<CDB7;::8:>AAABABBC:::B:::AA@@???8?@@>?@>2=>=?@;????
@N9IO0:01043:05952
CACGGGGGGAGCAAGCGTTGTTCGGAATCACTGGGCGTAAAGGGCGTGTAGGCGGTCAAGTAAGTGGGATGTGAAATCCCTCGGCTCACCCGAGGACCTGCATCCCAAACTGCTTGGCTTGAGTATGGGAGAGGATGAGGGAATTCCTGGTGTAGGCGGTGAAATACGTAGATATCAGGAGGAACACCGGTGGCGAAGGCGCTCATCTGGCCCAATACTGACGCTGAGGCGCGAAAGCTAGGGGAGCAAACGG
+
A@;;:;:;%;;;C@DBBC@CCACCAEACBBBBIJ?;;;DE>AA>ADBCCCC@@@;?@@<@@@?BAAB=A;;;@@@8@@@8=@@=@@A@AA;AA@8:9>A99:@AB9@@;?9:9?<A=AC<@:9:=<?>9A@AA?@=<999+93>1919A<:>///)//(/9992///79::::;224<9=?;@<>@@<@;@A>AA@5:4:?@@?@?A?@5;;0;5;?@@@@AAA;;;@<;::CCC;A@;;;AA7@@@BC=;;;
@N9IO0:01047:05952
GACAGAGGGTGCAAACGTTGTTCGGATTTACTGGGCGTAAAGCGCGTGTAGGCGGCTTTGCAAGTCGGATGTGAAAGCCCACGGCTCAACCGTGGAAGTGCATCCGAAACTGCATGGCTGGAGTCTCGGAGAGGAAGGTGGAATGCTTGGTGTAGAGGTGAAATTCGTAGATATCAAGCAGAACACCTGCGGCGAAGGCGGCCTTCTGGACGATGACTGACGCTGAGACGCGAAAGCGTGGGGAGCAAACAGG
+
BCCBBCCC>CBA@A9@??<?@?BB@CCD=BBBCC>AABAB<A@@@BBBBBB?@@<ACD>BCB?AAAB@C;;;BCC=CDE?CBB@CCCC@C@BBC@D?BCBBAAA>@@@;@AAACCB>?@?9?????BB?BBBA?A<?<?C>@>AA@A>A=AAABAAA<??DG?G?BAA@CBB@@@@=@@BBB@AAA@@@@@<@AA4:5:@=@=A>ABB<??A@@?C@988>>>?A@@@>@@;;;6;@@@BGH;BBAAA<@@@?
@N9IO0:01053:05911
TACAGAGGGTGCGAGCGTTAATCGGAATTACTGGGCGTAAAGCGCACGTAGGCGGCTATGTAAGTCAGGTGTGAAATCCCCGGGCTCAACCTGGGAACTGCATTTGAGACTGCATGGCTAGAGTAGTGGAGAGGAAGGCGGAATTCCCGGTGTAGCGGTGAAATGCGTAGATATCGGGAGGAACATCAGTGGCGAAGGCGGCCTTCTGGCCCAATACTGACGCTCAGGTGCGAAAGCGTGGGGAGCAAACAGG
+
ABC;;;BB=BB@A????@@F@CCC?D?B@DBBBC>BA:99/9;:;B;;;@@<@A=ACC;;;B?BABCC@<;=CBC8;;<;.;B=CCCG@C@CCC=C@B@AABBB=BAAABAAAAAA?A<9.,,,,,,,0666<:>9=9<<7<9=<=?8A:=BCCCBB>BAAB<989BBAAAAA@??B999298=@::::9:;@AC;?6:98=<B9>99.99,55=99954599595;8<><<;@6<<<;;=>0;99<<,///5
@N9IO0:01015:06009
TACGTAGGGTCCAAGCGTTAATCGGAATTACTGGGCGTAAAGCGTGCGTAGGCGGTCTCGCAAGTCCGATGTGAAATCCCCGGGCTTAACCTGGGAACTGCGTTGGAAACTATGAGGCTAGAGTGCGGCAGAGGGGGGTGGAATTCCAGGTGTAGCAGTGAAATGCGTAGAGATCTGGAGGAACACCGATGGCGAAGGCAGCCCCCTGGGTTAGCACTGACGCTCATACACGAAAGCGTGGGGAGCAAACAGG
+
A@DDCCBD>CC@C<AABB?BFCCC?B=?9=?888-:?@?A9@@@?AAA@>@;@A=ABBCCDD@CCD@CCBBBCA@79999*;G9AA:;6;?@@@;@?@@@?BB?C@DD>CBBB@AA@AABCBBBCCE@BBBADEDED)BB@B>@?@@CC?BBCABABBEBBB=:;;@@@@AB<<;;;5;B>A?CDCACBBBAECD@C@BAAAAAA0ACC;@=ACCA?CAB000@@A@CCBB;;;0;@?@?@@7@AABB=A?@<
@N9IO0:01038:05981
TACGGAGGGTGCGAGCGTTGTCCGGAATCACTGGGCGTAAAGGGCGCGTAGGCGGCCTGATAAGTAGGGGGTGAAATCCTGCGGCTTAACCGCAGGGCTGCCTTCTAAACTGTCAGGCTCGAGCACAGTAGAGGCAGGTGGAATTCCCGGTGTAGCGGTGGAATGCGTAGAGATCGGGAAGAACATCAGTGGCGAAGGCGGCCTGCTGGGCTGTTGCTGACGCTGAGGCGCGACAGCGTGGGGAGCAAACAGG
+
AABB?BAA:@@@AABAAB;ACC>B@B@CCCCCCD>BB::94:B:BAABBA@?AB?B@BBADEACBAAA@@1ABBC=B?;>>00-0@<@=A>AAAAF>CCAB?B=@?>>8>====00*0>>>??@BBBBBBBBB?BBB?BB?B?A?AC>D@BB999BB@CC?B?BB???AACC?>?>@9@<@@>BBAAB@@@<@?=9?<@@=A?AA>666)7=<;8<:;:??@>><7616;;=??=?;=6666)8::::1;=><
@N9IO0:01041:05975
TACGGAGGGTGCAAGCGTTGTTCGGAATTATTGGGCGTAAAGCGCGTGTAGGCGGTTTTTTAAGTCTGATGTGAAAGCCCCGGGCTCAACCTGGGAAGTGCATTGGATACTGGAAGACTTGAGTACGGGAGAGGGTAGTGGAATTCCTAGTGTAGGAGTGAAATCCGTAGATATTAGGAGGAACACCGGTGGCGAAGGCGGCTGCCTGGACCGATACTGACGCTGAGACGCGAAAGCGTGGGGAGCAAACAGG
+
@@AC@ABB>:;:D?CAABBCC@BB@C@D=??@BC>A@??@5>>?@??@ABB<@A:@>>>>&?<@AAB@ABB@AAC=BBBB:BD>CCCB?B@BBB=B9;:BBCD@C?BBBBBCAC<@@AA?C@AAB?@@:ABBCC?CDCBB@B?C@C@BBBCAAAB?BCBBBB<BB<??CBBAA@;@A989399?AB?B>AB?AAC7;7<C=@@;;6;C=@@@CAAAAAA@@:::??>?@@AAAB=AAACDDD8BBAAA;A@@=
@N9IO0:01044:05983
TACGGAGGGTGCGAGCGTTAATCGGAATTACTGGGCGTAAAGGGTGCGTAGGTTGTTGATTAGTTACATGTAAAACTTAGGGCTTAACCTTAGGCTGAGATGTAAGACTGATTGACTCGAGTAAGTGAGAGGGTAGTGGAATTTCCGGTGTAGCGGTGAAATGCGTAGAGATCGGAAGGAACACCAGTTGCGAAGGCGGCTACCTGGCATTTGACTGACACTGAGGCACGAAAGCGTGGGTAGCAAACAGG
+
AA;;4;;909:;@969BBAE@D<;5;5;5;AABB9@A@B@4<@4@=;=8--(-(--(-/8)/--(------///&5549;?8==:CAD;@<AA=@>?999999929999749.994444945>:>=?@?::;.;@?;:4:9>@.:29<@BC;999.9=AA7BBBCBAAA9:659495;5:7555.555.59//)/)//)////)4;7455;3;9;;<555;944459:////)//559>4>666<<6<=>:
@N9IO0:01051:05996
TACAGAGGGTGCAAGCGTTGTTCGGAATTATTGGGCGTAAAGCGCGTGTAGGCGGCCTGACAAGTCAGATGTGAAAGCCCTCGGCTCAACCGAGGAAGTGCATTTGAAACTGTCGGGCTCGAGTGCCGGAGAGGGTGGCGGAATTCCGCAAGTAGAGGTGAAATTCGTAGATATGCGGAGGAACACCGGTGGCGAAGGCGGCCACCTGGACGGCACTGACGCTGAGACGCGAAAGCGTGGGGAGCAAACAG
+
@@:;;;;;.:97;6=444454.4;7:.4.44.4<2334::(3734999??>89929;@<@??7;;;?>>??>>>@8?BA,999.45==9><<<;;>:><<@@;=,//;,///::::5;;8::;;:97;63////(//)/616060728::7=>B>=>?AACC:?<?BAABBB@@?880;?<@=BBA>A??@;??@8=9==9=9@>:>C@AAA700/7---8////////<<<<255:8888+98;::4;37
@N9IO0:01022:06057
TACGAAGGGGGCAAGCGTTGTTCGGAATTACTGGGCGTAAAGGGCGCGTAGGCGGCTTATCAAGTCAGGCGTGAAATTCCCGGGCTCAACCTGGGGGCTGCGCTTGATACTGATGAGCTTGAATGCGGGAGAGGATAGTGGAATTCCCAGTGTAGAGGTGAAATTCGTAGATATTGGGAAGAACACCGGTGGCGAAGGCGGCTATCTGGCCCGTAATTGACGCTGAGGCGCGAAAAGCGTGGGGAGCAAACAGG
+
AACBB@CFKF5CE?BBBC>BBABB@B@C@CBBAB<BBBBC=CD=BBBBBBC?@@=@B=@@??9?@@@A>@@@:::5::@@9??9?A@A?B>?>BBB1>?BBCBC>>>=??=999@==@C=BB?;;;@A8BDCC?CCBB;;7;=@<@D<AAA@?@@;;5;:AB;C@;;:DBBBBC<@D4:69:<><?5>:9929>>8=8=>:5955==@7??5:9@;@;@AA@@@A@A<;;::;;;*:994999&55;=>4<;94
@N9IO0:01023:06031
TACGGAGGGTGCAAGCGTTGTTCGGATTTATTGGGCGTAAAGCGCGTGTAGGCGGTCTTTTAAGTCTGATGTGAAAGCCCCGGGCTCAACCTGGGAAGTGCATTGGAAACTGGGAGACTTGAATACGGGAGAGGGCAGTGGAATTCCTAGTGTAGGAGTGAAATCCGTAGATATTAGGAGGAACACCGGTGGCGAAGGCGGCTGCCTGGACCGATATTGACGCTGAGACGCGAAAGCGTGGGGAGCAAACAGG
+
AABB>BBD;;;;;9;BACBDB?BA>:99/::3:@99::@@9@?ABBAAA@@;:;4;;;::-;<@@ABBBBBCCCC0<;<<.;C;BBCB7;5;@@8@<@B@<<;=A=AB<BA@@;??ABB>AB<??@AB;@@@BB:B;9:C?C@BAG@BBBBB@@@=@@BAA@<@@5;;BA@@@A8::?AA>A@DBB>B@CC?BBB?B?CJ@ABAB@CC?AA=AAAAB?BAB;::A??@C@=9;;6;AAABBA5;<AAA9AA@7
@N9IO0:01026:06036
TACAGAGGGGGCAAGCGTTGTTCGGAATTACTGGGCGTAAAGGGCGCGTAGGCGGCCTGCTAAGTCGAACGTGAAATCCCTGGGCTCAACCCAGGAACTGCGTCCGAGACTGGTTGGCTCGAATCCGGGAGAGGGATGTGGAATTCCAGGTGTAGCGGTGAAATGCGTAGATATCTGGAGGAACACCGGTGGCGAAGGCGGCATCCTGGACCGGCATTGACGCTGAGGCGCGAAAAGCCAGGGGGAGCAAACGGG
+
ABCAAAEEHF3CC?CBCIACC@DC@B>B?BBABA<@@@AA=AB=BBBCBCB?;;6;>AAA@@<@BBDD?BBBBBB=BAA=BCC>BCACACC=CD@B@A@@@ABB8;;DDBBB<A7;4;?:998A@;@A;>@@A@8=@@59.56@4=6><7<=@@?9:4:B>A4A0////5<599@A<7;??B?BCC@C>;;5;CC=@=AA=AA@@<@B=BA?B=ABC;:9CCA<6668;<<5999&9<.55959$99559)5<<2
@N9IO0:01029:06059
AACGTAGGACGCAAGCGTTATCCGGAGTTACTGGGCGTAAAGGGCGTGTAGGCGGCGCTGCAAGTTCGTCGTGAAAGACCCCGGCTCAACCGGGGGAGGTCGAGGGAGACTGCGGCGCTGGAGGACGGTAGAGGGACAGGGAATTCCGGGTGTAGTGGTGAAATGCGTAGAGATCCGGAGGAACACCAGTGGCGAAGGCGCTGTCCTGGGCCGTTGCTGACGCTGAGACGCGACAGCATGGGGAGCGAACGG
+
@7ABBBB>A000@7;;BA?@@@=A>:::?BBBCC>A@@DD?GD?CBB@;;0;00,0:>=?AC>BB?BCECCCBBB<;;<@A7@;?CCC?C=????.@A>AABBCD=A@@;;;;B>AAAAA=A@=@BB@@ABBBI>CCCCF>C>A>A?BE?A@@BA??<?BBC>CBBBBA@@@@@@=@=@A=A=::;>BBCC@CCCAC@CCCCBA@;;::/;=AC?BBB<;;CCDB@@@@ACBCB@@CDABBB:BBCCB?;;;
@N9IO0:01032:06014
TACGGAGGTGGCAAGCGTTACTCGGAATTATTGGGTGTAAAGGGCAAGTAGGCGGTCTGTTAAGTGAGGGGTGAAATCTTCCGACTCAATCGGAAAATTGCCTTTCAAACTAATAGACTTGAGACTGGAAGAGGGAAACGGAATTAGCAGTGTAAGGGTGAAATCTGTAGATATTGCTAAGAACACCAGCGGCGAAGGCGGTTTCCTGGTCCAAGTCTGACGCTAAATTGCGAAAGCTAGGGGAGCAAACAGA
+
@@@@;00+0@:00-;CBCABBBBA<=8=:==:==6=@;;;0;A9AB=@@@@<;;5;A;;;?@=@@BAABC;A@@D;??>6;5;BBBDD@CCD@CBB9A4;;=@@8@@A8@<;2;>>@@B?CBCBCCC?B=A@@@:@C<BC@DAL@CBBBAAA@@;?A7>995/588:<<696>>=995=7496:@@?DBBA>A::4;::92:A5>;>?9=@<><?@CABB@@@@ED>D8:::;;0;C;;;BB7;;;BB<BBBC
@N9IO0:01040:06017
TACAGAGGGGGCGAGCGTTGTTCGGAATTACTGGGCGTAAAGGGCGCGTAGGCGGCCTGCTAAGTCGAACGTGAAATCCCCGGGCTCAACCCGGGAACTGCGTCCGAGACTGGTTGGCTTGAATCCGGGAGAGGGATGTGGAATTCCAGGTGTAGCGGTGAAATGCGTAGATATCTGGAGGAACATCGGTGGCGAAGGCGGCATCCTGGACCGGTATTGACGCTGAGGCGCGAAAGCCAGGGGAGCAAACGGG
+
BBBCCBCDDE1CCAAACC@CC@CC@C@C?BCCBB>BBBCC?EC>CCCCCBB>A@;?=BBBBC?BBBAA=:;;BBD=;:;;5;C<BBCC@CC>CC>B@CABBABC?CCBBABC@C>A>BC@CC>@@?AA;A@@@@9AAAAB?C@C@C>??9:9?AA::89FDC<B@@@?@@@?@999A=@?>@=@@@AA?@@=@AD;@<@@<@BBB>BB?BA=@<@@A=AAAAAA;;;?B@ACBC=BD;;;CC7;;;@@8@??8
@N9IO0:01043:06015
TACGTAGGGTGCGGGCGTTAATCGGAATTACTGGGCGTAAAGCGTGCGCAGGCGGCTCCTTAAGTCAGATGTGAAATCCCCGGGCTTAACCTGGGAACTGCGTTTGAAACTGAGGGGCTTGAGTGTGGAAGAGGGGGGTGGAATTCCAGGTGTAGCAGTGAAATGCGTAGAGATCTGGAGGAACACCGATGGCGAAGGCAGCCCCCTGGGCTAACACTGACGCTCATGCACGAAAGCGTGGGGAGCAAACAGG
+
BCBBBCCF>AAABB;AAA<A>BBB?B7;6;BBBD?BBDCB>BBBBBAB@@>;9:4;AB>D?B?CBBCDCBAABBA88887*9A9@A?B9B8CBD=A<?@CAA@C;??H<@=B====18>7B=?BBBC7B8CBBAAAA(@B?B<50568848?>>>;7778;;3::;::>>>>;;:;B<A@>B?BBBACBBB?BBC?A=@@@A@??,???8?;;6;@=A?=9999:8;BBBBCCC=@==9999(87;7;29=@<
@N9IO0:01045:06015
TACGTAGGGTGCGAGCGTTGTCCGGAATTATTGGGCGTAAAGGGCTCGTAGGCGGTTTGTCGCGTCGGGAGTGAAAACTCAGGGCTTAACCCTGAGCCTGCTTCCGATACGGGCAGACTAGAGGTATGCAGGGGAGAACGGAATTCCTGGTGTAGCGGTGAAATGCGCAGATATCAGGAGGAACACCGGTGGCGAAGGCGGTTCTCTGGGCATTACCTGACGCTGAGGAGCGAAAGTGTGGGGAGCGAACAGG
+
B@;;9==959@>>700092/0/6<7C=B4::2:;0;BABB>CC;A@>9555.7;6;?8??BBBA@@CD8;;;BBBB:CB@@CC<AA?AADI>CCGCHE??@A=@=@??@;;;/;;<AAABB@@=ACBB;<<@@0>00+0=6<6@>A>AB?B@@@@BB>BECE>CCC::;@BBBABBB5;;5;4;;;5;=;<5;<939<?@6:6:BBBBB<A::6:@=@;;;@@;;;@@A@AAA@8@BA;;;;.;@@BA;99;5
@N9IO0:01045:06057
GACGAGCCACACGAACGTTATTCGGAATTACTGGGCTTAAAGGGTGCGTAGGCTGCGCGGAAAGTTGGGTGTGAAATCCCTCGGCTCAACCGAGGAACTGCGCCCAAAACTGCCGTGCTCGAGGAAGATAGAGGTAAGCGGAACTTACGGTGGAGCGGTGAAATGCGTTGATATCGTAAGGAACACCTGTGGCGAAAGCGGCTTACTGGGTCTTTTCTGACGCTGATGCACGAAAGCTAGGGGAGCAAACGGG
+
B@@@;;;>BCCBCC@;<<ABB>BB@B>B?BBCCD>CF=AA,99,;AAA<00+0>@==@@<@B9@@>@D=CDBBBC=BAA:A;;9;BCCAG@BBCAC@B;;;@@@0;;;.<@@@@CBBCDBBBC>B9;;@A@;;8;C?CCCBJ@CC@CBB=BA6;;;B?BBCG?BBCCC@BAAAAA???9?<@>BBB?DB>>9>??@:@AA=>>;>>??C=@@@@@8@ABCDBBBCBBB899<<=7>>>CCCC8ABB>A:@?A5
@N9IO0:01048:06037
GACGGAGGGGGCAAGCGTTGTCCGGACTCACTGGGCGTAAAGCGCGTGTAGGTGGTTTGCTGCGTCGGTGCTGAAAGCGCCGGCTTAACCGGGCGAGGCGTGCCGATACGAGTAAGCTTGAGGCAGGGAGAGGGTAGCGGAATTCCGGGTGTAGTGGTGAAATGCGTAGAGATCCGGAGGAACGCCTGTGGCGCAAGCGGCTACCTGGCCCTGACCTGACACTGAGACGCGACAGCGTGGGGAGCGAACCGG
+
AB@@?ABDFD5BB?AABC9<;D?A=ABBBCCCBD>BBBCC>B@AADBBCBC?BA@DE=AABBBBBBB?@@:;A@@,....*-1<>5?8?=BB>B??><?>BBCABBABAA?@>?<?@?6;8848:::2:AABD=ABA@@=@?B?B?BB>BBABCBB>BECC?CBBBCCBBC;;;?B@:;5;9@>A>AABB@AAAC?B@@<@@?@?;;8;D<AABC?BBB@@@AA???CBB?@:;;AA;;;;.;;;BC@C?B?
@N9IO0:01050:06047
TACAGAGGGTGCAAGCGTTAATCGGAATTACTGGGCGTAAAGCGTGTGTAGGTGGTTTTTTAAGTCAGGTGTGAAATCCCTGGGCTCAACCTAGGAATTGCATTTGATACTGGAAGACTCGAGTGTGGTAGAGGATGGTGGAATTCCCGGTGTAGCGGTGAAATGCGTAGATATCGGGAGGAACATCAGTGGCGAAGGCGGCCATCTGGACCAACACTGACACTGAGACACGAAAGCGTGGGGAGCAAAC
+
CBB::9DD;AB9819999;@>AAB>B5;49@@@C<;9;BB;@@AAB@@ACC?CC>BB@B@)@??@?@B>AAADAA=BBC>CCC>BBBB@C@CEC?B@B?B@ABC>BCCCCCE@FAD;;=CCCB;;;C?B?AAA7;<B>AB@D@C?BB=BADCBBBCC@CBBB=BBCCAAABAAAAAB:@@=A=AB@@@A@@?BBB6;6;@>A=?@CCC?CDAD@A?@?CA;::A@@@AAABCCD?BB:89DC:BBCA>6;
@N9IO0:01050:06049
TACAGAGGGTGCAAGCGTTGTTCGGAATTATTGGGCGTAAAGCGCGTGTAGGCGGCTTTGCAAGTCGGGTGTGAAAGCCCTCAGCTCAACTGAGGAAGTGCGCCCGAAACTGCAGAGCTTGAGTGCCGGAGAGGGTGGCGGAATTCCCCAAGTAGAGGTGAAATTCGTAGATATGGGGAGGAACACCGGTGGCGAAGGCGGCCACCTGGACGGCAACTGACGCTGAGACGCGAAAGCGTGGGGAGCAAACAGG
+
BBCBBBBB<BB@@=@???<@@@CD@D>A6:;9?=9?@@AD99:?@BAAABB=AB?BBC=ABB>AAA@@;@BCBCE>BBE?DCBBBBBC@BBACC@H@BB@@@BD=AAA<AAAABBBAAB4?88937048;ABBC>CD?BB?B?C?CCC:C?BBECBB?BBBA7>:>7788:955566+681627776;68847775=65818.667??188A8;:=C@;;;@A@;;;@ADCCCC>CBCBCFE;BBBBB:AA@6
@N9IO0:01059:06017
TACGTAGGGTGCGAGCGTTAATCGGAATTACTGGGCGTAAAGCGTGCGCAGGCGGCGCCGCAAGTCGAGTGTGAAATCCCCGGGCTTAACTTGGGAATTGCGCTCGAAACTACGGTGCTGGAGTGTGGCAGAGGGAGGTGGAATTCCACGTGTAGCGGTGAAATGCGTAGAGATGTGGAGGAACACCGATGGCGAAGGCAGCCTCCTGGGCCAACACTGACGCTCATGCACGAAAGCGTGGGGAGCAAACAGG
+
BCCBBB@C=9::BBB:;:=@<@BC>C7;7;BBAC>BAADI@BBCBA;0000,00,0@B?@@@:?@?:9:@@ABBB>BBDC:BB>BB?B?@@:@@5;5;*////<;?8C6BBBBB>A@BBB@AAAB@@=@>?>AA=BB<??>B?B?B?B@@@BBBBBC@B<;;0;BA@ABB@@@@@CC=@@=@<@AA?AAAA?AAA?A?AAAB?BD?BBC=B<@<@BAABB;;;AABA@A@A;;;0;@@@BBB8@ABDI=CBB=
@N9IO0:01020:06079
TACGGAGGGGGCAAGCGTTATCGGAATTATTGGGCGGTAAAGGGCGGCGTAGGCGCTCCCGGTAAGTCAAGGGGGTGGAAAATCCCCTCGGCTCAACCCGGAGGAATTTGCCCTCCTGAAAACTACAGAGCTTGAGTCCGGGGAGAGGGGTGGTGGAATTCCCCAGTGTAGCGGTGATATGCGTAGATACTGGGAGGAACACCAGTGGCGAAGGCGGCCACCTGGACCGGTACTGACGCTGAGGCGCGAAAGCGT
+
CD@@<@<<<<*0/4://-(--//5;)/,6838:/..*---(--(-94995547;44444(43885770/)/666'//)///&/:::.<;9399/-(--(-(--(-(/7(///)55.5;=<=0;656::5553-3;;33-333&484444&44.49.4.4.444&5;<;;;<66)////88:::655666;<C@>CC694999=@@AAAC@@:C@BB;?:=>;54.499=<>>?AAA?@999998=:99>>,94?4
@N9IO0:01040:06105
TACGGAGGGTGCGAGCGTTGTCCGGAATCACTGGGCGTAAAGGGCGCGTAGGTGGTTCGGTAAGTTGCTGGTGAAATCCCGGGGCTCAACTCCGGGGCTGCCGGCACGACTGCCGGACTTGAGCACGGTAGGGGCAGATGGAATTCCCGGTGTAGCGGTGGAATGCGTAGAGATCGGGAAGAATACCGGTGGCGAAGGCGTTCTGCTGGGCCGTTGCTGACACTGAGGCGCGACAGCGTGGGGAGCAAACAGG
+
ABBB>AAA<9;;BBBCBC?@B@;A=@@BBCCCCC>:<;CC:AA<@BABABB?AA<A?BC@BB?BC@BAB@:CABB<B<=4<<<1ACCC?ABB>BDD4@95:459@=B<9:CBB>B?A@C>;;:;BBD;A@BGE;B@;:?:5:7<7<<6;9:::::;?>BC>B?C???BBCA@@@==9486;<6<<B>A>?>5>??8D>BBB=BBBBBC=6B?BB@A=BA=9:;=;:;4??=??><>>BA><?2:;:;C7::;;
@N9IO0:01057:06103
TACGGAGGGTGCAAGCGTTGTTCGGAATACTGGGCGTAAAGCGCGTGTAGGCGGCTTTGGCAAGTCGGGTGTGAAAGCCCAGGGGCCGGTCAACCCCACCGGGAACTGCATTCGAAACTGCCTGGCTAGAGTCCCGGAGAGGGTGGTGGAATTCCCAGTGTAGAGGTGAAATTCGTAGATATTGGGAGGAACACCAGTGGCGAAGGCGGCCACCTGGACGGTGACTGACGCTGAGACGCGAAAGCGTGGGGAGCAAACAG
+
BCBB@BCD>BBBC?CAAA@CC@B?8;-737998-749::1:<555:<=<<5:;4559)5499.55555)599555)5<>)56<<+:495:<<7<<<&44.44)4.44444959333(3933-547;<==888<<3:7<;:>A;@@<??8=8=399/:=?@@@>@@:878A:=9?;///7778389*//,0*/986:/-/)/97(-(-5(-(-75>?578?;>>>===@///:=====A>:9:/::99@@@6???@@3:::
@N9IO0:01033:06157
AACGTAGGAGGCAAGCGTTATCCGGAGTTACTGGGCGTAAAGGGCGTGCAGGTGGTTCAATAAGTTGGTTATGAAAGCTCCTGGCTAAACTGGGAGAGGTTGACCAAGACTGTTGGACTTGAGTGGATGAGAGGTAAACGGAATTCCGCGTGTAGTGGTGAAATGCGTAGAGATGCGGAGGAACACCAGTGGCGAAGGCGGTTTACTGGCATCCAACTGACACTGAGACGCGAAAGCATGGGTAGCGAACGG
+
<.;?<B=:00+0:2700;9AB@=B?;9;;A:99;2945@>3:>4>>9:9BB?BB=?;;;5:9.488=;@;?9:9@9>=;;7?<5????<?BB=2A??>9?6??B>B9=BBA=84868886>@@@A=B999A9959BD;??;?=@<@>>88899==:;7;AAB:;8:AADB>>>;;;=;CB<>;>AA;A<8905:<7?:>>=BC7AAAB;>>@@<@<>>>>?======::::>?>6=<<:;;1;>?:;;;>=>
@N9IO0:01035:06154
TACAGAGACTGCAAGCGTTATTCGGATTCACTGGGCGTAAAGGGTGCGCAGGCGGTTGGGTGTGTCAGATGTGAAATCCCGAGGCTTAACCTCGGAACTGCGTCTGAAACTACTCGACTAGAGTACTGGAGAGGGTAACGGAATTCACGGTGTAGCAGTGAAATGCGTAGATATCGTGAGGAACACCAGAGGCGAAGGCGGTTACCTGGACAGTTACTGACGCTCAGGCACGAAAAGCATGGGGAGCAAAAAGG
+
ECBBA;;;A;;;@;?;BB@CC7;?7;;5:55999)4<AAD?DE?<;;;@CB@BB?B<??::B<BBC>??:5:<?=45:525CA9??<?=?@CBB?B9>9333333373*399<@?@???@?977==9:4:9>=;7;?;>:4>,7/733368888::;;;5??:?<7:9@>>533...335190>A<9<A@@;?88-3-3:49-73-3:59454<6=<::3333987848:<?;==.87389=808873999$93
@N9IO0:01052:06141
TACGGAGGGTGCGAGCGTTGTTCGGAATTATTGGGCGTAAAGCGCGTGTAGGCGGTTCTCTAAGTCTGATGTGAAAGCCCCGGGCTCAACCCGGGAAGTGCATTGGAAACTGGAGAACTTGAGTACGGGAGAGGGTAGTGGAATTCCGAGTGTAGGGGTGAAATCCGTAGATATTCGGAGGAACACCGGTGGCGAAGGCGGCTACCTGGACCGATACTGACGCTGAGACGCGAAAGCGTGGGGAGCAAACAG
+
BBCD@BCC=;;:CCCCCC@BB@CDAF?B?BCAHJ?9::AA7::?@B;;;==;00+0:<<=@B?CBBBAAABABAD>BBBB;BD>BBBC@CD>CB<B@B;;;BA=AACC?CBB@BCC@CDBDCBAB;;:3:AAAB<B@@@C@C?A>A@BBBBBACABA6??AA=BB@DBCBBCBA>AC?AA;@7??:<?78549BB@F@CC@???A?AA<??=@@@@@?>88<?9348>AAB???9?>88>;;-99:@=3959
@N9IO0:01059:06145
CACGGGGGGAGCAAGCGTTGTTCGGAATCACTGGGCGTAAAGGGCGTGTAGGCGGTCAGGTAAGTGAGACGTGAAATGCCTCGGCTCACCCGAGGAGCGGCGTCTCATACTGCTTGGCTTGAGTACGGGAGAGGATGTGGGAATTCCTGGTGTAGCGGTGAAATGCGTAGATATCAGGAGGAACACCGGTGGCGAAGGCGCACATCTGGCCCGATACTGACGCTGAGGCGCGAAAGCTAGGGGAGCAAACGGG
+
??;;;;;;%459:4@>BA?CAAFC@C@CCCCBBB=BBBCC=BC?BCABACB?AB>ABBB@BB@BA@@BBB;;;@@8;558>>?9;;====6B==9<<5505:::><A<CBBABC@B>AA:;;CBEGEE>BBAA>?@@9::5:AC@G?BB?BA;?BA?<@?A@;;;;AADBB@@;00/166<@<@BC?B?@@<?9;5;;AA??@>?>=?=?A8:;9===<<<??>AAB8:9A@@@59;@@@FD:BBBBB=AAC8
@N9IO0:01018:06207
TACGGAGGGGGCTAGCGTTGTTCGGAATTACTGGGCGTAAAGCGCGCGTAGGCGGCTTTGTAAGTTAGAGGTGAAAGCCCGGAGCTCAACTCCGGAACTGCCTTTAAGACTGCATCGCTAGAATCGTGGAGAGGTGAGTGGAATTCCGAGTGTAGAGGTGAAATTCGTAGATATTCGGAAGAACACCAGTGGCGAAGGCGACTCACTGGACACGTATTGACGCTGAGGTGCGAAAGCGTGGGGAGCAAACAGG
+
CBBC9@<??@+>DCDCCC9BB:CC<D:B<BCBB>6BCB@<4B;56B>A@@A8>>7@A=4A@@7@B;CCCB:BC>A66:>7C8A?@?BB9??88B7=7<8885?92:49::888==;;<=8888>444A6::::566555;0:050505;====?98=48:A;1959585788<@4996;67=378838966296?39698B=><;@@>8@;::B<<B8A<:854<:?4:@?;@;499@:@:;/;AB==6AAA8
@N9IO0:01037:06181
TACGTAGGTGGCGAGCGTTGTCCGGATTTACTGGGCGTAAAGAGCGCGCAGGCGGTCGTGCAAGTCGCGTGTGAAAGCCCCCGGCTCAACTGGGGAGGGTCACGCGATACTGCTCGACTCGAAGGCAGGAGAGGGAAGTGGAATTCCCGGTGTAGTGGTGAAATGCGTAGATATCGGGAGGAACACCAGTGGCGAAGGCGACTTCCTGGCCTGTTCTTGACGCTGAGGCGCGAAAGCTAGGGTAGCAAACGGG
+
AAABB::6:@;@BCCCCC@CFD?B=<;;7;BBDD=;;;@@;@@A@CCC@@?=;;5:=<<=8813<77:5;;:BCC5?A@@@.@>AAAA?ABDCC6@AD>BBB999AAABBBAAA@A??@?7758@BBC=A@A@D@C>AAB?B>A9991:8<<=>>>B<@AAA9<<=<<<?><<<<<;1AA>A>AAD>BBCB@CCC?B?CBBBC@C?CBACAGCC@CCACCBBBBB;;5;AA;;;0;@>ACC=@AABAA8;;;;
@N9IO0:01051:06173
TACGTAGGGGGCGAGCGTTGTCCGGATTTATTGGGCGTAAAACGCTTGTAGGCGGCCACCGCGCGTCGGCTGTGAAATCTCCCGGCTCAACTGGGAGGGGTCAGGCGATACGGCGGGGCTCGAGGCAGGTAGGGGGAAGCGGAATTCCCGGTGTAGTGGTGGAATGCGTAGATATCGGGAGGAACACCAGTGGCGAAGGCGGCTTCCTGGACCTGATCTGACGCTGAGGAGCGAAAGCGTGGGGAGCGATCCGG
+
AAA?@:;;;;*;BA@@CC>BBC?B=@@C=BB?BB9==:9::-9?=@<BA?@<9919<@@?CAAAAABB?B999@@A;A@DFF?C?BCCC@BBCC;@@@A3@@;;7;@AABBA@;;;;.;@@B@@=@AA?@A@A@A0;-00@=@<A>AC>C>AAA@@>>;>B?B?BBDBBBAAAA@@AB>BB@D?@@@<AA8818;;5;===:88189>>6;;;=;;888;BAAAABBA=@@ABCC<@@B;;;;.;;;@@CB@B?
@N9IO0:01042:06248
TACAGAGGGGGCAAGCGTTATTCGGAATTATTGGGCGTAAAGGGCGCGTAGGCGGCCCTTCAAGTGGTAGGTGAAATCCCTCGGCTTAACCGAGGAGCTGCCCGCCAAACTGAAGAGCTTGAGTCCGGGAGAGGTGAGTGGAATTCCCAGTGTAGCGGTGAAATGCGTAGATATTGGGAGGAACACCAGTGGCGAAGGCGGCTCACTGGACCGGAACTGACGCTGAGGCGCGAAAGCGTGGGGAGCAAACGG
+
BCCA@ACDCC3BB:;;CCAED@BB@A=@?>>173(39333/3:4;;;<<:889939:/8;9918;;:>@@;;@@F>ABC<@@@@BCHG@D?AAC?;:;9999/8<177*9<885:9>@>288==>=A@<CAA@=@>>?@@<@;A5;;6;A@@@@@@C?;;;D?EBBBCCCBBAB6<;09?<?<@@@=AAAC?BBE?B=@@6;99999949B=C@D@CCBBBA@@;;;?@@ACBB=BA@A@@@.<;;;;/;;;
@N9IO0:01043:06253
TACCAGCACCCCGAGTGGTCGGGACGATTATTGGGCCTAAAGCATCCGTAGCCGGTTCTGCAAGTCTCCCGTTAAATCCAACTGCTCAACAGGTGGGCTGCGGAGGATACTACAGAGCTAGGAGGCAGGAGAGGCAAGCGGTACTCAGTGGGTAGGGGTAAAATCCGTTGATCCATTGAAGACCACCAGTGGCGAAGGCGGCTTGCCAGAATGCGCTCGACGGTGAGGGATGAAAGCTGGGGGAGCAA
+
CCC@B@@99994:@ABF@CCBB>BCBBB?@A=BA<A=ABB8:;BBB?AA@@@AD?B?BBABB@BBBBCD<AA?BB>BB?B?B899CBB?BBA>@@?:>>>@C=@A?>?>@@A><======A:=<8<7819===8=@=>=>:==>>:;855=088888+89;;.;;3776=>?>5=<2895222499377:>4<>A2;1:<7//(//(.3345=;?><<;622+27555-59:<<1=>8=AAA.:::::
@N9IO0:01050:06225
TACGTAGGGTGCGAGCGTTAATCGGAATACTGGGCGTAAAGCGTGCGCAGGCGGATTGTTAAGCAAGATGTGAAATCCCCGGGCTTAACCTGGGAATGGCATTTTGAACTGGCAGTCTAGAGTGTGTCGAGAGGGGGTGGAAGTTCCACGTGTAGCAGTGAAATGCGTAGAGATGTGGAGGAACACCGATGGCGAAGGCAGCCCCCTGGGATAACACTGACGCTCATGTACGAAAGCGTGGGTAGCAAACAG
+
ABCBCBB=6@@>C@BAAB8C8BB=6>,0/>A<<5B<A@@8DB;;;@@BCB7?;9==8<<8@7;;:5:454999=495==1::1;?-;.43444(3-348<<AA>/;404390:<<<:?:=AA::/-----//////$-638(//3838<:::554;<<<<;=7;555;;<<<<<=>@:>?:>9933-388<-3382827445=>=+<=<6<4404554::9<><<;<>>:66=<)45555=6>?>@>>3;55
@N9IO0:01062:06227
GACGGAGGAGGCTAGCGTTGTTCGGAATACTGGGCGTAAAGCGCACGTAGGCGGCTCGTTTAGTCGGATGTGAAAGCCCGGGGCTTAACCCCGGAACAGCATCCGAAACTGGCGAGCTCGAGACCGGGAGAGGAGAGTGGAATTCCCAGTGTAGAGGTGAAATTCGTAGATATTGGGAAGAACACCTGTGGCGAAGGCGGCTCTCTGGTCCGGTACTGACGCTCAAGTGCGAAAGCGTGGGGAGCAAAACAG
+
@@AA:BC:CC:CCBECBC9AA8CA:E/0/A@@<8A<@>@8AB=CB@A9<720/)/:::;;59//5<588:443;19?;4<<<1::9=9===1=2403;3333349;<5;=<.33333338898828=2222;277:;793A2;28818>;85589;16883(3,3399;5557166)404<7::<5::9938//(/3//(/889;::6<;7<7:::558888;;;28777233(3777777+722255)587
@N9IO0:01063:06229
GACAGAGGGTGCAAACGTTGTTCGGAATTACTGGGCGTAAAGCGCGCGTAGGCAGCAGCGTGTGTCGGGCGTGAAATCCCATGGCTCAACCATGGAAGTGCACTCGAAACTGCGCAGCTAGAGTTTCGGAGAGGAAGGCGGAATGCTTGGTGTAGAGGTGAAATTCGTAGATATCAAGCGGAACACCGGTGGCGAAGGCGGCCTTCTGGACGATGACTGACGCTGAAGCGCGAAAGCGTGGGGAGCAAACAGG
+
BAA;;;AB9AA:9:/:>>5::?AA<A4:388AAC>CAAAF>@;;:A=?=;:49959<<;;;<99;A@>6>0//;;5?A@<C@@<@A??<@7;;A<@=@BBBB;::::A9A99987944:;;;<>?8=>9<<=>7;9<;CC?C?BBBB?B@CCBBCCD@BCCC=C?BBBACBBBBBB>AAA;@;;;;;?;=@>;;;?B?AB?A>B=ABA?ABA@::::@BBBCBBAA8:9??@@@8>>>9999+:>>@@<000=
@N9IO0:01018:06296
TACGTAGGGTCCAAGCGTTAATCGGAATTACTGGGCGTAAAGCGTGCGTAGGCGGTCTCGCAAGTCCGATGTGAAATCCCCGGGCTTAACCTGGGAACTGCGTTGGAAACTATGAGGCTAGAGTGCGGCAGAGGGGGGTGGAATTCCAGGTGTAGCAGTGAAATGCGTAGAGATCTGGAGGAACACCGATGGCGAAGGCAGCCCCCTGGGCTAGCACTGACGCTCATACACGAAAGCGTGGGGAGCAAACAGG
+
BB@@ABBB;BC8;7;BBB@D@CCF@B?BACCBBB>AAA@A9@;59=@BBCCACC@CCCCCFC?BAA?BB<6;=@B;;;;;.9<0=@4:296:::.:=?996B=:@8==/55<=@=B@DDCAAA;9:@;A@@@BCCCB)CE@C@B@B?CB>BBB;:<CBAA@?::59@>9:;@??@;;6;B>A>A@@<@A@@=@;;5;<@B;;;;;*;=D6@;;:CBB@A@:;;B<<<BA@;;;A8@A;;;BB7@@@CC>BBB@
@N9IO0:01038:06280
TACGTAGGGTGCAGGCGTTAATCGGAATTACTGGGCGTAAAGCGTGCGTAGGCGGTTTGTTAAGACAGGTGTGAAATCCCCGGGCTTAACCTGGGAACTGCGCTTGTTACTGGCAGACTTGAGTGTGGCAGAGGGGGGTGGAATTCCAGGTGTAGCAGTGAAATTCGTAGATATTAGGAAGAACACCAGTGGCGAAGGCGGCTCACTGGTCCGGTTCTGACGCTGAGGTGCGAAAGCGTGGG
+
BCCBBBB@8>@?9:4:@?;@?CBB?@=@?BBBBB>BDDCC?CCCBBAA:;;?@@=AA9AC6;7<A@@@>AA;;;D>BAAA5?=6><-925.555)549A@;@AB9BB:;;;@;A>@@@A45;;CCCG=?@?999999%9=:;;?>A=@A?A@@@>>A?993:3:49:??>8=@>8<?39,:>088=5;::<4868/3377,3389:;;;;=,3,3.399::447@@>174327?)7377777
@N9IO0:01055:06306
TACGAAGGGGGCTAGCGTTGCTCGGAATCACTGGGCGTAAAGGGTGCGTAGGCGGGTCTTTAAGTCAGAGGTGAAATCCTGGAGCTCAACTCCAGAACTGCCTTTGATACTGAGGATCTTGAGTTCGGGAGAGGTGAGTGGAACTGCGAGTGTAGAGGTGAAATTCGTAGATATTCGCAAGAACACCAGTGGCGAAGGCGGCCTCACGTGCCCGATACCTGACGCTGAGGCACGAAAGCGTGGGGAGCAAACAGG
+
BBB:98:CCC5CGCC@@@AFDDCC@C@CBCCAAA:@@>@@:@A;@@@BABB@CCG>@@@C=B>@@BBBBC@CABC=BB?BB<??99:A?AAB?B@@;?:89<@@:;<AAB@@@?5::;;?ABBC?BBB<@@BA?BB@@@B@B>AAC@@@BCCCCCCC@BCBD?C@BBCCBBBBB?BCBB?BB?BBB@BBCB@CDE@A=0.*.*,,,,,,,--(//333-38=<89:A@A>B@?>==7>>>?BHD6??>??5=>>;
@N9IO0:01060:06297
TACAGAGGGTGCGAGCGTTAATCGGAATTACTGGGCGTAAAAGCGCGCGTAGGCGGCTTTTCAAGTCGATTGTGAAATCCCCGGGCTTAACCTGGGAACTGCAGTCGAGACTGTCTAGCTAGAGTATGGGAGAGGGAAGTGGAATTTCAGGTGTAGCGGTGAAATGCGTAGATATCTGAAGGAACATCAGTGGCGAAAGCGACTTCCTGGACCAATACTGACGCTCATGTGCGAAAGCGTGGGGGAGCAAACAGG
+
BBBA@>>>:@A@A999@@;@8:;B@C@B=@?:9:/9@8:99&3===?@@@BB>;;5;;;;.;C;AABBCD69;<;<.;CCC9CC8;;7;69?AAB=A?B;;;@@BCCCBCB???BABAABBB???BAA@;@@>??8?>ABC?C@CC=AAA?BBBBCBB?BCCC>9::C======;<<;;8<?B@A@;::@?@;?@@?5::AAAA>A>AB?BC@D>@@AAAA:::?>=0//66///(/7733333$39<:>5=CA>
@N9IO0:01016:06343
TACGGAGGGGGCTAGCGTTGTTCGGAATTACTGGGCGTAAAGCGCACGTAGGCGGCTTTGTAAGTTAGAGGTGAAAGCCCGGGGCTCAACCCCGGAATTGCCTTTAAGACTGCATCGCTTGAACGTCGGAGAGGTGAGTGGAATTCCGAGTGTAGAGGTGAAATTCGTAGATATTCGGAAGAACACCAGTGGCGAAGGCGGCTCACTGGACGACTGTTGACGCTGAGGTGCGAAAGCGTGGGGAGCAAA
+
;:BA=@>@@@0@BBBBBC@BA@DI@D@C>@@CBF=AAACC<BAACC;;;CD@CC@CDD=<;;4;C499>9999;;/9@@1?A@8@?A?<@@?4>098::AA?BC=C?@;::>@@B66:B5599555;<5;:@=8A;666;8<>B@C?AA@:9;==998<<<B6?9=???897;:>AB@E?BB7?8>4:8?A<<79,3333,337<=5;==886@=<<9==:;:;5575258;>>3=:99=<<2::9:::
@N9IO0:01020:06349
TACGTAGGGTGCAAGCGTTAATCGGAATTACTGGGCGTAAAGCGTGCGCAGGCGGTTATGTAAGACAGATGTGAAATCCCCGGGCTACAACCGTGGGAACTGCATTTGTGACTGCATAGCTAGAGTACGGTAGAGGGGGATGGAATTCCGCGTGTAGCAGTGAAATGCGTAGATATGCGGAGGAACACCGATGGCGAAGGCAATCCCCTGGACCTGTACTGACGCTCATGCACGAAAGCGTGGGAGCAAACAG
+
@AAA@AAA9@A@>;A;;:<A?ACC<B5;299995)5=BAC<A;A<;<CA::6;@@B=@>?AC5;;9::;:444<<08???*99(///6616)///6.658////44)4;<<>>><;:::>9::333388289988888'8:=8;9=3:39@@:99?:89@@><=5;==><>>??;?;<;:>>05038828888299;6<233-3333&336<=9=;;:<999////////44888:0444444)444;;2;55
@N9IO0:01037:06344
TACGTAGGACCCAAGCGTTGTCCGGATTTACTGGGTGTAAAGGGAGCGCAGGCGGATTTTCAAGTCGATGGTGAAATCTTGCGGCTCAACCGCAAAACAGCCGTCGATACTGTTAATCTTGAGTGTGGAAGAGAGTGGCGGAATTCATGGTGTAGCAGTGAAATGCGTAGATATCATGAAGAACACCGGTTGCGAAGGCGGCCACTTAGTCCATTACTGACGCTCATGCTCGAAAGCGTGGGGATCAAACAGG
+
BBCCCCC@BAA.:5;@@@;@@B?B?CBD=AB??=5899>>6>@8;;9@@@?=BC@DCDD2BB@BCCCCCCABBBH=BCB79;<8<=?C?D45:944&49995::@BBAAAA@@@C@BBB?AAA???A>A?BBBBBBB?A?=??@?BBBB?BCBBBB???@??8???A@@??@?:::@@@?CC@CBB=A=@5:9==:>:=>=@?BBB?DBAA=@@?BBABBAAACA@;;;@@?@@;@AAABED;BA@AB<BBC@
@N9IO0:01042:06337
TACGTAGGGAGCGAGCGTTGTCCGGATTTACTGGGCGTAAAGGGCGCGTAGGCGGCCTGCTAAGCGTGAAGTGAAATCTCCAGGGCTCAACCCGGAAACTGCTTTGCGAACTGGCTGGCTAGAGGAAGGTAGAGGTGAATGGAATTCCCGGTGTAGCGGTGACATGCATTGATACCGGGAGGAACACCCGTGGCGAAGGCGGTTCACTGGACCTTATCTGACGCTGAGGCGCGAAAGCGTGGGTAGCAAACAGG
+
@@@AA@@A9;;;B@?ABB5<<@4929BC=CCCCH>CB;::.;B;;;;AA;:6:B;B>DBB:94;AB@CI@CCCCB=ABBB49;A9AA@@9@A9@;@>5@AAAAB;@@CC@A:;7:A@=?A@::;<?;>;9;;;;6;BB???;?6:6:A;@=AAAAAAA>ACCAAABBBB@BBBBB@CC<AB@E@CBCB=B@?;@@?<@<@@<A<A@ABB?BB?B?BCBDDDBBB@@;;5;@A;;;0:;@?@B<@?>?@?6?==2
@N9IO0:01048:06332
TACGTAGGGTGCGAGCGTTAATCGGAATTACTGGGCGTAAAGCGTGCGCAGGCGGTTTTTTAAGCCAGATGTGAAATCCCCGGGCTTAACCTGGGAACTGCGTTTGGAACTGAAAGACTGGAGTGTGTCAGAGGGAGGTGGAATTCCACGTGTAGCAGTGAAATGCGTAGAGATGTGGAGGAACACCGATGGCGAAGGCAGCCTCCTGGGATAACGACTGACGCTCATGCACGAA
+
CCBBBCCF@999CCCCCC@C@BB@@A+0*0>>>>8:6;LF>DBC;::A@;;4;A;ABBBC(D@CB?>>666=<BA>ACDD6;;8;?<@.565:B;B?BA@;;9>:@5?5::799//0/67699===BBBBABBE>BB?AB9?9?9;28<88;<=;A@BBAAA;9998>;;??;??CC<@A7>8>??>>>@C8==A;A488:9,331778/<??,333333:333;:222555222
@N9IO0:01049:06329
TACAGAGGGTGCAAGCGTTAATCGGATTTACTGGGCGTAAAGCGTGCGTAGGCGGTTCAGTATGTCGGTCGTGAAATCCCCGGGCTTAACCTGGGAACTGCGGCCGAAACTGCTGGGCTTGAGTGTGGTAGAGGGCGGTGGAATTCCGGGTGTAGCGGTGAAATGCGTAGAGATCCGGAGGAACATCAATGGCGAAGGCAGCCGCCTGGGCCACAACTGACGCTGAGGTACGAAAGCGTGGGGAGCAAACAGG
+
BBB:;9CD>@@??>@@@??B=??B=:996:?@@D>AAABB<AAAABBCBCC>BB?B?BBCCCCCCCB@BBBB@@@=@BDE;CC<A@<@=@?BFF=C@@@@@@=@@CGE>BBA@>=>7?@;99:A@AA<>?>@@A:A@=@@=B>B?A?BB>CCA??BC=??BD<AABBB@AA?@@@<@<@@<@=@AAAB:;;ACCC?A?BA@C@CC?BBC=B>BCC?;;;CBBBB;;;@CBBBBB<BBBCCCD;CBBBC=B<;5
@N9IO0:01049:06344
CACGTAGGCACCAAGCGTTGTCCGGATTTATTGGGCGTAAAGAGCTCGTAGGCGGTTCAGTAAGTCGGTTGTGAAAATTTGGGCTTAACCCAAAGCGTGCGTCCGATACTGCTGTGACTTGAGTTCGGTAGGGGAGTGGGGAATTCCTAGTGTAGCGGTGAAATGCGCAGATATTAGGAGGAACACCGGTGGCGAAGGCGCCACTCTGGGCCGAAACTGACGCTGAGGAGCGAAAGCATGGTAGCAA
+
@B;78@?4733-3-33;;055>7;7<<<3>:399(/////)///555<<B@??A<@=00000)/>==9A76:6>@@0;90;;)557949>)55)55555<:55.55559=99;944;::5:BB>:==9<;>@?*944<<<&3-36;4::;;A:>?AC?BB==573373;78;::/447;<6<487;/7,78887;6;4:7517852259.9*//8/6668883338;6;///--)-85-/(.667==
@N9IO0:01054:06359
TACGTAGGGTGCGAGCGTTAATCGGAATACTGGGCGTAAAGCGTGCGCAGGCGGTTTTGTAAGCCAGACGTGAAATCCCCGGGCTTAACCTGGGAATGGCGTTTGGGACTGCAAGGCTGGAGTATGGCAGAGGGGGCTAGAATTCCTGGTGGTAGCAGTGAAATGCGTAGATATCAGGAGGAATACCGATGGCGAAGGCAGGCCCCTGGGTTAATACTGACGCTCATGCACGAAAGCGTGGGGAGCAAACAGG
+
AACCB@BB<9;:BBB;;;=A?BA@;>-0/>>AA<BAADI?CBAACBBA@@;>?;?DD;BBC@CD@BBCCC?@?@9@?@@6AD=AA?C?F@BBB>B?BC=??BD<A@<@?::4@<@;=:=554=BBEAEBCAAAAA,@BA@@>B>A=A=900*0>>>=?@@;@8@>BBCBBBB@@ACC=AA=A?ADC=BB;<5;;@>A>B;;5:A?3=>>8:5>?CBAABB>999>>>@BB@@AB<B;;;CJJ9BACCB=;;;=
@N9IO0:01017:06366
TACCAGCACCTCGAGTGGTCAGGAGGTTTATTGGGCCTAAAGCATCCGTAGCCGGCTGCTCAAGTTTCCGGTTAAATCCACACGCTTAACGTATGGGCTGCCGGAAATACTGTTCAGCTAGGGAGTGGGAGAGGTAGACGGTACTCGATAGGAAGGGGTAAAATCCTTTGATCTATTGATGACCACCTGTGGCGAAGGCGGTCTACCAGAACACGTTCGACGGTGAGGGATGAAAGCTGGGGGAGCAAAC
+
CBA=AA;;;>BCCCCCC@CDCC=A?<=@89;5;;,;=BDD;:;B@@>=<9:93:3999:@>B8:9:,::?:?;@C=BC?BAB;;;;5;>@A@;;;B;BBBB@D=B@;@@;;;A?BAABACCC=CCBBB?BCBB?CCBBBE@CBA@@@BCBB@C@GDD9A@DE;DC6;;6;B@ABCIEHHCAAA=AA?BDAA5000+0*00)///555:9;7;545:5445;:38:449,949::(3449999$4444;2:
@N9IO0:01017:06371
TACGTAGGGTGCGAGCGTTAATCGGAATACTGGGCGTAAAGCGAGCGCAGGCGGTTCTGCAAGTCAGATGTGAAATCCCCGGGCTCAACCCGTGGGAACTGCGTTTGAAACTACAGAGCTAGAGTATGGGAGAGGGAGGTAGAATTCCACGTGTAGCAGTGAAATGCGTAGAGATGTGGAGGAATACCAATGGCGAAGGCAGCCTCCTGGCCTAATACTGACGCTCATGCTCGAAAGCGTGGGGAGCAAACAGG
+
BBBCCAAA=@@@CCCBAA<A<AB@<A,00>>>>/66;A=4==9;9<@B>?<@C>B8;;A@A;?>5599:=>@AB>BBFE:CB@@>89)//(//::1:3-------(---(-5--------688::@>??:?@@=@700*00//(/(3,399::9@@?999;AA<@??BAABB@@=<?@3998<8=>>19/8<8<8:3::?AAA?AA>A<6<87;55:<883339:::?@8888;=38???@@@2:9989,9<<:
@N9IO0:01019:06377
TACGTAGGGGGCGAGCGTTGTCCGGATTTATTGGGCGTAAAGAGCTCGTAGGCGGTTTGGCAAGTCGGGTGTGAAAATCCGGGCTCAACTCGGAGACGCCACTCGATACTGCTATGACTCGAGTCCGGTAGGGGAGTGCGGAATTCCTGGTGTAGCGGTGAAATGCGCAGATATCAGGAGGAACACCGGTGGCGAAGGCGGCACTCTGGGCCGGAACTGACGCTGAGGAGCGAAAGCGTGGGGAGCGAACAGG
+
BCCDCCCCCC5BBBA@@B?BCCAHABBB>BCBCE>AA??>5>?>@@@?ABC@BB?BB<?=?B9=?@@?89:;A@AA9B@=@C::::@>AABC@CBCBBB?CCCAAABB?:8:??99:89AB;;;A<?<?BACC6@@@@@?9?5;0;9B><=BCCBCC>;:;90;56;AAACCCA@@<49924.4>@;>8::5;>?;@?BC?BEC:;;BA8@5;4;<>@?A@@@A::;?A??DDD<A@@?@@@7@@AAB?<;<5
@N9IO0:01033:06364
TACGGAGGGTGCGAGCGTTGTTCGGAATCACTGGGCGTAAAGCGCGTGTAGGCGGCCTGCTAAGTCTGATGTGAAAGCCGAGGCTCACCCTCGGAAGTGCATTGGAAACTGGCAGACTGGAGTCCCGGGAGAGGAGGGTGGAATTCCTGGTGTAGCGGTGAAATGCGTAGATATCAGGAGGAACACCGGTGGCGAAGGCGGCCCTCTGGACGGTGACTGACGCTGGAGACGCGAAAGCGTGGGGAGCAAACAGG
+
??BC@ABC>ABBBAD@:97;C@BB>A=AA@@@B>6@<B@<5@@@>>BCDCB@B=:=9<CC;;9;;;;BBCBCBAA<;;6:AA=BB@@;>8;;;:C8>?=99;;@<?C9B;;444444586::---(--(----(-//(/61828285::7443;;::5333<,33888888<9935<=>?>??CBB@B?A@?A@@;@;?B3;;.9:==9<@A9::9999>>>=00)0/09:;;<=/555<<>>2>>===6==B:
@N9IO0:01040:06384
TACGTAGGGTGCGAGCGTTAATCGGAATTACTGGGCGTAAAGCGTGCGTAGGCGGTCTCGCAAGCTGGGTGTGAAATCCCCGGGCTCAACCTGGGAATGGCATTCAGGACTGCGAGGCTGGAGTGCGGCAGAGGGAGGTGGAATTCCACGTGTAGCAGTGAAATGCGTAGAGATGTGGAGGAACACCGATGGCGAAGGCAGCCTCCTGGGCCGACACTGACGCTCAAGCACGAAAGCGTGGGGAGCAAACAGG
+
CBAAACCC>@@BFCCBBB<@<@BB?C9::;CFCD?AA@CC=BBBBC@A@?>:>?8?@@@AAA?C@??A<AAABBB<==@@0?@0//;?5:5:BD>B??@<?BC?BBB?BAABBBAA>ACC<??BBBC?B>899A9>@=??:??B?B>?????@@A@@@@:::2:AAAAAAAB@99:B;???B?BA@=>:::;?@A?A;??::39@;?@C<A?AA@@@BBBABACBE@BBCCA@@<???:;;;.;@;;;0;BB?
@N9IO0:01068:05786
TACGTAGGGTGCGAGCGTTAATCGGAATTACTGGGCGTAAAGCGTGCGCAGGCGGTTTGCCAAGCTCGATGTGAAAGCCCCGGGCTTAACCTGGGAACTGCATTGAGGACTGGCAAGCTCGAGTGCGGCAGAGGGGGGTGGAAGTTCCACGTGTAGCAGTGAAATGCGTAGAGATGTGGAGGAACACCGATGGCGAAGGCAGCCCCCTGGGCCGACACTGACGCTCATGCACGAAAGCGTGGGGAGCAAACAGG
+
@@>@>999,;BBBAA:::?B@BCB?B297;AAAD?BA@CE?CBBBB@>>==8996:B;A@<@=@@BBACBBBCCE=BCBB7A@8?@5;6;@CBD?D=@;;;@@?@@@?ACCC?AA8::@@AAB@@@B?A@;;;????&=><@=@@=?3000//;;;;<<<;>>7?B>@@AAAABBBCD?BB=@=:::;:99:3:8=:=8>>??AAB1??B;A:>??9999>:::999:??>A?@@;@BBAABA5:::DB;;;;;
@N9IO0:01076:05806
TACGGAGGGTGCGAGCGTTGTTCGGAATTATTGGGCGTAAAGCGCGTGTAGGCGGTTTTGTAAGTCTGATGTGAAAGCCCCGGGCTCAACCTGGGAAGTGCATTGGATACTGCAAGACTTGAGTACGGGAGAGGGCAGTGGAATTCCCAGTGTAGGAGTGAAATCCGTAGATATTGGGAGGAACACCGGTGGCGAAGGCGGCTGCCTGGACCGATACTGACGCTGAGACGCGAAAGCGTGGGGAGCAAACAGG
+
ABCE@BBC>;:9BCCCBB@BCGED@C@C@CCFGC????AB<B@@@A@@@BB@CB?CCC;@@A@CBCBBAAAADCA8A@@@2D?6BBBC@C@@@@<??CBBACC@C@EBBBBBBB?AAAA=@=BBBAB<3@@98929B;AB8B8=7==6BBBBB??:>:;;;=5:9499999=8:2:<4@?9>9??;8=6:;9BBB@E?BB?>>?;6:?=@@<=7;==;73388;B8858999AA9@>77A;;-;=AD=16662
@N9IO0:01078:05775
TACGGAATGTGCAAACGTTATTCGGAATCACTGGGCTTAAAGAGTCCGTAGGCGGCATGTTAGGTGAGGTGTGAAATCCCCCGGCTCAACCGAGGAATTGCGCTTCAAACCGGCGTGCTTGAGGAAGATAGAGGTGGGCGGAACTGATGGTGGAGCGGTGAAATGCGTTGATATCATCAGGAACACCGGAGGCGAAAGCGGCCCACTGGGTCTTTTCTGACGCTGAGGGACGAAAGCTAGGGGAGCGAACGGG
+
BBBL@E@@@@B@CC>899=?B?BC@E:9:AA@@@6=@5:;0944;@8<AAA=9:6;CCBB@BA=@?@>:=?@99:0<:;;;*<=AB@B@D?AAC@D@D?@B@AD?CDF=@>?955:9;@;??A?B=AAAAAAC=AAC>BB?D?BBBCBC?@@>@@BFAFDCD=;;<CC?CCBABCCAABC>B>BBB?B?;;5;;;;0;A@:??9??AAA9@????2<????AAAAAAC<???@@9@A???EG:BB?@?>AAC=
@N9IO0:01082:05783
GACAGAGGGTGCGAGCGTTGTTCGGAATTACTGGGCGTAAAGGGCGCGTAGGCGGTCTGTTAAGTTCGGTGTGAAAGCCCTCGGCTCAACCGAGGAAGTGCGCCGGATACTGACAGACTTGAGTACCGGAGAGGAGGGTGGAATTCCTGGTGTAGCGGTGAAATGCGTAGATATCAGGAGGAACACCGGTGGCGAAGGCGGCCCTCTGGACGAGTACTGACGCTGGAGGCGCGAAAAGCGTGGGGATCAAACAGG
+
CCC@A@BB<@A>>>>=9;5;B4::<>5:7=A?@A::::AB>BE>CBBCA?@??>:@??=?695;B=@@>AAA;9:5:@B=@@A@CCCC>A5;;;5;5<@@@AB>B@BBBB;;;@AACEC@CC;;;@<A<@@?@5;;;/;B4;6;>A?A@<@>000==9<=AB<999??>@AA?/00/)//(/(///363883///(/499(//(377=5:@=BBBBBBB:999/-)-72--/////&5==<<<:39=@@@<@AA<
@N9IO0:01093:05801
TACGAAGGGGGCAAGCGTTGTTCGGAATTACTGGGCGTAAAGGGCGCGTAGGCGGCTTACCAAGTCAGGCGTGAAATTCCCGGGCTCAACCTGGGGGCTGGCGCTTGATACTGGTGAGCTTGAATGCGGGAGAGGATAGTGGAATTCCCAGTGTAGAGGTGAAATTCGTAGATATTGGGAAGAACACCGGTGGCGAAGGCGGCTATCTGGCCCGTGATTGACGCTGAGGCGCGAAAGCGTGGGGAGCAAAACAGG
+
AA@@@4:;:;*;C=@ADC?BA@DD@C@C@AAADD>D;;;E=BB=BBDBBBA?;:6;A:@=<A;??@??99:9?AA9@=A@9@A5:8?><A<>;;::,:00)0/0=5;8?B@AA?BB>@?C?BE?AAACC:@A@@=@AAABB>B=@;@@8?>==?>>>@=;;;B9?:?>;;;>=?A=BB;B=A@::;;:=<>>9=97/5-5949<>9778599-//66639687::=>@=AAABBB9A????DD6@@<<<;2///7
@N9IO0:01101:05764
TACGGAGGGGGCTAGCGTTGTTCGGAATTACTGGGCGTAAAGCGCGCGTAGGCGGCTTTGCAAGTTAGAGGTGAAAGCCCGGAGCTTAACTCCGGAACTGCCTTTAAAACTGCATCGCTAGAATCGTGGAGAGGTGAGTGGAATTCCGAGTGTAGAGGTGAAATTCGTAGATATTCGGAAAGAACACCAGTGGCGAAGGCGAACTCACTGGACACGTATTGACGCTGAGGTGCGAAAGCGTGGGGAGCAAACAGG
+
CB?;455555$5:;<;@@@CC9CCAF@B;>>;:9,55555)5555955599344.444)497255(---70-/3;(333(353333-4.4886<.4.44447;;)444&5555@@=:999:;4:::;B@@@;;6:???@A=A:=8>4:9?<9;00//)////(3-344444444.44.33(4838::6;;44.4/92727//)/:966::4///97//69>=;<<<<<@:=;;455)5555<@@0<;554)4998
@N9IO0:01110:05763
TACGGGAGGTGCAAGCGTTGTTCGGAGTGACTGGGCGTAAAGCGCACGTAGGTGGGCTTGTAAGTCGGACGTGAAATCCCTGGGCTTAACCTGGGAACTGCATCCGAAACTACAAGTCTTGAATGCTTCAGAGGTTGGTAGAATTCCAGGTGTAGGAGTGAAATCCGTAGATATCTGGAGGAATACCGGAGGCGAAGGCGGCCAACTGGGAATGCATTGACACTGAGGTGCGAAAGCGTGGGGAGCAAACAGG
+
A@>@>:@B=@@AB?BBCC@CBACC???>B??@CD:@@@@@;@@@@B:9:@A=A@C=AA?ACC?ABBEACAABCBD8999,;A@8AB;<9>;>@@9A0/0==9@D@CDD?FAAAG@BBBC?A@@BB@??@BBBD?C@C@C@@@<@<A<BB?CCCBB@CAACCD>BB8;;AAAAD@@@A>@A7;7;CC@C=;;7;AA=A?BB>B8;8;DDD=C@BCABA@CBCBEBB;;9;BBDCG:;9?9;;;.;=>==3>?:7
@N9IO0:01111:05790
TACGAAGGGGGCTAGCGTTGTTCGGAGTTACTGGGCGTAAAGGGCGCGTAGGCGGCCTGCCAAGTCTGGTGTGAAATCCCTGGGCTTAACCCGGGAATGGCACCAGGGACTGGTAGGCTTGAGGACGGGAGAGGATGGTGGAATTCCCAGTGTAGAGGTGAAATTCGTAGATATTGGGAAGAACACCGGTGGCGAAGGCGGCCATCTGGTCCGTTTCTGACGCTGAGGCGCGAAAGCGTGGGGAGCAAACAGG
+
BACCC@CCCC1CCBBBCC@CC@CF@BBA>ABBBC=BBBCC>BB>BFCCBA@:992:=ABB=A=ABCCD?CD@A@E=A@D=BAD>BB>A=@A9?@9@=A@?;;;?BBB=BAAB?ABB?BB????@???D799BB=??A@CD@B>B?BD=BA@@@@:::?CBAB<A=???@A@AAA=AD;?<?@=A@@=?=::6;AC@B@CB@B?BBCCCACF?BBC=@@CCCBBB???;@AAAAA<AACCCCC9@@@AD=A@A@
@N9IO0:01068:05834
TACGAAGGGGGCTAGCGTTGTTCGGAATTACTGGGCGTAAAGGGCGCGTAGGCGGCCCGTTTAGTCAGACGTGAAAGCCCCGGGCTCAACCTGGGAATAGCGTTTGATACTGGCGGGCTTGAGGACCGGAGAGGATAGTGGAATTCCCAGTGTAGAGGTGAAATTCGTAGATATTGGGAAGAACACCAGTGGCGAAGGCGGCTATCTGGACGGTTACTGACGCTGAGGCGCGAAAGCGTGGGGAGCAAACAGG
+
AAA;;5;@B@0@B96;AA=AC=AC@B=A?ACCCC>AABBF>CC>CCBBAAB>;<9;J?CBD=AAAACAAAB@BGE0<;;;.;?8=>>@5:69AA8@;::9;BBB=;;;BAA@=;;;/;?<::;@BA=?<?AAA?AAAAAA?A?A?CD<;::BB@@;;6;A@@;A?::9A@@AA@=AB0:69?<BAB=@;;<<@><8<:00*0===@;949=@4945?@AB@:;9@BB>CBC;;;8;BBCBIG;AACCB=BBD>
@N9IO0:01076:05846
TACGGAGGGCGCAAGCGTTGTTCGGAATACTGGGCGTAAAGCGCGTGTAGGCGGCCAGGTAAGTCGGGTGTGAAATCCCGGGGGCCCAACCCCGGAACTGCACCCCGGATCACCTGCCCGGCTGGAGTCCCGGAGAGGATGGCCGGAATTTCCCGGTGTAGAGGTGAAATTCGTAGATATCGGAAGGAACACCAGTGGCGAAGGCGGCCATCTGGACGGTGACGTGACGCTGAGACGCGAAAAGCGTGGGGAGCAAACA
+
CC@@<@AA;@@@B?BBBC@BDABA>B-00=@==+;:;=A8BCBBBBBBB@;@@294;;5;A=966C>;A?@@BB9900,0000$/91>1:6:&/)/)//98----&-(-----(/45?7=:=;:487337.71798827=>+0*049388(33(3178;;???9<=>>5=9<;333888;;;)0+/)/06683999<17;;17878,36;888:6;9:49993779=<89877775552377&7886666+66798.86
@N9IO0:01076:05850
GACGGACCACACGAACGTTATTCGGAATTACTGGGCTTAAAGGGTGCGTAGGCGGTGCGGAAAGTTGGGTGTGAAAGCCCTCGGCTCAACCGAGGAATTGCGCCCAAAACTACCGTGCTCGAGGGAGATAGAGGTGAGCGGAACTTAGGGTGGAGCGGTGAAATGCGTTGATATCCTAAGGAACACCGGTGGCGAAAGCGGCTCACTGGATCTCTTCTGACGCTGAGGCACGAAAGCTAGGGTAGCGAACGGG
+
ABBE@BB@CCFBBB@ABA?@B?AA?A@DACCCCD>B@499.;E;AAADCA@;?@;@@9928=8<=8=<9?@BBBE<@@C>BBB?BBCC?B?A@?;?@C<@;:;909;<.<<@C?B:9:9999993?A@BCCDD@@@@;:A>B=@@?BBB>CC=@@@@=@A@@9@?CCLACCCBCC@CC@C;;;;CC@E@BA>@;;;0;??9@BBAABB?AAACBB?BB?@?A@AA??=?C?AAG?BABACJ?BBBAA@@BBC=
@N9IO0:01079:05817
TACGGAGGGTGCGAGCGTTGTCCGGAATCACTGGGCGTAAAGGGCGCGTAGGTGGCGCGAGTAGTCAACGGTGAAAGCCCGGGGCTCAACCCCGGGTCGGCCGTCGATACTCTCGTGCTTGAGCACTGTAGAGGCAGGTGGAATTCCGGGTGTAGCGGTGGAATGCGTAGAGATCCGGAAGAACACCGGTGGCGAAGGCGGCCTGCTGGGCAGTAGCTGACACTGAGGCGCGACAGCGTGGGGAGCAAACAGG
+
@@CC=BAB:BBBBBBAAA=ACC@D@D?CBBBDDD?A@@BB>BE>BB@@@BB@AB?B@A?BBB>>>>?=@@;@@@B>BBA:?>>4?@CC>ABB9AB=BAB?B589A@@@BAA??<>798?:>>??AB>@@=:::=>><;@>:>9>9>:>B7@@@BBBB>BB>B?BBA@@?AB@AB@>C<@<AB?BBB?B?@@;?@A:?=@@<@9::=>?>3:;;;;;;;;;@BC@@9839A@@AA>?>@@@AA5?;?=D:?>>:
@N9IO0:01089:05813
TACAGAGGGTGCTAGCGTTAATCGGATTTACTGGGCGTAAAGCGTGTGTAGGCGGTTTGTTAAGTCGGATGTGAAAGCCCTGGGCTCAACCTAGGAATCGCATTCGATACTGGCAGGCTAGAGTACGGTAGAGGGTGGCGGAATTCCGGGTGTAGCGGTGAAATGCGTAGATATCCGGAGGAACACCGATGGCGAAGGCAACCACCTGGGCCTGTACTGACGCTGAGACACGAAAGCGTGGGGAGCAAACAGG
+
;;;@B@@@;@B=@??99:=?;=?B9;;:0;@99959@@@@9@@@@AA@@@C<AA:>=5>>;@=BBBC@CBBBCCF>BBB=BCC<A@BB?B@CBB?B?AACBA@>@B??A@@@=@@@?BBBBBBBBCC?BBB>>>7?A9>>=@<?=?@CD>BAABBCC@DBAA<AACDCBCBA;;;<@<@B?B?AAA?BBAA?ABBAG@CC@CAGE@BBE>C=@@BBBBCCCBBCCBBBBAC;;;0;AA@@BB9;;@DE?BAA@
@N9IO0:01092:05818
TACGAAGGGGGCTAGCGTTGTTCGGAATTACTGGGCGTAAAGCGCACGTAGGCGGATTTGTAAGTCAGGGGTGAAATCCCGGGGCTCAACCTCGGAACTGCCTTTGATACTGCAAGTCTCGAGTCCGGAAGAGGTGAGTGGAATTCCTAGTGTAGAGGTGAAATTCGTAGATATTAGGAAGAACACCAGTGGCGAAGGCGGCTCACTGGTCCGGTACTGACGCTGAGGTGCGAAAGCGTGGGGAGCAAACAGG
+
BAB@>9===>0@CCCCCC@CCAB@=@;?;A@ABJ?BBACF>C@@@@AAAAA?ACABBB>BCC?BBBBBBB9BBBB=AAA<AAA7@000:@;@;:::=A899<@@;???@A??@C@CCBCA@???>;?494:>=9?@?@??;?;>;>9898:7;A::;:;;:D:A8;:767698<47818:>A5;;=8;8884:<=7<8=>5::;;;7717B=B?BAAABABBBBAAA@BAA;::.;ACCCII:CBBBI=AAA@
@N9IO0:01099:05847
TACGAAGGGGGCTAGCGTTGTTCGGAATTACTGGGCGTAAAGCGCACGTAGGCGGACATTTAAGTCAGGGGTGAAATCCCAGAGCTCAACTCTGGAACTGCCTTTGATACTGGGTGTCTTGAGTATGGAAGAGGTGAGTGGAATTCCGAGTGTAGAGGTGAAATTCGTAGATATTCGGAGGAACACCAGTGGCGAAGGCGGCTCACTGGTCCATTACTGACGCTGAGGTGCGAAAGCGTGGGGAGCAAAC
+
CBBCB?BBBB5BHGECCC@CC@CC@C7;:;BBBD=BBBCC>CCCC@AAADF@CDACDCCC896:@@BBCC:BBBB<@@D=CCCCBCBB?AB@::6:6::AA?AC59988478=4433:94999=9:94:6?@@=@AAA??<??C=B>??AAB>>>;;5;=@@;A????B???BF?CB?AA5959@>;?99:9>:919;9918<78565.5;:?A9=<<:7///<::=:>C;<<=///=;9:;-/8;=>19
@N9IO0:01102:05820
TACGAAGGGTGCAAACGTTGCTCGGAATTATTGGGCGTAAAGCGCACGTAGGCGGCTTAGCAAGTCGGAAGTGAAATCCCTCGGCTCAACCAAGGAAGTGCTTTCGAAACTGCTGAGCTTGAGTACTTAAGAGGATCGCGGAATTCCCGGTGTAGAGGTGAAATTCGTAGATATCGGGAGGAACACCAGTGGCGAAGGCGGCGATCTGGGAAGATACTGACGCTGAGGTGCGAAAGCGTGGGGAGCAAACAGG
+
A@B;:6;E<BCCGJ?ABB@CCCBB?B@C@BCAHE?DBBBB:@?@@BBDBBB?A@=@B?AAAD>AABB@C@BBBDD>CCC<B::8:BBB>B>B>B?B?BAAADE?CBCD?BBBBCCBBA@<?:::@AC<@<@@@<@@AA@@?@@C@DD=B?AA@???><?@@@<B?BDBBBCAAAAAA;@A>B>BBB=@@@B>ABD@D@;;7;;;;@@AC=C@BBBB@@@BCCCCBBC?;;;CJG>BCCCDII;@ABBE=@@B@
@N9IO0:01109:05815
TACGAAGGGTGCAAGCGTTACTCGAATTACTGGGCGTAAAGCGTGCGTAGGCGGTTCGTTAAGTCTGCCGTGAAAGCCCCGGGCTCAACCTGGGAATTGCGGTGGATACTGGCGGGCTAGAGTACGGTAGAGGGTGGTGGAATTCCCGGTGTAGCAGTGAAATGGCGTAGAGATCGGGAGGAACATCTGTGGCGAAGGCGGCCACCTGGACCAGTACTGACGCTGAGGCACGAAAGCGTGGG
+
@A@;:4;A9AC;;5;000+00000/)304:::=7:::@@9@BAAAAAB;:6:@;@=AAB?B?CBBB9:9;@CCD;:;EE:AB>BCCC?B=AAA<@@D69:C;@@;@@??@=8;?:8;=:93;>=9:7<AAAB@::B6??<<8>4::3:6:A@<BA@A78/:1/0*/.999?@;;;>>3;:3?3?>@@@@??<??@<@=AD5;19506626;4977;85225566...388...7)5257777
@N9IO0:01110:05818
TACGGAGGGTGCAAGCGTTGTTCGGAATTATTGGGCGTAAAGCGCGTGTAGGCGGTTTGTTAAGTCTGGTGTGAAAGCCCTGGGCTCAACCTGGGAAGTGCATTGGATACTGGCAAACTTGAGTACGGGAGAGGATAGTGGAATTTCGAGTGTAGGGGTGAAATCCGTAGATATTCGAAGGAACACCGGTGGCGAAGGCGGCTATCTGGACCGATACTGACGCTGAGACGCGAAAAGCGTGGGGAGCAAACAGG
+
BBBF@CCC>@AAE@CABA@BB?BB@C?B?BB>@A=>?>CD798CBA@AABB@BB@BD<CB?B?BCCDD>AABCCF=AAC>BBC=BBCCAD@EDE>G;:9@@AB?C;::CBBA?AA@<@C?BBBBDEDD=BAAA<@@B@@@=@6::6:@BBBCCBBBB7A@@@:@A>ABBBCCBB?CCC@C@C?AAA@C>AA@DDC@CABDAAAABCDC@BB@CBBBAAACCCCCBBBA@@A<;;;*;>>??@@6???;?7<<<;
@N9IO0:01066:05898
TACAGAGGGTGCGAGCGTTAATCGGAATTACTGGGCGTAAAGCGCACGTAGGTGGCTTTGCAAGTCGATTGTGAAATCCCCGGGCTTAAACCTGGGAACTGCAGTCGAGACTGCTTTGCTTGAGTATGGGAGAGGGAGGTGGAATTTCCGGTGTAGCGGTGAAATGCGTAGATATCGGAAGGAACATCAGTGGCGAAGGCGACCTCCTGGACCAATACTGACACTCAAGTGCGAAAAGCGTGGGGAGCAAACAGG
+
BCCBCBCG?BCBB??>?@5:6;BA?B9;6;A?=?9??@@A7:;AAA@@@@@<;;5;@A<A@B?@@ABCC@CCDCC>BBBA9BB/9:2:9)56555)5499445<<@@<AA@BA???9?@@=ABBBBBBC>BBBAA;9:79A@D>AA;@493:DBBBBE@F??@<?BB@BBA@@<8885@=@?B@BBAAAAAA?BAC?B9::BB>BB@BB?AA<?<?@@A@???AA;>9<>>=7777&37778==188BAA39872
@N9IO0:01105:05886
TACAGAGGGTGCTAGCGTTAATCGGATTTACTGGGCGTAAAGCGTGTGTAGGCGGTTCGTTAAGTCGGATGTGAAAGCCCTGGGCTCAACCTAGGAATTGCATTCGATACTGGCGAGCTAGAGTACGGTAGAGGGCGGCGGAATTCCGGGTGTAGCGGTGAAATGCGTAGATATCCGGAGGAACACCGATGGCGAAGGCAACCGCCTGGGCCTGTACTGACGCTGAGACACGAAAGCGTGGGGAGCAAACAGG
+
BBBBCCCC?BBABBBBBB>B<?=?4:::6:AACC?AAABB9?@C?@@AA@@?BC@C?CCD?C@BBBC999DCCCC6<:905;5)59BC9C<DDC?B@C@CB<C<>C=BCBBB>BB?@?B<<===DCC>AABBBC>BB;>><@=>=@=AB>CBEDC::;9BED?CCABBAAAAA@>8@7@=5;5;;;5<<<>9>CE>C@BC@CABB?BAA<A>AABBBBBBCCCBBBCABBBBBB<@ABBBCD;@@DDC=BDD?
@N9IO0:01106:05890
TACAGAGGGTGCGAGCGTTAATCGGATTTACTGGGCGTAAAGCGTGTGTAGGTGGTTGTTCAAGTCGGTTGTGAAATCCCCGGGCTTAACCTGGGAACTGCTTCCGAGACTGAGCGACTAGAGTACGGTAGAGGGCGGTGGAATTTCCGGTGTAGCGGTGAAATGCGTAGATATCGGAAGGAACACCAATGGCGAAGGCAGCCGCCTGGGCCTGTACTGACACTGAGACACGAAAGCGTGGGGATCAAACAGG
+
BC@@@BDG>AA?B??>@A?B?CAA=@@?;???AA=???@?5????@@BBBBAAA?B=?@?BC@CCCC@C>AABBB8B@@A7@B;AAAC@C@CCC=C>A;;;D?C@CDBBBCBBB@@@BBCCBBBCBB?BCBBBC<@@?@@>@@CF>C@C@CCCBBBA>ABCB>BBBB@@@@??>>?;?<?;@<@@@<A=AA?BBB>B>BBBB=@@;:;;/;=ABBBBCBCAA@@@@BBCCDCGG>BBBBBCC;BCACC>@@@>
@N9IO0:01064:05924
TACGTAGGGTGCGAGCGTTAATCGGAATTACTGGGCGTAAAGCGTGCGCAGGCGGCGCCGCAAGTCGAGTGTGAAATCCCCGAGTTAACTTGGGAATTGCGCTCGAAACTACGGTGCTGGAGTGTGGCAGAGGGAGGTGGAATTCCACGTGTAGCGGTGAAATGCGTAGAGATGTGGAGGAACACCGATGGCGAAGGCAGCCTCCTGGGCCAACACTGACGCTCATGCACGAAAGCGTGGGGAGCAAACAGG
+
CCCCCCCC>AAABBAAAA?C;::C?C;A?ABBBC?AAACE>BCCBBAA@;;5;;5;@@???>:=988>?ABBCBB=BBCC6:007)/)/:277386<5::;:??CCC7AAA@@<@@A8;6;AAAAC;@@@;;;0;;5:?;A:@:@5;::88=@??A@@?@C<;9:>?<888444<=6<<7;65557<<9:4:@@;?59444.443444)4.47445995448844444:456>5=<=4444&4;@AE>AAB6
@N9IO0:01066:05944
TACGAAGGGGGCTAGCGTTGCTCGGAATCACTGGGCGTAAAGGGTGCGTAGGCGGGTCTTTAAGTCAGGGGTGAAATCCTGGAGCTCAACTCCAGAACTGCCTTTGATACTGAGGATCTTGAGTCCGGGAGAGGTGAGTGGAACTGCGAGTGTAGAGGTGAAATTCGTAGATATTCGCAAGAACACCAGTGGCGAAGGCGGCTCACTGGCCCGGTACTGACGCTGAGGCACGAAAGCGTGGGGAGCAAACAGG
+
ABC@@<@BBB1BBAAAAAAFDBBB@B@BBBAAA@<ACBBB<BB<??@BC??=@DE>@@@C=C@FC::;CC;AAAC<AA?AA?B???CD@BBC?AAB@CB@@>AD<AA>=>???B=AA>>9????A>AA;A>??=>A=<=@<?;?>;>@@@AAAA=??=AAAA9@8<<====>>>8==>B?BB?BBC?@AAAAFDD@C@;;7;ABAA;;7;@8@?@B@BBCBBBBAAA=???;;;/;A@?@@@6@@@BC=AAC?
@N9IO0:01071:05952
GACAGAGGGTGCAAACGTTGTTCGGAATCACTGGGCGTAAAGCGCGTGTAGGTGGCTTGGCAAGTCGGGCGTGAAATCCCGGGGCTCAACCCCGGAAGTGCACTCGATACTGCCTCGCTAGAGTCCTGGAGAGGAAGGTGGAATACTTGGTGTAGAGGTGAAATTCGTAGATATCAAGTAGAACACCGGTGGCGAAGGCGGCCTTCTGGACAGTGACTGACGCTGAGACGCGAAAGCGTGGGGAGCAAACAGG
+
ABDCCCDD=BCAAA:ABB=???AA=A=??BBCCE>@@:::.;@@AAB@@@B>@A?ABADBJE?BBBCHIBBBCCD>CCC=CCC;CCBC?CDD9D@C>@@BABBBAC@@@AA@A?AAA@??????C@CB?BABB?C?A>AC?D@BBAA=A?BAAABBC>@@;<1718AA?@;;888A=@@?>>;>??:?;7818>=9=968187=8===:?==;;;>=B>>>:;;;888>?B???9>>?@?ED5>>@@?6::96
@N9IO0:01071:05955
TACAGAGGTGGCAAGCGTTGTTCGGAATTACTGGGCGTAAAGGGCGCGTAGGCGCCTTGTAAGTCTCGTGTGAAAGCCCTCGGCTTAACTGAGGATCTGCACGGGATACTGTAGGGCTCGAGTTCGGGAGAGGAAAGCGGAATTCCGGGTGTAGCGGTGGAAATGCGTAGATATCCGGAGGAACACCAGTGGCGAAGGCGGCTTTCTGGACCGACACTGACGCTGAGGCGACGAAAGCTAGGGGAGCAAAGCGGG
+
BCCCDBB=:948?;>=?@=AA?BB?B?C?ABBBA9?A:::6;B;AABBB;:4:?@;@=@BB@DCBBB@@@@9990;;A8BCC?BB7<500=00)09:@>@@AAA;@@A@;;9=>>5=99=9;;29@@=BBCDAD=3///)/)/)-068(------60--(/7.7::;95999;;?8?;;:4:=@@A?B:99?BCA;@;9:188808::7;:48443377333333336;988333(3778888&/////(/8888
@N9IO0:01083:05933
TACGGAGGGCACTAGCGTTGTTCGGAATTACTGGGCGTAAAGCGCACGTAGGCGGATTTGTTAGGTCAGGGGTGAAATCCCGAGGCTCAACCTCGGAACTGCCTTTGATACTGCAAATCTCGAGTCCGGAAGAGGTGAGTGGAATTCCTAGTGTAGAGGTGAAATTCGTAGATATTAGGAAGAACACCAGTGGCGAAGGCGACTCACTGGTCCGGTACTGACGCTGAGGTGCGAAAGCGTGGGGAGCAAACAGG
+
@8..*...*.--5:5555.5515/59(-(-----(/799<4;9;::@>>>>*0/2/--(//)//)//////+5;<>7>>>7<<<788?@=A=7747;6====/77)9<?@>ABBBB<AABBB@ABIGM@D?B@@=@BAABEAFAE@B@CBCCCCFCCC@;;;B8A?ABACBBBDD?CD@B@BCACCB?A@??=@AA<@=@@AABBAA??<??=@?CA997?888=;;;9=;;8?>7<<<7888(7;=>?9?>>9
@N9IO0:01097:05958
TACGTAGGGGGCGAGCGTTGTCCGGATTTATTGGGCGTAAAGAGCTCGTAGGCGGTTTGGCAAGTCGGGTGTGAAAATCCGGGCTCAACTCGGAGACGCCACTCGATACTGCCATGACTCGAGTCCGGTAGGGGAGTGCGGAATTCCTGGTGTAGCGGTGAAATGCGCAGATATCAGGAGGAACACCGGTGGCGAAGGCGGCACTCTGGGCCGGAACTGACGCTGAGGAGCGAAAGCGTGGGGAGCGAACAGG
+
@@CCBBBDDF5BBB@@?A;BCC@C@CCC>CCBFJ=AA999.;@@@@@BABB?AA?AC?C?BB>@BBBD;?@?:;:;.9>:@C8@@55.5:994;<<::@>9::A9:9<@>:;4:;9;@@B@;9;C?C?CBCCC9BBCBBD@C@D@D@CC?AABBBCA>A;::-:?>>>@>>@>=??@<@B=B?BAA?A@CC?B;:6:9?@=@;;:?;;:.;4;4;;??@@@@@CAAA?;<<HEI>C;;;;;;-;@;::=@@A;
@N9IO0:01104:05942
TACGGGGGGGGCAAGCGTTGTTCGGAATTACTGGGCGTAAAGGGCGCGTAGGCGGTTGGATAAGTCAGCTGTGAAAACCACGGGCTTAACTCGTGGCCTGCAGTTGAAACTGTCTGGCTTGAGTGTGGGAGAGGAGAGTGGAATTCCTGGTGTAGCGGTGAAATGCGTAGATATCAGGAGGAACACCGGTGGCGAAGGCGGCTCTCTGGACCACAACTGACGCTGAGGCGCGAAAGCTAGGGGAGCAAACAGG
+
ABABBBBBBB"BC?BBGGACCA@@=@?C@CCCDD>CBCBF>AA>ACCCCCD@@@>??A>ABB=@?A@@CCCC?@@@8@>AABB>BB@C@CBBBBA=A?>??BAC8B==5@BBCCBB?BB:B@CBBBCD>BBCCABBBCCC?C@C?B>@@?BAAAABB@BBDD>???CABBBBC>??A:9919/837<A?>A=>9929888/9???BB@<CD@CAA=@@@@@@A??>>8=>>AAA8??9::DD6????@8>?><
@N9IO0:01105:05919
TACCAGCACCTCGAGTGGTCAGGAGGTTTATTGGGCCTAAAGCATCCGTAGCCGGCTATGCAAGTCTCCGGTTAAATCCAGCTGCTCAACAGATGGGCTGCCGGAGATACTACACAGCTAGGGAGCGGGAGAGGTAGACGGTATTCGGTGGGTAGGGGTAAAATCCTCTGATCCATTGAGGACCACCAGTGGCGAAGGCGGTCTACCAGAACGCGTTCGACGGTGAGGGATGAAAGCTGGGGGAGCAAACCGG
+
CD?===000<AAACCBB@CC@B?9969G9@@>AB=B?AAA>BFBAA=??9::=@=@CCAAA@=@@@@@4:4;=AD>DC@CCB::;CBB?;:;@@@@:@>A?4:4:AA@CBBBDCBA@AA;::.;;;@A9ABAA?BBBBBA?A@?;9939><8?=@>>29988*8?;979AA?@9?=99:99?B@DF@D8759=::3726835557<055=8<<@@@5666<>9<;;@@6@AA@E9@999999(9@=9>4?<B@
@N9IO0:01106:05935
TACGAAGGGTGCAAGCGTTAATCGGAATTACTGGGCGTAAAGCGCGCGTAGGTGGTTCAGCAAGTTGGAGGTGAAATCCCCGGGCTCAACCTGGGAACTGCCTCCAAAACTACTGAGCTAGAGTACGGTAGAGGGTGGTGGAATTTCCTGTGTAGCGGTGAAATGCGTAGATATAGGAAGGAACACCAGTGGCGAAGGCGACCACCTGGACTGATACTGACACTGGAGGTGCGAAAAGCCGTGGGGAGCAAACAGG
+
CC@@?:>B6A@AA?BBBBBD?BBB<<2839?:;;0;>??=,94>::::<@@59;6;=?;;:B?BC?A7;;5;@AB;;;<;.0@688..+.*.-.(-08:;9633-388+8<<<:::8>9::BBBA@@;;<;;?A9@@;;;44.49(4.44::<==>=9<544(3:=@9;;BA@;;;=@9@<@=ABC5;;>@;994.4.4::::4929?:;>900/0//////54939:65555///&//)/////&/<<=@6;;<:
@N9IO0:01113:05934
AACCAGCACCTCGAGTGGTCAGGAGGTTTATTGGGCCTAAAGCATCCGTAGCCGGTTGCATAAGTTTTCGGTTAAATCTATGCGCTCAACGTATAGGCCGCCGAAAATACTGTGCAGCTAGGGAGTGGGAGAGGTACACGGTACTCAATAGGAAGGGGTAAAATCCTTTGATCTATTGATGACCACCTGTGGCGAAGGCGGTGTACCAGAACACGTTCGACGGTGAGGGATGAAAGCTGGGGGAGCAAACCGG
+
@7@;00000;B@BAABFAGDCD@CC@CB>CC?BB=B?@@A6;<ABC>AABCB>A<=-0000>:0000+7=5>;A?8@A??=@B??@BB?BAABB:989?BB@CCCC89:;AAAAA@@CCBBB:??999.9@>@<@@@AAA?BBFABA?CCC?B?@@@2:999-9A>BA:?ABB@CC@BBBBBB?AA>ACAA?BBB>A@;<5;;;@@?BBC@A::;:6:A@AA@CC<<<6<@AAB9??;;;;;)9>>??5?9?;
@N9IO0:01066:05985
TACGGAGGGGGCTAGCGTTATTCGGAATTATTGGGCGTAAAGGGCGCGTAGGCGGCCCGGTAAGTCAAAGGTGAAATCCCTCGGCTCAACTGAGGAACTGCCTTTGAAACTGCCGGGCTTGAGGCCGGGAGGGGGTAGCGGAATTCCCAGTGTAGCGGTGAAATGCGTAGATATTGGGAGGAACACCGGTGGCGAAGGCGGCTACCTGGACCGGTTCTGACGCTGATGCGCGAAAGCGTGGGTAGCAAACAGG
+
BBBB<A@@@@1@B@BABC?BDDAA?AAFACC@DF?DA??@:?D>BCCCB@>:00+00+0:A@<@@;:;5<>ABBB=BCB=BBB@BBBA?BBBBCAC@CBBB@CJ>BCF>CAAA>BB<BC?B;;9:@CC>BBBBB2BBBBB@C@B?BD=ABBBBBCBA=@?@?:?B?@@BBBAAA?AA<@A=A999A=A:9939=<9>9>A>999B???;?A=A?B>AAAAAAA??@?;;;@@@@9>?=888)677;87./..4
@N9IO0:01071:05990
GACAGAGGTGGCAAGCGTTGTTCGGAGTTACTGGGCGTAAAGCGCACGTAGGCGGCTGGATAAGTCCTGTGTGAAATCCCCCCCGCTCAACGGGGGAACGGCATGGGGATACTATCCGGCTAGAGGGTTGGAGAGGAGAGTGGAATTCCCGGTGTAGCGGTGAAATGCGTAGAGATCGGGAGGAACACCTGTGGCGAAGGCGGCTCTCTGGACAACCCCTGACGCTCAAGTACGAAAGCGTGGGGAGCAAACAGG
+
AABCCCCBBB@A@9<=<=8@@>AB>@@@8<<BBB<BBABA:@@BBCCBA@A;9949;;4;;;5;;E<@AAA@@CD9;;;;;;;#;4948844444$48883844978&3???887A5:6:?CBBBA9>3:39@??;?????@?B>A>AA<A?CB?>>CE@AA@B:??<@@>=>@887@B7??AD?C@@;?:9:8=@?;@=:;4:AA<::;4;;;4:??3?A@@999?D<?@AA@AB;@>?AABB:;::CC:??>:
@N9IO0:01075:05965
TACAGAGGGTGCGAGCGTTGTCCGGAATCACTGGGCGTAAAGGGCGTGTAGGCGGCTTGGTAAGCCGCGTGTGAAAGCCCGGGGCTCAACCCCGGAACGGCACGCGGGACTGTCAGGCTCGAGACTGGTAGAGGCGAGTGGAATTCCTGGTGTAGCGGTGGAATGCGTAGAGATCAGGAAGAACACCGGTGGCGAAGGCGGCTCGCTGGGCCAGTTCTGACGGCTGGAGGCGACGGAAAGCGTCGGGGAGCAAACAG
+
CCCCCECC<:;9<=<@;;6;BB>B@C@BA@A:99/9??@B;@@;@@@?AABACC@CC>@<@B7;;7::ACB9::C;>?A9@>>0>99;9>>>3>9@:>@=>==?9:9,9@@;0000+0000>>@BBC7;;C;;4;BBBBC?B?B9;7;D=;;99:BB9@@;@;;;59@????94499.4.4:55557<7<@7;;=.4.4424===>==@6A;==9.557///)/::3:<5/////)/7.767/////&/:999.955
@N9IO0:01079:05965
TACGTAGGGTCCAAGCGTTATCCGGAATTACTGGGCGTAAAGAGTTGCGTAGGTGGTTTATTAAGCAAATAGTGAAAGCGTGGGGCTCAACCTCATAAACATTATTTGAACTGGTAGACTTGAGAGCGAGAGAGGTAGATGGAATTTCTAGTGTAGGAGTGAAATCCGTAGATATTAGAAGGAACACCGATGGCGTAGGCAGTCTACTGGCTCGTTTCTGACACTAAGGCACGAAAGCGTGGGGAGCAAACGGG
+
@BBBAAAC=CF8:6:@@@>@@@@C@C>B@CBBBH>@AAEC>BBBC>ABDBBB@BB?BB=AA>A799CD>CBBBCCD>CBC@A@@6???A=@=ABBBBC>CCD????8==9=::39:9999<?AA@ABABBAABB>AABBBA<@:??8=?@==>AAD=A<==AA:@@8;;@<==>A:>;;6;:?:>>>:>;;;<>>??A9????@==>??;==:;:A6><=<BA@@@=B?:;;@CE>D<;;BAA6:::@@6=@@8
@N9IO0:01085:05986
TACGTAGGGTGCAAGCGTTAATCGGAATTACTGGGCGTAAAGTGTGCGCAGGTGGCCGCCCATGTCGAGTGTGAAATCCCCGGGATTAACTTGGGAATTGCGCTCGAAACTACGTGGCTGGAGTGTGGCAGAGGAAGGTGGAATTCCAGGTGTAGCGGTGAAATGCGTAGAGATCTGGAGGAACACCGATGGCGAAGGCAGCCTTCTGGGCCAACACTGACACTCATGCACGAAAGCGTGGGGAGCAAACAGG
+
BBCCCBBB=ABCD=@A999;ABBG?B@C@CBCCC>CCCCE>BBBBCDCCCD@BB=B=:::6;AAACBCBBCCBBB<BCBB;CC?CD@C?AAAHH?CAC@CAA;;;BCC=CAAACCC?BBCACDBIHGA;;<GE@C?C?;;7;?A;A=;:79BCCCCC@9:8B8?>BCAAABAA@@><6<<,0+0==;@A00,;BC>B?BBCD?B?CBBB=B?B?CBBCCBBCBCBB@@@@A@@C;@@A@@?@5@ABBE?CBB>
@N9IO0:01086:05964
TACGGAGGGTGCGAGCGTTGTCCGGAATCACTGGGCGTAAAGGGCGCGTAGGCGGTTCGTTAAGTCGTTGGTGAAATCCCGGGGCTCAACTCCGGGGCGGCCGACGAGACTGGCGGGCTCGAGCACGGTAGAGGCAGATGGAATTCCCGGTGTAGCGGTGGAATGCGTAGATATCGGGAAGAACACCAGTGGCGAAGGCGTTCTGCTGGGCCGTTGCTGACGCTGAGGCGCGACAGCGTGGGGAGCAAACAGG
+
ABBB?ABB<@A@BAA@B@=AAB?C@BABBABACC<BB;;;/;C;BCBBBAA?::79=B@C?B@CBBBB@B@CAAA>ACD>DCC8AACB?BBC?A@A5::>A=ABBAABCB@@=???5?@@99:AAAC?B@@AB?BBAB;;8;>B>BE>B@BCBAABB@CC?B?A:;;@@AA;;;CCC=B?BC?CBB@BCCCGHFE@C?@@B=@@BAAAA>A@BD>A@CCCBB@@@@@=@@BEDDCBBA;;;;.<<AAC=;;;?
@N9IO0:01094:05970
TACGAAGGGGGCTAGCGTTGTTCGGAATTACTGGGCGTAAAGGGCGCGTAGGCGGTTTGATAAGTCAGAAGTGAAAGCCCTGGGCTTAACCCGGGAACTGCTTTTGAGACTATCTTACTTGAATTCGGGAGAGGTAAGTGGAATTCCCAGTGTAGAGGTGAAATTCGTAGATATTGGGAAGAACACCCGTGGCGAAGGCGGCTTACTGGACCGACATTGACGCTGAGGCGCGAAAGCGTGGGGAGCAAACAGG
+
@A@@?<?CAB1BB?B@AA=ADACC@C>B>ABBBB:AA;;;7;J<BBBBBA@>AA=@D;A@;;4;?@@<;5<A@@@<@AA9?AA8?@5:4:?8??9=:00/:=<<0=999=>@@>@;9999=>:>:>>A8==>>299=@AA<D:B?BB<B@@@BCCFCAGGCD>C=B@@BBCDCD@AA9>600+0<<<5<<<<BBB?B@@@5<;5<?@@=@@?BBCAB=@<<<AAA;:29A@@??8@@:95@<4@A@AA;:;;:
@N9IO0:01100:05983
TACGGAGGGGGCTAGCGTTATTCGGAATTACTGGGCGTAAAGCGCACGTAGGCGGATCAGAAAGTCAGAGGTGAAATCCCAGGGCTCAACCTTGGAACTGCCTTTGAAACTCCTGGTCTTGAGGTCGAGAGAGGTGAGTGGAATTCCGAGTGTAGAGGTGAAATTCGTAGATATTCGGAGGAACACCAGTGGCGAAGGCGGCTCACTGGCTCGATACTGACGCTGAGGTGCGAAAGCGTGGGGAGCAAACAGG
+
BBBC@BBBBB1BCCCBBA@AA;@>:>;?;@B@BB:BA@BB>B@@@A@@ABA<AC?BCBBA@@6A@@ABBB?CBCC;@@B0;;A8@;;;?D?B@B@C?C;;:=@A;@@@;@DA?AA=AAB=@@?=?ACC@??@A=ABBBAA>A?C<@=@@A@AA@ABB?BBBD=A>B;:::<>>A9>=;??;?<>?A=A>>><?==:=:>>=;;:>>661:@@@CCCBCBBBBBC?@?;???A@A=C99:CAC8A@@@C=A@@<
@N9IO0:01107:05988
TACGTAGGGTGCGAGCGTTAATCGGAATTACTGGGCGTAAAGCGTGCGCAGGCGGTTCGCCAAGTCAGGTGTGAAATCCCCGGGCTTAACCTGGGAATTGCGCTTGAAACTAGCGGGCTTGAGTGCGGCAGAGGGGGGTGGAATTCCACGTGTAGCAGTGAAATGCGTAGAGATGTGGAGGAACACCGATGGCGAAGGCAGCCCCCTGGGTCGACACTGACGCCTCATGCACGAAAGCGTGGGGAGCAAACAG
+
AABBBBBB<AAACCCBAA?B@BB@;A+0+0><<<9;;;DD?CCCBBBBA@@9>@9>=@??<@>BBABB?BDCABF>CCBB:BE=BB?C?C?BBD<?<?9?@@?@=@BB=BBBAACB=BF=@@AABAC>A9:::????'@@=A?B?B>A>?>?C@@@???=CA7878<9==>?>>>@@=;;5:5;==<???A=:9;:>:ABB@DDD.:;D7<==98897;:@:>69962557;::?7;=>>AAA2:;;=>4<<=
@N9IO0:01111:05964
TACGTAGGGTGCGAGCGTTAATCGGAATTACTGGGCGTAAAGCGTGCGCAGGCGGCCTCTTAAGACAGGTGTGAAATCCCCGGGCTTAACCTGGGAATGGCGCTTGTGACTGGGGGGCTTGGAGTGCGGAAGAGGGAGATGGAATTCCTGGTGTAGCAGTGAAATGCGTAGAGATCAGGAGGAACACCGATGGCGAAGGCAGTCTCCTGGGCCAGCACTGACGCTCATGCACGAAAGCGTGGGGAGCAAACAGG
+
AA@BA<<<5000/0<<B@?B@BCB?D7;8;AA@B=BCCDD?DBBA@@A@>?;?@;@?AAA?A?C@AAB@BBBCCC<>>>>5>A8@?7:6;>@@@;>9==3>><<8<<=BB@@@@@@'@A?B?BBCBBD@E=@;;;0;@@AB@B?D?C@BA?BAABABAB@@@C<???@???@@:::@@?BC?B@CCC>BA;;5::C;B?CBC==00*///)/4@996:>;59555555999;595,5@@@ADD;;:;CD=BBB?
@N9IO0:01071:06026
TACGTAGGGTGCAAGCGTTGTCCGGAATTATTGGGCGTAAAGAGCTCGTAGGCGGTTTGTCGCGTCGGCTGTGAAAACTCGGGGCTCAACTCCGAGCCTGCAGTCGATACGGGCAGACTAGAGTGCGGTAGGGGAGACTGGAATTCCTGGTGTAGCGGTGAAATGCGCAGATATCAGGAGGAACACCGGTGGCGAAGGCGGGTCTCTGGGCCGTAACTGACGCTGAGGAGCGAAAGCGTGGGGAGCAAACAGG
+
BBBBB@BB=??@B>BBBCACEC@C@B@B?BB@BB=A@@@@;@;;;ABAB??=?C>AB>BBBBBBBCEACA@@CCCB;CCCCCC;BBAC@B@@:@:;:>BBAABCBBAAA???9?@AAAAAB@AABAB??;:;:.;AABBC@C@C>B>BC@CCBBBGD@B@AA:@BBA@@@BAAABBA7;:<@;@AA;?<@@=@CC@C?BBD=C?@@@?@<@@CCC@A@:;;@?@:;;?ABBJGG>B?@ACCC8A:;;A;AAA?
@N9IO0:01073:06034
TACGGAGGGTGCAAGCGTTATCCGGATTCACTGGGTTTAAAGGGTGCGTAGGTGGGTTGGTAAGTCAGTGGTGAAATCCCCGAGCTTAACTTGGGAACTGCCATTGATACTATCAGTCTTGAATACCGTGGAGGTTAGCGGAATATGTCATGTAGCGGTGAAATGCTTAGATATGACATAGAACACCAATTGCGAAGGCAGCTGGCTACACGAATATTGACACTGAGGCACGAAAGCGTGGGGATCAAACAG
+
BACC?BBC>BC@@>ABBCBCBB@D???6:;;>>A7>>255(4;0455==;;=;;;7;@C?BC@BBCDCEC@CBBB=CCBC9BBBCC>B?BB=AB;A=AACC?CC@BBBCCC?BBBBBBB@BB@BBB8:;@9;9175>>::3808==>8<;?888///(/89>7048B;@999CDAABB???A<?>C=@=@3::@@9=9=>>>87,78;;>>AD@CBB?ABBB>9522+2723393:7338==1555;>39;=
@N9IO0:01081:06010
GACGGAGGGTGCAAGCGTTGTTCGGAATACTGGGCGTAAAGCGCGGGCAGGTGGTCCTTTAAGTCCTTTGTGAATCCCGGGGCTCGAACTCCGGATGTGCATAGGATACTGGAGGACTGGAGACTGGTAGAGGCGAGCGGAATTCCTGGTGTAGCGGTGGAATGCGTAGATATCAGGAAGAACACCGGTGGCGAAGGCGGCTCGCTGGGCCAGTTCTGACACTCATCCGCGAAAGCGTGGGGAGCAAACAGG
+
@@B@>BBC=@A@@=@BBB@BB@BD@C=??<999.9:;@@-;5:::>7;::85;49@>A@<@=@@A<@=000//)//9(///&,----0578+-+-><<<;???=;@@??@@6;;<@@@A?BBBAAC?@@@?A=@AA@@@>B>B>B>BD?BBAAABB?BC@B@BBBBBB?AB@???A<@<@@;>>>;?<@C?BB@9@<>=9?@A?@@CC<@>@CD=AAAA9:9B??@B?A@@@@<A999ADD9:<;DB=@@@?
@N9IO0:01089:06034
TACGAAGGGTGCAAGCGTTGTTCGGATTTATTGGGCGTAAAGCGCGCGTAGGCGGACCTGCAAGTCAGATGTGAAATCTCGGGGCTCAACCTCGAAACTGCGTCTGAAACTACAGGTCTAGAATCTTGGAGGGGGAAGGGGAATTTCGCATGTAGGGGTAAAAATCCGTAGATATGCGAAGGAACACCAGAGGCGAAGGCGCCTTCCTGGACAAGTATTGACGCTGAGGCGCGAAAGCGTGGGGATCAAACAGG
+
CC;;94;B;;;;B>A<<<>BA>A@:>?A9@@6::5:@>>>/997;>;;;>@;00-0@;<>AB?CBC;;<;;;DCE>;;;@@@@7@ACC?B?BB@@@9@@A;::??@?A<BBBA;;8;@ABBA;?9;5438=@BC1C@CCC6@<@=9>>?AB@@?CCC099999$:<.44:5:>;;@@BB@C@B?AAB>BB@@<@AA=@>A;:5:4;5:>:<=><@@??=????<>><=/878777)7<8<<=909<>?>3;<@=
@N9IO0:01092:06017
TACGAAGGGGGGCTAGCGTTGTTCGGAATGACTGGGCGTAAAGGGCGCGTAGGCGGCGATTTTAGTCAGGCGTGAAAGCCCTGGGCTCAACCTAGGAACTGCGTTTGATACTGGATCGCTTGAGTGTGGGAGAGGATGGTGGAATTCCCAGTGTAGAGGTGAAATTCGTAGATATTGGGAAGAACACCGGTGGCGAAGGCGGCCATCTGGACCACTACTGACGCTGAGGCGCGAAAGCGTGGGGAGCAAACAGG
+
A@>@>49::::#:@@<BCC@DCIBB?C?BBBBBCC>BCCEE>FF>@AAA@D@;00+0000BA7CAA@CC@B@@AAA<@@@9>@@-00;<6=9<<=;>,000//87-7;;;<8949?=;;;59?>=?@@A6@?@B=AA=<@A=B>A=AB7;;AA:;;AB=BAAA;A=@AA@@AA@>8>>6A9?A>B@@7;6:@=B@A6;7:?@CACEDBB><;5;@@@?@@@;;;@;;;?@@?;;;/;@@AABC8;;;;B;?;94
@N9IO0:01093:06025
TACGTAGGGTGCAAGCGTTAATCGGAATTACTGGGCGTAAAGCGTGCGCAGGCGGTCGTGCAAGACAGGTGTGAAATCCCCGGGCTTAACCTGGGAACTGCACTTGTGACTGCACGGCTGGAGTACGGCAGAGGGGGAGTGGAATTCCGGCGTGTAGCAGTGAAATGCGTAGATATGCGGAGGAACACCGATGGCGAAGGCAGTCCCCTGGGCCTGTACTGACGCTCATGCACGAA
+
BBBBBCEC:AAAA>ABA@=A=@@@:>+0,0<@@@<<;;CL>DAC@@@C@BB>AA=???@?@@?AA?@@=>?=>==8>???6?A7>?:=;>;9::2:?A@@A::9>B?@ABAA@@>>9???=@AABAA>=BA=<;;;*///6/8+.)-(,(******,,,,-.33(33855533.---,-(-,(,(---(/9883333,3,398////&///(.(...56987666...55698222
@N9IO0:01111:06029
TACGTAGGGTGCGAGCGTTAATCGGAATTACTGGGCGTAAAGCGTGCGCAGGCGGCTTCGCAAGTCAGACGTGAAATCCCCGGGCTTAACCTGGGAATGGCGTTTGAAACTACGGAGCTGGAGTGTGGCAGAGGGAGGTAGAATTCCACGTGTAGCGGTGAAATGCGTAGATATGTGGAGGAATACCGATGGCGAAGGCAGCCTCCTGGGCCAACACTGACGCTCATGCACGAAAGCGTGGGGAGCAAACAGG
+
CCBBBEDD>999EBBACCAC?BBC?C@C?CBBBB=@C???:>@@?@@CA??<::6:C?BBAA?AAA@AACCBBBE?CBBB8AA7;;?B?A>?@?<??BB=??BC?BBC>BBA?<:=>=BC?BBBCBB=A@@@@A:><9>??@<A>A>ABCBBBACCC@CAA@<@CABBBABBBBBBC6::<A<ACB?DB@@;@;:6;?BA@A<@@<A@C;C7:6:BAAAB??@BBB@@??@:::-;@AACEE9@@@AA;AAA>
@N9IO0:01073:06071
TACGGGGGGGGCAAGCGTTGTTCGGAATTACTGGGCGTAAAGGGCTCGTAGGCGGCCAACTAAGTCAGACGTGAAATCCCTCGGCTCAACCGAGGAACTGCGTCTGATACTGGATGGCTTGAATCCGGGAGAGGGATGCGGAATTCCAGGTGTAGCGGTGAAATGCGTAGATATCTGGAGGAACACCGGTGGCGAAGGCGGCATCCTGGACCGGTATTGACGCTGAGGAGCGAAAGCCAGGGGAGCAAACGGG
+
ABBBB@B@@@"@A4:9;:=AAAFD@DAG@;;;AA:AAAAD7<;7;;;ACAA=;<5;<B;B;;7;BDAAA@@@<;;0;;;0;BA=ABBA>B?BBC@B@BCC;;:A@@?BA?@@>AAB>@@@DC8;;?BB<BB@@@8;<;;;7:?C?C??@=@@AAABB?BA@@5:9;;;;;;@@;;;;@CDAC@CBB@C@CCACBGAGBCCACGCB;;;@BB@C@D@A=A;;;AA;;;?BAB;;;6;C>BBCC9;<;BB8@<<5
@N9IO0:01079:06089
TACGAAGGGGGCTAGCGTTGTTCGGAATTACTGGGCGTAAAGGGCGCGTAGGCGGCGCATTAAGTCAGGTGTGAAAGCCCTGGGCTCAACCCAGGAATTGCACTTGATACTGATGTGCTTGAATCCGGAAGAGGATGACGGAATTCCCAGTGTAGAGGTGAAATTCATTGATATTGGGAAGAACACCAGTGGCGAAGGCGGTCATCTGGTCCGGTATTGACGCTGAGGCGCGAAAGCGTGGGGAGCAAACAG
+
AB@?>:>@@@1BBCCBBB?CCADD@C?C@CCCCC=ABBDD>DC>CC@?>9929?:@BC@B?A>ABAAA>CB??>A5==>8@@A=:99C@EE<AB?B@C>BB@@@?BBCBCCDDCCCCC@=?>9=>9=9>;@>A?@@@B@@<A@B?BD<@@@@@@@@A>ABBF>C=AAC@DCA>?2:9,99==<@===:989177=5;88929?@>@::5:?<@>A??:;??AAAA==<>=<68828==@CEK5>>==>4=;6
@N9IO0:01089:06107
TACGGAGGGTGCAAACGTTGCTCGGAATCATTGGGCGTAAAGCGCACGTAGGCGGTCGGCTATGTCGGATGTGAAAGCCTCGGGCTTAACCCGAGAAGGGCATCCGAAACTGGCCGGCTTGAGTACGGAAGAGGGTCTCGGAATTCCCGGTGTAGAGGTGAAATTCGTAGATATCGGGAGGAACACCAGTGGCGAAGGCGGAGACCTGGGCCGATACTGACGCTGAGGTGCGAAAGCGTGGGGAGCAAACAGG
+
BBBF@CBB>:;9CD;:::6;A@@C@D?BBBB@BC>?@?CC7:9;;B???9918?9??A<A@>?AACC@B??@BBB=BB@BBCD>CC@C@CB=CCGG@CC=CABA?BCB>CCC@CAFACB>A898BBB>C?AAAB<AAFAA?B@B<@A:><?@@BAAA?CCCC?C@CDCCBABB@@@D>BB@B?BBB?BBBC?BBB?B@BC@BBBB@CCF>B?AAAAABBBBBBBCCB@BAD:::6;A;;;CC:BAAAE=BCD@
@N9IO0:01098:06102
TACGGAGGGGGGCTAGCGTTGTTCGGAATTACTGGGCGTAAAGGGCGCGCAGGCGGCTGCTCAAGTCAGGCGTGAAAGGCCTGGGCTCAACCCGGGAATTGCGCTTGAGACTGGGCTGGCTTGAGTGCGGGAGAGGATGGTGGAATTCCCAGTGTAGAGGTGAAATTCGTAGATATTGGGAAGAACACCGGTGGCGAAGGCGGCCATCTGGACCGCAACTGACGCTGAGGCGCGAAAGCGTGGGGAGCAAAC
+
A@>>=;;;;;;$;@@A@FHBIC;=;AE?B?BB@AA;CAABG?DF?;;;CCCC@AA>A;<;BAA=A>@AA>BB;;;C=C@C@CCB;;;;B?CD=CD>M@D:;;??B3?:9:5ABB<BBB?BB?AAABCCBC>C@@?<??B599:?<?<@B<BBCA;;;@@;@BEG?E@A@@CBCCCE?AB8;8;C@ABD?C><;5<?@<@5;;5;?BAABB<@@<@@@7:9ABBBAA@;;4:A@@?@8?A@@DDE7:;A@@5@
@N9IO0:01102:06071
TACAGAGGGTGCGAGCGTTGTCCGGAATCACTGGGCGTAAAGGGCGCGTAGGTGGCTTGTTAAGCGTGTGGTGAAAGCCCGGGGCTCAACCCCGGGTCTGCCGTGCGGACTGGCAAGCTTGAGCAGAGTAGAGGCGAGTGGAATTCCGGGTGTAGCGGTGGAATGCGTAGATATCCGGAAGAACACCGGTGGCGAAGGCGGCTCGCTGGGCTCTTGCTGACACTGATGCGCGACAGCGTGGGGAGCAAACAGG
+
CBB@@AAA>ACA???8994:;;>B?B:;;CA???9??@AA<AB<AAACCCC?;;7;B>AA?B@BBBAAAD@B;;;0;;:.:@@0AABA?BCC:CC>@@@?@=@AA@B?AAAD@BA=AAA=A;;;@@AABBBAA?ACCCCCAC?A=A<@@:@AB@A@C@CC>A=;;;AAABBBBCC>@5:39:3;AA=@?@C?BBD?B?BB>BECBCBEC?AAAB?BAB:::BBBAA@???9::BAAACBBBB9@??BD=:99?
@N9IO0:01109:06064
TACGGAGGGTGCAAGCGTTGTTCGGAATTACTGGGCGTAAAGCGCGTGTAGGCGGTTGGTTAAGTCTGGTGTGAAAGCCCGGGGCTCACCCCCGGAAGTGCGCTGGAAACTGGCCAACTAGAGTATGGGAGAGGAAAGTGGAATTCCCGGTGTAGCGGTGAAATGCGTAGATATCGGGAGGAACACCAGCGGCGAAGGCGGCTTTCTGGACCAATACTGACGCTGAGACGCGAAAGCGTGGGGAGCAAACAGG
+
@ACC@BBD=@@A@<AABC@CF@BB@C8:7:A@@B=@@ACD>C:;;@@ABAC@BB?B?B?B?B=BACA;;?@@@@@8;:D>CEC;CCBBBGDD1;6;=<9?@AABB?BC>C::9:?A=;;;CAA@@ABA=AAAA?BC>BBCAD?C?CE=B@BCCBBBB?BBCF>BBBB;<;BB@@ABB8>=;@<@@@?CAAA=ACB@C=BA;;;;.;BB=@@7;7;BBA;;;<:;@A@BBB@AAC>CCCCCCC6:::::.;;;5
@N9IO0:01113:06084
TACGTAGGCAGCGAGCGTTGTTCGGAGTTACTGGGCGTAAAGCGTGCGTAGGCGGTGGCCCAAGTCTGGTGTGAAATCTCCCGGCTCAACCGGGAGGGTGCGCCGGAAACTGGGTCGCTCGAGTACTGGAGAGGCAAGCGGAATTCCTGGTGTAGCGGTGAAATGCGTAGATATCAGGAGGAACACCCGTGGTGTAGACGGCTTGCTGGACAGTCACTGACGCTGAGGCACGAAAGCGTGGGGAGCAAACAGG
+
A@@@?996:;9:FAAACB?BC@CC>BBA=ABAAC=;;:AB=BBBBBAAA@@=@B=@?4:;099=9;<=?CC==B?796:A>/949;;>:=8<?188858;;8:4949A9???C89:CAAAAAAAAABA?AA9959?499B<@;A>A=AA;@@@?89328:>=68<>@??999985AC?AB?B?B@@@5::@;?A@@?AAA;:949?@B=BBBBABB?===:999>9928<9999/:98:ADE8BBBEM>AAA@
@N9IO0:01068:06156
TACGGAGGGGGCAAGCGTTGTCCGGACTTACTGGGCGTAAAGGGTGCGTAGGCGGTCTTGTGCGTCGGTGCTGAAAGCGCCCGGCTTAACCGGGCGAGGCGTGCCGATACGATAAGACTTGAGGGGCAGCGAGGGTGGCGGAACTCCTGGTGTAGTGGTGAAATGCGTAGAGATCAGGAAGAACACCCGTGGCGCAAGCGGCCACCTGGCTGCCAACTGACGCTGAGGCACGAGAGCGTGGGGAGCGAACCGG
+
A@?>:@@@@>0>D;AACC>ABB>B=BB@>BBBBC>BBA@D>DD<ABBBDAA?AD@ABA?AABBC@>>9<?=@AAA499??C<B?AC?C?D?BB>BB?=;>BBAB>BBBBBBABB?BB@@=ACCBB5@@BBBBBD=AA>BC?C?AAD?BC@CCBBCCC@DCCC=B@@@@@@A?89:;A=@@DD@CDDD=AA@>AB@A=AA@=A>::5;D?<;;B?B:;;;@AAA;<:?;@@@@AA@@ABBEGE9BC@BA@F@CA
@N9IO0:01070:06140
TACGTAGGGTGCGAGCGTTAATCGGAATACTGGGCGTAAAGCGTGCGCAGGCGGTTTTGTAAGTCAGATGTGAAATCCCCGGGCTCAACCTGGGAACTGCGTTTGAAACTACAAGGCTAGAGTGTAGAAGAGGGGGGTAGAATTCCACGTGTAGCAGTGGAAATGCGTAGAGATGATGGAGGAATACCGATGGCGAAGGCAGCCCCCTGGGCTAACACTGACGCCTCATGCACGAAAGCGTGGGGAGCAAACAGG
+
ABBBBCCD>@AADCC@@@798;A@;A000AAAA?BBBCC=CAA@?>AA??<@A=@AC5:9A????A??9:9CDD;8777.9A;A?BB?B@BBC<B>AACCCCF79:@:?=A@>8=8?=@5;;<==@@A>;:;?>>=':;;9479=:>>@;;;=@:@>8>6:<1/./356>>:<7///83786>;?AA:=:;;4:8:-5+5525A=A*888-55926>?A?>>;;5;;;;???@BBB<B???AAA2:988D;>=>5
@N9IO0:01082:06135
TACGAAGGGGGCTAGCGTTGCTCGGAATTACTGGGCGTAAAGCGCACGTAGGCGGCTTTCTAAGTCGGGGGTGAAATCCTGGAGCTCAACTCCAGAACTGCCTTCGATACTGGAAAGCTCGAGTCCGGGAGAGGTGAGTGGAACTGCGAGTGTAGAGGTGAAATTCGTAGATATTCGCAAGAACACCAGTGGCGAAGGCGGCTCACTGGCCCGGTACTGACGCTGAGGTGCGAAAGCGTGGGGAGCAAACAGG
+
@?B;:6;CBC3CBBCBAA@CCCCC>C?CBCCCCC?BBBCD>BBBCECCCBB=998;DD=CBB?BBCBBBB1BBBB=BC?AB=@AAAAA=??B?@@@;?899=@?ABBAAA9949B298CCC@AAD?BF>@AAC@CBBBBD@C?AAABDDDCCBB??>>A@AA<A?BBBAAAA@A?BBBD@CC@BBB?BBCC@BBB?A>:95:A===@@<??9?????BACBD???@A=@A@?@@<ABBBBBB5??>??8???:
@N9IO0:01082:06157
TACAGAGGGGGCGAGCGTTATTCGGAATTATTGGGCGTAAAGGGCGCGTAGGCGGCTTTTCAAGTGACGGGTGAAATCCCTCGGCTCAACCGAGGAACTGCCTGTCAGACTGGAAGGCTTGAGACCGGGAGAGGTGAGTGGAATTCCCAGTGTAGCGGTGAAATGCGTAGATATTGGGAGGAACACCAGTGGCGAAGGCGGCTCACTGGACCGGTACTGACGCTGAGGCGCGAAAGCGTGGGGAGCAAACAGG
+
DBC;;;ABBB2BCCCCCCACE?BB@E?B?BDDJJ>@@ABF=BB=BCBA@AB?9939===2?A<@@BBAAA<AABC>BCE=?@@000@;6:<B<?=A????@=A??@CCBBGG>@<>2993;;@@A?BB=AA@@=@BAAAB=?8?;@@9@@AAAA@BA@A@??9?@@A???BBCC?BB<9;5;>ABB@EBBB@BBCAC?AA=ABA@ABB>BB?B=BA@@BCCBCCBBC@CBBBCB<BBA@@CC;BBCCE>B@@<
@N9IO0:01090:06114
TACGTAGGTGGCGAGCGTTGTCCGGATTTACTGGGCGTAAAGAGCGCGCAGGCGGTCGTGCAAGTCGCGTGTGAAAGCCCCCGGCTCAACTGGGGAGGGTCACGCGATACTGCTCGACTCGAAGGCAGGAGAGGGAAGTGGAATTCCCGGTGTAGTGGTGAAATGCGTAGATATCGGGAGGAACACCAGTGGCGAAGGCGACTTCCTGGCCTGTTCTTGACGCTGAGGCGCGAAAGCTAGGGTAGCAAACGG
+
CBBBB@@=@@:BB@A;;;=ABB@C@AAC>BBBBB>@@@AB=B@@?B??=>>600+0====::39@:899:9>>>>699999(94==?B?A@AA@6???7?BAAAC@?>>898?@@@ACC999@B@BBC@BBBBB<B>AA>9<6<:==6=:>>@@@BB<>>@@9=>>======>888@:;;:;?BDDADAABAGCCAC@BBBCB7;5;B7<7;CCACC@CGCCB@@@@;@@CCCF>BBBCDH>@AABBA8;;;
@N9IO0:01098:06131
TACGTAGGGTGCGAGCGTTAATCGGAATTACTGGGCGTAAAGTGTGCGCAGGCGGCGTCGCAAGTCGAGTGTGAAAGCCCGGGCTTAACTTGGGAATTGCGCTCGAAACTACGATGCTGGAGTGTGGCAGAGGAAGGTGGAATTCCACGTGTAGCGGTGAAATGCGTAGAGATGTGGAGGAACACCAATGGCGAAGGCAGCCTTCTGGGCCAACACTGACGCTCATGCACGAAAGCGTGGGGAGCAAACAGG
+
BBBBBCDE?;=;CAAAAB=A>@AB=A=A?CDCCF?;;;CC:@;;9B@@@GD@BB?BDBBBBB?BCB??::8;?=?6797+3;1<=7<7A<>DD>C@@779????A<>6=CCCBB>?=>>?BBBBBC?BA<>=:?9?:=>8@9:8:ADCCBBBBCCDACBDC>CCBBBBDBBB@@@A>@@@C?AA@<@9>A4:9>;?;@C@@=;7;:77.7)0*/:;;;>0//;0///0;9999,9=>>BCC6?@@@A;AAC?
@N9IO0:01105:06130
TACGGAGGGAGCTAGCGTTGTTCGGAATTACTGGGCGTAAAGCGCGCGTAGGCGGCTTTTTAAGTCAGAGGTGAAAGCCCGGGGCTCAACCCCGGAATTGCCTTTGAAACTGGAAAGCTAGAATCTTGGAGAGGTCAGTGGAATTCCGAGTGTAGAGGTGAAATTCGTAGATATTCGGAAGAACACCAGTGGCGAAGGCGACTGACTGGACAAGTATTGACGCTGAGGTGCGAAAGCGTGGGGAGCAAACAGG
+
;;BC?A@A;;;9BBBECF@CC@CC@C?B@BCBBG>BBBCC<@@BABBBBAA?AA?ABBBB1?=@CBAA??=?BBC>BAA<BDC:BBBB;?==0?8>?C?AA=A@<@?C;@@A;??8?A99:B@@>??E@BBBB??@@???:<9=<?<?@AAA?A:;;;?=AA<A?BBBBBBC?;6;=8@=AA=BAA>B;;;<@=<5956///;;;=@A8;<@<?>AC<===:;;>=<8=???AA9><;8787)8<<<=5<=:6
@N9IO0:01109:06155
TACGTAGGGGGCAAGCGTTGTTCGGAATTACTGGGCGTAAAGGGCGCGTAGGCGGCACGGCAAGTCGGGAGTGAAAGCCCGGGGCTCAACCCCGGAGGGTCTCTCGAAACTGCCGAGCTAGAGTGCGGAAGAGGCAATCGGAATTCCCAGTGTAGCGGTGAAATGCGTAGATATTGGGAAGAACACCGGAGGCGAAGGCGGATTGCTGGGCCGACACTGACGCTGAGGCGCGAAAGCCAGGGGAGCAAAGCGG
+
BB@@?@@B@B2BD=AACC?BB@BB?B@C@BBCDD=BBBCC>CC>AAABAA@6;;>@CCB@CC>BB@??<???BEE>CCC=BBB8BAAB?ACB6@=AAB;BBCABBBCD>A9899?=?@99>>>@@AB?E@EAA>AB?BBD@B=A6:;/;AABBBA?@:?@?@9@AAAABBBBBC?BB=B>BB9B=B>A68=4>CD;A=AA=??9=>?=?8?<@?;<<888;<B@>=>?AAA::9,9917988*7///>)//86
@N9IO0:01065:06195
TACGAAGGGGGCTAGCGTTGCTCGGAATCACTGGGCGTAAAGGGTGCGTAGGCGGGTCTTTAAGTCAGGGGTGAAATCCTGGAGCTCAACTCCAGAACTGCCTTTGATACTGAAGATCTTGAGTTCGGGAGAGGTGAGTGGAACTGCGAGTGTAGAGGTGAAATTCGTAGATATTCGCAAGAACACCAGTGGCGAAGGCGGCTCACTGGCCCGATACTGACGCTGAGGCACGAAAGCGTGGGGAGCAAACAGG
+
BAA>?5;;;;*9@@A;;:@CCDEIAG@CCCCCCC>BBAAA8@@8:;9?@BB?DBD=A;;;7;=ABBCCDE;BBAD>BB@CC??:99AC799D>A@C?B:::>AA;A@@?=::99=>:9:39:=?<@BB>BBBC?BBBBCC@C@?>===>>>@@@==>=>>=F:A:>==888==>:;;;C?BE?AAA@CBBC?B@@=A;00-0B>>BBB>BB>CBBDCBBBA@@CAAA=>>>:::/;?@;;;;.;:<AC>CCC@
@N9IO0:01066:06185
AACCAGCACCTCAAGTGGTCAGGAGGATTATTGGGCCTAAAGCATCCGTAGCCGGCTCTGCAAGTTTTCGGTTAAATCCACTTGCTCAACAAATGGGCTGCCGAAAATACTACATAGCTAGGGAGTGGGAGAGGTAGACGGTATTCGGTAGGAAGGGGTAAAATCCTTTGATCTATTGAGGACCACCTATGGCGAAGGCAGTCTACCAGAACACGTTCGACGGTGAGGGATGAAAGCTGGGGGAGCAAACCGG
+
;.>996;BB8A>>7A@=:?C@@:==:=B9BB5;;3>7@A>6@;BCC:A;;655?5@@@A><A555==1::6:7;;4<B8<<B4;;ABB:@?<8;C>4@55549=<=0@>>AA<>>BBBDBB:1AB;95)5CA@8BA@A@C8ABA9BB:B@=8B5@88+>?<<.<@3@8(447=:@?7A9:25B7>B9B;@?7?997:488>;;AA@5:;B7;B;==7::::=499333(3>9::0:822222$2555=0=162
@N9IO0:01068:06192
TACGTAGGGTGCGAGCGTTAATCGGAATTACTGGGCGTAAAGGGTGCGCAGGCGGCTCCGCATGTCGGGCGTGAAATCCCCGGGCTTAACCTGGGAATGGCGTCCGAAACTATGGAGCTGGAGTGTGGCAGAGGGAGGTGGAATTCCACGTGTAGCGGTGAAATGCGTAGAGATGTGGAGGAACACCGATGGCGAAGGCAGCCTCCTGGGCCAACACTGACGCTCATGCACGAAAGCGTGGGGAGCAAACAGG
+
CCB@BECD=@@@@@@A@A?B?CBC@C@B@BCCDD>BBBBB=BC=CB@@<00+00+0@A@CBB??ACCD;?:;;@@;@DDD;CC>CD@E@B?BCC=D?AA=@AAC@CCC?CDBBB=;;;BB?CBBBBC>B@A@>?99969A@C?B?B@CCCAAAAABB@CCCD>CCCCCCCCBBBCCB=@@4989??<>???<?@A=A=??AA=@B?@@@9@<@>@BBBBB:::A@@;;;?@@@@9;:;;BBB8@AACD?@A@?
@N9IO0:01081:06192
TACGAAGGGTGCAAGCGTTACTCGGAATTACTGGGCGTAAAGCGTGCGTAGGCGGTGATTTAAGTCTGATGTGAAAGCCCCGGGCTCAACCTGGGAATTGCATTGGATACTGGATCGCTAGAGTCAGGTAGAGGGTGGTGGAATTCCCGGTGTAGCGGTGAAATGCGTAGAGATCGGGAGGAACATCTGTGGCGAAGGCGGCCACCTGGACCATGACTGACGCTGAGGCACGGAAAGCGTGGGGAGCAAACAGG
+
BCCBB?BC>CCBC>B9;:?B<9:A6?2917?=<<7:8:CC=CBBBA@AA:989B?BCCCD?D@BBCBCCCBB@@@;@@BB7BB=A@AA<A?BBB>B@D@CCBB?B?BBBBBB?BBBBBBB??@BAB<9BBBBBB=BB?BB?B?B?CD=B?BAABBBC@BAAA<@@@AA>><=<===>4AA=A;ADBBBBCB=@@C?C?BB?B=AB=@?:>?499A@@>???:::?::6::00+0:5:=>ABAA69:99<6;793
@N9IO0:01086:06160
TACGTAGGGTGCGAGCGTTAATCGGAATACTGGGCGTAAAGCGTGCGCAGGCGGTTATTTAAGACAGGTGTGAAATCCCCGGGCTTAACCTGGGAATTGCGCTTGTGACTGGATAGCTAGAGTGCGGCAGAGGGGGGTGGAATTCCACGTGTAGGCAGTGAAATGCGTAGAGATGTGGAGGAACACCGATGGCGAAGGCAGCCCCCTGGGCCAGCACTGACGCTCATGCACGAAAGCGTGGGGAGCAAACAGG
+
ABBBAABB=@A?CAAACCAD@CB@<A-00>>>A>CCCCE>CCC@@@@@::6;?9>=@@@9@=??@??=@@:::A:@ABB9AA8==)0+08<@>8>;=,/69;;9@>=BBDC@;::@@CCCBC;;;A<AABBACCCC(BB@E?C@B@BA@@@A;;8;BBB@AA<AABBBBCBBB;;9@:>=:><999?B@@A8?@?<@;@;==@@@+>CD=C?A;::@><:<000;:8444:::<5@AAAAAA8@@@?B=AAB?
@N9IO0:01092:06186
TACGTAGGGGGCAAGCGTTGTCCGGATTCATTGGGCGTAAAGAGCGTGTAGGCGGTCAGGTAGGTCGGTTGTGAAAACTGGAGGCTCAACCTTCAGACGTCGACCGAAACCCCCTGGCTAGAGTCCGGGAGAGGAGAGTGGAATTCCTGGTGTAGCGGTGGAATGCGCAGATATCAGGAAGAACACCCGTGGCGAAAGCGGCTCTCTGGAACGGTACTGACGCTGAGACGCGAAAGCGTGGGGAGCGAACAGG
+
BBAA@>>?>>0@A=AABB?BBC@C@BA=AAA?BA;ACCCC>CAA@BBCAAB?AB?BBCC@CCC?BBB>B899BBDD9@?@=AB?BCBJBDAB@BBBBBBABAAA@AAA:??@@0@A@AABCBBBA@CD>BBBC?BBCBBC@CAF?C@BC@BBBBABB?BB=A>A@@ABB;;;BBBCA@B@DC@@@@B9@;;6;A@@;ABB?AAA@A@C@C@CD>AACC@@@A@@@@@@AAD;;;7;AAACEH<HCAAA@BBB8
@N9IO0:01076:06219
AACGTAGGACGCAAGCGTTATCCGGAGTTACTGGGCGTAAAGAGCAAGTAGGCGGTAGAGTAAGTTGTCTATGAAAACGACTGGCTAAACTGGTCGGGGATAGATGAGACTGCTGTACTAGGGTCTGACAGAGAAGCATGGAATTCCGGGTGTAGTGGTGAAATGCGTAGAGATCCGGAGGAACACCAGAGGCGAAGGCGATGCTTTAGGTCAGTACCGACGCTCAGATGCGAAAGCATGGGTAGCGAACGGG
+
>2BBDAA9A@?>B8@@AA:BAB9C:85:8???A;1=8;44(4::4906;BC:BB9BBAAA;?7;@059=@@=9@99+5555BC:CCD@8AB>8<<;<<0:4A?;;;<?A;<:55:;;;;B>>6666=?99:??@04:?@@6B0;057@<4@A@A<=<:?===6=666;;;<5565.5733-3-39949<994:::5@5::<ABAA<5BA8@CCB=C=;C>===9::3333333;1999>;;3;>@=::059;4
@N9IO0:01079:06236
TACAGAGACTGCAAGCGTTATTCGGATTCACTGGGCGTAAAGGGTGCGCAGGCGCCATGTGTGTGAGGCGTGAAAGCCCGGGGCTTAACCCCGGAATTGCACCTCAAACTACATGGCTAGAGCATTGGAGAGGGTAGCAGAATTCATGGTGTAGCAGTGAAATGCGTAGATATCATGAGGAATACCAGAGGCGAAGGCGGCTACCTGGACAATTGCTGACGCTCAGGCACGAAAGCGTGGGGAGCAAAAGGG
+
?@A;;;;;@@ABB>BB;:9;J?CB99;1550<<>9000>;3993/09?@??;:9/3///:::?BBBC@BBBBBC9;;B9A@A5;;=A<ADC8A5:1919788==?@?:>=@AABB?BAAAA99:@5:5:AACC<B???BBB:A<@???=ABBCCCDBAABG?GDBBBAA@BB@@@A@;;6;>AAA@BC@@=@@@5<5<<5<BAA?AB?B;;8;?BCBAAA@>@::9;?@?BBD=BBBBCCC9BBBBAA3@@8
@N9IO0:01080:06233
TACGAAGGGGGCTAGCGTTGTTCGGAATTACTGGGCGTAAAGCGCACGTAGGCGGATACTTAAGTTAGGGGTGAAATCCCAGAGCTCAACTCTGGAACTGCCTTTAATACTGGGTATCTCGAGTCCGAGAGAGGTGAGTGGAATTCCGAGTGTAGAGGTGAAATTCGTAGATATTCGGAGGAACACCAGTGGCGAAGGCGGCTCACTGGCTCGGTACTGACGCTGAGGTGCGAAAGCGTGGGGAGCAAACAGG
+
BCBBA?BDDD1CBBBBCD@CC@BA=A<B?BCDCD=@>@@@:ABB@CCCBBB?BC@BCBBB6:6;B=BAAB:BBBD=@@@:@A?@@@BB?BCC@@>??AAAA@BB<B?A@@BAA:A?>====;==?=@@@BA@@=@BBBCC@C=@=@?CBBAAAACEE?ABCE>C;;;BCBBBAA?@C?BB?A?;;;?BCCC?A@@-0,00+0@>@AAC?CCAA?BBBB@@@>?>=>=:@@@AAA8?@@@CCC:BBBAA;@::6
@N9IO0:01087:06211
GACGGAGGGTGCAAACGTTGTTCGGAATCACTGGGCGTAAAGGGCGCGTAGGCGGACTTGTAAGTCGGGAGTGAAAACTCGGGGCTCAACCCCGAGCCTGCTTCTGAAACTGCGAGTCTTGAGGACCGGAGAGGAAAGTGGAATTCCTAGTGTAGCGGTGGAATGCGTAGATATTAGGAAGAACACCAGTGGCGAAGGCGACTTTCTGGACGGTTCCTGACGCTGAGGCGCGAAAGCTAGGGGAGCAAACAGG
+
BDBC?AAB<@@@CD>BBB@CC?CC?A>ABBBBBD>BBBBB>BE>AB@@@CC?>?<?@@:??>8>@9:9.;@BBBFF;;;FCCC<BC;;5;;;.;<;:?BBAB=AB@@@:@;::ABBBBB>BBB?BF@B?BCBB@BD=CCD?C@C?C?BBCCCCBBBC@CC@C@ABBBBBBBAAA?A@=@<@A?AA?=BA>?<>BA;@>@@@@AA8@>?;?@A=A=A>AACAAAAA::6:??:::5;@@AABB8@@@BC=BBB@
@N9IO0:01100:06218
TACGTAGGGTGCAGGCGTTAATCGGAATTACTGGGCGTAAAGCGTGCGTAGGCGGTTTGTTAAGACAGGTGTGAAATCCCCGGGCTTAACCTGGGAACTGCGCTTGTTACTGGCAGACTTGAGTGTGGCAGAGGGGGGTGGAATTCCAGGTGTAGCAGTGAAATGCGTAGATATCTGGAGGAACACCGATGGCGAAGGCAGCCCCCTGGGCTAACCACGTGACGCTGATGCACGAAAGCGTGGGGAGCGAA
+
ABBBBBCC>999CB?BBB=B=@>>:>;@=@BBCF>BCCBB=BBBBC@@@DB?AA?BE>CC?C@CCCBC?CCBBAB<BCCC8BB<@@=B@BACCI?F@BBBAABA?CC?BBBC@CCBBCB?BBBAAAA?BBBBBCCCC)BB@B?B@B>AA?BBAAABBC988>6B<@ABBABAA>??A>@@;>:?AA>BBBC?BBB?E<?>@BA??.;><3;=>5:5:0//::8/////9;;===?>6==>@9;;+3/8666
@N9IO0:01111:06227
TACGTAGGTGGCAAGCGTTGTCCGGATTTATTGGGCGTAAAGAGCCCGCAGGCGGCTCAGCAAGTTTCAGGTGAAATCTCCCGGCTCAACTGGGAGGGGTCTTGGAAAACTGCTGGGCTTGAGGCAGGGAGAGGGATGCGGAATTCCAGGTGTAGTGGTGAAATGCGTAGATATCTGGAGGAACACCAGTGGCGAAGGCGGCATCCTGGCCCTGTCCTGACGCTCAGGGGCGAAAGCGTGGGGAGCAAAC
+
BBDCB@@<@B=BC<A@BB?BBBAF@BBA;@@;@@;?@ACC:?@;::0;@;;5;@;@<89;;@:@BB=ABB@A@@E?@AACJ?GACCCC@CBBA9;;;;.;;B@C?CCC<BCBBBAA;AB>BBB?BAAB<BB@@@;>@@?@<?<@=A<??>BCABBBB@BBBD>BB9::BBB?>???@9@>9?9?@A?BBBA;?994:=??6?B@A>BB??D7=BAA=AA:::@@@@@@@6@@AA8???>AAA69783;1;
@N9IO0:01073:06272
TACGGAGGGAGCTAGCGTTGTTCGGAATTACTGGGCGTAAAGCGCACGTAGGCGGCGATTCAAGTCAGAGGTGAAAGCCCGGGGCTCAACCCCGGAACTGCCTTTGAAACTAGATTGCTAGAATCTTGGAGAGGTCAGTGGAATTCCGAGTGTAGAGGTGAAATTCGTAGATATTCGGAAGAACACCAGTGGCGAAGGCGACTGACTGGACAAGTATTGACGCTGAGGTGCGAAAGCGTGGGGAGCAAACAGG
+
BBCE@CCC<;;;DAAACC9<;ACC?C?C>BCBBC=@@@@@8@;9;<;;;@@<;;5;@AA@BA<@@AAABD???@B:??C=@@@6@:::?CCC9B=@9<??<>AB;A@A<ABBBBB798B@>@??>>=A=AA;;5:@@@AB?B?B@C@CDB;;;@ABB?ABAA=B=AAABAAAAC@BE?B=??;?AA?AA??;?@A<@=A?@?@B@@@@=@BC@CCCC>A@A;<;@@A<@AB;;;099>>?@@7@?>@D:@AA@
@N9IO0:01077:06288
TACGAAGGGTGCAAGCGTTACTCGGAATTACTGGGCGTAAAGCGTGCGTAGGTGGTTCGTTAAGTCTGTCGTGAAAGCCCCGGGCTCAACCTGGGAATGGCGATGGATACTGGCGGGCTAGAGTGCGGTAGAGGAGAGTGGAATTCCCGGTGTAGCAGTGAAATGCGTAGAGATCGGGAGGAACATCAGTTGCGAAGGCGGCTCTCTGGACCAGCACTGACACTGAGGCACGAAAGCGTGGGGAGCAAACAGG
+
@@B994;C<@@AB?B@B@@CCCCC@B>A>ABBCC<BABBD>BB@@@@A;<;@BC?B?CBB<A=ABA@CDCCCBBB79;::+9;4;>?C@DABB=6?7@B8@AA@B;@@@AAC=AA@:?@AAC8:9A@<>793:6;=>?@@8?684>:3;8=BBB>?>AA:87)522AAB==;=?::A9>@<@<AAACCCA<AA??:=:9949AA@<=B<???B>?==999@@@@;:;4A@@AAA8ABBBCDC:BBBCH>BBB5
@N9IO0:01082:06284
TACGTAGGGGGCGAGCGTTGTCCGGATTCATTGGGCGTAAAGAGCTCGTAGGCGGCTCGGTAAGTCGTTTGTGAAATCTCCAGGCTCAACTTGGAGCGTGCAGACGATACTGCTGTGGCTTGAGTCCGGTAGGGGACCACGGAATTCCTGGTGTAGCGGTGAAATGCGCAGATATCAGGAGGAACACCGGTGGCGAAGGCGGTGGTCTGGGCCGGTACTGACGCTGAGGAGCGAAAGCGTGGGGAGCGAACAGG
+
AACBABBBBB0B@@@@CD@CBDAC@AA=@BB=AB;?@=>=6@;;;?@>99;=@?;?BDB?BB>@@@;:;.;@@A@;@AAB?BB?BBBC>BB@C?AAA;;;;;;;AABBCBCBBBBDD<??<?@@CC?C>@@AB?3@@5;;@>B>B@BACF?AA;;;CC@BBGE>CB@@;;;AAA?@@A=@?>A>ABB=A?@@=@@@=@?AA=AB?BCBFC>C@B?AAA@AA@@B@;;9?BBBDDD=A<;;B@@3A;;;;>;;;<
@N9IO0:01095:06264
TACGTAGGTGGCGAGCGTTGTCCGGATTTACTGGGCGTAAAGCGCGCGCAGGCGGCTGACCAAGTCCGATGTGAAATCTTCCGGCTCAACTGGAAAACGGCATTGGATACTGGTCGGCTGGAAGGTGGGAGAGGGTAGCGGAATTCCCGGTGTAGTGGTGAAATGCGTAGATATCGGGAGGAACACCAGTGGCGAAAGCGGCTACCTGGCCCACTCTTGACGCTGAGGCGCGAAAAGCTAGGGGAGCAAACGG
+
BCCDCBB?CC?BB@@@@A<ABC@E?;;97;AABC<BAAAC;@@B:;;BBBB?BA?BA:;;8;7;EE?B;;:BAAA5===3:374=?CC;A8939:9&3;.98:9@?BBAA@@8;:C?AAC=@<@<@@A;B@A@D<AAAAB?BAC@CD>D?BBBBAAC?ABCC>BBBBBB@@@99:?A<AA@F@DBB=??AA?BBBB?BBB?A@@A:9949A8>@@AA>@??@>>;;;5;@B;;;;*;?=<=A>3>>@=904;4
@N9IO0:01081:06357
TACGTAGGGCGCGAGCGTTGTCCGGAATTATGGGCGTAAAGAGCTCGTAGGCGGTCTGTCGCGTCGGATGTGAAAGCCGGGGCTTAACCCCGGGTCTGCATTCGATACGGGCAGACTAGAGTGTGGTAGGGGAGATCGGAATTCCTGGTGTAGCGGTGAAATGCGCAGATATCAGGAGGAACACCGGTGGCGAAGGCGGATCTCTGGGCCATTACTGACGCTGAGGAGCGAAAGCTGGGGAGCGACAGG
+
0====AA?:9:;:@:?::2559.5./5;8////)/7555)55<;9559594:B=AB@?@;?=>0/0,//98555,//)/66&//)-0688+88/////88:7::;;>79929A=??990@>000>+0::::*9<9855-7;A?B?CC@@?@A@@@<@@CA;@A?@:;;;;BBDBC?BA7;7;@@=A>AB=BA@;=9??100>00//8/8+554::>:?9:::00/+000:;C.:770//&/:8/0//:5
@N9IO0:01086:06332
TACGGAGGGTGCAAGCGTTGCTCGGAATTATTGGGCGTAAAGGGCAGGTAGGTGCCTATTTGTCCGGGGTGAAATCCTTGGGCTTAACTCAAGAAGTGCCCCGGGAAACGGTAGGACTCGAGTGCTGGAGAGGGTCGTGGAATTCCCGGTGTAGCGGTGAAATGCGTAGAGATCGGGAGGAACACCAGAGGCGAAGGCGGCGACCTGGACAGTGACTGACACTCAACTGCGAAAAGGACG
+
<<AA:9:D69555.55559666;=7<05.5;.44)38:;;3:;(///)---(///)//99(334.444&4;==7;;9;8=<)4/)/)///-399(///777&44)4909959994/////;:<56494999::08??99.4.4.4;2=8=:99555.555>6>>;;<;;;<53388(44.4.3345:///)///)/37727954.45./7//////5<;99:;54.5<::;<>>+9.455
@N9IO0:01097:06327
TACGTAGGGTGCGAGCGTTAATCGGAATTACTGGGCGTAAAGCGTGCGCAGGCGGTTTTGTAAGTCAGATGTGAAATCCCCGGGCTCAACCTGGGAACTGCGTTTGAAACTACAAGGCTAGAGTGTAGAAGAGGGGGGTAGAATTCCACGTGTAGCAGTGGAAATGCGTAGAGATGTGGAGGAATACCGATGGCGAAGGCAGCCCCCTGGGCTAACACTGACGCCTCATGCACGAAAGCGTGGGGAGCAAACAGG
+
BBBBBBBB<AAAB@@???;A=@@<8>+0+0>@>D?AAACC?CBCA??@A>>;9:6:DE9BAC@???BBBBBBBBA<A?@@4AA<BACC@B?ACF@D5::BCB@F;@>B=A>>?A=A?B?@:;;=<<<==;>;<===='==AB=A<@;?>>>??>@AA>87+87.52588:>><8872:27;;@;?=>69///6;9:)/)/555A@A.>>917;>=AAAAA@@?>;>AA;:;??BCD;>:::<<</878=>6=>>:
@N9IO0:01100:06352
GACGTAGGGGGCCAGCGTTGCTCGGAATAACTGGGCGTAAAGGGTTCGTAGGCGGTGTGGCAAGTCGGGAGTGAAATCCTGAGGCTTAACTTCAGGACTGCTTCCGAAACTGCCATGCTCGAGTGCGGGAGAGGCGAGTGGAATTGCAGGTGTAGCGGTGAAATGCGTAGATATCTGCAGGAACACCAGTGGCGAAAGCGGCTCGCTGGACCGCAACTGACGCTGAGGAACGAAAGCTAGGGGAGCAAACAGG
+
CD@>A;;;;;*;;AAAAA<@@BBB@C?AA@BBBA<@A@BD>CD?D@CCCCC?CC@ACAB?CC=A@9:9.:BB:;;/;:8;>556;B=A;@C6:;@;?BBBBC>C?CCC=B;;<?C;:;CCCBBAAAAA0;;;;6;@@>@@=?;@=@@BB>ABBBAAA?ABAG>BB@@?BBCCBCB?@@AA6;5;@A<@@;;5;@@@;@BB?@AA@@AC;;;>@@B?BB;;;<<;ABC?C@<:::*/07<ACE9BB???:???>
@N9IO0:01067:06391
TACGTAGGGTGCGAGCGTTAATCGGAATTACTGGGCGTAAAGCGTGCGCAGGCGGTTTTGTAAGCCAGATGTGAAATCCCCGGGCTTAACCTGGGAATGGCATTTGGGACTGCAAGGCTGGAGTGCGGCAGAGGAGACTGGAATTCCCGGTGTAGCAGTGAAATGCGTAGATATCGGGAGGAATACCGATGGCGAAGGCAGGTCTCTGGGCTGACACTGAGCGCTCATGCACGAAAGCGTGGGGAGCAAACAG
+
@ACCBBBD>AAABBA@?@<A>BC>:>+0+0@@=A>FDCCC=BAAAABABA@=AB@CJF:BBC@CC@BBAAAB@??14;::-;@9?<;C9B9CBB<@>AC?AAAA;@B;A@AAAB=@=@@@;AAAACC@ABABA>?<<>@@:@4919C=B?BBAA>>>@@>>?7>?BBBCA???:897)7=<@=ACC@A>994:?D=?<>>=;??;::>@7<<@<;5./.......5985626222'2222222&25677.535
@N9IO0:01074:06388
TACGGGGGGAGCTAGCGTTTTTCGGAATTATTGGGCGTAAAGGGCGTGTAGGCGGTTAATAAAGTTGAAAGTGAAATCCCCAGGCTTAACCTGGGAACTGCTTTCAAAACTCATTAGCTAGAGGCGATAGAGGATAGCAGAATTCCTAGTGTAGAGGTGAAATTCTTAGATATTAGGAGGAATACCGGTGGCGAAGGCGGCTATCTGGATCGTATCTGACGCTGAGGCGCGAAAGCGTGGGGAGCAAACAGG
+
A@CCCFCD)@A@CBBBCCBBB2@@;@4;6;B>BD?BBBAJ?BC?CCCCCAA=;;4;>B=ACC?BB?BCG>BABAB<BDCD:@@=?A=A=B?BBF>B?BA@ABB>BBED9AABBB?A;;<BB;;65:;;=?==:=>BCABBB@D?C@BBCAAABA@@<@@@B<B=AA?BCGGDE@CC>BB@C?BBE@D>??=@BB<@>@C?BABBBAB@CBCBCCCBB@@@A?A@BB>@CA9997:@AABCC8@@<;;3=?>;
@N9IO0:01079:06365
TACGAAGGGTGCAAGCGTTGTTCGGAATCATTGGGCGTAAAGCGCGCGCAGGCGGATCAGCAAGTCAGATGTGAAATCTCGGAGCTCAACTCCGAAACTGCGTCTGAAACTGCTAGTCTAGAATGTCGGAGGGGGCAGGGGAATTTCACGTGTAGGGGTAAAATCCGTAGAGATGTGAAGGAACACCGGAGGCGAAGGCGCCTGCCTGGACGACTATTGACGCTGAGGCGCGAAAGCGTGGGGAGCAAACAGG
+
BAA::2;@8@A@@=A<<;?BD?CC@A<????;?C=:::BA/:::;;;AADDACC@CBBCBBB>A@BBCB:::BAC<99:CC@CB@A@A=A?<6000+0000@=@@@AB=C;<;BCABCBAAA>;<:::45@=;;,<9494*47;<5<@<@<<@@A@@*::9:*9C>ABCBBBBCBBBL@C?C=AA@;A=::8:DD<@?ADCACCD@@A?ACCCC;;;@AAA;;;@@@:@AAABA;A@@@AAA7A@@BB;@??<
@N9IO0:01082:06398
TACGTAGGGTGCGAGCGTTAATCGGAATTACTGGGCGTAAAGGGTGCGCAGGGCGCTCCACAATGTCGGGGCGTGAAATCCCCGGGCTTAACCTGGGAATTGACGTCCGAAACTTATGGAGCTGGAGTGTGGCAGAGGGAGGTGGAATTCCACGTGTAGCGGTGAAAATGCGTAGAGAGTGTGGAGGAACACCGATGGCGAAGGCAGCCTCCTGGGCCAACACTGACGCTCATGCACGAAAGCGTGGGGAGCAAACAGG
+
AABBBBBB<BBAAABBCC=A>ACD@GAC=A;;;;09?9>=5=>6=9999499(44455.544.3884444&449444)49;=2>@4==26058::;3A*/*//////6=>?26575558:::>>?@@@@BB<@@<00@500*0/)/2;9=9==95555555.4;<@<0@;;555990//00:<7=<05034468844.4883:8<;<<9><9;>=5=295:>A??9434444449<989:098::;==+66<=>4666:
@N9IO0:01085:06374
TACGTAGGGTGCAAGCATTATCCGGAGTGACTGGGCGTAAAGAGTTGCGTAGGTGGTTAGTAAAGTGAATAGTGAAACCTGGTGGCTCAACCATACAGACTATTATTCAAACTCACTAACTCGAGAGTGGTAGAGGTAACTGGAATTTCTTGTGTAGGAGTGAAATCCGTAGATATAAGAAGGAACACCAATGGCGTAGGCAGGTTACTGGACCATTTCTGACACTGAGGCACGAAAAGCGTGGGGAGCGAACCGG
+
CB;;;ABB<;;;B>CCDC?BAA>A>AA;;<@AAA9CA;;;0;;;;7<<CCBB?;;8;>;;;?@0;;AA=AAB@;;;7;=BB>;<6;BAB?CAB@@@;;=CCCD@AB@BHKFFCCCBBB@BBAA;;;<;<5;AA@@=@@=@AB>A?BB;AA8;;BB@@=@@BCBB>CD>BAABHDCBB>@@<A=A>BBC@D?AA@BBBAA?BCD@FACBBB:<<?CCJ>JAABBBBCA;;5;;;<;<;*;@@A@@@4@@BCE?C@C?
@N9IO0:01103:06370
GACAGAGGTGGCGAGCGTTGTTCGGAATCACTGGGCTTAAAGGGCGCGTAGGTGGTAGTGTAAGTCTGAGGTGGAATCCTACGGCTTAACCGTAGAACTGCCTTGGAAACTGCATTACTTGAGTCAGTGAGGGGAGGGTAGAATTCCCGGTGTAGCGGTGAAATGCGTAGATATCGGGAGGAAGGCCGGTGGCGAAGGCGGCCCTCTGGCGCTGAACTGACACTGGAGGCGCGAAAGCGTGGGGAGCAAACAGG
+
@BA@@AB@BC@@A???AA<@@@BC?B?BBBBBBB8@?4993:C=ACADBCC?BB?BDBCBCB<@@:::>A>AB?B?AA?ABAB=@A6;6;6;;@@@<@;;;GH@C?BB;@;;;A@<BAA=ABBCCDDBBBDFD7;;B=BBCC@C@CF>A?BCCCCCC@CCCC>CBBBBBBAAB;;;;0;;:@5:3:3:5:B?ABB@DACD?@@;@BBB@BBBBAB?BAAA@B>00,00,00;;?@0;;;;BLD;DGCDD=BBB=
@N9IO0:01106:06387
TACAGAGGGTGCAAGCGTTAATCGGAATTACTGGGCGTAAAGGGTGCGTAGGTGGATATTTAAGTTATATGTGAAAGCCCTGGGCTTAACCTGGGAACGGCATATGAGACTGGATAACTAGAGTCGTGTAGAGGGAAGTGGAATTTCCGGTGTAGCGGTGAAATGCGTAGATATCGGAAGGAACACCGGTGGCGAAGGCGGCTTCCTGGACACAGACTGACACTGAAGCACGAAAGCGTGGGTAGCAAAC
+
@@@AABBB=BC??9<7882;:?AA<@=@>AAABC>A@?DE?CC>;;;A@CC@CC?BBAAA;A<@B?BBA;;;AAC6;<A9AAA;@A?C?C@BBB=A?;;6;@@@>@@@@A@@=@@BADCCCAAABBABBCCCCD>C@BBB@B@FM=B?CGC@@@BAB?BBBB<BB;;;CAA;;;;;5;;A=C?CCD<@:6519@C?B@BC?DA>B>AA>AA@@@BABBBBBBAAAA<@?@A;;;0;:9;DD>CBBAA@6@
@N9IO0:01124:05804
TACGTAGGTGGCAAGCGTTGTCCGGATTTACTGGGCGTAAAGAGCGCGCAGGCGGTCGTTCAAGTCGAGTGTGAAAGCCCCCGGCTCAACTGGGGAGGGTCACTCGATACTGATCGACTCGAAGGCAGGAGAGGGAAGTGGAATTCCCGGTGTAGTGGTGAAATGCGTAGATATCGGGGAGGAACACCAGTGGCGAAGGCGACTTCCTGGCCTGTTCTTGACGCTGAGGCGCGAAAAGCTAGGGGAGCAAACGG
+
BBBBA::5:;4;B=A>@@<@BA?A?BBB;A@BCC=BBBBB=B;;;BAA=;;600+0<<<?@J@FCCCBAAA@AAA8;;;;;*<9@=>@7=3777*379.8=?@AADCBCBAAABBBCA@@@@3949AA;>?>CF>F977@:@<@<@@:@=888@===:==>>5==:79<<97756666)//)/399:7>==?::;:8=9>=BBB8;7;B@B>BBB?BB?BBB@@@@@@;@@@;;;;.;A@@@BB3;<;?@6=@=
@N9IO0:01137:05791
TACGGAGGGTGCAAGCGTTAATCGGAATTACTGGGCGTAAAGCGCACGCAGGTGGCTGAGTCAGTCGATTGTGAAAGCCCTGGGCTTAACCTGGGAATTGCAGTCGATACTACTCAGCTAGAGTATGGGAGAGGGTAGTGGAATTCCCGGTGTAGCGGTGAAATGCGTAGATATCGGGAGGAACATCAGTGGCGAAGGCGGCTACCTGGCCCAATACTGACACTCAGGTGCGACAGCGTGGGGAGCAAACAGG
+
BBCC@BBB<BBAB>AA@@<@<@A@8:+0+0====9@@@DD>D@@@CCA@AA=::5;@AABBBBCDCCBB@BCCCC>CCD>BBD<@@6;4;=;;;8;@C?AAA@BCBBGCCCBBBBBAAACBAAABCCB>BB?>>5;>?=?;?>B>BD<?<?B@??9838BAB>DCCCCBB@>688;D;AB:;8;AAAA;;;>ABC@C?@?;?=>=:9919<6<8AB?8=:?=;;;8;/37<;;====A>???5?BBBC>CAA>
@N9IO0:01139:05781
TACGTAGGTGGCGAGCGTTGTCCGGATTTACTGGGCGTAAAGAGCGCGCAGGCGGTCGTTCAAGTCGCGTGTGAAAGCCCCCGGCTCAACTGGGGAGGGTCACGCGATACTGATCGACTCGAAGGCAGGAGAGGGTAGTGGAATTCCCGGTGTAGTGGTGAAATGCGTAGATATCGGGAGGAACACCAGTGGCGAAGGCGACTACCTGGCCTGTTCTTGACGCTGAGGCGCGAAAAGCTAGGGGAGCAAACGG
+
BBDCC@A<A@>@A@BBAB>BFE@F@CBA:@;;;A9@@@AC=BBCCCCBC>=29:5;:@A?DC6:;;9;@A@@@AB;;;;;;):1:97>6;3333&377.7;<:744@AACDC@@@ABA@:::=A?BBC?A=9::,00;00,/7=;>?1:1<B477BB>BDCC=?>>>A:::<9::<<1AC=@>ABB?C@AA=@;;5<@BABABBB?AA=A?BBBABD@DDCCBB@@@4::?::::.;BABCDC:;;;?=6:;;
@N9IO0:01142:05784
TACGTAGGGGGCGAGCGTTGTCCGGATTTATTGGGCGTAAAGAGCTCGTAGGCGGTTTGGCAAGTCGGGTGTGAAAATCCGGGCTCAACTCGGAGACGCCACTCGATACTGCTATGACTCGAGTCCGGTAGGGGAGTGCGGAATTCCTGGTGTAGCGGTGAAATGCGCAGATATCAGGAGGAACACCGGTGGCGAAGGCGGCACTCTGGGCCGGAACTGACGCTGAGGAGCGAAAGCGTGGGGAGCGAACAGG
+
@@@@@>@AAA,AABB@AC?BBBAE?AAD>AA?B@8???AA9@@?;9:@>AB=;;5:B8@;@A=AABDD<@@@;<:;.9=7<>6A9967;;<=7;;<;?@=@B;;;AABA;;;A@;;:;:BAB@@@?A?ABBBB5@@;;;@<@=@?B@CE<;;HCCBB7;;@@8@BBBBBBA@@;;;;5;;=@=@@A>A>AA>A?@=@=@@?BAA??;;;/:8=8=;>>>;>>@?>??@9::CCC>BA@;;;;.;;;;;5::;=
@N9IO0:01155:05776
TACGAAGGGTGCAAGCGTTAATCGGAATTACTGGGCGTAAAGCGCGCGTAGGTGGTTCAGCAAGTTGGATGTGAAAGCCCCGGGCTCAACCTGGGAACTGCATCCAAAACTACTGAGCTAGAGTACGGTAGAGGGTGGTGGGAATTTCCTGTGTAGCGGTGAAAATGCGTAGATATAGGAAGGAACACCAGTGGCGAAGGCGACCACCTGGACTGATACTGACACTGAGGTGCGAAAAGCGTGGGGGAGCAAACAGG
+
>@>9@5;9/55555<;;;9>8;9<5=4=7AB@@@=:;;AC=A@AADAAACC?BB?A=@BCBCBCC@C=AABAB@B:AACB9AC=;;;A=A<@@B=A5::9;??A?AGH:BAAC:::::@@@BAAAAA=???<<<6<=:99:,;<A@<A?AAAB:::>>;>:999-9B?AABBCBABBD@C?C@C@BBB<@@;;7;BA;?=?AAA?BB@BB<??@??===:;;;;;;;;D<;;;;;;;.;@?;;;;;);?;;;0;??;
@N9IO0:01161:05777
TACGAAGGGGGCTAGCGTTGTTCGGAATTACTGGGCGTAAAGCGAGCGTAGGTTGCTCGACAAGTCAGTGGTGAAAGCCCAAGGCTCAACCTTGGAACTGCCATTGAAACTGTCGAGCTGGAATCTCAGAGGGGATAGCGGAATTCCAAATGTAGGGGTGAAATCCGTAGATATTTGGAGGAACACCGGTGGCGAAGGCGGCTATCTGGATGAGTATTGACACTGAGGCTCGAAAGCGTGGGGATCAAACAGG
+
@@C;;:;CCC3CAABBCC?CCBCC@C=@=AAAB@::9:CC=BBAABB;:0@9@+000<=<:A<@@@@CBC@BAA?9899/;=@>AAABAC?B@D?@@AECC?BA=@@>9@@;;;;<@A;;6;?AAABBBBAAA7?;;;@A<@>B?C=AA;;;<=>@@6@BBD<BA@CABBBBCCE?E@CB>B>ABC@C@CCBBBC?B?AA?BBBABBB?BBBBBAAB@FBAAA@A;;5;B@@AB<AAA@@@A3@B<<<7<;;?
@N9IO0:01161:05805
TACAGAGGGTGCAAGCGTTAATCGGAATTACTGGGCGTAAAGCGCGCGTAGGCGGCTTGACAAGTCGAGTGTGAAATCCCCGGGCTTAACCTGGGAGCTGCATTCGAAACTGTCTTGCTAGAGTATGGGAGAGGGAAGTGGAATTTCAGGTGTAGCGGTGAAATGCGTAGATATCTGAAGGAACATCAGTGGCGAAAGCGACTTCCTGGACCAATACTGACGCTCAGGTGCGAAAGCGTGGGGAGCAAACAGG
+
CDBA@ACF?;;9B=@@AA?B@BBC@C?C?BBCCC=BAACC<C@@@BABBCCACC@BB?BCCC@CDDBBABBBA@@8><<<3>?8?A?A>A@CAC=;000@@AB@BBBB=BBBBBC?@A@9::???>??6??;::.;=@;::;?CD=CBB@BCCCCBCACCCC=BBCCBBBABBA@A@D;@;B;@BABBAAA;?;;;/;@BBBB?B@CC?BB?C?BBCBCCA@@??::5:@<AAB;@@@@CDD9:;:BD<??A?
@N9IO0:01121:05822
TACGTAGGGTGCAAGCGTTAATCGGAATTACTGGGCGTAAAGCGTACGCAGGCGGCTTTGCAAGACAGGTGTGAAATCCCCGGGCCTAACCTGGGAACTGCATTTGTGACTGCATGGCTAGAGTCTGTCAGAGGGGGGGTGGAATTCCACGTGTAGCAGTGAAATGCGTAGAGATGTGGAAGAACACCGATGGCGAAGGCAGCCCCCTGGGATGAGACTGACGCCTCATGTACGAAAAGCGTGGGGAGCAAACAGG
+
<=A@@BCB<BABB4<<;;494=9<.94;4;;@A@6000>>)/079<;AACB?;;5;;;.;;;<@@ABE@CCCBCC>CDDD9AB=A<??=A=AAD;A588>>9=>6=?<??BBBBBB?BB=>??@AAA><==:::9999"9:0606*.(//99:=;;>77333<,33::>=>A999???8>:@C?BBB@A@?A=>???A;987;;;;,;<<6=;;88;;;969//(///8;668////&//:;;;=07777:7788;
@N9IO0:01144:05834
TACAGAGGTCTCAAGCGTTGTTCGGAATCACTGGGCGTAAAGGGTGCGTAGGTGGCGTGGTAAGTCAGATGTGAAAGCCCGGGGCTCAACCTCGGAACTGCATCCGATACTACCATGCTAGAGTACTGAAGGGGTGACTAGAATTCTCGGTGTAGCAGTGAAATGCGTAGATATCGAGAGGAATACCAAAGGCGAAGGCAGGTCACTGGGCAGTTACTGACACTGAGGCCACGAAGGCCAGGGGGAGCAAACGG
+
AACA@ACACCCCC?B@AA;@@<@D=B>ABAA;;;0<@@@B=CD<BB@@@9959A=AB??<>?:?>>>AB@@=CCC>ABB;CCB8@AAA=@@BA=:>=>>>>;;;=B>>>:::>378AA>>>=>====<<1788,8=>@@???18/6;79/7<>888;::;;>7;;;;;988>>:758737;><@BB>A@3;8<891829?@9???>=?>6?:9<1777283:67777(/(.5//)5+/(././.$.....'.6;
@N9IO0:01145:05839
TACGGAGGGTGCGAGCGTTAATCGGAATTACTGGGCGTAAAGCGTGCGCAGGCGGTTTTGTAAGCCAGATGTGAAATCCCCGGGCTTAACCTGGGAATGGCATTTGGGACTGCAAGGCTTGAGTGCGGCAGAGGAGACTGGAATTCCCGGTGTAGCAGTGAAATGCGTAGATATCGGGAGGAATACCGATGGCGAAGGCAGGTCTCTAGGGCTGAGCACTCGATGCGCTCATGCACGAAAAGCGTGGGGAGCAAACAG
+
@@BC?BBC?BCCCCCCCC?C>BAB?B497;AAAA=AA@BB?BCCBAAB??@?BB?BBB:BCC?BB?AA@@@@??>9?@AA6AA49:=A?D>A?>8?9<<8:999(83(3999>>0/,0>5;0097==688>@@<@788==6<.5,5:(6.5;99>=;:;>@A:B@BBA>=>88777<.774949?A:>===9=??;@:==>8==65/..;.222---65((((((((((556.....---&,---299-235AA,859
@N9IO0:01149:05840
TACGGAGGGTGCGAGCGTTATCCGGAATTACTGGGTTAAAGGGTGGCGTAGGCGGCTTTGTAAGTCAGGAGTGAAAGTTTGTGGCTCAACCGTCAAAATTGCTTTTGATACTGCAGAGCTAGAATCAGGATGAGGTTAGCGGAATGTGGCATGTAGCGGTGAAATGCATAGATATGCCATAGAACACCAATTGCGAAGGCAGCTGGCTAGACCTGCATTGACGCTGAGGCACGAAAAGCGTGGGGAGCGAACAGG
+
BA;;5;;;)55<:666BB>AAB?A<B=A<A@=<<)/)//)/;1//)/777789:5:7:1777)---,,(--579;5;=C>B=B?@?:?<>5>//-65)530//;;.878733333333??@@>*////)45<<<?B?@:899@<@BBA>BB@>>99445:;:>5CCBB=;545:559.559;>:@>C8<;@2999:25.5555995:=<:<;80//99)//8:<90/>:00///0/&/8:99::.9::<<9<<@<
@N9IO0:01161:05823
GACAGAGGGGGCAAGCGTTGCTCGGAATTACTGGGCGTAAAGGGCGCGTAGGCGGGATGGCAAGTCGGTCGTGAAATCCCTCGGCTCAACCGAGGAACGTCGATCGATACTGCTGTTCTTGAGGATTGCAGAGGAGACTGGAATTCCCGGTGTAGCGGTGAAATGTGTAGAGATCGGGAGGAACACCGGTGGCGAAGGCGGGTCTCTGGGCAATTCCTGACGCTGAGGCGCGAAAGCGTGGGGAGCAAACGGG
+
BBC@@ACCCC5CCACBBB@B@@@C@C?C@BBBBB=BBBBC>CC>@@?BBBB@BCB=@?????<?BBC@AAABBBB>BCC>CBB?BBBB@B>=>>?B?C?@?A@B???BBC:::????BB499B>A@@CB>?>@;>???>A:?8A>==6=;==:>>@@?C@AA<@A???????BBBBF>??;?=>???B???>???;@<??A:@@788AA:AA=D<A9<<=>AB>>>?9=<<:;;1;;;=ACC5?>>CA;BAD9
@N9IO0:01114:05865
TACGAAGGGGGCTAGCGTTGTTCGGAATTACTGGGCGTAAAGGGCGCGTAGGCGGCCTTGTTAGTCGAGTGTGAAAGCCCTGGGCTTAACCCGGGAAGCGCGCTTGATACTGCAGGGCTTGAGTGTGGGAGAGGTTGGTGGAATTCCCAGTGTAGAGGTGAAATTCGTAGATATTGGGAAGAACACCGGTGGCGAAGGCGACCAACTGGACCACAACTGACGCTGAGGCGCGAAAGCGTGGGGAGCAAACAGG
+
@AB@@>@EDD5BBBCCBD=AA=BC?A?B@BBBDG?;::BG8::8:AA@@@@;::4;?C=AA@BBCB@@@BBAAAG0<;<0:9@6?B<@=@B=BD;A6:;;@CA@?ABDC<;;;;;A;@@@@;;;@@@C=BB@@=@?C@@@=@@A3::5:AABBD@@@?BBBE=A=BBBAAABAA=AA8?:??;?DC?B?BC?BBB?B?B@@@8:8:CC>AA?AAA9;;AC@@@@@;;6;AA@@@8@@A;;;;.;;;BC9@A@<
@N9IO0:01149:05897
TACGGAGGGGGCGAGCGTTATTCGGAATTATTGGGCGTAAAGGGCGCGTAGGCGGCTGGACAAGTCAAAGGTGAAATCCCTCGGCTCAACTGAGGAACTGCCTTTGAAACTGTCCGGCTTGAGTCCGGGAGGGGGTAGCGGAATTCCCAGTGTAGCGGTGAAATGCGTAGATATTGGGAGGAACACCAGTGGCGAAGGCGGCTACCTGGACCGGAACTGACGCTGATGCGCGAAAGCGTGGGTAGCAAACAGG
+
@@CC?BBBBB1@??BAAA?BD@EDAC?B?@@@DC>@@ACC>CC=ACCAA::79A?BBB@CCB?AA@A@<A@CCED>BCB<BBB>ABBD@BBCCB?C?CBBB@CC=??A:A@@@@=A=AB@BBBBB>@?<>@@@@2@BBCA?C@A?AD>CDBB@@@@A?AABB>BCCCJBAAADC@CI=AA<@=@@@;@@AA?BCC=@=;;5;AAA=AB?BB@D=B?ABBBCCAAAAABBAA;;;0;;?@BC>BCBBDH=BBC@
@N9IO0:01157:05906
GACAGAGGGTGCAAACGTTGTTCGAATGACTGGCGTAAGGCGCGACGTAGCAGCAGCGTGTGTCGGGCGTGGAATCCAACTCGCGCACGACGGTGAAGTGCACTCGAAACTGCGCAGCTAGAGTCTCGGAGAGGAAGGCGGAATGCTTGGTGTAGAGGTGAAATTCGTAGATATCAAGCGGAACACCGGTGGCGAAGGCGGCCTTCTGGACGATGACTGACGCTGAAGCGCGAAAGCGTGGGGAGCAAACAGG
+
BBBBBCCF>@A>@?9?00+00*///3---///1////)4.444//6-,,,***2***(*(**,,68(//<<8<9:939)////7://-----(--506:;<<<><;:;3:<<:;;;;??;;==>BCBB@CCCD@C7?;?@>@9=>==9=9:::;:::-3344)459:559A>>>=>9>9:49.4:?2:69B:<=?;@:?@8A?B?@@@@CBABCDDAAA@@AA000=A;;=:99+9877A>>2BBBBD:999;
@N9IO0:01162:05898
AACGTAGGTACCGAGCGTTATCCGGATTCACTGGGCGTAAAGCGCGTGCAGGTGGTTTGGTAAGTCGGGCATGAAAACTCTTGGCTCAACTAAGAGACGCTGTCCGATACTGCCGGACTTGAGGGTGTAAGAGGGAGGTGGAATTCCGCATGTAGTGGTGAAATGCGTAGATATGCGGAGGAACACCAGTGGCGAAGGCGGCCTCCTGGTACACTCCTGACACTCAGACGCGAAAGCTAGGGGAGCGAACGGG
+
A8AA@AB?A@D<@AA>AA>AAC@CABB?AAABBC=BBBCD=BAA@@@C@>>=9949A,:2<:5<A@@A;AABCDCC;CCCB?B?BBAA=A::6:@@?CBBAAAC?BBFB?????C>>>>=A99:.999@>BBBC=BB?BB?B?B?B?AAA::;@BBA?BBAA<AAABBCCBBBBA@@<@A=A?AAA@BBBD?A;:4;5;B=A?@@=AC?CC=;;AA@BBA?@@AAA@@>??9::.9;>:;;;-:=;::;=@B;
@N9IO0:01119:05941
TACGTAGGGTGCGAGCGTTAATCGGAATACTGGGCGTAAAGCGTGCGCAGGCGGTTTTGTAAGCCAGATGTGAAATCCCCGGGCTTAACCTGGGAATGGCATTTGGGACTGCAAGGCTGGAGTGTGGCAGAGGAGACTGGAATTCCCGGTGTAGCAGTGAAATGCGTAGATATCGGGAGGAATACCGATGGCGAAGGCAGGTCTCTGGGCTGACACTGACGCTCATGCACGAAAGCGTGGGGAGCAA
+
CCAAABAB:B@A@@A@@??B?B@?;A,00@<<<9;:;CD>CAA@A;;:::5:?9=?@6CAA?BB?BBB=>>@@@;@@A@6AD;@A>?<?>BCB>B?BB@BBBB>BC<BBA@@@9;6;?>8???@AA?:;:=<8::::;?=B<?<@B9?;?;;:<::;;;9<3@AA>?=<96769680662628;;:=;8818=@:>:>>?:>@@===A7;;88677855/...358;;;=887)879;=>>58889:
@N9IO0:01121:05942
TACGGAGGGGGCCAGCGTTGCTCGGAATTACTGGGCGTAAAGGGCTCGTAGGCGGTCTGATAAGTCCTGTGTGAAATCCCTTGGCTTAACCAAGGAATGGCACCGGATACTGTCGGACTGGAGGCCGGGAGAGGGAAGTGGAATTCCCAGTGTAGCGGTGAAATGCGTAGATATTGGGAGGAACACCGGTGGCGAAGGCGGCTTCCTGGACCGGTTCTGACGCTGAGGAGCGAAAGCTAGGGTAGCAAACAG
+
BCBC?BBDDC1C@BCAAA<AACCCACBD@CCBBB>BCBBB>CC>CCCCCBB@BB?BBBCC@@<@888:AAA=@=?8@??4?,0,00;@<@=C?C?B?AA=@BB?A?A@>???>??9?A??<>B>B=AB<BAAAB=A<:;A=A=?<@B8=>@==<?6618??B:>>>C==;>@AA8==4=>4:48885;:>>:><<5:5:>:?A<?;>>:;;5;5;5;>>>?@==;8818<<===4====>>7>>;;;D;B>@
@N9IO0:01128:05942
TACGAAGGGGGCTAGCGTTGTTCGGAATGACTGGGCGTAAAGGGCGCGTAGGCGGCGATTTTAGTCAGGCGTGAAAGCCCTGGGCTCAACCTAGGAACTGCGTTTGATACTGGATCGCTTGAGTGTGGGAGAGGATGGTGGAATTCCCAGTGTAGAGGTGAAATTCGTAGATATTGGGAAGAACACCGGTGGCGAAGGCGGCCATCTGGACCACTACTGACGCTGAGGCGCGAAAGCGTGGGGAGCAAACAGG
+
A@BB@=BB@B1CCAAACE>AB@BB?B@CBBAACC>CCCCC=BA<AC@@?AA=999:BBCFF;CABA@@;@??ABB:;:C<AAA<AAAA@A?AAA>A7::@@???:?BB@BBB=@@AA@@<@ABCBCCH?BCBB?B@@=AB@C?C?BC9<<BAA@@;;4;=BB<C=@@@A@@@:4299,99=@;AAC<@<@@;?@A=A>AD@D<;;DBC=A@?@@@BBAABBDBAB;;6;BB:;:6;;@ABBB9@@BDD>A::4
@N9IO0:01135:05943
TACGAACCGTACAAACGTTATTCGGAATCACTGGGCTTAAAGGGTGCGTAGGCGGCCATGTAAGTGAGGTGTGAAATCCCTCGGCTTAACCGAGGAACTGCGCTTCATACTGCGTGGCTTGAGGGAGACAGGGGTAAGCGGAACTGATGGTGGAGCGGTGAAATGCGTTGATATCATCAGGAACACCGGTGGCGAAAGCGGCTTACTGGGTCTCTTCTGACGCTGAGGTACGAAAGCTAGGGTAGCGAACGGG
+
A@BA?;@?AADBBB=A?><?C?CC?A>ACBBBCD>CD;?>8??6?A@@@AB>@C<A6::ABB=BCGCEABBBBCD>CCC>DBB?BC@C@B@CAA>A?A@BACCB?BBAA@>>>???<AA=AACC:@?B???FE9?>?BCB?B?B???BA>@@;??AB78==?6BCBBB?AAAA=;:::8808-7874:468/8>?>6;;;5;;5;===@:@@AAA<>>>>?>==;8818>===?8?>>77919:::<>9;;;3
@N9IO0:01158:05912
TACGTAGGTGGCGAGCGTTGTCCGGATTTACTGGGCGTAAAGAGCGCGCAGGCGGTCGTGCAAGTCGCGTGTGAAAGCCCCCGGCTCAACTGGGGAGGGTCACGCGATACTGCTCGACTTGAAGGCAGGAGAGGGAAGCGGAATTCCCGGTGTAGTGGTGAAATGCGTAGATATCGGGAGGAACACCAGTGGCGAAGGCGGCTTCCTGGCCTGTTCTTGACGCTGAGGCGCGAAAAGCTAGGGGAGCAAACGGG
+
BBCBBBB?@?;@A?B?BA<@BB@C@BBC=CCCCC>BBBCC?CA@@BCB@@@:00,0>>=>A?<AB@A@AAAABBC;?><<<,<:>AA@?AB@@@6?>>7?CCBBABBBBAAABBBBBBB>BB<B>BBB>BBBBB;B=@BB>B>B?BC>B?BBB@@@@<@@AA7?<==>;==79;;<>6@@=@?BCCADCCC@CCIACAAA?AB=A<@@;@@CBB@BGACBBEBB;;;<;;::;;;&:=9::@:3:@<94)4@A9
@N9IO0:01120:05999
TACGTAGGGTGCGAGCGTTAATCGGAATTACTGGGCGTAAAGCGTGCGTAGGCGGTTCGCTAAGTCCTGTGTGAAAGCCCCGGGCTCAACTCGGGAATGGCATGGGAAACTGACGAGCTGGAGTGTGGCAGAGGGGGGTGGGAATTCCGCGTGTAGCAGTGAAATGCGTAGAGATGCGGAGGAACACCGATGGCGAAGGCAGCCCCCTGGGCCAACACTGACGCTGGAGGGCACGAAAGCGTGGGGAGCAAACAGG
+
;BDAAACC<@AA@@AA@@4;6;CC?C?B?AAA@B<BCBBB=@@@AA;;;;;5;;5;=@@A:;7;BA=A@@ABBCD?BBCC8AA<:::@>>=??>9=<?@8@?@@A<AB=B???B@89:???AA==99399=@AAA@@%999+98>8=7>;9===>?=?:99CC>BBBBB@@@BCBBBB@BC@B>@9;5:::;400/)/)////777'8=>6=8<7444454/9://)///(//4444(445;<>>2<<;;>55568
@N9IO0:01127:06002
TACGAAGGGTGCAAACGTTGCTCGGAATCATTGGGCGTAAAGCGCACGTAGGCGGCTTCGCAAGTCGGATGTGAAATCCCGTGGCTCAACCATGGACGTGCATTCGAAACTGCGAAGCTTGAGTATGGAAGAGGGTCGCGGAATTCCCGGTGTAGAGGTGAAATTCGTAGATATCGGGAGGAACACCAGTGGCGAAGGCGGCGACCTGGGCCAATACTGACGCATGAGGTGGCGAAAAGCGTGGGGAGCAA
+
BBCBB?BJ>BBCCB=AAA?BBB@A<A=AA@@9@@8?@?DC<B9;:B@??>>;995:@?BBEC?B@@@<@@BBBCD=B@@5@00,0///)/)//95;:39;9=<<@999.7:9:9::999.//700/7272//5=4:;;;A=@?B@BB<A>?;;4944.44:<5<:>>>>>=<545990885:7<<=7:4//2///)/)//)5555.5<<2=.5.//////-///////49;595555&5595555&5<544
@N9IO0:01131:06000
TACGGAGGGGGCTAGCGTTGTTCGGAATTACTGGGCGTAAAGCGTACGTAGGCGGCTTTGTAAGTTAGAGGTGAAAGCCCGGGGCTCAACCCCGGAAACTTGGCCTTTAAGACTGCATCGCTTGAATCGCGGAGAGGTGAGTGGAATTCCGAGTGTAGAGGTGAAATTCGTAGATATTCGGAAGAAACACCAGTGGCGAAGGCGGCTCACTGGACGCGTATTGACGCTGAGGTACGAAAAGCGTGGGGAGCAAACAG
+
@D?@<@BBBB0@A;;BBC?CH@CC@C8:8;;;CC=BCAA?8?;>@@C;;;D@CB?;;;6;AA>AB?BAAA?A@A@/977*333&3987,333&3,//(//(/(/4:;2;53333333445;;5:;:699CC>A;;;6:9@:999=;?;?5::@BB?B999;=;;<6<173333333816649(///(/6638;3314=@6B8:>6266559917:>:@<:9489343////)///////&/9;;<==1;9999/44<
@N9IO0:01143:05980
TACGTAGGGGGCGAGCGTTGCTCGGAATTACTGGGCGTAAAGGGAGTGCAGGCGGCCGGTTAAGTCGAAGATGAAATCCCGAGGCTCAACTTCGGAACGGTCTTCGATACTGATCGGCTTGAGGCTGGTTGAGGAGAGCGGAATTCCCGGTGGAGCGGTGAAATGCGTAGATATCGGGAGGAACACCAGAGGCGAAGGCGGCTCTCTAAACTAGTCCTGACGCTGAGACTCGAAAGCTAGGGGAGCAAACGGG
+
BB@@@A????,@ABAACD@CBBBCAC@C@BBBBB=BCAAA6;;/;@=AAAA?@@?@AE@D?A>BBA?@;;;;AAA<BBC;A;9::BBB?BB=@?;@?AA?CBB?BB>>>BBBBBBB@DC599@;@@@:@<@?@=@@BBCE>A>A>CC>B>@@<?@AA@BABC<???BBAA?@;;;?A398:?5??A;??AA:?9:79?AA>>>?;::<<6<>===>8898>888@A:;;AAAAB:>@@::99+9??@A>ADD>
@N9IO0:01151:05968
TACGGAAGGTGCAAGCGTTAATCGGAATTACTGGGCGTAAAGCGCGCGTAGGCGGCTTCGTAAGTCGGGTGTGAAAGCCCCGGGCTCAACCGTGGGAACGGCGCTCGATACTGCGGAGCTCGAGTACGAGAGAGGGGGTGAATTCCAGGTGTAGCGGTGAAATGACGTAGAGATCTGGAGGAACACCGGTGGCGAAGGCGGCCCCCTGGTTCGATACTGACGCTGAGGTGCGAAAGCGTGGGGGAGCAAAACAG
+
CC@@>@?C>BBGG?BABBAD@BBD?B@A9;<9;;0:BBBC:@?>95:AAAB?:;6:C=B@>C>A<>BD<999:88,--99+56(,,,,(,(,,--(,(,-(,,-/7//4880000+0//89=9>?BBAA?????B@B,9:78;17,7=6>?::=<>;>@AA8>>=>??;;=?A888A;;;5;=CAC@C=;;9;AD=B=A?4;;:;';>9?<@@@AABBCBB;;;@BB?BCBBED?CE;;:999)9;9898&777
@N9IO0:01119:06042
TACGTAGGTGACAAGCGTTGTCCGGATTTACTGGGCGTAAAGAGCGCGCAGGCGGTCGTTCAAGTCGAGTGTGAAAGCCCCCGGCTCAACTGGGGAGGGTCATTCGATACTGATCGACTCGAAGGCAGGAGAGGGTAGTGGAATTCCCGGTGTAGTGGTGAAATGACGTAGATATCGGGAGGAACACCAGTGGCGAAGGCGACTACCTGGCCTGTTCTTGACGCTGAGGCGCGAAAGCTAGGGGAGCAAACGGG
+
CDBBBBB>B@CCB=AADC=@@A=A4;;A0;;BBB=CGGIH?CCBB@AAA:;7;@=B??>=:;5;;CBBC;;;9CC69999:'9.444<5:4444&333(38997==BBBBCACBA@A@9998<A;@AB588BBC;=BACB?B?B?CC=B>BBD<=<;.4444(4444444=800000>+//6:6<::584443944.549;<<??D<96265@9929929=;@ABAA;9:@@5:;0:AACCCD9@?999)4595
@N9IO0:01126:06042
TACGAAGGGGACTAGCGTTGTTCGGAATTACTGGGCGTAAAGCGCACGTAGGCGGATTTGTTAGTCAGGGGTGAAATCCCGGGGCTCAACCTCGGAACTGCCTTTGATACTGCAAGTCTCGAGTCCGATAGAGGTGGGTGGAATTCCTAGTGTAGAGGTGAAATTCGTAGATATTAGGAAGAACACCGGTGGCGAAGGCGGCCCACTGGATCGGTACTGACGCTGAGGTGCGAAAGCGTGGGGAGCAAACAGG
+
BBB@@<@CC;AAACBBBA@CC@CD@D?A<A@@?B=BAB@B:A@B@D9::BB=?A;ABC=BC?BBBBCDDD6@ABE>AAB>ACC8BBCC@D@BAA>@=@9:9=@A9AA>>?AAAC@>??@???@BB;??B9::B?B=>4;;5::>181887;;=<>::59888)/(////87>:;3:?:>:>?;>>@<@<>><BBD?@<@A=BB8:;BC?BCCC?AAB<<;BB@@@>@9??@@@@;@AAAABB:CCCCB>BBB?
@N9IO0:01141:06026
TACGAAGGTGGCAAGCGTTGTTCGGATTTACTGGGCGTACAGGGAGCGTAGGCGGTTCGGTAAGCCCTCTGTGAAATCTCCAGGCTTAACCTGGAACAGTCGGAGGGGACTGCTGAGCTAGAGGATGGGAGAGGAGCGCGGAATTCCCGGTGTAGCGGTGAAATGCGTAGAGATCGGGAGGAAGGCCGGTGGCGAAGGCGGCGCTCTGGAACATTTCTGACGCTGAGGCTCGAAAGCGTGGGGAGCAAACAG
+
AAAAA=A?AB?BB>BBBC<A@>@A=?AA9?@89:.:@=;;<DB=BA?@99:4;;5;=AA=A?9>CC8AACBB;00+0000888688(0+0:<<:?<=A@BBB?@A@>2==979=?9;::;<<<;BBBB=BCCC@C@;;;B?B>B5;;.:;>?;::?@=ABAC<@::;@AA@BB9999)4;7=8=9=2505<8<;;6;96616<<;;;<8=8665=4=566BB@AA@@5;;?;;:/:9@B>A>2>===<2;44
@N9IO0:01141:06048
GACGAACCGAGCGAACGTTGTTCGGAATCACTGGGCTTAAAGGGCGCGTAGGCGGGTGCTCAAGTCTGTGGTGAAATCCTCCGGCTCAACCGGAGAACTGCCATGGATACTGGGTGTCTCGAGGGTGGTAGGGGTATGCGGAACTATCGGTGGAGCGGTGAAATGCGTTGATATCGATAGGAACTCCGGTGGCGAAGGCGGCATACTGGACCACATCTGACGCTGAGGCGCGAAAGCCAGGGGAGCGAACGGG
+
==@00,0)0//7997:@><?@=?A9C299@@?@@8@A<A@;AB=@@@BBAC?BBB<A=@=00+/999<>>9>B@B4@@=@A;@;@A@@8@8@=95:=??;?:CCC?BBBDA@B9000;>7>:@<5@C@@?ADC8A>5738285;;:::;:>=7;;?>499::2=?AAA=ABA?>>?@?<>:87ABD@C?;<6;@@<@;;;2:=;9=B>4668<<<>;;;;=BBBBAA=ABAA@@8AA4:9A?.;;;;8:@?=8
@N9IO0:01145:06055
TACAGAGGGGGCAAGCGTTGTCCGGATTGACTGGGCGTAAAGCGCGCGTAGGTGGCGCGGCAGGTGCGCTGTGAAAGCGGCCCGCTCAACGGGCCGAGGCCAGCGCAAACGTCGCGCTCGAGCCATGCAGAGGTCCGTGGAAGTGCCGGTGTAGTGGTGAAATGCGTAGAGATCGGCAGGAACACCCATGGGGAAGCCAGGCGGACTGGGCATGCGCTGACACTGAGGCGCGACAGCGTGGGGAGCGAACCGG
+
BBBB@@@@@@2AC?CCDD@CCC?B@BB?@AABBE@@@@CC<@@BBBBCCBC?AAACC:999CC=::9AA@AA@CC7:9B?@A<@?@;:9;BB=B>A;;7;<A@AC<<<9000<@0/9;;=;AA@CBBCC@AA>BB?BCC?B?BCCC@C@@@;;;DD@CCCD?AA???@99:?>=@=BBD@B:;:BB=AA?AC50+/7)00)0:5:::991;<<=889AAAABA@9::5:A@@ABABBBBBBB6;;@?@6;7;@
@N9IO0:01154:06024
TACGTAGGGTGCAAGCGTTAATCGGAATTACTGGGCGTAAAGGGTGCGCAGGCGCCCCGCATGTCAGGCGTGAAATCCCCGGGCTTAACTTGGGAATGGCGCTTGAAACTACGGGGCTGGAGTGTGGCAGAGGGAGTGGAATTCCACGTGTAGCGGTGAAATGACGTAGAGATGTGGAGGAACACCGATGGCGAAGGCAGCCTCCTGGGCCAACACTGACGCTCATGCACGAAAGCGTGGGGAGCAAACAGG
+
@@000A>@40;;<7;A@A5;5;AA4;9;@CCCCF<BB<;;0;C;AA@@@AC>C@@@@3<@=000ABD?CBBA>>/9999-99.8>8=8<=4=:7>?CC????B@DCD<?::;;;;.;AA<?????A=A:::AB=?>?A595:?B=@AA?>>BAAB@A>>@70000;;?;@?=:://)//)/177<7??@@:?;;5;4:<<=:==:>@C;B<A<A?????;;898@?>>>BCBB<A;;;@??3?@?@C;@@A=
@N9IO0:01156:06048
TACGGAGGGTGCGAGCGTTGTTCGGAATTATTGGGCGTAAAGCGCGCGTAGGCGGCCACTTAAGTCGGATGTGAAAGCCCCTGGCTCAACTGGGGAAGTGCACCCGAAACTGAGCGGCTTGAGTACGAAAGAGGGTCGCGGAATTCCCGGTGTAGAGGTGAAATTCGTAGATATCGGGAGGAACACCGGTGGCGAAGGCGGCGACCTGGGTCGATACTGACGCTGAGGCGCGAAAGCGTGGGGAGCAAACAGG
+
@AAC@DDD=CCCCCDAAA@BB?BB>B@BBCCBCC=BAACC>C???@?A?==900+0:>@A@E=A@EEACAAB???/;;BA3;;5;C;:6;ADCC9B=AABCBBC=BCC>BDDBBBDAFD@BB@@??:;;0;BBB=BBBBA>A@C@CD>D?CABBBCC@BBBB=B?BBBBCCBBAABA<@A>B6@??9?<??;?BB?B?BB@AAAB?C@D8??@@??>=:;;=;;9;808???AB688==BBB5?@???78:::
@N9IO0:01160:06043
TACGAAGGTGGCAAGCGTTGTTCGGATTTACTGGGCGTACAGGGTGCGTAGGCGGTTCGGTAAGCCCTTCGGGAAAACTCCAGGCTTAACCTGGAAAGGTCGGAGGGGACTGCCGGGCTAGAGGACGGGAGAGGAGCGCGGAATTCCCGGTGTAGCGGTGAAATGCGTAGAGATCGGGAGGAAGGCCGGTGGCGAAGGCGGCGCTCTGGAACGTTCCTGACGCTGAGGCACGAAAGCGTGGGGAGCAAACA
+
AAB;99:?BBABB@CABB@AA=AC@ACA<@A@AC=ABBCCBBE>?@?BCAA>AC?C@BC?BD;:<:9<>CBC<AAA8A@@=@?;@@<B=A=AB?BB9@;@AA6;;AC5::BCB>BB;@@BBAB@DBBB9;<BB?BBB@;;8;;@=@C;C?B@>@B996;CBB=BBDCCCCBCB>555)5:6<7;9@@D?BB:BAB?B=@@<A@<6///)/)/99194:?AAABAA@@:;;;@@@8=>>::::-9?@BB9?9
@N9IO0:01163:06011
TACGAATGGGGCAAGCGTTGTTCGGAATCACTGGGCTTAAAGCGTACGCAGGCGGCCATGCAAGTCAGGAGTGAAATCCCCGGGCTTAACCCGGGAATTGCTTTTGAAACTGCACGGCTAGAATCCGGGAGAGGTTGGCGGAATTCCGAGTGTAGCAGTGAAATGCGCAGATATTCGGAGGAACACCAGTGGCGAAGGCGGCCAACTGGACCGGCATTGACGCTCATGTACGAAAGCGTGGGTAGCAAACAGG
+
BBCBA=AAAA9BC?BBDG@CCAB@?@-0000==<8@A<@@:A@BBBCB@@>;00+0:@@@@A=ACCCCICCCCCD>DDCD9CB<??494;B6>?:@>A?BCBKE;CCC=BBB;;;B>BBBBE?AA?CC>AAAC?B=A;9939:><@ACAAACBAA@@@CAAA=;;;AAA;;;BB<AA?BB=A?B@@<@;;;<@@B?C@;;9;@C=AAB?CB@CACBCHHCCGCBAAAB@@@;;;0;AA@@A:;;99<@8@?C=
@N9IO0:01120:06062
TACGGAGGATCCAAGCGTTATCCGGAATTACTGGGCGTAAAGAGTTGCGTAGGTGGCATAGTAAGTAGGTAGTGAAAGCGTGTGGCTCAACCATACTCACATTATCTAAACTGCTAAGCTAGAATATAGAAGAGGTAGCTGGAATTCCTAGTGTAGGAGTGAAATCCGTAGATATTAGGAGGAACACCAATGGCGTAGGCAGGCTACTGGTCTATTATTGACACTAAGGCACGAAAAGCGTGGGGAGCGAACGGG
+
BCBB?C@?@A@;@:?B@@>ACB?C@C@CADCCCC>@@@CE>CAAA?AA@@;;6;@;>@ABABB=????<?@AABAA=A@@???A<ABCE@C@CCCCA@@;:;=A@@AAB;B;;;BC7;;;CCB?CCCB@@<@;;7;BAA;;8;?B>B?CBBBCCBC@BBA@@B<CC?BBBABD@@;@@<@@;@9@??9<;==;@@BBD@CFD>@ACCAA>AAAAA?BB=??B@??A=A?=>>:999*9>>@>BB577??<9;<;3
@N9IO0:01120:06096
TACAGAGGGTGCTAGCGTTAATCGGATTTACTGGGCGTAAAGCGTGTGTAGGCGGTTCGTTAAGTCGGGTGTGAAATCCCTGGGCTCAACCTGGGAATTGCATTCGATACTGGCGGGCTAGAGTACGGTAGAGGGCGGCGGAATTCCGGGTGTAGCGGTGAAATGCGTAGATATCCGGAGGAACACCGATGGCGAAGGCAACCGCCTGGGCCTGTACTGACGCTGAGACACGAAAGCGTGGGGAGCAAACAGG
+
BCDBBBCC>AB@ABB>>?;>:=??9:::0:AAAC=??@BA<ABAAAABB??>?C?B>B@A=@;@@:::6;CBBBD>CCD>@@@=@BBC@D?@@@<@=A?BBBB@CCBCCCCB?ACC>BBBBCCCC@A>AA@@?@8>><?A>B@C@C?BB=BBBBBBB@BEFF=BBCCBBBB@@@@494:?9?>BBB@CCCC@BCB?B?AC?A?BC?BBC=@<AC@@@CCCCDCC@@@@BAAABB>AACCCCC9BBCCC=BBB?
@N9IO0:01130:06072
TACAGAGGGGGCAAGCGTTGTCCGGACTTACTGGGTGTAAAGCGCATGCAGGTGGCTGTGCAAGTATGCTGTGAAAGCCCCGTGCTTAACACGGGGAGGCCAGTATAGACTGCACGGCTCGAGGACTGCAGAGGGTAGGGGGAATTGCTGGTGTAGTGGTGAAATGCGTAGAGATCAGCAGGAACACCAAGGCCGAAGGGACCTACCTGGGCAGTAACTGACACTCAAGTGCGAAAGCGTGGGGAGCGAACCGG
+
ABC999CCCC5CC@CBBB@CEE@C?AAA?A@@@@9:;;AC<B;;;@@DDBB@CB?AA@@@@@5;;BBBBCCABBC:;;CC9BABBD=B=@BBBBB<BCAGAJIBBAABBBA@@A@@?CBCBBC@CC<;;BBBAA9A;;;;;(:;@;@??A@BBCBBAA<A@@@9@?;;;:9>><979==99.9.9>>895::>;;B=AC=@@=@BA=ABG>CBCCC?@@CCAAAAAA5;9>:///)////;;;.:;;;95:5;5
@N9IO0:01137:06061
TACGAAGGGTGCAAGCGTTAATCGGAATTACTGGGCGTAAAGCGTGCGTAGGCGGTTCGTTAAGTCTGTCGTGAAAGCCCTGGGCTCAACCTGGGAATGGCGATGGATACTGGCGAGCTAGAGTGCGGTAGAGGATGGCGGAATTCCCGGTGTAGCGGTGAAATGCGTAGAGATCGGGAGGAACATCCGTGGCGAAGGCGGCCATCTGGACCAGCACTGACGCTCAGGCACGAAAGCGTGGGGAGCAAACAGG
+
CCCCC@CC=@@AA@CCCC>A>BCB=A495:??@C>BBBBD?DCCBA@;;;;5;C@A<AAB>B?CBCCBCA@=9;:.:;@6;;9.5@=?;>=;:9.5=?A8BC>BB@GCDBAA?BAAAAA@;;;AA@B?@@@AA=AAA?BCAD?A?AF@E@BAAAA;;5;@@B;@ABBBBDCBA@A@C9>>6:2:=:;4:@A=?A?4:299;:269@@A699<>>:999>@A;;;CCC?BB;;;C0;;A@@@@3;;;@@<@=<:
@N9IO0:01143:06077
TACGGAGGGTGCAAGCGTTATCCGGATTCACTGGGTTTAAAGGGTGCGTAGGTGGGTTGGTAAGTCAGTGGTGAAATCTCCGAGCTTAACTTGGAAACTGCCGTTGATACTATCAATCTTGAATATCGCGTAGGTAAGCGGAATATGTCATGTAGCGGTGAAATGCTTAGATATGACATAGAACACCAATTGCGAAGGCAGCTTACTTCACGATCATTGACACTGAGGCACGAAAAGCGTGGGGAGCAAACAGG
+
BBDB@@@A<ABACIHCCC@BBC=@=?A<>@?;;;0;B8@@;@D=ACCECCB?BEC>C@C?@@?C@@@BCC?BAAA>ACCC=B@:;;594:C@C@CD>ACBD9;;?AAB@@BECGEFCCC9;<@BBB;;;DA@@?BC?BBB>A?BBBBC9::A@AA;;6;@A@9;;;A>AAAAB@@;;;A@@@5;;A5;5::=>?A5;4:999D?CCD@CCBCCBBBD:;;BAB;;;B>AC;;;<;*;:9;999*99===89998
@N9IO0:01144:06070
TACGTAGGGTGCAGGCGTTAATCGGAATACTGGGCGTAAAGCGTGCGCAGGCGGTTTGTTAAGACAGGTGTGAAATCCCCGGGCTTAACCTGGGAACTGCGCTTGTTACTGGCAGACTCGAGTGTGGCAGAGGGGGGTGGAATTCCAGGTGTGAGCAGTGAAATGCGTAGATATCTGGAGGAACACCGATGGCGAAGGCAGCCCCCTGGGCTAACACTGACGCTCATGCACGAAAGCGTGGGGAGCAAACAGG
+
BBCCCBBB<@@@?>:=>>;@=AA@?@000AAAJICCCCC=BBBAA@A@@@<@A=AA=AC?B?BC:;:=AA:::C=CCBC6BA/99/;4:;@@@:@=@?@?@@@7@;9==@@<<;<ABCCCBA??::59@@==??=<&=>3929>A=>>;=@989?>=<>8:=6:7000000;<999C?BB?B?BBD?BBBB@DBB?B?@@99999)9AB=CBB?BA>00......-:;>=>;;;3;777AAA6@:::>7>??=
@N9IO0:01146:06104
TACGAAGGGGGCTAGCGTTGTTCGGAATTACTGGGCGTAAAGCGCGCGCAGGCGGTTCTTCAAGTCAGTGGTGAAAGCCCGGAGCTCAACTCCGGAAATGCCATTGAAACTGTAGAACTTGAGGACGAGAGAGGTGAGTGGAATTCCCAGTGTAGAGGTGAAATTCGTAGATATTGGGAAGAACACCGGTGGCGAAGGCGGCTCACTGGCTCGTTTCTGACGCTCAGGCGCGATAGCGTGGGGATCAAACAGG
+
ABA@>9>@>@0ABACCBB@CCBCC?B4:6;;;<F;;;<AA9A;;;BA@@AB>@@=@?AA?BB>BBBBBBC?BBBB=BBA<A?9;:B?>9?;;5<=AA;A@@=@A?AAB=A;;;@AC>BB@C@@>@BAAACBBB?BBC@@@?B?B@BD>CCCCBBJAA>BBAC=A?CBBBBBBBA>AA<A<;;6;A@=A=;;6;BB>B?BCGBBBDGGFFGBCAAA;@;;<AAA@@CC?AAB;;;@ABBBCDC:BAAAB<@@A>
@N9IO0:01150:06098
TACAGAGGGTGCGAGCGTTAATCGGAGTTACTGGGCGTAAAGGGCGCGTAGGCGGTGGACTAAGTTAGTTGTAAAATCCCTGGGCTTAACCTAGGAGTGACGACTAATACTGGTTGACTAGAGTACTGTAGAGGGTAGTGGAATTTCCGGTGTAGCGGTGAAATGCGTAGAGATCGGAAGGAACATCGGTGGCGAAGGCGGCTACCTGGACAGATACTGACGCTGAGGCGCGAAAGCGTGGGGAGCAAACAGG
+
BBB@@ABB>CCBA?@:::5;=@@G>;;;=??BCC?@?@HD=BB=CEBBCBC>BB@BC@BB?@<@@=?AC?ABBDD:BBD>BCC>BB?C?B?BAA?ABBCBA@@BBB?DBBBB<A=@AAAABAAABBBCCDCCCB>@@@CC@C?BB<B?C?BA??>>><>CCD=AAAA??>AAAABA?B=@=A=AAACB?BB?@::7:?AD???@B=AA7:9AAAABBCC@>>@@999?BAAB@A9>AAAAAA9AA@@@:??>;
@N9IO0:01154:06097
TACAGAGGTCTCGAGCGTTAGTCGGAATCACTGGGCTTAAAGCGTGCGTAGGCGGATGTGCAGGCGTCGTGTGAAAGCCCTCGGCTCAACCGGGGAATTGCACGGCGAACCGCATGTCTTGAGACAAGTAGAGGCGGTCGGAACGATAGGTGGAGTGGTGAAATGCGTTGATATCTATCGGAACGCCAAAGGTGAAGACAGACCGCTGGGCTTGTTCTGACGCTGGAGGCACGGAAAGCGTGGGGAGCAAACGGG
+
BBAAB:;;;DDDDBAADF@CBBAB=@=@@BBAAA;;96;C;@@C;;;BBBC@CB=;;;BB@@@?BB;;;CA@;;;)49<)55549::<5;7;>>0<7;7;>>?B?BBB@B@@==0//;;609999>9;;?B=B:>>6=984838=:=>?;<A;@@992999=5>@@@@:>995;@695::494955.5;1<7666266<<=?D<;?AAB9BB>@@=@A<;0<<00+0>;::00*0/*/044444&4444>4::>2
@N9IO0:01163:06066
TACGAAGGGTGCAAGCGTTAATCGGAATTACTGGGCGTAAAGCGCGCGTAGGTGGTTCAGCAAGTTGGAGGTGAAATCCCCGGGCTCAACCTGGGAACTGCCTCCAAAACTACTGAGCTAGAGTACGGTAGAGGGTAGTGGAATTTCCTGTGTAGCGGTGAAATGCGTAGATATAGGAAGGAACACCAGTGGCGAAGGCGACTACCTGGACTGATACTGACACTGAGGTGCGAAAGCGTGGGGAGCAAACAGG
+
B@@9;5;9.9B@@;@BAA?A=BBB<?;?;?@ABB=@@;::5:AAA@AA;;;?@@=B;@;;;@:??=@;;A?BCDH=CBAB7AA9AA;;8;?BBE>B@B@???::6:BB6ABBA???B@AABAAAA@@?BBB@@@;ACCAB=>399/93;BB@@A@@@=ADCC>CCAAABABBBCBC?B?B?B=ABB6;;AB>AA?3:6;BBBBDC?@@=@BBBBBBBAA@@@@@A@@=ABBBBF>C@A@ABB7AB@@@8;;;5
@N9IO0:01115:06136
TACGAAGGGGGCTAGCGTTGTTCGGAATTACTGGGCGTAAAGCGCACGTAGGCGGACATTTAAGTCGGGGGTGAAATCCCAGGGGCTCAACCCTGGAATGGCCTTCGATACTGGGTGTCTCGAGTCCGGGAGAGGTGAGTGGAATTCCGAGTGTAGAGGTGAAATTCGTAGATATTCGGAAGAACACCAGTGGCGAAGGCGGCTCACTGGCCCGGAACTGACGCTGAGGTGGCGAAAAGCGTGGGGAGCAAACAGG
+
BBCA@:>===,>@>;@CCAHD@CCAB@D@AABEK?FBCDC>BBCCBB@BAA=BC=ABCFE=B>BAA@FDD,A;;;0;00+//77*7://)//(/717555057;7<<<;???==6;444?;;;;;;277.=9;;>ABCBBC>A>A=@=@BBBCCC;;;?AAAA<B<@?>>><;=<17717177-3;;3<?8;6<;=/7//84///////(44(4.4.4444<:556658::.44444&444////&////7)//;5
@N9IO0:01120:06123
TACGGAGGGGGCTAGCGTTGTTCGGAATTACTGGGCGTAAAGCGCACGTAGGCGGCGCGAACAGTCAGAGGTGAAAGGCCTGGGCTCAACCTAGGAACTGCCTTTGATACTAGCGTGCTTGAGTCCGGAAGAGGGTGGCGGAATTCCCAGTGTAGAGGTGAAATTCGTAGATATTGGGAAGAACACCGGTGGCGAAGGCGGTCACCTGGTCCGGTACTGACGCTGAGGTGCGAAAGCGTGGGGAGCAAACAGG
+
ABDF?BBDDD2BBBBDCC?CD@BBAC?C?CDCCC=CCCDD>CCCCCBBBCC@CC@BBBA@=AAAAABAAA@CCCD>D@C>@AL?C@BA?B@;;;;?;:9445::4<555<555;;;=43-3334;9=7=8<::=6<@6==6=6=8>C:ABA>??:::>???E>C?888==<>?@8<=4=8;:5;?A<A<@?:A??=@?BE@AA@C>BA?CC@D?BAAB@@@@@@@AB=BAA@@@6@@@@AAA3B@;;;0<;<=
@N9IO0:01126:06112
TACGTAGGGTGCAAGCGTTAATCGGAATACTGGGCGTAAAGCGTGCGCAGGCGGCTTTGCAAGACAGATGTGAAATCCCCGGGCTCAACCTGGGAACTGCATTTGTGACTGCATGGCTAGAGTGCGGCAGAGGGGGATGGAATTCCGCGTGTAGCAGTGAAATGCGTAGATATGCGGAGGAACACCGGATGGCGAAGGCAATCCCCTGGGCCTGCACTGACGCTCATGCACGAAAAGCGTGGGGAGCAAACAGG
+
CCAABCDD=BBBC>BBDC@CAB@@<@69;ABBF?ABCFM>CCCBBAB@??;;;5;@C=@@A?@@@@@@BB@AAB>BBDD8BB=???A=A<??H=B@BCFBBBE=CABBAABBBBB<@A@@@@@@<<5<;;9BFFF5CCC8;8;>B>CC;;;;BB;<<BBBD9<;C;;;CBB;::99290*0:;:<+0*0::177;03-3;.4444&4::0959:9:::555;;;565:::94444&444;=@@2>===@6<<=8
@N9IO0:01142:06128
TACGAAGGTGGCAAGCGTTGTTCGGATTCACTGGGCGTACAGGGAGCGTAGGCGGTTAGGTAAGCCCTCCGTGAAATCTCCGGGCCTAACCCGGAAAGTGCAGAGGGGACTGCTTGGCTAGAGGATGGGAGAGGAGCGCGGAATTCCCGGTGTAGCGGTGAAATGCGTAGAGATCGGGAGGAAGGCCGGTGGCGAAGGCGGCGCTCTGGAACATTTCTGACGCTGAGGCTCGAAAGCGTGGGGAGCAAACAGG
+
@@>>>4969B?CCACBCB@CCACC?AA>AAACDE><;;C@A@B=@@@BBBB@CC@C?CC?BA=:;:0;A=@BBBD<AA@@<@G6;8;B?BC=B@BB9@:;<;;AAAA7;;;BBC@C@BCCBCC@CCCD=CBBB?BBCCCCAC@C>@@=@?A?@@@@C@CCCC=BBBBBA@@@@???@;AA?B?B?A=A>AA>@@A?BADC>BBBBBBB?B?;;;B<BCCBCBA@;;;5<;BBAB=B@@@CCB9BBCDD=BAA=
@N9IO0:01147:06117
TACAGAGGGTGCGAGCGTTGTCCGGAATCACTGGGCGTAAAGGGCGCGTAGGCGGCTTGGTAAGTAGGGGGTGAAATCTCATGGCTCAACTGTGAGGCTGCCTTCTAGACTGCTGAGCTGGAGCACAGTAGAGGCGAGTGGAATTCCCGGTGTAGCGGTGGAATGCGTAGAGATCGGGAAGAACATCGGTGGCGAAGGCGGCTCGCTGGGCTGTTGCTGACGCTGAGGCGCGAAAGCGTGGGGAGCAAACAGG
+
BBCAA@ED>CCBCBC@@@<@@@?C?C?CCEBBBB>A@A@@9??9@A@ABBA?AC@CC??<@C>ABBBCCC3ACCD>BAA::;:7:CCC=@ACBBAB>AABB=B?B@@A@@@ABBBA@ABB>BBBBBCCAAA;;7;@AA;;7;>A>BD>D@BCCBBBA=::7:?ACCCAAACABBBBC<B>AB?BBBCC@CC@CGMADACB@A@@CCBAA:AB;:6;BBBBCBCCA;;7;AAAAB<@@AA@@@.;;??@9A@@=
@N9IO0:01117:06164
GACGAACCGAGCGAACGTTGTTCGGAATCACTGGGCTTAAAGGGCGCGTAGGCGGGCTGTCAAGTCTGGGGTGAAATCCCGCGGCTCAACCGTGGAACTGCCTCAGATACTGACGGCCTCGAGGGAGGTAGGGGCGAGCGGAACTAATGGTGGAGCGGTAGAAATGCGTTGATATCATAGGAACTCCGGTGGCGAAGGCGGCTCGCTGGACCTTTCTGACGCTGAGGCGGCGAAAGCTAGGGGAGCCAAACGG
+
;;CCC?>9?993990//91//)//)/4889@BCG;;:.490990::@CBED@BBC<<;:>9929=95599+99::19990999.55994949;=7<8<<<;.49=;;;;;;@;55.5.555555)59394444&59>:55.47;4505<6::15555.55;<;2;4559.5595555555.5.///)/)--0---(/)//)/555555.55.55)5:999=;:9772//)////)/99////&///)//(//:
@N9IO0:01129:06182
TACAGAGGGTGCGAGCGTTAATCGGAATTACTGGGCGTAAAGCGCACGTAGGTGGCGACGTAAGTCGGGTGTGAAAGCCCCGGGCTCAACCTGGGAATTGCATTCGAGACTGCATTGCTGGAGTACGGAAGAGGAGGGCGGAATTCCCGGTGTAGCGGTGAAATGCGTAGATATCGGGAGGAACATCAGTGGCGAAGGCGGCCCTCTGGTCCAGTACTGACACTCAAGTGCGAAAGCGTGGGGAGCAAACAGG
+
CDCBBBBC>CCAAA?89:9>5;;B9>4929<?AA=:::DC<@@AAA:::@B?BB?BBABABB@CBBLJ@BAAC@A/::?@5?D<BABB@E@CDE>C=A=@@@?9?;;;;BBBBBB>@A@?9>=A@??<@?ABB=@@B<AB?B>A>AB=C?BBB;;<<9<BBD=BBCB@AACBBAACC=BB>B>;;99995<6;;=9=.955<:1<=<<7;A>B@@@BB?><<<<00+0:<0944(9=;;=?>/>;;?>255<8
@N9IO0:01131:06180
TACAGAGGTGGCAAGCGTTGTTCGGAATTACTGGGCGTAAAGGGCGCGTAGGCGGCCATCTAAGTCAGACGTGAAATCCCCCGGCTTAACCTGGGAACTGCGTCTGATACTGGACGGCTCGAGTTTGGGAGAGGGATGTGGAATTCCAGGTGTAGCGGTGAAATGCGTAGATATCTGGAGGAACACCGGTGGCGAAGGCGGCATCCTGGACCAACACTGACGCTGAGGCGCGAAAAGCTAGGGGAGCAAACGG
+
BBBCCCC?BBABA=@?994:@?BC@C?D@CAAAE=A@@>?9@A;ACBCB@@;994;5<@ABC?AA;;;;;BAAAB>BCEDE1;==D@C@C@AAA>A@CCECBB::;:BBBCC@DCC;;:CBB@A@8>>8>>@>A9??@?C?D<A>@>@@?BBCBB@@;?==>;@???AAABBA???B>BB?B9;;C?D>BB@BBC>@>@C>AABB>@B>;;6;;?;::@@@@@@@AA;;;;:::9&9==9=@>9;995>5<:9
@N9IO0:01144:06194
TACGAAGGTGGCAAGCGTTGTTCGGATTTACTGGGCGTACAGGGAGCGTAGGCGGTTTGGTAAGCCCTCCGTGAAATCTTCGGGCTCAACCCGGAAAGTTCAGAGGGGACTGCCAGGCTAGAGGACGGGAGAGGAGCGCGGAATTCCCGGTGTAGCGGTGAAATGCGTAGAGATCGGGAGGAAGGCCGGTGGCGAAGGCGGCGCTCTGGAACGTTTCTGACGCTGAGGCTCGGAAAGCGTGGGGAGCAAACAGG
+
DCD;:9;?CCADHACBBB>@A;@@><<<6<=>>>9@@:;;;;;0;@?BABB@BBACD>C@CCACDC>BB?A:;:A<ADC@BBL?AA@C?BE=@>@C=BC?AAA@@@@2@@;9;8:;4:>@AAB?BBBB>BBAA?A;;;9?9B=A8=@7B?BBBA?@A?BCBC>CCCCEECCBB@@@@6??4;2;8>9>29;2;9=498@@499;555<.5.599905555=;;;;//)////)/7.7//9<<<0<955@05594
@N9IO0:01147:06165
TACGTAGGGGGCGAGCGTTGTCCGGATTTATTGGGCGTAAAGAGCTCGTAGGCGGTTTGGCAAGTCGGGTGTGAAAATCCGGGCTCAACTCGGAGACGCCACTCGATACTGCCATGACTCGAGTCCGGTAGGGGAGTGCGGAATTCCTGGTGTAGCGGTGAAATGCGCAGATATCAGGAGGAACACCGGTGGCGAAGGCGGCACTCTGGGCCGGAACTGACGCTGAGGAGCGAAAGCGTGGGGAGCGAACAGG
+
ABCCCCCCCB1B@B@@BB=BBB=B=AAC>DCBDG?BA???9@@@?@@??@@=?E@CC=C@CB<@@BBD=??>>?>>5@C?BB=BB@@=@BBC?BBCB@?=?CCBBBBBB@@@=A;;;?@??;;;B?B?AAABB7BCCCBB>A>A=B@CC@CCCCCCCACCCC>CCAA::;AABBBAA<@@<@<AA@>B?;;7;B@>B?BB=@@ABAABC<A=@=@=AAAAA@@A;;;?@@@CCI?DBBBBBA9BBAAA?;;;=
@N9IO0:01160:06161
TACGGAGGGAGCTAGCGTTGTTCGGAATTACTGGGCGTAAAGCGCACGTAGGCGGCGATTCAAGTCAGAGGTGAAAGCCCGGGGCTCAACCCCGGAACTGCCTTTGAAACTAGATTGCTAGAATCTTGGAGAGGTCAGTGGAATTCCGAGTGTAGAGGTGAAATTCGTAGATATTCGGAAGAACACCAGTGGCGAAGGCGACTGACTGGACAAGTATTGACGCTGAGGTGCGAAAGCGTGGGGAGCAAACAGG
+
AA@A=ADE8;;;EFDDCD?CC@CC@D>A?ACCCC?ABACD9;:BBB@ABCC@BB?BAA@@CB<@@;;:CC?CBBB<@BA9@@@6?:::@FEE:C?B;>999<AB=BCE@BBBBBB=@BBBBB?@@@<@;?C::6:B@@?D@D?A?B?BBBBEAAABB?BCDD<A>???AAADDC=A@<>;::59AB@A?9949>?9?<?@BBCCA@@B?BBB?BCCC?A@EAAABAA<ABBBCC<@??9999-:@@DD=AAB=
@N9IO0:01121:06210
GACGGAAGGTGCAAGCGTTGCTCGGAATCATTGGGCGTAAAGGGTGCGTAGGCGGCTTGGTAAGTCGGGTGTGAAAGCCCCGGGCTTAGCCTGGGAAGGGCGCTCGAAACTGCCGAGCTGGAGTGCCGGAGGGGAGAGTGGAATTCCTGGTGTAGCGGTGAAATGCGTAGAGATCAGGAGGAATACCGGTGGCGAAAGCGACTCTCTGGACGGCAACTGACGCTGAGGCACGAAAGCGTGGGGAGCAAACAGG
+
CCCC?C=@=@@@@=ABBBAFCCBB?B4;;A@5;=299988-8=6=@?@@@@=??9?C587:C?BBDDH=@@DBBB=@@EE;CC:BC@CBB?BBD>D@DD;@@ECABBJ?CDBCABBB@A@?BCBCB@B?AABA8@@@@@A<?=>=?@CC@BB@@?;;6;??@:AA@BBBBBBBAABB=AA?B?BCC?B?BA?A?@@;@ABABBB@@@A>B@@<;;5;A@@@@?@@;;5;@@@@:,4;??AAB9BBCCB>BBB@
@N9IO0:01124:06224
AACCAGCACCTCAAGTGGTCAGGATGATTATTGGGCCTAAAGCATCCGTAGCTCGTTTTGTAAGTTTTCGGTTAAATCCATGCGCTTAACGTATGGGCTGCCGGGAATACTGCATAACTAGGAAGTGGGAGAGGTAGACGGTACTCGGTAGGAAGGGGTAAAAATCCTTTGATCTATTGATGACCACCTGTGGCGAAGGCGGTCTACCAGAACACGTTCGACGGTGAGGGATGAAAGCTGGGGGAACAAACCGG
+
A6B?;;:DD>BBD?BBH@CCCC@AAACA=>@<@B;?;>>>7:9@@@7:9@A@??<<<<2<?@=AACC;AA>A?BB<BA?A@@@@@B?B?BBBCCCJ?CBBB@CI?D?CCC:::@992:>>>;@<@ADG;?@::7;ABB@?=?A@@@@=@AB=A?BCA6=?===,=;6<B6B>A<;B<7<AA99;<@@<@A;;5;:A4;6;A=A?@@@8===299>>?=BBBBA=997;;5777>?7<?ABCCC1A<??D=B>A@
@N9IO0:01136:06218
TACGAAGGGGGCTAGCGTTGCTCGGAATCACTGGGCGTAAAGCGCACGTAGGCGGACTCTTAAGTCGGGGGTGAAATCCTGGAGCTCAACTCCAGAACTGCCTTCGATACTGGGAGTCTTCGAGTTCGGGAGAGGTGAGTGGAACTGCGAGTGTAGAGGTGAAATTCGTAGATATTCGCAAGAACACCAGTGGCGAAGGCGGCTCACTGGCCCGATACTGACGCTGAGGTGCGAAAGCGTGGGGAGCAAACAGG
+
@@?:92:;:;*;CBBBCBAICCCD?B<@@C@?@D>999CF>CBBBBAABCE@AA<AA@AA6:9;DCDEGC0?;;;/<@>;;7;BA@AB?BBB?899=?:::?A6::9@AABCC8???A@<@B????BBK=BABB?99:BAA>B=A999??BAAABAAA?@?@C@C;????;<=>=8;:881667:::,//5535<<6<6//*/7899;;5;=4<>=;;;=?@???>>><@@@@@@2::8::;;/:>=>>9>>>9
@N9IO0:01140:06238
TACGTAGGGTGCGAGCGTTAATCGGAATTACTGGGCGTAAAGCGTGCGCAGGCGGTTTTGTAAGCCAGATGTGAAATCCCCGGGCTCAACCTGGGAATGGCATTTGGGACTGCAAGGCTGGAGTTTGGCAGAGGAGACTGGAATTCCCGGTGTAGCAGTGAAATGCGTAGATATCGGGAGGAATACCGATGGCGAAGGCAGGTCTCTGGGCTATAACTGACGCTCATGCACGAAAGCGTGGGGAGCAAACAGGA
+
::CCC@@A=;;:CBBBBB?B?BA@?A-0-0AAAD=CCDEC=BBB@@@BA@?<@?9?A@7ACB@CD>AAB@@ABBB=@@@@2<=8998A:@<A@?:@?AA=A7882:>5>?BAAA=@>A9949??B>C@BA??93;:=====D1859A7A;A=9;==<===>F:@?@>9:::::;AAA3<=590:AA=@??>=DDD<A;>>?:;:;>===7>????9=::755:A8:<==ACCCC:?999AAA69:8;@6>>A18
@N9IO0:01150:06220
TACGAAGGGGGCTAGCGTTGCTCGGAATTACTGGGCGTAAAGGGCGCGTAGGCGGACATTTAAGTCAGAGGTGAAAGCCCAGGGCTCAACCTTGGAATTGCCTTTGATACTGGATGTCTTGAGTTCGGGAGAGTGAGTGGAATGCCGAGTGTAGAGGTGAAATTCGTAGATATTCGGCGGAACACCAGTGGCGAAGGCGACTCACTGGCCCGATACTGACGCTGAGGCGCGAAAGCGTGGGGAGCAAACAGG
+
CCC@@;@@@@,@>AB;;;@BDCGD@B?B>BBA@B;ABBBC=BB=BBBDBBB@;;8;ABBB<@=@CAAA;;5;87;08<?8@@C=@A@?=@?A>A?B=@==>3:9/:=>>AAA=@A=:999==@A8::C9@A???@@@??:@=@@A<??BABAAABB?AAAC>C>BAA@A?>?A<@A;??3:39<<8<?=@=@@B>A?B?BBBCCCBB?BB79:AA====>>>@===;>>=>@?3:::::::/:;==B:@@@<
@N9IO0:01154:06259
TACAGAGGTCCCAAGCGTTGTTCGGATTCACTGGGCGTAAAGGGTGCGTAGGTGGTGGGGTAAGTCGGATGTGAAAGCTCGGAGCTTAACTCCGAAATGGCATTGGAAACTACCCTGCTAGAGGTTCGGAGGGGGGACTGGAATTCTCGGTGTAGCAGTGAAATGCGTAGATATCGAGAGGAACACCAGTGGCGAAGGCGAGTCCCTGGACGACACCTGACACTGAGGCACGAAAGCTAGGGGAGCAAACAGG
+
BBBCBBB?B@@8@=?@@B?CC?DC@BC?BBBBBA;=>;;;044(4;4;:@>;>?<@BDF9CB?BCCCACBABBBD:>=<8719===;?=@BB@EDD<@A?BCC?C@CD>:::CD>AB@@@@?@9@<@@=>?@?@?&>?@@<@<@>BBBB@DBBCCA@AC@AA:<9;@BBBB@@@@@BBBB@B@BBB?CB@A>A:9596<>@AABC=BB?BCBBBBB=@@::833:9:6::@>>=4898??BA6A@???9?>>;
@N9IO0:01156:06245
TACGGAGGGTGCGAGCGTTGTTCGGAATTATTGGGCGTAAAGCGCGTGTAGGCGGTTTCATAAGTCTGATGTGAAAGCCCCGGGCTCAACCTGGGAAGTGCATTGGAAACTGTGAGACTTGAGTACGGGAGAGGGCAGTGGAATTCCTAGTGTAGGAGTGAAATCCGTAGATATTAGGAGGAACACCGGTGGCGAAGGCGGCTGCCTGGACCGATACTGACGCTGAGACGCGAAAGCGTGGGTAGCAAACAGG
+
BBBB?A@A8@@>BAAA??;AB?BB?BAD@CC@DD????@A9??CACAAABB>BB?BB=AA@?;@ABBBCCCBBBC>BBDD;CC>CBAB?B=::;6;>@AA;;;?B@CD?@@@BEBBBBC?A?@???AA:??8892999?A:@8?8?<A@BCCCBB<>>A===8=;8:;===?>>:>?99;7;;?<=:=;@@<CCB@B@BB<@;;;>BC>BB@BB@@@AABABAAAA???AA@?@:??:AB>6==BBB<5?8;4
@N9IO0:01124:06308
TACGTAGGGTGCGAGCGTTGTTCGGAATTACTGGGTGTAAAGGGTCCGCAGGCGGGCGAGCAAGTCGGTGGTGAAAGTTCATGGCTTAACTGTGAAATTGCCTTCGATACTGCTCGTCTTGAGTTCGAGAGAGGATGATGGAATTCATGGTGTAGCAGTGAAATGCGTAGAGATCATGAAGAACACCAGTTGCGAAGGCGGTCATCTGGCTCGATACTGACGCTCAGGGACGAAAGCGTGGGTAGCAAACAGG
+
;BABBAAA;;:;BB@?A@=BB<@>=B?D9<;BCC=;;;AA9@A9@><>>>>-00>5<<<AAA;:8:??@@;=999/9>=>AA>8:;+0+0///6;=2>3775:5://///88?>@AA::59??B?A@@@?;:=9>;;;<<070:9=88818>>><;98:78:3<:9:??;;;;87:0::900*0;;*00=8<<00*/27<;>9??<9:29>>999><9954494>>@@89:::9,9;???@;ABBBCM?;;;:
@N9IO0:01146:06290
TACGTAGGTGGCGAGCGTTGTCCGGATTTACTGGGCGTAAAGAGCGCGCAGGCGTCGTACGAGTCGCGTGTGAAAGCCCCCGGCTCAACTGGGGAGGGTCACGCGATACTGTTCGACTCGAAGGCAGGAGAGGGAAGCGGAATTCCCGGTGTAGTGGTGAAATGCGTAGATATCGGGAGGAACACCAGTGGCGAAGGCGGCTTCCTGGCCTGTTCTTGACGCTGAGGCGGCGAAAAGCTAGGGGAGCAAACGGG
+
BBBCB@@=:;6;AAAAAA=ABB?B?AAA;BBBBF?CBBCC>BBBBCCCBBB?::;@@@?@;:00077@?@@BBB<AAAAB,?9>9::?A=???2=>>2::ABAAAA@??@8839????@@@<A>ABA?AA@@@:@<@@?9?=?:?A=B>BBBBBB>;>AA@9==>??@B???><==4@@<@?BCC@CCCC>AAA=B=::29>;@49:;@=BAA=AA?@@@@@@><<:00*0<===.=?@::?:4:<?;;259<2
@N9IO0:01155:06287
TACAGAGGGTGCGAGCGTTAATCGGATTTACTGGGCGTAAAGCGTGTGTAGGTGGTTGTTCAAGTCGGTTGTGAAATCCCCGGGCTTAACCTGGGAACTGCTTCCGAGACTGAGCGACTAGAGTACGGTAGAGGGCGGTGGAATTTCCGGTGTAGCGGTGAAATGCGTAGATATCGGAAGGAACACCAATGGCGAAGGCAGCCGCCTGGGCCTGTACTGACACTGAGACACGAAAGCGTGGGGATCAAACAGG
+
ABBBBBDE>AA?A@?<??5:5;BB8<<C>CCCCH>@A@CD<B@@@BAAACC@CB@C@BB?:97:@BB=B>AAACC;<;<;.;B8A@7;8;@EDL?D?A;;;B>BAABBCCBBAAAEBBBCCDDCCBB>B@?@@B6;;=;;8;@CD=B@C@BBCAA??=?BBC<BCDD@@?B9::AA=?=@=A=@A@;@<@A=@;;5;=AABB?;;7;BC8B=ABBBCCBBCCCBBBBAAA?:::.;;@@@CD;A@@CC<@?=;
@N9IO0:01116:06333
TACGTAGGTGGCTAGCGTTGTCCGGATTTACTGGGCGTAAAGGGCTTGTAGGCGGTCCGTTAAGTCCGGTGTGAAATCTCCCGGCCTCAACTGGGAGGGGTCATCGGATACTGGCGGACTGGAGGTGGGCAGAGGAAAGCGGAATTCCCGGTGTAGCGGTGAAATGCGTAGATATCGGGAGGAACACCAGTGGCGAAGGCGGCTTTCTGGGCCTATCCTGACGCTGAGGAGCGAAAGCGTGGGGAGCAAACCGG
+
ACCBBBC@AB?ABBBCAB>CCC@B?CCI>BBBBC>CCDDE>BB=B@;@A::69A;@A?BC@D@CCC?C@BB@?@C<BB@>=5=+0*0//)/:<=6>>BB2C??@BB@AAABBD@BB@BAAD=@@;:9;.;@@AC=@A:AAC>A5;7;B=C@CC;;;BF@CCDD>CCCCCAAAB@;;;C;9:6;<@BB?B<;;=@BA@D@AA?ABD=@<>>,0+0<<=:B@@?BBBBBB8::A:;;0;A?=CBC8;:<BC;@<@=
@N9IO0:01118:06332
TACGTAGGGTGCGAGCGTTAATCGGAATTACTGGGCGTAAAGCGTGCGCAGGCGGCTTTTTAAGCCAGATGTGAAATCCCCGGGCTTAACCTGGGAACTGCATTTGGAACTGGAAGGCTAGAGTGCGGCAGAGGGGGGTAGAATTCCACGTGTAGCAGTGAAATGCGTAGAGATGTGGAGGAATACCGATGGCGAAGGCAGCCCCCTGGGTCGACACTGACGCTCATGCACGAAAGCGTGGGGA
+
CCCA@@@B:BBBD;;;BB?B@CCC@C>B>BBBBC;CB;;;6;?@@@@BB@@<@B;@?@?@,?=@@6;;??AACCC>A@@@6>@6===@<@=ABB;@;?>==:::2:?A:99:<>9=9?==<<?999B?AAAABBBBB)BAA=;B>=:=A====8827:5:;A7>>>?@>=>>6//--(-3(.(.66/7<>>188818/8==>?@>+655(58;875>:655///657=;:9;?>8999AAB?2=
@N9IO0:01125:06343
TACGAAGGGTGCAAGCGTTAATCGGAATTACTGGGCGTAAAGCGCGCGTAGGTGGTTCAGCAAGTTGGATGTGAAAGCCCCGGGCTCAACCTGGGAACTGCATCCAAAACTACTGAGCTAGAGTACGGTAGAGGGTGGTGGAATTTCCTGTGTAGCGGTGAAAATGCGTAGATATAGGAAGGAACACCAGTGGCGAAGGCGACCACCTGGACTGATACTGACACTGAGGTGCGAAAGCGTGGGGAGCAAACAGG
+
BAB;94:B<BBBD=A;<;?B?BBB??;?;@A@@@<@BAA@<@@@9;:CBBC@BB@C@CCCGD>@@@C@BECBBBB=ABBB8@@8?@@@<@?A@@9@59999:::3::9-8@@B??998@@AA?????>A@@@@A9??<@A>A>AA9?;?@A@AA??>9=:;;;*;?@@@CAAB@@@=9><>=A?CCC?AABB>AB@5;6<CAB@BC@AC?@@@AA@@;;;;;A@;;9@;===999,9994BCC9CAAAB=B@@<
@N9IO0:01126:06358
TACAGAGGGTGCGAGCGTTAATCGGATTTACTGGGCGTAAAGCGTGTGTAGGTGGTTGTTCAAGTCGGTTGTGAAATCCCCGGGCTTAACCTGGGAACTGCTTCCGAGACTGAGCGACTAGAGTACGGTAGAGGGCGGTGGAATTTCCGGTGTAGCGGTGAAATGCGTAGATATCGGAAGGAACACCAATGGCGAAGGCAGCCGCCTGGGCCTGTACTGACACTGAGACACGAAAGCGTGGGGATCAAACAGG
+
ABBBAABB>B@??>>?@@<@>AAA=@@B>DCCBH>ABADE>CBABCBBAAA?@@=@?BB?BB@BBBB=B8;;CBC;AABC9CC;A@?@?B@DCC>D@B=;=I@C@CBAACCBBBBCCCBBBCCCCCC@CCBCBE=@@@@A?A@DF?C?B?DEBBBBA9?@>?9?A@AAAAA@@??A6;6;?B>B@@=@<AB@BBCAIGIBBB@CC><<<0;=@ABBCBBBCCB@AAB@A@A?@@;@ABABBC9BCBDG>:::;
@N9IO0:01152:06322
TACGTAGGGTGCGAGCGTTAATCGGAATTACTGGGCGTAAAGCGTGCGCAGGCGGTTATGAAAGACAGGCGTGAAATCCCCGGGACTTGAACCTGGGAACGGCGCTTGTGACTCCATGACTCGAGTACGGCAGGAGGGGGTGGGAATTCCACGTGTAGCAGTGAAATGCGTAGAGATGTGGAGGAACACCGATGGCGAAGGCAGCCCCCTGGGCCGATACTGACGCTCATGCACGAAAGCGTGGGGAGCAAACAGG
+
CC@@@GDG>BCCCA@@BBAD@BB>;>*0,0<<<<5ABAAA;@>A@@@@@@@=@B?B?BA@AA6;;;;@<@CC000-0:::*..*..:*..0800//(/16843338288;<<<@6::@==99::99?::5000+00000(//;3<:?=A=ABB@;::?=@@@;;;0<CBDDBCBBB;;;C@BBBHB@A@?DDBB?AAA>A<@@;;;;;);AD?M?DBDCDAAA;;;;;;;;;;;;::.:A@ABBB7;;;BC=BBB>
@N9IO0:01156:06327
TACGTAGGGTGCAAGCGTTGTCCGGAATTACTGGGTGTAAAGGGTCCGCAGGCGGGCAAGTAAGTCAGAGGTGAAAGTCTTTGGCTCAACCAAAGAATTGCCTTTGATACTACTTGTCTTGAGTTCGAGAGAGGATAGTGGAATTCATGGTGTAGCGGTGAAATGCGTAGAGATCATGAAGAACACCAGTAGCGAAGGCGGCTATCTGGCTCGATACTGACGCTCAGGGACGAAAGCGTGGGTAGCAAACAGG
+
BBCCA?@@;@B@B@CCCCABCB=@=@>A?ABBDC9;;@?>6?A6@A>A@;;5;:;)9?7:@<9@:@@;;;=AAAB?BBCCD=B<@;;;5;>AC?LE?C?BB?DB=BD;9;AA;;4;;:;59?@A69;CAAABB?AAABCB?B=@8;;BD?@@CE::;?BBAA=A::;@A@@@B;<;;BB<;;59<=<@@@@><00-0;@@;@AA;;;A>;;;A::;:AA:;;;;<<<<0;;;;;.9:?ABD<?>C:;;/;9;6
@N9IO0:01158:06350
TACGGAGGGTGCGAGCGTTGTCCGGAATCACTGGGCGTAAAGGGCGCGTAGGCGGCGCGAGGAGTCGGGGGTGAAAGTCCGGGGCTCAACCCCGGATCGGCCTTCGATACTCTCGCGCTGGAGCACAGTAGAGGCGGGTGGAATTCCGGGTGTAGCGGTGGAATGCGTAGAGATCCGGAAGAACACCGGTGGCGAAGGCGGCCCGCTGGGCTGTGGCTGACGCTGAGGCGCGACAGCGTGGGGAGCAAACAGG
+
@@::29>=6>@ABBCCCCACCCAC=A?;;;CCCG>CCA@@;AB=BB@@@A@?BC=BB@9898<?@;;;;;);;;;0;>@8=>=0995B:CEC9C@?@::4:=@;@AA;;;@;<<B<;;<B@CABA@@@BB@@@>A@@/;<>@=@<?=?B=BCAB@???AA=@?@?9::AAB>>@@5;5;9@C=AAA;?;;:4:::.:=@B=CC>C@@BA,99959.45449<44444.4:4333338743<:+33777*7335
@N9IO0:01149:06382
GACAGAGGGGGCAAGCGTTGCTCGGAATCACTGGGCGTAAAGGGCGCGTAGGCGGGGTGGCAAGTCGGTCGTGAAAGCCCCCGGCTCAACCGGGGAGAGTCGACCGATACTGCCATTCTTGAGGGATGCAGAGGAGACTGGAATTCCCGGTGTAGCGGTGAAATGTGTAGAGATCGGGAGGAACACCGGTGGCGAAGGCGGGTCTCTGGGCATCTCCTGACGCTGAGGCGCGAAAGCGGTGGGGAGCAAAC
+
>A@??59999$5;5;?AA<DCCCC@CACCBBBBA<AB@A@0;;/;@?@@@?<::;:-;@>?<9?>>@:@A@@@@@8<<;;;*<>A@@@@B?BCC7;;:99:>:;29>9:69>>:00)/98999;,:;7799;;5:>;:;;2:;?4;;,9<??@B?>?<:55=4;<999?A===4;;;09>=B?BBB=B<@@?BBB?C=;;:/9;99ECD::::<00)///?@==99949>>A==+000*////&///9A05
@N9IO0:01151:06384
TACGGAGGGTGCAAGCGTTAATCGGAATTACTGGGCGTAAAGGGCACGCAGGTGGCTTGGCAAGTCGGATGTGAAAGCCCCGGGCTTAACTTGGGAATTGCATTCGATACTGCCGAGCTAGAGTATGGGAGAGGAAAGCGGAATTCCCGGTGTAGCGGTGAAATGCGTAGATATCGGGAGGAACATCAGTGGCGAAGGCGGCTTTCTGGCCCAATACTGACACTCATGTGCGAAAGCGTGGGGAGCAAACAGG
+
BBBC?BCF;;;BC@BBBC@C@BBB>??B????DC>CBAAA9@@8@A?99::3993;:?B8:969:457:;;<;>@75555,/;1;>*0)/9)//(/)/)/333-34:>=B@;:49:49<<?ABBBBAA=A;:;7;C;@AA?B?B>CC.;25;:9;;>79;:;.9>::<:::@?:?@C=BB?B>AA@?>94929074:3/0)/::.79>?B@9@>;;99B===>:::;A@>CBBB=;;;9999&4;955)59<7
@N9IO0:01154:06396
TACGTAGGGTGCGAGCGTTGTCCGGAATCACTGGGCGTAAAGGGCGCGTAGGCGGCCCGTTAAGTGGCTGGTGAAATCCCGGCGGCTCAACTGCGGGCTGCCGGTCAAGACTGGCGAGCTAAGAGCACGGGTAGGGGCGAGATGGAATTCCCGGTGTAGCGGTGGAAATGCGTAGAGATCGGGAAGAATACCAGTGGCGAAGGCGTTCTGCTGGGCCGTTGCTGACGCTGAGGCGCGACGAGCGTGGGGAGCAAACAG
+
CB@@ABBB<ABBB;;;AC=@@C@C@GAFCCCCCD=CB;;:.0<5<B0000<3=>295)4:7;7>:>::9;:://0*0@@*0*0805-//)/86333(34::4:5///)/7777)5545<9934///////)/:<<<'5584444.45:5<=4=85559944.49.44)4:445=<<<@;;;@8@;AA<ABB>B;;;<@@B=@=?@>;>?;;744(4344.48;4444////:)//449445=::;;==0<565;1999
@N9IO0:01155:06391
TACGTAGGGTGCGAGCGTTAATCGGAATTACTGGGCGTAAAGGGTGCGCAGGCGCCCCGCAAGTCAGACGTGAAATCCCCGGGCTCAACTTGGGAATGGCGTTTGAAACTACGGGGCTGGAGTGTGGCAGAGGGAGGTGGAATTCCACGTGTAGCGGTGAAATGCGTAGAGATGTGGAGGAACACCGATGGCGAAGGCAGCCTCCTGGGCCAACACTGACGCTCATGCACGAAAGCGTGGGGAGCAAAC
+
CCCBBBBB<A@?BAAABB?B@BCC>B?B@CBBBD>AA@@@;BC>@AAC>>>@000FF5@AB?AA?@@AAA@CCC7:9>>2==9@@BB?BC@CD=A>@@=@ABB>BBB>A>>?CFD;B??483;<:@<@>>889*9>1=<1;9?<@<@A@@@AAAA@>A:??8?=>=?@AAA@=>7:055.5.7::8=B=?:??A?C=AA@@<??<?BB;@4939@@@=:999>@@?999@AAA=998AABB:BB@@=5;
@N9IO0:01163:06380
TACGGGGGGGCGAGCGTTGTTCGGAATTACTGGGCGTAAAGGGCGCGTAGGCGGTCTGCTAAGTTGGATGTGAAACTCTGGGCTTAACCCAGAGCCTGCATTCAAAACTGACAGGCTAGAGTTCTGGAGGGGATAGCGGAATTCCTGGTGTAGCGGTGAAATGCGTAGATATCAGGAGGAACACCGGTGGCGAAGGCGGCTATCTGGACAGAGTCTGACGCTGAGGCGCGAAAGCTAGGGGAGCAAACAGG
+
AA@>=====#?A@BBBB@BB@CEADAC@CCCFH>BBBCD=AA;AA:;4?@39>;;99BCKKBHFBE;;<BB;;;09@=000*0/)/)//(/:9983;83399<??A6A@@??:;4;:9?DAA<@@B?@BCC9AABCCB@C?C=C@<;6;BBBBCF@CCCI?HABBCBCCCBBBAB>AB>@>@;;6;@CA@A;;5;<@B=@;;;;:>9?99;;::B@@00000000)//////)5555599+9;55605;;9
@N9IO0:01177:05765
TACGGAGGATCCAAGCGTTATCCGGAATCATTGGGTTTAAAGGGTCCGTAGGCGGTTTAGTAAGTCAGTGGTGAAAGCCCATCGCTCAACGGTGGAACGGCCATTGATACTGCTAGACTTGAATTATTAGGAAGTAACTAGAATATGTAGTGTAGCGGTGAAATGCTTAGAGATTACATGGAATACCAATTGCGAAGGCAGGTTACTACTAATTGATTGACGCTGATGGACGAAAGCGTGGGGAGCGAACAGG
+
[truncated: 43,155,449 more chars]
