# Supplementary material for: Analysis of the rhizosphere bacterial diversity of Angelica dahurica var. formosana from different experimental sites and varieties (strains)
Source: PeerJ. 2023 Sep 6;11:e15997. doi: 10.7717/peerj.15997 (PMC10492537; doi:10.7717/peerj.15997)
Supplement: Supplemental Information 19 [file peerj-11-15997-s019.gz › peerj-11-15997-s019]

@N9IO0:00664:05789
TACGAAGGGGGCTAGCGTTGTTCGGAATTACTGGGCGTAAAGCGTACGTAGGCGGATTTGTAAGTAGGGGGTGAAAGTCCCCAGCTCAACCTGGGAACTGCCTTCTAGACTGCAAGTCTCGAGATCAGGAGAGGCGAGTGGAATTCCGAGTGTAGAGGTGAAATTCGTAGATATTCGGAGGAACACCAGTGGCGAAGGCGACTCGCTGGACTGATACTGACGCTGAGGTACGAAAGCGTGGGGAGCAAACAGG
+
BBA;94:AAA2BCCCCBB@BC@@A;>5;29:999)95;@@4@BCCBBB@995;A=;;;,;?>;9;;;;;;'49<?,00000&0///-505(///(/)//887=6;;=>><?:9:7:?@@@@@BBCCBA=@@::6:@>>@@6:8;?B?ABB:;;AABB>BBAA<A?BBBBBBBBA=@@?BB@C@BBB?BA@@<@@A?B?@@@BBBBBBB?AACCCCCCCCB@@@??@@<@@ABBC=C?@@@CC8B@@@B<A?@<
@N9IO0:00671:05781
TACGGGGGGGGCAAGCGTTGTTCGGAATTACTGGGCGTAAAGGGCGCGTAGGCGGCCTGCTAAGTCACACGTGAAATCCCTCGGCTCAACCGGGGAACTGCGTGTGATACTGGCGGGCTTGAATTCGGGAGAGGGATGTGGAATTCCAGGTGTAGCGGTGAAATGCGTAGATATCTGGAGGAACACCGGTGGCGAAGGCGGCATCCTGGACCGAGATTGACGCTGAGGCGCGAAAGCTAGGGTAGCAAACGGG
+
@@9:9:9:9:"9@.5555.5>?BD@CACACCDEH?ABBCG>DM>ICBBCBB=;;4;7@:@CC7;;955A;69@@?5=<=6=BB?BC>C=B7;;;.;.9>9==??@;;;;;BB?BBC>BB?BB9>=;;;05>:@A<BCBBB@C@B@C?AA?AAACB;:7:A@?;A?;;;<;@@@;;:C?BB?B@BBCAD@@A>@AA;@>BB?BCCC>@@=@@5;;ACC@BBBBAB;;;;@@A;;;0:??>@A;B;;;CD=ABH?
@N9IO0:00671:05791
TACGGAGGGGGCTAGCGTTGTTCGGAATTACTGGGCGTAAAGCGCGCGTAGGCGGACCTGCAAGTCGGGGGTGAAAGCCCGAGGCTCAACCTCGGAACTGCCTTCGATACTGCGGTCTCGAGTCCGGGAGAGGTGAGTGGAATTCCTAGTGTAGAGGTGAAATTCGTAGATATTAGGAAGAACACCAGTGGCGAAGGCGGCTCACTGGCCCGGTACTGACGCTGAGGCGCGAAAGCGTGGGGAGCAAACAGG
+
AA@@=@BDEF59;;BBBC@AB?AD?A;@<@@CDD=BBBBB;AAABCBCB;;5;A=@D><<:949:44444$4::;/54;199@<?ACC?B@@@@;@:;0//0:1//7>=///00)/>;>?77;;8;A80..3056358>;?7>7>;BC???EE@>>:=??A:A====865>?>;@@<?<@A7;;@<@:;;;?<;/61//(/55639;5@C=C@CCCC9::B@@?;;499?:;;/99=9999&949<>6:@@>
@N9IO0:00674:05772
TACGGAGGTGCGAGCGTATCGCATTCACTGGGTTTAAAAGGGAGCGTAGGCGGGCATGTAAGTCCGTGGTGAAAGCCCTCAGCTTAACTGAGGAACTGCCATGGATACTATATGTCTTTGAATGATGTGGAGGTTTGCGGAATAGGTCATGTAGCGGTGAAATGCTTAGATATGACCTAGAACACCTATTGCGAAGGCAGCAGGCTACACATATATTGACGCTGAGGCTCGAAAGCGTGGGGATCAAACAGG
+
---,(,5((****(*((*,,,,-5(//@95;055)555&55)59=BCBC@CCC>BABCBB@BBC@CBB?BBC=6>?:4:=@AAB@A>AB::97?69??D680;)/////333333378(735737987A?BB>B=7>?A=A7?>C>BABBABBBBC?BB@?7////387:88;:;A==867-555+255+5588+2.57575216555==<<>=?>;@86.533//(.5/44=19>>?C@A6BCCCC>AAA=
@N9IO0:00680:05804
TACGGAGGATCCAAGCGTTGTCCGGATTTATTGGGTTTAAAGGGTGCGTAGGCGGATCTTTAAGTCAGTGGTGAAAGCCTGCAGCTTAACTGTAGAACAGCCATTGAAACTGAAGATCTTGAATGTGGTTAAAGTAGGCGGAATGTATCATGTAGCGGTGAAATGCTTAGATATGATACAGAACACCGATAGCGAAGGCAGCTTGCTGAACCATTATTGACGACTGAGGCACGGAAAAGCGATGGGGAGCAAACAG
+
BABB=:96:BB=A?B@@@:;;K@D@BBF>AA5:9.:?*:959:6;@B@?>>:7719@<@@9@<@@AAA@?<?CCC8;9;?@@AAAC=A>A;<;@@B>ABBB8;;;@@@;?B;;5;A;99=A?<;:::295?@;BD@@7;;;<;989ABAABBB@@;;8;BBC;::9?;?@AAAAA@@@@??@6;;B8;;AAAABB6;6;?==A:;;;:;4;499>:;4;=<000000>;@>:0+000&0///////'/9;@@6=66
@N9IO0:00681:05784
TACGGAGGGGGCTAGCGTTGTTCGGAATTACTGGGCGTAAAGCGCACGTAGGCGGCTTTGTAAGTTAGAGGTGAAAGCCCGGAGCTCAACTCCGGAATTGCCTTTAAGACTGCATCGCTAGAACGTTGGAGAGGTAAGTGGAATTCCGAGTGTAGAGGTGAAATTCGTAGATATTCGGAAGAACACCAGTGGCGAAGGCGACTTACTGGACAACTGTTGACGCTGAGGTGCGAAAGCGTGGGGAGCAAACAGG
+
BBB@;;9;:;.;CCCBBB?BC@FF@B@B?BAABD>BBBFL>CABAB@@@@A=;;7;CC=CCCACF@CCEC@ABBD<BAC=A>A?@@::5;AC?CAD?D95;4;;0;=@@ABBBAB@@<@ACB@BAA><7@@:5.5;.44<.4.4395;<======>>8666=4=7559?::<>C=BB=?=?D?ABB?AA::4:??:?ACBCCI@BBBC=@@C>BABB?BB@@@@A@@<@BBABB<AAAAAAA7A@@@C=CCC?
@N9IO0:00703:05768
TACGGAGGGAGCTAGCGTTGTTCGGAATTACTGGGCGTAAAGCGCACGTAGGCGGCGATTTAAGTCAGGGGTGAAAGCCCAGGTGCTCAACACTGGAACTGCCCTTGAAGACTGGATTGCTAGAATCTTGGAGAGGCGAGTGGAATTCCGAGTGTGAGAGGTGAAATTCGTAGATATTCGGAAGAACACCAGTGGCGAAGGCGGCTCGCTGGACAAGTATTGACGCTGAGGTGGCGAAAGCGTGGGGAGCAAACAGG
+
CDBB?CCC<@@@BBBBCC@CC@CC@CAC@CB=C>8CC??C9;;A@BABA@@<;;6;@@@D=C?@ABCCFE9BBAA<@<@300*0---//399;9;7:6839:A8@8::07?>@>4<848;>@=@<00/595@=;;8?@333;2;5:,5,297;;722555.2225,532255599:A<@@6858@<AAA<A@>>:==B=A<@@=?>>BBBB>AAB?BBAA<??ACCC?;;;00*0::93:=??ABB8@??>B8?>?;
@N9IO0:00708:05763
GACAGAGGTTGCAAACGTTGTTCGGAATCACTGGGCATAAAGCGCACGTAGGTGGTCCGCTAAGTCGATTGTGAAATTCCCCGGCTCAACCGGGGAACTGCAAACGATACTGGCGGGCTTGAGGTCCGGAGGGGTGAGTGGAACTCCTGGTGGAGCGGTGAAATGCGTAGATATCAGGAGGAACACCGGTGGCGAAAGCGGCTCACTGGCCGGAATCTGACACTGAGGTGCGAAAGCTAGGGTAGCAAACGGG
+
CBB@A@B?B8;:B@9>9:6:A=@A?A?AA@@AAA;??:::-;;4;@@@@CC@BB@BB=@?B@;???@@B>A?CCB8?4::;-5.5?<@>B<???2@=A@@@DD>BABDB:;;?A@>;@B?CDD?BB?B@CCCD9AABBBC>B?BCCACCACD?B<<D>B@@@:@@?:@;?BAAAACB?BBAC@BBB>A???=?994/49??CBAAACC?C?C?C<????>ACCCBBB?@@@CCC=@A@BBB;@@CBBC>CEF?
@N9IO0:00708:05802
TACAGAGGGTGCAAGCGTTAATCGGAATTACTGGGCGTAAAGCGCACGCAGGCGGCGATCCAAGTCGGATGTGAAAGCCCCGGGCTTAACCTGGGAATCGCATTCGAAACTAGTTCGCTAGAGTGTGGTAGAGGGAAGTGGAATTCCAGGTGTAGCGGTGAAATGCGTAGATATCTGGAGGAACATCAGTGGCGAAGGCGACTTCCTGGACCAACACTGACGCTCAGGTGCGAAAGCGTGGGGAGCAAACAGG
+
BCD;;:CC>AB9818999:?;@AB?B8;6;?=>?9@@?AC8;;BBCCBBBB?AB>BABAB@C@CCBB?ACAAAAE7CDD@2CE:BA8;7;?BBB=B=B;9;BBACBCB<@@B;;8;A<A@BBA@@@A>AAAABD?C@A??<??AADA@?>???@ABB????C>??>>>?>AAA?>>C?BB?B@DD@@@AAA=@@?5;7;A@@B?B:CB9>B>A?CCCCCCCBAAABB@AAAB@@6;;BA@@A7BCBDD>BBB@
@N9IO0:00709:05793
TACGTAGGTCCGAGCGTTGTCCGGATTTATTGGGCGTAAAGCGAGCGCAGGCGGTTTGATAAGTCTGAAGTAAAAGGCTGTGGCTTAACCATAGTATTGCTTTGGAAACTGTCAAACTTGAGTGCAGAAGGGGAGAGTGGAATTCCATGTGTAGCGGTGAAATGCGTAGATATATGGAGGAACACCGGAGGCGAAAAGCGGCTCTCTGGCCTGTAACTGACACTGAGGCTCGAAAGCGTGGGGAGCAAACAGG
+
BCD;000+00+//////)///)/)4;;2554;;038333(39>:<>;:00+00*/:./9489>4//773///99.:7<?A7>9>>)0)/)//7<7//)////)5.5:1:9556;;39:3<00//77;=9=BA7;6;ACF@C@C@B?CCB=>>CBBB?BAA@9;:;:;@BCC>A=5505;8=7;;8*-(--(-----&-/5.5<<;599.5.5;<<7=66;;@@AABE?@@::99,9@>>CCD:BCBAA<AAA?
@N9IO0:00664:05824
GACAGGGGATGCAAGCGTTACTCGGAATTACTGGGCGTAAAGCGTCTGCAGGTGTCCTGCCAAGTCTGGTGTCAAATGGCGATGCTCAACATCGTCAACGTGCCGGAAACTAGCGGGATTGAGTCAATCAGAGGCATCTGGAATGTCGTGTGTAGGGGTAAAATCCGTAGATCCACGATGGAACGCCAAAAAGCGAAAGCAGGATGCTGGGGTTGTACTGACACTCAGAGACGAAAGCGTGGGGAGCAAAGGG
+
ABCBBBB6@@@BC9;:BE@BBBCC>@>@;?@???9?@BCF=CCC@;5599=5555C:@@@?C4;;:;A=B;;;DKGBC@CBBBBCCCC?<;;@@@AA?CBA@A>B?CJ>FCACADD0008::7@AB899@@AA;?@BAAB@B@@@ABBBABBACCDC;999939A>AAA?A@@<@@@@=>8=4>>A.9999$995;9059559=BBBB=>>0=796@;C@??BBAABA;;;?;;;0;;==;>=0;;444)4;;
@N9IO0:00689:05850
TACAGAGGGTGCAAGCGTTGTCCGGATTTATTGGGTGTAAAGGGTGCGTAGGCGGGACGATAAGTCCGAGGTGAAAGCCCGCAGCTTAACTGCGGAACTGCCTTGGATACTGTCGACCTTGAGTCCCGGAGGGGTGGCTGGAATTCCTGGTGTAGCGGTGAAATGCGTAGATATCAGGAGGAACACCGGAGGTGTAGACGGGTCACTGGACGGGTACTGACGCTGAGGCACGAAAGCGTGGGGAGCAAACAGG
+
BACCA@>@6@@<=:==??;??D?C@CED=BB6;;0;A=?@8??8>A@BBAA@;:;09=9>ACACJIACBC=AA=9)55<2@@@@AB7;9:BAAA6:25@A??C?B@C@@@A@@?::57A8?;A@BB9>;9999-:>;=<@;?;@?C>AA?C@???AA>AABB<BAAAAAAAAAABB=4?@4908AA?C?CB?BBCBB???A<AABBBB?BBBB=BAAA?A???AA??<?@@AAB9@@AAABB9BCCCC<@??8
@N9IO0:00690:05840
TACAGAGGTGGCAAGCGTTGTTCGGAATTACTGGGCGTAAAGGGCGCGTAGGCGGCCCGCCAAGTCCCGTGTGAAAGCCCCCGGCTCAACCGGGGAACGGCGCGGGAAACTAGCAGGCTTGAGTTCGGGAGAGGGAAGCGGAATTCCGGGTGTAGCGGTGAAATGCGCAGATATCCGGAGGAACACCGGTGGCGAAGGCGGCTTCCTGGACCGACACTGACGCTGAGGCGCGAAAGACTAGGGGAGCAAACGG
+
??AA?>>:9949A=@?AA?BB@CC?B?B@DCFEJ=B@:9:.;B9AAAA@995;;5:@4@C:@>??@G>C@@@BGI?DDCDC5B>@AAB=B=?CA5?:?A=ABCCF>BB>@@@BBBA@DC?BB@@<;;;0;AAAA<B9@9;2:4;.02<;./0/997;6>::?5=?;;55955554.46<;7<75554;=<<:@;9495//)//27)445::.4444444844444483886///(////7:=>1=>=<<4478
@N9IO0:00696:05822
TACGGAGGGTGCAAACGTTGCTCGGAATCATTGGGCGTAAAGCGCACGTAGGCGGTCGGCTATGTCGGATGTGAAAGCCTCGGGCTTAACCCGAGAAGGGCATCCGAAACTGGCCGGCTTGAGTACGGAAGAGGGTCTCGGAATTCCCGGTGTAGAGGTGAAATTCGTAGATATCGGGAGGAACACCAGTGGCGAAGGCGGAGACCTGGGCCGATACTGACGCTGAGGTGCGAAAAGCGTGGGGAGCAAACAGG
+
A@:;4;@>9>A@@@9;;;@BBBCDBCACCCC>BB5:88AA;AAAAA<BBBB>BB8B9;25CA?ABBB?A:85?AB;@@?A@@@8@?4;2;=4=<@B6;;0999@=BA@:AAC?CBH@CA<?9::AAB?B>A@@?;@BBCC@CAC@CC=B>?@AAA@@<@BBC=C?DBCBCABBC@AA8@@<@@AAC5;;;;4;BB?C@CD?ABCE?ABA;A=AAAAAAAAA?@@BCC??@@<;;;&;==@@AA2==BC>7<<@:
@N9IO0:00699:05814
TACGGAGGGGGCTAGCGTTGTTCGGAATTACTGGGCGTAAAGCGCACGTAGGCGGCTTTGTAAGTTAGAGGTGAAAGCCCGGGGCTCAACCCCGGAATTGCCTTTAAGACTGCATCGCTTGAACGTCGGAGAGGTGAGTGGAATTCCGAGTGTAGAGGTGAAATTCGTAGATATTCGGAAGAACACCAGTGGCGAAGGCGCTCACTGGACGACTGTTGACGCTGAGGTGCGAAAGCGTGGGGAGCAAACAGG
+
BBA@>@BDED5DDBBBCC@BB@CC@B@D@DBBBB=:;:BB;BBCBBB@AAA>;;5;@A;CCC@CC@BBBB=A>>>4;:B<BDG;;<;B@CBB5:4;595=;7<@2@494338;9;556?99=9966=B:?<A@;?;44;55:7C?C@CBB:89BBA@>999>8>:?A>??>>AA>AA?A>BA:88?>BAAB=@?<,9.778?@BAAA<@;8;@A@@:>=<<<?=>=;:;;@@D:=>??DFE9B@??A9???=
@N9IO0:00707:05814
TACGGAGGGAGCTAGCGTTGTTCGGAATTACTGGGCGTAAAGCGCACGTAGGCGGCGATTCAAGTCAGAGGTGAAAGCCCGGGGCTCAACCCCGGAACTGCCTTTGAAACTAGATTGCTAGAATCTTGGAGAGGTCAGTGGAATTCCGAGTGTAGAGGTGAAATTCGTAGATATTCGGAAGAACACCAGTGGCGAAGGCGACTGACTGGACAAGTATTGACGCTGAGGTGCGAAAGCGTGGGGAGCAAACAGG
+
AA@A<@A?=;9;BCDDEIABB@BC@C?A?CBBDB=000<<,/0//7466CC@BB?B;:;;@@>AB@@@BC@CCCC>DCC9?<<0<887:???6@<A<?>==8;?7??A=AAA@==0737778279;30+0;00)0::>>A=A9@;@49;B@@@CC@@>@CA@9?9837888==?<=;3407<8=?@9;>==8<<>:?:?@@@BB@@@C@AAB?CCFH@BABBABB;;7;BBBDC>BAC@???3?;;;E<BBC?
@N9IO0:00709:05825
TACGAAGGGGGCTAGCGTTGCTCGGAATCACTGGGCGTAAAGCGCACGTAGGCGGCTTTCTAAGTCAGGGGTGAAATCCTGGAGCTCAACTCCAGAACTGCCTTTGATACTGGAAGCTTGAGTTCGGGAGAGGTGAGTGGAACTGCGAGTGTAGAGGTGAAATTCGTAGATATTCGCAAGAACACCAGTGGCGAAGGCGGCTCACTGGCCCGATACTGACGCTGAGGTGCGAAAGCGTGGGGAGCAAACAGG
+
@AA;;7;ABA2ABBB@@@@CCCAB?A?BACCCDM>;;;DD6@;;;A<CCCGA@@7@A:1:;;2;>@;444&48880:<8BB>AB>>9?:;<<1;78387871;=+9:9/---)-(--618:;<9=CF>C@AA?B@@ABB?C@BBBCCCHEFCBBCB@CCCC=C@BB@;;;AAB>AA@?;?A=CAA?B@AA?BBA=@>;;5;AAAAAA=BD=B<;;B@@BBBACAA@@BEDCBB=BBCCCCC9BA@@@9@AA>
@N9IO0:00712:05818
CACGTAGGGGGCGAGCGTTGTCCGGATTTATTGGGCGTAAAGAGCTCGTAGGCGGTTTCGTAAGTCGGATGTGAAAACTCCAGGCTCAACTTGGAGACGCCATTCGATACTGCGATGACTTGAGTCCGGTAGGGGAGTGTGGAATTCCTGGTGTAGCGGTGAAATGCGCAGATATCAGGAGGAACACCGGCGGCGAAGGCGGCACTCTGGGCCGGTACTGACGCTGAGGAGCGAAAGCGTGGGTAGCAAACAGG
+
DCCDCBCCBB3BBBBBBC@BCCAC@BBC>CCACC>AA???9?@@@B@??>>;8929@9@@@C?CBAB?B:;;AAAA8AAC=@A<@@@@=@C@C?;;;AAA=AB?BBBCCCBBBBB;;:@@<AACBB@C@;;:CC:CBCCCC@C=A=A=AC@@@;9;:9:??@?8AAAA@;:AA@?9<:0479=7>CA;@;:9/8;>:?;@@=A@@??@BC>D@C=@?A?;;;A@@BCC?BBB@@?8A?AABB<CAABCD>@@@=
@N9IO0:00665:05876
GACGAAGGTGGCGACCGTTGTTCGGAATCACTGGGCATAAAGAGCACGTAGGCGCAAGGTATGTCGGGTGTGAAATCCCTCGGCCCAACCGAGGAATTGCGCCCGAAACTACCTTGCTTGAGGATGGAAGGGGAGCGTGGAATTCCTGGTGGAGCGGTGAAATGCGTTGATATCAGGAGGAACACCGGCGGCGAAGGCGACGCTCTGGTCCATTTCTGACGCTGAGGTGCGAAAGCCAGGGGAGCAAACGG
+
BBBBB<A=AA=A@@@:@@8;:?BEAC@CBAA@AA;@@;::-;><@B??>::700/@6@6;;@AA@AC<AABA<B6BDH=BBB:A;3?499@@B=B<@8@?<<=5<@B=;:;D@D@BBCAFGCECBB?B=A@A.;<@AA@?C?B@B@DE@CCABBBC@CCCG=BBCCC@DCCCC@?@???9?99887>7?=49:?7;8=@AA>??A=A7BB<A<>6<;<8@AA<<<<;<;?>>A4:;799AA.:;@==3==@
@N9IO0:00666:05880
TACGTAGGGTGCAAGCGTTAATCGGAATACTGGGCGTAAAGCGTGCGCAGGCGGTTTTGTAAGTCCAGACGTGAAATCCCCGGGCTTAACCTGGGAACTCGCGTTTGGGACTGGCAAGGCTAGAGTGCGGCAGAGGAAGGTGGAATTCCTGGTGTGAGCAGTGAAATGCGTAGATATCAGGAGGAACACCGATGGCGAAGGCAGCCTTCTGGGCTAGCACTGACGCTCATGCACGAAAGCGTGGGGAGCAAACAG
+
CCBBACCE=@A@B?B@@B>A>AA@@@+00;000*95;@>3;;@A?>BA<;7;@<>GL7A@A@000;===<<A;:4(4444&4=2::8<250/::(-(-----56:+//(//33,3928873333339;;438336(/(/366(/(/494/3,38////88344;;199///8>>877388;?B@D>@@B?BBCC=9993927:9;,3,3333(79@>@@>>><000>0//566555=4<665;==+;>@>=3;;<
@N9IO0:00668:05872
TACAGAGGTGGCAAGCGTTGTTCGGAATTACTGGGCGTAAAGGGCGCGTAGGCGGCTTGGTCAGTCCCGTGTGAAATCCCTCGGCTCAACTGAGGAACTGCACGGGAAACAACTAGGCTTGAGTTCGGGAGAGGGAAGCGGAATTCCGGGTGTAGCGGTGAAATGCGTAGATATCCGGAGGAACACCGGTGGCGAAGGCGGCTTCCTGGACCGACACTGACGCTGAGGCGCGAAAGCTAGGGGAGCAAACGGG
+
AAA;;;B=@A===:<<==8=<67949:>=BBBDD<@@@@@;@C=ABAAA9929:4:A?A=B@:;;DD=BACCCCD=BBD?CBC@BCCC>BBD99.97<=>CBB@?8>>5>B:CCCD@CC:B>=A?@@@8?@@@A4B49;@6@?F?C?BB9;;5;>AA9BBC=7=CCCBBBBABBB=A@A@7@7@BA?B?@@7@=B>C?AA:<<8B?@@;?@=@9;:44999::::::7:;??B<458A;@>=1BABC=5<AC9
@N9IO0:00671:05894
TACGTAGGGTGCGAGCGTTAATCGGAATTACTGGGCGTAAAGTGTGCGCAGGCGGCCGCGCAAGTCGAGTGTGAAATCCCCGAGCTTAACTTGGGAATTGCGCTCGAAACTACGTGGCTGGAGTGTGGCAGAGGAAGGTGGAATTCCACGTGTAGCGGTGAAATGCGTAGAGATGATGGAGGAACACCGATGGCGAAGGCAGCCTTCTGGGCAACACTGACGCCTCATGCACGAAAGCGTGGGGAGCAAAC
+
BBBBBAA@8;;;BBBBBC?A?BCCAF@C@EBBBC=BBBBB7ABB<=<>=00)//)/3:=::96777/////688949?=;&39555.54995::09.5.55<45666@2::////9397;5;;;;=>5A;;50+/)/)/0)/)/5;598::::<<<<:;:;>6665<<<:4444///9)//39)//69>>=>7;;=9=6<<55./27999)//2///4/////)////559555:14555555&544:<07
@N9IO0:00683:05887
TACGGAGGGTGCGAGCGTTATCCGGAATCACTGGGTTTAAAGGGTGCGTAGGCGGCCCGCTAAGTCAGGGGTGAAATCCCGCCGCTCAACGGTGGAACTGCCCTTGATACTGGCTGGCTCGAATGGGCGCGAGGCGGGCGGAACGTGGCATGTAGCGGTGAAATGCTTAGATATGCCACAGAACACCGATTGCGAAGGCAGCCCGCCAGAGCTCTATTGACGCTGAGGCACGAAAGCGTGGGGAGCGAA
+
<;;;69AB<BAAACEBBB@@AA?B?A?A@BDDDD=AA;@@8@A=BBCBBBC=AA<@B<BCCD@BBB@@@@3@ABB=BBC7<9669=>>7>;7;D;D@CCBBB;@=@A@@?>?;?>=7?>?AB?BB=7A@??::4:==4<B8<7<<33,378:::;88488;;5;:::286:///9:3884446;==7<BB=@=;8(/(/67791-/(/697:779:8/5898;9;00*0=>>=@7?A?=CAA500.;@9
@N9IO0:00687:05879
GACGTAGGATGCAAGCGTTGTCCGGATTTATTGGGCGTAAAGAGTTCGTAGGCGGTTTGTTAAGTCTGATGTTAAAGACTGGGGCTCAACCTCGGAAATGCATTGGATACTGGCAGACTGGAGTGCAGTAGAGGCGAGTGGAATTCCCAGTGTAGCGGTGAAATGCGTAGATATTGGGAAGAACACCGGTGGCGCAGGCGACTCGCTGGGCTGTAACTGACGCTGAGGAACGAAAGCCAGGGGAGCAAATGGG
+
BBBCD?>;>::<B?C:;<?BCB?B?ADC<@@?CD>BBBCC=@;998@>BAA=;;5;E;A@@B@BCBCBB??=5:;/;@AB@??2=BCG;@;<;;7;>4559?A?B=AAACHH?BABBB;;5;B;;;BACCBBB=A?A@;:7;?B?BD?ABABBBBBC?B?@@;;9:@<B;<;JC;B@,9.5969AAAB@BB<BB<@A8BBABBCCCCEL@BBBCBACCCBBAA99:?:=;>>>?9??:@AAB8BBDDD=BBC=
@N9IO0:00687:05894
TACGAAGGGTGCAAGCGTTAATCGGAATTACTGGGCGTAAAGCGCGCGTAGGTGGTTCAGCAAGTTGGAGGTGAAATCCCCGGGCTCAACCTGGGAACTGCCTCCAAAACTACTGAGCTAGAGTACGGTAGAGGGTAGTGGAATTTCCTGTGTAGCGGTGAAATGCGTAGATATAGGAAGGAACACCAGTGGCGAAGGCGACTACCTGGACTGATACTGACACTGAGGTGCGAAAGCGTGGGGAGCAAACAGG
+
?@A;;5;B9;;;;7:@@A<A;AA>9=8<4>@ABD>AA?@@9@;:;AABBBB@CC?C?@@ABB?AA=B@CC:?96909BDC;CC=BBBHAE?BBC=B?B;<;<@@4;;;*9:000////88=?A?@AC@AAC@@@9??@@@>@>AA<A=@BAA@A@@@=@@A@.:::::?@@@@@AA=A6;5;:;;;<@@@@<@@@393:=>>@AB?AA>ABAAACAAABBBBBBABB@;;;CBB<B;;;EHG;BBCEH>A;;5
@N9IO0:00688:05906
TACGAAGGGTGCAAACGTTGCTCGGAATCATTGGGCGTAAAGCGCACGTAGGCGGCCTTGTAAGTCGGATGTGAAATCCCTCGGCTCAACCGAGGACGTGCATCCGAAACTGCAAAGCTCGAGTATGGAAGAGGGTCGCGGAATTCCCGGTGTAGAGGTGAAATTCGTAGATATCGGGAGGAACACCAGTGGCGAAGGCGGCGACCTGGGCCAATACTGACGCTGAGGTGCGAAAGCGTGGGGAGCAAACAGG
+
DCB;94:B;@@@BB=;;;@BBBAB?B>BCA@;AC=@AA@@9@:89@??;00+00)/381<<>+//?A8@;56A?<4=B=7BDD<DCBB9@8?@@>A:::AA???<@?A;?:;;BE>BBCECBBBCCCACACCCC>CCCCC@CAD@CF>B@BCCC@@A@CBB?8?<==AA@@@@BAAD>BB?B?BAA=@9::<@??;??BB@BBAA>98829>A9???AA@=:::://(/8;<<@2>;@>@99.>?>>91;>>5
@N9IO0:00692:05895
TACGTAGGGTGCAAGCGTTAATCGGAATACTGGGCGTAAAGCGTGCGCAGGCGGCTTTGCAAGACAGATGTGAAATCCCCGGGCTTAACCTGGGAACTGCATTTGTGACTGCATGGCTGGAGTGCGGCAGAGGGGGATGGAATTCCGGCGTGTAGCAGTGAAATGCGATAGATATGCGGAGGAACACCGATGGCGAAGGCAATCCCCTGGGCCTGCACTGACGCTCATGCACGAAAGCGTGGGGAGCAAACAG
+
DCBBBABC=;:;A9A:;:5<5;:@5@4;9AAA@<;9;GD>CBBBBBCC><800+00<39>?8954599:<<@BD=@@A@7@@5<<,0+010//(/564459<=488<BBBCBBCC>@@@,000//913==79787'7792717176;::73339989888;<.66</0/88-//6--/(/-(-35,-(,,,,(---(/3//(3333&333(/38///////33333339888222'2889762&28222'299
@N9IO0:00707:05898
TACGGAGGGTGCAAGCGTTATCCGGATTTACTGGGTTTAAAGGGTGTGTAGGCGGACTTTTAAGTCAGCGGTGAAATCTCCGGGCTCAACCCGGAAACTGCCATTGATACTATTGGTCTTGAATGTTGTTGAGGTGGGCGGAACGGGTCATGTAGCGGTGAAATGCATAGATATGACCCGGAACACCGATTGCGTAGCAGCCCACTAAGCAACGATTGACGCTGAGGCACGAAAGCGTGGGGATCAAACAG
+
4444.444)44@:5<<56.5@@.5.333(333;>7>A7BB<B<<<AAA@??9:959::>>2B?A@@CBAB?BCB>7=<997<<3///<8<<8=8BB<@@@@:@@;?@@@@?;A9@?@@@=@A>@??29:??@?9>C?8BB@A>@@<5::986666//(/9>>7:8?:@?893833337.7,3,3>?3>?=17796///666:2889;277;.238;678;333333,366333(3=93399+33977,366
@N9IO0:00708:05873
TACGTAGGGTGCGAGCGTTAATCGGAATACTGGGCGTAAAGCGTGCGCAGGCGGTTTTGTAAGACAGATGTGAAATCCCCGGGCTTAACCTGGGAACTGCATTTGTGACTGCGAGACTAGAGTGTAGCAGAGGGGGGTAGAATTCCGACGTGTAGCAGTGAAATGCGTAGAGATGTGGAGGAATACCGATGGCGAAGGCAGCCCCCTGGGCTAACACTGACCGCTCATGCACGAAAGCGTGGGGAGCAAACAGG
+
BBBCC???<@A@C@A@CC=B>B@@<@6:;BAA@;;;:BC>CCBBBBCB@@;@@;@CC;BBB@BBB@@@AA@??C>CEED6@?-771;495@<<1:4995555@4==BDBBBCBABB@@?@?>8<9559>:>?@@@@'>@;;6;297>;?BC@@@@A?;;>CE>CCBBAAAAA@?ABB8:9=@;???9@A::6:?@:@=AA@CDDD1BAA9@88,3888888(///6688337;;;3;BBC@@@2=<;;=4:995
@N9IO0:00710:05890
TACAGAGGTCCCAAGCGTTGTTCGGATTCACTGGGCGTAAAGGGTGCGTAGGTGGTCGGGTAAGTCTGATGTGAAATCTCCGAGCTCAACTCGGAAATGGCATTGGATACTACCTGGCTGGAGGGTCGGAGGGGAGACTGGAATTCTCGGTGTAGCAGTGAAATGCGTAGATATCGAGAGGAACACCAGTGGCGAAGGCGAGTCTCTGGACGACTCCTGACACTGAGGCACGAAAAGCTAGGGGAGCAAACAGG
+
BBB@@?B>BBD=C69;=>;@@7@@?AB>??@???9?>@BB=BC>@@:6<:;>;;.9<@=6CDACCCA?@?BBC>>8;@@>:966;>CB?DDBB><B6BC:C>B9B8<<BB@@<:AA9AB@;?@B<BBB?BB??2?;;>>=9=9B9@;;;8;:::BA::;AAA=@??A@@@@@@999?BBB?C>AAB?AB@@<@@A?A?CB:::BAAAB?CB????@;?==>>7999927333333&39333::.;:88;+//83
@N9IO0:00675:05939
TACAGAGGGTGCTAGCGTTTGTTCGGAATCATTGGGCGTAAAGGGCGTGTAGGCGGTTTGTTAAGTCATGTGTGAAATCCCTCGGCTCAACCGGGGAACGACGCATGAAACTGACAAGCTAGAGTACCAAAGAGGGGGGTGGAATTCCCGGTGTAGCGGTGAAATGCGTAGATATCGGGAGGAACACCTGTGGCGAAGGCGGCCCCCTGGTTGGATACTGACGCTGAGACGCGAAAGCGTGGGGAGCAAACAG
+
======@@8?658<<7773(3/)//171///7)//(//444)44)4;;@BBB?@@;=959>;=3>:;;AA;:966?6>>>6><<7;;;=8<9=@@2@<666;;;=<<<@6699BAA29:8888344838808<<<<<>&<<8<8=056/59<<<<=;94///;1/////9:<=@@?@A9>@:@3@AA;@@00)09@)0)/96:ACC0CC<@:=8<;:::=<<<>=:55----666/9;555<<2<=>=>7<:8
@N9IO0:00677:05921
TACGGAGGGGGCTAGCGTTGTTCGGAATTACTGGGCGTAAAGCGCACGTAGGCGGCTTTGTAAGTTAGAGGTGAAAGCCCAGGGCTCAACCCTGGAATTGCCTTTAAGACTGCATCGCTTGAACATCGGAGAGGTAAGTGGAATTCCGAGTGTAGAGGTGAAATTCGTAGATATTCGGAAGAACACCAGTGGCGAAGGCGACTTACTGGACGATTGTTGACGCTGAGGTGCGAAAGCGTGGGGAGCAAACAGG
+
BBBC@BBCDD5CDDGCCC@BB@CC?B?B6;;@AA8AB?BA;ABB@@::;BB?CD@BBA>ABD?BB:;;>@=:;;@86;E?BBB=B;;95>:3:A?C@C?A@9;A8@;??:848?B<5557<A;@;==@055;4.4@69:C8?<?9?6833344:=>?7<;@=1=:<@;<<<@>;588488@:44446?@;>:=88+2+278;=;?@><277797+2>/75:943<=B7CBBA>>8>@@?AAA2<9799,9=>9
@N9IO0:00677:05932
TACGTAGGGTGCAAGCGTTAATCGGAATACTGGGCGTAAAGCGTGCGCAGGCGGTGATGTAAGACAGTTGTGAAATCCCCGGGCTCAACCTGGGAACTGCATCTGTGACTGCATCGCTGGAGTGCGGCAGAGGGGGATGGAATTCCGCGTGTAGCAGTGAAATGCGTAGATATGCGGAGGAACACCGATGGCGAAGGCAATCCCCTGGGCCTGCACTGACGCTCATGCACGAAAGCGTGGGGAGCAAACAG
+
BCBCABBB;:;;@>ACCC@B?AAC?B>@A;;;;0;9;9909=?;A<AB<;5;A;AA@@C;;5;;7<9949>>??8AAAA6AC=:99B>B?BCF>B?AAAAAABBBBCBBEDBBBFDCBB?BBCBCD@C;;;CCCC1AAB=B7@8B=A;@AA@@??@@AABD=;9;AA?@@@AA@@<>:9-9-3:@=@ABB=@?=4=9=:4:9==+373(328;:983//-------666333<39=<9733&33366.668
@N9IO0:00679:05932
TACAGAGGTGGCAAGCGTTGTTCGGAATTACTGGGCGTAAAGGGCGCGTAGGCGGTCTTGTAAGTCCCGTGTGAAATCCCCCCGGCTCAACTGGGGAATGGCACGGGGAGACTGCGAGGCTTGAGTTCGGGAGAGGGGAAGCGGAATTCCGGGTGTAGCGGTGAAATGCGTAGATATCCGGAGGAACACCGGTGGCGAAGGCGGCTTCCTGGACCGACACTGACGCTAAGGCGCGAAAGCTAGGGGAGCAAACGGG
+
B@@BBAA6;;;9939999;@A=@A?B@C@BAAAE>AA@@@9@B9:;;;;;B?AA?A;:6;@@<@;;;099=@595)995555#9;A@<;4<;99;*549;6::4444&444455;<55.5;8599@25<;/5@5999&5.55A5:4;5;9@@8@BBB@@@=999=0555>>95969@@>@=??9>9?>=:=9894:@B=A?AA?@@=@>BB?BC@;;;;;B;;;BCA@7;6;@A@>@6:;@@@CD9@@@CC=ABB;
@N9IO0:00688:05955
GACAGGGGATGCAAGCGTTATCCGGAATGATTGGGCGTAAAGCGTCTGTAGGTGGCTCCTTAAGTCCGCTGTCAAATCCCAGGGCTCAACCCTGGACAGGCGGTGGAAACTACTAAGCTGGAGTACGGTAGGGGCAGAGGGAATTTCCGGTGGAGCGGTGAAATGCGTAGAGATCGGAAAGAACACCAAAGGCGAAGGCACTCTGCTGGGCCGACACTGACACTGAGAGACGAAAGCTAGGGGAGCGAATGGG
+
CCCBBAA9BBBCC?AABBBGCCAEAC>A@;;4891899<C559B==<=<@@=@A7A?@9B9>;B>>9;@AAB>C@6ABA<AA=6>>?C@CB=BC7:65:.<B>BCBDH?CB?=;;7;BAB:=<CCCF@DAADD;A?ACCC<A>AB<A=@=A;7::<=8=;;;5;;;=;;;=8888=7>>6==:==@;@@8=:=>>9><<=A>=A@BBBB=B@CGCCCCBA;;66<<>@@B??@E7BCCCCCC;CB;;;=AAA9
@N9IO0:00692:05922
TACGTAGGGGGCAAGCGTTGTCCGGATTTATTGGGCGTAAAGAGCGTGTAGGCGGTTAGATAGGTCGGTTGTGAAAACTGGAGGCTCAACCTCCAGACGTCGACCGAAACCATCTGGCTAGAGTCCGGAAGAGGAGAGTGGAATTCCTGGTGTAGCGGTGGAATGCGCAGATATCAGGAAGAACACCCGTGGCGAAGGCGGCTCCTCTGGGACGGTACTGACGGCTGAGACGCGAAAAGCGTGGGGAGCGAACAG
+
CCCCCCCCCC1BB@BABA<C@C:><=B@7=B<?<3>00/:)//>>@@CA@@@BB?B?BCCCCA??::892=:0000&//;166:@:;B;?4<<4<8<744::<=7BBD6C@BA?9<177282559174@;@==:=;<>><6>3;1;59717=:5255.5>6;;>>>??9;7?8867;4919<67552'222+266276;;597929>555(625.5778797:087::9855///..&././.77+67:25//57
@N9IO0:00696:05946
AACCAGCACCTCAAGTGGTCAGGAGGATTATTGGGCCTAAAGCATCCGTAGCCGGTTCTGCAAGTTTTCGGTTAAATCCATTCGCTTAACGAATGGGCTGCCGAAAATACTACAGACCTAGGGAGTGGGAGAGGTAGACGGTATTCGGTAGGAAGGGGTAAAAATCCTTTGATCTATTGAGGACCACCTATGGCGAAGGCAGTCTACCAGAACACGTTCGACGGTGAGGGATGAAAGCTGGGGGAGCAAACCGG
+
;.;;??@@A<@;;5;@D?CCAA;AC8CC@GC@DD?E=;;;0:9B@?<@A@===@9@:@@;;98;;;;0;;8<6=:8=?8?B>B@>?>A?>>>=@?B;@9797BCFD;CC:;;899??=?CCD<??ABB;@A??:=B???B?DBB?BE>AAD?C=??>2:::::':;,3:(9<558:>49/0)0959:57733,3;>1749@@??@AB@CED?AAA@@<???>=7B===C9?=??@8>>77777'399::3:683
@N9IO0:00698:05918
TACGAGAGGCCCAAACGTTATTCGGATTTACTGGGCTTAAAGAGTTCGTAGGCGGTCCGACAAGTGAGGTGTGAAAGCCCTCGGCTCAACCGAGGAATTGCGCTTCAAACTGTCGGGCTCGAGGGAGATAGAGGTGAGCGGAACTGATGGTGGAGCGGTGAAATGCGTTGATATCATCAGGAACACCAGAGGCGAAGGCGGCTCACTGGGTCTCTTCTGACGCTGAGGAACGAAAGCTAGGGGAGCAAACGGG
+
ABB@;<00+00*/9)0569<=8<<7:B=7@AABB;BB=AA;A?@@?BBCCD=??@BA=@B::8;BBBC@CBBA@@9;::.;AA=ABCC?A?CCC@CAD?BBDBB@CFH?BCBCDBB>BB@A@>@8@?@;;@BB@BCCCCC?H@CBD@@@?@A05;@B?ABCD?GCBCB>@;BB@:@@<@@@B>AAA?CBAA=?BA9>=:;7;AAB@@@B=AA@CC@AAAAA@@@@;;6<<ABJI>BBBACHI<FCAAA<@BC;
@N9IO0:00708:05923
TACGTAGGGGGCAAGCGTTGTCCGGATTCATTGGGCGTAAAGAGCTCGTAGGCGGTTCGATAAGTCGGGTGTGAAACCTCCAGGCTCAACCTGGAGACGCCACCCGATACTGTCGTGACTAGAGTCCAGTAGGGGAGCGTGGAATTCCTGGTGTAGCGGTGAAAATGCGCAGATATCAGGAGGAACACCAGCGGCGAAGGCGGCGCTCTGGCTGGAACTGACGCTGAGGAGCGAAAGCGTGGGGAGCGAACAGG
+
@@::;;;;;;)9;6;<00+/77)/)/=899>49;0;;:;;0;;;;@@CB@@>::7:?CAA??7::ABD>AA@@@A;A@AA>AA<A@BC@D?BB>;;;ACC?CBB7;<AAABBBB@@@ABDCB@@@A=@@@ABAA9???AAC?B?B<?<?A=???BBA@;@999:&9>==?@@@A?<;AB;=?;?;?BB?BBBB@BBA797:B=?:90;00+0==6:9=095?>>=9:5<@AA;;;0;@@ADCC9BDAAA?;<;=
@N9IO0:00713:05957
TACGGAGGGTGCGAGCGTTATCCGGAATTACTGGGTTTAAAGGGTGCGTAGGCGGCTTTGTAAGTCAGGAGTGAAAGTTTGCGGCTCAACCGTAAAATTGCTTCTGATACTGCATGGCTAGAATTAGGATGAGGTCAGCGGAATGTGGCATGTAGCGGTGAAATGCATAGATATGCCATAGAACACCAATTGCGAAGGCAGCTGGCTAGACCTGGATTGACGCTGAGGCACGAAAGCGTGGGGAGCGAACAGG
+
AACC>BBB=BBBBAA@@@?DIFAC@C@FAIDAAA;@B=BB<BC=BBBCBBA=992;AB;@@D?BAA@@;??@::;,:BB9BAA>ACDD?C>AACCC:C9;9B?B@>>>AB@@@@<<:=BBBB?B>BC>B==8B?B@BBBC?B@BBBA>AB988;55;7:ABC=DBAA>=<>?>>>=7<6622+.77(/(-(---.(.26888>:3;7:99949;2:805557;A:;;=@A@:99/9:9:BBB9CDABA@AAA?
@N9IO0:00664:05961
TACGGAGGGTGCGAGCGTTTATCGGAATTACTGGGCGTAAAGCGCGCGTAGGCGGCTTGTTAAGTCGGATGTGAAATCCCCGGGCTCAACCTGGGAATTGCATCCGATACTGGCGAGCTGGAGTGCGATAGAGGGGGGTAGAATTCCTAGTGTAGCGGTGAAATGCGTAGATATTAGGAGGAATACCGGTGGCGAAGGCGGCCCCCTGGATCGACCACTGACGCTGAGGTGCGAAAGCGTGGGTAGCAAACAG
+
BACB?ABA<?AC@;;;;;C>EDCB@B?C?CCCCC>CCCCC>C9:;;BBB@@<@C?CC?CC@D@CBCC?@?A@BCC>BCBB:BB7:5BC?C?AAA7:09288<:81:=;;8<;6=B??@@C?ABBAAAA???@AAAAA(AAB@:A7;6;00/:=??BB?BBCC>@??BBDAAA@@<<=9>=3:39??8?<>>@ABB@D<??;?DDG/??1855555.55887?775;6<2=<<=?:-78257=-55:5@9377;
@N9IO0:00665:06008
TACGAAGGGGGCTAGCGTTGCTCGGAATCACTGGGCGTAAAGCGCACGTAGGCGGCTTTTTAAGTCAGGGGTGAAATCCTGGAGCTCAACTCCAGAACTGCCTTTGATACTGGAAAGCTTGAGTTCGGGAGAGGTGAGTGGAACTGCGAGTGTAGAGGTGAAATTCGTAGATATTCGCAAGAACACCAGTGGCGAAGGCGGCTCACTGGCCCGATACTGACGCTGAGGTGCGAAAGCGTGGGGAGCAAACAGG
+
@AB;:4;AAA0BCBB@@@?@BB@A>A@BCCCA@A<BBBDD?D@@@BACCCC@9;1;@::<*A8A<@ABMI;BCBB>CC@CE@BBCA?A?AAA>A;;7?@?@?CC5;;?9778178(33328;;;8=BC>C@@@<AABBBA?B<@@BBBBBDEDGAAA@CCCF>B?BB@@ABCCB=AB;95:C=@AB>AAAA@CCD?B?::7;AA@CCB>BB<A@ABBBBCCCCCAAA>ACB@AA9::D@@@@7@;;;A9A;;5
@N9IO0:00671:05968
TACGTAGGGTGCGAGCGTTAATCGGAATTACTGGGCGTAAAGGCGTGCGCAGGCGGTTATGCAAGACAGAATGTGAAATCCCGGGCTACAACCCGTGGAACTGGCATTTTGTGACTGCATGGCTGGAGTGCGGCAGAGGGGGATGGAATTCCGCGTGTAGCAGTGAAATGCGTAGATATGCGGAGGAACACCGATGGCGAAGGCAATCCCCTGGGCCTGCACTGACGCTCATGCACGAAAGCGTGGGGAGCAAACAGG
+
::5555=>7>BBBDCCIDAC7;;A>A5;.9@555)559;>)519>A=9;;554;>:;.5654/59/////1///3991333(3:088969499(/.-(,(,,,(,//99&//;;;:;::9>9=??499??AC@CECBBCCD5BBC@C;?:B8<;95559;<==>>>>7666=;;7:///:=>7>>9A9AAA=ABBB@BCB?B@CC?BBCC:BBD>D?BCAAA:;9;;;?;:9??A:99B9?899999-98>>>8@@=8
@N9IO0:00680:05987
TACGAAGGGGGCTAGCGTTGTTCGGAATCACTGGGCGTAAAGGGCGCGTAGGCGGCCATATAAGTCGGGGGTGAAAGCCTGTGGCTCAACCACAGAATTGCCTTCGATACTGTATGGCTCGAGACCGGAAGAGGTAAGTGGAACTGCGAGTGTAGAGGTGAAATTCGTAGATATTCGCAAGAACACCAGTGGCGAAGGCGGCTTACTGGTCCGGTTCTGACGCTGAGGCGCGAAAGCGTGGGGAGCAAACAGG
+
@@A;96;CCC5BBBCBCD@CC@CC?B?@@DEDCC>CDBBB>CM?GGBBABB?AA<@=@;;;A?DCBBBBB0@AAC8;;=BD;<=;GHDAC@BBBBB?B@CBGD?;<;ABCABBB@@<@>>?:85:8<8=9BAA<AB6::>6;5:3338;AABCBCCB?AACD>C?CC?@@=B@@5888@49=<<><6BC>?;?A@<@@9914;6:ABB>B>2957.225;<=BC@@A@@@@AAA:A@@@A@@599@@B;;;;=
@N9IO0:00690:05980
GACAGAGGGTGCAAACGTTGTTCGGAATTACTGGGCGTAAAGCGCGTGTAGGCTGCTTGGAAAGTCGGATGTGAAAGCCCTGGGCTCAACCTAGGAAGTGCATTCGAAACTTCCAAGCTCGAGTTTCGGAGAGGAAGGCGGAATTCTCGGTGTAGAGGTGAAATTCGTAGATATCGAGAGGAACATCGGTGGCGAAGGCGGCCTTCTGGACGATGACTGACGCTGAGACGCGAAAGCGTGGGGAGCAAACAGG
+
BAB@@@AA<@@=??8899300:;:::+/+/:>>?8?;@CE>B;;;C@@@A@;A??@A?A?BB<BB?><?9;;BBB0;;9(4B</69DD;D:@=C>B<@;9:AB796AD866>@:@6>A>?@?ABC=AA@CCBB@B7@8;;4:<A=BB@@=@BBABBB@AAAF?DACCCCCBAABCCCCED@B@CDBAA?;;:;CC?C@CC?B@B=??C<??899ABABBBBAA>??BAAAA?>?8?@BAB?>1BABB=6C:?4
@N9IO0:00692:06005
TACGTAGGGTGCGAGCGTTAATCGGAATACTGGGCGTAAAGCGTGCGCAGGCGTCTTGTAAGACAGGTGTGAAATCCCCGGGCTTAACCTGGGAACTGCACTTGTGACTGCAAGGCTGGAGTACGGCAGAGGGGGATGGAATTCCGCGTGTAGCAGTGAAATGCGTAGATATGCGGAGGAACACCGATGGCGAAGGCAATCCCCTGGGCCTGTACTGACGCTCATGCACGAAAAGCGTGGGGAGCAAACAGG
+
B@;;:AAA<;;;CAAACC>B?BBB>@00/??A<5AAACC=CCCA@@BB@@<;;4;?7=>:;<?;;97><>=9=17@>@5@=5::*0*/3///(/49;88:@?8B=8??AAAB8C?BBB;??;?==9=999==<=,<892728/798777;7973887;==7<?==788AAA???@=A@;?<@AA;@ADB?BCC@C@@@;9999-:B@6@?@@@??@>@==95959>9999999&9959999*9@@@@:AAA>
@N9IO0:00697:05993
TACAGAGGTCTCAAGCGTTGTTCGGATTCATTGGGCGTAAAGGGTGCGTAGGTGGCGGGGTAAGTCTGGTGTGAAATCTCGGGGCTCAACCCCGAAACTGCACTGGATACTGCCTTGCTCGAGTACTGGAGAGGAGATTGGAATTTACGGTGTAGCAGTGAAATGCGTAGATATCGTAAGGAAGACCAGTGGCGAAGGCGAATCTCTGGACAGTTACTGACACTGAGGCACGAAGGCCAGGGGAGCAAAGCGGG
+
CCAA@BC?BBB@A;A:;;7<B?BB@BB?BBB=AA:BCBBB=CC=CBBBBCCACB?BBBB:BB@BBBBB>BAA@CF?BAACCFF;FBBB?BBB9BCC>B9;;BBBB7;ABBBBD?C@BBBBAA@@BCCD?A@?A;9978-76?=AA<AAA?;::@???ABBBB>BBBBCBBCBB@>>?A?A?C?@@@<@?==9=??3:29::39@@AAA8;;000;008=@;;9;A;;6;>>@@4:4:?BCED8=:/00+0/684
@N9IO0:00697:06009
TACGTAGGTGGCGAGCGTTGTCCGGATTTACTGGGCGTAAAGAGCGCGCAGGCGTCGTACAAGTCGCGTGTGAAAGCCCCCGGCTCAACTGGGGAGGGTCACGCGATACTGTTCGACTCGAAGGCAGGAGAGGGAAGTGGAATTCCCGGTGTAGTGGTGAAATGCGTAGATATCGGGAGGAACACCAGTGGCGAAGGCGACTTCCTGGCCTGTTCTTGACGCTGAGGCGCGAAAGCTAGGGTAGCAAACGGG
+
CCCCC@@;?@=@A@BBBB=ABB4;4;AA9AB:996;DBBC=BB@@@@C;::<::9@CB@@A9;99====@??BC>BBBBA2?;>@@A>?=<=;+378)38;?A??@?=@999,7<=>@BBD>A?AA?:?B=@@8?6989;B?B8B>5A6ABBA<BB?BBBA<??<>>????@=<;<3::097BBB?A@BC?C@@<@?BBB>@:?:??<CFCCCACC@BBAAABAAA?CCDCCC>DCICCC>AAABAA0;;A9
@N9IO0:00700:05977
TACGTAGGTGGCAAGCGTTGTCCGGATTTACTGGGCGTAAAGAGCGCGCAGGCGGTCGTGCAAGTCGCGTGTGAAAGCCCCCGGCTCAACTGGGGAGGGTCACGCGATACTGTTCGACTCGAAGGCAGGAGAGGGAAGTGGAATTCCCGGTGTAGTGGTGAAATGCGTAGATATCGGGAGGAACACCAGTGGCGAAGGCGACTTCCTGGCCTGTTCTTGACGCTGAGGCGCGAAAGCTAGGGTAGCAAACGG
+
@?@@A;;5;;5;B;AA=;.55<6;5499)9>955)55599)5555;9A>00+00,0@=00;4.44444444444839:===+=748>@385:==1<;=6==:866///894456:::<999:5:59;=4::::=5<8=A<9A9=6A=/3/7?=>7447<;;;187///976----66/6718588:5:::=8>;;7;8<;;;>1526;9;8;==;:@)-----///<9<:<9::69AABCG?AAA;::,595
@N9IO0:00702:05998
TACGTAGGGTGCAAGCGTTAATCGGAATACTGGGCGTAAAGCGTGCGCAGGCGGTCCTGCAAGACAGATGTGAAATCCCCGGGCTTAACCTCGGGGAACTGCATTTGTGACTGCAGGGCTGGAGTGCGGCAGAGGGGGATGGGAATTCCGCGTGTAGCAGTGAAATGCGTAGATATGCGGAGGAACACCGATGGCGAAGGCAATCCCCTGGGCCTGCACTGACGCTCATGCACGAAAGCGTGGGGAGCAAACAGG
+
CCBCBBBE<:;;A=BAAB=A?AAC?C7;;AB@B=BBBCC=CCDDCCCB;;7;B>AB=A;;9?9:5659:<?AAE>@@AA5@@5<<-,),0,,,,,&,(,--//;;3;;79999@99:+0==)0000/9433388;;<+88?B=B=A=A<:73;;333:;;888=6;?@;787;;;=>==39:3:39@@9??@@<>??2949=;>?@@6@@@;A?ACAAABBB;;;@<;;A@@@;;;0;@@AACB9AB@CB<BCC@
@N9IO0:00707:06008
GACAGGAGGGGGCAAGCGTTGTCCGGAATTACTGGGCGTACAGCGCACGCAGGTGGCCTGGCAAGTGTGGTGTGAAAGCCCCGCGCTCAACGCGGGGAGGCCAGCACAGACTGCCGGGCTCGAGGGCTGCAGAGGGTGGTGGAATTGCCGGTGTAGTGGTGAAATGCGTAGAGATCGGCAGGAACACCAAGGCCGAAGGGAGCCACCTGGGCAGCAACTGACACTCATGTGCGACAGCGTGGGAGGCGAACCGG
+
@@@00+09@;@+@=8==CB@CCI@C@B?B?BBBCC>CAAACAAABBBCBDCC?BB;;96B:=B@BBBBD:DC?@@A45555&599:<==9>>@?::+49.97@9>;AAABBBCBAMG?@AABBBB>BBAAAC@AA9@@=@@=A>A?BB@D@BCDDBCC?AACC=BBBBCCCCBA;99=@=<7;455>9>7;7;2558=A<@@A<??4455)5;9;;7;>><<<>6999:99>@999:99000*//)//828494
@N9IO0:00708:05986
TACGTAGGGTGCAAGCGTTAATCGGAATACTGGGCGTAAAGGCGTGACGCAGGCGGTGATGTAAGAACAGGTGTGAAATCCCCGGGCTTAACCTGGGAACTGCATTTGTGACTGCATCGCTGGAGTGCGGCAGAGGGGGATGGAATTCCGCGTGTAGCAGTGAAATGCGTAGATATGCGGAGGAACACCGATGGCGAAGGCAATCCCCTGGGCCTGCACTGACGCTCATGCACGAAAAGCGTGGGGAGCAAACAG
+
4449999905559.5559.5.59>.:49@>555)///::)/)/77//577//)/727/447//)//)//3-3:;:;<4;;<;-77*7A=@=A=@?>/;59999999,9999BB?AABAAABC<??AABB=@??:;;;;*<@@?C>@?@?BCBB@A;<;BBCBCC>;;;CBBBABA@@AB?BB:;8;BB?CB@@>@AA?C@CC?CCDC8AAA=A>AABCB:::??==:::99??9999&8>>:9:9-9=999*8<<
@N9IO0:00664:06027
TACGGAGGGTGCGAGCGTTGTTCGGAATCACTGGGCGTAAAGGGCGTGTAGGCGGTCCGCTAAGTCTGATGTGAAAGCCCGGGGCTCACCCCGGAAGGGCATTGGAAACTGGCGGACTCGAGTCCCGGAGAGGAAGGTGGAATTCCTGGTGTAGCGGTGAAATGCGTAGATATCAGGAGGAATACCGGTGGCGAAGGCGGCCTTCTGGACGGTGACTGACGCTGGAGAACGCGAAAGCCGTGGGGAGCAAACAGG
+
CCCC@CCD>BAAC@@;;;@BC?BB@B=ABBB@@@;AABBD7;;9;A:BBA@=@B=;:5;B;91373739::??CE>BA@,9::.;994444&47;5:<49:95:)//(///179(//----//<<3:6<5553:5:0447<.4.4.4439:<==<<7:9880333333:<;;558==@A?B899?9>9?B;>>?4818?27-3-38;6;9:044:44449443/)///)///688033-33444&48==>7===8
@N9IO0:00667:06039
TACGTAGGGTGCGAGCGTTAATCGGAATTACTGGGCGTAAAGGGTGCGCAGGCGGTTGCGCAAGTCAGGCGTGAAATCCCCGGGCTTAACCTGGGAATGGCGCTTGAAACTACGTGACTGGAGTATGGCAGAGGGAGGTGGAATTCCACGTGTAGCGGTGAAATGCGTAGAGATGTGGAGGAACACCGATGGCGAAGGCAGCCTCCTGGGCCAATACTGACGCTCATGCACGAAAGCGTGGGGAGCAAACAGG
+
DC?@?>>>:;;:BBCBAA>B<@AA<A?B@BCBBC=:;;CC=BC>BBCCCBA=@@3=3494447<<<BC<ABABBC65:AA5??:?A8C7?7:??9??BA?BBAA>:;;-;@@?AAAAAAB?BBBAAA?A;;<@@8;;49=9<8?9?<@?@@BA<=<<9<AAA8@<@==>>>===>AA266=@<>>>7?A::8:AA>B8:9;;8<B8>>?4:09?BBCBBBAA>@9599:;9>990;ACBCBB;BBBCC?CBB?
@N9IO0:00679:06037
TACGTAGGTGGCAAGCGTTGTCCGGATTTATTGGGTTAAAGGGTGCGTAGGCGGTTTTGTAAGTCAGTGGTGAAATATGTCAGCTTAACTGAGAGGGTGCCATTGATACTGCAGAACTTGAGTACAGATGAGGTAGGCGGAATTGACGGTGTAGCGGTGAAATGCTTAGATATCGTCAAGAACACCTATAGCGAAGGCAGCTTACTAGGCTGTAACTGACGCTGAGGCACGAAAAGTGTGGGGATCAAACAG
+
@BBECAA=;:5;@;@;;97<CC:B@B@@900+0:*0)/6.6:29;B??=?;;;8:>D2DCB?=::::>>5?ABC=D@;;:5CB9;15.59595===5<<;:?>:<<ACB=<6555.5:25<@<@@ABADBBA>ABB8@??@:@+//:?;?BBCCCC?@?BC=A;668@=BCB@@@@@@5:909;B>BBBBCA><7<8;666=755555.54;;;4;55/9/////7)//54444&59999<<+666==099;
@N9IO0:00694:06045
GACGAACCGTGCGAACGTTGTTCGGAATCACTGGGCTTAAAGGGCGCGTAGGCGGATCAGCAAGTCGGGGTGAAATACTCAAGCTTAACTGAGATGCTGATACGTGCTGGTCTCGAGGGAGGTAGGGGTCATTGGAACTTCTGGTGGAGCGGTGAAATGCGTTGATATCAGAAGGAACGCCGGTGGCGAAAGCGAATGACTGGATCTCTTCTGACGCTGAGGCGCGAAAAGCTAGGGGAGCGAACGGG
+
@AAAA=@<@@A@AA@A??69:;=<::7>::555>1::.44(44)4499944.44.444/66659/////&////(444//-(--,(,(*,,,--/797//-----77:;5655A;;;@/99.555<=0=;;;:>7:;>?=@@C;CC@CC@@7;:<<5<@@>>7>>>?:89BB@C?C7:9C?C???<>AA@;@@::8:CDCCF@B@?=9:3999>><<<<99289@:999&8;777@:8:;BBB;==@8
@N9IO0:00709:06013
TACAGAGGGTGCGAGCGTTAATCGGAATTACTGGGCGTAAAGCGCGCGTAGGCGGCTTTGCAAGTCGGGTGTGAAATCCCCAGGCTTAACCTGGGAACTGCACTCGAGACTGCTTTGCTAGAGTATGGGAGAGGGAAGTGGAATTTCCGGTGTAGCGGTGAAATGCGTAGATATCGGAAGGAACATCAGTGGCGAAAGCGACTTCCTGGACCAATACTGACGCTCATGTGCGGAAAGCGTGGGGAGCAAACAG
+
C@@;;:;;0;A>??>:9:3919;?5@7<;:>=?B=??@AC=ABAAA@A@@@=AA=@@@9@BC=BBBBB<BBAAAC;B>@@300+0=)0,/@EEG<A7@CA@CCCAA@BBBBBCCC8;;BABBBABBBB=BBA@@0;5;@@<A<@@;A?C?;;;B@@@=@>>@9??ABBBBCAA;;>:>8<8;.9:5595557555=4696?;;5@46:=@@8B@AAA@@A;955=>=A@@00+093;0//:::.;<:::2999
@N9IO0:00675:06077
TACAGAGGTGGCAAGCGTTGTTCGGAATTACTGGGCGTAAAGGGCGCGTAGGCGCCTTCTAAGTCAGACGTGAAATCCCCCGGCTTAACCTGGGAACTGCGTCTGATACTGGAAGGCTTGAGTTTGGGAGAGGGATGTAGAATTCCAGGTGTAGCGGTGAAATGCGTAGATATCTGGAGGAATACCGGTGGCGAAGGCGGCATCCTGGACCAACACTGACGCTGAGGCGCGAAAGCTAGGGGAGCAAACGGG
+
CCCBB??;?>:=?;<<>>9==<=@=@=A?BBCCC=BBBCB>CD=ABBCCB@=?>@;@>CAB@CBDDCC@@@?>@6::;;;*<;AA?C<CABBC>C>BBCABBECC@@@C@@=@8:6;?;??ABE>DC>A?@>>8>@@AABB>@>A?BB>A@@?@?@=AABA=BBBBAB@B?@?@@?:>>9>9>>>:@?CB?@CC;@<@B?ACCC?BB?BB?B?CABBBD@@@@@@@<@BA;;;0;@@AABB7B@@@@5=@?8
@N9IO0:00687:06080
TACGGAGGGAGCTAGCGTTGTTCGGATATACTGGGCGTAAAGCGCACGTAGGCGGCGCCGTAAGTCAGGGGTGAAATCCCGGAGCTCAACTCCGGAACTGCCTTTGAAACTGCAGTGCTAGAATCCTGGAGAGGCGAGTGGAATTCCGAGTGTAGAGGTGAAATTCGTAGATATTCGGAAGAACACCAGTGGCGAAGGCGACTCGCTGGACAGGTATTGACGCTGAGGTGCGAAAGCGTGGGGAGCAAAC
+
BBBB@BCC;AA9:;;@@B?CC9;;=CBCEDBBAB=BBBCD>CBAAAACBBC@AA>BBB?ABA?;;;CCCB:BBBB>BBD;C7;66;<;9C@@;@5;2:444.44)4;=4B@A@AAA@??:?:8CC?BB8<<;B>B@@ABB@E>A>B<?8;;?:BA@?8<<88.8289>AA999?499<@:??:;<959///(/78284A;BACCCCAA7;;;;=C<;4:C@@ABA@@=A@?>?@6;;ABBAB599><<38
@N9IO0:00707:06068
TACGGAGGGTGCGAGCGTTATTCGGAATCACTGGGCTTACAGGGTGCGTAGGCGGCTTGTTAAGTAGGGTGTGAAATCCCCCGGCCCAACCGGGGAATTGCGCTCTAAACTAGCAGGCTTGAGTGAGCTAGGGGTGCAGCGGAACTTCCAGTGGAGCGTGAAATGTGTTGATATTGGAAGGAACACCGGAGGCGAAAGCGGTGCACTGGGGCTTAACTGACGCGTGAGGCACGAAAGCCAGGGGAGCGAACGG
+
BCBA79:?:?@@A;;9669;;6;?7<9===>>>>8?@:=<=A<30//779A=AA<@C@BB?B@B;;;C<BA@@@A9?@@@@1??CC49659===1=8;28;3333333(38898886;;1668///;:::;;;.988///95:5:?57566..(.3--...6'.....3:=<<<8<05052828;5282673799=1>;;37>@><=@><+//)/).378:2255556-52299:3:A:;333)26---)-99
@N9IO0:00665:06156
TACGTAGGGTGCGAGCGTTAATCGGAATTACTGGGCGTAAAGCGTGCGCAGGCGGTTCGTTAAGTTCGATGTGAAAGCCCCGGGCTCAACCTGGGAATGGCATTGAAAACTGGCGGGCTTGAGTCTGGCAGAGGGGGGTGGAATTCCGCGGTGTAGCAGTGAAATGCGTAGAGATGCGGAGGAACACCGATGGCGAAGGCAGCCCCCTGGACCAAGACTGACGCTCAGGCACGAAAGCGTGGGGAGCAAACAGG
+
BBBBBGFE?BBBCBAAAA?A@CBC=B=@=@AA@A8@BBBB>BBBBBAABBB@BC@C?AA@=@=>@<955CCCCCD559=<.@;244:A=@=@@@9?49A757458<=B184@69@:88;6;333877433333<<==%436=.7.3.3336;;;444;;<=>>6ABC=<8883325552765=06667<<<@:BBB@>9=<;9999$55.547<7:5549::555955.49<555,9??9:::*9====3=??8
@N9IO0:00668:06142
TACGAAGGGGGCAAGCGTTGTTCGGAATTACTGGGCGTAAAGGGCGCGTAGGCGGCTTATCAAGTCAGGCGTGAAATTCCCGGGCTCAACCTGGGGGCTGCGCTTGATACTGATGAGCTTGAATGCGGGAGAGGATAGTGGAATTCCCAGTGTAGAGGTGAAATTCGTAGATATTGGGAAGAACACCGGTGGCGAAGGCGGCTATCTGGCCCGTAATTGACGCTGAGGCGCGAAAAGCGTGGGGAGCAAAC
+
B@@@?:@AAA2CD:@?9:7;>:>C<E?B?ADDCC>CCCBD>DD=DCCBBBC?BB@BD?CA??=@CAAA8:>=889-9<@?9?>7>???>A>@AA@A2AABCCCC?BB@@>>??@A@?AA@BB8;<<CF?ECCCACB;;;C?@>A;@@9=99;@A@;;7;BAA=B???@BDCBBB?AB9@=@>>:9::?;::4:=?<A:>@=;;:BCCC@CL;<;B@C<@@AAAAAAA>;;;;:::&9444999+94//:1:
@N9IO0:00677:06134
TACGAAGGGAGCTAGCGTTGTTCGGAATTACTGGGCGTAAAGGGCGCGTAGGCGGCTTCGATAGTTGGGCGTGAAATGCTGGGCTTAACCCAGGAATTGCGCTCAATACTGTGAGGCTTGAGTGTGGGAGAGGATAGTGGAATTCCCAGTGTAGAGGTGAAATTCGTAGATATTGGGAAGAACACCAGCGGCGAAGGCGGCTATCTGGACCACAACTGACGCTGAGGCGCGAAAGCGTGGGGAGCAAACAGG
+
CAA;:6;C9@?ACDCBBB>AA<AA?C?B@CAAAA<000CF<C@<@?C@@@A>BB?BB@BBBBBBC?BB=BBAABB<;;;BCC=CC?B@CD<@?@D=B8;;@ABCC@B89:@<<993:92::BCBBCC;@@BB?AAAA>=<>8B8?=6BAAA<3333.39?=3@9;;;==?BBB8C?6C=??8;==4>??87==C7B8BB7A@A:;;:7==588=7<<<BAA@A?88399:>AA8??@==>?29:ABD=@@A9
@N9IO0:00702:06128
TACGGAGGGTGCGAAGCGTTATCCGGATTCACTGGGTTTAAAGGGTGCGTAGGCGGGCAGGTAAGTCCGTGGTGAAATCTCTGAGCTCAACTCAGAAACTGCCATGGATACTATTTGTCTTGAATATTGTGGAGGTCAGCGGAATATGTCATGTAGCGGTGAAATGCTTAGATATGACATAGAACACCAATTGCGAAGGCAGCTGGCTACACAGTTATTGACGCTGAGGCACGAAAGCGTGGGGATCAAACAG
+
---72777.995556;<55(---(-(-839::555)55)55)55)599B=CB?@@@;@@C;?@<?4;6:;B=?9;4(4:A@AAAA??:A>ABBB==B5A?<?<??@:@997;;;;.78>@49:>A@@000@=@@<CCAAAB?B<AA??>BB@<=522>9>=AA<@:8@5;;<==;757795554?@?6?6A29<55/516222::5999;;9@>:69516555522272662444(5;<<<>>2;?;=;2;44
@N9IO0:00702:06132
TACGAGGGGTGCAAGCGTTATTCGGAATTATTGGGCGTAAAGGGTGCGTAGGCGGTATGCTAAGTCAATTGTTTAATTCTCCGGCCTAACCGGAGGCAAGCAGTAGATACTGGCGTACTAGAGGGTGGAAGAGAGAAGTGGAATTCTCGGAGTAGCGGTAAAATGCGTAGATCTCGAGAGGAACACCGATGGCGAAGGCAGCTTCTTGGTCCACATCTGACGCTGAGGCACGAAAGCGTGGGGAGCAAACAGG
+
?@:695>=.9:95.59994;<8>@:B>B9BB8=A9;;333(33(3:;;;CB?BA=?A??>:>9>;;>7<466>5<9=9=>>9<7;9;<:>8=:;;7:>7<<;566==<<???8<<@>><<<<@<3>;6;7<@@@;;65995:5<059557455;;>;899;9+55555;9;;@@?;CAB@8@:<BB:=>>>:96::C=@;;;<65405.4<8<<<?@@;;;BA5454.444444(4444444&44444)4;;7
@N9IO0:00705:06149
TACGGAGGGGGCCAGCGTTGCTCGGAATTATTGGGCGTAAAGGGCGCGTAGGCGCCAGGTAAGTTTGATGTGAAATCCCACGGCTTAACCGTGGAATTGCATCTTATACTGCCTGGCTAGAGTCTGGGAGAGGGAAGTGGAATTCCCGGTGTAGCGGTGAAATGCGTAGATATCGGGAGGAACACCAGTGGCGAAGGCGGCTTCCTGGACCAGTACTGACGCTGAGGCGCGAAAGCTAGGGGAGCAAACAGG
+
;<A@?BBEEG5C?@@@C?266;;<7<9C4::7@;1999990993;@BDB@=<00/27729@=BCC?BCCABB@B:;@C<A@C?AA2:258AAA?B<@>AABBBC>BBB?9::?AA>BB>>>AAAADC>BAAAD<A=@@C?B>A5:;0;5?>@ABBC?AB=<469:;;>>>>ABACC>BB@C@CCDACBBB@CCH@I@BB>;;7;>BD?BB?BBBBBBBBBBBBBAA?AAAAA@9@@;;;@@7ABCCC>BCC?
@N9IO0:00709:06130
TACGAAGGGGGCTAGCGTTGTTCGGAATTACTGGGCGTAAAGCGCACGTAGGCGGGTTTGTAAGTAGAGGGTGAAATCCCAGGGCTCAACCCTGGAACTGCCTTCTAGACTGCAAGCCTGGAGGTCAGGAGAGGCGAGTGGAATACCGAGTGTAGAGGTGAAATTCGTAGATATTCGGTGGAACACCAGTGGCGAAGGCGACTCGCTGGACTGATACTGACGCTGAGGTGCGAAAGCGTGGGGAGCAAACAGG
+
CBBBA>ACCC5CCCDAAA>BBACC?B=?;>@>>>:>B@BB=AACCCCBBDD@BBB7998:CCABCCBBBB>BBBB<BBB:;;D=@ABC@CE<AA:>5?;5:9D?A?@@BBACCA<?=;;=:9939?@A>A@<<9<>>?@A?B?ABB@BBBCBCC>??<??BC;A:99879=>=?388:>>:B@BBB@CHCB?BCC@C@DFCBBB@ABB9;;CCCCCCBBCBBBBAAA?:;;A@B;B;;;CCC:DAAAD>;;;?
@N9IO0:00710:06130
AACGTAGGAGCCAAGCGTTATCCGAATTTACTGGGCGTAAAGCGCGTGCAGGCGGTTCGATAAGTTGGGTGTGAAATCTCCCGGCTCAACTGGGAGAGGTCGTTCAATACTATCGGACTAGAGGATGGTAGAGGGAGGTGGAATTCCCGGTGTAGTGGTGAAATGCGTAGATATCGGGAGGAACACCAGTGGCGAAAGCGGCCTCCTGGGCCATTCCTGACGCTCAGACGCGAAAAGCTAGGG
+
G;BBCCC@@?@;@=B;9;9BBB?CC@CC=CCCCE=:;;CE?BA@@BAB@BB?@@=@@B@A@B@CC?CB=CC@@@>8000==8><@CCC?BAAA5==993:>?@=AB?CBBBBBBA?>>>AABB?BBB>@BA@@A;A@=AB?C>A>AF>B?BC@??BD@BBBB<??@@@>?===@;;;0<B?B?CBC?;;;A=ABBB=BAA?A=AB=AAA0;5<A?B?BCCBBCAA@@@@9=9;;;&9<979@<
@N9IO0:00670:06194
TACGTAGGTGGCAAGCGTTGTCCGGATTTATTGGGTTTAAAGGGTGCGTAGGCGGCTTTGTAAGTCAGTGGTGAAATATGGCAGCTCAACTGTCAGGGTGCCATTGATACTGCGGAGCTTGAGTACAGATGAGGTAGGCGGAATTGACGGTGTAGCGGTGAAATGCTTAGATATCGTCAAGAACACCGATAGCGAAGGCAGCTTACTAGGCTGTAACTGACGCTGAGGCACGAAAAGTGTGGGGGATCAAACAGG
+
AB?A?BB?BB@BF>B?AA?BBGAE?ABC>DC@DC;B@498*7;1458BBAA>AA?AAA9@@>:@?>@A;;5;;;;0;@9;1;;99>6;66?;BCCCD>CCF?A@<@@@;<<;;@9=?=@5999=@>889???@>ABA=@?6?2=1773807::ABAB>AACE@DABC?B????>989?>>AB>CBC?BBDCC<996=6;<666266===7::>:;44444:<:444453335555&59955555$599;>6;;;4
@N9IO0:00680:06167
TACAGAGGGTGCGAGCGTTTAATCGGAATTACTGGGCGTAAAGCGCACGTAGGTGGTTTTGTAAGTCGGATGTGAAATCCCCGGGCTTAACCCGGGAACTGCATTCGAGACTGCATTACTCGAGTATGGGAGAGGGAAGCGGAATTTCCGGTGTAGCGGTGAAATGCGTAGATATCGGAAGGAACATCAGTGGCGAAGGCGGCTTCCTGGCCCAATACTGACACTCATGTGCGGAAAAGCGGTCGGGGAGCAAAC
+
BBCBC;::7;A??998999*9187=<@6946A?@F;::::9/:990:000<>;<>;>AA3A<<7;;>>;?ABACCD=????5?@;AA@D<@@9@@9@?BABB@?:@@:::A???AB<@A@:::@:::DA5;;@@B;?=@:;59299(4.4.5>>:;:<9<>>>7<AAAB?:;;@;4458,3-3289333344.44838544.4;7;.54.5<2=8;;:=56966====5555/)///&///)///::.<=877.7
@N9IO0:00683:06175
CACGTAGGGGGCAAGCGTTGTCCGGATTTATTGGGCGTAAAGAGCTCGTAGGTGGTTCAGTAAGTCGGGTGTGAAACCTCCAGGCTCAACCTGGAGACGCCACCCGATACTGCTGTGACTAGAGTCCAGTAGGGGAGCATGGAATTCCTGGTGTAGCGGTGAAATGCGCAGATATCAGGAGGAACACCAGTGGCGAAGGCGGTGCTCTGGCTGGAACTGACACTGAGGAGCGAAAGCGTGGGGAGCGAACAGG
+
AA@A@CCCCC5AB<A;9:7@=B9>69;C8@F<C@7BBBBB:@;::<555=<9<>9C@CAA@C@CB@@@<@BA@@<3?58;7:>4@CDD@C@CG@BCB9668=CA=AACCB@@>A:;;@A@@ABBBC?BCBA@??6:::=??4:8A=B?AA6???@A?<48?::3>????@99:AA@@A>AA?A@CCFAEE@@=@@?;?=@@=????@@B>@A@=@<<>>:>@B???A?@@@9:;.;9:::99-:ABBD?:::=
@N9IO0:00686:06183
TACGGAGGGGGCGAGCGTTATTCGGAATTATTGGGCGTAAAGGGCGCGTAGGCGGCTGCACAAGTCAAAGGTGAAATCCCTCGGCTCAACTGAGGAACTGCCTTTGAAACTGTGCGGCTTGAGTCCGGGAGGGGGTAGCGGAATTCCCAGTGTAGCGGTGAAATGCGTAGATATTGGGAGGAACACCAGTGGCGAAGGCGCTACCTGGACCGGAACTGACGCTGATGCGCGAAAGCGTGGGTAGCAAACAGG
+
BBCC?BBCCC1BCBB??@@CC@BC@A@C?BC@BC>BBBBE>BC=BBAC@A@=993:98:@>>3:9:99.;;@@AA<AAA<B@@=@BCC@CCHB@;@<@@AA?CH?CMM>BBBBBBB=;915:;::.44)4::::*<<BBC@D@D@DD=CBBBBAAAE?CAAA<ACAAAB@AACB@DD<@@@B??@@<@@@@?BC?=?<000>==+::;@@8@=@?BBBBAAAA;;;BBDBAAC<A;::BC=BCBIHHICCB@
@N9IO0:00689:06184
TACAGAGGGTGCAAGCGTTAATCGGAATTACTGGGCGTAAAGCGCGCGTAGGTGGTTCGTTAAGTTGGATGTGAAAGCCCCGGGCTCAACCTGGGAACTGCATCCAAAACTGGCGAGCTAGAGTACGGTAGAGGGTGGTGGAATTTCCTGTGTAGCGGTGAAATGCGTAGATATCCGGAGGAACACCGGTGGCGAAGGCGGCTTCCTGGACCGACACTGACGCTGAGGCGCGAAAGCTAGGGGAGCAAACGG
+
>?>9;;BA8;;9=8<;99399==?;@;?9?AAAD>@@@@A6<;?AA@B@CD@A@?A@CCCBE@CC@C?ABBBBBB;@@;;0:=6===B?B?BBB=B:BA<?@;;59:=.@=C:BC9<9BAAA@@??:8A@ABB=6BB@BB@B>AA<A=@BBCBBAAA?BBA:3@>888<@??B@@9@<@95?;::::>;==9==?;>=??18226388/576957697555775555/56<<AC18;555::-99;;918;9
@N9IO0:00692:06171
TACAGAGGGTGCGAGCGTTAATCGGATTTACTGGGCGTAAAGCGTGTGTAGGTGGCCGCGTAAGTCGGTTGTGAAATCCCTGGGCTCAACCTGGGAATTGCAGCCGATACTGCATGGCTCGAGTTCGGTAGAGGGCGGCGGAATTCCCGGTGTAGCGGTGAAATGCGTAGATATCGGGAGGAACATCGATGGCGAAAAGCAACCGCCTGGGCCTGAACTGACACTGAGACACGAAAAGCGTGGGGAGCAAACAGG
+
CBB:;;AA=ABCA???:939199=:<<@5???CD;:::::/:>@AAABB@@=?A;A6;:CBB:;;BA??19;;::.9>>9@AA9????;@?BCC=C=@<?A@9:6;;ABBAB@@@B?CA@@AAA<@A=;99AAA=AA<AC=@=B6::4:=C@;;;:@;@@@B=??@CCEBBBAAAAA9==:=;?=?@A?=>9>9999&444.4.396333(3-33:7;;588?:;:?9:;B<0000&//779=?/:;99919::7
@N9IO0:00694:06198
TACAGAGGTCCCGAGCGTTGTTCGGATTCACTGGGCGTAAAGGGTGCGTAGGTGGTGATGCAAGTTTGATGTGAAAGCCTCGAGCTCAACTCGGGAATGGCATTGAATACTGCGTTGCTTGAGGTTTGGAGGGGGGACTGGAATTCTCGGTGTAGCAGTGAAATGCGTAGATATCGAGAGGAACACCAGTGGCGAAGGCGAGTCCCTGGACAACACCTGACCACTGAGGCACGAAAGCTAGGGGAGCAAACAG
+
BABAA999:CD;B9;;BC?BC?CB>AA?BBBBBC>CGCDD?DG?BBA@@BB?BB?@BBBAAA?@@@<AB@AACCC>CC?BBB>?=BBC?BBABB;C?BB?B<B7??4?AAACC@@:@87,3=7/:90?7>=ABAB'888@2;3:=;9;?:882775<=>>@D7826A=79>>>9::=>:9375:;;9=<874:7:.516<=@<><5<=277;599;49922,599<67-57755=3:>999AA5AA@<<2;<<
@N9IO0:00695:06163
TACGGAAGGTGCAAGCGTTAATCGGAATTACTGGGCGTAAAGCGCGCGTAGGCGGCTTCGTAAGTCGGGTGTGAAAGCCCCGGGCTCAACCTGGGAACTGCGCTCGATACTGCGGAGCTCGAGTACGAGAGAGGGGGGTGGAATTCCAGGTGTAGCGGTGAAATGCGTAGAGATCTGGAGGAACACCGGTGGCGAAGGCGGCCCCCTGGTTCGATACTGACGCTGAGGTGCGAAAGCGTGGGGAGCAAACAGG
+
CBBC4;4;4;?;;49A@@@C@BBC?A=@?CCCCF>??@BB=A;;;@@BAAA?;;6;B<ADCC<E>>><5BB@AAC<@A??0C=6;;?B?C@BBD>C;BAA659@@>>>B:99B>9666>>=666A=CDCBA;;;;;;#:=8>:B?C?B>9A<<<B@;7;;;;4444;99;<=7339<.554945556;8>>;>>>7;699.5555$5<9?;?===>AAAAA;;6;<;;?@BCBB866BAB>>1A;@;>5:554
@N9IO0:00698:06163
GACGTAGGGTGCAAGCGTTGTCCGGATTTATTGGGCGTAAAGCGTACGTAGGCGGCTTCGTCAGTCGGAGGTTAAAGACCGGGGCTCAACCCCGGGAGTGCCTTCGATACTGCGAGGCTGGAGGGCGGCAGAGGAAGTCGGAATTCCCAGTGTAGCGGTGAAATGCGTAGATATTGGGAGGAACACCAGTGGCGAAAGCGGACTTCTGGGCCATTCCTGACGCTGAGGTACGAAAGCCAGGGGAGCAAACGGG
+
ABBBBABB=9;;A>BBBB?CBC@C;@@@;@@?BD=@@@@@5::?=@;:;@@<:;5;A?BBBBBBBCC?;96:<=?6;;<2;99*9::?7>@<*00+0<000)03<:=9;:A@CC;;9;CC=@@@8;;5;AACC@CACCCC@C>B>BB=BBCCBCBBC@BBBC>@@@BBA@@@??9>?9<?<A=AAB?BCBB?AAAB<CBB@BCD@BBBD=A@BC?C?BBA@@@A@@@?BC@@@B<BB?A@@@3BAACE;ABB9
@N9IO0:00667:06253
TACGGAGGGTGCAAGCGTTGTCCGGATTCATTGGGTTTAAAGGGTGCGCAGGCGGGACATTAAGTCAGGGGTGAAAGACGGTTGCTCAACAATCGCAGTGCCTTTGATACTGGTGTTCTTGGGTGACGGTGAGGTAGGCGGAATGGGTGGTGTAGCGGTGAAATGCGTAGATATCTGGAGGAACACCAGTGGCGAAGGCGGCATCCTGGCCCTGTCCTGACGCTCAGGGGCGAAAGCGTGGGGAGCAAACCGG
+
BBBB@CCG<BADD@CAAB@BCC?B?AA?BBB?EE>CC:??9?;5==:::BB>BAC<BB??;?=???9999*;<;:,9;>A8=7;@DCC@BC@CCBCBAA@A;?=0=;:9999.444.44.44)443:<8<::?@BBB@BB?C?AAA<AB?CBBBBBB>AA@?9????>B?@??>>?@?@@?A@@@A?AABC@CCF>B?BC@CBBA=9949A8ABBB?BBCBBAB@AABA3AAAA<ADFBBBB7;;?@A;C>B>
@N9IO0:00681:06231
TACAGAGGGTGCAAACGTTGCTCGGAATTATTGGGCGTAAAGCGCACGTAGGCGGTCATGTAAGTCAGGAGTGAAAGCCCTCGGCTCAACCGGGGAAGTGCTTTTGAAACTGCATGACTTGAGTACTGAAGAGGATCGCGGAATTCCCGGTGTAGAGGTGAAATTCGTAGATATCGGGAGGAACACCAGTGGCGAAGGCGGCGATCTGGGCAGATACTGACGCTGAGGTGCGAAAGCGTGGGGAGCAAACAGG
+
BCAA@BFD=AAAA@9;00+//89<8=:B?9:04?8979??,5959=:>?AB;:525>A@@AB?BBAA@=??:::B;BBB<??B>@?@D@C?BCB9C>@@@@@@@6AAA=BBBBCAA@AB=@AABBBAAA>B;;9;BBCBB=B6;7;A=A?@@@B@@@=@CBC?C@CCBCBBAABDDE>DB;;8;AB=AA;;7<;;5<?AB<B@AB@@@E>BCBBDDEECCBBCCAAA?AA@;;;0;;:;@@@5@BCCD>AAA@
@N9IO0:00691:06245
TACGTAGGTGGCAAGCGTTGTCCGGATTTACTGGGCGTAAAGCGCGCGCAGGCGGGTTGGTCAGTCTGGGGTGAAATCTCACGGCTCAACTGTGAGAGGTCCCTGGATACTGCCAGCCTTGAGGGGCTCAGAGGAGTGTGGAATTCCGGGTGTAGTGGTGGAATGCGTAGATATCCGGAGGAACACCAGTGGCGAAAGCGGCACTCTGGGGGCAACCTGACGCTGAGGCGCGAAAGCGTGGGGAGCGAACCGG
+
DDBBCDD@BB?AA=BCCC?BBD>B4;;;,::@>@8;9;CD;A<9:@@BCBB>@@=5=,0,0@00:BBBDE;CCCC>;;;BA;;9;CCC?EBCAAA@AB?BBD;;:4;;;55>:5:<<8<8<<?<<+>?=00//47;9:<=7;5:7@299,4=9555>7:>8;9<??CD00/:8:A?C>BA?B=@A@AEDCB8?:::.60/)/9989::<==+=C8A17877A?@>??:;;<999*773;=?;6B=A<<8=494
@N9IO0:00693:06237
TACGTAGGGTGCAAGCGTTAATCGGAATACTGGGCGTAAAGCGTGCGCAGGCGGCTATGCAAGACAGATGTGAAATCCCCGGGCTCAACCTGGGAACTGCATTTGTGACTGCATGGCTAGAGTACGGTAGAGGGGGATGGAATTCCGCGTGTAGCAGTGAAATGCGTAGATATGCGGAGGAACACCGATGGCGAAGGCAATCCCCTGGACCTGTACTGACGCTCATGCACGAAAGCGTGGGGAGCAAACAG
+
BCBDBBBB=ABAB?BAAB>B>AA@>?+00=000)96;FE?DBAACCBA00+00+0=77>BB8@A;;:;>@@CBC>BAAA5983:???7;>?@>8?>CBB@AAC>BBDCBBBAAAC=??AA???ABC>@@BBBCCC5AAA6;6;=@@CBBBDBBB:;;<CBC=:69BBBCBCBBBCB?BB4;49=A<BB@@=@CC?C@BB?BBBB6BB=@@?BBBAB;95:;;;;;<;?@889C<BA@;?;;.97879.777
@N9IO0:00704:06239
TACGGAGGGGGCTAGCGTTGTTCGGAATTACTGGGCGTAAAGCGCGCGTAGGCGGCTTGACAAGTTGGAGGTGAAAGCCCGGAGCTCAACTTCGGAATTGCCTTCAAGACTTGTCTCGCTCGAGGCAGGGAGAGGAGAGCGGAATACCAGTGTAGAGGTGAAATTCGTAGATATTGGGTGGAACACCGGTGGCGAAGGCGGCTCTCTGGCCCTGATCTGACGCTAAGGCGCGAAAAGCGTGGGGAGCAAACAGG
+
BBCC>BBDDE5@AACCBB?B@@BB=@;A>BA@@@;;;;CC=C;<;@??:BA?BA<@A9@95;29>0946B7;:AA8?A@9A?;;;?:<7<<@AB=?8?580(0100+---/(/88;@>@?><73.399<3888<28;;=<?:935..(.3...5822-2:=>5=455:::;@<>:?>4<;.4.4557<75615<<<C:A<:;;9;555.4909;566=<><<6697@;@@@9988&8779???698:DD<BAA>
@N9IO0:00674:06284
TACAGAGGGTGCGAGCGTTAATCGGAATTACTGGGCGTAAAGCGCGCGTAGGTGGCTTGCTAAGTCGGTTGTGAAAGCCCTGGGCTTAACCTGGGAATTGCATTCGATACTGGCAGGCTAGAGTGTGGTAGAGGGAAGTGGAATTCCCGGTGTAGCGGTGAAATGCGTAGATATCGGGAGGAACACCAGTGGCGAAGGCGGCTTCCTGGACCAACACTGACACTGAGGTGCGAAAGCGTGGGGAGCAAACAGG
+
BCC@@@DD=BB??=<;7739;?DE@C@C@DBAAB<B?ABB<@@B>??BCBB?@?<@@<@@AA<@@AA=A=BBA??9?@D=BBB<AC?B?A=@@C;A>A7<;@A>?A@BBAAB?;;;5;;;;@BBAA@=;<;BCB=B;AAB@BAC@A@8B:=B=@@@@=@@?=5;;A@;;9<<<<<<>0599?2:94459;;99969>655.55.5.557994;6;<@@A?@>:9999.55=555)5445555&555//)/994
@N9IO0:00682:06302
TACAGAGGTCTCAAGCGTTGTTCGGATTCATTGGGCGTAAAGGGTGCGTAGGTGGCGGGGTAAGTCTGGTGTGAAATCTCGGGGCTCAACCCTGAAACTGCACTGGATACTGCCTTGCTCGAGTACTGGAGAGGAGATTGGAATTTACGGTGTAGCAGTGAAATGCGTAGATATCGTAAGGAAGACCAGTGGCGAAGGCGAAATCTCTGGACAGTTACTGACACTGAG
+
;;9;;;@<@@BAB=A;;<6;;=A@469?;;97@<4;;;>@7CC>ABA>ABA=AB=BBAB:BC?CBBBB<BCBCDH>;;;AAAA7@BBB8;;9:BDG<A:66><<>:555543?6?-4:8888:888=>;=88733337,3/86;818>>873387733388=3<==A@>><?@@:::93929:9974>822,25;574=:88(5:<868:>>A@@<>;7977655522
@N9IO0:00683:06267
TACGTAGGGTGCAAGCGTTAATCGGAATTACTGGGCGTAAAGCGTGCGCAGGCGGTTGTGCAAGACAGGTGTGAAATCCCCGGGCTTAACCTGGGAACTGCACTTGTGACTGCACGGCTGGAGTACGGCAGAGGGGGAGTGGAATTCCGGCGTGTAGCAGTGAAATGCGTAGATATGCGGAGGAACACCGATGGCGAAGGCAGTCCCCTGGCCTGTACTGACGCTCATGCACGAAAAGCGTGGG
+
BBCBBCCB=;;;A=ABCC9;7<AC2;5;4:BBBD>A@;;<0;@>@?BBCBB>BB?B>@@CCC@C@A@A=@@?977(////&/:(//)/)/3///(/49A><BB@6?=9:999:A983:<;8;;8@??:?BA00000(0//96;)0(/(-(,2,,,,,,,,5677(33666/---,,-,-3--(-39//*379;4733,3,376////&//(/(-5-//88::=9333557662222&2865555
@N9IO0:00691:06301
TACGAAGGGGGCTAGCGTTGTTCGGATTTACTGGGCGTAAAGCGCGTGTAGGCGGGCTGGAAAGTTGGGGGTGAAATCCCGAGGCTCAACCTCGGAACTGCCTCCAAAACTTCCAGCCTGGACTCAAGTAGAGGCAAGTGGAATTGCGAGTGTAGAGGTGAAATTCGTAGATATTCGCAGGAACACCAGTGGCGAAGGCGACTTGCTGGACTTGTAGTGACGCTGAGACGCGAAAGCGTGGGGAGCAAACAGG
+
@AA;:4;AAA2BDDEBAA?BCACD;;;B=BCABA<@@;;;0:A@CDBBA@@?000+000+/:178;9;;;+@BBD=BAD<A;;6;A<B?A>AAA5:043387@@<ABB9A:8=8?=?8B=6:<<;=5888878/8C?CED@D?A=@?BAA;;;BD;<6;ACA=B?BBBCBBBBBADDCCC:;9;AA?CBBB@BBB@C@C@A@B?CDCC?BAA=AAAA@@@A??@CCCCAAAABB<B@@@A@@3@@@@@8AA@:
@N9IO0:00696:06262
TACGTAGGGTCCGAGCGTTGTCCGGAATTATTGGGCGTAAAGGGCTCGTAGGCGGTTTGTCGCGTCGGGAGTGAAAACACCGGGCTTAACTCGGTGCTTGCTTCCGATACGGGCAGACTGGAGGTATGCAGGGGAGAACGGAATTCCTGGTGTAGCGGTGAAATGCGCAGATATCAGGAGGAACACCGGTGGCGAAGGCGGTTCTCTGGGCATTACCTGACGCTGAGGAGCGAAAAGTGTGGGGAGCGAACAGG
+
BCBBBCCD>BB@C@A?@?<@ACAE@C@D@CC@BB=@A???9?B=BBCA@@@<?A>AC>BBBA@>>:99,:;;ABEE;@@A6;;0;?9>9?ACC????C>A??=?=AABBBBE>BBBBBBB?BB?BBBBAAACC9A==98718<A<@>CB?BC@@@CC?CAAA<@A?A@@@AA@?@@D9;;@C<@AB?B@CD@B@?<??AA?B?BCCCBC=BBB;>??A?????@;;;>AAA;;;;&;=>;999*555>=74446
@N9IO0:00671:06310
TACGAAGGGTGCAAGCGTTACTCGGAATTACTGGGCGTAAAGCGTGCGTAGGTGGTTTGTTAAGTCTGATGTGAAAGCCCTGGGCTCAACCTGGGAACGGCATTGGAAACTGGCTTACTAGAGTGCGGTAGAGGGTAGTGGAATTCCCGGTGTAGCAGTGAAATGCGTAGATATCGGGAGGAACATCTGTGGCGAAGGCGACTACCTGGACCAGCACTGACACTGAGGCACGAAAGCGTGGGGAGCAAACAG
+
DDB@>:>@9?A@B<@@@@<@B?AB=?=@=@A??<6:8799,44:8?>A@@@<CC@CD>CB?B9BBAAA?@BAB<<5<B>6BB=8BCCC:D:CC@8G:AB6?:A5;5;;)9;;0:C;?A>>000=>/0*;@?;;;-8;>?A>A=?=@C>B?BBA?@>>>CBBD>BBBBBBCBBB>@?B>CC?B?AA@?@;;;5;<@<A>BCCCBBBFCC?CC?AABBB@=>>?99954.4:;==;3;95:AA=0@;;6>49=>
@N9IO0:00677:06320
TACGTAGGGTGCAAGCGTTGTCCGGATTTATTGGGTTTAAAGGGTGCGTAGGCGCCTTGTAAGTCAGTGGTGAAATACTCCAGCTTAACTGGAGGGGTGCCATTGATACTGCAGGGCTTGAGTTAAGTTGAAGTTGGCGGAATTGACGGTGTAGCGGTGAAATGCTTAGATATCGTCAAGAACACCGATAGTGAAGACAGCTAACTAAACTTTTACTGACGCTGAGGCACGAAAGTGTGGGGATCAAACAGG
+
AA@BBBCC:;;@C@BBBB?BAD@C@CCC=CB?AA<AA<AB=BB=DBA???@>:945:.5557<<BBCBB?BCCC>BCBBA=@?=?2937@@7@BBB9BBB?AC?B;;;CCDBCBD:<9>BAAA>A=@@>;;6<A=A=@C5;5;7;BBC@CBBB@@@?BBAA;AAAA>ABAAAA@@@AA=A@=@@@:@??989A?=8:999>>A9>>??6:;;;-;BA<;;@??;><3<<9833*3;333==.;::>?88889
@N9IO0:00691:06325
TACGAAGGGGGCTAGCGTTGCTCGGAATCACTGGGCGTAAAGCGCACGTAGGCGGCTTGTTAAGTCGGAGGTGAAATCCTGGAGCTCAACTCCAGAACTGCCTTCGATACTGACGAGCTCGAGTCCGGGAGAGGTGAGTGGAACTGCGAGTGTAGAGGTGAAATTCGTAGATATTCGCAAGAACACCAGTGGCGAAGGCGGCTCACTGGCCCGGTACTGACGCTGAGGTGCGAAAGCGTGGGGAGCAAACAGG
+
>>@;;7;BBB0@@@B;;;?CCCCGAGAGGFCBBC=BAA@:1>49;:4;;;A;9;.4?3=:0;06BCC9<@3=493(3?5A?????>CC??@?>C<B@B:89?C=>99373733788=@@A@933;4@92>8?A=A=?@==7><@@@===::@@A==9;A?:;09<?@9;7;>=A8>>>B?BB?BBB<?>?:5:::496770733>777>AB8?<>@?>?;==????>6;;7777)77<9999(8><=>8?A=4
@N9IO0:00705:06327
TACGTAGGGTGCGAGCGTTAATCGGAATTACTGGGCGTAAAGTGTGCGCAGGTGGCCGCGCAAGTCGAGTGTGAAAGCCCCGGGCTTAACTTGGGAATTGCGCTCGAAACTACGTGGCTAGAGTGTGGCAGAGGGAGGTGGAATTCCACGTGTAGCGGTGAAATGCGTAGAGATGTGGAGGAACACCAATGGCGAAGGCAGCCTCCTGGGCCAACACTGACACTCATGCACGAAAG
+
BDBBBCCD>:;;BBBCBC@C:;;CALFHAHCBBB;@A@@B;@;;9BABBBB>@@>@?CC;;:=>?<989?=<@==50000&/6.//(/38838;1:17/37ABB:;:;18333;;<1===77889>@:A@979A9BC<??<A?C@CABC?>====;;9;>C@7;66>=::;;<<<AA6493<.555.5.5:.445059=><<344.444(4.5.5:<=<;;;==:::99?;99;07
@N9IO0:00707:06349
TACGGAGGGTGCGAGCGTTATCCGGAATTACTGGGTTTAAAGGGTGCGTAGGCGGCTTGGTAAGTCAGAAGTGAAAGTTTGCGGCTCAACCGTAAAATTGCTTTTGATACTGCCGGGCTGGAATCAGGATGAGGTCAGCGGAATGTGGCATGTAGCGGTGAAATGCATAGATATGCCATAGAACACCAATTGCGAAGGCAGCTGGCTAGACCTGTATTGACGCTGAGGCACGAAAGCGTGGGGAGCGAACAGGA
+
ABCC@BAA<@@@@::9BB>BCCAC@CAD@CC@@@,990:@:AC>BBHBBBA?:999C@C?CC?ABBABB?B@@?C>BCC<AAC=@>:9285=7987*89>>@@@6@>???A@?=AA;>=?;@:==BB?CCCB@<>@A>>=294;=>=:>:@@>?@7=6<::;17259987=?=???=AB>==:=>B=B;@299::1:4;===>><?==<7808==<==??>=<<;::4:<<872'5<:::;;/8>>;;3:::/5
@N9IO0:00708:06315
TACGGAGGGTGCGAGCGTTGTCCGGAATCACGTGGGCGTAAAGGGCGCGTAGGTGGTTCGGTAAGTTGCTGGTGAAATCCCGGGGCTCAACTTCGGGGCTGCCGGCCAGACTGCCGGATCGAGCACGGTAGGGGCAGATGGAATTCCCGGTGGTAGCGGTGGAATGCGTAGAGATCGGGAAGAATACCAGTGGCGAAAGGCGTTCTGCTGGGCCGTTGCTTGACACTGGAGGTCGCGACAGCGTGGGGAGCAAACAGG
+
BBBC?CBD=CCBC@@AAA@@BB>B>B600@////<3<<<@@7>?666655994//)/)//)//)//2////1799:(//717;;/:<;?49>.5555&////)/)/)//:444/)/39////8095/)/9666'--,,,606(-(-7(-(--(////4.44.92944445::@<>///(/)//)/:946/33-3333(3-388489366>A6>9<;49//)/7//555.55.55555;;55;69=@@.<@:;<,:;;5
@N9IO0:00669:06392
CACGGGGGGAGCAAGCGTTGTTCGGAATCACTGGGCGTAAAGGGCGTGTAGGCGGTCAGGTAAGTGGGATGTGAAATCCCTCGGCTCACCCGAGGACCTGCATCCCAAACTACCTGGCTTGAGTATGGGAGAGGATGAGGGAATTCCTGGTGTAGCGGTGAAATGACGTAGATATCAGGAGGAACACCGGTGGCGAAAAGCGCTCATCTGGCCCAATACTGACGCTGAGGCGCGAAAGCTAGGGGAGCAAACGGG
+
@DAAABAB)@@?B@B@@@>BB@CG:CAGCBBBDK?BCBC@8@A7>B>CC??<@B;@@=>8:;.5=B=5B9<;BBA=BA@<A::6;8CBBB>CAA>AB?AABCBBB;@?=?@??<?A=@B;<?=>?ABD=AA@A<?99333(34;2848A;8933778398891333377<;<>@?999@CC@C>@@A6;4;@=@;987&7338377345;7;</543=??=?@AABAAA?;<9:99,9;333<</555==/59>6
@N9IO0:00701:06367
CACGTAGGGGGCAAGCGTTGTCCGGATTTATTGGGCGTAAAGAGCTCGTAGGCGGTTCGGTAAGTCGGGTGTGAAAACTCTGGGCTCAACTCAGAGACGCCACCCGATACTGCTGTGACTTGAGTCTGGTAGGGGAGTGTGGAATTCCCGGTGTAGCGGTGAAATGCGCAGATATCGGGAGGAACACCAGTGGCGAAGGCGGCACTCTGGGCCAGTACTGACGCTGAGGAGCGAAAGCGTGGGGAGCGAACAGG
+
;ACABAA@@@1@C@BB@@;B<@6A7A@C>CB@CE?BBBCM=B@AA?;@<>B<=C@B@BB@CD?AACC>7@@:0000&//:///+5@DC?BBCBAA@A@??>AAA:BAC@@@BBBBBBAAB?AAA@@;:69@@BC9CBDBBB?B?B?BD=C>BBBDAAA@B@@@;@A@@@??BAAABBB<AC?B?BBB?AAAA>ABB?B?AA>A@?>>999,9;@ABBA:;>CCCBAAA=?>:>BD=BB@A@@A5::>AA:==A:
@N9IO0:00724:05788
TACGTAGGGTGCGAGCGTTAATCGGAATTACTGGGCGTAAAGTGTGCGCAGGTGGCCGCGCAAGTCGAGTGTGAAATCCCCGGGCTTAACTTGGGAATTGCGCTCGAAACTACGTGGCTAGAGTGTGGCAGAGGGAGGTGGAATTCCACGTGTAGCGGTGAAATGCGTAGAGATGTGGAGGAACACCAATGGCGAAGGCAGCCTCCTGGGTCAACACTGACACTCATGCACGAAAGCGTGGGGAGCAAACAGG
+
DB@A@ABC;;;;BBCBBB>A?BCCAF@C?CCCIH?BAACC>CCDCBBBDBB@CC@C@CD@@A@BAAACAAABCCC>BBCC8BA:@A8>8==3::,:1739:ABB=B>=5<AC@A??7?AAAB=C???=@?989=3;@<@@8A6;6;>@@@CBBBB=B<BBBB>CEBBCCCBB=<<;<9<;?C;@@>4925=5:>><<=A@9;54:588<2899495:>@>A@A@A@;;9@BBAC=A;44>==0>=>;@4???9
@N9IO0:00754:05793
TACGTAGGGGCCGAGCGTTGTCCGGAGTTATTGGGCGTAAAGCGCGCGCAGGCGGCTTCGCGCGTCCGACGTGAAAGCCCCCCGGCTCAACCGGGGAGGGTCGTTGGGTACGGCGGAGCTTGAGGGCGGTAGAGGTTGGTGGAATTCCCGGTGTAGTGGTGAAATGCGTAGAGATCGGGAGGAACACCTGTGGCGAAGGCGGCCAACTGGGCCGACCCTGACGCTGAGGCGCGAAGGCGTGGGGAGCGAACGGG
+
ABBBB@@@@*92;;:;BB@BCC@E8;;@6;;@BC=@@@BC9;;@@B@BA;5.5615=:=BBA@5997?ABAA<=809;;;;;#;5@9@@=C;@@@5??<7BCDB?BC7;;@@8@B:BB=B?B=BD=CC@;;;>@6?9?9?C@B@B@CC<A>:53:?=?6;???:?BBCBCBB897;=>6==8B7A@A=?<8B>BBB5>;>B8C@C>>>A=3C??;;=1;=<>>A<==>:>====1818<:::;/:;===8=>>7
@N9IO0:00762:05763
GACAGAGGGGGCAAGCGTTGCTCGGAATCACTGGGCGTAAAGGGCGCGTAGGCGGGAGCTCAAGTCGGTCGTGAAATCTCCGGGCTCAACCCGGAGGAGTCGGCCGAAACTGGGTTTCTTGAGGGAGGCAGAGGAGTCTGGAATTCCCGGTGTAGCGATGAAATGTGTAGAGATCGGGAGGAACACCGGTGGCGAAGGCGGGACTCTGGGCCTACCCTGACGCTGAGGCGCGAAGGCGTGGGGAGCAAACGG
+
B@?A::9595'5949666?C@;65.5.55==<<<6<AAA@:A=4=<<<@BC?CBC=;;;;AB@BCBB@BC>99=91=?AA;?>8@47339;1828@>;?8>;.3.3;;3?:>:3@B=AB>AAAA<BB?ABB>>;>>?<<=7;8<<AH;D<@=;66//.4444.49/..778798888-..4;43364;0776A88,2,596/6777<;;.:1:887(5::=;;8///(////5(.(.555;;+8>>>=6=:;
@N9IO0:00731:05830
TACGTAGGGTGCGAGCGTTAATCGGAATTACTGGGCGTAAAGCGTGCGCAGGCGGTTTTGTAAGCCAGATGTGAAAGCCCCGGGCTCAACCTGGGAATGGCATTTGGGACTGCAAGGCTTGAGTGCGGCAGAGGAGACTGGAATTCCTGGTGTAGCAGTGAAATGCGTAGATATCAGGAGGAATACCGATGGCGAAGGCAGGTCTCTGGGCTGACACTGACGCTCATGTACGAAAGCGTGGGGAGCAAACAG
+
BBCCBA@A<:;9BBCAAA>@>BB@:@,0)0>>>>8;:9AA8@@C;;:B@@@<;;5;@@3@BC@CB@BCC@?@666(/0//&/:(//7A=E:@BC5:,38,3<@?6@?.379?9?8=8?</738=8;B?AABBB?B?@@33/48A5B>85.8>>;;:;@@>AA77225588:6==899<==:><@@>16;55+265.5(..3.37776<90:77898:=<:722269.....5590:522666+22/99-36:
@N9IO0:00717:05863
TACGTAGGGTGCGAGCGTTAATCGGAATTACTGGGCGTAAAGCGTGCGCAGGCTGTTTTGTAAGTCAGATGTGAAATCCCTGAGCTCAACTTAGGAACTGCGTTTGAAACTACAAGACTAGAATATGTCAGAGGGGGGTAGAATTCCACGTGTAGCAGTGAAATGCGTAGAGATGTGGAGGAATACCAATGGCGAAGGCAGCCCCCTGGGATAATATTGACGCTCATGCACGAAAGCGTGGGGAGCAAACAGG
+
CCBBAB@A<@AACCGDCC?C?BBC@D:;9;C@@A<ABACK@LCBBBBBCB@=>@9999*;@C>;;;@;;9<ACCE>@>?9@;;;A;:99<<9BC?B?B8:/77:+//;5;;?@B?B?=:933,3?733?>@@@?A>A'>88>=A=C>@@?:838889=437=8@@BBBBBBA<@@:;/33;@9?@@8@5<<8:8=393:>>>DDA/222'222+25:1859//.335559=BAC57:??>??2??==A5:993
@N9IO0:00723:05881
TACGTAGGGTGCGAGCGTTAATCGGAATACTGGGCGTAAAGCGTGCGCAGGCGGTTTTGTAAGCCAGATGTGAAATCCCCGGGCTTAACCTGGGAATGGCATTTGGGACTGCAAGGCTGGAGTGTGGCAGAGGAGACGTGGAATTCCCGGTGTAGCAAGTGAAATGCGTAGATATCGGGAGGAACACCTGCGGCGGAAGGCGGGTTGCTGGGCGTGACACGTGAGCGCTGAGGCGCGAAAGCTAGGGGAGCGAACGG
+
CCBCB@AA;A@@AABAA@=B=;554=2;59>A>8@>AEF>DCC;;5=>99<;<5;AA3B;;69C<BAC::8999/4:@@2@?5931=285:@A9A=::39?@@+9723AA=;=3939;=98>>?<@?A??>@<@?>777;5;595>>9@;?<767//(/6356.33<@=A@@0//977.33.519974:0//4//(.(.2555).(2:875......33.223........506::77717A8::DC;BCCAA<AAA
@N9IO0:00724:05872
TACGAAGGGTGCAAGCGTTAGTCGGAATTACTGGGCGTAAAGCGTGCGTAGGCGGTTTCTTAAGTCGGATGTGAAAGCCCTGGGCTCAACCTGGGAATGGCACTCGATACTGGGAAGCTGGAGTGCGGTAGAGGAGGGTGGAATTCCCGGTGTAGCGGTGAAATGCGTAGAGATCGGGAGGAACATCAGTGGCGAAGGCGACCCTCTGGACCAGCACTGACGCTGAGGCACGAAAGCGTGGGGAGCAAACAGG
+
A?A;94;C<AB@@?BBBC@CCCCA:>*0*0===@9:9:CD>CCDB@?@>>>99:2:A:BA?B@CCFG@CBBBBAC86:604D=4?@BC9C8A?<6<9<>9BBAAABABBBBBC>C=@@CC???:::C>A@AAA6;;B<AB@C;?;?=6=:=@@AAAA?C???9?@=??@=?9::ABF>CC@C@BBBBC@@A@BDD@C@BDAAA<ACA@=AB>BBCBBCCBBBAAAAA>AAA;;;0;BCCCDC:@@ACC>DCC@
@N9IO0:00726:05904
TACGAAGGGGGCTAGCGTTGTTCGGAATTACTGGGCGTAAAGCGCACGTAGGCGGATTGTTAAGTCGGGGGTGAAATCCCAGGGCTCAACCCTGGAACTGCCTCCGATACTGGCATTCTTGAGTCCGAGAGAGGTGAGTGGAATTCCGAGTGTAGAGGTGAAATTCGTAGATATTCGGAAGAACACCAGTGGCGAAAGGCGGCTCACTGGCTCGGAACTGACGCTGGAGGTGCGAAAGCGTGGGGAGCAAAACAGG
+
??A@?<@CCD5BCCCCCC@BB?BA?B4:2:;AA@;BBACC;;;IGDCCCBB@ADACC@CBACACCCCCCA09;:;.;AC;;;;0:??@<@E@BC?B8;;:;=;;5:AAABBF@BBB?BB<??A:949??@@@A>AAA@AA:@0929=AA@@00067<6:>@@7=9<@;;;>><<18906+26166<45555.3...'.2..(.56889:6:9992626222776//(.3.35988818@@@@@@2>>:;;;/;==8
@N9IO0:00727:05903
TACGTAGGGGGCAAGCGTTGTCCGGATTTATTGGGCGTAAAGCGCGCGTAGGCGGCGCGGTATGTCGTGCGTGAAATCTCCCGGCTTAACTGGGAGGGGCCGTGCGGAAACTGCCGGGCTTGAGGTCAGAAGGGGAAAGTGGAATTCCGGGTGTAGTGGTGGAATACGTAGATATCCGGAGGAACACCAGCGGCGAAGGCGCTTTCTGGTCTGATACTGACGCTGAGGCGCGAAAGCGTGGGGAGCGATCCGG
+
BB@@@AABBB2AC8B@AA=A<<8@7<AF>BB@BB;@@A@>5=;54A@A@@@=@@=A;::=@@@A???ABBBBBBD=>>>BB<B?BB>@4?8@:18<AA5@9::>00,0;8;;AB?BB:AB=8999?>?<<3999+9?;CBC>A>A?B>BB8?>AAAAC>AA=A=::;=8889B>>>;?:>>=A=?@??BC@A>>>@<>5///6616<A;?>8:333888<>><88>?7AABBCC=A>??CED:DCB899@;>;
@N9IO0:00731:05899
TACGTAGGCAGCGAGCGTTGTTCGGAGTTACTGGGCGTAAAGAGTGCGTAGGCGGTTTTCTAAGTTTTGGTGTGAAATCTCCCGGCTTAACTGGGAGGGTGCGCCGAAGACTGGAAGGCTTGAGTATGGGAGAGGTAAGCGGAATTCCTGGTGTAGCGGTGAAATGCGTAGATATCAGGAGGAACACCTGCGGTGTAGACGGCTTACTGGACCATAACTGACGCTGAGGCACGAAAAGCGTGGGTAGCAAACAGG
+
9B=:>?A>A;:;B@AA6616=7<=:C>G2;<AA@8;65=?5<AB;?;;;CD8?;.444&48854444&45:;ABBB7::?:<4;7::6;499<=455>6556==:>>:=CCBB?B?B?CB@C@A@CCCC>B@;;5;@<@BC@C;C:C8==;CCC@@A<8<<<>6>>ACCCC>B;;;:9288-404<<6455<8<<<49549177288:B;???AA@@D;9:@B<<55579;53777&33???A>BBBCCD>:;;>
@N9IO0:00738:05875
TACGAGGGGTGCAAGCGTTGCTCGGAATTATTGGGCGTAAAGGGTAGGTAGGTGGTCTCATTTGTCTGTGGTGAAAGCCCAGGGCTTAACCCGTGGAAGTGCCGCAGAAACGGTGAGACTGGAGTCCTGGAGAGGGTCGTGGAATTCCCGGTGTAGCGGTGAAATGGCGTAGAGATCGGGAGGAACACCAGAGGCGAAGGCGGCGACCTGGACAGGTACTGACACTTCAACTACGAAAAGCGTGGGGAAGCAAAGCAGG
+
AAB0.-55)---/)///59>>>?><>:C?BB8<:193333*391:<B9CBC@??9;CB=;;:3::::<==9>===6=:>8>::3::6949;)//9275<;;;:>666<;4::49555<;9?=B<66.;69665CD<<<>5;.45:399)4.4:;:8:?78::;1/0+066<9;5:9>=?9>97>9555244::7<=<:>:==:>=;;;:=595553999555/7//)//)/99:5555&599////&/)////)//:<7
@N9IO0:00759:05909
TACGGGGGGGGCAAGCGTTGTTCGGAATTACTGGGCGTAAAGGGCGCGTAGGCGGTCAGACCAAGTCGAGTGTGAAATTCCAGGGCTTAACTCTGGCACGCTCGCTCGATACTGGTCGGCTAGAGTGTGGAAGAGGATGCTGGAATTCCCGGTGTAGCGGTGAAATGCGTAGATATCGGGAGGAACACCAGTGGCGAAGGCGGGCATCTGGGCCAACACTGACGCTGAGGCGCGAAAGCTAGGGGAGCAAACAGG
+
AABBDDCDDD"B@4;;;;6;D@CD@D?C@CBAAA=BC@DD7997:B@BECC?@@<@CBBBC>A>ABCBCBCCBBBE>B>ABCBB>BA8<9BBBBC@BC9;;BBBBCCICJCCCC@BBB?BAAA@A@AAA=A@CBB?BBCBCF@C@B?BB=B?CBCBABA>AB@@:@AACBCABBBA@?>5>;6?7ACC@C99;?BBB?C@BBB=BBC>CCC;C@C@CDBBCBAC@?99;<?BBABB<ABA@@@?2;:9@?9@AA?
@N9IO0:00763:05895
GACGAGCCACACAAACGTTATTCGGAATTACTGGGCTTAAAGGGTGCGTAGGCGGCGCGGAAAGTTGGGTGTGAAATCCCTCAGCTTAACTGAGGAAGGGCGCCCAAAACTACCATGCTCGAGGGAGATAGAGGAGTGCGGAACTTAGGGTGGAGCGGTGAAATGCGTTGATATCCTAGGGAACACCGGTGGCGAAAGCGGCACTCTGGATCTCTTCTGACGCTGAGGCACGAAAAGCTAGGGTAGCAAACGGG
+
@@@A9;:?B@A@CC=;;;ACD@CB@B?A>AA;::8;C?BC<BB<BBBAAAA=@A=BBBB@BD9::@CC;:::;;@9@@A9;;:????C??@@?@<@5:;-94;<,444&4?;?25;9:@@BBCD>B;;;DC@@=@A@@@@AD>AA@AAA<AA<@@@@@CCDE>CBBBC@BC@@A@;?>==,9.9447=:=>:=?@>;>BB?ABACCCC?@;CBBB@A;;;==@@;;;=A@A;;;;';99555)59;AAA8@AA8
@N9IO0:00746:05940
TACGTAGGTGGCAAGCGTTGTCCGGATTTATTGGGTTTAAAGGGTGCGTAGGCGGTCCTATAAGTCAGTTGTGAAATACGGCAGCTTAACTGTCGAGGTGCAATTGATACTGCAGGACTTGAGTACAGACGAGGTAGGCGGAATTGACGGTGTAGCGGTGAAATGCTTAGATATCGTCAAGAACACCGATAGCGAAGGCAGCTTACTAGACTGTAACTGACGCTGATGCACGAAAGTGTGGGGATCAAACAGG
+
B;;9>;;5;;6;C=AAACAGCEAG??@A8@@8==599)33(3:0345A=>>;00+0:3<>?<>ACB<@=6;;AA@=BBCE@BBA<A2;65955==?>=BC::79:??@?AAAABB@ABB:;<<;;CJDCCD@@<@@@5;;5;=A:@@@@:989?@?@=@BBA=AC??>@BAABBAAA:949@;>9:6:>A@?@@B<@=?AAAB?BABCBBBB@;;5;;;;????@AAA??@;;:.99?@BCC7BB@A@6::B=
@N9IO0:00749:05953
GACGAACCGTGCGAACGTTATTCGGAATCACTGGGCTTAAAGCGCGCGTAGGCGGCGTCGTAAGTCAGGGGTGAAATCCCAACGGCTCAACCGTGGAATTGCCTTGATACTGCGATGCTCGAGGGAGGTAGGGGCAAGTGGAACTTCCAGTGGAGCGGTGAAATGTGTTGAGATTGGAAGGAACGCCGGTGGCGAAAGCGACTTGCTGGATCTCTTCTGACGCTGAGGCGCGAAAGCTAGGGTAGCGAACGGG
+
CBABA=@6::;9AA>:::?BB@CCAE;;;ABDCC=BB?AA;@;59=?AA994:;.5BB@BCC?CCBBBBC9BBBC=BBA:?=@@=@DED@D>@@@5;47-33-35;;;A@@99:@937AAAAAE>BB?>>>CC:CC@B>>9?=AA>A>??=@8=A??<?ABB=?@@BB?BBBAA?B>A>A?B<@AA=A=::5:@??9AA9;;B?B@@@;=>??@@=@AAAAAAABBB>AAA>??9<>?999,9?=@AB?BBK>
@N9IO0:00751:05916
AACGTAGGAGACAAACGTTATCCGGAGTTACTGGGCGTAAAGGGCGTGTAGGCGGACTGTTAAGTCTGGCGTGAAAGCTCCCGGCTAAACCGGGAGAGGTCGTTGGATACTGGCAGACTAGAGGGTGGTAGAGGCGTGTGGAATTCCGGGTGTAGTGGTGAAATGCGTAGAGATCCGGAGGAACACCAGTGGCGAAGGCGACACGCTGGGCCATACCTGACGCTAAAGCGCGACAGCATGGGGAGCAAACGG
+
?5@@@@CABBBBBA<:;;=BBB>B@AAAACBBBC?;;:BC:BB=BDDDCCC@BB@BBBBB@C@@@@???BC==;;(/0000+/27:;=4<8<<6:>;<7;@CEDE?BB?@?B?BABCBC??;;8.39,377;=6<?BBAA?C:;;;@CC?CAABBBB@BBBB=@@@BABBC@@??7?<?B<@:>>D9?=?=9798:@:@BBBB@??CBC=B9:7==6<::::BB=>6;<;==B?<<<<<=>=.:>9990444
@N9IO0:00752:05926
TACGGAGGGAGCTAGCGTTATTCGGAATTACTGGGCGTAAAGCGCACGTAGGCGGCTTTGTAAGTTAGAGGTGAAAGCCTGGAGCTCAACTCCAGAATTGCCTTTAAGACTGCATCGCTCGAATCCAGGAGAGGTGAGTGGAATTCCGAGTGTAGAGGTGAAATTCGTAGATATTCGGAAGAACACCAGTGGCGAAGGCGCTCACTGGACTGGTATTGACGCTGAGGTGCGAAAGCGTGGGGAGCAAACAGG
+
@@@B@DJF=BBBC:;;BC?BC@BB>B?B@CBBBC>CCCCE<AA@99<CB@@<;;5;AC=DBB?BC<@@A?:?:79*9:<;;6;A@>=;8>>>9A?A?B>AA?BC=B?A@<<;;BB;;;C;;;?@B:@@:=<9:19?:87A:?2>4<7B<BCAA?=9>4446?8>:<AA@<?@>;7994:5:97<::38843-3/61:300/66//3:.39BB7===8B;88<CD??=@BBDDC799???@@5??@AA9@@>9
@N9IO0:00757:05916
TACGTAGGGTGCGAGCGTTAATCGGAATTACTGGGCGTAAAGGGTGCGCAGGCGCTCCGCATGTCGGGCGTGAAATCCCCGGGCTTAACCTGGGAATTGCGTCCGAAACTACGGAGCTGGAGTGTGGCAGAGGGAGGTGGAATTCCACGTGTAGCGGTGAAATGCGTAGAGATGTGGAGGAACACCGATGGCGAAGGCAGCCTCCTGGGCCAACACTGACGCTCATGCACGAAAAGCGTGGGGAGCAAACAGG
+
DCBBAAAA;@BACDCCBB=A=AA@<A@C@BBGFD?;;;A@8@@8>@;AAA@<@96669>@A?BBCCF=BCBBA@0;:::-;G8;;@CAC@CCD>B?B=@@BBB=A@A<>;;;>9666>=9<<555;4545<<;4;:59>8;17186<733445;;;6<58837??AAAABA@@@AA>??5;5::939=<<;>99192997817>;<<;6<9=;>>@@@@?>?A=:9::9;;;;;&:;8<<>>166=A>5A@A<
@N9IO0:00716:05998
TACGTAGGGTGCGAGCGTTAATCGGAATTACTGGGCGTAAAGCGTGCGCAGGCGTCTTTTAAGACAGGTGTGAAAGCCCCGAGCTTAACTTGGGAATTGCGCTTGTGACTGGAAGGCTCGGAGTGCGGAAGAGGGAGCTGGAATTCCTGGTGTAGCAGTGAAATGCGTAGAGATCAGGAGGAACACCGATGGCGAAGGCGGCTTCCTGGACCAATACTGACGCTGAGACGCGAAAGCGTGGGGAGCAAACAGG
+
BB@@@?@?8;;;B@@A;;6<=BC@;A-0,0AAAD<000>@+009=>>@@@A=@B@@ADD;D@BA@;;5:<=<;=5<=<=+333=<-9-33-3<18286?ABB=7==;AAAA>A>B;AAA@<AA@@@B=@=@@AC=;;;BB?B?B@C?BB>BBBBCECCCGEE?BBBDCC;;;@>:=@7???C;???9==9929?A:?7>@<59.929:4=;:>:<<A@=?><<<??>?;79998-7<@AACC8AAABA<;;;?
@N9IO0:00720:05988
TACGTAGGTGGCAAGCGTTGTCCGGATTTATTGGGTTTAAAGGGTGCGTAGGCGGCTTTGTAAGTCAGTGGTGAAATATGGCAGCTCAACTGTCAGGGTGCCATTGATACTGCGGAGCTTGAGTACAGATGAGGTAGGCGGAATTGACGGTGTAGCGGTGAAATGCTTAGATATCGTCAAGAACACCGATAGCGAAGGCAGCTTACTAGGCTGTAACTGACGCTGAGGCACGAAAGTGTGGGGATCAAACAGG
+
BBBCB@@;9929@;A=@A=BBBAF@CBE>BB=@@:>C/88.9<6;?@?@=>;:;5;BB9@@B@CCCCCCD@DBBC=BD;;7;?AABBB@C;<9BBBB=BBB@BB?CBAACA@@B<:;;A=@@DBCBBBBBBAA>ABB?CB@C@C997;A?@A@AC??=?BAC>C8;;@DCCBAB@?>@@>BB@AABACCCCAA;<5;9@@@BB;:9;;;2:449=8=:;;BCCC?@?8???<;;0:AAB@@@2C@ABI?BAA7
@N9IO0:00725:06000
TACGGAAGGTGCAAGCGTTAATCGGAATTACTGGGCGTAAAGCGCGCGTAGGCGGCTGCGTAAGTCGGGTGTGAAAGCCCCGGGCTCAACCTGGGAACGGCACTCGATACTGCGCAGCTCGAGTACGAGAGAGGGGGGTGGAATTCCAGGTGTAGCGGTGAAATGACGTAGAGATCTGGAGGAACACCGGTGGCGAAGGCGGCCCCCTGGTTCGATACTGACGCTGAGGTGCGAAAGCGTGGGGAGCAAACAGG
+
BCED?B6:7;A@D>B;;;@D@CCB=A?A=AABBB?BBBBD8;;;;A?AA@A>@B>BBBACBC=AA@AD<;<<BAB;;;;:&9=)95@B=B?BBB=D?;:4;;;;;A;A?ABCAA@???BB>?@BBBCB@@?==<<<<'??>;<A<??BB7BA?A?87.383;3=:33;;;5=;;:55A<@;7?7A@A=@;>?7@;C8B?;;49>>>+>>:B<ABB<B@@@@@@@@BBB@CCCCCC>AABBC>>0CBBB=4:557
@N9IO0:00739:05998
TACGGAGGGTGCGAGCGTTAATCGGAATTACTGGGCGTAAAGCGCACGTAGGCGGTCAGGCAAGTCGGGTGTGAAAGCCCTGGGCTCAACCTGGGAATTGCATTCGAAACTATCTGACTAGAGTATGGGAGAGGGAAGCGGAATTTCCGGTGTAGCGGTGAAATGCGTAGATATCGGAAGGAACACCAGTGGCGAAGGCGGCTTCCTGGACTAATACTGACGCTGAGGTGCGAAAGCGTGGGGAGCAAACA
+
A@AA=;9;0;@9;5559949<CAB>B6:5;A;;;0;:;@>0>999;5999929>9>????>@;@=B>D7:96?@@)9:9,9<@(99@:7:7;==4:6:49:5929499(4<<8<9444>:=::;@@@@;@BBCD>B9;9?>A3::.9191773388=8=BB=5B@@AA:999?==>9@;?5;5;AA>ABAA?BAA<A=::7:A>A=?>9>??B?BCBBAAABBBBBB?BBABBB499A@@AB5??A@A8=9
@N9IO0:00741:05990
TACGGAGGGTGCAAGCGTTGTTCGGAATCATTGGGCGTAAAGCGCGTGTAGGCGGCTTGGTAAGTCGGGTGTGAAATCCCGGGGCCCAACCCCGGAACTGCATTCGAAACTGCCTCGCTAGAGTCCCGGAGAGGAAGGCGGAATTCCCGGTGTAGAGGTGAAATTCGTAGATATCGGGAGGAACACCAGCGGCGAAGGCGGCCTTCTGGACGGTGACTGACGCTGAGACGCGAAAGCGTGGGGAGCAAACA
+
BBBC?AAB<:;9@;@:;;?BBACCAA?CBBE6?:4<;;AB<AABCC@A@@@=@@5@=5?7;B:C>CC>7BBAAAD?CDD=@@@8AD>CAECC;C<A<===BB>4:///)////)/;;=696?<<<=4=8<<=B:C@D9@?;@7<8;G@E@CABCCCD@CCCC>CABBBA;;?B<<<>5;;7;:>>?9<;==8=99393//)/7:588;7;;?7?@A?::<:943333733:377*7<<=ABB9BBBA?6<9
@N9IO0:00746:06003
TACAGAGACTGCAAGCGTTATTCGGATTCACTGGGCGTAAAGGGTGCGCAGGCGGCCGGGTGTGTCAGATGTGAAATCCCGAGGCTTAACCTCGGAACTGCGTCTGAAACTACTCGGCTAGAGTACTGGAGAGGGTAACGGAATTCACGGTGTAGCAGTGAAATGCGTAGATATCGTGAGGAACACCAGAGGCGAAGGCGGTTACCTGGACAGTTACTGACGCTCAGGCACGAAAGCGTGGGGAGCAAAAGG
+
BAB@??@@@:;:@;A;;;=CC@CCB;::;A@BCB<BCBGE>CC=@@@@=@=;00)0)/:1=ABCBBBBB>??===8=D>6BB@>@@?C?B>BCC=?>C9:9<AABABB=BCDGDBB=??>?>@@=@BA:@@999,9?3>;5:6@8BCCC>AABBAB<88:>@8<<BBBBBB@=>??A979=A;AAA=AA@@>@BC?D@BB?C>AA=AB@@@@DC>@A?@:::@AA@A>AB@AAC7::@@???6?@>@@>5>@
@N9IO0:00751:05970
TACAGAGGGTGCGAGCGTTGTCCGGAATCACTGGGCGTAAAGGGCGCGTAGGCGGCTTTGCAAGCGTGCGGTGAAAGCTCGGGGCTTAACTCCGAGTCTGCCGTGCGAACTGTGAGGCTTGAGTCTGGTAGAGGTCGATGGAATTCCGGGTGTAGCGGTGGAATGCGTAGAGATCCGGAAGAACACCGGTGGCGAAGGCGGTCGACTGGGCCAGTACTGACGCTGAGGCGCGACAGCGTGGGGAGCAAACAGG
+
BCBBBBCC>CCBBA@998<:::>B@C>@@ABBCB>AAABB<?A<>?>B@;<:00,0<:*0:=7??A:;;C?BCCH;;;D>>;>3>>:?<ABB?BAA@B@>?5>A>?@C?CBCBABC@CD@CCCBBBC@BBABB?BB?>@B7916=C?BB8BA;::::.5===?BCBBBBBBBCBB?B>A=A@=@@B?B?BA=@@@;@=@B?BCBBBCCD>D@CF;;;BBCBBBH<;;?CCB;;;BBCCBCCD9;<;CB<B@@9
@N9IO0:00757:05997
GACGTAGGGTCCAAGCGTTGTCCGGATTTACTGGGCGTAAAGAGCGCGTAGGCGGTCTGTTAAGTGTGAAGTGAAATCTCCAGGGCTCAACCCGGAAACTGCTTCGCATACTGGCAGACTTGAGGAATGCAGAGGTTTGTGGAATTCCTGGTGTAACGGTGAAATGTGTTGATATCAGGAGGAACACCCATGGCGAAGGCAGCAAACTGGGCATTATCTGACGCTGAGGCGCGAAAGCGTGGGGAGCAA
+
CCCDDBBB<BB=A<AABC>BBB?B5:9@9@@ABC>??@BB7;;@@BBBAAB=@@<@ABBB@B@CABABA@CBBCD=BBBC@CCD=@@@@?BB<C@CC<A:;:B?@??AAACCDACBCBAA;??A?B?:::?>9908A289A>B?B?B???<?A??:>>3737;5;@AAA?BBBBBBBB>AA;@=A@AD>A>==BAA<@:=>@@?A3;;>>7===9==>==;888>>==:=<<<=>199<9:::/:<888
@N9IO0:00732:06057
TACGTAGGGTGCAAGCGTTAAATCGGAATACTGGGCGTAAAGGCGTGACGCAGGCGGTGAGTGTAAGACAGGTGTGAAATCCCCGGGCTTAACCTGGGAACTGCATTTGTGACTGCATCGCTGGAGTGCGGCAGAGGGGGATGGAATTCCGCGTGTAGCAGTGAAATGCGTAGATATGCGGAGGAACACCGATGGCGAAGGCAATCCCCTGGGCCTGCACTGACGCTCATGCACGAAAGCGTGGGGAGCAAACAGG
+
///;9///)59=;.559<.55)5;:.4.449555)59555)5.5555999;95.5:)/////8-/)///688=<<<BA;????5?A9@A>@?@>99:/919949::<1555<<@@BCC@?AAA>AABBDD=@>?:;:;:*;??;?6;9;?BBCBBCA;;<EDDCI?CCBCCBBBBCC@@>;;:5;=??@=ABBB@BBC?A=@@=????3:;:-9:??@A@@?=0000000777>?>?5?>=;;<<2<>>@A9?>A:
@N9IO0:00749:06041
TACGAAGGGTGCAAACGTTGCTCGGAATTATTGGGCGTAAAGCGCACGTAGGCGGCTCCAAAAGTCGGATGTGAAATCCCTCGGCTCAACCAAGGAAGTGCACCCGAAACTGCGGAGCTTGAGTATGGAAGAGGGTCGCGGAATTCCCGGTGTAGAGGTGAAATTCGTAGATATCGGGAGGAACACCAGTGGCGAAGGCGGCGACCTGGGCCAATACTGACGCTGAGGTGCGAAAGCGTGGGGAGCAAACAGG
+
BAA::6;D=;;;BB;;;;>BBBBC>B>B@BC@CC>??>BB<A?@@ECBBBA?8818==2;;;.;@@B=@@@?@@@;ABC;A@@=@CDD@K@B9A8@6B?;@;;?6@@B;A:::B?AA@C@B??@AAA>B?A;;;6;@A@@>A?B>BE>A?@CCBBBB?BBCD>EACCBBBBBBAAAC>BB?C?BBB>BBBA=@;:5:?AA@BBBA?99979?B?BDBB???@9999829?@@AC>BBA@@@@5<>===8>?<<
@N9IO0:00761:06046
TACGGAGGGTGCAAGCGTTATCCGGATTCACTGGGTTTAAAGGGTGCGTAGGCGGGCAGGTAAGTCCGCGGTGAAATCCTGGGGCTTAACCCCAGAACTGCCGCTGATACTATCTGTCTTGAATACTGTGGAGGTGAGCGGAATATGTCATGTAGCGGTGAAATGCTTAGATATGACATAGAACACCAATTGCGAAGGCAGCTCACTACACAGCCATTGACGCTGAGGCACGAAAGCGTGGGGATCAAACAGG
+
>==9:9;9,4=A97<<99.5AA.614?7:<@::9/7;(73(3;1555<=;94;@>8@BB=CC>?@@@BBC@CBB=0957;;;;&;D=B2;;;+;AC@B;;;=@@AA???A:::@;;;AA=AB@CBB:;;C>A@=B@@AAB=@?CBBBAAA:::@@::5:BCC?@;?B?A@AAA:98=>=:49.448.:2717799-828?<@C>><<<=>=<00+0;67;<==9@;;2:::555)5=9:6@@2666@>4669=
@N9IO0:00720:06102
TACGTAGGGTGCGAGCGTTAATCGGAATTACTGGGCGTAAAGTGTGCGCAGGTGGCCGCGCAAGTCGAGTGTGAAATCCCCGAGCTTAACTTGGGAATTGCGCTCGAAACTACGTGGCTCGAGTGTGGCAGAGGAAGGTGGAATTCCACGTGTAGCGGTGAAATGCGTAGAGATGATGGAGGAACACCGATGGCGAAGGCAGCCTTCTGGGCCAACACTGACGCTCATGCACGAAAGCGTGGGGAGCAAACAG
+
BA@@@@@A;;;;BCB?BA?B<AAC?C@C?ACCCC<;:;CC;B;:9@>>@00,0<6;6@B@@@@@@@A:::>@@AB>BDCC380<0/*/)//5;<5<6<755<<<<<<@6;;;;:9404<55555<<A:A@?@<;?29-77-34@7=8=955::=@==7;:CC3:44777833333333,333929;<:>>@@9;;<8<499656;5:5:4)4.439445::0//7///555///7.7<94444&4997;388>
@N9IO0:00729:06093
TACGTAGGGTGCGAGCGTTAATCGGAATTACTGGGCGTAAAGCGTGACGCAGGCGGTGATGTAAGACAGGTGTGAAATCCCCGGGCTTAACCTGGGAACTGCATTTGTGACTGCATCGCTGGAGTGCGGCAGAGGGGGATGGAATTCCGCGTGTAGCAGTGAAATGCGTAGATATCTGGAGGAACACCGATGGCGAAGGCAGCCCCTCGGCGTACACTGACGCTGATGCACGAAAGCGTGGGGAGCAAACAGG
+
996<<@<=6<<BBAB<CF<D7;<C:D7:29@;;;3;99<>055555445944.9924444:44.443996;@;>BC<BBBB9BF>BB?B?B=??C9@5;;;;???8@AAACCCCBBCCBBB>BBBBBB?@??>>>>>,??B=A?B@C@CCBBBBBBAAACCCF>AAACBBAA@>0000;@B<@<ABA@CCCC?BDC>>:>0....).::*---//77;==555555:<>?@;;;6;AABBDC9@@@CF>BAB@
@N9IO0:00742:06101
TACGAAGGTGGCAAGCGTTGTTCGGATTTACTGGGCGTACAGGGAGCGTAGGCGGTTCGGTAAGCCCTCTGTGAAATCTCCAGGCTTAACCTGGAACAGTCGGAGGGGACTGCCGGGCTAGAGGACGGGGAGAGGAGCGCGGAATTCCCGGTGTAGCGGTGAAATGCGTAGAGATCGGGAGGAAGGCCGGTGGCGAAGGCGGCGCTCTGGAACGTTTCTGACGCTGAGGCTCGAAAGCGTGGGGAGCAAACAGG
+
@@A;94;=BB@BB>A@@@=@A>B@489D=BBCBD=@?::9<<<5?>>A@<<:00+03==<;=6;BH>CB;;=AAD>A@AB7;;=BA?B?C?BB>B@BBBBBB=;;;;-;>4457;>8;??CBA9=9999-9?@@?BBBA@?18393:A;@<A>7737=38>>>6878?==>?A977A@8?A?B?B?B=A>@A=AAA>B?BB@BBCCCDC>B>A@@A;AB@?@BEBABA?BAA;;;0;??;;;;.:;?@?<@@@=
@N9IO0:00747:06085
TACGAAGGTGGCAAGCGTTGTTCGGATTTACTGGGCGTACAGGGAGCGTAGGCGGTTTGGTAAGCCCTCCGTGAAATCTTCGGGCTCAACCCGGAAAGTTCAGAGGGGACTGCCAGGCTAGAGGACGGGAGAGGAGCGCGGAATTCCCGGTGTAGCGGTGAAATGCGTAGAGATCGGGAGGAAGGCCGGTGGCGAAGGCGGCGCTCTGGAACGTTTCTGACGCTGAGGCTCGAAAGCGTGGGAGGCAAAC
+
A@?992;<@@<@C?B@@A=AA?BB?@AB=BBABC>AB9<;CCD>@@;;:;;5;C<AA;@=BC>AAH>CC@BBBBB=B@A=:::6;@?B?AB6:8:A=BB?CBABBEE9A@?8<544.5:<<=B<CCC?7BA@A=@A@@<@;B;?:?>4<=@AA;:;:=AABC=@@BCD@@AA;;:@A9@A>A>B?A?A;?@;@BB@B@CD?@@@@@AB@C?BBCC?BBCCCC@@AA@<@@<000)------(-/)/99/9
@N9IO0:00747:06086
TACGGAGGGTGCAAGCGTTATCCGGAATCACTGGGTTTAAAAGGGTGCGTAGGCGGTGGCGTAAGTCAGTTGTGAAATTCCCCGGCTTAACCGGCGGGACTGCGATTGATACTGCGTCACTTGAATCAGGATGAGGTAGGCGGAATGTGACATGTAGCGGTGAAATGCTTAGATATGTCATAGAACACCGATTGCGAAGGCAGCTTGCTGGACCTGTATTGACGCTGAGGCACGAAAGCGTGGGGAGCAAACAGG
+
BCCD?BBE<@@@@-00//6:<<8=:A>@A:55<;088(333&33(488::9:.4924<9BBBD?A99;5939<444/58=>>2>455.5.5.5.66>2=6:9@;>A46;CB>BC;9::@@?7<A=A;;:=@@?A;9BBC>AB?C?AAA<;55555====:>>@@7<6668<@@@A@>>@@;0006<00*/0/)4:;:)/*0/6993<:583457=>>>@=A@@>ACB;;5;C;:::/9:89@AA5:;;BC=;;;@
@N9IO0:00755:06071
TACAGAGGGTGCGAGCGTTGTTCGGAATTATTGGGCGTAAAGCGCTTGTAGGCGGCGGAGCAAGTCGCGTGTGAAAGCCCTCGGCTCAACCGAGGAAGTGCGCGCGAAACTGCTCTGCTTGAGTGCCGGAGAGGGTGGCGGAATTCCCGGTGTAGAGGTGAAATTCGTAGATATCGGGAGGAACACCAGAGGCGAAGGCGGCCACCTGGAAGGTAACTGACGCTGAGAAGCGAAAAGCGTGGGGAGCAAACAGG
+
CCCAAADD>CBAABA@A@5::<;;4;5;5:A>A@;;<0..*-----(-7<=9:;5;B>A@@A<AA;;;@A;<;;<0;BC;C::6;BBB?B?A@?0906<<BB@@@;;;.4888:@:99@<?:6:00-/59:A@A8CC?BB7A=A=@?:?>A<:AA@@=AAAD=A>BCBBAABBBCBE=;;6<2;?:5=@:;49;A:A>@A=@8?;<;;8=7;74:33=::888:<8884<?9733&79=?@;;1@;BB=6?>88
@N9IO0:00762:06094
TACGGAAGGTGCAAGCGTTAATCGGAATTACTGGGCGTAAAGCGCGCGTAGGCGGCTTGGTAAGTCGGGTGTGAAAGCCCCGGGCTCAACCTGGGAACTGCACTCGATACTGCGGAGCTCGAGTACGAGAGAGGGGGGTGGAATTCCAGGTGTAGCGGTGAAATGCGTAGAGATCTGGAGGAACACCGGTGGCGAAGGCGGCCCCCTGGTTCGATACTGACGCTGAGGTGCGAAAGCGTGGGGAGCAAACAGG
+
BABA<@;@=AB;;7;;;;AGBBBB:979?BAABB9989:;0;:9;ABBBBB?BB@CC@CABD?BA;;;7;BCBBC;;;FG<CD>BBCC?B>BBC;@<@@@99;ABFBCB;0000,0/0AABBBCDCCCCA@@@@@@@(@?>@6;5;>;:6;CCCCCC?DCCH>AAAA??>@@::9?A=::8:>=@@=@:@A>BBB?B@@A=AAA@,AB@B?BA@BC@@@@@@@@ABA?BB@AAA;ABCCEIG9CBBBB9BBA7
@N9IO0:00715:06134
TACGGAGGGTGCAAGCGTTATCCGGATTCACTGGGTTTAAAGGGTGCGTAGGTGGGCTTGTAAGTCAGTGGTGAAATCTCCGGGCTTAACCCGGAAACTGCCATTGATACTACGGGTCTTGAATTTTCTGGAGGTCAGCGGAATATGTCATGTAGCGGTGAAATGCTTAGATATGACATAGAACACCAATTGCGAAGGCAGCTGGCTACGGGAATATTGACACTGAGGCACGAAAGCGTGGGGATCAAACAGG
+
BBED@CCE>@@AC@CCDC@CCC7A7>>48:;344/4<4<=7>?8666>=BC@DCC;;<69==8>BBBBBB>ABBB>BDCC69:7;6:C9@@05.59)555;5@<8===@BBBCBD=@??6:;8B==1;;D?;97;@A::C@C>BB@@@@A:::?@;A>@ACC8:9:A@C@A@BA???944:A=@@A4:30)////)/(/6668848=<===5:6<BB>>88<ABB;;6;AABBA;@<;;BBB7;;;BB<AAA<
@N9IO0:00717:06113
TACGTAGGGTGCAAGCGTTAATCGGAATTACTGGGCGTAAAGCGTGCGCAGGCGGTTGTGCAAGACCGGTGTGAAATCCCAGGGCTTAACCTTGGAACTGCATTGGTGACTGCACAGCTAGAGTACGGCAGAGGGGGATGGAATTCCGGCGTGTAGCAGTGAAATGCGATAGAGATGCGGAGGAACACCGATGGCGAAGGCAGTCCCCTGGGCCTGTACTGACGCTCATGCACGAAAAGCGTGGGGAGCAAACAGG
+
ECAA@>@?6>@;;5;ABB8;7<B@9=+0)0000@8:9:BB=BBBBCCCA9949@:@?CBBBB>@@A?B?BAAABC=BDE9:9?*73-3-328-4258<AB?>?43.3897;AA9:::98===9379927>;77999(9@A;?3919/88<<3339999:;:::28<@00/><6722255/58465<>>9=?@@@CCC?B>ABAABDD;@@@;A@CCAA@A@@@@A@AAAA@AA;;;;&;;:;@FG9BBBCD>CCB?
@N9IO0:00739:06135
TACGTAGGGGGCAAGCGTTGTCCGGATTCATTGGGCGTAAAGCGCGTGTAGGCGGCCAGGCAGGTCCGCTGTGAAAATCGAGGCTCAACCTCGAGACGTCGGTGGAAACCACCTGGCTAGAGTCCGGAAGAGGAGAGTGGAATTCCCGGTGTAGCGGTGAAATGCGCAGATATCGGGAAGAACACCCGTGGCGAAGGCGGCTCTCTGGGACGGTACTGACGCTGAGACGCGAAAGCGTGGGGAGCGAACAGG
+
BBBBBCDDFF1BB=BA;:69>>9C:CCACCC@CF>AAAHJ?BBBBBAA?:0*00,0)/9;:BB?BA59:;;;;;;;-49<8:5;;:;@D?AACBBAB;;;;59999:4<7<@>>?<???@CAAA?C=A?AAA?B@@ACB@C@C@DE>B?B@A?@AB<AAAB<AABD@@@A@A@@@A8A=AA=A;;;0;AA=AAC@CBCC?AACCDDCD=BCM@CABBABCCBBAAAAAAA;;:.;<B@@AA3BA@AC>;;;9
@N9IO0:00740:06147
TACGTAGGGTGCGAGCGTTAATCGGAATTACTGGGCGTAAAGCGTGCGCAGGCGGCCTCTTAAGACAGGTGTGAAATCCCCGGGCTTAACCTGGGAATGGCGCTTGTGACTGGGGGGCTTGGAGTGCGGAAGAGGGAGATGGAATTCCTGGTGTAGCAGTGAAATGCGTAGAGATCAGGAGGAACACCGATGGCGAAGGCAGTCTCCCTGGGCCAGCACTGACGCTCATGCACGAAAGCGTGGGGAGCAAACAGG
+
BB:;9BEE=;:;AACBBB@CADICAC>?:>@>@@;BBBBB<B@@AAA@C@?49;5;<A<=?B?BA@BA?AA@A?A9@=??3;>5=;-0,05000*-055(//<<8A<CCFCCCCCC*CB@B>AA;;;C@C>@;;;/;A?AD=B=@>@>BB?CA@@@A@>B@A@0;;;:99?AA;;;:@<:97;@CBB?B@;;7<<C?B?BBA;;;;;)599,97@>?>=9;:;:99959====55;/;AAAAAA3A?B?B=BBB?
@N9IO0:00761:06112
TACAGAGGGGGCAAGCGTTGTTCGGAATTACTGGGCGTAAAGGGCGCGTAGGCGGCCGCCTAAGTCAGACGTGAAATCCCTCGGCTCAACCGGGGAACTGCGTCTGATACTGGGTGGCTTGAATTCGGGAGAGGGATGCGGAATTCCAGGTGTAGCGGTGAAATGCGTAGATATCTGGAGGAACACCGGTGGCGAAGGCGGCATCCTGGACCGAGATTGACGCTGAGGCGCGAAAGCCAGGGGAGCAAAGCGG
+
FCBBAABCDF5CF<;;BBAHF@EC?A?B?BBBCC>???@A<AC=BBA@?:0+00,0::;607-3;?@@BAAABCC=BBC<??A>BAAA?C@CCC:B@C:;;AAA?AA@@@BBB=BB?CC6;;<@;@CC:@@@A@:@BBBE@C@C@C@B@=AAA@@;;7;<BE=C:;;CBBCCCCAA@7;9.;.;>A?B@BC@BCC5:6:;.4::::CF>AA?BB<;;?AAAABAA?@;<=@000+00)/888.97::>(3366
@N9IO0:00723:06177
TACGAAGGGGGCTAGCGTTGTTCGGAATTACTGGGCGTAAAGGGCGCGTAGGCGGTCTTGTAAGTCAGATGTGAAAGCCCCGGGCTCAACCCGGGAATAGCATTTGATACTGCGAGGCTTGAGTCCGGGAGAGGATGGCGGAATTCCCAGTGTAGAGGTGAAATTCGTAGATATTGGGAAGAACACCGGTGGCGAAGGCGGCCATCTGGACCGGTACTGACGCTGAGGCGCGAAAGCGTGGGGAGCAAACAGG
+
?@A:;5;;;;*4;;=ABC<@@?AD@C>A=@BABB=ACBBB>BG>CCCCCAA>;;5;AA5:;B>BBCBA@;:;@9?)5;:;-44)499:39909<1;=C::;>B=6B?>@AA@@@?>;?B8ABB==7=>5::AB?CBB6??49/99@?8@BECBB???;>?>C;B????AAAB@@=AA9@?:94:<>9>:>><BBC?B?;;8;?BAAAA?AA=@?A;;;A@A@>=@;;5;@@@==6@@@@@@?2??AAA<ABA>
@N9IO0:00732:06176
TACGTAGGGTGCGAGCGTTAATCGGAATTACTGGGCGTAAAGGGTGCGTAGGCGGTTTTTCAAGCTCGATGTGAAAGCCCCGGGCTTAACCTGGGAATGGCATTGAGGACTGAGAAGCTAGAGTGCGGCAGAGGGAGGTGGAATTCCACGTGTAGCAGTGAAATGCGTAGAGATGTGGAGGAACACCGATGGCGAAGGCAGCCTCCTGGGCCGACACTGACGCTGAGGGCACGAAAGCGTGGGGAGCAAACAGG
+
CB9;9BBB=BBBBCCCCB?B?9;=ADAD@DCBAA<ABB@D=@@=AABCC@@>999:DED1::8;@BA=?:::>>>69;;;.4:1::.7-35333(32896::=-3332334:8::255=;:9555994=<<<=>300)0938)3-72;99@AAAA<::;:@@9@@@@;CCBB<;;?D7?@?B<??@<9::@<?DC?C=??@@;==<=@@9@8@AADBD@@@B@@?@AA5???ACC8::AAAAB9CDBBB=;;;=
@N9IO0:00747:06179
TACGGGGGGAGCAAACGTTGTTCGGAATCACTGGGCGTAAAGGGCGCGTAGGCGGCTTCGTAAGTGGGATGTTAAATCCCCCGGCTCAACCGGGGAATCGCATCTCATACTGCGGAGCTTGAGTATAGCAGAGGAGACTGGAATTCCCGGTGTAGCGGTGAAATGCGTAGATATCGGGAGGAACACCAGTGGCGAAGGCGAGTCTCTGGGCTAATACTGACGCTGAGGCGCGAAAGCCAGGGGAGCAAACGG
+
?>9::;:;%999<C9B;;.5A4>@7@?CB@A@@@;ABDBD>BB>BB@@A??;:;8;DADEDD>ABBE?@@@@9<=889999)86<:<@9?4;9:*::A@CBBBAABBBBBA@AB=>AAB?BBCCCCCC???BB?>??BBDAD?B?BD>C=@@@BBBA=BA@@<@CCBDBCCCCCBCE>C>9C=CBB?BCCCADCD@C@DBB=?BB@BBA<BBC;CBBBB555:<;;A>?;>==<58404<==.4448808::
@N9IO0:00715:06227
TACGGAGGGGGCTAGCGTTGTTCGGAATTACTGGGCGTAAAGGGCGCGCAGGCGGCTGCTCAAGTCAGGCGTGAAAGGCCTGGGCTCAACCCGGGAATTGCGCTTGAGACTGGGCTGGCTTGAGTGCGGGAGAGGATGGTGGAATTCCCAGTGTAGAGGTGAAATTCGTAGATATTGGGAAGAACACCGGTGGCGAAGGCGGCCATCTGGACCGCAACTGACGCTGAGGCGCGAAAGCGTGGGGAGCAAACAGG
+
BB@@?@GEGD2DDDCAAAACC@CC@C@C@BBBBB=@AABKGFF>AB;99>>695.5599559.5<;9;:>>>955)57@4>;<46:;@=BA8@>095:.544553?;>C?>>>5<9505<8555<<433(3:884:;;7;<4?<@?BB<=555555:;:<<=D8D@DB666=<<<;?>.927=8<=B;@:??;>@B<B;;;?B9;;BA@:?>:<<<459=<8<9555/3:////7(//94444&4:<BB8@;;4
@N9IO0:00727:06228
TACGGAGGGTGCGAAGCGTTATCCGGATTCACTGGGTTTAAAGGGTGCGTAGGTGGGTTGGTAAGTCAGTGGTGAAATCCCCGAGCTTAACTTGGGAACTGCCATTGATACTATCAGTCTTGAATACCGTGGAGGTCAGCGGAATATGTCATGTAGCGGTGAAATGCTTAGATATGACATAGAACACCAATTGCGAAGGCAGCTGGCTACACGAATATTGACACTGAGGCACGAAAGCGTGGGGATCAAACAG
+
544;8444)4595549>//)///)/)/:59:A;;:.55)55)590556@BCC@@@@=@?C:CD99;@BBAB?BBCB7B>>>2=@@@A8<8<B7AA<A7;;AA@@A?BBA@BB@??B=?;?>A@?BBC4?9:.3>48<=A79494@A>??B;B@>==7818=>A:66:B;??A<;>BBBC;;;=;>=>8<5?399?;/6.7:9:=;5=>==>==@7<=<29699?;5550599888)//./888+99>??7<<=
@N9IO0:00732:06233
TACGTAGGGTGCGAGCGTTAATCGGAATTACTGGGCGTAAAGTGTGCGCAGGTGGCCGCGCAAGTCGAGTGTGAAATCCCCGGGCTTAAACTTGGGGAATTGCGCTCGAAACTACGTGGCTAGAGTGTGGCGAGAGGGAGGTGGAATTCCACGTGTAGCGGTGAAATGCGTAGAGATGTGGAGGAACACCAAATGGCGAAGGCAGCCTCCTGGGTCAACACTGACACTCATGCACGAAAGCGTGGGGAGCAAACAGG
+
<;;?ABCC=@A@A:::<@;A296>=B=C?ABBBC=CCCCC>CBCB>=BBBB?BB?B?B@99438445;;::=;;;5@ACC6A@9>>189(3;/333&349177737379<188A00//(/;?=>8;;;;70//8/0/(33,33,3,317,3338833388493//(///66673338=<=7<:6:3555.55)596555.4.4;9935505:;17//*////-/////7779555444)4555>@@2=A=<?8BAB>
@N9IO0:00755:06236
TACGTAGGGTGCAGGCGTTAATCGGAATTACTGGGCGTAAAGCGTGCGCAGGCGGCTCCTTAAGTCAGATGTGAAAGCCCCGGGCTTAACCTGGGAACTGCGTTTGAAACTGGGGAGCTGGAGTGTAGAAGAGGGGGGTGGAATTCCAGGTGTAGCAGGTGAAATGCGTAGAGATCTGGAGGAACACCGATGGCGAAGGCAGCCCCCTGGGCTAACACTGACGCTCCATGCACGAAAGCGTGGGGAGCAAACAGG
+
AA;;:AAB=;;;::4;AA;B=AAC?A6;8;ACCD?@@@BC>CCCAAAC>>>800+0<95<@E=AABC@@;66::>0:@<;/A>3:90:046=@A=B89:B?>?C:=?B9:::==1=:88:6:::8889:5>BB@ABB'437>8<7@8:;7;C>>>>00+0<<<5;56<ACCBBB@;;>8<<7;7;=<7<<9838//)/16:<>>>>+:980833-3986/////6:069;777339/98>;<<<*83733(3:@;
@N9IO0:00759:06249
TACAGAGGTGGCAAGCGTTGTTCGGAATTACTGGGCGTAAAGGGCGCGTAGGCGGTCTGGTAAGTCCCGTGTGAAATCCCTCGGCTCAACTGAGGAATGGCACGGGAAACTGCTTGGCTTGAGTTCGGGAGAGGGAAGCGGAATTCCGGGTGTAGCGGTGAAATGCGTAGATATCCGGAGGAACACCGGTGGCGAAGGCGGCTTCCTGGACCGACACTGACGCTGAGGCGCGAAAGCTAGGGGAGCAAACGGG
+
AAB@@>@;9:78?<?=>?<?A?CE?C@C?BBBBB:@@9996;C<;;;CBAB?:969@@@=@A7;;AA<AABBBBE=EAA9B9979BBCACCCCC@C?@@=AA:;;6;A;B;;;D@H?BAACBBJ@BCC?CCCCB<B?;;;?B=@?AADC=CC;;;@A>AAAB<AAACCBBBBBBA>A@DC>B>BBA>A>;;6;CC@C@BB@;;9;=AA8;;@BB;;;;CCBB@@A;;6;CACCD:<;AAAAB:BDEDD>CDC>
@N9IO0:00714:06277
TACAGAGGTCTCAAGCGTTGTTCGGATTCATTGGGCGTAAAGGGTGCGTAGGTGGCGAGGTTAGTCAGGTGTGAAATCTCGGGGCTCAACCCCGAAACTGCACTTGATACTGCCTTGCTAGAGTACTGGAGAGGAGATTGGAATTTACGGTGTAGCAGTGAAATGCGTAGATATCGTAAGGAAGACCAGTGGCGAAGGCGAAATCTCTGGACAGTTATCTGACACTGAGGCACGAAGGCCAGGGGAGCAAAGCGG
+
A@A;;;;7;ABDC=@;;;=ABAFI@DC@;;;=B=6BBBFG?CD>BBBBBCC@CC=@BBB@C@CCBA::7<AAABB?BABCCBB9ABAA=@AA6@?@8@;9:@@?6??:?>@@@?B5:::8::55AC@A>?>?>4734B>B?E>BA=BAA?BA@A??99::99+9><A?>?@@@@998>=A8>98874<9660658275;999(25222:/52..72/..55//.7::773:<;85.5)/*/9>>+78355-5568
@N9IO0:00717:06273
TACGAAGGGGGCTAGCGTTGCTCGGAATCACTGGGCGTAAAGCGCACGTAGGCGCTTTCTAAGTCAGGGGTGAAATCCTGGAGCTCAACTCCAGAACTGCCTTTGATACTGGAAAGCTTGAGTTCGGGAGAGGTGAGTGGAACTGCGAGTGTAGAGGTGAAATTCGTAGATATTCGCAAGAACACCAGTGGCGAAGGCGGCTCACTGGCCCGATACTGACGCTGAGGTGCGAAAGCGTGGGGAGCAAACAGG
+
BBB;:7;AAC3ABBD:;:@CBBAA?A?BBCHBBB>;=;CD=B;:;CBB@A@=00/?=5A@@<?@BCBBB;BCC>7CC:CB>AAAAAA>AAB?B@@7@0/0<A?7???;;00*0:)/0=99=@?@CCD@CCBB@BBECCC@C@BBBBCCCCCDCBCBACCBD?E@CCA@ABCCC@CCCB=AA>9::ACCCC@CBB>A>;;5;?;;;BB5;:0:BBBDCDCAAACBBB?B@@:99,;BBBCCC:CABBC<AAA?
@N9IO0:00718:06261
TACGTAGGGGGCAAGCGTTGCTCGGAATTACTGGGCGTAAAGGGTCCGTAGGCGGTCGAGCCAGTCGGCGGTGAAATCTCCCGGCTTAACTGGGAGGGGTCCGCCGAAACTACTCGGCTGGAGGGCCGAAGAGGGGAGTGGAATTCCCGGTGTAGCGGTGAAATGCGTAGATATCGGGAGGAACACCTGAGGCGAAGGCGGCTCCCTGGTCGGCACCTGACGCTGAGGGACGAAAGCTGGGGGAGCAAACAGG
+
BBABACCCCC1BB>BBBB?B?A:;165B=BAAAC<A@AAA;BB=BE@CBBC=AB>BAB;<:>ABBBC@BC>A:;;0;>@AA<B7AA>@=A;;;/;@:@.AA>BB>BCD8CCCABAD@CAA7;=@4@7?@;@@>?@2?CBB:B8A8<>7>9BBBA=<<7;9::4:<ABBB<<;::::=6==:=<@>>7;;;;7;>>9=965.555:1::4955.5555555;9955444)4444;09444:::'554<</4434
@N9IO0:00727:06309
TACGGAAGGTGCAAGCGTTAATCGGAATTACTGGGCGTAAAGCGCGCGTAGGCGGCTTGGTAAGTCGGGTGTGAAAGCCCCGGGCTCAACCTGGGAACTGCATTCGATACTGCCGGGCTAGAGTACGAGAGAGGGGGGTGGAATTCCAGGTGTAGCGGTGAAATGCGTAGAGATCTGGAGGAACACCAGTGGCGAAGGCGGCCCCCTGGTTCGATACTGACGCTGAGGTGCGAAAGCGTGGGGAGCAAACAGG
+
AACC<@:@=@@@A=B;::@C?BCC@B<?=?BCCC>AAABB<A@@@BBBBCC?BC?CC8:8;B>BBCBB>BBBBDD8;:BB9BC=BCBB@E@HDE>B>?AAC;96;@:;;???A=@@;A@@A@AAA@A@==>998989#3717,3.36;A?BBABBBC@CCFF>CD;;<BCCB;;;;@?AD=@;>:;5;AAB@CGD>A>AB?ACCC0@@6;7;C@BBAAACCCAAAAA:;=CCCD=B@@@AAA6AAA@A<@@?=
@N9IO0:00732:06282
TACGTAGGTGGCAAGCGTTGTCCGGATTTATTGGGTTTAAAGGGTGCGTAGGCGGTCTATTAAGTCAGTGCTGAAATATCCCGGCTTAACCGGGAGGGTGGCATTGATACTGATGGACTTGAGTGCAGTCGAGGTAGGCGGAATTGACGGTGTAGCGGTGAAATGCTTAGATATCGTCAAGAACACCGATAGTGAAGACAGCTTACTAGACTGTAACTGACGCTGAGGCACGAAAAGTGTGGGGATCAAACAGG
+
BBCCA::6;A;@B?B:;<GCGCBIABBC>BB?CC=B@08834=49:>A@??;@@;@@?@@5;5;?B@@@BA><>?8?@@AC<B>@@@B@BACE=@@A;;;6;BD?CAABCBBBBB?@BC@CAAAB9:;;;;@@<;<;@BB?C@C@BBBCACDBBBBB?@@@B=CCBB>BB>@@A;;;BB?CC@BBB=@@C@@?DD?CCAAABB@CAAABCBBCBC@C@@@@@;;<<A>ABBBBCB5;;CBBBB9BBBBB=;;;?
@N9IO0:00737:06300
CACGGGGGGAGCAAGCGTTGTTCGGAATCACTGGGCGTAAAGGGCGTGTAGGCGGTCAGGTAAGTGAGACGTGAAATGCCTCGGCTCACCCGAGGAGCGGCGTCTCATACTGCTTGGCTTGAGTACGGGAGAGGATGTGGGAATTCCTGGTGTAGCGGTGAAATGCGTAGATATCAGGAGGAACACCGGTGGCGAAGGCGCACATCTGGCCCGATACTGACGCTGAGGCGCGAAAGCTAGGGGAGCAAACGGG
+
97777777#///:3:99;466<@@<@:><?:995)555:A6A@<@CABBDC@BB>BA@@89;05=@:?;:AA<9:)555.5;;.55444<4<<@:<<::05554<<<<<<655>1515=06566===?8;;;;055<;;<5<8<7<75505::8833-3:;;2955::=>:=8800/3996747<9-3-33288A<>6;?<;?;599A:>?6@@99=944444////)-----8+//<<<?@2BBA>@8>C>4
@N9IO0:00744:06270
TACGGAGGGTGCAAGCGTTAATCGGAATTACTGGGCGTAAAGCGCACGCAGGTGGCTGAGTCAGTCGATTGTGAAAGCCCTGGGCTTAACCTGGGAATTGCAGTCGATACTACTCAGCTAGAGTATGGGAGAGGGTAGTGGAATTCCCGGTGTAGCGGTGAAATGCGTAGATATCGGGAGGAACATCAGTGGCGAAGGCGGCTACCTGGCCCAATACTGACACTCAGGTGCGACAGCGTGGGGAGCAAACAGG
+
BCCB?BBB<BBBC>@@AA@C:;;B>>296:?AAD>BBBCB9@:;:;;@@::1::4;>ABBBCAAAA@@@75;<<B8BBB9@@9)559@5<.595)5497=;;<BCBBCB@@@BAA:;;CA?;55AAC>5?@>=?9>;ACD9B9B?BB7?8?@@<<;<2?88=3B=BBBBBC<>83391AB=@=BB?@@BAA>BBB>B?DB?BAAB=@@493*34:=::?B:99?:97976//----/66688.8::9<5:884
@N9IO0:00750:06298
TACGGAGGGTGCAAGCGTTGTTCGGAATCATTGGGCGTAAAGCGCGTGTAGGCGGCTTGGCAAGTCAGTTGTGAAAGCCCGGGGCCCAACCCCGGAACTGCATCTGAAACTGCCTGGCTAGAGTCCCGGAGAGGAAGGCAGAATTCCCGGTGTAGGGGTGAAATCCGTAGATATCGGGAGGAATACCAGCGGCGAAGGCGGCCTTCTGGACGGTGACTGACGCTGAGACGCGAAAAGCGTGGGGAGCAAACAGG
+
ABAC>ABC:@??@;AAAA?BC@CBAC?A?@?-73(9;;<<-78=@AABABB@CC<BC;C;DB@EFD@A@>@ACCG?FFD>CCC<CC<B5;;;.:>B=AAAABBBBBCC>?9:9?CA?AA@@@@AAA;B>BBAC@C=@=@A;;5;8@>6@=@@BBBBA7B@A@8@A5;;A:::?=999,4;6;7444399;;8=DD9B9;<:;@C=ABA8:;A=A@?@@@@BB<;;A;;9>C;;;;&9;;<555&59A@A;@BB:
@N9IO0:00755:06273
TACAGAGGGTGCGAGCGTTGTTCGGAATTATTGGGCGTAAAGCGCTTGTAGGCGGCGAAGCAAGTCGCGTGTGAAAGCCCTCGGCTCAACCGAGGAAGTGCGCGCGAAACTGCTTTGCTTGAGTGCCGGAGAGGGTGGCGGAATTCCCGGTGTAGAGGTGAAATTCGTAGATATCGGGAGGAACACCAGAGGCGAAGGCGGCCACCTGGAAGGTAACTGACGCTGAGAAGCGAAAGCGTGGGGAGCAAACAGG
+
DEBBCBBB=@A?><<<7719><>A>A?A>AC@CC<@?;;;09955;8<@BB=;;5;@?=?A@=AA@@@BBCCCFC?CCD>EAA>ACCC@C?BBB?B?BBBAA?>@@@@9@A@ADB=ABB?B?@@CB?C=??AAA:@A?BA=A=A?BD>C@CBBBBBB?BDDD>C@CBBBBB@;66<>29;4;5>;;.:@@?<@7738+00)/5:@;@@;>-9-387;ADBBB<@A<<A<A@@AA;A@@@B==1BBBC=5CCC8
@N9IO0:00722:06358
TACGAAGGGTGCAAGCGTTAATCGGAATTACTGGGCGTAAAGCGTGCGTAGGCGGTTCGTTAAGTCTGTCGTGAAAGCCCTGGGCTCAACCTGGGAATGGCGATGGATACTGGCGAGCTAGAGTCAGGTAGAGGGTGGCGGAATTCCCGGTGTAGCGGTGAAATGCGTAGAGATCGGGAGGAACATCTGTGGCGAAGGCGGCCACCTGGACCATGACTGACGCTGAGGCACGAAAAGCGTGGGGAGCAAAC
+
A?@;94;@9@AAA>BBBB?B?CCB@B>A;>>:::/73444(4<B?B9;:@A@DM@C=A;;4;<@=;<>AABBA@A8;;5):55)5;;;.559;5)57;A8B;::B?BBCCCCAAAABCCCCC><<00+0000<:8@F?CB:>;C?CB=B?AABBBBB?BAAA<@AAAABBBBBCBCE>BB?B@CCBBBBBB=@;;7;<@D=B=AA=BB=@A7;;BCBBBCCBB;;;;<@;;;;;;&;@9;9>>38:>>:39
@N9IO0:00733:06312
TACGGAGGGTGCAAGCGTTATCCGGATTCACTGGGTTTAAAGGGTGCGTAGGTGGAGTGGTAAGTCAGTGGTGAAATCTCCAAGCTTAACTTGGAAACTGCCGTTGATACTATCAATTCTTGAATATCGTGGAGGTAAGCGGAATATGTCATGTAGCGGTGAAATGCTTAGATATGACATAGAACACCGATTGCGAAGGCAGCTTGCTACACGATCATTGACACTGAGGCACGAAAGCGTGGGGATCAAACAGG
+
A@A?=<;;,9;B?9CCBB>BCB;A:=?;???ABB>BD<AA<A=99:;:5=>7:@<?;9;?AA765>;<>A;ABBD<B<?>:>15;9.5.5=8>7;;09555.548555<:777//)/2786;<:>@@@866100)//3754.4.99449<C99:?@:;7:BDB9@@@A?AAABA<;;;::@@B=AAA;>=@6;;AA=A>?:::A8::@??AAAA@?@@5;<;ABAA;;8;BB@@D=B;;;?@@4AAAAE>DCC?
@N9IO0:00737:06340
TACGGAGGGTGCGAGCGTTGTTCGGAATCACTGGGCGTAAAGCGCGTGTAGGCGGCTTCTTAAGTCCGATGTGAAAGCCCGGGGCTCACCCCCGGAAGTGCATTGGATACTGGGAAGCTGGAGTACCGGAGAGGAGGGTGGAATTCCTGGTGTAGCGGTGAAATGCGTAGATATCAGGAGGAACACCTGTGGCGAAGGCGGCCCTCTGGACGGATACTGACGCTGAGACGCGAAAGCGTGGGGAGCAAACAGG
+
@A@@=;;;0;95?559;959?9=?9=?AA@;96>4:59??8?CBBBBB@=@=;:05C8@B@C?@@E;F??;@=;8(33919==.44333333$34;43338860638////::2;6::994:733<6;6;;<<20//(/849(/(/3//)/6757<;5::78/95555988855555277,2-2::4;;//*/664:6/3/3<3<??@277=8>66;/..633356>A=:97>;(33388;;1==BBC=BAB<
@N9IO0:00745:06341
TACGGAGGGTGCGAGCGTTATCCGGAATTACTGGGTTTAAAGGGTGCGTAGGCGGCTTTGTAAGTCAGGAGTGAAAGTTTGCAGCTCAACTGTAAAATTGCTTCTGATACTGCAAGGCTAGAATCAGGATGAGGTCAGCGGAATGTGGCATGTAGCGGTGAAATGCATAGATATGCCATAGAACACCAATTGCGAAGGCAGCTGGCTAGACCTGTATTGACGCTGAGGCACGAAAGCGTGGGGAGCGAACAGG
+
CBBB=CCG>?@@BAA@AA?CCBACAC@C@CCBBB<AB8@C8A?6ABDBBBB@@@=@CC<BBB@BCBBD@DBCCBC>AAD=B:::AAA@>AA?ABAA6B59:A?A?@?BA:::AA;@=@?:::7BBA<8A@;;B=BBBCCB@B?;;;@<@A;59::;?7;=BC>:69>>@@AABA??165;<=7B@B5>9@25544.48<:;?BB:CC===<9<AABA@BA@@@::::5::3333(4:<?>BB8BBBCC@CCA8
@N9IO0:00756:06338
TACGAAGGGGGCTAGCGTTGCTCGGAATCACTGGGCGTAAAGCGCACGTAGGCGGATCTTTAAGTCAGGGGTGAAATCCTGGAGCTCAACTCCAGAACTGCCTTTGATACTGGGGATCTCGAGTCCGGAAGAGGTGAGTGGAACTCCGAGTGTAGAGGTGAAATTCGTAGATATTCGGAAGAACACCAGTGGCGAAGGCGGCTCACTGGTCCGGTACTGACGCTGAGGTGCGAAAGCGTGGGGAGCAAACAGG
+
BAB9<:;CCC5BBCCBBB@BBBCFAGACCCICCC>;:;BD<ABDBB<ABBB>@C7@@:;;056;<<BCEE:CB??8CC899089=9;?8A=B?BBB>@ABB@C?<B?@@BBBCB7B@@9;;BCBB>B>A=A;;9<BCCGC@C>A@C>A969<<<@@@7:999)525555:<<==>@A5:6;@9=AB?;;6?=@A@:=:00)/77//9;.9>3=5:;<<ABDBAB;;;=@A??@@/;;?;;;;.;@@BB>CBB?
@N9IO0:00722:06365
TACGTAGGTGGCGAGCGTTGTCCGGATTTATTGGGTTTAAAGGGTGCGTAGGCGGCCTATTAAGTCAGTGCTGAAATACCCCGGCTTAACCGGGGGGTGGCATTGATACTGATGGGCTTGAGTACAGATGAGGTAGGCGGAATTGACGGTGTAGCGGTGAAATGCATAGATATCGTCAAGAACACCTATAGCGAAGGCAGCTTACTAAGCTGTAACTGACGCTGAGGCACGAAAGTGTGGGGATCAAACAGG
+
BBBB@AB=::49A@AAAA?ABB=A=BBB<BC?CC<CA,::.;;2:?@CBBD@;::;@CCK@I@CBC???@@@BBC<A@???-:4997=;?.97979$4:29<>7?@BCABCBCCD>AA6;<@@@@@@@@@;;6:@A=@B?B9B499AE@CECECBB=@@BA<ABABBBBA::::;;BC9:<@CCC@CCA@@??@.4.49;?C@CHC@:=BCBBB?BBBBBBAA<65.5?99:9,4:?>AAA8A@AAA<?@@=
@N9IO0:00729:06363
TACGTAGGGTGCGAGCGTTAATCGGAATTACTGGGCGTAAAGCGTGCGCAGGCGGTTTGGTAAGACAGGCGTGAAATCCCCGGGCTTAACCTGGGAACTGCGTTTGTGACTGCCAGGCTAGAGTACGGCAGAGGGGGGTGGAAGTTCCACGTGTAGCAGTGAAATGCGTAGAGATGTGGAGGAACACCAATGGCGAAGGCAGCCCCCTGGGTCGATACTGACGCTCATGCACGAAAGCGTGGGTAGCAAACAGG
+
CBBBBCBB>BBACCCB@B799:B@:@+0)0000>396<DF@LBBBBABA?@;::4:D>D<B@?9;;@@?AA@ABB>BBCB9BA5:94<6;:?==8=98:5::==;BC9;:AAB>AB?ACBA::;BAB?CCCBCBDBC)BB@C?BA>A6:;;:??@BBBBBBBB>BBBB@@@@:;;@BB8;<?B@@AA=?;?D3:993;9@?;;;;;);??9ACCCBBCBBBC@BABBCCBBC999/:9:9AC=?@?AAA<@@@?
@N9IO0:00743:06369
TACGGAGGGTGCGAGCGTTAATCGGAATTACTGGGCGTAAAGCGTGCGCAGGCGGCGCCGCAAGTCGAGTGTGAAATCCCCGAGCTTAACTTGGGAATTGCGCTCGAAACTACGGTGCTGGAGTGTGGCAGAGGGAGGTGGAATTCCACGTGTAGCGGTGAAATGCGTAGAGATGTGGAGGAACACCGATGGCGAAGGCAGCCCTCCTGGGCCAACACTGACGCTCATGCACGAAAGCGTGGGGAGCAAACAG
+
BB?@>?BE=@@@DCB9::>B>BBC=C6;4;AA@A9;;;BB<BBBBB@<8..(.-(-5;2/4934444338447??69899&35555.515=8>B=B=A6;:<;;;>=D6@>@?@<@C@:>755;?9;.;;;??@8;<.49.47B7;8<5555;:::=9;>?D6;56<<<;:::;;;;8;;8=6;;;9>>>@:;>;9=255555)597;=@8=9<7::@;;495555555599::<5<B@;;::*:499909;>
@N9IO0:00769:05789
TACGTAGGATCCGAGCGTTGTCCGGAATTACTGGGTGTAAGGGCGGTGTAGGTGGGTCGTCTAAGTCGGTGGTGAATACTTGTCAGCTCAACTGTAAAATTGCCATCGATACTGGAGGTCTTGAGTACGGCAGAGGGAAATAGAATTCATGGTGTAGCGGTGAAATGTGTAGATATCATGAAGAATACCGGTAGCGAAGGCGGTTTCCTGGTCCGTAACTGACACTGAGGCGCGAAAGCGTGGGGAGCAAACAGG
+
994:945.555.5;;9:;=@@C?B=A<A5;;=;>2:9//)/:)//)/;///,/::1////://)4444.4:58771/---(---/686//*///////&/)/47BBBABABAAA>994;@@?B@@@AAA=@ABBCB>BG8BBBC<C9><<<9===???>9B;?;4;=<BA===A@<><6669>?:<<<:=9=655<:485:<7<<3<74505:39<<8<==AAA655==59;555:4:99=@<<0<<BCC=BBC@
@N9IO0:00769:05808
TACGTAGGGTGCAGGCGTTAATCGGAATTACTGGGCGTAAAGCGTGCGCAGGCGGCTCCTTAAGTCAGATGTGAAAGCCCCGGGCTTAACCTGGGAACTGCGTTTAAACTGGGGAGCTGGAGTGTAGAAGAGGGGGGTGGAATTCCAGGTGTAGCAGGTGAAATGCGTAGAGATCTGGAGGAACACCGATGGCGAAGGCAGCCCCCTGGGCTAAACACTGACGCTCCATGCACGAAAGCGTGGGGAGCAA
+
CC@@@;;;0599<=99>>292555.439056>B?7??>>D>666?>C;;;C>A@7;<=8=;@<@C>>>>///89;+//;9&//(//16176::<4:47990/0;5;;2:8888&/////(//6;<<<=7888?>=>&885;9=7<2669<;7799//)////)5559=<@AB65599344.4.4887;<<B7?44-32:///;;;'///(/337(398;:6////0(/677;:373(3333888+88666
@N9IO0:00780:05776
TACAGAGGTCCCAAGCGTTGTTCGGATTCATTGGGCGTAAAGGGTGCGTAGGCGGCAGTGTAAGTTGGACGTGAAATCCTGGGGCTTAACCTCAGAATTGCGTTCAATACTGCATTGCTAGGGCGCTGTAGAGGAGATTGGAATTTACGGTGTAGCAGTGAAATGCGTAGATATCGTAAGGAAGACCAGTGGCGAAAAGCGAAATCTCTGGGCCAGCAGCCGACGCTGAGGCACCGAAGGCCAGGGGGAGCAAACGGG
+
AAB;;;;4:>B7B96;@==BB9BB@CB>A@?4=80;8333(3;1;:5598<:7917;;745?=AA?B6;:=99:<1:<6////&/7)/)/46---;)0)//::5:=8655<<<>@6>44444)4::445>@?>058?@>B@C?BD:;;A@AAAA@@:::>AA9;98<>>>>>;?==>@;@;@?>=;:@?=>7<<??=.73333(3833///(/(,66,--(-776633/64///(//)/)5.59999(9<99;)55B:
@N9IO0:00781:05783
TACAGAGGGTGCGAGCGTTGTCCGGAATCACTGGGCGTAAAGGGCGCGTAGGCGGTTTTGTAAGTCGGGGGTGAAATACTGCGGCTCAACCGCAGTGCTGCCTCCGAGACTGCAAGACTGGAGCACGGTAGAGGCGGATGGAATTCCCGGTGTAGCGGTGGAATGCGTAGAGATCGGGAAGAACACCAATGGCGAAGGCAGTCCGCTGGGCCGTTGCTGACGCTGAGGCGCGACAGCGTGGGGAGCAAACAGG
+
BBB;;;A@:@C@@@A::99??@?C?C?ABCBAAD>999AA-895:@@DCDD@BB?ABA8AAB?BBBBMME5BBBE>CBDCBBB@CCCCAC@BBBBBCAA@>;@A>B@=@:55;96998;>7:;;=>>;>BCBB?AA?BBB@A8A4::4:8;<<CGCG?BB@B?BBBBAC@@@@?@>>/:-347?AB?C@BB?BBF>A>A@??H?BBBBC=B??>9>AAAACCAA???499AABBBBBB@?AA5>?BFF=AAB>
@N9IO0:00781:05787
TACGAAGGGGGCTAGCGTTGTTCGGAATTACTGGGCGTAAAGCGCACGTAGGCGGACATTTAAGTCAGGGGTGAAATCCCAGAGCTCAACTCTGGAACTGCCTTTGATACTGGGTGGTCTTGAGTATGGAAGAGGTTTAGTGGAATTGCGAGTGTAGAGGTGAAATTCGTAGATATTCGCAGGAACACCAGTGGCGAAGGCGGCTAACTGGTCCATAACTGACGCTGAGGTGCGAAAGCGTGGGGA
+
@?;@?4;;;;*5;;;<BB?BB@BB<@7;7;CBBD=;99B=4<B=?@999;DA@C<>B999,999995@@A4666?=CDD<@?????BC=AAA:93927333-33(33388666.//)/66)////333,31799,33(37891=9>7:=A>=79:799>9779C=B?BBB@;=@A;5<85:8/507>?:=85;:;>;27255/57=05586:;1558222282226222+222222'25877;;.9
@N9IO0:00783:05786
GACAGAGGGTGCGAACGTTGCTCGGAATTACTGGGCGTAAAGCGCGTGTAGGCGGACCATTAAGTCAGGTGTGAAATCCCTGGGCTCAACCCAGGAACTGCACTTGAAACTGGCGGTCTTGAGTGATGGAGAGGGATGCGGAATTCCCGGTGTAGAGGTGAAATTCGTAGATATCGGGAGGAACACCAGTGGCGAAGGCGGCATCCTGGACATTGACTGACGCTGAGACGCGAAAGCGTGGGGAGCAAACAG
+
AAA@@@AA<BA?::5:>@9>?<<?8=37-3<???<9::CC59:A?@@@@@@<?;7:=:=B?B?CA@@@;?@@@??8::978?=7<@?A69:5:A;A?BAA??@A<??A9@>@;::6:?@=@@@AAAAB@@@@BH=BADDD@C@B@CE?D>B@@@@@@:AAB@:@@@AACBCCBBB@A8@?<@5;;;=BCDC?@?@+0+0/)////6;B?BCBC?BBBAAA@;:9>>373;994909944:::+49787*387
@N9IO0:00784:05767
GACAGAGGGTGCAAACGTTGTTCGGAATACTGGGCGTAAAGCGCGTGTAGGCGGCCGGGCAAGTCGGATGTGAAATCCCATGGCTCAACCATGGAAGTGCACCCGAAACTGCTCGGCTTGAGTCATCGGAGAGGAAGGTCGGAATGCTGCGGTGTAAGAGGTGAAATTATAGTATAAGTCAGCGGAACACCGGGTGGCGGAAGCGGCCTTCTGGACGATGACTGACGCTGAGACGCGAAAGCGTGGGGAGCAAACAGG
+
ABBBA@@@:@A=?A9@=>9;;<>>=A000@AA@>AABCC;AABBBBCCCC@BB>B>A@;@=39:::39?>:CCE>CCC=AA@<@@AA>A>;;58<8<<=BBBB=@@@9@@@@BCC?CB>AAAA;95@A=@@CB6;6>29566;6;<9//--(----(-//2444<1:.444-----(------3-3-388-77(39)//(-(---(-3957::7;=>90.8.-------669339>:>:)5:@A@AA3;;<;<0;AA9
@N9IO0:00786:05780
TACGGAGGATGCAAGCGTTGTTCGGAATCACTGGGCTTAAAGAGCGTGTAGGTGGAATGTCAGGCATCGGGTGAAATCCCCCGGCTCAACCGGGGAACTGCCTGGTGAACCGGCATTCTTGAGGCAGGTAGAGGTGGCTGGAACGACAGGTGGAGCGGTGAAATGCGTAGATATCTGTTGGAACGCCGGCGGCGAAAGCGAGCCACTGGGCCTGATCCTGACCACTGGACGACGCGAAAGCGTGGGGAGCAAACAGG
+
CCBC?@@=@BBBB?AAAAAGF@CC@B999?>==>5<@39:/74<@?@BBBB?B>;>90/0999<?A<<?A7BBA>45:555$97<<?C?D4;::6;;??BC=;:89AB>C7;7:BB@CC@C@@<@@=:<>><?;?A=@AA<?;?>8AAA>AA=A?>>;>??B7<8BCBBBCBB@??AA?A=A;@;;0:00/*/;>;+//??9:20/8;:(0*////;499871;<73,3333977333(3//669:+//:@;587<8
@N9IO0:00792:05772
TACGGAGGGGGCTAGCGTTGTTCGGAATTACTGGGCGTAAAGCGCGCGTAGGCGGCTTTGTAAGTTAGAGGTGAAAGCCCGGAGCTCAACTTCGGAATTGCCTTTAAGACTGCATCGCTAGAATCGTGGAGAGGTGAGTGGAATTCCGAGTGTAGAGGTGAAATTCGTAGATATTCGGAAGAACACCAGTGGCGAAGGCGACTCACTGGACACGTATTGACGCTGAGGTGCGAAAGCGTGGGGAGCAAACAGG
+
BBCD?BBDDD3CCCBBCC@CB@CB@B@C<@@@>@:@BBBC<BABA@@@@AB>;;5;;:.49939:5:CBC?AAAD;@@B9=:?99:>?<?>378174:48<;DC=D@C:55<;;;;;:;;:@<@0//7399/9093377<.3,32828:=BBBBBAC??88=5=6337>>>>?C;>>@B?BB@BBB??;;>188;5;8==BCBCA@@D?@@@@A@AB?AABA@A?@?<@@?99:.:>@::::-9>AAC<=?B?
@N9IO0:00772:05853
TACGAAGGGGGCGAGGCGTTGTTCGGAATTACTGGGCGTAAAGGGCGCGTAGGCGGTTGGCGAGTCAGGCGTGAAATTCCCGGGCTTAACCTGGGGGCTGCGCTTGATACTGCCGGGCTTGAATTCGGGAGAGGATGGCGGAATTCCCAGTGTAGAGGTGAAATTCGTAGATATTGGGAAGAACACCGGTGGCGAAGGCGGCCATCTGGCCCGGGATTGACGCTGAGGCGCGAAAGCGTGGGGAGCAAACAGG
+
9944;4/999(900/)/9=3;95;A9@9@==5555)599??,9;,:A9@<=<7;;)/-04::;<<;;;7;?AABC=A<??9@B<BB@C@B?;;;;;*;@AAABB?;;;BBBBCACG=BA>AB;@;A@A8@B@B?BAB?BCAE@C@CI=AA;;;B@BC@DCCD<B>BBBBBABBA>AB6;5:@69:A;?;?A=@AA<=:00+0+0;=7739>5;>5=>9=:AA@@:878;979??-7773333&4444<14445
@N9IO0:00773:05836
TACGTAGGGTGCGAGCGTTAATCGGAATACTGGGCGTAAAGCGTGCGCAGGCGGTTTTGCAAGACAGGCGTGAAATCCCCGGGCTCAACCTGGGAACGCGCTGTGACTGCGAGACTAGAGTACGGCAGAGGGGGTAGAATTCCACGTGTAGCAGTGAAATGCGTAGAGATGTGGAGGAATACCGATGGCGAAGGCAGCCCCCTGGGCCAGTACTGACGCTCATGCACGAAAGCGTGGGGAGCAAACAGG
+
DCBBBBBD>DCBCBBBBB6;8<B=;A-00A>>>8AAACD@DCBCCBCB::6:@;@BB6BA@=@A@??:@AA??@6>@@@5@E8;:BA=A<@>@8?449/////9/4;ABBB?@:;;ABB@AA;;49:;5<888'8...*.(-(-5688<@@;@@=BEE>CDCCBBBBBC@@;;4::<>=AA@:@A::598?183977==??,<=;,703:?888@>@00/<<77779;;D=CCCBBBB7<<;BE>BBB@
@N9IO0:00775:05820
TACAGAGGGTGCGAGCGTTGTCCGGAATCACTGGGCGTAAAGGGCGCGTAGGTGGCTGTGTAAGTCGGGGGTGAAATGCTGCGGCTCAACCGCAGCGCTGCCTCCGAGACTGCATGGCTTGAGCACGGTAGAGGCCGATGGAATTCCCGGTGTAGCGGTGGAATGCGTAGAGATCGGGAAGAACACCGATGGCGAAGGCAGTCGGCTGGGCCGTTGCTGACACTGGAGGCGCGACAGCGTGGGGAGCAAACAGG
+
AAA@@@CC=CCBCCCAAA9:9A=A>A6:;??=<=5=:8:A;@@=A@@BB@@<@A9@;99:3>8==49:::)9@@A<BBABA;;7;@@@>A=AABA@@@;;;6;B?BBBBDCCBBAB=@=;>000=A?<@988>?C????C?C@B=AA9@=@ABAABB9::?C=:::B???@>>:;;@8@?BD?CDE?CD@A>@CB>B>B@ABBG@BBGG?C;;;ABBBCB=>>00*0=:===BB@@;<@<<<;+499=;3>?@@
@N9IO0:00777:05831
TACGGAGGGTGCAAGCGTTAATCGGAATTACTGGGCGTAAAGCGTGCGTAGGCGGTTGTTTAAGTCAGATGTGAAAGCCCTGGGCTTAACCTGGGAACTGCATTTGATACTGGGCAACTAGAGTTTAGTAGAGGGGAGTGGAATTTCAGGTGTAGCGGTGAAATGCGTAGAGATCTGAAGGAACACCAGTGGCGAAGGCGGCTCCCTGGACTAAAACTGACGCTGAGGTACGAAAGCGTGGGTAGCAAACAGG
+
CCCC>ABB<AA@B>B;;;@C@AA@=@2908?AAC>::;BA7;:AAA@A@@@=@A<?9:9;,;4:@@@BCAABC??26;<4AC=06:=B?B@FEJ>C?AABA@BB=CCCCCBCC=AA@C;<;@@@C<BCBBBABBB:BBAB?A?BC>AAC@BBABB??=?CCA=AA???A@@@9999@@<A>A>BBB?BBCC@CCC@C@CC@CBBB=BB>BAAABB;BBBC@@;;;;;>AAA<<<7<CBBBF=BBAAAA;@@B@
@N9IO0:00782:05815
TACAGAGGGTGCGAGCGTTAATCGGAATTACTGGGCGTAAAGCGCGCGTAGGTGGCTTGTTAAGTCGGTTGTGAAAGCCCTGGGCTTAACCTGGGAATTGCATTCGATACTGGCAGGCTAGAGTGTGGTAGAGGGAAGTGGAATTCCCGGTGTAGCGGTGAAATGCGTAGATATCGGGAGGAACACCAGTGGCGAAGGCGGCTTCCTGGACCAACACTGACACTGAGGTGCGAAAGCGTGGGGAGCAAACAGG
+
CCB@@?@@;@BAC?????>?=??A=A<@9@=99:7:ABAD79999????@@=@?;>?=:94:=@AAB?B?BCCCG799A9?=>9?>;?=A?BBC>C@E::;AA?BBAAACCC=A?>:<=;;;AAA@@=@@@@AB0;7;BB=C?A?AE=C?;;;CCBA?BCBD>DJBBBBBBBCCBBD=;;6;;;::69:>@<@B?495:9295.9.55455.69;;<@CCBCBBAA@69;@@>>6>0//:::.;;==@4>><4
@N9IO0:00799:05845
TACAGAGGGTGCAAGCGTTAATCGGAATTACTGGGCGTAAAGCGCGCGTAGGTGGTTTGTTAAGTTGGATGTGAAATCCCCGGGCTCAACCTGGGAACTGCATTCAAAACTGACAAGCTAGAGTATGGTAGAGGGTGGTGGAATTTCCTGTGTAGCGGTGAAATGCGTAGATATAGGAAGGAACACCAGTGGCGAAGGCGACCACCTGGACTGATACTGACACTGAGGTGCGAAAGCGTGGGGAGCAAACAGGA
+
-55////0)//33-38;89?=@AB=@5;5;AAAB=BA@@B7;;;;C@AAAB@GCACC>CF@D?@@<@?BABAABB<BCMG;CC;;:BB@BACBC<A455@@@>6?@?=0<=;=9B=AAC::9@@?::4:98<=?8=@<@@;>/9:+8,7>8<?@A7607<;<18562559=:;;88184:4:1::;8<<;93::>2?4>AAB:;><AA=@@@>===85555277=58,2?<<:>,///.988.887;?39;;5;
@N9IO0:00806:05820
TACGAAGGGGGCTAGCGTTGTTCGGAATCACTGGGCGTAAAGCGCGCGTAGGCGGATCGTTAAGTCGGGGGTGAAATCCCGAGGCTCAACCTCGGAACTGCCTTCGATACTGGCGATCTGGAGTCCGGGAGAGGTGAGTGGAACTCCTAGTGTAGAGGTGAAATTCGTAGATATTAGGAAGAACACCAGTGGCGAAGGCGGCTCACTGGCCCGGTACTGACGCTGATGTGCGAAAGCGTGGGGAGCAAACAGG
+
AABA?2::::*;@ABA??<@B=@@=@=@@CCEEH?@AACC>C<;;AAAAAA<AC9CBBCH@B@BC@@@A@2@AAA9@==,9893:@AA?B?BBB?B?A89:;@;@AAAABAB>AA@>??B?BBBB?BC=B>><=A;;;>><>=>@@<@BBBB>>>=?;?=<6/62699657=<>9==;>9::5;;>:>;:;=B@A<@<>>;===>>>=4??9><??@:459:<@???AAA9:8:289;==99.7<===3<=<:
@N9IO0:00812:05815
TACAGAGGTCCCGAGCGTTGTTCGGATTCACTGGGCGTAAAGGGTGCGTAGGTGGTTGGGTAAGTCTGATGTGAAATCCCGGAGCTTAACTCCGGAACTGCATTGATACTATTCGGCTAGAGGGTTGGAGGGGGGACTGGAATTGCTCGGTGTAGCAGTGAAATGCGTAGATATCGAGAGGAACACCAGTGGCGAAGGCGAGTCCCTGGACAACTCCTGACACTGAGGCACGAAAGCTAGGGGAGCAAACAGG
+
BAB:;:B@BBB=B;;;AA?BB?BC?@@=@AACCC?ABADE?FE?BBAB@BBABB@B@BB=BB@CBBBCCAA<DC@8>GA8C9BA@@=B>BBFDE@DAG:;0<;)/////:9:.49.:ABBCBE@D;?9;;;;;;%;::;;>,0,//;;;6==<<<<<<=>CC=:7988;;<:AAFCCBBB>A>A@A<AA==8=<;16168886<909;7;8:68=<377.//6686713339::38===BDD:CB???8?@@8
@N9IO0:00812:05823
AACGTAGGACGCAAGCGTTATCCGGAGTTACTGGGCGTAAAGGGCAGGTAGGCGGGCCTTTAAGTGGGGTGTGAAATCTCCCGGCTCAACCGGGAGGGTGCATTCGAGACTGGAGGTCTGGAGGGCAGCAGAGGAGCGTGGAATTCCGGGTGGAGTGGTGAAATGCGTAGAGATCCGGAGGAACACCAGAGGCGAAAGCGGGGCTCTGGGCGTGCACCGTGACGCTGAACTGCGAAAGCCAGGGGAGCGAACGG
+
D;CB@@@>@000:16:>=?BBA?A@9::?BB@AA;@@@@A<AC=AA?9>::48??8=299.9188989-:9:??=594;@@9@=AAAA=A5;;0:@@9@B;;;?CCCCBA;;7;B>A;;;5:;9,994944::7:>>B@@=?5:49=AA>BB?BBAA???=>6<<??@@@CA;<<5:5:85:75558554838433/49===15559<>40//----(//88/43::;488888991//)////&/778;79:9
@N9IO0:00772:05877
TACGGAGGGGGCTAGCGTTGTTCGGAATTACTGGGCGTAAAGCGCACGTAGGCGGCTTTGTAAGTTAGAGGTGAAAGCCCAGGGCTCAACCCTGGAATTGCCTTTAAGACTGCATCGCTTGAACATCGGAGAGGTAAGTGGAATTCCGAGTGTAGAGGTGAAATTCGTAGATATTCGGAAGAACACCAGTGGCGAAGGCGACTTACTGGACGATTGTTGACGCTGAGGTGCGAAAGCGTGGGGAGCAAACAGG
+
@@BB?BBCCC5CCCBAA@@@@=AB@C@C=@@;:;/;@9AC99;CBBA@@CC>@A;AAA5AB@=BD?BBBB;;;;@8@AB=CCB>B:;;6;:29C@E@C@BB@DD>A=ACA?:99@;55:05<9?@B<A:>=<505<7>>;7<8B8B9<:::::::<=488::1727833396:6(//(/(//(/885998855//(.43677:175;849....0572<@=?88B::6:A@AAA<ABCAAAA8ADCCB>BBB;
@N9IO0:00773:05862
TACGTAGGTGGCAAGCGTTGTCCGGATTTACTGGGCGTAAAGAGCGCGCAGGCGGTCGAATAAGTCGAATGTGAAAGCCCCCGGCTTAACTGGGGAGGGTCATTCGATACTGCTCGACTTGAAGGCAGGAGAGGGTAGTGGAATTCCCGGTGTAGTGGTGAAATGCGTAGATATCGGGAGGAACACCAGTGGCGAAGGCGACTACCTGGCCTGTTCTTGACGCTGAGGCGCGAAAAGCTGGGGGGAGCAAACGG
+
BCCCCCB?@@;@@=@ABB>BBA<@<??A<AAADD=@AABB<BBA@A@B===:00*0B<;8;@<@@@;;6;A@@>=600000)/)//1;6;09;;.4@@=CA@@?@@@ADDCCBB?@999;?A=A?AA@=??:::.9==@@?B=@<@@593:A:9:BC@CBBE?BA@@==<=88999A:@A?@=@@@=A@@?<@;;7;=A@@AA;:4;A5;5;BB?AA?ABCCCBBBB<@@C:;::-;;;;<;<;%95;<A09;5
@N9IO0:00801:05898
TACGTAGGTGCAAGCGTTAATCGGAATACTGGCGTAAAGGCGTGACGCAGCGTGATGTAAGACAGGTGTGAAATCCCCGGGCTTAACCTGGGAACTGCATTTGTGACTGCATCGCTGGAGTGCGGCAGAGGGGGATGGAATTCCGCGTGTAGCAGTGAAATGCGTAGATATGCGGAGGAACACCGATGGCGAAGGCAATCCCCTGGGCCTGCACTGACGCTCATGCACGAAAGCGTGGGGAGCAAACAGG
+
00///0/)/77;8666C?D2555.4.4/7//)---66(-(-;///55555555544/--(----/4988::919:;;1;=4<B=@<?;@=@6=2::994480:>:?BC@ABA:::CC=??BBAA=A:;;BDDD5@A@?B=B@C@BCCCCCAAAAABBCD>:::BAAA@@@@@AB>@@7;6;BB?BC@@=@AA=A:<<5;@??2?@@9A=AAA?????:9:AA@@AAAAABC=??@@@@@5??ABB=B@@:
@N9IO0:00803:05878
TACAGAGGGGGCCAGCGTTATTCGGAATTATTGGGCGTAAAGGGCGCGTAGGCGGCCATGCGTGTCTTCCGTGAAATCCCTCGGCTCAACCGAGGACGTGCGGAAGAAAACTGCAAGGCTCGAGTCCAGAAGAGGGGGGCGGAATTCCCAGTGTAGCGGTGAAATGCGTAGATATTGGGAGGAACACCGGTGGCGAAGGCGGCCCCCTGGGCTGGTACTGACGCTGAGGCGCGAAAGCGTGGGTAGCAAACGG
+
BBBCBBDCCC5C:;:ABBAGIDCC@B?B899<@C<CBABC>CC>AB?@@@=+00)/)/889:34444495=:==9099909997?CBB>B:;;A?BA??9:78<:7777&33333-3-4:;;;<>>;AAA9@?@A@A@)BC@C?B?BD>BAA@@:::@<@BBB=@@?@;9999@@8?=84304633349445.48838344.4444$4<@4<@@299==>8<499994.4<945=4>966>=4==<9990599
@N9IO0:00805:05871
TACGGAGGGTGCAAGCGTTATCCGGAATCACTGGGTTTAAAGGGTGCGTAGGCGGTGGCGTAAGTCAGTTGTGAAATTCCCCGGCTTAACCGGTGGGACTGCGATTGATACTGCGTCACTTGAATCAGGATGAGGTAGGCGGAATGTGGCATGTAGCGGTGAAATGCTTAGATATGCCTAGAACACCGATTGCGAAGGCAGCTTGCTGGACCTGTATTGACGCTGAGGCACGAAAGCGTGGGGAGCAAACAGG
+
DDDE@BCC=CB@A=AAAA?DCC=B?B5:8<;99>6;;(94(4;0::@CC;:4;;2;;2;??A>BBABB@<@@BAA4@=BAA7A5:55;7;:A:>CC<BCCCCC@C><@CCBB@66:<@CC?BBA@A@B?B;;;;4;AB=BC@C@CDCC?BB@@AABAA=AAAA;@@CC?BBA@@;:;;:88:5:<<266>=?@AA5:8:@A@@<AA@@=@B?BAABC@AAABBCB;;9;B=;;;+00;0888*9=<=<5<==:
@N9IO0:00812:05886
TACGGAGGGTGCAAGCGTTAATCGGAATTACTGGGCGTAAAGCGCACGCAGGTGGCTGAGTCAGTCGATTGTGAAAGCCCTGGGCTTAACCTGGGAATTGCAGTCGATACTACTCAGCTAGAGTATGGGAGAGGGTAGTGGAATTCCCGGTGTAGCGGTGAAATGCGTAGATATCGGGAGGAACATCAGTGGCGAAGGCGGCTACCTGGCCCAATACTGACACTCAGGTGCGACAGCGTGGGGAGCAAACAGG
+
CCCD?@@@8@@>@<ACCCACACCB=>388:@ABF>AA?DD=B@@:9;99:92:?9@@AABBCCCBCCCD?AACCC>B@A15;5)59>B?BADDD>CAC?@;;;A@@;BCCCABB@;;;@;::;;CC==8<@AB=9=;;;;8<8>8C=5>:?A???BA6@@:<6AAABBBBBBABBAA9AA?@?BC;9:@>A<@?>8B8;<7?:=?;99-7;3;7==?>?:99?@?>?=?:88=8877=7333&3:ABB<BBC?
@N9IO0:00767:05932
TACGAAGGGGGCTAGCGTTGTTCGGAGTTACTGGGCGTAAAGGGCGCGTAGGCGGCTTGACAAGTCAGGCGTGAAAGCCCCGGGCTTAACCCGGGAATTGCGCTTGATACTGTCTGGCTGGAGTCCGGGAGAGGATGGCGGAATTCCCAGTGTAGAGGTGAAATTCGTAGATATTGGGAAGAACACCGGTGGCGAAGGCGGCCATCTGGACCGGCACTGACGCTGAGGCGCGAAAGCGTGGGGAGCAAACAGG
+
CCC;9;;DDC5BBBBBCC?BBADF@@A@>@@;;;0;@@A@8@A:ABABCBBACCABB@BBC@?BAAAA?ABABBF9::CC9@A<AB?B@CC>BB=A@D:<;@CE@GCDBBBBBBBC@HEDACCCC@CC<BB@@;;>>7;<:>8@;?@8ABCBA@@@@?DBCC=B@BBDD@@@@@<@A8@:@@5::A;=;?@6::B?A>BB?C=AA@@@=?@;??A???AA@??>>>>:<=<977*7;;>AAC6?995>3<:>3
@N9IO0:00768:05943
TACAGAGGCCCCGAGCGTTAATCGGAATCACTGGGCTTAAAGGGTGCGTAGGCGGGTCAGTAAGCGCTTTGTGAAATCCCACGGCTCAACCGTGGAACTGCAGGGCGAACTGCTGATCTTGAGGAAGCTAGAGGCTGGTAGAACGATAGGTGGAGCGGTGGAATGCGTAGAGATCTATCGGAATGCCGAAAGTGAAGACAGCCAGCTGGGGCTTTCCTGACGCTAAAGCACGAAAGCGTGGGGAGCAAACCGG
+
CD@;;;;5;?@0@:5955499=<<8<:::BBA??5AA5@@2AA8?A;@<>A@CDF>CBB;;;=AAA@@@6;;AAA:BBB0;;;4;99C?C4:;?:=6;;<@9::5:AB@BBAACGBBBC?AAA<@;@AABDBB@BCC@BBCB?BCCCCC@CB9;;AA?AB?B@AAACCCBBBBAAABBBB?B>;;;=@CC=BABA?BDBBCC@CBB;;;;.;@@9@6::A@AABBE?CBCCCBB;ACC;;;<.;A@AA<B>B?
@N9IO0:00769:05929
TACGGAGGGTGCAAGCGTTGTTCGGAATACTGGGCGTAAAGCGCGTGTAGGTGGTCGAGTAAGTCGAATGTGAAAGCCCCGGGCTCAACTCGGGAAGTCATCCGAAACTGCTCGACTAGAGTCCCGGAGAGGAAGGCAGAATTCCCAATGTAGGGGTGAAATCCGTAGATATTGGGAGGAATACCGGTGGCGAAGGCGGCCTTCTGGACGGTGACTGACACTCAGACGCGAAAGCGTGGGGAGCAAACAGG
+
@@@@?A@@;@DCC@BAA>9;;==9:;*0/6666184:BB<B;;;BBCCCC?BBACCCCCCEABBBA@;@B@CBC>DDDE;CC8;;;;5:=8<:2:.49<5557555)5>@A@@A@@999;44=9083=;@@@C?A7;99;.9.5<4<=6657777+///;1//,//<::;>>;>>8>>@C@CCC?@;;;60//)/)//)/1615:9*//:1667933388<?>>AA????@@+:9==<<<*97<<<1;;;<
@N9IO0:00777:05916
TACGGAGGGTGCAAGCGTTGTTCGGAATTACTGGGCGTAAAGCGCGCGTAGGCGCTTTGTAAGTTGAGAGTGAAAGCCCCGGGCTTAACCCTGGAATTGCTCTCAATACTGCAAAGCTTGAGTATGGTAGAGGATAGTGGAATTCCTAGTGTAGAGGTGAAATTCGTAGATATTAGGAGGAACACCAGAGGCGAAAGCGACTATCTGGGCCATTACTGACGCTGAGGCGCGAAAGCGTGGGAGCAAACAGG
+
AAA@@<;;0;;:@;@@AB@BB;AC>@=A?CAAAA;???>>5?:;:CBBABB@;;5;909;;5;>;AABCBBBBB:BA@@2C@6CC:C:B=4?@=@<@:D;9;;AA<;;;?=;;9(4AB?CCCDCCC=A@C::7;BBA;;5;=@;B=BCBBAA>?;:5;;;;6;>@ABCBAAAA?AC?AA=A=AA@<@D993:3;?9>@=88BAA@BA@9@499=@???BBA@AB?><?AABBE799C??=,99986'.793
@N9IO0:00789:05924
TACGAAGGGTGCGAAGCGTTAATACGGAAATTACTGGGCGTAAAGCGCGCGTAGGTGGTTCAGCAAGTTGGATGTGAAAGCCCTGGGCTCAACCTGGGAACTGCATCCAAAACTACTGAGCTAGAGTACGGTAGAGGGTAGTGGAATTTCCTGTGTAGCGGTGAAAATGCGTAGATATAGGAAGGAACACCAGTGGCGAAGGCGACTACCTGGACTGATACTGACACTGAGGTGCGAAAGCGTGGGGAGCAAACAGG
+
---//)//)/9//54965505(----(--(57<:999)5;9;;/9=9@@@@@BB?BDAD?BBBBA>AB?B=A??>???899:(3>;1?>BB7B7@@;5;7@BFB=B=8BAB9B???C?>:BAAA=>>AAA<@>>>@@:?A;9<6=8=<3;8999@@A@@>;=9:9:&988::A<>@=>A>4:5:5;5;?@<A;;;5;A@3:6:@AAAAA?A@=@A::;BB@?@@@;;;A;;7;BBBBD<A;;;;;;.;@@@A=;;;>
@N9IO0:00795:05933
TACGAAGGGGGCTAGCGTTGTTCGGAATTACTGGGCGTAAAGCGCGCGTAGGCGGCGCATTAAGTCAGGGGTGAAAGGCCTGGGCTCAACCCAGGAACTGCCTTTGAGACTGATGCGCTCGAGTCCGGAAGAGGGTAGTGGAATTCCCAGTGTAGAGGTGAAATTCGTAGATATTGGGAAGAACACCGGTGGCGAAGGCGGCTACCTGGTCCGGTACTGACGCTGAAGCGCGAAAGCGTGGGGAGCAAACAGG
+
@@BA@>@EDE5CCCBCBB@BC?CD@C@D@C?@@C8>@;;;/<BBBAAABAB>;;6;>@A??B=@@?>>>>6>??A/:5;6;;B<@?@A=AA<@@?B>AAAA5;;):;=:9:>;:59<==BCA<<E<@<>:>>CG>BBCBB@C?B>BA>DCCCCAB;?=AAB@0=496;@@BBCB@BB<A?@@6<;B=A;@@=BBC@C@CC@;;;CACC?BA>B>BBABBBCC@@AB8;;BCBBB89;?@A>>2BBA@<4@;@9
@N9IO0:00805:05930
TACGGAGGGGGCTAGCGTTGTTCGGAATTATTGGGCGTAAAGGGCGCGTAGGCGCCCGGCAAGTCAGTGGTGAAAGCCCTCGGCTCAACCGAGGAATTGCCATTGAAACTGCCGGGCTCGAGTCCTGGAGAGGGTAGCGGAATTCCCAGTGTAGCGGTGAAATGCGTAGATATTGGGAGGAACACCCGTGGCGAAGGCGGCTACCTGGACAGGTACTGACGCTGAGGCGCGAAAGCGTGGGGAGCAAACAGG
+
BBBB?BCCCC5CCCBB@@=AB>BDFE@B@BE?BC=???BB=BB<AADB>@@?AAAB<A?AA=@@:::9>;9;;B8;::,9::4:>??<A@CDC@C@D@AA@@@=AA@6@@00,0=*00>>=@CC7<A@CCCCD=B;;;<5@;@=BB<BCCBBBBD=8<55505==@BCBAACB8@>4AA<@7955D4@AB;A<B?A@CF:<<<@9==9;;;;5:;;;;:<<<566<9==555=7;:;:B==1:8=C=6===4
@N9IO0:00765:05985
TACGGAGGGGGCTAGCGTTGTTCGGAATTACTGGGCGTAAAGCGCGCGTAGGCGGACCTTCAAGTCGGGGGTGAAAGCCCGAGGCTCAACCTCGGAACTGCCTTCGATACTGCGGGTCTCGAGTCCGGGAGAGGTGAGTGGAATTCCTAGTGTAGAGGTGAAATTCGTAGATATTAGGAAGAACACCAGTGGCGAAGGCGGCTCACTGGCCCGGTACTGACGCTGAGGCGCGAAAGCGTGGGGAGCAAACA
+
CCCC?BBCCC3CCCC@@@?BB?BC?B?B=A@@@@<AA@CC>C;;;A@BB@@;@A;@@=A@BB=AACCCCC5BBBD>AAD;;:B@DBBB?A>ABE?C@C:;;:@5@AAAA>>?::7(3;:@???BA6??8?:>A?BBBBBB@C?B>B@ECCBC?>849>BBBB>B<?@A?>>BBB@BB?B?BA788>::;:;8=>><@<@@;====<<<1;;/;@AAA666ABBA;;;5;;;;;;0;@@@@AA7@@@@@6?;
@N9IO0:00766:05990
TACGTAGGTGGCAAGCGTTGTCCGGATTTATTGGGTTTAAAGGGTGCGTAGGCGGTCTATTAAGTCAGTGGTGAAATACGATAGCTTAACTATCGAGGTGCCATTGATACTGATGGACTTGAGTGCACACGAGGTAGGCGGAATGGACGGTGTAGCGGTGAAATGCATAGATATCGTCCAGAACACCGATAGTGAAGACAGCTTACCAGAGTGCAACTGACGCTGAGGCACGAAAAGTGTGGGGATCAAACAGG
+
BBABBCD@CC@BC?B@@A>ABBAD@BCC@CCACC<CI097-380889??BB?AA?@@@BC?D?BBA@@?@=@AAC=BBBABB@@BC?A9;;DDBB::296:8B@:<ABEECCB@@<@AA=B@@@CABBBAA;;8;CD@DD?C?<A;<@A;>?:BA@A<@@@B9?;@@@BBBB@@>?95.9;;8<<>9BBCCCCCCBCCCCC==:==:=@@>B==>8@55454:9;9<59995555'5995555&5;5;;09;;9
@N9IO0:00789:05991
GACGTAGGTGGCGAGCGTTATCCGGATTTACTGGGCGTAAAGCGCGTGCAGGCGGTTCGGTAAGTCGGGCGTGAAATCTCCTGGCTCAACTGGGAGGGGCCGTCCGAAACTACCGGACTTGAGTGCAGTAGAGGGAGGTGGAATTCCGGGTGTAGTGGTGAAATGACGTAGATATCCGGAGGAACACCGGTGGCGAAAGCGGCCTCCTGGGCTGCCCCTGACGCTCAGACGCGAAAGCTAGGGGAGCGAACGGG
+
BCCCC@?;?B=ABBCCCC@DCC@C>AAA>ACCBE>:;;DI?CCBBA@@?@@=A@=@>;;6;A?A=BBC>C?@?CC>CBBB?AA>ABAC=A@@@;>@@@6@=A=?;?AA;AB@A=A=A@?=????A<@@?<97;;3:;5;>:A4<6<6;;5<<;;<BB>@;<<6;///96867;8996<6@?=C=??@?B@;;5;;<;0;@@;?;?@;9;:.:=@@BB7@;;;BBAAA;:;@@;;;/9>?@BBB8AABBD@CBD>
@N9IO0:00791:05987
TACGGAAGGTGCAAGCGTTAATCGGAATTACTGGGCGTAAAGCGCGCGTAGGCGGCTTGGTAAGTCGGATGTGAAAGCCCCGGGCTCAACCTGGGAACTGCATTCGATACTGCCGGGCTAGAGTACGAGAGAGGGGGTGGAAGTTCCAGGTGTAGCGGTGAAATGCGTAGAGATCTGGAGGAACACCAGTGGCGAAGGCGGCCCCCTGGTTCGATACTGACGCTGAGGTGCGAAAGCGTGGGGAGCAAACAG
+
CC@@494;>@BBB?A@AB7;9<BB=?>??ABBBC=??@>?9?:;;BA@ABB?CC@CC@C?AA>ABBA?AAA@BAB)5:55&5<2<<AB@B?BCC>C;CCB=BB@BCAAABBBB@CC<>?>A???AB@AAAAABAAA,00)0*//(/(//(/3387;;7<<@<4;?999@>>@@@@@B?BB?B>B;;9:CCC@BBB=@;@C5;;;;*;B>B=@@@@A@BA@@@CCCCB@A@A998.9==:99928ABDA<AAA
@N9IO0:00803:05979
TACAGAGATGACAACCGTTGTTCGGAATCACTGGGCTTAAAGCGCACGCAGGCGGCAAGGCAAGTTGATTGTGAAAACCTACAGCTCATCTGTAGAATGGCAGTCAAAACTATCTTGCTAGAGGATGTGAGGGGAGAGTGGAACTTCTGGTGGAGCGGTGAAATGTGTTGATATCAGAAGGAACGCCGGAGGCGAAAAGCGACTCTCTGGTGCATATCTGACGCTCAGGTGCGAAAGCTAGGGGAGCAAACGGG
+
CCC::9DCBBCBB?@<?>7:9>AA?D=@@CB@@@8=?4:;0:944>::@AA><;7:;6;96;7;B=AAA7:;>;AA+94:55BBA;?A=<;;::9=4>;>?@<:4444&4:@AAB=@@B@;=C>B:66>AIGM<B@A=59.549;055=:<<7<<6645>DF8BBB==;>>??666<=9=<A45593989:.9:99:&7::?:A::99>8=??>>@CCB;;;BBBCCC?A@<@A>8>B:99A@0?;999,9??6
@N9IO0:00803:05994
TACGGAGGGTGCAAGCGTTATCCGGATTTACTGGGTTTAAAGGGAGCGCAGGCGGACTGGTAAGTCAGTGGTGAAAGCCTTGAGCTTAACTCGAGAACTGCCATTGAATACTATCAGTCTTGAATGTTGTTGAGGTTTGCGGAATGGGTCATGTAGCGGTGAAATGCATAGATATGACCCGGAACACCTATTGCGAAGGCAGCAGGCTAAACAAATATTGACGCTGAGGCTCGAAAGCGTGGGGATCAAACAGG
+
BAB@;;;;,9:4;.555;7<7749,//;188333(33(33(3;1::;;<;;7<<8<666:@@06595555.55>>4>;7=63333/5:3///////38<>A8:91//)/668:;;=::::4:97;<<344.44439=2:::6;5444)4333:::37:5:??@79:948;9?;;;;<:;(4.4.4445:5405=<<8=8555<56.6;<<099905557556<>;;::4888333(3333>==/858AA9:99:
@N9IO0:00777:06016
TACGTAGGGTGCGAGCGTTAATCGGAATTACTGGGCGTAAAGCGTGCGCAGGCGGTTTGCAAGACAGATTGTGAAATCCCCGGGCTACAACCTGGGAACTGCATTTGTGACTGCAAGGCTTGAGTGCGGCAGAGGGGGATGGAATTCCGCGTGTAGCAAGTGAAATGCGTAGATATGCGGAGGAACACCGATGGCGAAGGCAATCCCCTGGGCCTGCACTGACGCTCATGCACGAAAAGCGTGGGGAGCAAACAGG
+
CCB@A@AB;A@B;99@AA<C@;=9;D@D?A9555)5559>4=?C59577//)//)//)/9;)/------(--/,,(--66+66(-----(-(/44(46::<664<4;458::;?C<?6::<==::9:D?;;;ABCCC2A?@5:2929:>>:9:999::2999:>3665:99;99=9888344.4.4997<:9727//)/)/83:<<<&444)439999995544445;::::55555&5//0/;;,//<<;1:/55
@N9IO0:00770:06072
GACGAGGGATCCTAGCGTTGTTCGGAATTATTGGGCGTAAAGCGGGTGTAGGTGGCTATGTAAGTCAAGTGTGAAAGCCTGGGGCTCAACCCCAGAAGTGCATTTGATACTGCGTAGCTTGAGTGCTGGAGAGGATAGTAGAATTGTTGGTGTAGTGGTGAAATACGTAGATATCAACAGGAATACCGGTGGCGAAGGCGGCTATCTGGCCAAGCACTGACACTCAGACCCGAAAGCGTGGGGATCAAACAGG
+
?@BBBBC>FDC?CAAAAA@GJ@BCAF@C?CDADE=:9997*7789-8>@AA?CC?C???@??;>=?@:@;::=@@4??<?ACA6???@5:@A/?A>?BCCCBCC=9::AAAAAAA:::A>ABAA<;:D>AACC?ABCABB??=@ACC?B<@@@@@@D?DDDC>;;;@;;;BBBA@?;?@@=@>@@@<?9<:6:00+0:;;6:888@00*0*0*///:::4444444555;)444)4444;;;+::9:<4566:
@N9IO0:00772:06090
TACAGAGGGGGCAAGCGTTGTTCGGAATTACTGGGCGTAAAGGGCGCGTAGGCGGCCTGCTAAGTCGATCGTGAAATCCCCGGGCTCAACCCGGGAACTGCGACCGATACTGGTTGGCTTGAATTCGGGAGAGGGATGCGGAATTCCAGGTGTAGCGGTGAAATGCGTAGATATCTGGAGGAACACCGGTGGCGAAGGCGGCATCCTGGACCGGCATTGACGCTGAGGCGCGAAAGCCAGGGGAGCAAACGGG
+
BBBBBBBBBA3AC?AACDBBB?CB?A?A?BA@AC9:::AB?AC>BBBCBAA?9959=@ABBB=@A?@?AAABBAA9;:;;.;C=ABAB@CC@BL=C?C;:;BBB?CCBBBAB?BAE@CC@CD>@?ACC=DBBBC<ACAA@=C?C@C@CB@CCBAAACADCCC>BB@@@AAAAA@@AB>AA=A=?>?9?<@B?ABC?B?A@>@CCC>AA8::=A<?@A?AAAAAA@@@>ABAA@@8??299>=5>@@AC8:>>8
@N9IO0:00773:06081
TACGGAGGTGCAAGCGTTATCCGGATTTACTGGGTTTAAAGGGAGCGCAGGCGGACTGGTAAGTCAGTGGTGAAAGCCTTGAGCTTAACTCGAGAACTGCCATTGATACTATCAGTCTTGAATGTTGTTGGGGTTTGCGGAATGGGTCATGTAGCGGTGAAATGCATAGATATGACCCGGAACACCTATTGCGAAGGCAGCAGGCTAAAACAAATATTGACGCTGAGGCTCGAAAGCGTGGGGATCAAACAGG
+
ABA?>;;55=997<5//)///)/)/991:>7::/8;0;<5A=5<BAAACC>BA?A;;;6699A<BCB;;:=CJC7CC@C?BCBBB>@=@A@?@;@:B?@A?CC>AAAAEBBAA?@?@?<?A>BAA?@A?AAA.;;0;;B<@=@AA9:;:;;;>;;C?CCDG?@@@@B;;;BBAAAC>=B<A7<CC=AA<6==00+/4::9>@B<>3333&4:;2<<<=@A559?<87-847===4?AC@@>@6::9?C>DCC@
@N9IO0:00774:06070
TACGGAGGGTGCAAGCGTTGTTCGGAATTACTGGGCGTAAAGCGCGCGTAGGCGTTGCTCAGTCAGATGTGAAAGCCCTCGGACCTTGAACCGGGGATACCGGTGCAATTTGAAAACTGGCAGACTTGAGTATTGGAGGGGGTGGTGGAATTCCCGGTGTAGAGGTGAAATTCGTAGATATCGGGAGGAATACCGGTGGCGAAGGCGACCACCTGGCCAAATACTGACGCTGAGGTGCGAAAGCGTGGGGAGCAAACAGG
+
CBBB?;:;7;@@B@BBCCA;;7<B>@3917@@@@6=<@@>6=;4;A?@@<@8<0/)//9/55<<9566555::)555)444544.4.//)/17::+////363-,--(--(////&/33-4:::4924?>AAB?C@A@@@@0:A>;;69<@9@D7;8655>;;;7;B@B=C?CBBCCBABBBBC=CC@C?AAA=@=@@;?@@@D@CAAE?@@<@@=?;?A9@@;;;@@@=?@@@9>@?;;;0:?B@@@@5@?@@B0;;;?
@N9IO0:00777:06066
TACGAAGGGGGCTAGCGTTGCTCGGAATCACTGGGCGTAAAGCGCACGTAGGCGGGTTCTTAAGTCAGGGGTGAAATCCTGGAGCTCAACTCCAGAACTGCCTTTGATACTGGGAATCTCGAGTCCGGGAGACGGTGAGTGGAACTGCGAGTGTAGGAGGTGAAATTCGTAGATATTCGCAAGAACACCAGTGGCGAAGGCGGCTCACTGGCCCGGTACTGACGCTGAGGTGCGAAAGCGTGGGGAGCAAACAG
+
?AAA=8:::9(9//////5=?@>><@466<////)/////)///5:456>=7;<?8?<@>;@6666?>>>/::9908:5883455;;<8:99043328333-3;03444499<4<8888;;88885:<3::/,,,22,,,-(-(-//////-----(-53,,-7(-(-23222225+226;7::7;5505:<<:@=<8<85/)/------(--(/4777<666<>>>@@7::<555)5<;;<==0<555;39;;
@N9IO0:00784:06096
GACGTAGGATGCAAGCGTTGTCCGGATTTATTGGGCGTAAAGAGTTCGTAGGTGGTTTGTTAAGTCTGATGTTAAAGACTGGGGCTCAACCTCGGAAATGCATTGGATACTGGCAGACTTGAGTGCAGTAGAGGCAAGTGGAATTCCCAGTGTAGCGGTGAAATGCGTAGATATTGGGAAGAACACCGGTGGCGCAAGCGACTTGCTGGGCTGTAACTGACGCTGAGGAACGAAAGCTAGGGGAGCAAATGGG
+
BCBBBCB@D:9;C?B@AAAEDE@B=@@A=AA@CE?BBBEE=ABBCACCCBB=;;7;E7;:@B?B;;;@A@?A7;;7;=BBC??2=BCC8<7<<<5::165:@C<@>@BCCDC@BBBCCD@B:;;;;@@BAA;96:A>AAA>B@B?BE=@@@AAABBA?A?@@:@@@@@AABBBA;A?.;4;<>BBBAEACB@BCCC@CCCCCC?@@ABB<BAAAA?ABBCBBBC?>?;=9<<<=3::@CCDD8AA???7>??9
@N9IO0:00787:06109
TACGGAGGGAGCTAGCGTTGTTCGGAATTACTGGGCGTAAAGCGCACGTAGGCGGCTTTGTAAGTTAGAGGTGAAAGCCTGGAGCTCAACTCCAGAACTGCCTTTGATACTGCATGGCTTGAATCCAAGAGAGGTGAGTGGAATTCCGAGTGTAGAGGTGAAATTCGTAGATATTCGGAAGAACACCAGTGGCGAAGGCGGCTCACTGGCTTGGTATTGACGCTGAGGTGCGAAAGCGTGGGGAGCAAACAGG
+
@@BA>ACD=@@ABBBBAA;AC?CCAE@E@BCCEI>AA@CD8;;@;;;;;AA?;;5;BB9AAA;@?5999;4:??@9@??BB@;<;CCD@ABA@::0<A0/06?;199===@??;?:7=<7590/:3:)//://)/84338-3-48<8==>B<<=:884::<>7><>>>>>;5555::-505:8<<=:>B;@;@/0+0300)/66669A3789=8?=?8@?8333;9@=ABABAC8?::8;<<28888C>??;=
@N9IO0:00788:06071
TACGTAGGATCCAAGCGTTGTCCGGATTTACTGGGTATAAAGGGTGCGTAGGCGCCTTGTGCGTCAGAGGTGAAATATCCGGGCTTAACCCGGAGGTGCCTTTGATACGGCAGGGCTTGAGTACGAGAGAGGATGATGGAATTCCTGGTGTAGCGGTGAAATGCGTAGATATCAGGAGGAACACCGGTGGCGAAGGCGGTCATCTGGCTCGTAACTGACGCTGAGGCACGAAAGCGCGGGGATCAAACAGG
+
BA@@@;;7;AC4;59AAA>BCC@CADDD>BBCCG=AA@@@6@A9A@=BB;<7;;;=A=A@@@BA@A@;;5;?@A;@CAA<@@8;@*0*07)/*//)///)/8.88::44.4333(394=555;999BBA;<5<;;:@A=B@E@B?BB?AAAAAA@;?:9:,:??A@AAB@@@BBB=@A@C?BCCAE@CB=@:95:=C@@CCBCBBB=AAAABA?C;;;C@@@@@@<@CA999.::?AADE9@??BB=::;@
@N9IO0:00800:06075
GACAGAGGGTGCAAACGTTGTTCGGAATTACTGGGCGTAAAGCGCGTGTAGGCTGCTTGGAAAGTCGGATGTGAAAGCCCTGGGCTCAACCTAGGAAGTGCATTCGAAACTTCTGAGCTTGAGTATCGGAGAGGAAGGCGGAATTCTCGGTGTAGAGGTGAAATTCGTAGATATCGAGAGGAACACCGGTGGCGAAGGCGGCCTTCTGGACGATTACTGACGCTGAGACGCGAAAAGCGTGGGGAGCAAACAGG
+
BBA;:;B@8@B@BB=?>?89:9>>28492;?99:/;;:;:-9>@>A;;;AA>AAB@>=>188-9?===?@?@;;;6;@<5>C>7>BCC:=:=CC@C@ABBBAB=:000+//)/7777<=9@;;;FCDI@CCCC?@=@?BA>B>A>AA@@=ADA:::??ABBD>F????AAAAAAAA@@==291988;=89:49:9-3-3:-3-3-33/168///+//;;:4444444:4333333&3333333&444::18996
@N9IO0:00813:06090
TACGGGGGGGGCAAGCGTTGTTCGGAATTACTGGGCGTAAAGGGTTCGTAGGTGGCCAACTAAGTCAGACGTGAAATCCCTCAGCTTAACTGGGGAACTGCGTCTGAGACTGGATGGCTCGAGTGCAGGAGAGGAACGCGGAATTCCAGGTGTAGCGGTGAAATGCGTAGATATCTGGAGGAACACCGGTGGCGAAGGCGGCGTTCTGGACTGCAACTGACACTGAGGAACGAAAGCCAGGGGAGCAAACGGG
+
B@::9:9:9:";A499===AB@BD@DAD@BBBBC=CCCBB<A@:@=@A@AA=998:?B?ABB6;;A;;;CBBBBC<@@D=AA;;;B@D@CBEIK=B?A@CAAAB@;;;ABBB?AAC@AA@@@@9::AA=?@DD8;<;;;E@CAC?B@A@=@AAABBB@BCCC?;<<B;;;BBAA@BB>AA>A>????B@CC?BCD@C@AA?BCG?CBC>@?BBCC?BB@@?>A=9::>A?BBBA9?=3::@A5@@BFF>CBE=
@N9IO0:00766:06118
TACGAAGGGGGCTAGCGTTGCTCGGAATTACTGGGCGTAAAGGGAGCGTAGGCGGACAGCTAAGTCAGAGGTGAAAGCCCAGGGCTCAACCCTGGAATTGCCTTTGATACTGGCTATCTTGAGTATGGGAGAGGTGTGTGGAACTCCGAGTGTAGAGGTGAAATTCGTAGATATTCGGAAGAACACCAGTGGCGAAGGCGACACACTGGCCCATTACTGACGCTGAGGCTCGAAAGCGTGGGGAGCAAACAGG
+
@AA;:6;BBB3BBBC;;;?ACB@A=A?A@BBBBA;@@>AA0;;05>:AABC@HF@BB@@@;;5;@AAAAA?;;9E8CBB4;:;,;@A@?BE=AA:C@A@BC?BA<B;;:CBB?B@@@AA6;;A@::9A6=>891973=77078=;<:<<?AAA@A:7/7=?;3;>977<<<897>BB>B@BA>AA@:@=98/737,338333;99;<>79=3995:875=733=<774:<<<9A:B858>AA,86979.9;88
@N9IO0:00766:06156
GACAGAGGGTGCAAACGTTGTTCGGATTTACTGGGCGTAAAGCGCGTGTAGGCGGCTTTGCAAGTCGGATGTGAAAGCCCACGGCTCAACCGTGGAAGTGCATCCGAAACTGCATGGCTGGAGTCTCGGAGAGGAAGGTGGAATGCTTGGTGTAGAGGTGAAATTCGTAGATATCAAGCAGAACACCTGCGGCGAAGGCGGCCTTCTGGACGATGACTGACGCTGAGACGCGAAAAGCGTGGGGAGCAAACAGG
+
CAB@@@@@:@A???9>9929=<?<9==?2@BABB=BAAAA7;;;;D;;;BC>;;6;BD1ABB?A@AB?B;<;ABB<BCD=@;>:=BCD7;9;BD?C?FB666=B>;;;0;ABAABB?CAC=@:::?BB?BB?@=??B8BB>A?ABAA=B=BB@A???>AABD?C@CDCCA>A@@9;455:998:>B@@@@@<?;;5;3?=7@=A?BBB?A@@@AA@B:87;743:;;A9?A;;;:&9444444&4:4:4(4885
@N9IO0:00769:06144
TACAGAGGGTGCGAGCGTTAATCGGAATCACTGGGCTTAAAGCGTTCGTAGGCGATCTGTAGGCGCGTTGTGAAAGCCCTCGGCTCAACCGGGGAACTGCTTCGCGAACCACAGATCTTGAGTCAAGTAGGGGCGATCGGAACGATAGGTGGAGCGGTGAAATGCGTAGATATCTATCGGAACGCCGAAGGTGAAGACAGGTCGCTGGGCTTGTACTGACGCTGAGGAACGAAAGCGTGGGGAGCAAACGGG
+
BBD;;;DD?DDCA99999393:9=:?099:A:99/:?39:5:==??:::A@<00/:<<:@A@;=@>;:5;@@AE=BDD>DDD@CCCC@C@CCC9C?A>;;;49CA@B?C?BCBACBBB>B;;99:29>>>AB8@?@B@>5>8555==<8=B::55=5:;:3(4888344:9:9;4443349288748<590900+0>==9=AB:9:?>8@@@CA99:??<?>;=9929/7494,49=>BGE9ABBCC=CCB;
@N9IO0:00774:06118
TACGAAGGGTGCAAGCGTTACTCGGAATTACTGGGCGTAAAGCGTGCGTAGGTGGTTTGTTAAGTCTGATGTGAAAGCCCTGGGCTCAACCTGGGAACTGCATTGGAAACTGGCTGACTAGAGTGCGGTAGAGGGGTGTGGAATTCCCGGTGTAGCAGTGAAATGCGTAGATATCGGGAGGAACATCTGTGGCGAAGGCGACACCCTGGACCAGCACTGACACTGAGGCACGAAAGCGTGGGGAGCAAACAGG
+
?@@;;5;@9;;;A=BCCEACCDBB<?;?9@BAAA989:;:-488@@@A@@@@BC?BB<BB@B@AA<<=>BCCCBA4@A;4;@?6@BDC:D:DD@6=1659@:?.9.4:1::>3?4944::9;;@A?A?B??>?AA6??AA<@8:5:D>C@DA??????@@@@=ABBBBC???C@??F>AA>A?@@?A@@:;6;@B@D;:9>>;;;4;>9>>466BA;;>=<<:77//)/7979;3;<=<<==1<;@GA8??=9
@N9IO0:00781:06121
TACGTAGGGTGCAAGCGTTAATCGGAATTACTGGGCGTAAAGCGTGCGCAGGCGGTCGTGCAAGACAGATGTGAAATCCCCGGGCTTAACCTGGGAACTGCATTTGTGACTGCACGGCTGGAGTGCGGCAGAGGGGGATGGAATTCCGGCGTGTAGCAGTGAAATGCGATAGAGTATGCGGAGGAACACCGATGGCGAAGGCAATCCCCTGGGCCTGCACTGACGCTCATGCACGAAAGCGTGGG
+
CCBBA@@@:@A@B@BBAA7;7;;C;@4;.4>@@C>CCCDC?CDCBAAAB;;7;@?@BCC;;;@BAB;;;@@A@BC=AAAC6@A9@@6:3:<:33,34978377?3@;BCBBBCCBB;??@2:9773=8;<=8:999$3378>/7.32749<33377788:::=147?@@?;:----52-/(.-(-06-/(---/(//83817733333&3//(-(--------755...55666222'26<8888
@N9IO0:00789:06125
TACGGAGGGAGCAAGCGTTACTCGGAATTATTGGGCGTAAAGGGCGCGTAGGCGATTCGATAAGTCTCGTGTGAAAGCCCAGGGCCTAACCCTGGAAGGGCATGGGATACTGTTGAATTTGAGTTCCGGAGAGGAAGGCAGAATTCCCGGTGTAGCGGTGAAATGCGTAGATATGCGGAGGAACACCGATGGCGAAGGCAATCCCCTGGACCTGTACTGACGCTCATGCACGAAAGCGTGGGGAGCAAACAGG
+
BACC?BBE=BBAA=B@@A@CCCCD?B?B<??9==8AAAAC;A@<@??;A@@=?A@A?B??>B>@@BCBA??=>=@8@CC>CCC>C@BC@BC<BC@B?BD=BA@@A9@@@AAAB@BB?BB=BAAA?A=A79:AA=@?B?BBCD@C@CB<@=?@@BBBA?BBBB>BBDDBBBBBBBCBA=AA8::9CA?@C:97:DD?C?::9:CCC:BB>AA>A@@????=:::@>A@@@@@CBG=BBBAAAA7BABCC8;;B<
@N9IO0:00811:06114
TACGTAGGGTGCAAGCGTTAATCGGAATACTGGGCGTAAAGCGTGCGCAGGCGGTTATGTAAGACAGGTGTGAAATCCCAGGGCTTAACCTTGGAACTGCATTTGTGATCTGCATAGCTAGAGTACGGTAGAGGGGGATGGAATTCCGCGTGTAGCAGTGAAATGCGTAGATATGCGGAGGAACACCGATGGCGAAGGCAATCCCCTGGACCTGTACTGACGCTGCATGCACGAAAGCGTGGGAGCAAACAG
+
BBCCCCCD<?@@@?B@@@=A=BBC@B6:;;;;A<;9;C?6@ABAC@FB<;7;A=A@BBBCA?@0000*//9444(///(///)/:28496:6:6:3//--//7.77944499454999:;;::::;;7;;;<@@@@1@@A:=4858:>>ABA@A?@@C@@@B<ACB@@@@:::=<8727;)/)///)3933-3395:-3343333&3:-344988883////////9://5:<<</55<:9909:455)555
@N9IO0:00813:06122
TACGAAGGGGGCTAGCGTTGCTCGGAATCACTGGGCGTAAAGGGTGCGTAGGCGGGTCTTTAAGTCAGGGGTGAAATCCTGGAGCTCAACTCCAGAACTGCCTTTGATACTGAAGATACTTGAGTTTCGGGAGAGGGTGAGTTGGAACTGGCGAGTGTAGAGGTGAAAGTTCGATAGATATTCGCAAGAACACCAGTGGCGAAGGCGGCTCACTGGCCCGATACTGACGCTGAGGCACGAAAGCGTGGGGAGCAAACAGG
+
BBBAA<@@@@0@?>@;;;7@@@<<8<=BB>@>>?8?@>D@7=B=@@@A:;::@AA6BBAB<@?D@;;:?@2BAA@8@B<::38:448<388;4?9;7>=8<.99,//////66)//////)---66,566(//9991988//(/(/(//3,/---------.46668)22+2.....3367+22285::6///7;</604/0)020/)/7///@B=@>6A;CBB<@@669CA?@>;66>??6==;;:::&4449909=;7
@N9IO0:00766:06196
TACAGAGGGTGCGAGCGTTGTCCGGAATCACTGGGCGTAAAGGGCGCGTAGGCGGCTTGATAAGTAGGGGGTGAAATCTCATGGCTCAACTGTGAGGCTGCCTTCTAGACTGTCTGGCTTGAGCACAGTAGAGGCGAGTGGAATTCCCGGTGTAGCGGTGGAATGCGTAGAGATCGGGAAGAACATCGGTGGCAAAGGCGGCTCGCTGGGCTGTTGCTGACGCTGATGCGCGAAAGCGTGGGGAGCAAACAGG
+
AABABBBB=BDA?887988=>><B<@;>@@A@BB=BAABC<?A<@A@BCAC@::7:A<?>AA=@@@@@@@2???A9@@??@CC?CC@@>@BBBCDD<@@;;8;?BBBBBACBCBBB?BB?B;;;DDCA@B@@@=@;<<;<8;AE@CF?CACG;;;DC?@?=?@BBABAC????@AAA9A=@@:@@?;;6;@<@DF@F@CC@BBCCCCCC>BCBB>BB@@@@ABB@AACBAADEE>@@@BDEE:BBAA@:@CA=
@N9IO0:00768:06174
TACGGGGGGGGCAAGCGTTGTTCGGAATTACTGGGCGTAAAGGCTCGTAGGCGGCCAACTAAGTCCGACGTGAAATCCCCAGGCTCAACCTGGGAACTGCGTCGGATACTGGATGGCTTGAATCCGGGAGAGGGATGCAGAATTCCAGGTGTAGCGGTGAAATGCGTAGATATCTGGAGGAATACCGGTGGCGAAGGCGGCATCCTGGACCGGCATTGACGCTGAGGAGCGAAAAGCCAGGGGAGCAA
+
B;::CCCCCB"?@49955.5549<8<.50555>>1500<<+0*/7669::300*0*0)//5.55;49955559=5=>>>300*007919<999-8:??????@@8<=?9998=99.4939974925;2;9;>@8<9A///<6:4<1658<=;;;;<43338033389:8<<::;;;-330425;<8>8;:5/--(-3--(-7993;;7;:8<9>>>9<554:8444.4944444&44.4<==/;;:<<
@N9IO0:00778:06204
TACGGAGGGTGCAAGCGTTAATCGGAATTACTGGGCGTAAAGCGTGCGTAGGCGGTTTTTTAAGTCAGATGTGAAAGCCCTGGGCTTAACCTGGGAACTGCATTTGATACTGGAAGACTAGAGTTTAGTAGAGGGGAGTGGAATTTCAGGTGTAGCGGTGAAATGCGTAGAGATCTGAAGGAACACCAGTGGCGAAGGCGGCTCCCTGGACTAAAACTGACGCTGAGGTACGAAAGCGTGGGTAGCAAACAGG
+
CCBB=@@A<@@BC@CBBDAC@CAA==6:4:CBCD>???BC<AAA@@?AA@@>:;4;@@@@(A=BABA@@@@>@?@;@@G;???:?A<@>A?BBB>B>AAB@<<<6<AAABAC?B8;;@@A@@;;;7;AABB;;;;.<BBB?B@BB<BBC?DDCCCCB?BBDE>BAABBCBAA?:::???A?B?@??@CDDD?BBE?B?@@<?AAA<BB?AAAAAA9AAAC;;;BA;;8;BBBBC>CCCCCI?CAAACC=CBC>
@N9IO0:00783:06163
TACGTAGGGGGCAAGCGTTGTCCGGATTTACTGGGCGTAAAGAGCGTGTAGGCGCCACGCAGGTCTGTTGTGAAAACTGGAGGCTCAACTTCCAGCGTCGACAGAAACCGCGTGGCTAGAGTCCGGAAGAGGAGAGTGGAATTCCTGGTGTAGCGGTGAAATGCGCAGATATCAGGAAGAACACCGATGGCGAAGGCAGCTCTCTGGGACGGTACTGACGCTGAGACGCGAAAAGCGTGGGGAGCGAACAGG
+
;B@;@BCDFD5AA<@@AA>A;A4969A<4<;;;>4;965=2445444:9?>>>@:7:>@A?A>AC?@@?AA????3@@A=??<?==A589;>:8////////8777.7,38733,388777@B@D@F?BA=8=67255.5.2=C5:>>:?::79=9<668,5:76975766668949=@A?BBB=@@;;4;;>7?8;@@ABCCCCCF?BDB?AAAA:::::9?A@???@<;;;.;??@BCC9CCCCD@BBCA
@N9IO0:00794:06167
TACGTAGGGTGCAAGCGTTAATCGGAATACTGGGCGTAAAGCGTGCGCAGGCGGTGATGTAAGACAGTTGTGAAATCCCCGGGCTCAACCTGGGAACTGCATCTGTGACTGCATTGCTGGAGTGCGGCAGAGGGGGATGGAATTCCGCGTGTAGCAGTGAAATGCGTAGATATGCGGAGGAACACCGATGGCGAAGGCAATCCCCTGGGCCTGCACTGACGCTCATGCACGAAAGCGTGGGGAGCAAACAG
+
AA@@@AAB9;;;;5;;;;5;2:@@9A7;:@;;;,95;@@1>;@@@?BC;<5;;4:@BACCD@BB@@@@6::@AC<BBBB9AD=DA@A=?=?BB=B@CCCCBBBCBBBDBDD@@@?BBBC?BBBDAA?A;:;BBBB0;:;7;19=C<AABCCCAA@@@BBBB<@@@=;;;?@ABBCC:=B:C??::558?D8@AA>@?A@23388+8;8097;;A;::;9///////668333;.7>>9:99&37333(377
@N9IO0:00801:06199
TACGGAGGGGGCTAGCGTTGTTCGGAATTACTGGGCGTAAAGCGCACGTAGGCGGCTTTGTAAGTTAGAGGTGAAAGCCCGGGGCTCAACCCCGGAATTGCCTTTAAGACTGCATCGCTTGAACGTCGGAGAGGTGAGTGGAATTCCGAGTGTAGAGGTGAAATTCGTAGATATTCGGAAGAACACCAGTGGCGAAGGCGGCTCACTGGACGACTGTTGACGCTGAGGTGCGAAAGCGTGGGGAGCAAACAGG
+
BBCC?CCCCD1CCCCBCC@CC@CC@D?C?C@@@D>@BADF?ECGCCAA@BB?;;9;EE>GGG@CC@CBBB;;;;C<BBF?HHE;@A@A>ADD:B?A;@<@:9<C7C>@?A>???;>?CB?BB@B;;?C9==B=8B?;;@;:>:D@C@CABAAABABB?BBBC<@:@=779@@A@5>?:>9?<6888?BBCC?@@@05.//)/9;A???<?@>>>;<;<@@@>@@;;;:>;=@BB:@BBBDDD6>>A?@:@A@@
@N9IO0:00773:06229
TACGGAAGGTGCAAGCGTTAATCGGAATTACTGGGCGTAAAGCGCGCGTAGGCGGCTTCGTAAGTCGGGTGTGAAAGCCCCGGGCTCAACCTGGGAACTGCGCTCGATACTGCGGAGCTCGAGTACGAGAGAGGGGGGTGGAATTCCAGGTGTAGCGGTGAAATGCGTAGAGATCTGGAGGAACACCGGTGGCGAAGGCGGCCCCCTGGTTCGATACTGACGCTGAGGTGCGAAAGCGTGGGGAGCAAACAG
+
CCCB=@496:;:C>CBCCAE@CDD?@<@?AAABC<BBBAA<@:;:AA??>>:996:DACBBB@CGIJJ?CBBBBD<;;@@2D?7=>BC@C@BCC>C;B@@:5:9A@ACDAAA:;5;5;:5=;66CABBBBBBCCDCD*CC@C@C?C?BBABBBBA>>6:@;=7985;=A?@@AA@@C=A<8@9AAA@C@FCACCC=B>;;29555$4;7=9====BBA<;;;;6@<<7<<AABB<@ACBD>>1@;@A;1<9>
@N9IO0:00790:06246
TACGAGGTGGTGACAGCTATTGTCGAATATGTGGCGTAAAGCGCACGCAGGCGGTTGGATAAGTTAGATGTGAAAGCCCCGGGCTCAACCTGGGAATTGCATTTAAAACTGTCCAGCTAGAGTCTTGTAGAGGGGGGTAGAATTCCAGGTGTAGCGGTGAAATGCGTAGAGATCTGGAGGAATACCGATGGCGAAGGCAGCCTCCTGGGCCAACACTGACGCTCATGCACGAAAGCGTGGGGAGCAAACAGG
+
A@?>.,),,(,**,,,--/927//59.//////477///)4444:<;;;B9BF@C@C?AAC9;;@A@@BB@@?C6ABBB6BA9:;;:.45444/47<7::9::1999&33:::1888333:::<B8::98733333#3?><6=2817832225522,6=?A9829?>==855<??>;?A<@9==<8;;;A;>;=271;888375.222'2.5+225533//.7765::79222'29<>>??5===AA8<=<5
@N9IO0:00796:06225
TACGAAGGGGGCTAGCGTTGTTCGGATTTACTGGGCGTAAAGCGCGTGTAGGCGGGCTGGAAAGTTGGGGGTGAAATCCCGAGGCTCAACCTCGGAACTGCCTCCAAAACTTCCAGCCTGGACTCAAGTAGAGGCAAGTGGAATTGCGAGTGTAGAGGTGAAATTCGTAGATATTCGCAGGAACACCAGTGGCGAAGGCGACTTGCTGGACTTGTAGTGACGCTGAGACGCGAAAAGCGTGGGGAGCAAACAGG
+
@@@;;5<>@>0?CCCCBE>CA?AA=@@@;@AAAG=;;;BA;AAAAC9::BB<:9;09;@>A@66:@BIGI5AA@A8A=;1>00+0@@@<?>CGE@F9C;589BB>CBB9AA8A<AAA?AA7BB;BB5??>=00(/0)/3:497@0::@AC;;;AA@A=ABBA=B?BBBBAAA;;6;@AB@;A<BCC@CBCB?BBA=@;AA@AC@CBBB?B@@<@ABA@@@<00/;=??@>?;;::&4::==>>+44<;;0;>@;
@N9IO0:00804:06249
TACAGAGGGTGCAAGCGTTGTTCGGAATTACTGGGCGTAAAGCGCGTGTAGGCTGCGGAGTAAGTCGGATGTGAAATCCCTTGGCTTAACCAAGGAAGTGCATCCGATACTGTTTCGCTTGAGTGTCGGAGGGGGTGGCGGAATTCCCGGTGTAGAGGTGAAATTCGTAGATATCGGGAGGAACACCTGTGGCGAAGGCGGCCACCTGGACGACAACTGACGCTGAGACGCGAAAGCGTGGGTAGCAA
+
BBBCAAAC=@@BC?C???>@C@BC>C8:8;CAAE>@@?@B<AABBBBBBCFB@??AB>ABA?:>>8818>?=??C;AAB=A>A?AB>A?B>A=A>A=@@AA@@@<@@@ABBBBC=CBBB?9::BBACC>@@CCC5CC@CC@B?B@CE=B?AAABAAA=AAAD>B@CD;;;CCAAABB;AD=@>ABB?D@@@=@@=:=>:93:3:@<AA=9:9???=?>>BCBB@>>>?<<;;;<3;;;787)373333
@N9IO0:00806:06226
TACGGAAGGTGCGAGCGTTAATCGGAATTACTGGGCGTAAAGCGCGCGTAGGCGGCTTGGTAAGTCGGGTGTGAAAGCCCCGGGCTCAACCTGGGAACTGCACTCGATACTGCCGGGCTGGAGTACGAGAGAGGGGGGTGGGAATTCCAGGTGTAGCGGTGAAATGCGTAGAGATCTGGAGGAACACCGGTGGCGAAGGCGGCCCCCTGGTTCGATACTGACGCTGAGGTGCGAAAGCGTGGGGAGCAAACAGG
+
BB@@;@6;6;@@C>@@@B?B=CCCBH@D@CCBBB>AAAFE>A:;;AA@A@B@@@?@D?B@BB?BA;;;0;A><?C9?@CC:BF>BBCC@B@BBE>B?AABBBBBBCB99:;;;>BC>CDB?BB@@;;;A@@@AAA@A&:9:/9;>8@?CA?:8:A@BC@BBCB=9::???=A@???=?89929;<>@=A?CC@AA>:=:00+0000'/;5;7;;;;;:::>;==BBBCA@@@@@@;@BBAACC7<=ACJ;A@A5
@N9IO0:00770:06263
TACAGAGACTGCAAGCGTTATTCGGATTCACTGGGCGTAAAGGGTGCGCAGGCGGCCAAGTGTGTGAGGCGTGAAAGCCCGATGCTCAACATCGGAATTGCACCTCAAACTACATGGCTAGAGCATTGGAGAGGGTAGCGGAATTCACGGTGTAGCAGTGAAATGCGTAGATATCGTGAGGAACACCAGAGGCGAAGGCGGCTACCTGGACAATTGCTGACGCTCAGGCACGAAAGCGTGGGGAGCAAAAGG
+
BB@<:;99955/7)////)/:4::,/:=?A:;9909:=9=0>?295<50<@:00)0389=@@??@A@B?CBBBBB<BB<6==ABB=BB6<?<993827,338828;;;2888?=55/567....89<?;;<;;;3;88:=8=7A79;;=788;;::=<558=7BBBBBB@A?>?93333729/77<4<:=<8;37,327:6;;?:5::688=>=9BB855533;<::6::8899+//:;>?=1==3777(3>
@N9IO0:00774:06260
TACGAAGGGTGCAAGCGTTACTCGGAATTACTGGGCGTAAAGCGTGCGTAGGTGGTTCGTTAAGTCTGATGTGAAAGCCCTGGGCTCAACCTGGGAATGGCATTGGATACTGGCGACCTAGAGTGCGGTAGAGGGGTGTGGAATTCCCGGTGTAGCAGTGAAATGCGTAGATATCGGGAGGAACATCTGTGGCGAAGGCGACACCCTGGACCAGCACTGACACTGAGGCACGAAAGCGTGGGGAGCAAACAG
+
BAA;:2;C8;;;A=@;99=BB=@<5@1:-8=87:/:=:;:,949;@@AAA@<@B>A@CCC@C@BBCCA;:66=>>269@7CF@7;ACC:C:@@@7=:=@:=@B=B8;<BCCB@BBAB?BBB@@AA@A?CA@@AAA7A@@A>B?B@BC>EADCBCCCCCCDDD=CCCCDCCC@;;;;;0;@<@@BAAA<;;@<@@A5;6;:98?A?9?A=AA?ABAAA;555=889//)/9//3=2:9:9;;;+55===4<8;
@N9IO0:00778:06287
TACGTAGGGTGCAAGCATTGTCCGGATTTATTGGGCGTAAAGAGCTCGTAGGCGGCTTGTCACGTCGGATGTGAAAATCGGGGCTCAACCCCGAGCCTGCATTCGATACGGGCTAGCTAGAGTGTTGCAGGGGAGACTGGAATTCCTGGTGTAGCGGTGAAATGCGCAGATATCAGGAGGAACACCGGTGGCGAAGGCGGGTCTCTGGGCAACTACTGACGCTGAGGAGCGAAAGCGTGGGGAGCGAACAGG
+
CCBBBB@@99;:B?BCGCACCC@C?@@@;@C?BB=;;;BE?BCCHCBB@@@?BB=BB:=;BCCCCCC?B;;;CBCC;CCBCC;CBBA=AAA7A@@A@CBBBB?ABAAABDD>AA???A??@@9;:5;;@???2@@@@@@>A>A@B?BB?CAAABCC@DCBB>ACAA?@@@@@@@BB6;;<@<@AA?B?A@=@;919<<<?9?@AABCC?CC?BBBCAAAB@@@@@@?CBA@@B7;:AAACC9BBBAA?;;;<
@N9IO0:00783:06301
TACGAAGGGGGCTAGCGTTGTTCGGATTTACTGGGCGTAAAGCGCACGTAGGCGGATCGTTAAGTCGAGGGTGAAATCCTGGAGCTCAACTCCAGAACTGCCTTCGATACCTGGCGATCTCGAGTCCGGAAGAGGTGAGTGGAACTCCTAGTGTAGAGGTGGAATTCGTAGATATTAGGAAGAACACCAGTGGCGAAGGCGGCTGCACTGGTCCGGTACTCGACGCTGAGGTGCGAAAGGCGTGGGGGAGCAAACAGG
+
BBB;:6;CAC0CB;;:@B@DE@CC9;;B9@A;;;0;;;CD>CCC;:;A@AA=BB?CCCCCAC?A@C;;;;/9994)4939;.559995.544.49959///)/1///:4:.947::??C?>>==55458@9;==<?00//0*/4/347443;;8;8884;;8</7,37<77338<633/349?2986-5/...3..(.(.-(-...5777266).(.--222,,,-.335.573688).)08/3333$38333(3882
@N9IO0:00789:06309
TACGTAGGGCGCAAGCGTTGTCCGGAATTATTGGGCGTAAAGAGCTCGTAGGCGGTCTGTCGCGTCGGATGTGAAAGCCCGGGGCTTAACCCCGGGTCTGCATTCGATACGGGCAGACTAGAGTGTGGTAGGGGAGATCGGAATTCCTGGTGTAGCGGTGAAATGCGCAGATATCAGGAGGAACACCGGTGGCGAAGGCGGATCTCTGGGCCATTACTGACGCTGAGGAGCGAAAGCGTGGGGAGCGAACAGG
+
BCBBBBBA;;;:A=@<;<?BBDADAF@B?AB=@@8:9:=@9@98:A;::==900+0><=>?@@@@BB@CCCCDEE>;:;0;AA7ACBDBJJJ:HI?BBAAA@@?B;;;DCDC>BBBAABABAA@@@B?@?@@@3<:;000-0<@?A?BE?CCBCBBB?BBBA<AA??>??@@@?@@A;??;?;?@A=B@CC?BBA>C=@@=A??>C???<?>@@<BB>>>>AAA@@A?A@@BBC<BBBBBCC:BBAA@=:::=
@N9IO0:00797:06308
TACGGAGGGTGCGAGCGTTGTCCGGAATCACTGGGCGTAAAGGGCGCGTAGGTGGCCCGTTAAGTGGTTGGTGAAATCCCGGGGCTCAACTCCGGGGCTGCCGATCAGACTGGCGAGCTAGAGCACGGTAGGGGCAGATGGAATTCCCGGTGTAGCGGTGGAATGCGTAGATATCGGGAAGAATACCAGTGGCGAAGGCGTTCTGCTGGGCCGTTGCTGACACTGAGGCGCGACAGCGTGGGGAGCAAACAGG
+
CBAA<?>@8@A?CBBABB=@@B8:7;<@@CBCCF>AAAAA:@C=AAABCA@<994;@6=@=BACCB?A<><>AA@8AAA8@?>/ABBB?BBC>BBB9BBCC@CCCBBCCCBB<BB;55=AD@@?<:@=;<@>A2BC==B=9=9=9=?8=9=<::97;68<29?C:;4==A???;899/96:?=ABB?BBAB?BAA=B?BB=6<<==BCC>C@BB?BB@???@>;;:@<?>C@?@??9::BCC:CBBBC>BBB>
@N9IO0:00800:06292
TACGGAGGGTGCAAGCGTTATCCGGATTCACTGGGTTTAAAGGGTGTGTAGGCGGGCTGTTAAGTCAGTGGTGAAAACTCCAGGCTCAACCTGGAGACGCCACCTGATACTGCTGTGGCTAGAGTCCGGTAGGGGGAGCATGGAATTCCTGGTGTAGCGGTGAAATGCGCAGATATCAGGAGGAACACCAGTGGCGAAGGCGGTGCTCTGGGCCGGAACTGACGCTGAGGAGCGAAAGCGTGGGGAGCAAACAGG
+
=@><<?CA=;;9C<@@BB><<;?DA::78B==>>8A<4;<1:91:;88:569<BD>AA@C@D?BCBBCCD>@0000&///27727999.5.5<.55=6659=@;0/000;@@@AB@@>A;99B>??293993333$388:33/36;4:6:<6@==8=<;5::98/933//8////83336;;5;7<:>;>?<?7?;?9=4996:8=887;>5;4:7<7;::::;;44458=:;?A<39::@@@@6ABBCC=AAA=
@N9IO0:00778:06345
TACAGAGGGTGCAAGCGTTAATCGGAATTACTGGGCGTAAAGGGCGCGTAGGTGGTTAATTAAGTCAGATGTGAAATCCCTGGGCTTAACCTAGGAATTGCATATGAAACTGATTGGCTAGAGTACGGGAGAGGGAAGTGGAATTTCCGGTGTAGCGGTGAAATGCGTAGATATCGGAAGGAACACCAGTGGCGAAGGCGACTTCCTGGCCCGTTACTGACACTGAGGCGCGAAAGCGTGGGGAGCGAACAGG
+
>@>0/0=9/9:<>8;7::294?=>9<7:48?;::-:9;@=5=>7;;;BBBC?CC=A=@=B7;8<BBAACCBCDDC>CCD?EDE;969>9A9=BB?C@C7;;=<?;544)4455>9=8<A;99=;@AAA=BBEDG>D?BBGAA>>A+0)0)07:9;;@?@CCG?<<<CBBAAAABBB?AAC8:9:@A?AA@@=@CC?A?@AABC@C?;;5;;0;;;?=@@AA@@?@;;4;=@?=;4;>CCBDD8:9;@D9>@B:
@N9IO0:00779:06313
TACGGAGGTGCGAAGCGTTATCCGGATTCACTGGGGTTTAAAGGGTGCGTAGGCGGGCATGTAAGTCCGTGGTGAAATCTCCGAGCTTAACTCGGAAACTGCCATGGATACTATGTGTCTTGAATGTTGTGGAGGTGAGCGGAATATGTCATGTAGCGGTGAAATGCTTAGATATGACTAGAACACCAATTGCGAAGGCAGCTCACTACACAAATATTGACGCTGAGGCACGAAAGCGTGGGGATCAAACAGG
+
////2/-(-----376,,(---(-(//)/<<9999'55)55)590555==A@=;B=9:@AA>@5?BB?AAA=?;:4(488:5:3338-3288887@<19:::7?<<8=BBB@9@A99933,393<7:47=86;B=BABBBB?B?@@@A@@@?;;??A@;??A@5<=:907>>??><=;8733,3983838(///.(.(.3559;855598255(275+22;::8:9:29?99:?.9:@;;;;.;A@@@;<;;<
@N9IO0:00785:06340
TACGGGGGGGGCAAGCGTTGTTCGGAATTACTGGGCGTAAAGGGCTCGTAGGCGGCCAACTAAGTCGGATGTGAAATCCCCAGGCTCAACCTGGGAATGCATCCGATACTGGATGGCTTGAATTCGGGAGAGGGATGCAGAATTCCAGGTGTAGCGGTGAAATGCGTAGATATCTGGAGGAATACCGGTGGCGAAGGCGCATCCTGGACCGACATTGACGCTGAGGAGCGAAAAGCTAGGGGAGCAA
+
::44444444"44.45<<8<=8<<7<39.455/;1////</993-////7749;8<:?5;;;.55<:49//////,/:;;&55.58897=9=::2:)//////)348::=>9<<<9;?;?@<@=@AC<:99??4><;;;;;7;9>8><7<=699:<8;A<=4?8888=?@@AA;:99>>=B?BBA=A<8:2:::6:10///99)56:==:?><<<<?A@@?=99539;;4999&9<<::?:045999
@N9IO0:00794:06320
GACAGAGGGTGCAAACGTTGTTCGGAATTACTGGGCGTAAAGCGCGTGTAGGCTGCTTGGAAAGTCGGATGTGAAAGCCCTGGGCTCAACCTAGGAAGAGCATTCGAAACTTCCAAGCTCGAGTTTCGGAGAGGAAGGCGGAATTCTCGGTGTAGAGGTGAAATTCGTAGATATCGAGAGGAACATCGGTGGCGAAGGCGGCCTTCTGGACGATGACTGACGCTGAGACGCGAAAGCGTGGGGAGCAAACAGG
+
BBB@@@BB<B;00>6;00,083886:6:48<8::,;A:;:-4:::;;;:BB@CCBBC@B<>>7>?>?=B9;;BBB9;;;(4;4)4?BC:C;=@@;@5@?@A@@666<D>BB=B5:5;;88?@AAB<AB?@@@@5;6;=?D?C?A<@B:;5;A@@?@A>@@@B<B@CCCDCCCCAAACCBB7;7;;;;A>BB>BBA?C?AA?B8;8:AA?BCAAABBBC???A@@@?;;88>?BB;?@<::;;1;>=B=6>><2
@N9IO0:00807:06335
TACGGAGGGTGCAAGCGTTATCCGGATTCACTGGGTTTAAAGGGTGCGTAGGCGGGCAGGTAAGTCAGTGGTGAAATCCCCGAGCTTAACTTGGGAACTGCCGTTGATACTATCTGTCTTGAATACTATGGAGGTAAGCGGAATATGTCATGTAGCGGTGAAATGCTTAGATATGACATAGAACACCAATTGCGAAGGCAGCTTGCTACACAGTTATTGACGCTGAGGCACGAAAGCGTGGGGATCAAACAGG
+
BBBC@BCD<CB:979ABAAECC@C@A@=@@@:99/39(44(48088?@;;;?BBB<A996;A?BCCCBBB@BCCF6B@<<0<@>AB8@7<@6A@=A?BBCC;;;@CCJCCCBB@95;BB8;;@CCBC=BB?AA>AE@EBB@B?AA;;;@@:::AAAB?BAAB=:::A?BABB@;;;???;;;5;;<6;68)----(-(-599@:>>>B>CCCCB?BC?@@BAA;;;;5;B;999/8989?CD:9::BA;@@@=
@N9IO0:00774:06392
TACGGAGGGAGCTAGCGTTGTTCGGAATTACTGGGCGTAAAGCGCACGTAGGCGGCGATTCAAGTCAGAGGTGAAAGCCCGGGGCTCAACCCCGGAACTGCCTTTGAAACTAGATTGCTAGAATCTTGGAGAGGTCAGTGGAATTCCGAGTGTAGAGGTGAAATTCGTAGATATTCGGAAGAACACCAGTGGCGAAGGCGACTGACTGGACAAGTATTGACGCTGAGGTGCGAAAGCGTGGGGAGCAAACAGG
+
BBBE?DAB=:;;CCCCBB?BC@CC?@:?;???@D>BBBCD>BCBBBB@@9949:2:>>@;@@;@@CBBBB?@@@C9@<<+000,00002;;;.=276:0957<A<ADE@CCBB@@<??ABBB@BBA@B=BB:;7;BBBCK@C@B?B@ABBAAABBCC>BBDG=B=@:;;@>>>B8:9<@;9:69@A=A@@@=A@D?C?B@@@CAAACC?BBB@BCCC?CBB9::@@@=AAAABB=BBCBCCC:@@@CC;BBB>
@N9IO0:00789:06386
GACGGAGGGCGCAAGCGTTGTTCGGAATACTGGGCGTAAAGGCGCGGGCAGGTGGCCCGTTAAGTCTGCGGTGAAATCCCGGGGCTCAACTCCGGGATATGCCGCGGATACTGGCGGGCTAGAGACTGGTAGAGGCGAGTGGAATTCCAGGTGTAGCGGTGGAATGCGTAGATATCTGGAAGAACACCGGTGGCGAAGGCGGCTCGCTGGGCCAGTTCTGACACTCATCCGCGAAAGCGTGGGGAGCAAACAG
+
DBCB?BDC=CCBB>A@AB@CJBIIBE89;C@@A;A<<@B,0+0700/)555495.5A0=9;;.555555:5:>;>3;AA5AAA-55594555.55)55559:=@;;5;@BBABAFDD<BB;;9;@ABB=<;9?A=?A@;5;.57B7;799499:<<=@;?A7:4:ABBAAACBB@@@A8=5;;8?AA>B>@@7@>B=C@BB?C>==@@>=5@99=C7;6=@BBBBAA>A?ABBBD=BCB;;99&59;99)555
@N9IO0:00798:06397
TACGGGGGGGGCAAGCGTTGTTCGGAATTACTGGGCGTAAAGGGCTCGTAGGCGGCCAACTAAGTCGGATGTGAAATCCCCAGGCTCAACCTGGGAACTGCATCCGATACTGGATGGCTTGAATTCGGGAGAGGGATGCAGAATTCCAGGTGTAGCGGTGAAATGCGTAGATATCTGGAGGAATACCGGTGGCGAAGGCGGCATCCTGGACCGACATTGACGCTGAGGAGCGAAAGCTAGGGGAGCAAACGGG
+
???BBBBBB@"BD7;;BB=@AGBB?B@C>@@CCC=B:;;C;A@=ABBCCCB>;:4:=@=ABB>BDCC@C==;CDD>CBCC6;;7;>@A?C?BDC=C7:999@@@:@AAAABB?DBB?BB>BB@B@BFF?BBBCC=BBB::;A<A>B?BB?BBA@@??<?CCB=CB??:;;@@AABBA=@@;?<????B?AA>AA@:@5;;;;;9A<<@:>A8@?999=???@==999.4>=9>?8?@@??>>0=00/;.77<3
@N9IO0:00807:06387
TACGGAGGGGGCTAGCGTTGTTCGGAATTACTGGGCGTAAAGCGCGCGTAGGCGGCTTTGCAAGTTAGAGGTGAAAGCCCGGAGCTTAACTCCGGAACTGCCTTTAAAACTGCATCGCTAGAATCGTGGAGAGGTAAGTGGAATTCCGAGTGTAGAGGTGAAATTCGTAGATATTCGGAAGAACACCAGTGGCGAAGGCGACTTACTGGACACGTATTGACGCTGAGGTGCGAAAGCGTGGGGAGCAAACAGG
+
DCCC?@@@>>0@;;;ABB?BB?AA?@?B?CCDCC>AAACC<CAB@@@>@BB?;;:;B?7CDD?DB?@;;<=@BCC=@@F>C@BBBC=A?AAA?B?A>A?@@5<<.;;;.:>:999A;99@@@9CBAAC>;;;@=A@8A@?8<8<<A:AA;<555B=B@CDEB<B?:::????@?4::?B???9???=ACAB?BBB?B?B9::A=ABBB=@AA9;9AA;@@BAABA;;8;AE;;;0;@@;;;;.:A@A>8@;<8
@N9IO0:00816:05790
TACGTAGGACCCAAGCGTTGTCCGGATTTACTGGGTGTAAAGGGAGCGCAGGCGGATTTATAAGTCGATGGTGAAATCTTGCGGCTCAACCGCAAAACAGCCGTCGATACTGTTAATCTTGAGTGTGGAAGAGAGTGGCGGAATTCATGGTGTAGCAGTGAAATGCGTAGATATCATGAAGAACACCGGTTGCGAAGGCGGCCACTTAGTCCATTACTGACGCTCATGCTCGAAAGCGTGGGGATCAAACAGG
+
CCCDC9949@B6?;;:;B>BBFACABBC<AABBB<>?@@@9>>8::<AABB@DC@CCC=;;;>BCBBABFAAAAC=AAA<@BB?BBBC?C?BACJJ<CBCC;;;CCCBBB@@@=@?@@A@C@@:;;>6;5<BACA@@<;;5;<B=ABBC:CB?>@@;;;;AA;CCBBBCCC;;;@@;=><@D?BBC9A=@3598:5:7<B>B@DFF?C@@@<A@=A@@?@@AA@==?;>?@@<<3;@AABBB:BCCCM@AAB?
@N9IO0:00822:05796
TACGGGGGGGAGCAAACGTTGTTCGGAATCACTGGGCGTAAAGGGCGCGTAGGCGGCTTTATAAGTGAGGTGTTAAATCCTCGGGCTCAACCCGAGAACCGCACTTCATACTGTTAAGCTTGAGTGCAGCAGAGGAGACTGGAATTCCCGGTGTAGCGGTGAAATGCGTAGATATCGGGAGGAACACCAGTGGCGAAGGCGAGTCTCTGGGCTGTTACTGACGCTGAGGCGCGAAAGCCAGGGGAGCAAACGGG
+
B?::9;9;9"955;;299;.5?7AB<CAGCCBBBC=AAABB>BF?CCCCCCDACC@BBD>DCC?BCBBB?@??9?@:@A>BBCB>AAAC@DD<?;89<B=?@BBB8BECA??@A@C@CCC9BAA?@@A@@CCDC@BBC@B@=A=A=AC<CACDCBBBB>BBBC>CB??@BBBBAAACC>B<7A<AAB?BBBC@CDC99;;CC>>?BBBBB=BA?;:<<<<<;;;A==A9==B>@>:?<8==>=.559<<4<?@5
@N9IO0:00829:05793
TACGTAGGGTGCGAGCGTTAATCGGAATACTGGGCGTAAAGCGTGCGCAGGCGGTTCGTTAAGTCAGCTGTGAAAGCCCCGGGCTCAACCTGGGAATTGCGGTTGAAACTGGCGAACTAGAATCTGGCAGAGGGGGTGGAATTCCACGTGTAGCAGGTGAAATGCGTAGAGATGTGGAGGAACACCGATGGCGAAGGCAGCCCCCTGGGCTGAGATTGACGCACTCAGGCACGAAAGCGTGGGGAGCAAACAGG
+
CCDDCBBB=::;CBB@BB4:6;AA;B9;;BCCJ=BBCCC<BBC@@?B>;;;00,06>=<6@6?;BCDB@@>><=(/0::.=;5://9<A;??@7>282?7?9>437=5;;D788??A@?>><?BBD@A??::9:9(9A?C?B?B599@AA@@A@??<?=<@687722667>>==@A586,2.5551;7;93;;99?7==B:===*:@A6<>:;;=73=8;:/..633307>=BB>6A?>8999*8;===98886
@N9IO0:00857:05793
TACAGAGGTCCCAAGCGTTGTTCGGATTCACTGGGCGTAAAGGGTGCGTAGGCGGCCGGGTAAGTCTGTTGTGAAATCCCGCAGCTCAACTGCGGAACTGCAGTGGATACTATCCGCTCGAGGAATGGAGGGGAGACTGGAATACTTGGTGTAGCAGTGAAATGCGTAGATATCAAGTGGAACACCAGTGGCGAAGGCGAGTCTCTGGACATTTCCTGACGCTGAGGCACGAAAGCCAGGGGAGCAAACGGG
+
AAB;;:@<@BB=B<A@@A<AI?DC@BC?BBA:9:5:??@@9@?9?CBAA@@98739199/;A:?AABBB?BBABA<BBC7;;BBBDGF@DBC;;29499;B???B?@@AAACA@<>?@;99:3728824:4:&:<;B;:5;=@?@A>B<@ABBB;;99995)55=@@BAA;::<83444.4.49:5://02//0)/5;;<<CBBBAB@A:::D>G?B@@@BCB::;=:;499913733:?=3>=?AA9?<>9
@N9IO0:00859:05762
TACGTAGGGTGCGAGCGTTAATCGGAATACTGGGCGTAAAGCGAAGCGCAGGCGGTTCTGCAAGTCAGATGTGAAATCCCCGGGCTACAACCCGTGGGAACTGGCGTTTGAAACTACAGAGCTAGAGTATGGGAGAGGGAGGTAGAATTCCACGTGTAGCAGTGAAATGCGTAGAGATGTGGAGGAATACCAATGGCGAAGGCAGCCTCCTGGCCTAAATACTGACGCTCATGACTCGAAAGCGTGGGGAGCAAAACAG
+
@@ABCBCD>CBABCBAB@6:5;BB=B>AAA;;;,:9:=<19:/0)/<<<@C@CB@C7;::44.44444888497=68999-33(3333;-33(3399195/--(---5,689162---------/388;389)7=@?B>BB?BAA=5;18+655662348977333(38789:;;444;;=588586::=6:5::4<887=6<889333.3:496899196666///////33337333913337777+773337&799
@N9IO0:00830:05812
GACAGAGGGTGCAAACGTTGCTCGGAATCACTGGGCGTAAAGGGCGTGTAGGCGGGCAGGTAAGTCGGGCGTGAAATCCCTGGGCTCAACCCAGGAACTGCACTCGAAACTACTTGCCTTGAGTACCGGAGAGGAAAGCGGAATACCTGGTGTAGAGGTGAAATTCGTAGATATCAGGTGGAACACCAGTGGCGAAGGCGGCTTTCTGGACGGTAACTGACGCTGAGACGCGAAAGCGTGGGGAGCAAACAGG
+
C@B669@D<@A@C?6>;@6999994;7@BB=A<>6::995/5<4<CCCCBA?CCD>BAA=?><=??>>7?@?AB>8C==6CBB>?@@B?CC?CB@CACCCDBBBBBAB;BBBBB99;=C6::@@ABAD@BBBB?BB9@:;8;@BCC@BB@BBCBB998:AAA<B?BBAAACCA@@8948?6;28:=4=<;<17371762818@E9@@A588B=@@=@A>>>>>@??>>>BBBDD:<;<;ABB6@@@@A;@@?4
@N9IO0:00830:05822
TACGAAGGGGGCTAGCGTTGCTCGGAATTACTGGGCGTAAAGGGAGCGTAGGCGGATAGTTTAGTCAGAGGTGAAAGCCCAGGGCTCAACCTTGGAATTGCCTTTGATACTGGCTATCTTGAGTGTGGGAGAGGTATGTGGAACTCCGAGTGTAGAGGTGAAATTCGTAGATATTCGGAAGAACACCAGTGGCGAAGGCGACATACTGGCCCATTACTGACGCTGAGGCTCGAAAGCGTGGGGAGCAAACAGG
+
AABBA?CCBC5BCBB:::?BBBCFACACADBBBB:@B@@@.:;/499@@BB@CCABBBDCC?CCC@@??>9?@<=1:<;0@9:3:;::@F@D?A=@<@<@?=@@:AABBBAB>@@A??>4;;A9::BC=AA??<??????8?<@@B<??BBAAABAA>ACBC>C?89:BBCAAA=@@4959A=AAA?A9::39==393:??@@@BBA=9==6=A<@@@@B@?A>>88188886<8?888AHD;88898)8<<7
@N9IO0:00841:05820
TACGGAGGGTGCAAGCGTTGTTCGGAATCATTGGGCGTAAAGCGCGTGTAGGCGGCTTGGCAAGTCGGGTGTGAAATCCCGGGGCCCAACCCCGGAACTGCATTCGAAACTGCCTCGCTAGAGTCCCGGAGAGGAAGGCGGAATTCCCGGTGTAGAGGTGAAATTCGTAGATATCGGGAGGAACACCAGCGGCGAAGGCGGCCTTCTGGACGGTGACTGACGCTGAGACGCGAAAGCGTGGGGAGCAAACAGG
+
BAAB?A@A9@@:;5;@BB@CC?AB@C>@:89-33(333>A>B;?:<?A@44.44.4;.4.4<49;@BC=966>?@6@@>3999+99)827:=.>9>=??>:998=>>>6><<@=@?>?;<;@ABBB=BABBBC@C?B?BB?B@B?BC>C?:;;CA@@=@BCD?G@DCCBBCBBBAA@6>9.5.5559=>>A@==9272/0)/7;7?>B@BBC>@A@ACAAAB?B??>A@@@@>@39;99:::-9:9::/9@A9
@N9IO0:00860:05824
TACAGAGGGGGCAAGCGTTGTTCGGAATTACTGGGCGTAAAGGGCGCGTAGGCGCCCGCTAAGTCGAACGTGAAATCCCCGGGCTCAACCCGGGAACTGCGTCCGATACTGGCAGGCTTGAATCCGGGAGAGGGATGTGGAATTCCAGGTGTAGCGGTGAAATGCGTAGATATCGGGAGGAACATCTGTGGCGAAGGCGACACCCTGGACCAGCACTGACACTGAGGCACGAAAAGCGTGGGGAGCAAACAGG
+
CCCCA;;;;;*;A5;;A@;@A;>C=?=??CCAAA<AAB?A6:;5;BBA?=;8000;1=<=?588??C?AAAAAA;A@AA8BC=@@AA=AC;@@9@;@:;;;;A?BBCBBBB=B@@>@>9=@=@@>BB=CCBCB=AA@AB=B?B=@>BB>BACDCAB?ABBB=B@@@@@@@AAAABC<::8:?BA?@@;;;;???9>49:??@@?;?B=BB@CBBBBBCCBBB@000+0>>0;:;&;?@B>>@2==CDD?BCC@
@N9IO0:00861:05859
GTACGGAGGTGCGAAGCGTATCGATTCACTGGGTTTAAAGGGAGCGTAGGTGGGTTGGTAAGTCAGTGGTGAAATCCCCGAGCTTAACTTGGGAACTGCCATTGATACTATCAGTCTTGAATACCGTGGAGGTCAGCGGAATATGTCATGTAGCGTGAAATGCTTAGATATGACATAGAACACCAATTGCGAAGGCAGCTGGCTACACGAATATTGACACTGAGGCTCGAAAAGCGTGGGGATCAAACAG
+
44455.5/)/////)/://5555594955555)5;)55)55)55555::54;5.46;64905<<ABDB?BBBB6ABA@9@@:@:7;7;@5@@5;6;@BB@BB?BCCEB@;;:@<;;=/475??A144C4887::>=8>;>?AAA=<@>@=855./.66:199=>8;;558=A>>>A>>>7::@=D<A<>>>>:?:>>>>==9<675=>>>49>>889999;:55056;>>==):725555'295//(/9;
@N9IO0:00829:05893
TACAGAGGTCTCAAGCGTTGTTCGGATTCATTGGGCGTAAAGGGTGCGTAGGTGGCGGGGTAAGTCTGGTGTGAAATCTCGGGGCTCAACCCTGAAACTGCACTGGATACTGCCTTGCTCGAGTACTGGAGAGGAGATTGGAATTTACGGTGTAGCAGTGAAATGCGTAGATATCGTAAGGAAGACCAGTGGCGAAGGCGAATCTCTGGACAGTTACTGACACTGAGGCACGAAGGCCAGGGGAGCAAAGCGG
+
BBBBB;;8;BB@A=A;;;?BB>BB@;<8;B@8=>6@@<?C=CJ?<:;BBAB?;:9;BCC;DD@BBCCC?@AB;<;)5@A?A@@7BCBB?DC>DDBC=A;9;69<>9<<BBAAB>A88:A??955;AAA<??<;1773;6A=C?BB=BBB?ABB??????BCC@CBBB@??AA@@@@@A=@<A????=>=88/67@*0)///(/..5<A29:=<?;??<=><==;955/7;552.7.95<:<>.567;A3;966
@N9IO0:00837:05885
TACAGAGGGTGCAAGCGTTAATCGGAATTACTGGGCGTAAAGCGCGCGTAGGTGGTTTGTTAAGTTGGATGTGAAAGCCCCGGGCTCAACCTGGGAACTGCATTCAAAACTGACAAGCTAGAGTATGGTAGAGGGTGGTGGAATTTCCTGTGTAGCGGTGAAATGCGTAGATATAGGAAGGAACACCAGTGGCGAAGGCGACCACCTGGACTGATACTGACACTGAGGTGCGAAAGCGTGGGGAGCAAACAGGA
+
BBCCCDBC>@@?B?BA@@<?=>@B?B?B?AAACC=BBCBB<B@@@B9;:;;8<B?BD?CBACAAB>B@CCDECDC>CB>>2C?7B=DB@B@CCC=C:BBC@AA?BBFF9AABC=B<??A9:9??ABB?BBB@BB>CC?BA?B?BA:B??>?A@AAAA>=AAB9;;;;;>>?=;9::5:498<8<<><<;>A6===275>??@7;;:=A;???:;7<77752276=5:05A>>>B7=588==</=@?>>7>=:1:
@N9IO0:00855:05862
TACGGAGGGTGCAAGCGTTATCCGGATTCACTGGGTTTAAAGGGTGCGTAGGCGGGCATGTAAGTCCGTGGTGAAATCTCCGAGCTTAACTCGGAAACTGCCATGGATACTATGTGTCTTGAATGTTGTGGAGGTAGCGGAATATGTCATGTAGCGGTGAAATGCTTAGATATGACATAGAACACCAATTGCGAAGGCAGCTCACTACACAAATATTGACGCTGAGGCACGAAAGCGTGGGGATCAAACAGG
+
BABA>;9:.;;9;59=@@=DCD@C>??<??==??8:=3;;3?;78?A@9;;=?AA;A@A>:;5;@A9::B@CCC@8A;=B45955A49.55558C>4>B;9.555.4455:;;=<<<>>9<<7:8748//)/83886//)/5///9443:66////)//44)44//)/////-/////---(--2,2(((*(((((((*,,//44555==::/7//)/-55///8839:4333(3338999&3344<3:::9
@N9IO0:00858:05861
TACGTAGGCAGCAAGCGTTGTTCGGAGTTACTGGGCGTAAAGGGTGTGTAGGCGGCTTTTTAAGTTTGGTGTGAAATCTCCCGGCTTAACTGGGAGGGTGCGCCGAATACTGAGAGGCTCGAGTGCGGGAGAGGAGAGGTGGAATTCCTGGTGTAGCGGTGAAATGACGTAGATATCAGGAGGAACACCGGCGGTGTAGACGGCTCTCTGGACCGTAACTGACGCTGAGACACGAAAGCGTGGGGAGCAAACAGG
+
BCBAAAA<;;;BC?DBBB99::CB9:6;@DCABA8;<<;949@4<A;@@;;5;@=;;;;;*9;@DD>A=@B@>@@,99<<=3<+//)/)////(444)499880555<554:999:7<;:@?AA>899)7<>;6;>00*/95:5B@D>99/3;;333;6888:333333999777;89:49<13-49949:>><?>;;=944.444455:57843447;8;89998889:99???>.::99>>>0>=9:;0:AA>
@N9IO0:00861:05875
TACGAAGGGTGCAAACGTTGCTCGGAATTATTGGGCGTAAAGCGCACGTAGGCGGCTTTGCAAGTCCGATGTGAAAGCCCTCGGCTTAACCGAGGAAGTGCATCGGAAACTGCAGAGCTTGAGTACTTAAGAGGATCGCGGAATTCCCGGTGTAGAGGTGAAATTCGTAGATATCGGGAGGAACACCAGTGGCGAGGCGGCGATCTGGGAAGATACTGACGCTGAGGTGCGAAAGCGTGGGGAGCAAACAGG
+
@A@9;59;295;=9099:7BA@CA?A8A9?@<A@8??=;80833344449979:6:;=5:::6:::<>::=<:::3:<<4==?9=>16.4.444.5.5:9977//)/;1::A?A999B>9=>6666>9=9A<@7://///)/5;5;=5>:=<<====9=<<;4;89988345555>>8==9=7=99-33873////3//)/4:::>?@7=7;;555555555;;:<,///:;;2;555555&5;555059=9
@N9IO0:00815:05923
TACGAAGGGGGCTAGCGTTACTCGGAATTACTGGGCGTAAAGGGCGCGTAGGCGGCTCGGTCAGTCAGGCGTGAAATTCCTGGGCTTAACCTGGGGACTGCGCTTGATACTGTCGAGCTTGAGGCCGAGAGAGGGTGGTGGAATTCCCAGTGTAGAGGTGAAATTCGTAGATATTGGGAAGAACACCGGTGGCGAAGGCGACCACCTGGCTCGGTACTGACGCTGAGGCGCGACAGCGTGGGGAGCAAACAGG
+
A@BA@<@@@@1@AACAAA?CABBD?A696;AABC>CBBBB<AA:AEAA@BB?@@=B@AA@CCCBCAA@>@BBBBC>C@C?AAD>DD@D?D?CCCC9B99;CBBB?B@ABAAAAAAAA@@<@@A>A=A@@?@@@@:AD>AA=@=A=A@9@A@?>=>?A=AACC=B?BBBCA@?>?4:=4A>AB@B@@<@=;;4;CE@F@BAAA?A<=;;4;BBB?CC@ABB==<@?::8;BBCCA@ACBBBBB9AAACC=B==8
@N9IO0:00822:05912
TACGTAGGGGGCAAGCGTTGTCCGGATTTATTGGGCGTAAAGAGCGTGTAGGCGGCCAGACAGGTCTGTTGTGAAAACTAGAGGCTTAACCTCTAGACGTCGATGGAAACCGTTTGGCTAGAGTCCGGAAGAGGAGAGTGGAATTCCTGGTGTAGCGGTGAAATGCGCAGATATCAGGAAGAACACCCGTGGCTAAGGCGGCTCTCTAGTACGGTACTGACGCTGAGACGCGAAAGCGTGGGGAGCGAACAGG
+
BCBBBCDDDD1CC?BBDC@CBB7@7;CC=CC?DC8BBBBA8>>@?@@B@?=;::5:?ACABBE=??A@A=AAA@DD4:9?99:29>6C?B@CCCBBAAACAA@::79B=B?BBC=B?BAABBBBC@C694;@@<@@BBBCAD@C?CBCB@BBBBBBC?CBBB=BBBBBBBBBCBBBB?C@AC<?989.;:;5;AA=A>AA=AAAAAAAAAABC?AACBAABA???A@@@@B;;;0<A@BBLJ;BCBBB@AAC?
@N9IO0:00828:05913
TACGGAGGGGGCTAGCGTTGTTCGGAATTACTGGGCGTAAAGCGCACGTAGGCGGCTTTGTAAGTTAGAGGTGAAAGCCCGGGGCTCAACCCCGGAATTGCCTTTAAGACTGCATCGCTTGAACGTCGGAGAGGTGAGTGGAATTCCGAGTGTAGAGGTGAAATTCGTAGATATTCGGAAGAACACCAGTGGCGAAGGCGGCTCACTGGACGACTGTTGACGCTGAGGTGCGAAAGCGTGGGGAGCAAACAGG
+
ABCC?BBBBA3BBBBCCC?BB@AA=A?B?BCBBF>BBBBC=CCCCCCCBA@>??;@CC=CCC@DD@CBA@@CDCE>CCC<A@@7@@?@5;;;*;5A>A@CC?BA<A=AA@??@=@;CCB<AAACDCCC9CB?;5@A55;:7:9B?BDCAA?>>AA@A=@;;<4;8A@<<<@@??6::8=?BB<<:B>BBBC@@;;09300(/89=@AA<@@@@@>::69@>?==>??<:;;@CB:@BBBBBB5BBBBB>BBB@
@N9IO0:00831:05915
TACGGAGGTGCAAGCGTTATTCGGAATTACTGGGCGTAAAGCGCGCGTAGGCGGTTTACTAAGTCTGATGTGAAAGCCCTAGACTCAATCTAGGAAGTGCATTGGATACTGGTAGACTGGAGTACAGGAGAGGAGAGCGGAATTCCTGGTGTAGAGGTGAAATTCGTAGATATCAGGAGGAACAACAGAGGCGAAGGCGGCTCTCTGGACTGTCACTGACGCTGAGGCGCGAAAGCGTGGGGAGCAAACAGG
+
;0//300+/0//4<666:>D?;;6:;=<@:::E?BCCCA9@;;;::@?;;4;;5;B9@>>>6999;666>><<<255<4;;;;;;55.595959=:=<;;A?5:5::=?=?;>::@@@@8955:9885544<6:555:>:@7@?C?@@@BB@A@@@=BAAA>A@BCDBBAAA00/6(--(-3--(--658)-//)/59@=A:::::=9>>@99;CA@@>@;95555.599;;;)5955555&4;;@@86543
@N9IO0:00846:05929
GACAGAGGGTGCAAGCGTTGTTCGGAATTATTGGGCGTAAAGCGCACGTAGGCGGCTTTATAAGTCGGATGTGAAATCCCGGGGCTTAACCCCGGAAGTGCATCCGATACTGCAAAGCTCGAGTCCTGGAGAGGGTGGCGGAATTCCCAGTGTAGAGGTGAAATTCGTAGATATTGGGAGGAACACCGGTGGCGAAGGCGGCCACCTGGACAGTGACTGACGCTGAGGTGCGAAAGCGTGGGGAGCAAACAG
+
BAAA>:99,:@=?<A?8939@;AA?C?BAFC@CC=@?8993:AABCBBBBC@BB>BCD>BBB?BABC@B???CCD;@>>8@@@3@@=@9A==+;9A8@BBBBB<7<;;>AABBCC=AABB@@@@AACD?@B::;.;A>@?<@=@=@E=BCBBCC@@@@BBAA:A=ACBBBA@@@69:/:A=@6BBB;B>99/8;>;A=??5=4@95:<7=::557:555:=?;?>>?;??@>==,9:>9999*8<<;7.777
@N9IO0:00855:05918
TACGAAGGGGGCTAGCGTTGTTCGGAATTACTGGGCGTAAAGGGCGCGTAGGCGGCCTGCCAAGTCTGATGTGAAATCCCTGGGCTTAACCCGGGAATGGCACCAGGGACTGGTAGGCTTGAGGACGGGAGAGGATGGTGGAATTCCCAGTGTAGAGGTGAAATTCGTAGATATTGGGAAGAACACCGGTGGCGAAGGCGGCCATCTGGTCCGTTTCTGACGCTGAGGCGCGAAAGCGTGGGGAGCAAACAGG
+
@@@<@>@CCC3CA@@BBB@BB?BB?B?A@CA@@C=<;;A@9@A9A;;;BA@900,09=;<9A=BAABBECDBBBB6::B<BDG>CC@C>CC.;:/56996;996595)5945.54;3;??@<<:968B<A@@@>@=?:=>:?9=<AA8???<<<7:929987*7=845<::=;<7<<3:4998;33-3233-48:5<256:>:=<;;;9>B458=5;?;BB@??5542898373(3993333&3;<A><999=
@N9IO0:00855:05956
TACGTAGGGTGCAAGCGTTAATCGGAATTACTGGGCGTAAAGCGTGCGCAGGCGGTCCTGCAAGACAGATGTGAAATCCCCGGGCTTAACCTCGGGAACTGCCATTTGGTGACTGCAAGGCTGGAGTGACGGCAGAGGGGGATGGGAATTCCGCGTGTAGCAGTGAAATGCGTAGATATGCGGAGGAACACCGATGGCGAAGGCAATCCCCTGGGCCTGCACTGACGCTCATGCACGAAAAGCGTGGGGAGCAAACAGG
+
CCCCBBBD=;=;CACCCC?B>A@=,0+0)/<<7<8BBBCJ?CBDCCCCBA@<@B@;;244::7555;?@B?@@AC=A@AA5@@+00,0,03////(/0/73/(//:(/(/8;337AA;A=AB@)00000/805;///:::)//7=9?=A3919;;73333338788<3;;;93333332229499162;;;7<<AA>ACC?C<??:=>>=2>@A;A>AA@@@;;;;;<@@@A;;;A;;;;&:?>@@CC9BACCG>BBB;
@N9IO0:00815:05960
TACGGGGGGGGCAAGCGGTTGTTCGGAATTACTGGGCGTAAAGGGCGCGTAGGCGGCTCTTCAAGTCAGCCGTGAAATCTCCGGGCTTAACCTGGAAGGGTCGGTTGATACTGTCGAGCTAGAGTGTGGAAGAGGCAACTGGAATTCCGTGTGTAGCGGTGAAATGCGTAGATATACGGAGGAACACCTGCGGCGAAGGCGGGTTGCTGGGCCGAAACACGTGACCGCTGAGGCGCGAAAGCTAGGGGAGCAAACGG
+
A@:;999999";@;@;;294=<9=@:@?C?CCCLE?AAAAC;BB=BB@A;@@:994:A@B?CC9;::?>:9=?>A@:AABB?BB6<;@C:B9==7<7:@6>9965=@=B;;6@;::;=<<<@??669C9A?BBB=;;05?A<A9?9?;?::8?=AA>;:;@@>70//866;@@??=;=577,3,3884988837..(..38809(.2---'-(--2'--52...-(-----305688;;058;3333&377>>6777
@N9IO0:00824:05991
TACGGAAGGTGCAAGCGTTAATCGGAATTACTGGGCGTAAAGCGCGCGTAGGCGGCTTCGTAAGTCGGGTGTGAAAGCCCCGGGCTCAACCTGGGAACTGCGCTCGATACTGCGGAGCTCGAGTACGAGAGAGGGGGGTGGAATTCCAGGTGTAGCGGTGAAATGCGTAGAGATCTGGAGGAACACCGGTGGCGAAGGCGGCCCCCTGGTTCGATACTGACGCTGAGGTGCGAAAGCGTGGGGAGCAAACAGG
+
@AAC>A6:9;BCD=B;;;?A>A;;5:39=ABABB<@@@AB<B;;:B@@@AA?::7:B?CCBB?BBBBB:BCCBBB<AA>>2C@8@@>C@B?DDG>C:<<<66;BCICCCBBA;94:6;BBB;66CCBB@?=:9::::#4<7<=@=@>?:7@A@AB;;65AA=78:5;:?><?8733:7;95;8:::=@=<@7B<<7<8===A999(;<8=:?><<@=00AA00/79749;BCBD=BAAAD??2BBAB<355:4
@N9IO0:00827:05992
TACGTAGGGGGCAAGCGTTGTCCGGAATCATTGGGCGTAAAGAGCGTGTAGGCGCCCGATAAGTCCGCTGTGAAAGTCAAGGGCTCAACCCTTGAATGCCGGCGGATACTGTCGGGCTAGAGTCCGGAAGAGGCGAGTGGAATTCCTGGTGTAGCGGTGAAATGCGCAGATATCAGGAGGAACACCTACGGCGAAGGCAGCTCGCTGGGACGGTACTGACGCTGAGACGCGAAAGCGTGGGGAGCAAACAGG
+
BBBBACCDDD1CC<@??@<@<<9>:D?AAAA8@?6B;6;A6:;9=ABBCBB>9937(7:<?9@?B?A@@@>@@@8;99:49;385557<<4<9993700+/3<7)//99599;AC:AABBB@@A?C?C9<AB?BBCCBB?D?D?B@BC@CCCDCB>:>=<;4:977=?949A@?A@;??2:29@@@A;;<<@9:453>==A@<655==09;=.55955;555555566::;=>4=954===0===>>8>@@;
@N9IO0:00832:05960
AACGTAGGGGGCCAGCGTTGCTCGGAATTACTGGGCGTAAAGGGTCTGTAGGCGGTGCGGTAAGTCCGGAGTGAAATCTCCAGGCTCAACTTGGAGGCTGCTTTGGAAACTGCCGTGCTCGAGTGTGGGAGAGGCGAGCGGAATTGCAGGTGTAGCGGTGAAATGCGTAGATATCTGCAGGAACACCAGTGGCGAAAGCGGTTCGCTGGACCACAACTGACGCTGAGAGACGAAAGCTAGGGGAGCAAACAGG
+
;.;CCCCCCC1C@C@@AA8;:::B?C?B=@?::;5;BBBB=BB;@@BDCCC?BB>ABBB?BB?BBB8;8;CCBCD>C?>>;00+09AA>A@?B@B>:=655@A4;89D8CCBB?CBBBBAA>A?>?AA9??@@<?>?@??9?<@;@???@C@@AA@@<>>>>70/0@@B@BBA89:@?=?<@9?>@?ABBB@BAAA:?>@=A:??ABC?BB?AAA=977=<855999=>=FBBB9@B???FD8@@>?>8<<<9
@N9IO0:00840:06006
TACAGAGGGTGCGAGCGTTAATCGGAATTACTGGGCGTAAAGGGCGCGTAGGCGGTTATATAAGTTAGATGTGAAATCCCTGGGCTTAACCTGGGAATGGCATTTAATACTGTATGACTAGAGTAGAGTAGAGGGAAGTGGAATTTCCGGTGTAGCGGTGAAATGCGTAGATATCGGAAAGAACACCAGTGGCGAAGGCGCTTCCTGGACTCATACTGACGTTGAGGCGCGAAAAGCGGTGGGTAGCAA
+
A@?94995)5@=??@::;5;=AAA>A>A?CB::9.:999:/8>899;@@>?;:;5;?CBCCC?A@=?:;;BBCDD>BAA9999,3;2;4:<@?C<C<@=348==5=<?9:;:;B;:;@@;;;BBBCB@;9@555)57<95.549909.9.5@@@=AA>ADDD::999;>8>:=433288089-45<5:999490>:>:00/<:>:0949>99:999@=>9;;69:;5///////&/55.55<25555::
@N9IO0:00847:05979
TACGTAGGGTGCGAGCGTTAATCGGAATTACTGGGCGTAAAGCGTGCGCAGGCGGTTTTGTAAGCCAGATGTGAAATCCCCGGGCTTAACCTGGGAATGGCATTTGGGACTGCAAGGCTGGAGTGTGGCAGAGGAGACGTGGAATTCCCGGTGTAGCAGTGAAATGCGTAGATATCGGGAGGAATACCGATGGCGAAGGCAGGTCTGCTGGGCTGAGCACTCGATGCGCTCATGCACGGAAAAGCGTGGGGAGCAA
+
CDAB@CDD>BBBCCCCCC>@?ABC>E7;4:BAAC>;:;BC=CABBAAAA@@=?@:@AA8AAA?A=9<<<=B@?@@;>==?5?A;@A>B7@7@B@8B>AA????B=A@;?A::8?3939>=9;@?@>??=???A;@??888=5<7@9@@9@;>;;88885;;99199BBBB@<==8558.891717>=;@<::6;;A<B:>==976///89>././-,,25**((**(((((****2,,(-55*3.22588.86688
@N9IO0:00851:05964
TACAGAGGGTGCAAACGTTGTTCGGAATCACTGGGCGTAAAGCGCGCGTAGGCGCCAGACAAGTGTCGGATGAAATCCCACGGCTTACCCGTGGAACGGTTCGGCATACTGTCCGGCTCGAGGGTGGTAGAGGAGAGCGGAACTCCTGGTGGAGCGGTGAAATGCGTAGATATCAGGAGGAACACCGGTGGCGAAGGCGGCTCTCTGGTCCACAACTGACGCTGAGGCGCGAAAGCTAGGGGAGCAAACGGG
+
BBA@@>@@:@A=AA9>=>39:<?@;?<??BBCDE=:<<C?4????<@AABB<;66:C@@DE@BBCDDC>BBBCC=CBB=BBB?@A?BB>8BCB@E@BB?B<?@?BA;000000,0*08::0:;8:C8BBBBB<??CCCB>C?BBB<@@=@A=@@@?=C@AA<A:;;BBA@A@9;;>7?>=A?BCC?B=???A994:=?A>BBBBBBC>AA@CBC?B;;;A;<;ABC?;;;@@@8@A@@@BB5::BBD=BBB=
@N9IO0:00853:05973
TACAGAGGGTGCGAGCGTTGTCCGGAATTACTGGGCGTAAAGGGCGCGTAGGCGGCCGGGTAAGTAGGGGGTGAAATGCTGCGGCTCAACCGCAGAACTGCCTTCTAGACTGCCTGCTCGAGCACGGTAGAGGCTGGTGGAATTCCCGGTGTAGCGGTGGAATGCGTAGAGATCGGGAAGAACATCGGTGGCGAAGGCGGCCAGCTGGGCCGTTGCTGACGCTGAGGCGCGACAGCGTGGGGAGCAACAGG
+
CCAA@@CC>BBAB@?>:96:@@@D>@>@?BABBB>BBADB=BB<AAAA@@@=A@?A<@@<AB?DA;;;;;*;@AA8@;;<A@A=BCBB@BABBBCC>A@;929;@@@BBB@<>,000===@AAB@=9=>>>?=@AB>BD@C>A8;;8;?BBAB??>:;;59=@BBCBBBB@@@@@@8@?AA<@BB@@=;;7;EE>C>;;5;;>?@@@>8@<@@=;;;:9995:?BA<??@@=7777847::+=;00*06;6
@N9IO0:00855:05987
TACGTAGGGGGCGAGCGTTGTCCGGATTCATTGGGCGTAAAGAGCTCGTAGGCGGCTTGGCAAGTCGGGTGTGAAAACTTCAGGCTCAACCTGGAGCGGCCACTCGATACTGCCATGGCTAGAGTCCGGTAGGGGACCACGGAATTCCTGGTGTAGCGGTGAAATGCGCAGATATCAGGAGGAACACCGGTGGCGAAGGCGGTGGTCTGGGCCGGAACTGACGCTGAGGAGCGAAAGCGTGGGGAGCGAACAGG
+
BB@B@99999(;CBBBBC@CCC@C@BB@BCCBIF<??:99.9@@@ABA@AA>@B=AB?B?CC=@@AA@<@A?>@@@7>@=AAA>ABBB?B@CCACBCC@B@CCAA@CCCB@@A7;;C=@@B@><@@,0+0><@@5AA5:998>:@<@=@=:?=884:=:>?AB<BBBB@@@AAAAA@@6::=@?BBD?F?BB?D??=@<@@@BB?AAAAB=B@C@C?AA:;:AC@9::=@AACBB=B9::AAA5@@@@@>;<<<
@N9IO0:00814:06036
TACGTAGGGGGCGAGCGTTGTCCGGATTTATTGGGCGTAAAGAGCTCGTAGGCGGCTTGGCAAGTCGGGTGTGAAACCTCCAGGCTCAACCTGGAGACGCCACTCGATACTGCTATGGCTAGAGTCCGGTAGGGGACCACGGAATTCCTGGTGTAGCGGTGAAATGCGCAGATATCAGGAGGAACACCGGTGGCGAAGGCGGTGGTCTGGGCCGGCACTGACGCTGAGGAGCGAAAGCGTGGGTAGCAAACAGG
+
@@@A?@@@@@,@@@@A@I@BBC>A4;;;0;>;??9<<978-8;=?::@?@@>@@=@B?B?CD9;;BBE=AA@;;:0;5<B>;;5;@AB>B?EC>ACABBB?CCDBBBBBA;;;CBBA@BBBBBBBB>A?ABBCC5;;8;;C@C@C>A?AC>?@?ABBB=A@AA;BAAB@@AAAA;;;B6;;>A?BCC?B=??=@:95:<@@;;;6;ABAD>D>@?@CBA;;<BBA9:;@BBBCAA<A:::AA;@@@A@A;;<<=
@N9IO0:00815:06053
TACGTAGGGTGCGAGCGTTAATCGGAATTACTGGGCGTAAAGGGTGCGCAGGCGGTCCTGCAAGTCAGGCGTGAAATCCCCGGGCTTAACCTGGGAATGGCGCTTGAAACTACGGGACTGGAGTATGGCAGAGGGAGGTGGAATTCCACGTGTAGCGGTGAAATGCGTAGAGATGTGGAGGAACACCGATGGCGAAGGCAGCCTCCTGGGCCAATACTGACGCTCATGCACGAAAAGCGTGGGGAGCAAACAGG
+
CCECCBBB<@@;;<JBDDILACBB?B?C@CCJJJ?BBABB=BB=AB@@;:59@A6668@AAB@ABBA>9=>?;<>*7999*4@,990:4::@=<:@@FC@CB;;09=90>@@EGI>BAAC?CAAAAA?AB@>==500*/;9;8@?A@BA@@AAABBB=@;99.:@@@@@BBDA@@@@6::=A<??>=?8899>?A=B8:9??789?CBB7;7;<?A???C;:;@@<;:;=>:999&999=>?>/<<99:69AD=
@N9IO0:00822:06018
TACGTAGGGTGCGAGCGTTAATCGGAATTACTGGGCGTAAAGCGTGCGCAGGCGGTTTTGTAAGCCAGATGTGAAATCCCCGGGCTTAACCTGGGAATGGCATTTGGGACTGCAAGGCTGGAGTGCGGCAGAGGAGACTGGAATTCCCGGTGTAGCAGTGAAATGCGTAGATATCGGGAGGAATACCGATGGCGAAGGCAGGTCTCTGGGCTGACACTGACGCTCATGCACGAAAGCGTGGGGAGCAAACAGGA
+
CC;;9ADG>AAACCC:99>@8:;B>A5;4;A<;</;9<:5)5@BABBBCBA=9969BC8BAC@CD?BBD?@??;<(3:@@2=@9?@6A7?8?AA;?=?A@???C:??8?B@?>?393:8933<;@>?>@BBBA??@>>;8286:7>?6=89?>>;;:77755-5699::@???837<38;8?8;==:=;;;7;;B<A7;;@:=>@777=069;=:77:33----446===>>::0;967575+/..5;.77905
@N9IO0:00826:06025
TACGTAGGGTGCGAGCGTTAATCGGAATTACTGGGCGTAAAGCGTGCGCAGGCGGCGCCGCAAGTCGAGTGTGAAATCCCGCAGCTTAACTTGGGAATTGCGCTCGAAACTACGGTGCTGGAGTGTGGCAGAGGGAGGTGGAATTCCACGTGTAGCGGTGAAATGCGTAGAGATGTGGAGGAACACCGATGGCGAAGGCAGCCTCCTGGGCCAACACTGACGCTCAGTGCACGAAAGCGTGGGGAGCAAACAG
+
EEABAAA@8:;9AACBBB>B?AAC@C>A?ACCCC>;<;DD>CB=<B@<8..(--(-8:58/0)/////////300(/66.//----(-(//(/:(-(/(////6789<333337,366//(///8671<;788;.38,3;173:6;/34;<;;<::<43333(33778733333866066)/(///)5:9=49555>;@=55.55.555)4.464444//--------///455>5BBA;;;;&94477.788
@N9IO0:00828:06051
TACAGAGGGTGCAAACGTTGTTCGGAATACTGGGCGTAAAGCGCGTGCAGGCGGCCTTGCAAGTCGGACGTGAAATCCCATGGCTCAACCATGGAAGTGCATTCGAAACTGCGAGGCTGGAGTCCTGGAGAGGAAAGTGGAATACTCGGTGTAGAGGTGAAATTCGTAGATATCGAGTGGAACACCGGTGGCGGAAAGGCGGCTTTTCTGGACAGGTACTGACGCTGAGACGCGAAAGCGTGGGGAGCAAACAGG
+
BBC<<;CG?CCAA@9???=;;=A@=@,0/0::7394;?@8@@@ABCB@@>900*05;5/05455594995559;27<<*00/)/9<<:@69;C=A5955595?BBBC=A@@@@@?5?AA@CDBB86/)////)/:(//96<05455//)/7///88199;;16)//---//8///88896=4499?A<@=:00)00(/)/484444&4448<>>@:=<<0000000=>>AA???>?:@>??ACB:CCCCC>AAA>
@N9IO0:00850:06052
TACAGAGGGTGCGAGCGTTGTCCGGAATCACTGGGCGTAAAGGGCGTGTAGGCGGCTGGGTAAGCCGCGTGTGAAATCCCGGGGCTCAACCCCGGAACGGCACGCGGGACTGTCCGGCTAGAGAATGGTAGAGGCGAGTGGAATTCCTGGTGTAGCGGTGGAATGCGTAGAGATCAGGAAGAACACCGGTGGCGAAGGCGGCTCGCTGGGCCATTTCTGACGCTGAGGCGCGAAAGCGTGGGGAGCAAACAGG
+
CCB;;:CJ@DDAAAC9::=:;;@B<@>@BBBFCC>AABBB<BB<CCBBBAA>AB?CCBC>BA7;:5::A@AAAAC<AAC>CDD;BBBC@CCC;C@D?;;8:BBBBCC>BBC@@@?C>BBBAB;;7;B>AB@@@;ACAA;:498<9>9>B@CB@@@??;9;4;8ABCCCB@A@BBBA;7?7@@755=>B@DF@BAB=B?;;4;CCABA@@;A?BCC=BBAAACBA;;99>=@ABC>CCBCDEE9AACHI?BAA?
@N9IO0:00861:06026
TACAGAGGGTGCAAGCGTTGCTCGGATTTACTGGGCGTAAAGCGTACGCAGACGGCATGGTAGGTCGGATGTGAAAGCCCCGGGCTCAACCCGGGAACTGCATCCGAAACCACCTCGCTCGAGTATGGGAGAGGGAAGCGGAATTCCTGGTGTAGAGGTGAAATTCGTAGATATCAGGAGGAACACCGGCGGCGAAGGCGGCTTCCTGGCCCATTACTGACGTTCAGGTACGAAAGCGTGGGTAGCAAACAGG
+
BBC@@@CB;AB8879DAA7::>@@:?@?9?AACC=?===?7??ABBBBCCA@?@;??@@=A@@?AAA>AAA@@@F;B@BA3A@8@;;<BHK?EH>C>C<;;<;C>@AA:A>AB?BBCCDECBB@@AAA<@A@DC>C?A;:5;=B?A?CC@CBBBBBC@CCDI?E@BBBBBCB@@@@C?@@=A=AAB@B@@@=@A=6;600+.8*.*0>:>?8?>9=????@@B6;;B<@;;;AA<A???BA39:;:;@6?:;5
@N9IO0:00816:06072
TACGAAGGGGGCTAGCGTTGTTCGGAATGACTGGGCGTAAAGGGCGCGTAGGCGGCTTAGTAAGTCAGGCGTGAAAGCCCCGGGCTTAACCTGGGAATTGCGCATGATACTGCTGGGCTTGAGTGCGGGAGAGGATGGTGGAATTCCCAGTGTAGAGGTGAAATTCGTAGATATTGGGAAGAACACCGGTGGCGAAGGCGGCCATCTGGACCGCAACTGACGCTGAGGCGCGAAAGCGTGGGGAGCAAACAG
+
BAAA?>?DDD1DC@@9:9?BB@BC@C@CCCBDDD>BBAAA<AC=DBBB;;;=@A=@A;@?BB=@B@;;66>7A@A,//==/A=800,/)0)4;;0;<><A>9:;A@::;AA@?>>>6?A????CDDDD<??BB=@A@=@B?C@C@CF>BBB;;;B;;8;DHJ?D@CBBCCCCBD?CC;?=??>B@@5;5;;5;=?8?2:9:>;>?@==:49499=:>994:@94444.44;449,49=;=@@.99555)555
@N9IO0:00821:06096
TACGTAGGGTGCAAGCGTTATCCGGAATTATTGGGCGTAAAAGGGCTCGTAGGCGGTTCGTCGCGTCCGGTGTGAAAGTCCATCGCTTAACGGTGGATCCGCGCCGGGTGACGGGCGGGCTTGAGTGCGGTAGGGGAGACTGGAATTCCCGGTGTAACGGTGGAATGTGTAGATATCGGGAAGAACACCAATGGCGAAGGCAGGTCTCTGGGCCGTTACTGACGCTGAGGAGCGAAAAGCGTGGGGAGCGA
+
DAAA@;;;.559:5<<BB:;A:.5.9.4544.590883333&33(333:::;79=49-33349;<<>;A9<:9///(//:39/66<<7<899655.555.5597)//)////-5,-//)//)////44;6;4///&/////838)3-39(3-3;;96<<2547;7555==>DC@94444)3,38288;8=5//38//)-0-//177//5>>7>;>>9:555548<;444.4444444&44<4444&49777
@N9IO0:00842:06070
GACGAAGGGGGCTAGCGTTGTTCGGAATTACTGGGCGTAAAGGGCGCGTAGGCGGTTTGTTAAGTCAGGCGTGAAAGCCCTGGGCTCAACCTGGGATGTGCGTTTGATACTGGCAAGCTTGAGTGCAGGAGAGGATGGTGGAATTCCCAGTGTAGAGGTGAAATTCGTAGATATTGGGAAGAACACCGGTGGCGAAGGCGGCCATCTGGACTGCAACTGACGCTGAGGCGCGAAAGCGTGGGGAGCAAACAGG
+
AAB;;7;CCC5BBCCBBB?BB?BB@A?C@CCCBD>::;;B=BJIGCBCECCACC@CB=BB?B@CBB;;9;BBBBD0;;;0;@A8@CBCAB?CDF=@?ABB@A@D>BACCCCC8::<@ADACBB;;;@@?ABBC?ABC@CC@C?B?BD=CBBC@AA??>?CDC>C@BBBDBBBCB?AA093:98=;;4:=:;4;>>;A?@@;@?@@ABD@D@@@AA=@@@@AABA???;?@=?=@9A:::BEE;CBCCC>;;;:
@N9IO0:00854:06079
TACAGAGGGTGCAAACGTTGCTCGGAATTATTGGGCGTAAAGCGCGTGTAGGCGGCTTGTTAAGTCGGTTGTGAAAACCCATGGCTCAACCATGGAAGGGCGTCCGAAACTGGCAAGCTAGAGTCCCGACGAGGATGGCGGAATTCCCAGTGTAGAGGTGAAATTCGTAGATATTGGGAGGAACACCGGTGGCGAAGGCGGCCATCTGGGAGGCACTGACGCTGAGACGCGAAAGCGTGGGGAGCAAAACAGG
+
9=>:?<@@:@@>>>6;==3773332828633-380334883::>;<AAB?=8?@7;@<@A;@<=?>>9B45:55;:&5?2B=C?B@=B:?455:.5.5<09955.555)555.5<8<666;;;;;=6;;;<<=1559455.5.6.6>4;;655;555.5///)/)////44444.//(//)/)/996969;+55=8<8<<8<05////6.//)-----/////9775559555)55556=<+<<5555&5993
@N9IO0:00855:06078
TACGTAGGGTGCAAGCGTTAATCGGAATTACTGGGCGTAAAGCGTGCGCAGGCGGTCGTAAAAGACAGATGTGAAATCCCCGGGCTTAACCTGGGAACTGCATTTGTGACTGTACGGCTGGAGTGCGGCAGAGGGGGAGTGGAATTCCGCGTGTAGCAGTGAAATGCGTAGATATGCGGAGGAACACCGATGGCGAAGGCAATCCCCTGGGCCTGCACTGACGCTCATGCACGAAAAGCGTGGGGAGCAAACAGG
+
<??;>>?D@CBBB?A<>A)/*//;)4.4399:<<5;AAJH>CAAAAB@@AA=;;499>:<==/<<>995;;;<==6BDC?598(33-516:>>D9916B@555;095;=;;655>9.5597<;;;><7;//--999)--//38)3-3-334844484444444)44;455>==665;;.551559;;-334449:;0404:498;;+333(4.44<<::880//777/449<5555&59:;5@@0666@C;B@B>
@N9IO0:00862:06097
TACGAAGGGGGCTAGCGTTGTTCGGAATTACTGGGCGTAAAGCGCACGTAGGCGGATCGATCAGTCAGGGGTGAAATCCCAGAGCTCAACTCTGGAACTGCCTTTGATACTGTCGATCTAGAGTATGGAAGAGGTGAGTGGAATTCCGAGTGTAGAGGTGAAATTCGTAGATATTCGGAGGAACACCAGTGGCGAAGGCGGCTCACTGGTCCATTACTGACGCTGAGGTGCGAAAGCGTGGGGAGCAAACAGG
+
A@B@?<?BBB5CCCCDBB?BB@FD?B494;B@A@;@@@CC=BBBBB:;;@@<;;5;BBAA@CBBB@????6?@AF>CCC>BB:;:BBC@BBBCC@B?BAAA?BB<BBBBABBC@@@BBBCC@@@B;;69<<<<9;;;@BB6;8;>A@B???AABBCB@CBDE?D=@@A@@AABC7;;=BB=A<@CD8<<CEACBA?A?BB@@@@@@;:6:A<@@>@@??A@>>@9:9::9;;::/9>>>>>@5>???B9@@A=
@N9IO0:00823:06134
TACGTAGGGAGCAAGCGTTGTTCGGATTTACTGGGCGTAAAGGGCGCGTAGGCGGCGCGGTAAGTCACTTGTGAAATCTCTGAGCTTTAAACTCAGAAACGGCCAAGTGATACTGCAGTGCTAGAGTGCGGAAGGGGCAATCGGAATTCTTGGTGTAGCGGTGAAATGCGTAGATATCAAGAGGAACACCTGAGGTGAAGACGGGTTGCTAGGCCGACACGTGACGCTGAGGCGCGAAAGCCAGGGGAGCAAACGGG
+
AADCBABB8;;BB?CCCC@CB?BC7;;@0;;:99.55555)5909=>;AAD@AA:AAAD>BB8;00000*/////)554;;;;>;:4)4808884444(33-3-4.444::;:///99:@??:::=<<98171977&3717;<7=7=7::6:7=<;==77148:=38?8833377382615557=4>>=4ABBA8?73./899929*///;94;73//:///8867899996:::<<=58=<@B=?1??ACA;CCC:
@N9IO0:00831:06115
TACAGAGGGTGCGAGCGTTGTTCGGAATTACTGGGCGTAAAGCGCGCGTAGGTGGTGTGTTAAGTCTACCCGTGAAATGCTGGGGCTCAACCCCATGCGCTGCGGGGGATACTGGCACGCTGGAGACACGTAGAGGCAAGCGGAATTCCGGGTGTAGCGGTGGAATGCGTAGAGATCCGGAAGAACACCGGAGGCGAAGGCGGCTTGCTGGGCGTGATCTGACGCTGAGGCGCGAAAGCGTGGGGAGCAAACAGG
+
BBBBDCCC>BBBAA@ABA=?A<;;5;?B?A???D=AAAAA;@???AA@@@@?BB@BBAA@=A=AAB@@@B<BAA??9?@AAACC:AAAAADDD9AABBBB???CBBB3BAAABB?AA??>9949><?@@@A@A;;5;917<<<?=B?B?BA=@?@ABCC@CDAC>@@@ABBABBABB>A>A=@@>BCC?B?;;9;CC@DACB@AA=A;;;C=BBDB@A@BBBAAAHBBC@CCCCCG:;;A?BBB7@@BBB;B;;4
@N9IO0:00841:06113
TACGTAGGTGACCAGCGTTGTCCGGATTTACTGGGCGTAAAGAGCGCGCAGGCGGTCGCTCAAGTCGAGTGTGAAAGCCCCCGGCTCAACTGGGGAGGGTCATTCGATACTGATCGACTCGAAGGCAGGAGAGGGAAGCGGAATTCCCGGTGTAGTGGTGAAATGCGTAGATATCGGGAGGAACACCAGTGGCGAAGGCGGCTTCCTGGCCTGTTCTTGACGCTGAGGCGCGAAAGCTAGGGGAGCAAAACGG
+
CCA@@BB>BBAB@CCCCC>ABCAE@BBB=A@@@C=:;;CB=BCCCBAA@AA=;;6;A@?A??;?A?@@@::9@AA9A@@@@2A?BBBA?A????2<@@278AA>>>?BAAA??>?@BBBBCE=?<;??8>>>>D:A35/=5;*/*/:183//57955.5<BB:B@;;;==<<////606<9=6>>>:>::96<A=7=7<<0//*/6:85?:?76,22/5398777//)/89:9@6A==<<<=/<=8888,8:=
@N9IO0:00845:06136
CACGTAGGCACCAAGCGTTGTCCGGATTTATTGGGCGTAAAGAGCTCGTAGGCGGTTCAGTAAGTCGGGTGTGAAAATCTGGGCTCAACCCAGAGACGCCACCCGATACTGCTGTGACTTGAGTACGGTAGGGGAGTGGGGAATTCCTGGTGTAGCGGTGAAATGCGCAGATATCAGGAGGAACACCAGTGGCGAAGGCGCCACTCTGGGCCGTAACTGACGCTGAGGAGCGAAAGCGTGGGTAGCAAACAGG
+
ABBBBAC49:?;><?;9:8=<<38;>>;2::294)4999;39=A;;;;CAB?BA>A=BA;;;5;;@?A8@@;>@@B7<?CEJ=A@BB@BB=B<;;B;;;8;:C=@?;@@@@>>>@?@=8.3389:>=8=:999+7>9@BB9A?A>@=?C>AAA988@:@@CB>BCAA9;;BBBA@@:5:;<@?C@B<AA@@:?:A9A9><9.5>999>>5?8<@A=A9555444;<?=A@==@>9>ACCII?BB>A>>90009
@N9IO0:00862:06158
TACGTAGGTGGCAAGCGTTGTCCGGATTTATTGGGTTTAAAGGGTGCGTAGGCGCCCTGTAAGTCAGTGGTGAAATACTCCAGCTTAACTGGAGGGGTGCCATTGATACTGCAGGGCTTGAGTGGAGTCGAAGTAGGCGGAATTGACGGTGTAGCGGTGAAATGCTTAGATATCGTCAAGAACACCGATAGTGAAGACAGCTTACTAGGCTTCTACTGACGCTGAGGCACGAAAAGTGTGGGGATCAAACAGG
+
@@@AA::6;;4;E@BAFC?AAE@E?@@@<@D?CC=B<,89.7:1345A>@@?;:5>4@>957;BAABCC@B@@@=BB@AB9@?=>2934::7<>>>2@AB<@C7A;:;BBBBAAA;AB6;;BAA>AB@>9969@@@<@B<@<@?BBCC@CA@@B@@<@AAA<ABBB@DB@@@A@@@BB?BB?AA@5::@:::??=AABCCBB?BAA;;5<@=@;;;@@@@BB;::C?BBB9999&:??;:99*9>A??9:;:5
@N9IO0:00834:06187
GACGAACCGTGCGAACGTTATTCGGAATCACTGGGCTTAAAGGGCGCGTAGGCGGGTCCGCCAGTCTGTGGTGAAATCCTCCGGCTTAACCGGAGAACTGCCATGGATACTGCGGATCTCGAGGGGTGTAGGGGCATGCGGAACTCAGGGTGGAGCGGTGAAATGCGTAGATATCCTGAGGAACGCCGGTGGCGAAAGCGGCGTGCTGGACACCTTCTGACGCTGAGGCGCGAAAGCCAGGGGAGCAAACGGG
+
AA@A@;?;?:;8??<999=@A>BC@C>ABCBBBB8??4;:.9<29:@AAAA?ABE<BB>??<?@ABBC@@>@ABB<BB@BB?B?BB?C?C?C?BCB?BBBB@CBB>BC@??@>>9<????ABBBB:A??9999-:??@@A>A>AAAA@B<@?<=><<9<:::5:AAAABBBBBBB?@@BB;@=AAC@C>AA>B@@@:@@@<@DCCCCB?@@CDAE?B@A@@CAA???;@@@AAC=BA?ABCC9CBBAA;@??9
@N9IO0:00835:06188
TACGTAGGGTGCAAGCGTTAATCGGAATACTGGCGTAAAGCGTGCGCAGGCGGTTTCGTAAGTCTGTCGTGAAATCCCCGGGCTTAACCTGGGAATGGGCGATGGAGACTGCGAGGCTAGAGTTGGCAGAGGGGGGTAGAATTCCACGTGTAGCAGTGGAAAGTGCGTAGAGATGATGGAGGAACACCGATGGCGAAGGCAGCCCCCTGGGTCGAAAAACCTGACGCTCATGCACGAAAAGCGTGGG
+
BC;;;ABB=;;;D@BBBE;A;BBB=?400000*///79)/5@655;<998;B?CC>@AAC@CC;;9@@@BCCC<@>>?2@@6958>7:469:(0+---(--/00)///6669;0/*/87:900*/06:=??>?@?'<;;<17,3,33363333...222;=+-----33766579:<<066+2+3778@@>?;33328288::;;;+;AA8@///:::$/*/:883//////7773333&3;96:66
@N9IO0:00845:06202
TACGAAGGGGGCTAGCGTTGTTCGGAATTACTGGGCGTAAAGCGCGCGTAGGCGGTTTTGCAAGCCAGAGGTGAAATGCCTGAGCTCAACTTAGGAATTGCCTTTGGGACTGCGAGGCTTTGAGGACTGGAGAGGTGAGTGGAATTCCCAGTGTAGAGGTGAAATTCGTAGATATTGGGAAGAACACCAGTGGCGAAGGCGGCTCACTGGCCAGTTTCTGACGCTGCAGCGCGAAAGCGTGGGGATCAAACAGG
+
CBB;:4;?@?,=B:99BB=BB=BB7;6;?BABCC=;;;CD9C:999??9::;::89?D0?@?7008<0/0*0:>;4A;9.5==9<>>B<?C@BBADAE:;;=A@8@A;A995544:5499)49=8?:::7;;<;74998?A<C@C@CB>CCAA?==:5.55=90;?;9:;;;;AD@CC=C?AA=AA@=@A;;4;?@9@9:;25:595A@<?:=>@@9@==?;66?AB@ABBAABE>C;;;;::-:>ACE8>?>>
@N9IO0:00859:06174
TACGTAGGGTGCGAGCGTTAATCGGAATTACTGGGCGTAAAGCGTGCGCAGGCGGTTTTGTAAGCCAGATGTGAAAGCCCCGGGCTCAACCTGGGAATGGCATTTGGGACTGCAAGGCTGGAGTATGGCAGAGGAGACTAGAATTCCTGGTGTAGCAGTGAAATGCGTAGATATCAGGAGGAATACCGATGGCGAAGGCAGGTCTCTGGGCCAATACTGACGCTCATGCACGAAAAGCGTGGGGAGCAAACAGG
+
CBBBACBB>BBBCCCBAB>B=A@B@B7;4:BBAB<<:;DB8A@@@B@@@BA<@@;@CB7A<;69<7:?<@ABB==45:=<1A>7:::@8<5;;;*/(/0(/9@B=CD=??493:383///(///7:=6;>;AA?;;;CCDCC@B>B=@>5;=<<<AAABCEE?BCABBBBBAAA???<@@@C@DFC?BA@@=@@B>A>BAB=@@@A@@@:@?A?ACCA?@@@@?;;;;;;;;;;;*;;?BABC:@@@CC=BBC=
@N9IO0:00860:06190
TACAGAGAGTGCGAACGTTGTTCGGAATCACTGGGCTTAAAGCGCACGTAGGCGGCATCGTAAGTGTCGGGTGAAATCCCACGGCTCACCCGTGGAACTGCCCGGCAGACTGCGATGCTCGAGTGTGGTAGGGGAGAACGGAACGTCCTGGTGGAGCGGTGAAATGCGTAGATATCAGGAGGAACACCGGTGGCGAAGGCGGTTCTCTGGTCCACAACTGACGCTGAGGTGCGAAAGCTAGGGGAGCAAACGGG
+
BAB;;:A@BB:;;DABBB:;;>BC?C?BBBBCBB;@B6;;0;;4;AA;;0B:00)/<===@A>ABCCABB=CBCC>BBC<BBB?BBBBBB=B88584<9333(3498888<8@AAAB??????99:@=@@B@B5B?;8;:6:,.-.<<@B?BC?>=>C?BAAA<???BBA@@990//83//(/49/.(/438.5225:6;:6A9;>>=A;>?;>=>8=;9::::;8522669;=D9?B???FD:BAAAD=BBB>
@N9IO0:00825:06216
TACGGAGGGTGCAAGCGTTATCCGGATTTACTGGGTTTAAAGGGTGCGCAGGCGGATATGTAAGTCAGTGGTGAAATCTCTAGGCTTAACCTGGAAATTGCCGTTGATACTATATATCTTGAATGCTGTGGAGGTAAGCGGAATATGTCATGTAGCGGTGAAATGCTTAGATATGACATAGAACACCTATTGCGAAGGCAGCTTACTACGCAGATATTGACGCTCATGCACGAAAAGCGTGGGGATCAAACAGG
+
;;<;79A;8=?;:4;AAB>BCB8<147:1;7773(3:(33(3:(335:;;<@CD@BBB@<;;7;==CCCB@C;;;7;=BBCCC?BB9:89;>>1:9(4.4:48=4:?<=CCB999=>>>+001033334858<:>@=BBB?B;CA966;;?AA@@>>.944:1443;4:::<<555::545975557:::0459<.5.5<999.55566:<=;<<::5:::<=<55577://///&/:;<=@@2?<<<@7<;B<
@N9IO0:00826:06230
TACGAAGGGTGCAAGCGTTACTCGGAATTACTGGGCGTAAAGCGTGCGTAGGTGGTTTGTTAAGTCTGATGTGAAAGCCCTGGGCTCAACCTGGGAATGGCATTGGATACTGGCAGTCTAGAGTGCGGTAGAGGGTAGCGGAATTCCCGGTGTAGCAGTGAAATGCGTAGATATCGGGAGGAACATCCGTGGCGAAGGCGGCTACCTGGACCAGCACTGACACTGAGGCACGAAAGCGTGGGGAGCAAACAGG
+
;B;40+00+0/0;5</<:?BBB;;6:4939?==<9=<@??9@BA:;;@;;;>;:5;>9:;658@=@FB>A<;;;<25;5)5::)56=>7;9<>>6><==:=@B9;99@EB;;89@@=BCCC;::??C;?@BAAA=AAAAA5;6;?BC>DAIACBBCCCCCCG>DD:66CIGCCC@@@895.56555=8>;;7:<=5?:@?:@>><8<;743-337339888;968//(/78>@C:=>??>>>.?;CCC<BAA4
@N9IO0:00826:06248
TACGTAGGCAGCAAGCGTTGTTCGGAATACTGGGCGTAAAGCGAGTGTAGGCGGTTTGCCGTGTCTGCCGTGAAATCTCCCGGCTCAACTGGGAGGGTGCGGCGGAAACTGGCAGGCTAGAGTGCGGAAGAGGAAAGTGGAATTCCTCGGTGTAGCGGTGAAATGCGTAGAATATCAGGAGGAACACCTGTGGTGAAGGACGGGCTTTCCTTGGACCGGCCACTGACGTCTGACGACTCGAAAG
+
?CAAA:949@@>B?BCCB@BCACC>A8;;BBBC=AABGF>GD;;9AAACFACCAED=CC<@@>;;:99?BBCCE<::5<<5A>BBBC?BBAA;@?@9@@?@>@@=@C?BBB@B??<>?>>?@AAAC@CAAAB8;;0;??4;2:97)///2////555.5;9;1////////)/4444;.446;7444.4///49//)/)////(--8(-(,(*,22(,(,(--6///68>00///9668;;9.6
@N9IO0:00829:06218
TACGGAGGGCGCAAGCGTTGTTCGGAATCACTGGGCGTAAAGCGCGTGTAGGCGGCTTGGCAAGTCGGGTGTGAAATCCCGAGGCTCAACCTCGGAACTGCACTCGAAACTGCCTGGCTCGAGTCCCGGAGAGGGTGGCGGAATTCCCGGTGTAGGGGTGAAATCCGTAGATATCGGGAGGAACACCAGTGGCGAAGGCGGCCACCTGGACGGTGACTGACGCTGAGACGCGAAAGCGTGGGGAGCAAACAGG
+
BBBB=;:;6<A?D?A@@@=@AACCAC>AABCBBB<@@;;;6;@@BCCCA;9.594;=:><@EADCCCB=B;66>>6ABB=@@@255AC;@=???<A;A?>??@ABCBB=B@@>:;;5;?A@:69IM>C?@@>@@0>@9:6169>:@@7@<BC966A@2===G8<<6:///7999///(4:5:7:::7:9997;9<2823919699=AB<??B@BA>?>8338<?AAAABBCCFE>BBBBBCC:BBBCD>CCC:
@N9IO0:00832:06244
TACGGAGGGTGCGAGCGTTAATCGGAATTACTGGGCGTAAAGCGCGCGTATGTGGTCTGATAAGTCGGATGTGAAAGCCCCGAGCTTAACTTGGGAACGGCATTCGATACTGTCTGACTAGAGTATGGTAGAGGAAAGCGGAATTCCCGGTGTAGCGGTGAAATGCGTAGATATCGGGAGGAACATCAGTGGCGAAGGCGGCTTTCTGGACTAATACTGACACTGAGGCGCGAAAAGCGTGGGTAGCAAACAGG
+
BBCD?CBC>:::CBB;;;?C?BCC@C=@<@AAA@9AB9;;0::9;AAA@B;;;B?DBCCCCD=AAA@=B:;:;;D<AACC;AB@AB?D<AA>AB9B>AB=;;;>A@@AA?;;;;;;;::AC@@ABCF?AAACC?BB=AA@?B@B@BC>B?AA???>=::87;5;8889=<;;955>@9@@<A?ABCBB?@@?B:;:;=AA@DEE=B<;9;BBC?B<;;<DBAA@C@A;@@A;;;;-;?@BAC>BBACAA<??@?
@N9IO0:00835:06220
TACGTAGGGTGCAGGCGTTAATCGGAATTACTGGGCGTAAAGCGTGCGCAGGCGGCTCCTTAAGTCAGATGTGAAAGCCCCGGGCTTAACCTGGGGAACTGCGTTTTGAAAACTGGGGGAGCTGGAGTGTAGAAGAGGGGGGTGGGAATTCCAGGTGTAGCAGGTGAAAATGCGTAGAGATCTGGAGGAACACCGATGGCGAAGGCAGCCCCTGGCTAACACGCGCTCCATGCACGAAAGCGTGGGAGCAAACAG
+
;;;>>;<7.//0>><=BA@C@BBC@B;@<@@@@F?CCCCD>CBB<<;ABBB@;;9;A@?C@C?AA@A?AA?::;4(////&/;199+0)/3....&/)/99/0997&3333&338333$3337>4:<?:9@00*///0000%/:3)57B5;50>8>>..-7..(-////&5555:::566>>>>:==9<5:::5:;<;7::9483//////&//)/33-38//-----(-8;9:<<:=39/////(///88/666
@N9IO0:00844:06221
TACGTAGGGTGCGAGCGTTAATCGGAATTACTGGGCGTAAAGCGTGCGCAGGCGGTTGTGTAAGACAGATGTGAAATCCCCGGGCTTAACCTCGGGAACTGCATTTGTGACTGCACGGCTGGAGTGCGGCAGAGGGGGATGGAATTCCGGCGATTGTACGCAGTGAAATGCGATAGAGTATGCGGAGGAACACCGATGGCGAAGGCAATCCCCTGGGCCTGCACTGACGCTCATGCACGAAAGCGTGGGGAGCAAACAG
+
BBBCBCDD>@@@CCB???=A<@AC>C7;4:CCCF?;;:FF>AAB;;:@ACC>AB@B?BD@@@?B=0000/9999;27;;;0;>+..*.*-6----(,,25-//:;*//::888??9717<=1733///(/6669;99)32308(,(,,2,****(*2**(25,,,,,(-//////7-,,,,**,(,,(,(,,-(/635.522+2+33,....&...'-(-----...55622255952222'2792222&222..'.89
@N9IO0:00815:06271
TACAGAGGTCCCAAGCGTTGTTCGGATTCACTGGGCGTAAAGGGTGCGTAGGTGGTGGGGAAAGTTCGATGTGAAAGCTCCGAGCTCAACTCGGAAATGGCATTGAAAACTACCCTGCTTGAGGGTTGGAGGGGGGACTGGAATTCTCGGTGTAGCAGTGAAATGCGTAGATATCGAGAGGAACACCAGTGGCGAAGGCGAGTCCCTGGACAACTCCTGACACTGAGGCACGAAAGCTAGGGGAGCAAACAGG
+
BBBCBCB?BCC<B=;:;@;;:49<9?@=>@@AAD=BB;;;8;>=@AA@@BB?BB@BCCD;BB>BB@BBABBBBCB<A@>?:?8:9AAB=BAAA@CE>CB@?@?;@@AA9ABBBK?DDCC>B;;;7<@C>;<<<<<%;BBD@B::8;@AA<BBBBBBAAABAB<BCBBBBBAABBBBBC;;5<7;BA?CC;;6;AA3>7@ABABBB=BE@BCD?CBB=@@AB@AAA;;7:@BBBD=BBA@@MG:BC@@@;;;;?
@N9IO0:00829:06265
TACAGAGGTGGCAAGCGTTGTTCGGAATTACTGGGCGTAAAGGGCGCGTAGGCGGCCTTCTAAGTCAGACGTGAAATCCCCAGGCTTAACTTGGGAACTGCGTCTGATACTGGGAGGCTTGAATGCGGGAGAGGGATGTGGAATTCCAGGTGTAGCGGTGAAATGCGTAGATATCTGGAGGAACACCGGTGGCGAAGGCGGCATCCTGGACCGACATTGACGCTGAGGCGCGAAAAGCTAGGGGGAGCAAACGGG
+
AAA;;9@;;;59<2;79713;49:040438<994(4=949,4<0:;>>BB@;00+0*03<9;6;;>=<<CCBBCF>BBAA3<;495.5499499)949<<9>@A;44::555>4;;7AB<?@<00000+0@>?@8>@@;9.35<-7-3828;;<ABB@CCDE>C@@@C@???AA@@@<@A=A@A@AAC@BB?@AB=A=AD?BBBC;?>7;>299=>>=@A@>>;;;>;@A:9555&5;;55555$5999<15555
@N9IO0:00829:06274
GACAGAGGGTGCAAACGTTGTTCGGAATTACTGGGCGTAAAGCGCGTGTAGGCTGCTCGGAAAGTCGGGTGTGAAAGCCCTGGGCTCAACCTAGGAAGTGCACTCGAAACTTCCGAGCTGGAGTGCTGGAGAGGAAGGCGGAATTCTCGGTGTAGAGGTGAAATTCGTAGATATCGAGAGGAACACCGGTGGCGAAGGCGGCCTTCTGGACAGCCACTGACGCTGGAGACGCGAAAGCGTGGGGAGCAAACAGG
+
BBC9;:BB=;;9AA9@794:@<@?=@4:58AABB;AA9::.;;9;?;;;BE@B:::?A@=AG=AACCC>BBB@A@6;::3:C?8<ADD:=:=@C5>6;69;BBBBCCC>CCAD@CAAACC<AA@B@BB?BBBB>B<B@BB?B@C?;;:B<ABBAA??=?AAC=CABA@?=99;::9>=;<9;:=<?;?=AC@BBB6:59=8=3:3:CA;@@::;>@;::>:000.(.-./6668:1344:;==1===>>6;@@=
@N9IO0:00837:06277
TACGTAGGGTGCGAGCGTTAATCGGAATTACTGGGCGTAAAGGGTGCGCAGGCGCTCCGCATGTCGGGCGTGAAATCCCCGGGCTTAACCTGGGAATTGCGTCCGAAACTATGGAGCTGGAGTGTGGCAGAGGGAGGTGGAATTCCACGTGTAGCGGTGAAATGCGTAGAGATGTGGAGGAACACCGATGGCGAAGGCAGCCTCCTGGGCCAACACTGACGCTCATGCACGAAAGCGTGGGGAGCAAACAGG
+
AABCB@@A<:;;BCB;;<?A<AAA=B@B@BBBCJ?AAABB=BC>AAABBCC@@;9:A9A@;::?CBC=A;;:?@9;;;<5;D=DB@B?C@CCC=C@C?BABBA=@AA;AAAAE?A@@CC?BCCCCE@A@@@@B;::8;B@C?B@C?AABBBAABCHAGCCH>CCBCBBBCCBBB;;5;A4;29<;17733498616)////5661/44(4.45:<=><<558?99:::A@AAA<A@AABBB9AACFE=BBB@
@N9IO0:00838:06267
TACGGAAGGTGCAAGCGTTAATCGGAATTACTGGGCGTAAAGCGCGCGTAGGCGGCTTCGTAAGTCGGGTGTGAAAGCCCCGGGCTCAACCTGGGAACTGCACTCGATACTGCGGAGCTCGAGTACGAGAGAGGGGGGTGGAATTCCAGGTGTAGCGGTGAAATGCGTAGAGATCTGGAGGAACACCGGTGGCGAAGGCGGCCCCCTGGTTCGATACTGACGCTGAGGTGCGAAAGCGTGGGGAGCAAACAGG
+
BB@@:@:@=@BAB?B;:9=@?@BC??<>?B@@AC>??@?@<@:;:B@@A??<?A?ACAGBBB?CCCDG>AAACCD;=;@@2D@8CCBA>B=A@@:A8<==;@@BDCCCEBBBBB@<6;BCBBCBCCA@@>>999999%;A=?8>:>?@A?BECCCAB9<B<<5;@::9>;:>==99=8;;8;799:7<7;?9A>>;C?AA:>999):<:>9=B?=>AA;;;;;:A>:5?;@A@B:BBB@A;;0ABBB>6@;A9
@N9IO0:00856:06277
TACGGAGGGTGCGAGCGTTGTCCGGAATCACTGGGCGTAAAGGGCGCGTAGGCGGTTCGTTAAGTCGTTGGTGAAATCCCGGGGCTCAACTCCGGGGCGGCCGGCGAGACTGGCGGGCTCGAGCACGGTAGAGGCAGATGGAATTCCCGGTGTAGCGGTGGAATGCGTAGATATCGGGAAGAACACCAGTGGCGAAGGCGTTCTGCTGGGCCGTTGCTGACGCTGAGGCGCGACAGCGTGGGGAGCAAACAGG
+
?A@><;@?=666BABA;5.59;4;9=266=CBBB<BCBBF>A@<@B;9;;:5:;5;>CBA?A@ECAAA?@;>:;:,9BB,:::499;;5::>58::&99293<:????<<><7777*3/0////44<<?==93-3:9::@0509:??(965@>>?CC@BB?B?BBBBBBBBBBBECD=B=@@?;;;?AA@@=@AD<@=@BB?BBCCDDD>C?BB>??????BBBAAA=A@@?????@@>>??8@@ABD=:::>
@N9IO0:00861:06284
GACGAACCGTGCAAACGTTATTCGGAATCACTGGGCTTAAAGCGTGCGTAGGCGCTCAGAAAGTTGGGTGGTGAAATCCCTCGGCTCAACCGAGGAATTGCGCCCAAAACTCTGAGCTTGAGGGAGTTAGAGGTGAGCGGAACTGCACGGTGGAGCGGTGAAATGCGTTGATATCGTGAGGAACACCGGAGGCGAAAGCGGCTCACTGGGGCTTCTCTGACGGCTGGAGGCACGAAAGCTAGGGGAGCAA
+
DCCBB<@6;;;:AA9:88589:<<6;043::;<=5AC9;;.:94555@@>:744444559;39<7;;1//)/777)/55)5994>;@@7;:>;=6=3=3=///;3:::&////44:::5:433(333-3:3304;<><<7;783349998==6:98823333(33/660----/8866:9161---39(--188881889*//667:<>?1=:5:777887723//)//)/6;333(3883333&33888
@N9IO0:00862:06302
TACAGAGGTCTCAAGCGTTGTTCGGATTCATTGGGCGTAAAGGGTGCGTAGGTGGCGGGGTAAGTCTGGTGTGAAATCTCGGGGCTCAACCCTGAAACTGCACTGGATACTGCCTTGCTCGAGTACTGGAGAGGAGATTGGAATTTACGGTGTAGCAGTGAAATGCGTAGATATCGTAAGGAAGACCAGTGGCGAAGGCGAATCTCTGGACAGTTACTGACACTGAGGCACGAAGGCCAGGGGAGCAAAGCGGG
+
AAB;;;A?@BACD@B;;;=AA@CCACDA;;;=@;3AB@AA>AD>BCBCAA@@BB@BCLC;CB@BBB@?<>AA>BA0;;<<;;;&;BA@;@@;@BBC<@;;;@?AB:BBB@@?C?B<??AAA988BABB?BAAA?@@??;?=A@CC?BAA>AAABBAAABCBC=BBCBAAAABBA899C@C@C?AAA>A?;;:>=@,0+000*/8889;199==<<=;;;=:97;A::7;A?>>5;4;8=<>=/>=;;;3:67;4
@N9IO0:00825:06341
TACGTAGGTGGCAAGCGTTGTCCGGATTTACTGGGCGTAAAGAGCGCGCAGGCGGTCGTATAAGTCGAATGTGAAAGCCCCCGGCTCAACTGGGGAGGGTCATTCGATACTGTTCGACTCGAAGGCAGGAGAGGGAAGTGGAATTCCGGGGTGTAGTGGTGAAATGCGTAGATATCCGGAGGAACACCAGTGGCGAGGCGACTTTCTGGCCTGTTCTTGACGCTGAGGCGCGAAAGCTAGGGGAGCAAACGGG
+
CCBBC@@=@C=AA@CCCBADDC@C=@@@<@A@AA:9;;BB:B>BBCB@@@@=@A=AA@A@<;7:::BB?;95:::2A@CBC1A=A@::69?@==1BBC>AABA?AA?BCAABB>AAAAABBB?B?@??:@8873)3,33817171;/737&333333;6;:::5<AABAB>>==880819<;A:>=B:=<99/6///488;<A>=>??=?@BCD?BA=?@?9;;;;;@@@@;;;0;@ABBCC8@;;;A;AAB9
@N9IO0:00842:06334
TACGGAGGGGGCTAGCGTTATTCGGAATTACTGGGCGTAAAGCGCACGTAGGCGGATCAGAAAGTTGGGGGTGAAATCCCGGGGCTCAACCTCGGAACTGCCTTTGATACTGCAAGTCTCGAGTCCGGAAGAGGTGAGTGGAATTCCTAGTGTAGAGGTGAAATTCGTAGATATTAGGAAGAACACCAGTGGCGAAGGCGGCTCACTGGTCCGGTACTGACGCTGAGGTGCGAAAAGCGTGGGGAGCAAACAGG
+
AACD;;;CJC5CDCCBBB@BCAAA?@>A>BCBCD>@ABBE9;<9;@;;;BC?BC?CCA@@@@6AC;A@AA1AEFE?BBB>BCC;B;;:?A@CA@>?=B@@@;AB6::;??:9:B?BABBAAA@??39398=>@@AAAABB@D?B@B>?;;000>>>A@BBBC;B;877877;7<<78/75<<8=>=99::@:@@>=A=AA<>==A;;;;>B@D?@@@BBAABB@;;<=<;;;<<<&;49=9@@/<<;9905568
@N9IO0:00844:06350
TACGAAGGGGGCTAGCGTTGCTCGGAATTACTGGGCGTAAAGGGAGCGTAGGCGGATAGTTCAGTCAGAGGTGAAAGCCCGGGGCTCAACCCCGGAATAGCCTTTGAGACTGGATTGCTTGAACATCGGAGAGGTGAGTGGAATTCCGAGTGTAGAGGTGAAATTCGTAGATATTCGGAAGAACACCAGTGGCGAAGGCGGCTCACTGGACGATTGTTGACGCTGAGGTGCGAAAGCGTGGGGAGCAAACAGG
+
AABAA;@AA@0@BBB@@@@;;;CC@C@C?BCCCF>CB;;;095,5::?BCC@CCG;;:BB<@@BAAAB;;7;?>A9@@@8@@@3=?@A=AAB6A>A5::>?4;>7B>=B>>E<==9<BB?CB@CCBBB@BA;;6;@@@CC@D@C@C@BBBAB@>>;;2:?@@;A?CBBA@@AAB=AA>A8::ACAA>A@;<7;BB>B@;;6;B=@>B@<AA@BB@CC@CCBBBBBBB=@@A@@@6;;BBCEI;;;BCC<BBB>
@N9IO0:00854:06353
TACGGAATGTGCAAACGTTATTCGGAATCACTGGGCTTAAAGAGTCCGTAGGCGGCTTGTTAGGTGAGGTGTGAAATCCCCCGGCTTAACCGAGGAATTGCGCTTCAAACCGGCGAGCTTGAGGAAGGTAGAGGTGGGCGGAACTGATGGTGGAGCGGTGAAATGCGTTGATATCATCAGGAACACCGGAGGCGAAAAGCGGCCCACTGGGTCTTTTCTGACGCTGAGGGACGAAAGCTAGGGGAGCGAACGGG
+
CCAB?A@?@@BACC>989>@C?BB?C>BBBBBBC;@B5;:.;99:C<@@@@<?A=CB>AA@BB@@?@B@BBBADD?CCCCC1C@CC:D9B:BCC9B9@7B@<:;?A@A<B?B?BB@;?C8@=B?C@C@CDBB@;:::0;C7B9=CCD>D:A<9<B=B@B;;:4:@@A=:==AA@<A?;;==B?;:;@D=@@>@;;;<&9999;@7@@CCC;@A@@@3AA<?DBB@@;;;0;;;9D9B?;;==<.>@>??7?BB9
@N9IO0:00858:06321
TACAGAGAGTGCGAACGTTGTTCGGAATTACTGGGCTTAAAGCGCACGTAGGCGGCGCCGCAAGTGCGGGGTGAAATCCCGACGGCTTACCCGTGGAACTCGCCTTGCAGACTGTGGTGCTAGAGGATGGTAGGGGAGGAGGCGGAACTCCTGGGTGGAGCGGTGAAATGCGTAGATATCAGGAGGAACACCGGTGGCGAAGGCGGCTCTCTGGTCCATTACTGACGCTGAGGTGCGAAAGCTAGGGGAGCAAACGG
+
@@B;;;@@@AAABB<AAA=AA=AB?B?CACCCCC9B@+00+00////77//)//)/>A<;99:999:5==+44::3000(--550--(-//(/68(3,3333938,3///////66497333338,3383<0...*..(--(-506089@7??D=AA@BBBB@BA=<5887>890///-5,,(,-05(--803.55/57B?B<?@>:9::@@?8<;-8438:73738;33331773339(34449??3;;:??8=@?
@N9IO0:00860:06330
TACGGAGGGTGCAAACGTTGCTCGGAATCATTGGGCGTAAAGCGCACGTAGGCGGCCTGTTAAGTCGGATGTGAAATCCCTCGGCTCAACCGAGGAAGTGCATTCGAAACTGGCTGGCTTGAATATGGAAGAGGGTCGCGGAATTCCCGGTGTAGAGGTGAAATTCGTAGATATCGGGAGGAACACCAGTGGCGAAGGCGGCGACCTGGGCCAATATTGACGCTGAGGTGCGAAAGCGTGGGGAGCAAACAGG
+
CBAA::9;0;AADD>AAA@BACAC@C:;;CC?BI>@@999/9???BBA??=;77-47@@B9A9ACCD;>AABC@@7=B=4A;;26;DD:C:BBB?B?A?ABBA?A@>>6???=AAB?BC?BB@BBBC=A=ABBC=CCCCC?B@B?BC=B@BDCCCBB?A@CD<B?C<ABCAAAAAAB:@??B?BBB?C@:849@?<@?AA?BAAA<>>?:?>B?BBB>???@;==>:5:?A???7==@>@==-;=@>:3?>=6
@N9IO0:00863:06341
TACGGAGGATCCAAGCGTTATCCGGAATCATTGGGTTTAAAGGGTCCGTAGGCGGTTTTGTAAGTCAGTGGTGAAAGCCCATCGCTCAACGGTGGAACGGCCATTGATACTGCAAGACTTGAATTATTAGGAAGTAACTAGAATATGTAGTGTAGCGGTGAAATGCTTAGATATTACATGGAATACCAATTGCGAAGGCAGGTTACTACTAATTGATTGACGCTGATGGACGAAAGCGTGGGGAGCGAACAGG
+
BCCC<:97;@B9@<@@A@>ABC6;7:<@<>>9?=5;;0<<6@?9??88:;@89;8;DD5;;C@CCCABCB:EDDD<@@D=BC?;@BBB?BC?CB=@=@B>A?BB?@A@BCBC;;15;<@6;;:>9>><==:=:=;?966@=A:BB@@@B?::;AA;;5;:;;,9@>>?;::@@@=A;:98172;73-328-3/66)/*/::6=:55377;;)0)//>6?@?@BAAA::59@==<9??@@BCB:BBAAA=;;;?
@N9IO0:00847:06389
GACAGAGGGTGCAAACGTTGCTCGGAATCACTGGGCGTAAAGGGCGTGTAGGCGGGAAGGTAAGTCGGGCGTGAAATCCCTGGGCTCAACCCAGGAACTGCACTCGAAACTACTTTTCTTGAGTGCCGGAGAGGAAAGCGGAATACCTGGTGTAGAGGTGAAATTCGTAGATATCAGGTGGAACACCAGTGGCGAAGGCGGCTTTCTGGACGGTAACTGACGCTGGAGACGCGAAAGCGTGGGGAGCAAACAGG
+
BCC;;;CC=BB???9@@@6::BCC@F>A:::9:9/:@>?A=AC=:::AB97198:.:=A?CF@BBBBB<@@@@BE?CCD>BCC>B;;;?BB>BC?E@B;;:?9:4449)4444999+9=8>@A??<;>:0000)/9/9<:7A<599;99.499;555.955<4=@CABBHCCBBA@A?BB=B=@A@=@@@C?CB@;?9==9==?6?@@:@@@=@A?@@;<;A@00+0009;<>;;4885<<>>1665;>4:@?;
@N9IO0:00849:06390
AACGTAGGACACGAGCGTTATCCGGAGTTACTGGGCGTAAAGGGCAGGTAGGCGGACAGGCAAGTTGGGTGTGAAATCTCCCTGGCTTAACCGGGAGGGTGCACTCGAAACTGCTTGACTGGAGGGCGGCAGAGGAGCGTGGAATTCCGGGTGGAGTGGTGAAATGCGTAGAGATCCGGAGGAACACCAGAGGCGAAAGCGGGGCTCTGGGCCGCACCTGACGCTGAACTGCGAAAGCCAGGGTAGCGAACGGG
+
D;BBBCC@CCCBC;;9AA?BCC@B?A@@8::AAA;AAAAB<AC=A@=19;:49>;>@?=?::7:C?CC>@A@CDG@BAACE>BB?BB?A=A498.:@?/8;;ABB>BCC>;;;BB?;<<AA=;;;0;;49==>A99;<BBC?B<A=@?BB<CC?CBBC?;;;B;@@@<CCAAAA;:7:?BB@D?A@=::://*/8=:*/4?;;/==<A?A.829:9:49@@AA?=?>68//7533'...3990:7:?AB<@>D9
@N9IO0:00869:05781
TACAGAGGGTGCGAGCGTTAATCGGATTTACTGGGCGTAAAGGGCGCGTAGGCGGTGATGTGAGTGTGATGTGAAAGCCCCGGGCTTAACCTGGGAAGTGCATCGCAAACGACATGACTGGAGTAGATGAGAGGGTGGCGGAATTTCCGGTGTAGCGGTGAAATGCGTAGAGATCGGAAGGAACGTCAATGGCGAAGGCAGCCACCTGGCATCATACTGACGCTGGAGGCGCGAAAGCGTGGGGAGCGAACAGG
+
BBCBBBBB=BA????89929<=;;5:?@6@>99:5:A>@@.99.879949<88?.99=??@@@@ABC<<;CBA?@6:988-7;7:?8@8A9>:@:?4>?BA>==9:;>6>>??CB@;:9A=A@A@@@BBBBAAB;AC?CC@B@CC?CBCAFE=<;BC@BABD>C99:@@@@;;;99:=1717177<<?9???ACC?A;>@@>9>?;@A=;:;BAAB@@@BAAB;;5;?=;;6::>4>:555==.;;:::5599=
@N9IO0:00876:05765
TACAGAGGGTGCGAGCGTTGTCCGGAATCACTGGGCGTAAAGGGCGCGTAGGCGGCCTGGTAAAGTAGGGGGGTGAAATCTCACGGCTCAACTGTGAGGCTGCCTTCTAGACTGCCTGGCTCGAGCACAGTAGAGGCGAGTGGAATTCCCGGTGTAGCGGTGGAATGCGTAGAGATCGGGAAGAACATCGGTGGCGAAGGCGGCTCGCTGGGCTGTTGCTGACGCTGATGCGCGAAAGCGTGGGGAGCAAACAGG
+
A>@?>999/;A>>=??@@<?992:;?;@@@C>=?7:9<>@/99*33744443:86<643-333(3;333333#3333(333388:3888:5:<::>?A=ABCC@C@CBBAAA;00,00)//:@@BCC@A@;;;;;5;;;:::296@;A@:@=@AAA?>?;@@;?;?A???BAA@@<>??6?<@B?BBBBB@CC@CBD@C?@A<@BBBBBBC=CC;;6;@@@CCCBBAB?>======5=>;;==>1;;<>>266<7
@N9IO0:00880:05766
TACAGAGGGTGCGAGCGTTGTTCGGAATTACTGGGCGTAAAGCGCGCGCAGGCGGCTTCTTAAGTCTGTCGGTCAAATGCCGGGGCTCAACCCCGAGCGTGCCGAGGATACTGGGAGGCTGGAGACATGTAGAGGCAAGCGGAATTCCGGGTGTAGCGGTGGAATGCGTAGAGATCCGGAAGAACACCGGAGGCGAAGGCGGCTTGCTGGGCATGGTCTGACGCTGAGGCGCGAAAGCGTGGGGAGCGAACAGG
+
BBCBCBBB>BCBA@A898<?B?BC@D@E?C?BBB=B??@A6=:9;;;@@@A?@@=AD@BDAJ:;;B;;;BB?ABBB;A@B5:::-:<<=;@@>6<===:;;939>B<@@ACBBC:;;=@BB@BBBBB@@@@@@@@DC?AAA7;7;?B=BD=@@;::??<@@;?;:99@?>?@@:99<A<@;@A=:99:?89949@@=A=::6;A;A@A@B=BBBB>ABB;;;A@?@@@<@@>>>>300/////&/3:;=64434
@N9IO0:00881:05773
TACGAAGGTGGCAAGCGTTGTTCGGATTTACTGGGCGTACAGGGAGCGTAGGCGGTTGGATAAGCCCTCCGTGAAATCTCCAGGCTTAAACCTGGAAAGTGCAGAGGGGACTGTTCAGCTAGAGGATGGGAGAGGAGCGCGGAATTCCCGGTGTAGCGGTGAAATGCGTAGAGATCGGGAGGAAGGCCGGTGGCGAAGGCGGCGCTCTGGAACATTTCTGACGCTGAGGCTCGAAAGCGTGGGGAGCAAAC
+
@?A@>:@?AB@CF@DBAB>BBACDACBB=AA@AA<ABBBB;;;0;?=;;:>;@B=B4;5;;B5;;;.;A:?ABBC<AAA>=@?.59.9;)49AC?DG>@??@<<<988+883336;;566>>>>:=?@@6>>A;<;C=BBC@C@CADG?G@DBA;;6@;C??@7@9<;BACAB@9;;;3;>9><=:=;@;>>9>@>9=9==9<;=;;:=8=74338(333386/////1///88808888=>?1@A@>=5=
@N9IO0:00884:05764
TACAGAGGGTGCGAGCGTTAATCGGAATTACTGGGCGTAAAGCGCACGTAGGTGGCGACGTAAGTCGGGTGTGAAAGCCCCGGGCTCAACCTGGGAATTGCATTCGAGACTGCATTGCTGGAGTACGGAAGAGGAGGGCGGAATTCCCGGTGTAGCGGTGAAATGCGTAGATATCGGGAGGAACATCAGTGGCGAAGGCGGCCCTCTGGTCCAGTACTGACACTCAAGTGCGAAAGCGTGGGGAGCAAACAGG
+
BB@@@@BD>DA??@?<<>495:AB@C=@?A?@?E>AAABD799::C@@@BC@@@<@AAABCC@BBCCC=CCCBAA<??DC:CD=@@@B@D?@@@<@?C?B@@@<@:;;BBDD@@??BBAB>@??>:94;=AAB?BBF?CB?B>@?@C=C?CA@BC;<:<HDI?CCCCCBBD;;;ACC;;<7;;;;:99><@6;>@?@:>>:>>:?AAB<@A=ABBCDC;;0<<@00+0>>0;9A:BBABCDD9B?@@B<@@B?
@N9IO0:00885:05799
GACAGAGGGTGCAAACGTTGCTCGGATTTACTGGGCGTAAAGCGCATGTAGGCGGGACTTTAAGTCGGGTGTGAAATCCCTGGGCTCAACCTAGGAACTGCATCCGAAACTGAGGTTCTGGAGTAGTGGAGAGGAAAGCGGAATTCCGGGTGTAGAGGTGAAATTCGTAGATATCCGGAGGAACACCAGTGGCGAAGGCGGCTTTCTGGACACTAACTGACGCTGAGATGCGAAAAGCGTGGGGAGCAAACAGG
+
BBC@@@@@:@BABB>CBB<?=@>=2998/:@@AD=A====399?AAB@@@C7;<:0499:.439:4590;@=>BB6@BA89<;0;???29.595.5:?BCC@@@?BCC?DCB@@<>299=9?>@@@ACADBBBAEC>;;<?C?D@C@CC>CBB@?>@;>@@A=B@CCCCCBCCCC@C@??9?=@?A=@:9:=A?>:>:9949@A4=B@<<?999>9>9::BBCBBBA@@A;;;;<*;BA;999*9===A499?7
@N9IO0:00889:05771
TACGTAGGGTGCGAGCGTTAATCGGAATTACTGGGCGTAAAGCGTGCGCAGGCGGTTTTGTAAGACAGGCGTGAAATCCCCGGGCTTAACCTGGGAACTGCGCTTGTGACTGCAAGGCTAGAGTACGGCAGAGGGGGGTGGAAGTTCCACGTGTAGCAGTGAAATGCGTAGAGATGTGGAGGAACACCGATGGCGAAGGCAATCCCCTGGGCCTGCACTGACGCTCATGCACGAAAGCGTGGGGAGCAAACAGG
+
CCAA@BBB=BB@CBBA@@<A=@AB;B7;2:B;;;,9@A@@4?@BA@?><00,00,0>@0<@;<?::??9;D@>?B9::;:08:)--(-(-38:;5;474333381<7<>>@999;>6@CCAAA00/<8;=<CCDDDD*BB?B?;;5;9><955<588@@A@A@;AA@@@AABB@@@@A5;;7;7:A@?AA::6::A<A>::69@@@2;;;0;4:>AAAABA;:;@@@ABACA;;;8;BBCDJE;;;;;;8;AA>
@N9IO0:00896:05767
TACGTAGGGTGCGAGCGTTAATCGGAATACTGGGCGTAAAGCGTGCGCAGGCGGTTGTGCAAGACAGATGTGAAATCCCCGGGCTCAACCCGTGGGAACTGCATTTGTGACTGCACGGCTGGAGTGCGGCAGAGGGGGATGGAATTCCGCGTGTAGCAGTGAAATGCGTAGATATGCGGAGGAACACCGATGGCGAAGGCAATCCCCTGGGCCTGCACTGACGCTCATGCACGAAAGCGTGGGGAGCAAACAGG
+
CCBCBBBA<:;9CDCDEDAF?BB@;>,00=>>>896;BB<CBCBCABB;;7;B?B?AA@CD@B@@????=:>AA;?@@@5?A=:93;,33(3377.7,//---//(/:::<<:::::49=A79:AAAA=A@@>??@?,@AA?B?B@C@DCCC@A@@;;;BBCG>BBBBBBAAAAA@?>;;;5;=@@@<AB@@>@CD@C@BA>@?@?3@@@8@@BBBBB@;;000>@>@AAAA???9?A@@AAA5000@@7=>?;
@N9IO0:00897:05771
TACCAGCTCTCCGAGTGGTGTGGATGTTTATTGGGCCTAAAGCATCCGTAGCTGGCTAAGTTAGTCCCTTGTTAAATCCACCGAATTAATCGTTGGATTGCGGGGGATACTGCTTGGCTAGGGGACGAGAGAGGCAGACGGTATTTCCGGGGTAGGGGTGAAATCCTATAATCCCGGGAAGACCACCAGTGGCGAAGGCTGTCTGCTAGAACGCGCCCGACGGTGAGGGATGAAAGCTGGGGGAGCGA
+
?00)////777299;6;4:@@@=AABCC:;;ADD>C:?>A6;;;9:599448;A<ABB<>>>889AA9A89:>AA780;>@+0/4:5>6?;<<7:055055@@AB1AA=@888>3838=><>>3<@@???AAA@BBBC;;5<<<;0<?CGE7<;;?>3=>>A9A@;@@>>;=@B.;;/9;@@@9>925955.5::7<9==<<;;:::333233338808844.4:;;=6;;;<>3;<:9999'9444<
@N9IO0:00865:05835
TACGTAGGGGGCGAGCGTTGTCCGGAATGACTGGGCGTAAAGGGCGCGCAGGCGGTTGGCCGCGTCGGTCGTGAAAGCTCCCGGCTCAACCGGGACGGGTCGACCGAAACGGGCTGACTGGAGGGGGTCAGAGGGGGGTGGAATGCCGCGTGGAGCAGTGAAATGCGTAGAGATGCGGCGGAACACCGGTGGCGAAGGCGGCCCCCTGGGACCCAACTGACGCTGAGGCGCGAAGGCTGGGGGAGCGAACGG
+
@@@A?99999*;AAA@BC@BBC@B?B?A@BA;;<8;CCCC>CC=BB;;;@A@@?<?=?;?:B;A@AA?@@@@BAB@BCCCD9:8;BAA9@;@A9ABBB<CCAAA@CCC>DCC=:;;BBBB@A>A>A0@@@@AAAAAB)@@@C=@@B=@@C@@=@@A?><>??9@ABB<:;BB@AAA@<@B;A6;;@=@<@@<@AA@C<@@9>===(:@B:BAC<A>@@@@@@@<<;;5;AAA=4;499CCDE3ABA@@=;;;
@N9IO0:00873:05855
TACGGAGGATCCAAGCGTTATCCGGAATCATTGGGTTTAAAGGGTCCGTAGGCGGTTTAATAAGTCAGTGGTGAAAGCCCATCGCTTAACGATGGAACGGCCATTGATACTGTTAGACTTGAATTAGTGGGAAGTAACTAGAATATGTAGTGTAGCGGTGAATGCTTAGATATTACATGGAATACCAATTGCGAAGGCAGGTTACTATCACTATATTGACGCTGATGGACGAAAGCGTGGGGAGCGAACAGG
+
C@@B?BB@BCB<@<@;;;?ACC:;9:?AABB?BB=CC9?@9?:8=@?BACC88:0;@8?:@@38>@=<<A;?CCD>BBC<@@<66;>B=@??AB;A>;;8;>CD06;B@@==9.5559?6;A;F=CB;;;897<<<=@@A;;09BA@@AA@AB@0..*.-.(-//45:::=DD=B;998172833-3-3-3/:;(/(///)348778333339333,378/////;:39:444(4333<==1=B?;>59995
@N9IO0:00875:05817
TACGTAGGGGGCAAGCGTTGTCCGGATTCACTGGGCGTAAGGGCGCGCAGGCGGCCGACTCAGTCCGCCGTGAAAGCCCGCGGCTCAACCGCGGGCGTCGGCGGGGACGGGTTGGCTTCGAGGCCGGTAGGGGAGCATGGAATTCCCGGTGTAGTGGTGAAATGCGTAGATATCGGGAGGAACACCAGTGGCGAAGGCGATGCTCTGGGCCGGGCCTGACGCTGAGGCGCGAAAGCGTGGGGAGCGAACCGG
+
?BBBCBBB@@0>@=A;;9?BAD8<8<D@BBCBBC;;:5916>4;;<=BCC?CC@D@A;@@@A@???AA=AB@@@9?@@8@??4938;-3-3787*8;499=@D>>2@@CE>B?A=@@=@@<B8A7;295:::+44444;6;2:09D=@?BCCB;;;=BAA@;@@@AAABCCA:999,785;4:::7;95959=9.424>>=@BBBCBD6?499,5;@@<9;9?BA>:00//-.(-//////&/99:;8=8<8
@N9IO0:00879:05842
GACGAACCGTGCAAACGTTGTTCGGAATCACTGGGCTTAAAGGGCGCGTAGGCGGGCAAGCAAGTCGAAGGTGAAATCCCACGGCTCAACCGTGGAAGTGCCCCCGATACTGCTTGTCTCGAGGGAGATAGGGGCGTGCGGAACTTCCGGTGGAGCGGTGAAATGCGTAGATATCGTAAGGAAGACCAGTGGCGAAGGCGAATCTCTGGACAGTTACTGACACTGAGGCACGAAGGCCAGGGGAGCAAACGGG
+
AABCB?C>@@B>?>7>?@=AA@BC@E:::?>;;;.:@4:;044(4:<<ABB???@;@?:@@@<@ABCC@C@BBBB=BBA;@:;8:BBC=B?CAB?B>BBAALJI5BBBBCBBBB>AABCBA@@@8>:9:??CC:@A@B;;6;?BC@CBHAHC@BBAA?ABDD>@@@DBBBCACAA@CC@C=@=@?@>@@AA=@?B?B=A::6:@@AAB?BBBBC@BBB<BC@:>=33.798?B6A6A8C===1:@ADE>BBC<
@N9IO0:00900:05826
TACGGAAGGTGCGAGCGTTAATCGGAATTACTGGGCGTAAAGCGCGCGTAGGCGGCTTGGTAAGTCGGGTGTGAAAGCCCCGGGCTCAACCTGGGAACTGCACTCGATACTGCCGGGCTGGAGTACGAGAGAGGGGGGTGGGAATTCCAGGTGTAGCGGTGAAATGACGTAGAGATCTGGAGGAACACCGGTGGCGAAGGCGGCCCCCTGGTTCGATACTGACGCTGAGGTGCGAAAGCGTGGGGAGCAAACAGG
+
AAAA;@;?=>@>C:;9BB=B?ACC?B?B?BCCCC=@BA@@:A;;:AA;;;A=;;7;B@D@AA?BAAAA9@@:::C<AACC9AA<AACC@B?BA@:A;??B@B>@@A?@@;;;:=@A<ADD@BABBBBAAA=999999%999.:<@<A8::?BABBBAA>9:9<39973==<<==>999D?CA>A>@@@=A?AB?BBB>@>;;5;;;;*;C>B@CBBAB@AABB<;;BBD@BDCCCL>BAAABBB7BBBB@:A@@<
@N9IO0:00903:05829
TACGTAGGGAGCAAGCGTTGTTCGGATTTACTGGGCGTAAAGGGCGCGTAGGCGCCTGTCAAGTCAACTGTGAAATCTCCGGGCTTAACTCGGAACGGTCAGTTGATACTGTCAGGCTAGAGTGCAGAAAAGGGCAATCGGAATTCTTGGTGTAGCGGTGAAAATGCGTAGATATCAAGAGAACACCTGAGCGAAGGCGGGTTGCTAGGCTGACACTGACGCTGAGGCGCGAAAGCCAGGGGAGCAAACGGG
+
CAA@A@@>:;9:B=B999@EDACC?BBC>@@ABD:;9;@@0;5)599<<CB?C;;29:0/<*/07;49;<;<<@266==:=>265593444:.4.44.4355:5:9;/////:<<8<55//////7----&-9(//)//:5:696/5.46883449:5:8899+8889;88;:::988:0//(//60///////)/17>;5;8///;;6<:554:33/////////)/88333/4>5::>>/655=?8?DE8
@N9IO0:00903:05833
TACGAAGGGGGCGAGCGTTATTCGGAATCACTGGGCGTAAAGCGTGCGTAGGCTGTTCTGCAAGTCAGGAGTGAAAGCCCAAGGCTCAACCTTGGAAGCGCTCTTGAAACTGCAGGACTCGAATTTGGGAGAGGATAGCGGAATTGTCAGTGTAGCAGTGAAATGCGTAGATATTGACAGGAACACCAGTGGCGCAAGCGGCTATCTGGACCAACATTGACGCTGAGGCACGAAAGCGTGGGGATCAAACAGG
+
BAA;96:CCC5CBBCBBC?BB?CFAC=@@CCCCC>BCCHI>FAABBBCC;;:;ABB@BBBAB<@@AAB=AACCCC>CCF>B:B;DDCB:B;DAGAD@B;;;BCC?BA>7C:59A?=?A@ABA8AC9BB=B=@B@BCBBCB8C?B@BBBB:@@=DFA99977>3:;;>A><<===47?????E?CBB?BBBA=@A?;289A<>AB@@@>5BB@B@CCC?AAA;;<CBB>CB@AAC<@@B@@AA7AAACC?AAA@
@N9IO0:00905:05840
TACAGAGGTGGCAAGCGTTGTTCGGAATTACTGGGCGTAAAGGGCGCGTAGGCGGTCTGGTAAGTCCCGTGTGAAATCCCTCGGCTCAACTGAGGAATGGCACGGGAAACTGCTTGGCTTGAGTTCGGGAGAGGGAAGCGGAATTCCGGGTGTAGCGGTGAAATGCGTAGATATCCGGAGGAACACCGGTGGCGAAGGCGGCTTCCTGGACCGACACTGACGCTGAGGCGCGAAAGCTAGGGGAGCAAACGGG
+
CCE:99D?BB?CD?C@8959A=AB<@=@?CBCCC?BBA@@<AA<ABBB@@@<?A=AAAA>AA;@:::7;ABBBBC>CDC=CCB?BABC?CBCBB?B?B@<AA@@@0;;6;CCCC@B=BB=@@CC@CBD=CC;;<0;2;;;<B:>7?8@=2>;;655<8595:08:555;<:;;44032883930??;@:00+000*0:??;;;4;@AA>BB@BBBBB::;BBAAA;;6;CCCCI<;<BBBGD:BBCDD>DEE>
@N9IO0:00867:05895
TACGTAGGGTGCAAGCGTTAATCGGAATTACTGGGCGTAAAGCGTGCGCAGGCGGTTGTGCAAGACAGGTGTGAAATCCCCGGGCTTAACCTGGGAACTGCACTTGTGACTGCACGGCTGGAGTACGGCAGAGGGGGAGTGGAATTCCGGCGTGTAGCAGTGAAATGCGTAGATATGCGGAGGAACACCGATGGCGAAGGCAGTCCCCTGGGCCTGTACTGACGCTCATGCACGAAAGCGTGGGGAGCAAACAGG
+
@@AAA;;;,9=AA=;9;F?B7;;<8<,0)///::5>>CCC<B@C;<9@@:95;B5;4:@@>C?A;;;A===43//(-666+68(--(-(-(---(-08333333,33;AA@@=;00)///(//8@??:>@=;>===,0/0-(,),(,(*/2((((*,,226888.33377798-,,,*,(,,(,,5--(///93733,3,3933333&333(3133378;;677://.88988222'28;6677(59252(2696
@N9IO0:00881:05874
TACGAAGGGGGCTAGCGTTGTTCGGAATTACTGGGCGTAAAGCGCACGTAGGCGGATCGATCAGTCAGGGGTGAAATCCCAGAGCTCAACTCTGGAACTGCCTTTGATACTGTCGATCTAGAGTATGGAAGAGGTGAGTGGAATTCCGAGTGTAGAGGTGAAATTCGTAGATATTCGGAGGAACACCAGTGGCGAAGGCGGCTCACTGGTCCATTACTGACGCTGAGGTGCGAAAGCGTGGGGAGCAAACAGG
+
@@@:949AAA3BCDCBBB?CCACC?C697;@?@@;;;:BD?FCCCC:::AB=::6;BBBABBABB@@@@@6?>?@399A9AA:;:BCC>@@CCC?B?B999@CC:??B@@@CBBBBBCBBBBCCCCC@C@BAA>@A?B@A;?;@;??AAAAAAB@A@?BBBC=B=AAAA@@@@A5;;7;<?B@CCF@DCAA?AED@D@DDA@@ABAA@>@@6::>@>=@?:::@:::;:9;A@@/:9=9;;;-:::4@3@@@7
@N9IO0:00884:05876
TACAGAGGGTGCGAGCGTTGTCCGGAATCACTGGGCGTAAAGGGCGCGTAGGCGGCTTGATAAGTAGGGGGTGAAATCTCATGGCTCAACTGTGAGGCTGCCTTCTAGACTGTCTGGCTTGAGCACAGTAGAGGCGAGTGGAATTCCCGGTGTAGCGGTGGAATGCGTAGAGATCGGGAAGAACATCGGTGGCGAAGGCGGCTCGCTGGGCTGTTGCTGACGCTGATGCGCGAAAGCGTGGGGAGCAAACAGG
+
BAB;;;CC=CCBBBBAAA?BBB@C@C>@@DCBAC=A9:9A8??<??@AACC@BB?BB>??BB<>@99999)9@??9???@@AC?BBAA?BBBBCBB@BBCB@C@CBBBBBCCBBAB>@B@;;<BBCCBBBBBB?B;;<BB?C@HACF?FADEBAABB@BB?B?BBBBAA@@@?@AAA<A?CC?BBCDEA;;;;DC?B?;;8;BBABCCC=BB@@7;;B;;<BBB;;;AABBCCG>CBBBAAB7@@BBD?CCB>
@N9IO0:00887:05871
TACAGAGGCCCCAAGCGTTACCCGGAATTACTGGGCGTAAAGAGTGCGTAGGTGGTTGTATTAGTCGGCCGTTAAATATCCAGGGCTCAACCTTGGAAACCCGGTCGAAACGGTACAACTCGAGAGCGTGAGAGGTGAATGGAACTCATGGTGTAGGGGTGAAATCCGTTGATATCATGGGGAACACCGAAAGCGAAAGGCAATTCACTGGCGCGTTTCTGACACTCAAGCACGAAAGCGTGGGTAGCGAACTAGG
+
@?B@@@@=@>>3A7;;:D@CCD>DAD?B@BCCBB<@=9@@6@9B>;:6@=@;00*01:=6?9?AA@=7924=8<<8=@>:(//8.///60638*3,3;(33(45:4444(4:79:;@:<BCAB@@@@@;;9<<<7<>>49;15.5@:9;;7<<///<<,//:;179399.44445<>>>A>/:3387-43;088/0/(/5994:4///;=)/339?C9A@>?88888;63338333(333;<=3<<3339.33:;6
@N9IO0:00894:05878
TACAGAGGTCGCAAGCGTTAATCGGATTTACTGGGCGTAAAGCGTGTGTAGGTGGTTGTACAAGTCGGTTGTGAAATCCCCGGGCTCAACCTGGGAACTGCTTCCGAGACTGTGCGACTAGAGATCGGTAGAGGGCGGTGGAATTTCCGGTGTAGCGGTGAAATGCGTAGATATCGGAAGGAACACCAATGGCGAAGGCAGCCGCCTGGGCCTGATCTGACACTGAGACACGAAAGCGTGGGGATCAAACAGG
+
BCC;;9A>@;;;B?BBAA?C@CCD@AAA<ABBBC>BBBB@:AB@@@BDBBB?@@=@<@A:9:?B@?@?A;>????8?AAA5??8?AAA?B?AA@;@:?99:B>B?BAA???????@@@@BCBBBBBA=AA@@@@;AC@BB=?;@@=@?A?DCAAABB>AAAC;@A?A@@@?=??:94:4:4:>AAA<@<;;5;;;5;6;BCC@CC8;;;0;5;;AABBBCBCCCCA@@@@BAAB;A@@;;;:*9::<>7:444
@N9IO0:00910:05864
TACGGAGGGTGCAAGCGTTGTTCGGAATTATTGGGCGTAAAGGGCGTGTAGGTGGCACTCCAAGTCTGGTGTGAAAGCCCACGGCTCAACCGTGGAACTGCATTGGAAACTGGGGAGCTCGAGTGTTGGAGGGGGTCGCGGAATTCCCGGTGTAGAGGTGAAATTCGTAGAGATCGGGAGGAACACCAGTGGCGAAGGCGGCGACCTGGCCAATCACTGACACTGAGACGCGAAAGCGTGGGGAGCAAACAGG
+
CBAB:;9;09BBC@CCBC@CC?AA@B<?=?C?CC@;::DC<AB:???@@AB?@@=@A@@@>A>BBCCE@AABCCD>BDG?GCB?BBBA5;7;AA>B=;:;B@@7;:;E?FBBBB7;;;@<;:B;:;?C;>@@@@,@BDAB=A?C>AC;A<ABBAB;;5;;AA<B>BDBAAAA;;;AA<AD@C@AAA>A:::=@::69>@@=@9:::??=A?B?AABBCBBBBBB999?:9;@@@8@@@@A@B59:??C<ABC?
@N9IO0:00874:05946
TACGGAGGGTGCAAGCGTTGTTCGGAATTACTGGGCGTAAAGCGCGTGTAGGCGGCCTTTTAAGTCTGATGTGAAAGCCCGGGGCTCACCCCCGGAAGTGCATCGGATACTGGGAGGCTCGAGTACCGGAGAGGAGGGTGGAATTCCTGGTGTAGCGGTGAAATGCGTAGATATCAGGAGGAACACCGGTGGCGAAGGCGGCCCTCTGGACGAATACTGACGCTGAGACGCGAAAGCGTGGGGAGCAA
+
CCCD@CCC>DCBC@CCJIACB?AA=?3959AAAA>:;;DF>CDCB;;:@@A=::9:AFDD;D@CB;:;@;;;CCD>CCF?HED9;;;;CEEE5A?@@ABBCBBBB?B@@@@@A;@@@B87838;=<<==?BBB?:::5:@>A:?;@;?A>??=B:988=@=96788;7793898788.2216/55616455.5591328829=1444838//-(---/666883///0////8=7BB;@@==+37373
@N9IO0:00881:05922
TACGAAGGGGGCGAGCGTTGTTCGGAATTACTGGGCGTAAAGGGCGCGTAGGCGGCGACCCAAGTCAGATGTGAAAGTCCTGGGCTTAACCTGGGGACTGCATTTGATACTGGGTTGCTTGAATTCGGGAGAGGATAGCGGAATTCCCAGTGTAGAGGTGAAATTCGTAGATATTGGGAAGAACACCGGTGGCGAAGGCGGCTATCTGGACCGACATTGACGCTGAGGCGCGAAAGCGTGGGGAGCAAACAGG
+
AAC@@>@EEE5BCBB@@@>BBADD@C@D@C@@@C;@@;9:7<J?FHCGBBA>@C=A>===.:4;CCCAABCBBBD>BBC?CDD>CC@C@B@BDEE:;;;<BBIE?CCBCBBAB<B=@:;7;B?B?CCC>CCCB?BBAA@D=?=??AA9?@@AAAB;;:;DCC=B?A??@@@?@@=@C9@39:3:;;5;=:;5:BC<B@CC@BBBBDDD@CCACA@@@>@@BAAAAAA=A@B@@@6;;DCIIH;CABCC=BBB?
@N9IO0:00887:05942
TACGAAGGGTGCAAGCGTTACTCGGAATTACTGGGCGTAAAGCGTGCGTAGGTGGTTTGTTAAGTCTGATGTGAAAGCCCTGGGCTCAACCTGGGAACTGCATTGGAAACTGGCTGACTAGAGTGCGGTAGAGGGGTGTGGAATTCCCGGTGTAGCAGTGAAATGCGTAGATATCGGGAGGAACATCTGTGGCGAAGGCGACACCCTGGACCAGCACTGACACTGAGGCACGAAAAGCGTGGGGAGCAAACAGG
+
CCCCB<AA<;;;D>BCCI?>==00)03=;?:9:=6:9:;;09:@:<;BCCC?BB@GD?BB?B?BA<<:<<66===069=6=C@8CCCD:B<=>@7?9<<?B=<5:5:;3:==8B9:5BCAABBCBAA?BC???CC578@A<@=>6;<1;6773=?799B???8:::@AB9:0;///6.0/)/6===<;555059A=B99;BC;:;05=7:=+00>0//9>@B===/0)/770;55&5;;@@==2;;ACC<BB@:
@N9IO0:00905:05953
GACGAAGGGGGCTAGCGTTGTTCGGAATTACTGGGCGTAAAGGGCGCGTAGGCGGTTTGTTAAGTCAGGCGTGAAAGCCCTGGGCTCAACCTGGGATGTGCGTTTGATACTGGCAAGCTTGAGTGCAGGAGAGGATGGTGGAATTCCCAGTGTAGAGGTGAAATTCGTAGATATTGGGAAGAACACCGGTGGCGAAGGCGGCCATCTGGACTGCAACTGACGCTGAGGCGCGAAAGCGTGGGGAGCAAACAGG
+
AAACA?B@B@2BBBCBCC@CCACDABAE@BBBBD>ABBA?:@B=BBBC@AA@CC@CC?BB@B@CCBBB@BBBBBC8;:C=BBB>BBBC@C@CDE=B?@?C?@?E>BAAABBB?BC?BBC?BAA:;;BB@CCBB>AAC?CB@C@C?BB<AA?;;;A@@;@@@@;@?AAABBB@@@=@B9>9?@?@AA=B=;:7;BC@C@DD@D@CAAAA>A@CCCC@B@@@AAB@@@A?9:9CAA;A9::AAA6AAABB<;:;5
@N9IO0:00912:05936
TACGGAGGATCCAAGCGTTATCCGGAATCATTGGGTTTAAAGGGTCCGTAGGCGGTTTAGTAAGTCAGTGGTGAAAGCCCATCGCTCAACGGTGGAACGGCCATTGATACTGCTAGACTTGAATTATTAGGAAGTAACTAGAATATGTAGTGTAGCGGTGAAATGCTTAGAGATTACATGGAATACCAATTGCGAAGGCAGGTTACTACTAATTGATTGACGCTGATGGACGAAAGCGTGGGGAGCGAACAGG
+
BCBC@BC>BBD@D?B@@B@BBB@C@B?CCCC>BA8??-87*9@6=?9;:AB?;:6;A<ABBB?BBAAA::5;@?B9;9:5:@?=>@00-0>:=@<A?BB?B=AA?BB::;;;;@B>000,00+0600*99.93=>=<;;CCCAEECAACAAAAAB@@<A?@@8@A@A5;;<;;C@BCB;<5;5;?;8<+0+0-88(/)///)/5456=@><7;)/00)//0099??99299944)4<;=?AA6;:;@B=@@@>
@N9IO0:00882:05998
TACGTAGGGTGCGAGCGTTAATCGGAATTACTGGGCGTAAAGGGTGCGCAGGCGGCGTCGCAAGTCAGGCGTGAAATCCCCGGGCTTAACCTGGGAACTGCACTTGAAACTACGATGCTGGAGTATGGCAGAGGGAGGTGGAATTCCACGTGTAGCGGTGAAATGCGTAGAGATGTGGAGGAACACCGATGGCGAAGGCAGCCTCCTGGGCCAATACTGACGCTCATGCACGAAAGCGTGGGGAGCAAACAGG
+
BBCCCDDF9:;:BAAA@@7:7;BB?C@CGDBBAI=BB@@A8@@8999?@@@?AA>A@@@@AB?BB@@@?BBBCBB9;;;;-;G;BB8;6;;@@@<@?BABBBAB@ABB<BAAA@A@A<;;>;;;@@@?BBBB@A9;;5;:2:3=7<:>@<<?;;>A@7<9;949::<<<@<BB=BBC>@@=A<A@@=B;;;8;AD=B;;;BA?BB?BAB:@6;5;BA@@@;;;B@@;;;;;;;:.:;::BEE;BBBCB=ABB;
@N9IO0:00887:05997
TACGAAGGGTGCAAGCGTTACTCGGAATTACTGGGCGTAAAGCGTGCGTAGGTGGTGGTTTAAGTCCGTTGTGAAAGCCCTGGGCTCAACCTGGGAATTGCAGTGGATACTGGATCACTAGAGTGTGGTAGAGGGATGCGGAATTTCTGGTGTAGCAGTGAAATGCGTAGAGATCAGAAGGAACATCCGTGGCGAAGGCGGCATCCTGGGCCAACACTGACACTGAGGCACGAAAGCGTGGGGAGCAAACAGG
+
?@A;;7;C<BBAA@DADEABBACB>?283:9::@9:;;@@9@ABAA@@@AA@BA>BB?CC;@=A:;7;B@BB;;;.;;;,7;;6@@?A=@>AAA;A>A?BAAABB?A@@ABD@CBCBB@@@:;;;;B?;;;;::.;;;;;5;5;<8;BB@A@@A@@ABDCEE?EAA@BBBBBA@@@@@=@=?@BBBB@CBA=@::6:?B@>BB;;8:>@6@-0+0:::<>;<<?@?@=@?@999/:==>@@@2?@@AB=BCC@
@N9IO0:00896:05971
TACGTAGGGTGCAAGCGTTATCCGGAATTATTGGGCGTAAAGAGCTCGTAGGCGGTTTGTCGCGTCTGCTGTGAAATCTGGGGGCTCAACCCCCAGCCTGCAGTGGGTACGGGCAGACTAGAGTGCGGTAGGGGAGATTGGAATTCCTGGTGTAGCGGTGGAATGCGCAGATATCAGGAGGAACACCGGTGGCGAAGGCGGTCTTCTGGACGGTGACTGACGCTGAGGCGCGAAAGCGTGGGGAGCAAACGGG
+
BBBB?@@@:?@BB=C:::ACBBAG?@>@7;;<@@5?@@AB=A@?:;;99::39939A<@ABCCCAAA@@@@@@@?9@@@BABA3@@@@39999)9@@>AABA@;<;0;?@@C<BAA::::;;;;;9==A?@@@6?=BB4:4:;@=@>BB=@BBB:::@BB;@6:9:BABCBAB00.80..(-(---02,-/)///)/5;;6::=8<?A589B=??>BBBAAAB??@C>@@@=>>8>BCCCCC<CBBBC>DDJ>
@N9IO0:00897:05970
TACAGAGGGTGCAAGCGTTATTCGGAGTTACTGGGCGTAAAGCGCATGTAGGTTGTTTAGCAAGTCTGATGTGAAAGCCTCCGTTTCAAGCGGAGAAGTGCATCGGATACTACTAGACTAGAGTGTAGGAGGGGGAAGCGGAATTCCAGGTGTAGAGGTGAAAATTCGTAGATATCTGGAGGAACAACGGTGGCGAAGGCGGCTTCCTGGACTATTACTGACACTGAGATGCGAAAGCGTGGGGAGCAAACAGG
+
ABBBB@@@8?@@B=B@;99;C?CC@;;;.9@AAA;BB@>>9>@@@A@A@BC>B;:::-9=7:4999;BDBBB;;;7;;8A=26;C=BC?@@G@;;;@BBBBAABC@BBBCBAABECBBBB@:;;@@;;54?:=:'4.48@:@:D@C8BC?A?A00/;6///@@.?9?88?A@@A>??C@B=:C<GD@CB?CD@D;;;;?BC@@@7A>AA@CCBBB@9:88@A=9:>::?A=@9;;0499?>>?2@<;@@9@@@;
@N9IO0:00902:05976
TACGGAAGGTGCAAGCGTTAATCGGAATTACTGGGCGTAAAGCGCGCGTAGGCGGCTTCGTAAGTCGGGTGTGAAAGCCCCGGGCTCAACCTGGGAACGGCACTCGATACTGCGGAGCTCGAGTACGAGAGAGGGGGGTGGAATTCCAGGTGTAGCGGTGAAATGCGTAGAGATCTGGAGGAACACCGGTGGCGAAGGCGGCCCCCTGGTTCGATACTGACGCTGAGGTGCGAAAGCGTGGGGAGCAAACAGG
+
BBBC?A;@=@ABB6<:CC?B@B@@<>;=??@@?@8?A@@@<@:;9@@>>9949@:@D@B@ABACCCBB>BBBBBD:9;@@2C@8==<B@B?ABB=B9CCABBBBBBAAA@AA;;5;:;BBBBCBBCCBAA>999999%;?=@4;5;;@A?ABBBBBB@CBBB=789@@@AA@???@A>994:;???=B;@@>@CD@C@BA;>>>>,@@<A;@@;;;AAACB@;;;@A=ACBBBC<A<;<CCC<DDBCB=AA@=
@N9IO0:00910:05982
TACGGAGGGTGCAAGCGTTAATCGGAATTACTGGGCGTAAAGCGCACGCAGGCGGTCTGTCAAGTCGGATGTGAAATCCCCGGGCTCAACCTGGGAACTGCATCCGAAACTGGCAGGCTAGAGTCTTGTAGAGGGGGGTAGAATTCCAGGTGTAGCGGTGAAATGCGTAGAGATCTGGAGGAATACCGGTGGCGAAGGCGGCCCCCTGGACAAAGACTGACGCTCAGGTGCGAAAGCGTGGGGAGCAAACAGG
+
BBCC@CDD=BCCC?ABCC@CACCB?@496:?=?@<AA@CE>DB?@@@?B@A>AC@AAABBBB=@:;;<BAAACFG?ICDD9AA;@B;;9;ACCG<C@CCBCCCC@CCC=CCC?BBB?BDBAAA@@?=@@AA@>>>>>'>ABA597:<>A?AAABCDD>B@??8@AAAAAABAB;;;@;@>;=;:;;?B@BB?BCC@CACB?BBBB5CC@CCCJ?CCCCAAABBBABB?BBBDDD=BCCCEED9A@;;;6;@?>
@N9IO0:00913:05978
TACGTAGGCAGCGAGCGTTGTTCGGAGTTACTGGGCGTAAAGAGTGCGTAGGCGGTTTTCTAAGTTTGGTGTGAAATCTCCCGGCTTAACTGGGAGGGTGCGCCGAAGACTGGAAGGCTTGAGTATGGGAGAGGTAAGCGGAATTCCTGGTGTAGCGGTGAAATGCGTAGATATCAGGAGGAACACCTGCGGTGTAGACGGCTTACTGGACCATAACTGACGCTGAGGCACGAAAGCGTGGGTAGCAAACAGG
+
@CBBBCC@CBBBB@@ACC?CD@@@<A<;5:@@@B=BBA@@<ABBBBAA?@@?;:6;CC5::B?AAK<?=?GBBCB8=@899,:;?>8=:?@??8;;;0;9;>>>A@>@@@BC@C@C@BB?BCBCBB@?>?@@>+00,0@B:B<B?B7;;:@BABBBB?C:;94:BBBBBBBBB@@?B6;;=@<@AB?ABCC@BA@???:;5;A=;;;;5;;5;;@9@?;;;@@ABBB>BAA999/:=@ABC9;;BAAD>;;;?
@N9IO0:00875:06041
TACAGAGGGTGCGAGCGTTGTCCGGAATCACTGGGCGTAAAGGGCGCGTAGGCGGCTTGGTAAGCGTGCGGTGAAAGCTCGAGGCTCAACCTCGAGTCTGCCGTGCGAACTGCCGAGCTGGAGCACGGTAGAGGCACATGGAATTCCGGGTGTAGCGGTGGAATGCGTAGAGATCCGGAAGAACACCGGTGGCGAAGGCGGTGTGCTGGGCCGTAGCTGACGCTGAGGCGCGACAGCGTGGGGAGCAAACAGG
+
CCC;;=DF>BCCBBA@@?=:;;>A?B>@ACCBBE>???CC>BB>CC@@@AC?::8:C@D=AA?A???@@A6;;@@.:;:9=9549BAA?B?BBBB@@AA;;6;A@@@@<@@@@=>:::=@299???=9>@AAB?AAAABC@C?B6;5;;0;BBABDE=@?@B?AABB@?@B@@@A@C?C?;;8;BA?BACC@CCC?E@;;9;AAAC;;;7;?BACBBBAA@AA;;;;5;CCCD;;;CDCEEE;AA@CC=CBB@
@N9IO0:00886:06020
TACGTAGGGTGCAAGCGTTGTCCGGAATTATTGGGCGTAAAGAGCTCGTAGGCGGTCTGTCGCGTCGGATGTGAAAACCCAGGGCTCAACCCTGGGCCTGCATTCGATACGGGCAGACTAGAGTTCGGTAGGGGAGACTGGAATTCCTGGTGTAGCGGTGAAATGCGCAGATATCAGGAGGAACACCGGTGGCGAAGGCGGGTCTCTGGGCCGAAACTGACGCTGAGGAGCGAAAGCGTGGGGAGCGAACAGG
+
ABCBBBBB=AA@A=CAAB@CBB?B@C@D>AA@B@6??777*3344::<;;;:::6;ABBBBBC;;;A?A;99;6A=0<<0555)559<.55)5;>4@<@@@@?<??@@CBBB>BBBB;;;C@@@?BB@BAAA@.;;;;;C@E@B@CABB?BBBBBAA=@;::/9>?AABABBBABBB5;;5;5;@C>A?A@:@00+0:000*/68;394,45477(7;<;<>@998A<@==999.:9<???A6=?==>8:::=
@N9IO0:00887:06022
TACGTAGGGTGCAAGCGTTAATCGGAATTACTGGGCGTAAAGCGTGCGCAGGCGGCTTTGCAAGACAGATGTGAAATCCCCGGGCTTAACCTGGGAACTGCATTTGTGACTGCATCGCTCGAGTGCGGCAGAGGGGGGATGGAATTCCGCGGTGTAGCAGTGAAATGCGTAGATATGCGGAGGAACACCGATGGCGAAGGCAATCCCCGTGGGCCTGCACCTGGACGCTCATGCACGAAAAGCGTGGGGAGCAAACAG
+
BB;;;CEE=;;;A=AAAA>BACCC=A5;4;;;;?6@@;;;0;BCBBDBCDD?BB999=4;:@4>>?999A@AAA@9>>>>7>@+/0)-(-3777/6(-////7:3:==A997==<=BAAA:73333<3;93377777#39913045:58882888@::?:::BB=AAA@<<8?A@?::=688588AAB>??>@?@73.32998::==+337;(/(/68//(--(-///888;:::888::/:BABBBB9AAA@@7>==
@N9IO0:00889:06055
TACAGAGGGTGCGAGCGTTAATCGGAATCACTGGGCGTAAAGCGCGCGTAGGTGGTCCGTTAAGTCGGATGTGAAAGCCCTGGGCTTAACCTGGGAATTGCATTCGATACTGGCGGACTTCGAGTGTGGTAGAGGGAAGTGGAATTCCCGGTGTAGCGGTGAAATGCGTAGATATCGGGAGGAACACCAGTGGCGAAGGCGGCTTCCTGGACTAACACTGACACTGAGGCGCAAAAGCGTGGGGAGCAAACAGG
+
CCCAABCD>CBBBBBABB?B>AAA>A?ABBBBBB<BBBBB<A@@@BBBBCC@9989A;@@>A>BCBC@BBAAAEG;;;D>;;;7;@<@?C?@@E;@<A7;;;;?BBABBBBB?;<5;@B;@AACAAAA@DBBCAB;B6;;@=@=@=?B9A?C@@@BBB?BBBD=CBCBBA@ABB@@@@9@;5?5@=?;??>?@CCC?B@CC???6<,73177;=/38<9=A??9@@00*/99=99-5=>;:;;-82277/69<:
@N9IO0:00892:06016
TACCCGCGGCCCGAGTGGTGGTCGATATTATTGAGCCTAAAACGTTCGTAGCCGGTCTTGTAAATCCTTGGGTAAATCGGCCAGCTTAACTGTCCGAAGTCCGGGGAGACTGCAAGACTTGGGATCGGGAGAGGTCAGAGGTACTTCTGGGGTAGGGGTAAAATCCTGTAATCCTAGAAGGACCACCGGTGGCGAAGGCGTCTGACTAGAACGAATTCGACGGTGAGGAACGAAGCCCTGGGGCGCAAACGGG
+
C@@@8@@@5;;09@@AB=BB<AA;;;CC@@A<?@A?>:;;;.;:;>BB@;:<5;5;AA59;B@8CC@G@DC=@@@8?>?=A>A?BE=A?BBBBC@BCABCC@CCC;;;;BBBDB?BCBB>BA<ACBAB;@@@@<A@?9::9?BDCACEFFD9B;;;;.;@BB7A@:<;00*0<3;0:924:?@>BC;A>??9;?@2939>=78<988800(/;=5?;=@>0.).8.-(-(-88097<67955&5<@CD<@AB=
@N9IO0:00898:06020
TACGGAGGGGGCTAGCGTTGTTCGGAATTACTGGGCGTAAAGGGCGCGCAGGCGGCTGCTCAAGTCAGGCGTGAAAGGCCTGGGCTCAACCCGGGAATTGCGCTTGAGACTGGGCTGGCTTGAGTGCGGGAGAGGATGGTGGAATTCCCAGTGTAGAGGTGAAATTCGTAGATATTGGGAAGAACACCGGTGGCGAAGGCGGCCATCTGGACCGCAACTGACGCTGAGGCGCGAAAGCGTGGGGAGCAAACA
+
CCBB?BCDCD1CDBCBBB@CC@AB?@@C@BBCCF>AABCC=BC>ABABBBB?BB=BABAECC?AAABB?BCBBBD>A<@?@@@;AAA@@CC>CH@E?B8:;@>:8<;AAA>B<5B??>?B8?<<<;@@=8=987<:AE>AA>A>@<??8???>9::::8=AJD?F@CC?@?BBBA>AA594:A?AAA?B><<7;BB=@?@B?B8:;B@@;?@<?@B<@@CBA@@?:::4:A@@@B7;:CACCC9;:;AC9A;
@N9IO0:00899:06058
TACGAAGGGGGCTAGCGTTGTTCGGATTTACTGGGCGTAAAGCGCGTGTAGGCGGGCTGGAAAGTTGGGGGTGAAATCCCGAGGCTCAACCTCGGAACTGCCTCCAAAACTTCCAGCCTGGACTCAAGTAGAGGCAAGTGGAATTGCGAGTGTAGAGGTGAAATTCGTAGATATTCGCAGGAACACCAGTGGCGAAGGCGACTTGCTGGACTTGTAGTGACGCTGAGACGCGAAAGCGTGGGGAGCAAACAGG
+
A@A@?:@AAA2BBBBBBC@BB@BG?@@E>BBACF>CAABG>BBCAAAB@@@>9994;@@;@L>BC@CCCC5BABG7CCD=C;98:BCC@C?BAA?A8AA?@;@?=@@@6@A6A=@@@>@@7=EC=C58??=993996;BC@C@D?BBBBBAA@B@AA@CBBE>B?AB@@@CCCC@BBC::5;=A@@?ABAA>ABA>B<BBCDC?BBCB?BBB?AB??>@@@AAAACBBBBBBBC>C?@?BBB6AA>@>:>>>;
@N9IO0:00907:06054
TACGAAGGGTGCAAGCGTTAATCGGAATTACTGGGCGTAAAGCGCGCGTAGGTGGTTCAGCAAGTTGGATGTGAAAGCCCCGGGCTCAACCTGGGAACTGCATCCAAAACTACTGGGCTAGAGTATGGTAGAGGGTGGTGGAATTTCCTGTGTAGCGGTGAAATGCGTAGATATAGGAAGGAACACCAGTGGCGAAGGCGACCACCTGACTGGATACTGACACTGAGGTGCGAAAGCGTGGGGAGCAAACAGG
+
AABB@<?@8>?@@9@@BB>B@CCC?@;?<@@ACA;@@?@@9@AA@@@@@@@<@B<B<@@BCC@CC@C@CBBBCDF>DCDC<CB9;;AB=A@CBE>D>B;;;@@A9BBC:BBBBBCB>BBAAA@@??@=???BBB9@A;994357>,7/7:9=?@AAA?>??A:==<???@@??A==9<:?:?<>==::::7)///(/3///20470.....5+28;97;;;;;??@A??==9::.;9:9>@?5?AABC<@;;6
@N9IO0:00866:06082
TACGTAGGTGACAAGCGTTGTCCGGATTTACTGGGCGTAAAGAGCGCGCAGGCGGTCGTTCAAGTCGAGTGTGAAAGCCCCCGGCTCAACTGGGGAGGGTCATTCGATACTGATCGACTCGAAGGCAGGAGAGGGAAGTGGAATTCCCGGTGTAACGTGGTGAAATGCGATAGATATCGGGAGGAACACCAGTGGCGAAGGCGACTTCCTGGCCTGTTCTTGACGCTGAGGCGCGAAAAGCTAGGGGAGCAAACGGG
+
BBBBBBC?ABBCC@CCCCACCDAB@CBC=BBECC>BBCIC>CCB@AA@@@A<BA?AA@@=@BACCCCGC9;:CCI?CCCCC2A>B@>=055<<<+444(44:;7;;;;==>78444:;:93703<?@@;@?>@@;@077;6>8</77(313/--(,,22,,-.5.,,----2322.,,,,',,(,044928622,2::5;628:CC?B=@@=@?BAA=@@;?:::9588:5454:;;:.;:;:9::.555>>7;;>7
@N9IO0:00876:06093
TACGTAGGTGGCAAGCGTTGTCCGGATTTATTGGGTTTAAAGGGTGCGTAGGCGGCTTTGTAAGTCAGTGGTGAAATATGGCAGCTCAACTGTCAGGGTGCCATTGATACTGCGGAGCTTGAGTACAGATGAGGTAGGCGGAATTGACGGTGTAGCGGTGAAATGCTTAGATATCGTCAAGAACACCGATAGCGAAGGCAGCTTACTAGGCTGTAACTGACGCTGAGGCACGAAAAGTGTGGGGATCAAAACAG
+
CBCA@;;5;:=?@8ABBE?BBB9>6:;<)998>909;088(33(399::???@@;?AA09:83899<<;;6;BBC=AA;;2:;<@>CC=BA;;99:9,55525B=;;;B@AA;:49?<?=?AC@A@@?@@???9??A;;;7>7>.33882899<<:@;??AA<AEBB@BBABAA@>???4>?6@BC8:;AAABCC=A=AA?CD?BA@@B;@:99>:>=:9>955::<7554>???0AAB;;;;.:A;;;;&;55
@N9IO0:00897:06083
TACGGAGGGTGCAAGCGTTGTTCGGAATTATTGGGCGTAAAGCGCGTGTAGGCGGTTTTTTTAAGTCTGATGTGAAAGCCCTGGGCTCAACCTGGGAAGTGCATTGGATACTGGAAGACTTGAGTACGGGAGAGGGTAGTGGAATTCCGAGTGTAGGAGTGAAATCCGTAGATATTCGGAGGAACACCGGTGGCGAAGGCGGCTACCTGGACCGATACTGACGCTGAGACGCGAAAGCGTGGGGAGCAAACAGG
+
CBBC?CBG>:;9E@BAAAAGD@CC@C@B?BD?BB<A@A@A:@@@@AA@@@A=;;5;;<;<;":5@9:;<???A@@B755=5A?=455::8B9B>>4<25:5;<C9B9BBAB::6;=@@BB@B@@@CBAA=@@@AA;BBABA>B>B@C?BBBBCFDD?BBBBCB>BB?BBBBBBBB=??@BB@B?AAE@D?BA>@@@;?;?A=?@AC@CD?BB>BBBCBBBBBBBBB;;;BBB;;;0;AABCDD:CCCFD?BBB>
@N9IO0:00906:06073
GACGAACCGTGCGAACGTTGTTCGGATTCACTGGGCTTAAAGGGCGCGTAGGCGGGCAAGCAAGTCCGGGGTGAAATCTTTCGGCTCAACCGGAAAAGTGCCTTGGATACTGCTTGTCTCGAGGGAGGTAGGGGTTGCTGGAACTTCCGGTGGAGCGGTGAAATGCGTTGATATCGGAAGGAACGCCGGTGGCGAAAGCGAGCAACTGGATCTCTTCTGACGCTGAGGCGCGAAAGCTAGGGGAGCAAACGG
+
@AB@@;?>B@@?BC?@@A>@B=@A>AB?BCCABA<B@<@@;@C;@@;:;@@@@BB>BA=A;;7;BC>BBB;BCDK=BBCG>BB=BB;:6;@?29::&3?A??B@C????AA@AC??@@?A@@@C>BB@@AAFF;C@CCBA>A9::?D?D?BB?AAAA>ABCE>AAABA>@AAA@@@?B?B@D?BBB=A<9939>>@;ABB??::5:@B>BBBA@@<@A@ABCAA@??8>>?;99.:@@@@@@2???>?8:::
@N9IO0:00908:06092
TACAGAGGGTGCAAGCGTTGCTCGGAATTATTGGGCGTAAAGGGTAGGTAGGTGGTCTCGTTTGTCAGAGGTGAAAGCCTTGGGCTTAACCTGAGAAGTGCCTCTGAAACGGCGAGACTAGAGTACTGGAGAGGGTCGTGGAATTCCCGGTGTAGCGGTGAAATGCGTAGAGATCGGGAGGAACACCAGAGGCGAAGGCGGCGACCTGGACAGTTACTGACACTCAACTACGAAAGCGTGGGGAGCAAACAGG
+
ABBBAAFD=@@>?9<?@@6::@AA=@?A9=@073(4;@<>7C>7>==9=BB?@@=ABBABBD=BBCAA?B?>???6::<<9>?6=@594:=@A@CC>ABBB?ABAAAA<BC?CCAAABAAAB?@@@AB<@@BBC<BAAABACAFACI>B@BCDBCBB@BBCC>BBBCCA;;;;;:::-:B;A?AA@?@:9:<@BA?C@;=;;BBB8;;>B;;;A5;;:9B<;:99>9@DCAABB<BB@@@BB3@@;;;,9994
@N9IO0:00865:06177
TACGTAGTGGCAAGCGTTACTCGGAATACTAGGCGTAAAGCGCAGGTAGGCGGTTGGGTAAGTCCATATGAAAAGCTCCCGGCTTAACCGGGAGAGGTTTATGGATACTGCCTGACTCGAGTGTGGGAGAGGTAACTGGAATTCCCGGTGTAGCGGTGAAATGCGTAGAGATCGGGAGGAACACCAACGGCGAAAGCAGGTTACTGGCCCAAATACTGACGCTGAGCTGCGAAAGCTAGGGAGCAAACAG
+
BB9555555.557<6667<<>=?:=.//----(-////)/<<C:;5955.59.5.55)5<39:;:===<9999&4/---(-(--(-(-16:/8///)/:18/4.444:444.44454555<99555)5555.59455549695;?6=8;;:45595::@<9554:::4///////(//)3-3336<7;;7:88:/55:=8>:996;499)55)5;555>=555;:55666;<@4<99555)5999@6<99
@N9IO0:00867:06181
TACAGAGGATGCAAGCGTTATCCGGAATGATTGGGCGTAAAGCGTCTGTAGGTGGCTTTTTAAGTCCGCCGTCAAATCCCAGGGCTCAACCCTGGACAGGCGGTGGAAACTACCAAGCTGGAGTACGGTAGGGGCAGAGGGAATTTCCGGTGGAGCGGTGAAATGCGTAGAGATCGGAAAGAACACCAACGGCGAAAGCACTCTGCTGGGCCGACACTGACACTGAGAGACGAAAGCTAGGGGAGCGAATGG
+
>@>?@AB?B@@?@=@:::=:::<>:>=B;9::>>8AA<BF<??AAA@<BCB@CD@BBCCC1;9;DD@CB?CDDDD=CCB<@@@;@A;?>BA<AA.9449.5>?>D?DD7CD>>7;5;>:<6;696AA?ADEEH<CCCCC>=C?CD>C@C?A@5:>9<05=>>5<<555::<:::;<9=>8>>:=;;7;8@=:?===6;;;<<<>>::::3:055<<<<A>@@959959@A@@BA:>?@@@AA6@A@@@<<;;
@N9IO0:00882:06205
GACGGAGGGCGCAAGCGTTGTTCGGAATACTGGCGTAAGCGCGGGCAGGCGGTCTGTTAAGTCGTTTGTGAAATCCGGGGCTCAACCCGTGAAAATGGCATACGCATACTGGACAGGCTGGAGACTGGTAGAGGCTAGCGGAATTCCTGGTGTAGCGGTGGAATCGCGTAGAGTATCAGGAAGAACACCTGTGGCGAAGGCGGCTAGCTGGGCCAGATCTGACGCTCACTCCGCGAAAAGCGTGGGGAGCCAA
+
CCCC@BBB=BA?B?B@AA?BBACB=@2000..*----(-/////)5995@B=@;99:5<5;;<<@C9@=9;9.4<.444&4444.44(484733&43-3837389:=////(//8838871778333,3788;7;;<>38,3,3,3,3717555559...(.2....7983.....399497<<165>755596;55.55;;699;<<<<<4<,///<<:::<7//////;5;/5555&59555>>+566./;
@N9IO0:00887:06180
TACGAAGGGGGCTAGCGTTGTTCGGAATTACTGGGCGTAAAGGGCGCGTAGGCGGTCTTGTAAGTCAGATGTGAAAGCCCCGGGCTCAACCCGGGAATAGCATTTGATACTGCGAGGCTTGAGTCCGGGAGAGGATGGCGGAATTCCCAGTGTAGAGGTGAAATTCGTAGATATTGGGAAGAACACCGGTGGCGAAGGCGGCCATCTGGACCGGTACTGACGCTGAGGCGCGAAAAGCGTGGGGAGCAAACA
+
EDBBD?BDDF5CCA@@CA?CC:;;@C?B@CCBCC=:;;CF=BC>BBCBCCC>AB>B;;8;;C>A;;<;;:55@@@)50><3<@5<0//)//(/9/97;?@@;>>7B<;;????94403;633337,33(3::@?===7B=8?8B>B=5:@BBBBC??::79;3;888;:==;;;.33,34<=8<<7:?8>>;????C@BB@C?CABA@8@?;=:=@@@@@@>:9:@?9=@@;999&8;;?<<</555<<045
@N9IO0:00889:06207
TACGGAGGGTGCAAACGTTGCTCGGAATCATTGGGCGTAAAGCGCACGTAGGCGCCCAGCAAGTCGGGTGTGAAAGCCCTCGGCTCAACCGAGGAAGTGCATTCGAAACTACTGGGCTTGAATACTGGAGAGGATCGCGGAATTCCCGGTGTAGAGGTGAAATTCGTAGATATCGGGAGGAACACCAGTGGCGAAGGCGGCGATCTGGACAGATATTGACGCTGAGGTGCGAAAGCGTGGGGAGCAAACAGG
+
AA@@<ABC:@@=@@4000*00/;CAE?AACBADM>:::AA8?945<<:::=799991445?<?@BDB>;;;AAB/:<=<<<C8AA@A5;7@BB?C@C@ABBB>AAAD?CBCCCCJ=AA=B@=AACBC?AA@@@BAAB@@=A@C?CC>B?BB;:89C<@BDC>C???::9@@@@???89:1:;A@A=AA@@<@@@=@?BA=:;;@BBC=@BBBBCCCACCDCGGBCB?;;;CCC<BABBBCC9AABDD>CCC@
@N9IO0:00891:06203
TACGGAGGGTGCAAACGTTGCTCGGAATCATTGGGCGTAAAGCGCACGTAGGCGGTCGGCTATGTCGGATGTGAAAGCCTCGGGCTTAACCCGAGAAGGGCATCCGAAACTGGCCGGCTTGAGTACGGAAGAGGGTCTCGGAATTCCCGGTGTAGAGGTGAAATTCGTAGATATCGGGAGGAACACCAGTGGCGAAGGCGGAGACCTGGGCCGATACTGACGCTGAGGTGCGAAAGCGTGGGGAGCAAACAGG
+
BCBB=A@A8AA>>>9000;>=>CCIJ9;;BB49@1:99=;5>98:C@??BD@BB8?;B9CBB???AA?A:55<<B9AA<ABBB>CIAC@CD<A@CC@DD?CAAAAFCC>BBB@CAC@CB?BAAABCC@C?CCCC=BBCBB?B?A=@A6;7;@@@@@@<BBBD>C@CCCBBAAAAABF>BB@B@BCB?C;;;6;?><@?AA????A>ABB=A@C???AA@ABAAA:::?A?@999,:@@@AAA7A@@AA<AAB?
@N9IO0:00901:06176
TACGAAGGGTGCAAACGTTGCTCGGAATCATTGGGCGTAAAGCGCACGTAGGCGGCTCCAAAAGTCGGATGTGAAATCCCTGGGCTCAACCGAGGAAGTGCATCCGAAACTGCGGAGCTTGAGTATGGAAGAGGGTCGCGGAATTCCCGGTGTAGAGGTGAAATTCGTAGATATCGGGAGGAACACCAGTGGCGAAGGCGGCGACCTGGGCCAATGACTGACGCTGAGGTGCGAAAGCGTGGGGAGCAAACAG
+
;;444.44)4:;<<2555.55559.5.559=4990437;A555:<AAA@>>;0/)---0555&--//17//4<<<5<==3;;;4:AAA.514336;-3333444.43:3555A>7@<BB9A>C>A?;7:7B;;;6;AABC@B=@699,<=BBCCAAA=B@@@8@7?:AA@;999494)992994559>==?8<<<6:4:A=?>?C????8<;@;9387;8<<<?9387,3;<>=>6BA9>:=>.;=882'25<
@N9IO0:00907:06204
TACGTAGGGTGCGAGCGTTAATCGGAATACTGGGCGTAAAGCGTGCGCAGGCGGTTTTGAAAGACAGGCGTGAAATCCCCGGGCTCCGAACCTGGGAACTGCGCTTGTGACTTCAAGACTAGAGTACGGCAGAGGGGGGTAGAATTCCACGTGTAGCAGTGAAATGCGTAGAGATGTGGAGGAATACCGATGGCGAAGGCAGCCCCCTGGGCCAGTACTGACGCTCATGCACGAAAGCGTGGGGAGCAAACAGG
+
CCCCCBBB<@@@CBBAAA=B>B;0+0,0/7<<=3@<BBB=BCCBBBDB@@<@A5;;;*0>>300/::3/04888078<808:/8--(--383---(-3;>;88:C8CBBBAA=@C=???B???977??<@A>999999%9333,3.36;A><8=?AB=>>ACC<??@965>B<<<><?.99298<B?:?ABB<@AB9@6;6;AAAA+;A@:@495@==BBCB9;:B@@>@A@AAB8?:::>>>-::;>B;B@@<
@N9IO0:00876:06239
TACGGAGGATCCAAGCGTTATCCGGAATCATTGGGTTTAAAGGGTCCGTAGGCGGTTTTGTAAGTCAGTGGTGAAAGCCCATCGCTCAACGGTGGAACGGCCATTGATACTGCAAGACTTGAATTACTGGGAAGCAACTAGAATATGTAGTGTAGCGGTGAAATGCTTAGAGATTACATGGAATACCAATTGCGAAGGCAGGTTGCTACCAGTGGATTAACGCTGATGGACGAAAAGCGTGGGGAGC
+
ABBB@CD?BBA:>4=@::69<@9><C?CCBB?BC<BD5::5::8?=@BCCC9::4?AA3@@>9<<=:::9399990444)499:::99.55.5:.4.44.48==8;;;<@666?9=;;A9<@9@6A?;;;3;:=>?:<<<6505=545<:444449939555)5;;<8;;;;;>8><===7<69557<5;7;;;<.4.455.46:>:44.4448377)/)/88///--(//////&//;:;<<.:86
@N9IO0:00893:06225
TACGAAGGGTGCGAGCGTTAATCGGAATTACTGGGCGTAAAGCGCGCGTAGGTGGTTTGGTAAGCGATATGTGAAATCCCCGGGCTCAACCTGGGAACTGCATGTCGAACTGCCAGGCTAGAGTATGGTAGAGGGGTGTGGAATTTCCTGTGTAGCGGTGAAATGCGTAGATATAGGAAGGAACATCAGTGGCGAAGGCGACACCCTGGACCGATACTGACACTGAGGCGCGAAAGCGTGGGTAGCGAACAGG
+
BBA@>:@A:AABABB@AA@C@CCC@C=@>@BBBD?:;:CC=CAA@B:;;AA?BB?AD=B?AC@CCCCCCCB@?>A68877*:=8@BCE?A?BBC=B?B99:B???AA@?B??>?BB?BBBBAA@A<<6;<>9999+:AAB?C?BC@B?B@??>?==@;@???8?BAABBB???ACC@C?B?B>A@@A=>9949<A3:7:@@@@AA2::9::399@9855777=:675/79:855'5//99;1///56925358
@N9IO0:00907:06242
TACGGAGGGCGCAAGCGTTGTTCGGAATTACTGGGCGTAAAGCGCGTGTAGGCGGCTTGGTAAGTCGGATGTGAAAGCCCGGGGGCCTAACCCCGGAACTGCATCCGATACCTGCCTCGCTAGAGTCTCGGAGAGGATGGCGGAATTTCCGGTGTAGAGGTGAAATTCGTAGATATCGGAAGGAACACCAGTGGCGAAGGCGGCCATCTGGACGATGACTGACGCTGAGACGCGAAAGCGTGGGGAGCAAACA
+
DCCC?BBB=@@>A<@:;;?CC@CC?B897:BABC>@AADE?CCCBCBC@@@=AA<@C>B>BC=@@A@<@:;;@@C/9;4(4444$47::.444&36;-459:49:6:9900)/6:4=@A?>@??99:AA?=???><?@C7>=<=>?@8?394:@???BB?@@>=395:>997AA>=9516.3053//.2658=:>::676;;58-..;660566:7:9<:555?=AAB;:;FDCCD=@:::@>>2@:99?8?:
@N9IO0:00868:06262
TACGAAGGGGGCTAGCGTTGTTCGGAATTACTGGGCGTAAAGGGCGCGTAGGCGGTCTTGTAAGTCAGATGTGAAAGCCCCGGGCTCAACCCGGGAATAGCATTTGATACTGCGAGGCTTGAGTCCGGGAGAGGATGGCGGAATTCCCAGTGTAGAGGTGAAATTCGTAGATATTGGGAAGAACACCGGTGGCGAAGGCGGCCATCTGGACCGGTACTGACGCTGAGGCGCGAAAAGCGTGGGGAGCAAAC
+
@@CCB@BLEM5CCAA@AA?AA@CF8;6;?@@@BC=;;;AA8@@8A@A@AAB?BC@AAB8<;@9?;;;AA::;AAC8:;EG;DD>@;:909;3;D8D=?859ABB;????B???A?@:??:>>><>9??8?A@B@DEB?BC;@494:A9A@A@AB@@?>A?AA2928==;7769;1991:9=>18881849:9ACC?C>AA>A7;9AAB?BB>A=A;;;@?AABAAAA5;;;;:::&9444::<.<=<;:3;
@N9IO0:00870:06292
TACGGAGGGTGCGAAGCGTTATCCGGATTCACTGGGTTTAAAGGGTGCGTAGGTGGGCTGGTAAGTCAGTGGTGAAATCCCCGAGCTTAACTTGGGAACTGCCATTGATACTATCAGTCTTGAATACTGTGGAGGTCAGCGGAATATGTCATGTAGCGGTGAAATGCTTAGATATGACATAGAACACCAATTGCGAAGGCAGCTGGCTACACAAATATTGACACTGAGGCACGAAAAGCGTGGGGATCAAACAGG
+
///9699905555/4:;--(---(-(/;5:;B;;9,5;)55)55)59<CBAA>;:;/;:;5;@<@ACBACD?CCAC=CCCD9@?A@@4948>-99.92::AB?BB?BBB@AABBA?:@>>48:6:=BBBBB@@@>ACAA>?:?9?A@@AAA:::@@@@=@AAB9;;::=BAABBAAAA@@ACC>AAA7;5;<;;;;5;;A@BBCB@BCCBCBBB=BEC?BBB@@@@@@9;;;::9:&988:?A=395;>=6<@?;
@N9IO0:00875:06308
TACGGAGGGTGCGAGCGTTAATCGGAATTACTGGGCGTAAAGCGCGCGTAGGCGGTTTGTTAAGTCAGCTGTGAAAGCCCCGGGCTCAACCTGGGAACTGCAGTTGATACTGGCCGACTGGAGTGCGAGAGAGGGAGGTAGAATTCCATGTGTAGCGGTGAAATGCGTAGATATATGGAGGAATACCGGTGGCGAAGGCGGCCTCCTGGCTCGACACTGACGCTGAGGTGCGAAAGCGTGGGGATCAAACAGG
+
BBBB=A@A8AB@@A@ABA?E=AAC?A?A=@@:::7;BBCF=BA;;;;BAAA;@A;@@<@A?C?;95:::@@<<;;/49<<1==7==BC<@9;::+0)//=9@?>=@>334:@?B:<?A??8?A@89:A?>=?=<5<;88<@B5:/55?88:?>@>:@;95:C=D@A?:B@?@BAAAA6::;>8=>=2939919=A4;7;B@@?8955=69:=987388833444:9:>BAABBE>CCCBBAB:B9::D=??@<
@N9IO0:00886:06267
TACGTAGGTGGCAAGCGTTGTCCGGATTTATTGGGCGTAAAGCGCCCGCAGGCGCCCGATTAGTTTCAGGTGAAATCTCCCGGCTCAACTGGGAGGGGTCCTGGAAAACTGTCGGGCTTGAGGCAGGGAGAGGGATGCGGAATTCCCGGTGTAGCGGTGAAATGCGTAGATATCGGGAGGAACACCAGTGGCGAAGGCGGCATCCTGGCCCTGTCCTGACGCTCAGGGGCGAAAGCGTGGGGAGCAAACCGG
+
ABA;;;@;;;5;A;@?AA<AAC@B?BAA<BC?BB=<=899/9937;8;?@@=@A@@;@@B?@@@B;A:::;CDD=ABCCD>C?BB;A=ABBG>CCFF;BB:CD@CCB:AAABFDI?CC@CCC=@@B<9>@:;:(5AA@@@H?@?@C=B?CB@@@BA=AA@@:@@A@?AAAB?;445/5=7>:>>B>A>:>8??A9?4??9=?@@4@A=>@8A????BB??99893333&37;;3;88>@@@487@@A9@;?>
@N9IO0:00895:06275
TACGGAGGGTGCAAGCGTTATCCGGATTCACTGGGTTTAAAGGGTGCGTAGGTGGGTTGGTAAGTCAGTGGTGAAATCCCCGAGCTTAACTTGGGAACTGCCATTGATACTATCAGTCTTGAATACCGTGGAGGTTAGCGGAATATGTCATGTAGCGGTGAAATGCTTAGATATGACATAGAACACCAATTGCGAAGGCAGCTGGCTACACGAATATTGACACTGAGGCACGAAAAGCGTGGGGATCAAACAGG
+
BBBE@CBC=BA@A<@@BC?BCC@C?AA;877777*3;0::4:>5:@@CB??=?>>9?=B=@@9BBBCBCC@CBB=8=@@@2>@<BA5;45:5;=6B=@ABB=AC@CCCCCC@C>B==@>9@A?@@>.44<5@?5@7=>9:598BCBDCC=9//96//(-77:50//?:A@BBBAAABABA@@;??A9<9?9<<;;5;6=;;>@:5:773><<A7:@A8888;;;522+2669:99&7337<;;.=>?;;3;:;;
@N9IO0:00905:06296
TACGAAGGGGGCAAGCGTTGTTCGGAATTACTGGGCGTAAAGGGCGCGTAGGCGGCTTATCAAGTCAGGCGTGAAATTCCCGGGCTCAACCTGGGGGCTGCGCTTGATACTGATGAGCTTGAATGCGGGAGAGGATAGTGGAATTCCCAGTGTAGAGGTGAAATTCGTAGATATTGGGAAGAACACCGGTGGCGAAGGCGGCTATCTGGCCCGTAATTGACGCTGAGGCGCGAAAGCGTGGGGAGCAAACAGG
+
BBC;98;CCC5BF<CB@A?<B;FI:C@C?CBCDE?B;<=C>CF?B>>DDCC?CB?CC@BCBC<;;B=<8<<??@@9A;@?0:9,9=>@?B?BBBBB.88;99?@<?=AA???@???:;;@CC=AABBB;BBBB?CAAAAA???B?BC<@@AAAAB@@>@CCD>D@;::BBCBBB?BB0:387177::=;9:4:??:>;>@=@@@AB@@?@C<AAC?A?BAA@@A@@@>B;;;;;0;;B@@AA5;;@@@8@AA>
@N9IO0:00875:06344
TACGTAGGGTGCGAGCGTTAATCGGAATTACTGGGCGTAAAGCGTGCGCAGGCGGTTGGCCGTGTCCGATGTGAAAGCCCCGGGCTTAACCTGGGAATGGCATTGGAAACTGGCTGGCTGGAGTGTGGCAGAGGGGGGGTGGAATTCCACGTGGTAGCAGTGAAATGCGTAGAGATGTGGAGGAACACCGATGGCGAAGGCAGCCCCCCTGGGCCAACACTGACGCCTCGAGGCACGAAAGCGTGGGGAGCAAAC
+
CDBBBDDE>BBBBBB;;<=A9A=;5@4;6;CBCE>:9;BB:BBBBB@@@@@=@@<@@C=A?BAAAA?CBBDBBBD<BB?>1??<?C?B=B=;;;0949<5;AA@D@CC=BBB?BA@=@@@3494?<<6<0////////"/:)/)4<949..--(---/67:9:;2///;66::797888333,3188:6;<::4333,3,333399::%88=6=7=688:999::9483333,3339==7==<;;;;.88:88/7
@N9IO0:00878:06335
GACAGAGGGTGCAAACGTTGTTCGGAATTACTGGGCGTAAAGCGTGTGTAGGCTGCTCTGCAAGTCGGATGTGAAAGCCCTGGGCTCAACCTAGGAAGTGCATTCGAAACTGCAGAGCTTGAGTCCTGGAGAGGAAGGCGGAATTCTCGGTGTAGAGGTGAAATTCGTAGATATCGAGAGGAACACCGGTGGCGAAGGCGGCCTTCTGGACAGTGACTGACGCTGAGACACGAAAGCGTGGGGAGCAAACAGG
+
BBA;;;BA;@@?AA8=??6::=A?:<-7-37<=>9?>@@>9@::>??AA@A>@:::A??>8:28@AA=A;94::;)55=6=<>8<A<B9=9==B:?8=;<;?B:=BBB<994=>:>;;C8B856<9AB<999;4;;@;@A<?>B?:;:C?@?:=@:;26=A<6B???@CBBCCBBACBBB@C@CCC@C@CC>@AB>A=AA>A>A>AAB=@@AAA@;;;A??956565@955555)5;@<ADD5:;AA@9A@95
@N9IO0:00900:06345
TACGTAGGGTGCAAGCGTTAATCGGAATACTGGGCGTAAAGCGTTGACGCAGGCGGTGATGTAGACAGATGTGAAATCCCCGGGCTCAACCTGGGAACTGCATTTGTGACTGCATCGCTGGAGTGCGGCAGAGGGGGATGGAATTCCGCGTGTAGCAGTGAAATGCGTAGATATGCGGAGGAACACCGATGGCGAAGGCAATCCCCTGGGCCTGCACTGACGCTCATGCACGAAAGCGTGGGGAGCAAACAGG
+
;<;<;455)55:<.55AA5<50<@)0+///555)55//7)////)///-/00)//)//54/-----6889554;=4:?AA8@B;@0006=48<<5<8;<996<>6?@@BCBDCCBB@@??4::@@AA8;;BCDDDG5B@@<@<@<@@BBCCAA;;;;;CCFD>;;;B;;;BCCDBCB@AA=@=?@@5;;AA>ADG@B?BB9;;BB3;;;6;>AACCD@;;000;000?>=8787*7877>>>2??@?A9@@@<
@N9IO0:00903:06343
TACGGAGGGAGCTAGCGTTGTTCGGAATTACTGGGCGTAAAGCGCACGTAGGCGGCTTTGTAAGTTAGAGGTGAAAGCCCGGGGCTCAACTCCGGAATTGCCTTTAAGACTGCATCGCTTGAATCCGGGAGAGGTGAGTGGAATTCCGAGTGTAGAGGTGAAATTCGTAGATATTCGGAAGAACACCAGTGGCGAAGGCGGCTCACTGGACCGGTATTGACGCTGAGGTGCGAAAGCGTGGGGAGCAAACAGG
+
BBCC?AAA<ABBCBBCCC@BD@CC@CAD@CCBBC=A@@@D<B?@?B:::BB@CC@CDD>DAA?@DABCCB?@@@@:@?A<BCD:BBBB>BBA?B997:ABB?BB=B?BBB::9AB99AA4496@?8@A9@@@?>@B???A?@=@=A>AAC99:A@@A>???B<A>BCBBBBABA9=>;@>AA?BBB?>>AA:==;1:488/8:9=>??<@@<=;>>A:;>>>>CABB>A?@@@@=>BAABBB8A>;:A7=<=9
@N9IO0:00904:06327
TACGTAGGTGGCAAGCGTTGTCCGGATTTACTGGGCGTAAAGAGCGCGCAGGCGTCGTTCAAGTCGCGTGTGAAAGCCCCCGGCTCAACTGGGGAGGGTCACGCGATACTGATCGACTCGAAGGCAGGAGAGGGTAGTGGAATTCCCGGTGTAGTGGTGAAATGCGTAGATATCGGGAGGAACACCAGTGGCGAAGGCGACTACCTGGCCTGTTCTTGACGCTGAGGCGCGAAAGCTAGGGGAGCAAACGGG
+
CCCC???<?B=BC?A@CEACCC>B>?>=6>>>@@;9;:BC=BBBBB:;;BB?;;6@@@8BA;>@;;;CABCHGE?CCGGG5B?@BBBABBBGG7;;;6;@CDCBCCCBCCBBBBBBBABBA?B@@@@?A@49:(98@BB9<9C?BB>B@BC::8DC@?>>>6BBBB?>?@@><987(794>7AAB?BA<B?BBB@B@EDC>=<B=AB<A8BC@:@@<@B<@BH;<;@BDDAAA;A@<?A@@3A@@A@6@CA8
@N9IO0:00907:06311
TACGTAGGGTGCGAGCGTTAATCGGAATTACTGGGCGTAAAGCGTGCGCAGGCGGGCTTTTAAGCCAGACGTGAAATCCCCGGGCTTAACCTGGGAATGGCGTTTGGGACTGGAAGTCTGGAGTGCGGCAGAGGAGACTGGAATTCCTGGTGTAGCAGTGAAATGCGTAGATATCAGGAGGAACACCGATGGCGAAGGCAGGTCTCTGGGCTGACACTGACGCTCATGCACGAAAGCGTGGGGAGCAAACAGG
+
CB?@>>@@6>@AABBBAA=@@CBB?B9:7;BBAA;@A>BB<B;;;CAAA??;;;;0;?::+:3:>;@BACA@@CF?BCBB:BA9@?39596::=4@>BB?BC;?5@;1:---(-3766775::==>D@???CB?BBAAAA=A4:084<93=?>;;5;?<==A9;5?ABAA??=?>>;6=?6=8=>?6@@@@<87317,73747<;=<<<6;7<<7787<=73388889=487AC7;=?6788)89;6>4;772
@N9IO0:00909:06349
TACGGAGGGTGCGAGCGTTGTCCGGAATCACTGGGCGTAAAGGGCGCGTAGGCGGTTCGGTAAGTCGTTGGTGAAATCCCGGGGCTCAACCCCGGGGCTGCCGACGAAACTGCCGGGCTGGAGGCCGGTAGAGGCAGATGGAATTCCCGGTGTAGCGGTGGAATGCGTAGAGATCGGGAAGAACACCAGTGGCGAAGGCGGTCTGCTGGGCCGGTCCTGACGCTGAGGCGCGAAAGCGTGGGGAGCAAACAGG
+
CCCB?@@A8@>>?AABCCACCC@C@C;;;DCDCG>9;:CC=CG>CCCCBBB?CC?C>BB@BB@BDEGE?B?CBBC<@@B=BCC9BBBB?ABB7AA@2@<79-34AAAA:?@AA=AC=AA@8=<1:2989AABB@@@?BAA=B7B7<?6=7==8?@::7:B?B@CE??@BA?=>?=::2:8<B>BBB@BB=B?BCC@C?BB>B@@B@@@D@C@C>AB?B;:;CBBBA@=@@@;<;0;:B??@@599@DD>ABB=
@N9IO0:00881:06391
TACGGAGGGTGCAAGCATTGATCGGAATTACTGGGCGTAAAGGGCGCGTAGGCGGCCAGAAAAGTCAGATGTGAAATTCCGGGGCTCAACCCCGGAGCTGCATTTGAAACTCTCTGGCTAGAGTGCAGTTAGGGTAAACGGAATTCCACGTGTAGCGGATGAAATGCGTAGATATGTGGAAGAACACCGGTGGTGAAGACGGTTTACTGGGCTGTAACAGACGCTGAGGCGCGAAAGCATGGGGAGCAAACAG
+
B@AA<:99,;@>B?CCCC@CCCBB@C@C@CCBBB>9:9DD>DD=BBBBBA@=@@;><?;:99*0<<@000<::<:39=@?ACB:BBBB?BBB6?<?:48:;;AC<BAA<?==>99:8>=<<<;<@@A??:7<73379,8>6A>B@D7:9@9827522+22677/77??@@93333;;;6=745-2882A>??9?AA2555539:-557992;8?<=13333888793>2755886(5><>@@@8@AB@?7=>=
@N9IO0:00888:06368
TACAGAGGGTGCAAGCGTTAATCGGAATTACTGGGCGTAAAGCGCACGCAGGCGGCGATCCAAGTCGGATGTGAAAGCCCCGGGCTTAACCTGGGAATCGCATTCGAAACTAGTTCGCTAGAGTGTGGTAGAGGGAAGTGGAATTCCAGGTGTAGCGGTGAAATGCGTAGATATCTGGAGGAACATCAGTGGCGAAGGCGACTTCCTGGACCAACACTGACGCTCAGGTGCGAAAGCGTGGGGAGCAAAC
+
AAB?>@@@6;;AD=@???9?8<?@8;6;@A@@@B;?>;;;0;?=@BCBB9989C<A@@?@692;>AA;@A@@;;;)5555&5909<2;8;?CBL?D?A;:;AC?BBBC8?A;:;=AA9;:AB@@@<;6;BAAAC>C@CBA<@:=3:19<6988?::=>B@?@8@?8;<?>>>?79:A=AB>A>AAAAA;;;?BBC@C@DCC@A=@>BA=@B5;7;AAABAAC@@;;;>AAB><<,007>;<<.9;>>:.7
@N9IO0:00913:06380
GACAGAGGTGCCAAGCGTTAGGCGGAATCACTGGGCTTAAAGCGTGTGTAGGCGGAATTGTAAGTACCTTGTGAAATCCCACGGCTCAACCGTGGAACTGCTCGGTATACTGCTTTTCTTGAGCCACTTAGGGGCTGTCGGAACAAACGGTGGAGCGGTGAAATGCGTAGATATCGTTTGGAACGCCAAAGGTGAAAACAGACAGCTGGGAGTGTGCTGACGCTGAGACACGAAAGCCAGGGGAGCGAACGGG
+
BAB@@;:4;A>;>:??@?>AA?>?:@5:9@@@@G>ED@BB=BBBBABBAAA?CC:B?B?AACAGFCC@C;=;CCC<@@?8A;;5;@@B?C9;;C?@>B???A:96:B;;:CCCDDD8@A69:>A=@AC=BBBB9CBA<>>7:5::90=?3>:7<<<<9B@C?7969@?<<=99:>>==3;05.489.44)45:99::.:@@A@ABA@>?9>@<<@B@AA@@B@ABBBCICDBB@5=@5;:99*4=??>>ABB<
@N9IO0:00917:05762
TACGTAGGGTGCAAGCGTTGTCCGGAATTATTGGGCGTAAAGAGCTCGTAGGCGGTTTGTCGCGTCGGCTGTGAAACTCGGGGCTCAACCCCGAGCCTGCAGTCGATACGGGCAGACTAGAGTGCGGTAGGGGAGACTGGAATTCCTGGTGTAGCGGTGAAATGCGCAGATATCAGGAGGAACACCGGTGGCGAAGGCGGGTCTCTGGGCCGTAACTGACGCTGAGGAGCGAAAGCGTGGGGAGCAAACAGG
+
CB@@@CDD=@B@C@CCBC?CCC@D@B?D6;9.95)79799/79<944>=00+0/*/92:BABBCAAA?B@A@;;;.5<<=@@2<;5;.595&5;;;6<@C@;:9999<?;<8<@ACBBB@@@@@AE@@@@DG:BB<;<E@C7;9;>AA<@A:;;AC@BCCJ>CBBB:;;BABA<AD8;:6:4;BB@D@CC@A@??B>AAC<@@;;9@<<B@BBB?@:;999;8;998===>=>6@988??B6B::;D=ABB=
@N9IO0:00923:05772
TACAGAGGGTGCGAGCGTTGTCCGGAATCACTGGGCGTAAAGGGCGCGTAGGTGGCTTGGTAAGCGTGTGGTGAAAGTCCGGGGCTCAACCCCGGATCTGCCGTGCGAACTGCTGAGCTCGAGCACTGTAGAGGCAGGTGGAATTCCGGGTGTAGCGGTGGAATGCGTAGAGATCCGGAAGAACACCGGTGGCGAAGGCGGCCTGCTGGGCAGTTGCTGACACTGAGGCGCGACGAGCGTGGGGGAGCAAACAGG
+
CEB;;;CD>BBCCAA@AA;??@@B?B=@@AA???9?@@AA9??:?@@ABAA=@@<@B?A?@@=@@?9:8><>?AD899B?BBB:CCBB@GGD9A<;;;;??<AAABBB?BBAA;;;99<>?969<@BBBBB@B=@AA?BB?B?@=B<@@89>4448:588-3-39;:<@??A@CCAD?B<@?:;;;;@=@A6:5>25.5<5=88:?;::,9===495<99===;<7919;<877778=733333$3339;6:;;7
@N9IO0:00937:05775
AACGTAGGAGGCGAGCGTTATCCGGATTTACTGGGCGTAAAGCGCGTGCAGGCGGTTTGCTAAGTCATGTGTGAAAGCGCCCGGCTCAACTGGGCGAGGCCGCATGAGACTGGCAGACTCGAGAGAGGTAGAGGCCGACGGAATTCCGGGTGGAGTGGTGAAATGCGTAGAGATCCGGAGGAACACCAGTGGCGAAGGCGGTCGGCTGGGCCTACTCTGACGCTCAGACGCGAAAGCATGGGGGAGCGAACGG
+
?7@BBDD?;;:;C@@@@?=@A@=A>:99/9@9995:AABD;;;BBAAA;;;=AA=@A9AA;92:@:99ABAABCB;A@::;.:2:BAB<B@DC>CCCE?B;?AA@@ABC@@A?BB:::AABBBBABB=;;;AA<B?CCCC@G?B?A?BD;AA5;;;;5;A@B;ACDCBB@@AA@@=A?BB>A>;;<?BBDC@C@@=@=@A?DCC=A@@@;@?CCAABB;;;@@@;;;<9>====,9:999999$5;=552595
@N9IO0:00960:05807
TACGTAGGGGGCAAGCGTTGTCCGGATTTATTGGGCGTAAAGAGCGTGTAGGCGGCCAGACAGGCTCCGTTGTGAAAACTAGAGGCTTAACCTCTAGACGTCGATGGAAACCGTTTGGCTAGAGTCCGGAAGAGGAGAATGGAATTCCTGGTGTAGCGGTGAAATGCGCAGATATCAGGAAGAACACCCGTGGCTAAGGCGGTTCTCTAGTACGGTACTGACGCTGAGACGCGAAAGCGTGGGGAGCGAACAGG
+
BBCCBCCCCC1BB?B@AA@BBD:C:>ED>BC@IF>AAABB=BBBAAAA:;;@::8:?BA@??@173:-3A7@??@==154BBBA???45248A@AB=@:77?8?8848=6=8BB>3;444?@?>?B@B?B?B@B?BBB=AA5:146A8BC@A822<8>:??AA<@AAA???@AAB??88=7BB?D>?>89<<:?@A=A==>9?:????AAAAAC?BBBBBBBCBCBB?>?AA?>>8>???CFF:EB@>>9>@@>
@N9IO0:00922:05856
TACGAAGGGGGCTAGCGTTGTTCGGAATTACTGGGCGTAAAGGGCGCGTAGGCGGTCTTGTAAGTCAGATGTGAAAGCCCCGGGCTCAACCCGGGAATAGCATTTGATACTGCGAGGCTTGAGTCCGGGAGAGGATGGCGGAATTCCCAGTGTAGAGGTGAAATTCGTAGATATTGGGAAGAACACCGGTGGCGAAGGCGGCCATCTGGACCGGTACTGACGCTGAGGCGCGAAAGCGTGGGGAGCAAACAGG
+
<<;/0+/999(9<//9@@?@?=AB=A?B?C@AAB8;;;B@8?A4?<>BBBB@BB@BBB=;<;>BBCB@@;;;@>B,:;;;.9;6:9957;<4=>6=9<858?@A=BBBBBBC@@9949A>???AA>AF>DBBB???>7BA>B>A?AB=??>A@@@@@>@A@A8?;????CAAAA=BB8=9=?4::>/608;:AAB?B8;;=A=@BB@@>@?=A=A@@@AC@@AA@@@>AA@;;;0;AA@@@@3?@@?@8?@@=
@N9IO0:00929:05817
AAACGTAGGTACCGAGCGTTATCCGGATTCACTGGGCGTAAAGCGCGTGCAGGTGGTTTGGTAAGTCGGGCATGAAAACTCTTGGCTCAACTGAGAGAAGCTGTCCGATACTGCCAGACTTGAGGGTGTGAGAGGGAGGTGGAATTCCGCGTGTAGTGGTGAAATGCGTAGATATGCGGAGGAACACCAGTGGCGAAAGGCGGCCTCCTGGCACACTCCTGACACTCAGACGCGAAAGCTAGGGGAGCGAACGG
+
44$4:9772///)//7334255<9>9==<???@@?8>@8<=6====9==9:;=AA;BB;@=@B>BBBBD>@@B9;::*9?=>;@?@@@C=@;<<B@@@9;;A@@>=:;;;9<9918:<<>58:?A998989<///)//(/65:6=9>6:@==BAAAAA=@@@@9@@@@??::9A???B?BB?B?CCC@CBA@>?;;;)9:?<8>8;;7;<7<<=@@BC699>>:=@@@@B999999,9=?9999&5555549<<
@N9IO0:00930:05814
TACAGAGGGTGCAAGCGTTAATCGGAATTACTGGGCGTAAAGCGCGCGTAGGTGGTTTGTTAAGTTGGATGTGAAAGCCCCGGGCTCAACCTGGGAACTGCATCCAAAACTGGCAAGCTAGAGTACGGTAGAGGGTGGTGGAATTTCCTGTGTAGCGGTGAAATGCGTAGATATAGGAAGGAACACCAGTGGCGAAGGCGACCACCTGGACTGATACTGACACTGAGGTGCGAAAGCGTGGGGAGCAAACAGG
+
CCCCC???:?@=?=A9997:=@AB:;8;?CBCCB<A@9:96::;:C@@@;;6;A>BC?DCAC?A@>B@A@B?:;:7;;CC;JC?CCBB?B?BBD=B?CAAACA?=?FE8AAB?A@9??88:=@??AA;?AAA@?8>>6?A;@4::.76AAACCBBA@<;;;=5A=;;8A=?>>9875<5=4:2:@A:=?<:4:9<2919<<;<?B?AD=@@@9937777338;;==@=AABBDB=A@@????5?BBCB>AAA3
@N9IO0:00932:05854
TACGAAGGGTGCAAACGTTGCTCGGAATTATTGGGCGTAAAGCGCACGTAGGCGGCTCTGTAAGTTGGATGTGAAATCCCTCGGCTCAACCAAGGAAGTGCATTCAAAACTGCAGGGCTTGAGTACTTAAGAGGATCGCGGAATTCCCGGTGTAGAGGTGAAATTCGTAGATATCGGGAGGAACACCAGTGGCGAAGGCGGCGATCTGGGAAGATACTGACGCTGAGGTGCGAAAGCGTGGGGAGCAAACAGG
+
B@A;92;@9@ABCC=A@@?@B@CC>C?C>BB;@A<??=AA5:9:;A@??@A<@@9@@A@AAC>@A@C@BBCCCCC?BBB=BBB@BDDC@C?A?AAE@BBBCCB?BCCC:BBB<;<C=;;6;;@>BBB@CADA@=@@@@@B=@;A=AB:@?AB@@?::7:BBC=C@CCBCBA@AA;;;0:B?C?BBB?@@>@=AAA?C?@@<@BBBBBCC>C@CCDB<<;BCDCCCCC?BBCAAA<ACCBCDD<BBCDC>CBB@
@N9IO0:00939:05856
TACGTAGGGTGCGAGCGTTAATCGGAATTACTGGGCGTAAAGCGTGCGCAGCGGCGCCGCAAGTCGAGTGTGAAATCCCCGCAGCTTAAACTTGGGAATTGCGCTCGAAACTACGGTGCTGGAGTGTGGCAGAGGGAGTGGAATTCCACGTGTAGCGGTGAAATGCGTAGAGATGATGGAGGAACACCGATGGCGAAGGCAGCCCTCCTGGGCCAACACTGACGCTCAGTGCACGAAAGCGTGGGGAGCAAACAG
+
CCBBBAAA:A@@@BA@@B=B>BBB?B>A=A?AAA;ABBEE>BCCBAABB;;5>5:;=<===8<88444:;;CCC>AA@>2000///(/6.6938<3838(//889;888.33337,39;33/433A;A;A?<??@;?=8A.7,717389999::8884:???8?879993338;933;/223836669=>=B7995.5.55555)559>=@6=05.//:-,,,***,,--////44;)444::::.5559?3<<:
@N9IO0:00960:05844
GACGGAAGGTGCAAGCGTTGCTCGGAATCACTGGGCGTAAAGGGTGCGTAGGCGGCTGTGTAAGTCTGGCGTGAAAGCCCAGGGCTCAGCCCTGGAAGTGCGCTAGAAACTGCGCGGCTGGAGTGCCGGAGGGGAGAGTGGAATTCCTGGTGTAGCGGTGAAATGCGTAGATATCAGGAGGAATACCGGTGGCGAAAGCGACTCTCTGGACGGCAACTGGACGCTGAGGCACGGAAAAGCCGTGGGGGAGCAAAACAG
+
@A;;5;59.4:>>7<:;;?B:99A8<466=:9;?8@AAAB0;;/9>9CCBB?BB?BBBBBAB?@@@@C@DBBAAA9;;;0;==5<;;;??A8?@<?<?A@?@AA@@@C<@;;;ABB?CCC=AA;;9=B999GF8@A@A?B>B;A=A>BD@CA:::@@=ACCC>::9?@??@::9433433-5344/)/)//)/889(/333444888:7<99289288616///////)////)///&/97444999$445555&59<
@N9IO0:00963:05856
TACAGAGGGTGCGAGCGTTAATCGGAATTACTGGGCGTAAAGCGCACGTAGTCGGCTTTGCAAGTCGGATGTGAAATCCCCGGGCTCAACCTGGGAACGGCACCCGAGACTGCATTGCTAGAGTATGGGAGAGGGAAGCGGAATTTCTGGTGTAGCAGTGAAATGCGTAGATATCAGAAGGAACATCAGTGGCGAAGGCGGCTTCCTGGACCAATACTGACGATCAGGTGCGAAAGCGTGGGGAGCAAACAGG
+
CBB;;;BA<@B@?@@9:9391994.45:.54<<<<BBBBB<A??@B@@@@ABAB>BBD>CBF@HCAA=;;;;BBB9AAAA-;:/99=>>C?=<<1:50/)//;;1<//6=:@A><-/00/@;69AACA::;;AA9A=@@A?A9A>6==?9=BBB??:::88=588==<<<::988;;;6;9>266>===9;29;B?B?AA;;<*0+/93997=8;;AB;;;;;:AAA=ABC;;;6;?B;;;;.;:;;B;AA@=
@N9IO0:00926:05896
TACGTAGGTGACGAGCGTTATCCGGAATACTGGCGTAAGGCGCAACGCAAGCGGTACACAAAGACTGCGTGAAAATCCTCTGGCTTAACCAGGGGCGGTCGCTGGAGACTGTTAAACTTGAGGCGATGAGAGGGGTGCAGAATTCCCGGTGTAGTGGTGGAATGCGTAGATATCGGGGGGAATACCAGTGGCGAAAGCGGCACCCTGGCGTCGTACTGACGCACATGTGCGAAAGCGTGGGGAGCGAACGGG
+
BCBBA996:@>BBBBBBA?A@<;>4:*,,***/,--5(/)//5574//:)-,,(,,,--22(--//7<;:////&//)/:::7>>8<59<@<>>5>B<A000@@<?;9=ADA?CC>DE;>552498>:449@;;.?AA@AA;><?B;A;?><8@:A>BB@B@BBBBBBBA=7:99999:%>8>>>;><:<60/0>+0000877;98408899@@?<;:00//8>??@@B@@?@299?>@@@6???@A=@@C:
@N9IO0:00928:05899
GACGAACCATGCAAACGTTATTCGGATTCACTGGGCTTAAAGCGTGCGTAGGCGGCGGTGTTAGTCAGGTGTGAAAGCCCTCAGCCCAACTGAGGAATTGCGCTTGATACTGCATCGCTAGAGAATGATAGAGGTGGGTGGAACTGATGGTGGAGCGGTGAAATGCGTTGATATCATCAGGAACACCAGTGGCGAAGGCGACCCACTGGGTCATTTCTGACGCTGAGGTACGAAAGCTAGGGTAGCGAACGGG
+
CBAAA<@<@A@@BC?;=;@CC?AA=?@=@@??@?9?A9??9>?<8@@@@@@@CC:>D?BCC?BBBAAA?ABBCCF>CCC=A?@A@@;@:CCCCB@C?B?A@D@?<@@AAAACA???@AA;;:AA?:99?@ABB>A@D9::49:??@ABB?BB@BBBB?BABC?C>??B7<;9878>=8;;=A:;::?BA@@::00+04///6:3;;:?@<BAACC>DDBAA@@@@@>;?@:99A:?@CBCD=BBA???=@@@9
@N9IO0:00941:05876
TACGTAGGGTGCTAGCGTTGTTCGGAATCATTGGGCGTAAAGCGCGTGTAGGTGGTTAGTAAAGTTGGATGTGAAATCCCTGGGCTCAACCGAGGAAGTGCATTCAAAACTAACTAGCTTGAGAGTGGTAGAGGAAGGTGGAATTCCTAGTGTAGAGGTGAAATTCGTAGATATTAGGAGGAATACCGGAGGCGAAGGCGGCCTTCTGGACCATTTCTGACACTGAGACGCGAAAGCGTGGGTAGCAAACAGG
+
BABBA@@@;@BCB@@@@?9@A<AC@GGECBB2;5,7=3:9/389@=;;;@A?BB?C@BA@@C>BB?B@CAABBBC>AAC>BCC>CCJC?C:::A?B=@=B@@@5>@@@8ABB=BB>:;9.444;99A49==AA=@=B?CC@BAD?B?BBBBAAAAAA?AABB;@<999?AAA;;2;B<;;2;.5AA>B@<:7;<B=B@BC@C@C:BCC@BB?BCB=BBBCBBBBA@??:;;CDC:@:;;::/;AA>@@;@AB?
@N9IO0:00955:05909
TACGAAGGGTGCGAGCGTTAATCGGAATTACTGGGCGTAAAGCGCGCGTAGGTGGTTTGGTAAGCGATATGTGAAATCCCCGGGCTCAACCTGGGAACTGCATGTCGAACTGCCAGGCTAGAGTATGGTAGAGGGGTGTGGAATTTCCTGTGTAGCGGTGAAATGCGTAGATATAGGAAGGAACATCAGTGGCGAAGGCGACACCCTGGACCCGATACTGACACTGAGGCGCGAAAGCGTGGGTAGCGAACAG
+
@AB:969D<@@@C;;9@@?@=BAB>@<A=BAAAC>BBBGD>CBAAAAAAAA@@?>?E>B?BD@CCBBBC@??A@B<AABB9BC=DAAC?A?CBC<@=@8:9A@???A?=AA@@?>>;<@A@@A@@AA=@A@????2=A??<??BB>B?BAA@@@<<?=@BBB=B???CBBBBBBAA=A=@:?399@@AA??:;;?:?>A==<678)9<8788)3;<;75922269552196<=<<39::888*897=9:4755
@N9IO0:00957:05878
GACAGAGGGTGCTAGCGTTGTTCGGAATGACTGGGCGTAAAGGGCGCGTAGGCGGAAGTAATTAGTCAGGCGTAGAAAGCCCCCCGGGCTTAACCCGGGGAACTGCGCATGAAAACGGTACATCTAGAGTGCGAGAGAGGAAAGTGGAATTCCTAGTGTAGAGGTAAATTCGTAGATATTAGGAGGAACACCAGAGCGAAGGCGGCTTTCTGGCTCGGCACTGACGCTGAGGCGCGAAAGCGTGGGGAGCAAACAGG
+
9=9449::1>=8773333-33289-4.4443333(33333(//(//-----(--(-0--/)/17/4333133333<:(444444#98588.4.44(4;;+93944499595555&5:6<@@<=>666<;95659;@=::277.///3939696<>;::;::33-388086=;4555<<;7==5886:56650-----25373//(/68/86717933.37393333<88:;7;=565=2<877333&3348804445
@N9IO0:00957:05902
TACGTAGGGTGCAAGCGTTAATCGGAATACTGGGCGTAAAGCGTGCGCAGGCGGTGATGTAAGACAGGTGTGAAATCCCCGGGCTTAACCTGGGAACTGCATTTGTGACTGCATCGCTGGAGTGCGGCAGAGGGGGATGGAATTCCGCGTGTAGCAGTGAAATGCGTAGATATGCGGAGGAACACCGATGGCGAAGGCAATCCCCTGGGCCTGCACTGACGCTCATGCACGAAAGCGTGGGGAGCAAACAG
+
AA?????@7:;;A>A@AA=A=B@A5;6:9AABD>ABBDC=CBBCCBBBDD?DD?BBBBBBC?AAABC@CCFGIF?CCCC;ED?CC@CBC?BAC.;5;;;;@>@8BBBCCDBCBCBBCEE?BBBBBB>@@@@CCCC5BBB@C=A@BADCCC;;;;<<ABCDE?BBBBBB@@@AAAAA=@@;@=@?@=AAAA?BBB?A?BB:;;BE7@@@6;4:@BCDBBB;99?999@@@@AAA:@AA=>=>2>==@A=;=;
@N9IO0:00958:05860
TACGGAGGGTGCAAGCGTTGTCCGGATTTATTGGGTTTAAAGGGTGCGTAGGCGGCCCTGTAAGTCAGTGGTGAAAGCCTCCAGCTCAACTGGAGAACTGCCATTGATACTGCAGGGCTTGAGTACAGACGAGGTTGGCGGAATTGATTGTGTAGCGGTGAAATGCATAGATACAATCAAGAACTCCGATTGCGTAGGCAGCTAACTAGGCTGTAACTGACGCTGAGGCACGAAAGCGTGGGGAGCGAACAGG
+
CAA@=@>B:@A@C@CABA?BAG@C@AAF>CC>??9@A3::8:=9:?@BAAB???=AD>CD@@>@BBBCDC?;;;B8;:ACC=A@A@@@=@AC@;<<@DCBC@BB@BBBBBBBBBBB8>>9?>???????@@;;6;>A?BB@C@C@@@@?BB@@@AAA9?;::.;CAABCCCBBBB?ABB>AA=@@?9<<?299@@;;6;CBBDD@CB@@=BABCB?BCBDFDDDDBC?AA?9::.;?@>?@@7@AAAC>;;;>
@N9IO0:00958:05901
TACAGAGGTCTCAAGCGTTGTTCGGATTCATTGGGCGTAAAGGGTGCGTAGGTGGCGGGGTAAGTCTGGTGTGAAATCTCGGGGCTCAACCCCGAAACTGCACTGGATACTGCCTTGCTCGAGTACTGGAGAGGAGATTGGAATTTACGGTGTAGCAGTGAAATGCGTAGATATCGTAAGGAAGACCAGTGGCGAAGGCGAATCTCTGGACAGTTACTGACACTGAGGCACGAAGGCCAGGGGAGCAAAGCGG
+
BBAA@:97:BBAD=@AAA;@B?@A=AC@AA@?BB<BFCGM>CC>CCBBBBB?;:5;A@@3?A>;5;>@=?B@9<:)59;BB@@9AAAB@DDD;BCC=@::<@?BA:BBBABAD?A79;@@A@??CBAA?@@@?9?>@A=?<@@CC?BBB@CCAC?>>>ABBC<BBBC???B>??BA@B?B?A?AAA>AA@@<@>>8<;>9939A???C;????@>A@@AA@@@;;:?:?><@=:@9?;?@CC6??6;;+0088
@N9IO0:00959:05862
GACAGAGGGTGCGAACGTTGCTCGGAATTACTGGGCGTAAAGCGCGTGTAGGCGGACCATTAAGTCAGGTGTGAAATCCCTGGGCTCAACTCCGAGGCTGCTACCGAAACTGCGGACCTGGAGACCGGTAGAGGTGGGTGGAATTCCCGGTGTAGCGGTGGAATGCGTAGAGATCGGGAAGAACACCTGTGGCGAAGGCGGCCCACTGGGCCGGTTCTGACGCTGAGGCGCGAAAAGCGTGGGGAGCAAAACAGG
+
ECCBBBBB=ABBAA?BAB?B@??C>A=?89499919;;;@8=???@@@?<:55405;7;:-71343882888433(339(344(3;;<9=>>;;..*..../996;?>0=??:;6:A>CD?@ACB?A@CCAAA?BBB=BB2:8<?BC=B?BA@@B=B?BD>A?ABCBBBBBA@@@AB6;05:8@AA?@@:@:?@<-7-33-33(3344=7B>B@B9;5:ABBA;;:;=?@@;;;;-;9?<;::-999:49&4::7
@N9IO0:00918:05912
TACGAAGGGGGCGAGCGTTGTTCGGAGTTACTGGGCGTAAAGGGCGCGTAGGCGGCGCTCCAAGTTAGGCGTGAAAGCCCCGGGCTCAACCTGGGAATAGCGCTTAAGACTGGAGTGCTCGAGTGCGGAAGAGGTGAGTGGAATTCCCAGTGTAGAGGTGAAATTCGTAGATATTGGGAAGAACACCAGTGGCGAAGGCGCTCACTGGTCCGCAACTGACGCTGAGGCGCGAAAGCGTGGGGAGCAAACAGG
+
BBA;92;@@@,@BBBBBB@EC?BA=?@?=@@BCE<BBBCC?CH>CCCB>::49;4;BCDGAG@EC8;;6:@>AAA5:;BB2?@9::;C?C@BBC>C@CCCCCBB9;7;BBBB>BBBBBBCDCCBBCC@B@BCB@CC@@::5;=@=AD<ABBBCCD;;;;BBE?I@AACCCBBCCACC=B7;;=A@A=@A;<5<BB?B@;;:A@@@9949?=ABB?BCBBBABCBBB?ABB;;;0;;@ABCC;BABDD>BBB@
@N9IO0:00921:05939
TACGTAGGCAGCAAGCGTTGTTCGGAGTTACTGGGCGTAAAGGGTGCGTAGGCGGTTTGCCAAGTTTGGTGTGAAATCTCCCGGCTTAACTGGGAGGGTGCGCCGAAACTGGACAGCTAGAGTGGGGGAGAGGAGAGTGGAATTCCTGGTGTAGCGGTGAAATGCGTAGATATCAGGAGGAACACCGGTGGTGTAGACGGCTCTCTGGACCCTAACTGACGCTGAGGCACGAAAGCGTGGGTAGCAAACAGG
+
BBCDCDD@CAABC@CBCB?BB?AA>:<<@BCBBB=BB@>=5>?6@AAA:;:?BC?CC;:;?A>ACC?C?BCCCCB<@@==>9>9=>-0-0@@@5><<+99:=78-.-)---(--,,-//7/444888'8:<>9>>=<;;:>8<9<:=<9>AA@@BB=A;;;0;BABCBCCCC;;:B:@@5;5;AA=B@BC@B;;;A;;;5;@@;;;C?BBC<@@@B<<;B;;;BCB?BAB9;;0;@@@CC>CBCDDE>BBB?
@N9IO0:00936:05926
TACAGAGGGGGCAAGCGTTGTTCGGAATTACTGGGCGTAAAGGGCGCGTAGGCGGCCCGCTAAGTCGAACGTGAAATCCCCGGGCTCAACCCGGGAACTGCGTCCGATACTGGTGGGCTTGAATCCGGGAGAGGGATGTGGAATTCCAGGTGTAGCGGTGAAATGCGTAGATATCTGGAGGAACACCGGTGGCGAAGGCGGCATCCTGGACCGGTATTGACGCTGATGCGCGAAAAGCCAGGGGAGCAAACGGG
+
BCB;;:CCCCFCD?BBCD@CD@CC@B?A<@@AAA<AAADD>DE?BBBBBBB>::7;G<@A;;8;AAAB?;;;@AE>DCCC;CD?CCCCADD?DC<A=@@@@BBC@CCCCB;;:;BD<BB>A@=@A=A@;@@AAC=BBBDCACAGAG@BB@BBCDDDC@BBBB=AA;<;A@BBBABBB?BD?B>BBC?C@AA9;<DAG@CCAAAAB=@A>BB=B=BAA?BBBBBBBB@AA@?;;;;.;@5;;;;.9<99;04449
@N9IO0:00942:05927
TACGTAGGGTGCAAGCGTTAATCGGAATACTGGGCGTAAGCGTGACGCAGGCGGTGATGTAAGACAGGTGTGAAATCCCCGGGCTTAACCTGGGAACTGCATTTGTGACTGCATCGCTGGAGTGCGGCAGAGGGGGATGGAATTCCGCGTGTAGCAGTGAAATGCGTAGATATGCGGAGGAACACCGATGGCGAAGGCAATCCCCTGGGCCTGCACTGACGCTCATGCACGAAAGCGTGGGGAGCAAACAGG
+
@@ABBBBB>BBBB?AABB?B5;;?5;5;::000)/;//)//777997///)/987094<771/////6:=<;:<67373&3:1@@?B@C?AAB0;5:;;;9:?9A@@@CC@@A??>@@@5::AAAA?A;;;A@A@2ABD?C@B@B@BBBDBA:;;@@BABC>;;;BBBBBBBB@<<600,0+0;;;@CA@=@EB?D=;:8:A@A2:::/::=?@@@AA@???BAA???@@?=?5=====?=5?@@AB=???<
@N9IO0:00946:05912
GACGGAGGGCGCAAGCGTTGTTCGGAATTACTGGGCGTAAAGCGCGCGCAGGCGGTCTGTTAAGTCTGCGGTGAAATCCCGGGGCTCAACTCCGGATATGCCGCGGATACTGGCGGACTAGAGACCGGTAGAGGCGAGTGGAATTCCTGGTGTAGCGGTGGAATGCGTAGATATCAGGAAGAACACCGGTGGCGAAGGCGGCTCGCTGGGCCGGTTCTGACGCTCAGGCGCGAAAGCGTGGGGAGCAAACAGG
+
BBBA?;:;6;@>C7;;BC>BB?CB?B<@>ACCDG?@BAA@<BAA@AAB>992:@9?A@BA=A6;;;;B@@=@A@@9@?B.;;;.9=:;8=<<6:0337<<=<:988=>9:9A?997:BAAC:9:B?B=AAA@@9>??>?B>B=@;@=<=7;855A@;59?6;5;@?==>==<;75:5+2+2:/58@7=8;;4:=A;A>==688<888BC9E;D381878889@@898;;97755,57=8866&2556;38862
@N9IO0:00955:05913
TACGAAGGGGGCTAGCGTTGCTCGGAATTACTGGGCGTAAAGGGAGCGTAGGCGGATAGTTAAGTCAGAGGTGAAAGCCCAGGGCTCAACCTTGGAATTGCCTTTGATACTGGCTATCTTGAGTATGGGAGAGGTGTGTGGAACTCCGAGTGTAGAGGTGAAATTCGTAGATATTCGGAAGAACACCAGTGGCGAAGGCGACACACTGGCCCATTACTGACGCTGAGGCTCGAAAGCGTGGG
+
BBBBB>BCCC5BCCC@AA@BDFDC@DGKACCBAB:AA@@@/;;/9>:>@AA=AA?A@@CD>A>B@00000,0<=<3>@@5;;C<B@AA@C=@=@=@=@?A@@DD>BCBABAA>AAAABA<@@AABBBD=AA::5:>>>8:59:?=@=@@@ABA::::39<>=6?;978CCABBB<>>>A?AB@BBD=A@9929=>8<;8777:9<<<>/8827;7;9:8@>?>AA::5::898<4<867:>>
@N9IO0:00961:05913
GACAGAGGTGCCAAGCGTTAGGCGGAATCACTGGGCTTAAAGCGTGTGTAGGCGGATGCCTAAGTACCTTGTGAAATCCCACGGCTCAACCGTGGAACTGCTTGGTATACTGGGTGTCTTGAGCCACTTAGGGGTTACCGGAACAAACGGTGGAGCGGTGAAATGCGTAGATATCGTTTGGAACGCCAATGGTGAAAACAGGTAACTGGGAGTGCGCTGACGCTGAGACACGAAAGCCAGGGGAGCGAACGG
+
CCC@@@B>>;819398==9??:@A8;8;ACCCDE?CC8;<9;=@?A@A;;;;BB:BAAA@BB9?CCGAI<69BAA8><>*0//)/===:@>AAA593:999D?C=@@ABBABB=BDBCB?BAAB>BBC@CCCC9A?CC@CACBCCC>CE@DE?CB;;7;A@C9;;;@A;;;>>000@@9A=B@CDC<@;==8=<>==2<<@;??;???A8??:9:@@@A?>?8778;=?<==@B:::6:?EE5>>A7618>A
@N9IO0:00925:05981
TACGGAGGGTGCGAAGCGTTATCCGGATTTACTGGGTTTAAAGGGTGCGTAGGTGGGTAGGTAAGTCAGTGGTGAAATCTTCAAGCTTAACTTGGAAACTGCCATTGATACTATTTATCTTGAATACTTTGGAGGTAAGCGGAATATGTCATGTAGCGGTGAAATGCTTAGATATGACATAGAACACCAAATTGCGAAGGCAGCTTACTACACAGTTATTGACACTGAGGCACGAA
+
///945//)/9///4:555(///)/)/::1;;555)5<)55)55)599<<>><@>C>CCB>AA6;;@@ABB@CCCC>BBB>@@;??B:?<?B?A:@@9?:99?BA>BB@@>?@@@8?>?@9>>?BBBCD50,/61//)/66/615@@=>>>>>=====8=:::1;5:==C::;=<9:55:52549;>2;;3;179==8<;?@@??;@B@@788;9;/825>;;8695./)//.;:<
@N9IO0:00929:05990
TACAGAGGGGGCAAGCGTTATTCGGAATTATTGGGCGTAAAGGGCGCGTAGGCGGCCTTGTAAGTCGAAGGTGAAATCCCCGAGCTCAACTTGGGAACTGCCTTTGATACTGCTCGGCTTGAGTCCGGGAGGGGAGAGCGGAATTCCCAGTGTAGCGGTGAAATGCGTAGATATTGGGAGGAACACCGGTGGCGAAGGCGGCTCTCTGGACCGGTACTGACGCTGAGGCGCGAAAGCGTGGGGAGCAAACAGG
+
BBD@@;;:;:*<C=A@BB?BA;@B;?;??>@=AA9@AABB>BD>CCBBBA@;00-0<@<@?A<A>@;;8;@CCCI>BBCC:CAB@AAA>BB>AA0;5;BBB>DH>DCFBBBB;;;B?BB?BBBAA5;;09BBB6BB@@@><@;?;?B.87883897817777188?>>:>???=9?;6;<;>9977176;;<=88396<>6733377;4::7>043;=:888.----(-79;9:28<<:AA;0>;77928@@>
@N9IO0:00932:05970
AACGTAGGTGACTAGCGTTATCCGGATTTACTGGGCGTAAAGCGCGTGCAGGCGGCTCGGCAAGTCGGGCATGAAATCTCCTGGCCTAACTGGGAGACGCTGTCCGATACTTCCGGGCTTGAGGGCAGTAGAGGGTGGTGGAATTCCGCATGTAGTGGTGAAATGCGTAGATATGCGGAGGAACACCAGTGGCGAAGGCGGCCACCTGGACTGCTCCTGACGCTGAAGCGCGAAAGCTAGGGGAGCGAACGGG
+
;6;BCCCABBAFCCCBBB@CCD=@=88839?ABD>@A@@@;@AA?A@@@@@=:;4:ABA?CB>BBBBH>CBBBCD>CBCC@?@>@@CC@CCCC=?@?AA@@BAA=A@@::<@C?BB>BB>AACD?AABCC???D>BB>AB@E@C>A=@A@:::AABB@CCCC>DB?>?BBBBBB?@@<9939<;;;?CBBBACCC5;5;;5;=BC@CB?CCCAAAB?AABBCCCCC@B@@@AAA;AAAAAAA7A@@@@>BAD<
@N9IO0:00938:05994
TACGTAGGGTGCGAGCGTTAATCGGAATTACTGGGCGTAAAGCGTGCGCAGGCGGTTTGATAAGTCTGATGTGAAATCCCCGGGCTCAACCTGGGAACTGCGTTGGAAACTGTCAGGCTAGAGTGTAGCAGAGGGGGGTAGAATTCCGACGTGTAGCAGTGAAATGCGTAGAGATGTGGAGGAATACCGATGGCGAAGGCAGCCCCCTGGGCTAACACTGACCGCTCATGCACGAAAGCGTGGGGAGCAAACAGG
+
DCCCCCCC>AAABBCCCC@B?AAB=B994:B;;;0;BACC<@@D@@@A@;;4;@:>@9=:007;000@=0/0900*0;>>+00+0//9(/(/;;3:2::73332;6;>9?<88:A?>@?;???988<><<>@???@@'?@>?=?<@<??????==?@>>>AAB<BBBBCCBCAA<@::3::6=8?@?:=<::088A4:5:>;<;<:*::;1;==5;6999//*///>?@??;;?AA=@@@?=<>5?>>=C<CBC=
@N9IO0:00956:06009
TACAGAGGTCCCAAGCGTTGTTCGGATTCACTGGGCGTAAAAGGGTGCGCAGGTGGTCGGGTAAGTCTGATGTGAAATCCCGCAGCTTAACTGCGGAATGGCATTGGATACTATTCGGCTAGAGGGTTGGAGGGGGGACTGGAATTCTCGGTGTAGCAGTGAAATGCGTAGATATCGAGAGGAACACCAGTGGCGAAGGCGAGTCCCTGGACAAACTCCTGACGCTGAGGCACGAAAGCTAGGGGAGCAAACAGG
+
BBBCB@@;:;:.;.5955.5<9A>@BA?C:8:>=1=?::;;&/;(///////)/5.54::)44399>9373::A@A9@::4;=BCDD>@=@AA@@>@?BD?BCC?B>BAAACBB?AA=@CC9::C=B9=;;;;;;;%;59=;944.4>>><BABCC@@?????=BBABAAAB=>?A@AB7717=<>><??=;6;<;8=8@?>=:??8>=9=:99(3;:289/0///9/318>>@@B<@@??@?@5@AAAA=??=2
@N9IO0:00962:06009
TACGGAGGGGGCGAGCGTTATTCGGAATTATTGGGCGTAAAGGGCGCGTAGGCGGCTAGGTAAGTCAAAGGTGAAATCCCTCGGCTCAACTGAGGAACTGCCTTTGAAACTGTCTAGCTTGAGGCCGGGAGGGGGTGGCGGAATTCCCAGTGTAGCGGTGAAATGCGTAGATATTGGGAGGAACACCAGTGGCGAAGGCGGCCACCTGGACCGGTTCTGACGCTGATGCGCGAAAGCGTGGGGAGCAAACAGG
+
BCCC@CCGCD5CBBB@AA?BC?AA?@?B?ABADC?BBBAC<AA<ABCBCCC@8899CCC@CC<?>;;;0;;AABC<BBA<A;;7;BA@=AAAACBI<CBBBAEF>AAC=C@BAAA;:;@=@@B?C@CC>DDDCC3<<8<A?A>A=AB;@?A@@BBAA7B@<<4;;;>@<<@@@@6>959:49=BBC@BBCC@CCC?C?BB?B?BA>BB?BB@C@B@BCCCCCDCBBBCBCC@@@;@>=9:99393:?C<AAA?
@N9IO0:00918:06012
TACGGAGGGCGCAAGCGTTGTTCGGAATCACTGGGCGTAAAGCGCGTGTAGGCGGCCGGGCAAGTCGGATGTGAAATCCCGAGGCTCAACCTCGGAACTGCATTCGAAACTGCTCGGCTCGAGTCCCGGAGAGGATGGCGGAATTCCCGGTGTAGGGGTGAAATCCGTAGATATCGGGAGGAACACCAGTGGCGAAGGCGGCCATCTGGACGGTGACTGACGCTGAGACGCGAAAGCGTGGGGAGCAAACAGG
+
==00+/0/)//9;8==CC=A@>BC?C@CCCCCCB=@@@@@;ABBAAAA@AA=AA=A=A@<A@=@AAC?A@AA@A@;?@>6>::4:BA@=B?BBB?B@CBBB;000@@@9?000@><6@C@@@@;;;0;=@A>?;AAA5;9=?;?2:;/;=@AA@@@@8@BBA:BB8;;BBBBBBBBC<BB?@>?CB=AB9969BC@C?CB?D?CB@@A5<;;5;@BC@@@CB@?>==000////)/599999+95559)55;4
@N9IO0:00925:06058
TACGGAGGGGGCTAGCGTTGTTCGGAATTACTGGGCGTAAAGCGCACGTAGGCGGCGATTTAAGTCAGAGGTGAAAGCCCGGGGCTCAACCCCGGAATAGCCTTTGAGACTGGATTGCTTGAACATCGGAGAGGTGAGTGGAATTCCGAGTGTAGAGGTGAAATTCGTAGATATTCGGAAGAACACCAGTGGCGAAGGCGGCTCACTGGACGATTGTTGACGCTGAGGTGCGAAAGCGTGGGGAGCAAACAGG
+
BBCC@CDEDE5DCCCBBC>BB@CHAD@C@@AA@A<AB@BF>BBBBBBCC@B<:;4;;;;C;A=@@@ABA@>@@@B<A@A9@==0<000*000&0*/;;9??:??8>>>@9:;>AA6;;B?BB>;;;@A=AAAA=AA@@DB?CACAD@C@@@BAAB@@9??@@8@>@@@CBABBB:;;?B<@@=@BC?C@@@>AAB;I<00-0@@BABB?BB<<;@CF@CCBAAA@@@@CDCCCD=AACCCED:BBBEE=CAA?
@N9IO0:00932:06044
TACAGAGGTCCCAAGCGTTGTTCGGATTCACTGGGCGTAAAGGGTGCGTAGGCGGTCGGGTAAGTCTGATGTGAAATCTCGGAGCTCAACTCCGAAACTGCATTGGATACTATCTGGCTTGAGGGTTGGAGGGGGGACTGGAATTCTCGGTGTAGCAGTGAAATGCGTAGATATCGAGAGGAACACCAGTGGCGAAGGCGAGTCCCTGGACAACTCCTGACGCTGAGGCACGAAAGCTAGGGGAGCAAACAGG
+
CCCBB:;4<@@8@;@@<;7;C?CDABB>BCBABC>BBCBC<AA<BDAA@CC?BC?B@@@<@A=BBBBBCCBCBBB=@@?BB=9;:BB@>BDC=ABB=BBACCC=?=?AAB???BBB<??<@9:;.;@A5;;AAAA'AABB>@=@6::AA?@@@@@@@@BBBB>ABACBBBBAB>:;;AAB=B?CBB?BCBB=@;:4:<>???:9939A<ABD@AAA=A@@??==?;;4:?@<=?9?@AAABB6CAA@@<;;;?
@N9IO0:00936:06030
TACGTAGGTGGCAAGCGTTGTCCGGATTTATTGGGTTTAAAGGGTGCGTAGGCGGCCTTGTAAGTCAGTGCTGAAATATCCCGGCTTAACCGGGAGGGTGGCATTGATACTGCAGGGCTTGAGTAAAGTTGAGGTTGGCGGAATTGACGGTGTAGCGGTGAAATGCTTAGATATCGTCAAGAACACCTATTGCGTAGGCAGCTAACTAAGCTTTAACTGACGCTGAGGCACGAAAGTGTGGGGATCAAA
+
CCBBBCC@:98:C=AAAA?BBD@C@BBB=BB?CB>CC;??9?@9??@B@<<900+0:@6AB@<BBBBBBBBCECC?BCBCC<B?@A=A=A=@A8;;;0;;5;:9>AB@A@D@@ABB<AB>B;;:DD=A@=ABA=A6;6;@8?;@8596@=@@@@@@@;@@??9?BCC@BBCBBAAABBB8;;@BBC@CCC=@?AB@?;@;9;@>7:>:7::::2;4=>?=98944483888:8808944788*8=@>@9
@N9IO0:00937:06048
TACGGAGGGTGCAAGCGTTAATCGGAATTACTGGGCGTAAAGCGCGCGTAGGTGGTTACGTAAGTCGGATGTGAAAGCCCCGGGCTTAACCTGGGAATTGCATTCGATACTGCGTGGCTAGAGTCTGGTAGAGGGTAGCGGAATTCCAGGTGTAGCGGTGAAATGCGTAGATATCTGGAGGAACATCAGTGGCGAAGGCGGCTACCTGGACCAAGACTGACGCTGAGGCGCGAAAGCGTGGGGAGCAAACAGG
+
CBCE@BBB=BBBC@CBBCAE@:;:6:59:@AABC=A???>8>AABBBBBAA<AB?C?BCCBB6?B;;7;A;<>>@6;A==2=@8==<=<=;BCD>B?B?AABA=@@BB@@@A@A@@<@AB@?@;;;B?ABCBAB<@@@@C@C@B@C@CGA;<;CCEC@DCCD?A@;;;C@@@CDCCC??@AD@BBBBBBBB?CBB=A=@C?CCBB?BB?AA@C?BBAA@@@BBBB@@<@BBBCC:;;A;;;;.;ACBC;A@@9
@N9IO0:00962:06058
TACGTAGGTCCCGAGCGTTGTCCGGATTTATTGGGCGTAAAGCGAGCGCAGGCGGTTTAATAAGTCTGAAGTTAAAGGCAGTGGCTTAACCATTGTTCGCTTTGGAAACTGTTAAACTTGAGTGCAGAAGGGGAGAGTGGAATTCCATGTGTAGCGGTGAAATGCGTAGATATATGGAGGAACACCGGTGGCGAAAGCGGCTCTCTGGTCTGTAACTGACGCTGAGGCTCGAAAGCGTGGGGAGCAAACAGG
+
BCCEBBA>;;:0<A;;;A=BBB@CBDCC=BCIEI?CE@@@9@BA@@A@A??=@@;@G9@<@A=AAA@@@=AA=BB=B@CABBB6;;8:7:?CC?DC?CBBDC=A<><6<:994;B<BC;:;AAAA@@@?AAA7AA@;;;>B;A<A?@@BBBBBBAC@CBBD?DBBAAAAAABBCDC=AA6;6;;;?B?AB?BAAA<A@@=@BCBDDD?ABCCBC@C;;;;BCAAAC?;;;;;;6;BBDEEF8@@DCD=@@@?
@N9IO0:00923:06096
TACAGAGGTGGCAAGCGTTGTTCGGAATTACTGGGCGTAAAGGGCGCGTAGGCGGCCCTGTAAGTCCCGCGTGAAAGCCCTCGGCTCAACCGAGGAACTGCGCGGGAGACTGCAAGGCTTGAGTTCGGGAGAGGGAAGTGGAATTCCGGGTGTAGCGGTGAAATGCGCAGATATCCGGAGGAACACCGGTGGCGAAGGCGGCTTCCTGGACCGACACTGACGCTGAGGCGCGAAAGCTAGGGGAGCAAACGG
+
@@A;;;@<@@=>><@???=AB@DD?C?C?BBBBB<AABBC<BC=?@@CAB@?9949A9@@@A=A@@@:@B@@AAA6;;B8@;:6;ABA>A@B@@>@@@@@BA;;;0;ABA@AAE@E@BB@CCBA@BCJ=CCAAA;A:@@B9B@C@C@DD<BBECB@A?@CCD=@@@;:::BCA@?9?<89376@?@>B?@@=@BB@C@AB?::7:>AD?A@=@>=<<==<9000;0/(///337.7944599+9<999559:
@N9IO0:00939:06092
TACAGAGGGTGCGAGCGTTGTCCGGAATCACTGGGCGTAAAGGGCGCGTAGGTGGCTCGCTAAGCGTGTGGTGAAAGCCTGGGGCTCAACCCCAGGTCTGCCGTGCGAACTGGCAAGCTTGAGCGTAGTAGAGGCAGGTGGAATTTCGGGTGTAGCGGTGGAATGCGTAGATATCCGAAAGAACACCGGTGGCGAAGGCGGCCTGCTGGGCTACTGCTGACACTGAGGCGCGACGAGCAGTGGGGAGCAAACAG
+
AAA>==@@0::>@>??CC<??A=A>A?DAAABFF>A@??B=BC>BA@@@@@7;;?CBBBBBB=@?@@?::49??B4558@::<0@;AA2:;;.<A5;;CAA=AAAACC7;9>9>A;@@B=@>@@;;;A@A@BA=;:4.44.4.33(38:19=;?=:9-3=2848?@@CBA@00/96;;;2/4-44438.//)//:)/)/9396:9:@@A=???:8973373333338366///666//333333&333770622
@N9IO0:00949:06092
TACGTAGGGGGCGAGCGTTGTCCGGATTTATTGGGCGTAAAGAGCTCGTAGGCGGTTTGGCAAGTCGGGTGTGAAAATCCGGGCTCAACTCGGAGACGCCACTCGATACTGCCATGACTCGAGTCCGGTAGGGGAGTGCGGAATTCCTGGTGTAGCGGTGAAATGCGCAGATATCAGGAGGAACACCGGTGGCGAAGGCGGCACTCTGGGCCGGTACTGACGCTGAGGAGCGAAAGCGTGGGAGC
+
CCCCA99:::*;@@>BBC?CDDBCABAA;AA<@@;?AABC>BCC;;;???A<>=69:-;>A@<??AAC998:9;;;&4;3883:99:7999;.555333034:93/////66)/4:::<A??949.56::A<<0>@CCBC@=;C;?@A?7>=5955;8><;;29:44444::4445:5:;9><?@@<@<==:>@=9<9<<9;::99888(4.45::4444499;<<<8;;666=2<:88<>58::
@N9IO0:00955:06081
TACAGAGGATGCAAGCGTTATCCGGAATGATTGGGCGTAAAGCGTCTGTAGGTGGCTTTTTAAGTCCGCCGTCAAATCCCAGGGCTCAACCCTGGACAGGCGGTGGAAACTACCAAGCTGGAGTACGGTAGGGGCAGAGGGAATTTCCGGTGGAGCGGTGAAATGCGTAGAGATCGGAAAGAACACCAACGGCGAAAGCACTCTGCTGGGCCGACACTGACACTGAGAGACGAAAGCTAGGGGAGCGAATGGG
+
BBBBB??;??@>B>AABB@A@A?A>A?CBBB?BB6BBBBC=A@AABABACC?@@=?=>>>);29:;:@?>ABAAA<ABD>CCD>AA;@6;;0;?;@?;B:BG?BB:DG?DC<;.;459AA9<<BCEFACCCDD;CBBCCB>B@CC=B?C@CD>?ABD:><<<5:::<<<<<;:988-44/5<8===0505:5:?BB=;@@@<<9599::59=BBCCCCCCA@@;;9AAACBAAA=BBBBEEE;A@;;;<>>@9
@N9IO0:00918:06124
TACAGAGGGTGCGAGCGTTGTCCGGAATCACTGGGCGTAAAGGGCGCGTAGGCGGCCTGATAAGTAGGGGGTGAAATCTCGCGGCTCAACTGCGAGGCTGCCTCCTAAACTGTCGGGCTCGAGCACAGTAGAGGCAGGTGGAATTCCCGGTGTAGCGGTGGAATGCGTAGAGATCGGGAAGAACATCGGTGGCGAAGGCGGCCTGCTGGGCTGTTGCTGACGCTGAGGCGCGACAGCGTGGGGAGCAAACAGG
+
BBC;;:CC>BCBA??99:;:;;5;5;5:;@A@AB<BBCBB<?@8@A?ABAA?;:::@CBBBB?CA@@DDD3ABBE<9;;@?@@=AA@@?A:9:?=@:=:::?AC@BBC>AAAA;;;0<==9::C@@@CC?@@A=:;;?BB<@<@?BC=D@CC;;;BC@CC@C????AA@@B;;:@@@9@@BB?@A@BB?;;6;@A;@>;<8;@BBBBCC=CA@@<@@@;;;AAB;;;?AA@??:999:8988-7?<?>8=894
@N9IO0:00928:06149
TACGGAGGGTGCGAGCGTTGTTCGGAATTACTGGGCGTAAAGCGCGTGTAGGCGGCCTTGCAAGTCAGGCGTGAAAGCCCTCGGCTTAACCGGGGAAGTGCGTCTGAAACTGCTTGGCTTGAGTACGGGAGAGGGAGGCGGAATTCCCAGTGTAGAGGTGAAATTCGTAGATATTGGGAGGAACACCGGTGGCGAAAGCGGCCTCCTGGACCGATACTGACGCTGAGACGCGAAAGCGTGGGGAGCAAACAGG
+
BBBA<;9;4;@>CBBBBC@FCACC@C997;BAAB><<:CC>BBDCAA@>>@;;;5;=A5@@@?;9:@@;?@@@@@9@?A=BBC?BB?B?B@BDF:C@BBBAA@A@@?A=???BB?B@BB?BA???888-:?===6??;@?=A7;8;C<A@@@@@@AA?@@AB=C?BCCCCCCAB>BA9:9696??=>B=;;.9:@@<BBB?B>@@?BB>BB@CAAAA?;<<>;;>@<BAAABAA;A@;@C?A2BBBC>8@A@8
@N9IO0:00937:06150
TACGTAGGGGGCGAGCGTTATCCGGATTCACTGGGCGTAAAGGGCGTGTAGGCGGTTACGTAAGTCGGATGTGAAAGCTCGGGGCTCAACCCCGACAGTGCACCCGATACTGCGTTGACTCGAGGGCGGTAGAGGCAGATGGAACTCGCGGTGTAGCGGTGGAATGCGCAGATATCGCGAGGAACGCCGGTGGCGAAGGCGATCTGCTGGGCCGACCCTGACGCTGAGGCGCGAAAGCGTGGGGAGCAAACCGG
+
ABABBCDCDC1CCBBBDC@BCC?C=AA?ACC@@A<AAABB>BC>BB???@@>?A>A@CBBBB@BBAA?B@@@DCE=@@BBA<<0BB@@6A;;0@CB@ACCCCCJ>B=CBBBBBCB@ABABBB@@<3::5;A?==<?AB@AA?B@BCBBBB?B@@ABCCACB@CACCDDCBBBBB?;:<@@@?B@B@@=@@BA>ABA696;B@A@A;ACAA8GBIAAA<CCBBCBBABB?A;=;C@6B;9;BAA6AABBD?CAB?
@N9IO0:00942:06140
GACAGAGGTGCCAAGCGTTAGGCGGAATCACTGGGCTTAAAGCGTGTGTAGGCGGATCGTTAAGTACCTTGTGAAATCCCACGGCTCAACCGTGGAACTGCTGGGTATACTGGCGATCTTGAGCCACCTAGGGGCGAGCGGAACAAGCGGTGGAGCGGTGAAATGCGTAGATATCGCTTGGAACGCCGACGGTGAAAACAGCTCGCTGGGGGTGTGCTGACGCTGAGACACGAAAGCCAGGGGAGCGAACGGG
+
DCB@@@B?:;9=A<?????CA=AA>A>A@CCABB9@@6;;0<?@@;;;BAB?BD@A@A@B>B=AACCAC@A@@CC=BBB<@@B?CCDD?C?AAA<?<?ABBBCC<@@A@:;;>ABBBBB@BBBJ?AAACCBCC9AA::;B:@:;;6;AC>BB8;;@@=@@@A;AAABAABCBCAA@@@<@=@=ABB?BCBB>B;;;:.;AABBBA@BBBBB2BBDEBBA@@BB;;9AB======5=<7::<</::==@7<@<4
@N9IO0:00945:06146
TACGTAGGGTGCAAGCGTTAATCGGAATACTGGGCGTAAAGCGTGCGCAGGCGGTGATGTAAGACAGATGTGAAATCCCCGGGCTCAACCTGGGAACTGCATTTGTGACTGCATCGCTGGAGTACGGCAGAGGGGGATGGAATTCCGCGTGTAGCAGTGAAATGCGTAGATATGCGGAGGAACACCGATGGCGAAGGCAATCCCCTGGGCCTGTACTGACGCTCATGCACGAAAGCGTGGGGAGCGAACAGG
+
@@00////)/99:499@<.5459=4?8?>=555)55599)56@>A=?<555;;55594444.443:;;:;;?;<6??CC8CB<<:::5:8<<;4<5444;99905555::<=<ABA?AB=???@AC@A;<88888);??<@>A?A@BBBA@@;;;BBCBBB=;;;CAAACBBBBBA>@@<@<?@A5;;BA>BCD@C@@@8;;@@3ABB<B@BBCDAA@@;:9998>>?>>><<7>989ADD8??BBB?BBB>
@N9IO0:00951:06118
GACAGAGGGTGCAAACGTTGCTCGGAATTACTGGGCGTAAAGCGCGTGTAGGCTGACCGGAAAGTCGGGCGTGAAATCCCTGGGCTCAACCCAGGAACTGCACTCGAAACTCCCGGTCTTGAGTGGTGGAGAGGGAAGTGGAATTCCTGGTGTAGAGGTGAAATTCGTAGATATCAGGAGGAACACCAGTGGCGAAGGCGGCTTCCTGGACACCAACTGACGCTGAGACGCGAAAAGCGTGGGGAGCAAACAG
+
ABB;;;@@;@C@??9?@@;??=??8<18-3=@AA>BBBBB<@@@>>=??:94:49>?7;:EA6B@?@@7>=B>@@6;@;6;>?7??B>:??6DE:B7@;9;AAAABBC=CBBB>BABCC@CBCCC@CC?BBBCB>C@CHHAC?C@C@BB@BABBB@@<AB@A<A?A@AECBBBBCCC@CC@B@BBB>AABB?CCA>A?@@<@@8:8:G>AA@@<@=@>@AA999???>==?9999&8337888+88:<<1:9=
@N9IO0:00959:06141
AACGTAGGAACCGAGCGTTATCCGGATTCACTGGGTGTAAAGCGCGTGCAGGTGGCTTCGTAAGTTGGACGTGAAATCTCCTGGCTTAACTGGGAGAGGCCGTTCAATACTGCGGGGCTGGAGGGCAGGAGAGGGAGGTAGAATTCCCGGTGTAGTGGTGAAATGCGTAGATATCGGGAGGAATACCAGTGGCGAAGGCGGCCTCCTGGCCTGCTCCTGACACTAAGACGCGAAAGCTAGGGGAGCGAACGGG
+
C;BBBCCAD@C@B???@@>ABA?B@BB?BBBBBB=BBBBC?CABCBBBBBB<@@?BB@CCAA?AC@CACCCCCCD>CCCC>BB?BB@C@CCCE>BBAB?B>AA@CC@BBAA@@@@@6=@A=AAA<ACC@CCCBD=@A?BBAC7;:;C>B@CCAAACC?ABBB=BBCBBBBAA@C?>>8?A8?;?AC?B@A@?BBB?B?;;9;@BC@;;:;?BA@@@<@AC@AACC?AACCBA@A=ACCDEEH;CC@@@?A@A9
@N9IO0:00963:06151
TACGTAGGGTGCAAGCGTTAATCGGAATTACTGGGCGTAAAGCGTGCGCAGGCGGTCCTGCAAGACAGATGTGAAATCCCCGGGCTTAACCTGGGAACTGCATTTGTGACTGCAGGGCTGGAGTGTGGCAGAGGGGGATGGGAATTCCGCGTGTAGCAGTGAAATGCGTAGATATGCGGAGGAACACCGATGGCGAAGGCAATCCCCTGGGCCTGCACTGACGCTCATGCACGAAAGCGTGGGGAGCAAACAGG
+
BBBAA::;/;;;<5;@@@7;7;BF4;7;4;A@@A=ACCCF?GCBABBDB;;6;A>@@=A@AA?;;9@995<ABCC=;:::0:=5;;+.*-3---(-(-////>C:?=ADBBBBBCD=AAA=@=>?=:566///;;:'8/73(75<8><@??>;;===>@=>>A<ABA<<<;>>877?A=AA?><BBB?AAAA?AAB?C?::5:???2??@0;5;@BBAA@@;;;ABBBBCBB;;;0;@?????3@@@@B=@AA=
@N9IO0:00914:06167
TACAGAGGGTGCAAGCGTTGTTCGGAATCATTGGGCGTAAAGGGCGTGTAGGCGGTTTGTTAAGTCATGTGTGAAATCCCTCGGCTCAACCGGGGAACGACGCATGAAACTGACAAGCTAGAGTACCAAAGAGGGGGGTGGAATTCCCGGTGTAGCGGTGAAATGCGTAGATATCGGGAGGAACACCTGTGGCGAAGGCGACCCCCTGGTTGGATACTGACGCTGATACGCGAAAGCGTGGGGAGCAAACAGG
+
?AA;9;CD=ABA@;><::3335:;8>9;<BB:>>8=<;;B=A@<B@@>@AB98919;*377?8BBBBBBCCCBBB<CCB8@55.4<9;7;<>@@2?:>>>===><<AD>BBB?CB8AB?=><88;;49:2><BAAAA'@B8@:>:=:1:5::?;45<5;;;>7<==>@@>>><<;=@4;@:=:@BD99655.599497<>>CCCC1BC@C8B7;;A>?;44444999444::AA09:>9:99&449@A;@@;8
@N9IO0:00918:06168
TACGGAGGGTGCGAAGCGTTATCCGGATTCACTGGGGTTTAAAAGGGTGCGTAGGCGGGCAGGTAAGTCAGTGGTGAAATCCCCGAGCTTAACTTGGGAACTGCCGTTGATACTATCTGTCTTGAATACTGTGGAGGTAAGCGGAATATGTCATGTAGCGGTGAAATGCTTAGATATGACATAGAACACCAATTGCGAAGGCAGCTTGCTGCACAGTCATTGACGCTGAGGCACGAAAGCGTGGGGATCAAACAGG
+
///94455)5999749;,,(,,,(,(-809:B;:::'55)555&55)59:DCCD?:9;,;;;.;@=@CFCBBB?BCCD>CCBB8BBAAA8;7=@08839<@@CC=@??BBBBCBBBBBBAAD>AA@@BB844B?AA>AC<>?@4838A???BB99:AACB?BDAB=BAA@<?@@A::;@@@@@@@=@@B>A@D6;;@@<@=BACCC@BBAAACD;;;A@@>@@@@@@A;;6;BA@?@399??AAA9BBBCD=BAA>
@N9IO0:00918:06196
TACGAAGGGGGCTAGCGTTGCTCGGAATTACTGGGCGTAAAGGGCGCGTAGGCGGACATTTAAGTCAGAGGTGAAAGCCCAGGGCTCAACCTTGGAATTGCCTTTGATACTGGATGTCTTGAGTTCGGGAGAGGTGAGTGGAATGCCGAGTGTAGAGGTGAAATTCGTAGATATTCGGCGGAACACCAGTGGCGAAGGCGACTCACTGGCCCGATACTGACGCTGAGGCGCGAAAGCGTGGGGAGCAAACAGG
+
A@@;96;BAB2BABC:;:@BBCCC@C?B?B;;;C=;;;CD;A@;@B;;;AC@CC>BACCC>C@C@?>@992:@?A<BBB<BBB=BBBB?B=A<@<@>@>AA>AB;@@BBCBCA@@A@@?ABBBE?BAA;???@;?AB999?A>B@@8;:@AB:::??<:9:F=B=BAA@@@A??:?B<@@<>3:::39=??=BBB?B?B@>>AAAABA?AC8?>?>9::????@>==8;;:@CC:;;===@A588=DD7=::5
@N9IO0:00919:06198
TACGGAGGGGGCTAGCGTTGTTCGGAATTACTGGGCGTAAAGCGCGCGTAGGCGGCTTTGCAAGTTAGAGGTGAAAGCCCGGAGCTTAACTCCGGAACTGCCTTTAAAACTGCATCGCTAGAATCGTGGAGAGGTGAGTGGAATTCCGAGTGTAGAGGTGAAATTCGTAGATATTCGGAAGAACACCAGTGGCGAAGGCGACTCACTGGACACGTATTGACGCTGAGGTGCGAAAGCGTGGGGAGCAAACAGG
+
@@BB>;:;;;$4;;;ABB>BC@BB?A>A?;;;BD9@@;;;0;A>>?AABCC;;;2:55)5<;8B?76:>?9>;;;.:;;-:=@CAG@B@BCC>A>A8;;BA<@@0;;;.;?9?A@@@@BA@=8@AB;;56AB@8=C@@@C?A<B5:58>>:9:AA@B@BBBC>C?98:AA@CBB7?;8A=??7?=?4?A<@<A::5::966??>====9=B>>B==C@CD@CGGGCC?BBA;;<0;ABABBB:BBCCC=A@@@
@N9IO0:00937:06173
GACGGAAGGTGCAAGCGTTGCTCGGAATCACTGGGCGTAAAGGGTGCGTAGGCGGCCTGGTAAGTCTGGCGTGAAAGCCCAGGGCTCAGCCCTGGAAGTGCGCTAGAAACTGCGAGGCTGGAGTGCCGGAGGGGAGAGTGGAATTCCTGGTGTAGCGGTGAAATGCGTAGATATCAGGAGGAATACCGGTGGCGAAAGCGACTCTCTGGACGGCAACTGACGCTGAGGCACGAAAGCGTGGGGAGCAAACAGG
+
CCCC=@<@<@@AB>AADCACBBAB@C9:9CCBBE?;;;AC/;945?:ABCC@BB?B?BB?BEGAA@CC@AAAADD7::<5<=?5<<B??@<8?:6:6:99:8?>>?<<6:;<>968@BBB@BCA@@=@=?A?A6@>;=00-/;?<?>>>:??>??BB?B>??8?BB@@@BA@@@?@A=A@?B@:;:?B@;:5;;99/:@?AABBBBBB@B??<9:6:@@@AA@@@;;5;<;@AA8A@@@CCC;AACCC?DII@
@N9IO0:00945:06202
TACGAAGGGTGCGAAGCGTTAATACGGAATTACTGGGCGTAAAGCGCGCGTAGGTGGTTCAGCAAGTTGGATGTGAAAGCCCTGGGCTCAACCTGGGAACTGCATCCAAAACTACTGAGCTAGAGTACGGTAGAGGGTAGTGGAATTTCCTGTGTAGCGGTGAAATGCGTAGATATAGGAAGGAACACCAGTGGCGAAGGCGACTACCTGGACTGATACTGACACTGAGGTGCGAAAGCGTGGGGAGCAAACAGG
+
/777924;)455557=<<<5;55555.5.5.55555)59544)4:<:<959@@;>@:@9?;89=;?@=@?C?=;==>*//:288;5;ACD7A6973(3399>@:::7B==1<=<8;:55>AAAABBBBB@AAAABB;A====8@>>@8@=000>=;::<7<?AA=:::@@@AA@@@??;?5;5;=@AA>BB@@=A@=:@=@AABBBB@AA<@@;;;AB@;;;C?@@A;;4;?;;;;00000>>>0==BBD9:::4
@N9IO0:00947:06209
TACGTAGGGGGCTAGCGTTGTCCGGAATCATTGGGCGTAAAGCGCGTGTAGGCGGTCCGGTAAGTCCGCTGTGAAAGTCGGGGGCTCAACCCTCGGATGCCGGTGGATACTGTCGGGCTTGAGTACGGAAGAGGCGAGTGGAATTCCTGGTGTAGCGGTGAAATGCGCAGATATCAGGAGGAACACCAATTGCGAAGGCAGCTCGCTGGGACGTTACTGACGCTGAGACGCGAAAGCGTGGGGAGCAAACAGG
+
CBCCB>>>>>0@BABBBB=@AA=AAC<@@BB?DB=AA???9?@@ABCBCBB?BC?>?:@:?@=@@A=@BCCCDEE>CB@B=<=+<;>@:@?8?AA>A;6;=B=BA@@@@CEBABBB<BB=?@??@BB@D?CBB@BCBB@@=@<@>A?BB?BBBBBAB>?A?:2:::<CBB?;:;7<855;2:2<=<8=5;088>A>A?AA@=>=AACDF<??BB?B???????CBAA@BB@BA@18899AAB8@@?BD>CBB:
@N9IO0:00949:06193
TACGTAGGGTGCGAGCGTTAATCGGAATTACTGGGCGTAAAGCGTGCGCAGGCTGTTTTGTAAGTCAGATGTGAAATCCCTGAGCTCAACTTAGGAACTGCGTTTGAAACTACAAGACTAGAATATGTCAGAGGGGGGTAGAATTCCACGTGTAGCAGTGAAATGCGTAGAGATGTGGAGGAATACCAATGGCGAAGGCAGCCCCCTGGGATAATATTGACGCCTCATGCACGAAAGCGTGGGGAGCAAACAGG
+
BBBBAAAA<;;;BBC;;;?C=AAI@D8;:;;;;H?;;;CB=BCCBAABBBB@BCC@BB8AAB?BBAC@@@A99;D<BBB=BBBBB;;57<;7@@<A=@?>???>348<4;;@BC<>??>8998>@:99@?>8@BBBC&B7471:59;@=<>=BBBCCCAAAD=99:@?BAAAA>>?C:::@C?B?@=@4:9;?9??B?BBB>>>>.>><5>AA:>?>188857+5:;755=<A@B:@:::ABA2::??B;B??=
@N9IO0:00952:06178
TACGGAAGGTGCAAGCGTTAATCGGAATTACTGGGCGTAAAGCGCGCGTAGGCGGCTTCGTAAGTCGGGTGTGAAAGCCCCGGGCTCAACCTGGGAACTGCGCTCGATACTGCGGAGCTCGAGTACGAGAGAGGGGGGTGGAATTCCAGGTGTAGCGGTGAAATGCGTAGAGATCTGGAGGAACACCGGTGGCGAAGGCGGCCCCCTGGTTCGATACTGACGCTGAGGTGCGAAAGCGTGGGGAGCAAACAG
+
BBBB?B?B?@A:94;A@@<A=ACC@B?B@BBBCC>B?@?D<@:;;BBABAA=:;6;A=A@BB=A9999,<ABBBD>BB?@2C@6A=BB@D@CCC>C;?<<0/0=ABBBB@>>00*------779;;@?@BBCCCCCC*A@?C<?>@?AB>A?@BBBB9=BD=6:9:??@?A79:>AC<@;8@=AAAAEIFB@BKD@C?;;4;999(9;8@;AB<<@BBAA@;;:@;;6<:?@@@9@ACDC>>2BBDB=4?:A
@N9IO0:00963:06188
TACGGAGGGGGCTAGCGTTATTCGGAATACTGGGCGTAAAGCGCGCGCAGGTGGCGTGGCAAGTGGTAGGTGAAAGCCCTCGGCTCAACCGAGGAACTGCCTACCAAACTGCTGCGCTTGAGGCTGGGAGGGGGAAGCGGAATTCCGTGGTGTAGCGGTGAAATGCGTAGATACCAGGAGGAACACCGGTGGCGAAGGCGGCTTCCTGGACCAGTTCTGACACTCATGCGCGAAAGCGTGGGGAGCAAACAGG
+
BBBB?A@A@A0ABBC;;;@BB@A@9=+00;<7:3>;ABC>CDHCCCCCCCAA@<@A@@;@B?BBE@FBB?BCCD?CCB<@993:9??6=489?:?=B<?C>8:9???:A:::BBBBCC?CCC?AAAC:>>A@@/@499<8<17/86;;=577B==;A?=>>>79::=>>>@?@?<?A<A@<@776<3;1//(///(/4;<6==6=8;;5;>8===8==>>??@@;;;;;:9@@A28;====>2;;?>=3:555
@N9IO0:00917:06250
TACGTAGGGTGCGAGCGTTAATCGGAATTACTGGGCGTAAAGCGTGCGTAGGTGGTTCGTTGTGTCTGTGGTGAAAGCCCCGGGCTTAACCTGGGAATGGCCATGGAAACTGGCGAGCTGGAGTCTGGCAGGAGGGGGGGTGGAATTCCGGCGTGTAGCAGTGAAATGCGTAGATATCAGGAGGAACACCCGTGGCGAAGGCGAATCTCTGGACCGGTTCTGACGCTGAGGAGCGAAAGCTAGGGGAGCAAACAGG
+
AACDCCCC?@A@BBA?AA?C?CCD<F@B@BHCCC?CBBCK?BBBBBBCBBB?BB@B@BBEAAAA@@@ABB<?=<=69:99&7;*3328282337)35;<,0+///(/;2:;<100//6;>179:00;9=00*/6;;;;;#:7177:7=7=@><>A@337888=;A9883899<;@>79:A;@@?B?A@@@6<;@@BA@>?=@BC?BBBBBF=?@?A<?6;;@ABBBBCBC?BBC;;;0;AA@AAA7;;;AA;AAA?
@N9IO0:00920:06227
GACAGAGGGTGCAAACGTTGCTCGGAATTACTGGGCGTAAAGCGCGTGTAGGCTGACCGGAAAGTCGGGCGTGAAAGCCCTGGGCTCAACCCAGGAACTGCACTCGAAACTCCCGGTCTTGAGTGGTGGAGAGGGAAGTGGAATTCCTGGTGTAGAGGTGAAATTCGTAGATATCAGGAGGAACACCAGTGGCGAAGGCGGCTTCCTGGACACCAACTGACGCTGAGACGCGAAAGCGTGGGGAGCAAACAGG
+
BBBAABCE=CCBBA:?;>9????D:>3:38AACD>B@@BB7?>?>>?@>@?;?@A@>6;5?909?9:;6;B<CCC;;;?=BC@7BCBF<C@6CD<?:BBBB=BBCBB=5=A>;5;7A@A=A@@AB@CC@BBBBF=B?=>@@C?B?B?BB@BB@AA8899BBC>E????A999ABAA@=>>5;5;>>9?=;;1722396=A;AA8:7;A398@A=@=B??>CDBC@@@BBABA@@9@BA@@AA6A@AA@9@AB5
@N9IO0:00933:06251
TACGAAGGTGGCAAGCGTTGTTCGGATTTACTGGGCGTACAGGGAGCGTAGGCGGTTGGATAAGCCCTCCGTGAAATCTCCAGGCTTAAACCTGGAAAGTGCAGAGGGGACTGTTCAGCTAGAGGATGGGAGAGGAGCGCGGAATTCCCGGTGTAGCGGTGAAATGCGTAGAGATCGGGAGGAAGGCCGGTGGCGAAGGCGGCGCTCTGGAACATTTCTGACGCTGAGGCTCGAAAGCGTGGGGAGCAAACAGG
+
CCD@>2:5;@>BCACB@@?999;C?BBK=BBBBC<@A@@@@??9@AAABBB@CC?D=?:@@B9@AB=BB>CBBBB9;:;;2996::.9:)47;B;A</4;A?;;58;;+455997;;=@A::6@<DCDC=CIEE>BBB@@@=C=B@BC=C?CAA<;6A>B>==6=BBBC;;:BA9555)5=8B<E@C>B8?@:@<;7?@BB9=B><;;<482:89=6>;>AA=;8333-388<<=8=;<???=2=>=<=6=:::
@N9IO0:00944:06224
TACGTAGGGTGCGAGCGTTAATCGGAATTACTGGGCGTAAAGTGTGCGCAGGTGGCCGCGCAAGTCGAGTGTGAAATCCCCGGGCTTAACTTGGGAATTGCGCTCGAAACTACGTGGCTCGAGTGTGGCAGAGGAAGGTGGAATTCCACGTGTAGCGGTGAAATGCGTAGAGATGTGGAGGAACACCGATGGCGAAGGCAGCCTTCTGGGCCAACACTGACGCTCATGCACGAAAGCGTGGGGAGCAAACAGG
+
CA@@CCCE?A@AAABBAAAD?AAB@CAFACCICC?AAAFD>AAADC@@@AA=AA=A?BC;:0<===0/0:::ABD;AB?A9CC<BB=@;?@<@@8?27,33888;>::3:988;00(0=>>@888>><?::9=;?3:/7<6@?D@DAC@@??;==>C?A@@@:@@@D<A@>@666;>38>4904<<7<>CC?BBC@D?B@?@<=8=??@9A;@<AAAA@>834444488>449:3=?@@@AA4;9:??5@CA=
@N9IO0:00946:06237
TACGTAGGTGGCGAGCGTTGTCCGGATTTACTGGGCGTAAAGAGCGCGCAGGCGGTCGTTCAAGTCGCGTGTGAAAGCCCCCGGCTCAACTGGGGAGGGTCACGCGATACTGATCGACTCGAAGGCAGGAGAGGGTAGTGGAATTCCCGGTGTAGTGGTGAAATGCGTAGATATCGGGAGGAACACCAGTGGCGAAGGCGACTACCTGGCCTGTTCTTGACGCTGAGGCGCGAAAGCTAGGGGAGCAAACGGG
+
BBCCCBB?@?;?B@BBCC@BBB=B4;;;,;;@@D=;;;CC=CAA@BBC>>>900+0;7<;AB=@B;;;C;;;AAA9@??@@0@?BAAB?AAABB5;;D<AABAAACAAABBBBBBCA@@B@?<A?ABB=@:389.:=@@C9=9B>BC<B?BB974BC?BBBC>?==AABAAABAA@A9BA9<9::?:>?<A=ABA<A?=B=@>=B:AA?C:CA?<@@;966=BCBAA;?@B@CC;AB:?@BA7@@AAD>@A;3
@N9IO0:00951:06211
TACAGAGGGTGCAAGCATTGTTCGGAATTATTGGGCGTAAAGGGCGTGTAGGTGGTTCGGTAAGTCAGATGTGAAATCCCTGGGCTTAACTCAGGAACTGCATTTGATACTGCCAGACTAGAGTGAGGTATAGGATCGTGGAATTCCCGGTGTAGAGGTGAAATTCGTAGAGATCGGGAGGAACACCAGTGGCGAAAGCGGCGATCTGGGCCTTTACTGACGCTAAGACGCGAAAAGCGTGGGGAGCAAACAGG
+
CCBBBBBB<@@99399>>8?@=AA?B?C>AA=A@9A@ADC=CB=AAA@@CC@::7:7;;?BB=ABB?@@9;;ABB<AAA<AA@9@B=C=B??@B@C=??@A@@A;AA@AAA??;?@>>?A999;B;;5;A@@?<@B999C?D<B>BC:@;A@=@C::8;BBB=B>@AA@@AB;99@D:BB?B?CAA?ADCC?A???9?AA>@@A??>CC8?9==6<7000/6/33-/////////&/9;;<==1;;;;;4::;7
@N9IO0:00960:06221
TACGTAGGGTGCAAGCGTTAATCGGAATACTGGGCGTAAAGCGTGCGCAGGCGGCTTTGCAAGACAGATGTGAAATCCCCGGGCTCAACCTGGGAACTGCATTTGTGACTGCATGGCTAGAGTACGGTAGAGGGGGATGGAATTCCGCGTGTAGCAGTGAAATGCGTAGATATGCGGAGGAACACCGATGGCGAAGGCAATCCCCTGGACCTGTACTGACGCTCATGCACGAAAGCGTGGGGAGCAAACAGG
+
??@@?=>>6;;;;7;A@@<A=A@>9<,00@@>@8CBBBC=BBBBBABBBB>;;5;@:1=@@;;99??@ABBCDD=BBBB8BD<BBCC797:AB=B@CCCBBBD=BBBBA???>>A<?>?????<?@;@@@?>???,?@B>B>B>A=@@CC@@ABBBBCECJ?<;;CCCCC;;;@@@?BA>B>AAA7;;BB@BDF=@<AA<@AAB3AA9;;@CBDA@A;;;@@?@A@@AA;9:B=BBA@@@@6@@@@A;@@A=
@N9IO0:00961:06257
TACAGAGGGGGCAAGCGTTGTTCGGAATTACTGGGCTTAAAGGGCGCGTAGGTGGTGATATAAGTCCGAGGTGGAAGACTGGGGCTTAACCTCAGAATTGCCTTGGATACTGTATGACTTGAGTCAGCGAGGGGATGGCGGAATTCCAGGTGTAGCGGTGAAATGCGTAGATATCTGGAGGAAGGCCGGTGGCGAAGGCGGCCATCTGGCGCTGAACTGACACTGAGGCGCGAAAGCGTGGGGAGCAAACAGG
+
BBE@@@AA@@0AA8;;BB?AB=;;5::@:AAAAA=AA<?@<@D>BBBCCBB?CB?B;;;ABB=ABB<@AA?BBACACBCCDCC7BB6;69=AB@@;?=<<B8A=@259::?@@AACB@A9::??B@?@BB@@@0=<>;00)0)0)05@@>BBCBBAC?BBCD>CBBBAA@@?=>9:@;@B=B;@<@7;7;C@B@@=@?AA>B=@ABBC?CBABBBACEDDBBBCA;:6;A@;;;6;@?8999-:@?@@8@@@;
@N9IO0:00915:06277
TACGGAGGGTGCAAGCGTTATCCGGATTCACTGGGTTTAAAGGGTGCGTAGGCGGGCATGTAAGTCCGTGGTGAAATCTCCGAGCTTAACTCGGAAACTGCCATGGATACTATGTGTCTTGAATGTTGTGGAGGTGAGCGGAATATGTCATGTAGCGGTGAAATGCTTAGATATGACATAGAACACCAATTGCGAAGGCAGCTCACTACACAAATATTGACGCTGAGGCACGAAAGCGTGGGGATCAAACAGG
+
9:;A@CCC?CDBB@BBBB@DEGAFA::59>9:<B9?A4?:3>>/55?@@>??A@A<BBBBBC@BCC@CCC@CBC>7B>BC@CBCBC<@:>BCB<C@7BBBB?BAA>AAABBABBABBCC?BB=@??>@AA?:86:???AA?B@AAAB>?=899?@@A?ACEH=@@AA=@?AA@>?@::::@@:@@@+0+0*////)/(//33::;<;BADCCE<???<??AAA;;;;5;B@9::/99@@ABD:;;;BB<;;;@
@N9IO0:00920:06284
TACGAAGGGGGCTAGCGTTGTTCGGATTTACTGGGCGTAAAGCGCACGTAGGCGGATCGTTAAGTCGGGGGTGAAATCCTGGAGCTCAACTCCAGAACTGCCTTCGATACTGGCGATCTTGAGTCCGGAAGAGGTGAGTGGAACTCCTAGTGTAGAGGTGGAATTCGTAGATATTAGGAAGAACACCAGTGGCGAAGGCGGCTCACTGGTCCGGTACTGACGCTGAGGTGCGAAAGCGTGGGGAGCAAACAGGG
+
AAA;;7;CBC5CCDDCCC?CC@CD9;;B=BBCCD=AA@BB6;<BBCBB@?@=::6;CBBB7;49A;;9;9*9=990::8=A9969BCD@C@@;9996<:998=;98878898:@AACCD?BBA@@<@>A9?:939<=;=>8=;?@@;???999BAAA???<?@C?BBAAA@A9:48=:=5;;9>8808967/69919678/7;:::;;188:?<?==;;;=>;;;;:5;>===>7=======/=<<<:.79;<3
@N9IO0:00921:06292
GACGAGGGATCCTAGCGTTGTTCGGAATCACTGGGCGTAAAGCGTTTGTAGGCGGCTCTATAAGTCGGGTGTGAAATCCCACGGCTCAACCGTGGAAGTGCATTCGAAACTGCAGAGCTTGAATATGGAAGAGGAGAGTAGAATTCCAGGTGTAGTGGTGAAATACGTAGATATCTGGAGGAATACCGGTGGCGAAGGCGGCTCTCTGGTCCAATATTGACGCTGAGAAACGAAAGTGCGGGGATCAAAC
+
BBBCDCC=BBB@CBBBBB@CB@CCBD?BBBBCCF=9::BB=BCCCC9<:B@=9949ABAD@@:AB;:9.<B@BBC=CCC>BCC?BBBD>@<@@A5;7:@A?==:=887-7999?@@?@A0536A@AA?B;>@C>BBBBBBBA?C?B?BB@CBCDCCC@CAAA<A@@@BBBAAB9;:;5::7;8BCB@B@BB<?=A>?;?C?AA<::>@;@@9>9?@@6@A???@A@999.8<;<3=?ABCCD5A@@B?6>
@N9IO0:00929:06270
TACAGAGGGTGCGAGCGTTAATCGGAATTACTGGGCGTAAAGCGCACGTAGGTGGCGACGTAAGTCGGGTGTGAAAGCCCCGGGCTCAACCTGGGAACCGCATTCGAGACTGCATTGCTGGAGTACGGAAGAGGAGGGCGGAATTCCCGGTGTAGCGGTGAAATGCGTAGATATCGGGAGGAACATCAGTGGCGAAGGCGGCCCTCTGGTCCAGTACTGACACTCAAAGGTGCGGAAAGCGTGGGGAGCAAACAGG
+
CCC=====6=;99:9333-3288<7<0525558B>?>?BD:@@?:::@@@B<@@?DCBBC@@=AA;;;0;A;;9:/::AD9CE>:::A=A?CCC@D@C?@@AB=A;;<<ABAAAA?99992999:?@?C?CCD:;:A9@@;@5;5;@9@;@?9::;;299;;,9@?::9BBB966A@8?>9<7//-----5(/554949:7<<5<<<=7;;:?=669@999995555)5.47//)/9/9/56<<<0<9;;<399;6
@N9IO0:00929:06290
TACGTAGGGTGGCGAGCGTTAATCAGAATTACTGGGCGTAAAGGGTGAGTAGGCGGAAATATAAGTTAGATGTGAAATACCTGAGCTTAACTTAGGAACTGCATTTAATACTGTATATCTAGAGTCTTGTTAGATGGTGGGTAGGAATTCCAAGTGTAGCAGTGAAATGCGTAGAGATTTGGAGGAATACCGATGGCGAAGGCAGCCCACTGGGACAAGACTGACGCTGAGTCACGAAAGCGTGGGTAGCAAACAGG
+
@@?:A;;;/99=>9A;=BB?B=@@@@@=@=BCCBB=;;;BC=AA<AABBA@?7<<7@:67///)//599<666>>>45:;=@::9>=4=9>C9?@=@8<>:799=6=7<555<<<;?=:<0/-58-0)/65663447<::*///)/3606(/)///8;<<><<===6=@@@@BABAAAA;@===:?=????CAAAABAA>A=@A;;;0;@@AB=BBB?BBBBBA@@@BAAA;;;@;;;0;;BABB;A@@@BD;;;C?
@N9IO0:00935:06307
GACGAGGGGTCCAAGCGTTGTTCGGAATTATTGGGCGTAAAGCGGGTGTAGGTGGCTCTATAAGTCAGGAGTGAAATCCCCAAGCTTAACTTGGGAAGTGCTTTTGATACTGCAGAGCTTGAATGTGGGAGAGGGTAGTAGAATTCCAGGTGTAGTGGTGAAATACGTAGATATCTGGAGGAATACCGGTGGCGAAGGCGGCTACCTGGCCCAACATTGACACTGAGACCCGAAAGCGTGGGGATCAAACAGG
+
A@BBCBCC;CBAE@D@@@@DG@CB?A;?<<<;=@9?BBBC<??CC>BBCCA?::6;?@@@AA>BAAAB?AA@@@@0;9==&717345;9;?<@A9@:?<9;994&44889AC9;;?A;;6<B<@@<;;0;A;;;0:==AB?A=@;@8??;@@BAABB8@544)4@;44:;>@@;:557994;6;;@6;7;A?B=B6;6;@:>9=;84405808<;:;>?B@DCCA9::AA;ACI<BAA;:;;6;A@BG?BAB>
@N9IO0:00938:06279
GACAGAGGCCACGAACGTTGTTCGGAATCACTGGGCATAAAGCGCACGTAGGCGGCTGGGTCCGTCCGATGTGAAAGCCCCCGGCTCAACCGGGGAATTGCATCGGATACAGCCCGGCTTGAGGACGGTTGGGGTGAGTGGAACTCCTGGTGGAGCGGTGAAATGCGTAGATATCAGGAGGAACACCGGTGGCGAAAAGCGGCTCACTGGACCGTAAACTGACGCTGAGGTGCGAAAGCTAGGGGAGCAAACGG
+
@BBBCBB@B?BBA@<;;;5<;7;:?B:@AAC@@@:@B;;;0:944=<BBCB?:;09;@=4AA255:7@;@<<?:=18?988'=4889:-329<=+?;@498?BA??<;;;0/093938>.33;68<=>B>BAA5<><<8837/29=2<>9>=1877>8;=??7<88B?AA?==:9::69:08-65638388395522&29938766622,2947222'22225566525,288<A=0?@:99@@6@?>=@<@>>
@N9IO0:00948:06296
TACGTAGGGTGCAAGCGTTAATCGGAATACTGGGCGTAAAGGCGTGACGCAGGCGGTGATGTAAGACAGGTGTGAAATCCCCGGGCTTAACCTGGGAACTGCATTTGTGACTGCATCGCTGGAGTGCGGAAGAGGAGGGCGGAATTCCCGGTGTAGCGGTGAAATGCGTAGATATCGGGAGGAACATCAGTGGCGAAGGCGGCCCTCTGGTCCAGTACTGACACTCAAGTGCGAAAGCGTGGGGAGCAAACAG
+
555;;9::155:@.95<<.5.55:.9.499555)555>>)5.5555559:55.9545449<//)///8969=:;:=4==?=5=?38:?B@B>??C9@599::<?>6??@?@@CCBCBBBBC>AABBCC@B@BBB=@@A<@A>A?B<@@;@?BA@@@ADDCBCC@AAAAA?@@;;;@@@099;>=@@99:@?@=@@?4:499.94,4<:<8==8<<<<<<54999==;9===@777.////<<;.<666>3:9=
@N9IO0:00956:06278
TACGTAAGGGGCAAGCGTTGTCCGGAATCACTGGGCGTAAAGCGCACGTAGGCGGCTTGGCAAGTCAGGGGTGCAAGCTCTAGGCTTAACCTAGAAATTGCCTCTGAAACTACCTCGCTTGAGGGTCAGAGGGGAAACTGGAATTCACGGTGTAGCGGTGAAATGCGTAGATATCGTGGAGACACCCGTGGCGAAGGCGGGTTTCTGGCTGGACAACTGACGCTGAGGTGCGAAAGCTAGGGGAGCGAACGGG
+
B@@A992:AA7BF8@BAA?BCJ<C:DACCCCBBB;@@=@@49;BBA9:9BB?BE=?@?A=:85:DAAAED6;;BBAFECCCA@<AC>B?CAICCCI=C99;7BBBBBB=CAADADC;;:5;;@@6;::?<?BB;BG?CBC?B=@=@@@?=@??@B::6:@@@::::CBBABBAA>@==9:00/9:;2:::5<:=8=8>?B;>?:;@<7;//).7726;;=888::25-2B;;;>05;82288+8889;05?A6
@N9IO0:00961:06294
GACGAAGGGGGGCTAGCGTTGTTCGGAATTACTGGGCGTAAAGCGCGTGTAGGCGGTTATCCAAGTCGGGTGTGAAAGCCTTGAGCTCAACTCAAGAAATGCACTCGGTACTGGGTGACTAGAGGACCGGAGAGGATAGTGGAATTCCCAGTGTAGTGGTGAAATACGTAGAGATTGGGAAGAACACCAGTGGCGAAGGCGGCTATCTGGACGGTTTCTGACGCTAAGACGCGAAAAGCGTGGGGAGCAAACAGG
+
:9>49294944#4;;=>BC@;;99A8@4:49B?@?8@@;;;05<<<6==BBC?AA?B=?BA0938?<<=7?>=@@C4:;>A=A?@@@;;5:=9;2955)9@AAABAB?BAAABB=CB@?@???@;@B?A?BCBB?BBA????B?B?BE<CC:99999@>A@??6=::;;555<77)//)/499)//7699:=597;)/)//)/:/45<;7:55./>5<<00//999)--5//////&////444&449<<2<::7
@N9IO0:00922:06359
GACAGAGGGTGCAAACGTTGCTCGGAATTACTGGGCGTAAAGCGCGTGTAGGCGGACCACCAAGTCAGGCGTGAAATCCCTGGGCTCAACCCAGGAACTGCACCTGAAACTGGCGGTCTGGAGTGGTGGAGAGGGAAGCAGAATTCCTGGTGTAGAGGTGAAATTCGTAGATATCAGGAGGAACACCGGTGGCGAAGGCGGCTTCCTGGACACTAACTGACGCTGAGACGCGAAAGCGTGGGGAGCAAACAGG
+
DBBBBCCD=BBCCC9@9927788>5?3828BBBC@A??CC7?9:9:;A<<<:00)0/)/?2:29?@@@=@;@@B<5A@B<BB>4666@7;?8CD:D@DCBABB7;;BB<BCEAHE?AA@B=BBCD@CD?@@=BB:B=@?CCCAF@C?CC>B;96>@B>A=CA8H@CBBA=;@@A@BC?AA7?8B@B=B::;@CCCAIACDBAA>A?BB=@@CAA@<@C;;;<;9@@@@AECCBB<B;:9>99+;444;14;;5
@N9IO0:00924:06340
TACGTAGGTGGCGAGCGTTGTCCGGATTTACTGGGCGTAAAGAGCGCGCAGGCGGTCGGTCAAGTCGAGTGTGAAAGCCCCCGGCTCAACTGGGGAGGGTCATTCGATACTGATCGACTCGAAGGCAGGAGAGGGAAGTGGAATTCCCGGTGTAGTGGTGAAATGCGTAGATATCGGGAGGAACACCAGTGGCGAAGGCGACTTCCTGGCCTGTTCTTGACGCTGAGGCGCGAAAGCTAGGGGAGCAAACGGG
+
CBCCB9999C=AA?AAAB>BBB?B9;;C:;;CCC;AAACC=BBBABBAABB?BB@BBB@BCB@CDCEBB9:9BBB=@ADCD1;:;BBB>BACDD9BAA<ABBB?CBABCB???BBBCBBBBB?C?A?@;>?@@D9A78:C>C<?<>B=A<??@AA6607<;;5=A===@<<;;;:::0::9@;??B;??;;5;8808=@?@@A?A?AB@D@DBB?BA?;;;ABB;;;?<;;;;;0:A?ABBB8B:95<4:>:6
@N9IO0:00926:06338
TACGTAGGGTGCGAGCGTTAATCGGAATTACTGGGCGTAAAGTGTGCGCAGGTGGCCGCGCAAGTCGAGTGTGAAATCCCCGGGCTTAACTTGGGAATTGCGCTCGAAACTACGTGGCTAGAGTGTGGCAGAGGAAGGTGGAATTCCACGTGTAGCGGTGAAATGCGTAGAGATGTGGAGGAACACCGATGGCGAAGGCAGCCTTCTGGGCCAACACTGACGCTCATGCACGAAAGCGTGGGGAGCAAACAGG
+
BBBBBBBB=@BABBDCBB6;7<BA=C@CADBBBB:9<;A@6A:;:BBCCCD?CB=@>@?;;:;=???>@:99@@A;BBCC:CD>CC>A;??<@A;A8>=?AACBAA::2::@:BAA?8:9A@@@@?<889:9:=@;@<::3<<A<A@CCBBDDDC>C?CBBB=BA@;;==@@655@@459;<:?@A?CCDC?BAA<<;><00+04=>>@<=6A@BBB;;;;9:9@@5559444909;:;?AA6:9?CC=BBB=
@N9IO0:00934:06356
TACGTAGGTGGCAAGCGTTGTCCGGATTTATTGGGTTTAAAGGGTGCGTAGGCGGCCCTGTAAGTCAGTGGTGAAATATCTCAGCTTAACTGAGAGGGTGCCATTGATACTGCGGGGCTTGAGTACAGATGAGGTAGGCGGAATTGACGGTGTAGCGGTGAAATGCATAGATATCGTCAAGAACACCGATAGCGAAGGCAGCTTACCAAGCTGTAACTGACGCTGAGGCACGAAAAGTGTGGGGATCAAACAGG
+
AABBA::5;;5;B79;BC>BBC@B>C@E>DD@AA=@D=BB<A;89??AAAB@@?<@@9@AAB=A?CBABB?ABBD>BBBCBA@ABB>B=ABBCA@@@:@@D@BD?BA:;;;::===0?>7?@@ABB@??AAAA??@?>AA>C?B<?><B?BDBBBBB?BBBB=BBBBBBBAAAB@=@CC?BB=@@@?AAA@@@@@5;5;9=<=3=;.424499=A=B;;;CBBC@@@59554444&44;;;;<+55//;3///7
@N9IO0:00944:06349
TACGTAGGGTGCAAGCGTTAATCGGAATACTGGGCGTAAAGCGTGCGCAGGCGGTGATGTAAGACAGTTGTGAAATCCCCGGGCTCAACCTGGGAACTGCATCTGTGACTGCATCGCTGGAGTGCGGCAGAGGGGGATGGAATTCCGCGTGTAGCAGTGAAATGCGTAGATATGCGGAGGAACACCGATGGCGAAGGCAATCCCCTGGGCCTGCACTGACGCTCATGCACGAAAGCGTGGGGAGCAAACAGG
+
CBBBBCCC=9:9A>B@@@;?;?AA=@5;:>:;9,9=@@@6@?BCBBCCCC@CJ@;;;CAAA7;;9@AA=??BCD<A?DD;DE>@>?B<?=99:4:8=AAA@ABCABBBCCCCCABBCBB>@ACCBB>B@@@AAAA0<<;?E=B?CAF@A@B@@B@@A@@CC799;AA@;::@A@@@:9:4:2?<A2898:3:?<>A?CC989CB6?@@9?6=8?<:7737337333==;83381?>=>BBB:BBBBC>BBB<
@N9IO0:00945:06339
GACGAAGGGGGCTAGCGTTGTTCGGAATTACTGGGCGTAAAGGGCGCGTAGGCGGTCTTGTCAGTCAGGCGTGAAAGCCCTGGGCTCAACCTGGGAGGTGCGCTTGATACTGCAAGGCTTGAGTGCAGGAGAGGATGGTGGAATTCCCAGTGTAGAGGTGAAATTCGTAGATATTGGGAAGAACACCGGTGGCGAAGGCGGCCATCTGGACTGCAACTGACGCTGAGGCGCGAAAGCGTGGGGAGCAAACAGG
+
;:A=@2;;;;'9CBBBBA=AB?C@8A<@@;;;BB9A@AAA8@@8ABACBDDABB?BBB@ECBB;:;;;;@?;;5=09@@)55=8;;;;:>:=;;)44.4;:<99459@?=<?9:393:>;@@C????><9::B?ABC?BA<@4939@;@@A?????>?CBBB>B?BAAAABBBC<??8?3;;9@@@;@59929>>:@<@A=@8:9BBB9A@BBB@<@@;;;AA@>::5:;;BBB<CBBBCDD9BBCCE>CAA6
@N9IO0:00949:06341
TACGGAGGGTGCAAGCGTTGTTCGGAATTATTGGGCGTAAAGGGCGTGTAGGTGGCATTCCAAGTCTGGTGTGAAAGCCCACGGCTCAACCGTGGAACTGCATTGGAAACTGGAAAGCTCGAGTATTGGAGGGGGTCGCGGAATTCCCGGTGTAGAGGTGAAATTCGTAGATATCGGGAGGAACACCAGTGGCGAAGGCGGCGACCTGGCCAATTACTGACACTGAGACGCGAAAGCGTGGGTAGCAAACAGG
+
BBBC@BBB9;:9;6;BDC@CC?AA???A=@A399/:@;==.99/9997000*//:///)46;6<=<?;>ACDDDD=A?A5;<;=@A;;5;5;=@5;.9AA:;;@D@CC;@;;4;:,9A??@??@AB=B>:9999$5=>>@9<.5.59)57<CAAB;;4::;;099=@ABB@?@@?@@8?>9=9=AA<????:?8979=AA=???B>??<??B?C>??BC>??AA999?@@@AAB=B@@@CA<AC@A@B<@AC@
@N9IO0:00953:06312
TACGAAAGGGTGCAAGCGTTACTCGGAATTACTGGGCGTAAAGCGTGCGTAGGTGGTTCGTTAAGTCTGATGTGAAAGCCCTGGGCTCAACCTGGGAATGGCATTGGATACTGGCGACCTAGAGTGCGGTAGAGGGGTGTGGAATTCCCGGTGTAGCAGTGAAATGCGTAGATATCGGGAGGAACATCTGTGGCGAAGGCGACACCCTGGACCAGCACTGACACTGAGGCACGAAAGCGTGGGGAGCAAACAGG
+
4;<444)44)4;45.59555<99;>140469999919;:<>7>BB<A@@<94.44.9.44>8>8=BBAC>BCFC??8AA>4@A;4ABBC:C:?@?6?:>>:CCDAC;;;CCCC?BCDCAA@AAA@@@B=AA?;;:;.;B@@=B7;7;C=DACAABB:;;CBB@=ACCCCCCCAAAABB=BGAD@CCCCDBCB@BBB@B?BBBBBCC>CF>AB?A@AAA=<<<<;;<4404:899=4;::8888+44?AA58889
@N9IO0:00955:06355
TACGAAGGGGGCTAGCGTTGTTCGGAATTACTGGGCGTAAAGGGCGCGTAGGCGGTCTTGTAAGTCAGATGTGAAAGCCCCGGGCTCCAACCCGGGAATAGCATTTGATACTGCGAGGCTTGAGTCCGGGAGAGGATGGCGGAATTCCCAGTGTAGAGGTGAAATTCGTAGATATTGGGAAGAACACCGGTGGCGAAGGCGGCCATCTGGACCGGTACTGACGCTGAGGCGCGAAAGCGTGGGGAGCAAACAGG
+
AC;5;5;;;;*5:995BB>BCBECAC@C@BBBCF=AAACB>BE?CJCCBBB?;;5;AB=;<;=A@ABBB;:;BBD<AAAA7@@5<00)/)//(//(/499;:::=7559FC@AAA??8?A<???BB?AB>B>>???>8/934=2;6;>2?@???:9:>=@@BC>C>?>>B====<189-8:>@188=0818=9@AC?C?BB@BACFCDD>@??B?B:;;A@@=?@:::=??B;;;6::@ADCF6@;;;A8>@@9
@N9IO0:00956:06335
TACAGGAGGTGCAGCGTTGTTCGGAATTACTGGGCGTAAAGCGCGTGTAGGCTGCGATGTAAGTCGGACGTGAAAGCCCTTGGCTTAACCAAGGAAGTGCATCCGATACTGTGTCGCTTGAGTACCGGAGGGGATGGCGGAATTCCCGGTGTAGAGGTGAAATTCGTAGATATCGGGAGGAACACCTGTGGCGAAGGCGGCCATCTGGACGGTAACTGACGCTGAGACGCGAAAAGCGTGGGTAGCAAACAGG
+
@@@8:0.-(---/////3//)//)/)/)4<;;A<@@@@@;ADC@@ABDCC@<::@B@::9B=;;@@-00<<<>@;@BB;A?B?AA>A=A9:8;?B>AABBB?@=?@CAABBABA?@?A6;:BABB7;6;??@3@@@=@C@C?@>@C=B@::;BACCACCCD=C@BBBBBCCCCB@@6772:5:?@=A@@@?BBB?B?AA>B?@@BBB?BAB@CCAC;;;CCBAAABAA@@;;;;*;?CCDD>:=9@AH>AAJ9
@N9IO0:00958:06338
TACGTAGGTGGCAAGCGTTGTCCGGATTTATTGGGTTTAAAGGGTGCGTAGGCGGCCCTGTAAGTCAGTTGTGAAATACGGCAGCTTAACTGTCGAGGTGCAATTGATACTGCGGGGCTAGAGTACTGATGAGGTAAGCGGAATGGACGGTGTAGCGGTGAAATGCTTAGATATCGTCCAGAACACCGATAGCGAAGGCAGCTTACTAAGGAGTAACTGACGCTGAGGCACGAAAGTGTGGGGATCAAACAGG
+
BBBBB;;7;B=BB=AACC@CCD@C@CCD=BB<@@8@>3991=;4448@:;;;00+00*/:;:6<B@AAC>B;;;D?DD??=??:999A588?@??;949>A@;A?AAAB;;;BCCC9AACBAAACC;<;BB@@<?=:C9;8;?AB>BCD?CCBCC;<8;BCB>BCCC@CCCBBBBBBC?AAA5;;;5;;BB@?AB;B:@BBAA?;;;C@D@BBBB>A;;;AAB<;;B>AA;;;;0;EBABDD;B;;;E>;;;B
@N9IO0:00920:06375
TACGGAGGGAGCTAGCGTTGTTCGGAATTACTGGGCGTAAAGCGCACGTAGGCGGCTATTCAAGTCGGGGGTGAAAGCCCGGGGGCTCAACCCCGGAACTGCCCTCGAAACTAGGTAGCTAGAATCTTGGAGAGGTCAGTGGAATTCCGAGTGTAGAGGTGAAATTACGTAGATATTCGGAAGAACACCAGTGGCGAAGGCGACTGACTGGACAAAGTATTGACGCTGTAGGTGCGAAAGCGTGGGGAGCAAAACAGG
+
BCDCABBC:@@;;;@ABB?BCACGIEAC@CDCCC>@A@DD<B@@;;;B@@@=@@=@BDC@CC<@=;;;;;.;ACG=BBB0;;;;'9;;??CCA3?48-33888*33;;=18?A@?<?>>778?8;=?:?:?@@@:??:::B?B?B?B96688599=>?45/.9.3(--2,******(*2,2(*)(((5(***(,2(((((****,--222(....'.2283665......9.335795-5>=:=<<-;/////(///3
@N9IO0:00934:06381
GACGGAGGGTGCAAGCGTTGCTCGGAATCACTGGGCGTAAAGGGTGCGTAGGCGGTCTCTCAAGTCTGACGTGAAAGCCCAGGGCTCAGCCCTGGAAGTGCGCCAGAAACTGAGAGGCTTGAGTGCCGGAGGGGAGAGTGGAATTCCCGGTGTAGCGGTGAAATGCGTAGATATCGGGAGGAATACCGGTGGCGAAAGCGACTCTCTGGACGGCAACTGACGCTGAGGCACGAAAGCGTGGGGAGCAAAC
+
;;;D=;;;6;;:E>BBBB@C:;:C@C9;<BBBBB=BBACC>CC=BAA@@CC@CC@BA@@AAC=BAA@@@@@>=>=/:;?8@@A;A@??=@A9??;??BBABBB>?@CC=BBCCCCC@@@>@DBAAC=B?@BHF=ABCBBB?B?C@CG?D@BABACBB>BBCB=BBBBAA@;;;?;;;/;?9>:?@?=A=>?8?>??9?DDCAABBBBB>A::6:@=@@BBAA@@??>9>?=??A;A:89@??2=900>3;
@N9IO0:00958:06391
GACGGAAGGTGCAAGCGTTGCTCGGAATCACTGGGCGTAAAGGGTGCGTAGGCGGCTTCTTAAGTCTGGTGTGAAAGCCCAGAGCTCAGCCCTGGAAGTGCACTAGAAACTGGGAAGCTTGAGTACCGGAGGGGAGAGTGGAATTCCTGGTGTAGCGGTGAAATGCGTAGATATCAGGAGGATACCGGTGGCGAAAGCGACTCTCTGGACGGTTACTGACGCTGAGGCACGAAAGCGTGGGGAGC
+
@BBB?C;;7;BBA>BBBA<BCBCCBC@BBABBBC?DCDCC=CE<BB@A@??7@A>@A=@B;?>BB@B<9BA@:44/48=5ABAA@AA@AAA=?>;?>AA@A??<;<A;3:899.34:@A588=7?D4>3:999(87=?AD;D6<8;<?A9>>A;;=><@@A=/>8AA>====955..(.7(..22(.(.3.38AB<B<8888:7737(//838(338;;7=<<876+52222=-5586;;;-<>8
@N9IO0:00964:05790
TACGGAGGGTGCAAGCGTTATCCGGATTTACTGGGTTTAAAGGGAGCGCAGGCGGACTGGTAAGTCAGTGGTGAAAGCCTTGAGCTTAACTCGAGAACTGCCATTGATACTATCAGTCTTGAATGTTGTTGAGGTTTGCGGAATGGGTCATGTAGCGGTGAAATGCATAGATATGACCCGGAACACCTATTGCGAAGGCAGCAGGCTAAACAAATATTGACGCTGAGGCTCGAAAGCGTGGGGATCAAACAGG
+
CCCC?BBB<BA@B=BBCC@CBB>B?@@@:=====6==6<<5=B6=>?:;;B@BA?BBBB@CC?BBA?@@A;ACCC?CD?B?9;;@@6;6;CABAA@?B;<;@AA<@?AAAAAAA???AA<AA>;;;>BA>AAA?BB=BBC?C?BBB=B@@@B@@@@@>ACCD>;;:??BABACBB@@@;?=@>@@@?BBB:;;AA=A>@@AA;;2::99,9@C=CCCABBBCC:9::6:>@??>9?@@?ADE:AAAFE>;;<?
@N9IO0:00971:05799
GACGTAGGATGCAAGCGTTGTCCGGATTTATTGGGCGTAAAGAGTTCGTAGGCGGTTTGTTAAGTCTGGTGTTAAAGGCGCGGGCCCAACCCGTGTACTGCACTGGATACTGGCAGACTTGAGTGTGGTAGAGGCAAGTGGAATTCCCAGTGTAGCGGTGAAATGCGTAGATATTGGGAAGAACACCGGTGGCGCAAGCGACTTGCTGGGCCATTACTGACGCTGAGGAACGAAAGCTAGGGGAGCGAATGGG
+
BB@@@@@=A;5;?:?<BB@CCB?B=::9)9@7A>7:9;B>266668<<;?@;;;5;B;AA@CAFCICFA;;;?BB8;8;B@@@:@C:@<@C79;BBCBBBABC@@=AABBBC@C@@@AB=AACBBAC?BBBCC>AA>;;<7;=@=AB=@@C@999@@=ABBE8BBCB;;:AB==6?<5;2890;???A?@@=@@@@;=???=8289344(45::5::543833334<4=9:>>@(44?9999*9888<7:::2
@N9IO0:00974:05768
TACGGAGGGGGCGAGCGTTATTCGGAATTATTGGGCGTAAAGGGCGCGTAGGCGGCTCGATAAGTCAAAGGTGAAATCCCTCGGCTCAACTGAGGAACTGCCTTTGAAACTGTAGAGCTTGAGTCCGGGAGGGGGTAGCGGAATTCCCAGTGTAGCGGTGAAATGCGTAGATATTGGGAGGAACACCAGTGGCGAAGGCGCTACCTGGACCGGAACTGACGCTGAGGCGCGAAAGCGTGGGTAGCAAACAGG
+
BBBG@DCDCD5BBBBAAB?BB@CC?B=A>@@<@A;?AABB=BB>AAACA?>=7818==?@AB>AADBB<B?BCCC=@@@0;;;8;BBE?CBBAA?C@ABAD@CC>BAC<@@@A@@@;;;>AABBC@BD?BCCBC0CA@BB?B@CACD>CCCBA@@BC@CBCC>CCCCBBBBBBB>BC;9989<@@@=@@@@=@AB?A?;;;BBB>AA=AB>B?B9;;BBBBBB;<;5<;;;BB0<<C;;<0;;;@@A;@A@?
@N9IO0:00977:05765
TACAGAGGTCTCAAGCGTTGTTCGGATTCATTGGGCGTAAAGGGTGCGTAGGTGGCGGGGTAAGTCTGGTGTGAAATCTCGGGGCTCAACCCCGAAACTGCACTGGATACTGCCTTGCTCGAGTACTGGAGAGGAGATTGGAATTTACGGTGTAGCAGTGAAATGCGTAGATATCGTAAGGAAGACCAGTGGCGAAGGCGAATCTCTGGACAGTTACTGACACTGAGGCACGAAGGCCAGGGGAGCAAAGCGGG
+
BBBA@@CAABBCD=B;;;>AB@DD@BB?A@@5;5);AABB>BB=BBBBBBB@A@?ADDD;CB?CCCCG@BBA9;9/;AA>@@@7@BCC@CDE;CBC;A;;;BBBC@ABBBBBAAE>A@AA@@@@CCDD????@<?@?@=A?B@CC>BCB@BAAAAAAA@AAA:??BBDBBB@@>999A?A=A=>>=9>99919?>*0)000+0;:=@@8>>@@@=;;::;:977;785;A@@@;>;>;?AAA6?>@AA3886>6
@N9IO0:00984:05796
TACGAAGGGGGCTAGCGTTGTTCGGAATCACTGGGCGTAAAGCGCATGCAGGCGGATTGTTAAGTCGGGGGTGAAATCCCGAGGCTCAACCTCGGAACTGCCTTCGATACTGGCAATCTTGAGTCCGGGAGAGGTGAGTGGAACTGCGAGTGTAGAGGTGAAATTCGTAGATATTCGCAAGAACACCAGTGGCGAAGGCGGCTCACTGGCCCGGTACTGACGCTGAGGTGCGAAAGCGTGGGGAGCAAACA
+
@@B@>2:;;;*9@?=A??;=>:00,0;=@@A@AA8A@AAA;@BB;;;AACCBGD@EC?BB4:4;@@ADDD0C;<<0;?@;?9:4:==@:@?BBB@B?A:::=?;??BBBBCB=AA:<>>>@???C?AA=???A?BA@@A<5;168;858>:;:;?==577<<6;,//:7875;</555;6:@;>?B5;9979=@?=A<9:7:@@@A@A=AA:A?AAA???DD@???@=??>9::,9997<<<0<;?>>)77
@N9IO0:01001:05779
TACAGAGGGTGCGAGCGTTAATCGGAGTTACTGGGCGTAAAGGGCGCGTAGGCGGTAAGATGAGTGTGATGTGAAAGCCCCGGGCTTAACCTGGGAAGTGCATCGCAAACGATCTAACTAGAGTATATGAGAGGGTGGCGGAATTTCCGGTGTAGCGGTGAAATGCGTAGAGATCGGAAGGAACGTCAATGGCGAAGGCAGCCACCTGGCATAATACTGACGCTGAGGCGCGAAAGCGTGGGGAGCCGAACAGG
+
BBC;;;CF?BBBBBB>@?;@?ABD?;;;=??AAA9==999.;C;@@@CBAA?AA?AC?CCCBBBBBBABAB@@@C8;;;;.;@0;;>E?C?DCC7;7;:;;BCDCEEM>AAABBB@>AABAAABCCBBCB?A@C?CC@CC?C?BD>A>A?@@@BB@@>BBBB=AAABBB@@@@@AC@D?B@C?BCB;;8<A>A;;5;;@@@@>AB>;;5;;;B@BB;<;AAB;9999499@@@C499@0000&///)/;)//93
@N9IO0:00966:05850
TACAGAGGTGGCAAGCGTTGTTCGGAATTACTGGGCGTAAAGGGCGCGTAGGCGGTCTTGCAAGTCCTGTGTGAAAGCCCCCGGCTCAACTGGGGAATGGCACGGGAAACTGCGAGGCTTGAGTTCGGGAGAGGGAAGCGGAATTCCGGGTGTAGCGGTGAAATGCGTAGATATCCGGAGGAACACCAGTGGCGAAGGCGGCTTCCTGGACCGACACTGACGCTGAGGCGGCGAAAAGCTAGGGGAGCAAACAGG
+
CAC;;:B@AA>@A9???@7:9@CDAE@E@CBCCC=AAACC=CD>AAACB@@<?@;@BB>A@C@BBBABBBBBA>>3>AAAA0=/0/:<6:<<::+939:5;>>>A8>>7<<@CD@@>@B>AABA>A@A<AAAAB=B=@@?4:59393:@;AAABBCC@CCCC>@@@AAAA@@@BB>B>AC>A=??@?A@@@?BBB?A?@@<@A?A?CCACD@@@B@BBBBBB@@;;;>;<4;BBBC7@A?>>>>0A00/<399=7
@N9IO0:00977:05835
TACGGAGGGTGCTAACGTTGCTCGGAATCATTGGGCGTAAAGCGTGTGTAGGCGGCCTGATTAGTCGGACGTGAAAGCCCTCGGCTTAACCGAGGAAGTGCATCCGAAACGGTCGGGCTTGAGTGCCGGAGGGGGCGACGGAATTCCCGGTGTAGTGGTGAAATACGTAGATATCGGGAGGAACACCGGTGGCGAAGGCGGTCGCCTGGACGGACACTGACGCTGAGTACACGAAAGCGTGGGGAGCAAACAGG
+
CCCC@CBD>CCCEE@AAABCCBBB?B>ABBB9>>5?==>;19:;;<AA@@C?@@=@=AABB@BBBDC@BAA;<<<)65;1:9;7;;:E:B:BCB@B?BBDC6669=BB=;;5;99:);::;8=88819:<<8<8'8844<8=9=9=>5>3444449:5:99;3;==?@A=>BBB??=5;:-7-98829.44.4=>:>?CC?C=;>:>>=@@C@CCC;;;CBBBCABBBBAAB@@@;@AABCCC8AAABB<>>?;
@N9IO0:00978:05824
TACGTAGGGTGCGAGCGTTAATCGGAATTACTGGGCGTAAAGCGTGCGCAGGCGGTTTTGTAAGTCAGATGTGAAATCCCCGGGCTCAACCTGGGAACTGCATTTGAGACTGCAAGGCTAGAGTGTGGCAGAGGGGGGTAGAATTCCACGTGTGAGCAGTGAAATGCGTAGAGATGTGGAGGAATACCGATGGCGAAGGCAGCCCCCTGGGCCCAATACTGACGCTCCA
+
BCBBBBCC<@@BB9<:BB=@=@B@,0+0+0@>>>9BCCCC?CBBBAAAA>?;?@;@BB;BCCA@@@?????@@@A99898-9@/9:AA@C??=<+938<:8?>C7<>?;7333717177759::<=><;9:6;=<=>'<<9</5175:655768899:999:;3553/..555<>99>555085<=A6:8>?;=<>7<4;<;9;;;)9;;(55(2687859:9633204
@N9IO0:00990:05818
TACGTAGGGTGCGAGCGTTAATCGGAATACTGGGCGTAAAGCGTGCGCAGGCGGTTGTGTAAGACAGGTGTGAAATCCCCGGGCTTAACCTCGGGAACTGCGCTTGTGACTGCACGGCTAGAGTACGGCAGAGGGGGGTGGAAGTTCCACGGTGTAGCAGTGAAATGCGTAGATATGTGGAGGAACACCGATGGCGAAGGCAGCCCCCTGGGCCGATACTGACGCCTCATGCACGAAAGCGTGGGGAGCAAACAGG
+
CCABACCD@BBBCCCB@A=@<@@B>B7;;CAAA<;9;CD=CBBBA??A@@<@@=A?BBBBB?B???@=@@@@<>/89::*9@5::5:5990//:5:16:/73;8288::@?A:99A;@AA7529;78168559::::&:=4<167-72;5/(/../6689:<=<58=BBBBBBBB??>B799>A=AAA=@@?@;::;5;<@?;;;;;*;;;0;;>BBAABAA;:;5;AA@CBAA<<;0;BCCEGG<;;;BH?BBC>
@N9IO0:00967:05885
TACGTAGGGTGCAAGCGTTAATCGGAATACTGGGCGTAAAGCGTGCGCAGGCGGTTTCGTAAGTCTGTCGTGAAATCCCCGGGCTTAACCTGGGAATGGCGATGGAGACTGCGAGGCTAGAGTTTGGCAGAGGGGGGGTAGAATTCCACGTGTAGCAGTGGAAATGCGTAGAGATGTGGAGGAACACCGATGGCGAAGGCAGCCCCCTGGGTCAAAACTGACGCTCATGCACGAAAGCGTGGGGAGCAAACAGGA
+
CBBBC>>@:@@>A?BAAA=A;AB@>>-00===<5@;ACH=E;<<;;C@:;6:B=AA=ABCD@BBBBBCBAACCB9@@@@5@B9??9B9=:CCD=B>BC@B?;?B@BBBB@?A@@?>AABBBAAA5>9<B>9978798"9933.36;666555553886..(.7..22:776;982226.55,2,3::6ABBB????:??B:77BBB1?@A:>>ABA6?@;;///67793339333(299;;;;/8556808=;/6
@N9IO0:00973:05895
CACGGGGGGAGCAAGCGTTGTTCGGAATCACTGGGCGTAAAGGGCGTGTAGGCGGTCAGGTAAGTGGGATGTGAAATGCCCCGGCTCACCCGGGGACCTGCATCCCAAACTGCTTGGCTTGAGTATGGGAGAGGATGAGGGAATTCCTGGTGTAGCGGTGAAATGCGTAGATATCAGGAGGAACACCGGTGGCGAAGGCGCTCATCTGGCCCAAATACTGACGCTGAGGCGCGAAAAGCTAGGGGAGCAAACGGG
+
A@;;;;;;%455;7==AA=;>:>C<@ACCC;<<B=<96@D4AA:@A;@@BB?;;7;;;;@CC=A;;<0;@@<@@@90/09<+<7>><@@>,944&4959?:@@A@<@A<B:59=-549=5::9;9?;>/55A@<@A??;<4<8<9B>BB???<@@>;8;@@@70//:0//;AAAABC@FC>A>AAA=A>??9?::185@<<;;9::96068'22'333333:9:///9(////666*77888=<0<>99927>>6
@N9IO0:00977:05864
TACGAAGGGGGCTAGCGTTGTTCGGAATTACTGGGCGTAAAGCGCACGTAGGCGGATACTTAAGTCAGGGGTGAAATCCCGGGGCTCAACCCCGGAACTGCCTTTGATACTGGGTATCTCGAGTCCGGAAGAGGTGAGTGGAATTCCGAGTGTAGAGGTGAAATTCGATAGATATTCGGAGGAACACCAGTGGCGAAGGCGGCTCACTGGTCCGGTACTGACGCTGAGGTGCGAAAAGCGTGGGGAGCAAACAGG
+
AAB@@:@A@A0ABBCCCCBCC@;;7;=@<?@ABB<BCCCC?CCCCB:;;;;7;B?BCBBB7:6<ADCCDD<;;;A=A@@8@@@7ACBC@BEF8A;?>A;;;<@@:AABCBCBC=@@@BAAAAA@?:?>@>A@@?ABBBBA;?;=9<39;??>=ABBB>BB==3;-37377;;<8<,33333,327796<88:7::?7=8<<6777;<=<8<@=@<A@@::9CCAB@@@>;;::;;;*:<?><>>0=;>>?499;8
@N9IO0:00988:05883
TACAGAGGGGGCAAGCGTTGTTCGGAATTACTGGGCGTAAAGGGCGCGTAGGTGGCCTGTTAAGTCGAACGTGAAATCCCTGGGCTCAACCCAGGAACTGCGTCCGAGACTGATAGGCTCGAATCCGGGAGAGGGATGTGGAATTCCAGGTGTAGCGGTGAAATGCGTAGATATCTGGAGGAACACCGGTGGCGAAGGCGACATCCTGGACCGGTATTGACGCTGAGGCGCGAAAGCCAGGGGAGCAAAGCGG
+
CCB:::ABBB5CC@BBCC@CC@BCAB@B?BBBBC???@CC?CD>ABADA:949A;@<?@A?B<@@@@@:000@>;39=<8@AB<BAAD?CB>CC?B6:99@@CCBDBBBB;;;@@@.94443-557;;5;<==@:=?>>A;@:@:@=@@:ABBCCAA?BBBC>@A@@AA@B@@@BBD>AA@C?@@@=@=@C@CCD@C@CCBBBCF?BC=@@<@@A@@>A@@A@@<;;<>?@:;;09924===097;7;,//7;
@N9IO0:01003:05906
TACGAAGGGGGCTAGCGTTGTCCGGAATTACTGGGCGTAAAGCGCGCGTAGGCGGCCATGCAAGTCGGACGTGAAAGCCCGGGGCTCAACCCCGGAACTGCGCCCGAGACTGCAAGGCTCGAGACCAGGAGAGGGAGCGGAATCCAGTGTAGAGGTGAAATTCGTAGATATTGGGAAGAACACCGGTGGCGAAGGCGGCTCCCTGGCCTGGTTCTGACGCTGAGGCGCGAAAGCGTGGGGGAGCAAAACAGG
+
@@B@?<@GEE5BBB@??B=@@B?B?A6:7;A?@@6@@;;;0;:@@?AA@;;7;@<@>@AA;;5;;;:549444;;3;>B:???0::-.+...*,),05.--//9/943/96/0/161----,,*,(,-(-2,--(--,,(,(,,,5-//;9333-38;;3;877393339:49:19433,3;;/7/774:;;7;7;838444(497;:=B:B?CB;;:AB::;E=AAC;;;0;AB;;;;;':>;:;9*0>>;
@N9IO0:00964:05952
TACGTAGGTGGCAAGCGTTGTCCGGATTTATTGGGTTTAAAGGGTGCGTAGGCGGCTTTGTAAGTCAGCGGTGAAATATCTCAGCTTAACTGAGAGGGTGCCATTGATACTGCAGAGCTTGAGTACAGACGAAGTAGGCGGAATTGACGGTGTAGCGGTGAAATGCATAGATATCGTCAAGAACTCCGATAGTGAAGACAGCTTATAGGCTGTAACTGACGCTGAGGCACGAAAGTGTGGGGATCAAACAG
+
AAC@@??;9:4:C7;9BB=@@C@D@CCD>CC@CC>CG99959B9ABCBBDC=;;5;BC0;;B?BBBBE<;5;;::6;BABBCAA@?<@=ACCCCCAA:A@A>BB?BBBB???ABBBBBB>AABBBC>>>BBB=@@>>88939;@9@?@A=@<=AB@B?@>??8??AAABBBBBBB>?@@<>><DBB@CBB@@@BA=AB=<8;:).--60567:>>A9:9DAAABAA=@AA:::/:@???EF:BBBBB:>;;
@N9IO0:00979:05938
TACGGGAGGGGGCAAGCGTTGTTCGGAATCATTGGGCGTAAAGGGCGCGTAGGCGGCCGGCCAAGTCGGATGTGAAATCCCTCGGCTCAACCGAGGAACTGCACTCGATACTGGTTGGCTAGAGTCCGGGAGGGGATGGTGGAATTCCCAGTGTAGCGGTGAAATGCGTAGATATTGGGAAGAACACCGGTGGCGAAGGCGGCCATCTGGACCGGTACTGACGCTGGAGGCGCGAAAGCCAGGGGAGCGAATGGG
+
??;;;8;:DDD1@>:=:55.656<>8=9=B@@=@B<BBCDH?DJ?CCC;;;A=AA?B@D>A:<:=;:?2444;;;>7<<=/449-33::-304:;7;8=;<554999988>@?<A8?<@AAAACAA;??8?BBB:BBB?BA?B5848=1888;;;;8848:;<322737;:;00/588288;=78==::=?@;@0/)/(//396:7:::,//486775;9989955-587::9=;>3;>28898*8<<=;7:>>5
@N9IO0:00993:05955
AACCAGCACCTCAAGTGGTCAGGATGATTATTGGGCCTAAAGCATCCGTAGCTCGTTTTGTAAGTTTTCGGTTAAATCCATGCGCTTAACGTATGGGCTGCCGGGAATACTGCATAACTAGGAAGTGGGAGAGGTAGACGGTACTCGGTAGGAAGGGGTAAAAATCCTTTGATCTATTGATGACCACCTGTGGCGAAGGCGGTCTACCAGAACACGTTCGACGGTGAGGGATGAAAGCTGGGGGAGCAAACCGG
+
@8A<@ABCD@CBC?BBDADBBC?@@@;:5;?5;;09>==>5;;@DA?BB<;<CCAAAA3::?9>>=>2?A?B@CD>DC?A;;;AAA=A?BBBCA@@;ACBCACD>EAGCB;;;AAB=AAA@;@<@@BB9AAA@=@BA@AA=??????<@??:@:=>>287777$8939?6B=<;;B>8=@@44929717>781:==:><?B<A?::61/0/)/68999:9=::59;999277788(3333333$388=@2?6A;
@N9IO0:01011:05930
TACGGAGGGTGCAAGCGTTATCCGGATTCACTGGGTTTAAAGGGTGCGTAGGCGGGCAGGTAAGTCCGCGGTGAAATCCTGGGGCTTAACCCCAGAACTGCCGTTGATACTATCTGTCTTGAATATTGTGGAGGTGAGCGGAATATGTCATGTAGCGGTGAAATGCTTAGATATGACATAGAACACCAATTGCGAAGGCAGCTCACTACGCAGTTATTGACGCTGAGGCACGAAAGCGTGGGGATCAAACAGG
+
CBBA;9994:BAD>BAAB@CCC<@;993:===@@8@@0;;.;B9?@@BBBA?BBB=BCC?BB@BCC?BBE?BCDD>CC@CCCC;BB?C@DEE;B:98:BBCACC?BBCDHCCCBBBBBB?BB=@@B?BDB@BB?BBBBCC@C@CBBBBAACA@@@@@<@BCC=@@AC?ABABB;;;@@BBCC@CBB=A=@5;;;;5;5;???BBCCCC???BAA?BA<????>@@?>9<>?788-:<=@CDD;@@@CG>A@A?
@N9IO0:00968:05999
TACAGGAGGTGGCAAGCGTTGTTCGGAATTACTGGGCGTAAAGGGCGCGTAGGCGGTCTGCCAAGTCCCGTGTGAAAGCCCCCGGCTCAACCGGGGAACGGCGCGGGAAACTAGCAGGCTTGAGTTCGGGAGAGGGAAGCGGAATTCCGGGTGTAGCGGTGAAATGCGCAGATATCCGGAGGAACACCGGTGGCGAAGGCGGCTTCCTGGACCGACACTGACGCTGAGGCGCGAAAGCTAGGGGAGCAAACGGG
+
;@>;;6;A>BB:98:=<;;6:?=A@>A?A?B>CCB5999?;4;@7?><<;55.4>249@<@:>;@@BB>BBCCCCC?CCDCC5C?BB;;7;69?A3@=9:4;@AAB<AA<AC@@@AAGDJ@CBBC;;;;/<CBCB;A=A;;5;5;5;<@D=BBBBB@@=@AAC>DD;;;@;;9:4=5>8A@=B=999>A?BD?A;:69>AA<@=2:29<3885::43333:<8=>=:?<>=?>??99;:AACC:AB@A@<@BB<
@N9IO0:00988:05986
TACGAACTGTGCGAACGTTATTCGGAATCACTGGGCTTACAGGGTGCGTAGGCGGCTTTTCAAGTCAGGTGTGAAAGCCCCCGGCTCAACCGGGGAATTGCGCTTGAAACTGGAGAGCTCGAGTCAGCTAGAGGTGCACGGAACTTCCAGTGGAGCGGTGAAATGTGTTGATATTGGAAGGAACACCGGAGGCGAAAGCGGTGCACTGGGGCTGGTCTGACGCTGAGGCACGAAAGCCAGGGTAGCGAACGGG
+
DCDBB?BCB9;9CC?BCC@BD@@A?BACCCCBBC>CC?BBBBB=@@@B@::7;A?ADDD;CC?BAAAB>BCAA??677777'89<?@A>A?CCC;B?C;>=>>A?CEC=CCC@@A@ABBBCCCCDBAABBA@@<@BBBBB@G@BBACACCCD@BBCCACCCF?CCBBB>BBBAB?C?B?B?C@BAA?C=@@=A@@?9@@B?BCBBBBCDE;CCC?ABCAA@BBBAAA=AAA;;;0;B>BAD=BB;;;E?BBB=
@N9IO0:00967:06019
TACGGAGGGTGCTAGCGTTGTTCGGAATCACTGGGCGTAAAGGGCGTGTAGGCGGTCTGTTAAGTCTGGTGTGAAATCCCCCCGCTCAACGGGGGAACGGCGCCGGATACTGGCAGACTCGAGACCGGAGAGGAAGGTGGATCCGATCGGTAGCGGTGGAATACGTGAGATATGGCGAGGGAACACCGGTGGCGAAAGGCGGCCTTCTGGACGGATACTGACGCTGAGACGCGAAAAGCGTGGG
+
@@BB?BBB=BCBCCCBDD<>?=0000@AABBDDH?@@ABD;@@;@C@@@AB=:97:A@?A?B?C@@@A>AADDFK=CBBBBB'::89?>BBBBB1B;==<ADD?D?989973677988@@?>>><.:4:833-36:)/-(---(--///(/33//(//(/(/-,,,,,,,25/-(--,,,(,(,,-(-(-203.22'2.55/5/5/2223822,2668:AA<<<A>9998222577+6662555
@N9IO0:00983:06049
TACGAAGGATGCAAGCGTTATCCGGATTTATTGGGTTTAAAGGGTGCGTAGGCGGGTTTGTAAGTCAGAGGTGAAAGCCCATCGCTCAACGATGGAACTGCCTTTGATACTATAGATCTTGAGTATGGTTGACGTTGGCGGAATGTGCAGTGTAGCGGTGAAATGCTTAGATATTGCACAGAACACCGATTGCGAAGGCAGCTAACGAAGTCATTACTGACGCTGATGCACGAAAAGCGTGGGGAGCAAACAGG
+
BBBA@496:BB@B?CAAA@CCC@B@ACC=AA>AC9@B.99/8;59>AAABB@BBD:??;?@A?C@@@A@@<ABBC<A??9@9;:BA@A=A:::B?C@CCBC@DD>???BCABAA@A;<;=ABBCCBD=A>BBCCEAG@BB@C@BBCC???B@?@>::4;AAA9BBAB?BBABBA=@ACBBCCACCE@BCB@BCCC8;7;BBBAB>CBB?@@BBHAGBAAABBA@C@999999999-:=>?@DE:@>?AD?BBB@
@N9IO0:00984:06056
TACGGAGGGTGCAAACGTTGCTCGGAATCATTGGGCGTAAAGCGCACGTAGGCGGTTCGTTAAGTCGGATGTGAAAGCCCTGGGCTCAACCCAGGAAGAGCATTCGAAACTGGCGGACTGGAGTATGGAAGAGGGTCGCGGAATTCCCGGTGTAGAGGTGAAATTCGTAGATATCGGGAGGAACACCAGTGGCGAAGGCGGCGACCTGGGCCAATACTGACGCTGAGGTGCGAAAGCGTGGGGAGCAAACAGG
+
BBBB=@>@8@@>CC;BAA?BBB@@<@?AABB@CG?BAAAB7::AACCBBBB?BC@C?CAA?A?CBCC@BBBB@@@;@BC=BCC=AABB?BC<C@GE@CBBCCB?BAAA;A@@;@B;@A@A>BBBBBB?C?CBBB=BBBBB@B@B@BE>C@BAAA@::7:ABD>B?BDDB???AA@@A:@A?B?AAA?BBA@=@>?9?>AA=AABB?BBB>B@B?>>>A>>>889>>>=AABCCC>BBBBBAA7@@;::6;BA?
@N9IO0:00988:06027
TACGAAGGGGGCTAGCGTTGTTCGGAATTACTGGGCGTAAAGCGCACGTAGGCGGACTATTAAGTCAGGGGTGAAATCCCGGGGCTCAACCCCGGAACTGCCTTTGATACTGGTAGTCTCGAGTCCGGAAGAGGTGAGTGGAATTCCGAGTGTAGAGGTGAAATTCGTAGATATTCGGAGGAACACCAGTGGCGAAGGCGGCTCACTGGTCCGGTACTGACGCTGAGGTGCGAAAGCGTGGGGAGCAAACAGG
+
ABBBB=BCCB5BBBCBBA@CC>BB=A2:5;@@AA0<;<CC=BBBBA;;;;A=BB?BCCCD?@>@BBBCEE;BBCB=BAA>ACD;CAAA@BFE9C?A>@;:;9?B<@@@CBAA>AAADBCCAA???;<2:5:???BBBBBB?B?A>A=A:99@ABBAA>A?><3<9<<;777@A@6BB477>B>9@@<A@?>7<::4:3:@<@???=;;6:D?B?B:;;@@@;;;@@@?@@@;;;6;BCFMKK;BBBBB<AAA=
@N9IO0:00998:06017
TACGAAGGGGGCTAGCGTTGTTCGGAATTACTGGGCGTAAAGCGCGCGCAGGCGGTTTTTCAAGTCAGTGGTGAAAGCCCGGAGCTCAACTCCGGAACTGCCATTGAAACTGTAAAACTTGAGGATGAGAGAGGTGAGTGGAATTCCCAGTGTAGAGGTGAAATTCGTAGATATTGGGAAGAACACCGGTGGCGAAGGCGGCTCACTGGCTCATATCTGACGCTCAGGCGCGACAGCGTGGGGATCAAACAGG
+
ABCBA<ACBB1CBBBBBB@CC@CC?A<@<@@::;6;CABB<BA@:;:BBAB?AB<@@@@0AC?@@<;;CC@BBBC@CCB>B@???BAA=ABB?B=?:@=?=8??=BBB>BBBBCDD9BB????;@@=B@@@?;7;>>>;:1849178)88899:9==8=877(6/555;<<<:6/69(/(/5/66;5;;??<CCC@E@BA>BB@@@BD@CBBCCCAAA@@?@@@@@A>;;;BAAAC;=;CCC<BCBEE;<;;=
@N9IO0:01004:06020
TACGAAGGTGGCAAGCGTTGTTCGGATTTACTGGGCGTAAAGAGCACGTAGGCGGTTGGGAAAGCCTCTTGGGAAATCTCCCGGCTTAACCGGGAAAGGTCGAGAGGAACTATTCAGCTAGAGGACGGGAGAGGAGCGCGGAATTCCCGGTGTAGCGGTGAAATGCGTAGATATCGGGAGGAACACCTGTGGCGAAGGCGGCCATCTGGAAGACTACTGACGCTGAGACGCGAAAGCGTGGGGAGCAAACAGG
+
A@A@=295:@;@B=AABB>AA=@C=???:?CBBF?AAAAA<A;;;BA???=8::2:=?@9?@;@A?CCC@BD=A@;@CAAB9;8;B@C?C@DG?FG?DACBBBAAB<@<@BBA?BCBAABCBB@BBCC>A@@?;>>=>><:?8?8?C;@=<A@AB??;??>>7?CABBBBBCBA=??8?86;7CBB>BBAA?B@B?B?BC@C@A::85/5/55688889:::???77:<766<=+86<AAAA2==>?<3;888
@N9IO0:01011:06053
TACGGAGGGGGCAAGCGTTGTTCGGAGTCACTGGGCGTAAAGGGCGCGTAGGCGGTGCATCAAGTCAGGCGTGAAAGCCCCGGGCTTAACCTGGGAATTGCGCTTGATACTGATGCGCTCGAGAGCGGGAGAGGATGGCGGAATTCCCAGTGTAGAGGTGAAATTCGTAGATATTGGGAAAGAACACCGGTGGCGAAGGCGGCCATCTGGACCGTTTCTGACGCTGAGGCGCGAAAGCGTGGGGAGCAAACAGG
+
?AACACCDEF5BC@BB@A=AB?BC?CBCBBBBAA8@B;<;8;C=BBBBA<<900,00=BBBD?@@BBB?;00@@@+/0=>0?;8;;474618881:5@7A859D@CBBBBBAAAA<;9C955<9439:18839-8@A<??>B8<:;C<BBCAAA????BCCD?D;;;;;;BBDD:==/;;,9=<9993958>5???@D@CC@C?ACEFD?BBABBC;@@@@;;;A@@@?A@?;;;0;AABBCC8@@@@@9@@<:
@N9IO0:01013:06034
TACGAACTGTGCGAACGTTATTCGGAATCACTGGGCTTACAGGGTGCGTAGGCGGCCTGTCAAGTAGGGTGTGAAAGCCCCCGGCTCAACCGGGGAATGGCGCCCTAAACTGGCGGGCTGGAGTGAGATAGGGGTGTGCGGAACTTCCGGTGGAGCGGTGAAATGTGTTGATATCGGAAGGAACGCCGGTGGCGAAAGCGGCACACTGGATCTCAACTGACGCTGAGGCACGAAAGCCAGGGGAGCGAACGGG
+
CCBCC?C@A9;9@@?BBB?BB?AA?A@BBCCABB<BB7;;BBC=BBABBBB?BC?B?BBB@A=A@@@A=@@@BBD=BBABA,A?A0006>)000,/6;;6?:9:-9==6@@@?AB><@@A=???????=::::+9?@A??<??BB@C?B?BB=9::B?BBBB=999AA=@A??===4:4:>B>BBB@D?AA=@???8??A?BD???BBABBAB9959BBBBBBAAAA@BBBBCB=BB9::BD3::@?@;?AA9
@N9IO0:00971:06075
TACGGAGGGAGCTAGCGTTGTTCGGAATTACTGGGCGTAAAGCGCACGTAGGCGGCTATTCAAGTCGGGGGTGAAAGCCCGGGGCTCAACCCCGGAACTGCCCTCGAAACTAGGTAGCTAGAATCTTGGAGAGGTCAGTGGAATTCCGAGTGTAGAGGTGAAATTCGTAGATATTCGGAAGAACACCAGTGGCGAAGGCGACTGACTGGACAAGTATTGACGCTGAGGTGCGAAAGCGTGGGGAGCAAACAGG
+
CCBC>ABD6;;;AAABCC@BB>@@=A?BDFCCBE>AA;;:6;AAAC:;;BC@BB@CCCC@CC=>?99999);AAB9AAA8===-::AA?CAA391739:99<7<=999*89<<9=???AABB?AAA?B?AA@=6<<<;=>:?;?;?;?>?;;;;;;;5;=A?7?7;;=>>????;;;7;=AA7;;=;>?@@7::=5:5:?>???@ABD=@>><????;===;;;===;;;;==>7>>===??2>???@:@??<
@N9IO0:00977:06087
TACAGAGGGTGCAAGCGTTAATCGGAATTACTGGGCGTAAAGCGCGCGTAGGCGGCTGCCTAAGTCGGGTGTGAAATCCCCGGGCTTAACCTGGGAATTGCGCTTGTGACTGGATAGCTAGAGTGCGGCAGAGGGGGGTGGATTCCACGTGTAGCAGTGAAATGCGTAGAGATGTGGAGGAACACCGATGGCGAAGGCAGCCCCCTGGGCCAGCACTGACGCCTCGATGCACGAAAGCGTGGGGAGCAAACAGG
+
CBC@@@CC6;;??<@AAA?B?BBB9=4:.:ABBD@BC@@?:@A@@BCBBAC>AD>00/<6<>=AABAB:B;:6=@7?B>>2D@7AB7;7<<A@B>B@D:B;9;=:>==DCCC?BA;69D>>>?666@6==94/////#/9)//)/5:89:::666<<=;;;4;@B<<@A@BBABBB8969=9>BA:CBBB@;;6=>266=<<<=+;;>2<7////:7779//)//////;455<<4:<@;;;;.;;;:A;AAA<
@N9IO0:00978:06072
TACAGAGGGTGCGAGCGTTGTCCGGAATCACTGGGCGTAAAGGGCGTGTAGGCGGCTTGCTAAGCCGCGTGTGAAATCCCGGGGCTCAACCCCGGAACGGCACGCGGGACTGGCAGGCTCGAGACTGGTAGAGGCGAGTGGAATTCCTGGTGTAGCGGTGGAATGCGTAGAGATCAGGAAGAACACCGGTGGCGAAGGCGGCTCGCTGGGCCAGTTCTGACGCTGGAGGCGCGAAAGCGTGGGGAGCAAACAG
+
ABD@@@BB<BB@@AA@@@>@@B@C?C@BBBBBCC99;;?=9@A<BBCBBCC?CC?AA6;;@A<@@5;<@@@ABBC8;;A<ACB:BBBB?BBB7B?C>BB?DCHCCCF>B;:;ABAA=AAABBBAACC=@AA;;5;@@AAB?B?B>A>A@=;;:@@BB@AA=@=;;9@@>?B@:55<<7<8:9355/273//)//7274::5:<::;;;=6>:=<<266;>=@@9949>=>@;<<=4656==>?2?>?>>0555
@N9IO0:01013:06095
GACAGAGGTGGCGAGCGTTGTTCGGATTTACTGGACGTAAAGCGTGGGTAGGCGGTTCGGTCAGTCAGATGTGAAATCCCACCGCTCAACGGTGGAACGGCGTCTGATACTGCCGGACTTGAGTGCAGGAGAGGAGGGTGGAATTTCCGGTGTAGCGGTGAAATGCGTAGAGATCGGAAGGAACACCAGTGGCGAAGGCGGCCCTCTGGACTGCAACTGACGCTGAGACACGAAAGCGTGGGGAGCAAACAGG
+
BCC:;;CGFD@AA???@A=AA?AA8;;B=BBBG?BAAACC8::A@@B;@@A?AB=A=:;7;C@AABBBBBABBBC?CCC>CD?BBCCGAA@?AB<?;9748@??>??AA@@@A>B?BBC?BA@ABBBB>@@BB?BBG>BCBDACC>C?B?BBBBBBE@CCCC=CCBBBAA@@@;;:?A=A>A@AAA?A@@@=@AC?C=;;5;@8@@AA?DBBCCC@AAABCCA:;:;;:?A??A;;:9>BBB8AA@@?;?AA>
@N9IO0:00970:06150
TACGTAGGGTGCAAGCGTTAATCGGAATACTGGGCGTAAAGCGTGCGCAGGCGGTTATGCAAGACAGAATGTGAAATCCCCGGGCTACAACCCGTGGGAACTGGACCATTTGTGACTGCATAGCTGGAGTGCGGCAGAGGGGGATGGAATTCCGCGTGTAGCAGTGAAATGCGTAGATATGCGGAGGAACACCGATGGCGAAGGCAATCCCCTGGGCCTGCACTGACGCTCATGCACGAAAAGCGGTGGGAGCAAACAGG
+
@A??A;;;0;A?A5<9C@5;699B4?4;59==93;=CCD;;6CBB:@>>;=@B?A>;95:939:944:.4888891:===/=A98858A?C=58=;;/8(-,*(**(,--(/68;>><<<<=BBBB=?????C?BBB@@???,@AA?A=A>A?AAA??@AAAAABBBA<BBAABAAB@@@AAA>@@=@?ABB=?:;;7:99-3-3358888+888087<:::<<::8:::455444;9999&996)---(----9/88=:
@N9IO0:00981:06134
GACAGAGGGTGCGAACGTTGCTCGGAATACTGGGCGTAAAGCGCGTGTAGGCGGGCACTCAAGTCAGGTGTGAAAGCCCCAGGCTCAACCTGGGAACTGCACTTGAAACTGGGTGCCTTGAGTGCTGGAGAGGGAAGCGGAATTCCTGGTGTAGAGGTGAAATTCGTAGATATCAGGAGGAACACCGGTGGCGAAGGCGGCTTCCTGGACAGTTACTGACGCTGAGACGCGAAAGCGTGGGGAGCAAACAG
+
949449=;5594>>;8371734/:66+0//333(3?7:9/::9:=;:944.4:<3;::;;;5:988825:5:A?89::9-7<7<;;:6<6444)/4::/--55(--7/9-//)///)/37////555.55599)5.555.5.5.5444.4444;<A;>:;<3;6;=====6666;=8<<6;6;55.59;;6554.4855.5;49.55.5555/49////::;757//////33(34444<<+;654;2944
@N9IO0:00987:06118
TACGTAGGGGGCAAGCGTTGTCCGGATTTATTGGGCGTAAAGAGCTCGTAGGCGGTTTGGTGAGTCGGGTGTGAAATCTCCACGCTCAACGTGGAGGCGCCACCCGATACTGCCATGACTGGAGTCCGGTAGAGGAGTGTGGAATTCCCGGTGTAGCGGTGAAATGCGCAGATATCGGGAGGAACACCCGTAGCGAAGGCGGCACTCTGGGCCGGTACTGACGCTGAGGAGCGAAAGCGTGGGGAGCAAACAGG
+
BB@BAB@BBB1AB=B@AA?C>B8>9CCC>>@;@@8>>???6=666==>>==9;;7:<6<8<<;4449919:99::,//9:48;@@??A=BA@A?@@=@>>9?@A9:::?>8:8;>>=9?@A>?>BB?F>BBBA?;A@999A6A:@=@A<A?D;;;?>>:>@>>:@A=>8625;9;::=368187<888(69==;==7;7:B====<=:<:5<2949<=;9::9::5333...669.8<===<<2===AA5887:
@N9IO0:00996:06114
TACGGAGGGGGCTAGCGTTGTTCGGAATTACTGGGCGTAAAGCGCACGTAGGCGGCGATTTAAGTCAGAGGTGAAAGCCCGGGGCTCAACCCCGGAATAGCCTTTGAGACTGGATTGCTTGAACATCGGAGAGGTGAGTGGAATTCCGAGTGTAGAGGTGAAATTCGTAGATATTCGGAAGAACACCAGTGGCGAAGGCGGCTCACTGGACGATTGTTGACGCTGAGGTGCGAAAGCGTGGGGAGCAAACAGG
+
BBBB>BBDDD5BBBCBBB@CC@CC@C@C?BBBBC=BBBBB;BBBAB@AABB>BC?CBBBC?C?B@A@AAA=@ABB6;9B5>>=2><>;1777*7::=<9=>9@@8@@ABB@@=@B>BBE@CCBCCBBB?BA;;6;AABBC?C@C@C@C@@:;;;;@@=A@??9??CBBCB@@A@=@B7:6;A>AAB>BCBB@DAA;@<00-0AAAACD?BB<<<?BC@BBBAA@AAA>@@A;;;0;AA@@AA9ADCEC=CCB?
@N9IO0:00996:06115
TACAGAGGGTGCGAGCGTTAATCGGAATTACTGGGCGTAAAGCGCACGTAGGTGGCGACGTAAGTCGGGTGTGAAAGCCCCGGGCTCAACCTGGGAATTGCATTCGAGACTGCATTGCTGGAGTACGGAAGAGGAGGGCGGAATTCCCGGTGTAGCGGTGAAATGCGTAGATATCGGGAGGAACATCAGTGGCGAAGGCGGCCCTCTGGTCCAGTACTGACACTCAAAGTGCGAAAGCGTGGGGAGCAAACAGG
+
BBC::9CC=BBA?A?8871829AA@B>@>@AAAD>A@A??7?9::@A:;;C?BB@BBBCABA?@@ABD>BBLCCB9??A@6@C<??AB@D@CCD>D@B=@@?@=@?@@@@@@B@@>@AA@=A@AAAA@C@CBB;:;C=BC@C>B?BB<A?BBBBBAA?ACCD>AA@CDCCBBBAACC=AA=A=@@;:;:999>?@;A9@@;@B=BCCC:;;@BCBDCBBBBAAA;;;,:>?:;9C<BA@@FFF9@?ABD<@@B=
@N9IO0:00997:06151
TACAGAGGGTGCGAGCGTTAATCGGAATTACTGGGCGTAAAGCGCACGTAGGTGGCGACGTAAGTCGGGTGTGAAAGCCCCGGGCTCAACCTGGGAATTGCATTCGAGACTGCATTGCTGGAGTACGGAAGAGGAGGGCGGAATTCCCGGTGTAGCGGTGAAATGCGTAGATATCGGGAGGAACATCAGTGGCGAAGGCGGCCCTCTGGTCCAGTACTGACACTCAAGTGCGAAAGCGTGGGGAGCAAACAGG
+
BBB:;9DF>BBBBA@@@@=?=@@A?B=A?B???E>BBBBE<@:::C@@@BB<@@;@AA;:;C?BBBCD>BBCCAA8::BA6AC;AA@@9?>;;;0;=A=@A@@<A@@@BBBBAA@@BAAB>AAA@@@<A=ACC?@AC=CFAF=@=@F@GACBBBB@@<@@@B;AABCAAACCABBFE>BB>B?@AAAACBC;<;C@C>AA=AB<BCCC?BA?BCCBBB@@><<@00,0>>>@@@;@BBBCEE;BBBBE>CCC=
@N9IO0:00999:06123
TACGGAGGGAGCTAGCGTTGTTCGGAATTACTGGGCGTAAAGCGCGCGTAGGCGGTTTTTTAAGTCAGAGGTGAAAGCCCAGTGCTCAACACTGGAACTGCCTTTGAAACTGGAAAACTTGAATCTTGGAGAGGTCAGTGGAATTCCGAGTGTAGAGGTGAAATTCGTAGATATTCGGAAGAACACCAGTGGCGAAGGCGACTGACTGGACAAGTATTGACGCTGAGGTGCGAAAAGCGTGGGGAGCAAACAGG
+
:;AB=BBC8;;ABBBCAB;AE=AA@B@BBBBCCC>CCDCB:@@<<9@;;:B=AA4;:;:;#9;>@=A@@@>ACAB<@@?;@C@@@;;;57889=7;8AAAB:D@/9;5,5>>?CD?99<9;A>@@?9?9@@AA?BBBBBA>A?A@C?B@@@AABB@@<;::<9@498==?788>388<?5998;;;5;===:@?@3937;>=AB@@@C?A;;6;@@@;@AA@@@ABB@;;;A<<<+0000/::.999>?266<6
@N9IO0:01005:06136
TACAGAGGGTGCGAGCGTTGTCCGGAATCACTGGGCGTAAAGGGCGCGTAGGCGGTGGCGTAAGCGTGCGGTGAAAGCTCGGGGCTCAACCCCGAGTCGGCCGTGCGAACTGGGCCACTGGAGCAGATCAGAGGCAGGCGGAATTCCGGGTGTAGCGGTGGAATGCGTAGAGATCCGGAAGAACACCGGTGGCGAAGGCGGCCTGCTGGGATCTTGCTGACGCTGAGGCGCGACAGCGTGGGGAGCAAACAGG
+
AADCBCCC?BBAAAA@@@=:9:?A?C?BBBBBBB=AA@A@8??8>>>@@??;>A=:;6;A@@;@@@@B;;6<@@A0;;??@AB8@@CEAEGE9A@AA;;5;;@AAA@A?BBCC>C@BABB?;::AAAAAAB:<5<;;5;B>A?B@B@CD=BBBAA?B?BC?A>AA@?@BBDBBBB@D@C?BD?;::@B>;;8;@@?C?BB?B@@AA>>>9000@,0000AADCCCAA?ABBCC;:;;;;CCC3@A;;;0;;?;
@N9IO0:01012:06139
TACAGAGGGTGCAAGCGTTGTTCGGAATCATTGGGCGTAAAGGGCGTGTAGGCGGTTTGTTAAGTCATGTGTGAAATCCCTCGGCTCAACCGGGGAACGACGCATGAAACTGGCAAGCTAGAGTACCAAAGAGGGGGGTGGAATTCCCGGTGTAGCGGTGAAATGCGTAGATATCGGGAGGAACACCTGTGGCGAAGGCGGCCCCCTGGTTGGATACTGACGCTGATACGCGAAAGCGTGGGGAGCAAACAGG
+
DCCCCCCB=?>;;8<999;?@?BC<@=@BAC?BD5AB:::5:?9@@99:@@<?@=@B;@@<?=?DCCCC@@@@@B=BBC;A996;@@C<C4;;;69=CC@CCCC;9<B=<9;=BC6:;?889=:@A;@:3<8=?@?@&8=3=2;5;@;A;@AA@@@D;@@>@4;;A>>><>CBAABD=DD@C@AA@ACCCC>B;:8;?CDACDEF5BB=@=@@BAA:;;BA@@@BAA;;;BBCC;<;CDDEE:;;@CD<??B?
@N9IO0:00976:06163
TACGTAGGGTGCGAGCGTTAATCGGAATTACTGGGCGTAAAGCGTGCGCAGGCTGTTTTGTAAGTCAGATGTGAAATCCCTGAGCTCAACTTAGGAACTGCGTTTGAAACTACAAGACTAGAATATGTCAGAGGGGGGTAGAATTCCACGTGTAGCAGTGAAATGCGTAGAGATGTGGAGGAATACCAATGGCGAAGGCAGCCCCCTGGGATAATATTGACGCCTCATGCACGAAAGCGTGGGGAGCAAACAGG
+
BBBB?999,;;;BBCA@B6:7;BB>C9;9;CBCC=AAAEC<BBCBA@AAAB?BCBAAA7AAD=AAA@;;955<@B4>@@;AA?@@@?;5;;9=A<C?B:;0777+//;5::?AB@BBBAA<>6AB:44<79993333#33372?9=5:9=:<:;;<8888?A8977::BBBA@@@::2789<8;AB>B=??@:99:?:?>=;>??1<==6===6:>>5;;;79.799855;587;/4999?@A3988=A9AAA;
@N9IO0:00976:06175
TACGGAGGGAGCTAGCGTTGTTCGGAATTACTGGGCGTAAAGCGCGCGTAGGCGGTTTTTTAAGTCAGAGGTGAAAGCCCAGTGCTCAACACTGGAACTGCCTTTGAAACTGGAAAACTTGAATCTTGGAGAGGTCAGTGGAATTCCGAGTGTAGAGGTGAAATTCGTAGATATTCGGAAGAACACCAGTGGCGAAGGCGACTGACTGGACAAGTATTGACGCTGAGGTGCGAAAGCGTGGGGAGCAAACAGG
+
AAAA?AAA;;;;BBBBCC@CD?BDIJ@C@DCBBD?BBBDC=B;;;CAAA@?;994:A?AA*B?BBCCCBB?BFGM>CCD>BABBBBBC@BCBCB@B@CBAA@CD=AAA<@CD>BAA7@=8?@<?@@5;5<BA@<@@?A;;4;:@>C=BCBAA@CCBB?BBA@<@=??@@@?>>B;>>9=87817<?==8876;77078=?@@:::??C@A@@@CAAA@BBBB@@@BB?A@@;::.;@AABEE;BCCCD=BBB@
@N9IO0:00976:06192
TACAGAGGTGGCAAGCGTTGTTCGGAATTACTGGGCGTAAAGGGCGCGTAGGCGGTCGGGAAAGTCCTGTGTGAAATCCCTCGGCTCAACTGAGGAACTGCACAGGAAACTGCTCGACTTGAGTTCGGGAGAGGGAAGCGGAATTCCGGGTGTAGCGGTGAAATGCGTAGATATCCGGAGGAACACCGGTGGCGAAGGCGGCTTCCTGGACCGACACTGACGCTGAGGCGCGAAAGCTAGGGGAGCAAACGGG
+
@@ACB@@?@@<?A>A>??<???BB?B@C>@@@@A9BABBB=CC>CCBBA@=:00-0@@@9>@900;4;ABCCDCD6;::.;AB?BCCB=BBA;;6;7ACC@??@@=@B9B;;:BBCABB=@@@@<?AB<A@@CC>C;;;B@C@CAD@CC>CCCBBAC>BBBB=BCCBC@@@BBBB?B>AA?B>AAB@B:;;6;:B=B?BB=@@;@=AB6;;=AA;;;ABBB=@@@A@;?ABAAA9?@@@@@@8@C@B;29;;;
@N9IO0:00977:06188
TACGTAGGACCCAAGCGTTATCCGGAGTGACTGGGCGTAAAGAGTTGCGTAGGCGGTCGGTAAAGCGAAATAGTGAAGATGATGGCTCAACCATCAGAACATTGTCGAACTCACCGACTCGAGAATGGTAGAGGTAGCTGGAATTTCGATTGTGTAGGAGTGAAATCCGTAGATATACGAAGGAACACCAATGGCGTAGGCAGGCTACTGGACCATTTCTGACGCTGAGGCACGAAAGCGTGGGGAGCGAACCGG
+
ABCBBBC>AAC7;5:9:;255<.516;9;AA;;:.5:549,9499.459:995?85A::5::<4?>:93(388<<9879////<7:ACC7;49A@AAA@A@>:0----(-7999469;<<==<<8;<455;;;7;454;;5:28808333-3::79:6999333(33-33::<<;<<<44.57;7<A?;>:>>;<;;5515<<8====@@=>;:??A8;;;@;;55666.55<66606666@@@2666?>;A:A9
@N9IO0:00984:06186
TACAGAGGTGGCAAGCGTTGTTCGGAATTACTGGGCGTAAAGGGCGCGTAGGCGGCCCGTCAAGTCCCGTGTGAAAGCCCCCGGCTCAACCGGGGAACTGCACGGGAAACTAGCAGGCTTGAGTTCGGGAGAGGGAAGCGGAATTCCGGGTGTAGCGGTGAAATGCGCAGATATCCGGAGGAACACCGGTGGCGAAGGCGGCTTCCTGGACCGACACTGACGCTGAGGCGCGAAAGCTAGGGGAGCAAACGGG
+
BBBB@9979?;>A?A89:8:C?CC@C@D@BBA@@8??@@A=AB=BBCCCBA<:;5;@9@?;829:99/9AACCCC5:;@@?,@?BBCC9;7:@@2>;?:9:CCDB>CC<?@BBCBB?CB>AABB?ABC=BBBCC=C?;;;5;>A?CACI?CCCCCBB>AAAA;A@ABBAAA;;;;:>9==9<9=@@<C@DEABB=8<<=9.5549.557;:8<<95944;9449=992999=>?:@BAAACC8@AABC>CDD;
@N9IO0:00986:06201
TACGTAGGGTGCAGGCGTTAATCGGAATACTGGGCGTAAAGCGTGCGCAGGCGGTTTGCTAAGACAGGTGTGAAATCCCCGAGCTTAACTTGGGAATTGCGCTTGTAACTGGCAAGCTAGAGTGTGGCAGAGGGGGGTGGAATTCCACGTGGTAGCAGTGAAATGCGTAGATATGTGGAGGAACACCGATGGCGAAGGCAGCCCCCTGGGTTAACACCTGACGCTCATGCACGAAAGCGTAGGGGAG
+
BBCAAACB09;999;:59:C7AA>:C2;4=949)5599909:<<9;9BAA>;;4;A=B;;;?B@AAA@AA;ABE4BBBA0?@@::25.575;;1<,0+//;:::>CC@C;:8;A=A@A;@BC:;6;8888333333#3:-3-389-45;:<7<CB@;;><<<6<?@?@@;<<<>:::5>>=A?699;;7<>*0//)/29555999(99;3;7<7555.59955599956666>AA4><<0//<<+79
@N9IO0:00989:06200
TACGGAGGGTGCGAGCGTTGTTCGGAATTATTGGGCGTAAAGCGCGCGCAGGCGGTCGAAAAAAGTCCATGGGTCAAAGGCCGGGGCTCAACCCCGAGTACGCCCAGGATACTGTTCGACTGGAGACACGTAGAGGCAAGCGGAATTTCGGGTGTAGCGGTGGAATGCGTAGATATCCGAAAGAACACCGGAGGCGAAGGCGGCTTGCTGGGCGTGATCTGACGCTGAGGCGCGAAAGCGTGGGGAGCGAACAGG
+
@A@@<@?B9@@?BBBBDD?BB?AB>A?C@CBACF>>??CC8:9::B@@<00*00+0:/0/0/0#//;79:;@4@@A@;A=C?CCC9C>>C9@>=0@BBAA;9;;8;<8===BBBB?BB=ABB7?ACCBBBBBBB?7?>99?@<?;BB=BCE=AABBBCC?BB=A;9::@@@@@??<?:999/8?;>=>;?8::49=?<A?BB?BB@CBDDE?CCCBBBBB;;;BAA@@@>;:;?@@8@@>:944&4;;<>,00@7
@N9IO0:00998:06160
TACGAAGGGTGCAAACGTTGCTCGGAATCATTGGGCGTAAAGCGCACGTAGGCGCTCCGCAAGTCGGATGTGAAATCCCTCGGCTCAACCGAGGACGTGCATCCGAAACTGCAGAGCTTGAGTATGGAAGAGGGTCGCGGAATCCCCGGTGTAGAGGTGAAATTCGTAGATATCGGGGGGAACACCAGTGGCGAAGGCGGCGACCTGGGCCAATACTGACGCTGAGGTGCGAAAGCGTGGGGAGCAAACAGG
+
@@@A@4;;/;@A@B:;;;=AABCC?B?BCBDACC=??999.3888<<A@@?<@99:B=A@?69;==:?AABBAB;;;;0;;;4;@@@9C9=BB?C:9:A@BAB9:9D9A??@;9;AAC7::C:;5<:>:>>>C>CC966:A9?@<=/<9>?:94553::><4?:??AB@@@A====>>@'@?CBC@B<;;7;AC<@=AA5:;:;6;AD6A4:25555:;:?;;;;9.4=:>@D;@<55A>>.B<;94/4=@7
@N9IO0:00999:06181
TACAGAGGTCCCAAGCGTTGTTCGGATTCACTGGGCGTAAAGGGTGCGCAGGTGGGTTGGCAAGTTTGACGTGAAAGCCCCGGGCTTAACCCGGGAATGGCGTTGAAAACTGCTGATCTGGAGGATCGGAGGGGGGACTGGAAGTTCTTGGTGTAGCAGTGAAATGCGTAGATATCAAGAGGAACACCAGTGGCGAAGGCGAGTCCCTGGACGATACCTGACACTGAGGCACGAAAGCCAAGGGAGCAAACAGG
+
BACBBBD?CCC=C?BABB<AA?CB?BC?AAABBC=B@@@@;@B=AB9<:CC@BBB=B@C@CC@CCC>A@A@AB@<6<@@@1AA;@@6:8;D=CC>B?BA?CBC@CCCC9C@@?@@AA@@@=@?<@@AC@CBCBCB)BB??;?000:@@3=6<879>?@?@?BD:?=;;0///;9738=>??<??BBB?BAAA=A??=@@CBB@;;;0;A5;;AAA?@5<;;;ACBC;;9;BBCA@8;<5;=@@8?@;<<6;@A>
@N9IO0:01006:06196
TACGGAGGGAGCTAGCGTTGTTCGGAATTACTGGGCGTAAAGCGCACGTAGGCGGCTACTCAAGTCGGGGGTGAAAGCCCGGGGCTCAACCCCGGAACTGCCCTCGAAACTAGGTAGCTAGAATCTTGGAGAGGTCAGTGGAATTCCGAGTGTAGAGGTGAAATTCGTAGATATTCGGAAGAACACCAGTGGCGAAGGCGACTGACTGGACAAGTATTGAGCGCTGAGGTGCGAAAGCGTGGGGAGCAAACAGG
+
;;A@?ACB;;;;BBBBFJBCC>BB@BDF@CCEDD>;;;DE>E@>=<0/0-80.0)/:99==@6;;AAABB5BBDD6;;@0;;;.4>3305BD6B6=28?889.39;;;.7;=;2373?BBBB@@@??A>?>>A>A@???>5;5;<A189>;;;????:>=@E;D=???@>====8;;5;9==5;;=<@AAA;=88093:99@?@?@@B=F??:>>::18856::::<>5255DDD:?==<<<</==>==6///9
@N9IO0:01011:06179
TACGAAGGGGGCTAGGCGTTGTTCGGAATTACTGGGCGTAAAGCGCACGTAGGCGGAGTTGTTAAGTGAGGGGTGAAATCCCGAGGGCTACAACCCCTGGAACTGCCCTCTCATACTGGCAATCTTGAGTATGGAAGAGGTGAGTGGAATTCCGAGTGTAGAGGTGAAATTCGTAGATATTCGGAAAGAACACCAGTGGCGAAGGCGACTAACTGGACATGTATTGACGCTGAGGTGCGAAAGCGTGGGGAGCAAACAGG
+
4::592//0/$//0/)/9@5B?<AAAB<B>=5555)59999)//;///9995./>:0/0+0/)/*/954444&44::1444)48::0844//)/66&//)/)--///(/89:99444;28848;=7;?==7738<87736;;;@00,0:@:@<@@??>>?@??<=BBC>C999BA@AA@=6;;/88(3717774777;033:496;77733,3391788869>96>957555//)/<669:19;<;===/===>>788/7
@N9IO0:00974:06226
TACGGAGGGGGCTAGCGTTGTTCGGAATTACTGGGCGTAAAGCGCACGTAGGCGGACCAGAAAGTTGGAGGTGAAATCCCAGGGCTCAACCTTGGAACTGCCTTCAAAACTATTGGTCTGGAGTTCGAGAGAGGTGAGTGGAATTCCGAGTGTAGAGGTGAAATTCGTAGATATTCGGAGGAACACCAGTGGCGAAGGCGGCTCACTGGCTCGATACTGACGCTGAGGTGCGAAAGCGTGGGGAGCAAACAGG
+
@@BB=@@A@A0@BBCCCC?BB@B@>?=@=A@@@C<AAACD>BBCCBBB@AA@CC@BB>BBBA:AC9@<@@=@ABC=CBE=A@@;@AAA?B@C?A>A>@:::>B?BECC9@@BA?B?<::C?AAC?CCAAAB@@=@BBBCE@D?C@C@CBB:;;BBAA?ABBD=@=@@@AAAB@@<AB?BA>A@CCB@BBBA?CBB?B???=?B@@@??;?A@@B@@@A;;<BB:::C=????=<9@:99CFF9ABCCB9@;;5
@N9IO0:00974:06231
TACAGAGGGTGCAAGCGTTAATCGGAATTACTGGGCGTAAAGCGCACGCAGGCGGCTGCATAAGCCGGTCGTGAAATCCCCGGGCTTAACCTGGGAATTGCGATCGGGACTGTGCGGCTAGAGTGTTGGAGAGGGCAGCGGAATTCCAGGTGTAGCGGTGAAATGCGTAGATATCTGGAGGAACATCAGTGGCGAAGGCGGCTGCCTGGCCAAACACTGACGCTCAGGTGCGAAAGCGTGGGGAGCAAACAGG
+
ECCBB@@@8@C981::89195?<::=27-4???A9:9;??6?:49AAAA?>:@A;>99==;<88928:????@@?99999-9=6==;@=A=@@@9@9?;@@@@A;;;0:=>>=@@@<@AAAA@@BC?C@B<;;B9BA;<;4;9@9@=@;755556;;7;>??8666C=<:;0//:996<<;@599?>?A@A=@@@495;;7:5658==0605<4445=>?:<<<:::7<:88:;/46;=>>>/5///91/0/6
@N9IO0:00980:06231
TACAGAGGGTGCAAGCGTTGCTCGGATTTACTGGGCGTAAAGCGTACGCAGACGGCATGGTAGGTCGGATGTGAAAGCCCCGGGCTCAACCCGGGAACTGCATCCGAAACCACCTCGCTCGAGTATGGGAGAGGGAAGCGGAATTCCTGGTGTAGAGGTGAAATTCGTAGATATCAGGAGGAACACCGGCGGCGAAGGCGGCTTCCCTGGCCCATTACTGACGTTCAGGTACGAAAGCGTGGGTAGCAAACAGG
+
DCCAABDE>@A?A=?>??337988-44;4?=@A@=@>?@?9@@BAAABCB??@C@CCDC?:::=???6;;;;;;A8@@@@3@B<@AAAAHF?FF9;7;::;?ABACDD=C=;;8;ABCCBBBB@@;;;0:A@@A;A4;9@<@=B?C?BB?ABBAABA=BACC=C@AB@B@@A;::A@;9:295@9=8>75909;65:5//)/:)//(44.4>5<=9<BA@@?@A?@@@?@??;;;/988<9=8???@@C;@>@<
@N9IO0:00974:06307
TACGTAGGGTGCAAGCGTTAATCGGAATACTGGGCGTAAAGCGTGCGCAGGCGGCTTTGCAAGACAGATGTGAAATCCCCGGGCTCAACCTGGGAACTGCATTTGTGACTGCATCGCTGGAGTGCGGCAGAGGGGGATGGAATTCCGCGTGTAGCAGTGAAATGCGTAGATATGCGGAGGAACACCGATGGCGAAGGCAATCCCCTGGGCCTGCACTGACGCTCATGCACGAAAGCGTGGGGAGCAAACAGG
+
ABCCC>>=5;;;@;@;;<?B=BCB=A7;99>>D=BBBKK=AACBAABDBB=<;495>4>BC?;9:>994<?@AC>CDDE:CC8<;AB@C?DDC>B?BCCCCCF>BAB???ABAAABGBB>AABABC=@@B;<<<<*;@C=A=A=B=AAAA@@@@ABBBCCD><<;BABBBABA@A?>;;5<5<BB=@AAA>ABC?A?AB<@@BB8ACD<A>BCBBABBB:::?897;<;<;;;5=>>?ADD8AAABC>AAA@
@N9IO0:00975:06276
TACGTAGGTGGCAAGCGTTGTCCGGATTTATTGGGTTTAAAGGGTGCGTAGGTGGTCTATTAAGTCAGTGCTGAAATATCCCGGCTTAACCGGGAGGGTGGCATTGATACTGATGGACTTGAGTAAAGTTGAGGTAGGCGGAATTGACGGTGTAGCGGTGAAATGCTTAGATATCGTCAAGAACACCGATAGCGAAGGCAGCTTACTAAGCTTTAACTGACGCTGAGGCACGAAAAGTGTGGGGATCAAACAGG
+
CCCCC@@=9:6;E?BBCC:<;C?A19:A:AB<A@8@>)84(3;1345@?AA@AA?ACBAA?B=@@C???AA@@AD59;@@@8?5::7?=?<AA<AA@9;;5;@@>@BBBBAB<<;<;;;@CCCAAA;AC>;;;;@BB>BC@C?C@CBBC@@<<;;:>38:991=@AB?BAAAA???@;;5;D=AAC59:@@?>?@9@=???@@;==9:49??A4949@995:@444;28883333&3888:A>2><<:;2///3
@N9IO0:00995:06261
TACGAAGGGGGCTAGCGTTGTTCGGATTTACTGGGCGTAAAGCGCGTGTAGGCGGGCCGGTAAGTTGGGGGTGAAATCCCGAGGCTCAACCTCGGAACTGCCTCCAAAACTGTCGGCCTGGAGCAAGATAGAGGCGAGTGGAATTGCGAGTGTAGAGGTGAAAATTCGTAGATATTCGCAGGAACACCAGTGGCGAAGGCGACTCGCTGGATCTTTGCTGACGCTGAGACGCGAAAGCGTGGGGAGCAAACAG
+
AAB;94:BAB2BCCCBBB?BCACD<@@A;@@@@@:@?@CD>CBCDCCCBBB>=@@3<+0,0@:@;:<?<?);9;A<ABA8?;;04AA?=A?A@@=?8A?9?=@?;@@@6A?C=::6A>CB8==@;7@;;BBBB?BCCBBB><4B7?>AA?>>=>>>@7;7755+55:::A@@@6708=>?;5A<@@@=C@>><>@@8>8><<:::::AD4=8758/<>>9=;;;:967755556:.7799=AA5A>>88/=;9
@N9IO0:00997:06260
TACGAAGGGGGCTAGCGTTGCTCGGAATTACTGGGCGTAAAGGGCGCGTAGGCGGACAGTTTAGTCAGAGGTGAAAGCCCAGGGCTCAACCTTGGAATTGCCTTTGATACTGACTGTCTTGAGTTCGGGAGAGGTGAGTGGAATGCCGAGTGTAGAGGTGAAATTCGTAGATATTCGGCGGAACACCAGTGGCGAAGGCGACTCACTGGCCCGATACTGACGCTGAGGCGCGAAAGCGTGGGGAGCAAACA
+
ABBBB=BBBB1BBBD::9@CCDDG@C@B=BB:::.;A@BB8;;8;AAABCC?DD@CCAAAC>CCBBBA9949@AA<BBC=BBE>C@@@@E@C?B?B?B?BB@DC=@?BBBCBCBBAAAB?BAAB<?=B8???>?CBB???>D@DBB>???A@@AA?><=BBC>C@BBA@@?>9:4:B;==:=;9:9<@ABB@BCC@C@B>>>BBBAAC499+9><<>?AA???B???<A>><@?:<????AA5?;::>6;8
@N9IO0:01001:06309
TACGTAGGGGGCTAGCGTTGTCCGGATTTATTGGGCGTAAAGAGCGCGTAGGCGCCGAGTAAGTCCGACGTGAAATCTGGAGGCTCAACCTCCAGCGGTCGTTGGAAACTACTCGGCTAGAGTCCGGAAGAGGAGAGTGGAATTCCTGGTGTAGCGGTGAAATGCGCAGATATCAGGAAGAACACCGATGGCGAAAGCAGCTCTCTGGGACGGTACTGACGCTGAGGCGCGAAAGCGTGGGGAGCGAACAGG
+
BB@?=:9:::*;@BBDCC9:9D=A;:;:7;B?EE>:;;CC9A:;;;;;;BB>;;;59@@@A?BBB@BBBBBBCB<:;;B@BB?BBAA=A?BA=BCAA=@BA@<@?BB<BBBAAAA=@A<;;BAA=A6;6:AC?CBAAAD@C?B=A?CD@AA???@C=AAAA<ABAB@A999BBBBC@C?BB?AAA=AAA?=@???6@A@@ABBBCCID?BBB>??AA999>@@>@@;@@?;;;/;;;ADDG;@ACCC@<;<>
@N9IO0:01002:06292
TACGGAGGGTGCAAGCGTTAATCGGAATACTGGGCGTAAAGCGCACGCAGGCGGTTGGATAAGTTAGATGTGAAAGCCCCGGGCTCCAACCTGGGAATTGCATTTAAAACTGTCCAGCTAAGAGTCTTGTAGAGGGGGGTAGAATTGCCAGGTGTAGCGGTGAAATGCGTAGAGATCTGGAGGAATACCGGTGGCGAAGGCGGCCCCCTGGACAAAGACTGCACAGCCTCAGGTGAGGAAACCGATGGGGCAAACAGGG
+
CCBB?@@@<AAAC?BBDE@C@CB>8:*00;00/(35:CC>CCB@?A??BB>CC?A6;5;@A>AC<@@B;;;BBB:BA=A3>>300/)/)/)/::.7)/)45;;<)5;;.:999?5=8///)/69:0425@AB=B====&@:?=<@<?<67=1///6///(/6681730/66////333;49=4910@@;@<0000=<6<60/+/;;;+33.3566/2225336---,(,***(,,,,077,3.222555*5:=0222==
@N9IO0:01004:06283
TACAGAGGGGGCTAGCGTTATTCGGAATTATTGGGCGTAAAGGGCGCGTAGGCGGCCATGCGTGTCTTCCGTGAAATCCCTCGGCTTAACTGAGGACGTGCGGAAGAAACTGCAAGGCTCGAGTCCGGGAGAGGGGGGTGGAATTCCCAGTGTAGCGGTGAAATGCGTAGATATTGGGAGGAACACCGGTGGCGAAGGCGGCCCCCTGGACCGGTACTGACGCTGAGGCGCGAAAAGCGTGGGTAGCAAACGGG
+
CBBBBA@BBB2ACABBBBABC>AB>B>A@BCDFF>@???@9?D>ABACB@>:00+0*00/::><<<?5;5<@@AA9>>=5>@?=BC?B?CA;;;?BDBBBCB?A>999/9>=?@2;599>=?@@?=AB9?==?=>>>&>><?;?4:;.:ABCABB@A=AA@B;@AB@@@@@ACA=@@0;;4;4:::=?=BB5;:9498=>:>>>>,>>9>>9><B:99?==>@>=>>999999:9*999955,5=:55906@@>
@N9IO0:01010:06261
TACGGAGGGGGCTAGCGTTGTTCGGAATTACTGGGCGTAAAGCGCGCGTAGGCGGCTTTGTAAGTTAGAGGTGAAAGCCCGGAGCTCAACTCCGGAATTGCCTTTAAGACTGCAGAGCTAGAATCGTGGAGAGGTGAGTGGAATTCCGAGTGTAGAGGTGAAATTCGTAGATATTCGGAAGAACACCAGTGGCGAAGGCGACTCACTGGACACGTATTGACGCTGAGGTGCGAAAGCGTGGGGAGCAAACAGG
+
CB;;8;ACCC5DBBBBBB@CB?CDAD@D?BBAA@:BBBCC=B:::AABBAA=;;4;@@8A@BADF@EA@@=@??B5::A9?;?@@@??9??A=A?C@C?BB?BA9@;@AAABCAC??@BAAA=@@BCB=AA@@:=99:=A=A?B?A?@@@AABAA;;8:BBD>D@CCCCCAAAB?@@;@<>>;>>>8=:9:5;@@;>;:::CCBABAC=@A??AA??=@@>?>@@@A?ABBAAB<@@?====2<<899,:?=?
@N9IO0:00968:06357
GACAGAGGGTGCAAACGTTGTTCGGAATACTGGGCGTAAAGCGTGTGTAGGCGGTCTCATAAGTCGGATGTGAAAGCCCCGGGCTCAACCCGGGAAGTGCATTCGAAACTGCGAGGCTAGAGTATCGGAGAGGTTGGTGGAATTCTCGGTGTAGAGGTGAAATTCGTAGATATCGAGAGGAACACCGGTGGCGAAGGCGGCCAACTGGACGAATACTGACGCTGAGACACGAAAGCGTGGGGAGCAAACAGG
+
BBBBBCEE=@@?AA9?8929=:=?<<6789::9,//0::(//9979;::9==@4566>??A?AA@@;@@??>>?6=<??2<A9@@@@>AA<BE?A?CAA@CC@CBDC=C:;:BBC?CCBBBBBBCBB?::;B?B7;7<B?B?C?BC;;6;C;<<@@=@AAA8@:@@@@@B??@??@???=A;@AA394:?9>@D;@<@A?A@C@CCB<?@B@=@@>>:::?@AAAAA@@@;;;0;9@>>@@6@@AAB=@@@?
@N9IO0:00970:06351
TACGGAGGGTGCAAGCGTTAATCGGAATTACTGGGCGTAAAGCGCACGCAGGTGGCTGAGTCAGTCGATTGTGAAAGCCCTGGGCTTAACCTGGGAATTGCAGTCGATACTACTCAGCTAGAGTATGGGAGAGGGTAGTGGAATTCCCGGTGTAGCGGTGAAATGCGTAGATATCGGGAGGAACATCAGTGGCGAAGGCGGCTACCTGGCCCAATACTGACACTCAGGTGCGACAGCGTGGGGAGCAAACAGG
+
BDCB????:>@@B?BBDDAC@CCB=>483:@?@C<??>CC>C:;:B@??A@;@@<?AAABBBCCCCCBB@BBDDC<A?@5995)5>?B?CADDE?G@C?AACCABBBDC@@?AAA@@?BAA?@@DCC>7A@@AD>CBABB9B9A=?@5949A?>>??4?A:>6AAACCCAA?>?87:3?A?A?CCA@@@;@;@@C:C9BA9B@@@;>>3<8198<=BBB<5443398<993473333:3777+89?;;5:8:4
@N9IO0:00973:06319
GACGAAGGGGGCAAGCGTTGTTCGGAATTACTGGGCGTAAAGGGCGCGTAGGCGGCCTGATGAGTCAGACGTGAAAGGCCTGGGCTCAACCTGGGAATTGCGTTTGATACTGTTGGGCTTGAGAGCGGGAGAGGATGGTGGAATTCCCAGTGTAGAGGTGAAAATTCGTAGATATTGGGAAGAACACCGGTGGCGAAGGCGGCCATCTGGACCGTATCCTGACGCTGAGGCGCGAAAAGCGTGGGGAGCAAACA
+
ABAAB=@@@@0@B8AAAA=?;8>H<F@D?DDDEF>DAA@B8@?<@B=DCCC@CE@B>AAAAAA@@ABBB@??CDD>B?B?ABH>???A<>;???8?<A??778A6=>88==BB;AA899.389:?BDD=BBAB9===679.7.9.56/6@@@??;;:1:5333&317755::?:;2770;7;=7;33,3,336<;;6;*//(/(//8883::4888--(----89::==68873///&////;;;/:@@=<197
@N9IO0:00999:06317
TACGAAGGGGGCTAGCGTTGCTCGGAATCACTGGGCGTAAAGGGTGCGTAGGCGGGTCTTTAAGTCAGGGGTGAAATCCTGGAGCTCAACTCCAGAACTGCCTTTGATACTGAAGATCTTGAGTTCGGGAGAGGTGAGTGGAACTGCGAGTGTAGAGGTGAAATTCGATAGATATTCGCAAGAACACCAGTGGCGAAGGCGGCTCACTGGCCCGATACTGACGCTGAGGCACGAAAGCGTGGGGAGCAAACAGG
+
AA@A?2::9:';@ABCB@?AA@AB>C?ABBBBDD>CB::9,;;044;=BBB@BBC>@@AE=B?BA;:<DE;CBCC>BC@BC@?:;:AC=AAA=?@A>A9::?AC<BBCBAAAB?BBBAB>BBBC=??C;CBBB<A@A@??<?<<<<>:;<===A?@?;@ADD:?8</////<>6;5;::@?CC@CCB?BCBB>B@@:=:00,0@@@BAA=AB;ABBBB@@BBBBBB@@<??????8?@@@BCB6@<;;;0;?A=
@N9IO0:01004:06358
TACGGAGGGTGCAAGCGTTATCCGGATTCACTGGGTTTAAAGGGTGCGTAGGTGGGTTGGTAAGTCAGTGGTGAAATCCCCGAGCTTAACTTGGGAACTGCCATTGATACTATTAATCTTGAATATCGTGGAGGTAAGCGGAATATGTCATGTAGCGGTGAAATGCTTAGATATGACATAGAACACCAATTGCGAAGGCAGCTTGCTACACGGTCATTGACACTGAGGCACGAAAGCGTGGGGAGCAAACAGG
+
BB<;4;??8?BAB?CAAA?BB>8<844-388333(33(33(390444<<ABACCC>D>A8;:7>AA@@@@=@;:9)5999&55559495;;6;=4A>AAAA1666;;::6@?@@B@CCG;9;>A:<0//93//,5<5:99498@@55077/////6:68337*733=6;:::8449944944.444.4.4.4444.4.4555=8<<BA:<;I?CCBC?CBBBC:::@??@000=,0000;;;+;<<<<89995
@N9IO0:01005:06358
TACGTAGGGTGCAAGCGTTGTCCGGAATTATTGGGCGTAAAGAGCTCGTAGGCGGTTTGTCGCGTCTGCTGTGAAATCTGGGGGCTCAACCCCCCAGCCTGCAGTGGGTACGGGCAGACTAGAGTGGCGGTAGGGGAGATTGGAATTCCTGGTGTAGCGGTGGAATGCGCAGATATCAGGAGGAACACCGATGGCGAAGGCAGATCTCTGGGCCGTAACTGACGCTGAGGAGCGAAAGCATGGGGAGCGAACAGG
+
BDA@?@@@::;;C@CBBB=BBB?BBD>B>AB4;;/9;373(3999:499=<9=<8<<5;==<>:@@BBBBBBBBA9@@:::::)8>??177777#9786;;;8@;;;0:<:@C<BBB::9@=;;00+0>9=>@AC5CBBB@B?B?B=B=BC=@BA;::@;@B=A49::>=?>A@B666=99939.449399996:::.4.55599;><<;@6=7<55.555555555;99><;;;@)5594444&4;;;=:<<;=
@N9IO0:01006:06345
TACGTAGGTGGCAAGCGTTGTCCGGATTTATTGGGTTTAAAGGGTGCGTAGGCGGCCCTGTAAGTCAGTGCTGAAATATCCCAGCTTAACTGGGAGGGTGGCATTGATACTGCGGGGCTAGAGTACAGATGAGGTAGGCGGAATTGACGGTGTAGCGGTGAAATGCTTAGATATCGTCAAGAACACCTATAGCGAAGGCAGCTTACTAGGCTGTAACTGACGCTGAGGCACGAAAAGTGTGGGGATCAAACAGG
+
CBBBA9929;2;B=B@BG?BBC@C=@@@;@A>AA;A@8==6==678:C@==;00+0:5:@@;=C@@9;;AAA>@?6;55@>6>=;:.57<9;;/;C<;AB=BBB?BAAAA@@;;;;&59<@?;96=<=;;;<=7:>>86666:<7<@9;4:@@@@BB?CDCC?CCBC?BBA@@@;;;<;5;B?ABB@CD>>>@00+0:>>>@B?BCCDD@BB@A@<@;;;FCBBCCC?CBA;;;;-;@AABFM<BBBBB<@@@?
@N9IO0:00991:06368
TACGTAGGTGGCAAGCGTTGTCCGGATTTATTGGGTTTAAAGGGTGCGTAGGCGGCTTTGTAAGTCAGTGGTGAAATATGGCAGCTCAACTGTCAGGGTGCCATTGATACTGCGGAGCTTGAGTACAGATGAGGTAGGCGGAATTGACGGTGTAGCGGTGAAATGCTTAGATATCGTCAAGAACACCGATAGCGAAGGCAGCTTACTAGGCTGTAACTGACGCTGAGGCACGAAAGTGTGGGGATCAAACAGG
+
A@CBA00+00,0<)/0B@?CBAAC@@@@;AB>BB<AD,88-7;089>@<==:;9244;(55:9<<;<;;;7;A@D8A@@@.559>BBB?B;;;;:;;)59>8A@=@B@@A@@<<6//0>+/4>@@::9?<<33-3386=C@D?C?B?887474?CCC@BABA<ACAA=??ABA???83317<6955.5;<999;<5;;AAA??295555.4444<69555>?=<<:8-388=99055<<<DD9<A<@@6=992
@N9IO0:01007:06368
TACAGAGGGTGCAAGCGTTATTCGGAGTTATTGGGCGTAAAGAGCGCGTAGGCGGCTCGATAAGTTTGGTGTGAAATCCCTGGACTCAATCCAGGAAGTGCATTGAATACTGTCGAGCTAGAGTGCAGGAGAGGTGAGCGGAATTCCAGGTGTAGAGGTGAAATTCGTAGATATCTGGAGGAACAACAGTGGCGAAGGCGGCTCACTGGACTGAAACTGACGCTGAGGCGCGAAAGCGTGGGGAGCAAACAGG
+
CBBBBBBE=BBA?:>99849A?BF@CCC?A@?BC=BCCCC=CAAABAA@@@;00-0::<<AC>AAC=C@AAACCC>CCF@CC@ABBCC@CC@EE@D>A@BA@A>@@?BB@ABB???@@CAAABBBCBB?AB@@=@@B@@A?B<@?@?@@?BABBBAB?BCCE?E?ABC@@@@A999@7>?=A@BC>BBA@?9?;;5;<;;5;AACCBB=AAA;;;0;B@BACBBBAA<ACCDCD=BAC;<;;.<<ACD=CCC@
@N9IO0:01030:05800
TACGGAGGGAGCTAGCGTTGTTCGGAATCACTGGGCGTAAAGCGCACGTAGGCGGCTTTGTAAGTTAGAGGTGAAAGCCCGGGGCTCAACTCCGGAACTGCCTTTAAGACTGCATCGCTTGAATCTGGGAGAGGTGAGTGGAATTCCGAGTGTAGAGGTGAAATTCGTAGATATTCGGAAGAACACCAGTGGCGAAGGCGGCTCACTGGACCAGTATTGACGCTGAGGTGCGAAAAGCGTGGGGAGCAAACAGG
+
CB@A?CCF>@@@CCBCCC?CB@CC@C@CDCCCCC>@@@BD<A?@?AABBBC@BB?BAA<AA@=@C?BB@@;>>=;5;??6<<?5????=?>B?B@B@7:9C@BC>B>BBCBBBBBABAA=@??BBBBC>BCA@>A???AB>B>B@D>AACAABCCCC@@@@F>B?BA??????A<???B?AA>ABB?AB9949AB=A?@A=>>>??;;7;B>AAABA?BBBBBBBAA<99:9;;;-9=?@?@A8BAABB<@@B=
@N9IO0:01042:05778
TACGTAGGGTGCGAGCGTTAATCGGAATACTGGGCGTAAAGCGTGCGCAGGTGGTTCTACAAGCTGGATGTGAAAGCCCCGGGCTCAACCTGGGAGGTGCATTCAGGACTGTAGAGCTCGAGTGCGGCAGAGGGAGGTGGAATTCCACGTGTAGCAGTGAAATGCGTAGAGATGTGGAGGAACACCGATGGCGAAGGCAGCCTCCTGGGCCGACACTGACGCTCATGCACGAAAGCGTGGGGAGCAAACAG
+
AAAAABBC=;;;BBB@B@=A:@?<7A7;99@@@6;5;@=4A@@>@?=?;;5;B>A?BBCBA;??9=499<;CCE799=A/AC289?=9;9===500(0/0;839:>1;;322566555>@8<=>><8:877:9.89055+7:<6;93339888;;;73337(7;;8;:::::999>57;.3,5<<38:>>:>@@:?29:>=2498===8=:??@@@996?995999@==9555)5:=BCFG9999AA8>>>
@N9IO0:01014:05825
TACGTAGGGTGCAAGCGTTAATCGGAATACTGGGCGTAAAGCGTGACGCAGGCGGTGATGTAAGACAGATGTGAAATCCCCGGGCTTAACCTGGGAACTGCATTTGTGACTGCATCGCTGGAGTGCGGCAGAGGGGGATGGAATTCCGCGTGTAGCAGTGAAATGCGTAGATATGCGGAGGAACACCGATGGCGAAGGCAATCCCCTGGGCCTGCACTGACGCTCATGCACGAAAGCGTGGGGAGCAAACAGG
+
@@@?@@@@6@?@A7;5C@2:49=C2;4;;;999)55555)/7/////:/5529925544;;=0554:888:8999,9:;;.;;0:@5;5:2:9<6<5:499999,5??BABBBBBBBBBB@BBABBB=???;;;;;*<@@=@>A>A>BCBBBCBBBDDBBCC<AABBCDC@A@BBBB@;;8;=@BB?AB@@>@CC?B?BC?BBBB6@@@9@>AABCCABB:::??@?@>@@999,9==>@@@6???BA=???<
@N9IO0:01027:05857
TACAGAGGGTGCAAGCGTTAATCGGAATTACTGGGCGTAAAGCGTGCGTAGGTGGTTTTTTAAGCTGGATGTGAAATCCCCGGGCTTAACCTGGGAACTGCATTCAGGACTGGGAAACTCGAGTCTGGGAGAGGGTGGTGGAATTTCCGGTGTAGCGGTGAAATGCGTAGATATCGGAAGGAACATCAGTGGCGAAGGCGACCGCCTGGCCTAAGACTGACACTGAGGCACGAAAGCGTGGGGAGCAAACAGG
+
CBCBAABB<@B>=9==8719=?@B=A5;49@@@B<<;;;<0:?=@D;;;BB=9949@@@@'B>BA@>;?AA@BBB4;;@@3??8A@;A<A:BBG>C@BBBB@@=ABA=ACCCC6;;09A@?@AAABDD=BBAAA;AB>BD?A?AB=B>B>BA@B@;;2:944(4::<;AACBABAC@C>C@B@CAAABBBB@BCC?B?CA:;8;C?@?=?=AA>BAAAAAAAAA@@>;=:00/6.6//5>>>2>>BBC<>??>
@N9IO0:01048:05840
TACGAAGGGGGCTAGCGTTGTTCGGAATTACTGGGCGTAAAGCGCACGTAGGCGGATTGTTAAGTTAGGGGTGAAAGTCCCAGGGCTCAACCCTCGGACTGCCTTTAATACTGGCAATCTCGAGTCCGAGAGAGGTGAGTGGAATTCCGAGTGTAGAGGTGAAATTCGTAGATATTCGGAGGAACACCAGTGGCGAAGGCGGCTCACTGGCTCGGTACTGACGCTGAGGTGCGAAAGCGTGGGGAGCAAACAGG
+
BCCBB>BBBB2BB:;:BB>BC?BB?@?@@AA;;;8;ABDD>CCC;;;CC;<9;C><;8;;6;=@@>;;:;&54<<)44//(/--(--(((((((**(*,,//)//(/1699<<7::5:<<<<<<>>?AB;;;;;5;A@@ACGJAC@D@BBBBBAAABB>BBDC>C@@@ADFEBBB?BB>AA?A?BBD>BAA@=@@A>B?AA=ABABC;;9<BBC?CBCCCCCCCCAAA=@??;::.;;AABBC:BBAAB;@@@=
@N9IO0:01052:05845
TACGGAGGGTGCGAGCGTTATCCGGAATTACTGGGTTTAAAGGGTGCGTAGGCGGCTATGTAAGTCAGGAGTGAAAGTTTGCGGCTCAACCGTAAAATTGCTTTTGATACTGCATGGCTGGAATTAGGATGAGGTCAGCGGAATGTGGCATGTAGCGGTGAAATGCATAGATATGCCATAGAACACCAATTGCGAAGGCAGCTGGCTAGACCTGGATTGACGCTGAGGCACGAAAGCGTGGGGAGCGAACAGG
+
BBBC>A?B:;;9BBBBBC?ICCADACADADCBBB;BB;BB<CD>CCCDBAA@BB?BCC999B@@@@@B<@@@BDC>CBFDC@?<@A8:499@@@GF:B?AAAAA2@@AAAAAA??>8?AA>C=@;@?4::@BC=CAA????B?AAA@=>>9:::8?@?BB==6B@::???<;;>;;2989788;;;)0)-(---/(/3889:9959999==:<=6<95:::=<@@@A=@@@?@@6>9:9AAA7AB@@@=;<<=
@N9IO0:01056:05835
TACAGAGGTCCCAAGCGTTGTTCGGATTCACTGGGCGTAAAGGGTGCGTAGGCGGTCGGGTAAGTCTGACGTGAAATCTTCAAGCTCAACTTGGAAACTGCGTCGGATACTATTCGGCTAGAGGAATGGAGGGGAGACTGGAATACTTGGTGTAGCAGTGAAATGCGTAGATATCAAGTGGAACACCAGTGGCGAAGGCGAGTCTCTGGACATTTCCTGACGCTGAGGCACGAAAGCCAGGGGAGCAAACGGG
+
BBBBAAB?BBB<B7<;AA>CC?CD@BB?ACAAAA:@DAAA=AC<@@@BBBB@AA>ABBF>CC@BCABBB@AAAA@;ABA<?@=@BCCH@CB?C?CD>DBBBCCBB@BBBBCBB?AA?ACB@@@?C?AA?BACB8@@@@BA?B?BCBB?B?BBBCCBAAACCC=BBBBBBAA??;:9.4:>2;4;@@3@A=@4555.57<=;ABDCBBE@C@???9@?DCBBBBAABA<@@A999.9@<====-877@C:AAD>
@N9IO0:01059:05856
TACGAAGGGGGCTAGCGTTGTTCGGAATTACTGGGCGTAAAGGGCGCGTAGGCGGCCGTTTAAGTTAGGTGTGAAAGTCCTGGGCTCAACCTGGGGACTGCACTTAATACTGGATGGCTTGAATTCGGGAGAGGATAGCGGAATTCCCAGTGTAGAGGTGAAATTCGTAGATATTGGGAAGAACACCGGTGGCGAAGGCGGCTATCTGGACCGACATTGACGCTGAGGCGCGAAAGCGTGGGGAGCAAACAGG
+
AAAA?;@A@A0ACCCCBB@CC@BB@CAE@CBAA@8>A???8@B:BCDBAA?=@B4:6;A@;@@CC?AC@;;;AAA8@BB?BBG?DBBBAE@BBBB:AABB@@@@@D?AAABB>A??=AA?AA@C?BBD>=>?B79:BBAA?B>@>@D<@A@@@@?CD>AABB:@=@@???AB@B?BF>B?BA499A<@=AB@DCC?C@CC?@@@@@BB?BB?BBBCD?BBCCBBA@@:@@@<;;0:;@?BBB8@@@@@9@>>;
@N9IO0:01028:05903
TACAGAGGGGGCAAGCGTTGTTCGGAATTACTGGGCGTAAAGGGCGCGTAGGCGGCCGACTAAGTCAGACGTGAAATCCCCAGGCTCAACCTGGGAACTGCGTCTGATACTGGACGGCTCGAATCCGGGAGAGGGATGTGGAATTCCAGGTGTAGCGGTGAAATGCGTAGATATCTGGAGGAACACCGGTGGCGAAGGCGGCATCCTGGACCGGTATTGACGCTGAGGCGCGAAAAGCCAGGGGGAGCCAAAGCGG
+
CCCCBBBDDC1CC>AACBBCC@DC?@=?=@@@@?9<<:::-:A9ABBCCAC@??7959AB@@=A@@@A?@@AAAF>BBCC6;;6;AAA@D@BCB=B>B:;:;;AACCCDBBB=A@@;@BBAB?BB?BD=@;@AB=A@@>?9?9@=@?AA?A@@@A;;5;99=6>@959?AA:::?AC?BB@C@CCGACACC@BCC?B?@@<@@AA?CC=BC@B>BBB@BDBBBA@;925=;9===+55.55555$/--(-9(--66
@N9IO0:01039:05877
TACAGAGGGGGCAAGCGTTGTTCGGAATTACTGGGCGTAAAGGGCGCGTAGGCGGCCTGCTAAGTCGAACGTGAAATCCCCGGGCTCAACCCGGGAACTGCGTCCGATACTGGTTGGCTCGAATTCGGGAGAGGGATGTGGAATTCCAGGTGTAGCGGTGAAATGCGTAGATATCTGGAGGAACACCGGTGGCGAAGGCGGCATCCTGGACCGATATTGACGCTGATGCGCGAAAGCCAGGGGAGCAAACGGG
+
BBCCCDCCDD3BB?BBCC@DEACB?A>?;?????9==?>?9?A;?AAAAAB???>A>AAAAB=@@ACC@?@:::C<A@AA7??6@@@@9AB/;<0;=@;;;ABB6;9CCCAA?B=AAC@@BC6;8;AB<;;;;C>BCBBBFI?B?B@CC?CBCCBBB?BCDE>CCBBAAAAAAAAAA?AA@B@BCC?B?BC?AAA6;:;B?BA@@@CC@BB?BACBC@ECCBBB@@@@;;;;;;0;@=@A@A3AAACC:@@=5
@N9IO0:01048:05905
TACAGAGGGGGCAAGCGTTATTCGGAATTATTGGGCGTAAAGGGCGCGTAGGCGGCTGCGCAAGTCTCGGGTGAAATCCCTCGGCTCAACCGAGGAACTGCCCTGGAAACTGCGCGGCTCGAGGCCGGGAGAGGATGGTGGAATTCCCAGTGTAGCGGTGAAATGCGTAGATATTGGGAGGAACACCGGTGGCGAAGGCGGCCATCTGGACCGGTCCTGACGCTGAGGCGCGAAAGCGTGGGGAGCAAACAGG
+
BCBA@@DEEH5CC9;;;;@CC@CE?A6:5:@:??:A::9A7??:?@@?B?>5898<;;=;=;:@@B@@@D>AAAD>CDC=CCD@BBCDAC?BBF@C?BBBAB<AA>AA;A;:;C@@=A@BBA@7<7;C;BCBB>AB<9==:=8<7;;4;===@AB;<;;CCD=<@BEBBBC@@@6;;6:B?C?;:9>C;:;4:CB?DACC?B>B@@AB999<A;9:49@9=?BA>??=@<<977*74<<8>>&44994)4993
@N9IO0:01054:05902
TACGTAGGGTGCGAGCGTTAATCGGAATTACTGGGCGTAAAGCGTGCGCAGGCGTCTTGCAGAACAGGTGTGAATACCCCGGGCCCTTGAACTTGGAAACCTGGCACTTGTGACTGCAAGGCTGGAGACGGCAGAGGGGATGGGAATTCGCGTGTAGGCAGTGAAATGACGTAGATATGCGGAGGACACCGATGGCGAAGGCAATCCCCTGGGCCTGTACTGACGCTCATGCACGAAAAGCGTGGGGAGCAAACAG
+
CCDGCA@A<:;:BCCBAB@B?BBC@C8;9;BBBC>AA@BB;A>@BAB>@>:6,,,,*(((((((((((((5-/)/////&/8.66(/(/3,33,3,39(3,33,3333397///--66(-(-55(//6671333/666&///9/2(,(,,,,,,,,-(-/6889:2977888;;8552.--(--(--68+55<>9;;<0505?=@BCC8BBC=C@CBBAA>@@;::::9?A>==9955&5959599*599@<0959
@N9IO0:01021:05921
TACGTAGGGTGCGAGCGTTAATCGGAATACTGGGCGTAAAGCGTGCGCAGGCGGCTCTTTAAGACAGGTGTGAAATCCCCGAGCTTAAACTTGGGAATGGCGCTTGTGACTGGGGGGCTTGGAGTGCGGAAGAGGGGAGATGGAATTCCTGGTGTAGCAGTGAAATGCGTAGAGATCAGGAGGAACACCGATGGCGAAGGCAGTCTCCCTGGGCCAGCACTGACCGCTCATGCACGAAAAGCGTGGGGAGCAAACAGG
+
@BCCBBCC=AABCA@ABA>B<B@<<A-00<999.5559909549=>>ABC?BA@C;99F@F@@@>BB@B?:??:1:7;;+//9//(//(393892:6;@7?@??;?<977;77777$;?8>8;A>???9=8=9:99*9>AAA>@795946;.55288888;333(266666876-----(/;7<065;5:8//)///)/)/9/33333(39;.7,//7//-8-/)/////388333333&3;;3333&39::>6<::6
@N9IO0:01028:05912
TACCAGCACCTCGAGTGGTCAGGAGGTTTATTGGGCCTAAAGCATCCGTAGCCGGCTTTGCAAGTCTCCGGTTAAATCCAGCTGCCTAACAGATGGGCTGCCGGAGATACTACAAAGCTAGGGAGCGGGAGAGGTAGACGGTATTCGGTGGGTAGGGGTAAAATCCTCTGATCCATTGAGGACCACCAGTGGCGAAGGCGGTCTACCAGAACGCGTTCGACGGTGAGGGATGAAAGCTGGGGGAGCAAACCGG
+
CDD@;;;99=ABBCCCC@CDDC@@A?BD=;;79@4A<BBC=BBCBC79:===,0+0@@+00C6:9@B@<@?B665/5A29:C>=>:==9=959>>>59978:A;@AAABCA@??A:A@A@BG=BBBBI>BBBC@C<;;DC@BBB>;;5;;;0;<:@@9BBFF9GG@B999BBB7@@@@??>?B?BD?BB@@<?BB=A>AC?ABBBC?AAC>;:9AA????BB?@@:::2:BBBC>CCBACBB/B???@;@>B;
@N9IO0:01035:05959
TACGTAGGGTGCGAGCGTTAATCGGAATTACTGGGCGTAAAGCGTGCGCAGGCGGCGCCGCAAGTCGAGTGTGAAATCCCCGAGCTTAACTTGGGAATTGCGCTCGAAACTACGGTGCTGGAGTGTGGCAGAGGGAGGTGGAATTCCACGTGTAGCGGTGAAATGCGTAGAGATGTGGAGGAACACCGATGGCGAAGGCAGCCTCCTGGGCCAACACTGACGCTCATGCACGAAAGCGTGGGGAGCAAACAG
+
BCBBBB@B=9:9BBDB9::;>BAD@D:;:<CBBB>AAACE?CCCBA@@>00,00,0>B=;:9.973399::;:A?9;<==*9;9>=.5.5=:>>6>4645>B@>?@AA9@;;:;5;B@8;4:49?@@=@@@@?@9;;4;;5;:@5;49@99:@>?>B9<BBB;@:?<<;?8849;;;4885:6696;@DCC>ABB<A9>999.443444)4.474444449555444449999:3:;;<<?<4999@A9@@>
@N9IO0:01038:05918
TACGAAGGTGGCAAGCGTTGTTCGGATTTACTGGGCGTACAGGGAGCGTAGGCGGTTGGATAAGCCCTCCGTGAAATCTCCAGGCTTAACCTGGAAAGTGCAGAGGGGACTGTTCAGCTAGAGGATGGGAGAGGAGCGCGGAATTCCCGGTGTAGAGGTGAAATTCGTAGATATCGGGAGGAACACCGGTGGCGAAGGCGGCGATCTGGGTCGATACTGACGCTGAGGTGCGAAAGCGTGGGGAGCAAACAGG
+
A@?;92;5;B@BB?B@@B?;;7:<7;BC<BBDCD>?@@@B::;0;;;BABB@BC@C<A=B@@=BBB=BC;<;BBF<CAAA>A@;B@-0-07@><AA9>?@BBAAADC8:98496;==@CCDDD@FCFC?CEHJ@CCCBBC@CADAGJ=C>A<;;A;<5;@@@8A?;;;BCCCCBAAA:AA9A>;;;5;49>9@B@=B@BB?BBBBBBDC?BBBB@@@BA@@@ACCBB?@@?@AA6;;BBBCG;AACBF=B;;6
@N9IO0:01043:05936
TACGAAGGGGGCTAGCGTTGTTCGGAATTACTGGGCGTAAAGCGCACGTAGGCGGGTCGTTAAGTCAGGGGTGAAATCCCGGAGCTCAACTCCGGAACTGCCTTTGATACTGGCGATCTAGAGATCGAGAGAGGTGAGTGGAATTCCGAGTGTAGAGGTGAAATTCGATAGATATTCGGAAGAAACACCAGTGGCGAAGGCGGCTCACTGGCTCGATACTGACGCTGAGGTGCGAAAGCGTGGGGAGCAAACAGG
+
AAB;;6;CBC0DCBBBBB?BC?CC?C?B>A;;;A9AAAAA<ACCDC@AA::8:CC=BBAA@C=AA;;;;;&9>>>6:=9085444;99.54=6;6=9<787199-9<;>>89297;<==?@?ABABAA???BB599B@@>8<192919?>@>>>?@@:@@?@8<6;6////:=;@7:99=/655'599177776955,5.5536622222+9<=>@@BCDCCCCFB@@@=;:;BCD=B?@@@@@5@AABD?;;;?
@N9IO0:01046:05930
AACGTAGGGGACGAGCGTTATCCGGATTTACTGGGCGTAAAGCGCATGTAGGTGGCTTGAAAAGTTGGACGTGAAAGCTCCCGGCTTAACTGGGAGAGGTCGTTCAAAACTGGCAAGCTTGAGGTTGGAAGAGGAGAGCGGAATTCCCGGTGTAGTGGTGGAATGCGTAGATATCGGGAGGAACACCAGTGGCGAAAGCGGCTCTCTGGTTCAATACTGACACTGAGATGCGAAAGCGTGGGGAGCGAACGGG
+
@7@CBBBBB9BB@@???@=@BB?B@BCC=BBBBB<AA@?@<@@@AAAAAAA?BB@BC@@@@@5@@=A;@@C@@@A9000;;3;6:;1717==?8>>?@;@@@?;?@AA3A;;6;C?CBD@CAB?A@C@C@CCC@CCBBBC@C<?<@E=C?@AABA?>;>@;@=@AABCCBBB:;;@C;@@@D?BBC?BB@@=@BBB>BCB@99:@B:979?AA>BBAAAC@;;;AB;;;BCCDC<AABBBDD;BAABB@BBC9
@N9IO0:01056:05924
TACGAAGGTGGCAAGCGTTACCCGGATTGATTGGGCGTAAAGCGTCCGCAGACTGTATGATAAGTTCTTGGTCAAATCCTGAAGCTCAACTTCAGGGCCGCTGAGAATACTGTCATGCTAGAGACTGGGAGAGGTAAGCGGAATTACCGGTGTAGCAGTAAAATGCGTTAAGATCGGTAGGAACACCAAATGCGAAGGCAGCTTACTGGAACAGTTCTGACGTTAAAGGACGAAAGCGTGGGGACGAATGGG
+
@@><<*0,0=:>J?CBABACCD>B?BC;::D@GF>A@@@E>BCCBB>AB@@@CAAABBBBBB?BB>AA@C@BBBC=BB?:;;>@@BCC@CD@DBBB=A8;;;;;AB>BBCCCCBBDCBBBBBB:::BB=@@@A=AA>@;:6;=A>AC=@=@AAACC@@@BBB:@??BB@C@BB???>@@B?B?AAA49929::AA@D@AAABB>?=?@;?9?@@C?BB???@?<AA4939?999+9?88877(7;;A8BAA;
@N9IO0:01020:05978
TACGAAGGGTGCGAAGCGTTAATCGGAAATTACTGGGCGTAAAGCGCGCGTAGGTGGTTCAGCAAGTTGGAGGTGAAATCCCCGGGCTCAACCTGGGAACTGCCTCCAAAACTACTGAGCTAGAGTACGGTAGAGGGTAGTGGAATTTCCTGTGTAGCGGTGAAATGCGTAGATATAGGAAGGAACACCAGTGGCGAAGGCGACTACCTGGACTGATACTGACACTGAGGTGCGAAAGCGTGGGGAGCAAACAGG
+
---//)//)/7//54977727)///)//)58<<9;;09;9=>:>AAABAABBB@BC@C>AABAB>BB?B@BC?BBBB<A@@@4@?8?@@@?B@BCD?B?B999>AA>BAA9A?=?99989AAAABBBDC@A@@@@>8>AA@@=@=@@9?;?AAAAAA;;8;CCA=BB:;:AAAAAAAA;?4:4:=BBA=AA;:6;BB4:7:BBBBBC@BB?BB@@@CCA@@AA@?>B::6:@?AAA:A>>?@@@7@@AAD>::;>
@N9IO0:01026:05974
TACAGAGGGTGCAAGCGTTGCTCGGATTTACTGGGCGTAAAGCGTACGCAGACGGCTGGAAAGGTCGGACGTGAAAGCCCCGGGCTCAACTCCGGAACTGCATCCGATACTGTCAGGCTCGAGTCTCGGAGAGGACGGCGGAATTTCCGGTGTAGAGGTGAAATTCGTAGATATCGGAAGGAACACCAGTGGCGAAGGCGGCCGTCTGGACGATGACTGACGCTGAGACGCGAAAGCGTGGGGAGCAAACAGG
+
9;=;666=4;;:==AACC?@@BBB?AAD?DBBAA:??@@@5:;BABBCBBBBBEACBC:;;6;=AAA=@;;9;A@8ABBB;BC>BAAA>BAB@B=A=A;;;ABB@CEBBBBBA@?>9>AAA@@@BBBC?BA@@<??=<?@5:5:@9A<?=?BCCAAA?BBDC=B@BBBBBCDBBBB=@:@393:A@:===>9=??;@<@@=A=@>>>@:?BAA@CCBB@@@BA@AA;;;@AAAA9@;;;???3???@?8@@A=
@N9IO0:01032:05988
TACGGGGGGGGCAAGCGTTGTTCGGAATTACTGGGCGTAAAGGGCGCGTAGGCGGCCAGACCAAGTCGAGTGTGAAATTCCAGAGCTTAACTCTGGACGGTCGCTCGATACTGGTCGGCTAGAGTGTGGAAGAGGATGTCGGAATTCCCGGTGTAGCGGTGAAATGCGTAGATATCGGGAGGAACACCAGCGGCGAAGGCGGGCATCTGGGCTAACACTGACGCTGAGGCGCGAAAGCTAGGGGAGCAAACAGG
+
A?99999999";C<@ACG@CC@BB>B@C?BBBBB=BABED>CC>BBBAA@@<00,0?<<>A<B>@@CDBA@@?><<6<;=;@@?>?C=B=@@<@A<A6:4:==CCBAAABCCC@CBB@BABBBBAAAB>B@BBB@BBBBBC?B?B@CC>CADCCBBBB?BIGC>CCCCCBBA99:;;>6?A;@=AAA?BBBC@CBB?A?@@@;@CABCBD>BBC?BBBBBBBA@@???;=>?9995:?>@@@@6??>?A=@@=9
@N9IO0:01033:05969
CACGTAGGGGGCGAGCGTTGTCCGGATTTATTGGGCGTAAAGAGCTCGTAGGCGGTTTCGTAAGTCGGATGTGAAAACTCCAGGCTCAACTTGGAGACGCCATTCGATACTGCGATGACTTGAGTCCGGTAGGGGAGTGTGGAATTCCTGGTGTAGCGGTGAAATGCGCAGATATCAGGAGGAACACCGGCGGCGAAGGCGGCACTCTGGGCCGGTACTGACGCTGAGGAGCGAAAGCGTGGGTAGCAAACAGG
+
BCCCBBBDDF1CCAA?@@=@CC?C=AAB<BB?BC<@@@AA<ABB@@ABACC@AA>AD>:;:B@BCBBAL;;;BBCB=ABB?AA>@@AC@CC?B?A@@BCBAFE@BBBCDCBCBCCCBAAAACDCBC?A?ABBFF;CCCB@@<@?B?C@BE@BBAAAAA>@AAB<AACAAAAAA@@A@@<??=@;??A<@=??9?9:8;@CC?BBBAAA@@<A?A=AAA@@@@@@@AAA>BBB;:;.;?@@@A<BCCDDE>;;;=
@N9IO0:01034:05965
TACGGGGGGGGCAAGCGTTGTTCGGAATTACTGGGCGTAAAGGGCGCGTAGGCGGGCAAGCCAGTCTCTCGTGAAAGCCCACGGCTCAACCGTGGAATTGCGGGAGATACTGCTTGTCTTGAGTCCGGGAGAGGAGAGTGGAATTCCCAGTGTAGCGGTGAAATGCGTAGATATTGGGAGGAACACCGGTGGCGAAGGCGGCTCTCTGGACCGGTACTGACGCTGAGGCGCGAAAGCTAGGGGAGCAAACGGG
+
A?:9999999";A<<<@B000@AA@C@C;;;CCC=CBBCI?CI?CCCAAAC@@@@=@B@BB?A?@?AAA@A?@?C=CCC?CBB9BBBB?B@CCB>@=@@CCCC>;::BAAAA@@<A????BCBBB?BC>BBBA?BBBBCC=@=?=@A:A@@A@><8818A@B;A=AABBB@A@@7;:3:A8=:>>>;>?AA??994::>>:><<<=6859B?D?A@??AAA<:99:;5:>?@AA7;;?@@AA5A?;::6:=C5
@N9IO0:01055:05976
TACGTAGGGTGCGAGCGTTAATCGGAATTACTGGGCGTAAAGGGTGCGCAGGCGGCGTCGCAAGTCAGGCGTGAAATCCCCGGGCTTAACCTGGGAACTGCACTTGAAACTACGATGCTGGAGTATGGCAGAGGGAGGTGGAATTCCACGGTGTAGCGGTGAAATGCGTAGAGATGTGGAGGAACACCGATGGCGAAGGCAGCCTCCTGGGCCAATACTGACGCTCATGCACGAAAAGCGTGGGGAGCAAACAGG
+
CCBBBBBF>AAACBBBAA?A?BBC@C@CACCDDD?CBBBB<AB;@@@@;<;?AB7;;AAABC@CBA@C@AAA@?B6;;;;-<A8@@?B@D@DDD>E@CCBBCBB@BCC<B;;;AA;;;;;5;:;=>@;;99@@>89;2:;4;=A?@<@00*0;;;==<8<>??:?;>@?A;;;@@@@C8::>C?;;;@BCCF@DCC@C9;:@B;@A=AAA:A=A>@C@>==0/0;;<099=>::::&:>>ABEG;BACCC=AAA7
@N9IO0:01061:05999
GACAGAGGGTGCAAACGTTGTTCGGAATTACTGGGCGTAAAGCGCGTGTAGGCTGCTCAGAAAGTCGGATGTGAAAGCCCTGGGCTCAACCTAGGAAGTGCATTCGAAACTTCTGAGCTGGAGTTCTGGAGAGGAAGGCGGAATTCTCGGTGTAGAGGTGAAATTCGTAGATATCGAGAGGAACACCGGTGGCGAAGGCGGCCTTCTGGACAGTGACTGACGCTGAGACGCGAAAGCGTGGGGAGCAAACAGG
+
AACB@B@A:?B>??9@>?<?C=@A@B?B?BBBCE=AAABA<ABBAB@@@@A;?9:9@AAABD>AAAC?BA@@@@B=CCC>CCB=BBBB?B@BBB?C?BBB:;:<??BB?BB?BB;;;;;;?@@@?BBB@BCCD>C>C?AB=@=A>BBBB?@;;;BBC@GCDE?L@CBBBBBBCAA@AAAA;@<@CB@C@BB?BB>3;6;@:@=@=@BC=@@;:;@@@@@AA;;;;9:;9A@A@B;@AAABDD6@A;;;0;@@>
@N9IO0:01063:06000
GACGAACCACCCAAACGTTATTCGGAATTACTGGGCTTGAAAGGGTAGGCGTAGGCGGCGCGGAAAGTCAAGGTGTGAAATCCCTCGGCCTCAACCGAGGAACTGCGCTTGAAACTACCGTGCTCGAGTGAGACAGAGGTGAGCGGAACTTCGGGTGGAGCGGTGAAATGCGTTGATATCCGAAGGAACACCGGTGGCGAAAGCGGCTCACTGGGTCTTTTCTGACGCTGATGCACGAAAGCTAGGGGAGCAAACGGG
+
@AA;@<>@;;;,9D)95685516<5;)/)//--8/8<,//9)//)//:37///-(--(**,,(-9/888;7;588554:4:=?9=44-3-3::6<65959C8:::<@=@9>@@8AAAC@D;;;DCBAA:;;<<=CBAA?BBBCBC@C@CCACCC>CC@BBBC@CBBB=;;;DCACBBB@@=@C?B?B?@@@:?<@@=@CCC?CCCACBBBB@@@:@BB@B7A@@?AA@@@@@ABACBDD=A??;;;:.;;<;A;@==6
@N9IO0:01019:06024
TACGTAGGGTGCAAGCGTTAATCGGAATACTGGGCGTAAAGCGTGCGCAGGCGGTGATGTAAGACAGTTGTGAAATCCCCGGGCTCAACCTGGGAACTGCATCTGTGACTGCATCGCTGGAGTGCGGCAGAGGGGGATGGAATTCCGCGTGTAGCAGTGAAATGCGTAGATATGCGGAGGAACACCGATGGCGAAGGCAATCCCCTGGGCCTGCACTGACGCTCATGCACGAAAGCGTGGGGAGCAAACAG
+
AA@:;;C@6;9;C7<5C@4;455=4@9>=@;;;.95;95)5555=<<;>@<?@<?>99;00)///8886;;:9917899-:B9:;;C?B@BBF?G@DCC;;;A;;;;;;CDCBCKDBBB?AACCCC@CBBACCCC0;;;<@=A=A=AAAAAA@@@BBBBBD=@@@CAABCCBBACC=:94::@?C799BD?AAA?@?=<28777+;>>8?=@AA<;8:6-------788///616899;;;/88>??3;:;
@N9IO0:01020:06056
TACGGAGGGGGCTAGCGTTGTTCGGAATTACTGGGCGTAAAGCGTGCGCAGGCGGTTCGCTGTGTCCTGTGTGAAAGCCCCGGGCTCAACCTGGGAATGGGCATGGGAAACTGGCGGGCTGGAGTGTGGCAGAGGGGGGTGGAATTCCGCGTGTAGCAGTGAAATGCGTAGAGATGCGGAGGAACACCGATGGCGAAGGCAGCCCCCTGGGCCAACACTGACGCTCAGGCACGAAAGCGTGGGGAGCAAACAG
+
CBCD?@?@>>0@ABBCCC@CD@CC?B=A=BBBBE>CCCCC=AAB@A@@B;;6;A=@<@C@@ACCBB>B;;:=@>@:?ACC9CC896==;>9>A>1=.433(3<444(44(49939990999.45;?9;65@@<B@A@A$::25499;8@<;;@@??@?@>@AB9@@CBBAAB@@@@@?<?B5;4:::29444.4495:7556;>>>+>>>8@;?666;;;=<:555::6455;;;3<555===/;;;=@3555
@N9IO0:01029:06047
TACGGAGGGTGCAAGCGTTATCCGGATTCACTGGGTTTAAAGGGTGCGTAGGTGGGCAAGTAAGTCAGTGGTGAAATCTCCGGGCTTAACCCGGAAACTGCCATTGATACTATTTGTCTTGAATACTGTGGAGGTCAGCGGAATATGTCATGTAGCGGTGAAATGCTTAGATATGACATAGAACACCAATTGCGAAGGCAGCTGGCTACACAAATATTGACACTGAGGCACGAAAGCGTGGGGATCAAACAG
+
BCBB>@@F<BBCC@CAAA?B@@=@<?=:=@?@@@9@B9@@;@D<AACBBBA?AA?8:94;CB?BBECC;;7;BBB<BBBB6;;0;;?B?CD=A=?A8>;;;9=>=?@BBCBCCD=A@BB>@A@CBB:89@=@>=@9899@9<9>?8:9CBA==/000(///0+037=:@BBBBABA@@@???8<=>*0*-0---/(/06886685:=?=???=8<98.7<8>=@9..(.63373(3778=?@1A@;;=19:<
@N9IO0:01038:06048
TACGTAGGGTGCAAGCGTTAATCGGAATACTGGGCGTAAAGCGTGCGCAGGCGGCTTTGCAAGACAGATGTGAAATCCCCGGGCTTAACCTGGGAACTGCATTTGTGACTGCATCGCTCGAGTGCGGCAGAGGGGGATGGAATTCCGCGGTGTAGCAGTGAAATGCGTAGATATGCGGAGGAACACCGATGGCGAAGGCAATCCCCTGGGCCTGCACCTGGACGCTCATGCACGAAAGCGTGGGGAGCAAACAG
+
CCCCC@BB<9:9G@CCCC@B?BA>;>,00====9BBBCE>B;;;@@CBBA?@A=@DB=BBB?@AABBCCAAABC>AAAA5@@5==+0+0:;:6.63833379;38<>BAAACCFBBBB@>>?@@@D>A???AAAA3B>>8A;?;?=A@@:@>783::9:=@?8888AAABA???A995:>=C:AAA?A999?BA?8>68717799+333(/4997--(--(-///8:>?A>=;387)7;<=>>>2:99AA866=
@N9IO0:01045:06038
TACGGAGGGTGCAAGCGTTATCCGGATTCACTGGGTTTAAAGGGTGCGTAGGTGGGCAGGTAAGTCAGTGGTGAAATCTCCGGGCTTAACCCGGAAACTGCCATTGATACTATTTGTCTTGAATACTGTGGAGGTCAGCGGAATATGTCATGTAGCGGTGAAATGCTTAGATATGACATAGAACACCAATTGCGAAGGCAGCTGGCTACACAAATATTGACACTGAGGCACGAAAGCGTGGGGATCAAACAG
+
BBBC@CBB>BBCC@DCCCACCC@C@AA=@@@?@@8@A9AA<AD<@@BCA@A?BAA;@@B?BC>@AAACCCAGDCC>CCCC=@@;@@=@=@@/;5;@/;;@@699=@ABABBCBC=B@@@ACC@CBB:::=39::=>:9::5:?BBAAABBB?>0000(/;;>7038?9??AAABBBBBABAB>@>?8<29488>?8:=?>=?9908:::879A;AA@=>>?@=:6//(.7-//8(////777&377;?5755
@N9IO0:01043:06083
TACGTAGGGTGCAAGCGTTAATCGGAATACTGGGCGTAAAGCGTGCGCAGGCGGCTTTGCAAGACAGATGTGAAATCCCCGGGCTACAACCGTGGGAACTGCATTTGTGACTGCATCGCTGGAGTGCGGCAGAGGGGGATGGAATTCCGCGTGTAGCAGTGAAATGCGTAGATATGCGGAGGAACACCGATGGCGAAGGCAATCCCCTGGGCCTGCACTGACGCTCATGCACGAAAGCGTGGGGAGCAAACAGG
+
ACBBA@@@8:;9C@CDBB=@;@@@<@5:;@@AA<<;;EE:;9BAB=BBBB>BB>A@=3>?@;995::>@@@ABE>A@@@5@A9-,,,7),),,,2,5(-////44(4<;:<=<<<;;??BA<@@ACAB>A@@;;;;;*;AA=B>B@BAFDCCBC<;<BBBCDC?AA@BBBAABAB@??=??5:8:BA?BAAA>ACC?B?AA=AAAA6@@@;@9?????AACBBBBAAA@AAA???8?:99CCC5?@?AD>????
@N9IO0:01056:06090
TACGTAGGGTGCGAGCGTTGTCCGGAATTATTGGGCGTAAAGAGCTTGTAGGCGGTTTGTCGCGTCTGCCGTGAAAATCCGGGGCTCAACCCCGGACTTGCGGTGGGTACGGGCAGACTAGAGTGTGGTAGGGGAGACTGGAATTCCTGGTGTAGCGGTGAAATGCGCAGATATCAGGAGGAACACCGATGGCGAAGGCAGGTCTCTGGGCCACTACTGACGCTGAGAAGCGAAAGCGTGGGGAGCGAACAGG
+
CCBBBCCF>999BBB?@@>@BB@C@C?C@BC@CC=???@A;BAAAC?AAAA<@@:@C=BBCCCB@@>:84:@>@@@0009<@@0@@>A;?>?-:24=?<ABB@CDM>BBBBB<BAACAACCBBCBBB?BBBCC:A@A@::5:?C?C?CD@CCBBBBA=A@>?7?@@B@AACCCBBCC?BA=A=AAA?BBBC?BBB>B@CCC@BBCCDDF>B?CBAACBBBBBBBBBB@=@A:::6:==<>>>3>??==;:;;<
@N9IO0:01056:06101
TACGAAGGGGGCTAGCGTTGTTCGGAATTACTGGGCGTAAAGCGCACGTAGGCGGATATTTAAGTCAGGGGTGAAATCCCAGAGCTCAACTCTGGAACTGCCTTTGATACTGGGTATCTTGAGTATGGAAGAGGTAAGTGGAATTGCGAGTGTAGAGGTGAAATTCGTAGATATTCGCAGGAACACCAGTGGCGAAGGCGGCTTACTGGTCCATTACTGACTGCTGAGGTG
+
BAC;;7;BCB5BBBCAA@@BB@BB?@=@?BCCCF=CBBBI=CCB<;;9;@@=BC?AABCD=C@BBB@@@@3@;;;69@B8A999@?;B:??@@@=@=@:::?BD=????9434(3;933044<;;==7=7=AA>AB?AAA?B?B>BAAAB@>><>??>?@@D>F>AABAA???@=?>?@@<<:>==6<977499<7<<8938>6;<9949<3975:<<99///9;:<9599
@N9IO0:01022:06114
TACGGAGGGGGCTAGCGTTGTTCGGAATTACTGGGCGTAAAGCGCGCGTAGGCGGCTTTGTAAGTTAGAGGTGAAAGCCCGGAGCTCAACTCCGGAACTGCCTTTAAGACTGCATCGCTAGAATTGTGGAGAGGTGAGTGGAATTCCGAGTGTAGAGGTGAAATTCGTAGATATTCGGAAGAACACCAGTGGCGAAGGCGACTCACTGGACACATATTGACGCTGAGGTGCGAAAGCGTGGGGAGCAAACAGG
+
BCDD@BBDCC5CBBBBCCAEFBCC@B?B=@@AA@8AAACF=BB;;;;;BAA>AB?;<;6;@@@CC>@A;:49>?@9===6=;??@@@A<?==8>8;8>999>CD<B????BC=?8===C?;;7;*00;5///<08:??@@<A=@:>:<@<BBBA>>>:==;;0>7<7555566:48;8;2;>;>?E>AA==188=7<6=>BCBC@@@D>BBAACBCF?BBABBDA@?<@@>>>D:?@ABCDC5??BBE>BB@=
@N9IO0:01022:06158
TACGGAGGGTGCAAGCGTTGTTCGGAATCACTGGGCGTAAAGGGCGTGTAGGCGGCCTGTTAAGTCCGATGTGAAATCCCCTCGCTCAACGAGGGAACTGCGTCGGAAACTGGCAGGCTTGAGTACCGGAGAGGAAGGTGGAATTCCCGGTGTAGCGGTGAAATGCGTAGATATCGGGAGGAACACCGGTGGCGAAGGCGGCCTTCTGGACGGATACTGACGCTGATACGCGAAAGCGTGGGGAGCAAACAGG
+
@@AC>;;;0;@?A=BBAA>BC?AAAB?@???8:;.;B;;;6;B;BA@@@@@;>A;@<@BB=B:<;A>ABBBBAAC:>@@@7@:9:;>@655545(48:999>??A<@?;;9;?B;;:;B<@@BBEC?B?;;;@=@6;6;D>B>B>BD;B=AACA@@@=AABB<BCCCC@@@AB@@@@9@A>B>BBC>C>;;6:>@=C@CDAD@C?BBB@CCD@BBDDA@@C@@;<;CBAAAAAC8;;B@@@@3::=?A9::8>
@N9IO0:01029:06153
TACGTAGGGTGCGAGCGTTAATCGGAATACTGGGCGTAAAGCGTGCGCAGGCGGTTTTGTAAGACAGGTGTGAAATCCCCGGGCTTAACCTGGGGAATGGCGCTTGTGACTGCAAGACTCGAGTGCGGCAGAGGGGGGGTGGGAATTCCACGGTGTAGCAGTGAAATGCGTAGAGATGTGGAGGAACACCGATGGCGGAAGGCAGCCCCCTGGGTCGACACTGACGCCTCATGCACGAAAAGCGTGGGGAGCAAACAGG
+
>A?;ACCC>:::CCCCEC@C>BB@<A+000///)555:<39;==944:442:94:>C.@@?5>:9997:::<BC<>:=?1==5885<5:55555&57;<.5555.55>;<666;:><<=5555:88<34443333333"333(3282638//)/68/55559=>A7::CB:;;@?@;:;?4::;>=999;A??<+00+0:>9:<49999'944)4;;456<;;:0/0)///<995;5555&5<;>>@@4>999@4@@B;
@N9IO0:01036:06127
TACAGAGGGGGCAAGCGTTGTTCGGAATTACTGGGCGTAAAGGGCGCGTAGGCGGCCTGCTAAGTCGATCGTGAAATCCCCGGGCTCAACCCGGGAACTGCGACCGATACTGGTGGGCTTGAATCCGGGAGAGGGATGCGGAATTCCAGGTGTAGCGGTGAAATGCGTAGATATCTGGAGGAACACCGGTGGCGAAGGCGGCATCCTGGACCGGCATTGACGCTGAGGCGCGAAAAGCCAGGGGAGCAAACGG
+
495>?<AA@@0AB6;:BB?BC?AG>A=A=@@@A@8?A@@B=BD>BBB;;;A=::6:>BBAA@=A;;;@B@@?;;;0;@@@7@D<@AAC@EI>BB=B?B;;;;;;>;::AA@A69;D=CBACB=@A?AC9A;<<A0<<B;;5;5;>A?BB@BBBBBBB?CBCC=;;;@@AAB;;<B@?;?A=@;:;;>B8:;?B;;5;=;;7;BBC?@A@DD@B?BBB?@@@@;<<@A=@@>999:&993:=@=6==A=?4<?<
@N9IO0:01037:06120
TACGAAGGGTGCAAGCGTTAATCGGAATTACTGGGCGTAAAGCGCGCGTAGGTGGTTCAGCAAGTTGGAGGTGAAATCCCCGGGCTCAACCTGGGAACTGCCTCCAAAACTACTGAGCTAGAGTACGGTAGAGGGTAGTGGAATTTCCTGTGTAGCGGTGAAATGCGTAGATATAGGAAGGAACACCAGTGGCGAAGGCGACTACCTGGACTGATACTGACACTGAGGTGCGAAAGCGTGGGGAGCAAACAGG
+
AAA@A;@@:@@?D?BBCC=A?AAA==3919@?@A=:9;BB;AAA;;;;<BB?AA>A=AABBA>AA?C?BB=BCCD8DCCC<DD>BCCC?B>BBB;A>A;;;?CB?B@@7@0000///5:9:?BCCCC?ABBBBE>AAACB>A>AB=B?BBA@@AA@@<@@?=9@A:::A???AA?@:@:?9?>@@@<@@AB?AAA7:7:DAABBC?@@=@A@?@BB;:;;@;;;A@@<@A@BAB=B@@@CEG9;;@@C>;;;?
@N9IO0:01044:06117
TACGAAGGGGGCTAGCGTTGTTCGGAATTACTGGGCGTAAAGGGCGCGTAGGCGGCCGTTTAAGTTAGGTGTGAAAGTCCTGGGCTCAACCTGGGGACTGCACTTAATACTGGATGGCTTGAATTCGGGAGAGGATAGCGGAATTCCCAGTGTAGAGGTGAAATTCGTAGATATTGGGAAGAACACCGGTGGCGAAGGCGGCTATCTGGACCGACATTGACGCTGAGGCGCGAAAAGCGTGGGGAGCAAACAGG
+
?@A;;6;DDD2B@@;BBB=AB?BC@B?B?AA@@@:@@ABD>CC>BBBBBBB?BC?B?BCC?C@CJACG?;;;;;;0;BC?CCG?BBBC@C>ACCC;BAAAC@@@<?4:::::>BDC9;:=??=A;=?@89::@4:9BDDE@C<;;;E>ABCBBA???<??A@9>6:9<@@977B>CC;C?AB>???;?=???@A@?A>BB=;;;@@@@>A@?A::;B?@@CC@@@<<90000000)09>=999+9999;09972
@N9IO0:01061:06149
GACGTAGGGTGCAAGCGTTGTCCGGATTTACTGGGCGTAAAGAGCGCGTAGGCGGTCTGTTAAGTGTGAAGTGAAATCTCCAGAGCTCAACTCGGAAACTGCTTCGCATACTGACAGGCTGGAGGAACGGAGAGGTGAGTGGAATTCCTGGTGTACCGGTGAAATGGGTTGATATCAGGAGGAACACCGATGGCGAAGGCAGCTCACTGGCCGTTATCTGACGCTGAGGCGCGAAAGCGTGGGTAGCAAACAGG
+
B@?????@9?>@@?AAAB4;9;5;<@BA0;;@@@6<=999,9==:99ABBCACF@=;;CB?@=@@AABB?BBBCC>BCBC@@@@@@@@B?ACA@<??9?@@@C@BBBBBBBBBBBBB@BDB>@A@C@BB?A@BB?@@BBBB@B@B?B@BB?ABAAA?B@???C9AAD9?;?CCB?>>>=??=B:==A<@@A@<??A;?7:;===;888;5:1885;;;:888;;;=??;>>BBBB:;;<ABA7>==888)8888
@N9IO0:01027:06181
TACGAAGGTGGCAAGCGTTGTTCGGATTTACTGGGCGTACAGGGAGCGTAGGCGGTTGGGTAAGCCCTCCGTGAAATCTCCAGGCTTAACCTGGAAAGTGCAGAGGGGACTGCTTAGCTAGAGGATGGGAGAGGAGCGCGGAATTCCCGGTGTAGCGGTGAAATGCGTAGAGATCGGGAGGAAGGCCGGTGGCGAAGGCGGCGCTCTGGAACATTTCTGACGCTGAGGCTCGAAAGCGTGGGGAGCAAACAG
+
??@;:4;<@C?BB?A?DC=::6<B=@CC<@@BBF=BBBCBBCC=@@@ABAA?AC?C@BC?CD@CCD>AA@BA@@C5>99;5;B<@@5;599@==CD9::@A;;;9AA066669=9@9::BBAC@ECCC=BCBB@CBBBBC@A<@<@A<A=A@@@@AB?BCCC>CAA;;;@?A@999949C?C@C@C:B<<<=ABB?C@AA><BBBBBC?D=B:;9.9==?AA@A@=<9000000*///4444&4:<<@4=59
@N9IO0:01048:06191
TACGGAGGGTGCAAGCGTTGTTCGGAATTATTGGGCGTAAAGCGCGTGTAGGCGGCTTGGCAAGTCGGGTGTGAAATCCCGGGGCTCAACCCCGGAAGGTCGCTCGAAACTGCCTCGCTCGAGTCCCGGAGAGGAAGGCGGAATTCCCGGTGTAGAGGTGAAATTCGTAGATATCGGGAGGAACACCAGCGGCGAAGGCGGCCTTCTGGACGGTGACTGACGCTGAGACGCGAAAGCGTGGGGAGCAAACAGG
+
AC==9BB=6ABCD666>><CA:@@<B9B9BA8A;2>@974/4@;<<BAA@?7?>9==:C:?@7;@<<>7@;@=B@7DC>6<<<0<==C6?99+849-3-3:43<?766.6///699:;BB=B>=A>262:;?A8=9B9BE9C8A8?>7>9;@@;@54.4<990:59<<=4555559>255.545557<9774900)/)//)/295@4906>>8<B555555<A==<:@:=:;9<1:555555&5<<=A76655
@N9IO0:01049:06174
TACGGAGGGAGCTAGCGTTGTTCGGAATTACTGGGCGTAAAGCGCACGTAGGCGGCGATTTAAGTCAGGGGTGAAAGCCCAGTGCTCAACACTGGAACTGCCCTTGAGACTGGATTGCTAGAATCTTGGAGAGGCGAGTGGAATTCCGAGTGTAGAGGTGAAATTCGTAGATATTCGGAAGAACACCAGTGGCGAAGGCGGCTCGCTGGACAAGTATTGACGCTGAGGTGCGAAAGCGTGGGGAGCAAACAGG
+
CCAB:@B=3;9;AAB?B=:C@7;;9B8B9BBBA@696;@;3@B?AC:96BB8AA:=B=B@8D:>B<<E??1;;D>6?;<5;@=5:5AB8:99@A5A7<947<3A14339799.337ABBAAA7?886@6:;AB7B==<<?05055:37@>>=999996:555-5375956959A0;55>4=9-22<3=;22,2=?5A6;B3>78A@?92=38.388<6@:@BBB;<;7@A;8<:187@<;78.8??9;.7993
@N9IO0:01026:06218
TACGTAGGCAGCAAGCGTTGTTCGGAATACTGGGCGTAAAGCGTGTGCAGGCGGTTGGCTCAGTCTGTCGTGAAATCTCCCGGCTCAACCGGGAGGGGGCGGCCGATACTAGCTGACTGGAGTGCGGAAGAGGAGAGTGGAATTCCCGGTGTAGCGGTGAAATGCGTAGATATCGGGAGGAACACCTGTGGTGAAGGCGGCTCTCTAGACCGCTACTGACGCTGAGACACGAAAGCGTGGGGAGCAAACAGG
+
BBDCB>?:9;<>@=A;@B8B=<B=8<29:?;:9)5;@<>066<;95599939=2949>==<49444339:7>@@<00/=?8@@A@@B<A;<>400000'00*0)///5?;???@?@CCB>@@@@@A?A?BAB?B@@@CC?C?B?BE?E?B?>@B00-0>@@<ADCC@@@CCCBBCC0;;5;5:;;9>?;:44>B9=;:;4;9@A@?@BBB>ABBAAAAAA;;<;;;;BBBBBD:;;BBBCC<CCCGGI<;<?
@N9IO0:01034:06233
TACGGAGGATCCAAGCGTTATCCGGAATCATTGGGTTTAAAGGGTCCGTAGGCGGTTTTGTAAGTCAGTGGTGAAAGCCGGTCGCTCAACGATCGAACGGCCATTGATACTGCAGAACTTTGAATTACTGGGAAGTAACTAGAATATGTAGTGTAGCGGTGAAATGCTTAGATATTACATGGAATACCAATTGCGAAGGCAGGTTACTATCAGTATATTGACGCTGAGGGACGAAAGCGTGGGGAGCGAACAGG
+
BCDC:9;2;BB7B8BA<B<?C><@<?6;;<<8<=6==6==7=<7<<254::74509>>.?AB9<<>===C;>AB=6;;9A:?>=C@>B8<<@@;==9A=5@5;@.55:56;>99//)/0/)--(/)0////)/)/4949@6669DB:5554@?=?;4343333(79;A9CCAA=F:A:44@2828>@7;8B144;A8;8<==8=8=B==88?=BB<AA7:@;A<<<;:90@;933(389;?<<1=<;A<9?:@:
@N9IO0:01037:06231
TACGTAGGGTGCGAGCGTTAATCGGAATTACTGGGCGTAAAGCGTGCGCAGGCTGTTTTGTAAGTCAGATGTGAAATCCCCGAGCTCAACTTGGGAACTGCGTTTGAAACTACAAGACTAGAATATGTCAGAGGGGGTAGAATTCCACGTGTAGCAGTGAAATGCGTAGAGATGTGGAGGAATACCAATGGCGAAGGCAGCCCCCTGGGATAATATTGACGCTCATGCACGAAAGCGTGGGGAGCAAACAGG
+
BBAB@@@A;@@B@BB@BB>B?CCC?D6:6;BCAE;BABBB=BCCB@@ABBB=AC@@@@4;:C>ABBBBB@@@BBB;AAAA9ABBBCCC@BB?BB<A?AA@@??C<BBB?BBBBB?C@AC999>AA99:@AA<>?><,=>9:29/71;;?;>?>A@;9:>@A=@@@BBBAAA@AA985:>9><=><5</778=>@3:3979??@@2=?:3:BB;?AA5:9A:99??:99@@AAA9AAAA>?@3::?BC>AAC?
@N9IO0:01039:06232
TACGTAGGTGGCAAGCGTTGTCCGGATTTATTGGGCGTAAAGCGCGCGCAGGCGGTTCGTTGCGTCCGAGGTGAAATCTCCCGGCTCAACTGGGAGGGGTCTTCGGATACGGGCGGACTTGAGGAGAGCAGAGGTGAGTGGAATTCTCGGTGTAGTGGTGAAATGCGTAGATATCGAGAGGAACACCAGTGGCGAAGGCGACTCACTGGGCTCCACCTGACGCTGAGGCGCGAAAGCGTGGGGAGCGAACCGG
+
BDBB@9;.;;.;D7AACG:BCC:C9CC>6B<:==4@;333(3334<<AA<@9AC:C;CD>9B@;@B:@;A<CBB@8C@CC?8C<CCCB8A@@:09>::,55A8==9@AB<@<55505A@7@;;7A<<A?>>AB9A@:<88484?28988288899:@5AAA<6B@;AAAA@BA<8>A???7A7B@B7B<<<2<<A7;8A?;@C;55;B=5B<<;CC9=B=;;BAA<A9AAAC>>6A?::A<<.<;::98=5?4
@N9IO0:01056:06228
GACAGAGGGGGCAAGCGTTGCTCGGAATTACTGGGCGTAAAGGGCGCGTAGGCGGGATGGCAAGTCAGTCGTGAAATCTCTCGGCTCAACCGAGAAACGTCGGCTGATACTGCCGTTCTTGAGGGATGCAGAGGAGACTGGAATTCCCGGTGTAGCGGTGAAATGTGTAGAGATCGGGAGGAACACCGGTGGCGAAGGCGGGTCTCTGGGCATCTCCTGACGCTGAGGCGCGAAAGCGTGGGGAGCAAACGG
+
@>AA>;9999*;C=B<;;@CCBBB?BAB=BA;;;6;A?AG;@@;@@?@@AB@BBC;A@@=@B>A@@;;;AD::;C>BAAB@@@>BA@@?B?B;;;B=@?????BCAAABAAAA6;;5;@=AABD=BAAAAA@@<@AA@AB?A?B@CC>C@BCBA???9??@A;@@ABABAA@@?:;:7;B?C=AA@<?>;;4;?A;@;@@@8@::<CCE>AAABAA8;;BCBCC;;;5;A@A@@8A;;;@@@3::;@B;:;:
@N9IO0:01060:06247
TACAGAGGGTGCGAGCGTTAATCGGAATTACTGGGCGTAAAGCGCACGTAGGTGGTTTTGTAAGTCGGATGTGAAATCCCCGGGCTTAACCCGGGAACTGCATTCGAGACTGCATTACTCGAGTATGGGAGAGGGAAGCGGAATTTCCGGTGTAGCGGTGAAATGCGTAGATATCGGAAGGAACATCAGTGGCGAAGGCGGCTTCCTGGCCCAATACTGACACTCAT
+
::;655;;19;88:=0/0)/)///)4.4.55::=<:??CD79980>0/08:6:<:<==/;;:5<=//)/9//4<<3:;;;.;;3;<7@9AA<@>:@>A@A@;:6:::??@=??99399:999;;;;;;0;>AAA<A=A;:49299,929.94;;5487::@A:??@@A999959:;8;7:48-44444444399:39345.5=8=9;;7;<5<:>?==66555:9;7
@N9IO0:01022:06307
TACGGAGGGTGCAAGCGTTAATCGGAATTACTGGGCGTAAAGCGCACGCAGGCGGTTGGATAAGTTAGATGTGAAAGCCCCGGGCTCAACCTGGGAATTGCATTTAAAACTGTCCAGCTAAGAGTCTTGTAGAGGGGGGTAGAATTGCCAGGTGTAGCGGTGAAATGCGTAGAGATCTGGAGGATACCGGTGGCGAAGGCGCCCCCTGGACAAAGACTGCACGCCTCAGGTGCGGAAACCGAATGGGGCAAACAGGG
+
AB?@<?@D=BBBC@BBBCDJ@CCA:=,0)/:00/(334;;6<;?@BBAABB?AA=A4;59@A=AB@BBB:;;@AA9;000&0@3>0//4:4:::3749,66<>@6>>>2<<<<;698///)/8800403::9888888$8733.36;;6882///6///*/9;;2;@@@?>00///6576::+0///(/1/3./@@;@<0//666'6606355,333...65/.(..--(..--299'-(..(....&/::*...77
@N9IO0:01024:06295
GACGAGGGGTCCAAGCGTTGTTCGGAATTATTGGGCGTAAAGCGGGTGTAGGTGGCTCTATAAGTCAGGAGTGAAAGCCCCAAGCTTAACTTGGGAAGTGCTTTTGATACTGCAGAGCTTGAATGTGGGAGAGGGTAGTAGAATTCCAGGTGTAGTGGTGAAATACGTAGATATCTGGAGGAATACCGGTGGCGAAGGCGGCTACCTGGCCCAACATTGACACTGAGACCCGAAAGCGTGGGGATCAAACAGG
+
CCB@@?EF8?@<@;@;;;>@A<@B?B?C@AA=@@;@@@BE<=;KH?CDDJD@;;8;;BBBBC?B@BBB@CBCCCC<@@EE;E@BBF@C>BB=BA9B=;;9:DFE9CCB:;;@@ABCBCBACC@;<<DC>AB@@@;@AACCCC@C@CAED@AAAABCCACCCE=<;;;;;;BBB@@;92996:=ACC@C>@@<@@?<?<;;5;@@D@@A?AC>C?BBC=;;;BBAA;;;BB<ABC<B@@;<<<.;?>@B>CCCA
@N9IO0:01030:06271
TACGAAGGGGGCTAGCGTTGCTCGGAATCACTGGGCGTAAAGGGTGCGTAGGCGGGTCTTTAAGTCAGGGGTGAAATCCCTCGGCTCAACTGAGGAACTGCCTTTGAAACTGGAAAGCTTGAGGCCGGGAGAGGGTAGCGGAATTCCCAGTGTAGCGGTGAAATGCGTAGATACTGGGAGGAACACCGGTGGCGAAGGCGGCTACCTGGACCGGTACTGACGCTGAGGCGCGAAAGCGTGGGTAGCAAACAG
+
CCC@A>@DEG5BBAAABA?CCCAC?C?@@CBBBB;@A@A@.;;,4A:@@CC?BBG?BBBI?EA@@ABAAA8@@@B=B@A;::;5:@??<B@@@C@C@CCCC?CB>BAA;A??<?B>BBB9B?@;@=?@599@AC;A@B=<786;49:28?<>>=993,3333(377;777855289:/776:45550505=5=99373;928888055255/547575222665536.3...55,324556)..336;*-.5
@N9IO0:01030:06294
TACGGAGGGTGCGAAGCGTTATCCGGAATCACTGGGTTTAAAGGGTGCGTAGGCGGTTTGATAAGTCAGTGGTGAAAGCTTCCGGCTCAACCGGAGAATTGCCATTGATACTGTCAGACTTGAATCAATACGAGGCAGGCGGAATGTGGCATGTAGCGGTGAAATGCTTAGATATGCCATAGAACACCGATTGCGAAGGCAGCCTGCCAGATTTGCATTGACGCTGAGGCACGAAAGCGTGGGGAGCGAACAGG
+
995=8@>;3;=0007@=9<2999.5.5.55<@;:;05;)55)55)555><CA=BC=@@8@?;;6:@BCAAA=AABA9@@A=A4;5;;00,0*0*///27)//6@>?B=CDAAABAAAAAD<;;<=00-0@A@BB>CCB?BB?B?BCCD?BBBA@9::@;@:9929@@@>ABBBBAA>9000.-)...)/>=5;<?>;<1;=::49:;5;@??@9@AAA?@@@BBCBBB=ABB999.;99;ACC8@@@@@?@@A?
@N9IO0:01055:06297
GACGAAGGTGGCAACCGTTGCTCGGATTCACTGGGCATAAAGCGCGCGTAGGTGGCTAGGCAGGTCACTGGTGAAATCCCACGGCTCAACCGTGGACCCGCCAGTGAAACCGCCTTGCTTGAGGACGAGAGGGGAGAATGGAACTCTTGGTGTAGCGGTGAAATGCGTAGATATCAAGAGGAACGCCGGTGGCGAAAAGCGATTCTCTGGATCGTTCCTGACACTGAGGCGCGAAAGCTAGGGGAGCAAACAGG
+
AAA;:7;=AB>BC7;7;<?CCAA@<@B>BBCBCC=CCAAA;@==?>@@@@A?AA?@A@@<@:96:ABB@A=AAA@<AAB>CCC?B::99?8?A?1;:9,9;49?@ABE=C?BB?B<??@?CCC@CCCAA;;<<.;@@>AC?A?CB@@>?????:::A>AEGE>?@?B@@@A989?@<@@@;?9?AA<@?=<99::::*:@@@C@B??@@398>;;5:;?<<???@>:94:?>??C=BB???CC;CBCBD>??>@
@N9IO0:01017:06355
TACGGAGGATCCAAGCGTTATCCGGAATCATTGGGTTTAAAGGGTCCGTAGGCGGTTTTGTAAGTCAGTGGTGAAAGCCCATCGCTCAACGGTGGAACGGCCATTGATACTGCAAGACTTGAATTACTAGGAAGTAACTAGAATATGTAGTGTAGCGGTGAAATGCTTAGAGATTACATGGAATACCAATTGCGAAGGCAGGTTACTACTAGTGGATTGACGCTGATGGACGAAAGCGTGGGTAGCGAACAGG
+
BCCB>@><@A@5;5:@@@>ABFBDAC?BBBB>BB<BB8CC<AA<AB?BB?A7990;BB5@@C=@?B=CCD:>CCD@CCD;;6==@CBB=A@@CBABA@@?A@CC?BBBAABC@A7<;<A<CC@C<C>=<<:=8===8<<<==:=>CCCCC;;;A=00*0;@@8???::@;:9:?6:4938282;33-3-3-3888-403<<7;8;?887?==<>:?B@BA@@BA????:===<<.99>@@C>FCBCCC?;;;@
@N9IO0:01051:06310
TACGGAGGGGGCTAGCGTTGTTCGGAATTACTGGGCGTAAAGCGCGCGTAGGCGGCTTTGTAAGTTAGAGGTGAAAGCCCGGAGCTTAACTCCGGAACTGCATTTAAGACTGCATCGCTAGAATTGTGGAGAGGTAAGTGGAATTCCGAGTGTAGAGGTGAAATTCGTAGATATTCGGAAGAACACCAGTGGCGAAGGCGACTTACTGGACACATATTGACGCTGAGGTGCGAAAGCGTGGGGAGCAAACAGG
+
ABDC?CBDDD5CCBBABB@CD@CC@C?C?CBBBC=??@>>5=:<;BA@BAC?BB>AAB=BBB@CC@BCCC?CBCC<@@A<A=@>>?3;6;A@>B?B<@@@99:@/939>>999AB<;?AA00+0(//<3667>5??8<=;.7.36;6=B?:>BBBCC?BA;=6;6;<???@ACB;??9?9>B>@AA?AB994::>;><A?@?@?????9>=???>?A:??999?CBA<??@@@@8??A@@@@8@AAAC=BBB?
@N9IO0:01053:06357
TACAGAGGGTGCAAGCGTTGTTCGGAATTATTGGGCGTAAAGCGCGTGTAGGCGGCTTTGTAAGTTGGGTGTGAAAGCCCTCGGCTTAACCGAGGAAGTGCGCCCAAAACTGCATGGCTTGAGTACCGGAGAGGGTGGCGGAATTCCCGGTGTAGAGGTGAAATTCGTAGATATCGGGAGGAACACCAGCGGCGAAGGCGGCCACCTGGACGGATACTGACGCTGAGACGCGAAAAGCGTGGGGAGCAAACAGG
+
AAB::9@@:AB??=A?>?<?@?AC?A;@;@C?BD@BBBBB79:BBBBBBCC???<?BB9C?A<?>;@=6@ABBCF>CCC>AAA<@@=A=@<?@@<@=A@CBBBD;@@@8@ABBBCJ@BB?@@@BCDAC=AAAAA>AC@EC@D?C@CC:;:;BCBBBC?ABBE>D?AACCCCBBBBBD=BB?A?CGG>AA??<?A@<?<;;5;=AA@CC@FCC:;;@AA@DCEBB;;;;;;:;;;;&:;9>;>>2==<<<6<=>:
@N9IO0:01055:06319
TACGAAGGGTGCAAGCGTTAATCGGAATTACTGGGCGTAAAGCGTGCGTAGGTGGTTTGTTAAGTCTGATGTGAAAGCCCTGGGCTCAACCTGGGAATGGCATTGGATACTGGCTTACTAGAGTGCGGTAGAGGGATGCGGAATTTCCGGTGTAGCGGTGAAATGCGTAGAGATCGGAAGGAACATCTGTGGCGAAGGCGGCATCCTGGACCAGCACTGACACTGAGGCACGAAAGCGTGGGGAGCAAACAGG
+
BCD@@>AE<AABC<@?@@=A?CCB@B@B@CBBB?8>@??@9@AAAC@BBBD?CC?BB=BD@F?CBCCCCCCGHD@7@A?8CC@8CCBC:C:BB<7=9>C<BBB@C>BCCCBB=BA>ABB@AAAAAAA<@@@:9949AA@@>A?AB=B@C?BBBBBCC?CA@@<ACCCCCCCB@@@@494:=A?BDDDBBBA?BBD?C?CC?AABB@BB?BB?AAA??:=BBA<<;43,388797-39>====3>>ABB=CCC8
@N9IO0:01015:06363
TACGGAGGGCGCAAGCGTTGTTCGGAATCACTGGGCGTAAAGCGCGTGTAGGCGGCTTGGTAAGTCGGGTGTGAAAGCCCGGGGCTCAACCCCGGAACTGCACTCGAAACTGCCTCGCTCGAGTCCCGGAGAGGGTGGTGGAATTCCCGGTGTAGAGGTGAAATTCGTAGATATCGGGAGGAACACCAGTGGCGAAGGCGGCCACCTGGACGGTGACTGACGCTGAGACGCGAAAGCGTGGGGAGCAAACAGG
+
;;@=;9;90599>7@<AB=?>4>94:45:BABBB<AABAA6@:9;=BCCDD?CC:@>9B55504<::<5A@@@>>6@A<5;==.::::49==1;8A>999BAAB;;;@8@:558B@<AB@@:98?=7=9=CBBC>CD@DC?C@C?BA6:5;;97833-388:(40/;88///6889<,33282:=<7:<:80//7175//)/)//144.43:-33<:6//////:334=@AA@@<ADAAABA8A@@?A9?992
@N9IO0:01017:06373
TACAGAGGGGGCTAGCGTTGTTCGGAATTACTGGGCGTAAAGGGCGCGTAGGCGCCCGCTAAGTCGAACGTGAAATCCCCGGGCTCAACCCGGGAACTGCGTCCGATACTGGCGGGCTTGAATCCGGGAGAGGGATGTGGAATTCCAGGTGTAGCGGTGAAATGCGTAGATATCTGGAGGAACACCGGTGGCGAAGGCGGCATCCTGGACCGGTATTGACGCTGAGGCGCGAAAAGCCAGGGGAGCAAACGGG
+
CCCBBBCCCC5BBBCCCC?BB?CC@CACBDDAAA<9;;CG=CC>A@@BA@@;@:;;7;AA>;;;<<<;000A@@<ABBB7@@9;;;A?CC=BB>B@CACABBB?BBCCABB?BBB>BB>BB=???BB=BAAAC;@@BAC@C?B?A=BB=@@BBB?@=@BCC<@@;;;;;BABBBBE@CB?B@BBB?B?AA?@@@=@=??;@AAA=BC=@??A=A@@<????>??;;5;@C;;;;&;838;?;6=5;5<4=@<8
@N9IO0:01018:06380
TACGGAGGGTGCGAGCGTTGTTCGGAATCATTGGGCGTAAAGCGCGTGTAGGCGGCTTGGTAAGTCGGGTGTGAAAGCCCGGGGCCCAACCCCGGAACTGCATTCGAAACTGCCTCGCTAGAGTCCCGGAGAGGAAGGCGGAATTCCCGGTGTAGAGGTGAAATTCGTAGATATCGGGAGGAACACCAGCGGCGAAGGCGGCCTTCTGGACGGTGACTGACGCTCAGACGCGAAAGCGTGGGGAGCAAACAGG
+
@@;;7;9=2;>;;669@@;9:.594=7@:@A6;;3898891:<:;;@:55<8??5<<5@5;B9BCCC@7BBA;A<6>C@7EAA2B=6=9>@@2@<?:;;;CCB:>@@@6=;:@7:<<;<;9:;;;>6>7@?@A=A=A?BB?C@C?CD>D<>>;9;6=:=AEF=B@BEC==AB@:888054.439<=8<<;;7;<<7@544.45:5:;;8<BB=A@A???>=A?????@???999/77;=;::.//0@@7@;;5
@N9IO0:01043:06390
GACGGAGGGGGCAAGCGTTGTCCGGACTCACTGGGCGTAAAGCGCACGTAGGCGGTTGGGTGCGTCGCTGCTGAAAGCGCCAGGCTTAACTTGGCGAGGCGTGGCGATACGACCTAACTAGAGGCAGGCAGAGGGTGGCGGAATTCCGGGTGTAGTGGTGAAATGCGTAGAGATCCGGAGGAACGCCTGTGGCGCAAGCGGCCACCTGGGCCTGACCTGACGCTGGAGGTGCGAAAGCCGTGGGGAGCGAACCGG
+
BBBC?BCDCD5BB@BA@C:66;9>1666<BBBBB>BCJDD>ACAB@AC@@A=@@=A?BC>AA@@;;;BBBBCCCD8;;AA=;;6;D@C@BB>B;@@@@>AC??;?@@AABBBC>A@>@;;;AC=AAB?@???>>99:6;B?B?B@B@BD=B@@@AAA=@@CC>BCDDBAA@A<;:.9166:E?980*0000)//07-33349-458<?=4?<>?>?<?@AA@B::2988;973691//)///;;.:;;;;48385
@N9IO0:01073:05761
TACGGGGGGAGCAAGCGTTGTTCGGAATCACTGGGCGTAAAGGGCGTGTAGGCGGTTCGGTAAGTGGGATGTGAAATGCCCCGGCTCACCCGGGGACCTGCATCCCAAACTGCTGAGCTTGAGTACAGGAGAGGGTGGGGGAATTCCAGGTGTAGCGGTGAAATGCGTAGATATCTGGAGGAACACCGGTGGCGAAGGCGCCCACCTGGCCTGCTACTGACGCTGAGGCGCGAAAGCTAGGGGAGCAAAC
+
;;;;;;;;%959>8A@CB?AA:AE@F@DFCCCCC>;;;BC=BB=BBBAA@@;::4;=AA>CB?BABB=AAACBA?;:9898-9;?=>;;;0999*9=:==:@::9.44)4499999>>>@@@AB;;:D:ABCCD=ECDDD5D?C@C@CC@CCBB===:?;>:3955;;??CDDB;;;6;;9>9;<<<@:==<==B<@<?999(44588.404<<<<;:>BBA===00+0:=0::59@?@FDD8???<>67
@N9IO0:01106:05800
TACGTAGGGTGCGAGCGTTAATCGGAATTACTGGGCGTAAAGTGTGCGCAGGCGGCGCTGCAAGTCGAGTGTGAAATCCCCGAGCTTAACTTGGGAATTGCGCTCGAAACTACGGCGCTGGAGTATGGCAGAGGAAGGTGGAATTCCACGTGTAGCGGTGAAATGCGTAGAGATGTGGAGGAACACCGATGGCGAAGGCAGCCTTCTGGGCCAATACTGACGCTCATGCACGAAAAGCGTGGGGAGCAAACAGG
+
@@9:9BCD=BBBBBBCCC?B=AAA?C@C?BAA@B<@@AAA=AAAAAAA?:92992:AC?BBD@BBCBB@@@@?AA<AABC9?@CCC=?<?A;??9?<?5::BAAAAA@;@@?AB>@??7979?>AAA?BAA@@=@192993:9?8?>B?@ABBBBBC?B??=7977@==BBBBBBBB7B=7B;9;9@CBBB:::C?C=A@>>3:3:9::,99@?ADA@AA999AAAAA:999999&8<;<=BB1@@ABB<AAA=
@N9IO0:01113:05788
TACGAAGGTCCCAAGCGTTGTTCGGAATCACTGGGCGTAAAGGGAGCGTAGGCGGCGTGGTAAGTCAGATGTGAAATCCCGGGGCTCAACCCCGGAACTGCATCCGATACTGCCATGCTAGAGTGATGGAGAGGTAGCTGGAATTCTTGGTGTAGCAGTGAAATGCGTGGAGATCAAAGAGGAACACTCGTGGCGAAAAGCGAGCTACTGGACATTTACTGACGCTGAGGCTCGAAGGCCAGGGTAGCGAAAGGG
+
??::;5;4;BC8B@B@@B?BB@BC?A?AACBBBA9?B;::.;;0:B>?ABB?AA?AACA?A@;@?@?>>@@@@@F;;;;0:>>0>>=@5@@A4:197@>@@@@A6;<AAACCC@C::9CB@@A???CC?@@??<?AA?<;,9,338@:?5>BB@BA::=88858<=BBB?@@:<888'299495:658>><<9>8;::.;BC@@BBBBBB?CA;;;6;CBBAB;::@@??BA@CC9;7;<@AA=BB@@ACC=DD=
@N9IO0:01068:05818
TACAGAGGGTGCAAGCGTTAATCGGAGTTACTGGGCGTAAAGGGCGCGTAGGCGGCGAGATAAGTTGGATGTAAAATCCCCGGGCTTAACCTGGGACTGTCATACAAAACTGTCTTGCTAGAGTATTGTAGAGGGTAGTGGAATTTCCGGTGTAGCGGTGAAATGCGTAGAGATCGGAAGGAACATCAGTGGCGAAGGCGGCTACCTGGACAAATACTGACGCTGAGGCGCGAGAGCGTGGGGAGCAAACAGG
+
BBC@@@CB=AA?@;>@894;>ABC?@?@=@?:9:0;@@A?5@<55;;BBBCABA>BB@@@?A=@A?A?AC@@@BB8AABB.;<,9;7;7==96;0;=:99CBAB@@@@7A@@???8::AA@@@@@C@BA@A;;;0;A@@A>B7;;0;>A>ABB;<;B?CCCC>DCCCDDCBA;;;D?B<@=@?BAAAAA@B>:::49295.5==A:DD?CCCC=@@BAA@A@ABBBD>;;;CB@;::=::::-:@AAD>CBC?
@N9IO0:01073:05814
TACGAAGGGGGCTAGCGTTGTTCGGATTTACTGGGCGTAAAGCGCGTGTAGGCGGGTCGTTAAGATGGGGGTGAAAGCCCGGAGCTCAACTCCGGAACTGCCTTCATGACTGGCGGCCTGGACCCAAGGAGAGGCGAGTGGAATTGCGAGTGTAGAGGTGAAATTCGTAGATATTCGCAGGAACACCAGTGGCGAAGGCGACTCGCTGGACTTGTGGTGACGCTGAGACGCGAAAAGCGTGGGGAGCAAACAGG
+
AAAA?8>>>@0@ABBBBB@CD@CC>BAD=BABBB;AAADD>FCDCBBCBAA=>==5=99;>A>@?9:9:9)3?>=4AAC=D?AAA@>@<@BB@C@B?;;;A=A>BCCCCEBA;00+0:=@;@@B9?=?<?@AA>ABAABB?B?B?ABBABCBBA@??=;;;;0<>DA@ABCDBB?BCCEJ@C?BBB>B@A@?BCC@C@BBBBCCBBBB>A@C?AAA@BBBBBAAAA:99>?9999-:>>???@398?>>6???;
@N9IO0:01073:05828
TACGTAGGGTGCAAGCGTTGTCCGGAATTATTGGGCGTAAAGAGCTCGTAGGCGGTCTGTCGCGTCGGCTGTGAAAACTCGGGGCTCAACCCCGAGCCTGCAGTCGATACGGGCAGACTAGAGTGCGGTAGGGGAGACTGGAATTCCTGGTGTAGCGGTGAAATGCGCAGATATCAGGAGGAACACCGGTGGCGAAGGCGGGTCTCTGGGCCGTAACTGACGCTGAGGAGCGAAAGCGTGGGGAGCAAACAGG
+
CCBCCCCE>9;:C@CCCC@CCC>B@A@D=@A?@A;?@==?9?>@@AA@@@=>::3:ABAACCBBB;;:;@@@:::9*7@@?A?69;;@:>BA8?@?A>AAABAB@@;;;BCC>@ABCCDBBCC;;;C?A<<;<.;ABBBB@B@C@C@BB@BBACABC@CAAB<AAAC@?????@@@@6:79<1;?@<@>AA>@>?;A?BBC>CCDDCCC=C@FCCB:;;BAAABABBFIICDDD>CBCCCCC8AAAAD?A@A@
@N9IO0:01077:05824
TACGAAGGGGGCTAGCGTTGCTCGGAATCACTGGGCGTAAAGGGTGCGTAGGCGGGTTTTTAAGTCAGAGGTGAAATCCTGGAGCTCAACTCCAGAACTGCCTTTGATACTGAAGATCTTGAGTATGGGAGAGGTGAGTGGAACTGCGAGTGTAGAGGTGAAATTCGTAGATATTCGCAAGAACACCAGTGGCGAAGGCGGCTCACTGGCCCATTACTGACGCTGAGGCACGAAAGCGTGGGGAGCAAACAGG
+
@AAA@<@AAA2BBDD;;;@BCGGGAD?BCCDAA@:?>:;;0;;05=99=A@<ABA8@A@A,@>A@@?@??<?DDD=@@?AA=:;;;<@?ABB@;;;>;;:@?BD7::@@@99;5;;<<<+00:::0::,9>;@;@>>=;:.9>A@@@CCCBDBCDCB>A;;;6;?CBDCBBBBA=AB@@=@B@BBB@BAAA?B@@;@;00-0@;;;BB?BB8??;??ABCAA@C@8939>?@AB>BAAABFF8BABDD=BBB?
@N9IO0:01092:05849
TACGGAGGGTGCAAACGTTGCTCGGAATCATTGGGCGTAAAGCGCACGTAGGCGGTCGGCTATGTCGGATGTGAAAGCCTCGGGCTTAACCCGAGAAGGGCATCCGAAACTGGCCGGCTTGAGTACGGAAGAGGGTCTCGGAATTCCCGGTGTAGAGGTGAAATTCGTAGATATCGGGAGGAACACCAGTGGCGAAGGCGGAGACCTGGGCCGATACTGACGCTGAGGTGCGAAAGCGTGGGGAGCAAACAGG
+
BC@@5::<8<BBCJG;;:?;;;BB?B=AB;;15<4:;?<=5@??ACCB???@CA>A?@=@BA<=>99278;<<DD>CC?CCDH=CB?@=@D=@@;;2:@,:;9>=?>A<>A@:@,0*0;:=@AABBC@C@DBAB;@@ACB>A<@<@@;@>AA;;;;;8;GDF?EBEABACBBBBBBC>BB>A<A@@=<<::9>>?;@?@A=???@?BBB;?<?:;;@@@AA@@@<<<@AAB;<<0;@?ABDD;A@@@D>BBB<
@N9IO0:01093:05856
TACGGGGGGGGGCAAGCGTTGTTCGGAATTACTGGGCGTAAAGGGCGCGTAGGCGGTCAGACCAAGTCGAATGTGAAATTCCAAGGCTTAACCTTGGCGGGTCGTTCGATACTGGTCGGCTAGAGTGTGGAAGAGGATGTCGGAATTCCCGGTGTAGCGGTGAAATGCGTAGATATCGGGAGGAACACCAGCGGCGAAGGCGGGCATCTGGGCCAACACTGACGCTGAGGCGCGAAAGCTAGGGGAGCAAACAG
+
000@=B=@=@="=:(--.-(-727;6<7;7;===?6=555;)55)55599<<8==8=<<<??=@?DBBBD=;;;BCC<A=?=A6;6;@4905:C7@>ABB=BAAB@CDBBBCFDABBB@CCCCCCCCBC@B@CCB?BCAAAB?B2:39;5;6>9?@@@?;@@@A=BBBBCCBBA@A??>8??;@7B?B7;:<<7===6:6:<<3>?:::891A=B??88<<?@@?885:5:;<<@@:@=<<AAA1888>>7>88
@N9IO0:01094:05818
TACGAAGGGGGCTAGCGTTGTTCGGAATTACTGGGCGTAAAGCGCGCGTAGGCGGTTTTGCAAGCCAGAGGTGAAATGCCTGAGCTCAACTTAGGAATTGCCTTGGGACTGCGAGGCTTTGAGGACTGGAGAGGTGAGTGGAATTCCCAGTGTAGAGGTGAAATTCGTAGATATTGGGAAGAACACCAGTGGCGAAGGCGGCTCACTGGCCAGTTTCTGACGCTGCAGCGCGAAAGCGTGGGGATCAAACAGG
+
;;;;@;@>@@2@BAB@BBBHGACD@C@B@BBBBC=:::CC;A;;;AA@?AB=@@<@AA7@@D@CB@CCBB>B@@@:;:9:>@=99555.4<840*-(-(--(-(--(-557545=:=>>8<?@<?8989=A@?<?A@??@<B@BADF?BB@@@A@??:><A<2@=656<<<;::.49,:9>>;@:;5;;;;;>00*0:00*086:6771737<??8?@AA:;:AA???BBCCCC<??BA?@?69::A@;?::3
@N9IO0:01100:05823
TACGGAGGTGGCGAGCGTTGTTCGGAATCATTGGGCTTAAAGGGCGTGCAGGCGGCGGCGCAAGTGTCGAGTGAAATCCCATCGCTCAACGATGGAACGGCTCGGCAAACTGCGTCGCTTGAGGTCGGTAGAGGTGCTCGGAACTCTAGGTGGAGCGGTGAAATGCGTAGATATCTAGAGGAACGCCTGAGGCGAAAGCGGGGCACTGGGCCGATTCTGACGCTGGAGAACGCGAAAGCCGTGGGGAGCAAACAGG
+
BBCC?CDA@@=@@@@@AA?CCAGI@F?BBCCAJF8AA:>?7==;?@??@A?=@@6:;;@?AD>AABBCA@@@:;;0;;;0;ABBBBBB>BBB;:6:4;A>BBAB>BBB=BCCCGCCBDD?:;;@CCD?AAFBB?CCA@@A7:7:@@ABB?CC>@ABB?BCCC>AAAAA;<;A@@@BABACAC?CCE?BBBC@CEBB0;;;;;.;>?>=>6?9000*00::;7990)/00)/66<??69949::=>/<<955/5;;7
@N9IO0:01100:05838
TACAGGGGGTGCAAGCGTTGCTCGGAATCACTGGGCGTAAAGCGTGCGCAGGCGGAACGCTAAGTCGGATGTGAAATCCCGGGGCTCAACCCCGGAACTGCATTCGAAACTGGCGATCTTGAGTGCGGCAGAGGTGAGTGGAATTCCTGGTGTAGAGGTGAAATTCGTAGATATCAGGAGGAACACCGGTGGCGAAAGCGGCTCACTGGGCCGACACTGACGCTCATGCACGAAAGCGTGGGGAGCAAACAGG
+
BCBBBCCC5BBBC@CBBBACA@@B?B?AACBCCD>BBACC<BAA@@?CA>?=?B?A>BA>?@<@?>?4::@@AAB>BBC<@AA9@ADC?BBA9A=A=A=?:;;>?AAD@BBB@BBBBCC?BBAAAAA=@ABAA?BCBBBD@C>A>A>AA@BBED9:9@AAAC>B?BBB@?@BBCBBB@AA=A<===7<7==8;;;>5;;:<:98:====1?9>@>885=<97756597877444,9=:@@@@3777==8=?>?
@N9IO0:01106:05814
TACGAAGGGTGCAAGCGTTACTCGGAATTACTGGGCGTAAAGCGTGCGTAGGTGGTTTGTTAAGTCTGATGTGAAAGCCCTGGGCTCAACCTGGGAATTGCATTGGATACTGGCAGGCTAGAGTGCGGTAGAGGGTAGTGGAATTCCCGGTGTAGCAGTGAAATGCGTAGAGATCGGGAGGAACATCTGTGGCGAAGGCGACTACCTGGACCAGCACTGACACTGAGGCACGAAAGCGTGGGGAGCAAACAGG
+
BBDA@:?@8@BBA=C9;9ACBBBC?A9@>AAABE>AAABB<BAAACCBBBB=??:>@8A@=B>BBABBECC@@@@<BB>7CHE=BBCC@D?BBE?EGK:A;:<;@=ABBBCB=@;;6;ACABB;;;B=@@AA@A=AAAAA>B=B>BB=B@BBBBBBBBBBEE>ABBBBCBC@@@AAA;@A@C@DCCCC@A??BBB?B?BBAAAAC?BB>AA?BABBBABBAAAA???49:B@AB>BBBBDDD;AAAAD>BBA2
@N9IO0:01106:05826
TACGGAGGGTGCGAGCGTTAATCGGAATTACTGGGCGTAAAGCGCGCGTAGGCGGTTTGTTAAGTCAGCTGTGAAAGCCCCGGGCTCAACCTGGGAACTGCAGTTGATACTGTCCGACTAGAGTACGAGAGAGGGAGGTAGAATTCCATGTGTAGCGGTGAAATGCGTAGATATATGGAGGAATACCAGTGGCGAAGGCGGCCTCCTGGCTCGATACTGACGCTGAGGTGCGAAAGCGTGGGGATCAAACAGG
+
CCAA<BEF>@@@CAAACC?B?BB@?@=A>BAAAF?ABACC=C::9A@@@AA<>?:?>8?@=@?BBBBBBBB?BCB797CC:CC;AABA?B>BBC;@<>??B?>=;????AA><<6<<;=<>=>???@>;::AED;==:=>AA3858<???A;;?BAA=@AAA=BAAACCBBBBAAAC;???B>AAC>AABA>@@B?B@BD=A=9929A<@@A>:?====;;;;;>>?=?>>>??8>AA@A?A8BBBBD>>>>?
@N9IO0:01110:05846
TACAGAGGTGGCAAGCGTTGTTCGGAATTACTGGGCGTAAAGGGCGCGTAGGCGGCCTACTAAGTCAGACGTGAAATCCCCCGGCTTAACCTGGGAACTGCGTCTGATACTGGAAGGCTTGAGTATGGGAGAGGGATGTAGAATTCCAGGTGTAGCGGTGAAATGCGTAGATATCTGGAGGAATACCGGTGGCGAAGGCGGCATCCTGGACCATTACTGACGCTGAGGCGCGAAAGCTAGGGGAGCAAACGGG
+
AAB:;:B<@A?@@>B@::5;B@AA?A<@;@??>@9@AAAA<BB=BBBCCCB@??=?=ABAA@=@CBCCCBCCCDC9<;;;;*;4@<4;5;7;>>:@<B@BA@@AAA@@@ABA>B?BACD@A@@AA@@@:@@AAC>CCCCDBB@B@C@CC@CCBBCBB=B;::6;AABBBBB@A@;;;>AB5<5;AA=A>@F@CBC?@=@B?BCCE=A@<;;5;;>AAABCBBBDCCB?C@@;;;0;A;;<BB7ABBAC<ABA;
@N9IO0:01111:05849
TACGGGGGGAGCGAGCGTTGTTCGGAATTACTGGGCGTAAAGGGCGCGCAGGCGGTTGGATAAGAGAGTGGTGAAAACCCCGGGCTCAACCTGGGGCCGGCCACGCAGACTGTCCGGCTGGAGTGTGGGAGAGGGAAGTGGAATTCCTGGTGTAGCGGTGAAATGCGTAGATATCAGGAGGAACACCGGTGGCGAAGGCGGCTTCCTGGACCACAACTGACGCTGAGGCGCGAAAGCCAGGGGAGCAAACAGG
+
@@BABABA)ABBB@A@CC?BBACCAC@C=@@BBB;@@;:;.;B;;;;CAAAABBAD@B@A@@@AAACA>=8@9773&4<=/@@6;?BE@B?BBEE5;7<<@5:;?>@@?==?=<:=8=??<??@?<;<7????C<A=ABA:?:?9>9?A>AA?@?CCABBBI=;;;@@@?AAA;;:A>AB>A>@@@<@=@A=@@=3;5;?:00+0+0@:<<9>99.94//////777)4444/7.//)/::;/;;<>>6;;<5
@N9IO0:01064:05897
TACGAAGGGGGCTAGCGTTGTTCGGAATGACTGGGCGTAAAGGGCGCGTAGGCGGCCGAGTAAGTCAGGCGTGAAAGCCCCGGGCTCAACCTGGGAACGGCGCTTGATACTGTTTGGCTTGAGGACGGGAGAGGATGGTGGAATTCCCAGTGTAGAGGTGAAATTCGTAGATATTGGGAAGAACACCGGTGGCGAAGGCGGCCATCTGGACCGTTTCTGACGCTGAGGCGCGAAAGCGTGGGGAGCAAACAGG
+
@?BBA>AEED5CCBC@@@:BAACDAD=AACCDED>BBBCE?CF?CCBBABB=;;7;7;=>>>ACBCBC@GHCCCE8;;;;*9<695:@<@:>>@8>3:<7:>@B=AA@@>>;9:)9.44388:6<484(3:<>:?AA>AC?B?B<??9?@@@ABA@@9@;99/:>?@@@?A@@@=@@0:39928<<8?=9:89AA9A7?<2626:<=>9=@=@@@;@@AACCAAAAA=@@@;9:5:?DDDHE9@A@CD?@@A@
@N9IO0:01066:05902
TACAGAGGGTGCAAGCGTTAATCGGAATCACTGGGCGTAAAGCGTGCGTAGGTGGTCATGCAAGTCGGGTGTGAAATCCCCGGGCTTAACCTGGGAACTGCATTCGATACTACATGGCTAGAGTATGGTAGAGGGAAGTGGAATTTCCGGTGTAGCGGTGAAATGCGTAGATATCGGAAGGAACACCAATGGCGAAGGCAGCTTCCTGGACTAATACTGACACTGAGGCACGAAAGCGTGGGTAGCAAACAGG
+
@@@@@@AB;@@?@=ABAA?A<@@A=A6;;ACAAC=?@?BC;A@@@>@A@A@=B@?@AAAABD@GBBBC?BBA:;:6;A@A6AA9A@;@:@=@>@;@?CBBBBB?BBBBBA@AA@993:@=<<;;???9?@@:::29;@@@>A?AB=B@E@CBBBAAA=BA@D>A9::AA@BAA9993:3:393:@A4970=6>/0*/6:<???8@7<<>AAAB>A@@899AB@@A::5:A=@@C<A@C@@@<ABBCCC><7:3
@N9IO0:01068:05903
TACGAAGGGGGCTAGCGTTGTTCGGAATTACTGGGCGTAAAGCGCACGTAGGCGGATTTGTAAGTCAGGGGTGAAAGTCCCGGGGCTCAACCTCGGAACTGCCTTTGATACTGCAAGTCTCGAGTCCGGAAGAGGTGAGTGGAATTCCTAGTGTAGAGGTGAAATTCGTAGATATTAGGAAGAACACCAGTGGCGAAGGCGGCTCACTGGTCCGGTACTGACGCTGAGGTGCGAAAAGCGTGGGGAGCAAACAGG
+
AA??=29;:;*;BBCCBB@DI@BB@B7:8;AAAD>CBBCF;;<BBC;9;AB>AC?BBB=BCC?AABCAAA<@>>>-00AD<AAA000;68=8<;?7>7=5988==69::AC??@C?BBAC?@?ACA493999:8/7;;;==6=582;1;>?977?>??==><A8?8<;888333:57:6:59@377=8=8886::98<8::555597<<8<B?B?B@@@BDBBAB;0090000000&/4;;=>@2>666?6=;<7
@N9IO0:01069:05875
TACGTAGGGACCAAGCGTTGTTCGGATTTACTGGGCGTAAAGGGCGCGTAGGCGGCTTGTCAAGTCACTTGTGAAATCTCTGGGCTTAACCCAGAACGGCCAAGTGAAACTGACATGCTAGAGTGCAGAAGGGGCAATCGGAATTCTTGGTGTAGCGGTGAAATGCGTAGATATCAAGAGGAACACCTGAGGTGAAGACGGGTTGCTGGGCTGACACTGACGCTGAGGCGCGAAAGCCAGGGGAGCAAACGGG
+
BBA@?BBB=B@<?;?@A@?BA;AC4999-:=@@A=@A@CD?DD>ABBBBAA=998;B?BABB;<;BBBC>AABBC=;;;BBDF?CC?C=AA<ACEABB?B7;5;C;;;8;BA@@AAAA@<;;?;9:@A@5??>3?A;@?C5:5:9??>B????BBBBACABA<@A@AAB???BABC?BBA?B@BCB?;;;;7;AA=AB;;;6;<@@BCD>CCCBBCDCBB;;;?;::;@ABBBB49;<??CC5:;:@?6>AA;
@N9IO0:01071:05901
TACGTAGGGTGCGAGCGTTAATCGGAATACTGGGCGTAAAGCGTGCGCAGGCGGTTTTGTAAGACAGATGTGAAATCCCCGGGCTTAACCTGGGAACTGCATTTGTGACTGCAAGGCTAGAGTACGGCAGAGGGGGGTAGAAGTTCCACGTGTAGCAGTGAAATGCGTAGATATGTGGAGGAATACCGATGGCGAAGGCAGCCCCCTGGGTCGATACTGACGCTCATGCACGAAAGCGTGGGGAGCAAACAGG
+
;@A?@BBA8;;;::@:;:7<7;BB=C@CFFDIC?<;=CE=B;999:=?;;4;C5<;;*4988<=B?BAAA9797373;;+88(33-5.5.5AB8B;>>A99:B<BAC@@@@;;247==9>=94;55599;4/////#//::)//16)--///9::<544455)54<===>>>>>>>>;<<:>;433-33303///)/)///////$/33(33333;;;;<:8883339/0////(/744444&44;;>469=8
@N9IO0:01081:05875
TACGGGGGGGGGCAAGCGTTGTTCGGAATTACTGGGCGTAAAGGGAGCGTAGGCGGTGCGGCAAGTCCGGTGTGAAATCTCCGGGCTTAACCCGGAGCGGTCATTGGAAACTGCCGTGCTAGAGTGTGGGAGAGGAGAGTGGAATTCCCGGTGTAGCGGTGAAATGCGTAGATATCGGGAGGAACACCAGTGGCGAAGGCGGCTCTCTGGACCACAACTGACGCTGAGGCTCGAAAGCTAGGGGAGCAAACAGG
+
;;;;:::::::";@455?=9A?@BB@C@D@CCBBB>B;<;E8AA7;9@CDCC>BB=@@@B?BBACCA@C?CBAABA9@@?@=@B=BB@C=@A8A5;;BC?AAAB5;5;A6ABBB@BCDEAAABA@@@AA;AAA@7:;CCCD@C9:;:D=C?BBB::;A@DCDD?:9:BAA>?<=?;;;377174=??=ABAB@BBB>A>9:39@?=>@A=@@;???;?A???BBBBBC?BBBDCK=BABAAAB9BBBBC=AAA<
@N9IO0:01088:05885
TACGAAGGTCCCGAGCGTTGTTCGGAATCACTGGGCGTAAAGGGAGCGTAGGCGGCGTGGTAAGTCAGATGTGGAAATCCCGGGGCTCAACCCCGGAACTGCATCCGATACTGCCGTGCTAGAGGATTGGAGAGGTAGCTGGAATTCTTGGTGTAGCAGTGAAATGCGTGGATATCAAAGAGGAACACTCGTGGCGAAAGCGAGCTACTGGACAACTCCTGACGCTGAGGCTCGAAGGCCAGGGTAGCGAAAGGG
+
AA@B?4:4:;;)5=99;@?CE@DGGD@BBBBBCC=CBBAA.::.;ABBCCC@CCACCBB>?A5<;;;000///)//(//7.7;;.4444.///&/)/)//////616437@@@A?:99:BBAAA?BB<?=?AAA9:99?37,31<5;8173<=?@AA66>:75-5857;<9<<<8888'5994<49<A?>>?>9=8::5:@@@???>>==+00647676<B:<<====???>>9838;>9>?@;@@:89AA8?@9
@N9IO0:01088:05895
TACGAAGGGGGCTAGCGTTGCTCGGATTTACTGGGCGTAAAGGGCGCGTAGGCGGACAGTTAAGTCAGAGGTGAAAGCCCAGGGCTCAACCCTGGAATTGCCTTTGATACTGGCTGTCTTGAGTGCGGGAGAGGTGTGTGGAACTCCGAGTGTAGAGGTGAAATTCGTAGATATTCGGAAGAACACCAGTGGCGAAGGCGACACACTGGCCCGTAACTGACGCTGAGGCGCGAAAGCGTGGGGAGCAAACAGG
+
AAA@>4;;;;*;ABB;;;@BBCCJ=CAC8;;AA@<ACCCI=BB=BBAABBC>CB@CDCBB@C@B@?>?;:5;@??6>>?8ABD=BAAA@CE;@@6;4;=A@=AB;@@@@@BA?C@@??A?;;:BAAAF=AA??;999@9949=AAB?BBBBBBAAAB?AAA@;A=999B???@??BB;?;?A499A;><781877,33777899;===288)55:499;@?A?<6770788788)67;7787*8:;::1:876
@N9IO0:01104:05890
TACAGAGGTCCCAAGCGTTGTTCGGATTCACTGGGCGTAAAGGGTGCGTAGGCGGCGGGGTAAGTTCGGTGTGAAATCTCCAGGCTCAACCTGGAAATGGCATTGAATACTACTTTGCTCGAGGCTTGGAGGGGGGACTGGAATGCTCGGTGTAGCAGTGAAATGCGTAGAGATCGAGCGGAACACCAGTGGCGAAGGCGAGTCCCTGGACAAGTCCTGACGCTGAGGCACGAAAGCTAGGGGAGCAAACAGG
+
AAAAA@@<@BB;B?A@AC?CC?CB?BA?AAABBD>CBBCC>BE>@@?@@9949@=AABB9BB?@B>B@<@CBBBE>B@@@=@@;AAAC@CACC?CE?CC@BBB>BB@CBBBA@??5;:?ABAA=AA>A?BBGDEE(;0A@9=<0//>;@<AAABDBBBBBBA9><933;9::B;;==<BC?B?BAB?ABBB?AAC<>;=>>?999,8>;@@@@CCC?A;;;;;:>;;5:=>?@A;AABBCDD599@??8@A?<
@N9IO0:01109:05883
TACGGAGGGTGCAAGCGTTATCCGGATTCACTGGGTTTAAAGGGTGCGTAGGTGGGCTTGTAAGTCAGTGGTGAAATCTCCGGGCTTAACCCGGAAACTGCCATTGATACTACGGGTCTTGAATTTTCTGGAGGTCAGCGGAATATGTCATGTAGCGGTGAAATGCTTAGATATGACATAGAACACCAATTGCGAAGGCAGCTGGCTACGGGAATATTGACACTGAGGCACGAAAGCGTGGGGATCAAACAGG
+
BBCC?CCE>999A=BBBBACCC@D@?>9<==8::-;A8@@9@B<AABBA;;8;AA<BD@CDE@CBCBCCC=CAAA>ABCC6;:6;;>A<@@8A<>>6>;;;?BBACBBBCAAACC=:;;?CB?BCC7A>>4:;2;??99B;=:>>A?AAA???AA@@=?>?=7?@>><0000@;=??AAAAB>BAB@C@A8;:00*0*0==@AA>AAAA@@7@:000=>==@CAA;;5;;;;@C0;;;;BDE:@A@BB=<;;@
@N9IO0:01078:05920
TACGTAGGGTGCAGGCGTTAATCGGAATTACTGGGCGTAAAGCGTGCGCAGGCGGTCTGCTAAGAGAGGTGTGAAATCCCCGGGCTTAACCTGGGAACTGCGCTTCTAACTGGCAGGCTTGAGTGTGGCAGAGGGGGGTGGAATTCCACGTGGTAGCAGGTGAAATGCGTAGAGATGTGGAGGAACACCGATGGCGAAGGCAGCCCCCTGGGCTAACACTGACGCCTCGATGCACGAAAGCGTGGGGAGC
+
CCCCCCDF>BB@9949B@?B?BA@?@?B?@@ACC>C:;:D=BBB;;;BB;;7;A=??@A?@?<@AABC@BABBCA99989-:@9=>39389877)7/37@@AAB=@?=9<9:3:>>=AA;ABA;=AC:>=>>AAABA(>><>:><@8;88//(.227-/).8890.//><>>?888<;=4=98=:;;::>>=C:>8807/527>>==*9>>076;6;57563,,,(,,,,6555558D8>>=8888(765
@N9IO0:01088:05912
TACAGAGGTGGCAAGCGTTGTTCGGAATTACTGGGCGTAAAGGGCGCGTAGGCGGTTCGCTAAGTCCCGCGTGAAATCCCCCGGCTCAACCGGGGAACTGCGCGGGAAACTGGTGGGCTTGAGTTCGGGAGAGGGAAGCGGAATTCCGGGTGTAGCGGTGAAATGCGTAGATATCCGGAGGAACACCGGTGGCGAAGGCGGCTTCCTGGACCGACACTGACGCTGAGGCGCGAAAGCTAGGGGAGCAAACGGG
+
CCB;;:@=@B>??;>>=@;@?>@?>@?B?BBABB=AA@DE=BB=BBCCBAA<:929794:@<-3373(348444:144444$48:<::3=.:;;-9:?949<:@><;@5<==:>B=6>B799BB=;<;0;BBBC=C@CCB@E@B?B5;;.;A@AABC@AABD<AACBBBBDC@??:B<??<@;@@@>B@CDABBB@C@BB;?>:@;@@?BB>A@;987;;:77787718;>?AA9@@?::::-9@@AA=@@@9
@N9IO0:01089:05927
TACGGAGGGTGCAAGCGTTATCCGGATTCACTGGGTTTAAAGGGTGCGTAGGTGGGCAGGTAAGTCAGTGGTGAAATCTCCGGGCTTAACCCGGAAACTGCCATTGATACTATTTGTCTTGAATACTGTGGAGGTCAGCGGAATATGTCATGTAGCGGTGAAATGCTTAGATATGACATAGAACACCAATTGCGAAGGCAGCTGGCTACACAAATATTGACACTGAGGCACGAAAGCGTGGGGATCAAACAG
+
BDBB@BCF;@;<;?;<;B>BBB@E@??:99:9;;.9<0<=6?:69>>>:=?;99;,:;949<7A;??A@;;;@AB=CCCC>BA0;;<@4;;0;29?6@>??9=>@CDCBCCBAA;@?@@:@@<@AA@AAB>AA?>>?ABA>A@BCBBDAAA@@@@992:==<5938<8>ABBBHBBBBAAAA;??A<?;?;??BB?B????BAB=A:98989>8??>7:?B><;8//(.3/37:3>@@:877)8:;>H:===
@N9IO0:01090:05912
CACGTAGGGGGCAAGCGTTGTCCGGATTCATTGGGCGTAAAGAGCTCGTAGGCGGTTCGATAAGTCGGGTGTGAAACCTCCAGGCTCAACCTGGAGACGCCACCCGATACTGTCGTGACTAGAGTCCAGTAGGGGAGCGTGGAATTCCTGGTGTAGCGGTGAAATGCGCAGATATCAGGAGGAACACCAGCGGCGAAGGCGGCGCTCTGGCTGGAACTGACGCTGAGGAGCGAAAGCGTGGGGAGCGAACAGG
+
BBB;:;CDDD3A@5;;5;46>>:@:=A7>@@299,59555)555555??:;7:A?@?BAAAA>@@@A?9@?<;;@9A=AA@BC@DCBCAD@GA?00000@:>==<==A@AAAAA@;;;CBBBBCBB>???8988-999>?@:@:@=A<@A=AA@A@??<?BBB>BB@>?B@@@;::?@<@A>B@CCE@BB@@=A;;5;=@C?A@@@?9;449;6<<=??;BBBBAAA=9;;A@A8@;;;;;;.<A@@A>AA@?
@N9IO0:01090:05916
TACGGAGGATCCAAGCGTTATCCGGAATCATTGGGTTTAAAGGGTCCGTAGGCGGTTTAATAAGTCAGTGGTGAAAGCCTATCGCTTAACGATAGAACGGCCATTGATACTGTTAGACTTGAATTAGTGGGAAGTAACTAGAATATGTAGTGTAGCGGTGAAATGCTTAGATATTACATGGAATACCAATTGCGTAAGGCAGGTTACTATCACTATATTGACGCTGATGGACGAAAGCGTGGGGAGCGAACAGG
+
BCBB@BC?CDC6;7:@@@==>>8=9;255<<9<=7==5<=8=<2::-3399445.5A6=;?@:>>B@BBB?BCBC=BB?CCC96:C?B?C;69BBB?CC@GAIG@CCDECCC?<BABBB<@A?C?AB@@@;?:@@C=@@???9?A@@@:9:=>:000+0:::3:;;;9;;9>;<8<<<77/3578749,3,333331717771733333333338875+22:444<<>=;>?;;:/:::?>??2>??;;4;:99
@N9IO0:01095:05958
TACGGAGGTTGCAAGCGTTGTTCGGAATAACTGGGCGTAAAGGGAGCGCAGGCGGCTTGGTAAGTCTAAAGTGAAATTCCAGGGCTCAACCCTGGACGTGCTTTGGATACTGCCTGGCTTGAGTACGTGAGAGGAGATTGGAATTCCAGGTGTAGCGGTGAAAATGCGTAGATATCTGGAGGAACACCGGTGGCGAAAGCGGATCTCTGGCACGTTACTGACGCTGAGGCTCGAAAGCATGGGGAGCAA
+
BBBC?9999>AAC?CBCCACC@CC@D@BB<>?DD>CBB@@8==5>>@@@@@?@@>AC@D?BB?A@@999,;@?@@8@.;.5=95=A@><@C<BB;;;@@CBBB=A?ABBBBBC@BB@A@=ABBBDBBBBBBBB=BA:;7;=A?B?B@AA?ABBABA?;@::::-;9:=@BBA@?>;99:@@>B>BBC?C@;;8<BBA;ABB?BBBBJCC?B;;;A5;;;;;@@BA;;;5;@?@@@;@A:00>>00/0>:
@N9IO0:01106:05936
TACGGAGGGGGCTAGCGTTGTTCGGAATTACTGGGCGTAAAGCGCACGTAGGCGGCTTTGTAAGTTAGAGGTGAAAGCCCAGGGCTCAACCCTGGAATTGCCTTTAAGACTGCATCGCTTGAACATCGGAGAGGTAAGTGGAATTCCGAGTGTAGAGGTGAAATTCGTAGATATTCGGAAGAACACCAGTGGCGAAGGCGACTTACTGGACGATTGTTGACGCTGAGGTGCGAAAGCGTGGGGAGCAAACAGG
+
CBDD?@@@@A,@AAAABAFDDACCAC>B=;9555)5:9;>:?@@@CACA@A>;;8;BC=BBB@BB<;;;??@AAB<AAA6::B=A@AA=@@9?@3:8:=BB?DD>C;??????ABBBCB?BC?CBDDD=?>AA9?@?????B>A>A@BBB@??@@??9?@AA;A=ABAAA;??B@BB<A<AA;???;>>AA:>993:8<=<@@:>?AA<@@>??:>>:>>A<==>>><688@@D:@?>>AAA2A;777.7996
@N9IO0:01079:05969
TACGTAGGTGGCAAGCGTTGTCCGGAATCATTGGGCGTAAAGCGCGCGTAGGCGGCTTGTCAGGTCTGATGTGAAATCTTAGGGCTCAACTCTAAGCGTGCATCGGAAACCGGCTTGCTAGAGTCTGGGAGAGGAGAGTGGAATTCCTGGTGTAGCGGTGAAATGCGTAGATATCAGGAGGAACACCTGTTGCGAAGGCGGCTCTCTGGAACAGTACTGACGCTGAGGCGCGAAAGCTAGGGGAGCGAACAGG
+
BBBCCCE@CEBDD@CCCD>@@C@C@C>BBCC<AA;=@=@@;@CCBAAA@;;7;?5:;69;;9929;:CBB@AABB>BBCACIG>BBBA=@@CDC@BAB@@;;;@?=AB=B=A=@A=@@BDBBBCCCDD>CBBB?BBAAAB?B?B?B?BB?B@?>;994:AAA=AA:99AAB?@<>>?4=;4<>CAA=CCC@;::@;?:AB>BBBA@@@8@<?@AA?@@B@@??@@@?=ABAAAC:???A@A@6@????<@@A?
@N9IO0:01080:05980
AACCAGCACCTCGAGTGGTCAGGAGGTTTATTGGGCCTAAAGCATCCGTAGCCGGCTATCTAAGTTTTCGGTTAAATCTATGCGCTTAACGTATAGGCTGCCGAAAATACTGGACAGCTAGGGAGTGGGAGAGGTACACGGTACTCGATAGGAAGGGTAAAATCCTTTGATCTATTGATGACCACCTGTGGCGAAGGCGGTGTACCAGAACACGTTCGACGGTGAGGGATGAAAGCTGGGGGAGCAAAC
+
A9@@CCCCCACCFCBBB;;;DC?;;:<C?CC@CD?C?AA@<ACAAB?@?::;?C?CGD?:::@BBAB8??<?>AB;@??999@?@B?B?BCDBB>><>ABB?BBCC:BBA@A>BA@AAB@>?9899?=5==8718;><;:5;:AAAA@@>>19076)8>@>/;9/66(6:7777=/7598891//*/9==7=@?:>8==8=><==<>>D=>>>@A=@AAAA;>>;;;6;==BD9A:66666)68666.6
@N9IO0:01086:05983
TACGTAGGGTGCAAGCGTTAATCGGAATACTGGGCGTAAAGCGTGCGCAGGCGGTGATGTAAGACAGTTGTGAAATCCCCGGGCTCAACCTGGGAACTGCATCTGTGACTGCATTGCTGGAGTGCGGCAGAGGGGGATGGAATTCCGCGTGTAGCAGTGAAATGCGTAGATATGCGGAGGAACACCGATGGCGAAGGCAATCCCCTGGGCCTGCACTGACGCTCATGCACGAAAGCGTGGGGAGCAAACAGG
+
BCBBBCFF>:99C@CCDCBC>A@@;@29;A;;<0;@@CC<AABB@BCC@A=AB<@@@@BBB<@@AAAA?@@@@C;@ABA8AB=AAAC>B?BEE<B?B@@9;:ABBBBCBDCCBB?CCCC?AACCBC=AAA@AAAA.;;@@C?B@B@BBBCBB@@@@@BBCC>AAA???????BBAA:9939:<@A@BBBC@BAA>@;??=AABB8ABA<A>AAA@@>?=978?987@?@@>>>8?@@::::+:?>@@;@@@9
@N9IO0:01088:05992
TACGAAGGACCCGAGCGTTATCCGGATTTATTGGGTTTAAAGGGTGCGTAGGCGGACTTTCAAGTCAGTGGTGAAAGCCCATCGCTCAACGATGGAATTGCCATTGATACTGTTGGTCTTGAGTACGGTTGAAGTGGGCGGAATGTGTCATGTAGCGGTGAAATGCTTAGATATGACACAGAACACCTATTGCGAAGGCAGCTCGCTAAGCCGTAACTGACGCTGAGGCACGAAAGTGTGGGTAGCAAACAGG
+
AACBA>B@BBG>AAA@BCACCI@C@AAA<BC@GG>CC>@@<@C<BBAA@@@=9:6:A@C>BB@CBBBBAA<@BBB8;:A<BAAABBB@>B??@A?A=A;@@=AB<AABCCCCC?B>BBB=AABBBBB@CACC@BBBC;;;AE@BBBBAAAAA?@@@@@CCDD>AABA=@@:::>@@::9ABC@CDE@AA@3::::398=?@AABBBBB@BB;>9949@@???=BA9949=>;;<0;;;;BC>BBBCCI?BCC@
@N9IO0:01089:06008
GACGAACCGTGCGAACGTTGTTCGGAATCACTGGGCTTAAAGGGCGCGTAGGCGGCTTGCCAAGTCCGAGGTGAAAGCCTCCAGCTCAACTGGAGAAGTGCCTTGGATACTGGCGAGCTCGAGGGAGGTAGGGGCAGATGGAACTTCCGGTGGAGCGGTGAAATGCGTTGATATCGGAAGGAACGCCGGTGGCGAAAGCGATCTGCTGGACCTCTTCTGACGCTGAGGCGCGAAAGCTAGGGGAGCGAACGG
+
AAA@@;>;>@@<9929==:??<>=9<9==AABBB;@@7;;6;C>@AACBBA==>4;;5;;5;5;BC?CCC@B;;<7;C>AC?BCCCBC?BBB?ABB:;:BC@C?B>BADCCC@:;;A@AAAACD<@@=ADDCC;CCAABCEC?AB@B@C@CC?BBCC?BABA=BBBDD@EBCCBBB?B?B>B?BBA:=;::5:BBB>BCB????BCAB?AB=::;?AC;;;BBA@AA=:;:@?@9@?@@CCC;@;;;A>;;;
@N9IO0:01092:05979
TACAGAGGTCTCAAGCGTTGTTCGGATTCATTGGGCGTAAAGGGAGCGTAGGTGGCGGGGTTAGTCAGGTGTGAAATCTCGGGGCTCAACCCCGAAACTGCACTTGATACTGCCTTGCTAGAGTACTGGAGAGGAGATTGGAATTTACGGTGTAGCAGTGAAATGCGTAGATATCGTAAGGAAGACCAGTGGCGAAGGCGAATCTCTGGACAGTTACTGACACTGAGGCTCGAAGGCCAGGGGAGCAAAGCGG
+
CCBBBBC?BBCBC>A@AAACC?BC?CCABAA4;;0;B@AA0;;0;A=>@AA>A?<??@@7@?B@@@CC@CBBBCC=@@>::::.;@AB@CDC;CBB<B;;;;;B@DBCBD@@??A6::AA@@@@AAAB@BBBB???:949;?289.9==;@?@AA?@?BBAB>BCBBBBCBBA@999?:?<A<AAA5:9??8<=?*0)000*////7:6;998849;<===<===;;5;;9=;8<7;7;BED3@>666(//66
@N9IO0:01064:06026
TACGTAGGTGGCGAGCGTTGTCCGGATTACTGGGCGTAAAGCGCGCGCAGGCGGCTGGCCAAGTCCGATGTGAAAGCTTCCGGCCTAAACTGGAAAACGGCATTGGATACTGGTCGGCTTGAAGGTGGGAGAGGGTAGCGGAATTCCCGGTGTAGTGGTGAAATGCGTAGATATCGGGAGGAACACCAGTGGCGAAAGCCGGCTACCTGGCCCACCTCTTGACGCTGAGGCGCGAAAGCTAGGGGAGCAAACGGG
+
9:>?>?>:>@=?@;<;;0:@@B,0,00+/:/5526>>>A466::B@AABB?BF>AAA70+06<==-00=97:=<0;;97<9<7:<779(3;</778&3>88<8594=<=9899===9><>BB?C>???5=A99:,988::4:1:1:;8><>@CB@=<4:562'2887766655589:077,2,29?;AA@@=@=<=+//*/3::9906715:4//(099)95><::=5929=:9:A<?>?;;;;-:7777(3?;3
@N9IO0:01098:06015
TACGGAGGGTGCAAGCGTTGTTCGGAATCACTGGGCGTAAAGCGCACGTAGGCGGCCGATCGTGTCGAATGTGAAAGCCCTCGGCTCAACCGAGGAAGTGCATTCGAAACTGGTCGGCTTGAGTCCGGTAGAGGAGGGTGGAATTCCGGGTGTAGAGGTGAAATTCGTAGATATCCGGAGGAACACCGGTGGCGAAAGCGGCCCTCTGGGCCGGTACTGACGCTGAGGTGCGAAAGCGTGGGGAGCAAACAGG
+
BBCC<@@B=@A?B?BCCC?BB@ID@G?B;::@AA9@AA@A6;<9;B;:9::6..*.(-557;545<555;;:;;:.9AA8@@C<@@AA6;6:@@@C@CBC@@A@BBDC?CCC?@@B?AA7;;@@A>A@CCBBB999C<A@?B@B@C?BB>BBBBBBB@BBBC>B?BBBBB>>>BB@C<???B@B@?:>::;5?BBB=BDB>AA<BBBBG>E@C@AA@CAA@AAA?::6;BCBBC>BBABBBB9BBCDG>BBB@
@N9IO0:01100:06013
TACGTAGGTGGCGAGCGTTGTCCGGATTTACTGGGCGTAAAGAGCGCGCAGGCGGCTGGTCAAGTCCGATGTGAAAGCTCCCGGCTTAACTGGGAAATTGCATCGGAAACTGATCGGCTGGAAGGTGGGAGAGGGTAGCGGAATTCCCGGTGTAGTGGTGAAATGCGTAGATATCGGGAGGAACACCAGTGGCGAAAGCGGCTACCTGGCCCATTCTTGACGCTGAGGCGCGAAAGCTAGGGGAGCAAACGGG
+
ABBCBCCAAA<@B;;;@@=ACC?C9;;C9<<CBE?;;;BB=B;;;ABBBCC?;;9;AA?BDC?BBB@BA?@?BCC=?????9?8::?C=ABBB=@B:A57:>@>?6<?89999@?>:<@A8@=A>AAC>AAABB=B?=;;,0*0*0:3:59;>777@<?>;>6==<BBBB>779522'222:57998::9=<???E:;::;==<>998087(67/88/8:;<:;;8818?===@:@A@@@@@1:::9:1:=A3
@N9IO0:01111:06037
TACGTAGGTGGCAAGCGTTGTCCGGATTTACTGGGCGTAAAGGGCGTGCAGGCGGTTTGTTTAGTCTAGGGTGAAAGCTCCCGGCTTAACTGGGAGAGGTCCTTGGATACTGGCAAACTTGAGGGAGGCAGAGGAAAGTGGAATTCCCGGTGTAGTGGTGATATGCTAGATATCGGGAGGAACACCAGTGGCGAAGGCGGCTTTCTGGGCCTTACCTGACGCTGAGACGCGAAAGCGTGGGGAGCGAACCGG
+
@A@@@00,00+0@8?@AB?BBB@B?BBB=BBABB=BBB@B<BA:A@@@@@>=@@;?C<BAE=ABAAA@@@6=9:9.;;9<<2?8AB@B?CCBB>CBAA>@C>A<?<?BBBBC59:C>CC?;::D>AA>AAAAB?BD>?98776@6A>5<6<<=>>>>9<<A=<<;555?;>??@?>5998=:?@?=999@;==?4813:2;881;>@A29546<:5944438B:9:A@ABAAA;A@AAAAA3A:;;:5:>B4
@N9IO0:01076:06084
TACAGAGGGTGCAAGCGTTGTTCGGAATTACTGGGCGTAAAGCGCGTGTAGGCGGTTTGGCAAGTCAGACGTGAAATCCCTCAGCTTAACTGAGGAACTGCATCTGATACTGCCTGACTTGAGTGTCGGAGGGGATGGTGGAATTCCCGGTGTAGAGGTGAAATTCGTAGATATCGGGAGGAACACCCGTGGCGAAGGCGACCATCTGGAAGACAACTGACGCTGAGACGCGAAAGCGTGGGTAGCAAACAGG
+
BCCABABB:AB??9?C897:A?BB?C=@;@@@AB=@@@AA<AAAABBCCCC@BC@CG>C@BC>BACBBCBBBBA@:@@@;AAAABC@C?BBBBC@B?BCCJDEGCABBDCCBB@B@@@B?A;;;BBBB?BBCC;BAC@CC?C@B?BA=A????@A??<??CC>C@BEBAAB@??CCE>BB?B9?>=?8@A@:9::494:>?A=>>???;>:>A==:=@AA>??>@@@@@??:::5;@AACC=CCCCCC=@@A8
@N9IO0:01079:06095
TACGTAGGGTGCAAGCGTTAATCGGAATACTGGGCGTAAAGCGTGCGCAGGCGGTGATGTAAGACAGGTGTGAAATCCCCGGGCTTAACCTGGGAACTGCATTTGTGACTGCATCGCTGGAGTGCGGCAGAGGGGGATGGAATTCCGCGTGTAGCAGTGAAATGCGTAGATATGCGGAGGAACACCGATGGCGAAGGCAATCCCCTGGGCCTGCACTGACGCTCATGCACGAAAGCGTGGGGAGCAAACAGG
+
CBBCB@@@8:;9B@BBBB9;7:BB?B9:;A@AD>ABAHH>DCBBBBCC@@=@B=ABBBBBB@@@A@@=@@ABA?98979*;@<AC?C@B?BBA9A6;;@@@@B=BABBBBBA??BBBBB>@@CBBB?A;;;;;;;*;@@>B@B@B@CCCCICCCBBBCBCC>BBBB@@@@A@A@?==:8282:@@2;;::6:DD;?=@B?CBCC6??@9@=AACBBABB:::A::9A?????C=B???===2>>===8:::?
@N9IO0:01086:06061
TACGAAGGGGGCAAGCGTTGTTCGGAATTACTGGGCGTAAAGGGCGCGTAGGCGGCTTACCAAGTCAGGCGTGAAATTCCCGGGCTCAACCTGGGGGCTGCGCTTGATACTGGTAGGCTTGAATACGGGAGAGGATAGTGGAATTCCCAGTGTAGAGGTGAAATTCGTAGATATTGGGAAGAACACCGGTGGGCGAAAGGCGGCTACTCGTGGGCCCGTTATTGACCGCTGAGGGCGCGAAAAGCGTGGGGGAGCAAA
+
ACDBB?BBBB1BG@BBBC@CC@CC@C@B?@@@DE>@@@@B<AB=BBBCCBB@AA>AA?@B;>7::BCC@BA@BA@8A=AB=BC>B;::@B@BCACC1B=?;BAA>@A@A@AA?BAA>BB>BB>??AAC:AAAA?BBCBCC?A4939<5=>::886685888;3<033.//788949;0A18557<;461555,5222'2.55.33------..'..'.2+26065505......'.63....&..3.2222$285555
@N9IO0:01094:06088
TACAGAGGTCCCGAGCGTTGTTCGGATTCACTGGGCGTAAAGGGTGCGTAGGTGGCATGGTAAGTTTGATGTGAAAGCTCAGGGCTTAACCCTGAAATGGCATTGAATACTACGGTGCTGGAGGTTTGGAGGGGGGACTGGAATTCTTGGTGTAGCAGTGAAATGCGTAGATATCAAGAGGAACACCAGTGGCGAAAGGCGAGTCCCCTGGACAACACCTGACACTGAGGCACGAAAGCTAGGGGAGCAAACAGG
+
CCEBBBB?ABC9@A@9::?BC@CL@CB@BCCCDD>A@@CC:??:?@@????:?@=ACCF?BB@BBC<?>BBA@AD=AABCCGJ>CB@C@BF?DDCD<BB;BBB;;;@A@@D@@@?A@@AA?BB>BD=B>@CCCCC)???@;?;??BB@D@BBAAA???@@@@;AAAAABADABBBB?@@@<@;8876;>:94:889'2352222222&2:3889588;5998??>@?9919;;;;=3?>;=;==0=ABBC>???4
@N9IO0:01083:06115
TACGGAGGGGGCCAGCGTTGCTCGGAATTATTGGGCGTAAAGGGCGCGTAGGCGGTTCGGTAAGTTTGATGTGAAATCCCATGGCTCAACCATGGAACTGCATCTCATACTGCCGGACTAGAGTCTGGGAGAGGGAAGTGGAATTCCCGGTGTAGCGGTGAAATGCGTAGATATCGGGAGGAACACCAGTGGCGAAGGCGGCTTCCTGGACCAGAACTGACGCTGATGCGCGAAAAGCTAGGGGAGCAAACAGG
+
@@CC@BADDD1C?CDCCC9:9BCD@C@CACC@CJ=CCCCC?CC?BBBBBAA?@@<@?BB@BB@BBC=CCCC@?@D>@?>7>9949CBB@C?CBB>B>A:::ACAABCCCB@@@<@;??BBBBB@@ACC>CCCCC>C@CBB?B>A>AC>C@BCABB;;6;AAA<AAAA@@@AA:;;BC<@A@B>BAA?BAAA=BDD>B@BC?@@=@>AA?BC>@AE>@@@CCBA@@@@@@@>::::-:@@AADF;BCBAA;@9:3
@N9IO0:01093:06122
TACGTAGGGTCCGAGCGTTGTCCGGATTTATTGGGCGTAAAGAGCTCGTAGGCGGCTCAGTAAGTCGGATGTGAAAACTCGGGGCTCAACCCCGAGACGCCATCCGATACTGCTGTGGCTTGAGTCTGGTAGGGGAGCACGGAATTCCTGGTGTAGCGGTGAAATGCGCAGATATCAGGAGGAACACCGGTGGCGAAGGCGGTGCTCTGGGCCAGTACTGACGCTGAGGAGCGAAAGCGTGGGGAGCAAACAGG
+
CCBCCCCC>BB>ABBABB?BBB?C?BBC>BB?BE=AA???9?@@@@@@@@A=@A?ACCCBCB<@?@@:<000<<A@000?DDD0>BBCACED;EBBC@@@@BAA?B;;;@@@@BCBB?BB?BBB@@@@=ACCEF;;<BCBC@B@C@C=AA<AAB@A?;7;@@D:@A;:;999949::;3>:7:7:@@<@75908:?;@<BB=@;;:@@BF>E?B@AAAABAABBB@@@?BCCBCB>BCCCBCC<BBBBC>;;;=
@N9IO0:01102:06146
TACGGAGGGGGCCAGCGTTGTTCGGAATTACTGGGCGTAAAGGGCGCGTAGGCTGCTGCGCAAGTCGAACGTGAAATCCCTCGGCTCAACTGAGGAACTGCGTCCGAAACTGCGTGGCTCGAGTCCCGGAGAGGGTAGCGGAATTCCCAGTGTAGCGGTGAAATGCGTAGATATTGGGAGGAACACCAGTGGCGAAGGCGGCTACCTGGACGGGTACTGACGCTGAGGCGCGAAAGCTAGGGGAGCAAACAGG
+
BCCC>ABDCC1@<@@?DD9;:ACCADADACCBBC>CCBDD>DD>BBBCCCB@BBBB;;;@>?4::A?A????CBC>BBF>B>?=>BAC?B???E@D7;AB???B>??B=B???AAA<BBCJCCCCK>B@BBBBA<@;;;;4;;@<@B=C;;<CAAAB@;=;L?CB@DCCBBBCA>AD<CCAD@BCCACBCBACCC9;7<A<@B;;9;B=B900,0==000>@@@AAA=>@@::95:?>=?A@6>A???8??=<
@N9IO0:01105:06148
TACGGAGGGGGCAAGCGTTGTCCGGACTTACTGGGCGTAAAGGGTGCGTAGGCGGTGGGGTGCGTTCGCCCTGAAAGCACCGGGCTCAACCCGGGTGAGGCGGGCGAATACGACCCGACTAGAGGCTCAGAGAGGGTGCGGAACTCCTGGTGTAGTGGTGATATGGCGTAGAGATCAGGAAGAACACCCGTGGCGACAAGCCGGCCACCTGGCTGAGAGCTGACGCTGAGGCACGAAAGCGTGGGGAGCGAACCGG
+
@@@@=@BBBC5CC:CCED?<<;596995>@>;?A4BBABA;A@.00///;<6::6>@?@0>?>0/)//-5(--99(////)//)/:9949<)99)5955.5/;1:<:6//////9)//99?944.4=;444//77.///9161788633-338333968;788/.)-----66///882;48<7=>A=3;5/(--,,*(**(,(,(*2,22(*,,,,,,-376677...8277888:-2255===.9655:6=6=5
@N9IO0:01066:06206
TACGTAGGGTGCAAGCGTTAATCGGAATACTGGGCGTAAAGCGTGCGCAGGCGGCTTTGCAAGACAGATGTGAAATCCCCGGGCTCAACCTGGGAACTGCATTTGTGACTGCATGGCTAGAGTGCGGCAGAGGGGGATGGAATTCCGCGTGTAGCAGTGAAATGCGTAGATATGCGGAGGAACACCGATGGCGAAGGCAATCCCCTGGGCCTGCACTGACGCTCATGCACGAAAGCGTGGGGAGCAAACAGG
+
CCCBBCCD?ABBDACCCBAD>A@<8<,0/7<<73?@ACG>CBBAAABBBB=;;5:9<29=>999499:4?;AAC>BBBB8BB=A?AA393377.76<::;@?@:@?@@A???AAC?BAA@?8::::4:?@@AAAA0@@@<@=B<@?BCCCCCCD;;;CCCD>AAAAAABB;99=>@8??;@=@@@495<<:<:=8838939;=>2>@@4;5;;99:?>994>77444888888////88;;./665=4;9:5
@N9IO0:01069:06162
TACGGAGGATCCAAGCGTTATCCGGAATCATTGGGTTTAAAGGGTCCGTAGGCGGTTTAGTAAGTCAGTGGTGAAAGCCCATCGCTCAACGGTGGAACGGCCATTGATACTGCTAGACTTGAATTATTAGGAAGTAACTAGAATATGTAGTGTAGCGGTGAAATGCTTAGAGATTACATGGAATACCAATTGCGAAGGCAGGTTACTACTAATTGATTGACGCTGATGGACGAAAGCGTGGGGAGCGAACAGG
+
@;B>;B>7:994949<55:???:?:=6;;<<8<<4<<6==6==8==9=<<<45525>5<<==8;;;;;;;7;<<<6=<=4;54443884:;7;=6:88=8=7;;7;99:;A;;A<<455555058;;755.4.4495:=666:<;99::9999::::588::3:<@=499555478888838388:5:5>0449;.4.388283:<>555>.4.444.493335<<<A5:?;44(4337488+444><89657
@N9IO0:01077:06176
TACAGAGGGTGCGAGCGTTAATCGGAATTACTGGGCGTAAAGCGCACGTAGGTGGCGACGTAAGTCGGGTGTGAAAGCCCCGGGCTCAACCTGGGAATTGCATTCGAGACTGCATTGCTGGAGTACGGAAGAGGAGGGCGGAATTCCCGGTGTAGCGGTGAAATGCGTAGATATCGGGAGGAACATCAGTGGCGAAGGCGGCCCTCTGGTCCAGTACTGACACTCAAGTGCGAAAGCGTGGGGAGCAAACAGG
+
B>>BBAB@8CBABA@>9?6@7@@B9C7;9;BBB?7AAA?</45?>CBBBBC9<B:BA@A;66:A;;L@7?B>CB<29=98+=<3AAA;8C7=?9083<3<>:>7>?6:6BABCAA6@BA=8BA<<;<;>8BBA4:;>5BB:B7@7@=4A9=B==B??7AA==6?CC?=<=>>666=?6;;7;9=9444999.;5:5B.:57;@6==CC:BA:A<AE@<96/9=9/0)/;;0;6>6B966C>>2A;;@@6BBB8
@N9IO0:01095:06203
TACGAAGGACCCAAGCGTTATCCGGATTTATTGGGTTTAAAGGGTGCGTAGGCGGGTTATTAAGTCAGTGGTGAAAGCTCTCGGCTCAACCGGGAAATTGCCATTGATACTGATGATCTTGAGTATGATTGAGGTTGGCGGAATGTGTCATGTAGCGGTGAAATGCTTAGATATGACACAGAACACCGATTGCGAAGGCAGCTAACTAAGCCATAACTGACGCTGATGCACGAAAGCGTGGGGAGCAAACAGG
+
CA@;;5;4;@@.:59>>@?CC@@E=899.9>;?>9@B9?@9@A;??@BBBB@BCC>F@BB?@?ABBDDCC@BBBB>BAAAAAC?@@?@=@5;;09:,:;@==@A>AA<AABBCBBB@@@7;;BBB@AAC?BBB@C?B@CB@D?;;;AAAAA@ACCCCABBCF?BBBCAC@@@@BBBBCCCBC@CCC:;;B>AABB?C@CBBB;:49<=9>@<@?B8<?A@969;;>9::@;:;:.:;99AAB7:::CC=BCC@
@N9IO0:01098:06197
TACGTAGGGTGCAAGCGTTAATCGGAATACTGGGCGTAAAGCGTGCGCAGGCGGCTATGCAAGACAGATGTGAAATCCCCGGGCTCAACCTGGGAACTGCATTTGTGACTGCATGGCTAGAGTACGGTAGAGGGGGATGGAATTCCGCGTGTAGCAGTGAAATGCGTAGATATGCGGAGGAACACCGATGGCGAAGGCAATCCCCTGGACCTGTACTGACGCTCATGCACGAAAGCGTGGGGAGCAAACAGG
+
ABCCCBBD=9;:C@CDCCAD?C:0-0,00=000+:9:DC=CCGBBBA=00,00+0=/96>B?BB@@@@?ACABB=BBB?6@A:=;69)/*/6;2;5<;::@??9?ABBBBBCCCC9:9@@@??@::4;?@@@AAA0@AB6;7;=A?CCCCCBBBB<;:@@D:::;AAA@@@;::>A=;;5;<@@@?BB;;6;;A=A=@@>AAAA6AB<;;7;A@ABBB@?@@@?>>AAA:9:A:@@BBBBB9???DF>CBB?
@N9IO0:01076:06256
TACGAAGGGGGCTAGCGTTGTTCGGAATTACTGGGCGTAAAGGGCGTGTAGGCGGCCCGTTAAGACAGGTGTGAAATTCCTGGGCTCAACCCAGGACGTGCGCCTGTGACTGGCGGGCTTGAGTCCGGGAGAGGATGGTGGAACTCCCAGTGTAGAGGTGAAATTCGTAGATATTGGGAAGAACACCCGTGGCGAAGGCGGCCATCTGGACCGGTACTGACGCTAAGGCGCGACAGCGTGGGGAGCAAACAGG
+
CBB;:7;CCD2B9:599;49:;@@=@<@=@BBBB=BBBBE7<<7;BA@A@@@;;7;B=BJAFBHBABC@CCCBBB=A=A=;;;/;?9929=6==:@844988<;999?@@???BDD=@A=@AA;;5;;09A@A;@A@:>A9=99959,5;=>>>A:;6:::B5:6;@:;9?@AA?BB>B?@@;999=8<?@?999188<<5;:@@@AA=A@7978@AA???BBAA?A>ABAAAABBBB@BBB287776(5556
@N9IO0:01078:06254
TACAGAGGTGGCAAGCGTTGTTCGGAATTACTGGGCGTAAAGGGCGCGTAGGCGGTCCTGTAAGTCTTGTGTGAAATCCCTCGGCTTAACTGAGGAACTGCACGAGATACTGCGAGACTTGAGTTCGGGAGAGGAAAGCGGAATTCCGGGTGTAGCGGTGAAATGCGTAGATATCCGGAGGAACACCGGTGGCGAAGGCGGCTTTCTGGACCGACACTGACGCTGAGGCGCGAAAGCTAGGGGAGCAAACGG
+
BCCCCCC@BA>?A9=???<?@?CC?B?B@CBBBB=A@??@;@C=BBBBBBC@@A>AA@ABBA8;;AB>BAAABDD=;:;/;;;4;A<A=A;:<@=@=@@@@@@@@BBBB?@@@A@A?@??A@AA?BDF>BBBB=@A;:::?B?B?B?BB<?@BBBBB?BBBC>BBBBA@@=77:A8?8?=38/:AB?B??><?B@8?;=?9?;?8:;A;;=:=?===>88999895505:>>;=-8;>9@>=.A>AA=3>99
@N9IO0:01079:06242
TACGGAGGGTGCGAGCGTTATCCGGAATTACTGGGTTTAAAGGGTGCGTAGGCGGCTTTGTAAGTCAGGAGTGAAAGTTTGCGGCTCAACCGTAAAATTGCTTCTGATACTGCATGGCTAGAATTAGGATGAGGTCAGCGGAATGTGGCATGTAGCGGTGAAATGCATAGATATGCCATAGAACACCAATTGCGAAGGCAGCTGACTAGACCTGGATTGACGCTGAGGCACGAAAGCGTGGGGAGCGAACAGG
+
AABB<A@@6@@>A@@@?B=BCB@B?B@C?BBAB@6@B0;;09A)56@A@@A=;:4;AA6@@B@BBBAC?BBBCBE>BA@8@>?;?@@@=A9;9FEC:C7:9B?BBBBBBA>>>A??:?99:A>A>AA>AA@?@?BBAAAC?C@EBBA>:;868<<9<:=??C:@A>A88:>@@AAA:<==;;47;;)/)-(---/(/(/3335567;88:D=7/*/65///;<BB@@=@AB999.:=>=@CC;CECCB@;;;=
@N9IO0:01099:06230
TACGAAGGGGGCTAGCGTTGCTCGGAATCACTGGGCGTAAAGCGCACGTAGGCGGGTTGCTAAGTCAGGGGTGAAATCCTGGAGCTTAACTCCAGAACTGCCTTTGATACTGGCGACCTTGAGTCCGGGAGAGGTGAGTGGAACTGCGAGTGTAGAGGTGAAATTCGTAGATATTCGCAAGAACACCAGTGGCGAAGGCGGCTCACTGGCCCGGTACTGACGCTGAGGTGCGAAAGCGTGGGGAGCAAAC
+
@?A;99;DDF5CCCCBAA@DCCCC@D?AACB;:9/;;:AA<BBBCBBBBCC@CCC>C?BCCD@CCC@@@@9@ABG>ED?BB@B???<?<@BB?CBC@D@@@=@@:@C@ABBB>BBBBAD@HBBBD>BB<BBBB?CCBBBC>B?BCCCCCBCCCC@@@??@@I?FACCCCCCCCC>ABAA?BC?A@@>BBAA>A?>6<8//*0;9:;>><>D=B????@AABBBB>>>;@@????:@@@ABBB9BB@@@7=
@N9IO0:01100:06255
TACGTAGGGTGCGAGCGTTAATCGGAATACTGGGCGTAAAGCGTGCGCAGGCGGTGATGTAAGACAGTTGTGAAATCCCCGGGCTCAACCTGGGAACTGCATCTGTGACTGCATCGCTGGAGTGCGGCAGAGGGGGATGGAATTCCGCGTGTAGCAGTGAAATGCGTAGATATCAGGAGGAACACCGGTGGCGAAGGCGGCTGCCCTGGACCGATATTGACGCTGAGACGCGAAAAGCGTGGGTAGCAAACAGG
+
C@@>@999,9=<=;;CCB=A?AA@?C7;;<@A?5?@A@@4?ABBBD@@;;5;;5;??@B;;8;C@@AC9;;ACF>FBCC59:7:AAB?B@BBE@E@BCB;:;@@@CAAABBBBBBBBBC<@@A@@>9A;;;<<;<*<AC>C?C?C6;9AAAAA@@@AAABB=;;;BBBBA998<A<5;<293999:@?BA>??=6=9=A;@@::9)7?/778797339>>@;::A@?;:;B;<<;*;9>BCD>AA?>?@8=;<8
@N9IO0:01102:06222
TACGAAGGGGGCTAGCGTTGTTCGGAATTACTGGGCGTAAAGCGCACGTAGGCGGACATTTAAGTCAGGGGTGAAATCCCGGGGCTCAACCCCGGAACTGCCTTTGATACTGGGTGTCTCGAGTCCGGAAGAGGTGAGTGGAATTCCGAGTGTAGAGGTGAAATTCGTAGATATTCGGAGGAACACCAGTGGCGAAGGCGGCTCACTGGTCCGGTACTGACGCTGAGGTGCGAAAGCGTGGGGAGCAAACAGG
+
BBBBA<AB@B1BCCCCBC@CC@IC@C796;A@@A:@?B@A:@BB@@@CCCB@CCACCCCC>C<@@@BABB8ABAB=AAB9@@@8@@???BCC3@;@4;9@@@DE?A;;;BBBB<;;;BBC@@@BB=@>@?AAA?CCBCBB?A=@<@=@9::BBCBCB?BBCC8?>???@@@?@C;>>?@A>B?BBC?A@@@<@@=8=:>D=;;;>;8818B?B@BBBCCCBAAA;;;<@BBBAA;@@B@@@@3@@@AA;BCJA
@N9IO0:01102:06242
TACGTAGGGGGCAAGCGTTGTCCGGATTTATTGGGCGTAAAGAGCTCGTAGGCGGTTCGGCAAGTCGACTGTGAAATCTCCACGCTCAACGTGGAGGGGTCAGTCGAGACTGTCGTGACTCGAGTCCGGTAGGGGAGTGTGGAATTCCCGGTGTAGCGGTGAAATGCGCAGAGATACGGGAGGAACACCCGTAGCGAAGGCGGCACTCTGGGCCGGTACTGACGCTGAGGAGCGAAAGCGTGGGGAGCAAACAGG
+
BBCCCCCCCC1CD@CAAA@BB@?B?BBC>CCAFI?AA@CC=BAAABBBBCD@BB?C@BB?BB>AABBBABAA777.8>>?<@@@>??A=BBBB?BBCD5A??>AABBBC???@<332:@A@BBBBC@C?ABBCC8??BCCC@C?B<=<7>=@@BAAAD@AAAD>C==<=@990////370994902222'25722262616:49777889;0905/566677>>>>;:8<=>>888-6;=8:99-8=666,5:<5
@N9IO0:01064:06286
TACGGAGGGTGCGAGCGTTGTTCGGAATTATTGGGCGTAAAGCGCGCGCAGGCGGTCGACGAAGTCTATGGGTGAAAAACCGGAGCTCAACTCCGTGAGAGCCCAGGATACTGGTCGACTGGAGACACGTAGAGGCAAGCGGAATTTCGGGTGTAGCGGTGGAATGCGTAGATATCCGAAAGAACACCGGAGGCGAAGGCGGCTTGCTGGGCGTGATCTGACGCTGAGGCGCGAAAGCGTGGGGAGCGAACAGG
+
CBCE>BAC=BB@B@AAAA@CCBCCAE@C?BBADE?@AADD:?:;;@@A@??9::5<ABBB?@<;;;CBCCD>CCCCCC5C@>@;A@BBC@CCC?BBBDCBBBC>CC?B@>?@>9?@???AC?@??AC?@?AA::6:A=@AA3:3:=6==>6:89=:?A>AC?C?BBAA???B???@:::927<4:BB<B<??:?BB>C@BB?BA6?@===6;8755<;7:AABBBBBB?BAAABB799@@@@@5??BAB?BB@<
@N9IO0:01070:06305
TACGTAGGGGGCAAGCGTTGTCCGGATTTACTGGGCGTAAAGAGCGCGTAGGCGGAGATCTAAGCGTGGCCTGAAAGCCCCCGGCTCAACCGGGGAGTGCGGCTGCGAACTGGGTTTCTTGAGGACGATAGAGGAGAGTGGAATTCCTGGTGTAGCGGTGAAATGCGTAGATATCAGGAGGAACACCCGAGGCGAAGGCGGCTCTCTGGGTCGTACCTGACGCTGAGGCGCGAAAGCGTGGGGAGCGAACGG
+
CC@@@CCCCC1EC9;9BB?BBB=A?ACC>CCCCC>:;;BC=A:;;BACDCC?@@<@@@AABB?BA@?A6927;8:08====)827?>@=A@EED;B?@?AA>?@@BAC?A@@@8@@8@A;???=@@?????BB?BBABAA=A=@=A>BB=@?888?@<>?DC>??>???@::9BABC=@?=A=@@??-::;4;?<8?>@@<@??=@;;;0;AABBC@B;;;ABB@AA?AAACBD;:9::AAA6BA???:;;;
@N9IO0:01086:06266
TACGGAGGGTGCAAGCGTTGTCCGGAATCACTGGGCGAAAGGGCGCGTAGGTGGCGCGCTAAGTCGGATGTGAAATCCCGGGGCTCAACTCCGGGGCTGCATCCGAGACTGGCGTGCTCGAGCGTGGTAGAGGCGAGTGGAATTCCCGGTGTAGCGGTGGAATGCGTAGAGATCGGGAAGAACACCAGTGGCGAAGGCGGCTCGCTGGGCCATTGCTGACACTGAGGCGCGAAAGCGTGGGGAGCAAACAGG
+
?@@A=CBA8@@;;5:95925;99=7:643333885<944(4<24444445.552;;:;;9:9<==?499C?@AC>>>?3;;9&5955.6BC<BAA49995;>;8=655<A>455949?9:4<::>>58B<9927:;;00+/6>6?;8:::??>BBB@CD7979A?>>9695959<;2;744.5<<8<=>>;>BA=A>???A==<>?>B<B=@B>ABA??>;=?877<??8:9?8>;>>>;;+3377</88<8
@N9IO0:01094:06263
TACAGAGGTCTCAAGCGTTGTTCGGAATTACTGGGCGTAAAGGGTGCGTAGGCTGCGCAGAAAGTCAGATGTGAAATCCGGGAGCTCAACTTCCGAATTGCATCCGATACTCCTGTGCTAGAGGACTGGAGAGGAGCTTGGAATTCTCGGTGTAGCAGTGAAATGCGTAGAGATCGAGAGGAACACTAGTGGCGAAGGCTGGGCTCTGGACAGTATCTGACGCTGAGGCACGAAGGTCAGGGGAGCAAACGGG
+
CCA;;:;6;BBAB=A;;;7;A?DDAC@C@CCCCC=BDCDD=BB<BAAA?994;9>>@@@;;;0;A@ABCCCA@?F>BB?AA99;9:@A;@A>A<@@=@<@@BA@>ABCDCDD@BBCBA::;;B=:;;C@CCCB?ABBA=A?C@D?BBBC?BB@??:::@A@@;@:::;AA@@@@;;:@AA=A>@AAABBAD?@::5;;?:;;0;?@@B?BBBCB@@AC;;;CCCCBC@CCCBB8:59?9999-7<<??:@@@:
@N9IO0:01098:06302
TACGAAGGGGGCTAGCGTTGCTCGGAATCACTGGGCGTAAAGGGTGCGTAGGCGGGTCTTTAAGTCAGGGGTGAAATCCTGGAGCTCAACTCCAGAACTGCCTTTGATACTGAAGATCTTGAGTTCGGGAGAGGTGAGTGGAACTGCGAGTGTAGAGGTGAAATTCGTAGATATTCGCAAGAACACCAGTGGCGAAGGCGGCTCACTGGCCCGATACTGACGCTGAGGCACGAAAGCGTGGGGAGCAAACAGG
+
CCCBB?BFEE1BBBCBBB?CCDCC@C@DBBBBDD>AAADD:??:@@A?@CC?DCE?BBAA<A?@@@@@CC;CBCB=BB>AA<9999>@9?@B=BBB?BABA?BB9??@999993::>>>389<<8;?>8?@;;68:::<95977<>>;;;>;;;877:>BBD:@<@?766;;;=5:9:D=AC@BCC@CCAB?AHA;@>00,0@B=@A@<AA8@@AAADBBAAAC@@@=A??:::5:@AACFD6::;@@8@@@?
@N9IO0:01100:06270
TACGGGGGGAGCAAACGTTGTTCGGAATCACTGGGCGTAAAGGGAGCGTAGGCGGCCATGTAAGTGAGGTGTTAAATCCCCCGGCTCAACCGGGGACCTGCACCTCATACTGCACGGCTTGAGTACATCAGAGGAGACTGGAATTCCCGGTGTAGCGGTGAAATGCGTAGATATCGGGAGGAACACCAGTGGCGAAGGCGAGTCTCTGGGATGATACTGACGCTGATGCTCGAAAGCTAGGGGAGCAAACGGG
+
AAAAAAAA)000@@9>A=>@B@BA<B@AA@BBCC=<;<CC>CH>GCBBB@C?;;7;<A@@@A=A@AAA>AAB?BB;;;;;;)9;@;;:=A=BBA6BB7::@@@=@@@;;;@A;;;A=@@?BCBBBBBCCACAB?BAABCB?CAC=AA;@>;;;@@@A@B@@A<AA@@@@BBBBBBCD?CF@C?B@A=A@@@?BBB=A?ABBBGCCDCCI=B@@@AA@ABBBA@BBB;;;;;;@C;AB@@@@>3::;@B<A@D=
@N9IO0:01107:06305
GACAGAGGGGGCAAGCGTTGCTCGGAATCACTGGGCGTAAAGGGCGCGTAGGCGGGAGCTCAAGTCGGTCGTGAAATCTCCGGGCTCAACCCGGAGGAGTCGGCCGAAACTGGGTTTCTTGAGGGAGGCAGAGGAGTCTGGAATTCCCGGTGTAGCGGTGAAATGTGTAGAGATCGGGAGGAACACCGGTGGCGAAGGCGGGACTCTGGGCCTACCCTGACGCTGAGGCGCGAAGGCGTGGGGAGCAAACGGG
+
ABB;;:BBBB5BC@CAAB@CFCCD@C;;;BBCCC=ACBBD=AA>ABCBCBC@CBC>B;;;BD>AAAA=ABAA@AB=999B?BC=A@???CE>C?AA?AAADC394:9928;;=5BB<BD@AAAA;@@;?>:AA8;;A?<<293:3:96:=A?>>>>>;>>>A:@B;;;@A===B???:@95A<@@@=B=>@5>@@<@<@@D7==AACAC;D=??>?7>>>;;;>>>>6;;===5;57769<<*//:::29<B6
@N9IO0:01112:06266
GACAGAGGTGCCAAGCGTTAGGCGGAATCACTGGGCTTAAAGCGTGTGTAGGCGGAATGGTAAGTACCTTGTGAAATCCCAACGGCTCAACCGTGGAACTGCTTGGTATACTGCTTTTCTTGAGCCACTTAGGGGCAATCGGAACAAACGGTGGAGCGGTGAAATGCGTAGATATCGTTTGGAACGCCAATGGTGAAAAACAGATTGCTGGGAGTGTGCTGACGCTGAGACACGAAAAGCCAGGGGAGCGAACGGG
+
BCAABBA=@;949>@@993;?:@@4;5:???@@?9?B5<;0;?@BABBBBB?BC?C@CCBCD<AA?A?B:;;CLE=BBB6;4:@;@B@@<@6;;?4929?@BB@B?AABBDBBBBCC:CCAB;;;=@@A?BBBB7;;6;AB=@=@AA;AC?;;5;;;;4;;;;0::;?@@BB;;;>;:;,:2:=A>?;>2995:54444$5559;8<BB==7===C<BBB@@@<;;A@;;9944444&49399::+99954.4=95
@N9IO0:01064:06349
TACGTAGGATCCAAGCATTATCCGGAATTACTGGGCGTAAAGAGTTGCGTAGGTGGCATTGTAAGCGGGGCATGAAATCGTGTGGCTCAACCATACGGCTATGTTCTGAACTGCAAAGCTAGAGGACGAGAGAGGTCACTGGAAATTCCAAGTGTAGGAGTGAAATCCGTAGATATTTGGAGGAACACCGATGGCGTAAGCAGGTGACTGGCTCGTTCCTGACACTCAGGCACGAAAGCGTGGGGAGCAAACGGG
+
;;;;<;;59?A<B@BBBB>877171328-33333(38449(////)////<<04/39//)///)/9:::+4999:=6:9:A;:;>A@>=6;173333-39:;9828833-3444:>(443888928:;33493/)//////)//(45:.4.4999==8::;988033-3::444444(4333-3-33:4::<<9;<<<9==<A699B??>?D:99>:>;>???;;B;;;9995999)99?9959&////;.7565
@N9IO0:01075:06347
TACAGAGGGTGCGAGCGTTAATCGGATTTACTGGGCGTAAAGCGTGTGTAGGTGGCTTCCTAAGTCGGTTGTGAAATCCCTGGGCTCAACCTGGGAATTGCAGTCGATACTGGGAAGCTCGAGTTCGGTAGAGGGCGGCGGAATTCCCGGTGTAGCGGTGAAATGCGTAGATATCGGGAGGAACATCGATGGCGAAAGCAACCGCCTGGGCCTGAACTGACACTGAGACACGAAAGCGTGGGGAGCAAACAGG
+
CABBBBCC>BBCBAA@A?>B799@=AAA>ABBCD@::9A@7>?@>@@BA@@@998:B?A=BB@CABB?B9;;6?A4BCC?BBG>CAAA=B?;;;7;?B?CCBBB@@@@?@@@>5=9@A@@ACBC@BC?BBB;;;0;>;@B?C?B@CF=A?BBBAA@D@CBBB>BBBABAA@@>=:::,992919B@@ACCA>A?@@;@AA@C@BA?CCD>D@CCB?ABCBAAA@@@BAA@@@@?8@@;;;;;-:B@AA6::?>
@N9IO0:01088:06346
TACGTAGGGTGCGAGCGTTAATCGGAATTACTGGGCGTAAAGTGTGCGCAGGTGGCCTCGCAAGTCGAGTGTGAAATCCCCGGGCTTAACTTGGGAATTGCGCTCGAAACTACGGGGCTCGAGTGTGGCAGAGGGAGGTGGAATTCCACGTGTAGCGGTGAAATGCGTAGAGATGTGGAGGAACACCAATGGCGAAGGCAGCCTCCTGGGCCAACACTGACGCTCATGCACGAAAGCGTGGGGAGCAAACAGG
+
ABBBAEGG>:99CEBBAA>B?BBC@DAC@CCCCC>CDCFF=BBB@@>CB9:6::4;?BABBC@BABB???ACCCC>BBBB8BD:>?=@;?>?CF>B?A=A>::9BBBD@B>??AAA6BABBBABA883999:>>/8818@:=:>5;5?@@<<=BBCC?CBBB=BBABBBBBABAACC:;:@C@@@@7:6;@=@;;6;>AB@@=;<59>A3=+0+09>><>999@=>>AA@@<<<0;ABAAAA7@AACC=CBB?
@N9IO0:01092:06314
TACGGAGGGTGCAAACGTTGCTCGGAATCATTGGGCGTAAAGCGCACGTAGGCGGTCGGCTATGTCGGATGTGAAAGCCTCGGGCTTAACCCGAGAAGGGCATCCGAAACTGGCCGGCTTGAGTACGGAAGAGGGTCTCGGAATTCCCGGTGTAGAGGTGAAATTCGTAGATATCGGGAGGAACACCAGTGGCGAAGGCGGAGACCTGGGCCGATACTGACGCTGAGGTGCGAAAAGCGTGGGGAGCAAACAGG
+
@A@@=ACG?DLBBB<;;<@BDCCC@D;::BC?CD>888>?5=>?@@???::8:B@DCD@C@@???@?;?::;AAA<@@=@CCE?CC@D@JI>@ABB>BC=C;<;?ABB<;;;AD@C=A?8:::@@@@>@@DAAA=BCC@A?@@C@FC>B@BA@@A::6:BBB=B7;;BBA;;:>>@>8?B=B>BCB@CAA@?@CC?B?:959@@@?BBC>C?B;;;BBBBCBBBDBB=@A@;;;;-;:>@>>>3>>@A@:B@B:
@N9IO0:01092:06345
TACGGAGGGTGCAAACGTTGCTCGGAATCATTGGGCGTAAAGCGCGCGTAGGCGGCGAAGCAAGTTGGATGTGAAAGCCCTGGGCTCAACCTAGGATGTGCATACAAAACTGCTTCGCTTGAATCTCGGAGGGGGTCAGGGAATTCCCGGTGTAGAGGTGAAATTCGTAGATATCGGGAGGAACACCAGTGGCGAAGGCGCTGACCTGGACGATGATTGACGCTGAGGCGCGAAAGCGTGGGGAGCAAACAGG
+
@@:;2:;9/99;CB<BBB=BCCBC?B5;;;@4;:.778;;5;99999990>:00+0;<609:29?7@=@<<BBBB299B;BAB<AA@@?@?000*0000<::00/===0:=?=@;?=@@:::39===D;99999(9:97<5?:@>BD>B?BBA?>8919<><6@>???A>>?BBBAD:??9=8???9<?980565-569555;;;.557;;AA@===588:??999A<???BBB>BAAACED9??CCD=AAA>
@N9IO0:01103:06337
TACGGAGGGAGCTAGCGTTGTTCGGAATTACTGGGCGTAAAGCGCGCGTAGGCGGCGAATCAAGTCAGGGGTGAAATCCCGGGGCTCAACCCCGGAACTGCCCTTGAAACTAGCTCGCTAGAATCTTGGAGAGGTCAGTGGAATTCCGAGTGTAGAGGTGAAATTCGTAGATATTCGGAAGAACACCAGTGGCGAAGGCGACTGACTGGACAAGTATTGACGCTGAGGTGCGAAAGCGTGGGGAGCAAACAGG
+
BA@@=>>@8;;9CCCCBD@CC@AB@B@C=BB>>=5>>9;;/<<;;?@@@AB?BB?BAA=@@@>ABBCCCD8BAAC;CCD>BBB8>>>@>@AB8A=@>A9::C>C?BBA<AA>?>B@@ABA>>9>??8=8=?;=;>A@AAB:?:?<@;@@AAAAABBB?BBDC>B<???>@@<=A7;:4:38706<=9>;;;8==>8=8==BBAAAAAD?@A@@CCDC@CCC@@@BBB?BBB:::6;@AABCC9AACGJ?CBB@
@N9IO0:01106:06339
TACAGAGGGTGCGAGCGTTGTCCGGAATCACTGGGCGTAAAGGGCGCGTAGGCGGCTTTTCAAGCGTGCGGTGAAAGCTCGGGGCTTAACTCCGAGTCTGCCGTGCGAACTGGGAGGCTTGAGTCTGGTAGAGGTCGATGGAATTCCGGGTGTAGCGGTGGAATGCGTAGAGATCCGGAAGAACACCGGTGGCGAAGGCGGTCGACTGGGCCAGTACTGACGCTGAGGCGCGACAGCGTGGGGAGCAAACAGG
+
@@@@@999,:B==@@?>@;:;;@B<@?@ACCCCC=@@@@D:??:@AABBBB=;:5;:99&4@9BB=BBBC>;;4?)4999?;<199@CADEE@@@@@@??@<@>@AAA:?::;/9:2:?:?<B?@@C>A@@;;5;A;;;A=A<A@CBGF>BB;;;@@;@A>?=@ACBA;;9:95::>8<;99.994.439>:??<796:B=@ABBCDCD>GADB;;;;<<<CAAA;;59@@@AACCCBBBED8??>>?6=883
@N9IO0:01112:06327
TACGAAGGTCCCAAGCGTTGTTCGGAATCACTGGGCGTAAAGGGAGCGTAGGCGGCGTGGTAAGTCAGATGTGAAATCCCGGGGCTCAACCCCGGAACTGCATCCGATACTGCCATGCTTGAGGGTTGGAGAGGTAGCTGGAATTCTCGGTGTAGCAGTGAAATGCGTGGATATCGAGAGGAACACTCGTGGCGAAGGCGAGCTACTGGACAACATCTGACGCTGAGGCTCGAAAGGCCAGGGGAGCAAA
+
ACB@?:=;99:0;>B@@@;;;ADEAC@?@@BBBC=BB;;;0;@8@@;;;@B?BC@BBBA?AA<@@@@;;;CAAAB8<;;0:@B0A@=@.:99&99=4=<==9:>5595ABBCD@CBBAA=>998.939<?::9>@?>B;;8;=B?BCCC@BBBCA@;;;AAA=B@AA;;7;@@@?:;;AA=A@CCBBB?@@<;<;5;=@AA;;;@A@A7;;@>@@>??>::9897;<4888444)4.4.5>>>/<<;>::
@N9IO0:01069:06381
TACGGAGGGAGCTAGCGTTGTTCGGAATTACTGGGCGTAAAGCGCACGTAGGCGGCTACTCAAGTCGGGGGTGAAAGCCCGGGGCTCAACCCCGGAACTGCCCTCGAAACTAGGTAGCTAGAATCTTGGAGAGGTCAGTGGAATTCCGAGTGTAGAGGTGAAATTCGTAGATATTCGGAAGAACACCAGTGGCGAAGGCGACTGACTGGACAAGTATTGACGCTGTAGGTGCGAAAGCGTGGGGAGCAAAACAGG
+
BACC@CCG>CBBCBBC@A>AC@BB>B?C?CCBCC=BABCC=B@@@A;;;;;4;;5;AAAA@@=@@BCCCC3CCCG:;:G/;;;.9=887;DE6B2;.3737;79=AAA8@@:7.3?>=:A@A=999:@<@@@?;@????@<@;@>A<<<@?7759;?;??AD;D;>>>==<><<25827199,22716757+255+2+2229A@;::G<??A588==5;:555....62555;;;37;788>=-997<;;-;<<4
@N9IO0:01072:06381
TACAGAGGTCTCAAGCGTTGTTCGGATTCATTGGGCGTAAAGGGTGCGTAGGCGGCGGGGTAAGTCTGGTGTGAAATCTCGGAGCTCAACTCCGAAACTGCACTGGATACTGCTCTGCTCGAGTACTGGAGAGGAGATTGGAATTTACGGTGTAGCAGTGAAATGCGTAGATATCGTAAGGAAGACCAGTGGCGAAGGCGAATCTCTGGACAGTTACTGACGCTGAGGCACGAAGGCCAGGGGGAGCAAACGGG
+
=<=?@;;7;ACDI7:;;:8;B?CC>AB?AA@7<<5;;;=C<BB=CCBBBCC@DCACCCC<BB@CCAAB>BBAB@B4@B;;;<969?BB:C;;7;><3:@@@@@@@=;;;BAACA@::;@:99:;@@CC9::AB>@AAA.;.4.44)4::5AB==BBC?C>>?6;;:;===@@@A@@;<7;7;:@BA;@@;;.9:>9=4833-4<<??@?BAAA:.438339<<<<<;7<<<::39372/////$///99/9::3
@N9IO0:01075:06394
TACGAAGGATCCAAGCGTTATCCGGATTTATTGGGTTTAAAGGGTGCGTAGGCGGACTATTAAGTCAGTGGATGAAAGCCTGCAAGCTTAACTGCAGAACTGCCATTGATACTGATGGTCTTGAGTACATTTGAGGTGGGCGGAATGTGTCATGTAGTGGTGAAATACTTAGATATGACACAGAACTCCGATTGCGAAGGCAGCTCACTAAAACTGTAACTGGACGCTGAAGGCACGAAAAGCCGTGGGGATCAAAACAG
+
<;@@?=A?BBB?B<A;;;=ABA=B9>@@9@=8=@.0/(//(/6(//7555:*--0---/438.4443333-444//(/:)----(---(/17778897)////)/:)//99////--(///5777//5;;?6?>>96660696;755555599:99944.4444)4;9945////////49===5:9:344/)////)/)--6--///7777+79955.444.44;999:.5.5555///'//)/7799+995///&/::
@N9IO0:01085:06393
TACGAAGGGGGCTAGCGTTGTTCGGAATACTGGGCGTAAAGCGTACGTAGGCGGATTTGTAAGTAGGGGGTGAAATCCCCAGGCTCAACCTGGGAACTGCCTTCTAGACTGCAAGTCTCGAGATCAGGAGAGGCGAGTGGAATTCCGAGTGTAGAGGTGAAATTCGTAGATATTCGGAGGAACACCAGTGGCGAAGGCGACTCGCTGGACTGATACTGACGCTGAGGTACGAAAGCGTGGGGAGCAAACAGG
+
AACBB=ACCC1CCCCCCCACC@CA<?,00<>>@9<:;BD:BBBBB;;;@@=@D?ABB<@AA=?>?????2@@BB=BBBA6@@<??BB?B@BBB=B5;;AA?B?BBBBCCCDBC@CBBBDCCCCBBCF?CBAA>BB@@@B?B=B=B>BB@@B??@@@;@BBA<B@BBBCBBBCC@CC?::7:=A@A=AA@@<ABB=A?ABCCCDCECC?BBBCCBBBBBB@A@BBBB?BA@@@@<A?@@CGE;BCBB@8@@@=
@N9IO0:01095:06374
TACGGAGGGGGGCTAGCGTTGTTCGGAATTACTGGGCGTAAAGCGCGCGTAGGCGGCTTTGCAAGTTAGAGGTGAAAGCCCGGAGCTTAACTCCGGAACTGCCTTAAAACTGCATCGCTAGAATCGTGGAGAGGTGAGTGGAATTCCGAGTGTAGAGGTGAAATTCGTAGATATTCGGAAGAACACCAGTGGCGAAGGCGACTCACTGGACACGTATTGACGCTGAGGTGCGAAAGCGTGGGGAGCAAACAGG
+
BBCD>;;;;;;#5:@@@?@=AB?BC>A>A5;;;<;0::;9D=@B@@@;C@?C??>:>9909>A;@@?C:<<4///:.666.6)34459>;>@?662/7;//0*0)///&/9999;;555<55.55/-8(----3-/4443-4057<5:44444445:5:544(45:8:;<<?AA699<@<@C@BBB<A9999=99294;;@@AABBCC?;;;;BCBB6;;BAAA@@@;@;;;BB;@@BAAAA:AAACG<@;:6
@N9IO0:01095:06388
TACGAAGGGGGCTAGCGTTGTTCGGAATTACTGGGCGTAAAGCGCACGTAGGCGGATTTGTTAGTCAGGGGTGAAATCCCGGGGCTCAACCTCGGAACTGCCTTTGATACTGCAAGTCTCGAGTCCGGAAGAGGTGAGTGGAATTCCTAGTGTAGAGGTGAAATTCGTAGATATTAGGAAGAACACCAGTGCGAAGGCGGCTCACTGGTCCGGTACTGACGCTGAGGTGCGAAAGCGTGGGGAGCAAACAGG
+
BCCA@?AGCJ5CCCCBBB>AAACC=A4:6;@A@C=;;;;;7;BBCCBBCCC@CCACED>CD?DBBBAAAA8@@@B<BCC>CDC8B;;;>A?ACC<?<>==><A?8@@???:9:D>AACB???@@?9=9=9?@@>BDCAAA=B:=9=8;??AABF???=ABBB:@6;;<:;;===7==8=8=>18/3-3,,,,,,0829;3555865505C?C@@AA;;;BABB;;<>A@C;;;0;@ABBFF7B;;:@5=>>9
@N9IO0:01107:06378
TACGTAGGGTGCGAGCGTTAATCGGAATTACTGGGCGTAAAGCGTGCGCAGGCGGCGGCTCAAGTCAGGTGTGAAATCCCCGGGCTTAACCTGGGAATTGCGCTTGAAACTAGGCTGCTTGAGTGTGGCAGAGGGGGGTGGAATTCCACGTGGTAGCAGTGAAATGCGTAGAGATGTGGAGGAACACCGATGGCGAAGGCAGCCCCCTGGGTCAACACTGACGCCTCGAGGCACGAAAGCG
+
BAABB@@C=9;:CBCCCC@D?BB@<@6:7;BBBC>A@AC@6BA@@BABA::6;B:@@6;;BA?C@??@=?@><8</3333&3;.77,3,3178<3<4:23778>8833(38<96=ABBC599??@@>:?>=>=CCCC)@@18399?8<////)/:96557<;<6/..33355585:8?:<>4=59;;6>=9<25523806522222$255,566.555555:22+22222+229;;=197:
@N9IO0:01114:05783
TACGGAGGGTGCAAGCGTTATCCGGATTCACTGGGTTTAAAGGGTGCGTAGGTGGGCTTGTAAGTCAGTGGTGAAATCTCCGGGCTTAACCCGGAAACTGCCATTGATACTACGGGTCTTGAATTTTCTGGAGGTCAGCGGAATATGTCATGTAGCGGTGAAATGCTTAGATATGACATAGAACACCAATTGCGAAGGCAGCTGGCTACGGGAATATTGACACTGAGGCACGAAAGCGTGGGGATCAAACAGG
+
@@@@@BBC=BC@B?BDCC@DBB7;7:B???????6?B-;;09808;<CCBB?ADD<@@@BBBAJABBCCC@CCCF>CCBB;>?7;;@I?BB=B=<B4>A@@89::C;;@CDCBCC<;9:69;:C?>1;;B>A@5><555B?A=A@;9::@AAAAB<A?@:9:5:89A=A@BBB>::799;??=AAB=@:>*0000*/(/88>??8@;;8::3:63976@:;BA;;;;4;??@@@7;;;;CFD7BB;;;0;AA:
@N9IO0:01122:05791
TACGGAAGGTGCAAGCGTTAATCGGAATTACTGGGCGTAAAGCGCGCGTAGGCGGCTTGGTAAGTCGGGTGTGAAAGCCCCGGGCTCAACCTGGGAACTGCACTCGATACTGCTGAGCTGGAGTACGAAAGAGGGGGGTGGAATTCCAGGTGTAGCGGTGAAAATGCGTAGAGATCTGGAGGAACACCGGTGGCGAAGGCGGCCCCCCCTGGTTCGATACTGACGCTGAGGTGCGAAAAGCGTGGGGGAGCAAACAGG
+
BB?@:@;@@ABBB?BAAA=A:@BB<?<???@@@?8?=?=>9>;;;BB;;;C?BB@BB=@=AB@CBAAA7;;BBBC>A@CC9AB<BBBD@CACCD<@<@AA?AABBCCCC:;;BAA@BBCC@BAAAD:::6;CCCCDE*;;@B=@>@?CC@AACAABB>B;;;;-;>@@@A@@A?;;;C=@A?B=??A>A=@@@CBC@C=BC5;;;;;;#;5.59;@<<B555@@><AABC<AA@;;;;*;:9;9999$59555)5998
@N9IO0:01124:05792
TACGAAGGGGGCTAGCGTTGTTCGGAATTACTGGGCGTAAAGCGCACGTAGGCTGATAGTTAAGTGAGGGGTGAAATCCCGAGGCTCAACCTCGGAACTGCCTTTCATACTGGCTGTCTCGAGTCCGGAAGAGGTTAGTGGAATTCCTAGTGTAGAGGTGAAATTCGTAGATATTAGGAAGAACACCAGTGGCGAAGGCGGCTAACTGGTCCGGTACTGACGGCTGAGGTGCGAAAGCGTGGGGAGCAAACAGG
+
AABB@=@B@B1BCCCCBBACC@CB?B6:4;AA@A;BA@BE=CCBBA@AAAA=@AACAABBAC@CBA;;;;6;CCG=BBB=;;;>A;;:@C?ABA>A@@@>@3::,9@?AA??8;000=@;:;;?A:@9>9=<<884:;=>:?<A;>7;;?>?;::??;?AAB:B<?@;<;???@<@@<A6;;4;;:49:8818??;A=@@<>>?:??>9>>5:5:?=989//)/696606=977?1;==;;;;/;=>=?7<<<;
@N9IO0:01138:05808
TACGGAGGGTGCGAGCGTTGTCCGGATTTATTGGGTTTAAAGGGTGCGTAGGTGGCTTGTTAAGTCAGTGGTGAAATACAGCCGCTCAACGGTTGAGGTGCCATTGATACTGACGAGCTTGAAAGAATTGGAGGCTGCCGGAATGGATGGTGTAGCGGTGAAATGCATAGATATCATCCAGAACACCGATTGCGAAGGCAGGTGGCTACGATTTATTTGACACTGAGGCACGAAAGCATGGGGAGCAAACAGG
+
;;BB?BBC<BBBCCCCCB?AAA=@=A@A;AC>AA0;;.99/9>6>?BAAAA?AD@CC>A?<A=@BBBBBB@BBBD>CA@@@@;???994:<8=2::@>A@@=@B@CBCBC@@@BCAABB7;;A;AB?C?B?BB?ABBD?C;?;@@::::6:;B@@@@:@@>>9@@@@BA??@AAABCC?BBB?BAA;???599AA=A?A9949A=@@@AA999.;;;0;??@@BB;;5;AB::9/:=@@@AA8AABCD?;;;@
@N9IO0:01140:05787
TACGGAGGGTGCGAGCGTTGTCCGGAATCACTGGGCGTAAAGGGCGTGTAGGCGGCTGGCTAAGCCGCGTGTGAAAGCCCGGGGCTCAACCCCGGAACGGCACGCGGGACTGGTCGGCTCGAGAATGGTAGAGGCGAGTGGAATTCCTGGTGTAGCGGTGGAATGCGTAGAGATCAGGAAGAACACCGGTGGCGAAGGCGGCTCGCTGGGCCATTTCTGACGCTGAGGCGCGAAAGCGTGGGGAGCAAACAGG
+
CCCCA@@@<@CCBCCCCC@CCC@C@B@CCCCCCC>CCCDD?DD?ECAA9;;5;A;ABB;A@A5;;5;;BB@@@CC:AA@5=?@.9444.444&45:5:9-333555>6>A=A;:;C?:;;;;AB?BB?BA;;;=@@@@BB@B@C@C@CC@@@@A@BA???=@>AAA@@??@@??>>:7?7@<8@AB=A>AB?@A@?A?::8:CBBBCCD?D@BBB;???????:9:@=;;;AAA;B??@BCC9BBCCC=@@@=
@N9IO0:01124:05846
AACCAGCACCTCAAGTGGTCAGGATGATTATTGGGCCTAAAGCATCCGTAGCTCGTTTTGTAAGTTTTCGGTTAAATCCATGCGCTTAACGTATGGGCTGCCGGGAATACTGCATGACTAGGAAGTGGGAGAGGTAGACGGTACTCGGTAGGAAGGGGTAAAATCCTTTGATCTATTGATGACCACCTGTGGCGAAGGCGGTCTACCAGAACACGTTCGACGGTGAGGGATGAAAGCTGGGGGAGCAAACCGG
+
?7@@@@ADDACCCACCCACCCC@CBBCB?@@=@A<><=??7:9BCA=A?9:9AA@BBA6???<@AAC;BB?B>BB=BB=B@A@@@C?B?BCBBBCC>BCBB?BB<B>BCCCCBBB@@@CAA>A?CCCF<BABB@BBBCBA>?>??::5:???E@CCC6A@DD:BB;?=298=@@@A=@@?>?=8>>8?A@A<:9:3:6:A?AAAA@8?9928?AAB@BBBBB>AA989+9<<<<3;<88788'8<<;;3;8=;
@N9IO0:01135:05815
TACAGAGGGTGCGAGCGTTAATCGGAATTACTGGGCGTAAAGCGCGCGTAGGCGGCTTTGCAAGCCGGATGTGAAATCCCCGGGCTTAACCTGGGAACTGCATTCGGGACTGCATTGCTAGAGTATGGGAGAGGGAAGTGGAATTCAGGTGTAGCGGTGAAATGCGTAGATATCTGAAGGAACATCAGTGGCGAAAGCGACTTCCTGGACCAATACTGACGCTCATGTGCGAAAGCGTGGGGAGCAAACAGG
+
BBBBCCCC>CFBBAAABB?B?BCC@DAD?C???@9=B:::-;>?:;;AABG@;;6;BB;AACADD@C@CAA;;;;0;IDI:DC>@A?C?C@BBB<A>B<;;CF@LCF=A?9::@@;@:99@@A99:@@8?@:::,9390:5:*.*---(-9>;9<<7::>A6<999<<<<??977AA=B?B?BBABB@=A4:9@@49;BBCC@C@@@<@C:>=BB@?>?99:BBB;;:AB@@@<@CBCBCB7@@;;;0:@@;
@N9IO0:01144:05833
TACGGAGGGTGCGAGCGTTGTCCGGAATCACTGGGCGTAAAGGGCGCGTAGGCGGTTCGTTAAGTCGTTGGTGAAATCCCGCGGCTCAACTGCGGGGCTGCCGACGAGACTGGCGGCTCGAGCACGGTAGAGGCAGATGGAATTCCCGGTGTAGCGGTGGAATGCGTAGATATCGGGAAGAACACCGGTGGCGAAGGCGTTCTGCTGGGCCGTTGCTGACGCTGAGGCGCGACAGCGTGGGGAGCAAACAGG
+
BCCC?CCD>:::CBBBCC@CCFFCFC@BBBCCCG?GDCCC=BB=BB@B@@@?BB>B@CCC@E@BABBD@C@CCDD?CCC=BAA>ABBB=@@A:999-99::?BBCBBBB@;;900+000737774?98;@9;5;@??BC?B@B?CC=C?BBABB;;8<B5<7<ABABBBCABBABB9A<@A=;;;5;<:;4;@?4;4;;9.5=9>@BB=B@@B=B@@;:;BBC;;;=AACABA;;;;;;;;.;>=@D>BBB?
@N9IO0:01155:05834
TACAGAGGGTGCAAGCGTTAATCGGAATTACTGGGCGTAAAGCGCACGCAGGCGGCTGCATAAGCCGGTCGTGAAATCCCCGGGCTTAACCTGGGAATTGCGATCGGGACTGTGCGGCTAGAGTGTTGGAGAGGACAGCGGAATTCCCGGTGTAGCAGTGAAATGCGTAGATATCGGGAGGAACATCAGTGGCGAAGGCGGCTGTCTGGCCAAACACTGACGCTCAGGTGCGAAAGCGTGGGGAGCAAACAGG
+
BCBBBACC=BBAA;?A>><??CBB>A6;49AABG=BBCDD>CA@@BBAB@@<?@<AAABA@@;??<?ACABBCBB>BCDD:BB=BB?B?C?BBB=A?B6;;AAAABC=CBDCDC@@=@ABBBBCCC@C?BBBB?BBBCBB@C?C?CF?D@BCBBC?A@BBBF?CBCCAAAA;;;@AC;::5:=AABBBBBB?BBB?B>@@ABBBBBAC5<5;;0;AA@AABBBCCCCACBBBCB>BCC;;;;.;;ABC=BBCA
@N9IO0:01162:05855
TACGGAGGGTGCAAGCGTTATCCGGATTTACTGGGTTTAAAGGGTGCGTAGGTGGGTAGGTAAGTCAGTGGTGAAATCTTCAAGCTTAACTTGGAAACTGCCATTGATACTATTTATCTTGAATACTTTGGAGGTAAGCGGAATATGTCATGTAGCGGTGAAATGCTTAGATATGACATAGAACACCAATTGCGAAGGCAGCTTACTACACAGTTATTGACACTGAGGCACGAAAGCGTGGGGATCAAACAG
+
A@A?>;;;7;BBB?BBBB=BA@9=9???<AABBC>AA4?:3?<4<<<<;::;?@@:?@AACCACBBBBBB>CDD@7C>><>C466;9>9>@:=:==49544.447;:777///:(/44768=5884AA6=;00,0=,/0-(-3--0//669;7788;1==??8?8;?8?@?::78;:><=AB?B@@393009666(-(-6677*--55-/.6664;;5:8887....(.3.228,3...866+86::9.:55
@N9IO0:01116:05902
TACGGAGGTGCAAGCGTTATCCGGATTTACTGGGTTTAAAGGGTGCGTAGGTGGGCAGGAAAGTCAGTGGTGAAATCTCCGGGCTTAACCCGGAAACTGCCATTGATACTATTTGTCTTGAATACTTTGGAGGTAAGCGGAATATGTCATGTAGCGGTGAAATGCTTAGATATGACATAGAACACCAATTGCGCAGGCAGCTTACTACACAGTAATTGACACTGAGCACGAAAGCGTGGGGATCAAACAGGA
+
0<993/0*////4;>;;166<.5.377*7<777*9@5<>:@C;@BCCBBC?DCH=BBB>AA9;:;;<;:49:;:,9=9<;<@4554=4=:0949909444.443994444;;?)99:<:;<7?@;;;1:500+0/5999+56:==<=ABBAACC;;5;>@@;:99@=@BB::;BAAA<BAA6;;;4;?D>B@@@A@<@BA;;5<B;::B;;:971717>>9/0/00/:9:;=4<5555<>+6655>3;::34
@N9IO0:01117:05901
TACGTAGGGTGCGAGCGTTAATCGGAATTACTGGGCGTAAAGCGTACGCAGGCGCTATGCAAGACAGGTGTGAAATCCCCGGGCTTAACCTGGGAACTGCATTTGTGACTGCATAGCTAGAGTTTGTCAGAGGGGGGTGGAATTCCTACGTGTGAGCAGTGAAATGCGTAGAGATGATGGAGGAACACCGATGGCGAAGGCAGCCCCCTGGGACCTGACTGACGCTCGATGTACGAA
+
CBCCCBB@:?@A@BBAAA@C?@ADAD@BACCCCD?BBBGL>BCBBCA@@A@=:::B@@@BA?@A????ABBBCC<@@@@5@@8><,0*0:0//(/49;333;;5ABCB@>?CA????=8;5559)287<?=>?>=>';:3:8=:>057=0/....33335577/876;><<;887855<49;192787<??A@;00/5956899;;;+:9=58848;9:585;99:///9993//68
@N9IO0:01122:05862
TACGGAGGGTGCAAGCGTTATCCGGATTCACTGGGTTTAAAGGGAGCGCAGGCGGACCTGTAAGTCAGTGGTGAAATACCTGAGCTTAACTCGGGAACTGCCATTGATACTATCGGTCTTGAATGTTGTTGAGGTTTGCGGAATGGGTCATGTAGCGGTGAAATGCATAGATATGACCCGGAACACCTATTGCGAAGGCAGCAGGCTAAACAAATATTGACGCTGAGGCTCGAAAGCGTGGGGATCAAACAGG
+
BBBB>@?@;@BAE?BBCB=@?A4969@;====?>6??5@B=BC>BABAABB?BC?DC?CBBA>BBBB@AA>ACCD>CBA>@A?@??<@<@ABBH>B>BB@@=BB?CBCCCCCCBB>BBC=BB@CCC@CC?A@@;@@9@AA?C?ABA<A@@AAA@AAB<@@??9?@@A@@@AABAABBD=B?B?BA@;>9:3;??@9@;@@@B<;7;AAC<AAC;@@@<@C;;;@@:93;;;@@A=A>?;;;;.;A@CB=;;<@
@N9IO0:01127:05906
TACGTAGGGTGCGAGCGTTAATCGGAATTACTGGGCGTAAAGCGTGCGCAGCGGCGCCGCAAGTCGAGTGTGAAATCCCCGAGCTTAACTTGGGAATTGCGCTCGAAACTACGGTGCTGGAGTGTGGCAGAGGGAGGTGGAATTCCACGTGTAGCGGTGAAAATGCGTAGAGATGATGGAGGAACACCGATGGCGAAGGCAGCCTCCTGGGCCAACACTGACGCTCATGCACGAAAGCGTGGGGAGCAAACAG
+
DDFCCBBB<?A?BAAAAA@C@B@@<@7:5;@AAB>BBBCG?CCCCBA@@00/0+/9>>;::;@544<455:===4:;>>000/7:4969C<ED=C@D:9:B;55=CC9;:;@@<?B@992949=492;>@AAB=A?=;:5;>@=@?=>44488889483444&444::883//////;4776<8===8<<;;5;<<8:)////)//277:5:6=7<<?9945555999444;:<<4@BA@@@@6AAA@A9>=>
@N9IO0:01141:05880
TACGTAGGTGGCAAGCGTTGTCCGGATTTATTGGGTTTAAAGGGTGCGTAGGCGGCTTTGTAAGTCAGTGGTGAAATATGGCAGCTCAACTGTCAGGGTGCCATTGATACTGCAGAGCTTGAGTACAGATGAGGTAGGCGGAATTGACGGTGTAGCGGTGAAATGCTTAGATATCGTCAAAGAACACCGATAGCGAAGGCAGCTTACTGGGCTGTAACTGACGCTGAGGCACGAAAGTGTGGGGATCAAACAGG
+
BBCBB;;6;@9AC7;;CB?BBC@BADCD=AB6;;09B,99.8858<<=9?@=@B@BCD<;;;?ABABBBB@BBAB=BAAB?AABBB:;79<@BBBBD>CBB?BB@CCCCCAAA@@A::988=89@A????>79/3;;68>7?;A9<8<<6;<<;5547<434/49;=<@?????@@>777(3=4@A=:AA;?=?;;5;9A?9994=9=>=,455AB@DCAACCCBBAA6::=@@?:?@>>@@@4@;9:D>@@@=
@N9IO0:01142:05881
TACGTAGGGGGCAAGCGTTGTCCGGAATTATTGGGCGTAAAGGGCGCGTAGGCGGATGTTTAAGTCCGGTGTGAAAGATCAGGGCTCAACCCTGAGAGTGCATCGGAAACTGGGCATCTTGAGGACAGGAGAGGAAAGTGGAATTCCTAGTGTAGCGGTGAAATGCGTAGATATTAGGAGGAACACCAGTGGCGAAGGCGACTTTCTGGACTGTAACTGACGCTGAGGCGCGAAAGCGTGGGGAGCAAACAGG
+
AABBB@BBBB1BF@GCCC@BBBFJAC?B@BC@CC?BA@AA0;;7;ABBCBA?DD@AAA?A9@:???8C28:A8994:CBBBAB:@CBB>BC>BBCC=;;BBAAAC?CC=AA@@;@BB@E8:;C;CC<<7?AA@;@A;AAA?A?B?B=?@BB@@@>00*/;=@807<ECCCABCC???9=>8<<@??;?A>>;=:9399A??@AA<ABB@BBBBBB?B@????==:88-57===<69@A@AA@5??87839>><
@N9IO0:01144:05882
TACGTAGGGTGCAAACGTTGTTCGGAATCACTGGGCATAAAGGGCGCGTAGGCGGTTTGATAAGTCCTGTGTGAAAGCCCCCGGCTCAACCGGGGAACTGCACTGGATACTGTCGAGCTAGAGTGTAGAAGAGGAGAGCGGAATTCCTGGTGGAGCGGTGAAATGCGTAGATATCAGGAGGAACGCCAGTGGCGAAAAGCGGCTCTCTGGTCTACTACTGACGCTGAGGCGCGAAAGCTAGGGGAGCAAACGGG
+
CCBBBBCC>BABCC?CCB@CB?BB8:5:@AABCD>BB:::5;B<@@CA@DD@A@>@E=?@AA?ABD?CCAA@@BB=BCHDD5DGCBBB@A=AAA7A?B@@@@CCC?BBABB@@@C;;:@@@AA:::A@C<???<>?AA995:5:09>BB?BB=A???<A@@A<@AAAAA?@A@@@AB>AA?A<@@@;>>A?;?9;;;-;BC<@@BBCBD@BAAAB@@?AAACBBA@A@?>>>A@A8?@AAADC;CCCCC>AA@9
@N9IO0:01147:05861
CACGGGGGGAGCAAGCGTTGTTCGGATTCATTGGGCGTAAAGAGCTCGTAGGCCGCTCTGTAAGTCGGAAGTGAAAGACCACGGCTCAACCGTGGAAACGCTTTCGAAACTGCGGAGCTTGAGGCCGGGAGAGGAGATCGGAATTCCTGGTGTAGCGGTGAAATGCGTAGATATCAGGAGGAACACCCGTGGCGAAGGCGGATCTCTGGACCGGTTCTGACGCTGAGGAGCGAAAGCTAGGGGAGCAAACAGG
+
BB@@@@@@';;;B9CCBB?AA9BA=AB?BAB?AG>GDBBE=CBCA@ABBAA>A>ABCCCBAA>AAAB=A=A;;;C=BBC@CCD@CCFF@C@CCD@CC=DCCFI?CBBB>BBCCB@CCBB?BCC@CEGG?ECCC@CCCBCC@C?@>@@BB?BCC@A@C@CBCB>CCCCCBBBBA@@?@;@?;?;::::.;@A;@A?<?;@C=@ABBBBC=@@?B5;5;@@@@CCC@AB>BBEBB@;B@AAAEF:BBACC>BBC>
@N9IO0:01162:05882
TACAGAGGTGGCAAGCGTTGTTCGGAATTACTGGGCGTAAAGGGCGCGTAGGCGGTCCGATAAGTCCCGTGTGAAATCCCTCGGCTCAACTGAGGAACCGCACGGGAAACTGCCGGGCTTGAGTTCGGGAGAGGGAAGCGGAATTCCGGGTGTAGCGGTGAAATGCGTAGATATCCGGAGGAACACCGGTGGCGAAGGCGGCTTCCTGGACCGACACTGACGCTGAGGCGCGAAAGCTAGGGGAGCAAACGGG
+
A@A@@@@=AB>?C=@>995:B?BC?B?B@BADCD>@@@CC=CD>BBBBB??:>A6;;=A@@@=BABC>CBCCCCE>CCB<BBC@CCCB<>??;:5;:@=BBBBBC>CC>CCAA?BD>BB999AA?BCC>CCBBA<A9>>@8=9>;?18829?@A?8849?<>8??BBAAABB@AB>A>AB=>9999:?>?>;>BB=@=??9==8=9=?488:>?=;;::=;;;=>;:5::;===5=BBBBDD;CBCEL>CBC<
@N9IO0:01139:05910
TACAGAGGGTGCAAGCGTTAATCGGAATTACTGGGCGTAAAGCGCGCGTAGGTGGTTTGTTAAGTTGGATGTGAAAGCCCCGGGCTCAACCTGGGAACTGCATTCAAAACTGACAAGCTAGAGTATGGTAGAGGGTGGTGGAATTTCCTGTGTAGCGGTGAAATGCGTAGATATAGGAAGGAACACCAGTGGCGAAGGCGACCACCTGGACTGATACCTGACACTGAGGTGCGAAAGCGTGGGGAGCAAACAG
+
9;;59:AB0:;:A=ABAA>A<@@A6;5;;@AABE?CBBBD<@@@@@@AAA@?AA?AC=CB?CBCC@C@CCBCBCC;;;>>/B=7;:CC=@<@@B=B8:><>;9-7333&3<AAAA=?@@?????><C6;@BBAB=AB=A@;@3:929>@@B999B9947@?>6788<;9;=<9=?>9=171748:7/7://(/89/7.6?>>35828>377</----(.5...5282A5A?@>?A69588=DD5A>>:@2<:;
@N9IO0:01141:05954
TACGTAGGGTGCAAGCGTTAATCGGAATACTGGGCGTAAAGCGTGCGCAGGCGGTTATGTAAGACAGGTGTGAAATCCCAGGGCTTAACCTTGGAACTGCATTTGTGACTGCATAGCTAGAGTACGGTAGAGGGGGATGGAATTCCGCGTGTAGCAGTGAAATGCGTAGATATGCGGAGGAACACCGATGGCGAAGGCAATCCCCTGGACCTGTACTGACGCTCATGCACGAAAGCGTGGGGAGCAAACAG
+
DD@@@BCC=BACC@CAA@?B=@?>8<*00@000-;@ACB8?@?@AA@A;;6;A=A@@@@AB>A;;:==@@@AAC9@;=)0//(/816476:6928233////:1///:;:439>?@@BBC@@?@9:49@@@BCCC5CCD<@6:4:9=?@B;;;;AABBGCD?@@@@AAA;;;CCIB?BB,0+...*00/9)44;6;.5525>@@1<<:<=:>666<<9==::9955599<599,5995555&544990944
@N9IO0:01161:05936
TACGGAGGGGGCTAGCGTTGTTCGGAATTACTGGGCGTAAAGCGCACGTAGGCGGCGATTTAAGTCAGAGGTGAAAGCCCGGGGCTCAACCCCGGAATAGCCTTTGAGACTGGATTGCTTGAACATCGGAGAGGTGAGTGGAATTCCGAGTGTAGAGGTGAAATTCGTAGATATTCGGAAGAACACCAGTGGCGAAGGCGGCTCACTGGACGATTGTTGACGCTGAGGTGCGAAAGCGTGGGGAGCAAACAGG
+
BBGK@BBCDD5CCBCCCCACCACC@C@B?BBBCB=ABAAA<ABBBB:;;;<5<A<BBBBI;A=B@@ACBB@BBCE;;0@8>==08.--0688&-(-+--:::@@8@6996::?@@6;;C>@@7;;AAB=@A@A=@BBAAA?B@C?B@B;;;AA@@;;6;AAB=B?BDBBBBBBA=AA5;5;@<@?A=@;:;;@00+0:00)0;><=A@;>B9::?CC?BBCBBBCCC=@@?:994:@CAABB;AACCD?AAA@
@N9IO0:01124:05967
AACGTAGGTACCGAGCGTTATCCGGATTTACTGGGCGTAAAGCGTGTTCAGGCGGCCTGGCAAGTCGGGCATGAAATCTCTCGGCTCAACCGGGAGAGGCTGTCCGATACTGCTGGGCTTGAGGACGGTAGAGGGTGGTGGAATTCCGCGTGTAGTGGTGAAATGCGTAGATATGCGGAGGAACACCAGTGGCGAAGGCGGCCACCTGGACCGTCCCTGACGCTCAAACACGAAAGCTAGGGTAGCGAACGGG
+
@3AAABC@BBCAB;;9??;?@@<@?@??:?ABBD@;<<DD;@AB@A@@C;0+00,06<<9>B=@A;:;.;@@@@E>CCCCB;<7;ACIAK@CC=A@BB?;;;BB?BBBBBDCCDDD>CC?:;;<???;??@@@B<BC@CC?D@C@C@BBB@A@BBBB?CCCE>CBCB@@@@:;;AAC=@??B?A??<@AAA?BBB?D?@@?@AEF?@@?BB@CDCD?CCCCCCC@@@;AAB;;<0;AACBB=;;:ABC@BBB<
@N9IO0:01139:05976
TACGTAGGGTGCAAGCGTTAATCGGAATTACTGGGCGTAAAGCGTGCGCAGGCGGTTGTGCAAGACAGATGTGAAATCCCCGGGCTCAACCTGGGAACTGCATTTGTGACTGCACGGCTGGAGTGCGGCAGAGGGGGATGGAATTCCGCGTGTAGCAGTGAAATGCGTAGATATGCGGAGGAACACCGATGGCGAAGGCAATCCCCTGGGCCTGCACTGACGCTCATGCACGAAAGCGTGGGGAGCAAACAGG
+
DBDCDDDD<9:9?;?A?>6:6:B@9=+0,0@@@A?ABAHF>CCCBAACB@@=@B?C@CBBBA?@@?>88:???AD>BBEC6AA89:9@293377.82::==BCD>B@AABBBBCCC?BCB:;;BBAA?A>@;;;;;*;AA?B?CAC@CCCCBBBBBBBBCBB=BBBBBBBBBAAABB?@@=@=@@@=AB??=?BC=C>AA>AAAA6???9?=@AABAABB:::A@A@AAAA???5=:99>@@6AA@BB=::9?
@N9IO0:01148:05984
GACGAAGGGGGCTAGCGTTGTTCGGAATTACTGGGCGTAAAGCGAGTGTAGGTGGTTTTCCAAGTTGGATGTGAAAGCCTTGAGCTCAACTCAAGAAATGCATTCAGGACTGGAGGACTAGAGGACCGGAGAGGATAGTGGAATTCCCAGTGTAGTGGTGAAATACGTAGAGATTGGGAAGAACACCAGTGGCGAAGGCGGCTATCTGGACGGTTTCTGACACTAAGACTCGAAAGCGTGGGGAGCAAACAGG
+
BBBBB>BCCC5CCCCCCCAED?@@;@295;BBBD>AAADF?BBAAABEBBB@CB@BCC;B?B?BA<@99;CBAAA;A@<?<?AAAA@@5;;;;5;@A9;;;AA?AAB?@@@B?BB@@@@@@@@<@A=A=ACBB?CEBCBC>A=@=@A<A@;;;DD<;:<AEF<A;;;@@@@AAA?BB<B?AA?BDB@CCDC=?@@;?=??;?AA?@::3;;@;@C=AAAB@AAA@=>?>>>??=-7873737&334;=7=AB?
@N9IO0:01161:06003
GACAGAGGGTGCAAACGTTGCTCGGAATCACTGGGCGTAAAGGGCGTGTAGGCGGGAAGGTAAGTCGGGCGTGAAATCCCTGGGCTCAACCCAGGAACTGCACTCGAAACTACTTTTCTTGAGTGCCGGAGAGGAAAGCGGAATACCTGGTGTAGAGGTGAAATTCGTAGATATCAGGTGGAACACCAGTGGCGAAGGCGGCTTTCTGGACGGTAACTGACGCTGAGACGCGAAAGCGTGGGGAGCAAACAGG
+
CCD;;;CC=CCBBB=BAB7:;AAC=A=A@AABCD>@@@FE>BB=BBBBCBB?A@A<A?C=AA=@@@>>6>@@AAC>CID?BBB>AAAC@DE=CC@EABBAA@;;:99A8AAAACGG9BB>A@B;:;>C?BBBCBCF>BBA>B>BBB?@@<@A@A?=?;::::/:>BBCBCCCCC::9=@A=A=>@>:>>>??@@?=@;?A>@@@;@CC=AAB<AA>BBAA@BB;;;<<9BBCBB:@:99@@@4ABACC;A;;4
@N9IO0:01129:06038
TACGGAGGGGGCTAGCGTTGTTCGGAATTACTGGGCGTAAAGCGCACGTAGGCGGCTTTGTAAGTTAGAGGTGAAAGCCCGGAGCTCAACTCCGGAACTGCCTTTAAGACTGCATCGCTTGAACGTCGGAGAGGTAAGTGGAATTCCGAGTGTAGAGGTGAAATTCGTAGATATTCGGAAGAACACCAGTGGCGAAGGCGACTTACTGGACGACTGTTGACGCTGAGGTGCGAAAGCGTGGGGAGCAAACAGG
+
BBCD?>>>>>0>@@BBCC@CG@CC@B@C@CCCCC=A99:J?DCCCCBBB::8:F>BBB>BCD?BC?CBBB@BBBD>CCC=C?CDBB?>9??@<@>A?A9::6995:;@?AAAAAABBBB@BB@B@@>>7=?;;8=@9?>@<@>@;@??>>===>>?>9<<>>3:7:AB<===<<8<=<A>AA::996<8;;7;//)/59758>;@@@?;@;;;<>;;5;??>>>??@<<<<<<>7=9A<999.9:;;<69;:<
@N9IO0:01136:06012
TACGTAGGTGGCAAGCGTTGTCCGGATTTATTGGGTTTAAAGGGTGCGTAGGCGGCCTTATAAGTCAGTGGTGAAATACTCTAGCTTAACTAGAGGGGTGCCATTGATACTGCAAGGCTTGAGTGGAGTCGAGGTAGGCGGAATTGACGGTGTAGCGGTGAAATGCTTAGATATCGTCAAGAACACCGATAGTGTAGACAGCTTACTAGGCTTCTACTGACGCTGAGGCACGAAAGTGTGGGGATCAAACAGG
+
CCDCC?@=A@=AC?BABB@BBC@B@BBD>CC@DG=CB697-9@9@@AAA@@>;97;@D@CCC@BBC9::C@CCCD=999B@@?@@@4:4;AABBEEG<BCCACCABCCCBAACC@F@CC@@@@AA=ABBBBBC?ABB@BB@B?B@CCBB@BBBCCBB?BBBB:BAA@>B@@AA@@@ABB<@@AABA@CCC@@ABB@@@@@@BB?BBB@A=AA=ABCBDCBCCCCCCC@CBA::;6;BBBBDG<CBBAD?BBB?
@N9IO0:01136:06055
TACGTAGGGTGCAAGCGTTAATCGGAATTACTGGGCGTAAAGCGTGCGCAGGCGGTTGTGCAAGACAGGTGTGAAATCCCCGGGCTCAACCTGGGAATTGCATTTGTGACTGCACGGCTGGAGTGCGGCAGAGGGGGATGGAATTCCGGCGTGTAGCAGTGAAATGCGTAGATATGCGGAGGAACACCGATGGCGAAGGCAATCCCCTGGGCCTGCACTGACGCTCATGCACGAAAGCGTGGGGAGCAAACAGG
+
CDABBCCB:@@?A;A@A@=@=@AB=A6;6;BBBC>BAACC=BBBB@@AABA?AB?B@CBBBC@CAA@A?BAAACB>CBCC:CD>99:B?A=@@?:@=@>?A@BB=BBBBBBAAB??;??A4:::::@=@B>>>CCC.;;>=@,0+0+0*0>;::078?>ACKF=AAB@BABA==A???7;;<?;DBB?@@@A=AAA=@=AA>AAAA7@AB=C@BBBBB@@BBBABBBAAABB;<<0;@AACIE=ICCCD?A@@=
@N9IO0:01144:06048
TACGAAGGGGGCTAGCGTTGTTCGGATTTACTGGGCGTAAAGCGCACGTAGGCGGATCGTTAAGTTGGGGGTGAAATCCCAGGGCTCAACCCTGGAACTGCCTTCAATACTGGCGATCTAGAGTCCGGAAGAGGTGAGTGGACTCCTAGTGTAGAGGTGGAATTCGTAGATATTAGGAAGAACACCAGTGGCGAAGGCGGCTCACTGGTCCGGTACTGACGCTGAGGTGCGAAAGCGTGGGGAGCAAACAG
+
@AA@@49;:;*;DBBBCCACC@CD6;;;6;ABBC>CCCCG>B@CBC@AACC?BB?AAABC@EADD?BBAB2BAAC<AA@;???9@A@@=@A;@A>A<@@::6:?AB?BA@@@=ABBBBFBABABB?B?B?B?@>B::;=;///==599CCA:::?A<==8<.5.6>9=<==>?4996:6:;6;883866629693=5>;59@A==;>=BB7;5:>=778:::=>;<398><BB:AA?@@AB6>>A@@5><<
@N9IO0:01145:06039
TACGTAGGGTGCGAGCGTTAATCGGAATTACTGGGCGTAAAGCGTGCGCAGGCGGCTTTTTAAGCCAGATGTGAAATCCCCGGGCTTAACCTGGGAACTGCATTTGGAACTGGAAGGCTAGAGTGCGGCAGAGGGGGGTAGAATTCCGACGTGTAGCAGTGAAATGCGTAGAGATGTGGAGGAATACCGATGGCGAAGGCAGCCCCCTGGGTCGACACTGACCGCCTCATGCACGAAAGCGTGGGGAGCAAACAGG
+
DCCBBCDD>AAAB@@???<?=@CC@C?C@CCCCC>CC@@?:@AA@BBCBBB?BC?CDDDD1A>BB?@@@@@A?AB=BCBB:BC>BA>A>@=AAB>B@BBA@>>=8>:?;899?B<@;?9::>@:9:C?BBBACDDDD(>>A>.8488==;;;@???@755;<A:???@@>???@;;;B;>>=@=>=><A>>>588B;@<==>@ABA/888*85785769:88/98-5;<<::;>BDG>BBA@@>>28989D9@@A<
@N9IO0:01159:06037
TACGGAGGGTGCGAAGCGTTATCCGGATTCACTGGGTTTAAAGGGTGCGTAGGAGGGCAGGTAAGTCAGTGGTGAAATCTCCAAGCTTAACTTGGAAACTGCCGTTGATACTATCTGTCTTGAATATTGTGGAGGTGAGCGGAATATGTCATGTAGCGGTGAAATGCTTAGATATGACATAGAACACCAATTGCGAAGGCAGCTCACTACACAATCATTGACTCTGAGGCACGAAAGCGTGGGGATCAAACAGG
+
///:6555)55555.5;--(---(-(-:5;<;555)5<)55)5;155;BBBC@CDD=CBB?BD@CBBBBBB@BCCC=CAAA?D@BBB?B?AA?B?AA;@@??=AB@CCCCCCBB>>>?@@>AB?B><<>=?=@A?ABAAAA<@=@@==<>>;<:>>A@@BBBC<@AAA?>>>A@=<<===>??<?;;5;5;1998818:>==>A@@A??:;;=8=>==8==AB@A@::5:;;;;;0<@@@CEE8AA@BD=ABC?
@N9IO0:01117:06099
GACGAAGGGGGCAAGCGTTGTTCGGAATTACTGGGCGTAAAGGGCGCGTAGGCGGCCATTTGAGTCAGACGTGAAAGGCCTGGGCTCAACCTGGGAATTGCGTTTGATACTGGATGGCTTGAGAGCGGGAGAGGATGGTGGAATTCCCAGTGTAGAGGTGAAATTCGTAGATATTGGGAAGAACACCGGTGGCGAAGGCGGCCATCTGGACCGTATCTGACGCTGAGGCGCGAAAAGCGTGGGGAGCAAACAG
+
BAA@@;@@@@,AC@BAAC9;;?BB@BAMGA@BED>A@@@B=BB=BBBBBBB?::8:>AAE>CCBCC?@??@?>CE?D@D?BAA<@@?@=?<?CC=B@B?BAAAA8?=>?@9939AA=@A?AA@AAA@A<AABB?B>=;=@>C<><?B:?@DC@@@/0,0=98.5/338=<>:88+52'2388288<4<655079:39(//(/(.35771578=:::=55556667776:665577*7777:::,:77773:56
@N9IO0:01120:06071
TACGAAGGGGGCTAGCGTTGTTCGGATTTACTGGGCGTAAAGCGCACGTAGGCGGATCGTTAAGTCGGGGGTGAAATCCTGGAGCTCAACTCCAGAACTGCCTTCGATACTGGCGATCTTGAGTCCGGAAGAGGTGAGTGGAACTCCTAGTGTAGAGGTGGAATTCGTAGATATTAGGAAGAACACCAGTGGCGAAGGCGGCTCACTGGTCCGGTACTGACGCTGAGGTGCGAAAGCGTGGGGAGCAAACA
+
??@;:4;:;:*5>@BBCC@CB99<?BDD<;;;;:/:@BDJ?CCCDCBB@AB=AA=ACCCC@B=@@AA@AA0;;;D?BC@BB@;;;CBB@BBCA;;:=??AA=@<:::B@@@A599@@@A;????D?C?C@CAA>ACBAAA;?;??@=@AAAAABA@@<99298=9?@?;;>>@@<@B=@:==:>;;5;;;;5;@>7<9//)/656578199387=66887>>>>;;;;<:<786-8==CBBC5BB===4<8
@N9IO0:01135:06096
TACGTAGGTGGCGAGCGTTGTCCGGATTTACTGGGCGTAAAGCGCGCGCAGGCGGGCTGGTCAGTCCGGGGTGAAATCTCACGGCTCAACCGTGAGCGGTCCCCGGATACTGCCAGTCTTGAGGTGTCTAGAGGAGAGCGGAATTCCCGGTGTAGTGGTGGAATGCGTAGATATCGGGAAGAACACCAGTGGCGAAAGCGGCTCTCTGGGACCACCTGACGCTGAGGCGCGAAAGCGTGGGGAGCGAACCGG
+
;;=A?CGADB?B@9;;CB<@AB?B?CCC;BBBBB=BBBBB8;;AAA@@@BB?BBB=BAB<@@@@=?9=>=2?:99/:9;?<77389=@<B=BAA??:977ACC5>;>A==;0/*//66738884557;588>>;@AA===8=:<;?B:A<A>;??AA?BB>B?:::B???AA@A@AA<@=@@5::@<99:?=@@@@;A9:59A==<888)69066<@@>;;:A>>>5::=<=D;AA>>>AA6??BBD<A=A=
@N9IO0:01148:06061
TACGGAGGGTGCGAGCGTTAATCGGAATGACTGGGCGTAAAGGGCATGTAGGCGGATGATTAAGTTAGATGTGAAATCCCTGGGCTTAACCTAGGAATTGCATTTAAAACTGGTTATCTAGAGTATTGTAGAGGAAGGTAGAATTCCATGTGTAGCGGTGAAATGCGTAGAGATGTGGAGGAATACCGGTGGCGAAGGCGGCCTTCTGGACAGATACTGACGCTGAGATGCGAAAGCGTGGGGAGCAAACAGG
+
BBBD@CCD>BBBB::9BABJBCBA@A@C@BAAA@:@D@@A4::.;C898@@=@B?CBBAB>B>@@@CBBB888=?9=??:@@@9?A5959????>A>A?BA@@?.999-9=><@?B@@@@A;;;BB>BBBCCC@A>A>A0//8<8<8<;;?=<<;;;8=<@<<AB>CDDECC@;;;D=@@@C@BBB@D?BB=B:;5;5;A=A?C@BCC@CBBCCBCCCCBB;<<@A;;;ABCCD>CBBBEIM<ABA@D<;;;=
@N9IO0:01149:06072
GACGTAGGATGCGAGCGTTGTCCGGATTTATTGGGCGTAAAGAGTTCGTAGGCTGTTTGCTAAGTCTGATGTTAAAGATCGGGGCTCAACCCCGGGACTGCATTGGATACTGGCAGACTGGAGTGCGGTAGAGGCTAGTGGAATTCCCAGTGTAGCGGTGAAATGCGTAGATATTGGGAAGAACACCGGTGGCGTAGGCGACTAGCTGGGCCGTAACTGACGCTGAGGAACGAAAGCCAGGGGAGCGAATGG
+
CCC@@994:;;:CB@9;9?BCCAC@CCF>CC@CC>BBCCF>BBCCACCJBA=@B@@@;AAAA<AAAAA@A@@5;;6;AABBCC9BA??;>=>2@?8@@@A?AA;?5::9@995:A@>@@?8??9::A?@==0/*0===@@:?<??BE>BBBBD>??A>AABB=?A@BCBABAA@6=9(7-496;BB>B8=<5=@AAA<@A===AAA???9?>@@A>B???@@A>??A>@=ABCB=BB=AADD9BBA@?<999
@N9IO0:01158:06067
GACGAAGGGGGCTAGCGTTGTTCGGAATTACTGGGCGTAAAGCGAGTGTAGGTGGTTTTCCAAGTTGGATGTGAAAGCCTTGAGCTCAACTCAAGAAATGCATTCAGGACTGGAAGACTAGAGGACCGGAGAGGATAGTGGAATTCCCAGTGTAGTGGTGAAATACGTAGAGATTGGGAAGAACACCAGTGGCGAAGGCGGCTATCTGGACGGTTTCTGACACTAAGACTCGAAAGCGTGGGGAGCAAACAGG
+
BBCBB>BCCC5CCCCCBDACC@A@9>295;@;;;0<AABB>BCBBBBBCBB>BC?AAA8A=A>BB?C?BBBBBBB;@@<?:?::9@@A=@@;:5;@@8@@@BC=ABB@BBADAD?BAAABABB?BB?B=@@BB@BBCCDD?C?C@BC;@@:;;AA@@=@ACC=CAAACBBBAA@=@C;C<;;7;AA?CBDD@BA@=@@AA>BC@@?::6<BB>BC>AAAB;;;AA=@;;:?@?A9@;;:AAB8:9;DD=BAA?
@N9IO0:01120:06113
TACGTAGGGTGCGAGCGTTAATCGGAATTACTGGGCGTAAAGCGTGCGCAGGCGGTTTTGTAAGCCAGATGTGAAATCCCCGGGCTTAACCTGGGAATGGCATTTGGGACTGCAAGGCTGGAGTGTGGCAGAGGAGACGTGGAATTCCCGGTGTAGCAGTGAAATGCGTAGATATCGGGAGGAATACCGATGGCGAAGGCAGGTCTGCTGGGCTGACACTGACGCTCATGCACGAAAGCGTGGGGAGCAAACAG
+
BBCCBBCC>:;:CCCCCB@C@BD@;A-0,/AA;</969DA8@:9;AAA@AB=AB?BBB;BBB?BC>A@@@?@@@@8=>??5??9AC>A7A5=?;1?9?=48<=@,93)3=>==A?B4980*0=;0//3999::4??8733;68395;;'2+22222222555:/77B@;;://////6.37.5.558+2222+225.5,227055...367.55222682------,,,..3....'22...89....77.668
@N9IO0:01121:06118
TACGGAGGGGGCTAGCGTTGTTCGGAATTACTGGGCGTAAAGCGCGCGTAGGCGGCTTTGTAAGTTAGAGGTGAAAGCCCGGAGCTCAACTCCGGAATTGCCTTTAAGACTGCAGAGCTAGAATCGTGGAGAGGTGGAAGTTGGAATTCCGAGTGTAGGAGGTGAAATTCGTAGATATTCGGAAGAACACCAGTGGCGAAGGCGACTCACTGGACACGTATTGACGCTGAGGTGCGAAAGCGTGGGGAGCAAACAGG
+
BBBB?;;;;;*9@<<=BB>B@>@@==;@;956;>6><<<@7>>669:;;:A?@@=@>@:@A?:AA8:5>?<@AAB<AAC=B=@;::00+/6:5;5:591/95;C=B?BCC??:989355::>7=:=8823///)/-(-0--(-(/)4393::8:::/0)0:39/44)4399844444/)/6)/)//38784:3//)///38)///4<<<<==8;@A@A@BB?BBBCBB???>@@A999+:>=>?@A5??@@<3::=5
@N9IO0:01130:06151
TACGTAGGGTGCAAGCGTTAATCGGAATTACTGGGCGTAAAGGGTGCGCAGGCGGCTCCGCATGTCAGGCGTGAAATCCCCGGGCTTAACCTGGGAATGGCGCTTGAAACTACGGGGCTGGAGTATGGCAGAGGGAGGTGGAATTCCACGTGTAGCGGTGAAATGCGTAGAGATGTGGAGGAACACCGATGGCGAAGGCAGCCTCCTGGGCCAATACTGACGCTCATGCACGAAAGCGTGGGGAGCAAACAGG
+
CD@A@CCD>;;;;5;;;<=A9@CD6;9;>BABBC<;;;BB=BE=AAABBBB?;;8;AA?CCBBBCA@@=@@AABB8<;<;.;C8?@@B@B@CCC=B>@A=ABCC@CCC>;;;BCCC;CCCACCCBBB?AB@??A6;;5;B?B?C@BACCCBBBABBC?CEEF>@@@BBBBBBBBBAA=@@?B?BBB>??;;6;AA=A=?@@@?BD?BBB<@=@@ABB;;;;;<C<;;;;;;;;;0;;;;CCC;CCBCC<@@@<
@N9IO0:01149:06112
TACGTAGGGTGCAGGCGTTAATCGGAATACTGGGCGTAAAGCGTGCGCAGGCGGTTTGCTAAGACAGGTGTGAAATCCCCGGGCTTAACCTGGGAATTGCGCTTGTAACTGGCAAGCTAGAGTGTGGCAGAGGGGGGTGGAATTCCACGTGTAGCAGTGAAATGCGTAGATATGTGGAGGAACACCGATGGCGAAGGCAGCCCCCTGGGTTAACACCTGGACGCTCAGGCACGAAAGCGTGGGGAGCAAACAGG
+
CC@@@@@C=9::BB>@@A4:7;@@:B-00>>==8:9:BB=ABBA;;:AAB>;;8;C>EBBCAFAAAA<;;;@@B/;;;;-;G8?@=@6:49AC9><?79;?DD?BCC?BAA=AB7;ADAA@A::9@9@?989A@@?&::/84@<A?@@@@?;373888=BC>>@@BABBAAA>0..+..).)--3(--77.5556:38822222$28:0:2608883//(....5559492525=08;97:::-7665<3;;A5
@N9IO0:01154:06154
TACGTAGGGTGCAGGCGTTAATCGGAATACTGGGCGTAAAGCGTGCGCAGGCGGCTACTCAAGTCAGATGTGAAATCCCCGGGCTTAACCTGGGAACTGCGTTTGAAACTGGGTAGCTAGAGTGCGGCAGAGGGGGGTGGAAGTTCCACGTGTAGCAGTGAAATGCGTAGATATGTGGAGGAACACCGATGGCGAAGGCAGCCCCCTGGGCCTGCACTGACGCTCATGCACGAAAGCGTGGGGAGCAAACAGG
+
ABBBA@@A:;;:CEABBB?B<@@@9=+00==AA<;9:EG>CBBBBBB===900,0@@=@AB=@@BBBC<;<CBF?CCDC:CG<@@8:5:=@B@6<8<9777=;3B=>6>CCB;???@A@@?AA@@@==:9:99999%9@?B999?C?B9888ACBAAACCCC=ABBDCFCC@@@CCC?BA?B=>>?9<>?>5:;;5;<?@@@FEE3BBB=C@CBBA@@@B@@@@@@A@@BA;;;7;CBBDEL;CBBCB=AAA=
@N9IO0:01163:06112
[truncated: 44,491,158 more chars]
