# Supplementary material for: Analysis of the rhizosphere bacterial diversity of Angelica dahurica var. formosana from different experimental sites and varieties (strains)
Source: PeerJ. 2023 Sep 6;11:e15997. doi: 10.7717/peerj.15997 (PMC10492537; doi:10.7717/peerj.15997)
Supplement: Supplemental Information 20 [file peerj-11-15997-s020.gz › peerj-11-15997-s020]

@N9IO0:00670:05777
TACGTAGGGGGCAAGCGTTGTCCGGATTTATTGGGCGTAAAGAGCGTGTAGGCGGCCAGGTAGGTCGGTTGTGAAAACTGGAGGCTCAACCTCCAGACGTCGACCGAAACCATCTGGCTAGAGTCCGGAAGAGGAGAGTGGAATTCCTGGTGTAGCGGTGAAATGCGCAGATATCAGGAAGAACACCCGTGGCGAAGGCGGCTCTCTGGGACGGTACTGACGCTGAGACGCGAAAGCGTGGGGAGCGAACAG
+
@@CCCABBBB5BD>A@A@6:5:495;CC7CC:?@7<<A>C=B69=CBCC>>:00+03=>;80:6;@@8<>AABC>>155=6::9BBBB@D@DE@BBBA?;;;;C66:>7=?C??9:0:>?@:97:7B7B?BBC>AACAAA>B>B>B?BB?BA??>9979AAB<?;;>>==<=:9;>?;?<@B<>>>=0?89076927455/557978??7B@A>ABA@@@A9:8==<;;:<888*8856;;;,<<>=>::<<
@N9IO0:00670:05785
TACGTAGGTGGCGAGCGTTGTCCGGATTTATTGGGTTTAAAGGGTGCGTAGGCGGCCTATTAAGTCAGTGCTGAAATACCCCGGCTTAACCGGGGGGGTGGCATTGATACTGATGGGCTTGAGTACAGATGAGGTAGGCGGAATTGACGGTGTAGCGGTGAAATGCATAGATATCGTCAAGAACACCTATAGCGAAGGCAGCTTACTAAGCTGTAACTGACGCTGAGGCACGAAAAGTGTGGGGATCAAACAGG
+
AA@A>9929>8>A9;;BC>@@F@B?AAC=BB@FD=BB;@@9?B<@@@CB<<900,05@@C@C8::B??>AA>>>A:@@@?@5;6:@7A?B?DCDADC#BB????=@@@BAABCCCC?BB@A@@@A;;;AA@;;6;@D=@B@C<E966@C@CCA@ABB@BCBB<AA@@@BBABBA?@@AA6;;???@@CBB@@?@@.4.4445A>BB;515;<@@C@ACAABCC>???:=;93333&4:<<9::.///9=30;;>
@N9IO0:00680:05761
TACAGAGGGGGCAAGCGTTATTCGGAATTATTGGGCGTAAAGGGCGCGTAGGCGGCTTTTCAAGTGACGGGTGAAATCCCTCGGCTCAACCGAGGAACTGCCTGTCAGACTGGAAGGCTTGAGACCGGGAGAGGTGAGTGGAATTCCCAGTGTAGCGGTGAAATGCGTAGATATTGGGAGGAACACCAGTGGCGAAGGCGGCTCACTGGACCGGTACTGACGCTGAGGCGCGAAAGCGTGGGGAGCAAACAGG
+
CCBACBDDDE5BA;>9;:<@C@CB?@=??AA=??9=<=??9?D=BBBCBAA?8918>>>2?>;?@A@BCC@BBDC>DDE>B@?=@BCB?D;::C?B>B???=?>??C@AAAA?B?A=A@6::?@@>AA<AAAC@BA@@BB?A<?=?@:?@@A@@@@@=@:88-9=9:9??C:::@BC>BB?B?BAA>ABCC?ABA6;6;:6;ABBBCC@BCBHACCCCBBBBBBBBB?AA@BBB7<;BBBCC7=;BEE=DBB=
@N9IO0:00699:05787
TACGGAGGGCGCGAGCGTTGTTCGGAATCATTGGGCGTAAAGCGCGTGTAGGCGGCTGGGCAAGTCGGATGTGAAAGCCCGGGGCTCAACCCCGGAATTGCATTCGAAACTGCCTGGCTCGAGTCTCGGAGAGGAGGGCGGAATTCCCGGTGTAGAGGTGAAATTCGTAGATATCGGGAGGAACACCAGTGGCGAAGGCGGCCCTCTGGACGATGACTGACGCTGAGATGCGAAAGCGTGGGGAGCAAACAGG
+
BBCI@CCD?BBAA@@;;;?CC?AAACADBA@6;;0:@4:<09::A@BBBBB?BC8A?C?8CD@CCCC@CBB@@A@;A@@6BBB:BBCB?BBB:B<?<?4>?AA?CBBB<A:9:=CA=ABA:;;@@@BC?BCDD?ABC>BC@C?A?@F=B?AB@CB;<7;BBC<CACCDCCCC?@ACC<AA=A>AAB?CBBC?BACAC?:73:;6<>AA?@@@@@???A???:93C==BBBCBBB;@@;?C@@2BCBB<6BBC9
@N9IO0:00703:05767
TACAGAGGGTGCGAGCGTTAATCGGAATTACTGGGCGTAAAGCGCGCGTAGGTGGCTTGTTAAGTCGGTTGTGAAAGCCCTGGGCTTAACCTGGGAATTGCATTCGATACTGGCAGGCTAGAGTGTGGTAGAGGGAAGTGGAATTCCCGGTGTAGCGGTGAAATGCGTAGATATCGGGAGGAACACCAGTGGCGAAGGCGGCTTCCTGGACCAACACTGACACTGAGGTGCGAAAGCGTGGGGAGCAAACAGG
+
A?A@@?BB<ABA?>>>?>9??@BC@C?B@BBBBC>AAABB:@@?8:9BBBB?BC?BC@CC?C8::??<>;??:893:?A9AAA9??;=9=;=>?9@>B?BDBC>AB@;;;BB9>;:4;;;<@CCBCD:;;;BBB<A?AHC@F5;5;;.:=;00==00*0/0/(/44;@=?AA==<??86516294:055<=:=B=294994:92:;@A>;;4:=@@ACBCBA@@@A@5;;;;;B;B;99@DD4?559=09967
@N9IO0:00703:05808
TACGGAGGGGGCTAGCGTTATTCGGAATTACTGGGCGTAAAGCGCACGTAGGCGGCTTTGTAAGTCAGAGGTGAAAGCCTGGAGCTCAACTCCAGAACTGCCTTTGAGACTGCATCGCTTGAATCCAGGAGAGGTGAGTGGAATTCCGAGTGTAGAGGTGAAATTCGTAGATATTCGGAAGAACACCAGTGGCGAAGGCGGCTCACTGGACTGGTATTGACGCTGAGGTGCGAAAGCGTGGGGAGCAAACAGG
+
BBBC@@>@>@0@BBBBBB@CC?BC@C?B>ABCEG=ABBCD7;;;;BBBB@@<;;6;BC;A@A=@BAACCC?BBBE=A@?BB?ABABBB?BBA?;;;?B;;;@ED:9:BBB;;;>@=5992598B>9@B=@A<;2:@A?99497<7<8<<<666=<=@7666?7C@ABBDDB;;:5:@4;8:B9=BC@CBCC?A==4:40/)/7777:@7959C9==C=AA@55:@@@<@??9::-;:9;DDD9ABBDE>998>
@N9IO0:00708:05784
TACGGAGGTGGCGAGCGTTGTTCGGAATCACTGGGCGTAAAGGGCGCGTAGGCGGGGCGGGAAGTCGGGTGTGAAAGCCCCGGGCTCAACCCGGGAACGGCGCCCGAGACTGTCGCTCTTGAGTCCCGGAGAGGCGGGTGGAATTCCTGGTGTAGCGGTGAAATGTGTAGAGATCAGGAGGAACACCGGTGGCGTAGGCGGCCCGCTGGACGGAGACTGACGCTGGAGGCGCGAAAGCGTGGGGAGCAAACGG
+
<<00+0@3@B<BC@@@@@?BB?BC@B@BBBBBCF=@A@AA>BD;<;:;ABB?@@A@3A@@:@>BBAAA;ABBABA:@=@>3@A8;44<3:;7;?8F@BD@BBAB=B@AA@?BAAAADAB?BBBBBA:A=?>>@?@?@8==6=:?:??BB?BB@????9?AAC>BBCCCCBB@@@@AA=AC?C?????B>AB?@@@::6;@?BB?CBDDAGA@=@AA;;;A=0000*0<80/555909455===.;:454(48;
@N9IO0:00669:05814
TACGGAGGATCCAAGCGTTATCCGGAATCATTGGGTTTAAAGGGTCCGTAGGCGGTTTTGTAAGTCAGTGGTGAAAGCCCATCGCTCAACGGTGGAACGGCCATTGATACTGCAAAACTTGAATTATTGGGAAGTAACTAGAATATGTAGTGTAGCGGTGAAATGCTTAGATATTACATGGAATACCAATTGCGAAGGCAGGTTACTACCAATACATTGACGCTGATGGACGAAAGCGTGGGGAGCGAACAGG
+
BBCC@AA>@;<5:29?>@?ABB?B?A599>>8B=7B=4>81>;3>?0//::5/0+0;;&/0B=@AC?@@C9CCCD<@AD=CC?<@BAA=BB>AC?A@;;:;@CG<A@@@BBDBC@@1<<:A?<A:EC@CD@F?AAA?@ABBB?BEA@B<6955999909==G=;9;B>AABDBC?B@@;;095AA@<B@C9;0<<+0)000*08=@;?E9B?CAAAA5:;>=94449;6;BBCD;@9;;;;;.;55=:8==?=
@N9IO0:00677:05844
TACAGAGGGTGCGAGCGTTAATCGGATTTACTGGGCGTAAAGCGTGTGTAGGTGGCTTCCTAAGTCGGTTGTGAAATCCCTGGGCTCAACCTGGGAATTGCAGTCGATACTGGGAAGCTCGAGTTCGGTAGAGGGCGGCGGAATTCCCGGTGTAGCGGTGAAATGCGTAGATATCGGGAGGAACATCGATGGCGAAAGCAACCGCCTGGGCCTGAACTGACACTGAGACACGAAAGCGTGGGGAGCAAACAGG
+
BBABBBCC<BBABBB>>><?=>?A=AA@<@DAAB<?>???8??@?AAB??????>?C@D>???B@@@@C;;:ECD?AAB:A@@8@@@B?B?CBC=B?C=@ABBBCBBBABBAB<B>@@BBBCBBA@A<?B?:::0;A<@A?A>A>AC>D@CCAAABD?BBBC>BBBBBA?>>==<<>899393:BAAAA;;7;ABA=BBB?B@BB?BBC<B?ACC@CCBBCA@A:::A@AAA@A<AAA@@@@7@A?AA<@@@>
@N9IO0:00678:05844
TACGTAGGGTGCGAGCGTTAATCGGAATACTGGGCGTAAAGCGTGCGCAGGCGGTTTTGTAAGACAGGCGTGAAATCCCCGGGCTTAACCTGGGAACTGCGTTTGTGACTGCAAGGCTAGAGTGTGTCAGAGGGAGGTAGAATTCCACGTGTAGCAGTGAAATGCGTAGAGATGTGGAGGAATACCGATGGCGAAGGCAGCCTCCTGGGATAACACTGACGCTCATGCACGAAAGCGTGGGGAGCAAACAGG
+
BBBBB@A@:9;9AAA@@A:><?BA?@,00@B@@9;;9CD>BAAA@?AA;;2:;2;CC9CCL@BCBCD@CBBCBC>CCCC8@>+00*0,040//+/69??;@@B;AAB9::BBB?C@BBBBBB;<<AA@@A@@@;@A?@@AA5;2;699;;A;;<<<;;;BF=ABCBDCCCA@@@<>056=@<@@@8?@:929<?1:5:@<>;//+/8;./374:>999@:99?@@@@A>>=@C;@@AA@@@2@???A;AAA:
@N9IO0:00681:05812
TACGTAGGGTGCAAGCGTTGTCCGGAATTATTGGGCGTAAAGAGCTCGTAGGCGGTCTGTCGCGTCGGCTGTGAAAACTCGGGGCTCAACCCCGAGCCTGCAGTCGATACGGGCAGACTAGAGTGCGGTAGGGGAGACTGGAATTCCTGGTGTAGCGGTGAAATGCGCAGATATCAGGAGGAACACCGGTGGCGAAGGCGGGTCTCTGGGCCGTAACTGACGCTGAGGAGCGAAAGCGTGGGGAGCAAACAGG
+
BBACCCCC=9;:C@B@@A;::CAC@C@E@BB?B@999877*33338487:::00+0/678888<@<;5;9988388&333333&3338-333&38885::@@@AAA@;;;BB=BBBBBDBBBB@A::4;<;:;-9B@@A@<?7??B@BC?BB;;;BA@@@@A=BB@@AABCCBCBB=8@A@B?BBB@B?BA?A9;:;@CEG>CCCCCCC?F@BBB@BBAB;;;CCDCGCCCCCC?CB@@@@@7@@@AD=AAAB
@N9IO0:00688:05829
TACGGAGGGTGCTAGCGTTGTTCGGAATTACTGGGCGTAAAGCGCGCGTAGGTAGTTTTGTAAGTTGAGAGTGAAATCCCGGGGCTTAACCTCGGAATTGCTCTCAAGACTGCTAAACTTGAGTATGGTAGGGGATAGCGGAATTCCTAGTGTAGAGGTGAAATTCGTAGATATTAGGAGAACACCAGTGGCGAAGGCGGCTATCTGGGCCATTACTGACACTGAGGCGCGAAAGCGTGGGAGCAAACAGG
+
::::.444(499944499399.555;8=:?@CCC>CCDBH?CCCAA@@BBB?AA@@@@9@CC@BC=@@B:9:<<?1>>@/9:9*7:-:058?>@594:8==BAAAB>A??8:9BAB=BA;>>@@@?A><99992:AA@@B<B>B?B?CDBBBCCB@@=@AB@:B@AA@BAAA@<6<>400/)/00)0=9938:>5;<00*/98==993(8,336;;<=CAA:@?=?2?8:9@=8??:;@@0//;;;2<887
@N9IO0:00693:05821
AACGTAGGAGACGAACGTTATCCGGAGTTACTGGGCGTAAAGGGCGTGCAGGCGGCTGCTTAAGTCTGTTGTGAAACACTCCGGCTCAACCGGGGAAGGGCGATAGATACTGAGCAGCTCGAGGGCGGTAGAGGCGTGTGGAATTCCGGGTGTAGTGGTGAAATGCGTAGATATCCGGAGGAACACCAGTGGCGAAGGCGACACGCTGGGCCGCACCTGACGCTAAGACGCGACAGCATGGGGAGCGAACGGG
+
<5@BBAA=@@?@;:4;958BBB?B?;:;7C;;;;0<5;FE>DD?CCBBBB<9;B=@@@=?6;6;==ABB@BBBBC=BAB@<9<:=BBB:=9BBB/@8A@:@???AAB@B???>>????@ABCBB=@@<@:;;C@CCFFCB@BAC>B7;;/<BBAABB?@@?C8<;BBBAA@000<+0)/<7<>C>A=BBBB?A@A>AABBBCA@A@>>>9?5@@A?8;CBAA:9:3:???A@AAA??@BBCC:BAAAC>??C9
@N9IO0:00673:05887
TACAGAGGGTGCAAGCGTTAATCGGAATTACTGGGCGTAAAGCGCACGTAGGCGGCTATATAAGTCGGATGTGAAATCCCCGGGCTTAACCTGGGAACCGCATTCGAGACTGCATAGCTAGAGTACTGGAGAGGACAGCGGAATTCCCGGTGTAGCGGTGAAATGCGTAGATATCGGGAGGAACATCAGTGGCGAAGGCGGCTGTCTGGCCAAGTACTGACGCTCAGGTGCGAAAGCGTGGGGAGCAAACAGG
+
BBBCBBCC<;;9@29:::=A@AAC?B<?6;;>??9@@?BC<@;;;C@@@AB=@@<@A;;;BE@CBBC@C<<;BBD8;;;;.;C099055;7<DE>D?A=A:6:=BB<CBBBBBB@@@@B<<@A=B?;;9;>?A25599:;9A9B7=>184>937:A:4A@::3;<<<<?><@9//99(//)/)/@:<<?9=28;8-3-4;7;;<;<<?8=7=1338;:888<837396344=<=33377877&33339166:4
@N9IO0:00679:05872
TACGGAGGGCGCGAGCGTTGTTCGGAATCATGGGCGTAAAGGGTGCGTAGGTGGTTTGTTAAGTCAAGTGTGAAATCCCTGGGCTCAACCTGGGAACTGCATTTGATACTGGCAGACTCGAGTCTGGTAGAGGGTGGTGGAATTCCGCATGTAGCGGTGAAATGCGTAGAGATGCGGAGGACATCAGTGGCGAAGGCGGCCACCTGGACCAAGACTGACACTGAGCACGAAAGCGTGGGGATCAAACAGG
+
A@:;50==58,,,,,,,-(/<8=?<?;<<00//)/79BC=AA<A;66>@@;00)0/)/94:>CBB<<=0/////,/AA<CCC<BB;;5;9;55)57596=<<=6;@@BB;;7;B<;9BABAA@@@C?BAA@=>7=B?CB??8?=@8<88:::;8;=49;>;9477BBBAAAAA>;;5;>,//89./.556::>;A4;<4<677.5A:==<@;666>>=>=;;;886=@ABD388<8899)8:<<C3>::5
@N9IO0:00683:05895
TACAGAGGGGGCAAGCGTTGTTCGGAATTACTGGGCTAAAGGGCGCGTAGGCGCCTTCTAAGTCGAACGTGAAATCCCTGGGCTCAACCCAGGAACTGCGTCCGATACTGGAAGGCTTGAATCCGGGAGAGGGATGCGGAATTCCAGGTGTAGCGGTGAAATGCGTAGATATCTGGAGGAACACCGGTGGCGAAGGCGGCATCCTGGACCGGTATTGACGCTGAGGCGCGAAAGCCAGGGGAGCAAACGG
+
ABBAA@CDDD1CC?BCBB?@@=@C?B?C@BBBCC>B=<<4::4:<BBB@@<9::=A=ACC>@@BBC?:;;DCB=CCE?A?@<@@@C=AA<;;.94959;;>@?C>BCCBB?B:B@CE@CC?AB?DEDBBAAA=AA@???B@C?C@CC?BB;;;BC@DEEE=A@BBBCBBBBBBBB>AA@B>AAA@B>BB?ACC;?<9:7;@?@?BB8;:?A?ABC?@?@AAAA@@:>?@;;;0:?:<???3::;::,499
@N9IO0:00688:05900
CACGGGGGGAGCAAGCGTTGTTCGGAATCACTGGGGCGTAAAGGGCGTGTAGGCGGTCAAGTAAGTGGAATGTGAAATGCCCCGGCTTACCCGGGGGACCTGCATCCCAAACTGCTTGGCTTGAGTATGGGAGAGGATGAGGGAATTCCTGGTGGTAGCGGTGAAATGCGTAGATATCAGGAGGAACACCGGTGGCGAAAGGCGCTCAGTCTGGCCCAATACTGACGCTGAGGCGCGAAAGCTAGGGGAGCAAACGG
+
@A;;;<;<%9@@<.:;;4.555:;.61599;5955&55559,5:1:@;;;<<755.555499:7999493440@==500///&/)//4999)5555$55.55555::)44)4444<8=9=>3:8-.--88/56//)/0//;;396=160:93//)///66499:C9666<<:884444//)//)-(,,,(-(-5(-/55)5.55:/-----,6077+-(/::555599////)//////(499;<<=2=<<<=4>=9
@N9IO0:00699:05901
TACGTAGGGGGCAAGCGTTGTCCGGATTTATTGGGCGTAAAGCGCTCGCAGGTGGTCGGTTTAGTCGTGCGTGAAAGACCCTGGCTCAACTGGGGAGTGTCGTGCGAAACGGGCCGACTGGAGGCCAGTAGGGGGATGCGGAATTCCGGGTGTAGTGGTGGAATGCGTAGAGATCCGGAGGAACACCAGCGGCGAAGGCGACATCCTGGACTGGTACTGACACTCAGGAGCGAAAGCGTGGGGAGCGATCCGG
+
@@@?@?@@@@,@@39=44.55;8=:>>>8>@9>=4;9999)5///7///:>;@A7@=>.:4)44;@@@BABAAAB=A@BC=CCABBBB695599*5@956@@@AA@?>7?BC>C?BAB::5:@8@?BBBCCEDD5MCB997;?B>A?BC<@@ABBCC>BB?C@CCBBBBBAA;;;>A<@@=A=ACC?BBBB=?@B?B?BA@@B;;8;C?BAAC@BBCCCBBBB;;;A>A@@;;;7;BBCDDD;AAABBAB>B>
@N9IO0:00704:05897
GACAGAGGGGGCAAGCGTTGCTCGGAATCACTGGGCGTAAAGGGCGCGTAGGCGGGATGGCAAGTCGGTCGTGAAATCCCTCGGCTCAACCGAGGAGCGTCGGCCGATACTGCCGTTCTTGAGGGATGCAGAGGAGACTGGAATTCCCGGTGTAGCGGTGAAATGTGTAGAGATCGGGAGGAACACCGTGGCGGAGGACGGGTCTGCTGGCATGCTCCTCGACGCTGAGGCGCGAAAGCGTGGGGAGCAAACGGG
+
@@@A@@CFFE3BB=@9;;?BBBBFAE<;;CCFGJ?CCBDD>DD?@@@BBBC@CEE8@::4:B;@@AA>ACCB@@@;@BB;A@@=@CCC@B?BBB?::9BCBB?B?BB@@@;;;?CC?CB?BA@A;@@AAAAAA=@@BBBB?A?C>AA<A?ADABBAA?BCCM?CDBBBBBBABBBBC>B=9B?A=:)---(-,(**(((*5(*,,,,,-(///;;33.333;;::<==B=A@@999+:=???@@298?AA;ABB=
@N9IO0:00670:05943
GACGGAAGGTGCAAGCGTTGCTCGGAATCACTGGGCGTAAAGGGTGCGTAGGCGGCTTCTTAAGTCTGGTGTGAAAGCCCAGGGCTCAGCTCTGGAAGTGCATTAGAAACTGGGAAGCTTGAGTACCGGATGGGAGAGTGGAATTCCTGGTGTAGCGGTGAAATGCGTAGATATCAGGAGGAATACCGGTGGCGAAAGCGACTCTCTGGACGGTTACTGACGCTGAGGCACGAAAGCGTGGGGAGCAAACAGG
+
BBBD@C=@>@A@A?B@@@?A@@AB?B:;;BCBDE>BBBCC;@A;=@5;:@@@CC@CC?BA=B@BCCCC<CBBBBB<BB=7=??8<<555:<<AB?C<A@@@BB@???B788B=6B8===8==BA@?588BBBD=B=>>@A=@>A?B?BB?B?@@A?;:;@?@7000?>8/77<===<8:9061/:9597//(/696.68@856A???A3ABC?B>A@@@@???@=99,765755-57=@CDD2>>CDD7=>A5
@N9IO0:00697:05931
TACGTAGGGGGCGAGCGTTGTCCGGATTTATTGGGCGTAAAGAGCTCGTAGGCGGTTTGGCAAGTCGGGTGTGAAAATCCGGGCTCAACTCGGAGACGCCACTCGATACTGCTATGACTCGAGTCCGGTAGGGGAGTGCGGAATTCCTGGTGTAGCGGTGAAATGCGCAGATATCAGGAGGAACACCGGTGGCGAAGGCGGCACTCTGGGCCGGAACTGACGCTGAGGAGCGAAAGCGTGGGGAGCGAACAGG
+
BBBAA99999';AAAAA@?BBC@C?AAC=BB@DD????AA=AAABCBBBBF@BB>AC?D@BA>@A>==5999????7?==>A:@A@A=ABBA>AAB@@@=ABBBBBBBB??@@@:;9@@A>:;;B=@<@;:9:*;;>??@<@>A=B@CC?BBCBBBB>B;;:6;CAACAA@ABAA:5.54242;BB>A?BB>ABA?B@BB@AAA?@@AB<@?A?A?AA@>@BA@?@@@@@?CEE=B????==2>@AAB@<;;=
@N9IO0:00703:05954
AACGTAGGACGCAAGCGTTATCCGGAGTTACTGGGCGTAAAGGGCGTGTAGGCGGCTGTTCAAGTGGCTCGTGAAAGACTTCGGCTCAACCGGGGGAGGTCGGGTCAGACTGGACAGCTGGAGGATGTCAGAGGGACACGGAATTCCGGGTGTAGTGGTGAAATGCGTAGATATCAGGAGGAACACCGGTGGCGAAGGCGGCTTTTTGGACAGAAACTGACGCTGAGGCGCGAAAGCTAGGGGAGCAAACAGG
+
?3:5BC>7?@BBB@CCBB?C?@3;50/0)////;57>;DD<>A9@:44449.7;8=>;@;00+0<<609:@AABB=CCCC@CC@CCBB=A5;;;;*;;59:@@8=??@@=00+/:009AA4:;=AA@AAABBBA;AA;;;<@=A6;7<B=;;;BBBB@DDBC?DBBA;;;A@AABCC<AA?B?BBB?B>BA?B;;79?AA>????;0::CB===?4;;<@<=@=<59.5:?>@@:@??;;;;-:9@@D>BBA=
@N9IO0:00711:05924
TACGGAGGGTGCGAGCGTTGTCCGGAATCACTGGGCGTAAAGGGCGCGTAGGTGGCTCGTTAAGTGGCTGGTGAAATCCCGGGGCTCAACTCCGGGGCTGCCGGTCAGACTGGCGGGCTCGAGCACGGTAGAGGCGGATGGAATTCCCGGTGTAGCGGTGGAATGCGTAGATATCGGGAAGAATACCGGTGGCGAAGGCGTTCCGCTGGGCCGTTGCTGACACTGAGGCGCGACAGCGTGGGGAGCAAACAGG
+
>@AA?AAC=A@@C::9BA?ABB>B>B>BAAABBC=@@@BB6;;6;C>CCGCACCABBBBB>B?BDC@CCC@CBDB=<::/;BD7B<CE<@AC8@@@096<A<B@BCBB===C;<<<5:::<;;AACC@CBA@A=@BABBB?C:?299.:;@@AAAAA?AB>B?C?@@BBB???ABAA=A?AB?AAA=@=AB=??@5:8;AA?B?BBBDD>C:::=A@@::::9A@?@;@@@AA@?9:499<=1=BBBD>AA@?
@N9IO0:00670:05969
TACGGAGGGTGCAAGCGTTAATCGGAATTACTGGGCGTAAAGCGCACGCAGGTGGCTGAGTCAGTCGATTGTGAAAGCCCTGGGCTTAACCTGGGAATTGCAGTCGATACTACTCAGCTAGAGTATGGGAGAGGGTAGTGGAATTCCCGGTGTAGCGGTGAAATGCGTAGATATCGGGAGGAACATCAGTGGCGAAGGCGGCTACCTGGCCCAATACTGACACTCAGGTGCGACAGCGTGGGGAGCAAACAGG
+
A@DD?B@C=CCAA<@>@@<@=@CB==2919@@@@<::8CD>D@@@@@A?>>;891:B@@ABBBBCBCCC@CCCCD;:9:)5A:099:B<A@BFI>HIE9;;?@BBC>CCBBCBA@@@AA<A@?;CDC>7BA@?@8?==89-32>8==2=7?????97.399;3AAACBBABBB?88=6BBAC@CBA<;B=B@BBD@G?BB:B@@B9;;.98085<>>=<=;::944443988;833373888+9:?:;189::
@N9IO0:00678:05994
TACGGAAGGTCCGGGCGTTATCCGGATTTATTGGGTTTAAAGGGAGCGTAGGCCGGAGATTAAGCGTGTTGTGAAATGTAGTTGCTCAACATCTGCACTGCAGCGCGAACTGGTTTCCTTGAGTACGCACAAAGTGGGCGGAATTCGTGGTGTAGCGGTGAAATGCTTAGATATCACGAAGAACTCCGATTGCGAAGGCAGCTCACTGGAGCGCAACTGACGCTGAAGCTCGAAAGTGCGGGTATCGAACAGG
+
BBBD@D7;:;B>AE=A;;7:@@@D@DGD>BA?CB=BB<BA;BB<AACCCJF@D@C@CCAA<@=@@@@AC@BBCCC=BBA@AA?BCBBC>AACC@@@BBBABBBAAAAA@CCC>AA<A?A>A???AAAAAAAC=CBBC<<;8;?D?BBBD@CBC@@;;2:A@@;ABAA?B???@?@@BCC@CC@BBB>AAA9:9CC=@?AAAACAAACC=@@@BBB?BAA@@@@BBC>AA@@;55)59@AB>7>??EBB>;;;?
@N9IO0:00680:05962
TACGTAGGTGGCGAGCGTTGTCCGGATTTACTGGGCGTAAAGAGCGCGCAGGCGTCGTGCAAGTCGCGTGTGAAAGCCCCCGGCTCAACTGGGGAGGGTCACGCGATACTGCTCGACTCGAAGGCAGGAGAGGGAAGTGGAATTCCCGGTGTAGTGGTGAAATGCGTAGATATCGGGAGGAACACCAGTGGCGAAGGCGACTTCCTGGCCTGTTCTTGACGCTGAGGCGCGAAAGCTAGGGTAGCAAACGGG
+
BB:<9CC@@A=??=@:;;=@BB>B=@@@;@BBBB=;;:DIGIBBBCAA>BB=@@@CBBBCB?AA:;;@@???AC<AACCC2B?BAAA?BBBCC5?>@:@@AAA@@?A@@A@@AA::9BCCC?B?BBB>@?;>@;?=@@A?C=@=@B=B@FCBA@BB?BB?@9>>::9=:9;===>B9A@9A?@@A>ACDC?CBB?BBBB=@@:>:??:B@CCCAFFA@@<BBCBBBAABACCE?DDCBBH>BCCCCB;@@A:
@N9IO0:00687:05967
TACGGAGGGGGCTAGCGTTGTTCGGAATTACTGGGCGTAAAGCGCACGTAGGCGGCTTTGTAAGTTAGAGGTGAAAGCCCGGGGCTCAACCCCGGAATTGCCTTTAAGACTGCATCGCTTGAACGTCGGAGAGGTGAGTGGAATTCCGAGTGTAGAGGTGAAATTCGTAGATATTCGGAAGAACACCAGTGGCGAAGGCGCTCACTGGACGACTGTTGACGCTGAGGTGCGAAAGCGTGGGGAGCAAACAGG
+
@@@?<;;;;;*9BCBBBC>A@?BB?B?B@BBBBE>BBCBC=BBBBA;;;?B>;;7:CC=CBC@CIAECCEAAA@B8;;C>CGI;BCCD?BCB;B@D@E@CC?B@;A@A@@;:@ACBBBC9;;A<66BB8BBAC?@BABAB=B?B@B@BBB;;;BB@?=?AAD?C?BBBBAAABB?BB@C?AA>@<B?BBBC?A??486:97BAABA=9=;:;AAAA9=>A<>>@@A;;;;AAE:BBBBBBB8@?=;=3>AA?
@N9IO0:00692:05965
TACAGAGGGTGCGAGCGTTAATCGGAATTACTGGGCGTAAAGCGCACGTAGGTGGCGACGTAAGTCGGGTGTGAAATCCCCGGGCTCAACCTGGGAACCGCATTCGAGACTGTGTTGCTGGAGTACGGAAGAGGAGGGCGGAATTCCCGGTGTAGCGGTGAAATGCGTAGATATCGGGAGGAACATCAGTGGCGAAGGCGGCCCTCTGGTCCAGTACTGACACTCAAGTGCGAAAGCGTGGGGAGCAA
+
ABCCCDCC<BBBB>?===6;;=?@=A?C@CBBBB<BBBBB<@>>>BBBBAA?CC?BBBAABE@BBBBG>@@BDFF=AAAA6@A9??AA@C@BAB=BAD=@@BB@CCB@@@CCBBB>@@BB?BAA@??;@<@?B>;;;8;C>C=B=AA;A@CBBADCIIECCC?CCCBBCBB@A@:::6;A=A@BBBBB;;;@CCD?B@A@>@E>BBBB:::=AAABAABBBABAAA?::;CCCD9>>:8877&39944
@N9IO0:00692:05988
TACGAAGGGGGCTAGCGTTGTTCGGAATCACTGGGCGTAAAGGGCGCGTAGGCGGCTTAACAAGTCAGGTGTGAAAGCCCCGGGCTCAACCCGGGAATTGCACTTGATACTGTTTCGCTAGAGTCCGGGAGAGGATGGCGGAATTCCCAGTGTAGAGGTGAAATTCGTAGATATTGGGAAGAACACCGGTGGCGAAGGCGGCCATCTGGACCGGTACTGACGCTGAGGCGCGAAAGCGTGGGGAGCAAACAGG
+
@@A:;5;@A@0@A?:;;;>A@;@<8@04499444)4455=0990><66:BB?;905=8<:==;@@66;?CAB@?C/59;;0;?6@@>B9=>/55/93>::;<@@=???@???AC=CECB??998A>AB<??>@:>996::385:.44(4:888::9;74494)4799;=;;;>>;>@6>@CHAAAA@C@CB@ABB=A=??>A?BBBBB?BB@B?BBBA?@?@@@@@@====;:9/99?>>=@-::=<=6@?@;
@N9IO0:00693:05998
TACAGAGGGTGCAAGCGTTAATCGGAATTACTGGGCGTAAAGCGCGCGTAGGTGGTTTGTTAAGTTGGATGTGAAAGCCCCGGGCTCAACCTGGGAACTGCATTCAAAACTGACAAGCTAGAGTATGGTAGAGGGTGGTGGAATTTCCTGTGTAGCGGTGAAATGCGTAGATATAGGAAGGAACACCAGTGGCGAAGGCGACCACCTGGACTGATACTGACACTGAGGTGCGAAAGCGTGGGGAGCAAACAGGA
+
BBBBBBCC8:;=A9=9:9:@<@@@;?9@58;BBB=@:99>)5566;:B@BC@BB<AA8?A;@7?<>B9:<C<=<>)5;55&5<4=>?C?B<CCC9B7;44=;:.4?<<.??::<A4::A:9:@?==?9<<@@AB<@@8?=8<299,:<@AABB???B?BBBD=97:B??98;??AA<A=A:;:=>D<B<=</622+238==?4;;7;?;?@@@?>>;5252255;9727A?===06869<@@2>><AA6===:>
@N9IO0:00700:05993
TACGGGGGGGAGCGAGCGTTGTTCGGATTCATTGGGCGTAAAGGGCGCGTAGGTGGCTTGGCTAGTCTGACGTGAAATGTACCGGTTCAACCGGGGCGCTGTGTCGGAAACTGCCTTGCTTGAGGTCGAGGGAGGAGAGTGGAATTCCTGGTGTAGCGGTGAAATGCGTAGATATCAGGAGGAACACCCGTGGCGAAGGCGGCTCTCTATCTCGAATCTGACGCTGAGGCGCGAAAGCCAGGGGAGCAAACGGG
+
??:;;;;;;"4448:?AAE?AA?@A=@@>@@@@DE>AAACC>CD>BBBB@9:6:C?CCAC@B??????@BAAAAED=99::98<;?599?>;CCC9C96:B@@A@@<?A8AABB?B?BBC@BBB?B@A@BD<???BBBBDE>A?A?B?BB?AB@@@@A=AABB=BBCC:;;BCA;<;A>;;5;5;;;C0;;;6;@@<@AGH@CBCBBBBBABAAA>AB@@;:9=@=9949><?==*7:299??*999:9,9??6
@N9IO0:00706:06007
TACGGAGGGTGCAAGCGTTGCTCGGAATTATTGGGCGTAAAGGGGAGGTAGGTGGTCTCGTTTGTCCGAGGTGAAATCCCTAGGCTTAACCTAGGACGTGCCTCGGAAACGGCGAGACTGGAGTACTAGAGAGGTTAGCGGAATACCCGGTGTAGCGGTGAAATGCGTAGAGATCGGGTGGAACACCAGAGGCGAAGGCGGCTAACTGGACAGTTACTGACACTCAACTCCGAAAGCGTGGGGAGCAAACAGG
+
BBCC?@@A8;:9A=AABB?BBBA@=@:?=@B@ED>B@@@>.899-9?7<=?<::5:ABABBE<AAB@CAB@9::F@CA?9A993945:7<;C<@7@0//996<@A4;:/5A7?@A=BABC=;;9?CC@CCCCCAC:BBAB?B@BBCC=C@:;;BCAB@BCCC>BBBBA@AAAAABAD=BB@B@BBB?BA;;8;CD?B@BD>@@@<@@A;?:9:@=@ABBBBBBB>=;>BA<AAA9>=<8877&39;;=68<86
@N9IO0:00707:05983
TACGAAGGTGGCAAGCGTTGTTCGGATTCACTGGGCGTCAGGGAGCGTAGGCGGTTAGGTAAGCCCTCCGTGAAATCTCCGGGCTAACCCGGAAAGTGCAGAGGGGACTGCTTGGCTAGAGGATGGGAGAGGAGCGCGGAATTCCCGGTGTAGCGGTGAAATGCGTAGAGATCGGGAGGAAGGCCGGTGGCGAAGGCGGCGCTCTGGAACATTTCTGACGCTGAGGCTCGAAAGCGTGGGGAGCAAACAGG
+
???;;5:;A?<AA=@:;;>@@9>@1458:::<==7<<<<;;;3::>AAA@=;:6;?BB?BC?AAE>CB?????A7::AA?AD8:5<8A<7A9:91833399::<<.544:8839.44==?@<:@C?6<@CCBBBCBBD7;166;<4=<;;;;9<B=CCDD>EFDC@@@BAAAAAA8>@3929393989;4;@@;@<@B?@@ABB>>050499;0:9@@A;99455.5555<>6>666@CC3:9;:;,9;:4
@N9IO0:00672:06018
TACGTAGGGTGCGAGCGTTAATCGGAATTACTGGGCGTAAAGTGTGCGCAGGTGGCCGCGCATGTCGAGTGTGAAATCCCCGGGCTTAACTTGGGAATTGCGCTCGAAACTACGTGGCTCGAGTGTGGCAGAGGAAGGTGGAATTCCACGTGTAGCGGTGAAATGCGTAGAGATGTGGAGGAACACCGATGGCGAAGGCAGCCTTCTGGGCCAACACTGACGCTCATGCACGAAAGCGTGGGGAGCAAACAGG
+
AAAAAA@@<9;;AAB;;;=B>ABD@C?C@CBBCL?;;;DB=B;<:@BABBB?CC9;6;@=;9;:;ABAAACD?@A7;;CC7CE;;;6;;@@:>D9@0:45::@<<BBA<BAAAA<;6;BB=:49>=@;@AAB@<@6;600)/5>5:1:/333377772889=3><8;;;;9=933/;069)/(/996<<AB>ABB?B@B:8::?8<??@;@@D@BBCDBB:88<44488?:54;2;:99@=<.@<<CC7AA@;
@N9IO0:00690:06059
TACGTAGGGTGCGAGCGTTAATCGGAATTACTGGGCGTAAAGCGTGCGCAGGCGGTTCGCCAAGTCTGATGTGAAAGCCCCGGGCTCAACCTGGGAATGGCATTGGAAACTGGCGGGCTGGAGTGTGGCAGAGGGGGGGTGGAATTCCGGCGTGTAGCAGTGAAATGCGTAGAGATGCGGAGGAACACCGATGGCGAAGGCAGCCCCCTGGGCTGACACTGACGCCTCGAGGCACGAAAGCG
+
CBBBBBBE=9;:BBAABB>A>BCC?B7;4:@BAC=AA@EC?C@BACCCCCCACC<@?@@A=A=AABBBBBBCBA@6:9:9.;B;A@@B@C@DCE=C@BB@BAC@B@BB@BCC@CBB:@@@=@????A==:99==<===#=84:0656(/(///::<88@@@@@@;:99@@@AC<799<=889/74<7;8ABAA=AA@>A<=;;;:::):><3<;83337577///58/...(..788928=>
@N9IO0:00691:06050
TACGGAGGTGGCAAGCGTTGCTCGGAATCACTGGGCGTAAAGGGCGCGTAGGCGGGGAGGTAAGTCGGGTGTGAAATCCCTCGGCCCAACCGAGGAACTGCGCCCGAGACTGCTTTTCTTGAGTCCCGGAGAGGAAGGTGGAATTCCCGGTGTAGCGGTGAAATGTGTAGAGATCGGGAGGAACACCGGTGGCGAAGGCGGCCTTCTGGACGGTGACTGACGCTGAGGCGCGAAAGCGTGGGGAGCAAACGGG
+
CCCC=>>;994:B>A>@@?AABAA=A=AACCCCD?BABBB=BC>CB@@@@A?CCBB3;;4;B>A@ACB=CDCBBB>BCE>BBB?AD8879>@@@>B=??CAAAB=B??@@A;:9AA6???BBBAAA9?9?@@@=A?A=A?4:5:4;;0;5;CBA@AA@BCDD>CCCCCBBA::;;;B;?@<?=@BBACA:;6;??8@=AB?B@B?CDD:;;@=@AA@;:;AA@BB;;7;CCCCH>B@ABBCC;DBBBC=ABB<
@N9IO0:00696:06051
TACGTAGGGTGCGAGCGTTAATCGGAATTACTGGGCGTAAAGCGTGCGCAGGCGGCCTCTTAAGACAGGTGTGAAATCCCCGGGCTTAACCTGGGAATGGCGCTTGTGACTGGGGGGCTTGGAGTGCGGAAGAGGGAGATGGAATTCCTGGTGTAGCAGTGAAATGCGTAGAGATCAGGAGGAACACCGATGGCGAAGGCAGTCTCCTGGGCCAGCACTGACGCTCATGCACGAAAGCGTGGGGAGCAAACAGG
+
@A;:;@@A<;;;BAB;;;=@=AB@:@+0)0000;3959BB9ACC;;;A>>>800+02<7:=A<@BBCD@BBCCCC>BBCB:BC9@@;@<@>;;;/95::9@@<<8<>=;@:;:::9$5@9>7;A@B;;5;45595,59<;<9=<@?B:;;ACBBBBAAAAAAA;;::BBBBBC;;;?C>AB?B>A@@<@AAA9<;C@E?B=@<</0*///)/599::::9/0//////:<:<<<<5<@@ACDD;;;CDJ?FCC?
@N9IO0:00697:06055
TACAGAGGGTGCGAGCGTTGTCCGGAATCACTGGGCGTAAAGGGCGCGTAGGTGGCTCGTTAAGCGTGTGGTGAAAGCCTGGGGCTCAACCCCAGGTCTGCCGTGCGAACTGGCGAGCTTGAGCAGAGTAGAGGCGAGTGGAATTTCGGGTGTAGCGGTGGAATGCGTAGATATCCGAAAGAACACCGGTGGCGAAGGCGGCTCGCTGGGCTCTTGCTGACACTGATGCGCGACAGCGTGGGGAGCAAACAGG
+
CCCCBBBB=AB?A??>?@=@BC?B@C>@@AA>>?9?@@AC<AA<BBBBBBA<??;@AABB@D@C@=89:=:=>>?5;:=>@@@6@@@A@EFE:BC?BA;;;5;@@BBC8<;B<A@;;;B=B;;;BBCBAAAAB?;;;BBB?B=@@:@A@8@BA@@@C@BA<@=;;;A@@@A00/96;;;+/349;98A?@C?B;;598<<8=A89:>?>7=@AB=@?<<??>AB@@@@AA:::A===:7988&7=>??;>??9
@N9IO0:00707:06051
TACAGAGGTCCCAAGCGTTGTTCGGATTCACTGGGCGTAAAGGGTGCGTAGGCGGTCGGGTAAGTCTGACGTGAAATCTTCAAAGCTCAACTTGGAAACTGCGTCGGATACTATTCGGCTAGAGGAATGGAGGGGAGACTGGAATACTTGGTGTAGCAGTGAAATGCGTAGATATCAAGTGGAACACCAGTGGCGAAAGGCGAGTCTCTGGACATTTCCTGACGCTGAGGCACGAAAGCCAGGGGAGCAAACGGG
+
?A@;;;@;<;;/;7;;AD6:;;@=<9:37?<739/73344(4:2:<ABABB@AA>BBBC=AA=@;;;?:::@>:9099:4955)555<=9<B>C4;;09=>?@BCC?@@DCCBB>;;4::7333-328853444&444845057=A?;7;498:::48388::3;;:AA?????979.444.4.4993999955555)54999;==996;9?@?>:4:8=>?B?@9;;;05988;9(398<;99+48?@B;A@@:
@N9IO0:00710:06059
TACAGAGAGTGCGAACGTTGTTCGGAATTACTGGGCTTAAAGCGCACGTAGGCGGCATCGTAAGTGTCCGGTGAAATCCCACGGCTCACCCGTGGAACTGCCTGGCAGACTGCGATGCTCGAGTATGGTAGGGGAGAGCGGGAACTCCTGGTGGAGCGGTGAAATGCGTAGATATCAGGAGGAACACCGGTGGCGAAGGCGGCTCTCTGGTCCATGTCTGACGCTGAGGTGCGAAAGCTAGGGGAGCAAACGG
+
:;;@@@?@@;<000,000+/727;,/,69=BBCC8AA5<<0;?9==000::6.0,0;7<=?B79;BBC>D:;;BB;@@B=BBB?@?@BAA8@997:>BBCB9=C?<?>>>BAABB@@>8899::>:?<>;=98+8::<773(31337;@@><<7;===588==3888:>:77/6///6485).*2553>:;805662727;25562@:A5=<488;8;5522255622+25688=38:97B<=1@=88?6899
@N9IO0:00711:06039
TACAGAGGGTGCGAGCGTTAATCGGAATTACTGGGCGTAAAGCGCGCGTAGGTGGTTTTGTAAGTCGGGTGTGAAAGCCCCGGGCTCAACCTGGGAACTGCATTCGAGACTGCATTACTCGAGTATGGGAGAGGGCAGCGGAATTTCCGGTGTAGCGGTGAAATGCGTAGATATCGGGAGGAACACCAGTGGCGAAGGCGGCCTTCTGGACGGATACTGACGCTGAGGCGGCGAAAAGCTAGGGGAGCAAACGG
+
CCC@@@@@;@@AA?????4949@@<A=@<@@99979AAAA599:999@?@@;;:4;>>3?@C>AABDE=BA@?;>)8898-9@/::BB<?=@BC=C?BCBBCA=@@@AACCCCCD?A????>???@AB<BAAAA;B@AA@<?=AA9@=A=;;;BB@A>A???9?AA?@?A@@@@:;;.8<5?;885=;739.4/739:00)0:<6=9=8<@>499:954;9=<<5658<<166<=<0;;;<<<<0<<;;;0;97
@N9IO0:00673:06069
CACGGGGGGAGCAAGCGTTGTTCGGAATCACTGGGCGTAAAGGGCGTGTAGGCGGTTCAGTAAGTGGAATGTGAAATGCCCCGGCTTACCCGGGGACCTGCATCCCAAACTGCTGGACTTGAGTACGGGAGAGGATGAGGGAATTCCTGGGTGTAGCGGTGAAATGCGTAGATATCAGGAGGAACACCGGTGGCGAAGGCGCTCATCTGGCCCGATACTGACGCTGAGGCGCGAAAGCTAGGGGAGCGAACGGG
+
?=::9;9;$;@?A=B@A@=@;:?;9<@CCBBCBH?AA@CD>DC>CCCCB>?:994<4?>BAC:CCC:C<AAAABA=:9;FI9C@CE8BB;0999&55499;5;;@8@@7BBCBB>:B>C8@@;;55>>666=B?B<<<CF>A9;7;5798(389999=9>?BB=BCBB<<;AA<=99;4896:6::=7=4436=79:99C?@ABCBBBD@DD>DCBCC;=;ABBABAC>B@@;;;6;@??@BB9@@AAA?BCC=
@N9IO0:00681:06096
TACAGAGGGTGCAAGCGTTGTTCGGATTTACTGGGCGTAAAGGGCGTGTAGGCGGATGTGCAAGCCGATGGTGAAATCCCCGGGCTCAACCCTGGGTGGTCTGTCGGAACTGCATGTCTAGAGAGAGCCAGAGGCAGGTGGAATTCCAGGTGTAGAGGTGAAATTCGTAGAGATCTGGAGGAACACCGGCGGCGAAGGCGGCCTGCTGGGGCTTATCTGACGCTGAGGCGCGAAAGCGTGGGGAGCAAACAGG
+
ABCBBBBD<BBBC?A98949A>@A>AAC>B@A@D>CCBBB=CC>CCBBBBA=@A=@@@ACCC?BC@BB@B9@;;;/;;;;.;@8:95@7<<7<CD>;:9:BBAABD@B>BBBAABB<;<AABCBCA@@;@BDB@BBC>@@9B?B<A=@@=@BAAABB@G@?>7>9@@???AA@;;98-3:4>6ABB?B@BC?CCC>A=AA<@=@@?AABB8BB@@@ADBBABBB@BB?ABA@@@6;;@@@AB9BACCC7CBB>
@N9IO0:00687:06100
TACGAAGGGGGGCGAGCGTTGTTCGGAATTACTGGGCGTAAAGGGCGCGTAGGCGGTTTAGCGAGTCAGGCGTGAAATTCCCGGGCTTAACCTGGGGGCTGCGCTTGATACTGCTAGGCTTGAATTCGGGAGAGGATGGCGGAATTCCCAGTGTAGAGGTGAAATTCGTAGATATTGGGAAGAACACCGGTGGCGAAGGCGGCCATCTGGCCCGGGGATTGACGCTGAGGCGCGAAAAGCGTGGGGAGCAAACAGG
+
;=>0;4;:;:;#4:88700+00*//)/3:58>;;;0<?499)4909@=>@@A=;;7;C<@@ABA?@?9909=<8:</404<4<<5<<8<7;?>>;;;)59?@ABB?BB@A@AAAB;;4;;=>=9?5;:9,9=>>=BBB>BA;=9=9<<68999@99::29=?<8=<88999@@AA?AB;@2891877-3233-4::5:588.4.48;;;.37*733&3<.43;444:<<6:444377&4:888<</:::>>266=8
@N9IO0:00704:06083
TACGTAGGATGCGAGCGTTGTCCGGATTTACTGGGTGTAAAGGGAGCGCAGGCGGATCGGTAAGTCGGTGGTGAAATCCTCAGGCTCAACCTGGGAACTGCCACCGAAACTGCTGATCTTGAGTGTGGAAGAGGTCGATGGAATTCCTGGTGTAGCAGTGAAATGCGTAGATATCAGGAAGAACACCGATGGCGAAGGCAGTCGACTGGTCCACAACTGACGCTCATGCTCGAAAGCGTGGGGATCAAACAG
+
@@AAAAA=A;;<A:A;555;;=:>:AB=5<9:9D8>@@@@;AD;AA<:<CCACC@BBBB?BB?ABBB=AB8BABC:@9)/000)/9996:8:BC9A4:43349<48<;5=33:=B:?;;137>99896@;@AA<AA???C?C?B?B?A>:?:;:AAA<=<==4:562288888//89)/,.;599;.6///(/895=5;:<=;999>@188=?>>5;;@@;9;;>=;55579==4<876765'55555,558
@N9IO0:00710:06096
TACGTAGGGTCCAAGCGTTGTCCGGATTTATTGGGCGTAAAGAGCCTCGTGAGCGGCTCAGTAAGTCGGATGTGAAAATCGGGGCTCAACCCCGAGACGCCATCCGAGACTGCTGTGGCTTGAGTCTGGTAGGGGAACACGGAATTCCTGGTGTAGCGGTGAAATGCGCAGATATCAGGAGGAACACCGATGGCGAAGGCAGTGTTCTGGGCCAGTACTGACGCTGAGGAGCGAAAGCGTGGGGAGCAAACAGG
+
BC@@?;;;0;@5<2:==?<@@B>B?BCG=AA@BA6<;333(3336)/-------:5;:=BBBA=@@;;4;;59<<BB:<<=CD9A>@B=@<@0>@::?>>7<>>5:<AA@99;??@A=AB??>>BB;;99@B=@/;7;BBA75155:56616;;;;<<6;544)4;9:566@@BB=A=9<A@C:@;9.5:55.5@B?C@BBB<<<;ABAD==8<9944499=8::;;9489444<1:994999*4?4:945;>:
@N9IO0:00680:06117
TACAGAGGGAGCAAGCGTTGTTCGGAATTACTGGGCGTAAAGGGCGCGCAGGCGGGCTTGTAAGTCAGACGTGAAAACTATCGGCTCAACCGATAGATTGCGTTTGAGACTGCAGGTCTTGAGTACGGGAGAAGAAGGTGGAACTGTGTGTGTAGCGGTGAAATGCGTAGATATACACAGGAACACCAGTGGCGAAGGCGGCCTTCTAGCCCGATACTGACGCTGAGGCGCGAAAGCGTGGGGAGCAAACAGG
+
CCCBC@@?6??9929:9:28;28:7;8=49@;;:0:A<;;0;>9>>?@@AA@BBB<BC4;;B=ABDBBA>@7<777&//:@AC@BBBB?A156666<C6:;;:9,699;<>>AAB<B@@;@ACBB@AC?CBC@@A=@>AA>A=A@BBBBBBC@@@A@>@<=80<;=??????>=@?@=?A<@=ABB?AA:91989,34;?6<:??@<9373,3=CAB@@@@BA99:@8?@?BBB7:;@====,99@BB=;;;>
@N9IO0:00708:06110
TACGAAGGGGGCAAGCGTTGTTCGGAATTACTGGGCGTAAAGGGCGCGTAGGCGGCCGATCAAGTCAGGCGTGAAATTCCCGGGCTCAACCTGGGGGCTGCGCTTGATACTGATTGGCTTGAATGCGGGAGAGGATAGTGGAATTCCCAGTGTAGAGGTGAAATTCGTAGATATTGGGAAGAACACCGGTGGCGAAGGCGGCTATCTGGCCCGTAATTGACGCTGAGGCGCGAAAAGCGTGGGGAGCAAACAGG
+
9:B;;5;BBA2BC7>>??6:99BB<D@B?BBBBC?CCCCD>CC>AABCCDD?@@=@:@@@?B?BBBCC9<=?;;;0<;@@;@=9599?<@>AAAAA0AAABAAE?AAA9::AAB?B8;:?@@=A???A9@@@A=@:555;8<6<7<>6:::::>??B<A?98/8,333977786388(/(//(/:=6=5888=BB?C8BB7::ABBAB?BB>BBC@E9:9@A???;;600///00&/333444&4444;3<::3
@N9IO0:00670:06204
TACGAAGGGGGCAAGCGTTGTTCGGAATTACTGGGCGTAAAGGGCGCGTAGGCGGCTTATCAAGTCAGGCGTGAAATTCCCGGGCTCAACCTGGGGGCTGCGCTTGATACTGATGAGCTTGAATGCGGGAGAGGATAGTGGAATTCCCAGTGTAGAGGTGAAATTCGTAGATATTGGGAAGAACACCGGTGGCGAAGGCGGCTATCTGGCCCGTAATTGACGCTGAGGCGCGAAAAGCGTGGGGAGCAAACAGG
+
@AC@@;@BAA2AA=@?;:49=9=B:CAC@ECCBB;B;;;C;CB=C<;AABC@@A?@I@BCBB<ABA<B755:@<@8A8@<8?;5?BBC@C@BBBBB2@?A;?@C?@?AAA??@@@??@@>BA@ABBCE>DBCCACB;;;;7:?C?BE=BBBBBAA;;5;;::/:<999A?CA@?<@C9A387:77819:9:29@@:@>AE?@@@CCAA=AB9;;B@D?BBAAA@@@A=@A@;;;;*;:=@=CC8??BBE=CCC@
@N9IO0:00685:06175
TACGGAGGGTGCGAGCGTTAATCGGAATTACTGGGCGTAAAGCGTACGTAGGCGGCTTTGTAAGTCGGTTGTGAAATCCCCGGGCTTAACCTGGGAATTGCAGTCGATACTGCATGGCTGGAGTATGGTAGAGGGTAGTGGAATTCCGGGTGTGAGCGGTGAAATGCGTAGATATCCGGAGGAACACCAGTGGCGAAGGCGGCTACCTGGACCAATACTGACGCTGAGGTACGAAAGCGTGGGGAGCCAAACAGG
+
CCCC>A@C<;:9AA@9::=@=ABB:C?B@BBCCJ?CC@A?4;;CCFBBABB?999:CF=CBC@CC?@?@000><@60000+;?99;597;8BBD=C@C?BC@@?BBB@AA@AAA@=8=CC@ABABBB>CCBBBF>AA@:;484<6?;@@;@=0./3;@;BCKE>???BCBBBBCCC?B@CC?A?;;;?CBBB@CCB?B?;;6;D@@=AA>AC=@=@?????@@@?@?=:=>00/;5;::7;99+---(-5(-/94
@N9IO0:00702:06175
TACGGAGGGAGCTAGCGTTGTTCGGAATTACTGGGCGTAAAGCGCGCGTAGGCGGCTTTGTAAGTTAGAGGTGAAAGCCCGGGGCTCAACCCCGGAACTGCCTTTAAGACTGCATCGCTTGAATCCGGGAGAGGTGAGTGGAATTCCGAGTGTAGAGGTGAAATTCGTAGATATTCGGAAGAACACCAGTGGCGAAGGCGCTCACTGGACCGGCATTGACGCTGAGGTGCGAAAGCGTGGGGAGCAAACAGG
+
:;@@:;;;0:;;AAABBB=BA=@@?A?B@BBBCC>BBBCC=C:;9CBAB@@=@>;>@@:ABB@CCACBCB?@@@C;;:C>CCD:A?@?@DCC:B?B>BCCC>BB=?<A???@ABB<;?A89:;CC?CE=@@@A?AA???B?A=A>A=AAB9::BBBC?AAAC=A>ABCC???AA<@@<>;@@:>>@>B?@@;=;;5;4:;9?>A>>>=BC:>:>AA<???@@BBAA????BCB>BA@@BAA9@@@AC;@>>9
@N9IO0:00702:06207
TACGTAGGTGGCAAGCGTTGTCCGGATTTACTGGGCGTAAAGAGCGCGCAGGCGGTCGTATAAAGTCGAATGTGAAAGCCCCCGGCTCAACTGGGGAGGGTCATTCGATACTGTTCGACTCGAAGGCAGGAGAGGGAAGTGGAATTCCGGGGTGTAGTGGTGAAATGCGTAGATATCCGGAGGAACACCAGTGGCGAAGGCGACTTTCTGGCCTGTTCTTGACGCTGAGGCGCGAAAGCTAGGGAGCAA
+
CCCCB@@=@B?BC?BBBB=@@@>A5;;;,;<;;;.9=9=@7B@AABABA;;5;<4;@AAA;;;)5=:::8<AA?BB8;;@CB0?:?@@?9?;999&333(3>>D8;;A@@;;:@:>>B???BC?B?AAD>A??@C=A=??=4;1<9>3:99(7338933.3;;>8>???CCA@@@9949>AB?C?CAC:?888/778084:=@@AA9AAA<=9==<8:;6:@A@@@?;;5;?>:99/:@@:::.44444
@N9IO0:00668:06236
TACGAAGGGTGCAAACGTTGCTCGGAATTATTGGGCGTAAAGCGCACGTAGGCGGCTTAGCAAGTCGGATGTGAAATCCCTCGGCTCAACCAAGGAAGTGCATCCGAAACTGCTGAGCTTGAGTACGAAAAGAGGATCGCGGAATTCCCGGTGTAGAGGTGAAATTCGTAGATATCGGGAGGAACACCAGTGGCGAAGGCGGCGATCTGGGTCGATACTGACGCTGAGGTGCGAAAGCGTGGGGAGCAAACAGG
+
@>@9;5;=899;BB;;<<6;;C@@=@=?=AC?CF7@??AA.89339437=@<?B9==9=>>B=??BB?B:56>=B;@@?9@:>:@BBB=B6;8:8@8BCCCCBB:=CD<B;;;@=;95<7<554<:4444&4::5<@958:285?173(36::9:94404<<=4<8:::999888444(33-3-33828=8<3844.45:;3:4444444)4;::BBBCC==<AABBCACABBBC<CBCCCCC<BBBBB=A@A=
@N9IO0:00682:06256
TACGTAGGTGACTAGCGTTGTCCGGATTTACTGGGCGTAAAGAGCGCGCAGGCGTCGTGCAAGTCGAGTGTGAAAGCCCCCGGCTCAACTGGGGAGGGTCACTCGAATACTGCTCGACTTGAAGGCGGGGAGAGGGAAGCGGAATTCCCGGTGTAGTGGTGAAATGCGTAGATACTCGGGAGGAACACCAGTGGCGAAGGCGGCTTCCTGGCCCGTTCTTGACGCTGAGGCGGCGAAAAGCTAGGGGGAGCCAAAC
+
ABA>:?>8:4945>@;5569994949<7.7////)/<///)5@;544:<@:5:::495;=<1685------//8/33333$3,33;;;<8899&//:./0////--(-//868<;788:785.565555&5;;<@7?7;6:69:>299,9.44444:;499;:1333777777733333(3:383:;;3:5557:<9)/)//)//4:4//)55)55.555:9333888829:6;>=CC987734444$48838:04
@N9IO0:00689:06255
TACAGAGGTCCCAAGCGTTGTTCGGATTCACTGGGCGTAAAGGGTGCGTAGGTGGTCGGGTAAGTCTGATGTGAAATCTCCGAGCTCAACTCGGAAATGGCATTGGATACTATTCGGCTGGAGGGTTGGAGGGGGGACTGGAATACTTGGTGTAGCAGTGAAATGCGTAGATATCAAGTGGAACACCAGTGGCGAAGGCGAGTCCCTGGACAACTCCTGACACTGAGGCACGAAAGCTAGGGGAGCAAACAGG
+
DDAAACB?@@@8?5;;;;:@>;@=.39-3;8;;;5<?9;:5:>4<<@BCCC@BB@BBCC<BB?BBCBA;555=>>7;;;<9::;<>>=8=A:;76?6=>:==@:?466<ABCCACC@BCB?AAL?C?C<@@@@@@'9@AA;;8666C;C:BB9::BBBBBCA=99:::;;::BBBB?A?>4949AB;A<??7?<>6<7;BAB:A@;AB;=8B>B<>7;959333:37-3:748;4;@@>?AA8ABACB=@?@:
@N9IO0:00709:06218
GACAGAGGGGGCAAGCGTTGCTCGGAATCACTGGGCGTAAAGGGCGCGTAGGCGGGAGGACAAGTCGGTCGTGAAATCTCCGGGCTCAACCCGGAGGAGTCGGCCGAAACTGTTTTTCTTGAGGGAGGCAGAGGAGTCTGGAATTCCCGGTGTAGCGGTGAAATGTGTAGAGATCGGGAGGAACACCGGTGGCGAAGGCGGGACTCTGGGCCTACCCTGACGCGTGAGCGCGAAGGCGTGGGGAGCAAACGGG
+
A@BCCECCCC1CC?A9:9@CCCBB?B?BBBCCCD>BBBBB>BF>@A;;;BB?CCC>A@=A:97:BCC?CCBCBBC=;<;@=@B<BBBB?AA<A:;;=@0/0@:@?A@A=:94<===+8?:;>@@:BB?BBBAA>ABCCCB:@3939>8??BCC??;;57566/6;8987:5<<;===6==3?:865;A;>?9@AA:=:=??7=;58AAA2=5;;>>5<<??@889;985799938-655677'57776.6773
@N9IO0:00713:06222
TACGTAGGGTGCGAGCGTTAATCGGAATTACTGGGCGTAAAGCGTGCGCAGGCGGGCTTTTAAGCCAGACGTGAAATCCCCGGGCTTAACCTGGGAATGGCGTTTGGGACTGGGAGTCTGGAGTGCGGCAGAGGGGACGTGGAATTCCGTGGTGTAGCAGTGAAATGCGTAGAGATCAGGAGGAACACCGATGGCGAAGGCAGGTCCCTGGGTTGACACTGACGCTCATGCACGAAAAGCGTGGGGAGCAAACAGG
+
AAA@?===6;;9=>@ABB=A=@;;5;5;.:A;;;/;AA@@8@BBABABCCC@CCA;:;;;.;49=9;;5@C;99<24;;;.4<2==:=;>9;@B;B4999==8>0<:1?:;44(4@>@AC9=CBA;@<=;00000*////-(-3:3:*///*/?:;?BBB8>>B=AAAAABBBBAAA;5/26.50;9=397784:9:595><82889/76:090522><9;9555:65/..897877&7=?:978*33;;;3;>A4
@N9IO0:00671:06294
TACAGAGGGGGCAAGCGTTATTCGGAATTATTGGGCGTAAAGGGCGCGTAGGCGGCTTTGCAAGTGACGGGTGAAAGCCCTCGGCTTAACCGAGGAACTGCCTGTCAGACTGTGAGGCTTGAGACCGGGAGAGGTGAGTGGAATTCCCAGTGTAGCGGTGAAATGCGTAGATATTGGGAGGAACACCAGTGGCGAAGGCGGCTCACTGGACCGGAACTGACGCTGAGGCGCGAAAGCGTGGGGAGCAAACAGG
+
BBBBBBBCCC1B@=@9;94;A>B@<@?B?AA?CC<@?99939A9BBBBBBC@=?=?BB;AAA>@A@@@BB=BCCC>CBC=BBB7;;6;=@=@@@@B?DAAA@BBBAAACBBBBB@A>AB?BBBBB@CG<????=???@AA=A6;6;C;@@CBBBCBC?C;;;0;AAA@BBBBCC?CJ=AA=@=AAB?BBCC@CCB?B@@?<?BBBCCC?A@=?495:AABCCCCBBB?BAABCC<@?????=2====?9@AA?
@N9IO0:00701:06307
TACGTAGGGGGCGAGCGTTGTCCGGAATCATTGGGCGTAAAGAGCTCGTAGGCGGTTCAGTAAGTCGGCTGTGAAATTCCGAGGCTCAACCTCGGAACTGCAGTCGAAACTATTGTGACTCGAGTCCGGTAGAGGAGAATGGAATTCCCGGTGTAGCGGTGAAATGCGCAGATATCGGGAGGAACACCAGTAGCGAAGGCGGTTCTCTGGGCCGGTACTGACGCTGAGGAGCGAAAGCGTGGGGAG
+
BBBBCCCDDD5BB@A@A@?BBD@D@C@BBCC:B@6>=99:/9839<@@=:9-7>2=8=BBBE?BB??<??@=>>>8@;@>@?@=AAAD?D@BBD@C9::CBECCBBBC>CBBB<A@@@AADCBBBB@C@C@@@A=ABC@DDAH?A?CD>D?AA?<@=A?BCFH@DDBB@A@AAB?;:;.99.;.9<<85:5:99@B=?;?A;948;::9:+99B;=>?88:@AA?799399>@AC=AA=8888+9=
@N9IO0:00706:06267
TACGTAGGTGGCAAGCGTTGTCCGGAATTATTGGGCGTAAAGCGCGCGCAGGCGGTTCTTTTAAGTCTGATGTGAAAGCCCACGGCTCAACCGTGGAGGGTCATTGGAAACTGGAGAACTTGAGTACAGAAGAGGAAAGCGGAATTCCACGTGTAGCGTGAAATGCGTAGAGATGTGGAGGAACACCAGTGGCGAAGGCGGCTTTCTGGTCTGTAACTGACGCTGAGCGCGAAAAGCGTGGGGATCAACAG
+
@@0/000*/<*/0)4455.559.5.43=38:.44)33333(3334<33///)00)/)////&/)/99455;555;;3;;@6A>A666<<:@7;@B8:9=499;;6;:;C6ABGACBF>@A7@ABB@?=::5:9939;0944.45:5:7;554=::889//6:1/////<<;;<====855268=>>9<<;<.///)/5//)///(/:<4=;:AAB999?>>:70000/868;@@+>@@0000&////)/88
@N9IO0:00707:06307
TACGAAGGACCCAAGCGTTATCCGGATTTATTGGGTTTAAAGGGTGCGTAGGCGGGTTATTAAGTCAGTGGTGAAAGCTCTCGGCTCAACCGGGAAATTGCCATTGATACTGATGATCTTGAGTATGATTGAGGTTGGCGGAATGTGTCATGTAGCGGTGAAATGCTTAGATATGACACAGAACACCGATTGCGAAGGCAGCTAACTAAGCCATAACTGACGCTGATGCACGAAAAGCGTGGGGAGCAAACAGG
+
BBA9;5;4;?=.;49;;:@BBB@B?BAB=BA=??9=B/9:,:9878:ACBB@BBB<A>AA=@=@@BAABB@BAAD>CA?AAAA=AAAB?C?BB>BD>B?@A?BA<?>BBB@BAAAA;;:5;<?@AAABD@BBB@E@C@CA>B:CACBAAA;;;BBBB?BCGG>CBBB=A@@@ABDCBBABCB@CDD=??A269==?C@CBBA??988838:7:==9@BBBB><;;;@?@A@;555&54BAABB:@@@BB=BAA=
@N9IO0:00672:06311
TACGGAGGGGGCGAGCGTTGTTCGGAATCATTGGGCGTAAAGGGCGCGTAGGCGGCCGACCAAGTCGGATGTGAAATCCCTCGGCTCAACCGAGGAACTGCACTCGATACTGGTTGGCTAGAGTCCGGGAGGGGATGGTGGAATTCCCAGTGTAGCGGTGAAATGCGTAGATATTGGGAAGAACACCGGTGGCGAAGGCGGCCATCTGGACCGGCACTGACGCTGAGGCGCGAAAGCCAGGGGAGCGGAATGGG
+
;;>:055>>>+;;;<@>?5;::>>.949=?@.:5/3:;;>7>D=:93339:277-328884:9<ABC<@@;655A8>@?86:68<?9605.55;.5.3333889455<=<<=8;4=9=A:::@@A5;:-4888&44:5995:=@<@D?DBBBBBA;;5;;9@9=>000;;?>@@=@@9@<???BBA=@<;;5;@A>B?CEGF@BBBCB?CB5;7;;:;BBBAB?>>@<?@;DEE=CC7;???0>::5.57<<=6
@N9IO0:00673:06315
TACGTAGGGTGCGAGCGTTAATCGGAATACTGGGCGTAAAGCGTGCGCAGGCGGTTTTGTAAGCCAGATGTGAAATCCCCGGGCTTAACCTGGGAATGGCATTTGGGACTGCAAGGCTTGAGTGCGGCAGAGGAGACTGGAATTCCCGGTGTAGCAGTGAAATGCGTAGATATCGGGAGGAATACCGATGGCGAAGGCAGGTCTCTGGGCTGACACTGACGCTCATGCACGAAAGCGTGGGGAGCAAACAGGA
+
CCAA@??@9:;;AAA@@@;==@A@:@,00>=>><@@ADD>CBBBAAACCC?;;2:@>3@AC?BB>@BCAA@D>C3@??>3?A9?:6:6:8<CB>B?BC@@??D=AA:AA@???9=8=@3:7?@?AB>=BBA@;??<>?B?B@C>BB>B@CA@>>::;;9:8/89BBDBB>@@?>?C=BB?B@BBB?A?>:5;:>6=8<<93=5858::057772292......687;==>:53,./.53;;+.228=,52948
@N9IO0:00690:06323
TACGTAGGGTGCAAGCGTTAATCGGAATACTGGGCGTAAAGCGTGCGCAGGCGGTGATGTAAGACAGATGTGAAATCCCCGGGCTCAACCTGGGAACTGCATTTGTGACTGCATCGCTGGAGTGCGGCAGAGGGGGATGGAATTCCGCGTGTAGCAGTGAAATGCGTAGATATGCGGAGGAACACCGATGGCGAAGGCAATCCCCTGGGCCTGCACTGACGCTCATGCACGAAAGCGTGGGGAGCAAACAGG
+
BBCABBDC;?@;;5;9:92;29@A.929:??@A<::;CD=C@A@@>@A;;5;;5<AB@AAA7;;7?8885899=1=???5@B.::@@=@?DBC=C;;;BBBCD=BBC@@@AAA@:::AA=AAAABB=AAABBABB2ABB?B?B7;9;ACCBBBCCBBCCCC>;;;CCCBA@@@@@@>AA=@<@BB6;;AA>AAC?B@CC?BBDC;;;;8;?BBBCCDBB;:9?98799?888?*7777777&33737(3<<8
@N9IO0:00713:06359
TACGTAGGGTGCGAGCGTTAATCGGAATTACTGGGCGTAAAGTGTGCGCAGGTGGCCGCGCAAGTCGAGTGTGAAATCCCCGGGCTTAACTTGGGAATTGCGCTCGAAACTACGTGGCTGGAGTGTGGCAGAGGAAGGTGGAATTCCACGTGTAGCGGTGAAATGCGTAGAGATGTGGAGGAACACCAATGGCGAAGGCAGCCTTCTGGGCCAACACTGACACTCATGCACGAAAGCGTGGGGAGCAAACAGG
+
@ABBA@AA<9;;AAB@@@?@;?AB>A=A>AB@AA=;;:CJ=B;<;BBABBB=@@6;7;ABBB>@@@BA????;;:09A?A9CC8AA@F=???BD>C@E97:??C574=6<;A;BBB@BBC@BBBBBC?AAA@?<>1939:3;@B@C@AAABBBCBBCACACC>ACCC=AACBB?@@C<@@AC@A@@4919?8<9945:?;;C?=9BBA<6A9A=ABBBAA?DAA@@:;;BBBCC>B:;;;;;.;9:4:4<CA>
@N9IO0:00675:06388
GACGGAGGATGCAAGTGTTATCCGGAATCACTGGGCGTAAAGCGTCTGTAGGTGGTCCAATAAGTCAACTGTTAAATCTTGAGGCTCAACCTCAAAATCGCAGTCGAAACTATTAGACTAGAGTATAGTAGGGGTAAAGGGAATTTCCAGTGGAGCGGTGAAATGCGTAGAGATTGGAAAGAACACCGATGGCGAAGGCACTTTACTGGGCTATTACTAACACTGAGAGACGAAAGCTAGGGTAGCAAATGGG
+
AA;969<5@999:5::;>;@@>;>:B4554499:2548>>4:;A;<:<<9909:5:;.5.55.5:55.5:::7<<1<9=4955.5<<@1915@?;;094494447///)//9:57:::<;;:8997///<<;;.06626>5>@BE=B<@@;;598;>9>999,9::;:A??@AB?A=@D789>@=<5<:44.449.46>?:94(48444/5=>>7::55.44::<<=655<555)559555)5::<=?6=>?6
@N9IO0:00677:06370
TACGGAGGGGGCTAGCGTTGTTCGGAATTACTGGGCGTAAAGCGGATGTAGGCGGATCTCTAAGTCGGGGGTGAAAGCCCTGGGCTCAACCCAGGAATTGCCTTCGATACTGGAGATCTCGAGTGCAGGAGAGGTGAGCGGAATTCCGAGTGTAGAGGTGAAATTCGTAGATATTCGGAGGAACACCAGAGGCGAAGGCGGCTCACTGGACTGTTACTGACGCTGAGATCCGAAAGCGTGGGGAGCAAACAGG
+
ABAC?BBCCC1CCBBBBC???>@A>B5;.9?@@B;AAABB<ACD?A@@B??;?D?BBBCC@?;@D@@@AA0ABAF>BAI=BBB>BBBA=@@8AA;A=A;:;AK@BBCCECCB?B@>@@@@@A@:;;@@=AA@@>BBBBBC?C?C@B@BBA@@AAA@B:BBCD>D?ACCBAAAA@589789-9-388-9A;:5;=?5>>;;.9944459.55@AB;>CCCCCBCDCCBCCC@CCF;<<ICCBB9AACBG>BBCA
@N9IO0:00685:06381
TACGAAGGGGGCAAGCGTTGTTCGGAATTACTGGGCGTAAAGGGCGCGTAGGCGGCTTACCAAGTCAGGCGTGAAATTCCCGGGCTCAACCTGGGGGCTGCGCTTGATACTGGTGAGCTTGAATGCGGGAGAGGATAGTGGAATTCCCAGTGTAGAGGTGAAATTCGTAGATATTGGGAAGAACACCGGTGGCGAAGGCGGCTATCTGGCCCGTGATTGACGCTGAGGCGCGAAAGCGTGGGGAGCAAACAGG
+
@?CA@=@FED3BB>B?@@>BB:CC:CAF@BBBC>7C;99D4<<4:@;BBBB?;;8;A<AFAC@BBCCC?@@@AA@:B<AC:A<6@<AA@D@BBBBB1BBC@A@C@CC???BA>ABABAC@CB@CBBBB8??AA>AA@@@A9=9>=AA9AA???BAAA@BBBD>C?ABABBBCB?:>=-8-7:18792:<AA<>>>4:152+5;<888?;?=29:99998699??A@@<@@@AAA9ABBBBBB6==:::1;::9
@N9IO0:00710:06360
TACAGAGGTCTCAAGCGTTGTTCGGAATTACTGGGCGTAAAGGGTGCGTAGGCTGCGCAGAAAGTCAGGTGTGAAATCCGGGAGCTCAACTTCCGAATTGCACCCGATACTCCTGTGCTAGAGGACTGGAGAGGAGCTTGGAATTCTCGGTGTAGCAGTGAAATGCGTAGAGATCGAGAGGAACACTAGTGGCGAAGGCTGGGCTCTGGACAGTATCTGACGCTGAGGCACGAAGGTCAGGGGAGCAAACGGG
+
ACCA@??<?@@@A<@9;;=@@?CCADAE@BBCCC>AAACD>DD>BCBB@994:===@@AABB=?@CCB@BB@AAD>CC@BB=?99:CB?@B?B>BB>A6;;BAA;@@CBBBB@BBABBBABAB?CBCC@B@:::;ABB@C@D?B?BBCB?9::AA??@CCCC=BBB@???>?<899999:37:;<<;;<8<6;;=9=:ABCC=CCCBB?BAAAB@@@A@@::<BB<;8;AA>=2929<;;<;2;@@@B>BBE>
@N9IO0:00733:05788
TACAGAGGGTGCAAGCGTTGTCCGGAATCACTGGGCGTAAAGGGCGCGTAGGCGGCCTGGTAAGTCGGGGGTGAAACGCTGCGGCTCAACCGCAGCACTGCCTTCGAGACTGCTGGGCTTGAGCACGGTAGAGGCTGGTGGAATTCCCGGTGTAGCGGTGGAATGCGTAGAGATCGGGAAGAACATCGGTGGCGAAGGCGCCAGCTGGGCCGTTGCTGACGCTGAGGCGCGACAGCGTGGGGAGCAAACAGG
+
AA9:9;AA<BCCC=A@995:AB?A=A889A@>>@<AB?AC4@;4><=;@@@=::5;@BB@BE?BBAAAAA2BCCD?B@@<<00*0:>@7?4?BBBBCGGCCAH@BBCCBCBBBBAB:;;2:>>?<=@:=@B;;89=>8>C>A>@<@C=C?@?@@AAB?BE9A?AEDCBCAAA@?@AA<B7;@:@@@BA>::08@?<@?9947;;:9991?9;@??;<944;;<@8848@@938<<==7<78.;@@AA79736
@N9IO0:00761:05768
TACGAAGGGGGCTAGCGTTGTTCGGAATTACTGGGCGTAAAGCGCGCGCAGGCGGTTCTTCAAGTCAGAGGTGAAAGCCCAGAGCTCAACTCTGGAATGGCCTTTGAGACTAGAGAACTAGGGTACGGGAGAGGTGAGTGGAATTCCGAGTGTAGAGGTGAAATTCGTAGATATTCGGAAGAACACCAGTGGCGAAGGCGGCTCACTGGCCCGTTACCGACGCTCAGGCGCGACAGCGTGGGGAGCAAACAGG
+
B??;:2;:;:)9<;<A@@<@?<AC=B6;6;>??@;AAACC:@@@AAAA<<@900*04=<8@EAAA@@@@@;@;;;6;CD?BB:::A@@>ABBCB@B??><?=?A9A????@@?@@@=?@;;;6;AABC>CCDF@;;=CCC@C?C@C@BBBEBBBBAA?ABAD=C@CBCCCC@A@=@@?B=AB8@BB?BB@@<@@<:<600)/776:::0:=7BB8<=8===?;:?882;8?>BBBBB?>?CC5>8?BB<A@@?
@N9IO0:00722:05855
TACGAAGGGGGCTAGCGTTGTTCGGATTTACTGGGCGTAAAGCGCGTGTAGGCGGATTTGTAAGTTGGGGGTGAAATCCCGAGGCTCAACCTCGGAACTGCCTCCAAAACTACAAGTCTGGAGCAAGATAGAGCAAGTGGAATTGCGAGTGTAGAGGTGAAATTCGATAGATATTCGCAGGAACACCAGTGGCGAAGGCGACTTGCTGGATCTTTGCTGACGCTGAGACGCGAAAAGCGTGGGGAGCAAACAGG
+
CBB?A5;:::)4@9:>BB?A?<;:29:@3ABCCD;@@@?@0;;>@A@@@AC?CC@CBD7;;@9;;@DDCD5CBDC=BBB.;:;7;@AB@B>;;8-3493344:;8;;;.;////)/667;6;:??;?<<:;00/606671727177333669:677377::382.------256.22298287::::>C@@<?CC=A?@CC@A9;;BBADCCCJ?CBBCCCCDCA@@?;;::;::&:C>?<@@2==B=B6AAA?
@N9IO0:00724:05832
GACAGAGGGTGCAAACGTTGTTCGGAATTACTGGGCGTAAAGCGCGTGTAGGCGGCCTCGCAAGTCGGGCGTGAAATCCCACGGCTCAACCGTGGAAGTGCACTCGAAACTGCGAAGCTGGAGTCCTGGAGAGGAAGGTGGAATGCTTGGTGTAGAGGTGAAATTCGTAGATATCAAGCGGAACACCGGTGGCGAAGGCGACCTTCTGGACAGTGACTGACGCTGAGACGCGAAAAGCGTGGGGAGCAAACAGG
+
CBB@@@@@9;;0>>6000+0:;>>;;+404A@AB<;::@@8@@>;;;@@BA=>?<A=ACBBB=A@AAB6@;;;BB;BBC>DBB?BLJE?B?BBBAD@B@A?A@@@???6=??974044@A6855=7=C7888B48487==8=7BBBB?B<>?=:@00)/=;;3?9>:>??=<>=00*/88350335;@<>@<BCC3718;::,5.6;;6:;;:==:;7<==9>:;;9:///;>@@/:;;;?BA5B?>>E8=::5
@N9IO0:00726:05832
TACGGAGGGGGCTAGCGTTGTTCGGAATTACTGGGCGTAAAGCGCACGTAGGCGGCTTTGTAAGTTAGAGGTGAAAGCCCGGGGCTCAACTCCGGAATTGCCTTTAAGACTGCATCGCTAGAATTGTGGAGAGGTAAGTGGAATTCCGAGTGTAGAGGTGAAATTCGTAGATATTCGGAAGAACACCAGTGGCGAAGGCGACTTACTGGACACATATTGACGCTGAGGTGCGAAAGCGTGGGGAGCAAACAGG
+
@@@@<@???@0@BBCBBB?CD@CB@B?B@A@@AB<@@@AC;@@A?@BBAAA?@@<;;;0;A@9AB>BBBB@BBBB>AAC?ELF;BCA@;?:;6;=B<@;?A<AB<A=@@A???BC<=ACBCB?B6;;@6;=<B>BC?BBC?B@B<B@CCCBCCC<<A?CA>;3;6;;@@@ABCC@BB?B@@@>ABD@AA??>@@A=A?BBBBFAGFHC@CBAAABBC@CCCBBBB@@;@?@?@@6;;B@@@@8@AACC<A@B?
@N9IO0:00728:05846
TACGAAGGGGGCTAGCGTTGTTCGGAATTACTGGGCGTAAAGCGCGCGTAGGCGGTTTTGCAAGCCAGAGGTGAAATGCCTGAGCTCAACTTAGGAATTGCCTTTGGGACTGCGAGGCTTTGAGGACTGGAGAGGTGAGTGGAATTCCCAGTGTAGAGGTGAAATTCGTAGATATTGGGAAGAACACCAGTGGCGAAGGCGGCTCACTGGCCAGTTTCTGACGCTGCAGCGCGAAAGCGTGGGGATCAAACAGG
+
?@A;98;EGM5CCCCA@@?BC@CC@B?@=>>>??9@AACC=B;;;AAA@@A>;;7<CC7CBB8;:4;@;;7;CBB=B;<8<BBCDEDCABB?CCAC?C5<<;@A6AA;A@BBBCCDACCC>BBA??:;;@CBBB?9::?AA=C@B@DD>CFDBBBBBC?ACCC>C@;;;BBBBCC5<;0;<@@<@;;5;<;;29@@;A=:;49@@@=;;5;5:>??9>?=@;:;A?@?>>?<:;;0;?CBABB5@=??>5<>==
@N9IO0:00735:05829
TACGGGGGGGAGCAAGCGTTGTTCGGATTCATTGGGCGTAAAGGGCGCGTAGGCGGCTTGGTAAGTCTGACGTGAAATGTACCGGTTCAACCGGGGCGCTGTGTCGGAAACTGCCTGGCTTGAGGTCGAGGGAGGAAGGTGGAATTCCTGGTGTAGCGGTGAAATGCGTAGATATCAGGAGGAACACCCGTGGCGAAGGCGGCCTTCTATCTCGATTCTGACGCTGAGGCGCGAAAGCTAGGGGAGCAAACGGG
+
@@:;;;;;;"944;3=@;;76<8=>7<@:=CC@DF>BBB@A9A@90/00/0@@;:9;C@CACKACAA;95BBBAAC>9::=?.;.47<<6;)///&////::@@CDADF<BBCE>;@7AA8C@B>BBB@BB=BA=A@C=BC?B@B9B:==7;@@@@AA9<@<>6:;;::;;?=:::;;8<<8<853/:(///(/6727344.57<4>?AAA@A@@<7;99;:455<<<6==@:;9,5@@BBGG:AA@@@;@AC;
@N9IO0:00740:05854
TACGTAGGGTGCGAGCGTTAATCGGAATTACTGGGCGTAAAGTGTGCGCAGGTGGCCGCGCATGTCGAGTGTGAAATCCCCGGGCTTAACTTGGGAATTGCGCTCGAAACTACGTGGCTCGAGTGTGGCAGAGGAAGGTGGAATTCCAGGTGTAGCGGTGAAATGCGTAGAGATCTGGAGGAACACCGATGGCGAAGGCAGCCTTCTGGGCCAACACTGACGCTCATGCACGAAAGCGTGGGGAGCAAACAGG
+
?AABA@AC:9;;BBBAAB?B?BBC@B?B?BBBBB<BBBBB=CBBACBBA@@=@B?A?BBDCCBBBC@AACFGDEF=;;::-;F0;;?C?BB@CC>E?B@A;<;;;BCE?CCBBA@@<@B@@:8:B@@=@@@CC?A>A=??=?9C:>:<<9BBAA@<A>A9::6;@=B@AAA;;;AAA855068<BBACABC>@<@=B=BBCC@C:699D5B>B=A@@@@B;:;@@C;::CBBAE>C:;;CBD7;;;;A<@@@>
@N9IO0:00749:05842
TACGGAGGGTGCAAGCGTTAATCGGAATTACTGGGCGTAAAGCGTGCGTAGGCGGTTATTTAAGTCAGATGTGAAAGCCCCGGGCTTAACCTGGGAACGGCATTTGATACTGGGTGACTAGAGTTTGGTAGAGGAGAGCGGAATTTCCGGTGTAGCGTGAAATGCGTAGATATCGGAAGGAACACCAGTGGCGAAGGCGGCTCTCTGGACCAAAACTGACGCTGAGGTACGAAAGCGTGGGTAGCAAACAGG
+
@ABB?BDD>:::?;?;;;5;4;@@8@?A>AA998-::8@@9A@@@B@@@A@?AA=A=@AA;A=A@AABB:66C@@26:==0=?5<<7;7;7::=4A=@C?BBDC<@@CBBAB>4555::8<=<=;4?9?BCCB>??>ABB@E?BB==7=7<99:;00/9:>17>@@=BC=BB?;;28,7/84@@@?A@@=9;00)/388078<333<4<87;;;/8;;;====@@@5::A@@A8<>=:::,9=>>@F>BBB?
@N9IO0:00749:05848
TACAGAGGATGCAAGCGTTATCCGGATTTATTGGGCGTAAAGCGTTTCGTAGGCTATTTGGATAGTTGTCCTTCAAAGCCCTGGGCTCAACCCAGGAAAGGGGGACAATACTTCCAGAATTGAAAGATTTCGGGGCTACCGGAACTGTCGGTGTAGGAGTGAAATCCGTTGATATCGACAGGAACACCAAGGGCGAAGGCAGGTAGCTAGGGATTCTTTGACGCTGAGGAACGGACAGCTAGGGGAGCGAATGG
+
BCBBB@@<@@@?A9?@@?=ACC?B@BBB<BB?BC>:::@@9>:9:7/3::AA?BBBBC<B>B?>>>599@?B>BBD=BBC;@@A9?@@@<?@;@A>CC0;;;;*;@A<@ABB?C@CCC@D?ABE>CBBD=BABB6;;@B5;598=;99>?;<>>>?=;::EDC=BB?BB?AAB@A@?:99?<>6;;?07.77(333,3,3393;;;?A;94)48=:=<3:::;AA=;;6:600)/9999:8BBB6A>:00*//8
@N9IO0:00762:05826
TACGTAGGGTGCAAGCGTTAATCGGAATTACTGGGCGTAAAGCGTGCGCAGGCGGCTTTGCAAGACAGATGTGAAATCCCCGGGCTCAACCTGGGAACTGCATTTGTGACTGCATCGCTCGAGTGCGGCAGAGGGGGATGGAATTCCGCGTGTAGCAGTGAAATGCGTAGATATGCGGAGGAACACCGATGGCGAACGGCAATCCCCCTGGGGCCTGCACTGACGCTCATGCACGAAAGCGTGGGGAGCAAACAGG
+
CC@@?>?>6:;:;5;@@@5;8;AC<B6;29?@?@<;::CD?CCBAA@CBA@=<<595<1:BB=99:AAA::;CCH?CCBC:AD=BA@B6:6;@C=B?BCCECAB<??AAABBBCCBAAA:::@AA;;5;BC<;;;;*:@A;A2;6;=BAC;;;AA;;;ABBC=BCCAAABA?9969:6<:6:3777)//99)//4.445:<8<@>>>)4444&/)///79:8::<<<9::99::445/5>>@>>>1;;<=A8?>>8
@N9IO0:00728:05873
TACGAAGGGGGCTAGCGTTGTTCGGATTTACTGGGCGTAAAGCGCACGTAGGCGGATTGTTAAGTGAGGGGTGAAATCCCAGGGCTCAACCCTGGAACTGCCTTTCATACTGGCAATCTTGAGTCCGGAAGAGGTGAGTGGAACTCCTAGTGTAGAGGTGGAATTCGTAGATATTAGGAAGAACACCAGTGGCGAAGGCGGCTCACTGGTCCGGTACTGACGCTGAGGTGCGAAAGCGTGGGGAGCAAACAGG
+
BABA@<A@@@2BBBCBBB>@?<@D>AAA<B??@D>?@@CC=DBBBEAAACD??@>@B>BB<@<ABBBCCC;;;CC>BCB>BCD:;;;A<@D6;;6;4:;;;@DE>;;;;;?@<A@:@@A?B@@AF@C?C:;<A<ABBBBB?B=@@B@CBCCBCFBBA>;;5;?B>BBDBBBC;;;;C@C>;:5;;;5;;9929;<6<87818:=?>==8;=8<;?99999@=:;000:00:999,9=@>B==1?7738/8773
@N9IO0:00729:05872
TACAGGGGGTGCAAACGTTGCTCGGAATCATTGGGCGTAAAGCGCACGTAGGCGGTCTGTTATGTCGGATGTGAAAGCCCTTGGCTTAACCGAGGAAGTGCATCCGAAACTGGCAGGCTAGAGTACTAAAAGAGGGTCGCGGAATTCCCGGTGTAGAGGTGAAATTCGTAGATATCGGGAGGAACACCGGTGGCGAAGGCGGCGACCTGGGTAGATACTGACGCTGAGGTGCGAAAGCGTGGGGAGCAAACAGG
+
@@@;;;;;)999@=59;;?CCCCC?C6;;AB6>B4@AAAA89:58A>A@??;?=49:AAA=@???BC?AACCDDD:;;A<A?B?BC@B@B@CA@>A?@BBBCBB?BBB=?>>?A@@?@AAA==>>>:;;;1;=@@8@?@>>9><@9>>4;6655B;5;<@AB@8@<>>=A@@@@B@@@;@B@B@BBBAE?A?=BBE@B@BB?BCA@>;;;0;A@?@;;:;@@@===9939=@@=@598?9:99-;@@??5?AA?
@N9IO0:00731:05862
TACGAAGGGGGCTAGCGTTGCTCGGAATCACTGGGCGTAAAGCGCACGTAGGCGGCTTTTTAAGTCAGGGGTGAAATCCTGGAGCTCAACTCCAGAACTGCCTTTGATACTGAGAAGCTTGAGTCCGGGAGAGGTGAGTGGAACTGCGAGTGTAGAGGTGAAATTCGTAGATATTCGCAAGAACACCAGTGGCGAAGGCGGCTCACTGGCCCGGTACTGACGCTGAGGTGCGAAAGCGTGGGGAGCAAACAGG
+
ABC@?:@@??,@>??@@@=@;;;?:??CBBABDD=666>>4<BBABCCBBB?A>4<;555$54AA@@@@@0@9:9.;@99;7;<?D@@:;6?:<<B?A::57?;2<>:;::998???>@ACCCCE@CC=AA;;:::>>CC?B?BBBBCB=B<<BBCB?BBBB>B?BAAAA???@<===A=AC?@@C@CA@@@CBB?A>;:6;BAACCC@BC>B<AACAAACDECABB@C9;;CC6;<<:ABB4BABA@6@;;4
@N9IO0:00748:05870
TACGAAGGGTGCAAGCGTTACTCGGAATTACTGGGCGTAAAGCGTGCGTAGGTGGTTTGTTAAGTCTGATGTGAAAGCCCTGGGCTCAACCTGGGAACTGCATTGGAAACTGGCTTACTAGAGTGCGGTAGAGGGTAGTGGAATTCCCGGTGTAGCAGTGAAATGCGTAGATATCGGGAGGAACATCTGTGGCGAAGGCGACTACCTGGACCAGCACTGACACTGAGGCACGAAAGCGTGGGGAGCAAACAGG
+
@AA9;5;C7:9;?;?;96:?<<;948-3-38337(339<<089;;>::;;;54;.:>8=A5;5;>9:<<B<BA99)55<29;609EEG7B600/)/)//9@;C7@9<@8>??:>>9A<CC;:::97<4:0//:?5>:::@<@9>/99,9<=?>AAA???ABB=BBBBABAA??:98@4993;5;A::;?@@=BCB@MHDBBBDCD?;926<8<<?A?>===?===65.4;4555)5999<<<&5499909::5
@N9IO0:00748:05887
TACAGAGGTGGCAAGCGTTGTTCGGAATTACTGGGCGTAAAGGGCGCGTAGGCGGCCATCTAAGTCAGACGTGAAATCCCCCGGCTTAACCTGGGAACTGCGTCTGATACTGGAGGGCTCGAGTTTGGGAGAGGGATGTGGAATTCCAGGTGTAGCGGTGAAATGCGTAGATATCTGGAGGAACACCGGTGGCGAAGGCGGCATCCTGGACCAACACTGACGCTGAGGCGCGAAAAGCTAGGGGAGCAAACGGG
+
CABCA@@>@A<??=??>>9???AB>B?A?CA@CA<A@BAB=BB=BBB@@BB=@@<@;@BAAA7;;@@@@BBACBG?DDCCC5B?BCAGAD@CCG>C@CBBCCCDA@@A@>@@>;;;6;AABBBDG>DD=C@BBC=?@???=?=@=@=?@;?AA@@BA?ABBB=BB;;:??ABC???C;??8;8;BB?B<;;8;BB?C@CC@CCCB?BC>@@>@@CCCDCCB;;<;;;5;@@;;;;&:=99;A=455>;;3;@C;
@N9IO0:00753:05899
TACGGAGGGAGCTAGCGTTGTTCGGAATTACTGGGCGTAAAGCGCACGTAGGCGGCGATTCAAGTCAGAGGTGAAAGCCCGGGGCTCAACCCCGGAACTGCCTTTGAAACTAGATTGCTAGAATCCTGGAGAGGTTAGTGGAATTCCGAGTGTAGAGGTGAAATTCGTAGATATTCGGAAGAACACCAGTGGCGAAGGCGACTAACTGGACAGGTATTGACGCTGAGGTGCGAAAGCGTGGGGAGCAAACAGG
+
@@CD?AAB<;;;CBAACD>AB@@?;?<>=@B@A@<:;9CD7;;9;B;;;CC?;;8;BAB@CC?CBCA@??;?@@A<AAA<@@@8@@@@=@@@5?:?<?@A@<@A<ACC>CCAAAB?CCCBBB@BB?>@;@A:;8;@ABAC?C?C?B?BDCCCBBBBB?BCCE>B?AAAAAAAAD<??=?;@C=AAB=@???;??A?B?BBAA997;@B=AABB@BBB@CCBBBABBB?@@?999,;?BBBED;@ACDC>CBBA
@N9IO0:00760:05864
CACGTAGGCACCAAGCGTTGTCCGGATTTATTGGGCGTAAAGAGCTCGTAGGCGGTTCCGTAAGTCGGATGTGAAAACTTTGGGCTCAACCCAAAGCGTGCATTCGATACTGCAGTGACTAGAGTTCGGTAGGGGAGTGGGGAATTCCTAGTGTAGCGGTGAAATGCGCAGATATTAGGAGGAACACCGGTGGCGAAGGCGCCACTCTGGGCCGAAACTGGACGCTGAGGAGCGAAAGCGTGGGTAG
+
?@?>?BB????;=:=;;;<@BB?B?@@D=CB@BC>;;;AB<BBBAACBBBC@DD?C@C@@DD@AA00+/0<58=@@+/07.7;3:=@;<@C=BB=CAAABBBD@CAA@BCCBBABAA@@@AAABB?BB?ABBDD8??@@@@6?=??B;??BBDBBBAA?ACEF@?@???????BB?@?9::0618==9>188:=@>=B;===5;;;;;97/<.//<4://)//267222.57:;=>4>>@888(655
@N9IO0:00727:05933
TACAGAGGGTGCAAGCGTTAATCGGAATTACTGGGCGTAAAGCGCGCGTAGGTGGTTCGTTAAGTTGGATGTGAAAGCCCCGGGCTCAACCTGGGAACTGCATCCAAAACTGGCGAGCTAGAGTACGGTAGAGGGTGGTGGAATTTCCTGTGTAGCGGTGAAATGCGTAGATATAGGAAGGAACACCAGTGGCGAAGGCGACCACCTGGACTGATACTGACACTGAGGTGCGAAAGCGTGGGGAGCAAACAGG
+
CCBBB???6?A7819999:?=@@B=@6:19;AAA<ABABG=@@@@B;;;CC?AA?@?BBB?B@BB@B7:;BBBAB9;;44&4<4<=BB@BAGCC=C<BA<@@;:4989-7;A8??A?@BABABBBA;7AAABB=6BB?BB>B?BE>B?ABADB@BBB>@AB;3>83326===?;;95A076;:>>>8=>;;6;AD@C?BBBB?BB?BB=??A@@@?==;<;373?;?28@><<<3>=<<??>6?:89A;@@B<
@N9IO0:00718:05998
TACGAAGGGTGCAAGCGTTAATCGGAATTACTGGGCGTAAAGCGTGCGTAGGCGGTTGGCTAAGTCAGATGTGAAAGCCCTGGGCTCAACCTGGGAATGGCATTTGAAACTGGCCGGCTAGAGTGTGATAGAGGATGGCGGAATTCCCGGTGTAGCGGTGAAATGCGTAGAGATCGGGAGGAACATCCGTGGCGAAGGCGGCCATCTGGATCAACACTGACGCTGAGGCACGAAAGCGTGGGGAGCAAACAGG
+
@@A;:6:C<;;;@=@@@@<?=@BB??5969A>>@9@@=>@;@AA@@?@A;:4:@;?>A@BBA@BBBBAAACCCBD=BBB=CDD>CBBB@B@BBE>B?BCAA@?C>CCC=CCC@C>A>@BCBAABBBBAAAA;;5;@@49:.67B9=>7>:?>>AC;;:;CDDGCC@A@AA@@:;;@?6:9.;4@@@A>C@A=ABB<A=AB?B?B<<AA7A>CC@BBBABC:69<>:949BBBBG?CA@AEED;BAAAA=A?@<
@N9IO0:00720:05966
AACGTAGGGGACAAGCGTTATCCGGATTTACTGGGCGTAAAGCGCATGTAGGTGGCTTGAAAAGTTGGACGTGAAAGCTCCTGGCTTAACTGGGAGAGGTCGTACAAAACTAGCAAGCTTGAGGTTGGAAGAGGAGAGCAGAATTCCCGGTGTAGTGGTGGAATGCGTAGATATCGGGAGGAATACCAGTGGCGAAAGCGGCTCTCTGGTTCAATACTGACACTGAGATGCGAAAGCGTGGGGAGCGAACGGG
+
A9CBBBBBB8@??:??A?>AAA>B@CDJ>BBBBD>:;;CC:<;DCA999?????<?B;????2?A>A@CCCBCCC6<;:B>>@<?@=>39;@@9@@BB>BBBBBBBCC9@B@CBBABED@CAA?A@C?C@BCCADCCCB????B=@@:A?;;;@@CC@CC@E@BBBCBCCCBBB;<;9;E@C?:::3::===@@AB9A;;5;@A@?;;5;5;@=B;;;CCBBBBCCCCCCCCCD>CCDDCCC:BAABC>A@@:
@N9IO0:00728:05970
TACAGAGGTCCCGAGCGTTGTTCGGATTTACTGGCGTAAAGGGTGCGTAGGCGGTAAGGTAAGTCGGATGTGAAATCTCCGGGCTCAACCCGGAAATGGCATTGGAAACTATCTTGCTGGAGGGTTGGAGGGGGGACTGGAATTCTCGGTGTAGCAGTGAAATGCGTAGATATCGAGAGGAACACCGGTGGCGAAGGCGAGTCCCTGGACAACTCCTGACGCTGAGGCACGAAAGCTAGGGGAGCAAACAGG
+
BB@@@;;7;AC=CAA;;;6:@7=>990@6@000*/999;3993;C@BBAA<@C?BC@C@CC?AACC@BBABBDD?BBBC@EE?@A@B@BB=B@CE>BB9CAA<A599(7==;79-9<??9???9?>B?BDDEFE(:;@A5:29=::96=@BACBAAABABA=;69<@<BBBCB<<<<;;2;5>;<8C7;:59>@5:7;BBD@@@9@>8>:@=@AA?AAABBB@@??9::5555)59555=9+=99;;0;9:9
@N9IO0:00729:05962
TACGAAGGGGGCTAGCGTTGCTCGGAATCACTGGGCGTAAAGCGCACGTAGGCGGCTTCTTAAGTCAGGGGTGAAATCCTGGAGCTCAACTCCAGAACTGCCTTTGATACTGAGGAGCTCGAGTTCGGGAGAGGTGAGTGGAACTCCGAGTGTAGAGGTGAAATTCGTAGATATTCGGAAGAACACCAGTGGCGAAGGCGGCTCACTGGCCCGATACTGACGCTGAGGTGCGAAAGCGTGGGGAGCAAACAGG
+
=B@9;5:>@>0>;<>CCC?BBFCD@C@CBBBCGF>AAAHG>C=;<E66;BC>;;4;>9CC<A<ACB@BB@0A@;;6<?:DE@BBBCBB>A@D:CBB?B:8<@DD8::@BA9::@9989A;::??@CCB>C?@A?BC=BBB?C?BBB>A@?888:<==6::::294:9=>>@?@A>BA>A@??<?AC?BBBB<?>?:?8==8<=<=<;:5?@;A@@@ABABBBBBBBB=@>@>>>:@@DDFME;B@ABC=@AB>
@N9IO0:00729:06003
TACGGAGGGTGCAAGCATTGATCGGAATTACTGGGCGTAAAGGGCGCGTAGGCGGTAAGATAAGTCGGATGTGAAATTCCGGGGCTCAACCCCGGAGCTGCATTTGAAACTATCATACTAGAGTTCAGTTAGGGTAAACGGAATTCCACGTGTAGCGGTGAAATGCGTAGATATGTGGAAGAACACCGGTGGTGAAGACGGTTTACTGGGCTGATACTGACGCTGAGGCGCGAAAGCATGGGGAGCAAACAGG
+
BB?@;;:;0;@?@=@BBB?CAAAB@C@B@BCBB@=BBBCC=CD=BB@@@CD@BB=@?9?@::6;BCC?BBBBBBB;@=@?CBC:BABB@DDD:C>A@@CBBDBA9@@@;@BBBAABA@@@?;;<5;@==9>>=5<==300*08=4=;A@B;99BBBB?BABB=CCCCCCBBABABBB=@=@B?AAA?B?;:6;@@7;;BB@CF>@@@BB;@@BCBBB@@@@@@B;;;=A@@;:;/;;;;ABB9BBEEE>@@@?
@N9IO0:00730:05984
TACGAATGGGGCAAGCGTTGTTCGGAATCACTGGGCTTAAAGCGTGCGCAGGCGCCATGCAAGTCAGGAGTGAAATCCCCGGGCTCAACCCGGGAATTGCTTTTGAAACTGCACGGCTAGAATATGGGAGAGGTTAGCAGAATTCCGAGTGTAGAGGTGAAATTCGCAGATATTCGGAGGAATACCAGTGGCGAAGGCGGCTAACTGGACCATTATTGACGCTCAGGCACGAAAGCGTGGGTGAGCAAACAGG
+
CCAB@=::::5;A?CCCD?BB@CC?B<????>??7??9??9?AA@@@AA????@@@@;;:A8B@BBA=BB@CCC?CCCC7@@89;;A5>?3@:4;:>:FBBBB;BCG@G@@@BCC9?DBBB>AAAAA<A>BB?B@B@@;<@4;0;8@BBCBBBBCB@CCCC?CACCBAACCBB@BC?BB>B?BGEAFBBB?;:;>A>AA;@@@?ABE@BB?AB?BB>AAAA@????<?@@?@@8@@<7//(-----//(/8;7
@N9IO0:00736:05976
GACGGAGGATGCAAGTGTTATCCGGAATCACTGGGCGTAAAGCGTCTGTAGGTGGTCCAATAAGTCAACGTTAAATCTTGAGGCTCAACCTCAAAATCGCAGTCGAAACTATTAGACTAGAGTATAGTAGGGGTAAAGGGAATTTCCAGTGGAGCGGTGAAATGCGTAGAGATTGGAAAGAACACCGATGGCGAAGGCACTTTACTGGGCTATTACTAACACTGAGAGACGAAAGCTAGGGTAGCAAATGGG
+
CCAA=::8:@@@E?BBCC@DCC<C<C999BBBCF?;;;CD<B;:9=;;>AC?;;4:@5>7AB?BBA@00//7<<5;<B;@:;7<FCCAB@BCCDD9CBCB@@@BBBB>BBCC?A@@AABB@@ABBBAACCCB:BA@8??0;5;@8@?BC@@=@BAB@AAAC>;;;AA@>@???;?=@A;BB?BBBABAAA@BCC@B?BBAAC?BBBCC?CDBB?BA@@<@AABCCCBBACABB;A@@;;;0=99::9)5==5
@N9IO0:00737:05973
TACGGAGGGTGCAAGCGTTATCCGGATTCACTGGGTTTAAAGGGTGCGTAGGTGGGCAGGTAAGTCAGTGGTGAAATCTCCGGGCTTAACCCGGAAACTGCCGTTGATACTATCTGTCTTGAATATCGCGTAGGTAAGCGGAATATGTCATGTAGCGGTGAAATGCTTAGATATGACATAGAACACCAATTGCGAAGGCAGCTTACTTCACGATCATTGACACTGAGGCACGAAAGCGTGGGGAGCAAACAGG
+
@@@B>AAA<BBCC@DBBB@CCC?A=?A=@@@=<;688(33(391:;AA@@@?CBE<BBC@CC@CCCCCB@=@:997<BA@5;:0;56@4@90=49909A@C?CD?BBCEEE=;?@BCBB@BCAA@@BA@@@@@<@C?ABB?B@BBAA@@@@?@AAAB@CBBE>CCCC@CC;;;;;;;;;@A@=AAA-0+0+////)/)/78;;8<<=9<<BBBA@A@;@?AAAA?@@?AB?:99/:999>>@6AA@CC?;;;>
@N9IO0:00738:05999
TACGAAGGGGGCTAGCGTTGCTCGGAATCACTGGGCGTAAAGCGCACGTAGGCGGACTCTTAAGTCGGGGGTGAAATCCTGGAGCTCAACTCCAGAACTGCCTTCGATACTGAGAGCCTTGAGTCCGGGAGAGGTGAGTGGAACTGCGAGTGTAGAGGTGAAATTCGTAGATATTCGCAAGAACACCAGTGGCGAAGGCGGCTCACTGGCCCGGTACTGACGCTGAGGTGCGAAAGCGTGGGGAGCAAACAG
+
?????9>>>>,@@@@AAA?BBBCC@C@CCCBBAB=BBBBF?D::9CCBA;>599.;@?BA?B?A@@@@@@,@AAA69;=BC?BBBBCCACCC@BBB@BBBB?B?BBBBBBBCBBA@C@C?ABBDC4::84?>?;>?ABBA?B?@@????AABAAA?>:=B@C?C@BB?>;9@:9.9@A@6:C@BBB?BB@B=A@@6@6//(/7599>>:==3D6@@>885@>=:568:?A::;A5:::8888)88<::.888
@N9IO0:00748:05974
TACGGAGGGGGCTAGCGTTGTTCGGAATTACTGGGCGTAAAGCGCGCGTAGGCGGCTTGACAAGTTGGAGGTGAAAGCCCGGAGCTCAACTTCGGAATTGCCTTCAAGACTGTCTCGCTCGAGGCAGGGAGAGGAGAGCGGAATACCCAGTGTAGAGGTGAAATTCGTAGATATTGGGTGGAACACCGGTGGCGAAGGCGGCTCTCTGGCCCTGATCTGACGCTAAGGCGCGAAAGCGTGGGGAGCAAACAGG
+
ABBC?BBCDC2BBCBCAB?@@=@CAE?B?B@@@A<AAABD=B:;;AAAAAA;:;4;@<ABBBABC@D>;;8;AAC;@@B=B?A@ADFD@CB@BB=@=@4::>A>AB>@AAAA@AA@A@@A@9919@;=5>?CC?BABBBB>C;@@@@8>:;:=AB@@;?>BB<A?ABAABBBBB;D@7<@??:<<<9>9<<9;CC@CACCABBBBB;:9;C=C;;;ABBCCCBBCAE@CCF<::5:@@@ABB5:;@CF?BBB?
@N9IO0:00757:06003
TACAGAGGGTGCAAGCGTTAATCGGAATTACTGGGCGTAAAGCGTGCGTAGGTGGTTGATTAAGCTGGATGTGAAAGCCCCGGGCTTAACCTGGGAACTGCATTCAGGACTGGTTAACTCGAGTCTGGGAGAGGGTGGTGGAATTTCCGGTGTAGCGGTGAAATGCGTAGATATCGGAAGGAACATCAGTGGCGAAGGCGACCGCCTGGCCTAAGACTGACACTGAGGCACGAAAGCGTGGGGAGCAAACAGG
+
CBC;;:BB<@@?<6<<993:2:??:@4905AAAC>@@@B@6;:;;A;;;BD@AA@BABBB=A<ABCC@B@@@AAB9?>?>3@@8>@?B@BGFDD=B6;;;;:????@<@AAB<A>A?CCCCCC;<<DE?EABBC>BC>AA>A?AD>B?B@DBAAAAA@BBBB:899?>;?@@A@BB?D?C?C?AAAB@?@@=?AB>A?BBBB?BC?BC@C?BB@CBBBBBB???@?=8;;;A@@;ABABCCC;CDCBB>BBB?
@N9IO0:00729:06049
TACGGAAGGTGCAAGCGTTAATCGGAATTACTGGGCGTAAAGCGCGCGTAGGCGGCTTCGTAAGTCGGGTGTGAAAGCCCCGGGCTCAACCTGGGAACTGCGCTCGATACTGCGGAGCTCGAGTACGAGAGAGGGGGGTGGAATTCCAGGTGTAGCGGTGAAATGCGTAGAGATCTGGAGGAACACCGGTGGCGAAGGCGGCCCCCTGGTTCGATACTGACGCTGAGGTGCGAAAGCGTGGGGAGCAAACAGG
+
@A?;=<?B>;;<?<@A@@<@=@BC?@=@<??CDD=CCBBB;B::9;:AB?@<996:C@BBBCACCCCC=AACBBC>BB@G2B=7BBBB?A>:996;8A@B;;;;;ABBCCCCB@=;559ACA;;BBBC@@@@>@@@@(@C@C@B@B@B>;CC>CBAA9=BC=8?@?@ABAB>>83399@A=@>BBD@D?CCECCC@B?BC4:;;;*546A=@@<<A@AAAA@A@B@@5@?@AAD<BC=BB>A2B@@@>8===:
@N9IO0:00734:06033
TACGAAGGGGGCTAGCGTTGCTCGGAATTACTGGGCGTAAAGGGCGCGTAGGCGGACAGTTTAGTCAGAGGTGAAAGCCCAGGGCTCAACCTTGGAATTGCCTTTGATACTGGCTGTCTTGAGTTCGGGAGAGGTGAGTGGAATGCCGAGTGTAGAGGTGAAATTCGTAGATATTCGGCGGAACACCAGTGGCGAAGGCGACTCACTGGCCCGATACTGACGCTGAGGCGCGAAAGCGTGGGGAGCAAACAGG
+
ABB;:5;?@?,?>@@<;;=BBCBB@C@F?BBCDI?=@BCA7CC=A@?AA;;5;?;=?A@@A8@A?<;9==9=999)55>6@@A7@:99:>6;698?6?499.5?2=@@B@AA>AC;;;@<A@@@?BDB=BA@@<;;;A@A=B@CCB;;<CBAABA;;6:??@;A=?:9987;;<9>>;>@394990;:://*/8<4>09777=9??>>8=?6;?>??>@ABBDBBBA<989==?5>@@::99(7<=?A:=;;3
@N9IO0:00739:06017
TACGTAGGGTGCGAGCGTTAATCGGAATACTGGGCGTAAAGCGTGCGCAGGCGGTTTTGTAAGCCAGATGTGAAATCCCCGGGCTTAACCTGGGAATGGCATTTGGGACTGCAAGGCTGGAGTATGGCAGAGGGGACTAGAATTCCTGGTGTAGCAGTGAAATGCGTAGATATCAGGAGGAATACCGATGGCGAAGGCAGGTCCCTGGGCTAATACTGACGCTCATGCACGAAAGCGTGGGGAGCAAACAGG
+
B@@;<;A@9;59@;>000+0*/7;295:@A@@A;;;;?A6@966BBCCCB@BA4;;;.;@D?C?7;;<::?::;04;;;.3;133046:7;;;4A?A?8;<A=8CG>BAAA@@:=:>=<8;<;<9=98AB@@BB6:9B;;59<.5.55.5555555599:=4;;;;;;::<<<?>>=AB@G@CBB?A@@@<A;;5:=AAA@@@@;@A@<ABB?A@@@@959@>966;9@9788*77/0>:;.0//;;588?7
@N9IO0:00748:06015
TACGGAGGGTGCAAGCGTTATCCGGATTCACTGGGTTTAAAGGGTGCGTAGGTGGGTTGGTAAGTCAGTGGTGAAATCTCCGGGCTTAACTCGGAAACTGCCGTTGATACTATCAATCTTGAATCTCGTGGAGGTAAGCGGAATATGTCATGTAGCGGTGAAATGCTTAGATATGACATAGAACACCGATAGCGAAGGCAGCTTGCTACACGAGCATTGACACTGAGGCACGAAAGCGTGGGGATCAAACAGG
+
AA@@<@AB;@@BB?B@A?=?@C<@<?@;>>=887*7;(33(3:(34:<BAC@BBB=B=A;AA>@@@BBBB?BCHH?CCBC@BD=A@:B8BB@C9B=4B@@A=AD7<BICBBBB@@5>=A69;?BBABCAA8;<19A=BCCAC>BB;;;AA;;;@@@>=@?==9?????@@@AA@@@;;;BBB=AAC7;;B@@@CC>A>:<<00+0<<@AABBBBBBB?BA@@AAA;;6;@@@DG<A@?;;;;.;=9::1>:92
@N9IO0:00726:06072
TACGGAGGGAGCTAGCGTTGTTCGGAATTACTGGGCGTAAAGCGCACGTAGGCGGCTACTCAAGTCAGAGGTGAAAGCCCGGGGCTCAACCCCGGAACTGCCTTTGAAACTAGGTAGCTAGAATCTTGGAGAGGTCAGTGGAATTCCGAGTGTAGAGGTGAAATTCGTAGATATTCGGAAGAACACCAGTGGCGAAGGCGACTGACTGGACAAGTATTGACGCTGAGGTGCGAAAGCGTGGGGAGCAAACAGG
+
AA;;6:B<;>@@BBBBCC>BB@@@=@8;7;@@AE>;;;EE<A;;;BBBCAA=<;5<BBBBBD@CBA@@CC@BBBB=CCC>CCC;@@?@=@@@5@>A<?AAA=A@<ADD>DDBB?BBAAC@A@=;;;=@<@C;;7;AAA@B=?7:7:@ABBA@@CCCC?BBDD?C?AAA@@?BBB;@@3:39:39>?>>:998=99298<<>@???AAD@BCB@CBBB@AA?:::AAA=BBCCCE=BAA<;;;.;@ABE?CDD@
@N9IO0:00737:06082
TACGGAAGGGGCAAGCGTTGTTCGGAATCATTGGGCGTAAAGGGCGCGTAGGCGGTCTTGTGTGTCTGCTGTGAAAGCATGCGGCTCAACCGTAGAGAGTCGGTGGAAACTGCAAGACTCGAGGCTGGGAGGGGCTGGTGGAATTCCCTGTGTAGCGGTGAAATGCGTAGATATAGGGGAGAACACTCGTGGCGAAGGCGGCCAGCTAGACCAGTCCTGACGCTGAGGCGCGACAGCGTGGGGAGCAAACAGG
+
ABCC?B?BDF;BA<?>@?<@;:>@;@<CCBA<@C=A@?CB8CD>@@ACBBCACC@B=B;;;>9;;>BCCCCCDCC<BB>CCBB@BBAA?B::;@@A?9;:CC@?:=><6B;BAC?BBBAAA??5=@D=3:@::1?AC6::48484A=6BB=B@BA@B<A==<8?;825=:;?=;;;BB6===<@@@A;A?A<;==3=5;;5;;?=?>==??;????;?>AAA>>?<=6<;=25296<=????5????A:>>>7
@N9IO0:00738:06107
TACGAAGGGTGCAAACGTTGCTCGGAATTATTGGGCGTAAAGCGCACGTAGGCGGCATTGCAAGTCGGATGTGAAATCCCTCGGCTTAACCAAGGAAGTGCATCCGAAACTGCAGTGCTTGAGTACTTAAGAGGATCGCGGAATTCCCGGTGTAGAGGTGAAATTCGTAGATATCGGGAGGAACACCAGTGGCGAAGGCGGCGATCTGGGAAGATACTGACGCTGAGGTGCGAAAGCGTGGGGAGCAAACAGG
+
@@B;:4;?9@AAAB;<;;;@@ABC@C@C@BB@CJ?>??BB8::??B?=?A?<94-38;2<@@7:;==8=666<<<4BAA<B@@=@C?B9B9@6?6?6A@@B@?@>@=@4?;6;@@@AAB9<;CCCBC;@;ABC?BBBBBB@C@C@CD>C?CCCBA?@<@A@A=B@BBBBBBBB@A@G?BB?B?BAB>AAAB?BBE@B?@@=;<<@@@CE=B?BBBB;;;BBBBBBBC@AAABBB<BCBBCCC;BBCGF>CCC?
@N9IO0:00750:06094
TACGGAGGGGGCTAGCGTTGTTCGGAATTACTGGGCGTAAAGCGCACGTAGGCGGCTTTGTAAGTTAGAGGTGAAAGCCCGGGGCTCAACCCCGGAATTGCCTTTAAGACTGCATCGCTTGAACGTCGGAGAGGTGAGTGGAATTCCGAGTGTAGAGGTGAAATTCGTAGATATTCGGAAGAACACCAGTGGCGAAGGCGCTCACTGGACGACTGTTGACGCTGAGGTGCGAAAGCGTGGGGAGCAAACAGG
+
?@BD;;:;:;);ADDBCD>BB@BB?B?B?B@@@C;;;;;;0999::59:A@?@A>ACD>CCC@CC?AACC@CBBC>ABIGLIH;;;BA?ABB9B@D@E@BB>BB;?;@DABAAA==>>C?BBAB?ACE:B<AC@BB@@@B<B>A<@;>?=::;A??@>@?>?8?9>>?AAAAAA9==7=7=>7;;=7@?:?<@@@6?4998ABCCCC=A>@@@>==:==@@@A8:8;<::<;<6<BBBBBB8A@@@@<@>><
@N9IO0:00752:06087
TACGAGTGGTGCGAGCGTTAATCGGAATTACTGGGCTTAAAGGGTGCGCAGGCGGGTCCGTAAGCATTCCGTGAAATCCCCCGGCTCAACCGGGGAACTGCGGGTGGACTGCGGGTCTTGAGAGAGGTAGGGCCGACGGAACGAACGGTGGAGCGGTGAAATGCGTAGATATCGATTCGGAACGCCATGGTGAAGACAGTCGGCTGGGCCTTTTCTGACGCTCATGCACGAAAGCGTGGGGATCAAACAG
+
BBCC>>;;6<9@;::@>9.949==3=.4.5:333(396;;(38.3;B>89:798=254894945<<?8B8:54A:)59555$559559.54555&5499@555)5B8@BB=@AA0544.44444883849;.4.4;=>8>:@;;249344.4448.334:3<<<@@:;438889:?6::-3-//=+0/638/4.4==555457::<<)5.599+55699=;//////55444)4444:;;.=;;;=)555
@N9IO0:00756:06086
TACGTAGGATCCGAGCGTTGTCCGGAATTACTGGGTGTAAAGGGCGTGTAGGTGGGGCTTTAAGTCGGTGGTGAAAGCCTGCAGCTCAACTGCAGAATTGCCCTCGATACTGAGGCTCTTGAGTACGGCAGAGGGAGATGGAATTCATGGTGTAGCGGTGAAATGTGTAGATATCATGAAGAACACCGGTAGCGAAGGCGGTCTCCTGGTCCGTAACTGACACTGAGGCGCGAAAGCGTGGGGAGCAAACAGG
+
;;:>A>>8?9;5:==;;;<@AB?B?B>A=AABCC>B@AKF=BB>BBBBCCC><;<<.;@A;B7;6=@7?;9<BB>7BB?AAAA@BA:92:9;;:==:>;@@A<BC?@@AA?@@@=@@AA46:>>=?@=@?ABB>8D;;;C7:7;:<<<=8<ABBBCB79655)5;99655<>;;;;<<<455.338496:3;:9:5:7<B?AB<;8;C>AA79;@=@BBCCBBB@@@>;<;?@@0;;;;CBC8BBBBC>;:;?
@N9IO0:00714:06134
TACGTAGGGTGCGAGCGTTAATCGGAATTACTGGGCGTAAAGCGTGCGCAGGCGGCCTCTTAAGACAGGTGTGAAATCCCCGGGCTTAACCTGGGAATGGCGCTTGTGACTGGGGGGCTTGGAGTGCGGAAGAGGGAGATGGAATTCCTGGTGTAGCAGTGAAATGCGTAGAGATCAGGAGGAACACCGATGGCGAAGGCAGTCTCCCTGGGCCAGCACTGACGCTCATGCACGAAAGCGTGGGGAGCAAACAGG
+
CBAABBBB<9:;AAABBB>B=A@B:@+0)0=000,;@ACC>DBB;;;CA;:4:;5;;@>:=B;;;;??:@@BABB=BDCC;BD8::<B=A?CBC>B99<6A@?;6;=BCCBBBBBB)BC?C=AA@BBA>C?<;;@;@BCCFAD@@?@?BB?@@@BABBAA@@@8@@>@???@::948717719;@@B?@99969;B;@<@@??B;;;.9::.:;?>@?>9;;;99==>@@A?@9;;0<@AAABB9BBBCD>BBC@
@N9IO0:00726:06110
TACAGAGGGTGCAAGCGTTAATCGGAATTACTGGGCGTAAAGCGCGCGTAGGCGGCTTGACAAGTCGAGTGTGAAATCCCCGGGCTTAACCTGGGAGCTGCATTCGAAACTGTCTTGCTAGAGTATGGGAGAGGGAAGTGGAATTTCAGGTGTAGCGGTGAAATGCGTAGATATCTGAAGGAACATCAGTGGCGAAAGCGACTTCCTGGACCAATACTGACGCTCAGGTGCGAAAGCGTGGGGAGCAAACAGG
+
@@CCBBBB<@@00+0;00+/)//93:6<8>@AAB;;;;:9,9??>?BBBBC?BB=CB=9<;D;@;55559459>>79:99/9C8CC?C?B?BBB<:998?>@<8?999.7;833354449:88554:<3556==4=266;;:<AA<?;A;@=:9555.598<0994:?99:::@>99925.5.5<<>>?=<9=@@@695<@<>7;7?B<@=8<5:;?==?>@?@?00*0///77.79;=;==.655<;2;>>:
@N9IO0:00729:06151
TACGTAGGGTGCGAGCGTTAATCGGAATTACTGGGCGTAAAAGGGTGCGCAGGTGGCTCCGCATGTCGGGCGTGAAATCCCCGGGCTTAACCTGGGAATTGCGTCCGAAACTATGGAGCTGGAGTGTGGCAGAGGGAGGTGGAATTCCACGTGTAGCGGTGAAATGCGTAGAGATGTGGAGGAACACCGATGGCGAAGGCAGCCTCCTGGGCCAACACTGACGCTCATGCACGAAAAGCGTGGGGAGCAAACAGG
+
BC@@A@@C>;;;@@AA@@=A=BBB?C?B?BCBBB<;;;;:9&5<29;;><<<86516<<8==BA@A???9:98ABB;;;;;5;A;CD>A?A@BBB=B?B<@;;;B>;;9,5@>?@=AABCC@CCCCCCACAAAAB;;;7;C?B@C?B>A;;;;;CCBBACBBB=BBCCBBBCABABBC?DB@B@????:::@=@BC?B=C:::;?A>AAA;A>B?ABBB@@:99?99999<;::9:&999=<>>166<><7<@@:
@N9IO0:00730:06120
GACAGAGGGGGCAAGCGTTGCTCGGAATCACTGGGCGTAAAGGGCGCGTAGGCGGGATGGCAAGTCGGTCGTGAAATCCCTCGGCTCAACCGAGGAGCGTCGGCCGATACTGCCGTTCTTGAGGGATGCAGAGGAGACTGGAATTCCCGGTGTAGCGGTGAAATGTGTAGAGATCGGGAGGAACACCGGTGGCGAAGGCGGGTCTCTGGGCATCTCCTGACGCTGAGGCGCGAAAGCGTGGGGAGCAAACGG
+
BBBCA@>@?@1@A?B?A@ACCCBB?B<@ABBCCC?BBBCC>BC>BCBBBB@;???8?@@>A@=ABBB?CBC@AAD=CCE>B@@=?CCA?B=@@A;::9BCBC@C@C:;;B:;:?AA?AA?CB@A:@@>@@@BB<?@>??A>A8B8==6=9:::ABCBACDBF?DBBBBBBB@@@ABC=BB:C@BCB>B>::2:@A?B@CCC>BBBABAD=ABABA@?BBA@@CA???<?AABBB<A???ABB69:9AA899:
@N9IO0:00755:06134
AACGTAGGTGGCAAGCGTTATCCGGATTCACTGGGCGTAAAAGGGCACGCAGGCGGCTCGGCAGGTAGGGGCATGAAACTCCCGGCTTAAACTGGGAGCAGGCTGTTCTAAACCGCTGGGCTTGAGGGCGGGAGAGGGAAGTGGAATTGCCGGTGTAGTGGTGAAATGCGTAGAGATCGGCAGGAACACCAGTGGCGAAGGCGACTTCCTGGTCCGCCCCTGACGCTCATGTGCGAAAGCTAGGGTAGCGA
+
9*::;;B4992;47;5568<@B5>3994999555)555555'5;1;;=;9><-0/79755.555444444&495555)444909399.44)4444(49444.4///3///;3;5///44(4;6556>7>>>666=<=<B>BCC?C9;9:C?C?CBA9:43-38994:=>><;;::;>>>:>:3-/)/8838///16695:5?CCCB5>;=B?AA=:999+9>>???:8:?CBCBBBF:?;;;::1872722
@N9IO0:00757:06117
TACGGAGGGGGCAAGCGTTATTCGGAATTATTGGGCGTAAAGGGCGCGTAGGCGGCTTGACAAGTCAAAGGTGAAATCCCTCGGCTCAACTGAGGAACTGCCTTTGAAACTGTCTGGCTTGAGGCCGGGAGAGGGTAGCGGAATTCCCAGTGTAGCGGTGAAATGCGTAGATATTGGGAGGAACACCAGTGGCGAAGGCGGCTACCTGGACCGGTTCTGACGCTGAGGCGCGAAAGCGTGGGTAGCAAACAGG
+
AACC@CBCBC1CC?B9;;<@B?BB@CAC@CC8::8;CB@C>BC>@@ACB::6:A9@B?A@@D@CBAAC=C?BBBD>CCC;@997:AAB6;;;;A=A9B@A@?BC<B@@8=A@;::929?=AAA=@;=?9@:;;D>@@ACA=@<?<?C<@ABB???BD?BBBD<BBCBBBBBBCB?BD;9959;?=?<A??@?@<:6<:00,00006??<@B?B?C?ABGCCBBBBA@=@?:::B5::B:::/9===@B;BBC<
@N9IO0:00758:06122
TACGGAGGGTGCGAGCGTTAATCGGAATTACTGGGCGTAAAGCGTACGTAGGCGGCTTTGTAAGTCGGTTGTGAAATCCCCGGGCTTAACCTGGGAATTGCAGTCGATACTGCATGGCTGGAGTATGGTAGAGGGTAGTGGAATTCCGGGTGTAGCGGTGAAATGCGTAGATATCCGGAGGAACATCAGTGGCGAAGGCGGCTACCTGGACCAATACTGGACGCTGAGGTACGGAAAAGCGTGGGGAGCAAACAG
+
@?;;6;AB;A@A?@@9;;<@=AA?:C@D@BBBBB>@@ADD<AABBB@AB::6:@;@CC<CBB?BB>><@000AA@>@@AD5AA6:;=@:?6==B9B?B>AA:9:CAA@A@???@=94=@=288:;>?6:@@@;<3<A;<=>B7B6?.33(373228:6<===688=BBB@???AA;>:;;7;>BA@@ABBB>A;;4;<;;4;<>>=9999C?D=@@@00)0073=<;;79733,333&3773333&3333;(338
@N9IO0:00758:06144
GACAGAGGGTGCAAACGTTGCTCGGAATTACTGGGCGTAAAGCGCGTGTAGGCGGACCGGCAAGTCAGATGTGAAAGCCCTGGGCTCAACCCAGGAACTGCATTTGAAACTGCCGGCCTTGAGTGGTGGAGAGGGAAGCGGAATTCCTGGTGTAGAGGTGAAATTCGTAGATATCAGGAGGAACACCGGTGGCGAAGGCGGCTTCCTGGACACCAACTGACGCTGAGACGCGAAAAGCGTGGGGAGCAAACAG
+
CBBBCBBB=A@>BB=@AA8::A>=9=,0)/:@@A=BA?=?-8899:;?ABC:>>7::05.4<5:<<56;@@@GHK>CBEIA@@;@AAA?CE?GC>B=AABBCBB7:9B9A?;;6;9>=@8?>:>?7AB=A@@@@8@=@A>7?=C@CAC?:>ABCBAB=BBCB7B<A@A;:;;;@@@@=@@?B?CA@=@=::6:BB?B?BDABA?A?BB?C?99399>?BBBBBCB@A@@>>9867&8557;99-><?E=3=;;
@N9IO0:00761:06110
TACAGAGGGTGCTAGCGTTAATCGGATTTACTGGGCGTAAAGCGTGTGTAGGCGGTTTGTTAAGTCGGGTGTGAAATCCCTGGGCTCAACCTGGGAATTGCATTCGATACTGGCAAGCTAGAGTACGGTAGAGGGCGGCGGAATTCCGGGTGTAGCGGTGAAATGCGTAGATATCCGGAGGAACACCGATGGCGAAGGCAACCGCCTGGGCCTGTACTGACGCTGAGACACGAAAAGCGTGGGGAGCAAACAGG
+
BCBBBCBF>@A>BBB>?>>A=?@A;???:@BBBC>A@A@?8?>98::AAAA?BB<@@9?A;@=@CDDF>BCCBCD?DCC=BBB=BBBCAC@CBD>C@D@AABB@BBCBCCCC@BB?@@DBBA=<BBB?CBBBAC=;;7;@>C>B?C8;;8;CBBCBA>@BBA=BBBBBBBB@@?;7<7@<8<9@BA=@AAC?C>>7@<@C@B?CC@CDI>C?BCBBCCCBCCBBA@AAAAA;;;;&:9;?=A?1;;>>>8>CC@
@N9IO0:00717:06167
GACAGAGGGGGCAAGCGTTGCTCGGAATCACTGGGCGTAAAGGGCGCGTAGGCGGGATGGCAAGTCGGTCGTGAAATCCTCGGGCTCAACTCGAGGGGGTCGGCCGATACTGCCGTTCTTGAGGGATGCAGAGGAGACTGGAATTCCCGGTGTAGCGGTGAAATGTGTAGAGATCGGGAGGAACACCGGTGGCGAAGGCGGGTCTCTGGGCATTCCCTGACGCTGAGGCGCGAAAGCGTGGGGAGCAAACGGG
+
A@AA@99999*;B>AABC?B@AAC@C@BBFCBAA>ADCJF>CC=BBBBBBD@CCC<BB@=::6;BBB?BCBBBBB=AB:@???9@@@A:A=>=79999$3894;7BBBBCCAA>AA=AB=ABBB=AAB???AA79:BBBB?B@C@DD=B?ABBCCBB?BAA@<@AAB@@@A>>?999/9>3;5;@@?C@BB@BBD?C@CCD>DDCCBBB<ABB>BB:B@AAABBAAA=ABBABB;;;;@@CB8BB;;;09AA9
@N9IO0:00718:06186
GACGGAGGGCGCAAGCGTTGTTCGGAATTACTGGGCGTAAAGCGCGCGCAGGCGGTCTGTTAAGTCTGCGGTGAAATCCCGGAGCTCAACTCCGGATATGCCGCGGATACTGGCGGACTAGAGACCGGTAGAGGCGAGTGGAATTCCAGGTGTAGCGGTGGAATGCGTAGATATCTGGAAGAACACCGGTGGCGAAGGCGGCTCGCGTGGGCCGGTTCTGACGCTCAGGCGCGAAAGCGTGGGGAGCAA
+
BCCC?BAC>A@@@=@9;;?BC@CC@C8:9;BAAB=@A@CE=BBA@@@@@@@?BB?BBBBB>B>BBABBBB>BCBD>CDE=D>:;<;AA<;;;=@8;;?CAB?BAA=@::9???BB?BBAAA:::A?B?BCCBB<??<>?@=A8?:????9=>??AA>4986:5;8>A@?===>==;>/;/55/5==<B=:94785+5+25.597....7707384;1556875555560666222'2576666+66222
@N9IO0:00736:06205
TACGGAGGGGGCTAGCGTTGTTCGGAATTACTGGGCGTAAAGGGCGCGCAGGCGGCTGCTCAAGTCAGGCGTGAAAGGCCTGGGCTCAACCCGGGAATTGCGCTTGAGACTGGGCTGGCTTGAGTGCGGGAGAGGATGGTGGAATTCCCGAGTGTAGAGGTGAAATTCGTAGATATTGGGAAGAACACCGGTGGCGAAGGCGGCCATCTGGACCGCAACTGACGCTGAGGCGCGAAAGCGTGGGGAGCAAACAGG
+
BBCB=?@CC>3CCCC;;;=@@?BC?C?C@BAAAC=9;:DD?CD>AAABABB9@A7A;?@@BB@B=BCCABBBBAA:@<@=ABB6995=5::0;9097<.5;9995<>=B==@@6=@?7;>:;::;4444)4444055<7994>;>;@A+/////995555::9A4:49////77794::)/)/;)///:=:@@<?<<5:0446<8;;>5905<8<<<8<<A@ABAA@@@=BCB;;;/9::4444&4;;<<5<BB9
@N9IO0:00740:06203
TACGGAGGGTGCAAGCGTTGTTCGGAATTACTGGGCGTAAAGCGCGTGTAGGTGGTCGCGTAAGTCGAATGTGAAAGCCCCGGGCTCAACCCGGGAAGTGCATCCGAAACTGCGCGACTAGAGTCCCGGAGAGGAAGGCAGAATTCCCAATGTAGGGGTGAAATCCGTAGATATTGGGAGGAATACCGGTGGCGAAGGCGCCTTCTGGACGGTGACTGACACTCAGACGCGAAAGCGTGGGGAGCAAACAGG
+
::??<?@A9@@@A=@;<B800+/538(/)//>>:284:?>7>>>@?@@@@?=AA>BCCA@;:2;;:>?499A;;9.;9:9-5>2BD;;5;=5A@8@.59555::6;>;3;555>;559:;@>;=>>6=@B>BC?C@B>@A;9443880>?CBCC@@>0;;9:155.5555<===;A@6==7:5:?;796::58--(-0---3:69;>+000+//999878><ACAABB@@:::/9@@AACC8AABBA29994
@N9IO0:00716:06258
TACGGAGAGTGCGAGCGTTGCTCGGATTCACTGGGCGTAAAGGGTACGTAGGCGGCTCGTTAAGTCAGGTGTGGAAGCCCACGGCTTACCCGTGGAAGTGCGCTTGATACTGGCGGGCTTGAGGCGTTGAGGGGTGGGTGGAACTCTAGGTGGAGCGGTGAAATGCGTAGATATCTAGAGGAACGCCGGAGGCGAAAGCGACCCACTGGTGACGTCCTGACGCTGAGGTACGAAAGCTGGGGGGAGCAAACGGG
+
@@AB?;;;AAA@@@@;<;<@@ABBACC@BBB>>@5>@@@A0;;0;@@A@BB>@@=ACAAA@C?BBBBB?BBCC?D8:::5:AA=B=9=>>7>>C;C<@@@@@@B@AA@@@BB?BBB=BCACCFAAAA@AAA@@09::,:B<@6:9B@@A?B>7;<?C=B@@@89;;AABCCBB;:6<;;;8=49:A7<4;47;555)599555)5555.559566>9>B0000.---(---558(//4:4444#4<9@93:>>8
@N9IO0:00717:06250
GACGGAGGGTGCAAGCGTTGTTCGGAATTACTGGGCGTAAAGGGCGCGTAGGCGTCTGCTAAGTTCGGCGTGAAAGCCCCCGGCTCACCCGGGGAACGGCGCTGGAAACTGGCAGACTCGAGTACCGGAGAGGAGGGTGGAATTCCTGGTGTAGCGGTGAAATGCGTAGATATCAGGAGGAACACCGGTGGCGAAGGCGGCCCTCTGGACGGATACTGACGCTGGAGGCGCGAAAGCGTGGGGATCAAACAGG
+
?A:;6;AA9@@?B?B;;;?AB>BB?B=@<@?><>7?@ABE>DD=CCBBBBA=999AA@ACC>@@?:;6;AAACD>CCEJJ5B?BBBBBC<@AA;B@CC@BCDDK<==7<==9BBACCCDEFEFHE@B@BCDD@BBB>BB?B?B@B@BB?BBCBBBC?B@@@8?@;;;DCCDDCA@@>A@=A=???AD?AA?AA@;@>AB>AD=BBBB@BBB>???@@@<<<<0.*.:6.-00/0)53373;<.;?=<=99::=
@N9IO0:00723:06220
TACAGAGGGTGCAAGCGTTGTTCGGAATTATTGGGCGTAAAGCGCGTGTAGGCGGCTTTGCAAGTCGGGTGTTGAAAGCCCTCAGCTCAACTGAGGAAGTGCGCCCGAAACTGCAGAGCTTGAGTACCGGAGAGGATGGCGGAATTCCCCAAGTAGAGGTGAAATTCGTAGATATGGGGGAGGAACACCGGTGGCGAAGGCGGCCATCTGGACGGTCACTGACGCTGAGACGCGAAAGCGTGGGTAGCAAACAGG
+
BAAAAAAA<ACAA9?::94::?CCAD>A>@A=A>9A?==<19>==?:;;CB@BD>BA=5ABB@CCAA@5<00*0==3>@@<@@99:ICC@CCCCDBD@CBCB==@7;@B<;;9??@?ABB4>:::@81:60//83/09;@?8@<?<?CC5:9:A@@@@;<873(748889833339999$382845558=8;<8<BB@C@CB>B?BCBBC@A??;????;:5::><;;;<:;;444(4999=>7===@>?8<<<?
@N9IO0:00725:06250
GACGAACCGTGCAAACGTTGTTCGGAATCACTGGGCTTAAAGGGCGCGTAGGCGGTGCGTTAAGTCGGTGGTGAAATACTTCGGCTCAACCGGAGAATTGCCGCTGAAACTGGCGCGCTAGAGGGAGGTAGAGGTGCGTGGAACTTCCGGTGGAGCGGTGAAATGCGTTGATATCGGAAGGAACGCCTGTGGCGAAAGCGATGCACTGGACCTCTTCTGACGCTGAGGCGCGAAAGCCAGGGTAGCGAACGGG
+
=>=<<7?455:7<<1///+//6996:476833480884;;5<>5<B<<@AA;:;5;@=::8<059<<8<<8;;9;)59>:55:.59;;.5.57<>@=@269:>>><<<45443:@A>@@@@A?<3>=5@B;;;.555>;A>A@BC@C@B?B=8<<<<8<<>>6666@>:@@666<<4949.505BA=ABAB>C@@A;@ABBAACCCBD@CC@CED?CC;=;CCB@@@>;::5=>/59699B399:;:;2:BB=
@N9IO0:00729:06214
TACGGAGTGTGCAAGCGTTACTCGGAATCACTGGGCATAAAGCGCACGTAGGCGGGGTTGCATGTCCGTGGTGAAATCCCCCAGCTCAACTGGGGAACTGCTTCGGAAACTGCTTCTCTTGAGGACGAGAGGGGAGAGTGGAACTTCTGGTGGAGCGGTGAAATGCGTAGATATCAGAAGGAACACCGGTGGCGAAAAGCGACTCTCTGGCTCGTTTCTGACGCTGAGGTGCGAAAGCTTGGGTAGCAAACAGG
+
@AAA?;;;??@:92:@;;7<BBBF@D@BBBD;;;0;B;;;/555:=69;BB>AA;;0;4BCBBBBD;9;?<@CCG>CCCBB1B;<6>>8=BC>>0B8B966??AA7;5/5<<=B?BBBB7?AC>AAB9C5955&5;9>;=:C@BC?BCC@BB;@@59.5=??0@A@ABCB@@@B;;6>:?@C@@@A;@<@@=@;999&973:<BBBBCC?@@@AAA=BBBBBBBBAAA??>?;;:.43>8@@<AA@A@D=?@@?
@N9IO0:00748:06237
TACGGAAGGTGCAAGCGTTAATCGGAATTACTGGGCGTAAAGCGCGCGTAGGCGGCTTCGTAAGTCGGGTGTGAAAGCCCCGGGCTCAACCTGGGAACTGCGCTCGATACTGCGGAGCTTGAGTACGAGAGAGGGGGGTGGAATTCCAGGTGTAGCGGTGAAATGCGTAGAGATCTGGAGGAACACCGGTGGCGAAGGCGGCCCCCCTGGTTCGATACTGACGCTGAGGTGCGAAAGCGTGGGGAGCAAACAG
+
@AAA=?;?;>@>C?B:::@D@@AAAC?A?A@>=<6==999/9>>@@@CCBB???<?@@BCBB=BC;;;0;@>A@A;AB>>&;606;BC>B@BCE?C:?=9//0?BBABCB;;;D>;;<C266C>B<CC;:;;;;;;;%9B4@;@;C?C@:A;::@@:5:8:83;59@?@?A=?733;3995;85999>:>><>?>8<69:.5<<<<%56159=<<<BBBA@B<<6==>:?>BB@@;@@=>=>>/554::08::
@N9IO0:00751:06242
TACGGGGGGGGCAAGCGTTGTTCGGAATTACTGGGCGTAAAGGGCTCGTAGGCGGCCAACTAAGTCAGACGTGAAATCCCTCGGCTTAACCGGGGAACTGCGTCTGATACTGGATGGCTTGAGTTTGGGAGAGGGATGCGGAATTCCAGGTGTAGCGGTGAAATGCGTAGATATCTGGAGGAACACCGGTGGCGAAGGCGGCGATCCTGGCCAACACTGACGCTGAGGAGCGAAAGCCAGGGGAGCAAACGGG
+
<<99999999";B=@@<;6;B?CF@C@D?CBBBC=BAAAA<AB<BBAAABA?@@<@>A=ACB6;;BBBHHCB:::8;CD;BBB?A@<@?B>BDD7C6::AB@@C@@@BBCBB@AAA=BB7;9@@@.:;09=>@@:?>AAA>A:@4;2:95:<7788908??A598959:433?;3340447=8>:<;C<>?=BA@;?68>80////(/84:(3/3::=;=BB@?:99:><<333(3<6<>@@8?@ABB=@<<5
@N9IO0:00753:06242
TACAGAGGTGGCAAGCGTTGTTCGGAATTACTGGGCGTAAAGGGCGCGTAGGCGCCCCAGAAGTCCCGTGTGAAATCCCTCGGCTCAACCGAGGAATGGCACGGGAAACTGCGGGGCTCGAGTTCGGGAGAGGGAAGCGGAATTCCGGGTGTAGCGGTGAAATGCGTAGATATCCGGAGGAACACCGGTGGCGAAGGCGGCTTCCTGGACCGACACTGACGCTGAGGCGCGAAAGCTAGGGGAGCAAACGGG
+
AA@@@@@=@@=?A1999:39??@@>A>B=AABCC=@@?@A;AD=BBBCBB?;9:;;:.9@@39444)49?@?A?8>>>6@;;5;BBC@C?@BC@C?BB=@>::;3:>6666====/:>9:599.555)399<<2:689=9?;??A;??9???CCAB@AABB<ABA@@@@::9??9@98>9=4>?><>:7918<<:?8<=8>?8?;>@6:;?AA;;;BCCBBBCC;;7;CB@@@;@@A@@@@7@BBCD?BDC<
@N9IO0:00760:06226
TACGTAGGGTGCGAGCGTTAATCGGAATTACTGGGCGTAAAGCGTGCGCAGGCGGTTCGCCAAGTCAGGTGTGAAATCCCCGGGCTTAACCTGGGAATTGCGCTTGAAACTAGCGAGCTAGAGTGTGGCAGAGGGGGGTGGAATTCCACGTGTAGCAGTGAAATGCGTAGAGATGTGGAGGAACACCGATGGCGAAGGCAGCCCCCTGGGTCAACACTGACGCTCAGGCACGAAAGCGTGGGGAGCAAACAGG
+
BBBCBBBD<???@>==9:4;<ACD?D>@?@BBBF>AAACC=@BB@AADA@@ABB<@<@@A=A=BABBB?CCBCCC>BBCC9CC>CC>?<@?ACC=B?B>A@BBB8A@>6<<B<<BCBBCBB@A@@@@>@@A@@@@@@'@A>?9=<=9@A:::BABABBBAA@;@@?@@AABAAA@@@=AB<@=????A===39976;8<=99<<<);??8?@B?B???@AA998;99.9=?;==7>@@@ACB6?@@BB=@@@=
@N9IO0:00763:06210
TACAGAGGGTGCAAGCGTTGTTCGGAATTATTGGGCGTAAAGCGCGTGTAGGCGGCCAGCCAAGTCAGACGTGAAATCCCCCGGCTTAACCTGGGAACTGCGTCTGATACTGGGAAGCTAGAGTATGGGAGAGGGAGGTAGAATTCCAGGTGTAGCGGTGAAATGCGTAGATATCTGGAGGAATACCGGTGGCGAAGGCGGCCTCCTGGACCATAACTGACGCTGATCCGCGAAAGCTAGGGGAGCAAACGGG
+
CBCAA?@@9@B?A;@?>>49:=AB?B@B?CC@DC>BA?@?5::::A??@::4:@4;599@3@<@@@ABBBBAAAC;999:9)92:==A?D@BBB=CADC@@@@@@AABBBBBH?G?AAC@GDJFCCC@7CCCCF>;;9;CCD@C@C@CB@BA<@@AA7A@A<4555::BBAAC944<38;.4.5<<8=:BB;B>=.;2;:.57<B@CB?BB:;;C?CBAA@BABABAA>@@@AA<BAA<B==.AA@A<4AAA;
@N9IO0:00725:06288
GACGAAGGGGGCGAGCGTTGTTCGGAATCACTGGGCGTAAAGGGCGCGTAGGCGGCGCGATCAGTCAGGCGTGAAAGCCCCAGGCTCAACTTGGGAAATGCGCTTGATACTGTCGTGCTAGAGAGCGGGAGAGGATGGTGGAATTCCCAGTGTAGAGGTGAAATTCGTAGATATTGGGAAGAACACCGGTGGCGAAGGCGGCCGATCTGGACCGTTTCTGACGCTGAGGCGCGAAAGCGTGGGGAGCAAACAGG
+
@B@?@<@BBC3BBAA9::6;A=BB@B?BCBBBEG=D@?@>,99/:;;9;BB@@A>@@BCBBBBBB>??>@@A?98/3333&33-3;<<4:>8@<5@A:@@AAAB=@@A@@;;;@@;;;@BBAAA@<<<0<@@A=<<<7<<8=5:79;.70////444.44;;0823333389994990858;8;97,/59=49//)/06649(/330/5(--0666/-----@@ABAB=@A?8992:A??;@A6>>AAA:9=;3
@N9IO0:00730:06277
GACGAACCGTGCAAACGTTGTTCGGATTCACTGGGCTTAAAGGGCGCGTAGGCTGTTCGTTAAGTCTTGGGTGAAATCTTTCGGCTCAACCGGAAGACTGCCCGGGATACTGGCGAGCTCGAGGGTGGTAGGGCGGATCGGAACTGCCAGTGGAGCGGTGAAATGCGTTGATATTGGCAGGAACGCCGGTGGCGAAAAGCGGATCGCTGGATCACTCCTGACGCTGAGGCGCGAAAGCTAGGGGAGCAA
+
>@?;;5;:@;:9@A;:9:>???AA>::8:BBCED<A@5;9(4;4<<BBB@@<??@?=@@A=@69:>>;AA<@@@D>A@@@;@?;?AAB=C?B@C@CBA????5=A8@AA>??>;:;AA@@@544)4929///)//)//79)3-33347;:8:=969>79444)4;<BB?9/000)/27//);.66E@CACC<?;;;;&49939@A@ACD89;;@@C>869>>=AB@;;5;5:?BC<AA;A@B?38;973
@N9IO0:00733:06291
TACAGAGGGTGCAAGCGTTAATCGGAATTACTGGGCGTAAAGGGTGCGTAGGTGGTTTGTTAAGTCAAGTGTGAAATCCCTGGGCTCAACCTGGGAACTGCATTTGATACTGGCAGACTCGAGTCTGGTAGAGGGTAGTGGAATTCCGCATGTAGCGGTGAAATGCGTAGAGATGCGGAGGAACATCAGTGGCGAAGGCGGCTACCTGGACCAAGACTGACACTGAGGCACGAAAGCGTGGGGATCAAACAG
+
BDCAAACC=CCA?9=<=<8?;@AB>C:B<?@CCC=;;;AA8AA8@@@CCA@?ADACC>BBAC?CCBA=@?@?AAA;ACC=@@@;BDCC@C@CDF>J;;<:A<A@:?A@@CCC?CC;;<CBB;;;@@C@@??A@@99::??>@;?9;9>>@0//>>0914:@<58==@@B=??A000?0/.49257738@AB;>?=1818=9??A?9@@;??=B;B@@@778===>==5:52226/67:<=<<-<9??:3<;<
@N9IO0:00736:06281
TACGAAGGGGGCTAGCGTTGCTCGGAATTACTGGGCGTAAAGGGAGCGTAGGCGGATAGTTTAGTCAGAGGTGAAAGCCCAGGGCTCAACCTTGGAATTGCCTTTGATACTGGCTATCTTGAGTACGGAAGAGGTATGTGGAACTCCGAGTGTAGAGGTGAAATTCGTAGATATTCGGAAGAACACCAGTGGCGAAGGCGACATACTGGTCCGTTACTGACGCTGAGGCTCGAAAGCGTGGGGAGCAAACAGG
+
@@@@?5:;;;)9?@ABBB@BCCBB@B@C@BDCDB=BA;;;0:9099;@CCCA@@:;;BCCC?CCCBBB@@<;;6D6BB?6B>E6A;;;=@=C?B?B6;7;C?BB<BBAA@@@=ABB;;;>BBBB<>>,0,0<<6<@??:0+06:=>-/0??=;:@??998;C=C?BBBBBAABB>AA@C@CC?CCD@@??@<A9929;9::?>=>?@?;@@177?<<?CB???@???:?@??>B>B?>>AAA6?9:8>3;882
@N9IO0:00743:06297
GACAGGGGGCGCAAACGTTGTTCGGAATCACTGGGCATAAAGCGCACGTAGGCCGCGCGTCAAGTCGCGTGTGAAAGCCCCCGGCTCAACCGGGGAACAGCACGCGATACTGGCGCGCTCGAGGGTGGTAGGGGTGAGTGGAACTCCAGGTGGAGCGGTGAAATGCGTAGATATCTGGAGGAACGCCGGTGGCGAAAGCGGCTCACTGGACCACAACTGACGCTGAGGTGCGAAAGCTAGGGGAGCAAACGG
+
A@A?====,;;;BC=;<;?BB<BA=A=?:98CCB9B??@@09;49B@??><;>+//==<<<<27<0//:<@>BCC>BBFCF.<4:;BB=C?C@@2?<@@BC=<@B@@AABBB@BB<9;@;<;BC=BE@A@@::+9@@@AB?B>@@C@CC@CC>@ABB?CBBB<AA@@@@AB>@@;658>>9B?C@@>;<BB;B9;<0599.9<BAABC::;?BCF?AADBBBABB;:6;BBBBC=CBCCDEC7A@9990;<<
@N9IO0:00748:06303
TACAGAGGTGGCAAGCGTTGTTCGGAATTACTGGGCGTAAAGGGCGCGTAGGCGGCCCGCCAAGTCCCGTGTGAAAGCCCCCGGCTCAACCGGGGAACGGCGCGGGAAACTAGCAGGCTCGAGTTCGGGAGAGGGAAGCGGAATTCCGGGTGTAGCGGTGAAATGCGCAGATATCCGGAGGAACACCGGTGGCGAAGGCGGCTTCCTGGACCGACACTGACGCTGAGGCGCGAAAGCTAGGGGAGCAAACGGG
+
CCCA@@B?A@??A9?=??;?A?@A>B?A?AC@@?<9:9BB;@@;@@?CC;0+00+0@3>@;?=?BBD>BAAABCC=BBDDD3C>BBDD?A?@FD9B?AA=A@@>A/:939??A@@@@AAABB?@;@?@6?@@@B;A=@?>9>9>9=;??8@@@??>C?BBDC<???AAAABBBBB@B@?>6:4:@?<?<9919<>9>;?>9;;2;4;;6;;>BCBBAAAABBBAA;;7;BCCCC9;;ABBBB;CBCDF?DJL>
@N9IO0:00753:06304
TACGTAGGGTGCGAGCGTTAATCGGAATACTGGGCGTAAAGCGTGCGCAGGCGGTTTTGTAAGCCAGATGTGAAATCCCCGGGCTTAACCTGGGAATGGCATTTGGGACTGCAAGGCTGGAGTGCGGCAGAGGAGACGTGGAATTCCTGGTGTAGCAGTGAAATGCGTAGATATCAGGAGGAATACCGATGGCGAAGGCAGGTCTCTGGGCTGACACTGACGCTCATGCACGAAAGCGTGGGGAGCAAACAAGG
+
@B@A@?@@;9;;C;;;;;5;2;A=4>-000AA@@@@@CD=AAAA@:<;;;5;@=AAB.;;B?BB=@@BBBAA<?(4;;;59A;>>:B:=9===7C@DD@CBA@<@C=AA:::?:=<@9:68A?CCC?BBBBB?B?=:997,33:6;6;A5899A989@@889)5252:99=>>>>>A<@>9><@A=7:://).66094>@@9@?:;:BA9?8;3325:9;0/.37756627.53,3...588&.....'.2+5:
@N9IO0:00716:06348
TACGTAGGTGTCAAGCGTTGTCCGGATTTATTGGGCGTAAAGCGCCCGCAGGCGGCTTGCCAAGTTCGATGTGAAATCTCCCGGCTCAACTGGGAGGGTGCATCGAAAACTGGCAGGCTTGAGGCAGGGAGAGGGATGTGGAATTCCAGGTGTAGTGGTGAAATGCGTAGATATCTGGAGGAACACCAGTGGCGAAGGCGGCATCCTGGCCCTGTCCTGACGCTCAGGGCGAAAGCGTGGGGAGCAAACCGG
+
@@:;;AA=;;;;@<@@CB:;;DGF?BAD=CC?BB<9::AA=A<9;C=AB;;8;@9@B6;;?A6;;=@@A@A@<<<5000@A<A>AACC@CCDE;;;;0;;;AA;;;CC9CCC>?@@::838<=8<7:945@?>@8A///7)/)58==BB@A@@CBBBADCCE?=;;AACBCCD;;:A=@A?B=??A?C;;<@CAA=A0//,//::6;;7:=6<;@A@@@A:9944555)5555)5;9;;@@2?><<=/858<
@N9IO0:00719:06348
TACAGAGGGTGCAAGCGTTTGTTCGGGAATCATTGGGCGTAAAGGGCGTGTAGGCGGTTTTGTTAAGTCATGTGTGAAATCCCTCGGCTCAACCGGGGAACGACGCATGAAACTGGCAAGCTAGAGTACCAAAGAGGGGGGTGGAATTCCCGGTGTAGCGGTGAAATGCGTAGATATCGGGAGGAACACCTGTGGCGAAGGCGGCCCCCTGGTTGGATACTGACGCTGAGACGCGAAAGCGTGGGGAGCAAACAGG
+
CCCB@@@A8@@;:6:----(--(---(-(//:@7=;(97333(33(3338;<@5772;88+8;-3-38888?@>;;;@2:9<2B495;4954=.555&5.55@BA;A;;CC=BBB>AA7@;84==938928808499999$4839397@;)95444949<5///9.///9::;55555:5)555:5::>9=;59.555.5755.5@A@,99.5.9.5559;5459;4;;99999:>D499@?CB>59555>(4483
@N9IO0:00722:06314
TACGAAGGGGGCTAGCGTTGTTCGGAATTACTGGGCGTAAAGGGCGCGTAGGCGGCGCGTTAAGTCAGGTGTGAAAGCCCTGGGCTCAACCCAGGAATTGCACTTGATACTGACGTGCTTGAATCCGGAAGAGGATGACGGAATTCCCAGTGTAGAGGTGAAATTCATTGATATTGGGAAGAACACCAGTGGCGAAGGCGGTCATCTGGTCCGGTATTGACGCTGAGGCGCGAAAAGCGTGGGGAGCAAACAGG
+
CCB::4;;;:):@BBBAA;;:6;A9C?E>@@@@?8:<;AA<BC6B=A@BAA=@@<@@???5;5;@@@A699@ACB>BCE>GED6;66505?7?@:>9@=BB@@@9;;BBABA:9:@??@@BB@CD?C?B699:2:?=>?@:?;@;@@:@AA@>@@00*///;5=8=>@466<<A8A>6A4697;;<9>BBC<@@C59.9838<<<A??=?=:D@??@::89:::?::5;;;<:::&94:4444&4:99909@?;
@N9IO0:00724:06344
TACGTAGGGTGCAAGCGTTGTCCGGAATTATTGGGCGTAAAGAGCTCGTAGGCGGTCTGTCGCGTCGGATGTGAAAATCAGGGCTCAACCCTGGACCTGCATTCGATACGGGCAGACTAGAGTTCGGTAGGGGAGACTGGAATTCCTGGTGTAGCGGTGAAATGCGCAGATATCAGGAGGAACACCGGTGGCGAAGGCGGGTCTCTGGGCCGATACTGACGCTGAGGAGCGAAAGCGTGGGGAGCGAACAGG
+
BBAAAEDG=9;;B?BCCC@BBF@CAB?C?BB@EC=??@@?37878?::9::3::39@BA@AD@@AAC@C;;9<:::*.---6/-/5=8==4<B9;:>B;<;B@D@A@CEEE=BBBBBBBB9::?BB?BBCBE8A@@B:96:>B>BAEE@BBBCBCC@GBBB=@@@B:::CCCBBBA6::;@6;;B@D@BB@BBA>@?@@@:?@@ACBB=B?B???@>::;AA@@@A=AAAAAA;A@@@@AA6@@@@A?@@@?
@N9IO0:00727:06356
TACAGAGGGGGCCAGCGTTATTCGGAATCATTGGGCGTAAAGGGCGCGTAGGCGGCCATGCGTGTCTTCCGTGAAATCCCTCGGCTCAACCGAGGACGTGCGGAAGAAACTGCAAGGCTCGAGTCCAGAAGAGGGGGACGGAATTCCCAGTGTAGCGGTGAAATGCGTAGATATTGGGAGGAACACCGGTGGCGAAGGCGGTCCCCCTGGGCTGGTACTGACGCTGAGGCGCGAAAGCGTCGGGTAGCAAACGG
+
AB::;@@@@?0?=AB@@@@CC?BB=?;@A@=7;<4>?8;<.93(7<<?AA@600)/)///383799929244:<<4<<<2<49.49=?6;3:94.9@=?@AA=A=@?@8?887>1749=<@0000+0;?7A?A<<<+;>>9;6;177*8<<;?>??@?@?@@9@@@@@@@?==9.44)33-323336;-34.444.4.4:544444$49904558;;:::89977<0/)/:---9,-.----8/88:///)499
@N9IO0:00729:06327
TACGTAGGGTGCGAGCGTTGTCCGGAATTATTGGGCGTAAAGGGCTCGTAGGCGGTTTGTCGCGTCGGGAGTGAAAACCAGAGGCTTAACTTCTGGCTTGCTTCCGATACGGGCAGACTAGAGGTATGCAGGGGAGAACGGAATTCCTGGTGTAGCGGTGAAATGCGCAGATATCAGGAGGAACACCGGTGGCGAAGGCGGTTCTCTGGGCATTACCTGACGCTGAGGAGCGAAAGTGTGGGGAGCGAACAGG
+
ACBBA>@@8??@A@@@@@<@BF?C@B?@<995;;,4:=;C=AA;AAAAA::88@9@D=BABBA@A@BC=@ABBBBB;B@BCAD?BB?@=@D>A:;6;B;@?B?B@CBBBCCB=@A@BBB;;;A>AA@@???DD6A??49:9<:A<@=@A@C@;;;@B?A@?A<@@AA???AA@AAAB=@@@C?BBC@C@BBAGBA>A=?>9>9>?A?@@<@BB>BC>?999??@ABB@BAB@@@<@BCCCCC9@@BB?9???;
@N9IO0:00731:06349
TACGTAGGGTGCGAGCGTTAATCGGAATTACTGGGCGTAAAGCGTGCGTAGGCGGTTCGCTAAGTCCTGTGTGAAAGCCCCGGGCTTAACTCGGGAACGGCATGGGAAACTGACGGACTGGAGTGTGGCAGAGGGGGGTGGAATTCCGCGTGTAGCAGTGAAATGCGTAGAGATGCGGAGGAACACCGATGGCGAAGGCAGCCCCCTGGGCCAACACTGACGCCTGGAGGGCACGAAAGCGTGGGGAGCAAACAGGA
+
CA@@?9994;AAAAA@@@>B@DBB@A=@=@@@BB;AA;;:6<DCHC@>>00,0>;>;?AC996;;;5;BBABBBB;BBBC9CB0994;4:@===8>;@B9CCCCC=DD@B9;9::6;A>>=@?@??<8??=;;@@@@&==5;+0)/488://////;;;@BC;87785566///99@987,62;6619::;4;??8=::887778(25:.9-8079;;9;>873//(...'..9==>7;=>9:99*8<<8>5>>>56
@N9IO0:00741:06348
TACGGAGGGTGCAAGCGTTATCCGGATTCACTGGGTTTAAAGGGTGCGTAGGTGGGTTGGTAAGTCAGTGGTGAAATCTCCGAGCTTAACTTGGAAACTGCCGTTGATACTATCAATCTTGAATATCGCGTAGGTAAGCGGAATATGTCATGTAGCGGTGAAATGCTTAGATATGACATAGAACACCAATTGCGAAGGCAGCTTACTTCACGATCATTGACACTGAGGCACGAAAGCGTGGGGAGCAAACAGG
+
CCCC@BAA:@?>>;@@@@?BAB?B@=@8733333(3919:4<<19::84445444)4393::7<ABBBAB?@@@>7:>>A499///)/)/9596;;29@==.44.448944>=99344439=4=B:956<;:<8<<:?A;6>8A@A@?>>AB@@?9:6:99;2554:6:99:6///////44.4//)/)/)//68-3-33444.4<<7=59444444.444;B;56<6;E;444)44<<@@@5@BCCC=BBB?
@N9IO0:00747:06336
TACGTAGGTGGCAAGCGTTGTCCGGATTTATTGGGTTTAAAGGGTGCGTAGGCGCCCTGTAAGTCAGTGCTGAAATATCCCGGCTTAAACCGGGAGGGTGGCATTGATACTGCAGGGCTTGAGTAAAGTTGAGGTAGGCGGAATTGACGGTGTAGCGGTGAAATGCTTAGATATCGTCAAGAACACCTATTGCGTAGGCAGCTTACTAAGCTTTAACTGACGCTGAGGCACGAAAGTGTGGGGATCAAACAGGA
+
A@@>A;;5;?<;:24;9:8@>>5;159C9CC<@=6==)97*33(3:;A?@?>ABCC>@C@C6:;A;99@;999959:=@@0;4;5.55)5.55)555)5949567<<@ABA;9;;;/99;@99;B@7=B@CBB=A@?955.5.5.55559=:::7//)////)/99:.5599A@@@?9:.5589:><@;;0548893-494448554:7;933(3283333389444.444444)5559BCD9A:99G=A@@<@
@N9IO0:00749:06355
TACGAGTTGTGCAAACGTTATTCGGAATCACTGGGCTTAAAGGGTGCGTAGGCGGCTACGAAAGTCAGGTGTGAAATCCCTCGGCTCAACCGAGGAACTGCGCTTGAAACTACATAGCTTGAGGGAGACAGAGGTGAGCGGAACTGATGGTGGAGCGGTGAAATGCGTTGATATCATCAGGAACACCGGTGGCGAAAGCGCTCACTGGGTCTTATCTGACGCTGAGGCACGAAAGCCAGGGGAGCAAACGGG
+
A@AA:<;5;;>;;;0:77-7?6?<4>548@>@AA9@B5;:45;2559<ABB?:;8;A?@;<;044;A@:@@@B<>3;@;4@BC9ABDD<@9;@@7@?B@@@AAB8;;@<A@BCCCBAA=6;;<<6@>=A@A;;05:>@DD@C@BBBBAA;A@7;@;B:AAA@8:59::7<=556;@:====A;>@A:@:=?<?;;9.4445<=BCBBB>BBB=@@@;;:@@@BBBB@C<9:AA,9:99999*9?>AD>CCF<
@N9IO0:00761:06338
TACAGAGACTGCAAGCGTTATTCGGATTCACTGGGCGTAAAGGGTGCGCAGGCGCCAAGTGTGTGAGGCGTGAAAGCCCGGGGCTTAACCCCGGAATTGCACCTCAAACTACATGGCTAGAGCATTGGAGAGGGTAGCAGAATTCATGGTGTAGCAGTGAAATGCGTAGATATCATGAGGAACACCGGTGGCGAAGGCGGCGTTCTGGACTGCAACTGACACTGAGGAACGAAAGCCAGGGGAGCAAACGGG
+
DCB;;:CBB@@><9=000,/<5;<89B;?AAABB>;;;DD>DD>@@;599;5;<45<?@@@AA@@?:7;?=@AB:??=4A<<1BA9=9=>>1=8=6?4<?<<6ABBB;>?A>?:939>?@???CC?A?9:9@A;AAAAABA=A=@CBB?B@;;;A@@@@@@:@BABBBBC;;;BA@BCC@B@BBB>B?AA?B;;7:?CC@CCC=BBB?ABACCC@BBBCCBBBBBB>B?ABBB<BB?BACC6;;ACC>CFI>
@N9IO0:00763:06346
TACGAAGGGGGCTAGCGTTGTTCGGAATTACTGGGCGTAAAGGGCGTGTAGGCGGCCCGCTAAGTCAGGTGTGAAAGGCCTGGGCTCAAACCCAGGAAATGCGCCTGAGACTGACCAGGCTCGAAGCGGAGGGAGAGGTGGATCCAGTGTAGAGTGAATCGTAGATATTGGGAAGAACACCCGTGGCGAAGGCGGCCATCTGGACCGGTATTGACGCTAAGGCGCGACAGACGTGGGGAGCAAACGAGG
+
??@;;5;;;;)4:>>;::=??5;;5::@:@;;;@8;;9=:4<>5<<=<@;0+00,00*0<;=9??@@A>855<<>6;7;??@:.73333(3:18849919:9597<=>>;0///,(,,(,,---(---(-/;17555(--(-*2(----/555////)//5577///:)//(/39:49:;;/44;7;8828-3349498;993//(/36660333334:7<7@CA999/////////&/889;297763
@N9IO0:00720:06375
TACAGAGGTGGCAAGCGTTGTTCGGAATTACTGGGCGTAAAGGGCGCGTAGGCGGTCTGGTAAGTCCCGTGTGAAATCCCTCGGCTCAACTGAGGAATGGCACGGGAAACTGCTTGGCTTGAGTTCGGGAGAGGGAAGCGGAATTCCGGGTGTAGCGGTGAAATGCGTAGATATCCGGAGGAACACCGGTGGCGAAGGCGGCTTCCTGGACCGACACTGACGCTGAGGCGCGAAAGCTAGGGGAGCAAACGGG
+
BCC@@@A?;:68?8<8::6::?DA?B=A=A:::C=@@AED>CC>A@@BCBA?::5:AA@<BB;;9EG=CCCA@@C<B@C=AAA>BBBB@DDCBB>A=@@?CAAAA;A@<A:;;B>B<@@<@@BC?ACE?DBBAA8A;;;;5;4;4;=BD<BBB@@@C?BBDB=@@@A@AA@;;;@=??BA>B?:89=B=::6:9@<C<@@;@A=A?AA8:;?BBAAABBBAA@BA;;7;BABBB7;;A;;;;.;AAAB=BBC?
@N9IO0:00743:06389
TACGGAGGGAGCTAGCGTTGTTCGGATATACTGGGCGTAAAGCGCACGTAGGCGGCGCCGTAAGTCAGGGGTGAAATCCCGGAGCTCAACTCCGGAACTGCCTTTGAAACTGCAGTGCTAGAATCCTGGAGAGGCGAGTGGAATTCCGAGTGTAGAGGTGAAATTCGTAGATATTCGGAAGAACACCAGTGGCGAAGGCGACTCGCTGGACAGGTATTGACGCTGAGGTGCGAAAGCGTGGGGAGCAAACAGG
+
AACC=@?@:@A@@@@@?@:@B=BB?CBCCCCCCD?BAA@@7????B;;;BC>AA;@;<5;:C=ABCCCCC9CCCF>BCC?CAAAABBCABAA?B>A>A@A?=>=4<<<5A@;?:@AAAA:::8<B7=B8>=8@=?BBBCB@C>B?A<??BBBBBBCB>AAB>6B7@:??;>>>>:==;>;==:=?A:>?::7:=D<A;AACCCCBBBB=@@BB@BCC@@@@ABA@AB@AAA:::6;ABABBB5;;;:A;A@@<
@N9IO0:00747:06379
TACGGAGGGGGCCAGCGTTGTTCGGAATCATTGGGCGTAAAGGGCGCGTAGGCGGCCTGGTAAGTCGGGCGTGAAATCCCGCGGCTCAACCGCGGAATTGCGCTCGAAACTGCTTGGCTCGAGTCCCGGAGAGGGTAGCGGAATTCCCAGTGTAGCGGTGAAATGCGTAGATATTGGGAGGAACACCAGTGGCGAAGGCGGCTACCTGGACGGGAACTGACGTTGATGCGCGAAAGCGTGGGTAGCAAACAGG
+
AABB>A@BAB.;49?@;;69A:>D<D?BBBB@CE>CCCCC=DD>CCBCB@@=998;?BC>BB>BBA@@<BBBCF?8D?@6=BEACBCC?C?AAEAC<E669?@??AAA;B???D=A=?@@@?@@AB<A>@??==8=8:9@>@:@=@A<@BCB@????<?AAA<AAABBE@A@CC>AA:??;@=ABB@BBBB?BBB=A>:96:AA@=AC<A;;;0;=@AA?ACA@;;:BBCBBBC>BBDBBB>BBBBBB>BCC?
@N9IO0:00749:06399
TACGTAGGGTGCAAGCGTTAATCGGAATACTGGGCGTAAAGCGTGCGCAGGCGGTTATGCAAGACAGAGGTGAAATCCCCGGGCTCAACCTGGGAACTGCCTTTGTGACTGCATAGCTAGAGTACGGTAGAGGGGGATGGAATTCCGCGTGTAGCAGTGAAATGCGTAGATATGCGGAGGAACACCGATGGCGAAGGCAATCCCCTGGACCTGTACTCGACGCTCATGCACGAAAGCGTGGGGAGCAAACAG
+
BAABBABB=9;:C@C;;;@B@@BA@C??@@BBB=CCBBL>CBB;;;CCCC?:;8;@AAAAA=@A@;;;9;@@AB7A@BB3??8?A<92849:;1;4;9:9?BD:BB@A@A@;;<CCDDCBBBBBAA=BBCACCCC1;9:.5.5./5;00/-555/0//9::)//55>?@<>>A@<=7551549<=7;;@@:@C?:D?BB@BDEF9CB<BA@C;55<65599555@>@@A@;69>6==89:99&433::166:
@N9IO0:00774:05787
TACGGGGGGGGCAAGCGTTGTTCGGAATTACTGGGCGTAAAGGGCGCGTAGGCGTTTGCTAAGTTGGATGTGAAAACTCTGGGCTTAACCCAGAGCCTGCATTCAAAACTGACAGGCTAGAGTTCTGGAGGGGATAGCGGAATTCCTGGTGTAGCGGTGAAATGCGTAGATATCAGGAGGAACACCGGTGGCGAAGGCGGCTATCTGGACAGAAACTGACGCTGAGGCGCGAAAGCTAGGGGAGCAAACAGG
+
B@999:9:9:";?:>95569;9>>:>;D@=@?;=6;;;=>6>>8@@@?>>C<A?AE9;:@?8@A9C8<===AAFF;9:@CBE;@>9<8;;5;?>???BB@AA=@@@@5?=>>@?@<@@@@CBB>A@B?ABBB9BBBBBB@D@D@CADC?@@@BBAB@BBBB=BCAABCCBBABAAA=@A>B?@CA?B?AA=@AA9?9??;??@:;;A?AAAABB<AAAAABBA@AB=@@@@@>6@>==?@A9BBCCD=A::4
@N9IO0:00789:05803
TACGTAGGTGGCAAGCGTTGTCCGGATTTACTGGGCGTAAAGGGCGTGCAGGCGGTCTGTTAAGTCTAGGGTGAAAGCTCCCGGCTCAACTGGGAGAGTCCTTGGATACTGGCGGACTTGAGGGAGGTAGAGGAGAGTGGAATTCCCGGTGTAGTGGTGATATGCGTAGATATCGGGAGGAACACCAGTGGCGAAGGCGGCTCTCTGGGCCTTTCCTGACGCTGAGACGCGAAAGCGTGGGGAGCGAACCGG
+
BADCCAB@CB?AD<@@@A=B;;59;9;9/9@BBE?DCBBB<BB<CB:9;@B><<1;@AAC?BACBBBDCC<A;:;,5;BBD>J>@@@>;>@@B,0000/:6>7@<@?>AAA=AA?AAA?BBAD>::9:?CAC?A998A@>C=A=AA<A>ABB@@??;@@AABAA@A:::AABAFDD<AA=A999:=@A@A>A;;5;5;;5;@@@?;;;0;;@?8@?C@AABB???:::@998A7>>>?BBB6????>:>;?4
@N9IO0:00795:05774
TACGTAGGACCCGAGCGTTGTCCGGAATCACTGGGTGTAAAGGGAGCGCAGGCGGATTTTCAAGTCGATGGTGAAATCCTGCAGCTTAACTGCAGAACTGCCGTCGATACTGTTTATCTTGAGTGTGGAAGAGGGTGGCAGAATTCATGGTGTAGCGGTGAAATGCGTAGATATCATGAAGAATACCGGTAGCGAAGGCGGCCACCTGGTCCACTACTGACGCTCATGCTCGAAAGCGTGGGGATCAAACAGG
+
AAAB@996:AD6;9AA@A<AAB>A@E;;;BCCCD?;;:CC;@@;@AAC??>9994;>::+A@;@@BBBBB@BBBB=B@7A?B555=9<9<?BBB<A>AAA@=AC???AAA???A<A@AB>???AAAB?A<A??>8>A@AAAB4?48:::6:=8:?AB?AAAA8ABAAACBB@@@@AA::7?B@GCD;D9?;;>;?;?9@A=@=::6:?;?@=?A>??@@??;<<<<554;4559)5999==>2>BCCE>;;;?
@N9IO0:00797:05772
TACGTAGGGTGCAGGCGTTAATCGGAATACTGGGCGTAAAGCGTGCGCAGGCGGTTCGTTAAGACAGGTGTGAAATCCCCGGGCTTAACCTGGGAACTGCGCTTGTTACTGGCGGACTCGAGTGTGGCAGAGGGGGGTGGAATTCCACGTGTAGCAGTGAAATGCGTAGAGATGTGGAGGAACACCGGATGGCGCAAGGCAGCCCCCTGGGTTGAACACCTGGAACGCTCATGCACCGAAAGCGTGGGGAGCAAACAAGG
+
ACCB@A@C>@@@AA=ABB?B?BB>>=+00<<<<895:BD=BHDBBBCA9:49A;B=AACAC@DA;;;;?@;///(//::&//(//193:8<=@4;5=;:95596@<8=>>?:CC?A@A@;;;BA@@<@@@@@@@@@&@@:?9@8<5>8859:::9:9::9:2444;;;::<?=<;A890)/)/69(/(/6:38//32828887;;;+;;;(/(..(--,(,-(,(,*((((((((((*,,'-2223<<)5./..'..(/7
@N9IO0:00770:05852
TACAGAGGGTGCAAGCGTTAATCGGAATCACTGGGCGTAAAGCGTGCGTAGGTGGTCATGCAAGTCGGGTGTGAAATCCCCGGGCTCAACCGTGGGAACTGCATTCGATACTACATGGCTAGAGTATGGTAGAGGGAAGTGGAATTTCCGGTGTAGCGGTGAAATGCGTAGATATCGGAAGGAACATCAATGGCGAAGGCAGCTTCCTGGACCAATACTGACACTGAGGCACGAAAGCGTGGGTAGCAAACAGG
+
CCCAAACG>BB:919::9392:<<9>:>?@@BCC<@@@?A8?>;;@@CGCB?BD@BBBCBAA?ACBAA<ADCCCD<==?A2>>8;@@>4<0//;;1;69554//27///<=?=>><<7;;;;;>>><<7;;:::;1:5333-3-33(3495:///6//(////(/9:::<5544///)/49)/)/9/447;;7899)/)--555(/)//5:;.5.44<455:88////365-///(//4444(388333(3882
@N9IO0:00775:05841
TACGAAGGGGGCTAGCGTTGTTCGGAATTACTGGGCGTAAAGCGCGCGCAGGCGGTTCTTCAAGTCAGAGGTGAAAGCCCAGAGCTCAACTCTGGAATGGCCTTTGAGACTAGAGAACTAGGGTACGGGAGAGGTGAGTGGAATTCCGAGTGTAGAGGTGAAATTCGTAGATATTCGGAAGAACACCAGTGGCGAAGGCGGCTCACTGGCCCGTTACCGACGCTCAGGCGCGACAGCGTGGGGAGCAAACAGG
+
BAB??<?@@A2BECCBBB>??@CC?C=A=@@@BB=BBBBB<BBC9;9C@>>;00-04<<6<B;B;;;ABB<@@AA;@BB;?????BBB<@@@@@=@<@A?A@BC<B>>89:>=?;;5;;??@8??;;;6:BDC?BCBBCD=B?B=B?CBCDBCBB;;7;@@B=C>ACCCCCC@@;<;2@=@@9A>?=@<5;>BA@:@:00)/88==?<4>:4?C9==8===>88?@A>A999CBA@BA@?@@2<=7982:=B@
@N9IO0:00790:05839
TACGTAGTGCAAGCGTTGTCCGGATTTACTGGGCGTAAAGAGCGCGCAGGCGGTCGTACAAGTCGCGTGTGAAAGCCCCGGCTCAACTGGGAGGTCACGCGATACTGTCGACTCGAAGGCAGGAGAGGGAAGCGGAATTCCCGGTGTAGTGGTGAAATGCGTAGATATCGGGAGGAACACCAGTGGCGAAGGCGGCTTCCTGGCCTGTTCTTGACGCTGAGGCGGCGAAAAGCTAGGGGAGCCAAACGGG
+
A@9;;;<4944.55//)///)/)///(4;4;;0;A:;;095<;;A>>00,..*.5-0///)/999=B?>>?@@8@?@?.:29<<?8>998-9:13333379:@;;;:;4833/:>@,0+0//)/==@?=B@A@A?A8;-33(338<9888B>BBBC9@A9978?ACA=88<38:297<BB?A<5;495:7;<5:.5949.55496:95.5<7<<<:::555.55.599<=2;<<?AGA2A<<7;<15555
@N9IO0:00793:05836
TACAGAGGGTGCGAGCGTTAATCGGATTTACTGGGCGTAAAGCGTGTGTAGGTGGCTTCCTAAGTCGGTTGTGAAATCCCTGGGCTCAACCTGGGAATTGCAGTCGATACTGGGAAGCTAGAGTTCGGTAGAGGACGGCGGAATTCCCGGTGTAGCGGTGAAATGCGTAGATATCGGGAGGAACATCGATGGCGAAAAGCAACCGTCTGGGCCTGAACTGACACTGTGACACGAAAAGCGTGGGGAGCAAACAGG
+
BB@:99?<4@BAB@@:993939;<38::3:9=>>98999=6==?@@AAA@@=@B?BC?B>BB?BBAB=C69:66>4>B@<@BB>BCCC@C=@@@8>895::::@CBCBBCCBD>G?BC;;;BBB>BB=<<<00,00>:??=B?B?BC>C@B@AABBB>B=>>:?CABBAAA::9?@?8;;6;=BB;99???;A;;;;&9;<4915;@ABA:@=?CC>BBDCCCCBBBBBBCC;;;;&;;:>:<<+//AAA8@?@=
@N9IO0:00793:05848
AACGTAGGAGCAAGCGTTATCCGGAGTAACTGGGCGTAAAGGGCGAGTAGGTGGTTCAATAAGTTGGTTATGAAAGCTCCTGGCTAAACTGGGAGAGGTTGACCAAGACTGTTGGACTTGAGTGGAGAAGAGGTAAACGGAATTCCGCGTGTAGTGGTGAAATGCGTAGAGATGCGGAAGAACACCAGTGGCGAAGGCGGTTTACTGGTCTCCAACTGACACTGAACCGCGAAAGCATGGGTAGCGAACGG
+
<5@?==<60.-60---06>>@?A=ACA@<@BBB>BCC@A7@@8?C>CBBC?;;9;9BB?CC:BB6;6:5?=@>9)44@?7?@=@BBB=BCCC>BBBB?B?BBB:>9<@BBA?095::?6@;ABC?BBB?BCB>AAE;>>?@;@<?;?CAAA@@@::19???3<@ABBBB?>>>??>498?A>A:@=BBBB>?99,3,3@=AA=BA@A?@@@@9?7<AABBDCBBB>C;>>?@@8??;:A;3;:993@3337
@N9IO0:00795:05848
TACGTAGGGTGCGAGCGTTAATCGGAATACTGGGCGTAAAGCGTGCGCAGGCGGTTTTGTAAGCCAGATGTGAAATCCCCGGGCTTAACCTGGGAATGGCATTTGGGACTGCAAGGCTGGAGTTTGGCAGAGGAGACTGGAATTCCTGGTGTAGCAGTGAAATGCGTAGATATCAGGAGGAATACCGATGGCGAAGGCAGGTCTCTGGGACTGAAACTGACGCTCATGCACGAAAAGCGTGGGGAGCAAACAG
+
AABCBBBB<9:9ABB:;;@C?BAE@A000?@?@<BBBCC=BBB;:9AAA@<@A<AFE;B@CAFD9;;AAAABB@9;999*9?9A=9A8<8CCD>B>BB@???F=BB=BBBBBB<@<?A?:???@;@<@B:99>??>A@@?C9:99>A@3973335888;==647:BA???;;;;9908@=A?BAA=@989137317.73869>@@BBA799>>8;5;A@@9998888=8897333&377@===1747BB8?>>
@N9IO0:00809:05842
TACGAAGGGGGCTAGCGTTGTTCGGAATTACTGGGCGTAAAGGGCGCGTAGGCGGCCTTCTAAGTCAGACGTGAAATCCCCAGGCTTAACTTGGGAACTGCGTCTGATACTGGGAGGCTTGAATGCGGGAGAGGGATGTGGAATTCCAGGTGTAGCGGTGAAATGCGTAGATATCTGGAGGAACACCGGTGGCGAAGGCGGCATCCTGGACCGACATTGACGCTGAGGCGCGAAAGCTAGGGGAGCAAAC
+
AAAAC?BBBB3A@@@@AA?BC@BB?B@D@BBBBC>???CC>CD=BBBC@@=:00+0:@:@@@;@ACCCC9:9CCC<BABB9AA<@@9=8=C7@@;@=@@BBBBB@@@BBCAAA<AA>AB>A@?9::??9?@AAA<@:;;A?A>B?C@AA>AA@?CA@;@@??:?A?A@@@?>?@@@@@CC@C@BBB@C?BB@CCD@DABB@BBBC>BA?;;6;C@@A@CCCCCCBAA?B;<;;;0;A@@BBB7A@A@@69
@N9IO0:00812:05827
TACGTATGGTGCAAGCGTTGTTCGGAATCATTGGGCGTAAAGGGTATGTAGGCGGATATGTAAGTCAGATGTGAAAACTACGAGCTCAACTCGTAGCCTGCATTTGATACTGTGTATCTAGAATTTGGGAGAGGCAAGGGGAATTCCTGGTGTAGCGGTGAAATGCGTAGATATCAGGAGGAACACCGGTGGCGTAAGCGCCTTGCTGGCCTAAAATTGACGCTGAGATACGAAAGTGTGGGGAGTGAACGGG
+
AAABBBCC@?@?C;@;;;;@B?CC@C@CDCC>A@8=@799.9808:>??A@=AB?@AB9:9A;?????==@?::::-:9=>@;:;AAA?BAB;;;;:>ABABDD<AAAA>AB???@9::::;=AC=CC5:;;:2:>;ADD;B?B@C@CC?@ABB;<<@AAAA8CAA;;;ACBB;;;C@DD@C@BBB@C@BB=??::5;@@@=A8::A@?B?DBCC:C?CCBBB;;;@@AABAAB=BBBCCDC:CCAA@=@AA8
@N9IO0:00773:05875
GACGTAGGGGGCCAGCGTTGCTCGGAATTACTGGGCGTAAAGGGTTCGTAGGCGGTGCGGCAAGTCGGAAGTGAAATCTCCAGGCTTAACTTGGAGGCTGCTCCCGAAACTGCCGTGCTCGAGTGCGGGAGAGGCCAGTGGAATTGCAGGTGTAGCGGTGAAATGCGTAGATATCTGCAGGAACACCCGTGGCGAAGGCGGCTGGCTGGACCGCAACTGACGCTGAGGAACGAAAGCTAGGGGAGCAAACAGG
+
AA@BB@AABA0A?;9;CB?@@;;;7;9C=A;9:A8;96BD6BB<BADDDCC@CC@CB?@<?A>AAAA=A@C?AA;5?;:?9?>4?B5:5:<8@5?A;A;9;BBB<BCC=CBAC?ABBBCBB@@@;;;B<AABB@DACCCC@C@B<?>@@=@A@?>>B?BCFF>CBBBAAAAABCCCB@?@<@<:9:9/:??;?@?1929=8=9:29AA6:;>@@B?;;;::;A;;:?=@=?999/89@?AAA399>>>999:9
@N9IO0:00786:05860
TACAGAGGGTGCAAGCGTTGTTCGGAATTATTGGGCGTAAAGCGCGTGTAGGCGGCTTTGCAAGTCGGGTGTGAAAGCCCTCAGCTCAACTGAGGAAGTGCGCCCGAAACTGCAGAGCTTGAGTGCCGGAGAGGGTGGCGGAATTCCCCAAGTAGAGGTGAAATTCGTAGATATGGGGAGGAACACCGGTGGCGAAGGCGGCCACCTGGACGGTGACTGACGCTGAGACGCGAAAGCGTGGGGAGCAAACAGG
+
ABA::9CC<9:8A:?>??=C@?AB>A?@<A@5;:07=8;=6=:9:A@@@AA;:;5;?=5=AB=AAAAA=BBBBBC8;;B>BCCGCCBDACBBBB@C?CBBBBBB<AAA<A@@?AA@BBA6@?@:;=;?=@@ABB<BB?BB?B=A>CDD8@6:BBBBB>BCDD=B>AB?????>>>DF5=>:=9=7C:=867189;0;865189>=39;5:;;;===A@>>>A@@:9:AABCCCG;;:;;CCG;CCCDE>;::>
@N9IO0:00800:05907
TACAGAGGTGGCAAGCGTTGTTCGGAATTACTGGGCGTAAAGGGCGCGTAGGCGGCCATCTAAGTCAGACGTGAAATCCCCCGGCTTAACCTGGGAACTGCGTCTGATACTGGAAGGCTGGAGTTTGGGAGAGGGATGTAGAATTCCAGGTGTAGCGGTGAAATGCGTAGATATCTGGAGGAATACCGGTGGCGAAGGCGGCATCCTGGACCAACACTGACGCTGAGGCGCGAAAAGCTAGGGGAGCAAACGGG
+
CCCAAAC?@@=??<?=?@>AA@CC@C@C=??:::0:=;44/5=4>CCCCCF@BA?A;>@;;;=AAA@??;;0..:)--555$-(-637(-(/99)/)/<<>CCCBCAA@C;;7;7;7;;>:CBBC>CD>CBBCE8:;BBCAB?C?B@CC@BBBBACC?BBBC>BA????????>>>@=@@:?;B@@?B?BB@BCD=A<;;8;CCF@BBACC@B?AABABDBAB;;;A;@BC;;;;&;5544G<344:44)4@B6
@N9IO0:00804:05908
TACGTAGGGGGCGAGCGTTGCTCGGAATTACTGGGCGTAAAGCGCGCGCAGGCGGCTCGCAGCGTTGGTCGTGAAAGCCCCCGGCTCAACCGGGGCGGGTCGACCGAAACGAGCGGGCTCGAGGGTGCCAGAGGGGGGTGGAATTCCGGGTGGAGCGGTGAAATGCGTAGAGATCCGGAGGAACACCAGCGGCGAAGGCGGCCCCCTGGGACACGCCTGACGCTGAGGCGCGAAGGCCAGGGGAGCGAACGGG
+
BBAAAABCCC1BCCB>82-,,,,,,2(,(,:==B=BEDGM>B@@@AABBBB@<;9<ABCBCAABC?C@BBBCDC>05:444$:5@<@A?C@DCC3<;;.4449<7;<A<AC>>?<<4;;@B<<=45599=@@@@@??'><:?6?9<<@A;>@5@??B@CCDD>BBB==<;;;A::8?7;;7B8CBB7BBBB>BA@2828=8@BAB/;?>7>>?ACC>:@@:>=>889?BBCBB?B>?:?@@@2=;00/<>>?7
@N9IO0:00805:05879
TACAGAGGGTGCAAACGTTGTTCGGAATCACTGGGCATAAAGCGCACGTAGGCGGCGGCGTAAGTGTGGAGTGAAATCCCACGGCTCACCCGTGGAATGGCTCTGCATACTGCGTTGCTGGAGGACGGTAGGGGAGAGCGGAACTCTTGGAGGAGCGGTGAAATGCGTAGATATCAAGAGGAACACCGAAGGCGAAGGCAGCTCTCTGGTCCGTTACTGACGCTGAGGTGCGAAAGCTAGGGTAGCAAACGGG
+
@@@;;;BC=BBA@@;:9:6:A?AB?B788AABDD<B?;;<04444<;5;=@8;4.44.;9=?;ABBBC@CCCCCG>CCK>CCC?BAABCD9;;C?A?CC?BBD:::A:99@?989;=>:949@=??=:?::;:-9<=>?A;@9?????C9BA@BBAC<@???9?A@C@BA>??:;;5;?@=B>ABB<@@6;4;:928<A????BBCCC@CC?CB?@@@;;;;;;BBB@CBBCCC>DACCBC?CBDBBA;A@@9
@N9IO0:00810:05872
AACCAGCACCTCAAGTGGTCAGGAGGATTATTGGGCCTAAAGCATCCGTAGCCGGCTCTGCAAGTTTTCGGTTAAATCCACTTGCTCAACAAATGGGCTGCCGAAAATACTACATAGCTAGGGAGTGGGAGAGGTAGACGGTATTCGGTAGGAAGGGGTAAAAATCCTTTGATCTATTGAGGACCACCTATGGCGAAGGCAGTCTACCAGAACACGTTCGACGGTGAGGGATGAAAGCTGGGGGAGCAAACCGG
+
9-;;AAACD@HCC??@@@CBCC?BA?AHIJG?DGID?:9:.;AA@@=;;;@@@A>BA<;;A@39:@@6AA@D@EC>CC@ABA;;<@DE@EDD=:::.;;;;5<A@@3ACBABFDCCCBB@A@6AA;;;0<AAA>BBBBBC@D@A=@B>AAA?B?BCC;AAAAA0@?:?B9A;?==>849::09A;@@>A@@@<<=<8?9?BBABB9979AB?BA@AB;@@@@@:??978)8=>>>7==88888(8?>?D8=9>;
@N9IO0:00810:05903
TACAGGGGGTGCAAGCGTTATTCGGAATCACTGGGCGTAAAGAGCGCGTAGGCGGTTTGTTAAGTCTGATGTGAAAGCCCTGGGCTCAATCCAGGAAGTGCGTTGGATACTGACAAGCTTGAGTATAGGAGGGGTGAGCGGAATTCCCGGTGTAGAGGTGAAATTCGTAGATATCGGGAGGAACAACAGTGGCGAAGGCGGCTCACTAGACTATTACTGACGCTGAGGCGCGAAAGCGTGGGGAGCAAACAGG
+
>=?:::::);;;@3=9;;=A@@BB@B9:;CBBEF>::;@?6?:9;9;9;>@>9;.;4)5>.5.5;;<A>C<<@@@6>@@8C>>8<<>?9==9=?7;7;;@BB>9=9;A????@A@7<<>466=>>;<;:@GDD9?996@A5@=A?AA<=:B==<=;;7;<;;2:499555;<==>>?8::494:=.4489=397<2;8//)/7///>@@@BA?><?ABBB;554<??<;;5::>0=733444&4?=::34943
@N9IO0:00766:05940
TACGAAGGGGGCTAGCGTTGCTCGGAATCACTGGGCGTAAAGGGTGCGTAGGCGGGTCTTTAAGTCAGGGGTGAAATCCTGGAGCTCAACTCCAGAACTGCCTTTGATACTGAAGATCTTGAGTTCGGGAGAGGTGAGTGGAACTGCGAGTGTAGAGGTGAAATTCGTAGATATTCGCAAGAACACCAGTGGCGAAGGCGGCTCACTGGCCCGATACTGACGCTGAGGCACGAAAAGCGTGGGGAGCAAACAGG
+
B@BB@=@A@A2BCBC@@@@CCBBD@CACBBBCCC>HIDCB;A@0:;:@@BCACDC<A;;;0;=A@;:5<<0>??@6?A?DB;@@:55@>AAB@B=D@C::;?AB;B;9:97777>><=<1777703??6>88878<888:596;?@AA@AB===>:;5;=AA:B8889;9<?<95888B>AC>@@@@C@@@@CDD@D>;;7;AA@AAC5<<0;ABB;;:CCDCB@AA=;;;;;<<&;::@:;;+:8?AC=ABB@
@N9IO0:00776:05937
TACGGAGGGTGCGAGCGTTGTCCGGAATCACTGGGCGTAAAGGGCGCGTAGGCGGCCCGTTAAGTGGCTGGTGAAATCCCGCGGCTCAACTGCGGGGCTGCCGGTCAGACTGGCGAGCTAGAGCACGGTAGGGGCAGATGGAATTCCCGGTGTAGCGGTGGAATGCGTAGAGATCTGGAAGAATACCAGTGGCGAAGGCGTTCTGCTGGGCCGTTGCTGACGCTGAGGCGCGACAGCGTGGGGAGCAAACAGG
+
AABB?BBC>CCCBCCBAB@CBB?C@C>@@CCBBE>9;;DF?DJ?CCEFBA>;00-0@9B@@A@D0:;:AA=CFHC>CBD?CAA?@CB@=@@@;;;;&;<>>;@=@@AA?AAA<??AAAAA::;BBBC?ABBCC8@??@><13046:<4<9<A<<=>C@CG?C@BCAAAAAAABABBB:=;@EABCB@BBBC?CCG?C>BBB>BBBCBBD=B?BB>AAB;;;BB;;;C@BAABB;;;BBCCCC;BCCDD=A@@9
@N9IO0:00790:05943
TACGTAGGGGCCAAGCGTTGTCCGGATTTATTGGGCGTAAAGAGCTCGTAGGCGGTTCGGCAAGTCAGTTGTGAAATCTCCGCGCTCAACGCGGAGGGGTCAGCTGAAACTGCCGTGACTTGAGTCTGGTAGGGGAGTGTGGAATTCCCGGTGTAGCGGTGAAATGCGCAGATATCGGGAGGAACACCAGTGGCGAAGGCGGCACTCTGGGCCAGTACTGACGCTGAGGAGCGAAAGCGTGGGAGCGAACAGG
+
::AAACBBB:B<?<@@;;55;;5;<CCD=BB>BB;@B@>>3;;;;;;;;>@:==:B=@@299<AAAAA@=<<9@@;@BBC?AA?=733-388@<9333&38;;BCBBA;@;00+00//0B?@BB;;94.9====0=>:99>7@8>5:9(45:==548A>>>?E<CBABA@9::=:99926<9?:666<?==<?BAA>A=AA<@@@B@?>A8:-33833444::33333-399373*38:;;@5;0///(//76
@N9IO0:00793:05928
TACGGAGGGCGCAAGCGTTGTTCGGAATCATTGGGCGTAAAGCGCGTGTAGGCGGCTTGGCAAGTCGGGTGTGAAATCCCGGGGCTCAACCCCGGAACTGCATTCGATACTGCCTCGCTAGAGTCCCGGAGAGGAGGGCGGAATTCCCGGTGTAGAGGTGAAATTCGTAGATATCGGGAGGAACACCAGTGGCGAAGGCGGCCCTCTGGACGGTGACTGACGCTGAGATGCGAAAGCGTGGGGAGCAAACAGG
+
A@DD?CBC=A@@B>B@AA=AB?BC@B?BBBB?C?8A@9::59==@BACC@A?AD:==9B<BC@BBBBD<BBBBBC>CDD>DDD;CCCC;?AA7?;@?C:;9BB?ABBBBAABB?B@@@BBB@@ABB:B=B<BC@DCM>BB?B>B>BB<B?;;;C@@@<@ABC?C@DDGB@@ACCCCC<BA=A>@AA?CBAB????;><9:19A;@>>>;>>B>A@BBB>>?BBB@BB=@@BCEE>CBBBFGF9BB@@?8@@@<
@N9IO0:00801:05921
AACGTAGGAGGCAAGCGTTATCCGGAGTTACTGGGCGTAAAGCGCGTGCAGGTGGTTTTTTACGTCCGCTGTGAAAGCGTTGGGCTCAACCGAACAAAAGCGGCGGATACGGGGAAACTGGAGGGTGACAGAGGCGTGTGGAATTCCGGGTGTAGTGGTGAAATGCGTAGAGATCCGGAGGAACACCAGTGGCGCAAGCGGCACGCTGGGTCACAACTGACACTGAGACGCGAAGGCATGGGGAGCGAACGGG
+
=2?@@@A=@@<@B8=;;;;ABB=A?:9:7A99;B=AAACC=AAABCA@@>>4;95=;;=;%/000/7;@ABBCDC<@>??;@A;A@?A>A=@@68887-38;7;A<ABABABB9BB=BAA>BAA<B@@AA@@@@BCCCCC?A?A?B?CD>;;;AA@@<@BBA<AC@@@A@@?@@@<?;???C????=@???<@???8>>@?BBBBA@A@8?>??@:?;>@BAAABA899A????C@CBBBCC9AA@AA<9999
@N9IO0:00810:05931
TACGTAGGGGGCGAGCGTTGTCCGGATTTATTGGGCGTAAAGAGCTCGTAGGCGGTTTGGCAAGTCGGGTGTGAAAACTCCGGGCTCAACTCGGAGACGCCACTCGATACTGCCATGACTCGAGTCCGGTAGGGGAGTGCGGAATTCCTGGTGTAGCGGTGAAAATGCGCAGATATCAGGAGGAACACCGGTGGCGAAGGCGGCACTCTGGGCCGGAACTGACGCTGAGGAGCGAAAGCGTGGGGAGCGAACAGG
+
AAABB:::::);@<9;AB@BBD@C@AAD<AA=A?6>=987*3:<<<9::=A;00+00*0)/9)//77;190/0:77&/-83993////)////3945333-33333373998<8=@>;4444499939355555&5555997=9>;@9;:7::///77)/5333&388<8::<<<<:::.443:5;;;8=9<:5=53-32997::::==@@9?:=5=5444;44/00//1678::<5<???<<<+99:88744:9
@N9IO0:00769:06004
GACAGAGGGTGCGAACGTTGTTCGGAATACTGGGCGTAAAGCGCGTGTAGGCTGCTCCGAAAGTCGGGTGTGAAAGCCCAGGGCTCAACCCTGGAAGTGCACTCGAAACTTCGGAGCTCGAGTCCTGGAGAGGATGGCGGAATTCTCGGTGTAGAGGTGAAATTCGTAGATATCGAGAGGAACACCGGTGGCGAAGGCGGCTATCTGGACAGTGACTGACGCTGAGACGCGAAAGCGTGGGGAGCAAACAGG
+
AAA:;;BB<ABA>>9>8840@=A@?D000@<<:9:9:BB=CBA@@@A@==;@999@@<>@=5=>@AA=@@@BBC=BBD>CCD=CCBB?BB=BB@B=A@BAAACCBB=7=C;@E:===G>>;;AC?CC@???B=@@C?A@?@?A??AAB=A?ABAAA>AACC:>=>@@@ABBBBBBA??@483:?>;@<??;?BB8C@CC?A@@@AAC@BBBBBA@AAAA@@????????A???:?AAABDE5>><<>7>@>3
@N9IO0:00777:05982
AACCAGCACCTCGAGTGGTCAGGAGGTTTATTGGGCCTAAAGCATCCGTAGCCGGTTGCATAAGTTTTCGGTTAAATCTATGCGCTTAACGTATAGGCCGCCGAAAATACTGTGCAGCTAGGGAGTGGGAGAGGTACACGGTACTCGATAGGAAGGGGTAAAAATCCTTTGATCTATTGATGACCACCTGTGGCGAAGGCGGTGTACCAGAACACGTTCGACGGTGAGGGATGAAAGCTGGGGGAGCAA
+
=2=><<000?AA@>@@A>A@996;@?BC>CC@CD>H@CBB>AAAADAFBA@@?A?B;;;CCD?BAA@7@:5;:>>7><;;;::;?A2:.5<<?@DE:E@CC>ABCC;CCCDD=CBBCCCCCC=@@@AA<@???<@@@@AA8AACBBBCCCB@B9BA?087333$3:28=5;?@;88>6;88878187288?@;@8:,3433.39AAA6;:@;<<@BB?BCD@A>@A987.7<<CD;>;88888(899::
@N9IO0:00783:05988
AACGTAGGAGACGAACGTTATCCGGAGTTACTGGGCGTAAAGGGCGTGTAGGCGGTTTGTTAAGTCTGACGTGAAAGCTCTCGGCTAAACCGGGAGAGGTCGTTGGATACTGGCAAACTTGAGGATGGTAGAGGCGTGTGGAATTCCGGGTGTAGTGGTGAAATGCGTAGAGATCCGGAGGAACACCAGTGGCGAAGGCGACACGCTGGGCCATACCTGACGCTAAAGCGCGACAGCATGGGGAGCAAACGG
+
C:BCBAA?;;;@@@;@AAGAA@?C@;::8C@?A@8<9;AA3AA8BCCBB?=9::5;=<@B@D@C@ABAC?@=@@@38:AA@AA>AABD>B?CC>DB:;6;@<;5;<AABCDC@CCD>CB>??>@B@@<@????<>??A:95:=?=@?BD>CCAAABC@BBBB<BB>>>==>889>4:5:B>A=A@@<@BBB@BDD@D@CBBBBBBAB@@6?4;;@@=@BCBCBBBB<BCBBGCCCB???BBB6@@:;:0;;;
@N9IO0:00789:06000
TACGTAGGGTGCGAGCGTTAATCGGAATTACTGGGCGTAAAGCGTGCGCAGGCTGTTTTGTAAGTCAGATGTGAAATCCCTGAGCTCAACTTAGGAACTGCGTTTGAAACTACAAGACTAGAATATGTCAGAGGGGGGTAGAATTCCACGTGTAGCAGTGAAATGCGTAGAGATGTGGAGGAATACCAATGGCGAAGGCAGCCCCCTGGGATAATATTGACGCCTCATGCACGAAAGCGTGGGGAGCAAACAGG
+
BBB@:;;<0:@99:>::;:>8BBC:C@DADBBBB=A@;:;/;@@;<<;<AA<=;5959&99=49=559@666>>=6<<<5;;;>??==<==<==7;6///-66:+//;5;:=@A=A>:00/0)/<878;::?B?>>>&A98:2:.97@>BDA@@===B==BB>CAAAAB?AB8888=588?B?BBD?C5744::9186;@@@@@?,998.9:938;;9:0///(/8<?CCCCCCC=B;;;;;;.9==>A=A@A=
@N9IO0:00770:06044
TACGTAGGGGGCAAGCGTTGTCCGGAATCATTGGGCGTAAAGCGCGTGTAGGCGGCTTGGTAAGTCCGGTGTGAAATCCTGGGGCTCAACCCCAGGCCTGCATCGGATACTGCCTCGCTCGAGTTCGGGAGGGGAGAGCGGAATTCCTAGTGTAGCGGTGAAATGCGCAGATATTAGGAAGAACACCGGTGGCGAAGGCGGCTCTCTGGAACGATACTGACGCTGAGACGCGAAAGCGTGGGGAGCGAACGAG
+
@@:;:CCDDE5DC6;9;96;BB=B@C=BB::9;E>BCCDC=B@@@CBBACC@BC@BB>A=AC@CCC?C@?@?CCD;::@CCED;ABBB?BBB;BC@DA@AACBBB@CBBBAAA=@@@@@ABAAA@BBB>BBCC8BACB@A=@=@=A@BCCCCCAAAJACCBC=BCA@@@AAAAA<@@?B?BF?AAA?B?::59AA>B@BB?BBBAAAB@B?BBCAAA>>>;9=9=>=999?9::59>@=<<?5?<<;A87//;
@N9IO0:00774:06039
TACGGGGGGGGCGAGCGTTGTTCGGAATTACTGGGCGTAAAGGGCGCGTAGGCGGTTCGCTAAGTTGGATGTGAAAACTCTGGGCTCAACCCAGAGCCTGCATCCAAAACTGGCGGGCTAGAGTTCTGGAGGGGGTAGCGGAATTCCTGGTGTAGCGGTGAAATGCGTAGATATCAGGAGGAACACCGGTGGCGAAGGCGGCTACCTGGACAGAAACTGACGCTGAGGCGCGAAAGCTAGGGGAGCAAACAGG
+
CCCCCCCCCC"AA;;;9;8=<8@B?B?B?@A@CC=CDDBD=BB=BBBCCCCACC@B@CCCCD=BB@D9::@=0000+/0;;;;30///)/:3//;::=@A@A@A<@??6???<?CC<BBBCCBB?@AB>;;;;;*;;;;B@C@D?B=B@<9:;AAAB@A@A@;@C@A@BDA;;;B?@;@?;?;?>>9??AB?BCC<@=@@=???B?BB?@@@<<<6?@??==>:::@;::0;;;,00/<<?B589AAA=???;
@N9IO0:00790:06019
GACGGAGGATGCAAGCGTTATCCGGAATGATTGGGCGTAAAGCGTCCGCAGGTGGCTCTTCAAGTCTGCGTGTCAAAGAGCAAGGCTTAACCTTGTCAAAGGCAGTGGAAACTGAAAAAGCTAGAGAGTGGTAGGGGTAGAGGGAATTCCCAGATGTAGCGGTGAAAATGCGTAGAGATTGGGAAGAACACCCGGTGGCGAAAGCGCTCTACTGGACCATAACTGACACTGAGGGACGAAAGCTAGGGGAGCGAATGGG
+
BBBB?AA>AA@@@=?<=A<===<=8;434445::43348;(3343:-33::.44399:=9BB>A<==0/-----/6.//4<=:?8==8=4503283373(368444:.44(3344444$4///////999)//5@@+<;5555)57;7;;38////////5.55444&445555/7---(--(-(-,,----(-(//)////)594444444988=?::;4.333=;444333;/7398808334488+8:;:;8<@B4
@N9IO0:00797:06048
TACAGGGGGTGCAAACGTTGCTCGGAATTATTGGGCGTAAAGCGCACGTAGGCGGTCTGTTATGTCGGATGTGAAAGCCCTTGGCTTAACTGAGGAAGTGCATCCGAAACTGGCAGGCTAGAGTACGAAAAGAGGGTCGCGGAATTCCCGGTGTAGAGGTGAAATTCGTAGATATCGGGAGGAACACCGGTGGCGAAGGCGGCGACCTGGGTCGATACTGACGCTGAGGTGCGAAAGCGTGGGGAGCAAACAGG
+
BBBAABBB0BBDDD?;<;?CBBBB@B?B?AB?BB6??@AA58:>>A?AABB?BD8??BBC?BBBBBB@BAAA>A@:ABC=B?B?@A?BACDLEC@B?@ACBBBC@CCD>CCC@BBB?BCCCBB@BB;;;:&:;;?8BBBCD?B?B@EE=A?AABA@AA>@@CD=B>BBBBBABBBBBC=CA>A<?@@7<<>B>BBC@B@BB?ABAC@CCC>A@@BAAAB@AAA@@@AA>@CB?>@6<;55B==0@@BB?6=@B7
@N9IO0:00804:06017
TACGTAGGTGGCGAGCGTTGTCCGGATTTACTGGGCGTAAAGCGCGCGCAGGCGCCGTCCAAGTCCGATGTGAAATCTTCCGGCTTAACTGGAAAACGGCATCGGATACTGGTCGGCTGGAAGGTGGGAGAGGGTAGCGGAATTCCCGGTGTAGTGGTGAAATGCGTAGATATCGGGAGGAACACCAGTGGCGAAAGCGGCTACCTGGCCCACTCTTGACGCTGAGGCGCGAAAAGCTAGGGGAGCGAACGG
+
;;;@A@@=@A;@@@@@BA>BDC>B=AAB6;;ABA<;;;BB7;;;<CAAAAA<@@B=@BB=@<@@@?BB;;<CBC=CCC@CAC@BB@B?BBB?BAA7BA8BBBAA?A@>@@@=?AC:CCC@D>B?BGG=BA?B?8@@>@=8=8=9==7=;?=BB?@?<@CCC>CC@A@DDBABA@@@8::?C?BBB?BBAA=ABBB>B@@=>??A?9:49?9<=;99;ABAB;;;BB>BBB;;;;&;@;;=E?:=BB@@49;;
@N9IO0:00805:06047
TACGTAGGGTGCGAGCGTTAATCGGAATTACTGGGCGTAAAGCGTGCGTAGGCGGTTCGCTGTGTCCTGTGTGAAAGCCCCGGGCTTAACCTGGGAATTGCATGGGAAACTGGCGGGCTTGAGTGTGGCAGAGGGGGGTGGAATTCCGCGTGTAGCAGTGAAATGCGTAGAGATGCGGAGGAACACCGATGGCGAAGGCAGCCCCCTGGGCCAACACTGACGCTCAGGCACGAAAGCGTGGGGAGCAAACAGG
+
ABBBAAAE=@A??@BBBB@D7;;A=@<@<AA@AF@@ABCC=BCCBBAAAAA=@B?B@BB;;;CCBB?BB@@A:::0;BBB7@@;@D?C?B?BCC>B@D@;;;?>>7?A9BAB@BBB=CB?BBAAAA@<AAAABABBB'@>;@5;5;=@ABCCBBAAA@@?>=5=????ABC9::AAA<@@=@==9949==@29:?=@<@@@@AAA2BBF>F@B?A@@@@AA>>@@:;5;@A:::5:?AACFF9?ABCG=A;;6
@N9IO0:00805:06054
TACGGAAGGTGCAAGCGTTAATCGGAATTACTGGGCGTAAAGCGCGCGTAGGCGGCTTCGTAAGTCGGGTGTGAAAGCCCCGGGCTCAACCTGGGAACTGCACTCGATACTGCGGAGCTCGAGTACGAGAGAGGGGGGTGGAATTCCAGGTGTAGCGGTGAAATGCGTAGAGATCTGGAGGAACACCGGTGGCGAAGGCGGCCCCCCTGGTTCGATACTGACGCTGAGGTGCGAAAGCGTGGGGAGCAAAACAGG
+
>?BA<@9>;:;;;59?@?=@=AAA=@;?;@:::D;:::::/:;9:>@BABB@BB@BCACBBA>@A999,:A9CCC09;55&55)5:BD?C?;:;798AAB<@@@A;;555;:9@9669B@CCCBBBCC>>>999999$5A39395>8;;45AA>A@C:>BC>8???AAA?B????9?7994>9:9;5:44838:9258??=@@E@D%>D<C?@@B@B@@@@@;;9ABA:??9;;;05;<9;55&5A?A9;+5558
@N9IO0:00806:06011
AACGTAGGAGGCTAGCGTTATCCGGATTCACTGGGCGTAAAGCGCGTGTAGGCGCCCGGTAAGTCGGGCGTGAAATCTCCTGGCTCAACTGGGAGAGGCCGTCCGAAACTACCGGGCTCGAGGGCAGTAGAGGGAGGTGGAATTCCGGGTGTAGCGGTGAAATGCGTAGATATCCGGAGGAACACCTGTGGCGAAAGCGGCCTCCTGGACTGTCCCTGACGCTCAGACGCGAAAGCTAGGGGAGCGAACGGG
+
C9BC@@@?00-0>>=AAB@CDC>@=::29?:777*9;8<8(4444:999>B:0///)/39=:@<@AA<A@@A@@8AAACAAA9@=<>9>BBA<A@<A8@:B>>9=AC<99558==5>>>984:2=9::=@<AC<BB>B@8=8<9<8=>7?@@BCCD:CCC>7@CBBBCCCBBA?9=8==4=64447<?;A?AAAC<B>>7@:>@6@@:@??@@>?8?955@A@A???949544)49445>>.;;;AB996>4
@N9IO0:00772:06068
TACGTAGGGTGCGAGCGTTAATCGGAATACTGGGCGTAAAGCGTGCGCAGGCGGTTATGTAAGACAGAGGTGAAATCCCCGGGCTCAACCTGGGAACGGCCTTTGTGACTGCATGGCTAGAGTGCGGCAGAGGGGGATGGAATTCCGCGTGTAGCAGTGAAATGCGTAGATATGCGGAGGAACACCGATGGCGAAGGCAATCCCCTGGGCCTGCACTGACGCTCATGCACGAAAGCGTGGGGAGCAAACAGG
+
BCBBBCCC>?@?B@@@@@:><@@A;@-00@>?@<@@@CF?DBBCAABBAA=AC=@<ABBBB?BBBBAAA?BBCC=ABBB6BA=::3;49043;072;?5:8B><AAB<@AB@@@C?A@@??@@@@A>@?@?BCCC/?992;5:2938;<;??@??>?BBCB=AAA?>?C??=A??<8<>9?>>AA8@?@@<@@A:@:::6;ABB.;;;0:29=B@AABB;9:BDCBDAA@;;:.;AABBCB:ABABD=BBB?
@N9IO0:00777:06102
GACGTAGGATGCGAGCGTTAATCGGAGTTACTGGGTGTAAAGGGTGCGCAGGCGGAACTTCAAGCCAGGCGTGAAAGCCCCGGGCTCAACCCGGGAATGGCGCTTGGCACTAGAGTTCTGGAGTGCGGCAGAGGGAGGTGGAATTCCGCATGTAGCAGTGAAATGCGTAGAGATGTGGAGGAACACCGATGGCGAAGGCCAGCCTCCTGGGCCGACACTGACGCTGAGGGCACGAAAGCGTGGGGAGCAAACAGG
+
=::0000+00//>9?=9@.5.59A:@BA?CCABB9;;;AA/:5)5@AA;;;>;;7;9CC?BB?@@>AA;A::;?C8=<==*94(4:<?8BB=A>3>+0/)/::A?B?BAAABBBAA>B::6;AAABC@BCB@A@8AA;BC?A?B?C?B@?:::@@@?A@@@A;ABA@@@@AABABBC7;;>A>:::?B??=<980*0+0)/68)//47:=6<:@;94449999:?@@AC;BC>999.9@==?BB8B@AAC<AAA>
@N9IO0:00797:06073
TACGGAGGGAGCTAGCGTTGTTCGGAATTACTGGGCGTAAAGCGCACGTAGGCGGCTACTCAAGTCAGAGGTGAAAGCCCGGGGCTCAACCCCGGAACTGCCTTTGAAACTAGGTAGCTAGAATCTTGGAGAGGTCAGTGGAATTCCGAGTGTAGAGGTGAAATTCGTAGATATTCGGAAGAACACCAGTGGCGAAGGCGACTGACTGGACAAGTATTGACGCTGAGGTGCGAAAGCGTGGGGAGCAAACAGG
+
BAAC?BBE<@A@BBBBCC@BB@BB?B=@?ACBBD>AAACC>AABBC:;:??:?A;ACDBBBD?A@@@@;;7;BCC=BCB<BBB9@??@5;;;-;9=38738:A;9?AB=BCAB?B???BAAA=@@@?A?AA;;7;@@@AC@C@B?B?BDCA@@CCCD?BBCE=B?AAA@??AAC>@@@C?@A=@AA?@9:9:==?9?<@@?????@AC>ABB@CBBB@CCBBBBAAA?@??:9:.;?@ACCD;BBBBC=BBB=
@N9IO0:00807:06079
TACGTAGGGGGCAAGCGTTGTCCGGATTCATTGGGCGTAAAGAGCGTGTAGGCGGCCAGGTAGGTCGGTTGTGAAAACTGGAGGCTCAACCTTCAGAGGTCGACCGAAACCATCTGGCTAGAGTCCGGGAGAGGAGAGTGGAATTCCTGGTGTAGCGGTGAAATGCGCAGATATCAGGAAGAACACCCGTGGCGAAAGCGGCTCTCTGGAACGGTACTGACGCTGAGACGCGAAAGCGTGGGGAGCGAACAGG
+
BB@@@>>>>>0?C5AA>>:@BA<@<?B?CCD@DC=@@@BB<AABAB@@::;<9929;>B?@@@=@@@<@=?@@@@@8?=><8:7:AAB?C?B@B;:;B?CBBBB?AAF>C?BBBBB?BCCCCAAA>CB>CBBE9;;AB@BAC@CAEABC?AAAAAABACCCC?@@@CA@AAABA@@?=A?BB>B@@@6;;B=B<9:/9?A>:::??@B@C@CC>@?C??>=9:;@;;;@@A;;;0;;::9AA4BCAAA=@@@:
@N9IO0:00764:06136
TACGGAGGGTGCGAGCGTTAATCGGAATTACTGGGACGTAAAGCGTACGTAGGCGGCTTTGTAAGTCGGATTCGTGAAATCCCCCGGGCTTTAACCGTGGGAATTGCAGTCGATACTGCATGGCTAGAGTATGGTAGAGGGTAGTGGAATTCCGGGTGTAGCGGTGAAATGCGTAGATATCCGGAGGAACATCAGTGGCGAAGGCGGCTACCTGGACCAATACTGACGCTGAGGTACGAAAGCGTGGGGAGCAAACAGG
+
?A@A?ABD>;::BAB?<<+0*///)/)/)/:///)/////7.79=9>;;9;<5;;49;;)///27///)/-0---57:(/////$/7(///(/)/)333:1:5:*0///////8898;?@@95:@A?BBBBBC@?9:9AB=B??>C?C8C?C?BC>BB@?;::0:BB=3@????;===<68,5/@A?A@ABAA@CCC@BBD@C@@A?ABBC?BB?BC@D@BB@AA@8::@A@B?@@@???8?BBBBCC:9:;AB<@@B>
@N9IO0:00782:06151
TACAGAGGGTGCGAGCGTTAATCGGATTTACTGGGCGTAAAGCGTGTGTAGGTGGCTACCTAAGTCGGTTGTGAAATCCCTGGGCTCAACCTGGGAATTGCAGTCGATACTGGGCAGCTCGAGTTCGGTAGAGGGTGACGGAATTCCCGGTGTAGCGGTGAAATGCGTAGATATCGGGAGGAACATCGATGGCGAAGGCAATCACCTGGGCCTGAACTGACACTGTGACACGAAAGCGTGGGTAGCAAACAGG
+
AAACBBBC>BB@A>>===;>=?@?<;;:6;@?@@<999AA7>?@>>>@?>?=9:5;@???AA=@?9949=??@?A9:9:5:BD=BBBB?B?BBC>C?B>BBCAA?@@@ABAAB<@@@BBBCC@@<@C4;;;AAA=BB@BB>B=B@CC<C>BCACBAB?BBBB>CBA@@A@@@@@:;;.981817<<<789>455;7=7<<9<>>><<<<*7178717?=;:99:99994;?999,4499::1555<<=4;;;7
@N9IO0:00786:06143
TACGTAGGGTGCGAGCGTTAATCGGAATACTGGGCGTAAAGCGTGCGCAGGCGGTTTTGTAAGACAGGTGTGAAATCCCCGGGCTTAACCTGGGAACTGCGCTTGTGACTGCAAGACTCGAGTACGGCAGAGGGGGGTAGAAGTTCCACGTGTAGCAGTGAAATGCGTAGAGATGTGGAGGAATACCGATGGCGAAGGCAGCCCCCTGGGTCGATACTGACGCTCATGCACGAAAGCGTGGGGAGCAAACAGG
+
CCAAABBE>???CCC@AA<@<@B@>@,00====8?;@CC=CCB;;:CC:94:@:@CG=CCD?@C@BB@CC?@@C9;::;.;B0:45>:?>ADI?D@BAAACAA:C@AAABBDC@CCCCCBBBBACC@BBBB?????'?>>=+001:169444<=BBBCE;;;6:A@@>CCCCCCCBB<@A?B?BCDACCBC?BAA>A<??9::99$4;;4>>==B<<;BCB:9:C????AEBCC>CAAA@@@5:;;AB=@@@;
@N9IO0:00787:06125
TACGGAGGGTGCAAGCGTTATCCGGAATCACTGGGTTTAAAGGGTGCGTAGGCGGTTTGATAAGTCAGTGGTGAAAGCTTCCGGCTCAACCGGAGAATTGCCATTGATACTGTCAGACTTGAATCAATACGAGGCAGGCGGAATGTGACATGTAGCGGTGAAATGCTTAGATATGTCATAGAACACCGATTGCGAAGGCAGCCTGCCAGATTTGCATTGACGCTGAGGCACGAAAGCGTGGGGAGCGAACAGG
+
999<6::9(49>;8=66605CC49847<99:333(3:(33(3808:>>CCC@GD>@@;@?@A=BAABBBB@BCCD<@@@<@>A=@@BB>A?B=;;<?A?BC=AA<;;;BB@@@A:<;CB?BB9;;A=ABBB;;2;:424>8=5:?@????@><988=<?@BB=BBAB>AAAAAA@??@A?>><@@>;>9910000)/)06896;:>8;::9>5=@AB?@@@BAAA@B=ABC==@9=><>>@>5@@@@@=;;;<
@N9IO0:00797:06110
TACGTAGGTGGCAAGCGTTGTCCGGAATTATTGGGCGTAAAGCGCGCGCAGGCGTCCTTTAAGTCTGATGTGAAAGCCCACGGCTCAACCGTGGAGGGTCATTGGAAACTGGGGGACTTGAGTACAGAAGAGGAAAAGTGGAAATTCCACTGTAGCGGTGAAATGCGTAGAGATGTGGAGGAACACCAGTGGCGAAGGCGGCTTTCTGGTCTGTAACTGACGCTGAGGCGCGAAAGCGTGGGGAGCAAACAGG
+
@@@<?;;4;;5;C04;@@=;;:;>6>8A4:9294)/////(//88688:9>7556>9==:=<<@ABBBB<5555)55:15543:?BB=B?BBB@BCC>BB@B=B<AA6@99555$5<<.56977:///)///)0/0&///)//)/)/)/7555;;9975559097///////5555<.55157<?<7;://)-55050-/)/77./44.488@BB=AABBBABAC;;.9==:99,9B?ADGD9BB;;;0;;;<
@N9IO0:00797:06133
TACGTAGGGTGCGAGCGTTAATCGGAATACTGGGCGTAAAGCGAGCGCAGGCGGTTCTGCAAGTCAGATGTGAAATCCCCGGGCTCAACCTGGGAACTGCGTTTGAAACTACAGAGCTAGAGTATGGGAGAGGGAGGTAGAATTCCACGTGTAGCAGTGAAATGCGTAGAGATGTGGAGGAATACCAATGGCGAAGGCAGCCTCCTGGCCTAATACTGACGCTCATGCTCGAAAGCGTGGGGAGCAAAACAGG
+
=ABCDDDD>AA@BAA:;:<@=@EC?C6;;?;;:,:>BAB=CC;;9;?@995;A=A;?@BAA=?===>;56;>?C:ABBB8AD=;;9@.7-49:1;79;99999)44:1::8::70//69:77:BBBD=BBBBB;7739::7,7.32888888@@B@@@?BC<;;:@<BCCA<;;?C458;?7:=<7>-33-3382849:8;64404:5:4//)/9999444:::93333888819555A==+773777&3884
@N9IO0:00799:06127
TACGTAGGTGGCGAGCGTTGTCCGGATTTATTGGGTTTAAAGGGTGCGTAGGCGCCCTGTAAGTCAGTGCTGAAATATCCCGGCTTAACCGGGAGGGTGGCATTGATACTGCAGGGCTTGAGTGGAGTCGAGGTAGGCGGAATTGACGGTGTAGCGGTGAAATGCTTAGATATCGTCAAGAACACCGATAGTGAAGACAGCTTACCAGGCTTCAACTGACGCTGAGGCACGAAAGTGTGGGGATCAAAACAGGA
+
@B;9:55.49.4445555.55<.5.5<</568=A6@<)44(4;2566<?>>?ABAA5;;;9255;AA@?@:5;=555555)569949.4.44)444)493444.448897/////)/7299:9;7:4555558===9==7:-3-3333-38;9933-3333(389;4::;;;;:::<<48863336:8889933,37788983894//(//(/8389::=333833,33333<1:333333&383333&388-3
@N9IO0:00799:06153
TACGTAGGGTGCAGGCGTTAATCGGAATTACTGGGCGTAAAGCGTGCGCAGGCGGCTCCTTAAGTCAGATGTGAAAGCCCCGGGCTTAACCTGGGAACTGCGTTTGAAACTGGGGAGCTGGAGTGTAGAAGAGGGGGGTGGAATTCCAGGTGTAGCAGTGAAATGCGTAGAGATCTGGAGGAACACCGATGGCGAAGGCAGCCCCCTGGGCTAACACTGACGCTCATGCACGAAAGCGTGGGGAGCAAACAGG
+
BABBBCCC=ABBBB@AAB>A>ACB?C698;@AAA=BBBDC>CBCBCBB><<800,0;<7=<@<=@ACCCCBBBA>/5;:8+<<3<<9A9A:CBB<B@CCB???C>BCE>ABA==1>>>:<6::@@@AA@=?<;<<<<&=@=A@B?C=@@=@BABBB;;6@@B=BAACCCCGBBA@;;5;>8=9=BB?BBBB9C>A;>8AAABA@?'9:9,89:3::0;86----.-79=@AAAC>CA@???=2=;=8;3;;B<
@N9IO0:00802:06117
TACAGAGGTTGCGAGCGTTGTTCGGAATTATTGGGCGTAAAGCGCGTGTAGGCGGGATGGCAAGTCGGGTGTGAAAGCCCTCAGCTCAACTGAGGAAGTGCGCCCGAAACTACTGTTCTTGAGTGCCGGAGAGGGTGGCGGAATTCCCGGTGTAGAGGTGAAATTCGTAGATATCGGGAGGAACACCAGTGGCGAAGGCGGCCACCTGGACGGACACTGACGCTGAGACGCGAAAAGCGTGGGGAGCAAACAG
+
AABBBBB?B??<=??89959@?BB@C@C@AA=@@9@AAAB:;;BBCBBBBB?BEF>CCC@CCABBBCC>BBCCCC=CCD=CBAAACBD?BBBCB?C@@AA9::?9??@=ABCBBBB>BB?A>?=>><@<@@@@@<@B?CC?B?A?AA=B?BCB@>>>=>>>F:B==;>>=>>>;;;F7;;=B==<>7::<<8<?=:?<?@=A<;<6<=188=8<=<<@@@???>>>>>===8888&8:;:=66+76AA;1>8A
@N9IO0:00805:06120
TACGGAGGGGGCTAGCGTTGTTCGGAATTACTGGGCGTAAAGCGCGCGTAGGCGGCTTTGTAAGTTAGAGGTGAAAGCCCGGAGCTTAACTCCGGAACTGCCTTTAAGACTGCATCGCTAGAATTGTGGAGAGGTGAGTGGAATTCCGAGTGTAGAGGTGAAATTCGTAGATATTCGGAAGAACACCAGTGGCGAAGGCGACTCACTGGACACATATTGACGCTGAGGTGCGAAAGCGTGGGGAGCAAACAGG
+
CCBB?BBDCC3CCBBBCC@BB?BD=?>@?ABACG>ABBBB<AABBBBBBBB@CG@GCC>CDD@CC@CBBC?CBBE<@@D>D@BAAC=A<AAA=A=A=?<:;;BA;B=BAA@??;;<<<BAEE@E=@?B>A<<C:B744=B8C6A7=8=BAAA?>;9:4888:3:49:>>9:::?<>A<A:7938?@:@A??;?B@;@;>8;;BC@@::49=A?ABAB?BCCBAAAAA?@=>9::.;;A?@AB6AA@??5:?A=
@N9IO0:00811:06111
AACGTAGGACACGAGCGTTATCCGGAGTTACTGGGCGTAAAGGGCGGGCAGGCGGCAGCGGAAGTCTGGTGTGAAAGCGCCCTGGCTCAACCGGGCGAGGACACTGGAGACTCCACTGCTAGAGGCAGGTAGAGGGGTGTAGAATTCCGGGTGTAGTGGTGAAATGCGTAGAGATCCGGAGGAATACCAGAAGCGAAGGCGGCACCCTGGGCCTGACCTGACGCTGAGCCGCGACAGCATGGGGAGCGAACGGG
+
D;CCCCB@CCCAAAA@@@@BBB@C@8:9?A@?@@:??@BB>BD>CCC<@>>;00,0<<<A;C?BBBDB>???999,;:;;B=BB?@@@C@C@BD>CBBD>@ACBBB?BCCCCC@CABBB@@C@?;@@@=?CBBBDD9BBBCCC?A>A<AA=:::BBCB?CBCC>BB???B>??<?;483;;4;05AB@ECCBBBBB?C?BB?AABK>CCC>FACCBB?BB@AABCB@A@@BBBCBBBBCDDEG;BBBCD?AAA<
@N9IO0:00775:06167
TACAGAGGGTGCAAGCGTTAATCGGATTTACTGGGCGTAAAGCGTGTGTAGGTGGCTTCCTAAGTCGGTTGTGAAATCCCTGGGCTCAACCTGGGAATTGCAGTCGATACTGGGAAGCTAGAGTTCGGTAGAGGACGGCGGAATTCCCGGTGTAGCGGTGAAATGCGTAGATATCGGGAGGAACATCGATGGCGAAAGCAACCGTCTGGGCCTGAACTGACACTGTGACACGAAAGCGTGGGGAGCAAACAGG
+
ABC@@?BD>BB@?9??>>:>?BBC?BBB>BBBCD=????@;@ABBCCCBBB=9979C?E?AA>AAAC?B?BABAC>CCE>CCD<BBBBAEAAA@<@=?<AAABAAAABBBA?@<B=@@BBBABB<??:>??9:6:;B?BB@D@C@CC?C@C@AABBC@CCCC>BBCHCBBBAAAAAA;@@=?=?CC@AB@@=@BAB=DBD=A>AA@@@@=><@::6:BAAAAA@@@<;;@B;;;0;AABBCC9CBAAC=ABB?
@N9IO0:00779:06181
TACGTAGGGTGCAGGCGTTAATCGGAATTACTGGGCGTAAAGCGTGCGCAGGCGCTCCTTAAGTCAGATGTGAAAGCCCCGGGCTTAACCTGGGAACTGCGTTTGAAACTGGGGAGCTGGAGTGTAGAAGAGGGGGGTGGAATTCCAGGTGTAGCAGTGAAATGCGTAGAGATCTGGAGGAACACCGATGGCGAAGGCAGCCCCCTGGGCTAACACTGACGCTCCATGCACGAAAGCGTGGGGAGCAAACAGG
+
AAAA@:::.:?ACA?A@@<A?BCB;@+0+00<<@8;9;DC=CCB@@@@@;;5;;6B>:>@D?BBBCBC;6;>@=26;A?2C>6=A6:45;CBB>C@DAA???@5??A=BCD>>1BAA??4?9>@@A@?;>777777%:<<>?C?B7;;5;@@AAB<;6ACC>9;<EDCCCBBAA@B9>><C<CBB@BBCB?B>C?C?ABAADDC1???4?=A<?=;:/-----.(-788=AB@A=B999@==0;888:388?6
@N9IO0:00779:06199
TACGTAGGGTGCGAGCGTTAATCGGAATACTGGGCGTAAAGCGTGCGCAGGCGGTGCTGTAAGACAGGCGTGAAATCCCCGGGCTTAACCTGGGAATGGCGCTTGTGACTGCAGTGCTGGAGTGTGGCAGAGGGGGATGGAATTCCGCGTGTAGCAGTGAAATGCGTAGATATGCGGAGGAACACCGATGGCGAAGGCAATCCCCTGGGCCTGCACTGACGCTCATGCACGAAAGCGTGGGGAGCAAACAGG
+
@A@@?BBB=99;B@@@BB6;:;AB9D7;;><=>9000A@8AAA0<<@A;;5;;4;BBBBCC;;:BA@?B????A9>?@A6AC9CA<?<?AAAA9@;?@=@BCC?BA;;;@@@@@@DCBB=BB;;<B>A<;;;;;;*;;;>A4:0:<A@AB;;<@@A;::CD>??@??@BBBCAA@@8=?/9,7891??9:59CC>B?CB<??A@2999,:29?ABBCA?0//6669@?A?=8=5B999===2??@BB=??C:
@N9IO0:00782:06200
TACGTAGGCAGCGAGCGTTGTTCGGAGTTACTGGGCGTAAAGCGTGCGTAGGCGGTTTTGTAAGTTTGGTGTGAAATCTCCCGGCTCAACTGGGAGGGTGCGCCGAAAACTGCAAGGCTGGAGTATGGGAGAGGTAGGCGGAATTCCTGGTGTAGCGGTGAAATGCGTAGATATCAGGAGGAACACCGTGTGGTGTGAGATCGGCTTTACTGGACCATGACTGACGCTGAGGCACGAAAGCGTGGGGAGCAAACAGG
+
BBBC@??<@;6;DBBCBA7?;9<<7;;@7<DBC@;95<95)5BBBBBBBCD?BD9B==/@=B8BA<6A@BBAAAC>CBBBB<?=?@AB?BBCB;@A@;@@AAB@BBCC:C???C7B?BDD<>>BBBBD>B@A@>@>?9?8487C?E@BC@CEDBCC@<===@7>B>B@:99;:4455.5<9A10/7)///7727://0/////3///(/78<845055B<<ABBB;;;A<A7:@=;;;0;AA@BCC9CCBBB=@@@=
@N9IO0:00784:06161
TACGTAGGGTGCGAGCGTTAATCGGAATTACTGGGCGTAAAGCGTGCGCAGGCGGTTTTGTAAGACAGTGTGAAATCCCCGGGCTCAACCTGGGAACTGCATTTGTGACTGCAAGGCTAGAGTGCGGCAGAGGGGGGTAGAATTCCACGGTGTAGCAGTGAAATGCGTAGATATGTGGAGGAATACCGATGGCGAAGGCCAGCCCCCTGGGTCGACACTGACGCTCATGCACGAAAGCGTGGGGAGCAAACAGG
+
BBBDCACC<;;:B@??>>2:5;A=8@,0)0@==@8;9;CC<BBC;;:CCBC@BDACCC;CDD@@BACC::::::3;@DF;DF>BA;:6;8<:938)/0//6991048>=?>??9><@@@@@:::?A<ABBAAAAA@'=;:;*0(/(//6188?A@AAA:58<4?@BBBBDCAAAA<@7==>B<?@A4<:98*--739(-*--/;;;):@;,38;>;8733-----5522255:<<5<:==9;;.454:=58;84
@N9IO0:00784:06206
AACCAGCACCTCAAGTGGTCAGGAGGATTATTGGGCCTAAAGCATCCGTAGCCGGCTCTGCAAGTTTTCGGTTAAATCCACTTGCTCAACAAATGGGCTGCCGAAAATACTACATAGCTAGGGAGTGGAGAGGTAGACGGTATTCGGTAGGAAGGGTAAAATCCTTTGATCTATTGAGGACCACCTATGGCGAAGGCAGTCTACCAGAACACGTTCGACGGTGAGGGATGAAAGCGTGGGGAGCAAACAGG
+
;&3-444:;7@==099>89559497279)//)//)/)55<)55<;<4555552559=94498-3333&3:69176.65(--8(--//92444)///)////)////&599;<=<=<555555)5955.5<5/)///---(--/)//37//)4.44(4444&48(-.(--,,,,-(---(-83//)/333-3884849;;89;77/7==8?>@=>9878;=7;<???6<<;9>598:@?@@6>>ACC:??B?
@N9IO0:00787:06173
TACGTAGGTGGCAAGCGTTGTCCGGATTTATTGGGTTTAAAGGGTGCGTAGGCGGCTTTGTAAGTCAGTGGTGAAATATGGCAGCTCAACTGTCAGGGTGCCATTGATACTGCGGAGCTTGAGTACAGATGAGGTAGGCGGAATTGACGGTGTAGCGGTGAAATGCTTAGATATCGTCAAGAACACCGATAGCGAAGGCAGCTTACTGGGCTGTAACTGACGCTGAGGCACGAAAGTGTGGGGATCAAACAGG
+
?AACCCC@997;B>BABB=@AC?B?AA?9?A<?@8@B.99/8969=AA@?@=995:CD9;:C?AAA@@;;6;AAC=BA@@7@<@@@BC?B;;;<;9@9=;@<@@;A@@?BAABB?:;:C?AAACCDCA@@A::6:>;<>@>@8>5=?9=6///8:.0+07>@<CBCB?A?<AA?>>???68?199;166;;@@;;9<@IA@;:2999::,999>B?BCCDDBBCCCC?@??;<<0;B?>?@@2B;;;C<<;;5
@N9IO0:00788:06192
TACGTAGGGAGCAAGCGTTGTTCGGATTTACTGGGCGTAAAGGGCGCGTAGGCGCCTGTCAAGTCAACTGTGAAATCTCCGGGCTTAACTCGGAACGGTCAGTTGATACTGTCAGGCTAGAGTGCAGAAAGGGCAATCGGAAATTCTTGGTGTAGCGGTGAAATGCGTAGATATCAAGAGGAACACCTGAGGCGAAGGCGGGTTGCTAGGCTGACACTGACGCTGAGGCGCGAAAGCCCAGGGGAGCAAACGGG
+
BC@@AAAA9;:;?9>9:9?BC>CC59;:(49@<C5:6;BB;BB<@@@CCBFACBB=AABAA7;;DC@DBC;;;C=<<:=9@@:AB>C?@@>=8<800*0>==B=A??BB;99<>@9=BA0000//;///,/;19939=>299)57<<8=8==988;>+0//8/87<933794339=4::?8=.3371=995.4:;446444)4.44>A>9CBC>>=;;:;<<::4545:::88;0455)59;;&544:<1<A>3
@N9IO0:00795:06181
TACGTAGGGGGCGAGCGTTGTCCGGATTTATTGGGCGTAAAGAGCTCGTAGGCGGTTTGGCAAGTCGGGTGTGAAAATCCGGGCTCAACTCGGAGACGCCACTCGATACTGCTATGACTCGAGTCCGGTAGGGGAGTGCGGAATTCCTGGTGTAGCGGTGAAATGCGCAGATATCAGGAGGAACACCGGTGGCGAAGGCGGCACTCTGGGCCGGAACTGACGCTGAGGAGCGAAAGCGTGGGGAGCGAACAGG
+
AA@BB:::;;);?>9@@B>@@@?C?AAB>ABDHM?;::A@:?@@A@A@@::8:D@EF=B@B@>?@???8<=<::::-9=:=@:996@?BBCB?ABCBBBABBBCBAABA>?>AA9;:A:;;:9:A?C??@@@A3;;;:;?5;.:8=:>@:<@@BBAB=@@A;3@B@BABABBCABA<255;<7?BA>A>@@=@A@=A?CD@CCBABCBD<@=@<@>AAABA@??8:;<<?<@AB=B999???2@@?AB?;:;=
@N9IO0:00810:06192
GACGAAGGGGGCGAGCGTTGTTCGGAATCACTGGGCGTAAAGGGCGCGTAGGCGCGCAGTCAGTCAGGCGTGAAAGCCCCGAGCTCAACTTGGGAATAGCGCTTGATACTATTGTGCTAGAGAGCGGGAGAGGATGGTGGAATTCCCAGTGTAGAGGTGAAATTCGTAGATATTGGGAAGAACACCGGTGGCGAAGGCGGCCATCTGGACCGTTTCTGACGCTGAGGCGCGAAAGCGTGGGGAGCAAACAGG
+
BBB;;9;EHD3DCBBBBF@BC?BB?B:;;BCDCC>@@@CC?DL>BBCCBBB=995@@<?<?@?AAAA>AA@@@?899::-:98:>@A;@@;??9??A??8::?5::ABAAAA=@;;;A@?@@AAAAA<ABBA?BBB@BBACAC?CD>BBBB@A@;;6;A@@;C=??;;;CCCB@CG=?=?A<000+0:00*0<<1<6;A:C<?:9:;058:>?A<A@@?=;994444889333(39:8888&34:<<569:?
@N9IO0:00787:06221
GACAGAGGGGGCAAGCGTTGCTCGGAATTACTGGGCGTAAAGGGCGTGTAGGCGGAGCGGCAAGTCGGTCGTGAAAGCCTCCGGGCTCAACTGGAGAACGTCGATCGATACTGCCGTCCTTGAGGGTAGCAGAGGAGACTGGAATTCCCGGTGTAGCGGTGAAATGTGTAGAGATCGGGAGGAACACCGGTGGCGAAGGCGGGTCTCTGGGCTACTCCTGACGCTGAGGCGCGAAAGCGTGGGGAGCAAACGGG
+
78:945;>>>+==5:5445:555@7;7<<>>CCD?GCCCB>B?6B;;;;;979;.:@;;69B?CAAA>@;999@@)655:<.44(44:94::949:94?955;<@:;;<<ACBD9<<<8</46>>5>559@949399;:99?A?C@CC=D>:89;833-37==7?ACCBB@@@@@@@C:@<9<7@:<0424<7:99285333(3733333(3;?;==7==555==;;=9=;?@@@<989BCCC:9877?37985
@N9IO0:00791:06244
TACGTAGGTGGCGAGCGTTATCCGGAATTATTGGGCGTAAAGCGCGCGCAGGCGGTTTCTTAAGTCTGATGTGAAAAGCCCACGGCTCAACCGTGGAGGGTCATTGGAAACTGGGAAACTTGAGTGCAGAAGAGGAAAGCGGAATTCCACGTGTAGCGGTGAAATGCGTAGAGATGTGGAGGAACACCAGTGGCGAAGGCGGCTTTCTGGTCTGTAACTGACGCTGAGGCGCGAAAGCGTGGGGAGCAAA
+
ABBC@<::00+0@=<=@@;@BB>B@B>B?BB=AB<9:9BC<;;;<:;B@@@?BB?BC=BB?B@BAACB@@AA5;55&59:1>;:4:C@=;>000A;>>@=@@AC::8;D;@@AB=CD>BC?A@BCBAAAB?AAB<=?7??><?>B=A9B955???;78/399=588A@@BCCCCCCAA@;;.;.9:A=AA::28<?2949<6=>>1?CC?9:8BBB<@<;;:;9495<7;9>?@B;@ABBCDD;BBCAC<
@N9IO0:00792:06238
CACGTAGGAGGCGAGCGTTATCCGGATTCACTGGGCGTAAAGCGCGTGCAGGCGTTTGGTAAGTTGGGCGTGAAAGCTCCCGGCTCAACTGGGAGAGGTCGTTCAATACTACCAAACTAGAGAGTAGAAGAGGAAGATGGAATTCCCGGTGTAGTGGTGAAATGCGTAGATATCGGGAGGAACACCAGTGGCGAAGGCGATCTTCTGGTCTATTTCTGACGCTCAGACGCGACAGCTAGGGTAGTAAACGGG
+
CCCAA@A=:94;A?@;;;?CCCAD@@A>ACBBBB<:;;CC9BAB;6;BBBA@;:4:)9.5>8=>?BC7B;00=@+///9;2;:;<<=?BBBB;@A;<5;9=?;@C:BBBCCCAHK<=:BA@?AA@@@@@CBB?A@@@@@<@>A?CC=BACCCBFCC=@:::/9=>?@@A:::?@CD?DC@C>ABB@E;;;?BBB?C@CABADD?B;<5;;;<;D;@@AABBBJCCBABABBABBAAAAAC=B@@ABB=BBA=
@N9IO0:00803:06228
TACGTAGGGTGCAAGCGTTAATCGGAATACTGGGCGTAAAGCGTGCGCAGGCGGTTCGCTAAGACAGATGTGAAATCCCCGGGCTTAACCTGGGAACTGCGTTTGTGACTGGCGGGCTGGAGTGCGGAAGAGGGAGGTGGAATTCCACGTGTAGCAGTGAAATGCGTAGAGATGTGGAGGAACACCGATGGCGAAGGCAGCCTCCTGGTCTAGCACTGACGCTCATGCACGAAAAGCGTGGGGAGCAAACAGG
+
BCCCBBBB;?@:;5;@BB5;5;B@:=,00<<<;9@?@BG?CBBBB@A@996:;4;@ICDDD@B@@@@@;5;>>@6:;<<-;A09929458<<=4@159559;<4<=ABBBB>BBC=BCD=;;6??A<@=@ABB<AA?BB>A7;7;>BA@@@@@@ABBBBCD>BBCBBAABAAA@@@<@A?A>@@@39:=>;@@@=A=AA?@<?A>::6::;AAAAA@>>000>000::?@;;::&999;?AA7::;BB=BAB=
@N9IO0:00805:06230
GACGAGGGGTCCAAGCGTTGTTCGGAATCATTGGGCGTAAAGCGGGTGTAGGTGGCTCTATAAGTCAGGAGTGAAAGCCCCGAGCTTAACTTGGGAAGTGCTTTTGATACTGTAGAGCTTGAATGTGGGAGAGGATAATAGAATTCCAGGTGTAGTGGTGAAATACGTAGATATCTGGAGGAATACCGGTGGCGAAGGCGGTTATCTGGCCCAACATTGACACTGAGACCCGAAAGCGTGGGGATCAAACAGG
+
@@CC@@@@5@A=@>B@@?@CC@BB@A?CBAA8;=4<>?BA9CBA?899:>>;::5:AA?@AB>AAAAA=AAA<<<5;@<<.>?=?@;=4:<6?>8><00/;;;;/59A@@@@AAA?;;;:?A=AA<;:,9>9;.49=8@@;;158=:>CACGCBA9;46<BC?DCBBAABCBBAAA<:==9=:=?B@C@CB?BBB7;7;@7;:CAA@@=@C>C@CBD@DCCBBCB@@<;;.98;(4444444&4::<A<??@7
@N9IO0:00768:06304
TACGTAGGGTGCAAGCGTTGTCCGGAATTATTGGGCGTAAAGAGCTCGTAGGCGGTCTGTCGCGTCGGCTGTGAAAACTCGGGGCTCAACCCCGAGCCTGCAGTCGATACGGGCAGACTAGAGTGCGGTAGGGGAGACTGGAATTCCTGGTGTAGCGGTGAAATGCGCAGATATCAGGAGGAACACCGGTGGCGAAGGCGGGTCTCTGGGCCGTAACTGACGCTGAGGAGCGAAAGCGTGGGGAGCAAACAGG
+
ABACCBBD;;;<@;?;;:8;;E@CBC?B@DD?BA;@>873*3888<598;;<7918???@@?@AAAB=@?AA@@AA8ACCCFD:AA@@:@@?.99AA:;;;??@:;;>>?>@:@ABBCCBBBC;=;C@A;;;<.;@BBBC?B@B@CADC@CC:;;BB?;;;A<AAAB@@@BBB???B4??=?=?BA?C@>=<<?B=BAFFD>BBDHCCC>C?C@B?BB@A@@@AAAFACCCCCC>B:;;BBB7BBAAA:AA@?
@N9IO0:00769:06303
GACGTAGGGGGCGAGCGTTATCCGGATTCACTGGGCGTAAAGGGCGCGTAGGCGGCTACGTAAGTCCGGCGTGAAATCCCACGGCTCAACTGTGGAACTGCGTCGGATACTGCGTTGGCTAGAGGACGGTAGAGGCTAGTGGAACTAGCGGTGTAGCGGTGAAATGCGCAGATATCGCTAGGAACGCCGGTGGCGAAGGCGACTGGCTGGGCCGATCCTGACGCTGAGGCGCGAAAGCTAGGGGAGCGAACCGG
+
<@><<;;;;;)44444:;67/0)/)/:5/66>>?6=:;99099055599994?>9>455<<<9<66167555555)555)5555;BDD@BBCCC;?<CCCAAADDACBCBCCIFD@E:;::66?=@<B8<<=;;5;;?;BC:=;>C<;6>9<@;5555.5;;;0555=555<<<<;;:<::5:)///)/4//)3::-30995=<<7;;=>3;7665=:><<<<<<;<<79999991:;:;DDD7BB<00)/27:
@N9IO0:00773:06300
TACGTAGGGTGCAGGCGTTAATCGGAATTACTGGGCGTAAAGCGTGCGCAGGCGGTCTGCTAAGAGAGGTGTGAAATCCCCGGGCTTAACCTGGGAACTGCGCTTCTAACTGGCAGGCTTGAGTGTGGCAGAGGGGGGTGGAATTCCACGTGTAGCAGTGAAATGCGTAGAGATGTGGAGGAACACCGATGGCGAAGGCAGCCCCCTGGGCTAACACTGACGCCTCATGCACGAAAGCGTGGGGAGCAAACAG
+
BCBC@BBE=9;;CC?ABB<?<@AB?B7:8;AAAA<BA@AA8@;;;:;AB@@=:;2:;<;@BB?BCBBB@BBBCBD>BBBB9BB9A?7:7;@CCD>C?A??@?@@8>BB?BAA<BBA?BB;@@??>?C?ABBBABBAA'<>:>?A?B=@AB999BAAB>==@B:888@????A@>><>69;/917559@???98856<17755666(69@3==@<@;::><8222555777=88;>39=82555&5777;/:::
@N9IO0:00775:06272
TACGTAGGGTGCGAGCGTTAATCGGAATTACTGGGCGTAAAGGGTGCGCAGGCGGTTGCGCAAGTCAGGCGTGAAATCCCCGGGCTTAACCTGGGAATGGCGCTTGAAACTACGTGACTGGAGTATGGCAGAGGGAGGTGGAATTCCACGTGTAGCGGTGAAATGCGTAGAGATGTGGAGGAACACCGATGGCGAAGGCAGCCTCCTGGGCCAATACTGACGCTCATGCACGAAAAGCGTGGGGAGCAAACAGG
+
CBBCC>>>8:<9ABCBAB>A>BBCAC@D?CDDDC?:;;BB<BB;A@AAABB?@@=@6:;===8<;;@A=@BBBBC<@@BB6AA9@@38386AAA<A;AA>AABB@BDD<A:;;ABA@?>??ABCCCC@CBBBAA9@@<@B?B?B?C?BBB?@@CCBB@BBBC;@?@@;<@BBBA@AC>AB?D?????BAAA?BBC?B79:??=@C=AAA9A5;6:AA@@A@@>A?>;;;;;:944&4:??BDG;@A@CB=BBB=
@N9IO0:00791:06297
TACGGAGGGGACTAGCGTTGTTCGGAATTACTGGGCGTAAAGCGCGCGTAGGCGGATTTGCAAGTCGGGGGTGAAATCCCGAGGCTCAACCTCGGAACTGCCTTCGATACTGCAAATCTCGAGTCCGGAAGAGGTGAGTGGAATTCCTAGTGTAGAGGTGAAATTCGTAGATATTAGGAAGAACACCAGTGGCGAAGGCGGCTCACTGGTCCGGTACTGACGCTGAGGCGCGAAAGCGTGGGGAGCAAACAGG
+
AABC?BACA8@@B???BD=AB>AB?A>A=AB@@B<??>@A<A;;;BBBB==:00,0>>3=BB?@@CGFDD0BBBD=CCC=@@?<@AAC@C@BBB?B?B9:9?B>AABBBBCBBBC>CCBA>>>>A<?475:BC=BBBCCB?B?B?B?ACBBBBBBAA>ABBC?C@BAB888:;B<AA:=8=<5;;>:=;;;:>??;@;==:>=;<=7718B?B@;;;BBBBCB@;;;5;AAABC<ACCAAA@3@@A@@.;;;4
@N9IO0:00793:06302
TACGTAGGGGGCAAGCGTTATCCGGATTTACTGGGTGTAAAGGGAGCGTAGACGGCGCAGCAAGTCTGATGTGAAAGGCGGGGGCTTAACCCTGGACTGCATTGGAAACTGCTGTGCTTGAGTGCCGGAGGGGTAAGCGGAATTCCTAGTGTAGCGGTGAAATGCGTAGATATTAGGAGGAACACCAGTGGCGAAGGCGGCTTACTGGACGGTAACTGACGTTGAGGCTCGAAAGCGTGGGGAGCAAACAGG
+
ACBBBCCCCC1??=@@@@<@@@<@=ACD;;;BCI?A@AIE>BB=B@@@AA;:;C9BBACCBB>ADB?@@BBCCE@8B@BB>?>+<>39.44)4B9@@@A<CC?B>AA<ABCBBBBBDC?BA@@?>8<8:;:;.:@<@@@592928;=A?CB?@@BD@HFCC=;;;BBBDEFBB?BB@BB>B=AAA=B;;;7;<A>C>;;6;@;>?00,/7;600)//794443444.43333808355>>=+44733(33:6
@N9IO0:00802:06279
TACAGAGGGTGCGAGCGTTAATCGGATTTACTGGGCGTAAAGCGTGTGTAGGTGGCTACCTAAGTCGGTTGTGAAATCCCTGGGCTCAACCTGGGAATTGCAGTCGATACTGGGCAGCTCGAGTTCGGTAGAGGGTGACGGAATTCCCGGTGTAGCGGTGAAATGCGTAGATATCGGGAGGAACATCGATGGCGAAGGCAATCACCTGGGCCTGAACTGACACTGTGACACGAAAGCGTGGGTA
+
BBBCAABB=BA@?9:9==3:6:@@<9:;5;>=AB>@?@CD8:;B??@B;;;?AA>BA@@<::3:A?<9??99;??9989/:>=6?A@@;>;9:9/:9>:=@9:::;;@A@A@@<ABBBBBBBBB?BB<@@A;;;0;A@@>:>;@@DG>DACCAAABE?@?@D<AAA???@?=<8444)38-3-3;;=455>05557:5<:499::49::(3-333-393348844444494444)44;99907;
@N9IO0:00803:06307
TACGAGAGGCCCGAGCGTTAATCGGAATCACTGGGCTTAAAGGGTGCGCAGGCTGATCCGTGTGTGTGTCGTGAAATCCCCCGGCTCAACCGGGGAATTGCGGCGCAAACTGCGGATCTTGAGGCGGGTAGGGGTCGTTGGAACGATCGGTGGAGCGGTGAAATGCGTTGAGATCGATCGGAACGCCGAAGGTGAAGACAAGCGACTGGGCCCGTCCTGACGCTCATGCACGAAAGCGTGGGGAGCAAACAGG
+
BCBB;;;;5;@8@?@;;;5;2;><8@:;;BBCCD@DD<@@8A=6==;9;55.5?;?BC?BBBCAB@@CBBABBBC<BBCCC.;7;@@?<A;?@@3=5:.55<5::49;0<@A@@<@AAA=@???CBC=?A?DD;BCCC=A7;6;BAAAA?AA>A@AA?A@AB=::;CD?BB???B9:9@@<@=@AB<??;?9>??8<>9827=<=;;75'25(5==497378;;;8:;>?<9::/9999===2999BB=@@@<
@N9IO0:00774:06321
TACGGAGGGTGCGAAGCGTTATCCGGATTTACTGGGTTTAAAGGGTGCGTAGGTGGGTTTGTAAGTCAGTGGTGAAATCTCCGAGCTTAACTCGGAAACTGCCATTGATACTATAGATCTTGAATTATCTGGAGGTAAGCGGAATATGTCATGTAGCGGTGAAATGCTTAGATATGACATAGAACACCAATTGCGAAGCAGCTTACTACGGATATATTGACACTGAGGCACGAAAGCGTGGGGATCAAACAGG
+
9:4854//(//0//5;:--(///)/)/9:1<<449,5>)55)5<2==>CAAA=CCC<DD=BBB=BAABAACACCDD=CAA@=@@;;9.713;886;:49><<05:8=??;;:A@@>@;;;?BA>A@B@@;;7;B?AB>;;:2;49;:>9>:>?>?:99.49;;24544.4::::<<444;444.555.547)/0:>*0/7777399:555.5:AA;:.555@AA;@@4@@;5;9,55;;HJJ;;;;A@8;::=
@N9IO0:00796:06356
AACGTAGGGGACGAGCGTTATCCGGATTTACTGGGCGTAAAGCGCATGTAGGTGGCTTGAAAAGTTGGACGTGAAAGCTCCCGGCTTAACTGGGAGAGGTCGTTCAAAACTGGCAAGCTTGAGGTTGGAAGAGGAGAGCGGAATTCCCGGTGTAGTGGTGGAATGCGTAGATATCGGGAGGAACACCAGTGGCGAAAAGCGGCTCTCTGGTTCAATACTGACACTGAGATGCGAAAGCGTGGGGAGCGAACGGG
+
9-;:::@:=+?>=9:999:???=>68:9.9?===697777*4949=848>===A=;;60>@>0>@;@*0/0--;@)///991://58=8;;::08833-4488379::+:/0)/;7::B=B;>;>:=;==;;;5;<BB?B?=9=8<<4:49:;599@<9:497?@>??>=<99999@1@@.9.555.559;6:5555&5<<89544944257::7;4344;33334444489989/45;====1:555:5:9<2
@N9IO0:00769:06374
TACAGAGGGTGCAAGCGTTGTTCGGAATCATTGGGCGTAAAGGGCGTGTAGGCGGTTTGTTAAGTCATGTGTGAAATCCCTCGGCTCAACCGGGGAACGACGCATGAAACTGGCAAGCTAGAGTACCAAAGAGGGGGGTGGAATTCCCGGTGTAGCGGTGAAATGCGTAGATATCGGGAGGAACACCTGTGGCGAAGGCGGCCCCCTGGTTGGATACTGACGCTGAGACGCGAAAGCGTGGGGAGCAAACA
+
ABBE@@@B<AA@A>B>?>>?@?AA>A>AC@A@BA8??:99.7;1:;ABA?@>?A>BD<AA=?=?BBB@@ABBBAD>CCD=B;;7;=BB:A<C@@2>:?==BD>B?DCE>CFGAFH;;;A@AAA?AA>B=8BBCCCCC)@@?B?B?BC=C?BBA9;;A?;;6>6566@@;;>ABCCBF>BB@B@A@A@CA@@<@00-/5;;)/000*9B6<=B=@@@@??@BBBB@@@;;<B@@@;@@CCCBC;BCBDD<B;
@N9IO0:00799:06398
AACGTAGGACACAAGCGTTATCCGGAGTTACTGGGCGTAAAGGGCGTGTAGGCGGATCGGTAAGTCTGCTCTGAAAGCTCCTGGCTAAACTGGGAGAGGCGAGCGGAGACTGTCGGTCTAGAGTGAGGAAGAGGAAAGTGGAATTCCGCGTGTAGTGGTGAAATGCGTAGAGATGCGGAGGAACACCGTAGGCGAAAGCTGCGTTTCTGGTCCTTAACTGACGCTGAGGCGCGGAAAGCATGGGGAGCGAACGGG
+
@*959>A8==BBC?BBBA@CCEIJI<;;@C;;;C<;;;BC:AA;?@AAAA@=@B?BBBA@CC::<B?::=;3349189<<85985@>>4;;<<38:44-3:=9<@;::<@@97:?4444;=<:::;;0403:;-33(33319397<8<?;:54555<7;;<<044444444:889::7996:+--535--/57555,2,----,6(,--67735(-(------3444458<44.3919444444&4444405<<2
@N9IO0:00829:05765
CACGGGGGGAGCAAGCGTTGTTCGGAATCACTGGGCGTAAAGGGCGTGTAGGCGGTCAGGTAAGTGTGATGTGAAATCCCTCGGCTCACCCGAGGACCGGCATCGCATACTGCTTGGCTTGAGTACGGGAGAGGATGTGGGAATTCCTGGTGTAGCGGTGAAATGCGTAGATATCAGGAGGAACACCGGTGGCGAAGGCGCACATCTGGCCCGATACTGACGCTGAGGCGCGAAAGCTAGGGGAGCAAACGGG
+
??:;;;;;%94993=?BA?BB<C@:D@CCCBBBD?@ABCC>CD>CCCBCCC@CC?BBB@=@B8BABCBBBCCA@@>ABA9B9:6;AA???8A@A<AA?B@CCCBCECCBBBBBB?B?BB?B???@?BC<??@B>AA@;;;6;?B?C@BB=@A;9;BB>BCCC?BBBC:;;BBBBBBD?BB@C?BBC=B@;;7;A>8?<?@@@AA?@@@=AA<ACABBB@@@BBB@AA@BBABBB:B@???CC6??AAA;ACC;
@N9IO0:00835:05802
TACAGAGGGTGCGAGCGTTAATCGGAATTACTGGGCGTAAAGAGCTCGTAGGCGGTTTGGCAAGTCGGGTGTGAAAACTCCGGGCTCAACTCGGAGACGCCACTCGATACTGCCATGACTCGAGTCCGGTAGGGGAGTGCGGAATTCCTGGTGTAGCGGTGAAATGCGCAGATATCAGGAGGAACACCGGTGGCGAAGGCGGCACTCTGGGCCGGAACTGACGCTGAGGAGCGAAAGCGTGGGGAGCGAACAGG
+
CAAA@AAE<AAAA?==995:;?BC?C@B6;8899/9?9:9/8?@@CDBAAA@CC@BB=B@BB>@@BBC=A@@ABBB.999.99,955;6///93////9939=@@;;;@>;:;:>@?@=:77933828-37788&37393;,3-3-3-3828:437:A=@C>>8=<@@55493338982994948;;18277188:5;9;<9>555//79(/)/)/)/////439=??594:<<<4<<;;;;;*::93363372
@N9IO0:00854:05809
GACAGAGGGTGCGAACGTTGCTCGGAATTACTGGGCGTAAAGCGCGTGTAGGCGGGTGATCAAGTCAGGTGTGAAATCCCTGGGCTCAACCCAGGAACTGCACTTGAAACTGGTTGCCTTGAGTGTTGGAGAGGGAAGCGGAATTCCTGGTGTAGAGGTGAAATTCGTAGATATCAGGAGGAACACCGGTGGCGAAGGCGGCTTCCTGGACAACTACTGACGCTGAGACGGCGAAAAGCGTGGGGAGCAAACA
+
ABC;;;CC=BBA??9?@@4::A>>:=,0)/?AAC>?>>==*8898A@@@CD@CCD>BB@B@@=@BABB?BB@A?B<BBD<A@=8??@B@CD>BB?B<::9>=<<699918??3:88A=A>@?CCBB?B8:9??A8@=?@?;A;?<?:?=>>??BCBB@BBBB=B>;;;CCA@<;;;?=??6:6:9@;@<99.55<5<7@A6>>7;5;;:=BB?BBBBB;;:@@;999;55.59999+9;<9;;;+9:A@@9@;
@N9IO0:00816:05840
GACGAAGGTGGCTAGCGTTATTCGGATTCACTGGGCATAAAAGCGCGCGTAGGCGGCTCTTCAAGTCGGTGGTGAAAGCCCGCAGCTCAACTGCGGAACAGCCGTCGATACTGTCGAGCTTGAGTGCAGGAGGGGTGATCGGAACTCCAGGTGTAGCGGTGAAATGCGTAGATATCTGGAGGACACCGGAGGCGAAGGCGGATCACTGGACTGCCACTGACGCTGGAGGCGCGAAAGCTAGGGGAGCAAACAGG
+
@@A;;5;>9;2;==>@;97:=8<=4698<@@9;<05<5599&5;;@@@BCEC@BB9B?@@?;:6;CBC@CC@CBDB=??919?<;;B@A9@AA;;5;8>:9<;;:;A;:8BCBBBBBBBBACCA@@@@@?@@@@2=9;:<<8=7:AA<;;59;4433304=CD>??ABBB@@433366499)////1768;6;>;)0*00)/6668:94:>777133399966//(/:3//773;.;:99@>=2@AAAD:?@@:
@N9IO0:00817:05817
TACGGAGGGGGCCAGCGTTGCTCGGAATCACTGGGCGTAAAGGGCTCGTAGGCGGTCTGATAAGTCCTGTGTGAAATCCCTTGGCTTAACCAAGGAACTGCGCCGGATACTGTCGGACTAGAGGCCGGGAGAGGGAAGTGGAATTCCCAGTGTAGCGGTGAAATGCGTAGATATTGGGAGGAACACCGGTGGCGAAGGCGGCTTCCTGGACCGGTTCTGACGCTGAGGAGCGAAAGCTAGGGGAGCAAACAGG
+
AAAB=@<?<?,@=?>@BB>A;96B9C9BBCAA@>6CECAA4A<8<@>>>=B9BB@ABAA@AA?@@A?BBBCCBCC>CCC=C=?<?A8@9=9B@B@C=@>>8:9;><@@ABCBBBA?BB???AA>A4::2;BCBL?E?BBB?BAM@CC=BAA@@AAAA=AAA@;@CCCBCBCBDC@CE>BB6;7;@A>B?@@<@AA=A?BA?@@>A?BB>A@@C?B?CB@AAAABBBA598899C=AABBCDC9AABBA<AAA=
@N9IO0:00826:05858
TACAGAGGGTGCAAGCGTTAATCGGATTTACTGGGCGTAAAGCGTGTGTAGGTGGTCCGCTAAGTCGGTTGTGAAATCCCTGGGCTCAACCTGGGAATTGCAGTCGATACTGGCAGACTCGAGTTCGGTAGAGGGCGACGGAATTCCCGGTGTAGCGGTGAAATGCGTAGATATCGGGAGGAACATCGATGGCGAAGGCAATCGCCTGGGCCTGAACTGACACTGAGACACGAAAGCGTGGGTAGCAAACAGG
+
BBBAA?>>8?@?A=AA>?=??BBD@DEE>CAAAA9??;;;0;@?AB;;;CCABC@BJBEGGC>AA??>?133444(5<>4;@A<@@@B?C@BCC=C=A=A;;;CBBBCCCCD?@@:;;@?A?@@<>@=@@@@AA9:::AB>B?<8==7=9AA?=>B=7=B=>6@AAA??????BBBD=A@9B?AAABAA@@7A::.;4;?;??@G@CCC?C>@;;8;ABBAA;;;;@B@@@@@A;BBBBBB=BBBA@A7;;A>
@N9IO0:00835:05848
TACAGAGACTGCAAGCGTTATTCGGATTCACTGGGCGTAAAGGGTGCGCAGGCGGTTGGGTGTGTCAGATGTGAAATCCCGAGGCTTAACCTCGGAACTGCGTCTGAAACTACTCGACTAGAGTATTGGAGAGGGTAACGGAATTCACGGTGTAGCAGTGAAATGCGTAGATATCGTGAGGAACACCAGAGGCGAAGGCGGTTACCTGGACAATTACTGACGCTCAGGCACGAAAGCATGGGGAGCAAAAGG
+
BBBCA@@@???@@9?A@@=AB=@B:@A?BCCCCLI;;;CD>CD?;;;@@BA?@B@B@CE>AA@@@AAAAA<ABC>8BB>6B@@<@@?B?C?BBB@C?B9::AABAAAD=BBBCCB@?@???>??@?4959B@?A<@B?BB?B?B>AABB?BBCCBBBBBAAB<AABCBBCBA?:55;999=A<?@@:D@@?@CDF?B=AB?B?AE@:969?@@E@CC@@@BBAA@::6;A>@@@8>AA@@@@7@BA@BA8=B
@N9IO0:00850:05831
TACGTAGGGTGCGAGCGTTAATCGGAATTACTGGGCGTAAAGCGTGCGCAGGCGGCGCCGCAAGTCGAGTGTGAAATCCCCGAGCTTAACTTGGGAATTGCGCTCGAAACTACGGTGCTGGAGTGTGGCAGAGGGAGGTGGAATTCCACGTGTAGCGGTGAAATGCGTAGAGATGTGGAGGAACACCGATGGCGAAGGCAGCCTCCTGGGCCAACACTGACGCTCATGCACGAAAGCGTGGGGAGCAAACAGG
+
??@CAAAE>9;;CBA@@@=@6;;B=A7;6;AAAB=CBBFG>CBCCCBBF<<5;?=9@B?;9;=A<<555:=::;;-;;;;*799::.916B=BE:A;A?A@@??@DCC=BAABA=@CC@B?;6;C>@:ABB@@@:@A7BC?B9B8=9====<=<==>;>BCE>@@@==;9:::::<<7::<?7?@@8BCCD@ABA?B7;;==.555999095;;99:@>=@555556;?@A>=>6BAA;:99&95555)5;?2
@N9IO0:00857:05825
TACGTAGGTGGCAAGCGTTGTCCGGAATTATTGGGCGTAAAGCGCGCGCAGGCGGTTTCTTAAGTCTGATGTGAAAGCCCACGGCTCAACCGTGGAGGGTCATTGGAAACTGGGGAACTTGAGTGCAGAAGAGGAAAGTGGAATTCCACGTGTAGCGGTGAAATGCGTAGAGATGTGGAGGAACACCAGTGGCGAAGGCGACTTTCTGGTCTGTAACTGACGCTGAGGCGCGAAAGCGTGGGGAGCAAACAGG
+
AAAAA??;:;4;@29;;96;;CACAC?B?BB@DD>??@DD8::?@@@@@@A=::8<C=AB@B?BBABBBA@BA@<4BB<4<A@=@CDDAE?BBB?BBB>BCDF>B>BB:BBBBE:C?BB@BBBBBDDBB=@@@5@@9@AC@C@C@A?ABBB???>987:CCC>CCCCBBBBBBCCBA=@@4;0:AA?CC@?=>;:057<@AABB>BBB?B?@ACD?CB?????????<?@??@A=BCCCFEE;CDCBB=AAA;
@N9IO0:00824:05897
TACGAAGGGTGCAAGCGTTACTCGGAATTACTGGGCGTAAAGCGTGCGTAGGTGGTGGTTTAAGTCTGCTGTGAAAGCCCTGGGCTCAACCTGGGAATTGCAGTGGATACTGGATCACTAGAGTGTGGTAGAGGGATGCGGAATTTCTGGTGTAGCAGTGAAATGCGTAGAGATCAGAAGGAACATCCGTGGCGAAGGCGGCATCCTGGGCCAACACTGACACTGAGGCACGAAAGCGTGGGGAGCAAACAGG
+
BAA;94:C9?@;;5<;;;=CABA@=?586:B@@?:8:9BA8@AAAAAAAAA=@@<?@=@D?C?BBCCBBABBC>=4;A=6BF@8ABCD:>:>@@8=:=46;BBBC>AACCBB?BBBBBBA@?@@@@B>AA?:;;,:=?@@=A9C>8=BD@CCDBB=BB<BBA<CABB>??B>???>8=;B?A@BBBC>B??9??A=?>@?:@B;;79BC>D:C?BCCCBB?::;;;;4;B??@B=B@A@CEF:CCCCF>CBB?
@N9IO0:00825:05889
TACGAAGGGGGCAAGCGTTGTTCGGAATTACTGGGCGTAAAGGGCGCGTAGGCGGCTTATCAAGTCAGGCGTGAAATTCCCGGGCTCAACCTGGGGGCTGCGCTTGATACTGATGAGCTTGAATGCGGGAGAGGATAGTGGAATTCCCAGTGTAGAGGTGAAATTCGTAGATATTGGGAAGAACACCGGTGGCGAAGGCGGCTATCTGGCCCGTAATTGACGCTGAGGCGCGAAAGCGTGGGGAGCAAACAGG
+
BBCAA>@HEK3DH>B?@@?@@<@@:?:>:>>>>G8=<<;?5<<5<=;;<??@CC<CE@AACE>BAB:@5:?@A><3@7<<5<>6@<@A9?787777$33<<<BB?BCAAA???ABABBB@CC@:;;AA;ABBA>BBAAAB@B@D@BC>A???AAB;;8;BBB=B???@??@@AA?BB9@;??;=>>;@:;;6;BC=B?BB?A@ABBCC?BC<AAB?D@CCAAAA?;;5;@@;;:0;?A;;;<.;;@??6>;;4
@N9IO0:00826:05896
TACGAAGGGTGCAAACGTTGCTCGGAATCATTGGGCGTAAAGCGCACGTAGGCGGCTTCGCAAGTCGGATGTGAAATCCCTCGGCTCAACCGAGGACGTGCATCCGAAACTGCGGAGCTTGAGTATGGAAGAGGGTCGCGGAATTCCCGGTGTAGAGGTGAAATTCGTAGATATCGGGAGGAACACCAGTGGCGAAGGCGGCGACCTGGGCCAATACTGACGCTGAGGTGCGAAAGCGTGGGGAGCAAACAGG
+
@@>/;6:?9>@AB>4;;;=AAABCAC=BB;;26?4==??A59:==957:CB?A@8;<8=@?A78:@@=A;59<<E>DEE?BA@?@CBB9B966C?BAAAAAA::8;CC=B:::B=;;;B:==>@AAA?C>D<;;0;>=;;4:<@=AC>C?@?@@@::49>@@8A??@><:=0//999144087?@A58;AD8:::7=85;.;>9;45@=4A9B?BBBAC;;?BCCBA?ABBBBC8;;CBBBB9BCB@>6<:<4
@N9IO0:00831:05872
TACGGAGGGTGCAAGCGTTAATCGGAATTACTGGGCGTAAAGCGCACGCAGGCGGTTTGTTAAGTCAGATGTGAAATCCCCGGGCTCAACCTGGGAACTGCATCTGATACTGGCAAGCTTGAGTCTCGTAGAGGGGGGTAGAATTCCAGGTGTAGCGGTGAAATGCGTAGAGATCTGGAGGAATACCGGTGGCGAAGGCGGCCCCCTGGACGAAGACTGACGCTCAGGTGCGAAAGCGTGGGGAGCAAACAGG
+
ABBC<@?A<@??A=@?@@@DACBB>@2818>?>>9@><<?9@@@@C@?><<8882;@9@A?C?BBBABB966B<<25;55&5>4<=?EAG@ECG>D7AAGDCBBBCCCCCCC@BB?B@A=A;;;@BBBBBBBBCCCC*AAAF?A=AAAA?ABCCCBC?BBBB=BBBBBA@@@@;;;G<@A>B@;;;?C=AB=ACC>B?AA?@CDC0AA>AAAC?BDBBBBB:;9@@@=AACGHD?ICDAAA@7AAAAA6@@?;
@N9IO0:00842:05897
TACGGAGGGGGCAAGCGTTGTTCGGAATTACTGGGCGTAAAGGGCGCGTAGGCGGCCTGTTGCGTCAGGTGTGAAAGCCCCGGGCTCAACCTGGGATGTGCACTTGATACGGGCGGGCTGGAATCCGGGAGAGGATGGTGGAATTCCCAGTGTAGAGGTGAAATTCGTAGATATTGGGAAGAACACCGATGGCGAAGGCAGCCATCTGGACCGGTATTGACGCTGAGGCGCGAAAGCGTGGGGAGCAAAACAGG
+
??;;4;@@A@2AC=?9;;65;9?F;C@C@CCCCC>BBCCC<BC=A<<=9;E@CB>B8A>A5@BB;;;D@BBB::;,:?@@7AD8;;BB@B<CII>CAAACA@@;5;<=BBBC=BBB=BA@>A>BA=?A9:;:@=AAB?CC?B@B@BC<A?@@AA@:96:;;C8A=ABB;;;ECDACH>B?BC?BBB>ABAA@CED@H?BAAB?BBCBB@BB?B@BCC?;;;B@=BAA?A@@@A@:ACB@@CC3A@;;;;&;::7
@N9IO0:00848:05876
TACGTAGGTGGCAAGCGTTGTCCGGATTTATTGGGTTTAAAGGGTGCGTAGGCGGTAGATTAAGTCAGTTGTGAAATACTTCAGCTTAACTGGAGAGGTGCAATTGATACTGGTTTACTTGAGTACTGATGAGGTATGCGGAATGGACGGTGTAGCGGTGAAATGCTTAGATATCGTCCAGAACACCGATAGCGAAGGCAGCATACTAAGGAGTAACTGACGCTGAGGCACGAAAGTGTGGGGATCAAACCGG
+
:000000)/93::6555A466<8<9@@B<<;65<2;</44/4A6??A@@>?8:;5;>=@?>A<@??::9254<>>7@BBA>@@@AB?B?ABB?BBCC@BBB=6@::;;A@A@5;;,9>@5;;;;B<<==<<<=:C>AAAAAEACC=BAB@CBBBBAA>ABCE>BBCC?ACBBBB???B@??A>@@@<??BBAAAB?C??@@AA@AB:;798A@@B@@@@@BB;;:AA;>>>>>>8>A@@@@@0@@@@@6:.57
@N9IO0:00863:05880
TACAGAGGTGGCAAGCGTTGTTCGGAATTACTGGGCGTAAAGGGCGCGTAGGCGGCCATCTAAGTCAGACGTGAAATCCCCCGGCTTAACCTGGGAACTGCGTCTGATACTGGAAGGCTCGAGTTTGGGAGAGGGATGTAGAATTCCAGGTGTAGCGGTGAAATGCGTAGATATCTGGAGGAATACCGGTGGCGAAGGCGGCATCCTGGACCAACACTGACGCTGAGGCGCGAAAGCTAGGGGAGCAAACGGG
+
@@A;;;A>AA=?A?BA???BC?CB?B@B?DBCCC?ABBBB=BB=ACBCBBB;?@6;6;BAAA?BB@@@BABABBB=BCDED5B?BC@CAC@CCC=CACCBBAAAAABBBCEC@E;;;;BBAAAAB<BB=B@A@C=AAAA@BC;@=@>BA?BBBA@A@@CCCC>BBBBBBBBBBBBBC?BB?C?CBB?A?BB?ACB?B@DC@CCBC?DB@;;7;=A@@@AD@@@A@@@:@A@;<;0;@?ADDD;A???@8<@@8
@N9IO0:00863:05888
TACAGAGGGTGCAAGCGTTAATCGGAATTACTGGGCGTAAAGCGCGCGTAGGTGGTTTGTTAAGTTGGATGTGAAATCCCCGGGCTCAACCTGGGAACTGCATTCAAAACTGACAAGCTAGAGTATGGTAGAGGGTGGTGGAATTTCCTGTGTAGCGGTGAAATGCGTAGATATAGGAAGGAACACCAGTGGCGAAGGCGACCACCTGGACTGATACTGACACTGAGGTGCGAAAGCGTGGGGAGCAAACAGG
+
BCCBBBBA:@A==9==>=;==?AA>B>A>BBABE<???BE<A?@@BAB@BB=@>:?@:BB>C@BB?B?BBCCBBB>CCCD6:;8;:BB?B@BBB<B9AAEBBB?BDDD9BBBBCB?ABB@AAAAACD@CAA@AC=BA>BB@B?BB8@>>=?BAAA8858CCD<AA>>>=<>;;==?9<491749<=9<<9739<=2><>?A?:887;B5;;><=>>===;;7:8:5B6DD<<<D:@8;;ABB6@>>>C:<<<4
@N9IO0:00829:05957
TACGTAGGGGGCGAGCGTTGTCCGGAATCATTGGGCGTAAAGCGCGTGTAGGCGGTCCGGTAAGTCCGCTGTGAAAGTCGGGGGCTCAACCCTCGGATGCCGGTGGATACTGTCGGGCTTGAGTACGGAAGAGGCGAGTGGAATTCCTGGTGTAGCGGTGAAATGCGCAGATATCAGGAGGAACACCAATTGCGAAGGCAGCTCGCTGGGACGTTACTGACGCTGAGACGCGAAAGCGTGGGGAGCAAACAGG
+
AABBBBBBBB5ABABBBC@CCC?B?B?CCBB<CC6A@??>7>AABBB@@@@>@E:BB@D;@C:B==:BCCC=B><4>=@A99;*;CAA;??:@BA<BB@@=@?BB?BBBCBABABC>BC@BAAABBB?B@BAA>ACAAAC?C?A?B?BB?@BBBCBA9>983,3;9;??>??>>;=8288:>6ABB<A7:5;:893:<AAA>??BAACC=AABB?BBBBBA=<BBBB@AC@@@A2:9???BB:CBBBD?>><>
@N9IO0:00830:05927
TACGGAGGGTGCAAGCATTGATCGGAATTACTGGGCGTAAAGGGCGCGTAGGCGGTTGGATAAGTCAGATGTGAAATTCCGGGGCTCAACCCCGGAGCTGCATTTGAAACTATCGAACTAGAGTTCAGTTAGGGTAAACGGAATTCCACGTGTAGCGGTGAAATGCGTAGATATGTGGAAGAACACCGGTGGTGAAGACGGTTTACTGGGCTGATACTGACGCTGAGGCGCGAAAGCATGGGGAGCAAACAGG
+
A@CC?A@A8;;9A?BCCC@CBBCCAG@B?CCCCC>A@@AB6;;6;DA@AAE@CCAD<?<@>>:>A@@A@:;;@BC;@?@@EEE9BABC?BBB6?;9:;ABBBBB>AA@9=99:;;B?@@?>;;;5;;;;?BBC=CBC>CD?C?B=B?C<;;<BBAAA>AABA=BB@A@BAAAAAAAC?B?BC;::A?B?AA=@@@=@AAA>AC=BB:::5:@AAABB???AAA@@@@?A@@;;;0;9>9999-::AAA=BAC?
@N9IO0:00831:05946
TACAGAGGTGGCAAGCGTTGTTCGGAATTACTGGGCGTAAAGGGCGCGTAGGCGCCTTGTCAGTCAGACGTGAAATCCCCAGGCTTAACCTGGGAACTGCGTCTGATACTACAAGGCTGGAGTTCGGGAGAGGAATGTGGAATTCCAGGTGTAGCGGTGAAATGCGTAGATATCTGGAGGAACACCGGTGGCGAAGGCGGCATTCTGGACCGAAACTGACGCTGAGGCGCGAAAGCCAGGGGAGCAAACGGG
+
BB?@??@<@>:>?9<=>?29:=AA?AAD?@@999,9?>AB<BC=BBBCBCC@::<?B=BBAAABAAAA???:;;,;@@@-;549:5<7<6;<@0?65;6@@:>95;5544444.4.4445@@A7A@<2:337294;8;82717173<<,33799;<187=;4;A>>?BAA@@:73516<9@8=<<49.5439>?;A=AA?A@=5665599499909445<777///)//44:;)44.4444&4444<4<::3
@N9IO0:00839:05950
TACGTAGGTGGCAAGCGTTGTCCGGATTTACTGGGCGTAAAGGGCGTGCAGGCGGCTTGTTAAGTGCAGGGTGAAAGCTCCCGGCTCAACTGGGAGAGGTCCTTGCATACTGGCGAGCTCGAGGGAGGCAGAGGAAAGTGGAATTCCCGGTGTAGTGGTGATATGCGTAGATATCGGGAGGAACACCTGTGGCGAAGGCGACTTTCTGGGCCTTACCTGACGCTGAGACGCGAAAGCGTGGGGAGCGAACCGG
+
CCBDBCC?@A>AB?B@@A@ABDFD@@@@9?@?@@8;;;@@;BD?BBCB@A@?998:B?A@?B<A@@@BBC=BBCC><;;AA;A>BBCC@CCCE>CCBB=BB?B?CDB@@A?>:>@>@@BCCCJG>AB@BBDCC@BC=AAA<?<??AC=C>???ABDF>AACAAA???BC???AA@@@;@@=@?BBB?B@@@<?::5:9@BABBH@DBBB;@=A=@C>ABBAAA?9::<=@::9=6==<;:::-9?::98=9?;
@N9IO0:00852:05939
TACGAAGGGGGCTAGCGTTGTTCGGAATTACTGGGCGTAAAGCGCGCGCAGGTGGTTCTTCAAGTCAGGGGTGAAAGCCCAGAGCTCAACTCTGGAATTGCCTTTGAAACTGTAGAACTTGGGTATGGGAGAGGTAGTGGAATTCCGAGTGTAGAGGTGAAATTCGTAGATATTCGGAAGAACACCAGTGGCGAAGGCGGCTCACTGGCCCATTACCGACACTCAGGCGCGACAGCGTGGGGAGCAAACAGG
+
<??9;65>>>+==@C;;;:;;?DC?C>A>ABAAA6;:;@D,9:555;;=>?=90*0800+00)/:455@@166@@666@6?;AA@@BC=;;;BA?C@B?CC=@@9@??8>:4999924>;<<6<A@@?:?=>>=?;@;<8=48281355;555955./777)/)/5-//-5-/)//)/)/;7;;9599//)///)/6;9699333333::(34.4<7:<;;;:99>234:44488556<<>/6666@/66=:
@N9IO0:00859:05944
TACGAAGGGGGCTAGCGTTGTTCGGAATTACTGGGCGTAAAGCGCACGTAGGCGGATTTGTTAGTCAGGGGTGAAATCCCGGGGCTCAACCTCGGAACTGCCTTTGATACTGCAAGTCTCGAGTCCGGAAGAGGTGAGTGGAATTCCTAGTGTAGAGGTGAAATTCGTAGATATTAGGAAGAACACCAGTGGCGAAGGCGGCTCACTGGTCCGGTACTGACGCTGAGGTGCGAAAAGCGTGGG
+
BAB@?=@DDD3CBBBBBB=BB?B@?A;?;@???D=:::BB;@@BBCCCBCC?CC@BCC<BB?BCCDFCCC;CBBC?CEC?CCC;AA@@GD@CBCAC?C@@@>@@9@;;;BBBBC@AAACCAAABC>A8>899:9==?><:5:5:)/(/;88=?>777?B=B?6>:433333333,26274880556/6///66661:5;A<878;;;:4:A>B=A;;;;;BB<;;00:0000000&0=:<777
@N9IO0:00862:05914
TACGTAGGGTGCGAGCGTTAATCGGAATTACTGGGCGTAAAGGGTGCGCAGGCGCTCCGCATGTCGGGCGTGAAATCCCCGGGCTTAACCTGGGAATGGCGTCCGAAACTATGGAGCTGGAGTGTGGCAGAGGGAGGTGGAATTCCACGTGTAGCGGTGAAATGCGTAGAGATGTGGAGGAACACCGATGGCGAAGGCAGCCTCCTGGGCCAACACTGACGCTCATGCACGAAAGCGTGGGGAGCAAACAGG
+
???@:;;A=BBBBCA;;;5;5;A=9@=@6;;;;;0;@9:;/5:1;;;;==9<00/<C=CA985;<??9B??=?B.::99*4<2<=7;5:7994/4=@@:@;99@BCD>ABCBC?::;BC?BBCCAB>BB@AA@;@D6;;@C>A>A<A@>@B99:AA=A::;/;CA;;;CBDCBBBB?BA?B<:99<=97917?<:?598>=<?B9?>@5<9>4:9=>=9848=;888844444(4334:;;/<AAEE=BBBA
@N9IO0:00815:05964
GACAGAGGGTGCAAACGTTGCTCGGAATACTGGGCGTAAAGCGCGTGTAGGCGGGCCGGCAAGTCAGGTGTGAAATCCCCGGGCTCAACTCGGGAACTGCACTTGAAACTGCCGGTCTGGAGTGCCGGAGAGGGTAGTGGAATTCCTGGTGTAGAGGTGAAATTCGTAGATATCAGGAGGAACACCGGTGGCGAAGGCGGCTACCTGGACGGTTACTGACGCTGAGACGCGAAAGCGTGGGGAGCAAA
+
CBB@@@CC>BBBBB<?>>3:9==@3:197<>??9A>877*99=<==A@::4;A<=A?B?BB9BBBBB?BBBEDD>CCCC<CE?BAAD@BBBBB=C@CBBACCB@???<@9:9@D@:;;@>@?@A?;@?CAAAC?CCCCB@B?B?C?BB<@?>999<5:;<;4<9555=;;;;;;<<633-3-4446<05:;@??5:49?=?AAA?@@=@@@5;50000//77494594::88808733444&4@8:73
@N9IO0:00823:05998
TACAGAGGGTGCAAGCGTTGTTCGGAATCATTGGGCGTAAAGGGCGTGTAGGCGGTTTGTTAAGTCATGTGTGAAATCCCTCGGCTCAACCGGGGAACGACGCATGAAACTGGCAAGCTAGAGTACCAAAGAGGGGGGTGGAATTCCCGGTGTAGCGGTGAAATGCGTAGATATCGGGAGGAACACCTGTGGCGAAGGCGGCCCCCTGGTTGGATACTGACGCTGAGACGCGAAAGCGTGGGGAGCAAAC
+
;<<;;;@A9ABAA<A:995::?AC?B79:@@7;>4?@:::/3;1448?@?@:<=3:9/9@=@<??AAA@@AA;;;29BB;A;;7;<@A6<7<<<0<:>?>@<<><ABF>DBC@DC?BBA?@8443:49;5?;>A>>>%=B?B?A?BE?C?B>=95:@<@@;?6==B@<;;>=996::0995<7@@A?BB@A=ABB@C=CB.9969$9>7<6>69:@999;4554999444;<@@;@@@@AEE;BB@@>8@
@N9IO0:00828:06001
TACGTAGGGTGCGAGCGTTAATCGGAATTACTGGGCGTAAAGTGTGCGCAGGCGGCGTCGCAAGTCGAGTGTGAAAGCCCCGGGCTTAACTTGGGAATTGCGCTCGAAACTACGATGCTGGAGTGTGGCAGAGGAAGGTGGAATTCCACGTGTAGCGGTGAAATGCGTAGAGATGTGGAGGAACACCAATGGCGAAGGCAGCCTTCTGGGCCAACACTGACGCTCATGCACGAAAAGCGTGGGGAGCAAACAGG
+
BB::;:99(9>>BA@?@@5;49558C7??ABAAB<:;:CC8;;:9C@CCCC@CC>B@AB@:;8;A=:?;A==@@@/99:<+:<08903139-73(45:6;AA@?:873/38>==>><?A@>CBAC@?;>>::98>8>;>:>D=B?B8:6<<=><;A>9;9;;099;;;>>>B=@@BB2599>4=@@7@7@A4::;499>@@@@?<==;<1;)0*/77:87///9///59<55555&5/00/<<,//9=B;A::5
@N9IO0:00829:05992
TACAGAGGTGGCAAGCGTTGTTCGGAATTACTGGGCGTAAAGGGCGCGTAGGCGGTTCTGTAAGTCCCGTGTGAAATCCCCCGGCTCAACTGGGGAATGGCACGGGAGACTGCGGGGCTTGAGTTCGGGAGAGGGAAGCGGAATTCCGGGTGTAGCGGTGAAATGCGTAGATATCCGGAGGAACACCGGTGGCGAAGGCGGCTTCCTGGACCGACACTGACGCTAAAGGCGCGGAAAAGCTAGGGGGAGCAAA
+
@@A@>@A=@@=?C<?@@@;::6:A:?<A=@AAAA9AB?@@;AB=AABB@@>=::5;=@@@BC=A;;;7;AABABA999999(56;<;;5:55:;-54998;;494,4@>@;;5>>>3@>?AAAB?BCC=BB;;;/;5;;B=@=A=A@CC?FKCDCAB?ABBC>BAAA@AAA@@@C@C@BA?A????=A?::8:A@>A>AA?AA=@<AC7;;@CBBABB;;;A@;;;.08<>00*000&0=755555$594999
@N9IO0:00840:06009
TACGTAGGGTGCAAGCGTTGTCCGGAATTATTGGGCGTAAAGAGCTCGTAGGCGGTCTGTCACGTCTGCTGTGAAAACCCGAGGCTCAACCTCGGGCTTGCAGTGGGTACGGGCAGACTAGAGTGCGGTAGGGGAGATTGGAATTCCTGGTGTAGCGGTGGAATGCGCAGATATCAGGAGGAACACCGATGGCGAAGGCAGATCTCTGGGCCGTAACTGACGCTGAGGAGCGAAAGCGTGGGGAGCAAACAGG
+
BBBBA@AB<???B=AABB@BCC?C?B@C?BB@ED>@??CC8?9999:>?::6:A=ABBBBDC@@?C@@@??>:9::.;@9@?A<?BBF@C?BBBB=?A=@=>>:::-;@@AG>BBCBBA???@::;A?BAAAA8ACCD>B>B?C?B?CC=@@@BBBB?BB@C@DCCECDCECA;;;@<;;5;4;:?;>@??<<?<49299:@>>?@@@@:@>BCB<A@@AA;;;ABB9;;CCDD=AA@;;;;.:?:;:6:==?
@N9IO0:00841:05998
TACGGAGGGAGCTAGCGTTGTTCGGATATACTGGGCGTAAAGCGCACGTAGGCGGCGTCGTAAGTCAGGGGTGAAATCCCGGAGCTCAACTCCGGAACTGCCCTTGAAACTGCAATGCTAGAATCTTGGAGAGGCGAGTGGAATTCCGAGTGTAGAGGTGAAATTCGTAGATATTCGGAAGAACACCAGTGGCGAAGGCGACTCGCTGGACAAGTATTGACGCTGAGGTGCGAAAGCGTGGGGAGCAAACAGG
+
BBBD@ECI<;;:@?@A;;7:A;@@8<@ABB@>?>9??DAA5::AABDBABB>BB@BCABAA@<@@@;;;;.:AAC;BBB=A?A@@>>=<A@C<A<@<???@=0:.4880:<?;@???>B??:8AA@@A6@:AB@BBBBAA>A;?;=8?<?ACCD@AA@BAA?8@<@A>>::;;>187;?<>>:==?:>>>?;>>?=A<A>CCBBAA?@6;;@:@A@@=?CBCCC:::;@>??AD8;;C@@=?2=<:9:.9:9<
@N9IO0:00850:05978
TACGTAGGGTGCAAGCGTTAATCGGAATTACTGGGCGTAAAGCGTGCGCAGGCGGCTATGCAAGACAGATGTGAAATCCCCGGGCTCAACCTGGGAACTGCATTTGTGACTGCACGGCTAGAGTACGGCAGAGGGGGATGGAATTCCGCGTGTAGCAGTGAAATGCGTAGATATGCGGAGGAACACCGATGGCGAAGGCCAATCCCCTGGGCCTGTACTGACGCTCATGCACGAAAAGCGTGGGGAGCAAACAGG
+
AA;;;CBE<AADCABABC7;5;?@;A4;2:;;:D:;9;DC=CCC;;:>000+00+00/9=6;7:E@@@A;959;?1::::+9:1///6)/(/66.6088:9477*799<;8=<===1377779<<8<24445<>??+=:9.5.5.98@<@=A;???;;9:::,999@@@@A9966597<@4969>==>>>?;9;0*0+/)/)//99.9;=7>8<<=<:9:::8;<@@AAA==9999*9<<9888*337;7378<3
@N9IO0:00821:06038
TACGAAGGGGGCTAGCGTTGTTCGGAATTACTGGGCGTAAAGCGCACGTAGGCGGATCGATCAGTCAGGGGTGAAATCCCAGAGCTCAACTCTGGAACTGCCTTTGATACTGTCGATCTAGAGTATGGAAGAGGTGAGTGGAATTCCGAGTGTAGAGGTGAAATTCGTAGATATTCGGAGGAACACCAGTGGCGAAGGCGGCTCACTGGTCCATTACTGACGCTGAGGTGCGAAAGCGTGGGGAGCAAACAGG
+
@@A;94;@@@,@BBCBCC?BB?B@>C5:6;;<;C9;:;??6>@@AC;;:BD?::6;AAABCBBA@>BBEE9BABB<@@B<BC9::CCE>AACBC@B@B@@@;?=7>>???C:::AAAABB@@@BBCB?B=A??<@@@@;;6;<?<@?;::@@AB@@@>@BBD=C>@@@AAA@@@5;;4;A?C=AAB>BC<;9;CC@C@@@=:;;A;;;7;A>AB@BAABBBA?@:99;99;@=@9@@AAAAA6AAAAA<BBB>
@N9IO0:00827:06027
TACGTAGGGTGCGAGCGTTAATCGGAATCACTGGGCGTAAAGCGTGCGCAGGCGGTTCGCCAAGTCAGATGTGAAAGCCCCGGGCTTAACCTGGGAACTGCGTTTGAAACTGGCGGACTAGAGTATGTCAGAGGGGGGTGGAATTCCACGTGTAGCAGTGAAATGCGTAGAGATGTGGAGGAACACCGATGGCGAAGGCAGCCCCCTGGGATGATACTGACGCTCATGCACGAAAAGCGTGGGGAGCAAACAGG
+
@@@BBBBB<?@?CBB@@A?C?BBB?B<@@CBBBD?9;:CI>CCCAAACBB@=@@295;>?4;5;ABBCCCCB@B@:@@@@7@D:@@=@<A?BBE>C8;:@@@BD=BBB=A??;?A9??BABAD??9::99=>>@@A@'@A4:49;>;B00/>99>CB?BCDI=;;A@BBBCDCCB;;5;;<@<?BA=A???=@@@;@=???ADED3BBB<@@@@;;:@?@?;:;99D??>>9555&5:@@ACC9969@B6??A4
@N9IO0:00842:06029
TACGTAGGGTGCGAGCGTTAATCGGAATTACTGGGCGTAAAGGGTGCGCAGGCGGTCCTGCAAGTCAGGCGTGAAATCCCCGGGCTTAACCTGGGAATGGCGCTTGAAACTACGGGACTGGAGTATGGCAGAGGGAGGTGGAATTCCACGTGTAGCGGTGAAATGCGTAGAGATGTGGAGGAACACCGATGGCGAAGGCAGCCTCCTGGGCCAATACTGACGCTCATGCACGAAAAGCGTGGGGAGCAAACAGG
+
@@:;:@@@9;;:BBBBCC?D@CCC@C@B?CCBBC=BB;;;0;A9BBBDCBB>AB@BB?BCDC@CCBBBA9::?AC9AAAA9AC9?@=A?A?AAD>C@BB?BBAA?BBC<;;;BBB;@@A@>BAAAAA<:99;>;//0)/;:96A>=8?AB;:;BCCC@C=BB<ABAA<=BBB>>>>>669?B?ABA???::8:@@<@6::99:>A;A@A8A<@>ACAAAA:99>::5;;:99444&4499@CC6AAABD=@@@?
@N9IO0:00823:06062
TACGAAGGGTGCAAGCGTTAATCGGAATTACTGGGCGTAAAGCGCGCGTAGGTGGTTCAGCAAGTTGGATGTGAAAGCCCCGGGCTCAACCTGGGAACTGCATCCAAAACTACTGAGCTAGAGTATGGTAGAGGGTGGTGGAATTTCCTGTGTAGCGGTGAAATGCGTAGATATAGGAAGGAACACCAGTGGCGAAGGCGACCACCTGGACTGATACTGACACTGAGGTGCGAAAGCGTGGGGAGCAAACAGG
+
CFAAA@BB=BB>>2665;@B<;;99B>A<?844;3;9:9=259:;BA;:9=8<<7;7:9><B890;>*0//0/;;179=97=;.79//)/3::<5:494449993<<<08;>@@?@>@AA@BBABCC@CB?;;;0;?<?A=?<?C<A>ABCB;;;@@:@@=>99::@@AA@A@AA?5;5;5;:@BB=@@BB>AAA;?<???A@CC@CD????BBAA9999;;;ABAD?CBB<<<0;>@?@AA8AABBD>BAA=
@N9IO0:00826:06063
AACCAGCACCTCAAGTGGTCAGGATGATTATTGGGCCTAAAGCATCCGTAGCTCGTTTTGTAAGTTTTCGGTTAAATCCATGCGCTTAACGTATGGGCTGCCGGGAATACTGCATAACTAGGAAGTGGGAGAGGTAGACGGTACTCGGTAGGAAAGGGGTAAAAATCCTTTGATCTATTGATGACCACCTGTGGCGAAGGCGGTCTACCAGAACACGTTCGACGGTGAGGGATGAAAGCTGGGGGAGCAAACCGG
+
7*3-44444.444.4::39:;;5;=;:@:>@9==0:9:::+/0;;;188=;;?=9999-:>B8:;HG;BA>C@BE?BB@C@@@@@A>B@BBBBCCC=C@@A?BC=B?CCB;;;DBB@CBAB=B9;;DC=;;;C@BAA?994998:49.488.33(399+88888'8949=4;=;;6667<;9///7<;5;;55./9:)/)/95///:<5:5505:999=A@@BA>::999,9449;(3444444$4<=>>8>9;7
@N9IO0:00838:06093
TACGTAGGGTGCAAGCGTTAATCGGAATTACTGGGCGTAAAGCGTGCGCAGGCGGTTGTGCAAGACAGATGTGAAATCCCCGGGCTTAACCTGGGAACTGCATTTGTGACTGCACAGCTGGAGTACGGTAGAGGGAGATGGAATTCCGCGTGTAGCAGTGAAATGCGTAGATATGCGGAGGAACACCGATGGCGAAGGCAATCTCCTGGACCTGTACTGACGCTCATGCACGAAAGCGTGGGGAGCAAACAGG
+
BBCCABAE>9;:@<@AAA=B>AB@;@*0)0<@@>8A@?CC=BCE@@@BA>>;@B=BACBBAC@C@@??@@@@@DD=BBBA7A?8?@6;6;>A?>9;28939=?B<CCFC@AA@A?????A39:8:BA>ABBAA@8>>9:93:9=8=5<?<73333888<>BC8BBCC8::888<=;;1887=7@BB?ABBB@BCD?C?BB?AA@B@CB?BB?BCAA?>>=:;;@@AABBC@@@C=CBBBCCC9A@@BB;AAB=
@N9IO0:00841:06109
AACGTAGGAGGCGAGCGTTATCCGGATTCACTGGGCGTAAAGCGCGTGCAGGTGGCTCGGTAAGTTGGGCGTGAAATCTCCCGGCTCAACTGGGAGAGGTCGTCCAATACTACCGGGCTTGAGAGCAGAAGAGGAAGATGGAATTCCCGGTGTAGTGGTGAAATGCGTAGATATCGGGAGGAACACCAGTGGCGAAGGCGATCTTCTGGTCTGTTTCTGACACTCAGACGCGACAGCTAGGGTAGTAAACGGG
+
@8A@@@B?;;8;@@BABB?BBB?B?AA>AAACCC=??@AA=ACBAA?@>==;::4;BCC<>C9C>:ED>ECCCCC>9;;DH?E?CCDF?B??@;?@@@<?@A@@<?<@BAAAC?BB=BC?CCDCCCCAA=AAA=@?BBAA=B?B?CF>EACBBAC??9??>>7?A@A@BA@?>??@?;@B@D@BAA=@BAB>BCC?@?ACCBBB@C;:8;AABBC>BBDCCBBBBA@@;;;ABB@@@A@@A<ABCDCE>CBB<
@N9IO0:00843:06060
TACGTAGGGTCCAAGCGTTGTCCGGATTTATTGGGCGTAAAGAGCTCGTAGGCGGCTCGGTAAGTCGGATGTGAAAACTCGGGGCTCAACCCCGAGACGCCATCCGATACTGCTGTGGCTTGAGTCTGGTAGGGGAACACGGAATTCCTGGTGTAGCGGTGAAATGCGCAGATATCAGGAGGAACACCGATGGCGAAGGCAGTGTTCTGGGCCAGTACTGACGCTGAGGAGCGAAAGCGTGGGGAGCAAACAGG
+
CC@@@BBC<BB696;@@@@CDD@C<??C>CC?A@69:998-3::9:;?@CC@CC?A@9:8;A@ADBB?B@@?@AAA000????0<?CC?CBB:BBAA@984;AA>AAAB@@@?@@?@<?A=;;9;;;A=@A@CC6;6;AAA@D:E@C?:;79A;;ADE?C;;;6;==@<;:AAA;59949?;@8BCC@DCBB?B;;7;?BAAA:92;@BD=B?B@;>?@@AABB@@@A?BBABAA;@==::::-4<:;:09:@<
@N9IO0:00848:06100
TACGAAGGGGGCAAGCGTTGTTCGGAATTACTGGGCGTAAAGGGCGCGTAGGCGGCTTATCAAGTCAGGCGTGAAATTCCCGGGCTCAACCTGGGGGCTGCGCTTGATACTGATGAGCTTGAATGCGGGAGAGGATAGTGGAATTCCCAGTGTAGAGGTGAAATTCGTAGATATTGGGAAGAACACCGGTGGCGAAGGCGGCTATCTGGCCCGTAATTGACGCTGAGGCGCGAAAAGCGTGGGGAGCAAACAG
+
AAA@@5;;;;'9=39>;;555:>?:?=B955555)599AA8EG?C>66:>=9>L@BB?BABB>@><::6///8883>7:<3::3:::>38233333$33:8::=8<:=993333333;<8;=:959@@:@BBB@CB9699276<177*3374:::44.5=<;5=8:::<<<AB=?CC<A9=<8;00*0:00*08<3=7BB9AAABAA<:BC=::9=@<@A@:95><?:9949994&44<;==>166=>>/555
@N9IO0:00815:06144
TACGAAGGTGGCAAGCGTTGTTCGGATTTACTGGGCGTACAGGGAGCGTAGGCGGTTGGGTAAGCCCTCCGTGAAATCTCCAGGCTTAACCTGGAAAGTGCAGAGGGGACTGCTTAGCTAGAGGATGGGAGAGGAGCGCGGAATTCCCGGTGTAGCGGTGAAATGCGTAGAGATCGGGAGGAAGGCCGGTGGCGAAGGCGGCGCTCTGGAACATTTCTGACGCTGAGGCTCGAAAGCGTGGGGAGCAAACAGG
+
AAA@?;@<@@;@C>@?@D?:;8;B>>@@9@@?AB<@ABCCA@@;@@@@A?@<@A<A?BA:B@=@@@8@@;?@@@@9><7:5;;:@?2:55:CC@DA7AA@@@BBCAA0@;;;;>9?BA@@@BCACCCL>BBBB>@BBBBB@C?B=AA:@?A;;:?AB@BABD>C?@@????BA:444(4;7B@C@D@E?BB@BD@:B?BHACCCCBB@6;6:99C8A@ABB;<<<;<5;;@BBA=B;;;;;;.;ABBB;AAA>
@N9IO0:00817:06111
AACGTAGGATCCGAGCGTTATCCGAATTTACTGGGCGTAAAGCGCGTGCAGGCGGTTCGATAAGTTGGATGTGAAAGCTCCCGGCTCAACTGGGAGAGGTCGTTCAATACTGTCGGGCTAGAGGATGGTAGAGGGAGGTGGAATTCCCGGTGTAGTGGTGAAATGCGTAGATATCGGGAGGAACACCAGTGGCGAAGGCGGCCTCCTGGGCCATTCCTGACGCTCAGACGCGAAAGCTAGGGTAGCGAACGGG
+
=2=?@@@<AAA?AAA>??=ABB=@@:?=8?A?AC>9:9BC8;;A@@@AA@?:>@:@?BBCCC@BB?C?AA>A@@@+0//@@5@7AA@@5A>?904::A=@AAA9;A?AAAA?::;;4?;:;CC>BBB?ABACBC>ABACF@C?B?AC>C@AAABBBB?BBFC>BB8::A?=;;=::;0;?:@=ACD@BBBD@ECC@C?BB;@:?=9=<>094667@8<6:;A;;<BBDBAA;;;0;?;ABC<;<;<656;9<4
@N9IO0:00823:06132
GACGGAGGGTGCAAGCGTTATTCGGATTTATTGGGCGTAAAGAGTGTGTAGGCGGCCGGCCAAGCCAGATGTGAAAGCCCAGGGCTTAACCCTGGAAGGGCATTTGGAACTGGTTGGCTTGAGTTCGGGAGAGGGAAGTGGAATTCCGGGTGTAGAGGTGAAATTCGTAGATATCCGGAGGAACACCGGTGGCGAAGGCGACTTCCTGGACCGAAACTGACGCTGAGACACGAAAAGCGTGGGGAGCAAACA
+
BB@A<?AC:@@?C=A??@@DF>BB@BBB>BB?BB<@@AAA<ACCCCBBBBB?CC?B?B@C?@>AB?BBB9:9AAC>CCC?BBB=@A?B?BB=BB>A?AD?CBBC>B?A=@@?<?@C?AB@CBAA?@@@:@BABB>B@CCCAIEHACACC>CCCBC;;;;DEE>D=A@BBBAA?:94:4;B?B?BBC?B?;;9:BB?C@C>?@@=@?BA?9:69@?8@@::9?====?@<>?9999*99839;<.93339/83
@N9IO0:00832:06152
TACGTAGGGTGCGAGCGTTAATCGGAATTACTGGGCGTAAAGTGTGCGCAGGTGGCCGCGCAAGTCGAGTGTGAAAGCCCCGAGCTTAACTTGGGAATTGCGCTCGAAACTACGTGGCTGGAGTGTGGCAGAGGGAGGTGGAATTCCACGTGTAGCGGTGAAATGCGTAGAGATGTGGAGGAACACCAATGGCGAAGGCAGCCTCCTGGGCCAACACTGACACTCATGCACGAAAGCGTGGGGAGCAAACAGG
+
@ABCCCCD>9:9@@A@AA>B>ACD@C@D?CBCCC>@@@DD=BBAABACB@@=>?:@?B@AAB?AAABBBACBBBB=????5?@@BB>B?BC@DJ?GAC@BBCA@@CBC8@99:;;@<@;;5;9;BCC@CBBCCD999.95.56C495;B::;====B@CBBB>BBB=====@;:::<9==?C?BBB;A99929>=9=7@@=@955.57;1;)/,/:;:<<;@BBBA<<<BCCCC=A000A>>0009;=6@BB>
@N9IO0:00837:06131
TACAGAGGGTGCGAGCGTTGTCCGGAATCACTGGGCGTAAAGGGCGCGTAGGTGGCTGTGTAAGTCGGGGGTGAAATGCTGCGGCTCAACCGCAGCGCTGCCTCCGAGACTGCATGGCTTGAGCACGGTAGAGGCCGATGGAATTCCCGGTGTAGCGGTGGAATGCGTAGAGATCGGGAAGAACACCGATGGCGAAGGCAGTCGGCTGGGCCGTTGCTGACACTGAGGCGCGACAGCGTGGGGAGCAAACAGG
+
BBC;;;AA<@C?B??:::6:::=A?B:>CCAAAE>????A9@C>BBABC@@>@A?A:99A9:4;@@?>?>,@B@A;@@<<<00+0;?@;C49:=;>=>::;<@C?AAABBBBBAAA<;;4;;;;EDD?A???B>A<::;;5;5;6;B=C?@@@BBCC=A@6:69<?=899=?895>@8>:?@>;;;8:;AB?ACC9;8;;;;@EAECFD?D;:;@DAAABAAB;;:B=@@?@@CBBBBBA@@6@AA?B;:::=
@N9IO0:00848:06130
TACGTAGGTGGCAAGCGTTGTCCGGATTTACTGGGCGTAAAGGGCGTGCAGGCGGTCTGTTAAGTCTAGGGTGAAAGCTCCCGGCTCAACTGGGAGAGGTCCTTGGATACTGGCGGACTTGAGGGAGGTAGAGGAGAGTGGAATTCCCGGTGTAGTGGTGATATGCGTAGATATCGGGAGGAACACCAGTGGCGAAGGCGGCTCTCTGGGCCTTACCTGACGCTGAGACGCGAAAGCGTGGGGAGCGAACCGG
+
BADBA9949A;AA?BABF@;:;?B@@@@6@@?@A;AABBC?CE?BCCB>@@<@B;BBAAA@B@CCBBBBD=BBBA49;AAA8@=AA;;4;@A?;@@;;7;@=A=A=:;;A@@9??<?AA>AAAA9??8=>>994:AABBB@D@C@BD>C@EAA?AAB8::BAAA???@A:::BAAAD;@@8;6:@@=?@@@?AAA6;5;A>AABCC;;;0;4;;@@>C;;;CCB@@@@@:::==6?:89DFD9CC@@@@C;@;
@N9IO0:00852:06154
TACCAGCTCTCCGAGTGGTGTGGATGTTTATTGGGCCTAAAGCATCCGTAGCTGGCTAAGTTAGTCCCTTGTTAAATCCACCGAATTAATCGTTGGATTGCGGGGGATACTGCTTGGCTAGGGGACGAGAGAGGCAGACGGTATTTTTGGGGTAGGGGTGAAATCCTATAATCCCAGGAAGACCACCAGTGGCGAAGGCTGTCTGCTAGAACGCGCCCGACGGTGAGGGATGAAAGCTGGGGGAGCGAAC
+
A??<0000@@@;>099@;?BBB?@ACCD=BB9;;7;@CDC>BCBA@=A@@A?CC@BCC?BB?BBBBD>C>AA?AA<BA>AA6::;@;@>B@@@?B>AB=@@BBBC5CCCCB???;?;?@@@BA6??::9?:::<@@ABBA?A:::::.;CC3;;;@@3;;;A<BC?BBBC<ABC;@A>B>AAA?AAAE;;;>BBA=A8;;ABBCBBAAA@<878:::-:<<88555>>7===>A8><<;>>>+>666;7;
@N9IO0:00842:06163
TACAGAGGGTGCAAGCGTTGTTCGGAATTATTGGGCGTAAAGCGCGTGTAGGCGGCCAACCAAGTCGGGTGTGAAAGCCCTCGGCTCAACCGAGGAAGTGCGCCCGAAACTAGCTGGCTTGAGTACCAGAGAGGGTGGCGGAATTCCCGGTGTAGAGGTGAAATTCGTAGATATTGGGAAGAACACCGGAGGCGAAGGCGGGTTGCTGGGCCGATACTGACGCTGAGGCGCGAAAGCCAGGGGAGCAAACGGG
+
@AABCBBE=BCB@;?>>?<?C?CC@E?B>CB@CE>?@?A@9????BBCB@>:00+0*0)/39)//9>>8@A@A@A69::)4<=8>>>>7;5:AA=A>AAA@BAC=BBA;@???@AC=AB>ABA@@@=@>>?@AA9?@?@?;@?A=BD=B@BCAAA9999BBD>C@???A@@ABA>AA=B=AA=A@>;>3::3:A@?B?@@@9@?ADBBC@CAEBBBBB:::B@@@@A>ACB;;;0;;5;AA@3@C;;;7;CF>
@N9IO0:00853:06174
TACAGAGGATGCAAGCGTTATCCGGAATGATTGGGCGTAAAGCGTCTGTAGGTGGCTTTTTAAGTCCGCCGTCAAATCCCAGGGCTCAACCCTGGACAGGCGGTGGAAACTACCAAGCTGGAGTACGGTAGGGGCAGAGGGAATTTCCGGTGGAGCGGTGAAATGCGTAGAGATCGGAAAGAACACCAACGGCGAAAGCACTCTGCTGGGCCGACACTGACACTGAGAGACGAAAGCTAGGGGAGCGAATGG
+
CBBBBBF@AAA@?:??@@?BBB@C?A>A@AC?CD>DBBBC?CCBBBBBCCC@AB?CCBAB1:5:AA>AA=@?BDD=BBD=9997;ABC?CB<AA5;5:@5>B<BB@DE?BB=>:B=@@CC:;;AACB?BCCCC;CBBBBB=B@BB>B?B>BC969B>:=B==569;CBBABBB@;;9>>8<A:>>>;B;BB@BB?>6;;;==>@>AABF?E;:;CCCBCAA@@@CACABBAAAA<A@@;:;:.;?@??<:;;
@N9IO0:00816:06223
TACAGAGGGTGCGAGCGTTGTCCGGAATCACTGGGCGTAAAGGGCGCGTAGGCGGCCTGGTAAGTCGGGGGTGAAACGCTGCGGCTCAACCGCAGCACTGCCTTCGAGACTGTCAGGCTTGAGCACGGTAGAGGCTGGTGGAATTCCCGGTGTAGCGGTGGAATGCGTAGAGATCGGGAAGAACATCGGTGGCGAAGGCGGCCAGCTGGGCCGTTGCTGACGCTGAGGCGCGACAGCGTGGGGAGCAAACAGG
+
BCCAA@@@;@B?A??899<?@AAG@D=A@@@DFG>AABBB<BD<BB@AAAB>AA?B?@?;??<??BBCDC3DBBA9?@@?@?@;@@AB=@=;;9@ACABBB?C?BB???:99;;;;6;@?@ABCBAA=@AA?@=@CC@BC@C>A>AC=B>??BFGDD@BB=@8??@?=<==887;<;5=;??;:949>:9949>C:C:BB<C@C@>@@?5>;??;9;9>9==555;<7<<<<;;;<@B=BCC9BA@@?:??@;
@N9IO0:00824:06251
TACAGAGGGGGCAAGCGTTGTTCGGAATTACTGGGCGTAAAGGGCGCGTAGGCGGCCTCTTAAGTCGAACGTGAAATCCCTGGGCTCAACCCAGGAACTGCGTCCGAGACTGAAAGGCTCGAATCCGGGAGAGGGATGTGGAATTCCAGGTGTAGCGGTGAAATGCGTAGATATCTGGAGGAACATCGGTGGCGAAGGCGGCATCCTGGACCGGTATTGACGCTGAGGCGCGAAAGCCAGGGGAGCAAACGG
+
CA?B@99999'9C5>ABC?@AABB?A?C>BABBC=@??BC>CC>ABABBAA>9:6:?BAA?B@@@@:;5;:;A@@6AEE>CCC>@@@C@CE=A@:@4=:5:;;=9>>>B=====6=;CCBBB6>:8<<4<<;<<6;><>>:>:B?C?BC@BCCCC9959A?@<@@@@ABBBCBBBBB?@@>@<??>994:A=ABA<@>@A?ABCB>@@9@=8?9@@A>AAA>@@@@@<@@BA@@9@A6:;CC3?>;:9(488
@N9IO0:00825:06250
TACGGAGGGTGCAAGCGTTGTTCGGATTTATTGGGCGTAAAGCGCGTGTAGGCGGTTTCTTAAGTCTGATGTGAAAGCCCTGGGCTCAACCCAGGAAGTGCATTGGATACTGGGAGACTTGAATACGGGAGAGGGTAGTGGAATTCCTAGTGTAGGAGTGAAATCCGTAGATATTAGGAGGAACACCGGTGGCGAAGGCGGCTACCTGGACCGATATTGACGCTGAGACGCGAAAGCGTGGGGAGCAAACAGG
+
BB::6;@A<;;;C?@AAA<;;5:@9>?@<AA?DC>???BA7??@@AA:;;?<@@<@A=AB?B@CBBBDCBBCBC@8CC@8CC?7CCCC<C@8BB:C7AABBBB<G9AACCBBB=BBBBB@CC?@@CDD>@@:99.;@BAB@B@C?C?ABBBBBBB>AABBBB>BD=>>??>@@A>@@=@@=@=@AB@B@BB?BBB?B=AA=?BBB>BB@BBABBBCC@BBBAA9;;@@@@@>?>9@A?>:>?1BABC=8A:@4
@N9IO0:00827:06220
TACGGAAGGTGCAAGCGTTAATCGGAATTACTGGGCGTAAAGCGCGCGTAGGCGGCTTCGTAAGTCGGGTGTGAAAGCCCCGGGCTCAACCTGGGAATTGCGCTCGATACTGCGGAGCTCGAGTACGAGAGAGGGGGGTGGAATTCCAGGTGTAGCGGTGAAATGCGTAGAGATCTGGAGGAACACCGGTGGCGAAGGCGGCCCCCTGGTTCGATACTGACGCTGAGGTGCGAAAGCGTGGGGAGCAAACAG
+
AACB;@4:5:?=A?BAAA<@=@AA>@=@=?@@@A<@ABAB<A?@>?=@>??;@@;@B@DCBB?CDCCC@BBAAAE7<<<<+:<2965>;@?CFD>E;A8<5555@=ACCCCBBB>;9;BBDA<<CCDCEAAA@CCDD*CF@D?B>B?BB?BBCBB@@5:A;;3@@?AAA@A????>@7<<7<8@@@=@?BC;JCC;A;<<4:555$594;:?B==CAAACB<<:BBA:CCA@@@;A@@@?<<.@@@A;3>>>
@N9IO0:00827:06247
TACGTAGGGTGCGAGCGTTAATCGGAATTACTGGGCGTAAAGTGTGCGCAGGTGGCCGAGCAAGTCGAGTGTGAAATCCCCGGGCTTAACTTGGGAATTGCGCTCGAAACTACTTGGCTCGAGTGTGGCAGAGGAAGGTGGAATTCCAGGTGTAGCGGTGAAATGCGTAGAGATCTGGAGGAACACCGATGGCGAAGGCAGCCTTCTGGGCCAACACTGACGCTCATGCACGAAAGCGTGGGGAGCAAACAGG
+
CC@A@BBC=9::@@BBCC?B=AAB?A=@<?@;;:.:AAAB=BCABF:;:A@<@B?B?A@@::6;AA;;;AAACAA=@@??6AA<AA?B?BB?BK=A>B?BABBB=B=>6=<A<B6A6:=>>=?998?6>@@AB@A;A>8727=:1:4?;4@@?AAAA7BAA:388277<==<:588?;??8B?A@A?CBBB9B>B=@?ABBB=A699AA8A@C>BAA@C@000009455;:339.8989@@A3:::AC>CDD@
@N9IO0:00833:06258
TACGGAGGGTGCAAGCGTTAATCGGAATTACTGGGCGTAAAGGGCACGCAGGTGGCTGAGAAAGTCGGGTGTGAAAGCCCCGGGCTTAACCTGGGAACTGCATTCGAAACTACTTGGCTAGAGTATGGGAGAGGGAAGCGGAATTCCCGGTGTAGCGGTGAAATGCGTAGATATCGGGAGGAACATCAGTGGCGAAGGCGGCTTCCTGGCCCAATACTGACACTCATGTGCGAAAGCGGTGGGGAGCAAACAGG
+
@AAC?ADE>BAA@;?=?><@=@CB=B=?=?@@@?<A?ABB<AC<A@@@@@@<9949@@AAAA<AAACD<@AB@@A<AAAA3?=5>93=;??BBC>B?B>?:;;=@BCD>CCBCC@C@DBBBA?@@:990::@CD>A?BB@=B>B?CG>D@CGFCBAA?ACCB>D:;;@?>=?=9444)3828:=<4448885;=:5:24505=8=:<<8<<4<8965<@@996@@?;556;97;1;/0)/999+75444)44<9
@N9IO0:00834:06226
TACAGAGGGTGCGAGCGTTAATCGGATTTACTGGGCGTAAAGCGTGTGTAGGTGGCTACCTAAGTCGGTTGTGAAATCCCTGGGCTCAACCTGGGAATTGCAGTCGATACTGGGCAGCTCGAGTTCGGTAGAGGGTGACGGAATTCCCGGTGTAGCGGTGAAATGCGTAGATATCGGGAGGAACATCGATGGCGAAGGCAATCACCTGGGCCTGAACTGACACTGTGACACGAAAGCGTGGGTAGCAAACAGG
+
CBB@@@BB=BC@?=>>994:=@BE?CBC=DBAAA=999AC9??@@@?AA<<:9;4;@>?=AB=BA@@<@>B@@AB<BBB>ABB>?>>C?A=??C=C=B?BBA@AC@@@BCAAB=@@@@CBBCBB@CC7<;;;<;/;AABB?C>C>BB>B@CDABAAC@BBBD>CABABAAA@@@<<<0:93929@AA@@@A=@@@<@;@A?@ABA@CBB>C?BCB@AB;;;@@;<;;;;CC;;;0;@@;;:.959=?C7AAA?
@N9IO0:00836:06234
TACGTAGGGTGCGGGCGTTAATCGGAATTACTGGGCGTAAAGCGTGCGCAGGCGGCTCCTTAAGTCAGATGTGAAATCCCCGGGCTTAACCTGGAACTGCGTTTGAAACTGAGGGGCTTGAGTGTGGAAGAGGGGGGTGGAATTCCAGGTGTAGCAGTGAAATGCGTAGAGATCTGGAGGAACACCGATGGCGAAGGCAGCCCCCTGGGCTAACACTGACGCTCATGCACGAAAGCGTGGGGAGCAAACAGG
+
A@@@?;;;0;@<;;0;;:554==;5>-0+/>@>?8;9;BB<B;;;B;;000,00+0>9:<?B>AABB<?B<<B=;240//+-918638(-(--(-399<;@@A58:==<BB:>:9.9::?:8A@?>484@:88888%9<8898286;;7?8>AB7445===32225555765555>266:?:=??>>>B>:==<8<:;;;>>>>+>>?7CCDACEB@87////0/:=9=?C@@9???>>>>-33777.3336
@N9IO0:00839:06258
TACAGAGGGTGCGAGCGTTAATCGGAATTACTGGGCGTAAAGCGTGCGTAGACGGCTATCTAAGTCGGGTGTGAAAGCCCCGGGCTCAACCTGGGAATTGCATTCGAGACTGAATAGCTAGGGTACGGTAGAGGGAAGTGGAATTTCCGGTGTAGCGGTGAAATGCGTAGATATCGGAAGGAACATCAGTGGCGAAAGCGACTTCCTGGACCAGTACCGACGTTCAGGCACGAAAGCGTGGGGAGCAAACAG
+
@@AAA@@@8>?;?9:9??;><?AA?C=@>@AA?C>???BC:?>B???BAA@@@?=@AABBBC@A@@CG=BABCDE8:9CD;ED;@@@C@C@CCC=C@C?BBBA?BB@@ACCBC@BBBCBBBB;BBA@;A;;<BA;BACBB?A5;;/;9@<A;:;@@B?BCDF>CBCB@@@BBA@@@5;6;9@>;;98833329:;;9?AAAAB?B?==8<<8<<=BD@CBA;<5:<8278;7//(/0/<8;;/:<A>>5===
@N9IO0:00860:06213
GACGTAGGGAGCGAGCGTTGTTCGGAATTACTGGGCGTAAAGGGCGCGTAGGCGGGCAAGCCAGTCTCTCGTGAAAGCCCACGGCTCAACCGTGGAATTGCGGGAGATACTGCTTGTCTTGAGTCCGGGAGAGGAGAGTGGAATTCCCAGTGTAGCGGTGAAATGCGTAGATATTGGGAGGAACACCGGTGGCGAAGGCGGCTCTCTGGACCGGTACTGACGCTGAGGCGCGAAAGCTAGGGGAGCAAACGGG
+
?@@@@?@@8:<;BACABB?@@ACF@B@A4;::;;/;A:;;7;B;BBCCCCC?AAB<AB@BD@@@ABCCCBBB;;;0;;;0;B@=ABBC?B9:9B?B?B4::@@9@B@@@?@@@A>ACCB?B@A@B?BE>AABC?BBBCBB?B?A=AA;ABBBBBB;;:;DFD?EBBC;;;DB@@?BC=A@?B?;;;>B>AC?@AA5;5;;5;>@@@BC?BB@CABBCB;;:A@@@@@=;::;9B9AAAAACC;CCCCC=CEE=
@N9IO0:00844:06286
TACGTAGGGTGCAAGCGTTAATCGGAATTACTGGGCGTAAAGCGTGCGCAGGCTGTTTTGTAAGTCAGATGTGAAATCCCTGAGCTCAACTTAGGAACTGCGTTTGAAACTACAAGACTAGAATATGTCAGAGGGGGGTAGAATTCCACGTGTAGCAGTGAAATGCGTAGAGATGTGGAGGAATACCAATGGCGAAGGCAGCCCCCTGGGATAATATTGACGCTCATGCACGAAAGCGTGGGGAGCAAACAGG
+
CCABACEG>9:9B?AABB?B?CAB=@495;AAAA<AA@@B<BBBA@@@@AA>ABBCED8@@C@B@??@?ABCBBB=BBB=ABACCBBB@BB@AA?@?A@ABBBB<AAD?DBBBB?A@???493:B@@@?::4?===?'@=9=;@=@>@@CBBAABCBBBBBD>???ABBBBAB>>?@4:9:@<@@A>A?@A<??>6=9>AABEFE3???8?AA=?AB>BBB@>?AA9:8A@AAC<B@@@DCD5::9@A;BBB@
@N9IO0:00846:06263
TACAGAGGGTGCAAGCGTTAATCGGAATCACTGGGCGTAAAGCGTGCGTAGGTGGTCATGCAAGTCGGGTGTGAAATCCCCGGGCTCAACCTGGGAACTGCATTCGATACTACATGGCTAGAGTATGGTAGAGGGAAGTGGAATTTCCGGTGTAGCGGTGAAATGCGTAGATATCGGAAGGAACATCAATGGCGAAGGCAGCTTCCTGGACCAATACTGACACTGAGGCACGAAAGCGTGGGTAGCAAACAGG
+
BBBAAACC=BB?=9=898<??ABD?B9::BBCDE=@@A@A<A@@@BBCBBBABA@ABBAAAC?CCCCC>CCC@AA=?DBB49;69:@A;B=;;<3;7BBBCCC@BBBBBBB@@@9939=>=@AAACB>BBB@A@;@=ABC?D:?@6C?C@BBAAA;;29BA@6=655<@@@955:=8=7<59337744.4929<<8>2855555<7<<9;=8@=@?95555<<<:;;8=>9:4;24:44::09999:=3;>;7
@N9IO0:00854:06263
TACGGAGGGAGCAAGCGTTGTTCGGATTTACTGGGCGTAAAGCGCGCGTAGGTTGCTACGCAAGTCGGGAGTGAAATGCCGCAGCTCAACTGCGGCACTGCTTTCGAAACTGCGTGGCTAGAGGGCGAGAGGGGAAGGTGGAATTCCAGGTGTAGCGGTGAAATGCACAGATATCTGGAGGAACACCGGCGGCGAAGGCGGCCTTCTGGATCGCACCTGACACTGAGGCGCGAAAGCGTGGGGAGCAAACAGG
+
BBBB?BEE=???C>@@@@;@@=AC@AAA<AAABB>BBBBB<A?????AA??;?6;:ABBCBB@C?@@B8;;;BCD:;;;7<AA@ACCB@A:;;A<@?@?@;44(4A?A8A>@:;;;4;?;::AC<@@<?:999-919133<@2929.4:5:;;;:844:9;>4>@?@A@@@@A@:890894>:@>>8?;<=:??@4:33A2;7638//*/8899?=2;:///96:/8,379899287?@=;;-<<=<<39993
@N9IO0:00857:06304
TACGTAGGGGGCGAGCGTTGTCCGGATTTATTGGGCGTAAAGAGCTCGTAGGCGGTTTGGCAAGTCGGGTGTGAAAACTCCGGGCTCAACTCGGAGACGCCACTCGATACTGTCATGACTTGAGTCCGGTAGGGGAGTGCGGAATTCCTGGTGTAGCGGTGAAATGCGCAGATATCAGGAGGAACACCGGTGGCGAAGGCGGCACTCTGGGCCGGTACTGACGCTGAGGAGCGAAAGCGTGGGGAGCGAACAGG
+
CCBBBBBBBB1@A;;9AA=ABB?C?BAB>BE@DD>BB???9?:::?@@@@@=AA>BB>B?BB588;;;5899>@@A6@;;6:B;?@<;8;ACC?AA@@???AABAA@A@A????BB?@?@<@9;;C?BABBBBB;;;CCCC?C@D@C@AA?ACBCBBB?BBAA<AB?@@A@@AA;;<<266?B=@AB=A<BB?D;:8:?CC?BAAAA:9:5:>A>CAAAAA@@@@BBB>AAA;;:.;@@@ACC9BBBBB>BA@?
@N9IO0:00862:06299
TACGTAGGGGGCGAGCGTTGTCCGGATTTATTGGGCGTAAAGAGCTCGTAGGCGGTTTGGCAAGTCGGGTGTGAAAATCCGGGCTCAACTCGGAGACGCCACTCGATACTGCCATGACTCGAGTCCGGTAGGGGAGTGCGGAATTCCTGGTGTAGCGGTGAAATGCGCAGATATCAGGAGGAACACCGGTGGCGAAGGCGGCACTCTGGGCCGGTACTGACGCTGAGGAGCGAAAGCGTGGGGAGCGAACAGG
+
;@?:=;;<<<*9?>=?<;5;;A6?29;@9B@;A>677773(3333::><><8<=;?A=A>AC<??@??9:::?ABB;@@<?@:::<>866B=;?A955=9<===89844?=>;>;::49=<;@@C@C=A@@CA7@A;;;A7?:C@C?BC?BB;;;;B8<@?;3;<///9094;566>7;;:=8<<@0505<8@<A>A5558<?@>??@A9@:>:@AAA@@@;99999.59999:,5833ACD6BBA>><9496
@N9IO0:00817:06355
TACGTAGGGTGCGAGCGTTAATCGGAATTACTGGGCGTAAAGGGTGCGCAGGCGGTTGCGCAAGTCAGGCGTGAAATCCCCGGGCTTAACCTGGGAATGGCGCTTGAAACTACGTGACTGGAGTATGGCAGAGGGAGGTGGAATTCCACGTGTAGCGGTGAAATGCGTAGAGATGTGGAGGAACACCGATGGCGAAGGCAGCCTCCTGGGCCAATACTGACGCTCATGCACGAAAAGCGTGGGGAGCAAACAGG
+
@BAA@?@?:>>@@@@@@@=B>BBC?B?B?BC@@B=9:;CD?DF?;:;AABA=>>:@7;9@?B:BBBCC@BBBA@B6<:??3@B<CB:C:D9CBB=C?BB?BBBC?CCD>AABB:;;BAAC?BBBBAA?A@@@@B;::6;A<?<A?A?CAABBCBCCC?C;::59??B<BBCCBBBBE?BC@D@BAA?@?::8:AD?C=??AA=AA?ABD=C=@<?AA??@@A@BAB<;;AB;944&4;@@BDE;@@BCD=CBB?
@N9IO0:00830:06328
TACAGAGGGTGCGAGCGTTAATCGGATTTACTGGGCGTAAAGCGTGTGTAGGTGGTTGTTCAAGTCGGTTGTGAAATCCCCGGGCTTAACCTGGGAACTGCTTCCGAGACTGAGCGACTAGAGTACGGTAGAGGGCGGTGGAATTTCCGGTGTAGCGGTGAAATGCGTAGATATCGGAAGGAACACCAATGGCGAAGGCAGCCGCCTGGGCCTGTACTGACACTGAGACACGAAAGCGTGGGGATCAAACAGG
+
BAA;;:?@9@@=@=?9::;>;>?@:;;;,;@@@B>:::BB;A???@@@@@@>@A<@=@B@DD?@ABB<A-00@@A8CHDE9GG;96@B@D@CCC>C?B;;;B=B>B@A;;;BBCAA@@@BB;;;AAC@GICCBD:;;?;;7;?BC>B@BFCCCBBBC?CCCC=AAAA999A:;;AA@B@B=@<@BB=@>AC@C@B?A?C@@@<AA=ACB0;8;BCDDH;==CCBBBBABAA@@@0;;;;;@A9BBACG=;::<
@N9IO0:00831:06331
TACGTAGGGTGCGAGCGTTAATCGGAATTACTGGGCGTAAAGGGTGCGCAGGCGCTCCGCATGTCGGGCGTGAAATCCCCGGGCTTAACCTGGGAATGGCGTCCGAAACTATGGAGCTGGAGTGTGGCAGAGGGAGGTGGAATTCCACGTGTAGCGGTGAAATGCGTAGAGATGTGGAGGAACACCGATGGCGAAGGCAGCCTCCTGGGCCAACACTGACGCTCATGCACGAAAGCGTGGGGAGCAAACAGG
+
CCCC@>>=5>?9;;A@>@;@<@@B>B=@=B@>>>8@A@BC;AA>;;:CBBB?;;5@B7@BB@:0/99(----78/89::.<>6==:?@E@BCC>B?BC=@AAC@CCE>BABAB<AABBB@BAACAC@ABABCD0;;5;A>B?D?D>AA@@@@AABIAGEDD?BBCCBBBBCCCGHF?AA=A==993:>==:?@A=@:==::6:A@CCC>C?B?ABAC<;::9@@?989>@:::-9879BAC6ABABD>BBB?
@N9IO0:00843:06353
TACGAAGGTGGCAAGCGTTGTTCGGATTTACTGGGCGTACAGGGAGCGTAGGCGGTTTGGTAAGCCCTCCGTGAAATCTTCGGGCTCAACCCGGAAAGTTCAGAGGGGACTGCCAGGCTAGAGGACGGGAGAGGAGCGCGGAATTCCCGGTGTAGCGGTGAAATGCGTAGAGATCGGGAGGAAGGCCGGTGGCGAAGGCGGCGCTCTGGAACGTTTCTGACGCTGAGGCTCGGAAAGCGTGGGGAGCAAACAGG
+
B@@AA:?:@A;AB>BABB<AA>BG@BBC>AA@BB=?A@ABAA@<@@BB@AA?BC@CE<B?BC@CCC>CC@BBBBB>BBA?:::.;@:<5;B<A=BD<BA?AA???@@6@@;;;=BB6;<@ABC@CCDD>FBBB?B@?@AA?C<@;@=8>=CCB;;<C@BEIE>CABBBAAAA;;:@B;AB<?;@<@9?<;;2;;;6;@CA=;;;;;;B=@=A;;;0;;;9?A@@?=;+0000*00*/0/5999+55444)/7:4
@N9IO0:00845:06359
GACAGAGGGGGCAAGCGTTGCTCGGAATCACTGGGCGTAAAGGGCGCGTAGGCGGGATGGCAAGTCAGTCGTGAAATCTCTCGGCTCAACCGAGAAACGTCGGCTGATACTGCCGTTCTTGAGGGATGCAGAGGAGACTGGAATTCCCGGTGTAGCGGTGAAATGTGTAGAGATCGGGAGGAACACCGGTGGCGAAGGCGGGTCTCTGGGCATTTCCTGACGCTGAGGCGCGAAAAGCGTGGGGAGCAAACGGG
+
BAB@A@DCCC5CD?A;;;?@@@EHAF@CCCCCCC;9;;;;/5<29;@@A@B?CCJ?AAA?BC?BBB@@@BBAABB=ACA@@@A=BBBB?B?DAAAD?@@ABA>A@99:@A9::6;;:@@:@;;;0;@@::::B7::BBAA>A?A?BC>B@DC<:9CC;@???9@@@C:99@987777*7=<@<@@B=A@:969@@:@=;;;/9B@@ADD>CCCB;B=;;::B@AA@@<?@?;;;;&:44=:==/::??;49=@6
@N9IO0:00850:06329
TACAGAGGGTGCGAGCGTTAATCGGAATTACTGGGCGTAAAGCGCACGTAGGTGGCCTGTTAAGTCGGATGTGAAAGCCCTGGGCTTAACCTGGGAATTGCATTCGATACTGGCAGGCTAGAGTGTGGTAGAGGGAAGTGGAATTCCCGGTGTAGCGGTGAAATGCGTAGATATCGGGAGGAACACCAGTGGCGAAGGCGGCTTCCTGGACCAACACTGACACTGAGGTGCGAAAGCGTGGGGAGCAAACAGG
+
ABDAAABB=;;9@999::28398?7>050437;;5;<;;;*7989==;::A?@@?A?BBB?B9;;@@=>:::@AA=AAB=BAB6;;4;;?=@@@5<9>-00@A=AA=@BBBB=@@?=@;;;;AA@AA>BCCBCC?C?BBB?B>B@BC>C@AB@A@;<5;?>?8@A@@@@@@@99555)5;5;556505555.59949755.55.5.55455.579556=;;;///77)/5=:::1@9945==+==ABC=@?>7
@N9IO0:00857:06322
TACAGAGGGGGCGAGCGTTATTCGGAATTATTGGGCGTAAAGGGCGCGTAGGCGGCCATGTAAGTCTCGGGTGAAATCCCTCGGCTCAACCGAGGAACTGCCTTGGATACTGCATGGCTTGAGGCCGGGAGAGGGTAGTGGAATTCCCAGTGTAGCGGTGAAATGCGTAGATATTGGGAGGAACACCGGTGGCGAAGGCGGCTACCTGGACCGGTTCTGACGCTGATGCGCGAAAGCGTGGGGAGCAAACAGG
+
ABCCC???>>0=@=>>@@:@C@CC@B?B@DD@CC=ABBBD=BB=BBBB?A>;00-0;>=@=A<??@@@BE@ABAC?CCC>BBC?BCBD@D<;=DADAA@AC@B=A>@@@BBBBBBB?AA?B@@=>5:;69ABBB=BBBCCAD?C@CJGC>CB>BIC?:==@>7=BBBBCBBBBB?A>6CB?B?BBB?B<@@7B>C@C@CC?=66@9<=:>C<?<D;CC=C=<<BB=ACBBBAAA<AAABCEC:A??C?458?9
@N9IO0:00862:06353
TACGTAGGGGGCGAGCGTTGTCCGGATTCATTGGGCGTAAAGAGCTCGTAGGCGGTTCGGTAAGTCAGGTGTGAAAACTCCAGGCTCAACTTGGAGACGCCACCTGATACTGTCGTGACTAGAGTCCGGTAGGGGAGCATGGAATTCCTGGTGTAGCGGTGAAATGCGCAGATATCAGGAGGAACACCAGCGGCGAAGGCGGTGCTCTGGGCCGGAACTGACGCTGAGGAGCGAAAGCGTGGGGAGCGAACAGG
+
A@BBB;;;;;*9>=9>BA?@@A?B?BB@CCB:>=233333(333789338<893-7-33-4<7ABBDE@B@A?:::.@<<7@B=AA@@<@A@CAECCCC@7A;8AB@BCB;<;;;;AABB@A;;<A>A=BBBDG;A@ABBC?B?B?C?=B>?A??AA@>?;;;0<??BBBBBB@@AB=16;>B>BCC@CCA<8<00,/166390983333(349-505<<:;;@>>???AAA:9:5;===???3?@=??:;;;=
@N9IO0:00863:06330
TACAGAGGGTGCAAGCGTTAATCGGATTTACTGGGCGTAAAGCGTGAGTAGGTGGCTCGCTAAGTCGATTGTGAAAGCCCTGGGCTCAACCTGGGAATTGCAGTCGATACTGGAGAGCTCGAGTTCGGTAGAGGGTGACGGAATTCCCGGTGTAGCGGTGAAATGCGTAGATATCGGGAGGAACATCGATGGCGAAGGCAATCACCTGGGCCTGAACTGACACTGAGACACGAAAGCGTGGGTAGCAAACAGG
+
BBB@@@BB<@@><6<9983:;?AA?AAA<AAABB<@@@BB<@@A@CCDBBB@CCACCBCB@@?@CCCCC>AACCD>BAC>BB<4@BBB8A:BB=7=:=9=CBBBDCCCCBBB?BB:;:CCBABB@BB>>B=9:9,48?<?>B?B?B>6B9BBBAB@A6@BB=6BBBBBAAA??@@::/=<-7-3::::>>>:@;;4669G@CDBB9BCC>C@BBB@DCBBBBB=;;;<:::555)55;55506<<=>A6;;;8
@N9IO0:00836:06392
TACGTAGGGTGCAAGCGTTAATCGGAATACTGGGCGTAAAGCGTGCGCAGGCGGTGATGTAAGACAGGTGTGAAATCCCCGGGCTTAACCTGGGAACTGCATTTGTGACTGCATCGCTGGAGTGCGGCAGAGGGGGATGGAATTCCGCGTGTAGCAGTGAAATGCGTAGATATGCGGAGGAACACCGATGGCGAAGGCAATCCCCTGGGCCTGCACTGACGCTCATGCACGAAAGCGTGGGGAGCAAACAGG
+
@C???@??6;;;;5;;008<8<0.(.)-/9:::3::>@@;@BBBBABABBAAA=AB@BBBB?BC9::@BBCBCB<@?BC:BD>CC>@>A?CDD8@4;;;;AAE>C@@BCCBBBB@@?AA=ABBAAA?B?@@CCCC5A@@=A<@=@@BCCCBBA;;;BAAED>:;;CBAA@@@@;;;>;:5;5;BB>BBBC?BBC@D@BB?BCED8@@@<@?BCCCA?;;000=;;;??A@@@A;@??:999-9@@@C@BBB?
@N9IO0:00839:06396
TACGTAGGGTGCGAGCGTTAATCGGAATTACTGGGCTTAAAGAGTGCGTAGGCGGCTTTGAAGGTGGGGTGTGAAAGCCCACGGCTCAACCGTGGAATGGCGCTCCAAACCGCATGGCTTGAGGAAGACAGAGGTGAGCGGAACTGATGGTGGAGCGGTGAAATGCGTTGATATCATCAGGAACACCCGTGGCGAAGGCGGCTCACTGGGTCTTATCTGACGCTGAGGCACGAAAGCTAGGGGAGCGAACGGG
+
BBAA?@@@:??>@AB999@C>ABC@C@C@CBBBD=AA4994;BC@A@@>=>9994:CD>CC@B@BCCC<CBBBBC>BAD@BBB?@?==3859BC@C@BB@?@@<<7@?:?7??B>>7;?9ABB@C?CCBB@@A<A@BBC><@<>>EBBB@BB?BB>?:>>>>5666=>9>@???>>==BB6:.944<2=550<<=5?:;:.::@@?9995:BB>A@=9:9>>@B@@@;?@@;:5/4>@@;=>/9=?::3:@A9
@N9IO0:00857:06369
TACGGAGGGGGCAAGCGTTGCTCGGATTTACTGGGCGTAAAGAGCGCGTAGGCGCCAAGTCAGTCAGACGTGAAAGCCCCTGGCTCAACCAGGGAAGGGCGTTTGATACTGCTTGGCTTGAGTGCGGGAGAGGAAGGCGGAATTCCCGGTGTAGCGGTGAAATGCGTAGATATCGGGAAGAACACCGGTGGCGAAGGCGGCCTTCTGGACCGCTACTGACGCTGAGGCGCGAAAGCTAGGGGAGCAAAC
+
A@;;4;=@>@,>B3?@@@<A@==?39>?0A@@@B<;;6AA;ABB@BBCBB=<00/6969;;@@=:::A@@@BBB8;;;;*::.9:<=9C@CCC=B>BB<B@<>6<;@ACCBBC@C=AA?;966<<<=0659;455;05:9D6;4;@5=4;=;:?CC>@??@9@BBBBB??>>?;;<3:7:<9ABA>B@@C?AFF@CACF?A?<:>@B>9;65<?AAA@;:AA@@@@<@@A;;;7;BABCCC6;9AAA6:
@N9IO0:00874:05803
GACAGGAAGGACGAGCGTTATTCATCATTATTAGGTGTAAAAAAGTACGTAGGCGAACTGTTTTTTTTTTTTTTTTTGATTTTTTTTAAATGACTAAAAAAGTTGTTACAAAAATCATAATCGGTAAAGGGAGTGCAGTGGAAGTTGATGTAATTGCTAAAGGAGGAGTGAAATCCTAGGAGGTTAGTAGGAAAGCTAAATGCGAAGGCTATTTTCTACGCTGTTCTGACGCTGAGGTACGAAGGTCTGGGTAGCAAAC
+
A@A;;5<<@<@BCBB;:;=B@==9:6C@:>?955.55555555#59<556<;8<00+-------------------"-////////"//)/443333333#33-33-3//:::$//7//)/993///,5>2>>6666;;;;@:?><CCC<;;9=4555:>)505;7::549:144.5<<7;<7;5:9:88288(//8992///9<496://-77&---////8<38=9833338886<4455058>@@@>4<5544:04
@N9IO0:00883:05789
TACAGAGGGTGCAAGCGTTAATCGGAATTACGTTGGGACGGTAAAGGGTGCGTGAGGTTGGTTTGTTAAGTCTAGGTGATGAAATGCCCGGGGGCTCAAACCCTCGGAAATTTGCATTTGATACTGGCGAACTTAGAGTGTGGTAGAGGGTGAGTGGAATTCCGAGGTGTAGCGGTGAAATGCGTAGATATCTGGAGGAACACCAGTGGCGAAGGCGACTACCTGGACCAACACTGAACACTGGAGGCACGAAAA
+
BAA>?999)44:;59333-3-///)/)-(----(-5(///)/9;1::4>999///:)/)/27;3<<8:49=5544.//0////)//99)////$/7/9:)55)55<5::)55)5595=4<;:444/)//93//)//;;;>:;9<;<BB=8443333,/(/(-(--7(--//344.48:;24444333333////)//394///)55566;;>6949665:<>.55599.4.449944./0///)/7178899::9
@N9IO0:00890:05760
TACGGAGGGTGCAAGCGTTATCCGGATTCACTGGGTTTAAAGGGTGCGTAGGTGGGCAAGTAAGTCAGTGGTGAAATCTCCGGGCTTAACCCGGAAACTGCCATTGATACTATTTGTCTTGAATACTGTGGAGGTCAGCGGAATATGTCATGTAGCGGTGAAATGCTTAGATATGACATAGAACACCAATTGCGAAGGCAGCTGGCTACACAAATATTGACACTGAGGCACGAAAAGCGTGGGGATCAAAACAGG
+
CBCB??@A9A@:;6;CCB@BBC@F@BB??9::AA6==*;:-9;3;?CC:;;@CDD>CC>BCB>BA@BB;;7;BBB<BDDC>BB=BA>C.99,549>066CC?CC:;;;=CB;;;)44995;B9BBCB?A?9==8?8;9;?:;8<BBBBBA@@?8333.7>AA9938808AA?ABBBB@ABBB<>@A38306:://)/4999:;<8737333;=6=DC8@;888879833223333&33379<</88<=99.3323
@N9IO0:00911:05783
TACCAGCACCTCGAGTGGTCAGGAGGTTTATTGGGCCTAAAGCATCCGTAGCCGGCTATGCAAGTCTCCGGTTAAATCCAGCTGCTCAACAGATGGGCTGCCGGAGATACTACACAGCTAGGGAGCGGGAGAGGTAGACGGTATTCGGTGGGTAGGGGTAAAATCCTCTGATCCATTGAGGACCACCAGTGGCGAAGGCGGTCTACCAGAACGCGTTCGACGGTGAGGGATGAAAGCTGGGGGAGCAAACCGG
+
BA>9000//6<===;BC?@ACC?BC?BC<A@>BB<A@ABB8;;A@@;@@===5;5;AB;;;B>BBCBC?B?C>BB<BB@@AACCCCCC@CAA@;;;0;;;;5<5<BBBCCCCDCBBB@@???9@@@CD=BAAA@CBBBCD@ACC=?<8==?9988CC:CCCC5<>;<:?>>9>*/-0888(--0--)--//(..2+2455,2256:7<<A;99:@@;9:6=<8;<:;;3;====4=555555$5<;;;09494
@N9IO0:00913:05796
TACCAGCACCTCGAGTGGTCGAGGAGGTTTATTGGGCCTAAAGCATCCGTAGCCGGCTATGCAAGTCTCCGGTTAAATCCAGCTGCTCAACAGATGGGCTGCCGGAGATACTACACAGCTAGGGAGCGGGAGAGGTAGACGGTATTCGGGTAGGGTAGGGGTAAAATCCTCTGATCCATTGAGGACCACCAGTGGCGAAGGCGGTCTACCAGAACGCGTTCGGACGGTGAGGGATGAAAGCTGGGGGAGCAAACCGG
+
C@@:?@<998=@?@==A9=0/094//)5<255.5:1939;;+//9;:6:93331719444=;:29=@@?:>=?499,:D=;;;;;;CCC@CBBAB@A;A;;;5;8<BCBD;<;AAABB@<<<<5000@@<>?AB?BBCBBB@??::...*.--8,---99+8888+33,3337769(//06660/3,37173336<33/.266(...38-34<5/////5//)/7727;=;<4:555;2<955555$5;;<>8=<><
@N9IO0:00864:05854
TACGGAGGGGGCTAGCGTTGTTCGGATTTACTGGGCGTAAAGGGCGCGTAGGCGGCCTCTGCAAGTCGACTGTGAAATCTCCGGGCTTAACCCGGAACGGTCAGCCGATACTGCAGGGCTAGAGTGCAGAAGGGGCAACTGGAATTCTCGGTGTAGCGGTGAAATGCGTAGATATCGAGAGGAACACCTGCGGCGAAGGCGGGTTGCTGGGCTGACACTGACGCTGAGGCGCGAAAGCTAGGGGAGCGAACGGG
+
@@;:69A>C>3CBBBCCEACA>AA5;;;(:ABCE?BBBBC>CG?CBBBBA=:00)/2797=>=8<ABBCE<;;@@@6@@=A;A@:@B;@=>A<>:=:00+0<00;4:9:>==@AABB=BCCBBBBBAAAB?BDF9?@?BCC?B?C@BBBA?AA>??CD@CCBB>BBBBBAAABB@@@@?:939399>?@@?@<??@9@9;;:.9=ABDFF>CBAA@@BAAA;;;;?>>:@ABBDE;::AAAAA-::>;;5:;B;
@N9IO0:00871:05824
TACGTAGGGTGCAGGCGTTAATCGGAATTACTGGGCGTAAAGCGTGCGCAGGCGGCTCCTTAAGTCAGATGTGAAATCCCCGGGCTTAACCTGGGAACTGCGTTTGAAACTGGGGAGCTTGAGTGTGGAAGAGGGGGGTGGAATTCCAGGTGTAGCAGTGAAATGCGTAGAGATCTGGAGGAACACCAATGGCGAAGGCAGCCCCCTGGGCTACACTGACGCTCATGCACGAAAGCGTGGGGAGCAAACAGG
+
CC@?;==>5;;;>B?BBB@D@BBB@B<@=ABBBB=BBAAB;B@@@CCC=><;00+07<278?<@@BA<=B;69B>3:@;:.:<4<<:=:>:CCC>D>@@CA??>5==<5485==/A<AA7?<=BABC4817333333#33,3,3386;=5?8C==:8:455=07779555;72225;156:?:;;;8<7;;9>>=:>9666@???+;77.7///999//555:::<<<::::<3;998888&33:;;3:996
@N9IO0:00871:05844
CACGGGGGGAACGAGCGTTGTTCGGATTTACTGGGCGTAAAGGGTGCGTAGGCGGGTCGGCAAGTCGGGTGTGAAATTCCACGGCTTAACTGTGGATCTGCATTCGAAACTGCCGGTCTTGAGTACTGGAGAGGTGAGTGGAATTCCCGGTGTAGCGGTGAAATGCGTAGATATCGGGAGGAACACCGTTGGCGAAGGCGGCTCACTGGACAGATACTGACGCTGAGGCACGAAGGTCGGGGGGAGCAAACAG
+
A@:;;;;;%9:@BABA@A>AA>AC=@??:@@?@A:999AA:@C=AA@A@@@==>?5===;=?;??DDC:????AC<B>A6;;;:@@?B<@@@AB>AAC;=;BA?B;;;9;A@B6;:;@@?B@@ACCCD?BB;;7;B<;;B=A5;5;;0;;?@A???B;A@>>,99@@999D95599=)55.5.5<<266:>8=;;7;:>>:>>><;99-34999=;5595>CDA@@B?A@?@B?A>@999999$7;;>>2773
@N9IO0:00876:05820
GACAGAGGGGGCAAGCGTTGCTCGGAATCACTGGGCGTAAAGGGCGCGTAGGCGGGATGGCAAGTCGGTCGTGAAATCCCTCGGCTCAACCGAGGAACGTCGGCCGATACTGCCGTTCTTGAGGGATGCAGAGGAGACTGGAATTCCCGGTGTAGCGGTGAAATGTGTAGAGATCGGGAGGAACACCGGTGGCGAAGGCGGGTCTCTGGGCATCTCCTGACGCTGAGGCGCGAAAGCGTGGGGAGCAAACGGG
+
@AA;:;;:;:*9B>?;;;?BBBA@=A4::9555506@BCD8DG>AA@ABBB?CBC:@;;9;A@DDBB@BBBBBBD>@@@;@AA?BFBB?B?BAA>A>BDECC@C?@:;;@@@@>@@=AA?:;:A;@>@@@@??9???AAA5:19289-9=>??BBAA?C@?>3>@:9:A:::BABBE;;;@C9:::=@=AD?BBA>A?BBB=A???@A@9??::9@<A???@D@@@@;?@?AAC=@==9999+9>AAC>CDD<
@N9IO0:00876:05856
TACAGAGGGTGCTAGCGTTAATCGGATTTACTGGGCGTAAAGCGTGTGTAGGCGGTTTGTTAAGTCGGATGTGAAAGCCCTGGGCTCAACCTAGGAATCGCATTCGATACTGGCAGGCTAGAGTACGGTAGAGGGTGGCGGAATTCCGGGTGTAGCGGTGAAATGCGTAGATATCCGGAGGAACACCGATGGCGAAGGCAACCACCTGGGCCTGTACTGACGCTGAGACACGAAAGCGTGGGGAGCAAACAGG
+
ACCBBCCC>CBA@??=9929:=:94:AA9ACAAA<@??==5=?>>@CAAAA>AA?BB:;;?B?ABAA?B@@AA@D5;:;)5@<)5:BB8@:>BB>B@CBCCEL>A<CBBBBC@BAA>@B<:::;B=B@CBBBBF>BC=??4@=A?A@CD?CEBBBBB?BBBB=BCCCAAAA@;;:9B?B>:B:BBB@BBBCAJ@D7A?AC@C@CC@CCI>C?BBCCCBBB;:;B@ABAAACACA;BBBBBCC7;;@BC=CDD@
@N9IO0:00880:05846
TACAGAGGTCCCAAGCGTTGTTCGGATTCACTGGGCGTAAAGGGTGCGTAGGCGCCGGGTAAGTCTGACGTGAAATCCCGCAGCTCAACTGCGGAACGGCGTCGGATACTCTCCGGCTCGAGGAATGGAGGGGAGACTGGAATTCTCGGTGTAGCAGTGAAATGCTTAGATATCACGAAGAACTCCGATTGCGAAGGCAGCTCACTAGACTGTCACTGACACTGATGCTCGAAAGTGTGGGTATCAAACAGG
+
CBC@@?@=@DD;B>@@AA@CC@CJABB?AAAAAD=AAADF>BB>BD@?ABA49946:<5=>9<<A@@@BCAEDD@CCB6;:@@ABCC@CCCCC?B?CC?CC>BD9B;;;B@@>-0+0@7<=@<B?BC9;AAA7;A;BCF<D:E@CCCDABBA@@@BBCCCF?CCBB?A@@@@ABBBCD@CC?@@C?BBB:<;AA;?=@;<;ABCABBBBBBBCBBB@@B;;;BBBCDCA;;;C6;;DBBC=CBC;<;7;BC?
@N9IO0:00894:05824
TACGGAGGGTGCGAGCGTTGCTCGGAATACTGGGCGTAAAGCGTGCGCAGGCGGCATGTCAAGTCAGACGTGAAAGACCGGGGCTCAACCTCGGGAGGTCGTTTGAAACTGGCAAGCTCGAGTACGGGAGAGGGGTGTGGAATTCCCAGTGTAGGAGTGAAATCCGTAGATATTGGGAGGAACACCAGTGGCGAAGGCGACACCCTGGCCCGAGACTGACGCTCAGGCACGAAAGCGTGGGGAGCAAACAGG
+
CCCB?@?@;;<;B;9;@@:=>BAB<?<ABBBCD>BABAC>CCB;;;CDCE@CC@BA@9544.4:9333455:;=49==6:::.??AA;@;@@@@;@B=BD<;;69@C4?AA;@>5;@<B<B@9;5>9099999;0;CCC@F@@?@C=CCCB<>>7595:<<4AA6:?999==A5::39A=A>BAC????A@@=?4:4:AADAAA9@@9==6999@@;99@:==?>>8=999:9,9<;;;==&55;:9)5BB?
@N9IO0:00894:05836
GACAGAGGTGGCGAGCGTTGTTCGGATTTGATTGGGCGTAAAAGCGCACGCAGGCGGTTTGGTAAGTCAGAGGTGAAAATTCCGCAGCTTAACTGCGGGACTGCCTTTGATACTGCCTTTCTCGAGTGCATGAGGGGGAAGCGGAATTCCGGGTGTAGAGGTGAAATTCGTAGATATCCGGAGGAACACCGGTGGCGAAGGCGGCTTCCTGGCATGTAACTGACGCTCAGGTGCGAAAGCGTGGGTAGCAAACAGG
+
;@A@;<:5:?;>>??<;=90.*.-(-66(--6055,77/4;;&49;AB=BCEE@AA5:;.:9:9.99595@@=A;;<<0<:C@BBB>@@,0-099=@=8=BBBB?BB<ABABBCBCACD<@@;;;BCCDCCC@@@@A,>;:;949292949B=BCEBB>=:=9:9/9398>@ABBBBA?A6::=A=AAD?D?;;5;;<6<6<@:00,0:@;,95=6556;;<==;666>@;>9<;CC9A@:9::,555555)55;7
@N9IO0:00898:05850
TACGGAGGGGGCTAGCGTTGTTCGGAATTACTGGGCGTAAAGCGCGCGTAGGCGGCTTTGTAAGTTAGAGGTGAAAGCCCGGAGCTCAACTCCGGAACTGCCTTTAAGACTGCATCGCTAGAATTGTGGAGAGGTGAGTGGAATTCCGAGTGTAGAGGTGAAATTCGTAGATATTCGGAAGAACACCAGTGGCGAAGGCGACTCACTGGACACATATTGACGCTGAGGTGCGAAAGCGTGGGGAGCAAACAGG
+
AA@><:;;;;*9=@ABBB?BC@CC@B?B@BBBCG>;;;BC=B;:;@BBBBB@::6:AA;BBC?CB?BBBB>ABAC:;;G9@<@;:9<@;?BB?C@D>@:885@?9B<??CA;:::888::996?144=8====7:<::==55056>5:<<<=;;<=>7<::926222222296<4>;=A;8838:@9==;;39:=8==@;BABBA@@D?BDCBAAAA>A@:;::AAA=@??999.::=@CDD:BBBDC=BBB@
@N9IO0:00905:05874
TACGGAGGGAGCGAACGTTGTTCGGATTTACTGGGCGTAAAGGGCGTGTAGGCGGTTTGGCAAGTCAGGGGTGAAATGCCTCGGCTCAACCGGGGACCTGCCTTTGAAACTGCCGAACTTGAGGCCGTAAGAGGAGACTGGAATTCCTAGTGTAGCGGTGAAATGCATAGATATTAGGAAGAACACCAGTGGCGAAGGCGAGTCTCTGGCACGGTTCTGACGCTAAAGCGCGAAAAGCTAGGGGAGCAAACGGG
+
BB?@<@CC:::9AA=@@@??@;@C59:=6>=??C>BBBBB>CE>AAACCAA@BC?CC>B>@?=@B???CC89::C=BBB?B@@=@@AA@B=@@@6;;@CCC@CB<@A@9@@BC@CC@CC@JBB@B?AAC@CCC@BAAABC@C>B?A>A@??>@@?;;6;;;C;@@@BBBA@@>>4;:2:;>@299@;?@BA>BA?<>=@@:::B:::A<9:8A;?9??>>?=899@,99<99999&9?==9@<4;;??@6=BC=
@N9IO0:00909:05904
TACGTAGGTGGCAAGCGTTGTCCGGATTTATTGGGTTTAAAGGGTGCGTAGGCGGCCCTGTAAGTCAGTGGTGAAATATCTCAGCTTAACTGAGAGGGTGCCATTGATACTGCGGGGCTTGAGTACAGATGAGGTAGGCGGAATTGACGGTGTAGCGGTGAAATGCATAGATATCGTCAAGAACACCGATAGCGAAGGCAGCTTACCAAGCTGTAACTGACGCTGAGGCACGAAAGTGTGGGGATCAAACAGG
+
A@@@>::5;;5;@;AABC=@ACA@9;?A6@A7?:0=<)33(3:1345<;::?:849D:BA@@=@ACBBBD?DCCC=966;B556@@9>7<<@CCCCE6BBC<?C<BB@A:944999.::8<><><;;:=:::;8;;<8:74769*//:95:=?BA::07<??49:AAACBBBBBA?AAA8?B6::7+//::98::.4.3:844.4<.4.44::;;8<=;;;<<666=9;9;9::08::4444&449:;5///6
@N9IO0:00913:05892
TACGAAGGGTGCAAGCGTTACTCGGAATTACTGGGCGTAAAGCGTGCGTAGGTGGTTTGTTAAGTCTGATGTGAAAGCCCTGGGCTCAACCTGGGAATTGCATTGGATACTGGCAGGCTAGAGTGCGGTAGAGGATGGCGGAATTCCCGGTGTAGCAGTGAAATGCGTAGAGATCGGGAGGAACATCTGTGGCGAAGGCGGCCATCTGGACCAGCACTGACACTGAGGCACGAAAGCGTGGGGAGCAAACAGG
+
AAABA=AB<;;;B@C;;;AEA@@C:C3:589:9A=???CB=BEAAA;;;AA=;;7;C<AC@B?BBCDBBB==>>?8??A8BB?8@AGC<H;>@@7@<><>BBB@C?ABCGFDAC;;6;;;:A?@BCC@CCCBB?AAD=@@<@=A@CD?C@BBBBBBBCCDCC?CCCCBBBCBBBBBB9@@=@?@@@BCBBB?BBB@B@FE?B?BCCCC=BB?BBCAA<:;:9999//)/6678:2;<<AA<<158ACC9???5
@N9IO0:00877:05929
TACGGAGGGCGCAAGCGTTGTTCGGAATCATTGGGCGTAAAGCGCGTGTAGGCGGCTTGGCAAGTCGGGTGTGAAATCCCGGGGCTCAACCCCGGAACTGCATTCGATACTGCCTCGCTAGAGTCCCGGAGAGGAGGGCGGAATTCCCGGTGTAGAGGTGAAATTCGTAGATATCGGGAGGAACACCAGTGGCGAAGGCGGCCCTCTGGACGGTGACTGACGCTGAGATGCGAAAGCGTGGGGAGCAAACAGG
+
@@BB=@@@<@AAC@CBBB>AA?CC@C>?@BB@BM>@@9993:AB@A?BAAB?AA=BC>B?BD?BB@@@;@@@DFK>ABG>BBC<BBCB9AAA.923:9??:<A?@??@@@AA;39455555555;<)5.55559<;;4;;2:2;.:@8><;<>:?59299<=5?=?CBBBA@>>999/986;:>>>>A?>A=A??9<8;=8?@8@@BB?9:9?BCBBCBB>??AB::9ECB;<;0;A@@CCC9BBA@@;@@@>
@N9IO0:00887:05939
TACGTAGGGGGCGAGCGTTGTCCGGATTTATTGGGCGTAAAGAGCTCGTAGGCGGTTTGGCAAGTCGGGTGTGAAAATCCGGGCTCAACTCGGAGACGCCACTCGATACTGCCATGACTCGAGTCCGGTAGGGGAGTGCGGAATTCCTGGTGTAGCGGTGAAATGCGCAGATATCAGGAGGAACACCGGTGGCGAAGGCGGCACTCTGGGCCGGTACTGACGCTGAGGAGCGAAAGCGTGGGGAGCGAACAGG
+
@?ABA@ABBA0B@@@A;;5;BB=BACDE?DC@CC=B@99:/9::;99A?=;;=@:?@8@>;949AABB=AAA:;:;.4@:??4>?9949;<<9<<<:AB?AABB;::?;;;@>ABCBBBA@;;;;5;>ABCCB.<;<;::@C=C>C@BC<A;:9:99;@:::-:?99:::B;;:@@@=BB@C@BCB?C@AA=A;:6;<?B@@@@??>>B-:29290;;0//0//:0925@;>?A<ABCCCCD6@@;<;5;@A9
@N9IO0:00892:05919
TACAGAGACTGCAAGCGTTATTCGGATTCACTGGGCGTAAAGGGTGCGCAGGCGCCAAGTGTGTGAGGCGTGAAAGCCCGGGGCTTAACTCCGGAATTGCACCTCAAACTACATGGCTAGAGCATTGGAGAGGGTAGCAGAATTCATGGTGTAGCAGTGAAATGCGTAGATATCATGAGGAATACCAGAGGCGAAGGCGGCTACCTGGACAATTGCTGACGCTCAGGCACGAAAGCGTGGGGAGCAAAAGG
+
ACB;;;AA@;;;B?B@AA?BC@CB?BC=AAACCC=BAA@@3>>4@@;9;=A=;;9@A@CBBCBAAAA?BCCCDC99;>8B=>1::48488<7<7=9;5:8//)/:9929;???BB8::>:>?ABB@C8:99@@9@ABAA@@59/7?;<8=;<=CBBAAABB<BBABBCCDDCB?@:<::5;8>A@7;;49.33924.4<8<B::09@5;9@=C?CDBBB@A@@>9909><@AB459?9999&470000+/>
@N9IO0:00900:05946
TACGTAGGGCGCAAGCGTTGTCCGGAATTATTGGGCGTAAAGAGCTCGTAGGCGGCTTGTCACGTCGGGTGTGAAAGCCCGGGGCTTAACCCCGGGTCTGCATTCGATACGGGCTAGCTAGAGTGTGGTAGGGGAGATCGGAATTCCTGGTGTAGCGGTGAAATGCGCAGATATCAGGAGGAACACCGGTGGCGAAGGCGGATCTCTGGGCCATTACTGACGCTGAGGAGCGAAAGCGTGGGGAGCGAACAGG
+
CBCCCCDD>@@@B=@>AA:;;JFMIE>B?BC@CJ>BBBBA;ABA@@@BBBB?BB@BF?A@CCCDCAAB<;;;AAA9;;;0;CD9BCAC@CEE=BB=BCB;;;B?B;;;@@CC<BB@@@CCA@A@@@A=@;;;;.9=999928175<9=::>995>??<@:9939A=?:;;A??@@@@<@A@C=A@A>B>BB?C;:8:=@D?BBCCCAAA<A@AA>BBA::;@@@AAA>;;;BBC=B??????5@@@@A=AAA?
@N9IO0:00901:05949
TACGTAGGTGGCGAGCGTTGTCCGGATTTACTGGGCGTAAAGGATGCGTAGGCGGATGTTTAAGTGAGATGTGAAATACCCGAGCTTAACTTGGGTGCTGCATTTCAAACTGGACATCTAGAGTGCGGGAGAGGAGAATGGAATTCCTAGTGTAGCGGTGAAAATGCGTAGAGATTAGGAAGAACACCAGTGGCGAAGGCGATTCTCTGGACCGTAACTGACGCTGAGGCATGAAAGCGTGGGTAGCAAACAGG
+
BBBBBAA<@@=@@9;:AA=BBB?B>BAA=ABBBC>BBBA@:B?BABAA@@@=@B?C;;:A8@;@BAAAA:::@@@;@AAA7??@CA>B?BB@DD>BB@8:9999/9?>9@BB?BBCBBBBBBBBBBBC?BBBB=999<981:?C?B??>>>>===<<9=7788&855>===?788;==8=;>=<A<<:=;:;9>;?:?;@ACE@CAAA?:::<@0000@@@;??A@@@;0/0;;;7;A@ABC8??@@>>8<=?<
@N9IO0:00902:05927
TACCAGCACCTCGAGTGGTCAGGAGGTTTATTGGGCCTAAAGCATCCGTAGCCGGCTGCTCAAGTTTCCGGTTAAATCCACACGCTTAACGTATGGGCTGCCGGAAATACTGTTCAGCTAGGGAGTGGGAGAGGTAGACGGTACTCGATAGGAAGGGGTAAAAATCCTTTGATCTATTGATGCACCTGTGGCGAAGGCGGTCTACCAGAACACGTTCGACGGTGAGGGATGAAAGCTGGGGGAGCAAACCGG
+
AA<<>>000<AA@@AAA=B@@@>CC@CD>BB@BC?CACCG<@ACBB=A@???9>;?@@?BBB;:;D=C?B@B?AB<@A=@BCAAAC@B?BBBBCCC=CC@A;B>AA<BBCCCF@CBAB@;:;/;ABBC>CBBA?BBAAAB?BBBCBBCBDC?A?@ED9ABAAA0A?;@B<BBC><;5.5:5555;)////)//<4;7;=9=;;;=255=8=;AAB?DDBBB?BB@??9?@@AA9@@@@@@@.@BAAA=A=A>
@N9IO0:00904:05916
TACGTAGGGTGCGAGCGTTGTCCGGAATTATTGGGCGTAAAGAGCTTGTAGGCGGCTTGTCGCGTCTGCTGTGAAATCCCGGGGCTTAACCCCGGGCTTGCAGTGGGTACGGGCAGGCTAGAGTGTGGTAGGGGAGACTGGAATTCCTGGTGTAGCGGTGGAATGCGCAGATATCAGGAGGAACACCGATGGCGAAGGCAGGTCTCTGGGCCATTACTGACGCTGAGAAGCGAAAGCGTGGGGAGCGAACAGG
+
>@;;;@@B=;;;B@A@BB>BCC?B?B?B;;;@CF?ABAFD:9;;;A<?@C@;00+0@+00AAA<BC@B@@@@;;;,9>B;CCC;CC=B?BDE;CC=@@?B9;;;;>6==<<?5?BB?CCAA??::;@=@@@@@7@@BBBB?B?B?B@CDAEDBBBBB@BFAC@BBBBBBCCBBBBAA<??;?<;;;5;BAA=B;;9<BECCACCBBCCC=D;;:?CBBAAACBB;;;?9@???@9@?BCFED:???AA?::;?
@N9IO0:00868:06001
GACAGAGGGTGCAAACGTTGTTCGGATTTACTGGGCGTAAAGCGCGTGTAGGCGGCTTTGCAAGTCGGATGTGAAAGCCCACGGCTCAACCGTGGAAGTGCATCCGAAACGGCATGGCTCGAGTCCCGGAGAGGAAGGTGGAATGCTTGGTGTAGAGGTGAAATTCGTAGATATCAAGCAGAACACCTGCGGCGAAGGCGGCCTTCTGGACGGTGACTGACGCTGAGACGCGAAAAGCGTGGGGAGCAAACAGG
+
@AC@@@CC=ABA@?9>::3776<:7;?<4?BBCA=@@@@@6;;>>CBBBCCABB@BCC=CCC8;<BA?B;:9>CC>CDD>ABB:>CAC9<9BDB?B?A:9;?@@=;;;6<C?BAAB?;;;CAA@AA9?9?9=A>A?B@CC@B?BBBB;?=????B?@=@BBH>B?BAAAAAA@>>>0//?>@0/7A>>@AA>A@A;=5//)/(/(..404./(/58777722222..........&.756666&22555'2263
@N9IO0:00894:05994
TACGTAGGGTGCGAGCGTTAATCGGAATTACTGGGCGTAAAGTGTGCGCAGGTGGCCGCGCATGTCGAGTGTGAAATCCCCGGGCTTAACTTGGGAATTGCGCTCGAAACTACGTGGCTAGAGTGTGGCAGAGGAAGGTGGAATTCCACGTGTAGCGGTGAAATGCGTAGAGATGTGGAGGAACACCGATGGCGAAGGCAGCCTTCTGGGCCAACACTGACGCTCATGCACGAAAGCGTGGGGAGCAAACAGG
+
@BCBBBCC=BBBB@@@@?=A>@AA<??C?BBBB@8@@:99,:BB@ACCBBB?BB?C@CBBADABBCCAA@@@>=>:@?@A7AA<BB@C@DD?CC=CAD@A@@999@@@;A@@@AAA=AB@@@@@???<>??A?;?6:600*0<@?A<AACCBBBBA@<@9992:=<>?>?>BBABBC=??>A=;;;=BCCC@BCC?B>@@BB>A>AA@@9@<@2::@===<;;A;;:::7<:88-9@@A@CC99::AA;@A@=
@N9IO0:00898:06002
GACAGAGGGGGCAAGCGTTGCTCGGAATTACTGGGCGTAAAGGGCGCGTAGGCGGGATGGCAAGTCGGTCGTGAAATCCTTCGGCTCAACCGAAGAACGTCGATCGATACTGCTGTTCTAGAGGATTGCAGAGGAGACTGGAATTCCCGGTGTAGCGGTGAAATGTGTAGAGATCGGGAGGAACACCGGTGGCGAAGGCGGGTCTCTGGGCAATTCCTGACGCTGAGGCGCGAAAGCGTGGGGAGCAAACGGG
+
CBBB@;::::*;C=A@@A?CBBBB?BBFACCCCC>BBBCC>CL?BCBBBBC@DEF>BBB@BC=BBCC?BCC@@?F>CC<@<@>9>@AC@C?AA?CC?C@A@BBBABAAABABBBBB?BBABBD?BB@CAAABB?AAA???@B?B@CC>B>AA@<<8=8==B=6BB@@98888??;==5:939,7=8<A=??<?8C?B?AAC=ACCBBBB>;;6<6<.76::AA;;;>8<==<::.::5;>99-??@A:3AAA7
@N9IO0:00870:06011
TACGAAGGGGGCTAGCGTTGTTCGGAATGACTGGGCGTAAAGGGCGCGTAGGCGGCGATCTTAGTCAGGCGTGAAAGCCCTGGGCTCAACCTAGGAACTGCGCTTGATACTGGGTTGCTTGAGTGTGGGAGAGGATGGTGGAATTCCCAGTGTAGAGGTGAAATTCGTAGATATTGGGAAGAACACCGGTGGCGAAGGCGGCCATCTGGACCACTACTGACGCTGAGGCGCGAAAGCGTGGGGAGCAAACAGG
+
A@@@=8=?>?,@BBDBCC?AA?@@=@=@@BBCDD>@@@CD=DE?BCAAACD=@A<@@AAAA=BBBA@@?@@@@DC9;<J?CCD?FDCB@BACCC@C:;;CB==>9@BCABBAE=C?BBC@A@@@ACAA9AA4903894495:7A7<=8BBBCCCB@><>BBE>D?BBBBA;@;?7::2;4::8ABA@E?;;4;AB<@=@B?C@DD>>C9AB?@A;====AAAAAAAB>??@;;;09=>?@AB9BBCCF?BBB9
@N9IO0:00875:06029
TACGTAGGGTGCGAGCGTTAATCGGAATACTGGGCGTAAAGCGTGCGCAGGCGGTTCCATAAGACAGATGTGAAATCCCCGGGCTTAACCTGGGAACTGCGTTTGTGACTGTGGGACTGGAGGTGTGGCAGAGGGGGGTGGAAGTTCCACGTGTAGCAGTGAAATGCGTAGAGATGTGGAGGAACACCGATGGCGAAGGCAGCCCCCTGGGTCAACACTGACGCTCATGCACGAAAGCGTGGGGAGCAAACAGG
+
ACBCCCCG>BAA@@@=?=<A=AA>;@-00===>896;CE>CBB;;:BB@>;994:?B?BBB?BB>>@A0//9::2?@@@5@>5;;+0,/0///(/3/3333;;5==BBCB:::F=A@>>900*0>=?8>>>=>CCCC'=@<@:==9<*/.6669<;;<==CBB<AABBCACCA@@@BA=@@5;59>>>@:::=?@??A?>>99999)9?C=?@@?EB:;;B:9::;;>A@?A@@@9@@@@CCC8@@@@A;;;;;
@N9IO0:00888:06014
TACGTAGGGTGCAAGCGTTAATCGGAATTACTGGGCGTAAAGCGTGCGCAGGCGGTGATGTAAGACAGATGTGAAATCCCCGGGCTCAACCTGGGAACTGCATTTGTGACTGCATCGCTGGAGTGCGGCAGAGGGGGATGGAATTCCGCGTGTAGCAGTGAAATGCGTAGATATGCGGAGGAACACCGATGGCGAAGGCAATCCCCTGGGCCTGCACTGACGCTCATGCACGAAAGCGTGGGGAGCAAACAGG
+
CABCCCCD<BBBC?CAAA?B?@BC=>295;?@AA<AAACD:;9C::9DC<;4:A;B;;:AAA=;;9==?@@@@@?;>@@@8@E>C;:;?B?BBE?EACBBBBBD?;;;BCCBBAB@AABB>AAAB::6:>?>?@@@0@AA=B=@>@?BCAAACBB:::CCCC>CBBBBBBBAABBCA?@?;?<@@@?CCAB?B@C=A4;;:@@@@2@>>9@=@@ABAAAAAAABBBBBAAA>>>8>999ABB9BBBDD?CBB?
@N9IO0:00893:06029
TACGTAGGGTGCGAGCGTTAATCGGAATTACTGGGCGTAAAGCGTGCGTAGGCGGTTTCGCAAGTCCGCTGTGAAAGCCCCGGGCTTAACCTGGGAATGGCAGTGGAAACTATGGGACTTGAATCTGGCAGAGGGGGGTGGAATCCACGGTGTAGCAGTGAAATGCGTAGAGATGATGGCGGAACACCGATGGCGAAGCAGCCCCTGGGCCCAAGATTGCGAGCACTCAGGCACGAAAGCGTGGGGAGCAAACAG
+
ACACA@AC=9:9A@A@AA?C@CGJAF?@=@B;;;9;BDCI>CACBBBBBA@=:;6;C<BBBBACECBCCAA@BBB<AABB8DC<BC@C?B@DDE=C;:;0;@@?A=@@4@AA@@A<@@C;??;@@>@;?9::ACCCC)CC?B>?=277;1;77<66/----9/---5586555:333=5=86;4888488::(---(-------&...'..'.(.56(,,,-----535516:7555-5;<8555)25:<>3<::
@N9IO0:00873:06070
TACGGGGGGAGCAAACGTTGTTCGGAATCACTGGGCGTAAAGGGCGCGTAGGCGGCTTCGTAAGTGGGATGTTAAATCCCCCCGGCTCAACCGGGGAATCGCATCTCATACTGCGGAGCTTGAGTATAGCAGAGGAGACTGGAATTCCCGGTGTAGCGGTGAAATGCGTAGATATCGGGAGGAACACCAGTGGCGAAGGCGAGTCTCTGGGCTAATACTGACGCTGAGGCGCGAAAGCCAGGGGAGCAAAGCGG
+
BB???>>>'>??AA9AAA7;;:C>:C<BBAAABB<;;;BC=CC=BCC;9;C?BB?B@:0000+0777.<=??39:/877777#76;98?:=.444&46<9465<;@99;;9@>55.55;@69:ABCB;;99:A?;????@@6<38.44(48445;AACA@@AG>L@?ABABA@@@ABB<B>9B?C;<99@BB@CDC@CACDB>B>CCCCC=BB>;A???C?::@<;994333344(33-38=;+3/00/(//9:
@N9IO0:00879:06091
TACGTAGGGTGCGAGCGTTAATCGGAATACTGGGCGTAAAGCGTGCGCAGGCGGTCTCGTAAGACAGGTGTGAAATCCCCGGGCTCAACCTGGGAACTGCGCTTGTGACTGCGAGGCTGGAGTGTGGCAGAGGGAGGTGGAATTCCACGTGTAGCAGTGAAATGCGTAGAGATGTGGAGGAACACCGATGGCGAAGGCAGCCTCCTGGGCCAGCACTGACGCTCATGCACGAAAGCGTGGGGAGCAAACAGG
+
ECBDBBBC>??@BBB9::?B>@AB>@-0/===:596;EC>CBBBB::;;:49B@BABBB;;5;@;999889;9B9????5@A=A@@A8:88>?9A=@@?@BA@=?@@@@ABBABB?BBB?BCBABA?AAAAAE>AA>??<?>@=@?BBAAAABB@::;8??8?88=888;;3333;4::5:29::384595>@C?C@C?@@=?B9:::,;2;=?AAA@@@?:<<<5;;A@955)5;AABCC<CCCCC>C@B=
@N9IO0:00893:06072
TACAGAGGGTGCAAGCGTTAATCGGAATTACTGGGCGTAAAGCGTGCGTAGGTGGTTTGTTAAGTCAGGCGTGAAATCCCTGGGCTCAACCTGGGAACTGCGCTTGATACTGGCAGACTAGAGTGTGGTAGAGGGTAGTGGAATTCCGCATGTAGCAGTGAAATGCGTAGATATGCGGAGGAACACCAGTGGCGAAGGCGGCTACCTGGACCAACACTGACACTGAGGCACGAAAGCTGGGGAGCAAACAG
+
;@AAA;<;0997?18848;?9@??9@=@8?@;;;0:94=9094449955?@@AB7;;6<B?C>BACA@=ABBBBE>CBC=BCC=@ACC@C@CCC>C::;BA@CB6:?=BBBB@CC998=:::<;::;6::::::2:<;;<6<8<9=8=::555555;<<@@@8A@A<;<<>966>>>1669=5::;7;<=>9>@=5;6;;7;=>>466:?>:@:;;@:99AA@?@AA=AA;;;@8@@;;>>2=<;;<2;55
@N9IO0:00893:06083
TACGTAGGGTGCGAGCGTTAATCGGAATTACTGGGCGTAAAGCGTGCGCAGGCGGCCTCTTAAGACAGGTGTGAAATCCCCGGGCTTAACCTGGGAATGGCGCTTGTGACTGGGGGGCTTGGAGTGCGGAAGAGGGAGATGGAATTCCTGGTGTAGCAGTGAAATGCGTAGAGATCAGGAGGAACACCGATGGCGAAGGCAGTCTCCTGGGCCAGCACTGACGCTCATGCACGAAAGCGTGGGGAGCAAACAGG
+
DDCCCCCC>;;;B@@@BA999;CC@D;;;;BBBB>CBBBB>BB@BABB>==:00,04=::<@<@BBA@<A@:;:A9<<<<0<>,/0*0+05<=@<?69B9AA@<7<:9>?;;9999$5<.5.6=9BBB?A>?:;;05@<<@:=?B@B@CC@BC;;;AABCCCC;;;;;;;@A@;;;:@=@B>A>A@?:@<<;5;;C;@<@@@>=00*/99.>4>@@@@@B@;9999959@@@?BA<ACDCECC9;;;BB=@@A?
@N9IO0:00910:06081
AACGTAGGAGACAAGCGTTATCCGAATTTACTGGGCGTAAAGCGCGTGCAGGTGGTTTGGCAAGTGGAATGTGAAATCTCCCGGCTCAACTGGGAGGGGCCGTTCCAGACTGCCAGACTAGAGGACGGTAGAGGGAGGTGGAATTCCCGGTGTAGTGGTGAAATGCGTAGATATCGGGAGGAACACCTGTGGCGAAAGCGGCCTCCTGGACCGTACCTGACGCTCAGACGCGAAAAGCTAGGGGAGTGAACGG
+
;-;???A7;5<AA>A???????89:;?D;BC???9?@@AA78:BAAACBBB@;;7;C;A>@C7::C<@=:988:>4695BB4:8:::>5;9>;24959&549<9?266<:96<:@>@=BB=BC<CBB?BBAAAB9???AB?B=?=?E?C@A@ABBBB?A?>>7;=>A999BBBBBCE>CC=@=?@@<@AAA=A;;;0;;;5;<@B>CB=A@5;;AA9?A:;;A@;::BC?A;;;;&;955/>:3:70//,/-7
@N9IO0:00891:06125
TACGAAGGGGGCTAGCGTTGTTCGGATTTACTGGGCGTAAAGCGCACGTAGGCGGATCGATCAGTCAGGGGTGAAATCCCAGAGCTCAACTCTGGAACTGCCTTTGATACTGTCGATCTGGAGTATGGAAGAGGTGAGTGGAATTCCGAGTGTAGAGGTGAAATTCGTAGATATTCGGAGGAACACCAGTGGCGAAGGCGGCTCACTGGTCCATTACTGACGCTGAGGTGCGAAAGCGTGGGGAGCAAACAGG
+
ABCA?:???=0@AAA?@@?BA?BC:;:B8:;;;:,9;?<A<?@@@BB@@AA=9969ABBABBBBBBBBAA3989>7??A:AA:;:BDD>AABBB=@<:9:?=AC=BCAAABAABBBBBBC?CBBCBB?C@AAA>BBBCBB@BAFAF;;:B;;;BCCB@BBBC=B?BBBBAAABB=??<??<@<??A@DBBB@@=<9=900*0==ABBB@BE>AA?BCB>>>@>>>?B?>>>AAA58:AAAAB5:9>>A8999?
@N9IO0:00900:06141
TACGTAGGGTGCGAGCGTTGTCCGGAATTATTGGGCGTAAAGGGCTCGTAGGCGGTCTGTCGCGTCGGGAGTGAAAACTCAGGGCTTAACCCTGAGCCTGCTTCCGATACGGGCAGACTAGAGGTATGCAGGGGAGAATGGAATTCCTGGTGTAGCGGTGAAATGCGCAGATATCAGGAGGAACACCAGTGGCGAAGGCGGTTCTCTGGGCATTACCTGACGCTGAGGAGCGAAAGTGTGGGGAGCGAACAGG
+
BBBBBBBD=@A@A@@@@@>BCC@C@C@C@CC@CD>BBBBB6::6;BABAAA=994:A@??@BBBBCCC8:;@AAAB;BDCDCC=BB?B?CE=AA@@@<;;;C@B?BCBCBBB>AAACCCCBBB@BBCCAAABB9@??=996:?B?B@FC@BBBBBCC?CCBB>AAABBABCCABBCD=@@:?:?@@=@B@@?BB?;?>BB@B=AABBBB<BBB>BB?B???@@@AAA=?A@>>?8?AB>>@@7@@@CA????<
@N9IO0:00911:06135
TACGTAGGGTGCAAGCGTTAATCGGAATACTGGGCGTAAAGCGTGCGCAGGCGGTGATGTAAGACAGATGTGAAATCCCCGGGCTCAACCTGGGAACTGCATTTGTGACTGCATTGCTGGAGTGCGGCAGAGGGGGATGGAATTCCGCGTGTAGCAGTGAAATGCGTAGATATGCGGAGGAACACCGATGGCGAAGGCAATCCCCTGGGCCTGCACTGACGCTCATGCACGAAAGCGTGGGGAGCAAACAGG
+
AA?@@AAA<:;:A?AABB<??ABB?A6:;@CBA=CBCCC=BBB:;;CBA@<;;4;@@A@A@<;;:AA==>>;;;09;;;-:<5<?@??B?AB@<@?ABBBBBB<BCCCBCBCBB?BBAB>AAAACD<?::;;;;;*<@A>D<A7;7;>@@@A@@@ABBAAB;;;;BCCBBBBCBCC?<;7;>AAA?AAAA?ACD>A>BA7<;BB7@@C<A=@@@??@@@000@@A@ABCB@@@9=>=>=>>2=>=@@;@??;
@N9IO0:00876:06208
TACGTAGGTGGCAAGCGTTGTCCGGATTTACTGGGCGTAAAGGGCGTGCAGGCGGTTTGTTAAGTGCAGGGTGAAAGCTCCCGGCTCAACTGGGAGAGGTCCTTGCATACTGGCGAACTCGAGGGAGGCAGAGGAAAGTGGAATTCCCGGTGTAGTGGTGATATGCGTAGATATCGGGAGGAACACCTGTGGCGAAGGCGGCTTTCTGGGCCTTACCTGACGCTGAGACGCGAAAGCGTGGGGAGCGAACCGG
+
A@@C@9949;6;B<?@@B8:;C@E<@@@6;;?@G=AAACD=BB=BB?@@@C=?A<A?89B?@8BB<@@AA<AC;A,///;;3<6;=@@@DDED=BABB>CC@C@CCB?@?BC@BBB@CCBBBCE?BB?BB?@?4::0<@?>@=A>AB=B?@@@BBBB?CAA@B@@@?=>>>?<?=@@9@A>A?CCBACBBB>AAB?B@CC8;;@;@BDE?EAE??@:=99989@@AABBAB???9=999@@@2@@@@B@A=@6
@N9IO0:00880:06172
AACCAGCACCTCAAGTGGTCAGGATGATTATTGGGCCTAAAGCATCCGTAGCTCGTTTTGTAAGTTTTCGGTTAAATCCATGCGCTTAACGTATGGGCTGCCGGGAATACTGCATAACTAGGAAGTGGGAGAGGTAGACGGTACTCGGTAGGAAGGGGTAAAAATCCTTTGATCTATTGATGACCACCTGTGGCGAAGGCGGTCTACCAGAACACGTTCGACGGTGAGGGATGAAAGCTGGGGGAGCAAACCGG
+
:-;2:99;>8@;@>@CDAFCDDAAAABB=BB?BC>A????3::AAA7:::::AA<?>>-99@=ACCC::;6;<@@9@A;AAA@@@C?C@CBBBBBB=ACAB;@@<@=BBCCCCCBB?BBBA?C>@@BB:@@A@<@BBCCC@CCCA??;=?@6:69@@299989'9949?4A@B??D@:<BA;;;;@A;@A;;4;>A4;4;A;@>@@?9=9949=A@B>@@CCC?::8CD>A@AAC;>?@BBBB1><;;;*7176
@N9IO0:00892:06196
TACGTAGGGGGCGAGCGTTGTCCGGATTCATTGGGCGTAAAGAGCTCGTAGGCGGTTTGGTAAGTCGGGTGTGAAAACCCCAGGCTCAACCTGGGGACGCCACCTGATACTGCTATGACTTGAGTCTGGTAGGGGACCACGGAATTCCTGGTGTAGCGGTGAAATGCGCAGATATCAGGAGGAACACCGGTGGCGAAGGCGGTGGTCTGGGCCAGTACTGACGCTGAGGAGCGAAAGCGTGGGTAGCAAACAGG
+
CCCCC@@@@A0@@A@@@C>AAB?B=@@>;:9:>>7;::<A9A844<:774849A7B<4?6:<7:>555(4=9;;;;&783&33-39;@=B9BCAA8:55A;@@>?=>@AAAAAAA;;;@@5::??A@A>AA@@@.;;>BBC?B@C?B?BB?CC;;=CC?C;::5989?@@@A@@@@@@?BB@B?@;;7;?CB@CBA=A?::8:D=@@???6=8=@@@@A??@@AA@@@?BB;;;C7;:??@@<???CCC=@@@>
@N9IO0:00896:06174
TACGTAGGTGGCAAGCGTTGTCCGGATTTATTGGGTTTAAAGGGTGCGTAGGCGCCCCGTAAGTCAGTGGTGAAATATCTCAGCTTAACTGAGAGGGTGCCATTGATACTGCGGGGCTTGAGTACAGATGAGGTAGGCGGAATTGACGGTGTAGCGGTGAAATGCATAGATATCGTCAAGAACACCGATAGCGAAGGCAGCTTACTAAGCTGTAACTGACGCTGAGGCACGAAAGTGTGGGGATCAAACAGG
+
AA@A>>?:;:5;@>BA@@:;;CBC@CCC>BB?B@6>?/87*9;88=?@@@@>A@ACC9@@B=@@AAB;::;CCC=CBBBBBBBBB9A=AB:96>BE>BBC;CC;CDAB00/00//&/729?A<BBBC?;?<B?BCB9=B@B?B=@@@A?ABBBCBB?ADDD>CAAA@A?@@@??>?AA<??9?9918>?===:;5;<?:99938;==5:9:@A@=@@AACBDAAA@6=@@;;:09>?A=>>2>CCCE>AAA?
@N9IO0:00897:06207
TACGTAGGGTCCAAGCGTTAATCGGAATTACTGGGCGTAAAGCGTGCGTAGGCGGTCTCGCAAGTCCGATGTGAAATCCCCGGGCTTAACCTGGGAACTGCGTTGGAAACTATGAGGCTAGAGTGCGGCAGAGGGGGGTGGAATTCCAGGTGTAGCAGTGAAATGCGTAGAGATCTGGAGGAACACCGATGGCGAAGGCAGCCCCCTGGGTTAGCACTGACGCTCATACACGAAAGCGTGGGGAGCAAACAGG
+
99:DGCDC=CCAE8::BCAE@D@@<>5839><<?9>@?@@<@?@@AABBBA=?@<@AB@B@B?ACC?;;;BBCAA799994;D;BB<98:>AAB>B?A>A:9;<B@EE>CGBBBBC?ABC@@@9::B;@@@A@@?@?'??;A:@<@?BC@CBBAAABCCCCC>:;;CAA@B@@;;;<29:?B?CCC@CBBB@CCD@E?@?;;;;;*;@C9B@BBC;96CB;:;@BB@AAA@@@@:@;<<CFG:A@@A<5@BA?
@N9IO0:00900:06163
TACGGGGGGGGCAAGCGTTGTTCGGAATTACTGGGCGTAAAGGGCGCGTAGGCGGCTTGTTAAGTCGGGTGTGAAAACTCTGGGCTCAACCCAGAGCCTGCATTCGAAACTGATGAGCTAGAGTTCTGGAGGGGAAAGCGGAATTCCTGGTGTAGCAGTGAAATGCGTAGATATCAGGAGGAACACCGGTGGCGAAGGCGGCTTTCTGGACAGAAACTGACGCTGATGCGCGAAAGCTAGGGGAGCAAACAG
+
@@@BBBBBBB"BD<?@@@;@C?;;:;@E@DBCDD>BBBBD;@@<ADBBBCB@AA=@D@BBAC@CBG@@7=@<7<<<)//:::<5BBCE@DE<@@@A@@BBBBB?B;;;8;BBBCCDBA@AAAAB>BBB?BBBB7BC0<;B>B@C@CACC@CCEECC9::EGD?AA@@@AAA@@@AA@<@A483:>>8>=?@9?>A6A???<?CC=BBB<>@BBBB=A@AA?>::;A;;;>=?@@5::AA@@A7;::AC=@@?
@N9IO0:00907:06172
TACGGAAGGGGCAAGCGTTGTTCGGAATCATTGGGCGTAAAGGGCGCGCAGGCTGTTTTGTGTGTCTGCTGTAAAAGCACACGGCTCAACTGTGTAAAGTCGGTAGAAACTGCAAAACTTGAGGCTGGGAGAGGCTGGTGGAATTCCCTGTGTAGCGGTGAAATGCGTAGATATAGGGGAGAACACTCGTGGCGAAGGCGGCCAGCTGGACCAGTCCTGACGCTGAGGCGCGACAGCGTGGGGAGCAAACAGG
+
?@AA?A?BBB8@?<?@?>:@@9BB:B@CC998<D<BBBBE?DD=CC@@@CCA;66C@@1<AC@CBB;;;@@;;;;&9=@@A@?=ABBA=@@@@>>=:2=??A<?=9::59@@BCCC:BA=AAA;??AA=ACCC=@?B=@@=@=@>BC<@@BAA?@:;7;ABE?;;;B@BBBBBBDCJM<CBB@BBBBBBBB?BA?=?@CB?C@AAABB>@A?C:::?@@@AAABABA@@@?@@@@@ACBMKI;AA@@@8@@@=
@N9IO0:00865:06217
TACGAAGGGGGCTAGCGTTGTTCGGATTTACTGGGCGTAAAGCGCACGTAGGCGGATCGTTAAGTCGGGGGTGAAATCCTGGAGCTCAACTCCAGAACTGCCTTCGATACTGGCGATCTTGAGTCCGGAAGAGGTGAGTGGAACTCCTAGTGTAGAGGTGGAATTCGTAGATATTAGGAAGAACACCAGTGGCGAAGGCGGCTCACTGGTCCGGTACTGACGCTGAGGTGCGAAAGCGTGGGGAGCAAACA
+
@AC@@=AEEF5CCBBBBB?BC?BD=@@A9A@@@A<:;;BC=ABBBCAA@BC?AA>;:;CCAH?CBFCDBD3;;;C=CC?BB@;;;CBC@CCC@@@@?@@@A>A>A@@@@???=A@ECCD?CBBBB>A=?49995:CBBBB@C=@@B=AAA???C????A@<A=A=ACBB9::BB?AB?B;>=:@8618=::5;//)/7//)/9///;;4:=7=8===;;;>>?<:;;8=>;<<<5<===??@6@@@>A1:6
@N9IO0:00884:06276
TACGGAGGGTGCGAGCGTTGTTCGGAATTACTGGGCGTAAAGCGCGTGTAGGCGGCCGATTAAGTCTGGTGTGAAAGCCCGGGGCTCACCCCCGGAAGTGCGCTGGAAACTGGTCGGCTAGAGTATGGGAGAGGAAAGTGGAATTCCCGGTGTAGCGGTGAAATGCGTAGATATCGGGAGGAACACCAGCGGCGAAGGCGGCTTTCTGGACCAATACTGACGCTGAGACGCGAA
+
;;:>8:94)44;4455;:69@=@@8@4;09@@@C>><<<<+/0::>;;;AA;;;29;ABB=A>;;:BC@CAA@@@5?>>4?==.<8;77777$3-3-33999888,33(3893@BC?CBBBAA@BB=>5<;@;8=B5B>>7=1;5;>7=:@@888??7>878.63-----55<<665)..372..2/555;27750516=59>>6><B:=><@;>??;;:7;:575>>775556
@N9IO0:00901:06305
TACGGAGGATCCGAGCGTTATCCGGATTTATTGGGTTTAAAGGGAGCGTAGGCGGGTTGTTAAGTCAGTTGTGAAAGTTTGCGGCTCAACCGTAAAATTGCAGTTGATACTGGCGACCTTGAGTGCAACAGAGGTAGGCGGAATTCGTGGTGTAGCGGTGAAATGCTTAGATATCACGAAGAACTCCGATTGCGAAGGCAGCTTACTGGATTGTAACTGACGCTGATGCTCGAAAGTGTGGGTATCAAACAGG
+
A@AA=@@<@@?;>AA@@@>BCB@B@CCD>AA?BH>BC>BA;BB:@@@?9::<@BB<B?;;6:9@??ACC:;:BBB<BCC7;;@<@ABA@B@BBCCC;B=AABBB<C@AAA;96;;;;?B?A@AA@@A=A:;;A?@@?@DC@C?B@BBCB@BCBAA9999AAD>???D?@999@@AACCC@CD@CBB?BAA599@@;@=@>@@A;??AA>@A6:::=@>>@@?::;A;;;BAACD;:;CCCC>BBBBCC<@@@=
@N9IO0:00906:06297
TACAGAGGGTGCGAGCGTTAATCGGAATTACTGGGCGTAAAGCGCACGTAGGTGGCGACGTAAGTCGGGTGTGAAAGCCCCGGGCTCAACCTGGGAATTGCATTCGAGACTGCATTGCTGGAGTACGGAAGAGGAGGGCGGAATTCCCGGTGTAGCGGTGAAATGCGTAGATATCGGGAGGAACATCAGTGGCGAAGGCGGCCCTCTGGTCCAGTACTGACACTCAAGTGCGAAAGCGTGGGGAGCAAACAGG
+
CCCCCBBB>BBAA>>899;?89:DAE8;;;???A:A?>==5=797?9;;BB>;;9;DCBBBB=@@AAB<;;;B@@5::CC9CF>@?@B@C@BBB=B?A8;:AA=A@@A@CCCBBB?AAAA=@@@@@C@C>AAC>@@B<AA=@6:6:A;A?BBBBBBB>A@@@;ABABAABBBBBBCD<;;7;?@?AAABAB8;;B=B=@@<@B=BCDC?@A@CCBCBCAA@AA@;;5;>@@@@A;@AABBFF9ABBBD>@@?:
@N9IO0:00910:06277
TACGGGGGGGGCGAGCGTTGTTCGGAATTACTGGGCGTAAAGGGTTCGTAGGTGGCCTGCTAAGTCAGACGTGAAATCCCTCAGCTCAACTGGGGAACTGCGTCTGAAACTGGCGGGCTTGAGTGCAGGAGAGGAACGCGGAATTCCAGGTGTAGCGGTGAAATGCGTAGATATCTGGAGGAACACCGGTGGCGAAGGCGGCGTTCTGGACTGCTACTGACACTGAGGAACGAAAGCCAGGGGAGCAAACGGG
+
??::;;;;;;":<4449:25=:BE?B?B@CBCDD>CCCCC>CC>C@BCBBB@AA=A?BCCBB>BBCCABCB@@CG>CCC>BCBAAACC=A;;;;.;4>959?;@DCCD>CBB?DDD>BB?B@@@BA@@<?@A@5;5:99@>A<?=?@BB@BBCBBBB>BAAA8:99?>>>@@???@A=?@<?<?@@=B?BB@BBB?C?AA=@BB=@AC?B@AA@@A@?@?>?=?89939<?@@D9@@6::@A6:9:AA=AAA;
@N9IO0:00913:06278
TACGAAGGGTGCAAGCGTTAATCGGAATTACTGGGCGTAAAGCGCGCGTAGGTGGTTCAGCAAGTTGGATGTGAAAGCCCTGGGCTCAACCTGGGAACTGCATCCAAAACTACTGAGCTAGAGTACGGTAGAGGGTAGTGGAATTTCCTGTGTAGCGGTGAAAATGCGTAGATATAGGAAGGAACACCAGTGGCGAAGGCGACTACCTGGACTGATACTGACACTGAGGTGCGAAAGCGTGGGGAGCAAACAGG
+
?@A;:5:D<;;;B?A>@@=A?BBC@C9:6:@9995:8:>?39:>?@@A@@@@CC?C@@?@CC?@@@D=AAAABBC0;;6)5<>6BBCH;@:B==7=:>BCB===:CCC8CCC@@?::;@@@@CCBBB@BBBAAA<@A@BB@C?CC=C?9::A@BA==;<9999*:;;=;?>@A@@BA8:7:?A?BBA=AA::4;A>;@<??BABBA?CC?BB:;;BBA;;;@AACAA@@@@A@@B8@?@?@??3?????;?@@=
@N9IO0:00865:06327
TACGGAGGGCGCAAGCGTTGTTCGGAATCATTGGGCGTAAAGCGCGTGTAGGCGGCTTGGTAAGTCGAGTGTGAAATCCCGGGGCTCAACCCCGGAAGGTCGCTCGAAACTGCCTCGCTCGAGTCCCGGAGAGGAAGGCGGAATTCCCGGTGTAGAGGTGAAATTCGTAGATATCGGGAGGAACACCAGCGGCGAAGGCGGCCTTCTGGACGGTGACTGACGCTGAGACGCGGAAAGCGTGGGGAGCAAACAGG
+
BA;;4;??9:;;A=@@A@=B@=AA=@<@@?<5::39:88;34899>@AA@@<??7AD;C:BB:BBCA;@BCBC<<4;;;3;>>2>@?>:>??2@<C:B:B??@BBCCC<B:9::8899494559=>6=:@9667:3985909:A<AC:@<959@A;;6;A@C9@9:95:999<<<<=2==0506;;:>>CC@@00)/)//)/3869=C?C:957BBAA9::B??=@/0/://)5;2:;66>>>2666>>4<552
@N9IO0:00874:06327
TACGTAGGGGGCAAGCGTTGTCCGGATTTATTGGGCGTAAAGAGCGTGTAGGCGGCCAGATAGGTCCGTTGTGAAAACTCGAGGCTCAACCTCGAGACGCCGATGGAAACCATCTGGCTAGAGTCCGGAAGAGGAGAGTGGAATTCCCGGTGTAGCGGTGAAATGCGCAGATATCGGGAAGAACACCCGTGGCTAAGGCGGCTCTCTAGTACGGTACTGACGCTGAGACGCGAAAGCGTGGGGAGCGAACAGG
+
BBBCBBDCCD1BB@BBAA<@>@7<7<A@8>@:??8?BBBB,555555=;@@=:;4:8A=ABBA<A?;@@6;;AAAA5;:A@@B?CBBB?C<>>8:;9:3803888;@<3@;959??;@@AAA@@@?B<@=ABA>AB;;;C@E@D=AA;A=ACBBAAB=AACC<BBBAAB;;;ABBCG=B=??<???@9A:;6;@B:@<@@=@AACBB@C@BBB@CCCBA@A@@@;;:@>?B;;;6;@@@@@@2?@A;;7;AB>
@N9IO0:00874:06333
TACGTAGGTGGCAAGCGTTGTCCGGATTTACTGGGCGTAAAGAGCGCGCAGGCGTCGTTCAAGTCGCGTGTGAAAGCCCCCGGCTCAACTGGGGAGGGTCACGCGATACTGATCGACTCGAAGGCAGGAGAGGGTAGTGGAATTCCCGGTGTAGTGGTGAAATGCGTAGATATCGGGAGGAACACCAGTGGCGAAGGCGACTACCTGGCCTGTTCTTGACGCTGAGGCGCGAAAGCTAGGGGAGCAAACGGG
+
CCBBB@@<@@;?B@A@BA>BBC?C5;;;-;BBBC?;;;DD?CAABBBBBBC@AAACBB@CC@DB;;;@@A@BBB>ACFGK5B?CFGF@BCDCC9@BA=BBCBBBBAAACAAABBBBBBBAB?B@AAA?A;::9)4;==>9<9<7::4:8ABABBCB?BCDD>CCAA999A???A??9??<?8AAC@BBCC?@@C?B>BBB>><B8BB<B6?B>9>C:AA;ABCAAA>A?A@BB>BB?A@CC7BBBBB<BCA7
@N9IO0:00878:06322
TACGGAGGGAGCAAGCGTTACTCGGAATTACTGGGCGTAAAGGGCGCGTAGGCGTCCAAGCAAGTCTTGTGTGAAAGCCCCAAGCTTAACTTGGGAAGTGCACAAGATACTGGTTGGATTGAGTTCCGGAGAGGAAGATGGAATTCCCGGTGTAGCGGTGAAATGCGTAGATATCGGGAGGAACACCAGTGGCGAAGGCGATCTTCTGGACGGATACTGACGCTGAGGCGCGAAAGCTAGGGGAGCAAACAGG
+
AACC@DDD>@@::7;BAA?B@@AB8:6:@CCBBB9??8::.::6:<5:;CD@BBBA=@=A;;5;A@@<@ABA@B@8@B@B4:68?@1:8:A?BC>E?@@@@@@A?;;;BCCC@B?B?BA?A???=A?C>BAAA=?>@BBD@D?C@BB=B?;;<@BBA?C@@@;@BBB;<;AAAA;;;0;;5;4;AC?CBBCBCCC@C>@:;:@@<?AA>@@@<@@@AAABAAAB@@@:==@9;;0:@@>??=2=====7=@=:
@N9IO0:00881:06336
GACGAACTGTGCGAACGTTATTCGGAATCACTGGGCTTACAGGGTGCGTAGGCTGCCTGCTAAGTAGGGTGTGAAATCCCCCGGCCCAACCCGGGGAATGGCGCTCTAAACTAGCAGGCTTGAGTGAGCTAGGGGGTGCATGGGAACTTCCAGTGGAGCGGTGAAATGTGTTGATATTGGAAGGAACACCGGAGGCGAAAGCGATGCACTGGGGCTTAACTGACGCTGAGGCACGAAAGCCAGGGTAGCGAACGG
+
?@@@@=???9;:@@>?:;7;@?CC@B@CBBAAAD>CE;9;AAD<BAACCBB?BBBB?;;;BB@B<;;C<BABB>;5;==??2=<>>0;-77(333&3288-44488444)94448;;;78173833/777/////$//79444(45::5<7<55439;994==9=5==9992:?>A@@C@B=B<@799A=A?AA=@AAA9@@@A@@@??=;;:+;;6;6;;<87773;33-399773*371788-8;<<<?;>>=
@N9IO0:00883:06336
TACGGAGGGTGCAAGCGTTATCCGGATTCACTGGGTTTAAAGGGTGCGTAGGTGGGATGGTAAGTCAGTGGTGAAATCTCCGGGCTTAACTCGGAAACTGCCGTTGATACTATCATTCTTGAATATTGTGGAGGTAAGCGGAATATGTCATGTAGCGGTGAAATGCTTAGATATGACATAGAACACCGATAGCGAAGGCAGCTTGCTACACAATTATTGACACTGAGGCACGAAAAGCGTGGGGATCAAACAGG
+
CCAA<A?@8A@>>;@:;;@BCB?B???;==;777*3:(33(3:1:;@A>BB:BBC=CFC:=A:BACCCCC@CECC>CBCC<@?8@B5@7<CEE;E@6B>CDACC?AAEB@A9;5>>7<@<@A?CCC=@@A;<;7;E@BCCAB@BCBBBBB:;;AA;;6;A@A=?@@C@BAB@@;;;<;;CCD@BBCADCB<;;@@<@?CBAAB?BBBBB@AA?B?BB9<<CCCCBAA=ABA;;;;&;@<B<<<0;;BCG?BBB=
@N9IO0:00909:06337
TACAGAGAGTGCAAACGTTGTTCGGAATTACTGGGCTTAAAGCGCACGTAGGCGGCGCCGCAAGTGTGGGGTGAAAGCCCACGGCTTACCCGTGGAATTGCCTGGCAGACTGCGGTGCTAGAGGATGGTAGGGGAGAGGCGGAACTCCTGGTGGAGCGGTGAAATGCGTAGATATCAGGAGGAACACCGGTGGCGAAGGCGGCTCTCTGGTCCATGACTGACGCTGAGGTGCGAAAGCTAGGGGAGCAAACGGG
+
CCB@??B@A9:9DD;@871::8=;6=7?=ABBED8@=1::.;;=@CC<=..*..*.8<5@>C6;;@;;;;.;;59)9>?8?=@=@@?ABD=;00?>9@+00+0;4/5599:5668>=@=ACC@=B@A<?<<;;+5:59.55.5659585;55>5:>;A?995@8=>@@<<<@@?;:;9.99;?9@@A:>:><8<7838???<B@@;;;B>BB>BBBBBCBBBBBBCCCGAAA@A?6??==<@@6@BCCD>CBB=
@N9IO0:00868:06380
TACGTAGGGTGCGAGCGTTAATCGGAATTACTGGGCGTAAAGGGTGCGCAGGCGCCCCGCAAGTCAGACGTGAAATCCCCGGGCTCAACTTGGGAATGGCGTTTGAAACTACGGGGCTGGAGTGTGGCAGAGGGGAGGTGGAATTCCACGTGTAGCGGTGAAATGCGTAGAGATGTGGAGGAACACCGATGGCGAAGGCAGCCTCCTGGGCCAACACTGACGCTCATGCACGAAAGCGTGGGGAGCAAACAG
+
@BBBBBBB<@A@AAD9:9@C@BBCGE?C?BBB@C=9;;BB0;:/:A@BBBB?@@?@=7=BA<A@?@:<=5549;24///&/8(///0+/9)/0-04<85?:::/373*3??3333&37=193:?89-7>=9999&3827>:?5>5:7::;=;;;===6::B=6>88==<?A?733371776;6????C???=?AA>A=@>9927;2778/8171;9<;?;9738?877779333(3=@AABB9B@B@@<@@>
@N9IO0:00877:06392
TACGTAGGGTGCGAGCGTTAATCGGAATTACTGGGCGTAAAGCGTGCGCAGGCGGTTTTGTAAGCCAGATGTGAAATCCCCGGGCTTAACCTGGGAATGGCATTTGGGACTGCAAGGCTGGAGTGCGGCAGAGGAGACGTGGAATTCCCGGTGTAGCAGTGAAATGCGTAGATATCGGGAGGAATACCGATGGCGAAGGCAGGTCTCTGGGCTGACACTGACGCTCATGCACGAAAGCGTGGGGAGCAAACAG
+
AA@@?>>>9?@?A@A@;;7;;@@;6?5;2:9??<4@@@>@:ACCBCCCGGCACCADDG<BBC@CC?CBBB@A?::3:ABB:CD;@?45258<AC=B?BB?AAAC<A;<@BAAAB=@<@@?29:?@@A?ABABB>=??99:?6<4=>@@9B>AAAA@???A=;>199BBBA@@?@;88:3::5?<@@?8<937177>15.562677/..69066??566<:;>42269;==<==8807;:;?BB3868==29:=
@N9IO0:00880:06390
TACAGAGGGTGCAAGCGTTAATCGGAATTACTGGGCGTAAAGGGTGCGTAGGTGGTTTGTTAAGTCAAGTGTGAAATCCCTGGGCTCAACCTGGGAACTGCATTTGATACTGGCAGACTCGAGTCTGGTAGAGGGTAGTGGAATTCCGCATGTAGCGGTGAAATGCGTAGAGATGCGGAGGAACATCAGTGGCGAAGGCGGCTACCTGGACCAAGACTGACACTGAGGCACGAAAGCGTGGGGATCAAACAGG
+
CCCCBCCC<??==6;<882939>A=A?A@CBBBB<?@@@@<AB<BB@@@::8:A>CC<AA<A@BBBB>@@CBBBD=CCC>CBC=BCBB@C@BBC=D:<<BD@BC<A@;;;AB@BBBBBBAAAA;;;@=ACCBBB=B9;:??C9><?<@@A833AA:949>?=5889??A?C9:::?A9?8=A8=<====6<4<==:=;?D;?;;:6AB<AA<@:=>AAA@@>=<=88.88=>BB9?7:::77*57:@@:;==4
@N9IO0:00881:06395
AACGTAGGACGCAAGCGTTATCCGGAATACTGGGCGTAAAGCGCGTGCAGGCGGGTCGAGCAAGATCAGCCCGTGAAAAGCTCCCGGCTAAACTGGGAGAGGTCGGTTGAGACTGTTGATCTGGAGGGTGTCAGAGGCGTGTGGAATTCCGCGTGTAGTGGTGAAATGCGTAGAGATGCGGAGGAACACCAGTGGCGGAAGGCGGCACGCTGGGGCATACCTGACGCTGAGGCGCGGAAAGCATGGGGTAGCCGAACGG
+
9-:ABAA8@000;6::?>@BBB?@?>+//////(33388(44444444443///)////--,(,-----//(3/////&/----(-(////(/333(3<889=;@>@=?@?@ABGF@CABBCA9999/:9;;999929@BBDE@C>@>@>AAB;;;:BCB=CBBB<ABBCB;;:AA@@BB8?=6?598?=B?>><9929.4<9920;;00////&/=::;8695@@@@AA=90000)//)////555'5955.59.559
@N9IO0:00882:06372
TACGGAGGGTGCAAGCGTTGTTCGGAATCATTGGGCGTAAAGCGCGTGTAGGCGGCTTGGCAAGTCGGGTGTGAAATCCCGGGGCCCAACCCCGGAACTGCATTCGAAACTGCCTCGCTAGAGTCCCGGAGAGGAAGGCGGAATTCCCGGTGTAGAGGTGAAATTCGTAGATATCGGGAGGAACACCAGCGGCGAAGGCGGCCTTCTGGACGGTGACTGACGCTGAGACGCGAAAGCGTGGGGAGCAAACAGG
+
A@CE?A?A:@?>A=A@@@=@AACC@B>AACA8<;3<<37834;;@CBBCBC@D>:>>;B<=B?BB@@@;@BBCBJ>BBC>CCC;CC>B?BBB8@8>=@>??AC?BBBB=B;;;?BBCCBAAA@@@A<A>@ABC@DAC?BB?A;?;??9@>@@@CB@@<@@AB<B?BBBBBBCBBCCF<BB9;9;A@>CC@@=@@>;9<9;6<<@<CCC@DCC@B@@@C?@@BABCBCBBFCCCD>B@A@AAA3A@AAB<@@@=
@N9IO0:00886:06377
AACCAGCACCTCAAGTGGTCAGGAGGATTATTGGGCCTAAAGCATCCGTAGCCGGCTCTGCAAGTTTTCGGTTAAATCCACTTGCTCAACAAATGGGCTGCCGAAAATACTACATAGCTAGGGAGTGGGAGAGGTAGACGGTATTCGGTAGGAAGGGGTAAAAATCCTTTGATCTATTGAGGACCACCTATGGCGAAGGCAGTCTACCAGAACACGTTCGACGGTGAGGGATGAAAGCTGGGGGAGCAAACCGG
+
;.;9?@BBB?BAC=@;;7;BBB8BC;CCABA?AG?G?BBG:;;CBC8;;BA@<@9;;;;;;?489??3=@;@=A?9><8=?>4::;>C=AAA<@@?80000*/<<<0=A@AAACBBBBBBCB<AA;;;7<BBB?CA@@@@9>:;5;A=ABC@C@BCC3;;;;;';838B4;59<;@;8;??7@E<@@>A989<<<<8>6<?@?????>?AB>BBBA@<?<<<<8<<99827A>AB8??:;::;.<>>>A9A8<8
@N9IO0:00893:06365
TACGGGGGGGAGCAAGCGTTGTTCGGAATCACTGGGCGTAAAGGGCGTGTAGGCGGTTCGGTAAGTGGGATGTGAAATGCCCCGGCTCACCCGGGGACCTGCATCCCAAACTGCTGAGCTTGAGTACAGGAGAGGGTGGGGGAATTCCAGGTGTAGCGGTGAAATGCGTAGATATCTGGAGGAACACCGGTGGCGAAGGCGCCCACCTGGCCTGCTACTGACGCTGAGGCGCGAAAGCTAGGGGAGCAAACGG
+
<<@@@@>>>#0/0-(---0,/:379697?CC;99<4<<<AC:B@<966;;CC?<;4:;A>=@B?BCCC=CCCCCCC;@4978&35::?<<<.:79*33-4488:00+00+////////:=8<<<BB===:=<<@<29=999(95:.5.6;6;<===6646<@@50////@ADA@AB=?8?>8<9=66158<<7<=<052666>8??<;;7:7<545:<335;:8:>==6;<98::-7;8::==15559;1788
@N9IO0:00897:06360
TACAGAGGGTGCGAGCGTTGTCCGGAATTACTGGGCGTAAAGGGCGCGTAGGCGGCCTGGTAAGTCGGGGGTGAAAGTCAGCGGCTCAACCGCTGGACTGCCTTCGAGACTGCCTGGCTTGAGCATGGTAGAGGCTGGCGGAATTCCCGGTGTAGCGGTGGAATGCGTAGAGATCGGGAAGAACATCGGTGGCGAAGGCGGCCAGCTGGGCCATTGCTGACGCTGAGGCGCGACAGCGTGGGGAGCAAACAGG
+
BDB::<CD=CA??BA=::6:??=A?B@C?BBBBD>@AABC9?>7997<>==<@@<@@@?<AB=??CCCCC.=999/9>@@@;:9;BCC@C@DCCB>?::9:>A=A?@@AACBB?BC>AA<<<;;;;C?CB;::=B;;4;E5;6:@CC<B?BBBBBBGAGGAE@BBBBBBA@@ABCCC>?;?@900000*00)///)/444.539<=<<<6<0599><<00000//00)/:=9:///:;;:=;.:>9::,9992
@N9IO0:00899:06373
TACGAAGGGGGCTAGCGTTGCTCGGAATCACTGGGCGTAAAGGGTGCGTAGGCGGGTCTTTAAGTCAGGGGTGAAATCCTGGAGCTCAACTCCAGAACTGCCTTTGATACTGAAGATCTTGAGTTCGGGAGAGGTGAGTGGAACTGCGAGTGTAGAGGTGAAATTCGTAGATATTCGCAAGAACACCAGTGGCGAAGGCGGCTCACTGGCCCGATACTGACGCTGAGGCACGAAAGCGTGGGGAGCAAACAGG
+
>?B;;4;<<<*9@@@BCC?CCEBB@B@BBBCBBB<BCCEC=C@=BBBBBBB@CCC>AABB<B?BBAAA@@7@BBC>CE@DB=A;;55A?AAA=?:B>CC?@=@B9@?@:99@@9?@@@>:<=9923<<6><<86;;<=<B?B;?????@A@?;;8884:898(2.557222889076<@=AA>AAB?BBA@>@A@;@;00,0<<@<<<8;E<AAAA@@BBBBBBA@@;>=>:99,;AAACCC7;;;??8<@@9
@N9IO0:00906:06383
TACGGAGGGTGCAAGCGTTAATCGGAATTACTGGGCGTAAAGCGCACGTAGGTGGTTTGGTAAGTCGAGTGTGAAATCCCCGGGCTCAACCTGGGCACTGCATTCGAGACTGCCAAGCTAGAGTATGGTAGAGGGTAGTGGAATTCCCGGTGTAGCGGTGAAATGCGTAGATATCGGGAGGAACATCAGTGGCGAAGGCGACTACCTGGACTGATACTGACACTGAGGTGCGAAAGCGTGGGGAGCAAACAGG
+
BB?@<AAB:AA@C<A??@?B?BBB>?9><>AAAA<>?>?@8@:;:@@??BB?AA>@B=B?BB?BBCC@@?BBBBD>BBCC9CD<@:;;IHACCC?CDCCDFCB?BBCBB@@@?=A6;;CDBABBDCC<@@A@>>;@BABB@GAC?CC7;8;@AAACC?CCCC?CCCCBBBBBB;99<5<=9B@BBBB?@@@>@?C?B>BDCA;AC?AA?BCBBDCBBBCBBBABBAA>ABAAAB=BABBCCC8B:;;@9@@@;
@N9IO0:00922:05787
TACGTAGGGTGCGAGCGTTAATCGGAATTACTGGGCGTAAAGGGTGCGCAGGCGGTTCCGCAAGTCAGGCGTGAAATCCCCGGGCTTAACCTGGGAATGGCGCTTGAAACTACGGGACTCGAGTATGGCAGAGGGAGGTGGAATTCCACGTGTAGCGGTGAAATGCGTAGAGATGTGGAGGAACACCGATGGCGAAGGCAGCCTCCTGGGCCAATACTGACGCTCATGCACGAAAAGCGTGGGGAGCAAACAGG
+
CBBBCBBB=9:9BBBBCC@C>AAB>A=A?B@@@D>BBBCE?CG?AAAB@@@5;95@7A>BBIAEEC?@=@@=@AA/59@@4@C=@A;D:D7<AE>C?BA?BBCE@CDM?B;;:DC<B@AABABBB@@=@@;==>600,0::;*8036@=988ABBCC?A:::59?@@ABBC??@AAA=@@?B?:::>>?::69@@<A8::AA>AB?BCD=C@E@BBBA@@ACAB@@@?;;;;;;;&;?@BCDD8ABBCG>A@A@
@N9IO0:00923:05804
TACGTAGGGTGCAAGCGTTAATCGGAATTACTGGGCGTAAAGCGTGCGCAGGCGGCTTTGCAAGACAGATGTGAAATCCCCGGGCTTAACCTGGGAACTGCATTTGTGACTGCATTGCTGGAGTGCGGCAGAGGGGATGGAATTCCGGCGTGTAGCAGTGAAATGCGATAGATATGCGGAGGAACACCGATGGCGAAGGCAATCCCCTGGGCCTGCACTGACGCTCATGCACGAAAAGCGTGGGGAGC
+
BCAAA:;;0;;;B?B;;;=A=ADC>@5;2:?@?A<@@?BB=BCDAAACA00+00+//;1;@E8@@C;;;CBBAA>90000)00+00*0*05:77.71699>?BF?CCCC??@BBC?BABC5::>9888>>>9:99+980)0+0*0)/168///33377;<==6;;;///.--//867:*/-0502,-(---/(/33,/0//(////&///(/3//////988898889:;888===+;@>9999+382
@N9IO0:00940:05777
TACGTAGGGGGCAAGCGTTGTCCGGATTCATTGGGCGTAAAGAGCGTGTAGGCGGCCAGGTAGGTCGGTTGTGAAAACTGGAGGCTCAACCTTCAGAGGTCGACCGAAACCATCTGGCTAGAGTCCGGGAGAGGAGAGTGGAATTCCTGGTGTAGCGGTGAAATGCGCAGATATCAGGAAGAACACCCGTGGCGAAAGCGGCTCTCTGGAACGGTACTGACGCTGAGACGCGAAAGCGTGGGGAGCGAACAGG
+
AAABB99999*;@5?ABB?BBB;><=B8B@@4><4@<ACD8CAABC@CBAA;892:8>?ACBD?BBB@C5;;;;::&3?@<9958AAA8C?C:>949>295=BB@BBD>DABBAAA=@BBCBBBC@CC=BC;;8;BCBCC?B?B@C@BC;:;CBBBB>B@@@8>?AAABBBBBAABA?A=AA>;;;A0;;<5;A@@9@?@::::@??B@B>AC>BBCC:::A::;@;;;;C;;;0;;9:?AA7BACCC=@@@;
@N9IO0:00943:05762
TACGAAGGGGGCTAGCGTTGTTCGGAATTACTGGGCGTAAAGGGCGCGTAGGCGGCCGATTAAGTTAGATGTGAAAGTCCTGGGCTCAACCTGGGGACTGCATTTAATACTGGTTGGCTTGAATTCGGGAGAGGATAGCGGAATTCCCAGTGTAGAGGTGAAATTCGTAGATATTGGGAAGAACACCGGTGGCGAAGGCGGCTATCTGGACCGACATTGACGCTGAGGCGCGAAAGCGTGGGGAGCAAACAGG
+
AABAA<@AAA3ABABABB@BC?BC@B@B@CBCBE=BBBAA=AC=CCBCCCDACC@C=:;;4:4;@;@BBBBBBBC?BBBACCC>BBBC;A9?A==099<:;9@@8A@CBBBC?A5;5<;5<B?D@BBB;BAAA>AB@A;;7:6:<@A9::9:::AAB?BCCC<A=:::?@AA@@<@A;@9992:>?;?4::2:<=8>;>@=@;;:AAA?CB>A@@@?;??BBAAAAA=AAAACC9;;@ACCC6;;BCD?BAB=
@N9IO0:00947:05801
TACGGAGGGTGCAAGCGTTGTTCGGATTTACTGGGCGTAAAGGGCGTGTAGGCGGTTGGCTAAGTCAGATGTGAAATCCCTTGGCTTAACCAAGGAACGGCATTTGAAACTAGCTAACTAGAGTACAGGAGAGGAAAGTGGAATTCCCAGTGTAGAGGTGAAATTCATAGATATTGGGAGGAACACCGGTAGCGAAGGCGCTTTCTGGCCTGATACTGACGCTGAGACGCGAAAGCGTGGGTAGCAAACAG
+
AA@@;>@@8?@?@<A;;;>@A=@B<??B<BDCCD?BBABB=BD<@@ABBBB@BC?B=@=@?<8<?89::;;;BBC=CCE<A?@=AB6;6;<@<@@C@DD?AACD>BBG?DA=:;@B>BBA@A;;;BAA?CBAA=AC8?A@6;79<AA8A@?>=>>9929433(46<<;:::>=;3=?6881:2:48<=469?;?95;;665=<4955147;9555==666<;?7<00/8//5>388<444)4445::1555
@N9IO0:00962:05792
TACGTAGGGTGCGAGCGTTAATCGGAATTACTGGGCGTAAAGGGTGCGCAGGCGCCCCGCAAGTCAGACGTGAAATCCCCGAGCTCAACTTGGGAATGGCGTTTGAAACTACGGGGCTGGAGTGTGGCAGAGGGAGGTGGAATTCCACGTGTAGCGGTGAAATGACGTAGAGATGTGGAGGAACACCAATGGCGAAAGGCAAGCCTCCTCGGGCCCAACAGTGACGCTCATGCACGAAAGCGTGGGGAGCAAACAGG
+
A@ACCBBB=9:9BBBCDE@B?BBB=A>A?AA@@A=ACCCH>CC?AA@BB?@;:;;BB9BDE?BBBA@@@@@@AA;AAAA7AB@@@??<?B?CB>B>AA?C???<@AB=B::;DCC;@@@?B@@@@?<>9:99:/992:A=A<B?B=ABB??@CBBB???;A80000@@@AAA?@@BB?@A<?:?:>5;5;=7<765'.2-,(,,(,50,,,6)--'-2-...32...33559977499/;:9;;;;.999?B;9::=
@N9IO0:00916:05853
TACGTAGGGGGCGAGCGTTGTCCGGAATCATTGGGCGTAAAGCGCGTGTAGGCGCTTGGTAAGTCTGGTGTGAAATCTTGGGGCTTAACCCCAAGCCTGCACTGGATACTGCCAAGCTTGAGTCCGGGAGGGGAGAGCGGAATTCCTAGTGTAGCGGTGAAATGCGCAGATATTAGGAAGAACACCGGTGGCGAAGGCGGCTCTCTGGAACGGTACTGACGCTGAGACGCGAAAGCGTGGGGAGCGAACGAG
+
BBBEBBBBBA2@@@@??@<@BB@DAB@B@AA@CE>???BC9???@AABA@A=;;6=:C:CD?CBC=B@BBBBBD=;;;?BCC9CA@A@AGG7A000;AA0:99B>ABC;;;;?B=AACACAAAB=AA>ACCC9AA@ABC?C@B@B@DCCBBCAAAB@CCDD>CCBDCB@@@@@=@C?B>@@6;;B>@;::6:9@;@<::397/88//(/(/0)/8:9=9:=;88;777;;;<=.87@9999*87;7>,33;=
@N9IO0:00923:05828
TACGGAGGGTGCGAACGTTAATCGGAATTACTGGGCGTAAAGCGCACGTAGGCGGTTCGCTAAGTGGGATGTGAAAGCCCTGGGCTTAACCTGGGAATTGCATTTCAGACTGGCGGACTAGAGTACGGTAGAGGGCGGTGGAATTCCCTGTGTAGCGGTGAAATGCGTAGATATAGGGAGGAACATCAGTGGCGAAGGCGGCCGCCTGGACTGATACTGACGCTGAGGTGCGAAAGCGTGGGGAGCAAACAGG
+
?B?@:;;;0;AAAA?@?@5;5;>=4<9?;ACCCD>???A?<@:;:B@??@@=?@;@?ACCBB?BCBB=A:;;ACC<@@?7>C>6@B@C?B?@@@8>;?.55=BC=@@@@BBB>;;6;BBB;:;BBBB>BAA@BC<BB9;;?B<@<@B=BBA@@@CBD>B;99/:@@AABBBAAAAAA9@@;@9??????;;5;;A<@5;;=A@ILACD?A@CBCAA@>:;;;;BBBB?BBBBBB<BAABBCC:BAAAF>A@@=
@N9IO0:00945:05849
GACGTAGGGGGCCAGCGTTGCTCGGAATTACTGGGCGTAAAGGGTTCGTAGGCGGTGCGGTAAGTCGAGAGTGAAATCTCCAGGCTTAACTTGGAGGCGCCTCCCGAAACTGCCGTGCTCGAGTGCTGGAGAGGCGAGTGGAATTGCAGGTGTAGCGGTGAAATGCGTAGATATCTGCAGGAACACCAGTGGCGAAGGCGGCTCGCTGGACAGCAACTGACGCTGAGGAACGAAAGCTAGGGGAGCAAACAGG
+
???<:@@BBA0A<?AB@@<AAA;;:9@D@EAAAB=BB>DA7C@7C@HCCCB?@B=@A@A=A@=A@;:;>>?@;;;0;:;@=AB>A=8:6:<9<8BB>???<???9?AB;B@???AAA@?????:::::29=9909?AC;;7;;@;>>A@>AA@@A>>:>@BA9;;;::AB>>>>?>C@@@>A>BAB>BAAA>A@A=@=AA?BB@@A;<7;;BACD?AAAAC@BBCCB?B>A===/99999=?5?>??D<;;:@
@N9IO0:00948:05821
GACGTAGGGGGCAAGCGTTATCCGGATTCACTGGGCGTAAAGGGCGCGTAGGCGGTTACGTAAGTCCGGCGTGAAATCTCACGGCTTAACCGTGGAACTGCGTCGGATACTGCGTTGACTAGAGGGCGGTAGAGGTACCTGGAACTAGCGGTGTAGCGGTGAAATGCGCAGATATCGCTAGGAACGCCGGTGGCGAAGGCGAGGTACTGGGCCGTTCCTGACGCTGAGGCGCGAAAGCTAGGGGAGCGAACCGG
+
AACBB?@@@@2@C?CBBB@:;;@B?@@?ACBBC>7BCCCC=CC=BCBCB@B@@@<@?BABAD@DCC?C?BBABBC=CAAACCD?BB@B?B@BBB?C?C@@@ABBC@B???===:;5:AA@ABBBD?CCACBBBB@CCCACC@HACCFCHE@BBBBB;;:;BBC=BBBBBABCA@@@;;;;<5<494C3=:?@=ACC@C?AA?<89;;=::3;7;;=?>ABBBBBB@@@=@@@@@@:@@??CDE9BBBAB@C>A>
@N9IO0:00957:05827
TACGTAGGGCGCAAGCGTTGTCCGGAATTATTGGGCGTAAAGAGCTCGTAGGCGGTCTGTCGCGTCGGATGTGAAAGCCCGGGGCTTAACCCCGGGTCTGCATTCGATACGGGCAGACTAGAGTGTGGTAGGGGAGATCGGAATTCCTGGTGTAGCGGTGAAATGCGCAGATATCAGGAGGAACACCGGTGGCGAAGGCGGATCTCTGGGCCATTACTGACGCTGAGGAGCGAAAGCGTGGGGAGCGAACAGG
+
@@ABBCCC>:;:@=@;;;=AAC>B>B?D>A@?BD;:::>>6<:::@:98==:00,0@@>@CB@@@BA?BBBCBGI@CBB>CJJ<BCAD=AAA7AC=AAA@@BC@CCFCCCGE=BBBA@@@B@@@A@@<@@@AA6<<>>8939>A=A?BK@CCABBBB>A;::5:A<?>@@@@@?@@B<@@=A=A@@=@?AB=BA?<?>AB?BBBCBBBB>B@BB?BB@@A@??????<@@@@?@:A?AACCD8@@???=@@@?
@N9IO0:00958:05836
TACGTAGGGTGCAAGCGTTAATCGGAATACTGGGCGTAAAGCGTGCGCAGGCGGTTTTGTAAGTCTGTCGTGAAATCCCCGAGCTTAACTTGGGAATGGCGCTTGTGACTGCAAGGCTAGAGTATGTCAGAGGGGGGTAGAATTCCACGTGTAGCAGTGAAATGCGTAGAGATGTGGAGGAATACCGATGGCGAAGGCAGCCCCCTGGGACGTCACTGACGCCTCATGCACGAAAGCGTGGGGAGCAAACAGG
+
BBBCB@BA99:9@<@;;;?B?BBB?A7;;@@@D>@@ACC=BAAAAABCCC@CC@CFF;BBC@CBBBB@AACCCM?CCCA5;:;;32=.458<<6=8<<:>::;054<566<BA;A=@@@;::AB@@@BBBAAAAAA'@CAA5;.96@:@?;?9:5<==<B=6BBAAACBB;;;BAA=AA?B@BBB>A@;;5;;B;A;@?;:;9;):AA9>@958>?@?@A::4:AA:99??AAB;@@@@BCC6;;AAC=A@A5
@N9IO0:00922:05885
TACAGAGGGTGCAAGCGTTAATCGGAATTACTGGGCGTAAAGCGTGCGTAGGTGGTTTGTTAAGTCAGGCGTGAAATCCCTGGGCTCAACCTGGGAACTGCGCTTGATACTGGCAGACTAGAGTGTGGTAGAGGGTAGTGGAATTCCGCATGTAGCAGTGAAATGCGTAGATATGCGGAGGAACACCAGTGGCGAAGGCGGCTACCTGGACCAACACTGACACTGAGGCACGAAAGCGTGGGGAGCAAACAGG
+
A@BC@@@@<@A??=A@@A>A@AAC@E@B?BA?@@9?AA@@<AAAAB@BB@@>@C@CF=CC@C@CBBBCAECCCCC>CBD>CCD<BBCC@C?BBC=C?AAC9:8B9BB@@ACC@BAAACAABBBBBBB=@@A???8?BAAA@D@B@B?BBBB@@@?@BBCGED?GC;96>CCCBBAAA?BB@C@BBA?BBBB=BA@6;4:A>AA;<5;B=AA?C@BBABACBAAAB;;8;BBBBD>B;;;BBB;BBBCM?BBB?
@N9IO0:00948:05884
TACGTAGGGTGCAGGCGTTAATCGGAATTACTGGGCGTAAAGCGTGCGTAGGCGGTTTGTTAAGACAGGTGTGAAATCCCCGGGCTTAACCTGGGAACTGCGCTTGTTACTGGCAGACTTGAGTGTGGCAGAGGGGGGTGGAATTCCAGGTGTAGCAGTGAAATGCGTAGATATCTGGAGGAACACCGATGGCGAAGGCAGCCCCCTGGGCTAACCACTGACGCCTGGATGCACGAAAGCGT
+
BAAC;;:;6;@@BC@BBB?B?BBB>A=@;?A@@@<@AABC7:;?>@>@AAA;;;5<</;A>A=A?BCB?ABBBBB=BBCB:BB9@@=>:>;@??8?25999A=>:BB>BAAA9??666>9>>>>D>>9;;;<<<<<<$44.4.45=7?@=ABAA???<B<==6==CCBBA?@?BBAC???=>=@>:4>>>=:>@D<B>A???CCC3BBB:A@?3:18>9;9---(--(--6899:::1;;;8
@N9IO0:00957:05868
TACGAAGGGGGCTAGCGTTGTTCGGAATGACTGGGCGTAAAGGGCGCGTAGGCGGCGATTTTAGTCAGGCGTGAAAGCCCTGGGCTCAACCTAGGAACTGCGTTTGATACTGGATCGCTTGAGTGTGGGAGAGGATGGTGGAATTCCCAGTGTAGAGGTTGAAATTCGTAGATATTGGGAAGAACACCGGTGGCGAAGGCGGCCATCTGGACCACTACTGACGCTGAGGCGCGAAAGCGTGGGGAGCAAACAGG
+
AACC@=@DDD3CBBDABA@@@<AA@B<@@@@BCC?FCCCG<@@;@B@AABB?;<7;;;;EM;ECBBBC?@@;;;@,:;A8AB@6::@@8@=9:9;@5::;==@D8:9BAA@@;==>A;;59994999909445>5557<<7<7<8==/549;//---(-(-88/8888<=>5555.55)5.5;6;9;1525>9>;;9;8<<9=>ABCCC=@@7;;A@@@CDCBBAA@@<@A@ABA;@@BBBCC;@@BBB<BA@=
@N9IO0:00962:05891
TACAGAGGTCCCGAGCGTTGTTCGGATTCACTGGGCGTAAAGGGTGCGTAGTGCAGGGTAAGGTTCGATGTGAAAGCTCGGGCTCAAACCCGGAAATGCATTGAAAACTATCTGCTTGAGGGTTGGAGGGGGGACTGGGAATTCTCGGTGTAGCAGTGAATGCGTAGATAATCGAGAGGAACACCAGTGGCGAAAGGCGGAGTCCCCTGGACAATACCTGACCACTGAGGCAACGAAAGCTAGGGGAGCAAACAGGA
+
BBCCB;0,000*0.--,,(,-(--(/.)-/////)////<5>>6<6665/66-----(--(-(-369555;:::1/////;.77///)/;1;2<7./////)5555&5//////59499:<1:.5.555555#55555)5.5.59999654;9//////)///774933<:9888;33048;::6A@:98;-.-(-3--(---,,,&//(///(444.44/7177/---(--(////(/444:<<+44488(43:5:
@N9IO0:00962:05901
TACGGAGGGAGCTAGCGTTGTTCGGAATTACTGGGCGTAAAGCGCGCGTAGGCGGCTATTCAAGTCAGAGGTGAAAGCCCGGGGCTCAACCCCGGAATAGCCTTTGAAACTAGATAGCTAGAATCTGGGAGAGGTGAGTGGAATTCCGAGTGTAGAGGTGAAATTCGTAGATATTCGGAAGAACACCAGTGGCGAAGGCGGCTCACTGGACCAGAATTGACGCTGAGGTGCGAAAGCGTGGGGAGCAAACAGG
+
CCDE@CBC>@@@BBBBBB?CB?BA=A6;7;@@AE=AAABB<BBAAA@A@@@;;:8;CCCABC@B@@@A@@=@BCD=BCB<@??6@9999?>>6?<?8<A@@7<=7A@@8=BB>AB@@@AAAA>?@;;4)4:;;4:@;@AB@C@C@C@BAA@@ACBBB>AABB<A=A@?@@?>?A:??:??@@=AAB?BBBB?BCB?B?BB????@A@=9=A=AAC>A?AAA?@A@@@;>?B;::5;@BABAA5;;AAA:@@B?
@N9IO0:00916:05910
TACGAAGGGGGCTAGCGTTGCTCGGAATTACTGGGCGTAAAGGGCGCGTAGGCGGCGTCACAAGTCAGGCGTGAAATTCCTGGGCTTAACCTGGGGGCTGCGCTTGAGACTGTGGTGCTAGAGGACGGAAGAGGGTCGTGGAATTCCCAGTGTAGAGGTGAAATTCGTAGATATTGGGAAGAACACCGGTGGCGAAGGCGGCGACCTGGTCCGTTACTGACGCTGAGGCGCGACAGCGTGGGGAGCAAACAGG
+
AAB@@>@CCC5@?ABBBBAECBBB@B=@=BCBBB>:<;EH?ED?GCBBA;;5;<5;:;ABAA4789;;294:<=?7B?B><AD<9;4:=A?CCCCB3A@BAABB4<<AAAABBB<@A@@?@5646?C:C@CBBB=BBBA@?C>A>AC=ABB?>>=::-8>?<8@<947ABAA??9?@;@>BD?BCC>A=AA=@@A?B?@A<;<;B>BC?BC?;;9;@@@CBC;;:?:5:;?AA@;9;@;ACF;BABCB>C??<
@N9IO0:00919:05948
TACGTAGGGTGCAGGCGTTAATCGGAATACTGGGCGTAAAGCGTGCGCAGGCGGTTTGCTAAGACAGGTGTGAAATCCCCGGGCTTAACCTGGGAACTGCGCTTGTAACTGGCAGGCTGGAGTGTGGCAGAGGGGGGTGGAATTCCACGTGTAGCAGTGAAATGCGTAGAGATGTGGAGGAACACCGATGGCGAAGGCAGCCCCCTGGGCTAACACTGACGCCTCGATGCACGAAAG
+
BBBDBBBB>BBBBBACCCACACB@>>-00<<<<9@@BBB<BCCAA@DB9:4:;4;@;@AAA>@AABC>CAAADD>BCCB:BA6;;6;7;?A@@:?499<<<>@<BCB?C;;8;>:5@??>AAAAAA=??BAABBBB)BB>B>B=A:@>@00/::6<??:<=6=>>FCCA==<AA@@<@@<=:;;;;@?>=:::;;@<BBAADFE3???8?@@:?><<;7:9938///3.22666C96
@N9IO0:00923:05944
TACGTAGGGTGCGAGCGTTAATCGGAATTACTGGGCGTAAAGTGTGCGCAGGCCGCCGAGCAAGTCGAGTGTGAAAGCCCGAGCTTAACTTGGGAACTGCGCTCGAAACTACTTGGCTAGAGTGTGGCAGAGGGAGGTGGAATTCCACGTGTAGCGGTGAAATGCGTAGAGATGTGGAGGAACACCGATGGCGAAGGCAGCCTCCTGGGCCAACACTGACGCTCATGCACGAAAGCGTGGGGAGCAAACG
+
BBCBB@@@8B@@C;9;;;?B?BCH@C?C?B@@@@:AACBE>A:99CCBBBB>A=AB?CBBAA<@@;;;A>=<9:9.8>>.979:B88349.94)4.4444<<99449)9AAAA@D@CBBBAA;:;:2955@<=3;;49<16167<8<>>===<<?>:==>@7666;;;9;;<;;;>9=A@B?999??@@A>BA@<@000<<7::6999)/)-(------//;;445999999909:;5555&5<<<<294
@N9IO0:00930:05948
TACGAAGGGGGCTAGCGTTGTTCGGAATTACTGGGCGTAAAGGGCGCGTAGGCGGTCTTGTAAGTCAGATGTGAAAGCCCCGGGCTCAACCCGGGAATAGCATTTGATACTGCGAGGCTTGAGTCCGGGAGAGGATGGCGGAATTCCCAGTGTAGAGGTGAAATTCGTAGATATTGGGAAGAACACCGGTGGCGAAGGCGGCCATCTGGACCGGTACTGACGCTGAGGCGCGAAAGCGTGGGGAGCAAACAGG
+
ABA@>:>@@@0ABA@@CC?BA@CCILAE?AABBC<BBCBB>BD>CCBBBAA?;;7;BA;B;;6;BBABBB;;9<;03889-7;1455<8??3>>5=:>AAABBD<BB??@BAAAAA=@B?BBBBB?BD=BBBC?BBB@CC@B>A<@C<CBBA@BB?@;@@A@:>=::;@?;:<A=AA:A=>=4::94:3:>:BBE@C?BB@C;;;ABC?CB@D?B@@A@@BBBA;;;<@@@;;;0;;AA@@A3;;;;;.:AB=
@N9IO0:00931:05912
TACGAAGGGTGCAAGCGTTAGTCGGAATTACTGGGCGTAAAGCGTGCGTAGGTGGTTTCTTAAGTCCGTTGTGAAAGCCCTGGGCTCAACCTGGGAATGGCAGTGGATACTGGGAAGCTAGAGTGCGGTAGAGGAGGGTGGAATTCCCGGTGTAGCGGTGAAATGCGTAGAGATCGGGAGGAACATCAGTGGCGAAGGCGACCCTCTGGACCAGCACTGACGCTGAGGCACGAAAGCGTGGGGAGCAAACAGG
+
A@A;:4;A;@@?A=@@?@?BBBBC@C<?=@A@@C>???CC<@?CBC?@?@@<9969D<AB@CACCCFCB>B@;:;0:<B<ADF>CCCB>A>ABC=CA@@>?A@AA?ABBBBBC?C>@????@@:::@=@@AAA?A@D<A@<@=A=AC>C?BBBBBCB>BBCC>CB@@@A??889===6??;@?CCBBABBB?ACE@B@BC@AA<ACCC?CB?BBBDCCCBBBAB;;;=@AA;;;0;AAAABB9@AABB<BBA@
@N9IO0:00939:05920
TACGTAGGGTGCGAGCGTTAATCGGAATTACTGGGCGTAAAAGTGTGCGCAGGTGGCCGCGCATGTCGAGTGTGAAATCCCCGGGACTTAACTTGGGAATTGCGCTCGAAACTACGTGGCGTCGAGTGTGGCAGAGGAAGGTGGAATTCCACGTGTAGCGGTGAAATGCGTAGAGATGTGGAGGAACACCGATGGCGAAGGCAGCCTTCTGGGCCAACACTGACGCTCATGCACGAAAGCGTGGGGAGCAAACAGG
+
0@@000@@9=>CB@A>@@4:7;<0;B+0,000/;/555555'55555/////)//)/5445<:9<777////5577)////&/;17///6:>>9==6<7<6://///668(///95561/////896;8658///6(/(/3/3,3,/06066//////663899:2?@??@;<@983339633.20888+//980///6916989-3-3333(3-3-333377::8433338::777*39;99;:+9;373*3;>6
@N9IO0:00946:05926
GACAGAGGGGGCAAGCGTTGCTCGGAATCACTGGGCGTAAAGGGCGCGTAGGCGGGAGGCCAAGTCGGTCGTGAAATCTCCGGGCTCAACCCGGCGGGGTCGGCCGAAACTGGTTTTCTTGAGGGAGGCAGAGGAGTCTGGAATTCCCGGTGTAGCGGTGAAATGTGTAGAGATCGGGAGGAACACCGGTGGCGAAGGCGGGACTCTGGGCCTACCCTGACGCTGAGGCGCGAAGGCGTGGGGAGCAAACGG
+
BBBBA@@@@@0@B>BBCCBDCCEC@C?A@BBCCC>BBBCC?CC>@@@BBBB?BCC>BA@C?B?BBAB@CCCDDDE=CBCC?CC=AA@A>BC<B>;;;;.;;A>B@DDE=BCB@CFE;CC?AAAA<@A?999CC?CAABDD>A>A?BD>C@BBBBBAA>AABA;AC@>>>BBBCCBA@8=>8>9?@A<?<8858AA6969<;1?@ABAAD:C?CBBA:;;AAA@:;8818<>::1818=::::-67857.7;:
@N9IO0:00951:05932
AACGTAGGTACCGAGCGTTATCCGGATTTACTGGGCGTAAAGCGTGCGTAGGTGGTTTGTTAAGTCTGATGTGAAAGCCCTGGGCTCAACCTGGGAACTGCATTGGAAACTGGCTGACTAGAGTGCGTGAGAGGGGTGTGGAAGTTCCCGGTGTAGCAGTGAAATGACGTAGATATCGGGAGGAACATCTGTGGCGAAGGCGACACCCTGGACCAGCACTGACACTGAGCACGAAAGCGTGGGGAGCAAACAGG
+
;.<BCAC?A@C?C@A>BB?ABA=?<>BB<A@@DD=CAABC=CBB:::DB;;9:C@CF>BBAE@BBCBBCCCCBCC;;:C;@@A:@B;;9;ADCD>D@BBBBBCAE@BB=BBB@BCCCEC@;;0000////33777&3377,3,33,33(3633/9////766:2;75572266::7755-:;8=265<><>:?>@;<9<7;8:>9;=4886:=49944339?780::00/;;08738??ABCC:BBBBD:99C>
@N9IO0:00951:05936
TACGTAGGGTGCAAGCGTTGTCCGGAATTATTAGGCGTAAAGAGCTCGTAGGTGGTCCGTTACGTCTGCTGTGAAAACTCGGGGCTCAACCCCGAGCCTGCAGTGGATACGGGCGGGCTAGAGTGCGGTAGGGGAGACTGGAATTCCTGGTGTAGCGGTGAAATGCGCAGATATCAGGAGGAACACCGGTGGCGAAGGCGGGTCTCTGGACCGATACTGACACTGAGGAGCGAAAGCGTGGGGAGCGAACAGG
+
BBBBBBBB=@@?D>B999=@@B6:6;=A>AB@BB@BCA@@;AAAAA@@@AA>AB?BB>AB?BBBBBBBBBBB;;::6;?BBCC;CCCCACCC;B;;:?@@@@@@B?@@AA@@<ABB<BCAAAA@@@B>A>???5@@AAAA?B?B@BBCC?BCCBBBC>;;<<0;BBAABCC@@ABBB>BB?B?@@@6;6;A>A??=@?BBB<@@@@BC7<<7;<@@@;;;;;;;BCE>A@@@??6>:::@@@3A;:;B?;;;>
@N9IO0:00952:05943
TACGTAGGTGGCAAGCGTTGTCCGGATTTACTGGGCGTAAAGGGCGTGCAGGCGGTCTACTAAGTCTAGGGTGAAAGCTCCCGGCTCAACTGGGAGAGGTACTTGGATACTGGCGGACTTGAGGGAGGTAGAGGAGAGTGGAATTCCCGGTGTAGTGGTGATATGCGTAGATATCGGGAGGAACACCAGTGGCGAAGGCGGCTCTCTGGGCCTTTCCTGACGCTGAGACGCGAAAGCGTGGGGAGCGAACCGG
+
;BBBCCC@CC@CB?B:::=ACB?C;@@B<@@CCD=BBCCC>CI>ABBCCCCA@@>@DBBBCE?@ACCCCC=CEEG;;;CDD>BABCBC@CBBA;?::804<<=8=6::;<<<8==7===9;;;=277/3?:;=7=888?>8@:=:==6=:@@?<ABB>CCB989?>;<?<=<@A;<<0;B=A>::;?BACC?B;;:<@CC?BBCBAAAA;A?BC=C?A;;;BBD@@@@@A@;;;0;A@A@A@3AA;;;?C=B:
@N9IO0:00958:05911
GACAGAGGGTGCGAACGTTGCTCGGAATTACTGGGCGTAAAGCGCGTGTAGGCGGGTGATCAAGTCGGGTGTGAAATCCCCAGGCTCAACCTGGGAACTGCATTCGAAACTGGTTGCCTTGAGTGTTGGAGAGGGAAGCGGAATTCCTGGTGTAGAGGTGAAATTCGTAGATATCAGGAGGAACACCGGTGGCGAAGGCGGCTTCCTGGACAATTACTGACGCTGAGACGCGAAAGCGTGGGGAGCAAACAGG
+
AACAAACE=B@??B=@@A8::>@?;@3904??AB>A??CD7::??@?AA;:6:A<8<A@BBB9=<;;=7556>B<4==>>3>?<@CBA>B;@?=6=:=?@AAB@CA=<6=<<8<8=A6945????@@C;?A@??6?259@;?:A>B=BB?BBBBB@@>ADDE?G>BBBBBCB;;;@@=@@<A?ACC=A=@@=@AA6;6;A>@@=@?BB7;;<8<+00:///55555555:9333(444<>AA2<BCBC<@AA=
@N9IO0:00958:05935
GTCCCGGCAGTCCAAGTCGCAACCACTATTACTGGGTCTAAGACATCCGTAGCTTGCTTAGTAAGTTTCTTGTGAAATCGGGCATCTTAAGTGTCCGGCGCGCAGGAAATACTGCTTTGCTAGAGACTGGGGGACGTGAGGAGTACGATCGAGGTAGTGGTTAAATACGTTAATCTCGGTCGGACTAACAATAGCGAAGGCACCTCACGATTACAGTTCTGACAGTAAGGGATGAAGGCTAGGGGCGCAAAATGG
+
@@AA9A?BB@@@@C6;;:::D?C8<<CCC?CCCCC<A@BB>@ABBBC8;;:;;A=??C?CCCD9:;C;??7::BBC>BCBB>BCBCD=@>@@A@B7;7;BBABBC@BC>BCBGEDCG=BBCBBBCBBBCDCC5@@BBBBBAAABBA;;;AACB@ABBBA>A?BD>BBBCC>A>ABBBB?AAA<??BB@CC@BBBBBD?B@AAA?BDCCBBA=@@999<@@<>@@A@@=AA:AA??;>:?>>???6@???BB5@A<
@N9IO0:00925:05992
TACGTAGGGGGCGAGCGTTGTCCGGATTCACTGGGCGTAAAGGACGCGCAGGCGGCCCGAGGGGTCCGTCGTTAAAGCCCGGGGCTTAACTCCGGGTGGTCGGCGGGGACCGGCGGGCTTGGAGGCCGGTAGAGGGATGCGGAATTCCCGGTGTAGTGGTGAAATGCGTAGAGATCGGGAGGAACACCAGAGGCGAAAGCGGCATCCTGGGCCGGGCCTGACGCTGAGGCGTGAAAGCGTGGGGAGCGAACCGG
+
BBCAAA@A@@0@@@>?@B?BBC<A=@A=ACCCDC=CCCDD?D?A@AAA@AA=@?<@B<AAAAA8AA=AABAA;@@9@AA;ACC;CDAJ@CBC@CD?BB?BBA@@@AA5:;>@?BCC>CD>B?@@=@>A;@@BAAB<@@???<@@C@CD>C@CCBBBBB?BCDC>CCBBBCDCCBBBCE>BB>A>@AA?ABBA=AAA@<AAA>AC@A;?>>7?=DC>B>AACCC??>8839AA@AA:@@@=>??5?ABBC@C?B=
@N9IO0:00933:05969
TACGGAGGGGGCAAGCGTTGTTCGGAATTACTGGGCGTAAAGGGCGCGTAGGCGGCTTGGTAAGTCGGTGGTGAAATCCCGCGGCTCAACTGCGGAATTGCCATCGATACTGCCGGGCTTGAATCCGGGAGAGGTCGGCGGAATTACTGGTGTAGCGGTGAAATGCGTAGATATCAGTAGGAACACCGATGGCGAAGGCAGCTGGCTGGACCGGAATTGACGCTGAGGCGCGAAAGCGTGGGTAGCAAACAGG
+
@@@A=?@@@@0@B@BBBB?CCADCADAC@CBCCJ>;;;DF=BB=BBBBBCB?BC@CC?B?BC@BCBA>?>=?BBL>DCC>B;::;BBB@CAA>@;?;B6;8=BCCCCCCCA@B?BB<BC@CC?BB;??8>??A@CCD@@@>@?C?CCCCBDDCA@AB@BCBE>CCBBB@@@ABCBBBABB?B?@@@?@@AA>ACC=A=@AACCC?BA@>@B?C?B>B@BBAAAA@;;6;@?@AA;B@@;;;0;ACABC=;;;?
@N9IO0:00935:05973
TACGTAGGGTGCGAGCGTTAATCGGAATTACTGGGCGTAAAGCGTGCGCAGGCGGTTATGAAAGACAGGCGTGAAATCCCCGGGCTTGAACCTGGGAACGGCGCTTGTGACTCCATGACTCGAGTACGGCAGGAGGGGGGTGGAATTCCACGTGTAGCAGTGAAATGCGTAGAGATGTGGAGGAACACCGATGGCGAAGGCAGCCCCCTGGGCCGATACTGACGCTCATGCACGAAAGCGTGGGGAGCAAACAGG
+
@@BBBBCF=9:9CBB@BB>B=AA@;@,0+0B>>>>CCBCC>BBBAB@A@;;5;A=A>@@@CC=;;;@A?CCABAC=C@@@,00,0@+00*.0888(-(-/)//6:6555:337137;77778<;8887477/)//////$//(/274:+66>=666><<<>DDH>BBBBCCCDCBBBCC?BB?C?9;;>AA@@=@BB>A8;;@AAAA2BBB=D?CBAAA;;;;;;9@ABCC@A:::.9@@@CIG<BBAAC=BBB=
@N9IO0:00939:05985
TACGAAGGGGGCAAGCGTTGTTCGGAATTACTGGGCGTAAAGGGCGCGTAGGCGGCTTATCAAGTCAGGCGTGAAATTCCCGGGCTCAACCTGGGGGCTGCGCTTGATACTGATGAGCTTGAATGCGGGAGAGGATAGTGGAATTCCCAGTGTAGAGGTGAAATTCGTAGATATTGGGAAGAACACCGGTGGCGAAGGCGGCTATCTGGCCCGTAATTGACGCTGAGGCGCGAAAAGCGTGGGGAGCAAACAGG
+
BAB:94:AAA2BD>@@CC@CCABB@C@C@CCCCC>CCCCC?CH>BBBCCCC@;;7;A=AAAA=A?@@@@CBCBEC>D@CC>DC=BAAA@G@CCCCC2AABAAAA=AAAAAA@@@@99;B?BB>;;<BB;BCBB>BBCA@@<@=?9=@5;;?@@@@BB?CAA@;@@BBBBCDCCDACC;@<@A<@B@@D?;;9;BB?C@BB@;;;;;;C=@C8@<;5;@BABBC@@;;4;@;;;;;.;@ABCCC7;:;AA6?A@;
@N9IO0:00915:06020
CACGTAGGAGGCGAGCGTTATCCGGAGTACTGGGCGTAAAGCGCGTGCAGGCGGCAGGACAAGTGGCGGGTGAAAGCGCCGGCTCACCGGGCGAGGGCCGGTCAGAGCTGTCTTGCTGGAGTACCGGTGAGGACGTGGAATTCCGGTGTAGCCGGTGAAATGTGCAGAGATCCGGAGGAACACCAGCGGCGCAAGCGGCGTCCTGGACGGAGACTGACGCTGAGACGCGACAGCGTGGGGAGCGAACGGG
+
AA@@?AA>BB@CCBBA@A;@;;5;>@A@@;;;@8;<<EC>CCB;;;@?@A=@A7;:@?BA=<0006000(//33(4;::6938;0//(//(/9///(33817788/////868288;=8=>;;;7:598//)///3627.3(.(.(..54--(-(-889.355888../535+2+4;7;9>@>?BABC?;;;E@A@@<@@@@<@D>CCC@CBCBBBBA@@@BBBBBAAAA::;@@@BCC9AABBB?AAA9
@N9IO0:00916:06056
TACAGAGGGTGCGAGCGTTAATCGGAATTACTGGGCGTAAAGCGCACGTAGGCGGCTTCGTAAGTCGGGTGTGAAATCCCCGGGCTCAACCTGGGAACGGCATTCGAGACTGCGATGCTTGAGTATGGGAGAGGACAGCGGAATTCCGGGTGTAGCGGTGAAATGCGTAGATATCCGGAGGAACATCAGTGGCGAAGGCGACTGTCTGGCCCAATACTGACGCTCAGGTGCGAAAGCGTGGGGAGCAAACAGG
+
BBC@?@BB=BA?A?>999;>;?BB?B@B?BA@?@::::BB6:9@@CAAA>>8::4;:5<@@A>@@@AA<@@@BDB=AABA3;;8;AACAD@CCD=B?BB?ABB?BC@@@BCBBBCCCCB?@9::::BC=BBBB>BCCCCC@C?B>B?BB=BDBBBBB?ABBB=@@ABDBBCBAAA?B?;;9;>BBBBBBBB9;;D?C9;<ACCBCCBB>BB=C@BB@A@A@BBAB@@=@BAABB=@@C;;;;.;@@@B;@@C>
@N9IO0:00922:06039
TACGGAGGATCCAAGCGTTATCCGGATTTATTGGGTTTAAAGGGTGCGTAGGCGGGTTGGCAAGTCAGTGGTGAAATCCTGCAGCTTAACTGTAGAATTGCCATTGATACTGCTAATCTTGAGTATATTTGAAGCGGGCGGAATGTGTCATGTAGCGGTGAAATGCTTAGATATGACACAGAACACCAATTGCGAAAGGCAGCTCGCTAAACTATAAACTGACGCTGAAAGCACGAAAGCGTGGGGATCAAACAGG
+
@@BB?BD?BAA5;6:AAA?CCC@B?AAA<BC?CB9??.99/9?9AABBBBC?CCC?B?C?AA=@A@@ABB?BCDC?CJ?AADCCBB=A?ABCBCCC?C46;?BC?BBBBBCCB@A=@AB>@@@??>;;;59;49>@@8@B=@=66954==9849@A@=AAAD>BBBC?CBBAA@@??A>=<<7<>?6?6=)/0000*06===@995:;==4<<<;==2=??<<;<7977(3773555)55;;D@G9BBBBB=@BB>
@N9IO0:00925:06057
TACGTAGGTGGCAAGCGTTGTCCGGATTTATTGGGCGTAAAGGGCGCGCAGGCGGTTCGTTAAGTCCGAGGTGAAATCTCCCGGCTCAACTGGGAGGGGTCTTCGGATACTGGCGGACTTGAGGAGAGCAGAGGTGAGCGGAATTCTCGGTGTAGTGGTGAAATGCGTAGATATCGAGAGGAACACCAGTGGCGAAGGCGGCTCACTGGGCTCCACCTGACGCTGAGGCGCGAAAGCGTGGGGAGCGAACCGG
+
AAABA;:5;;4;C49;BB7<;B@B?DBC=BB?BB=AABBB<BB9;;;B@>>+00+0:@>A@D?BBC?A@B?BCCD>:::BD=D@BABB?BBBC<AAAA7AA@=@B?BBBBCC@DC?B;;7;BA;@@?@BB@@@=;;;99A?B@C@CC@@?@CCBBCC>AABB>DBBDAA@@@C@@@BCCC?B=??A?AAAA6>?@9?9?@<@BAAABCC>BBB?BC?DDCB??@A;;7;A@@BA6@;;;=@@4????A=A@C>
@N9IO0:00952:06039
TACGTAGGTGGCGAGCGTTGTCCGGAATTACTGGGTGTAAAGGGCGTGTAGGCGGGATTTTAAGTCAGATGTGAAATTCTGGGGCTCAACCCCAGCGCTGCATCTGAAACTGAAGTTCTTGAGTGCTGGAGAGGATAGTGGAATTCCTAGTGTAGCGGTGAAATGCGTAGATATTAGGAGGAACACCAGTGGCGAAGGCGACTATCTGGACAGTAACTGACGCTGAGGCGCGAAAGCGTGGGGAGCAAACAGG
+
DBBBB??;?A=>@?A@?A?BCC@C@B@B<@@@@@:@BBBB<BB<BCCCCCC@CCC=CCC@7B;:;;;;AA@@A@A5?;@<;;;.;AAA?CAB8;:;?A?@?A???AAA=??@@>BB;;;AD@AACBBC?@@@B?BBBAAC@C@D>B@BCBBBBB;;;7;ABB>B@BACBBBCAA=@A=;;5;4;:;4;=;:+000+0:>@?@CCAAAC@CBBBCCACDB@@AAAAA@<ACABBC=@@CBCED;CBCCC>;;;@
@N9IO0:00959:06015
TACGTAGGTGGCAAGCGTTGTCCGGATTTATTGGGTTTAAAGGGTGCGTAGGCGGCTTTGTAAGTCAGTGGTGAAATATGGCAGCTCAACTGTCAGGGTGCCATTGATACTGCGGAGCTTGAGTACAGATGAGGTAGGCGGAATTGACGGTGTAGCGGTGAAATGCTTAGATATCGTCAAGAACACCGATAGCGAAGGCAGCTTACTAGGCTGTAACTGACGCTGAGGCACGAAAAGTGTGGGGATCAAACAGG
+
BBCBB@B<996:D7;:BD?AAG@CABDC=BA4;;0;A0::/:?/9:@BAAB@;:6;@@8A@A=ACCBBBC@B@A@:BA?>;@AB?B@@?@CCCCCFC>CAB@BCACBBB?@@@@?9:9B?AAACC???BA@@A=@@B=@@=@>@9>>BB?BBBBBBB?BCBC<BAAA?B@>?>>>>>AA>BB?CBB@BBBBCCCC?B=AAAAA=AA@;:5:@@?@=@;;:C;;:BBC?BA@@@@@7@BAABBB:C@@@ED;;<@
@N9IO0:00963:06023
TACGTAGGGTGCGAGCGTTAATCGGAATTACTGGGCGTAAAGGGTGCGCAGGCGGCTCCGCATGTCGGGCGTGAAATCCCCGGGCTTAACCTCGGAACTGCCTTTGATACAGCAAGTCTTGAGTTCGAGAGAGGTGGGTGGAATTCCTAGTGTAGAGGTGAAATTCGTAGATATTAGGAAGAACACCGGTGGCGAAGGCGGCCCACTGGCTCGACACTGACGCTGAGGTGCGAAAGCGTGGGGAGCAAACAGG
+
BBBBBBBB<BB@@?A?AA@C@CCD?B@B@CBBBD>9::BB<BC>:;:BABB@@@?@CC@CAA:99:::-:;AACE;<;BB:BC?CCAC@D@BBB@BADCCC=@>:@@?@@@@@C@CBBB@DAAA?BBCBB@@@=@CC=CD>@>A>A?BBBCCBBABB>BBBF>D@@A@CBBBCC@CC@C?BB?AA@;@=::6;CD=A?AC>AA>BCCC@CBBBAAABCA@@@?898=:??????9??AAAAA5??@A?8?883
@N9IO0:00929:06097
TACAGAGGGTGCGAGCGTTAATCGGAATTACTGGGCGTAAAGCGCACGTAGGTGGCTTTGCAAGTCGATTGTGAAATCCCCGGGCTTAACCTGGGAACTGCAGTCGAGACTGCTTTGCTTGAGTATGGGAGAGGGAGGTGGAATTTCCGGTGTAGCGGTGAAATGCGTAGATATCGGAAGGAACATCAGTGGCGAAGGCGACCTCCTGGACCAATACTGACACTCAAGTGCGAAAGCGTGGGGAGCAAACAGG
+
BABA@?AA<@B?B>?>==:><>@A?A=A>AABBD>BAA@@9?99:C@A@AA=;;6;BB:@@A?BBBCBC?BBCBC?CDDD;BB<BA>B>B?BAA<A<@@@@BABCC@A@CC??A?:?>>=????CBCC<??@@@9@@;@@;B?BA<A=@=?BB=>>D?CCAA;BBBBC@@@@;;@@<B@B@B@CCBBB@A??A@A=?<?A@A?BB?CC?CC?C?BB?@?BBBCBBB?A???<==5?>=>?AA9BABCC=BAB?
@N9IO0:00931:06069
TACGGAGGGTGCAAGCGTTATCCGGAATCACTGGGTTTAAAGGGTGCGTAGGCGGTTTGATAAGTCAGTGGTGAAAGCTTCCGGCTCAACCGGAGAATTGCCATTGATACTGTCAGACTTGAATCAATACGAGGCAGGCGGAATGTGACATGTAGCGGTGAAATGCTTAGATATGTCATAGAACACCGATTGCGAAGGCAGCCTGCCAGATTTGCATTGACGCTGAGGCACGAAAGCGTGGGGAGCGAACAGG
+
BBBB?BAA<ABAC@C@@@@CCC>A;?<??@@ADD<@A9@@8@@9@AABA@@=@B?BC=BABB@CCCDDBB?BDCC>BAB>B@D@DCCC@C@B?BBB@B>BA=AB>BB@AB?@?C@@@@C?A@;@@A;??@A:;6;??<?A@D?@@@@A?BBBA999B?BBBD=B;00*0/999;;;889;;;7<AA;@;;,0.::)0)0=<=:@@@=@;;;A;@CCF@BBBCAAAAA=@AC;;;0;;;;@BB8BCAAA@@@A9
@N9IO0:00931:06078
TACAGAGGGTGCGAGCGTTAATCGGAATTACTGGGCGTAAAGCGCACGTAGGCGTCCGGAAAGTCGGGTGTGAAATCCCTCGGCTCAACCGAGGAAGTGCATTCGAAACTTCCGGACTTGAATATGGAAGAGGGTCGCGGAATTCCCGGTGTAGAGGTGAAATTCGTAGATATCGGGAGGAACACCAGTGGGCGAAGGCGGCGACCTGGGCCAATATTGACGCTGAGGTGCGAAAGCGTGGGGAGCAAACAGG
+
@?@A@@AA<AA??>>@@@=@?A@@?A@CADBBBE=AAAAA9@;;;A;;;;C@BBBB@F@DM<;;;DE=CEABAD=CCC=CBB>A@@A7;7;@@=@7;;@AAB@CCCC<@@=@?A?:::?BC?A@@@:=:==>?8>==AC@D@B@BA8@:;8//;//)////(3,377885866222)29.5/569.75222'288396792955519692;;C<A;;59::8655::.56:AAA8@B@????2<989?8=<=8
@N9IO0:00932:06078
AACCAGCACCTCGAGTGGTCAGGAGGTTTATTGGGCCTAAAGCATCCGTAGCCGGTTGCATAAGTTTTCGGTTAAATCTATGCGCTCAACGTATAGGCCGCCGAAAATACTGTGCAGCTAGGGAGTGGGAGAGGTACACGGTACTCAATAGGAAGGGGTAAAATCCTTTGATCTATTGATGACCACCTGTGGCGAAGGCGGTGTACCAGAACACGTTCGACGGTGAGGGATGAAAGCTGGGGGAGCAAACCGG
+
@6@=>>000<@@@AABC?CCCC?::9:D=BB?BC?C@BBC>BCCCC@CCAA@?B?B9;:@@@;9999-:@<@?BB>EBBB9::@?BDGAAAACB;;9;?BB?@@CD;DDCB@@@:::BBBBD;;;;;;0;A@@=@CBBBD?@@BBAB@DCC@D@CCC9@@BB8AB=A@<@CCCBCC?BBC@@@=@A<BDBC?BBB5;5;;5;@;;;?ABB?BCABEGDBCBCACCB@@=@BBBG=A@;;;;;*;A;;;0;=A<
@N9IO0:00934:06096
TACGTAGGGGGCGAGCGTTGTCCGGATTTATTGGGCGTAAAGAGCTCGTAGGCGGTTTGGCAAGTCGGGTGTGAAAACTCCGGGCTCAACTCGGAGACGCCACTCGATACTGCCATGACTCGAGTCCGGTAGGGGAGTGCGGAATTCCTGGTGTAGCGGTGAAATGCGCAGATATCAGGAGGAACACCGGTGGCGAAGGCGGCACTCTGGGCCGGTACTGACGCTGAGGAGCGAAAGCGTGGGGAGCGAACAGG
+
BBCCC??>>>0@A@@@AB?AAB>A>AAC=BC@CD>???BB<AAAABBBBBB@BB?BB?C@A@:????=8:<<:<<<+00@?@@<BB;;7;@?@=@A@@AA?BBBAAACAA?@@=A@@@@AAA;;:C=B<@@AAA.;<;<;A=@?C@C@DD@CB;;;CC?CA@@9@B@@;;;BBBBBBD=@@?@=@BB?B@BB=B;94:=AA?CBBBAAAB8@:@:@@;<;;;@AAB@A=@BBABB;A@@AABB:BCBBB?@@@>
@N9IO0:00940:06103
GACAGAGGGGGCAAGCGTTGCTCGGAATCACTGGGCGTAAAGGGCGCGTAGGCGGGCCGTCAAGTCGGTCGTGAAATCTCCGGGCTCAACCCGGAGGAGTCGGCCGAAACTGGGGGTCTTGAGGGAGGCAGAGGAGTCTGGAATTCCCGGTGTAGCGGTGAAATGTGTAGAGATCGGGAGGAACACCGGTGGCGAAGGCGGGACTCTGGGCCTACCCTGACGCTGAGGCGCGAAGGCGTGGGGAGCAAACGGG
+
DCCBBBBBBB5BC=B@@@?CBBBC@C?BABCBBB>CBBEE?DD?BB@@@AA>AAA<A?BBBB=A@AA=@AA;;;C=;;;C@BB>BCBD@DD=C=AB7;;66?:A:>CA8@>>>>>+<<>:<<@@=BB@BCDCC@CBAAAD>@=@?BE?D?A@@@?9839=?<9?B???AAAABBBDD>C=8=7B@B@C?B@7B==7B?BCB<BBBCBBB>B<@=>?8?@@A@>?=::399A@A3949?>ABC998?@D7=@>8
@N9IO0:00946:06089
TACGTAGGGTGCAAGCGTTAATCGGAATTACTGGGCGTAAAGGGCGCGTAGGCGGCGCGGTAAGTCACTTGTGAAATCTCTGAGCTTAACTCAGAACGGCCAAGTGATACTGCAGTGCTAGAGTGCAGAAGGGGCAATCGGAATTCTTGGTGTAGCGGTGAAATGCGTAGATATCAAGAGGAACACCTGAGGTGAAGACGGGTTGCTGGGCTGACACTGACGCTGAGGCGCGAAAGCCAGGGGAGCAAACGGG
+
BB?>?999,:;;B=C@@@=@6;;C@C?B@BBBBB:@@:99.;@8@@?BCCCBCC@CABB@BB>BBBBCC?CBDCC>CA@A@@@@>>8@7>>:99<7;;7@=B?BBBAAC@@@B@AABB;;;AA?:9:AA>BCC:BC@BBB?C?B?BC@C@AAABCCC@CBCB=AAADB@?@@;;989=???C>@A@>@===9989;>>9;;0:498@BB<BBAA988@A;9:@9::@5:9@<<;(43-3333&3;;?=7;@@<
@N9IO0:00948:06062
TACGAAGGGGGCGAGCGTTGTTCGGAATTACTGGGCGTAAAGGGCGCGTAGGCGGCGACCCAAGTCAGATGTGAAAGTCCTGGGCTTAACCTGGGGACTGCATTTGATACTGGGTTGCTTGAATTCGGGAGAGGATAGCGGAATTCCCAGTGTAGAGGTGAAATTCGTAGATATTGGGAAGAACACCGGTGGCGAAGGCGGCTATCTGGACCGACATTGACGCTGAGGCGCGAAAGCGTGGGGAGCAAACAGG
+
BBCBB?BCCC1BB999BB>AB@CC@B@D@B@@@F>BABCC>DD>CECCBBB@BB?BAA?>,94;ABBB@@ABBAE=CCD@BCB=BB@C@E@BBAA5?@?@AACC=EC@@@;::.:9=>?;@D>A>ACE>AAAC?BAAAA@=A=@?BB;@@A@@@@@@@BBBB<A@@@@BBBAAB<BB;@>AA@@A@=B>;;6;BB>C>BIACBBCEBDACB@BA@@@>AABBBCBBB<A@BBAA:;;CBBBB9BBBCD=BBB?
@N9IO0:00949:06102
TACGTAGGGTGCGGGCGTTAATCGGAATTACTGGGCGTAAAGCGTGCGCAGGCGGCTCCTTAAGTCAGATGTGAAATCCCCGGGCTTAACCTGGGAACTGCGTTTGAAACTGAGGGGCTTGAGTGTGGAAGAGGGGGGTGGAATTCCAGGTGTAGCAGTGAAATGCGTAGAGATCTGGAGGAACACCGATGGCGAAGGCAGCCCCCTGGGCTAACACTGACGCTCATGCACGAAAGCGTGGGGAGCAAACAGG
+
@@@C@@@E?@@@AA<@@@=B?BCB?B=@>@BBBD>AAACC>BCCC@@@A;;4;;6<HEBK@D?BBBBCC:9;@@=4@@<</@=5<=9=9<:@AA<@8;;BAA?B79:=>=CB;?;;/;?;@<=A:@=8C6A=?>=>=&=?=A78588>D?ABBBB?>>:@:=08527;>>A?=;62:29=:?<BCBEGBAA<@@?7@7@@?@@=@+>=90=:;49>7;::///8788;:;443:08333888&333;=3:::6
@N9IO0:00960:06073
TACGTAGGGTGCGAGCGTTAATCGGAATTACTGGGCGTAAAGCGTGCGCAGGCGGTTGTGTAAGACAGGTGTGAAATCCCCGGGCTTAACCTGGGAACGGCGCTTGTGACTGCACGGCTAGAGTACGGCAGAGGGGGGTGGAAGTTCCACGGTGTAGCAGTGAAATGCGTAGAGATGTGGAGGAACACCGATGGCGAAGGCAGCCCCCTGGGCCGATACTGACGCTCATGCACGAAAAGCGTGGGGAGCAAACAGG
+
BBCCDCCC>BBB@@A>@A7;5<BB<B5;5;AAAB9AA<<<7;6>>>CBCBC@BB@B@CCCA@=AAAAB?B?@?AB:@AAA6AA6==3:399@AA9A>9929899:B?BAAAA9:9?277>>@BBBDF?B>?:DDDDD)@@:<1253907./(.../44:<<;<<5<<?AACB@@@::9:<@A>B@CCCABBBB?AAA7;7:>@ACCC5CEE=B?AAABB@@A@;;99959@>>9599&9><@@>B0969@C:@AA:
@N9IO0:00931:06117
TACGTAGGGTGCGAGCGTTAATCGGAATTACTGGGCGTAAAGTGTGCGCAGGTGGCCTCGCAAGTCGAGTGTGAAATCCCCGGGCTTAACTTGGGAATTGCGCTCGAAACTACGGGGCTCGAGTGTGGCAGAGGGAGGTGGAATTCCACGTGTAGCGGTGAAATGCGTAGAGATGTGGAGGAACACCAATGGCGAAGGCAGCCTCCTGGGCCAACACTGACGCTCATGCACGAAAGCGTGGGGAGCAAACAGG
+
@@@@ACCD>:::;:A@@@5;5;@B=B@B@AA;;;.;ACCC=CCECCCCC::4;;5;<AA@@B5;;;@?@@BBCDE;<;CC9@@;>?9>9>@59:.:;?38::8=A@9=4=>??AAA6AA?>?AAA9909?;:==500)//)/(3.36?A?>??ACA@=ABBB<BBCDCCCGDBBABF@BBBD?@@@6;6;?9?;;7;;A?@@;9945:;1;)0)/6::7:///:77/44=?;::.::9:BCD9;;@BD?CCCG
@N9IO0:00933:06156
TACGTAGGGTGCGAGCGTTAATCGGAATTACTGGGCGTAAAGTGTGCGCAGGTGGCCGCGCAAGTCGAGTGTGAAATCCCCGGGCTTAACTTGGGAATTGCGCTCGAAACTACGTGGCTAGAGTGTGGCAGAGGGGAGGTGGAATTCCACGTGTAGCGGTGAAATGCGTAGAGATGTGGAGGAACACCAATGGCGAAGGCAGCCTCCTGGGCCAACACTGACACTCATGCACGAAAGCGTGGGGAGCAAACAGG
+
BCCCBAAA<???CAB@@@?B?BCC@CAD@CBCCC>CCCGD?BCBBCCBB??;@@<@@CCDBB?BBBBBCAAABBB>BBDC8BB<@@=@<???CC<B>A<AABAECB=<6==B=BBB?BBDBAA@?>A>>==<<<<2>>38719.9.5.55;666=@@@<@=?>6<><<<666==BCBD@@@@C>@@A=A7;<=BBB?B?BBA@:00+/9;1;,679@BCCBBBBCBBB@@A;;990=;99@<<06;9;?7CBB?
@N9IO0:00950:06133
TACAGAGGTGGCAAGCGTTGTTCGGAATTACTGGGCGTAAAGGGCGCGTAGGCGGCCCGTCAAGTCCCGTGTGAAAGCCCCCGGCTCAACCGGGGAACGGCACGGGAAACTAGCAGGCTTGAGTTCGGGAGAGGGAAGCGGAATTTCGGGTGTAGCGGTGAAATGCGCAGATATCCGAAGGAACACCGGTGGCGAAGGCGGCTTCCTGGACCGACACTGACGCTGAGGCGCGAAAGCTAGGGGAGCAAACGG
+
AABBBBD?BB?BB?A899=@C?BC@D?B?CBBBD@BBBBB=BC=CCCBBB@=992:@9?BBA99:AC=???AAAC:@A@@?0?>?@@D?B@AEE9B?AA>ABBBB<BB=A@?AAAA?AC=A?:;5;@@9@BBBD<@>@AC>A>AB=BCC=BBDEBAA=ABBC>AABCA@ABCBAA<CC:>2626557A<>@=B@B=@=@B>@A:@=BB9:;?BC:9999<9995954.449@@>:@=?8877*7==@@9;:9
@N9IO0:00958:06110
TACGGAGGGTGCAAGCGTTATCCGGATTCACTGGGTTTAAAGGGTGCGTAGGTGGGCTAGTAAGTCCGTGGTGAAATCTCCAAGCTTAACTTGGAAACTGCCGTGGATACTATTAGTCTTGAATCTCGTGGAGGTAAGCGGAATATGTCATGTAGCGGTGAAATGCTTAGATATGACATAGAACACCGATAGCGAAGGCAGCTTGCTACACGAGTATTGACACTGAGGCACGAAAGCGTGGGGATCAAACAGG
+
:;;C?BBC=;;;B>@@BBALEC>B?::39@@9::5:A9BB=BB<AAAABBB>BBB=BBBBBA=ABC:;<C?BAAA<BBAC@C99;D8;49@8?4@?699@A459C;>@@?@?@?CC@@@<@?9989>::?>@@<@@@BBC?B??@>=898>;;889:2:<>?9:::A<@@@@A;;;;;;@AB?BBC@BBB@@@@@?B@@@@@A=BBBAB@@@BBBAA7;;@@@AA;<5;;;@??8?;:;:::*99555)9<=6
@N9IO0:00961:06110
TACGAAGGGGGCTAGCGTTGTTCGGATTTACTGGGCGTAAAGCGCACGTAGGCGGATCGTTAAGTCGGGGGTGAAATCCTGGAGCTACACACAGACTGCCTTCGATACTGGCGATCTTGAGTCCGGAAGAGGTGAGTGGAACTCCTAGTGTAGAGGTGGAATTCGTAGATATTAGGAAGAACACCAGTGGCGAAGGCGGCTCACTGGTCCGGTACTGACGCTGAGGTGCGAAAGCGTGGGGAGCAAACA
+
@@C;;;;DDD3BBBBCCB?@@;@A4;:9(9BBCD=CBCCB7B@AAC;;;;;6;D=?@:99@F>BBBBBBB0;;;@:@A=0,*,,,((((((*,,,6//4./)//////663;<;AAB@BBBBB?B@D?BBB@BBBBBB?BABDD?BBBBBAA@=<8993:9>9?@ABABC:97:B;@;993::919<8:5;==7=88808;888==9;;566;:9///<>==888;==8888*8<=<AAA6==;<>4=8
@N9IO0:00924:06161
TACAGAGGGTGCAAGCGTTGTTCGGAATTATTGGGCGTAAAGCGCGTGTAGGCGGCTCAGCAAGTCAGGTGTGAAAGCCCTCGGCTTAACCGAGGAAGTGCGCCTGAAACTATTGAGCTTGAGTGCCGGAGAGGGTGGCGGAATTCCCGGTGTAGAGGTGAAATTCGTAGATATCGGGAGGAACACCAGTGGCGAAGGCGGCCACCTGGACGGTAACTGACGCTGAGACGCGAAAAGCGTGGGGGAGCAAAACAG
+
???=CBCC>A<>?9=9899997<<9>:=9>>?BB=??373(388;:AB;557::3::?;;40)/90//6:9:<<;1??=5;@A=@?@BAB?BB@>B><<<BBB;@555/5;;=:>:??C9AA:555.47:@CAA9??=A@=@?A=@?9?4:9?>=?><=>BB<B743/660000088*7;8?>CBC?B9789=:94:966165//)/:388://8-55:<==;898:9>>=7777'876<<999(=>5522&59:
@N9IO0:00925:06166
TACGGAGGGTGCAAGCGTTAATCGGAATTATTGGGCGTAAAGGGTGCGTAGGTGGTTTAATAAGTTAGCTGTGAAATCCCTGGGCTTAACCTAGGAAGGTCAGCTAAGACTGTTAGGCTAGAGTATGGGAGAGGGTAGTGGAATTTCCGGTGTAGCGGTGAAATGCGTAGATATCGGAAGGAACACCAGTGGCGAAGGCGGCTACCTGGCCTAATACTGACACTGAGGCACGAAAAGCGTGGGGAGCAAACAGG
+
AA@A?@?A8?>::6;@@@=@=ABB=A>A=???BG>>??BC>CG>???AABB?CC@CD>A>?@;?A?@@@CC@@@C<B>;4?BB6CC7;7;:>>><C:?9>@@?>5504:;4458<=8BBCAA@@@@@A9@>@@@9@@@@B>C6;;69<@=BBBBC@>:@;;;0:@=??@@@@@@BB?@<@>A>:::<??AA@DBC?B@::4:?::6;A?CADDADGBCCBBBCAAAC>@AC;;;;*;@@A?=?496@BF@IKFA
@N9IO0:00933:06183
TACGAAGGGTGCAAGCGTTGTTCGGAATTATTGGGCGTAAAGGGTTCGTAGGCGGATTTTTAAGTCATATCTGAAAGACCAGGGCTTAACCTTGGAGCGCGATGTGAAACTGGAAGTCTTGAGTTTAGGAGAGGGTGCTGGAATTGCTGGTGTAGGAGTGACATCCGTAGAGATCAGCAGGAACGCCAGAGGCGAAAGCGGGCACCTGGCCTAAAAACTGACGCTGAGGAACGAAAGCGTGGGGAGCAAACAGG
+
C@@@>8=@8@A<;5;;;;=@@<BB>A?A?BB?CC=9:9BB=CF>C?CBBAB?BC@CDFDD2B>@@AABAC;;;@B=A@@<@@A6B@6;658>7=49::>>><669;;@8@>>:=<>;?@@BBBBA>CC@CCDDD>CABBC?B=C9;<AB?BBBBB6;;@@ABBCC=@;::AA@>?@<A@>7<5;:>5>==>;@???<?@AC=BBB?A?=A78::88'8::;<::;>CC;@;?:99)9@ABDJL;A@BAA<A?@>
@N9IO0:00939:06204
CACGTAGGGTGCAAGCGTTGTCCGGATTTATTGGGCGTAAAGGGCTAGTAGGCGGCTTAGCAAGTCGGGTGTGAAAACTTCAGGCTCAACCTGGAGATGCCATCCGATACTGCTATGGCTTGAGTCCGGTAGGGGACCACGGAATTCCTGGTGTAGCGGTGAAATGCGCAGATATCAGGAGGAACACCGATGGCGAAGGCAGTGGTCTGGGCCGGCACTGACGCTGAATAGCGAAAGCGTGGGTAGCGAACAGG
+
BAAA?>>?9;;<B@A@@@>@@D?B=?>>9=?<@@9<=:::5:A9CBBBB?@>>>=>C<AAA@<@AABB<>?@@@CC9AA=@@@=@BCCAC@CC=@@B:;;????=?BBAA???999>:>=9=998<9=9::<<<+55256<9=8=9<7<@666AAB>>7;;>=4;;A;AA@CCCBB@;7?B?B@CBA;;;BB?BBC@C@C998A4:@@BC>C?B?????AA@?ACA@>ACCBBBF>B???BC?BBBBBB=?>>8
@N9IO0:00919:06257
TACAGAGGGTGCAAGCGTTGTTCGGAATTATTGGGCGTAAAGGGCAAGTAGGTGGTCTCAAAAGTCTACTGTGAAATCCCTGGGCTTAACCCAGGAACTGCGGTGGAAACTATGGGACTCGAGTGTCGGAGGGGTGCGTGGAATTCCCGGTGTAGCGGTGAAATGCGTAGATATCGGGAGGAACACCAGAGGCGAAAGCGGCGCACTGGACGACAACTGACACTCAATTGCGAAAGCGTGGGGAGCAAACAGG
+
@@@@@?@@<@@?A=A???6::=?@=@?A=@@?BB=AA@??9?B;BB>AABB@CB=AABCCEE8B?@99;@@@FDF>CCE=@@B0;;2;5;A9>@?C>ABBBB>BC@CD<B999>93;@BEBBBB@A@@=;<;;&9?=88<5:5>8>B5954@@:99A?B@??8>@ABBABBA@AA@?8@A>B?:::?DAAB?BBBB>BBB?>????BB7C==D=858AAA999:::4?6AA@?=6A???CCC:??>AC>BBC?
@N9IO0:00929:06212
TACAGAGGGTGCAAGCGTTAATCGGAATTACTGGGCGTAAAGGGTGCGTAGGTGGTTTGTTAAGTCAAGTGTGAAATCCCTGGGCTCAACCTGGGAACTGCATTTGATACTGGCAGACTCGAGTCTGGTAGAGGGTAGTGGAATTCCGCATGTAGCGGTGAAATGCGTAGAGATGCGGAGGAACATCAGTGGCGAAGGCGGCTACCTGGACCAAGACTGACACTGAGGCACGAAAGCGTGGGGATCAAACAGG
+
BB@AACCE>AA7837=983:9@AA?C?B>A@@@@9@A@@@<AB<@@ACBBB?BB=AA7;;=@;A@@A>A;<:BCM>BBC=DCC>BBBD@C@DFE=C@BBCAA@C<AA@@DDC@CC:;;BC@@AABAC@AAABDD>B9::?<?;B?B?A@?433@A9714:A=38888<A??9:9>>@3336=7472A???A9???2;2;62988905837;6=5:>>>8;;@@997:266...7079<??@@6@A@@@:??>8
@N9IO0:00930:06216
TACGAAGGGGGCTAGCGTTGCTCGGAATTACTGGGCGTAAAGGGCGCGTAGGCGGACAGTTTAGTCAGAGGTGAAAGCCCAGGGCTCAACCTTGGAATTGCCTTTGATACTGGCTGTCTTGAGTTCGGGAGAGGTGAGTGGAATGCCGAGTGTAGAGGTGAAATTCGTAGATATTCGGCGGAACACCAGTGGCGAAGGCGACTCACTGGCCCGATACTGACGCTGAGGCGCGAAAGCGTGGGGAGCAAACAG
+
BA?:92:;;;)4;;<9;:@BDCCC@CAD@BBBBF>FEBBB>BB<BBBBBB@<@@=BCAAAF>CCBBBCBC@BCCD;@@@;ABC>CCCC?B=@<@>A@B?BB?AB=BBBCCCC@CCAA@@=AAAA?BAB<A@@@>@>>===8@<@;;5;@AA@@@9993999?9A?@A?@@??@=9==900+0:0005;@??<@BD@H>CBBBBBBEBB?A@9><<99:??@@ACA9979A>=@B7>;><99:/::<<<4=78
@N9IO0:00937:06222
CACGGGGGGAGCAAGCGTTGTTCGGAATCACTGGGCGTAAAGGGCGTGTAGGCGGTCAGGTAAGTGGGATGTGAAATCCCTCGGCTCCACCCGAGGACCTGCATCCCAAACTACCTGGCTTGAGTATGGGAGAGGATGAGGGAATTCCTGGTGTAGCGGTGAAATGCGTAGATATCAGGAGGAACACCGGTGGCGAAAGCGCTCATCTGGCCCAATACTGACGCTGAGGCGCGAAAGCTAGGGGAGCAAACGG
+
?@9:9:9:$;@?B?A9:97:::==:><@=AABMM?@@@CE=CB>CBA@?AA?BB=A;669>?6;;<<1:555555)577.7//)///)/9919?>:=@545@@@BB.;:.;A;:193-3;489;:48:A9@ABA<?89737)7,7,7;??:700//6828///(///66898888344:><6=67781:2:?:?@?>7>999?=>899?:?@;A;=>=<<;;0000/<40/4444)4883333&3888:188:
@N9IO0:00915:06291
TACGAAGGGGGCAAGCGTTGTTCGGAATTACTGGGCGTAAAGGGCGCGTAGGCGGCCGATCAAGTCAGGCGTGAAATTCCCGGGCTCAACCTGGGGGCTGCGCTTGATACTGATTGGCTTGAATGCGGGAGAGGATAGTGGAATTCCCAGTGTAGAGGTGAAATTCGTAGATATTGGGAAGGAACACCGGTGGCGAAGGCGGCTATCTGGCCCGTAATTGACGCTGAGGCGCGAAAAGCGTGGGGAGCAAACAGG
+
AAAA?<@CCC1CD8;9::4:=:>D;D@C@BBBED>BBCCD>AA>ABBCCCB?CC@B>AABBC?CCBBA9A@@@@>9??AB<BC=;;;A=@=::99:)9BB@AADACBBAA>?@B?A>AA=@@@BABFF>???A@BBBBBB>B?B=BC>BBAAAAAAC?BA@>6<5777777776066(/(/(/(/6:5=7==7;@@?E?AB>@@@AAAB?AA<AAA?C=@?AA???>=:0000000&04888;=.;566>6>>@:
@N9IO0:00925:06280
TACAGAGGTCCCAAGCGTTGTTCGGATTCACTGGGCGTAAAGGGTGCGTAGGTGGTGAGGTAAGTCTGATGTGAAATCTCCGAGCTCAACTCGGAAATGGCATTGGAAACTGCCCCACTTGAGGAGTGGAGGGGGGACTGGAATTCGTCGGTGTAGCAGTGAAATGCGTAGAGATCGAGAGGAACACCAGTGGCGAAGGCGAGTCCCTGGACACTTCCTGACGCTGAGGCACGAAAGCTAGGGGAGCAAACAGG
+
BBBCC@@<@@A9?<?;;;<@A=BB>@A>AAADDD>AAABB=CE>AA@A?BB@BB?BBBB@BB@BBBBBCICCBC=8BCBC@A@;ACCC@BBBB@CC?A@?@BB8B9A<5<:5:=G1BBB?@??=?==@<:8:9:9$9>>>6<9;90//6606A@A@@?>8>::2:BBB>??CCAAAAA@@@9<:?@@<@AA@=A?@6:6:?:?;??8?A8<<?<C<A8>?;>:87>8859@BCBC?BCA????6?AACB<>>=8
@N9IO0:00929:06308
TACAGAGGGTGCAAGCGTTAATCGGAATTACTGGGCGTAAAGCGCGCGTAGGCGGCTTGACAAGTCGAGTGTGAAATCCCCGGGCTTAACCTGGGAGCTGCATTCGAAACTGTCTTGCTAGAGTATGGGAGAGGGAAGTGGAATTTCAGGTGTAGCGGTGAAATGCGTAGATATCTGAAGGAACATCAGTGGCGAAAGCGACTTCCTGGACCAATACTGACGCTCAGGTGCGAAAGCGTGGGGAGCAAACAGG
+
CBB??@@@:@B>?:?8:9;?>ABB@C?B>ABBCD>BBBBC<@9;;BAAB@@;?B?BC@CBBB=AABBBCCEEBBB7;;AA8AB=CC@CAC@AA?:>@@?@@AB?BBCC=A9:9AA>ABBBBBBBA@@@:@?@AB<B?AAA?A@CG>DBB?BB@@@BC@BBCC<?@?B@BAB999@>@><@?B?CCBCCCCB?B;;;6;;CDDC?B@CC@DC@B@BBBBBC:;;BAAA@:;;ABA;AABABBB5<;@AC=A@@=
@N9IO0:00935:06262
TACAGAGGGTGCGAGCGTTAATCGGATTTACTGGGCGTAAAGCGTGTGTAGGTGGCGTACCTAAGTCGGTTGTGAAATCCCTGGGCTCAACCTGGGAATTGCAGTCGATACTGGGCAGCTCGAGTTCGGTAGAGGGTGACGGAATTCCCGGTGTAGCGGTGAAATGCGTAGATATCGGGAGGAACATCGATGGCGAAGGCAATCACCTGGGCCTGAACTGACACTGTGACACGAAAAGCGTGGGGAGCAAACAGG
+
@?@;:;94(4:888////161633-444(439::19988909;<;84444/)/71///8;7<>:AA;<8;=@@B@A:ABB>BBC=A@BB>B@BBB<B@B>BB?>?BCA@@CAAA<AABACCBCBB?BD>BBBBBB<BBC@B@E@C@CL?E@CBAAA?A>ABBD>B@??AAA@@;;;@@9:93:<@AAB??@@<@?@=A;@@589?A<@BD<B?@A?;<=779><>>@999@99444&444<=@@2;;:>A6===9
@N9IO0:00947:06269
TACGGAGGGTGCAAGCGTTGTTCGGAATCATTGGGCGTAAAGCGCGTGTAGGCGGCTTGGCAAGTCGGTTGTGAAATCCCGGGGCCCAACCCCGGAACTGCATTCGAAACTGCCTCGCTAGAGTCCCGGAGAGGAAGGCGGAATTCCCGGTGTAGAGGTGAAATTCGTAGATATCGGGAGGAACACCAGCGGCGAAGGCGGCCTTCTGGACGGTGACTGACGCTGAGACGCGAAAGCGTGGGGAGCAAACAGG
+
AACC@BBC>;;;E@BBCC?CC@EC@C999AB8?A5@????7?AABBBAA::4;@7<=:=<@E@CCBA<@=@@BCC>BCC>CHF<DD>A>?AA8??C>999AAA?CCCC=@:;:?CACCBAAABBAD<@??BCA?B<@<>>8<8;8;<5=9:;;BA;<6;@CG>E?BDCCDBCBBCFJ>ID:;8:BB?CDDE@BB@;?84;2;8@8@B@=ACC?AACBF???BBBCCCCBBBBBM>C:<<CBB3AA;;;6;A@>
@N9IO0:00951:06297
TACAGAGGGTGCGAGCGTTAATCGGATTTACTGGGCGTAAAGCGTGTGTAGGTGGCTTCGTAAGTCGGTTGTGAAATCCCTGGGCTCAACCTGGGAATTGCAGCCGATACTGCAAAGCTCGAGTTCGGTAGAGGGCGGCGGAATTCCCGGTGTAGCGGTGAAATGCGTAGATATCGGGAGGAACATCGATGGCGAAAGCAACCGCCTGGGCCTGAACTGACACTGTGACACGAAAAGCGTGGGGAGCAAACAG
+
@AA@@?CC<BBA?==8989><?AC>@CC>CAC@@:?>??A;A???CBBABE@??>??;@D@@>@BDC@C?AA@@E<?>A<@@?:>??@=@=??A<A;?;>>=9;5;@@@@DDEDE=AABAAA;;7;C>;;:ACB8AA;A@5:299=>8@=AB:;;AA?BBBB=BA@@@BA@@<;:>>69717-7;8<?<88.4444)444380457===4:244:6:<<<A=?;?@;:9449444&4:555@@0;;::;0855
@N9IO0:00961:06285
TACGAAGGGGGCTAGCGTTGTTCGGAATTACTGGGCGTAAAGCGCACGTAGGCGGACATTTAAGTCAGGGGTGAAATCCCAGAGCTCAACTCTGGAACTGCCTTTGATACTGGGTGTCTAGAGTATGGAAGAGGTGAGTGGAATTCCGAGTGTAGAGGTGAAATTCGTAGATATTCGGAGGAACACCAGTGGCGAAGGCGGCTCACTGGTCCATTACTGACGCTGAGGTGCGAAAGCGTGGGGAGCAAACAGG
+
@@@@=9=?>?,@CBBCCC?BA?BC@C?B?A@@@A:@@ABC<CBBBB@@?BB@CE@CCAB@:@;AAABDJJ;BBBD>BBB;B;:;@@BB@B;<;B>A>B@@@=@@8@AA@@>@@90008<977:CA@@?C@C:949?===?:>8=8<6=>ACA@AA??9>=><8?<??@CC@BBB6:9679.94=99.8=<=8<990:;0/(/66//7;5:;2>:3=7>>>=><;<6616A>@@A9>=A9777,7<;;<2999<
@N9IO0:00941:06334
GACGGAGGGTGCAAACGTTGTTCGGAATCACTGGGCGTAAAGGGCGCGTAGGCGGACCTGTAAGTCGGGAGTGAAATCTCGGGGCTCAACCCCGAGCCTGCTTCCGAAACTGCAAGTCTTGAGGACTGGAGAGGAAAGTGGAATTCCCGGTGTAGCGGTGGAATGCGTAGATATCGGGAGGAACATCGGTGGCGAAGGCGACTTTCTGGACAGTTCCTGACGCTGAGGCGCGAAAAGCTAGGGGAGCAAACAGG
+
ACAA?ACC<@@??@9?AA<@@<@C>@=ABBBBBD>ABACC=CE=9;;@@CC@BC>BB>?@@>8<?::96;AAABG=@@@AB@@3A;;;;AAA4BCBB@@@@@=A;?@@:@@@@B?;;;C@BBCABAAIAHCCC?BB<BAC5;5;5;?6>;@ABB@CAADD@C?AA@@?BAA@@=;;;4??8@<@=@<;69:295@;A=CCAABB=BCC?C;;;B=@=@@ABABB@>A;0000000&0;;5555&59:55)5?94
@N9IO0:00920:06366
TACGGGGGGAGCAAGCGTTGTTCGGATTTACTGGGCGTAAAGGGCGCGTAGGCGGCCACCGCAAGTCAGTTGTGAAATCTCTGGGCTTAACTCAGAAAGGTCAACTGATACTGCGGGGCTAGAGTGCAGAAGGGGCAACTGGAATTCTCGGTGTAGCGGTGAAATGCGTAGATATCGAGAGGAACACCTGCGGCGAAGGCGGGTTGCTGGGCTGACACTGACGCTGAGGCGCGAAAGCTAGGGGAGCGAACGGG
+
@@CCDCDC)@@@C8BBAA>BB@CC;;;C>BCCIIGAAACD=CB>ACAAA@@<00-03=<9@=C?@?CBBA9AABCC=CCBCBBB=BD?B@BBBBBBD>A?B>?=?DBBBBBBBBICC<CBABB@;;;CEDADJF<BB@CDE>B=A=ABBB>BE;::BC@DBCC=CBBB@@@@B@@@@A??@=A=A@@=?BBB?BA@=@>@@@;@?BBBBB>BBBCAAAAAA?@@A@AA>AAA@@@;@@???FF9AABCC=@?D>
@N9IO0:00931:06393
TACGTAGGGTGCAAGCGTTAATCGGAATACTGGGCGTAAAGCGTGCGCAGGCGGTGATGTAAGACAGTTGTGAAATCCCCGGGCTCAACCTGGGAACTGCATCTGTGACTGCATCGCTGGAGTGCGGCAGAGGGGGATGGAATTCCGCGTGTAGCAGTGAAATGCGTAGATATGCGGAGGAACACCGATGGCGAAGGCAATCCCCTGGGCCTGCACTGACGCTCATGCACGAAAGCGTGGGGAGCAAACAGG
+
CCCCAAAD=:;;C?BABB?B@BCCAC<@@@;;;0;9;BA3?;@@BCBBBC@BB?ABACCBA=AA@???=?ACCE<??CC:CC>:99@>A?BBB>B@BBCBBBBBBBABBBBCBBCCCBC@BBBBAB?B@AACGGJ5BAA?A>A@C@CCCCCDBBBBBCCCC?A@@BAAAAABBBBB?::6:;><=28:>?9?AA?A?BB8;:==.485236;<:::876///////88833392?9:9=?=2=;<;;.;>?2
@N9IO0:00935:06389
TACAGAGGGTGCAAGCGTTAATCGGAATGACTGGGCGTAAAGGGCGCGTAGGCGGACTGATGAGTCATAGGTGAAATCCCCGGGCTTAACCTGGGAACTGCCTATGAAACTATTAATCTAGAATATAGGAGAGGGGAGTGGAATTTCCGGTGTAGCGGTGAAATGCGTAGATATCGGAAAGAACACCAGTGGCGAAGGCGACTCTCTGGCCTAATATTGACGCTGAGGCGCGAAAGCGTGGGGAGCAAACAGG
+
CCCCBBBB=BBAA<A>8859<>@A?B=@@BBABE>?@ACE?CD?@@@BBECACC@BBBBB?@899@@AAB?BBAA;AACC8AA<AB@B?B>BBB9><?:99?@A;;;D=CBBB?B@@@@ABB?CJCDE@BBB@@@7@@AC@CADD9B?B?EDBBBBB?BA@@<@BAAAA@@@A@AB?B<3;@@BBBBBBBB?BCCAC@CBB<B;@@BA>A:C>:DDD?BBAAAC@?>9?====?5:9B?<==398?@@4A@A9
@N9IO0:00938:06385
TACGTAGGGTGCGAGCGTTAATCGGAATTACTGGGCGTAAAGTGTGCGCAGGTGGCCGCGCATGTCGAGTGTGAAATCCCCGGGCTTAACTTGGGAATTGCGCTCGAAACTACGTGGCTCGAGTGTGGCAGAGGAAGGTGGAATTCCAGGTGTAGCGGTGAAATGCGTAGAGATCTGGAGGAACACCGATGGCGAAGGCAGCCTTCTGGGCCAACACTGACGCTCATGCACGAAAGCGTGGGGAGCAAACAGG
+
@AABAAB@<@@@A@A>>@<><@BB>A?B@CDABA:@B@?@:AAAABBCCCC>BB?A?@@@BBBBBCCAAACCBBF>A@BB9AD:;;@B?CB@CC?C@C@BBABB<;;E?CAA@C::7:BB@999CBA=ABBBB?B?C=999:8A7B8?<2=??;>?@:?9;;6;9:A<CBCBB@??=8:;5;89597;@>C:>?A<><CCGC@C:>>CD>D@C@B;99@B:99?<<0///9=<=8?:89@A?6;;;AC?AAC@
@N9IO0:00940:06383
TACGGAGGATCCAAGCGTTATCCGGAATCATTGGGTTTAAAGGGTCCGTAGGCGGTTTTGTAAGTCAGTGGTGAAAGCCCATCGCTCAACGGTGGAACGGCCATTGATACTGCAAGACTTGAATTACTAGGAAGTAACTAGAATATGTAGTGTAGCGGTGAAATGCTTAGATATTACATGGAATACCAATTGCGAAGGCAGGTTACTACTAGTGGATTGACGCTGATGGACGAAAGCGTGGGGAGCGAACAGG
+
::AA=A@=@BC>A>B?@?@BCB@C?B?BBAB@BC9??4??8@A<BB@BBBC?::0:@@2ABC>@@BCCBC9BCCG>BAC=CBBBBABB?BB?BC=A=@A>A@CC?BA@@@@BAB7;BCA@GFAC@CCC@E9=8=;?7;==A@9BB<99BBBCCB@;;4;AA@<A;;:=BBADCC<@@A;;48:?77-3-3-33<<7;8;=<8<8:::>=?=;7709>8?@@@C???A@;=>:99/::9@??A3=988919=?8
@N9IO0:00946:06388
TACGGAGGGGGCCAGCGTTGTTCGGAATTATTGGGCGTAAAGGGCGCGTAGGCGGTCGAGTAAGTCTGACGTGAAATCCCTTGGCTCAACCAAGGAACTGCGTCTTAAACTGCTCGGCTTGAGTCCGGGAGAGGGTAGTGGAATTCCCAGTGTAGCGGTGAAATGCGTAGATATTGGGAGGAACACCGGTGGCGAAGGCGGCTACCTGGACCGGTACTGACGCTGAGGCGCGAAAGCTAGGGTAGCAAACAGG
+
::@@=@??@?,=<=>AA@;?;:>C:CAD@CCACD>AAC?=4<<:BCBBABB?CB?AAA@@@A@ABBBB@@ABBBJ?CCC>CAC>BA;;5:.9.5;@=B@@A;>:@5;;0499>ABA8BC=A@BCD<??::98AA:?:9:A495:=@A;@@<=?==?@<@@@@:;;;ACBAB;;;>AA;?@;@;??@?B>;;6;AA>A>AB<<;;B?BB?DC@B@BBBAAAA;<;;;;5;CB@@@;@@CBCC?CCCBBC=AAA>
@N9IO0:00947:06368
TACGGAGGGGGCAAGCGTTACTCGGAATTATTGGGCGTAAAGGGCGCGTAGGCGGTCGCGCGCGTCGGAGGTGAAATCCCCCGGGCTCAACCCGGGACGTGCCTCCGGTACGGCGCGGCTTGAGTCCGGGAGAGGAGAGCGGAATTCCCAGTGTAGCGGTGAAATGCGTAGATATTGGGAGGAACACCAGTGGCGAAGGCGGCTCTCTGGACCGGTACTGACGCTGAGGCGCGAAAAGCGTGGGGAGCAAAC
+
?A@@<@BDDD1BB>A?BB?A@@@A5:5><?@5;;.;B9>;4;=4==>==@>99>495555555555@5:;9====4<::::$44(49@B5;;0:;2;<<;;>6>>==::>=:8555=9<>:<<@CC=@@<@@DC=@@BBAA?A;?9?=6=>>=::;;E>B;;;6;?BBB@AAAAA<@@;>?;@;???<@:9:@BBB4:5:;4;=>@@::2:9;@=>::9@ABC@@;;;>@AA;;;;*;==>@==+;50/7.7
@N9IO0:00965:05766
GACAGAGGGGGCAAGCGTTGCTCGGAATCACTGGGCGTAAAGGGCGCGTAGGCGGGATGGCAAGTCGGTCGTGAAATCCTCCGGCTCAACCGGAGAACGTCGGCCGAGACTGCCAGTCTGAGGGATGCGAGAGAGACTGAATTCCCGGTGTAGCGGTGAAATGTGTAGAGATCGGGAGGAACACCGGTGGCGAAGGCGGGTCTCTGGGCATCTCCTGACGCTGAGGCGCGAAAGCGTGGGGAGCAAACGGG
+
CCC@AACDCD3DE?B::9@BBBBB=B9;<BBAAA;ABBCC?CC?BBBBABB?CBA9@::6;B?BBDC@CFECAAA<@B=@@=@?AA?@=??B?A@B?EMDAA<@6;9=<;;?C;;;4844444(44////----,,---/)/)//(/16335:8<5:744(493339945<<<<A6;:8<9??>7;8<B9C==8=7:::,3333333(3;;;;;2334499:9883///89929???ABA1?AA@@9=?>7
@N9IO0:00969:05793
GACGAAGGTGGCAAGCGTTATTCGGATTTACTGGGCATAAAGCGCGCGTAGGCGGCTTGGCAAGTCGGGGGTGAAAGCCCGCAGCTCAACTGCGGAACTGCCCTCGATACTGCCGGGCTTGAGGGCGGGAGGGGTGATTGGAACTCCAGGTGTAGCGGTGAAATGCGTAGATATCTGGAGGAACACCAGAGGCGAAGGCGAATCACTGGACCGCATCTGACGCTGAGGCGCGAAAAGCTAGGGGAGCAAACAGG
+
@?A@@=@?BBACC@D9::?BB>BC@BBD=@A@BD=A9:::.;@@AA@A@AA@@@<@B>A=;;5;B;;;;;*;BAD>FDF=CCBBBAAA=BDBDB?B@B;;;B=B@@@@@?>??<?C;AB?BBBB>BBB<BBCC5BB@@=A@B@BDD@BB?BAAAA:;8;BBC=CBBBBBABBA@ABC=AA@C?BAAACGBB?BBB?B>BBB?BCCBBC@BCACCCBCCDCBCBCBCB@BB?:9::.;BAA@>@3AA@AC=A@@;
@N9IO0:00972:05768
TACGAAGGTGTCGAACGTTGTCCGGAATAACTGGGCGTAAAGGGCGCGTAGGCGGACATTTAAGTCAGGGGTGAAATCCCAGAGCTCAACTCTGGAACTGCCTTTGATACTGGATGTCTTGAGTGTGAGAGAGGTATGTGGAACTCCGGAGTGTAGAGGTGAAATTCGTAGATATTCGGAAGGAAACACCAGTGGCGAAGGCGACATACTGGCTCATTACTGACGCTGGAGGCGACGAA
+
???@?5;5;BAACB?BCD@BBCBCAB?BB?BAAB<AAACC>CC>CCBBBBB@BC?CBBDE;@=@A?:;;;.;@BB=BBF?AAABADCC@CBCCHAD@BBCF@CB=@@@AABB=@@B@@@=AAA;;;BA@A:99:=998?@9@<;;;)/(0/69::===7=433(333333333:906606(/(//(/66395752755/516255995@@@;@@@:929==9955944.44.4449444
@N9IO0:00973:05760
TACGTAGGGGGCAAGCGTTGTCCGGAATCATTGGGCGTAAAGCGCGTGTAGGTGGCTTGGTAAGTCCGGTGTGAAATCTTGGGGCTCAACCCCAAACGTGCATCGGATACTGCCTCGCTCGAGTTCGGGAGGGGAGAGCGGAATTCCTAGTGTAGCGGTGAAATGCGCAGATATTAGGAAGAACACCGGTGGCGAAGGCGGCTCTCTGGAACGATACTGACACTGAGACGCGAAAGCGTGGGTAGCGAACAGG
+
AAABBBEEEE5CB46;@=5;;<8=:>266==8==6<@;;;4;656>>>>??<?>:?=5555=9==<8=8=AABBB=BBB?BEE9C?<@7;@@/;;3;:954499:7;445:::54:4449;@@@@CBD>C@@@1BBBB@@=A=A=A@CCCEBBAAADADBBB>BBABBBAAAAA=@@?@?BB=AAC>C=;;8:BD@EBCC@;;;@@@B>B>CCCBBBB@@?;:<A;955;<:;;69<BBCC>BBAA<<78:46
@N9IO0:00983:05775
GACAGAGGGTGCAAACGTTGTTCGGAATTACTGGGCATAAAGAGCACGTAGGTGGTTCGCTAAGTCACGTGTGAAATCCCCCGGCTCAACCGGGGAATTGCGCGTGATACTGACGAACTCGAGGCGGGTAGGGGTGAGCGGAACTCCAGGTGGAGCGGTGAAATGCGTAGATATCTGGAGGAACACCGGTGGCGAAAGCGGCTCACTGGACCCGATCTGACACTGAGGTGCGAAAGCTAGGGTAGCAAACGGG
+
AAA;;;CB=@@?BB;??>=????@=@=@=AAAAD>B@;;;/;;;;B@@@@@;00,0<>@@@C?CBCBA??AAAAB<BBAAA,A;AABB?B@CCC:C@B@B@@AB@@@BC:;;ABCC@CBBCA@>@BE=BBBCC<BCDDCCBCACCC@BBACF:CCAA;@BAB=BBBBBB;;;B;;;CACC@C@;;;AC@BB@B;;;7::C:BBABCCC>BBB=BAAA@;;;ACABBA?BBA@@@8==9:=A7>?AAAB<ADI?
@N9IO0:00989:05765
TACAGAGGATGCAAGCGTTATCCGGAATGATTGGGCGTAAAGCGTCTGTAGGTGGCTTTTTAAGTCCGCCGTCAAATCCCAGGGCTCAACCCTGGACAGGCGGTGGAAACTACCAAGCTGGAGTACGGTAGGGGCAGAGGGAATTTCCGGTGGAGCGGTGAAATGCGTAGAGATCGGAAAGAACACCAACGGCGAAAGCACTCTGCTGGGCCGACACTGACACTGAGAGACGAAAGCTAGGGGAGCGAATGGG
+
BBCCA?@<@9:8A>BBBB>BBC?B?B@CAA@5::3=??AB78:?@CBBCBB?BB@BCCCC1;59:@=@B:CBBBE?DCE=@@B>BBBD@CD<@@=:;;A;A@=@@=>C6BB>>9B>BCCC:<<ABCC?CBBBB9BCCBBG>C@BC>C@C@CC@@AAB;BE??7;;;B;;>;?:::<:A>6<<;>==9=9==:=BBC7>BBAB>@@AAAA<A8;;CCCCDB@@@ABBBBBCBCCD?DDAAACC9AABBA<@@@;
@N9IO0:00991:05783
TACGTAGGTGGCAAGCGTTGTCCGGATTTATTGGGTTTAAAGGGTGCGTAGGCGGTCCTATAAGTCAGTGGTGAAATACGGCAGCTCAACTGTCGAGGTGCCATTGATACTGCAGGACTAGAGTACTGATGAGGTAGGCGGAATGGACGGTGTAGCGGTGAAATGCTTAGATATCGTCCAGAACACCGATAGCGAAGGCAGCTTACTAAAAGAGTAAACTGACGCTGAGGCACGAAAGTGTGGGGAGCAAACAGG
+
CBAB?::6;;6;C?BBBB<AAC@C@BBF>AB>@@<@D<BB=BD>BBBB@@@=:94:B?BCCD>A@B@@??;?ABB>BCCC?BCCCC@@;ABBBBCBA?ABB?AB>BBBBBBBBBB?BBBBCCBCAAABBBA@>8=9919?<@9>>278?=?=;?9989<88=3;:8<6;><;><?:996733,333,337888;;6;8><?@?6<87733&7=9977(3;<=<;?>:;929<>BBD>BBAAACC:B>??A8:992
@N9IO0:00994:05795
TACGGAGGGTGCAAGCGTTATCCGGATTCACTGGGTTTAAATGGTGCGTAGGCGGGCATGTAAGGTCAGTGGTGAAATCTCTGGGCTTAACCCAGAAACTGCCGTTGATACTACTTGTCTTGAATATCATGGAGGTAAGCGGAATATGTCATGTAGCGGTGAAATGCTTAGATATGACATAGAACACCGATAGCGAAGGCAGCTTACTACATGTTAATTGACGCTGAGGCACGGAAAAGCGTGGG
+
C@=?29<;04:::066==?BBC@D:557:<<@AA:@@5=;30/)/99:?::78??9@;0/:8(-(----/;5:<==4556;;?A::9168<=6<;CD=;;9;?BB=@ACCCBBAB7;<BB?BB@DDD<;;?;;;5;@5;;=4=?BB@@@ABB@AAAA@;>;;;0;=9<8=@AA@;5555<955.559.55;;;;<=.4.499996944;>9=>>5:8<.5000/////4/555.599+9::4444
@N9IO0:00997:05799
TACGAAGGGGGCTAGCGTTGTTCGGAATTACTGGGCGTAAAGCGCACGTAGGCGGACATTTAAGTCAGGGGTGAAATCCCAGAGCTCAACTCTGGAACTGCCTTTGATACTGGGTGTCTAGAGTATGGAAGAGGTGAGTGGAATTCCGAGTGTAGAGGTGAAATTCGTAGATATTCGGAGGAACACCAGTGGCGAAGGCGGCTCACTGGTCCATTACTGACGCTGAGGTGCGAAAGCGTGGGGAGCAAACAGG
+
@>?;:4<:;:*4<=>CCC>@@?BB?A<@<@BAAB=@@@BC:;;BBB:;;@@=@C?BBAAA8@=@@AACBB7BABB<AAA;@@@@@@@A>ABB;;6:;???@?CG:??@:9888-8???@AA>>>B@@:?:?9:4:A@>??9=9=9=9=?BAAAA:9::88:C>E@AA=A?????<@@<9949?@@@>@???===?:?<8818<<<==<7<=1889===;;;;;A===;?;;;>>9>@@@ACB5::BBD9>==;
@N9IO0:00999:05775
TACCAGCACCTCGAGTGGTCAGGAGGTTTATTGGGCCTAAAGCATCCGTAGCCGGCTTTGCAAGTCTCCGGTTAAATCCAGCTGCCTAACAGATGGGCTGCCGGAGATACTACAAAGCTAGGGAGCGGGAGAGGTAGACGGTATTCGGTGGGTAGGGGTAAAATCCTCTGATCCATTGAGGACCACCAGTGGCGAAGGCGGTCTACCAGAACGCGTTCGACGGTGAGGGATGAAAGCTGGGGGAGCAAACCGG
+
@?@=?>@@A=ABB@@AB?BBBC@<;9;E=CC@CB=B?CBB=CCBBB@BB@@@9>9>??6@;:6;@AAD8;6;=@A;@C?CC;<<B?BBACCBBA@@8@;:92:3;B@@@CCABBC>@;;;BC=B;;;F>CDCF?BACCCC@B;;7;;?CCC;;;:9:*:999*9929945<99344.444.4;:>?<@B??=@9:6:<@A?BAAAC=??B=AAAAB;??CCC?C@99929AAAA;@======,=;878(74:4
@N9IO0:00999:05789
TACGAAGGGGGCTAGCGTTGTTCGGATTTACTGGGCGTAAAGCGCGTGTAGGCGGATTTGTAAGTTGGGGGTGAAATCCCGAGGCTCAACCTCGGAACTGCCTCCAAAACTACAAATCTGGAGCAAGATAGAGGCAAGTGGAATTGCGAGTGTAGAGGTGAAATTCGTAGATATTCGCAGGAACACCAGTGGCGAAGGCGACTTGCGTGGAGTCTTTGCTGACGCTGAGACGCGAAAGCGTGGGGAGCAAACAGG
+
CCBA?>@CCC5CBBCBBB@CC?BB=@?C:@ABBC=BBBED=CBDAA?BA9:6:A;AAB;AAA=AB?BCCC5CBCC=CDD=C::49?>>9?=?@@9><>000<@>9@AA6ABBBCC8?<993999A?BAAAA8838@:?==:>7:7;>>=@@?887=?;?>>B8=:=???AA778:?>A@>:@;9;;8=>==:=7718:>>;6505.--82---555.74666...35887<=9=<>2=///8==/99=AA:9995
@N9IO0:01011:05767
TACAGAGGGTGCGAGCGTTGTCCGGAATCACTGGGCGTAAAGGGCGCGTAGGTGGCTCGCCACGCGTGCGGTGAAAGCCCGGGGCTCAACTCCGGGGTCGGCCGTGCGAACGAGCGAGCTTGAGTCCGGTAGAGGCCGATGGAATTCCGGGTGTAGCGGTGGAATGCGTAGAGATCCGGAAGAACACCGGTGGCGAAGGCGGTCGGCTGGGCCGGTACTGACACTGAGGCGCGACAGCGTGGGGAGCAAACAGG
+
ABBAAADD=@@A??=>@?=@AA?C=@=@@AAAAA<:::BB:AA<AAAAA@@5<;4;4444.55444959>:>BCE7;<@8A@A3@;;0+000,000&/7728+66=;:9;=0/00@07786<949>597::9:9694348=9=7?<B9=?8333:<8858A?A?BB::;A?@@AAA>A>A7;;?BBB@C>;;9;CC?GACB?ABE?CCBB<B?B@@@@BBBBBCBBBA>AA@@AA;;<ACCFJ7;;ACE=A@E@
@N9IO0:01013:05785
TACAGAGGGGGCTAGCGTTGTTCGGAATTACTGGGCGTAAAGGGCGCGTAGGTGGCCTGTTAAGTCGAACGTGAAATCCCCGGGCTCAACCCGGGAATGCGTCCGAGACTGGCAGGCTCGAATCCGGGAGAGGGATGTGGAATTCCAGGTGTAGCGGTGAAATGCGTAGATATCTGGAGGAACACCGGTGGCGAAGGCGGCATCCTGGACCGGTATTGACGCTGAGGCGCGAAAGCCAGGGGAGCAAACGGG
+
BCBC@9:9:9*:AAABCD<@@@BB?BAG?B@CCH>AAA@@8>?<@BBCDAA<AA<@<@BB>@=@A@@@=@@@CDC;:999*;B;BDBB?BB=BB=B@BB??@C?BABBBAB?@@A=???AB?BA@EE=BBBCD?CCCCC?C@B@B>@@?BBCCB@@>@BBC>@@9::@???A@@@A?AB@C?BBB@B@BC?@@C@D@CB@CCBB?BC?@@>@@BBB?BCBBAA;;;<@@C;;;0;@<;;;;.;;;;;/:>?8
@N9IO0:00965:05837
GACGTAGGTGGCCAGCGTTGTTCGGAATCACTGGGCATAAAGCGCACGTAGGCGGCTTTCAAAGTCGGGTGTGAAATCCCTCGGCTCAACCGAGGAACTGCGCCCGAAACTAGGAGGCTTGAGGTTCGGAGGGGAAGGTGGAATTCCCGGTGGAGCGGTGAAATGCGTAGAGATCGGGAAGAACGCCGGCGGCGAAAGCGACCTTCTGGCCGGAATCTGACGCTGAGGTGCGAAAGCTAGGGGAGCAAACGGG
+
ACBCC>?:::2:=ABBCC@CCAEEAC@BAAABBB<BAABB;@9;:B@@?@?;9949BC=CCF>BACCC?CBCCCG?BBB>BBB@BCBGAG@BBB@B@DBBBBBB<BBC=BCBB@;;;:F@DCC?C@CD@CCCC;CAC@CCAC@C@BB<B@FD@CCBB?BBCC?CCBC@B@BBBBBCB=B>BGACDD?B?AA=@@@A8::BDG?A?ACCACAF@F@BBCAA@@AA@@@=BBBCCC>CBBBBBB3A@;;;6;CC=
@N9IO0:00971:05829
TACGGAGGGGGCGAGCGTTGCTCGGAATTACTGGGCGTAAAGGGTCCGCAGGTGGCCTCGTAAGTTAGATGTGAAATCTTAGGGCTTAACCCTGAAACTGCATCTAATACTGCAAGGCTTGAGTCCAGGAGAGGTTGGCGGAATTCCAGGTGTAGCGGTGAAATGCGTAGATATCTGGAGGAACACCAGTGGCGAAGGCGGCCAACTGGCCTGGTACTGACACTCAGGGACGAAAGCGTGGGTAGCGAACCGG
+
ABAB?ABHEL5DAAA;;;@DDDCD@D@F@BBBCB=CCCCC.;;09A9=BCD=BB@D@CBBBD?BB@CBB>>?AAD>BBB>BAB<@A<@;@A;@@AC9AAB;;;@@C@CBCBCAA<A<@@?A@@@C?AA?BBAA=B>B>BC@C?B?C9;;?BBBBBCC?CCEH>AAABBCBBBBBBBB>BA?B=::;>ACBCACDC?B?;;7;=@=AAB@B@CC@CCCDABACCCAAAB:@A;;;7;BCBAC<@;;;BB?B@C?
@N9IO0:00985:05852
TACGGAGGGGACTAGCGTTGTTCGGAATTACTGGGCGTAAAGCGCACGTAGGCGGATTTGTAAGTCAGGGGTGAAATCCCGAGGCTCAACCTCGGAACTGCCTTTGATACTGCAAATCTCGAGTCCGGAAGAGGTGAGTGGAATTCCTAGTGTAGAGGTGAAATTCGTAGATATTAGGAAGAACACCAGTGGCGAAGGCGGCTCACTGGTCCGGTACTGACGCTGAGGTGCGAAAAGCGTGGGGGAGCAAACAGG
+
AAAA=@@@>2@BA@@@AA=BB@A@;@+0)/:>>>8:9<BE?B;;;B;;;@A=AB?BCD=@@B>BBBBDDC7AAAC=CCF=BAB5;9==5>=9668<8>>>>8=?9><=A?99:BB<BBAAA??BB?A?A6;;;7;BBC;;8:?A=@>@@@AAB@@@D@CBBI>D@@A@A@@@@@<AB>B=::4:;:5;@;;5;<<8<;00+0<<>>??9<?:>9<@A999BBAA;;;?BB=9;::.:B@;;;;;)9>>@A<AA@=
@N9IO0:00988:05827
TACAGAGGGTGCAAGCGTTAATCGGAATTACTGGGCGTAAAGCGCGCGTAGGTGGTTTGTTAAGTTGGATGTGAAAGCCCCGGGCTCAACCTGGGAACTGCATCCAAAACTGGCAAGCTAGAGTACGGTAGAGGGTGGTGGAATTTCCTGTGTAGCGGTGAAATGCGTAGATATAGGAAGGAACACCAGTGGCGAAGGCGACCACCTGGACTGATACTGACACTGAGGTGCGAAAGCGTGGGGAGCAAACAGG
+
CBCB?>@@4:;9A>@@::38;==@<@<A<AAAA?9>?@@@9@BAABAAABB@BB@CC<AA?B?BB>B=BAAADED=A@==0A:3::C@@B5444)47>88<?9:7;AB3=5:03B5;7@989997897A>?8B<33859>8=189)9,8;<<999@@88>;=2?88=?A@=;;//..3.39=7<?@78825495?9=6433;7:99>A<??@A?==7333333379<488:CCC:?899@AB9CBB@@8>;;5
@N9IO0:01010:05819
TACGGAGGGTGCGAGCGTTGTCCGGAATCACTGGGCGTAAAGGGCGCGTAGGCGGCCTGGTAAGTCGGATGTCAAATTCCGGGGCTCAACTCCGGGGCGCCATCCGAGACTGTCAGGCTGGAGCACGGCAGGGGCGAGTGGAATTCCCGGTGTAGCGGTGGAATGCGTAGAGATCGGGAAGAACACCCCGTGGCGAAGGCGGCTCGCTGGGCCGTTGGCTACGCTGAGGCGGCGGAAAAGCGTGGGGAGCCAAACAGG
+
A@;;5994,444::::5626;@9>59)//////7.756:D>ED9:<66;;0800,0)00,00)/>;9.5==A==909.525;;+9:::8=>@.;99&44929:?:>@??BA@>=00+0=B=;:<CCC@BCCDD9AAAACC?C?A?AC=C>BBBAABL@CCAC?@@BB@AAAAB<<@@+0+0=:=0000&/44.9==7;7;<7554:<<:<6<.44.4.44/7-----,(,83--(---&--///::&/33-33(/69:
@N9IO0:01011:05848
TACAGAGGTCCCAAGCGTTGTTCGGATTCACTGGGCGTAAAGGGTGCGTAGGTGGTAAGGTAAGTCGGATGTGAAATCTCCGAGCTCAACTCGGAAAATGCATTGGAAACTACCTTGCTTGAGGGTTGGAGGGGGGACTGGAATACTTGGTGTAGCAGTGAAATGCGTAGATATCAAGTGGAACACCAGTGGCGAAGGCGAGTCCCTGGACAACTCCTGACACTGAGGCACGAAAGCTAGGGGAGCAAACAGG
+
AABAAAA?B@@:@8;:@@?AA>BC?AA>BBBABB<8:9CC<A?<@AABABB=@A@@@<@=AC>BB??<?=???@C=CBBB?BBBA@BB=@999)///&///;;7A<AB=<;;D?B>B;;5;;;;7;?C>;;;;;;%;?@@?A=;@BB@B@BCCCCCCCCCCB;::;;>:<=ABBCC7>@?5>:???9BB=>9=00)/)/66979919;7><B>@::699365/////)///55>)56666>>0=97<<+0/0:
@N9IO0:00965:05877
TACAGAGGGTGCAAGCGTTAATCGGAATCACTGGGCGTAAAGCGTGCGTAGGTGGTCATGCAAGTCGGGTGTGAAATCCCCGGGCTCAACCTGGGAACTGCATTCGATACTACATGGCTAGAGTATGGTAGAGGGAAGTGGAATTTCCGGTGTAGCGGTGAAATGCGTAGATATCGGAAGGAACATCAATGGCGAAGGCAGCTTCCTGGACCAATACTGACACTGAGGCACGAAAGCGTGGGTAGCAAACAGG
+
B@AAAABF<AA@@<?>>>>B?BBB?C=?@@@::9,9?;;;0;@@@ABBBBB@CC@CCC999@=?BBBC<CBA;;;6:AAB8BD<;:9@:@;::<09069@@CA>?@??@CB@>@993:;;;;@AABA=AA@;;;0;49B@;@:=?5A;A=;<;A@;;45===6===BAABB;66=>9<5:.5.48444.4439::7;.454445<7<=9=C@C?C;@<@?:9@@9958==655=4999999)45;<=>6666:
@N9IO0:00966:05891
TACAGAGGGTGCAAGCGTTGTTCGGAATCATTGGGCGTAAAGGGCGTGTAGGCGGTTTGTTAAGTCATGTGTGAAATCCCTCGGCTCAACCGGGGAACGACGCATGAAACTGGCAAGCTAGAGTACCAAAGAGGGGGGTGGAATTCCCGGTGTAGCGGTGAAATGCGTAGATATCGGGAGGAACACCTGTGGCGAAGGCGGCCCCCTGGTTGGATACTGACGCTGAGACGCGAAAGCGTGGGGAGCAAACAGG
+
BBB@@@BC>BBBB>B>>><@B?AB>A8:;A@7<>6AAACF>CB>CBBBABB??>8<<6=>8=;?AAAABBBBCCD?AD@9@00,0<==6?6BB>9?@BC@CCBBBCCH?CCCACC?AAAABAAABB=A<4A=CCCCC*CC@C?A>BB=D?BBABBCC@BBBG8==B=666==;;9@@7BB@C@BCC@CCEF?CCC@EBEEACFIH5CB@B9C<@@BB@<<<@<@>??@?>@?AA;AAABBEC;BBAA?9?;;5
@N9IO0:00971:05888
TACGTAGGGTGCAAGCGTTAATCGGAATACTGGGCGTAAAGCGTGCGCAGGCGGTGATGTAAGACAGATGTGAAATCCCCGGGCTCAACCTGGGAACTGCATTTGTGACTGCATCGCTGGAGTGCGGCAGAGGGGGATGGAATTCCGCGTGTAGCAGTGAAATGCGTAGATATGCGGAGGAACACCGATGGCGAAGGCAATCCCCTGGGCCTGCACTGACGCTCATGCACGAAAGCGTGGGGAGCAAACAGG
+
@AA@@ABD;:<;;5:;::>B;;;;=B<:;000=5000?<5>===CBBBBB>;;4;<;;A@A4;;7<??:8:@=?-9;;;.;B099@?@D?CCC=C@D@@@@AA=ACBCCCDDBBABA@A=??AABB=A@@<;;;;*9@A=?<A4:69@BA@AA@ABBBCBI?BBCDBBBBB@@A;;5;?9?;@@@6::AA<ABA=@>;<7;ABB5@@A9@=@BBBBAAA;::?::9@AB???D<@?@99:9-989<<3>AA9
@N9IO0:00973:05887
TACAGAGGTGGCAAGCGTTGTTCGGAATTACTGGGCGTAAAGGGCGCGTAGGCGGCCTTCTAAGTCAGACGTGAAATCCCCCGGCTTAACCTGGGAACTGCGTCTGATACTGGGAGGCTTGAGTATGGGAGAGGGATGTAGAATTCCAGGTGTAGCGGTGAAATGCGTAGATATCTGGAGGAATACCGGTGGCGAAGGCGGCATCCTGGACCATTACTGACGCTGAGGCGCGAAAAGCTAGGGGAGCAAACGGG
+
CABBA??;9948?;>899<?@?CC?B?B?BBBDD=@?@DE>CB=BCCCBBA?995;=@>ABB?BBB@@A9:9@@D;99999(<;B@:F:@=<BD?C=AAC;;:CFFBAACCCD>@@>@B?BBBBB???8>?@@@9?@@@A@A?C=C=??;?@@@@@@=@CCC>A?>??@?????@@A@B>:B@BBB?B?BB:BABAD@CC@CCCC:DB@BB8;;@B;;;A;;;BABA=@AA;;;;*;B@@ACC<CBB@>8?@@8
@N9IO0:00975:05882
TACAGAGGGTGCGAGCGTTAATCGGATTTACTGGGCGTAAAGGGCGTGTAGGTGGTTAGTTAAGTGAGATGTGAAATCCCCGGGCTCAACCTGGGAACTGCATCTTATACTGGCTAGCTGGAGTATATGAGAGGGTAGTGGAATTTCCGGTGTAGCGGTGAAATGCGTAGATATCGGAAGGACACCAGTGGCGAAGGCGGCTACCTGGCATAATACTGACACTGGAGGCGCGAGAGCGTGGGGAGCAAACAGG
+
BBBBBBBB=BCBBA@>>>8<:==@5;;B<B???A<ACAAB=AB>???CC@A>AB?B@CCC?C@CCBA@?A;;99905:99*5<4696D9C>ACG>E=;;BBBB:;7;CCBCB?AB:;;AA>;;;A@???>994<2444455:7;@7>8=866555<<7:;:<2:9944/7////--(/)/)///-(--//)/77273::5:<<<7<<8666>7<;666;::://)/@)0///:99:<:::==.<<;;<6<==;
@N9IO0:00979:05876
TACGTAGGGTGCGAGCGTTAATCGGAATTACTGGGCGTAAAGTGTGCGCAGGCCGCCGAGCAAGTCGAGTGTGAAAGCCCCGCAGCTTAAACTTGGGGAACTGCGCTCGAAACTACTTGGCTAGAGTGTGGCAGAGGGAGGTGGAATTCCACGTGTAGCGGTGAAAATGCGTAGAGATGTGGAGGAACACCGATGGCGAAGGCAGCCTCCTGGGCCAACACTGACGCTCATGCACGAAAAGCGTGGGGAGCAAACAG
+
DCAAABBC=::9CBB@@@?B@BCC@B?C>?@BBC>@@ACF>BBCCCCCCCC?B;>>==>@::6;BAABC;<;AA@9;944&///://)//(/:)/00&/16///88:9338(399=?6?6378;:8=>87/8<<<;818??CD@D@C58.3993333377,33333&399;778=0//888368161;:94:833.38<6;6;4332794888.7171733377>>?BCCBBA?:;>==.?@AABBB9A@AAA=???
@N9IO0:00995:05867
TACAGAGACTGCAAGCGTTATTCGGATTCACTGGGCGTAAAGGGTGCGCAGGCGGCCGAGTGTGTGAGGCGTGAAAGCCCGGGGCTTAACCCCGGAATTGCACCTCAAACTACACGGCTAGAGCATTGGAGAGGGTAGCAGAATTCATGGTGTAGCAGTGAAATGCGTAGATATCATGAGGAATACCAGAGGCGAAGGCGGCTACCTGGACAATTGCTGACGCTCAGGCACGAAAGCGTGGGGAGCAAAAAGG
+
AAA:;;@@@;;;A>B@@A>AI@DD@BB>AAAEHD>AA@DD>EG?AA@@>>>:00+0+0?=ABCCA9::;@BBAB@:@BB=CCC;DC?B>BBA7A<@<@5:;:9=>?BB<A@ABBBA>ACCCBBBBB?C?@@@@B<ABBBAAA798:BAA=AAAAAA@@@@?D>C@@@BBBB@@@@AC@@A?B?ABA<@@AA<A;;5;?BB?CC;;9;C@BBC@B?CCABBBAA@A??;;;;@AB9@?@@ABB7BB;;;;;';4
@N9IO0:00997:05904
TACGTAGGGGGCAAGCGTTGTCCGGAATCATTGGGCGTAAAGCGCGTGTAGGCGGCTTGGCAAGTCCGGTGTGAAAGCTCGAGGCTCAACCTCGAGTCTGCATCGGAAACTGCTTTGCTAGAGTCCGGAAGAGGAGACTGGAATTCCTGGTGTAGCGGTGAAATGCGCAGATATCAGGAAGAACACCGGTGGCGAAGGCGGGTCTCTGGGACGGTACTGACGCTGAGACGCGAAAGCGTGGGGAGCAAACAGG
+
@A@@?CCDEE5BB:;;BB@CBDAI@C?BB;;6;A;A@@@B=A;:;CCCBB@>9939@?A?DC?CCD?A@BA@@@D9;;;BA;;7;ABB?B?BCC;:;CBBCECCE?BB>A???@A:@AA@@@:;:?B?A=A:94;;???A<@=@@C@CB@BGDECCCACCBD<@@@BAAAB@@@ABB=@=@C?CCCAGICB?BA?<?<??C<A@AA???9@@C>BBB;;;<CBB@@@ACAA:::59>==ABB8AAAAD>@@A7
@N9IO0:01002:05880
TACGGAGGATCCGAGCGTTATCCGGATTTATTGGGTTTAAAGGGTGCGTAGGCGGCTTGATAAGTCAGTGGTGAAAGTTTGCGGCTTAACCGTAAAATTGCCATTGATACTGTCGGGCTTGAGTACAGATGAGGTAGGCGGAATGTGTCATGTAGCGGTGAAATGCATAGATATGACACAGAACACCGATTGCGAAGGCAGCTTACTAAAGTGTAACTGACGCTGAGGCACGAAAGCGTGGGGATCAAACAGG
+
BCDK@CC@B@@=@BBAAA?B@@<@>@AA;@@?DB=BD<AA<A=848:A999?;:6;B?ABCD@BBCAA@@=@???6?@?8AAC455485=.44444&47<=4543599:B@;;;A@8@B5;;AAA@@@@;9:A>C<;4;C;?=AAA@AAB000000@<BBBC=@@:=999::99999444476>??2994.49998<:=?>>@<@<999,9>?;;5:@@@BCBBAAA=ACC:::/;=>ABBB:ABACC=<<;>
@N9IO0:01004:05885
TACGGAGGGGGCTAGCGTTGTTCGGAATTACTGGGCGTAAAGGGCGCGTAGGCGGCGCGGTCAGTTGGGTGTGAAAGGCCCGGGCTCAACCCGGGATGTGCGCTCGATACTGCCGCGCTGGAGTCCGGGAGAGGATGGCGGAATTCCCAGTGTAGAGGTGAAATTCGTAGATATTGGGAAGAACACCGGTGGCGAAGGCGGCCATCTGGACCGGCACTGACGCTGAGGCGCGAAAGCGTGGGGAGCAAACAGG
+
:;;<5:C@A@2@BDBBBC@CBACE@D@C?BBBEE=BAABB:@@;@CCBBAA;00,0@?><@BBBB=AA;ADCAAA0;5;@;AE>CDDE@BC=BA<BBBBBAC99:CCCCBBBB@CBBACC?@@@C@CD>AAAC?AC?=@@;>;?=?A<ABBBAA???@BBBD>B?AAACAAACB?BB>B?CB@BB@@B@BA?BAB@D?AA>A@BBBBB=AA=A=AA?@@@==9:::?=:;:977*4444:::+;555>6=<@:
@N9IO0:01012:05890
TACGTAGGTGGCAAGCGTTGTCCGGATTTACTGGGCGTAAAGAGCGCGCAGGCGTCGTTCAAGTCGCGTGTGAAAGCCCCCGGCTCAACTGGGGAGGGTCACGCGATACTGATCGACTCGAAGGCAGGAGAGGGAAGTGGAATTCCCGGTGTAGTGGTGAAATGCGTAGATATCGGGAGGAACACCAGTGGCGAAGGCGACTTCCTGGCCTGTTCTTGACGCTGAGGCGCGAAAGCTAGGGGAGCAAACGG
+
A@===00+00,0;)5;@B:;=C?C?@@@8@?@@?0;;@@@8@ABBBBBB@A;:;;BBB;A@=AA:9;ABCCBDC9;:::9*;=ABBC?A;;;;.9?A=ACCC@AACCCCBBBBCCBBC@@@<@@BBB?@C@?@<@?BBD@C@C?BB<A>ACCFCCC?DBDE>BA???9::?A?<=>5;:4:8>?@?B@?@>A;;6;>BBBBDAC@BB@C?BCC?CC@CCBA@@9992:?@?>@;@BCBBBB<BBACF;;;;
@N9IO0:00965:05922
TACAGAGGGTGCGAGCGTTAATCGGAATCACTGGGCGTAAAGCGCGCGTAGGTGGTCTGTTAAGTCGGATGTGAAAGCCCTGGGCTTAACCTGGGAATTGCATTCGATACTGGCGGACTTGGAGTGTGGTAGAGGGAAGTGGAATTCCCGGTGTAGCGGTGAAATGCGTAGATATCGGGAGGAACACCAGTGGCGAAGGCGGCTTCCTGGACCAACACTGACACTGAGGCGCAAAAGGCGTGGGGAGCAAACAGG
+
ABCCBBBD<BBBB@@???<@<@BB?B@DDBBBBB=AAA@B<BBBBDCCBBB?BB=AA@@@=A=ACCC?BA@A;;;/;@A9ACB=CB@B@D@CCD?D?C?A;;;5<;@@@BCD@CB@BBB9<8;BCAAA@C9::@?6=39:>8;8<399)7/7;;=>>>8=A?A<???AAA@A>=0000*0/590:883933364448=7=>8<B=B>@=76918/7552233786...(..5555&.(.62222&22256/6::5
@N9IO0:00965:05952
TACGGAGGGTGCGAGCGTTGTTCGGAATTATTGGGCGTAAAGCGCGTGTAGGCGGTTTATTAAGTCTGATGTGAAAGCCCCGGGCTCAACCTGGGAAGTGCATTGGATACTGGTAGACTTGAGTACGGGAGAGGGTAGTGGAATTCCTAGTGTAGGAGTGAAATCCGTAGATATTAGGAGGAACACCGGTGGCGAAGGCGGCTGCCTGGACCGATACTGACGCTGAGACGCGAAAGCGTGGGGAGCAAACAGG
+
BBCC?AAC>CBBAAA@@@@CCACC?C@D?BB?BB=???BC<B?@@@@AA>?:?>;>A<AB?C>BABBBCCCCCCD=CCCC8@@<@DBC?A@CDD>D=A@CBA@>@=@@@A@A<?===>?;?=???@AA=BBCBB;BA@AB?C@B=@?@??@BAAB@@;;>CC9@@:==@?>=;=9=@7;;=A=A@>9>:>=9>;A>A@BB?AAAA=AB?BB@CBAB<<9:9678>=<<>CBBBG=AABBBCC9BB@@A:;::>
@N9IO0:00968:05926
TACAGAGGGTGCAAGCGTTAATCGGAATTACTGGGCGTAAAGCGCGCGTAGGTGGTTTGTTAAGTTGGATGTGAAAGCCCCGGGCTCAACCTGGGAACTGCATCCAAAACTGGCAAGCTAGAGTACGGTAGAGGGTGGTGGAATTTCCTGTGTAGCGGTGAAATGCGTAGATATAGGAAGGAACACCAGTGGCGAAGGCGACCACCTGGACTGATACTGACACTGAGGTGCGAAAGCGTGGGGAGCAAACAGG
+
BCB;:;BB0;:;?6<?@@<@=@@@>A>A8;;@@E=BB@@@:@@@ABBCCAA?AAAEF>BB?C?BB6;6;AAAAAA;@@A@3@@6;<???C@CDE>B?AAAA@?A599939@A?CF9:9AA?<99::9/9?><=@;:937=9<,79)7,33556:<=<:=:;:0:>866@==;<:::/8+88=3>@B:==>=4:8:371;;=>;@A>@A=998>=;A;8889988?8918=><AA9???BACA6@=899,8;=;
@N9IO0:00979:05922
TACGGAAGGTGCGAGCGTTAATCGGAATTACTGGGCGTAAAGCGCACGTAGGTGGCTTGGTAAGTCGGATGTGAAAGCCCCGGGCTCAACCTGGGAACTGCATTCGATACTGCTGAGCTAGAGTACGAAAGAGGGGGGTGGAATTCCAGGTGTAGCGGTGAAATGCGTAGAGATCTGGAGGAACACCAGTGGCGAAGGCGGCCCCCTGGTTCGATACTGACGCTGAGGTGCGAAAGCGTGGGGAGCAAACAGG
+
BCBB?B>B@BCBCAA@@@?B?BBB?B@C@BBBCC<AABBB>BDCAAABABB>B@>BB@C@CCBCCDB@CCDCBBB8;:CC;CF>BBBC@C@CCD=@>?ACABB9BB@@@@737;:333>=<;;;==BAG;@;;;;;;#487;3838454.49444==;===?7<<<B;;9>:=0//;1664718>>:?@?@;@@@9>=;:6;BBB5BBAF9;:@>>?9:9@AAACCC@CCCCBB=BBBAAAA7@@?AA9?<<8
@N9IO0:00995:05940
TACGTAGGGGGCGAGCGTTGTTCGGATTTACTGGGCGTAAAGAGCGCGTAGGCGGCCGGATAAGTCCGTTGTGAAATCCCCCGGCTCAACCGGGGACCCGCTTCGGAAACTATCCGGCTTGAGTCGCGGAGAGGAGAGCGGAATTCCCAGTGTAGCGGTGAAATGCGTAGATATTGGGAGGACACCGGTGGCGAAGGCGGCTCTCTGGACGCGTACTGACGCTGAGGCGCGAAAAGCTAGGGGAGCAAAC
+
ABB@@@DDHD5BCBBBBB@BB@CC>AAA<BBBDC;BA;;<0<9A;9:@<99;9;7;?E=A;<7;@A>AC?CA;:9*3<<=?1:===8838:>??3;;;-:?B>BC>@A<AABAA?B?BA?A@????AB?BBBB?CBBA@@6939;>>9ACCBB:9:C?BCCD>BAAAA@@@@<?9;;5<<,009<8<;00,9=A7A=>>:999@??B@BBCDFDEAAAADCBBB;;5<@?::::*:995595*559:<05
@N9IO0:00973:06006
TACGTAGGGTGCAAGCGTTAATCGGAATTACTGGGCGTAAAGGGTGCGCAGGCGGCTCCGCATGTCAGGCGTGAAATCCCCGGGCTTAACCTGGGAATGGCGCTTGAAACTACGGGGCTGGAGTATGGCAGAGGGAGGTGGAATTCCACGTGTAGCGGTGAAATGCGTAGAGATGTGGAGGAACACCGATGGCGAAGGCAGCCTCCTGGGCCAATACTGACGCTCATGCACGAAAGCGTGGGGAGCAAACAGG
+
BBBCBCBE?@@?@<@@@@<@=@BC?B@C?BBAA@8@@@@@;@D=ABBCCCB@BB?B@D@DBBBAAB;;5:@@?@?8::;:-:B=CF@D@D@CCC>B@BB@BBDC@CCJ>BBACEEC9A;;9;BCCBC?;::>>>69925@;?=A?D@DCCABBBBBB@GEDE>A@@BBBBBBBBB@@?@B@C@:;;@A@;;5;>>9?4:4:::>>;>>>8>9?>>BBAAA;9;@;;;;;;;;;;0:>>?ACC:BBBBE=@AB?
@N9IO0:00979:05988
TACAGAGGTCCCGAGCGTTGTTCGGATTCACTGGGCGTAAAGGGTGCGTAGGTGGCATAGAAAGTTTGATGTGAAAGCTCAGGGCTTAACCCTGAAATGGCATTGAATACTGCTGTGCTGGAGGTTTGGAGGGGGGACTGGAATTCTTGGTGTAGCAGTGAAATGCGTAGATATCAAGAGGAACACCAGTGGCGAAGGCGAGTCCCTGGACAACACCTGACACTGAGGCACGAAAGCTAGGGGAGCAAACAGG
+
BBBCAAA?DDG@B?@>>@;@@@CGADC?BBBBBD>CCCFE>CF>BB?@=992:;4;;;A>@@9@A@9?;<:AAAD@@@BCADA5>@-0,0<3:?;=5;?8;9;;@A<;;;BDDA@@@@@@=@@<@@8@=@=====&===A<@=A=??=B>?>?BAAAABABB<@A???BBC@BBBA>A?:5;;>>>;>>=;7<881506552555-582755/555269.//988/7,383339.77333;;1<=@@@8;;?4
@N9IO0:00981:05988
TACAGAGGGGGCAAGCGTTATTCGGAATTATTGGGCGTAAAGGGCGCGTAGGCGGCTTTGCAAGTGACGGGTGAAAGCCCTCGGCTTAACCGAGGAACTGCCTGTCAGACTGTGAGGCTTGAGACCGGGAGAGGTGAGTGGAATTCCCAGTGTAGCGGTGAAATGCGTAGATATTGGGAGGAACACCAGTGGCGAAGGCGGCTCACTGGACCGGAACTGACGCTGAGGCGCGAAAGCGTGGGGAGCAAACAGG
+
;;;AA@@AA@0@B8;:BC@CCACC??9?=AB?BD>BBCCC>BC>CCBCAAA?::8:DD<CBC=@@BB??@;@AAD=;;:6;AA=BC?C?A>A@@=A@:;:B=AAB@@@BCCAAA@@=@C@CCCBB?BB=BAAA=AA@;;;@C>B@BE>BBCBBBCBB>C;;;0;@A@@@@BBBC?BB=BC>B>AAA?BA???BBB?C?BB?BBBBBBC@BB?B>A=@@ABBCBB???>@@A?>>8>@?>@@@2>>@@@;@@@<
@N9IO0:00984:05961
TACGGAGGGGGCTAGCGTTGTTCGGAATTACTGGGCGTAAAGCGGATGTAGGCGGATCTCTAAGTCGGGGGTGAAAGCCCTGGGCTCAACCCAGGAATTGCCTTCGATACTGGAGATCTCGAGTGCAGGAGAGGTGAGCGGAATTCCGAGTGTAGAGGTGAAATTCGTAGATATTCGGAGGAACACCAGAGGCGAAGGCGGCTCACTGGACTGTTACTGACGCTGAGATCCGAAAGCGTGGGGAGCAAACAGG
+
BBBB?BCCCC1CBBAABC?CB@CC@C?A=@@@=>6>@?@@<@ED>;;;CGCBDC?CCAA:;;6;@@@DDD5BBCC<AAC=BCE=A@FC?BB<@@=A=B;;;?D9;;BCCCBB@@@@@>:;;AB:::::ACCAB=@@@99939:=:==>>>=????@A>A?@@;@7<<CCBAB;;8;<>@@5;6;AA=AB;;5;00+0;00+0=000@@<@ABBC?CCCBBCFBBBBBB@B?:::6;@@@@@@3@A;;;.::>8
@N9IO0:00992:06008
GACAGAGGCCACGAACGTTGTTCGGAATCACTGGGCATAAAGCGCACGTAGGCGGCTAGGTCCGTCCGATGTGAAAGCCCCCGGCTCAACCGGGGAATTGCATCGGATACAGCCTGGCTCGAGGACGGTTGGGGTGAGTGGAACTCCTGGTGGAGCGGTGAAATGCGTAGATATCAGGAGGAACACCGGTGGCGAAAGCGGCTCACTGGACCGTTTCTGACGCTGAGGTGCGAAAGCTAGGGGAGCAAACGGG
+
AAA;:;@<@@BABB?BBB9<;@CCAH?ABCCCCD=BB@@@:@:;:CDDDBB?@@;?@@@=A@<AA?=@@@><@@@8@A;;<+B8AABC@B?BBB:A?A<>>@AAC?AAAB@@@>9949??@@A?BBC9>/677)8:::>A<>:=AA=AD=AA8=<AB<A>@@9??=>>?;=///8996>@<@<@@@;@<>>;>AAA:A??<?@AAA@@6:8=AAA7?A@@???;;;>9<::77909;;;<<<-::::A:AAD9
@N9IO0:01012:05992
TACGTAGGGTGCGAGCGTTAATCGGAATTACTGGGCGTAAAGCGTGCGCAGGCGGTTGTGCAAGACAGGTGTGAAATCCCCGGGCTTAACCTGGGAACTGCACTTGTGACTGCACAGCTGGAGTGCGGCAGAGGGGGATGGAATTCCGGCGTGTAGCAGTGAAATGCGTAGATATGCGGAGGAACACCGATGGCGAAGGCAATCCCCTGGGCCTGCACTGACGCTCATGCACGAAAGCGTGGGGAGCAAACAGG
+
BBCCCCCC>BB@@@A@::4<=CAA=A5;4;BAAC?ACBIJFCCC@B@@@@@<@A?A@CCCCD?BA@9839>==AA99898+9?89959:?:?BE=B?A@@???A=AABBCBBAAA???@A:?????A@AAA=====+;9:9>+0*0)0)0>==:=8=AA?AAB=BBBB???C??888=1888=8ABA>ADAA=AAA=B?BA=BBBB7@@@;@=BABBAA>=000>==>@@@?A?<8@>>:;;;-::;BB=BBB?
@N9IO0:00973:06059
TACGAAGGTGGCAAGCGTTGTTCGGATTTACTGGGCGTACAGGGAGCGTAGGCGGTTTGGTAAGCCCTCCGTGAAATCTTCGGGCTCAACCCGGAAAGTTCAGAGGGGACTGCCAGGCTAGAGGACGGGAGAGGAGCGCGGAATTCCCGGTGTAGCGGTGAAATGCGTAGAGATCGGGAGGAAGGCCGGTGGCGAAGGCGGCGCTCTGGAACGTTTCTGACGCTGAGGCTCGAAAGCGTGGGGAGCAAACAGG
+
CBBBC<?=9;6;B?C@BB=AA@BBABCB<AABDD>BBB@A@AD<???DAAB@BC@CF>C@CC@CCC9:;@AACDD>CAA@;:;/;A;;5:<9@<AC=AB?A@@>?@@4@?;;;>AA=@@BBBBACCCC?C<<;=AA<;:A>B5;2:@6>9@BA::;@?BBBB>BBBBBBAAAAABCC=CD>@>@=@<@5;;5;;;5;@CC7;<B<;;C=A=B@AA;AAAAE;;;;;;5;A;;:E>C;;;@@@3;:;95)5596
@N9IO0:00987:06021
TACAGAGGGTGCAAGCGTTAATCGGATTTACTGGGCGTAAAGCGTGCGTAGGTGGTCTGTTAAGTCAGGCGTGAAATCCTCGGGCTCAACCCGAGAACTGCGTTTGATACTGATAGACTCGAGTGTGGTAGAGGATAGTGGAATTCCCGGTGTAGCGGTGAAATGCGTAGATATCGGGAGGAACATCAGTGGCGAAGGCGGCTATCTGGACCAACACTGACACTGAGGTACGAAAGCGTGGGTAGCAAACAGG
+
BBC999BB<@@>>:??994:>@CC@BBC>BBBBC?BAACC>CBB@@@BBCCADC?CCCDD@D?C???B@CCBBBD>CC@BBBB<?@@A?BB>AADE@DAAAAA@8@A>=>@@>99:?@ABB;;;;;B=A@B;;7;;AAAA?C@C@HC?CACCCCBBB?AAAA<ABCBBBBCCBCBCD=A@?B@BCCDICCB?BBB7;7;A?BBBBCBB>AC?B?CAA@BBBCCC@??<??A???9?B@@AB<AAAAAB=BBC?
@N9IO0:01005:06014
TACAGAGGGGGCAAGCGTTATTCGGAATTATTGGGCGTAAAGGGCGCGTAGGCGGCCTGGCAAGCGACGGGTGAAATCCCTCGGCTTAACCGAGGAACTGCCTGTCGAACTGCCTGGCTTGAGGCCGGGAGAGGCGAGTGGAATTCCCAGTGTAGCGGTGAAATGCGTAGATATTGGGAGGAACACCAGTGGCGAAGGCGGCTCGCTGGACCGGTACTGACGCTGAGGCGCGAAAGCGTGGGGAGCAAACAGG
+
CBBBBBBBBB2CC8:;AA?CE?CCAB>B?BB>B@978899.9@9;9;BCBA???;?=?A=@?;@;;;@@@9@ABD=BAA:::;;@@5;4;=@BCAE?BBBC@BCBBBE@C@@@<;;5;@<@;;5;5;;0:B9;4;BBBBB>B>B?BB=@@ABBBBBB>C<::/:AAAAABBB?@5;;0;;5<?BBBADECB@CBC@C@CB@BBBAC;;9;B>B?CA@BCCCDCCBBB?BBA@@@:@@@@@@A9@@@BD>CBB?
@N9IO0:00974:06064
TACGAAGGGGGCGAGCGTTGTTCGGAATTACTGGGCGTAAAGGGCGCGTAGGCGGTTTAGCGAGTCAGGCGTGAAATTCCCGGGCTTAACCTGGGGGCTGCGCTTGATACTGCTAGGCTTGAATTCGGGAGAGGATGGCGGAATTCCCAGTGTAGAGGTGAAATTCGTAGATATTGGGAAGAACACCGGTGGCGAAGGCGGCCATCTGGACCGCAACTGACGCTGAGGCGCGAAAGCGTGGGGAGCAAACAGG
+
ABA@>8=>=>0@A@@ABB@CD@CC?C@D@CCBBB<BBBCE>DD>BBBBBCD?@@49969@@BAB?@@B?BCBBBE>A>AA9@@9@B?B@B@CEDED5@@CBBBC?BBDCCCCB:;;6;:6;C@CACCC?C@@@=AAA?AA6:5:?AB<BBBAAAB@A?ADDF?D?AABCBCB@@=@B0;5;@=@AA<A?;;6;?@;A<@@?B?CCCCB@CB@BBB>@@BBBAA@@;;5;BB;;;7;ACCCCC9AA;<;0<AA=
@N9IO0:00976:06086
TACGAAGGTGGCAAGCGTTGTTCGGATTTACTGGGCGTACAGGGAGCGTAGGCGGTTGGGTAAGCCCTCCGTGAAATCTCCAGGCTTAACCTGGAAAGTGCAGAGGGGACTGCTTAGCTAGAGGATGGGAGAGGAGCGCGGAATTCCCGGTGTAGCGGTGAAATGCGTAGAGATCGGGAGGAAGGCCGGTGGCGAAGGCGGCGCTCTGGAACATTTCTGACGCTGAGGCTCGAAAGCGTGGGGAGCAAACAGG
+
?>@?=2:5;A=AC@BBBC>@B>BB>@AC:??AAA;??:::??@9@?@@:;;6;A=A@CC>DD@BBB=@@=????A;A??@=A@<AB7;6;?AA>BC9;;BBBABCCB7AA965<8BAA@BBCD@CCCC>BABB>@@BBBBAC?C?BB<A?A@;99CA?B@??9?A@@@@@A?>@<<<6<A?C@DAG?C@B@=@CC@C@BC?ACGCCCG@C>;;;;0;@@ACBA@;:;;>>@;;;.:=>;:;;.:?A@@8>:;5
@N9IO0:01005:06096
TACGAAGGGGGCTAGCGTTGCTCGGAATGACTGGGCGTAAAGGGCGTGTAGGCGGTTTGTACAGTCAGATGTGAAATCCCCGGGCTTAACCTGGGAGCTGCATTTGATACGTGCAAACTAGAGTGTGAGAGAGGGTTGTGGAATTCCCAGTGTAGAGGTGAAATTCGTAGATATTGGGAAGAACACCGGTGGCGAAGGCGGCAACCTGGCTCATAACTGACGCTGAGGCACGAAAGCGTGGG
+
AAB?@5<;;;*:@AC@@?=@AB@@=A>BBBBCFD>CCCCC>CE?DBBBA;;4<B=AA>ACBBBB@@@>@;;;@?C=CCCC;DC;@@<@?D@CCE9::;DB;;:C9??@?AAABBAD<AAAABAC@@@@@B<;;A<B?BBC@C?A=@D;AA<;;BBBB:;;BC>C8;;;;:@@@@?BD=C?;;6;??9<<>>;<00+0*0;6;A9@=A>;==889=8@???@AB::9B<:88BCC<B===?>>
@N9IO0:00964:06148
TACGGAGGGTGCAAGCGTTATCCGGATTCACTGGGTTTAAAGGGTGCGTAGGTGGGCAGGTAAGTCAGTGGTGAAATCTCCGGGCTTAACCCGGAAACTGCCATTGATACTATTTGTCTTGAATACTGTGGAGGTCAGCGGAATATGTCATGTAGCGGTGAAATGCTTAGATATGACATAGAACACCAATTGCGAAGGCAGCTGGCTACACAAATATTGACACTGAGGCACGAAAAGCGTGGGGATCAAACAGG
+
>>9:2;@>8?B@@;@@AB=ABB=B?@@<@?@?AA9@B/;;0;?8?@AAA@@?@@?9@@@<@A?@@@AAAAACCCC?BBAB4::.;;>A?DF<;:9D059<<7<<8<@BBBDCCC;;<@@=@?9:;9B@@A;998:@A@AA>A?AA??@AABA@9::9,7;;<5=8?@>AAA@ABA989AAAA;@=?20)0,0//9395=;;;9/*////677;178=8;:;?=////(/8.3837&////;;;.:7?AA;@A@9
@N9IO0:00970:06128
TACAGAGGGGGGCAAGCGTTGTTCGGAATTACTGGGCGTAAAGGGCGCGTAGGCGCCTTCTAAGTCGAACGTGAAATCCCCGGGCTCAACCCGGGAACTGCGTCCGATACTGGAAGGCTTGAATCCGGGAGAGGGATGTGGAATTCCTAGTGTAGAGGTGAAATTCGTAGATATTAGGAAGAACACCAGTGGCGAAGGCGGCTCACTGGTCCGGTACTGACGCTGAGGTGCGAAAGCGTGGGGAGCAAACAGG
+
BAAA<;;:::9#94.5==BBCC@CC@D?A=A@::9/388::3;>6==BBBBB@::89:38>:2949//)////9:1////&/;1;;;@9=A=AD>C?BAAADBB>BBBAA;;5;5;=AA?CC<?;=@=6<@?AC<A:;:9;@<@?B=AABBB::9==8<99:,92938BBABBB>@??B?9997AC>C@@A?BBB?C?8818<>>@@B;?@7:5:;:7;:>::;>;;5;=>===1::::999-;<==D6;;@;
@N9IO0:00971:06155
TACGAAGGGGGCTAGCGTTGTTCGGAATTACTGGGCGTAAAGCGCACGTAGGCGGACATTTAAGTCAGGGGTGAAATCCCAGAGCTCAACTCTGGAACTGCCTTTGATACTGGGTGTCTAGAGTATGGAAGAGGTGAGTGGAATTCCGAGTGTAGAGGTGAAATTCGTAGATATTCGGAGGAACACCAGTGGCGAAGGCGGCTCACTGGTCCATTACTGACGCTGAGGTGCGAAAGCGTGGGGAGCAAACAG
+
AAB@?<@CCC5CAAABCC@CD?BB?B<?<@A@AB=@@@CE?CBBBB:;;;;8;EACBBFF>C@CBB@@@A3A@@@;ABB=AEC;;;@@<@BD@@<@>A;<<HFE<BB@?@@@@8;::@@CA???BBB>A>ABB>B???@B=A=@=@=A@BBABB9::<:::?8?<ABCCBBACB<@@<?>9>;>?A=A999>A@@<@<994:@<<===8<=5;;;???@A===@<=<:<A==>>599<;;;<-;;<<<3<98
@N9IO0:00979:06149
AACCAGCACCTCAAGTGGTCAGGATGATTATTGGGCCTAAAGCATCCGTAGCTCGTTTTGTAAGTTTTCGGTTAAATCCATGCGCTTAACGTATGGGCTGCCGGGAATACTGCATAACTAGGAAGTGGGAGAGGTAGACGGTACTCGGTGAGGAAAGGGGTAAAAATCCTTTGATCTATTGATGACCACCTGTGGCGAAGGCGGTCTACCAGAACACGTTCGACGGTGGAGGGATGAAAGCTGGGGGAGCAAACCGG
+
?5@?ABBHE@DBB8::B?BCCD@DCCBA>BC@CE>B@BAB7:9??A9????:::@ABB6AAA:::GD6;;8;?B@<BB9@@@;;;A=@>B@@@:::4:ABB?BB=B?A@@;<;@<;5;;;;;@=@???8???@=?;;:<@29448661///9166.688&/////$3339=5;>666>>8;;>9999>939?99207;)0)0=:=000:.495599<<<5:554:633-3880833/:(///8889+9:::=6=8=9
@N9IO0:00998:06143
GACAGAGGTGGCAAGCGTTGTTCGGAATTACTGGGCTTAAAGGGCGCGTAGGCGGTGGAGTAAGTCTGAGGTGGAAGATTAAGGGCTTAACCCTAAATTGACCTTGGAACTGCATCACTTGAGTCAGCGAGGGATGGCGGAAGTTCCAGGTGTAGCGGTGAAATGCGTAGATATCTGGAGGAAGGCCGGTGGCGAAGGCGGCCATCTGGCGCTGAACTGACGCTGAGGCGCGAAAGCGTGGGGAGCAA
+
@BB@@@A=AB?AB:?===9?A<AA?@=@>BA:95,4:3::6:>4=@9;;44344.4939=@?;@;;::99.597<7///)/)//)/727)//)555)5.///3<2;*0*/:7/49:445<???@AAAAA???9?@=<;;:;*00)0900)77/////(/888/8883338333:988367(-(-(-(-37706/3,3377286=====<@@@B@A>@BBBBBBCBBB??>>:99,7;;;798+8;333
@N9IO0:01008:06129
TACGAACCGTCCAAACGTTATTCGGAATCACTGGGCTTACAGAGTTCGTAGGCGGCGGAGAAAGTAGGGTGTGAAAGCCCTCGGCTCAACCGAGGAATTGCGCCCTAAACTACTTCGCTTGAGGAGGCTAGAGGTGAGCAGAACTGATGGTGGAGCGGTGAAATGCGTTGATATCATCAGGAATACCGGAGGCGAAGGCGGCTCACTGGGACCTTTCTGACGCTGAGGAACGAAAGCTAGGGTAGCGAACGGG
+
@@:4:8>299@.94)4448=C9@B8?589?@AA@<BA9=?;:;;;?@@@@@>;;6;C9@:::,;;;;C>CCCIDD<AAA8A;;8;BCC>A=@@B5;5;49;=<=5999,4;;;?1977<137<:8807=><<@:999AABEF>BBBB??;?@<@??=;999:,9>>>;9;/0/..<<9>@7>4=?C2929<8=>B=B=;;7;@@@@A@B=BE@LI?BBBBB@BAACC?A=A<;;0;@@000+000=A@=@@@;
@N9IO0:00973:06169
TACGTAGGGTGCGAGCGTTAATCGGAATTACTGGGCGTAAAGGGTGCGCAGGCGGCTCCGCATGTCGGGCGTGAAATCCCCGGGCTTAACCTGGGAATGGCGTCCGAAACTATGGAGCTGGAGTGTGGCAGAGGGAGGTGGAATTCCACGTGTAGCGGTGAAATGCGTAGAGATGTGGAGGAACACCGATGGCGAAGGCAGCCTCCTGGGCCAACACTGACGCTCATGCACGAAAGCGTGGGGAGCAAACAGG
+
@@@??AA@9@@@@@AABB?C@CCDBD?A>B@@@D>@AABC;AA;ACAA@BB?;;.;@A>BB;99=:::/993:BB9;;;;.9;6@B?C?C@BBA<A4;;5;ABB@CDH>ABADB?AAAAA@BBICCC?B:;;@B9;;7;A@C@C?C@H@@;;;BBBB?B<;;7;AABBCCCCCBDHC@BB=B=>::399=@=ACC@C=@?:927<8<?@9A=A?ABABBB:::A:::::AA;;;6;@?@CDD9@CCCE>BBB@
@N9IO0:00977:06176
TACGGAGGGTGCAAGCGTTGCTCGGAATTATTGGGCGTAAAGGGCAGGTAGGTGGTCTCATTTGTCTGGGGTGAAAGCCTTGAGCTTAACTCAAGAAGTGCCTTGGAAACGGTGAGACTAGAGTACTGGAGAGGGTCGCGGAATTCCCGGTGTAGCGGTGAAATGCGTAGAGATCGGGAGGAACACCAGAGGCGAAGGCGGCGGCCTGGACAGTAACTGACACTCAACTGCGAAAGCGTGGGTAGCAAACAGG
+
ACBB>A@C<;;;A>A:;;>ABCCC@C?C=CCADI?AAAAA;A==BBB@BCB@BB@ABABBBC>C:::CCC8CBBD<@@=@?@@@AB>B=B@B@9@B,//77;@6A6<@8@@:?>B==BBBA?@@AAAB?CBBBD=A@@BB=@>@@CC?C@CDC@@?C@CBBB=BAAABAAAA@@@AA;AB?C@A@@?BAAC?BBB?C?@@<>@<@<@B@CABBAA>BBBBBBAABB>BCCDCCC::;BAA@;@;;;BC<ABA=
@N9IO0:00984:06206
TACGAAGGTGGCAAGCGTTGTTCGGATTTACTGGGCGTACAGGGAGCGTAGGCGGTTTGGTAAGCCCTCCGTGAAATCTTCGGGCTCAACCCGGAAAGTTCAGAGGGGACTGCCAGGCTAGAGGACGGGAGAGGAGCGCGGAATTCCCGGTGTAGAGGTGAAATTCGTAGATATTCGGAAGAACACCAGTGGCGAAGGCGGCTCACTGGACGACTGTTGACGCTGAGGTGCGAAAGCGTGGGGAGCAAACAGG
+
>>>00+0*0>:<?6BA@A=;;65=7:;?8@@A?@;?=<=>;;;0:?>@AAB>AC>BB>B@CD=AAB=BD@BABBB<BBC>AAB=AA;;7;@;A=AA;AB??@@BBDB8@@;:;;>=8>>?@@@=AAAA<?A@B;>A@@?B?B@B:DD7979??@@@B6:9>@6@8;;;=:4444.497;.555:<<7::9;7;;;7;8;:7;=>??A@;>>9;;;;;<AAA@@@@AA>;;9:::.9=9999=+=955=4<<<:
@N9IO0:00989:06173
TACGGGGGGAGCAAGCGTTGTTCGGAATCACTGGGCGTAAAGGGCGTGTAGGCGGCCAGATAAGTGAGTTGTGAAATGCCTCGGCTCACCCGAGGCACTGCATCTCATACTGTCTGGCTTGAGTACGGGAGAGGATGGGGGGAATTCCTGGTGTAGCGGTGAAATGCGTAGATATCAGGAGGAACACCGGTGGCGAAGGCGCCCATCTGGCCCGATACTGACGCTGAGGCGCGAAAGCTAGGGGAGCGAACGGG
+
@?9:::::%:?@@=AA??;@B@BCACACCBBCCE>9;:CC=CD>DEBBB00*00+08>>@AA=@BBBCC@CBCCD<:9;7B@@>@DDCCG?BAA@BHGCHCCCAAAAABECAAABB?BB=CABBB??A:ABAB>C;9:9:9%;5A5@8B<=<B:9:B@>C@@@;@@@A@@@@@BCCC>9BC?B?BBB@B?AA=??A=A>C;<;0:595==AB=B@CBBACCCBCCAA?7994:A?8?BA;;::-<A@@A?BCC>
@N9IO0:00995:06208
TACGGAGGGGGCTAGCGTTGTTCGGAATTACTGGGCGTAAAGCGCGCGTAGGCGGCTTTGTAAGTTAGAGGTGAAAGCCCGGAGCTCAACTCCGGAACTGCCTTTAAGACTGCATCGCTAGAATTGTGGAGAGGTGAGTGGAATTCCGAGTGTAGAGGTGAAATTCGTAGATATTCGGAAGAACACCAGTGGCGAAGGCGACTCACTGGACACATATTGACGCTGAGGTGCGAAAGCGTGGGGAGCAAACAGG
+
@A;;59;4;4)4>>?AAA>AA=@:7:7;7<A@@@9@A@BC=@@@@;;;@AB?AC?ADD>BAHGBB@BCBC=>>>:4;@C=C8B?@;;97@AA?A=A;@:892=;0;:A?=?;=:88=888<A;A073927786066///9*/(36=.34<444=:995///92956683335552886:59>:A@@:==8818=?:?<?ADHDA@BAA=AAAAABCA?AAACCCCCC?999@@A9@@A@@@@9AAAAC=BAA>
@N9IO0:01007:06181
TACGGAGGGTGCAAACGTTGCTCGGAATCATTGGGCGTAAAGCGCACGTAGGCGGTTCAGCAAGTCGTGTGTGAAAGCCCTCGGCTCAACCGAGGAAGTGCATGCGAAACTACTGGGCTTGAGTACCGGAGAGGGTAGCGGAATTCCCGGTGTAGAGGTGAAATTCGTAGATATCGGGAGGAACACCAGTGGCGAAGGCGGCTACCTGGACGGATACTGACGCTGAGGTGCGAAAGCGTGGGGAGCAAACAG
+
;:AA=@@@;@BBBC>;;9>A@AAC?C>BBB?<AA4???CB<??BBCBBAAC?BA>A?BBDBB@BA@A?A@CBDDD>DDD=BCCBBCCC?C@CBB@B?BAA@@;;;AA@;ACCBBCM>BB@BCBBBB?A=@BA@A<@?@==9A?B?AD<A>AAA@AAA>BBFD=B????@A@A@@@BC=::5:>@AA@ABAA<@@@<A>;;5;:;;=;:4:BB>CBB;;;CBBCBBAA?;;;A@@0;;=9999.:955<4;44
@N9IO0:00964:06232
TACGGAGGGCGCAAGCGTTGTTCGGAATACTGGGCGTAAAGCGCGTGTAGGCGGTCTGGTAAGTCGGTTGTGAAATCCCCGGGCTCAACCCGGGAACTGCATCCGAAACTGCTGGGCTAGAGTTCCGGAGAGGAAGGCAGAATTCCCAATGTAGGGGTGAAATCCGTAGATATTGGGAGGAATACCAGTGGCGAAGGCGGCCTTCTGGACGGTGACTGACGCTGAGACGCGAAAGCGTGGGGAGCAAACAGG
+
@@@B>@?>8>?;;4:=@@<BC@CA?@000===>899:@B7;;@@BBBBAB=;;8;BBB?CC@CA@@?B::;@@E>FEDE8@@<@AAC?AA;BB9A<?;:::99;A@C6A@@@@@C=BBBBBAA=A?A?CBDB?B?A;>>>@:>:??9>;0//7799.9<<>6::7;555==?B?CB7>>?C???>=@9778<<<8?9?A=A=B<??A7::A>@@@B@??@?@?AAA@@@@9:92:;;;@A@,00;;;5;@A5
@N9IO0:00970:06243
TACGAAGGGGGCGAGCGTTGTTCGGAATTACTGGGCGTAAAGGGCGCGTAGGCGGTTTGACAAGTCAGGCGTGAAATTCCCGGGCTCAACCTGGGGGCTGCGCTTGATACTGTTGAGCTTGAATGCAGGAGAGGATGGTGGAATTCCCAGTGTAGAGGTGAAATTCGTAGATATTGGGAAGAACACCGGTGGCGAAGGCGGCATCTGGCCTGTGATTGACGCTGAGGCGCGAAAGCGTGGGGAGCAAACAGG
+
A?@@>4;;;;)9>>=AAC=@@<@C@A?A?B9::D>@@ACD?DC>CCDBBAA?@B?CC=AA@?<@@A;;5:9:=<?8A>BC>CC=BACA=@?<<<<<)00<<>?<8<>BCBCBA?DBBBB?DC@CCCCC@BBBC<A<<7;B?CAC@CC?CCA@@B?;;5;@@@;A@CCCCAAAA@5;;0:3:@<=00+0+00*07808000)//77885:5:<<:>@>A;;;CAABB@BABAA@=A9::ADD9AACFD<?@@<
@N9IO0:00986:06213
TACGGAGGGGGCTAGCGTTGTTCGGAATTACTGGGCGTAAAGCGCACGTAGGCGGCGATTTAAGTCAGAGGTGAAAGCCCGGGGCTCAACCCCGGAATAGCCTTTGAGACTGGATTGCTTGAACATCGGAGAGGTGAGTGGAATTCCGAGTGTAGAGGTGAAATTCGTAGATATTCGGAAGAACACCAGTGGCGAAGGCGGCTCACTGGACGATTGTTGACGCTGAGGTGCGAAAGCGTGGGGAGCAAACAGG
+
@???=;:;;;)4@@AAAA=::7;C@C?B@BBBBC=9;;A@/9::>A;:;BD@AC@C;;;B8;6;CCCCCCACDCC>BBB;BBB7B:;69AAA9B>B=A:96>=C:@ABBBBCBBA?AAB?BC?;::CB=BB::6;A@@BB@C@D@F@CAAAA;;;@@=@B@A;B?BBBCCBCCC?AA@C>BA@???=@A@@<@><9<900,0><<>BB?BBAAA@CE@CCCCCDDBB@BBBBCC8;;CAAAA.;;ABB<BCD@
@N9IO0:00988:06223
TACGAAGGTGGCAAGCGTTGTTCGGATTTACTGGGCGTACAGGGAGCGTAGGCGGTTTGGTAAGCCCTCCGTGAAATCTTCGGGCTCAACCCGGAAAGTTCAGAGGGGACTGCCAGGCTAGAGGACGGGAGAGGAGCGCGGAATTCCCGGTGTAGCGGTGAAATGCGTAGAGATCGGGAGGAAGGCCGGTGGCGAAGGCGGCGCTCTGGAACGTTTCTGACGCTGAGGCTCGAAAGCGTGGGGAGCAAACAGG
+
?@A:94:@AB@CC@C?>@;;;5;?4;=?4?@DCC>?@::;AAB9@@;;:??;?@;@B=B?CE@AAE?BB:::BBB:??A=A@A9@?:B?BC;?<?>7>A8A??@@CA6AA:545::3::;<<<8=994)9@=?<@@?@BA?B:;:;D=C@BBB;;<C@BFHM?CCBBBC;;;;::AA;?A28171929899.499.43=>:>?@AAA@<@7@@>@:>BAAAA?@@<;5;@<;:>5>959999*59:9=6>=>9
@N9IO0:00993:06223
TACGAAGGGGGCTAGCGTTGCTCGGAATCACTGGGCGTAAAGCGCACGTAGGCGGCTTTTTAAGTCAGGGGTGAAATCCTGGAGCTCAACTCCAGAACTGCCTTTGATACTGAGAAGCTTGAGTCCGGGAGAGGTGAGTGGAACTGCGAGTGTAGAGGTGAAATTCGTAGATATTCGCAAGAACACCAGTGGCGAAGGCGGCTCACTGGCCCGGTACTGACGCTGAGGTGCGAAAGCGTGGGGAGCAAACAGG
+
@?B;:4;;<;*4:99>BB>AACCC@C>@AEBBBD>9<;AA0;;9:C;;;DC?AA=@BBBB2B@CCCCCCC;CCCE>CD<@@<;;;BBB?BBB>AAA?A::;?CB7;:A@A@????>AAC?B@@@@=@@<AABB?BBBBBC?B?BBCBBBB>??AA@@=???B<A>BAA=====?<;;;CAAA?ABB?CBBB@BBA=B?:96:B:::AA4;;6<?CBCCABACBCCCBBAA?9:9,;ACBBBC<BBBED>CCC@
@N9IO0:01004:06233
TACAGAGGGTGCAAGCGTTGTCCGGAATCACTGGGCGTAAAGGGCGCGTAGGCGGCCTGGTAAGTAGGGGGTGAAATCCTGCGGCTCAACCGCAGGACGGCCCTCTAAACTGCCGGGCTTGAGCACGGTAGAGGCTGGTGGAATTCCCGGTGTAGCGGTGGAATGCGTAGAGATCGGGAAGAACATCGGTGGCGAAGGCGGCCAGCTGGGCCGTTGCTGACGCTGAGGCGCGACAGCGTGGGGAGCAAACAGG
+
AC?@;CD>5AA<949;A;7@;:7:28.45;;@?>3A<;55/5=4B=B=CBD8A;5:64:05=8=?D>>@>+>??@7<<:=>BH:C=BD;D9<;66:@966;>5B@;;>4=44438808:7<455<<=8==<<=:=AA<?>:>6;7><5<8<<===660;>.506<<<>>>==<<<AA6>9;;45559;7<<:=<<8<8<@8=9><<=?>4>855.499444;@=;;;9=::;<;;;?>>>>>+555?808?:5
@N9IO0:01009:06255
GACAGAGGGTGCAAACGTTGTTCGGAATTACTGGGCGTAAAGCGCGTGTAGGCTGCTCGGAAAGTCGGATGTGAAAGCCCTGGGCTCAACCTAGGAAGTGCATTCGAAACTTCCGAGCTGGAGTGCTGGAGAGGAAGGCGGAATTCTCGGTGTAGAGGTGAAATTCGTAGATATCGAGAGGAACACCGGTGGCGAAGGCGGCCTTCTGGACAGCTACTGACGCTGAGACGCGAAAGCGTGGGGAGCAAACAGG
+
ABB@@ADD>AAADC:898<???@>;@393:@BBC@BBBCC<BBBABBBBAD?@899?>A9??<?AAA=B@A@BBG=@@D=CCD=@@@B@FACCC@C>A@AABB?BBBG?CC@C@BBBBBB=BB@@@CC@CBA@<A=A>AC@D?A?ABBC>AACCBBB>AAAG@C?ABBBBBBAABBA@C@<@<;;;=@?BB=@@B=@=@=:=;?;?BC?AABA@;;;BBAABBB@A;;;BA@=?9@;;;CCC:DCCDE=C;;5
@N9IO0:01010:06253
TACAGAGGGTGCAAGCGTTAATCGGATTTACTGGGCGTAAAGCGTGTGTAGGCGGTTTCTTAAGTCTGATGTGAAAGCCCTGGGCTCAACCCAGGAAGTGCATTGGATACTGGGAGACTTGAATACGGGAGGGGGTAGTGGAATTCCTAGTGTAGGAGTGAAATCCGTAGATATTAGGAGGAACACCGGTGGCGAAGGCGGCTACCTGGACCGATATTGACGCTGAGACGCGAAAGCGTGGGGAGCAAACAGG
+
CCD<;;BC=@@??9=?=<293:?A=@AA6;:ABC>@A@CC>CBBBB@?>@B>BB>BE>BB?B@CBBBCBBBBBBD=@?B=??@:>@@B4:96:A=A=ABAABA>A?BBBBCCC:???@?;@@=AAA??899999):;;;C@CAD@E>BBBABC@@=@@A>@@9@?;>@:::??B?AA@DE@B?AA@<@<@@;@@A>A>;;6;@@A?BB=@@?BBDBB>BBB;<<B<;;ABC;;;0;;;;;;;.;AAAD=BBB<
@N9IO0:00964:06288
TACGGAGGGTGCGAGCGTTGTTCGGAATCATTGGGCGTAAAGGGCGTGTAGGTGGTCTGTTAAGTCATGTGTGAAAGCCCCCGGCTCAACCGGGGAAGTGCGCATGAAACTGGCAGGCTAGAGTACCGAAGAGGAAGGTGGAATTCCAGGTGTAGCGGTGAAATGCGTAGATATCTGGAGGAACACCGGTGGCGAAGGCGGCCTTCTGGTCGGATACTGACGCTAAAACGCGAAAGCGTGGGGAGCAAAACAGG
+
AAALACBB=;;:BBB;;;=@B@BB@B6;;A@5:=4?@<BC>BFD@??AAAA?@@<@AA@@=@7;;;;;;;BBCCC.;;5;5*;9DBCC?B?ABB6A9>???@@>?:;;6;AA<ABB?BABA??==?9::4:BB=A9@::;2;.;.98@?9B?@AB;;.6;;;4;;999@ABBBBBBC6::4:4=>:=C?AA=ABB=@=@@=@<A:CAA?@BB=AABBCBB>>CBB==0<BB@@@;@C?@;@>.994;44&48<5
@N9IO0:00977:06307
TACGTAGGGTGCGAGCGTTAATCGGAATTACTGGGCGTAAAGTGTGCGCAGGTGGCCTCGCAAGTCGAGTGTGAAATCCCCGGGCTTAACTTGGGAATTGCGCTCGAAACTACGGGGCTCGAGTGTGGCAGAGGGAGGTGGAATTCCACGTGTAGCGGTGAAATGCGTAGAGATGTGGAGGAACACCAATGGCGAAGGCAGCCTCCTGGGCCAACACTGACGCTCATGCACGAAAGCGTGGGGAGCAAACAGG
+
@@@BA999,;;:>>@;;;=B>BEEAF@C;;;AAA:@@ABC>AADDCCCC@@;>>9@=AA@AA<???@@@?AA@BB<CBAA8CA9@@<?=?AAED>D@C98:889:;;=8=======.ABCC@??B??;?AAA@B8::5:A@A<?>??BBBBBBBBAA?ACBB=BBBBCCCCAAACCC?BB?B>===+0+0<6<0:5::>>?@;::449>6@4927???AA:8:@=@:;;@A;;;0;@>?@A@6@AABB=@@@?
@N9IO0:01009:06268
TACGTAGGGTGCGAGCGTTAATCGGAATTACTGGGCGTAAAGCGTGCGCAGGCGGCCTCTTAAGACAGGTGTGAAATCCCCGGGCTTAACCTGGGAATGGCGCTTGTGACTGGGGGGCTTGGAGTGCGGAAGAGGGAGATGGAATTCCTGGTGTAGCAGTGAAATGCGTAGAGATCAGGAGGAACACCGATGGCGAAGGCAGTCTCTTGGGCCAGCACTGACGCTCATGCACGAAAGCGTGGGGAGCAAACAGG
+
BA@A@:;:.;???>>>@@;@?BBB?A=@>@CDCF>@@@CC=BAAACBCA==900+0;>BB@C@GCCCB@BBBBBC>CCEE:CC=AC8;:;@CCC?F?AB@BABA@CCGDCCCCCCC*AA@C?BBCB@@<C?BBBB>CBBED?A@@@C?BA@BBCCCAAA@@@B;;;;ABBAA?;;:9>;@A>@>@@@=AA@@<AAB>B@BBBCC;;;>BC:B>A;;:@@@@@9:;9:9@@9>:::6:AACCCC<ABBBD>DBB?
@N9IO0:00966:06350
GACGGAGGGTGCTAGCGTTGTTCGGAATTACTGGGCGTAAAGGGCGCGTAGGCGGCCTGATCAGTCGGGTGTGAAAGCCCGGGGCTCAACCCCGGAACGGCACCCGAGACGGTCAGGCTGGAGACCGGGAGAGGAGGGTGGAATAGCCAGTGTAGAGGTGAAATTCGTAGATATTGGCTGGAACACCGGTGGCGAAAGCGGCTCTCTGGCCCGGTTCTGACGCTGAGGCGCGAAAGCGTGGGGAGCAAACAGG
+
AABB?AAC=BABAA@@?@;??;@C@C@C@CCCCF>BCA@@8?B=BBBDBB@=994:=@ABBBBBBCBB=BABBAE@BBB=BEE;AAAB6000-0;@;00+0000*;BABCB=@A@@=;;;?BAAB<??9?@AA;AAB=AA@F?BACD?BBBAAA@@@?AB@C=B=@AAA@?@@@4:4;@@;@@ABBIDABA?ABCC?CFGACBBBBBA>AB8A<@7;;CBBBBBBBB>BAA:;;/;@ACBBB.;;A@B9B@@;
@N9IO0:00970:06340
TACGGAGGGTGCAAGCGTTGCTCGGATTCACTGGGCGTAAAGCGTCCGCAGGCGGCTGGGCAGGTCCGATGTGAAAGCCCGGGGCTCAACCCCGGAATTGCATTGGAAACCGCTCAGCTTGAGTACGGGAGAGGGCGGTGGAATTCCTGGTGTAGAGGTGAAATTCGTAGATATCAGGAGGAACACCTGCGGCGAAGGCGGCCGCCCTGGCCCGATACTGACGCTCATGGACGAAAGCGTGGGGAGCAAACAGG
+
@@@A?ABD<@@@B?@@@C>B@A@B>BCA;<;GIF=BBBBB=BBCBB<A@?;8@A?@CBB9B;;7;B@CCBBBBBB<BCC;@AA7@@AB?BCC:B>A=A>?@?@@C?@A=@6:;AAAACD@CCC;;;@@0;;;;;7;A@CCEGACAC?BC@B@AA;::;@?@?=C7;;<@@@;;:>>@7@?<@;@@>;<BBB@BBA9<9<:6;6388(3:69<5;>=9;<733337777717CCCD>>@ABBDD;BBBBB>BBA?
@N9IO0:00984:06334
TACGTAGGTGGCAAGCGTTGTCCGGAATTATTGGGCGTAAAGCGCGCGCAGGCGGTCCTTTAAGTCTGATGTGAAAGCCCACGGCTCAACCGTGGAGGGTCATTGGAAACTGGGGGACTTGAGTGCAGAAGAGGAAAGCGGAATTCCACGTGTAGCGGTGAAATGCGTAGAGATGTGGAGGAACACCAGTGGCGAAGGCGGCTTTCTGGTCTGTAACTGACGCTGAGGCGCGAAAGCGTGGGGAGCAAACAGG
+
@><<<00+00+0@7=CDD>@AC@CAF@B@BB=AA<000>>+/0//<:@@@??;<2;C2:;.9.99=;;@A@A@<<5<D>6@DD?AACD@D>BBD?@@@;ABBB?C@CG?CCCDCC1CBB?BBAABA?A@@CBB?BB=BCC?C=@>?@BBAAACAA??=?BBB=B?;;;B;9:AACBC>@@;A<A=B:CE@A<@AB.4.4@=?@A=AAA???@CEC@CB@@@BBCBCC@CBB@?@9@@AABCC:CCBBA<AA@;
@N9IO0:00993:06336
GACAGAGGTGGCAAGCGTTGTTCGGAATTACTGGGCTTAAAGGGCGCGTAGGCGGTGGAGTAAGTCTGAGGTGGAAGATTAGGGCCTAACCCTAAAATTGCCTTGGAAACTGCATCACTTGAGTCAGCGAGGGGATGGCGGAATTCCAGGTGTAGCGGTGAAATGCGTAGATATCTGGAGGAAGGCCGGTGGCGAAGGCGGCCATCTGGCGCTGAACTGACGCTGAGGCGCGAAAGCGTGGGGAGCAAACAGG
+
BBB:::C?@@?>D<@@BB799@DC?C?B?CABBD>BA?CC>CD>@@ABCBB?::::D@CBBB?BBB@A@B?BB?A=AGC?DCD;B=AA=AC?BBCC.;4::9?;B>BB<BAA@ABCBBBAC@@@BABBCCCED:A??;993:3919:@==@A@ABBD?DCDD>CAAAAA@@@????B?BE?C@C@D@B@AA>@BB=A?;:6:=@>@@@=@ABBBB?BBBDCDBBB@@<@BB;;;0;@BBCCD<CCCDC=B<<5
@N9IO0:00996:06354
TACGAAGGGTGCTAGCGTTGTTCGGAATTACTGGGCGTAAAGCGCGCGTAGGCGGCTATTCAAGTCAGAGGTGAAATCCTTGGGCTCAACCCAAGAATTGCCTTTGAAACTGTATAGCTTGAGTGTCGGAGGGGATAGCGGAATTCCTAATGTAGAGGTGAAATTCGTAGATATTAGGAGGAACACCGGTGGCGAAGGCGGCTATCTGGACGACAACTGACGCTGAGGCGCGAAAGCACGGGGATCAAAACAGG
+
CBCAA>AC>CCCBBBBBB?BC@CE@C@B@BBBBC>9::CD>C:;;B:;;BB>998:BBB?CC@BBCBAAA?A@@@<>><?=BC<CBCB?BD=B?BA=?;;:4;@9;;:/498<A:;:@?38?99:@AA?AAAA9AAABBB@C?B?C>AA8D>:AAAA>ABBD<A@?=>AAABBB>@B?<<;><;;B=B<@><A@A@D?CC@@@?@?CE?@A@BAA?BBAABA@@:::399B9;;09=888A?2;;7733&3883
@N9IO0:01004:06331
TACGAAGGTGGCAAGCGTTGTTCGGATTTACTGGGCGTACAGGGAGCGTAGGCGGTTTGGTAAGCCCTCCGTGAAATCTTCGGGCTCAACCCGGAAAGTTCAGAGGGGACTGCCAGGCTAGAGGACGGGAGAGGAGCGCGGAATTCCCGGTGTAGCGGTGAAATGCGTAGAGATCGGGAGGAAGGCCGGTGGCGAAGGCGGCGCTCTGGAACGTTTCTGACGCTGAGGCTCGAAAGCGTGGGGAGCAAACAG
+
?@@A@;@>::5;B?B?@A?BB?BC?:9:5:A?AC<AA::;BBD=???A@@@?CC?CE=B?BCACCC>BB?@@AAB<AAA<?@A=@<5:4:@;?=@F>DC?BAC@@@>2>;:495:<5:;<<=<7<@@?8>A<A=@;;;>B?B=A=A=6@=BBC;;;BAHCCC>BAAACBBBBA@ACC>BB?A>B=A?B<@@4;;:4:>AB=A@@@A@D6:.:=>?6@@@?B??;;;;5;;;;:@9A:59A??3:;;480844
@N9IO0:01009:06312
TACGAAGGGGGCTAGCGTTGTTCGGAATTACTGGGCGTAAAGGGCGCGTAGGCGGTCTTGTAAGTCAGGCGTGAAAGGCCCGGGCTCAACCTGGGGACTGCGCTTGATACTGCGAGGCTTGAATCCGGGAGAGGATGGCGGAATTCCCAGTGTAGAGGTGAAATTCGTAGATATTGGGAAGAACACCGGTGGCGAAGGCGGCCATCTGGACCGGTATTGACGCTGAGGCGCGAAAGCGTGGGGAGCAAACAGG
+
BBA@@<@BBB2BBCCCBB>@A?BFAC@D?B@ABE=@@@CC>CD>DDFDCBB=:;4;BB4;;C?AACEG@CCBBBB<A=AC<CC>BACE@CACDCD;CCBBA@@B?BAAA@@@@@@?<?A>BB@EF?BB>BCA@=@::6::6:?B>BD=AAAABBA@@>ACBD>G@@@@AA@@BB5;;09:>>>@@@=@@@@=@CC?BABC@C?@?CCD;<:@C@CCC@CAAACBBAC?@AA;:;6;@BABBB:BBBCC?@@@@
@N9IO0:01013:06336
TACGGGGGGGGCAAGCGTTGTTCGGAATTACTGGGCGTAAAGGGCCAGTAGGCGGCCAACTAAGTCGGATGTGAAATCCCCAGGCTTAACTTGGGAACTGCATCCGATACTGGATGGCTTGAATTCGGGAGAGGGATGCAGAATTCCAGGTGTAGCGGTGAAATGCGTAGATATCTGGAGGAATACCGGTGGCGAAGGCGGCATCCTGGACCGACATTGACGCTGAACGGCGAAAGCTAGGGGAGCAAACGGG
+
8::;;;;;;;":=2444449:;@DAD@C@BBA@@8@???=,99,9:>?@992;A>A=A=BBB9;=CC@CBBBCBD=CBAA6;;7;C?B@CC@@@7;+0000;;@=??CCBBC@AA@=@@=AB@B@BCC=BBCCC>CCC@@ABAEAC?CC@CCCCC??=?BBD<AA:::??BBAA;;9;>@=@>?BB@F@BB=@@@5;5;;5;BAB>AA?AC@BBACC=@@@@@@;;6;B;A:::.:=995?@2@>>?@7=?A4
@N9IO0:00999:06360
TACGTAGGGTGCAAGCGTTGTCCGGAATTACTGGGTGTAAAGGGTCCGCAGGCGGGTGGACAAGTCGGTGGTGAAATCCTGCAGCTCAACTGCAGAACTGCCTCCGATACTGTTCATCTTGAGTTCGGGAGAGGGTGATGGAATTCATGGTGTAGCGGTGAAATGCGTAGAGATCATGAAGAACACCGGTAGCGAAGGCGGTCACCTGGCCCGAAACTGACGCTCAGGGACGAAAGCGTGGGGAGCAAACAGG
+
ABBB@>??:???C=ABBB?BDD@C?A?C@@@999,:?@?>9>@8A@=ABBC@CCE>CC@CBC@BBAB?CC@CCCD?BD@BCBAAADEE@CCBBB?@<@A;;.9B@BBCBABCBACCCCC@CBAA?@@@:@BAAA=ABBBC<@=@?AACC@CB@@A8879AAA>AAAAC@@@?>?>?????CB????=@=CA@@A@9?9::4;@::49?9?A;A@A<@@A@@@@999?A9?@A@B=B9::FDD6????@9@@@?
@N9IO0:01000:06396
TACGTAGGTGGCAAGCGTTGTCCGGATTTATTGGGTTTAAAGGGTGCGTAGGTGGCCCTGTAAGTCAGTGGTGAAATATCTCAGCTTAACTGAGAGGGTGCCATTGATACTGCAGGCTTGAGTACAGATGAGGTAGGCGGAATTGACGGTGTAGCGGTGAAATGCATAGATATCGTCAAGAACACCGATAGCGAAGGCAGCTTACCAAGCTGTAACTGACACTGAGGCACGAAAGTGTGGGGATCAAACAGG
+
CDACCCC=9969@;?>AB>BBFFC@CBC>CC<@@:?A9??9?D<??FBA==8<=4;;-:;;9=A@@@@;;5;BAB=CCCB@@;;;;.5.5<<;@;;;,59>39=5:ADC<<<000+//38<<;A:??A:?AB?BBB9BB@B@B<AA@B?BBBCCBA=?A@@<@B?>?CAABB?@@?AB=AA?@@@?BAB@><==,0+0<>==:@?4:59<;;@A>AAAA@>@@00/6==>:98*7@==<;;0<>=?C>@@??
@N9IO0:01001:06369
TACGAAGGGGGCAAGCGTTGTTCGGAATTACTGGGCGTAAAGGGCGCGTAGGCGGCTTATCAAGTCAGGCGTGAAATTCCCGGGCTCAACCTGGGGGCTGCGCTTGATACTGATGAGCTTGAATGCGGGAGAGGATAGTGGAATTCCCAGTGTAGAGGTGAAATTCGTAGATATTGGGAAGAACACCGGTGGCGAAGGCGGCTATCTGGCCCGTAATTGACGCTGAGGCGCGAAAGCGTGGGGAGCAAACAGG
+
@@B:98;KGK3CE:C>BB?CCGDC<C@C@CCCCH?BBBCC>CF?CCCCCCC@CC@BB@CCCC?BBBBC;>DA@@@;@=AA<A@<@A@A@C@BBBBB3BBCA@AC?A@A?????@@AAAB?CD?@@@CF=CBBB?BAAB@B?A?B?BC<@???@@@@@=@BAC=B?:::A@AA@@=@D6:6:?>@AA?B?;;8;AB=B?BB>BBACB;;;;C=B@@>@?A@@@@@@@A=???;::-;;B<<;<.;;@@@:@A@=
@N9IO0:01008:06365
AACCAGCACCTCAAGTGGTCAGGATGATTATTGGGCCTAAAGCATCCGTAGCTCGTTTTGTAAGTTTTCGGTTAAATCCATGCGCTTAACGTATGGGCTGCCGGGAATACTGCATAACTAGGAAGTGGGAGAGGTAGACGGTACTCGGTAGGAAGGGTAAAATCCTTGATCTATTGATGCCACTGTGCGAAGGCGGTCTACCAGAACACGTTCGACGGTGAGGGATGAAAGCTGGGGGAGCAAACCGG
+
:-9:;::CC?BBB:;;B?BABB>BBBAA=BB>BD=A=9993::@A@;??:::@>9999-99939>>>2@@<@=@C=BB=A;:;BBB>B?@A@@@@@8A@@@4:;.;=AABAAABAB=A@AA=B>BCEHGBCCE?A@CBAB<<<<000*0785:.33(3666*//)/)/:55566.5<95/)///7/////)/)//)///59.555.59<;<7;;<<<8<<444/5888>/49@@@@@1@@>>>:>;?:
@N9IO0:01011:06364
TACGAAGGGTGCAAACGTTGCTCGGAATCACTGGGCGTAAAGGGTGCGTAGGTGGCTATCTAAGTCGGGAGTGAAAGCCCTCAGCTCAACTGAGGAATTGCTTTCGATACTGGATAGCTTGAGTGCGATAGAGGATAACGGAATTCCTGGTGTAGCGGTGAAATGCGTTGATATCAGGAGGAACACCTGTGGCGAAGGCGGTTATCTGGGTCGCAACTGACACTGAGGCACGAAAGCGTTGGGTAGCAAACGGG
+
ABB@@;@A<@@@CC>;;;=@@@@A>A8;;BBBBC<@AACL?GG?BCCBBA@=:;6;BCCCCD?CECCD>AAAB@B;@@;3;BBBBDCC@CBDDC@C@C9;;BC=@@?DBABB?B???AB?BA?>?9::9@?773999,79296?6@7BA7=>?BBDD>878;3@;A@@:989379@=/73=B?8876AAAB?B;;6;<@A9C@DBCBDG?AAACC?AABA?@BC;;;>BBBCBC6;;;;>BB=BBBBBB<ADB=
@N9IO0:01016:05796
TACGTAGGGCGCAAGCGTTGTCCGAATTATTGGGCGTAAAGAGCTCGTAGGCGGTTTGTCGCGTCTGGTGTGAAAACTCGAGGCTCAACCTCGAGCTTGCATCGGGTACGGGCAGACTAGAGTGCGGTAGGGGAGACTGGAATTCCTGGTGTAGCGGTGGAATGCGCAGATATCAGGAGGAACACCGATGGCGAAGGCAGGTCTCTGGGCCGCAACTGACGCTGAGGAGCGAAAGCATGGGGAGCGAACAGG
+
@>?@;;;9)444:.559;.566.54.4.//)//)///:;2;;<;896:00*0/*/;(/955==:>;>*/--6688,-/<<::7:?>?=@;@@AAAAB9::CBAAB>BABBB>BABBBB?@@C;<;C@CCCDC5<;;;;;?C=A?B?BBAABAHCBB@BB>B=B@;5:@AAABCAA@@CC?B?@@@=AAA@>=:92:8<@A?DAAAABD@F@BAA=?==???@D???=@@@>>@,:;A@@@@2@ABAB?BBC?
@N9IO0:01019:05797
TACAGAGGGTGCGAGCGTTGTCCGGAATCACTGGGCGTAAAGGGCGCGTAGGCGGCCTGGTAAGTCGGGGGTGAAACGCTGCGGCTCAACCGCAGCACTGCCTTCGAGACTGTCAGGCTTGAGCACGGTAGAGGCTGGTGGAATTCCCGGTGTAGCGGTGGAATGCGTAGAGATCGGGAAGAACATCGGTGGCGAAGGCGGCCAGCTGGGCCGTTGCTGACGCTGAGGCGCGACAGCGTGGGGAGCAAACAGG
+
BABBB@@@<@B@????@?<@@@?C?B>A@BB?@@:????C7?@;@@@AA??=;:6;??@;AA=@@?CCCA/@;;:0;@@@A;;4;@@A;A?A@?AAACCBCAE?AAAA@BAA@A;;7;A@::;@@AA?@AA;;8;BB@BE@B@B?BB6;7;BB@@BB=@@<?>AAABAACB;;:::;.;>AB?A@@BB=;:6:@B?D@AB?A@CCCBBC>CACB8<;A;<<<9AACC?CCDCB998>?BBCC6ABBDD=AAC>
@N9IO0:01024:05795
TACGGAGGGGGCGAGCGTTGTTCGGAATCACTGGGTGTAAAGGGTGCGTAGGCGGTCCGATAAGTCTGATGTGAAAGCCCTGGGCTCAACTCAGGAACTGCATTGGAAACTGACGGGCTTAGAGTACCGGAGAGGGAAGCGGAATTCCTGGTGTAGCGGTGAAATGCGTAGATACCAGGAGGAACACCGGTGGCGAAGGCGGTTTCCTGGCCGAGTACTGACGCTGAGGCACGAAAAGCGTGGGGAGCGAACGGG
+
@@CB@CCBBB5@ABB;;;@CF@GG@D9;<;;;CC<AA;;;0;;09@99:CB?AA6;;5;:::49959596::<;<)55;399:199//)////:5:.444/7>)0)/@.<>A?=A@9@A=<@@AACC@C@ABACF>E?ABC@B?B?B>@@7ABAABAA6ACC=6:89ABCBB@@@999/:<8=/79<3<379,8>C>D<A@;?D;A;;;2:2======??@@?>>?89-6997222&25:<<>>1;;???<@AA:
@N9IO0:01046:05797
TACGAAGGTGGCAAGCGTTGTTCGGATTTACTGGGCGTACAGGGAGCGTAGGCGGTTTGGTAAGCCCTCCGGGAAATCTTCGGGCTTAACCCGGAAAGGTCGGAGGGGACTGCCAGGCTAGAGGACGGGAGAGGAGCGCGGAATTCCCGGTGTAGCGGTGAAATGCGTAGAGATCGGGAGGAAGGCCGGTGGCGAAGGCGGCGCTCTGGACGTTCCTGACGCTGAGGCTCGAAAGCGTGGGGAGCAAACAGG
+
=@A;:7;?BB@CC@CBBB?AA=BC@AAB=BBABD>BBBBB???89:;A?@@?AA=AC:@<AB<@@D>CC?BD>CC<AAD=<<<9<>9:6<@+0-0@9@;CAA:B>:>.:;;B@<B@>AABB6969DED>@ACCACCCCCCIE?A?AH?CACC;;;@@<@CCC>CBAAACCCB<9555)6>:><>:DAG?A@7@?>8@?A@7?@><<88+//;;<B;??;AB@A;;;5;;?AAA=C;9:FFD8;;;;;0:?=3
@N9IO0:01055:05778
TACGGGGGGGGCAAGCGTTGTTCGGAATTACTGGGCGTAAAGGGCTCGTAGGCGGCCAACTAAGTCGGACGTGAAATCCCTCAGCTTAACTGGGGAACTGCGTCCGATACTGGATGGCTTGGATTCGGGAGAGGAATGCGGAATTCCAGGTGTAGCGGTGAAATGCGTAGATATCTGGAGGAACACCGGTGGCGAAGGCGGCATTCTGGACCGACATTGACGCTGAGGAGCGAAAGCCAGGGGAGCAAACAGG
+
9999999999"9@.45A@=AB@DC?C?C?BBBCC>CCBAD;@@=@ABBBBB?@?<@>A@ABB?BB<;7<AB@BAC<@@@:@BBBBB?B?BBA@@7A=A@@BA@=9??:;<<;?BCC@CC@B@BB@BDD<AAAA=A>ABBD@C?B?C>AA?CAA?@>><??AA<??@CBBABB@??BD?BB<?>:9:<@=AA>ADC?C???;?==2;<8:<<>BA@@@?899C?@@AA=CBAABG=AA?BBCC:CCA@@9=<:6
@N9IO0:01059:05781
TACGAAGGTGGCAAGCGTTGTTCGGATTCACTGGGCGTACAGGGAGCGTAGGCGGTTGGGTAAGCCCTCCGTGAAATCTCCGGGCCTAACCCGGAAAGTGCAGAGGGGACTGCTCGGCTAGAGGATGGGAGAGGAGCGCGGAATTCCCGGTGTAGCGGTGAAATGCGTAGAGATCGGGAGGAAGGCCGGTGGCGAAGGCGGCGCTCTGGAACATTTCTGACGCTGAGGCTCGAAAAGCGTGGGGAGCAAACAGG
+
@>??=4:5;A?CD@C:::@BCBCH@BB?AABBBB<?@ACBCBE>???BBBB?CC@C@CC>CD?AAB<AA?AABCC<@??>:?A6;9;B?BD=B?CB;A::<BBBFDD;BBA@;;;B>BCCCCCACDCD>BCCC@BBDDDD@C?C@CD>C?C@A;;;C?C@@@;@A@@@AAA@@@???9@C?B?B>A>A=;;7;BB@D@CD@CCCBBBC>B>;;;;0;ACBE;;;;<;5<AA<;;;&;99@999+:<@DA4;992
@N9IO0:01014:05822
TACAGAGGGTGCAAGCGTTGTTCGGAATTATTGGGCGTAAAGCGCGTGTAGGCGGCTTTGCAAGTCGGGTGTGAAAGCCCTCAGCTCAACTGAGGAAGTGCGCCCGAAACTGCAGAGCTTGAGTGCCGGAGAGGGTGGCGGAATTCCCCAAGTAGAGGTGAAATTCGTAGATATGGGGAGGAACACCGGTGGCGAAGGCGGCCACCTGGACGGTAACTGACGCTGAGACGCGAAAGCGTGGGTAGCAAACAGG
+
CCCCCCCC=@@?@;>=993;>;?@:;9<7:?7;;39;88809749C@@@CB?@@<@@B;@AIACBCCC=9::AAA:BBC=CCBBBCBA?BA@@C?B?BA@@BA@<;;;0;944;??CBC8@@A<>?<??BCBA@6==5794::@;@AA8@?BBBBBB?CCCC>C@;:;=<=;=8622&283838662=47@:?@?;?:::595:;;@@;>>>:===AA:::AAA@@>>>@@@BB7;;A@DD=BBBBBB;BBB8
@N9IO0:01015:05840
TACAGAGGGGCAAGCGTTGTCCGGATTGACTGGGCGTAAAGCGCGCGTAGGTGGCGCGGCAGGTGCGCTGTGAAAGCGGCCCGCTCAACGGGCCGAGGCCAGCGCAAACGGTCGCACTCGAGCCATGCAGAGGTCCGTGGAAGTGCCGGTGTAGTGGTGAAATGCGATAGAGATCGGCGAGGAACACCCATGGGGACGCCAGGCGGACTGGGCATGCGCTGACACTGAGGCGCGACAGCGTGGGGAGCCGAACCGG
+
A??:::;;;.4:5:=@@ABAA@F?@A<:89@@?;B?@@F=B:;;@@@>AC69:;>A:;8;9@>BBBBA>973:<(37=-37(443;97;A>/9.499.4.49@@9;;,9=299;CB@@@@?@A?A@@@@;:;?AB?@@A?B=@ACB?D@BBBBCCC>ABBA6955555;;994///)////)/297;;/---55&----(--(/729;555)0//9///////4445;:5:://///955////&///)/727494
@N9IO0:01016:05820
TACAGAGGGTGCAAGCGTTGTTCGGAATTACTGGGCGTAAAGCGCGCGCAGGCGGGTCTTTAAGTCTGGAGTGAAATTTCACCGCTCAACGGTGAAGCTGCTTTGGATACTGGGGACCTGGAGAGCCGGTAGAGGCTGGTGGAATTGCAGGTGTAGCGGTGGAATGCGTAGAGATCTGCAAGAACACCCGTGGCGAAGGCCGGCCAGCCTGGGCCGGTTCTGACGCTGAGGCGCGAAAGCGTGGGGAGCAAACAGG
+
BBBABBDE=BBA?:<?871;@;?=9<29.5A@AB<<<;AA;A;;;BBA@AA=ACD9B;:94;>CCBBBADBB@>:3:<4<CC9;;==B@CC?DBD>AAAACCE>B>????@@@@2976;:9000//0909998?98@@679/36;28<AA?@@?@@=@0:9<@8748A@AABA?97/8//(/9)//9:2/332;99(/(-(-(-(---(/882:7=5858:98:::00/.2656222'2><7;;<(87=?A=????
@N9IO0:01028:05836
GACGAACCGTCCTAACGTTGTTCGGATTCACTGGGCTTAAAGGGCGCGTAGGCGGGCAAGCAAGTCCGGGGTGAAATCTTTCGGCTTAACCGGAAAATGGCCTTGGATACTGTTTGTCTAGAGGGAGGTAGGGGTGTGTGGAACTTCCGGTGGAGCGGTGAAATGCGTTGATATCGGAAGGAACGCCGGTGGCGAAAGCGACGCACTGGACCTCTTCTGACGCTGAGGCGCGAAAGCCAGGGTAGGCGAACGG
+
AB@;:4;5;;A=BF@CCC<;:6;C@@A?AAABBB=A@<??9@D=A@@@@::79CC=BB?A:94:@@>AAB:BBAB>BCBE?CC?AAAC@C>A>AAA6AA?A?D=A<??@@@@@B<AAAAAABBC=BB@AA@A@7ACCDDD@D8;;=A=@?BB>BB::8;CCD?BBBCB<?@AAA@@<@@C>B@@?@?A>;;5;?@@;@AA@BA;;;?@=;;5;;;4;;;CA;;99998994449)4/)//7.7//)/771888
@N9IO0:01039:05844
TACGGAGGTGGCAAGCGTTGTTCGGAATTACTGGGCGTAAAGGGCGCGTAGGCGGCTTTGCAAGTCAGATGTGAAAGCCCCGGGCTTAACTCGGGAATTGCATCTGAAACTGCTTAGCTTGAGTTCTGGATGGGGTAGTGGAATTCCCAGTGTAGCGGTGAAATGCGTAGATATTGGGAGGAACACCTGCGGCGAAGGCGGCTACCTGGACAGTGACTGACGCTGAGGCGCGAAAGCTAGGGGAGCGAACGGG
+
@?AA=;:6:A@AA@@@AB?AA<A<=A=A<@:9:9/997?@:AC=AAACBBB@995:@@9A;:5:ABBBB;;;BBC=CCCC6AB:@@:>9@A;;;7;?E?CBBBBBBBC<;;;<B=@<<<?BAAA?@@B?B@@@@7@BAAB?B?B=BB<BBBBBBBCD@CCDD>CFCCCCBBABA=AC=BB@B@BCC?AABA>B::6;>AA=BABB?BC?@@AABAA@@@AACCB@@A=99:BCD=BAAAACA9AABDC9::A;
@N9IO0:01055:05850
TACGGGGGGAGCGAGCGTTGTTCGGATTCATTGGGCGTAAAGGGCGCGTAGGCGGCTCGGTAAGTCTGACGTGAAATGCACCGGTTCAACCGGGGCGCTGTGTCAGAAACTGCCAGGCTTGAGGTCGAGGGAGGAAGGTGGAATTCCTGGTGTAGCGGTGAAATGCGTAGATATCAGGAGGAACACCCGTGGCGAAAGCGGCCTTCTATCTCGATTCTGACGCTGAGGCGCGGAAAGCTAGGGGAGCAAACGG
+
?=@?=@=@&@@@AACABB?BBACC?CB>?;;5<;09>89:/9?9?@9;;;;59:2:???@CC<@@A@@@CBB:;;0;44::4;657;C@C@CCC;@A?AAA@@@@@>@6AA@>;@B>AA?BBC?CBBAAA:AB=B?B@CB=@=@<@>AA@@@@BB@@?ACCC=;;;;ABCCCAA;::?::6:;A;;;.:::29933(337-/59)0/:9/44888.4499::;544;5////)//(//93333&33333(48:
@N9IO0:01024:05902
TACAGAGGGTGCGAGCGTTAATCGGAATTACTGGGCGTAAAGCGCACGTAGGTGGCGACGTAAGTCGGGTGTGAAAGCCCCGGGCTCAACCTGGGAATTGCATTCGAGACTGCATTGCTGGAGTACGGAAGAGGAGGGCGGAATTCCCGGTGTAGCGGTGAAATGCGTAGATATCGGGAGGAACATCAGTGGCGAAGGCGGCCCTCTGGTCCAGTACTGACACTCAAGTGCGAAAGCGTGGGGAGCAAACAGG
+
BBC:;9AA<ABBB?>???598:BB?A=@=@@@?@<999AC<?:;:DA@@@A=A@>ABBBBCC@BBBCC>BBBB@@9@@=@2=A=::;B@D@BBB<A=A<@@A@?AA;;;BBBBBA>BBBA:?????B?B<ABC>@@D=CCAD=A8:;6;?BBCCCBB?BCCC>CCDCBBBCAAACGJ>BA?B>@@@@@@@@;A;:6:;@@;@B<BBCC?AB@ECCCBBBBA@B@00,0==<??@9@@@?BBB6BBBBB=AB@=
@N9IO0:01028:05888
GACGTAGGGGGCGAGCGTTGTCCGGATTTACTGGGCGTAAAGGGCGCGTAGGCGGTCTGTTAAGTGAGAACTGAAATCTCCAGAGCTCAACTCGGAAACTGGTTTTCATACTGGCAGACTGGAGGAAGGAAGAGGTAACTGGAATTCCTGGTGTAACGGTGAAATGTGTTGATATCAGGAGGAACTCCAATGGCGAAGGCAGGTTACTTGGTCCTTTTCTGACGCTGAGGCGCGAAAGCGTGGGTAGCAAACAGG
+
ABBBBBBBBA2@@?@?@?<BCC@C=@@A;@@AAC<;;;BG?DC>CGCCAAA@BB?BBB@@6;4;A<;<B?BCCBD>CCCC?B99;;@@@?BB@@=@B<@@@<@@@7@CBCBBB?DB:::AA?AB>A6;6<>B;;7;A<??B=@=@@C?BB=@ABA=BB7;;CD>CBCCD@CCBAAAA@9@>+0+0>;)/,5:5:::5<65557<6///)/)/:)///&//45<<<<<;;7:;;>@@:@BCCBC?B@@@AA<@@@?
@N9IO0:01034:05893
GACAGAGGTGGCGAGCGTTGTTCGGAGTTACTGGGCGTAAAGAGCACGTAGGCGGCCCGGGTAAGTCCCATGTAAAATCCCCCTGCTTAACAGGGGAACGTCGTGGGTGACTGCCCGGCTAGAGGACGGGAGAGGAGAGCGGAATTCCCGGTGGAGCGGTGAAATGCGTAGAGATCGGGAGGAAGGCCGGTGGCGAAGGCGGCTCTCTGGAACGTCCCTGACGCTGAGGTGCGAAAGCGTGGGGAGCAAACAGG
+
CBB:;;B@@@>?A@?:::>AA>AD=;:;8:9BCD=?????9?=<=?:000<600+00(/:1<?7=577*3;;<===1::@<@+>@BB5949===>4?:?@B@@@CC=BA@@BBBB=B?BAAB@@9@;99/:BAA6;;AABA?A=@;@A9@<AA?AABC@CCCC>BBDDCBBBA;;;AA8=A6;7;?B?B?@@=ABC?C@BC@ABABBCC@C@BCBCC<BAB@@?@?@@?BBBBCC:?99;AAA3@?@@@;AAA@
@N9IO0:01035:05863
TACGTAGGGTGCGAGCGTTAATCGGAATACTGGGCGTAAAGCGTGCGCAGGCGGTTTTGCAAGCCGGATGTGAAATCCCCGGGCTTAACCTGGGAATGGCATTTGGGACTGCAAGGCTGGAGTGCGGCAGAGGAGACTGGAATTCCTGGTGTAGCAGTGAAATGCGTAGATATCAGGAGGAACACCGATGGCGAAGGCAGGTCTCTGGGCTGACACTGACGCTCATGCACGAAAGCGTGGGGAGCAAACAGG
+
A@BA??@@<??A@@@9;:<@=ABA<A000=>>@<:9;IF?CCBBBAAA@A?BB?CEE;CCC@BB?A?BBDCCCC>CBFG=DC>DD@D>B=AAA<A?CCAABAB<>@3:9:;;B>@=ACC@BACCCC>BBCCC?BBDCCC@B@B?C>A@@CCDCCAAABDDD?:::BBCBBB@@@?@?BC?B?B@@=@BBB>@@CAE@AA@@CBBBCCL>BCBBBBABBB;;;;@@@A@@A@@A<ABCBCBB:AABGI?CCB@
@N9IO0:01036:05889
TACGGAGGGTGCAAGCGTTAATCGGAATTACTGGGCGTAAAGCGCGCGTAGGCGGTTACGTAAGTCGGATGTGAAAGCCCCGGGCTTAACCTGGGAATTGCATTCGATACTGCGTGACTAGAGTTTGGTAGAGGCTAGCGGAATTCCAGGTGTAGCGGTGAAATGCGTAGATATCTGGAGGAACATCAGTGGCGAAGGCGGCTGGCTGGACCAAAAACTGACGCTGAGGTGCGAAAGCGTGGGGAGCAAACAGG
+
@?AB<@@B=BA@?;?:;;>A@BBB=@<@=AA@@A:999@@8@;9;A<;;BC@CC@B?B@B@D@BBCD>BBBBAA909@99+@:4BA8B8A:AAA<A?B@BCDC?CBBB;<;@@AABBAAABABBB9@=???;;7;A?=@B9:8:?B@AA?ACAA@@@=AA@@9999@???A??@@@A?BA?B?BABBBBBB@BBD?D@CC>BBC@AA>9==2:999*:@B?BBBBAB@<AAA9;:6;??@CAA6CAA@@;@@?9
@N9IO0:01037:05862
TACGTAGGGGGCGAGCGTTGTCCGAATTTACTGGGCGTAAAGCGCGCGTAGGCGGTTTCTTAAGTCTGGGGTGAAAGGTTCAACGCTCAACGTGAACAGTGCCTTGGATACTGGGAGACTTGAGTCTGGGAGGGGGCAGTGGAATTCCTGGTGTAGCGGTGAAATGCGTAGATATCAGGAGGAACACCGGTGGCGAAGGCGGCTGCCTGGCCTAAGACTGACGCTGAGGTGCGAAAGCGTGGGTAGCGAACGGG
+
AAABB?????,??;;;AA<@@B?A@@CD=BBAAA:>@;::.:;;;BBBBAA;@B=AA:BA=A>ABAAAAA7@?@@6;6;>CC?B@AA;;5;9:>>;>:9:@@<A@C?BBBBBBA=@@;;:;?99;@@@@;ABABB3@@@BB?B?B?B?BB>BCDCC;;5;<;;0;;;;AABA@@;;:@<@A=@;@@@=@?@A?BBA;?:9:3:>=@>@@=A@BA?A;;;@@@@A;;;B>@@ABBD>A??AAA9?<?:992::=6
@N9IO0:01045:05883
AACGTAGGTGGCGAGCGTTATCCGGATTTACTGGGCGTAAAGCGCGTTCAGGCGGCTTGGCAAGTCGGGCATGAAATCTTTCGGCTCAACCGGGAGAGGCTGTCCGATACTGCTAGGCTTGAGGACGGTAGAGGATGGTGGAATTCCGCGTGTAGTGGTGAAATGCGTAGATATGCGGAGGAACACCAGTGGCGAAGGCGGCCATCTGGACCGATCCTGACGCTGAAGCGCGAAAGCTAGGGTAGCGAACGGG
+
9*:BBBB?BA<@A9;8A@?BCC=@=97739??AC;@?:::5;@A@BB=A;:6:A<AA?@>@B>A@@@@8;<<?@C9A;;;6;A=BCCC@C=A@;?@A@=A@@BB@CCEECCBBAAA=@C6;;B<@AB?BABBB?AAC@CC?CACBGBDCD@@@AABB@BDDD>DCCC@@@@@AAAAB>@@@E@@??@BCCC?A@@<@<@A?B?CBBBB?BB?BBBB:;:CAAAABD@BAAABDD<A@@@??9?>A;;;?BBC=
@N9IO0:01057:05872
TACGGAGGGTGCAAGCGTTGCTCGGAATTATTGGGCGTAAAGCGCGTGTAGGCGGCTTTGTAAGTCTGGCGTGAAATCCTGGGGCTTAACTCCAGAACTGCACTGGATACTGCAAAGCTAGAGGGCGAGAGAGGACGATGGAATTCCTGGTGTAGGGGTGAAATCCGTAGATATCAGGAGGAACATCAGTGGCGAAGGCGGTCGTCTGGCTCGCACCTGACGCTGAGACGCGAAAGCGTGGGGAGCAAACAGG
+
BBBB?A@B<A@?B@C:::@CBCBB@B@C?ABACJ?::;AD9?:9:A;::=<;;;6;BB=BBC@BCCBB?BBBBBC>CC@CCDD;AA=>;>@A:BCC@DBBBBA?@<@;;<CBBBC=BA@A@;;;0;@ABBBCC?BA;;;D<@<@<A?BB@BBCBDHE;AA@C<@A<@<@;:;@A?@@>::398=?>??@@@:=>?:?>??@CCBAACC?>>??ABB>BBC<999@?;??A@BB@;@ABBBBB7AAAAC;;;;=
@N9IO0:01059:05862
TACGGAGGGTGCGAGCGTTGTCCGGAATCACTGGGCGTAAAGGGCGCGTAGGTGGCTCGTTAAGTGGCTGGTGAAATCCCTCAGCTTAACTGGGGAACTGCGTCTGATACTGGATGGCTTGGATCCGGGAGAGGGATGCGGAATTCCAGGTGTAGCGGTGAAAATGCGTAGATATCTGGAGGAACACCGGTGGCGAAGGCGGCATCCTGGACCGGTATTGACGCTGAGGAGCGAAAGCCAGGGGAGCAAACGGG
+
;;;;>@AA=?@?C00000+/;;3:8<?BBBBEDC;C@;:;6;>7@@ACABA;AA?BBAAA<@<@A@:>@@;AB@A=;;;7<BABAB@BACCCEE;B>B;;;BAAACDEBCBB=A;;59:=B=@@=699095559)55559494;7;9==8<<;695@;@9:;;&;>=99B@AAA;;;AABB=B=;;;7:=@A?BCC@C@BC?CB@@;00,00+08=>;9>=@BA@:;;>BBBDBC<;;5;?AA6A@BBC:;:=3
@N9IO0:01060:05884
TACGTAGGGTGCAGGCGTTAATCGGAATACTGGGCGTAAAGCGTGCGCAGGCGGTTTGTTAAGACAGGTGTGAAATCCCCGGGCTTAACCTGGGAACTGCGCTTGTTACTGGCAGACTTGAGTGTGGCAGAGGGGGGTGGAATTCCAGGTGTAGCAGTGAAATGCGTAGAGATCTGGAGGAACACCGATGGCGAAGGCAGCCCCCTGGGTTAACACTGACGCTCATGCACGAAAGCGTGGGGAG
+
BA@B>9990:>@?=:@@@=@?B@=9<000AAA@=@@@BB<BBB@??B?@A?BCACD>CG@B@BBBBC@BBBBBD=CDED:BA6;;5;7;>ABD=A<B;;;BBB8BA?CBBB><;9BBDACBBBC@@=@@9=@=@?@$@>5:<??C?CB@BB@;?;?;554=6===B;@???A;;7?;9919:=795:BAB?BCB@D@B;;;>??+;;</4-/56000=///;8833388889:28>:B??>0=;
@N9IO0:01062:05876
AACGTAGGAGCCAAGCGTTATCCGAATTCACTGGGCGTAAAGCGCGTGCAGGCGGTCTGGTAAGTTGGATGTGAAATCTCCTGGCTCAACTGGGAGAGGCCGTTCAATACTGTCAGACTAGAGGGCGACAGAGGGAGGTGGAATTCCGGGTGTAGTGGTGAAATGCGTAGATATCCGGAGGAACACCAGAGGCGAAGGCGACCTCCTGGGTCGCACCTGACGCTCAGACGCGAAAGCTAGGGGAGCGAACGGG
+
>3?AAAA?@A?;@>A@A@?BAA=AB<@<ABBCCD>ABBMJ>BADBBBC@@@=998:DDDACD>BB?B>AABCBAD>DCBC?CA?BBBC?AACC>CBBB>B<???@@=@@@@:::@@@ABBB@@@;@CBBBCCCC>;;:<C?B6;9;?BB=BBBABBB@BCDE?CBBCBAAA?>@@5;5;A=A=BBC@CCBB>BCB?B@BCBB>BC@CDD?DCCBBB@CCCBBBD;;;B@@@BAA;AB;;;EE;AA@DC?A@A<
@N9IO0:01062:05897
TACGGGGGGAGCAAGCGTTGTTCGGATTTACTGGGCGTAAAGGGCGCGTAGGCGGCCACCGCAAGTCGACTGTGAAATCTCCGGGCTTAACTCGGAAAGGTCAGCCGATACTGCGGGGCTAGAGTGCAGAAGGGGCAACTGGAATTCTCGGTGTAGCGGTGAAATGCGTAGATATCGAGAGGAACACCTGCGGCGAAGGCGGGTTGCTGGGCTGACACTGACGCTGAGGCGCGAAAGCTAGGGGAGCGAACGGG
+
==:;;;;;%444939?@@<BB?;;8:BD=BCCCC>BBBDB=BC=BBBCCBB>;;2;.5?:<?A<@CCFCCCBBBB=6BB@?49:8:D?B@CBCB@CD=B@AB:<;?BC@A@?=:;:;&9499A@@AC@A;?A@@500+0@D=A>B@@AAD@ECBBBHFACBCC>CCCBBCBBBAA>@@>00,0:=<><?AAA?A:;5;=;::-9>A@BCC>BBBCAAAA@@?@@;:;@=@BBABC8;:???CC9AAB??=@BD=
@N9IO0:01031:05927
TACGGAGGGGGCTAGCGTTGTTCGGAATTATTGGGCGTAAAGGGCGCGTAGGCGCCCGGCAAGTCAGTGGTGAAAGCCCTCGGCTCAACCGAGGAATTGCCATTGAAACTGCCGGGCTCGAGTCCTGGAGAGGGTAGCGGAATTCCCAGTGTAGCGGTGAAATGCGTAGATATTGGGAGGAACACCCGTGGCGAAGGCGGCTACCTGGACAGGTACTGACGCTGAGGCGCGAAAGCGTGGGGAGCAAACAGG
+
@@BA<?>>==,>@>@ABD?BB>AB?A@B?BB@DE>BA@@@;@C>CCC?@@@=9:;C=C@BB>A@@@@<;5;;@@8@AB8A;;5;CCD?C?AAB@B@C?@A;;;@CEC>CB;;4;;0;@AABCAA>@@=@ABAA<B@@@B@E@C?BB=CCBBBAAAD@CCCC>9::BCBBBCBB?BC>CC@B?BCBB9@??;?B@?B@CB?@@@B@BB@B@@@=@@CBCDC@@????9?@ACBC>BAAAABB:BBBBB=AAA?
@N9IO0:01037:05917
TACAGAGGTGGCAAGCGTTGTTCGGAATTACTGGGCGTAAAGGGCGCGTAGGCGGCCTACTAAGTCAGACGTGAAATCCCCCGGCTTAACCTGGGAACTGCGTCTGATACTGGAAGGCTTGAGTATGGGAGAGGGATGTAGAATTCCAGGTGTAGCGGTGAAATGCGTAGATATCTGGAGGAATACCGGTGGCGAAGGCGGCATCCTGGACCATTACTGACGCTGAGGCGCGAAAGCTAGGGGAGCAAACGGG
+
BCA<<;C@CB@AC<@?::6:B@CC?A>A=AABBB=;;;BB<BC=BBBCDAB?::7;?BCCCC@CBBBBCAAA<BA7GC@@?+;26=8<:?:CCC?C@CBC@AADBC@@@BBA=A>A=BC@CBCCCBBB=BBCCF>FBCCBDD@B@C?BB>BBCCCBA;>9<;0;AABBBAA@@@;;;8<<7<:>>B?B<CC<G@A?@?00,/:<<8CC?>B769=@<=DCBBBBB@@;>@@;;;/;AAABDG;@AABB<ABB=
@N9IO0:01043:05934
TACAGAGGGTGCTAGCGTTAATCGGATTTACTGGGCGTAAAGCGTGTGTAGGCGGTTCGTTAAGTCGGATGTGAAAGCCCTGGGCTCAACCTGGGAATTGCACTCGATACTGGCGGGCTAGAGTACGGTAGAGGGCGGCGGAATTCCGGGTGTAGCGGTGAAATGCGTAGATATCCGGAGGAACACCGATGGCGAAGGCAACCGCCTGGGCCTGTACTGACGCTGAGACACGAAAGCGTGGGGAGCAAACAGG
+
?>;@@@BD6999:9@97::@:@@A=AAB=BABAB=BACAD>CCBCAA@@?A=AA<?:>?D6;8;BBA@CCCCCGF>CBB>BCC?CDCD@B?@@D?D@E@BBBB@@@@::;;;5;@@8ACBBAAAC;;5;@@@@@8@A5<<=A=A>A=AA<ADBAABB<@@@@9@CBAAACBBBAB5;5;;5;4;??;@@@?=@??:?=@A=@=AA=AAA8@<@;;;@@@BBBBB<;;;<;C;<<0;;ABBEH9BB;;;7;@B>
@N9IO0:01046:05921
TACGTAGGGTGCGAGCGTTAATCGGAATTACTGGGCGTAAAGCGTGCGCAGGCGGTTTGACAAGTCAGATGTGAAATCCCCGGGCTACAACCTGGGAACTGCGTTTGAAACTGTCAGGCTAGAGTGTGTCAGAGGGAGGTAGAATTCCACGTGTAGCAGTGAAATGCGTAGAGATGTGGAGGAATACCGATGGCGAAGGCAGCCTCCTGGGATAACACTGACGCTCATGCACGAAAGCGTGGGGAGCAAACAG
+
BACBCCCC=BB@@@BB@A=A?BB>?@+0+0<000*59>9>7@?=BCCCC::6:A4;;0;A@@>ABAAA@:;8988/00==+00+00///(/4///*36<<B@A@C=???8????BCB@CCFCBB899BBBCBBAB<@@:>><<9=1839=>?9::AAAAABCE>BBBB998A@??=@@:?><@>AAA?B>8918:<1808>>@:>=8::;1;;:9>===?>9:::;;===;;;?C;;;;;ADE5AAABB8>88
@N9IO0:01014:05976
AACGTAGGAGGCAAGCGTTATCCGGAGTTACTGGGCGTAAAGCGCGTGTAGGTGGATTGGTAAGTTACTTATGAAAGCTCCTGGCTAAACTAGGAGAGGTTGGGTGATACTGCCAGTCTTGAATAGAGGAGAGGTTGACGGAATTCCGCGTGTAGTGGTGAAATGCGTAGAGATGCGGAAGAACACCAGTGGCGAAGGCGGTCAACTGGCCTCATATTGACACTCAGACGCGAAAGCATGGGTAGCGAACGGG
+
D;A@@CC?@@>@C?BAABADCCAC?99:9;AAAH?CCCHH=BABBB@@@CC@CC@CC?C?BA?BB?CCC?BBBBB59:?A?@@=AA@@;@A??;>AAA?B@CC>BBB???AAB;??BAA?>>8?@=>?<?ACC?B@@>==3939;@<ABBCC:9:::29999+9BABBDCECCCC;;8;<AA=;;;@CCBC?BBB;A<;;6;BB?BAA=A>BBCCCC?BBA@@@AABBBAB@@@:@@A@CD?GCEAAA@BCE>
@N9IO0:01017:05996
TACGAAGGGTGCAAACGTTGCTCGGAATTATTGGGCGTAAAGCGCACGTAGGCGGCTTTGCAAGTCGGATGTGAAATCCCACGGCTTAACCATGGAAGTGCATCCGAAACTGCAGAGCTTGAGTACTTAAGAGGATCGCGGAATTCCCGGTGTAGAGGTGAAATTCGTAGATATCGGGAGGAACACCAGTGGCGAAGGCGGCGATCTGGGAAGATACTGACGCTGAGGTGCGAAAGCGTGGGGAGCAAACAGG
+
A@@:929?6@A@CB=ABB?BBCBC@CACACBACC?BBBBB>B:::C@??@?:=>9>=@8@AA=?@CB>A@@@BBB>BCE=C@@<@B?@?BABBBAE@CBABABC@CCF>CCBBBBBBBC?CCCCCCC9;8;BB>BBBBCB>B?B@CC?EACBCC?>>9???C;AAABBBAAA@A@@@99:5:=@BB>A;;;;@?@:><9:8;CCDDFFG>A?@BBBAAADFCFCCCC@CDC;;;7<BBBBBB9BB@@A=@BA@
@N9IO0:01021:05968
GACAGAGGGGGCAAGCGTTGCTCGGAATCACTGGGCGTAAAGGGCGCGTAGGCGGGATGGCAAGTCAGTCGTGAAATCTCTCGGCTCAACCGAGAAACGTCGGCTGATACTGCCGTTCTTGAGGGATGCAGAGGAGACTGGAATTCCCGGTGTAGCGGTGAAATGTGTAGAGATCGGGAGGAACACCGGTGGCGAAGGCGGGTCTCTGGGCATTTCCTGACGCTGAGGCGCGAAAGCGTGGGGAGCAAACGGG
+
AABBAAAABA2AA?B@@@=B;:;A;A>BBBBBBB=BBBCC>BB>BC@AABA=@AA<@@?@CC@BBB@@@??@CCD>BCB@@;;6;@@B@C@BAA@B<A=@;;6;AA@@@B@?@7;;;@A5;;BB<AAB;;;@A=@@@@@@=@<@?AB=B@A@@A@@@<@@@C>CECCAAAB;;6=BB=BC?B?BAA=A=@@996>:C@CCC>CCCCBCB=BBBA<A>;;:@AB@@@@>@BBAAA:9:88A?A9B??>B<??C:
@N9IO0:01028:05966
TACAGAGGGTGCGAGCGTTAATCGGAATTACTGGGCGTAAAGCGCGCGTAGGCGGTTTTGTAAGTCGGGTGTGAAAGCCCCAGGCTTAACCTGGGAACTGCATTCGAGACTGCAAAAACTGGAGTATGGGAGAGGGCAGTGGAATTTCCGGTGTAGCGGTGAAATGCGTAGATATCGGAAGGAACATCAGTGGCGAAAAGCGACTGCCTGGCCCAATACTGACGCTCATGTGCGAAAGCGTGGGGAGCAAACAGG
+
CCBBBCDC>BA@??@>@@?@<@@@>A7;5;@>@@:AA@@@9@@@@@@?>==:00+0==3<<B><;;CD=BBBA@>0;;;;.;@=AA8;:;?BDC=D9;;;;BB>BBBBA@AB;;;;;*;?@;@CCBAAA9@?;;;0:@>CC?C@BB<B@C@CCCCBAA=ACCC>BCCFBBBBBBBBB?C?B?BA@@@BBBBA=A;<;;-<:5@<<99.554>95;=<9?;;555;:9??@@@?>>@:?@??CCC9BBBAA9A??;
@N9IO0:01037:05976
TACGTAGGGTGCAAGCGTTAATCGGAATTACTGGGCGTAAAGGGTGCGCAGGCGCCCCGCAAGTCAGGCGTGAAATCCCCGGGCTTAACTTGGGAATGGCGCTTGAAACTACGGGGCTGGAGTGTGGCAGAGGGAGGTGGAATTCCACGTGTAGAGGTGAAATTCGTAGATATTGGGAAGAACACCGGTGGCGAAGGCGGCTATCTGGCCCGTGATTGACGCTGAGGCGCGAAAGCGTGGGGAGCAAACAGG
+
BCAAABDD=;;;C?B;:::<@CCD?B@B@DBCBC=AABDD>EE>BAABBBA>;;;@@3>AB?BBBBB@C@@AAB.:;@?3?G;AA<@8?@=BB=B?BB?CGBB@BCC?BBBCBBB;CCC?@@AC@@<@A?>??9?>==?<@<?<?>AABA??A@??<?BBF>D?B???A@@AB?BC=B?A@<???<A=AA?AAA<=5::3:@A;;8==CA:>>>??<::????BBB?BBBBBC?B@A988849ACCC?889>
@N9IO0:01051:06005
TACGTAGGGTGCAAGCGTTAATCGGAATTACTGGGCGTAAAGGGTGCGCAGGCGGCCCCGCATGTCAGGCGTGAAATCCCCGGGCTCAACTTGGGAATGGCGCTTGAAACTATGGGGCTGGAGTGTGGCAGAGGGAGGTGGAATTCCACGTGTAGCGGTGAAATGCGTAGAGATGTGGAGGAACACCGATGGCGAAGGCAGCCTCCTGGGCCAACACTGACGCTCATGCACGAAAGCGTGGGGAGCAAACAGG
+
BBAABCBB;:;;;5;AA@<B?@BB=@<@>A@@@C?@AADD?FE?BAAB>==800+0@@3<>A;9:?BC?CBBAA@0;<@@3@B;ABBB?AB@BB=B>BA?BBBC@BBB<@??;;;;.;@@?BCDCEE@DAA><<69939B>A=B?B?BBBBBBBB>><>CCB:??AAAAABBAAAAA<??;?<@AA6;;>>;?@A:?8>:9:59<:??C5<6</65:675755555666:<9::5:;:;CFF:@@BDC>B;;7
@N9IO0:01056:05990
TACGAAGGGGGCTAGCGTTGTTCGGAATTACTGGGCGTAAAGGGCGCGTAGGCGGTTTGAATCGTCGGATGTGAAAGGCCTGGGCTCAACCTGGGAACGGCATCCGATACGGTCAGACTTGAGTGTGGGAGAGGTTGGTGGAATTCCCAGTGTAGAGGTGAAATTCGTAGATATTGGGAAGAACACCGGTGGCGAAGGCGGCCAACTGGACCACAACTGACGCTGAGGCGCGAAAGCGTGGGGAGCAAACAGG
+
@@CBB@ADEE1BBABACC?@@@CC@B@C@?@@BA;?B;:;:;E>CCBBCCC?AA=@@:@A=BBABBB@BAAABBC<A?A?CBC?BAA@;?;?@A9@<@A>AAAB@CBCBGC=????>@B>@@@?@???8=?=<:==?>BB?A7>9=>7>@ABB??AA=B;;;1;4762::8888057.7756/5;>:>:==9B;:60;>@:@,0,0:>)/0;@994990-::.----(--//::(56;<<??2A><;;8000;
@N9IO0:01018:06026
TACGGAGGATCCAAGCGTTATCCGGAATCATTGGGTTTAAAGGGTCCGTAGGCGGTTTTGTAAGTCAGTGGTGAAAGCCCATCGCTCAACGGTGGAACGGCCATTGATACTGCAAGACTTGAATTACTAGGAAGTAACTAGAATATGTAGTGTAGCGGTGAAATGCTTAGAGATTACATGGAATACCAATTGCGAAGGCAGGTTACTACTAGTGGATTGACGCTGATGGACGAAAGCGTGGGTAGCGAACAGG
+
ABA@>@A@C@@7;5;??@;BBB@CGG=?@BB>BC>BB=BB9??9?B?B@@@9@>5@@A39;D>BBCDC@@?@BAC=BBB>CBAAAB@A;AB?BC@B@BB?BACE@CCBBBBBBB=AABB?CD@CBCCCBB@C=B@A=@ABBB@CC@@@AA@?=>>;;5;ABB>CAAA?AAAAAB???;00+0*.::6>00,/-:7(-*/894;68888;;<<992;A=ABBBBD??;;6;@???5;9>>@@9A@@@CC?;;;<
@N9IO0:01029:06057
TACGAAGGGTGCAAGCGTTAGTCGGAATTACTGGGCGTAAAGCGTGCGTAGGCGGTTTTCTAAGTCTGCCGTGAAAGCCCCGGGCTCAACCTGGGAATGGCGGTGGATACTGGAAAGCTGGAGTGCGGTAGAGGAGGGTGGAATTCCCGGTGTAGCGGTGAAATGCGTAGAGATCGGGAGGAACATCAGTGGCGAAGGCGGCCCTCTGGACCAGCACTGACGCTGAGGCACGAAAGCGTGGGGAGCAAACAGG
+
C?:::2;B9AA@@=ABBBACCCCB=?396:AABD>;<<CC=B@@@@@AA@@=::4:AA7BBG@CBFBBCACCCCD8;:BB9BC=BBCB?A@;;;7;>?@<@B@AA?BA@ACB@BC=BCCC?AA@??C@BBBC?;899/:@8=6<=AC;B?BBBBBBB?CBBB>BBBDCBAA???AAB<BB@F8BCB??;??=A>><>=@@<@C:CBBE:==188:7555222755577;;>888)8<:::??/:;;==4:868
@N9IO0:01055:06050
AACGTAGGAGGCGAGCGTTATCCGGATTCACTGGGCGTAAAGCGCGTGCAGGTGGCTTGGTAAGTTAGGCGTGAAATCTCCCGGCTCAACTGGGAGAGGTCGTCTAATACTACCGGGCTTGAGAGCAGAAGAGGAAGATGGAATTCCCGGTGTAGTGGTGAAATGCGTAGATATCGGGAGGAACACCAGTGGCGAAGGCGATCTTCTGGTCTGTTTCTGACACTCAGACGCGACAGCTAGGGTAGTAAACGGG
+
?2?=:9434:.9@A?999=??@@B=993:89BBA=;:;CD<A@@A@@@@;;5;;5<A=A<AD?CC=<;ACCDBBB>CCABB>B@BCHG@@@@A;AA@@<@@@BC??9:6///6169.67)////:=?>@:@;;9;=@?@@=@<@=BD?D@CC;:;@@;A@AA:@BABB@?A::9>>@6@@=@=BBC?BCBB@BBB;>:>=<AA@255:69::=<=5=565::<<<:54553;;:988///8.//333:3:<=6
@N9IO0:01062:06019
TACGAAGGGGGCTAGCGTTGTTCGGAATTACTGGGCGTAAAGCGCGTGTAGGCGGATTCTTAAGTCGGGGGTGAAATCCCAGAGCTCAACTCTGGAACTGCCTTCGATACTGGGAATCTGGAGCAAGATAGAGGCGGGTGGAATTGCGAGTGTAGAGGTGAAATTCGTAGATATTCGCAGGAACACCAGTGGCGAAGGCGACTCGCTGGATCTTTGCTGACGCTGAGACGCGAAAAGCGTGGGTAGCAAACAGG
+
>?@@?4;<;<*;BBBBCE@BB?A@=@6:7;@BCC?@AACC=BAAACBB@@@===:>=9=?4859CCCDCC0ACDE>@@@;@BAAAA@@=ABB@A=AABA@A@D:;;CA@@CCC<A=;;;;7:ACCAABBCCCD@BBC=BB?A=@<@A;;<DBCDBBB@BAAC=C@BBBBCCC;;9;CBCC?C@@@AACCEDAECC>@=@CABBBA@@@=@???D>CBAACCBBBA???@??9999*9>@99949A@ACE>CAA?
@N9IO0:01014:06065
TACGGAGGGGGCGAGCGTTATTCGGAATTATTGGGCGTAAAGGGCGCGTAGGCGGCCCGGTAAGTCAAAGGTGAAATCCCTCGCTCAACTGAGGAACTGCCTTTGAAACTGTCGGGCTTGAGGCCGGGAGGGGGTAGCGGAATTCCCAGTGTAGCGGTGAAATGCGTAGATATTGGGAGGAACACCGGTGGCGAAGGCGGCTACCTGGACCGGTTCTGACGCTGATGCGCGAAAGCGTGGGTAGCAAA
+
A@AD=BABBB2B@@A>@@;@B?CC@C@B?AA<@@:?@ACB?CC>CCBBBA@<772:;.;=;;5;A;<;6:<??>@6;;;0;9955::4;;==@<@@CBEDBDC<@A?8>C:;;AB;AB=A;;9;?BB>DCDED5DBCBB?B?B?AC9@@@AA@BBA??:::5:A@AAABCCBB7B=1:>9B8;:;49487.7AB?B>??<?>>B>??<:@=A8B8BC@@ACAA@@A88277=?6===<<>4<==<==6
@N9IO0:01020:06108
TACGGGGGGGGCAAGCGTTGTTCGGAATTACTGGGCGTAAAGGGCTCGTAGGCGGCCAACTAAGTCAGACGTGAAATCCCCAGGCTTAACCTGGGAACTGCGTCTGATACTGGATGGCTTGAATTCGGGAGAGGGATGCAGAATTCCAGGTGTAGCGGTGAAATGCGTAGATATCTGGAGGAATACCGGTGGCGAAGGCGGCATCCTGGACCGACATTGACGCTGAGGAGCGAAAGCTAGGGGAGCAAACGGG
+
@?BCDDCGCD"BB8;;BB?CB@DD?B?B@BCCCD>CBAAD6;;6;;;AAAA>A@<@>B=A@@<AABBBBBCBCCC>A>@@300,0>,:6:=AAC>B>AABBAAA@@@A@???;??A?AA?BB<@<@AA<ABABC=BBBBAAB=B>B?AA=AAB@A@B?BCCC>CCBBBBBBBBBAA@>??=@?????A;@?=?@@;@<@A=ABCA=@@>BA?B@@A@?BA@@@AABA?ABA;;;0;@@@@@@3AAABB9;;;;
@N9IO0:01021:06090
TACGGAGGGTGCGAGCGTTGTCCGGAATCACTGGGCGTAAAGGGCGCGTAGGCGGCCTGATAAGTAGGGGGTGAAATCCTGCGGCTTAACCGCAGGGCTGCCTTCTAGACTGTCGGGCTAGAGCACGGTAGAGGCAGATGGAATTCCCGGTGTAGCGGTGGAATGCGTAGAGATCGGGAAGAACATCAGTGGCGAAGGCGGTCTGCTGGGCCGTTGCTGACGCTGAGGCGCGACAGCGTGGGGAGGCAAACAGG
+
ACDC@BBB::<9BAA>?@<??B@CACACABA???9?B@@@;@B<BA<;;;;6:D?C@BBA;;6;AAACCF5DCDE>CB<;::;49@5;6<266@A@6@@@C?C?BCCCCBCCEDDD;;;E;;:BBAA=A;;:?;?A@@@@=@@D?AC?B@ABAAABB>BB<A<>>BBCBBCC@??@@494547;?955555499;7;7<B8AA@B@AAA<A>:;6;@AAB@@B@BCC?CBCCC;99B=?>AA000,/;;1/06=
@N9IO0:01036:06098
TACGTAGGTGGCAAGCGTTGTTCGGAATTATTGGGCGTAAAGGGCGCGTAGGCGGTTTGTTAAGTCGGTCGTGAAAGCCCGGGGCTCAACCCCGGAGGGTCGACCGATACTGGCAGACTAGAGTACAGAAGAGGTAGCTGGAATTCCCGGTGTAGCGGTGAAATGCGTAGATATCGGGAGGAACACCTGAGGCGAAGGCGGGCTACTGGGCTGATACTGACGCTGAGGCGCGAAAGCTAGGGGAGCAAACGGG
+
AAABA>?;994:B>A@BB?BC;AA?A?B@CC@DD=;::?B9AB=;;;BBBE@CC@DD=BB@C?@@@@;??>:;:?6@@@:@CC<CCDC=AA@3@>;;<0;CAA@ABAAB@BB@BJCCCCBBBBBBCBBB@B@@<@;:;AC=A?A=AB;@=@A@@@@@<@@@@;@BBBCCAAA;<:AE;@?5959AA=BA;;5;;B=B>;;;7;AACBBB=BCCBBCCACCA;;:::A?AAACAA<AB:::::-;ADCC>@?@6
@N9IO0:01045:06062
TACGAAGGGTGCAAGCGTTACTCGGAATTACTGGGCGTAAAGCGTGCGTAGGTGGTTTGTTAAGTCTGATGTGAAAGCCCTGGGCTCAACCTGGGAACGGCATTGGATACTGGCTTACTAGAGTGCGGTAGAGGGTAGTGGAATTCCCGGTGTAGCAGTGAAATGCGTAGATATCGGGAGGAACATCTGTGGCGAAGGCGACTACCTGGACCAGCACTGACACTGAGGCACGAAAGCGTGGGGAGCAAACAGG
+
@AB?>8??6@@AA?BABA?BCCCCAC?B@BBBBC>CBBBB=B@@@B@@@A@;@@69:9;E?G@BDCCCDCCCCB>26;<5BD@7BAEG:G:CC@5<7;;8BBB@E>@?BCCC@BB?BBA@AAA@@@A7::AA@@:???AA=A>@=@@;@?BCBBBAAABBBB=BCBABCCCBAA@@>8>A=A?CBCCCBBCABBB?B?BBCBBBC@CC@CB?BBCBCDCDBAAAAAA;?=@<;;6;@>@CFE8??BCC=@@@;
@N9IO0:01045:06076
TACGTAGGTGGCAAGCGTTGTCCGGATTTATTGGGCGTAAAGCGAGCGCAGGCGGTTTCTTAAGTCTGATGTGAAAGCCCCCGGCTCAACCGGGGAGGGTCATTGGAAACTGGGAGACTTGAGTGCAGAAGAGGAGAGTGGAATTCCATGTGTAGCGGTGAAATGCGTAGATATATGGAGGAACACCAGTGGCGAAGGCGGCTCTCTGGTCTGTACTGACGCTGAGGCTCGAAAGCGTGGGGAGCAAACAGG
+
BA>:444.49399499996;<>:@<>>>4=9.44)333892:<>886:0006<=9@@<BB?B?@@@AA@?@;;;C0;;@@@,A?ECDEAI?DCD7<;C=9;;D@D<@@=ACCD>BBA@?;@A@;9:C>>;>00*0:<::717272;23738;;;>@A?>>?E:??BA@?>;0//<@=:@A>A>AAA<@@8718;>6=5<=.86>222C6558://.....22699958;7>@?,//<8889.87>@@70/06
@N9IO0:01046:06107
TACAGAGGGTGCGAGCGTTGTCCGGAATCACTGGGCGTAAAGGGCGCGTAGGTGGCTTGGTAAGTGTGCGGTGAAAGCCCAGGGCTCAACCCCGGGTCGGCCGTGCAGACTGCCTGCTCGAGCATAGTAGAGGCAGGTGGAATTCCGGGTGTAGCGGTGGAATGCGTAGAGATCCGGAAGAACACCGGTGGCGAAGGCGGCCTGCTGGGCTATTGCTGACACTGAGGCGCGACGAGCGTGGGGAGCAAACAGG
+
CBCAAABB<AA@@@@?A?598A=@?C:;:BB@@A<AAAAD<AA<ABBBBAA?@@<AC>@=@A?ACBBBAA=AAAA;???9?=@9@AAA=?@@8AC>AAD@M>@@?A;;;;;AA;;:8A???C>>??:::?@B>@AA>;:4924:@>CC<@>5599:29<996;@ABC@@@;;9:8@7@;99.944.4.4439:=8<6;>:;5;=BBCC>CCCC=BAB;<<;;AAA><@@@@@;;;>?94444&4888<4;;=9
@N9IO0:01051:06075
TACGGAGGGTGCAAGCGTTGTTCGGAATTACTGGGCGTAAAGCGCGTGTAGGCGGCCGATTAAGTCTGGTGTGAAAGCCCGGGGCTCACCCCCGGAAGTGCGCTGGAAACTGGTCGGCTAGAGTATGGGAGAGGAAAGTGGAATTCCCGGTGTAGCGGTGAAATGCGTAGATATCGGGAGGAACACCAGCGGCGAAGGCGGCTTTCTGGACCAATACTGACGCTGAGACGCGAAAGCGTGGGGAGCAAAACAGG
+
@ABB?BBB<BBBC@CCCD@CCAB>8:,0+0:::>8:999:08>@DBB@@@C>;;5;5;CC<B?ADDBC<A@;;9>5:;;/:<@+94944999$45:8:994<>@=:??9?AA9@@?=?AAACAAAAAB=AABB?BB?BBB>B@B?BC<C=>>>@@?@=@ACB<;;;;;????886?C58:7<:@AA?BBB?<?AA<A:;94888)8>=:=>:>:A@@9:8;>??AAAAAAA99929@=6677(8=8788)8==:
@N9IO0:01062:06093
TACGGAGGGTGCAAGCGTTGTTCGGAATCATTGGGCGTAAAGCGCGTGTAGGCGGCTTGGCAAGTCGGTTGTGAAAGCCCGGGGCCCAACCCCGGAATTGCATCTGAAACTGCCTCGCTAGAGTCCCGGAGAGGAAGGCAGAATTCCCGGTGTAGGGGTGAAATCCGTAGATATCGGGAGGAATACCAGCGGCGAAGGCGGCCTTCTGGACGGTGACTGACGCTGAGACGCGAAAGCGTGGGGAGCAAACAGG
+
AA@A<@BD<@@?C>AABB?BB@CC@B>BB@A>AC=@@AAA;AABBA@C?::7;A=BG@D@DD@BA?@<@=@@@@B=BBD=BBB7BA6<9?@@6B?C@D9::??????A8@:::?A@@AAAABBBDD<A>ACBB@BAF@BCBC?A>AC<A=@@@BBCB:BBBE>CCACDCEFC@A;;;6;@;A=BAB?C@;;6:BB=B?@A<@<@<@@@<@CA=@@BBB@@@;;<;;;;;;C;;;0;AABCCC;BBBBB=BBA>
@N9IO0:01021:06140
TACAGAGGTCCCAAGCGTTGTTCGGATTCACTGGGCGTAAAGGGTGCGTAGGTGGTCGGGTAAGTCTGATGTGAAATCTCCGAGCTCAACTCGGAAACTGCATCGGATACTATTCGGCTCGAGGGTTGGAGGGGGGACTGGAATGCTTGGTGTAGCAGTGAAATGCGTAGATATCAAGCGGAACACCAGTGGCGAAGCGAGTCCCTGGACAACTCCTGACACTGAGGCACGAAAGCTAGGGGAGCAAACAGG
+
AAABAAA=@@@9@>AABB<AB8@<7;?7:::===5<?5:529>4::;<@@@?BC?CABB;A@=AAAB?====9::4:;>A7:555<::5;BBB;@@8@;;;AACE@BBDBC::8:@=@@CA@@@:A=@=ACCCCC(?@@@:@<???A=A=@AB99:AAAABD;;;:BA????>=>?4:976;67776;9//)///)///::455)583844.49;645549999;949@99:;0:;@AADD;AA;;;6;AA9
@N9IO0:01026:06148
TACGAAGGGGGCTAGCGTTGTTCGGAATTACTGGGCGTAAAGCGCGCGCAGGCGTTCTCCAAGTCAGTGGTGAAAGCCCGGAGCTCAACTCCGGAATTGCCATTGAAACTGTAGAACTTGAGGACGAGAGAGGTGAGTGGAATTCCCAGTGTAGAGGTGAAATTCGTAGATATTGGGAAGAACACCGGTGGCGAAGGCGGCTCACTGGCTCGTTTCTGACGCTCAGGCGCGACAGCGTGGGGATCAAACAGG
+
?@A9<7;>C>5CCCCBDC>A@>@C@C=@>A@@AC=;;;CF;A;;<;;;;AC>;;6?BCC@D?BBC;=;KAECCC>BBB<B@@@@@::4;@@;@?B?C@BC@CB?AAB<A;;;@@@=@@?B;;9;BAAA@@AD@A@AA;;8;@CADD>CBBBICC<;7<BAA=C@?@@@@BBBB@CE>D8;;<@;;5;=;;6;BB<@?@C@BCCCCBFFDBCBCC>BBBA;;<B@@@?;;;@A@?ABAA>@@*995@A9BCC@
@N9IO0:01030:06110
TACGTAGGTGGCAAGCGTTGTCCGGATTTATTGGGTTTAAAGGGTGCGTAGGCGGTTCTATAAGTCAGTGGTGAAATACGGCAGCTCAACTGTCGAGGTGCCATTGATACTGTAGGACTAGAGTACTGTTGAGGTAGGCGGAATGGACGGTGTAGCGGTGAAATGCTTAGATATCGTCCAGAACACCGATAGCGAAGGCAGCTTACTAAAGAGTAACTGACGCTGAGGCACGAAAGTGTGGGGATCAAACAGG
+
@?@@=::4:;4;B?BBCD?AAC@C@CBB=BC?BB<AB<@@;@D<@@@CCBC?@@=@<@@AAA<@@@@@@B@CCCB=CCCC@CA@ABBB?BAABCCCCACBB>BB?BBB@@@BBBD?BBCBBAAA???AA=@AA=@A?499=@>AB?BBC?CBABB??;?<BB>BBBB?BAAABB>??B=@@@>BAB?BAA?@?BB=A>ABA??9?@???:?BBCC>B::9AAA:89>5<<<999/9?AABBB9AAAAC=:::?
@N9IO0:01055:06152
GACAGAGGTGGCAAGCGTTGTTCGGAATTACTGGGCTTAAAGGGCGCGTAGGCGGTGGAGTAAGTCTGAGGTGGAAGATTAGGGCTTAACCCTAAAATTGCCTTGGAAACTGCATCACTTGAGTCAGCGAGGGGATGGCGGAATTCCAGGTGTAGCGGTGAAATGCGTAGATATCTGGAGGAAGGCCGGTGGCGAAGGCGGCCATCTGGCGCTGAACTGACGCTGAGGCGCGAAAAGCGTGGGGAGCAAACAGG
+
@@A::;@=AA=@@=@@::4:A<A@=@>@?AA@@@;@B;@@<@C>BBBBBBBACB?CC@ABBB>A@==955.6;9><AA@AA@@<?D;B;@>5=@>>0>4493=:@2:9,5@A556A?>>;@:9:@@?==:899-9<=8<<;?18047;?:??::>@@?CBCD<AAAA9::@@???BD@EC?B?A=@;@=@B@BBB?B@BA=@?>:;;;<?BBCCD@@A@BBA@@;;;=@@C;;;;.;@BBCDC6;;<;<0;;;4
@N9IO0:01056:06122
TACAGAGGGTGCGAGCGTTAATCGGAATTACTGGGCGTAAAGCGCGCGTAGGTGGCTTGTTAAGTCGGTTGTGAAAGCCCTGGGCTTAACCTGGGAATTGCATTCGATACTGGCAGGCTAGAGTGTGGTAGAGGGAAGTGGAATTCCCGGTGTAGCGGTGAAATGCGTAGATATCGGGAGGAACACCAGTGGCGAAGGCGGCTTCCTGGACCAACACTGACACTGAGGTGCGAAAGCGTGGGGAGCAAACAGG
+
CBBBCCCD=CCBB???A@=A?AACAE?A>@@@@@8???>?5>>>999@AAA=@?;@A=@@@C::;BB?B@DDCCC9:9B>BBC<@@?A?C?ABB<A?B:;;BB>BCBCBCCD@C@@<@A@@@AAAAB=AABBBB7;8;BB?C@B>BG?B?BB@@@@@=@@@A=ABCC;;;BCBAABG<:;9;=A@@=@ABC?BA?;@;::4;94:459;=>:?=BABABBBBBBBBB7;<CCCI?CBA@CCC;CBBCH?CCC?
@N9IO0:01016:06193
TACGTAGGGTGCGAGCGTTAATCGGAATTACTGGGCGTAAAGCGTGCGCAGGCGGCTTTTTAAGCCAGATGTGAAATCCCCGGGCTTAACCTGGGAACTGCATTTGGAACTGGAAGGCTAGAGTGTAGCAGAGGGGGGTAGAATTCCACGTGTAGCAGTGAAATGCGTAGAGATGTGGAGGAATACCGATGGCGAAGGCAGCCCCCTGGGCTAACACTGACGCCTCATGCACGAAAGCGTGGGGAGCAAACAGG
+
AB@A@?@:4@@?BBAA@B7;7@B<7C0<04@>@<5@?@C@8CCD@CCCFCC9>=4;;555$54@@8BDDAABA<<5<A>>2B=8==;>:>9<C>8C:>B>C@@:396@7:?:8<7;4?9@:@A@BCB@>?>373333#3=@?.7146=?8>=BAA<BBBBB>6BB>8?BBBBCBC>=25;1=2:=>2>?;=,22>/:/5:<=666)69=0:5;3555>?33./(.75967@@B=?6A><?<77+333=;3A@?4
@N9IO0:01017:06188
TACGGGGGGGGCAAGCGTTGTTCGGAATTACTGGGCGTAAAGGGTTCGTAGGTGGCCGGCTAAGTCAGACGTGAAATCCCTCAGCTTAACTGGGGAACTGCGTCTGAGACTGGTCGGCTCGAGGGCAGGAGAGGAACGTGGAATTCCAGGTGTAGCGGTGAAATGCGTAGATATCTGGAGGAACACCGGTGGCGAAGGCGGCGTTCTGGACTGCATCTGACACTGAGGCGCAAAAAGCGTGGGGAGCAAACAGG
+
A@DD>>>>>A"BB259?@5:B;CC:C:D:CBCC?8CBBBA8CA7A:CCDBC9AA7A8C7@BB7A@CCCCCBCCEA6B>A8C@@;@C8=8<<B>>0C7AAB@;@CCCBCC966:B==:BBB=BB=8BC=9BBBB:>:@<AA8A4:057>?4@BB;;AC:B@?:3;9:AAAABA@@?@A7AA7@8AB@8<9BB9ADD:C9C>:CCD9<@C9;?BCBBA<BB=955<;@@4=;94444$4==?:<<+949?:3;AD:
@N9IO0:01020:06171
TACATACTGTGCGAACGTTATTCGGATTTACTGGGCTTAAAGGGTGCGTAGGCGGTTCGTTAAGTAGGGTGTGAAAGCCCTGGCTCAACCAGGGAATTGCATTCTATACTGGCGGGCTAGAGTGGAGATAGGGGTGTCCGGAACTGCCGGTGGAGCGGTGAAATGTGTTGATATCGGCAGGAACGCCGGTGGCGAAAGCGGGACACTGGGTCTCAACTGACGCTGAGGCACGAAAGCCAGGGGAGCGAACGGG
+
<<>>===::4439:-444.9@5?<3444)4?A?:5::3<;(45/44;;:AA2699B:B==8B9=69:@4@9;;;5)555)5@5>955058<<?6=6A7;<AA49=:8:4?@6;?=4::B<994<.44A;==@@2@;;;8<:>:>>>>7;7;>6;;;=6;5:5)6;;;C8<A:5444.499.906<<9>;==:A@A=5>?B=8A@>=BB=7=CB=B;=<<<<<<<:::8;;<<<<5::699::188:>>8B==5
@N9IO0:01023:06162
TACGAAGGGGGCAAGCGTTGTTCGGAATTACTGGGCGTAAAGGGCGCGTAGGCGCTATCAAGCAGGCGTGAAATTCCGGGCTCAACTGGGGCTGCGCTTGATACTGATTGGCTTGAATGCGGGAGAGGATAGTGGAATTCCCAGTGTAGAGGTGAATTCGATAGATATTGGGAAGGAAACACCGGTGGCGAAGGCGGCTATCTGGCCCGTGATTGACGCTGAGGCGGCGAAAAGCGTGGGGAGCAAACAGG
+
A@CAA9A>>>+CD7@?<905>7@B:F<C7@ADD?6:;;@<4B?6CHBB=B@50.,,,***/7**,,2---0;1?.5.55)4444.44<<<+::5449=055@=555<<7<7<=8:<055::;0>44434443386=0524=(4555<<<<:)///)/)///333333/5>;.6(/(//(/6;(3,376?<<6:233-344884404=4;;<::4:<<>;::8@54;.44444&44:44<</AB>>>6=?94
@N9IO0:01026:06202
TACGGGGGGGGTAAGCGTTGTTCGGAATTACTGGGCGTAAAGGGCTCGTAGGCGGCCAACTAAGTCAGACGTGAAATCCCTCAGCTTAACTGGGGAACTGCGTCTGATACTGGATGGCTTGGATCCGGGAGAGGGATGCGGAATTCCAGGTGTAGCGGTGAAATGCGTAGATATCTGGAGGAACACCGGTGGCGAAGGCGGCATCCTGGACCGGTATTGACGCTGAGGAGCGAAAGCCAGGGGAGCAAACGG
+
::CCDCCCCC"BA4;;<;<A@>AB>A?C;;;CEE<AACBB;AB<BAABBBB@;;;;@F>C;;9;CAAA@A@@@AC;CED<BBBAAJ@C?B:;;;.<>BBB;;;BBBBB:;;A>B@@9;;@C@CAA7<<0;;;;C=AAA<<5<<@:@>BB?BCCBBAA=@999/9:99@@>@@>999?;?A>A?BCB?B?AB>BBB@C@CC?BBAA?BC@BC@DACBB?BAB;;;@@@@CBB@@@8@A5;;;;.;;;??.999
@N9IO0:01028:06163
TACAGAGGGTGCTAGCGTTAATCGGATTTACTGGGCGTAAAGCGTGTGTAGGCGGTTTGTTAAGTCGGATGTGAAAGCCCTGGGCTCAACCTAGGAATCGCATTCGATACTGGCAGGCTAGAGTACGGTAGAGGGTGGCGGAATTCCGGGTGTAGCGGTGAAATGCGTAGATATCCGGAGGAACACCGATGGCGAAGGCAACCACCTGGGCCTGTACTGACGCTGAGACACGAAAGCGTGGGGAGCAAACAGG
+
<<<B;;@>6@;??:A?;@8A4?8:-348(43>>:2@@@?:2:<884>:::@7<B7<<4<=8@5:@::39<;555>)595)59<)559?498<=B8=466?><<9;6;5A?A=:;569555;:9;;4408?99?<5<B6:87B7@7;7<;6<<:==5;05:?<4A<B<<<<@;555597:<8<8<==8<<;;69;<1626?:?:>>8;;;3?7<<<<;;;<<=;;666<;@<555)55999>>+55555)5972
@N9IO0:01041:06170
TACCAGCACCCCGAGTGGTCGGGACGATTATTGGGCCTAAAGCATCCGTAGCCGGTTTTACAAGTCCTCCGTTAAATCCAACTGCTTAACAGATGGGCCGCGGAGGATACTATAAGACTAGGAGGCAGGAGAGGCAAGCGGTACTCAGTGGGTAGGGGTAAAAATCCGTTGATCCATTGAAGACCACCAGTGGCGAAGGCGGCTTGCCAGAATGCGCTCGACGGTGAGGGATGCGAAAGCTGGGGGAGCCAAAGCCG
+
=CC:?:@:?<<.<<A>:399950:;99@89;16<4A9BB<6A=BBB266;555?7;??/BB>666=<??9>>;C>2660905;55<9C7:?80//;3;6;<<8;;7;<@;?A;A8DB=B;;633.38818::A6A>9B=C9BBBBBC>=>=5A9333&33333$3938868::=8::6:;9<;=6==7==885<A@4@48?1<=373/3=C6CCB?=99:5:70::A;;3:8...3;07766666$-..(.9.5405
@N9IO0:01056:06183
TACGGAGGGTGCAAGCATTGATCGGAATTACTGGGCGTAAAGGGCGCGTAGGCGGCTAGATAAGTCAGGTGTGAAATTCCGGGGCTCAACCCCGGAGCAGCATTTGAAACTCTCTAGCTAGAGCACAGTTAGGGTAAACGGAATTCCACGTGTAGCGGTGAAATGCGTAGATATGTGGAAGAACACCAGTGGTGAAGACGGTTTACTGGGCTGCAGCAGACGCTGAGGCGCGAAAGCATGGGGAGCAAACAGG
+
@AAD:A@<6@@?@9BBBA9A?@;C8B8B;CCDCA8AAA@;3@<4ABBBBCE:CC:>>>CCDD;CA;;B8:44@9909383888&44:<7<<<+4039@9566D@7CC@8C=;;;B@:;=::;CBB<BBB8AA=8CB=8CD9B7B7=.95@559AA<A9BBA;3844:::9<<<;;;=7<7<>9A<?8<?<?79994:>::9C>5BB984/5<>><<;999434::;:3444944)4839:33&3>=>=6??@9
@N9IO0:01056:06187
TACGAAGGGGGCAAGCGTTGTTCGGAATTACTGGGCGTAAAGGGCGCGTAGGCGGCTTATCAAGTCAGGCGTGAAATTCCCGGGCTCAACCTGGGGGCTGCGCTTGATACTGATGAGCTTGAATGCGGGAGAGGATAGTGGAATTCCCAGTGTAGAGGTGAAATTCGTAGATATTGGGAAGAACACCGGTGGCGAAGGCGGCTATCTGGCCCGTAATTGACGCTGAGGCGCGAAAGCGTGGGGAGCAAACAG
+
A<<5;05<><+CD8@?@>5:A8BC<C:C:BBCF@7BCCC@6C>6CBBC@CC:BC;CC;BBA?7@BBCC:<AAAA<5@8<<5<<6<<A<9<8;::::)44<>ABB9BBB<;;@AA<<BBC:>@:;<<C@7?===9=@>>>A:A9C9>=7=;;:<<<5545>==7=9555:::;<;5<:(3-3@5:34282450:>A7B7@;8666A=CB:A<5;;>;>9;;=<<<:::3444444(4487:::.8///;399<
@N9IO0:01058:06207
GACATAGGTGGCGAACGTTATCCGGAATTATTGGGCGTAAAGGATGCGTAGATGGTAGAATAAGTTATTGGTCGATGCCAAACTCAATTTGGCGGAAGCTGGTAATACTGTTCGGCTAGAGGACAGGAGAGGTTGATGGAATTCTGTGTGGAGCGGTGAAATGCGTTGATCTACAGAGGAACACCAAAAAAAGGCGAAGGCAGTCAACTATTCTGTTCCTGACATTGAGGCATGAAAGCGTGGGGAGCAAAC
+
355BABA:BA8A=<29:;05CC9C:>2;04:3990734;;4;8<<<:::=;<<<9<;;?;BB6??4432?2344335<9==8C?::7;;(8-3:-34:@7955C8<?A@9403A5:;<<;;7>433284443838>@@:=7B6;;A9:8=)////4//44(4=:@>.444449555//)0)///)0/////"/)/:<4<27=/0/;397>:.55;;8;044444:.3382<:555<5<444998+98=9;08
@N9IO0:01014:06214
TACGGGGGGAGCAAACGTTGTTCGGAATCACTGGGCGTAAAGGGCGCGTAGGCGGCGTGGTAAGTGGGATGTTAAATCCCCCGGCTCAACCGGGGACCTGCATCTCATACTGCCAGGCTTGAGTACAGCAGAGGAGACTGGAATTCCCGGTGTAGCGGTGAAATGCGTAGATATCGGGAGGAACACCAGTGGCGAAGGCGAGTCTCTGGGCTGATACTGACGCTGAGGCGCGAAAGCTAGGGGAGCAAACGGG
+
:9=>>?>?&;;;BC=CFD@BC@AA?C@CBCAAAD>BCBCC=BC=@@@BB@@>A?;@ECD@CC?@BBB=BBCB@CC=@@AAA2A>BBCC@C@CFF;;;@CCCCCCDBBBBAABD6;;6;@<=?:::CAAAAABA=AB@@@C@C@B@CC>B@BEBABBB>BBBB<B@@@A@@A99::;;/:B5;5;AA=BBBB@BEJAHGCBABCBBB;;;6;BBBDGCBCCCBBBA??<?@><@@9@@@@ACC:BBBBA<AAA;
@N9IO0:01021:06219
TACGTAGGGTGCGAGCGTTAATCGGAATTACTGGGCGTAAAGCGCGCGTAGGTGGTTCAGCAAGTTGGATGTGAAAGCCCCGGGCTCAACCTGGGAACTGCATCCAAAACTACTGAGCTAGAGTACGGTAGAGGGTGGTGGAATTTCCTGTGTAGCGGTGAAATGCGTAGATATAGGAAGGAACACCAGTGGCGAAGGCGACCACCTGGACTGATACTGACACTGAGGTGCGAAAGCGTGGGGAGCAAACAGG
+
CCBBA@AC=9:9BABBCD@D@CCCAC8::;BCCC=BBBJJ>BAAABAA@BB?BB>B?@??BB?CC?C=@@BBBBB>BAFD:BB8>??@=@?A@>8?499?BCCC?BBB5B@?B?@798?@@ABCBBB?B@@@BC<@B=B@=A>@@:@<=??@@@A??;>BBA<AC@@@@@@@AAAA=A=@<@<@AA=AB@A<@A?4979@?@?A@<AB?BBBBCAA@?@?@AAAABB?BCA@@@6;;;;AAB9ACBBD>;;;=
@N9IO0:01025:06221
TACGTAGGGTGCAAGCGTTAATCGGAATTACTGGGCGTAAAGGGTGCGCAGGCGCCCCGCATGTCAGGCGTGAAATCCCCGGGCTTAACTTGGGAATGGCGCTTGAAACTACGGGGCTGGAGTGTGGCAGAGGGAGGTGGAATTCCACGTGTAGCGGTGAAATGCGTAGAGATGTGGAGGAACACCGATGGCGAAGGCAGCCTCCTGGGCCAACACTGACGCTCATGCACGAAAGCGTGGGGAGCAAACAGG
+
???A@@@A::;;C@FBBB@D@ABAAB?B@BCCCC=BB?@@:@A9BBBBAB@=@ABCC;AA@?@@AAA?BAAAAC9<;;;.;B<AA@B8:9=BB=B?BC@BBBD@BAC<B?@@CCC8@@A?BBABBB=@@@>AA=::8:C=B@B@B>BB999ABBBB????B=::9@???AA???=<8993:3:@@=BBA=8=85-517966<@@<>AA3;5;187:67552226688555:9=1>889CCC5;::AB6;;B?
@N9IO0:01036:06220
TACGTAGGGTCCAAGCGTTGTCCGGATTTATTGGGCGTAAAGAGCTCGTAGGCGGCTCGGTAAGTCGGATGTGAAAACTCAGGGCTCAACCCGGAGACGCCATCCGATACTGCCGTGGCTTGAGTCTGGTAGGGGAACACGGAATTCCTGGTGTAGCGGTGAAATGCGCAGATATCAGGAGGAACACCGATGGCGAAGGCAGTGTTCTGGGCCAGTACTGACGCTGAGGAGCGAAAGCGTGGGGAGCAAACAGG
+
BCB@@@AA;AA4:6;AAA@CDC@D?@@@<AB@FD>AABCG<??BAAABBDG@BB?AC@?<@B?CCCC?A:;;AAAB;BDCBBB=BBBB?BD<@>@ABA;;6;;;5;A?==<00+0==9@C?@;;;@@A@@@@CD5;7;AA@>A?A=A>AA>B;:9@BA;AB=@9>===:;:;;A;99B@BD@D<@;;5:A;;6;;D?C>BBBAAA=BBBB<B=B:::?@BBA:99@AA@BBBBBC=BAA;;;;.;@?@@;@@A=
@N9IO0:01041:06226
TACGGAGGGTGCAAGCGTTAATCGGAATTACTGGGCGTAAAGCGCACGCAGGTGGCTGAGTCAGTCGATTGTGAAAGCCCTGGGCTTAACCTGGGAATTGCAGTCGATACTACTCAGCTAGAGTATGGGAGAGGGTAGTGGAATTCCCGGTGTAGCGGTGAAATGCGTAGATATCGGGAGGAACATCAGTGGCGAAGGCGGCTACCTGGCCCAATACTGACACTCAGGTGCGACAGCGTGGGGAGCAAACAG
+
<::?3:94(94;>39?=9.505<<7;-4034@:=7@:::=5>555>543<@58>2::>@@@DCCCCBBB66;BB?6BB<4;A;0>B6@7;:BC?6>8<165566<<<=CBCA;@B;;:;665;;@@@808A793(3734A8;9C8B?8@6@C:@A>84<BA;3?8=BBBAB@<;889(;57@5AA:5555:5;?=9>06605:>:4//)//(/5:::>;?55555B=7::////0/3:3333&33333(37;
@N9IO0:01043:06238
TACGTAGGTGGCAAGCGTTGTCCGGATTTATTGGGTTTAAAGGGTGCGTAGGCGCCCTGTAAGTCAGTGCTGAAATATCCCGGCTTAACCGGGAGGGTGGCATTGATACTGCAGGGCTTGAGTACAGATGAAGTAGGCGGAATTGACGGTGTAGCGGTGAAATGCATAGATATCGTCAAGAACACCGATAGCGAAGGCAGCTTACTAAGCTGTAACTGACGCTGAGGCACGAAAGTGTGGGGATCAAACAG
+
BCCCC:;2:@5AC:996C<CCC<?9:::3::7;?7>>6<<1:94:<@;;A;53:33(4:::7?;>CB@BB;5;<4655C>3@7;;6;9>:@@7??A666:=;;7;=BABBAAA9<37749///<<=<>==?:??@><@A:?:>9=<<<8<<:::;;7;;;=8=======<?::::@::9>>7>::4=9:93333-328999949;::5:8:9::59;<:555555;69<<333(4444488+8443<(348
@N9IO0:01044:06237
TACAGAGGGTGCGAGCGTTGTCCGGAATCACTGGGCGTAAAGGGCGCGTAGGCGGCTGGGTAAGCCGCGTGTGAAATCCCGGGGCTCAACCCCGGAATGGCATGCGGGACTGTCCGGCTCGAGCATGGTAGAGGCGAGTGGAATTCCTGGTGTAGCGGTGGAATGCGTAGAGATCAGGAAGACACCGGAGGCGAAGGCGGCTCGCTGGGCCATTGCTGACGCTGGAGGCGACGAAAGCCGTGGGGAGCAAACAGG
+
<ACBC@@;6?B@BBBA::45:57=7;7::;??A<455?D=5B<5<C=B>A<7::388881987:94;;::;;;;<5;;;4;<<.;@B=:BA>2C;C9:>5944999939;@<::59599544;@::B033333-375::>8>05257<:8==<56547<;3:6////6:44844466161///9;5;67;.44?,3-33287333373(4539,39>374993;.445?=:??:<24/(/////&/668919883
@N9IO0:01044:06252
TACGAAGGGGGCTAGCGTTGTTCGGAATCACTGGGCGTAAAGCGCACGTAGGCGGATCGCTAAGTCAGGGGTGAAATCCCGAGGCTCAACCTCGGAACTGCCTTTGATACTGGCGACCTTGAGTCCGGGAGAGGTGAGTGGAACTCCGAGTGTAGAGGTGAAATTCGTAGATATTCGGAAGAACACCAGTGGCGAAGGCGGCTCACTGGCCCGGTACTGACGCTGAGGTGCGAAAGCGTGGGGAGCAAACAG
+
::A;::<EFE5BBBBABB8;:?@@=@=@ABBBBB=@@@DL=BBBBBA@@BB?BD@CB@AACC>BB@@@==0>:::.;AD<A;;:;AA?7::;CA@D?A;<;?BC=BBBBCBB?;;;<AC@IBBBC?AA>CCCB?CBBBBC@D>AAB?B@A;;;AA;;8;CCC>D@BABACAABE;;;@C?AB@JCB?B;;;5;00*0:00)///99::5::3><@>?:;;B@@@DCD>A??:;;/;;??=@@8ABBCA8>:8
@N9IO0:01046:06213
TACGTAGGGGGCAAGCGTTGTTCGGAATTACTGGGCGTAAAGCGCGCGTAGGCGGCGCGGTCAGTCGGGTGTGAAAGCCCCGGGCTCAACCCGGGAATGGCACTCGATACTGCCGTGCTGGAGTACGGAAGAGGCGGTCGGAATTCCCAGTGTAGCGGTGAAATGCGTAGATATTGGGAGGAACACCGGGTGCGAAGGCGGGCCGCTGGGCCGATACTGACGCTGAGGCGCGAAAGCCAGGGGAGCGAACGG
+
CCA@@??999)9B7A>@@7;C9BB<B:C:???AA8@C?C@6=B>;@@;;C@:>D:B=;905:@:<<A=6CC===?8<B==1<=5:;=C9C=7==6B9BC7BB>??ABAABBCC;>@;ADE:BB=BBC:B;C@@7@C8AB?;><C:F@7B?DBAA>BC9B@?;6@CBBCA@<B;?7;>6A<9=7:9<-33(388<<9C9B>?8>:=A=@@8D<==<<;;;>><;;;;;6;>B===066266@@2B<D>C:@B<
@N9IO0:01046:06255
TACGAAGGGGGCTAGCGTTGTTCGGAATTACTGGGCGTAAAGCGCACGTAGGCGGCGCAGCAAGTTGGGGGTGAAATCCCGAGGCTCAACCTCGGAATTGCCTTCAAAACTGCTGTGCTCGAGTTCGGAAGAGGTGAGTGGAATTCCCCAGTGTAGAGGTGAAATTCGTAGAGATTGGGAAGAACACCAGTGGCGAAGGCGGCTCACTGGTCCGCAACTGACGCTGAGGTGCGAAAGCGTGGGGAGCAAACAGG
+
@@@;;5;???0?ACCCBB?BB?CC?C7:6;@?@A;;;;CC=BBBBB;<;AA?AB?CCC@@AB=AB4;;;;*;@A@;ADD;B<<7<BBC?A=@@@9@9@+008<:0;::-44444558@AAAA@A=@@7;7;:B=A@@@@B39392999&9@@ACC?@@>::9=6=;978777<>>8A@8?<9948>A:@AAB9::BAEABB?ABCCBBA;?A=@@B>A@@@CAAAA@@=AA@?@@9@@B<;;;.;;;@A6@@@;
@N9IO0:01047:06218
TACGTAGGGTGCAGGCGTTAATCGGAATTACTGGGCGTAAAGCGTGCGCAGGCGGCTCCTTAAGTCAGATGTGAAATCCCCGGGCTTAACCTGGGAACTGCGTTTGAAACTGAGGGGCTAGAGTGTGGAAGAGGGGGGTGGGAATTCCAGGTGTAGCAGGTGAAATGCGTAGAGATCTGGAGGAACACCGATGGCGAAGGCAGCCCCCTGGGCTAACACTGACGCTCCATGCACGAAAGCGTGGGGAGCAAAACAGG
+
BDCBB?A;3;5<?@7AB@5@5@>@4<)0)/<<@:5AABB>6BC>69;BBAA6?@.66C9A8B9BBB@AA@@@@@;1;944&4;08:2;45;CC>7C455B;58=/4:<5ABCBC=>155==8=?=>=7B6?>89888$373(32;5<7@A6@:9;;6/0(/00/(3A;A@BAC?<;733,394A5AAA7=99959BB6B2?>A?:::*9>90=;938//./.85:861658259696/9@@AC;;.:76222&28=3
@N9IO0:01053:06232
TACAGGGGGTGCAAACGTTGCTCGGAATTATTGGGCGTAAAGCGCGCGTAGGCGGCTTCTTAAGTCGGATGTGAAAGCCCCTGGCTCAACTGGGGAAGTGCACCCGAAACTGAGTGGCTTGAATACAAAAAGAGGGTCGCGGAATTCCCGGTGTAGAGGTGAAATTCGTAGATATCGGGAGGAACACCGGTGGCGAAGGCGGCGACCTGGGTTGATATTGACGCTGAGGCGCGAAAGCGTGGGGAGCAAACAGG
+
><<@<>>>+==B==6;9;8BBB>=8=7A5;<5::178333(3333;::::;:BB:@?:AA5:39:994;@@@BB@7AA??09:4::<<9==>>>2>7;;<=<<<5::<2:;;;;<=6::5:8.4444444$4444)499::8<8=:B?7?9;;==6666A<@<6=:>?@BD?>94444)4;6;:>>>9<75505994:8<<9=B==9B=>6B7B==A@6@888?AA@A4<;7883(3;>;<88.?==@:3>>=3
@N9IO0:01055:06229
TACCTGCAGCCCGAGTGGTGCTCGTTATTATTGGGTCTAAATCGTCCGTAGTCGGCTGAGTAGATGCCTGGGTAAATCGAGGCGCTTAACGTCTCGAACGCCAGGTAGACCGCTCGGCTAGGGATCGGGAGAGGTGCGAGGTACTCCAGGGGTAGGGGTAAAATCCTGTAATCCTTGGGGGACACCGGTGGCGAAGGCGTCGCACTAGAACGAGTCCGACGATCAGGGACGAAGCCCTGGGGCGCAAACGG
+
CBB?A;;;@BA7::BCC?CCBABCC@BC@BBACD=@@@@@:@BABC?B@@@?;;5;@A>@@BBBBCC?@@@<@AD=A@@:949??@?C@:9:AA@@@=??@AFC@CAAAC=?>@@?<ABBCE=AA???8?@<?9??>@AB?CCBBB@BCBB:@CBBB9BDDD:BB?:9:@<>>*0)0///'///6060/3.3<A8@197;AAAABBBB?<>@>>>D=A??;55;99;3AAAA5;==188::.::9991?;>
@N9IO0:01045:06277
GACGAAGGTGGCGACCGTTGTTCGGAATTACTGGGCATAAAGCGCACGTAGGCGGCAATGTAAGTCAGGTGTGAAATCCCCCGGCCCAACCGGGGAATTGCGCTTGATACTGTGTTGCTTGAGGGCAGGAGGGGACCGTGGAATTCCTGGTGGAGCGGTGAAATGCGTTGATATCAGGAGGAACACCGGCGGCGAAGGCGACGGTCTGGCCTGCTTCTGACGCTGAGGTGCGAAAGCCAGGGGAGCAAACGGG
+
>??:94;5;?<?:;;<BA=BBACG@CAD?DBBBB9@?:;;0;@@CCA@?BC@CC?BA?A@;:4;@@@A=ABCCCC:;;BBB0@=@C0;7;@AAB;B@C?BBBBD?AB@BCCCBBB9::A??@@B8@?@;AABB3AB5;;@=@=@=B?@?;?@<@@AA@A@@@;@AAAB@BAABA????CB=A>?@@@D@BB?@994:=@@ABC?BBAA494:?>?:?=@???????A?BAAACD>?@?ABDD;@@CCE=BDC?
@N9IO0:01014:06331
TACGTAGGGTGCAAGCGTTAATCGGAATTACTGGGCGTAAAGCGTGCGCAGGCGGTTGTGCAAGACAGGTGTGAAATCCCGGGCTTAACCTGGGAACTGCACTTGTGACTGCACGGCTGGAGTACGGCAGAGGGGAGTGGAATTCCGGCGTGTAGCAGTGAAATGCGTAGATATGCGGAGGAACACCGATGGCGAAGGCAGTCCCCTGGGCCTGTACTGACGCTCATGCACGAAAGCGTGGGGAGCAAACAG
+
AA@A?@@A<A@AA6;;;;>A?BBB?B50+00///(/7777.//0///;/59.55.5.559994955599999444)///(/:1::+/)/1:77(/)/8333985@;?A??=<=:9397<177:AAC>@@@>;;;000//(.).(-(,(,2,,,,--5-/388(33777766-,,,*,(,,(,,5--(/8682333-3-3983333&333(3-33333<=====774:8=88333(39<7777(39373)3;?
@N9IO0:01016:06351
TACGAAGGGGGCTAGCGTTGTTCGGAATTACTGGGCGTAAAGCGCACGTAGGCGGATCGATCAGTCAGGGGTGAAATCCCAGAGCTCAACTCTGGAACTGCCTTTGATACTGTCGATCTAGAGTATGGAAGAGGTGAGTGGAATTCCGAGTGTAGAGGTGAAATTCGTAGATATTCGGAGGAACACCAGTGGCGAAGGCGGCTCACTGGTCCATTACTGACGCTGAGGTGCGAAAGCGTGGGGAGCAAACAGG
+
@?B;;5<;;;*9@>?ACD>BB@CC@@6;59;@@C<;;;BB<B@@BBBBBCC?;;7;ABBACBBBBBCBBC:AAAC:??@9?@:;;@AB?BBCBD?B?C:::?BA9?????AAAABAAABAB;<;DBC@A>@::6;??B@@;@=@<@@A@@:9;?@??<ACCD>D?:9:>@@@@A;;;4;@=B?CCB>BB;;8<CC?CACD@@@@BAA?=@?6:9=@@9::999?9882899<;=*77?::::0000/>3<<;:
@N9IO0:01026:06318
TACGTAGGGTGCGAGCGTTAATCGGAATACTGGGCGTAAAGCGTGCGCAGGCGGTCTCGCAAGCTGGGTGTGAAATCCCCGGGCTCAACCTGGGAATGGCATTCAGGACTGCGAGGCTCGAGTGCGGCAGAGGGAGGTGGAATTCCACGTGTAGCAGTGAAATGCGTAGAGATGTGGAGGAACACCGATGGCGAAGGCAGCCTCCTGGGCCGACACTGACGCTCATGCACGAAAGCGTGGGGAGCAAACAGG
+
@?B;;;AB<AAAB@@?@@=A<AAB=@6:;@AA@8AAABC=DCIBBBBA:;5;;5;;;;?BB9?::::.9<<???6;9:9-0:3:;00,050//(/(//3<>;7;<A=CB>??@>>9>A??@???>=<@999=A8<<888/:4:4:9<<43333;:;;===B6BB=858?BA<<<<?8==;><?@@=A?::5:@@?B=@@@@;=@=@@A<B@CCBDDBBB;<<C@@@A@@@@@@:@AABCLL;BBBBB<@@A>
@N9IO0:01027:06327
TACGTAGGGTGCGAGCGTTAATCGGAATACTGGGCGTAAAGCGTGCGCAGGCGGTTTTGTAAGTCAGATGTGAAAGCCCCGGGCTCAACCTGGGAACTGCGTTTGAAACTACAAGGCTAGAGTGTAGCAGAGGGGGGTAGAATTCCACGTGTAGCAGTGGAAATGCGTAGAGATGTGGAGGAATACCGATGGCGAAGGCAGCCCCCTGGGTTAACACTGACGCTCATGTCACGAAAGCGTGGGGAGCAAAACAG
+
ABBBBBBD@999@@A@>@6;8;AD9C;;;BCBB=;;;CC=DBA;;;AA@A=;;4;CB7@>B=;;<BAB969BB>3?>99.892:<@B?B????:?7BBA??>C747>8:998;6?8@=?:???=@?@@B??69999%989=,0*/3886...5555555/691...778<@=:;;58/556;7;>A:=<;;4::</8/8<99@@>+/..'.(.266::6???8;59:::5:555>3?AA@A==+:72222&255
@N9IO0:01028:06338
TACGTAGGTGTCAAGCGTTGTCCGGATTTATTGGGCGTAAAGCGCCCGCAGGCGGCTTGCCAAGTTCGATGTGAAATCTCCCGGCTTAACTGGGAGGGTGCATCGAAAACTGGCAGGCTTGAGGCAGGGAGAGGGATGTGGAATTCCAGGTGTAGTGGTGAAATGCGTAGATATCTGGAGGAACACCAGTGGCGAAGGCGGCATCCTGGCCCTGTCCTGACGCTCAGGGGCGAAAGCGTGGGGAGCAAACCGG
+
ABCBBCD@:;:AA=A@AA<@@D?C?AAC<AA@CC>:;<CG;<;BAG=BBBA?:;5;@5;;=@@CC@GCD;;;AAB=;;;BB;A=BC?C>AACB=BBB>BCBCC;9;@@2<<A8@<<<BE@BCB?CCCD?CA@@?9>?@??8B8B9A8<<8:A;;:885?BAD>ABABB???BB>??@;==2909>??AC:999BB?D>BB?B?8815=496/6?;=6;@9:9A;77??<2=99723<???@?073899284:2
@N9IO0:01034:06352
TACGTAGGGGGCAAGCGTTGTCCGGATTTATTGGGCGTAAAGAGCGTGTAGGCGGCCAGACAGGTCCGTTGTGAAAACTAGAGGCTTAACCTCTAGACGTCGATGGAAACCGTTTGGCTAGAGTCCGGAAGAGGAGAATGGAATTCCTGGTGTAGCGGTGAAATGCGCAGATATCAGGAAGAACACCCGTGGCTAAGGCGGTTCTCTAGTACGGTACTGACGCTGAGACGCGAAAGCGTGGGGAGCAACAG
+
:;;@CBBDDD2CC<9;BB8;;C:B9@@@59949905559@8<55:9;59BB=@@=@=@A<@<?=:@<?>:@?BB<<+5444987AB05.47944A><:55<;:::8<<4<8<;;1806/0/68;93=5;7==B?BBB;>;.3.34:6::6??97833,3766.0//;7>8=;;;;:=484886:::=5:9;9>79386??9>9>????@AAAC?BBCBAA@BBB???BBBCBBC<???BBFD5???859;;
@N9IO0:01038:06314
TACGAAGGGTGCAAGCGTTACTCGGAATTACTGGGCGTAAAGCGTGCGTAGGTGGTTGTTTAAGTCTGCTGTGAAAGCCCTGGGCTCAACCTGGGAATTGCAGTGGATACTGGGCGACTAGAGTGTGGTAGAGGATAGTGGAATTTCCGGTGTAGCAGTGAAATGCGTAGAGATCGGAAGGAACATCTGTGGCGAAGGCGACTATCTGGGCCAACACTGACACTGAGGCACGAAAGCGTGGGGAGCAAACAGG
+
;:;:;594,4>>A;AABB@BDCCC<?4:34:>;=5849::(4484////:;3/626=@?@7@:=666>>666>><0666)5AA266?>9>:<<<5<9=5;;555;5:;;;<DEGB@;ABBAA?559:39<<:;5:>?@??<>=??7?;@=?;?>>>666<<<5<<<<;;;=:/0/:)/+/395:<<<59/:6///6<6;:7988::333(3,3389:::::<8888828:333<37773333&3899;58=B7
@N9IO0:01040:06328
GACGAAGGATGCAAGCGTTATCCGGATTCATTGGGTTTAAAGGGAGCGTAGGTGGCCTTATAAGTCAGTGGTGAAATCTCTCGGCTTAACTGAGAAATTGCCATTGATACTGTAGGGCTTGAGTATAGTTGCCGTTGGCGGAATATGACATGTAGTGGTGAAATACATAGAGATGTCATAGAACACCGATTGCGAAGGCAGCTGACGAAACTATAACTGACACTGAGGCTCGAAAGTGCGGGGATCAAACAGG
+
@@@::5;?B@>@B?B;;;@AA@<@:??987329808;(33(3;(339@>@A?::6:?B>?@@=@AB@@?A==89959@@A@@@?BB?A=A@@@;;;0949959999:;AAABA;;:/;;@;:;BBC@AA5:;255496;<9<8=;;@AAA??=>=7808>?><=ABB???A@@@@::9>>=?9>@@69;B7;;A@4;6<::9<<<<<A<6<<BCC@C;;;CCA0000*0;877<8<<>:999-9;<@<4?>?2
@N9IO0:01052:06342
TACGTAGGTGGCGAGCGTTGTCCGGATTTATTGGGTTTAAAGGGTGCGTAGGCGGTAATTTAAGTCAGTGGTGAAATACGGCAGCTCAACTGTCGAGGTGCCATTGATACTGGGTTACTTGAGTACTGATGAGGTAGGCGGAATGGACGGTGTAGCGGTGAAATGCTTAGAGATCGTCCAGAACACCGATAGCGAAGGCAGCTTACTAAGGAGTAACTGACGCTGAGGCACGAAAGTGTGGGGATCAAACAGG
+
@?AAA992992:@=@@@A=@BB<A<AAB<AA@BB;AD6:;6;A=:;;CB@@>;96:B?BB=B=@@AAA??:?BBC<CCAB>A899@A@?CA@@AB;96;@@>BC?BBB@B@AA;B=BBC:BBC?CCGED?A;@@BBB:=D@C@CF@C=C@BBBCBCCACCCD>CBBB@CBBCBBBBBE@BBB?AAA?AABBBBBB=@<>@@AA??A;:6;;A@@B?BBCBBDCBCCC;?@A:99.7@==@<</?ABAC>@AA?
@N9IO0:01054:06337
TACAGAGGTGGCAAGCGTTGTTCGGAATTACTGGGCGTAAAGGGCGCGTAGGCGGCCATCTAAGTCAGACGTGAAATCCCCCGGCTTAACCTGGGAACTGCGTCTGATACTGGAAGGCTCGAGTTTGGGAGAGGGATGTAGAATTCCAGGTGTAGCGGTGAAATGCGTAGATATCTGGAGGAATACCGGTGGCGAAGGCGGCATCCTGGACCAACACTGACGCTGAGGCGCGAAAAGCTAGGGGAGCAAAC
+
@@@::9:5:A?AA;?:::3:?8=?<:4908:@@<69:4;:,4<2566=@A@800+0+0;00949:=499;;;?A@6@AAAA0A<AA?A<A@A>@<A-00AABAAABBDC;;;@C@B@BBBBBCEE?CC>BBBBD=@@;;9@C:>7;;@@=@?@@@@@>CAAA<@BBB?@@BDBA@AA?BB?C?@@@=@=AB>B<;7:=??8?966:=@<??;?8@@@BAA;;;AA@A=@;::9:9*:>:8888+8:8<;24
@N9IO0:01024:06375
TACGGAGGGTGCAAGCGTTATCCGGATTCACTGGGTTTAAAGGGAGCGTAGGTGGGCTTTTAAGTCAGTGGTGAAATCTCTGGGCTTAACCCGGAAACTGCCATTGATACTATTAGTCTTGAATTCTCTGGAGGTAAGCGGAATATGTCATGTAGCGGTGAAATGCTTAGATATGACATAGAACACCCATTGCGAAGGCAGCTTACTACGGAGACATTGACACTGAGGCTCGAAAGCGTGGGGATCAAACAGG
+
AA@?:@?@6@?@?<@;;;;@@B<@=>?6788877*3;(37*33(3::>@@@=@AB9@?@@3@=@;;;?@@;@;;9,9<9@;95)597:4::194=918<@?1484899A@AAC?CBBBB?BB?B>C@>@>;:9.99.4558>8@B@@;;@555999949555)55;<9<<<<<9555999:>8@B@@8==99944.45:445<755/8:;6///:::64333833382333::;(4739::;/588?>6<992
@N9IO0:01024:06389
TACGAAGGTGGCAAGCGTTGTTCGGATTTACTGGGCGTACAGGGAGCGTAGGCGGTTTGGTAAGCCCTTCGTGAATCTTCGGCTCAACCGAAAGTTCGAGGGACTGCAGCTAGAGGCGGGAGAGGAGCGGCAGGTAACGTTCCCGGTGTAGCGGTGAAATGCGTAGAGATCGGGAGGAAGGCCGGTGGCGAAGGCGGCGCTCTGGACGTTTCTGACGCTGAGGCTCGAAAGCGTGGGGAGCAAACAGG
+
CCA@@;@:@B=@?;??;;5;;59948;;0=?@@A:@@99:??>8??>@A@@>@C@CG>C?CC@@@@8@;@<=9844??;<@;444439.73;030)/0//:.655--,,,*,,-/)///(3:99-3333-3335883844.4:3:6?A<655<8555B6>@@BBBBBA;99@@6>=17-9:=:=849.4>?8A=BC=;;0@0/-(-----(/9:;::9///93976677.7//0=;;+:/0//(/9:4
@N9IO0:01028:06370
TACGAAGGGGGCTAGCGTTGTTCGGATTTACTGGGCGTAAAGCGCGTGTAGGCGGATTTGTAAGTTGGGGGTGAAATCCCGAGGCTCAACCTCGGAACTGCCTCCAAAACTACAAGTCTGGAGCAAGATAGAGGCAAGTGGAATTGCGAGTGTAGAGGTGAAATTCGATAGATATTCGCAGGAACACCAGTGGCGAAGGCGACTTGCTGGATCTTTGCTGACGCTGAGACGCGAAAAGCGTGGGGAGCAAACAGG
+
@@@@?9>??@,@BBCCBC?A@<AC=@@D>BBBBE=?@@AA;@@BCBB@AAC@CF@CCC9;;A<@@@CCCC5CCCD>CCB=A9989BBD@D@?@?;=8<000*006??=5????@<??A@C>BABB@B>==@994:B?DBB>A=A??????A@?@===;><<=6<66-----/557288?BA=A=@@@@BABB?BBB@C@CDDCC?CCDD@CAABG?CCBBCCHCCBCBA@@A;;;;*;@@ADCC;:9BBD<BBB?
@N9IO0:01034:06375
TACGGAGGGGGCCAGCGTTGCTCGGAATTATTGGGCGTAAAGGGCGCGTAGGCGCCTTGCAAGTCTGATGTGAAATCCCACGGCTCAACCGTGGAAGTGCATCTTATACTGCTTGGCTGGAGTCTGGGAGAGGGAAGCGGAATTCCCGGTGTAGCGGTGAAATGCGTAGATATCGGGAGGAACACCAGTGGCGAAGGCGGCTTCCTGGACCAGTACTGACGCTGAGGCGCGAAAAGCTAGGGGAGCAAACA
+
BBAA6;;A@A,@>95;@@056;;;5:7B2;;05=4@BBD@6==666:BBAA>:<69?6;@A6;;@@@ABB<66>6???6B@A?@BAA?C89;C:?255;;=@AB=@;;;BABB7:6;A@=@@;;:??095>>@;B?AA@?B>A>AC;A7;<>::4:5:<=?8ABBC@A@BAA4444(4:3<38448<AAA?BBC=?=?A4@A:?6;=:@?;?BAABA999A@A???<A=::999&88777=90::@:=1;9
@N9IO0:01047:06366
TACGTAGGGTGCAGGCGTTAATCGGAATTACTGGGCGTAAAGCGTGCGTAGGCGGTTTGTTAAGACAGGTGTGAAATCCCCGGGCTTAACCTGGGAACTGCGCTTGTTACTGGCAGACTTGAGTGTGGCAGAGGGGGGTGGAATTCCAGGTGTAGCAGTGAAATGCGTAGATATCTGGAGGAACACCGATGGCGAAGGCAGCCCCCTGGGCTAACCACTGACGCTGATGCACGAAAGCGTGGG
+
?@BBAA@C=???@@;?@@;@=@AB>@5:6:@@@D>BB@DD=C?@@AAAABBACC@CG>CC>A?BCCCDACCAAAC>DDDD9BC=BB?B?B@CCD=C@CBB@AAE<G@<>>?C@CCDCCC@CCBBBBA<BB=@?@@@@(@=@>?B?B=@@?@@@@???B:85=5??@AAA@BBA@??B?AA?B@AAA?BBBA>ABB@E=@@@@@@@+;?<4=8<5;29=<=>=00/0/:??>>>BE=AA@>;;;
@N9IO0:01058:06394
TACGAAGGGTGCAAACGTTGCTCGGAATTATTGGGCGTAAAGCGCACGTAGGCGGCTTTGCAAGTCGGATGTGAAATCCCACGGCTTAACCATGGAAGTGCATCCGAAACTGCAGAGCTTGAGTACTTAAGAGGATCGCGGAATTCCCGGTGTAGAGGTGAAATTCGTAGATATCGGGAGGAACACCAGTGGCGAAGGCGGCGATCTGGGAAGATACTGACGCTGAGGTGCGAAAGCGTGGGGAGCAAACAGG
+
?BD;96:C<@@ACD>@@@?AAAAB?B?B?BC@CC?@AAAB8:9@?C=BBBB@;:25==/55B=@?AA?AAAACCC?CCC<A998;B@C:C<==B:=8BBCC=BHACC?7CCBBBBBBAC@BCCCBAB=B;A;;7;CBB@@=@@B=BC<C@CECA@??<?@AA=B@BBBBAA@@@@AA9>@=@=ABB?A??@=AAB?A?;<8<BB@AACE>D?BBBB@A@BCCCCCCCADCC;;;0<BBBCCC9AABBC=BBC@
@N9IO0:01065:05800
TACGTAGGGTGCAAGCGTTATCCGGAATTATTGGGCGTAAAGAGCTCGTAGGCGGTTTGTCGCGTCTGCTGTGAAAACCCGAGGCTCAACCTCGGGCCTGCAGTGGGTACGGGCAGACTAGAGTGCGGTAGGGGAGATTGGAATTCCTGGTGTAGCGGTGGAATGCGCAGATATCAGGAGGAACACCGATGGCGAAGGCAGATCTCTGGGCCGTAACTGACGCTGAGGAGCGAAAGCGTGGGGAGCGAACAGG
+
BAACBCCC<BBBC@BBBC@CCF@B>A?B=@A?BC<AAAAA;BBBAAA@=9939?=?D>BCBCCCCBBB@==>:999&3>0<<>9??@A?B@BBBD>B?AA@?@@@@8?@AAB<A@B???AACA@@@B=@@BCC:BBBC@C?@?A@B@CD:;;AABCC@CEAD@BBBBCCBCBA@@00+00+0+000:<0559><<590955@;@9999=5=5:9=:?@?==999:==:>@>>AA,9944944&4<<<@:=A@>
@N9IO0:01071:05766
TACGGAGGGAGCTAGCGTTGTTCGGAATTACTGGGCGTAAAGCGCGCGTAGGCGGTTTTTTAAGTCAGAGGTGAAAGCCCAGTGCTCAACACTGGAACTGCCTTTGAAACTGGAAAACTTGAATCTTGGAGAGGTCAGTGGAATTCCGAGTGTAGAGGTGAAATTCGTAGATATTCGGAAGAAACACCAGTGGCGAAGGCGACTGACTGGACAAGTATTGACGCTGAGGTGCGAAAGCGTGGGGAGCAAACAGG
+
BACD?BBD<:;:;;@AAB=@>=9:49=C@GBCCC?CCCCE>B;;;@@@@<=900-0@@@A'?;>A;BBCB@C@@A;@@A9;;549:9;5;>:?=7<7AABC@CC>CCG?HCC@HCC<CB?B@?;;;=A?BBBCACCCCCC@C@C?A<@AACCCECBBABCCC=C=@@>===:::9B=9A75;;5:??=ABBB=??C?A?A9::AAAABA?B;<7<A@A=ABB?;;;;;5;A@@BB8;;D;;;;.;:ABB:@AB?
@N9IO0:01080:05788
TACGGAGGAGGCAAGCGTTATCCGGAATTATTGGGCGTAAAGCGTCCGCAGGTGGCTCGCTCAAGTCTGCTGTCAAAGACCGGGGCTTAACTCCGGAAAGGCAGTGGAAACTGACAAGCTAGAGGGCTCTAGGGGTAGAGGGAATTCCCGGTGTAGCGGTGAAATGCGTAGAGATCGGGAAGAACATCGGTGGCGAAAGCGCTCTACTGGAGAGCAACTGACACTCAGGGACGAAAGCTAGGGGAGCGAATGG
+
AA@@;9949B;BB?B@BB>B@@<A>?@C>BB@CC<AA@BB=B999C<??AA=AB?BBBBCCDD>A?@@@?@??@AA;:;;?CCC9BB@B@BAD@D@EE;;:;ABAB?BB=@ABCAA7;;BBBDDD=@A@BBBDD;CCCCCD?FAC>AA;@;@A@ABAB?BBBE>ABAABC????@?=A6@<@@?BBBBB?BB?B@@@=AECBCCCDCCC=@@BBBB@BBBBBAA;;;BC=BBCCH?DBB;;;;.;BA?A;;;;
@N9IO0:01081:05784
TACGTAGGGTGCGAGCGTTAATCGGAATTACTGGGCGTAAAGCGTGCGCAGGCGGATTGTTAAGCAAGACGTGAAATCCCCGGGCTTAACCTGGGAATGGCGTTTTGGAACTGGCAGTCTAGAGTGCGTCAGAGGGGGGTGGAATTCCACGGTGTAGCAGTGAAATGCGTAGAGATGTGGAGGAACACCGATGGCGAAGGCAGCCCCCTGGGATGACACTGACGCTCATGTACGAAAGCGTGGGTAGCAAACAGG
+
??CB@>??:?A@CCCBAA=A>ABC?A696;BBBC=;;9CC>CCG;;:BB@@<@A;AC=A@<>:?@A=@@:;:@@A9@?@?6@>6==3:4;==<=:><BB9BA=B=3?9=9;<:6:;000=>:=>>===?:77@@=B=B&@?7>:<8<<>00*0<7::;;;;BB<655?@ABAAAAAABA?B@<=9=00,00=?4:9@<@<@@BCCCC1BBC>A@BBBA@@BBABB@A@AA@;;;AC0;:9DDD8@9999A6@BC:
@N9IO0:01083:05768
TACGGAGGGTGCAAACGTTGCTCGGAATCATTGGGCGTAAAGCGCGCGTAGGCGGCGAAGCAAGTTGGATGTGAAAGCCCTGGGCTCAACCTAGGATGTGCATACAAAACTGCTTTGCTTGAATCTCGGAGGGGGACAGGGAATTCCCGGTGTAGAGGTGAAATTCGTAGATATCGGGAGGAACACCAGTGGCGAAGGCGCTGTCCTGGACGATGATTGACGCTGAGGCGCGAAAGCGTGGGGAGCAAACAGG
+
BBBB?CBF>BBBBD>:;;=@;;;;69;BC:<26A4899>?6<99;>@@?@A=;:5<BB5;;A<@@?B>ABAA;;;0;AC;AA;)55554@4@=A8@9<;A@@A?::::-;=<==>9;:?=>?9<<<99399:9:):@;;;0:;?9?C;A=::0::00*/9;83;6;78?A?AAAAAC=AA?B?AA@?999A=@>A6;7;@@A@@@=@@6;;:;::;=8;;????AAA?A@AAAA9>799@@@6ACAAA;>=>2
@N9IO0:01093:05828
TACGTAGGGGGCGAGCGTTGTCCGGATTTATTGGGCGTAAAGAGCTCGTAGGCGGTTTGGCAAGTCGGGTGTGAAAATCCGGGCTCAACTCGGAGACGCCACTCGATACTGCTATGACTCGAGTCCGGTAGGGGAGTGCGGAATTCCTGGTGTAGCGGTGAAATGCGCAGATATCAGGAGGAACACCGGTGGCGAAGGCGGCACTCTGGGCCGGAACTGACGCTGAGGAGCGAAAGCGTGGGGAGCGAACAGG
+
BBBBB@????0@ABBBBC@BBD?B=@@A;AA?BB=???AA;CAA@@@BB::9:C?DC>C@CA<>?<<<69;;;;;;.9>:>>1>>44.4;995;:<9=@<@=?@:99>>;;;@@;;;@AAA;;;C@C@;;;BB.;;;;;?4;4;=B?CC?C@?@@@@;999@8@AB@AAABBCBBBB6;;<@<@AA=A=@?;?@?;@?AA@CBBBBBBC;@=@=@?AABB@@@A?@@>AABAAB=A:;;AAA7@@@BA>;;;=
@N9IO0:01093:05853
TACGTAGGGTGCAGGCGTTAATCGGAATTACTGGGCGTAAAGCGTGCGCAGGCGGCTTCCTAAGTCAGATGTGAAATCCCCGGGCTCAACCTGGGAACTGCGTTTGAAACTGGGAGGCTAGAGTGCGGCAGAGGGGGGTGGAATTCCACGTGTAGCAGTGAAATGCGTAGATATGTGGAGGAACACCGATGGCGAAGGCAGCCCCCTGGGCCAGCACTGACGCTCATGCACGAAAGCGTGGGGAGCAAACAGG
+
AB@@@AAA;;;;CC?AAB=A=@AA=?5;2:@A@D>@@@BB:>@@@CBDBBF@AA?@C?B>BB?BB@A@A99=;;4(5@>>2D>6;;:BAC????9?=@@A?@?A878=7>973(33,3;;;88<8??8<@=::999:%3=1<1;5;6@@@0//9>3336577-:9<9788;=>><==9>=5:5<;;?BBAA>@@@=?;@??@?@?0??C;D?@@?@@>==000000:;;<888;8?BBBBBB6??>?>5<>>9
@N9IO0:01095:05843
TACGGAAGGTGCAAGCGTTAATCGGAATTACTGGGCGTAAAGCGCGCGTAGGCGGCTTGGTAAGTCGGGTGTGAAAGCCCCGGGCTCAACCTGGGAATGGCACTCGATACTGCCGAGCTCGAGTACGAGAGAGGGGGGTGGAATTCCAGGTGTAGCGGTGAAATGCGTAGAGATCTGGAGGAACACCGGTGGCGAAGGCGGCCCCCTGGTTCGATACTGACGCTCATGTGCGAAAGCGTGGGGAGCAAACAG
+
?@A@;@,0+0;<>5@:9:=@:BCB@B9979@AAC=;;;AC<A@@ABAAADD@DD?BC8;8;;?CDAA;4A<<@@B96:FE9CC;:9@<8<:=@?8?;BB@BBABBBAAAABCB8;<9;C@A9::BBCBCBBAAAAAA)BC?B?B?@?@@=@A;::@D@@AAA<A@@A?999?:99?B;@@<@=@AA>A@ED@CCC?E@GD5;;;;*;@;@?C;:;BA>@AA:::@@:9:B???@8@@?>BBB7AA@@C9999
@N9IO0:01099:05842
TACGTAGGGCGCAAGCGTTGTCCGGAATTATTGGGCGTAAAGAGCTCGTAGGCGGCTTGTCGCGTCTGTTGTGAAAGCCCGGGGCTTAACCCCGGGTCTGCAGTGGATACGGGCAGGCTAGAGGCAGGTAGGGGAGAACGGAATTCCCGGTGTAGCGGTGAAATGCGCAGATATCGGGAGGAACACCGGTGGCGAAGGCGGTTCTCTGGGCCTGTACTGACGCTGAGGAGCGAAAGCGTGGGGAGCGAACAGG
+
CBAA@@@@:@A@B=A:;;?BCCACAC@C@BB?BC<@@???9@?@@@@@?::3::3;B?AACCBBB@@@B=@@BCB=BBB=BEF<GCAE7;;;.<C9AA@BA@@@A<@@BCCE>BBB@BBBDDB@B@@<@ABAB:BAC?::7;<@=?B=A=9::AACC@BBDG>BA@@BBB@@@BBBC=AA=@=AAA>A?@@=@BC@C@DC@B?C@@@BB<B?BBBBBAAABBBBCBB?CBBBBE=@?ACBDE9AACBB?BBB?
@N9IO0:01105:05818
TACGGAGGGAGCTAGCGTTGTTCGGAATTACTGGGCGTAAAGCGCACGTAGGCGGCTTTGTAAGTTAGAGGTGAAAGCCCGGGGCTCAACTCCGGAATTGCCTTTAAGACTGCATCGCTTGAATCCGGGAGAGGTGAGTGGAATTCCGAGTGTAGAGGTGAAATTCGTAGATATTCGGAAGAACACCAGTGGCGAAGGCGGCTCACTGGACCGGCATTGACGCTGAGGTGCGAAAGCGTGGGGAGCAAACAGG
+
;;BB>ABB;@A@@@ABBCACCAAA?A?B=AC;;;7;BBBB<BBAAA;;;;F>AA>;;;0;?E>BB@;;9@?A@><3::@4@>>.@A::3738297<8=>BB?BD>C<@?=9333555557<A?CC?BB=@@@@;@>??BB?C=?=????????999C;<<@<1878333;;99928;7<;?A><<>?872=/22215355/7>;::??=??<?;>>?<=>=>>A@@@5999BBB>BBCBBBA6@@@@?:<<=6
@N9IO0:01105:05828
TACGTAGGGCGCGAGCGTTGTCCGGAATTATTGGGCGTAAAGAGCTCGTAGGCGGTCTGTCGCGTCGGATGTGAAAGCCCGGGGCTTAACCCCGGGTCTGCATTCGATACGGGCAGACTAGAGTGTGGTAGGGGAGATCGAATTCCTGGTGTAGCGGTGAAAATGCGCAGATATCAGGAGGAACACCGGTGGCGAAGGCGGATCTCTGGGCCATTACTGACGCTGAGGAGCGAAAGCGTGGGGAGCGAACAGG
+
ABBBBCCC=9;;;A@@;;6;BB=C@C=A=@@>AA=AAA@A<B@@@BA@?00*00+0@@<>AC=:9CCBC:;;CAC;AA@;AAA7BC?B?BCC:BC=@A@AAACABBBBBBCC?B???BB@@@@999@????BA6A@99::A?A8:9:C>BCBCBBB>B;999*9<=<>>>:@A<<;?0006;*//;3=;@B=A98557>=8;?:>CCCD?D;::=@==?>=:;;;:;>BAB@@@;@?@ABBB6???@@>;;;>
@N9IO0:01085:05891
TACAGAGGGTGCGAGCGTTGTCCGGAATTACTGGGCGTAAAGGGCGCGTAGGCGGCCTGATAAGTCGGGGGTGAAATTCAGCGGCTCAACCGCTGGACTGCCTTCGAGACTGTCGGGCTCGAGCACGGTAGAGGCTGGTGGAATTCCCGGTGTAGCGGTGGAATGCGTAGAGATCGGGAAGAACATCGGTGGCGAAGGCGGCCAGCTGGGCCGTTGCTGACGGCTGAGGCGCGACAGCGTGGGGAGCAAACAGG
+
@AC;;:DD=BBBAAA:;:<;;;?B@B>B?BBCCD>ABBCD9@@9;;;B@@@?BB?B?AA;;;<@B=====.=@BB<C?AAA;;7;BBC@CABBBB?BAAAA?B?@@@BCBB??;;;0;@A@@ABAA@=@:::B@BCC@EE>B>@=@B=A?BBBAACB?@A>@?AABB@@@B;;;;AB9B>BC>;;;@A;AB;BAC?C@BB@B@CC@@@D<@<?B>;:00000*0////)/3439443::3333&39:;=8<<=7
@N9IO0:01087:05907
TACGAAGGTGGCAAGCGTTGTTCGGATTTACTGGGCGTACAGGGAGCGTAGGCGGTTTGGTAAGCCCTCCGTGAAATCTTCGGGCTCAACCCGGAAAGTTCAGAGGGGACTGCCAGGCTAGAGGACGGGAGAGGAGCGCGGAATTCCCGGTGTAGCGGTGAAATGCGTAGAGATCGGGAGGAAGGCCGGTGGCGAAGGCGGCGCTCTGGAACGTTTTCTGACGCTGAGGCTCGGAAAGCGTGGGGAGCAAACAGG
+
A@@A?5;5;B>AA<@BAB?BB>BC??AF>BCBBC=A@@@?:;;0;@A@;;;8;B<@@=A@CC<@AB;AA?AAAAB=BCC@CCF=@@;;5;>9>:AA=BF@CCBCCCA8@@;;;4;;4:9?>@@@BBCC?C;;;?BBA:6:=A9?9?A,94:A:999E@DEDD=BBBCCDCBBBBBCA;BB69298=8=8;?7?B=<A=>@69:@=:::;@;A::99&5554999:://)///0)//)//09555&5545;4::<7
@N9IO0:01091:05872
TACGGAGGGAGCTAGCGTTGTTCGGATATACTGGGCGTAAAGCGCACGTAGGCGGCGCCGTAAGTCAGGGGTGAAATCCCGGAGCTCAACTCCGGAACTGCCTTTGAAACTGCAGTGCTAGAATCCTGGAGAGGCGAGTGGAATTCCGAGTGTAGAGGTGAAATTCGTAGATATTCGGAAGAACACCAGTGGCGAAGGCGACTCGCTGGACAGGTATTGACGCTGAGGTGCGAAAGCGTGGGGAGCAAACAGG
+
CB@A>ACE<@@?BBBC?@>@C?CC@CCBBB@:9939???A5:::;B@@@@A=??;<00*00B:B@BBBBB9BCDD>CCC?CA;99AAA?@@@=B4:5;;;;<@@8@AA<B@@@@A@@@AABB>CD>BE8=;BB?BBBBBC@C>A=@=AACCBBCBBB=BBBF>B?A@@===>>?5;;5:4:=5;;@;>>@B:=>>=A=A>BBF@@@AA=A;;;@B@@=@AA;;;BBC@CBBBCD:;;AAABC9AABBA;@:93
@N9IO0:01095:05866
TACGTAGGGGGCAAGCGTTGTCCGGATTCATTGGGCGTAAAGAGCGTGTAGGCGGCCAGGTAGGTCGGTTGTGAAAACTGGAGGCTCAACCTTCAGAGGTCGACCGAAACCATCTGGCTAGAGTCCGGGAGAGGAGAGTGGAATTCCTGGTGTAGCGGTGAAATGCGCAGATATCAGGAAGAACACCCGTGGCGAAAGCGGCTCTCTGGAACGGTACTGACGCTGAGACGCGAAAGCGTGGGGAGCGAACAGG
+
@@BA?9:999*;C5?@??=@A@@C@DC@CCC499,:@9;;/;ABBBBB:;;>??<??CA=A@@<@@A@C<@@;<<<-9>>89839>@C;C;E;??;?@6;9@@B79:D;C=AAAAB?ABBBBBBB?AA<ABBB=A@;;;A=??C?B?BCBGEDA@AC@CBBB=AA;;;@@?@@@;:;9@=@@=B??@8??>9>>=<9<=<9?@@BBBB@C@CC?DBCBA??;;;;;;;;;;??>.::99AAA4A>???9>>@2
@N9IO0:01096:05905
AACGTAGGAGGCAAGCGTTATCCGGATTCACTGGGCGTAAAGCGCGTGCAGGCGGTGCGGTAAGTTGGGCGTGAAATCTCCCGGCTCAACTGGGAGAGGTCGTCCAATACTACCGTACTTGAGAGCAGAAGAGGAAGATGGAATTCCCGGTGTAGTGGTGAAATGCGTAGATATCGGGAGGAACACCAGTGGCGAAGGCGATCTTCTGGTCTGTTTCTGACGCTCAGACGCGACAGCTAGGGTAGTAAACGG
+
:-;?@AA<BC@BC>B;00*//;5<6;=9<<@BBB=;;;BB;BABBB@AABB?AA=ABAA?AA>AC@BC?A@ACDC5:::@@9@>AA@A<@BBB<AABB@BBBBC?B>BBA@AD<?>BC?7::>0007554;==9<6;9:;/52=2;=3;6>99;58<48>>A:A>=>>??==85699/96395>AA<AD9>3>@@<A=@>><8:177=5656>DF7;7?A555><978:?A?A>==@@??B9::;==;5;87
@N9IO0:01110:05906
TACGTAGGGGGCAAGCGTTGTCCGGATTTACTGGGCGTAAAGCGCGTGTAGGCGCCGTGCAGGTCTGTTGTGAAAACTGGAGGCTCAACCTCCAGACGTCGACAGAAACCGCTCGGCTAGAGTCCGGAAGAGGAGAGTGGAATTCCTGGTGTAGCGGTGAAATGCGCAGATATCAGGAAGAACACCAATGGCGAAGGCAGCTCTCTGGGACGGTACTGACGCTGAGACGCGAAAGCGTGGGGAGCGAACAGG
+
AACCBBBBBB1CE?A@@@<@AB@B?CCC>BCCCC?CCCBE>AAA@BA@@@@;000,/0@?A@;<AABA=@@@@??6??A=AA?BBBB?B?BB@C888@AA899BBBB>B>@@@A@=@AA=;<::5;;A<@@@<@@@>AA7;7=;>:>?<@@===??<?AAB:><<A@>>@:8;==?;@=AA<A@><>:<;5<<96=<??>?=>>>??>7><<7::><<<=788;==;;:>===5===<>??2?AA>>;9:96
@N9IO0:01069:05942
AACGTAGGAGGCGAGCGTTATCCGGATTTACTGGGCGTAAAGCGTGCGTAGGCGGTTGGTCAAGTCAGATGTTAAAGCCCCTGGCTCAACTAGGGGAGGTCATTTGATACTGTCCGGCTTGAGGATGAGAGAGGAAAGCGGAATTCCCGGTGTAGCGGTGGAATGCGTAGAGATCGGGAGGAACACCAGTGGCGAAAGCGGCTTTCTGGCTCATTCCTGACGCTGAGTGCACGAAAGCGTGGGGAGCAAACGGG
+
:5:AAAB?@@=@A@@?BB?@A@=A=888/9?<?>9@@@@D?CCCA@@A@:99;C?CAD@CBA=AAAAA@@??4:;/;@A@7AA>BBAA<@B@@@@7@@=ABDDD?BBBBB@@@B?C<@@;@@@<@???CCBBB?BC=BBB?B?B>AA<A?@ABB???>AA?B?BBBBBBC@@@@@@@8@@=@?CBD@BBBA?B;;;0;;;5;CC9BAA=ABBBJAC?BABBAAAA@BBBACC@@@9@??>@@@2??@AC<CCD>
@N9IO0:01073:05918
TACGTAGGGGGCGAGCGTTGTCCGGATTTATTGGGCGTAAAGAGCTCGTAGGCGGCTTGGCAAGTCGGGTGTGAAAACTTCAGGCTCAACCTGGAGATGGCACTCGATACTGCTATGGCTAGAGTCCGGTAGGGGACCACGGAATTCCTGGTGTAGCGGTGAAATGCGCAGATATCAGGAGGAACACCGGTGGCGAAAGGCGGTGGTCTGGGCCGGCACTGACGCTGAGGAGCGAAAGCGTGGGGAGCAAACAGG
+
@@A@A;;;<<*;??=@@B?BBC@C7;;B;A@5;;0:99@A39:?;:;AA:96:A8::@D@AB=@@BBB>;;;;;DC;BB?A;;7;AAC@EACD@CCCBB9;:A@@A?@@BCA@AA??;?@@@@:;;=A5;;:9:*99249<25069>7;=:>=00//-066;<3///9979<<<594:544.4.44:3939;34444)43995:=7:::>>8>;<=AAAAB@??B@@@@?;;;CCC<B;;;CDF6;;A@@8AAA?
@N9IO0:01077:05921
TACGTAGGGTGCGAGCGTTAATCGGAATTACTGGGCGTAAAGTGTGCGCAGGTGGCCGCGCAAGTCGAGTGTGAAAGCCCCGAGCTTAACTTGGGAATTGCGCTCGAAACTACGTGGCTGGAGTGTGGCAGAGGGAGGTGGAATTCCACGTGTAGCGGTGAAATGCGTAGAGATGTGGAGGAACACCAATGGCGAAGGCAGCCTCCTGGGCCAACACTGACACTCATGCACGAAAGCGTGGGGAGCAAACAGG
+
BBCCCCDD=@@@DBA9::>B?BCDAC@C@DBCCC=@A;;;7;<;;CBCBBB?BB>B?BBAAC?BBB@@@@?BCCE>BBA@6@AAAB7;9;DACK?D@B@CBCA@@DDL?B;;;;;A=A@@=BABBA@=;;;CCC=A@<;;5;?B?B?CCBBBA@@BC@CCCC=CCCCCCC@@???BB9::?C>BBB@B@BC?C;;69>949?:49249;2;2949;@@>@AAA@BB;;;CCCDJ=B:;;;;;.;;;AG?FDD?
@N9IO0:01084:05944
TACAGAGGGTGCGAGCGTTGTCCGGAATCACTGGGCGTAAAGGGCGCGTAGGCGGCTTTTCAAGCGTGCGGTGAAAGCTCGGGGCTTAACTCCGAGTCTGCCGTGCGAACTGGGAGGCTTGAGTCTGGTAGAGGTCGATGGAATTCCGGGTGTAGCGGTGGAATGCGTAGAGATCCGGAAGAACACCGGTGGCGAAGCGGTCGACTGGGCCAGTACTGACGCTGGAGGCGCGACAGCGTGGGGAGCAAACAG
+
AACCCBBB=BB@AAAABB8;:C@C@C?BBBBCCD@@@@BD>CC>BBAAA?D<9;5;@@A7AC@FCBBCCC=;;5?)9565;>>/968<7;??9=:>===:;4;@@@AB=:::A6997:B@ECCBBCEAAAB00,0<<<=@,0,;>A>BB<AABB@:;59<:@=?ABBB@@B996;6;7<8<;7955.5.//5977)//:4::::<;;;3;59;<;;;<;;55--(--(--/:;;<<;:::==1=====6988
@N9IO0:01085:05954
TACGAAGGGGACTAGCGTTGTTCGGAATCACTGGCGTAAAGCGCACGTAGGCGGATTGTAAGTCAGGGGTGAAATCCCGGGGCTCAACCTCGGAACTGCCTTTGATACTGCGGATCTCGAGTCCGATAGAGTGGGGTGGAATTCCTAGTGTAGAGGTGAAATTCGTAGATATTAGGAAGAACACCGGATGCGAAGGCGGCCCACTGGATCGGTACTGACGCTGAGGTGCGAAAGCGTGGGGAGCAAACAGGA
+
CCECC<@@@3>@@@B;;;?BC8;;@B<<000//)/;;;<59<<>>BBBBA===*00,0>>8>@@5555&5>@D>CBB,999&44:;6;85557;7;9996<8033330//0/)////837737,37;;7333333&3339,3.3288<;98<///3877;4>*////56255455-5396-222,2(,,,,-4./)/;5<<,////)//994999555555::55.5:999;095555>>/:;:@@677717
@N9IO0:01105:05942
AACGTAGGACGCAAGCGTTATCCGGAGTTACTGGGCGTAAAGGGCAGGCAGGCGGGTCGATAAGTCGGATGTGAAATCTCCCTGGCTTAACCGGGAGAGTGCATTTGAGACTGTCAACCTGGAGGGCAGCAGAGGAGCGTGGAATTCCGGGTGGAGTGGTGAAATGCGTAGAGATCCGGAGGAACACCAGAGGCGAAAGCGGCGCTCTGGGCTGCACCTGACGCTGAACTGCGAAAGCCAGGGGAGCGAACGG
+
B6;;:??<?;::B>A;<<@CCB>B=:9959;ABA;@A@@@;@C=CCC@BBB?BBH=BBBBCB<@AAA=B;;;EIE=BA;;;0;A>AA5;5;;@@8@ABBBBCBCA<@?@@@??@@@=@>BD?BBC=@@@BBABB@AAACCB>C182929929A<AA>><?@AA7??AAB;;;==88088<<3;5:>;699//)/89:09@@<@A>?>;;;3:==>?@8;;???@B??:999544<298.4444&4444;.444
@N9IO0:01112:05953
GACGAACCGTGCGAACGTTATTCGGAATCACTGGGCTTAAAGCGCGCGTAGGCGGCGTCGTAAGTCAGGGGTGAAATCCCAACGGCTCAACCGTGGAATTGCCCTTGATACTGCGATGCTCGAGGGAGGTAGGGGCAAGTGGAACTTCCAGTGGAGCGGTGAAATGTGTTGAGATTGGAAGGAACGCCGGTGGCGAAAGCGACTTGCTGGATCTCTTCTGACGCTGAGGCGCGAAAAGCTAGGGTAGCGGAACGGG
+
?>A@@8@=@@A@>>;<::5;B?BB>@>@BBBBDE=AA6;;0;;;;A;;;;<5;B=BBBBBBC:;:BBCCD;BBBD>CCC<B>@@<@CBB?B?BBC@B@C@BBB>B?BBBBB998AB@@@BA@@@@9><9<988828@=AAA>B?AA>A?BABA;????;?BCC>BBB??;?999@>A<A;;6;<ADC?B?;;6;A@A9AB:;;B?B@@?4::===@;?AAAABBBAAA9<<=9:::*9<=>@C;BA?8908:=<A7
@N9IO0:01064:05960
TACGGAGGGAGCTAGCGTTGTTCGGAATTACTGGGCGTAAAGCGCGCGTAGGCGGCTATTCAAGTCAGAGGTGAAAGCCCGGGGCTCAACCCCGGAATAGCCTTTGAAACTAGATAGCTAGAATCTGGGAGAGGTGAGTGGAATTCCGAGTGTAGAGGTGAAATTCGTAGATATTCGGAAGAACACCAGTGGCGAAGGCGGCTCACTGGACCAGAATTGACGCTGAGGTGCGAAAGCGTGGGGAGCAAACAGG
+
CCCC@BBC=@@@A@@BA@=AC>BA?C<A=ABBBC=AA:::6;BABCCBB@@<9949CAA?BB>@@@@A@C=???E>CCC9??=2=:975?CC9C?B58=<A@DC>CEG?A@@@BCBAABBBA=:;;@>6>A9979A@@A@=@>A?B@BBBBBBBBBB@BBBB=B?BABBA@AAA=A@=A=:94:AA>AA?;6?CA=B=>>;;;;>>;;5;A>BAA>A?BA@@@A;;;>AAC;;;0;AAACJL<BBCCF=BBC?
@N9IO0:01071:06007
TACAGAGGGTGCAAGCGTTAATCGGAATTACTGGGCGTAAAGCGCGCGTAGGCGGCTTGACAAGTCGAGTGTGAAATCCCCGGGCTTAACCTGGGAGCTGCATTCGAAACTGTCTTGCTAGAGTATGGGAGAGGGAAGTGGAATTTCAGGTGTAGCGGTGAAATGCGTAGATATCTGAAGGAACATCAGTGGCGAAAGCGACTTCCTGGACCAATACTGACGCTCAGGTGCGAAAGCGTGGGGAGCAAACAGG
+
BBBBB@AA<@@=>:>=>?<@?BCC@C?B@BCBAB<@??AB;@@A@@@AADE@EC@CCBCBBC?BBCC@@@CBBCC<AAAA9CC;AA?A?C>CBC>@999?>?@?ABAC<AAAABE>@AB??????>??9@@@@@;@?ABC@C@CM=AABBEEDCCCB?BBA@<AAABBBBBBCBBB::6;>B>CCCCCCAA=AAAA<ABCCCB@C@CB?CC@G@CCCBAB@@@@AAA@;;;@??0;;;;BBD7;:;??9?A@?
@N9IO0:01076:06009
TACGTAGGGTGCGAGCGTTAATCGGAATTACTGGGCGTAAAGCGTGCGCAGGCGGTTTTGTAAGACAGGTGTGAAATCCCCGGGCTTAACCTGGGAACTGCGCTTGTGACTGCAAGACTCGAGTACGGCAGAGGGGGGTAGAATTCCACGTGTAGCAGTGAAATGCGTAGAGATGTGGAGGAATACCGATGGCGAAGGCAGCCCCCTGGGTCGATACTGACGCTCATGCACGAAAGCGTGGGGAGCAAACAGG
+
AAAAACCG?;::BCC9::<A?ABA;@-0-0@==@@;;;CC=BCCAAABBBB=@?9>>@7@AA?BBBBA?AAA@?@:@@AA6AC9??8;7;@BCC>CAH;;;@@A=BA;;;BBBB@DCCDC@@@AABB>AACCCCCCC)A@@@;?;?;>A::9?AA@AABCBE>AAAAAAAB@@?@>?4;;;?;@AA?B@AA=AAB5<5<@A@@@@,@@@;@BCCBBCBA@@000<<:9:@@CCC=C;;;BBB5;;;@C;A;;7
@N9IO0:01078:06005
GACGGGGGGGGCAAGTGTTCTTCGGAATGACTGGGCGTAAAGGGCACGTAGGCGGTGAATCGGGTTGAAAGTGAAAGTCGCCAAAAACTGGCGGAATGCTCTCGAAACCAATTCACTTGAGTGAGACAGAGGAGAGTGGAATTTCGTGTGTAGGGGTGAAATCCGGAGATCTACGAAGGAACGCCAAAAGCGAAGGCAGCTCTCTGGGTCCCTACCGACGCTGGGGTGCGAAAGCATGGGGGAGCGAACGGG
+
BB@AA@AA@@"AA6;<CC@CC@CC@C@BBA@@@A=BBBDD<AA<;;;CCBB>;;7;BB?DDCC?D@EDD=BBCCC6;:@@?4;;;;*:A?>AG@C@B@AC@AA???9?9==@<A@@A>A?????A@B?<>@6????::4:9??8?CABBBBBBBC:BBBB<AA6>7>88;=<>??@?A:?:?=>9>CA27755-5-9;;;;999273,2:9-55747><<;8;;;.:BB@@@8;;787878$73333:9::2
@N9IO0:01094:05979
ACGTAGGACACGAGCGTTATCCGGAGTTACTGGGCCGTAAAGGGCGTTTAGGCGGGTGATTAAGTTCGCTAAGTGAAAGCGCCGGGCTAAACCCGGCGAGGCTGGCGGATACTGGTCATCTGGAGTGAGGAAGAGGGAAGTAGAATTCCGCGTGTAGTGGTGAAATGCGTAGAGATGCGGAGGAATACCAGTGGCGAAGGCGACTTCCTGGTCCTTAACTGACGCTGAAGCGCGGAAAGCATGGGGGAGCGAACGGG
+
*,***(((,,,---33349::28-3335888::(4.455>5>>8;;:<3==5444,5:>:6;499.55//;)/////)/445.55)555@6==6<7;;5;7;DD@BB?C@@ABC?DBB;;;C@;;9AAA=B@CA@@=@@BBBED<A=C?CA@ABCDCBB@BCCD?AAABBBBBC;;;A<8<<8=7;>@<@>>>8<;=4929999<.929858;6;-924:449>>?@A>A;;;;5:@/:;;;;:::'95544.4:<2
@N9IO0:01110:05989
TACGAAGGGGACTAGCGTTGTTCGGAATTACTGGGCGTAAAGCGCACGTAGGCGGATTTGTTAGTCAGGGGTGAAATCCCGGGGCTCAACCTCGGAACTGCCTTTGATACTGCAAATCTCGAGTCCGATAGAGGTGGGTGGAATTCCTAGTGTAGAGGTGAAATTCGATAGATATTAGGAAGAACACCGGTGGCGAAGGCGGCCCACTGGATCGGTACTGACGCTGAGGTGCGAAAGCGTGGGGAGCAAACAGG
+
?AB@@;@BB8BBBABA@A<@A>BC@C=@=@BBBC>@?@BB<BACCCA??CB?BC@BCC>CD@BAABCDFD9BCCB;;::0;??3@ABB@C@BAA>A?B;:9?BD<AA?>?@@???9?C@AAA@@@4::=====9=@@;@@<@=@:?<99887?9977499::3969///..3359255/52571579-6/688AAD?B?BCACC>CDCC?BCBB>AAABAAAA@@@;;6;@@AAD<@@BCACC;CBDDE>???<
@N9IO0:01083:06037
TACGTAGGGCGCAAGCGTTGTCCGGAATTATTGGGCGTAAAGAGCTCGTAGGCGGTCTGTCGCGTCGGATGTGAAAGCCCGGGGCTTAACCCCGGGTCTGCATTCGATACGGGCAGACTAGAGTGTGGTAGGGGAGATCGAATTCCTGGTGTAGCGGTGAAATGCGCAGATATCAGGAGGAACACCGGTGGCGAAGGCGGATCTCTGGGCCATTACTGACGCTGAGGAGCGAAAGCGTGGGGAGCGAACAGG
+
BBBA@;:;/;;;B9=AAA=@BB@C?B@B=::.55)/----(----6/44883//)/9777=:>><@<7<999B<@2999)9B@3??49.555&5>2;;<;;>>5://///:>5?>A<:::::;:;=?<@@ACC5<<<<8758>7;9;>:>====>>:=@@@4599><?AA;99>>>;@B=A8:;A?C@CC?CCB?B?CC?AAAABAAA;A6:9<@@@AA@@A@:998===::9,9==::::-:@BBC>;::6
@N9IO0:01094:06057
GACAGAGGGTGCAAACGTTGTTCGGAATCACTGGGCATAAAGCGCACGTAGGCGGTCCGTTAAGTCAGGTGTGAAAGCCCCCGGCTCAACCGGGGAATTGCACCTGATACTGGCGGGCTCGAGGATGGCAGGGGTGAGCGGAACTCCAGGTGGAGCGGTGAAATGCGTAGATATCTGGAGGAACACCGGTGGCGAAAGCGGCTCACTGGACCATATCTGACGCTGAGGTGGCGAAAAGCTAGGGTACGCAAACGGG
+
@?B@?@DD@9:9DD=9998::=AA>A=??BBBAB>BBCCD:;;;;C;;;;;6;A=AA7;:798:CCCC@ABABAF9;;DCC3C?;;;B?C=@@@3@;A<AA@@?ABB@AAAA@DFE>DDCCCC?B@@<@@@@@7A@@@CB?@;?@?;?A@@@6;;A@5<;==69:9@A@A@AA99:@?AA<A=@@@<@=@?=@;;;6:BB<99;;@@@6::;@@A@9::9@@ABBAA>;:4;:;::&99999@1@55555A)5555
@N9IO0:01103:06016
TACGGGGGGGGCAAGCGTTGTTCGGAATTACTGGGCGTAAAGGGCTCGTAGGCGGCCAACTAAGTCGGACGTGAAATCCCTCAGCTTAACTGGGGAACTGCGTCCGATACTGGATGGCTTGGATTCGGGAGAGGAATGCGGAATTCCAGGTGTAGCGGTGAAATGCGTAGATATCTGGAGGAACACCGGTGGCGAAGGCGGCATTCTGGACCGATATTGACGCTGAGGAGCGAAAGCCAGGGGAGCAAACGG
+
>?@AAAAAAA"AB;@@@@=@B@DC@C@C@BBBCE>BCBBB8;;8;@@CBAA>;;7;?B?BCB=BA<<5;BBABBF>CCC>BBABBF?C?CDDDD9C?BBBA@A@=@@@@@BA=A994:?;>;@@;?BC=B@AB=A>BBCC@C@C>@<@??AAA@A>><>ABC=BBABBBBBAAAAAB<?>272889<A?@A>ABB>B?@@=@AA=@AA<???BBAAA?AAA:::?@?>AAABCB<BB?BBBB6AC@??999:
@N9IO0:01105:06050
GACAGAGGGGGCAAGCGTTGCTCGGAATCACTGGGCGTAAAGGGCGCGTAGGCGGGATGGCAAGTCGGTCGTGAAATCCCTCGGCTCAACCGAGGGGGGTCGGCCGATACTGCCTTTCTTGAGGGATGCAGAGGAGACTGGAATTCCCGGTGTAGCGGTGAAATGTGTAGAGATCGGGAGGAACACCGGTGGCGAAGGCGGGTCTCTGGGCATCTCCTGACGCTGAGGCGCGAAAGCGTGGGGAGCAAACGG
+
@A@<;<BCBC5BB?C;;;ACBCCHAC:<;<;BDH?;;;BB=BD?CBBAACC@CCC<@@??AA<@@BB?ACABBCE>CCB@CBB?BBBB?B?B<=>=??'?@B?C@CCBBBBBB?BC=BB=@?BF>ABB@:::A6;;BBBB?A>B7;;7;@CCBAABD@CCCD=CCDDA@?A;;;BCD<AA8<8;@@?B@BB@BDDACACCC?CCBBBBC=BBCCCC>@@BBBAB;;;<@AB<;;7;BDCCCC.<;<;;/;;;
@N9IO0:01067:06104
TACGAAGGGGGCGAGCGTTGTTCGGAGTTACTGGGCGTAAAGGGCGCGTAGGCGGCGCTCCAAGTTAGGCGTGAAAGCCCCGGGCTCAACCTGGGAATAGCGCTTAAGACTGGAGTGCTTGAGTGCGGGAGAGGTGAGTGGAATTCCCAGTGTAGAGGTGAAATTCGTAGATATTGGGAAGAACACCAGTGGCGAAGGCGGCTCACTGGCCCGCAACTGACGCTGAGGCGCGAAAGCGTGGGGAGCAAACAGG
+
@@B:96;BCB5BBBBBBB@BC@CC@@AA>AA@BB<BBBCF>CC>CDCCB@@=994:DDBC@B>A@5;;5:=@AAA<?@BB7AA;@@@@=@@DGH>C@C@A@BBB5;5;AA@A7<;AA;;6;AA@B;;;0;??@@BBAGAA?BAC@CF>ACCAAABAA=ABDB?B>@@ABBBBBB>BE7;8;B@BB@=B;;;=AA>;@;00+0<<<<99299,555.5<<<ABBB@?@@CCA<;;0;@?A@BA6@?>?:4:::7
@N9IO0:01074:06090
TACGTAGGGTGCGAGCGTTAATCGGAATTACTGGGCGTAAAGCGTGCGCAGGCGGTCTTGCAAGCTGGGTGTGAAAGCCCCGGGCTCAACCTGGGAGGTGCATTCAGGACTGCGAGGCTGGAGTGCGGCAGAGGGAGGTGGAATTCCACGTGTAGCAGTGAAATGCGTAGAGATGTGGAGGAACACCGATGGCGAAGGCAGCCTCCTGGGCCGACACTGACGCTCATGCACGAAAGCGTGGGGAGCAAACAGG
+
CCCCBCCG=9:9B@@@@A>B@BCC=B7;6;AAAB>BBACD>BAAAAABCAB?BB=?@@=A@?9>?;::.;BB@@B7::A@-::/9:98;@=ACC@BC@BAAAB>AAC@@???@@9939CA9??@A@A399?;;A7AA<==8A>A=@:><7489<=:;;:8:?<????788AA?777?8>>3828><8<?::4:AB@C>@??@?@B>AAC<B?DC@@@BBB;;<B@@@@;;;;;;0;ABBDGE;BCDCC>AAA@
@N9IO0:01089:06091
TACGTAGGGTGCGAGCGTTAATCGGAATTACTGGGCGTAAAGGGTGCGCAGGCGGCTCCGCATGTCGGGCGTGAAATCCCCGGGCTTAACCTGGGAATTGCGTCCGAAACTATGGAGCTGGAGTGTGGCAGAGGGAGGTGGAATTCCACGTGTAGCGGTGAAATGCGTAGAGATGTGGAGGAACACCGATGGCGAAGGCAGCCTCCTGGGCCAACACTGACGCTCATGCACGAAAGCGTGGGGAGCAAACAGG
+
CCBBBBBC<@@AAABBCC@B?BCCAC@B@BBCCC>CCCCG>CB>BB@B@@=<994:;A>CC@??@===5;:@@DE>BBBB;BC=BC?C@C@CDD;A=@6;;<;CBHKJ>CBAB@@BBBBB?CBAAAB?BA@@@A9@@<@A?B?C@C@BBCBAAAACCIEDGC>CCCCCCCBBBBBA>:@@+0,0009==;;5;@@=@5:;@@;?B?ABB<A6;7;A@A@@::9??@;;;>?:::-:??@@@@8@@@GD=;;;>
@N9IO0:01106:06081
TACGAACTGTGCAAACGTTATTCGGAATCACTGGGCTTAAAGGGTGCGCAGGCGGTCTGTTAAGCAGGGTGTGAAAGCCCCCGGCTCAACCGGGGAATTGCGCCCTGAACTGGCAGGCTGGAGTGAGATAGAGGTGTGTGGAACTTCCGGTGGAGCGGTGAAATGTGTTGATATCGGAAGGAACGCCAGAGGCGAAAGCGACACACTGGGTCTCAACTGACGCTCATGCACGAAAGCCAGGGGAGCAAACGGG
+
BBBBB?B@@@@@GG<;::;?A?BC@A9::?@@@@8>@5;;0;?8>@@@@BB?DCACCDCD@B>BCCCD<BBBA@A7;;CCC5GAC@@A=@=@CC9D?B?B;;;C?AAA?B@@<@?@7;;B?CBBBCBA@@@@@>BBCIIKFG>@@=@<A>BD@BBBGACAAA9000>>8AB@@990;>:>*0+00/5;>942495;2;9555555;555)55;::7<555;@>::9=>9;4333(33-39::+:::9=2:;;3
@N9IO0:01110:06099
TACAGAGGGTGCGAGCGTTAATCGGATTTACTGGGCGTAAAGCGTGTGTAGGTGGCTTCGTAAGTCGGTTGTGAAATCCCTGGGCTTAACCTGGGAATTGCATTCGATACTGCAAAGCTCGAGTTCGGTAGAGGATGGCGGAATTCCCGGTGTAGCGGTGAAATGCGTAGATATCGGGAGGAACATCGATGGCGAAGGCAACCGTCTGGGCCTGAACTGACACTGAGACACGAAAGCGTGGGTA
+
CBBBBCCC>AB@B>>>BB?B@CBB<@@A=BCCBC<?ABBC;??A?@>@AA@?BD@CC?CCCC>@@@@=A@BCDDC=CCB9:::79A=C?B>AAB>B?B?BA@?=@@@@AAAA@??;@@@GAA;;;;C?D;;;;?BBC=AA6;6;>BB<C?BBDDDGCAGBBB:B9;;A@====999:144.45:;4444::.56;;=7:<,/,/:::??7=8<55.55<::<@;;;5/0/00/7.7>/66>199
@N9IO0:01113:06098
TACGGAAGGGGCAAGCGTTGTTCGGAATCATTGGGCGTAAAGGGCGCGTAGGTGGTTCTGTATGTCTACCGTGAAAAGCGGTACGGCTCAACCGTATTTTGTCGGTAGAAACTGCAGGACTTGAGGCTGGGAGGGGCTGGTGGAATTCCCTGTGTAGCGGTGAAATGCGTAGAGATGGGGGAGAACACTCGTGGCGAAAGGCGGCCAGCTAGACCAGTTCTGACACTGAGGCGCGACAGCGTGGGGAGCAAACAGG
+
ABBA=@4;<;*:>799>A<@@:A@:C=@A;;5;?8@>;;:)9?6;;9BCDCAII@C@CBB@B<@<@5994?=....&-.,(,655*,-:;6:6=BDCGE;;;:A<??;;;)494;@@?@@@?@>@597;6.:=99*///)/:4:6:5::5B::?777334988818B::888879-----$---(--5578;:15649)47<<5<7:::9995>7?<>44//////9:0/)44:??>?=?@@@@@6@@@@@::9:?
@N9IO0:01069:06150
GACGTAGGGGGCAAGCGTTATCCGGATTCACTGGGCGTAAAGGGCGCGTAGGCGGTTACGTAAGTCCGGCGTGAAATCTCACGGCTCAACCGTGGAACTGCGTCGGATACTGCGTTGACTAGAGGGCGGTAGAGGTACCTGGAACTAGCGGTGTAGCGGTGAAATGCGCAGATATCGCTAGGAACGCCGGTGGCGAAGGCGAGGTACTGGGCCGTTCCTGACGCTGAGGCGCGAAAGCTAGGGGAGCGAACCGG
+
BBCCD?@@@@1@D?CBAA?BBB?C?@@>ACCCDF>CCCCC=CC>CDBBBBD@@@?@@BCDCB@CCC@C@AAADDD>DAA@BBB@BBBB?B<@@B>B?BBBBBBCC????>999AA=AABC@@@AC=BC@A@@@A=AAB?BC@BBDCCCAA=ABBBBBB@BCCD>BBCBBBBCBA@@@@@?@6;6;;B?B?BB?BCC@CACB@@<@@@BCD<B?A@=@?BBBBB@@;;;@BBAAAC;A;:;ABC5@@@@B?B>B>
@N9IO0:01078:06137
TACGTAGGGTGCAGGCGTTAATCGGAATACTGGGCGTAAAGCGTGCGCAGGCGGCTTCCTAAGTCAGATGTGAAATCCCCGGGCTCAACCTGGGAACTGCGTTTGAAACTGGGAGGCTAGAGTGCGGCAGAGGGGGGTGGAATTCCACGTGTAGCAGTGAAATGCGTAGATATGTGGAGGAACACCGATGGCGAAGGCAGCCCCCTGGGCCAGCACTGACGCCTCATGTACGAAAGCGTGGGGAGCAAACAGG
+
CBBA@?>?9@@>AB?BBC<@=B@>9<-00===>5?@@CE=CBB@@@BBAB?AA>AG?E@CB>ABBBCCBBBBB<29944&4<2;<<F@C?AAA<A7::<=??B59:A9C@@;34:.89@9;BBAAA@D>?>CCDCD'7:/9,9,34@?>?888=;;=333;3:@BB=BB??997774885:5<AAAFBBB?@A@;@6;:<A??@+;?C=C?BBB@@@ABA<;4:===;::87>A79:AAAAA6:998?8?:93
@N9IO0:01079:06131
TACAGAGGGTGCAAGCGTTAATCGGAATTACTGGGCGTAAAGCGTGCGTAGGTGGTTTGTTAAGTCAGGTGTGAAATCCTCGGGCTCAACCCGGGAACTGCGCTTGATACTGACAGACTCGAGTGTGGTAGAGGATAGTGGAATTCCCGGTGTAGCGGTGAAATGCGTAGATATCGGGAGGAACATCAGTGGCGAAGGCGGCTATCTGGACCAACACTGACACTGAGGTACGAAAGCGTGGGTAGCAAACAGG
+
CCB@@ACE=?@>?;>==?=@?@AC@D6:8;AA@C=;;:BC<A@@@B@@A@B@BA;?@:BB?B@DCABB>@@?CBB>BD@AAAB<AABB@BC=CC>EAC9::BAC?BCBACBBB???BBB@B@@899>;?AA@?:?????@;@?B>BB=B?BCCBBBB?AA@A<AAADBBBCBCBCCD=CC>A7ABBCCBBB?BBB?B?BD?BABB;>?5897=8<:;?=CAABB???=??BAAA7=>B:BC=?@@BDC<B@?<
@N9IO0:01086:06116
TACAGAGGGTGCGAGCGTTAATCGGAATTACTGGGCGTAAAGCGCACGTAGGTGGCCTGTTAAGTCGGATGTGAAAGCCCTGGGCTTAACCTGGGAATTGCATTCGATACTGGCAGGCTAGAGTGTGGTAGAGGGAAGTGGAATTCCCGGTGTAGCGGTGAAATGCGTAGATATCGGGAGGAACACCAGTGGCGAAGGCGGCTTCCTGGACCAACACTGACACTGAGGTGCGAAAGCGTGGGGAGCAAACAGG
+
ABDBBCCE>A@@BBA?@??A?AAA?A7:8;A@@C@?@@BC;@@ABB:;:BB@BC@C@BBC@C@CCBC@A@:;;@@6;;E=ABB;@@>C?C?BCD>C@C=;;AA?BBBBBCCC?BAB=B;;<AAAABB>AABAAA<A?BBC@C?B?BE>E@;;9@@??;?>?<6?AAAAABBABBBBD=A@>A;;;:>AAAA>AAA?D=:929=8=499<9949:>A@AACCC@@@;;5;;A???6?@00000)000//)/793
@N9IO0:01089:06112
TACGTAGGGTGCAAGCGTTAATCGGAATTACTGGGCGTAAAGCGTGCGCAGGCGGTTTTGTAAGTCTGTCGTGAAATCCCCGGGCTCAACCTGGGAATGGCGATGGAGACTGCAAGGCTAGAATCTGGCAGAGGGGGGTAGAATTCCACGTGTGAGCAGTGAAATGCGTAGAGATGTGGAGGAACACCGATGGCGAAGGCAGCCCCCTGGGTCAAGATTGACGCTCATGCACGAAAGCGTGGG
+
@A:;;AAA9;;;;5;AAB?B>BBB>A6;5;ACCC>;;;DD?CCC:;:ABBB@CB?BGF;BBC?@@@AA;;;@?>D7BBBC:CE<@AAA=A?;;;0;>;;4:A:@B>@A@@@=<?;?:@AA@@=@BBB?A@@?=====&=:99?A=A???==?999@><>BBFF>AAAAB>BA@==::8878/8/757-525949::5:59::====*9?A9AAA<;:6*/////755688588;A,6///999
@N9IO0:01097:06129
TACGGAGGATCCAAGCGTTATCCGGAATCATTGGGTTTAAAGGGTCCGTAGGCGGTTTGATAAGTCAGTGGTGAAAGCCCATCGCTCAACGATGGAACTGCCATTGATACTGTCAGACTTGAATTACTGGGAAGTAACTAGAATATGTAGTGTAGCGGTGAAATGCTTAGATATTACATGGAATACCAATTGCGAAGGCAGGTTACTATCAGTATATTGACGCTGAGGGACGAAAGCGTGGGGAGCGAACAGG
+
AABB?@@;?>>;@;@?@@?BCC@C@B?C???@DD7>>9>>9?C<BB?BBBB@BC@CC=BCCB?BBBBBBB@BDFE;;;H>B@;;@BAA=B;::@?C?BCA@=AC=@@BB@@@@BBBBAA8:;=B?AAADE>B=??C<????@?CDEBB?@??=@000-0@>@<0:9>>@@ABAA<@::99189>?>6=:@077>?/3.299496=9:6568:9:<88/77A;;:CCCD:@?;:;/:99==AA49:9??=9999
@N9IO0:01102:06158
TACGTAGGGTGCGAGCGTTAATCGGAATTACTGGGCGTAAAGCGTGCGCAGGCGGCTTTTTAAGCCAGATGTGAAATCCCCGGGCTTAACCTGGGAACTGCATTTGGAACTGGAAGGCTAGAGTGCGGCAGAGGGGGGTAGAATTCCACGTGTAGCAGTGAAATGCGTAGAGATGTGGAGGAATACCGATGGCGAAGGCAGCCCCCTGGGTTGACACTGACGCTCATGCACGAAAGCGTGGGGAGCAAACAGG
+
ABAAAABD<??@BBBBBC@CABCC@B=@>@BBBC=AB;;;7<BBBBBCDBB?BB<@@???'94;>=ABAAABCCE>AA@@6?C<AB?BAD?BAB>B@CCCCBBB<B@E@@@@>B>B=A@@AA???@@8=??;;=;=;'=??@;@<@9???>AAABAAAA=BC=>?@??A?@>>=>>A<>><@<@>B;A8;:5::=4:5888=EED/CBD7;7;;;;===9:///99=@A@@BBC>BBBAAAA8???BE>CCC@
@N9IO0:01107:06124
TACAGAGGGTGCAAGCGTTGTCCGGAATCACTGGGCGTAAAGGGCGCGTAGGCGGCCTGGTAAGTAGGGGGTGAAATTCTGCGGCTCAACCGCAGGACGGCCTCCTAAACTGCCGGGCTTGAGCACGGTAGAGGCTGGTGGAATTCCCGGTGTAGCGGTGGAATGCGTAGAGATCGGGAAGAACATCGGTGGCGAAGGCGGCCAGCTGGGCCGTTGCTGACGCTGAGGCGCGACAGCGTGGGGAGCAAACAGG
+
A@A@@@BB=BBAB=AAAA?BBB?B?B>AABBCFC=AAADD=CC=CC@@@AA=9:4:=AA>BC@BBDCCCC5BBBC=C?CABAHBCBBB?B?A;;;;@9=8?4;;;>@;/4444.44(43-333433=9>>>AA?ACC@BB@B@DADD>D@BAAA@00,0@6;6<@BCBBABBBCBB=8B:CB?AAABA@BB?C;;9;?BC@G@BBBBBB=B@;;7;<:;>>@A@@@B?A;;;@@A@@@@@AA5??>@@7;:=:
@N9IO0:01110:06132
TACGAAGGGGGCAAGCGTTGTTCGGAATTACTGGGCGTAAAGGGCGCGTAGGCGGCTTATCAAGTCAGGCGTGAAATTCCCGGGCTCAACCTGGGGGCTGCGCTTGATACTGATGAGCTTGAATGCGGGAGAGGATAGTGGAATTCCCAGTGTAGAGGTGAAATTCGTAGATATTGGGAAGAACACCGGTGGCGAAGGCGGCTATCTGGCCCGTAATTGACGCTGAGGCGCGAAAGCGTGGGGAGCAAACAGG
+
BAB9:4:AAA0BC?BBCC@CC@CC@C@D?BCCFD>BBBCD?CC>AAACCDC@CC@BB@CCBDADCBBB@BBABB<5A;@?9?@:@AAB?A<89887'38<<<BB>A?ABABBACCC?AA?BB?BABCH>CBCC@BBBA@@<??B?CC=B@@@AAC;;8;CBA9B=:;;BBBABA>A@8@:;;5;>?:A;9;7;AA?C?BB<@@@BBDD@CC<@AC?B8;;AAAA@AA?B@A;;;0;;B@AAA7@;;;D<B;;5
@N9IO0:01087:06190
TACGTAGGTGGCAAGCGTTGTCCGGATTTATTGGGTTTAAAGGGTGCGTAGGTGGCCCTGTAAGTCAGTGGTGAAATATCTCAGCTTAACTGAGAGGGTGCCATTGATACTGCAGGGCTTGAGTACAGATGAGGTAGGCGGAATTGACGGTGTAGCGGTGAAATGCATAGATATCGTCAAGAACACCGATAGCGAAGGCAGCTTACCAAGCTGTAACTGACACTGAGGCACGAAAGTGTGGGGATCAAACAGG
+
@@@BA;;5;;5;A:@@AC?CCJ@C@CDC>BB@DE?FF=BB@BC>@@@BBAB@@@=@C>A@@@<@BA@@@C?BBBB=BCCBBBBA@@=@=AA@@@;;;0;;@?BE@DD?@000000=9<<<ABBBBAAAB@@@B>@@A?BB?B?B<A@=B?BBBBBBB@BABB=AB@@@BAB?A>>>>?>=BB>??@>B@A@@@@@592;9::>2=8171799<@A=AAAA@BAA9996<9<977)338<?>?5A><=C<>>?@
@N9IO0:01096:06184
GACGTAGGGGGCAAGCGTTGTCCGGATTTACTGGGCGTAAAGCGCGTGTAGGCGGCCTGCTAAGTGGCGTGTGAAAGCTCACCGCTCAACGGTGAGAGGCCGCGCCAAACTGGTGGGCTTGAGGGTGGCAGAGGGTGATGGAATTCCCGGTGTAGCGGTGAAATGCGTAGATATCGGGAGGAACGCCAGTGGCGAAGGCGGTCACCTGGGCCATCCCTGACGCTGAGACGGCGAAAGCTGGGGGAGCGAACGGG
+
A@ADBAADDD1BB?B??>>ABB=B;@AA>ACEEE>BBBCG>A@CBCBB@AA=;;6;>AAABB?BCB?BBBBBABC<99;BBB@BBBAD@BB?AAACBA>A@B@AA;??:?BB@DCC=CC@@@@B<@@?BABBBB<BBBBA9?9=8=?8@;ACCAAAC?ABAD>BBCAA@@@AAA@@C9?@6:6;@A>ABBB?BBB?B?CC@DBBB>BBB;B=AAAA;BBCBDBB:00000*0<>>*0595955$55555.5<=4
@N9IO0:01099:06175
TACAGAGGGTGCAAGCGTTGTTCGGAATCATTGGGCGTAAAGGGCGTGTAGGCGGTTTGTTAAGTCATGTGTGAAATCCCTCGGCTCAACCGGGGAACGACGCATGAAACTGGCAAGCTAGAGTACCAAAGAGGGGGGCGGAATTCCCGGTGTAGCGGTGAAATGCGTAGATATCGGGAGGAACACCTGTGGCGAAGGCGGCCCCCTGGTTGGATACTGACGCTGAGACGCGAAAGCGTGGGGAGCAAACAGG
+
ABAAA>@?;@@=A?BBBB=?????;@4::?@=@B=BB???<?B=BBAA@@>9?=9?A9?@=@=@BBBBAABCBCE>CCC>BBC?BAAA?A@BDD;B?CCDEBBADBCC?DCC@DD@DDAAAA@@??3;;0;A@@AAA(@B@D>@=@B9@<@@@AAAA?ABCB=AAA;;;ABBBBBBD;??8>9:::49>=@=BBA<A8:9;?CDC2BB?B5;5<@B;;;CCCAABCBB@@CCCB>CBBBCDD:AACCC>CFD=
@N9IO0:01099:06180
TACGAAGGCCCCGAGCGTTATCCGGAATTATTGGGCGTAAAGGGTGCGTAGGTGGTTTTGTGCGTCTCTTGTTAAATTTCACTGCTCAACAGTGAAGCCGCAAGGGAAACGGCAGAACTAGAGGATGCAAGAGGTCTGTAGAACTCACGGTGTAGGGGTGAAATCCGTTGATATCGTGGGGAATACCAAAGGCGAAGGCAGCAGACTGGTGCATTTCTGACACTGAGGCACGAAAGCGTGGGGAGCAAAAAAGG
+
@@@;:4;5;;;.499??@=ABB@CAC?C?BB@CC>??99939A9@AAAACC@DC?CDD;CBB@AABC@A<BA;?B6A?5A;;:ABCED@B;;;BB8;<?BBD?CC?BC>CD@CCCB>AACC??<@???B=A?=:?A???BCB?BBBBAA>A@@ABCC8@??C>CC759@BB??>ABBDDD8B>ABE?CC<A>??>8>9<?????A@??<?@@===5=??AAA=;8//)00099:/;@@@BEB2A;9:::::#95
@N9IO0:01108:06208
TACGTAGGGTGCGAGCGTTAATCGGAATTACTGGGCGTAAAGCGTGCGCAGGCGGTTCGCCAAGTCAGGTGTGAAATCCCCGGGCTTAACCTGGGAATTGCGCTTGAAACTAGCGAGCTAGAGTGTGGCAGAGGGGGGTGGAATTCCACGTGTAGCAGTGAAATGCGTAGAGATGTGGAGGAACACCGATGGCGAAGGCAGCCCCCTGGGTCAACACTGACGCTCAGGCACGAAAGCGTGGGGAGCAAACAGG
+
ABBCCBBB<999BAB@@A>B?CCCAC=@=@@@AD;@@;<<7;BBBBBBBBB=BB=A=AAA=B=AAAA@?BBBBBB=AABB9BB;AA797;@BBC?C@B>ABAAA?@@@;@@:;;@AA@C@@??=<<=;>??ABCCCC)997:=@8?;???@@AAB@@@DCBB<AAAAAAAA@@@BBB>A@@C@::;=>=@@5;:929298::>A>+>>D<ABC@C@AABCB@?@;;;5;AACDE>CABCBBB8BBAAB<?@@<
@N9IO0:01072:06242
TACAGAGGGTGCAAACGTTGCTCGGAATCATTGGGCGTAAAGCGCACGTAGGCGTCTCGCAAGTGGGGAGTGAAAGCCCTCGGCTTAACCGAGGAAGTGCTTTCCAAACTACGAGACTTGAATACAGAAGAGGATCGCGGAATTCCCGGTGTAGAGGTGAAATTCGTAGATATCGGGAGGAACACCAGTGGCGAAGGCGGCGATCTGGGCTGATATTGACGCTGAGGTGCGAAAGCGTGGGGAGCAAACAGG
+
BBBA?@AC=@@?DE>:::79::>A;>:>@99-48033:4;04444=;:@CC8B555<:9==.449::+;;@BCK>BBG>BBC9>C@CAC@GBD@B?CCBBB?8?<C@6B@@669<?>:4599>??@;;49==3=<<<<=8@;?;>C:@<@AC999918;AA<B?AABBBDA@@AAA<??=@>DAC9;;AA>@AA>A?@@<@??@A@@@69:BBCCC@BCDBBCBAA?A@@AAA9A999999-:@@AA;;;;>
@N9IO0:01074:06239
TACGTAGGGTGCGAGCGTTAATCGGAATTACTGGGCGTAAAGCGTGCGCAGGCGGGCTTTTAAGCCAGACGTGAAATCCCCGGGCTTAACCTGGGAATGGCGTTTGGGACTGGGAGTCTGGAGTGCGGCAGAGGGGACTGGAATTCCTGGTGTAGCAGTGAAATGCGTAGAGATCAGGAGGAACACCGATGGCGAAGGCAGGTCCCTGGGTTGACACGTGACGCTCATGCACGAAAGCGTGGGGAGCAAACAGG
+
@@;L=AB>6@>@A@@>B@7<8B@B9B9C8ABBB=6BCB==6>><><BB@::.:;5)5;55&47BB;ABAC=>===6====/==/44.4.43433(47<<7<;;<6;=5<;;;</44544<798888717773333&39<@5:6A8?8?>88<8?A7333@;;6B;;;;;:;<<2228+22/5/5886:5552695/5/55?28890=66-5/3333...66652255555;8<=?8;?<AB;=144@A=6B;@7
@N9IO0:01076:06236
TACGAAGGGTGCAAACGTTGCTCGGAATTATTGGGCGTAAAGCGCACGTAGGCGCACTGCAAGTCGGATGTGAAATCCCTCGGCTCAACCAAGGAAGTGCATCCGAAACTGCAATGCTTGAGTACTTAAGAGGATCGCGGAATTCCCGGTGTAGAGGTGAAATTCGTAGATATCGGGAGGAACACCAGTGGCGAAGGCGGCGATCTGGGAAGATACTGACGCTGAGGTGCGAAAGCGTGGGGAGCAAACAGG
+
@AA:96;C=@@@BD=;;:?BBCCC?B?B>BBADH?BBBAA<A9::C@>?AA?998BB?AAC>ABBB=@:;;CCD=ABB=BBCACCCD?B;A=A?B@C@A@CBB?BBB=BBBBB?ABBB>AAAABBB?B<?::5:A@AAA>A@C?BF9:9:CABB;;:<BAD>C@CCCBBB;;;@@C;??<?>?BB?B@@@>BBB>A@AA>ABBBCCCD>CABBCCBBCGGCFIJAB>BBB@BB:ABCBBBB;@@CCD=BBB?
@N9IO0:01080:06249
AACCAGCACCTCAAGTGGTCAGGATGATTATTGGGCCTAAAGCATCCGTAGCTCGTTTTGTAAGTTTTCGGTTAAATCCATGCGCTTAACGTATGGGCTGCCGGGAATACTGCATAACTAGGAAGTGGGAGAGGTAGACGGTACTCGGTAGGAAGGGGTAAAATCCTTTGATCTATTGATGACCACCTGTGGCGAAGGCGGTCTACCAGAACACGTTCGACGGTGAGGGATGAAAGCTGGGGGAGCAAACCGG
+
;-;=@@@BB?BCC>@@B@CCBC:9::BC=@AADF>B=AAA59:AA@?CA:::CBDDEE:::C=@ABA2;;4:5;:.:?;?;;;;;;5;5;@>@@BB>BCECFEJ?CFCCCCCCCCD?@@BB@B?BCED<@@??;?=@?@@=@@@???>?==9=99==1;<=<+33.33(3<556<<8;;<55405939<55.555292:>;>=@>=5:>=0555557;<<=<79:998033388(33<;<<=+==<<<4;8<9
@N9IO0:01083:06227
TACGAAGGGTGCAAGCGTTACTCGGAATTACTGGGCGTAAAGCGTGCGTAGGTGGTTTGTTAAGTCTGATGTGAAAGCCCTGGGCTCAACCTGGGAATGGCATTGGATACTGGCAGGCTAGAGTGCGGTAGAGGGTAGTGGAATTCCCGGTGTAGCAGTGAAATGCGTAGAGATCGGGAGGAACATCTGTGGCGAAGGCGACTACCTGGACCAGCACTGACACTGAGGCACGAAAGCGTGGGGAGCAAACAGG
+
CCCCB?BD=BBBC?B@@@@CCCCFAE<?<??=>?<@@@AC=C@@@A@@?@@<??<@D>CC@C?CBBAAAABACCC9;9=6B@B<BBCCAD@DDD>C@@@=?A@=@=BACBBB@B@@=@?@?@B:;:@<@BBBBB=AAAA?=@;@<AD>EABBBCCCCBAACD>CCBBBCBCBBAAA@<@B@B@CCCCBBA@>AAC@C@BBBBBBB?BB>BB=?@B@@@BCB>>=?8828@?>=>:>BBBFDD8AAAAD?BAB;
@N9IO0:01084:06220
TACGAAGGGGGCTAGCGTTGTTCGGATTTACTGGACGTAAAGCGCACGTAGGCGGATCGTTAAGTCGGGGGTGAAATCCTGGAGCTCAACTCCAGAACTGCCTTCGATACTGGCGATCTAGAGTCCGGAAGAGGTGAGTGGAACTCCTAGTGTAGAGGTGGAATTCGTAGATATTAGGAAGAACACCAGTGGCGAAGGCGGCTCACTGGTCCGGTACTGACGCTGAGGTGCGAAAGCGTGGGGAGCAAACAGG
+
ABC@@=@CCC5CBCCDCC@CB@B@=@??8?@@@;?>CB@B>BBBBCAABBC@CF@BCCCCBCACC@@A@@,@A@A:AB?BC@BBBBAA=ABA>BBB@BBBB?B?BBBC??=?:?899AAA999>?9??B49:A>AB???@<@;@??:?@??;?@??A<;;5;5;5;;;BAB@@@<::5:8<;8=6617:::8==>:>:;;5;>===??;>>:=;?887==>>@@@@?<?AA@@@5;;:::::/:=777-8==:
@N9IO0:01084:06251
TCCCAGCGGTCCAAGTCGCAACCACAATTATTGGGTCTAAAACATCCGTAGCTTGCTTGATAAGTCTCTTGTGAAATCCGGCCTCTTAAGGGTCGAAGAGCAAGAGATACTGTCGGGCTAGAGACCGGGAGAGGTAAGAAGTACGGTCGGGGTACCGGTAAAATGGGCTGATCCCGTCTGGACTAACAACAGCGAAGGCATCTTACCAGCACGGATCTGACAGTAAGGGATGAAGGCTAGGGGCGCAAAAAGGG
+
;::.:9::19?;?;?AAAAA<@=@BA>B?BB=AA6>=9999-8>?>489;99@4::A=A@BB=AA@@@@4::::@9@A8:6;>;;;?B@BB<AB@?<?BCAB>BA@@BBBAA@@@@9@AAAAA@@5;;0;@AB?BB?BC@DAAAG@CDDFM;A@@>A?BBCC;BBB>BF@@@BB=@;;;;5;@AA=?A?C;:;@@5;49<?992:?:000=;;6;000<=<<<9920/*----(-(-77566*////<<<*<<3
@N9IO0:01095:06219
TACGTAGGGTGCGAGCGTTAATCGGAATACTGGGCGTAAAGCGTGCGCAGGCGGTTTTGTAAGCCAGATGTGAAATCCCCGGGCTCAACCTGGGAATGGCATTTGGGACTGCAAGGCTGGAGTGTGGCAGAGGGGACTAGAATTCCGTGGTGTAGCAGTGAAATGCGTAGATATCAGGAGGAATACCGATGGCGAAGGCAGGTCCCTGGGCTAACACTGACGCTCATGCACGAAAGCGTGGGGAGCAAACAG
+
BB@@?ABB<BAAB?A>@A>B?CBA@@-00=<<<9;:;CC?CBBBDAA@::6:@;@AB:BBC?CC@BCCCBBBBC9?>?<2=A5::AB?C?BBB<A=@B?A??A7<=7>;999A:=999937A?@?:?=??A@@@6@A@@@A:@:@0//<7<</88:;;?@@@:???DDD==88;;:<9:;5:9<:84:=8817;;7?3755:99;6;A>077947<<<;95666>><=>>@?@G:>>=>@AA2=;;7:.67<
@N9IO0:01095:06241
TACGGAGGGTGCAAGCGTTGTTCGGAATTATTGGGCGTAAAGGGCGTGTAGGTGGCATCCCAAGTCTGGTGTGAAATCCCACGGCTCAACCGTGGAACTGCATTGGAAACTGGGACGCTCGAGGGTTGGAGGGGGTCGCGGAATTCCCGGTGTAGAGGTGAAATTCGTAGATATCGGGAGGAACACCAGTGGCGAAGGCGGCGACCTGGCCAATCACTGACACTGAGACGCGAAAGCGTGGGGAGCAAACAGG
+
CCBB@BBC>A@@E>@@CC=@A@CC@C?B?BA@CF>BBAAA<@B<AAAA@@B?@@?@CBBC>B@C:;;C@BCCCEG>BBB<BBB?BBBA>A?AACDJABBCCCB?C@BB<BBBB>BCBBBABABB9@=A=A@BBB3BBABB5:6;?BB9@>@AAAA??=??AA;A=A???BAA@@:::2:A=A>CBA>BAAB=@AA4:59?8<<<=:?@<@>B?>>>AA@@===:;;=888====5=?>@@BB6>>>A@9?>>:
@N9IO0:01100:06240
TACGAAGGGGGCGAGCGTTGTTCGGAATTACTGGGCGTAAAGGGCGCGTAGGCGGTTTGGCGAGTCAGGCGTGAAATTCCCGGGCTTAACCTGGGGGCTGCGCTTGATACTGCCGGGCTTGAATTCGGGAGAGGATGGCGGAATTCCCAGTGTAGAGGTGAAATTCGTAGATATTGGGAAGAACACCGGTGGCGAAGGCGGCCATCTGGCCCGGGATTGACGCTGAGGCGCGAAAAGCGTGGGGAGCAAACAG
+
??C992:?>?0@BBBBBB@BB?BC@C@C?AABCC>BBBCD<AA<AB@@A@?:=B299.99=@89:BBB@CCB@@@6;5<E0;;6;C=@=A?;;;;;*;GB@@AA?ACCEBBBCBGF;:;?BB;@;;:;.;AAB>BLC?BB@C@C@CD=C@AABBBBB?CCDE?F@AABB??@BB?BE=A=A>9===*0*0=5<?@>B9;;2:29:::>:>?9@?9@A6;9@?@>999:9:99;;;*:99=:;;+955590555
@N9IO0:01078:06294
TACAGAGGGTGCGAGCGTTGTCCGGAATCACTGGGCGTAAAGGGCGCGTAGGCGGCTTTTCAAGCGTGCGGTGAAAGCTCGGGGCTTAACTCCGAGTCTGCCGTGCGAACTGGGAGGCTTGAGTCTGGTAGAGGTCGATGGAATTCCGGGTGTAGCGGTGGAATGCGTAGAGATCCGGAAGAACACCGGTGGCGAAGGCGGTCGACTGGGCCAGAACTGACGCTGAGGCGCGACAGCGTGGGGAGCAAACAGG
+
BAB:::BB=BB@ABA99:<;;;@C>A?@ABBBCC>AABBC>CE>CCCB@=<900,0@@@5AA;ABBBAAC<;;5B9@@AA@AA5??>A;?AA=????@@;;7;AAABB=A?@@8;:4;G?BBCCBBC?AAA;:6:AABBF:;:;?B?BC;BBA@A;;8;@@C?CBBC@<<;BA@A?A=A=;;4;;;<@=@A<@::5;4;@>ABAB@>@@:@>A@@<?@@B@?:9:9924=7///:99:?999+555@@69994
@N9IO0:01081:06269
TACAGAGGGGGCAAGCGTTATTCGGAATTATTGGGCGTAAAGGGCGCGTAGGCGGCTTTGCAAGTGACGGGTGAAAGCCCTCGGCTTAACCGAGGAACTGCCTGTCAGACTGTGAGGCTTGAGACCGGGAGAGGTGAGTGGAATTCCCAGTGTAGCGGTGAAATGCGTAGATATTGGGAGGAACACCAGTGGCGAAGGCGGCTCACTGGACCGGAACTGACGCTGAGGCGCGAAAGCGTGGGGAGCAAACAGG
+
CCC@@?CCCB5BC?C@AA@CE@CC@B>B?AA>AB=?A@AA<BC>BBBDCBB?997:AC<ABA@CC;;;BB=BCCC=BBB>BCB?BB?@=@=ABB?A?AAAA=AAABAABBAAAAAB@CC@CBBBC@CD=B@@@<ABBBAD=A6;6;B;ABDBCBBCD?C;;;0;<;;@@ABCBC@CD<BA<@<@?@<@DCC@BBB@C???=?B999GF@BB?B=@;??@CABBBBBB?BAA>=>8?@@@BCC9AABBC>???@
@N9IO0:01093:06273
CACGTAGGGGGCGAGCGTTGTCCGGATTTATTGGGCGTAAAGAGCTCGTAGGCGGCTCAGTAAGTCGGGTGTGAAAACTCCAGGCTCAACCTGGAGACGCCACCCGATACTGCTGTGGCTAGAGTCCGGTAGGGGAGCATGGAATTCCTGGTGTAGCGGTGAAATGCGCAGATATCAGGAGGAACACCAGTGGCGAAGGCGGTGCTCTGGGCCGGAACTGACGCTGAGGAGCGAAAGCGTGGGGAGCAAACAGG
+
CBBBB;;;;;*;@@@AAB<@AA?B>BAG<@A5;;07<7883:=????@??@=AB?BAAAB;;7;BCBF?A@><<<<,00<:AB?CBAA?A?BB?;;;@@@=BBD=@AACCAAA@?::5:BABBBBB?B=A?><<29::@@@=@>A=A<@@>AAAAB??;?AA@<BA@>@://///<AB7<<?A=@@@>@CCB@CBC@B@AB?@00000DD?D?B?C@CBAAA@@@@@B@CCBBBB=B;;;AAA9BCCCD>AAA>
@N9IO0:01102:06295
TACGAAGGGGGCTAGCGTTGCTCGGAATCACTGGGCGTAAAGCGCACGTAGGCGGGTTGCTAAGTCAGGGGTGAAATCCTGGAGCTTAACTCCAGAACTGCCTTTGATACTGGCGACCTTGAGTCCGGGAGAGGTGAGTGGAACTGCGAGTGTAGAGGTGAAATTCGTAGATATTCGCAAGAACACCAGTGGCGAAGGCGGCTCACTGGCCCGGTACTGACGCTGAGGTGCGAAAGCGTGGGGAGCAAACAGGG
+
>>@?>8?AAA0AAAB9:9?BBBAA=A=@@CB@??::;:CE>AABBCBBBCEAEED>D>BBBB?BCCCDDD7@BCE>BB=AA<?AAB>B?ABB?BCC?BBBB?BB>BCBBB@@?@CCFAC@CBBAD<@@;@BBC?CCCCCC?A<@@BB@AABBBBA@@=;;;B;B?@@@BBAABB<@@AA>AA?ABA=?:::=ABB?C?::48778;7828C9A=A>>977=A@A???=AC@A@?8>>>??@A6@9:9A8@??=5
@N9IO0:01065:06330
TACAGAGGTGGCAAGCGTTGTTCGGAATTACTGGGCGTAAAGGGCGCGTAGGCGGCCATCTAAGTCAGACGTGAAATCCCCCGGCTTAACCTGGGAACTGCGTCTGATACTGGAAGGCTCGAGTTTGGGAGAGGGATGTAGAATTCCAGGTGTAGCGGTGAAATGCGTAGATATCTGGAGGAATACCGGTGGCGAAGGCGGCATCCTGGACCAACACTGACGCTGAGGCGCGAAAAGCTAGGGGAGCAAAC
+
@@A@@?@=:;79A;>>9:29@<?@=?7>6;=::;-;?@@A;AB=@@@BB@=;9:4:9>?@??9@@@@ABA@@@BB;;;;;;*;4;:8@<@@CCC=B@CDCBBAAACBABCDC?C8:9;BBACBBB=BB=B;;;B=@A;;9CC=B?B<??;>@@@@@A@CBBB=??????>???===@;=>9@<@DC?B@BA=ABA>A?@@<@ABC@CC@@A=@<@AAA@@?;;9=9929?=>@AA4AA@@@A@7@:;9;04
@N9IO0:01065:06355
TACGAAGGGGGCTAGCGTTGTTCGGAATCACTGGGCGTAAAGGGCGCGTAGGCGGCGCGACAAGTCAGGCGTGAAAGCCCCGGGCTCAACCCGGGAATTGCGCTTGATACTGTCGTGCTTGAGGCCGGGAGAGGATGGCGGAATTCCCAGTGTAGAGGTGAAATTCGTAGATATTGGGAAGAACACCGGTGGCGAAGGCGGCCATCTGGACCGGTTCTGACGCTGAGGCGCGAAAGCGTGGGGAGCAAACAGG
+
?@B@?<@CCC3CCBCAAA@BB@CDAF;;;AABBC=CDBBD>GD>@@66:@B=BC@CBCBBBB?BBBBB<@@A;;;6;BBB.;;0;@@A=@B=BA=A?B=A@DCC:CBCCCAAABBBBAB7;;B8A:@@;@=BA?BBB?AC=@=@?BC=BBBAA@@@@?A@AA<A>???A@@@??<?@9@=@@>ABB@B?BB@CAA=@??@>@@BABBB=???B?B=??CBAA@@:::;>@@;99.:>A@BDD6@@AAA<ACC@
@N9IO0:01073:06335
TACGTAGTGGCAAGCGTTGTCCGGATTTACTGGGCGTAAAGAGCGCGCAGGCGTCGTTCAAGTCCCGTGTGAAAGCCCCCGGCTCAACTGGGGAGGGTCACGGGATACTGATCGACTCGAAGGCAGGAGAGGGTAGTGGAATTCCCGGTGTAGTGGTGAAATGCGTAGATATCGGGAGGAACACCAGTGGCGAAGGCGACTACCTGGCCTGTTCTTGACGCTGAGGCGCGAAAGCTAGGGGAGCAAACGG
+
A@AB?999;4:>39?BB?AAAAF?@@@;@@?@>8>@@??:@@@@BB@@9949:9BCC:CD>@ACG>C??@BBG=A@DEF5C@BBCGAICECC;AAA>ABCDHD=BBCCCBBCBCCCBBBE@C@CCC<AABBB=@A@BD@C?A<@C7:6:B@AABDACCCG>CCCCBBA@@@@@?@8896:=@AC>A@@@>A?@:@;@AACAAA=::8;@BBC@CD@CCBAAC:::=AAA:9:6;BABBCC7AA@AA9;;;
@N9IO0:01075:06357
TACGTAGGTGGCAAGCGTTGTCCGGATTTACTGGGCGTAAAGGGCGCGCAGGCGGTTCGTTAAGTCCGAGGTGAAATCTCCTGGCTCAACTGGGAGAGGTCTTCGGATACTGGCGGACTTGAGGAGAGCAGAGGTGAGCGGAATTCTCGGTGTAGTGGTGAAATGCGTAGATATCGAGAGGAACACCAGTGGCGAAGGCGGCTCACTGGGCTCCACCTGACGCTGAGGCGCGAAAGCGTGGGGAGCGAACCGG
+
AABAB?@;@><::4;@BB@BBC?B?AAB<ABAAA9@@@AB=BC>;;;ABCCACDABACCFAD@BBB<=BB@EDCC<CBBG@AB?ABBB9;;CB9AAA@=A@C?BB?BBA@@@>AC7;@B>@@C?CCCCAAABB?ABBBA@<?4979?BA?BBB>@=B@BBBD=BA>???==>;998>9?A?B@BBD@CBBB?@@A9>;??;@BB@A@FD?CAC?CC>BBC@@A@=::3:==<;91=@@ABBB6B@?=?5;4:<
@N9IO0:01082:06357
TACGTAGGGCGCGAGCGTTGTCCGGAATTATTGGGCGTAAAGAGCTCGTAGGCGGTCTGTCGCGTCGGATGTGAAAGCCCGGGGCTTAACCCCGGGTCTGCATTCGATACGGGCAGACTAGAGTGTGGTAGGGGAGATCGGAATTCCTGGTGTAGCGGTGAAATGCGCAGATATCAGGAGGAACACCGGTGGCGAAGGCGGATCTCTGGGCCATTACTGACGCTGAGGAGCGAAAGCGTGGGGAGCGAACAGG
+
<CBBBCCE>;;:@BA;;;=ABB>B@C?D;;;AFC=;<;@@8@;;;C;;;@>:00+0@@<>BCBBBCCACBBBBBD;:::0;??3A@@M@DGD:BC?@@AAAAC>@@CBDCBB>BAAABBABAA@@@@;@@@@@4?;;:00,0<@<A=CC@CCBBB;;;;CCD>AAAA?@@BA@?@?A9>>9>9?>>9@?AB?BA?=??BB>AABCCCCC>C@BB?A@>?@A??@@BA?@?>99:.;>??@BB9AA@@@?:;;?
@N9IO0:01086:06312
TACAGAGGGTGCGAGCGTTAATCGGAATTACTGGGCGTAAAGCGCACGTAGGTGGCGACGTAAGTCGGGTGTGAAAGCCCCGGGCTCAACCTGGGAACCGCATTCGAGACTGCATTGCTGGAGTACGGAAGAGGAGGGCGGAATTCCCGGTGTAGCGGTGAAATGCGTAGATATCGGGAGGAACATCAGTGGCGAAGGCGGCCCTCTGGTCCAGTACTGACACTCAAGTGCGAAAGCGTGGGGAGCAAACAGG
+
CCBAAACC>CCBB???>?;@=>@A?B?B@BBBAD>AABBB:@9:9@A@@AB<BB@BCCDDCC@DCCCC?CCCDDC<@@CC:CE>@@@C@D?@@C=C?C?BB9949:::BCBCBBA>BCCC<?????B?C=BA@;??@:@D@B?B?BB<C?CCCBB@@>@CCC>BBCDCCCCBBAACD=@@?A=:;<DBBBB:;;C?B=BA?BD>CCCC@BBABCCDCCCD@@@B;;5;@@@AAA=A;<<CCC8ABBAA<A@?;
@N9IO0:01102:06320
TACGAAGGGTGCAAGCGTTACTCGGAATTACTGGGCGTAAAGCGTGCGTAGGTGGTTCGTTAAGTCTGATGTGAAAGCCCTGGGCTCAACCTGGGAATTGCACTGGATACTGGCGGGCTAGAGTGCGGTAGAGGATGGCGGAATTCCCGGTGTAGCAGTGAAATGCGTAGAGATCGGGAGGAACATCTGTGGCGAAGGCGGCCATCTGGACCAGCACTGACACTGAGGCACGAAAGCGTGGGGAGCAAACAGG
+
@@@>>8=@8?@AA=B;<;@CFCBB@B?C@9:;BD=BC;::5;BBA@@BBCC@CB?C>BAC?B>B@;;;BECBBBC9;;905;:,9A@A@C@CCC=C=@059@?;;9<BBCB?;;;;0;A@@C;;;;B<@@BBB?AAA>;;5;5;5;@8>?@@?A;9;BCBCH?CCCCBBBB@:;;@@0;9;@>B<<;>;:>6>?>?B@DD@C?C::9C=??=????>83393//;//(/8//33(377;?==.:>???8?@@3
@N9IO0:01102:06340
TACAGAGGTCCCAAGCGTTGTTCGGATTCACTGGGCGTAAAGGGTGCGTAGGTGGCGAGGTAAGTTTGATGTGAAATCTCTGAGCTCAACTCAGAAATGGCATTGAATACTCTCTCGCTAGAGGGTCGGAGGGGAGACTGGAATTCTCGGTGTAGCAGTGAAATGCGTAGATATCGAGAGGAACACCAGTGGCGAAGGCGAGTCTCTGGACGACTCCTGACACTGAGGCACGAAAGCTAGGGGAGCAAACAGG
+
BBCAAAB@CBC>C?A?@@<AB@BC?@?=@@@@@@:AAAAF>DC>AC;;:DC=;:::AAA;AA;<;;0;BBBBBBB:@@BAAAAAAA;;6;A@?@BB<AA?@@@@CC@BBCCBBBB@@ACCCCCC;A<<7;CDD;BADDBC@C?@=@BCB@GB::;AAA@@@?9?@BDBBBCBBCBA=999.94=::5<?=@<;:;:>7<C;@@CCCBA>BB00/0=::;;BCA?@;;4;::BAC>CBBBB@B4::BBG?ABB?
@N9IO0:01083:06366
TACGTAGGTGGCAAGCGTTGTCCGGATTTATTGGGTTTAAAGGGTGCGTAGGCGGCCTATTAAGTCAGTTCTGAAATATCCCGGCTTAACCGGGAGGGTGGGATTGATACTGATGGGCTTGAGTGGAATCGAGGTAGGCGGAATTGACGGTGTAGCGGTGAAATGCTTAGATATCGTCAAGAACACCGATAGTGTAGACAGCTTACTAGACTTCAACTGACGCTGAGGCACGAAAAGTGTGGGGATCAAACAGG
+
DCCBCBB?;:8;C?BABB9;;B@CABCB=;;6;B;BB6::5:A=@ABBAA@?:;6;?BBC?B8;;A???8;;AAE9;<<@@8@>AC>A=A?AB=ABB<A@D=BB@CCCC@@@;;;@8;;5;@@BB?B?@@ABB=;;;>@A<@<@=A@@B?@@????>8=:99/9??@=@@@AAA@@@AA>BB=@@B>AAA;<<@@?@@@??AD?BBCCCC@@;:;49>>>;;9>=>?<9:49999&9<99555&5;=9989=97
@N9IO0:01121:05761
TACAGAGGGTGCAAGCGTTAATCGGAATTACTGGGCGTAAAGCGTGCGTAGGTGGTTTGTTAAGTCAGGCGTGAAATCCCTGGGCTCAACCTGGGAACTGCGTTTGATACTGGCAGACTCGAGTGTGGTAGAGGGTAGTGGAATTCCGCATGTAGCAGTGAAATGCGTAGATATGCGGAGGAACACCAGTGGCGAAGGCGGCTACCTGGACCAACACTGACACTGAGGCACGAAAGCGTGGGGAGCAAACAGG
+
@@DCCABB=;;9?<?@9:8;?BBE@C@C?BBBBE>BABCC=CBB@@@B@AB>BB>BC>CC@C@CBABC@CABBAC<AAA=@@?8@@@@=@@CAC<A79:A<??A<ABBBBBB@>>>AA@B??????B?B???BB;@;;;@<C@D@C@BBCA@AAA;<;C;<<0;@BCAABACCCABA>A@<@<@@B?BBCCADDE=A<A@<@ABB>BB>BB?C@BCBA@@@AACCBB?BBBAAB;B;;;BBB9BCFHKFCCB>
@N9IO0:01142:05798
TACGTAGGGTGCAGGCGTTAATCGGAATTACTGGGCGTAAAGCGTGCGCAGGCGGTTTCTTAAGTCAGATGTGAAAGCCCCGGGCTTAACCTGGGAACTGCGTTTGAAACTGGGAGACTAGAGTGTGGCAGAGGGGGGTGGAATTCCACGTGTAGCAGTGAAATGCGTAGATATGTGGAGGAACACCGATGGCGAAGGCAGCCCCCTGGGTTAACACTGACGCTCATGCACGAAAGCGTGGGGAGCAAACAGG
+
AAA@@;;;0995@;9@A@<A5;;A8<,0*000==8;@;B@7><;ABBB><<;00,0=5=@?@9>>@;;99:9@AB9?@@?2?<.9828189<>;8@<>>?::=>3387*3333(3333377777333,398:;;===%558=0505599<<955@AA>AAAA/....--8<<@?=;;2//)/2///69@>?;??B<B?@:99CCC1BCC9979?B@>?>>=99995999956@=4B966@??0666;=4===5
@N9IO0:01154:05769
GACAGAGGGGGCAAGCGTTGTCCGGAATACTGGGCGTAAAGCGCACGCAGGCGGCCAGGCAAGTGGTGTGTGACACCGGACGGCTTAACCGTCCGACGCCATGCCAGACCTGCCCGGCCTCGAGCCGTGCAGAGGTCAGCGGAATTGCCGGTGTAGGAGTGACATCCGTAGAGACCGGCAGGAACACCGATGGGGAAGCCAGCTGACTGGGCACCGGCTGACGCTCAGGTGCGACAGCGTGGGGAGCGAACCGG
+
@ABBCCDDCC5CC?CCCC?BBD=@;<17:9999(33944(48:444:>00+00+0;>><AC=:668<=<<=900/<+0+0==;00)/2749=94555/;3////)////)////(/)/)/4:33304==;?AAB>BBA;;;?B?B?BC?B>BD@@@499?:9:A@@=A?@@@BAA=B?A@@=A=@@@?BCBBCC;A>BC?BBBBABA@@@;ABB@C@BBBCCB;;;;;5::::::>@CAAABB6;;ABD@F@C?
@N9IO0:01127:05853
GACAGAGGGTGCAAACGTTGTTCGGAATTACTGGGCGTAAAGCGCGTGTAGGCTGCTTGGAAAGTCGGATGTGAAAGCCCTGGGCTTAACCCAGGAAGTGCACTCGAAACTTCCGAGCTTGAGTTCTGGAGAGGGTGGCGGAATTCTCGGTGTAGAGGTGAAATTCGTAGATATCGAGAGGAACACCGGTGGCGAAGGCGGCTACCTGGACAGAAACTGACGCTGAGACGCGAAAGCGTGGGGAGCAAACAGG
+
@@@;;;DE>AA?BA99989?@?BB?C8:8::BBC>A@@CD=B;;;BBCBCCBDA@AB@F?BB=BBBB@B9::DEE8::E>BBB=@@??;@@9@@@C>@A@BBB@AACC>CI?C?BBBBB?BBBB?BBC@BBBCE>BB@CB?B?B@BBBB?BAAC@??=@@@@<A?999A@@@ABAA@@@A<@=@BB?B?AB?@@@=A=AA>AA?>9?@=AACCCC>A===@@@AA@@@@A@@@@:@;;;CDE9ABABB9A;;5
@N9IO0:01129:05837
TACAGAGGGTGCAAGCGTTAATCGGATTTACTGGGCGTAAAGCGTGTGTAGGTGGCTTCCTAAGTCGGTTGTGAAATCCCTGGGCTCAACCTGGGAATTGCAGTCGATACTGGGAAGCTAGAGTTCGGTAGAGGACGGCGGAATTCCCGGTGTAGCGGTGAAATGCGTAGATATCGGGAGGAACATCGATGGCGAAAGCAACCGTCTGGGCCAATACTGACGCTCATGCACGAAAGCGTGGGGAGCAAACAGG
+
BCCBBCCB<@@>?9@@AA?B@BCC@BBB<@@??@:?@??@<@::9BBBCCG>AA?AB?B@BB>BBCB@C@CBBBB=CCC;???6::AA@D?BBB>B@B<???@@CCBBBCCCC>C?@@BBA@@@=::6:??::6:@B=@@?B<A=AE?C@CEC:::CACCCC>BBBCBBABB@?@@B;>><@;?BABBBBA>@;;;0;CB5<7:@A@BB9@=@>A;;;AA@@@ABBDBBAB???9???@BDD:@@@BG>BBB?
@N9IO0:01135:05832
TACGTAGGTGGCAAGCGTTGTCCGGATTTACTGGGTGTAAAGGGCGTGTAGCCGGGACTACAAGTCAGGTGTGAAATTTCGGGGCTCAACCCCGAACCTGCATTTGAAACTGTAGTTCTTGAGTATCGGAGAGGCAGACGGAATTCCTAGTGTAGCGGTGAAATGCGTAGATATTAGGAGGAACACCAGTGGCGAAGGCGTCTGCTGGACGACAACTGACGGTGAGGCGCGAAAGCGTGGGGAGCAAACAGG
+
AACBBAB=@A>;;7;BBD>BBFAGABBA9>>99:,;A>@B<BB=AB@ACA;:4;@8AABBB@?ACCCGAAAABAA0;;0;BCC9AAAC@CBB8@@=@=@??;;;,:>?9@AA??>@3:;5:;@?@@??=?BBB=??@@99399=;@9:978?=?>@?;@A?A8900000;7>;;5;?5:;5;5;;>:>8784://)/)///759>AB?AA??;;4;;;@ACAABBC?;;;@??6>98;@@@7AAABB0;;?<
@N9IO0:01145:05835
TACGTAGGTGACCAGCGTTGTCCGGATTTACTGGGCGTAAAGAGCGCGCAGGCGGTCGTTCAAGTCGAGTGTGAAAGCCCCCGGCTCAACTGGGGAGGGTCATTCGATACTGATCGACTTGAAGGCAGGAGAGGGAAGCGGAATTCCCGGTGTAGTGGTGAAATGCGTAGATATCGGGAGGAACACCAGTGGCGAAGGCGGCTTCCTGGCCTGTTCTTGACGCTGAGGCGCGAAAGCTAGGGGGAGCAAAACGG
+
AAAAA;;5;A@A>BAAAE@BBC@C?@@D>BBBBM?CBBBM?BBAAB@?@;;8;?>AAAA=AB>BBB<;;CAA@@B59::::*:3=?<=8@>>8<0499,3::A?BCCBBAA???A???B@BB@C<??@8<<9:9,8/77?8A2908>3<6<=7=>;:59<??7;;;;;;===;888A7;:=A>;:::==8808><7=9==7//,/7==0:6://+/=77;;;878==7<=;;:<1:::9::::):=8888'797
@N9IO0:01150:05824
AACCAGCACCTCAAGTGGTCAGGATGATTATTGGGCCTAAAGCATCCGTAGCTCGTTTTGTAAGTTTTCGGTTAAATCCATGCGCTTAACGTATGGGCTGCCGGGAATACTGCATAACTAGGAAGTGGGAGAGGTAGACGGTACTCGGTAGGAAGGGGTAAAATCCTTTGATCTATTGATGACCACCTGTGGCGAAGGCGGTCTACCAGAACACGTTCGACGGTGAGGGATGAAAGCTGGGGGAGCAAACCGG
+
;-;;@AACD?BBB>ABC@BBAA?ABAAB>AA?AD?F@BBB<AABBB>AA@@@BB@@AA5:9B=@@DD;DC?B=@A;@@<@CBABBB?B?BBBBBAB=BAAAADG>C?BBCBBBBAA=A:;;@C>ABAA<@@@C?AABB??=?BA@??8==>9?<@@@29999+9@29828@@@@@@=ABB;;;?A@<@@:;5;:@4;4;?9???@A;AAA=?@@??;??@@@?AA9992999AA9<?<====,=?>>>8=9@=
@N9IO0:01151:05826
TACGGGGGGGGCAAGCGTTGTCCGGAATTATTGGGCGTAAAGGGGCCGCGAGGCGGAATGGTAAGTCAGAAGGTGAAATTCTTGCGCTTAACGCGGGAACTGCCTTTGATACTGCTATTCTTGAGTATGGAAGAGGGAAGCGGAATTCCCGGTGTAGCGTGAAATGCGTAGATATCGGGAAGAACACCGGTAGCGTAAGCGGCTTCCTGGTCCATTACTGACGCTGAGGCGCGAAAAGTGTGGGGAGCAAAACAG
+
BBBCDDDDDE"A?=A??><?@@:@:@<@<@@;@D;CC000*0//&/)//--5355(-(,*/22(((****(*(,-9=4=2658;94547;69:444(3-388:5::(//////:///4.4;6;=666<<7<7/---(-(---(-(-099)/)44:;4444444(4455;;;:444444)46:;.5557:9;>:=?992000)/<3<:;;6==:>>;??99:9947334-3<>8877*8;77777(773///&/77
@N9IO0:01151:05832
TACGTAGGTGGCGAGCGTTGTCCGGATTTACTGGGCGTAAAGAGCGCGCAGGCGTCGTGCAAGTCGCGTGTGAAAGCCCCCGGCTCAACTGGGGAGGGTCACGCGATACTGCTCGACTTGAAGGCAGGAGAGGGAAGTGGAATTCCCGGTGTAGTGGTGAAATGCGTAGATATCGGGAGGAACACCAGTGGCGAAGGCGACTTCCTGGCCTGTTCTTGACGCTGAGGCGCGAAAGCTAGGGTAGCAAACGGG
+
BBBBBAB?@@;@@@@A@A<ADD@I=;;G<AACCC>BBBEE=AAAABBB@@@<000=<00;>8<:;;;@AABBA@698989)9<ABBB?BBCBB8AAC>CBBBBCCDCBCAAAAA???A;@@>A?BBB?CBBBB<B>BBB>B>C>BB8A?BB===BC>A=>A9<<<<<=<>>>>>=A79969=@CC?CCBB>@@@<@<ABCCC@C@CB?B@CCD@CC@CCAB@BBBB>AA@BBB=BCBAAM?BBBBBB=A@A;
@N9IO0:01151:05843
AACCAGCACCTCGAGTGGTCAGGAGGTTTATTGGGCCTAAAGCATCCGTAGCCGGTTGCATAAGTTTTTCGGTTAAATCTATGCGCTTAACGTATAGGCCGCCGAAAATACTGTGCAGCTAGGGAGTGGGAGAGGTACACGGTACTCGATAGGAAGGGGTAAAATCCTTTGATCTATTGATGACCACCTGTGGCGAAGGCGGTGTACCAGAACACGTTCGACGGTGAGGGATGAAAGCTGGGGGAGCAAACCGG
+
:5:?CCBBB@CBBBBBC@CABB@BB@BB>BC?BB>BADDD>BBBBC?CBAAA?B?B?CBCAA:99999)9@>A?BB=A?49:@@?>@4;7<CBCFBB@B?BB@CDDD;BCBBBCBBBBCA@@D?@@?BC>BBAA>@BBBBB@BBBCBBBBBB?B=@AA9ABFE;CA?CC>CC>???@<@AA???>@@9?>??8A994:=@@<AA>AA;A@B;;;AAA;?>@9?;?A;::5:>>CC7<<98989(8:966-5/52
@N9IO0:01154:05840
TACGGGGGGGGCAAGCGTTGTTCGGAATTACTGGGCGTAAAGGGCTCGTAGGTGGCCAACTAAGTCAGACGTGAAATCCCCAGGCTTAACCTGGGAACTGCGTCTGATACTGGATGGCTTGAATTCGGGAGAGGGATGCAGAATTCCAGGTGTAGCGGTGAAATGCGTAGATATCTGGAGGAATACCGGTGGCGAAGGCGGCATCCTGGACCGATATTGACACTGATGAGCGAAAGCCAGGGGAGCAAACGGG
+
??99:9:9:9"4=6>:;?@BC@BB?B@B>@@BBB=BAABB=BB=BAAABBB?@@=@?A?A@A<ABBBBCBBBBA@80000+00+0>+93:<::9/:>B@AACCB@?@BAA@B?BBB@BB?AA=A<@??:?@@BC<@@@::;D@C@B@CC@CCBBBCD@CCDD>CBBBCCB@@@@9:99>?9??BAA?A=::6:@A>A@AB@BBCC?AA>AA?A?@A@=@A@@@BCBB:::AACD>AA?BBCE9ABBBD?DFF?
@N9IO0:01159:05840
TACGTAGGGTGCGAGCGTTAATCGGAATTACTGGGCGTAAAGCGTGCGCAGGCGGCGCCGCAAGTCGAGTGTGAAATCCCCGAGCTTAACTTGGGAATTGCGCTCGAAACTACGGTGCTGGAGTGTGGCAGAGGGAGGTGGAATTCCACGTGTAGCGGTGAAATGCGTAGAGATGATGGAGGAACACCGATGGCGAAGGCAGCCTCCTGGGCCAACACTGACGCTCAGTGCACGAAAGCGTGGGGAGCAAACAGG
+
A@C?@>@A6;;;A;;;AB?BACCC@B@B@BABBC<AA@@@7;<BBAA?@;;4;C@BCB@BBA=A@;;9:994473(//::+////<4969;69>0616=>@@00/A>>199:@@<@@=9:2:===9>;;:;;;;0;A;@@=A=B@C?BC:99;;@:?7;;<<5ABBB>BB@A55555<7;:7;75654999;7;9727)//99488157;)/)/)/77999:777:///////59<0=>;5999&959;@6@AB7
@N9IO0:01123:05866
TACGTAGGGTGCGAGCGTTAATCGGAATACTGGGCGTAAAGCGTGCGCAGGCGGCTTTGCAAGACAGATGTGAAATCCCCGGGCTCAACCTGGGAACTGCATTTGTGACTGCAAGGCTAGAGTACGGCAGAGGGGGATGGAATTCCGCGTGTAGCAGTGAAATGCGTAGATATGTGGAGGAACACCAATGGCGAAGGCAATCCCCTGGGCCTGTACTGACGCTCATGCACGAAAGCGTGGGGAGCAAACAGG
+
BBBAB@@@<@A@@BABBB6:6;B@;@-00>>=@<BBBCF?CCCBBBBCAB<;;8;AA;@;;8;@@A@@@@@@AB9@AAA7?B=:::@4:78>C;C@C@@@CCE>BBBB?????4959>=?:;;;AA>BCCCDHEE5BCB?B9;:;@CCBBBBBBAABBIIK>BBB?@@AAAADA@?>:;5;5;AA@G>@@;@;;5;=@A?BCCC:CCD>A?ACCECCCBBAAABAAGBBBA@@9?999===2@@@BC>AAA>
@N9IO0:01127:05886
TACGAAGGGGGCAAGCGTTGTTCGGAATTACTGGGCGTAAAGGGCGCGTAGGCGGCTTACCAAGTCAGGCGTGAAATTCCCGGGCTCAACCTGGGGGCTGCGCTTGATACTGGTGAGCTTGAATGCGGGAGAGGATAGTGGAATTCCCAGTGATAGAGGTGAAATTCGTAGATATTGGGAAGAACACCGGTGGCGAAGGCGGCGTATCTGGCCCGTGATTGACGCTCATGCACGAAAAGCGTGGGGAGCAAACAGG
+
@?B@?<?EGE5DD>@?CC@CC@CCAD@C@BBCDF>ABBBC>BB>BCBBB@?;??;@B?AA;>:?@AAA?@@?CCF>C@BB>BC=BA@??C?????=,>?@:AAA?BBBBBBB@BAAAAD@BC?BBBBB;AA>>;?B??>@;?6?7<>6;>;000:=>?>A@>A,3/33772586627808355+2;:4:;8956//)-(--(--.75557388*-,,**(,,,-2235755266665&5529666+528:;1;=>:
@N9IO0:01130:05893
TACGAAGGGGGCTAGCGTTGTTCGGAATACTGGGCGTAAAGCGAACGTAGGCGGTGTTCCATGTCAGAGGTGAAAGCCTGGGGCTCAACTCCAGAATTGCCTTTGAAACGGGGACGCTTGAGTCCGAGAGAGGGTGGCGGAATTCCTAGTGTAGAGGTGAAATTCGTAGATATTAGGAAGAACACCAGTGGCGAAGGCGGCCACCTGGCTCGGTACTGACGCTCAGGTTCGAAAGCGTGGGGAGCAAACAGG
+
@@BBB@BCCC5BBCDCCC@A@>@B?A7;;;;:C:A;;;D;BB;;6;A@@@;00,0@B;B?CACBC@@@A@AAAB<BB>BAGG;BBCB?CCC@CCC=A7;;=AA;BBB=CCGF<D;;;@7;;BCC>B<=;CCCC=;;:;B@DAC@D@BBBCBBBBBC?BABB=A>ABA;;;B;;6;@=@@CD@B:0+0000*0;=;@=BB?B?BB>AA?BBBB@CBBBBCCCBB@@@?C=@@@@;@@@AABB9BBAAD:AAA<
@N9IO0:01133:05884
GACAGAGGGGGCAAGCGTTGCTCGGAATCACTGGGCGTAAAGAGCGCGTAGGCGGGATGGCAAGTCGGTCGTGAAATCCCTCGGCTCAACCGAGGAGCGTCGGCCGATACTGCTGTTCTTGAGGGATGCAGAGGAGACTGGAATTCCCGGTGTAGCGGTGAAATGTGTAGAGATCGGGAGGAACACCGGTGGCGAAGGCGGGTCTCTGGGCATCTCCTGACGCTGAGGCGCGAAAGCGTGGGGAGCAAACGGG
+
BBC:9:CDDE5CC?CCBA>ABCCC@C@CCBBBBB=@A@BC=B@A@BBAA?>:>?=9>AA=@?<@A???B899BBC=BBB>BBB?@AAD@C?BBB?>>????C?B@BBBBB=>=B@@<@C<>?@A8??A??>??<?@@A@@?B6@6A?6D7BBBC@A?;@@?@:@ABABBAAA@@A@@89:19.8AB?C@?>>?FC?B@A@A8A965>>B:@@@<5508;?=>==<9:39==?>>*000/00/(/9977'2/;3
@N9IO0:01118:05915
TACGTAGGGTGCGGGCGTTAATCGGAATTACTGGGCGTAAAGCGTGCGCAGGCGGCTCCTTAAGTCAGATGTGAAATCCCCGGGCTTAACCTGGGAACTGCGTTTGAAACTGAGGGGCTTGAGTGTGGAAGAGGGGGGTGGAAGTTCCAGGTGTAGCAGTGAAATGCGTAGAGATCTGGAGGAACACCGATGGCGAAGGCAGCCCCCTGGGCTAACACTGACGCTCATGCACGAAAGCGTGGGAGCAAACAGG
+
CBBBB???;;;;BC<B;;:;?CCC>A9;5;C@A@;@CBCD>BBBBB@BB9929@2;<;=A=A;@A>A@>;;;ABB<AAAA7@>5<<+0+/)//0+;=?000/09(///(/693333&3;57333337,3,3389999#39393393?,3348=<;;:782222'22269<<;>;=525.55.5.5994;=<<9B@@>A>BBCCCCC0@<<5<00*00-8.-0///0/9=<;=999*7><37:/33333(3883
@N9IO0:01125:05934
GACGAAGGTGGCAACCGTTGCTCGGATTCACTGGGCATAAAGCGCGCGTAGGTGGCTAGGCAGGTCACTGGTGAAATCCCACGGCTCAACCGTGGACCCGCCAGTGAAACCGCCTTGCTTGAGGACGAGAGGGGAGAATGGAACTCTTGGTGTAGCGGTGAAATGCGTAGATATCAAGAGGAACGCCGGTGGCGAAAAGCGATTCTCTGGATCGTTCCTGACACTGAGGCGCGAAAGCTAGGGGAGCAAACAGG
+
@AA;;4;@;;7;C>A7;;8;;;<A?BB@CDJEIE?BBAA@:@;;<@;;<AA=;:6:@@A>@@@?A@@@BB>989C>BB=5ACC@C9:9>A=AAB<AAA9;;5:>>@AB=B@CD@D@CCC;;;B?B;;;B;;;;6;AA?CC>A=AAAB?C?A@@@@@?<?ACC>;::CAA????:::?9:::?:?@A=A?BA<?>===0<=AA@>BBBBB<??A>=<@;<<<AA@@@@@=@A:::B=DBCCBDD;DBBBB9???;
@N9IO0:01144:05954
TACGGAGGGGGCCAGCGTTGTTCGGAATCATTGGGCGTAAAGGGCGCGTAGGTGGCTGTGCAAGTCGGAGGTGAAATCCCTCGGCCCAACCGAGGAACTGCCTCCGAAACTGCACGGCTCGAGTCCCGGAGAGGGCAGTGGAATTCCCAGTGTAGCGGTGAAATGCGTAGATATTGGGAGGAACACCGGTGGCGAAGGCGGCTGCCTGGACGGGTACTGACGCTGAGGCGCGAAAGCGTGGGGAGCAAACAGG
+
CCCE?AAA@A,@=@@ABB@CFACCAFAFDBB@CB>CGCDG?CC>AA@CAAA?BC?BAA@<;<?BBAA9<;<ADDD:@@D=B5878;7>-72997-31339923434?>6>;:00/:5<>@>??@AB;A??>?@A<AA@@@?C=A=BC=@AA@AABBC@CFCF=@@@CCB@@@BB?BC;>><?=?>??C<:949??6:6:D=@:;;?BC=AACC>ABADBCAAABBBA>BCCCCC=BBAABBB8@@CCC>A@?=
@N9IO0:01149:05948
TACAGAGGGTGCAAGCGTTGTTCGGAATCATTGGGCGTAAAGGGCGTGTAGGCGGTTTGTTAAGTCATGTGTGAAATCCCTCGGCTCAACCGGGGGAACGACGCATGAAACTGGCAAGCTAGAGTACCAAAAGAGGGGGGGTGGAATTCCCGGTGTAGCGGTGAAATGCGTAGATATCGGGAGGAACACCTGTGGCGAAGGCGGCCCCCCTGGTTGGATACTGACGCTGAGACGCGAAAGCGTGGGGAGCAAACAGG
+
ABCBAA@M>CCBB?A@@@<@B?BB?A>ABAB>BC<AA@=>6==6=A;:;@@<==8=>9?@>A?A@@@;;;@@BAA9;;;0;;;5;@AC>D4;;;;*9<BAB??B?<:<A9;;;@BD=B@??=>=>:;5;:;&:8:B@BBB#A<8;39544)47;A===B<;?<:<0<;;B:;;BAAA;;;0:?:A?;;;@BA@A@B;<9;>CB4;;;;;%;B9=;@:>?@???>CBBBAAAAA;99AA0;;;;:CD8@@@@@:@@A?
@N9IO0:01149:05950
TACGGAGGGGGCTAGCGTTGTTTCGGAATACTGGGCGTAAAGCGCATGTAGGCGGCGCGTCTAGTCGGGGGTGAAAGGCCGTGGGCTCAACCCAGGAACTGCCTTCGATACTGACGTGCTGGAGTCCGGGAGAGGGTAGCGGAATTCCCAGTGTAGAGGTGAAATTCGTAGATATTGGGAAGAACACCGGTTGCGAAGGCGGCTACCTGGCCCGGTACTGACGCTGAGGTGCGAAAGCGTGGGGAGCAAACAGG
+
A@BA=<;;;;*;CA;;;A>;;;)954;)0////;/::666)//;/////59455.6<<<=@?;;99===>0:<=;*0*0*//9:(//88388(//)/)///6161669////////73373.338:5:=6=====58333;3818178/<<======<7<4::,96?>?ABA@?@199.8;8858BB?B@D;=@BC=B<@@<;::A=A@=AB=B?BBBBBBBC;;<BB?BB@@@C;;;;AA@A9BBBHD>BCC@
@N9IO0:01163:05923
GACGGAGGGTGCAAGCGTTGTTCGGAATCACTGGGCGTAAAGCGCGTGTAGGCGGTCCGATAAGTCGAATGTGAAAGCCCGGGGCTCAACCTCGGAAGTGCATTCGAAACTGTCGGGCTTGAGTACGGGAGAGGGAAGTGGAATTCCTGGTGTAGAGGTGAAATTCGTAGATATCAGGAGGAACACCGGTGGCGAAGGCGGCTTCCTGGACCGATACTGACGCTGAGACGCGAAAGCGTGGGGAGCAAACAGG
+
AABC@BBC=AAAD>AACC@BC@@@=?599ABBDE>BA@@@9?@AABBCBBB@BB@BC@BCAA>@@A>>;@AAAAG=BBA=BDD6AACC?C?ABB?B<>>?@??<@BAA<BAA@AAC>BB>BBBBBBBC<BA>>?8>:?=?;@?B>B@C@;@@A>99849;9<094:>>><@?>?@;:5:;5:;>>>;?5;;8<::5;;?A:<<594:A:=>>>@><=@@@@>><=>>>?BB@@@<@BBCDDD9CCBBB:@@@=
@N9IO0:01124:06004
TACAGAGGGGGCAAGCGTTATTCGGAATTATTGGGCGTAAAGGGCGCGTAGGCGGCCCTTCAAGTGGTAGGTGAAATCCCTCGGCTTAACCGAGGAGCTGCCCGCCAAACTGAAGAGCTTGAGTCCGGGAGAGGTGAGTGGAATTCCCAGTGTAGCGGTGAAATGCGTAGATATTGGGAGGAACACCAGTGGCGAAGGCGGCTCACTGGACCGGAACTGACGCTGAGGCGCGAAAGCGTGGGGAGCAAACGGG
+
BBBCBBBCCC5DD>@9:9@BF=AA?@>A=?@@DD>CBBCC;??:?A@@@BB=999:D=C?BA=A>@;@AA?BCCC>CCF>BBC@BC8:6:>ABB=A@@A@@@;@B>AB=BBBA=@==;B@BABAA;@@:@A@@=ABAAACAC=A?@B=@AAGGBBAC@AAAB>BCBBBBBAAAA>AA<@@=@@CCC?CCCC@CAA>A?00-0<@BBCB?AB=@=@?ABBCCCBBBAA>AAB;;;0;;BBCCG;@A@GG=BBC=
@N9IO0:01146:05991
GACGAACCGTACGAACGTTATTCGGAATTACTGGGCTTAAAGGGTGCGTAGGCGGCGCAGTAAGTTGGGTGTGAAATCCCTCGGCTTAACCGAGGAATTGCGCCCAAAACTACTGTGCTTGAGGGAGATAGAGGTGAGCGGAACTTAGGGTGGAGCGGTGAAATGCGTTGATATCCTAAGGAACACCGGTGGCGAAAGCGGCTCACTGGATCTCTTCTGACGCTGAGGCACGAAAGCTAGGGTAGCAAACGGG
+
AA@@@<@<@@D@@?>>??@BB@BC@C@CAAABBA;@C6;;6;C;@@@A;;;ACC?BBB?@?B<@@?CC=BBBCCC>CCC=B@@<@B=B=@6;;C@B@E9;;;;IGIHE<CCABBBBBAB?AAAA;BBBBCCCCBCCBBBB>B?BB@BBF>CB=A@@@=@DDC=CBBBB?AB;;;A=AA>B7;8;CD>E@AB=A;:;.:;:4:@BAABB?BBBCCD@@@@@@AA;;;B?BCBCBC=BBBBAA=ACCCCC>BBA9
@N9IO0:01115:06012
TACGGAGGGTGCGAACGTTAATCGGAATTACTGGGCGTAAAGCGCACGTAGGCGGTTCGTTAAATGGGATGTGAAAGCCCCGGGCTCAACCTGGGAACTGCATTTCAGACTGGCGGACTAGAGTACGGTAGAGGGCGGTGGAATTCCCTGTGTAGCGGTGAAATGCGTAGATATAGGGAGGAACATCAGTGGCGAAGGCGGCCGCCTGGATCGATACTGACGCTGAGGTGCGAAAGCGTGGGGAGCAAACAGG
+
BCCC@@@@;@@@BC?;;;<@5;;A;>9=;???@C>@@AEE;;;<;B;::@A=;;6;>BB@=@@9ACB=BBBCABB:;;FD:CC>AABC@C?CFJICABBBBBA@:B@@AAAA?;;4;?==A9989996>AA@@@999,9<8<9=8?@;???AA@B?=8@99:*:??@@@@@9:995:3?A;?4=AC?>:;;5;<<8=1689:169499166=6555225333://.749/5688)8@?@@@@2==>=>6>>@:
@N9IO0:01121:06026
AACGTAGGAGGCGAGCGTTATCCGGATTCACTGGGCGTAAAGCGCGTGCAGGCGGTTCGGTAAGTTGGGCGTGAAATCTCCTGGCTCAACTGGGAGAGGTCGTTCAATACTACCGGGCTAGAGAGTGGTAGAGGAAGATGGAATTCCCGGTGTAGTGGTGAAATGCGTAGATATCGGGAGGAACACCAGTGGCGAAGGCGATCTTCTGGACCATTTCTGACGCTCAGACGCGACAGCTAGGGTAGCAAACGGG
+
F;C@@===:95:CAABBC@CCB=@;995;BBBDF?AAADF<??@>9;;@BB@BB@B?BB@BBADE@CC>CBBBBD>BBBC?BB?B?>>;>AAA9>>?>9?>>><994:A???A<@@;A@?@@C;;;L@BBBDC?A>@A;;5;<A@BI?E@BBCAAAC=?@?A;AAA@AAAA@@@AAA;AA>A>AAA>BBBB@CDDEIAIDCCCB=B::4:@;@@D=BBBCCCBA@@@@@@@;:;AA@@;;;0;@@@AC9@?A9
@N9IO0:01129:06030
TACGTAGGTGGCGAGCGTTGTCCGGATTTACTGGGCGTAAAGCGCGCGCAGGCGGCTGACCAAGTCCGATGTGAAATCTTCCGGCTTAACTGGAAAACGGCATTGGATACTGGTCGGCTGGAAGGTGGGAGAGGGTAGCGGAATTCCCGGTGTAGTGGTGAAATGCGTAGATATCGGGAGGAACACCAGTGGCGAAAGCGGCTACCTGCCCACTCTTGACGCTGAGGCGCGAAAGCTAGGGGAGCAAAC
+
@ABA??<594.99=95997@ACADACDD=DCCEC?;=;EC>CCCBBBBA>>:9:4:AAAA<@<@@A?AC@@9:9C=AAA?C<?<?A>A=AAA3999*9?;<?>3949??A@?8=9939AA?C?C?CCC=B@@@D=BBBCC?C?B?AJ?HACCCCCBB@BBCC>BAAACCBACB;;;@9@>9?;?@A?@@::7:BBC=BBB?000A=000@7:::99:?ABB??;;;5;@@;;;0;?@;;;;.;;;@B9;
@N9IO0:01137:06011
TACAGAGGTGGCAAGCGTTGTTCGGAATTACTGGGCGTAAAGGGCGCGTAGGCGGTCTTTCAAGTCCCGCGTGAAATCCCCCGGCTCAACTGGGGAATGGCGCGGGAAACTGTGAGGCTTGAGTTCGGGAGAGGGAAGCGGAATTCCGGGTGTAGCGGTGAAATGCGTAGATATCCGGAGGAACACCGGTGGCGAAGGCGGCTTCCTGGACCGACACTGACGCTGAGGCGCGAAAGCTAGGGGAGCAAACGG
+
AAACB@A<::89A?ABBB>AA=AA<@=@?BAAAA;??;;;0;C;AABCBAA=@A=ABBC=BA7:9@A:A@@A???9;;;;;*;<@A@@<@;;:;6;>BCACBBCE<@@9<;ABBCC@AA=ACAA?ACD=BBBBA;@<@A@<@<@<@?CF>BBCCA@@@BBAB<@@@@@@AABA@?9?===:>7?<@7<=59.59:5<8@<:;;6?=@@999>A?;;9;;9>=>>@9:69CAABC78:@>===2=>;;;09;;
@N9IO0:01138:06051
TACGAAGGGTGCAAGCGTTAATCGGAATTACTGGGCGTAAAGCGCGCGTAGGTGGTTCAGCAAGTTGGATGTGAAAGCCCCGGGCTCAACCTAGGAACTGCATCCAAAACTACTGAGCTAGAGTATGGTAGAGGGTGGTGGAATTTCCTGTGTAGCGGTGAAATGCGTAGATATAGGAAGGAACACCAGTGGCGAAGGCGACCACCTGGACTGATACTGACACTGAGGTGCGAAAGCGTGGGGAGCAAACAGG
+
AAA;:7;C=BBBB?AAA@;@=AAA596:<@@?@@;@ABCC=B@A???AACC?CCAC@CCCCC@CC@C?BBCCCCD<BBEG;BB=BCCD@C?@;;6;=@@@@AAB?CCC9@@ACCC@@@@:;;BABAB?BBCCCG?CC?;;5;5;;0;?CDCCCCCBB=A;;;0;A?@@BBBBBAAC@C?B@C?BBC?AABB<@;:4:=AABB?BC@BB@BBCCCA@@???@?@@B@@<@@??@@8@;;;AAB8BBBBC=A@@;
@N9IO0:01143:06016
TACGGAGGGTGCGAGCGTTGTCCGGAATCACTGGGCGTAAAGGGCGCGTAGGTGGTTCGGTAAGTTGCTGGTGAAATCCCGGGGCTCAACTCCGGGGCTGCCGGCCAGACTGCCGGACTCGAGCACGGTAGGGGCAGATGGAATTCCCGGTGTAGCGGTGGAATGCGTAGAGATCGGGAAGAATACCAGTGGCGAAGGCGTTCTGCTGGGCCGTTGCTGACACTGAGGCGCGACAGCGTGGGGAGCAAACAGG
+
AABB?BBE<@A@BBBBBD?BBC?A?@@BCCC@@@8AAAAD=CB=CB;;:AA=@@>@@CC?CC?CC>@?BB?BBDB<A@@6=;<&9;CC=ABG?BBB:B;=;@G@D?AACCCCC?C>@@BBAAA@ABA?@@@CC;BAAACA?B?B?BD>E?AAA??:?<<C7B@BCAAABAA==;333(31887==B8B8887::=7<7@BB>BA@A@A@<A?AC?DBB???@?;;:?5::@@@@@@????=?5?@@AB=???:
@N9IO0:01146:06054
TACAGAGACCTCAAGCGTTATCCGGAATCATTGGGCGTAAAGCGTACCGATAGGTGGTTAAGAAAGTCAGATGTGAAATCTCCGAGCTCAACTCGGAATCTGTCATTTGAAACTTCTTGACTAGAGGGGCAAAGAGGAAGCTGGAACGAACGGTGTAGTAGTGAAATGCGTTGATATCGTTCGGAACACCAATAGCGAAGGCAGGCTTCTGGGTGCCACCTGACACTGCTAGGACGAAAGCGTGGGGAGCGAATGG
+
@@ECC@@@B>B@A4::;;7;CB?C?B?BBBBACE>BA:99,;A;;<A?ABCBC@DD@C?C?CBC;??99;;CCCCCD>A@?C?B@A???B?AABC?A>AA@AABBDD<>>C>BB@BB?AA@>>>9999+:>>8@@A=A=@<=A5;5:@@<@B?BAAABBBAA;;;6;BBBG@DCCCBA@A5;;=A=ABB@CACCCCCB=@=;;<=CC?BBCC;A@A<@A?CCCCBBCDDBBA?;;999/99:9>@@6AACCC6;;;
@N9IO0:01149:06040
TACGTAGGGTGCAAGCGTTAATCGGAATTACTGGGCGTAAAGCGTGCGCAGGCGGCTTTGCAAGACAGATGTGAAATCCCCGGGCTCAACCTGGGAACTGCATTTGTGACTGCATGGCTTGAGTGTGGCAGAGGGGACTAGAATTCCTGGTGTAGCAGTGAAATGCGTAGATATCAGGAGGAATACCGATGGCGAAGGCAGGTCCCTGGGTTAACACTGACGCTCATGCACGAAAGCGTGGGGAGCAAACAGG
+
BBBCBBCE=??@B;@@@@<@?BB@;>+0+0<@=@<BBBBB<BBBAAAEBAA@BB?BBG>CBB?BBBBCBCBBBBB=A@@A6@A<:;9>39388<5=8BCCCCCC>A@@@B??@AAA=AA?@@@ABBB=@@BABBB9@ACCCC@CBJ@;:5::;;;;;;BBBC?;;;ACCCCCCCCBE?BB?A>ABB=@@@@>@@@@C@BAA@CCD<;;;0<4;=AAAACBBA999?;<<<<499,9:>>ADE8@@BCC:>>?=
@N9IO0:01155:06056
TACGTAGGGAGCGAGCGTTGTCCGGATTTACTGGGCGTAAAGGGCGCGTAGGCGGCCTGCTAAGCGTGAAGTGAAATCTCCAGGGCTCAACCCGGAAACTGCTTTGCGAACTGGCTGGCTAGAGGAAGGTAGAGGTGAATGGAATTCCCGGTGTAGCGGTGACATGCATTGATACCGGGAGGAACACCCGTGGCGAAGGCGGTTCACTGGACCTTATCTGACGCTGAGGCGCGAAAGCGTGGGTAGCAAACAGG
+
BCC@A9994;@ABBBBCC=BAC>B?AAA6>>9::,;BAAA>AJ>BBBBA??<?C?B?BB@??:?BB@CC@BBBCC=BBBA=BAA<A@@?<??9@?AB<BA@AAB<BAAA@CCC@BBB?@@B9:9<@?A>@??@@;>>>:?C@C?C@CF=B@AAAAABA?BB?@@CCA@A@B@@@@9>@:@@=CABBBD=BBB>ABC?B?BB<@=A@ACCACBAC?BAA@BBBBAA@;;4;AA?>>.;;A;;;0;AAABB=BCE=
@N9IO0:01163:06022
TACGGAGGGTGCAAGCGTTGTTCGGAATCATTGGGCGTAAAGCGCGTGTAGGCGGCTTGGCAAGTCAGTTGTGAAAGCCCGGGGCCCAACCCCGGAACTGCATCTGAAACTGCCTGGCTAGAGTCCCGGAGAGGAAGGCAGAATTCCCGGTGTAGGGGTGAAATCCGTAGATATCGGGAGGAATACCAGCGGCGAAGGCGGCCTTCTGGACGGTGACTGACGCTGAGACGCGAAAGCGTGGGGAGCAAACAGG
+
BB?@>@CD8A@999;BBB?BB>BB=A?AAAA@DD>A??>?9?@@AAA:;;;5:?;@A?B@BB?BBBAAA=@BBBB>BCC<BBB:BC=B?BBB8@>A5:9::@AAABCF>AAAB@DD@CBBBAAABB:B?BBBB@D@C?@@@E@B@BC>EABBBBBBB<BBCD;AA9;;BBCC<<<FE?BB@B?;;;@CABB?CBC?BABC@C@C?B@A<@AB>A@@@BABA;;;;;;;;;BAAB;BAA@@@@7@BAAB=BBB@
@N9IO0:01118:06083
TACGAAGGGGGCTAGCGTTGTTCGGAATTACTGGGCGTAAAGCGCGCGCAGGCGGTTCTTCAAGTCAGTGGTGAAAGCCCGGAGCTCAACTCCGGAATTGCCATTGAAACTGTAGAACTTGAGTACGAGAGAGGTGAGTGGAATTCCCAGTGTAGAGGTGAAATTCGTAGATATTGGGAAGAACACCGGTGGCGAAGGCGGCTCACTGGCTCGTAACTGACGCTCAGGCGCGATAGCGTGGGGATCAAACAGG
+
@BB9;5:4:4)4@ABBBD?@@=@C=A5;5;@BAG=;;;CC;@AA;<;ABCJ>CB?B@CB@BB?BBBABADACDCC>AAC=B???@@@@?B;;7<=A=B7;;5;929;@9@;::@?@<;<5:;;;@@@@@AA@B?B:;9:439494;<4=B@@@B??>299@:8@=@BCDCBBKK@CC=C9;<?BBA?B?@@=@CC?B@CB@CHICCCCACABB:96:D:;;;;B@A@<<<<A@;;;A@AABA6A@@@@8@<<5
@N9IO0:01120:06104
TACGGAGGATCCAAGCGTTATCCGGAATCATTGGGTTTAAAGGGTCCGTAGGCGGTTTTGTAAGTCAGTGGTGAAAGCCCATCGCTCAACGGTGGAACGGCCATTGATACTGCAAGACTTGAATTACTAGGAAGTAACTAGAATATGTAGTGTAGCGGTGAAATGCTTAGAGATTACATGGAATACCAATTGCGAAGGCAGGTTACTACTAGTGGATTGACGCTGATGGACGAAAGCGTGGGTAGCGAACAGG
+
@ABC@FG@BBA=A<@@@@?BBB?B>A=??CC>AA<AA9@@9=;6<>;>>;@588.994*49C:@@BAABB@CBCD=@?@<@AAAB@@A?B@=ACFD@DD@D?BB@AAA@ACBCB@CCBC@BB@C<CBBBB=@7@AB@DCBBC@CDABBBBA@@@A;;7;ABC?CBBB?AA@@??=@??==2919==8=9=290;;)/(/6608688888;;;77.9A=B@@@BA??@@:@@@@?6>9:;;;0;@@@BD?;;:=
@N9IO0:01121:06107
TACGGAGGGGGCCAGCGTTGTTCGGAATCATTGGGCGTAAAGGGCGCGTAGGCGGCCGACCAAGTCGGAGGTGAAATCCCTCGGCTCAACTGAGGAACTGCCTCCGATACTGTTCGGCTTGAGTCCCGGAGAGGGTAGTGGAATTCCGAGTGTAGCGGTGAAATGCGTAGAGACTCGGAAGAACACCAGTGGCGAAGGCGGCTACCTGGACGGGTACTGACGCTGAAGCGCGAAAGCTAGGGGAGCAAACAGG
+
;;CG=?@@@?,@=;;;BB>BB@CC?B?BBBB>BD<BB@AA8@A9A@ABB::6..*.*.86(/,/;<<8=@>@<;;0;??8AAA>BCCDADCCC@<?=?000@ACACDDCCBBB>AA<?>:?ABABB=A?AA@AA<@@@BB?B?B=@<A??ABBAAAB<@@AA9AA@A@BCBCDCBBBGE?BB@BAA>A@@@?BCC?A=@@<@AAB?AA;A;;;0<AAAA@CBAAAA<@@AA;<;0;A@?AA@7@@@>A:>@?;
@N9IO0:01145:06109
TACGGAGGGTGCAAGCGTTGTTCGGAATCATTGGGCGTAAAGCGCGTGTAGGCGGCTTGGCAAGTCGGTTGTGAAAGCCCGGGGCCCAACCCCGGAATTGCATCTGAAACTGCCTCGCTAGAGTCCCGGAGAGGAAGGCAGAATTCCCGGTGTAGGGGTGAAATCCGTAGATATCGGGAGGAATACCAGCGGCGAAGGCGGCCTTCTGGACGGTGACTGACGCTGAGACGCGAAAAGCGTGGGGAGCAAACAGG
+
@ABB?BBB<<;;B?BBBB?BB@CCAB@BBBB?BC9=9:99/:?>??@A?:;4:?;??:@@BB>B;;;?C>;;;BC<BBB>BDD7BA<?>ACC9C=?8:6:D@:::@>?/::99?BCBCBB@@@AAA<B@BBBC@C@C@AC;;5;4;B;B?BBBABCA7BBDC>BB@CCCCCAAB;;;0;@;@<@AC;@@:;4:>?9?8@<9=;D:BA<8<9949@@@A@88.....----;////&55<>>?@2=;;;>7<;@;
@N9IO0:01155:06068
GACGGAGGGGGCAAGCGTTGTTCGGAATTATTGGGCGTAAAGGGCTCGTAGGCGGATCGGCATGTCTGGCGTGAAATCTCCACCGCTCACCGGGGAGAGGCCGCTGGAAACTACCGATCTGGAGTACGGTAGAGGACCATGGAATTCCGCATGTAGCGGTGGAATGCGTAGATATGCGGAAGAACACCGGTGGCGAAGGCGGTGGTCTGGGCCGTAACTGACGCTGAGGAGCGAAAGCCAGGGGAGCAAACGGG
+
BBBA=99:9:*;B5;;BC=@A@CCAC@CADG@BC>BBAAC>CD?CCBCCCC@GD@CBBEACCCCCBCD@AAA;;;0;@AA>BC>ACAABB4;;;.:?<>:@:??BB?CD=AABB>BBBBEC>AAAABB?BBAAA<@@>ABA>A=@?B@@@?A??9::A?CC?B>AA??>BBBB@BCCA?D?BB>><>=@=@A:@992:9?@;8:/3>;=<5<8<3939<>79;?999A=A@BAA@8=>;::::+::999,9;;3
@N9IO0:01149:06146
TACGTAGGGTGCGAGCGTTAATCGGAATTACTGGGCGTAAAGCGTGCGTAGGCGGTTCTGCAAGTCAGATGTGAAATCCCCGGGCTTAACCTGGGAACTGCGTTTGAAACTACGGAGCTAGAGTACGGCAGAGGGGGGTGGAATTCCACGTGTAGCAGTGAAATGCGTAGATATGTGGAGGAACACCGATGGCGAAGGCAACCCCCTGGGCCGATACTGACGCTGAGGCACGAAAGCGTGGGGAGCAAACAGG
+
BBACCCCD<?@?B?>>>>;>=ABD?C7::;CABD>@AAAA=ACEBCAA@BB@DCBC?BBCBB=ABAA@ACBBBBB<BBBB9BC<AA>A>A>BBC@C587AACCC=BBC=BBBBD?BBBCCBCABABB>B@AACBBBB'@??A9?<?<@?999AAABBAA<;;-00@@@BBCBBB@@@>BB?B?@??9<<<<9>=A?A=AA?BCCD3BBC>C?B??==;;;;AA<;<<7;CB===6=:::@BB8ABBDD<;;<=
@N9IO0:01159:06131
GACGTAGGGGGCAAGCGTTATCCGGATTCACTGGGCGTAAAGGGCGCGTAGGCGGTTATGTAAGTCCGGCGTGAAATCCCAGGGCCTAACTCTGGAACTGCGTCGGATACTGCATTGACTTGAGGATGGTAGAGGCTCGTGGAACTAGCGGTGTAGCGGTGAAATGCGCAGATATCGCTAGGAACGCCGGTGGCGAAGGCGACGGGCTGGGCCACTCCTGACGCTGAGGCGCGAAAGCCAGGGGAGCGAACCGG
+
@@ADBAABBA2AB<@@AA>BBC@C@DCACCGGCI>BBACC;AA;;;;;;A?<;;5;?B@@@D@CAB?B?BBBBBD<AAD=AAB>C@BB?B;;;B>A6;;@?AAAA?B;;;DBAAA>??AB?AAA@DBB?BBB??=?CCBBB>A>BBBBBC>BBAAABB?ABBB=ABABBB@@@B=<<=:;;<A;=>><@<@A:>==1737@@DDD:??@B8A178==;?;;@BBB<;;=@@@@@@6@?499?@5?@A;;4:?A;
@N9IO0:01162:06112
TACAGAGGGTGCAAGCGTTAATCGGATTTACTGGGCGTAAAGCGTGAGTAGGTGGCTCGCTAAGTCGGTTGTGAAATCCCTGGGCTCAACCTGGGAATTGCAGTCGATACTGACGAGCTCGAGTTCGGTAGAGGGTGGCGGAATTCCCGGTGTAGCGGTGAAATGCGTAGATATCGGGAGGAACATCGATGGCGAAGGCAACCACCTGGGCCTGAACTGACACTGAGACACGAAAGCGTGGGTAGCAAACAGG
+
CCCBBBBB:@B?=9====9><?AC@CBE>BBBBA<@@ABB<AABADBBBBC@BC@CBBBCCC@CBBC@C@BBCCC?CCC=AA@:@BBB?B@CBB=B@B@B@@@BBBBBBBBBBBBAAABAAAA@7BB7BBBAAA<@A>AA>A@C?CC9C?CCAAAAC?BBAA8@@>>>@>><<<<<=3996:;BBBBBCBC@CCC=@>AB?B@CC@A@@;A@A@A=ABBBECCCB;;;AAA@@@;AACAAB=B@@@CE?CBB@
@N9IO0:01114:06182
TACAGAGGGTGCAAGCGTTGTTCGGAATCATTGGGCGTAAAGGGCGTGTAGGCGGTTTGTTAAGTCATGTGTGAAATCCCTCGGCTCAACCGGGGAAGGACGCATGAAACTGACAAGCTAGAGTACCAAAGAGGGGGGTGGAATTCCCGGTGTAGCGGTGAAATGCGTAGATATCGGGAGGAACACCGGTGGCGAAGGCGGCCCCCTGGTTGGATACTGACGCTGAGACGCGAAAAGCGTGGGGAGCAAACAGG
+
BBB::9BB9@@993:=@@:@A?BB?A=@@?B4;:-8>798-7;6??B<AAA?BA<@C7::?D<@@AA;;;;;AAB<BCC<@;;7;BAB>C@BDE<C@B@CBBCCBBCE?:::BBB6;;@:::A@AB=AB>ABBBBBB)AA>A7;7;B;B@AABBB;;5;A@B;BCBBAA@AA;;;@@7;;>C?ABB?@=@D?DCC>A=AA5<;<;*9<7==?<?696B>==;;;A@@??::;;;;&;>>>=??2A<?>=6<994
@N9IO0:01120:06194
TACAGAGGGTGCAAGCGTTAATCGGAATTACTGGGCGTAAAGCGTGCGTAGACGGTTATGTAAGTCGGGTGTGAAAGCCCCGGGCTCAACCTGGGAATTGCATTCGAGACTGCATAGCTAGGATGCGGAAGAGGGAAGCGGAATTTCCGGTGTAGCGGTGAAATGCGTAGATATCGGAAGGAACACCAGTGGCGAAAGCGGCTTCCTGGTCCAGCATCGACGTTCAGGCACGAAAAGCGTGGGGAGCAAACAGG
+
BBBBBCCC>AB@B<?A992;=@AA<@5;5;@@@A<AAAAB<B@@@@:;:BBBBC@C@CCBCC>AAB@@8:;;BBC;@@@@3@A;@@BB?B@CCB>B?A=@AAA>A@@BABAAB@@@@AABCACBBBC?B=@???9=;=?A>B?BG>E?B?BBBBBBA<@???8?ABBBCCC???BB@G@B@B@CCC@D@@@?B;;;0;=?;@@<@???<?A=@ACAAAAACCD=A9818779444&4999;;=+:555=4:;;8
@N9IO0:01125:06171
TACGAAGGGGGCAAGCGTTGTTCGGAATTACTGGGCGTAAAGGGCGCGTAGGCGGCTTATCAAGTCAGGCGTGAAATTCCCGGGCTCAACCTGGGGGCTGCGCTTGATACTGATGAGCTTGAATGCGGGAGAGGATAGTGGAATTCCCAGTGTAGAGGTGAAATTCGTAGATATTGGGAAGAACACCGGTGGCGAAGGCGGCTATCTGGCCCGTAATTGACGCTGAGGCGCGAAAGCGTGGGGAGCAAACAGG
+
@@BBA>AGEG5CB<@>@?<@C@ED@F?C@BBCCC>BBBBC69:6;BABCCC@CC@DD@BDCC@CBBCC?@AABCC=C?AA<AB<@@AB?A@98999)99A<BCC?@@99:??=@AA?@@<@@5;;;AB;BCCA?ACCBBB=?<??AA<A;;;@@B;;7;AAA<A@;;;BBDBBB?AA:@<@@=@@@=A>;;6;AA=B?BC?@@@ACBDACC=CCD@C?@@CABAAAA=??@;;;0;;A;;;;-:=@@A<ABB;
@N9IO0:01144:06195
[truncated: 44,463,478 more chars]
