# Supplementary material for: Analysis of the rhizosphere bacterial diversity of Angelica dahurica var. formosana from different experimental sites and varieties (strains)
Source: PeerJ. 2023 Sep 6;11:e15997. doi: 10.7717/peerj.15997 (PMC10492537; doi:10.7717/peerj.15997)
Supplement: Supplemental Information 21 [file peerj-11-15997-s021.gz › peerj-11-15997-s021]

@N9IO0:00669:05779
TACGTAGGGTGCAGGCGTTAATCGGAATTACTGGGCGTAAAGCGTGCGTAGGCGGTTTGTTAAGACAGGTGTGAAATCCCCGGGCTTAACCTGGGAACTGCGCTTGTTACTGGCAGACGTTGAGTGTGGCAGAGGGGGGTGGAATTCCACGTGTAGCAGTGAAATGCGTAGAGATGTGGAGGAACACCCGATGGCGAAGGCAGCCCCCTGGGCTAACACTGACGCTGATGCACGAAAGCGTGGGGAGCAAACAG
+
/5666<=B:9;9AA?:;;@C<@;:799>9=B@@@6;::;9,55=999>?@@=@B4;;09@9?:@?@@C@BBBGDD>AAHE<CC=CE@EBI@A@>+0)//;;=>@<==:>;@@@>==<///)////444.5:;<>>>=>%<<25057<5<<<<<::9<95:9@A9A@B@@???965;==9>@9?9>99;,9BBC@CCHAB?BBAAAAA,@AA9BAA<A@B@>?<0000/:;<<665<066;<EAA2ABBBC=CCA
@N9IO0:00669:05787
TACGTAGGGTGCAGGCGTTAATCGGAATACTGGGGCGTAAAGCGTGCGCAGGCGGCTTCCTAAGTCAGATGTGAAATCCCCGGGCTTAACCTGGGAACTGCGTTTGAAACTGGGAGGCTGGAGTGCGGCAGAGGGGGGTGGAATTCCACGTGTAGCAGTGAAATGCGTAGATATGTGGAGGAACACCGATGGCGAAGGCAGCCCCCTGGGCCTGCACTGACGCTCATGCACGAAAGCGTGGGGAGCAAACAGG
+
:::4444;099997)//:).*--505(-/75555&5<<<=266=@BABBAA<AC>::258??=?00000/7//5<25555&5>)//39)/*--8/8(-///444)444)3333(3;289<9555<<:54::::::::$9=47178;177=998>@A=@>;;;8;BCB@A@AABA@@@?AB5;599939@>>9:988<17737777$3=:1;7>:>:844:848:?>@A@<>999,9:99BCD8:;<DD=BBB@
@N9IO0:00676:05801
TACGTAGGGTGCGGGCGTTAATCGGAATTACTGGGCGTAAAGCGTGCGCAGGCGGCTCCTTAAGTCAGATGTGAAATCCCCGGGCTTAACCTGGGAACTGCGTTTGAAACTGAGGGGCTTGAGTGTGGAAGAGGGGGGTGGAATTCCAGGTGTAGCAGTGAAATGCGTAGAGATCTGGAGGAACACCGATGGCGAAGGCAGCCCCCTGGGCTAACACTGACGCTCATGCACGAAAGCGTGGGGAGCAAACAGG
+
CCCBAAAD=BB@D@8000*0;@@@;B;@<?>??B=???BB>BBBABAB@?@<::6:AB?CAI@B;::@@@;::;B;BBCB8AB;@@<@=@5;;A8?5:9?@@@B=BBB8=9:3377*3=9??BBBBC@C?@@@DEEE)BB>B=A=@?BC?@@AAAAAABBDD?CCBBBBAA@;;;;:6:A>?<?::6:;AC?CDD@C??@;;;;;):B@;?@@<@AAAA@99:=?>??B?A;;;/9B?:;;;6:@ADD>B<;5
@N9IO0:00680:05788
TACGTAGGGGGCAAGCGTTGTCCGGATTTACTGGGCGTAAAGAGCGTGTAGGCGGCCAAGCAGGTCCGTTGTGAAAATGGAGGCTTAACCTCCAGACGTCGACGGAAACCGCGTGGCTAGAGTCCGGAAGAGGAGAGTGGAATTCCTGGTGTAGCGGTGAAATGCGCAGATATCAGGAAGAACACCAATGGCGAAGGCAGCTCTCTGGGACGGTACTGACGCTGAGACGCGAAAGCGTGGGGAGCGAACAGG
+
CB9:9BBDDC1CC@CBBB?BAC@C5;;;):9BCD>;;;BA<ACBA@@BBAA>;;5;:@:@@A@?BA=CA;:99897*33-39488,3034:>>939B:9733373992:>?AA:959BC???BC?B?B?BBC<?::7:>5;698=<>B?BBBCCCC=@;;:1888>>>888=;;?B>A>A@>@AA;?<;;7;BA=A?BBBAAABCBBB>BCC=?@CCAAAA???@@@?@@;;;0<A?@BBC;BBCCC?AAA=
@N9IO0:00687:05764
TACGGAGGATCCGAGCGTTATCCGGATTTATTGGGTTTAAAGGGAGCGTAGATGGATGTTTAAGTCAGTTGTGAAAGTTTGCGGCTCAACCGTAAAATTGCAGTTGATACTGGATATCTTGAGTGCAGTTGAGGCAGGCGGAATTCGTGGTGTAGCGGTGAAATGCTTAGATATCACGAAGAACTCCGATTGCGAAGGCAGCCTGCTAAGCTGCAACTGACATTGAGGCTCGAAAGTGTGGGTATCAAACAGG
+
BBA@>AAA@@@<?@@?AB?ACC7;7;@B9@@<@B8@@:@>6@@:@ABCEBCCBD@CCCCD;A=AAAABB@99;BB9@B@6=B@=@?BB=A>A;:::-;29899;=@@===::2:4=:<C=>:?>>?@@@:>8:3;BA>BE?B>B:;;ACADGAAACC>BBBC=B@@@?B@@@@ABABCHBFD?CBC?BBB8;;BB5;5;@A@?BCECC:;;BCCB?CBLCCCD?A;<8;BA;;;0;AAAAB<BBCCCC<AAB6
@N9IO0:00691:05776
TACGTAGGGTGCAAGCGTTAATCGGAATTACTGGGCGTAAAGCGTGCGCAGGCGGCTTTGCAAGACAGATGTGAAATCCCCGGGCTCAACCTGGGAACTGCATTTGTGACTGCAAGGCTAGAGTACGGTAGAGGGGGATGGAATTCCGCGTGTAGCAGTGAAATGCGTAGATATGCGGAGGAACACCGATGGCGAAGGCAATCCCCTGGACCTGTACTGACGCTCATGCACGAAAGCGTGGGGAGCAAACAGG
+
BC:;:AAA;A@BB@B@@@40+00>8>+0)/:??@7@BACI>BACACACA>>;00+007.77:4>9@A@A;;;;:?09;:9-9;)559;7<8<BB=B=ABBCCB@8@??>DCC>C=@=@::;;A??>=899944444$4?@294:7;7;ACBBBBBBBBBDDD?CCDBBAAA?@BB?@9@?.9.4:<5@@BB:BCD@B?BE@CCCB:BB>A@@CB;;;@@@AB@@@>>A;;;;<B<BBBBBBB7;9:==3;@@;
@N9IO0:00693:05767
TACGTAGGGGGCAAGGCGTTATCCGGATTTACTGGGTGTAAAGGGGAGCGTAGACGGCAAGGCAAGTCTGAAGTGAAAGCCCGGTGCTTAACGCCGGGACTGTCTTTGGAAACTGTTTGGCTGGAGTGCCGGAGAGGTAAGCGGAATTCCTAGTGTAGCGGTGAAATGCGTAGATATTAGGAAGAACACCAGTGGCGAAGGCGGCTTACTGGACGGTAACTGACGTTGAGGCTCGAAAGCGTGGGGAGCAAACAGG
+
9??BBAAAA@,<<+0+0/:4:<@<@<>BC><:;BA<A?@CE0;;;&44499:=>==9992979;50/7///)/7/44)4::2<7;;;;<@<ABB>AC90//--,,,(,066/***,,(,(--:5-----(/3/--:399*//938(/(3,333888===<4;322'222222559;@05505)..43330555323./).268235+2222+255.55/58;5522,22=169::::3:<==>>>166<;=4;;<9
@N9IO0:00693:05809
AACGTAGGTCACAAGCGTTGTCCGGAATTACTGGGTGTAAAGGGAGCGCAGGCGGGAAGACAAGTTGGAAGTGAAATCTATGGGCTCAACCCATAAACTGCTTTCAAAACTGTTTTTCTTGAGTAGTGCAGAGGTAGGCGGAATTCCCGGTGTAGCGGTGGAATGCGTAGATATCGGGAGGAACACCAGTGGCGAAGGCGGCCTACTGGGCACCAACTGACGCTGAGGCTCGAAAGTGTGGGTAGCAAACAGG
+
E;BCB@@>ABBBC@B@AA@CCC@B?A@C;??999,9>AAB=BC=AAAAACDACCG>C?BB@;5>A8A05.4A9:4/;:@BBBE=BBBC@DC=A::;/;A@@AB=A@@@7A;;:DDD1@@:<<BABBBBCCAAAACCC@CFIJAC>A@<@?@@BBBBB@BC@C@CB9:9CBBBBBBBC=??=??@@@>A:::?BBC@B?;;7;<?@ABBC=BBB<A8<;B@ABCC;;;?EBBCAA;@BA@BB=BBCBBB=ABA=
@N9IO0:00694:05801
TACGTAGGGGGCAAGCGTTATCCGGATTTACTGGGTGTAAAGGGAGCGTAGACGGCACGGCAAGCCAGATGTGAAAGCCCGGGGCTCAACCCCGGGACTGCATTTGGAACTGCTGAGCTAGAGTGTCGGAGAGGCAAGTGGAATTCCTAGTGTAGCGGTGAAATGCGTAGATATTAGGAGGAACACCAGTGGCGAAGGCGGCTTGCTGGACGATGACTGACGTTGAGGCTCGGAAAGCGTGGGGAGCAAACAGG
+
>A:::BBBCB5@@ACAAA@BBB?C=AAB7;;CHE?;;;BB8A@8:95@@@AAAB?;<9<6;A@CC?BCB;59<;?29:4)949&:?AC<A@@0AB9B>=>?944)45:7<>AABC::<;;;A@@A944.4444.4<7<AD@B>B@B9;:BCCA:::?<?>D=6=88@;<@@B=B?BB?@@3929=?;>>9:3:>9597//+/<697676;;///:><;;;;::89::4::87.7;3;725:::-98989.9<6;
@N9IO0:00664:05821
TACGTAGGGGGCAAGCGTTGTCCGGATTTATTGGGCGTAAAGAGCGTGTAGGCGGCCAGGTAGGTCGGTTGTGAAAACTGGAGGCTCAACCTCCAGACGTCGACCGAAACCATCTGGCTAGAGTCCGGAAGAGGAGAGTGGAATTCCTGGTGTAGCGGTGAAATGCGCAGATATCAGGAAGAACACCCGTGGCGAAGGCGGCTCTCTGGGACGGTACTGACGCTGAGACGCGAAAGCGTGGGGAGCGAACAGG
+
99:9999999'7<:===>;@;;6:?ACE<@@5;<0;9;:;4<=BBBBBBA>:00+0:<<89=@:=;;0;6;;ABC@5B<;7;B>@B<<8<79:6:596?@BBCD?BBC>C@BBB??=@BBAAAAA8:8:=@AB@BBAA@A=B9?9?;9:1:@@???B@BBBC>AAABBBBBBBA@BC<@6;;>BAAA<@@@=?@?1818819999@@BB=@A?549????????@?=::;?;;;/::99999*9@=99.5<@9
@N9IO0:00667:05816
TACGGAGGATCCGAGCGTTATCCGGATTTATTGGGTTTAAAGGGAGCGTAGGCGGGTTGTTAAGTCAGTTGTGAAAGTTTGCGGCTCAACCGTAAAATTGCAGTTGATACTGGCGACCTTGAGTGCAACAGAGGTAGGCGGAATTCGTGGTGTAGCGGTGAAATGCTTAGATATCACGAAGAACTCCGATTGCGAAGGCAGCTTACTGGATTGTAACTGACGCTGATGCTCGAAAGTGTGGGTATCAAACAGG
+
DEBB?BF>@@C=@@@BBB=BCD?B?@??;BA@BC8@A):5)5<2B@B@@AB@CBD>B>?@=A=A000>>*0<@?@0==:(45>::BAA7988<BAC:B<AA??>>BBBCB?@;>@??7?=?@ABBBB?AA@??8999<@A?B@D?A@CCACCB@@:97:@@A;?@@B?B??@@A@@@@@@CC?BBC=??@=@@AA;=:=:9::39<>A=?@>@@@=A@@AAAAAABBBBBCCCB9;<@?>?9@AAABC=;:9@
@N9IO0:00672:05820
TACGTAGGGTGCAAGCGTTATCCGGAATTATTGGGCGTAAAGGGCTCGTAGGCGGTTCGTCGCGTCCGGTGTGAAAGTCCATCGCTTAACGGTGGATCCGCGCCGGGTACGGGCGGGCTTGAGTGCGGTAGGGGAGACTGGAATTCCCGGTGTAACGGTGGAATGTGTAGATATCGGGAAGAACACCAATGGCGAAGGCAGGTCTCTGGGCCGTTACTGACGCTGAGGAGCGAAAGCGTGGGGAGCGAACAGG
+
BB;;;BCC<A?AC9;9;;@BBB?B=A?C@CC?BB?BC@@@=@C=CBCDB@@=@@<@@BBBBBCCCCAC@CC?@>?5>:;4;AA<;;=A?AC@CC?AAB@BBBB?@@9000@@8>AA9??@:::BB?><999DD:BBBBBA=B>A?BC=D?;;;B?CD?BC?C@BBAAABBCCBBBCB<A=?@?AAA6:6;A>ABB>A?ACE@CCBBBAA;A<@@>ACBA@@BBBBCB?@@@BAA;A;;;CDD9BBCEGABABA
@N9IO0:00681:05833
TACAGAGGGTGCAAGCGTTGTTCGGAATTATTGGGCGTAAAGCGCGTGTAGGCGGCCATGCCAGTCGGGTGTGAAAGCCCTCGGCTCAACCGAGGAAGTGCGCCCGAAACTACATGGCTTGAGTGCCGGAGAGGGTGGCGGAATTCCCGGTGTAGAGGTGAAATTCGTAGATATCGGGAGGAACACCAGTGGCGAAGGCGGCCACCTGGACGGTAACTGACGCTGAGACGCGAAAGCGTGGGGAGCAAACAG
+
DCCCC?@@<@B@C@CAAA?BC>CB=A7A7A@@CB;AB;;;0;95:ABBBBB<;9.5.5@@@?BCBBCA8<66>AA6B>>7>CC;BBBB7;7<;A>A=A=8847;13;;7;@@@AAA=AB>AA?;:;4<59><<@5?A@DC@B?=9==4;7@@A@:::=>=8>6>7==CBA?<87788,336>>?AA;@><>?BBA>D<@=7<5//)//378:28=,559>====>==96==:;:1;==9A::.A@?>91>@@
@N9IO0:00683:05832
TACGGAGGATCCGAGCGTTATCCGGATTTATTGGGTTTAAAGGGAGCGTAGATGGATGTTTAAGTCAGTTGTGAAAGTTTGCGGCTCAACCGTAAAATTGCAGTTGATACTGGATATCTTGAGTGCAGTTGAGGCAGGCGGAATTCGTGGTGTAGCGGTGAAATGCTTAGATATCACGAAGAACTCCGATTGCGAAGGCAGCCTGCTAAGCTGCAACTGACATTGAGGCTCGAAAGTGTGGGTATCAAACAG
+
DDDD?CB?@??;@;;:@@?ABC>B>ABB=AA=@C8@9)55)5A)56@BBBBCCD@DBBDE=C?B@B?<<9000>:1;=938BB=CBAC?B<??>>>-933899@=>>:;=00)0/89;A??<>AA998=5;83.:@@?CD@C?B=@@@B?CC<<<DD?@;<<7<BBB?B;;;B@;:;DC>BC?BBHIJCC=;;CC5;8;;;B@CCBBC@BBBAA@?CBBCBBB?;;;4:A?>@@,999:95)59594:199:
@N9IO0:00685:05842
TACGTAGGGTGCAAGCGTTAATCGGAATTACTGGGCGTAAAGCGTGCGCAGGCGGCTATGCAAGACAGATGTGAAATCCCCGGGCTCAACCTGGGAACTGCATTTGTGACTGCATGGCTAGAGTACGGTAGAGGGGGATGGAATTCCGCGTGTAGCAGTGAAATGCGTAGATATGCGGAGGAACACCGATGGCGAAGGCAATCCCCTGGACCTGTACTGACGCTCATG
+
BBAA@?@>6@@AA=A@;;5;5;BB=C:;99BBCF?BBCBB7;<D;;;AAAJ>CB=BB?<<00,0;;;;<=;;9:4,4:>>2>>8<<<@<@497<*728333;?=4=??:BC<?A?@.5;;;@@BCCC@GCBBBBAA0A@@:A5;.93:45<<;::;::5;<A<88;BC=B?8?8899477,9,73739>9:,333496;;2;=AB5BB?AA<:99AAAAAA>>?;::>
@N9IO0:00689:05858
CACGGGGGGGAGCAAGCGTTGTTCGGAATCACTGGGCGTAAAGGGCGTGTAGGCGGTTGAGTAAGTGGAATGTGAAATCCCTCGGCTTACCCGAGGACCTGCATCCCATACTGCTCGACTTGAGTACGGGAGAGGATGAGGGAATTCCTGGTGTAGCGGTGAAATGCGTAGATATCAGGAGGAACACCGGTGGCGAAGGCGCTCATCTGGCCCGATACTGACGCTGAGGCGCGAAAGCTAGGGTAGCGAACGGG
+
:@:999999"33382888817717828388::994(49;@C>DG>BBBBBAB?@@>B@A;:;D>@;;6;=;;;CCD=GCC9;;B;@A?BDG=C@@<00*//79:D@<BB@@BAAA@@@AA:;;CCCCCC;A;;;6;@CDCD>D?B?B?AA?B@@0000+0>@>8???CAAA>>@<0..0..*.*...*.69@<@9:494=>:>;>>A>>;?A:@>>>=0000000=??<?B@@??,000=>>9??@?:929>=5
@N9IO0:00700:05836
TACCTGCAGCCCGAGTGGTGCTCGTTATTATTGGGTCTAAAACGTCCGTAGTCGGCCATGTAGATGCCCGGGTAAATCGCAGCGCTCAACGTTGCGAATTCCGGGTAGACCGCACGGCTAGGGATTGGGAGAGGTGCATATACTCTGAGGGTAGGGGTAAAATCCTGTAATCCTTGGGGGACTACCAGTGGCGAAGGCGATGCACTAGAACAAGTCCGACGATCAGGGACGAAGCCCTGGGGCGCAAACGG
+
944.4445555)5<9998<;;;<<<8;;5;=7<<5<<<<BB499;>+00000>:08,00==78989;=8=?9=@@4999=99:99>>B;@BB769=A@BAE?BB<AAABB=@@CBB?BBBBF=BD8;<0:?:9299989>334:::556>8>====/<888+//)/7//)4;5:.4444$53:::5;83304447<7=;:::9877///16:1//3-334444444:(4///)//;///;;+4598:1333
@N9IO0:00703:05855
TACGTAGGGAGCAAGCGTTATCCTGATTTATTGGGTGTAAAGGGTGCGTAGACGGGACAACAAGTTAGTTGTGAAATCCCTCGGCTTAACTAGAGGAACTGCAACTAAAAACTATTGTTCTTGAGTGTTGGAGAGGAAAGTGGAATTCCTAGTGTAGCGGTGAAATGCGTAGATATTAGGAGGAACACCGGTGGCGAAGGCGACTTTCTGGACAATAACTGACGTTGAGGCACGAAAGTGTGGGGAGCAAACAGG
+
AC;;<BBB=CBBC?B:;;?BBB?CCBCC>CC@CC?CAAAC>BB>BCCDDECBBBC=BA@<@C?AA@0009000::.6;;27::4:<7;5//////(-(-///95/34;;;'999:48973805>;>:;?=;@@@@<@B<@@@>B=A=B?BBBCEECB<;8;CCC<B@@BBCBBBBB?BA>@?5:5;?=9?<;;5:??;?>???AAA<AC@<@??;AA>BBBBABB<A@@=@AABBB=BAB@@@@7@@ADF>;;;?
@N9IO0:00664:05891
TACGTAGGGTGCGAGCGTTAATCGGAATTACTGGGCGTAAAGCGTGCGCAGGCGGTTTTGTAAGCCAGATGTGAAATCCCCGGGCTTAACCTGGGAATGGCATTTGGGACTGCAAGGCTGGAGTGCGGCAGAGGAGACTGGAATTCCCGGTGTAGCAGTGAAATGCGTAGATATCGGGAGGAATGACCGATGGCGAAGGCAGGTCTCTGGGCCAACACTGACACTCATGCACGAAAGCGTGGGGAGCAAACAGG
+
BBCABBBC>BBD@@@:;0+0;B@@;A,0,/<ABE>AABCC<A@B@@AB@@@?@@<?@@.;;A?AB=A@ABB@@@D<@A@@7@G8<;@C@D?A@C9?:??=??AB0;;0:<973;2;8=:>389737>;>?9888;=<<;>8=8@8@C>A?>?=>9485==BC<BBBB????===000*00+0*...:688.-(-6:3838<8688;>897)75739?=:6>?<A=>?>987;?;>-877::::-97766'5557
@N9IO0:00672:05871
AACGTAGGGGGCGAGCGTTATCCGGATTTACTGGGCGTAAAGCGCATGTAGGCGGTTTGGAAAGTTGGACGTGAAAGCTCCCGGCTTAACTGGGAGAGGTCGTACAAAACTACCAGACTGGAGGTTGGAAGAGGAGAGTGGAATTCCCGGTGTAGTGGTGGAATGCGTAGATATCGGGAGGAACACCAGTGGCGAAAGCGGCTCTCTGGACCAAACCTGACGCTGAGATGCGAAAGCGTGGGGAGCAAACGG
+
G;BBBBBEGE2;;;;;AA=ACB<@<;::0;CCCC?AA@CC=CBBAA@@CBB?BB>BB;@=AB:CD=A=A;;00>@*0//:91969:-3-3397.7<<?=AAAA@??@@7@@BB?BBBBAA>;;9;?B@DADBB:;;CCCC@C@B>BF>B@BCE;;;B=BA>@=@CBA@AAABBBBBF<@@?C@BBB?ACBB=A;;;-4:=7?BBBBBB?CD@DG=B@BBB@@@CBBABAA@@@@9??AABKE9BBBCC=@??
@N9IO0:00698:05879
TACAGAGGGTGCAAGCGTTAATCGGAATTACTGGGCGTAAAGCGAACGTAGGCGGTTACCTAAGTCGGATGTGAAATCCCCGGGCTCAACCTGGGAATTGCATTCGAGACTGGATAGCTAGAATGCGGAATAGGGAAGCGGAATTTCCGGTGTAGCGGTGAAATGCGTAGATATCGGAAGGAACATCAGTGGCGAAAGCGGCTTCCTGGTCCAGCATTGACGCTCAGGTTCGAAAGCGTGGGGAGCAAACAGG
+
9;==?<<@)94=949:BA=B<AAC>B4;7<BABB=@A9;;0;A;;8;CBBC@BB?B@CC@BC@CCBB?BBE=<<>14///&/;(////6;6::;296;8<:88283338==@>AAA@BBB@@>@BBC?C@BBCE>C?BBB@CACF>EAH@CCCCCCC@BBBB=BBBBBCCCB@@@B<A=@>B>BBBBB@@@;@>>>8;==9>C9@=@=1657;99;;9;;9@969;;?D<?@@@;@BBABCC6@?@@@9@>C>
@N9IO0:00706:05872
TACGTAGGGTGCGAGCGTTAATCGGAATACTGGGCGTAAAGCGTGCGCAGGCGGTTATGAAAGACAGGCGTGAAATCCCCGGGCTTAACCTGGGAACGGCGCTTGTGACTCCATGACTCGAGTACGGCAGAGGGGGGTGGAATTCCACGTGTAGGCAGTGAAATGCGTAGAGATGTGGAGGAACACCGATGGCGAAGGCAGCCCCCTGGGCCGATACTGACGCCTCATGCACGAAAAGCGTGTGGAGCAA
+
A@;;;@@B<BAC@@@;;;4;;A<=8<196<<<A=A@>@A;@@BCBCCB??;992;=:;;94)5<;@@?A@CAA<2;;;;&4<2?=9=?C@BCD=B?AA?@@AB@A@@?>>:8<<<BBA>::=4//616/-------#--(-0;17+/->===00(/=;8@BB<CBBBA@BBA@744;.3348/5?;7@@AA?;;:=@:>?::<<<+65>8=6:?@9949444:7444:98773333&3339899.//666
@N9IO0:00674:05913
TACGAAGGGGGCTAGCGTTGCTCGGAATCACTGGGCGTAAAGGGTGCGTAGGCGGGTCTTTAAGTCAGGGGTGAAATCCTGGAGCTCAACTCCAGAACTGCCTTTGATACTGAAGATCTTGAGTTCGGGAGAGGTGAGTGGAACTGCGAGTGTAGAGGTGAAATTCGTAGATATTCGCAAGAACACCAGTGGCGAAGGCGGCTCACTGGCCCGATACTGACGCTGAGGCACGAAAGCGTGGGGAGCAAACAGG
+
CB@?@<@BBB5??@CBBA?A:::?<@>AACCBCD>@?@DD>DD>AAAAABB>@@C=;<;A<@=@?BBDDD;CACC=CC?CB?A:9:9@<=;;6:9?;?;:;;?A7;;ABCCCC<AAAAB>AA<?:;AA:A@AB=?@@@@B@G>@ACAAACCCBC@@@>AABC;@;@A@@==<;;.:<>A0559588?AAAB?BC?;>;//(/6///>>4@9/99?7938?339??=@6;;?:93(3A>@>==/759@>8>9:3
@N9IO0:00675:05940
TACGTAGGTGGCGAGCGTTATCCGGAATTATTGGGCGTAAAGAGGGAGCAGGCGGCACTAGGGTCTGTGGTGAAAGATCGAAGCTTAACTTCGGTAAGCCATGGAAACCGTAGAGCTAGAGTGTGTGAGAGGATCGTGGAATTCCATGTGTAGCGGTGAAATGCGTAGATATATGGAGGAACACCAGTGGCGAAGGCGACGATCTGGCGCATAACTGACGCTCAGTCCCGAAAGCGTGGGGAGCAAATAG
+
CCCEFBB?BB@CCAA:;:5:;;7;>B>C7;;;?@8>9::;0;;@@:ABBAA@;925=A..-8(--<;9;7666@069A5555;<;7<466.5:79959;4444.4:1<456BB@@?B@@@;;;@@@@@@@@@A@@DBB>A6;.4.449-------395771999;:;<=55/5553--(-(---055<>4;;>2=2=?A;=;8>894:@>>AB?BB>?:==::;;==<4:::/::95522&2788;3822
@N9IO0:00685:05949
TACGGAGGGTGCAAGCGTTAATCGGAATTACTGGGCGTAAAGCGCACGTAGGTGGTTTTGTAAGTCGGATGTGAAAGCCTGGGCTCAACCTGGGAATTGCATTCGATACTGCTTAACTAGAGTATGGTAGAGGGAAGTGGAATTTCCGGTGTAGCGGTGAAATGCGTAGATATCGGAAGGAACACCAGTGGCGAAGGCGACTTCCTGGGCCAATACTGACACTGAGGTGCGAAAGCGTGGGTAGCAAACAGG
+
CBBC@BBB<:::B>BBCC@C@CCC@G9;:;BBBD=AAA@>5<<;/////9>8<<8A@A7@>:9B==C?BB<:88:(49.59;)////)/3///)/5;28<>>9===?BACA?@7>7:A?@:55A?@8@=?873(3289>9C@CD>D@D@CCCCCBB=B>@@:@B;;;CBA@@?;;2:.45:59@:7555<9=AC@A8A:85=9?8<AB7:485<73449=9;>??=:937:>=3><>8:9)377;88/=992
@N9IO0:00690:05921
TACGGAGGGTGCAAGCGTTAATCGGAATTACTGGGCGTAAAGCGCACGCAGGCGGTCTGTCAAGTCGGATGTGAAATCCCCGGGCTCAACCTGGGAACTGCATTCGAAACTGGCAGGCTAGAGTCTTGTAGAGGGGGGTAGAATTCCAGGTGTAGCGGTGAAATGCGTAGAGATCTGGAGGAATACCGGTGGCGAAGGCGGCCCCCTGGACAAAGACTGACGCTCAGGTGCGAAAGCGTGGGGAGCAAACAGG
+
CCBB=@??8@@?@=A;;;@B@BBC?C4;19@=>A4969?;3;@<@BBCCCC?;<8:A@BBBB>@@@B?CCBBAAA<ACCB8BE<AA??;@9@AA;B>A:8:BA>@B?>29=@<978=:;;:88///399;<BBDDDD(ABB=9=9B8?A<895?A@@=@?@C=;;;;;A@BAA0000+00+0*//01>7@<?BCC@C?BC?BDDD2BB@CECC=@;<:?>>;995554999;;<5<>@CCCC;BBBBC>C@@<
@N9IO0:00698:05948
TACGGAGGGTGCAAGCGTTAATCGGAATTACTGGGCGTAAAGCGCACGCAGGCGGTTTGTTAAGTCAGATGTGAAATCCCCGGGCTCAACCTGGGAACTGCATCTGATACTGGCAAGCTTGAGTCTCGTAGAGGGGGGTAGAATTCCAGGTGTAGCGGTGAAATGCGTAGAGATCTGGAGGAATACCGGTGGCGAAGGCGGCCCCCTGGACGAAGACTGACGCTCAGGTGCGAAAGCGTGGGGAGCAAACAGG
+
A@BA=@BB<@AAD<@@BB?B@A@=>=+0+0000A>BBBCC=B;;;@@B?;;4::4;D<BB@B@9;;BBB?@?CC>8BB==2B>6::@B=@;@??9?7>>;;ABABCBBBBBB>BB>BBB@A;;;@@AABA@@??==='@@@C=?;?=?@;>@?@AAA>ACEC>AAAAAA???????B>AA?B?@@@?B?BB?AA@;?;::8:CCC2BB?CC??=?BAAABA::8@@@<??AABB>BBBAAAA9AA@@@5=:93
@N9IO0:00701:05934
GACAGAGGGGGCAAGCGTTGCTCGGAATCACTGGGCGTAAAGGGCGCGTAGGCGGGAGGGCAAGTCGGTCGTGAAATCCTCCGGCTCAACCGGAGAACGTCGGCTGATACTGCCTTTCTTGAGGGATGCAGAGGAGACTGGAATTCCCGGTGTAGCGGTGAAAATGTGTAGAGATCGGGAGGAACACCGGTGGCGAAGGCGGGTCTCTGGGCATCTCCTGACGCTGAGGCGCGAAAGCGTGGGGAGCAAACGGG
+
55<;>4::9:$7:2;=?;048=<@9@38999===6==999/::.88978>=8<?@.:;;,9:5:<44.4?::@CH?DL>BB=@<;;;B=A?A7<;B>@AA@A?@@@AAA@;;;@CD>BB>BDDE=BB6;56AA?BCCCBB6;.5.55)549@>AAA@>A;;;;&;<;@@BAA@@@@@@659.;4AAA=A=59.5;>;@@DCB=?=??;<;0:@@@?@6:;AAADBB;;4;@@@@A0;;;9@AA*999:9)4@>6
@N9IO0:00704:05924
TACGAAGGGGGCTAGCGTTGTTCGGATTTACTGGGCGTAAAGCGCACGTAGGCGGATCGTTAAGTCGGGGGTGAAATCCTGGAGCTCAACTCCAGAACTGCCTTCGATACTGGCGATCTTGAGTCCGGAAGAGGTGAGTGGAACTCCTAGTGTAGAGGTGGAATTCGTAGATATTAGGAAGAACACCAGTGGCGAAGGCGGCTCACTGGTCCGGTACTGACGCTGAGGTGCGAAAGCGTGGGGAGCAAACAGG
+
B@A;;5;;<;*773893313<;>?9>>@8@=@@@9?@999/9=@9;;@AAB?BB@A@===,0,00:::<:,::::-:?=>?:?=@?9949>A=@A@=ACACAG@BBCCCCBB>AA@BBC?BCECC@C>B?BBB?BBAAAA>B?A@@@CBAAA@@;;9:==:=;?;?AA???@@>:9948?AC@BBB@BAA@<@9847<>><@00/===5:93;7;>@?==>>>CAAA>???@==-8:@@@AB7@999A.9;>2
@N9IO0:00708:05918
GACGAAGGATGCAAGCGTTATCCGGATTCATTGGGTTTAAAGGGAGCGTAGGTGGCTTTGTAAGTCAGTGGTGAAATCTTCTCGCTTAACGAGAAAACTGCCATTGATACTGCAGAGCTTGAGTACAGATGCCGTTGGCGGAATATGACATGTAGTGGTGAAATACATAGAGATGTCATAGAACACCGATTGCGAAAGGCAGCTAACGAAAACTGTAAACTGACACTGAGGCTCGAAAGTGCGGGGATCAAACAG
+
>;99<:=:@9:9A7:;AA>?AB496;B8=C>:C@8D@/::.3;19=?@@CB?CB?BBB<A@A;AA;;;BB=BBCC=;968ABC>AA+0+/96:8<<+49899??<??BCCBAA????@A=@AA@@@AAB:981992929::;7<<<;;;><<<@;;@=@BBB=CBBBC@@@BC;;:@@?=9:49<<80//)/////(4.33::33-38888+888444(4444:<>:?>>9===994)4949444&555:<4::>
@N9IO0:00709:05910
TACGGAGGATCCGAGCGTTATCCGGATTTATTGGGTTTAAAGGGTGCGTAGGCGGCCTTTTAAGTCAGCGGTGAAAGTCTGTGGCTCAACCATAGAATTGCCGTTGAAACTGGGAGGCTTGAGTATGTTTGAGGCAGGCGGAATGCGTGGTGTAGCGGTGAAATGCTTAGATATCACGCAGAACCCCGATTGCGAAGGCAGCCTGCCAAGCCATGACTGACGCTGATGCACGAAAGCGTGGGGATCAAACGGG
+
CABB?A@=@A@=@@@BBB@ECC@C@CCC>CC@CC0<;,:9)9;4@BCCC@@;:92;=@CA7@<;;:ABBD@DCCD>CBBBB@@>AAAAAD@AACBB?A=A@?@@@CBB=@@BB=CC>BA?ACAAAAABA=@@@=@@@@CB?C@;;;BDB@CC;;;DC@CB??9??>?=@@A??@@@AB@>>>:>>>0;>>+00<<,0,0<AA=B@@9>=::49:::BBCDBBBAA@:99==9;;0;9<???B8BAAAC<@@A;
@N9IO0:00678:05985
AACCAGCACCTCAAGTGGTCAGGAGGATTATTGGGCCTAAAGCATCCGTAGCCGGCTCTGCAAGTTTTCGGTTAAATCCACTTGCTCAACAAATGGGCTGCCGAAAATACTACATAGCTAGGGAGTGGGAGAGGTAGACGGTATTCGGTAGGAAGGGGTAAAAATCCTTTGATCTATTGAGGACCACCTATGGCGAAGGCAGTCTACCAGAACACGTTCGACGGTGAGGGATGAAAGCTGGGGGAGCAAAC
+
C9C@CBBBD>BBB@BBB=B;;;>BB>BC?AB?AC>D@CCE<;;A@@<9:999393:??@@@C?A@DE;BB?A7;;/;A=ABA7;::@A>AAA;AAB9A;;;45>BB4BB??@CABBB@AABA9AA;;;0;CAA>AAAA;:8;BB?BC@CCC?B?BA@299898)8949?4?9A@@@@:@@?=AB?CE@CBB<6?9@2828;A;;B??58;<6A973;485588455775-5667;/6688:<;.>>99=08
@N9IO0:00680:05969
TACGGAGGATCCGAGCGTTATCCGGATTTATTGGGTTTAAAGGGAGCGTAGGCGGGTTGTTAAGTCAGTTGTGAAAGTTTGCGGCTCAACCGTAAAATTGCAGTTGATACTGGCGACCTTGAGTGCAACAGAGGTAGGCGGAATTCGTGGTGTAGCGGTGAAATGCTTAGATATCACGAAGAACTCCGATTGCGAAGGCAGCTTACTGGATTGTAACTGACGCTGATGCTCGAAAGTGTGGGTATCAAACAGG
+
CCBB@BC@ABB?BAABCB?@@D>A=ABB9A@=@909909:1B>4;;DDCBB@BCD>C@CB@C@DBBCCD8;;@BB;BBC<B@@>@CDD@C9;:BCC6B?A???A?@???B>>;=>???C?A>?>??@:??@?>;?BB?CD@EAC?@ABB?BBAAA9979A@C=AA@@;@999??@?A??<@D?BBB>AAA9::CC=@???????BBCE?BB?BAA>@???????AA@AA@@@BB8;;@@@@;@BAABD:;9@?
@N9IO0:00680:05984
TACGTAGGGGGCAAGCGTTATCCGGATTTACTGGGTGTAAAGGGAGCGTAGACGGAATGGCAAGTCTGATGTGAAAGGCCGGGGCTCAACCCCGGGACTGCATTGGAAACTGCCAATCTAGAGTACCGGAGGGGTAAGTGGAATTCCTAGTGTAGCGTGAAATGCGTAGATATTAGGAGGAACACCAGTGGCGAAGGCGGCTTACTGGACGGTAACTGACGTTGAGGCTCGAAAGCGTGGGGAGCAAACAG
+
BB;;:AAAAA0@@?BBEI@BBC@C?ABB8@@@AA;@=@BC,:9,5;4449ACBB=A=;;5;A=A;:;>>9::>>>5??B?@CA37833-333&33(3988;>8,7/3</88>>?B=?888B?88:<8=???=>+33,337.76;6:155;:825>28.88:4/-,,,8---.2188+571749;<9=@@B7;;=2:657.7:5;===:>==7:;<?@@>8;;9=8606233>;.9../:88+8=998198;
@N9IO0:00703:05960
AACCAGCACCTCAAGTGGTCAGGATGATTATTGGGCCTAAAGCATCCGTAGCTCGTTTTGTAAGTTTTCGGTTAAATCCATGCGCTTAACGTATGGGCTGCCGGGAATACTGCATAACTAGGAAGTGGGAGAGGTAGACGGTACTCGGTAGGAAGGGGTAAAAATCCTTTGATCTATTGATGACCACCTGTGGCGAAGGCGGTCTACCAGAACACGTTCGACGGTGAGGGATGAAAGCTGGGGGAGCAAACCGG
+
B7B?;;;BC=@CD?CCD@CCBA>AA@@@?;;49?4@7@AA;;;CCC<??AC?A?99993:@A7::CC99;8;?BA9@@=@AA;;;A>A>@@@CDCC?CCAA=BB=A=AAB@A@CAA?BBBBAC@CCCG>CCBB?BBBB=@;>==<5505;;5:6:<<.99:::);<9=?7=@===>>7<<<6956::2:>>@9A=?9@;@B>B;:9;.55549445<7;;;=<788444(4449:19:44444$4:??@4>:96
@N9IO0:00680:06023
TACGTAGGTGGCAAGCGTTATCCGGATTTATTGGGCGTAAAGCGAGCGCAGGCGGTTGCTTAGGTCTGATGTGAAAGCCTTCGGCTTAACCGAAGAAGTGCATCGGAAACCGGGCGACTTGAGTGCAGAAGAGGACAGTGGAACTCCATGTGTAGCGGTGGAATGCGTAGATATATGGAAGAACACCAGTGGCGAAGGCGGCTGTCTGGTATGCAACTGACGCTGAGGCTCGAAAGCATGGGTAGCGAACAG
+
;<///993/4.4;.45555>>@;>9<<<,0/277)/////)5@>;;;ABAA?A@=@=@@?8>?9>;;59:559?=6>?=A669:??;@;@600)//)//900/77)//)/)//)5959=5:;59955;;69;;=000//94:2/44.449494933;6:>190399??@ACCC@=8;6;,38.7793800=6;00(/38>9/73333817779::,2579=::5569,222=CD=ACAACD<??BA@>=;;:
@N9IO0:00707:06013
TACGGAGGATGCGAGCGTTATCCGGATTTATTGGGTTTAAAGGGTGCGTAGGCGGTTTATTAAGTTAGTGGTTAAATATTTGAGCTAAACTCAATTGTGCCATTAATACTGGTAAACTGGAGTACAGACGAGGTAGGTGGAATAAGTTAAGTAGCGGTGAAATGCATAGATATAACTTAGAACTCCGATAGCGAAGGCAGCTTACCAGACTGTAACTGACGCTGATGCACGAGAGCGTGGGTAGCGAACAGG
+
;A9:89D>ABA@@@@A;>9<<=6;:;<>4<=<=>4<>)55)5:155599;;2/0)//(/:)/)998>>@B?C?CC>CCB?5=9439:=/66;;9D<?:557995;477;//)-7:,-//4///99<<=9;;:29==395058=D=BB@B?CCA@;;5;:;B;;99?B;;@ABBA>AA?AAA?BCC999@>>955.9.5999;9<:7555::<<@8?;99?@@@@@@AAA;;;@BBA@;;;0;@@999589?<
@N9IO0:00708:06047
TACGGAGGGTGCAAGCGTTAATCGGAATTACTGGGCGTAAAGCGCACGCAGGCGGTCTGTCAAGTCGGATGTGAAATCCCCGGGCTCAACCTGGGAACTGCATTCGAAACTGGCAGGCTAGAGTCTTGTAGAGGGGGGTAGAATTCCAGGTGTAGCGGTGAAATGCGTAGAGATCTGGAGGAATACCGGTGGCGAAGGCGGCCCCCTGGACAAAGACTGACGCTCAGGTGCGAAAGCGTGGGGAGCAAACAGG
+
B@AB?ABB:@AA@>B@@@@C@@?@:>+0)/:::@>ABA@=4@@A996;A@@8@@266@BBAB:;=9;6:///?@;3<<<:0<@+//7;1647@=6=59:@@?@=A@<?5<<B7@:=6:@?>@=<;;698<?=@@@@@&@@?;?C?C;=975445?>>;966>565555:9;;;9BBA498:=:8957;9<=9<<?9;5><.4444$5>5<<<<4<;;;;;<<;;;;;7566>>>7=A>>=DD0//=>=3>=@7
@N9IO0:00669:06071
AACGTAGGTCACAAGCGTTGTCCGGAATTACTGGGTGTAAAGGGAGCGCAGGCGGGAAGACAAGTTGGAAGTGAAATCTATGGGCTCAACCCATAAACTGCTTTCAAAACTGTTTTTCTTGAGTAGTGCAGAGGTAGGCGGAATTCCCGGTGTAGCGGTGGAATGCGTAGATATCGGGAGGAACACCAGTGGCGAAGGCGGCCTACTGGGCACCAACTGACGCTGAGGCTCGAAAGTGTGGGTAGCAAACAGG
+
C;EB@@@<@@@@C@@AAA=AAB?B?@@B?AA@@@:@@ABD0;;0;C9;9@A?BB@<@>;000)/;)0)/2;@00/(949AAAC7CA;@=?@8ACBC=B@?9;;,0<<<3;0/0/0/'//)4:444:?>@DCBB?BAC?AB=A>B?BB<B?A@B@ABC@BA=A?BBBBCCBCCBAAAC=AC=A>AAA?AA@@=@<<;@;00+0;>B>@@B=ABB?B7;;BAABBABAA?BAAACD=BAAACG<BBB@@@8@??<
@N9IO0:00690:06069
TACGTAGGTGGCAAGCGTTGTCCGGATTTACTGGGCGTAAAGGGCGTGCAGGCGGTTTGTTAAGTGCAGGGTGAAAGCTCCCGGCTCAACTGGGAGAGGTCCTTGCATACTGGCGAACTCGAGGGAGGCAGAGGAAAGTGGAATTCCCGGTGTAGTGGTGATATGCGTAGATATCGGGAGGAACACCTGTGGCGAAGGCGGCTTTCTGGGCCTTACCTGACGCTGAGACGCGAAAGCGTGGGGAGCGAACCGG
+
BA@@@00,0=;@@<AA@A?BBA?B?BCA<A@BBD?;;;@B;AB=BC;;9AA=AB=AA9>>-0+0/>0/5:09>>=3555>>3767///)//88/8:@?;?A<A055::A@BC@B<<9BA@:;87*8317?<;<9><7>==9A@C?CF>C?999BBB<:=@@<<<<<=CCCCCCCBCC>BC?B?BBB?CJCC?B;;295>>8@==6@AAB4:798@@9B966DAC;;;BBB@AAD49:99F@@0B:6668=8B:
@N9IO0:00690:06092
TACGGAGGATCCGAGCGTTATCCGGATTTATTGGGTTTAAAGGGAGCGTAGATGGATGTTTAAGTCAGTTGTGAAAGTTTGCGGCTCAACCGTAAAATTGCAGTTGATACTGGAATATCTTGAGTGCAGTTGAGGCAGGCGGAATTCGTGGTGTAGCGGTGAAATGCTTAGATATCACGAAGAACTCCGATTGCGAAGGCAGCCTGCTAAGCTGCAACTGACATTGAGGCTCGAAAGTGTGGGTATCAAACAGG
+
CBBB@BB@BDA?A;;;BB=BBB?C?BBB9A@=A=69:0993@=4@ABB=BBBA>:>;;:>3@49;?;9;6;;9@A8AAA9@@A695>@=@8::@>>2=37////(//--.:>)/*//88>6;;888<AAA:?:9/;996<@8@=A<A9;:?CC@BADD@;;;E=A;;;=B;;;BABABBC?BB=BBB@CCC9;;BA<@;AA;;4:?@@A699?A9509BC@@@D=@::4;?==>=,595555)54:<>@7;;;7
@N9IO0:00664:06119
TACGGAGGGTGCGAGCGTTAATCGGAATTACTGGGCGTAAAGCGCGCGTAGGCGGCGTGATAAGCCGGTTGTGAAAGCCCCGGGCTCAACCTGGGAACGGCATCCGGAACTGTCATGCTAGAGTGCAGGAGAGGAAGGTAGAATTCCCGGTGTAGCGGTGAAATGCGTAGAGATCGGGAGGAATACCAGTGGCGAAGGCGGCCTTCTGGACTGACACTGACGCTGAGGTGCGAAAGCGTGGGTAGCAAACAGG
+
BBBB?CBE=AAC?@??@B=@=@:;6;?B=BBAAC>@@@BC8=8::::BBBB?@@<>@>@@@@?AB8C8C7ABBBA398A?2=@9:;;@?C?BBC>C@CC?CCCB@C@C@C@@@B@@ABB@@@A;;;BC>AACD?C@C@BBBC9;=;E>C@BBBBB;;6;AAA<@@ABBBBBA@A@@@8;;5;4:;@:?@@@=@@B?C@CCAG@C?CGC@CBBB@A@;<?<CA@;<==8==BBBB<B@@@@@6@AAAAB;CAA>
@N9IO0:00670:06112
TACGAAGGGTGCTAGCGTTGTTCGGAATCACTGGGCGTAAAGCGCACGTAGGCGGTCCGCACCAGTCAGGCGTGAAAGCCCCGGGCTCAACCCGGGAATTGCGCTTGATACTAGCGGGCTAGAGTCCGGGAGAGGATAGTGGAATTCCCAGTGTAGAGGTGAAATTCGTAGATATTGGGAAGAACACCAGTGGCGAAGGCGCTATCTGGACCGGTACTGACGCTGAGGTGCGGAAAGCGTGGGGAGCAAAACAG
+
CC@@?<@A9AAA888=9939<?AA?B?BBAABBC=?>>==5=998B9::CA<00+0;)//7;)/555;;<=>>999)4444&44)5599=B@:BB<A@C7;;@AB5;;AB<;;CBBB=A@@B;;;@5<<0:944.4<>;;;9>?C?CD;?@?>?>@@@7?@@A:@=>>BBBBBBB>BB=A=>?499>;997369:9*/*///98<<33.4:2;2787778;88977717773.3=3<?<3877(398<;<+966
@N9IO0:00685:06129
TACAGAGGTGGCAAGCGTTGTTCGGAATTACTGGGCGTAAAGGGCGCGTAGGCGGTCTTGCAAGTCCTGTGTGAAATCCCTCGGCTCAACTGAGGAACTGCACAGGAAACTGCTTGGCTTGAGTTCGGGAGAGGGAAGGCGGAATTCCGGGAGTGTGAGCGGTGGAAAATGCGATAGATATCGGAGGAACACCGGTGGCGAAGGCGGCTTCCTGGACCGACACTGACGCTGAGGCGCGAAAGCTAGGGGAGCAAACGG
+
C?@@@;;5;@;BC<@@AA6997<D8=9D:BCCCD=C;555)4<2;9<BAA@=;;5;;;=A;;5;995??@<<???-738033349;33-333383833/////66378/-///60606606///(///(/--//(/(/(.-050505,22'-,,,,*,2--(-3(...&.32-----222---(,2(,(,-7050--(...(.033.38(-(-42--(-56857799;9999:3777222'2552222&2:282'299
@N9IO0:00689:06159
TACGGAGGGAGCTAGCGTTGTTCGGAATTACTGGGCGTAAAGCGCGCGTAGGCGGTTTTTTAAGTCAGAGGTGAAAGCCCAGTGCTCAACACTGGAACTGCCTTTGAAACTGGAAAACTTGAATCTTGGAGAGGTCAGTGGAATTCCGAGTGTAGAGGTAGAAAATTCGTAGATATTCGGAAAGAACACCAGTGGCGAAGGCGACTGACTGGACAAGTATTGACGCTGAGGTGCGAAAGCGTGGGGAGCAAACAGG
+
A@BB=A??6:;:???A?@7:9?BB@C?C?AABBA9??889.9==9::000@;00,0>@>@&0,0;049:58=@>D>CCE>@@;::9:A9>=;:92929:::5;;6;AA2555.555'5:.554555.515;::4555::<8<:C?C>??>>>:544=:773333&3288;;:::::5:;.33(33-38:74444.49:.4.4445>?>?>@;CCB@CCCC?BCCCCCCBC?BAA;<<0;A@ABBC9A@CCC=AAA<
@N9IO0:00692:06115
TACGAAGGGGGCTAGCGTTGTTCGGAATTACTGGGCGTAAAGCGCACGTAGGCGGATATTTAAGTCAGGGGTGAAATCCCAGAGCTCAACTCTGGAACTGCCTTTGATACTGGGTATCTCGAGTATGGAAGAGGTGAGTGGAATTCCGAGTGTAGAGGTGAAATTCGTAGATATTCGGAGGAACACCAGTGGCGAAGGCGGCTCACTGGTCCATTACTGACGCTGAGGTGCGAAAGCGTGGGGAGCAAACAGG
+
CCBBB?CDED5BA??>994:A?@@<A8:6;A@@@8?<<<<.99@>>:;;;B?BB?@?BBB5:8:AA@@AA6?@@A;@@C>CB<;;CCB=@@C@A=??::99;>>59:@AABBC<::;@BAA@AADBB>B?BCC?BBCCBD@CAC?C?BCCAAACCCD@CCCE>C@BBBBAAAAA?AA?AA>B9::B@CCCC?BBA;@=9949@@@CAA>BD>AB?CDCBB??????@>@@@@@@9@@??AAA2=<999.9AA>
@N9IO0:00668:06163
TACGTAGGTGGCAAGCGTTATCCGGATTTATTGGGCGTAAAGCGAGCGCAGGCGGTTTTTTTAAGTCTGAATGTGAAAGCCCTCGGCTTAACCGAGGAAGTGCATCGGAAACTGGGAAACTTGAGTGCAGAAGAGGACAGTGGAACTCCATGTGTAGCGGTGAAATGCGTAGATATATGGAAGAACACCAGTGGCGAAGGCGGCTGTCTGGTCTGTAACTGACGCTGAGGCTCGAAAGCATGGGTAGCGAACAGG
+
CBBBA@A@AB?;;5;95:.99@<A266<)55.55)5999<255<>55595;4;529:>:>:#:8///7//)/:99:@)555)5:;4;;8@9@4:;?2:2599=9:::5@>8@@@@;@C:=C:=CBDBAA@>+0//)/797:>89,0/;,//A;=55555.5;;<4=@@<=???@<6955.5499.559495667;;;.52995:9;9>>;5;??@;;4;@>9999=444798///7.79<<<?5<A@9:;;AAC5
@N9IO0:00672:06188
TACGAAGGGGGCAAGCGTTGTTCGGAATTACTGGGCGTAAAGGGCGCGTAGGCGGCTTATCAAGTCAGGCGTGAAATTCCCGGGCTCAACCTGGGGGCTGCGCTTGATACTGATGAGCTTGAATGCGGGAGAGGATAGTGGAATTCCCAGTGTAGAGGTGAAATTCGTAGATATTGGGAAGAACACCGGTGGCGAAGGCGGCTATCTGGCCCGTAATTGACGCTGAGGCGCGAAAGCGTGGGGAGCAAACAGG
+
:<B@A?AEKG5CB=??AA:???BB@D@C?BBBCE=?@@?@8@A=@@@ID@@<::4:@=BAA@5;:A;;6:CAAAB6;6;A=BE>CBBC@C>AACCC1;;CAAACACDCDCABA@A>@;;5:9.9?000*0>00)06:8.0)/)0)/;2:ACA;;;8:59?CC;@>AAAACCBBB?AA9A;;;.;:;.:;;98:CC?B?AA????:;;?6@?9?@=7;4:;;;>>@::39=>999.77<<<<>3==??A;AA@<
@N9IO0:00692:06184
TACAGAGGGTGCGAGCGTTTGTCCGGAATCACTGGGCGTAAAGGGCGTGTAGGCGGCTGGCTAAGCCGCGTGTGAAAGCCCGGGGCTCAACCCCGGAACGGCACGCGGGACTGGTCGGCTAGAGAGTGGTAGAGGCGAGCGGAATTCCAGGTGGTAGCGGTGGAATGCGTAGAGAGTCTGGAAAGAACACCGGTGGCGAAGGCGCCTCGCTGGACCATTTCTGACGCTGAGGCGCGAAAGCGTGGGGAGCAAACAGG
+
?@@@BAAB=A@@@@@:/0/)---(-(-(---/49=4555=@9@A669>=900+0<:<@C====4669==<<666<@7>@@8>>>2;;9<.556'69=9>@9<<=??@@8>;;94555.5554499444388::818///8838(-(,(--0--(-577>+/84:4@>AAA@??=:4333;,33(3817=;1717<38//(/4///(/89<;=4886:?>38888:?AAB;;4:3338=.7773333&3789933323
@N9IO0:00668:06217
TACGGAGGATCCGAGCGTTATCCGGATTTTGATTGGGTTTAAAGGGAGCGTAGGTGGATTGTTAAGTCAGTTGTGAAAGTTTGCGGCTCAAACCGTAAAATTGCAGTTGAAACTGGCAGTCTTGAGTACAGTAGAGGTGGGCGGAATTCGTGGTGTAGCGGTGAAATGCTTAGATATCACGAAGAACTCCATTGCGAAGGCAGCTCACTAGACATGTTACTGACACTGATGCTCGAAAGTGTGGGTATCAA
+
@@??;?:5:;;644445<5;=>:@*0///&//:)//)//)//)-8/:///:::5:<7:9399.5.59:::;.4449:0444)444588444(3488888&3-4<?AA=:9939@A?C>8?<?<@97/////6////(/8829:8=7=7:<55/5;<6257/569:0@88>2655.....588...(/6717733338494333;3338997733255.7:33388322:67:B888=6<;<AA@89;9333
@N9IO0:00683:06214
TACGTAGGGTGCGAGCGTTAATCGGAATTACTGGGCGTAAAGGGTGCGCAGGCGGTCCTGCAAGTCAGGCGTGAAATCCCCGGGCTTAACCTGGGAATGGCGCTTGAAACTACGGGACTGGAGTATGGCAGAGGGAGGTGGAATTCCACGTGTAGCGGTGAAATGCGTAGAGATGTGGAGGAACACCGATGGCGAAGGCAGCCTCCTGGGCCAATACTGACGCTCATGCACGAAAGCGTGGGGAGCAAACAGG
+
:>///<>A<?BABAA969<B=BB=:=9>:??CCG>CCCCJ>CB=CBBAA;;5;?<@A=@B@B?DCCA@=;;;@@C0;;;;.;A0;:4:8>8@?>=B?@@>@@CC?BBE<?ABACA:???@:=??=?@=899BCA98849@<B@CAC@CCCCCCBBBA=@;;;7;=AB@BAAACDDDE<;;=@=@AA>;;<;7;BB?B?AACC?BB@CCC>C?CACCBBCB@@@A95559;9444)45?@BGE;A@ABC>CCC?
@N9IO0:00692:06231
TACGTAGGTGGCGAGCGTTGTCCGGAATTATTGGGCGTAAAGAGCATGTAGGCGGCTTAATAAGTCGAGCGTGAAAATGCGGGGCTCAACCCCGTATGGCGCTGGAAACTGTTAGGCTTGAGTGCAGGAGAGGAAAGGGGAATTCCCAGTGTAGCGGTGAAATGCGTAGATATTGGGAGGAACACCAGTGGCGAAGGCGCCTTTCTGGACTGTGTCTGACGCTGAGATGCGAAAGCCAGGGTAGCGAACGG
+
>@BBAA?=;929>000009<<>>B@C?C@AA=AE;@A;;;0;@@@@@;00B;00+003=8@@499AA?9:9966==0@B;;;;-;>>@=BCC:CCCAA=??A@A?BE????B@BB>BA?ABCBBBBB>ABAB>AA<AAA2@=@=@C>AA@AAA;;;>@;;;0;?>=>@@ABBB?=C88828<?==7;<?@>ABB?A?B:;6:B.:;>99::::==:99>995>999==999?@6@A=AAB=BBBB??;::9
@N9IO0:00710:06240
TACGTAGGGTGCGAGCGTTAATCGGAATTACTGGGCGTAAAGCGTGCGCAGGCGGTTCGTTAAGTCAGATGTGAAAGCCCCGGGCTCAACCTGGGAACTGCATTTGAAACTGGCGGGCTTGAATGCGGCAGAGGGGGGTGGGAATTCCGACGTGTAGCAGTGAAATGCGTAGAGATGCGGAGGAACACCGATGGCGAAGGCAGCCCCCTGGGCCGACATTGACGCTCAGGCACGAAAGCGTGGGGAGCAAACAGG
+
A@B;;;@C:;;HCA@>0.*.6:::6A*.(///5A8?669>4;@CCDCBBAA=;;6;?;<;@C?BBA@@@@@ABBA:9;CC6AA<A9:93<3999(95=??>::=7=;?4898<:::3:;*//6;;8858>==B=>=;$3//)/(/(/3///9:9:?A558>;>A<BBBBCBCBCAA@@@=@B@B?000+0---(//659)3333333$3:;4;8;::9:6:444833385993333(3;::;;:+3333808::3
@N9IO0:00713:06259
TACAGAGGGTGCGAGCGTTAATCGGAATTACTGGGCGTAAAGCGCACGTAGGTGGTTCTGTAAGTCGGATGTGAAAGCCCCGGGCTTAACCTGGGAACTGCATTCGAGACTGCAGTACTGGAGTGTGGGAGAGGGAAGCGGAATTTCCGGTGTAGCGGTGAAATGCGTAGATATCGGAAGGAACATCAGTGGCGAAAGCGGCTTCCTGGCCCAACACTGACACTCATGTGCGAAAAGCGTGGGGAGCAAACAG
+
BBBBA@@A8;;;@@;;;929.:9@=B6;<<A@BG?BBBCB=B;;;@@@@AB@CCAC?CBB;;5;@@C?CBAABBD6:;AA7@@5=@,0-0;:::1<,////::4:;555@@A:;;@;::@=@AA>;=>+0/00/*-0-.-(-(-5,5061668344;6:?<<5588=9:::9>955:?8<9<8;=999544388::0499.443939937:(/)/7///:8;;9////-------&---/:::&/6==@/66>
@N9IO0:00666:06282
TACGTAGGTGGCAAGCGTTATCCGGATTTATTGGGCGTAAAGCGAGCGCAGGCGGTTGCTTAGGTCTGATGTGAAAGCCTTCGGCTTAACCGAAGAAGTGCATCGGAAACCGGGCGACTTGAGTGGCGGAAGAGGACAGTGGAACTCCATGTGTAGCGGTGGAATGCGTAGATATATGGAAGAACACCAGTGGCGAAGGCGGCTGTCTGGTCTGCAACTGACGCTGAGGCTCGAAAGCATGGGTAGCGA
+
BCCBABB?BB>AC@B@BA=B@B>B=BBE>DC69:6;@>AC=AAA;:;A@BAABC?C@CBB@GE@A;;;@@>@??>5:9.43883<=:?9@883-3:4398486;<8<@8A<??>?===B??;555.59.4.4:>>AAAA;;6;:A@B?@;<<?::==B@CA9C@BAAABA;;9=;<@A9=9?A=BBC?BA@=:=00+/37718:::;:>9::::;;7:9887773333-38;9<=4<:9:AA;BA@<8<
@N9IO0:00696:06267
TACAGAGGGTGCAAGCGTTGTCCGGAATCACTGGGCGTAAAGGGCGCGTAGGCGGCCTGGTAAGTAGGGGGTGAAATTCTGCGGCTCAACCGCAGGACGGCCTCCTAAACTGCCGGGCTTGAGCACGGTAGAGGCTGGTGGAATTCCCGGTGTAGCGGTGGAATGCGTAGAGATCGGGAAGAACATCGGTGGCGAAGGCGGCCAGCTGGGCCGTTGCTGACGCTGAGGCGCGACAGCGTGGG
+
CCCCBCCA<AA?A>A@@@=@BC@CAH<;<CCBB@:9;:CC<BA<BB@A@A@@9979>BB@DC@CBBBBBB1BCCC=B@BBBAK;>>=B@A>A?::8<=948-30*-77(----378/88(333388>:@@=BC?AAA@CC@DAD?BC?B?BBCCB::4:A8<9>8<9@@ADBBBACD>DABB@A@@AB=@@>@@@;?9@A=@=AABBFE>F?::50:;000=@???A?A@@?AA@@A@;;;;
@N9IO0:00709:06297
TACGGGGGGGAGCAAACGTTGTTCGGAATCACTGGGCGTAAAGGGCGTGTAGGCGGCTGAATAAGTGGGATGTTAAATCCCCCGGCTCAACCGGGGAACTGCATCTCATACTGTTCAGCTCGAGCACATCAGAGGAGACTGGAATTCCCGGTGTAGCGGTGAAATGCGTAGATATCGGGAGGAACACCAGTGGCGAAGGCGAGTCTCTGGGATGATGCTGACGCTGAGGCGCGAAAGCCAGGGGAGCAAACGG
+
@@;;;;;;;#94987*733-33-3;-3049998<:5<:4;A8A>=CCBCBBB?::6;AA?>@@<@BAA7;;99.<9/99;;;*;7CABB@D@BBB;C@D;:;BCCBBBAACBBB@DBBB><<666;;<==::;A7666>>D:C?B799499?;BBB@@8<@BB=@BBBCCCCCCCDCC>B?<B<BBA;@B==9==@4545>><=<<<<?>8=>>>??>=?@;335::97<<<<<>5;<85555&599990777
@N9IO0:00710:06279
TACGGAGGATCCGAGCGTTATCCGGATTTATTGGGTTTAAAGGGAGCGTAGGCGGACGCTTAAGTCAGTTGTGAAAGTTTGGCGGCTCGAACCGTAAAATTGCAGTTGATACTGGGTGTCTTGAGTACAGTAGAGGCAGGCGGAATTCGTGGTGTAGCGGTGAAATGCTTAGATATCACGAAGAACTCCGATTGCGAAGGCAGCTTGCTGGACTGTAACTGACGCTGATGCTCGAAAGTGTGGGTATCAAACAGG
+
CBCC@CC@BBC<;;;;55.5<<7@8AAB-0/69;.9939<5A=5ACBB@B@@BC=?;A<?7;5:<495:054:;:.7;7(/)/-(-7///4936-/00+0)/8///)3:??9:881<;BCF@BBBBA:9:AAA??9?=>;::2:;@399;<1;97783748>@A9999?;@@ABC@@@BCC?BDACBB@BCC9::@?1919777;4=?@A>ACBA@A>9:9773333:8444=9::(994444)4=<<<@45559
@N9IO0:00679:06340
TACGGAGGATCCGAGCGTTATCCGGATTTATTGGGTTTAAAGGGAGCGTAGGCGGGTTGTTAAGTCAGTTGTGAAAGTTTGCGGCTCAACCGTAAAATTGCAGTTGATACTGGCGACCTTGAGTGCAACAGAGGTAGGCGGAATTCGTGGTGTAGCGGTGAAATGCTTAGATATCACGAAGAACTCCGATTGCGAAGGCAGCTTACTGGATTGTAACTGACGCTGATGCTCGAAAGTGTGGGTATCAAACAGG
+
BCCCABA?BBB=?@?@@@?BBC?B?BCD:@@;?@6A@6A>5AD=CCCCBBB@@@@=@?AA?B?@@@ABB?;;<DE=BCB;::A?AAAA?B9;:CCC9B7:::99=AA@A?>=9?A??=@<@@A>?>@:?99:94:???BB?B?B?CCCC@BBBBAAB????C>BBBB?B??@??>>A>>;?A=@AB?BBB8:9>@3939::=@?ABBC@CE:::A@@@@@@@@??BAABAAABD9<;<<CC=BCBBBC=;;;@
@N9IO0:00704:06324
TACAGAGGGTGCGAGCGTTGTCCGGAATTACTGGGCGTAAAGGGCGCGTAGGCGGCCTGATAAGTCGGGGGTGAAATTCAGCGGCTCAACCGCTGGACTGCCTTCGAGACTGTTAGGCTCGAGCACGGTAGAGGCTGGTGGAATTCCCGGTGTAGCGGTGGAATGCGTAGAGATCGGGAAGAACATCGGTGGCGAAGGCGGCCAGCTGGGCCGTTGCTGACGCTGAGGCGCGACAGCGTGGGGAGCAAACAGG
+
BBCBBCBB>BBBBAB;;;8;BCAJ@C:;49>:;;0;C@AA<AA8@@>@@@A=:989?BABCC>@@@@??@/@@AA:B<;;<00+0<<B?B=@@BA>BCDCC?A599?@@@@@@5;;5:<=@@A???A<?==9:3:AA?BC?A=A=A@;A=AAAAA@@=::69<@@@@@?@@??@@AA;A?<<9<B@00+00+0<@=C=;;2;;@@>>=@8@:>>=>@@;99@@??>>:?>?99999?=9999*000>>+//:;
@N9IO0:00678:06380
TACGTAGGCGGCAAGCGTTGTCCGGATTTATTGGGCGTAAAGCGAGCGCAGGCGGTTTCTTAAGTCTGATGTGAAAGCCCCCGGCTCAACCGGGGAGGGTCATTGGAAACTGGGAGACTTGAGTGCAGAAGAGGAGAGTGGAATTCCATGTGTAGCGGTGAAATGCGTAGATATATGGAGGAACACCAGTGGCGAAGGCGGCTCTCTGGTCTGTAACTGACGCTGAGGCTCGAAAGCGTGGGGAGCGAACAG
+
CCCA@@>0//7;;299;;.55;9>=AAB;AA=BC/;:;:;/55;95;;;AA=;;5;A8?A=@9@@AAA@@@<<A<6??<<<):25ABB?B?BBC8ABF?BBAA:?9;;1?AAA<BB988277888;??A?BBB?BBBBBB?B>A>@@B>@@?>=>8608>>=482257<=>>>>:;:389)/).;=7<<9<3;97054@@<@@@==>>:>@EDAA;A@@@@AA==>A=B;;;?C:AA?<<<;/<==9:6767
@N9IO0:00681:06397
AACGTAGGGTGCAAGCGTTGTCCGGAATTACTGGGTGTAAAGGGAGCGCAGGCGGGAAGACAAGTTGGAAGTGAAAACCATGGGCTCAACCATGAATTGCTTTCAAAACTTGTTTTTCTTGAGTTAGTGCAGAGGTAGATGGAATTCCCGGTGTAGCGGTGGCAATGCGTAGATATCGGGAGGAACACCAGTGGCGAAGGCGGTCTCACTGGGCACCAACTGACGCTGGAGGCTCGAAAGCATGGGTAGCAAACAG
+
@2;;5AA@;;9;A=ABBB:;;GAFBD@B:;;@AC;;95;;)55)599=;;;=AA@7C6?@0/)/9)0)/)/>00//&/)/44>39//:+0+///47;@A4//(////&//)//666'68)34997><<::8:==073889;7<9=8:;174799///-(-9(//*//3333//------(--36(--7(///,(,,,(,(,,(-5/.28<<<8<<<8=9;::999888433-38789:2:;::<<5:;BB@@9><;
@N9IO0:00685:06360
TACAGAGGGTGCGAGCGTTAATCGGAATTACTGGGCGTAAAGCGTGCGTAGGTGGTCTGTTAAGTCAGGTGTGAAATCCTTGGGCTCAACCTGAGAATTGCATTTGAAACTGGCGGACTGGAGTGTGGTAGAGGGTAGTGGAATTCCAGGTGTAGCGGTGAAATGCGTAGATATCTGGAAGAACACCAGTGGCGAAGGCGGCTACCTGGACCAACACTGACACTGAGGCACGAAAGCGTGGGGAGCAAACAGG
+
A@BBBBBB>BBBCBBAAA>A<@AB?B=A=ABAAD>CBBCC;A;;;BABBBB@CEABBBCC?B?BCABCAGGCCCC>CC@C@CHIAAAA?C????@@;@=@@@@C>CCB>BBB?AC???@B>@@@CBC@BCCCC@>CCCBA?B<A6>8@@7<@AAA@@=@@@=6BCCCBBBBBCAAAB9B9BB?@@A?F?@?>AA@<?:7839<8:29=6=>6;==88?AAA:7388=3?:;>@?8@BBABAA8BBBBF>???>
@N9IO0:00685:06376
AACGTAGGTCACAAGCGTTGTCCGGAATTACTGGGTGTAAAGGGAGCGCAGGCGGGAAGACAAGTTGGGAAGTGAAATCTATGGGCTCAACCCATAAACTGCTTTCAAAACTGTTTTTCTTGAGTTAGTGCAGAGGTAGGCGGAATTCCCGGTGTAGCGGTGGAATGCGTAGATATCGGGAGGAACACCAGTGGCGAAGGCGGCCTACTGGGCACCAACTGACGCTGAGGCTCGAAAGTGTGGGTAGCAAACAG
+
/&/:/00)/::9=<B;9;;9956;9=8@=?@;;;09>:CC,::,5>5556516B=4==AA;5.4;.94)4.4<;<4)499445<3:5555::3:=<=3;654<<05444&4444444$44.4444.4544:<559=@@A9:925.5.55)55:555<==7;;7;8<<@A:::@:;;;;;08?<?;999=ACBC@AAB@D@@@=@>@@@@AA<A@@=@6:;?@=0000/0:79///<1=566<;1999555)554
@N9IO0:00707:06365
TACAGAGGTGGCAAGCGTTGTTCGGAATTACTGGGCGTAAAGCGTGTGTAGGCGGCTCTTCAAGTCAGGCGTGAAAGCCCCGGGCTCAACTCGGGAACTGCGCTTGATACTGTCGAGCTAGAGTGTGGAAGGGGCGATTGGAATTCCGTGTGTAGCGGTGAAATGCGTAGATATACGGAGGAACACCAGAGGCGAAGGCGGATCGCTGGGCCAACACTGACGCTGAGACGCGAAAGCCAGGGTAGCAAACGGG
+
BABBC@@;:949B=@>@A;;;5;@5;4;;AC@AA:A@>AB=BB@?@A@?A@;995:AA@ACC=@@???=ACBCCD<BABA4994:@@B?CCCCJ>C?C:;;CCD?B;;:B@@@@??@>DA@@@@BBD?B?CFF;CCDDAD@C@C@C@BBBBCCCBBC?B@@:4@<ACBBBAAC???B@AA?C>BCB@BBBA9=::4;6@@9>BBDCCEE@D?A?ABBBAA;;;B@@?BBAAAAA6;;?DCD?BBBGCE=BBB<
@N9IO0:00713:06376
TACAGAGGGGGCAAGCGTTATTCGGAATTATTGGGCGTAAAGGGCGCGTAGGCGGCCGCACAAGTGGAAGGTGAAATCCCCCGGCTCAACCGGGGAACTGCCTTCCAAACTGAGTGGCTTGAGTCCGGGAGAGGTGAGTGGAATTCCCAGTGTAGCGGTGAAATGCGTAGATATTGGGAGGAACACCGGTGGCGAAGGCGGCTCACTGGACCGGAACTGACGCTGAGGCGCGAAAAGCGTGGGGAGCAAACGGG
+
DCCDA;:9:9*:?>A;;;>AA?BA=B>B?BE@BB>BBBBB>BC=BFBCA;;69>9=39:@==9?BB?B?B?AAAA<AAAAA3B?BCBE@C@CCC6@=@@>=;@<@>BC<@AAAAAC@CC@CAAACACC=CCCDABBBBAA=@=?;@A9@@AAAACA@=A???9???A?@@CCDD?BB=AC>A????;?;:94:@A=A>AB?BBBBBBB>B@=A?B=@@AABBBBAAA=;;;;;;;&:<<=:<<2>666?7;;<5
@N9IO0:00718:05787
TACGTAGGGTGCGAGCGTTAATCGGAATTACTGGGCGTAAAGCGTGCGCAGGCGGCTTTTTAAGCCAGATGTGAAATCCCCGGGCTTAACCTGGGAACTGCATTTGGAACTGGAAGGCTAGAGTGTAGCAGAGGGGGGTAGAATTCCACGGTGTAGCAGTGAAATGCGTAGAGATGTGGAGGAATACCGATGGCGAAGGCAGCCCCCTGGGCCTAACACTGACGCTCATGCACGAAAGCGT
+
DC@@@@??9@AA?@@:;;5;>BBB=A=C?ACHGK?CBBCC>A@BBBBBBDD?;:6;ACBA0A>AD?BAA;;;9A@8;;:;-9>8?@=D?B?BCD>D@C:;;AAB=B?A;::98=8=9=<?B@@>??B>=:=<<<<;;%>>>@40*09=00)///9899?:>;@8<>88<8:;;?:::B???9?<=<=5;:97.5262647777777(7<=1;3;=9>>::9;///353677286<>,7756
@N9IO0:00724:05762
TACGGAGGATCCGAGCGTTATCCGGATTTATTGGGTTAAAGGGAGCGTAGGCGGACGCTTAAGTCAGTTGTGAAAGTTTGCGGCTCAACCGTAAAATTGCAGTTGATACTGGGTGTCTTGAGTACAGTAGAGGCAGGCGGAATTCGTGGTGTAGCGGTGAAATGCTTAGATATCACGAAGAACTCCGATTGCGAAGGCAGCTTGCTGGACTGTAACTGACGCTGATGCTCGAAAGTGTGGGTATCAAACAG
+
;>B>9;;7;::7<565<B=;;0;=;>A>37727:)/)//)/;1::<@@@@::?3>:499.9.4=9?@B6;;A@@9<;:,44@;AB:94:100<<<3<,/--55),--.////(/;;=@899@A?@??=:>00,0>@;;;7?493:?99/8977;37.3>AA9?9=94=<@@A@=?;990558:;A?@@A9:9AA48344334799:;6::BAA@@BB???@889?AB<B@@AB=BABBBC>CCBBCC<;:5
@N9IO0:00746:05782
TACAGAGGGGGCAAGCGTTGTTCGGAATTACTGGGCGTAAAGGGCGCGTAGGCGGCCTGCTAAGTCGAAACGTGAAATCCCCGAGCTCAACTCGGGAACTGCGTCCGATACTGGTTGGCTTGAATCCGGGAGAGGGATGCGGAATTCCAGGTGTAGCGGTGAAATGCGTAGATATCTGGAGGAACACCGGTGGCGAAGGCGGCATCCTGGACCGGCATTGACGCTGAGGCGCGAAAGCCAGGGGAGCAA
+
:;;AA?AABA5ADAC@AA7:;5997<.945;@@B=BBBBB8AA;ABBBBBE?BC?B>ACCBB?AAB:9:)9>@??>69;9:*4::@@?C@BAABE=A;@;::CCC?BCBA@??493:499?EE?BB@BB:>>ABC>BAAAB>A>@>@?BB>B@@999A?ABBB=BAAAB@B>A@===F>BB?B>BBB?B?BC@BBB=A?;;8;BBB=BA?@@<@>AAB@BBBBBB@??<>?A?@>8>?059;;.590;:
@N9IO0:00746:05794
TACAGAGGGGGCGAGCGTTATTCGGAATCATTGGGCGTAAAGGGCGCGTAGGCGGCTGCGCAAGTCTCGGGTGAAATCCCTCGGCTCAACCGAGGAACTGCCCTGGAAACTGCGCGGCTCGAGGCCGGGAGAGGATGGTGGAATTCCCAGTGTAGCGGTGAAATGCGTAGATATTGGGAGGAACACCGGTGGCGAAGGCGGCCATCTGGACCGGTCCTGACGCTGAGGCGCGAAAGCGTGGGGAGCAAACAGG
+
CCCCCDDCDD5BB??9::=?D=;::;@BBBE9;<8<@BCC>CD>AAACBCC@CCAAABCBBB@CBBACCE@ABAB=BBE>DA@?ABAC>A>AAB=A>BAAAB9@@=AA<@;=<800)/788//+57==8===C>=8<;>=2>4?8?>8?@=?A@AAB=@?CC=BBBB???@BBB?BC=AA=@=@@A?B>@@>?CB?C?BB?A?9;;;:4:;>A=;:5:@BCBA@;;;6;@EABB;;;DCCCC:@AAAB=ABB:
@N9IO0:00756:05770
TACGGAGGGTGCGAGCGTTGTCCGGAATCACTGGGCGTAAAGGGCGCGTAGGCGGCCCGGTAAGTAGGGGGTGAAATCTTGCGGCTCAACCGCAAGGCTGCCTCCTAGACTGCCAGCTCGAGCACAGTAGAGGCAGGTGGAATTCCCGGTGTAGCGGTGGAATGCGTAGAGATCGGGAAGAACATCAGTGGCGAAGGCGGCCTGCTGGGCTGTTGCTGACGCTGAGGCGCGACAGCGTGGGGAGCAAACAGG
+
BC@@=@BC>CCBBB@@AA<ADE?A?A?AACCA?A;9:::C=BA9::;>8<=:99.44(42447::44444$499=3;==8=00+0>>>4A<@AC@C@DCDD@AA<?>:==555.4/9//////9889;999:6888233.47<<B=4?7::?BB=C9=>:C:C>>>654449448;(4.44499:;555=9;;?7<6<;6817;<999+78;;6<<888888;<<;6;;33/6///95555-59:==-2223
@N9IO0:00758:05766
TACATGGGGTGCAAACGTTGCTCGGAATCATTGGGCGTAAAGCGCGCGTAGGCGGTTACTTAAGTCGGATGTGAAAGCCCTCGGCTTAACTGAGGAAGTGCACCCGAAACTGAGTAGCTAGAGTACGAAAGAGGGTCGCGGAATTCCCGGTGTAGAGGTGAAATTCGTAGATATCGGGAGGAACACCGGTGGCGAAGGCGGCGACCTGGGTCGAGACTGACGCTGAGGCGCGAAAGCGTGGGGAGCAAACAGG
+
BCDDCCBB;BBADD>B??8::@BC?C?BC??=@C=AAAAA9@;9:<;B?>@<?@7A<@?L:B9AACC8;A<;<<?6;A?7@=>7:?7>9=>@@A;@<@<@B@@>4:;;3;;;<;;;BCA@@CDDDC::;0;;;;,9AAAGBDBD?BB;@<@@@C>@A=ABBD>D?CCBBBBCBCBBC>CB@B@BBB@B=?>>BBB@C?CB?@A@C?BAC<;;;;;;BECBB@9;;;;7;CAABB6;;4:999+:==A<7<<<7
@N9IO0:00761:05781
TACGAAGGGTGCAAACGTTGCTCGGAATCATTGGGCGTAAAGCGCACGTAGGCGGCTTCGCAAGTCGGATGTGAAATCCCGTGGCTCAACCATGGACGTGCATTCGAAACTGCGAAGCTTGAGTATGGAAGAGGGTCGCGGAATTCCCGGTGTAGAGGTGAAATTCGTAGATATCGGGAGGAACACCAGTGGCGAAGGCGGCGACCTGGGCCAATACTGACGCTGAGGTGCGAAAGCGTGGGAGCAAACAG
+
CCCAA>AD=A@CCD?BAA=AA@AA>A>AAAA?BB=A?A@@:@:;;CDBBAA=>?55;25>CC?CBBB@BBBCCDC>BBB<ABC?BAAA=B@CBA>B@@?AA??=?DCC>CAAA<<7;B@:@:5;<5<3939;;:0;@>AA:@>@>AC>C@C?;>959.56<=6<;>CBBCCCC665>239.9.4::5;=99.4446;79949>;;8ABA=C8;4<;955:@AA>99929959@D8?>C;;<09@;;;)554
@N9IO0:00720:05836
TACGTAGGTGGCGAGCGTTATCCGGAATTATTGGGCGTAAAGAGGGAGCAGGCGGCACTAAGGGTCTGTGGTGAAAGATCGAAGCTTAACTTCGGTAAGCCATGGAAACCGTAGAGCTAGAGTGTGTGAGAGGATCGTGGAATTCCATGTGTAGCGGTGAAATGCGTAGATATATGGAGACACCAGTGGCGAAGGCGACGATCTGGCGCATAACTGACGCTCAGTCCCGAAAGCGTGGGGAGCAAATAG
+
CBB@@@A5;;>AABB;;;?CAC?A<@>B49;=A=5;555=2=9;;0;@@;;4;4.4556<8==6666?>?:==@@8<;=BAA669@;>;99.4;344.//)/:;69:19)////4:;;::::::454:883809BBBCC@C9<7;7:88:833388288:;2:88<<=BB@?@733,3333@A??;;;08..(-(--4--/3658177;=8838?@@==;@7779::3::>89==<:77*75:55,766
@N9IO0:00724:05828
TACGGAGGGAGCTAGCGTTGTTCGGAAATACTGGGCGTAAAGCGCACGTAGGCGGCGCAGCAAGTCAGGGGTGAAATCCCGGGGCTCAACCCCGGAACTGCCTCTGAAACTGCAGTGCTAGAATCTTGGAGAGGCGAGTGGAATTCCGAGTGTAGAGGTGAAATTCGTAGATATTCGGAAGAACACCAGTGGCGAAGGCGACTCGCTGGACAAGTATTGACGCTGAGGTGCGAAAGCGTGGGGAGCAAACAGG
+
BBDCACCB=BA@?>AA?@=?@?AA:?;6;=BBBF>AA?CC=A:::A;:9@<74504:444;;7<=<==BB8;;<<199909;;+;5557;@@2@@E@A000;@<=@B:3:555<@?AB====9=<<8:6;;33.3:878<594928.33;8;<;:99=:33:2:6=<=?@@;;B:>>:?:=<8=@?:@?::5:><4949=ABB@;;<@=@AB?CCBC@CC;;;A@@@?ABAAAA8;;AABBC9BBFCC=B??<
@N9IO0:00726:05830
TACAGAGGGTGCGAGCGTTAATCGGAATTACTGGGCGTAAAGCGCGCGTAGGCGGCTTTGTAAGTCGGTTGTGAAATCCCCGGGCTTAACCTGGGAACTGCATCCGAGACTGCATAGCTAGAGTATGGGAGAGGGAAGTGGAATTTCAGGTGTAGCGGTGAAATGCGTAGATATCTGAAGGAACATCAGTGGCGAAAGCGACTTCCTGGACCAATACTGACGCTCATGTGCGAAAGCGTGGGGAGCAAACAGG
+
B@BBA@A@:@ACC@@?AB?@?ABB?B@I;;;@AE>BABBB:@;;:BBCCBB>994:BB=BCC?@@@B<@=;;;@@;ACCE:DD<AA?CAC>ABD<@<@9::???=A;;;BBBBBBB??>A@999AAAC>BBBBC?C>AAA?B?BB>BBB?BCABBBA?BEFJ?;;<CBBAA@@@@@AA=A>A@CBCCCBAA=@;;;0;?ABBC@C?@@;@?;?<@@@@@A;;;@@B;;;A@<<;0::BBBCC<BBBCC=BBC=
@N9IO0:00730:05842
TACGAAGGGGGCTAGCGTTGCTCGGAATTACTGGGCGTAAAGGGCGCGTAGGCGGATAGTTTAGTCAGAGGTAAAAGCCCAGGGCTCAACCTTGGAACTGCCTTTGATACTGGCTATCTTGAGTTCGGGAGAGGTGAGTGGAATGCCGAGTGTAGAGGTGAAATTCGTAGATATTCGGCGGAACACCAGTGGCGAAGGCGACTCACTGGCCCGATACTGACGCTGAGGCGCGAAAGCGTGGGGAGCAAACAG
+
B@A??5;;;;*:>=A:::8::ABB@C@D@DBA@@8<=?>>8?@8@@@@@BB?@?<@AAAAA;A::<AAA@?@@CC799F>CCF>CB;;6;<B=@=A<ABBCADF>BCCCB@@;@::;AA<@@CC?BCD>CCCE@BBBCCB?B@BBB@BCCBBBDAAA?BAAA<A?AA??:::@@;@A<?>8<:?=>;B:998<9938<A???AAA@A@<@@8>?=998????@???B?BBCBBB:????=??2====>5:88
@N9IO0:00731:05814
AACGTAGGTCACAAGCGTTGTCCGGAATTACTGGGTGTAAAGGGAGCGCAGGCGGGAAGACAAGTTGGAAGTGAAATCCATGGGCTCAACCCATGAACTGCTTTCAAAACTGTTTTTTCTTGAGTAGTGCAGAGGTAGGCGGAATTCCCGGTGTAGCGGTGGAATGCGTAGATATCGGGAGGAACACCAGTGGCGAAGGCGGCCTACTGGGCACCAACTGACGCTGAGGCTCGAAAAGTGTGGGTAGCAAACAGG
+
:-;BB;;6;=B>C@DBBB=AAC?B=B6<5;;:44)4;555)5909:5559;6;;?6>7<;>=8==5:59399444)4<399==4;<=@=B@2;:?>9@@@@AC9;;;;.5::;<=<<$:A4;::=555:AB@@@?;;;<AC=@;@2:;09;==999AA=AC?B?;;;BBBAA;;;<;;0:93:?A@A@B@@@?BBA9?<:;4;4:@>=>B=@?@=@2999>@;;;;;;=@AA;;;<&;99;@@4@B@<@A4A<?5
@N9IO0:00735:05825
TACGTAGGGTGCGAGCGTTAATCGGAATTACTGGGCGTAAAGGGTGCGCAGGCGGTTGAGTAAGACAGATGTGAAATCCCCGAGCTTAACTCGGGAATGGCATATGTGACTGCTCGACTAGAGTGTGTCAGAGGGAGGTGGAATTCCACGTGTAGCAGTGAAATGCGTAGATATGTGGAAGAACACCGATGGCGAAGGCAGCCTCCTGGGACATAACTGACGCTCAGGCACGAAAGCGTGGGGAGCAAACAGG
+
CA;;;???8@ACBBB;:;?C=@;;49295@:9;;/9@5;;/9:6=?@@@@B@EE@E@CCCBB>BABB;;:A::;B<BCDC;CB;;:4:29>@@D8?:@=9=>@@;;;BDCAAAAAA?@@A@?@@@@@:99A???6882993;=??D@CCCCBBBBBBBBBBB=BA@A@BBBABBBBB?C?CC@BBA=AA9959@@396::::?CC?DDF>B:::@;???@@B@@@BB>AAA=>>9@@@ACCC;DBBBF=BCC?
@N9IO0:00739:05827
AACGTAGGTCACAAGCGTTGTCCGGAATTACTGGGTGTAAAGGGAGCGCAGGCGGGAAGACAAGTTGGAAGTGAAATCTATGGGCTCAACCCATAAACTGCTTTCAAAACTGTTTTTCTTGAGTAGTGCAGAGGTAGGCGGAATTCCCGGTGTAGCGGTGGAATGCGTAGATATCGGGAGGAACACCAGTGGCGAAGGCGGCCTACTTGGCACCAACTGACGCTGAGGCTCGAAAGTGTGGGTAGCAAACAGG
+
C9BBA:;6;A@@B>BBCB>BAC:;:<@E?ABBAA<AB@AB;AB9;<<;;::7/@<5:6=@00+/@)0)/)/?994/9?ABBCC<AA;:7:?9@;;;0::=9;;,;@@@3>94;9;9*9:::<@@@AAACBB@@<@@A=AC@C@C?AA<@?@@@@@@C?CC@B>BBBBBBCECBBBBF>@A=?=?AA=AAAA>ABB?B@A@>@?BB;;8;?BBB@C9<;CABAAB;;;=AAA;;;0;?A@BB=@BA@@A:A?@=
@N9IO0:00725:05907
TACGTAGGGGGCAAGCGTTGTCCGGATTTATTGGGCGTAAAGAGCGTGTAGGCGGCCAAGCAGGTCCGTTGTGAAAACTGGAGGCTTAACCTCCAGACGTCGATGGAAACCGCATGGCTAGAGTCCGGAAGAGGAGAGTGGAATTCCTGGTGTAGCGGTGAAATGCGCAGATATCAGGAAGAACACCCGTGGCGAAGGCGGCTCTCTGGGACGGTACTGACGCTGAGACGCGAAAAGCGTGGGGAGCGAACAGG
+
AC;;:BBDDC2DDABA@@9::C@C5;;A8@A=@@;9:9?@=@:::BBCB@@=995;=@;BBBC?BB@CC?BBBABB7;;B?BB?CC:;:;GBC@DC@A;;;;:9>4:9,::@@@@A@BECDCBCB@C6:7;BA?BBBBBB@C?B?B?BC?CBBBBBG@BBBA<:::BBBBABABBBC?B?BB?@@@@0;::5;@?:?;??;=??@???C=ABB9::D@?>=9:9999999=:999&999=9@@,55;;;6;;?=
@N9IO0:00727:05897
TACGTAGGGAGCAAGCGTTATCCGGATTTATTGGGTGTAAAGGGTGCGTAGACGGGAAGGCAAGTTAGTTGTGAAATCCCTCGGCTTAACTGAGGAACTGCAACTAAAACTATACTTTCTTGAGTGCTTGGAGAGGAAAGTGGAATTCCTAGTGTAGCGGTGAAATGCGTAGATATTAGGAGGAACACCAGTGGCGAAGGCGACTTTCTGGACAGTAACTGACGTTGAGGCACGAAAGTGTGGGGAGCAAACAGG
+
CB?@ABBD>CBBB=B;;;=@BB?C;;<D>CC@CB>BBCCB:A@4<;;;@DCCCEH?C?B@@@=AC?CCC;;;C@B8A?@8@>?2657<690/0/)/*/::/4048888+8<<:99AA5:9864::://)/1///>:>>7=:94:494:7:::5439333,333829=@@?@BB@BA=@@498;?>@@D@988?9>7:59;:::BCC=BBC@BBCCBA?BB;;;@A?CBB>AA;:88-8??@AAB6BBBAB<??@?
@N9IO0:00730:05870
TACGTAGGGGGCAAGCGTTATCCGGATTTACTGGGTGTAAAGGGGAGCGTAGACGGCATGGCAAGCCAGATGTGAAAGCCCCGGGGCTCAACCCCGGGACTGCATTTGGAACTGTCAGGCTAGAGTGTCGGAGAGGAAAGCGGAATTCCTAGTGTAGCGGTGAAATGCGTAGATATTAGGAGGAACACCAGTGGCGAAGGCGCTTTCTGGACGATGACTGACGTTGAGGC
+
?@:;;::???,@A=AABB>BCC@C=;;F=;;CEC><;;BB0;;;&5;;<<B;;;B?BBBB?BB6009@B=0///::1////&4<<+<=BB?@A@-;;09944/777(/)/5:87::43-4::978999@@>AC9:8;C6;;B?DAE@E@CB;;;BBAAA?CBCB=999BBBCCBBB?BA=AB5<7;;;=B@;:8:CA?C@;:9@?.877-333333/>;00/:;598946
@N9IO0:00732:05881
TACGTAGGTGGCAAGCGTTGTCCGGGATTTATTGGGTTTAAAAGGGTGCGTAGGCGGTCTATTAAGTCAGTGACTGAAATTATCCCGGCTTAAACCGGGAGGGTGGCATTGATACTGATGGACTTGAGTGCAGGTCGAGTAGGCGGAATTGACGGGATGTAGCTGGTAGAAATGACGTAGATATCGTCAAGAACACCCGATAGTGAAGACAGCTTACTAGACTGATAACTGACGCTGAGGCACGGAAA
+
:;<?<;<055.4<.////)//:)//)///)55.5;09909::&55)5:<=;?;25/3:///74:4454554444444<)/)/77;(/)//17:19)44(333(382833-334<;;;:882347:>@=<<<70)//----55(,,,5(-(/////(397//////)/77:>487-----5566//-5--(/6178::(44;555<<7:;<555;7444::::;555:6>5//;9///6616///38;;
@N9IO0:00737:05908
TACGGAGGGGGCAAGCGTTGCTCGGAATTACTGGGCGTAAAGGGTCCGTAGGCGGCTTCATAAGTTAGATGTGAAAGCTCAGGGCTCAACCCTGAAATTGCATCTAAAACTGTGGAGCTAGAGTCCAGAAGAGGTCGGCGGAATTCCCGGTGTAGCGGTGAAATGCGTAGATATCGGGAGGAACACCAGTGGCGAAGGCGGCCGACTAGTCTGGCACTGACGCTGAGGGACGAAAGCGTGGGGAGCGAACCGG
+
AABA@BCDDD5CC>??AB69:<:929;?;?@99:/9?9::/9?6<9=?AAA?@@?AC@CB;;7;@?AAAABBCCD>AABBBBE=BBBC=AA;@A>@9@-//:@==;<<0@9;;D?AA???DAAAB=@@C?B@@=@A@@BB?B?B?BC=B?BB;<;DD>CCBB<BBAACBBBB;:;BB>BC@J?C;;:;BBD@DEC>A>;;7;?BBBAAA@@@@=:::::@@@@AB;;;6<B>?@;@AAACCC9AA@??5;5;<
@N9IO0:00754:05861
TACGGAGGATCCGAGCGTTATCCGGATTTATTGGGTTTAAAGGGAGCGTAGATGGATGTTTAAGTCAGTTGTGAAAGTTTGCGGCTCAACCGTAAAATTGCAGTTGATACTGGATATCTTGAGTGCAGTTGAGGCAGGCGGAATTCGTGGTGTAGCGGTGAAATGCTTAGATATCACGAAGAACTCCGATTGCGAAGGCAGCCTGCTAAGCTGCAACTGACATTGAGGCTCGAAAGTGTGGGTATCAAACAGG
+
CCAA?AB?B@B=@>@?BB?BED?B:;:A9@?9=9)55)590>@5BB=B=BBCC>;>>C>>2;69??@@@=;;9<80<@<3;@A?A?:@?B?B><<<-939<9799@>000;:)0//8:A<B=BBBA???=A?;2>>>;@B?C?B:;;BB@CD;=;CC?;::D=CBBB@DBBBB@;;<BC@BB8;;C?BBC9;;A@5;5;AAA?CCCBC9;;@@@B?DDEDCBE?B;;8;;;;ID:;;@@AA:@>A?>>5=>=2
@N9IO0:00725:05951
TACGTAGGGGGCAAGCGTTATCCGGATTTACTGGGTGTAAAGGGAGCGTAGACGGCATGGCAAGCCAGATGTGAAAGCCCCGGGGCTCAACCCCGGGACTGCATTTGGAACTGTCAGGCTAGAGTGTCGGAGAGGAAAGCGGAATTCCTAGTGTAGCGGTGAAATGCGTAGATATTAGGAGGAACACCAGTGGCGAAGGCGCTTTCTGGACGATGGACTGACGTTGAGGCTCGGAAAGCGTGGG
+
ACAAAA@BBB3BA=AA@@<@BB?C?BBD8;;BCC>CCBDD7;:/9?599BBCGC@CABA?AB?BB>AAA<;;?@C;;:44&4<<+<<AA?A@@-;;0;>?=:9993:5:7=595?><9@@@?@A;;;BB?BCBB>AB;@@B?B?B?B=@@BBBBBBAC?AAAA;;;:CCCCCCCB?AB?AA?A?@??=@9;:?ABA@F???@BB8::C<?;----(/993338:4977,3977,7917777>>>
@N9IO0:00726:05926
TACGTAGGGGGCAAGCGTTATCCGGATTTACTGGGTGTAAAGGGGAGCGTAGACGGCACGGCAAGCCAGATGTGAAAGCCCGGGGCTCAACCCCGGGACTGCATTTGGAACTGCTGAGCTAGAGTGTCGGAGAGGCAAGTGGAATTCCTAGTGTAGCGGTGAAATGCGTAGATATTAGGAGGAACACCAGTGGCGAAGGCGGCTTGCTGGACGATGACTGACGTTGAGGCTCGGAAAGCGTGGGGAGCAAACAG
+
>A9::BABBB0;;6;CBA=@BB=B<AAD4:;BCC;;::AB.;;:&55599459BA<996;7;?ACB@BBB;:6:;;1444)4<<+<<>>3888&55)59:::>;;)0,/6:>>>CC99;;;;C@;;00;6;:00)//)/>;6B4878<??BA@?9787/7?CC<=>>BCCCBB9948?=@A<@9?=>;?>::3:;:9><8808</75<<6<<///59<<885997<<=5;9///6>6;///999-/6767(587
@N9IO0:00730:05942
TACGGAGGGGGCTAGCGTTGTTCGGAATTACTGGGCGTAAAGCGCACGTAGGCGGCTTTGCAAGTTAGAGGTGAAAGCCCGGAGCTCAACTCCGGAACTGCCTTTAAAACTGCATCGCTTGAACGTCGGAGAGGTAAGTGGAATTCCGAGTGTAGAGGTGAAATTCGTAGATATTCGGAAGAACACCAGTGGCGAAGGCGACTTACTGGACGACTGTTGACGCTGAGGTGCGAAAGCGTGGGGAGCAAACAGG
+
ABA@>ABEDE5B???A?@9??=?C?C>@?ACBBF>CBBBC7:9:9A:00==900,0@@+00@0;:@DBBB@CAAA>ACC=C?CCBBBB@BBD@C@B@C@A@<@C0;;;.;<<<@@AAAA<?@9:9:@>7<833.7>/33=4?9?4?;@BC?@@@B@A??>?=6B7=8=@AACBB@BB@B?BB@>>>?AA@=188=8=8=?BBB@BBAB?BBBBBBED?BB:::CDCC?BA@?@@9@@@@ABA9BBCCC>CG@9
@N9IO0:00731:05929
TACGTAGGGGGCAAGCGTTATCCGGATTTACTGGGTGTAAAGGGAGCGTAGACGGCGCAGCAAGTCTGATGTGAAAGGCAGGGGCTTAACCCCTGGACTGCATTGGAAACTGCTGTGCTTGAGTGCCGGAGGGGTAAGCGGAATTCCTAGTGTAGCGGTGAAATGCGTAGATATTAGGAGGAACACCAGTGGCGAAGGCGGCTTACTGGACGGTAACTGGACGTTATGGCGTCGGAAAAAGCGTGGGGGAGCAAAACAG
+
?A;;;AAAAA,;;5;999@DDD;B;?AA8A;;:C>969C>)99,5999:<<<>CAC;;9;8718;:>@ABB@@@B9@=;;;DD8CC;;;;DD;DD@;;;A@A@7;9;E>BBBBBBBAAC@BBBBAA6;8;BDD;BB@CEC?A=@5:5:@<A??AAAB9B=>>8;;;BCCB=@<>2;85>=>B8BBB???8828??9=878,784;AAC==;61//(...(/8886---(,5,,-(....$--,,,222$,,----&/55
@N9IO0:00735:05917
TACGGAGGATCCAAGCGTTATCCGGATTTATTGGGTTTAAAGGGTGCGTAGGCGGCCAATTAAGTCAGAGGTGAAAACTTGCAGCTCAACTGTAAGCGTGCCTTTGATACTGATTGGCTTGAATAAACTAGAGGTAGGCGGAATGTGACAAGTAGCGGTGAAATGCATAGATATGTCACAGAACACCAATTGCGAAGGCAGCTTACTATGGTTTAATTGACGCTGAGGCACGAAAGCGTGGGGATCAAACAGG
+
BBCB?BC@9;;?B=@BA@@BBC;C:CC@8@C<H>4BC.;:.4;)55BAA@A>;;5;4@9@.<5;>=BB;;7;AA>@4@A69;BCCC>C?B@>00,080/0<)0/(4=8:;AABD?A>AC599:998*98<=@A=@<;6;@;@<<95;;AA@@@?CCD?B;:5/959CCECCBCBBAABDAAA@AA?8<6?6;9;<1515;::<9<=>=<<399)9.48=<;@@AA??;>@@99:/9:99=<>2?ABBB<AAA?
@N9IO0:00716:05979
TACGTAGGCGGCAAGCGTTGTCCGGAATTATTGGGCGTAAAGGGAGCGCAGGCGGGAAACTAAGCGGATCTTAAAAGTGCGGGGCTCAACCCCGTGATGGGGTCCGAACTGGTTTTCTTGAGTGCAGGAGAGGAAAGCGGAATTCCCAGTGTAGCGGTGAAAATGCGTAGATATTGGGAAGAACACCAGTGGCGAAGGCGGCTTTCTGGATCTGTAACTGACGCTGAGGCTCGAAAGCTAGGGTAGCGGAACGGG
+
BBBBBBB???<?A=B:::6;BB@EAC@DAGG@CC>CBBCC:@?:?@ABBAA=A@=4<<5<BA=AA>;?AAB4959&5999=@A2>=<B2444&5;;;;;?=0667<<499;)///&//4:7///::;4;<==;CC<B??<@7;7<>7<>=<:::986>9;;;&;9555<;@@<A;A@9@599399:=:;<<9>CC@B?BA><<<4977-333<@@@;@BBAA=666//(/66/0/)/=8<=?5:9000)05:9=3
@N9IO0:00716:05983
TACGGAGGGTGCAAGCGTTAATCGGAATACTGGGCGTAAAGCGCACGCAGGCGGTTTGTTAAGTCAGATGTGAAATCCCCGGGCTCAACCTGGGAACTGCATCTGATACTGGCAAGCTTGAGTCTCGTAGAGGGGGGTAGAATTCCAGGGTGTATCGGTGAAATGCGTAGAGATCTGGAGGAATACCGGTGGCGAAGGCGGCCCCCTGGACGAACGACTGACGCCTCAGGTGCGAAAGCGTGGGGAGCAAACAGG
+
BBBA=@?@9@@AB=B@AA@C?>>>:@,0/7//0+:5:55)555;94@A;;4;;50:8>@=@;00///90/6CB>8>C>>2A;3;:<>04-3>?.:-3333;994;:9??9807;038B=A;;;;;BB@?>:;;;;;%;99?3<9>6=<=677998>;8<==C6747>>9899887<B:==29.944=>?>C?@@???:?<17787)7828:==04599///9//(/:993:9888=8>?@BCBB9BA>:=2;;;8
@N9IO0:00716:05993
TACGGAGGGTGCAAGCGTTATCCGGATTCACTGGGTTTAAAGGGAGCGTAGGTGGGCTTTTAAGTCAGTGGTGAAATCTCTGGGCTTAACCCGGAAACTGCCATTGATACTATTAGTCTTGAATTCTCTGGAGGTAAGCGGAATATGTCATGTAGCGGTGAAATGCTTAGATATGACATAGAACACCCATTGCGAAGGCAGCTTACTACGGAGACATTGACACTGAGGCTCGAAAGCGTGGGGATCAAACAGG
+
CCEC@BBE8;;FD@BCCC?CBC696:B>AABAAA;@F0;;9;A<BB<;;=>?CDD=@>EA7>;0//799;=@ACC=@?;=BCC>@?<?;@A:A?BB<BBBB?BB@AAAAB@@@?B@@@C?AA@E@EBAAA>;<6;C?ABB@B>BCB@@@@<:999@@;@;;;3??<=9==<==9;>9;;:>>:=<<<*0/27//4.4.4:::<7::<<::6:=BBBB?B??>A:::A=AAAA@@5::89=>?9???AC<:::?
@N9IO0:00723:05979
CACGTAGGGGGCAAGCGTTGTCCGGATTTATTGGGCGTAAAGAGCTCGTAGGTGGTTCAGTAAGTCGGGTGTGAAACCTCCAGGCTCAACCTGGAGACGCCACCCGATACTGCTGTGACTAGAGTCCAGTAGGGGAGCGTGGAATTCCTGGTGTAGCGGTGAAATGCGCAGATATCAGGAGGAACACCAGTGGCGAAGGCGGCGCTCTGGCTGGAACTGACACTGAGGAGCGAAAGCGTGGGGAGCGAACAGG
+
BBBAABBCCC2??:=>:93;:<385444(493993>=???58:88BBABCC>BA@C@BDDDD?@@AAA;@@@@@B<C>@@<;;7;BCDADAIC@<;;A@A;;;9,44@@@ABBAAABBCBBBAAAB?:98::;:+:?:44<25259=8:@=?A99>;@499<=4569@AB@@@CABAB?CB>@7>AA?BC?@=??B?C>BB@A@@BC@A<;=C:>9==;::;>:5557:<:9;9,49=@ABB9BBACC@:657
@N9IO0:00724:05961
TACGTAGGGGGCAAGCGTTATCCGGATTTACTGGGTGTAAAGGGAGCGTAGACGGCATGGCAAGCCAGATGTGAAAGCCCGGGGCTCAACCCCGGGACTGCATTTGGAACTGTCAGGCTAGAGTGTCGGAGAGGAAAGCGGAATTCCTAGTGTAGCGGTGAAATGCGTAGATATTAGGAGGAACACCAGTGGCGAAGGCGCTTTCTGGACGATGACTGACGTTGAGGCTCGGAAAGCGTGGGGAGCAAACAGT
+
@@@?>;:;;;*<A5;9BB?BBA?D@DCD?BBBCC>CCCCC0;;09B5559?@CDFHBAA@BB5;;4;;594499?0944)4::+:;@@?CBB9BB=B@@;;544/5393944////)/9::=B???CC?ACAA>AC<@@C@B>A<@7;;BBABBCAA?AEEF=;;;BCBCCC;;7;@<AC@B=A@C?C;::;?@==?=:;977(333-383333:<<888=<8<::+00--(-9/7--////&/7333(3387
@N9IO0:00734:05993
TACAGAGGATGCAAGCGTTATCCGGAATGATTGGGCGTAAAGCGTCTGTAGGTGGCTTTTTAAGTCCGCCGTCAAATCCCAGGGCTCAACCCTGGACAGGCGGTGGAAACTACCAAGCTGGAGTACGGTAGGGGCAGAGGGAATTTCCGGTGGAGCGGTGAAAATGCGTAGAGATCGGAAAGAACACCAACGGCGAAAGCACTCTGCTGGGCCGACACTGACACTGAGAGACGAAAGCTAGGGGAGCGAATGGG
+
CCBBB@@<9;;@C?BBBB?BCB=@=@166==9@>7CDCCE>AABAECGCB@?999;CDDD1<:<BD6<;@CCBDC<@AA=A@B=:;6>:??8@B=@;;B5:=:?@>;D8CC>>2;759?@7;;@@CC@BBBDD8BBBBBB=B@DD=B@B?@@255:;6:7333&377<;=<<:?:9:4<<6<>:><<9<8<>9====6=<<===<<B;;;7;=CCCCHGDCCBBBBBBBBBBBBB=ABBBBCC7BB;;;=A@B;
@N9IO0:00738:05986
TACGTAGGGTGCGAGCGTTAATCGGAATTACTGGGCGTAAAGCGTGCGCAGGCGGCGCCGCAAGTCGAGTGTGAATCCCCGAGCTTAACTTGGGAATTGCGCTCGAAACTACGGTGCTGGAGTGTGGCAGAGGGAGGTGGAATTCCACGTGTAGCGGTGAAATGCGTAGAGATGTGGAGGAACACCGATGGCGAAGGCAGCCTCCTGGGCCAACACTGACGCTCATGCACGAAAGCGTGGGGAGCAAACAGG
+
/9:A@;;;7;CAA@B;6:=B=BBE294;.55<>C>BAABB;@@@@@@@>99.94.49@;@@B7:;BA@=::0-.)----&---/:.405;?BE>D@E@B@@A@>==@9>=?@?<@@?AD@AAAB?@;@;;;;B8;;7<B?A?B@D@FBB@@AAACC@CCCC@BBAAAB:::BAACC=@@=@<?A@;>>9929<>6>>A:99<=>;@AA=B?B@BB@@@B:::A???==;;;;;0;=<>@@@8BBBCE>BBB@
@N9IO0:00755:05968
TACGGAGGATCCGAGCGTTATCCGGATTTATTGGGTTTAAAGGGAGCGTAGGCGGACGCTTAAGTCAGTTGTGAAAGTTTGCGGCTCAACCGTAAAATTGCAGTTGATACTGGGTGTCTTGAGTACAGTAGAGGCAGGCGGAATTCGTGGTGTAGCGGTGAAATGCTTAGATATCACGAAGAACTCCGATTGCGAAGGCAGCTTGCTGGACTGTAACTGACGCTGATGCTCGAAAGTGTGGGTATCAAACAGG
+
>AAB>AC?B;;6<AA;;;5;;@9=9?@:6@A49<0:D,9545A0?@=B???:=A@@@6659@266<>>>46665<055626>>@DCDC@C;=;CBB7C=@>?>@<@>A???@=5=88885:8>>?@A>===99038:79?9<2:187;;6<;337?@6;;=90;:<=9:999@AAAADD?BB=???;>>@588==9=9@@CAB=??@@588>:?A??9997339343::599?C5>???@D<B???@@8666:
@N9IO0:00720:06036
TACGTAGGGGGCGAGCGTTGTCCGGAATTATTGGGCGTAAAGGGCGCGCAGGCGGCCGATTAAGTCGGATGTGAAAGGCCACGGCTCAACCGTGGAGTTGCATCCGAAACTGGTTGGCTTGAGTGCAGGAGAGGAGAGCGGAATTCCCGGTGTAGCGGTGAAATGCGTAGAGATCGGGAGGAACACCAGTGGCGAAGGCGGCTCTCTGGCCTGTTACTGACGCTGAGGCGCGAAAGCGTGGGTAGCGAACAGG
+
CACBCBBCFC5BBBA@@@5;;@>B?B?B@BD@BKI<;;CD;@@;;;;BB:929?4;5;BB?B>AACC@A:::??A9?:?7;;D?CC;;6;;AAA?ABB?BBBDB@CBB=B?@>@?C>BB6;;B@@@A@>ABBC>?@BBBB?C>A>AD=@?BB?AABB?BCDD>CBBBACBB@>A;;;0;D?B?BCB?CDCC@CDD>B>AA?BBBBBA@=@>AA@>A@@>??A@BBAA=@?>888*9:A>@@<ABBBBB?BBB9
@N9IO0:00729:06017
TACGTAGGCGGCAAGCGTTGTCCGGAATTATTGGGCGTAAAGGGAGCGCAGGCGGGAAACTAAGCGGATCTTAAAAGTGCGGGGCTCAACCCGTGATGGGGTCCGAACTGGTTTTCTTGAGTGCAGGAGAGGAAAGCGGAATTCCCAGTGTAGCGGTGAAATGCGTAGATATTGGGAAGAACACCAGTGGCGAAGGCGGCTTTCTGGACTGTAACTGACGCTGAGGCTCGAAAAGCTAGGGTAGCAAACCGG
+
BCCBB@?=9949?<?9:;6;;B?BGHAIAFE?BB>BBBCC;@@;@BAAA@@<@AB=BG?CBC<@AB?CAAA?BCC7@@@;;;;.;DBB5;;0;?BBCDCC9AB>BB?BB=:>@A1;;<@>====>B9?@DB?B@<@@><?7@7A>5??BBAAA;A?D?@@;@B@@@CBAAAA<?@8@5::8@CA?BBAB@CDC?B>BA?===6=AB6=?BA::59;=8:?@AA@@2::>9:::*:><=>A3@@@??=5>393
@N9IO0:00746:06021
TACGTAGGGTGCAAGCGTTAATCGGAATTACTGGGCGTAAAGCGTGCGCAGGCGGTTTCGTAAGTCTGTCGTGAAATCCCCGGGCTTAACCTGGGAATGGCGATGGAGACTGCGAGGCTAGAGTTTGGCAGAGGGGGGTAGAATTCCACGTGTAGCAGTGAAATGCGTAGAGATGTGGAGGAACACCGATGGCGAAGGCAGCCCCCTGGGTCAAAACTGACGCTCATGCACGAAAGCGTGGGGAGCAAACAGG
+
BB9:9BBB<@@BB=A:;:5:5;;A;@29.5?@@@:@A@BH=AAC;;;CAAAGGEFGC>BBAA?DB;;;;::@;;:,:;;:49D=CB?CAD@A@@0;2599==>>>:;>94//000><??BA?@@A;@;@A@@@BBBB)ABBC>B?B?BBCBBBBBCAABCDD?CCCDAAACAAACBB>BA6;6:?A=A@@@?BAB7;6::99>>>,>>?499ADE9BBCBA@A;;:@@=>?=>=,:9999;:-:995?2===;
@N9IO0:00755:06046
TACGTAGGCGGCAAGCGTTGTCCGGAATTATTGGGCGTAAAGGGAGCGCAGGCGGGAAACTAAGCGGATCTTAAAAGTGCGGGGCTCAACCCCGTGATGGGGTCCGAACTGGTTTTCTTGAGTGCAGGAGAGGAAAGCGGAATTCCCAGTGTAGCGGTGAAATGCGTAGATATTGGGAAGAACACCAGTGGCGAAGGCGGCTTTCTGGACTGTAACTGACGCTGAGGCTCGAAAGCTAGGGTAGCGAACGGG
+
DCCCC@@<@A=@@>B;;;?BBB@C@B@B?CC?CC?BBBCC>BB<B@<<===:=@@6;:3:5504==8665<.555&59555;;09:<<.444&499;==>>2=<8<=16668<==2=>7;;?>===?:?><;9;D;@@A=@5@5<</95;;=99;A=AAGC>CCAAABB@@>?4;;0;8=C@CDD@BCBB?CCC?C??@9?;80888-48?????BA:9:88<<=>8<<<:::,9A>@@A:A::8A@<@BA:
@N9IO0:00723:06078
TACGGAGGGTGCAAGCGTTGTTCGGAATCATTGGGCGTAAAGCGCGTGTAGGCGGCTTGGTAAGTCGGGTGTGAAATCCCGGGGCCCAACCCCGGAACTGCATTCGAAACTGCCTCGCTAGAGTCCCGGAGAGGAAGGCGGAATTCCCGGTGTAGAGGTGAAATTCGTAGATATCGGGAGGAACACCAGCGGCGAAGGCGGCCTTCTGGACGGTGACTGACGCTGAGACGCGAAAGCGTGGGGAGCAAACA
+
BBCC?ABB<BBBB@BAAA<BB?CC@C@CCBB@CC6AAAA@9??A@CBBBBC?@?7;=:B:==<==?@@7BBACCC>BBC=ABB;CH?DADDD;D:>:=<ABBB:?===4@;9<05==@@AB@?@;?8>9<@=B?B?C@AA>A@B?BB<A?C@@BBCB?DCCC>CGCCCBBABBB>>>7@@7@:>>><ABC>:<<<7<745057<6<AA;?@@<@BBABBBAB@@:::9:??@@A<BBBBBBB:AAAAA9@:
@N9IO0:00724:06092
TACGGAAGGTCCGGGCGTTATCCGGATTTATTGGGTTTAAAGGGAGCGTAGGCCGGAGATTAAGCGTGTTGTGAAATGTAGACGCTCAACGTCTGCACTGCAGCGCGAACTGGTTTCCTTGAGTACGCACAAAGTGGGCGGAATTCGTGGTGTAGCGGTGAAATGCTTAGATATCACGAAGAACTCCGATTGCGAAGGCAGCTCACTGGAGCGCAACTGACGCTGAAGCTCGAAAGTGCGGGTATCGAACAGG
+
BBBC?C@C@B@=AC<???<?AA?A;??A9?@@CD?DD;9829?+:::AAAA@E?B?BBBB@C;?@A@@@9;;BBE>;;;AAA:;;ABB?@??=?>><:::>>?@A@AB:BAC@CC>B?B=@@@@@@ABB;;;0:@>@8AA=B=B=@ABB@BBAAB<::;CDC=??@A=@@AAAABB@@@?BB?AAA=ABB6;;?@5;6:@@AABAADC?BB@@@B@B?@@9;;BBB=@@A@555)5;BC>>7>>??@C@BB=<
@N9IO0:00730:06060
TACGGAGGATCCGAGCGTTATCCGGATTTATTGGGTTTAAAGGGAGCGTAGATGGATGTTTAAGTCAGTTGTGAAAGTTTGCGGCTCAACCGTAAAATTGCAGTTGATACTGGATATCTTGAGTGCAGTTGAGGCAGGCGGAATTCGTGGTGTAGCGGTGAAATGCTTAGATATCACGAAGAACTCCGATTGCGAAGGCAGCCTGCTAAGCTGCAACTGACATTGAGGCTCGAAAGTGTGGGTATCAAACAGG
+
CABA?@?=@AB=B@@:;:?BBBAG@CBG>CCACE<BB<A@:@D4;;BBBABCDC?CCDFD=B>ABBA@@>::;BA8@@@9?@C>ABAB=@=@9999-939<??@;>=?=>==397<9<@6;88==@????A9:2;A@>@B=@=@=@@AB@CC;;;CF@BBBC>BAAA?B;;;A:;:@BC?BC?BAC@CBC:;;CC4;5<<;A@CCCDC:;;BBAA=B;;;CCC?B;;7;;;;BB7;;B;;;0;@@;;;,9:>2
@N9IO0:00731:06092
TACGGAGGGAGCTAGCGTTGTTCGGAATTACTGGGCGTAAAGCGCACGTAGGCGGCTACTCAAGTCAGAGGTGAAAGCCCGGGGCTCAACCCCGGAACTGCCTTTGAAACTAGGTAGCTAGAATCTTGGAGAGGTCAGTGGAATTCCGAGTGTAGAGGTGAAATTCGTAGATATTCGGAAGAACACCAGTGGCGAAGGCGACTGACTGGACAAGTATTGACGCTGAGGTGCGAAAGCGTGGGGAGCAAACAGG
+
BCCC>ABE>CAC@@A@??=?C?DA?B8;6:?CCH>BBBBA5:99:=9;;?@<;:59>>>ABC?;;<FCCC>BBDC>AA@8@@@3@;;;;BAB9B=B<@99;?BF>CCC>CCBB?CCCDBBCG?AAA=@=@AAA?AA;;;B@CAE@D?B<;;?@@A@@<@AAB=C?:::@A@:;;6;;=?<???AAA>A@@@:@AA:@:@@AADBCBBC@CBBFCCCBBCCCCCCBBB@BBBBCC9;:CIJJJ;BBBBB;AAA=
@N9IO0:00731:06104
TACAGAGGGTGCAAGCGTTGTCCGGAATCACTGGGCGTAAAGGGCGCGTAGGCGGCCTGGTAAGTCGGGGGGTGAAACGCTGCGGCTCAACCGCAGCACTGCCTTCGAGACTGCCTGGCTTGAGCACGGTAGAGGCTGGTGGAATTCCCGGTGTAGCGGTGGATGCGTAGAGATCGGGAAGAACATCGGTGGCGAAGGCGGCCAGCTGGGCCGTTGCTGACGCTGAGGCGCGACAGCGTGGGGAGCAA
+
BBCABBCD;;;;;65;;A;;995@7@155;:9=909;555)5>2@@@BBBB>AA5;5;;55>5>:=?????%@;;:.;;>A@;;6;AAC?D@CA;;;@@@>@9?8<9999:;;=8>@399-33339::6;6//-(-77(-,(-(,(,6/70---686:4:=+0/;77=A;;0--677(-(--3///;;533/3896A9::196=9:::=1?;8<47>?9558776;;38965269;9=><=>276;:;
@N9IO0:00732:06107
GACAGAGGGGGCAAGCGTTGCTCGGAATTACTGGGCGTAAAGGGCGCGTAGGCGGGATGGCAAGTCGGTCGTGAAATCCCTCGGCTCAACTGAGGAGCGTCGATCGATACTGCTGTTCTTGAGGTATTGCAGAGGAGACTGGAATTCCCGGTGTAGCGGTGAAATGTGTAGAGATCGGGAGGAACACCGGTGGCGAAGGCGGGTCTCTGGGCAATTCCTGACGCTGAGGCGCGAAAGCGTGGGGAGCAAACGGG
+
@ACB?:9999*:A<?@@@388<<?0928<=?9::8:DBBB=BC>BBAA????CCD<@@A>A>;>>>>:;655===4<;@4>55.5955.5565>:CBCCFA@AB;;;;;;:000//3-*(***(***(*,/669)/////;3:7;8:;(4.4484438289::2999;9988;;;;;<633172;;;1713949>@8C=@@@8<<999BE=DC@C@D?@B@ABCBACA>ABCAAB6;;@@CCC6;;;;<6;CF=
@N9IO0:00742:06076
TACGGAGGGCGCAAGCGTTGTTCGGAATACTGGGCGTAAAGCGCGTGTAGGCGGCCTGACAAGTCGAATGTGAAATCCCGGAGCTCAACTCCGGAACTGCATACGATACTGTTAGGCTCGAGTCTCGGAGAGGATGGCGGAATTTCCGGTGTAGAGGTGAAATTCGTAGATATCGGAAGGAACACCAGTGGCGAAGGCGGACCGTCTGGACGAGTGACTGACGCTGAGACGCGAAAGCGTGGGGAGCAAACAGG
+
CC@@>A@C;@@::3887810:6695:+///===7555<A9A;;:@@BBCC@BB?A?;;;@C7<<AAA=A@@BAD=CBC=C?;;;A@D?CCD=B=C;@<:;;;:>@>ACCCDC@CCACAA@;:5>@::2599>97772/0)0)/;1<8<8:@:A@;;0;@@>6<>ACCCCCAB?::-35:-9043369897.7=@8>>972:86:?FFF<@@:937=@@@AAABBCCCCEBCEHED<AAB>AAA3@;;;I?;;;?
@N9IO0:00746:06098
TACGTAGGTGGCAAGCGTTGTCCGGATTTATTGGGCGTAAAGCGAGCGCAGGCGGTTTTTTAAGTCTGATGTGAAAGCCTTCGGCTCAACCGAAGAAGTGCATCGGAAACTGGGAAACTTGAGTGCAGAAGAGGACAGTGGAACTCCATGTGTAGCGGTGAAATGCGTAGATATATGGAAGAACACCAGTGGCGAAGGCGGCTGTCTGGTCTGTAACTGACGCTGAGGCTCGAAAGTATGGGTAGCAAACAGG
+
BC@@A:98:D?AB@B@@@=@@C@C@CCF>CC?BB<:;:BB8A@@<;<AABB@BA<=>=>='@<?ABBBBBAAA@>8@A8C9=B<BBCD9B8;;5<=99@B>AA@@=@B>DFCH?DC>BB?A@@@@@@@@?B;;9;AAABB?BABAA?ABBBBBBBAA;@>@@:@BBBBBBBBEDC::999BD<@@A@BBDC@C;<9;;@B@CCCCCCC@BAAAA@<AC@@?C?====8;;;::<399;;<=6=?===@7;;?=
@N9IO0:00751:06070
GACGGAGGAGGCTAGCGTTGTTCGGAATACTGGGCGTAAAGCGTGCGCAGGCGGCCTGGTTAGTCGGAGGTGAAATCCCGGGGCTCAACTCCGGAACTGCCTCCGAGACGGCTAGGCTTGAGCGAAGGAGAGGAGAGCGGAATTCCCAGTGTAGAGGTGAAATTCGTAGATATTGGGAAGAACACCGGTGGCGAAGGCGGCTCTCTGGCCTTTTGCTGACGCTCAGGCACGAAAGCGTGGGGAGCAAACAGG
+
FCCB>BC?AB?ABBBBAB>??;>?:@00/;ABC<?@@CC7?>?898?@??<9:79>@A@D@BBBCC<??=@@@@:@AA9???6?A@C?AAB?C?B7;:;;@BB=A@@@@A?BBBB?BA:;;BB;;6;>AAAB?BBBC;;5;5:9@D>CCCBB;;6?7;BCD=D?BCCCCBAA?.55)4.4>8@AA@B=;;4;?C@F@CC@AA@E;::.;5;;;.;@;45<@:;;;;5;;56B>7DECCFCC;BB;;;/;A@=
@N9IO0:00762:06099
TACGGAGGATCCGAGCGTTATCCGGATTTATTGGGTTTAAAGGGAGCGTAGGCGGACGCTTAAGTCAGTTGTGAAAGTTTTGCGGCTCAACCGTAAAATTGCAGTTGATACTGGGTGTCTTGAGTACAGTAGAGGCAGGCGGAATTCGTGGTGTAGCGGTGAAATGCTTAGATATCACGAAGAACTCCGATTGCGAAGGCAGCTTGCTGGACTGTAACTGACGCTGATGCTCGAAAGTGTGGGTATCAAACAGG
+
<BBC@BB?B?@8=@@;558999@C?BBE9;0-0/)/;)//)/9)///;;>A>AA<A9555.5.4<9=9=455<:;69444&4492:?<<39)/0.--&-(--///)///==444(3:88<<9948833388;3/)///(//(/1616733,39666//(/6::5?<<A;:>??@@@@959788383813886;=@?;?????::67;>;499::<<:<87999789:455559?@49966>>8=?;;?>6?@@?
@N9IO0:00717:06125
AACCAGCACCTCGAGTGGTCAGGAGGTTTATTGGGCCTAAAGCATCCGTAGCCGGTTGCATAAGTTTTCGGTTAAATCTATGCGCTCAACGTATAGGCCGCCGAAAATACTGTGCAGCTAGGGAGTGGGAGAGGTACACGGTACTCAATAGGAAGGGGTAAAAATCCTTTGATCTATTGATGACCACCTGTGGCGAAGGCGGTGTACCAGAACACGTTCGACGGTGAGGGATGAAAGCTGGGGGAGCAAACCGG
+
;.;7B@@AC?CBBBCBB>BBAB?;;7;E9AA7;;0<>BBC>CCCBB=A?::9=@=A9::BBA;???<2<?;>=@@9@@@>99:=;;00,000>>??@E=??>AA@@6@9:;@@@@AAABAAA;@@@@C<@A@A5;9?<>>>ABA??@??A?6;5:??0:::::';97<B6@:?;;A=8<A@9:;?BC=@@@A=@==8<873-37733-444.4445<5::<==4::<;;4<544;19444444$4:444/58<8
@N9IO0:00738:06152
TACGAAGGGTGCTAGCGTTGTTCGGAATCACTGGGCGTAAAGCGCACGTAGGCGGTCCGCACCAGTCAGGCGTGAAAGCCCCAGGCTCAACCTGGGAATTGCGCTTGATACTAGCGGGCTAGAGTCCGGGGAGAGGGTAGTGGAATTCCCAGTGTAGAGGTGAAATTCGTAGATATTGGGAAGAACACCAGTGGCGAAGGCGGCTACCTGGACCGGTACTGACGCTGAGGTGCGAAAGCGTGGGGAGCAAACAGGG
+
@>?:;6;A9@A@?@@A=>9=====9:8<<<A??>6==<==/9999A@AADD?BB>AB5:;94.49;=:=9;666@@8@@>>.5;255556;5:<<4<8<8@;ACA5:;;;;=>=99;,:@??@@?>5??@6@AAAC@BBA??03-3288(333//////(///82:8=====;@?>/33(40488=;?8@?8?>8836=63914:9<6BB<@??D>B??<??A@@@@9939@@@AC>CC>????5???>A7=<;;3
@N9IO0:00750:06115
GACGTAGGGGGGCGAGCGTTATCCGGATTCACTGGGCGTAAAGGGCGCGTAGGCGGCTACGTAAGTCCGGCGTGAAATCCCACGGCTTAACTGTGGAATTGCGTCGGATACTGCGTTGGCTAGAGGACGGTAGAGGCTAGTGGAACTAGCGGTGTAGCGGTGAAATGCGCAGATATCGCTAGGAACGCCGGTGGCGAAGGCGACTGGCTGGGCCGTTCCTGACGCTGAGGCGCGAAAGCTAGGGGAGCGAACCGG
+
;9433333737#3//////5///)4.4:.44439<6?880>3::30/06/-0:/0)0<;=@99389;5;4:=@B?A9::9.9<>=AC@C=@@>::3::>29:@AAA?BBBBBAA@C;?;<<B?===?8718<<7859@@@CE?B?BBBCAA?A?>??;;5;ABB=BCBBABCC:::@:;;;@<@<@@C=A?@@:<>@+0*0;888??;??<5=9=?5>7A:::AA@@???A;;9>;3;;::===1;;==>9=8=8
@N9IO0:00757:06128
TACGTAGGGTGCAAGCGTTAATCGGAATTACTGGGCGTAAAGCGTGCGCAGGCGGTTTTGTAAGACTGTCGTGAAATCCCCGGGCTTAACCTGGGAATGGCGATGGTGACTGCAAGGCTGGAGTTTGGCAGAGGGGGGTAGAATTCCACGTGTAGCAGTGAAATGCGTAGAGATGTGGAGGAACACCGATGGCGAAGGCACCCCCTGGGTCAAAACTGACGCTCATGCACGAAAGCGTGGGGAGCAAACAGG
+
5B:9:?@A9@>=:49555.55::>.5.5.5;??A69:;BB:@AB@A@AA@A=BCAEDD799A:>;@BBA;9;@BC=CDDD6;;/9=9>9>6::B,;29=49=>=>::=:494>=6;388><B==B<C@CCCAAAA@A'???A6917==885<>;?566<>>>6@??>>:99@=?>@B>;;4:27<<;887818<;1304<<==?+;;=5;<===.555434:6///6668444(4344@=;&44999(4@;7
@N9IO0:00760:06117
AACGTAGGTCACAAGCGTTGTCCGGAATTACTGGGTGTAAAGGGAGCGCAGGCGGGAAGACAAGTTGGAAGTGAAATCTATGGGCTCAACCCATAAACTGCTTTCAAAACTGTTTTTCTTGAGTAGTGCAGAGGTAGGCGGAATTCCCGGTGTAGCGGTGGAATGCGTAGATATCGGGAGGAACACCAGTGGCGAAGGCGGCCTACTGGGCACCAACTGACGCTGAGGCTCGAAAGTGTGGGTAGCAAACAGG
+
@2@>@;;6;@@;:6;ABB=BBE@DAC?A=A????8?A@CC=BB=;;;;;CE><;9)5455;945@8A8=9AA@@;4@BBBCCF<A?@A?@@2A;;;0;@>@CC=BCBB7B;:;AB@,@>;>>@@@BBAABBAB?BA@<@C>B=B>BB>BACCCCCBB?BB?B?;=;AADBBBCBBBB>AB>A?BAA?A?@@8;;@?B=;;5<<@@ABBB=BBB=A6;;;@AAA@:99=@@@A@B:BAAACC=>D965>09::5
@N9IO0:00721:06190
TACGTATGGAGCAAGCGTTATCCGGATTTACTGGGTGTAAAGGGAGTGTAGGCGGCCAGATAAGTCCGGTGTGAAAGTCACAGGCTCAACCTGTGAATGCCGCTGGAAACTGTCTGGCTAGAGTCCGGGAGGGGCGAGTGGAATTCCTGGTGTAGCGGTGAAATGCGCAGATATCAGGAGGAACACCAATGGCGAAGGCAGCTCGCTGGAACGGTACTGACGCTGGAGGCGCGAAAGCGTGGGGAGCAAACAGG
+
@@ACAA@D@9;;B?@;;;>BBC?C?@AA9<;CCE?;;;BD?FM=AA;;<<<800+0;@@ACCACCB@B@?@@BBA9>?:9:@@>AAAA>@<?@;>?:000,00=D;@?9?A@ABBA@A>??BBBB>A?98777*:?@BFC@D@D@C@BB@BBAAA::9;BBB<;;;@;;;BBBBBAA>=?6:39@@=A?AA?AA?4:3:=>:::::;B>A>AB>AA<;;B;;;;;5:?<>?;<9;1///////&/3389088:5
@N9IO0:00727:06204
TACGTAGGTGGCAAGCGTTGTCCGGATTTATTGGGTTTAAAGGGTGCGTAGGCGGTTCTATAAGTCAGTGGTGAAATACGGCAGCTCAACTGTCGAGGTGCCATTGATACTGTAGGACTAGAGTACTGTTGAGGTAGGCGGAATGGACGGTGTAGCGGTGAAATGCTTAGATATCGTCCAGAACACCGAATCAAGCGAAGGCAGCCTTACTAAAGAGTAAACTGACGCTGAAGGCACGAAAAGTGTGGGGATCAAACAG
+
BABAB??;@A?CE@BBBC7;;;=A=AAA.<;9?@5=909909=2<<A;;;C???AD9;@CCD@JCBBA@@?B@@A;@@=?:>;::=8:6:??<;?9=9???68@:>AB?@@?>99288=>ABAA@ABBC?BBC?B>>188.64==58==8>@855:;6>>>D7AA;807522866666269:49660//(//-(-5/.(-(----*-287222'-.7.22'2777222222/527783333&3365555*5669;388=
@N9IO0:00749:06203
TACGTAGGTGGCAAGCGTTATCCGGAATTATTGGGCGTAAAGCGCGCGCAGGCGGTCTCTTAAGTCTGATGTGAAAGCCCACGGCTCAACCGTGGAGGGTCATTGGAAACTGGGAGACTTGAGTGCAGGAGAGAAAAAGTGGAATTCCACGTGTAGCGGTGAAATGCGTAGAGATGTGGAGGAACACCAGTGGCGAAGGCGGCTTTTTGGCCTGTAACTGACGCTGAGGCGCGAAAGCGTGGGGAGCAAACAGG
+
?C?@@BB@;;7;A=A;;;?;;;>B<A?A=@C5;<7;AACB45959@5;;@C?BB?B@AA@<B<@@@A@@A@?@AA;@AB;C@A?ACCB?B?CBB?BBB;AACB@DADD=CAA>9000:=,56:=;;59.9><:::::':88=;?<8<4:9488384991999928@@?AAABCCBBBB?AA6;6;AA=BB@@?@BB@L@BB>@@AAA,A=B<@ACC@<<<GHCBBB;;5;A@@@A;ABB;;;;.;AABE?BCB@
@N9IO0:00750:06192
TACGGAGGGTGCAAGCGTTAATCGGAATTACTGGGCGTAAAGCGCACGCAGGCGGTTTGTTAAGTCAGATGTGAAATCCCCGGGCTCAACCTGGGAACTGCATCTGATACTGGCAAGCTTGAGTCTCGTAGAGGGGGGTAGAATTCCAGGTGTAGCGGTGAAATGCGTAGAGATCTGGAGGAATACCGGTGGCGAAGGCGGCCCCCTGGACGAAGACTGACGCTCAGGTGCGAAAGCGTGGGGAGCAAACAGG
+
BBBB?CCD<@@AB<A@A@@D?B992:59.<<;:A<:;;BB<A@@@A:A?A@>;;7:H>CC@C@AA@?@@?@?A@>4>:::.>=4?;AB?B?AAA8>6?ABBBBBBBBAAA9949B=A@B@CBA@@@A?>=?;;::::%888>4?9>4=:6:@A???B?ADDE>AA???@>>>@999A=A@>A>@AAAD?BB?CBB>A>AA>ADCC3BB?CCAA>ABB@?B@885?@@<??BCDC>CA?9999-99:@A8??>9
@N9IO0:00715:06229
TACGTAGGGTGCGAGCGTTAATCGGAATTACTGGGCGTAAAGGGTGCGCAGGCGTCCCGCAAGTCAGGCGTGAAATCCCCGGGCTTAACCTGGGAATGGCACTTGAAACTACGGGACTTGAGTGTGGCAGAGGGAGGTGGAATTCCACGTGTAGCGGTGAAATGCGTAGATATGTGGAGGAACACCAATGGCGAAGGCAGCCTCCTGGGTCAACACTGACGCTCATGCACGAAAAGCGTGGGGAGCAAACAGG
+
AABA@@@A<AAAAAA;;;?B>A;;5;=A?BBCCH?;<;CC=BB<@@@@@BA>A;9;@.0093/////)9?EACC<ABBA3@B0;;=@:@?BCC>D?BB?BAAA7;;B<BBBBCC=AAA?ABBCAAB@CDDCBD=;;7;A>@=B@B@BBBCCCCC@A?ACCB=;;;CBDECDCCB<?7?>8<=:99.5.55.5:B8@=@=4924939990945.55<@=>0//:///;;955555&55;;ABB3;:;AA9AAB>
@N9IO0:00717:06251
TACGGAGGATCCGAGCGTTATCCGGATTTATTGGGTTTAAAGGGAGCGTAGGCGGACGCTTAAGTCAGTTGTGAAAGTTTTGCGGCTCAACCGTAAAAATTGCAGTTGATACTGGGTGTCTTGAGTACAGTAGAGGCAGGCGGAATTCGTGGTGTAGCGGTGAAATGCTTAGATATCACGAAGAACTCCGATTGCGAAGGCAGCTTGCTGGACTGTAACTGACGCTGATGCTCGAAAGTGTGGGTATCAAACAGG
+
096C:BB@B@A=A;0000*///)/27:;36/,/<1;;,//)/:)///99;<9=B?BB;00)0)/::E@>65599?89444&44;6:?;;7;055?AAA';444:44.448??>?:399:<<9@95498333<<7703:987/(0*0)/8660///7777178992=9987<==?@?;;:<>589399=99<A788AA195:=:9:;@@@@=@A989A?A:::9778883554//89(//97773::::==6<<<8
@N9IO0:00718:06235
TACGGAGGGGGCCAGCGTTGTTCGGAATTATTGGGCGTAAAGGGCGCGTAGGCGGTCGGGTAAGTCTGACGTGAAATCCCTTGGCTCAACCAAGGAACTGCGTCTTAAACTGCCCGGCTTGAGTCCGGGAGAGGGTAGTGGAATTCCCAGTGTAGCGGTGAAAATGCGTAGATATTGGGAGGAACACCGGTGGCGAAGGCGGCTACCTGGACCGGTACTGACGCTGAGGCACGAAAGCTAGGGTAGCAAACAGG
+
<;@@<@??@?,=;@@>>@2:9:>>9:9=>>C@CC>CBCCB=BC7;:CAAAC?@@=???A:@@=@@?A;:;@AB@C=ABA;A694:B;;5;4;.54=4>@BCCBBA4;<0555<D?D8;;9;;@AD@DD>A@BCD=BBBBC@C@B@CC?AABCC@@?@<@9999&9339=B;?A@@=AD=??<?>???=A>??<@AB?A?BB>@@BB?BA>AB?B@BBBDB@AAA:;:A<@BAABB:@ABBBF?CCBBBD>CCC<
@N9IO0:00722:06212
TACGGAGGGGGCCAGCGTTGTTCGGAATCATTGGGCGTAAAGGGCGCGTAGGTGGCCGCGCAAGTCGGAGGTGAAATCCCTCGGCCCAACCGAGGAACTGCCTCTGAAACTGCGCGGCTCGAGTCCCGGAGAGGGCAGTGGAATTCCCAGTGTAGCGGTGAAATGCGTAGATATTGGGAGGAACACCGGTGGCGAAGGCGGCTGCCTGGACGGGTACTGACGCTGATGCGCGAAAGCGTGGGGAGCAA
+
444=89@=@=0=9=;<<;17817:5:.34445::2:444;4;=7<;<<9673..(-(--59<=A?==<97-388:0::>6<<>;>?7@?B?AAB@D@B@?A@CBAAB?8?@>>;?@<@==;44455)58=;;9<39///<6<6>7;;3>==9;>>?C@?:?C:?>?@@@@CCBCGGI;@?6:6:@=>@69;4;;;5;;@@<@@?A<@A>?@AC=?@@BAAACDHBAACC@CCCC>AAA?:::,///9;
@N9IO0:00726:06240
TACGGGGGGGAGCAAACGTTGTTCGGAAATCACTGGGCGTAAAGGGCGCGTAGGCGGCTTTATAAGTGAGGTGTTAAATCCCCCGGCTCAACCGGGGACCTGCACTTCATACTGTTTAGCTTGAGTACAGCAGAGGAGACTGGAATTCCCGGTGTAGCGGTGAAATGCGTAGATATCGGGAGGAACACCAGTGGCGAAGGCGAGTCTCTGGGCTGATACTGACGCTGAGGCGCGAAAGCCAGGGGAGCAAACGGG
+
:<;;B<@<@#>58:?8@@?<?@;?=399(38::BCB;B>;;;04<1::AA@A@>AB6;;A=@@@@C;;9>8?9>.9:055555$55:=9B49;;@;4BB9;;BCCC@CBBA@@:::0;;;B@BABBB;:;@BAAB=@@BBBA=@;@>AB=C?CCCB@A@=@AAB=BBAAAA???AABBF>CC@B@BA@=ACCCABCD@C@BBBBB@AA;;;0;CB;;;@AAAA;:8=?=6;<<998-9817??A399@@A9>>>9
@N9IO0:00737:06216
AACGTAGGTGGCGAGCGTTATCCGGATTGACTGGGCGTAAAGGGTGTGCAGGCGGGCGGCCAAGTGGTGTGTGAAATCGTCGGGCTCAACCCGGCGAGGTCAGGCCAGACTGGTCGTCTAGAGTGCGGGAGAGGGGCGTGGAATTCCGGGTGTAGTGGTGAAATGCGTAGAGATCCGGAGGAACCCCAGAGGCGAAGGCGGCGCCCTGGCCCGACACTGACGCTGAGACACGACAGCATGGGGAGCGAACGGG
+
B8ABB??>?C?BA@@@@B=ABB>B?AA?BBCCCD>ABAFF>AA<@B@BABA@BDC>@@8:8;:BCC?BABBCCCC>C@@@BB>7BBCD?BB<B?CA@@=@BAA?B:AAABBB@BBBBBBBAAABBBAA;>8:9:929AA??B<?<?@BA=BC===BB>B@@?<@?@=;5555B==8=585/7+999(39>:6A@@18/3<6>?BA<BB?BC>DEBCAAAA??>>AAABCBB;;887;<<=>>/==;8808<<4
@N9IO0:00743:06218
TACGTAGGGTGCGAGCGTTAATCGGAATTACTGGGCGTAAAGCGTGCGCAGGCGGTTCGCCGTGTCCTGTGTGAAAGCCCCGGGCTCAACCTGGGAAATGGCATGGGGAAACTGGCGGGCTGGAGTGTGGGCAGAGGGGGGGGTGGGAATTCCGCGTGTAGCAGTGAAATGCGTAGAGATGCGGAGGAACACCGATGGCGAAGGCAGCCCCCTGGGCCAACACTGACGCTCAGGCACGAAAAGCGTGGGGAGCAAACAG
+
BC?596==4:>9779//-388=8:;A)0)/7>9;4<@=B@7@;96<BA<99455255::>7<<65/7;///7/--(-666+9;,////580///(//(//)///9::&44(333-3::1:33-39888==39<937373737"7;@1?6A59/9;:@A:A=BBB???F>BBB???@A?:::::4:<492788:<877173:-3-3333333$3::1;6:6:4433<:89:99963343333&3888:==/5559;1955
@N9IO0:00745:06216
GACGGAGGGCGCAAGCGTTGTTCGGAATACTGGGCGTAAAGCGCGGGCAGGTGGTCTGTTAAGTCGTTTGTGAAAATCCGGGGCTCAACCCCGCGAAATGCATACGATACTGGCAGGCTGGAGACTGGTAGAGGCTAGCGGAATTCCTGGTGTAGCGGTGGAATGCGTAGATATCAGGAAGAACACCTGTGGCGAAGGCGGCTAGCTGGGCCAGATCTGACACTCATCCGCGAAAGCGTGGGGAGCAAACAGG
+
?BBB?A@@:>????B@@@=??;?A=A>;;:AAA=@:;:D<AACCEC?CBB?BA=@@A@?;@<?@BAAA=A@@?CC9???BBB:ABAC?CCC5::@==5=>>>:::??@?@@@<@@@=@AB?B@<;;A>@@A;;8;AABBD:;:;AI?BBBCCCBBCL@CC?C?@@@@@@@B@@AAAD?C?@A>@@A=A???>ABA?A=::3:@@@@@@@9@>AA@@AAAB???@@@??9<<;<<5975<<==155;;=7=BC?
@N9IO0:00748:06221
TACGAAGGTGGCAAGCGTTGTTCGGATTTACTGGGCGTACAGGGAGCGTAGGCGGTTTGGTAAGCCCTCCGTGAAATCTTCGGGCTCAACCCGGAAAGTTCAGAGGGGACTGCCAGGCTAGAGGACGGGAGAGGAGCGCGGAATTCCCGGTGTAGCGGTGAAATGCGTAGAGATCGGGAGGAAGGCCGGTGGCGAAGGCGGCGCTCTGGAACGTTTCTGACGCTGAGGCTCGAAAGCGTGGGGAGCAAACAGG
+
BA@:96:>?A?AA?@@@@;;;599255=4@<AAA90000/:>>8;:;ABAB?BB?BD>D?BB?BBG@AB>BBBBD>CBC@BBD=BBBC?BB:<;=G?>C:CC>>=AA+0////49:166<>>>9=BA=8AA<@<@@BBCC@C@A>@C9@6;;?;9:88ACCB5@@BBBB???:89AA9CC4;4;5925.5:.55:5:8>>:669@AA@;:7?A@C=C:;:BA@@@;:69@BBBD@C<9;BDC;A;;:@8@;;5
@N9IO0:00756:06215
TACGAAGGTGGCAAGCGTTGTTCGGATTTACTGGGCGTACAGGGAGCGTAGGCGGTTTGGTAAGCCCTCCGTGAAATCTTCGGGCTCAACCCGGAAAGTTCAGAGGGGACTGCCAGGCTGAGAGGACGGGAGAGGAGCGCGGAATTCCCGGTGTAGCGGTGAAATGCGTAGAGATCGGGAGGAAGGCCGGTGGCGAAGGCGGCGCTCTGGAACGTTTCTGACGCTGAGGCTCGAAAGCGTGGGGAGCAAACAGG
+
B@@994:>?A>AA=AA@@=;;5;B?BBH>CCBBB8:;9;;BBB<BAABB@@=@B?BB=B?CC?BBD>CB=AABBB9A@A>A>=5==00+0;)0,0=5<C<CCAAACC7;;955797)////9993<;;9,:@994:A?@<=9=,0*07.73<<>9558=??@B5@@ABB@??????@C;CB<@4;5:9=99>4=:545=;A:?????=@450999@9@>@@BB@@@@@5;;AAAB=A;:;@??2::;@E;B;;;
@N9IO0:00727:06266
TACGGAGGGTGCGAGCGTTAATCGGAATAACTGGGCGTAAAGGGCACGCAGGCGGTGACTTAAGTGAGGTGTGAAAGCCCCGGGCTTAACCTGGGAATTGCATTTCATACTGGGTCGCTAGAGTACTTTAGGGAGGGGTAGAATTCCGACGTGTAGCGGTGAAATGCGTAGAGATGTGGAGGAATACCGAAGGCGAAGGCAGCCCCTTGGGAATGTACTGACGCTCATGTGCGAAAGCGTGGGGAGCAAACAGG
+
CABB@;;;6;AA@;;;;;5;6;;C@C@BB@BBAC=9:9@@9@A;ABBC@@@;00-0<<<@09:;DCBB@BCB@@@6;:B@7BC<BB?B@A@C@A<@;>-/09@@<CA@@CCBE>@;:;CCBCCB:;;D;@@A;;;;;.;;00+0*0*/..///::;<=9<;??899:????B@A@AAB=@@@C@CCC@BB?B?@@?;@<???BCA6@;??6??A;;;A;;;B@@@BBB@AA@A@@;@CCCCEE=BAACE<AAB?
@N9IO0:00732:06267
TACGTAGGGTGCAGGCGTTAATCGGAATTACTGGGCGTAAAGCGTGCGCAGGCGGCTCCTTAAGTCAGATGTGAAATCCCCGGGCTTAACCTGGGAACGTGCGTTTGAAATACTGAGGGGGCTCGAGTGTGGAAGAGGGGGGTGGAATTCCAGGTGTAGCAGTGAAATGCGTAGAGATCTGGAGGAACACCGATGGCGAAGGCAGCCCCCCTGGGCTAACACTGACGCTCATGCACGAAAAGCGTGGGGAGCAAACAGG
+
CCCBBBBC89:B@@?:;;5;5;A@;@4979BAAD>@@@BB;AACAA@BA@A?BA=ABB>B?A=@;;;;99>599=4@<=<2<D5==:=+0+/58/8(-///////)444)44444::BBB1@@>@0/0777)40/9;;;;;$77)/)-38(--00//6666/44;;39::<<<<<///688399595:390333;6:::69377333333#333(37<<CAA?C;887------8:7899)5755596+68888/6695
@N9IO0:00736:06306
TACGTAGGTGGCAAGCGTTATCCGGATTTATTGGGCGTAAAGCGAGCGCAGGCGGTTGCTTAGGTCTGATGTGAAAGCCTTCGGCTTAACCGAAAGAAGTGCATCGGAAACCGGGCGACTTGAGTGCAGAAGAGGACAGTGGAACTCCATGTGTAGCGGTGGAATGCGTAGATATATGGAAGAACACCAGTGGCGAAAGGCGGCTGTCTGGTCTGCAACTGACGCTGAGGCTCGAAAGCATGGGTAGCGAA
+
BBC;<;A>@@>@C?C;;;?BAA?B=AAB=CC@CB=AB;;;.999?@ABA@@@@A<A8;;?=99159:9<====>>5<<7:7:<7<<7:38=933(3:599933555.5<1<7<>7>>B@A8@;55;;;>?899@:A@;95;7:5;>?:>AA?@A?????BB?B?@@?@9778:@@?:@6?:>?;947@BBBC?B972'2.5:5:>=;>694...3333>988:772222+2558:;(333378/8333883
@N9IO0:00750:06305
AACGTAGGTCACAAGCGTTGTCCGGAATTACTGGGTGTAAAGGGAGCGCAGGCGGGAAGACAAGTTGGAAGTGAAATCTATGGGCTCAACCCATAAACTGCTTTCAAAACTGTTTTTCTTGAGTAGTGCAGAGGTAGGCGGAATTCCCGGTGTAGCGGTGGAATGCGTAGATATCGGGAGGAACACCAGTGGCGAAGGCGGCCTACTGGGCACCAACTGACGCTGAGGCTCGAAAGTGTGGGTAGCAAACAGG
+
;.:89>@:BBBBA>A;;;7;;C@CAE?A;?@>>?6;;;;;0;@59;:@@CC@CBD=B<AA;;45A.;.43=A:94)4A@?BCE7BB<@?@B9@;;<0:A==AB9@A@@3>9/0000*/0+//::9:ABA@@@@<@;;7;B@F@C?CA<A?BBAAABC@CC@C@BB;;;BBBBBBAAA;?@=A@CDDAA:;;>A@>;>;00+06;;<>>>:?AA=A7999A@AA;;:;=@:99AA8A??ABB5>BA;?@<?BD?
@N9IO0:00716:06314
TACAGAGGTCCCAAGCGTTGTTCGGATTCACTGGGCGTAAAGGGTGCGTAGGTGGTGGGGTAAGTCGGATGTGAAAGCTCGGAGCTCAACTCCGAAATGGCATTGGAAACTGCCCTGCTTGAGGGTTGGAGGGGGGACTGGAATTCTCGGTGTAGCAGTGAAATGCGTAGATATCGAGAGGAACACCAGTGGCGAAGGCGAGTCCCTGGACAACTCCTGACACTGAGGCACGAAAGCTAGGGGAGCAAACAGG
+
BAABAAA>BAA<A=AA;97;=8=C?BA<@GCCHC><66;;3@=4<BBBABC?BC@CCCC;CB?BBCA>BBDDA@A896333-349<AC@CBB@@?@8:=7666<=7<<5;///<3::<C@<=<JIDAC@BBHJIF*BBBB?A6;4:@>@?A@@@;:;BCCBB>B<BBBB@<@@A@@@A::2:.59949954.499.4.5A@@?BB<BD@BBB@BBB?BBBA::9@>@:?AB@@@8>@@AAAA3@;;;A9AAA=
@N9IO0:00718:06331
AACGTAGGTCACAAGCGTTGTCCGGAATTACTGGGTGTAAAGGGAGCGCAGGCGGGAAGACAAGTTGGAAGTGAAATCTATGGGCTCAACCCATAAACTGCTTTCAAAACTGTTTTTCTTGAGTAGTGCAGAGGTAGGCGGAATTCCCGGTGTAGCGGTGGAATGCGTAGATATCGGGAGGAACACCAGTGGCGAAGGCGGCCTACTGGGCACCAACTGACGCTGAGGCTCGAAAGTGTGGGTAGCAAACAGG
+
4&4:9;;2;:?;A?B;;<@CCE@IAB?C?AAAAA:@@>BB.:;.;A9A;>@:CCD>B=BA;5.4;.4.4.449;4)4:?B??:/54887<<6BHFH=C;;;:5)5=99+944;:;:*9:.44444445@DBBB>BBB>BC@C=B6;;/;>A@@@@BB@BB@B@CAAABBBCCBBBBD=??>A?@AA?BBBC@CCC@C@@@=@>AA@A@I?CCDAC9;;A@@AB@@@@=>B@9::.9>BABB<AAACCC=BA@=
@N9IO0:00721:06352
TACGGAGGATCCGAGCGTTATCCGGATTTATTGGGTTTAAAGGGAGCGTAGATGGATGTTTAAGTCAGTTGTGAAAGTTTGCGGCTCAACCGTAAAATTGCAGTTGATACTGGATGTCTTGAGTGCAGTTGAGGCAGGCGGAATTCGTGGTGTAGCGGTGAAATGCTTAGATATCACGAAGAACTCCGATTGCGAAGGCAGCCTGCTAAGCTGCAACTGACATTGAGGCTCGAAAGTGTGGGTATCAAACAGG
+
CCCC@CC@B@@<@@??BB?BBB?B>BAB;A@<AA8AC;B@8BD4:99B@BBBCCADCBAA6;459?B@@<;;:94)444)4:?<@B=C@B=@9999-9397;<=<??=<@9949?AAAA??<<>>?@@@@::99ACB?CC@C?B@B@AB?BFAABCC@AAAC?CCBBAC:;;B@@@BCD?CC@CCC?B?A766@=8@8;;;;6;;<<==BBC@?>;>A?A@;;5:;;4;BABBC6:::::;/99@A@F>::9@
@N9IO0:00737:06330
TACGTAGGGTGCGAGCGTTAATCGGAATTACTGGGCGTAAAGCGTGCGCAGGCGGTTCGCTAAGACAGATGTGAAATCCCCGGGCTTAACCTGGGAACTGCGTTTGTAACTGGCGGGCTGGAGTGCGGAAGAGGGAGGTGGAATTCCACGTGTAGCAGTGAAATGCGTAGAGATGTGGAGGAACACCGATGGCGAAGGCAGCCTCCTGGTCTAGCACTGACGCTCATGCACGAAAGCGTGGGGAGCAAACAGG
+
DB999A@@:BBBA?@:;0-09@<>8>+0)//>@B<BBCCC=B@@;;;CBBB=@A?B>BA<;;?ABA?;9;@@@@>8CCGD;DD8;:?B3:38391903333377(3836=AB>BBC8>?C?B@@ABC?B?@>@@500,0<;@?B@B@BBBCCCCCBBBCDEE>CCCCCCGCCCCCCC?BB@C?????:::A?ABB?B>AABB?AA?AA>;;:@AA<==::0//;::=@@<;;;<4<@@@BBB6;99BD>BCCA
@N9IO0:00741:06350
TACGTAGGGTGCGAGCGTTAATCGGAATTACTGGGCGTAAAGCGTGCGCAGGCGGTTGTGCAAGACAGGTGTGAAATCCCCGGGCTTAACCTGGGAACTGCACTTGTGACTGCACAGCTGGAGTGCGGCAGAGGGGGATGGAATTCCGCGTGTAGCAGTGAAATGCGTAGATATGCGGAGGAACACCGATGGCGAAGGCAATCCCCTGGGCCTGCACTGACGCTCATGCACGAAAGCTGGGGAGCAAACAG
+
AACCCCCD=@?A??>9;:=B?BBB<A5;5;;BCC?CCCFF@DB@9;9BBBB@CDAD>@@@?@?@@@BB@;;;@@B=BCEC;CD=CC?C?C@CDD<@=A:;;BAA=@@??@ABB@@@::9=287;;89277;33737$3;95>385=*0/:>><?>>AABABB<???;;;;;;=?>?>:==8=8>9>4;;A@<@@@<@<@@588CA/888-89>=>9657582222255757;7=0>=2222&259<</<=>
@N9IO0:00742:06350
TACGTAGGTGACTAGCGTTGTCCGGATTTACTGGGCGTAAAGAGCGCGCAGGCGTCGTGCAAGTCGAGTGTGAAAGCCCCCGGCTCAACTGGGGAGGGTCACTCGATACTGCTCGACTCGAAGGCGGGAGAGGGAAGCGGAATTCCCGGTGTAGTGGTGAAATGCGTAGATATCGGGAGGAACACCAGTGGCGAAGGCGGCTTCCTGGCCCGTTCTTGACGCTGAGGCGCGAAAGCTAGGGGAGCAAACGGG
+
CC;;9AA=A9;;@BBBFD?CCF=A6;;@:AACCG>CBBBB=A9;:BAAAAA=:;5?=?=AA=AAABCC@@BBBB>BBAAA(929::9;>@@@@6???8?CAAAA@??:>??ABBBC??886/71>@@8@B??@9@9=;;5;8<8<@-819=A=9=>;?;:7-9;::;=<;7:7555'2=:><?AD=AA@@;>@@=B==>3=9293;;1;<4=A8==5;>@@BB;;;=@>=555,6;:;;AA6AAAAA:ABA9
@N9IO0:00745:06320
AACGTAGGTCACAAGCGTTGTCCGGAATTACTGGGTGTAAAGGGAGCGCAGGCGGGAAGACAAGTTGGAAGTGAAATCTATGGGCTCAACCCATAAACTGCTTTCAAAACTGTTTTTTCTTGAGTAGTGCAGAGGTAGGCGGAATTCCCGGTGTAGCGGTGGAATGCGTAGATATCGGGAGGAACACCAGTGGCGAAGGCGGCCTACTGGGCACCAACTGACGCTGAGGCTCGAAAGTGTGGGTAGCAAACAGG
+
?3A<AAC>;;;BB=BBBB8;;D7;8;?A<>C;::.9@599)55)555;;BB?BB=9B=AA@<7;;:B8B3A?;:4)49;94@>45;BB<@@9@@AA9A@@@@@8;;;;.;;9;9:9:#9:7;9777000<@@<C?B@@+00+/2789A3A380//799555.575566=9>>>;9999,7=<?=A@A=A89.0..-(-(--(-(/44444)55;49.66<<<=>;?>@>A;;;AA6:::995)5;9555)55;6
@N9IO0:00762:06320
CACGGGGGGAGCAAGCGTTTGTTCGGAATCACTGGGCGTAAAGGGCGTGTAGGCGGTCAGGTAAGTGTGATGTGAAATCCCTCGGCTCACCCGAGGACCGGCATCGCATACTGCTTGGCTTGAGTACGGGAGAGGATGTGGGAATTCCTGGTGTAGCGGTGAAATGCGTAGATATCAGGAGGAACACCGGTGGCGAAGGCGCACATCTGGCCCGATACTGACGCTGAGGCGCGAAAGCTAGGGGAGCAAACGGG
+
?=937373$33;;289779(7;-335:7::>>?@?9?:4:9,490945;000*07:9;AA=AA=ABB@;;;?>ABB00.8-8..(.--,,,(--0,00)/3777<?:95<@A>@>5:7;@:AA<<BBBB<B@???B==373(318-3,3;;??88<871798:59?AABA@AA?:7734::>A?B??>?@A@399;5438:<?@AA??@5;9)4545999;;=>@>@@:655555)5833399+:<>>@;??A9
@N9IO0:00725:06372
TACAGAGGGTGCGAGCGTTAATCGGAATTACTGGGCGTAAAGCGTGCGTAGACGGCTATCTAAGTCGGGTGTGAAAGCCCCGGGCTCAACCTGGGAATTGCATTCGAGACTGAATAGCTAGGGTGCGGTAGAGGGAAGCGGAATTTCCGGTGTAGCGGTGAAATGCGTAGATATCGGAAGGAACATCAGTGGCGAAAGCGGCTTCCTGGACCAGCACCGACGTTCAGGCACGAAAGCCGTGGGGAGCAAACAG
+
BABBCCBB=;9;@BA;;;6;9<CC@C@C@BBBCD=BBBAA:@@B@@@BB@@@@A?CAABBA@=ABCCI>BAB@=?.;;A@3AB0;9:B=B>CCC>A?A?BB;;:;B@@A@ABB@CBA@@BBB6;;<B?B::499,92777-35::3;8<8<@;ABAB>@;<<5<;@@@::88:38A=A.:.95=733387=9>@=<6=994382769?8:61688;6*--6--(---(../.77./-(---66+6557A3825
@N9IO0:00725:06395
TACGTAGGGTGCGGGCGTTAATCGGAATTACTGGGCGTAAAGAGCGTGTAGGCGGCCAGGTAGGTCGGTTGTGAAAACTGGAGGCTTAACCTCCAGACGTCGACCGAAACCATCTGGCTAGAGTCCGGAAGAGGAGAGTGGAATTCCTGGTGTAGCGGTGGAATGCGCAGATATCAGGAAGAACACCCGTGGCGAAGGCGGCTCTCTGGGACGGTACTGACGCTGAGACGCGAAAGCGTGGGGAGCGAACAGG
+
BC@@?BBB<BCCCD>@:96;;@@B@CAC@CBBCC<BBBBB<>>>?CBBBBA=??;?=??;?=>;?9939<??=AA@+99:3996:C@C@E>AA79:??@@@@?@=@AA<A@BAABB>BBBC@@@D?B=@:@@@<@BBBBB?B?B>B@DC@CCCBBBE@CB@B?BBBAAACBBA???@;>;==3:8<;.;==8=;>186:@=BBBAAABB?CCB?BAAA@@@AAAAA;;;BA???9=@@====-9:?AA?AAA?
@N9IO0:00728:06375
TACGGAGGGGGCTAGCGTTGTTCGGAATTACTGGGCGTAAAGCGCACGTAGGCGGCTTTGTAAGTTAGAGGTGAAAGCCCAGGGCTCAACCCTGGAATTGCCTTTAAGACTGCATCGCTTGAATCATGGAGAGGTGAGTGGAATTCCGAGTGTAGAGGTGAAATTCGTAGATATTCGGAAGAACACCAGTGGCGAAGGCGACTCACTGGACATGTATTGACGCTGAGGTGCGAAAGCGTGGGGAGCAAACAGG
+
;<=@59;;;;*:9:9@AB;??=@@;?:@:>>@A?9<=999/7379;7998<<4929=>5=:;49B?AAAA@BBBB>BBA9::9/9=>><@C:@@?A?B6;;<@>8?5;;;;@@@A=:::679;???@B=C??@<999@BB?B?B>A;>?<944=;554699;3;,///79556=9;7274//*/:<6=?CC999@<@=@?==>==;<=:9499949:.55555<:::7:55544)45999;;&559<>3;;>9
@N9IO0:00730:06383
TACAGAGAGTGCAAACGTTGTTCGGAATTACTGGGCTTAAAGCGCGCGTAGGCGGCACTGTAAGTGTCTGGTGAAATCCCACGGCTCACCCGTGGAACTGCCGGGCATACTGCGGTGCTAGAGTGTGGTAGGGGAGAGCGGAACTCCTGGTGGAGCGGTGAAATGCGTAGATATCAGGAGGAACACCGGTGGCGAAGGCGGCTCTCTGGTCCATAAACTGACGCTGAGGTGCGAAAGCTAGGGGAGCAA
+
@@@BA@A@@;9955)55549>5@@16269=A@@;0=@.55)5544;4444?;<4.44::;;C?BAAABCB:;?@B=B@=5A?@<:99?A?5??>9@>ABAA5;<0;BAAB:;;@;;;;@@@@ABBCC?BBCBB9BBA==@,0+0;=,00=BB8::>?>AA@@9@@???AABA@@A??9>?;@;;;;=@;@A;@;0+0*00*/;8734A:<8589:;,9:9949=49594999555)5:<====15433:
@N9IO0:00762:06380
TACGTAGGGTGCGAGCGTTAATCGGAATTACTGGGCGTAAAGCGTACGCAGGCGCTATGCAAGACAGATGTGAAATCCCCGGGCTTAACCTGGGAACTGCATTTGTGACTGCATAGCTAGAGTTTGTCAGAGGGGGGTGGAATTCCACGTGTAGCAGTGAAATGCGTAGAGATGTGGAGGAACACCGATGGCGAAGGCAGCCCCCTGGGACCTGACTGACGCTCATGTACGAAAGCGTGGGGAGCAAACAG
+
BD@@@BCB<B@@@>>9;:=B<AAC@C7;8;DCBC>BAACE>A@@@BBBBBB?AA@@@BBBB?@A@@@>@A???A:@@CC:CC>BB?B@B?BCD9>;=979;;7.8::?BAA@@@@AAAA???AA7::AAAABBBBB(BA?A>B>AACBBAA99:??BBBBE>F???BBCC;;;AAA@@>9<;=00+0/;<17334948333888):>>8>C?C969BCBBCC::77333448;(4494444&4444;2;55
@N9IO0:00770:05809
TACGTAGGGTCCGAGCGTTATCCGGAATTACTGGGCGTAAAGAGTTCTGTAGGCGGATTAATAAGTTTAGATTGAAACTCCAAGGCTCAACCTCGGATTTGGTCTAAATACTATTAGTCTAGAGGCTCGTAGGGACTAGGAGAACGGGTGGTGAAGCAGTGAAATGCGTTGATATCACCTGGAATACCAAAGGCGAAGGCACCTAGTTGGGCGAGTTCTGACGCTGAGAGACGAAAGCGTGGGGAGCAAAACGG
+
BCAAABBC;???A??:;;@CCD@D@C@C>BBBCB=;;;AA<B;;;?BAAAAA?AC@CC@C@BB?@@E=@@@B7;9C:??C=?=??BBBD?C?CCC@BBA797;@@CF?CBBBBB?BBAAA@@::6;BCCCCDD>ABCCD@BBC@CDC?CB?BCJ@CCCCCCCC>CCCCD@CBBBBBBB?BC@C@AAA=??-:4:=<8==????CAAA=AA;AAAAA?AAAA???BBAC?@?CCBB@BABACCC9@@ABCC:;?<
@N9IO0:00775:05770
TACAGAGGTGGCAAGCGTTGTTCGGAATTACTGGGCGTAAAGGGCGCGTAGGCGGTCTTCTAAGTTCCGTGTGAAATCCCTCGGCTCAACTGGGGAACGGCACGGGAAACTGGAAGGCTTGAGTTCGGGAGAGGGAAGCGGAATTCCGGGTGTAGCGGTGAAATGCGTAGATATCCGGAGGAACACCGGTGGCGAAGGCGGCTTCCTGGACCGACACTGACGCTGAGGCGCGAAAGCTAGGGGAGCAAACGGG
+
ABBBEFD@CC@BB=BB;;7;C=?A=A8B7B<BB@:A@?A;);5);C@@BBA=BA=;;;?CBC>A@@E?C;=;BBC=BAB::;<?AADC?DBBBB9B>BB?AAADD?DD>BBB?C7@7AB9A;@B=AAC=CAAA@6?9:;09@+0-0:@>50//7<7=:@;;;0;B>@;ECCABA@6;4:<7>7AAB?C?>@6???9@=BA4946:49943327>7338?6=98<>//(/=8///'25:6988-8>9>=079A9
@N9IO0:00786:05804
TACCAGCACCTCGAGTGGTCAGGAGGTTTATTGGGCCTAAAGCATCCGTAGCCGGCTATGCAAGTCTCCGGTTAAATCCAACTGCCTAACAGGTGGGCTGCCGGAGATACTACACAGCTAGGGAGCGGGAGAGGTAGACGGTATTCGGTGGGTAGGGGTAAAATCCTCTGATCCATTGAGGACCACCAGTGGCGAAGGCGGTCTACCAGAACGCGTTCGACGGTGAGGGATGAAAGCTGGGGGAGCAAACCGG
+
AAA>;;;;;?ABBAAAC?BBAA?AF@CC=AC@CD<B>;88-9@A<=;?@ABB=@=@B@@@BE>@ABBC@B@BACC?CD@B?BBAA=AC@BBA=A@@<BCBB@C?@@BBBBBBBAA@@@@?AA<:::CC<@@@C=A@AA??<?@@=@@=AAB<AABBB:BCCB:BB@::9ABBB?BB????9?@<@@>ABAB?A?>8?>9949AAAA<??A8;;=BB=ACCAA<<;666-6<=>A9?;;;??>/>@;;;3;8=:
@N9IO0:00798:05794
TACAGAGGGTGCAAGCGTTAATCGGAATTACTGGGCGTAAAGGGCGCGTAGGTTGTTTATCAAGTGAGATGTGAAATCCCTGGGCTTAACCTAGGAAAGTCATCTTAGACTGGTAGACTGGAGTGCAGTAGAGGGTAGTGGATTTCGGTGTAGCGGTGAAATGCGTAGAGATCGGAAAGGAACATCAGTGGCGAAGGCGGCTACCTGGACTGACACTGACACTGAGGCGCGAAAGCGTGGGTAGCAAACAGG
+
@?@BBBCC=@ABC<AAAA=ABAAAAD:C:BBBBB=ABBB=7B@6AAAAB:94;:@=<5<;9;AA@@??::59?B=6CB=3873(393=6=:=:3-3808999AAA6:77:??9>CBAB@A48?349BCAA=688-87:<:(.--(--055695698=BBB>BAAB>@?B@@955.55)57=9>CA@@65;>ABA9A<::8;:;9353-33<=:99CCBBBCA==00+000B<=4?;;;BC6;;=949)44/5
@N9IO0:00799:05791
TACAGAGGGTGCGAGCGTTGTCCGGAATCACTGGGCGTAAAGGGCGCGTAGGCGGTTTTGTAAGTTGGGGGTGAAATGCTGCGGCTCAACCGCAGCGCTGCCTTCAAGACTGCAAGACTTGAGCACGGTAGAGGCGGATGGAATTCCCGGTGTAGCGGTGGAATGCGTAGAGATCGGGAAGAACACCAATGGCGAAGGCAGTCCGCTGGGCCGTTGCTGACGCTGAGGCGCGACAGCGTGGGGAGCAAACAGG
+
BBBBCECH=AA@C@@;<;?;;;?C?B@BDCCBBA<@A@AB=BC=CC@@@DD@CC@CCC7;;C?BDGJJJJ3FCCB>A@@BC;:6;?@C<B?BB@AABBB@A5:04?5??A95;B?BBCC@BBCA@@B8;?B@?=@C?B@@=@.824=3<7444BCCD@BB?A?AA@::A?@@=3339084:<8==B?D5446:::7;6ABBBB?BECBB>B>@@=::7?>;9@983;8>=@?A???CBAAAA497@BA89:>6
@N9IO0:00809:05767
TACGTAGGGGGCAAGCGTTATCCGGATTTACTGGGTGTAAAGGGAGCGTAGACGGCGCAGCAAGTCTGATGTGAAAGGCAGGGGCTTAACCCCTGGACTGCATTGGAAACTGCTGTGCTTGAGTGCCGGAGGGGTAAGCGGAATTCCTAGTGTAGCGGTGAAATGCGTAGATATTAGGAGGAACACCAGTGGCGAAGGCGGCTTACTGGACGGTAACTGACGTTGAGGCTCGAAAAGCGTGGGGAGCAAACAGG
+
CDBA<;:>>>,??=AABCABBBAD?AAC7;;;BB9A@AAA0;;05;:::@AA:;7;BA??AB?BBCBAAACABBD=B==9999&9@8>;?DC8BB8;;;:;AB>BACC>AABCCBBBBC?BBB@@@;@6;;CB:BC@CCC@C?B:>;>C;;==BBB<8A;;;4:::<=CA@ABB4884=96>2<=;=B?>?<?;A<@;/0*/838=A@<@AA=;;49:786=:166719@@9999&999:555&5:AAB8??A;
@N9IO0:00771:05822
TACGGAGGATCCGAGCGTTATCCGGATTTATTGGGTTTAAAGGGTGCGTAGGCGGCCTTTTTAAGTCAGCGGTGAAAGTCTGTGGCTCAACCATAGAATTGCCGTTGAAACTGGGGGGCTTGAGTATGTTTGAGGCAGGCGGAATGCGTGGTGTAGCGGTGAAATGCTTAGATATCACGCAGAACCCCGATTGCGAAGGCAGCCTGCCAAGCCATGACTGACGCTGATGCACGAAAGCGTGGGGATCAAACAGG
+
CA@B=BB=@?@=@:::AA=AAB=B?B@B6:949909>)55)5<1@@BBCBA<>;+0,0000$/)/7:>B;;4:;99/3::=ABA=@@AA?C?BBAA@4<6;A<@@4;5;19955555#55.559;@:65@9@9615;:8=B:C@666<<<8<<<<;;;58333(388828889::99333=@A<@>>6@@@=@@??39399@A=BBB?B9>?<?CAABDBBABB;A?989=@<;818@>@@@A6AAAAC>BBB=
@N9IO0:00773:05817
TACGTATGGGGCAAGCGTTATCCGGATTTACTGGGTGTAAAGGGAGCGTAGGCGGCATGGCAAGTCAGAAGTGAAAGCCTGGGGCTCAACCCCGGAATTGCTTTTGAAACTGTCAGGCTAGAGTGTCGGAGGGGTAAGCGGAATTCCTAGTGTAGCGGTGAAATGCGTAGATATTAGGAGGAACACCGGTGGCGAAGGCGGCTTACTGGACGATTACTGACGCTGAGGCTCGAAAGCGTGGGGAGCAAACAGG
+
<9;AA@@@BA7BA<@@CCABBA@C@DCG=BBBCC<BBBBF=BB=BA>?A;;5;A=@BAA?DB>AAAB<;7;@@CC=A@=@BAA.55;;5:>?2=:=@C?AA?>=.>::09:=@>><5@??AAAAAABB@BCBB9BA>BBC@D?B?A9;;AAAA@@@B>AAAB<;;;BBBBCCAC?BC><<5;4;AA>C?;;:;EG>A=@@<?@=@ABB@CC?@@@CBAAAA@@>@:939<;833,7@@@BCC9BCCCD=AAA<
@N9IO0:00781:05813
GACAGAGGGTGCGAGCGTTGTTCGGAATTACTGGGCGTAAAGGGCGCGTAGGCGGTCTGTTAAGTTCGGTGTGAAAGCCCTCGGCTCAACCGAGGAAGTGCGCCGGATACTGGCAGACTCGAGTACCGGAGAGGAGGGTGGAATTCCTGGTGTAGCGGTGAAATGCGTAGATATCAGGAGGAACACCGGTGGCGAAGGCGGCCCTCTGGACGAGTACTGACGCTGGAGGCGCGAAAGCGTGGGGATCAAACAG
+
BBBCBCCC<AAAABA;;<=AB=BC@B?B?BAAAA<ACAAA9>>7??>@?@@>A@>?BBAA>B>?@<??=BCABBB>BBC=BBB@AAAC>@>?CC?C>@@A;;;<@>AABBAA>AAAB@AABCCCCDADACAA@@CDD<DC@D?C?C@CC=@A;<<CC@CBCC>;;;A@@@A@@@BCC=@@6:39;?<@=AB?ABB>A>::8:C=ABAA=AA@@@@@AA;00<<00+00+00:=;>09555<==1==<<<3444
@N9IO0:00783:05853
TACGGAGGGTGCAAGCGTTGTCCGGAATTACTGGGCGTAAAGAGTTCGTAGGCGGTTTGTCGCGTCGTTTGTGAAAACCAGCAGCTCAACTGCTGGCTTGCAGGCGATACGGGCAGACTTGAGTACTGCAGGGGAGACTGGAATTCCTGGTGTAGCGGTGAAATGCGCAGATATCAGGAGGAACACCGGTGGCGAAGGCGGGTCTCTGGGCAGTAACTGACGCTGAGGAACGAAAGCGTGGGTAGCGAACAGG
+
>B@@<?AA:@@BC?@@?A=ABDAFACAIACBBBC<;;;BB;B@@@=@AAAA?BD@GJ?;99A>===499,4:==:<+5.4:9;9>>?B?CA??CC?CC<>0.-08.--8/33(5:8:=>256<=BBCBB>???2966;;;6;:>9>7;;6;::<<;;5;<@<6;:;BABBCCBBB96.554945659B89;4;??8=8;=;8;>?@CCC>CCBBB>BA;<;;<;@@@=@=@;;;0;;@ABD>CC;;;C?AAA?
@N9IO0:00793:05831
AACGTAGGTACCGAGCGTTATCCGGATTCACTGGGCGTAAAGCGCGTGCAGGTGGTTTGGTAAGTCGGGCATGAAAACTCTTGGCTCAACTGAGAGAAGCTGTCCGATACTGCTAGACTGGAGGGTGTGAGAGGGAGGTGGAAGTTCCGCGTTGAGTGGTGAAATGCGTAGATATGACGGAGGAACACCAGTGGCGAAGGCGGCCTCCTGGCACACTCCTGACACTCAGACGCGAAAGCTAGGGGAGCGAACGG
+
D;CAB9:6;AB>BBBBBC@CCC@CABB@BBCCCG>ABBCH>BBBDAAA;9:.9;39?);244.4::::14738888.9<<=471////(////:88<6?@=@9<17;0//6:;96////0*/:;5/43932256/6;0552@;?@:@8?:0.(....70368?5@7:7=699...---2(--050//69>><<9<=>7;9;@:C<;;4659=435:44.44444:<4558.-----(-6999:9.:=;;;=@@@
@N9IO0:00793:05832
TACAGAGGTCCCAAGCGTTGTTCGGATTCACTGGGCGTAAAGGGTGCGTAGGTGGCGGGGTAAGTCGGATGTGAAATCTCCGAGCTCAACTCGGAAATGGCATTGGAAACTGCTCTGCTCGAGGGTTGGAGGGGGGACTGGAATACTTGGTGTAGCAGTGAAATGCGTAGATATCAAGTGGAACACCAGTGGCGAAGGCGAGTCCCTGGACAACTCCTGACACTGAGGCACGAAAGCTAGGGGAGCAAACAGG
+
BBDB@@@;@@@9@=AABB=@@@BB>BC@@@@CCF>ECAAA:AE=BBBBA@@<@A?AACB;BB?@A@@>BCCCCCC>BBAF@B@@@BAD@CBAA?@G8CB9BBB;D9A<6@AAABBBCBBBBBBB<?:<:798989%3?<=986<B@A6A7=BBBBBBBBBBC>BAACB=B@><<=<:<<<17399:5:A;73;79.527=?>=A?7>>3;;>:>>>8<<687>>?7807??<;<1;=>=>AA6ABABB=AA@=
@N9IO0:00803:05819
TACGTAGGTGGCGAGCGTTGTCCGGATTTACTGGGCGTAAAGGGCTTGTAGGCGGTCCGTTAAGTCTGGTGTGAAATCTCCCGGCTCAACTGGGAGGGGTCATCGGATACTGGCGGACTTGAGGGGGGTAGAGGAAAGGCAGAATTCCTGGTGTAGCGGTGAAATGCGTAGATATCAGGAGGAATACCAGTGGCGAAGGCGGCTTTCTGGGCCTACCCTGACGCTGAGGAGCGAAAGCGTGGGGAGCAAACCGG
+
DCBBBCB@DC?BB@@;;;?BCIBE?BAB<BCCDE=BBBBB=BD=BB>BA@@=AA=AB?A@?A@ACAFC@BA?@@@998:BC>D?BA>?;?AAC<BBCB9BBBBBD@BBAA@@=:959A?<?@?>@?@'@=>::5:>*0+0==><A?C@BB?;;;@@AC@DBBB=:;;A@@@@AAABBB?AA>A?BBB?BBBB?ABB?D?BB?ABB<AAAC:A>A:::/:@@:9:BAAA>C???@@9@:::DEG9???DH?E?B?
@N9IO0:00764:05902
TACGTAGGGTGCAAGCGTTATCCGGAATTATTGGGCGTAAAGGGCTCGTAGGCGGTTCGTCGCGTCCGGTGTGAAAGTCCATCGCTTAACGGTGGATCTGCGCCGGGTACGGGCGGGCTGGAGTGCGGTAGGGGAGACTGGAATTCCCGGTGTAACGGTGGAATGTGTAGATATCGGGAAGAACACCAATGGCGAAGGCAGGTCTCTGGGCCGTTACTGACGCTGAGGAGCGAAAGCGTGGGGAGCGAACAGG
+
BB:;9AAB<@@AC?BAAA?BBB>B?B?B@AA?BF=BB;;:6;>;BCCBBAA?CC?C@CCCCCCDDF@C@@@?A@@:AAA=@AB:;;@C?BB@CB?ABAAAAAB=@@9?>;;;0;;:09@>5>?;BBB>A@BBB7BBABAA@C@CACD?D@CBBC?CC?CC?C@BCBB@@@@@?@@@B<B9::@BBF?B?BB?CCC?B?BCC@AA?B>>?:@=@C@BBBCBAABCBBB?AB@???8>?@9999*9>@DD@AAA?
@N9IO0:00773:05866
GACAGAGGGGGCAAGCGTTGCTCGGAATCACTGGGCGTAAAGGGCGCGTAGGCGGGATGGCAAGTCAGTCGTGAAATCTCTCGGCTCAACCGAGAAACGTCGGCTGATACTGCCGTTCTTGAGGGATGCAGAGGAGACTGGAATTCCCGGTGTAGCGGTGAAATGTGTAGAGATCGGGAGGAACACCGGTGGCGAAGGCGGGTCTCTGGGCATCTCCTGACGCTGAGGCGCGAAAGCGTGGGGAGCAAACGGG
+
@ACCCCCDDD5???AABC>@?ABD@E=@@BBACA<???BC=AB>BBBBB@@<@@>;>AB?BA;AA;;;;@BA;;;09@@A@AB8@A@@<A9A=9::,9338?8=>>>>@?<??:>?=;;69>=?9@??@??<?9?=@AAA>A@C6;;9;?AA@@?AA?AABC>CDAA@@>9887339188487<883855506>?:?8<A@8@BBB:<;0;B<<<C>BA@@@B@;;;;?;;;AB9A;;9>BB499@@>8???:
@N9IO0:00780:05885
TACGTAGGTGGCAAGCGTTGTCCGGATTTATTGGGTTTAAAGGGTGCGTAGGCGGCCTTATAAGTCAGTGGTGAAATACTCCAGCTTAACTGGAGGGGTGCCATTGATACTGCAAGGCTTGAGTGGAGTCGAGGTAGGCGGAATTGACGGTGTAGCGGTGAAATGCTTAGATATCGTCAAGAACACCGATAGTGTAGACAGCTTACTAGGCTTCTACTGACGCTGAGGCACGAAAAGTGTGGGGATCAAACAGG
+
BB@A@@?<AA<@A=;;;A4;;;?B?CCD;BC5;;09@,95)5>)55;:9<<800+04>4>997;AA@@AA?B;9;,:9999.55::5;7;>B=@@@?3:49.4:.4455:::<=8;700-//::;7<9:::9?9@;;5;;5;5;9>@@@9=>>?@<@?@CDC>CA;:6;AAAAB;<;BB>AA@CCE>ABBCBBCBCBBCBBBB>ABAAB>;;7;CCAAAB;;;;;;A=@B@;;;;&95;?==>1<;CBC<ABA?
@N9IO0:00781:05896
TACAGAGGGTGCGAGCGTTGTTCGGAATTACTGGGCGTAAAGCGCGCGCAGGCGGCCCTTTAAGTCTGCCGGTCAAATGCCGGGGCTCAACCCCGTGCTCGCCGGAGATACTGGGGGGCTGGAGACAGGTAGAGGCGAGTGGAATTCCGGGTGTAGCGGTGGAATGCGTAGAGATCCGGAAGAACACCGGAGGCGAAGGCGGCTCGCTGGGCCTGGTCTGACGCTGAGGCGCGAAAGCGTGGGGAGCGAACAGG
+
IBABDCCC=BBCCCBBCC?BC?CD@C?C?BCBBC=:;;DC6;;:;AAAAAB><<5<:,5=0?<BB@;9;?C?BCCC?CCC@DDC6;;;::>AA6BB;:>@==9><?>>==<::;;;;%;?B=BBBBBC@BAABA>AB???C=@;A=A?CC?@@@BBBA>BC?A?ABAAAA@@;;;B?B?B@BB@BBB?B9;;>ACCEFAEDABCCCDCCG?CAII@CCBBBACCCBAA=ABBAAC>AACBDCC9A@CCD=@@C?
@N9IO0:00788:05870
TACGTAGGGTCCAAGCGTTGTCCGGATTTATTGGGCGTAAAGAGCTCGTAGGCGGCTCGGTAAGTCGGATGTGAAAACTCAGGGCTCAACCCGGAGACGCCATCCGATACTGCCGTGGCTTGAGTCTGGTAGGGGAACACGGAATTCCTGGGTGTAGCGGTGAAATGCGCAGATATCAGGAGGAACACCGATGGCGAAGGCAGTGTTCTGGGCCAGTACTGACGCTGAGGAGCGAAAGCGTGGGGAGCAAACAGG
+
BBBBBBBB>CC@C@BBBC?BADGJ?BDD?BCAGC?AA@DF>C;<;BA>@00+00,0>>>?AC:?ABB<@@ABBCCC;FCCCBB>BBDC@CB>BGCCC;;<=C;;795>7;=00+/79)04.5555:59.4==::&915==>:>:=593444)499::44.4455)5<;9=9955999?:5>@>@=B;:65??B<@@A?AAB:9443-84??9B8<:43333337737396;;8>A@6>BB@@BA3@A@@@8;:;=
@N9IO0:00799:05888
TACGGAAGGTCCGGGCGTTATCCGGATTTATTGGGTTTAAAGGGAGCGTAGGCCGGAGATTAAGCGTGTTGTGAAATGTAGACGCTCAACGTCTGCACTGCAGCGCGAACTGGTTTCCTTGAGTACGCACAAAGTGGGCGGAATTCGTGGTGTAGCGGTGAAATGCTTAGATATCACGAAGAACTCCGATTGCGAAGGCAGCTCACTGGAGCGCAACTGACGCTGAAGCTCGAAAGTGCGGGTATCGAACAGG
+
BBBB@C=@>@B?@C>BAA>ACD<?<999/:A?CC=BB7:9.9A.:::BBBB?B@B@BBAA;?;>??9::=@B>>@:;;;@AA:;;AA@>@???;;;BAA@A@@@@><>5??A=BC698:6:;A@@@@AA@@@;@ADC=BB?B>B7;;AA;A@96::B6=533(38:=8>@@@@?9=5997>@;???@CAA8;;@@5;69>@@ABB;;;?@@;:;?<@@<;;@>><=05:9959909556==4<;;;;;<@@@<
@N9IO0:00811:05893
AACGTAGGTCACAAGCGTTGTCCGGAATTACTGGGTGTAAAGGGAGCGCAGGCGGGAAGACAAGTTGGAAGTGAAATCTATGGGCTCAACCCATAAACTGCTTTCAAAACTGTTTTTCTTGAGTAGTGCAGAGGTAGGCGGAATTCCCGGTGTAGCGGTGGAATGCGTAGATATCGGGAGGAACACCAGTGGCGAAGGCGGCCTACTGGGCACCAACTGACGCTGAGGCTCGAAAGTGTGGGTAGCAAACAGG
+
D;CCC:;9;BBCA<@@BB<AAEACAC@B@BCEEE=@@@DD>DD9:;<BAAAACCE?D@BCCB<A=39.4.4A?=:3>BA@@AA9;:BB>CB9?@BB=BBBBDD?BBCC9B@@@AAA,@A5::@@>ABBBBB@A=ACC@CCAC@C@CC=B?;;;AADDAFD@B?BBAAABBB@@AAAA;@@;?:??=:@@@@?BBA@B@<;7;=@@@?@@8;;;?B<@AA@@ACB;;;=AAAACC=BBAAAC9:;;@@A;AAA=
@N9IO0:00770:05930
TACGGAGGGTGCGAGCGTTGTTCGGAATCATTGGGCGTAAAGCGCGTGTAGGCGGCTTGGTAAGTCGGGTGTGAAATCCCGGGGCCCAACCCCGGAACTGCATTCGAAACTGCCTCGCTAGAGTCCCGGAGAGGAAGGCGGAATTCCCGGTGTAGAGGTGAAATTCGTAGATATCGGGAGGAACACCAGCGGCGAAGGCGGCCTTCTGGACGGTGACTGACGCTGAGACGCGAAAGCGTGGGGAGCAAACA
+
B@CB?BBE<AAB@@@:;;<BBAHI@CACCBB@BB=BDBB=7BABBB@@@AA?BB8BB4845B8DB<A<4???@AA=BBC<BBB5BB9B>BDC8B8=6:ABA@@6A>88.=939,389@????=<;:3?6;;>A;C<@<??:A?A?>A:@<@A;@A?><>BCF>C>??B==<>=B=A=599/749?A7BB?848@@3=632056=5=??8>>B=>>=@@<8<@9::=;;;;<:::*88<::9:1:<=?C5=8
@N9IO0:00770:05956
TACGGAGGGTGCAAGCGTTGTTCGGAATTACTGGGCGTAAAGCGCGTGTAGGTGGTCGCGTAAGTCGAATGTGAAAGCCCCGGGCTCAACCCGGGGAAGTGCATCCGAAACTGCGCGCTAGAGTCCCGGAGAGGAAGGCAGAATTCCCAATGTAGGGGTGAAATCCGTAGATATTGGGAGGAATACCGGTGGCGAAGGCGGCCTTCTGGACGGTGACTGACACTCAGACGCGAAAGCGTGGGGAGCAAACAGG
+
BABB?BCC<BAB@=@B;:4;A5:9;@.916@ACC=;;;AA<B?DCB;;;BC@@@=@@@AD?@;;0000+0//:;@7@@@@5BC9@>99397*000&-37------059936333=9989?==///8(/(/8==<@<B8A@@A2839=3<<8883333&38793<=444======8=>6=B584=@91848:698<17,33,249395505594555:<<9=;9///:;A>A;::0:;<=>>>2>>??A7?;;6
@N9IO0:00775:05919
TACGTAGGTGGCAAGCGTTGTCCGGATTTATTGGGCGTAAAGCGAGCGCAGGCGGTTTCTTAAGTCTGATGTGAAAGCCCCCGGCTCAACCGGGGAGGGTCATTGGAAACTGGGAGACTTGAGTGCAGAAGAGGAGAGTGGAATTCCATGTGTAGCGGTGAAATGCGTAGATATATGGAGGAACACCAGTGGCGAAGGCGGCTCTCTGGTCTGTAACTGACGCTGAGGCTCGAAAGCGTGGGGAGCGAA
+
@@@ABAD8;;=AC>@A;;4:;B=B8;;C;BC=@A=B@CCC7;;A;;;CA>@<@@;@@;@A?C>AAAA>@@;?:?>7=C===+B8;;BAAC>A@?299:)8;<>>B?ED997@@9?@989;>?9:?=><B799B7B??>EE@A<>;>:><==;9:=>>;=>=D5=9;5::<=99;:7>085,6+2692<AAB<=<=0505==@@@?>>@<>>>=>?:?;;;:??@B@@<@=>=?A:>=::;;:/:=:565
@N9IO0:00782:05950
TACAGAGGGTGCTAGCGTTAATCGGATTTACTGGGCGTAAAGCGTGTGTAGGCGGTTTGTTAAAGTCGGATGTGAAGCCCTGGGCTCAACCTAGGAATCGCATTCGATACTGGCAGGCTAGAGTACGGTAGAGGGTGGCGGAAATTCCGGGTGTAGCGGTGAAATGCGTAGATATCCGGAGGAACACCGATGGCGAAGGCAACCACCTGGGCCTGTACTGACGCTGAGACGACGAAA
+
???A@@@@9?>=@=<<871348882344/5<@<>6955<<3;;==00/;778/5.55)5>.5:)5555.55////)///(333(3;;;0503;;2404=8>9:2;>???>9:2:99259555<9>56.599<>>499455.55)5.5.5;09998833-3339(3333333/,,,,(,(,,020268(/445.57:)/)//)/39:49;<3:5::99/////99:444555555777
@N9IO0:00784:05944
TACGTAGGCGGCAAGCGTTGTCCGGAATTATTGGGCGTAAAGGGAGCGCAGGCGGGAAACTAAGCGGATCTTAAAAGTGCGGGGCTCAACCCGTGATGGGGTCCGAACTGGTTTTCTTGAGTGCAGGAGAGGAAAGCGGAATTCCCAGTGTAGCGGTGAAATGCGTAGATATTGGGAAGAACACCAGTGGCGAAGGCGGCTTTCTGGACTGTAACTGACGCTGAGGCTCGAAAGCTAGGGTAGCGAACGGG
+
CCBBCBB?BB>@B<@>>>;@@B=B?B?C@BA?AE>ABBBB<BB=;;;DBBB@BBB<A@9?@?>ABB?CCCBACCC:B;;;@?@7?@BA5;;05::<<AC>7697>A9=55.5==0;;:>;;;<<>B9BBBB?CC<@AA>A6A7;;4;AAA@;@<B?A9;;6;@BCCCBBBCG@CD;;45<8<@@>@DA@>BAB>B???=?BA9A??:>DA?@A>ACBBBA@?>9:29<<9::,9><?@@:@??;<<8<=>8
@N9IO0:00786:05934
TACGTAGGGTGCGAGCGTTAATCGGAATTACTGGGCGTAAAGCGTGCGCAGGCTGTTTTGTAAGTCAGATGTGAAATCCCTGAGCTCAACTTAGGAACTGCGTTTGAAACTACAAGACTAGAATATGTCAGAGGGGGGTAGGAATTCCACGTGTAGCAGTGAAATGCGTAGAGATGTGGAGGAATACCAATGGCGAAGGCAGCCCCCTGGGATAATATTGACGCTCATGCACGAAAGCGTGGGGAGCAAACAGG
+
CBAABCCD=AABBAAABB@B@CB@9?494;9ABB<BB@>>5@@@;;;CBBA@BBBACC9;9;=AA@A9:;CBBCD?CCC>BA@??BAA8;;?CA>A>A::;;;B9?>@9?9:9?388??989=89988A889@??>?&?993:3:291:9:?C@BBABBBBBD>C???BBBAAAAA@@5;;6<@BCC?B8;;>?>?4;4;449999(555)5=9.59@4>>95:9:9:BBCD85838==<=BB588?@B8?::5
@N9IO0:00786:05953
TACGGAGGGTGCAAGCGTTAATCGGAATTACTGGGCGTAAAGCGCACGCAGGTGGCTGAGATAGTCGATTGTGAAAGCCCTGGGCTTAACCTGGGAATTGCATTCGATACTACTCGGCTAGAGTATGAGAGAGGGCAGTGGAATTCCCGGTGTAGCGGTGAAATGCGTAGATATCGGGAGGAACATCAGTGGCGAAGGCGGCTGCCTGGCTCAATACTGACACTCAGGTGCGACAGCGTGGGGAGC
+
ABBD;@?B<@?BB?B@?@=@@BFD@D7;8;@AAC>;<:FL?CABABBCCCC@CCA@AACBCABAA@AAA5::?==6@AA<AAA?AB?B<?9;;;0;>A;@@<;5;@@ABBBB@@>>4;;;;;ABC;<;BBABBB8;;BCD>B?B?BB=B?BAA@C=B?BBBB=BBA@@AACA>::<80882828===:::><@AB4:23838733,3;1;<<<68888::?>?A?@@;????@@@@9::9::*9<8
@N9IO0:00789:05929
TACGGAGGATCCGAGCGTTATCCGGATTTATTGGGTTAAAGGGAGCGTAGATGGATGTTTAAGTCAGTTGTGAAAGTTTGCGGCTCAACCGTAAAATTGCAGTTGATACTGGATATCTTGAGTGCAGTTGAGGCAGGCGGAATTCGTGGTGTAGCGGTGAAATGCTTAGATATCACGAAGAACTCCGATTGCGAAGGCAGCCTGCTAAGCTGCAACTGACAT
+
BCAB?BC@BCC@BBBB;;5<;0)/2777.7<279)/)/<3@<8BA;;;?;;6C9==A<>8@;CBBA>@<000:;3;;;+/:?555AB?A=?9999-:188739,//-----(-//88A=B@@@@A7376>:>.5550558@8@;?9;:>AA999>@=;99D8A:::=ABBAB;;;;;A>BB=@;;29=>9==@C5;5;99929???B499==9509?A@@?<
@N9IO0:00797:05950
TACGTAGGGGGCAAGCGTTGTCCGGATTTATTGGGCGTAAAGAGCGTGTAGGCGCCAGATAGGTCAGCTGTGAAAACTCGAGGCTCAACCTCGAGATGTCGGCTGAAACCATCTGGCTAGAGTCCGGAAGAGGAGAATGGAATTCCCGGTGTAGCGGTGAAATGCGCAGATATCGGGAAGAACACCCGTGGCGAAGGCGGTTCTCTGGGACGGTACTGACGCTGAGACGCGAAAGCGTGGGGAGCGAACAG
+
@A:9566>>>+==587..*---05(-/7.99299.3?988-73:;8:444865958=555958<;=;?8833888&3>8333-3:::292879:<>=95557>A?AB<C??<9998<<887;;;6;9=9=>>299>:?@494:<@?:B<ABB:9:C@CCCC>AAABAAA;00//;;)/)/:3555:)5555955.5.5;.5.6;;;??7>=<8<;99544:7/0/:/53//6:1////777*8:455044<
@N9IO0:00805:05940
TACGTAGGGTGCAAGCGTTAATCGGAATTACTGGGCGTAAAGCGTGCGCAGGCGGTGATGTAAGACAGGTGTGAAATCCCCGGGCTTAACCTGGGAACTGCATTTGTGACTGCATCGCTGGAGTGCGGCAGAGGGGGATGGAATTCCGCGTGTAGCAGTGAAATGCGTAGATATGCGGAGGAACACCGATGGCGAAGGCAATCCCCTGGGCCTGCACTGACGCTCATGCACGAAAGCGTGGGGAGCAAACAGG
+
CBBBCBCC<BBAA=AA@@=>9<=B9B,0,0@CED=;;;CD=B@AACABB@>:=>9?B?BBCC@CCC@@=@@BABC>CCEC;CC=AA=A>A?BBD:@<@@@@DCD>CBBA@@@@@?AA>??79:@BAB=@@AAA@AA0@@@>A?B=@<@BBBBBBCDCCCBBD=AA@@@@;;;@BCCB?BC@D@@@@?AAAB>AAE@C@CC>@@CC9@AE>C?CC@??:00000000:??;=:>;4?889ACC6@@?AA=A@@9
@N9IO0:00810:05959
TACGAAGGGTGCAAGCGTTACTCGGAATTACTGGGCGTAAAGCGTGCGTAGGTGGTTCGTTAAGTCTGATGTGAAAGCCCTGGGCTCAACCTGGGAATGGCATTGGATACTGGCGACCTAGAGTGCGGTAGAGGGGTGTGGAATTCCCGGTGTAGCAGTGAAATGCGTAGATATCGGGAGGAACATCTGTGGCGAAGGCGACACCCTGGACCAGCACTGACACTGAGGCACGAAAGCGTGGGGAGCAAACAG
+
BA@@?;?C;@@BB>@ABB?BBCBA=A5919?>9D?;9;GG=CBB@?@AA??=AA=A?BBB@B@BCCBA;??@@==1:?:1>B>6?ACB:D:BB=5:6:<8@@?4937==;9958<9=:???@@9::?9=>>99:9+9=<@?C8;6:A9?;?A?@@;::CDED?B;::BBBDBAA@@D9::@C?AA@B>;8?=>@A?B?@?@BBBC>BA>@A5:9AA@:=BB;669//(/5./3;3;883333&379::569:
@N9IO0:00768:05970
TACAGAGGGGGCGAGCGTTATTCGGAATTATTGGGCGTAAAGGGCGCGTAGGCGGCTGGGCAAGTCCAAGGTGAAATCCCTCGGCTCAACCGAGGAACTGCCTTGGAAACTGCCCGGCTTGAGGCCGGGAGAGGATAGTGGAATTCCCAGTGTAGCGGTGAAATGCGTAGATATTGGGAGGAACACCAGTGGCGAAGGCGGCTATCTGGACCGGTTCTGACGCTGAGGCGCGAAAGCGTGGGGAGCAAACAGG
+
9@@CC;::::*;@AA?@@=@B>BD@C@C?BBBGJ>BAAC@7C@7CCBBB@@?ACACCHG>CF?BBC>B@B@CCDH>CCC=A;;7<AAB@D89:B=@788AA?C=@=AD>A95:>8>25:<:==4><A<7<<<;7;<@<==8=7<.55)4<BBBBBB=9@AA=6=@@@@BBECCCACC<@@=A?AAB>AACC=??@5?79505=<=:;;7<=8=:>7;<><ABDEA@A@AAA;;;0;@BBBBD;;;CCD9@AA<
@N9IO0:00775:05999
TACGTAGGGTGCGAGCGTTGTCCGGAATTACTGGGCGTAAAGGGCTCGTAGGTGGTTTGTCGCGTCGTCTGTGAAATTCTGGGGCTTAACTCCGGGCGTGCAGGCGATACGGGCATAACTTGAGTGCTGTAGGGGTAACTGGAATTCCTGGTGTAGCGGTGAAATGCGCAGATATCAGGAGGAACACCGATGGCGAAGGCAGGTTACTGGGCAGTTACTGACGCTGAGGAGCGAAAGCATGGGTAGCGAACAGG
+
BBBB@@@@:?>??@>9;:5<CC=B@B?B=BBAAA<@BCBB<@A:AAAABBC@@A<AB<BAAAC:9:BBB@BCBBB5B7@AA??1AA?C@CCD@BB<A@@@?8839???BDCD=BB8879C>BAAABB@AACCDD;CC<>>@<A;B<@>AB?B@A@ABB?BAB?6BB=>>??CAA8:9>=@?=@?BBB?BBA@=AA<8<====<?9;?:8818AAA;>>>=>>>>?AAA@BA@ABB=BBB@BB7===>>A?BBB@
@N9IO0:00777:05966
TACGGAGGGTGCAAGCGTTAATCGGAATTACTGGGCGTAAAGCGTGCGCAGGCGGTTGTGCAAGACCGATGTGAAATCCCCGAGCTTAACTTGGGAATTGCATTGGTGACTGCACGGCTAGAGTGTGTCAGAGGGGGGTAGATTCCACGTGTGAGCAGTGAAATGCGTAGAGATGATGGAGGAATACCGATGGCGAAGGCAGCCCCCTGGGATAACACTGACCGCCTCATGCACGAAAGCGTGGGGAGCAAACAG
+
A@CC9;;C=@ACC?BBAA=A=ABB;A5;4;<;;C>AAACF>BBDCBBBA;;69A?B@BBA;;5;@A=BA@@@@AA=@ABB8BAB@@5949@89=6<7=88>8?6>87833777778/38>973733;77;>9/////%0////(.(.7=>;;77825576<9/6AA58:=AA@>==7@0556:055:05225/5;=4=5;557999*9993522,27633..(.32767;:887@:<39?@:777&333/6.688
@N9IO0:00806:05967
TACGGAGGATCCGAGCGTTATCCGGATTTATTGGGTTTAAAGGGAGCGTAGATGGATGTTTAAGTCAGTTGTGAAAGTTTGCGGCTCAACCGTAAAATTGCAGTTGATACTGGATGTCTTGAGTGCAGTTGAGGCAGGCGGAATTCGTGGTGTAGCGGTGAAATGCTTAGATATCACGAAGAACTCCGATTGCGAAGGCAGCCTGCTAAGCTGCAACTGACATTGAGGCTCGAAAGTGTGGGTATCAAACAG
+
CCBB?CE?BBB<@@@@@@<@CD@C?CCF>AA:A>.95)590?>4ABCDCABBB=:====>2629@>@A@5:;444)994)4<?:>@:@>@;>9888-9278739=??<<<==4:7>>AA?B@BBCC9005;//(/774:<8==A=@A@@@DF;;;BB?A@AG<A:::?A;;:A;:;9?A?BD@BBB?BBB9::CC5;7;<;B@CCCDC:;;AB@@<@CC@@@@+000*.,--99(---/55)5::544)444
@N9IO0:00809:05976
TACGTAGGGTGCGGGCGTTAATCGGAATTACTGGGCGTAAAGCGTGCGCAGGCGGCTCCTTAAGTCAGATGTGAAATCCCCGGGCTTAACCTGGGAACTGCGTTTGAAACTGAGGGGCTTGAGTGTGGAAGAGGGGGGTGGAATTCCAGGTGTAGCAGTGAAATGCGTAGAGATCTGGAGGAACACCGATGGCGAAGGCAGCCCCCTGGGCTAACACTGACGCTCATGCACGAAAGCGTGGGGAGCAAACAGG
+
DCCCAAAB<A@A>>4;00*0:@==;B4926?ACC@BBAAA5:9A9:9CC@A=;;6;AA>B=A<@<::;::@999D=BBCC9CD8@<,0,0+00<3<80/5::=:3;@@4;;;;<<<1<?=A<BBBDD=@695<@<@<'@A=A5;7;>AB?CCBBBACCCCCD>CCCBBAA@@;;;?=9=>;<;9::<@BAA?BAB>A??@;;;;;):@G;ABB?@@@B@>>@@=??999@B9:9,9999ABB7@@@BC:A@@<
@N9IO0:00810:05993
TACGTAGGGTGCAGGCGTTAATCGGAATTACTGGGCGTAAAGCGTGCGCAGGCGGTCTTTTAAGTCAGATGTGAAATCCCCGGGCTTAACCTGGGAACTGCCGTTTGAAACTGGAAGGCTAGAGTGTGGGCGAGAGGGGGGTGGAATTCCACGGGTGTAGCAGTGAAATGCGTAGAGATGTGGAGGAACACCGATGGCGAAGGCAGCCCCCTGGGCTAACCACTGACGCCTCGATGCACGAAAGCGTGGG
+
BBA@@:::6;@C@@=@@A5;499@5@.5.5;9:;.:;;;;0;;B;;;BBBB?;;7;BBAB:B?@@;;;;;45<>>8>>BB2B>/657::>8>@?9<:0000)///(-99/688)/)/49997>;78666.////678888$7728486=8=:98./////66///77.333=975226799@4/0*.).773@9CD:882+2-3788===+8>>79>>)0(/6///77949::??>?BA977/9?=:555
@N9IO0:00811:05991
TACGTAGGTGGCAAGCGTTATCCGGATTTATTGGGCGTAAAGCGAGCGCAGGCGGTCTTTTAAGTCTAATGTGAAAGCCTTCGGCTCAACCGAAGAAGTGCATTGGAAACTGGGAGACTTGAGTGCAGAAGAGGACAGTGGAACTCCATGTGTAGCGGTGAAATGCGTAGATATATGGAAGAACACCAGTGGCGAAGGCGGCTGTCTGGTCTGTAACTGACGCTGAGGCTCGAAAGTATGGGTAGCAAACAGG
+
ECCCBBC=@@?BB>@@AC=BAB>B<ABC69=.95)5:95;/;@ABBBCB@B?::5:@?>?7@<@@BAA>ACBAAC<A?8A8<>7;;>B7<9<A=A@7@@@:558<7AA<AAA@<AB@@?=9::::8=??:@??9>@BBBB@B?BBB?????<<<<AA=@???9?A@A?AAAAB:97=2818?3;:A@CCCCACB@;<;:;.:>>ABBC@@@@B;<6;BBBB@@@B:80449@A?8BCBDDG>??<<<>7<<@?
@N9IO0:00812:06009
TACGGAGGATCCGAGCGTTATCCGGATTTATTGGGTTTAAAGGGAGCGTAGGTGGACATGTAAGTCAGTTGTGAAAGTTTGCGGCTCAACCGTAAAATTGCAGTTGATACTGTGTGTCTTGAGTACAGTAGAGGTGGGCGGAATTCGTGGTGTAGCGGTGAAATGCTTAGATATCACGAAGAACTCCGATTGCGAAGGCAGCTCACTGGACTGTTACTGACACTGAGGCTCGAAAGTGTGGGTATCAAACAG
+
CCBC@BB?BAA<@@@;;;5;;@?B=@AC=;0,0>5>>)0/)0;)///::<=:@@>@BCBCBB?BBA@@@6;;9::1433(33;7;;;;9=>;;CCC8D7789885==997733399369;A@@A@BBBAA@;;5;?A;AA?D<A5::::4:B@@BBB?CDDD>D;;;<AAAAB;;;;BB=BB?AAC?BBB79:BB=A=<;<;;CBA;;6;CB@@<@ACCBBBCC;:94;B:9;E699@999,59<9990999
@N9IO0:00769:06054
TACGAAGGGGGCAAGCGTTGTTCGGAATTACTGGGCGTAAAGGGCGCGTAGGCGGCCGATCAAGTCAGGCGTGAAATTCCCGGGCTCAACCTGGGGGCTGCGTTTGATACTGATTGGCTTGAATGCGGGAGAGGATAGTGAATTCCCAGTGTAGAGGTGAAATTCGTAGATATTGGGAAGAACACCAGTGGCGAAGGCGGCTATCTGGCCCGTTATTGACGCTGAGGCGCGAAAGCGTGGGGAGCAAACA
+
@@A@@;@BBB5BC>AA??<?@>??=??A@BBBBC>@?@CF<AB<ABAAA>>:9:4:=?=@::4:AA?@;?A@ABC?B?BE=BB=AAAB?C?@@@@@,A;;;@@A8AAABBBAAA@C=@@@BB=AA999.;;?=:00/////5>9>>7=AAAAABA?;?9:;/;>AABBBBA@A>A@6;7;C@CDD@HBBB@BDC=@<@A<??@@=:919<6<?:>?:???BAAAAA<?899::/9<<>C>?1B@A?>8>9
@N9IO0:00783:06059
AACGTAGGGTGCAAGCGTTGTCCGGAATTACTGGGTGTAAAGGGAGCGCAGGCGGACCGGCAAGTTGGAAGTGAAAACTATGGGCTCAACCCATAAATTGCTTTCAAAACTGCTGGCCTTGAGTAGTGCAGAGGTAGGTGGAATTCCCGGTGTAGCGGTGGAATGCGTAGATATCGGGAGGAACACCAGTGGCGAAGGCGACCTACTGGGCACCAACTGACGCTGAGGCTCGAAAGCATGGGTAGCAAACAGG
+
C8AAA:;;0<A@A?CCBB:;;CFF@C?B?BBABC=B@@@D6:;6;AABBBBACC@BB?C@CDADD@C?A?A@BB<<055@@AA<@=?@;@?6>:;;097@@@C:::::3:BBAAA?A;?9?AA@@@BABAAAA?@@BACCAEEG?BB>A?BB;;;;C?BC>B?AA@AABBBBCCCCC<??<??@>@5;;;;=A@@<@5;;?>;>?BBBB>BBB?B>BCCCCB@@000,0>@BAA>ABBBAA;ABBBCB=BAA>
@N9IO0:00787:06059
TACGTAGGCGGCAAGCGTTGTCCGGAATTATTGGGCGTAAAGGGAGCGCAGGCGGGAAACTAAGCGGATCTTAAAAGTGCGGGGCTCAACCCCGTGATGGGGTCCGAACTGGTTTTCTTGAGTGCAGGAGAGGAAAGCGGAATTCCCAGTGTAGCGGTGAAATGCGTAGATATTGGGAAGAACACCAGTGGCGAAGGCGGCTTTCTGGACTGTAACTGACGCTGAGCTCGAAAGCTAGGGTAGCGAACGGG
+
CACCB?@=::6:A?@ABB7;;A7;8<?D=CB@BB9AA;;9,5<2556>=B@?BBB<A@6;:9.4<;:BBAB5;;;.9=>?BBB7AB;;4;@@3@;;5<=??0;;6;>9>95.5::+<<5;;=====>:BDBB>AB<A??=@7@5@>6@:>?A<?4:39>A@;;99B=CCDCBB7;;6;5::8BFE@CB>C?CBA>A?AB><==4;??6>@@C??<?A??840;=00/9699:7:<8999,9989:918@@8
@N9IO0:00766:06067
TACAGAGGGTGCGAGCGTTAATCGGATTTACTGGGCGTAAAGCGTGTGTAGGTGGCCGCGTAAGTCGGTTGTGAAATCCCTGGGCTCAACCTGGGAATTGCAGCCGATACTGCATGGCTCGAGTTCGGTAGAGGGCGGCGGAATTCCCGGTGTAGCGGTGAAATGCGTAGATATCGGGAGGAACATCGATGGCGAAAGCAACCGCCTGGGCCTGAACTGACACTGAGACACGAAAGCGTGGGGAGCAAACAGG
+
CCCBBBEF>CBBCA@@@A=@5;;C;??@4BAAAA=BBBBB=BAB@@@AB@@=@@=@?BBCCCABBBD?B>@@CBB=BBC=CCC=BBBB>B?ABB<B>B<????@=CAACBBCBBBE@BCCCBAA?AB>:;;BBB=<;5<A5<5;>BB>B@CCBBBBC@CCCC>BCCBBBABCA@@CC=AB=A=AABBC@@@?B;;;0;?>2;79A?CCC=B?BBB?BB???CA@9::=?>>:::.;ACCFEE;BBCBB;AAA=
@N9IO0:00766:06094
TACGTAGGGTGCAAGCGTTAATCGGAATACTGGGCGTAAAGCGTGCGCAGGCGGTTGTGCAAGACAGATGTGAAATCCCCGGGCTTAACCTGGGAATTGCATTTGTGACTGCATGGCTAGAGTGTGTCAGAGGGGGGTAGAATTCCACGTGTAGCAGTGAAATGCGTAGAGATGTGGAGGAATACCGATGGCGAAGGCCAGCCCCCTGGGATAACACTGACGCCTCATAGCACGAAAAGCGTGGGGAGCAAACAGG
+
<?::599;4566?89///)/)--837(-//:;;2/////)//9//5>6668<A4;29/000*///99;;444//(////&/7(//17174:;;1:47)/////(//334488:88-33333///////7::::<::$:::<5;5::=555;;33499334;(3333336/////8:.45050/::5///-(-5:39)/)/99;;<+<<<4<;;7;<;;:<///2//55554//////&//33333&38333(4447
@N9IO0:00767:06105
TACGGAGGATCCGAGAGTTATCCGGATTTATTGGGTTTAAAGGGAGCGTAGGCGGACGCTTAAGTCAGTTGTGAAAGTTTGCGGCTCAACCGTAAAATTGCAGTTGATACTGGGTATCTTGAGTACAGTAGAGGCAGGCGGAATTCGTGGTGTAGCGGTGAAATGCTTAGATATCACGAAGAACTCCGATTGCGAAGGCAGCTTGCTGGACTGTAACTGACGCTGATGCTCGAAAGTGTGGGTATCAAACAGG
+
EC??>@B@CBB79;@@@A@ECD@C@CBC=B>9<<5<=*0/*/;)//??=ED?CC@C9;<C7;7;<<BBB?BB@A@8955/5<D<AABA<?1;;;;;.;.4498838<B@@?B<6BB;>?@B:99==833?A;>;<>A?:92:29/738<4=:;=?9949?>@:AAAA>AA@AAAAA@@@?CD?BBB>AAA8::BB?A?ABBCB?AABB?BBBBCC?A@??9::@BB?@@@@@AB8;;;;DF@CBBBBH?;;=@
@N9IO0:00780:06109
TACGTAGGGGGCAAGCGTTATCCGGATTTACTGGGTGTAAAGGGAGCGCAGACGGCACTGCAAGTCTGAAGTGAAAGCCCGGGGCTCACCCGGGACTGCTTTGGAAACTGTAGAGCTAGAGTGCTGGAGAGGCAAGCGGAATTCCTAGTGTAGCGGTGAAATGCGTAGATATTAGGAAGAACACCAGTGGCGAAGGCGGCTTGCTGGACAGTACGTGACGATCAGCTCGAAAGCGTGGGGAGCAACAG
+
BC@@@BBCCC5BB=@@BB?BBB?C?CBC=AAADB<BBBBB<BB9;;9959545<8A@A<<5;59>>A;;59:9;A:@::3;77+77////(/:/88//944(45::1:84:788339=DDD;;;CC?BA;:6;A<@@@;@=B?B>@@A;@<=9=94>>>A<999C??>@?<=890)0:00)00:6:.00)/88080/0)/5056//(--------..7855.....-,,,,'****,66*,.22+225
@N9IO0:00783:06079
AACGTAGGTCACAAGCGTTGTCCGGAATTACTGGGTGTAAAGGGAGCGCAGGCGGGAAGACAAGTTGGAAGTGAAATCCATGGGCTCAACCCATGAACTGCTTTCAAAACTGTTTTTCTTGAGTAGTGCAGAGGTAGGCGGAATTCCCGGTGTAGCGGTGGAATGCGTAGATATCGGGAGGAACACCAGTGGCGAAGGCGGCCTACTGGGCACCAACTGACGCTGAGGCTCGAAAGTGTGGGTAGCAAACAGG
+
D;BBB9;7;AAA@;??@A?CCCAC@B?C;@9999,:?@>@:?A9@@AAACCACCC>C@@@?@<@@>A<A<@?;<;6;C@HDDD<BBBB@DD=CCCC?A?@@BB=BCCC;C;;;EDD3;;7;ACABB@BBCABB?A@A=BC?CAC?BB>B=ABA@@BC@CF?C@CCAAACBBBBBCCC=??<?=??@?CBBB@CBB?A=;;5;<?@ABBC>BBB@C7;<CBAACA;;;=AA@;;;0;?AABB;BBB@@A:@AA>
@N9IO0:00784:06083
GACGAACCACCCAAACGTTATTCGGAATTACTGGGCTTAAAGGGTGCGTAGGCGGCGCGGAAAGTCAGGTGTGAAATCCCTCGGCTCAACCGAGGAACTGCGCTTGAAACTACCGTGCTCGAGTGAGACAGAGGTGAGCGGAACTTCGGGTGGAGCGGTGAAATGCGTTGATATCCGAAGGAACACCGGTGGCGAAAGCGGCTCACTGGGTCTTTTCTGACGCTGATGCACGAAAGCTAGGGGAGCAAACGGG
+
CCB9:8:>ABE>BB>:::<<=:?@;@<A?BCCCD=A?289.;@8=?>>@@@<?@>A@BB699+:=>=@<:::;@B8?@@8@;;5;00=:@:@00+03==>BBBC=;;;05<<>9=665;;;;;555::::=<<5::@?BB?B?BC@CDD>DC?CABB:C@A<5;@@AA>ABA?98197-3-34<99,8388.55=>4;;>;@?;<<<<>39@???.944=44499:9559@@@C<AB;;;AA3;;;@@8@?>6
@N9IO0:00787:06105
TACGGAGGATCCGAGCGTTATCCGGATTTATTGGGTTTAAAGGGAGCGTAGATGGATGTTTAAGTCAGTTGTGAAAGTTTGCGGCTCAACCGTAAAATTGCAGTTGATACTGGATGTCTTGAGTGCAGTTGAGGCAGGCGGAATTCGTGGTGTAGCGGTGAAATGCTTAGATATCACGAAGAACTCCGATTGCGAAGGCAGCCTGCTAAGCTGCAACTGACATTGAGGCTCGAAAGTGTGGGTATCAAACAGG
+
BCCC@CB?B@@<AAB9;;>@@B@D@BBB;BA9?@6A@8AA6@C.;:;CCBCC??;?AA?@.;555;ACB<;;;C<19:545??:>A:?=?7A@CAA3:58888@?AA@@@??398??>A6::;:?A??=;=87.9@A>CC?B?D=@@@A@CD@ACCB?BBCD?HCCC?C:;;B@@@@@B?CB>DBE9ABA-00@@,;9<BBCADCCCC?BBBB@A>A;;;@BB=@@@=BBBAAC8::BBBB>CCBBBE@CCB>
@N9IO0:00796:06071
TACAGAGGATGCAAGCGTTATCCGGAATGATTGGGCGTAAAGCGTCTGTAGGTGGCTTTTTAAGTCCGCCGTCAAATCCCAGGGCTCAACCCTGGACAGGCGGTGGAAACTACCAAGCTGGAGTACGGTAGGGGCAGAGGGAATTTCCGGTGGAGCGGTGAAATGCGTAGAGATCGGAAAGAACACCAACGGCGAAAGCACTCTGCTGGGCCGACACTGACACTGAGAGACGAAAGCTAGGGGAGCGAATGGG
+
CCCCC@@<ABBBD@CCCC@CDFACAC?AABB?B>6CB@@@:@@BAAAAACB=99:;BJEJ5C@BAC<AAACBBAD<>@>8;;9)955B=CC>CI@CBBA8BB>BB?BC=B@@@.;549=@8A;@@@B?AAAAA9BBCCBB=C=@@<@?A??:555<=9===?5::::::99833384<A7<<<@=<8<9BB?BA@@8=666<<<<<<@@:<8<=>@>B@@::99:5:@:@;;;@:@CBBBCC<CAA@@=???:
@N9IO0:00771:06143
TACAGAGGGGGCAAGCGTTGTTCGGAATTACTGGGCGTAAAGGGCGCGTAGGCGCCTTCTAAGTCAGACGTGAAATCCCCGGGCTCAACCCGGGAACTGCGTCTGATACTGGAAGGCTTGAATCCGGGAGAGGGATGTGGAATTCCAGGTGTAGCGGTGAAATGCGTAGATATCTGGAGGAACACCGGTGGCGAAGGCGGCATCCTGGACCGGTATTGACGCTGAGGCGCGAAAAGCCAGGGGAGCAAACGG
+
@A@CCCDDDD1BB@BBBB@BB?BB@CAG?BABBC=AAACC?CC?CCCCCBB@99;=C?CCD@CCBBAA@A@A@@;@CCC;CC?BBBB@CE>DC>C@E@??AAABBBBBBBB?B@C9;;?AA=@A>@D>D@@@C>CA@AD@C>B=B?BB@BCCEF@@=@@@@8@?;;;AAAA@@@@@;@@=A?BBB@C?BC?BBC>A?CB@BBBB?BB?BB@B?ABA?@??DBB@@@>?AB;;;;*;9299:9-449<<0494
@N9IO0:00783:06112
TACGGAGGATCCGAGCGTTATCCGGATTTATTGGGTTTAAAGGGAGCGTAGATGGATGTTTAAGTCAGTTGTGAAAGTTTGCGGCTCAACCGTAAAATTGCAGTTGATACTGGAATTATCTTGAGTGCAGTTGAGGCAGGCGGAATTCGTTGGTGTAGCGGTGAAATGCTTAGATATCACGAAGAACTCCGATTGCGAAGGCAGCCTGCTAAGCTGCAACTGACATTGAGGCTCGAAATGTGGGTATCAAACAG
+
=CCM@BB?BBC7;;@A@@;@@A9A4::5)5<7<<,95)5;2;<3;;=<<;;?<<7<;;;=4<5?@?@AC=;;:?<0::>25:@<@?:9:>-33333&3-3;33:6?<<<<<7,3,3,333<5:::@?99336;><=;;;:;@<?<;3/00)/5;:9BBBC@@AAC>CCCCACBBA@@:;;BB?CB?BCB=@BB899BC5;4;::?:ABCBC@BAB;;92:@@>==<40//)//;595,55599)5599<>3566
@N9IO0:00789:06127
TACGGAGGGCGCAAGCGTTGTTCGGAATTACTGGGCGTAAAGCGCGTGTAGGCGGCCAGGTAAGTCGGATGTGAAAGCCCGGGGCCCAACCCCGGAACTGCACCCGATACTGCCTGGCTGGAGTCCCGGAGAGGATGGCGGAATTTCCGGTGTAGAGGTGAAATTCGTAGATATCGGAAGGAACACCAGTGGCGAAGGCGGCCATCTGGACGGTGACTGACGCTGAGACGCGAAAGCGTGGGGAGCAAACAGG
+
<A<;8;CC;>97717333-3<<?@?>2504=;<?:@??CC:???@@@A><<:00,06<=9@@=@A=;6:000@@>300/+5=>2>>2;.999*4.47:456;>?6=;;@=<?A?@?;?A@=:::AA=A>AAAA=@@A=:959<??5:5:=AACBBCC?B@@@;@?ABBBAGA:;;;6;>C=A?ABB;A@@A?BCC?A>;;4;<@@ABC?CCC?CCBBCBBBFBBAAA:;;A9;;6;@BCCKG;BAAAA;=:92
@N9IO0:00792:06143
TACGTAGGGGGCAAGCGTTATCCGGAATTACTGGGTGTAAAGGGGTGCGTAGGTGGTATGGCAAGTCAGAAGTGAAAACCCAGGGCTTAACTCTGGGACTGCTTTTGAAACTGTCAGACTAGAGTGCAGGAGAGGTAAAGCGGGAATTCCTAAGTTGTAGCGGTGAAATGCGTAGATATTAGGAGGAACATCAGTGGCGAAGGCGGCTTACTGGACTGAAACTGACACTGAGGCACGAAAAGCGTGGGGAGCAA
+
BAA@;;;@@@0@@<@@AA799@8@8A9B:966==066=>D,:99&55559<<8<=8=ACB?>B499655579;9=:=&/0)///)--(-05--///(/44499:9.999.///////;:;::@:::99:49<89/333(3373(3493:27733/(/8///8599;;1333888>?>9<+52.22+2.5756655537575;)..).726272166255=/996522555581;6657:8):285255)55789
@N9IO0:00793:06116
TACGGAAGGTCCGGGCGTTATCTGGATTTATTGGGTTTAAAGGGAGCGTAGGCCGGAGATTAAGCGTGTTGTGAAATGTAGACGCTCAACGTCTGCACTGCAGCGCGAACTGGTTTCCTTGAGTACGCACAAAGTGGGCGGAATTCGTGGTGTAGCGGTGAAATGCTTAGATATCACGAAGAACTCCGATTGCGAAGGCAGCTCACTGGAGCGCAACTGACGCTGAAGCTCGAAAGTGCGGGTATCGAACAGG
+
BABA@D>A?AC?AA:9::687<?A=BB=<BB6;;0;B098-7:*334<@@@?A?A?AABB?B?B@@@A@79;AAD9:55:::::<<@B9@@<<969=:::<999??CC;DDE@BB=A=A=A@@@A@@A@9:9,5;;;0;949.5.6@BBACCCCC;;99<AB9:;;:.:?@AA;;;;;;;@@;@@D=@@C8;;AB5;6;AAABBAC;;7;;;ABC?CBBA;;;A>=4;999999)66<<<?6;;<::9=;::>
@N9IO0:00794:06121
AACGTAGGACACAAGCGTTATCCGGAGTTACTGGGCGTAAAGGGCGTGTAGGCGGATGTGTAAGTCTACTCTGAAAGCTTCTGGCTAAACTGGAAGAGGCGAGTGGAGACTGCATGTCTAGAGTGAGGAAGAGGAAAGTGGAATTCCGCGTGTAGTGGTGAAATGCGTAGAGATGCGGAGGAACACCAGTGGCGAAAGCGGCTTTCTGGTCCTTAACTGACGCTGAGGCGCGAAAGCATGGGGAGCGAACGGG
+
@6@CA@A>@BBBC@CAAA@CCC?C>@@@=A@BBB=BBBBC>CG>CCBBACCABB>A@A@C@@=AB@AAABBAAAA9@??<?BB?CCCB>BCD?F@C?@=@BCCAA?@A@@@@@BCCDDCCC@@AA@C?C?BBB@DD>CCC@C@C@D>BBB;=;CCCC@CBBB<@@@BBBBCCBBA;;5;;=A>ABB?BCBB?C@>=5=00+0=?8?@B>AA@C@C=@?BBCAA@?9:29=;;:@9:000===0==???;9998
@N9IO0:00796:06119
TACGTAGGTGGCAAGCGTTGTCCGGATTTATTGGGCGTAAAGCGAGCGCAGGCGGTTTTTTAAGTCTGATGTGAAAGCCTTCGGCTCAACCGAAGAAGTGCATCGGAAACTGGGAAACTTGAGTGCAGAAGAGGACAGTGGAACTCCATGTGTAGCGGTGAAATGCGTAGATATATGGAAGAACACCAGTGGCGAAGGCGGCTGTCTGGTCTGTAACTGACGCTGAGGCTCGAAAGTATGGGTAGCAAACAGG
+
BBBBBCG>@@?CC?C@@?7::B?B=BAE>BB7<;8;BBCC=CBBAAABABC@A@5;;;;;%99=?AACBBBA@@<8AB9C:?C:CCBB8<8BB?BB>AAB>@@@@<@C>CDCD=CD=@@<@AA@@@@@@@B@@=@@@;;;@CACCCECCCGCFBCCC@CBBC?CBBBBBA@AEAAAB7?6AB7;;B?BBBB?B?A=A?AC?CCBCCCD@BBBC::9;CBBBCCCB@@7;9@CBD6;;A@@@8@@;;;;7<CE@
@N9IO0:00808:06137
TACGGAGGGTGCGAGCGTTGTCCGGAATCACTGGGCGTAAAGGGCGCGTAGGCGGCCTGGTAAGTCGGATGTCAAATTCCGGGGCTCAACTCCGGGGCGCCATCCGAGACTGTCAGGCTGGAGCACGGCAGGGGCGAGTGGAATTCCCGGTGTAGCGGTGGAATGCGTAGAGATCGGGAAGAACACCCGTGGCGAAGGCGGCTGCGCTGGGCCGTTGCTGACGCTGAGGCGCGAAAGGCGTGGGGAGCAAACAG
+
A@AA=AAB<AABBBBBCC@CBC?C?B@CBCC99979AAAD<@@:@@?@@<>;00)/5>=;AA498>?2::??DDF>F@D@DDD:C@@@=@@B?BBB:;<<?BBD?AA;;:::;B;;5;@B549>>9<384944&488;;;3:393=;2;:=?5955:7==262699>>=<7////<<.969<7999:3;;;8<::.5.50+00//////<5<8<=8;@@;444:95554;:7:;;)/)0//599+9555909>9
@N9IO0:00772:06165
TACGAAGGGGGCTAGCGTTGCTTCGGAATCAGCTAGGGCGTAAAAGCGCAGCGGTTAGGGCGGACTCGTTAAAGCGGGGGGTGAAATCCGACTCACTCCAGATGCTCGATACTGAGAGCTTGAGTCGGGAGAGGTGAGTGGAACTGCGAGTGTAAGAGGTGAAATTCGTAGAGTAATTCGCAAGAACACCAGTAGGCGAAGGCGGCTCACTGGCCCGGTACTGACGCTGAGGTGACGAAAGGCGTGGGGAGCAAACAGG
+
44444.4:::':888944.44;745043999994444)494444&55/7////)/)///)55.-----,(,,(,-/////#////)55.///://--,(,,***,,,//45<=99;A@99.4:455:>5::8:398///96:395559899>//(///06>>A8@:879>:----(-376/3,33,/66036---0598(-(-3.3222522+25'2+253335/...879+222666;(/(///677)55555-2223
@N9IO0:00777:06208
TACGGAGGATCCGAGCGTTATCCGGATTTGATTGGTTAAAGGGAGCGTAGATGGATGTTTAAGTCAGTTGTGAAAGTTTGCGGCTCAACCGTAAAATTGCAGTTGATACTGGATGTCTTGAGTGCAGTTGAGGCAGGCGGAATTCGTGGTGTAGCGGTGAAATGCTTAGATATCACGAAGAACTCCGATTGCGAAGGCAGCCTGCTAAGCTGCAACTGACATTGAGGCTCGAAAGTGTGGGTATCAAACAGG
+
>A<<7;;054:5:444/<20.-(-(-66(---(-(-(/7.7<3;ABBBBBBBC9>=BD>6B=B@B@@@=@@@AB<AAB;@@C>AA?@=@>?==>>2=3::????B?<<@983:9>?DC;@???>?@>>=>>?;ABB>AA4;5;=@@@@?CBBGGCC@BCCC>CCCC?BA@AB?@@BBC@BB?BBCACBC;;;CC=@<AAAB?AAACC7;;AABA>BBBCCCDAG<;7;;;<;C7;;::CB9@@:955)55:7
@N9IO0:00778:06193
TACGGAGGATCCGAGCGTTATCCGGATTTATTGGGTTTAAAGGGAGCGTAGATGGATGTTTAAGTCAGTTGTGAAAGTTTGCGGCTCAACCGTAAAATTTGCAGTTGATACTGGAATATCTTGAGTGCAGTTGAGGCAGGCGGAATTCGTGGTGTAGCGGTGAAATGCTTAGATATCACGAAGAACTCCGATTGCGAAGGCAGCCTGCTAAGCTGCAACTGACATTGAGGCTCGAAAGTGTGGGTATCAAACAGG
+
CCBB@AA=@@@<@@CABC=@@B7;6;BE8;;59<,55)55)5<3;<=B>CBBBB@CBB>@6;6;@:;0>300/<9////(/>@7>@;C?A=@;:99*;4(3897:=D@;;;00*0)/:8@A?A::448@@@=A:7.9>@9>D=A5;5;;;>=AB?AABC9;:@C=CAAA?C<;;A;;;@AD?CD@BBC>AA>+0000+99=@@B>CAA@C;A?@@>@<@BCCCCC?A::4:99:CE69:99@@8@<>>>>0===4
@N9IO0:00780:06183
TACGTAGGTGGCAAGCGTTGTCCGGATTTATTGGGCGTAAAGCGAGCGCAGGCGGTTTTTTTAAGTCTGATGTGAAAGCCTTCGGCTCAACCGAAGAAGTGCATCGGAAACTGGGAAACTTGAGTGCAGAAGAGGACAGTGGAACTCCATGTGTAGCGGTGAAATGCGTAGATATATGGAAGAACACCAGTGGCGAAGGCGGCTGTCTGGTCTGTAACTGACGCTGAGGCTCGAAAGTATGGGTAGCAAACAGG
+
:::::@@=@C@AA?A@@@>AAA=B?BBD=BB<@@8;;;@>6@AAABAB@@@>AA5;<<<<<#;.5<<9:@A@@955)594?5;=9BCB>49400+//)/:BBBB@B:A@;@@@A,9:,994999559:99=@>@<@A;;;B>A>@@@>BABBBDBB=D@A?@@9@???>BBBBCCCCC?@;@B7;;@=@@@@;@@@7;6;@?CCEBBBCABAACCC@BBBCCCBBC@A;?<ABBC<@ADCCC<AC@@AD=BAC>
@N9IO0:00782:06180
TACGAAGGGGGCTAGCGTTGTTCGGAATTACTGGGCGTAAAGGGCGCGTAGGCGGTCTTGTAAGTCAGATGTGAAAGCCCCGGGCTCAACCCGGGAATAGCATTTGATACTGCGAGGCTTGAGTCCGGGAGAGGATGGCGGAATTCCCAGTGTAGAGGTGAAATTCGTAGATATTGGGAAGAACACCGGTGGCGAAGGCGGCCATCTGGACCGGTACTGACGCTGAGGCGCGAAAGCGTGGGGAGCAAACAGG
+
9::9:.99=9)::<<BCE>@@?BB@B?D?BABCC>888AA5=>79:8@@==900+000,0:A9?::9:::@;;;A9?@>?2==69:9:<@@<BB=B@B@C@CCC=ABBB;;;CBAA?BB=AB;;;=@A8@A;;6;BB>@@=@=B<@D9;;BBBBBBC@BBCC=C:;;AABA@@@.;9)439=:A9;.45440:@C<A<???B=?;DBB@CB@B?B?@?AAB@@@@@@?AAAAAB:;;CBCBB9BBBCD>???<
@N9IO0:00804:06208
TACGGAGGGTGCAAGCGTTAATCGGAATTACTGGGCGTAAAGCGCACGCAGGCGGTTTGTTAAGTCAGATGTGAAATCCCCGGGCTCAACCTGGGAACTGCATCTGATACTGGCAAGCTTGAGTCTCGTAGAGGGGGGTAGAATTCCAGGTGTAGCGGTGAAATGCGTAGAGATCTGGAGGAATACCGGTGGCGAAGGCGGCCCCCTGGACGAAGACTGACGCTCAGGTGCGAAAGCGTGGGGAGCAAACAGG
+
BBBB?A@@:@@@@=@@@@?B?BCB?B=@;@@>?B<;;9EI?CAA@CABA@?:994:D=CB@C>ABABBA?@@AB>8BB==2C>7<<<C?B??<=/9-34<?BBBBBBAABAA=AC<>>C@A@@@@@AA@@@>=====&>BBA=A=A9@?==??A???=BABB>:99@@>==9:999;5;;4;2:99@D@CCADAA=@>??;?@@@2AB@CCAA@CCBBCCB???@@@;???ACB=BAA9999-:>?@A9:988
@N9IO0:00769:06221
TACGGAGGGCGCGAGCGTTGTTCGGAATTACTGGGCGTAAAGCGCGTGTAGGCGGCGAGGTAAGTCGGATGTGAAAGCCCGGGGCCCAACCCCGGAACTGCACCCGATACTGCCTGGCTAGAGTCCCGGAGAGGATGGCGGAATTTCCGGTGTAGAGGTGAAATTCGTAGATATCGGAAGGAACACCAGTGGCGAAGGCGGCCATCTGGACGGTGACTGACGCTGAGACGCGAAAGCGTGGGGAGCAAACAGG
+
BBBB>@@@8>::9<=98849C?BB=B4905<?<B>BABBB;@;;;BBCBCC@;;9;BCC@DC@BAAB@A;;;DED=BBB8AAA3@?5?2999*5497;555;993==?@BBCB@CC@BBBA==:99.:::9:@6:9C?@@;@:==6;+0+0=0//<=;@ACE=C?A;944:999994949=B=BB?29555.555.5444.439999979::7695>AB>???999:;;97;=?0::>=>>>+4444:1;::9
@N9IO0:00769:06247
TACGGGGGGAGCAAGCGTTGTTCGGATTTACTGGGCGTAAAGGGCGCGTAGGCGCCAGCGCAAGTCAGTTGTGAAATCTCCGGGCTTAACTCGGAACGGTCAACTGATACTGCGCGGCTAGAGTGCAGAAGGGGCAACTGGAATTCTCGGTGTAGCGGTGAAATGCGTAGATATCGAGAGGAACACCTGCGGCGAAGGCGGGTTGCTGGGCTGACACTGACGCTGAGGCGCGAAAGCCAGGGGAGCGAACGG
+
;B9;;;;;%4=>>6==@@;?=<=;1433(4888:2555:=2;=5666AA?@:00/)////495<<A;9:::;BCC>CCCEADC<BB8;8;CCC@E@@A?BBB@DA@@BB;;:;9:;2;==00//////5.555&5949996;7<7<=??:?><<<00)/88=9>ABCBABBBD000=000)/)/993;749.98<38599:2:4599DE>CABBBB;;;;::8;333-3:888;(35155<<&55555.5<<
@N9IO0:00776:06230
TACGGAGGGTGCTAGCGTTGTTCGGAATCACTGGGCGTAAAGGGCGTGTAGGCGGTCTGTTAAGTCTGATGTGAAATCCCCTCGCTCAACGAGGGAACTGCGTCGGATACTGGCAGACTTGAGTACCGGAGAGGAAGGTGGAATTCCCGGTGTAGCGGTGAAATGCGTAGATATCGGGAGGAACACCGGTGGCGAAGGCGGCCTTCTGGACGGATACTGACGCTGAGACGCGAAAGCGTGGGGAGCAAACAGG
+
AABC?BBC=BBB@@>@?@<???CC?B?D;;;@@@:???AA=AB=@@@AA??>BA?BB@???B?A9:::::@?@@C=BBBB7@;;<BCCADCCCE<@>@BBBBCCD?AABBCB?BBBBBC@:;;@@B>B=AAAA=A?B=AA=A7;4;C8?9@?9:9:A9>?BE?CBBB::::::?@@A=?=9?9:98;=<9;5:>@;A@CC@B@C?@@C<@@B=A;;<;;;B@AAA;:;@@D;;;8;@@@BEG;;<BBB<@@=8
@N9IO0:00776:06232
TACGGGGGGGCAAGCGTTGTTCGGAATTATTGGGCGTAAAGGGCGCGTAGGCGGTTGGATAAGTCAGCTGTGAAAACCACGGGCTTAACTCGTGGCCTGCAGTTGAGACTGTCTGGCTTGAGTGTGGGAGAGGAGAGTGGAATTCCTGGTGTAGCGGTGAAATGCGTAGATATCAGGAGGAACACCGGTGGCGAAGGCGGCTCTCTGGACCACAACTGACGCTGAGGCGCGAAAGCTAGGGGAGCAAACAGG
+
:<9:;:;:;#:@:@A;;8;B?CCAF?B>AA?AC>@AA@C;@@;CA???::48?9<:=<=::29@@;;:AAACCBB5?7::AC:???B@BAAA;:5:<@@@BBD?C;;;@BBAABB?BB@BBBCCCDC=@A@AACBBAEC@C>B?B@CC?BBB:;;@=@BBD?AABCA@@CAAAAAA<::3:99999??AC?A?=9=687/7=;AAAB>BB?BBB?B;<<<BB@@@@>?@@?@@6=B;;;BB9ABBBB=@@@>
@N9IO0:00778:06225
TACAGAGGGTGCGAGCGTTGTCCGGAATCACTGGGCGTAAAGGGCGCGTAGGCGGTTTTGTAAGTCGGGGGTGAAATGCTGCGGCTCAACCGCAGCGCTGCCTTCGAGACTGCAAGACTGGAGCACGGTAGAGGCGGATGGAATTCCCGGTGTAGCGGTGGAATGCGTAGAGATCGGGAAGAACACCAATGGCGAAGGCAGTCCGCTGGGCCGTTGCTGACGCTGAGGCGCGACAGCGTGGGGAGCAAACAGG
+
CBBBBCCC=BBBAAB@BB?BCCGMAC@CCCCCCD>???AA8?@<ABACCDD@@@?@CC9AAC?BBAAKKJ5BABF=:6;9:5;8;ACC@C@BCAA@BB=BC?C@GEC=CC@?@A????BC?BC?@@C9CBB??=?D<@?@?A6A6@>6D8??@BBBB@BA=A?AB@?A@?=997;;80;2886BBB?D?BB?B=B?B>AABAB>@B@B@8@=AA>??>BAA@A??=>:@??>@@???AABDF:99ABA88557
@N9IO0:00780:06246
AACGTAGGTCACAAGCGTTGTCCGGAATTACTGGGTGTAAAGGGAGCGCAGGCGGGAAGACAAGTTGGAAGTGAAATCCATGGGCTCAACCCATGAACTGCTTTCAAAACTGTTTTTCTTGAGTAGTGCAGAGGTAGGCGGAATTCCCGGTGTAGCGGTGGAATGCGTAGATATCGGGAGGAACACCAGTGGCGAAGGCGGCCTACTGGGCACCAACTGACGCTGAGGCTCGAAAGTGTGGGTAGCAAACAGG
+
A7A@?;;7;A@?=::;9;:@@@=A?B?B@BBBBB:@@@AA8@@8AA:;;CCAFCLGF>;;;@<=C.;.559>AA=7B@;B>C>7BBBCACD?CFCD@B;;;CA<BCCC7@;00000*00+/77::8@@CCB@@<@;;5;C?C@CACD?D@BBBAABE@CC?C@CCCBBBBBBBCBBC=AA?A?ABC=@A@?;@::6;?@>;?;;;;;;;0;AA=@5;;@@@@BB;;;@CBBBCC?ICCCDJ>BCBA@@;@??;
@N9IO0:00782:06235
AACGTAGGTCACAAGCGTTGTCCGGAATTACTGGGTGTAAAGGGAGCGCAGGCGGGAAGACAAGTTGGAAGTGAAATCCATGGGCTCAACCCATGAACTGCTTTCAAAACTTGTTTTTCTTGATGTAGTGTCAGAGGTAGGCGGAATTCCCGGTGTAGCGGTGGAATGCGTAGATATCGGGAGGAACACCAGTGGCGAAGGCGGCCTACTGGGCACCAACTGACGCTGAGGCTCGAAAGTGTGGGTA
+
4&4;4::09<@:A=:;5=5:5616@C?B@BC@@@:;;;AA,;;,95556AA9@C@6<6>@0/)/;)/)/)/77=;5=<:===@8BBBCACE=CCCFACBBBB>4;;99+54.5/777'//)///////:::595;;64555:85:39)//(/)///33;;9;@5;9<?@?==>699>@@A==>:?:?662666>266=@A:==)0*///=>?6@9505=@9:;;555554::99444)4488;=488
@N9IO0:00787:06240
TACCAGCACCCCGAGTGGTCGGGACGATTATTGGGCCTAAAGCATCCGTAGCCGGTTTTACAAGTCCTCCGTTAAATCCAACTGCTTAACAGATGGGCCGCGGAGGATACTATAAGACTAGGAGGCAGGAGAGGCAAGCGGTACTCAGTGGGTAGGGGTAAAATCCGTTGATCCATTGAAGACCACCAGTGGCGAAGGCGGCTTGCCAGAATGCGCTCGGACGGTGAGGGATGAAAAGCTGGGGGGAGCAAACCGG
+
@AB@A@@@A@@3@@@@@=@>@C0;:;5=9=<255)5.555)5553:-437771:6:?A3AAB=@@C?BC@BB<@@9@@;@?@;;;A5<5;?@DCDD>B>@@B>A@=@C?=@@@?;?>?@=B=::4:>>4;;BB?BBACDC?CBBB?==999/:=<=<3=8<=1=B9=B9@773633-3828;828@<A???;A?>6:4:A>AA@BB>BBB@CCBBB;;;4:@@=@@@@@9@@;;;;&:<559595#54959)5./5
@N9IO0:00793:06246
TACGGAGGATCCGAGAGTTATCCGGATTTATTGGGTTTAAAGGGAGCGTAGGCGGACGCTTAAGTCAGTTGTGAAAGTTTGCGGCTCAACCGTAAAATTGCAGTTGATACTGGGTGTCTTGAGTACAGTAGAGGCAGGCGGAATTCGTGGTGTAGCGGTGAAATGCTTAGATATCACGAAGAACTCCGATTGCGAAGGCAGCTTGCTGGACTGTAACTGACGCTGATGCTCGAAAGTGTGGGTATCAAACAGG
+
DCCC@BB@CDE:;;B@@@@BCC@D@BBC<BC>@<1;;)55)5<)59@@>CC@HEACA;;;>A=ABABCC=A@A@@8444)48?9>@>@<@:@;;::-:3999:<.5;B:;;B@:@:>@A@BAAA;::@ABD??=?ADABD=A6:397394:;8;837,37==9?AAA?BBABB@A@CCC@BB?BAB?>9939:?B3:29<<::383<<7>>>ACC@C@??9::::A@??@AAAB9@<;;BD?DB<;:<04559
@N9IO0:00768:06284
TACGGAGGATCCGAGCGTTATCCGGATTTATTGGGTTTAAAGGGAGCGTAGATGGATGTTTAAGTCAGTTGTGAAAGTTTGCGGCTCAACCGTAAAATTGCAGTTGATACTGGATATCTTGAGTGCAGTTGAGGCAGGCGGAATTCGTGGTGTAGCGGTGAAATGCTTAGATATCACGAAGAACTCCGATTGCGAAGGCAGCCTGCTAAGCTGCAACTGACATTGAGGCTCGAAAGTGTGGGTATCAAACAGG
+
CCCC?BB?@@?=:;;@BB?BBD?B?B@C;AA595)59)55)5<);;AB=BCBC>;>=BA>4A755<:00:000//(///(/::7:::<8=?>0...).)--5586?==>?99/733;;A;>8888?@@?;>:9.5<<8>C9@=@?B@@@?BBBBBCC@BBBB?BBBB@C;;;@@AA@AC@BB@BBE@CCF:::A@4:2:@@@=B@?@@999@A>>;@@@@AAB>B;;4:AAA@@/999:9D999BA@@89968
@N9IO0:00774:06265
TACGTAGGAAGCGAGCGTTGTCCGGATTTACTGGGCGTAAAGGGCGTGTAGGCGGAGCGGCGCTCCTGGAGTAAATCTATCGGCTCAACTGATAGGCTTTCTAGGAGATGGCCGCCCTTGAGGACAGCAGAGGAAAGTGGAATTCCCGGTGTAGCGGTGAAATGCGTAGATATCGGGAGGAACACCAGTGGCGAAGGCGACTTTCTGGGCTGTTCCTGACGCTGAGGCGCGAAAGCCAGGG
+
8?554;;4505::;;5555;>>:?:;;;05559905559>39;3;;;;<<@:;?;=A9:2955559;;5;=<;<399::444.44::.4544:::5777)3<::170;00*0*0083;(48=<?==9488@@=AD<@?A5717/77*76;;73333-387939:4449999>>??B<>>9@7:54.494405<<8<:<>=?>>8>@??6?9;;=A>A;;:@@>>??9@@@BBA59925999
@N9IO0:00778:06303
AACGTAGGTCACAAGCGTTGTCCGGAATTACTGGGTGTAAAGGGAGCGCAGGCGGGAAGACAAGTTGGGAAGTGAAATCTATGGGCTCAACCCATAAACTGCTTTCAAAACTGTTTTTCTTGAGTAGTGCAGAGGTAGGCGGAATTCCCGGTGTAGCGGTGGAATGCGTAGATATCGGGAGGAACACCAGTGGCGAAGGCGGCCTACTGGGCACCAACTGACGCTGAGGCTCGAAAGTGTGGGTAGCAAACAGG
+
?2?@9;:.99=9@=@;9;=BBC?CAB?B?AB>?>8@@@AC0;;05=9>;C@<CFG>C?A@A:5:<.;4)4.449;4)4:AB>?>495<<7;@8BCCF>@AA;95)5:::+;66:CCC2B=5:9444445<BABB@CCB@BC@C?A?AA9A;;;;@@BC?CC@CABBBBAABBBC@A@C=AA?A?????BABAAFCC>A>;;5<<?@ABAB=BCB?B8;;@@@AAA;;;?BBBCCC>CBCCCG?DAB@@A:@CB@
@N9IO0:00780:06295
TACGGAGGGTGCAAGCGTTAATCGGAATTACTGGGCGTAAAGCGCACGCAGGCGGTTTGTTAAGTCAGATGTGAAATCCCCGGGCTCAACCTGGGAACTGCATCTGATACTGGCAAGCTTGAGTCTCGTAGAGGGGGGTAGAATTCCAGGGTGTAGCGGTGAAATGCGTAGAGATCTGGAGGAATACCGGTGGCGAAGGCGGCCCCCTGGACGAAGACTGACGCTCAGGTGCGAAAGCGTGGGGAGCAAACAGG
+
B@BB?ABD=CCCG>ABBB?B?BAA=A292;ACBB>BBBCD>B9;:A@@@>=:994;C>CC@CABBBA@@@AA@:;6;C>>2C=6;;;@6:1000,0)//9=@>?????AABB@BB>A@D?B;;;A@BABAAA@@@@@'?@BA?@<?<9:9.9?==??>=ABBB>BBBCBA???::9=C<@?6;6;;;@B?BB?BBA;@;995:ABB1@@@EKCB?@?@BBCC::8999=A?A?CE>ABA????3>=?=?58734
@N9IO0:00792:06281
TACGTAGGGTGCAAGCGTTAATCGGAATTACTGGGCGTAAAGCGTGCGCAGGCGGCTTTGCAAGACAGATGTGAAATCCCCGGGCTCAACCTGGGAACTGCATTTGTGACTGCAAGGCTAGAGTGCGGCAGAGGGGGATGGAATTCCGCGTGTAGCAGTGAAATGCGTAGATATGCGGAGGAACACCGATGGCGAAGGCAATCCCCTGGGCCTGCACTGACGCTCATGCACGAAAGCGTGGGGAGCAAACAG
+
DD<<;AAA8A@;;50@==*0+0;;5<//,6<A@@:@C;;;0;@B;9:<5//5//)//9.77729:<@<=666>@@8;AAE7AA90/0/6<8<>G8@:<@AA;9505<=?C?>>B?B9BBBDAA@ABC89:CCCCDD2CDD@D49499@=BBA<A@555555<46666C>>==AAABB?;;2;:B==8@@;:29>=9C9;<9;BCC0=@<3>695C>=<990//9988=?84433(3>>?CDD9:99??8?>>
@N9IO0:00796:06307
TACGTAGGTGTCAAGCGTTGTCCGGATTACTGGGCGTAAAGAGCCCGCAGGCGGCTTGTTAAGTTCGAAGTGAAATCTCCCGGCTCAACTGGGAGGGTGCTCCGGAAACTGGCAGGCTTGAGGCAGGGAGAGGGATGCGGAATTCCAGGTGTAGCGGTGAAATGCGTAGATATCTGGAGGAACACCAGTGGCGAAGGCGGCATCCTGGCCCTGTCCTGACGCTCAGGGGCGAAAGCGTGGGGAGCAAACCG
+
BBAAAFD@BBBBC?BCBB@CCD;=99:4;<BCC>CBBBC>B;;:D:@@@@>;;5;G7;;@B9<;?BBB?BCBAD=A@@?F>C@BBBA=A@@@=@@@;@==>>2;5;A9AAB?BBB@BB@A?@=A999,9???A7;8AAB?C<?3918<8;?@@??@?CBCE>CBAADBBDDCB@@?>;;4;2:??;BB@@:@@>;A>::4:>9:49@=AD>C?994/0/0/88:4444&4;;;4=665:=<&555;;2;15
@N9IO0:00809:06276
GACAGAGGGTGCAAACGTTGTTCGGATTTACTGGGCGTAAAGCGCGTGTAGGCGGCTTTGCAAGTCGGATGTGAAAGCCCACGGCTCAACCGTGGAAGTGCATCCGAAACTGCATGGCTGGAGTCTCGGAGAGGAAGGTGGAATGCTTGGTGTAGAGGTGAAATTCGTAGATATCAAGCAGAACACCTGCGGCGAAGGCGGCCTTCTGGACGATGACTGACGCTGAGACGCGAAAGCGTGGGGAGCAAACAGG
+
A@<;;ACC<@@BBC=;446:;?BC?CC=5CACCD>?@?@:3:AA@C;;:@@@DC:B=@7BCC?BBBB=BBA@@@=4BBB=A@<8<<=C9=46;A8A=;54499;4;@?:@BA@BBB?BDD8:;;:9@A?ADBB?B?C?AA6:6::8=7B8<BB=5586:8AD>C@BBDCBBA@;4:.55;<@?@@A@DCBB????5;4<46<5;7?CC@CAAAFAAA@999984=::@:@B;;9.9999999+:?:@<5?>@7
@N9IO0:00783:06341
TACGTAGGTGACAAGCGTTGTCCGGATTTACTGGGTGTAAAGGGCGCGTAGGCGGACTGTCAAGTCAGTCGTGAAATACCGGGGCTTAACCCCGGGGCTGCGATTGAAACTGACAGCCTTGAGTATCGGAGAGGAAAGCGGAATTCCTAGTGTAGCGGTGAAATGCGTAGATATTAGGAGGAACACCAGTGGCGAAGGCGGCTTTCTGGACGACAACTGACGCTGAGGCGCGAAAGTGTGGGGAGCAAACAGG
+
;;<BBBA=@;;;B?BBBB?;<<?D=AA@7;;;DD7;96=@4>>6;:=>999344.4999><<055?>=?@BBBBG>BAA@CDD9;:=?>AAB9BCC:C:::::9389?9999@@:::@C@CCCBBBBB@A@@D@LD>CBB?A>A<@=@ABCCBBBBB?A;;;0<BBA@ABCAAA@AB?@C?B?BBA>AABC?ABA@C?@?;99959CC?AA@?9949???@CAA@@?:=>>>>C<AACCCFE9??BBC<BCC?
@N9IO0:00789:06310
TACAGAGGTCTCGAGCGTTAGTCGGAATCACTGGGCTTAAAGCGTACGTAGGCGGATGTGCAGGCGTCGTGTGAAAGCCCTCGGCTCAACCGAGGAATTGCACGGCGAACCGCACGTCTTGAGACAAGTAGGGGCGGTCGGAACGATAGGTGGAGTGGTGAAATGCGTTGATATCTATCGGAACGCCGAAGGTGAAGACAGGCCGCTGGGCTTGTTCTGACGCTGGAGGTACGAAAGCGTGGGGAGCGAACGG
+
D@@@@CC?CBBA@AA;;;=;:;??9?<??A@AAA59:17=5==?AB@A@@C=:;5;;9;@959:=CBBB;9;:6=065<4844.44445:8><<9<7;7;>>@?;>>>?A9A@>>=944.4><::;:665;>>/<<9<<>9>:>;;;<<8<<066<@:@>>>8?AAB@=>>969B??666;@9<A@:<<8@:==@;;::AA>A5;;:55)5<5<<7;;>>98833-33-36///8.8;<====1::;::7433
@N9IO0:00790:06322
AACGTAGGGGACAAGCGTTATCCGGATTTACTGGGCGTAAAGCGCCCGTAGGCGGCTTTTTAAGTTGGACGTGAAAGCTCCCGGCTTAACTGGGAGAGGCCGTTCAAAACTGAGAGGCTAGAGTGAGGAAGAGGAGAGCGGAATTCCCGGTGTAGTGGTGGAATGCGTAGATAGTCGGGAGGAACACCAGTGGCAGAAAGCGCTCTCTGGTCCTAAAACTGACGCTGAGGGGCGAAAGCGTGGGGAGCGAACGG
+
C;;;<<;;;*;AB?@@><055=0515=A8>A??<68////(////:.78==<<=:9::::)9-9;7=5840--.:*---68,506:-3-38;858?8317-9:5:444&4444;44.4499;<<<BA9?9@?>4=AA:559<7<5::3:6;44555:5;>8<8;;556599A;:5555)3328-///)////1//-77(////8888//)/75////&/555:<<<969DC09955)5<;9999&5=@?===?=
@N9IO0:00773:06395
TACGGAGGATCCGAGCGTTATCCGGATTTATTGGGTTTAAAGGGAGCGTAGGCGGGTTGTTAAGTCAGTTGTGAAAGTTTGCGGCTCAACCGTAAAATTGCAGTTGATACTGGCGACCTTGAGTGCAACAGAGGTAGGCGGAATTCGTGGTGTAGCGGTGAAATGCTTAGATATCACGAAGAACTCCGATTGCGAAGGCAGCTTACTGGATTGTAACTGACGCTGATGCTCGAAAGTGTGGGTATCAAACAGG
+
CCCC@CB?BAB=@@@@@@@BFF@E@CCC;A@4;;0;A6A=5@C:BABBB@B?BB@<B?A@?B?BBBBBB>@?CCG>BAD<AAC?BCAA<@?AABAA9A799???=A@?AB>?<@>>>@D?BBBBBAB>@9::?;?AA?CD?C=@<@ABB?BBBBCAA=AC@@:@@@A9?99:?@@@ABB?BC@BCA<@==000@@<>=:::@@;??CC@CC?CBB?A@@@A???@BBBBAAAAC8<;<;CC=BBCBBB8;;@=
@N9IO0:00800:06368
GACGGGGGGGGCAAGTGTTCTTCGGAATGACTGGGCGTAAAGGGCACGTAGGCGGTGAATCGGGTTGAAAGTGAAAGTCGCCAAAAAACTGGCGGAATGCTCTCGAAACCAATTCACTTGAGTGAGACAGAGGAGAGTGGAATTTCGTGTGTAGGGGTGAAATCCGGAGATCTACGAAGGAACGCCAAAAAGCGAAGGCAGCTCTCTGGGTCCCTACCGACGCTGGGGTGCGAAAGCATGGGGAGCGAACGGG
+
?A;9999999"8<5<=@??@A<@>7?;::9BADC>BA@AA9@@8@>==:00600,0;:9@DKE>C?@@@9@A@><9>=000,00000%9<<8<A9?;:59?;99A@@8A=@=@@BBAA>@A@ABAABCAAAB?BCCCCCAD?AA<@ABB@A@BBCC9BBCC8::=A=@AAAAABBCA>A>A5;;@5;;;;*;9=B;A;@?ABB@;A99;,;BC9AAA:@??@?@===2===?@A599@;;;;.:??@?=AAA;
@N9IO0:00806:06395
TACAGAGGGTGCGAGCGTTAATCGGATTTACTGGGCGTAAAGCGTGTGTAGGTGGCTACCTAAGTCGGTTGTGAAATCCCTGGGCTCAACCTGGGAATTGCAGTCGATACTGGGCAGCTAGAGTTCGGTAGAGGGTGACGGAATTCCCGGTGTAGCGGTGAAATGCGTAGATATCGGGAGGAACATCGATGGCGAAGGCAATCACCTGGGCCTGAACTGACACTGTGACACGAAAGCGTGGGTAGCAAACAGG
+
CBBB@BBB<AAAABBABA=B<BCC>CCC=CDCCC=AA@CC<@@@@ABABBB=@A>ACBC@AA=@::;?B?BB;;;/;;;,9AA;BAAC@B@CCC<A>A?BBC?@@@@@ACAAB=:::C@AABAA=AB;@@@;;;0<ABCC?C@B?BC=CACCCCBAA>@??A<???AB@@@@@@@@@89:3:?BBAAA@@@=;;;>B=@@@CCCB?BCE=B@BBB?AAAA@@@:;;;;<AA;;<0;;@@A@<@@;;:E>BBC@
@N9IO0:00809:06369
AACGTAGGACGCAAACGTTATCCGGAATTACTGGGCGTAAAGGGCGCGCAGGCGGTCGGGTAAGTGAGGCATGAAAGACCCAGGCTAAACCTGGGGAAGCTGTCTGAGACTGTCCGACTAGAGGTGCGATAGAGGGGTGTAGAATTCCGCGTGTAGTGGTGAAATGCGTAGAGATGCGGAGGAATACCAGAGGCGAAGGCGGCACCCTGGATCGTAACTGACGCTGAGGCGCGAAAGCATGGGTAGCGAACGGG
+
B9CBBBC?A;;;BD?;;;@BCB?B?B=A=@@@AB9899AA9AD>;9;B@<;600+/<@@8AA@CCCBB?BBBBC>8<;9C=>?;<=<80838AAA8A>AA@@@@CCBAB@=0//)///66>00)/7:@@@@>99>>.>@AB@@2626:>=>CCCBCBC=B473(337=@AAA@?;;79/7><A?BBB@CB?@;>BC?B?AA<ABAB=??5=C=BCC?>>>BABBBBBB;@@@>?<8<@@@AB>BAAB>>;>CD7
@N9IO0:00815:05773
TACGGGGGGAGCAAACGTTGTTCGGAATCACTGGGCGTAAAGGGCGTGTAGGCGGCCGAATAAGTGGGGTGTTAAATCCCCCGGCTCAACCGGGGAACCGCACTTCATACTGTTTGGCTTGAGTACATCAGAGGAGACTGGAATTCCCGGTGTAGCGGTGAAATGCGTAGATATCGGGAGGAACACCAGTGGCGAAGGCGAGTCTCTGGGATGATACTGACGCTGAGGCGCGAAAGCCAGGGGAGCAAACGGG
+
B@;;::::%9B===5=?>8::?AB=A798??ABB<BB;;;69=2==??AAB=;;8;@BB?BC>;;;DG8AA@?BB=BCCCC3B9:9@=9B<B?>1<9A@BBBBC@B@C@CCCCE?C@BA?A???@??@A@@@A>;<;@BB=?;@>AA<AAABCBBAA?A:9:3:A@A??????@@@C=BB?@>A;:7;BBB?BBC@JABBBBCFGEEFD=BBBBBBBBBAAAABBBB?CACAAD9;917777*7<=?=<A?@8
@N9IO0:00818:05775
TACGTAGGTGGCAAGCGTTGTCCGGATTTATTGGGCGTAAAGCGAGCGCAGGCGGTTTTTTTAAGTCTGATGTGAAAGCCTTCGGCTTAACCGGAGAAGTGCATCGGAAACTGGGAGACTTGAGTGCAGAAGAGGACAGTGGAACTCCATGTGTAGCGGTGGAATGCGTAGATATATGGAAGAACACCAGTGGCGAAGGCGGCTGTCTAGTCTGTAACTGACGCTGAGGCTCGAAAGCATGGGTAGCGAACAGG
+
BBBBBAC@CC?CC@B@@A<AAC?C?AAA>AC?CC<BA@@@:@@A@AABBCC@DC2999999#95;@A@@BCBB;;;09<5;7;?:=B:B=B@B?B@@<@B@@BBBD>@@:@AA@8@AABB=@@A@AACCC@BCB?BA@??G@C?CCC?AAA?A@BCCB@CC@B@BB@@@ABAABAAAA;>4?A=ABFFCCCCACCC?@?@B@B@@@@@@@@BBBAA>A@@@;;;<A5525<DBBB9;;AACC>CCBB;:6:@@;
@N9IO0:00822:05789
TACGTAGGCAGCAAGCGTTGTTCGGAATTACTGGGCGTAAAGAGTGTGTAGGCGGTTGTCTAAGTTTGGTGTGAAATCTCCCGGCTCAACTGGGAGGGTGCGCCGAAAACTGGATGGCTGGAGTATGGGAGAGGAAAGCGGAATTCCTGGTGTAGCGGTGAAATGCGTAGATATCAGGAGGAACACCTGCGGTGTAGACGCTTTCTGGACCATCACTGACGCTGAGACACGAAAAGCGTGGGTAGCAAACAGG
+
>ABC;;;>@;;;A=A:664=@596769>9>@@@D=A@@@A8ACB;;;DB@@=;;5;4:;>>D7A@@:@?9;;CCE=CC@??9??BB??=?AAA;AAB;?@@:949ABB5;;B?AAA?AAB=@;9;CCC>CBCB?BD=ABC=>4=492??4?CAC@A:5?<A=6:@@BA@@=7739@>3=:29.48<9@AAA>;5;;;:;;449)4446;?094444444444438333883///&///999399;CCKDA@@?
@N9IO0:00853:05764
TACGTAGGGGGCGAGCGTTGCTCGGATTTACTGGGCGTAAAGAGCGCGTAGGCGCCAGGGAAGTCTGGTGTGAAATCCCTCGGCTCAACCGAGGACCCGCATTGGAGACTCCCTGGCTTGAGTCCAGGAGGGGAGGGTGGAATTCCCGGTGTAGCGGTGAAATGCGTAGAGATCGGGAGGAACACCGGTGGCGAAGGCGGCCCTCTGGAATGGCACTGACGCTGAGGCGCGAAAGCTGGGGGAGCAAACGGG
+
9@=:;;@BBB2CDB@BAB5;;A;;5::C.;;;;9/5>9>9)55999;@>;;69;48444/58;=BB=<<BA9::.7;;589949?:919<9989<<>5:;:;+0,00::@?<8>@9?@?CBBBB8:;@;;;;5;@B;AC29.4.44)4.4444;<=:>><=445548889994444)4<395:<<8<8=>7<AC?C?AA<A@>@@CC=@=@A;;;;BCBBBCBBAB=ACBBB?669DC@@@+===;<24999
@N9IO0:00822:05830
AACGTAGGTCACAAGCGTTGTCCGGAATTACTGGGTGTAAAGGGAGCGCAGGCGGGAAGACAAGTTGGAAGTGAAATCTATGGGCTCAACCCATAAACTGCTTTCAAAACTGTTTTTCTTGAGTAGTGCAGAGGTAGGCGGAATTCCCGGTGTAGCGGTGGAATGCGTAGATATCGGGAGGAACACCAGTGGCGAAGGCGGCCTACTGGGCACCAACTGACGCTGATGCTCGAAAGTGCGGGTATCGAACAGG
+
C:CEB@@=A@ABD=B@BA@BCHAIAC@E@AB@@@;@@ACD;@A<AAACCCC@CCB=B?@@@B?CB9B:=9BBBA>7CAB@@@@5@AA@=AA<ACBC=C@@@BC=@@@@3@@9;:;:*9=444:@<ABBCCCBBABCCACC@E>B?BB<A?@@@@@AB@CGAEACBBCCCBBBBBBBB<AB?C>???=AABB?AAB?B?;;7;>@@AAAB<BDD@C<==DBBBBBCBABACCBBB;AAA@@@8@;;;:;=@?>2
@N9IO0:00829:05824
TACGGAGGATCCGAGCGTTATCCGGATTTATTGGGTTTAAAGGGAGCGTAGATGGATGTTTAAGTCAGTTGTGAAAGTTTGCGGCTCAACCGTAAAATTTGCAGTTGATACTGGAATATCTTGAGTGCAGTTGAGGCAGGCGGAATTCGTGGTGTAGCGGTGAAATGCTTAGATATCACGAAGAACTCCGATTGCGAAGGCAGCCTGCTAAGCTGCAACTGACATTGAGGCTCGAAAGTGTGGGTATCAA
+
BBCC@@@<@@@=BAA@@A7;;A=@=ACC;@A595)55)55)5:)9;55=;@@BE;>;??=/;59;A@@@=::;AC=ABB<@AA=??:?>@8<9:::-73(3877<<=@..-77(-(///8><<88:<??@?:>><2;<<:=B@C?C@B;<:?CD::9>B;;55909;;?:B990>>000=@<@B?CEA@@ED000>>8?=B;;;=@=@@B6:9A@>>?BBABAAB=@>@8===9:9,95594909;@;==
@N9IO0:00833:05831
TAGCGTAGGGGCAAGCGTTATCCGGATTTACTGGGTGTAAAGGGGAGCGTAGCGGATTAGTCAAGTCGTGATGCGGAAGGACAAGGGGCTCGAACCCTGCTGCATTGGAAACTGCCAGTCGTTGAGTGCCGGAGAGGTAAGCGGAATTCCTAGTGTGACGTGAATGCGTAGATAGTAGGAGAACACCAGTGGCGAAGGCGGCTTACCTGGACGGCAACTGACGTTGAGGCTCGGAAAGCGTGGGGAGCAAACAGG
+
---7/-//77+//)/7//)/55.549;<4;@A?=,5:>@@,;:9&444445=:83,,(,,,,,(,,,------**/2(,(,,*(***&,----(-5(--/7778>5:7:<4;;=A0798333,3;;;00)/)/66:5=9,333,/)0)/)/:///;9////973,.----,///////0/331566(....276:-3173-3;333,-2,,,,(,,(,25566;9?==:=000)/;59983333&27;>C6BCC>
@N9IO0:00834:05856
TACGGGGGGGGCAAGCGTTGTTCGGAATTACTGGGCGTAAAGGGCTCGTAGGCGGCCAACTAAGTCAGACGTGAAATCCCCCGGCTCAACCTGGGAACTGCGTCTGATACTGGATGGCTTGAATTCGGGAGAGGGATGCAGAATTCCAGGTGTAGCGGTGAAATGCGTAGATATCTGGAGGAATACCGGTGGCGAAGGCGGCATCCTGGACCGACATTGACGCTGAGGAGCGAAAGCTAGGGGAGCAAACAGG
+
:C;<;<;<;<"9=399A=>BA?BC=C?C<@@999/9=;@@;@B=BCABA?@:..+.*.)---(--9::;;@@@AC;;;;;;*;2;;9=5?@A@A>A7;;C;9;BCAACBBBB=AA@:@>=@B>B>BCE=CDAAA<?<;?;66:>:>;CD@BBA@A?:7@AB<6BBBCCBBBCCBBBC?B<9D??@@5945@5A:@<?:;:29AB@:CC@BA9;;@@A>@@@@ABAAB>AAA;;;0;??ACCC<AAACC<BCD?
@N9IO0:00838:05848
TACGTAGGCGGCAAGCGTTGTCCGGAATTATTGGGCGTAAAGGGAGCTCAGGCGGGAAACTAAGCGGATCTTAAAAGTGCGGGGCTCAACCCCGTGATGGGGTCCGAACTGGTTTTCTTGAGTGCAGGAGAGGAAAGCGGAATTCCCAGTGTAGCGGTGAAATGCGTAGATATTGGGAAGAACACCAGTGGCGAAGGCGGCTTTCTGGACTGTAACTGACGCTGAGGCTCGAAAGCTAGGGTAGCGAACGGG
+
BCACACC?@@;>@>@>@@<ABB@C@C@D?CC>BB;AA@@A=@I?@@AB@@@;@AA;@B;@??;?AB=BBBA5;;;6;ACABBB9CA@A5;;;&;ABABBF@9?CBBC>;;98=??1<@<C>=BC>CC>A@CC=?@9??=59-:5@;4BBABBBBBA=@:;;/;A@@@BBB@A@;?@9?8=A?CBB@CCCB@BAA?AADE@BBB<AAA>A@@@??<?BCBB@@B@:93:==999,9?<>?@:AA@ABB?AAD:
@N9IO0:00856:05836
TACGTAGGTGGCAAGCGTTGTCCGGATTTATTGGGTTTAAAGGGTGCGTAGGCGGCTTTGTAAGTCAGTGGTGAAATATGTCAGCTTAACTGAGAGGGTGCCATTGATACTGCAGAGCTTGAGTACAGATGAGGTAGGCGGAATTGACGGTGTAGCGGTGAAATGCTTAGATATCGATCAAGAACACCTATAGCGAAGGCAGCTTACTAGGCTGTAACTGACGCTGAGGCACGAAAAGTGTGGGGATCAAACAGG
+
CBBBABC>AA>AD=@B@A;@AB>B>BBB=CC@CD;@A0;;0:9599?CAAA=996:BB=BAB?ABBBBBB@BBAA<?@@A?B:>9:595:;@AAA@C=BBC@BB@???BAAABBBBBAB?BAABB@A?>>=>>=@@@5:@;B=A8;:9>:>BAAAAB@B>BD<?>A=<@=?9988///9938=:ABB@BBBBBBBC18.8@???=@AB><4?@AAA?A<??A@@A<<<27@<3833&778;ACC:BB@BB<789<
@N9IO0:00856:05839
TACGTAGGCGGCAAGCGTTGTCCGGAATTATTGGGCGTAAAGGGAGCGCAGGCGGGAAACTAAGCGGATCTTAAAAGTGCGGGGCTCAACCCGTGATGGGGTCCGAACTGGTTTTCTTGAGTGCAGGAGAGGAAAGCGGAATTCCCAGTGTAGCGGTGAAAATGCGTAGATATTGGGAAGAACACCAGTGGCGAAGGCGGCTTTCTGGACTGTAACTGACGCTGAGGCTCGAAAAGCTAGGGTAGCGAACGGG
+
///:9::54/)//2/0//)/--(/)/)/)//)//)/<<<=8@D>BAA@?:;5;;4)4;2;=B<@BA59;@@=<>>0<A@9;;;.;?==4:9,4;955555&5559949;9.555&597:555;?;;76BBCACC>BBC8:259<<6;:<A::::;6:7999&:9<@;@@<==;7;;,/,/95:786;<>>:>@;8<9=B9==?8;::8;?9:4834345==<;=7918<;9:9:&9>;9;@3@>70009=888
@N9IO0:00861:05822
TACGAAGGTGGCAAGCGTTGTTCGGATTTACTGGGCGTACAGGGAGCGTAGGCGGTTTGGTAAGCCCTTCGTGAAATCTTCGGGCTCAACCCGGAAAGTTCGGAGGGGACTGCCAGGCTAGAGGACGGGGAGAGGAGCGGCGGAATTCCCGGTGTAGCGGTGAAATGCGTAGAGATCGGGAGGAAGGCCGGTGGCGAAGGCGGCGCTCTGGAACGTTTCTGACGCTGAGGCTCGAAAGCGTGGGGAGCAA
+
55;@@<@=AB@CC?BB@@;@B?AA=ABC?CCCCI?CBBBBCBC=;;;B@;;6;C>BB=B?BB>@?@9@:@@BAAA6?;;5;?>3==00+/9/97==5=C@BA;;;;;.;A==9.55.55554:5:4444&4:9939://)//5:27)44(438?@::>>?AAAD<B@@?BA???833;<3;<7@@E;A;>4557<>=:>=@@;@@<955;38.4444(4445999;5//)/9////(//74444&4455;
@N9IO0:00818:05863
TACGGGGGGGGCAAGCGTTGTTCGGAATTACTGGGCGTAAAGGGCGCGTAGGCGCTCGCTAAGTCGGGTGTGAAAATCTGGGCTCAACCCAGAGCCTGCACTCGAAACTGACGAGCTAGAGTTCTGGAGGGGAAAGCGGAATTCCTGGTGTAGCAGTGAAATGCGTAGATATCAGGAGGAACACCGGTGGCGAAGGCGGCTTTCTGGACAGAAACTGACGCTGAGGCGCGAAAGCTAGGGGAGCAAACAGG
+
CDBCCCCCCC"DG;<:BE>AB@BC?B?B>AAAAC>???CE?CC>@@@BBCB@99:AABDBB?ACCEK>B@@>>??8;>>@@6==BC@DD>CCBCCA??@C:;;@@@<AAAA@@;;;BBB;;;;?@?9>@@@7@B>CBB>B7;4:<BB@CA@@@BC;;;AA;<;;CCCCCBBB@BB8;;?A?A@@<@?AB?B;:8:=A@?BBB=BBB=@@ABBB<@@@A@AA:::A>:;;@AA9AA???DF9AABBE>AAA?
@N9IO0:00821:05897
TACGGAGGGTGCAAGCGTTAATCGGAATTACTGGGCGTAAAGCGCACGCAGGTGGCTGAGTAAGTCGATTGTGAAAGCCTGGGCTTAACCTGGGAATTGCAGTCGATACTGCTCGGCTAGAGTATGGGAGAGGGTAGTGGAATTCCCGGTGTAGCGGTGAAATGCGTAGATATCGGGAGGAACATCAGTGGCGAAGGCGGCTACCTGGCCCAATACTGACACTCAGGTGCGACAGCGGTGGGAGCAAACAGG
+
9=BC=;::0:=;9.5;>;>C>B;;5;;B2;;;;;,59>;?8A;::449B@@?@@<@A@::/0)/:///8+/3:::038-3:3(33-7;;;;;;5;9=*//:=;AB;BBBA???9949BB??@?CCCC:::?CF=BBABA=A;D7;;18<A?9;;>>4>@:=3?==?@@BA:;:5::0@A=A8AAAB??8=6:BE@D=??<=A>=9?=5<=6=4=??98388>::;=65222222226+255,52229.6252
@N9IO0:00822:05877
TACGTAGGTGGCGAGCGTTGTCCGGATTTACTGGGCGTAAAGAGCGCGCAGGCGTCGTTCAAGTCGCGTGTGAAAGCCCCCGGCTCAACTGGGGAGGGTCACGCGATACTGATCGACTCGAAGGCAGGAGAGGGTAGTGGAATTCCCGGTGTAGTGGTGAAATGCGTAGATATCGGGAGGAACACCAGTGGCGAAGGCGACTACCTGGCCTGTTCTTGACGCTGAGGCGCGAAAGCTAGGGGAGCAAACGGG
+
BBCBBAA=@@<@A@@@BB@BDCAC?;<<6<BCCC>BCBFJ=B;;:;:@@@A=@@@AAA?BC<@@;;;ABBCDCC>CEDDF2B?AA@>9<9999-:BD;CDA::::::@???ABBCBBBBCD?B?BB@9<<999,:@>@A?B?B?AB=B?BBBB@@=3;589/89@>?>@@;;;222,274><>>>;>A@@;?@C=D=DA>55581:95:0;;@6CB6882=;;;79;@AAAAB:BA;;;AA6><ACB:@@>2
@N9IO0:00823:05894
GACGAACCGTGCGAACGTTGTTCGGATTCACTGGGCTTAAAGGGCGCGTAGGCGGGTCTTCAAGTCCGGGGTGAAATCCTCCAGCCTAACTGGAGAATGGCCTGGGATACTGGGGACCTCGAGGAAGGTAGGGGCGGTCGGAACTTCCGGTGGAGCGGTGAAATGCGTAGAGATCGGAAGGAACGCCGGTGGCGAAAGCGGACCGCTGGGCCTTTACTGACGCTGAGGCGCGAAAGCCAGGGGAGCGAACGGG
+
BA@>>;=29:::AA?;;;5;;5;?;?@=ADBBBC>AA>BA<AC=CBBBCCE@BBB=CA@=;:69?A;???8@BBE=?@@DDHAA@?@@>ABB?@A@?BB=A:BB><99;BBABA3<;.599=@?B=@=>AA@A6BA:>9;24.4@6>.9.4:5::5525==>555:@59473744<.4.43839>:2:29@8959<:<<B>@@>@:944(4.44(488888834444.444444(44.4444&4:::;=><<5
@N9IO0:00824:05860
TACGGAGGGTGCAAGCGTTGCTCGGAATTATTGGGCGTAAAGCGCACGCAGGCGGCAAGATAAGTCAGTTGTGAAACTCCCGGGCTTAACTCGGGAACTGCAGCTGATACTGTCCTGCTTGAGTACGGAAGAGGGGAGCGGAATTCCCAGTGTAGAGGTGAAATTCGTAGATATTGGGAGGAACACCGGTGGCGAAAGCGGCTCCCTGGTCCGATACTGACGCTCATGTGCGAAAGCGTGGGGAGCAAACAGG
+
CCCC<@@?8>==@=A@@@6;;BB@>A?C???=?@=?@@@@0:;9;@@BA?@;9:4:@<@BBC?BAAAAA=@@BCB>CBBB:@@6<9=B8BBCC?7C9B;9<69<<ACCBCBAAA?AA@B8C>::A@A=A=A?ABA8?AAB@C@B?B=6A;::=888=7BCDC6D7<<84259>A=DD7??==6<::)/)//(0899/8::.98<@9B=?@A<AB@@@CCBCCBAABBBBABBBC>CHC<;<<*955=>6;;=8
@N9IO0:00826:05875
TACGTAGGTGGCAAGCGTTGTCCGGATTTATTGGGCGTAAAGCGAGCGCAGGCGGTTTTTTTAAGTCTGATGTGAAAGCCTTCGGCTCAACCGAAGAAGTGCATCGGAAACTGGGAAACTTGAGTGCAGAAGAGGACAGTGGAACTCCATGTGTAGCGGTGAAATGCGTAGATATATGGAAGAACACCAGTGGCGAAGGCGGCTGTCTGGTCTGTAACTGACGCTGAGGCTCGAAAGTATGGGTAGCAAACAGG
+
CC@A@BC?@@=?@;@@@A5;;A<A>AAL>CCACD?DCCDC8;;A;;;@BBA>@?;>?>?>?#;.:4===BB9;:@<4?B5B6;<8ADDD:D9;;595.59A@?@@@;>>8@AAB;A@;?@=?4::=>@??9@>=:>@BBBC@CACCB?BCBB=<BB@@=@@@@;ABBBCBABBE:;9><?:BB=@@A?BBBC?BA@=B?BB@CBBBCCD@@A@DCCABBCCCBB;;:@7;:5:6<4@ABBBB<ABBBBG;9;CA
@N9IO0:00843:05877
TACGTAGGCGGCAAGCGTTGTCCGGAATTATTGGGCGTAAAGGGAGCGCAGGCGGGAAACTAAGCGGATCTTAAAAGTGCGGGGCTCAACCCGTGATGGGGTCCGAACTGGTTTTCTTGAGTGCAGGAGAGGAAAGCGGAATTCCCAGTGTAGCGGTGAAATGCGTAGATATTGGGAAGAACACCAGTGGCGAAGGCGGCTTTCTGGACTGTAACTGACGCTGAGGCTCGAAAGCTAGGGTAGCGAACGGG
+
?@ABBBB@BC?@A=@;;;49?@<B=A7;9@@=@C=BA@AL?FC>@?@994;6988(44(///)/99)9000*000+//;9::;/<B@@.49)5;;55599+55.59.55:5::<0559=<<<>==<9;;@C@>>6;54044?6:<4::===555B>>9;9.954;@AA@;655:<)4.44.4:;7<<=A8>>:8;8<<7:>:48A?>748=77/397773337993899333(3<9>>:3>889994:AA9
@N9IO0:00844:05887
TACGTAGGGTGCGAGCGTTAATCGGAATTACTGGGCGTAAAGTGTGCGCAGGTGGTCCCGCAAGTCAAGTGTGAAAGCCCCGGGCTTAACCTGGGAACTGCGCTTGAAACTACGGGACTCGAGTGTGGCAGAGGGAGGTGGAATTCCACGTGTAGCGGTGAAATGCGTAGAGATGTGGAGGAACACCGATGGCGAAGGCAGCCTCCTGGGCCAACACTGACACTCATGCACGAAAGCGTGGGGAGCAAACAG
+
?AB;<;ED?CCBAAB;:;?C?BAA=A?B>CCHCH?CBCCE>A;;;BA000<:00+0<<+00?069BA:>>@=477(3888&34/4=8=8=>>>=5=<?>;<=78.37;29:7:39,333399:98>>6?8<<>@9?B>;6/<)/)/)/777:<:95:.449;09@@=:666<<;;;<7;>8<-999.9?:;2:>@9?=@000*//5///(/)4744455:<<:<7;0/07///:.8=94444&44488.77:
@N9IO0:00844:05896
TACGTAGGTGGCAAGCGTTATCCGGATTTATTGGGCGTAAAGCGAGCGCAGGCGGTTGCTTAGGTCTGATGTGAAAGCCTTCGGCTTAACCGAAGAAGTGCATCGGAAACCGGGCGACTTGAGTGCAGAAGAGGACAGTGGAACTCCATGTGTAGCGGTGGAATGCGTAGATATATGGAAGAACACCAGTGGCGAAGGCGGCTGTCTGGTCTGCAACTGACGCTGAGGCTCGAAAGCATGGGTAGCGA
+
BDCCCBB@BC?@@?B;;;=@AB@E;;=I?EE@CC?BBAAA6;;ABABCB::6;@<@=AAA?BC?B;;;=A@<AAC7?=29.4859:6?:=<00*/939;@8:5;;7;@8@:>?6BCA@B;A;55;:<@@?BBB?BBAA@@=@=@@@=AAACBB@??C???:?9979?;<?<?A:33;6;9??;A;;14/9949//(..3758;;85283575577/56;;955/...(.6:744/3<<89929AAA=:
@N9IO0:00845:05888
CACGGGGGGAGCAAGCGTTGTTCGGAATCACTGGGCGTAAAGGGCGTGTAGGCGGTTGAGTAAGTGGAATGTGAAATGCCCCGGCTCACCCGGGGACCGGCATTCCAAACTGCTCAGCTCGAGTATGGGAGAGGATGAGGGAATTCCTGGTGTAGCGGTGAAAATGCGTAGATATCAGGAGGAACACCGGTGGCGAAAAGCGCTCATCTGGCCCAATACTGACGCTGAGGCGCGAAAGCTAGGGGAGCAAACGGG
+
ABCCCFCF);:8?<????>A@5::=@?BCCBAA?8;;4=909:1:@55:@@>@A=A<AB@AD<?@C8;6:B@?AC9;;;:<'949999==09:@0@D8@7;659;,//(////:::@BBAA@AACCDE=CCEC@C;;999,9;?2:49A=<<=<;99595444&49===B==B;;;;9=@@=B=>@>,0,0>::/333&38=?788599?:??,95797=<<;99999<7:=9444)4333333&3:=;<4:?>6
@N9IO0:00847:05899
AACGTAGGACACGAGCGTTATCCGGAGTTACTGGGCGTAAAGGGCAGGTAGGCGGACAGGCAAGTTGGGTGTGAAATCTCCCTGGCTTAACCGGGAGGGTGCACTCGAAACTGCTTGACTGGAGGGCGGCAGAGGAGCGTGGAATTCCGGGTGGAGTGGTGAAATGCGTAGAGATCCGGAGGAACACCAGAGGCGAAAGCGGGGCTCTGGGCCGCACCTGACGCTGAACTGCGAAAGCCAGGGTAGCGAACGGG
+
=.<?6;98@A;>@@@966266<:>96669?????5>=A?=09;19:5.555.7;699?@;;=9=<44:(944:;;2999:;)9?;>>18186;;5;<?9:::CFBBBCB=;;;AB@AAAAA<@AA9;;5;@AAA:BABBAC@C:B?@8@=6=A8@@??7?BBC=BBB>B?@?0//;:@<?B@D???>8;=7929@@A=BAAAB6???=??,929=>>499AA<=>>>7>@===>9/::288808888;B=BBB9
@N9IO0:00849:05889
TACGGAGGATCCGAGCGTTATCCGGATTTATTGGGTTTAAAGGGAGCGTAGGTGGACTGGTAAGTCAGTTGTGAAAGTTTGCGGCTCAACCGTAAAATTGCAGTTGATACTGTCAGTCTTGAGTACAGTAGAGGTGGGCGGAATTCGTGGTGTAGCGGTGAAATGCTTAGATATCACGAAGAACTCCGATTGCGAAGGCAGCTCACTGGACTGCAACTGACACTGATGCTCGAAAGTGTGGGTATCAAACAGG
+
AA994:?:?AB?B@A@@@=@CCAC@CCH=BB5;;/<;,95)9>3?@BBCCC>@@=;;;B?AC?@A@@@A:??ACC;A?@8@??;???A?B@AAA??2=3:9@@A?BBBBC?9999389@=>AAAAAAA@@@BB?BCE>BB@C@C<@@;;7;BBBCBB?B@??9?:9;=A??@@@@?@AB?BC@AAA?BBC9;;@@9?:=:::@BAABB?BACB@A=@:::AAABC@@@?==999/99BBBC<@@@@@>5===2
@N9IO0:00856:05895
TACGTAGGGGGCAAGCGTTGTTCGGAATTACTGGGCGTAAAGGGCGCGTAGGCGGCACAGCAAGTCGGGAGTGAAAGCCCGGGGCTCAACCCCGGAACTGCTTTCGAAACTGCTGAGCTAGAGTGCGGAAGGGGCAACCGGAATTCCCAGTGTAGCGGTGAAATGCGTAGATATTGGGAAGAACACCTGAGGCGAAGGCGGGTTGCTGGGCCGACACTGACGCTGAGGCGCGAAAGCCAGGGGAGCAAACGGG
+
BBBBBBBDDD3CC?@A>>9@@=@A=@?B>BB@BB:BBBBC>BB>BBC@AAB?BDAECECCBD?:;;AA;;;<ABB=BDC;BBB5;;BB:@@@7A>B>B;;::;09ADC>BABBDD;<;BBBB@AAA@>A5:99*:=99.6168<7=>495555:;;=8<::;3::<8<44484405=7>:==8544434445:45258==>6;<;;;@@8?>A;::;99=@@;=696@CBBBBB>BC9;;HC7;9:@@4<@=9
@N9IO0:00825:05940
TACGGAAGGTCCGGGCGTTATCCGGATTTATTGGGTTTAAAGGGAGCGTAGGCCGGAGATTAAGCGTGTTGTGAAATGTAGGTGCTCAACATCTGCACTGCAGCGCGAACTGGTTTCCTTGAGTACGCACAAAGTGGGCGGAATTCGTGGTGTAGCGGTGAAATGCTTAGATATCACGAAGAACTCCGATTGCGAAGGCAGCTCACTGGAGCGCAACTGAAGCTGAAGCTCGAAAGTGCGGGTATCGAACAGG
+
<CCC@C@C=@;9;>5=00,/663969==7AB>@@9@B9??:?=<BBAAABB?B@C>AAA@@C@CB::;@5?@@@A6@:>9<4=:89??9BBB<669AC?<<CBAA?B>?CDB@BC?A>A@?:9:;99;A@>:6;=@><BB>B8<8:;;=8===666@;AA>=5?AAB>A@@@A@@?;;;9::58?A?BCC8;;@?5;59==@AA@A@?:;;;;9>5?@AB8;;BBD<@>AA:;5)55::@<4555=00+0//5
@N9IO0:00832:05929
TACGTAGGGTGCAAGCATTATCCGGAGTGACTGGGCGTAAAGAGTTGCGTAGGTGGTTTGTTAAGTGAATAGTGAAATCTGGGGGCTCAACCTCACAGACTATTATTCAAACTGGCAAACTCGAGAATGGTAGAGGTAACTGGAATTTCTAGTGTAGGAGTGAAATCCGTAGATATTAGAAGGAACACCAATGGCGTAGGCAGGTTACTGGACCATTTCTGACACTGAGGCACGAAAGCGTGGGGAGCGAACCGG
+
@@??>888-9@9929>993:?>9=;@@@AABBBA=B@@@C=C;;;?@ABB>A900+0>+00,;5;;;;;;;;@@@E?BBBBBBA,@A::5;5;;@@;;;CBAB<@@<@BB8;;A>;;;0<>@:::@<=?;?@@??=:;5;BB593:9/9@@@BAA;:6;AAAAA<AB8;;BBBBCB?A<<+0,0+000+0+00+;BB;:6;A?;A?BCCC=@@=;;;0;A;;;AAAB;;4;9=@@@=@999:;;-:>@:;7:?B=
@N9IO0:00835:05927
TACGGAGGATCCGAGCGTTATCCGGATTATTGGGTTTAAAGGGAGCGTAGATGGATGTTTAAGTCAGTTGTGAAAGTTTGGCGGCTCAACCGTAAAATTGCAGTTGATACTGGATGTCTTGAGTGCAGTTGAGGCAGGCGGAATTCGTGGTGTAGCGGTGAAATGCTTAGATATCACGAAGAACTCCGATTGCGAAGGCAGCCTGCTAAGCTGCAACTGACATTGAGGCTCGAAAGTGTGGGTATCAAACAGG
+
B@44.44.555755555547//)/2//)/949;)//)/;)//,5>:>:@?<<;388:44(45>;9:8838778:/88>+0*00,///:-3058?>>0>,//8665?@==<==293737C>ABDAAAA@@?@??<@BB?BD@C?C@BBBB@CC:;;AA=@@@C=C@@@=A;;;@;;;@@C@;;6;@@<@AC7;;AC5<5;@?A?BBBBD?AAAAAD@CBCA@@@>A;;7;000@@-00>=AB9A::99?69988
@N9IO0:00847:05959
TACGTAGGCGGCAAGCGTTGTCCGGAATTATTGGGCGTAAAGGGAGCGCAGGCGGGAAACTAAGCGGATCTTAAAAGTGCGGGGCTCAACCCCGTGATGGGGTCCGAACTGGTTTTCTTGAGTGCAGGAGAGGAAAGCGGAATTCCCAGTGTAGCGGTGAAATGCGTAGATATTGGGAAGAACACCAGTGGCGAAGGCGGCTTTCTGGACTGTAACTGACGCTGAGGCTCGAAAAGCTAGGGTAGCGAACGGG
+
CBCBCBB???;>A:>9::?BBB>B@B>B@==:;D>A@@B@3>>:>??ABAB@BCC>CA<?@@;@A?;AA>>4;;;.:==?AAA8ABAA=@@@9BBGCEA@A16:=BB>B==8===1;;:?;<;@@>C9<ABB@CD<A??9=;@=@A;AAAAABB?><?9;;7;B?@@@ABBBD@DD=@>AB?ACC?BBBB?CCC?C?BB?BCC>BBB????BBB>BBBBBBAA?88199?8898*9>@@?C<@?;ABC>A<D7
@N9IO0:00852:05959
TACCTGCAGCCCGAGTGGTGGCCGTTATTATTGGGCCTAAAACGTCCGTAGCCGGTTGGGTAGATGCCTGTGTAAATCGAACGGCTTAACCGTTCGAATTGCGGGTAGACCGCCCGACTAGGGACCGGGAGAGTCACGAAGTACTCCGGGGGTAGAGGTGAAATTCTGTAATCCTCGGGGGACTACCGGGTGGCGAAGGCGTCGTGATAGAACGGCTCCGACGGTGAGGGACGAAGCCCTGGGGCGCAAACCGG
+
AAA=;;;AABC=A@AAA@BA<A@CC?CB?AA5;;0;9@ACG:CBBC@CC:99@B=B>@@<A@@@@<;4;AA@000+00/06>@>CC?B?B@CC@CBC@C8;<<;0;A?AB@CCG>A@AA>==,90+0@4<<00000009588?99718<?<,9=;7818<;=18133333,394977777';;7;;<?>97939?A1809><<@?870>00)0=+00A<@@AB?AAAAA7;;;B9@@@;@AEG;BBBCB=B>A>
@N9IO0:00861:05913
TACGTAGGTCCCGAGCGTTATCCGGATTTATTGGGCGTAAAGCGAGCGCAGGCGGTTAGATAAGTCTGAAGTTAAAGGCTGTGGCTTAACCATAGTACGCTTTGGAAACTGTTTAACTTGAGTGCAGAAGGGGAGAGTGGAATTCCATGTGTAGCGGTGAAATGCGTAGATATATGGAGGAACACCGGTGGCGAAAGCGGCTCTCTGGTCTGTAACTGACGCTGAGGCTCGAAAGCGTGGGGAGCAAACAGG
+
ABAA@AA?A?@8@@@:;;>BBB>B?ABE?HF?AA>BBBBC=BBCAA@A?>@;:94:?AAAAB?B?@?@@=@?;>>.9199@8=8<<-3-3278;948944A=5@7B</33:??+917<5787979>>?;:==/44:::9.3.39=;B;;9@?@@??9>=?=9?@@@AAA@<<000/)/63:45655<8:<3<444(49:9<>B>>>A>B>?>BB@DBBBB?????C@ABABFF>C;;;AAA7ACA@A=:::3
@N9IO0:00819:06009
TACGGAGGATCCAAGCGTTATCCGGAATTACTGGGCGTAAAGAGTTGCGTAGGTGGCATAGTAAGTAGGTAGTGAAAGCGTGTGGCTCAACCATACTCACATTATCTAAACTGCTAAGCTAGAATATAGAAGAGGTAGCTGGAATTCCTAGTGTAGGAGTGAAATCCGTAGATATTAGGAGGAACACCAATGGCGTAGGCAGGCTACTGGTCTATTATTGACACTAAGGCACGAAAAGCGTGGGGAGCGAACGG
+
@A::5:?;===;A6;;@B=;<<7;7;=B9@@@@?;;;;BC;@@BA9<;AC;;8;C>BBBBBCD@CBBBADEDBAAC=AA=A?:;2:?>@=B9CAABBBBBBB@<A==<<3=0/-88(//:///7<=<::8.444.4::936167;:@<>?@==;;:755556>4<<466<<:88;333-39287<==48533044;==7<B=9<<==<;6333:9.33/44:<;==8=688/////&//7////&//8;;,338
@N9IO0:00821:05997
TACGGAGGGGGCTAGCGTTGTTCGGAATTACTGGGCGTAAAGCGCACGTAGGCGGCTTTGTAAGTTAGAGGTGAAAGCCCGGAGCTCAACTCCGGAACTGCCTTTAAGACTGCATCGCTTGAACGTCGGAGAGGTAAGTGGAATTCCGAGTGTAGAGGTGAAATTCGTAGATATTCGGAAGAACACCAGTGGCGAAGGCGACTTACTGGACGACTGTTGACGCTGAGGTGCGAAAGCGTGGGGAGCAAACAGG
+
AA;;:;CCCC5BBBBC??9??=@A?B?B?CAAAB>BABBB799CCBABBBB?BD?BBB<A@A<@@=??@?<?99939A@9A?:::ABA@CCC?B@B@CCCC@CC=C=@@@??ABCCBBB>BB??@@@B5:;::6;B<@@A@B=@=@>@@A;;;CCCC@BBBB=C?@@DBBABBB>BB@B?BB>@@A@GBBB?B997:>A@@@A?ABAB@BAAABABA=AA??????@>A???BD=A;;;CDC;BBBBB;@::3
@N9IO0:00830:05965
TACGGAGGGTGGCGAGCGTTGTCCGGAATTCATGCTAGGGGCGTTAAAAGGGCTGCGGTAGGCCGGCCTGTAAGTAGGGGGTGAATCCCTGCGCTTAACGCAGGGCTGCCTTCTAAACTGTCAGCTCGAGCACAGTAGAGGCAGGTGGAATTCCCGGTGTAGCGGTGGAATGCGTAGAGATCGGGAAGAACATCAGTGGCGAAGGCGGCCTGCTGGGCTGTTGCTGACGCTGAGGCGCGAGCAGCGTGGG
+
CBBA?CCC=CC@CCBBB:96<DC?A?>5:.5555555555&5;;.///&/;1///--(--/)-3838+-/55(-,*(555#(**(,,,(,-/87:38)/////;2;333-3-39;;4;9833333333443334444:44.5<<8=>9>8<9=@6@:995::9:29@5949AA@A@BA@@?=>>6=:=@.44944555.599.5.4;7;8=;666>4??9925494/////>00)/-66-////:;9777
@N9IO0:00838:05977
TACGGGGGGGGTAAGCGTTGTTCGGAATTACTGGGCGTAAAGGGCTCGTAGGCGGCCAACTAAGTCGACGTGAAATCCCTCAGCTTAACTGGGGAACTGCGTCCGATACTGGATGGCTTGGATCCGGAAGAGGGATGCCGGAATTCCAGGTGTGAGCGGTGAAATGCGTAGATATCTGGAGGAACACCGGTGGCGAAGGCGGCATCCTGGGCCGGTATTGGACGCTGAGGAGCGAAAGCCAGGGGAG
+
4444444444"443::@A?<=9;;7:5:6?0//;//////(48(449544;=87-3-/)/9946////888::>/55;3:>=:;;8<8<>>??1;75//7///)///5554.44:6::0/,/:95;,/)/999/---/)/4:4<6;6:93--,,***,(,---(/339988////666388(-(---0605619>>9>;==:==>@7;;?8?9947:;)/)/7//////)//;544)4969999+95
@N9IO0:00815:06038
TACGGAGGATCCGAGCGTTATCCGGATTTATTGGGTTTAAAGGGAGCGTAGATGGATGTTTAAGTCAGTTGTGAAAGTTTGCGGCTCAACCGTAAAATTGCAGTTGATACTGGATATCTTGAGTGCAGTTGAGGCAGGCGGAATTCGTGGTGTAGCGGTGAAATGCTTAGATATCACGAAGAACTCCGATTGCGAAGGCAGCCTGCTAAGCTGCAACTGACATTGAGGCTCGAAAGTGTGGGTATCAAACAGG
+
BBCC@CC@DBB8;;A;9::@BC@C@BAD>BB?C;59A)55)5<)566==>BBB=9<==;=/5055=B@@<000>:1///(/887;@;C?A238988-8-3388=>@>000//(//66:A6:::88>8//9;0/(/996:?:??C>BBBA@BB:;9BB?@@BC<BA@@?B<;;CBBBBCB?BB8;;>8<00+00==8@?CCCC@D@@@D?BBA;;:=A;:;@BC=:99:=>959@466695=6====?@7;;;4
@N9IO0:00816:06030
TACGGAGGGGGCTAGCGTTGTTCGGAATTACTGGGCGTAAAGCGCGCGTAGGCGGCTTTGTAAGTTAGAGGTGAAAGCCCGGAGCTCAACTCCGGAACTGCCTTTAAGACTGCATCGCTAGAACGATGGAGAGGTGAGTGGAATTCCGAGTGTAGAGGTGAAATTCGTAGATATTCGGAAGAACACCAGTGGCGAAGGCGACTCACTGGACATCTGTTGACGCTGAGGTGCGAAAGCGTGGGGAGCAAACAGG
+
@BBB@@????,<<>>@??;??=?C@D@C@CCBBB<@?===6<89:;;AABB@A@>@CD;@AB>@@?AA@A=@@?C7?>B8==899ACF@BBC>A=A>@;;;>BC=C>AA@000@>>@ACBAA?:;;;B>ABBB?BBBBBD?A?B<@<@AAAABCAAA@BCCC=A=@A::;ACCC:<;?A>;;8;@C>;;;B=@@B>B>BBCCCABCAA>A@A@BBBB?AA@@@B@AA?BBBCDC>BBDCDDG=;;BCC<CBB>
@N9IO0:00827:06017
TACGTAGGGAGCAAGCGTTATCCGGATTTACTGGGTGTAAAGGGTGCGTAGGCGGCTTGGTAAGTCAGATGTGAAATGTATGGGCTCAACCCATGCACTGCATTTGAAACTATTGAGCTTGAGTGAAGTAGAGGTAGGCGGAATTCCCTGTGTAGCGGTGAAATGCGTAGAGATAGGGAGGAACACCAGTGGCGAAGGCGGCCTACTGGGCTTTAACTGACGCTGAGGCACGAAAGCGTGGGTAGCAAACAGG
+
@BBBA@@@;AA@C?CBBB@ABA@B9;;C;CC;;:6;BCCM@HH?;;=CBBB@CE?BB>A>>@5;;9978855::>49:9A@AA<BBBB>BB=B9:9@@999@AB:AAD<??BB?@AA@@9>@A;<;@BBFBBB@AB@@BB7;5;;@@8;;;BBBBCE@CCDD>CE@@@A:9;@;;;;0:;;?6;:@:@@>=9;93-35::4:9=>=<=?,::9-8;<<?C::;AA::7:C;:9A.99<887-8@@?AC899:?
@N9IO0:00828:06024
TACAGAGGTGGCAAGCGTTGCTCGGTATCACTGGGCTTAAAGGGCGCGTAGGCGGTGCGGTGCGGTTCCGGTGAAATCCCTCGGCCCAACCGAGGAACAGCCGGGGCAACGGCCGCGCTCGACGGCATCAGGGGACAGTGGAACTCCCGGTGGAGCGGTGAAATGCGTAGATATCGGGAGGAACGCCGGTGGCGAAAGCGACTGTCTGGGGTGCTTGTGACGCTGAGGCGCGAAAGCCAGGGGGATCAAACGG
+
ABDBA@@<@@<AB?BBBB49<69C=AABB@@@C?2598AA<BD=CCAAA@@<@B=BA991;CBB>B?B?C?BBBB<@@@0:6?<@@>D?B=@@>:>9=;993==9+:7100)/38<:888BAAB@??@@;;;;.;AA@A@@B?BBCC=B6:83999A;?8::-:99<===?<@;?D@=BA@C?AA@;@<>?;;;;;0;@AAB@@??;999*5>99.9@999@@:;9?;>;9555)53-33333$3:433(388
@N9IO0:00830:06020
TACGAAGGGGGCTAGCGTTGTTCGGAATTACTGGGCGTAAAGCGCACGTAGGCGGATTTGTAAGTCAGGGGTGAAATCCCGGGGCTCAACCTCGGAACTGCCTTTGATACTGCAAGTCTCGAGTCCGGAAGAGGTGAGTGGAATTCCTAGTGTAGAGGTGAAATTCGTAGATATTAGGAAGAACACCAGTGGCGAAGGCGCTCACTGGTCCGGTACTGACGCTGAGGTGCGAAAGCGTGGGGAGCAAAC
+
BBBAA4;;;;*9?>@ABB>AB@CC?C@B?AA9::5:===A;@::;AA;;;B;;;599=/99A=?>>??>>3?@@A<CBB=BDD;CBCC@C>AAA5;5;;;;5;<0<;;C;::CD=@@?AA@@>B@9>;>499@=@A?@?@<@=B?B?BCCBBBBA<;9;BBE8;;;BBBBBB::9:D?C@AA>A?=:<<<<190=;@<000=///7707<;?;A778BAAAACBBB@CA=899+9======2=@>9:1:
@N9IO0:00860:06055
TACGGAGGGTGCGAGCGTTGTTCGGAATTATTGGGCGTAAAGCGCGTGTAGGCGGTTGCTTAAGTCTGATGTGAAAGCCCTGGGCTCAACCCGGGAAGTGCATTGGAAACTGGGCAACTTGAGTACGGGAGAGGATAGTGGAATTCCGAGTGTAGGGGTGAAATCCGTAGATATTCGGAGGAACACCGGTGGCGAAGGCGGCTATCTGGACCGATACTGACGCTGAGACGCGAAAGCGTGGGGAGCAAACAGG
+
<B@>9;;;0;AAACBAAA=AB=BB?B?B?BC<@@;;5;<>6B@@@BBCCCC@@;7;7;;A5948???>@@@??A@;@BA<BCC=CCA@<@D0;9446;9@@@@7@8BB>@@AC>CEADC@BBBBBBCD<AAAA>AA@@@C@A<?<?>AABBBB::99&9::;4<<055:>;<<<7<<8<<:B?;<;?B?BC?:::>C=AB?A@@@BCC@CB?BBBC@;;>><<<599:9999::-4=:=9:9+9?444)5596
@N9IO0:00821:06063
TACGTAGGGAGCAAGCGTTATCCGGATTTATTGGGTGTAAAGGGTGCGTAGACGGGACAACAAGTTAGTTGTGAAATCCCTCGGCTTAACTGAGGAAACTGCAACTAAAACTATTAGTTCTTGAGTGTTGGAGAGGAAAGTGGAATTCCTAAGTGTAGCGGTGAAATGCGATAGATATTAGGAGGAACGACCGCTGGTGAAAGGGCGCTTTTCTGGACAATAACTGACGTTGAGGCACGAAAGTGTGGGGAGCAAACAGG
+
;E<<<CDC=;;;B@D;;;@;;;?C:;=J=CC?BB>BBBBD?FF=;66=@A;<;BF=BCB?@@8;;>@AA:;;AB@5?@@6=<?4947:6:3338-33(3337:7;:==<.337;57995996------(-0////18=5===8=6:48533-38333;;;5::::2899///::/34=4884881737776055--(---5(--(-32366+..-(--.(/7)/4555::795549@BABC<AABAACA5<;<A@6@@@:
@N9IO0:00821:06076
TACGGAGGTTGCAAGCGTTGTTCGGAATAACTGGGCGTAAAGGGAGCGCAGGCGGTCTCGTAAGTCTAAAGTGAAATGCCAGGGCTCAACCTTGGACGTGCTTTGGATACTGCAAGACTTTGAGTACGTGAGAGGAGAGTGGAATTCCAGGTGTAGCGGTGAAATGCGTAGATATCTGGAGGAACACCGGTGGCGAAAGCGGCTCTCTGGCACGTTACTGACGCTGAGGCTCGAAAAGCGTGGGG
+
@B?A>AB?B=@@B?A@@A=@B>BB?B?BB>BBBC=;;;BB;BB=;;9CCCC@@@<@@@@BBA<@@AA?;5?BA<=855;?CCF<BB<<6:6>8B<@::?>@BC<A>ACB:9:CA;>>9:9*8737><>;>?B>?;?A@@99498?9?=AB?@@@@>;>;>9;;.;:@AB@;;;BA@>A5:93:54445:75505<<<4A??4:;;;:;:5:;:<<8<<;544:::33417::3333&38777888
@N9IO0:00830:06079
TACGTAGGGGGCAAGCGTTGTCCGGATTTACTGGGTGTAAAGGGCGCGCAGGCGGGTTGACAAGTCAGAGGTGAAATCCTACAGCTTAACTGTAGAACTGCCTTTGAGACTGTCAATCTTGAGTACGGAAGAGAGAGATGGAATTCCAGGTGTAGTGGTGAAATACGTAGATATCTGGAAGAACACCAGTGGCGAAGGCGGTCTCTTGGTCCATTACTGACGCTAAGGCGCGAAAAGCGTGGGGAGCAAACAGG
+
CC;;9??@@B2BC@CDCB@BBC?B=AAB=BBAAB;@@ACC=BB=@@@BBBBAECE=C@AB@C@CDBBBBB=??CD7?>788CDD=E5?58?8;AAA48979>CF<BBA?????CF@DDC7::A;;;?:>:>====8////)/695;6:>;>@@@@AA=A>AA<@@@CCDCCCCA:::;?<@A?BBC?BBBB?CBB?B?AA>AAAAB@B>?B;><?@?>::88>AA=B=@@@:<<<*;?BCCEE;BBCCJ>BBB@
@N9IO0:00849:06073
TACGGAGGATCCGAGCGTTATCCGGATTTATTGGGTTTAAAGGGAGCGTAGATGGATGTTTAAGTCAGTTGTGAAAGTTTGCGGCTCAACCGTAAAATTGCAGTTGATACTGGAATATCTTGAGTGCAGTTGATGGCAGGCGGAATTCGTGGTGTAGCGGTGAAATGCTTAGATATCACGAAGAACTCCGATTGCGAAGGCAGCCTGCTAAGCTGCAACTGACATTGAGGCTCGAAAGTGTGGGTATCAAACAGG
+
BBCC@DC?B@@<@C@@@A<ABC=B=ABC<BA=AA6@A8@A6AB6;;ACBBBBBB@BBCCC>B?AAABBA?;;;@<2:<:(5;?;?>;;7<4447<<*0)/0///4////6//(/(//8:<6::3:7:8886=779.5:>7<B<A=A=@@BA?BBBBBED@BBBC?DBBB?C::;@@;;<AD?BB?CCCADCD;;;B@5;5;;;;?BCCBB:;;BBBC@CCBBA@A=:;:6;BABDC8;;B;;;0;AA<;</;::9
@N9IO0:00851:06083
TACGGAGGGTGCGAGCGTTGTCCGGAATCACTGGGCGTAAAGGGCGCGTAGGCGGCCCGGTAAGTAGGGGGTGAAATCTTGCGGCTCAACCGCAAGGCTGCCTCCTAGACTGCCAGCTCGAGCACAGTAGAGGCAGGTGGAATTCCCGGTGTAGCGGTGGAATGCGTAGAGATCGGGAAGAACATCAGTGGCGAAGGCGGCCTGCTGGGCTGTTGCTGACGCTGAGGCGCGACAGCGTGGGGAGCAAACAGG
+
CBBB?BCC=CCCCBBBCC@BBC?C=A?ACBB>>>5;=<==7>?9?@A@@??<@@@CC>C@CC?BCBBBBB5BAAA<000::0/)5@@@9A8;;C@C@CB;;6;A>AABAB?;;5;;498444::88;:555;8==C9=B7B=@=@A<A>A@@BCCC@CC?C@CBBCAB???@<88:(4.597;@A?A@??@DBB>B>BB>C>A@????5===?:?AA@BBABB@?>;?@@CBBCCCCA=>=2=>>>>78884
@N9IO0:00861:06098
TACGGAGGATCCGAGCGTTATCCGGATTTATTGGGTTTAAAGGGAGCGTAGATGGATGTTTAAGTCAGTTGTGAAAGTTTGCGGCTCAACCGTAAAATTGCAGTTGATACTGGATATCTTGAGTGCAGTTGAGGCAGGCGGAATTCGTGGTGTAGCGGTGAAATGCTTAGATATCACGAAGAACTCCGATTGCGAAGGCAGCCTGCTAAGCTGCAACTGACATTGAGGCTCGAAAGTGTGGGTATCAAACAGG
+
BCAB@CC=@;;5;@;;9B=A@B7;5;@;19;25;2;;)55)5:1:95<<<<@<=8=>===4;7;;<ACB<@@@@90=@>.4:?6:5BC=@=>;;;;,0+////09A@=>>00*0/666A6??B@A@@=<8873,6==8=BAC?C=@;;;=ABABBBC<;;;C=CCAA?B;;;C;;;9@?;?@<@A<6<:@,//<<*949;;;:=<<<@499>9555==;;;?@@AAA?C?A:;;/99>@@C6::>><=4<@>4
@N9IO0:00814:06136
CACGGGGGGAGCAAGCGTTGTTCGGATTCATTGGGCGTAAAGAGCTCGTAGGTGGCTCTGTAAGTCGGAGGTGAAAGCCCATGGCTCAACCATGGATACGCCTTCGAAACTGTGGAGCTTGAGGCTGGGAGAGGAAATCGGAATTCCTGGTGTAGCGGTGAAATGCGTAGATATCAGGAGGAACACCGGTGGCGAAGGCGGATTTCTGGACCAGTTCTGACACTGAGGAGCGAAAGCTAGGGGAGCAAACAGG
+
AA;99999%999@<@??@<???BB?AA>@@@9B>7AAA@@=@:8:<BB@@?<996:<<BBBC@CCCC@BA@ACCC=A@C>CHF?BCCDBD@BBB>BBBD?;7;<=B=@8@<<@B?BBCB?BBB:;;CE?CEICACC>CDC?B<B?C@AB>BACBBBC@CGFE?@@@@:::AC???@B>9:-9-7993@<>?4>;?6:6:C@BBB=BDB69:/3;=/44<A?>473;;6AA;:A=5888<:=>.9999;38884
@N9IO0:00842:06116
TACGGAGGGGGCTAGCGTTGTTCGGAATTACTGGGCGTAAAGCGCACGTAGGCGGCTTTGTAAGTTAGAGGTGAAAGCCCGGGGCTCAACCCCGGAATTGCCTTTAAGACTGCATCGCTTGAACGTCGGAGAGGTGAGTGGAATTCCGAGTGTAGAGGTGAAATTCGTAGATATTCGGAAGAACACCAGTGGCGAAGGCGGCTCACTGGACGACTGTTGACGCTGGAGGTGCGAAAGCGTGGGGAGCAAACAGG
+
;;?B@CCEEE5@@AA?@?:=@<@?=?>@=ABBBB=BACBB9?=>=>0/09<6:;6=?D299@:>@;@?=A=ABCC<?@C>CCC9AA::8:BA2A3918178=A?9C8995?@@BBBBBE8::>9;;;;5;???;?A;;:?9>4<87)/////55955.555<4=8<<:::::=A@BB@B?BC@EAA?AB=>399=:=;99277??AA>677///;;;<=?=>>7708>;>B=B@A9???ABB<6<?>==5=??;
@N9IO0:00846:06153
TACCCGCGGCCCGAGTGGTGGTCGATATTAATTGAGCCTAAAACGTTCGTAGCCGTCTTGTAAATCCTTGGGTAAATCGCCAAGCTTAACTGTCCGAAGTCCGGGGAGACTGCAAGACTTGGGATCGGGAGAGTCAGAGGTACTTCTGGGGTAGGGGTAAAAATCCTGTAAGTCCTAGAAGGACCACCGGTGGCGAAGGCGTCTGACTAGAACGAATTCGACGGTGAGGAACGAAGCCCTGGG
+
;000+///)0/(4455@?@C=@@<<<00*0)/)//55.9555&57758-----(--//)338808:498B=7//>8</.-(-(-//175788::.44.5<=9?@@195>=<:><39949.94,90///(/7/0--88--(/999,//<==/666>>+55555$5<7:>//)///4::55.5.5:2995;5//)///3:8<<:::;333333-///)/)/9866)////)/)///)4:;3;;==
@N9IO0:00818:06188
GACAGAGGGTGCGAGCGTTGTTCGGAATTACTGGGCGTAAAGCGCGCGCAGGCGGATCCTGCAAGTCGGAAGTGAAATGTGGCTGCTCAACGGCCACGCTGCTTCCGATACTGCGGATCTGGGGACCGGTAGAGGCTGGTGGAATTGCAGGTGTAGCGGTGGAATGCGTAGAGATCTGCAAGAACACCCGTGGCGAAGGCGGCCAGCTGGGCCGGATCCGACGCTGAGGCGCGAAAGCGTGGGGAGCAAACAGG
+
=@@?@?AA0:;@BCBBCC?CA@BB?B6:169?AB<BACAA8?949>?;:;?>9929>;7@;85499:;7:7;:9::4:>@B<A>??@?B?BB>B8:::9@?==;@=>?00/0///)/4;?CCC9BB@B@BBBBA6;;A>B=9=;@;?=<;7;@@<<6:49B7;7<B:66<AC;9966>@=96605<==3;:>5::<5:544./3////<;/96<699?=995<<=4457;99999199:999:/:;;;>6=>>8
@N9IO0:00822:06170
TACGTATGGAGCAAGCGTTATCCGGATTTATTGGGCGTAAAGGGCGCGTAGGCGGTTTGACAAGCGTGCGGTGAAAGCTCGGGGCTCAACCCCGAGTCGGCCGTGCGAACTGTCGGACTTGAGCACAGTAGAGGCAGATGGAATTCCGGGTGTAGCGGTGGAATGCGTAGAGATCCGGAAGAACACCGGTGGCGAAGGCGGTCTGCTGGGCTGTGGCTGACGCTGAGGCGCGACAGCGTGGGGAGCAAACAGG
+
BBBBA@AC?:;;B?BAAAAEFF@C?AAC;AA5;;/;=A=>5=<4?ABBBBB?BC@DC?CC@@=@AAAAAB@BBBC=BAAA?@@6???C?CDC9A???@A5;5;>@>:969>>A@A>AAB=@@@???@>?>?995:AAABC9;9:@C@JI@ICCAA;;8;B=@?@BBBBBBBCB<<:>5;5;;6>BA?D?CCACBB7;5;<59@CABCCC>BABGCBBBAA@BA@@;;6<ABCCA@@@AABBD6@@AAB>CCC@
@N9IO0:00828:06164
TACAGAGGGGGCAAGCGTTATTCGGAATTATTGGGCGTAAAGGGCGCGTAGGCGGCTTGGCAAGTGAAAGGTGAAATCCCTCGGCTCAACTGAGGAACTGCCTTTCAGACTGCTTTGCTTGAGGCCGGGAGAGGCGAGTGGAATTCCCAGTGTAGCGGTGAAATGCGTAGATATTGGGAGGAACACCAGTGGCGAAGGCGGCTCGCTGGACCGGTTCTGACGCTGAGGCGCGAAAGCGTGGGGAGCAAACGGG
+
BABA?;9999*;??ABBC?AA;@@5;5;=BC?CE>BBBCB;@A;??>BA9948919A=@=AC??>?AB=B?CAAA<@@B<C@@>ABDC?CBB;;8;;A;6:9@A7??CC><:99937=?6>89588CA9??:;4;?;:9@<??A>AA:??AB@AA;;29>AA;???>::<@933-33(34.47<AB?BBCC@@A@:B=;:29====@A;@@:>:=7;;;::?ABA?A<977999.7;?A?@@6?ABBC>CDE=
@N9IO0:00831:06184
TACGTAGGGGGCAAGCGTTGTCCGGATTTATTGGGCGTAAAGCGCGTGTAGGCGCCAGATAGGTCCGTTGTGAAAACTCGAGGCTCAACCTCGAGCTGTCGACGGAAACCATCTGGCTAGAGTCCGGAAGAGGAGAGTGGAATTCCCGGTGTAGCGGTGAAATGCGCAGATATCGGGAAGAACACCTATGGCGAAGGCAGCTCTCTGGGACGGTACTGACGCTGAGACGCGAAAAGCGTGGGGAGCGAACAGG
+
CC;;:AAAAA0AB8;;B@8;;C<E5:;;)9>4>9388:@A9?:89@@@@BB>::544;;:?@;A@=AA=@AAAAA*59@<<@<C@CC<C@BBC;;;ABAB>CCD@CC>C>B@BBA>A@A@BB;;5;=A=?AB>CCCCCC=@;A4:;/:;BABCDCC?CAAA>ACCCCCCC:;;B@@8?7;?:CBA@BB@@<@A?;?>D?;ABCCC@@@;?@A=@AAA9::???ABB@@@?:;;;&:44:=@@1;;LCC@CCC9
@N9IO0:00840:06196
TACGGAGGATCCGAGCGTTATCCGGATTTATTGGGTTTAAAGGGAGCGTAGATGGATGTTTAAGTCAGTTGTGAAAGTTTGCGGCTCAACCGTAAAATTGCAGTTGATACTGGATATCTTGAGTGCAGTTGAGGCAGGCGGAATTCGTGGTGTAGCGGTGAAATGCTTAGATATCACGAAGAACTCCGATTGCGAAGGCAGCCTGCTAAGCTGCAACTGACATTGAGGCTCGAAAGTGTGGGTATCAAACAGG
+
455<5::5::@=AAAAAA>;;;<@>BCC>CA>AA5<<.7<3<;)///9999>@:7<<<<>/5.59:=;<600/::/99;58@<=A@=@<@+//:::&/-43333;B@@@@97,3377771799333;99,333,55516@;?<C?AAAC;CCCCCDD?;99@8@999=@@@>>@9:9<<75626;<5<::)////)56;9;=8<=>;;6;<??>@?C:99<@@<@59.55555<09;555>3;:<<<<4:::2
@N9IO0:00843:06167
TACGGAGGGAGCTAGCGTTGTTCGGAATTACTGGGCGTAAAGCGCACGTAGGCGGCTTTGTAAGTCAGAGGTGAAAGCCTGGAGCTCAACTCCAGAACTGCCTTTGAGACTGCATCGCTTGAATCCAGGAGAGGTGAGTGGAATTCCGAGTGTAGAGGTGAAATTCGTAGATATTCGGAAGAACACCAGTGGCGAAGGCGGCTCACTGGACTGGTATTGACGCTGAGGTGCGAAAGCGTGGGGAGCAAACAGG
+
DE@@>@ED<?@B@??A8859A;@@?C?B?BBA@@8?=>=>387;==:::@@;@@=@CC;A@C7;;:===?;@?@A;AA>AA?:::?@C?CBB=A?@<@;;:=@C9@@@?@;;;BB@;;;6:A?BB?BB=BCCGAJDBBBB5;5;5;>AA@BAAABBB?BCCC>C@AAA@A@BAB=?>=A49979A@>?:::<A@@<@=??;?@@D@??<???C?BBL@@@@@@@;;;9????@?9?AA@BFE59:ACE=BCC?
@N9IO0:00847:06173
TACAGAGGGTGCAAGCGTTGTTCGGAATTACTGGGCGTAAAGCGCGCGCAGGCGGGTTCTGCAAGTCCGAAGTGAAATCTCACTGCTCAACGGTGAGGCTGCTTGGGATACTGCGAATCTTGAGACCGGTAGAGGCTGGTGGAATTGCAGGTGTAGCGGTGGAATGCGTAGAGATCTGCAAGAACACCCGTGGCGAAGGCGGCCAGCTGGGCCGGTTCTGACGCTGAGGCGCGAAAGCGTGGGGAGCAAACAGG
+
CCBBA>@@6@@@@=A@@A:A;9A>9>2615;@@@6;5944)4;4;4;;A?@9<<>9>-0/?@?6:559<=4:>:?B5BBAAABAA@C@A?BF@DBBB@CBBBC=AA<ABBBBBBBB?DBB7:;AAA=A?AC@@A?BCC?BC@C@C9;ABB8@B666>>9>=9=9666>>>;;;<;;;@CC@DD;:99A4;;>9=A=.92;5496555599099==A?AC@@@BAB<;;<?CCCFC?@ABCBBB6;;BAB9BBA>
@N9IO0:00852:06191
TACGGAGGATCCGAGCGTTATCCGGATTTATTGGGTTTAAAGGGAGCGTAGATGGATGTTTAAGTCAGTTGTGAAAGTTTGCGGCTCAACCGTAAAAATTTGCAGTTGATACTGGAATATCTTGAGTGCAGTTGAGGCAGGCGGAATTCGTGGTGTAGCGGTGAAATGCTTAGATATCACGAAGAACTCCGATTGCGAAGGCAGCCTGCTAAGCTGCAACTGACATTGAGGCTCGAAAGTGTGGGTATCAAACAG
+
B@@D?BB?BBC?BAAA@@7;;B?C?AAC=::499)55)55)5>)69<<==BBCA:<=@@>2:659;@==600///(/77.7883554:5:2833333$33(333374977737717,3337838;:99886806//(/7729?9=8=269@><AB9::CC?;;;B<BBBB?C;;;A;;;AAB=@@<ABD>@@A000==+;6;;;B>A>@AB899@@@?<@@@@B@@;@?@8<;;595)/////<3::;:;;3:<<
@N9IO0:00818:06251
TACGGAGGGTGCGAGCGTTGTCCGGAATCACTGGGCGTAAAGGGCGCGTAGGCGGTTCGTTAAGTCGCTGGTGAAATCCCGGGGCTCAACTCCGGGGCGGCCGGCGAGACTGGCGGCTCGAGCACGGTAGAGGCAGATGGAATTCCCGGTGTAGCGGTGGAATGCGTAGATATCGGGAAGAACACCTGTGGCGAAGGCGTTCTGCTGGGCCGTTGCTGACGCTGAGGCGCGACAGCGTGGGGAGCAAACAGG
+
=CBB@BBC>BBCBCCABB>;::=A>@8<<@C9::/8=398-8;148;@@@B?BC<@655<7<<@@@@@;;4;@>@4@AC6@<<2AB@B9=;;4999+;<9=7@=A945;:5/)/0)/7:::<<<6505=@AB@BBBCBA<A6?7<>6>9>>;?@@@<@A6;6;B@@@BBB@;66AA6?9>C@D@@:965;59@@5?8<>D?B;9:?AA;B?BF@FCB<;;AA::::;==@:;;@@BB;;::-;?@AB;;;;=
@N9IO0:00840:06211
TACGTAGTGGGCAAGCGTTATCCGGATTTACTGGGTGTAAAGGGAGCGCAGACGGCACTGCAAGTCTGAAGTGAAAGCCCGGGGCTCAACCCCGGGACTGCTTTGGAAACTGTAGAGCTAGAGTGCTGGAGAGGCAAGCGGAATTCCTAGTAGTAGCGGTGAAATGCGTAGATATTAGGAAGAACACCAGTGGCGAAGGCGGCTTGCTGGACAGTAACTGACGTTCAGGCTCGAAAGCGTGGGGAGCAAACAG
+
CD@@@BBABB=BD@B;;;?;;;@D9;<C>CBBCD=;;;CC=CC>BBBCBCBB@@:@>9955916;@ACB?A;;:=5=::0999+9;5904<<&59,9=9;:::3:5:=4==;;?@@@::9:<:556?@:;<@@=?>4>99.9.9.05===//////9;74449)44////////3-33-328:055=7=<//(///(/466(03,3338,33333339334<=C><::6552;49)4944;;;&444::(444
@N9IO0:00848:06258
TACGGAGGATCCGAGCGTTATCCGGATTTATTGGGTTTAAAGGGAGCGTAGATGGATGTTTAAGTCAGTTGTGAAAGTTTGCGGCTCAACCGTAAAATTGCAGTTGATACTGGATATCTTGAGTGCAGTTGAGGCAGGCGGAATTCGTGGTGTAGCGGTGAAATGCTTAGATATCACGAAGAACTCCGATTGCGAAGGCAGCCTGCTAAGCTGCAACTGACATTGAGGCTCGAAAGTGTGGGTATCAAACAGG
+
BACD?CC@BAA=AAABCB@BCC=A=A?@9AA=@A8@>5==5>@:@@@B=A@@@<9<>C>>8C@BBC?@@?::<BA5?@>9>@A<@@@A?A>?:9:9-923333:?>?;;=00*0/88>A>A@@:999999?:7.9@@=BC@C>A=@@BB?BCBCBDD@BBBC>CBBB?B;;;A;;;<BC@CC@CCC@BBC:;;BB5;7;BBA?C@@@B=@@BBBA?C@@@BBA>A;;5;AAACC8;;B@A@;@AA?@@6??>5
@N9IO0:00849:06210
GACGTAGGGTCCAAGCGTTGTCCGGATTTACTGGGCGTAAAGAGCGCGTAGGCGGTCTGTTAAGTGTGAAGTGAAATCTCCAGGGCTCAACCCGGAAACTGCTTCGCATACTGGCAGACTTGAGGAATGCAGAGGTTTGTGGAATTCCTGGTGTAACGGTGAAATGTGTTGATATCAGGAGGAACACCCATGGCGAAGGCAGCAAACTGGGCATTATCTGACGCTGAGGCGCGAAAGCGTGGGTAGCAAACAGG
+
@A;99999.9<8=:=<=@5;:?;@455A49:BBC>;;;BD8;;;;AA@BBC@CC@CBBBEAC@CBA?@@5>@?@A5?@@@=@AC;@@@B?BC<A=??;@9:9@<@A@@???AA=ABBAAA<??@=@<:99AA9929A289@;A>A>A@??<?CA@<??8>;=?3>>999?BBABBAAA<?;1818?@E9?>F<===//+/>:=><1;;;;3;?A=>==888788>A>@=;;;>>A188=:::1888<<=4=>=5
@N9IO0:00850:06251
TACGTAGGGGTGCAAAGCGTTAATCGGAATTACTGGGCGTAAAGCGTGCGCAGGCGGTTCTGTAAGATAGATGTGAAATCCCCGGGCTCAACCTGGGAATTGCATATATGACTGCAGGACTTGAGTTTGTTCAGAGGAGGGTGGAATTCCAGCGTGTAGCAGTGAAATGCGTAGATATGTGGAAGAACACCGATGGCGAAGGACAGCCCTCTGGGACATGACTGACGCTCATGCACGAAAGCGTGGGGAGCAA
+
??99:;;:;&4;444)499;.5.55<7<.6165==<1:>9::,59@;99>=@@>AA=A=@99>@595599555444<04444&49)44993959:<5<9<8;?@000>;:.-0//8839:<-3/0//(//(/99996333/3:5:5:160////--5///999///(322555:==>;:55/5,2238550522.4://*/(./9333(39896/:88===<:99:5552225666222)2:>A@DD5B;524
@N9IO0:00824:06291
TACGAAGGGGGCTAGCGTTGTTCGGAATTACTGGGCGTAAAGCGCACGTAGGCGGGTCGTTAAGTCAGGGGTGAAATCCCGGAGCTCAACTCCGGAACTGCCTTTGATACTGGCGATCTAGAGATCGGAAGAGGTTAGTGGAATTCCCAGTGTAGAGGTGAAATTCGTAGATATTGGGAAGAACACCAGTGGCGAAGGCGGCTAACTGGTCCGATACTGACGCTGAGGTGCGAAAAGCGTGGGGAGCAAACAG
+
@A@A@5;<;<*9@AAABE?BA?BC=A493;::::/999@@/89<=>>>>@@<@@B9AA@@=?;@@999AA3:8<<6888-88:::AAA;??A<@>A:999=299,59=><9916;B>;?@@:9::??9=6999?B?A>>:06.57<>)6555<994505:;@4?:665;9595/4>>)0+0/4:994===95;;;7<7;;:><@;?99.9<.44;;555<:;;?;;:7:=00000&///0///&/3333(387
@N9IO0:00833:06281
TACAGAGGATGCAAGCGTTATCCGGAATGATTGGGCGTAAAGCGTCTGTAGGTGGCTTTTTAAGTCCGCCGTCAAATCCCAGGGCTCAACCCTGGACAGGCGGTGGAAACTACCAAGCTGGAGTACGGTAGGGGCAGAGGGAATTTCCGGTGGAGCGGTGAAATGCGTAGAGATCGGAAAGAACACCAACGGCGAAAGCACTCTGCTGGGCCGACACTGACACTGAGAGACGAAAGCTAGGGGAGCGAATGGG
+
CBCBBAA<?@@@A?BBBB@CCC?C?B:;;@<9==6@?@AB:@A@;>>?BBC@;;8;BBBB.<7<?A7:;:BBBBF=@@D=>>A<00/;+00+0B5955:.::95;46@6AC>>7@655:?7;;@@BB@=9733&3:9=:=7=9AB=A=A>@:045:;6<8881888;888:988886>A8==:>@@<@9>>9==@@8=666=<:8;;;;3;8=>@@>?>=996;>;=@AA<<<G>CCFBBBB7BB@@A@BBC>
@N9IO0:00838:06302
TACGGAGGGTGCAAGCGTTAATCGGAATTACTGGGCGTAAAGCGCACGCAGGCGGTCTGTCAAGTCGGATGTGAAATCCCCGGGCTCAACCTGGGAACTGCATTCGAAACTGGCAGGCTAGAGTCTTGTAGAGGGGGGTAGAATTCCAGGTGTAGCGGTGAAATGCGTAGAGATCTGGAGGAATACCGGTGGCGAAGGCGGCCCCCTGGACAAAGACTGACGCTCAGGTGCGAAAGCGTGGGGAGCAAACAGG
+
?@BB?BBB<BB@B@CAAAAG@BBB?B7;7<AAAA9AA;;;0;;:;@BCBBBACD@CCBBBCE@CCBB?AC@?AAA;@?BB:BD<@@@?;?9=B@9@;>???BA?CBBE>BCB>A@A<@AAAAAABB=?ABBBCCCCC*CBBB?B@B?AA@CCCCE@@>@BBB;;;;AABBCBC:;;?<996;=@AA?C=@@<@AB;><:;6;BBB2BB@BBBG?EBABCDCBBABBC?BBBDEG>AAABBCC7BA;;;0;AA<
@N9IO0:00856:06264
TACGTAGGGTGCGAGCGTTAATCGGAATTACTGGGCGTAAAGGGTGCGCAGGCGTCCCGCAAGTCAGGCGTGAAATCCCCGGGCTTAACCTGGGAATGGCACTTGAAACTACGGGACTCGAGTGTGGCAGAGGGAGGTGGAATTCCACGTGTAGCGGTGAAATGCGTAGATATGTGGAGGAACACCAATGGCGAAGGCAGCCTCCTGGGTCAACACTGACGCTCATGCACGAAAAGCGTGGGGAGCAAACAGG
+
@@;;;CDF>BBCBBB;;;?B>ACA=A=@2;9=AA8@C@B@:B=:@AAA;;;>?955>5;;A8555?;4AACHED;@@@@3>@6@B4;2:494;4=3>:0599C695>5<>@:<?6>83380//0/757?>@@:65;4;@<A;B?A=A;;59@=@<C?>@BB>BBC@===>>><==>9<;8=866615.5;49442439:4;544.5:;1:/0,/7;;;5666<<9;>99;4444&4;;;;==.<<>>>9>?>>
@N9IO0:00826:06344
AACCAGCACCTCAAGTGGTCAGGAGGATTATTGGGCCTAAAGCATCCGTAGCCGGCTCTGCAAGTTTTCGGTTAAATCCACTTGCTCAACAAATGGGCTGCCGAAAATACTACATAGCTAGGGAGTGGGAGAGGTAGACGGTATTCGGTAGGAAAGGGTAAAAATCCTTTGATCTATTGAGGACCACCTATGGCGAAGGCAGTCTACCAGAACACGTTCGACGGTGAGGGATGAAAGCTGGGGGAGCAA
+
@5@<0/0>>;>=@6@<B=@AAA?DC?CC?BC@BG?F@BBB::;BA@=@@999293;BB@@@E;<;DD;DCAC=@@=@B@BCD?AABAA<::;0;AB;B;99.5444&4;:;@?CC>>@A@@@0;;;@>6=@;;4;;;;@@=@BB@BB@BBB=>>5;?888887)8939A4:4BBBAA=?:938>;@B>BAA:47372828:::;@BB7::738...5....3:3:9572'522::/:333888*87558
@N9IO0:00836:06339
AACGTAGGAGGCGAGCGTTATCCGGATTTACTGGGCGTAAAGCGCGTGCAGGCGGTAAGGAAAGTTGGATGTGAAAGCTCCTGGCTTAACTGGGAGAGGTCGTTCAAAACTACCTAACTAGAGTATGGGAGAGGGAGGCGGAATTCCGGGTGTAGTGGTGAAATGCGTAGATATCCGGAGGAACACCAGTGGCGAAAGCGGCCTCCTGGTCCAAGACTGACGCTCAGACGCGAAAGCTAGGGTAGCAAACGGG
+
0)/77//)//+/7=:599:9999>149:3><@=>496955)5;;;5955556;?<;;5;<??:@>:>:<A?;:<<255/:5//)/95:598::0899?8<<<<75999*5<<A>@@:9;55569>@@@=BBBBB9;?5;;297B8@9==6=A@@A??>;B>D<A@@@BBCC@??B>B>BC?C?BBB8:9@@8?>;=7>@?8=69:5//(/6060/--///696535...3355=/876333(332333(39<4
@N9IO0:00851:06319
AACGTAGGTCACAATCGTTGTCCGGAATTACTGGGTGTAAAGGGGAGCGCAGGCGGGAAGACAAGTTGGGAAGTGAAATCTATGGGCTCAACCCATAAACTGCTTTCAAAACTGTTTTTCTTGAGTAGTGCAGAGGTAGGCGGAATTCCCGGTGTAGCGGTGGAATGCGTAGATATCGGGAGGAACACCAGTGGCGAAGTCGGCCTACTGGGCACCAACTGACGCTGAGGCTCGAAAGTGTGGGTAGCAAACAGG
+
?0??9;58;;>>C>AA@@79:@9=9@8@=;;;A?.99:@@,:9:&5555:<<9=CB=B?@@@?8?9.44)4.499>8098595>>6A@::7:=/:9D@6=CC;;;499;;.;;=BBBB0@>::88:<5:5BB@AAACCC=;;@C?A?AD=C=;;;95>@?>@:?=:::ABCBBBBA@@B>AA>A?BBB?BAAB@CBB?BBBB>B?BCBBBC=BBB?D9<;A@DBBA:9:=@B?AAA<B;;;CC>AC@999)4;>;
@N9IO0:00822:06372
AACGTAGGTCACAAGCGTTGTCCGGAATTACTGGGTGTAAAGGGAGCGCAGGCGGGAAGACAAGTTGGAAGTGAAATCTATGGGCTCAACCCATAAACTGCTTTCAAAACTGTTTTTCTTGAGTAGTGCAGAGGTAGGCGGAATTCCCGGTGTAGCGGTGGAATGCGTAGATATCGGGAGGAACACCAGTGGCGAAGGCGGCCTGCTGGGCACCAACTGACGCTGAGGCTCGAAAGTGTGGGTAGCAAACAGG
+
=/;;;:::4;;?A=A=A@?<;;?E?C;;5;C;;;0:=;;;055)55;;;BB?BBB=C@;:9<499.4.4.49=@<4;444444(4==B4:;(:A@A5@;:;;;):BAA7B;9;CCC2BB:;;ABBAAABCBBBACCB>BC?A?BAHD>C?@@@@@@@?CC@B?CAAABBBBCC=;;D:?><??A?C=???@<995>C@;;;;@CBC@A@=@CC?B9;<BABBBA@>@;>999EG=C:;6<@8>?==<<5<==8
@N9IO0:00832:06381
TACGTAGGTGGCAAGCGTTATCCGGAATTATTGGGCGTAAAGCGCGCGTAGGCGGTTTCTTAAGTCTGATGTGAAAGCCCACGGCTCAACCGTGGAGGGTCATTGGAAACTGGGGAACTTGAGTGCAGAAGAGGAGAGTGGAATTCCATGTGTAGCGGTGAAATGCGCAGAGATATGGAGGAACACCAGTGGCGAAGGCGGCTCTCTGGTCTGTAACTGA
+
AABABCB=AA?AC>B;;;?BAB?A>B6976B=A>099555)5999<BB=@A<:929:6:<<<7<;<<;;:::;;<4;;:4;:><?BBA>B?BCB@CBB<AB??;@;@@9?@@?A8A>BB>BBBBBBCBB?BA@6@B@ABB?B>B?@8BB>=:>>=9>:@AAA752522:66;95227022+2+2893=>78,79>/9/75/7989:::688<A@>89966
@N9IO0:00836:06397
TACGGAGGGAGCTAGCGTTGTTCGGAATTACTGGGCGTAAAGCGCACGTAGGCGGCTACTCAAGTCAGAGGTGAAAGCCCGGGGCTCAACCCCGGAACTGCCTTTGAAACTAGGTAGCTAGAATCTTGGAGAGGTCAGTGGAATTCCGAGTGTAGAGGTGAAATTCGTAGATATTCGGAAGAACACCAGTGGCGAAGGCGACTGACTGGACAAGTATTGACGCTGAGGTGCGAAAGCGTGGGGAGCAAACAGG
+
CBBB?BBC=AAA???A8878B?>>;@5:8;AAAB<?>?AA598@@A@AAAA=::6;AABBBB?@@AB;;;@CCBL>BBC>DCE;C;;;@GFF=C?C=@;;;@CD?CBB>BCCCAGFCCBBCC?:::=@;@@AA>AAABBB?B@C@EADBBBBAACAB=AACB=B@BBAA@@@;;5;A5939=>@9919?==4:::4:9:::=@@@@@C@BBBAHCDE@CCBBBEAAB@CCCBBB=AAAABJJ9BBDDD;:9B?
@N9IO0:00837:06380
TACGGAGGATCCGAGCGTTATCCGGATTTATTGGGTTTAAAAGGGAGCGTAGATGGATGTTTAAGTCAGTTGTGAAAGTTTGCGGCTCAACCGTAAAAATTGCAGTTGATACTGGATATCTTGAGTGCAGTTGAGCAGGCGGAATTCGTGGTGTAGCGGTGAAATGCTTAGATATCACGAAGAACTCCGATTGCGAAGGCAGCCTGCTAAGCTGCAACTGACATTGAGGCTCGAAAGTGTGGGTATCAAACAG
+
CCBB@BD<@>@;@;;;AC;@AA>B?BB<155.55)55)555&59)559==CA@<@<=;;:>)5.544444.9;949,9;;(5;A:?@8;8<1393333$7-3888;:<;<<7731799?:@=<<:@C>7//38///9949<:??D?@A@B?BBBB=>B969DD>CCBB@BBBBA;;;@@@=@A?BB>-00@-0.::*0*0000:?999C<@@B@@?@CECBBBB>@;;5;><<=@-00==@;9;==944)444
@N9IO0:00841:06387
TACGGGGGGGGCAAGCGTTGTTCGGAATTACTGGGCGTAAAGGGCGCGTAGGCGGCCTGCTAAGTCACACGTGAAATCCCTCGGCTCAACCGGGGAACTGCGTGTGATACTGGCGGGCTTGAATTCGGGAGAGGGATGTGGAATTCCAGGTGTAGCGGTGAAATGCGTAGATATCTGGAGGAACACCGGTGGCGAAGGCGGCATCCTGGACCGAGATTGACGCTGATGCGCGAAAGCTAGGGTAGCAAACGGG
+
DCBAAA@A@@"BB<AABB?BB?BD@B?B?AABBB<899DD>BB>CCBBBCC@>><?>AABA?=??????:;;BCC<BBB=BBC@CCCC?B?BDD9D@@@@@A@@@AB@AAABAAAA9A@+00,0,/;;/99/44)49??>;@?B@D@DDAB@@?@??>BCDD>CCCCCBBAAB@?@@8<A;@<???9><>B9BBA?A?CC>@@A@9BB??=9?@?@@?BAAACCA???999@AA;@AA>>>8?@=<=@*7933
@N9IO0:00842:06371
TACGAAGGTGGCAAGCGTTGTTCGGATTCACTGGGCGTACAGGGAGCGTAGGCGGTTGGGTAAGCCCTCCGTGAAATCTCCGGGCCTAACCCGGAAAGTGCAGAGGGGACTGCTTAGCTAGAGGATGGGAGAGGAGCGCGGAATTCCCGGTGTAGCGGTGAAATGCGTAGAGATCGGGAGGAAGGCCGGTGGCGAAGGCGGCGCTCTGGAACATTTCTGACGCTGAGGCTCGAAAGCGTGGGGAGCAAACAGG
+
CBA>>294:?9?C=A>@@=@@;@B@CCACDCEEE>AAACB@@@:>??>9::6:B=B?BB>BB@FEE=AA>ABBBC=BB@@>@F=B@BC?BC=B?BD;B;;;@@@A@@2@@@@?B?A:;;AA@@<@CCC=BBBB<@@AABA?C@CACC=C?BABAAAD>C>>>6CBBAAAAAA@955505>:@;D@G@B?BB:B>>:B??A59?<;888284=7::/788;@;;;8776;<;?>?8@778@??2>?CAA9>999
@N9IO0:00843:06367
TACGAAGGGGGCAAGCGTTGTTCGGAATTACTGGGCGTAAAGGGCGCGTAGGCGGCCGATCAAGTCAGGCGTGAAATTCCCGGGCTCAACCTGGGGGCTGCGCTTGATACTGATTGGCTTGAATGCGGGAGAGGATAGTGGAATTCCCAGTGTAGAGGTGAAATTCGTAGATATTGGGAAGAACACCAGTGGCGAAGGCGGCTATCTGGCCCGTGATTGACGCTGAGGCGCGAAAGCGTGGGGAGCAAACAGG
+
@@:;:5;@?@,<<8;<<;89948A?A?B>AA@A@9;;;@@;@A<@@ACCCC@BB=A=?:;;@<@AC@@=@BABCB=B@BC>CD=AABB@C?;;;<;*<DCCCCE@CABADCCCC@B@BB@BB?CC>?>5=?:;5;AAB@@>@@C?CC>BBBCA??::-7;??;@?AB@AACAA@9B<4B=@@8<@<7>A5525@B@A=8:5:<;<88:39;4ABBBB8@@BBBBBBB?BB@@AB<AABBDFF:?@B<<5@@@<
@N9IO0:00849:06370
TACGGAGGGTGCAAGCGTTGTTCGGAATTACTGGGCGTAAAGCGCGCGTAGGCGGTTTGTTAAGTCAGATGTGAAAGCCCTCGGCTCAACCGGGGACGTGCATTTGAAACTGGCAGACTTGAGTATTGGAGGGGGTGGTGGAATTCCCGGTGTAGAGGTGAAATTCGTAGATATCGGGAGGAATACCGGTGGCGAAGGCGACCACCTGGCCAAATACTGACGCTGAGGTGCGAAAGCG
+
AABB@BBB<?@??8?;;;<@B>BHGM@C?BCCCF=;0000+0000/=@@?@;@@;?B8@@=@??AABBB000?A;//0;2@00/;ABB:C8DFD6>:9:388891:==4:583:?A?<??B???CA9=999898'99/7?3719@FF>D???@A989>?>EG>G<@@>=>@<A>;;;3:54=<>;;/9468,7:>5>=AA?@175/791<4;@8?@@???>>>@??>:>=;;;=4<<<
@N9IO0:00852:06373
TACGGGGGGGGTAAGCGTTGTTCGGAATTACTGGGCGTAAAGGGCTCGTAGGCGGCCAACTAAGTCATACGTGAAATCCCTCAGCTTAACTGGGGAACTGCGTGTGATACTGGATGGCTTGGATCCGGGAGAGGGATGCGGAATTCCAGGTGTAGCGGTGAAATGCGTAGATATCTGGAGGAACACCGGTGGCGAAGGCGGCATCCTGGACCGGTATTGACGCTGAGGAGCGAAAGCCAGGGGAGCAAAGCGG
+
BB@@>?>?>?"?B6;;BB=BB@BD@C?C@BB>>?7999CC?CD=BBCC@?>:00+0+0+0@@7;;BBBCCCBBCC<;;:6;B@@@A?A>@;:;;5;?BBCBBBCBAABBBBC@DCC?@@=@>@BB?CC;BA;;;0<;@@A=B?B?C@CB?@@ABBA@@@CDF?:;;FAABBAAAA@@@CC<@>@@@?B?BB?BBB?B@AA?ABBD@CB>@A@B@BBC?BAA@@@A@@@@@@@@@8@@;;;;;.:;;9?4494;
@N9IO0:00853:06389
TACGGAGGATCCGAGCGTTATCCGGATTTATTGGGTTTAAAGGGAGCGTAGATGGATGTTTAAGTCAGTTGTGAAAGTTTGCGGCTCAACCGTAAAATTGCAGTTGATACTGGATATCTTGAGTGCAGTTGAGGCAGGCGGAATTCGTGGTGTAGCGGTGAAATGCTTAGATATCACGAAGAACTCCGATTGCGAAGGCAGCCTGCTAAGCTGCAACTGACATTGAGGCTCGAAAAGTGTGGGTATCAAACAGG
+
BCCB?B@=A@?;@AB@@@>BCC?B@BCC:AA?BA9AA/;:.9;)559@?@AC@@=ACCCC8C<ABDBBB?ABBCE<;;:.4<=5>A;A?A<??DDD5:68==<@=AABBBBB<??>8::6:::444A@A;A97.6;=:?@<?9=055;@9>A9:;BC@;;;C>BAAA?BB;;;@BBC@@?AC@CEC?CCD8;;AA;@=ABBB@BBB@A=A@B@@@?BBBBBBB?A@@=A@@::::&9<@A@@499<<<@6B;;9
@N9IO0:00855:06383
TACGGAGGATCCGAGCGTTATCCGGATTTATTGGGTTTAAAGGGAGCGTAGATGGATGTTTAAGTCAGTTGTGAAAGTTTGCGGCTCAACCGTAAAATTGCAGTTGATACTGGATATCTTGAGTGCAGTTGAGGCAGGCGGAATTCGTGGTGTAGCGGTGAAATGCTTAGATATCACGAAGAACTCCGATTGCGAAGGCAGCCTGCTAAGCTGCAACTGACATTGAGGCTCGAAAGTGTGGGTATCAAA
+
::9C@CC@B@A<A@@;;;;ACC>B?BBA7;<@DD<BA8?A6AA,99=9;99:CG@DDDGM>@89:?;00<00/::1///(/8;7;A;=8?470000+0+////09?=<><00,0/988?68888::86606//(/794:?:>9B<??@><@B9::BC?;;;B<BBBB@CAA@A;;;ABA>BD>CBC?AEA00.88*0+000<8=ACCD>@@@@@@@BCCCCCC5;;;5;@A;;;09:9:9==BAB@AA9
@N9IO0:00860:06398
TACAGAGGTGGCAAGCGTTGTTCGGAATTACTGGGCGTAAAGGGCGCGTAGGCGGTTCGGTAAGTCCTGTGTGAAATCCCTCGGCTCAACTGAGGAACTGCACGGGAGACTGCCGGGCTTGAGTTCGGGAGAGGGAAGCGGAATTCCGGGTGTAGCGGTGAAATGCGTAGATATCCGGAGGAACACCGGTGGCGAAGGCGGCTTCCTGGACCGACACTGACGCTGAGGCGCGAAAGCTAGGGGAGCAAACGGG
+
B@A@@>?;@@=AC@CCBC@DC?CD?A7A:BBCCD?CD@?;3?=4;;@CB@@=@B?C@BB@CC?BA@?ABBBDBBB>BBC>BBB=??894::88=8@>CCCCCBAB=BBBBCCCADF>CB?BA@@;9::.5A99<4A8;558==C@C?BD6;;6?@@@8@A<<6=<;ABAA@A@@>7?6AB<><@BB=A>;;:;BBBD@@B?;;2;;@@=AA?A@;:94>8:<:;>4425?@@CC78:>:>==1BBAB<5;CC9
@N9IO0:00865:05802
TACGAAGGGGGCGAGCGTTGTTCGGAATTACTGGGCGTAAAGGGCGCGTAGGCGGTTTGTTAAGTTAGGCGTGAAAGGCCCGGGCTCAACCTGGGGAGTGCGCTTAAGACTGGCAGGCTGGGATGCGAGAGAGGATGGCGGAATTCCCAGTGTAGAGGTGAAATTCGTAGATATTGGGAAGAACACCGGTGGCGTAGGCGGCCATCTGGCTCGTGATTGACGCTGAGGCGCGAAAGCGTGGGGAGCAAACAGG
+
<?@;;5;AAB2<;>>>8838?;@B?C@C@CBBBC>??>BB<BC>BB@AABB?AA?BB<AA?@=AB7;;>ABBA@@0;5;?8?A8@?>@7B=AA=@&96595<;<7<7<;;;?9B@@;@99;09=?9;9@@AAA:A@@69;7:>A:?<6;>;9999:94:<CC>C@CC@CCBCBB?@C8=9==9=>=;@;;;5:B?@@?BC?B>BAB@@<@:;;BBAA?:;;@BC:::>::9@??9@9::ABB6BABBA;@@@<
@N9IO0:00868:05771
TACGTAGGGGGCAAGCGTTGTCCGGATTTATTGGGCGTAAAGAGCGTGTAGGCGCCAGGCAGGTCCGCTGTGAAAACTCGAGGCTCAACCTCGAGATGTCGGTGGAAACCGCCTGGCTAGAGTCCGGAAGAGGAGAGTGGAATTCCTGGTGTAGCGGTGAAATGCGCAGATATCAGGAAGAACACCCATGGCGAAGGCAGCTCTCTGGGACGGTACTGACGCTGAGACGCGAAAGCGTGGGGAGCGAACAGG
+
BBBAABBBBC5CC?BBBB9;:C?C?AAA8AA?FC?@A@DE=B@A@B;;;CB>;;6.5<7>B>:=BACB@B@9999-9:@<A;<ABCC;@<@BBAAABBBBB=@@:>>9@=AA?CC@DDCCBBBCAE?C?BDD@CCCCCC@BAC@CBCC@CCBBBDC@CCCC>BBBC@@ACBAABCC@C?BB?B>>>8@BA?BBB?B@C??ABBBBBCD>BBC?BBBCBAAA@?@@@@?@?:::.;@@@BDE;BACFCACCH@
@N9IO0:00882:05799
TACGTAGGGGGCAAGCGTTATCCGGATTTACTGGGTGTAAAGGGAGCGTAGACGGCTTTGCAAGTCTGACGTGAAACTCCGGGGCTCAACTCCGGAACTGCGTTGGAAACTGTAAGGCTTGAGTGCCGGAGAGGTAAGCGGAATTCCTAGTGTAGCGGTGAAATGCGTAGATATTAGGAGGAACACCAGTGGCGAAGGCGGCTTACTGGACGGCAACTGACGTTGAGGCTCGAAAGCGTGGGGAGCAAACAGG
+
AEAA:;;BBC2BC?C@DC?BBC;D>:;9)9999:,99;99,55)5::::??B;649<<3;9<.5555993339:9099:7<<<2;;;D9ABB?B>A>A;:;CF@C@CD?EBBCC?B?BC:><<<<@8@=??@B=>>5>:>5>8@9>:;<<==>>>>=8====8;;;<::>=EBB?BB8BC>A7BBC=BBCB>A??=?<99.7;6>ABA>A>:6;<298625957;8718@=989.9=:9944&447<=4:;B8
@N9IO0:00887:05797
TACGGAGGATCCGAGCGTTATCCGGATTTATTGGGTTTAAAGGGAGCGTAGATGGATGTTTAAGTCAGTTGTGAAAGTTTGCGGCTCAACCGTAAAATTGCAGTTGATACTGGATGTCTTGAGTGCAGTTGAGGCAGGCGGAATTCGTGGTGTAGCGGTGAAATGCTTAGATATCACGAAGAACTCCGATTGCGAAGGCAGCCTGCTAAGCTGCAACTGACATTGAGGCTCGAAAGTGTGGGTATCAAACAGG
+
BBBB?BA?BBB?BAA@@@=@::7<>BBE>AA=A@,95)55)5<2>CCCCB:;;C?BBBBD=B@BCC@@@=99;CE>CCE>C@@>@BAC??9<7888-939<=?;=??779@@;?>ABBB?BBBCBBBB@?@9:3;BB<@A?B?B=@AAB@CB<;;CB>BBCC>BBAA@CA@@C@;;;BC@CC@CCC@CBC?A@CD6:8:;;B?CBDDC:;;AAAB@CCCBBBB=AAA<@@BBBC;@@A;;;0;>@;::,9:92
@N9IO0:00895:05789
TACGGAGGATCCGAGCGTTATCCGGATTTATTGGGTTTAAAGGGAGCGTAGATGGATGTTTAAGTCAGTTGTGAAAGTTTGCGGCTCAACCGTAAAAATTTGCAGTTGATAACTGGAATATCTTGAGTGCAGTTGAGGCAGGCGGAATTCGTGGTGTAGCGGTGAAATGCTTAGATATCACGAAGAACTCCGATTGCGAAGGCAGCCTGCTAAGCTGCAACTGACATTGAGGCTCGAAAGTGTGGGTATCAA
+
=@@B?BC@BBB9;;AB@A?CCB>B@BBF;95.55)55)55)5;)55<<<>=BB>:==<<>/9455:>>@?000;;38<715=>60//:;?97:AA@A):3*38;;<4;:00(//6(/(337886:::888877,333,5==8>@9=8=059:58<@599CD=@;;;.;@@@=B;;0=000/9949<066=.55:.559929.5===9>;::>:>>>?>95>@>@>@@=;9929<999=,54444;/44=;;;
@N9IO0:00904:05789
TACGTAGGTGGCAAGCGTTGTCCGGATTTATTGGGTTTAAAGGGTGCGTAGGTGGCCCTGTAAGTCAGTGGTGAAATATCTCAGCTTAACTGAGAGGGTGCCATTGATACTGCAGGGCTTGAGTACAGATGAGGTAGGCGGAATTGACGGTGTAGCGGTGAAATGCATAGATATCGTCAAGAACACCGATAGCGAAAGGCAGCTTACCAAGCTGTAACTGACACTGAGGCACGAAAGTGTGGGGATCAA
+
@@@AA@?<@@?AA?B@@@6;;E?C@@AA6@?;@@8@@):5)590555B=@@?A@<AB<AABB>AACCCBB?BCBD>?@?BBA??>=9><=>;?==?@<AB=8>=8?BBA?>=?<<;3;717333;::7;5557499:5:;6;6F05555/578::<=6:7BB8?>755<856;9222783893::>.3393333//(-(,,,,,,22(,(-5..22+2552/......233.222'222====-55666
@N9IO0:00909:05776
TACGTATGGTGCAAGCGTTATCCGGATTTACTGGGTGTAAAGGGAGCGTAGACGGAGTGGCAAGTCTGATGTGAAAACCCGGGGCTCAACCCCGGGACCTGCATTGGAAACTGTCAATCTAGAGTACCGGAGAGGTAAGCGGAATTCCTAGTGGTAGCGGTGAAATGCGTAGATAATTAGGAGGAACACCAGTGGACGGAAGGCGGCCTTACGTGGACGGTAACTGACGTTGAGGCTCGAAAGCGTGGGGAGCAAACAG
+
BCBB@@??;;;;D@@@AA@BCC@C?ABE>BA??@8@>@BB;AA;ABCAACCAA@;@A;:5;A=@;;;;;;?99;;;*99)9@@0?5006==<,8:(.-(---57+505>45555494999<43/://(/(/6:;6:<6:33,/49(/(/96/3,3;333,3388/88///66733.34==7BB?>2;;5)..38(---(-(-(-3.2,3.3...3(..3.3615337533)..50555.22'2662555'229=::=58
@N9IO0:00874:05852
TACGTAGGGTGCAGGCGTTAATCGGAATTACTGGGCGTAAAGCGTGCGCAGGCGGCTCCTTAAGTCAGATGTGAAATCCCCGGGCTTAACCTGGGAACTGCGTTTGAAACTGGGGGGGCTGGAGTGTGGCAGAGGGGGGTGGAATTCCAGGTGTAGCAGTGAAATGCGTAGAGATCTGGAGGAACACCGATGGCGAAGGCAGCCCCCTGGGCTGACACTGACGCTCATGCACGAAAGCGTGGGGAGCAAACAGG
+
AA;;;@@B;@A>AA=:9;4;5;A?9>29.5@@BC>CCCCF?CAABHCCCBC>;;49@=8=9=8;;666<@A699=15999&5@6?A>@;>;000+/)//799:<4<<<5:::??===#;;B>A<BA@@=??@?@@@A=&=>,0+0;>6;;=???A?@@A;;;>8:;;B@@@??:999=:??=@<@@A@CCCCACCCAC=@A;<;<;*;AA9BBB@@DCB;;;;;><?>BA@@@@@8??<<???5?AAAB>CBB?
@N9IO0:00878:05816
TACGTAGGGGGCAAGCGTTATCCGGATTTACTGGGTGTAAAGGGGAGCGTAGACGGAGCAGCAAGTCTGATGTGAAAACCCGGGGCTCAACCCCGGGACTGCATTGGAAACTGTTGATCTGGAGTGCCGGAGAGGTAAGCGGAATTCCTAGTGTAGCGGTGAAATGCGTAGATATTAGGAGGAACACCAGTGGCGAAGGCGGCTTACTGGACGGTAACTGACGTTGAGGCTCGAAAGCGTGGGGAGCAAACAGG
+
?@;;;A@EEE2BB<;:BD?ABB7A;?CD;CAAAA:@@@CD0;;;&4;;;=>BABBACDC??::6:@AACABBB::9:.;;-;?@2@@;;4;AA6AB<AA::;AA?BABC?CCCB?@@@;;;4;BBBBAFACAAA?BA>AA@<@@B>B?BCC@A@@@@@?BBBD=BA@@;;;A@@@?AA?BC?B?@@@=@@@@;::;>B>;;6;A=ABBB?AAA?BA@EC;;;BA@A;;5;;C;;;0;@A;;;;.:?@AC>AAB:
@N9IO0:00890:05857
TACGGGGGGGGCAAGCGTTGTTCGGAATTACTGGGCGTAAAGGGCGCGTAGGCGGCCTTCTAAGTCAGACGTGAAATCCCCAGGCTCAACCTGGGAACTGCGTCTGATACTGGAGGGCTTGAATCCGGGAGAGGGATGTGGAATTCCAGGTGTAGCGGTGAAATGCGTAGATATCTGGAGGAACACCGGTGGCGAAGGCGGCATCCTGGACCGGTATTGACGCTGAGGCGCGAAAAGCCAGGGGAGCAAACAG
+
??;;;;;;;;";@39@BB?BC?AAAC?A=@?999.::8@C>DD>DLBBB;;5992:8=6=AB>BBAAAA:;;AA@/:;;;.55.5<992;<;;94;9BA<BBBBBBBBB@@@>A@@;@A?BB@BB@BB=?@@AA<AAABB>B?B?B?BB@BBDCBBA>A@@?:@@@@;;;B@@@@@B???=??AAC?A>AA=@@B?A?BB?BBAA8;;>AA?C?C@@=@C@A@@@AA5;;B;;;;&:85:;B>8;?@@<,494
@N9IO0:00893:05814
TACGGGGGGGGCAAGCGTTGTTCGGAATTACTGGGCGTAAAGGGCCAGTAGGCGGCCAACTAAGTCCGACGTGAAATCCCCAGGCTTAACCTGGGAACTGCGTCGGATACTGGATGGCTTGAATTCGGGAGAGGGATGCAGAATTCCAGGTGTAGCGGTGAAATGCGTAGATATCTGGAGGAATACCGGTGGCGAAGGCGGCATCCTGGACCGACATTGACGCTGAACGGCGAAAAGCTAGGGGAGCAAACGG
+
>B;:::::::"9;399:;<;;6;A=B?C?CBBCD>8::@?6@@8@9>@@==:9929=@;@BA6::@9<=;:;0??8?@>@000+0:)0)/6>@@9@;@000::ABACCCBBB@CGEBCC?BA?B?BBB>BCCCC>BBCBBBB?A>A>@@=@AABB@@=@AAA9A@@@@AACBBAAA>8992939?=<B=;;6;AC5;5;;6;BBA?BB?@A=AAAAC@BB;;;A@A;@>:;9999&59;5555&5999<2999
@N9IO0:00904:05851
TACGTAGGTTGCAAGCGTTGTCCGGAATCACTGGGCGTAAAGGGTCTGCAGGTGGCCTGTTAAGTCTCCTGTGAAATCTCCGGGCTTAACCCGGAGCTGTCGGGGGATACTGGCAGGCTAGAGGCCGTCAGAGGGAAGCGGAATTCCCGGTGTAGTGGTGAAATGCGTAGATATCGGGAGGAACTCCAGTGGCGAAAGCGGCTTCCTGGGGCGGCCCTGACACTCATGAGACGAAAGCCGTGGGGAGCAAACCGG
+
CC???CC?B?@@B@D@AA?;;;?C?C?BACCCCF>;;;BB<BD=BAAB;;;@;;5;?AA@?B8;;AAB@;;0>>>5000A8==<BB?B>BB:@489=?>???A@A0AAA??A49:@>AAAA@B?C6;;BAAA@B=B?CBA>B5;5;A8@=BABBB;<:;CFL?CCCCCBBBCBBBBC7;;=A>@AB<@@@@@BBDD8;9;7;9:?466=<+55.5909<;;;=99995555:;9:)//)//;;</<<<<@8@:=8
@N9IO0:00905:05828
TACGGAGGATCCGAGCGTTATCCGGATTTATTGGGTTTAAAGGGAGCGTAGATGGATGTTTAAGTCAGTTGTGAAAGTTTGCGGCTCAACCGTAAAATTGCAGTTGATACTGGATATCTTGAGTGCAGTTGAGGCAGGCGGAATTCGTGGTGTAGCGGTGAAATGCTTAGATATCACGAAGAACTCCGATTGCGAAGGCAGCCTGCTAAGCTGCAACTGACATTGAGGCTCGAAAAGTGTGGGTATCAAACAG
+
CCCC@BB=?4:245<555.559.5.599)5/)//)//)//)/;)//9<<==B=?<>><<:)5.54:<<<6000//(///(/::7<?<C?A4999::-:188989=9:99>98/73387<1888338?;;*00/(/::5<C;@;@<;;;A@CEACACC@@ABJ?CCCC@B;;;A;;;CBD?CD?CCH=AAC:;;CD6;8:@?>@BBBBB<@>99957?ABBCAA=:9:2:@=9999&55595>4;;?@?@8;;;
@N9IO0:00866:05882
TACGGGGGGAGCAAGCGTTGTTCGGAATCACTGGGCGTAAAGGGCGTGTAGGCGGTTCGGTAAGTGGGATGTGAAATGCCCCGGCTCACCCGGGGACCTGCATCCCAAACTGCTGAGCTTGAGTACAGGAGAGGGTGGGGGAATTCCTGGTGTAGCGGTGAAATGCGTAGATATCAGGAGGAACACCGGTGGCGAAGGCGCCCACCTGGCCTGCTACTGACGCTGAGGCGCGAAAGCTAGGGGAGCAAACGG
+
;;BBAAAA(A@???BBBG@CC9:;=@=@CB@@@B<?;;<>6==5?A<9;;B?AB?B?BB?BB?BCBDGDDCDCBA299;55&59=>BBCC0;;;.9925;<?>@@8>@8?A@@:C@?@B?A;;;@A@?<@AB?@;::;;;'95?5:0332883333>;<=::3><<@;:884443446;;8=9=BB9B>BB?B:;998@=>>7;?<>A;?799>:9=9>><<<<>9839=?>?>5:;;;;BC;CGCCC=BA?
@N9IO0:00875:05875
TACGTAGGTGGCGAGCGTTATCCGGAATTATTGGGCGTAAAGAGGGAGCAGGCGGCACTAAGGGTCTGTGGTGAAAGATCGAAGCTTAACTTCGGTAAGCCATGGAAACCGTAGAGCTAGAGTGTGTGAGAGGATCGTGGAATTCCATGTGTAGCGGTGAAATGCGTAGATATATGGAGGAACACCAGTGGCGAAGGCGACGATCTGGCGCATAACTGACGCTCAGTCCCGAAAGCGTGGGGAGCAAATAGG
+
CCBBBAA=AA?AA@@;;;@ECC@CACAC;;;@DK>BBDDD?CDCC>BBCCC@CE@BBBBB>AC0;:;@:;8;?@B=??@ABB>BBC>A>BB=?@89:69?:>??<?B=B:99BBDBCB@@@B;;;AAAABBB@BCCDDF?B?D@B=@@B=>9:8497;==>5:??BAABA::7:;>433098?>A?B@@@:@00,/5<;598=989:7<<868>;>B>>><<>==>>>C7>>?6==><8>=-88>:;0>882
@N9IO0:00887:05888
TACGGAGGATCCGAGCGTTATCCGGATTTATTGGGTTTAAAGGGAGCGTAGATGGATGTTTAAGTCAGTTGTGAAAGTTTGCGGCTCAACCGTAAAATTGCAGTTGATACTGGATATCTTGAGTGCAGTTGAGGCAGGCGGAATTCGTGGTGTAGCGGTGAAATGCTTAGATATCACGAAGAACTCCGATTGCGAAGGCAGCCTGCTAAGCTGCAACTGACATTGAGGCTCGAAAGTGTGGGTATCAAACAGG
+
BBBB?BC@CBA>A@@@CC@A@@292:;9)9@7<<)55)5<0A9)55::<;?AB>9>AC==6B?ABCA@@?000?<3:;;59AA6:49@<@785BBB5?9<<937,3377@>=297777?=A=>@A<@BB><?<4;<<8=>:>8@:?@;;54:999=?:69;H>CBAA@C;;;A@;;;@B=BC@CCC?BCD;;;CC7;7;AAB?CB@BC=A@@@;;6;BCBCCE?B;;7;AC;;;0;;@@>?:@AAAAA;A@?2
@N9IO0:00913:05882
TACGAAGGGGGCTAGCGTTGCTCGGAATTACTGGGCGTAAAGGGCGCGTAGGCGGACAGTTTAGTCAGAGGTGAAAGCCCAGGGCTCAACCTTGGAATTGCCTTTGATACTGGCTGTCTTGAGTTCGGGAGAGGTGAGTGGAATGCCGAGTGTAGAGGTGAAATTCGTAGATATTCGGCGGAACACCAGTGGCGAAGGCGACTCACTGGCCCGATACTGACGCTGAGGCGCGAAAGCGTGGGGAGCAAACAGG
+
BDBBB>BBBB3;;;C@@@:;;>>A=A<B?ABBCC?@AACC0;;0;AABBCC@BA=AACBCC=9::@A@BC?CBBB<AAA89:B=CBBB?C@C@C?B8;4;A=@@;AAAACBC@BC???B=??BB?BCD=@:::@BBBBBC?B9;:A?B@AABBCCBB@BBBD<A=AAAA;;;BD@@A:;;>A>;;;>A@@@<@BA<@=@@@@;;;@@@:?@9@@BBCC???A???BA?AB899B>BCGBBCB9;;CCC<;;;=
@N9IO0:00865:05914
TACAGAGGGTGCGAGCGTTAATCGGAATTACTGGGCGTAAAGCGTGCGTAGACGGTTATTTAAGTCGGGTGTGAAAGCCCCGGGCTCAACCTGGGAACTGCATCTGATACTGGCAAGCTTGAGTCTCGTAGAGGGGGGTAGAATTCCAGGTGTAGCGGTGAAATGCGTAGAGATCTGGAGGAATACCGGTGGCCGAAGGCGGCCCCCTGGACGAAGACTGACGCTCAGGTGCGAAAGCGTGGGGAGCAAACAAGG
+
<BBBBBCC=AACFBBBAA@C>ABG@C9B7;?@BB=@A@BC;>>>000>=?AA;<5;;AAA8A?CAAAF=CBAA?A389??0>?389AA?B@CCD;@<@AAAAA;;;ACBBAA=A@5;<@9??>>?@@@??A;;;;;;%5=9525.5.55.6;;;>9626A==4656A:9>:99966A266<D@CCB>A;:;2:.597<5::.4444$4;6;::8388545<;443843299<<<<5::::9<<1554;;*39/78
@N9IO0:00876:05913
TACGGAGGGTGCAAGCGTTATCCGGATTCACTGGGTTTAAAGGGTGTCGGTAGGTGGGCTAGTAAGTCCGTGGTGAAATCTCCAAGCTTAACTTGGAAACTGCCGTGGATACTATTAGTCTTGAATATTTGTGGAGGTAAGCGGAATATGTCATGTAGCGGTGAAATGCTTAGATATGACATAGAACACCGATAGCGAAGGCAGCTTGCTACACAATCATTGACACTGGAGGCACGGAAAAGCGTGGGGGATCAAACAGG
+
/:4>8>==549498<<<?7;A?6949>.56<<=@8@@6//,-8/-----(-5507:=4::665<9><=:=<;7>8:9(3<8828-4347<6<=7<6<<4473<144?7==<==<;.3333317749333(37717717;433327499//----//788:7>@BB9:95<8<@AAC:??::9@@@4>>@299?;::55.59<<==C<@CC=<<00)/777)/--57//)//255/0)/;;&--//////$/7549,4443
@N9IO0:00904:05910
TACAGAGGGTGCGAGCGTTAATCGGAATTACTGGGCGTAAAGCGCGCGTAGGCGGCTTTGTAAGTCGGTTGTGAAATCCCCGGGCTTAACCTGGGAACTGCATCCGAGACTGCATAGCTAGAGTATGGGAGAGGGAAGTGGAATTTCAGGTGTAGCGGTGAAATGCGTAGATATCTGAAGGAACATCAGTGGCGAAAGCGACTTCCTGGACCAATACTGACGCTCATGTGCGAAAGCGTGGGGAGCAAACAGG
+
=BB=A<??055;55599949.56<8=;@;?>>>?8===AA;?;9;99@?ACABB?ACC>BCI?A@>@9=<00/>>37777*3;1:?7?7858?A9A79::;??@>@;:9A@@AAA:9:@?????ECCC>??@BB9@6;;A=A?BB=BBA?BA@@@BB>B;;;6;>>@>?=>=9559779=9>?B@BBBA>?:94990:=ABBB?C@>@:?=<>:B>=@@A999?<=0//777;;/96669<<+9999909@@8
@N9IO0:00904:05942
TACGTAGGGTCCAAGCGTTGTCCGGATTTATTGGGCGTAAAGAGCTCGTAGGCGGCTCGGTAAGTCGGATGTGAAAACTCAGGGCTCAACCCGGAGACGCCATCCGATACTGCCGTGGCTTGAGTCTGGTAGGGGAACACGGAATTCCTGGTGTAGCGGTGAAATGCGCAGATATCAGGAGGAACACCGATGGCGAAGGCAGTGTTCTGGGCCAGTACTGACGCTGGAGGAGCGAAAGCGTGGGGAGCAAACAGG
+
BBBBA@@B:??=A=B;;;?BBC@C@CCC?CC@CC>BB:;:.;AAAA@A@;<5<B>CIAB?AH@BCCE@BBB@@@BC;ECCGCC<A>;<5::4<5:<<9004>0/)///9:555499:7:=5:9554445<<<>>+;499557?>D6929924448::=5:459,9===99999:?@?@4;;;@>AAB>AA@=8=@@=@?A@9899/89<;5;9==9;;;0//////(/9,33:8992366<@B<7@A999,99:4
@N9IO0:00866:05967
TACGGAGGGTGCTAGCGTTGTTCGGAATACTGGGCGTAAAGCGCGTGCAGGCGGTCGGGTAAGTCGGTTGTGAAAGCCCCAGGCTTAACTTGGGAATTGCATCCGAAACTGCTCGGCTAGAGTCCCGGAGAGGAAGGCGGAACTCCCAGTGTAGGGGTGAAATCCGTAGATATTGGGAAGAACACCGGCGGCGAAGGCGGCCTTCTGGACGGTGACTGACGCTGAGACGCGAAAGCGTGGGGAGCAAACAGG
+
CBBB@BBD>BBB?=;<884:A?AB?C>;;;CCC>???BD<@@A@@@AABB@BB?CCCC>CB?BBCB@FAC;;;C9;;DD9CC>BB:<:0BGHK=A?A000>AC?BBD<A;;;@@@?CFECBBBBC>C?CBBB@C@C@CD@C@CCCC>CBAA@;;;;.;ABC=BB?BBAAABBC@DD?C@CC>AAB?B?BC>A::18777089<3??@<?AA>BAACC???@BC>>>A>@@CCD<B@AABCC7BA@@@:@AB=
@N9IO0:00879:05963
TACGGAGGGTGCGAGCGTTGTCCGGAATCACTGGGCGTAAAGGGCGCGTAGGCGGCCTGATAAGTAGGGGGTGAAATCCTGCGGCTTAACCGCAGGGCTGCCTTCTAAACTGTCAGCTCGAGCACAGTAGAGGCAGGTGGAATTCCCGGTGTAGCGGTGGAATGCGTAGAGATCGGGAAGAACATCAGTGGCGAAGGCGGCCTGCTGGGCTGTTGCTGACGCTGAGGCGCGACAGCGTGGGGAGCAAACAGG
+
AACC?BBC=CCCB@@???:@BB=B@C@CCDCBBB<@@???*99-;?=AAAB?<97:?@@@BB?AA@@@@@2@ABD<AA=@@;;7:B@C@B?BCCCD>D:;;?B=@ADD?CABA@99:?A@;;:?@CCABB@@;@@@?BF@D@B?CD?D?AAAAA;;5;B5;7;CCB@@@CBBBCBE?C?BA@@@;;;BBC@CCE=B=;;4;>B@AACB=CCBB=A@A;;:B??A;;4;@@@>995AA<@@@0:99==,99>8
@N9IO0:00884:05999
TACAGAGGGTGCAAGCGTTAATCGGATTTACTGGGCGTAAAGCGTGAGTAGGTGGCTCGCTAAGTCGGTTGTGAAATCCCTGGGCTCAACCTGGGAATTGCAGTCGATACTGACGAGCTAGAGTTCGGTAGAGGGTGGCGGAATTCCCGGTGTAGCGGTGAAATGCGTAGATATACGGGAGGAACATCGATGGCGAAGGCAACCACCTGGGCCTGAACTGACACTGAGACACGAAAAGCGTGGGTAGCAA
+
BBCBB@AA<ABBD=BBAA=C@CCC@;;609B@AL?BB@D@8EBBBB@:?@@=@??BBBBCBB?BBBB@C?BBBBB<AAA=ABA:AAAA>A?BAB<@;@=A@:?AABBAAACBBBBBBBBAAA<62<=29==;;;09;6<=:?4>5::3:6A?????A6A=?90957=?>>>66/.-49.22(,(----22,,(--.(-,,,(,(,,(*55'-(---(--742,-,,,5,--45577.887777.666222
@N9IO0:00890:05978
TACGGAGGGTGCAAGCGTTAATCGGAATTACTGGGCGTAAAGCGCACGCAGGCGGTTTGTTAAGTCAGATGTGAAATCCCCGGGCTCAACCTGGGAACTGCATCTGATACTGGCAAGCTTGAGTCTCGTAGAGGGGGTAGAATTCCAGGTGTAGCGGTGAAATGCGTAGAGATCTGGAGGAATACCGGTGGCGAAGGCGGCCCCCTGGACGAAGACTGACGCTCAGGTGCGAAAGCGTGGGGAGCAAACAGG
+
BCEE?AAA<>>@A:@?9:6;@AAA<A<@<ABBBC>@@@CC=BBBA@;A?@@=AB?BD=CEAE?@?@AAA@@@AB=8=B==1B=5<<CC?B>@>>3<48;==AA@ABAA?@<<9>A=@>C??@?999@?=<<98777'9<<@49499=@;9:9???B@CBBB>BB???A??:::=:B=AA@B@@??>A?AA>AAA=@=>><>CCC3BB?BBBB?=>?A?BA884@@@499ABCB=AA@9999+9>?==6=;;8
@N9IO0:00892:05966
TACGGAGGGTGCAAGCGTTAATCGGAATTACTGGGCGTAAAGCGCACGCAGGCGGTTTGTTAAGTCAGATGTGAAATCCCCGGGCTCAACCTGGGAACTGCATCTGATACTGGCAAGCTTGAGTCTCGTAGAGGGGGTAGAATTCCAGGTGTAGCGGTGAAATGCGTAGAGATCTGGAGGAATACCGGTGGCGAAGGCGGCCCCCTGGACGAAGACTGACGCTCAGGTGCGAAAGCGTGGGAGCAAACAG
+
@@BC?AAB<@@BD=BAAA=B?CBB?B495;BAB@=AABCC=C@??CBC@997;;5;B=BB?B=@?@@@@@CCBC=4:854+4=4BAB@>A>@>>.7.3A?9@???BBAAB9849@=@?B?@@?99:@@@@>99888)9?=>293:29A?BBBBBAB?BBBB=>???B@@@@@9:8?:@@:@=@?@@C>?@<?AA?A?>><>CCC1??@CBBB?AAAAACDA979>?9>???CC;@@A:::,987//(//6
@N9IO0:00897:06005
TACGTAGGGGGCTAGCGTTGTCCGGATTTACTGGGTGTAAAGGGCGCGCAGGCGGATTAGTAAGTCAGAGGTGAAATCCTACGGCCTAACCGTAGAACTGCCTTTGAAACTATTAATCTTGAGTTCGGAAGAGAGAGACGGAATTCCAGGTGTAGTGGTGAAATACGTAGATATCTGGAAGAACACCAGTTGCGAAGGCGGTCTCTTGGTCCGATACTGACGCTCAGGCGCGAAAGCGTGGGTAGCAAACAGG
+
BBBA@99999*;?AA@@A=??A?C>@AC>CCEDF=AAABC:@@<>>>@?@@=@C?BC@C@@@=:::AAA@;:;;A<AB@BAAA=@?::8:@ABA;;6;;;;>BB=BCC=BBBB?B?B@@7;;BB?BD?C9;;;;CAA@;;5;>A=B@BB@CBABB@@<@ABB;BBABACCBDB;;;;=@=AC@CCB?BBB@AABB?B?@@=@BAAA>A>AC?AABAAAB??>CBAAA?BBBBBB:??A99:2:::BCE>@??>
@N9IO0:00899:05988
TACGTAGGGTGCAAGCGTTATCCGGAATTATTGGGCGTAAAGGGCTCGTAGGCGGTTCGTCGCGTCCGGTGTGAAAGTCCATCGCTTAACGGTGGATCCGCGCCGGGTACGGGCGGGCTTGAGTGCGGTAGGGGAGACTGGAATTCCCGGTGTAACGGTGGAATGTGTAGATATCGGGAAGAACACCAATGGCGAAGGCAGGTCTCTGGGCCGTTACTGACGCTGAGGAGCGAAAGCGTGGGGAGCGAACAGG
+
@A@A@BBC:;;CC@BAAA?BBC?B>B>B?A@4:;)95<==4<<8@@?>?@@:@@=B=BBCICCBBCFL@BB:;;C7;;B?BCBBBA@C?AA;:929@@<@A>=300,000@@7;??2999??AAAAA>@A@AA6??????>B?C?CC>C?BCCC?BB?BC@C>BA@@??>>@>?>@A;@<AA?BCC=@>@B?BDC@C@CCC@CCCBA@@9?;@A?A@@@@@@@B@@@=AAB:;;6;ACCCCC;BBBBB?BBD@
@N9IO0:00901:05967
TACGTAGGGTGCGAGCGTTAATCGGAATTACTGGGCGTAAAGGGTGCGCAGGCGGCTCCGCATGTCGGGCGTGAAATCCCCGGGCTTAACCTGGGAATTGCGTCCGAAACTATGGAGCTGGAGTGTGGCAGAGGGAGGTGGAATTCCACGTGTAGCGGTGAAATGCGTAGAGATGTGGAGGAACACCGATGGCGAAGGCAGCCTCCTGGGCCAACACTGACGCTCATGCACGAAAGCGTGGGGAGCAAACAGG
+
BBCCABBE=BAEDB@AAA=AACCC@C@C@CCBBB>BBBBC;@@;@AAA;;;@CC?AAB@DBBBCC@??8=9::AA=BBEF9BA=BB?B>B>BBB<B>B<>=ACC?@AA<@@?@@=998CC?BABBBC<?7869;3;<9<>=C@B?B@BAA@?@@A?><?CCC>BBBCBCBCBBBBBB?BB?A??@@?@@@A>AAC?C>?@BB=@B=;;;0;=@=ABBBBBAAACBB;;;??@@@;@BCCFEE;BCBBB<AAB?
@N9IO0:00907:05977
TACGTAGGTGGCAAGCGTTGTCCGGATTTATTGGGTTTAAAGGGTGCGTAGGCGGTCCTATAAGTCAGTGGTGAAATACGGCAGCTCAACTGTCGAGGTGCCATTGATACTGCAGGACTAGAGTACTGTTGAGGTAGGCGGAATGGACGGTGTAGCGGTGAAATGCTTAGATATCGATCCAGAACACCGATAGCGAAGGCAGCTTACTAAAGAGTAACTGACGCTGAAGGCACGAAAAGTGTGGGGATCAAACAGG
+
BCBCBBB:;;>BB=A@AA>;<<4;9ABB.99.95)55)5;)5505>=ABA@<>>:@B>ADDDACBB???B?BBAB=BD@?;>@@====9?CAAAC?>=?CC?BB@B>=>AAA>>>;<>>A@AB>===;=9<AA:==<3::4:9=A<A@>9>>?@@>>;>???9>>?>;>????A@9:;>:==B=;:8;AA======8=5;::<;487775,5=99;4<::;:===//+/389:8888&8=;=<;;.>8;;>7;;;:
@N9IO0:00911:05985
TACGTAGGTCCCGAGCGTTGTCCGGATTTATTGGGCGTAAAGCGAGCGCAGGCGGTTTGATAAGTCTGAAGTTAAAGGCTGTGGCTCAACCATAGTTCGCTTTGGAAACTGTCAAACTTGAGTGCAGAAGGGGAGAGTGGAATTCCATGTGTAGCGGTGAAATGCGTAGATATATGGAGGAACACCGGTGGCGAAAGCGGCTCTCTGGTCTGTAACTGACGCTGAGGCTCGAAAGCGTGGGGAGCGAACAGG
+
BCCDCAA<@@A9=@A?;;5<A@;B=A@D<@B>BB=BCBFC=CCC@@@@?@A???>?D=@A@?<?9::CC=??=@A9@>AABBC?BBBC?B?BBBAA?BAAC>5B7<=6=:<ABCB;AB?A>===;?::4989/:@=>>>18185:9C@??CAB@@@>ABCC>CCBBBB@@@A>>?A8><182:993;>:939>=>/99?;?DC:::A>AABBBB?BAAAABBCBBB@BBBBBB:???8898-9@@@A?>>>9
@N9IO0:00866:06038
TACGAAGGGTGCAAACGTTGCTCGGAATTATTGGGCGTAAAGCGCACGTAGGCGGCTTAGCAAGTCGGATGTGAAATCCCTCGGCTCAACCAAGGAAGTGCATCCGAAACTGCTGAGCTTGAGTACGAAAAGAGGATCGCGGAATTCCCGGTGTAGAGGTGAAATTCGTAGATATCGGGAGGAACACCAGTGGCGAAGGCGGCGATCTGGGTCGATACTGACGCTGAGGTGCGAAAGCGTGGGGAGCAAACAGG
+
@@@;:6;C8@B@AA;BAB599ABB?B@C?AA?CC=?@::;0:=:@B=BAAB?;925>7:;@A:?>@@=@:5:<;?2;;;69=<?CGBA@B1;698<8@BBA@A>:9;:09@AAAA@@@A>AACAAABAAA6AA@?AA:::B=@?B6::59;>>@AA8858<@A>C>AABA?>>><9==0;;2=7A<A=@@<<7;;=<>:>C@996==555)55599;;>>>>?@==<>155@;;:.9@===>=0=====8>>A=
@N9IO0:00867:06015
TACGGAGGATCCGAGCGTTATCCGGATTTATTGGGTTTAAAGGGAGCGTAGGCGGGTTGTTAAGTCAGTTGTGAAAGTTTGCGGCTCAACCGTAAAATTGCAGTTGATACTGGCGACCTTGAGTGCAACAGAGGTAGGCGGAATTCGTGGTGTAGCGGTGAAATGCTTAGATATCACGAAGAACTCCGATTGCGAAGGCAGCTTACTGGATTGTAACTGACGCTGATGCTCGAAAGTGTGGGTATCAAACAGG
+
BBBC@DEACCC=@BB@A@=BAC?C?BBB9A@=A@8>?,95)5<)559@=AB@BBG9?5::.47;BBBAB@@@@CC>CCE=DBB?BBBB?C=??A@@6@69::99=@@@@A=>;>898?B>ABA@A@@:@899?<?AA?AA?AAC@CBBC@BB@????=?A@C=A@A@=@??@ABBBCCC@CC?BBB?AAA7::@A5;6:?@@D?CCBB>?@@BDD@BA???A;;;AAABBBBDG;:;BBCD=AADCCC>=;;@
@N9IO0:00869:06011
TACAGAGGGTGCAAGCGTTAATCGGAATTACTGGGCGTAAAGGGTGCGTAGGTGGTTTGTTAAGTCAGGTGTGAAAGCCCGGGGCTCAACCTCGGAATTGCACTTGATACTGGCGAACTAGAGTGTGGTAGAGGTAGTGGAATTCCAGGTGTAGCGGTGAAATGCGTAGATATCTGGAGGAACACCAGTGGCGAAGGCGGCTACCTGGACCAACACTGACACTGAGGCACGAAAGCGTGGGTAGCAAACAGG
+
DCBA:9;@8@=@C?B69:>C?CCC?B8B7AA;95)5:99:4:>4::::<@@<@A=A<4?@9>:?>:=D;BB@<A?7=B=8A>>2=<<A8;=?9:67045;;@BB@BCCCBCB?B<<7;BBCA@;;;;4;@<00-/:>::6=:=?B?BB>BBBBD;<9;DBA=@@;;;CCCABCCCCB;666:BCE:B;;?8?>?5;.94.488<5:<7;;7;7;;;;;;;@?9737-7878;:2:=?A@A<B?@?BC=A??4
@N9IO0:00878:06042
TACAGAGGGTGCAAGCGTTAATCGGAATTACTGGGCGTAAAGCGTGCGTAGGTGGTTCGTTAAGTCAGGCGTGAAATCCCTGGGCTCAACCTGGGAACTGCGCTTGATACTGACAGACTGGAGTGTGGTAGAGGGTAGTGGAATTCCGCATGTAGCAGTGAAATGCGTAGATATGCGGAGGAACACCAGTGGCGAAGGCGGCTACCTGGACCAACACTGACACTGAGGCACGAAAGCGTGGGGAGCAAACAGG
+
A?BB@@@@8@@9;7<BDC?C?BBB6:197ABABD=@>@?909?=@A;;:BC?9969=@@A>A?BBBAC@A@@BCC;@?B<BBB;=>AB@C@BBB8@;??@799@7B@==>?=>>B<====9<<<?<<8<<=:::1;===><C>@?@?AB@@@AAAABBABBB=BC;98<AC?@??;A9==;@8ABC@DECD?DBB?A=AC????A;=;:<<9>9;<<=@9;;AABBB?BBBCBB=B;;;GGD;CCCDE<BA@?
@N9IO0:00888:06051
TACGAAGGGGGCTAGCGTTGCTCGGAATTACTGGGCGTAAAGGGCGCGTAGGCGGACATTTAAGTCAGGGGTGAAATCCCAGAGCTCAACTCTGGAACTGCCTTTGATACTGGGTGTCTTGAGTGTGAGAGAGGTATGTGGAACTCCGAGTGTAGAGGTGAAATTCGTAGATATTCGGAAGAACACCAGTGGCGAAGGCGACATACTGGCTCATTACTGACGCTGGAGGCGCGAAAGCGTGGGGAGCAAACAG
+
@@AA@5;;;;*9==@BCB8::BA@=B?A>A??@A<B@AAA4996:@@AA@@?;94:??=>9@=ABBBDDF;BABA<ABC9@@@@@C@@=@@A@@=??D:::?AC;AA??@@A?9@@;;;@CCA@@BBCAA;;;>BCCAAB@B@BBB@BCBACBAA@@?B@?>5>29994444:8.44.4.44.333-3333-388286;;?899?A;;5;0000*00;;994000)//)//498:.////;;;/:=<;;(344
@N9IO0:00889:06014
TACGTAGGGTGCGAGCGTTAATCGGAATTACTGGGCGTAAAGTGTGCGCAGGCGGCTCCGCAAGTCGAGTGTGAAATCCCCGAGCTTAACTTGGGAATTGCGCTCGAAACTACGGAACTGGAGTGTGGCAGAGGAAGGTGGAATTCCACGTGTAGCGGTGAAATGCGTAGAGATGTGGAGGAACACCGATGGCGAAGGCAGCCTTCTGGGCCAACACTGACGCTCATGCACGAAAGCGTGGGGAGCAAACAGG
+
BA@@@@@B6;;ABCBBBBAC@CCC>B=@9@:;;;0<B:;;0;@=@@@A@00,00+0<=6?AD;;;CBBBBBBCCG<;;;:.;;::?;?259.4;2=8B8B99:?899@9??CBB?B;@@@<@?BA;;7;<<<>+0+0+0@;@9A<@4;;;:;ABABB@CBBB<B;;;BABBCCCC>>4998=200<)0///)/885:69///)/)/689,747)//9//33////8/334;99923338888.444;=4<492
@N9IO0:00889:06038
TACGGAGGATCCGAGCGTTATCCGGATTTATTGGGTTTAAAGGGAGCGTAGATGGATGTTTAAGTCAGTTGTGAAAGTTTGCGGCTCAACCGTAAAATTGCAGTTGATACTGGATATCTTGAGTGCAGTTGAGGCAGGCGGAATTCGTGGTGTAGCGGTGAAATGCTTAGATATCACGAAGAACTCCGATTGCGAAGGCAGCCTGCTAAGCTGCAACTGACATTGAGGCTCGAAATGATGGGTATCAAACAGG
+
ACBB@BC@CCC@C@@BB@;000*0*00/)/9499)//)5909<4<<<AABBBBC?BA:;4)549?@::;:::6>?6BBF>CBB?BBBC?A<?9999-9-3933718;<<A:939>>??B5439=@?:888<>82@@@69;>B@E@B@AA?BBBBBBB@A>@@,:9?=9>@@@A@;;;;;5;;59CB=@BB455>=9=;B@BB=CBBBB?B@@@AA<ABCBA@=9=00*07@>@<37/////)/<>@?=/49>2
@N9IO0:00901:06057
TACGGAGGATCCGAGCGTTATCCGGATTTATTGGGTTTAAAGGGTGCGTAGGCGGGATTTTAAGTCAGGAGTGAAAGACGGCAGCTTAACTGTCGCAGTGCTTTTGATACTGAAGTCCTTGAATACCATTGAAGATGGCGGAATGAGACAAGTAGCGGTGAAATGCATAGATATGTCTCAGAACTCCGATTGCGAAGGCAGCTATCTAAGCGGTGATTGACGCTGATGCACGAAAGCGTGGGGATCAAACAGG
+
CBBA>BF@BBB=A@@@AA@DCC:;9;CC;AA=AA0;9,95)5909=ABB;;;;EG>DCCE;C?BBBCA9@?@BBF=BBCB9BAA@D9A9<CBBBBB???A@@@@7@@@BA???<@?B6;59@<AAA=??=@A?BB??8>><@:@A999??=@?>?9:39<@A=???BCBABAA;<;@@BAAA=BAB=ABB7;;AA=@>@??AACBDDB8:;A?ABDC?BBCBBB@@;;;AB@@A;AACDDCC<CABBJ?BAA@
@N9IO0:00906:06029
TACGTAGGGTGCGAGCGTTAATCGGAATTACTGGGCGTAAAGTGTGCGCAGGTGGCCTCGCAAGTCGAGTGTGAAATCCCCGGGCTTAACTTGGGAATTGCGCTCGAAACTACGGGGCTCGGAGTGTGGCAGAGGGAGTGGAATTCCACGTGTAGCGATGAAATGCGTAGAGATGTGGAGGAACACCAATGGCGAAGGCAGCCTCCTGGGCCAACACTGACGCTCATGCACGAAAGCGTGGGGAGCAAACAGG
+
BCB:::BC8@?@@A>:;:>B?ABB?C?C@CCCEF>CBBBC<BB@@@AACCC@;;8;=@@CAA>AAA;;<@@@BBD>CBBC;CC<AA@C>?@>?D=A=B8::DDBBCCD=B::9>>>2::/.(-5,,,50---;;;5///947(-(-6,,,----..222228'258;;7839:00//4/0(/(/87086/0(///(.278:947<4<<A9A1:99BAA@@...8---//:833;1<>BBBCC8???@@9@A>5
@N9IO0:00908:06020
TACGTAGGGTGCAAGCGTTAATCGGAATACTGGGCGTAAAGCGTGCGCAGGCGGTTATGTAAGACAGTTGTGAAATCCCCGGGCTCAACCTGGGAACTGCATCTGTGACTGCATAGCTAGAGTACGGTAGAGGGGGATGGAATTCCGCGTGTAGCAGTGAAATGCGTAGATATGCGGAGGAACACCGATGGCGAAGGCAATCCCCTGGACCTGTACTGACGCTCATGCACGAAAGGCGTGGGGAGCAAACAGG
+
@C;;<BCE<A@@C@C@@@40+000,0+0/<AAD>:9:CD;BAA:;;DCBC@BB?B@A@@@D?BBA;;;7;<AA@8@?@?.;;0;;;C?B@BDD>C?C@@@CDCABBBBA???BA@@@A???CBBBB=?@BA@@A@2AAA?A=@=@?A?@:;;;;AAABBBD?BBBAAABCAAABBB?CC@C@ACA;::99399:2929818<?<2=>89813378=<77777444:899<444)4.495555&55555)5<<8
@N9IO0:00866:06099
TACGTAGGGGGCAAGCGTTATCCGGATTTACTGGGTGTAAAGGGGAGCGTAGACGGCATGGCAAGCCAGATGTGAAAGCCCGGGGCTCAACCCCGGGACTGCACTTTGGAACTGTCAGGCTAGAGTGTCGGAGAGGAAAGCGGATTCCTAGTGTAGCGGTGAAATGCGTAGATATTAGGAGGAACACCAGTGGCGAAGGCGCTTTCTGGACGATGACTGACGTTGAGGCTCGAAAGCGTGGGGAGCAAACAGG
+
BC@A::;DDD5CB?BCBCACBB@C?AAB=BAACC?CCCBD0;;;&59999ABBCB=AB;;5;A5;;=@@A@??===0988(449&99499?=>*;;0497770///(/1749,,****(-;;;=;::;44.484405>4;:?+0/693677999;;?>;8=;A7?>>>?????BC?BB?BA=@<?AA>AAAB;?;@<@<///;;*//97;<88:??A?>>>AA=>;;6;;////)/88:;88+258=@6?@B<
@N9IO0:00868:06064
TACGTAGGGGGCCAGCGTTGTTCGGAATTACTGGGCGTAAAGGGCGCGTAGGCGGTGCAGTGTGTTCGGTGTGAAATCTCCCGGCTCAACCGGGAGGGGCCATCGAAAACTGCTGCGCTTCGGGTACAGGATAGGGGAGTGGAATTCCCGGTGTAGCGGTGAAATGCGTAGAGATCGGGAGGAACACCAGCGACGAAGGTGGCTCCCTGGACTGTTACCGACGCTGAGGCGCGAAAGCTAGGGGAGCAAACAGG
+
BBBB?@@AAA2A?BBBBC;<;@CC?C?C>BBBBC>CBCCC?DC>BCBBA:0+00+00<<;>B>@@@BB?A==9::.999>>9@=ABBD?C>A@99:99-9???@CCDD;AAA@BBBC;;7;AA9@A@BB>AABBBB:BDCCAC@C?BC6:6<BBBBBB@AAAI>CCHCAAAABBCABA<AA<A=AAA?BBBAA@@@:=;00-0>>>9BA?B???A=AB=AA@@==000*000098-8<878?>2;=>@?:?A><
@N9IO0:00870:06079
AACGTAGGACGCAAGCGTTATCCGGAGTACTGGCGTAAAGCGCGGGCAGGCGGCTTCGCAAGTCTGGTGTGAAATCTCTCGGCTCAACCGAGAGCAGCCACTGGAAACTACGAAGCTGGAGTCTGGCAGAGGTAGGCGGAATTCCGGGTGGAGTGGTGAAATGCGTAGAGATCCGGAGGAACACCAGAGGCGAAGGCGGCCTACTGGGCCAGTACTGACGCTGAGCCGCGAAAGCCAGGGGAGCGAACGG
+
E;@@@;;4995;@;@:;;@ACC@C?;;00000)/////)/55555)555.:@<99055<;.55555.5<>559)5555<==6::=A<A=@@@::;AAA?ABCD@CF<??A@??<@A@A>@A@@?B<?>??@:=7717:3;=A?AHEE<@?@BBAB?@@@@8??@@@ACCCCAA=AADC?C999925544.4443979<.929==<==5>:?>??B??>BA98998929/99;3//)////&/6833,388
@N9IO0:00871:06099
TACGGAGGATCCGAGCGTTATCCGGATTTATTGGGTTTAAAGGGAGCGTAGATGGATGTTTAAGTCAGTTGTGAAAGTTTGCGGCTCAACCGTAAAAATTGCAGTTGATACTGGATATCTTGAGTGCAGTTGAGGCAGGCGGAATTCGTGGTGTAGCGGTGAAATGCTTAGATATCACGAAGAACTCCGATTGCGAAGGCAGCCTGCTAAGCTGCAACTGACATTGAGGCTCGAAAGTGTGGGTATCAAACAGG
+
CBBB@CC@A@A@CA@@BB?CCB6:4;;;0<A5;;0;=,99)9<1959ABBBBCA@A@000*0)/7:<00+000//(///(/::5<A:?>?7?=?<<<$:377339;??<??:949ABBAB?B??999?;;9=00(0<=8:C?B@C@A@ACABB<=;CC=;;;B<BBBA@CBBA@@;;;BG?CC@CCE@BBC@BABB7;8;BBB>BBBBC;;;CBBA@BAACDDC@C;;5;;;;A@0;;BBCC=@999@@8??@2
@N9IO0:00877:06068
TACGTATGGTGCAAGCTTTATCCGGATTTACTGGGTGTAAAGGGAGCGCAGGCGGAAGGCTAAGTCTGATGTGAAAGCCCGGGGCTCAACCCCGGTACTGCATTGGAAACTGGTCATCTAGAGTGTCGGAGGGGTAAGTGGAATTCCTAGTGTAGCGGTGAAATGCGTAGATATTAGGAGGAACACCAGTGGCGAAGGCGGCTTACTGGACGATAACTGACGCTGAGGCTCGAAAAGCGTGGGGAGCAAACAGG
+
>>>BBAB>9666@<@@@@6@@9494555)59789.8<8>>9?D;AAAA?::7;A?C6;9;BB>BDD@A@BBACBC;CAA<ACC9BBA?5;;;*;?BCCDAAAC>A=AB;@@C?BCCCAABBA@000=>50///&/78;958=;C<CACAA@???@?8299=819;998?@=@>?;?A<AA;>4?BB?BFAC>A@A4?<9:09>6@?AA<A>;;<A<AA@@@@@>>;:4:::8889&875:=@@,528==4=>>:
@N9IO0:00886:06100
TACGGGGGGAGCAAGCGTTGTTCGGATTTACTGGGCGTAAAGGGCGCGTAGGCGGCCACCGCAAGTCGACTGTGAAATCTCCGGGCTTAACCCGGAAAGGTCAGCCGATACTGCGGGGCTAGAGTGCAGAAGGGGCAACTGGAATTCTCGGTGTAGCGGTGAAATGCGTAGATATCGAGAGGAACACCTGCGGCGAAGGCGGGTTGCTGGGCTGACACTGACGCTGAGGCGCGAAAGCTAGGGGAGCGAACGGG
+
BBAADDDD)BBA?;<@984:@?DC;:;F>BBACC>CB@@@9@C<BBBCCBB?::6<;@@<?;;5:>@@?ABBB;;;8;BBC=BB<BA,0,0D00+0@*0)//9::7:=AB?@@;;;;5;BCCBA;;;??@<@@A5AA>B<;89=@>@@@A=@??@@BB?B?@@:@BABBBCBCBBB;;;AA@B>A@@<?==>;>9;5;>ABD?C@BCBCC>AAABA;;;BB@??;;:;4:??@AA<AABBBBB9??@AA?AAE=
@N9IO0:00911:06072
TACGTAGGGTGCAAGCGTTAATCGGAATACTGGGCGTAAAGCGTGCGCAGGCGGTTATGTAAGACAGATGTGAAATCCCCGGGCTCAACCTGGGAACTGCATTTGTGACTGCATAGCTAGAGTACGGTAGAGGGGGATGGAATTCCGCGTGTAGCAGTGAAATGCGTAGATATGCGGAGGAACACCGATGGCGAAGGCAATCCCCTGGACCTGTACTGACGCTCATGCACGAAAGCGTGGGGAGCAAACAGG
+
@@BA@<;;/;;@B>@000+0,0008>*09:455)5;:>@3;>@?A@@AAA9?@9@5;<@AA>@<<<00/7//4>2::;:.9;07/006:6:>>9><>>>>888-39<=@A@ABAAAA@@A@?????;???@@BBB,;;;<?;@=A8::BCBCCCCAAABBB>BCDCCC@966;;>>9>>:=8;;;28833-38;5:05524===1;;7:9243333388333339::<:445=)44<4444&455;;1::;6
@N9IO0:00866:06150
TACGTAGGGTGCAAGCGTTAATCGGAATTACTGGGCGTAAAGCGTGCGCAGGCGGCTATGCAAGACAGATGTGAAATCCCCGGGCTCAACCTGGGAACTGCATTTGTGACTGCATGGCTAGAGTACGGCAGAGGGGGATGGAATTCCGCGTGTAGCAGTGAAATGCGTAGATATGCGGAGGAACACCGATGGCGAAGGCAATCCCCTGGGCCTGTACTGACGCTCATGCACGAAAGCGTGGGGAGCAAACAGG
+
CBBBA@B@8>>>=:=:;:==+00@:@+0)/>BBD>CCA>>5AAAABACECFABB>B@@@@BC@BAA@;:;A@@@B;:;;;.:@9AAAB@C@BCC=B=:::?AB=8====CBAAFCC@CB@@@AABAC>ABBBCCCC5BBA=B<@7@?ABCCAAABA??>DCD>:99:888339@@?@8>?7?=A:?>BB??:?DB?C?BB?BBCC:BCB>B?CBBB@@@@/......<<<7822'2::9:::)85:::.9>>4
@N9IO0:00878:06117
TACGTAGGGGGCTAGCGTTATCCGGATTTACTGGGCGTAAAGGGTGCGTAGGCGGTCTTTTAAGTCAGGAGTGAAAGGCTACGGCTCAACCGTAGTAAGCTCTTGAAACTGGAGGACTTGAGTGCAGGAGAGGAGAGTGGAATTCCTAGTGTAGCGGTGAAATGCGTAGATATTAGGAGGAACACCAGTAGCGAAGGCGGCTCTCTGGACTGTAACTGACGCTGAGGCACGAAAGCGTGGGGAGCAAACAGG
+
CC;;;BAAAB1A?@@?>?3::<8<189<5<@BBB=???AA;@A9:::AACC@@@;?;;;;-:39<<;????>@@A9@=@@BAA;::9=8=289<337-3888;5::<5:=?=::5;@@9@@@?AD;;6;BBB?AAABBA;@29.65@;<;>;;;=<6<;;=5///<<;;??;B7>?<99178=<@9:00/////(/(//46<?989C?BAA@BD?C988???>==<377337<+78<??@B5BBBBB=???;
@N9IO0:00878:06139
TACAGAGGGTGCGAGCGTTAATCGGAATTACTGGGCGTAAAGCGCGCGTAGGCGGCTTTGTAAGTCGGTTGTGAAATCCCCGGGCTTAACCTGGGAACTGCATCCGAGACTGCATAGCTAGAGTATGGGAGAGGGAAGTGGAATTTCAGGTGTAGCGGTGAAATGCGTAGATATCTGAAGGAACATCAGTGGCGAAAAGCGACTTCCTGGACCAATACTGACGCTCATGTGCGAAAGCGTGGGGAGCAAACAGG
+
BBCBBCCC=AAACCB@AA?B=AAC@CAC>CAA@D?CCCFE=A@A@AA@BBB?BC@CCC=CCC?BBBB?B@@AAEF>BBAC:CD<AA?C?C>BBC<@<?@??AAA?AAAAA?@?A>=?=??>898BAAB>AAAAC>C@BBB?C?BB<B@@<@@@@ABB?BBBB=;;;CCCCDA@;;;??<@=@=AA???A?@;@;;;;&::;?=>:=:=>9<@:A7@;<<AB;;;A@B;;;@@;;;/;@CCCHD:BBBEF>BBB>
@N9IO0:00878:06144
TACGAAGGGTGCAAACGTTGCTCGGAATTATTGGGCGTAAAGCGCACGTAGGCGGCTTAGCAAGTCGGATGTGAAATCCCTCGGCTCAACCAAGGAAGTGCATCCGAAACTGCTGAGCTTGAGTACGAAAAGAGGATCGCGGAATTCCCGGTGTAGAGGTGAAATTCGTAGATATCGGGAGGAACACCAGTGGCGAAGGCGGCGATCTGGGTCGATACTGACGCTGAGGTGCGAAAGCGTGGGGAGCAAACAGG
+
CB@@?<?B9ABAAA9A991::?AB?B?C?AA=@A9???BA9A@@@A58:AA>C=9<>:;;;C>AABB?B@@AAAB6BEE>BBB@B>JKAI@C@CBHACCBCCCC?BCE@D;:;@@;;;=8<<<::<4444&4::5:?944;7:4@9=:8:7:::9433299::4?9B===>>>>8444)38297?@A9@@:@;@>?3=>;;4<49?=<@=6666=BABCBBBCDAC@B=99:@AC;AABBECC9AABBC>CCC@
@N9IO0:00903:06137
TACGAGTGCCTCAAGCGTTATCCGGAATCACTGGGCGTAAAGGGTGTGTAGGCGGTCGCATTAGTCCACTGTCAAATTCTTCGGCTTAACCGGGGTACCGCAGTGGAAACGGTGCGACTTTGAGGATGCGAGAGGTTTGCGGAACTCATGGTGTAGGGGTGAAATCCGTTGATATCATGGGGAACACCAAAAAGCGAAGGCAGCAAACTGGCGCACTCCTGACGCTGAAACACGAAAGCGTGGGTAGCGAATGGG
+
DCBBBA;;;>@>=388376;;>;;:>@>CBBBAA;<;;BC=CC=BBBBB@@;00+0000>A@BBBC?BBAAA@@@<@?BB?BB@CC?B@B?BBC9@@@@BBBBBB>BA4BB8969>>;;;4;BB>BA@AA;959.5>,55>:C@GCCBBB?@?>9>99+99A;4@A65;=AA@?:AA>???6???@@39999)987?39.::>AA>8;3/(/////:>17788<988590879<B<3:@>@@?888399949@:2
@N9IO0:00908:06119
TACGAAGGGTGCAAGCGTTACTCGGAATTACTGGGCGTAAAGCGTGCGTAGGTGGTTTGTTAAGTCTGATGTGAAAGCCCTGGGCTCAACCTGGGAACGGCATTGGATACTGGCTTACTAGAGTGCGGTAGAGGGGTGTGGAATTCCCGGTGTAGCAGTGAAATGCGTAGATATCGGGAGGAACATCTGTGGCGAAGGCGACACCCTGGACCAGCACTGACACTGAGCACGAAAGCGTGGGGAGCAAACAG
+
BA@;96:G6;;CB?BCBC?B?@@A=@5;.:BA?D>;:;B@6>9;;@@B@@@AFE@BC>BA?B?@?:<99955<<=255;3<?</54:96:6::;17+//6>>A?B=AAAAAA99:499AA@ABBB@@;@=>:9::*9;7=6C<@<@D=?;@DABA;;;BBBB<B;;;BBCCAB>>>@-00<?<A;;;955:4:AA<@>ABBBBDB<B@=?@9??@@?88<<;:::79333>AC;A@:7887+7<>=>19;>
@N9IO0:00871:06186
TACGAAGGGTGCAAACGTTGCTCGGAATTATTGGGCGTAAAGCGCACGTAGGCGGCTTTGCAAGTCCCATGTGAAATCCCACGGCTTAACCGTGGAAGTGCATGGGAAACTGCAGAGCTTGAGTACTTAAGAGGATCGCGGAATTCCCGGTGTAGAGGTGAAAATTCGTAGATATCGGGAGGAACACCAGTGGCGAAGGCGGCGATCTGGGAAGATACTGACGCTGAGGTGCGAAAGCGTGGGGGAGCAAACAGG
+
CCB@?;?A9@@BCE>CBB?BBAAC@C?D?99177(39<:A9@@?@B58:??;?A295<5;AA>@@@D=B<:;@<A8AA@;@@A2;;1;16:CCCBC=;<<<AA@@6AA5?:;5@@@B@A5>@99>40)0*000)/>:;>B9B@B@CH?C?A<;:;@>;=8999+97A<;?@@@@@::9/9:8=9CB=9=<;;7<0/)/3//)////9444)4.4:9=>>>;;<@@@99.5<9559)59555555$59555)5555
@N9IO0:00873:06169
TACGTAGGGTCCAAGCGTTAATCGGAATTACTGGGCGTAAAGCGTGCGCAGGCGGTTGTGCAAGACCGATGTGAAATCCCCGAGCTTAACTTGGGAATTGCATTGGTGACTGCACGGCTAGAGTGTGTCAGAGGGGGGTAGAATTCCACGTGTGAGCAGTGAAATGCGTAGAGATGTGGAGGAATACCGATGGCGAAGGCAGCCCCCTGGGATAACACTGAC
+
AB?@???C<AB<A>@:;;5;800>:>*0)/><<<3:9;CB<C@@@@@AABB?BB@B@BBBBC@CA@=9::::??A4??AA0000;:)0*/:5;;2:5916=<;8;1;;78?@@BBB=@AA?=;88??8869@@A@@@(;;<:2:19/:5699;95989522=>3=>>;699;769=;;+2518/6=;19<;;5;;>:=:@885A;A*;;:3555/2255522
@N9IO0:00880:06164
TACGTAGGTGACGAGCGTTATCCGGATTTACTGGGCGTAAAGCGCTTGTAGGTGGCGTTACAGGTGAGATGCGAAATCTTAATGGCTCAACCATATAGACTGTTTTCTCAAACCGTAACACTAGAGGTTGGTAGAGGCAAGCGGAATTCCCGGTGTAGCAGTGACATGCGTAGATATCGGGAGGAACACCAATGGCGAAGGCAGCTTGCTGGGCCACACCTGACGTTAAGGTACGAAAAGCGTGGGGAGCGAACGG
+
>>999BB<<A>B@==666:>>>9>:<<<4:;555)59555)49499454@@>90,0>@*0/:?6//4<?0///9:1///)/)/:59;:746)----/79:44444&/7589(-(--506==<;<<=9<9>7::<00+00+000*0)9.55)5.555556A<:66558==>?AAAAA@@@@;@@@B=@@@=A=@@=?9;4:29==:<266@@@8@:<///4//--//27277665////&//7////&//9996444
@N9IO0:00890:06168
TACGTAGGGTGCAAGCGTTATCCGGAATTATTGGGCGTAAAGGGCTCGTAGGCGGTTCGTCGCGTCCGGTGTGAAAGTCCATCGCTTAACGGTGGATCCGCGCCGGGTACGGGCGGGCTTGAGTGCGGTAGGGGAGACTGGAATTCCCGGTGTAACGGTGGAATGTGTAGATATCGGGAAGAACACCAATGGCGAAGGCAGGTCTCTGGGCCGTTACTGACGCTGAGGAGCGAAAGCGTGGGGAGCGAACAGG
+
CBBCBBCC=ABAB8;:;;@ABAAJ@BAC>BA4;;0;;;@=5=<2<@@A=??;;;8;?BCBGBBBDB@B@BB;;;C8@;;8;@B@@A@G@BB@A@>@ED?CBBB?AA9@????9?BC=BB>AABCBAA>???CC:C?????;@?A;@?9?>??@C?CB@CB?B@BBCCCBCCCCBBBM?C>BA?ABA?B?AA=???4:5;>@=@@>A;;;6;>AA?BBBB@@@@BABB?BBBBBB=BAA?@@@3@@BBB>BCC?
@N9IO0:00898:06172
TACGGAGGATCCGAGCGTTATCCGGATTTATTGGGTTTAAAGGGAGCGTAGATGGATGTTTAAGTCAGTTGTGAAAGTTTGCGGCTCAACCGTAAAATTGCAGTTGATACTGGATGTCTTGAGTGCAGTTGAGGCAGGCGGAATTCGTGGTGTAGCGGTGAAATGCTTAGATATCACGAAGAACTCCGATTGCGAAGGCAGCCTGCTAAGCTGCAACTGACATTGAGGCTCGAAAGTGTGGGTATCAAACAGG
+
CCBB?BC?C??:??@>@@9;;C?B?BBF>CCACD>BD<AB;AB6;;;DABBCBC@BB@?@8@29;B@@?;;;:?;6::4(4=<7>BBDAA<@9999-9-333379??===00*0/8>@@<A@A??>????9:8:ABB@CD@B@B@BBCC@CB@AABB>BBBE>CCBC@C:;;@@BABBC?AA?CCA-00@-00@@8@<AA@A?B@@@B5;;@@@@?C;;;BBB>B;;5;;AA@B7;;BBCB=BBBA@@9;;;4
@N9IO0:00911:06205
TACGTAGGGTGCAGGCGTTAATCGGAATTACTGGGCGTAAAGCGTGCGCAGGCGGCTCCTTAAGTCAGATGTGAAATCCCCGGGCTTAACCTGGGAACTGCGTTTGAAACTGGGGGGGCTTGAGTGTGGAAGAGGGGGGTGGAATTCCAGGTGTAGCAGTGAAATGCGTAGAGATCTGGAGGAACACCGATGGCGAAGGCAGCCCCCCTGGGCCTAACACTGACGCTCATGCAC
+
DB;<;@@@;ADBBC>;;;4:295;7<.6165;<>259:=>.9;A<:;BBBB?<<4:992549490////////5<4<>>>2?@4555:.5255;09.44::===6==@293377777#7717<==?BB<<><BAFFDE)BA?A8;9;@CC@;;;@A@BBCCCC?ECACBBBBB@@@A><=868*...*..88)./@.4.4?444444#499095:@2;4<<77///////9995
@N9IO0:00871:06213
TACGTATGGTGCAAGCGTTATCCGGATTTACTGGGTGTAAAGGGAGCGTAGACGGCTGTGTAAGTCTGAAGTGAAAGCCCGGGGCTCAACCCCGGGACTGCTTTGGAAACTATGCAGCTAGAGTGTCGGAGAGGTAAGTGGAATTCCCAGTGTAGCGGTGAAATGCGTAGATATTGGGAGGAACACCAGTGGCGAAGGCGGCTTACTGGACGATGACTGACGTTGAGGCTCGGAAAGCGTGGGGAGCAAACAGG
+
A@ABBAAB?@@@A=B;;;=AAAAI?BCJ=DBDDD>@@ADF?DD>AA:;;ABB@@<@@@>@@@=@:;;BC@BBCBC<AA@=?DD7@@@B?AAB7BB;;;99;??6?4;;49?@@B;:::BABAB::;@@@ABBC?AA8;;B@E@J>AB<ABCBBAA?A=AABB=AB??@AA@:9:299,394958;;84948055:5:349.9?:@>==:000///55995;;;65//)/9//)//)/77;:==.<566=4;;;7
@N9IO0:00902:06212
TACGAAGGGTGCAAGCGTTAATCGGAATTACTGGGCGTAAAGCGTGCGTAGGTGGTTTCTTAAGTCTGCTGTGAAAGCCCTGGGCTCAACCTGGGAATGGCGGTGGATACTGAGGAGCTAGAGTGCGGTAGAGGAGGGTGGAATTCCCGGTGTAGCGGTGAAATGCGTAGAGATCGGGAGGAACATCAGTGGCGAAGGCGGCCCTCTGGACCAGCACTGACGCTGAGGCACGAAAGCGTGGGGAGCAAACAG
+
BBBDD>BB<@?@>2;:@@=B=BCC?B=@;AB@AA8;;:;:.5:@AB@A@BB?@@<@B;AA6;6::9?<BBBCC=?8AA=5BB=7BC?@6:8:885859:5;=4<9388@@?===70/////8=<;AD;=73371373(37186?8=>8>5=8:@@9?99::;288:89@?=;0///6.695=6>@?@??:@>A83,3333.3<19937/3949:///89:9;733333552522'../..33)33777,575
@N9IO0:00864:06261
TACGGAGGATCCGAGCGTTATCCGGATTTATTGGGTTAAAGGGAGCGTAGATGGATGTTTAAGTCAGTTGTGAAAGTTTGCGGCTCAACCGTAAAATTGCAGTTGATACTGGAATGTCTTGAGTGCAGTTGAGGCAGGCGGAATTCGTGGTGTAGCGGTGAAATGCTTAGATATCACGAAGAACTCCGATTGCGAAGGCAGCCTGCTAAGCTGCAACTGACATTGAGGCTCGAAAGTGTGGGT
+
//44.445:;>;==<:9;5;:9497<==2655;;)5.5<2<<3;;<?99999=4=9444)57<AA<=>;0//::3:<;39@?;@@@A?A@CBBBB7A9873;;2790=;00)/(////;4334>>;9885///5//66;;16.5455597::4555;8566A3;6669=<97<0000/@:=?7A@@;@99.55@B2:29555.6<=??999<=95.9BAAA00,0008>555;>4;;;;==07
@N9IO0:00877:06289
TACAGAGGGTGCGAGCGTTAATCGGAATTACTGGGCGTAAAGCGCACGTAGGTGGCGACGTAAGTCGGGTGTGAAAGCCCCGGGCTCAACCTGGGAATTGCATTCGAGACTGCATTGCTGGAGTACGGAAGAGGAGGGCGGAATTCCCGGTGTAGCGGTGAAATGCGTAGATATCGGGAGGAACATCAGTGGCGAAGGCGGCCCTCTGGTCCAGTACTGACACTCAAGTGCGAAAGCGTGGGGAGCAAACAGG
+
@@@AAAAA;@@ABBABBB8;8;@@;A6:19AAAA;A;;;@0;;;;@;;;;C<:;6;A@@BAA?B;:;@8;;9;99/77>>3CC7988@=A?CCC=C=@8::AA@A@;;;AAABAB?@AAA=@@C;;;@C?AAC@BBE=CC@C@C@BE;@=@A=A@<;5<?@A8@@@BC@@ABA@=?=59:29200//////)66<49444.55)555:4996;;<>B@BA;>>@;;7;ABBBBC>BCA@@DD9::9?D99943
@N9IO0:00879:06304
GAGCGGAGGGTGCAAACGTTGTTCGGAATCACTGGGCGTAAAGGGCGCGTAGCGGATCTGTAAGTCGGGAGTGAAAACTCGGGGCTCAACCCGAGCCTGCTTCCGAACTGCAGTCTTGAGGACGTGGAGAGGAAAGTGGAATTCCCGGTGTAGCGGTAGGAATGCGTAGATAGTCGGGAGGAACATCAGTGGCGAAGGCGACTTTCTGGACAGTTCCTGACGCTGAGGCGCGAAAAGCTAGGGGAGCAAACA
+
445:<7:<D6;49=90988289-33-3-98<?BCC>C::8</54)4<;9////83:45544;-3////(////333&333333&3333-33(----(,,,5(*(**(-----////2///)////:6:===7<<6<?A7;394::)48494444474443727////9;;;;55555)55.5.5599555;.55;05.499445/4<B899994.4.4?<@BA@?@?5:;;;;;;&;994:C>6;;?<<3:8
@N9IO0:00881:06280
AACGTAGGTCACAAGCGTTGTCCGGAATTACTGGGTGTAAAGGGAGCGCAGGCGGGAAGACAAGTTGGAAGTGAAATCTAATGGGCTCAACCCATAAACTGCTTTCAAAACTTGTTTTTCTTGAGTAGTGCAGAGGTAGGCGGAATTCCCGGTGTAGCGGTGGAATGCGTAGATATCGGGAGGAACACCAGTGGCGAAGGCGGCCTACTGGGCACCAACTGACGCTGAGGCTCGAAAGTGTGGGTAGCAAACAGG
+
D;CB<;939445=9@>>?>@@@=AAD@C@ABBBD:@==9@/;9.59999==8<D<,/)///;599)4.4344/07.8-,,(,66(,-//)//(45@<)5:>900)////&//)/////$/:.44444:988=9994999:>@=@=@=<A4@8;;;;;<;49;.5.599999B>??966@6880404994:9:85:><8<:??;@>AB@AAA;@BB@C9;;@@@999999:;566??7>669<>4;@@999)59;7
@N9IO0:00888:06290
GACAGAGGGTGCAAACGTTTGTTCGGAATTACTGGGCGTAAAGCGCGTGTAGGCGGCTATGCAAGTCGGATGTGAAAGCCCTCGGCTCAACCGGGGAAGTGCACCCGAAACTGCAAAGCTAGAGTCTCGGAGAGGATCGTGGAATTCTCGGTGTAGAGGTGAAATTCGTAGATATCGAGAGGAACACCGGTGGCGAAGGCGGCGATCTGGACGATGACTGACGCTGAGACGCGAAAGCGTGGGGAGCAA
+
B@ABBBAC=:;;B@2?988(97-33-32<2<?=<<5@?994/5@@@B??@@@=@C:CBBBB;;16@BB9?;66===4<<=5===:<A<A9<9C>C2C>B;69<<<4AA?0@:5955)59=ABB@@@A;;5;9:;8=<@A?C9C=?=?CCC@BC89::9289=<3<9;;;8378?<>BDC?><>?BBB?B>??:>>86:689298655576;;;5229<=;;;888<;5522A>??9=8225;;.99:@;
@N9IO0:00895:06309
TACGAAGGGGGCTAGCGTTGTTCGGAATTACTGGGCGTAAAGGGCGCGTAGGCGGCCTTGTTAGTCGAGTGTGAAAGCCCTGGGCTTAACCCGGGAAGCGCGCTTGATACTGCAGGGCTTGAGTGTGGGAGAGGTTGGTGGAATTCCCAGTGTAGAGGTGAAATTCGTAGATATTGGGAAGAACACCGGTGGCGAAGGCGACCAACTGGACCACAACTGACGCTGAGGCGCGAAAGCGTGGGGAGCAAACA
+
A@CBB?BCCC2CCCDBAA788>BB?C>A=@A>>?8?ABBB<BC>AB@@>::600+06<9095:@A???A>??@BB6;;B<BBE@CC@C@DC@CI;A=@;;;B@@9@0000BBA:;;.:=;?@BBBBBC7;;;;5;=A=AB>A>B5;;0;BAA;;;@@=@BBD?E@BCCBABABA?AC=C=A@>ABA?A=;;7;BB?BACBBB8;7;DC?BD?BBB=@@BBAA@@@;;6;CCCCD;;;BBBCC6;;B@A9A<
@N9IO0:00901:06301
TACGTAGGGTGCGGGCGTTAATCGGAATTACTGGGCGTAAAGCGTGCGCAGGCGGCTCCTTAAGTCAGATGTGAAATCCCCGGGCTTAACCTGGGAACTGCGTTTGAAACTGAGGGGCTTGAGTGTGGAAGAGGGGGGTGGAATTCCAGGTGTAGCAGTGAAATGCGTAGAGATCTGGAGGAACACCGATGGCGAAGGCAGCCCCCTGGGCTAACACTAGACGCTCATGCACGAAAGCGTGGGGAGCAAACAAGG
+
AB@@?>??9@AA@@4<00*0+0@@;B8:99BCCB>??@CF;?>CA@=@><=;::5;CC?C?C?@?@@@@@B<;<A;@@@@5@C;AB?B?B@CBC=C8;;;;CDC=CCC?CBA::::39?=ACBBBDC@C@A;;;;;;%;A<@;@<@=@@<ACCBB:;;BBBD>C;;;;CAAA;;;;:5:A<=99:;<@BBC@CCCAC=BA<<<<<*;99,900)0/////7////5555555;;<09444444&444883:<5:7
@N9IO0:00911:06301
TACGAAGGGGGCTAGCGTTGTTCGGATTTACTGGGCGTAAAGCGCGTGTAGGCGGACTTGTAAGTTGGGGGTGAAATCCCGAGGCTCAACCTCGGAACTGCCTCCAAAACTACAAGTCTGGAGCAAGATAGAGGCAAGTGGAATTGCGAGTGTAGAGGTGAAATTCGTAGATATTCGCAGGAACACCAGTGGCGAAGGCGACTTGCTGGATCTTTGCTGACGCTGAGACGCGAAAGCGTGGGGAGCAAACAGG
+
@@@AA>BDDE5BABA@??<?A?AA=@@@5@A@@A;???AA5::@@@@AAAA>A@=@?@5;;A=BB>BAAA2ADDD=BBC<B995;A@@<@>BBA?@<@000:<<877<+<@A>@<@BCBB?AA::8:@A>000+0>;@>>9@;@:@AABBBCBD:;;4;<;B<C?AABDCDBAA?ABBEFAC@BBB@CB@A>@BB>A>ABBBB@CFCC@BAAAB=ACB???CBBB99:???@@A8??BBBBB:BBBBB=AAA=
@N9IO0:00911:06304
TACGAAGGGGGCTAGCGTTGCTCGGAATGACTGGGCGTAAAGGGCGTGTAGGCGGTTTGTACAGTCAGATGTGAAATCCCCGGGCTTAACCTGGGAGCTGCATTTGATACGTGCAAAACTAGAGTGTGAGAGAGGGTTGTGGAATTCCCAGTGTAGAGGTGAAATTCGTAGATATTTGGAGGAACACCGGTGGCGAAGGCGGCAACCTGGCTCATAACTGACGCTGAGGCGCGAAAGCGTGGGGAGCAAACAGG
+
:>9:92:999'784<8847>844:294;;;====543333(44(4;8:;>>:;@:><30//779<;>>=@;;;@B<ABFF:CC=BB6;60;=88*..:...<>@8===?=@@?;:99-9>>>>@::;@@?;;;9B7@<@99.9.4.55)5:5559;55.55<>4@<=<<<===>@@8?>?:::8999:97:>400/*/5::4/5057::8<555;=8@B@??BB@<>>;000>>>8A;99DF@9BB@@A6:;;>
@N9IO0:00868:06312
TACGGAGGGGGCCAGCGTTGTTCGGAATTATTGGGCGTAAAGGGCGCGTAGGCGGTCGGGTAAGTCTGACGTGAAATCCCTTGGCTCAACCAAGGAACTGCGTCTTAAACTGCCCGGCTTGAGTCCGGGAGAGGGTAGTGGAATTCCCAGTGTAGCGGTGAAATGCGTAGATATTGGGAGGAACACCGGTGGCGAAGGCGGCTACCTGGACCGGTACTGACGCTGAGGCGCGAAAGCTAGGGTAGCAAACAGG
+
BACC;;::::*::=>>>@8=<;:;5:=A@CD?CB<==99:/8=6??BB@?>:8838@@?=>><@A?@@AA@@BBB>BCC=C?C?BB;:8;@C=B>B>BBBBBAAA4;;0555;@;B=BA?BBCCD?@@<@CAAB;@@>?A<A?A=??<?CAA@BB::8:ACD>C?@@CCCC@@@=@@8=@3:6:@@;A=;;5;@B?B@CD?<;;B@CD>ABAFA;;;AAAAC<;;;;5;CC;;;6;@CBCJ=AACCJG>BBB@
@N9IO0:00873:06333
TACGGAGGGTGCAAGCGTTATCCGGATTCACTGGGTTTAAAGGGTGCGTAGGTGGACAAGTAAGTCAGTGGTGAAATCTCTGGGCTTAACCCGGAAACTGCCATTGATACTATTTGTCTTGAATTCTGTGGAGGTGAGCGGAATATGTCATGTAGCGGTGAAATGACTTAGATATGACATAGAACACCGATTGCGAAGGCAGCTCACTACACAGCGATTGACACTGAGGCACGAAAAGCGTGGGGATCAAACAGG
+
BCBB@BBB<@@DA?BBCB8;;C7;7<B=BBGGCK?ED>BA<A@=CC===>C?CC?BBA>AAC?CCCCC987:BDC<???BBBD>CC?D@CD?FFCG>CCBB?@B?@@@B;;<BC8:;BA=@?9@<=@>::7::7<<<9889=<<>99800//////95:9;;1:733>:@@@?>??;7777;;8<;>2773,3388,3/5<<<=>>>>CCCBBBBBAA7;:?==?A;;5;??9:9:&9<=@C>>2>>BA<:>A>:
@N9IO0:00887:06327
TACGAAGGGAGCGAGCGTTGTTCGGAATCACTGGGCTTAAAGCGTGCGTAGGCGGGCAGGAAAGTCAGAAGTGAAAGCCCCGGGCTTAACCCGGGAACTGCTTTTGAAATTCCTGTCTAGAAACCGGAAGAGGTTAGCGGAATACCCAGTGTAGAGGTGAAATTCGCAGATATTGGGTGGAACACCAGTGGCGAAGGCGGCTAACTGGTCCGGTATTGACGCTGAGGCACGAAAGCGTGGGTAGCAAACAGG
+
ABBBC@CC=@??BA@?@@=BB=CC?B?BB@@887*8<177*9@A@@@AA><999:5:BB?BC<A@@?@B?BBBBC<BBBB7BA8A@5;8<D>EF?I@CCCECIF;@@E<>9>9=9>???BBB>C<>:=:?7:6:=@@@B?B?BBBB6;;@AAACCC@CCCD=B?AA@@BBBBB?CC;9:?C79:A<@<BC?BBC>A=;;6:?A9??A???3:39::3000000=<<:@CBAAA5::===?9@BCDFE?BBB?
@N9IO0:00894:06315
TACGAAGGGGGCTAGCGTTGTTCGGAATTACTGGGCGTAAAGCGCGCGCAGGCGGTTCGATAAGTTGGGGGTGAAATCCCCGGGCTCAACCCGGGAATGGCCTTCAAGACTGTCGAGCTAGAGGACGAGAGAGGTGAGTGGAATTCCCAGTGTAGAGGTGAAATTCGTAGATATTGGGAAGAACACCGGTGGCGAAGGCGGCTCACTGGCTCGTTTCTGACGCTGAGGCGCGAAAAGCGTGGGGAGCAAACAGG
+
BB:;;:?@@@0@@@C@@@>AA=??;=1:5;?>>@:@A@>=.99::99@???=:;5;;@>@AA=AB@CCDE5AACD>DDDD;BB>AAACBEF=CC>C@CBAC?B?AC@CCE@AAAC@@@CDBBC@BBBBABBAA=@BDA;;7;@D@CG>CBBAA@A;;6;DBB<A?@@@A@AB@@>@A;B<;;8;AA@B@DB@CBC@G@@@=@AABBCI@CCCCCC=AA;;;@@CBBB?AAA;;;;&;=;@:<<0;;;;>4;BA=
@N9IO0:00895:06323
TACAGAGGGGGCAAGCGTTGTCCGGATTGACTGGGCGTAAAGCGCGCGTAGGTGGCGCGGCAGGTGCGCTGTGAAAGCGGCCCGCTCAACGGGCCGAGGCCAGCGCAAACGTCGCGCTCGAGCCATGCAGAGGTCCGTGGAAGTGCCGGTGTAGTGGTGAAATGCGTAGAGATCGGCAGGAACACCCATGGGGAAGCCAGGCGGACTGGGCATGCGCTGCACTGAGGCGCGACAGCGTGGGGAGCGAACCGG
+
A@@@@???@@1@B@ECCC@DAA=?;@B?BAAADE=CC;:;0;:9;AB@@@C?CB@FFBC?BB<7A<@:?BCCA>>6@;<5;B<BBAAB@CCD>DABBB@E@DBBBCBB=@@;<=999:994595:AABAAA@=AA>B@@=@>AA>=6;60//69<<9=<=?6=B777??><>A?@?B@@=@=@@>C<A@@CC8@<::7;;8<<8;;;==4;997///////3;;::7<=<BCC;;;@@@AB7AA@CA5;5;;
@N9IO0:00908:06356
TACGTAGGGGGCAAGCGTTGTCCGGATTACTGGGCGTAAAGCGCGTGTAGGCGGCCACGCAGGTCCGTTGTGAAAACTGGAGGCTTAACCTCCAGACGTCGACGGAAACCGTGTGGCTAGAGTCCGGAAGAGGAGAGTGGAATTCCTGGTGTAGCGGTGAAATGCGCAGATATCAGGAAGAACACCAATGGCGAAGGCAGCTCTCTGGGACGGTACTGACGCTGAGACGCGAAAGCGTGGGGAGCGAACAGG
+
@@@@:;;CCC5BB?BCBB6;;@4;49:455;@@:99;CC7:;9@BA@>..)..*.*--55:B@AA>@@5;:AAAC58:;600+06)0+/6:;688ABBA<433;,33,3=AA@A@=@AAABBBB?B?B?BCB=??BAAC597:?B?BB@CCBCBBB>ABBA<A???BAAAABAACC?B?AA=@?A?C?BC?BBB?B?BBA@@@;<<@A8=AA<??BA@?:;;;;@?;;;B;;;/;;9@@DD799@BB;A@A;
@N9IO0:00909:06336
GACAGAGGTGGCGAGCGTTGTTCGGATTTACTGGGCGTAAAGCGTGGGTAGGCGGTTCGGTCAGTCAGATGTGAAATCCCACCGCTCAACGGTGGAACGGCGTCTGATACTGCCGGACTTGAGTGCAGGAGAGGAGGGTGGAATTTCCGGTGTAGCGGTGAAATGCGTAGAGATCGGAAGGAACACCAGTGGCGAAGGCGGCCCTCTGGACTGCAACTGACGCTGGAGACACGAAAGCGTGGGGAGCAAACAGG
+
BAA::44.598;;;;///)//4<<266>098333(3338808379:;0;@@:=<88134.4444>9=@?945555)5;A9AB?BDDDC?CC@BB>A?AA?BCBBB???@@?>?<@<@@A@A@ACC;;;8;;@@<@@B;@@=A=@@8?=A9@B@AAAC?BBBB<BAAAAA@@;:94438998==8889?859<;?@;=9;;5;;09==>8?@A@@@;??@???=00*0::<788??6=877333&377?>979:4
@N9IO0:00913:06342
TACGGAGGATCCGAGCGTTATCCGGATTTATTGGGTTTAAAGGGAGCGTAGATGGATGTTTAAGTCAGTTGTGAAAGTTTGCGGCTCAACCGTAAAATTGCAGTTGATACTGGATATCTTGAGTGCAGTTGAGGCAGGCGGAATTCGTGGTGTAGCGGTGAAATGCTTAGATATCACGAAGAACTCCGATTGCGAAGGCAGCCTGCTAAGCTGCAACTGACATTGAGGCTCGAAAGTGTGGGTATCAAACAG
+
DCCC?BB?ABB?BAAABA?BDD=@=ABC;BB=B>8>;3>:1B<4@B@B>AACBA<>@><>4?:@@@@@A@;;;BC9@@?54;@;?@AB>A?A>===3;8<>:99=@>00000)//89@C?C=<979:99?@9909>?:?C@E?B?@AAB@CDAABJD@BBCI>CBBA@BAA@B@;;;AC?AB=AAA9>>D000@@+;4;A?@=B;:;B7;;A;;:4;D@@@BD?C;;6;;;;@@09999@<4::<944)49:
@N9IO0:00899:06379
TACGTAGGATCCGAGCGTTATCCGAATTTACTGGGCGTAAAGCGCGTGCAGGCGGTTTGGTAAGTTGGATGTGAAAGCTCCTGGCTCAACTGGGAGAGGCCGTTCAAAACTACCAGACTAGAGGACGGTAGAGGGAGGTAGAATTCCCGGTGTAGTAGTGAAATGCGTAGATATCGGGAGGAATACCAGTGGCGAAGGCGGCCTCCTGGACCGTTCCTGACGCTCAGACGCGAAAGCTAGGGGAGCGAACGGG
+
ABAAA@@;:;;>B;;;CB>BBC5<;5<:)59::A9;;;CB=DBAAAAAABB@BL@CC?C@BB@BB?C?BBA==??5@<<<89848:::6<;<<5<==B?B7==7;@@@8@?>C8ACBAAAA@B;AAA>A@CCBC>998:@@@;@=@C=B@A@?DBDCBBBCB=B@@@BBAA>:333808:5?=@:957>:?=AAB?B@BB@B?BB6@:6:?<?A<@8?@AAA@@@?>@@?@ABB=BB;;:DC9@@?BB?C@@8
@N9IO0:00900:06378
AACGTAGGGTGCAAGCGTTGTCCGGAATTACTGGGTGTAAAGGGAGCGCAGGCGGACCGGCAAGTTGGAAGTGAAAACTATGGGCTCAACCCATAAATTGCTTTCAAAACTGCTGGCCTTGAGTAGTGCAGAGGTAGGTGGAATTCCCGGTGTAGCGGTGGAATGCGTAGATATCGGGAGGAACACCAGTGGCGAAGGCGACCTACTGGGCACCAACTGACGCTGAGGCTCGAAAGCATGGGTAGCAAACAGG
+
C;BBCCDD=::;C@C@BA@CCG@DABAC@BBAAA;AAABB<BC=AAAABB?:BB9BD@B?BC@CB?A6;6;@@@>?,5:ABBB=;;;A=@A9@944(4.43?>9:999-3999@@>A6;59::;4?::@B<AB@BBC@CF@C@C@C@7B9?AAAB@B@BC?B?@@@@@@@CBABBBC=@@=A>???=A?::5:>?9@=@@@C@CCDDDE?BBBAC:<<CBBA@@A9:5;@AACJ=CDCBBC>AAACCC>BBB?
@N9IO0:00917:05779
TACGTAGGGTGCAAGCGTTAATCGGAATACTGGGCGTAAAGCGTGCGCAGGCGGTTATGCAAGACAGATGTGAAATCCCCGGGCTTAACCTGGGAACTGCATTTGTGACTGCATAGCTGGAGTACGGTAGAGGGGGATGGAATTCCGCGTGTAGCAGTGAAATGCGTAGATATGCGGAGGAACACCGATGGCGAAGGCAGTCCCCTGGACCTGTACTGACGCTCATGCACGAAAGCGTGGGGAGCAAACAG
+
==6;;BCD=@ACB>A?A?40*000,0+0/7=9:56;<EE799A;;<CBAA<;;5;>;;:BB?BCBCB@A;;;;B<BBBB7@@;?==A6:6:?:*713444<<=7;:::@A@@AB:;:CD8::A@@@=ABBAAAAA2ACB7:6:6:<@@A;;;@;::A@@@D?FEEAAABBAAAA@@=@C<@;=99277798<??2:28859>D>9BB:BB>B??@@>;;;;;;9>>>>;=;;909995555&555AA6>66
@N9IO0:00923:05801
TACAGAGGGTGCGAGCGTTAATCGGAATTACTGGGCGTAAAGCGCGCGTAGGTGGTTTTGTAAGTCGGGTGTGAAAGCCCCGGGCTCAACCTGGGAACTGCATTCGAGACTGCATTACTCGAGTATGGGAGAGGGCAGTGGAATTTCCGGTGTAGCGGTGAAATGCGTAGATATCGGAAGGAACATCAGTGGCGAAAGCGACTGCCTGGCCCAATACTGACACTCATGTGCGAAAGCGTGGGGAGCAAACAGG
+
CBBBBCCE=BBCCCCAAA=B=AACAF;D8@BCDE?;;;BB<ABB;;;AACB=B@2999*:CC>A@AAC>CEBB@@799CD9AB<9::A=?<:::5:>BACA@@=@@>@ABBBCDB?ABB@A@@CCABB=BCCCE=BBBAB8::;C=CAF:;<AAB?C?CCCB=C@@@AABA@;;;A=>=@=A?A@@AAAAA6;9>>8>ADBB<<A@BA4:;.:9?@@@@BBCAAABB@@@B;;;0;AAACCC;::;CE<AA@;
@N9IO0:00936:05802
TACGGAGGGTGCAAACGTTGCTCGGAATCATTGGGCGTAAGCGCGTGTAGGCGGTCGCGCAAGTTTGGATGTGAAAGCCTGGGCTCAACCTGGGAAGTGCATCCAAAACTGCGTGACTTGAGTCTCGGAGGGGGTCGGAGAATTCCCGGTGTAGAGGTGAAACTTCGTTAGATATCGGGAGGAATATCAGTGGCGAAGGCGTCGACCTGGACGATGACTGACGCTGGAGACGCGAAAGCGTGGGGAGCAAACGG
+
>CBB@CDG=B@;==)533-333337;5;<4/+/9165--(---,,,----37:)/5<<9995555)5755/::>;/00)/;;.79/5057;:>8>9;;=:::<9;;;.;0///:969:4;444444<.4////$///)///)/)44(45445;==;7;:::,//49//)59555;:==3;;8=8;:888///)//<.4.5<55/9:7<<,/////5555599<9/-(---/66/45(4;;4444&4999@6=:6
@N9IO0:00946:05799
TACGGAGGGTGCGAGCGTTAATCGGAATAACTGGGCGTAAAGGGCACGCAGGCGGTGACTTAAGTGAGGTGTGAAGCCCGGGCTTAACCTGGGAATTGCCATTTCATACTGGGTCGCTAGAGTACTTTAGGGAGGGGTAGAATTCCGACGTGTAGCGGTGAAATGCGTAGAGATGTGGAGGAATACCGAAGGCGAAGGCAGCCCCTTGGGAATGTACTGACGCTCATGTGCGAAAGCGTGGGGAGCAAACAGG
+
944@79;:.9=@>99995.56;55.5.5;7=;AA;@>===/::-8=999<<5:@;@<000*0+/:7//*/:900,-22(,,(,6(-(,(,,,(*/5(*-(-78/:/9;>;;9)444459;;:@@@@A<ABD?DCDF;CC00+0;>*/0=:556<;;=?<???<?@AABBBCBBAA@@<;;5;=AAC@@@=@<?@=;>;>>9:9:-93:;.;?B;:;@:::AAAA@@@AA@@A@@;@CCECCC;BAABD9@A?;
@N9IO0:00960:05800
AACGTAGGAGGCAAGCGTTATCCGGAGTAACTGGGCGTAAAGGGCGAGTAGGTGGTTGCGTAAGTTGGTTAATGAAAGCTCCTGGCTAAACTGGGAGAGGTTGACCAAGACTGCGCGACTTGAGTGGAGAAGAGGTAAACGGAATTCCGCGTGTAGTGGTGAAATGCGTAGAGATGCGGAAGAACACCAGTGGCGAAGGCGGTTTACTGGTCTCCAACTGACACTGAACCGCGAAAGCATGGGTAGCGAACGGG
+
B:BA@@><@B=@BADCCE@:;;?B?;:;B>A;;;/59555)5<4<BBBCGCADD@B?BB;;97=9./)0*0)/000(//<>:?C=B;;;7<BBC<BBBB?B@CCC@C@@?@@@@AA@@@?;@@AAB?BCC@CCC=A@@:@A=@?B?C@BBEAA@BBCCACCCC=CB9::BBBBBBBAA=A?AA>?@@=AA@@<@AA7;:;CGDE?AAAA?BAAC=B=BBAAABCABB>A6;;??A8@;;;AB=BCCCCCADCC>
@N9IO0:00914:05836
TACGTAGGGGGCAAGCGTTATCCGGATTTACTGGGTGTAAAGGGAGCGTAGACGGATGGACAAGTCTGATGTGAAAGGCTGGGGCTCAACCCCGGGACTGCATTGGAAACTGCCCGTCTTGAGTGCCGGAGAGGTAAGCGGAATTCCTAGTGTAGCGGTGAAATGCGTAGATATTAGGAGGAACACCAGTGGCGAAGGCGGCTTACTGGACGGTAACTGACGTTGAGGCTCGAAAAGCGTGGGGAGCAAACAGG
+
CB;;;DDDDG0AB@CCDD?AAC=A:?BB=BBBBA=A@>AD:@@:A@=@BBBCCC@C@@<>@@=ABBBCCBB@@>@.;6;:@C>6@A@C?BDD6;;00=000/:)/)/9.77555)5;@<>BABBBB=@>ABCB?CD?;;6<E@C?B?CCDBBCDB;;5<;;95?B;;;AAB@AA?BD?BB?B?BCD:;;C@?@@?=A;:;8;A?CCA@=BBB>BBACCBCAA@:>A@4;;C;;;;&;<;;555&49ACC=BCB>
@N9IO0:00915:05826
TACCAGCACCTCGAGTGGTCAGGAGGTTTATTGGGCCTAAAGCATCCGTAGCCGGCTGTTCAAGTTTCCGGTTAAATCCACACGCTTAACGTATGGGCTGCCGGAAATACTGTTCAGCTAGGGAGTGGGAGAGGTGGACGGTACTCGGTAGGAAGGGGTAAAATCCTTTGATCTATTGATGACCACCTGTGGCGAAGGCGGTCCACCAGAACACGTTCGACGGTGAGGGATGAAAGCTGGGGGAGCAAACCGG
+
@CB?@@;;;?ABAAAAB?BBBB?BB?BB;AA;@@8?>;99.9=@=?<?AAAA=@>@@@@@CD?@@G=A>A?C<@@;@A>BCCCCBB?B@A@ABCGF@BBBB>B?AA;@@@AAC@CBBBCBBB9;;@CC;BBBB@AC@ECC@BBBABC@BBB?B?BDD;CCCC:CC?BC=???AAAB?BCBAAD?BA9;9AA=A99489>C=AA?@@<@9949ABBE@CCCBA=@>999,99:9=5:<:::;:*;>>>>9>:>:
@N9IO0:00917:05819
TACGGAGGATCCGAGCGTTATCCGGATTTATTGGGTTTAAAGGGAGCGTAGATGGATGTTTAAGTCAGTTGTGAAAGTTTGCGGCTCAACCGTAAAATTGCAGTTGATACTGGATGTCTTGAGTGCAGTTGAGCAGGCGGAATTCGTGGTGTAGCGGTGAAATGCTTAGATATCACGAAGAACTCCGATTACGAAGGCAGCCTGCTAGCTGCAACTGACATTGAGGCTCGAAAGTGTGGGTATCAAACAG
+
9?@?;;;5;>>;>;69>A<BAA5:4:A@6@@.55)//)/7.77)///7777;::5;54/:(/)//////2444::1944(43369:44-3533333&3-37777287-----(--66683833337:7;68776==9==8=8<055:=8>@@@@BD?999D8A:::2:9>::444444.447=55./:;,//<<2729555.47:////77795:555::98=5505559?@4999::>4<<9988(444
@N9IO0:00930:05820
TACGGAGGATCCGAGCGTTATCCGGATTTATTGGGTTTAAAGGGAGCGTAGATGGATGTTTAAGTCAGTTGTGAAAGTTTGTGGCTCAACCGTAAAATTGCAGTTGATACTGGATGTCTTGAGTGCAGTTGAGGCAGGCGGAATTCGTGGTGTAGCGGTGAAATGCTTAGATATCACGAAGAACTCCGATTGCGAAGGCAGCCTGCTAAGCTGCAACTGACATTGAGGCTCGAAAGTGTGGGTATCAAACAGG
+
BABC@BB?AA@<9:9@??:AAA8<8;BC<BB=@B6@@3>@8AD=CBCCBB:;;C;>>>C>6@?@BB@@@?@@@DE<@@C>BBB?@AAB?A;?9999-:179;;<9?<9999919<AABB>AABBBCAA@????>@@@>BB=@>@?BBBB@CE@@@A@=@@@B=BBBB@C@@@A?:9;@?>;;7;BC=@@C;;;BC?D?BAA@ACBCCC<@@A@@@<@BBBDCC@B@@<@@@@@A6;;@A@A;@@@@@@9@AB=
@N9IO0:00936:05845
AACGTAGGGTGCAAGCGTTGTCCGGAATTACTGGGTGTAAAGGGAGCGCAGGCGGACCGGCAAGTTGGAAGTGAAATCCATGGGCTCAACCCGTGAATTGCTTTCAAAACTGCTGGCCTTGAGTAGTGCAGAGGTAGGTGGAATTCCCGGTGTAGCGGTGGAATGCGTAGATATCGGGAGGAACACCAGTGGCGAAGGCGACCTACTGGGCACCAACTGACGCTGAGGCTCGAAAGCATGGGTAGCAAACAGG
+
B9BB>AAB<;;;C@DBCB@AAJAGAB@B@BCBBC>:;;CD;@@;AA@BBB>:CC?BBAD@DFADB?C8;7:@BBC=BB;96??7;@ED@CB=BDKE:C466DE>CCCC9;:5AAA?A?B>AA:9:55:BIBBB?@?@?BB?B?B@BB<@?@@@AACC@CD@C?CBBBCCCCBBCCDD?@@=@;??>9??@A?BBB@C=@>?@;@ABBBF>BAA@C=AABBAAAA;;;6;BBBJD>ECBBBI?DECAAB=BBC?
@N9IO0:00951:05830
TACAGAGACGTCGAGCGTTGTTCGGATTCATTGGGCGTAAAGGGTGCGTAGGCGGTGAGGTAAGTCGGATGTGAAATCCCAAGGCTTAACCTTGGAAGTGCATCCGAAACTCCCTCGCTTGAGGACTGGAAGGGAGACTGGAATTCTCGGTGTAGCGGTGAAATGCGTAGATATCGAGAGGAACACCTGTGGCGAAGGCGGGTCTCTGGACAGTTCCTGACGCTGAGGCACGAAAGCCAGGGGAGCAAACGGG
+
CCCDCBBBA@A@A;;;;;>BB?BDAFE@CED@CC>CCCDF=BB=BBBA@AA=A@7;:CC@EC?BBBB>BBAA@@@8A@A0;5:9<<8=;><?=@=@=@@>@A992;AA9A@@@9@BBBB>BAB?B@@?>@4;;0:?=>@B?B@C?BBCCBFBB;;;@?BABB<@@@BBBBBBA;;;;;;;5;5:99;@@AB?BBB@C?CBD=CCBBBB===>AA>A@@@ABA@@C@@=@CABBC;;;5;ABB7BBCGF?CCG?
@N9IO0:00958:05840
TACGGAGGATCCGAGCGTTATCCGGATTTATTGGGTTTAAAGGGAGCGTAGATGGATGTTTAAGTCAGTTGTGAAAGTTTGCGGCTCAACCGTAAAATTGCAGTTGATACTGGATATCTTGAGTGCAGTTGAGGCAGGCGGAATTCGTGGTGTAGCGGTGAAATGCTTAGATATCACGAAGAACTCCGATTGCGAAGGCAGCCTGCTAAGCTGCAACTGACATTGAGGCTCGAAAGTGTGGGTATCAAACAG
+
BBBC?CC@@@@=@@@@CC?BAA<A;AAA=BD>BB0;9)5<1A@<AABB5:99@C;@BB@>3?5@@@@<><000>;39;;59BA>;:4;<?;@7999-9-3888=9@@;;:@?,0/8:=A=778CCC?@?@A??8;;;=@A=A=B7:9:@=BC:;;AB@BBDD>B<;;?BA@<<<000>@<@B=BAA=@AB8:;CC<A<;;;@=AABBE:;;AB@><@BBAABB=A@B?B::9@D,555595)499444)444
@N9IO0:00926:05890
TACAGAGGGTGCAAGCGTTAATCGGAATTACTGGGCGTAAAGCGTGCGTAGGTGGTTTGATAAGTCAGATGTGAAAGCCCCGGGCTCAACCTGGGAACTGCATTTGATACTGTCAACTCGAGTTCGGTAGAGGGTAGTAGAATTCCCGGTGTAGCGGTGAAATGCGTAGATATCGGGAGGAATACCAGTGGCGAAGGCGGCTACCTGGACTGAAACTGACACTGAGGCACGAAAGCGTGGGTAGCAAACAG
+
@@@BBB@@30000+0<<=.5.5;<6<8<49>;;:00//:;)////7449?A>AA>AC=CBBB?B9::@@:9:=<=.=;@@5@@8@0//5:5:;;2:5;?AA???:;;;@@@@?;7177399@A?BB@AAABC@<@:9:@@@?B?BA=B?;;;@@;;5;BCB=BC@@BCBCCCBAAB0;;5;5;;@5;;AA=@A@4;4:9.5;<<9=>266;;>>6>;;5559899929><>>>*-.--99////=@@)555
@N9IO0:00936:05899
TACGTAGGGTGCGAGCGTTAATCGGAATTACTGGGCGTAAAGCGTGCGCAGGCGGATTGTTAAGCAAGATGTGAAATCCCCGGGCTTAACCTGGGAATGGCATTTTGAACTTGGCAGTCTAGAGTGTGTCAGAGGGGGGTGGAATTCCGACGTGTAGCAGTGAAATGCGTAGAGATGTGGAGGAACACCGATGGCGAAGGCAGCCCCCTGGGATAACACTGACGCTCATGTACGAAAGCGTGGGTAGCAAACAGG
+
CCCCCBBB=??A?@A:;0<@>@00+0,0*00ACG?AAAFG>?AB@@ABBBA?;:7;A?@A=A8;;@;;;9BABBD=BBGD;DD<@@?C@C=@@@9?299:>:=@?,00;00)/596679878@@???AABBAA@DDDD)>;5;18393:::::96/////99::3:<<==?@BA?>>@A8>>>A?BBC@DBCA>ACC>@;><;::;:);AB9@@A?A;<;CC@@@@BAAAA;;;AA6;;CBBB<AA;:;F>BBB>
@N9IO0:00945:05896
TACGTAGGTGGCAAGCGTTGTCCGGATTTATTGGGTTTAAAGGGTGCGTAGGCGGCCTTTTAAGTCAGCGGTGAAAGTCTGTGGCTCAACCATAGAATTGCCGTTGAAACTGGGAGGCTTGAGTATGTTTGAGGCAGGCGGAATGCGTGGTGTAGCGGTGAAATGCTTAGATATCACGCAGAACCCCGATTGCGAAGGCAGCCTGCCCAAGCCCATGACTGACGCTGATGCACGAAAAGCGTGGGGATCAAACAG
+
@@AAA?@4;;=AA=;:;B?BBB@CAHEE?BA=@B0;9)55)55)5;;C?>>;;;5;2:99*939;4:?;;9;A@B<AABBBBB>BBBC?D?CBAAA=@5;;6;;?AAA<000<300)/<4@@>=@E;<;0;;;5;A@>@@<@=::9BCC?C;;;BBA@B@@?9?AAA@CB@AAABBC;;;@@4;;;.::9.5555.5.555/)////)/)///)/--//7977/43333333444::+4338:::+::;::1994
@N9IO0:00945:05909
TACGGAGGGTGCGAGCGTTATCCGGAATTACTGGGTTTAAAGGGTGCGTAGGCGGCTTTGTAAGTCAGGAGTGAAAGTTTGCGGCTCAACCGTAAAATTGCTTCTGATACTGCATAGCTAGAATCAGGATGAGGTCAGCGGAATGTGGCATGTAGCGGTGAAATGCATAGATATGCCATAGAACACCAATTGCGAAGGCAGCTGGCTAGACCTGTATTGACGCTGAGGCACGAAAAGCGTGGGGAGCGAACAGG
+
A@AA;?>?8?@@@AA@994;BB?BFG@B?BA::939?9@A<AC9???@@A?=@A?BCC=BBC@CCAAA<9:;BBB<DIG?CCC=AA994;>CBDCC:C?BBB?BBA@@@@;;;;;BBBCC;;7;@@A?BA@AA?AA<999159C<AB?CCA@@BBBB?BABB;BA:;;BCCCDCCC@JACA@5<;B>B?B?CBCC7;9;ABACC=B@B@;;2;C;;;@BAA@00000)///0000&/9@@ACC9BBBBBAA@@?
@N9IO0:00948:05866
TACGTAGGGGGCAAGCGTTATCCGGATTTACTGGGTGTAAAGGGGAGCGTAGACGGCGCAGCAAGTCTGATGTGAAAGGCAGGGGCTTAACCCCTGGACTGCATTGGAAACTGCTGTGCTTGAGTGCCGGAGGGGTAAGCGGAATTCCTAGTGTAGCGGTGAAATGCGTAGATATTAGGAGGAACACCAGTGGCGAAGGCGGCTTACTGGACGGTAACTGACGTTGAGGCTCGAAAGCGTGGGGAGCAAACAGG
+
BB;;9CBEDD5AA=ABBB?AAB@HAIEG?DDBDC=;;;AC0;;;&5::::A@@AC?BBC9::C=A;;:AACA=BCC<@=@????4@B>B@BEM;DC:;;;;;BB<@=@B;AAA@BBCBAA=@AB;;;>A6;;CC;BC@GCC@C@C?B?B;;;ABBBCC@BBBC>@@@BBCCBBBB>@A>??;?=@@A?@9999=;;5;;00*0=:=@A=:=??;>?:=;;??B@389>:>CBBBB;B@A@BBB7BA;<;/0<<8
@N9IO0:00955:05886
TACGTAGGTGGCAAGCGTTGTCCGGATTTACTGGGCGTAAAGAGCGCGCAGGCGGTCGTTCAAGTCGAGTGTGAAAGCCCCTGGCTCAACTGGGGAGGGTCACTCGATACTGATCGACTCGAAGGCGGGAGAGGGAAGCGGAATTCCCGGTGTAGTGGTCGAAATGCGTAGATATCGGGAGGAACACCAGTGGCGAAGGCGGCTTCCTGGCCCGTTCTTGACGCTGAGGCGCGAAAGCTAGGGGAGCAAAC
+
BBCB@:96::<AB?B@@@=ABB?B;<;E?BBBCD>BBBCC;AAA;<;CBA?9;;5;;9;?CC?CBCBBB;;;@AC8;;;;*:>899995:;A@;099;(483//88//0/@BA@:::@000:*0)0;=3@AAA?9<043717,3,//(/066//--63---/8183339933333388/995:?BBD>B=8?>9:7,3,26028+60994::/:>182/233=??99939=@=>@9>??:99:+9>;:;3:
@N9IO0:00941:05911
TACGTAGGCGGCAAGCGTTGTCCGGAATTATTGGGCGTAAAGGGAGCGCAGGCGGGAAACTAAGCGGATCTTAAAAGTGCGGGGCTCAACCCCGTGATGGGGTCCGAACTGGTTTTCTTGAGTGCAGGAGAGGAAAGCGGAATTCCCAGTGTAGCGGTGAAATGCGTAGATATTGGGAAGAACACCAGTGGCGAAGGCGGCTTTCTGGACTGTAACTGACGCTGAGGCTCGAAAGCTAGGGTAGCGAACGGG
+
=B<@@AB?AA@AB=AA@@499>9=9=15.59.5506>?A@8D@8ABAAA9<99@>4<:0999.5<<7AAAA5;;;.55;;;=>/6;:A=AAA3@@;955;<+<<9<;6955.599+9<8==>=>>>>9<<<<5??6@;9.45A.44(3@@AAABBA<@9;;0;>>@@BBC@A@>BA<@9>B?BBC?BD??<?BC:A>?>::<=5=>:<<AAAAB?CBBBBA@??:93:99999,9?><<73;=<??B>AAD>
@N9IO0:00947:05940
TACAGAGGGTGCGAGCGTTAATCGGAATTACTGGGCGTAAAGCGCACGTAGGTGGCGACGTAAGTCGGGTGTGAAATCCCCGGGCTCAACCTGGGAACCGCATTCGAGACTGTGTTGCTGGAGTACGGAAGAGGAGGGCGGAATTCCCGGTGTAGCGGTAGAAAATGCGTAGATATCGGGAGGAACATCAGTGGCGAAGGCGGCCCTCTGGTCCAGTACTGACACTCAAGTGCGAAAGCGTGGGGAGCAA
+
4949=595)559@@@;;:?C?CBB?B>A>BCBBE?CCBBF>BBAAECCAAB?BA@;;;;AA@:???@@:?CC978-8878&7?8??;;4:4:9:,::><999>;??A@@ADCBBB@@@@B=BBB@@@?B?ABJ@<<;0<@>A5;5;C9A>B;;;<<=:000000):@=:9;CCCCAA@B9@@<@<@A;;::786;;87:68;08454<?<8@@787?<<=@9977<<=8777;;8;6BBC=BBB1==<<;
@N9IO0:00949:05915
TACGTAGGCGGCAAGCGTTGTCCGGAATTATTGGGCGTAAAGGGAGCGCAGGCGGGAAACTAAGCGGATCTTAAAAGTGCGGGGCTCAACCCCGTGATGGGGTCCGAACTGGTTTTCTTGAGTGCAGGAGAGGAAAGCGGAATTCCCAGTGTAGCGGTGAAATGCGTAGATATTGGGAAGAACACCAGTGGCGAAGGCGGCTTTCTGGACTGTAACTGACGCTGAGGCTCGAAAAGCTAGGGTAGCGAACGG
+
=======<=CAGI?AACB7;<A?C?C@C?AA@BB;A@BAB9AC:969@===@BC>6<:1<00)/::5CAA@4;99*5599==>2>BBB>BBB8BBBBA<<<0;74::2///27<;.99,///5545=7:;AC9>C<@;A8<8B8<<6;@;:<444=4==BB=;95::?ABC4905:3:8=<:<<A@CA<A?4942403;6333(3;;1;>@ACB777B<8897733,3997777&7779;;33338;=:==;
@N9IO0:00921:05965
TACGTAGGGTGCGAGCGTTAATCGGAATACTGGGCGTAAAGCGTGCGCAGGCGGTGATGTAAGACAGGTGTGAAATCCCCGGGCTTAACCTGGGAACTGCATTTGTGACTGCATCGCTGGAGTGCGGCAGAGGGGGATGGAATTCCGCGTGTAGCAGTGAAATGCGTAGATATGCGGAGGAACACCGATGGCGAAGGCAATCCCCTGGGCCTGCACTGACGCTCATGCACGAAAGCGTGGGGAGCAAACAGG
+
BA@BBBCI;;;BB;;;;;=A?B@@=@8;;@CCC@CBCCG:;:B@@@CBAA=;929::@@AA=AA:::=@:::BB;AABB9BD>BC@C?B@BCC;A5:9::?=A9AAABBCAAAA@?B@@<?@@??@;@@@@AGFF5CBC@C?B>B8:;@BBB@@@@@ACCC><<<DBB@A;;;?@BABB?A>?>>;@?8929@>;@<:979@DD:BBC<?;?@@@@?@@@@@@@@@@@=>===7>A@@@AA8AABCF>???9
@N9IO0:00929:05965
TACGGAGGATCCGAGCGTTATCCGGATTTATTGGGTTTAAAGGGAGCGTAGATGGATGTTTAAGTCAGTTGTGAAAGTTTGCGGCTCAACCGTAAAATTGCAGTTGATACTGGAATATCTTGAGTGCAGTTGAGGCAGGCGGAATTCGTGGTGTAGCGGTGAAATGCTTAGATATCACGAAGAACTCCGATTGCGAAGGCAGCCTGCTAAGCTGCAACTGACATTGAGGCTCGAAAGTGTGGGTATCAAACAGG
+
CBCC@CB@BCC@BBB@@@<?CC?B?BAB<BA>@C6;<6;D9AB=BBCBB@@@AA?BCCCD<A>BAA@AA>;;9AA;???9;<;8??>B?A;@8888*929<7;=8?>00000(/(///9?6@ABAA=9:9<A:;5ABB?BB?B?B?A@@@@BB?@ADD>@@@D>B@A@?B@@@A:::;@B?AB?CCC>BBC:;;BB:@<;<<@@CBAAB8;;@A;:6:B;;;AA>@;;6;A@ABB8;;AAAA=@>?:::/::::
@N9IO0:00933:05979
TACGTAGGGTGCGAGCGTTAATCGGAATTACTGGGCGTAAAGCGTGCGCAGGCGGTTTTGTAAGCCAGATGTGAAATCCCCGGGCTTAACCTGGGAATGGCATTTGGGACTGCAAGGCTGGAGTGCGGCAGAGGAGACTGGAATTCCCGGTGTAGCAGTGAAATGCGTAGATATCGGGAGGAATACCGATGGCGAAGGCAGGTCTCTGGGCTGACACTGACGCTCATGCACGAAAGCGTGGGGAGCAAACAGG
+
@@BABBBC<AACBBB;;;5;=A@@>C6;49:;;;0994:B;>@@@ABBBBB?A?<?CA3::@=@?:==:::ABBC>BBBA9AC<AA?B?B?BCC=A5:9<@@@A;@@;?@=:7828<AAC?A998<?6>A9:>9977955/5(/(/6.669:8@>798@?@A=@@A?>?A::9<988)9@2939@A>>>>>8;:@<@<@??:===>;;;1;888@>=<=787:??>=>>>=:99,994=>@D7@@@@@8@@B>
@N9IO0:00959:06000
TACGGAAGGTGCAAGCGTTAATCGGAATTACTGGGCGTAAAGGGCGCGTAGGCGGTTCGTTAAGTCGTTGGTGAAATCCCGGGGCTCAACTCCGGGGCGGCCGGCGAGACTGGCGGGCTCGAGCACGGTAGAGGCAGATGGAATTCCCGGTGTAGCGGTGGAATGCGTAGATATCGGGAAGAACACCAGTGGCGAAGGCGTTCTGCTGGGCCGTTGCTGACGCTGAGGCGCGACAGCGTGGGGAGCAAACAGG
+
ABCC@D?D@BBAB<@9::=B?>;;7;=@?AAABD>BBA@@:@@:@AABBBB@GD@C?@@D?B?B@:;;@C@BBDD=BBB>BCC5:<CB@BDD<???5@@=@>A>A???A@A@=@@@8999::9??DC?BBA;;9;@@C@A>A@C>AA;@;@AA??@A>AB?B@BAA@@AA??>?;;;0;=@A?BBC@BAAB@BBB?C@BCB?A;;:A@A<A@CC?BCABA@@@9:;@=@@@B@@ABDDDFDD;BBBBB=CCCA
@N9IO0:00923:06053
TACGTAGGGTGCAAGCGTTAATCGGAATTACTGGGCGTAAAGCGTGCGCAGGCGGTGATGTAAGACAGATGTGAAATCCCCGGGCTCAACCTGGGAACTGCATTTGTGACTGCATCGCTGGAGTACGGCAGAGGGGGATGGAATTCCGCGTGTAGCAGTGAAATGCGTAGATATGCGGAGGAACACCGATGGCGAAGGCAATCCCCTGGGCCTGTACTGACGCTCATGCACGAAAGCGTGGGGAGCAAACAGG
+
CCDBCBBB;AABA?CC@@9>-00=8=*0)/>>??:A@ADD>AAAABFFECC@BB?@@@BBBB@BDBBBCBB@@@B>BCDC8@@;??@A?C?BAC=C?ADDGCDD=BAA?????A@CCAAA?@@@CCC>A@A@@@@@,@;;5;5;4;9@==A@A@A:;;CCDD>BBBB@C;;;DDBBC?BB<@9;;:9@@AA?CB?;;+0/+/;;;.:::+404=;;;:::4337333696///8.6677777&3<=?@97999
@N9IO0:00924:06023
GAGCGAAGGAAGCAAGCGTTCGCGATTCATTGGGTTAAAGGGTGCGTAGCGGCCCGGTAAGTCAGTGTGAATCTCCTTGCTTAACAAGGAAACTGCCATTGATACTGCTGGGCTTGAGTACAGATGCTGTGGGCGGAATATGACATGTAGTGGTGAAATACATAGAGATGTCATAGAACACCGATTGCGAAGGCAGCTCACAAAAACTGTAACTGACGCTGAGGCACGAAAAGTGCGGGGATCAAACAGG
+
<44///),(,(,*(((((((((*,,-079>5;;,5.33(33(3;9=79;4:4;4,4.44.4::@@;;49929555.:.9559<888181::(4?:?7@@?BBBBBA@@;;;0:>9>BBBBBBCBA@ABB<;;0;;5;9A@@ABBBCBAAB;;5;AAA=ACCC<<;CBC;<<A@AA;;5;;@5;;0+000>*0)/99978:;;:::'44433-/0//////7//)4:44444&3893333&339:<45557
@N9IO0:00932:06054
TACGGAAGGTGCAAGCGTTGTTCGGAGTGACTGGGCGTAAAGGGCGCGTAGGCAGGATGGTAAGAAGATTGTGAAAACCCCGGGCTCAACCTGGGACGTGCAGTTTTGACTGCCATTCTTGAATGTCCGAGAGGTTAGTGGAATTGCAGGTGTAGGAGTGAAATCCGTAGATATCTGCAGGAACACCGGCGGCGAAGGCGGCTAACTGGTGGAACATTGACGCTGAGGCGCGAAAGCGCGGGTAGCAAACAGG
+
BCCE@B?B?ABBB=@@AA?AABGC@ICCBBB@@>:=?:::6;@9AB@@@@C@BBB?AAA@BB@BF@CBA>BBBBBB8@?A6>>5=>>C?B?BBH>@?@BAAA;;;;.;??@@B?B<8;@=A?=???@69@@=;9;=@@?A>@?B=@@AA=AAAAA?BBBBBC<BB99:BAA<>??=<=>>:?:==>:?:78.8:<1:07<7<<<6<<>8>@=D@??@?BB???A???<???ABB=BBBBBD<BABCCC>BBA=
@N9IO0:00933:06055
TACGAAGGGGGCTAGCGTTGTTCGGAATTACTGGGCGTAAAGCGCGCGCAGGCGGTTCTTCAAGTCAGTGGTGAAAGCCCGGAGCTCAACTCCGGAAATGCCATTGAAACTGTAGAACTTGAGGACGAGAGAGGTGAGTGGAATTCCCAGTGTAGAGGTGAAATTCGTAGATATTGGGAAGAACACCGGTGGCGAAGGCGGCTCACTGGCTCGTTTCTGACGCTCAGGCGCGATAGCGTGGGGATCAAACAGG
+
BBB@@;@A@A0@A@@@CC=@@?BC?C=?<@@>??8>?@@@9@:::A@@?@A=;;6;@CC@EC?AACCBCB?CCCC=CBB9?;;;;@;;5;AA<@=@B<A@@=@C?@@@;@@@@ABB?BB@CBB?BBBCCCCCB@DBBB>>:?=A>AC>B???BBBBB;A<?>:?=@@ABBCCCC@BB=B=@@?BBA?C>@@>@BA?B?BB@CBBCBBB?BCDCBB>??@A@@@B@;;8:@@BB@@?CCCCDD;CBBBA8@??:
@N9IO0:00915:06062
TACGTAGGGGGCGAGCGTTGTCCGGAATCATTGGGCGTAAAGCGCGTGTAGGCGGCTTGGTAAGTCTGGTGTGAAATCTTGGGGCTCAACCCCAAGCCTGCACTGGATACTGCCTCGCTAGAGTCCGGGAGGGGAGAGCGGAATTCCCAGTGTAGCGGTGAAATGCGCAGATATTGGGAAGAACACCGGTGGCGAAGGCGGCTCTCTGGAACGGTACTGACGCTGAGACGCGAAAGCGTGGGGAGCGAACAGG
+
CCB@A;:;:;*;AACABB8<;A=B>B@CCAA?AC=?@;;;6;@AABA@@@@=?F@DD@D?CB>AAB@@<???AAA5779;AAB9AABB?BDD;D6CC?>?>BECC8=7:9>?=49877<9;=??A4;;286::.7<===?;?=A=AD;;;;@@@@@@;@@DD9????A;889=B=BB:C@CC>??A?A=@@;?A@>@>@A?BAA???C?B@BB?ABB>>?@@@@>><@997;;>6?@BBBBB5AAAAA?A@A=
@N9IO0:00921:06070
TACGGAGGATCCGAGCGTTATCCGGATTTATTGGGTTTAAAGGGAGCGTAGGCGGACGCTTAAGTCAGTTGTGAAAGTTTGCGGCTCAACCGTAAAATTGCAGTTGATACTGGGTGTCTTGAGTACAGTAGAGGCAGGCGGAATTCGGTGTGTAGCGGTGAAATGCTTAGATATCACGAAGAACTCCGATTGCGAAGGCAGCTTGCTGGACTGTAACTGACGCTGATGCTCGAAAGTGTGGGTATCAAACAGG
+
CCBB?BB?@@@=BBABBC?CEJ@C@BBB;;;259)55)55)5<2=@CCDBB?BA=;::AA<@=@BAABB@BBCCD>BBB;??@=@B?A<@1;<<<<.;294444./9/00000+0:8:>7888C@???@==00*0::50.).),),*(*****25-/*3:::199<@=@AAAA;:;AAA=A?;=87-388.55;;7;.33344.4444.4444457;;<<::555<<@ABBBCD<;;;@@A89559;<05556
@N9IO0:00931:06067
AACGTAGGACGCAAGCGTTATCCGGAGTTACTGGGCGTAAAGGGCAGGCAGGCGGACTGCTAAGTTGGGTGTGAAATCTCCCAGGCTTAACCGGGAGGGCGCATCTGAGACTGGCAGACTGAGGGGCAGCGAGAGGAGCGTGGAATTCCGGGTGGAGTGGTGAAATGCGTAGAGATCCGGAGGAACACCAGAGGCGAAAGCGGGGCTCGTGGGCTGCACCTGACGCGTGAACTGCGAAAGCCAGGGGAGCGA
+
G;CBBAA<@9:9@=BAAA?BBB@C@AAB?@@CCD?ABBCG>CC>CCC@AAA>AC?CCBBBBB>AB@CC<??@CCD=AABCC=>><>B?A?C<@>9>??9@@@ABB@A@@>@..+,,,---/-666&-//-----/)///--/)/)/)/)//)/:5799=8:;;=5<>::????>>:><A<@;;B;A?B?BBB@<@>@@00/<?>0?:069?@5@?=B=B?B999?954;;.438----(--(//;;/555;;
@N9IO0:00941:06095
TACGGAGGATCCGAGCGTTATCCGGATTTATTGGGTTTAAAGGGAGCGTAGATGGATGTTTAAGTCAGTTGTGAAAGTTTGCGGCTCAACCGTAAAATTGCAGTTGATACTGGATATCTTGAGTGCAGTTGAGGCAGGCGGAATTCGTGGTGTAGCGGTGAAATGCTTAGATATCACGAAGAACTCCGATTGCGAAGGCAGCCTGCTAAGCTGCAACTGACATTGAGGCTCGAAAGTGTGGGTATCAAACAGG
+
ACBB>A@;?>>;@@@@@@@CCD@C=99:0;A>AA0;:,9=0?B6;;BCBB@@AB?BCCCC=B@BAB:;:;::;A?8@C><ABB?B@@??A<@9999-:1797788:90;;;;*0/66>A?B@AABB?>?=@@>6<==9<A9<=B<?@@@?BB;;;BC?A@BG>CCCD@C;;;A?::;BB@BC=ABA<@BB7;;BC5;5;A;;6;DDBB?AACCCBACDCCBBB?;;;5;A@@A@0:::;::.:==>=>6:992
@N9IO0:00919:06116
TACGTAGGGTGCGAGCGTTGTCCGGAATTACTGGGCGTAAAGGGCTCGTAGGTGGTTTGTCGCGTCGTCTGTGAAATTCTGGGGCTTAACTCCGGGCGTGCAGGCGATACGGGCATAACTTGAGTGCTGTAGGGGTAACTGGAATTCCTGGTGTAGCGGTGAAATGCGCAGATATCAGGAGGAACACCGATGGCGAAGGCAGGTTACTGGGCAGTTACTGACGCTGAGGAGCGAAAAGCATGGGTAGCGAACAGG
+
5;;@B@@A;@A@@@A=;;GDEJ@JBG@C@BCBCC=CABAD?CD>BB;;9=@<BB?BC?AAABA@A:89=??<=<;0;,33:;;.:?9>9;<=8<<5773<;9929978<BCC<BBAA=AB8>;;988ABBBCCC8BA9;?A:?;>>A?BB?BBB9:4B7B<=>7>B?>?A?<>A?=?:287;;.37@;?@AA;?>>;=8=;;6:37:BBD<BBAA<990::9////>>4>>>::99&33337;1<BCBBB>A@A;
@N9IO0:00940:06131
AACGTAGGACGCAAGCGTTATCCGGAGTTACTGGGCGTAAAGGGCAGGCAGGCGGGTCGATAAGTCGGATGTGAAATCTCCCTGGCTTAACCGGGAGGTGCATTTGAGACTGTCGACCTGGAGGGCAGCAGAGGAGCGTGGAATTCCGGTGGAGTGGTGAAATGCGTAGAGATCCGGAGGAACACCAGAGGCGAAAGCGGCGCTCTGGCTGCACCTGACGCTGAACTGCGAAAGCCAGGGAGCGA
+
;-:??<;6;000@;=>AC@BBB>C?;;;=@@CEE?BBBCD>DD>CCC?B@@=999/;BBBBCBCCAA?@CBA:;:7;A@AA=A?9@@2:49:BB;;;59A@BBC>BBCDBBBBB?@@?DE>AAB<AAAABABA>>>>><<1;1;8<,3,3717755.2..7'...35667889:6:<AB:>:;;71////(/7881877177568//)--/..2.22222233:488;7733(3339::088333
@N9IO0:00949:06134
TACGTAGGGGGCAAGCGTTGTCCGGATTTACTGGGCGTAAAGAGCGTGTAGGCGGCCAAACAGGTCCGTTGTGAAAACTGGAGGCTTAACCTCCAGACGTCGACGGAAACCGTGTGGCTAGAGTCCGGAAGAGGAGAGTGGAATTCCTGGTGTAGCGGTGAAATGCGCAGATATCAGGAAGAACACCAATGGCGAAGGCAGCTCTCTGGGACGGTACTGACGCTGAGACGCGAAAGCGTGGGGAGCGAACAGG
+
BBBABBCCCC3CD@CCBC9:9E@B9;;E>AACCG?BABCC>@A@@AAAA@?;::5;<@<8>?@?CD?@@@B@@@@A-00@9:=;?@=A>A?CB@BBAC???:99B>BG>C?BBCBB?BAA@@????C?B?ABB@BBBBBB=B=@=A<AB?BBBBBCD@DBCB=ACBBBB;;;BDC??=??BA@BBB?C8:;<?;929:=>@@AAAAACE?CBB9;:CB@@@::::@@;;;B;;;6<AAAABB9BBBBB@=;<?
@N9IO0:00960:06126
TACGTAGGTGACAAGCGTTGTCCGGATTTATTGGGCGTAAAGGGAGCGCAGGCGGTCTGTTTAGTCTAATGTGAAAGCCCACGGCTTAACCGTGGAACGGCATTGGAAACTGACAGACTTGAATGTAGAAGAGGAAAATGGAATTCCAAGTGTAGCGGTGGAATGCGTAGATATTTGGAGGAACACCAGTGGCGAAGGCGATTTTCTGGTCTAACATTGACTGCTGAGGCTCGAAAAGCGTGGGGAGCGAACAGG
+
CCCCBCC?BBBBB>BAAA@<=;AF@CCC=BB@CF=A@@?A<AA=BBBBAB>;00-0@<<AC9;;@B@A@;;;@AA6>@@9??@6009@+0+0:::?;?B@889:C7>?7:=?=@?;?>=98:6:::>@@???;5;:;000*09>;@0009???BB@;637/529::;<@ACBBBE=C@A@=@?BBB?CBCE@BCB?C<?>>>=;3;<<87955.59/)/7///998::58;:4333&3::;8;;*334:<65552
@N9IO0:00963:06129
AACGTAGGAGGCAAGCGTTATCCGGAGTTACTGGGCGTAAAGCGCGTGTAGGTGGATTGGTAAGTTACTTATAAAAGCTCCTGGCTAAACTAGGAGAGGTTGGGTGATACTGCCAGTCTAGAATAGAGGAGAGGTTGACGGAATTCCGCGTGTAGTGGTGAAATGCGTAGAGATGCGGAAGAACACCAGTGGCGAAGGCGGTCAACTGGCCTCATATTGACACTCAGACGCGAAAGCATGGGTAGCGAACGGG
+
D;BBB>@<@@:@B?BBBC@AAA?B>;;:5;@;;;7;;:CD>BBBCCABACC@CC?@@@C@BB@BB?BBA?@<888)...:68617;==455>>?::9B:@29929AA<>?@@@?BBBBBCCC?BC@@@?BA@@<@=;;:@6:6:=A?AAADBBCCBB@C@@@8;;;@BBBCBBCB@B>B>BA5;;A4;99929@?:?::929??:<58387@:>>88177777;<<?@:90::>800/;<;1<9:555055>7
@N9IO0:00918:06183
TACGGAGGATCCGAGCGTTATCCGGATTTATTGGGTTTAAAGGGAGCGTAGATGGATGTTTAAGTCAGTTGTGAAAGTTTGCGGCTCAACGGTAAAATTGCAGTTGATACTGGATATCTTGAGTGCAGTTGAGGCAGGCGGAATTCGTGGTGTAGCGGTGAAATGCTTAGATATCACGAAGAACTCCGATTGCGAAGGCAGCCTGCTAAGCTGCAACTGACATTGAGGCTCGAAAGTGTGGGTATCAAACAGG
+
BDBB?AD@CCC<AAA@A@5;;B?B=ABF?CB>BD?CD0;5)5<);;@A<BBCC>:>=999)5.59<CCB?;;;A@9A@?4;AA?AB<B>AC;@@@@-9377>?@?BC@@A??<?AEBBB>B<@>??@@@9?:90:@@=@B?B?C@CBBBADCAAABB?BBBE>CBCB?BA@;;;BBBBB?@@>CA>8<=@+00@@+;6<AAA@BBBBC@BBBCBBACAAABBA=;;;=ACAAAL9:;C;;;.:=999?4>>?<
@N9IO0:00923:06174
TACGAGAGGCCCAAACGTTATTCGGATTTACTGGGCTTAAAGAGTTCGTAGGCGGTGCAGAAAGTGGGGTGTGAAAGCCCTCGGCTCAACCGAGGAATTGCGCTCCAAACTACTGTACTCGAGGAAGCTAGAGGTGAGCAGAACTGATGGTGGAGCGGTGAAATGCGTTGATATCATCAGGAATACCGGAGGCGAAGGCGGCTCACTGGGGGCTTTTTCTGACGCTGAGGAACGAAAGCCAGGGTAGCGAACGG
+
BABAA@;949B6?A9:9939>:=?9=??7===@@9??1::5;<?@<A@A??;9;5;;;=99:/97988-7;?AAE=A@A;@;:5;:?@=B@CCC@CAG?@AAA:;599,5>=@A;;;95559<9<16:65===6:;A>49543959555.55.55555:<<<069>9=47<00/;;9<::8;3944./)//10/0)/57:9<??=>97777$73333$3333;;@AAAB?B>A999,979<77.7339>?;987
@N9IO0:00930:06165
AACGTAGGGGGCCAGCGTTGCTCGGAATTACTGGGCGTAAAGGGTTCGGTAGGCGGTGCGGCAAGTCGGGGGTGAAATCTCCGGGACTTAACTCGGAGGCTGCCTCCGAAACTGCCGTGCTCGAGTGTCGGGAGAGGCGAGTGGAATTGCAGGTGTAGCGGTGAAATGCGTAGATCTCTGCAGGAACACCCCGTGGCGAAAAGCGGCTCGCTGGACCGCAACTGACGCTGAGGAACGAA
+
B7;;59=;;=+<7<AAA@>A;66?<L<D@CCBA@6A;500-/;1;5/0)/::47>9@ABA?BB<@:9:999'9444)4::<8==/59?;>;@@9;2;=<=@99355.5::1:955.59<99;665555555)4444.44::;;7:5:7545;8<;99:::6:<=>6;;;:333:333778833-3-33333&4::6:4333&33;63/////6)//66684---7--//4::5:38333
@N9IO0:00934:06192
TACGTAGGGTGCAAGCGTTAATCGGAATTACTGGGCGTAAAGCGTGCGCAGGCGGTGATGTAAGACAGATGTGAAATCCCCGGGCTCAACCTGGGAACTGCATTTGTGACTGCATCGCTGGAGTGCGGCAGAGGGGGATGGAATTCCGCGTGTAGCAGTGAAATGCGTAGATATGCGGAGGAACACCGATGGCGAAGGCAATCCCCTGGGCCTGCACTGACGCTCATGCACGAAAGCGTGGGGAGCAAACAGG
+
BB;<<FDF?CBCE@A><<+0+0/7)/)/)5;:::46:;@D496@???CACAA@A=@@@ABCB?@@@@ABBB@@AC>DCCC;BB9<00/6:6:;;2969;;;;<=5<>>?;555A??BBBB>@@@BBC=;<;;;;;;*4557=7;9;:?;AAABABBBBBCCD>BBA@;9999AD@@@=@?;@?A:@899@@=C?@=??BA899?>0887*76<<=<;??:0//////9??974?5=<>9988&78=<=2=?@3
@N9IO0:00951:06169
TACGAAGGGGGCTAGCGTTGCTCGGAATCACTGGGCGTAAAGGGTGCGTAGGCGGGATCTTAAGTCAGAGGTGAAAGCCTGGAGCTCAACTCCAGAACTGCCTTTGATACTGGCTATCTTGAGTTTGGGAGAGGTGTGTGGAACTCCGAGTGTAGAGGTGAAATTCGTAGATATTCGGAAGAACACCAGTGGCGAAGGCGACACACTGGCCCAATACTGACGCTGAGGCTCGAAAGCGTGGGGAGCAAACAGG
+
ABBBB@BFCC5BAA@?>><??AAD@D=@>::888-9B@??;@D<AACBBBB?BBC=BAAA<?=@CBBBDC@CCCC>CD@CD?CEDCAA<BA@;AAA=@@>A8@<6=?@;@@@?BBBBCC@CCCB>8CA8BBAB@A@@B??9@=AAB?BBBBAAA?>>:>BBC>C@CBBBAA@>?;?>8>=??<@@?9@@;;5:79-86<=?=@?A:994?=3=6A:;;<C???A@::4:@ABBB?B99:CCC:999BD=@??:
@N9IO0:00957:06205
TACGGAGGATCCGAGCGTTATCCGGATTTATTGGGTTTAAAGGGAGCGTAGATGGATGTTTAAGTCAGTTGTGAAAGTTTGCGGCTCAACCGTAAAATTGCAGTTGATACTGGATATCTTGAGTGCAGTTGAGGCAGGCGGAATTCGTGGTGTAGCGGTGAAATGCTTAGATATCACGAAGAACTCCGATTGCGAAGGCAGCCTGCTAAGCTGCAACTGACATTGAGGCTCGAAAGTGTGGGTATCAAACAGG
+
CBBB@DC@CAA=@;;:BA=@AC>B@CCD<CD7<;0;B8A@8@A,;9>@AAABBC@CCCBB8;8::D@@@@::<BD>BBC<?@B?AA?B?A>@ABAA5?4::879;9::>@:939=AABC=A:<439@@@49:=6@@@;>B7;6;>AABD?CCBBBCB?;;;D>CBBB?@AA@AA;;;DD?BC?CCC>BBC9;;AA5;5;@@@?A@@BB7;;B;;:<@;;;@AE@A;;5;;;;;A0;;@;;;0;@?@AB;ABA8
@N9IO0:00963:06199
TACGAAGGGTGCAAGCGTTAATCGGAATTACTGGGCGTAAAGCGTGCGTAGGCGGTCTTTTAAGTCCGTTGTGAAAGCCCTGGGCTCAACCTGGGAATGGCAGTGGATACTGAGAGGCTGGAGTGCGGTAGAGGAGGGTGGAATTCCCGGTGTAGCGGTGAAATGCGTAGAGATCGGGAGGAACATCAGTGGCGAAGGCGGCCCTCTGGACCAGCACTGACGCTGAGGCACGAAAGCGTGGGGAGCAAACAGG
+
BAABB?BB<ABAA<@>@@=@?@BB>B6:8;BABB=;;;CC=BBAAA@A@@@=::4;;;:;-;:BBD99<ABAA@A9@??9@@A=CBEE@F?BBB<A?@@=>???C@?@@BC@AA@@;@@?:@@9;;C?AAAA@6::@<AA@C=?=?C=A?BCBABBA>@AAA<BBAA@A>?>>@>>>9@@>@@C@AABBFDACCDAD@BB@BB9BC;;:;E@CCBBACCDDCBAAAA>;;;;;;/;::::::-9>@@>6>>=8
@N9IO0:00963:06203
TACGTAGGGTGCAGGCGTTAATCGGAATTACTGGGCGTAAAGCGTGCGCAGGCGGCTCCTTAAGTCAGATGTGAAATCCCCGGGCTTAACCTGGGAACTGCGTTTGAAACTGGGGGGGCTGGAGTGTGGCAGAGGGGGGTGGAATTCCAGGTGTAGCAGTGAAATGCGTAGAGATCTGGAGGAACACCGATGGCGAAGGCAGCCCCCTGGGCTGACACTGACGCTCATGCACGAAAGCGTGGGGAGCAAACAGG
+
BAAA@BBB=BBCBD?@;;7;=@AC>C7;7<;AAA<AAACE=BAAAA@C@AA?;;5;AA<A=B=@???9:599;;=6>???2?@4>>9=9>5;;:09449?<?>?8?:>1<3787888#8;><=:??<A69:>CD?G?G&>>*0,09=+00:99:@@@?@@A@A<:99BBBBB@@AAAB@CG@C@CCD?CCCG@CCC@B?B;;;BAA,@@@:@B@@@DBABA;;;;::9>?A???@9999=?@@6@@??A8<993
@N9IO0:00915:06214
TACGGAGAGTACAAGCGTTGTTCGGAATCACTGGGCTTAAAGCGCGTGTAGGCGGGGAACTAAGTGTCGGGTGAATCCTCGCTCAACCGAGGAACGGCCCGGCAAACTGGTTTCCTTGAGGCAGGTAGAGGTGACTGGAACGACCGGTGGAGCGGTGAAATGCGTAGATATCGGTTGGAACGCCGGAGGCGAAAGCGGGTCACTGGGCCTGATCGTGACGCTGAGACGCGAAAGCGT
+
:9@@5;;AAAA@@<@;;:5;;>A@<A?BBCCBBB:@A4996<;:;BAA@@><9944&47:99298::000+.-.)-,(,-,,5--(/)//96<?CF?BB<A????9??=;>@/929199989998::=@C8;;AACCAG@C;;=AFAICACCCH@CBBB=BB@?;;;;9;9;;:??C?C>BBD>C7;:.5555)59>>59;;@900+086,,,,,,68>995;55:5@:555)59>:
@N9IO0:00921:06213
TACGGAGGGTGCGAGCGTTATCCGGAATTACTGGGTTTAAAGGGTGCGTAGGCGGCTAAGTAAGTCAGGAGTGAAAGTTTGCGGCTCAACCGTAAAATTGCTTTTGATACTGCATAGCTAGAATTAGGATGAGGTCAGCGGAATGTGGCATGTAGCGGTGAAATGCATAGATATGCCATAGAACACCAATTGCGAAGGCAGCTGGCTAGACCTGGATTGACGCTGAGGCACGAAAAGCGTGGGGAGCGAACAGG
+
BA@@=@@?9?CA?999;94;BB?C@C@C>BBAA?9>?.99/9>9;<=<<<?9;;5;BA=AAB@BBCCCGBAABAC=CCC<AAB>BCAA=A6;;@@@3@5;;@CC9BBBCBBBBBC9;;CBBC:B?@@?C@@<B@BBAAAC5;4;44::?@;:;?::A>AAAD@AAAA;;9>@A???6:49==;>=>3929-3333,349337<A7?;<<<=8=C>C=8888<@BBBB?B@;;;<<&;:9;944&4:@BC@;:;@
@N9IO0:00927:06215
TACGTAGGTGGCAAGCGTTGTCCGGATTTATTGGGTTTAAAGGGTGCGTAGGTGGCCCTGTAAGTCAGTGGTGAAATATCTCAGCTTAACTGAGAGGGTGCCATTGATACTGCAGGGCTTGAGTACAGATGAGGTAGGCGGAATTGACGGTGTAGCGGTGAAATGCATAGATATCGTCAAGAACACCGATAGCGAAGGCAGCTTACCAAGCTGTAACTGACACTGAGGCACGAAAGTGTGGGGATCAAACAG
+
CB@A?CD?BC?@A=A;;;7;;A@C?CAG>AA@CC=DC0;;0;969==@A@@900+0>3>>A?@CBCBBCC@BBBB<BAABC@??@@:?=?@@?>?BB=AAA5887:A>>9:9@9992:@:A@=>@<=>>8;;A<@BA67=:>=A6;;<<5==<<>;;5:==D588@@?A877:76668:0581>>@/77>9778717198///357(.(..22..(.5663333....355222'259===>2=@99;.556
@N9IO0:00927:06238
TACGAACCGTACAAACGTTATTCGGAATCACTGGGCTTAAAGGGTGCGTAGGCGGCCATGTAAGTGAGGTGTGAAATCCCTCGGCTCAACCGAGGAACTGCGCTTCATACTGCATGGCTTGAGGGAGACAGGGGTAAGCGGAACTGATGGTGGAGCGGTGAAATGCGTTGATATCATCAGGAACATCCGGTGGCGAAAGCGGCTTACTGGGTCTCTTCTGACGCTGAGTACGAAAGCTAGGGGAGCGAACGGG
+
<A::;>B899C?@?8:49.957<<8>7;?BBBBB>BE@BB<CB;;99;?BB<;<4;2599;B?BCCBB@@@ABBG>CBB6;:;5;::=5=5=98106;0/0;;?6855:9379<7/(/8(//::2///67;77+7;,334/36=888::28838833.3;880777::05522..---**,2,,***,2,26),-38)..<4;?4>8:;;,229//)/88969755///8///8068567;;,//;995==<4
@N9IO0:00936:06254
TACGGAGGGTGCGAGCGTTAATCGGAATGACTGGGCGTAAAGGGCATGTAGGCGGATGATTAAGTTAGATGTGAAATCCCTGGGCTTAACCTAGGAATTGCATTTAAAACTGGTTATCTAGAGTATTGTAGAGGAAGGTAGAATTCCATGTGTAGCGGTGAAATGCGTAGAGATGTGGAGGAATACCGGTGGCGAAGGCGGCCTTCTGGACAGATACTGACGCTGAGATGCGAAAGCGTGGGGAGCAAACAGG
+
BBCC?BCC<CCBBBBBBB?B?CCC@DACCCC?AA:AA?CC>BB=BC???AA=CB>AAA@A<?<?A<@>????AAF@BCB>BAA9@@;?<?=?AA9>9<299>>>6===2==?;??A@AC;;;;@BB7;;BBBB?C?B?BCBB=B=@=@@A@BBBBBA>AA@A;AAACCCCCAAABBB=BA=@=@BA?C@BB@BCC=A?@B?B@C?CBC=AABCBAAABBBB@@@AA@AABBCCF>C@AA@B@7AB@@@:@AB;
@N9IO0:00939:06215
TACAGAGGGTGCGAGCGTTAATCGGAATTACTGGGCGTAAAGCGCACGTAGGTGGCGACGTAAGTCGGGTGTGAAAGCCCCGGGCTCAACCTGGGAATTGCATTCGAGACTGCATTGCTGGAGTACGGAAGAGGAGGGCGGAATTCCCGGTGTAGCGGTGAAATGCGTAGATATCGGGAGGAACATCAGTGGCGAAGGCGGCCCTCTGGTCCAGTACTGACACTCAAAGTGCGAAAGCGTGGGGAGCAAACAGG
+
BBBBBBCD>?@@B@@9;:?B9;;C@C>C>B@@@A9;;;;;0;;;;C;;;CCA@C?CBA@;<;>BBBBL>CDBBAB<BBFE9BB=@@@@=@?BBC>C@C>AACC@BBA@@@@@::9<???A????CCE?B?BBB?BBE=BB@C;@6:;6;?BBBBB;;:;EEF?AB@DBBAB;;;BCC<BB>B=@@@@@@@@;AAB?B@BB@BE>CCCC?BB?BBBDCCCCBBAA;;;,9@@>@@A9@;966>?0969=>8;;;3
@N9IO0:00942:06250
TACGTAGGTGGCAAGCGTTATCCGGATTTATTGGGCGTAAAGCGAGCGCAGGCGGTTTTTTAAGTCTGATGTGAAAGCCCTCGGCTTAACCGAGGAAGTGCATCGGAAACTGGGAAACTTGAGTGCAGAAGAGGACAGTGGAACTCCATGTGTAGCGGTGAAATGCGTAGATATATGGAAGAACACCAGTGGCGAAGGCGGCTGTCTGGTCTGTAACTGACGCTGAGGCTCGAAAGCATGGGTAGCGAACAGG
+
CCBBBAA?AC@CFAGB@A?:;;>B?BCC=CC<@@:;;;B@8@@<AA;69D@99904::::$93:;::;;;@C===055=4;669@A@CAC6;:A5;599@@???@2;;0:994)44)4;6::@@@@AA@?:;;;@;;;CC@C@CCC@BBCCCA@@BA;@555)5?>ABBBBAA00/<7<79A?@AB=@><>8>00-/7AA8?DBBBCC@C>CC?C@BCBB@>>=00/1---//;3:=CC@D<@ABBBB>BBB=
@N9IO0:00951:06234
TACGTAGGGGGCGAGCGTTGTCCGGATTTATTGGGCGTAAAGAGCTCGTAGGCGGTTTGGCAAGTCGGGTGTGAAAATCCGGGCTCAACTCGGAGACGCCACTCGATACTGCCATGACTCGAGTCCGGTAGGGGAGTGCGGAATTCCTGGTGTAGCGGTGAAATGCGCAGATATCAGGAGGAACACCGGTGGCGAAGGCGGCACTCTGGGCCGGTACTGACGCTGAGGAGCGAAAGCGTGGGGAGCGAACAGG
+
BBAA@>>===,::;BBBB>BCC@D@BCC>CCACC>AAABB;BABBBBCCCCBCC?CC=@<@E;@AAAA:@BA>@@?9@C@CH>BBAB>ABAA?BAAA??<?BAA>BCAAA;;5:;49>?>@@@BD@C>BBBBB7AACCCC@C@C@CAEC@A@A@@CCACCCB<A@@>@@?@@AA@A<0594916BB=@<;;6;BC@C?CC@B<;:AABA<A<A<?=?===>0/0>00*/;;;<B=B@A;;;;-;@?AA???A4
@N9IO0:00926:06304
TACGTATGGTGCAAGCGTTATCCGGATTTACTGGGTGTAAAGGGAGCGCAGGCGGTGCGGCAAGTCTGATGTGAAAGCCCGGGGCTCAACCCCGGTACCTGCATTGGAAACTGTCGTACTAGGAGTGTCGGAGGGGTAAGCGGAATTCCTAGTGTAGCGGTGAAATGCGTAGATATTAGGAGGACACCAGTAGGCGGAGGCGGCTTACTGGACGATAACTGACGACTGAGGCTCGGAAAGCGTGGGGAAGCAAACACGG
+
BCBAABBC<@@@A=A;;;;@BB>B=AAC=BBABC=AAABB>CC>CCICAAA@CC?AA@B@BB@D@ACAA;<<<=>466>7>==.;00-+-88+83:.-(///77+404=59:>:<:=;;:0/(/8;>>77.3;;;/=B<@AB@B?B?C@BBBAA>557<5>>>>78;;>>>=D@>>:=>799*//-7073///48;(/565618=9=>9:5:;///9586688=889665(*(((((('((**,55&,(----'-..-7
@N9IO0:00933:06269
TACGGAGGGTGCAAGCGTTGTTCGGAATCATTGGGCGTAAAGCGCGTGTAGGCGGCTTGGCAAGTCGGTTGTGAAATCCCGGGGCCCAACCCCGGAACTGCATTCGAAACTGCCTCGCTAGAGTCCCGGAGAGGAAGGCGGAATTCCCGGTGTAGAGGTGAAATTCGTAGATATCGGGAGGAACACCAGCGGCGAAGGCGGCCTTCTGGACGGTGACTGACGCTGAGGCGCGAAGCGTGGGGAGCGAACCGG
+
@?A?;;;;0;AAC@FBBB@BC@CD@C@CB992;:)8==<?9?@@@@?A;;<;@B8AB8A69@.49995:59:;;;);CC.::;6;C;A;???5@<A>A???A?=>000+00006<>=>BBBBBBDF>B@BBBB>B?A?AB?B@B?CE>D?AA@B@@@=@BDD?D@CCCD@ABCCCGJ?CB?B=AAB@BCCE=@@B=@<;;5;<@:?@A@BAB?BB??A9988<BB;:3:;=00+/9:5;;;*9>A9:656@6
@N9IO0:00934:06286
AACGTAGGGTGCAAGCGTTGTCCGGAATTACTGGGTGTAAAGGGAGCGCAGGCGGACCGGCAAGTTGGAAGTGAAAACTATGGGCTCAACCCATAAATTGCTTTCAAAACTGCTGGCCTTGAGTAGTGCAGAGGTAGGTGGAATTCCCGGTGTAGCGGTGGAATGCGTAGATATCGGGAGGAACACCAGTGGCGAAGGCGACCTACTGGGCACCAACTGACGCTGAGGCTCGAAAGCATGGGTAGCAAACAGG
+
D;BBBCCE>:;;CACBBC@BCC@C?B?B=@@>=>8:;;CC8@B;@@?BBBCACC@CB<A?@B@BE@D8;6:@??;@/6;@BBE?ABAB?AA9@944(4.43==6:999-3999@A>@>?;??;;9=9?AA<BB@CCC@CDAI@C7A;4;8;>@BBAA>AB<A<?@@A@@@BBC@ABB=@A;@<?BA?AB@@=@AA?B>A@BB?CBBBCB=A@A@C999A@@=<><00+0>>>AD<;B==B@8BBCCCD>BBBA
@N9IO0:00937:06261
TACGGAGGATCCGAGCGTTATCCGGATTTATTGGGTTTAAAGGGAGCGTAGATGGATGTTTAAGTCAGTTGTGAAAGTTTGCGGCTCAACCGTAAAATTGCAGTTGATACTGGAATATCTTGAGTGCAGTTGAGGCAGGCGGAATTCGTGGTGTAGCGGTGAAATGCTTAGATATCACGAAGAACTCCGATTGCGAAGGCAGCCTGCTAAGCTGCAACTGACATTGAGGCTCGAAAGTGTGGGTATCAAACAGG
+
CCCB?CC@A;:6;AA;:;<BAJAIACCB;;0+0/)/7.77.<;,//9::@BBB>:>=<<8(4.4:;@==90000/(/7738@A;>?:<5:59/000)/)//88<<>>;@;:9(/(///6;6::::>@=;;8;;82???<@F@B@C@CCCBAEDAAADE@@ABE>BBCC@C;;;AA;;;BB?BC?BCC?BBC:;;CC5;7:A@A?BAAAB8::?@@?;A@;;;AA>;;;5;AA@@C69:AAAA;@@@@@@90009
@N9IO0:00951:06305
TACAGAGACTGCAAGCGTTATTCGGATTCACTGGGCGTAAAGGGTGCGCAGGCGGTTGGGTGTGTCAGATGTGAAATCCCGAGGCTCAACCTCGGAACTGCGTCTGAAACTACTCGACTAGAGTATTGGAGAGGGTAACGGAATTCACGGTGTAGCAGTGAAATGCGTAGATATCGTGAGGAACACCAGAGGCGAAGGCGGTTACCTGGACAATTACTGACGCTCAGGCACGAAAGCGTGGGGAGCAAAAGGG
+
BBFBBAAA;<<A@=@ABA?AB???5::<@@@ACB>>>?CE>BC<??@@:::?AA?B@CD@BBAA@;;;@===?AA=B?>4:00+0@==<B?A>>6<8<000=<=;;:E@CBBCCCCABA:::=>>>=@>AAA@@9><9==+0,0,0>@CAECCAABBABBBC?BABBBBAABBA@@@@@@=@@ABB?BBBB?A;;6;>@@<@?AA=;;6;AA@D?BBB@?@C@@@@@<@AA=??9?@@?@AA8BCCDDD:BC8
@N9IO0:00952:06275
TACGAAGGGTGCAAGCGTTACTCGGAATACTGGGCGTAAAGCGTGCGTAGGTGGTTTGTTAAGTCTGATGTGAAAGCCCTGGGCTCAACCTGGGAATTGCATTGGATACTGGCAGGCTAGAGTGCGGTAGAGGGTAGTGGAATTCCCGGTGTAGCAGTGAAATGCGTAGAGATCGGGAGGAACATCCGTGGCGAAGGCGACTACCTGGACCAGCACTGACACTGAGGCACGAAAGCGTGGGGAGCAAACAG
+
@>???5;;0;AAB=CBEG@BB@AA>A-0/777@>;:;DF>DCAAB@@ABB@@@<>A:AA?A@AA??559:?B<=4:?<3@<>455==9=9===5:6:7:@@?3937==;9:33;<2=:;:??:::A?@<9999/9<;;?6B=A>AC=B?@??BAAAACBBB<A???@@@@9:999:/9<8<8=;;A>>B=8=BB?B?BAABCBB?BA=A?27378;;>??==>;;;0659;;;3;88;:==1@@AAC9A89
@N9IO0:00955:06286
AACGTAGGTCACAAGCGTTGTCCGGAATTACTGGGTGTAAAGGGAGCGCAGGCGGGAAGACAAGTTGGAAGTGAAATCTATGGGCTCAACCCATAAACTGCTTTCAAAACTGTTTTTCTTGAGTAGTGCAGAGGTAGGCGGAATTCCCGGTGTAGCGGTGGAATGCGTAGATATCGGGAGGAACACCAGTGGCGAAGGCGGCCTACTGGGCACCAACTGACGCTGAGGCTCGAAAGTGTGGGTAGCAAACAGG
+
@3???AA766B?@:E;:;@CBC>B=B5;2:;;:A8;9:@@.;;09?9AACC@CDD<B>;00;3=:,0)/3/////(44;:;;>6<55505525CDC=B@@@@@8;;;;.;;49:>:,44.49444455@;;;B@CEH;;;BD=A=AB<A<;;;;;BC>AAAC@BCCCCCECCB;;;B=@A>A?BAC>A::;=@@B=A=;;6;>;;:::D:A@@;@49:>?=945;9:066;;@@66696<>2>A965>5=>:;
@N9IO0:00922:06347
TACGGAGGATCCGAGCGTTATCCGGATTTATTGGGTTTAAAGGGAGCGTAGATGGATGTTTAAGTCAGTTGTGAAAGTTTGCGGCTCAACCGTAAAATTGCAGTTGATACTGGATATCTTGAGTGCAGTTGAGGCAGGCGGAATTCGTGGTGTAGCGGTGAAATGCTTAGATATCACGAAGAACTCCGATTGCGAAGGCAGCCTGCTAAGCTGCAACTGACATTGAGGCTCGAAAGTGTGGGTATCAAACAGG
+
AACC@CC@B??;>A@@@B=@BB>B?BBC;AA4;;/;;,:<1@A2;9>BB@@A@B@BCBBD>F@BABAAA>::;CC5@A<6<AC?BB@C@C=@9888-:-78<;>??==<>9919389<C=A<?@AAA@@>AA@<BBB?BK@C@C?@ABCACCAABGG@BBBD?CBBB@B::;::@@@CD@CC>BBF@CCC;;;CC<@?AABB@HGCBB?ABB@BB?CCABACB?BAA=ACB;;;0;AABBC=@@CAAA:@CB<
@N9IO0:00928:06347
TACAGAGGGTGCAAGCGTTAATCGGATTTACTGGGCGTAAAGCGTGAGTAGGTGGCTCGCTAAGTCGGTTGTGAAATCCCTGGGCTCAACCTGGGAATTGCAGTCGATACTGACGAGCTCGAGTTCGGTAGAGGGTGACGGAATTCCCGGTGTAGCGGTGAAATGCGTAGATATCGGGAGGAACATCGATGGCGAAGGCAATCACCTGGGCCTGAACTGACACTGAGACACGAAAAGCGTGGGTAGCAAACAGG
+
BCCBBBCB<AAAB=BC@@<A@CCC?AAA>A@BCC>BABDC>BBBBDBBAA@=@@?AAAADDE?BBBB?@;??AA?;A?@<@CB=???B?B@CEE=B?B?A@@BAAA@????>>ABAAAAABAA@7BB6@?77771:<==97;<A=AC3@<>>>>>@?3=>>>1=>@@>>>@@<=666.99383::9@@@@@9B<B<?=AC>ABBB@CCC?C@BBB?BCCBBBBA=9947398999&39>??;5<=BB=>58882
@N9IO0:00940:06328
TACAGAGGGTGCAAGCGTTAATCGGAATCACTGGGCGTAAAGGGTGCGTAGGTGGTTGAATAAGTCAGATGTGAAATCCCTGGGCTCAACCTAGGCATTGCATTTGGTACTGTTCAGCTAGAGTGCAGTAGAGGAATGTGGAATTTCCGGTGTAGCGGTGAAATGCGTAGATATCGGAAGGAACATCAGTGGCGAAGGCGACATTCTGGACTGTAACTGACACTGAGGCACGAAAGCGTGGGGAGCGAACAGG
+
BBA?A:99,:><>;@A?A=A=AAB?A>AABB@@@=?ABBB=BEGAAABBBB@CC@C@BB@BB@BBBBBB?@?BC=5<A=7AB=5ABBB9B7BBA@CCC=AACCC6:6;;A>>??AAAAAAABCBBB@@@AABA=B?:;;C@DAGG?FAC@BB@@A;;8;CDC>DCCCBBBBBBC?@<>@C<CA@A?BCCCCACCDACGCB@@@B=@AA?CCDCBBABBBCBBBCC<;8:;;9BB<BAAAA@@6@;99=59:??
@N9IO0:00940:06334
TACGGAGGATCCGAGCGTTATCCGGATTTATTGGGTTTAAAGGGAGCGTAGGCGGACGCTTAAGTCAGTTGTGAAAGTTTGCGGCTCAACCGTAAAATTGCAGTTGATACTGGGTGTCTTGAGTACAGTAGAGGCAGGCGGAATTCGTGGTGTAGCGGTGAAATGCTTAGATATCACGAAGAACTCCGATTGCGAAGGCAGCTTGCTGGACTGTAACTGACGCTGATGCTCGAAAGTGTGGGTATCAAACAGG
+
DCBB?BC?@>>:@@@>A@=ACC@C@CBH><;79;099)55)5D;BBBCCAB>AB?BCABB?A>@>BCCC::;=;@6944(4;B5;:BB?B9;;DCC7@799<<@>AAACBBBD=???EL@BAAAB::8@A???<?BC?AA=@<@9??;=4=;8=???9?@@@:ABBB>BAAAAA?@BBC@BC?BBC>AAB9::BA3;5:=====BA@?;??@AAA@CBBB;:899AB>;<?AAA<ABBBCD?EBCCDD>;;;>
@N9IO0:00942:06327
TACGAAGGGGGCTAGCGTTGCTCGGAATCACTGGGCGTAAAGGGCGCGTAGGCGGACTCTTAAGTCGGGGGTGAAAGCCCAGGGCTCAACCCTGGAATTGCCTTCGATACTGGGAGTCTTGAGTTCGGAAGAGGTTGGTGGAACTGCGAGTGTAGAGGTGAAATTCGTAGATATTCGCAAGAACACCGGTGGCGAAGGCGGCCAACTGGTCCGATACTGACGCTGAGGCGCGAAAGCGTGGGGAGCAAACAGG
+
@??;;5;;;;*9===999=@:84=8<465<B???9?@ABB9@@8;;:;<@?9;:5<;CBA=B=AA;;:;:*:==@3?BD;BAA:@BBCADC>BB@C@C@BD?C@CC???BCCD>BAABB@CA@A?BB>A>ABB>B?B@BC?B>AAAA@@@9::@@@A@AAAC<B>BBAAABBBB?A>>><??;>==:?;>>:>;;18/7;6=<@=BBB=>>8>A9:9?@@@>?>@AA????BBD<A::;ACC5;;;;;/;AA>
@N9IO0:00947:06325
TACAGAGGGTGCAAGCGTTAATCGGATTTACTGGGCGTAAAGCGTGAGTAGGTGGCTCGCTAAGTCGGTTGTGAAATCCCTGGGCTCAACCTGGGAATTGCAGTCGATACTGACGAGCTCGAGTTCGGTAGAGGGTGACGGAATTCCCGGTGTAGCGGTGAAATGCGTAGATATACGGGAGGAACATCGATGGCGAAGGCAATCACCTGGGCCTGAACTGACACTGAGACACGAAAAGCGTGGGTAG
+
CBBCCDDD<ABBB?@BBB=B=C@A>;;5)5@ABC=ACBA<4@?;@CCCCCB?AA:C@;@CBB?B@@@?C65;BAC>BBB=CCD>958B@B?CCC9B>B@BB==?@?>;???AACBAAABBA?9?458,6==555-8>=>A;>:>888/<4?@@?9<=3;88=0>722:AA;66/..56.22,2,2-----,,(,,-(,0--(----(...'-,.,*(****,,22635577888>>-77;:::/622
@N9IO0:00948:06333
TACAGAGGGGGCGAGCGTTATTCGGAATTATTGGGCGTAAAGGGCGCGTAGGCGGCCTTTCAAGTGACGGGTGAAATCCCTCGGCTTAACCGAGGAACTGCCTGTCAGACTGGAAGGCTTGAGACCGGGAGAGGTGAGTGGAATTCCCAGTGTAGCGGTGAAAATGCGTAGATATTGGGAGGAACACCAGTGGCGAAGGCGGCTCACTGGACCGGTACTGACGCTGAGGCGCGAAAGCGTGGGGAGCAAACAGG
+
;;BBA;;;;;*;A?@;:;=;;6;B=B?E7AA7;A4BAA;;4;?7CCEBBBB>BB?B?BC=CCFCCABABA;A@@@:?BD<BBB=@>8>9>:>BC?B8BCBB;=898=???9:58:=6;>387;<8.49(4<993;?@>AB:?<?=@A8@AAAAAA@@>B;999*:??@ACAA??>?A@<BB@C@BCB?BBBB?A@A?C=;;8;CBB;<;:<;@JABAAABBBCCCBAA?BBA@@@6AAAAAAA3A;;:>5=:92
@N9IO0:00949:06328
TACGTAGGGTGCGGGCGTTAATCGGAATTACTGGGCGTAAAGCGTGCGCAGGCGGCTCCTTAAGTCAGATGTGAAATCCCCGGGCTTAACCTGGGAACTGCGTTTGAAACTGAGGGGCTTGAGTGTGGAAGAGGGGGGTGGAATTCCAGGTGTAGCAGTGAAATGCGTAGAGATCTGGAGGAACACCGATGGCGAAGGCAGCCCCCTGGGCTAACACTGACGCTCATGCACGAAAGCGTGGGGAGCAAACAGG
+
CBCBABBB;@@CAA;BBB:<9><<8<,0)0=@;<8<EEEC8>>?:;9A:9;@;;6;>@>A=A?A;:9;;::49990><?A2AG<@@;@;><@A@9A7;:@>@@B:BCD47393333&3:5:=;<<=>9<9<<=>>>>&=A;@:=<@=@@<BCCBBAAABCCB=BBAAB@;:;:99>=6;>68233328:;<9===:A9>?<<<<<0>BB=A@@=@A@AAB;;;;;:9;<=@<@@1995=>??4AAB@B<BA@<
@N9IO0:00949:06340
TACGTAGGGGGCAAGCGTTGTCCGGATTTACTGGGCGTAAAGAGCGTGTAGGCGGCCAGGCAGGTCTGTTGTGAAAACTGGAGGCTTAACCTCCAGACGTCGACAGAAACCGTCTGGCTAGAGTCCGGAAGAGGAGAGTGGAATTCCTGGTGTAGCGGTGAAATGCGCAGATATCAGGAAGAACACCAATGGCGAAGGCAGCTCTCTGGGACGGTACTGACGCTGAGACGCGAAAGCGTGGGGAGCGAACAGG
+
BABBBAABBB0A@;?A;;599<4;6<@@4@?A@?;;;;DD;;9:BBBCCA@;00,0+/:389:4/00/0:=;7::9&3382=<49:49499?@>BCC@A@BBBBBAAD>C=@@@AA<@@BAA;;<@D@E@BCC@BBBB@@<@>B>B@CEDCBDCBBB?BA@@;@BAAABAABB;;;B=A=AB=AACAD@@@=@;95:ACABBBBBAAAC=BCB?AAACA????=<;;;;;@;;;0<A@@@BB7BCCCF@CCGI
@N9IO0:00961:06310
GACGGAGGGTGCAAGCGTTGCTCGGAATCACTGGGCGTAAAGGGTGCGTAGGCGGTCTCTCAAGTCTGACGTGAAAGCCCAGGGCTCAGCCCTGGAAGTGCGCCAGAAACTGAGAGGCTTGAGTGCCGGAGGGGAGAGTGGAATTCCCGGTGTAGCGGTGAAATGCGTAGATATCGGGAGGAATACCGGTGGCGAAAGCGACTCTCTGGACGGCAACTGACGCTGAGGCACGAAAGCGTGGGGAGCAAAC
+
89@@7=9<18::??===:25555;1948998333(3889<8=;199;@:;9@??;@??@@=>.5555;;==>BBB=BBB<BBB=;66;;;>8==8=64433336898;3:4555557==8<A@@@@=@<@ALI<DDAAACAG?B?AF?DACCBBBCB@CCCC>BACBBBB;;;A;;;0;@<@<ABB=B?;;6;@A?9AA?@@@?@@99179;29;9===>=B@@?9928??BCE?CBAA@AA6??;;;5:
@N9IO0:00961:06328
GACAGAGGGGGCAAGCGTTGCTCGGAATCACTGGGCGTAAAGGGCGCGTAGGCGGGACGCCAAGTCGGTCGTGAAATCTCCGGGCTCAACCCGGAGGAGTCGGCCGAAACTGGTGTTCTTGAGGGAGGCAGAGGAGTCTGGAATTCCCGGTGTAGCGGTGAAATGTGTAGAGATCGGGAGGAACACCGGTGGCGAAGGCGGGACTCTGGGCCTACCCTGACGCTGAGGCGCGAAGGCGTGGGGAGCAAACGG
+
BABABBCDDD2AC9??DG=@?BAB?C=@?BBBBB=@?@=A8??<?ABB:9:?BBF:<:BB7;:;BBB?BBBBCCC>AAAC@CC?BBBCBCC=C=;;5;;4493=:AA>,944.;AC@CC:??@D>@?=?AAAA?AAABCBAD@B@CJ>C@FCGBBAE@BA@@=@ACCBBBCB<;;AD=AA>B?AAA?A=@@>@CEALACBB=BCCBBBB=B>@@AA;@@A@@@A@;;5;@AAA6;7:@@CCC8@;;:?69::
@N9IO0:00914:06360
TACGTAGGGGGCAAGCGTTGTCCGGATTTATTGGGCGTAAAGAGCGTGTAGGCGGTCAGGTAGGTCGGTTGTGAAAACTGGAGGCTCAACCTTCAGAGGTCGACCGAAACCCCCTGGCTAGAGTCTGGGAGAGGAGAGTGGAATTCCTGGTGTAGCGGTGAAATGCGCAGATATCAGGAAGAACACCCGTGGCGAAAGCGGCTCTCTGGAACGGTACTGACGCTGAGACGCGAAAGCGTGGGGAGCGAACAGG
+
DB@A@BABBB5AA>AA;;5;BA6A>?AA:AC@CJ=???BB<ABBBAAABBB@BD@CBBB@CA@=@@>=@7;;BBCC9AAA?CB=;;DD@B@B?A;;<;5;??AB=@?C>DDDD2AB@BAC@A@@@ABB<BFCC@CCCCCDAD@C@C@CC@CCBBBCCBCCCC=AAABCBBBCDBBBB@C@BB@@@@?8?:;5;@<=6???9?@@::;C?B=BB<??AA=>>99;;;::99=999,9=9>=@?2?;;;B=@BB>
@N9IO0:00919:06362
AACGTAGGTCACAAGCGTTGTCCGGAATTACTGGGTGTAAAGGGAGCGCAGGCGGGAAGACAAGTTGGAAGTGAAATCTATGGGCTCAACCCATAAACTGCTTTCAAAACTGTTTTTCTTGAGTAGTGCAGAGGTAGGCGGAATTCCCGGTGTAGCGGTGGAATGCGTAGATATCGGGAGGAACACCAGTGGCGAAGGCGGCCTACTGGGCACCAACTGACGCTGAGGCTCGAAAGTGTGGGTAGCAAACAGG
+
A8BB@@@?B@@?C@B;;;?AAE@C@B?B@B@@@B<:;;BD0:;6;;9A@AA>BD?=C?A@@:3<@)0)/)/<00/+9:@ABCD=@?=B=@A9ABAB=C@A@CC=@@@?3=99;9;9*9>9==<?>?@@BCDBB>BBC>CCBD?B=A?8=;@>:;;@B?@A?A?CCAAABBBBBABBB=AC>A>ACC=@AAA?BCD?B?;;7;=??@;;;0;AA>B7;;CBBCCB;;=ACBBAGG>EDBBBB9AA;;;;0;BC?
@N9IO0:00926:06397
AACGGAGGGTGCGAGCGTTGTTCGGAATTACTGGGCGTAAAGCGCGTGCAGGCGGTCTTTTAAGTTCCGTGTGAAAGCCCTCGGCTTAACCGAGGAACGGCGCGGAAAACTGGAAGACTCGAGTACGGGAGAAGAGGGCGGAATTCCCAGTGTAGAGGTGAAATTCGTAGATATTGGGAGGAACACCGGCGGCGAAAGCGGCTCTCTAGACCGATACTGACGCTCATACGCGAGAGCGTGGGGAGCAAACAGG
+
B8AA>;:;0;;:@@@A@A?AAADF>B=@<@ABBB=9;:CC>EGEBAAA@@@9:;5;ABCC7C7;:7:5=?BA;9909<=6?AA>AA>C?C?C??>?@CB?BBAB?BDD9CBB@B????@@???BBCCC>CBB=@???9@@;@;@;@B<ABCCCCC@@>@BDC=C@AAABBAAAC@CD>BBAD?;;;=@=?@<@ABB=BCC@;;;DDA???@?A@ABC>?>?@>????A???BB???BA????5?@@AA;@??:
@N9IO0:00929:06396
GACAGAGGGGGCAAGCGTTGCTCGGAATTACTGGGCGTAAAGGGCGCGTAGGCGGGATGGCAAGTCGGTCGTGAAATCCCTCGGCTCAACCGAGGAACGTCGATCGATACTGCTGTTCTTGAGGATTGCAGAGGAGACTGGAATTCCCGGTGTAGCGGTGAAATGTGTAGAGATCGGGAGGAACACCGGTGGCGAAGGCGGGTCTCTGGGCAATTCCTGACGCTGAGGCGCGAAAGCGTGGGGAGCAAACGGG
+
BBCCCCCCDD1BB?A@@@;???@@<@?B6:9>>>7?AA?A7>>9>?<??@@;A?D6@;;6;B<ABBB@CBBB@A?8:99,5==:>;@@?C@BBA@C8:9AAAABA??:;;AAAAAA>@@=@BB>?@7;;ABBC=@@A@;;5;;@=AA<B=BBABAAC?CCFIFBAACAAAAA@>>>=6;<18193349434.44:5;8>>>7==B==@@8=C@B=@;000<>>>>00,9BA@@B=:;9B@BB9ABBEG<@BJ>
@N9IO0:00942:06379
TACGGAGGGTGCGAGCGTTGTTCGGAATTACTGGGCGTAAAGGGCGCGTAGGCGTTTGCTAAGTCAGATGTGAAAGTCCACGGCTCAACCGTGGAAGTGCATTTGAAACTGGCAGACTTGAGTACTGGAGGGGGTGGTGGAATTCCCGGTGTAGAGGTGAAATTCGTAGATATCGGGAGGAATACCGGTGGCGAAGGCGACCACCTGGCCAGATACTGACGCTGAGGTGCGAAAGCGTGGGGAGCAAACAGG
+
A@BC?BBB<BB@>=?>::6;C@CC@CAC@C??@D>BBBBD>BB>:::@@@??;::=(9:947<<==BA;:;;;;/99C=@@@@CCCC@C:;;C6:49AAAAAB<@@@;@AB?BA@@;;7<ABBCCCC=@@@@@,@@=AB?B@CAGC?CADCEBBA@?@@AE=C@BCBBBCCCCCCC>AA8;9;BB?B?@A=@BB?B@CCBD?;;7;?9?;@?AAAA@ABBBCBBBB@BBB;;;/;AAACBB7AACCC<B;;4
@N9IO0:00943:06381
TACAGAGGGTGCGAGCGTTAATCGGAATTACTGGGCGTAAAGCGTGCGTAGACGGTTATTTAAGTCGGGTGTGAAAGCCCCGGGCTCAACCTGGGAATTGCATTCGAGACTGAATAGCTAGGGTACGGTAGAGGGAAGCGGAATTTCCGGTGTAGCGGTGAAATGCGTAGATATCGGAAGGAACATCAGTGGCGAAAGCGGCTTCCTGGACCAGTACCGACGTTCAGGCACGAAAGCGTGGGGAGCAAACAG
+
BBBBCCEE>BBBBBB@<;5;2;9@=B>B:ACBBB<B@@BB<@@C@A@BBBBBAA<A?BBC?C<AAAAA>ACECCC799CB9AD:????>A?BEF?C?C?BAA@=ABBBBCCCC@C@@@CBBC<;;;@=@CCCHH?F@AAC6;7<B=B?C@;:9999;5;>AA;ABBBBAABBBBAA<A<@<@8B@@?;99@;@A?A9???;?=4:8==9=E=@@BBB>BA@>;28>8179977818;;?BCC9BBA>>7===
@N9IO0:00957:06381
TACGGAGGGGGCTAGCGTTATTCGGAATTACTGGGCGTAAAGCGCACGTAGGCGGCTTTGTAAGTCAGAGGTGAAAGCCTGGAGCTCAACTCCAGAACTGCCTTTGAGACTGCATCGCTTGAATCCAGGAGAGGTGAGTGGAATTCCGAGTGTAGAGGTGAAATTCGTAGATATTCGGAAGAACACCAGTGGCGAAGGCGGCTCACTGGACTGGTATTGACGCTGAGGTGCGAAAGCGTGGGGAGCAAACAGG
+
@@<;5;??@@2?@@CA@@??><?B?C?C>A@CBC>?>>@A5:9@AA;;;CC?BCACDC@CCC@AABBBAA=?9:950;:=@<000ABC=AAB?A;;5;@?=:=@6=9;;::9:?@A>??<;B@AB?9999BBC@CCCCBA;@:>9=999555;=>==:=>>>8>9=<<:99@@A9??=@;@A=??B@C???=?@C?C?997988><8807???9>?C??@@@?<900)00////(/====>>1666??5<==9
@N9IO0:00958:06382
TACGTAGGGGGCGAGCGTTATCCGGATTCATTGGGCGTAAAGCGCGCGTAGGCGGCCCGGCAGGCCGGGGGTCGAAGCGGGGGGCTCAACCCCCCCGAAGCCCCCGGAACCTCCGCGGCTTGGGTCCGGTAGGGGAGGGTGGAACACCCGGTGTAGCGGTGGAATGCGCAGATATCGGGTGGAACACCGGTGGCGAAGGCGGCCCTCTGGGCCGAGACCGACGCTGAGGCGCGAAAGCTGGGGGAGCGAACAGG
+
CCAA@BBDDD1CCAAACC@CDC?A>ABACCC@CG>BB@@@5=00//79?>?<:9.480?>ABBBD?BBAA0A;;546;CAC?C&944?2:99999"98.44888'8387<0489>394:=7=@3<<-0,0==>>0093.3=:A=@AAA;@;?CAAABC>AA@B>AABCAAAC;;;AAB9@@5<5;@@=B>BB>ACA8:79C=AC<@@AAD?C@DDAA@=99;@@989=:===@@A6::@@?@?2@BAAB=@@@=
@N9IO0:00979:05760
GACGTAGGGGGCCAGCGTTGCTCGGAATTACTGGGCGTAAAGGGTTCGTAGGCGGTGCGGTAAGTCGAGAGTGAAATCTCCAGGCTCAACTTGGAGGCGCCTCCCGAAACTGCCGTGCTCGAGTGCTGGAGAGGCGAGTGGAATTGCAGGTGTAGCGGTGAAATGCGTAGATATCTGCAGGAACACCAGTGGCGAAGGCGGCTCGCTGGACAGCAACTGACGCTGAGGAACGAAAGCTAGGGGAGCAAACAGG
+
BB:;9??DEE3B?BBBBA9@;;9<6<2;28<877*3:9=;5;=4=4;>:::9?@=@?>>:=@<@@@AABBBBBBB<BBBB?;;8;AAA>AA>A7;;?@@?;CC>8???6?CAA?B?99:@?AABAA?>9??==;9:7@AA>D@C9:88827;8>:898;999,9>;?>A@C?A?93339>494:9@.2255.55;,3.3>4:??>@??4;877//(/6//5:9;>??7;6;CCB>BB@ABDC7B<;;B=BCC?
@N9IO0:00980:05767
TACGGAGGGTGCAAGCGTTAATCGGAATTACTGGGCGTAAAGCGCACGTAGGTGGTTTTGTAAGTCGGATGTGAAAGCCCTGGGCTCAACCTGGGAATTGCATTCGATACTGCTTAACTAGAGTATGGTAGAGGGAAGTGGAATTTCCGGTGTAGCGGTGAAATGCGTAGATATCGGAAGGAACACCAGTGGCGAAGGCGACTTCCTGGGCCAATACTGACACTGAGGTGCGAAAGCGTGGGTAGCAAAC
+
B@@@5;;;0<;;C>BA@@?A@BBBAC?A?ACCCJ<AAA@@:@@@@@@AABB>A@5::9.;AA>BBBB>B@@@A?B8;:;-:AA6A=00+08<<7376:,/6<<59;55//9///)/)/445:4444429??;;:0919@@<C5;;.;.96@B@BAAA@CDFI>F:;;;;A@@@A??;?;?<?<?@A?C@@@?BCB?B>A:::C=A=AAD:?=?=?AAAAAA@@@>9959;=9>B3;77999,37796;2;
@N9IO0:00985:05791
TACGTAGGCGGCAAGCGTTGTCCGGAATTATTGGGCGTAAAGGGAGCTCAGGCGGGAAACTAAGCGGATCTTAAAAGTGCGGGGCTCAACCCCGTGATGGGGTCCGAACTGGTTTTCTTGAGTGCAGGAGAGGAAAGCGGAATTCCCAGTGTAGCGGTGAAATGCGTAGATATTGGGAAGAACACCAGTGGCGAAGGCGGCTTTCTGGACTGTAACTGACGCTGAGGCTCGAAAAGCTAGGGTAGCGAACGGG
+
CBBBBAA=AA=B@;A;;;5<AA@DAD@C@CCACD=@@>>>.;;0;@@?@CC@CBB<BE>BBB=>==+0///5<?>0::?9;;;.;>BB4;;;&99<;5555&5555;.5558=@@2==<===A>@DE?@@AB<??9==>19184><9??@???BAA;A7;:69@?ABCA@??=9<>-;5:@9BCC@BABB?BBB?B?CD?<<=6<<;7:?@???;?@?;<@;;=8928<;9:99&9<<<;B6A<8<??:??A8
@N9IO0:00995:05805
TACGGAGGGTGCAAGCGTTAATCGGAATTACTGGGCGTAAAGCGCACGCAGGCGGTTTGTTAAGTCAGATGTGAAATCCCCGGGCTCAACCTGGGAACTGCATCTGATACTGGCAAGCTTGAGTCTCGTAGAGGGGGGTAGAATTCCAGGTGTAGCGGTGAAATGCGTAGAGATCTGGAGGAATACCGGTGGCGAAGGCGGCCCCCTGGACGAACGACTGACGCCTCAGGTGCGAAAGCGTGGGGAGCAAACAGG
+
CACB?BAC<BAAA>BABAADACAA:>+0)070/0+;:;@@=ABC@@;BBBB?@@<@=:>@?B=@?@BCC@?@A@=5??::/9=5::;?4:47==5>+//99;:?B???@@9939?499B@B;;;A@AAA@@?<;;;;%;<=>7:6:900+/;;;<9823AAA=BB@@A@<<<9:99A>A@?C?@A@AE>AB>C@@;@=AA?BFDF2AA?BCCD999B=:9>>00*/6665:;ABBB@BEECCBB9@??BD:??B?
@N9IO0:01002:05765
TACGGAGGGTGCAAGCGTTACTCGATTTACTGGGTTTAAAGGGAGCGCAGGCGGACTGGTAAGTCAGTGGTGAAAGCCTTGAGCTTAACTCGAGAACTGCCATTGATACTATCAGTCTTGAATGTTGTTGAGGTTTGCGGAATGGGTCATGTAGCGGTGAAATGCATAGATATGACCCGGAACACCTATTGCGAAGGCAGCAGGCTAAACAAATATTGACGCTGAGGCTCGAAAAGCGTGGGGATCAAACAGG
+
BBCC?BBE=BBCB=B@==:<0////;;3<CCCB=BB=@?:AD>A@CCCCD?BC?CBBB@BB9AACCCBB?BBBB<AA?@=@?>@@6:8;CDCBCB@CBCB@BB=??BCBABBBA@@AA>AA?A@@;A@<@AA>BD=BBB@C@DEE>BBBBBAAA@@=@AAC<@@????@ABAAABBB8;6;=>?@<@B@5>@@@=>8>9;@:929955)555)5::555555993823443333&///////&//444(4445
@N9IO0:01008:05808
TACGTAGGTGGCAAGCGTTGTCCGGATTTATTGGGTTTAAAGGGTGCGTAGGCGGCCTTATAAGTCAGTGGTGAAATACTCCAGCTTAACTGGAGGGGTGCCATTGATACTGCAAGGCTTGAGTGGAGTCGAGGTAGGCGGAATTGACGGTGTAGCGGTGAAATGCTTAGATATCGTCAAGAACACCGATAGTGTAGACAGCTTACTAGGCTCATACTGACGCTGAGGCACGAAAGTGTGGGGATCAAACAGG
+
BBA@AAA=BB@BB@CFAA:;<C@C@CCC>BA=@A0;;.;?6A=9@?<64/95//)/5;)/5504::<555.5;::16:9@<600=@+0+/7727>:>&944.445<<<<;?@??=?=AC@B@;<<7;BBBD@@<@@A7:;@C?B?ACEC@EAABBBA=AAAA<AA@@=ABBBB@@@@@=:=?::;;59;;;A?@@;;;@;;;;4;::::2:99?@BB;::BCBAABA9<<0000*0<</955&555>?69954
@N9IO0:00967:05813
TACGGAGGATCCGAGCGTTATCCGGATTTATTGGGTTTAAAGGGAGCGTAGATGGATGTTTAAGTCAGTTGTGAAAGTTTGCGGCTCAACCGTAAAATTGCAGTTGATACTGGATATCTTGAGTGCAGTTGAGGCAGGCGGAATTCGTGGTGTAGCGGTGAAATGCTTAGATATCACGAAGAACTCCGATTGCGAAGGCAGCCTGCTAAGCTGCAACTGACATTGAGGCTCGAAAGTGTGGGTATCAAACAG
+
ABBB>BC?BBB?BABBBB6:9A=B=BAB<;;5;B.:5)55)5>)55;BBCCBBC@CABAB<A<@@@?@?5;:@@@8;;;09@B?@AAA;?;>7999-7-389<@9??@?>99183<89>87338=@??=39992:@@=>C<C@C>BABCGIE@BABB?@ACG?CBA@@C;;0<<000=@;=@=@CB:?@C=@@BA=A>;;;@@CBBBC:;;BBBB?BCCBBCC@B;;7;CB;;;0:99===5>:<<=>5555
@N9IO0:00974:05820
GACGGGGGGGGCAAGTGTTCTTCGGAATGACTGGGCGTAAAGGGCACGTAGGCGGTGAATCGGGTTGAAAGTGAAAGTCGCCAAAAAACTGGCGGAATGCTCTCGAAACCAATTCACTTGAGTGAGACAGAGGAGAGTGGAATTTCGTGTGTAGGGGTGAAATCCGGAGATCTACGAAGGAACGCCAAAAAGCGAAGGCAGCTCTCTGGGTCCCTACCGACGCTGGGGTGCGAAAGCATGGGGAGCGAACGGG
+
B@;9999999"8=289=>@CC?BB@C?B???AAB;BABAB<AA<A@AA???:881:??=@CDF=B?BCD=BBDGD?C@@>A488888%:33-3;0;?@:?=A?;CBE7C@B>A<ABBB?999AAABBB@AAB<AABBBB?B?AB=B@@@AAACAAA6@@@@9AA>A?BBCDDCCBDD@C@E<??@5;;;;*;4;A;@7@?A@B;<A>>E8C@C=BB@=@@;;;BADD9AA??@B<A@@@AAA7AA@BB?BBC=
@N9IO0:00979:05837
TACAGAGGTGGCAAGCGTTGTTCGGAATTACTGGGCGTAAAGGGCGCGTAGGCGCCTTATAAGTCTCGTGTGAAAGCCCTCGGCTTAACTGAGGATCTGCACGGGATACTGTAGGGCTCGAGTTCGGGAGAGGAAAGCGGAATTCCGGGTGTAGCGGTGAAATGCGTAGATATCCGGAGGAACACCAGTGGCGAAGGCGGCTTTCTGGACCGACACTGACGCTGAGGCGCGAAAGCTAGGGGAGCAA
+
BBBBBBB?CC?CC@A???6?949=16269>CCE@6@;;55)4=2::><:::4;;:=@=@BB9@@BBBBBAAAAA;@@C<CBB8:9=A;@AA??=@A?ABBDCDD:;;BBCBBCGE>CBBBBBB?BCE>BBBB@AD9===,0,0:@:=?80007;9<9845<5@BCC?@@@?A@@<@=9979>BCC@CBBB?B@@5;500)0>>3??=7<A:<<>?837@>;9:88868==699+9:9:=AA1<=887
@N9IO0:00982:05844
GACAGAGGGTGCGAACGTTGCTCGGAATTACTGGGCGTAAAGCGCGTGTAGGCGGACCATTAAGTCAGGTGTGAAATCCCTGGGCTCAACCCAGGAACTGCACTTGAAACTGGCGGTCTTGAGTGATGGAGAGGGATGCGGAATTCCCGGTGTAGAGGTGAAATTCGTAGATATCGGGAGGAACACCAGTGGCGAAGGCGGCATCCTGGACATTGACTGACGCTGAGACGCGAAAGCGTGGGGAGCAAACAGG
+
CCCCCCCD=CBBBB=B@@9;;BBA?C=?=?CBCB>A@@?@59:A@@AAAAA?BB9BB?BC@B@CBBAB@A@A;99/999/:BB;AA@@5::5:@=A?BBA???@;@?A<ACC@BB@BBB?AA@@;::A?BABBC=BBC@A>@?C?BB=B9;;BAA@A7<;BC>CAAAAA@@CBCCCC=AA=@=@@@?CDCB?BBB>A>9:3999:=BB@BBBD@;<<CCCA:;:??:::A@@@B<A@@@AAA5@999?9??>2
@N9IO0:00983:05850
TACAGAGGGTGCGAGCGTTGTCCGGAATCACTGGGCGTAAAGGGCGCGTAGGCGGCTGGGTAAGCCGCGTGTGAAATCCCGGGGCTCAACCCCGGAATGGCATGCGGGACTGTCCGCTCGAGCATGGTAGAGGCGAGTGGAATTCCTGGTGTAGCGGTGGAATGCGTAGAGATCAGGAAGAACACCGGAGGCGAAGGCGGCTCGCTGGGCCATTGCTGACGCTGGAGGCGCGAAAGCGTGGGGAGCAAACAGG
+
ABCBDBA?4>55//////2---3;49,//::@BD=;;;BB<AC<;;;;;>B6;9<A@DE99::==<>:=9:<599)55:09990;<<<8===0=:@*/0)0;>AAED>CB>=>B-00@@A:99@AA;??@@@<@BAABC@C@C?B@AA7;;;;;AA=AA>A=ABB;;;;@?:9999-3-33-38:7>:=B=@@>171776;<>?@BAA9A>;91873388884/)//2//////)4344;=;+4448808885
@N9IO0:00987:05831
TACGTAGGGTGCGAGCGTTAATCGGAATTACTGGGCGTAAAGGGTGCGCAGGCGGCCCCGCAAGTCAGACGTGAAATCCCCGAGCTCAACTTGGGAATGGCGTTTGAAACTACGGGGCTGGAGTGTGGCAGAGGGAGGTGGAATTCCACGTGTAGCGGTGAAATGCGTAGAGATGTGGAGGAACACCAATGGCGAAGGCAGCCTCCTGGGCCAAACACTGACGCTCATGCACGAAAAGCGTGGGGAGCAAACAGG
+
@@A@ABCC=CCCBAA;;<4;;A=>;?:CA@@BDF?;;;@@:@C:@A;<000,00*0::&/0968::>??@@@BAA9;;;;.;;49@=>3<8.44(57:?5<879.89:/9><;>==)---057/33:-33;/00*00*/;9>9@6:45;;>;>BCAA<ABAA<AA;;;@AA@@@?;;5;;5;:A@A<@4::499:294949>:49248808.55)599;:;0//::>094999999&9??@ABA3;::;:/9:;4
@N9IO0:00989:05844
GACATAGGTGGCAAGCGTTATTCGGAATACTAGGCGTAAAGCGAAGTGTAGGCGGGCGGCTTAAGTCCGACGTTAAATCTCCAGGCTTAACTTGGAGCTGTCGTCGGATACTGGGCGTCTCGAGTGAGGTAGGGGGCAGTGGAATTCCCGGTGTAGCGGTGAAATGCGTAGATACGCGGAGGAACACCTATGGCGAAAGCAGCTGCCTGGGCCTTTACTGACGCTAAGACTCGAAAGCTGGGGGAGCAAACAGG
+
>BB@@@@8;;?AB?@::;=A@<AA=B?AA>>00*0007;.7559.9=?>:;7/@:///)/9)/)/<=688844.44(487:)//)/91647@?A9ABA;<<;;;==8<=<565=4=;;;>><@=B;;94>55999'5999<8<;@:@@9@65569?9:7;CCB>A@@BB@;::0///75//)/)4:=8@BB@:>999.38;;??@@=?@@:@?BC:??<<<::?::1733:3444(4;:<<<:'44444(49:5
@N9IO0:00990:05829
TACGGAGGGTGCAAGCGTTGTTCGGAATTATTGGGCGTAAAGCGCGTGCAGGCGGTTGCTTAAGTCTGATGTGAAAGCCCTGGGCTCAACCCGGGAAGTGCATTGGAAACTGGGCAACTTGAGTACGGGAGAGGATAGTGGAATTCCGAGTGTAGGGGTGAAATCCGTAGATATTCGGAGGAACACCGGTGGCGAAGGCGGCTATCTGGACCGATACTGACGCTGAGACGGCGAAAAGCGTGGGGAGCAAACAGG
+
@@AA4:99.;@AA?CBBB>A@?AA=A@C?BC@CE<:::==/9:8:AAABBD@::79;?>D591:@@@@@?@A@@@;@CD>BCC;@@@>8>@-:9,46;4:;@@5;7@A::66@7;;<CC?BCBAACCC<AAAB?B@@@@C?A=@;?;=>>>A:9444&4899044.44444555655.59.5.6;;9>:>@<=@@<?<>A>@@@@A@A?@?;???=@==>995<;::<55.4::::+:844499+99944)4:;7
@N9IO0:00969:05863
TACGGGGGGGGGTAAGCGTTGTTCGGAATTACTGGGCGTAAAGGGCTCGTAGGCGGCCAACTAAGTCAGACGTGAAATCCCTCAGCTTAACTGGGGAACTGCGTCTGATACTGGATGGCTTGGATTTGGGAGAGGGATGCGGAATTCCAGGTGTAGCGGTGAAATGCGTAGATATCTGGAGGAACACCGGTGGCGAAGGCGGCATCCTGGACCAATATTGACGCTGAGGAGCGAAAGCCAGGGGAGCAAACGGG
+
@?;;;;;;;;;";@=AACC@BA?BC@C?A<@>889.99:BB<AC>BCCDA@?;97188<8<AD=AABCDBBB@@@E<AA@;@@@@BB>B=A@@@@7A?CBCAA@BBCBBBBBB>AAA7;;=A?B@@0;;0;;;;@0;;;;:4:<?:@;?@<@@;;;AB@CCCC>CBBBAA@@::;:;A=AD?C@;;;@CACCACCB>B>@@<@BBB>BE?BB@C@CCC@E:;;AABCC?AAC;;;0;B9?@BB9B;;9D<;9<3
@N9IO0:00976:05876
TACGAAGGGTGCAAGCGTTAATCGGAATTACTGGGCGTAAAGCGTGCGTAGGCGGTTCGCTAAGTCTGCCGTGAAAGCCCCGGGCTCAACCTGGGAATTGCGGTGGATACTGGCGAGCTGGAGTGTGGTAGAGGAGGGTGGAATTCCCGGTGTAGCGGTGAAATGCGTAGAGATCGGGAGGAACATCAGTGGCGAAGGCGGCCCTCTGGACCAACACTGACGCTGAGGCACGAAAGCGTGGGGAGCAAACAGG
+
BABBA=BA:>@A@<BBBCAD@DA?:?494;A@AB=:;;CD=CBCBBABB@?<@<7>055;?B?BA@ABB?BBBAA<A@A@7>@,00;>6>;?C?8C@C>@?@;@@;?@@CAA>???ACBB?BBCCBB>A@@@@<@>@6993::=8=?9>9:=:;;=B9BBCB<BBCBBBBAAAAACC>CC@C@BBCCCCBB>BBB?BACC@CC?CCCDADGADACCCDBBB;;;BBA=@@;;;;/:@:::::-9::AA=AAB@
@N9IO0:00977:05875
TACGTAGGGGGCAAGCGTTATCCGGATTTACTGGGTGTAAAGGGAGCGTAGACGGAGCAGCAAGTCTGATGTGAAAACCCGGGGCTCAACCCCGGGACTGCATTGGAAACTGTTGATCTGGAGTGCCGGAGAGGTAAGCGGAATTCCTAGTGTAGCGGTGAAATGCGTAGATATTAGGAGGAACACCAGTGGCGAAGGCGGCTTACTGGACGGTAACTGACGTTGAGGCTCGAAAGCGTGGGGAGCAAACAGG
+
??>>>BADDD1@A?BCBB?BBB?B=@AA:@@@CD=BBBBD7;;7;;9BBBBBBB:;;C=?::69?@A@?=B@4494&44(4::+<<;@8@>>2BD<@<99:@@=A>AB=A@@B>>@<000*0>000<C@BAAB<?A;::9299=6@8@CB999AA9599??@9@@:99>@?;;98=?:::49:?<=590=;6000:=:0979A?=>=?9>>>8=A@CCB@@@A>A;;6;;B;;;0<AB@@@@2@ABDD?BBB=
@N9IO0:00979:05870
TACGGAGGATCCGAGCGTTATCCGGATTTATTGGGTTTAAAGGGAGCGTAGATGGATGTTTAAGTCAGTTGTGAAAGTTTGCGGCTCAACCGTAAAATTGCAGTTGATACTGGATATCTTGAGTGCAGTTGAGGCAGGCGGAATTCGTGGTGTAGCGGTGAAATGCTTAGATATCACGAAGAACTCCGATTGCGAAGGCAGCCTGCTAAGCTGCAACTGACATTGAGGCTCGAAAGTGTGGGTATCAAACAGG
+
A@CC?CD@B::8;AA@AB?BBC>B>BBC;A?4;<0;;0990;A3;;<@=;;<=A;A===>4;7;<<:<<745499099909<<7;<<>9<7:3777*8-3399:7;:<<;77,3389<A6;;:7389782897.9@C?CJ@CAC@BBBC?BBAAABB=AACEICAAA@CAA@@@;;;@B>BA?CCA=ACC7;;A@5;5;;;A=BBCBC9;;BBAA>ACBBBBB?B;;7;000@A-00>>BB<AAAAAA:;:94
@N9IO0:00979:05889
TACGGGGGGAGCAAACGTTGTTCGGAATCACTGGGCGTAAAGGGCGCGTAGGCGGCTTCGTAAGTGGGATGTTAAATCCCCCGGCTCAACCGGGGAATCGCATCTCATACTGCGGAGCTTGAGTATAGCAGAGGAGACTGGAATTCCCGGTGTAGCGGTGAAATGCGTAGATATCGGGAGGAACACCAGTGGCGAAGGCGAGTCTCTGGGCTAATACTGACGCTGAGGCGCGAAAGCCAGGGGAGCAAACGGG
+
@?;;:;:;%:?>@@9A::4::>@@=A=AAAAA@A<BBCGC>CE?BBBBB::8:@<@C?CBBB@CBAA<@>?=49;.;;;;;*56;<<D:?4;:;-;=B@BCBBBCCAAAB@@::6;;;C=@@BBBA@A????DA9;;CCD?C?B?B@<@>@AB@@@E@DAA@<@BBA?@@@@:;;BJ>AA?A=B@@=BBAA?ACD@C@CBBCB???@AE8DECAC@@:<:45599997=8;777*3823333&333<B<;:;2
@N9IO0:00983:05870
TACGTAGGGAGCGAGCGTTGTCCGGAATTACTGGGTGTAAAGGGTGCGTAGGCGGGTATGCAAGTCACATGTGAAATACCGGGGCTCAACTCCGGGGCTGCATGAGAAACTGTATATCTTGAGTGCAGAAGAGGTAAGCGGAATTCCTAGTGTAGCGGTGAAATGCGTAGATATTAGGAGGAACACCAGTGGCGAAGGCGGCTTACTGGGCTGTAACTGACGCTGAGGCACGGAAAAGCGTGGGGAGCAAACAG
+
A@ECB@@@8@?A99:BBB?CCC?B>A<A8;<BBB=ABBDH?CC?BBABCCEABCC>BB@>>>8000@:8000>AA3:;9=@@@9CBBDADAA?CCC8?@@??;;;ABC=B;;;CBAAAB7;;BCAC@CC><;<?CB?BBB?B@C@C@BCBCACCCDD@C;;;7;FCBCBCBBBB@BB>::6;<@AC?C@;;:;CD?C@;;6;?9=?ABB<ABBBB@BBBBBBCBA@><==00*0;;0;>>?@>>2@998>9?89
@N9IO0:00995:05894
TACGTAGGTGGCAAGCGTTATCCGGATTTATTGGGCGTAAAGTGAGCGCAGGCGGTTTTTTAAGTCTGATGTGAAAGCCCTCGGCTTAACCGAGGAAGTGCATCGGAAACTGGGAAACTTGAGTGCAGAAGAGGACAGTGGAACTCCATGTGTAGCGGTGAAATGCGTAGATATATGGAAGAACACCAGTGGCGAAGGCGGCTGTCTGGTCTGTAACTGACGCTGAGGCTCGAAAGCATGGGTAGCGAACAGG
+
A00000;2==;A<9<==>.9:92925@B<CBADG6DD;;;0:<?;9;C@ACACC@CDDDD*E@C;;9595555990;@>4B>>:>>8<7<696;7<;B55:@===.;;09544)4;1<<:>6:;@@;9:;A@A=A@@ABG@EACCB:<A=;;;545;65544)459;;<==995///)/)//29;;<A<<<9555.5.5;7=>?<@AFAA@;BBB@CB@@@@@@A>>5=::995)5955;;2;5559949592
@N9IO0:01000:05886
TACAGAGGGTGCGAGCGTTAATCGGAATTACTGGGCGTAAAGCGTGCGTAGACGGTTATTTAAGTCGGGTGTGAAAGCCCCGGGCTCAACCTGGGAATTGCATTCGAGACTGAATAGCTAGGGTACGGTAGAGGGAAGCGGAATTTCCGGTGTAGCGGTGAAATGCGTAGATATCGGAAGGAACATCAGTGGCGAAAGCGGCTTCCTGGACCAGTACCGACGTTCAGGCACGAAAGCGTGGGGAGCAAACAGG
+
EDCEBBBC=CAABDBAA?2:5<AA>B<>;>?BBB=BABCE8;;B;;;BBBBCCC?C7::A8B=CCCCC?FICB@?5:9BA6AC<A::;?B@BBD>B?D?B@@@<@@;;;A:;;@CB@AADDE>A@AB>B;=;FD>F;;;B>B5<<0;=A>A@=@@AA=@@@C>BBBCBBBB@@@;;5;5;=A?BAAAB@AA@BBCC;@992:7-7:;84:=248B??;===00(///(/89=992097?:<;1@<A@?8@@@4
@N9IO0:01002:05898
TACGGAGGATCCGAGCGTTATCCGGATTTATTGGGTTTAAAGGGAGCGTAGATGGATGTTTAAGTCAGTTGTGAAAGTTTGCGGCTCAACCGTAAAATTGCAGTTGATACTGGATGTCTTGAGTGCAGTTGAGGCAGGCGGAATTCGTGGTGTAGCGGTGAAATGCTTAGATATCACGAAGAACTCCGATTGCGAAGGCAGCCTGCTAAGCTGCAACTGACATTGAGGCTCGAAAGTGTGGGTATCAAACAGG
+
CBAA>BB>C;;8;ABABB>BCD@C?CAD;;95;9.59)55)5>)59:C>ABBBB9=<<>>2946?A@A@>A@ABC>EDE>AAA?AA@A<@:<7:99-913888???????98.3399:A488::>A???>@??9@BA?CC@C@E@CCBB@CECAACE@BBCJ>CBBB=@;;;CA;;<CC@DC>ABB>BBC;;;BB<@=AAAC?CDEDC@AABBCB?B@A@BBA@;;;5;A@@@@7;;AAAF@DDBAAB=@@@8
@N9IO0:00980:05942
TACGGAGGATCCGAGCGTTATCCGGATTTATTGGGTTTAAAGGGAGCGTAGATGGATGTTTAAGTCAGTTGTGAAAGTTTGCGGCTCAACCGTAAAATTGCAGTTGATACTGGATGTCTTGAGTGCAGTTGAGGCAGGCGGAATTCGTGGTGTAGCGGTGAAATGCTTAGATATCACGAAGAACTCCGATTGCGAAGGCAGCCTGCTAAGCTGCAACTGACATTGAGGCTCGAAAGTGTGGGTATCAAACAGG
+
AAAA=BB<@@@;ACBABB?BBB>B>AAA<A@<@A0<;)9;2?<499CCBBAAAC=@@BBB=B=@@A@@@<??=@?9@@@=@::7:A@B:A9<>@@@+:37799=6?A@@@@@087=@=?=>=??@?A?>:>9:5@BB?BC@C@B>@;;:@BCBBBBB@BADC<@@@@<@;;;?????BC@BC?CBC>BBB:;;CB6;5;;;@>@@@CD>@@BBBA?BDBB@@@@;;:8;@@@CC;@@@?@?6===:9:.9993
@N9IO0:00990:05936
TACAGAGGTCCCAAGCGTTGTTCGGATTTACTGGGCGTAAAGGGTGCGTAGGTGGTAGGGTAAGTTCAAGGTGAAAGCTTCGGGCTCAACCCGAAAATTGCCTCGAAAACTATCCTGCTAGAGGATCAGAGGGGAGACTGGAATTCTCGGTGTAGCAGTGAAATGCGTAGATATCGAGAGGAACACCTGTGGCGAAGGCGAGTCTCTGGATGATTCCTGACACTGAGGCACGAAAGCTAGGGGAGCAAACGGG
+
ABBB@@A:B@B:B=AA:;6;C?BB@BBC>CCCCD<BBCEE9;;8;AAA@AA=@?;?BCD>BB>@@:?A<A?CBCL>BBA?ACA<@A?@=@A<@AAA8C>AA@CCBBBB8@@@??<@@?:;;BB?BBBBCBBAB5@@@@@A<?8=3;;A@?B@A@CCBBC;;;7;BCC@@ABCBAAA@@@B?B>AAA?@A@@<@@@5;6;B@@@AAABC@CBAAA?A?A@@@@@AABB?BAA;;;0;@@AACC;CCBBB<AAA<
@N9IO0:00990:05937
TACGTAGGGTGCGAGCGTTAATCGGAATTACTGGGCGTAAAGGGTGCGCAGGCGGTTCCGCAAGTCAGGCGTGAAATCCCCGGGCTTAACCTGGGAATGGCGCTTGAAACTACGGGACTAGAGTGTGGCAGAGGGAGGTGGAATTCCACGTGTAGCGGTGAAATGCGTAGAGATGTGGAGGAACACCGATGGCGAAGGCAGCCTCCTGGGTCAACACTGACGCTCATGCACGAAAGCGTGGGGAGCAAACAGG
+
@@@AB@@B6;;CCCB;;;=@@A;;9;?B?ACA@@;@CABB=BD<@ACBA@@@BB?C?A=@??9??=:@-00::;;)55::.:=4==5>6969@C=C?CD?@:9:3999/7?=BB><88>=??BBBBB?A@ACDD=::9:A;B5;5;4;??>;:;AAA?BCFC=BBDECCBBBBBBBD@BB>A=;;;>A@@@=AAB>A8;;AB?BC?BCF=A@@<AAAAA@B@A@AA;;;99;::-:@?@BBB8AAABB>BBB?
@N9IO0:00993:05950
TACGGAGGATCCGAGCGTTATCCGGATTTATTGGGTTTAAAGGGTGCGTAGGCGGTTTATTAAGTTAGTGGTTAAATATTTGAGCTAAACTCAATTGTGCCATTAATACTGGTAAACTGGAGTACAGACGAGGTAGGCGGAATAAGTTAAGTAGCGGTGAAATGCATAGATATAACTTAGAACTCCGATAGCGAAGGCAGCTTACCAGACTGTAACTGACGCTGATGCACGAGAGCGTGGGTAGCGAACAGG
+
CCBB?BD<AAB?BCCCCC@CGC@B@BBC;AA=@A0;;,:<4@@7CCCCBAB>;;9;M>FF@C???;@A@@:?;?A:@BDD<B???ABE=BA;;5;5<<@>;?A?A?BAA<;8;BB8@@@;;;;AABCCBA@@=@>@9@@<@?@@=@@?D?BBB@;;5;A@@9@@@@BBA@AA;;6;B@BBB@CCC@CBAAABBC>A=;;;AC?DC@BBBCC;;;AGECCCA;;;@B@@@BAAABAAA<;;0;@;;:?5::B=
@N9IO0:01006:05956
TACGTAGGGGGCAAGCGTTATCCGGATTTACTGGGTGTAAAGGGAGCGTAGGCGGCGGAGCAAGTCAGAAGTGAAAGCCCGGGGCTCAACCCCGGGACGGCTTTTGAAACTGCCCTGCTTGATTTCAGGAGAGGTAAGCGGAATTCCTAGTGTAGCGGTGAAATGCGTAGATATTAGGAGGAACACCAGTGGCGAAGGCGGCTTACTGGACTGACAATGACGCTGAGGCTCGAAAGCGTGGGGAGCAAACAGG
+
BDBBABBCCC1BB?CCDE?BCC=A:?@@8@?BCD=@@CDC.9:.<B?A?AB?CF@?C@DC:;7<@@>@@9;;9>>8=<96999+33/616::+99(///(/444&488(45;;>7>>@>@B@@A0;;;4;;;;5;A=A;;5;5;5;>A;;;AA@@@B@CBBB=BBBCCCBCDCC?BD?BB@C@BBD@B;;;>A@A:@:;;5;@<?A::9:ADCBAA=B<<:A?;:4934444//(///:;;;/9;;=?6<<<5
@N9IO0:01007:05957
TACGTAGGGTGCGAGCGTTGTTCGGAATCATTGGGCGTAAAGCGAGAGTAGGTGGTTTGCTAAGTCGGGTGTGAAATCCCTGGGCTCAACCCAGGAAGTGCATTCGAAACTAGCTCACTTGAAGATGGTAGAGGAAGGTGGAATTCCAAGTGTAGAGGTGAAATTCGTAGATATTTGGAGGAATACCGGCGGCGAAGGCGGCCTTCTGGACCATTCTTGACACTGAGACTCGAAAGCGTGGGTAGCAAACAGG
+
AA@@@@BC7;;BACC;;;=A@=;;59=>?@B;<<5<<<@D:@??AA>>000,0/)//(///3-4;<AC>B::9CC>BBC>BCB>>>>C?CC;>?=@=><?B??897?=696829@@?@@3999?@AB<>@?99198?8>C=A=B8918=AB@@@@00,0@@@9C?:99BBAAA@@8>;=<1929AA<A?:94:==9=900)0:@:@@B?CC>AA<??=AA@@ABA:::A???@B9>98878)7<9756(56:6
@N9IO0:01010:05931
GACAGAGGGGGCAAGCGTTGCTCGGAATTACTGGGCGTAAAGGGCGCGTAGGCGGGATGGCAAGTCGGTTGTGAAATCCTTCGGCTCAACCGAAGAACGTCGATCGATACTGCCACCCTTGAGGGATGCAGAGGAGACTGGAATTCCCGGTGTAGCGGTGAAATGTGTAGAGATCGGGAGGAACACCGGTGGCGAAGGCGGGTCTCTGGGCATCTCCTGACGCTGAGGCGCGAAAAGCGTGGGGAGCAAACGGG
+
CBAA?;;:;:*:>:???>9>?@@C?C?B?AAA@@:AABBC<BB<AAB;<;@<@CC<A@@?BC<@;;;?C?DBBBB6>=29.99.955:4949>055<@=AAABB@@@BCB;;;>;;;0;:>===9?AABBA::6:>@>=?9?8<=@C;A?B??ABBB>@BAA8AABBBBACAA@@A@8A@;@<@@@?BABC@CCD@B@@@@9@@??ACD=BB?@;;6000;??B@?@;??;;;<;-;::9==@3A894;13444
@N9IO0:01013:05920
TACGGAGGGTGCGAGCGTTGTTCGGAATCACTGGGCGTAAAGCGCGTGTAGGCGGCCTCTTAAGTCTGATGTGAAAGCCCGGGGCTCACCCCCGGAAGTGCATCGGAGACTGGGAGACTAGAGTACCGGAGAGGAGGGTGGAATTCCTGGTGTAGCGGTGAAATGCGTAGATATCAGGAGGAACACCGGTGGCGAAGGCGGCCCTCTGGACGGATACTGACGCTGGAGACGCGAAAGCGTGGGGAGCAAACAG
+
AAAA<@@A<ABBBBBBBB>BB>BB?C@CCCD@AA<@ABAB<@@@999@@?B>;97;:AAA@B6:;;<AAAA;;5=09==0:=;+@@??>@@A0A>????;95><=;A???BDD<??@ABBBBA@@>:@9;@<@;@<@:AC?B;?4:5;;:@ABBBBB?AEED>9::ABAAAB?>>A@=@A=A;@@A=B=AA?>@?5:4:@9@B<BBBB?BDB@A@@;;;;;;:9929995888883:;<<@@@2><555,559
@N9IO0:00988:05960
TACGGAAGGTCCGGGCGTTATCCGGATTTATTGGGTTTAAAGGGAGCGTAGGCCGGAGATTAAGCGTGTTGTGAAATGTAGATGCTCAACATCTGAACTGCAGCGCGAACTGGTTTCCTTGAGTACGCACAAAGTGGGCGGAATTCGTGGTGTAGCGGTGAAATGCTTAGATATCACGAAGAACTCCGATTGCGAAGGCAGCTCACTGGAGCGCAACTGACGCTGAAGCTCGAAAGTGCGGGTATCGAACAGG
+
CCCB?C8;:;A=@@9@9:6;BB>B@BCC>CC?BB6;<6:?8?A>??@BCBB@B@C@CCCC@C?BAAABB?BCBCC<AA@:;;:;;A@B?BBBB@A@@D@AAA@@CC;;9;BJ@IJ?JACAB@@@B@@@;;;D?DBCC:<<@B?B@CBBB>AAABBBB>C;99.9@@@=BBCCA@AAA@@@BB?AAA=@@@5::?=9>99::AABBB<;7;<<ABD@BBBB@A;;;@<@@@A;;;0;BCCAA>ABCBDD@;;;=
@N9IO0:01000:05986
TACGGAGGGGCTAGCGTTGTTCGGAATTACTGGGCGTAAAGCGCGCGTAGGCGGCTTTGTAAGTTAGAGGTGAAAGCCCGAAGCTCAACTTCGGAATTGCCTTTAAGACTGCATCGCTAGAATCATGGAGAGGTTAGTGGAATTCCGAGTGTAGAGGTGAAATTCGTAGATATTCGGAAGAACACCAGTGGCGAAGGCGACTAACTGGACATGTATTGACGCTGAGGTGCGAAAGCGTGGGGAGCAAACAGG
+
ABAA=;;;;.9@@@ABB6;;=@@<@?C>BABCG@BAAAE<A?????9:;A?@@<;;;0;;D@EF?BCBB<@;98-9?@9@B5;9?@A>AB=@@5<7<<@@>AB=B?A;;;BBABB@@@CBB=@A@AA:;;;<5<5;B@A?B?C?B=B;;;BBBB;<7;AAA8A=B@@BB@AAA7<<=B=;;5;;;=A@@A?AAA>AACBCBBE@CBC@B;;;@@AA8<<ABBBBBA>;;:@BB8@@@9999*999>>8>@A=
@N9IO0:01004:05998
TACGGAAGGTCCGGGCGTTATCCGGATTTATTGGGTTTAAAGGGAGCGTAGGCCGGAGATTAAGCGTGTTGTGAAATGTAGACGCTCAACGTCTGCACTGCAGCGCGAACTGGTTTCCTTGAGTACGCACAAAGTGGGCGGAATTGTGGTAGCGGTGAAATGCTTAGATATCAACGAAGAACTCCGATTGACGAAGGCAGCTCACTGGAGCGCAACTGACGCGAAAGCTGAAAAGTGCGGGTATC
+
99:;:94995713;(3457::<2545>>4<<2:;/:>6;?8=;700/7://+57;8>>?A<A9;;:<99.55;:=4>66484444445.5877///////5///;<::8<:9,//)/5;2////;77555/9)//:;)//,/)/77::5/////3999:3:5568=<;99///)/:;4;;7<44044<7====?:?5444444----(----7:2955///////)//-----&-////;3;:=:
@N9IO0:01013:06004
AACGTAGGGGACAAGCGTTATCCGGATTTACTGGGCGTAAAGCGCCCGTAGGCGGCCTTTCAAGTTGGATGTGAAAGCTCCTGGCTTAACTGGGAGAGGTCATTCAAAACTGGGGGGCTAGAGGATGGAAGAGGAGAGCGGAATTCCCGGTGTAGTGGTGGAATGCGTAGAGATCGGGAGGAACACCAGTGGCGAAAGCGGCTCTCTGGTCCGTACCTGACGCTGAGGGGCGAAAGCGTGGGGAGCGAACGGG
+
9.889AAA@3@;;29:99;A<@<D:BBD>AAACC=<;9CB.9:444)4445.44.4.94,4;39>:>7@>@AA@D79;AA>@A?@A?C=@@CC<;;;@<@ACC?AAA@4>999999$;;===@ACCC@D?BBD@BBCDCC?B?B?BB=B?ABBBBCDACD@DAEGCCCEECCCBAAA<AB@D@BBB=AAAA=ABDD<?>B788A??7717<:;:<<6///888944444&4444)5==>?@@1;<::=5:;<4
@N9IO0:00972:06055
TACGGAGGATCCGAGCGTTATCCGGATTTATTGGGTTTAAAGGGAGCGTAGATGGATGTTTAAGTCAGTTGTGAAAGTTTGCGGCTCAACCGTAAAATTGCAGTTGATACTGGATGTCTTGAGTGCAGTTGAGGCAGGCGGAATTCGTGGTGTAGCGGTGAAATGCTTAGATATCACGAAGAACTCCGATTGCGAAGGCAGCCTGCTAAGCTGCAACTGACATTGAGGCTCGAAAGTGTGGGTATCAAACAGG
+
BBBB?CC@CAB>BBBACCBCCC@C>A@@:@B=@A/;;.;;.:=8@BCCCCBBBC@BCBCC;@=@BBAAA?AAABE<BBB<A@C<?@BC?A=A7777*83:>999=@?=;???4:7?BAC?B>??BBA@@??>?:;;;>BC@D@C@BBCC@CDABBBB>@ABG?CBBC@C@@@B:::@BA>BB?BBB?BCC;;;BC5;5;;;@>BAAAA8;;CAAB>BBBBBAA=A;:6;;;:BB6;;?;;;0<AA;;;0;;;=
@N9IO0:00974:06016
TACGGGGGGAGCAAGCGTTGTTCGGAATCACTGGGCGTAAAGGGCGTGTAGGCGGCCAGATAAGTGAGTTGTGAAATGCCTCGGCTCACCCGAGGCACTGCATCTCATACTGTCTGGCTTGAGTACGGGGAGAGGATGGGGGAATTCCTGGTGTAGCGGTGAAATGCGTAGATATCAGGAGGAACACCGGTGGCGAAGGCGCCCATCTGGCCCGATACTGACGCTGAGGCGCGAAAGCTAGGGGAGCGAACGGG
+
BBDCCCCC)BBBB>AAAA;?@@@@<A=@@@B@@@<AB@BB=CC=@AAA@@@;9:4;=ABBBB?BCCCCC?BBCCC>?@?=@?A?ABBCCC;@;;6;CBABBBBB?A@@@@????995:D?AA@@>9998-999>=ABBBBA1>78;;5:A?AA???BB?BCCC>>>?AA????;;=AA<@@=@=?AC>A>BB=@A@5;5;@@A8@@B;;:;E>D@@@@@;;;AA;;;B=AAA:9949BB???@599=>>;@>?8
@N9IO0:00984:06025
TACAGAGGGTGCGAGCGTTAATCGGAATTACTGGGCGTAAAGCGCGCGTAGGCGGCTTCGCAAGTCGGGTGTGAAATCCCCAGGCTTAACCTGGGAACTGCATTCGAGACTGCGTTGCTAGAGTATGGGAGAGGGAAGTGGAATTTCCGGTGTAGCGGTGAAATGCGTAGATATCGGAAGGAACATCAGTGGCGAAAGCGACTTCCTGGACCAATACTGACGCTCATGTGCGAAAGCGTGGGGAGCAAACAGG
+
@A:>A:::,59DBCCCCC=@;:<;>B:@5>BBBB>BCABB;B@CBBABAAA?BB?;;4;AAB5;<<;<0<A@>@@:>@@@300+0:6;:?<>@E=B?BBCCAA>A@>:;:;;;@@<AB@??@@@@@@A9@B;<<0;4;BA=A4;;0;;@=ABBBB<;8;CBB=CCB@A@@>>;:9=<=19495889:9445055=?5;;;5556<1666<=0515?::9AA>:9999;59@555)55:5555&44499)4496
@N9IO0:00988:06048
TACGGGGGGAGCAAGCGTTGTTCGGATTTACTGGGCGTAAAGGGCGCGTAGGCGGCCACCGCAAGTCGGTTGTGAAATCTCCGGGCTTAACCCGGAAAGGTCAACTGATACTGCGGGGCTAGAGTGCAGAAGGGGCAACTGGAATTCTCGGTGTAGCGGTGAAATGCGTAGATATCGAGAGGAACACCTGCGGCGAAGGCGGGTTGCTGGGCTGACACTGACGCTGAGGCGCGAAAGCTAGGGGAGCGAACGGG
+
BBCCDEDE*BB@@;??894:A=AB<@@B<BBBDM>BBCCC>BB>CCCCCCC?;;6;=@@?CCC:;;BB=@=ABCCD?CCCC<@@6@@4:6;C=B@CE;;:;BB=AADCEDBCBBBBB7BBA;;;;;;BCE?CDD9;;7<BB>B=A=ACBB>BC;;;DDACBCD?DCCCBAACCBBBBB@@@=@;A@@=?ABB?B@@<@>AAA<B@CDBCC>BBBBBBBB@@@CA@@@@<ABB@@@8;:>=@@A6@@BBB?CBD=
@N9IO0:01010:06056
TACGGAGGATCCGAGCGTTATCCGGATTTATTGGGTTTAAAGGGAGCGTAGGTGGATTGTTAAGTCAGTTGTGAAAGTTTGCGGCTCAACCGTAAAATTGCAGTTGAAACTGGCAAGTCTTGAGTACAGTAGAGGTGGGCGGAATTCGTGGTGTAGCGGTGAAATGCTTAGATATCAACGAAGAATCTCCGATTGCGAAAGGCAGCTCACTAGACTGCAACTGACACTGATGCTCGAAAGTGTGG
+
ABBB?BC?BCB?BBBBBB@CCC@CACCD>CC@CF<AA:AA6@@8BB>>>@@8996:=8<<7=8@@?9<<+/0/::1/00*/::<@BBC?D?@:977*929=<9@<?AB=A;:500(/;8;)/3:A@ABB9822825::/88076>6@5586;===::;87:7;/;;5?277==<>68./990--)---/(222+2558809085572552226668<<>:?;879::2229877775:'226555
@N9IO0:01011:06037
TACGTAGGTGGCAAGCGTTGTCCGGATTTATTGGGTTTAAAGGGTGCGTAGGCGGCTTTGTAAGTCAGTGGTGAAATATGGCAGCTCAACTGTCAGGGTGCCATTGATACTGCAGAGCTTGAGTACAGATGAGGTAGGCGGAATTGACGGTGTAGCGGTGAAATGCTTAGATATCGTCAAGAACACCGATAGCGAAGGCAGCTTACTGGGCTGTAACTGACGCTGAGGCACGAAAAGTGTGGGGATCAAACAGG
+
BG;<;CC@@@=?A=AA;<7<CC?C@BBC>CB?CB8@?0;;0;I=A@@B@@A?;;5;BB9AAA=ACC@@@B>@@AA9??898:@;@A=B58=;BBBBB>ABA?BF@CC>>>>?>@>:;:@:>888A>;;;887;5;<=9>D<A<A7;;>?<@BA@@>>;>@>F9>=??=A=>=@==<<<<5::8@AB;??B?????:?<@A::98?=???8??@??=?BBBBB??>>>9:::9998&77;>?==188BBC<799?
@N9IO0:00967:06071
TACAGAGGTGGCAAGCGTTGTTCGGAATTACTGGGCGTAAAGGGCGCGTAGGCGGCCGCGTAAGTCCCGTGTGAAATCCCTCGGCTCAACTGAGGAATGGCACGGGAGACTGCGTGGCTCGAGTTCGGGAGAGGGAAGCGGGAATTCCGGGTGTAGCGGTGGAAATGCGTAGGATAATCCGGAGGAACACCGGTGGCGAAGGCGGCTTCCTTGACCGATACTGACGCTGAGGCGCCGAAAGCTAGGGGAGCAAACGG
+
BCBCC;949A=AB@CCCC@CB@BB?B@B>@@@AA:@AAAB<BC=@@@CCBA?CB?A?ABBCC:;;@@9@@AAAAC>CBC<AA@?BC>><?CA>?9?<@A;?@BCC9;::AAA:::=:==::8@?:@@A:AAAAA8;233//(/(/064991//////9(33.3=188699//(///(/9484:@<@6@=??C@@@<@>><A8?:5:>:>371725-575552222256533.3..(.9;.55555::-7;99@7779
@N9IO0:00999:06095
CACGGGGGGAGCAAGCGTTGTTCGGATTCATTGGGCGTAAAGAGCTCGTAGGTGGCTCTGTAAGTCGGAGGTGAAAGCCCACGGCTCAACCGTGGATACGCCTTCGAAACTGTGGAGCTTGAGGCCGGGAGAGGAGATCGGAATTCCTGGTGTAGCGGTGAAATGCGTAGATATCAGGAGGAACACCGGTGGCGAAGGCGGATCTCTGGACCGGTTCTGACACTGAGGAGCGAAAAGCCAGGGG
+
@ECCDDEE)@@??=????=AD?BB@BCAAAA=@@;?A;??9A:;:@@@:::;@@<@?BBDBD>@@AA>@@=@@BG?DDE>CCI@A>00+0:==><B@;69A9>:>B==6=65;B<@@@A=ABB?C@CH?HCBBAD@AABC=A?B?B?CDBCBC;=;G@CCCC=BCB@@@BA@@@@BB@BC@E@BBB>B?BB>ABC?C@CC@CCCBAAA@BB?B>A<AAABABBBBBB;??>;;;;-;<687878
@N9IO0:00972:06148
TACACGGAGGGGCTAGCGTTGTTCGGAATTACCTGGGCGTAAAGCGCGCGTAGGCGGCTTGAACAAGTTGGAGGGTGAAAGCCCGGAGCTCAACTTCGGAATTGCCTTCAAGACTGTCTCGCTCGAGGCAGGGAGAGGAGAGCGGAATACCCAGTGTAGAGGTGAAATTCGTAGATATTGGGTGGAACACCGGTGGCGAAGGCGGCTCTCTGGCCCTGATCTGACGCTAAGGCGCGAAAGCGTGGGGAGCAAACAGG
+
...---(----&4444445.557995;5:55;.5>A8?;;@C;@;>>5;;99>+0/)//)//)/:3::5;3444)4::;2;:B,;49@=>BC?BB?BA?B?B>BA?B?BC@CBD@@?ACCCBC?@>B?CBBB>BB@@<@A@@CC>B<??BC=???@??89999::9,86ABBBBBBAA=@@8<<5<266<4<2?83;>?;?;:;7:>>=>=@<@A:>:;;=?>?@@@@?<A=AB>8;;7;AABCCC7;;;;;.:AA5
@N9IO0:00974:06125
AACGTAGGTCACAAGCGTTGTCCGGAATTACTGGGTGTAAAGGGAGCGCAGGCGGGAAGACAAGTTGGAAGTGAAATCTATGGGCTCAACCCATAAACTGCTTTCAAAACTGTTTTCTTGAGTAGTGCAGAGGTAGGCGGAATTCCCGGTGTAGCGGTGGAATGCGTAGATATCGGGAGGAACACCAGTGGCGAAGGCGCCTACTGGGCACCAACTGACGCTGAGGCTCGAAAGTGTGGGTAGCCAAACAGG
+
9*9449:;@>@==2955:5?9B6:8;@C?CBBEF>BBBBD>DE>;;<BBCC=>?@;@?BBBC@BB;C;>;C>AA;5@:>BBBB<A?<A=??4?BCB=BCBBCC>CEDC3C;;;;;.4;5::;;;@?@A@@AA<A<<5;A=A>B=@B:@=@A@@@BB@BB@C@DBBCDCCCCBBBDC?CC@C?BBA8;;?@>;00+0:0008=>>999,9@@?C799<;?99999:=BB@AAA;A:;;A@9<@00+0>8>884
@N9IO0:00980:06134
TACGAAGGGTGCGAGCGTTGCTCGGAATACTGGGCGTAAAGCGTACGCAGGCGGTTATGCAGGTCAGACGTGAAAGACCGGGGCTCAAGCTCCGGGAAGGTCCGGTCTAACCGTGTAACTTGAGTACGGGGAGAGGGGTGTGGAATTCCCAGTGTAGAAGTGAAATTCGTAGATATTGGGAGGAACACCGGTGGCGAAGGCGACACCCTGGCCCGAGACTGACGCTCAGGTACGAAAGCGTGGGGAGCAAACAGG
+
9;::93=;59455;;;@B@CAAA@8>8///099)99;99)56=<BBCCCG@@@<A=;:;999.44;4444437;.///)/::&////48789388(-(-(--(-388//(/)//9;;2558<;:788999&39////&///80607,33(3333;933,37394(4.3334;:888-33(34.4.444.4344.499395:<<@BBB=AA=@@9A??@:;;?@@A@;;;5;;AAAA8@@A;;;;-99;9:)59=4
@N9IO0:00980:06142
TACGTAGGGGGCAAGCGTTATCCGGATTTACTGGGTGTAAAGGGAGCGTAGACGGAATGGCAAGTCTGATGTGAAAGGCCGGGGCTCAACCCCGGGACTGCATTGGAAACTGCCAATCTAGAGTACCGGAGGGGTAAGTGGAATTCCTAGTGTAGCGGTGAAATGCGTAGATATTAGGAGGAACACCAGTGGCGAAGGCGGCTTACTGGACGGTAACTGACGTTGAGGCTCGAAAGCGTGGGGAGCAAACAGGA
+
BBBBAAADDD2A@?CCCC?CCC?B?BCC<AABBB<AAA@>0;;0:?9@@C;<;D>B=BA?@@;@;;;AABBBAAA<A>A>AA@5==<;2;<<*77*3=:?<@A:>9>A2:9???A?BBBCCBB@???B?@A@@6@@<@@B>B>B?B;;;A8//68//(/558055=BAAAC;:;:8818819:>>@=@AAA::;:5;5:A<;:8;@@@=;::<BC<A=>>AA@;@8718;>>?=0<6=7755*58>>D7<;<16
@N9IO0:00983:06157
TACAGAGGGTGCAAGCGTTAATCGGAATTACTGGGCGTAAAGCGCGCGTAGGTGGTTTGTTAAGTTGGATGTGAAAGCCCCGGGCTCAACCTGGGAACTGCATCCCAAAACTGGCAAGCTAGAGTACAGGTAGAGGGTGGTGGAATTTCCTGTGTAGCGGGTGAAATGCGTAGATATAAGGAAGGAACACCAGTGGCGAAGGCGACCACCTGGACTGATACTGACACTGAGGTGCGAAAGCGTGGGGAGCAAACAG
+
@==0//:;/9::B496BB?C@BBA5;.5.5<55505@@A>7?;<?A@B;:::>C?CC=AA=A=AB?@<A@00/::2::;;.6613337171888188==::9333,3;<.:::1771789379=3333227252==059122+2066.625555886555'2222'578999@@;87=4:1:.:18+8==9=;;;5;?A:@<;;:968:88;.257775555555778:78/67667=36866A>A5=85.>1667
@N9IO0:00985:06127
TACGTAGGCGGCAAGCGTTGTCCGGAATTATTGGGCGTAAAGGGAGCGCAGGCGGGAAACTAAGCGGATCTTAAAAGTGCGGGGCTCAACCCGTGATGGGGTCCGAACTGGTTTTCTTGAGTGCAGGAGAGGAAAGCGGAATTCCCAGTGTAGCGGTGAAATGCGTAGATATTGGGAAGAACACCAGTGGCGAAGGCGGCTTTCTGGACTGTAACTGACGCTGAGGCTCGAAAGCTAGGGTAGCGAACGGG
+
BBCCCBB<?>:>=9=@@@<AACADAG@E@CC@CE=CBA@@8@@8@CA@@AB?BBB=BB<B@@=@BB?CAAA>BBB9BAA;;;;.;CA@5;<09<@=;ACB9AC?CB>BBB8@?D166<?@;@==BB?@@CB?CC<?@@6;057C>6CABBBBB=A=A?A@;@CCBCCBAAA?5;;0;5:?8@CC@BAAB?BBB@C?AA===91:9848BBBBB>BABAB?<==9:39989?@9@@@@@A;A@@?@A598?3
@N9IO0:00996:06139
AACGTAGGGTGCAAGCGTTGTCCGGAATTACTGGGTGTAAAGGGAGCGCAGGCGGACCGGCAAGTTGGAAGTGAAAACTATGGGCTCAACCCATAAATTGCTTTCAAAACTGCTGGCCTTGAGTAGTGCAGAGGTAGGTGGAATTCCCGGTGTAGCGGTGGAATGCGTAGATATCGGAGACACAGTGCGAAGCGACCTACTGGCACCAACTGACGCTGAGCTCGAAAGCATGG
+
B8C@@@BB<;;;C=ABBB=AAB29298@<@BBCC<@A@@@6@@6@;995;<755156=A7<A@:906792797<<<+///90/)////)//(///:1:+/44=6>AAB8AAC::;5:2:24:8=9<9499@@@?ABA>@@5:49;@@0?499>;;>>8::.4.444>>999?B:::978333///////9)/449939995/)///)/)//79:977////77::<3;99999
@N9IO0:00997:06124
AACGTAGGGTGCAAGCGTTGTCCGGAATTACTGGGTGTAAAGGGAGCGCAGGCGGACCGGCAAGTTGGAAAGTGAAAACTATGGGCTCAACCCATAAATTGCTTTCAAAACTGCTGGCCTTGAGTAGTGCAGAGGTAGGTGGAATTCCCGGTGTAGCGGTGGAATGCGTAGATATCGGGAGGAACACCAGTGGCGAAGGCGACCTACTGGGCACCAATGACGCTGAGGCTCGAAAGCATGGGTAGCAAACAGG
+
9*4444990455>;>:B=:6667<7<:=;>@555/5:::<)55)59556;?:>C<BB:=8<;599.4.//)///;;;,//9<<<265:;7::1:444(438;<<17777*3737?<7<:=:=4494;;9:;==C@CCD@DCAD?A=AD>B>BBA;:9??BB2924444=A@BBD:;;C>@@=@599A>@;;;5;;?;?4;:;?8>??@@C<@AG@C=;;<5559955.5555@@8@::9CD:<@<959)59;4
@N9IO0:00999:06157
CACGGGGGGAGCAAGCGTTGTTCGGAATCACTGGGCGTAAAGGGCGTGTAGGCGGCCAAGTAAGTGAAATGTGAAATTCCTCGGCTCACCCGAGGACCTGCATCTCATACTGCTTGGCTTGAGTACGGGAGAGGTTGTGGGAATTCCTGGTGTAGCGGTGAAATGCGTAGATATCAGGAGGAACACCGGTGGCGAAAGCGCACAACTGGCCCGATACTGACGCTGAGGCGCGAAAGCTAGGGGAGCAAACGGG
+
CB973333#38<>5;;9919?:@@=@>AAAABBB;A?;;;0;;0;A<BBCC@BB@C@B?A>@9@@;;;,;CAAAB4;2:=A@A=@A?A@@6@@@=@B@CCCBBBBBBCDCBBBC8:6;@>AABBAABB;??<A=A:?@?A9A;A5;49@9==:9;??8?@@@;@BAABCBBB@@@@@4;:=A?ABA<A=?><?@AA<CA@@D:;9;AC?CF?;:;A;;;;;@B9:9A<;::??=6>@;;;BB;BBBBF?JCD<
@N9IO0:01011:06147
TACGGGGGGGGCAAGCGTTGTTCGGAATTACTGGGCGTAAAGGGTTCGTAGGTGGCTTGCTAAGTCAGACGTGAAATCCCTCAGCTTAACTGGGGAACTGCGTCTGATACTGGCGAGCTTGAGTGCAGGAGAGGAACGCGGAATTCCAGGTGTAGCGGTGAAATGCGTAGATATCTGGAGGAACACCGGTGGCGAAGGCGGCGTTCTGGACTGCAACTGACACTGATGAACGAAAGCCAGGGGAGCAAACGGG
+
A@A??@?@?@"@B8;:BB?BB?CC?B?A??998@:@AACC>AA=BABBBA@=9;4;A=B@AA=BBBBAAACAB@C=B?A:BB@BCC@C@BCCDD9A<A@@?@@AABBBBBCBAABBB@B;A@BBCAAA@CBCC@C?@@:;4;;@<@>AA?BAAABBB?DABA<AAAA@A@AAA@@?>=9:5:5;@><A?BC@BAA>B?AA=ACC>BBB<>?BBBA?BAA???CAAA@@@>AAA@9A@7;;CD9@A@CB<A@A<
@N9IO0:00964:06209
TACGTAGGGGGCGAGCGTTGTCCGGATTCATTGGGCGTAAAGAGCTCGTAGGCGGTTCGGTAAGTCAGGTGTGAAAACTCCAGGCTCAACTTGGAGACGCCACCTGATACTGTCGTGACTAGAGTCCGGTAGGGGAGCACGGAATTCCTGGTGTAGCGGTGAAATGCGCAGATATCAGGAGGAACACCAGCGGCGAAGGCGGTGCTCTGGGCCGGAACTGACGCTGAGGAGCGAAAGCGTGGGGAGCGAACAGG
+
DC@@?=====,>>A@BBB?BAA=A5;;?CICGIM?<;;A@8@;@@;AB;;;;;;1;;ED<BC:BB9;6:@:>@:::.:@=9AA:=<AA:CD?C?BBB?::9::4:A:::@:9:?=?AA@A@A???C?B?BBBBA6@@999@:?=CAC@CCABB@@@BA>ADBA;AA;:9:>?@@BBB=8;B@B>A@?<=;875=7;4949@6<@BBBBC@8D:=7?7;:;;;=BCABAADCBBDI>B<;;;;;-:=>=?@=AA?
@N9IO0:00966:06160
TACGGAGGATCCGAGCGTTATCCGGATTTATTGGGTTTAAAGGGTGCGTAGGCGGCCTTTTAAGTCAGCGGTGAAAGTCTGTGGCTCAACCATAGAATTGCCGTTGAAACTGGGGGCTTGAGTATGTTTGAGGCAGGCGGAATGCGTGGTGTAGCGGTGAAATGCTTAGATATCACGCAGAACCCCGATTGCGAAGGCAGCCTGCCAAGCCATGACTGACCGCTGATGCACGAAAGCGTGGGGATCAAACAGGGA
+
BBBC?BB@CCC@@@??AA?BGE@C?CAB>BCACD;A@8@>3?@7?CCDBAA=:;2;=<@<3<600/99<?=@BBB=ABABBDD?CCCB?A?CCCBC?B6::=@A=BBB;@;;;;;*5;7<669:A;;;0;AA>AAA?BB=A=ABBBCC@C??@E??=?BBA=BCBB?BBA@ABA@ABBAA?6;=;2=>@397>;29/;77<-33<5<;>?48:?;;==00(/88==?@>><;A;3??<@=A=177<A?6>=>=*8
@N9IO0:00967:06183
TACAGAGGGTGCAAGCGTTAATCGGATTTACTGGGCGTAAAGCGTGTGTAGGTGGCTTCCTAAGTCGGTTGTGAAATCCCTGGGCTCAACCTGGGAATTGCAGTCGATACTGGGAAGCTCGAGTTCGGTAGAGGGCGGCGGAATTCCCGGTGTAGCGGTGAAATGCGTAGATATCGGGAGGAACATCGATGGCGAAAGCAACCGCCTGGGCCTGAACTGACACTGAGACACGAAAGCGTGGGGAGCAAACAGG
+
B@A@BBAA;@@;;5;;;;5:.999;;@@0>?AA@8;;:;:.::9;ABBABA?:96;B9@::804;;A<A;::4::1:=@:?@@;::7C?C@CFF:?;?7>@AAA@@@BA@@BB<B:?AA;9;AB?@C:@=:999,9@999167@:@G8@:99999@?;@AA@<ABBCCCBBA@??@@:@A?C?BBBBBC;;5;<<<0;;B5;79A?BBC9B998:4;@???AB;;;@A??=:9;.9999999*959=@:?@@@
@N9IO0:00991:06169
TACAGAGGGTGCGAGCGTTAATCGGATTTACTGGGCGTAAAGCGTGCGTAGGCGGCTTTTTAAGTCGGATGTGAAATCCCTGAGCTTAACTTAGGAATTGCATTCGATACTGGGAAGCTAGAGTATGGGAGAGGATGGTAGAATTCCAGGTGTAGCGGTGAAATGCGTAGAGATCTGGAGGAATACCGATGGCGAAGGCAGCCATCTGGCCTAATACTGACGCTGAGGTACGAAAGCATGGGGAGCAAACAGG
+
DBCCCCCC=@ABBAB:<<?A7<;C?BB@8@@ABB=BA@@@;@AABCBBBDDACC@@BBB@,A;CBBB=@;;;@AB=AA@<ABBBCC::7;C>;;9;<@@CBCEEGCBBB;;;B<B=BBBBBBBBBBBC>A@@@?;;;5:?BB6:6:?>=4>?>?=:?<:78>8==?A999@=:448?9?A>A<??A>AABB?:437A2:77:)//9//)869<7455?;;9833333,3977;9,38@9989*989AB:??A:
@N9IO0:00998:06203
TACGGAGGGAGCTAGCGTTGTTCGGAATTACTGGGCGTAAAGCGCACGTAGGCGGCTACTCAAGTCAGAGGTGAAAGCCCGGGGCTCAACCCCGGAACTGCCTTTGAAACTAGGTAGCTAGAATCTTGGAGAGGTCAGTGGAATTCCGAGTGTAGAGGTGAAATTCGTAGATATTCGGAAGAACACCAGTGGCGAAGGCGACTGACTGGACAAGTATTGACGCTGAGGTGCGAAAGCGTGGGGAGCAAACAGG
+
BABB:BB>8>B??:;A;;8@B9<B9=8<7>@@@;4A@@A=4555:C:69CC8:;46<AABCC9CBB:4;5.5::=4=<<)444&4??@4@99+@6;5:555.55)5::1<===:>><<<::943332858::>7<<;<<A9=9C:>9=666<<<<;;6;99:1:6444::99::3883949:7<9=2>949.448.4.444C@;;AAC;A<<;@C<A7ACCBBBBB?:BA@;:6)5?CAA<>2<BBD@8BCB8
@N9IO0:01004:06182
CACGGGGGGAGCAAGCGTTGTTCGGAATCACTGGGCGTAAAGGGCGTGTAGGCGGTCAAGTAAGTGGGATGTGAAATGCCTCGGCTTACCCGGGGACCTGCATCCCAAACTGCTTGGCTTGAGTATGGGAGAGGATGAGGGAATTCCTGGTGTAGCGGTGAAATGCGTAGATATCAGGAGGAACACCGGTGGCGAAAAGCGCTCATCTGGCCCAATACTGACGCTGAGGCGCGAAAGCTAGGGGAGCAAACGGG
+
@C;98989%9:8>;@???<??=@A<C>?AAACCC=@@999.;@9AA@@>:96:B=BAA=AAB?BBDD>CBBBCCB=C@@=@994:B>BBB<ABB6;;@CCBCBBB=BC>C:::?=@;?@<?@@@AABD;;;CC7;;;;;;0;9@=B=@A@DBBECBC@CCFD>BB@@?@@?@AABBC>??@C>@@B?B?@B=B:788*9?@A?A@9::>8<@4:98CAAABB@@@AAA?;;;;;;/;?@@ABB:CBAAA<AAA9
@N9IO0:01004:06200
TACGGAGGATCCGAGCGTTATCCGGATTTATTGGGTTTAAAGGGAGCGTAGATGGATGTTTAAGTCAGTTGTGAAAGTTTGCGGCTCAACCGTAAAATTGCAGTTGATACTGGATATCTTGAGTGCAGTTGAGGCAGGCGGAATTCGTGGTGTAGCGGTGAAATGCTTAGATATCACGAAGAACTCCGATTGCGAAGGCAGCCTGCTAAGCTGCAACTGACATTGAGGCTCGAAAGTGTGGGTATCAAACAGG
+
BBCC?CC@C@?<@AA@BC?BBB4;4;;<0<C;@A0;5)5<4=B7AA@@CCBBBCAEC@A@<A=BCC@@A?99<BE>CED>BAB=??BB@C?BBBBB8>9?A:9:8??===;;+0/9:@B>?<????AAA?B??;@@@>AB?C?B?BA@@?BA@A@BC?@@AC=CAAAAFA@@CA;:;AB?AB?CCB?DBB:;;BC5;5;A@A?CBBBE;;;BDAA>@CCDDBB=A;;5;;;;@@0;;@@AB=B@@@@@8;;:5
@N9IO0:01013:06166
TACGTAGGTGGCAAGCGTTATCCGGAATTACTGGGTGTAAAGGGAGCGCAGGCGGACCGGCAAGTTGGAAGTGAAAACTATGGGCTCAACCCATAAATTGCTTTCAAAACTGCTGGCCTTGAGTTAGTAGCAGAGGTAGGTGGAATTCCCGGTGTAGCGGTGGAATGCGTAGATATCGGGAGGAACACCAGTGGCGAAGGCGACCTACTGGGCACCAACTGACGCTGAGGCTCGAAAGCATGGGTAGCAAACAG
+
@BBBBAC26;7?B9BBBC7@AC:C:C:G<CCBB=6<C>C?8@G8BBB?AAA<@E7AA9B9;925C8A5;5@?A><<.:@?::<59//7)//(//:;2;69@?;4<<88&3333?97;7?387/0(/;///66;68287717=286A8B=5:433357?@7B=7=7<@:;::::@;;;;=1@;9;<@CC;C;667:@:5@5:BA@7;??9::2@::7<455;A;<9;6//)/6666828;>::=49;?:33(3>>
@N9IO0:00964:06245
TACGAAGGGGGCTAGCGTTGTTCGGAATTACTGGGCGTAAAGCGCGCGCAGGCGGTTCTTCAAGTCAGAGGTGAAAGCCCAGAGCTCAACTCTGGAATGGCCTTTGAGACTAGAGAACTAGGGTACGGGAGAGGTGAGTGGAATTCCGAGTGTAGAGGTGAAATTCGTAGATATTCGGAAGAACACCAGTGGCGAAGGCGCTCACTGGCCCGTTACCGACGCTCAGGCGCGACAGCGTGGGGAGCAAACAGG
+
@>@@@<@AAA2BBCBCBC=??<?=;?2;4:@@@@;?@?AB;@BA:::A@==;00+03<97;;6<?9995:4:@@<5;;;3;<>=<;A@>A@@;;5;5;B?B?AA8@;;;:;@C@AA5;;;;;0;BDEE?==;B@BBBAAB6;4:>A=ABB@@@CC;;5;@><0>;=>CCBBCBB8@<9C@BC?;9:7?=8@9=88288393333333-3<5<=7==8?=;:889772:/0/999A??<<==.;5==;3<?=6
@N9IO0:00966:06240
TACGGGGGGGGTAAGCGTTGTTCGGAATTACTGGGCGTAAAGGGCTCGTAGGCGGCCAACTAAGTCATACGTGAAATCCCTCAGCTTAACTGGGGAACTGCGTGTGATACTGGATGGCTTGGATTTGGGAGAGGGATGCGGAATTCCAGGTGTAGCGGTGAAATGCGTAGATATCTGGAGGAACACCGGTGGCGAAGGCGGCATCCTGGACCAATATTGAACGCTGAGGAGCGAAAAGCCAGGGGAGCAAAGCGG
+
:?9:;:;:;:"4<.44==5;;?AD@C?A=A:::>9>@9;;09;7?>;;A@B=::393929>>3:9@@@AAAABBB7<;B=B;;:@A=@<?;;:;-92999:>>@@AA;:9;@9>>C5;:454555)55)5<555)55555159>6;9;@@CAAA@@@<?@@@:@ABBCBBBBBC;;;?BB?B?BCB;?;;:294=3739:100/72772993:59::3//)/0/4999.4444444&4<89:99&////9(///:
@N9IO0:00968:06247
TACGGAGGGTGCAAGCGTTAATCGGAATTACTGGGCGTAAAGCGCACGCAGGCGGTTTGTTAAGTCAGATGTGAAATCCCCGGGCTCAACCTGGGAACTGCATCTGATACTGGCAAGCTTGAGTCTCGTAGAGGGGGGTAGAATTCCAGGTGTAGCGGTGAAATGCGTAGAGATCTGGAGGAATACCGGTGGCGAAGGCGGCCCCCTGGACGAAGACTGACGCTCAGGTGCGAAAGCGTGGGGAGCAAACAGG
+
BBCC?BBC=BBBC???DDAF@BA@=@295;BAAC>DBBDG?CAB@D@A?;;4;;4;C?CC@C@CCAAAB96;AB:29955+5>4:;;B?A?A??9?4:9==A??@BABBCBB>BB?BBB?@A@9:;ABCC:;;::::%;=:?.:192><7;AB@??B?BCCD>>??ACB@@@?999A=A@7;7;;;?C?@@@BEC=@>9979CDD1???AA@A=??A@@@D:95@@@;??AACF?BCB::::3:>>?D7:9>=
@N9IO0:00970:06229
TACGAAGGGGGCTAGCGTTGCTCGGAATCACTGGGCGTAAAGGGCGCGTAGGCGGACTCTTAAGTCGGGGGTGAAAGCCCAGGGCTCAACCCTGGAATTGCCTTCGATACTGGGAGTCTTGAGTTCGGAAGAGGTTGGTGGAACTGCGAGTGTAGAGGTGAAATTCGTAGATATTCGCAAGAACACCGGTGGCGAAAGGCGGCCAACTGGTCCGATACTGACGCTGAGGCGCGAAAGCGTGGGGAGCAAACAGG
+
::7//)////$/788333-33338287<<555<<188444(44(4:??=?>9;;5;>?B@7?=?BAAAAA0@@@D49:@:@CB796>>9@=4;A<@7@;@@<D@E@CBC@@@</55::<7<;?@<AA=@=A::8:?C???;=-37;33373338<37.7;8;5<488;;;:AAA87333,25.56937233.....'....(.0616:>77:37=;773888777833,733388/7859CCA9@@???8>@@;
@N9IO0:00972:06238
TACGTAGGGGGCTAGCGTTGTCCGGATTTATTGGGCGTAAAGAGCGCGTAGGCGCCGTGTAAGTCCGACGTGAAATCTGGAGGCTCAACCTCCAGCGTCGTTGGAAACTACACGGCTAGAGTCCGGAAGAGGAGAGCGGAATTCCTGGTGTAGCGGTGAAATGCGCAGATATCAGGAAGAACACCGATGGCGAAGGCAGCTCTCTGGGACGGTACTGACGCTGAGGCGCGAAAGCGTGGGGAGCGAACAGG
+
AB;;;@AGFG5EC?@?;;7000<A000@8?@:?;5??A?<)5445=559@@;AA=7:;;:J@CBDACCBBBBCC=BB@?;:;4;BCD@F@BB=AA;;9BBC;D@EE=?959CCB?BC;::BAA=A?B=AAC>A??????B?B?B?BB???>DDBB=BBCC>>>?@@@???@@@@B?A>AD@CEC=@@;;5;@?<@@B;;;BBBBCFI?CCC=??@?:::@@AABC?AAB;;;0;<;;@AB8BBBBB>@@A;
@N9IO0:00984:06211
TACGGAGGATCCGAGCGTTATCCGGATTTATTGGGTTTAAAGGGAGCGTAGATGGATGTTTAAGTCAGTTGTGAAAGTTTGCGGCTCAACCGTAAAATTGCAGTTGATACTGGATATCTTGAGTGCAGTTGAGGCAGGCGGAATTCGTGGTGTAGCGGTGAAATGCTTAGATATCACGAAGAACTCCGATTGCGAAGGCAGCCTGCTAAGCTGCAACTGACATTGAGGCTCGAAATGTGGGTATCAAACAG
+
CCCC@CB@B@@7;;AA@@<@AA=A>@@>8@A;AC6?>,99)5A)55;<<<<=CB?BA??=,9.55;>=@>;;;A>6>>=,4:<7;?<B>A887999-9-393391998879:288?;;C/33:333;7;8<73,6<<7<A<@<C?@<<C?BBABABB><99>0>@@B?B@?:;;:;9::49>9>9925@@259?=2:29@@A=A?@@A=ABBBBC?@A@A>=>:000)/7555;1:<555)59<9990544
@N9IO0:00986:06223
TACAGAGGGTGCTAGCGTTAATCGGATTTACTGGGCGTAAAGCGTGTGTAGGCGGTTTGTTAAGTCAGATGTGAAATCCCCGGGCTCAACCTGGGAACTGCATCTGATACTGGCAAGCTTGAGTCTCGTAGAGGGGGGGTAGAATTCCAGGTGTAGCGGTGAAATGCGTAGAGATCTGGAGGAATACCGGTGGCCGAAGGCGGCCCCCTGGACGAAGACTCGACGCTCAGGTGCGAAAGCGTGGGGAGCAA
+
BBC@@@@@;@A@@BA;;;=@8?>?499C4A@AAA;;;;@?8?;;;9;;:::5:A5:;0;D@D@CICA@?9;;BB@5@AAA7AA:?;?B<A?@@@;@>B;;;BBAA@@BBCBC?AAACCC@BBBB;;;@?955555555"////)/274//)/55559:7<<<@8666@@<>;::;;;=7<<7;;@AB>A;??6;6957<85625>>>+>>9==>?8BC:84366//////088<==>7;::====1443:;
@N9IO0:01003:06257
TACGGAGGGTGCGAGCGTTGTCCGGAATCACTGGGCGTAAAGGGCGCGTAGGCGGCTTGTTAAGTGGCTGGTGAAATCCCGGGGCTCAACTCCGGGGCTGCCGGTCAGACTGGCGAGCTCGAGCACGGTAGGGGCAGATAGAATTCCCGGTGTAGCGGTGGAATGCGTAGAGATCGGGAAGAATACCAGTGGCGAAGGCGTTCTGCTGGGCCGTTGCTGACGCTGAGGCGCGACAGCGTGGGGAGCAAACAGG
+
A?BB?BBE>CBCCA@>@A?;;;?F?B@BBCCBGE>???AA;@D=@@@AACC@CD=A@@BB?B?BAB?A??9?AAA=ABC=BBB9ABAB?BCB>ABB5;<@@=A>AA;;<@@@?BB:;:AAA;;:AAB?BAAA@6A@;;;@??5;5;@9A<@@BBC;;5;A>A=AC=??@@@AB???C:@6;;<@@B=@ABB@CCB6;5;B@5;;@A@AA;A>AB?BBBBBA@@;;;@>AABCAAAA;;<CCC7CCBBB<A;;5
@N9IO0:01013:06236
TACAGAGGGTGCGAGCGTTAATCGGAATTACTGGGCGTAAAGGGCGCGTAGGCGGTCTTGTAAGTTGGATGTGAAATCCCTGGGCTTAACCTGGGAACTGCATTCAAAACTGCTTGACTAGAGTTTGGTAGAGGGTAGTGGAATTCCCGGTGTAGCGGTGAAATGCGTAGATATCGGGAGGAACATCAGTGGCGAAGGCGGCTACCTGGACTAGAACTGACGCTGAGGCGCGAAAGCGTGGGGAGCAAACAGG
+
BBCBD>D>7B=BB@=B<<7B8B<>:>:><CCCB>6ABAB=6B>6A@??@BA9<D<@CC<CCC<C?:?:BBBBCC=7B<<2555)3>3=8C9AA=7B6AA?>?:8BC==1:;;@C054;>;::::<4@9>=A=A>6>@;AD9=:=:=@5<8;;;@BBB:BDDA8DCCCCCCBBC=BC@8B=:C<CC<?CB<A:CBC;C:CB9BDB<8BA6>?>?==48:AAAAACBBB7CBCA@=588BCC==1<@B=;5<<>4
@N9IO0:00978:06296
TACGGAGGGTGCGAGCGTTGTCCGGAATCACTGGGCGTAAAGGGCGCGTAGGTGGTTCGGTAAGTTGCTGGTGAAATCCCGGGGCTCAACTCCGGGGCTGCCGGCCAGACTGCCGGACTCGAGCACGGTAGGGGCAGATGGAATTCCCGGTGTAGCGGTGGAATGCGTAGAGATCGGGAAGAATACCAGTGGCGAAGGCGTTCTGCTGGGCCGTTGCTGACACTGAGGCGCGACAGCGTGGGGAGCAAACAGG
+
@@>@?BBB=BCBAA@@@>=@A@;@:A=AABB:::5:?=?A9??9@ABBAAA?BA=A<@@<@C7;:?@A;;5;@<<3<@A+000)0//:4:/915>>+;9595@9A6?66:@@@@C=@@B;<;@A@99.5;;;;055;<55158<=>C7CA:96>>??=AB?B@CBBBB??@@?@@@@8?6;;>@BB@BAAB<@@A?C?CCC@BCB@@@C>B@DD@BBBAA;;;99::3999@9:;:;@BBBC;BBBBE<;;;?
@N9IO0:00986:06285
TACGGAGGATTCAAGCGTTATCCGGATTTATTGGGTTTAAAGGGTGCGTAGGCGGTTTGATAAGTTAGAGGTGAAATTTCGGGGCTCAACCCTGAACGTGCCTCTAATACTGTTGAGCTAGAGAGTAGTTGCGGTAGGCGGAATGTATGGTGTAGCGGTGAAATGCTTAGAGATCATACAGAACACCGATTGCGAAGGCAGCTTACCAAACTATATCTGACGTTGAGGCACGAAAGCGTGGGGAGCAAACAGG
+
CCBA?AB>@@?BB?B=BB<<;<:@:>>@8>>165)5A)45/5<456:BBBB@;;9;A;AAAA6AA?BCAC@@AB;4@?7??@@2==BCABC8C@>;@>666:=<<>7:;;5444:556><><=<;;:98483304==6==9>9;>::B<7<?>;;;;5:::D>CAAAACCCBBAA@AAAABB@@@A7;;@6;0@@+0,0@?@@>BC?AB;@@@@@?BABC@A@=@;:2:@@9:9-4744<>>2>BAAA<@@B<
@N9IO0:00988:06297
TACAGAGGGTGCGAGCGTTGTCCGGAATCACTGGGCGTAAAGGGCGCGTAGGCGGCTGGGTAAGTAGGGGGTGAAATTCCGTGGCTCAACTGCGGGACTGCCTTCTAGACTGCCTGGCTCGAGCACGGTAGAGGCTGGTGGAATTCCCGGTGTAGCGGTGGAATGCGTAGAGATCGGGAGGAACATCGGTGGCGAAGGCGGCCAGCTGGGCCGTTGCTGACGCTGAGGCGCGAAAGCGTGGGGAGCAAACAGG
+
CCCCBBCC>BAA?@@@:;4;;B5<8<>BCCC@@@;@@@CC6;;6;A@BCCD@DC?BBBD<A@@CBAAA@@,@;<<,;4;59>?9@B?B:@;:;BB=BBCCC@CBCCBCCCCCC;;:6;AABAAC@:938>==?=@AB?AD@C>A>AD<A>??@????=AA>B????A?????9::>>9AA=A@@@@@@<<=:=..*.*..(.0<799>@7?:>>:;??;9==00000+0=@<;=3>@@;;;:-:=BAA=:::>
@N9IO0:00996:06303
TACGTAGGGTGCAAGCGTTGCCCGGATTTATTGGGCGTAAAGGGCGCGTAGGCGGCTCGGCACGTCCGTTGTGAAATCGCCCGGCTCAACTGGGCGGGGTCAGCGGATACGGTCGAGCTTGAGCAAGCTAGGGGGCAATGGAATTCCCGGTGTAGTGGTGGAATGCGTAGATATCGGGAGGAACACCAGTGGCGAAGGCGGTTGCCTGGGGCTTTGCTGACGCTGATGCGCGAAAGCGTGGGGAGCGATCCGG
+
A@@;:;?A8A@CA=A99949<<0;:9;;15916C8AAAA=,99.9BAAB@B?::7;BBA>CC;;;@@;;59:;9:)9@=?A6A;<<<>,0/:;.7777+9:<BCE@CCDBB9;;CBBAA?B;;;;5<AA;;:::*99.59496;:>>7?<===:>>A=AA?C????A?????AAADC>AA>A=@@@<A@CC@DDC@C>AA?C@BC@CCDC7@BB<BBBCCCCCC;;;B@@@CCC7;;@;;;;5;@ACABB?A?
@N9IO0:01000:06290
TACGTAGGTGGCAAGCGTTGTCCGGATTTATTGGGCGTAAAGCGAGCGCAGGCGGTTTCTTAAGTCTGATGTGAAAGCCCCCGGCTCAACCGGGGAGGGTCATTGGAAACTGGGAGACTTGAGTGCAGAAGAGGAGAGTGGAATTCCATGTGTAGCGGTGAAATGCGTAGATATATGGAGGACACCAGTGGCGAAGGCGGCTCTCTGGTCTGTAACTGACGCTGAGGCTCGAAAGCGTGGGGAGCGA
+
BABBA;:5;:2:@>@?AB<BAB>C9<<E<BA=A@8@A;;;/;==AAACBBD?@@=@B=CCAE@BBBAA;55>:A<5;@;;;+?8:::<8?8@;;.:89/:?==5:5:6)0/66.69===97338889:>5?:<7A>==A;6;.3/85;;::75;55;8==>=7868???>=>=;67:5//)/.552698:5;99061:9166833./*.5339=388;656;;AAA<>>>?CA3;;:;9AA5<8556
@N9IO0:01009:06263
TACGTAGGTGGCAAGCGTTGTCCGGATTTACTGGGCGTAAAGAGCGCGCAGGCGTCGTGCAAGTCGCGTGTGAAAGCCCCCGGCTCAACTGGGGAGGGTCACGCGATACTGCTCGACTCGAAGGCAGGAGAGGGAAGTGGAATTCCCGGTGTAGTGGTGAAATGCGTAGATATCGGGAGGAACACCAGTGGCGAAGGCGACTTCCTGGCCTGTTCTTGACGCTGAGGCGCGAAAGCTAGGGGAGCAAACGGG
+
BBBBBAB?AA<AC?@@BC7;;A<A=CBG?BBBCC=@AA@B:ABBA@@CBBB@:::B;;;BB=@@;;;AAAA@?@99:::9)95=<?A?@?ABB:BBC>CBB899999=?@@ABBCCBBBAA9=8=?@:?????:?<@@@>A?A>AD<=:=>@@@??=AABB<987A=>=B<<=;;;1;=8>;>>><@@@?=BBB9=:=AA@@<>:=?5;5;;?;AA:=<:;;;;;;8===888-8>>??BB5==<BE;@>>8
@N9IO0:00970:06339
TACAGAGGGGGCGAGCGTTGTTCGGAATTACTGGGCGTAAAGGGCGCGTAGGCGGCCTGCTAAGTCGAACGTGAAATCCCCGGGCTCAACCCGGGAACTGCGTCCGAGACTGGTTGGCTTGAATCCGGGAGAGGGATGTGGAATTCCAGGTGTAGCGGTGAAATGCGTAGATATCTGGAGGAACATCGGTGGCGAAGGCGGCATCCTGGACCGGTATTGACGCTGAGGCGCGAAAGCCAGGGGAGCAAACGGG
+
ABCBBCCDDD3BCBCAAB<????@<@?B?C?887*8?=;>9?A9???AA>@:>>=?==<?<<8=;::=:=;;;99,9998-7>9@AAE@DC9::/:2::::A@A?B;<;CCC@D@B?BB>AA=@@5;;0:A>@D>C:96B@C@C@D@BB@A@<<<CB?BBAA<AB@A@A@@;;;@@@?BB@C?BBAAA?CCACCCAGAA@>ACBB@CD?BB@BACCC@CBAACCBBB>BAA;;;0;A=AA@A3;;;AB;?@?6
@N9IO0:00991:06324
TACAGAGGTGGCAAGCGTTGTTCGGAATTACTGGGCGTAAAGGGCGCGTAGGCGGCCATCTAAGTCAGACGTGAAATCCCCCGGCTTAACCTGGGAACTGCGTCTGATACTGGAAGGCTAGAGTATGGGAGAGGGATGTAGAATTCCAGGTGTAGCGGTGAAATGCGTAGATATCTGGAGGAATACCGGTGGCGAAGGCGGCATCCTGGACCATTACTGACGCTGAGGCGCGAAAAGCTAGGGGAGCAAACGGG
+
@?BA@??;>A<@B=@>:;5;A?BB?@@C>BCBDF>B@@DD/::8;?AB;::=9:4;=BABBB4;9;;;@CCCBBB=BCEEE5C?CCAB?B@A@@<@=AA@@@;::::::ABD?D797:?AACBBBBBB=BCBBB<BC@@?>=6=8<9<<9?>@@?:918ACC=B??@:AA@:84::?6;;8=8=BB?B?BC>888.7087/58<<6660//(//066/33;;?AAAA<99777<<0<<;;>>>0:;<<<18;;5
@N9IO0:00996:06342
TACGTAGGCGGCAAGCGTTGTCCGGAATTATTGGGCGTAAAGGGAGCGCAGGCGGGAAACTAAGCGGATCTTAAAAGTGCGGGGCTCAACCCCGTGATGGGGTCCGAACTGGTTTTCTTGAGTGCAGGAGAGGAAAGCGGAATTCCCAGTGTAGCGGTGAAATGCGTAGATATTGGGAAGAACACCAGTGGCGAAGGCGGCTTTCTGGACTGTAACTGACGCTGAGGCTCGAAAGCTAGGGTAGCGAACGGG
+
CCBBBBB?AA<@B?@@@A<A@@AE?CACACB@CC<@@BAB9A@;AAACBBA>AAB=BB=BCB?ACC?BBBA=@@@3A@BCFED;DCA@5;;<&:@B>>>@@1698AB>BBC@CCC9BB<@;;??>CC9@BBBADD>C;;8:7@7B?8AACBBBA;@?B:;;7;@ACCCCDCBA6:;0;39@?BBC@CABA?BBB?B?BB?<==7=BB?ABBBBB@BCBB?=;><9928879<<5<><???8?>>=??9=<@8
@N9IO0:01009:06349
TACGGAGGATCCGAGCGTTATCCGGATTTATTGGGTTTAAAGGGAGCGTAGATGGATGTTTAAGTCAGTTGTGAAAGTTTGTGGCTCAACCGTAAAATTGCAGTTGATACTGGATATCTTGAGTGCAGTTGAGGCAGGCGGAATTCGTGGTGTAGCGGTGAAATGCTTAGATATCACGAAGAACTCCGATTGCGAAGGCAGCCTGCTAAGCTGCAACTGACATTGAGGCTCGAAAGTGTGGGTATCAAACAGG
+
CBBB?BB?A;;6;AAACC@BBC9;7;BB9BC=AA;A?8;@4A@7BBBBC;;;CC@CCCBE=B=@@@@@@65;5>>4<A?7;AE?A<<B=@;==;:;+0,//688-:9A@@:9498;;?A57:A?>?BBC59:>:@BC9=B;@<B<A@BA>BFAAABB?;;;C<BA@@=@AA@@@;:;;B@CB?CBA>CCC9;;AA5;5<A?A;A@@BC8::>@>@;>?AA:;9;@9929;99@>46665=<2/////;/::<4
@N9IO0:00968:06394
TACGAAGGGGGCAAGCGTTGTTCGGAATTACTGGGCGTAAAGGGCGCGTAGGCGGCTTATCAAGTCAGGCGTGAAATTCCCGGGCTCAACCTGGGGGCTGCGCTTGATACTGATGAGCTTGAATGCGGGAGAGGATAGTGGAATTCCCAGTGTAGAGGTGAAATTCGTAGATATTGGGAAGAACACCGGTGGCGAAGGCGGCTATCTGGCCCGTAATTGACGCTGAGGCGCGAAAGCGTGGGGAGCAAACAGG
+
A@@@@;?A@A2@A=@@??<???BC@D@C@B???B=BCCCG>BB>BBBCB@@=995:A>@A@?6;:B;;6;A>>@A;@=@D>CD>BBBB@C@CCCDC3CBBBCBCACABABBBC@@0000*0<3<?@@>5>?>@>A@@@::6:?A=BB>BABBBBAA@;AABA=C;C>BBBCBCF@CC8:5;@;=@A=@<9949?A=@>AB?BAA<=EC>BB758<8<?BBAAACAAA=@B:::@:A:99CDD9BB???8??>9
@N9IO0:00973:06392
TACAGAGGGTGCGAGCGTTGTCCGGAATCACTGGGCGTAAAGGGCGTGTAGGCGGCTGGGTAAGCCGCGTGTGAAAGCCCGGGGCTCAACCCCGGAACGGCACGCGGGACTGCCTGGCTCGAGACTGGTAGAGGCGAGTGGAATTCCTGGTGTAGCGGTGGAATGCGTAGAGATCAGGAAGAACACCGGTGGCGAAGGCGGCTCGCTGGGCCAGTTCTGACGCTGGAGGCGCGAAAGCGTGGGGAGCAAACAGG
+
DDBBBCAA9A0//99<=C@;99AD?C9<<?BCCD@@ACDD>CB>BCCCC@@?@B>ABBB<BA<@@=@ABBCABBC>BBB>CMJ<ABAC>BCB9B@C@CDAECBBACB;ACCCCA;;9;CCB;;;BBC=@AB;;5;@ACCC<@=A=A=AB?DB<<<BB?BB<A<;;;BBBCC;;;;@@3:3:929???C?BC>@@A9=:9:39@AAABAC<A<??@2::;:9??9917;:778:;:1534;<<<1=;;?B<??A=
@N9IO0:00984:06366
TACGTAGGGTGCGGGCGTTAATCGGAATTACTGGGCGTAAAGCGTGCGCAGGCGGCTCCTTAAGTCAGATGTGAAATCCCCGGGCTTAACCTGGGAACTGCGTTTGAAACTGAGGGGCTTGAGTGTGGAAGAGGGGGGTGGAATTCCAGGTGTAGCAGTGAAATGCGTAGAGATCTGGAGGAACACCGATGGCGAAGGCAGCCCCCTGGGCTAACACTGACGCTCATGCACGAAAGCGTGGGGAGCAAACAGG
+
BBBBBBBD<AACCD>@994:=@@A?B=A=CAAAB>???BC<BBB?@>>><<;::6;BB?C?C?BAAA@@@B;;;D=@@@@5@G=AA=A<A>BAD=C6;;BAABC?CDL>?>A====6>A?CCB@@@C@D?@A@BAAA)AA?B6;8;?BB@CCCCCAABCCCD>BBAAACBBA@@@;:6:@;@<:;;@BBAB?BBB?A@@A;;;;;*<BB<BCBABBBCCA;;;AAA@ABBA;;;0;@@@@AA8AAADD>BAA>
@N9IO0:00990:06383
TACGGAAGGTCCGGGCGTTATCCGGATTTATTGGGTTTAAAGGGAGCGTAGGACGGAGATTAAGCGTGTTGTGAAATGTAGACGCTCAACGTCTGCACTGCAGCGCGAACTGGTTTCCTTGAGTACGCACAAAGTGGGCGGAATTCGTGGTGTAGCGGTGAAATGCTTAGATATCACGAAGAACTCCGATTGCGAAGGCAGCTCACTGGAGCGCAACTGACGCTGAAGCTCGAAAGTGCGGGTATCGAACAGG
+
CCCC@B?A?AA>@C>999>ABA?A<:9:5:@>BC9@?9?<6<@5:::A@AA>@@A@BBCD?C?AA@@BB9@ADDD=A@@@A?>;@??A?AC@A;:;@?A@@@@CBBCC?BBBAEE=A>A?BAA;;;BAA@@@<ACCD=AA@C>@>@AAD@CB;:;AB?BCBD>CBBB=@@@@@@@@BCB?CL@BBC?AAA7;:@>5:69??ABBBBCC@BBAAAB?BCBAABBBBB?BBBB;55)6<BB=@7==BCAB=;968
@N9IO0:00991:06385
TACGGAGGATCCAAGCGTTATCCGGAATTACTGGGCGTAAAGAGTTGCGTAGTGGCATTGTAAGTAAATAGTGAAAGCGTTCGGCTCAACCGGATAAACATTATTTAAACTGCAAAGCTAGAGGACAAGAGAGGTCACTGGAATTCCCTGTGTAGGAGTGAAATCCGTAGATATAGGGAGGAACACCGATGGCGTAGGCAGGTGACTGGCTTGTTCCTGACACTAAGGCACGAAAGCGTGGGTAGCAAACGG
+
AABB>AA@???=?;?;;;5;@@@C?C@C?BBEED;@;:;;0;BBB7;0>@00//)//48==C?BCIH?;;:@987*388<7@?6?@??=??BA@@?C;?@@>@@@9@B0;;;;??8?????;;6;AA?CCCBB>BB?A@A=A9@9>=5==99;AA?ABACBC>CD@CBB???:949=48:8:7???;?AAA;??ABA:???9?@?>?E?BB>BB@B?>??AAABC?B?A:AA==,337377(388333,3;;
@N9IO0:00991:06399
TACGGAGGATGCAAGCGTTATCCGGATTTATTAGGTTAAAGGGTGCGTAGGCGGTTTGCTAAGTCAGTGGTGAAATACCGACGCTTAACGTCGGGGCTGCCATAGAAACTGGCGAACTTGAATTGAGATGCAGTATTCGGAATGTGTGGTGTAGCGGTGAAATGCATAGATATCACACAGAACACCGATTGCGAAGGCAGGATACTAAAACTTCAATTGACGCTGAGGCACGAAAGCGTGGGGATCAAACAGG
+
AB@@;;;5;=9@=;@@BB=AA?6?6;<>7=<7A<,/,/<3<<8;997900)//)//(/;AG?;99=<00*0/991///)444389-4.4:>9944&499::CCBBBB=BBA>@::3993892918===<=993333-3:3834444:<7;;4455547:<;199///::;556<:555544.4497;9:5998:.4.488583333333&3;-3304-79:6666//)///444(5<<<<><2;;:=:2888;
@N9IO0:00993:06373
TACAGAGGGTGCGAGCGTTAATCGGAATTACTGGGCGTAAAGCGCACGTAGGTGGCGACGTAAGTCGGGTGTGAAAGCCCCGGGCTCAACCTGGGAATTGCATTCGAGACTGCATTGCTGGAGTACGGAAGAGGAGGGCGGAATTCCCGGTGTAGCGGTGAAATGCGTAGATATCGGGAGGAACATCAGTGGCGAAGGCGGCCCTCTGGTCCAGTACTGACACTCAAGTGCGAAAGCGTGGGGAGCAAACAGG
+
?@BBCBBB=BCBBDCAAA@EABBC@C@C@CDBCB>BCBCE=AABBCB;;;B@BC@CAABGCC@CCCBC=BBBA@@5::AA6AB:??AB?B?CBB<@?C<@:;;=A;:;ABBBDDC@BAAA=:::@@@?B?A@@6::?8?B<A?B?BB=C@CBCGECC@CBBB;A@@AABABBA@@CC=BB>@>;95<:555495/)/)//)/<1:;;<7<@1966BBBBB::;AAA<@@@CCBB>C;::CGD;AA:;;.:;;5
@N9IO0:01000:06372
TACGGAGGGTGCAAGCGTTATCCGGATTCACTGGGTTTAAAGGGAGCGTAGGTGGGCAGGTAAGTCAGTGGTGAAATCTCCGGGCTTAACCCGGGAAACTGCCATTGATACTATCTGTCTTGAATATCCTGGAGGTAAGCGGAATATGTCATGTAGCGGTGAAATGCTTAGATATGACATAGAACACCCATTGCGAAGGCAGCTTACTACGGGATTATTGACACTGAGGCTCGAAAGCGTGGGGATCAAACAGG
+
;;;@=A@A0;;9@8?@@A499@<A=AC=ABDEJD/;;)9;2;@3?@665==8AAA:A;;64C3>9>8:4:29:77(333;-33(335@5::(33(/9160--(--0-,,,.//99<9944-3/3////3670//)/9166:+/)/955///=;=@AA@;@:99/9;@A@CCBB@;;;;;;;AA;ABBC<BA=;;;;5;4;@@AC7;:CBB@D4992:?9>999@9:99299;==@6=======5??@AB>;;;?
@N9IO0:01020:05807
TACGTAGGGTGCGAGCGTTAATCGGAATTACTGGGCGTAAAGCGTGCGCAGGCGGTTATGTAAGACAGTTGTGAAATCCCCCGGGCTCAACCTGGGAATTGCATCTGTGACTGCATAGCTAGAGTACGGTAGAGGGGGATGGAATTCCGCGTGTAGCAGTGAAATGCGTAGATATGCGGAGGAACACCGATGGCGAAGGCAATCCCCTGGACCTGTACTGACGCTCATGCACGAAAGCGTGGGAGCAAACAG
+
CCBCBBBE<A@B<7<///)/)//;49.5.55///)/////)///999@=@@<??>A=ABBBC@@@@BBB6::@@@9;;;;;)9=0979?;@:@@A:A=@?A???CDABBBC@@@A:::>>><897;7713;;8<888,89@:>9?=A<@@@:;;@@@@@@<;;0;ABBBCC;;;BA;;7;C5;59<<189==;==<:<173-3:::.:;9;=8B555=<7737944444454;;;)445555)555::1:55
@N9IO0:01035:05808
TACGAAGGGGGCTAGCGTTGTTCGGAATTACTGGGCGTAAAGGGCGCGTAGGCGGCCGATCAAGTCAGGCGTGAAATTCCCGGGCTCAACCCGGGGGCTGCGCTTGATACTGATTGGCTTGAATGCGGGAGAGGATAGTGGAATTCCCAGTGTAGAGGTGAAATTCGTAGATATTGGGAAGAACACCAGTGGCGAAGGCGGCTATCTGGCCCGTGATTGACGCGTGAGGCGGCGAAAAGCGTGGGGAGCAAAC
+
@@@A@>AAAB2A@@AAAA<??<CA?B?A?BB:::59?=<</99.8=@>?CC?AB?B>@?BBDAAB???=B99;:?8?9::3:>+0/9;6;;5<<<<);::558A?BA:;::>>>8<9=A=>>:==99:,9944.4444::5<8<8<?45555;444;69455)5.555::995/)/:1:)//)///)5===7;::27)//)//777:<9@>255<5504::;444:::7==7665;;+95559<<+;;999/9
@N9IO0:01055:05803
TACGGAGGGTGCAAGCGTTAATCGGAATTACTGGGCGTAAAGCGCACGCAGGCGGTTTGTTAAGTCAGATGTGAAATCCCCGGGCTCAACCTGGGAACTGCATCTGATACTGGCAAGCTTGAGTCTCGTAGAGGGGGGTAGAATTCCAGGTGTAGCGGTGAAATGCGTAGAGATCTGGAGGAATACCGGTGGCGAAGGCGGCCCCCTGGACGAAGACTGACGCTCAGGTGCGAAAGCGTGGGGAGCAAACAGG
+
;:BB?BCE;@@:97:BBA7:70><8>,0)/://0+;9;>@1>A?;;9?@>><;;6;C?BA@C>;;;@>?@::;;=49?88+89099;;6858AA8@0//;;/0:BCCCCCBB?AA7:9B?@@@@@?@@@?>==<=<<&<>@B?B?A<9937==<==>8;@@A9?>>AA?=?:99<>A=@@;@;:98=A?ABAB@@=?>@@3:999(8><<=B=8==;99==00/<8<6?<?:BA<ABABABB:>>>AC98778
@N9IO0:01057:05767
TACGGAGGGTGCAAGCGTTGTTCGGAATTACTGGGCGTAAAGCGCGCGTAGGCGCTTCGTAAGTCTGGTGTGAAAACCCCGGTTTCAAGCTGGGAAGTGCATTGGAAACTGCGAAGCTGGAGTACGGGAGAGGATGGCGGAATTCCTGGTGTAGAGGTGAAATTCGTAGATACCAGGAGGAACACCGGTGGCGAAGGCGGCCATCTGGACCGATACTGACGCTCAGGCGCGAAAGCGTGGGGAGCAAAACAGG
+
BBCC@DCC<AA@B=@?A@=AB?CCAHFFACB??@:@AAAC=@9;;@@@@AB@;:6B;===C8BBBB>9AB???CA+:::3::@A>CC?BB???8?=A>A??>=B;@@8>@@@@?;@@AA>AABBBBB>BBBB>BBB>BC?C<@<@?BC=A@BBA==<A@AA:A<8:9>6889;5;@=BB:=8=;;5;5::6=7635;??;@<@888>8==:>=>>=;:;;:::>>A<A??=881///<<==-;=8998'86/5
@N9IO0:01016:05846
TACGGAGGGTGCAAGCGTTAATCGGAATTACTGGGCGTAAAGCGCACGCAGGCGGTTTGTTAAGTCAGATGTGAAATCCCCGGGCTCAACCTGGGAACTGCATTTGAAACTGGCAAGCTAGGGTCTCGTAGAGGGGGGTAGAATTGCCAGGTGTAGCGGTGAAATGCGTAGAGATCTGGAGGAATACCGGTGGCGAAGGCGGCCCCCTGGACGAAGACTCGACGCTCAGGTGCGAAAGCGTGGGGAGCAAACAAGG
+
AACC>AAB=AACD<@@BB?B?A@A;A5;4;BCBJ?ABA@@;@@@@AABAAA=?@;@F>CD@C>@@A@AB96;B@;24:44&4;09:=C?C?BBB<A8?>=A?=?8>?;18BA7AD<?>?@BH>AA@88:???@?@@A)@@AA<@0//3<85888;/...3559*22BA?>@?<<8:>C;AA4908?:3:9>>7;854=32605=A=*9905555-55555886999555497<??A688;99=>1:568:(//)/3
@N9IO0:01027:05847
TACGTAGGTGGCAAGCGTTATCCGGATTTATTGGGCGTAAAGCGAGCGCAGGCGGTCTTTTAAGTCTAATGTGAAAGCCTTCGGCTCAACCGAAGAAGTGCATTGGAAACTGGGAGACTTGAGTGCAGAAGAGGACAGTGGAACTCCATGTGTAGCGGTGAAATGCGTAGATATATGGAAGAACACCAGTGGCGAAGGCGGCTGTCTGGTCTGTAACTGACGCTGAGGCTCGAAAGCATGGGTAGCGAACAGG
+
BBBBBDC@CC@CC@CBBBG:;<AC@BCC>BC?B@6;:;99,9?AAB;;;@@8>?8?;:44&45::<@<7<<:>;;/444@5:>9ADCB7<69;294.4:B?@@;@=@>9@@@@9?>>=?;?=@::9A@@=AA@:@@889A>A>BBC@BBBBBBABAA=@AAB=BCBBBBAAAB>>?C>A8@A;CACACAA<8<00+03<<;@BBBCBB?AA@BDB?BBBBCAACD::7:C=@BA-00><AA:@@@>@A;;;:8
@N9IO0:01043:05836
GACAGAGGGTGCAAACGTTGTTCGGAATACTGGGCGTAAAGCGCGCGTAGGCAGCAGCGTGTGTCGGGCGTGAAATCCCATGGCTCAACCATGGAAGTGCACTCGAAACTGCGCAGCTAGAGTCTCGGAGAGGAAGGCGGAATGCTTGGTGTAGAGGTGAAATTCGTAGATATCAAGCGGAACACCGGTGGCGAAGGCGGCCTTCTGGACGATGACTGACGCTGGAAGCGCGAAAGCGTGGGGAGCAAACAGG
+
9;CCBCEE:;;BB@2A?:0558<<8=555<BBF=@;;AA8=669<>@@AA8A;;;>A969BBCCCCKGC:;;CD?CCC=C;::<@>B<A0000=E>CCCC@@????@9?98977799<<?45555>=8;<;:7:7;7>@>@<@@BB9B:?;;>>::696:=7C<??>>::?<<971338-3-3445:3896///)/+/;6;0404;:3:::4999944//77//)/4://6:9;1///////&/444;34453
@N9IO0:01056:05814
TACGTAGGGTGCGAGCGTTAATCGGAATACTGGGCGTAAAGCGTGCGCAGGCGGTTTTGTAAGCCAGATGTGAAATCCCCGGGCTCAACCTGGGAATGGCATTTGGGACTGCAAGGCTGGAGTGTGGCAGAGGGGACTAGAATTCCTGGTGTAGCAGTGAAATGCGTAGATATCAGGAGGAATACCGATGGCGAAGGCAGGTCCCTGGGCTAACACTGACGCTCATGCACGAAAGCGTGGGGAGCAAACAGG
+
BBDBDDCD>BBBBAA:;0>A>@00+0,000>BB=::9FF>C@@@A9:9BB?BC?BBB;@A@>AA=@AA:;;BBC<BBCC;CD<AABB?B?ACC>C?CD?A?><6<<-99@@@B=A=AAA=@@????:?@ABAFE:AAAB??=B?B?CC>AA???AAAAA@A<@BBB?????????B9::?B?B?B?AAAA=AAA>?=>?>===>8=BE8=>A<@888?A988?;;;:;>>;<;0;;<;@@@3<;;AD=;;;@
@N9IO0:01059:05816
TACGTAGGTGGCAAGCGTTGTCCGGAATTATTGGGCGTAAAGCGCGCGCAGGCGGATCAGTCAGTCTGTCTTAAAAGTTCGGGGCTTAACCCCGTGATGGGATGGAAACTGCTGATCTAGAGTATCGGAGAGGAAAGTGGAATTCCTAGTGTAGCGGTGAAATGCGTAGATATTAGGAAGAACACCAGTGGCGAAGGCGACTTTCTGGACGAAAAACTGACGCTGAGGCGCGAAAGCCAGGGGAGCGAACGGG
+
;B<0000*0<8=;5<555.5592925.5.6>9>>5;9799)////9/:/775//+/::@9;999;BA@;;;5999-7<8<=BB8@A@C?BBB8?@CCCBB=B;;8;C=C@;;;AB@CCDAACCCCCC?AABC?BB=BBG6;:;?A@A@@@;;;B@@<@BBB>::;CBBBCBBA?;;8;=A@>A@@=@@<<+000,0;===<@@;@AC@B???AA@/@A:::B@BBBB>A<<;;C;@@:::DD9AACBB=@@@6
@N9IO0:01019:05867
TACGGAGGGTGCAAGCGTTAATCGGAATTACTGGGCGTAAAGGGCACGCAGGTGGCTTGGCAAGTCGATTGTGAAAGCCCCGAGCTTAACTTGGGAATTGCAGTCGATACTGCCGAGCTAGAGTATGGGAGAGGAAAGCGGAATTCCCGGTGTAGCGGTGAAATGCGTAGATATCGGGAGGAACATCAGTGGCGAAGGCGGCTTTCTGGCCCAATACTGACACTCATGTGCGAAAGCGTGGGGAGCAAACAGG
+
CBCC?CDD=ABBB;??@A?B?B;;7<>@=A;;;@;;9;DF?DC7CCA?@BB@AA>AC@B@BC@BBB:;;:;;CDD6;;;;.;@@AD@C?BB;@A6;5;7@@AA?@;AACCBBBACABAC@@@@;BEL@8<BBB?AC:;;C@C@B?AC7;2;@AA@@A>ABCC>BBBBCBBB>??@@C9AA?A>BBAAACCC@CAA?@=00,0;:/9=;7??7>@B;::BCBBBBBBA@?>?99:27///:::+/5==>35557
@N9IO0:01021:05870
GACGAACCGGACAAACGTTATTCGGAATTACTGGGCTTAAAGGGTACGTAGGCGTCCGGTAAGTGGGGTGTGAAATCCCTCGGCTCAACCGAGGAACTGCGCCCCATACTGCCGGACTTGAGGGAGACAGAGGTCAGCGGAACTGATGGTGGAGCGGTGAAATGCGTTGATATCATCAGGAACACCGGTGGCGAAAGCGGCTGACTGGGTCTCTTCTGACGCTGAGGTACGGAAAGCTAGGGGAGCGAACGGG
+
BBBAA=A?B=AABB=:::<=;6;<380829AAAD>CB6;;6;=9@BBBBBA>BBBB?C@BC=A>>@>7ABBCCD>DDD>ECC@CCCD?C@BBB@D@CCB;;;CC;CCCAA@B:C@CCCACCCF>BBBB@@@C8;;;<@@=@?AACAAB@BHACHCC@CBCC?CBCDMABBBB@;;<@@@;?;;::9===?=AABA:??C=AABBBBBB=BABAA=AA:;;BA;900+0:00+0>8??::?;?/=<889*//92
@N9IO0:01021:05871
TACGTAGGGTGCAAGCGTTATCCGGAATTATTGGGCGTAAAGGGCTCGTAGGCGGTTCGTCGCGTCCGGTGTGAAAGTCCATCGCTTAACGGTGGATCCGCGCCGGGTACGGGCGGGCTTGAGTGCGGTAGGGGAGACTGGAATTCCCGGTGTAACGGTGGAATGTGTAGATATCGGGAAGAACACCAATGGCGAAGGCAGGTCTCTGGGCCGTTACTGACGCTGAGGAGCGAAAGCGTGGGGAGCGAACAGG
+
CCA@@@@@:@@AD?B9;:?ABCIIACAC?BD?BB<BC@BB=AF?DBBBB@@;;;6;?BCHDFECCC@C?BB@@?D:@@B?AAB@A@@C?AA=AB?ABB?DAAB?BC;AAAAA8???29:;?????>?:???AA6::9AA@=@:=3::5:?BACA@CD?BB?B?BBCDBBBB@@@@@@;?>@A>?@??C?CC@DAA?A>BBB?BB@@@AA9@<@C?BDDEA@@BAAAA=AAA@@@6?@A;;;;.;@CBC?ACC>
@N9IO0:01036:05895
TACGGAGGGTGCAAGCGTTAATCGGAATTACTGGGCGTAAAGCGCACGCAGGCGGTCTGTCAAGTCGGATGTGAAATCCCCGGGCTCAACCTGGGAACTGCATTCGAAACTGGCAGGCTAGAGTCTTGTAGAGGGGGGTAGAATTCCAGGTGTAGCGGTGAAATGCGTAGAGATCTGGAGGAATACCGGTGGCGAAGGCGGCCCCCTGGACAAAGACTGACGCTCAGGTGCGAAAGCGTGGGGAGCAAACAGG
+
CBBB?@??:?AAA=A?@><@??>@:@-0*0@@@A9AAACC>BBBBAACBCC?CB?BBBBDCD@CCEE@BBAACDD=BAA@6@A4:9AA?A?BCC=C@@?????<?CCC6C??;?@A=A????????<?@CBBCDDEE)@@@B?B?C>???@@@AA@A?A@@C>BBBBBB@@@B@AAB=@@<?9@@@=A?AB@CCC?B@@@=@BBB3BC@CBBB=BAAADCEBBAA@@=@@CCCC>GIECCCB9AB@@@:@@@=
@N9IO0:01036:05902
GACAGAGGGTGCAAACGTTGTTCGGAATTACTGGGCGTAAAGCGCGTGTAGGCGGCTCGGAAAGTCGGATGTGAAAGCCCTGGGCTTAACCTAGGAAGTGCATTCGAAACTCCCGAGCTTGAGTTCTGGAGAGGGAAGCGGAATTCTCGGTGTAGAGGTGAAATTCGTAGATATCGAGAGGAACACCGGTGGCGAAGGCGGCTTCCTGGACAGTGACTGACGCTGAGACGGCGAAAAGCGTGGGGAGCAAAC
+
CBCCBBBC<@@ACC=BAA7::?@>;>39-3>@@A<@?@@@9@AAABAA@>>:00,0//;5<A9>>996:BBABB@66:>4:93(3?<@?B?ABB>A>AAAAAB<BBAB>BCCE>BBCBC?A@@C;??A=?AABB>B@CCD@C@B@BBDG@CCCCAAA?BBCD>C@BBBDDBCAB@BAABB6;9;@A<@?::5:9A<A=@@<?>8<;<=9=@@A@AAA??A@@@?=;<=78/89999-9>>=@@=5@00/:/8
@N9IO0:01059:05865
TACAGAGGGGGCAAGCGTTGTTCGGAATTACTGGGCGTAAAGGGCGCGTAGGCGGCCGCCTCAGTCAGACGTGAAATCCCTCGGCTCAACCGGGGAACTGCGTCTGATACTGGGTGGCTTGGAATCCGGGAGAGGGATGTGGAATTCCAGGTGTAGCGGTGAAATGCGTAGATATCTGGAGGAACACCGGTGGCGAAGGCGGCATCCTGGACCGGTATTGACGCTGAGGCGCGAAAGCCAGGGGAGCAAAGCGG
+
BBB@@>>>>>0?A?CCBB<@@>BB>B@B@BAAAF>;;;DD=BH?CCCB@::4:>+0+00,0<777==>A???@@@9;;;6;BB?ACAB?C;@@@5@<@@BB@@@BBBABBBCC>DA;@@,0*0:>>:<A.///95)59:=@=B?C>B@BD@B@AABBB>B@BB=;;;AAABBBDB@@@>AA?B?BBB?B?@@=@AA>A=@??B@@A<>>:8=8=88=@6;;ABBA;::49;?9::.:<88=??358?>>258?9
@N9IO0:01018:05938
TACGGAGGATCCGAGCGTTATCCGGATTTATTGGGTTTAAAGGGAGCGTAGATGGATGTTTAAGTCAGTTGTGAAAGTTTGCGGCTCAACCGTAAAATTGCAGTTGATACTGGATATCTTGAGTGCAGTTGAGGCAGGCGGAATTCGTGGTGTAGCGGTGAAATGCTTAGATATCACGAAGAACTCCGATTGCGAAGGCAGCCTGCTAAGCTGCAACTGACATTGAGGCTCGAAAGTGTGGGTATCAAACAGG
+
BA@@<@B=BBC>@@CCAA<ACC>B>BBB<A@<@?/;;.;B:BD>DBBBBB@A@C@CCCCC;?<@AB???=:9;BB;@@?9@@A<??CC?D?B9777(83:=<<=9==888..)--578;8==B??>@@@<@>?=AA@>AB?B?B:;;@B@CC:;;BB>BBBG>BBBC@D;;;B@;:;CD?BB?BBC@CBB?AA;;5;5;;<A?BAAAA7<;@@;;5;CAAAAA=A<;5<A@@BB0<;;;@@8@@A@==69992
@N9IO0:01028:05958
TACGTAGGTGGCAAGCGTTGTCCGGAATTTATTGGGCGTAAAGCGAGCGCAGGCGGTTTTTTAGGTCTGATGTGAAAGCCTTCGGCTTAACCGGAGAAGTGCATCGGAAACCGGGAGACTTGAGTGCAGAAGAGGACAGTGGAACTCCATGTGTAGCGGTGAAATGCGTAGATATATGGAAGAACACCAGTGGCGAAGGCGGCTGTCTGGTCTGTAACTGACGCTGAGGCTCGAAAGCATGGGTAGCGAACAGG
+
@@BBBAB?@A<@C@ABAB6;;A=@5;4;A6@@?CD>CCDCC>BBCBB@@@>=8:;4:????(@B>BAABBB;;;BB>BB>B?BC@CB@B@C@C@B@B<@BABBBBC@CC=B7;<6<B@AA?BBB;<<CCDADCB@BBBCCB?C@CCE>@ABA@@BCCE@BBCC=CCCCCBBBBC;:;B>A?AA=AAA?BAA@@C;;7;6;@>ABBBBBC@BBABBB?CBA@@@??=993:=9;9D8BAABEF>BBC@@@=;;;=
@N9IO0:01029:05939
TACAGAGGTGGCAAGCGTTGTTCGGAATTACTGGGCGTAAAGGGCGCGTAGGCGGCCTTCTAAGTCAGACGTGAAATCCCCAGGCTTAACTTGGGAACTGCGTCTGATACTGGGAGGCTTGAGTGCGGGAGAGGGATGTGGAATTCCAGGTGTAGCGGTGAAATGCGTAGATATCTGGAGGAACACCGGTGGCGAAGGCGGCATCCTGGACCGACACTGACGCTGAGGCGCGAAAGCTAGGGGAGCAAACGGG
+
BBDCBBC?CC@BA=B>@A=AAADCBD@C@BBCDD>BBCCC=CE>CCCCC@?:996;>A?BCD@CBCCAABBCCDB>BBBB8BB?BB?B?BBADD?B>A9:9@@A=>999A>>>89939C>AAB;;;CC=CBBBB<A:;;B<@<@;@;;:6;BBBCCC@CDDD>CBBCBBBB:::@@A=BA>B?BCCAF@BA@BCB4:6;;7;BCB?CC=A@?CABBBBBBBBAA@@@>@@?:;;6;AAABBB6??9:9/:AA9
@N9IO0:01038:05942
CACGTATGGGGCGAGCGTTGTTCGGAGTTATTGGGCGTAAAGGGCGTGTAGGCGCTTTCGCAAGCTTGGTGTTAAAGGTTTCGGCTTAACCGGAACAGTGCGCTGAGAACTGCGGAGCTGGAGTCTAGGAGGGGGAGCTGGAATTCCAGGTGTAGGGGTGAAATCTGTAGATATCTGGAAGAACACCGGTGGCGAAGGCGAGCTCCTGGCCATAGACTGACGCTGAGGCGCGAAAGCGTGGGGAGCAAACAGG
+
ACC@?::9DC9AA;;;AB<@@?;;7;CC59;<@@8@A>@A9@@9;;<>:;;=:4444)444949;:)/)///)/;)/)//)//)//)5.5.5.69>>?>BCBB@@@CB@CCA@A@CBAA@=AC;;:;;=AADDD0A000>>@>@;@=@@9::5555506==?8C=ABCDA@AB@@@B@B?AB@CCB?B@BB>ABB@B@DC@@@BB?AA=@6;;AAABBBDDBBCBAA<ABC;;;0;ACA@AA7AAAED<AA@=
@N9IO0:01045:05963
TACGAAGGGGGCTAGCGTTGCTCGGAATCACTGGGCGTAAAGCGCACGTAGGCGGCTTCTTAAGTCAGGGGTGAAAGCCTGGAGCTCAACTCCAGAACTGCCTTTGATACTGAGAAGCTCGAGTCCGGGAGAGGTGAGTGGAACTGCGAGTGTAGAGGTGAAATTCGTAGATATTCGCAAGAACACCAGTGGCGAAGGCGGCTCACTGGCCCGGTACTGACGCTGAGGTGCGAAAGCGTGGGGAGCAAACAGG
+
ABBBA=ABAA3@@@@8::<@@@AC@C@CCBBAAA<AAAAA;@@BBBABAB@=9:6:A;@B<@<@@@AAAB8BAAA<AA?AA>BBBBCC@CBB=AAC:;:BA<@@;@BBB@@@BAA=BBBBABB@@=@B<AC@A=@@@ABA?BA@@?AAAABAAAA@A>AA@C<B<??A@AAA993:>994:C@BBBAB??;<??B=D=8838>>=:;:5::1:8<==>?A?@=>:::<A?<887199<<<AA6@???D7::?8
@N9IO0:01048:05963
TACGAAGGGTGCAAGCGTTACTCGGAATTACTGGGCGTAAAGCGTGCGTAGGCGGTTCGTTAAGTCTGCCGTGAAAGCCCCGGGCTCAACCTGGGAATTGCGGTGGATACTGGCGGGCTTGAGTCCGGGAGAGGTGAGTGGAACTGCGAGTGTAGAGGTGAAATTCGTAGATATTCGCAAGAACACCAGTGGCGAAGGCGGCTCACTGGCCCGGTACTGACGCTGAGGTGCGAAAGCGTGGGGAGCAAACAGG
+
BBBBA?BB<BBBB=B@@A?BCCBB>B995;C;;;7;A@BD>CCC@@@AA:96:B?B@BCC?C@DCCBBB9::A?@/9::;/A>8DCBB@B>@@@294:<B<?=?B?BBBAAA>BBB>BE@@@>BA>@A7=>?94<<<=<A<@8;:AB:::<<<:9::3:<:=1;5;?B@@@AAA<>??A;78189:7=???;?=<1739:4;====>=/66-84;:>@;;;;986//*/::>AA9@>>8888)8888:1///7
@N9IO0:01061:05970
TACGTAGGGGGCGAGCGTTGTCCGGATTTACTGGGCGTAAAACGCTTGTAGGCGGCCACGCCAAGTCGGATGTGAAATCTCCCGGCTTAACTGGGAGGGGTCATTCGATACTGGCGGGCTCGAGGCAGGTAGGGGGAAGCGGAATTCCCGGTGTAGTGGTGGAATGCGTAGATATCGGGAGGAACACCAGTGGCGAAGGCGGCTTCCTGGACCTGTTCTGACGCTGAGGAGCGAAAGCGTGGGGAGCGAGTCCG
+
BAAAA;;;;;*;CBBDCD@BBB?A?ABE=CA???9==@??@5???@6;;CA>;;6;=?@<>494:AAC@CCB><<<5000@@9A@BA=@=?>??89:9:-;?;;5;@@@@ACC@CBH?;;;C@@<@@@?BBBDCC5B?CBB@B@DGIH=BABCB@ACC@CC@C@@A@CBBACA@A;;;0;;5;?BEJGJABA@AA@?A@AB>BB@C=@@>BB?BBC?CBBDDDCB<;<=@@?;;;0;@@=>==0=:0////816
@N9IO0:01062:05998
TACGTAGGGTGCAAGCGTTAATCGGAATTACTGGGCGTAAAGCGTGCGCAGGCGGCTTTGCAAGACAGATGTGAAATCCCCGGGCTCAACCTGGGAACTGCATTTGTGACTGCATCGCTCGAGTGCGGCAGAGGGGGATGGAATTCCGCGTGTAGCAGTGAAATGCGTAGATATGCGGAGGAACACCGATGGCGAAGGCAATCCCCTGGGCCTGCACTGACGCTCATGCACGAAAGCGTGGGGAGCAAACAGG
+
A@BBACBC9:9CC@BBB@292;AB=@5;29BBBG>BBBFD>BBCBCBCBBB@BB>A@@6?AA>BBBBBCAABCDE>DDIM9@@;;;;;9?9@BB<B?;;;AABB=BBBBBBBABBBBBCCBB@@@::7:@@DCDCD1C@B6:6;>B>BBAAAABB;<<DDEE>BBB@@@AB@@@A;;5;@<@?BDD>AA??;??@>A=AB>BBDC:BBC8;9;BBABBDAAAA@@>::9>?999,9:4@@@B9999CD=@@A=
@N9IO0:01017:06025
TACGTAGGGTGCGAGCGTTAATCGGAATTACTGGGCGTAAAGGGTGCGCAGGCGCCCCGCAAGTCAGGCGTGAAATCCCCGGGCTTAACCTGGGAATGGCGCTTGAAACTACGGGGCTGGAGTATGGCAGAGGGAGGTGGAATTCCACGTGTAGCGGTGAAATGCGTAGAGATGTGGAGGAACACCGATGGCGAAGGCAGCCTCCTGGGCCAATACTGACGCTCATGCACGAAAAGCGTGGGGAGCAAACAGG
+
@A;;:@@@:ABC@00000987<<>8=6=,//<@@8999BB<BD<AB<;;@C;996>>/55:3/////179559<04999*4<)454925:A@@<@6:9;??AC=??C=>=9=<==2=@A=@A@B;:3777788-8717><B?B?B@CDCCC@@@;;7;BCC>CCBBB@@ABCCCCC<@?<?;@BC>AABB?AAA>A8;;BB@@A<AAA<@?C>@@>===.-.7.--//884444&4494444&48<@A<988?
@N9IO0:01022:06053
TACGGAGGATCCGAGCGTTATCCGGATTTATTGGGTTTAAAGGGAGCGTAGATGGATGTTTAAGTCAGTTGTGAAAGTTTGCGGCTCAACCGTAAAATTGCAGTTGATACTGGATATCTTGAGTGCAGTTGAGGCAGGCGGAATTCGTGGTGTAGCGGTGAAATGCTTAGATATCACGAAGAACTCCGATTGCGAAGGCAGCCTGCTAAGCTGCAACTGACATTGAGGCTCGAAAGTGTGGGTATCAAACAGG
+
CCCC@BA=;;;5;@@ABB@BCCAG@CCD>AA=@B8@9)55)5>0;>@BB;;;@E@CHCCC8;6:@B?=<9000<<3<<<9<A?ABCBB?A<@:988-:27<8;?<A@===;;+0//8884:::@@A999<@??;@BB?CD?C<A7;;@B@CB<=;CC8;;;B=B;;;?B@@@A@;<:AB;@A@BBDADDE:;;??5;5;;;B@CDFDD?AACCDC?BBCCCCD?A;;8;BACCC8;;@@@@8?@@@AA9AAA6
@N9IO0:01025:06045
TACGGAGGGTGCGAGCGTTGTTCGGAATCACTGGGCGTAAAGCGCGTGTAGGCGGTCTGTTAAGTCTGATGTGAAAGCCCGGGGCTCACCCCCGGAAGTGCATTGGAAACTGACAGACTGGAGTCCCGGAGAGGAGGGTGGAATTCCTGGTGTAGCGGTGAAATGCGTAGATATCAGGAGGAACACCGGTGGCGAAGGCGGCCCTCTGGACGGTGACTGACGCTGAGACGCGAAAGCGTGGGGAGCAAACAGG
+
BBBB?BBB<BBBB@@@AA>AAADDAC@CCCCAAA8>?<<>49:??AABAAA?@@=@=AAB?A=@;;;@@@@@@CC<AAB=BCC:A@@:;;;:*;5;;?@@@CBAD@CC>CCDDGCAAABA=AA;;;/;=@@@B=;;;0<A>B@EHL?BA>AB:::A@<99:9/9=@A@ABAAAAAAA=@@>B>BBB=?=??<?@C?B?AA5::7:AAA=@@C?@@@BB;;;AACBBABCA@???9?:;;AAA8@A@@D>;;;?
@N9IO0:01028:06022
TACGGAGGGTGCAAGCGTTATCCGGATTCACTGGGTTTAAAGGGTGCGTAGGTGGGTTGGTAAGTCAGTGGTGAAATCTCCGTGCTTAACATGGAAACTGCCATTGATACTACTGATCTTGAATTTTCTGGAGGTAAGCGGAATATGTCATGTAGCGGTGAAATGCTTAGATATGACATAGAACACCAATTGCGAAGGCAGCTTGCTACAGGGATATTGACACTGAGGCACGAAAGCGTGGGGATCAAACAGG
+
CEBB?BBB<BBAB?CAAA6;;B=A=;;29><99@;@@6@@8A<8<@CC@BB?CCE?C@B@AB?C@ABCBA=@:::0;B@@;?@:993949@AA?CB<B;;;=A@>A@CBCBBBACCCBB7;;>BCC8@@@=?@9;:299=;@?@AADAAAACBA@AB>BCEE>CBAB?BBBAA@@@A;;;??<<<=+0+0*0009245><@BB=?@=98878*9@?@7::@AAAABA?BAA999/::==BBB8@@@AA=<<<@
@N9IO0:01035:06024
TACGGAGGGCGCAAGCGTTGTTCGGAATTACTGGGCGTAAAGCGCGTGTAGGCGGCCAGGTAAGTCGGGTGTGAAATCCCGGGGCCCAACCCCGGAACTGCACCCGATACTGCCCGGCTGGAGTCCCGGAGAGGATGGCGGAATTTCCGGTGTAGAGGTGAAATTCGTAGATATCGGAAGGAACACCAGTGGCGAAGGCGGCCATCTGGACGGTGACTGACGCTGAGACGCGAAAGCGTGGGGAGCAAACAGG
+
ABBB@CCE>AA@?:=:;;50@?@>:=+0)/:??A;?@@@?5?@?>@@?A@@<@A?A=A@=@@;?A:::-;@BB@@6:9:.999-:=8=49:9-4388>?;<=>>6<:::588??9@?@@@=?@@@@;?=@@@@=B@B?BB?A;@A0;5<=B@@AA??<@AAA<B?BBDBCBAAA;;5;:@9@=@BC?B@@@?BBB>B>BC@C@CCBBB?BCC>BBGBABDEDCCCBCAA@A;;;0;BABBCC9BB@@@:@@A>
@N9IO0:01040:06039
TACGGAGGGTGCAAACGTTGCTCGGAATCATTGGGCGTAAAGCGCACGTAGGCGGACCATCAAGTCGGATGTGAAATCCCTCGGCTTAACCGAGGACGTGCATTCGAAACTGATGGCCTTGAGTACGAAAGAGGATCGCGGAATTCCCGGTGTAGAGGTGAAATTCGTAGATATCGGGAGGAACACCAGTGGCGAAGGCGGCGATCTGGGTCGATACTGACGCTGAGGTGCGAAAGCGTGGGGAGCAAACAGG
+
BADD?BBD=BBBCA;B=?5::@@@=A>AAAA>AC>9;;BC;@@BBCBBBBB?CC@BB?@@@@<AAAA?B@AACDD:99:,;AA=A@@CADACCC?B@@@@@@?;?@?>6@B@@CKFEBE?@;;;AA;<;8;AA<;00>00*0;=8=@,000@@BB::7:BBF<A?BCCCCDDCC;;;0::3:;@BDACBCC@CCC@C?CB@BBBBCBBC=BBBBCCCBCCCCCCBBB8;:?;::6;BCCEDD;CCBAA<@@@?
@N9IO0:01041:06039
TACGTAGGGTGCAAGCGTTGTCCGGAATTACTGGGCGTAAAGAGCTCGTAGGTGGTTTGTCACGTCGTCTGTGAAATTCCACAGCTTAACTGTGGGCGTGCAGGCGATACGGGCTGACTTGAGTACTGTAGGGGTAACTGGAATTCCTGGTGTAGCGGTGAAATGCGCAGATATCAGGAGGAACACCGATGGCGAAGGCAGGTTACTGGGCAGTTACTGACGCTGAGGAGCGAAAGCATGGGTAGCAAACAGG
+
AC;;;;;;/;AAA=BBBA=BBB?B?B?B=@BBBC=CCCGC>BAA@@B@A@B@BB?BA9B@;;;:;;;:>===9;;.::?<@A:9:A8:39@@9:9.7?;::CA??:9;A@@@9@;;<CC=@ABBCABBAABLL<CCABBB?B?B@C@AA?AB@@@BBACCCC?@A@B;;;@@@:::@<@A5;5;@@;ABBB>@@C?B<@@B=B=@@@BC>BBED9;;@@@@@@@@@@@CCC@B@7:9>>@C>BC@@AE>CBD?
@N9IO0:01046:06013
TACAGAGGGTGCAAGCGTTGTTCGGAATTACTGGGCGTAAAGCGCGCGCAGGCGGATCCTGTAAGTCGGAAGTGAAATTTCACGGCTCAACCGTGAAGCTGCTTCTGATACTGCGGATCTGGAGATCGGTAGAGGTCGGTAGAATTACAGGTGTAGCGGTGGAATGCGTAGATATCTGTAAGAATACCCGTGGCGAAGGCGGCCGACTGGCCGAATCTGACGCTGAGGCGCGAAAGCGTGGGGAGCAAACAGG
+
CCCBBBEF<@A??;@;;9900@=<8=)0)/<@B@<ABAAA:?@?@>@@@@A?AB@???=@@AA=BBDC@C?@@@C@9@A9@@9:2:@=?;?;??A@=AA@@@B?BBBBCBBBBBB@BBBBC@BBBA@@=??A?@<@AA>BCCC@B?BAA@7:;@@@?@<??<?=;;;BBBAC;;;;;CBB@BB?BBCC0;;;5;AB5;5;A=@?CCB;<5<5;;=@@A@@@:9:?@A?@>>>>>8>?>??@B8@ACCC>BBB?
@N9IO0:01051:06044
TACAGAGGGGGCAAGCGTTGTTCGGAATTACTGGGCGTAAAGGGCGCGTAGGCGGCCTGCTAAGTCGAACGTGAAATCCCTGGGCTCAACCCAGGAACTGCGTCCGATACTGGTTGGCTTGAATCCGGGAGAGGGATGTGGAATTCCAGGTGTAGCGGTGAAATGCGTAGATATCTGGAGGAACACCGGTGGCGAAGGCGACATCCTGGACCGGTATTGACGCTGAGGCGCGAAAGCCAGGGGAGCAAACGGG
+
CCBBB@@@@@1AC@CCCC?@@@CC@D@C@C@AA?8>@@AA>AF>DDDCCBB<@A>A?BCCCD=AAB@@=@@@@@B<BBB=BBB<@>>@;>>5??;@?BCCBBBD@BBBBCCC>B>A?AA=AA=@@<@A<AAABE=AABCC8A8A?A<9:49@A@BBA>ABCC>CB:::?@A?????C>BB@D@ABA<@<@A>AAB?B?BCEEBBB@CC>@@>@@AAA>A@@BAA@@@<@@A@@@;AA=@AAA2@;;:?68<>3
@N9IO0:01051:06055
AACGTAGGGTGCAAGCGTTGTCCGGAATTACTGGGTGTAAAGGGAGCGCAGGCGGACCGGCAAGTTGGAAGTGAAAACTATGGGCTCAACCCATAAATTGCTTTCAAAACTGCTGGCCTTGAGTAGTGCAGAGGTAGGTGGAATTCCCGGTGTAGCGGTGGAATGCGTAGATATCGGGAGGAACACCAGTGGCGAAGGCGACCTACTGGGCACCAACTGACGCTGAGGCTCGAAAGCATGGGTAGCAAACAGG
+
B9BBAAAB=:;:C?BBCC@DCE@CAD@C?BA;;;/;;;AA/<;09@;AA@A=AA=@@=@:BB?@;8;,0+/::>:</9@@A@@<:;;B=@@89:::-438=AC>@AAA9@@??AA@C@C?@@@@BBBBBCCCC@BBAGIC@C@C?@@=@?AABCCBB@BE@C?BBBBBBBCCHFCCE>AA>A?@@@?B@@A@CDC@C@BBBC?BBBBBD>CDCAC?AACCCBBBA<;7;BBBCJ?CCBAAA;AAB;;;9;DC@
@N9IO0:01056:06033
TAGCGAAGGGGGCTAGCGTTGTTCGGAATACTGGGCGTAAAGCGCACGTAGGCGGATTTGTTAGTCAGGGGTGAAATCCCGGGGCTCAACCTCGGAACTGCCTTTGATACTGCAAGTCTCGAGTCCGGAAGAGGTGAGTGGAATTCCTAGTGTAGAGGTGAAATTCGTAGATATTAGGAAGAACACCAGTGGCGAAGGCGGCTCACTGGTCCGGTACTGACGCTGAGGTGCGAAAGCGTGGGGAGCAAACAGG
+
A;9;9;=BBA?0@?959@@;=@900+0+0/<@A?9A=5:;0;;;;CCCIHCACC@CCC7:9=@@@@A@@@2;;;@6@EG0;;;.;A@B=C@BBB=A:?;<;5;;/;ACCB@AAB?BB@@@BBBBC@C?B?B@@=@AAC@?=A@B@C@CDBBBCC@@@?ABBC=C?AAA@@@@@?=@C?A=9939?<9<?=?9?AA;A?9949@==>@@599>B@CCBBBBBBBA>>=>B@@@BB<@??7777*8>>?@<@>>:
@N9IO0:01063:06024
TACGTAGGTGGCAAGCGTTGTCCGGATTTACTGGGCGTAAAGAGCGCGCAGGCGTCGTTCAAGTCGAGTGTGAAAGCCCCCGGCTCAACTGGGGAGGGTCACTCGATACTGATCGACTCGAAGGCAGGAGAGGGAAGTGGAATTCCCGGTGTAGTGGTGAAATGCGTAGATATCGGGAGGAACACCAGTGGCGAAGGCGACTTCCTGGCCTGTTCTTGACGCTGAGGCGCGAAAAGCTAGGGGAGCAAACGGG
+
CB@@@@@=@><>A=@:;:<ACC7;7;AB:@ACCC>;<;AB9A@A@@@BABD@<<9:9:=BC@CBBBA@@B@AAB8;;CCC2B8;:AA>ACCDD6:::59<<??A@ABBCBBAA???AAAAC?C????5:9?@@9:6.-.)-)-(-5,538888:==8=CAA8000>>@@@@@878;498184:<>:>@@A=A??;>:>>>?>9>=;;5;:88858818=@==888=088:8777&699:AEC6:;;>A9ABC9
@N9IO0:01017:06084
TACGAAGGGGGCAAGCGTTGTTCGGAATTACTGGGCGTAAAGGGCGCGTAGGCGGCCGATCAAGTCAGGCGTGAAATTCCCGGGCTCAACCTGGGGGCTGCGCTTGATACTGATTGGCTTGAATGCGGGAGAGGATAGTGGAATTCCCAGTGTAGAGGTGAAATTCGTAGATATTGGGAAGAACACCAGTGGCGAAGGCGGCTATCTGGCCCGTGATTGACGCTGAGGCGCGAAAGCGTGGGGAGCAAACAGG
+
BB@@@>@IEK3CC?A:::399;?@=<?C<?@CDF?CBBBB=BB=BBBAAAIF@@?@@B@@@A6;;A@A=;;;BBC>C?BH?IM=;;CCAFAEFGJJ1;<ICCCCABBAA@AAAA?B?BB>AA@CCBBB=BB@A>ABA@;;6;;@>AA<ABC?????@7?<AC<A=AA@@@BAAA@CC<B9;;=A?@:@;;;5;@?<?=9:49????:908?8>?@@A>A>????BAB?BAB:99,9=?@ACC5??998*8=>;
@N9IO0:01019:06108
GACGGAAGGTGCAAGCGTTGCTCGGAATCACTGGGCGTAAAGGGTGCGTAGGCGGCTTCTTAAGTCTGGTGTGAAAGCCCAGGGCTCAGCTCTGGAAGTGCATTAGATACTGGAGGCTTGAGTACCGGAGGGAGAGTGGATTCTGGTGTAGAGGTGAAATGCGATAGTATAGTAGGAGGAATACCGGCGGCGAAAAGCGACTCTCTGGACGGTTACTGACGCTGAGGCACGAAAGCGTGGGGAGCAAACAGG
+
BBBB?@9<9<0006=9>=;??:@B?C@DA@?999.:>799.7:1:<@?><?;;:6;C=?A;@;@;;;D=55559909<>2555/5=;<@A:89A<?99:989=:===<:999.4/)/9)/-----(-3999/6/----(--(-//)/:;////3777:)///////-,,5-----(-/39498838544.39:>>.?>@?@?C??;C496=8=9=???>>>@55488877733(3433999+88333(3882
@N9IO0:01021:06105
TACGTAGGGTGCAAGCGTTATCCGGAATTATTGGCGTAAGGGCTCGTAGGCGGTTCGTCGCGTCCGGTGTGAAAGTCCATCGCTTAACGGTGGATCCGCGCCGGGTACGGGCGGGCTTGAGTGCGGTAGGGGAGGACTGGAATTCCCGGTGTAACGGTGGAATGTGTAGATATCGGGAAGAACACCAATGGCGAAGGCAGGTCTCTGGGCCGTTACTGACGCTGAGGAGCGAAAGCGTGGGGAGCGAACAGG
+
CCA?>;;;0;;@@>CABA>AAA>A@A>@;0.(-355--(/9/977<99920<*0)////;<===;>:9@@;;9)4=>5>@@C::7:788233-399-7333-33(33333(377(336<77387<37//8;&//(/6663<>B>CB<B=@@9958==?@3:6999B;;:@@A@;;;098<;:=>@,0+0<:>@A;A?ACC@DDBCA@@9@6;;?C;;=BBBBBBCB?A@@:::/;@A@AAB7AABBC@;;;@
@N9IO0:01022:06063
TACGGAAGGTCCGGGCGTTATCCGGATTTATTGGGTTTAAAGGGAGCGTAGGCCGGAGATTAAGCGTGTTGTGAAATGTAGACGCTCAACGTCTGCACTGCAGCGCGAACTGGTTCCTTGATATCGCACAAAGTGGGCGGAAATTCGTGGTGTAGCGTGAAATGCTTAGATATCAACGAAGAACTCCGATTGCGAAGCAGCTCACTGGACGCACTGACGCTGAAACTCGAAAAGTGCGGGTATC
+
BBBC9;5;<;95:@9@::89A?9?<?@@9@@5;;0:B/9:/7;6;=?>?==8<5;5;@@@<@;@::;;;5;@;;;09594<;99595:3=?<:969@?@:<45556>?:?@@27*/)/4---/-----/-6/6---(--(--(-(,,--(----////54<2;444./-----5505995:<.//9)//;37///)//44499555;6555555-,5**(((((((((****'--/99<05599
@N9IO0:01024:06104
TACAGAGGGTGCGAGCGTTAATCGGAATTACTGGGCGTAAAGCGTGCGTAGACGGTTATTTAAGTCGGGTGTGAAAGCCCCGGGCTCAACCTGGGAATTGCATTCGAGACTGAATAGCTAGGGTACGGTAGAGGGAAGCGGAATTTCCGGTGTAGCGGTGAAATGCGTAGATATCGGAAGGAACATCAGTGGCGAAAGCGGCTTCCTGGACCAGTACCGACGTTCAGGCACGAAAGCGTGGGGAGCAAACAGG
+
CBBBBCCC=BBBBBBBBB?B<AAB?B@B?CB???=@BCDD9;:;;A@CDCCCCC@C@BBB<@9;:CCJ@CBBBAD<AABB8@D<AAAA@C@CCC>D@D@B@@@?BB@@@BCCC?CAABCA@@=AAAB?BBBBDL>F?AAHAE?AA>@?C?;;;@B@@<AABB=BDBBCBBCCC@@@?B=A?A?AA@@@@@?=AAAC>A9949?;==@@=BB=??AAA@CDDAA=@@@;@BBABB<==>BBCC8AA@AA9AAA4
@N9IO0:01032:06103
TACGTAGGATGCGAGCGTTGTCCGGAATCACTGGGTGTAAAGGGAGCGCAGGCGGGTCGGTAAGTCAGTGGTGAAATTCTCAGGCTTAACCTGGGGACTGCCACTGATACTGCTGATCTTGAGTGCAGAAGAGGTGGATGGAATTCTTGGTGTAGCGGTGAAATGCGTAGATATCAAGAAGAACACCGATGGCGAAGGCAGTCCACTGGTCTGCTACTGACGCTCATGCTCGAAAGCGCGGGGAGCAAACAGG
+
BB@@?@A<A::;D??:::=@::8:?C<??@@==?9??AAA9??<?CBBBBB@CCB<AAC?BA?CA;;;@@<@BCC>C@CCB;;9;AAEFJ@CDCC<CCCDC?BB@:::CCBBBCCBABB@CBBAACA@@=@@A@BC?AA?380498<7<7:>:>44505::@4>665;:955<<<@>@B?CC@BBC@CCAA=@BC5;7;;:;B@AA;:69A@ADC@@;9:??==999@:98?;=5A998ABA6@??>B<BBB>
@N9IO0:01021:06122
TACAGAGGGTGCTAGCGTTGTTCGGAATCATTGGGCGTAAAGGGCGTGTAGGCGGTTTGTTAAGTCATGTGTGAAATCCCTCGGCTCAACCGGGGAACGACGCATGAAACTGGCAAGCTAGAGTACCAAAGAGGGGGGTGGAATTCCCGGTGTAGCGGTGAAATGCGTAGATATCGGGAGGAACACCTGTGGCGAAGGCGGCCCCCTGGTTGGATACTGACGCTGATACGCGAAAGCGTGGGGAGCAAACAGG
+
BBCA@?BB=ABAAAA;;;49:=BC?CAEAAA@CC>B>A99)55)55559BC?BB>BI?BBAC@CCAB@BBBBCCE>BBB=BBB?BBBB@C@CBC;D@@:58<<B?>?D::::9;?179;:9955@=7@<6=BCFGDD*CCAC@B@BC>C@BBA:;;A;::6>6==?;?;:>C@@@?@9@@=A>BBB@CCBA>@;;5;3>?.4:9:'9?7:7?9??BA=:;:4449333333399.33<<<99.9:@AC<BB@6
@N9IO0:01031:06135
TACGGAGGGTGCAAGCGTTAATCGGAATTACTGGGCGTAAAGCGCACGCAGGTGGCTGAGTCAGTCGATTGTGAAAGCCCTGGGCTTAACCTGGGAATTGCAGTCGATACTACTCGGCTAGAGTATGGGAGAGGGAAGTGGAATTCCCGGTGTAGCGGTGAAATGCGTAGATATCGGGAGGAACATCAGTGGCGAAGGCGGCTTCCTGGCCCAATACTGACACTCAGGTGCGACAGCGTGGGGAGCAAACAGG
+
BB@@=@@@<@B@B>BBBBADAAAB?A,0)0>><A<BABDH=C;;;;99;@<>AA=;9;AABBBBB@>@@054<<<5?@?9993(33-7137==;4;7;055;?A@A@BABAA???A>AA>::99BAAD>???BD<@>ABB>?:=1:9*80897<=8818//<6///36:99<=:665(995;?AAABBBBB@CC>9>@CC@CD?B@BB;B@/:4;A>=@?999@;;>459?:4449994999*44><<5AA<9
@N9IO0:01031:06139
TACGAAGGGGGCTAGCGTTGCTCGGAATTACTGGGCGTAAAGGGCGCGTAGGCGGACATTTAAGTCAGAGGTGAAAGCCCAGGGCTCAACCTTGGAATTGCCTTTGATACTGGATGTCTTGAGTTCGGGAGAGGTGAGTGGAATGCCGAGTGTAGAGGTGAAATTCGTAGATATTCGGCGGAACACCAGTGGCGAAGGCGACTCACTGGCCCGATACTGACGCTGAGGCGCGAAAGCGTGGGGAGCAAACAGG
+
<>=<<<AAAA0:::@9992::45<8=9=9=ABBD>DBBCD;@@;@A>@@@@=;96:B@=@7?;?@AAAAB>@@BC:@AA5;;@;@ACD@C@C@C@C@C?BA?AB<ABBBBBA?AA;;;B=ABBD@CDM>CBDDAAAACCB?B<;;;=@@ABAABAA@<?@@@9@=ABCEGCBA@>?@6:9;>;:993:>;<;97707,799>0///886??7BBAAAB???A==9:938;:>AA3;@:99AA0=>@??8?@?;
@N9IO0:01031:06145
AACGTAGGTCACAAGCGTTGTCCGGAATTACTGGGTGTAAAGGGAGCGCAGGCGGGAAGACAAGTTGGAAGTGAAATCTATGGGCTCAACCCATAAACTGCTTTCAAAACTGTTTTTCTTGAGTAGTGCAGAGGTAGGCGGAATTCCCGGTGTAGCGGTGGAATGCGTAGATATCGGGAGGAACACCAGTGGCGAAGGCGGCCTACTGGGCACCAACTGACGCTGAGGCTCGAAAGTGTGGGTAGCAAACAGG
+
B:BBCBB?ABB@?<@BBBBJCCAC@B@C@BCBCB=?A@BB;BD=CBBBBBA=@@@:@=@@@@<@B=A:@9@A;;;.<CBBBBD<AAAA?AA9AA@@;@@@A@@=@BDD;B;;;CBB0CB9;;@BAAACBDBBBACCB?BB=B<A4;:/;@@@@BBBC@CCACBCCCBBBBD@@@BBB<BB?B@CCC<??BBACBC?C>;:6;=@AABBB<BCB?B7;;BBBCCCBAA?CBBBBB=A;;;@@8ABAABB>BBD@
@N9IO0:01037:06159
TACGTAGGGGGCAAGCGTTGTCCGGATTTATTGGGCGTAAAGAGCGTGTAGGCGGCCAGGTAGGTCGGTTGTGAAAACTGGAGGCTCAACCTTCAGACGTCGACCGAAACCATCTGGCTAGAGTCCGGAAGAGGAGAATGGAATTCCTGGTGTAGCGGTGAAATGCGCAGATATCAGGAAGAACACCCGTGGCGAAAGCGGTTCTCTGGGACGGTACTGACGCTGAGACGCGAAAGCGTGGGGAGCGAACAGG
+
BCCCAABCCC1BB@BBBB6;;C;B>;;</;A;A@8?A@?@:@@@@CCCBCE@BB?B<?@=BBB@CCCAC@CCCCEB7B;;5;@<ACCC@G@C?C;;;AA@?@>?;@??6?=@AABA=@@BAAACEAE?C?BBC?BA@<AC?A>A@C?BB@BBBBBBC?BBBC>??ABAAAAAAAABC>@=@B>A@@@9@??;@@??9?@B6;8;BB@AA;AAA<@@BB;;;B@00000;@@<<<5000>>>>009>==;999;
@N9IO0:01042:06143
TACGTAGGGTGCAGGCGTTAATCGGAATTACTGGGCGTAAAGCGTGCGCAGGCGGCTCCTTAAGTCAGATGTGAAATCCCCGGGCTTAACCTGGGAACTGCGTTTGAAACTGGGGGGCTGGAGTGTGGCAGAGGGGGGTGGAATTCCAGGTGTAGCAGTGAAATGCGTAGAGATCTGGAGGAACACCGATGGCGAAGGCAGCCCCCTGGGCTGACACTGACGCTCCATGCACGAAAAGCGTGGGGAGCAAACAG
+
@@BAA?@?4:9A@@;@A?;@=@ADAE@B?BC@@@;AA@CC<ABBABBAAA@>00,0<=:@;A7:;;::99>;;9>69999&9D6@@6;5;=;;;0;>@@@A;<<0<;</9???@@C(>?A=:88?@@=???A@A@AF(@@-0,0:=+00999;AAB@@@AA?9???BAA@@;;99997;@;<8<<=8;AA>:?==<?69>99999(59=5=@@@AA@>>;.-.--(--555:3333&38888<</5548=3;87
@N9IO0:01053:06124
TACGTAGGGGGCAAGCGTTATCCGGATTTACTGGGTGTAAAGGGAGCGTAGACGGCATGGCAAGCCAGATGTGAAAGCCCCGGGGCTCAACCCCGGGGACTGCACTTTGGAACTGTCAGGCTAGAGTGTCGGAGAGGAAAGCGGAATTCCTAGTGTAGCGGTGAAATGCGTAGATATTAGGAGGAACACCAGTGGCGAAGGCGCTTTCTGGACGATGACTGACGTTGAGGCTCGGAAAGCGTGGGGAGCAAACAG
+
@A;;9:;;;;*;A=BBCF?AAC=B>CBC<;<;DD>CBBBB.;;.594449:<?@<@@;;8;@;@A>A@9:65<<>4::::.:<<.<;=<1899-;;;*:=0/.---5(-(-382,,,,,(-:;;<=;;;;;7:;;;273(38;6<4:6:8<;;<==B=CA<>99:+37;78<<CBBB?AA;@@:@8;<=8;;5749:92767877:07;<69<765<>>>986@><;?>7<:76+55(2578999+5/..90833
@N9IO0:01063:06145
TACGTAGGACCCAAGCGTTGTCCGGATTCACTGGGTATAAAGGGTGCGTAGGCGGTCTTGTGCGTCAGAGGTGAAATATCCGGGCTCAACCCGGAGGGTGCCTTTGATACGGCAGGACTTGAGTGCGAGAGAGGATGATGGAATTCCTGGTGTAGCGGTGAAATGCGTAGATATCAGGAGGAACACCGGTGGCGAAGGCGGTCATCTGGCTCGCAACTGACGCTGAGGCACGAAAGCGTGGGGATCAAACAGG
+
CBBB@@@=@@>8>>BA;:7;DF>C?CC?;;<AAA9@@;;:/;905;:?ABB<BB=@@@=@ABABBCBA@?:>@AA=A@@@=?A=?@@C@BA9>+000+0005>>5=//7==<=8?<??B<??ABBBBCBBBAA;@@@@BB@D?C?C@BB?AAAA@==<;;;>9>BA?;>:;:<9;::5:=6=5;9<8<<=<8<=@;@>??<>A@AABB?BB?@?C?B???A???????BBBBDC>C9::???5???BB=???=
@N9IO0:01018:06194
TACGGGGGGGGCAAGCGTTGTTCGGAATTACTGGGCGTAAAGGGTTCGTAGGTGGCCTGCTAAGTCAGACGTGAAATCCCTCAGCTCAACTGGGGAACTGCGTCTGAGACTGCCAAGGCACACGAGGGATGAGGAGACGCGATCAGTGTAGCGGTGAAATGCGTAGATATCTGGAGGAACACCGGTGGCGAAGGCGGCGTTCTGGACTGCTACTGACACTGAGGAACGAAAAGCCCAGGGGGAGCAAA
+
A@BBCCCCCC"CD;;:BC?@A?ACAD>A<>>>>>7??@@A=CC>C@BBBBB??@=@@BB@@@<@A@@@ABAB;;;0;<;0;BA@ABCC@BBCEE:B?BCCCCCCCCBBBB<0.*,)*/,*****--8/,,/-,(,,,,,,,,---------,-(---9/-/3668-----6//)557<7;;;7;:<=8=<<8<9==8<<<8<<:545599455999444388:38.43333&433(3::::'444:::
@N9IO0:01031:06160
AACGTAGGAGCCAAGCGTTATCCGAATTCACTGGGCGTAAAGCGCGTGCAGGCGGTCTGGTAAGTTGGATGTGAAATCTCCTGGCTCAACTGGGAGAGGCCGTTCAATACTGTCAGACTAGAGGGCGACAGAGGGAGGTAGAATTCCCGGTGTAGTGGTGAAATGCGTAGATATCGGGAGGAATACCAGAGGCGAAGGCGACCTTCTGGGTCGTACCTGACGCTCAGACGCGAAAGCTAGGGGAGCGAACGG
+
4&44444.4??3:055@C8@;@66:0;7::@@A<1495;5)5<@@?A;B>=9B<6;99:59@5:B:C9<<A=9;4(9=8?34;.9A:@7B:?:0:A4:050455;?7ABAB<<;;;BBA:AA<=2:>88;=<A=6>848;9?4;8<<5<:<<<=<<<9=<B<6<<<=<=<A=<7333(37174;BB8>==B6<@B7B6AA::6:28>8817??<==7=>B=BB@?88@:5:5A=3?A89822&25755.5;7
@N9IO0:01041:06207
TACAGAGGGTGCAAGCGTTGTCCGGAATCACTGGGCGTAAAGGGCGCGTAGGCGGCCTGATAAGCAGGGGGTGAAATCCTGTGGCTCAACCACAGGGCTGCCTTCTGAACTGTCAGGCTGGAGCACGGTAGAGGCAGATGGAATTCCCGGTGTAGCGGTGGAATGCGTAGAGATCGGGAAGAACACCAGTGGCGAAGGCGGTCTGCTGGGCCGTTGCTGACGCTGAGGCGCGACAGCGTGGGGAGCAAACAGG
+
AB;;;BBC=@@>B>@;;:<>>?:A?>-////79=3@?9;;0:;2==BBBBC@DE@C@@@@@A?A@@@BBB5CBCC>CE?@@@>9>>=?;@39989?9@AAA<@=@@BB?C@??B@?<?BC<@@@A::6;@@;;5;@?@==9=;@=@@;@=AC?AABB@CD@H@CCA=<@ABA@@>@C9?98804;=<@?8><9:48B?BC>AAABBFCE?G@BBBGBBBBACB;:;@=@@AAA<;;BAA@@@7@BCDC=;;;5
@N9IO0:01043:06204
TACGAAGGGGGCTAGCGTTGCTCGGAATGACTGGGCGTAAAGGGCGTGTAGGCGGTTTGTACAGTCAGATGTGAAATCCCCGGGCTTAACCTGGGAGCTGCATTTGATACGTGCAAACTAGAGTGTGAGAGAGGGTTGTGGAATTCCCAGTGTAGAGGTGAAATTCGTAGATATTGGGAAGAACACCGGTGGCGAAGGCGGCAACCTGGCTCATAACTGACGCTGAGGCGCGAAAGCGTGGGGAGCAAACAGG
+
@@=@=39999'834==9908:99=4:9<::??@80888@;5;>6<A==<AA78?055(5<BB@ABA@:@:66<<>8CC>>2A;3;@7A7<8AA=)44444499:1<;;;B<<<584/3<:;;;;<<<<<B<@@<5<9<<=:=:B:==5A<655B@AA9ACD@8F7<<CB=BBC@;D>6C:DD9=<A7@5:?5845055:B9FC8C9ED:@;:ABC9CBBA@B==A;A::55C<<6B@;@B==/BBBB=6BAA7
@N9IO0:01058:06176
TACGTAGGGTGCAAGCGTTAATCGGAATTACTGGGCGTAAAGGGTGCGCAGGCGCCTCGCAAGCAGGCGTGAAATCCCCGGGCTTAACTTGGGAATGGCGCTTGAAACTACGAGGCTGGAGTGTGGCAGAGGGAGGTGGAATTCCACGTGTAGCGGTGAAATGCGTAGAGATGTGGAGGAACACCGATGGCGAAGGCAGCCTCCTGGGCCAACACTGACGCTCATGCACGAAAGCGTGGGGAGCAAACAGG
+
@@:>?@AA:AB9;4:A;;5;=ABB=B@B?AA;99.559<<09;3;555<=9.555.5:99939944.4::444(4488+8809;8=9<<8=C>C9:9>AA@A>ABD@EBBBB?><?AA9??<?@@<@@@@@?9AB9>?>@=B?C>BCCCCCCCCC@BCCD>BABBBCB;@<;@@B?BB?B?ABB?CBAA=ABC?C:;;BB=?A9:;;.;2;;A>@@@B;9:>:::?;;;;;;/;@AAILL<BCFDC>BBB?
@N9IO0:01059:06209
AACCAGCACCTCGAGTGGTCAGGAGGTTTATTGGGCCTAAAGCATCCGTAGCCGGTTGTTTAAGTTTTCGGTTAAATCTATGCGCTTAACGTATAGGCTGCCGAAAATACTGGACAGCTAGGGAGTGGGAGAGGTACACGGTACTCGATAGGAAGGGGTAAAAATCCTTTGATCTATTGATGACCACCTGTGGCGAAGGCGGTGTACCAGAACACGTTCGACGGTGAGGGATGAAAGCTGGGGGAGCAAACCGG
+
:-;>;<<9:?DBBBDDD>BCFC?AA=AA;B@;@D>E@DDD<AADBB?AA??@?A=A5::?6?5;;;;.;;5;=@@;AACA;;;;<A?B?BB<;<BB=@@CC>;;;;.;A@@B@DBBBCBBBB;@@@AA<AB;:8:B@ABC?BBB;;;@<<=-0-0>>000000'0:-37(759995504=9:94.5838:<<5>;@8=8@=8>?;:9<@@@=9589C;:;:55.488993;655<24455555$55555)5.56
@N9IO0:01031:06210
GACGGAGGGCGCAAGCGTTGTTCGGAATACTGGGCGTAAAGCGCGGGCAGGCGGTCTGTTAAGTCGTTTGTGAAAACCCGGGGCTCAACCCGGGAATGCATACGATACTGGCAGGCTGGAGACTGGTAGAGGCTAGCGGAATTCCTGGTGTAGCGGTGGAATGCGTAGATATCAGGAAGAACACCTGTGGCGAAGGCGGCTAGCTGGGCCAGTTCTGACGCTCATCCGCGAAAGCGTGGGGAGCAAACAG
+
BAA@29?:2@@;;7>94405A7A@7?7;;A?B=7B?>?:4:;BA<<6@>:5>>5@A?=?8A49:?=991::4733&3;0;77+8:83-33(3:1=7A@?@AA@BBCC=BB:BBC:BCB7666AAB8<=BB@8<B::@;05057<9;:6?BAA@?@6?C8B9:55A@>>@:5:53<5;593-3334393;4==<284330488@:;;;5A7;AC7?<::?943399929:;88087333::+;;;:=/349
@N9IO0:01033:06238
TACGAAGGGTGCAAGCGTTACTCGGAATTACTGGGCGTAAAGCGTGCGTAGGTGGTTTGTTAAGTCTGATGTGAAAGCCCTGGGCTCAACCTGGGAACTGCATTGGAAACTGGCTGACTAGAGTGCGGTAGAGGGGTGTGGAATTCCCGGTGTAGCAGTGAAATGCGTAGATATCGGGAGGAACATCTGTGGCGAAGGCGACACCCTGGACCAGCACTGACACTGAGGCACGAAAGCGTGGGGAGCAA
+
A@@@@8A>4@?CC;BB@@8B@A;B9B:C<CCCC?8966B<4@<<?AAA?@A8A@.94)4>387>>;AA@ABBBB>8;?=6BC>6AAAA8A9=<<6=6:?<A=B7B6::2:>=4???88A@7:7;77=1<7<3333&3??:4;26055-56AA@@@;;5>;;;3>9@@>=6;;65227.@@5@8BA==C;;?9<?B:B9;;;===>7==9=@5::34499;;=666//)/999;;4:9:8888+8999:
@N9IO0:01034:06240
AACGTAGGAGACAAACGTTATCCGGAGTTACTGGGCGTAAAGGGCGTGCAGGCGGTCTGTTAAGTCTGGCGTGAAAGCTCTCGGCTAAACCGGGAGAGGTCGTTGGATACTGACGGACTAGAGGACGGTAGAGGCGTGTGGAATTCCGGGTGTAGTGGTGAAATGCGTAGAGATCCGGAGGAACACCAGTGGCGAAGGCGACACGCTGGGCCGTACCTGACGCTAAGACGCGACAGCATGGGGAGCGAACGGG
+
@6BBBBB>BCCBCC=;;;ABAABG>;9;;@>;;:69@A@D:A?:AB;;;DC@AA?@CCCC@B?BB:;;?BBBBCD;9;BABAA>@:;:6<=BC=BBAA<@CBA=B@B?>?A@@@@599@AABB?BBC@BBBBB>AAA@@@<?=@5:9;E=BBBBBBA>BBAA<A@@@BBAAA:;;5;5;?;@?BBC?CBBB?BBB?D>A99:@@@=99:,:<A@?>999AA@@9:4:?AABCDAAABBCBMM;BBBBA=@??8
@N9IO0:01037:06237
TACGTAGGTGGCAAGCGTTATCCGGATTTATTGGGCGTAAAGCGAGCGCAGGCGGTTGCTTAGGTCTGATGTGAAAGCCTTCGGCTTAACCGAAGAAGTGCATCGGAAACCGGGCGACTTGAGTGCAGAAGAGGACAGTGGAACTCCATGTGTAGCGGTGGAATGCGTAGATATATGGAAGAACACCAGTGGCGAAGGCGGCTGTCTGGTCTGCAACTGACGCTGAGGCTCGAAAGCATGGGTAGCGAACAG
+
A@@?@;;5;@<@C@C;;;?AAB?B=AAF?CC?AA;@A;;;/;;=A@BDA@A?AA>B@BBB@AB>@;;::?<99;C:@>;@::>:<<;>9=900+/6399;39555.44)49>@7?><<<;>>=>@@@@@=<<<:B>@@?B=@=AAA?B::8C@?<=@<A?283977@>=<@AAABBB;A6;?8>>?@C@@@==//+/28939BA?AAB=>>>@<80556696622220666;<<48>8<AC7>=@>8=3:66
@N9IO0:01043:06255
TACGTAGGGTGCGAGCGTTAATCGGAATACTGGGCGTAAAGCGTGCGCAGGTGGTTCGCTAAGACAGATGTGAAATCCCCGGGCTCCAACCTGGGAACTGCGTTTGTTGACTGGCGGGCTAGAGTGCGGAAGAGGGAGGTGGAATTCCACGTGTAGCAGTGAAATGCGTAGAGATGTGGAGGAACACCGATGGCGAAGGCAGCCTCCTGGTCTAGCACTGACGCTCATGCACGAAAGCGTGGGGAGCAAACAGG
+
CB?>>9994:@ABBB;<0@C@AAA9A-00/ABD>CCCCC=BABBB;;;CB>BC@BABBBCC@AB?<000;:;=>9==<<2;=6<44047;6977.616///57:///(/666;1773(3;7788@>?@<@<88:A;@A999?C;?<??=:9:??>>>>888;;3;?DDEECCDCCBBA=;;4:;@@@=BBBC?BBB?B=AA@@<@A?@@=@BBBCBBBBBB;;;CBBCAABB<;;8;ABABCC:AAADE?BBB?
@N9IO0:01044:06249
AACCAGCACCTCAAGTGGTCAGGATGATTATTGGCCTAAAGCATCCGTAGCTCGTTTTGTAAGTTTTCGGTTAAATCCATGCGCTTAACGTATGGGCTGCCGGGAATACTGCATAACTAGGAAGTGGGAGAGGTAGACGGTACTCGGTAGGAAGGGGTAAAATCCTTTGATCTATTGATGACCACCTGTGGCGAAGGCGGTCTACCAGAACACGTTCGACGGTGAGGGATGAAAGCTGGGGGAGCAAACCGG
+
;*9>;9;@>:;@B=ABB6;;AA=AAA@>;00)/)/5//0)/9;9?=@@::8??9999-:>@<9:99-;;4:2;;,9?:AA>@@@A5;7;CCA;;;6:DBB=AA>@=BBBBCBDAB>BAB@;=9>>>>8???@;@A@CAB@AAA@?@;?<;6;-333&3333&3:-33(3<999:9.599555.55.4;5909BB4;6;@<@ABAB=AAB<@;;:B>BBCCD@CCA??8887=:08=:::::':<<<<*7-87
@N9IO0:01050:06215
TACGTAGGGTGCGGGCGTAATCGGAATTACTGGGCGTAAAGCGTGCGCAGGCGGCTCCTTAAGTCAGATGTGAAATCCCCGGGCTTAACCTGGGAACGTGCGTTTGAAACTGAGGGGCTTGAGTGTGGAAGAGGGGGGTGGAATTCCAGGTGTAGCAGTGAAATGCGTAGGAGATCTGGAGGAACACCGATGGCGAAGGCAGCCCCCCTGGGCTAACACTGACGCTCATGCACGAAAAGCGTGGGGAGCAAACAG
+
>A<A995=4=@;?=6ABBB:C=>9>2626???=7B<<C>4;;?459998:79545<D9>:>755484//////:1:999/9;3A@49.470//)/)/////555)5:>29995955&5<.5566;;<9?7;;;;;;;$9;.5067;:C@;>>>>>>>>==<<4;<;454949888:9?4:=8=9:;;:555:3944.4544444444#444)4447==<=>>///://///;>5555&59<4444&444990444
@N9IO0:01020:06301
TACGTAGGGTGCAAGCGTTAATCGGAATACTGGGCGTAAAGCGTGCGCAGGCGGTGATGTAAGACAGATGTGAAATCCCCGGGCTCAACCTGGGAACTGCATTTGTGACTGCATCGCTGGAGTACGGCAGAGGGGGATGGAATTCCGCGTGTAGCAGTGAAATGCGTAGATATGCGGAGGAACACCGATGGCGAAGGCAATCCCCTGGGCCTGTACTGACGCTCATGCACGAAAGCGTGGGGAGCAAACAGG
+
=B@@AAA@8@@:;59959.925;<7<266=@@?8969DD766>@BBBBBB>BC?@A@BBA@<@BA@>@>===>=6;;;<.;9/99:47<7;?<:>:>ABB?A@:;>>>;445;;;<<AA>999@<C7?@CAACAA0AA@<@6;0;?BBBA@@@;;;BABAB8?996>==BDBB;;;?BB9B@B=B>BBBB=@:;3839939:==2<<?7>:>>BBDAA?0//////96:78;7.73//899+///55,5564
@N9IO0:01032:06301
GACAGAGGTGGCGAGCGTTGTTCGGATTTACTGGGCGTAAAGCGTGGGTAGGCGGTCCGGCCAGTCAGATGTGAAATCCCACCGCTTAACGGTGGAACGGCGTCTGATACTACCGGACTCGAGTGCAGGAGAGGAGAGTGGAATTTCCGGTGTAGCGGTGAAATGCGTAGAGATCGGAAGGAACACCAGTGGCGAAGGCGGCTCTCTGGACTGCAACTGACGCTGAGACACGAAAGCGTGGGGAGCAAACAGG
+
BBE@@@CAA@>ACAA;9;:CB?CC99;A6@BABC>???BC<??CCBC=B00*00*/:39:;//0;EDDDCBB@@@;@BC9;;@DCCAHABB?BC?A?BC?CCCCCCBCAAACC?B?B@@:;;A<;;@B?BB@A>ABBBBB?B=AA=A?B?BBBBBBB?B@AA<ABAABB>>>@>?@2:,31828AC?CBBC@BAA>B@BB?B::888>8>=>><=9=>>>@AADB>>;<==?>?7=AAACGF;CCCDE>BA@=
@N9IO0:01033:06303
TACGAAGGGGGCTAGCGTTGCTCGGAATTACTGGGCGTAAAGGGAGCGTAGGCGGATAGTTTAGTCAGAGGTGAAAGCCCAGGGCTCAACCTTGGAATTGCCTTTGATACTGGCTATCTTGAGTACGGAAGAGGTATGTGGAACTCCGAGTGTAGAGGTGAAATTCGTAGATATTCGGAAGAACACCAGTGGCGAAGGCGACATACTGGTCCGTTACTGACGCTGAGGCTCGAAAGCGTGGGGAGCAAACAGG
+
@B;;;5;?A?,=@@BAAA>@?@AB@B=@=@?BDC>?@@CC=CC;@@@A@@@@@@=@AA@@@:@@@?@@@@=ACCE<BBC;@AB=BBCCBI@E?C?B5;7<B@BC=B;;;CBB>AA?AAA?BBBBB@@=@<?;;6;B;::CAE@BBB?A@@@;;;;;;7;BBE>D?CBBBCC;;;?;;7<>CD9;<;@AABC?BBA>A>;:;AAAAA;;7;B?AA?AAAACBBBDEDD@A@;;;C=D<::BBB7A>>@B799?7
@N9IO0:01034:06275
CCCCGGCGCCCACGAGTGGCCATCGCGATTATTGGGCCTAAAGCGTCCGTAGTCTGTCGAATGCATCTTCTGTGAAATCGCTGCGCTTAACGTAGCGGCATGCGGAAGACACGATTCGACTTGAGACCGGGAGGCGTCGAGAGTATTCCAGGGGGACCGGTAAAATGGTATAATCCCTGGAGGACTACCTGTGGCGAAGGCGCTCGACGAGAACGGATCTGACGATGAGG
+
>?>.9.4;44)4:99@B<8@8;;;=>;@A?AB7@;6@@CBC>CBBBD;6;BBB;;;;@973888??AB?BAB;;;A=<<<>000==@+0-0:::@:;5;:A9AA<A>BBBB>A;;.9@?BA:=<BBB?BC<AA?ABBBBAA@>><82<633333$3=8=555?>1;<9<@<B=BBD<AA588?>>?BB@C????BBB@C????988??;9;;8<84>==9;89975339;
@N9IO0:01035:06285
AACGTAGGAGACAAACGTTATCCGGAGTTACTGGGCGTAAAGGGCGTGTAGGCGGTTTGTTAAGTCTGGCGTGAAAGCTCTCGGCTAAACCGGGAGAGGTCGTTGGATACTGGCGAACTAGAGGATGGTAGAGGCGTGTGGAATTCCGGGTGTAGTGGTGAAATGCGTAGAGATCCGGAGGAACACCAGTGGCGAAGGCGACACGCTGGGCCATACCTGACGCTAAAGCGCGACAGCATGGGGAGCAAACGGG
+
A8ABA:;7;;;=@@9000=A>A8A8?A@?BBBBB=BCCCC>CC=BBCBBBB?@A=AC>BB@B:C?CCDACCBBBG;;;DCAAA?C;;;6;=BB=CCBC@BBBD>B?CCBBCC@CCD>AABCDB?ACD?AAB;;7;ACC;;7;:@<@=AA=;::AAACACGGC?IBBBCBBA::;:;?;@A=A?BAB@BAAC@CBC?B@B@AAB???AAA/93:<<<<?@???CBBA:?9::A@??@@AAAAB8;::EE>BBB<
@N9IO0:01036:06299
TACGTAGGGGGCAAGCGTTATCCGGATTTACTGGGTGTAAAGGGAGCGTAGACGGATTAGCAAGTCTGATGTGAAAGGCAGGGGCTCAACCCTGGACTGCATTGGAAACTGCCAGTCTTGAGTGCCGGAGAGGTAAGCGGAATTCCTAGTGGTAGCGGTGAAAATGCGTAGATATCGGGAGGAACATCGATGGCGAAGGCAATCACCTGGGCCTGAACTGACACTGTGACACGAAAAGCGTGGGTAGCAAACAG
+
BA@@@@@@@A0@@?CHDC@ECC9:6;CC;BAADF7AA@@>)99,59999;:=>B@CB?BB@@<AA@@@@?=9:4<(/)///::*77//)//(3:7<==<<<=?A59979CCC;@>;;:299?=>?;@;@@@@=A@4;9:2:;?;A;@==00*0>:;;4:5555'5;556<<<;;;>;<4<<:@:@@>>>>>>;?>>;?<@G?BB@@<@BD>D>BCC@D@@@@@A@?:;:=?8:::9&7337::3:>:>>D<@??
@N9IO0:01037:06268
TACGGAGGGTGCAAGCGTTAATCGGAATTACTGGGCGTAAAGCGCACGCAGGCGGTTTGTTAAGTCAGATGTGAAATCCCCGGGCTCAACCTGGGAACTGCATCTGATACTGGCAAGCTTGAGTCTCGTAGAGGGGGTAGAATTCCAGGTGTAGCGGTGAAATGCGTAGAGATCTGGAGGAATACCGGTGGCGAAGGCGGCCCCCTGGACGAAGACTGACGCTCAGGTGCGAAAGCGTGGGGAGCAAACAGG
+
@@EC?BBB<@A??:>?@>?B@BBC?B6;7;BBBH?DBBFE?C;;;BBBBBB>:;6;C>CC?C?B@@?AA99;@@>2:@;:/@>3;:>?<?<ACD>C555=CCCBBBBBB@=>9>@9?<B@B@A@@@A????:::::);99>2918:7834>=?ABB>BABF=BBBBBB???????D=@@?B?;;;@C?AB?BBC>A>::8:AAA2AA?BABB>AA@@@BB995BBB?BADABF>AA@??><3>;;;>17732
@N9IO0:01044:06301
TACGTAGGGTGCAAGCGTTGTCCGGAATTACTGGGCGTAAAGAGTTCGTAGGCGGTTTGTCGCGTTCGTTTGTGAAAACCAGCAGCTCAACTGCTGGCTTGCAGGCGATACGGGCAGACTTGAGTACTGCAGGGGAGACTGGAATTCCTGGTGTAGCGGTGAAATGCGCAGATATCAGGAGGAACACCGGTGGCGAAGGCGGGTCTCTGGGCAGTAACTGACGCTGAGGAACGAAAGCGTGGGTAGCGAACAGG
+
DDCCBCCD=BABB@D9:9>@A@?C?B?DACBBDJ?BAAAF>BABABDCCCC>@A<A@;@AA==00,/:<;8;;<<<:&4.///0/67996;BBABA?BB989?@=987;;773(399;;=7<BBBBBAAA=?<<2<<<<89.76A4;4??9?>;?@;<:<=@@;999A@@>??AA???6:717.8:;:>:;;7;@B?B>CAC>BBAB???8?D?:929999=><<7///6)-.88),.-.:93:=:>>B<==?4
@N9IO0:01046:06284
TACGTAGGGTGCGAGCGTTAATCGGAATTACTGGGCGTAAAGTGTGCGCAGGTGGCCGCGCAAGTCGAGTGTGAAATCCCCGGGCTTAACTTGGGAATTGCGCTCGAAACTACGTGGCTCGAGTGTGGCAGAGGAAGTGGAATTCCACGTGTAGCGATGAAATGCGTAGGAGATGTGGAGGAACACCGATGGCGAAGGCAGCCTTCTGGGCCAACACTGACGCTCATGCACGAAAGCGTGGGGAGCAAACAG
+
BA@@@@@?8ABBBBB;;:=A?ADC?C@B@BBBBB=BBBBB=BCBBBBABCC;;;?B=@@BAA6;;B;::AA990@9@?AA5AA000:?=?C=@?:>?A59:??=000;5=...:..)-=;;98<<AA?BBA@@<@188<19-6+5433/.-----......'.5933//(.35755:776-7+5555=@?@:=>A=B<CBA>7=187==0:5;:;;;;;::88>9955555:880>668:::,<<=<@1899
@N9IO0:01051:06280
AACGGTAGGAGGCAAGCGTTATCCGGAGTTACTGGGCGTAAAGCGCGTGTAGGTGGGTTGGTAAGTTACTTATAAAAGCTCCTGGCTAAACTAGGAGAGGTTGAGTGATACTGCCAGTCTTGAATAGAGGAGAGGTTGACGGAATTCCGCGTGTAGTGGTGAAATGCGTAGAGATGCGGAAGAACACCAGTGGCGAAGGCGGTCAACTGGCCTCATATTGACACTCAGACGCGAAGGCATGGGTAGCGAACGGG
+
A2;;7;@@>;;7;B>A@@A@BAABG?@;:5;@;;;7;AABC=CCC:;9AABBADCC?C@C=@@?@@<@DB?B@BBB5::;A?CC=B<:94;BBB=;8:A=A?CAA@??CAB??>?BBAAA?BB?BBBBC?BAAA?B???=?5748?C>BBBA@?>>9849@@@;ACABBBB;;<B@@@?B>@AABCB@A@@C@CDDAI@BB@B;:19>@=B?CBB@A@<@@@?A>5:9AA@@@@=A=@@@BB=BBCCCC?A@A;
@N9IO0:01051:06306
TACGTAGGGTGCAAGCGTTATCCGGAATTATTGGGCGTAAAGGGCTCGTAGGCGGTTCGTCGCGTCCGGTGTGAAAGTCCATCGCTTAACGGTGGATCCGCGCCGGGTACGGGCGGGCTTGAGTGCGGTAGGGGAGACTGGAATTCCCGGTGTAACGGTGGAATGTGTAGATATCGGGAAGAACACCAATGGCGAAGGCAGGTCTCTGGGCCGTTACTGACGCTGAGGAGCGAAAGCGTGGGGAGCGAACAGG
+
A@BBBBBC>BBBD=@@??=@A@=A<A=@>AA<AB;BBCCC>CD>BBDCBBB>@@?A>BBCCDDGBB@C@CABBBD:@@C=@@BBBC?B?AA=AB?ABD@DCCA298/989<=6@@@9@A=BBBCBBB???@DE;?@?AAA;?<??BA=B@BCCB?BB?AG@B@@??BAA@@@@;;;@8=:??<?@@?C=A@?BCC@D@DBB@@@?A:::6;4;;>A@@@BA@@@;;;=ABA@@@9?BB;;;:.;BBBB@BCCA
@N9IO0:01053:06267
TACGTAGGTGGCAAGCGTTGTCCGGATTTATTGGGTTTAAAGGGTGCGTAGGCGGCTTTGTAAGTCAGTGGTGAAATATGGCAGCTCAACTGTCAGGGTGCCATTGATACTGCGGAGCTTGAGTACAGATGAGGTAGGCGGAATTGACGGTGTAGCGGTGAAATGCTTAGATATCGTCAAGAACACCGATAGCGAAGGCAGCTTACTAGGCTGTAACTGACGCTGAGGCACGAAAGTGTGGGGATCAAA
+
BA@@@BC?CB?BB>BAAA=AAC@C?BAD>BB;@=5==)55)55)554<<AA?@@=@CC=AAB>A@ACB@@=?@??:ABAB@BBBAA>A:;>>>BBCC>>=>=BD<??A78999=9;<;@>@A?>??>==>@>=:>;;5:A;A=A8;:=?;::8BA>>;>>=D7=:;;:>;;;==:8:::667.8??289A@999?8?5=@?9929;<<=8=;799389A@BBB:55@:;::999,8<>AAAB5AAA@@7
@N9IO0:01015:06355
TACGTAGGGTGCAAGCGTTATCCGGAATTATTGGGCGTAAAGGGCTCGTAGGCGGTTCGTCGCGTCCGGTGTGAAAGTCCATCGCTTAACGGTGGATCCGCGCCGGGTACGGGGCGGGCTTGAGTGCGGTAGGGGAGACTGGAATTCCCGGTGTAACGGTGGAATGTGTAGATATCGGGAAGAACACCAATGGCGAAGGCAGGTCTCTGGGCCGTTACTGACGCTGAGGAGCGAAAGCGTGGGGAGCGAACAGG
+
BB;;;;;;0;ACB>B;;;>;;;?B;B;A?CB=@C6@@;;9,5=4<AEDBAC>;;8;?DBBCCAADD>B@BABCCC<A@@<@A@<;;9@;@A?AB?CBB>@:::27>0733333&33;19:7<888<=B??@@EE;C?@?BA<?;?298-7:;;9958?>??>@<845<>>>??999ED>C78:=:99<@6:;?B@@6;5;@B?BBBB@AA;@<?@=@?@@;;;ABBBC?BAA;<;0:;:;?>>0>>==>;00/8
@N9IO0:01024:06335
TACGTAGGTGGCAAGCGTTGTCCGGATTTATTGGGCGTAAAGCGAGCGCAGGCGGTTTTTTAAGTCTGATGTGAAAGCCTTCGGCTCAACCGAAGAAGTGCATCGGAAACTGGGAAACTTGAGTGCAGAAGAGGACAGTGGAACTCCATGTGTAGCGGTGAAATGCGTAGATATATGGAAGAACACCAGTGGCGAAGGCGGCTGTCTGGTCTGTAACTGACGCTGAGGCTCGAAAGTATGGGTAGCAAACAGG
+
BACBBCC>@@@CB=A@>>4;;B?B@CCD=;<5;;0;;;@<4@@@:<;AACD@BB<>@>@>%;5:CC@B:;<@;<>6<B<C:>?:@CCC8:2/0)0/)//00=A?>49;,:BB<3:>)9;894:??@?@@=@@?;@>@@CC?CFBBC?CAA<<>ABBC?C@@@<@@@@CC@@AC9:6>:>8>I=;;B@BBBD?B;<9:=BC?BBB@@@B@BBBCBB?BB@@@AAA??@7559@@@:@@@BBB=AABBBE>;;<>
@N9IO0:01033:06332
TACGTAGGTGGCGAGCGTTATCCGGAATTATTGGGCGTAAAGAGGGAGCAGGCGGCACTAAGGGTCTGTGGTGAAAGATCGAAGCTTAACTTCGGTAAGCCATGGAAACCGTAGAGCTAGAGTGTGTGAGAGGATCGTGGAATTCCATGTGTAGCGGTGAAATGCGTAGATATATGGAGGAACACCAGTGGCGAAGGCGACGATCTGGCGCATAACTGACGCTCAGTCCCGAAAGCGTGGGGAGCAAATAG
+
ABA@@BC@BB@DB:;:;;?CCCAE@B?C@BA<AB;BBBBC>CBBB>AACBB>AA?BABCEBGI?BAAC@@=A?@?8A?@>;?9=>B;A<AC=<A95999B?CDD?C=6=79:@BBCCCBBBB;;;ABAB<;;@CCBBBD@C?B?C>@@CA@;;:995:<@<5;AAAAAADAA00/95/0*/38>?@=@BA?A97/349=A<<><?=@<@@@A??<?AAAABC?==?<;;4:;;1:;99666+7799=3755
@N9IO0:01037:06353
TACGGAGGGTGCAAGCGTTAATCGGAATTACTGGGCGTAAAGCGCACGCAGGCGGTTTGTTAAGTCAGATGTGAAATCCCCGGGCTCAACCTGGGAACTGCATCTGATACTGGCAAGCTTGAGTCTCGTAGAGGGGGGTAGAATTCCAGGTGTAGCGGTGAAATGCGTAGAGATCTGGAGGAATACCGGTGGCGAAGGCGGCCCCCTGGACGAAGACTGACGCTCAGGTGCGAAAGCGTGGGAGCAAACAGG
+
CABD?BAD<@ACD9::@@?B?>@@,0+0)//0/=9;;;BB=B@@@B;A?BC?:9;:D=CB@B@@@@ABB:66C>>8=B=</?<4::<@7;4:;;5:)//77::?<>>>BB??;>@4:8C>A@@;;;B@?@A;;::::%;>>>192959714?<=@?>9?>=>8?@@@@B@A@>000<6<=+0+099>D?@C@A@?;????;?@@@.@C?A@AC?==;@@;;88388;144@ABC=AB=9:9/977;7(3373
@N9IO0:01055:06333
TACGAAGGGTGCAAACGTTGCTCGGAATCATTGGGCGTAAAGCGCACGTAGGCGGCTTCATAAGTCGGATGTGAAATCCCTCGGCTTAACCGAGGACGTGCATCCGAAACTGTGAGGCTTGAGTATGGAAGAGGGTCGCAGAATTCCCGGTGTAGAGGTGAAATTCGTAGATATCGGGAGGAATACCAGTGGCGAAGGCGGCGACCTGGGCCAATACTGACGCTGAGGTGCGAAAGCGTGGGGAGCAAACAGG
+
<A??=9>@6@BBDD=;9:8:??BC?B?BBBA9?D>::<CC699>:?9???A>AA9<<7@@<;7;AAA=>966=>?4;9?66667;<.9166;;C:>AABC;;;B?BBC>CBAAB;;8;A9>@<556>7<5<66606=<<<==9=599)5.555;;5525;;>4<5;;;===>;;;;<)55.549=>:==@@9>A<7<955155669>>@69868>>:;;<BBBB@AA=@@@@AA;@@@AAAA6ABAAA;@@B?
@N9IO0:01062:06349
TACGTAGGGGGCAAGCGTTATCCGGATTTACTGGGTGTAAAGGGAGCGTAGACGGAGCAGCAAGTCTGATGTGAAAACCCGGGGCTCAACCCCGGGACTGCATTGGAAACTGTTGATCTGGAGTGCCGGAGAGGTAAGCGGAATTCCTAGTGTAGCGGTGAAATGCGTAGATATTAGGAGGAACACCAGTGGCGAAGGCGGCTTACTGGACGGTAACTGACGTTGAGGCTCGAAAGCGTGGGGAGCAAACAGG
+
CD999@@AAB1CC@BBBB@BCF@B?BBB<AABCC>BBABB0;;09=555<>>CCACCC????;????@@?>?;:9:-:;,9>?3BBAA>ABC:CG>DC@@@@@?B?BC?BBBB?A@@;:;29??AB@B?BBBB8;;?AA?8B>B?B=BCCAACBCAA=ABBC=BB@A@BCC@AA<CC@;97;3@?B5;:<@544:39<;;4;@9>C@@8@@A?>CAHCBABBB;@:;255<944)49:;@BA3@?AAA8@@A<
@N9IO0:01062:06357
TACGGAGGATCCGAGCGTTATCCGGATTTATTGGGTTTAAAGGGAGCGTAGGTGGATTGTTAAGTCAGTTGTGAAAGTTGCGGCTCAACCGTAAATTGCAGTTGAACTGCAGTCTTGAGTACAGTAGAGGTGGCGGAATTCGTGGTGTAGCGGTGAAATGCTTAGATATCACGAAGAACTCCGATTGCGAAGGCAGCTCACTAGACTGCAACTGACACTGATGCTCGAAAGTGTGGGTA
+
9>=?:;;5;=@9@@A;;;6;;A;A555<)9/)//)//)//)/:)///9;:=;>@;00,//5;7=;@??@9@<000+00+///)/78<7@5:378*84<<?88)//)////37333288<;3348<;;;=.33,37,3,347732,2;;;:::5:99908555055575/..3332893::94>99,33883</7333399998733379918<=?;;975526?>====7:000@@536
@N9IO0:01035:06386
TACGTAGGCGGCAAGCGTTGTCCGGAATTATTGGGCGTAAAGGGAGCGCAGGCGGGAAACTAAGCGGATCTTAAAAGTGCGGGGCTCAACCCGTGATGGGGTCCGAACTGGTTTTCTTGAGTGCAGGAGAGGAAAGCGGAATTCCCAGTGTAGCGGTGAAATGCGTAGATATTGGGAAGAACACCAGTGGCGAAGGCGGCTTTCTGGACTGTAACTGACGCTGAGGCTCGAAAGCTAGGGTAGCGAACGG
+
:;99444<??;?B:BBBC>AAE7;6;=B;;;4:<,:9555)5<099;;AAA>@@@:;>6B@D?B;;5;555.6?>+9AA;;;;.;@>@5;;09??95;DC-99.//)///)/;;+998999:==9:26<AC@EC>B@<05057<>6<=AA<;;;;7;4::4;ABCCDCCCDM?CC9;05<5:@D@DCCB@CAA?A?BA><<=5<BB?CC????<???:BA???992997998+7<779<3;>@A::4:@A
@N9IO0:01047:06378
TACGTAGGTGGCGAGCGTTGTCCGGAATTATTGGGCGTAAAGAGCATGTAGGCGGCTTAATAAGTCGAGCGTGAAAATGCGGGGCTCAACCCCGTATGGCGCTGGAAACTGTTAGGCTTGAGTGCAGGAGAGGAAAGGGGAATTCCCAGTGTAGCGGTGAAATGCGTAGATATTGGGAGGAACACCAGTGGCGAAGGCGCCTTTCTGGACTGTGTCTGACGCTGAGATGCGAAAGCCAGGGTAGCGAACGGG
+
BCCCCBC@BB@BC:::@@@@AA@DADAC?BA5;;0;AABB=BBBBCCBAAA>;;5;;;@4:949:;;;:;>>>=9=0ACCCGF:B@::39>@2>>A::8:ACBC@BB=A9::>AA>??:?@@:::A@;?@@A=@@9@BB2@<@>AA<AAACBAAAB?@@@B<BB@@@BCB;::=@?587178<;;9999:469=:>7<5505=)44:544499:999555:<=<<<;;>?AA=8<@=9:949BBBAA=@@?;
@N9IO0:01047:06385
TACAGAGGGTGCAAGCGTTGTTCGGAATTATTGGGCGTAAAGCGCGTGTAGGCGGCTTAGCAAGTCGGGCGTGAAAGCCCTCGGCTCAACCGAGGAAGTGCACCCGAAACTGCTGAGCTTGAGTGCCGGAGAGGATGGCGGAATACCCCAAGTAGAGGTGAAATTCGTAGATATGGGGTGGAACACCGGTGGCGAAGGCGGCCATCTGGACGGTAACTGACGCTGAGACGCGAAAAGCGTGGGGAGCAAACAGG
+
BBCBBBDD=CBBB<@B??;AB?CD?CACAHCACE>BBBAA;@;9;CBBBBB?AB=BC@CCCD@CBBAC=@:;:CD<@AE>DBC<BBCE9=<BBC;C?B=;;6>>8>C>7>@5;59BDBB?BAA@@@=@?BA:97:?A=@A=A<@;;;;.;=A@@@A@<??@?8@>AABCDDBCCBCC3AA5;5:??9?:>@=@B@=@A9;::=AACCG?CBC?BC>BAAABB;:999AA@@::;;&9;<C?@@2==BBB:??A7
@N9IO0:01052:06393
TACGGAGGATCCGAGCGTTATCCGGATTTATTGGGTTTAAAGGGAGCGTAGGCGGACTATTAAGTCAGCTGTGAAAGTTTGCGGCTCAAACCGTAAAATTGCAGTTGATAACTGGTCGTCTTGAGTGCAGTAGAGGTAGGCGGAATTCGTGGTGTAGCGGTGAAATGCTTAGATATCACGAAGAACTCCGATTGCGAAGGCAGCTTACTGGACTGTAACTGACGCTGATGCTCGAAAGTGTGGGTATCAAACAGG
+
ABBC@DG?B@?;@@A>@@8;;A@C>BBD>AA?AJ<BB7<;0<D6@ACBBBCABB@C@B@B8;7;AABCCCBBCED<BBG=B@@<?B;::(9455555&4.44;:?4;94:.4995<<?99=49:@>B?@>BB==;8::;;00(07@-0;CC@DC>@?<B?BBBB=BBBB@IBB@@@9:6??:>D><<?9<<?255>>3=8>;;<@7;;<@:BBBA=A@CB@?>>569@BBBBBBBE<AAABDC>CA@@BC=::9<
@N9IO0:01057:06380
TACGGAGGATCCAAGCGTTATCCGGAATCATTGGGTTTAAAGGGTCCGTAGGCGGTTTTGTAAGTCAGTGGTGAAAGCCCATCGCTCAACGGTGGAACGGCCATTGATACTGCAAGACTTGAATTATTAGGAAGTAACTAGAATATGTAGTGTAGCGGTGAAATGCTTAGAGATTACATGGAATACCAATTGCGTAAGGCAGGTTACTACTAGTGGATTGACGCTGATGGACGAAAGCGTGGGGAGCGAACAGG
+
ABAA>AB=A@A=A=A;;;?@@@@C@C?BBCB7?;09;)44)4<2<=?B?<@=@A5@>B4;;9:BB@<<;;7;CGI?CCD?CB>55:;549;7;?0;6:B=B?A@;@?@<<:<;>5:::@<?@;E;CC???585:4425>=:=8A@989@?98:>=;;5:===9?@@@<?AABBC?A??9818/733,3,3,37333,3,38838(//55-//8//(5<499;;<334:=9<><<<68977<==3>???B=:;;;
@N9IO0:01064:05770
TACGGAGGATGCGAGCGTTATCCGGATTTATTGGGTTTAAAGGGTGCGTAGGTGGTGATTTAAGTCAGCGGTGAAAGTTTGTGGCTCAACCATAAAATTGCCGTTGAAACTGGGTTACTTGAGTGTGTTTGAGGTAGGCGGAATGCGTGGTGTAGCGGTGAAATGCATAGATATCACGCAGAACTCCGATTGCGAAGGCAGCTTAACTAAACCATAACTGACACTGAAGCACGAAAAGCGTGGGGATCAAACAGG
+
AA@A?CC@DCCBBCCAABACCGACACCC>BB<@A0;;)590;@6?@;:;BB@BB?BCDDD>D?BAAABDC>@ACC=BBC<@?A<?ABD>@>@@@@@8@?AB?BB=@@B>CDGH?C;;;C=@@BAA;;;A<A@A>ABB?BD=A=AAAABB@BBBBBAA=AABB=BCBEABB@@@::;BB@;;;;@@>;>44.4:::.4.--557(-(----(-(/55.5555//////)/9;:9;;;0;;>C?@G266:@>69;;=
@N9IO0:01091:05795
TACGTAGGGTGCGAGCGTTAATCGGAATTACTGGGCGTAAAGTGTGCGCAGGTGGCCTCGCAAGTCGAGTGTGAAATCCCCGGGCTTAACTTGGGAATTGCGCTCGAAACTACGGGGCTCGGAGTGTGGCAGAGGGAGGTGGGAATTCCGACGTGTAGCGGATGAAATGCGTAGAGATGTGGAGGAACACCAATGGCGAAGGCAGCCTCCTGGGCCAACACTGACGCTCATGCACGAAAGCGTGGGGAGCAAACAGG
+
@@ABBBBC=AABBCA<;;=@>B@@<@?C?A@DGD?ABBDD>@@@BAAAA@@6;;6;=@?BCC<@@@@?AA:88@<97788-7=8=@?B<???BB<B?B499@?898@A9A997AAA177<A:@@?>=A2979///(..(...'..305.33722......(.6...'.55775557;//./3//(//:996:+25.25=2:5<;997;=8:::0::A=AA@@@;99:@=:999:::==6???;DDD2988;A:===8
@N9IO0:01093:05804
TACGGAGGGTGCAAGCGTTATCCGGATTCACTGGGTTTAAAGGGTGCGTAGGTGGGTTGGTAAGTCAGTGGTGAAATCTCCGAGCTTAACTTGGAAACTGCCATTGATACTATTAATCTTGAATATTGTGGAGGTTAGCGGAATATGTCATGTAGCGGTGAAATGCTTAGATATGACATAGAACACCAATTGCGAAGGCAGCTGGCTACACATATATTGACACTGAGGCACGAAAGCGTGGGGATCAAACAGG
+
A;<;?BBB<AAA@=@@:98;CC@F?CB7<5<9;989<05626@7??===>=::?;4;9A?B@:=;>@A;;4::994;BBB6::9:91949@?C@CD>CBBB:<;>AABABBDD@GAAAA:;<>A@@5;;A;;;4;2:BBA?B?@@;;;@A<;;A@@@?AABB=@@@@=@ABBAAABB@@:::<@@?6:60:==00+0+0::=BB@CBBBBAA@AA>?;>@@@=@@00,0<;?>>.3877777&733?A;877>
@N9IO0:01097:05795
TACGTATGGAGCAAGCGTTATCCGGATTTACTGGGTGTAAAGGGAGTGTAGTGGCATCACAAGTCAGAAGTGAAAGCCCGGGGCTCAACCCCGGGACTGCTTTTGAAACTGTGGAGCTGGAGTGCAGGAGAGGCAAGTGGAATTCCTAGTGTAGCGGTGAAATGCGTAGATATTAGGAGGAACACCAGTGGCGAAGGCGGCTTGCTGGACTGTAACTGACACTGAGGCTCGAAAGCGTGGGGAGCAAACAGG
+
CCCCCCCC@:::C?EBBB@BBB>B;@@B<@B@@A>ABBIC?CL;;;BBA;;9;5;A>?B::69?B?AA;;;CBB9@@@;@DD;CB;;6;BB3@@;@BBBCCCC<CCG?AC<;;5;;A;;5;BBBABB9;;AB=A@?BBB?B@B@C@A@@BAAA@:;7<CCD?CCCCBBBCBAA>;;5;A5;5;BC?CCCC@CBD?B=BD@CC@BCCC@BBBCBA>A@@@@@@@?@=::::<9C8A;99CCC9AABCC>????
@N9IO0:01080:05826
TACAGAGGGTGCAAGCGTTGTTCGGAATTATTGGGCGTAAAGCGCGTGTAGGCGGCTTTGCAAGTCGGGTGTGAAAGCCCTCGGCTCAACCGAGGAAGTGCGCCCGAAACTGCAGAGCTTGAGTGCCGGAGAGGATGGCGGAATTCCCCAAGTAGAGGTGAAATTCGTAGATATGGGGAGGAACACCGGTGGCGAAGGCGGCCATCTGGACGGTCACTGACGCTGAGACGCGAAAGCGTGGGGAGCAAACAGG
+
CCDDCCBB<9:9@=ABCF:=;@CB@B<A;@B?AB6B@?>A79;:;A@A@<@;00,0==/=@B=A@@CD>;;;ABB<BBB=BBB?BABB<?<@AB>B<@???>@=4;AC>BCCC=;=EB@7@@A5555<8<==B<?@B?BA@D8;7:BA0A=999=994:?@A=C@@ABDCIFCCCHC;A@5;4;;:<A=@A?ACC@C@CD@C@CECCB>BA?;BAA@;;;CCCB@@@BAAA<;;/;;CABCC;BB@@@9???;
@N9IO0:01092:05827
TACGGAGGATCCGAGCGTTATCCGGATTTATTGGGTTTAAAGGGAGCGTAGATGGATGTTTAAGTCAGTTGTGAAAGTTTGCGGCTCAACCGTAAAATTGCAGTTGATACTGGATGTCTTGAGTGCAGTTGAGGCAGGCGGAATTCGTGGTGTAGCGGTGAAATGCTTAGATATCACGAAGAACTCCGATTGCGAAGGCAGCCTGCTAAGCTGCAACTGACATTGAGGCTCGAAAGTGTGGGTATCAAACAGG
+
ECBA?BG?BCB<@@A@@A>ABC?C@CCD=A@<A@9@?.;5,9D6;;BCBBCCBB8<:>@8(4.4@B>?=;:;;;:.:;9,4<<:>A?A<@389999-3-37;<>=>>>@@@B798AAAB=AA@@A@9::@@:94;BA@BC>B>A>BBBA?CC:;;CC=@AAE?CBBB?B::;@A::;@G@CD?CCC@BBB;;;BC=A<;;;@?CCBBC;;;BBBB?BBBCCBA=A::6:>>>@A:@@AAAA<AAC@@@9@@@=
@N9IO0:01094:05833
TACGGAGGGGGCAAGCGTTATTCGGAATCATTGGGCGTAAAGGGCGCGTAGGCGGCCTGGCAAGTCAAAGGTGAAATCCCTCGGCCCAACCGAGGAACCGCCTTTGAAACTGCAAGGCTCGAGGCCGGGAGAGGGTAGCGGAATTCCCAGTGTAGCGGTGAAATGCGTAGATATTGGGAGGAACACCAGTGGCGAAGGCGCTACCTGGACCGGTTCTGACGCTGAGGCGCGAAAGCGTGGGGAGCAAACAGG
+
AAEE?BACCC5CD?AABB?AA=AB?A>AA@@7??7CBAAC<BA=AD@@@BB?::6:;>><?@6::@@A<B?BBCC>CDC<A@@=@C=B<@=??@?C>B>AA?BB>BBB=BCCBC@C?;;;B<<9;GFH?BAAAB;@AA@A>A5:6;A;@@ABAAAAC@CCBC>BBCA@AAA@;;4;B;?><??AAA>A;;;?BA@>@@AAA@;;6:B?CC@C@C?AAAA?A<>99:4:@@@AA<ABBBFFE:@@BAC;;;;?
@N9IO0:01097:05849
TACGAACCGTCCAAACGTTATTCGGATTTATTGGGCTTAAAGGGTATGTAGGCGGCCCTTCAAGTCGGGTGTGAAAGCCCTCGGCTCAACCGAGGAACTGCGCCCGATACTGTGGGGCTTGAGGGAGACAGAGGTAAGCGGAACTGATGGTGGAGCGGTGAAATGCGTTGATATCATCAGGAACACCAGTGGCGAAAGCGGCTTACTGGGTCTCTTCTGACGCTGAGATACGAAAGCTAGGGGAGCGAACGG
+
;;CBC<@<@@@<BB=C;;89B=@?=AB@=BCACD>BA;?@9?>9>ABBBBC@:969=6=;==3;;=<=5?@=ABC<@@C;:::?@???;@<?AA>A>::9===>6:::BCBBABAA5??;;;;;0;AA;;;BB>BC?BBCAGABCCCCCICC@CCBA=AAAB7;;BDB@BBBAAA@;:;C@C@BBB?B@???BAAA:A@@;@@?AAADD=BABA@<@A989?>>>?<><@>>??3=778<<<0=;;561533
@N9IO0:01110:05826
TACGGAGAGTGCAAGCATTAATCGGAATTATTGGGCGTAAAGGGCGCGTAGGCGGGAATGAAAGTCAGATGTGAAATTCCGAAGCTCAACTTCGGAGCTGCATTTGAAACTACAAATCTAGAGGATTGACGGAGAAAACGGAATTCCACGTGTAGCGGTGAAATGCGTAGATATGTGGAAGAACACCTGTGGCGAAAAGCGGTTTTCTAGTTTATACCTGACGCTGAGGCGCGAGAGCAAGGGGAGCAAACAGG
+
BBBB=@ABA@BCC>AACF@B?ABE@C?C=@@?AB<AAA@A:@B:?@>:;::8;BF;B;A:9:,;BBB@A<;<BBC=B?C=;;7;AC;;6;C?CC?;;;@AABCC?CDD?CBBBBB=BBAAAAA?AB?CCCC@AAADD9CA=C?C?C@BAAABBCC:95:@><7?AABBECCA?@BBD?C?CC?@AA?AA@@<@;;;;*<=?=?@@4@B>?AC=A@CC>BB=CCCBBBD>CCBBCBCCDFACCC<CBCBB>BCB@
@N9IO0:01070:05897
TACGTAGGATCCGAGCGTTATCCGAATTTACTGGGCGTAAAGCGCGTGCAGGCGGTTTGGCAAGTTGGATGTGAAAGCTCCTGGCTCAACTGGGAGAGGCCGTTCAAGACTGCTAGACTAGAGGGCGACAGAGGGAGGTGGAATTCCCGGTGTAGTAGTGAAATGCGTAGATATCGGGAGGAACACCAGTGGCGAAGGCGGCCTCCTGGGTCGTTCCTGACGCTCAGACGCGAAAGCTAGGGGAGCGAACGGG
+
CB?@?BB?BBB?B?@@AA?CDE?BC?BC9;;BJE?AAACC9;;C@@@BBBB?CC=@@;?<?C:CC;C666BBCB>8BABA8BB>B=FC8=:::5:<<B>B8;:7:=8<<==>?AA@@>>;;499(9:==@@@?@600+00+0*0)0:2:6:??@CBBBCBCC=BCBBBCCB@@988;088297<@B@BA:@8BBB>A?CD?C?BB=AA?8AABB8B7;;=====???A@@BCDC>CB;::@@2:99@>:>?<3
@N9IO0:01076:05866
TACGAAGGGGGCTAGCGTTGTTCGGAATTACTGGGCGTAAAGCGCACGTAGGCGGATATTTAAGTCAGGGGTGAAATCCCGGGGCTCAACCTCGGAACTGCCTTTGATACTGGGTATCTTGAGTATGGAAGAGGTAAGTGGAATTGCGAGTGTAGAGGTGAAATTCGTAGATATTCGCAGGAACACCAGTGGCGAAGGCGGCTTACTGGTCCATTACTGACGCTGAGGTGCGAAAGCGTGGGGAGCAAACAGG
+
BA;;:?BCCC5BBA@??@598=??=A5:6;@?AC>???CB798@?@:::;C?@@>?BBAC<A7:9@AAAA8;:;C<@@@0<<<.<BCC@C@CCD<A<;;;;=AA=BBCCCBCF>AADCC>B?????@@E?AAA>AB>A@@;=;>9????@CBBBA;;4;;;;/;@BBCCCBCCD@BBCBB?C@CBC@CCBB@BBB@D@@@>@B@BBBC?BC?BB?@??B@@@@BA@A?BBABCC899A@??@5<<<<<9?==9
@N9IO0:01079:05891
GACAGAGGGGGCAAGCGTTGCTCGGAATTACTGGGCGTAAAGGGCGCGTAGGCGGGATGGCAAGTCGGTCGTGAAATCCCTCGGCTCAACCGAGGAACGTCGATCGATACTGCCGTTCTTGAGGGTTGCAGAGGAGACTGGAATTCCCGGTGTAGCGGTGAAATGTGTAGAGATCGGGGAGGAACGACCGGTGGCCGAAGGCGGGTCTCTGGGCAAATTCCTGGACGCTGAGGCGCGAAAGCCGTGGGGAGCAAACGGG
+
BCCCBCCDDD5BB?BBBE=@@@@@=A=A<@B???:?AACD=BC>BCB@@@A?DBE<AAB@CC?CCDC@CB996==4<>>6<>A96566./27//)/497:9<<9:5?@<<@?<:;;5;<5;;;@8@9=9;5;949;<<;<7<7;7;@6B<=@?:99=;996?3>>9;999:5554:::+88.4.444439344.4.5<494555)5<<665<2555)5.5.5=754444444.444444(44.44444&3888=456>4
@N9IO0:01079:05897
TACAGGGGGTGCAAACGTTGCTCGGAATTATTGGGCGTAAAGCGCACGTAGGCGGTTCGTTATGTCGGATGTGAAAGCCCTTGGCTCAACCGAGGAAGTGCATCCGAAACTGGCGAGCTAGAGTATGTAAGAGGGTCGCGGAATTCCCGGTGTAGAGGTGAAATTCGTAGATATCGGGAGGAACACCGGTGGCGAAGGCGGCGACCTGGGACAATACTGACGCTGAGGTGCGAAAGCGTGGGGAGCAAACAGG
+
ACBBBCCC59;:CC>CCC8::A@?<??B?AA>AB<??@AA9@@ABBBBBBB>@@=@<@@A>BBBBBB?B@AC@A@=@CD>D9B9BIDE<C:BCC@C>CBBB;;;@BBC>9::??@?AACDCBBBA?@?@=?:;;6;A@AD=@>@;@@9@?AAAC??@=@@>?9??AB:;;A@@@AAB=?@;?=@AA=A=;;6;BB?B?CI@CCBC@CED>BBC?BBBBBA@@@AA@C=B@A;;;/;;;;BHE;BBDDD>;::?
@N9IO0:01089:05888
GACAGAGGCCACGAACGTTGTTCGGAATCACTGGGCATAAAGCGCACGTAGGCGGCTAGGTCCGTCCGATGTGAAAGCCCCCGGCTCAACCGGGGAATAGCATCGGATACAGCCTGGCTTGAGGACGGTTGGGGTGAGTGGAACTCCTGGTGGAGCGGTGAAATGCGTAGATATCAGGAGGAACACCGGTGGCGAAAGCGGCTCACTGGACCGTTTCTGACGCTGAGGTGGCGAAAAGGCTAGGGGAGCAAACGGG
+
@@?BC;:6:=?=@B?:999::@??<@554=<;8808?999/8;???AA@>>>@@<@@<<800+0@@:A=?>>===,98777'35774@7?.949&98<998=>>==??A:;:@=@C@BB<?;;5;:92817>>389C????@;@@?5>;669<<<99.9===5>>>@@@@@99000/4::)/)/44.439<.45880844.4:////-0583888(--///::;9774//)-----&-(/:////&/999<4;;>4
@N9IO0:01094:05884
TACGGAGGATCCGAGCGTTATCCGGATTTATTGGGTTTAAAGGGAGCGTAGATGGATGTTTAAGTCAGTTGTGAAAGTTTGCGGCTCAACCGTAAAATTGCAGTTGATACTGGATATCTTGAGTGCAGTTGAGGCAGGTGGAATTCGTGGTGTAGCGGTGAAATGCTTAGATATCACGAAGAACTCCGATTGCGAAGGCAGCCTGCTAAGCTGCAACTGACATTGAGGCTCGAAAGTGTGGGTATCAAACAGG
+
BBBD@CC@BBB?AAB;;<7<CC?D=BAD=A@5;;0;>8@=4AC7;;;@>BBCBB9=;;;<3:055=@AA?;;:@>5>??:9=?=ABAB?C78:???-9377<<@>B?>>A??8????AC?AAABAAAAA<@??9@AA=BA@B?B@BCAC@CLAAADC@@@AD=BBAA<@;;;A@;;;BB?BC?BBC?CCC:;;BC=@>@@@B@DCCCC@BCBBBC>A@BBBBC@AAA8;;AAAG:;;;;;A9@@@@@?8:::;
@N9IO0:01099:05875
TACGGAGGGAGCTAGCGTTGTTCGGAATTACTGGGCGTAAAGCGCACGTAGGCGGCTTTGTAAGTCAGAGGTGAAAGCCTGGAGCTCAACTCCAGAACTGCCTTTGAGACTGCATCGCTTGAATCCAGGAGAGGTGAGTGGAATTCCGAGTGTAGAGGTGAAATTCGTAGATATTCGGAAGAACACCAGTGGCGAAGGCGGCTCACTGGACTGGTATTGACGCTGAGGTGCGAAAGCGTGGGGAGCAAACAGG
+
A?CC?CCC>BBBBBBBAA<AA?CC@C?B?BACCC>?AAAC79:BAC:99BB@CD@BBH=@@C?@A?A?>>;@@??9?@<?@<;;9CBB@BBB?B@@<@;<;>AE<;;;;@A@@BCB;;;>AC?CC@BB?BBCC@CCEEDEAC@B@B?;;;;9ABC?A>@DCC=B>BB@>??ACA=???B>@@:?::4:AAA@BBB>B=??;?AAAA??;?@@A=@AGACCCBBBBBA@;;;;;;0;@>>@@@4?>===5999;
@N9IO0:01102:05876
TACAGAGGGTGCTAGCGTTAATCGGATTTACTGGGCGTAAAGCGTGTGTAGGCGGTTTGTTAAGTCGGATGTGAAAGCCCTGGGCTCAACCTAGGAATCGCATTCGATACTGGCAGGCTAGAGTACGGTAGAGGGTGGCGGAATTCCGGGTGTAGCGGTGAAATGCGTAGATATCCGGAGGAACACCGATGGCGAAGGCAACCACCTGGGCCTGTACTGACGCTGAGACACGAAAAGCGTGGGGAGCAAACAGG
+
CCBBBCDD>BCBBBB@A@;A7;;C6:9=6BBBBE?;;;CC>CED@@AAAAB@CCADD=BB999:CCB>@@BCBBG=;:</5C=4ABBB:B:=CC?B89:BAAA?B?@@BBAB@?>>?BB@@A>?=?@=?>@;;<3??2998?9?:?<AA<ABBBABB=ACBC>CCDDCCAAB;:9=B;@;494545;@=>@<==C?B=BG@D@DF@BAA<B@BBCB@@@@???B<@@A??=:;;;&:::<899/:;<=?7<BB@
@N9IO0:01106:05905
TACAGAGGGGGCAAGCGTTGTTCGGAATTACTGGGCGTAAAGGGCGCGTAGGCGGCCTGCTAAGTCGAACGTGAAATCCCTGGGCTCAACCCAGGAACTGCGTCCGATACTGGTTGGCTTGAATCCGGGAGAGGGATGTGGAATTCCAGGTGTAGCGGTGAAATGCGTAGATATCTGGAGGAACACCGGTGGCGAAGGCGACATCCTGGACCGGCATTGACGCTGAGGCGCGAAAGCCAGGGGAGCAAACGG
+
HBBBBBBBBB1AD>?ACC?BB?BB@F@D@CCCCC:AB?BB;@A<ACCBBBB?BG<A>ABCBC@CCCCB?BB@@@C=BBB=BCC>BBBD>AA<AB?A>DBAA@BD6:;=??>?5>;@=AA>@B?BC?CF>CBBBC=BDCCC8C?C@C@@?=?CBBBCC??@BD>D?:::??AAAAABI:;;@B>@@@<@<AB@BCF@C@CCDCBBB?<;7;@<A>BBB@BCCCBB;;;?:;;:;;0;=9<=??2?::9<5877
@N9IO0:01112:05862
TACGTAGGTGGCAAGCGTTGTCCGGATTTATTGGGCGTAAAGAGCGCGCAGGCGGTCCGTTTAGTCCGAGGTGAAATCTCCCGGCTCAACTGGGAGGGGTCTTCGGATACTGGCGGACTTGAGGAGTGCAGAGGTGAGTGGAATTCTCGGTGTAGTGGTGGAAATGCGTAGATATCGAGAGGAACACCAGTGGCGAAGGCGGCTCACTGGGCACCACCTGACGCTGGAGGCGCGAAAGCGTGGGGAGCGAACCGGA
+
>@>>@:;5;;=AB?A@B>8000*0:=>;800,/</:<@@@:@ABBBBBBBB@BC@@?:;;;0:>>>;AAA?>>??9?AACF>B?BBBB?A373(3377+7::/396;?973?48?6?;?;?8;<7977:78<=:>=<::;9<8<5;>>A==9=:96/(//(.80779>>???<=66//...(/(...(.459(.//(..3548<;788:</777.22+256577./(/53/.55AA9:::9878)8><9<5:4:18
@N9IO0:01070:05918
GACAGAGGTGGCAAGCGTTGTTCGGAATCATTGGGCTTAAAGCGTGTGTAGGCGGCGGCGTAAGTGTCGAGTGAAATGCCAGTGCTCAACGCTGGAACGGCTCGGCATACTGCGTCGCTTGAGGTCGGTAGAGGCGCCTGGAACTCTAGGTGGAGCGGTGAAATGCGTAGATATCTAGAGGAACGCCTGAGGCGAAAGCGGGGCGCTGGGCCGATTCTGACGCTGAGACACGAAAGCGTGGGGAGCAAACAGG
+
@ADBAAA=@@>BB?BBAB:CCACC@B7;;==9=>4;;-33(3889?@AA@@<@@9??<???A=ABBACCBBBGEC?DCBADCBB;;;B?BB@@?;?;>>9=?=>9?????@;A?????=9>>?:>@@<@@@@A=@@@<@D?B?BGBBAB>AB=BBBC>BBBA:@>999===>?>?CBABC@C?CCB587792994:1:::==.:::::?5<:>9;4:???=?<?@@@@995>><4@>>>CCC9?@@BF<@AA<
@N9IO0:01084:05958
TACGGAGGGTGCAAGCGTTAATCGGAATTACTGGGCGTAAAGCGCACGCAGGCGGTTTGTTAAGTCAGATGTGAAATCCCCGGGCTCAACCTGGGAACTGCATCTGATACTGGCAAGCTTGAGTCTCGTAGAGGGGGTAGAATTCCAGGTGTAGCGGTGAAATGCGTAGAGATCTGGAGGAATACCGGTGGCGAAGGCGGCCCCCTGGACGAAGACTGACGCTCAGGTGCGAAAGCGTGGGGAGCAAACAGG
+
=@AA>ABB9;;CD>BDBC?B;A@@5;4;9@CCCC=AA;;;0;;@?@@A@@@:>?;?C=CC?C@CD@??>@????<99777&77(3373,33399(349998??AA@CBBCCC?BB?BBC?B;;:::==>=99::::)899@4939>@@=?>>????;?@AA=:99@AA?@>:865:4:B=A?:::?C@BC?B?@=??BB>AAAA.??=:99A?BBCCBCC@???@A=AAAABB;@=;0000*0/0;>0//;5
@N9IO0:01093:05945
TACGGAGGATCCGAGCGTTATCCGGATTTATTGGGTTTAAAGGGAGCGTAGATGGATGTTTAAGTCAGTTGTGAAAGTTTGCGGCTCAACCGTAAAATTGCAGTTGATACTGGATGTCTTGAGTGCAGTTGAGGCAGGCGGAATTCGTGGTGTAGCGGTGAAATGCTTAGATATCACGAAGAACTCCGATTGCGAAGGCAGCCTGCTAAGCTGCAACTGACATTGAGGCTCGAAAGTGTGGGTATCAAACAGG
+
CCCB@BB?BBB?BBBBCC@CCC<@<@A@8@?<A?8?=,95)5>)55?BABA@AC@CCCFD>B?BBB@@?=:9;@@9:::5:@A>BBBB@D?BA>>>(7/9=???=BB??@??;?@AAAB?AAABB@BBA?@981;A@>AB>A=A=@@@C@CC?@@BA?AAAA<AA@@?B@>??:9:ABB@CC@CBB>BBC:;;CB5;6;;<@?BCBBC;;;BA;:6:AAABBB>@;;5;@@@@A6;;AACB=AAA???9?@@;
@N9IO0:01094:05910
TACCTGCAGCCCAAGTGGTGGCCGTTATTATTGGGCCTAAAAACGTTCGTAGCCTGCTTGGTAAATGCCTGTGTAAATCGAACGGCTCAACCGTTCGAACAGCGGGTAGACTGCCAGGCTTGGGACCGGGAGAGTCACGAAGTACTCCGGGGGTAGAGGTGAAATTCTGTAATCCTCGGGGGACTACCGGGTGGCGAAGGCGTCGTGATAGACGGCTCCGACGGTGAGGAACGAAGCCCTGGGGCGCAAACCGG
+
<;;<;;;@9;;/;;BBC@BB>B?AA?CB=@@?CC=A=;;;;;$;??:9944443555C@C@BC>7AAB?CBBC@;;7;0006::5<<43.30;;?@??:9;:BBE=BB?@????=@?<AB@CE>BC?BA<AAAAAABCAA>:99@>=3:9:9(8<<8707?A?;B<A:??A<8878BBCCC1B@877/77)7=8>@@494:<<<97779;///8)//=255<>8<<==5;59:;.544)4<<</@;;;>5<7<7
@N9IO0:01108:05925
GACAGAGGGTGCAAACGTTGTTCGGAATTACTGGGCGTAAAGCGCGTGTAGGCGGCTATGCAAGTCGGATGTGAAAGCCCTCGGCTCAACCGGGGAAGTGCACCCGAAACTGCAAAGCTAGAGTCTCGGAGAGGATCGTGGAATTCTCGGTGTAGAGGTGAAATTCGTAGATATCGAGAGGAACACCGGTGGCGAAGGCGGCGATCTGGACGATGACTGACGCTGAGACGCGAAAAGCGTGGGGAGCAAACAGG
+
BBBBBAAB<;;;BD9@??5998==171817?@?@8?@<;;0<ABAABDCBB@BD@CCBBBA@:>A;;4;;;<BCC=BBB>AAA>BB9:68:A@B9C@F@@@AAA8;:C9BAAA@>=BCBCCB;;<A@@=@@@D@BCAABKDD@B?BBBB@CCAAA??<?AAC<A=@A:99=?=;<BBA??:=8===9=9;:7;AA;?<9;/5//////(/8<<9;A><<>>88796226<=8888&6:78876(29265,27;6
@N9IO0:01111:05947
TACGGAGGATCCGAGCGTTATCCGGATTTATTGGGTTTAAAGGGAGCGTAGGTGGACAGTTAAGTCAGTTGTGAAAGTTTGCGGCTCAACCGTAAAATTGCAGTTGATACTGGCTGTCTTGAGTACAGTAGAGGTGGGCGGAATTCGTGGTGTAGCGGTGAAATGACTTAGATATCACGAAGAACATCCGATTGCGAAGGCAGCTCACTGGACTGCAACTGACACTGATGCTCGAAAGTGTGGGTAGTACAAACAGG
+
BBBB@BC=@AB?BBBB@A6;;C@C@DDG=@@ACB;@@<@E?DJ=BBA@B::6:A=ACBBB?C?AAAAAA<99:BB;AAB=A??9?@@A=A@CCDGD9B@A???A<AA?A@@@;7788676;;8859;>>:::;59>A7>:6;7<6///606:<<<;=<?::;1;///6*//::9>///55/53.55580533)...3.326...4447./)/558AB=B@@??>>=::776---67.7---66.66/559;;3>994
@N9IO0:01067:06009
TACGGAGGGTGCAAGCGTTAATCGGAATTACTGGGCGTAAAGCGCACGCAGGCGGTTTGTTAAGTCAGATGTGAAATCCCCGGGCTCAACCTGGGAACTGCATCTGATACTGGCAAGCTTGAGTCTCGTAGAGGGGGGTAGAATTCCAGGGTGTAGCGGTGAAATGCGTAGAGATCTGGAGGAATACCGGTGGCGAAGGCGGCCCCCTGGACGAACGACTGACGCTCAGGTGCGAAAGCGTGGGGAGCAAACAGG
+
DC@@<@@@:@BB@=A9;:@C@CBB<A7<6;AAAB=;;;BD;A;:;;9A@@>>@@=@A<AB?A;AA<;;@:55@;=8=D==1B=5;;<B5944DA9B777A@?AAABCABB@?<?C7:9B?@;;:A@?@@@???@@>>'?@@@>A=?=99:+979>8733888818=<=BB@@>99::@5;;9?<::9=B>AB?BBA?B?@@:????1?B?AA@A000>=A?>?773:>?8@?ABCA<ABA?@@@8@AACC=?;;:
@N9IO0:01074:05978
TACGGAGGATCCGAGCGTTATCCGGATTTATTGGGTTTAAAGGGAGCGTAGATGGATGTTTAAGTCAGTTGTGAAAGTTTGCGGCTCAACCGTAAAATTGCAGTTGATACTGGATATCTTGAGTGCAGTTGAGGCAGGCGGAATTCGTGGTGTAGCGGTGAAATGCTTAGATATCACGAAGAACTCCGATTGCGAAGGCAGCCTGCTAAGCTGCAACTGACATTGAGGCTCGAAAGTGTGGGTATCAAACAGG
+
BBCB?BC?BBC>BBCBBA@BA@=A;@BC;AA5;;0;4)55)5<4>C?CDCCCCB?BCECC<B7;;@@AA=;:;CA<AAB;@@@<??AC?C@CA???283:>><?7?>===00*0/9968=<ABBCD@??>A9:3;@@<@A@C?B>;;;B@BB?@@BC@@A@G>BCBB@BBA@A:::ABC?CC?B@@=@CC8<<BC?A?A@@@@CBBAB=@@AAAA>ABCBAAB?A;;8;A@@@A6<<;;CD=BBB;:9-8<>4
@N9IO0:01080:05994
TACGGAGGGTGCAAGCGTTAATCGGAATTACTGGGCGTAAAGCGCACGCAGGTGGCTGAGTCAGTCGATTGTGAAAGCCCTGGGCTTAACCTGGGAATTGCAGTCGATACTACTCAGCTAGAGTATGGGAGAGGGTAGTGGAATTCCCGGTGTAGCGGTGAAATGCGTAGATATCGGGAGGAACATCAGTGGCGAAGGCGGCTACCTGGCCCAATACTGACACTCAGGTGCGACAGCGTGGGGAGCAAACAGG
+
ABA@<@AF=@@DD@CCCC?B?>==+0,0)0<<<@<@@@CF>C@@;;<A@AB=AA=ACAACCBBBBBBA@>A@AAA9?;=5888,7<;@=A>ACF>C@C<?;;;@00/@@@ABAB>>>@@@@>>>CCCC>B=<9>6=>>>A<A<@8==5<8;<<<<<<8<>>B;AAAA???@==;;;D:??<?=@@?????@?BAB<><?A<A><<478188)88>A:;<<97:;;:<8==:779666;88;;1;@@@C:888>
@N9IO0:01089:05964
GACAGAGGGGGCAAGCGTTGCTCGGAATCACTGGGCGTAAAGGGCGCGTAGGCGGGATGGCAAGTCAGTCGTGAAATCTCTCGGCTCAACCGAGAAACGTCGGCTGATACTGCCGTTCTTGAGGGATGCAGAGGAGACTGGAATTCCCGGTGTAGCGGTGAAATGTGTAGAGATCGGGAGGAACACCGGTGGCGAAGGCGGGTCTCTGGGCATTTCCTGACGCTGAGGCGCGAAAGCGTGGGGAGCAAACGGG
+
AABAA@@>@=0<?>A@AA=@@DBB?B>AAAAAAA<AAACD>DC>BC@AA994;?B6@@B?BB?BCB;;;AAB:;;7;BBBCCB@BFGFAJ?A@AAA<BBBBB?CCBBBABAAA?AA?@?;@AAA<A@A???AA<@@@@@B@CAD?BB=CACBAA@BC@BBBF>DDAAAA?===@;;;0;B:@>@CB@C@BC@BCD@C?CFF?BCCCCDD>CCCD>D?C@@@BAAA@@<?@@@@@:@9::?@@8BBCDF>BBB=
@N9IO0:01089:05972
TACGTAGGGTGCGAGCGTTGTCCGGATTCACTGGGTTTAAAGGGTGCGTAGGTGGGTTGGTAAGTCAGTGGTGAAATCCCCGAGCTTAACTTGGGAACTGCCATTGATACTATCAGTCTTGAATACGGTGGAGGTCGACGGAATATGTCATGTAGCGGTGAAATGCTTAGATATGACATAGAACACCAATTGCGAAAGGCAGTTGACTACGCCAGTATTGACACTGAGGCACGAAAGCGTGGGGATCAAA
+
BBBBAABA:@@BBBBAAA?BBB?B>BB?AA@@CC=BD?CC>CC?AAACCCC?CCD>C?B?BC?CA999@@=@CBC<AACC:B?>?=3:5:A=AD>E?BA??:??<???@A>??CA???A599@BA@A9=>:>616=///=9<7:>>>=:6776----277A>08555/566;;9:9977<;>;;;;:>5:076666(51775;3;<5526892:;><=8===;;;=8818>>>>A:A777766)/-3994
@N9IO0:01092:05964
TACGGAAGGTCCGGGCGTTATCCGGATTTATTGGGTTTAAAGGGAGCGTAGGCCGGAGATTAAGCGTGTTGTGAAATGTAGACGCTCAACGTCTGCACTGCAGCGCGAACTGGTTTCCTTGAGTACGCACAAAGTGGGCGGAATTCGTGGTGTAGCGGTGAAATGCTTAGATATCACGAAGAACTCCGATTGCGAAGGCAGCTCACTGGAGCGCAACTGACGCTGAAGCTCGAAAGTGCGGGTATCGAACAGG
+
BCBB?B<B<BB@CC>@??=@DDAE?BBC=BB?AB9AA9>>7>A:A@ACCAA=@<?;@A@@<@=B@?@@B=BBBBD?AAAAA@;;;ABA>AAAA@@@BBBBC:;;BBCC?BBB8;;0<=@=@;;;BBFC===E=CAA@0;;5;@C=AABB?BAABBAA>AABB<@@BB?DCBBC;<;BA@<AA=@BB?CCC<;;CB7;9;@@BA@@A00,0000>EAECCC;;;;;;4:9>>;<<0<;;;AA;BAAAAB@;;<?
@N9IO0:01094:05991
TACGTAGGTGGCAAGCGTTATCCGGATTTATTGGGCGTAAAGCGAGCGCAGGCGGTCTTTTAAGTCTAATGTGAAAGCCTTCGGCTCAACCGAAGAAGTGCATTGGAAACTGGGAGACTTGAGTGCAGAAGAGGACAGTGGAACTCCATGTGTAGCGGTGAAATGCGTAGATATATGGAAGAACACCAGTGGCGAAGGCGGCTGTCTGGTCTGTAACTGACGCTGAGGCTCGAAAGCATGGGTAGCGAACAGG
+
CCBBBA@?@@<>D=@9::;@BB?B@CBG?CC?@@<ABAAD?BBBBBBBBBF@CC@CBBCC:B8::B?@;@@@AAB<AA?C?BD?AAA@=@;@A=@@<@@@@AA=@=@A;AAAC<AB9::?BBBBAABBA8?8929?9:9B?A=AAB>BBBBCBBBBC@@@?C>B>?????@@A@@@A<?;?B?AAAABBBA?B;;7<=AA>BB@@@BC?BBBBAA=AAA@@@@99:A>:::BBB00000==5=>A;;;>;;;?
@N9IO0:01097:05976
TACGGAGGGGGCCAGCGTTGTTCGGAATCATTGGGCGTAAAGGGCGCGTAGGCGGCTGGTCAAGTCGACGTGAAATCCCTCGGCTCAACCGAGGAACTGCGTCCGATACTGTCCGGCTTGAGTCCCGGAGAGGGTAGTGGAATTCCCAGTGTAGCGGTGAAATGCGTAGATACTGGGAGGAACGCCAGTGGCGAAGGCGGCTACCTGGACGGGTACTGACGCTGAGGCGCGAAAGCTAGGGGAGCAA
+
=>4946A>>>+844;;9:7:<7544454444.4:1<<9=918:1:444949<77148<5:89495998>;9:?=0999055565555494999./)///////)5559><6666;7;;6@@<99>2616>===5<9999383:7<>7>===:;;5525:;;1///979<>>==A@B6<=4;299;6>>?@;?;A=B=BBACFAA800*0/77.////45::/---,(,---//)/77:999.///:;
@N9IO0:01103:05970
AACGTAGGTCACAAGCGTTGTCCGGAATTACTGGGTGTAAAGGGAGCGCAGGCGGGAAGACAAGTTGGAAGTGAAATCTATGGGCTCAACCCATAAACTGCTTTCAAAACTGTTTTTCTTGAGTAGTGCAGAGGTAGGCGGAATTCCCGGTGTAGCGGTGGAATGCGTAGATATCGGGAGGAACACCAGTGGCGAAGGCGGCCTACTGGGCACCAACTGACGCTGAGGCTCGAAAGTGTGGGTAGCAAACAGG
+
:*9?A;945;=@C>;;5;4955.57;6?.9999:/9@<BB8A@699000/0*/;;1;488./+0<+0*/)/978<9ADDCDBC>CCBB?BC=CBBB=@@BBBC>CBEF;C@@ACCC2BA=AAABBBBBACB;;7;@@<AH@D@E@BB=B>AAABBCIBJJ@CABBAAACBB;;;EDC=AB6;6;A@;@@@@=@CC?C@;;7;=;<;;;@;@CB?B9;;BBBBBB;;;>BBBBDH>CCCBCB=BB@;;;0;>>=
@N9IO0:01112:05985
TACAGAGGGGGCAAGCGTTGTTCGGAATTACTGGGCGTAAAGGGCGCGTAGGCGGCCTTCTAAGTCATGCGTGAAATCCCCGGGCTCAACCCGGGAACTGCGTCTGATACTGGAAGGCTTGAATCCGGGAGAGGGATGTGGAATTCCAGGTGTAGCGGTGAAATGACGTAGATATCTGGAGGAACACCGGTGGCGAAGGCGGCATCCTGGACCGGCATTGACGCTGAGGCGCGAAAAGCCAGGGGAGCAAAGCGGG
+
BA@A@@ADDD5CD?;;;B?AI7;:692;5;@ABB:BAAAA0;;0;?:?AC@;00+0:@,00<8<@9;9>@B>=?>59;;;&49)9:=><@A=@G8?<?000000977=?@@@=A5;5:;?BC?BB5;;0;=>@D=BABBB;B4;4;9AA;A;95<<<8;;;<4?966@CBBCCC;;:?9<;9?6::@>B=AA<@?@<?=::2999=:>@4::;=499@;?@?@@@?@>9::99999*9?;9999*5555:)555<2
@N9IO0:01113:05963
TACGTAGGGTGCGAGCGTTAATCGGAATTACTGGGCGTAAAGCGTGCGTAGGCGGTTGCATAAGCTTGATGTGAAAGCCCCGGGCTTAACCTGGGAATGGCATTGAGGACTGTGCGGCTTGAGTGCGGCAGAGGGAGGTGGAATTCCAGGTGTAGCAGTGAAATGCGTAGAGATCTGGAGGAACACCGATGGCGAAGGCAGCCTCCTGGGCCGACACTGACGCTGATGCACGAAAGCGTGGGGAGCAAACAGG
+
BA@@@BCD;BABBBB;;:;@@BBB?B7;:;BBCC=BCAAA;@ABAAB<<<BHBB?B9;;@AA=;;;=AA;;;CCC8;999-7>6<?<?<?<?@C=A>BB8::B9:::6:>?BBBAC=@A?BBBGCBB?A@@;;:/;;5;B=@=@?A>AA?;;;@@;;;BBCD;;;;@@A??;<0000+0>;?=CCC@CA@A?BBB?B>B999:>@;@@B4;7;BBB@@ABC@@@@@@@>@A??D:;:99CCC9@@@CB=B::6
@N9IO0:01070:06056
GACGAACTGTGCGAACGTTATTCGGAATCACTGGGCTTACAGGGTGCGTAGGCGGCTTGTTAAGTAGGGTGTGAAATCCCCCGGCCCAACCGGGGAATTGCGCTCTAAACTAGCAGGCTTGAGTGAGCTAGGGGTGCACGGAACTTCCAGTGGAGCGGTGAAATGTGTTGATATTGGAAGGAACACCGGAGGCGAAAGCGGTGCACTGGGGCTTAACGTGACGCTGAGGCACGAAAGCCAGGGGAGCGAACGG
+
BAA9:3:@@;;:AB>;;;<@B?BDAD>AABBBBG=CC>@AAAD<;;:AAAA?BC?BB;;;@C=ABBAA;@@>A@@9=<?<=,=;@@<@@C@CCC9@=A>A;;;D@@@E=CCBBBAA?AA>A;;;<<;@@?@@@7;;;CCD@C@DCAE?CACC@AAAC?DBCC>CCCCD@B@@AB@BAG@B?C@BAA5:5;?:?;;;0;>>=@A???BBCC9A@7;7000=@A@@?999289??@@;@C9=>@@187>??3999
@N9IO0:01071:06056
CACGGGGGGAGCAAGCGTTGTTCGGATTCATTGGGCGTAAAGAGCTCGTAGGTGGCTCTGTAAGTAGGTGGTGAAAGCCCACGGCTCAACCGTGGATACGCCTCCTAAACTGTGGAGCTTGAGGCTGGGAGAGGAAATCGGAATTCCTGGTGTAGCGGTGAAATGCGTAGATATCAGGAGGAACACCGGTGGCGAAGGCGGATTTCTGGACCAGTTCTGACACTGAGGAGCGAAAGCCAGGGGAGCAAACAGG
+
>A;:9999%9==?=BACB?BB>@@@BD@A@A5;9/8?<?B<A?@@CB@:::=@@<@AAAB@@<@BAA?BCACCBB=@@@7;<A=AA@A=@6:9A>????BB>AAACCD>BBBAA?ACBC?C:;5;;;;0;@AA?BC=CA@?AAC@CABB@BBCCCCC@DCGD?ABAB;;;CC@;;;B=AA5;5;@@=@>@@=::;=B@DCACBB<??A?BB?BCB=??AA@@::9@?<AA>>>C;BB=BBCC5>>?BC=???5
@N9IO0:01075:06038
TACGTAGGGGACAAGCGTTATCCGGATTTACTGGGTGTAAAGGGGAGCGTAGACGGTGTGGCAAGTCTGATGTGAAAGGCATGGGCTCAACCTGTGGACTGCATTGGAAACTGTCATACTTGAGTGCCGGAGGGGTAAGCGGAATTCCTAGTGTAGCGGTGAAATGCGTAGATATTAGGAGGAACACCAGTGGCGAAGGCGGCTTACTGGACGGTAACTGACGGTTGAGGCTCGAAAAGCGTGGGGAGCAAACAG
+
ABC@@@BBB9;;;?BAAB?CIEBE@BDI?CAAAC<@>?@<)499&44499:>:<<:>>>B@CC:;:???===8877(3:7;7:9-459A7>???;B?CCAAACC@E@BB<B;;::;CCCD@B;;;CB=@<@@@@3@@;A@A;@5;5;>B:99???BCB=B@@?8;:;::@AAAAA<?C=;;4;4;AA;@;::299=8=:49.4:5:5557<<>9<;74334883879992/////::+9//4999&5579;(//9
@N9IO0:01085:06024
TACGGAAGGTCCGGGCGTTATCCGGATTTATTGGGTTTAAAGGGAGCGTAGGCCGGAGATTAAGCGTGTTGTGAAATGTAGACGCTCAACGTCTGCACTGCAGCGCGAACTGGTTTCCTTGAGTACGCACAAAGTGGGCGGAATTCGTGGTGTAGCGGTGAAATGCTTAGATATCACGCAGAACCCCGATTGCGAAGGCAGCCTGCCAAGCCATGACTGACGCTGATGCACGAAAGCGTGGGGATCAAACAGG
+
BBBB?B<A>A@9<=6?9:7:CB>D6;;;6;@?CC<BB<??6=@/:8:@@@B@C@B?AABC@C>@@BBBA?BB@@@:;;;B@A;;;@CE=A@@A;:;A@AA@@@@CCCCAEBC=@@;A@B5;;;;@ABA;;;;0;ABD=AAAC?B?ABBB>BB@@@CB?AAAA9;;<B?A;;;BBBBCA;;;;5;;;.000,00008<8<<>=8;/0*/7;;7;<:999==999>>>>???@<;<0;;BBABB;BBCCE>@@@?
@N9IO0:01090:06036
TACAGAGGGTGCTAGCGTTAATCGGATTTACTGGGCGTAAAGCGTGTGTAGGCGGTTTGTTAAGTCGGATGTGAAAGCCCTGGGCTCAACCTAGGAATCGCATTCGATACTGGCAGGCTAGAGTACGGTAGAGGGTGGCGGAATTCCGGGTGTAGCGGTGAAATGCGTAGATATCCGGAGGAACACCGATGGCGAAGGCAACCACCTGGGCCTGTACTGACGCTGAGACACGAAAGCGTGGGGAGCAAACAGG
+
DBBCBBFE>BABBBD@@@=@9;;C=ABB<CB@@@;@ABBC=BBABBCCA@A?@@?@B8B@<@?@BBC?BACCCCC=???:@DD<A@CB@B?BBB?B@AAABBB?BBCCA@9959:9@?????<8?AB?CAABBG>BB@A=6@9?7>?BA=B>=ACEE7;<>>6>CC>>>==5555.4.5=8<8=>>9=;::3888.404@9B<@B9;:9*:299AB95;@;9:CBBBBBBA::93:CACCCC9?????9?A@<
@N9IO0:01101:06033
TACGTAGGGTGCGGGCGTTAATCGGAATTACTGGGCGTAAAGCGTGCGCAGGCGGCTCCTTAAGTCAGATGTGAAATCCCCGGGCTTAACCTGGGAACTGCGTTTGAAACTGAGGGGCTTGAGTGTGGAAGAGGGGGGTGGAATTCCAGGTGTAGCAGTGAAATGCGTAGAGATCTGGAGGAACACCGATGGCGAAGGCAGCCCCCTGGGCTAACACTGACGCTCATGCACGAAAAGCGTGGGGAGCAAACAGG
+
CDCCCCCD=@@DCB9@994;?BBB>B9;9;C@AC>AABCF:@?C@@?BA@A;@@<@CC@E@C?C::;BCDC;;;G?CCCC<CH>AA@B?B?CBC=C7;::@9:949DD>C<<<?AA2<<9===B?@@@C=@@AAAAB)BC?C?A?A@CDACCDAA9:9BBDD=DC:;;AAA@@?@@A=@B>>;?>@;?BCC@CCD@D??>::;;;*9@@6@BB?CBBBB@@A@?@?;=@@?::::*:==?<??6@?ABB<???=
@N9IO0:01106:06026
TACGAAGGGTGCAAGCGTTACTCGGAATTACTGGGCGTAAAGCGTGCGTAGGTGGTTCGTTAAGTCTGATGTGAAAGCCCTGGGCTCAACCTGGGAATGGCATTGGATACTGGCGACCTAGAGTGCGGTAGAGGGGTGTGGAATTCCCGGTGTAGCAGTGAAATGCGTAGATATCGGGAGGAACATCTGTGGCGAAGGCGACACCCTGGACCAGCACTGACACTGAGGCACGAAAAGCGTGGGGAGCAAACAG
+
?@000*0;379=;7;<@<@CCA><:=)0,/<<<<5;;;:;,9?><ABAABB?BA>A>A@C<?=@@AA9848:777(33919::/48@A>B7ABC<B?@<4:6;+0-/@>@AA19:>?=A?;>>>@@@<@@:::@@2>?<;4?;>8<<+927<==@@AACCCD>CBABBCCE999AAC;BA;?<???@A::9@BBA=C:===<888)7;4;<6<<;=<9::<5//7//(/97/222&2678888)...33,566
@N9IO0:01084:06063
TACGGAGGGTGCAAGCGTTAATCGGAATTACTGGGCGTAAAGCGCACGCAGGTGGCTGAGTCAGTCGATTGTGAAAGCCCTGGGCTTAACCTGGGAATTGCAGTCGATACTACTCAGCTAGAGTATGGGAGAGGGTAGTGGAATTCCCGGTGTAGCGGTGAAATGCGTAGATATCGGAGGAACATCAGTGGCGAAGGCGGCTACCTGCCCAATACTGACACTCAGGTGCGACAG
+
DBBB>@@B=@@BB<@AAA>BABBB<A5<4;;;;D=;;;@@8@;;;A<;;CB@BF@BCDDBCA?@CCCBB@BAA@C:?<=68:3(39395:?@@@9@9=338379;79A????????;>>@@000@>@>8==989,8;==><A6;/75)8-8===<9818>>C:>>>A@><<:::88477,7,3733333328<=8?@??;>>==9000:36/5532239755555.55555855
@N9IO0:01088:06064
TACGAAGGGGGCTAGCGTTGCTCGGAATTACTGGGCGTAAAGGGCGCGTAGGCGGACATTTAAGTCAGAGGTGAAAGCCCAGGGCTCAACCTTGGAATTGCCTTTGATACTGGATGTCTTGAGTTCGGGAGAGGTGAGTGGAATGCCGAGTGTAGAGGTGAAATTCGTAGATATTCGGCGGAACACCAGTGGCGAAGGCGACTCACTGGCCCGATACTGACGCTGAGGCGCGAAAGCGTGGGGAGCAAACAGG
+
CC@;;8;CBC3???A?@@?C@@@B?C?C;:;CCC>BA@@@9@A<ABBCBBB@BC?BBA@@3:5;BABAAA=@@AC<AAC<AAA<BDBB@B@C@B?B=@=@C@CD>CABABBC>B@@?AC?AABB5;;B<AACC@@@AAA@=B>AAD?BB;<;ABBBA????B9@5::??@CBBB>@@4:::?=@AA??;==:;00+0:=>>@997=<</77.5?AAAB?;;=;:8988=>>AAD38;@@@AA8@@AAB>CAA>
@N9IO0:01093:06074
TACGTATGGAGCAAGCGTTATCCGGATTTACTGGGTGTAAAGGGTGCGTAGGTGGCAGTGCAAGTCAGATGTGAAAGGCCGGGGCTCAACCCCGGAGCTGCATTTGAAACTGCATAGCTAGAGTACAGGAGAGGCAGGCGGAATTCCTAGTGTAGCGGTGAAATGCGTAGATATTAGGAGGAACACCAGTGGCGAAGGCGGCCTGCTGGACTGTTACTGACACTGAGGCACGAAAGCGTGGGGAGCAAACAGG
+
BBBCCDCB>;;;B?A;<;7;;A:@9@BB0;;;;:05@<@A4?;3?9=B@A@?BE@;;=HCBB>A;;;AAAA;;;@0;6;?CGD:B9997;<<2B?B<;5599:>5AA>5A=?98:C@AA???:9:=?@<@ABA<?@@<@@:>9;8<07778777?7818AAC>88:A???A@@@;993:9398988,3?AA>AAA<<:?A:?8?AA@@=A?;==522277725565A;?????A:@;;;ACC;AADDD;?==7
@N9IO0:01096:06073
TAGCGTAGGGTGCGAGCGTTAATCGGAATACTGGGCGTAAAGCGTGCGCAGGCGGTTATGAAAGACAGGCGTGAAATCCCGGGCTTAACCTGGGAACGGCGCTTGTGACTCCATGACTCGAGTACGGCAGGAGGGGGGTGGAATTCCACGTGTAGCAGTGAAAATGCGTAGAGATGTGGAGGAACACCGATGGCGAAGGCAGCCCCTGGGCCGATACTGACGCCTCATGCACGAAAGCGTGGGGAGCAAACAGG
+
;94444599)55:9555904=:===8=*0///55)5:555)544449;94>49939.44444(44444394449<2444)4;0995:8:5999(/)//)//075<:8;:00)/888<;::<<7997-33/)/66666$//(/)/)/1//33337=7<;77899&789CBBBBDD:937177173:::8<;::9<<<03-433333&3::1;8<<<:;:AAA9918;778877777(3333377+7;;=;39<=8
@N9IO0:01099:06099
TACGGAGGATCCGAGCGTTATCCGGATTTATTGGGTTTAAAGGGAGCGTAGATGGATGTTTAAGTCAGTTGTGAAAGTTTGCGGCTCAACCGTAAAATTGCAGTTGATACTGGATGTCTTGAGTGCAGTTGAGGCAGGCGGAATTCGTGGTGTAGCGGTGAAATGCTTAGATATCACGAAGAACTCCGATTGCGAAGGCAGCCTGCTAAGCTGCAACTGACATTGAGGCTCGAAAGTGTGGGTATCAAACAGG
+
A@@A<@@@CCD@BBCCCC@BBB>A@;;;/;@9@>.94)55)5>056=BDBBCAA>?@?<>4@5@==;:;:>?=?<6???8@AC=?@BB?B<@999:-0:>=0/03=;893>>.73:?=>9>@@@AA>>??A@A4:9;8=B;C;C???@@;@A@@@@@9=>=>6>999;@?>?A:;;:@C=BB?BBB@A;;9;@@B,0,0000+0@ACC:;:@?::6:A?AB@A=@;;5;0000=+00>=A@9><00/7.6894
@N9IO0:01100:06085
TACAGAGGGTGCAAGCGTTAATCGGAATTACTGGGCGTAAAGCGTGCGTAGGTGGTTTGTTAAGTCAGGCGTGAAATACCCGGGGCTCGAACCTCGGAATTGCGCTTGAATACTGGCGAACTTCGAGTGTGGTAGGAGGATAGTGGAATTCCCGGTGTAGCGGTGAAATGCGTAGATATCGGGAGGAACGATCAGTGGCGAAGGGCGGCCTATCGTGACCAACACTGACACTGAGGTACGAAAGCGTGGGTAGCAA
+
CCBBBCCC<BBBB?BC@A>A@CCDAC?A?ABBBH?;;;BB=B@@@B;;:CC@CC?CC=CC?B?@@AAB?BBC@@@<00081=88*--.--05(--6385:8===;=84403>988873/0//)////:665(---(,,(---686383:4:9(/(/666333-339;19454:::843/555,5505(-------7846/-(--(--(-(/9//..222+2.22255577....3.337599/9;=876)885:8;
@N9IO0:01110:06108
TACGTAGGTGGCAAGCGTTGTCCGGATTTATTGGGTTTAAAGGGTGCGTAGGCGGTTCTATAAGTCAGTGGTGAAATACGGCAGCTCAACTGTCGAGGTGCCATTGATACTGTAGAACTAGAGTACTGTTGAGGTAGGCGGAATGGACGGTGTAGCGGTGAAATGCTTAGATATCGTCCAGAACACCGATAGCGAAGGCAGCTTACTAAAGAGTAACTGACGCTGAGGCACGAAAGTGTGGGGATCAAA
+
CCA@@BB?@@<@D=@AA@<AADAF?AAF=AA>AC0;;0;A8@A<@@@BABB@;:7:>@@@CE@CBBBB??<?ACE>DBAB?BB@????9@??>CCCC>AAC?BB=B@CA@A>><??;>>A@>:;?????<?AA<A><265/69<<8>9<4<<??@@A=B???2:9:;:=<<>==>>AA:>??88794<<======1818=:76.699;=3=>>;;4;;=<>?A>8975=<<;;:3:@===AA6>>>;@6
@N9IO0:01065:06148
GACATAGGTTGCGAACGTTATCCGGAATTATTGGGCGTAAAGGATGCGTAGATGGTTTGATAAGTTATCAGTGGCAAATCGGGGCTCAACCTCGTGGAAGCTGGTAATACTGTCATACTCGAGTGCAGGAGAAGTTAACGGAACTCTATATGGAGCGGTAAAAATGTGACGATATATAGAAGAACACCAATAAGGCGAAGGCAGTTAACTATTCTGTTACTGACATTGAGGCATGAAAGCGTGGGGAGCAAAAACGG
+
;ADBBBB?B>A;;:?@@?9CC><><A:=9=@<G@644333(36:;<556>>>>C?BB=BBBB?BC?A@??9998<==6@AAAA9ABBD6<4:AA@A?B79:@A?AE@CCCCD@@@BAAAB@0000000*09=;=?;><?A9@<????8899:3999?<::;:;':44:4=<B=>C==B=>?;@<@@A5;5;A50+000*04=<>A<@<??A?555?>:<>A@;::?:999299@@BB.:9:59<<&5555555$5;7
@N9IO0:01082:06125
TACGGAGGATCCGAGCGTTATCCGGATTTATTGGGTTTAAAGGGAGCGTAGGCGGACGCTTAAGTCAGTTGTGAAAGTTTGCGGCTCAACCGTAAAAATTGCAGTTGATACTGGGTGTCTTGAGTACAGTAGAGGCAGGCGGAATTCGTGGTGTATCGGTGAAATGCTTAGATATCACGAAGAACTCCGATTGCGAAGGCAGCTTGCTGGACTGTAACTGACGCTGATGCTCGAAAGTGTGGGTATCAAACAGG
+
CCBB@BA?@;;5;;@ABC?DFC9;9;BD9@A<@;6@;)95,5;09@@C<BB?;;6;@??@7;6<BBAAB:;:A@B9@@@9A@@<?AAB<A:A<<;;;';594:44.5;9=?ACA=9:;AAA@???@???>??9949@@<@@<@4949A??:?A???@@<@@@@:A@AA?A??@?@@@BAC@BB@BBC????7::??9?:9:9@@=ABCC@CCCAAAAAA@@9:;;;BBAABBBCC<A@CBCC?CCBBBC>ABBA
@N9IO0:01096:06115
TACGTAGGTGGCAAGCGTTGTCCGGATTTATTGGGCGTAAAGCGAGCGCAGGCGGTTTTTTAAGTCTGATGTGAAAGCCTTCGGCTCAACCGAAGAAGTGCATCGGAAACTGGGAAACTTGAGTGCAGAAGAGGACAGTGGAACTCCATGTGTAGCGGTGAAATGCGTAGATATATGGAAGAACACCAGTGGCGAAGGCGGCTGTCTGGTCTGTAACTGACGCTGAGGCTCGAAAGTATGGGTAGCAAACAGG
+
A@BBBCC?BB@CC@CCCG?CACAC>ABG>BBACC<@@;::.;B@AB?@@BB=@?=>@>@>&A>AAABB@@AA95505=8B9<<9<BBB:?5AA;;9459AAAAAA4;;04<<=5==6=B?@@@ABA;;;=@?>9?BBBCFACACBB@CBCCCBBBCC>A;;:/;BBDCCCCCEA@AB@B?BC@AAA?CBBB=A;;5;=@B=BBBBBHD@CBAC;;7;AAABBBBB;;6:?@BCC:<<CCCC?DCCBBM?A@@?
@N9IO0:01096:06117
TACGTATGGAGCAAGCGTTATCCGGATTTACTGGGTGTAAAGGGTGCGTAGGTGGCAGTGCAAGTCAGATGTGAAAGGCCGGGGCTCAACCCCGGACGCTGCATTTGAAACTGCATAGCTGGAGTACAGGAGAGGCAGGCGGAATTCCTAGTGTAGCGGTGAAATGCGTAGATATTAGGAGGACACCAGTGGCGAAGGCGGCCTGCTGGACTGTTACTGACACTGAGGCACGAAAGCGTGGGGAGCAAACAGG
+
BBCBCCBB=;;;C@CABA>AAC?A=AA@6@A@@@;ABBBB>CC=CCBBAAB>BB?CBABABB>B@AA;;;BAA@A9B=B<?@?3@>?@=@?@0A<000:000...+0::3///776696//)/669=AB?BBA?<?8849A;@<A=A>AAA????@@@<AABC>??@B@@?BABB?00*0:*0/8838::=@BBB>A>AB>B?BABBB>AAAAA?999@@><===::5:>BBBB>@A>=AAA5>>>>F:><<<
@N9IO0:01065:06171
TACGAGAGGCCCAAACGTTATTCGGATTTACTGGGCTTAAAGAGTTCGTAGGCGGCTTGGAAAGTGGGGTGTGAAAGCCCTCGGCTTAACCGAGGAACTGCGCTCCAAACTACCGAGCTTGAGTAGGCTAGAGGTGAGCAGAACTGATGGTGGAGCGGTGAAATGCGTTGATATCATCAGGAATACCGGAGGCGAAGGCGGCTCACTGGGACCTAACTGACGCTGAGGAACGAAAGCTAGGGGAGCAAACGGG
+
ABA?=>:96:D;AB>;::?BB?AA=@@@9????>9=?4::5;@BB?BBB@@<?@<@B?A?BE<AACDD:BCCBAA<;::/9??5::<@=@=@??;@?A@??@?@@399/;@@@;??@?B=AADC??<?@@>??<?BBBBAAA?BBABBC>@@@@@@D@BBCC?CCCCGABBACBBA@A:;4:>@;;5;<;;5;;;5<><<5;A<;;BCC=CC@?@=?AABBBBEBBB@B@D>>>8?@AAABB6;;;@C<BBD<
@N9IO0:01066:06203
TACGGGGGGGGCAAGCGTTGTTCGGAATTACTGGGCGTAAAGGGCTCGTAGGTGGCCAACTAAGTCAGACGTGAAATCCCCAGGCTTAACCTGGGAACTGCGTCTGATACTGGATGGCTTGAATTCGGGAGAGGGATGCAGAATTCCAGGTGTAGCGGTGAAATGCGTAGATATCTGGAGGAATACCGGTGGCGAAGGCGGCATCCTGGACCGAGATTGACACTGAGGAGCGAAAGCCAGGGGAGCAAACGG
+
9?9?999999"?B06;C?9>;7;;697=-33<8803339:2;<5<<><<BA8AC.;.4.455.5<<>9::554;;13933&44.4:.4.459990:5:::665@A<569:BB7;;B:CB:AA8A8@@=4@99;<4;;@955?6A6C<C><@C?A<AD:CBB<5<<<BABCCBA;;=B8<=8<8:::4:8<<8<;:5;8<<7<6557;:8<<7<<<<<5:655;;;9;5;;;;>@6<<85555&5;;<<2555
@N9IO0:01082:06201
TACGTAGGGTGCAAGCGTTATCCGGAATTATTGGGCGTAAAGGGCTCGTAGGCGGTTCGTCGCGTCCGGTGTGAAAGTCCATCGCTTAACGGTGGATCCGCGCCGGGTACGGGCGGGCTTGAGTGCGGTAGGGGAGACTGGAATTCCCGGTGTAACGGTGGAATGTGTAGATATCGGGAAGAACACCAATGGCGAAGGCAGGTCTCTGGGCCGTTACTGACGCTGAGGAGCGAAAGCGTGGGGAGCGAACAGG
+
BC;;;BCE<A@CD?@ABB@BBB@C>A?ABCC=AA8@A;;;09:1>?@AA@@=@B?B@CEDDCCCBC?B?BBA@@E<CBB?BBB;;;@D@CB@BC?BAA>CAA@1993:99AC<CDD9::=@AABCBB?BBBCC9BBB@@@8=:=399/:?A@@??BC?BB@E@DABB@@@@;;;@AC>C9::@AAA@D?CC?CCC?A?BCC@CCCBBBC=C=@A?BBBCBBBCCBBB>AAB;;;6;AAABBB:BBCCCABBBB
@N9IO0:01092:06193
TACGAAGGGGGCTAGCGTTTGCTCGGAATCACTGGGCGTAAAGGGCGCGTAGGCGGACTCTTAAGTCGGGGGTGAAAGCCCAGGGCTCAACCCTGGAATTGCCTTCGATACTGGAGTCTTGAGTTCGGAAGAGGTTGGTGGAACTGCGAGTGTAGAGGTGAAATTCGTAGATATTCGCAAGAACACCGGTGGCGAAGGCGGCCAACTGGTCCGATACTGACGCTGAGGCGCGAAAGCGTGGGGAGCAAACAGG
+
>A=<<9<==;$33333333(33:44.45:8954:<1:?9;:,9;-9;A?:0/5/0*0///0)/)/;<BDDD05555)555)555)6>AC@CC=CB>A>B?BA>B?@AA00000,//8//)4333-38-305??<A:?<?A=A<<=;7333333/-,,(,,,,(,(,968:999>5:5553550588495871622+2255/5273;>F<AA<>AAAA>;::0//===6/77<==39;999<<0>@ABD>@@@=
@N9IO0:01099:06167
TACGTAGGGGGCAAGCGTTATCCGGAATTACTGGGTGTAAAGGGTGCGTAGGTGGTATGGCAAGTCAGAAGTGAAAACCCAGGGCTTAACTCTGGGACTGCTTTTGAAACTGTCAGACTGGAGTGCAGGAGAGGTAAGCGGAATTCCTAGTGTAGCGGTGAAATGCGTAGATATTAGGAGGAACATCAGTGGCGAAGGCGGCTTACTGGACTGAAACTGACACTGAGGCACGAAAAGCGTGGGGAGCAAACAGG
+
CC;<;BBGFD5@@@BBBCBCCFAC@C?B?B@@@A<BAAAB:@@:@A@@@BCADD?BCDC?BCABCA;;;=A@BCCC6@?9?>=5;;17-388333(3::;=>>?1@?@9998?@AAB?>?9??9899929@@A?BB?BBB?C@C?B?BBA???CBBB?CCCC>BCB>>A???@@7;;:>>:>:>?::::;:18/8583//+/;5:<>>:=BBCBA8=><A99::=;;4:>>8888(8>><>>>/;868>7:888
@N9IO0:01066:06251
TACAGAGGATGCAAGCGTTATCCGGAATGATTGGGCGTAAAGCATCTGTAGGTGGCTTTTTAAGTCTGCCGTCAAATCCCAGGGCTCAACCCTGGACAGGCAGTGAAAACTACCAAGCTGGAGTACGGTAGGGGCAGAGGGGAATTTCTGGTTGAGCGGTGAAATGCGTAGAGATCGGAAAGAACACCAACGGCGAAAGCACTCTGCTGGGCCGACACTGACACTGAGAGATGAAAGCTAGGGGAGCAAATGGG
+
ACBBB@@<@AAAB?BABBABBCBH@C<;:<@9=>5B@@@B:;@CBBBB@:9.55.5;<;<+<059@@A@<00/@<3==A<??>6666==BA9@@4;;?@;>:944499+999;7<7?AB<8;54444.499::+9449999&47@;,559.72;99;;9<?@B7>:;::8866////(//(/969;;7;7;<7<<>>7==A=BBAA@BAB<B>AAABAA??:::99:@:;;@DDD>BB???FE:???BC>AAA:
@N9IO0:01070:06228
TACGGAGGATCCGAGCGTTATCCGGATTTATTGGGTTTAAAGGGAGCGTAGGCGGACGCTTAAGTCAGTTGTGAAAGTTTGCGGCTCAACCGTAAAATTGCAGTTGATACTGGGTGTCTTGAGTACAGTAGAGGCAGGCGGAATTCGTGGTGTAGCGGTGAAATGCTTAGATATCACGAAGAACTCCGATTGCGAAGGCAGCTTGCTGGACTGTAACTGACGCTGATGCTCGAAAGTGTGGGTATCAAACAGG
+
BBBB@BB?CCC?B@@@BA?ABC?B?BAB5AB4:;.;;)9<2@B8CCBCC??=?@:@A@?@<?:@AA@@@?BABBC=BBE>CA@=@CDC@C9:9ABB5@;@;;;B=@@@@@CCC>999AA?@???A9:9???8839?@998382939???=?A??9::;???@=@@@B>AAAA@AAABBC<@@=>>>=@AC>@@A@595999@@?AC@?=?ACABB?BCBB>>?@@AA?@@A@@@;@@B@@@=@BBBCF<;;;>
@N9IO0:01079:06250
TACGTAGGGTGCGGGCGTTAATCGGAATTACTGGGCGTAAAGCGTGCGCAGGCGGCTCCTTAAGTCAGATGTGAAATCCCCGGGCTTAACCTGGGAACTGCGTTTGAAACTGAGGGGCTTGAGTGTGGAAGAGGGGGGTGGAATTCCAGGTGTAGCAGTGAAATGCGTAGAGATCTGGAGGAACACCGATGGCGAAGGCAGCCCCCTGGGCTAACACTGACGCTCATGCACGAAAGCGTGGGGAGCAAACAGG
+
CCBBABBC<AACB@:BAA<AADBDAC@B>B?899.9?===9@@@@A@AA?=;??6;<E@G@C?@;;;A@@A9994,9><<.<D2::4949;<==3=+0///55<6=?@7:994333&3:5::=<=>>8;69449999$9>;>=C=A=AC?BBBCBAAABBBC>CB@@AB;;;@@@A@;@A4839?=9>@;;6;BC<?;?@;;<<<*<BD=BBBACCBBBB;;;;;;==>AB>@@::;9===>6999BC=@@@<
@N9IO0:01087:06253
TACGTAGGTGGCAAGCGTTGTCCGGATTTACTGGGCGTAAAGCGCGCGCAGGTGGCCTGTCGCGTCCGAGGTGAAATCTCCCGGCTCAACTGGGAGGGGTCTTCGGATACGGGCAGGCTTGAGGAGAGCAGAGGTAGGCGGAATTCTGGGTGTAGTGGTGAAATGCGTAGATATCCAGAGGAACACCAGTGGCGAAGGCGGCCTACTGGGCTCCACCTGACACTGAGGCGCGAAAGCGTGGGGAGCGAACCGG
+
CBCCBBC>AA?@A=ABBA=@BB?B9;;C=BCAAA>AAACC>A@C@@9::AA=@A=B>ABBBBBBBB?ABB?AABC>DCCCE>A?ABBB>@ABB<BBEE8??B?BC@@@@CCE?BBB@BC@BCC>BCBCBCBBB@BBC?A@<A?B>BAAA;ACCCDCD@DAA@:?@@ABAACBA@A?B:::?B?ABB>BCEB?C;94:?@@<@?AAA@??9@@@?BC?BCBBBAB@@@<@@?AAD;@@@@AAA6@AB;;7;<@>
@N9IO0:01089:06233
TACGGAGGATCCGAGCGTTATCCGGATTTATTGGGTTTAAAGGGAGCGTAGGCGGACGCTTAAGTCAGTTGTGAAAGTTTGCGGCTCAACCGTAAAATTGCAGTTGATACTGGGTGTCTTGAGTACAGTAGAGGCAGGCGGAATTCGTGGTGTAGCGGTGAAATGCTTAGATATCACGAAGAACTCCGATTGCGAAGGCAGCTTGCTGGACTGTAACTGACGCTGATGCTCGAAAGTGTGGGTATCAAACAGG
+
CBBA@CC@BCC?ABB@@@>@@@=@?BBB<BA>BB6?@8@A8AB=BDBBCBB?@@;@A?>?694:BAABB?B@AAB=BAA<A??=?ACB@B=@@BAA5A5;;@@B?AABBA???8>???A?@?>>@9:9@?A@B<>?A=88281829?AA?ABBAA??=?AAA<ABCC@CBBBB?@?BBA?CC@BBC@BBC9::AA;?;??AAB>AABB?BCCABB?A@?@?@@@@AAABBBBBB=BBCBBB>CDCCCJ?<;<A
@N9IO0:01070:06308
GACAGAGGGGGCAAGCGTTGCTCGGAATCACTGGGCGTAAAGGGCGCGTAGGCGGGATGGCAAGTCGGTCGTGAAATCCTTCGGCTCAACCGAAGAACGTCGGCCGATACTGCCGTTCTTGAGGGATGCAGAGGAGATTGGAATTCCCGGTGTAGCGGTGAAATGTGTAGAGATCGGGAGGAACACCGGTGGCGAAGGCGGGTCTCTGGGCATCTCCTGACGCTGAGGCGCGAAAGCGTGGGGAGCAAACGGG
+
CCA@=;:9:9*:A;>@AA999@@D?A9::CBCAA<???AB>BB>BCCCBBB?BBB:@@@?BC@BBDC@B@AAA@D<BB>A6?@=966=7@7@C9;A<A=:>>+0+0:::099>:>@?@@<A@@A;@;;;BBBB?AACC=A=A<A<AB>B@BC@B@@B>BCCC>;<;AAAAA@?:>@?6==292444.4.44.4;;395:>>8?>>CCCC>CBCBBB?BCB9999949:8=67:>+0/::<;<.<:::<6;AC<
@N9IO0:01071:06299
TACGTAGGGTGCGAGCGTTAATCGGAATACTGGGCGTAAAGCGTGCGCAGGCGGTTTTGTAAGCCAGATGTGAAATCCCCGGGCTTAACCTGGGAATGGCATTTGGGACTGCAAGGCTGGAGTGTGGCAGAGGAGACTGGAATTCCCGGTGTAGCAGTGAAATGCGTAGATATCGGGAGGATGACCGATGCGAAGGCAGGTCTCTGGGCTGACACTGACGCTCATGCACGAAAGCGTGGGGAGCAAACAGG
+
AABB@A@D6;;@;;;AAA@C@CAE?A000AABC?BBBBB:@AAAA@@@CB?BB>ABA5;<;@AA7;;@@BBBDC;<<;;.<A8@>?C?B?B@>,0+00+0:::3::3:;998928187;9>:0//9067988689///8(/(/5993906;88445;::==5>?:::993778///)/6(////9466//39<6;133:63339777)7;;;99<=>>887@@A@@@@@<;;0;;:?@@@6;;;@B<ACB?
@N9IO0:01081:06282
TACAGAGGAGGCAAGCGTTGTTCGGAATCACTGGGCTTAAAGCGCGTGTAGGCGCCTCGCAAGTACTTTGTGAAATCCCTCGGCTCAACCGGGGAATTGCTGGGTATACTGCAAGGCTTGAGGCGGGTAGGGGTGCTTGGAACTCTAGGTGGAGCGGTGAAATGCGTAGATATCTAGAGGAACGCCTGTGGCGAAAGCGGAGCACTGGGCCCGTCCTGACGCTAAGACGCGAAAGCGTGGGTAGCAAACGGG
+
BBCCCBB?BB?BC;@9::<ABACJAC;;<CCCCC=BC<@@;A@=??AAA@A=???=??>?@>A@@@AC=BBBBE>BBB>CBB=??>?;@:@@A6@6?58>BED<CABBBBA@@5947@>979;99:2:@@CC:A@@@3:3828>>==>4>:48<BB?BBBB=???AAAABB;:;>EAAA?A?ABB?BB@@=A@AA6AAC5;;;<;BBD<BB>BCC@CDCBCBCD@CCBA@;<;7;AEBBB>BAAAAA<ABD=
@N9IO0:01091:06288
TACGAAGGGGGCTAGCGTTGTTCGGAATTACTGGGCGTAAAGGGCGCGTAGGCGGTCTTGTAAGTCAGATGTGAAAGCCCCGGGCTCAACCCGGGAATAGCATTTGATACTGCGAGGCTTGAGTCCGGGAGAGGATGGCGGAATTCCCAGTGTAGAGGTGAAATTCGTAGATATTGGGAAGAACACCGGTGGCGAAGGCGGCCATCTGGACCGGTACTGACGCTGAGGCGCGAAAGCGTGGGGAGCAAACAGG
+
695=@3=>>=(;=@A9:9@CC=AA>A>A?CBBBB>???BD<AA<899??<<:00+0==,0:A:@???@A@@;;<@9;;;;.9:5===>;@@:AC:B?A@@@BBB<AABABBBBBCC@CC:=9BAB@CC=BBBB?ADD@BB>B?A<AE>AABCCBBAB?BCCE=D:;;BAA@B@@5<<0;;?@@DCC?B?@?;@AA=A=???B9;;BBC>@A?A?C@@@?BBA@@@?@=??>9;;0;?@@BBC6@AA@@9>==:
@N9IO0:01104:06270
TACGTAGGGTGCAAGCGTTATCCGGAATTATTGGGCGTAAAGGGCTCGTAGGCGGTTCGTCGCGTCCGGTGTGAAAGTCCATCGCTTAACGGTGGATCCGCGCCGGGTACGGGCGGGCTTGAGTGCGGTAGGGGAGACTGGAATTCCCGGTGTAACGGTGGAATGTGTAGATATCGGGAAGAACACCAATGGCGAAGGCAGGTCTCTGGGCCGTTACTGACGCTGAGGAGCGAAAGCGTGGGGAGCAAACAGG
+
CC@A@BBC=@@@D?B:<;B;<;=A=@7;5;B5;;.;?;;9,9:6@BCCBBB@BC?C@DFCJDCCBB?B?BBBAA@9@;;5<;A@@@AC?BB=;:8:A@?BCCB?BC9:::AA;BCE=BC=@@BBBBC??????2=??>@@9=8=3:9/:=@@@C@CD?BB?C@BABB@@@CBBBBEL?K=@@?BCB@E>AA?CBB?B@CCC?BBABABB<B?BB?BBBA@@BBB@@@?@A@A@@;@BBBCEF<DECCC>CGFA
@N9IO0:01110:06280
TACGAAGGATCCAAGCGTTGTCCGGATTTACTGGGTTTAAAGGGTGCGTAGGCGGATGTCTAAGTCAGTGGTGAAAGCCGGCAGCTTAACTGTCGAATTGCCATTGAAACTGGACGTCTCGAGTGCGGTTGAGGTGACTGGAATGTAACATGTAGCGGTGAAATGACATAGATATGTTACAGACACCGATGCGAGGACAGGTCACTAAACCGTAACTGACGCTGAGGCACGAAAGCGTGGGGATCAAACAGG
+
AAB@@<@?A@A?B>BBBB@AAAACACBE>CCCCF<A@6994:D=BCCDCDC?BB>A@ABCBB?BBB@??C?BBBC>CC@B@BCAAA7:7;AAACCC@C?BB<A@?@@@9@?=8<<:98>??@@BAAA@B@AAA>B@@?<>8=8>?>9166//////<7A@;;47-----9;;<>>>=9::-----,(,,--,,--(-55959;4449909056B?CBB??;00000)0//<99*/995999*995@@8?B@>
@N9IO0:01089:06319
TACGGAAGGTGCAAGCGTTAATCGGAATTACTGGGCGTAAAGCGCGCGTAGGCGGCTTCGTAAGTCGGGTGTGAAAGCCCCGGGCTCAACCTGGGAACTGCGCTCGATACTGCGGAGCTCGAGTACGAGAGAGGGGGGTGGAATTCCAGGTGTAGCGGTGAAATGCGTAGAGATCTGGAGGAACACCGGTGGCGAAGGCGGCCCCCTGGTTCGATACTGACGCTGAGGTGCGAAAGCGTGGGGAGCAA
+
BBBC?B=B=@@AB?B;;;>A;AAA;A:A?DBBBE>:;;CC=B;;;<;;>@B?@@?@CAFCBB?C<??>399?=>=8?ABB9CF>BBAB@B?@??8?9<=@0/0<@@?A@::9==::7:@@A:::EEBBBBAAABBBA(>>8><@9>9=@;@@AAA982:@==4===>>A;;898;;@@AA>A????>A=?@?BAA?@;??19888(9>9=9?>@@A:00;;00/;::7:=ABBB>BDCBBBA6AA=;;
@N9IO0:01099:06336
TACGTATGGAGCAAGCGTTATCCGGATTTACTGGGTGTAAAGGGAGTGTAGGTGGCCAGGCAAGTCAGAAGTGAAAGCCCGGGCTCAACCCCGGGACTGCTTTGAAACTGCAGGGCTAGAGTGCAGGAGGGCAAGTGGAATTCCTAGTGTAGCGGTGAAATGCGTAGATATTAGGAGGAACACCAGTGGCGAAGGCGGCTTGCTGGACTGTAACTGACACTGAGGCTCGAAAGCGTGGGGAGCAACAGG
+
==<<<9459555;799;<.//9)/*//9/77555)55599)55)5:5////)/:27)66.557666;<><@@999)4<@0>?8=>?;.499&44(4:::444(4;<299944483:;>>?@::;BB7;;C=CC?A@C@C>B=A=AB;;;CBEBC@CCCL>BBBB@@;;;A@;>:6..*.).::6.08:49;;7;78405:6?@BB=AAABBB=AABBAA@@@9979ACAAA8=<<9988(7;77//>=5
@N9IO0:01100:06337
TACGGAGGATCCGAGCGTTATCCGGATTTATTGGGTTTAAAGGGAGCGTAGGCGGACGCTTTAAAGTCAGTTGTGAAAGTTTGCGGCTCAACCGTAAAATTGCAGTTGATACTGGGTGTCTTGAGTACAGTAGAGGCAGGCGGAATTCGTGGTGTAGCGGTGAAATGCTTAGATATCACGAAGAACTCCGATTGCGAAGGCAGCTTGCTGGACTGTAACTGACGCTGATGCTCGAAAGTGTGGGTATCAAACAGG
+
?@;;7:?>@@@49:>AAA=ABC?CAAAB>AD5;;6;A9BB;BC?;;;BA;;7;A>@9:;;;,:9)4;;9457<:::;24//(///)/658(0)//0//&/)//844.5;?ACDCB>BAA@A=??@@AAAAAA???=@??:?=9>3:399=<8?AA@ABB?BBCD=@@@@?@@@@@?;;:==89927;=<?@A?B?@@;?5:88:::??@@<?@AAAA@BA???;::::9;<=<<<=49555==6>B=ACE=:99=
@N9IO0:01094:06375
TACGTAGGGGGCTAGCGTTGTCCGGATTTATTGGGCGTAAAGAGCGTGTAGGCGGCCAGGTAGGTCCGTTGTGAAAACTCGAGGCTTAACCTCGAGATGCCGACGGAAACCATCTGGCTAGAGTCCGGAAGAGGAGAGTGGAATTCCTGGTGTAGCGGTGAAATGCGCAGATATCAGGAAGAACACCTATGGCGAAGGCAGCTCTCTGGGACGGTACTGACGCTGAGACGCGAAAAGCGTGGGGAGCGAACAGG
+
AA;;;BAABC.;:AA>@@6::;?A<@@D;CC<?=5=;:;:,4999<BBBBF>;;7:6?>?>>B@?D@;;6;<<<;;&//99<D:A<@B>@=;;:;9944858>::59=18-85:::7?AAABCCB?B@C?A::79BBCDF?C>?<??AA?AACAABA>ACBB=AB@AA@9:9A@?@@6;4;B5;;C?ABCD@BBC@C:;<;;AAAC;;;0:99<CAABAAAABAA@@??>@;;;;&;==@@@@4@@@@@:??B6
@N9IO0:01103:06378
TACGTAGGGTGCAAGCGTTAATCGGAATTACTGGGCGTAAAGCGTGCGCAGGCGGTTATGTAAGACAGTTGTGAAATCCCCGGGCTCAACCTGGGAACTGCATCTGTGACTGCATAGCTAGAGTACGGTAGAGGGGGATGGAATTCCGCGTGTAGCAGTGAAATGCGTAGATATGCGGAGGAACACCGATGGCGAAGGCAATCCCCTGGACCTGTACTGACGCTCATGCACGAAAGCGTGGGGAGCAAACAG
+
@@;;:@@@:ABCC?CCCB60-0BB:B,0)/7::<6<A;DK>BBB;;;DCBB@BB?B>;;;BA;@@:;;A@@@@AB<AAAA6@B=;;;:=B=:;:08:==>;??>:>>??:>>;??A?@?BBEBBBCC?BBAAABBB2BBB;?9?<@9??AABABACBBBBBD>AABBBBBBBBBBDB?BB?B???C?BBAA>ACD@F?@@?CDBD8BB>@?;@@A@@:;;@;::9@@@>:=999,955>>?@2<<<>>4:65
@N9IO0:01112:06377
TACAGAGAGTGCGAACGTTGTTCGGAATTACTGGGCTTAAAGCGCACGTAGGCGGCATCGTAAGTGTCCGGTGAAATCCCACGGCTCACCCGTGGAACTGCCTGGCAGACTGCGATGCTCGAGTATGGTAGGGGAGAGCGGAACTCCTGGTGGAGCGGTGAAATGCGTAGATATCAGGAGGAACACCGGTGGCGAAGGCGGCTCTCTGGTCCATGTCTGACGCTGGAGGTGACGAAAGCTAGGGGAGCAAACGG
+
BBCBBCCB9::CCBACA@=@A;@@=@?C?@ACCC=CC?CC9;;BBB@@@AA>;;6;AABBCC?;;;AA=A;@;:979DC>CAB?BBBBBC=A@A=@=@@@@?BB<99:BBBCCCCCCCCCDCCCCAA?ACEDE;BAAAAA@D?AAC>@@?BB@BBCC@BAAA<AAA@??A??@??AB<@@>B>AA@;A=AA;AA?5;5;@:@@A<;;@?AA>BAA>@B;;;AA;0+0A;00000.:/.0/////&/:444)4::
@N9IO0:01116:05795
TACAGAGGGTGCGAGCGTTGTCCGGAATCACTGGGCGTAAAGGGCGCGTAGGTGGCTTGGTAAGCGTGCGGTGAAAGCCCGGGGCTCAACCCCGGGTCTGCCGTGCGAACTGCCGACTCGAGCATAGTAGAGGCAGGTGGAATTCCGGGTGTAGCGGTGGAATGCGTAGGAGATCCGGAAGAACACCGGTGGCGAAAGGCGGCCTGCTGGGCTATTGCTGACTGAGGCGCGGACAGCGTGGGGGAGCAAAACAGG
+
:;9??:;;/9=@@:9;B@49<;4:=B166;;>>>8===@A49905A@=><=2668;;7;9<<2//////:55555)55<)555&599;6;AA06606;:99-4438;;-45::5:<<<<<:=8:4445545>:===:>>16.5.5.59)5/77://)/94:394/////)//5::)/)/4//)-77)/)/-(-779,6,//5;)/666;A4=6666999955/---(-,,,(,-99///8:::'//////&//32
@N9IO0:01121:05768
AACGTAGGTCACAAGCGTTGTCCGGAATTACTGGGTGTAAAGGGAGCGCAGGCGGGAAGACAAGTTGGAAGTGAAATCTATGGGCTCAACCCATAAACTGCTTTCAAAACTGTTTTTCTTGAGTAGTGCAGAGGTAGGCGGAATTCCCGGTGTAGCGGTGGAATGCGTAGATATCGGGAGGAACACCAGTGGCGAAGGCGGCCTACTGGGCACCAACTGACGCTGAGGCTCGAAAGTGTGGGTAGCAAACAGG
+
B8;;;@@=@A@:;4;;9<;AAFAB@B@C:;;AAA;A@ABC=CC=;;<BBCC@CCF?HA;;;B?AA6;7<=@>;;;0;@@CCDD<ABCB?BB<ABB@;@@@?@@6?@@?3>>4:9::*992448:<:::CA@AA=ABB>BC>B5;5;;0;>;;;;;CE?CC?A?ACACIDCCBAAAAA=@@=@=@@A?@@@B@CBB>B?;;7;=;;;AAA;BBB@C7;;AB@:99:9:@CCAAAD:@@@@@>6>?>@@@8@@?<
@N9IO0:01121:05784
TACGTAGGGTGCAAGCGTTAATCGGAATTACTGGGCGTAAAGGGTGCGCAGGCGCCTCGCAAGTCAGGCGTGAAATCCCCGGGCTTAACTTGGGAATGGCGCTTGAAACTACGAGGCTGGAGTGTGGCAGAGGGAGGTGGAATTCCACGTGTAGCGGTGAAATGCGTAGAGATGTGGAGGAACACCGATGGCGAAGGCAGCCTCCTGGGCCAACACTGACGCTCATGCACGAAAGCGTGGGGAGCAAACAGG
+
CAA@@BBA8A@@@=@AAA?B?BCC@CAC@BBCEE?ABACD<BB9<<;;;BB@;;:<@;;:D:00000,00@/44/59AA6BC=BB@C@CC?BC?B?AA<??A@=ACH>BBBBA><9>A@=A@AA>?9<>==??8?A>BB>B?B@D@CCCCCCCCC>:>99609<<>>>>>>?;;@C459:>:@BA;@B;;6;CC>C@AABB;??299>5?9?;@===@>:59@@@>?959>==5=@@BBCC:CBBCC=@@@7
@N9IO0:01124:05802
TACGGGGGGTGCAAGCGTTAATCGGAATTACTGGGCGTAAAGGGTTCGTAGGTTGTTTGATAAGTTATTTGTGAAATCCCTGGGCTCAACCTGGGAAGGTCATATAAAACTGTCAGGCTAGAGTATGGGAGAGGGTAGTGGAATTTCCGGTGTAGCGGTGAAATGCGTAGAGATCGGAAGGAACACCAGTGGCGAAGGCGGCTACCTGGCCTAATACTGACACTGAGGAACGAAAGCGTGGGGAGCAAACAGG
+
DCBBDDDE*@@A@=@@A@>B?ABB?B?B>AAABB=BBBCE>BB>B=AAB@@;@4;:B8;;BB@BBADHE;;;@AC>DCD>DCC=CCCC=A?ACC=C@F@CCCCCDDLL;A;;;DCGAHCCBA@@BBBC>@A@DD?CCCAB?B?BB>B?C<9::??::8:CCD=?????@A@@::9;8<1;6;6>@A@CBBB>ABC?B?AA>ABBB@BB?A>??<@AAACBBBBAA@@<@;=>==9@AAABED8A@BBA=A?@9
@N9IO0:01137:05806
TACAGAGGGTGCAAGCGTTAATCGGAATTACTGGGCGTAAAGCGCGCGTAGGCGGCTTGACAAGTCGAGTGTGAAATCCCCGGGCTTAACCTGGGAGCTGCATTCGAAACTGTCTTGCTAGAGTATGGGAGAGGGAAGTGGAATTTCAGGTGTAGCGGTGAAATGCGTAGATATCTGAAGGAACATCAGTGGCGAAAGCGACTTCCTGGACCAATACTGACGCTCAGGTGCGAAAGCGTGGGGAGCAAACAGG
+
BBCCCCCC:@A:;7;=@?<A7A@C<A6A6;BBBA=:5;A:3:;5;B@AABC@DC?CA8CCAC?BBB9:9?@@???8<A?A0>=3;=4=4>178?2:349C@@@?CAAB<@@@BBC8;;B;99?AB<<<0;D;;;0;>D;;5;;@@;?@C?BBBB@@@;?@CB8A<;;BCBABB;;;BC=A=@?;;<::??@=???@9@@@@AB=A>BC>BB@B=??A@CA:::@>@@=:99AAC9:9BBFFD9@ABAC;@994
@N9IO0:01141:05787
TACGGAGGGTGCAAGCGTTGTTCGGAATTATTGGGCGTAAAGCGCGTGTAGGCGGTCTGTTAAGTCTGATGTGAAAGCCCCGGGCTCAACCCGGGAAGTGCATTGGAAACTGGCAGACTTGAGTACGGGAGAGGTAGTGGAATTCCGAGTGTAGGGGTGAAATCCGTAGATATTCGGAGGAACACCGGTGGCGAAGGCGGCTACCTGGACCGATACTGACGCTGAGACGCGAAAGCGTGGGGAGCAAACAGG
+
;<@@<?@A8A@@@=AB@A<@C><;5;5;>AA49604;===5;;;:?@@@BC=AA>;;;BE4;4900000//999</6/DG0@?9;00/)//(//(/)//88897;4:=4>>??CBBBCC?A@@999:A9AB??<?AA9:5/6=<;,.-8--/3755)5888022,29::?CBB?@@<@@9@::::2:=@B9?<<27-7><==9=;=<888-7778<7337333;83738<<<<5=999@A@4@A9;:/:AA>
@N9IO0:01142:05797
TACGAAGGGGGCTAGCGTTGTTCGGAATTACTGGGCGTAAAGCGCGCGCAGGCGGTTCTTCAAGTCAGAGGTGAAAGCCCAGAGCTCAACTCTGGAATGGCCTTTGAGACTAGAGAACTAGGGTACGGGAGAGGTGAGTGGAATTCCGAGTGTAGAGGTGAAATTCGTAGATATTCGGAAGAACACCAGTGGCGAAGGCGGCTCACTGGCCCGTTACCGACGCTCAGGCGCGACAGCGTGGGGAGCAAACAGG
+
BBBBB@CDCC5BBBCBCB>A?;??8=4:6;@@@C>AAACB599A:::A@@A=;;7;>BA@CC@CBCBD;;8;BBC=CCC>CCBBAA@@=AAACD>A>AC@C@BB<B@@@@AAA9::<@A?BB6@ABBB<BCCB=;;;BCB@C>B@C?BBDDEEAAA@<?@?@;A>ABCCBBBBA?AB<@<@A=@@B?BBAA?BC@<?;0/*/669@BB?BB>BC@BB=BCBCBAB@?8A997>@>?===>==-:7???6=AA?
@N9IO0:01152:05774
TACGTAGGGTGCAAGCGTTAATCGGAATTACTGGGCGTAAAGCGTGCGCAGGCGGCTATGCAAGACAGATGTGAAATCCCCGGGCTCAACCTGGGAACTGCATTTGTGACTGCATGGCTAGAGTACGGCAGAGGGGGGATGGAATTCCGCGTGTAGCAGTGAAATGCGTAGATATGCGGAGGAACACCGATGGCGAAGGCAATCCCCTGGGCCTGTACTGACGCTCATGCACGAAAGCGTGGGGAGCAAACAGG
+
BB@@@BCC<A@BDACCBA>B7;;B>@49.4999>8?@@BC;AA@@@@BB@@<@@>;;;@@CD@BBCBA@?:::=D6::::-9<.88AC@D?ABD>H9:8??AAB<B>>>DBBA;;;@EBA@@AA@@@=A@@;;;;;;%:4:<=8<8<9<<BA???????>CDC>939@9778?ABABA?BB595:A@<@A@@=@A>9=999134==1=??18059977:979775655;555222'299:977+99<AA8===:
@N9IO0:01155:05779
TACGTAGGTGGCAAGCGTTGTCCGGATTTATTGGGCGTAAAGCGAGCGCAGGCGGTTTCTTAAGTCTGATGTGAAAGCCCCCGGCTCAACCGGGGAGGGTCATTGGAAACTGGGAGACTTGAGTGCAGAAGAGGAGAGTGGAATTCCATGTGTAGCGGTGAAAATGCGTAGATATATGGAGGAACACCAGTGGCGAAGGCGGCTCTCTGGTCTGTAACTGACGCTGAGGCTCGAAAAGCGTGGGGAGCGAACAGG
+
ABCBCBBABB@BC@CAAA?BBB@C>@@C=AA6;;0;@;;;0;=:;::AAB@?A@>AF>DD@D>AACBCA<??;;:13:333$36;:=B@C7@;:/@@=8?997286;;3447B9BBBBB?BA@>>>>><;BBB>A=?>==8=;?5;6;?<==>==>=::8988&62...5...6877;47;6=4<9946:7:19>>9@9@B=A???>>><998=<=:>;::8>;<977/5555522&5868;99,55:8;;::;:
@N9IO0:01157:05798
TACGTATGTCCCGAGCGTTATCCGGATTTATTGGGCGTAAAGCGAGCGCAGACGGTTGATTAAGTCTGATGTGAAAGCCCGGAGCTCAACTCCGGAATGGCATTGGAAACTGGTTAACTTGAGTGCAGTAGAGGTAAGTGGAACTCCATGTGTAGCGGTGGAATGTGTAGATATATGGAAGAACACCAGTGGCGAAGGCGGCTTACTGGACTGTAACTGACGTTGAGGCTCGAAAGTGTGGGTAGCAAACAGG
+
B@;00@0007:1=9=B;;7<CD?DACCC=B@=@B;@@@@?.9;@@BABBBBC;<:;?CCC?B?AA@@???@;DDC<??F>C??@ABAA;?8938;A299:???=@=AB5::A<?9>?AB<??>>=99777>;<8><6;=>8A?CAB?@989?>>>:?9=;6?=000???@ABB888B?A9??4::=:><=?:87817;<<9==6;;?@=?@@A@A=AB??=::5///488/444(3;3333(39888808892
@N9IO0:01158:05800
TACGTAGGGGGCAAGCGTTATCCGGATTTTACTGGGTGTAAAGGGGAGTGTAGGTGGTCTGGCAAGTCAGATGTGAAAGCCCGGGGCTCAACGTCCGGGATCTTGGCATTTGAAACTGTCAGACTGAGTGCAGGAGGAGGAAAGTGAATTCCTAGTGTAGCGGTGAAATGCGTAGATATTAGGAAGAACACCAGTGGCGAAGGCGGCTTTCTGGACTGTAACTGACACTGAGGCTCGGAAAAGCGTGGGGAGCAAACAGG
+
C@A@ABBCBC2@@=ACBB=AB@2;4;000&/////)/////)444&44444557;:5:333-3975444444444:;1:::(333&3333-33;;-33(333749,3399098808:::9944444<<<5//93--)-,066,2,-/(/(/(/33388:::;.3778*9?;=>AAA@86---(-(-2022337...(..7)/)//)///(/3328:334449;;99:33/884----)---&/;373;9+88333,3996
@N9IO0:01114:05814
TACGAAGGGGGCTAGCGTTGCTCGGAATCACTGGGCGTAAAGGGTGCGTAGGCGGGTCTTTAAGTCAGAGGTGAAATCCTGGAGCTCAACTCCAGAACTGCCTTTGATACTGAGGATCTTGAGTTCGGGAGAGGTGAGTGGAACTGCGAGTGTAGAGGTGAAATTCGTAGATATTCGCAAGAACACCAGTGGCGAAGGCGGCTCACTGGCCCGATACTGACGCTGAGGCACGAAAAGCGTGGGGAGCAAACAGG
+
BB;;;:;EDG5BBBCAAA?A;;;C?C>@?BBBBC<@@@BA9AA<ABABBCC@CBB9?9::.;5;AABDCB@CCCD?BB?@>9>;;;;C@@@@@BBB@B@AA=AA:A@@BBBB;;9;BBA8;;BB@CCF=BB@?<@A@@@A?E?CCCA@ABCAAA;;;=@@@DGE@CCBAA:??B=@AAB?AB@AAB:><:@7=CB>A>7759:::?BB=AA<A@@?>>??;;9===>9>>87888&798<:99*..7;:1===5
@N9IO0:01121:05833
TACGGAGGATCCGAGCGTTATCCGGATTTATTGGGTTTAAAGGGAGCGTAGATGGATGTTTAAGTCAGTTGTGAAAGTTTGCGGCTCAACCGTAAAATTGCAGTTGATACTGGATATCTTGAGTGCAGTTGAGGCAGGCGGAATTCGTGGTGTAGCGGTGAAATGCTTAGATATCACGAAGAACTCCGATTGCGAAGGCAGCCTGCTAAGCTGCAACTGACATTGAGGCTCGAAAGTGTGGGTATCAAACAGG
+
CDBB?CC?BBB?B@BACC@CCD?B=@@@6>@;@A:@@;@B;BA<AABBBCCBBB@CCCAC9;6;AA@@@?::;AA;A@@=@AA=AAAB>A?D?><<2<9=?==?9??@@?=?087=@??=>>>AA@@@@<@994;BB?CC>A=@>B;;;@CD@A@DC@BCBL>BAA@?A;;;A@@@@BC?CC@CCCABBB7;;@@5;5;AAA@BBBBB>@@@@@B?AB@@@B@;@00,0@@@CC8<<AA@A;@BBAAA<AA@;
@N9IO0:01126:05859
AACGTAGGGTGCAAGCGTTGTCCGGAATTACTGGGTGTAAAGGGAGCGCAGGCGGACCGGCAAGTTGGAAGTGAAAACTATGGGCTCAACCCATAAATTGCTTTCAAAACTGCTGGCCTTGAGTAGTGCAGAGGTAGGTGGAATTCCCGGTGTAGCGGTGGAATGCGTAGATATCGGGAGGAACACCAGTGGCGAAGGCGACCTACTGGGCACCAACTGACGCTGAGGCTCGAAAGCATGGGTAGCAAACAGG
+
E;CCCAAA<@@>B?BBBB@CCCBF@D?B?BBBBB=ABAAA.:;.;ABAAAA=AB?CC?CACC@@@:@+0-0=9@;=//;ABCD=A:9::?A9@@A@<AABBAC;CCAC9CGGB::::@C?AA@@@AAAAABBB@BBB@CCAIACACC>C?BBBBBBB@CC=@;;;;>@@BBBBAAAE=::8:<@AE?B;;<5;@@>A6;;AA>ABBAAA>ABB@I:;;BBBA=@000+0>000@<@9:9CE8BCCBBB<BCC?
@N9IO0:01129:05853
TACGGAGGGTGCAAGCGTTAATCGGAATTACTGGGCGTAAAGCGCACGCAGGTGGCTGAGTCAGTCGATTGTGAAAGCCCTGGGCTTAACCTGGGAATTGCAGTCGATACTACTCAGCTGGAGTATGGGAGAGGGTAGTGGAATTCCCGGTGTAGCGGTGAAATGCGTAGATATCGGGAGGAACATCAGTGGCGAAGGCGGCTACCTGGCCCAATACTGACACTCAGGTGCGACGAGCGTGGGGAGCAAACAG
+
ECBC?BBB<BBBC?BBGC=A=>00+0,0)/9=9@<BBBCC<@0000///9;;?A:@>A@?;?CCCDCBB655<::(/0/(///(//161767CC<B@B77:88?=88AA@ABAA@????A?9::AA@@8?9889*9<<78/27<6;;-7.8<:;;9=4;:79/777A==;>;:855:.87375;97888;;8>??<C8>?:?AAA:::49@8@:<A;56/888....(.6233.....52222&2228=3922
@N9IO0:01135:05811
TACGTAGGGTGCAAGCGTTAATCGGAATTACTGGGCGTAAAGCGTGCGCAGGCGGTTATGCAAGACAGAGGTGAAATCCCCGGGCTCAACCTGGGAACTGCCTTTGTGACTGCATAGCTAGAGTACGGTAGAGGGGGATGGAATTCCGCGTGTAGCAGTGAAATGCGTAGATATGCGGAGGAACACCGATGGCGAAGGCAATCCCCTGGACCTGTACTGACGCTCATGCACGAAAGCGTGGGGAGCAAACAGG
+
BBBCCBBB:@ACB?BBBB70-0@B9@,0,0ACCJ>BCBCE=A@CAAACBBA?AA=A=@@@CC@CCCCBBB?BBCC>CCCA5?@-;9<<6<9@@?:A<?>>C?AD>BB???AAABA;;;BAA:;;DAB?BBBBBEDC2C;;7:=A>A>A?B;;;@A@@ABBBD?DCH@AAAAAACCCC?DC9;8;AA==>>=:>@@<@;??7?AAA6AC8::=?:;;AA;;;?;:9@=;;<>>?A265;5555&555@@266;7
@N9IO0:01141:05847
TACGGAGGGGGCCAGCGTTGTTCGGAATCATTGGGCGTAAAGGGCGCGTAGGCGGCTTGGTAAGTCCGTTGTGAAATCCCTCGGCTCAACCGAGGAACTGCGACGGATACTGCTTGGCTTGAGTCCCGGAGAGGGTAGCGGAATTCCCAGTGTAGCGGTGAAATGCGTAGATATTGGGAGGAACATCGGTGGCGAAGGCGGCTACCTGGACGGGTACTGACGCTGATGCGCGAAAGCTAGGGGAGCAAACAGG
+
A@A?;?????,=9=AA@A8;;?BC@C@C@@@>BA;@B<BB<BC<AA@@@AB@BC?CD?C?CD?BBC?BA>@@BBB<AGD>DBA?@BCB?B9::A>A@BBBAA@BB9::ABBBBC@B=@A5:;@@DB9@=@B;;;6;A@@@>B?B?CC>CBBBCCDCC@DCID<CB;;;ABCBBB4;;,9;6;=BBBCC?CB?ABA6;7;B?@@@L@CB?BBBB>BBBBAB<BBBB=?>C==?BC<A?A8899+9?=@A<000=
@N9IO0:01152:05824
TACGTAGGGTGCGAGCGTTAATCGGAATTACTGGGCGTAAAGTGTGCGCAGGCCGCCGAGCATGTCGAGTGTGAAAGCCCCGAGCTCAACTTGGGAACTGCGCTCGAAACTACTTGGCTAGAGTGTGGCAGAGGGAGGTGGAATTCCACGTGTAGCGGTGAAATGCGTAGAGATGATGGAGGAACACCGATGGCGAAGGCAGCCTCCTGGGCCAACACTGGACGCTCATGCACGAAAGCGTGGGGAGCAAACAG
+
CCAA@CCC>BBBBBB:;;@CACCDAC@C?AACCE?BBBCC=BBA9::;:??;>4;;9@?@@@;;:@?BB:::BBB=BBHE9BB@??BB=@?@CF:?<????AAAABAA=B???B?C@FB9::@9898/877877.7719>=A:;9<:?:::>>??@@9>@DD89:;AA=;888=>=>=4:;7<3>>><AAFD>AAB=@9====8;>:@@A7:1>9:66//(/////3337897857)239=<=</:::<<.669
@N9IO0:01125:05878
TACGTAGGGTGCGGGCGTTAATCGGAATTACTGGGCGTAAAGCGTGCGCAGGCGGCTCCTTAAGTCAGATGTGAAATCCCCGGGCTTAACCTGGGAACTGCGTTTGAAACTGAGGGGCTTGAGTGTGGAAGAGGGGGGTGGAATTCCAGGTGTAGCAGTGAAATGCGTAGAGATCTGGAGGAACACCGATGGCGAAGGCAGCCCCCTGGGCTAACACTGACGCTCATGCACGAAAGCGTGGGGAGCAAACAGG
+
BBCBBBBE<?@BCD>A:94:6;AA>C7<8;ABAF>BBBCB<??C9:8@?=?;::4;@A<A?C>@@BA@@@;;;;A<AABA9BC;AA=@=@=@CB=C9;;BBBBB<BDE<@?===;;08<:><@BBCC?C;?99:9::%9>>B5;5;4;A>BBCCB<;;CCBC=DB@@@CBAB<;;;:29?<@;?@@?ABBC@BBB>A=A@;;;;;*;@C:AAB>BBBBBCCC<;;A@ABBB@AA;?@@;;;;5;AADD>CBA?
@N9IO0:01130:05869
TACGGGGGGTGCAAGCGTTGTTCGGAATTACTGGGCGTAAAGCGAGTGTAGGCGGCCCTGCAAGTCAGATGTGAAAGCCCTCGGCTTAACCGGGGAAGTGCATCTGAAACTGCTTGGCTTGAGTACCGGAGAGGAAGGCGGAATTCCCAGTGTAGAGGTGAAATTCGTAGATATTGGGAGGAACACCGGTGGCGAAAGCGGCCTTCTGGACGGATACTGACGCTGAGACTCGAAAGCGTGGGGAGCAAACAGG
+
;;BDABAA(@@@@<@@?>9?@=AA>A6;6;AAAA;@@<;:6;ACABCA@@C?@@=@B=BBBA8;;BA;:;CCDCC>CDJ?CA@=@B<@=@@CED;C@@@@A@@?ABAE>BBBCB?B>BB?>??BBB@B@B@@@<>;?9?<8>2849@;@ABBBBBCC=AAFE:?<???:::?::39@9=>;?;?>>8=8;;5?BCC=CAB?B7:6:A?4;::4:?A@@@BBBBBBBAA;;;BDD<B@@@@@@3?AAAA<BBA@
@N9IO0:01132:05865
TACGAAGGGGGCTAGCGTTGTTCGGAATTACTGGGCGTAAAGCGCGCGTAGGCGGCTTTGCAAGCCAGAGGTGAAATGCCTGAGCTCAACTTAGGAATTGCCTTTGGGACTGTGAGGCTTCGAGGACGGAAGAGGTGAGTGGAATTCCCAGTGTAGAGGTGAAAATTCGTAGATATTGGGAAGAACACCGGTGGCGAAGGCGGCTCACTGGTCCGTTTCTGACGCTAAAGCGCGAAAAGCGTGGGGATCAAACAGG
+
AABBB?BCCC1BBBBAAA>AB=??<?@C?BA88858???B<?@@@@@?>@@;00,000)/;75?===9968<BCC=DCB?BB;;;999;??<?B?C@D?BB?BA<BC=BBBBAA@?;?A>ABCBAFCC@D@;;;>@000<<8<+0*0>3>>A>@B>==299595&96@@BCBBB@@:?C9@<@@?CDIBDBCD@BCC@D>BB=BA@CCA@?AD@CCJ>BAAA@BBCCD=BAA?;;;;-;;;AADD6:9@>>3;>>5
@N9IO0:01134:05862
TACGTAGGGGGCAAGCGTTATCCGGATTTACTGGGTGTAAAGGGAGCGTAGACGGAATGGCAAGTCTGATGTGAAAGGCCGGGGCTCAACCCCGGGACTGCATTGGAAACTGCCAATCTAGAGTACCGGAGGGGTAAGTGGAATTCCTAGTGTAGCGGTGAAATGCGTAGATATTAGGAGGAACACCAGTGGCGAAGGCGGCTTACTGGACGGTAACTGACGTTGAGGCTCGAAAGCGTGGGGAGCAAAC
+
CC;;:A@AAB5BC@BCDD@BBB>B>@A@0;;AAA;BBAAD7;;0;;4959AACD@B@BB?AA:>;;;;;99444808-404=;&3333-333&33(388788;6>8=@.8777=A?ABAABBBBBA@D?A@@@6993:<>;@:;5;5;:=>;89;58/5===:557A??8877:1:94::1:47688=AAA6;;;8=78919=8=>>><???7;::>AAA>>><A886;<<=?90@<>>@@@5>>:<>6<
@N9IO0:01142:05882
TACGTAGGGTGCGAGCGTTAATCGGAATTACTGGGCGTAAAGCGTGCGCAGGCGGTTTGGTAAGTCAGATGTGAAATCCCCGGGCTCAACCTGGGAACTGCATTTGAGACTGCCAAGCTGGAGTTTGGCAGAGGGGGGTGGAATTCCACGTGTAGCAGTGAAATGCGTAGAGATGTGGAGGAACACCGATGGCGAAGGCAGCCCCCTGGGCCAATACTGACGCTCATGCACGAAAGCGTGGGGAGCAAACAGG
+
@@@A@BCF>CBBB@@9<0=A=A>=9=+0+0@@BF>BBAFD=@@B?@?B@???AA=@@5959A?AABBAA@@BBAC=@===.;;0;999<?<?@A<A;A??=???9==??@?>?291:@AA@BCBD?G@CCBBCGCGC)CB>A>A?C?BCBC@@ABBBBDCBB>BBBBBCBCBBBBAA=AB@CBABA?@@@@;@AB<@=?AAABBB2BAA<B8;6:BA;;;@@@@AAACA;;;;;0;ACBBBB9;;;BC=BBC?
@N9IO0:01118:05933
TACGTAGGGTGCAAGCGTTAATCGGAATTACTGGGCGTAAAGGGTGCGCAGGCGCCCCGCATGTCAGGCGTGAAATCCCCGGGCTTAACTTGGGAATGGCGCTTGAAACTACGGGGCTGGAGTGTGGCAGAGGGAGGTGGAATTCCACGTGTAGCGGTGAAATGCGTAGAGATGTGGAGGAACACCGATGGCGAAGGCAGCCTCCTGGGCCAACACTGACGCTCATGCACGAAAGCGTGGGGAGCAAACAGG
+
CBAA?:9:,;A;;5;CAA5<7;CC@D@D@CC<;;6;<<BC=BL=BBB@@AA?BAABC5;;A;<<<;;4;9=99:055>>2>?7CC@B?BB?DD>C:;;@AA@A<??B;A???AAA9BCC@CCCB;:69@@??A=>>9>B8@=A9@8@CBBAAABBB?BABB>BCCBBBBBEDCCBC@BA?A><;;=A?::2:>@9@6:9569==<CCC6:4:=A>???>;:;A;;;;;;;;;;0:A@BCCC;;;:BF>@AB@
@N9IO0:01121:06005
TACGGAGGATCCGAGCGTTATCCGGATTTATTGGGTTTAAAGGGAGCGTAGATGGATGTTTAAGTCAGTTGTGAAAGTTTGCGGCTCAACCGTAAAATTGCAGTTGATACTGGAATATCTTGAGTGCAGTTGAGGCAGGCGGAATTCGTGGTGTAGCGGTGAAATGCTTAGATATCACGAAGAACTCCGATTGCGAAGGCAGCCTGCTAAGCTGCAACTGACATTGAGGCTCGAAAGTGTGGGTATCAAACAGG
+
BCEE@DC@DDC=AABBA@>BBB>B?@@@8@@5;;0;9)95)5:)55<BBC@@A@=@AAB@5@.449888:9:5<<4:==5;=<:993;28-33333&3,38739;BA??>0.).(---7958898789005;0/(0>>:?B@C?C?AA@@?CC:;;AB=<;;@;A;;<@C;<;B;;;@AC?CC@CBB?BBD8::?@9>>A@@@>A@@@@=AAA@AA@BBBBCBB@B;;6;;ACAE6;;@??>8>><@??8??>4
@N9IO0:01129:05961
TACGTAGGGTGCAAGCGTTAATCGGAATACTGGGCGTAAAGCGTGCGCAGGCGGTTATGTAAGACAGATGTGAAATGCCCGGGCTTAACCTGGGAACTGCATTTGTGACTGCATGGCTAGAGTGTGTCAGAGGGGGGTAGAATTCCACGTGTAGCAGTGAAATGCGTAGATATGTGGAGGAATACCGATGGCGAAGGCAGCCCCCTGGGATAACACTGACGCTCATGCACGAAAGCGTGGGGAGCAAACAGG
+
ABCBABBC9:9@B>@AA@@B<@@A=@5;;CBBD?CBBFI=AACBBABB@@<??:>=>?@A@<@@@@@AACBAAB>999D>DD>CC?B?@????9@=AABBBBB<BAAABBAA@CC@CBBBBBBAAAA;;;CCFFGG*BCCCAB@BACBBBBBAAA@A@@??9?AAABAAA;;;AAA7;;=@?BBE@BB<<5;AA>B5;:@BDCD5BBB=BBB>BABBACA;;;;::@AAA@@A<B@@@CDD:B;:;B=BBCA
@N9IO0:01136:05963
TACGGGGGGGGTAAGCGTTGTTCGGAATTACTGGGCGTAAAGGGCTCGTAGGCGGCCAACTAAGTCACACGTGAAATCCCTCAGCTTAACTGGGGAACTGCGTGTGATACTGGATGGCTTGGATCCGGGAGAGGGATGCGGAATTCCAGGTGTAGCGGTGAAATGCGTAGATATCTGGAGGAACACCGGTGGCGAAGGCGGCATCCTGGACCGGTATTGACGCTGAGGAGCGAAAAGCCAGGGGAGCAAAC
+
BBBCDDDDDD"CC?BBCC@BB?BCBC?B@BA>>>5=?>@@<AC<BAAB@;:489299=:@CC?BABCBBBCBBBC=BAA=A@@A@@7:7;FCDH:C@CCCABBBBBBCBBBA<@?C6::<@>?@A=@A;A?@@A;:;;@@<@=@?D?CE?B@@AA@@>B999,9=999999//////)//27279<8<6<>7<;;:?2669;;@@9==155.5.55515<<>@@<<;:?<;4999&55.54:4-4=>=<25
@N9IO0:01114:06054
TACGTAGGGTGCAAGCGTTATCCGGAATTATTGGGCGTAAAGGGCTCGTAGGCGGTTCGTCGCGTCCGGTGTGAAAGTCCATCGCTTAACGGTGGATCCGCGCCGGGTACGGGCGGGCTTGAGTGCGGTAGGGGAGACTGGAATTCCCGGTGTAACGGTGGAATGTGTAGATATCGGGAAGAACACCAATGGCGAAGGCAGGTCTCTGGGCCGTTACTGACGCTGAGGAGCGAAAAGCGTGGGGAGCGAACAGG
+
@@A@@@AE0;;<A;A>?A4;99494;9=8=C;??8=@99999D;C@??@@@>@A<A=ABCCBB@A@?@?CBA@@B=@@@@DC@@@@>A=AA?AA?ABA=@@==3:9,:@@@@;ABA29:5:9@@A??<?BCBB:BCCCEB?B@B@CC5;8;@@??BA>?=:=8;:;@@@AAAAAAAC=A<??<@@A?C<<;9<00*03;<<<999ABBD>C=@@=:9:A;;;AB@@@>BAA;;;;-;@AAAAA3A:;:@;9::2
@N9IO0:01115:06046
GACGAAGGGGGCTAGCGTTGTTCGGAATTACTGGGCGTAAAGCGCGTGTAGGCGGTTTGCCAAGTCGGGTGTGAAAGCCTTGAGCTCAACTCAAGAAATGCACTCGGTACTGGCAGACTAGAGGACCGGAGAGGATAGTGGAATTCCCAGTGTAGTGGTGAAATACGTAGAGATTGGGAAGAACACCAGTGGCGAAGGCGGCTATCTGGACGGTTTCTGACGCTAAGACGCGAAAAGCGTGGGGAGCAAACAGG
+
[truncated: 42,871,157 more chars]
