# Supplementary material for: Analysis of the rhizosphere bacterial diversity of Angelica dahurica var. formosana from different experimental sites and varieties (strains)
Source: PeerJ. 2023 Sep 6;11:e15997. doi: 10.7717/peerj.15997 (PMC10492537; doi:10.7717/peerj.15997)
Supplement: Supplemental Information 22 [file peerj-11-15997-s022.gz › peerj-11-15997-s022]

@N9IO0:00678:05794
TACAGAGGGGGCAAGCGTTGTTCGGAATTACTGGGCGTAAAGGGCGCGTAGGCGCCTTCTAAGTCGAACGTGAAATCCCCGGGCTCAACCCGGGAACTGCGTCCGAGACTGGAAGGCTCGAATCCGGGAGAGGGATGTGGAATTCCAGGTGTAGCGGTGAAATGCGTAGATATCTGGAGGAACATCGGTGGCGAAGGCGGCATCCTGGACCGGTATTGACGCTGAGGCGCGAAAGCCAGGGGAGCAAAGCGG
+
B@@@;;;9:9)44.4;4459=9=<8;=@59:@@@94545>5<<8<A?AA@@59:<8;68=B5:::4:4;:;;?C=BCCC:CD>DCCC@CC=BB;B=B<;<@;;6;<B@@BB?B=@=666=;799.44)4::::3:543;28290404<7<<;;;::6:;;;1------/@BBADBB6::9=9BABBB@BB<A:=4<4>;2;??828A749?C?CBB=BBBBBA?@B>877>>?6?>7<>CC9C;;;;*//99
@N9IO0:00689:05783
TACGAAGGTGGCAAGCGTTGTTCGGATTTACTGGGCGTACAGGGAGCGTAGGCGGTTTGGTAAGCCCTCCGTGAAATCTTCGGGCTCAACCCGGAAAGTTCAGAGGGGACTGCCAGGCTAGAGGACGGGAGAGGAGCGCGGAATTCCCGGTGTAGCGGTGAAATGCGTAGAGATCGGGAGGAAGGCCGGTGGCGAAGGCGGCGCTCTGGAACGTTTCTGACGCTGAGGCTCGAAAAGCGTGGGGAGCAAACAGG
+
B@A::4;2;>:94.4;:;3=94;=8;AB<BCBCB=:::@@@@A<@@@B@AB@BB@BD>E@CC?ABF=BC???ABC<@@D?@@@9@??A?BC<A>AA<AC?CBABALD9D@;9;7?>7@A=A@A?BBBB9@A9:255;9:D<B?B:C@8>@CCJ;<;B@BEKI>CCCCFD@@@;;:CC=CC@C7;6:9=8::29??;@=AD:9:9?@;<9<5:555)5998;<<<:>=24994555&5997:<<.///7:(/5:3
@N9IO0:00697:05780
TACGAGGGGGGGCAAATGTTGTTCGGAATCACTGGGCGTAAAGGGCGCGTAGGCGGGATGGCAAGTCGGTCGTGAAAATCCCCTTGGGCTCAACTGAGGGGGAGTCGGGCCGATACTGCTGTTCTTGAGGGATGCAGAGGAGACTGGAATTCCCGGTGTAGCGGTGAAATGTGTAGAGATCGGGAGGAACACCGGTGGCGAAGGCGGGTCTCTGGGCATCTCCTGACGCTGAGGCGCGAAAGCGTGGGGAGCAAACGGG
+
AA@?9999999#;;4)44;8@B:B>9>8?>;9994)44494)44)4;9@@;;59;905:;85;9;<B<9AB??B@99+9<<<+;.55)5<992;B:999;;(9<:/00)/)/79:9=;;:5:;@?6=>?@0<;59<<AB?B@?@@B<@;@5<;09.4:<5;;G@B???9?@?@=?@@::9BBB=DA;?;::82813@5<>A;=:9:9,4;44455)599955.6;99;=>:;;8<<<444(4::::<<.::9:<24444
@N9IO0:00697:05806
TACGAAGGGGGCGAGCGTTGTTCGGATTTACTGGGCGTAAAGGGCGCGCAGGCGGCGGACCAAGTCAGGCGTGAAAGCCCCGGGCTTAACCTGGGAGGTGCGTCTGGGACTGGTATGCTAGAGTTCGGGAGAGGAGCGTGGAATTCCCAGTGTAGAGGTGAAATTCGTAGATATTGGGAAGAACACCGGTGGCGAAGGCGGCGCTCTGGACCGAGACTGACGCTGAGGCGCGAAAGCGTGGGGAGCAAACAGG
+
BCCBB?ADDC3AAAE@@??BB?BD<@@A<@ABCC=BBBBD>DF>BB@@@BB@BC=AA?BB=C>AABCB@CAC@@?09?99&44)4A8B9C9;:<4;;4:C@A@A;;;-97382;?@@ACAAA??<@AA<BCCB@BCC@?@@B@C@EE>BBCBCB;;;>BBBB>B@CCCCCBBBC@CD?C;;;?@@B=A=A@<@@A?B@BB?BAA@@@@=@@<AAABABABB@;;;;;4:;49;;)4444444&499;;)5594
@N9IO0:00702:05805
TACAGAGGTCTCAAGCGTTGTTCGGATTCATTGGGCGTAAAGGGTGCGTAGGTGGCGAGGTAAGTCTGGTGTGAAATCCCGGGGCTCAACCCCGGAACTGCACTGGATACTGCCCTGCTTGAGTACTGGAGAGGAGATTGGAATTTACGGTGTAGCAGTGAAATGCGTAGATATCGTAAGGAAGACCAGTGGCGAAGGCGAATCTCTGGACAGTTACTGACACTGAGGCACGAAGGCCAGGGGAGCAAAGCGG
+
BBB@@;;6;;;<A=A@@@<@>=AB=BB?;;96;;6;==CD>DD?CCBAACCBDDACBBA@CD@BBDCB?@BA956/4@<)9<;*94?>5;;;.45:.599:?@BB@BBCB@@@F>9::C?BAAACCCC?AABB?;;;B?B?CBJJ?JEG@BAABBBBBBCCD>BBBBBCBECCB@@@A=@=@?C??;==8939?B5929991777=88188<<<<987777<==@=<;?C7876?/0)0///(///88(//66
@N9IO0:00669:05857
TACAGAGACTGCAAGCGTTATTCGGATTCACTGGGCGTAAAGGGTGCGCAGGCGGCCAGGTGTGTTAGATGTGAAATCCCGGGGCTCAACCCCGGAACTGCCTTTGAAACTAGGTAGCTAGAATCTTGGAGAGGTCAGTGGAATTCCGAGTGTAGAGGTGAAATTCGTAGATATTCGGAAGAACACCAGTGGCGAAGGCGACTGACTGGACAAGTATTGACGCTGAGGTGCGAAAGCGTGGGGAGCAAACAG
+
DDB@@@@@A@@@A=ABBB>BCACCACB@BBBBBC>@A@BB=BC=;;:@>>>;00+0;@><>ABBB?AAAAAAAA=7??:2@:9/:?A@=AAA9A?B?BBBB?BD<AAE<??BB>@@AAAAAA?;5;:>5;;<=;>>>?;;7;<A:>:;;;===AA;:6;=@A=C@B>>A@:AAA3;;,927;376929;6;19::2735222755@AA7;;=3>?9?=B>>>=@>;;6;==?@B8>??====2==?AA8>;6
@N9IO0:00674:05850
TACGTAGGGTGCGAGCGTTAATCGGAATTACTGGGCGTAAAGTGTGCGCAGGCGGCGTCGCAAGTCGAGTGTGAAAGCCCGGGCTTAACTTGGGAATTGCGCTCGAAACTACGATGCTGGAGTGTGGCAGAGGAAGGTGGAATTCCACGTGTAGCGGTGAAATGCGTAGAGATGTGGAGGAACACCAATGGCGAAGGCAGCCTTCTGGGCCAAACACTGACGCTCATGCACGAAAGCGTGGGGAGCAAACAG
+
CBBBBBBC=ABBDCCBCB=@=ABB?A>B@BCCCE>BBBCC<BAAABBCB9:99A<A@@ACBB?B@@:;;@A?<=@9979-98537-3-4<6=B;B=@478=;?334=2::B@A<>;??A;?<;?AB>899A@>B?B?BB?G@C?C@BCBBBBBA@@9BACC>;;;=;@;;;;<<=?9;;?A;9655;49;.55<.5.5999393454;2;.55)55<;;5555;555955<555)5:;@>??2@<@@A9=@@
@N9IO0:00683:05853
TACGGAGGATCCGAGCGTTATCCGGATTTATTGGGTTTAAAGGGAGCGTAGGTGGATTGTTAAGTCAGTTGTGAAAGTTTGCGGCTCAACCGTAAAAATTGCAGTTGAAACTGGCAGTCTTGAGTACAGTAGAGGTGGGCGGAATTCGGTGGTGTAGCGGTGAAATGCTTAGATATCACGAAGAACTCCGATTGCGAAGGCAGCTCACTAGACTGTTACTGACACTGATGCTCGAAAGTGTGGGTATCAACAG
+
@@@@?00+/:;59;;59::B>B?B@@??9?A=@?9AG;>>8><5<BACA::8:B@A<:@A<A=@884<>*/////(/9:(/493445;.5.555555$57A<699<D@D>?;;6995444066>>>;;;=>=::5388(/0*/+01//)/9388=>@00(//88/88881<?=733:@9>A:?>:?@@>C@>555BB=?=;;;;:;<9;839<837044?;:9>989AABB@?@@@0:889AA9>.---*--:
@N9IO0:00688:05825
TACGTAGGGTGCGAGCGTTAATCGGAATACTGGGCGTAAAGCGAGCGCAGGCGGTTCTGTAAGTCAGATGTGAAATCCCCGGGCTCAACCCTGGGAACTGCGTTTGAAACTACAGGGCTAGAGTATGGGAGAGGGGGGGTAGAAGTTCCACGTGTAGCAGTGAAATGCGTAGAGATGTGGAGGAATACCAATGGCGAAGGCAGCCCCCTGGCCTAATACTGACGCTCATGCTCGAAAGCGTGGGGAGCAAACAGG
+
ABCCCBCC<999A@@:::;@<ACB>C=;;;;;;0;9;A@6@@;;5=999><@A?B=A@;995<<555=955BBB=CCCC8BB6;;4:.44(4:;1<4;55566=6=>>4:494499,9?>=;94999=,994444444"4444.396:-55555=???@?>=>=8>>:::CCCBBAB@@=;<7<@BBB@B:;;@0006<+00=@@@@00:79=AD=9999:9?ABBCI<;;CBBAA:@@AAAAA9@@@BC=BBD@
@N9IO0:00692:05811
TACGTAGGGGGCAAGCGTTATCCGGATTTACTGGTGTAAGGGAGCGTAGACGGTGTGGCAAGTCTGATGTGAAAGGCATGGGCTCAACCTGTGGACTGCATTGGAAACTGTCATACTTGAGTGCCGGAGGGGTAAGCGGAATTCCTAGTGTAGCGGTGAAATGCGTAGATATTAGGAGGAACACCAGTGGCGAAGGCGGCTTACTGGACGGTAACTGACGTTGAGGCTCGAAAGCGTGGGGAGCAAACAGG
+
CCEB@?AECC,;;.4449.9;;4;;::;);@;0+////*//)//<9;;A;59.;==97;5.4449:AACB?@?3?;@A9:5)5<BC7;9;>>>9;<<><BB<A:;<2@B;5959544.4;A@@A>A=<A<@.?=8@<@=B8A>A=A;55??A@??48<>8(733;>BA=;??3;=1=?:?6A@B@B=???B@A=A=00*/83;<>@9<<=;88.5:88;87175517@995=2;==4444&4<@<<25;@4
@N9IO0:00701:05851
TACGAAGGGTGCAAGCGTTACTCGGAATTACTGGGCGTAAAGCGTGCGTAGGTGGTTTGTTAAGTCTGATGTGAAAGCCCTGGGCTCAACCTGGGAATGGCATTGGATACTGGCGAGCTAGAGTGCGGTAGAGGGCAGTGGAATTCCCGGTGTAGCAGTGAAATGCGTAGAGATCGGGAGGAACATCTGTGGCGAAGGCGACTGCCTGGACCAGCACTGACACTGAGGCACGAAAAGCGTGGGGAGCAAACAGG
+
@BB9;5;:-9?>?29;;;>BBABC;?;>089AAA99::A@9A@@@B@@@BB?DB?CC;A@:>49;;;;>B;;6;605A>1;55)55<C:C:>>>7><@@666><C@CDCCJD:;;;;;@@@;;;;;;4;@@?@B;AB@@@@C:;<<E?C@CCCCCCBBCCCC=CBA<;<BBCCAAAB>BC@D@BBB=666B869B?C<?>BA@>?6>B6>?9;;=443;88887778,3333333&39;;;==1:<CCC=9905
@N9IO0:00703:05828
GACAGAGGGTGCGAACGTTGTTCGGAATTACTGGGCGTAAAGCGCGTGTAGGCGGCAGCGTGTGTCGGGCGTGAAATCCCACGGCTCAACCGTGGAAGTGCACTCGAAACTGCGCAGCTAGAGTCCTGGAGAGGAAGGTGGAATGCTTGGTGTAGAGGTGAAATTCGTAGATATCAAGCGGAACACCGGTGGCGAAGGCGGCCTTCTGGACAGTGACTGACGCTGAGACGCGAA
+
ABB;:;A@9?;9::39786=;8==7>2505>??<<??@BC=B@A@BCCAA@@;;4;6@@@>CCCB:::.;;9==?8;;9.9>?;??;;5;244;.713337<??9::A-79999:999<==999=8?A=@AAA=@;@<@A?B@BBAA>@5:;;B;;;6;ACB<B?AA;;;;;;;;A500>8>;000,087@8AAA@B=@B=A=>7=9;59?;99?:;99>9>699<@999/7>>
@N9IO0:00704:05828
TACGAAGGGGGCTAGCGTTGTTCGGAATTACTGGGCGTAAAGGGCGCGTAGGCGGTCTTGTAAGTCAGATGTGAAAGCCCCGGGCTCAACCCGGGAATAGCATTTGATACTGCGAGGCTTGAGTCCGGGAGAGGATGGCGGAATTCCCAGTGTAGAGGTGAAATTCGTAGATATTGGGAAGAACACCGGTGGCGAAGGCGGCCATCTGGACCGGTACTGACGCTGAGGCGCGAAAGCGTGGGGAGCAAACAGG
+
BCCA@<AABA3BBBAB@A?BB@CC?A?BAABBBC=??@CC?CC>CCCDBBB??>9>;;4;;C?BABABB;:<BBC9;;;:.;?9;;957<>8?A7=9=:;;<@>8L>:9:BA=???9?@6@?=@@4;81?@@@>@==@CB?B<A>AE>BBBAAAAAA?AAAA9@;?>?>ABBBB?BF>C???<;=A<A:>>:AAB=@=@B?B?BBBAB?CB?A=@9:;@BAA@@@@@:@@@@==6@@@@ABB5@@@@A9AAA<
@N9IO0:00669:05871
AACGTAGGAGGCGAGCGTTATCCGGAGTACTGGGCGTAAAGCGCGTGCAGGCGGCAGGTCAAGTGGCGGGTGAAAGCGCCCGGCTCAACCGGGCGAGTGCCGGTCAGACTGACGTGCTGGAGTACCGGAGAGGGACGTGGAATTCCGGGTGTAGCGGTGAAATGTGCAGAGATCCGGAGGAACACCAGCGGCGCAAGCGGCGTCCTGGACGGGTACTGACGCTGAGACGCGACAGCGTGGGGAGCGAACGGG
+
9-8::4405:3?><<ABB?B:9172;3333<>A<?@@BC=BBAA@@:;9:6==499=255@;:69@CCG>CCBC>CBCEF>@;?>55.4.44)4;;;;4429.4:;<=B@@?BBBBA@@;@>::;7<7<;;::(4444:6>.4.4.44(488444464448088445556;<<<9=8B=7:5944.4;::5:499.5::5::/0+//)//77(/4=<:95?>@@@@BBB;:90////////&//955.5<<2
@N9IO0:00670:05867
TACGGGCGGAGCGAGCGTTGTTCGGAATTATTGGGTGTAAAGGGTGCGCAGGCGGTCGATTAAGTCGGAAGTGAAATGTCCACGGCTCAACCGGGAATCTGCTTCCGATACTGGTCGACTTGAGTGCGGGAGGGGAGCGTTGGAATTCCTGGTGTAGCGGTGAAATGCGTAGATATCGAGGAGGAACACCTGTGGCGAAGGCGACGCTCTGGCCCGTAACTGACGCTCGATGCACGAAAAGCCCAGGGGGAGCGAACGG
+
CCADD>CC?BABB@@?BB>BB@CC?C?C?BB?DD=CCCDC=BB<?@>BB?A9:94:<<AD>A<A@@@;@9AACB@8AAAA8;:6:BC>E?E@DD=C>@@@AA?8A<@@;;;>C?A??;;:4;@@;;;>=5=@??0;<///)/5;5<8<69;9=>;;;<<9=BBB=@@@A5:9977///--36869+//:6;;<=9;;;6:4>@@>>A:99B=@@9?<83844/7777///<<<;;;999+555)55<<=+>>=;:5555
@N9IO0:00674:05904
TACGTAGGGTGCGAGCGTTAATCGGAATTACTGGGCGTAAAGTGTGCGCAGGTGGCCGCGCATGTCGAGTGTGAAATCCCCGAGCTTAACTTGGGAATTGCGCTCGAAACTACGTGGCTCGAGTGTGGCAGAGGAAGGTGATTCCACGTGTAGCGGTGAAAATGCGTAGAGATGTGGAGGAACACCGATGGCGAAGGCAGCCTTCTGGGCCAACACTGACGCTCATGCACAAAGCGTGGGGAGCAAACAG
+
34488777.////7775525.599.4.4.44:::0555@@1566;;;BA@;?>B==8:99-----58<;<<9595)6;>@0=;55924.445<<4<8<7555<:599?8=@@>>99.4;3338333616///505080-0//4936673339777373333&3888///9//33//055(-(---(/9<<7566058;;:<0505<>>5=<=8::44/////////9:<<;;5;655:::&555::2:43
@N9IO0:00689:05876
TACGTAGGATCCAAGCGTTATCCGGATTTACTGGGCGTAAAGCGTACGTAGGCGGGAGTTTAAGTGCAATGCGAAATCTTGCGGCTCAACCGTATAGACTGTGTTGCATACTGGACACCTAGAGGATGGCAGAGGTAAGTGGAATTACTGGTGTAGCAGTGAAATGCGTAGATATCAGTAGGAACACCAAATGGCGAAGGCAGCTTACTGGGCCACACCTGACGCTGAGGTACGAAAGCGTGGGGAGCGAACCGG
+
BBBCBCC>@@C8;8;ABB?BBB<@=9990::<;;/;=449,4555>:;;@A;A?@6<<;;/5.55555.555994)4=?=ABC?C@::7@459<8;=:::?443288843/::*//6639///:46/3.3::5505<6;;;6;6<.5555.5:99;;666===6655=;;;>><<<;;;::49.449.55)/72///)/4777<=9666;93;8;;;=7=9///////9178444:3::=9988+83344.47<7
@N9IO0:00694:05865
TACGAAGGGTGCAAACGTTGCTCGGAATCATTGGGCGTAAAGCGCACGTAGGCGCCTTGCAAGTCGGATGTGAAATCCCACGGCTCAACCGTGGACGTGCATCCGAAACTGCTCGGCTCGAGTATGGAAGAGGGTCGCGGAATTCCCGGTGTAGAGGTGAAATTCGTAGATATCGGGAGGAACACCAGTGGCGAAGGCGGCGACCTGGGCCAATACTGACGCTGAGGTGCGAAAGCGTGGG
+
=::/0,091///:=4>@A@CBCCC>B>BBBB@CC?>?:99.378;=439>=::73-3-39@37999.4449>?M=CCC;@@@<;<==:?8>;;165455=996?AAA7::6;BBCACDCCAAA;::;B;:95<4@BB@=<A4<.59097;;=BC9:16<<<6C@AA<@@?B@=544)45.57>@@25555.555.99=A4;:59.55<4:7=.44499555=====;000000*/:;9999
@N9IO0:00701:05877
GACAGAGGGGGCAAGCGTTGCTCGGAATTACTGGGCGTAAAGGGCGCGTAGGCGGGATGGCAAGTCGGTCGTGAAATCCCTCGGCTCAACCGAGGAACGTCGATCGATACTGCCGTTCTTGAGGATTGCAGAGGAGACTGGAATTCCCGGTGTAGCGGTGAAATGTGTAGAGATCGGGAGGAACACCGGTGGCGAAGGCGGGTCTCTGGGCAATTCCTGACGCTGAGGCGCGAAAGCGTGGGGAGCAAACGGG
+
ABBCCCCAAC1DD<@ABB@CCCCC@C@C=AABBB<B@B@A<AC=CBCBBBD?CBB8B995:B?BBCFAEBBAAAC;:::6;AB?BA@B@E?B??<??B@@@BCA@@?:::AAAACC>A@>A@@?AB>BABBBB@BBBBAA=A?A?BC>C@BC@@ABB@CCCE?BBAA@BBBBBB?@?6>=594;:8=A???=?CB@B?BBD<BBAAAAA=@A<@=@=@@AA@???AB>??????8882@D>>->;;<6/5=>3
@N9IO0:00711:05877
TACGTAGGTGGCAAGCGTTGTCCGGATTTATTGGGTTTAAAGGGTGCGTAGGCGGCCTTATAAGTCAGTGCTGAAATATCCCGGCTTAACCGGGAGGGTGGCATTGATACTGTAGGGCTTGAGTAAAGTTGAGGTTGGCGGAATTGACGGTGTAGCGGTGAAATGCTTAGATATCGTCAAGAACACCGATAGTGTAGACAGCTAACTAAGCTTTAACTGACGCTGAGGCACGAAAGTGTGGGGATCAAACAGG
+
?@@A@<<:992:D<@?BB>@AD@BABBB<AC@CC?CC=BB=AD<:::AA==8982;?B?BBC=@@BBA?BB??@F>CBBBC=B?BB>A=B>@@9<;;0:?<;9:<;;:;AA;;;AA0;9;>@@;;;0;@9?BC?C@C@BC?C@B@BBBB?BABCA:99:BCC>???@<??????9:9@A<AB>@@@=@AB?????:;;AAABDD@BCC@C@@B8;5;CCBBBC@@@B>@AA;;;0;?BBCCC9BBCBD>:;:=
@N9IO0:00713:05905
TACGTAGGGGGCAAGCGTTATCCGGATTTACTGGGTGTAAAGGGAGCGTAGACGGTGTGGCAAGTCTGATGTGAAAGGCATGGGCTCAACCTGTGGACTGCATTGGAAACTGTCATACTTGAGTGCCGGAGGGGTAAGCGGAATTCCTAGTGTAGCGGTGAAATGCGTAGATATTAGGAGGAACACCAGTGGCGAAGGCGGCTTACTGGACGGTAACTGACGTTGAGGCTCGAAAGCGTGGGGAGCAAACAG
+
BBBBBBBCCC2::5;;:;5;=>?C?BCG>AACCG>;6:CF>DD=BBCCCCCCBC<BBCB9BB=BABAACAABBBD>C@B=C@@7<<<B;>;><>>:=C>>>CC@D@BB>BBBCCCA?>?.4;9;:;;?5:?==/<<7;;C@C?B?B?B?::;;@AA=9=B=>5444AAA@?>??0734?>494:@@?@@@A@BAC>A>87.8?7;::A;???9;<6<:;;??:685557>=:::,9>:9999-4<>@>9@@>
@N9IO0:00665:05950
GACGAAGGGGGCTAGCGTTGTTCGGAATTACTGGGCGTAAAGCGCGTGTAGGCGGTTATCCAAGTCGGGTGTGAAAGCCTTGAGCTTAACTCAAGAAATGCACTCGGTACTGGGTGACTAGAGGACCGGAGAGGATAGTGGAATTCCCAGTGTAGTGGTGAAATACGTAGAGATTGGGAAGAACACCAGTGGCGAAGGCGGCTATCTGGACGGTTTCTGACGCTAAGACGCGAAAGCGTGGGGAGCAAACAGG
+
?@@::2:@@@2ADGCBBB@AA?BB@B=@>@CBAA=@A?BE=B@A@BBBABB@CC@C@BBD=>9?@@@@;@A??@C;@@>@>;;;;?2:49A@A>AAA<BBBCCDFF<>?=CCC>BBCCCBBBB?CC@F@BB@?<?BBCBB?B<A7?:4@@AA@?;>D?BB<<4:559?ABCD@@<??9@?CC?CBB?CBBB=B;;5;>;;5;@AABAA=AAB@CC=B@@BBBA@@<@@>?B;:95:@==?AA3::@AA9@AA;
@N9IO0:00686:05928
TACAGAGGGTGCGAGCGTTAATCGGAATTACTGGGCGTAAAGCGCACGTAGGCGGCTTTGCAAGCCGGATGTGAAATCCCCGGGCTTAACCTGGGAACTGCATTCGGGACTGCATTGCTAGAGTATGGGAGAGGGAAGTGGAATTTCAGGTGTAGCGGTGAAATGCGTAGATATCTGAAGGAACATCAGTGGCGAAAGCGACTTCCTGGACCAATACTGACGCTCATGTGCGAAAGCGTGGGGAGCAAACAGG
+
CCABBBBB=AA???=78719;>@D?C>A?ABBBC<@AABB8>>>>C@AACC?BB?BCD?BAB>AA7:8;@@@BBC=CCCB7?@8@A?C@C@CCD>C@B@@@BB@BBA7;;:;;AA?BBAAAA??=88838AABC<C>A@B?B>BB=B>><>CAAB@@=@BBB=BBAAAA@C??>@ABB?B?C?CDAABBBA=@:::/;ABBBCAB@BC@BB@D@BBBCCCBBCBBBCBB@@:::.;ABBBCC<AA@BD<BAA>
@N9IO0:00690:05956
TACAGAGGGTGCGAGCGTTAATCGGAATTACTGGGCGTAAAGCGCACGTAGGCGGCTTGGCATGTCGGGTGTGAAATCCCCGGGCTCAACCTGGGAACTGCATCCGAAACTGCCTTGCTAGAGTATGGGAGAGGGAAGTGGAATTTCCGGTGTAGCGGTGAAATGCGTAGATATCGGAAGGAACATCAGTGGCGAAGGCGACTTCCTGGACCAATACTGACGCTCAGGTGCGAAAGCGTGGGGAGCAAACAGG
+
BBA;;;BB=BDBA@@99930+00=9=+0)/<<=A=???BA9?999C@A@AA=::4;@>A?BCBBBDCJ?BCBCCC>CCCF;CD?BBBDAC@CCD=B?BAA@@??;?AA9A::;?@;?@AAAAA@@;;;6;AAAC;A=A;:6:>AB=C@B@BB:::BD@@@@C>CBBBAABAB@@@B<@<@AC?CCCCCCBB?BBB>B>BBBCE@D@BB?BB@C?@@CCCBA@ABAAC?;<;CCD<@@BAA@A7@@@AC<A@@=
@N9IO0:00693:05931
GACAGAGGGTGCAAACGTTGTTCGGAATTACTGGGCGTAAAGCGCGTGTAGGCTGCCCCAGCAAGTCGGATGTGAAAGCCCTGGGCTTAACCTAGGAAGTGCATTCGAAACTGCTGGGCTTGAGTTCTGGAGAGGAAGGCGGAATTCTCGGTGTAGAGGTGAAATTCGTAGATATCGAGAGGAACACCGGTGGCGAAGGCGGCCTTCTGGACAGTGACTGACGCTGAGACGCGAAAGCGTGGGGAGCAAACAGG
+
?>:954=9044377(333-33433-3-3-399:>5559<@3>>::@:95??77/////&/83304;:=7455:>?@8@B>7BC>6B=:B:B?BBB9B:B99;CB?BAAE>CBBACCD<@@??>9>8<==.99??8?<@;A@8@9B@ABBCA;99BA@@=@@@B=C@CCABBBCB@=70//7)/)0/5<A?AD=@@:485886=9;6;=?59:=?>?::99994455;;9:>>884/4><?@AA5;;;@B8@@@7
@N9IO0:00706:05916
TACGGAGGGTGCAAGCGTTAATCGGAATTACTGGGCGTAAAGCGCACGCAGGCGGTTTGTTAAGTCAGATGTGAAATCCCCGCGCTCAACGTGGGAACGGCATTTGAGACTGGCAAGCTAGAGTCTTGTAGAGGGGGGTAGAATTCCAGGTGTAGCGGTGAAATGCGTAGAGATCTGGAGGAATACCGGTGGCGAAGGCGGCCCCCTGGACAAAGACTGACGCTCAGGTGCGAAAGCGTGGGGAGCAAACAGG
+
@ABB?CBC=;:9@<@@AA=@?@BA=@3:-7<>>A<:8:CC=A;;;@@?>AA<8989D<AB?A@BB?===0//=@9//0//&55;;CBB?BBCDF?D?BB?AABE>C??@AA@?BB@CCCBCAA@::69AABBBBBBB)BBBCACAF@@@=;;;BCCC@CCCC>BABBBDAAABB@@>9??=?=::;?B?BB@BBC@D@DD<@@@@,AA=AA@A8<<<;@>@B@;@BB>@?ACCE?CCC@@@@7@@AAA<BAB@
@N9IO0:00707:05920
TACGAAGGGTGCAAGCGTTACTCGGAATTACTGGGCGTAAAGCGTGCGTAGGTGGTTCGTTAAGTCTGATGTGAAAGCCCTGGGCTCAACCTGGGAATGGCATTGGAAACTGGCGACCTAGAGTGCGGTAGAGGGTAGTGGAATTCCCGGTGTAGCAGTGAAATGCGTAGAGATCGGGAGGAACATCCGTGGCGAAGGCGACTACCTGGACCAGCACTGACACTGAGGCACGAAAGCGTGGGGAGCAAACAGG
+
@@@@?;?C<ABBB@CCCB@CBB@@=>>?;?B???8???@A=A@@:;9@@?@?BA<B>AAB@C@CBAAACCCCD@?6B?;1;9505<BC:C<CC>6B8@B9ABB=@>BC<C;;4<BBA>CBA@@BB@@<@AA;;;0;>@?A=@<@=@C=B;@@AAA@?@???F>BAAABBAAA<=999,:>;@=ABAB?B;;;<ED@C@BAAACBB@BA<@@<@@@;;;BCBAAA@;<5<ABCBB=BBBBBBB:DCBBE?CAB=
@N9IO0:00664:05979
TACGTAGGGTGCGAGCGTTAATCGGAATTACTGGGCGTAAAGTGTGCGCAGGTGGTCGCGCAAGTCGAGTGTGAAAGCCCCGGGCTTAACTTGGGAATTGCGCTCGAAACTACGTGGCTAGAGTGTGGCAGAGGAAGGTGGAATTCCGCGTGTAGCGGTGAAATGTGTTGAGATGCGGAGGAACACCGATGGCGAAGGCAGCCTTCTGGGCCAACACTGACGCTCATGCACGAAAGCGTGGGGAGCAAAACAGG
+
ABBB@@@D<:;;BAAABB?C>AAA?A@C@CCCCC>@BBFF>BBBBCBCB@@=>?:>BA@AAA=AABB@@@CBAAA>BBDD9CD>BB7859A9>?9?9>4:???@<B==8==B=BBB@BBBDBBA@??=?>=@?@C@C?BB?C?B>@>B@ABCCBBGCACCCC>CCCCC@CCA@@@>@4>=8C?BCC@B=C>9<<>9>7:@B>2545<<<4?<?;CBA<<<0//88:333:4555)5>>????-9;;<;<':997
@N9IO0:00669:05987
TACGGAGGGTGCGAGCGTTGCTCGGAATCACTGGGCGTAAAGCGTACGCAGGCTGTTTCGTAAGTCGGGTGTGAAAGCCCGGGGCTCAACCCCGGAATTGCGCCCGAGACTGCGGAGCTTGAATGCGGGAGAGGGAAGCGGAATTCCTGGTGTAGAGGTGAAATTCGTAGATATCAGGAGGAACACCGGTGGCGAAAGCGGCTTCCTGGCCCGACATTGACCGCTCATGTACGAGAGCGTGGGGAGCAAACAGGA
+
@@BC<@?C:;:9A;;9:;@CBBBGAC>AABBCCC=@A@BB=CA@?CCCBBC@BBBCC>BBBC@CBBBB=@AABBD=BAB>CCC8@@CC@BBB8B<@<A<A@@@B=AB@>??:;;4::94./7)///77.7:888(339==:>:<8<99:6:@@@@AB>@ABB=B?BAAABBCBBBBA=@@3959BA?B=:938<AA;>>=:??;=;??=AD7=55/66://--979--.6.5255557555::.::9991=<:5:
@N9IO0:00674:05989
TACAGAGACTGCAAGCGTTATTCGGATTCACTGGGCGTAAAGGGTGCGCAGGCGGTTGGGTGTGTCAGATGTGAAATCCCGAGGCTTAACCTCGGAACTGCGTCTGAAACTACTCGACTAGAGTATTGGAGAGGGTAACGGAATTCACGGTGTAGCAGTGAAATGCGTAGATATCGTGAGGAACACCAGAGGCGAAGGCGGTTGACCTGGACAATTACTGACGCTCAGGCAACGAAAGGCATGGGGAGCAAAAGG
+
BB@:9:::;:59?;?:;;69C>@A96;29:9<<>7>>>CF?DC=A??ACBB?BB:B9A=6<AACCA@ABC@;;>A8<==6;?@8::?B@B@DBC?@=@4443:;:@BC>CCECCA;:;@?=:89??3:39<>=>=@@?BB<A.3/33;;7B=BDAA@B>>C?6ABBB?@@BA;;443333-406<=6<=9609@A0945=8<05495772///3:)55;;>>;=>=99300)-..-(-(/99;==2666@@>/>>
@N9IO0:00678:05966
TACAGAGGGTGCTAGCGTTAATCGGATTTACTGGGCGTAAAGCGTGTGTAGGCGGTTTGTTAAGTCGGATGTGAAAGCCTGGGCTCAACCTAGGAATCGCATTCGATACTGGCAGGCTAGAGTACGGTAGAGGGTGGCGGAATTCCGGGTGTAGCGGTGAAATGCGTAGATATCCGGAGGAACACCGATGGCGAAGGCAACCACCTGGGCCTGTACTGACGCTGAGACACGAAAAGCGTGGGGAGCAAACAGG
+
?@AAA@??:?CA>>>7871829??<9;;.;A999.:>998-9==?BABBBE@AA<>>8>>:A;@@BB<@;;:AAC/;;.5@A)6:BB8A<?CC?B?@@@BBB?BBB;::?>8?@@;@B<@?::ABA?BBBBBB=BC99:>C=@>@?BC>BD@AA;:8;A@@;AAAAABAA@@@B7A=A<7?8ABB?BBBB:C@C@C@BA?A@CD?CCD>@<@DCCCBCDCBBCBBBBBBC;;;;*<A@A@@@7@;BB@8;@A=
@N9IO0:00681:06000
TACGTAGGTGGCAAGCGTTGTCCGGATTTACTGGGCGTAAAGGGCTTGTAGGCGGTTCGCTAAGTCCGGTGTGAAATCTCCCGGCTCAACCGGGAGCGGCCATCGGATACTGGCGAACTAGAGGTGGGCAGAGGAAGGCGGAATTCCCGGTGTAGCGGTGAAATGCGTAGATATCGGGAGGAACACCAGTGGCGAAGGCGGCCTTCTGGGCCTACCCTGACGCTGAGGAGCGAAAGCGTGGGGAGCAAAC
+
CCCCCCC?BB?CD@@?@C?BBB?C=999,;A@@B<@@@BB=BE?CC?B?><:00+0:>>@0:9:CC?B?BCC???8;;;AB=B?@@@@?@@EG9@<00*/38877::ABA>>9>@=6:;?@;;6;BD;BBBBB@B@D@DD@B=@=@@;A>@@@??=@9@=B>5>??????>=93444(4;7B?CBA=B@@@?BBB?C?;;6;>B;@;95);<@;;;)5:ACC@A@@A4;;AAAA;AA@BBBB7B@B<=3=
@N9IO0:00694:05982
TACGTAGGGTGCGAGCGTTAATCGGAATACTGGGCGTAAAGCGTGCGCAGGCGGTGATGTAAGACAGGTGTGAAATCCCCGGGCTTAACCTGGGAACTGCATTTGTGACTGCATCGCTGGAGTGCGGCAGAGGGGGATGGAATTCCGCGTGTAGCAGTGAAATGCGTAGATATGCGGAGACACCGATGGCGAAGGCAATCCCCTGGGCCTGCACTGACGCTCATGCACGAAAAGCGTGGGGAGCAAACAGG
+
A?@@?;;;0:A@@>>9:9.54955.4.449:;<4>;;;;3;=>BBBCC;<7;@=>?@?@BA>;;:??;?B<==;13333&3:199-3-32;8;(7-4444:::0::=>>>>BCBBB???8<=<9;;5;;?;:999'4=93:9=8=@@;?;A9966<=<A@B<:::CD@@A>>>A<;5;;::A@499>>5>;>9>9=A5;:::-:;:,9:==ABA??>=;;;77389;;7777&7?>?>DD998:BF<AAC=
@N9IO0:00704:05964
TACGTAGGTGGCGAGCGTTGTCCGGATTTACTGGGCGTAAAGCGCGCGCAGGCGGCTGACCAAGTCCGGATGTGAAATCTTCCGGCTCAACTGGAAACGGCATTGGATACTGGTCGGCTGGAAGGTGGGAGAGGGTAGCGGAATTCCCGGTGTAGTGGTGAAATGCGTAGATATCGGGAGGAACACCAGTGGCGAAAGCGGCTACCTGGCCCACTCTTGACGCTGAGGCGCGAAAAGCTAGGGGAGCAAACGGG
+
BCAAA@@=@C@:;:@@@@;@;D9D9999)4:455)5:::<5<<===666=>=BC=;;0<<)-(,66(,(,,,----(/431303-3;89288=-33(38233438;<8;9=<9<:;.944.4.4.444)5;;@<6;;?AC=A?A?BE=C?BB:::95.444<4==669?@AAB@@?@;89298=<>8<:::=AABB=BBD?????<<<8<<599977:>>?A>=?:93;B@;000)0:00/77*7///:14444
@N9IO0:00711:05983
TACGTAGGTGGCGAGCGTTGTCCGGATTTACTGGGCGTAAAGAGCGCGCAGGCGTCGTTCAAGTCGCGTGTGAAAGCCCCCGGCTCAACTGGGGAGGGTCACGCGATACTGATCGACTCGAAGGCGGGAGAGGGAAGCGGAATTCCCGGTGTAGTGGTGAAATGCGTAGATATCGGGAGGAACACCAGTGGCGAAGGCGGCTTCCTGGCCCGTTCTTGACGCTGAGGCGCGAAAGCTAGGGGAGCAAACGGG
+
CCBBBBB?BC@CC@@@;;5;@@6@8ABC>BCCEC?BBBCC>CAAABBCB@@=9:;BAA;AF=ABABACAAACCD8;:;:;*;>ABBC@CCDED8@@?;@ABCCFCHGCBBCBBBBBBCCCC@C@BBB<A@>@@6B?BFEAD?B>BB<B@AABBBCB?BBCD=AAB??><;BA@<=>6AB9A9<<<7<<<<8<<<:?:;;7;;5;7<;9BD<BA;?A<A@?A@?;;;4:>A;99/:=<<=?>3?@ABB=BDB<
@N9IO0:00669:06050
TACGGAGGGGGCTAGCGTTGTTCGGAATTACTGGGCGTAAAGCGCACGTAGGCGGCGATTTAAGTCAGAGGTGAAAGCCCGGGGCTCAACCCCGGAATAGCCTTTGAGACTGGATTGCTTGAACATCGGAGAGGTGAGTGGAATTCCGAGTGTAGAGGTGAAATTCGTAGATATTCGGAAGAACACCAGTGGCGAAGGCGGCTCACTGGACGATTGTTGACGCTGAGGTGCGAAAGCGTGGGGAGCAAACA
+
AC@@=ACCCC2BAA@BBB?BB>BB=A?B?ABBCC=:;;BB;A@CBB;<;@@=;;5;;;;;,;<@@BBB;<:;ABE<BBC=BBB7B;;:@CCD8@<@=@BBBADE?CBBB<;;@CC>A@C@A@=AB@BB=AA@A9@@?@AB@CACBC@GBBBBBBB@@<@@AA;A?@AABAAACC>@@=?6::?@?@?BAAA?BBB?B>;;5;@;;;A@<@AABA?CDACEDBBCBBC@DCBABB9;:CCCDD;;;BAC;B;
@N9IO0:00673:06055
TACGAATCGTCCTAACGTTGTTCGGATTCACTGGGTTTAAAGGGTGCGTAGGCGGTGCGTTAAGTCGGTGGTGAAATACTTTGGCTCAACCAGAGAATTGCCGCTGAAACTGGCGTGCTCGAGGGAGGTAGAGGTGCATGGAACTTCCGGTGGAGCGGTGAAATGCGTTGATATCGGAAGGAACACCTGTGGCGAAAGCGGTGCACTGGACCTCTTCTGACGCTGAGGCACGAAAGCCAGGGGAGCGAACGGG
+
44444.4;:99899.4495995;<8<=7;:<8::/8=0<80=::;CBB>;;5;;5;4;;;7;98;7<800+0//0)/94:;(99??<B?B>AAABA@B?CC6A99:55)5;:59@AB@AAA@A;8@A=>??;;59449=@?C?BB@D?C?CB:BBB=<CCC@7CICCCAFCAA@;;45496?>:;;3=A>@7@@AC>CCC>@@@949A;?@?@??9?;@?;??>=>?<?99:<<4<=7?:::+337783<==5
@N9IO0:00684:06019
TACGGAAGGTCCGGGCGTTATCCGGATTTATTGGGTTTAAAGGGAGCGTAGGCCGGAGATTAAGCGTGTTGTTGAAATGTAGATGCTCAACATCTGAACTGCAGCGCGAACTGGTTTCCTTGAGTACGCACAAAAGTGGGCGGAATTCGGTGGTGTAGCGGTGAAATGCTTAGATATCACGAAGAACTCCGATTGCGAAGGCAGCTTACTGGATTGTCAACTGACGCTGATGCTCGAAAGTGTGGGTATCAAACAGG
+
BCC>:C>@9>@:>>4000)/773<:>@@7BC@C@6?D.;;09;)55555;<9>:A8<55;5;4:>>8..*..(---(//5:=<0//7::2;;555>>9<:::>==;5448<;:7;=4<7<05454:99883444&4:::0:;8<7;75505<8<>=====8<533/48887999:99:<;:::><988:7999044==89:;7374344==77747///5973333338:334599@D499BBBE=@@@CDE?BBB@
@N9IO0:00686:06032
TACGAAGGGGGCTAGCGTTGTTCGGAATGACTGGGCGTAAAGGGCGCGTAGGCGGCGATTTTAGTCAGGCGTGAAAGCCTGGGCTCAACCTAGGAACTGTCGTTTGATACTGGATCGCTTGAGTGTGGGAGAGGATGGTGGAATTCCCAGTGTAGAGTGAAATTCGTAGATATTGGGAAGAACACCGGTGGCGAAGGCGGCCATCTGGACCACTACTGACGCTGAGGCGCGAAAGCGTGGGGAGCAAACA
+
ABCCD@CCCC2@9;9;>>299=BA;A<@@@@994)499;;0;?8@@@CBBA:00+0/0000&5=5::925=7577(--(---(----*549@@50,//////;;3:==BBBA6::443:7<<A<<:;:/9:AA;;<;5:<.4.4.44(4444/99------(-(--///5@55.55)57<A@CCCAC@BB<@@96?=@A=:7;@97:2//)//////66>BCCCCB?B;;;9@,9995===.;;;@;2:9
@N9IO0:00690:06017
TACGAAGGGTGCAAACGTTGCTCGGAATTATTGGGCGTAAAGCGCACGTAGGCGGCTTAGCAAGTTGGATGTGAAATCCCTCGGCTCAACCAAGGAAGTGCATCCAAAACTGCTGAGCTTGAGTACTTAAGAGGATCGCGGAATTCCCGGTGTAGAGGTGAAATTCGTAGATATCGGGAGGAACACCAGTGGCGAAGGCGGCGATCTGGGAAGATACTGACGCTGAGGTGCGAAAAGCGTGGGGAGCAAACAGG
+
A@A;;6:>8@?@AB9;;:4::<AA?B:::;C9CC??@?AA89:98A97:BB???6:=79=;9489;@5@@@@@@E?JGE>CA@?@?CC?C@B@BGGABCBCB@@6A@@3A@@@@@AA@@7;BBAA>@0565?@>ABBB@@>@@C>BB>B?B=<AA??9=9?=7?8?<;@?<AA;;<<489097@@;4:9;;7<<;8>855.49999:==6=8<<;>955==BCBBAC:=>@<:9:&;;;B=AA2>>DDF>BBA=
@N9IO0:00698:06022
GACGGAAGGTGCAAGCGTTGCTCGGACTCATTGGGCGTAAAGGGTGCGTAGGCGGCTTGGTAAGTCGGGTGTGAAAGCCCCGGGCTCAGCCTGGGAAGGGCATTCGAAACTGCTGAGCTGGAGCGCCGGAGGGGAGAGTGGAATTCCTGGTGTAGCGGTGAAATGCGTAGAGATCAGGAGGAATACCGGTGGCGAAAGCGACTCTCTGGACGGCAACTGACGCTGAGGCACGAAAGCGTGGGGAGCAAACAGG
+
<>;;49.45889>89<:;3>=9@A=AAA?A?69;2;966>7>A8??<<ACC?AA9<>+0+/0)/77::3;?>@AC;@ABB9AB<B:96<C<<;<2;.44(3::7<<>=7;:::9:7669838////396=B<B.A?993;6B9<:?>@@=:93>?;<9=9:9*833::=BCA@:=<=7884874448=7::4=89919<;::?@987=8<00*0:6:@@99:>99::29??=<=5=??ABBB:BCCCF?ABA?
@N9IO0:00671:06075
TACGAAGGGGGCTAGCGTTGTTCGGAATTACTGGGCGTAAAGCGCACGTAGGCGGATATTTAAGTCAGGGGTGAAATCCCAGAGCTCAACTCTGGAACTGCCTTTGATATCTGGGTAGTCTCGAGTATGGAAGAGGTGAGTGGAATTCCGAGTGTAGAGGTGAAATTCGTAGATATTCGGAGGAACACCAGTGGCGAAGGCGGCTCACTGGTCCATTACTGACGCTGAGGTGCGAAAGCGTGGGGAGCAAACAGG
+
CCB@?=@FDD3CC@@ABB@AB?BC=@<@;>>===8>?=AB=BAC@@A@@AA=AA>BABCC=@=@@A@@AA7AABC=@@@6:9>999>?7?AB@@=@<@:;;400+0::0///4=3<;<;;9944344;<8<9<<<7589<>=1917-3-3:;99:;;;;57;77.76;9344:>:<=?:6:;692732+2225.522+2+260655555545505=388;7=<<>::;?:=>::99)/0//333&2855505::5
@N9IO0:00671:06092
TACAGAGGGTGCGAGCGTTAATCGGAATTACTGGGCGTAAAGCGCACGTAGGTGGCTGTGTAAGTCGGGTGTGAAATCCCCGGGCTCAACCTGGGAACTGCATTCGAGACTGCATGGCTGGAGTACGGAAGAGGAGGGCGGAATTCCCGGTGTAGCGGTGAAATGCGTAGATATCGGGAGGAACATCAGTGGCGAAGGCGGCCCTCTGGTCCAGTACTGACACTCAAGTGCGAAAGCGTGGGGAGCAAACAGG
+
BBDAAACD>@A>@><;88293:9A=B>B?BBBCD>???AA;A9:9B::;CC@BB?BBB@@@C?B@CAI?DCAC@F=::::3:A:A?@?>A?:::5;9@@BBCBACCBCBBBCAA@C<??C=AA999C?B<@@B>@@D>DD@D?B?BB=B@CBB@@::4:A@A9;;;BABAB;;;BDC=AB?A>@@@@A;;;4;;;4;;@@=AA<ABBA=@@=AAACBBCCABAB;;8;CCBBBB=CICDBCC9BBBBB<AB@=
@N9IO0:00674:06067
TACAGAGGGTGCAAGCGTTAATCGGATTTACTGGGCGTAAAGCGTGAGTAGGTGGCTCGCTAAGTCGGTTGTGAAATCCCTGGGCTCAACCTGGGAATTGCAGTCGATACTGACGAGCTCGAGTTCGGTAGAGGGTGACGGAATTCCCGGTGTAGCGGTGAAATGCGTAGATATCGGGAGGAACATCGATGGCGAAGGCAATCACCTGGGCCTGAACTGACACTGAGACACGAAAGCGTGGGTAGCAAACAGG
+
CBCCA???:>@=?>B>???B?B?=987838>?AC>CCAA@<@A@@@BBB@@<@B@CAABA@A=A:;;?B:;;CCC=AAA<ABA:@AAB>B?BAB>B@D@CBBBBCCCCCCAAA@????@@B>?;9BB8???887,9?@AB>B@D>AB5A?A@ABB?>5=BB=6CAAABCBAA@8226/<<>B=AA;;;@<<9CBC?B>BCACCCE@CCG?D@BBB@CFDHBBABBBBA@9=;::.44A;;;/9;@A<<5@@A:
@N9IO0:00692:06101
TACGGAGGGTGCAAACGTTGCTCGGAATCATTGGGCGTAAAGCGCACGTAGGCGCCCAGCAAGTCGGGTGTGAAAGCCCTCGGCTCAACCGAGGAAGTGCATTCGAAACTACTGGGCTTGAATACTGGAGAGGATCGCGGAATTCCCGGTGTAGAGGTGAAATTCGTTAGATATCGGGAGGAACACCGAGTGGCGGAAGGCGGCGATCTGGACAGATATTGACGCTGAGGTGCGAAAGCGTGGGGAGCAAACAGGG
+
ACB>?>C<9==994)444.497/0)/)//99277.33333(3333:334;:5:333(36//)/6///(//4:::099<099:055:=8<9=@B9>:>9;955.5555)5999=;:4<A296ADDCAB?ADBB?BBAA:;.5.5.5;4<:;;<=5436;3//(-(---(--58/44480761645--(-----(--(/)/5//)////:44.44559<?>7<<<<<DE@IAFCCBBC9<<BBHJE9AACDF>ABAA9
@N9IO0:00712:06098
TACGGAGGGTGCAAGCGTTATCCGGATTCACTGGGTTTAAAGGGTGCGTAGGTGGGTTGGTAAGTCAGTGGTGAAATCTCCGAGCTTAACTTGGAAACTGCCGTTGATACTATCAATCTTGAATATCGCGTAGGTAAGCGGAATATGTCATGTAGCGGTGAAATGCTTAGATATGACATAGAACACCAATTGCGAAGGCAGCTTACTTCACGATCATTGACACTGAGGCACGAAAGCGTGGGGAGCAAACAGG
+
BCCC?A@B;;:;;6;@@@?:;;5;598-373334(4=3;;4;<2::::>AA>ABB=A;A7@:7<@@@@@@<@BBE>B@>=*..---(/)/;6=@BC>C:55044.449:99>@?A;@AB6;;<ACC;9;BBAA=B@669<7:8@@AA@?@AA@@@??;?@@@9;438<@?=;60////77::055:3717+//88)/)/334:7;>>:>@;;;@::A7?<=:>0//:5;@;4:4,//00>>>0==@BB=@@@=
@N9IO0:00713:06109
TACGTAGGGTGCGAGCGTTAATCGGAATTACTGGGCGTAAAGGGTGCGCAGGCGGTCCTGCAAGTCAGGCGTGAAATCCCCGGGCTTAACCTGGGAATGGCGCTTGAAACTACGGGACTGGAGTATGGCAGAGGGAGGTGGAATTCCACGTGTAGCGGTGAAATGCGTAGAGATGTGGAGGAACACCGATGGCGAAGGCAGCCTCCTGGGCCAATACTGACGCTCATGCACGAAAAGCGTGGGGAGCAAACAGG
+
@@;:;<;;09:4?>;>BB=B8@@>8A<A?CBBBC;@=:9;.9A2<?;@BA=;;;.5949@AA=:;;;;599:<=<6<=>>2@A9?@?C?C?CAE>CABB?BBAA=AA@8:99@<=3;>BB?BACBBB?BBAA<>500*0::=4><>=AB:::B???D@C>==6BB@<<====>=====??@C@AA@;??<=8?>>;@;@:88=>>6778*9.48??A>?>944:44449:94444&4449@==.966AB;B;;9
@N9IO0:00665:06137
TACAGAGGGTGCAAGCGTTAATCGGAATTACTGGGCGTAAAGCGCGTGTAGGCGCCTTGCAAGCCGGACGTGAAAGCCCCCGGCTTAACCGGGGAAGTGCGTCCGGAACTGCTCGGCTCGAGTACGGGAGAGGGAGGCGGAATTCCCAGTGTAGAGGTGAAATTCGTAGATATTGGGAGGAACACCGGTGGCGAAAGCGGCCTCCTGGACCGATACTGACGCTGAGACGCGAAAGCGTGGGGAGCAAACAGG
+
@ABAAACD<@@<>9=>?>;?>AAA9@<?9@@AAB=@@@AB6<;;;B@@@@A=00/<<6<AB=B@5;5<;9;=@B5@>@@@0A=AA?C@B?BMG<C@CAAABBB@C>A>B;<;;BB?CECBBBBBBAB=BAABD<A@?BA=A5858A9??AAAAAAA=@AAB=B?AAABBCCCC@DF:;;?A=@AA>B?;<7:AA@;A::8:=C@>BA>AA8;;ABABA@@BB;;;;;ACC;;:6;BBBDIM;@@DDE>CBB=
@N9IO0:00681:06133
TACGGAGGGTGCAAGCGTTGTTCGGAATTACTGGGCGTAAAGCGCGTGTAGGCGCCTTGCAAGCCAGACGTGAAAGCCCCCGGCTTAACCGGGGAAGTGCGTCTGGAACTGCTCGGCTCGAGTACGGGAGAGGGAGGCGGAATTCCCAGTGTAGAGGTGAAATTCGTAGATATTGGGAGGAACACCGGTGGCGAAAGCGGCCTCCTGGACCGATACTGACGCTGAGACGCGAAAGCGTGGGGAGCAAACAGG
+
;A@>8:;;.;@=A<@??@=;;8;A?C?B>A?9:9.9@7:9/;:;:@@@AA@>;;589.59>8=9<@DC;;;;AA8;9:9:(;;BA=C?CACCC<H@BACCB;;;@<@?D9:9A@@=BBB@@?CBCBD=>?:::.;A;@A=A>B?BC=CCBBBCCAA<@BBA;B?B@@CBBCCB=AB9@?;?=@@@;@<??:?@AA<AAA?B?AA?@@<@@6;;BBCCC@@@B:;:;;AACBCB>BCCFFDD;BCBBC>BBC?
@N9IO0:00695:06141
TACGGAGGGAGCTAGCGTTGTTCGGAATTACTGGGCGTAAAGCGCACGTAGGCGGCGATCTAAGTCAGAGGTGAAAGCCCGGGGCTCAACCCCGGAATAGCCTTTGAGACTGGATTGCTAGAATCCGGGAGAGGTGAGTGGAATTCCGAGTGTAGAGGTGAAATTCGTAGATATTCGGAAGAACACCAGTGGCGAAGGCGGCTCACTGGACCGGCATTGACGCTGAGGTGCGAAAGCGTGGGGAGCAAACAGG
+
ABBA?ACD<;;:BBBBCC?BB?CC@C>@<@@>@@<:;:FJ=<;AAD;;;BB>BC?BAAABBB=AA;;;@CAEDDE?AA@<A?@6@A@@>AAA9A?C?B;9:9?@8D??CAA<8<=7;@BBCD?BB?CC>BBBB?ACBABE@D>@<A@CCCCCCC@@A@CCCC<B?A???????C>AA@C@BB=AAB??>>>=@??=@?BA?BCBBAAA>AB@BACCC?@@@B@@@BB@AA@:::5;@BBBDG;B@@AB=BCC=
@N9IO0:00700:06121
TACGTAGGGGGCGAGCGTTGTCCGGATTTATTGGGCGTAAAACGCTTGTAGGCGGCCACGCTGCGTCGTGCGTGAAATCTCCCGGCTCCAACTGGGAGGGGTCGTGCGATACGGGCGGGCTCGAGGCCGGTAGGGGGACGCGGAATTCCCGGTGTAGTGGTGGGAATGCGTAGATATCGGGAGGAACACCAGTGGCGCAGGCGGCGTCCTGGACCGGCACTGACGCTGAGGAGCGAAAGGCGTGGGGAGCGATCCGG
+
;A?8899;;;*4>>:<00,//75;7:@@9@B<??8>=9333&333349:;B>@A:@-000/8899:<45:@@@>>=6==999,4./00)/47///)/;;;+;?959=5559555)555)555555159=8=:::::(9?@9:69<>:>C:?:@<8::971397*3499;=9=?>?:77BB8AB?B>???>CBAA==@>9717:-////)/81786>9<=<<;:::>5::9<:00=<>*0)08;<;=&373788=3>8
@N9IO0:00713:06129
TACGAAGGGGGCTAGCGTTGCTCGGAATCACTGGGCGTAAAGCGCACGTAGGCGGACTCTTAAGTCGGTGGTGAAATCCTGGAGCTCAACTCCAGAACTGCCTTCGATACTGAGAGTCTCGAGTCCGGGAGAGGTGAGTGGAACTGCGAGTGTAGAGGTGAAATTCGTAGATATTCGCAAGAACACCAGTGGCGAAGGCGGCTCACTGGCCCGGTACTGACGCCTGAGGTGCGAAAGCGTGGGGAGCAAACAGG
+
@A@@?5;;;;):??@<;;@DCCCF@C?AABBBBB;;;<;;)5959CAAABB?BA7A@BBB9:4;B;;5;;8;BCF=AA<@C?AAADCB:CCC>BAC?BBBB=A7@AACCBBA9::BBCAAA@A;;7:D=BBBD@DBBBBA<?=?@?AA977@AAA??>???D<A;AA???BBAA?A9999=@::9::===@;?;:5;986,657C>>@<?>4=89=><<::78+5222+26666:3@BCCEEF99:BAA;AAA7
@N9IO0:00672:06197
TACGAAGGGGGCTAGCGTTGTTCGGATTTACTGGGCGTAAAGCGCGTGTAGGCGGGCTGGTAAGTTGGGGGTGAAATCCCGAGGCTCAACCTCGGAACTGCCTCCAAAACTGTCAGCCTGGACCCAAGTAGAGGCAAGTGGAATTGCGAGTGTAGAGGTGAAATTCGTAGATATTCGCAGGAACACCAGTGGCGAAGGCGACTTGCTGGACTTGTGGTGACGCTGAGACGCGAAAGCGTGGGGAGCAAACAGG
+
CABA@5;;;;);BBBAAA@BC@BD;;;E>BBBBD>;;;A@9@BABBCBBBA>;;;0;;;=?C;@?=BB@B1@A@E?CCE=B;:;;CCCAD?BBC?A5::5:3?B5;9:39345<AAAACC@CBC>B@BBAA::/9@;@AB>A?A58;AAA:9:AABB?CFDA;C?BBBBAAA@A?BBAAA<@<@??9?B??9?AA=B?>@@:888??A<@=>:=@@=;::?:84?@ABFCD@A@<A@AABDE9AA@?>3;<<:
@N9IO0:00676:06178
TACGGAGGGGGCTAGCGTTGTTCGGAATTACTGGGCGTAAAGCGCGCGTAGGCGGACCTGCAAGTCGGGGGTGAAAGCCCGAGGCTCAACCTCGGAACTGCCTTCGATACTGCGGGTCTCGAGTCCGGGAGAGGTGAGTGGAATTCCTAGTGTAGAGGTGAAATTCGTAGATATTAGGAAGAACACCAGTGGCGAAGGCGGCTCACTGGCCCGGTACTGACGCTGAGGCGCGAAAGCGTGGGGAGCAAACAGG
+
@ABB?@?@@@0@AAAA@@:>>;@A=@<@<@A@??9>?;99,;?;;;@BBBB?@A?BB;AB;;4;A;;;;;*;;99)9A?9BBB@CB;:8;@BBC?C@E>??=?>?AA@@A?@999,7>AABB@AA089)77;=:???>>B?C?B?B?BBBBCCCBBB?BCCC:B>@@A=77@=?=??;?<AA7;;@;>=>=:>BB=A=??=?===<<<1;;0;>CBB666=ABC;;;@CA;<;;0:9@>999+999=909@@<
@N9IO0:00677:06165
GACAGAGGGGGCAAGCGTTGCTCGGAATCACTGGGCGTAAAGGGCGTGTAGGCGGGAGCGTGAGTCGGTCGTGAAAGCCTTCGGCTCAACCGAAGAAGTGCGGCCGATACTGCGTTCCTTGAGGGGTGGAGAGGAGACTGGAATTCCCGGTGTAGCGGTGAAATGTGTAGAGATCGGGAGGAACACCGGTGGCGAAGGCGGGTCTCTGGCCACACCCTGACGCTGAGGCGCGAAAGCGTGGGGAGCAAACGGG
+
CBBCCCCCCC3CD<@9:9>AABBCAC9;;AACCC=AAABB<BC=@@@@@@>:?@@8@@A?@BBBACC?B@A@BBE>AB@B:DB7@@AA7@8BB?CB>AACCB@B@ABA@@??@ACAE@C?@AACC9BB?BBBC=@@BBBB=B?B?CB=C@BBABBDD@DCCC>CCB>;@>:90///:3:;696/444949:85558=4>>A8=933885<09099;1/0///886//)0<==?;9:9222==.<;252'2=@5
@N9IO0:00691:06200
TACGGAGGTGGCAAGCGTTGTTCGGAATTACTGGGCGTAAAGGGCGCGTAGGCGGCAAGGCAAGTCAGGTGTGAAAGCCCCGAGCTTAACTCGGGAATTGCATCTGAAACTGCTGTGCTTGAGTTCTGGAGGGGGTAGTGGAATTCCCAGTGTAGCGGTGAAATGCGTAGATATTGGGAGGAACACCTGCGGCGAAGGCGGCTACCTGGACAGAAACTGACGCTGAGGCGGCGAAAAGCTAGGGGAGCGAACGGG
+
AAAA<?>:>?<@C?B?@A?BF@DC@C?B@BB@@@<@BBBD>BB>AA@BA@@@@@<AB@B>BB>B????;?ACCFC>CCCC;B??>A9?<?ABCC>CAD?CBBABAAAD>BABBBBB????@:::;?AB89:CCC3CBBBC?B?B@CC>CCBB@?>=>9>??@9@@:::?@?;:;4::-7=1818<<8<8857<<<7<5992999@;@C?C?9:9B,9::99=>;9;;455.55555&555599;0;;;;@<>>>4
@N9IO0:00697:06202
TACGGGGGGTGCAAGCGTTGTTCGGAATTATTGGGCGTAAAGCGCGTGTAGGCGGTTTGATTAGTCTGATGTGAAAGCCCTGGGCTCAACCCAGGAAGTGCATTGGAAACTGTCAGACTTGAATACGGGAGAGGGTAGTGGAATTCCTAGTGTAGGAGTGAAATCCGTAGATATTAGGAGGAACACCGGTGGCGAAGGCGGCTGCCTGGACCGATATTGACGCTGAGACGCGAAAGCGTGGGTAGCAAACAGG
+
B@@@?@=@&@@?@7C@<:65:8<C<C@GBCC@B=<BCBBB/555559>=BB?BB>@B<BBC?BBBBAB@?@@BCD>BB@8CC>7DDCC;C?6@?7;7@?BCBA:B:C>7>?@?A??>BB>BB?ABBBB<AA@?@<@BCBB@B@C@C?BAAAA@BB>??BDDF>CB9:9AAAAAB???9>A<@<@AC;?<?A?A?@?@?AB=A@996;B=BB?BBBBB@BBBCBBCCCBAAC;;;/5:@?B@7BBBBC>7BA@7
@N9IO0:00709:06165
GACGAAGGATGCAAGCGTTATCCGGATTCATTGGGTTTAAAGGGAGCGTAGGTGGACTTGTAAGTCAGTGGTGAAATCTTTGGGCTTAACCCAGAAACTGCCATTGATACTGCAGGTCTAGAGTACAGTTGCCGTTGGCGGAATATGACATGTAGTGGTGAAATACTTAGATATGTCATAGAACACCGATTGCGAAGGCAGCTAACGAAGCTGTAACTGACACTGAGGCTCGAAAGTGCGGGGATCAAACAGG
+
DB@:;598@>;?@<@;9;=A@A;@;9:-7335;<4>?397)3;.48;A@AA?:97;AA=@::5;@AAABC@BBBD<BBBK>BB<CC2;46@6BCCC>C<;;7:98AACGCCCCC@;B<@BC959=/00@-//166)406>9=9669>>==0//=<>?=:55A;989@:888===>?=@@:::3;;A5;9=.5555.9.38888928::055<<<<9==BBBCC999C=AB@;;;0;@@@>@@0=BBBD=CBB?
@N9IO0:00671:06239
TACGGAGGGGGCTAGCGTTGTTCGGAATTACTGGGCGTAAAGCGCACGTAGGCGGCGATTTAAGTCAGAGGTGAAAGCCCGGGGCTCAACCCCGGAATAGCCTTTGAGACTGGATTGCTTGAACATCGGAGAGGTGAGTGGAATTCCGAGTGTAGAGGTGAAATTCGTAGATATTCGGAAGAACACCAGTGGCGAAGGCGGCTCACTGGACGATTGTTGACGCTGAGGTGCGAAAGCGTGGGGAGCAAACA
+
@@CC@CCDDD1BBB@??C;@@?@@=@@C=A@@?>6>?:;;0;@@BBCAA::7:@;@:;;D8;6;@@AA@A>ACBJ>BCB=BBB7B;;:@DDD6;69;<?@C?BB>BBAAAAA@CA?AAB@@@=ABBBB@ABAB=BB@BBB@B@D@D@CCCAABBBA@;?;993:?@ABBABB@@6;;5939@:===:=;;;5;00+0;00+0;;;;9949A@@A@CC@CCCDCBBBB>@>@;;;/<CCCIII<BBBBC9B;
@N9IO0:00678:06224
GACGGAGGATGCAAGTGTTATCCGGAATCACTGGGCGTAAAGCGTCTGTAGGTGGTCAAATAAGTCAACTGTTAAATCTTGAGGCTCAACCTCAAAATCGCAGTCGAAACTATTAGACTAGAGTATAGTAGGGGTAAAGGGAATTTCCAGTGGAGCGGTGAAATGCGTAGATATTGGAAAGAACACCGATGGCGAAGGCACTTTACTGGGCTATTACTAACACTGAGAGACGAAAGCTAGGGTAGCAAATGGG
+
@A@A=AA?@AABC@CCCD@BBC=@<>>??BA??=69:9;:.9::A@?@BBB?BB<B;;;0;:25:<B=B@BA>BB<A@>;@00*0><<8<8=9:99*44449494:;;154499;:;:BAA@?>;?877999949<>5==6<9AB<A9C>?@887945:88>4555>?CBBCAA<@;@@;AB?BBB?AA;:6;BB:@=@@AAD<DA;;;9;BBC?BBAA=@;;;;;;BBAAC@@8<;95:<2<95:9;)9?C7
@N9IO0:00691:06246
TACGTAGGTGGCAAGCGTTGTCCGGATTTACTGGGCGTAAAGGGCGTGCAGGCGGTTTGTTAAGTCTAGGGTGAAAGCTCCCGGCTCAACTGGGAGAGGTCCTTGGATACTGGCAGACTTGAGGAGGGTAGAGGAGAGTGGAATTCCCGGTGTAGTGGTGATATGCGTAGATATCGGGAGGAACACCAGTGGCGAAGGCGGCTCTCTGGGCCCTACCTGACGCTGAGACGCGAAAGCGTGGGGAGCGAACCGG
+
BBBBA::5:?;@B?D@@@?ACB@E?;::9;BABD@;;;CD=BC=BBAAA;;6;A<@D>BC@C;CB;ABBB>BCC?7666@@6=:CCCC@BBC>7BCCC?BC:B@B>ACB=BB9=CBCBD@CAB<>?>3>:>@A=AAABBA9?6=49819:=@=>?AA>AAA@A947:::888AAA@A;A@<@<;;;?BBBB=AAA;@7?C?BBAABBFE=BB<A@A=C:84=>;99?ABABBAA:@;<;>>>&94945:==A6
@N9IO0:00673:06285
TACGTAGGGTGCAAGCGTTAATCGGAATACTGGGCGTAAAGCGTGCGCAGGCGGTGATGTAAGACAGGTGTGAAATCCCCGGTCTTAACCTGGGAACTGCATTTGTGACTGCATCGCTGGAGTGCGGCAGAGGGGGATGGAATTCCGCGTGTAGCAGTGAAATGCGTAGATATGCGGAGGAACACCGATGGCGAAGGCAATCCCCTGGGCCTGCACTGACGCTCATGCACGAAAGCGTGGGGAGCAAACAG
+
CCBBB??>699:94;??@5;7;CB;A6;:@BBC=<:;EM?D;;;@BDA@A;:;6<CBCCCC=:::AA>AAACBE>BBBA6@=@@?<@@B@BBB9A<@:;:BBB<AACBAAB@?>A@AAA7::AACC?@:;;;;;;*;@@>C?C@B@DCDDCBBCCCCFABB=:;;B@@@@@@A;;;=;;5;=@BB@AA;;8;BB=@?BB:;;BB2;;;0;;??B9980/0//6///::::<<<177789:9-97988)7<>
@N9IO0:00686:06289
TACGTAGGGTGCGAGCGTTAATCGGAATACTGGGCGTAAAGCGTGCGCAGGCGGTTGTGTAAGACAGGTGTGAAATCCCCGGGCTTAACCTGGGAACTGCGCTTGTGACTGCACGGCTAGAGTATGGCAGAGGGGGGTGGAATTCCACGTGGTAGCAGTGAAATGCGTAGAGATGTGGAGGAACACCGATGGCGAAGGCAGCCCCCTGGGCCAATACTGACGCTCATGCACGAAAGCGTGGGGAGCAAACAGG
+
BABCBBBC:9::BA@:;;??=@@>5?7;;BAAC?;;;CC=CAAAB@AAAA@EC@C?BCAB@?CCBCC@BCFCCB;;;;;-;B6><5948;?<=7>9=?>?BBB7BBBB>@?BBBD?BBC??<AAAA>>?>999:9:$9888396;898.--(-88;;<;=BD;;9;B=<<<>>>>CC899:>5>?<8B@AA=;;96:25;999::):<>5>7?=;AA999>994549::00/0:3:<CAB<</===:=2<<<8
@N9IO0:00690:06300
TACGTAGGTTGCGAGCGTTGTCCGGAATCACTGGGCGTAAAGCGTACGCAGGCGCCCGACAAGCCCGTGGTGAAAGCCTCGGCCCAACCGAGGGAGGCCCATGGGAACTGTCAGGCTCAGAAGATGGGAGAGGCGGATGGAATTTCCGGTGTAGCGGTAAAATGCGTAGATACCGGAAGGAACACCAGTGGCGAAAGCGATCCGCTGGCCCACTCTTGACGCTCAGGTACGAAAGCTAGGGGAGCGACCGGG
+
A@@@A00+09<;>AB@@@@AABAC@B@BBCBBCG=BBBCC=C<<;AACBBC>;;5;2;4555:<A<BCB?BCBD:AA8;99;??9A;?;>A?A;:94:B8:;;A9A5;:99944.8=?>=?>???@A;@BAA>AA?@AA@C@BC>C@G@BB@??AA?A@@@5000<<=>?>@@;@<??C@DABBA=@;;;4;@A@9AA;::<:=>9929?9?ABBB?CBBAA:::C?CBB;;;0<@@@??@.;;A;;;?BC=
@N9IO0:00704:06302
TACAGAGGGTGCGAGCGTTAATCGGATTTACTGGGCGTAAAGCGTGCGTAGGTGGCTTGATAAGTCAGATGTGAAATCCCCGAGCTCAACTTGGGAACTGCATTTGATACTGTCTGGCTAGAGTGTGGTAGAGGGTAATGGAATGCCAGGTGTAGCGGTGAAATGCGTAGATATCTGGTGGAACATCAGTGGCGAAGGCGATTACCTGGACCAACACTGACACTGAGGCACGAAAGCGTGGGTAGCAAACAGG
+
@AAAAABB<@@=?==8:9;?6::C9;:C>B???A<???BD<A???A>>>??<??=?C?BBBB>@@BBBC@@@BAC;??>>5??@?ABB?AB;??5@=@@BBBBC<A@@A@9;;ABC@CCBAAD000A>>@>;;;7;A=BB=A@@;;4:=8:?:55;=7@AAA:99;@@?:;;@@@@@=??<?<@AAAAACB>BBH;?9@;::?BC@BB?BC@B9B???@??9;9933,393333(33<=@A<BCDBBB?::9?
@N9IO0:00673:06322
TACGTAGGGTGCGAGCGTTAATCGGAATTACTGGGCGTAAAGCGTGCGCAGCGGCCGCGTAAGCCAGAGGTGAATCCCGGGCTCAACCTGGGAATGGCCTTTGGGACTGCGTGGCTCGAGTGCGGCAGAGGGGGGTGGGAATTCCTGGTGTAGCAGTGAAATGACGTAGATATCAGGAGGAACACCGATGGCGAAGGCAGCCCCCTGGGCCAGCACTGACGCTCAGGCACGAAAGCGTGGGGAGCAAACAGG
+
ABAA@ABD<9:9AA@@@@:@?BCCAB?B?CAAAC=AAABB<BAA@A@A:;;5:.57<=;@C:;;<@>00+000+//0*-8/77//+/3///(/)//)9>AA6AA;A@@?@000+009;AADCCD@;::;;;;;;%;::,9.438.447;;9999888737)7888@@@@@A@99:C?BB@B@B@@;@B;;6;;B@B?AA@@@@@,@>>.;49@@:99BBBCBBACB?BB;;;B;BA@B@CC;B@BAE>AAC?
@N9IO0:00679:06349
TACGGAGGGAGCTAGCGTTGTTCGGATATACTGGGCGTAAAGCGCACGTAGGCGGCGCAGCAAGTCAGGGGTGAAATCCCGGGGCTCAACCCCGGAACTGCCTTTGAAACTGCAGTGCTAGAATCTTGGAGAGGTCAGTGGAATTCCGAGTGTAGAGGTGAAATTCGTAGATATTCGGAAGAACACCAGTGGCGAAGGCGACTGACTGGACAAGTATTGACGCTGAGGTGCGAAAGCGTGGGGAGCAAACAGG
+
CCBC?BAC<;;:AA@ABB?DB<AA=@@ABBA@@B=???BB799BAB@AABBABB?BBBBBBB@BCCCCCC9CCCC;BB<)::;&99;D<DKH<B?B=@@@@@CC>CCC>BBBAAAA;<5::<8AAB?B9<A>?=?B???B?A>B?B?BBBBBBCBBB?BBCD=D>?>????A??499=@>:97:AC?ACBB?EBC@E?B:::BBAAAC@CDB@CBBBAFAAABBAAA=A@AA@@6;;@AAAA9BABBC:?@A;
@N9IO0:00680:06311
AACGTAGGAGGCTAGCGTTATCCGGATTCACTGGGCGTAAAGCGCGTGTAGGCGGCTCGGTAAGTCGGGCGTGAAATCTCCTGGCTCAACTGGGAGAGGCCGTCCGAAACTACCAGGCTCGAGGGCAGTAGAGGGAGGTGGAATTCCGGGTGTAGCGGTGAAATGCGTAGATATCCGGAGGAACACCTGTGGCGAAAGCGGCCTCCTGGACTGTCCTGCGCTCAGACGCGAAAGCTAGGGAGCGAACGG
+
A:BA><@100)/999@DC?BBA>A>::17<9;;?9833@>/59:::@A<<<:::5:;;95;=5;;;9909555::1569?7<@<C>CD?BBA@5=0/0)/)//:18>@8>>@?299.999@;;;)59BBC@99:,5;.55.56;9@4=90;9;;;??8A<?;3;;:::<==5438-3-395:75547<<8:58<88(444.4.4;6;;.5477//)//::99444;;9@5::.945555)5::59.55;
@N9IO0:00706:06332
TACGAACCGTACAAACGTTATTCGGAATCACTGGGCTTAAAGGGTGCGTAGGCGCCATGTAAGTGAGATGTGAAATCCCTCGGCTCAACCGAGGAAGTGCATTTCATACTGCATGGCTTGAGGGAGACAGGGGTAAGCGGAACTGATGGTGGAGCGGTGAAATGCGTAGATATCTGGAGGAACACCGGTGGCGAAGGCGGCATCCTGGACCGGTATTGACGCTGATGCGCGAAAGCCAGGGGAGCAAACGGG
+
CC<:;?A=@@B@@@999:;?@?BB@C>AA?@@FC<@?2:;0:;04596<C@;00/)////;7;;AA;:;@>>?B8:<;.;;5.5=<@>B@BBB?B@B;:;ABB<B;96BA@ACA@@>A,0/77.79D@@@=@0@C8;;C<A<AAB@@@=@A>???D@BDBE?CA;::999==:;43-3:5:-338-3-48.4483939<5<6555:>5;>8B=@@@=@@:99?9944:>9999,49255::&5599;3;;<4
@N9IO0:00707:06348
TACAGAGGGGGCAAGCGTTGTTCGGAATTACTGGGCGTAAAGGGCGCGTAGGCGGCCTGCTAAGTCGAACGTGAAATCCCCGGGCTCAACCCGGGAACTGCGTCCGATACTGGTTGGCTTGAATCCGGGAGAGGGATGTGGAATTCCAGGTGTAGCGGTGAAATGCGTAGATATCTGGAGGAACACCGGTGGCGAAGGCGGCATCCTGGACCGGTATTGACGCTGAGGCGCGAAAGCCAGGGGAGCAAACGGG
+
BBAAABBBBB5BC@BBAC7;;?AF@E?C?CBBBB<@BAA@<?D>?@?C@@@=8839=?@?@?=;@@@@<000A@A<ACBB;CE?BBAC@CC=BC>C?A:;;A@B?BBBBBAA?A?C@CB>AB>A@?AB=ABBCE=BABBB@D>B@B?@@@CBBBBBC=BBAA<@@@@@BABAA@@;:8:B?B@BCC>A>@@<@AC?B@BC@CCCC=@@;@?9@;@@@<@C@@@@;;;>AABA@@9@A=@BAA3@<;;A8?<<5
@N9IO0:00668:06372
TACAGAGGGTGCAAGCGTTAATCGGATTTACTGGGCGTAAAGCGTGTGTAGGTGGCTTCCTAAGTCGGTTGTGAAATCCCTGGGCTCAACCTGGGAATTGCAGTCGATACTGGGAAGCTAGAGTTCGGTAGAGGACGGCGGAATTCCCGGTGTAGCGGTGAAATGCGTAGATATCGGGAGGAACATCGATGGCGAAAGCAACCGTCTGGGCCTGAACTGACACTGTGACACGAATACGGATGGGACAAACAGG
+
9?8=??AB=BBAA<?=>>1918??8BB>7>>;;;0:>4;:.499:>BBB>@<00-0>4>:/0+/79@=A9;;??B<A@C:@@?3:<=A9B:BC>29250449::9555::<?@:@=@<A?=??A;@>8=?A;:89A>7:>:@4906@9?:B969@:;4:::9.9=@=B999:99499073-37:::;<444.4444)49:383833333(328884::<<;;;:99?<44//-(-,**(,,,,(,-99199>7
@N9IO0:00669:06384
TACGTAGGGTGCAGGCGTTAATCGGAATTACTGGGCGTAAAGGGCGCGTAGGTGGTTCGGTAAGTTGCTGGTGAAATCCCGGGGCTCAACTCCGGGGCTGCCGGCACGACTGCCGGACTTGAGCACGGTAGGGGCAGATGGAATTCCCGGTGTAGCGGTGGAATGCGTAGAGATCGGGAAGAATACCGGTGGCGAAGGCGTTCTGCTGGGCCGTTGCTGACACTGAGGCGCGACAGCGTGGGGAGCAAACAGG
+
?@BC???B=@AABB@BAB@B?BCC@C@B@CB???:?@?CE>CE?CDBBABB?:96:>BB>BC@BB>@@CD?CCBD>BBG7;;;,:>CC?BBD?BBB9@@@A@DACCCBCBCFF?C@BAA=;;;ABBC<<<A@@2CCCCCD<C:B5;;3;5>=<@B;A>AI@C@CBBBBB@A@A@?<=4<7:>;:?@<>9@?<B=B9C?CCC?DBBBBB=6C?BC?BAB?>8??A@AA>???<<<798@AACC9ABBBB=BBB?
@N9IO0:00669:06387
TACGTAGGGGGCAAGCGTTGTCCGGATTTACTGGGTGTAAAGGGCGCGCAGGCGGGTTGACAAGTCAGAGGTGAAATCCTACAGCTTAACTGTAGAACTGCCTTTGAGACTGTTAATCTTGAGTACGGAAGAGAGAGATGGAATTCCAGGTGTAGTGGTGAAATACGTAGATATCTGGAAGAACACCAGTGGCGAAGGCGGTCTCTTGGTCCATTACTGACGCTAAGGCGCGAAAGCGTGGGGAGCAAACAGG
+
BCCCBBBBBB1BB?A@>>:@:@4@59AB;BABCC>AAABD0@?3;65BBBB@BCC>B@CDBC>BBBAAAA<?@AD>DD>@ACBBAB<@<@;:;CCC?BBBA@DG>BCBBCCCC@C@BBB?B@ABCBB@C@CBBBB@A@::6:??=A>:;6;@???A@=@AAA=BBBBBBBBBB@?@@;?=AB?BBB=ABBB?BCC?C?BB?BCBBB<@<@A?AB@BCBEBBBBCC=@=@BB;99/:?AADCC9?@@AA<ABB@
@N9IO0:00672:06398
TACGAAGGGGGCTAGCGTTGTTCGGAATTACTGGGCGTAAAGCGCACGTAGGCGGACATTTAAGTCAGGGGTGAAATCCCAGAGCTCAACTCTGGAACTGCCTTTGATACTGGGTGTCTAGAGTATGGAAGAGGTGAGTGGAATTCCGAGTGTAGAGGTGAAATTCGTAGATATTCGGAGGAACACCAGTGGCGAAGGCGCTCACTGGTCCATTACTGACGCTGAGGTGCGAAAGCGTGGGGAGCAAACAGG
+
AAB::8;CCC3CCCCACC?CC@CB?A7;5;AACC=;;;;;0;BABC;;;@A>@GACCBCD?D>BBBBDHH;CBBA;A@@;@BBBBBCC@ABBA@<@=A@AD>BA9@A@@@@@?9;;999@>999ABB?C?B:95:A@@AC8:79=A=997@@@@9770333=6B>BBBCBBBBC?CB@99796A@@8@?;<1;00*0500/66;;@=8=?05:59=876:9:;===:>?888=6=@@@DDD3=>AAA8@<96
@N9IO0:00675:06365
TACGGGAGGGTGCAAGCGTTAATCGGAATACTGGGCGTAAAGCGTGCGTAGGCGGTTGTTTTAAGTCAGATGTGAAAGCCCTGGGCTTAACCTGGGAACTGCATTTGATACTGGGCAACTAGAGTTTAGTAGAGGGGAGTGGAATTTCAGGTGTAGCGGTGAAATGCGTAGAGATCTGAAGGAACACCAGTGGCGAAGGCGGCTCCCTGGACTAAAAACTGACGCTGAGGTACGAAAAGCGTGGGTAGCAAACAGG
+
7=444(444(//--(----(-(//-39)/////91438@<3:>>::;???@=;;5;49:59&5.5<<<;?;99555)5==4=>?4;;9B?B@DDF=C99995555)599:<<<>6;;:>=@@@ABB<BCDA@@BDD8;9:C?B?BB>A@C?::9@@??<?ACC=888?>?@99998899<@?B?BCC@B@@@=@A@;?;;;4:==>8?A<=949999'9<<;945//::4///99;;,///6==4=;;;<<5;;;:
@N9IO0:00684:06371
AACGTAGGTACCGAGCGTTATCCGGATTTACTGGGCGTAAAGCGTGTTCAGGCGGCCTGGCAAGTCGGGCATGAAATCTCTCGGCTCAACCGGGAGAGGCTGTCCGATACTGCTGGGCTTGAGGACGGTAGAGGGTGGTGGAATTCCGCGTGTAGTGGTGAAATGCGTAGATATGCGGAGGAACACCAGTGGCGAAGGCGGCCACCTGGACCGTCCCTGACGCTCAAACACGAAAGCTAGGGTAGCGAACGGG
+
?5@@@DD?BBE>@@@=<<8=:93929>=5====<699:==9@@A@AB?B@@<9:4:?AA;A@8::@AE<;;;;;B<@@@AB;;8;AAC@D@CC;B@;;7<CBBB@BDCCAAABCCD>CC=@@>:@@@;@@A@AB<@@?A@<B@E?C?BBB;;;CCDC>BBFF>DCCC@@@A@@@@@@7:;=B=@BB>BBBB?ABA=@>@B?B@BC?AA>@@?A@@@;@BBAAAB;;;0;BB;;;0;AA;<<0;;;@CC?CCC=
@N9IO0:00686:06366
TACGAAGGTGGCAAGCGTTGTTCGGATTTACTGGGCGTACAGGGAGCGTAGGCGGTTTGGTAAGCCCTCCGTGAAATCTTCGGGCTCAACCCGGAAAGTTCAGAGGGGACTGCCAGGCTAGAGGACGGGAGAGGAGCGCGGAATTCCCGGTGTAGCGGTGAAATGCGTAGAGATCGGGAGGAAGGCCGGTGGCGAAGGCGGCGCTCTGGAACGTTTCTGACGCTGAGGCTCGAAAGCGTGGGGAGCAAACAGG
+
?><991828=9@B?B:;;6;B=;;99BC=BDCCC>AAACCCFH?9;;C@;;7;B=BC?C@CC>@?D<AA8:9BBC=CBB=BBC=BB;;6;D;@?BC?DCACCBBCBB8BC;;;?;97;A=BCC=BBBA;BA@B<@A@@@A>A7:2:=3::@AA?@@@?BAAA<ACCBBDAA?::9AA=BC@C<@;A4:2994>>=49999.59999::397;54;/4999<<<@999;@?;;9A9A:69CDD6B@AAA8A;:4
@N9IO0:00689:06394
TACGTAGGGTGCAGGCGTTAATCGGAATTACTGGGCGTAAAGGGCGCGTAGGCGGCCTGATAAGTCGGGGGTGAAATTCAGCGGCTCAACCGCTGGACTGCCTTCGAGACTGTTAGGCTCGAGCACGGTAGAGGCTGGTGGAATTCCCGGTGTAGCGGTGGAATGCGTAGAGATCGGGAAGAACATCGGTGGCGAAGGCGCCAGCTGGGCCGTTGCTGACGCTGAGGCGCGACAGCGTGGGGAGCAAACAGG
+
BBCCA@AB<9:9@A=AAA<B=@AB>A=A>A@@@C=@A?@A:@@:@A@AB@@=9949=@AABB?BBBCCCC5BBCC>C@BBC:99:CCCAC?BBCC?BBBBB@D9;:BBCBBCC6998;<?CA<<BAD?BAA;;7;>>8;@>A>B?BM?E@A@@CC@@<;D9B?C??;?@@@@954<</525;9<A<;;78404:94;600/588;;=?5?<<C>=?8333:;;;::288833333373522&399<:27223
@N9IO0:00707:06399
TACGTAGGGAGCGAGCGTTGTCCGGATTTATTGGGCGTAAAGAGCGCGTAGGCGGCTTGGTAAGCCGGATGTGAAACCCCCGAGCTCAACTCGGGGCGGCCATTCGGAACTGCCATGGCTAGAGTCTGGTAGGGGAACACGGAATACCTGGTGTAGCGGTGAAATGCTTAGATATCAGGTGGAACACCAGTGGCGAAGGCGGTGTTCTGGGCCAGTACTGACGCTGAGGCGCGAAAGCGTGGGGAGCGAACAGG
+
BBBCCDDF=9:9BA@ABB?BBG@B@BCE>BB?CC>CA9::.;A?@B@@@9949:4:B?B@IC@BAAD?C@@@BBB=CCCC5CAAABBB?BCBCED;@A696;A?CB?C?BBBB@CCB9BBCCAA@??B?CFCDE<CABBBC?C>BCC@CC@BCCCBCC?BAAA:@@BB@EAAB@@B>@;@@;@<@@A>BCBC@E;;;;@CCACCD@CCCC?C>BBBAAA@@@DC@@@B>@@@AAA<@AABBCB<BCBBB>:;;?
@N9IO0:00720:05772
TACAGAGGGTGCAAGCGTTGTTCGGAATTACTGGGCGTAAAGCGCGTGTAGGTGGTGGCGTAAGTCGGGTGTGAAATCCCTCAGCTTAACTGAGGAAGTGCACTCGATACTGCGTCACTTGAGTGTTGGAGGGGATGGCGGAATTCCCGGTGTAGAGGTGAAATTCGTAGATATCGGGAGGAACACCTGTGGCGAAGGCGGCCATCTGGACAACTACTGACACTGAGACGCGAAAGCGTGGGTAGCAAACAGG
+
CAA9::AA;@A@>;>=993:B?AB>A5:09ABCC>@A:9:/;;:;AABBCCACC@CC@CAAA?BBAAB;;;;5:<4<C?=?@@;;;5;5:@@??;@;?>@B??????ADC@A<;;@>@@000>?A?8B>BCBC9AA@>@@=A>A?BC:?<>A>>@AA>BCCC>B?BBBABBBBCBCC=@@=@=@BB?;;;B?ACB=A???<?=A@ADB@BBC@BCBCBBBBAAAB??????@@@;A??>AC>BBBBBC>CCC?
@N9IO0:00726:05772
TACAGAGGGTGCGAGCGTTGTCCGGAATCACTGGGCGTAAAGGGCGTGTAGGCGGCCTGCTAAGCCGCGTGTGAAAGCCCGGGGCTCAACCCCGGAACGGCACGCGGGACTGACAGCTCGAGCATGGTAGAGGCGAGTGGAATTCCTGGTGTAGCGGTGGAATGCGTAGAGATCAGGAAGAACACCGGTGGCGAAGGCGGCTCGCTGGGCCATTGCTGACGCTGGAGGCGCGAAAGCGTGGGGAGCAAACAG
+
CBBBBBBC=9:8B??>BB>AAB@D@D?BBAAABC>@A@AA<BC@BBBB@?<:7829>==<A@300,009;:/66A6==>8A>A2;@@A;@@@7?=@4:57:::;444)5:9@CB;;;@AA;;;?=@2999:9.5=99::5:05.4749.4=44459755.55555999977///686;8<=95659@7:?049?2829929@@>?@??;?47717;7333::44.4;74459791///////&/99::3:44
@N9IO0:00742:05774
TACGTAGGGTGCGAGCGTTAATCGGAATTACTGGGCGTAAAGCGCGCGTAGGCGGCTTTGTAAGTCAGAGGTGAAATCCCGGGGCTCAACTCCGGAACTGCCTTTGAAACTGCATCGCTTGAATCCGGGAGAGGTGAGTGGAATTCCGAGTGTAGAGGTGAAATTCGTAGATATTCGGAAGAACACCAGTGGCGAAGGCGGCTCACTGGACCGGTATTGACGCTGAGGTGCGAAAGCGTGGGGAGCAAACAGG
+
AB:;:ABB;;;;;:;;AAAIABBC@A=>=;;555)5999939;@BBAAAAB?BA;;;D;ABB>@@@AA:;7;?@C>BBB=BBA6@?=?9;996;1;,337?9>;3;AC;@:B=CCCCAA?AA?BB?DD=A???=AAAABB?B=@:@89:9?@@???B=BBCB=B;<<??<<<==85808487.555/537725//*.37705787=>A=??<?<>9:578878>=>>;886;;;0;;:<<<</:888@7::97
@N9IO0:00746:05771
TACGTAGGGGGCGAGCGTTGTCCGGATTTATTGGGCGTAAAGAGCTCGTAGGCGGTTTGGCAAGTCGGGTGTGAAAACTCCGGGCTCAACTCGGAGACGCCACTCGATACTGCCATGACTTGAGTCCGGTAGGGGAGTGCGGAATTCCTGGTGTAGCGGTGAAATGCGCAGATATCAGGAGGAACACCGGTGGCGAAGGCGGCACTCTGGGCCGGTACTGACGCTGAGGAGCGAAAGCGTGGGGAGCGAACAGG
+
?@@DB:::::)9>99@@@@CBD?B9;;A<AB?BB=?>:==5:>@@ABBBCC?AA=A@:@<@D=AA@@@99::=@?@*9:=9<=6<?@B?BBCD@BAA@??<?ABBBBBBBA?><@AAACA?A@@@C?B?CCBCC6;;@BBB@B@D@C?BC@GC@;<=?9=;?=5>?=:>:?>?@A<B=25;=A:>@@=B=AA=B;:89:BC@BBAAA:::8:?C>AAAA;;:@@@@AA=A@A@@@:@@@@AAB6??AAC?;;;@
@N9IO0:00754:05801
TACGTAGGGTGCGAGCGTTAATCGGAATACTGGGCGTAAAGCGTGCGCAGGCGGTTCGTTAAGACAGGTGTGAAATCCCCGGGCTCAACCTGGGAATGGCGCTTGTGACTGGCGGGCTGGAGTACGGCAGAGGGGGGTGGAATTCCTGGTGTAGCAGTGAAATGCGTAGAGATCAGGAGGAACATCGATGGCGAAGGCAGCCCCCTGGGCCGCTACTGACGCTCATGCACGAAAGCGTGGGGAGCAAACAGG
+
DCDB@@@B=@@@B@@@BA6;6;B@:@-00=>>@<;9;CC>CBDBAACDBBACC?D>AAA>A=ABBBB?CC@???<@CCC:CB<@=98291997*369<6AAAC:C;A@BBA=CB==CA@=B@AB@@<@AA<;<<<<%;B?B@C@C?=B:BDCAB9:;CCCD>BBB@@@@A@999AB>AB@D=@@AAAA@@=???=@5;;;;;;;*:=9095;;;><<CCB9;;;<;;;CC:::/99::>AA6?@?BC>AAA>
@N9IO0:00757:05789
TACGTAGGGTGCAAGCGTTAATCGGAATTACTGGGCGTAAAGCGTGCGCAGGTGGTTGTGTAAGCTTGATGTGAAATCCCCGGGCTTAACCTGGGAATGGCATTGAGGACTGCACGGCTAGAGTGCGTCAGAGGGGGGGTGGAATTCCGCGTGTAGCAGTGAAATGCGTAGAGATGCGGAGGAACACCGATGGCGAAGGCAGCCCCCTGGGATGACACTGACACTCATGCACGAAAGCGTGGGGAGCAAACAGG
+
@@>CCABE=;;;@=AAAA=@>ABD@B@B?AABBB<@A@@A;A@@AB;;;:9ACC@C?CBA@B>BBB=@AABBAAE=BBBB8AG6:97>9=49::.979:7;?D8@BB@@@@C@AAA>AA@BB>>?ABA=893333333"396;3:4848;?A@>54443839:-:@B<@??>BA<C@C=9817:9547:<<8).--383:;;;===+=>?5///000<:::=;:555?@@@???D=A@@??AA8ABBCC>BBB@
@N9IO0:00724:05814
TACGTAGGGTCCAAGCGTTAATCGGAATACTGGGCGTAAAGCGTGCGCAGGTGGTTTGTTAAGCGCGATGTGAAATCCCCGAGCTCAACTTGGGAATTGCATTGCGAACTGGCTAACTAGAGTACGGCAGAGGGGGGTGGAAGTTCCACGTGTAGCAGTGAAATGCGTAGAGATGTGGAGGAACACCGATGGCGAAGGCAACCCCCTGGGCTGATACTGACACTCATGCACGAAAGCGTGGGGAGCAAACAGG
+
AA:;:BCG=BB?@<??@@?A?BA@:=+0/6888/449AA;ABB@@?AA@@=AB>AB<BB?B?@AA@BBAABBBD;:;;;.9;5;>?D>;646?7>;>:<A<A0::@@;@@A:ACB?AC?@?@AAAC>A???BCCCC)@A?A599?B:?>AA@@BBBBABCCD>AA?@@C@A@@@@??;??=A=AAA?ABBB?BBA<@;::69@@@,===6??A@@@B????9:;BBBB;;;;<<0;;;:@?@3;::?A8@@B=
@N9IO0:00728:05832
TACAGAGGTTGCAAGCGTTGTTCGGAATTACTGGGCGTAAAGGGCGCGTAGGCGGCTCGACAAGTCCCGCGTGAAATCCCCCGGCTCAACTGGGGAATTGCGCGGGAAACTGTCGGGCTTGAGTTCGGGAGAGGGAAGCGGAATTCCGGGTGTAGCGGTGAAATGCGTAGATATCCGGAGGAACACCGGTGGCGAAGGCGGCTTCCTGGACCGACACTGACGCTGAGGCGCGAAAGCTAGGGGAGCAAACGGG
+
ABB;;;;5;5<9@;>::99??<BB@B:B@BBABC=ABBDD<BB<BAAABAB>;;6<AAABBD;;;CC;AABBBAA9;;;;;*;>BCBC@CCIDD8@?A@DECCCC>CD?CCCCCDD>CC?@@BB?BCC<AC@??;@>??B6;8;@C?CC?BBBCC@?=?EEE<AACCBACA:::@<@8:8387?>??C=@@>@@>3918=;9:4:=@A;???@@@AA@@>@?@897?<>>>BCD?BAABBCC6@@@AA;AAB9
@N9IO0:00739:05817
TACGTAGGGTCCAAGCGTTGTCCGGATTTATTGGGCGTAAAGAGCTCGTAGGCGGCTCAGTAAGTCGGATGTGAAAATCGGGGCTCAACCCCGAGACGCCATCCGAGACTGCTGTGGCTTGAGTCTGGTAGGGGAACACGGAATTCCTGGTGTAGCGGTGAAATGCGCAGATATCAGGAGGAACACCGATGGCGAAGGCAGTGTTCTGGGCCAGTACTGACGCTGAGGAGCGAAAGCGTGGGGAGCAAACAGG
+
ABBBBABA8@@294;>@@<@AC>B=AAC9@@;@?6=<=>?9?<>@>:::AA??@=ACBBBCC>@@@A;?;;;==<@7;;?@@2@>CC?CBB9ABABAA@=@;;7;BBBBA@@DBAB@BA?B@@BA;;55>>::+>=@@?@6;6;9=76976<99@@A<?<<<5<A@A;55@@;:559.55495<?@:>A;;6;@A=A?A<;4982;5@@8<8=999599=<999=>?7AAABBF=BBBBAAA6A@A@B<BBB?
@N9IO0:00741:05847
TACGTAGGTGGCAAGCGTTGTCCGGATTTATTGGGTTTAAAGGGTGCGTAGGCGGCTTTGTAAGTCAGTGGTGAAATATGGCAGCTCAACTGTCAGGGTGCCATTGATACTGCGGAGCTTGAGTACAGATGAGGTAGGCGGAATTGACGGTGTAGCGGTGAAATGCTTAGATATCGTCAAGAACACCGATAGCGAAGGCAGCTTACTAGGCTGTAACTGACGCTGAGGCACGAAAGTGTGGGGATCAAACAGG
+
AA@@><<8994:@<@>@@=@@@=@;?@@9??299.<@.:959=1:?B@@<?<894;CB6;;A?BABAC@@;@@@@:@BCB?BBCCBBA>BBBBBBBD>B@@<@B?CBBB@BAAA@@@@@>AABA@?@@=??@@=ABA>BB?@?B>A@<A??>>BBCB>BBBB<BBBB>B???BAAAAAA;AA=CCC>BBBAAA;;4:;AAABB=BABAA=@?;;;<@BBBCCCAA@?;===;;;0;A@@?CC4@;;;B9AAA8
@N9IO0:00743:05845
GACGAAGGTGGCGAGCGTTGTTCGGAATCACTGGGCATAAAGCGCACGTAGGCGGTGTCGTAAGTCGGATGTGAAATCCCTCGGCCTAACCGAGGAACTGCGTCCGATACTGCGATGCTTGAGGACCAGAGGGGTGCATGGAATTTCCGGTGGAGCGGTGAAATGCGTTGATATCGGAAGGAACTCCGGCGGCGAAAGCGATGCACTGGCTGGTTTCTGACGCTGAGGTGCGAAAGCCAGGGGAGCAAACGGG
+
=88..*.(--(-8/59@@?@B<@?=A>@@CCCCB=@>00/)//77<9;>>@=@A7ACCCCEE46=;;8;444444)5=E=BAA<A9;;7<9;;=8<8@?;9<:<065<<=:;;;;999B9<9:49949?@@==1533::@8A>A@8@6<173,337828;;<3888;:6:<888887=7<5858885=0223555;1779>>556<<?9>>;19905<A=;;9:544.4:;<<=6<=75555&554<=6>?@8
@N9IO0:00730:05873
TACGTAGGGCGCAAGCGTTGTCCGGAATCATTGGGCGTAAAGCGCGTGTAGGCGGCCGACCAAGTCCGATGTGAAAGCTCGGGGCTCAACCCCGAGTCTGCATTGGAAACTGATCGGCTAGAGTCCGGAAGAGGAGACTGGAATTCCTGGTGTAGCGGTGAAATGCGCAGATATCAGGAAGAACACCGGTGGCGAAGGCGGGTCTCTGGGACGGTACTGACGCTGAGACGCGAAAGCGTGGGGAGCAAACAGG
+
?@BAA@A@9@A@@=>???<;;:8A=A=@@BD8A@2=;873(399<<ABB886.-(-(-58)<59?B<BC=BCCCH>AB=BC>>2DCCC<C?@2C;<:??B???=A?AB<A@@????=AB@??8557<7;7<5929<A?@B6:799@8@@89;@;?>C?A9;:548:=@>?@A=B==>:><CC:CCC?B>>B>BBA?B>AAC=A@@@?@?9@@E>@@@A@>@@@ACBAABBA???9=999@@@2@@??@9@@B<
@N9IO0:00735:05900
TACGTAGGGTGCGAGCGTTAATCGGAATTACTGGGCGTAAAGTGTGCGCAGGTGGCCGCGCAAGTCGAGTGTGAAATCCCCGGGCTTAACTTGGGAATTGCGCTCGAAACTACGTGGCTAGAGTGTGGCAGAGGGAGGTGGAATTCCACGTGTAGCGGTGAAATGCGTAGAGATGTGGAGGAACACCAATGGCGAAGGCAGCCTCCTGGGCCAACACTGACACTCATGCACGAAAGCGTGGGGAGCAAACAGG
+
AB@@@BBD=999@@A9;;@C@BBC@B?B@CAAAA6>@;;;05555>:9;FC?BC>@>@BBAB6;;A;;<AACABD<????6@A=AC=>=???CB>B@C?BBBB@=:::58:BBA>><>AAABCBBBB>A@<==>,98,333@9C@C@DCCGCCCC>CACCIC?CCDCBBBBBA@BBB969@C@;;;8<5:@;@;<597@<5;555.59;2;096:@CCAA@BAAA@;;;AA@AA;;<;@CCE=BBBDE@BBB<
@N9IO0:00736:05884
GACAGAGGGTGCAAACGTTGCTCGGAATCACTGGGCGTAAAGGGCGTGTAGGCGGGAATGTAAGTCGGGCGTGAAAGCCCCAGGCTCAACCTGGGAACTGCACTCGAAACTGCGTTTCTTGAGTATCGGAGAGGAAAGCGGAATACCTGGTGTAGAGGTGAAATTCGTAGATATCAGGTGGAACACCAGTGGCGAAGGCGGCTTTCTGGACGATTACTGACGCTGAGACGCGAAAGCGTGGGGAGCAAACAGG
+
?@B@@@CF>BCA@?8=<=6::=@B?C>AABB>??9?@ACC>BB>BBBBBBB>BBC<B?:99B=A@???/::>>??/::==2=??ADBB?B>@@@9@:@AAAABB@@@C>BBCDDCC=BB>BBCBBACB>;;;B<@A;@AA?B@CCE@BB>@@ABA@A>ACDG>D?BBCAAA@;::@@=@D@FABBC@BCBB@BCB7<7;;7;CD>DDD@BBC;;8;BA<<;;;;;;;;:?>998.7999999*9==?=69::9
@N9IO0:00744:05866
TACGGAGGATCCAAGCGTTATCCGGAATCATTGGGTTTAAAGGGTCCGTAGGCGGCTTTGTAAGTCAGTGGTGAAATCCGGCAGCTTAACTGTCGAACTGCCATTGATACTGCAGGGCTTGAATAATTGGGAAGTAACTAGAATATGTAGTGTAGCGGTGAAATGCTTAGATATTACATGGAATACCGATTGCGAAGGCAGGTTACTACCAATTCATTGACGCTGATGGACGAAAAGCGTGGGGAGCGAACAGG
+
BB@@=@A=A;;598=AA?:?AA=A?@8::BB;AA=AA:@A<AD>DD=???@<::3:BC8::DAFBBA@@B:BBBA>CE@C@C;;;C=A<??A@B@A7:;<<9BB@BBCB@@@@B??6==9=>7<<<C<G@7>9ABE<BC>CC>BB;69@A@CBBA;;7;ABB>;6:C?BBBBDE:;6;==5;7;CD@CBC>AAAB4:.:942989>:55.4.:24><5<AB;:5;:=A;?84999&9>@>ACC7;;9?@8@CB@
@N9IO0:00748:05896
TACAGAGGTGGCAAGCGTTGTTCGGAATTACTGGGCGTAAAGGGCGCGTAGGCGCCCGATAAGTCCCGCGTGAAAGCCCCCGGCTCAACTGGGGAACTGCGCGGGAAACTGACGGGCTTGAGTTCGGGAGAGGGAAGCGGAATTCCGGGTGTAGCGGTGAAATGCGTAGATATCCGGAGGAACACCAGTGGCGAAGGCGGCTTCCTGGACCGACACTGACGCTGAGGCGCGAAAGCTAGGGGAGCAAACGGG
+
>?@;;;;7<C?@@;?=993:@=@C@C@C@DC@@@6;<;<;0:>9>;@BCBA>?;;</99@?8=;:9,999;CBB;55555$9499<<.95;9:*57@:99:494,4<09:?=@@@8@A5;;AB;;;;.9<;>?3929=<6=<?:?@CC>C???AAB?BBBD>>?@BCB????>?;@<?>8<6@AB>BABE<??@4:179900*06<=>=<9?A>>9:9@@==9933,338A@C=BB???CC8AAAAD<>?D;
@N9IO0:00749:05877
TACGTAGGCAGCGAGCGTTGTTCGGAGTTACTGGGCGTAAAGCGTGCGTAGGCGGTGTCCTAAGTCTGGTGTGAAATCTCCCGGCTCAACTGGGAGGGTGCGCCGGAAACTGGGATGCTGGAGTGTGGGAGGGGTAAGCGGAATTCCTGGTGTAGCGGTGAAATGCGTAGATATCAGGAGGAACACCTGCGGTGTAGACGGCTTACTGGACCATGACTGACGCTGAGGCACGAAAGCGTGGGGAGCAAA
+
BAABABA?B;<:A;@>5;16=9<<8>:@05;B@@=BBA>A7?BCBBAAACC;B=8==;;7;C9>C<AA9BBBBCC?CCCCB>C@BBBB>B::;04<:1:@<@>-:6:<5?AB=5<<BBBB=??AA?@B<CAAA9AC?ABB?C@C@C?CC9BAAAAAC9=BB>7===BBBBBBBABCC8<::?6?;;7;BCC?;;;;;;AA=AA=A@CB>BB?AA<?><<=>=<<<==7::4555)55:;BBC9CA@@@9
@N9IO0:00761:05895
TACGGAGGGGGCTAGCGTTGTTCGGATTTACTGGGCGTAAAGCGCACGTAGGCGGATTTTTAAGTCAGGGGTGAAATCCCGGGGCTCAACCCCGGAACTGCCTTTGATACTGGAAGTCTTGAGTATGGTAGAGGTGAGTGGAATTCCGAGTGTAGAGGTGAAATTCGTAGATATTCGGAGGAACACCAGTGGCGAAGGCGGCTCACTGGACCATTACTGACGCTGAGGTGCGAAAGCGTGGGGAGCAAAC
+
BBCB@CCECD5CCBBAAA@DD?CC;;;D;@@AA@;@@@@C8;;@AC;:;BB?BLABCCCC2B8;;;;;CG<DBBB>BAG>DFF<BBAA:?B@7@=B;@;;;>BC>CCAA@BC@DACAAA@;;:A@CCABBBCB?AB@@::397A>A?@@@9:9=>991978>8@=BBBBBDB??<?B>AA:?9?:;;AA@@<;66/63//(/569>;;5;>:>A=??BA@@??>>==5888AAD9>@?@BBB6A8//:1;
@N9IO0:00720:05951
TACCAGCACCTCGAGTGGTCAGGAGGTTTATTGGGCCTAAAGCATCCGTAGCCGGCTATGCAAGTCTCCGGTTAAATCCAACTGCCTAACAGGTGGGCTGCCGGAGATACTACACAGCTAGGGAGCGGGAGAGGTAGACGGTATTCGGTGGGTAGGGGTAAAATCCTCTGATCCATTGAGGACCACCAGTGGCGAAGGCGGTCTACCAGAACGCGTTCGACGGTGAGGGATGAAAGCTGGGGGAGCAAACCGG
+
AAA?::9@@@CBA@@@@<@BBB;A@>AD;AA?AC?BACCC>CBB>?9?<<<<1929AB@@AF?AAAEG@B?B@CE>BB?C@B@@@@CC@BBB?BBB<BAA@>A<AABBBBCCCCB;;;BAAA<;;;DD;@@@@?BCBBBC?AAB?CC@BBB<BCCDD;CCCC:CC@;;:ABCC?AB>:::>AB=AA>@?::4:@@<A???:?@@@@<@@@=???CC@ECB?A>?9888*8::::/:<::;;;+;@===5=9=:
@N9IO0:00733:05918
TACAGAGGGGGCGAGCGTTATTCGGAATTATTGGGCGTAAAGGGCGCGTAGGCGGCCTTTCAAGTGACGGGTGAAATCCCTCGGCTTAACCGAGGAACTGCCTGTCAGACTGGAAGGCTTGAGACCGGGAGAGGTGAGTGGAATTCCCAGTGTAGCGGTGAAATGCGTAGATATTGGGAGGAACACCAGTGGCGAAGGCGGCTCACTGGACCGGTACTGACGCTGAGGCGCGAAAGCGTGGGGAGCAAAC
+
=@@;;:@AAA0AA;;;BC?CC@CC?B>A>AC?CC????AA3995:AABBAA?>?<??BC>BB?BBBCCBD>CBBB>BBD>ABB9<<?A=@>B@A?@9BACC<??A???DC?@=?;>399;??<@@6;;0;B?@;@@@99:;=8?9=:2:@<<<<<49.4433(489:=:?:??<;?>679.929886455@;<?@8@69;?ABBBBBA;@@;?;999999@@AB@@@;=:999:.99@:=AA7990/;1:
@N9IO0:00754:05929
GACGAAGGTGGCGAGCGTTGTTCGGAATCACTGGGCATAAAGCGCACGTAGGCGGTGTCATAAGTCGGATGTGAAATCCCTCGGCCTAACCGAGGAACTGCGTCCGATACTGTGATGCTTGAGGACCAGAGGGGTGCATGGAATTTCCGGTGGAGCGGTGAAATGCGTTGATATCGGAAGGAACTCCGGCGGCGAAAGCGATGCACTGGCTGGTTTCTGACGCTGAGGTGCGAAAGCCAGGGGAGCAAACGGG
+
AABAA:?;=?9?A;;;AA>AB@BC@B@CBBBAAB<BCBBB<B;;:B@?@:;299.5AAC@@?4:9AA;A@@;;:D=BBB=BAA=AA??<?=@@@=@=@>@?>?@:@?BABA@@BA;;:@6::B?BB@BBBAAA9BCAABC;;:;C=C8;:;C>AB@@=@BDD>::;BC?BBBBCCC@C@C?B6;;@=@<@A=AABB=BBB??@@@BCC?DBA>@B5:9@@9999???;=>8739(4349;==/;>>>;2:=;8
@N9IO0:00756:05938
TACGTAGTGCCAAGCGTTGTCCGGATTTACTGGGCCGTAAAGGGCTTGTAGGCGATTCGTTAAGTCCGGTGTGGAAATCTCCCGGCTCAACTGGGAGGGGTCATCGGATACTGGCGGACTTGAGGTGGGCAGAGGAAAGCAGAATTCCCGGTGTAGCGGTGAAATGCGTAGATATCGGGAGGAATACCAGTGGCGAAGGCGGCTTTCTGGGCTATCCTGACGCTGAGGAGCGAAAGCGTGGGGAGCAAACCGG
+
@;;9900///)/2777<.559.5.444(4::;;)4.44:<4=@4;;1559<589<:)//9)/)/6737065//)/:1/09>>0=>:;;@=BAAA9;<;;&5=@@BC@BBBBBC@BB@CBB?BBA::::5:@ABB@BE@AAABA>C?BB=B=?????AC@DDCC=BB>?>??BBBBBBC=AA8:6:AA=AABB?BBB@B@;;:;BC=BABB-00<<=,999DDAA?@@=@@A;;;0;A@@@CC7::ADE>B@B>
@N9IO0:00763:05917
TACGAAGGGGGCTAGCGTTGTTCGGATTTACTGGGCGTAAAGCGCACGTAGGCGGATTGTTAAGTGAGGGGTGAAATCCCAGGGCTCAACCCTGGAACTGCCTTTCATACTGGCAATCTTGAGTCCGGAAGAGGTGAGTGGAACTCCTAGTGTAGAGGTGGAATTCGTAGATATTAGGAAGAACACCAGTGGCGAAGGCGGCTCACTGGTCCGGTACTGACGCTGAGGTGCGAAAGCGTGGGAGCAACAG
+
44:4;44444$4<<::;<?BB@BB?@@@9@@?AB=<;9@D8?;<;D=;;00*//)/@:>D7A<@?CDCCC9AB@D4;<>6>>?466>>:?@6;;;?;@?;?9>=3544=94904>7955.5444>8=8=1555.5;569C=A<@:;69==@BBB@>=9::4:;A49555;;;5506>;<;@@-/00)077805/:::6--+----6771785:49333888=333334:;;;;;,33733919733,/88
@N9IO0:00720:05965
TACAGAGGGTGCGAGCGTTAATCGGAATTACTGGGCGTAAAGCGCACGTAGGTGGCGACGTAAGTCGGGTGTGAAAGCCCCGGGCTCAACCTGGGAATTGCATTCGAGACTGCATTGCTGGAGTACGGAAGAGGAGGGCGGAATTCCCGGTGTAGCGGTGAAATGCGTAGATATCGGGAGGAACATCAGTGGCGAAGGCGGCCCTCTGGTCCAGTACTGACACTCAAGTGCGAAAGCGTGGGGAGCAAACAGG
+
BBA969C>7>>B?????=;>498>:?8=:BBBCC=:99==5;737;7745<8<@7<@<@@AA4;;;;A<A@?@BB>BBFC6@@3877<:?:?@@9A?B9;;BB?BB@@@;;;@@?>A@==68877776>;@AC=??D=AA?>;@<@@8=:==569??:>BBB<BBCBBBCC@@@AAA8@@=A=@A<;;;;;4;99.9299.94)4;;;5;;7;;<<666;95555515<<<555)499>999+9///7./--3
@N9IO0:00723:05972
TACGGAGGGTGCAAGCGTTATCCGGATTCACTGGGTTTAAAGGGTGCGTAGGTGGGTTGGTAAGTCAGTGGTGAAATCTCCGAGCTTAACTTGGAAACTGCCGTTGATACTATCAATCTTGAATATCGCGTAGGTAAGCGGAATATGTCATGTAGCGGTGAAATGCTTAGATATGACATAGAACACCAATTGCGAAGGCAGCTTACTTCACGATCATTGACACTGAGGCACGAAAGCGTGGGGAGCAAACAGG
+
=944.444(4999.5?@B?BCC@C@=B8:99333(3;(33/4<1:<=555>9;<<4<050559>;;;==@8>;94)4:5:255///)/)/949)//(/333-44.55555<@99:=AA@6:;9@<<0//:99<555.599.303339333:733:::-3344(44335;9=98////////4.4//)/)-(--56)/)/667769783844448844.49444::;=7;<5444)4:;>AAA5?@AA@;@@@?
@N9IO0:00730:05962
TACGTAGGGTGCGAGCGTTAATCGGAATACTGGGCGTAAAGCGTGCGCAGGCGGTTTTGCAAGACCGATGTGAAATCCCCGGGCTTAACCTGGGAACTGCATTGGTGACTGCAAGGCTAGAGTGTAGCAGAGGGGGGTAGAATTCCACGTGTAGCAGTGAAATGCGTAGAGATGTGGAGGAATACCGATGGCGAAGGCAGCCCCCTGGGTTAACACTGACGCTCAGGCACGAAAGCGTGGGGAGCAAACAGG
+
AABCCBBB<??@@>@>@@=A?BCE?D6:;A;;;0;?@CC<CCBA;;;C@@<@A;@AB3AAA<AAA@CCBBBA@B;AAAA7@@;@@7?<A@CEE?D@BBBCCC@D@BCBBBCDC@E>@@A;;;;;;@@;;;CCCCDC);;;B6;6;>BAAA@@BB@BALGCC>BBBBBBBCCCCCBB7;;>B>BBB?A?AA<@@C9@<A@ABEDE3AAA6:0:7@@?BBC?:@?=?B?BBBBBB=@AA7777*99:=;3@:?6
@N9IO0:00758:05963
TACGGAAGGTCCGGGCGTTATCCGGATTTATTGGGTTTAAAGGGAGCGTAGGCCGTCGTTTAAGCGTGTTGTGAAATGTAGGCGCCCAACGTCCTGCACTGCAGCGCGAACTGGATGACTTGGAGTACGCAGGAAGCAGGCGGAAATTCGTCGTGTAGCGGTGAAATGCTTAGATATGAACGAGAGCTCCGATTGGGAAGCCAGCCTGCTGTAGCGCCACTGACGCTGATGCTCGAAAGCGTGGGTATCGAACAGG
+
ABBB@C@B@CB@AC<;;;7;AA>B?CDH=A@@CC=CB8>@:@A:BCCECCC@C9:9A@@>:@6;;@@AB>BBBBC=B@@=<3<0//(/386//)////833488894455:<<255:9::+-(,2,(***,-35055//)/76;;5=4::9666//////3656:(////*3:9866--(----99:34-388-33(4.44055>?AABB;:;BAAA6;;;;;;;;BBBCC=;;CCC>AABCCC>CBE;;=AB@@@
@N9IO0:00716:06026
TACGTAGGGTGCGAGCGTTAATCGGAATACTGGGCGTAAAGCGTGCGCAGGCGGTTTTGTAAGCCAGATGTGAAATCCCCGGGCTTAACCTGGGAATGGCATTTGGGACTGCAAGGCTGGAGTGCGGCAGAGGAGACTGGAATTCCCGGTGTAGCAGTGAAATGCGTAGATATCGGGAGGAATACCGATGGCGAAGGCAGGTCTCTGGGCTGACACTGACGCTCATGCACGAAAGCGTGGGGAGCAAACAG
+
BCCCBCCC=9;;BBB@@@>B>BC@@A-00>00/,9;?DI?CAA;;:AACC@CC?CDD;BBB?BC@CBBBBACCC>CBDD8??:@@7A8B8<AC>C?BA<@><<6?>9>BBBBB?B=?:95:AABBC?BBBA@<?AA@@B7=8=7==6C?@AAA@:88;975-58@BBBBAAA>;;92:>=A@BAA?C?@A<::A=C;>>E:;;8776;3;;;>A@8=97/...56:<>=@@993=688::9,7558@4<<<
@N9IO0:00735:06018
TACGGAGGGTGCAAGCGTTATCCGGATTCACTGGGTTTAAAGGGTGCGTAGGTGGATTGGTGAGTCCGTGGTGAAATCTCCGAGCTTAACTCGGAAACTGCCGTGGATACTATCAGTCTTGAATTTCCTGGAGGTAAGCGGAATATGTCATGTAGCGGTGAAATGCTTAGATATGACATAGAACACCAATTGCGAAGGTAGCTTACTACGCAGATATTGACACTGAGGCTCGAAAGCGTGGGGATCAAACAGGA
+
@ABB=@@C;A@??;@ABB@DEC?C>::48<;==?8?=4B=6@<559;CCCC@BB?@A=?;?@>A@@>BBC?BBC>7C@DC@A<9;C9>:@B==<H@6>B6;86><7@BCBCCBB;69<A;@A;@?4@?@A=:969A;>::38;@@:55;:?993333,3;<>8937?8?=??@:3399;8<?=@AB?A<@38338,3,33339.33:::9:=888;:6:;666///60667777.6///6;;/88:=>6=@B48
@N9IO0:00742:06037
TACGTAGGGTGCAAGCGTTAATCGGAATTACTGGGCGTAAAGCGCGCGTAGGTGGTTAGTTAAGTTGGATGTGAAATCCCCGGGCTCAACCTGGGAACTGCATTCAAAACTGACTGACTAGAGTATGGTAGAGGGTGGTGGAATTTCCTGTGTAGCGGTGAAATGCGTAGATATAGGAAGGAACACCAGTGGCGAAGGCGACCACCTGGACTGATACTGACACTGAGGTGCGAAAGCGTGGGGATCAAACAGGA
+
CDAA@@@@9????=@;;;=@=@AC=A>A=@@BBA;??@>>;@>@B@@@@BC?A@?A@CCC@G@BB?B@C@A@BBC>DCCC9CC=ABCB@B@BBB<@7??A@AB>@?>>7@ABCCBBBBC???AAACC=?;?899,9>9><8>177,9=AABBAB@=>;>@?@;99:=::;?=<===9>9<8=:>==8<<973;9;283?CCC:===AA=>>>@@=<=9996575@88,2=<==A6;:;;ADD5?>>>F;;;;18
@N9IO0:00758:06023
TACGGAGGGGGCAAGCGTTATTCGGAATCATTGGGCGTAAAGGGCGCGTAGGCGCCTGGCAAGTCAAAGGTGAAATCCCTCGGCCCAACCGAGGAACCGCCTTTGAAACTGCAAGGCTCGAGGCCGGGAGAGGGTAGCGGAATTCCCAGTGTAGCGGTGAAATGCGTAGATATTGGGAGGAACACCAGTGGCGAAGGCGGCTACCTGGACCGGTTCTGACGCTGGAGGCGACGAAGCGGTGGGAGCAAACAGG
+
@?@C@BBDDE3A?;@@<;5;@89A<A:@:9506?7==BD@8D@7?DBBCBB>;;6:@@<@F>@B;;;0;;@@@@8ABC;AAB:CC=C@B@FCC@IAC?BA@CC=CBD>CCBBC@C@;;;;:;;A5;;0;B@@@;@ABBC?C@B@BE?BAAAA@@@?=@?@?8?@:89?@@@AA7@;4?;7:6??A>BB@@=A89.8<7:/877829>:???C?C<??>?A<<<>+0.089,,,,(,,5(--5(/3333(39:5
@N9IO0:00762:06045
TACAGAGGGTGCGAGCGTTAATCGGAATTACTGGGCGTAAAGCGCACGTAGGTGGCGACGTAAGTCGGGTGTGAAAGCCCCGGGCTCAACCTGGGAACCGCATTCGAGACTGCATTGCTGGAGTACGGAAGAGGAGGGCGGAATTCCCGGTGTAGCGGTGAAATGCGTAGATATCGGGAGGAACATCAGTGGCGAAGGCGACCTCCTGGACCAATACTGACACTCAAGTGCGAAAGCGTGGGGAGCAAACAGG
+
CABBBBCC=CB@B==89719=@@B@C?B?A????7?>>?A9?9:9B??@AA=@@=@AACBBB>AABCC=CBCBBB<AACC9AB=???C@D?BBB<A=@<@@>>9=:::@AACABB?????;>>?>==9?:??A=@@C>BB?B>@>@D<A?BAA@?::4;BAB=BBBBBCCCCCCBBA;AC?B@@A<;;AAA?CCCAC;<;AA<?@<@@<@A>A?AA@@;::@AA;<5;BBBBBC=C;;;BBB7BBBBD?CCC?
@N9IO0:00719:06083
TACGGAGAGTGCGAACGTTGTTCGGATTCACTGGGCGTAAAGGGCACGTAGGCGGCTCGGCAAATCAGTCGTGGAATCCCGACGCTTACCGTCGGAACGGCGGCTGAAAATACCGGGCTTGAGGGCGTGAGGGGTCACTGGAACTCCCGGTGAAGCGGTGAAATGCGTAGATATCGGGAGGAACGCCGGAGGCGAAAGCGAGTGACTGGCGCGTTCCTGACGCTGAGGTGCGAAAGCTAGGGGAGCAAACAGG
+
BBBB?@@:::@@@@@AAA?AA?@@=@@:>BA@@@6;;;;;09<2=CBA@>>:8939@AC@CBC<A:::9898<8<299=6=@@?@B?AA?ACBB?B@BC>@@>@BBAAB7;5;=AD=BB9BBCC>CCCCCDCI;CCBCCC@B695::1:4>;@7<AA;@>@>:?@@CCCBB;;:;AD;@@5;5;@@>C=;;9;CDC>CGEGGCCCCCCACBBBD@D>BCBBBBCAAB@CCD@AA<AABBBBB9AABCE>BBB?
@N9IO0:00734:06094
GACAGAGGGGGCAAGCGTTGCTCGGAATCACTGGGCGTAAAGGGCGCGTAGGCGGGATGGCAAGTCAGTCGTGAAATCTCTCGGCTCAACCGAGAAACGTCGGCTGATACTGCCGTTCTTGAGGGATGCAGAGGAGACTGGAATTCCCGGTGTAGCGGTGAAATGTGTAGAGATCGGGAGGAACACCGGTGGCGAAGGCGGGTCTCTGGGCATCTCCTGACGCTGAGGCGCGAAAAGCGTGGGGAGCAAACGGG
+
345<<<<>><)9<)////5997=C7;9;BBCCGJ;<;<;:.5>09566===8CBB9@BB>;;8;BA@?@BBBBBB799A;99<2949:29.494>>8=;9=;4=?899?=333-34.33-44::2<:??>==<9;<:;;A=A?C@CC>D@BAAA99::99:@5977<:889==445=6==:>:8=<:>:00*09@:>;>=955999=@A8@?A@BB>BBABAAA@;:29999944&44444::&455:;)56>4
@N9IO0:00748:06061
TACGGAGGGTGCAAGCGTTAATCGGAATTACTGGGCGTAAAGGGCACGCAGGTGGCTGAGAAAGTCGGGTGTGAAAGCCCCGGGCTTAACCTGGGAACTGCATTCGAAACTACTTGGCTAGAGTATGGGAGAGGGAAGCGGAATTCCCGGTGTAGCGGTGAAATGCGTAGATATCGGGAGGAACATCAGTGGCGAAGGCGGCTTCCTGGCCCAATACTGACACTCATGTGCGAAAGCGGTGGGGAGCAAACAGG
+
?A@@>?C>=ACBD>BBBB9=:<<<9;8<8=<;;=599:::4:>5<A?>?BA=::6:??>ABD<AABA@9@@@@@G9<;;;.:<0:@?A?B=AAA<A=AABD@@=@;;955ACBB@B@BBCCCCC@B@E>GCBCB>B>BBC?C@B?BB<B=ECCCCAC>B@@@9@@AAAAAA??=999,3>6?=A@>>>>;@?BBC?B6;905<7=7<<.9:,9<;:9?@B@ABBB@@;995//7.7//)/:;;,/6::9)54;8
@N9IO0:00756:06085
TACGTAGGGGGCGAGCGTTGTCCGGATTTATTGGGCGTAAAGAGCTCGTAGGCGGTTTGGCAAGTCGGGTGTGAAAATCCGGGCTCAACTCGGAGACGCCACTCGATACTGCCATGACTCGAGTCCGGTAGGGGAGTGCGGAATTCCTGGTGTAGCGGTGAAATGCGCAGATATCAGGAGGAACACCGGTGGCGAAGGCGGCACTCTGGGCCGGTACTGACGCTGAGGAGCGAAAGCGTGGGGAGCGAACAGG
+
@B@BA;;;;;*499::;;7;BB=B7:;C<BC@CC=:9987*33:;;?@@AA=@@=@?8??AA=@A>=>59::BACD;5505<0455==ACCC>BBBB??=?DEBCBBBBAA@?A:;;???>:;;B?C<@@@BC7A@CA;<4;2;=@=AA=BB@;;<@9B;9913338::8A@@>;@>8<A?C<BCC@C9BC@CB@=?>@A?C@@@A:;;0;=?:?@AB;9;BABA::45==@AA:A===@@@5@@ABB>C??<
@N9IO0:00720:06116
TACGTAGGGTGCGAGCGTTAATCGGAATACTGGGCGTAAAGCGAGCGCAGGCGGTTCTGCAAGTCAGATGTGAAATCCCCGGGCTCAACCTGGGAACTGCGTTTGAAACTACAGAGCTAGAGTATGGGAGAGGGAGGTAGAATTCCACGTGTAGCAGTGAAATGCGTAGAGATGTGGAGGAATACCAATGGCGAAGGCAGCCTCCTGGCCTAATACTGACGCTCATGCTCGAAAGCGTGGGGAGCAAACAGG
+
AAAA@@@A:::;A@@>BA<A>BCB@C6:;?;;;0;:;CA=BC=;;AABBD@CC@C9<;C;;7;BA;;;@BBBBE>CBBD;CD<A@@@+0+/6:1;6<<=@@@D>CCF>A@A@;;99:?999AAA:9:8:AAAD>:979><<8?9?4><?<<>@@?<<<?BB=A@@A>CCC@@;<BC;;;@C>AAB?B8:89??A?B@BBBD?@A<@A6?>AA=A@@@@?;994437894454=4=:00@@@0000:<8<@B@
@N9IO0:00721:06117
TACGGAGGGGGCTAGCGTTGTTCGGAATTACTGGGCGTAAAGCGCACGTAGGCGGCTTTGTAAGTTAGAGGTGAAAGCCCGGGGCTCAACCCCGGAATTGCCTTTAAGACTGCATCGCTTGAACGTCGGAGAGGTGAGTGGAATTCCGAGTGTAGAGGTGAAATTCGTAGATATTCGGAAGAACACCAGTGGCGAAGGCGGCTCACTGGACGACTGTTGACGCTGAGGTGCGAAAGCGTGGGGAGCAAACAGG
+
@?CC?BADDD3BBBABCC?BA@BD@C?B?A@@@C=ABBCC=A@CCC;<;BB@@@?ACC=CBDADD?BBCC@BBBC=BBF>CCC8@@CB?BCC;B@B@D@BB@CC>B?AAA;;:A@=DBB=BBAA<ACC;CCBA8A@;?@;:>:@;A<>>0//8<AAB?BBBD=B>ABAAAAAA@:>>7A7BB6@<=8BABC=;;;3;90/*0:;AABB9=??A????8;;;AAAA>><8:;??A9AAABCCC5==>>A:A?@<
@N9IO0:00725:06123
AACGTAGGTACCAAGCGTTATCCGGATTCACTGGGCGTAAAGCGCGTGCAGGTGGTTGGGTAGTCGGGCATGAAAACTCTTGGCTCAACTGAGAGAAGCTGTTCGATACTGCCGGACTGGAGGGTGTGAGAGGGAGGTGGAATTCCGCATGTAGTGGTGAAATGCGTAGATATGCGGAGGAACACCAGTGGCGAAGGCGGCCTCCTGGCACACTCCTGACACTCAGACGCGAAAGCTAGGGGAGCGAACGG
+
B;A@@CD@CBF?@<@;;;<ACC>B@BB@BBBABB<;;;HD>BBCCBBBAB@=@?@@<@@8000=<<<9@B@AABB:BABB7978CCC?B@@@@A@A;@?@AA?BFCCCC@@A?B=9;;B=>>@8@@?AB@??@8@@?BB@B?B?B@DDC:;;AABB?BBBB<BCAAAABCABBBAB=@@<@=CAB=??CE@BCC<@=@@;@>AB?BB?CBAAAAA=@9::@@ABCCAA??:::.;AAABBC7BBA<<5;A@
@N9IO0:00738:06114
TACGAAGGGGGCTAGCGTTGTTCGGAATCACTGGGCGTAAAGCGTATGCAGGCGGATCATTAAGTCGAGGGTGAAATCCCGAGGCTCAACCTCGGAACTGCCTTCGATACTGATGATCTTGAGTCCGGGAGAGGTGAGTGGAACTGCGAGTGTAGAGGTGAAATTCGTAGATATTCGCAAGAACACCAGTGGCGAAGGCGGCTCACTGGCCCGGTACTGACGCTGAGATACGAAAAGCGTGGGGAGCAAACAGG
+
=?A@@=@BBB2CABBBCBACC@@?7@7??<BBCG><<;BB;@;::@@@AAA=AB?ADCAB?A=??9::BB=BBCC>CCC<C::69AAA>A?ABB?B@BBBB?C?A@@@BB:;:CCBBBB?BBBBC@CD>CBCC@EBAA@B<@<@;;;BBBBBAA?@@=@CCC=B?@@@??>>?>;:99A=AB>??@?B;:;@CAA<@900,0;<@=@@5;;0;?BBCC;;;;;B;;;;;:@::99&55<;;AA0665<=)55<8
@N9IO0:00739:06144
GACGTAGGGCGCGAGCGTTGTCCGGATTTATTGGGCGTAAAGAGCTCGTAGGCGGCTTGTCGCGTCGACTGTGAAAACTTGGGGCTCAACCCCAAGCTTGCAGTCGATACGGGCAGGCTAGAGTTCGGTAGGGGGAGACTGGAATTCCTGGTGTAGCGGTGAAATGCGCAGATATCAGGAGGAACACCGATGGCGAAGGCAGGTCTCTGGGCCGATACTGACGCTGAGGAGCGAAAGCGTGGGGAGCGAACAGG
+
BBACCCCC>???CA@?@@@ADF@C@BCD=A@@BB9?@;;;09449;;@@BB@BB?;;6;A@AABCB;<;BA>AADA-00*000,0>=@@CGE;C:;9C5;;BBBBB@@>9993:AA?AA@??993:@=@:::::);AA@AA?B?B?B?BB?BCCBBDB?B@??9:::@???B?@@BBC@CC@C@CBB=ACAA>BBB?BACBC@CBBBAAA:@=@@@BBBBBCCCBAAA>BB;;:@6@<=9999-9@@AB@AAA?
@N9IO0:00748:06154
TACAGAGGGTGCGAGCGTTGTCCGGAATCACTGGGCGTAAAGGGCGCGTAGGTGGCCCGATAAGTAGGGGGTGAAATCTCGAGGCTCAACTTCGAGGCTGCCTCCTAAACTGTCGGCTCGAGCAGAGTAGAGGCAGGTGGAATTCCCGGTGTAGCGGTGGAATGCGTAGAGATCGGGAAGAACATCGGTGGCGAAGGCGGCCTGCTGGGCTCTTGCTGACACTGAGGCGCGCAGCGTGGGGAGCAAACAGG
+
<@<<<;;:1::7<:=000*/99386;7;;:=887*7;8<=6=?9@@@BB@@:;;5;?09933-343===>+=<<<4;?>3444-3;882882///617///6996<>>6==666=9:;::/000<@>=@:;;@CCC@CD@C?B>BB<@=A@==@992/:393///:<==<;<A@CE<@;AD><;;BB?BC@BAA<@5:;;>:>9:9>>8?BAB:C?;;>>AB@969<@@??;>>555<<=1;;<??8;;:6
@N9IO0:00752:06157
TACGTAGGGTGCGAGCGTTAATCGGAATTACTGGGCGTAAAGTGTGCGCAGGTGGCCGAGCAAGTCGAGTGTGAAATCCCCGGGCTTAACTTGGGAATTGCGCTCGAAACTACTTGGCTCGAGTGTGGCAGAGGAAGGTGGAATTCCAGGTGTAGCGGTGAAATGCGTAGAGATCTGGAGGAACACCGATGGCGAAGGCAGCCTTCTGGGCCAACACTGACGCTCATGCACGAAAAGCGTGGGGGAGCAAACAGG
+
<@?;@@@C=;<;BCC;;;<@9@==8<=A?B;;;D=000@<,//99;569AB>AB>B?BAA;;5;@A;;9=>=;::-:=<=*9:-8:6:6::6:9*/)/166;<9888;354/9:*/*/:=>>?9988.7;?@@?B=A=9849:@8@<@@7933;?>87=B>?6333=77288585<A5958?=:;;=@;<<54443939<<=:=:==?@7><=:====97////-9///-/////&//333333$333::1<<<7
@N9IO0:00756:06128
TACGAAGGGTGCAAACGTTGCTCGGAATTATTGGGCGTAAAGCGCACGTAGGCGGCATTGCAAGTCGGATGTGAAATCCCTCGGCTTAACCAAGGAAGTGCATCCGAAACTGCAGTGCTTGAGTACTTAAGAGGATCGCGGAATTCCCGGTGTAGAGGTGAAATTCGTAGATATCGGGAGGAACACCAGTGGCGAAGGCGGCGATCTGGGAAGATACTGACGCTGAGGTGCGAAAGCGTGGGGAGCAAACAGG
+
A@@9;6;A;?A;;;/;9:.4::;A=B=@;AB=CC997973(338;;545BB7:5259;2>@A9<A==7<5449990>>@;@@@>AA:?6A6B4?.;.9A@@<;5.59;2;459<<<=AD=BA@<@@@>B?B;;2;@;:;92;<@;@D9;9:@@@@;;5;AAB=C@BBCBBBC@@AAC=::8:@BBB>AAAB=AAB?B???<?;;;@@@@6@499@9959<656CCEE7999=??6?:::@AA7ABABC=CCB@
@N9IO0:00756:06157
TACGGAGGGGGCCAGCGTTGCTCGGAATCACTGGGCGTAAAGGGCTCGTAGGCGGTTTGATAAGTCCTGTGTGAAATCCCTTGGCTTAACCAAGGAACTGCGCCGGATACTGTCGAACTAGAGGCCGGGAGAGGGAAGCGGAATTCCGAGTGTAGCGGTGAAATGCGTAGATATTCGGAGGAACACCGGTGGCGAAGGCGGCTTCCTGGACCGGTTCTGACGCTGAGGAGCGAAAGCTAGGGTAGCAAACAGG
+
@ABB<AABBB2B?;:;AA79;?;D:E:ABDCCC?7;9;DH>EE?B<;>=<A7;;7;B:BBA@<A@?7?B<BA@@:3>;;3;9@;BD9;799B:A:@=B;;;:;@D@CDGDCBBA@@>B?@A@@=@=AC=CCCCD=B=A;<5<;@=AACBBCDC9;:A>A:;;6;BABBBAAABB@CC?BB?B?A@@<A=9:6:AA<@=@B=AA<@;@A=A@@DAD@DB;;;BBBBCC?BBBCCF=AAC;;;6;AAAAB=@@@;
@N9IO0:00763:06123
TACAAGGTGGTCAGCAGTATTAGCGAATTACTGGGCGTAAAGCGCGCGTAGGTGGTTCAGCAAGTTGGATGTGAAAGCCCTGGGCTCAACCTGGGAACTGCATCCAAAACTACTGAGCTAGAGTACGGTAGAGGGTAGGTGGAATTTCCTGTGTAGCGGTGAAATGCGTAGATATAGGAAGGAACACCAGTGGCGAAGGCGACCTACCTGGACTGATACTGACACTGAGGTGCGAAAGCGTGGGGAGCAAACAGG
+
@A;,),)**(****,,,5-/)/////)/)/5>9909A:;;0;:5:;;;;>?==@.0)0:0/-122020,------(-//(/3;(3333,333:3(33788<<?>2?==2<7337333?BABCCB@@A>999@>>5000(/739(33(3333399:;88289:96=<9::@@@?AA@B>B?B>B>BBD@B@@A>BB@:;6:9,,),,,08:6;>>><<<555;@AABCBB?@A@@AA;AAAABCC;A@CBC=BBCA
@N9IO0:00720:06180
TACGAAGGGGGCTAGCGTTGTTCGGATTTACTGGGCGTAAAGCGCGCGTAGGCGGGTCACTAAGTCAGGGGTGAAATCCCGAGGCTTAACCTCGGAACTGCCTTTGATACTGGTGACCTGGAGATCGGGAGAGGTTGGTGGAATTCCGAGTGTAGAGGTGAAATTCGTAGATATTCGGAGGAACACCAGAAGCGAAGGCGGCCAACTGGCCCGATACTGACGCTGAGGCGCGAAAGCGTGGGGAGCAAACAGG
+
@@A@@<@AAA2ABDBA@@9;;?BC6;;B<A@@AA;:;;??0;;=@BBBB@B=:::.99><;A=ABA@AFD:CCBB=CBD<@AB?AB;@=@=@AA?C?A:9::@A589AA@@B?:::C9;:?BA:::?A;@AAD?C@C@CD@C?B?B?BCBBDCECCC@CCCIIHACBBAABB;;8;@ADDAEA@A@@CCC?@@CC?B?BB?@7;6;00,0>5==>;;>=?>@<??9939AAAAB;=@BBBDD;BBBBB=BCB?
@N9IO0:00736:06200
TACGTAGGGTGCAAGCGTTAATCGGAATACTGGGCGTAAAGCGTGCGCAGGCGGTGATGTAAGACAGTTGTGAAATCCCCGGGCTCAACCTGGGAACTGCATCTGTGACTGCATCGCTGGAGTGCGGCAGAGGGGGATGGAATTCCGCGTGTAGCAGTGAAATGCGTAGATATGCGGAGGAACACCGATGGCGAAGGCAATCCCCTGGGCCTGCACTGACGCTCATGCACGAAAGCGTGGGGAGCAAACAGG
+
@@AA@<<<5;;;C=B;;;?A?ABC?B5:;@@@?9;9:@@8@?@;::BBBB@BC@:;<BABC=;;:@@?6::CDC=??@?6@B=BBBF?B?@?@:@>ABCBBBBAAA???CAAABBBBBD?BBCB@@:=9::::::*<AA?C;B?A?B@BBAB:;::;BBEF?CBBBBBBBBAAAAA@:97::@:@8::BA>ACD?B?CD>A@@?2:::/9<@?AA@>>99333338BBBBBB>6B89:@@@2=<<??7?BA<
@N9IO0:00741:06187
TACGTAGGGTGCGAGCGTTAATCGGAATTACTGGGCGTAAAGCGTGCGCAGGCGGCGCCGCAAGTCGAGTGTGAAATCCCCGGGCTTAACCTGGGAATTGCGCTCGAAACTACGGTGCTGGAGTGTGGCAGAGGGAGGTGGAATTCCACGTGTAGCGGTGAAATGCGTAGAGATGTGGAGGAACACCGATGGCGAAGGCAGCCTCCTGGGCCAACACTGACGCTCATGCACGAAAGCGTGGGGAGCAAACAGG
+
@A@A@AAB<999ABB99:@C@CCC@B<?=?BBBG>BABCC>CCECCC@:..*..*-8>:@>C8;;99??@ABCDD?@@@@5=@6=<6;6;4<==6<2828899;;;==7==C>D984?BC?CCCCBA3998997)7>239?C?B?A=ACCBCCCCCC@BBCC>CCCCBBBBB?;;<<5;9=@;::7:??::5:AA?A599==:9;4:::,:.4:==?>@A???BA@?@=<=;94(9AAACEE;CCBBC?BBB;
@N9IO0:00749:06186
TACGTAGGGTGCGAGCGTTAATCGGAATTACTGGGCGTAAAGCGTGCGCAGGCGGCCTCTTAAGACAGGTGTGAAATCCCCGGGCTTAACCTGGGAATGGCGCTTGTGACTGGGGGGCTTGGAGTGCGGAAGAGGGAGATGGAATTCCTGGTGTAGCAGTGAAATGCGTAGAGATCAGGAGGAACACCGATGGCGAAGGCAGTCTCCTGGGCCAGCACTGACGCTCATGCACGAAAGCGTGGGGAGCAAACAGG
+
ABAB?@@D<:;:BBB@@@?B>ABD=A698;AABC?BCBCE>CBBBBBC>>>:00+0:@=<?A@CCBBB?@@@@@B=BDDC9AA8<<2;596999,57<=7@@@@:==>AB;<;;;;%:A;B6?>>@00,/57/95)5AC@A=@?B?B=@@?BAABBAA<CDDJ>=;=CBBACC;;;>@;@A?B@BCC?A::;6;<B@C@CCA@@:925==5=5>994;;>9:44955599555595=>@ABAA3A?A@A;ABB>
@N9IO0:00760:06167
TACGAAGGGGGCTAGCGTTGTTCGGATTTACTGGGCGTAAAGCGCACGTAGGCGGATCGTTAAGTCGGGGGTGAAATCCTGGAGCTCAACTCCAGAACTGCCTTCGATACTGGCGATCTTGAGTCCGGAAGAGGTGAGTGGAACTCCTAGTGTAGAGGTGGAATTCGTAGATATTAGGAAGAACACCAGTGGCGAAGGCGGCTCACTGGTCCGGTACTGGACGCTGAGGTGCGAAAGCGTGGGGAGCAAAC
+
@B@:;69>>>+<<<>CAA=;;49><;;:(9;;;@9:4:<<)445555///0)/727:?AB=A9>@;5555$5555)55.55766569:.55;6///)////)/)/444488835549@C?B@@;:3929;=@?<8888435>8>>=5<33388;:77-3:-3,36;;333;:9838809)//49//*/;::6;<A6@>7:19=:97891896<6:9;55-599992..0./.7770597<99>-=>;@>6:
@N9IO0:00742:06223
TACGTAGGGTGCAGGCGTTAATCGGAATTACTGGGCGTAAAGCGTGCGCAGGCGCTCCTTAAGTCAGATGTGAAATCCCCGGGCTTAACCTGGGAACTGCGTTTGAAACTGGGGGGCTGGAGTGTGGCAGAGGGGGGTGGAATTCCAGGTGTAGCAGTGAAATGCGTAGAGATCTGGAGGAACACCGATGGCGAAGGCAGCCCCCTGGGCTGACACTGACGCTCATGCACGAAAGCGTGGGGAGCAAACAGG
+
>??@=9:9,44;;;8?AA;@=@;;5;5:4;ACCC>;;:AA:A@@@@?B@A@=9966=:>@D?BBBBC@96;BB=4A@<<2<>6;;7?7;9@DD<C>@@B@@@C889B=AAC====&?@A?@8??89-:=?>>>>@@'@??B<@>@?BA?@A=@@A00/<<A<BCCICECF;;:>;:5<<8=:?@@@CCBB9C>>9B?ABAAAAA,;;;.;BA???>>=60///0/:@@@AABF>CAA@@@@2==?;92=8?<
@N9IO0:00745:06233
TACGTAGGGTGCGAGCGTTAATCGGAATTACTGGGCGTAAAGGGTGCGCAGGCGGTCCTGCAAGTCAGGCGTGAAATCCCCGGGCTTAACCTGGGAATGGCGCTTGAAACTACGGGACTGGAGTATGGCAGAGGGAGGTGGAATTCCACGTGTAGCGGTGAAATGCGTAGAGATGTGGAGGAACACCGATGGCGAAGGCAGCCTCCTGGGCCAATACTGACGCTCATGCACGAAAAGCGTGGGGAGCAAACAGG
+
AACBA???9;;;BA@@AB?D@BBD@C7;6;ACAB=;;;BC<CB>BBBBCBB=;;4:B=BBBC?CCBBB?9:9@??9====5@A:?@@D?@?@CH=B@BB@@A@@@BCC>CAACCC>;;;C?BACCCFA<;;BBB8;;29@=?;A<@<?@CBCCBC;:05:??8:89::<:??;?ABB699?@?:::=@@??;?@@?A8::99?AB=AAA7;09=???@@@:55<8849:444444&4:??BDB3@@;;;0;@@=
@N9IO0:00747:06241
TACGTAGGGTGCGAGCGTTAATCGAATTACTGGGCGTAAAGTGTGCGCAGGTGGCTGAGCAAGTCGAGTGTGAAATCCCCGGGCTTAACTTGGGAATTGCGCTCGAAACTACTTGGCTCGAGTGTGGCAGAGGAAGGTGGAATTCCAGGTGTAGCGGTGAAATGCGTAGAGATCTGGAGGAACACCGATGGCGAAGGCAGCCTTCTGGGCCAACACTGACGCTCATGCACGAAAGCGTGGGGAGCAAACAGG
+
@?ABBBBD?A@?@?@<88*.*----3;7>=<<<5@AABB>BBBBCBBA@@=997:CA@A@?<?BBBCBBCCBBB<??CD:DA9@A?B?CA?CA>C@D97:58::@==6::ABB6A7AC@@@A=>>A>AA@AB?B>B?BB>?5:5:3??9?;=>AA@7:=67/69698=:=?>;88B7?;7;7>??9=<CC:B==7?;@BBD?B?BBCC>C@EACBBBBC;;<??@;99??7783999:AAA5:::@B<@@@>
@N9IO0:00753:06215
TACAGAGGGTGCAAGCGTTAATCGGATTTACTGGGCGTAAAGCGCGCGTAGGTGGCCAATTAAGTCAAATGTGAAATCCCCGAGCTTAACTTGGGAATTGCATTCGATACTGGTTGGCTAGAGTATGGGAGAGGATGGTAGAATTCCAGGTGTAGCGGTGAAATGCGTAGAGATCTGGAGGAATACCGATGGCGAAGGCAGCCATCTGGCCTAATACTGACACTGAGGTGCGAAAGCATGGGGAGCAAACAGG
+
AACBBCCE>B@>?9=898<?>?@@>@??9@?@@B<@@@A@0;;:;AA;;0@:00,08>:B*0*0=;;;0;:;AA@6=>=>4B@A@C::;;CFGK?E@B?AABB>BCAAABBC<@4;4;BBB@BB@@@A>@BCB=A:;6;BAB?CACIIDECBBBB@A?B==A8BBABCCDBAB;95;5:=8B:BBBACBBC@C=B>A>ACCCHC@:?B?B=@@=@9>DCD=<<ACBB689><<9(39?8333&3?@?>1=;?8
@N9IO0:00755:06214
TACGTAGGTGGCAAGCGTTGTCCGGATTTACTGGGCGTAAAGAGCGCGCAGGCGGTTGATTAAGTCGAATGTGAAAGCCCCCGGCTCAACTGGGGAGGGTCATTCGATACTGGTCGACTTGAAGGCAGGAGAGGGTAGTGGAATTCCCGGTGTAGTGGTGAAATGCGTAGATATCGGGAGGAACACCAGTGGCGAAGGCGACTACCTGGCCTGTTCTTGACGCTGAGGCGCGAAAGCTGGGGGAGCAAACGG
+
CDCBB@@<9949A=@@AA=@AC7;6;:B<ABBCC=:;;AA<AAB@A@BB::6:@;A@CBC@E=B9:;A=;;;?BB<BBAAA.96;:?B>@:;;;*:;;,9D@B@BBBCAA@@<;<;DEE@CC@C?@?B;????C=BCCBB@B@B?BC=B?B@@@ABB?BCCD<:::@@@@@@;::?C=AB@C@CCC=@ABB@BBC?C=A@@BBAA=AA=A=ABB@CCABBCBBBAAA?BBA9::6;@ABBBB2BBBAB9;;;
@N9IO0:00756:06237
TACGTAGGTGGCAAGCGTTGTCCGGATTTATTGGGTTTAAAGGGTGCGTAGGTGGCCCTGTAAGTCAGTGGTGAAATATCTCAGCTTAACTGAGAGGGTGCCATTGATACTGCAGGGCTTGAGTACAGATGAGGTAGGCGGAATTGACGGTGTAGCGGTGAAATGCATAGATATCGTCAAGAACACCGATAGCGAAGGCAGCTTACCAAGCTGTAAACTGACACTGAGGCACGAAAAGTGTGGG
+
?BAAACC?9949?5:;;;=AAA=@6:;C<AA>@@9@B.::29=5<:9:>=<889199*99:438959?@B?CCC>5<?559@<999=@99999599<2<B@5;>9=@A@554?@@A;@@266CAB;;@;44458;;;8::4>7=6:;:>4:;>A?:>3::>83:>??@A>;==8444996:@9@<<5;;<>>===8=60/<<<7;;)0*/7//433(3;:3339333349773333&3883333
@N9IO0:00761:06219
TACAGAGGGTGCAAGCGTTAATCGGATTTACTGGGCGTAAAGCGTGAGTAGGTGGCTCGCTAAGTCGATTGTGAAAGCCCTGGGCTCAACCTGGGAATTGCGTCGATACTGGAGAGCTAGAGTTCGGTAGAGGGTGACGGAATTCCCGGTGTAGCGGTGAAATGCGTAGATATCGGGAGGAACATCGATGGCGAAGGCAATCACCTGGGCCTGAACTGACACTGAGACACGAAAGCGTGGGTAGCAAACAGG
+
CB@@?CDD>AA@?9=;==9>;>AB>AAB>CCCCD=??@CF<?9;;CBBBBC@CC@CDDCDBC@BCCCCC@CCCCD6;9;06@>6BBCC<D<CC@7C:B46;66@@BCBCCC@BBBBA@A@?A@@CC@BCA9996;B@BB?A?A?A?4C?CC???@A6@@A:5ABAA?A@A@@@AAC=BB@B?CC@A@BBD@B=D@EABB?BBBB?@@@<@@BBB?BBBA@@@@@@BBB=@@@@;@>CAAA<CBCB=A8=BC@
@N9IO0:00720:06277
TACAGAGGGTGCGAGCGTTAATCGGATTTACTGGGCGTAAAGCGTGCGTAGGCGGCTTTTTAAGTCGGATGTGAAATCCCTGAGCTTAACTTAGGAATTGCATTCGATACTGGGAAGCTAGAGTATGGGAGAGGATGGTAGAATTCCAGGTGTAGCGGTGAAATGCGTAGAGATCTGGAGGAATACCGATGGCGAAGGCAGCCAATCTGGCCTAATACTGAACGCTGAGGTGACGAAAGCATGGGGAAGCAAACAG
+
:<<665=>5>>=@@>>993:?B@@<@@A7;9CCD>AABFF<?998?799:B?AB?<<<<<,:9<;00,00////7.9><4<@??;<5:29939:.4.46:>AA>AA;;;A;;;0;<;9:;;::9:995)59592559.9@@@;A>A6:;?BCA@;;;4;>?=/94?B>@;;9455595;=7<7?AA6;9AA=94/27)////)/)/745067<D@@?@@55.4;4////)//0-555,5--////&/)/8;;/448
@N9IO0:00725:06285
TACGGAGGGCGCAAGCGTTGTTCGGAATCATTGGGCGTAAAGCGCGTGTAGGCGGCTTGGCAAGTCGAGTGTGAAAGCCCGGGGCTCAACCCCGGAAGGTCGCTCGAAACTGCCTCGCTCGAGTCCCGGAGAGGAAGGCGGAATTCCCGGTGTAGAGGTGAAATTCGTAGATATCGGGAGGAACACCAGCGGCGAAGGCGGCCTTCTGGACGGTGACTGACGCTGAGACGCGAAAGCGTGGGGAGCAAACAGG
+
CCCC;@>?5;;9@<@;;;=AA@CC@D@C@@@6<9)9?7::59>>@ABCBCB?CB:DC:C:DC@CBBBBB@@@BCC>AAA:ACC;CDDF@CCC<CAC>@=@??@AAAB?9@9597;;;;CBB<;;A@:A<??BB@E@C?CC?A;?4993:?CCDCB;:6;@>@9@<@ADBBBCBAADI>BB@B?BBCADCBCABBB?A=;96;9B:CCE?AAB?B@BAB999BBBCCCBABBCCF=A@AABBB3AA;;:/;BB?
@N9IO0:00729:06266
TACAGAGGGTGCGAGCGTTGTCCGGAATCACTGGGCGTAAAGGGCGCGTAGGTGGCTGGGTAAGTGTGCGGTGAAAGCCCGGGGCTCAACCCCGGGTCTGCCGTGCAGACTGCTTGGCTCGAGCATAGTAGAGGCGAGTGGAATTCCGGGTGTAGCGGTGGAATGCGTAGAGATCCGGAAGAACACCGGTGGCGAAGGCGGCTCGCTGGGCTATTGCTGACACTGAGGCGCGACAGCGTGGGGAGCAAACAGG
+
AA@;;:BB<BCBAC?<?>8999<@=@=@@BBBCC>@@@??8?B<AA@AA??<?A?CCBC>?>=?C@@AAA8;;BC789C;@@@6@@??9???0==6<<;7829<<=<;<<977717174>@??ACBBA@@@AA>BB@@AC?C=@=B>BB<BBBBCCC?CC7<7<;;A;;;@BA@A>B?C>BA<AA@6:66A=@@@;?;?B>BBB::9CC<BBBB?BB;;:@?@A@@@?@<=000=;:887<<0;=9??9?:>8
@N9IO0:00760:06284
TACGGAGGGTGCAAGCGTTAATCGGAATTACTGGGCGTAAAGAGTGCGTAGGTGGTTGACTAAGTTATCTGTGAATCCTGGGCTTAACCTGGGCAGGTCAGATGATACTGGTTGACTCGAGTATGGGAGAGGGTAGTGGAATTTCCGGTGTAGCGGTGAAATGCGTAGAGATCGGAAGGAACACCAGTGGCGAAGGCGGCTACCTGGCCTAATACTGACACTGAGGCACGAAAGCGTGGGGAGCAAACAGG
+
@@CC?ABC=BBAA?A@@@>A?@AA=?>A<??BAC=????@9@@@@AAA@@@@BB=B?@>@@@=@C@BBB>A>..*..*-77/<<8>8>:==B>CDC@C;;;9;99:<=@A=A?B???@?@AAAACC;@@:::5:?BBB?B=@@;@@C@BC@@@@@>AABC>AABCCDCCB;:;A=A5;4:9;9::>999=@@@9999949@55.6;498<<8<==??;>>@@9:99?@9:55)5555<??0<<=>>5;;;9
@N9IO0:00718:06321
TACGTAGGCAGCAAGCGTTGTTCGGAATTACTGGGCGTAAAGAGTGCGTAGGCGGTTGGCTAAGTTTGGTGTGAAATCTCCCGGCTCAACTGGGAGGGTGCGCCGAAAACTGGCCGACTAGAGTGTGGGAGAGGGAAGTGGAATTCCTGGTGTAGCGGTGAAATGCGTAGATATCAGGAGGAACACCGGCGGTGTAGACGGCTTCCTGGACCATGACTGACGCTGAGGCACGAAAGCGTGGGGAGCAAACAGG
+
BBBBBBB@BAAAC@C@@@>AA>BG@C@D?BBBCB<??@CC=BBB@A??@A?;AB=A?C=ABC?CCH?CACDCBBC>BCCIH>C@CAAB@EDDC;;;;0;;BAA>BBBB;BDD@D?CCCCC@AACCCCJ?CCAA@:@@@@@>C?B=A<@@=BCCDCBA?ACCD>BBBBBBAAAA??@A;@@;@;@BB?BADDAHCBBAA@@;@C6:6;B<@@@B@@ABAAAACBAAAB?AAC?>?9>>??BBC9BBAAA=:::=
@N9IO0:00724:06336
TACAGAGGGTGCGAGCGTTGTCCGGAATCACTGGGCGTAAAGGGCGCGTAGGCGGTTTGACAAGCGTGCGGTGAAAGCTCGGGGCTCAACCCCGAGTCGGCCGTGCGAACTGTCAGACTTGAGCACAGTAGAGGCAGATGGAATTCCGGGTGTAGCGGTGGAATGCGTAGAGATCCGGAAGAACACCGGTGGCGAAGGCGGTCTGCTGGGCTGTGGCTGACGCTGATGCGCGACAGCGTGGGGAGCAAACAG
+
<<<99499,9?88::999.//7)/)/4:://388089:<<4<<659A@AAB?AA;A@49:?@>@@AABAB<?:99)5555333&3::<7@@@0?=;;;9:=7?@?AAB?AAAA@@@BBB>;;:;@@:::99>@;@?AA@B;>:>;A=AB<AB995::5:;5:7;566<<;;;=>>9><>;>>9>=>9>=@>:=@>.9.5:6:<?;?A@D<??CCC?B@@@@@ABBBAAA99439933/8888&////:.668
@N9IO0:00726:06314
TACGTAGGGTGCGAGCGTTAATCGGAATTACTGGGCGTAAAGTGTGCGCAGGTGGCTGAGCAAGTCGAGTGTGAAATCCCCGGGCTTAACTTGGGAATTGCGCTCGAAACTACTTGGCTCGAGTGTGGCAGAGGAAGTGGAATTCCACGTGTAGCGGTGAAATGCGTAGAGATGTGGAGGAACACCGATGGCGAAGGCAGCCTTCTGGGCCAACACTGACGCTCATGCACGAAAGCGTGGGGAGCAAACAGG
+
CCBCBBBF?;<;CDDCBC@B>BBD<C?C@BBABB<AABCC99;;9C;;;AA?;;6;C@@A;;9;@@?@BB;98BB<BBBB:BB<>?>A5998=?9>6>.384399:<<383//6(/(/:089?>??@=994BB>A1735+508+52@???BAAAAA>AAAB=?@@B;@@@@;>ABB;?@=?;>?=178<=8???=@=@A==9949;>>8>7><?;?A::833:3333344444(4?AAABB8@@@BD=CCB@
@N9IO0:00734:06352
TACGGAGGGGGCGAGCGTTATTCGGAATTATTGGGCGTAAAGGGCGCGTAGGCGGCCGGATAAGTCAAAGGTGAAATCCCTCGGCTCAACTGAGGAACTGCCTTTGAAACTGTTTGGCTCGAGTCCGGGAGGGGGTAGCGGAATTCCCAGTGTAGCGGTGAAATGCGTAGATATTGGGAGGAACACCAGTGGCGAAGGCGGCTACCTGGACCGGAACTGACGCTGATGCGCGAAAGCGTGGGGAGCAAACAGG
+
?@@B?AAEEE3BA:;9@@<@B>BD@C@C?BC@DE=?>989.:<6<>ABBAA>8949;<<@AA?ABCDD>B?BBCA<CAC<BA@=@CBA?BCBBB@CAGCCCACC<@@B7:;CCC=C@BAAAAAAA>@B;;;;;:*9?@@@?B@B?CB=BA::;;;:@>ABBC?CCCB@AACBBD?BB=A@=@=@@@=AABB?CCD@F@@?:>?::2;A=AB@DAE;;;CCCC@@@BBBBBAAAB;AABBCCC<BBBBJ>BBBG
@N9IO0:00742:06351
TACAGAGGGTGCAAGCGTTGTTCGGAATCATTGGGCGTAAAGCGCACGTAGGCGGCTTCGCAAGTCAGGTGTGAAAGCCCAGGGCTCAACCCTGGAAGTGCATTTGAAACTGCGAGGCTTGAATCTTGGAGAGGGCAGTGGAATTCCGAGTGTAGAGGTGAAATTCGTAGATATTCGGAGGAACACCAGTGGCGAAGGCGACTGCCTGGACAAAGATTGACGCTGAGGTGCGAAAGCGTGGGGAGCAAACAGG
+
@ABAAACC=@@>@;>>995:?<<=<?<>AAB5?<5=<797*3333;;=>==99803=7=A=B?BBBBB@CB@@@A9@@B=@@@9@@@@=AB9:;?C@C;;;>>?,99:/:>>>@@A6;;=@@<@@@=@;@@@@B<C@B@A6:4;;?5:;A@?@CA@@<@A@@;A?:99AA@AAB=AA>A@<><@992:@?=:=00+0+000;=>?@CC?BBBC>CFDACA@@@BABB?BBBA@@;@BBCDGH;BACCC=CCB=
@N9IO0:00747:06348
TACGGAGGTGGCAAGCGTTGTTCGGAATCACTGGGCTTAAAAGCGCGTGTAGGCGGGACGGCAAGTGTCGGGTGAAAGCCCTCGGCTCAACCGAGGAACGGTCCGGCAAACTTCCGTTCTTGAGGCGGGCAGAGGTCGCTAGAACGACGGGTGGAGCGGTGAAATGCGTAGATATCCGTTGGAATGCCGGCGGCGAAAAGCGGGCGACTGGGCCCGTCCTGACGCTGAGACGCGAAAGCGTGGGGAGCAAACAGG
+
AA@@?::6;A>??<@;;;4:9;>=5:9=<?>993*3=1899&7=;?8@??;;5<44)9;;.4=8==><==<6;73:.7;B9A@D9BB@@.4.44:6;>AB88:7;7:??<?C?C=A@=@?@@<;8;CD=AAC;;5<;:;998A?BBBBBB=BB?AA@@=@BCC<;;;BBAAB@@AC?BB@C7;7;CA>B?AA=A;;;;&9:>@1:95<@==4;?;@BB?BBBBBBBA:::=@@:9:/:????GG:?@@EE>@@@?
@N9IO0:00760:06348
CACGGGGGGGAGCAAGCGTTGTTCGGAATCACTGGGCGTAAAGGGCGTGTAGGCGGTCAGGTAAGTGTGATGTGAAATCCCTCGGCTCACCCGAGGACCGGCATCGCATACTGCTTGGCTTGAGTACGGGAGAGGATGTGGGAATTCCTGGTGTAGCGGTGAAATGCGTAGATATCAGGAGGAACACCGGTGGCGAAGGCGCACATCTGGCCCGATACTGACGCTGAGGCGCGAAAAGCTAGGGGAGCAAACGGG
+
?>0000000"///717/0<45<9==:=<?DBCBBB=;:6BD7BC?C@@<>BB=;;4:99=455.5555>C;;;;;;09?>5>C@2955555059<9>A>B>ABBA@<BBA??@;:7;?CD>AACBBBCE=<;;@=@;;;;;,97B;A?BB?=@@<BBC@CBGF?;<;BA@@B@@@@@C6;;<A=AAE6;7;A=AA?=?>@@@A@?@A@C@CC>BBBBBBBDA@@BB@@;ABA;:;;-<?=<<@?-89@@?:?BC=
@N9IO0:00751:06386
TACGGAGGATCCAAGCGTTATCCGGATTTATTGGGTTTAAAGGGTGCGTAGGCGGTAAATTAAGTCAGAGGTGAAAGCCTGCAGCTCAACTGTAGAACTGCCTTTGATACTTGGTTTAACTTGAGTACAGATGAAGTGGGCGGAATGTGACAAGTAGCGGTGAAATGCATAGATATGTCACAGAACACCGATTGCGAAGGCAGCTCACTAAAGTGTAACTGACGCTGAGGCACGAAAGCGTGGGGATCAAACAGG
+
BB@@=@B=A;;5;24:9:=ACB>A=AAA<AF@CC>CC98;3<7(33388::<982894(4.4.4;;ABBA;88;;(//38833333395:33:<::5::>>8==3977-.-(-378(-(-@5<9;;;;6666669=@@<5<:6:70//9<:=9@ABA;;6:;=>5555;<:455:444<:::;96:;<,//<27555.618<=99988444(55<<>9A::9=<994483770///(//78CCD;BBBCE>@@@:
@N9IO0:00754:06381
TACAGAGGGTGCAAGCGTTAATCGGAATTACTGGGCGTAAAGCGCGCGTAGGTGGTTCGTTAAGTTGGATGTGAAATCCCCGGGCTCAACCTGGGAACTGCATCCAAAACTGGCGAGCTAGAGTATGGTAGAGGGTGGTGGAATTTCCTGTGTAGCGGTGAAATGCGTAGATATAGGAAGGAACACCAGTGGCGAAGGCGACCACCTGGACTGATACTGACACTGAGGTGCGAAAGCGTGGGGAGCAAACAGG
+
@BA;;;CE;;<992:9:92919<>;=4917A;;;6;;:BB=D@A@A@A@@B?BB@B@CBDAC@BBAC=A9=;BBC>CCCB7@@995CB<@=@BA;A466<@A@=9@@@2?:=7@=;;;;;8==9??A<?9:9?@9>A;=?:?:??8?????BAAA9:49CC?;><999?=;?;??;6<5<6=8=>=;<>87/55528599;A<>>:=A6<<=;;56222...6./.6.3;>==@6>;:9>?>2>=<=A6>=<4
@N9IO0:00756:06390
GACAGAGGTGGCAAGCGTTGCTCGGAGTTACTGGGCTTAAAGGGCGCGTAGGCGGCCGTGCACGTCGGAGGTGAAATCCCCGGGCTCAACCCGGGAACTGCCTTCGATACGGCGCGGCTAGAGTGCGGGAGGGGAGAGTGGAACTCCTGGTGGAGCGGTGAAATGCGTAGATATCAGGAGGAACGCCGGTGGCGAAAAGCGACTCTCTGGTCCGCAACTGACGCTGAGGCGCGGAAAAGCCCAGGGGAGCAAACGGG
+
9@?@ABB?@@<?@2:99929???A=:::>@=999/7<4<=1<:2443888;277-78==?@??@9;:24939444)4555&55)5<;;4;;39<1;269657>8;<@=>@@?BBBB?BBBBBBABBEG>BCBB9AA@?=?4:38=>7?@?BB?BC@?>?BCC????BCDA????7959==37)///)/577174333&3::<<;;:>>@:<=89995:::<@:::<:947://)///&///(3333&3888:4;;=7
@N9IO0:00764:05796
TACGTAGGGTGCGAGCGTTAATCGGAATTACTGGGCGTAAAGCGAAGCGCAGGCGGTTCTGCAAGTCAGATGTGAAATCCCCGGGCTCAACCCTGGGAACTGCGTTTGAAACTACAGAGCTAGAGTATGGGAGAGGGAGGTAGAATTCCACGTGTAGCAGTGAAATGCGTAGAGATGTGGAGGAATACCAATGGCGAAGGCAGCCTCCTGGCCTAATACTGACGCTCATGCTCGAAAGCGTGGGGAGCAAACAGG
+
DC@@@@@A;@@@BCCAAA;>;>?<8<,0)0;000*95;@;2=:00)/;>;@B?BD?B699==945//:///77777.4444&480888:-33/4<;4A6?@@?@??9>@@6=@@:8777739::<ACAAA<A@@@@800,000/(/(3,37777=:95<::495/9<>@;@?>555:<<237172833-3288-33=7;7AA??<<@;@A<A?::6;@B@?=:9988:385:::<=4<:/0:;:*0//882<@B?
@N9IO0:00784:05772
TACGTAGGTGGCAAGCGTTGTCCGGATTTATTGGGTTTAAAGGGTGCGTAGGCGGCTTTGTAAGTCAGTGGTGAAATATGGCAGCTCAACTGTCAGGGTGCCATTGATACTGCAGAGCTTGAGTACAGATGAGGTAGGCGGAATTGACGGTGTAGCGGTGAAATGCTTAGATATCGTCAAGAACACCGATAGCGAAGGCAGCTTACTGGGCTGTAACTGACGCTGAGGCACGAAAGTGTGGGGATCAAACAGG
+
;;BBB<;7<;5;A=@@@B@ECC>B>@@@5?@8>=099)33(33(33338;?=?@=@BB<A@@<@ABA@@@=?@>B;BBBC=B666><C=BBCCBBBD=BBB?BB?BBAAA@@@@@ABBA<?9::@D===:33949?B8<B=B?C574=B?BBCBBBB?BAAA9??AA?B???BB@BBCC8BA;BA;69;9>9999254>;5667;?>@@7<<<AA=AADBB@?;<<;78;<<;;0;@@@=?@2>>CHJ?:;;=
@N9IO0:00813:05766
TACGGAGGGTGCAAGCGTTGTTCGGAATCACTGGGCGTAAAGGGCGTGTAGGCGCCCGCTAAGTCTGATGTGAAATCCCCTCGCTCAACGAGGGAACTGCGTCGGAAACTGGCGGGCTCGAGTACCGGAGAGGAAGGTGGAATTCCCGGTGTAGCGGTGAAATGCGTAGATATCGGGAGGAACACCGGTGGCGAAGGCGGCCTTCTGGACGGATACTGACGCTGATACGCGAAAGCGTGGGGAGCAAACAGG
+
BBCC?BBA<@@@A<@@@@?DCACC@E9::BBBCF?BAB@@<AA<ABBBAAA;;899*9><<9??@@AA:9;AAB;;;;;&:><ACCB?@:55;099>BBBBBCCAC>6>;;5;<>4;;;@>@@AC=B?BCCB>B=@=AC?B@B@CF=@?@BAABAA=ABAA<BAABB;;:CA???C>CC@C?;;;>B?;;8;CC>A?::6:=A<AAC=BBB<@ABBBBBCCBDCC;;<CA@=>5;:@@?==.>99<A4>;;;
@N9IO0:00766:05843
TACAGAGGTCCCAAGCGTTGTTCGGATTCACTGGGCGTAAAGGGTGCGTAGGTGGTCGGGTAAGTCTGATGTGAAATCTCCGAGCTCAACTCGGAAACTGCATCGGATACTATTCGGCTGGAGGGTTGGAGGGGGGACTGGAATACTTGGTGTAGCAGTGAAATGCGTAGATATCAAGTGGAACACCAGTGGCGAAGGCGAGTCCCTGGACAACTCCTGACACTGAGGCACGAAAGCTAGGGGAGCAAACAGG
+
AAA@@9:6:AA<A=AAAA>BB=A@=?A>??@ABB;99:C>5B>7@@@@@@@<@@?@@@C=BB?BCAA@A@??944(5??@8A566=AA8@BCD6;;.;@@AAAAB@CCBCA@@<@B>@@B<@@B=B@D@B@DDED(BBAC>A8;;BB@B@BA@@@@@@ACCC>CCCCAAA@;;;00*0<<;@-0;A<AABC=B:958<>>AA:99/9?<??C?9::?CAAA@@@@:939@;9:A89:???CD8AB@@>99:;5
@N9IO0:00771:05832
GACAGAGGGTGCAAACGTTGTTCGGAATACTGGGCGTAAAGCGCGTGTAGGCTGTCGGGCAAGTCGGGTGTGAAAGCCCGGGGCTCAACCCCGGAAGTGCACTCGAAACTGCACGACTAGAGTCCCGGAGAGGGAGGCGGAATTCTGGGTGTAGAGGTGAAATTCGTAGATATCCAGAGGAACACCGGTGGCGAAGGCGGCCTCCTGGACGGTGACTGACGCTGAGACGCGAAAGCGTGGGGAGCAAACAGG
+
BAC:<;DD?<;;ED=???<;;<@@<@-0/000/(45;BC>C@A@CCBBBB?B@?@9993:A<@@AAA9@?@@@B6;;B=BCC;BBDD@GDE:A=@6::98?=?@@@D>E;9:=>>===BBBCBDK?C?BBBB?8CC<AA>B@C?CC==4::?=:>??AA<>8=9===;??=;?A?A@?@5;50<@:@:00+0>>8<;AB;@<@B?CB?BAA>@;;;CAAAB@==99838@===/777=<9;/94BA;1<983
@N9IO0:00774:05815
TACGTAGGGTGCAAGCGTTAATCGGAATTACTGGGCGTAAAGCGTGCGCAGGCGGTCATGCAAGACAGATGTGAAATCCCCGGGCTCAACCTGGGAACTGCATTTGTGACTGCATGGCTTGAGTACGGCAGAGGGGGGATGGAATTCCGCGTGTAGCAGTGAAATGCGTAGATATGCGGAGGAACACCGATGGCGAAGGCAATCCCCTGGGCCTGTACTGACGCTCATGCACGAAAAGCGTGGGGAGCAAACAGG
+
@BBBABBE>999C?BBBB?C@BBB?A5:4;BBBB>BBBCE?CCBAA@DA9949;4<@A;;:B?BC;;;B;99A?>69:99-9=9@ABC@B?CCC>C@A@?>???9@AABAACBCBB7:94:9=@@?@9@@@999999%:<?>B@C@B?@A@@??@;:;>A;;;0;A@AABB;;;B;;;?@@=@?BBB>@ABB@BCD@C@@@:;;CC9A@D?D?BBBBA@@@A@@@AAAA9999999&9;39333&387;;38886
@N9IO0:00785:05853
TACGTAGGTGGCAAGCGTTGTCCGGATTTACTGGGCGTAAAGGGCGTGCAGGCGGTTTGTTTAGTCTAGGGTGAAAGCTCCCGGCTTAACTGGGAGAGGTCCTTGGATACTGGCAAACTTGAGGGAGGCAGAGGAAAGTGGAATTCCCGGTGTAGTGGTGATATGCGTAGATATCGGGAGGAACACCAGTGGCGAAGGCGGCTTTCTGGGCCTTACCTGACGCTGAGACGCGAAAGCGTGGGGAGCGAACCGG
+
@@@BA9949:4;;5;AA@=ABA>A>;:;(;@<;;6;AACJ?EC?AAAA?B@=AC?A?><BC=B999CCBC=?>?90444@9087@@=@=@@>:3@@A@>@A7?587:@@@AC9BBE>BB>A@BB=@@=@@@?B?A?9@9:384=7<<6=8;;=<AAC?BBCCBBBBBCCCCCCBBCC>BB?B?BBC@BBBC?AAA=@;?B?CFE>DAAA895:=@A=A;95AAB@AABCCCCCF=B@@:;;;.;@@???D?C?
@N9IO0:00785:05859
AACGGAGGGGGCTAGTGTTACTCAACTTGACTGGGCGTAAAGGGCGTGAAGGTGGTATGGTACGTTTTATTGTAAATACTCAAACATAATTTGAGGAGCTTTAAAATACGGCTATGCTTGAGTTTATTTGAAGAAAGTTGTACTTCTAGTGTAGAGGTGAAATTTGCAAAAAATTAGAAGGACAGTCCACGGGCGAAAAGCGACTTTCTACTATAAACTGACACTATAGCGCGAAAGCATAGGTAGCAAACGG
+
=29:6:BCCC3@@@@@@@<@AA??<?@=?@?99959?AAA<AB=AAABB>B?AA>AAA@:???;:::-;B2::DD=DCBBBBA=BBBB?CC>A@C><<;<=5<<<3000/)/9<<===8<8787*3?B<AA<??A9??8;;AAA?CB?@@@@A@@@<@BBE@CC;B;;;;;;%96>>:@>?<B<=C>?==A<;;4:4:&;@??ACF>CBCCCB;;9.9AABBBCDCCBB;;;@@@8AABBAB>BAA;;;0<<;
@N9IO0:00788:05846
TACGAAGGGTGCAAACGTTGCTCGGAATTATTGGGCGTAAAGCGCACGTAGGCGGCTTAGCAAGTCGGAAGTGAAATCCCACGGCTCAACCATGGAAGTGCTTTCGAAACTGCTGAGCTTGAGTACGAAAGAGGATCGCGGAATTCCCGGTGTAGAGGTGAAATTCGTAGATATCGGGAGGAACACCAGTGGCGAAGGCGGCGATCTGGGTCGATACTGACGCTGAGGTGCGAAAGCGTGGGGAGCAAACAGG
+
@?@;;5;B<;:<DD>;;;>@ABBB@B=@>AB>BB8@?;<;34977?88?::4::49=9;<<C>AACC@C?BBCCB>A@@;@BB?BBCC?B@CBA;??C95555)559909;:;BBBBAC7;;A@AA;;;0;;;5<ABB@@=@<@=@E>D@CCBA@::8;BCE@E?BBBA@A@@BBCC9::5:=A@C?B@:;6:@?;A?@@=ABBBCCCC=AABCDDCCDDCCDCABA>BAA;;;7;BBABBB7@@ABC=@A@@
@N9IO0:00807:05812
TACAGAGGGTGCAAGCGTTAATCGGATTTACTGGGCGTAAAGCGTGAGTAGGTGGCTCGCTAAGTCGGTTGTGAAATCCCTGGGCTCAACCTGGGAATTGCAGTCGATACTGACGAGCTCGAGTTCGGTAGAGGGTGACGGAATTCCCGGTGTAGCGGTGAAATGCGTAGATATCGGAGGAACATCGATGGCGAAGGCAATCACCTGGGCCTGAACTGACACTGAGACACGAAAGCGTGGGTAGCAAACAGG
+
BCCCAAAA=BBAA<@:::39:?<;1479*:>;:4,499><3:>::><::;>166:9:;@=00+0<=94=//6@@A8CCC?CCC:;;@B@B?BBB<A;?;<:;9;A@ACBBBCBBB:59@?@?A;1446A;<773(3<<<@:;2828818>AAAABCC7CB@91>?>>>===;;;/.(/9)/)0@<966<?9==?<@:AA>@@@>7;;A26.5:;4:@ABCCCCBBA@@:9@?@044;444)4::<<>7=@A8
@N9IO0:00810:05828
TACGGAGGGTGCAAGCGTTGTTCGGAATTACTGGGCGTAAAGAGCGTGTAGGCGGTTAAGCAAGTCAGATGTGAAAGCCTTCCGCTTAACGGGAGAATGGCATTTGAAACTACTTGGCTGGAGTTCGGGAGAGGAGAGTGGAATTCCCGGTGTAGAGGTGAAATTCGTAGATATCGGGAGGAACACCGGTGGCGAAGGCGGCTCTCTGGCCCGGTACTGACGCTGAGACGCGAAAAGCGTGGGGAGCAAACAGG
+
CC@@=@AB;@@?@<?@@@=@A?BB?B@B@BBBBB<>??AC=A@@@B@@@BC?@@=A<><@@?:@??>?>ABBBBD>BB@C@C?BBB<@<@@@;@B=GBB?BCBC>CCD=BB@A@>B9??>9=>?<==?899;A=@;;;BC?B?B@BC>C=??A@@??<?CAB>B@CCCBBBAAA@@@<@>7>;9546:64529??=A?BC;;:BCBBB@BC=B@BBB@A@CACC;;;A;;;;;;;&;<;@:<<+:9444)4>@;
@N9IO0:00810:05857
TACGGGGGGGGCAAGCGTTGTTCGGAATTACTGGGCGTAAAGGGCTCGTAGGCGGCCAACTAAGTCCGACGTGAAATCCCCAGGCTCAACCTGGGAACTGCGTCGGATACTGGATGGCTTGAATCCGGGAGAGGGATGCAGAATTCCAGGTGTAGCGGTGAAATGCGTAGATATCTGGAGGAATACCGGTGGCGAAGGCGGCATCCTGGACCGGCATTGACGCTGAGGAGCGAAAGCCAGGGGAGCAAACGG
+
=?9:::::::";B4:;AA<@A@EC@C@D@CBBBB<AB@@>:@@6AAAAAAA>;94:5;;A;;59:==@CCCCBBA8;;;;.;;5;@AB?C@BCB9?<?::;CBA@>@@@AAB?BBC?@?>@D?BB@DD>BCCCC=BBBBB::6;;A;@B?BB@@@AA?AAA?8>=899@?@@C@AA?;??;?;?AA;?;@?;=<>6<600,0<>><BB?AA@C@CCC@AAB;;;:A@;>??:;:.9C<=>==09994<)448
@N9IO0:00765:05860
TACGTATGGTGCAAGCGTTATCCGGATTTACTGGGTGTAAAGGGGAGCGCAGGCGGTGCGGCAAGTCTGATGTGAAAGCCCGGGGCTCAACCCCGGTACTGCATTGGAAACTGTCGTACTAGAGTGTCGGAGGGGTAAGCGGAATTCCTGAGTGTAGCGTGAAATGCGGTAGATATTAGGAGGAACACCAGTGGCGAAGGCGGCTTACTGGACGATAACTGACGCTGAGGCTCGAAAGCGTGGGGAGCAAACAGG
+
ACBBBCBB?BBAB?A:;<>A<:3934;;04;;;?6>@;;;0555&599=BCE?CC=@?@=:==:=?AC99:==B@?8CB=8C>>155A?5;;;.35378@@@@@<?<?A9@A@@@A?;;><<;???==>>BCBB6??499@3939384868;<=<=A==:755,53--(-3---.235519>:>;@;616;//).55/32682883977;7;=AA;;7;>>??;;;@;:5;9:<<=1;;=:;;;1;A>=>8<=;6
@N9IO0:00767:05899
TACGTAGGTGGCAAGCGTTGTCCGGATTTACTGGGCGTAAAGAGCGCGCAGGCGGTCGAATAAGTCGAATGTGAAAGCCCCCCGGCTTAACTGGGGAGGGTCATTCGATACTGCTCGACTTGAAGGCAGGAGAGGGAAGTGGAATTCCCGGTGTAGTGGTGAAATGCGTAGATATCGGGAGGAACACCAGTGGCGAAGGCGACTTCCTGGCCTGTTCTTGACGCTGAGGCGCGAAAGCTGGGGGAGCAAACGGG
+
BACCB>?;994:D<@?BB?AAC=A=@@B<ABAAA;?@?@@8@AAA@@BBBC?00,0>00+00*/9=44.444495/9CCCCC%B4;45;454999+::>8?BBA?BBBBBBBC?@@A@?<=9:6;@AAA@AA;;;6;;ACC?B?B@BF>B@CDA@?@A>ACBB=BB???B@AABAA@A8?@<??ABC?BBBB5<<;5;<?@ABB@DACB@B@DCC>BB@CBAA@@@@@;@@A;;;0;CAABBB0;;;CC=B@F>
@N9IO0:00777:05880
TACGAAGGGGGCTAGCGTTGCTCGGAATCACTGGGCGTAAAGGGTGCGTAGGCGGGTTTTTAAGTCAGGGGTGAAATCCTGGAGCTCAACTCCAGAACTGCCTTTGATACTGAAGATCTTGAGTCCGGGAGAGGTGAGTGGAACTGCGAGTGTAGAGGTGAAATTCGTAGATATTCGCAAGAACACCAGTGGCGAAGGCGGCTCACTGGCCCGGTACTGACGCTGAGGCACGAAAGCGTGGGGAGCAAACAGG
+
ACC@@<@AAA2@@AD@@@?CCCDD?C>AACCDCD?CCCAB<BB8AA9;9@@<@@@;ACCC5CACBBAAAA9AAAC>CC<@@8;;?@A?=A@@<@BB<@AA@?BE8;;BBBBBB>BCAAB@BCCEC@CC>C;;;9;;CCBB@D?@@BB:9<CCBBCA@=@??A<A=???=====>6<<@@=@@;@@A<@@@@?BA@=@>;;5;;;AA@A5;;0;>BBAAAAA@@@@@A>AA<;;;/:99:ACB49:;?B,99@2
@N9IO0:00800:05896
TACAGAGGGTGCGAGCGTTAATCGGAATTACTGGGCGTAAAGCGCGCGTAGGCGGTTTTGTAAGTCGGGTGTGAAAGCCCCGGGCTCAACCTGGGAACTGCATTCGAGACTGCATGACTGGAGTATGGGAGAGGACAGCGGAATTTCCGGTGTAGCGGTGAAATGCGTAGATATCGGAAGGAACATCAGTGGCGAAGGCGGCTGTCTGGCCCAATACTGACGCTCATGTGCGAAAGCGTGGGGAGCAAACAGG
+
AAA;<;AA=;;:A???AA=@>@@A>A>A>AABBC>BA?>?3:::9==:;;@>;<5;;<.<@A=BCBCE=BBCBBA59:BC9BD<?@@@?A@CCF>E@ABBA@@>AB;;;;AA;;:A@@@A79:9AAAB9?=992;;;@@A=A>AB<@=@=AA@@@?C?CBCD>::9:::;;AA;557?9?<?9=;7334443:8:7<;?@<B@?@=>@4;;0;<AABBCCB;;;CCBBBACBBB;BA;;;;;.;A@@C;A@C@
@N9IO0:00805:05860
TACAGAGGGTGCGAGCGTTAATCGGATTTACTGGGCGTAAAGCGTGTGTAGGTGGCTTCCTAAGTCGGTTGTGAAATCCCTGGGCTCAACCTGGGAATTGCAGTCGATACTGGGAAGCTAGAGTTCGGTAGAGGACGGCGGAATTCCCGGTGTAGCGGTGAAATGCGTAGATATCGGGAGGAACATCGATGGCGAAAGCAACCGTCTGGGCCTGAACTGACACTGTGACACGAAAGCGTGGGGAGCAAACAGG
+
AAC;;;BB=B@?==>>::39;><>9?;@6@BAAA9@@999/7;;849@@@@=AA:??5;49=8;<<<4=*//77<3<>A7<A@895:@9=;99;097;056<<@A@@:@>@AA;@;??A;;;@@>@@:@@@;;6:AC?BB@C?A=@C5:699:9:99:@CCC>BBBBA@@??=?=>@8;;4;2:@=AACB@?@;;;0::B9A;:;;@AB<B>BBB@BGCCGCC;;;BBBA@;;;6;:AAACC6@A;<<.;@@=
@N9IO0:00811:05883
TACAGAGGGTGCGAGCGTTAATCGGAATTACTGGGCGTAAAGCGCGCGTAGGCGGCTTTTCAAGTCGGATGTGAAATCCCCGGGCTTAACCTGGGAACTGCATTCGAGACTGTCTAGCTAGAGTATGGGAGAGGGAAGTGGAATTTCAGGTGTAGCGGTGAAATGCGTAGATATCTGAAGGAACATCAGTGGCGAAAGCGACTTCCTGGACCAATACTGACGCTCATGTGCGAAAGCGTGGGGAGCAAACAGG
+
BBBBBABB=@@<?;<788293:@A?C?B?AAADB>BBBBC:@>?9:8;;@A?@@>@DEE;DC@CBBB@C;;;A@@8AADD7BB>BA@F@C?DDC=B?B:;<AB?BDBBBBAAABBBAAB<<BB<BAB=6<ABCC>C99:B?B@EC>CCB>BAAAB?A6B@>90===?<99=<<9==BB9<8A@BAA@BBAA===<@6==A>:;7;7;A7@C@F>AAA>???@?BBB:9:@@?=?8>999AAC8>>?CC<ACA<
@N9IO0:00765:05923
TACAGAGGGTGCGAGCGTTAATCGGAATTACTGGGCGTAAAGCGTGCGTAGACGGTTATTTAAGTCGGGTGTGAAAGCCCCGGGCTCAACCTGGGAATTGCGGTGGATACTGGCGGGCTAGAGTGCGGTAGAGGAGAGTGGAATTCCCGGTGTAGCAGTGAAATGCGTAGAGATCGGGAGGAACATCAGTTGCGAAGGCGGCTCTCTGGACCAGCACTGACACTGAGGCACGAAAGCGTGGGGAGCAAACAGG
+
CBDBBBDE>AA@?=====;?<??@=@6:9;BCCC=ABBBC798?>@>???CBDD?B?BCA<B?@@@CD>BACCCD599FD9@A<??AC?C@AA@>A@D?ABA?AA?;;;AAA=@@C<BBBBBBBBAB?BBBBC@CCCCCC@C@B@BD>B?BB@@@@@ABBBB>BBCBCBBBBBBBBD>?@=@?@A???BA?ABCC>A>@A>@?>A;;:;?A?AABD@??:9:@@@@A=@AA@@@;>999<;;3>>?AA<@AB>
@N9IO0:00786:05951
TACAGAGGGTGCGAGCGTTAATCGGATTTACTGGGCGTAAAGCGTGTGTAGGTGGTTGCTCAAGTCGGTTGTGAAATCCCCGGGCTCAACCTGGGAACTGCTTCCGAGACTGAGCGACTAGAGTACGGTAGAGGGCGGTGGAATTTCCGGTGTAGCGGTGAAATGCGTAGATATCGGAAGGAACACCAATGGCGAAGGCAGCCGCCTGGGCCTGTACTGACACTGAGACACGAAAGCGTGGGGATCAAACAGG
+
ABDBAABB<??>@BB>???A>?AA99:98:AABC>???AA9=??89:ABAB?AA?A7;;@@B?BBBA?C7;;BBB=BBCC7AB;;;;@@I?@@@;@>BBBCD@C?DBCA@AA:9;ACBDGDDBBBBC?BBBBBD<?????=?@CD>C?B?CCCBAA@?C?>>7?A@@@??@@A???;>:@=A=ABC;@<@A@BCC@DACCBB?BA;:;:/:;AAACCCCCCBBBABA>>?B;;;6;AAADDE;CB@A@9::<9
@N9IO0:00772:05989
TACGAAGGGGGCTAGCGTTGTTCGGATTTACTGGGCGTAAAGCGCACGTAGGCGGATCGTTAAGTCGGGGGTGAAATCCTGGAGCTCAACTCCAGAACTGCCTTCGATACTGGCGATCTTGAGTCCGGAAGAGGTGAGTGGAACTCCTAGTGTAGAGGTGGAATTCGTAGATATTAGGAAGAACACCAGTGGCGAAGGCGGCTCACTGGCCCGGTACTGACGGCTGAGGTGGCGAAAAGCGGTGGGGGAGCAAACAGG
+
BBC6966>>>+>>>=@?<59>3=95444(48;;@294944)4597:/----(-/)/55557<6;;9999;*;<>A6==7;9499959:5:992///)////3937/////-6(////6639=;;;8;7;7;@A=@=0/095:998817<<@ABBBAB@BB?B?B?AAAAA@@@?177>@<@>*000)00/0)0<;57155+289:9:9/22'2066555522+29765878065///&...(.3333'3556;3;755
@N9IO0:00781:06008
GACGTAGGGGGCAAGCGTTATCCGGATTCACTGGGCGTAAAGGGCGCGTAGGCGGCTACGGAAGTCCGGCGTGAAATCCCAGGGCTCAACCCTGGAACTGCGTCGGATACTCCGTTGGCTAGAGGATGGTAGAGGCTCGGGGAACTAGCGGTGTAGCGGTGAAATGCGCAGATATCGCTAGGAACGCCGGTGGCGAAGGCGCCGGGCTGGGCCATTCCTGACGCTGGAGGCGCGAAAGCTAGGGGAGCGAACCGG
+
?A<:;:?>?>0?B<B;;;7AAA=A?@@=@BA<C>8CCCHH?EC>CCAA@??;;;5;@@@C?B?BBB?D@B;;;CF@CCD@BBB<A;;C>AA=AA>B8AA=CAAAC@ABCCCC@CC?C@BCCCBB?BBA;@AA;;5<B===?5?=@AAAAA=AA@@?BB?A@?>9?A@@@BCC@?@CA@>@>4;6;A@>B=00+0@@,0+0==8==8BAAB;B9;:?B6::A00000*08:;;<;<=5977;;<;3=@AAAAC;@;
@N9IO0:00782:05967
TACGTAGGGTGCGAGCGTTAATCGGAATTACTGGGCGTAAAGTGTGCGCAGGCGGCCTCGCAAGTCGAGTGTGAAATCCCCGAGCTTAACTTGGGAATTGCGCTCGAAACTACGGGGCTTGAGTGTGGGCAGAGGGGGGTGGAATTCCACGGTGTAGCGGTGAAATGCGTAGAGATGTGGAGGAACACCAATGGCGAAGGCAGCCCCCCTGGGCCAACACTGACGCTCATGCACGAAAGCGTGGGGAGCAAACAGG
+
BBBCCBBB>BAACCC@@@?C>@AC@B@C@CBBBB>@A@DJ?CBACCBCBAA=9:4;=@@;@A@BBCB;;;AA@@@;@CBB6@@@AA5;16@:AG@D@C?ABCA@ACAE=DBBA@AA7AB?BBA;:;;;,944?@====$4<542924:<9:09@@@@CD@CLFF=BBBBCBBBBAAACC8<;@C?@@?6:69?<@;;5:2:9949494#4;;)4.4.49;;@=<>@>A@@@@BCCBE=B9::CDC59:9??9:;;=
@N9IO0:00791:05979
GACGAAGGGGGCTAGCGTTGTTCGGAATTACTGGGCGTAAAGCGCGTGTAGGCGGTTATCCAAGTCGGGTGTGAAAGCCTTGAGCTCAACTCAAGAAATGCACTCGGTACTGGGTGACTAGAGGACCGGAGAGGATAGTGGAATTCCCAGTGTAGTGGTGAAATACGTAGAGATTGGGAAGAACACCAGTGGCGAAGGCGGCTATCTGGACGGTTTCTGACGCTAAGACGCGAAAGCGTGGGGAGCAAACAGG
+
@@@??8=?>?,?BBBBBB@BB@BA=@596;A??B<@@?AA;ABDAA@AACC@CF@C@CCC=><?BAAB>???@@B9@?=@>@@@@@@?=@A@>:ABB<BCA@@BBB?BBBBCE=BBAAA@@@A>@@@B?CACA@BCAAAB?B@C@CD>CA;;;BBA@=@BCB>C;;;:;59;>6188/6358*---3788<7<<;.4.49.4448::<7=>@;@A;A;;<C;;:=499;44444)4;9:4<<.<<<>A8>>>9
@N9IO0:00793:05990
TACGTAGGTGGCGAGCGTTGTCCGGATTTACTGGGCGTAAAGAGCGCGCAGGCGGCTGGTCAAGTCCGATGTGAAAGCTCCCGGCTTAACTGGGAAATTGCATCGGAAACTGATCGGCTGGAAGGTGGGAGAGGGTAGCGGAATTCCCGGTGTAGTGGTGAAATGCGTAGATATCGGGAGGAACACCAGTGGCGAAAGCGGCTACCTGGCCCATTCTTGACGCTGAGGCGCGAAAGCTAGGGGAGCAAAACGG
+
CC@A?997;C?B@;:;AA?CDC@D>??@8@=>>@8@BBCC>DAAABB@@?>:=>9@AA=BCD9;;C?A@AADBBD<<<;AD=D25:6;7:AC>=CE7C85;?@AA?AB7??@?A4404<@>A6:6:@?6<>>=81;;9??.95:29=6;7;<A??A@9?@@A9@??AAAABBB9::C>AA@B>A@A>A@>?;?AAB:?<A>775;655,5:.99.5567;;=;;;8818====B8;;;>>EC/;;8766'8::
@N9IO0:00802:05988
TACGTAGGGTGCAAGCGTTGTCCGGAATTATTGGGCGTAAAGAGCTCGTAGGCGGTTTGTCGCGTCTGCTGTGAAAATCCAAGGCTCAACCTTGGACCTGCAGTGGGTACGGGCAGACTAGAGTGCGGTAGGGGAGATGGGAATTCCTGGTGTAGCGGTGGAATGCGCAGATATCAGGAGGAACACCAATGGCGAAGGCACATCTCTGGGCCGTAACTGACGCTGAGGAGCGAAAGCGTGGGGAGCGAACAGG
+
CBACDDDE=@A@@<@BBB@CEDAIAB?A=?@5<;0:>:89/9=>959@@=>;993:@;>AAA@@@@@B@A@9:9:9*9=8<1939A==8=8=3:398299B?AABB=ABBBA=A::::@@@AAA@@@5;;;;;.;?A@?>.:292:<BB=@BAA@@B?CD@C9;;;;CCBABA>>886..*.).88).(/31333496;;=BC=BBBBC>B?BAA;???===@99:?=@A@BBC<ABAABJJ9;;BA@>;;;5
@N9IO0:00769:06028
TACGGAGGGAGCTAGCGTTGTTCGGAATTACTGGGCGTAAAGCGCACGTAGGCGGCTACTCAAGTCAGAGGTGAAAGCCCGGGGCTCAACCCCGGAACTGCCTTTGAAACTAGGTAGCTAGAATCTTGGAGAGGTCAGTGGAATTCCGAGTGTAGAGGTGAAATTCGTAGATATTCGGAAGAACACCAGTGGCGAAGGCGACTGACTGGACAAGTATTGACGCTGAGGTGCGAAAGCGTGGGGAGCAAACAGG
+
@@AA>A@A<@@@B@A@BC@CC@BB@C=A>BBCCC>@AABB<BACACCCC@@;00-0AA>B@C?AABAAAC?CCBC=CBA=BAA7@<;;2:::&47;8>;?@>@A<ACD>CBAA=@9::CCDDA;;;?B>BB;;6;@@AAA=B?A?A?BCBBBCCCBB@BBCC<A>A;;;@@>>A=A=:=600+0:;:;:;;8<;;6;499=>?@???C@BBB@DDBC?BAA@@@CCC?BAA@@@9?>B;;;;.;;;;D=BAC?
@N9IO0:00783:06025
AACGTAGGAGGCAAGCGTTATCCGGAGTTACTGGGCGTAAAGCGCGTGTAGGCGGTGCAGCCGGTCCGATGTGAAAGCTCCCTGGCTTAACCGGGAGAGGTCATTGGAAACCGCTGCGCTGGAGGACGATAGAGGGATGTGGAATTCCGGGTGTAGTGGTGAAATGCGTAGATATCCGGAGGAACACCTGTGGCGAAGGCGGCATCCTGGGTCGTACCTGACGCTGAGACGCGAAAGCATGGGGAGCGAACGG
+
@2@@A@A;<;.4<84945.4454555555<99>>0656<<)////////<=?CB?ABA::::=9992:=?AA>>>+///9:1;=7==<B=A=@@8@A;@<ABCC@B>BA2996>@BCC@@@?@@<AA:98??999.9449929:?:@:>=3:=599BB?BCBB>BBBB:::A@;;;6;@AA5<5<;;5;;;B=BBB@B@CC=@A;<6;CC=CBCCCCBFDCCCCD;;;A;;;;<<0::99999-9955:4555
@N9IO0:00788:06050
TACAGAGGTGGCAAGCGTTGTTCGGAATTACTGGGCGTAAAGGGCGCGTAGGCGGCCATCTAAGTCAGACGTGAAATCCCCCGGCTTAACCTGGGAACTGCGTCTGATACTGGAGGGCTCGAGTTTGGGAGAGGGATGTAGAATTCCAGGTGTAGCGGTGAAATGCGTAGATATCTGGAGGAATACCGGTGGCGAAGGCGGCATCCTGGACCAACACTGACGCTGAGGCGCGAAAGCTAGGGGAGCAAACGGG
+
BBA;;;;7;@=@@9:9@A799>@A>A?A=BCCCC>:;:CC6;;9;@?BA>=99:4;5;B@AA6;;;:;;@@@ABB>BCCDC5C@BB@B@C@CCC>C@CCCCAA@@B@@@@BA=@@@;@AABBBBB>CB>BBDBB<BA@?@BC?B@B?CC@CBBBBCA?A???9?BABABBBABA?=@4:;;@<@BB?C?CC@CBA7:5:@=ABCE@EE>BB>B?BABBBB@@@BA;;6;AAAAB<AAAA@@?2?=899-9AB;
@N9IO0:00798:06044
TACGTAGGGGGCGAGCGTTGTTCGGATTTACTGGGCGTAAAGAGCGCGTAGGCGTTCGATTAGTCGGAGGTGAAATCCCTCGGCTCAACCGAGGGCCCGCGTCCGATACTGTCGAACTTGAGTGCAGGAGAGGAGAGCGGAATTCCCAGTGTAGCGGTGAAATGCGTAGATATTGGGAGGAACACCGGTGGCGAAGGCGGCTCTCTGGACTGTCACTGACGCTGAGGCGCGAAAGCTAGGGGAGCAAACGGG
+
=>0/0??;;;+;A?@@AA?@@;@A6:;C=BCBBC=;;;@@6@;;;@BBBBC?<;:ACBBBABBBAB7::<?@@B>CDD>BBB?@A@>3:69<??*;;09>;;;49@B@@@@@BBB?BD?ABBBBBBB?@@@A=@AA@??>A296:?9?BBBCBBBB????D=A@99999A@@@:==5>=3:3:==;A>;>9?AA>B@BB?@<=@ABC<>888B@@@A@@?8999878877?A?8?A:;;BB9CBDDB=BBC=
@N9IO0:00812:06058
TACAGAGGGTGCGAGCGTTAATCGGAATTACTGGGCGTAAAGCGCGCGTAGGTGGCTTGTTAAGTCGGTTGTGAAAGCCCTGGGCTTAACCTGGGAATTGCATTCGATACTGGCAGGCTAGAGTGTGGTAGAGGGAAGTGGAATTCCCGGTGTAGCGGTGAAATGCGTAGATATCGGGAGGAACACCAGTGGCGAAGGCGGCTTCCTGGACCAACACTGACACTGAGGTGCGAAAGCGTGGGGAGCAAACAG
+
BCC;;;CC?BBAA>=9:93:199A@C7;7:==?A9@@???9?@@:;:BBCC@CC@CC@BB?A=AB??=??CBBBF<??B=@@@5::=@=A=AAB<B>B7;;BB?ABBBBA@@=:::9=:;;;BBABD?BA<000+0,0AA;A>A>AC=B@;;;@@;;4;?@@;@@;;;::AAB@@AA6999=9>?>;>?;;5:B@;@;:9299.9.595994;6??;;B@AA;9:@>29;;;::,:;969DD9C<@@=3=99
@N9IO0:00766:06102
TACGTAGGGTGCGAGCGTTAATCGGAATTACTGGGCGTAAAGTGTGCGCAGGTGGCCGCGCAAGTCGAGTGTGAAATCCCCGGGCTTAACTTGGGAATTGCGCTCGAAACTACGTGGCTAGAGTGTGGCAGAGGAAGGTGGAATTCCACGTGTAGCGGTGAAATGCGTAGAGATGTGGAGGAACACCGATGGCGAAGGCAGCCTTCTGGGCCAACACTGACGCTCATGCACGAAAGCGTGGGGAGCAAACAGG
+
BB@@@BDD=??@BBB?@@?B?ABBAC@C?BBCCF>:;;CC=DDDCCBCBBB?BB?B?CC@@A?AA@@@@AAAAAA>ABEE:BB=AA:?9<>4::59??6:ABBBCB==2:ACE@9979A?AAAABBA<@@=?;5:5:500)0:=>B>BBC@HCC>==:BBCC=<66<=>>>B=<ABC>AA@C=;;;@BBBC?CCC?C?BBBB=B>BBBC6;4;>BBAAA@;95<55555<555<4:>??@@@0>;>@@4@AA;
@N9IO0:00769:06107
TACGGAGGATCCAAGCGTTATCCGGATTTATTGGGTTTAAAGGGTGCGTAGGCGGCTTATTAAGTCAGGGGTGAAAGACGGTGGCTCAACCATCGCAGTGCCTTTGATACTGATGAGCTTGAATGGACTAGAGGTAGGCGGAATGTGACAAGTAGCGGTGAAATGCATAGATATGTCACAGAACACCGATTGCGAAGGCAGCTTACTATGGTTTAATTGACGCTGATGCACGAAAAGCGTGGGGATCAAACAGG
+
AABB?BD?BAB<?;@;;;>ACC@C@BCC>CC?DC>CC797.9>899;BBAA@?><?A>AA<@;@AA@CBB9AAAC:A?7829=8>??A?B@EC>>BA@AAA6;6/6>CCCDCBBBA<:55;98BB?BCCAAAB>BAB8BB?@=9;;B@@A>@CAC<<8<BAA=:::CBBAA@@@A?@@A@@A@CCC>@@B499@;2;49?<<=8::::;;9>>6;7;75549::::<<::84444&48:;>>>2>966=4555;
@N9IO0:00772:06081
AACCAGCACCTCAAGTGGTCAGGAGGATTATTGGGCCTAAAGCATCCGTAGCCGGCTCTGCAAGTTTTCGGTTAAATCCATTTGCTTAACAAATGGGCTGCCGAAAATACTACATAGCTAGGGAGTGGGAGAGGTAGACGGTATTCGGTAGGAAGGGGTAAAAATCCTTTGATCTATTGAGGACCACCTATGGCGAAGGCAGTCTACCCAGAACACGTTCGACGGTGAGGGATGAAAGCTGGGGGAGCAA
+
7*3-4::88384429=939:;<7A<8@@9A@7;A2B29::,55>==9><555./)//--///5/333&38-3-4:(33044:1444276944(444,4944.4444&444::<<<?>@=BAC9@?;;;0;?@A>BBBAAA=ABB=@@>;;;=@<@AA3;;;;;';;7<G/:4944943844.4>.9954448.448.3-79<<<<777(38828@@?A54373:39=777(79=@A<?>==@@@0?=@@A
@N9IO0:00783:06091
TACGGAGGGAGCTAGCGTTGTTCGGAATTACTGGGCGTAAAGCGCACGTAGGCGGCGAAGCAAGTCAGAGGTGAAATCCCGGGGCTCAACCCCGGAACTGCCTTTGAAACTGCTTTGCTAGAATCCTGGAGAGGCGAGTGGAATTCCGAGTGTAGAGGTGAAATTCGTAGATATTCGGAAGAACACCAGTGGCGAAGGCGACTCGCTGGACAGGTATTGACGCTGAGGTGCGAAAAGCGTGGGGAGCAAACAGG
+
BBCC?A@A::;9A@@BBB@CC?BB?C?B?CCBCC=?BBAA;AAAAB;;<BC?CJ@CAA=A;;5;AAABBB?B@@@8@@B0;;;*:8::-333&349=A@@B@EE=BBB<==@::9.:@?>?>8???AA=AA@?=ACBB=C@B>A<A;>?>@?@>>:>5=:;;2<5556=@@<;?499.5.5925<<9BD@??@BC@CABBAA@@??@B=@@@@@CBB?BAA;;;@@@@;;;;;;;&94:<9;;.:///<397:6
@N9IO0:00786:06081
AACGTAGGACGCAAGCGTTATCCGGAGTTACTGGGCGTAAAGGGCAGGCAGGCGGGTCGATAAGTCGGATGTGAAATCTCCCTGGCTTAACCGGGAGAGTGCATTTGAGACTGTCAACCTGGAGGGCAGCAGAGGAGCGTGGAATTCCGGGTGGAGTGGTGAAATGCGTAGAGATCCGGAGGAACACCAGAGGCGAAAGCGGCGCTCTGGGCTGCACCTGACGCTGAACTGCGAAAGCCAGGGGAGCGAACGGG
+
B8BBCBC?@000A9=@CB?BAA?A@9::>AABDD=AA9::5;D<BBB@??@@CCD=BBCCCC?BBAB=@???BBB>CCCCC>BB>BD>B>B>CD?CCCCDCCCCC>CCBBA?@?9:8;?BB>@@E=CAAAABCA?:<;AAC?D8:8:<@@;AB?BBBB?ABAA;AAAA@@AA??:94:?@@=A????>AA9948>=@:;;;=AA??>>>?9?@@7989==88889??<????>=>500+0:>>+00;AA>ABC:
@N9IO0:00791:06101
TACGGGGGGGGCAAGCGTTGTTCGGAATTACTGGGCGTAAAGGGCTCGTAGGCGGCCAACTAAGTCGGACGTGAAATCCCCAGGCTCAACCTGGGAACTGCGTCCGATACTGGATGGCTTGAATTCGGGAGAGGGATGCAGAATTCCAGGTGTAGCGGTGAAATGCGTAGATATCTAGAGGAACGCCGGTGGCGAAAGCGACCCGCTGGGCCTGATCTGACGCTGAGACGCGAAAGCGTAGGGAGCAAACGGG
+
::??=>=?=?"@@<@@;;4;@:>A@D@C?BCCCF>A:;;B0;;0;@000BB900,0:=:@00,0<00+00000;;.:;9;*5:49;>@;@?BBB9A;>99:CBA>A@@@AAC@BBA?AC<?@?C?BCC>CCCCC9:;BA:;;>B>B?BB>BBBBAAB?A@AA8999@@@@@BAA;;9?<>9>9>@?;@>@A>@@=>/9::@@C=??>BC<@;?@>9:9><>9990000/88/34/4999;<<4:444:(49?8
@N9IO0:00797:06084
TACAGAGGGTGCAAGCGTTGTTCGGAATTATTGGGCGTAAAGCGCGTGTAGGCGGCCTAGCAAGTTGGGTGTGAAAGCCCTCGGCTCAACCGAGGAAGTGCGCCCAAAACTACAAGGCTTGAGTACCGGAGAGGATGGCGGAATACCCGGTGTAGAGGTGAAATTCGTAGATATCGGGTGGAAACACCAGTGGCGAAGGCGGCCATCTGGACGGATACTGACGCTGAGACGCGAAAAGCGTGGGGAGCAAACAGG
+
CC@@=::;0;@@A=A:::=@A?DB>B?B=@@?BA<AA???589??@ABA@@9;;4;<?><AC@BA?BB=BDCCCI>CCC7B=B8BEBB8<7;?@8<8B>CDBBD7:::3:?@@@=A<??=>???@A?C>BADC=@@@@BB?A=AABB;AA@???B??9?;::/:<@:::BBACB@@@8@D5;;)444.49995;??<@@KK@B=A@@@B@BDC@BBA@A@@@AACAAA;:;A:;;;&;9=@DFG9BABA@4@AA=
@N9IO0:00800:06066
TACGTAGGGTGCGAGCGTTAATCGGAATTACTGGGCGTAAAGGGTGCGCAGGCGCCCCGCAAGTCAGACGTGAAATCCCCGAGCTCAACTTGGGAATGGCGTTTGAAACTACGGGGCTGGAGTGTGGCAGAGGGAGGTGGAATTCCACGTGTAGCGGTGAAATGCGTAGAGATGTGGAGGAACACCAATGGCGAAGGCAGCCTCCTGGGCCAACACTGACGCTCATGCACGAAAGCGTGGGGAGCAAACAGG
+
AAAAAAAA=;;;AAB;;:2;25996;5:5=?>>@;;99BB=CD>=BBBBA<9BCCD@7;9605<<A@>=<A@AC8:<<<.9@?>>A@38>9<=6<:?@?BCDD?CDD=CAACCCC;CCC?BBBFDC@A@<;==500+0>;>6=:@?BAA>??@@9:5:BBC=?@@BBB@@>9:000*0;*0)//;5:78:6>//(-(-//65993333-<455::662723255687778377*777;<?>3>??BB9?@@;
@N9IO0:00807:06085
TACGTAGGGAGCAAGCGTTGTTCGGATTTACTGGGCGTAAAGGGCGCGTAGGCGGCAATTCAAGTCAGCTGTGAAATCTCTGGGCTTAACCCAGAACGGCCAGCTGATACTGCTTTGCTAGAGTGCAGAAGGGGCAATCGGAATTCTTGGTGTAGCGGTGAAATGCGTAGATATCAAGAGGAACACCGATGGCGAAGGCAGCCCCCTGGGCTAACACTGACGCTGATGCACGAAAGCGTGGGGAGCAAACAGG
+
CCDCC@@@<;<<C>A@CD>AA>@A=;;;,;@BBG@AAACD>DD>BBBDCB@:00+095@7?C6:;@55;AAAABB>9::CBBB?BC>@;?@388<;:818;=??ACCBBA@@@@@3::AAA?@@@@??@5;;;.;@<@BC@HAD?@AAC@CEBBBAA=ABBC>CCCCCBBBBAA@?;?@@9=399=8<>:9299<.4.949:;;;*:>;09??4999BCCBBCCAACECBBA??8==;;;==3>@@DD<AAA?
@N9IO0:00811:06095
TACGTAGGAGGCAAGCGTTATCCGGATTCACTGGGCGTAAAGCGCGTGCAGGCGGTTCGGTAAGTTGGGCGTGAAATCTCCTGGCTCAACTGGGAGAGGTCGTTCAATACTACCGGGCTAGAGAGTGGTAGAGGAAGATGGAATTCCCGGTGTAGTGGTGAAATGCGTAGATATCGGGAGGAACACCAGTGGCGAAGGCGATCTTCTGGACCATTTCTGACGCTCAGACGCGACAGCTAGGGTAGCAAACGGG
+
CCAABCC<??<@A>BBBBACCC@GA@@?ACCCCC=AA@@@=@BCBBBCCAB>AD@C@BB@CD@C>@CD=CBBCBD>CCBA?@?<?A@C=@@BD<BA<A@A???>AA;?=888;2<=499<@A@:5;A8@A@CC?B?BCAA?A9B8==7=;C@CBBCC?BBBC>BCABAAAB@A@AAA9A;7=7@@?<@BAB@BBB=A<ABB=@D@DCC<<9:>B?6@@BAABCCCC;;;;;@B@@AACBCG>BBCCBD>CBF9
@N9IO0:00811:06109
TACGTAGGGTGCGAGCGTTAATCGGAATTACTGGGCGTAAAGCGTGCGCAGGCTGTTTTGTAAGTCAGATGTGAAATCCCTGAGCTCAACTTAGGAACTGCGTTTGAAACTACAAGACTAGAATATGTCAGAGGGGGGTAGAATTCCACGTGTAGCAGTGAAATGCGTAGAGATGTGGAGGAATACCAATGGCGAAGGCAGCCCCCTGGGATAATATTGACGCCTCATGCACGAAAGCGTGGGGAGCAAACAGG
+
BBBA@@>>8::;AAB;;;=A9@B@7@7<7;AAAB=@BBCC>BBCBBBDBCC?B?::9:*;@B>AAABBBBBBBBD?CBC=AAAAB;;50558=B?C?B:;08=@-//;599;@B==?==44348>:33>9;5B?>?=&=:599@=@?@??@B<BB=BA<BEF>?@?BABCCBB?>>=*005:5:@@=@:??>???5979BBEGDD3?@@<BBB=@AA3::<79,7///./;799@:@@@@CBB6??@AA=:::?
@N9IO0:00777:06156
TACGTAGGGTCCAAGCGTTATCCGGAATCACTGGGCGTAAAGCGTGTGTAGGCGGAGATTTAAGTGATATGCGAAATCCTGTGGCTCAACCATATGGACTGTATATCATACTGGATTTCTGGAGGACGGCAGAGGCAAGTGGAATTGGTAGTGTAGCAGTGAAATGCGTAGATATTACCAGGAACACCAATGGCGAAGGCAGCTTGCTGGGCCGTTTCTGACGCTGAGACACGAAAGCGTGGGGAGCGAACAGG
+
AB?@?BCC=BB?B?B?@??@AC<A=@789BBCCD>???DH>BBBAB@@@BA>AH<DCCCF=@>@BBAAABB@;999:C?BG::9;CCC@C?BBA;;7;99:>BABBBBBA@@@;;:9(7<??@>;<==:@@AAA@CD@BBA>@9>9>:@?@@@@@@999A=>=899:9?A?A@00*0/(-3,3(/.86;.333::;5::>>>8818<888*84888*76:???A?999:::@@BC6<;A<;;;.;:;9?==>@=
@N9IO0:00787:06153
TACGGAGGGTGCAAGCGTTGTTCGGAATCACTGGGCGTAAAGCGCGTGTAGGCGGCCCGTTAAGTCTGATGTGAAAGCCCGGGGCTCACCCCCGGAAGTGCATTGGAAACTGACGACTCGAGTCCCGGAGAGGAGGGTGGAATTCCGTGGTGTAGCGGTGAAATGCGTAGATAATCAGGAGGAACACCGGTGGCGAAGGCGGCCCTCTGGACGGTGACTGACCGCTGAGACGCGAAAGCGTGGGGAGCAAACAGG
+
@?AA=;:;0:;:A>A<;;>@B?CB?C>??AA???9@<<?808955:@BBBA=BB.;5)5:5;6;;CCDFCCCC>>6<B@7C==2666BCIEI5B@B;:;AB;;29299(488<:>00//6///>D>D?BCDC?0..+-866(-(-(--9(,,8///;8;?;;5<::88/----(-6695:=8=7=?A5>377.759175;;5::2///91668533//////(/933388<???AA39977=<=3????A=;;;5
@N9IO0:00810:06134
TACGTAGGTGGCAAGCGTTGTCCGGATTTACTGGGCGTAAAGAGCGCGCAGGCGTCGTGCAAGTCGCGTGTGAAAGCCCCCGGCTCAACTGGGGAGGGTCACGCGATACTGCTCGACTTGAAGGCAGGAGAGGGAAGTGGAATTCCCGGTGTAGTGGTGAAATGCGTAGATATCGGGAGGAACACCAGTGGCGAAGGCGACTTCCTGGCCTGTTCTTGACGCTGAGGCGCGAAAAGCTAGGGTAGCAAACGG
+
AB?@?BB?BB>AA=B@@@?BBA>C9:::0;@@@A<;;9BE?CAAAA@AAAB>;<6@B=9@=49::9;@@ABBBB<BAABC2A<ABAA?B???=2>==9@ABAAB=?>>0/////4:88344.3-3396:;;;?7?=?CA>B@B?BC=C@BB??????ACCC>:9:BAAAB9:999>*99494:@@7<;::84545:6;555<.5.5<.5.5@=>BH@BBC;;;A;;5;AC;;;;&:99559)959555)559
@N9IO0:00764:06187
TACGAAGGGTGCAAGCGTTACTCGGAATTACTGGGCGTAAAGCGTGCGTAGGTGGTTCGTTAAGTCTGATGTGAAAGCCCTGGGCTCAACCTGGGAATGGCATTGGAAACTGGCGACCTAGAGTGCGGTAGAGGGTAGTGGAATTCCCGGTGTAGCAGTGAAATGCGTAGAGATCGGGAGGAACATCCGTGGCGAAGGCGACTACCTGGACCAGCACTGACACTGAGGCACGAAAGCGTGGGGAGCAAACAGG
+
CBBBA>@@5@@AA>AAAB?CBBBB=?<?>ACCCC>BA:::5:BB@@@@@@@?B@;?;@A@=?=B@?@@=BC@CE@7CCG8BB=6=C;;469><A7>2667@@A?C?BB;B;;8;CBB?BC:;<;:9@;AA@;;;/;??AB?C?C@>C6@<A@AB@@@?@@@@:@A?????@?A999@5=?>A?CCBB;@;;6;BB@C@CBCBBBA>AA=AA?AABBBBBABBBCB<;7;BC;;:.9959<@@2<<@BB;@@B6
@N9IO0:00769:06185
TACAGAGGGTGCAAGCGTTAATCGGATTTACTGGGCGTAAAGCGTGCGTAGGCGGTTCAGTATGTCGGTCGTGAAATCCCCGGGCTTAACCTGGGAATTGCGGCCGAAACTGCTGGGCTCGAGTGTGGTAGAGGGCGGTGGAATTCCGGGTGTAGCGGTGAAATGCGTAGATATCCGGAGGAACATCGATGGCGAAGGCAGCCGCCTGGGCCACAACTGACGCTGAGGTACGAAAGCGTGGGGAGCAAACAGG
+
CBBAA@CC>:;9C<@??>>A=?AC7::B;?@?@@9@BAAB<@@BAA?AA9949>:@@CCCCCCBBCC?BB@???>:@?@@4@@:@@<?;@?AAB=B@C=B9989?BBF>DBBAAAA<ABBBBBA@@@=AAAAAC<9979A<A?B?B?BB=DC@AACB?CCCB<BB@@@???>?@@?B?CC@C?CBBCBBBG@BBB>A;@>:96:B=BBB6:6;CB>BAAABBBBAAA;@AAA@@:@@@ABCC;BCCCC;::B>
@N9IO0:00776:06179
TACGTAGTGGCAAGCGTTGTCCGGAATTATTGGGCGTAAAGCGCGCGCAGGCGGTTCTTTAAGTCTGATGTGAAAGCCCACGGCTCAACCGTGGAGGGTCATTGGAAACTGGAGAACTTGAGTACAGAAGAGGAAAGCGGAATTCCACGTGTAGCGTGAAATGCGTAGAGATGTGGAGGAACACCAGTGGCGAAGGCGGCTTTCTGGTCTGTAACTGACGCTGAGGCGCGAAAGCGTGGGGAGCAA
+
@@>:<;:44.4;39>@@>ABDAG@C?B?@@5:=4874::(373778>?CB>AA294;<;047;9:;>@>;A@9909=90;>C<@A@@9=449<7<@<<@B@@<@+00)//0)/::29=8<<;;;;:995>;;.;;,44A;@<<7<:>555866///--88/-////<4555599=394.47:4/)/7//)///)/)/969992933-444@BB@CC;<;B@=?;;6;A@@AA:?@>@@??6?>B@@
@N9IO0:00796:06207
TACAGAGGGTGCGAGCGTTAATCGGAATTACTGGGCGTAAAGCGCGCGTAGGTGGTTGTGTAAGTCGGATGTGAAATCCCCGGGCTTAACCTGGGAATTGCATTCGATACTGCTCAACTAGAGTTGGTGAGGAAGCGGAATTCCCGGTGTAGCGGTGAAATGCGTAGATATCGGGAGGAACACCAGTGGCGAAGGCGGCTTCCTGGACCAAAACTGACACTGAGGCGCGAA
+
ECBBBBBB<BCBB@?=9849<@CB?C@D?B???F>???BD=B??>??@A@@?AC?B?BBBBB@BBBB?B;;;BDD?CCII<BB=CIAEAE@CCG>C?B:<;CCAECBBBBCBBA@@?B@@<888)-(----(438885:.4.44(4.439::3805:<>8<;?A@8999==999.8<17/7;;5;;>>2800)0500)/8383/3,33,377+7888333933323//;;;
@N9IO0:00801:06162
GACAGAGGGTGCAAACGTTGTTCGGAATTACTGGGCGTAAAGCGCGTGTAGGCGGCAGGGCATGTCGGATGTGAAATCCCGTGGCTCAACCACGGAAGTGCACCCGAAACTGCCCAGCTCGAGTCTCGGAGAGGAAGGCGGAATGCTTGGTGTAGAGGTGAAATTCGTAGATATCAAGCGGAACACCGGTGGCGAAGGCGGCCTTCTGGACGGATGACTGACGCTGAGACGCGAAAAGCGTGGGGAGCAAACAGG
+
;@A?;?@@<AB@AA;:::;;<9;959)0)//99;144;;;09;<@=;;;BB?AB7@;>=6><8>:?;8;555<<<5><<2:44.48;<8>:===9A<@>B?;?<4==90;=9:9,4<:45<544=999395557<9><@@<@:==<=8<266;<ABB;?;8<3:;?@A<=<@9944.4//)/)///5:58?5:@<.505<7<9=9<<>3<00)//99:94///////7799/////&/669:::+555<>45457
@N9IO0:00805:06186
TACGGAGGGTGCAAGCGTTATCCGGATTCACTGGGTTTAAAGGGTGCGTAGGCGGGTGTGTAAGTCCGTGGTGAAATCTCCGAGCTTAACTCGGAAACTGCCATGGGTACTGCATGTCTTGAATGTTGTGGAGGTGAGCGGAATATGTCATGTAGCGGTGAAATGCTTAGATATGACATAGAACACCAATTGCGAAGGCAGCTCGCTACACAATGATTGACGCTGAGGCACGAAAGCGTGGGGATCAAACAGG
+
335;7;;>6<<?A@A;;;>ABB=@=?C?A@AAA?8>>*73(33(388@ACC@CCC=;69==@8@=@866C@CCC@7A;?@6;A@@@8<9BCBB9C>8CGCD?CBGE?BB=AC=BA@@<C@EC@BBB?@@B?;;7;@A@BC@C@BBCC:;;;<;A;<<@A@@C;A;;;<ACCC;;;;;;AABC?BBC@I>B=@AAA4;5;BABCDDCDA@ADC?BB@@<@@@AG@A;;7;ABACD>DBA;;;;.;??@@<@@@=
@N9IO0:00811:06191
TACGTAGGGTGCGAGCGTTAATCGGAATTACTGGGCGTAAAGCGTGCGCAGGCGGTTTTGTAAGCCAGATGTGAAATCCCCGGGCTTAACCTGGGAATGGCATTTGGGACTGCAAGGCTCGAGTGCGGCAGAGGAGACTGGAATTCCCGGTGTAGCAGTGAAATGCGTAGATATCGGGAGGAATACCGATGGCGAAGGCAGGTCTCTGGGCTGACACTGACGCTCATGCACGAAAAGCGTGGGGAGCAAACAGGA
+
CB@@@CCD?;;;AAAA;;7;=BBB?C7;49A@?A=@@@BB=B@@ACABAAB?;;6;CC6;9C?BB?@@CAA@<<>3;?>?3@@8@<4:6;9=CD<B>@??@?=?-9:/8?@9:9293:<<=879?@A?BBBBB>>?>@??;??A>AD=B?BBBB@@==895=3:8@?A@DC@>>::=3:?;?;?@A?AA:959:@1;5;;95:::7775-797;566<<:/...669<;==8722&888<;<<,97:==)85:-5
@N9IO0:00767:06247
TACGGAGGATCCAAGCGTTATCCGGATTTATTGGGTTTAAAGGGTGCGTAGGCGGCGAATTAAGTCAGAGGTGAAAGCCTGCAGCTCAACTGTAGAACTGCCTTTGATACTGGTTCGCTTGAGTACAGATGAAGTGGGCGGAATGTGACAAGTAGCGGTGAAATGCATAGATATGTCACAGAACACCGATTGCGAAGGCAGCTCACTAAAGTGTAACTGACGCTGAGGCACGAAAAGCGTGGGGATCAAACAGG
+
@@@A>;;4<?>9>8=;:;?<;;?B5384(3>5::188077.;91448?9;;:993:@@:A0;6;@@BAAA=@???:?@=@AAACBAAA>A@@@@@@<@C@@5;;3;<@BDEC@CABB>>266;;<:<A=;;;:==BC=CC@C?DCAAAAA>@@?@@A>A@BA<@??A<@>?>@@;@@AA;:94>;;4;;A899AA8;88A<<<BBB@@@9@@@@@@A???AAA@@@@3<999444&4449CCC;BBBDC?AAAB
@N9IO0:00781:06230
TACGTAGGGTGCGAGCGTTAATCGGAATTACTGGGCGTAAAGCGTGCGCAGGCGGTTTTGTAAGTCTGCCGTGAAAGCCCCGGGCTCAACCTGGGAATGGCGGTGGATACTGGGAAGCTGGAGTGCGGTAGAGGAGGGTGGAATTCCCGGTGTAGCGGTGAAATGCGTAGAGATCGGGAGGAACATCAGTGGCGAAGGCGGCCCTCTGGACCAGCACTGACCGCTGAGGCACGAAAGCGTGGGGAGCAAAGC
+
BBBBABBE>9::CAAA@A<A=@@@;@+0+0@@@D<@@@CEGDCCDA@BC::6:A=BCC<BBC@AA@CAB@CBA@=/49::+:;5<>>EAD?@@>5?4?:7;A8CC;AAC?::<5<9=>>?98?:?990987994333(3;17,3,37.74333<;;<48888178889933//////(//3845333556956<738257/56.6755.53.3------.3.222225+227555)22677::.55568.35
@N9IO0:00782:06218
TACGTAGGGTGCGAGCGTTAATCGGAATTACTGGGCGTAAAGCGTGCGCAGGCGGCGCCGCAAGTCGAGTGTGAAATCCCCGAGCTTAACTTGGGAATTGCGCTCGAAACTACGGTGCTGGAGTGTGGCAGAGGGAGGTGGAATTCCACGTGTAGCGGTGAAATGCGTAGAGATGTGGAGGAACACCGATGGCGAAGGCAGCCTCCTGGGCCAACACTGACGCTCATGCACGAAAGCGTGGGGAGCAAACAG
+
9;:::449,9;:9955=99;7:==6;7;7<<>;;3><<<<4<;665977//)/949:?7::;2/-------5:99199@>2<>99:4?466:AA7><C;?A;655=<=4659>@9>A?::155599<5959;;;05945;.57A8=<??=<<<<<;;788993555=<;;4444444.44.3-55549=<<8=;;69.5555.556999395:5::;999955555555<565<4:;:5555&599::1:49
@N9IO0:00790:06233
TACAGAGGGTGCAAGCGTTAATCGGAATTACTGGGCGTAAAGCGCGCGTAGGCGGCTTGACAAGTCGAGTGTGAAATCCCCGGGCTTAACCTGGGACCTGCATTCGAAACTGTCTTGCTAGAGTATGGGAGAGGGAAGTGGAATTTCAGGTGTAGCGGTGAAATGCGTAGATATCTGAAGGAACATCAGTGGCGAAAGCGACTTCCTGGACCAATACTGACGCTCAGGTGCGAAAGCGTGGGGAGCAAACAGG
+
DCCAAABC<AA>@=@:9:=@=@BD=?=A>AACCC>@@@@@9@?@@BAAABB?BB?BC?CBCHACCCCAAABABBC=@@@@9@B=CE@C@B?BAA<AC?BCBCB?BABA5AB>AAC48;AAA:::AAAG=:::AA;A>AAC?B;@@5=993:???BCC?B???8999????BDCBA@@>39298==?@AB;94::;?099=>@@>A:BB:=B@C?CCBA>@;999>>@;000<>@9@;99BD?769;CD;BBB>
@N9IO0:00791:06216
TACGGAGGGTGCAAGCGTTATCCGGATTCACTGGGTTTAAAGGGTGCGTAGGTGGGTTGGTAAGTCAGTGGTGAAATCTCCGGGCTTAACTCGGAAACTGCCGTTGATACTATCAATCTTGAATATTGTGGAGGTAAGCGGATATGTCATGTAGCGGTGAAATGCTTAGATATGACATAGAACACCGATAGCGAAGGCAGCTTGCTACACAATTATTGACACTGAGGCACGAAAGCGTGGGGATCAAACAGG
+
AA@@<@@>;@@@A=BACB?AB@5;437488=??;2:<088088099:<CBC@BED>D::9:A<AABEGCC@BABA;AB;;5;:)59497@A?=1;505B==:BB<<BCBABAA;94999455.555.49939B4??2:-6(---,,///////33:4333:4;33353333344499;///57//)44<444553:5:;<==056?>@@;;5;;@?;@@CB@@@99.5<599=)5:=9955&555=@9:66:
@N9IO0:00796:06228
AACGTAGGTACCGAGCGTTATCCGGATTCACTGGGCGTAAAGCGCGTGCAGGTGGTTTGGTAAGTCGGGCATGAAATCTCTTGGCTCAACTGAGAGAAGCTGTCCGATACTGCCGGACTTGAGGGTGTAAGAGGGAGGTGGAATTCCGCATGTAGTGGTGAAATGCGTAGATATGCGGAGGAACACCAGTGGCGAAGGCGGCCTCCTGGTACACTCCTGACACTCAGACGCGAAAGCTAGGGGAGCGAACGGG
+
D;CCB@B?BCB4:9@????@AA=A=:94:AB???9?@?BC;@;;;@@BAAA?@@=@C=A?BB=@@BBB>BCCCHC>BB;;;?B@BBCD@CBBBBAA@>AAAAAC?AABCB@??@F@????D:9:5::9@=ABCC=CB@DE?B>A>A?BBB9;:CAAA?CBBB=BC@@@AAC;;;AAA<@@<@=@AB?@AAB?BBB?C?BB@C@BB@BC@CBBCBBC?;;;BAABBAB@@==999/:====??2=AAAA?BCD:
@N9IO0:00803:06229
TACGAAGGGGGCTAGCGTTGCTCGGAATCACTGGGCGTAAAGCGCACGTAGGCGGACTCTTAAGTCGGTGGTGAAATCCTGGAGCTCAACTCCAGAACTGCCTTCGATACTGAGAGTCTCGAGTCCGGGAGAGGTGAGTGGAACTGCGAGTGTAGAGGTGAAATTCGTAGATATTCGCAAGAACACCAGTGGCGAAGGCGGCTCACTGGCCCGGTACTGACGCTGAGGTGCGAAAGCGTGGGGAGCAAACAGG
+
BBCCB?BBBB3CBBDBBB?BBECC@B@BCCCBBC=;;:CC>BAAAB@@CAA=AB8CABAD?@?ABCD@AB@BDCC>CDACC?BBBBBB@CCC@CBB?CB@@=@8@AACBBAA;;;BBBC@@@@??5;;0;@@@>AAA@??>A>ABABC9;9CCD@:939?>A9A<@A@@ABAAA????A=AB;??;<>:::69//)/057)/6=?99@<?A1;158;<<:::7//..4...898'5ABCDED699?>A9@>>9
@N9IO0:00807:06242
GACAGAGGGTGCAAACGTTGCTCGGAATTACTGGGCGTAAAGCGCGTGTAGGCTGACTCGTGTGTCGGATGTGAAATCCCCGGGCTCAACCCGGGAACTGCATTCGAAACTGCGAGTCTAGAGTGGTGGAGAGGGTAGTGGAATTCCTGGTGTAGAGGTGAAATTCGTAGATATCAGGAGGAACACCGGTGGCGAAGGCGGCTACCTGGACACCAACTGACGCTGAGACGCGAAAGCGTGGGGAGCAAACAGG
+
AAA?@?@@;@B?AA999:6::??>;@-0+/=@@C<A?=>=*99>:::BB;;::<<>===>BC@@@@@=@:::@@B;:;;;.;?9?@CD@BC>BC=A8;;@@CC@CCCF=C;;;@@BAACBAAB@A?AC?BCCCG<@@B997;@B?CAGEACCCCDDC?BBCE>D@ABBDCCCEB?BC:@@<@=AAA=@=AA=ABB5;7;;5;;;A?BC@CCCE?C?;;<;AA;;;@@ABAA@=?6=:;;AAA2A@@@A<@?@>
@N9IO0:00809:06220
TACGTAGGGTGCAAGCGTTAATCGGAATACTGGGCGTAAAGCGTGCGCAGGCGGTTTCGTAAGTCTGTCGTGAAATCCCCGGGCTTAACCTGGGAATGGCGATGGAGACTGCGAGGCTAGAGTTTGGCAGAGGGGGGTAGAATTCCACGTGTAGCAGTGGAAATGCGTAGAGATGATGGAGGAACACCGATGGCGAAGGCAGCCCCCTGGGTCAAAACTGACGCACTCATGACACGAAAGCGTGGGGAGCAAACAG
+
?ACCCCCC=9;:D?B;;;@C@CB@<>,0/8>>;5?<?CC>CCCBBACB9949A2:;9;ECCAAABGECDCBBBB=BBBB8BB=BB:=<>;CCC>B?BE@DBBBC?BBBBABA@>?4=@@=?99:,:9=@>>=@@A@(ACA@<A6:6>@9:888?==<;;.99+888;;;>>7222228.55,2,3886;=<B7:@@7@>?<77333$3<?3=;?AA5><A@@;0//66693333:>:@:@@@?=<<2999//(/98
@N9IO0:00813:06251
TACGTAGGGTGCAAGCGTTAATCGGAATACTGGGCGTAAAGCGTGCGCAGGCGGTGATGTAAGACAGATGTGAAATCCCCGGGCTCAACCTGGGAACTGCATTTGTGACTGCATCGCTGGAGTGCGGCAGAGGGGGATGGAATTCCGCGTGTAGCAGTGAAATGCGTAGATATGCGGAGGAACACCGATGGCGAAGGCAATCCCCTGGGCCTGCACTGACGCTCATGCACGAAAGCGTGGGGAGCAAACAGG
+
@@@@@ACC>;;;B@CCDC@B@BBB@@5:;;;;;0;9;BC6:6B;?;BB;;7;@5;:@>ABB?A@?BBABBBCCC=????6@C>CAAA?A?CCE?D?BDCBBBB=BBBBBBBCBBBCBBB?BBBB@@<@:;;CDGG5@@@?B>A>A>ACBBBBAAABAGEDD>;;;;BBAB@AABBA@AA<@<@AA6;;AA>AAA@B?BB@A@DB;;;;6;?@?@??:98:99>::9???:::@9@??@@@@5@?AAA=A@@<
@N9IO0:00765:06325
TACGGGGGGGGGCAAGCGTTGTTCGGAATCATTGGGCGTAAAGGGTGCGTAGGCGGTGCGGTAAGTCTGGTGTGAAATCCCCGAGCTTAACTCGGGTCCCGCGCCAGAGACTGCCGTGCTCGAGTGTGGGAGAGGAAAGTGGAATTCCCGGTGTAGCGGTGAAATGCGTAGATATCGGGAGGAACACCCGTGGCGAAGGCGGCTTTCTGGACCACTACTGACGCTGAGGCACGAAAGCCGGGGGAGCAAACAGG
+
AA???@?@?@?"<>27///)0;6;<@A@BB@@=@@9ABCCG>CE>DCCC;;;>BB?BBCB@CC>BBGIC?@@CBBD<AAAA7ABCBC@C?;;:AA9;;;79BEDAD;;;AACAB>A;;;AC;;<AB<<<5000<<>>8@@?9>6>7??8?=AAAABAC@CDCC>???>??99:?@@@A;AA692:@>>9@;;5;9;:?:;:29=95=@@796:>B@A99:@AA;;;;;9?@@AAA<AA>ABBB2;;;AA8A;;4
@N9IO0:00775:06327
TACGTAGGGTGCGAGCGTTAATCGGAATTACTGGGCGTAAAGGGTGCGCAGGCGGCCCCGCAAGTCAGACGTGAAATCCCCGGGCTCAACTTGGGAATGGCGTTTGAAACTACGAGGCTGGAGTGTGGCAGAGGGAGGTGGAATTCCACGTGTAGCGGTGAAATGCGTAGAGATGTGGAGGAACACCGATGGCGAAGGCAGCCTCCTGGGCCAACACTGACGCTCATGCACGAAAGCGTGGGGAGCAAACAGG
+
BCCBCBCC=??@@AA?@@?BACCC?C?C?BCBBB=BCDDD>CC<BB??>??;:;4;AA7BAC?CBCBBBCDCC@?56;55+5;4@AAA>AB@DD>D:@A7??>@<ACF<D:44;9:03:A688?<@B7>?@CAC;775:B??6A6A8BBBBB@BABB?@?;81;;;@A@@>?;>@88175-5,8>==@BAA?AAD?A5::@@;>@;=>?*8,38877787?=;844488<;;==5@A;;@AB8BAAAB9?AB;
@N9IO0:00775:06357
TACGTAGGGAGCGAGCGTTGTCCGGATTTATTGGGCGTAAAGAGCGCGTAGGCGGTTCGGTAAGTCGGATGTGAAAACTCCAAGCTCAACTTGGAGCCTGCATCCGAAACTGCTGTGACTTGAGTCTGGTAGGGGAACACGGAATACCTGGTGTAGCGGTGAAATGCTTAGATATCAGGTGGAACACCAGTGGCGAAGGCGGTGTTCTGGGCCAGTACTGACGCTGAGGCGCGAAAGCGTGGGGAGCGAACAGG
+
<@@@@=@B0<;<A??@;;7;@C@C?ABE>CC@CC=@@;;;044449@@A@>;>@?@?@A=BB8<;=A>@;;0//00&//8)/,;AABCADCAC@BBAACCCBA@<?>>9??@@@@@@000+00<<<@A<@@BAB7A@@@@@>B@CCB@BB=??B????;@BBB<AABB@BBB<;;B@@<@A5;4;@@;AA>?9:9:29=BB?CDC?CCCC>C?CCBBBBCBBAB@@@@=;;;AAA;A?@@@@@2@@;<;<@@A?
@N9IO0:00779:06339
TACGAAGGGTGCAAGCGTTACTCGGAATTACTGGGCGTAAAGCGTGCGTAGGTGGTTCGTTAAGTCTGCCGTGAAAGCCCCGGGCTCAACCTGGGAATGGCGGTGGATACTGGCGGACTAGAGTGCGGTAGAGGGTGGTGGAATTCCCGGTGTAGCAGTGAAATGCGTAGAGATCGGGAGGAACATCTGTGGCGAAGGCGGCCACCTGGACCAGCACTGACACTGAGGCACGAAAGCGTGGGGAGCAAACAGG
+
BB?@>9>@9@>?C;@@@@@B;99=9A7A>BBBCA9=9::4(4::@B;;;:<=AA?B6;;@<?5@@@B=A;DF<;;/55::+<>6<=?C@D?DCD>B:BB7AA@CE@EABA::7;A?A<==B@A@ABB?AAA>>>7>@=@D@F9:59D<@=ABBBBBBBBBBC>BBBA@A@AAACCCC=BB@C>???A?:9:=A?>7?6>>:@9@@<??;?@>@???@@@???@@C@A=AAAAAB<A@@@DBB8DBBBD<@@@7
@N9IO0:00791:06351
TACGTAGGGGGCGAGCGTTGTCCGGATTTATTGGGCGTAAAGAGCTCGTAGGCGGTTGCGAAGTCGGGTGTGAAAACTCCGGGCTCAACTCGGAGACGCCACTCGATACTGCCATGACTTGAGTCCGGTAGGGGAGTGCGGAATTCCTGGTGTAGCGGTGAAATGCGCAGATATCAGGAGGAACACCGGTGGCGAAGGCGGCACTCTGGGCCGGTACTGACGCTGAGGAGCGAAAGCGTGGGGAGCGAACAGG
+
BBAA@@@@@?0?@?@?AA=ABF@H?@@B>BB@CC=@@A@@9@:::@@CB??9<?1:33443493333(3888<<<+:9424808@:;69@@@<BBBB??=?BABBBBBB????C9;;BA@B<<;A<@<AABAA9BBBBBA>B@C@C@CB?BBAABBB=@BCC>?@@@;;;@@@?@@=7@@@C?AACACACD@CCA>A?@A>ABBBBBCF<B@B????A???@ABABB?@@@;;;7;A@@ABB8???@B?@@@@
@N9IO0:00811:06356
TACGTAGGGGGCAAGCGTTGTCCGGATTTACTGGGCGTAAAGAGCGTGTAGGCGCCAAGCAGGTCTGTTGTGAAAACTGGAGGCTCAACCTCCAGACGTCGACAGAAACCGCTTGGCTAGAGTCCGGAAGAGGAGAGTGGAATTCCTGGTGTAGCGGTGAAATGCGCAGATATCAGGAAGAACACCAATGGCGAAGGCAGCTCTCTGGGACGGTACTGACGGCTGAGACGCGAAAGCGTGGGGAGCGAAC
+
BB@@@CCCCC3CC?B@@A=@<<8<055<3;;==?69969D=B<BAAAA@<<800/)/277:=:?;;99.4//9;;+//83886:8::-343:59333777339::AC6=6::=7B7BA=>?>>>>A<B??@?@BCBBBB4:388>9?=8>>;;96818=><7>>>?=9;;997;::595//)/87074;?57224949888697558;0<<94977866//(/...557<9885(8825222&25:<=29
@N9IO0:00768:06381
TACGTAGGGTGCGAGCGTTAATCGGAATTACTGGGCGTAAAGTGTGCGCAGGCGGCGGAGCAAGTCGAGTGTGAAAGCCCCGAGCTTAACTTGGGAATTGCGCTCGAAACTACTTTGCTGGAGTGTGGCAGAGGAAGGTGGAATTCCACGTGTAGCGGTGAAATGCGTAGAGATGTGGAGGAACACCAATGGCGAAGGCAGCCTTCTGGGCCAACACTGACGCTCATGCACGAAAGCGTGGGGAGCAAACAG
+
BC<;;CCG?CBBCCC;;;?B@BBB?A=A=::::A8;99<=4<<>==;<<??<@F;>>:??@C999B?;?<B@?AC>CCCC2?:973-3-38.45/48>;;;:;<9444(4::9:9,4;=:5:<<:>@;<<>==5:.4.49.43:3:8=<::;<555=7;;;;5///<//6=?>>@>>7;;7<4668)/)//)//4.479:;=:=9====4;.3-399888///6///77/45;:3<5555>>+566>=099;
@N9IO0:00776:06389
GACGTAGGGAGCAAGCGTTGTCCGGAATTACTGGGCGTAAAGAGCTCGTAGGCGGGAGCGTACGTCTGAGAGGAAATCTCAAGGCTCAACTTTGGGGCTTTCTCATGATACGGCGCTTCTTGAGTGTAAGAGAGGAAAGCAGAATTCCCGGTGTAGCGGTGAAATGCGTAGATATCGGGAGGAATACCAGTGGCGAAGGCGGCTTTCTGGCTTACTACTGACGCTGAGGAGCGAAAGCGTGGGGAGCGAACGGG
+
BCBBBCCD=BBBD?BBBB@DDD@C@B@C@CBBCC=A@@AA:@>B;;;A@::4:A?:@BDCBBADBBBBBBBB?BB;@@@A@<@<@CBB=A@@0;;;.;00,0=>0//899@B?B@?@<@@<?@;;;CF@BAACCAEK>@;::A;?:?A;@<@AA999?9>ABC>CDBBBBB@?>@>>>5>A9?;@AB@CBCBAB@@>A>00-0BI5BAC@CD@BCBBC;;=CCCFBBC@BBBBCC=@??::99.;;?BB?CCC=
@N9IO0:00779:06385
TACAGAGGTGGCAAGCGTTGCTCGGTATCACTGGGCTTAAAGGGCGCGTAGGCGGTGCGGTGCGGTTCCGGTGAAATCCCTCGGCCCAACCGAGGAACAGCCGGGGCAACGGCCGCGCTCGACGGCATCAGGGGACAGTGGAACTCCCGGTGGAGCGGTGAAATGCGTAGATATCGGGAGGAACGCCGGTGGCGAAAGCGACTGTCTGGGGTGCTTGTGACGCTGAGGCGCGAAAGCCAGGGGATCAAACGGG
+
?AC;:;C?BC@A@;9=?=044<<;7;::::::;B7>??AA;AB<>??BACD>??=@ABB6::BB@D@C>@;?@@@4<=>3;;:59;094;49995:699994999+99455.69<<=;;;::==9BAAA:;;;.;??;:;6:49AA?=?1771733;28;<>/33444449999499,497=8AEC>B??>;<9;:09999:::999999+:===7<<9/0/----/57//444)53-3333&388;=7?>>7
@N9IO0:00793:06367
TACAGAGGGTGCGAGCGTTAATCGGAATTACTGGGCGTAAAGCGCACGTAGTCGGCTTTGCAAGTCGGATGTGAAATCCCCGGGCTCAACCTGGGAACGGCACCCGAGACTGCATTGCTAGAGTATGGGAGAGGGAAGCGGAATTTCTGGTGTAGCAGTGAAATGCGTAGATATCAGAAGGAACATCAGTGGCGAAGGCGGCTTCCTGGACCAATACTGACGATCAGGTGCGAAAGCGTGGGGAGCAAACAGG
+
CC@;9:A=4:;=>==99:39173<9>:A:><ABB>BBBCF8::::B;;;AAA<;7;BB<BBB?BBBB@C;;;ABC=CBCC9BB=BBBC@C@CBB9B=;<5;9>B4B?=BCBCBBB<A@BAA:;<BAAA:;;;AA=A:;<BAD@CC<??=8B???A>98::;;6===BBBB@BBBABBBADAE@BA@@BC::8;AA<@=;;4;@<@;@@699:B?DICAABA@>@ABC@BBB;;;7;CCCBBC:;<;@D<AAC>
@N9IO0:00809:06363
TACGTAGGGGGCAAGCGTTGTCCGGATTTACTGGGCGTAAAGAGCGTGTAGGCGGCCAGGCAGGTCTGTTGTGAAAACTGGAGGCTCAACCTCCAGACGTCGACAGAAACCGCTTGGCTAGAGTCCGGAAGAGGAGAGTGGAATTCCTGGTGTAGCGGTGAAATGCGCAGATATCAGGAAGAACACCAATGGCGAAGGCAGCTCTCTGGGACGGTACTGACGGCTGAGACGCGAAAAGCCGTGGGGAGCGAACAG
+
ABAAABBBAA2@@:AAA@=@==9>7<A>7@@@?A7666;D4B=BA@@BA@@;995;3@@>>BB@A@:;:>AABABA57:@3995::<B?D@BC7:38;=9888B====6?5889282899:::<B8C?C@C?@;?BB?:;75::5:<AB<@@>==7/*/99=6/...336>?;9552272:=5=@<2;3//(...272656669553;>-/.9267:;;:9939587:952..---&--(-----&-6677/579
@N9IO0:00838:05798
TACGGAGGGAGCTAGCGTTGTTCGGAATTACTGGGCGTAAAGCGCACGTAGGCGGCTACTCAAGTCAGAGGTGAAAGCCCGGGGCTCAACCCCGGAACTGCCTTTGAAACTAGGTAGCTAGAATCTTGGAGAGGTCAGTGGAATTCCGAGTGTAGAGGTGAAATTCGTAGATATTCGGAAGAACACCAGTGGCGAAGGCGACTGACTGGACAAGTATTGACGCTGAGGTGCGAAAGCGTGGGGAGCAAACAGG
+
@@@A=@>?5@@>?@?BBB<@B=::8;=A=B@??B=;:;BB<BBBBBBCB<>800+0A@=@AA=@ACBABE?@@CC=ABC0;;;.<@;;.444&48>9=59:?BF>CCC>BB>?<?9:9BBBC@;;;=@<?B;;7;@@CCC@D@B>@=A@@@BAA@BA=A@BA<A>AAAA@?>>A5998=89927;>7>:>=2;77.369=?BAAABBC@CBD@BCBB?BB@@@A@@@>@@A@>>5??@;;;;.;@@BB;@@B?
@N9IO0:00841:05803
TACAGAGGGTGCGAGCGTTAATCGGAATTACTGGGCGTAAAGCGTGCGTAGGTGGTTGATTAAGCTGGATGTGAAAGCCCCGGGCTTAACCTGGGAACTGCATTCAGGACTGGTTAACTCGAGTCTGGGAGAGGGTGGTGGAATTTCCGGTGTAGCGGTGAAATGCGTAGATATCGGAAGGAACATCAGTGGCGAAGGCGACCGCCTGGCCTAAGACTGACACTGAGGCACGAAAGCGTGGGGAGCAAACAGG
+
@AB;;<FI?CC???@9993:8=?@?B<?=?A@@@==>9::/9>=??AAABC?CB?B?AAA594;<==<@>>>999/:999-:@9?@=@<@<A@A9@5:9:9:B?@@@>@ABC?A<@<@@A@BBBABBC0;;;;;0;C@BC?B7;;0<5;5;A;;;;;4;AAA<ABDC:::C@@@BB?B?B?B=:::@@CAC>A??4:59=:929B?@?=?=??????@?===>;;::29>898?6;773488+:<;==555B8
@N9IO0:00818:05823
TACGGAGGGGGCGAGCGTTATTCGGAATTATTGGGCGTAAAGGGCGCGTAGGCGGCCGGATAAGTCAAAGGTGAAATCCCTCGGCTCAACTGAGGAACTGCCTTTGAAACTGTCTGGCTCGAGTCCGGGAGGGGGTAGCGGAATTCCCAGTGTAGCGGTGAAATGCGTAGATATTGGGAGGAACACCAGTGGCGAAGGCGGCTACCTGGACCGGAACTGACGCTGATGCGCGAAAGCGTGGGGAGCAAACAGG
+
@@EC>@@CFD3DE;<:;;?BB=@@=@@C?BB@BB<B@?=>6==6=?@@AAA>@A=@==<>>>8<?9;:0;:?AAD<CBF>BBB?BBBC?BBD;;7<?DBCAADE?BBF=A@A@A;<5<@@@BBBC?BC=BEFMF5BBBAB?B?BACD?BB:;;@@@C@CABA<BCBBBCCCBBB@DD>BB?B>??>>A>@?;@?@=@?@?;?AAA=AA?BB?C<A9;;BACB@@;;;BBBB;;;0;BBBCCC9AA@CD>BCEA
@N9IO0:00822:05859
TACGAAGGGGGCTAGCGTTGTTCGGAGTTACTGGGCGTAAAGGGCGCGTAGGCGGCCGCTCAAGTCTGGTGTGAAATCCCTGGGCTTAACCCGGGAATGGCACCAGGGACTGAGTGGCTTGAGGACGGGAGAGGATGGTGGAATTCCCAGTGTAGAGGTGAAATTCGTAGATATTGGGAAGAACACCGGTGGCGAAGGCGGCCATCTGGTCCGTTTCTGACGCTGAGGCGCGAAAGCGTGGGGAGCAAACA
+
<=@;:4;?@?0@@@=A@A><<59>79557?@BCD>@@ACE?CC>BBAAACD?>>694;;BA@<@;;;B?CBBBBC>BBC>DBA9@@6:39@/9958;:@9B@@7>@<;9@@?55:?<<=8<<@=B@A@6>C<<7;6>9>D:?:>9B>6=<B@<<=@:5@8880:5:;;CAAABC=CA5<:>>877:494//*/8:4:*3328.35;==6:;033;.77;;669>@?;49>999:,9;;@@<<0<<@@@6>;
@N9IO0:00829:05835
TACAGAGGGTGCGAGCGTTAATCGGATTTACTGGGCGTAAAGCGTGTGTAGGTGGTTGTTCAAGTCGGTTGTGAAATCCCCGGGCTTAACCTCGGGAACTGCTTCCGAGACTGAGCGACTAGAGTACGGTAGAGGGCGGTGGAATTTCCGGTGTAGCGGTGAAATGCGTAGATATCGGAAGGAACACCAATGGCAGAAGGCGCGAGCCGCCTGGCCTGTACTGACACTGAGACACGAAAAGCGTGGGGATCAAACAGG
+
AACCAAAA<ACBB=?8889>=??A<@@@;@ACCB>@?@?>8====A??@?>;;;6;?AA=AA5:;99.99==:@<099FE7AA+00+0+02///9/94:665;;@.9669;A;=BA@@@@BC@AAAAA>B;;<BC0;;=@A=@5;;0;5;;>><ABBB@BBBB>BBBBBB??=><<<8<:?=A>@AA6:6;A>@;0.*.*.---6--(/9.5549655554444444444444::4444&4<:99;;/;;@AB<8:8:
@N9IO0:00834:05846
TACGTAGGGTGCGAGCGTTAATCGGAATTACTGGGCGTAAAGCGTGCGCAGGTGGTTCGCTAAGACAGATGTGAAAGCCCCGGGCTCAACCTGGGAACTGCGTTTGTGACTGGCGGGCTAGAGTGCGGAAGAGGGAGGTGGAATTCCACGTGTAGCAGTGAAATGCGTAGAGATGTGGAGGAACACCGATGGCGAAGGCAGCCTCCTGGTCTAGCACTGACGCTCATGCACGAAAGCGTGGGGAGCAAACAGG
+
ABA@@?@?89:;BAAACC<A=ABA>@5;2:;;:D=@?ADC>CCCCCCCCCC?BB@C?AACCC@C:;;CB;;;;CC=BA@@7==3000/2728;;8;6?@DCBBB=BB@A@CC@@@@;A@BBABBAAB?B>AAAA;::8:@>A6:496?>?<B<BBAA@CBCE=CBBBAAAA@@????=@A5:6:::>BB:;9:DA>A8::A@<??89;5;;;@AACCCBB<;;BBB@@;;;BCC=CBA@@@@7ABACF>CCCA
@N9IO0:00840:05832
TACGTAGGGTGCGAGCGTTAATCGGAATTACTGGGCGTAAAGCGTGCGCAGGCGGTTTTGTAAGCCAGATGTGAAATCCCCGGGCTTAACCTGGGAATGGCATTTGGGACTGCAAGGCTGGAGTGCGGCAGAGGAGACTGGAATTCCCGGTGTAGCAGTGAAATGCGTAGATATCGGGAGGAATACCGATGGCGAAGGCAGGTCTCTGGGCTGACACTGAGCGCTCATGCACGAAAGCGTGGGGAGCAAACAG
+
A@BBBAAA<@A@@:;:;;=A>BCA;@+0)0==>@<;99CF>CAAA@?@A>@<::4:DD:BBC@BB@ABACCAABD=A@A@6@C:??9A8?8@AB=B@CD@???B=AB<BBBB@C9>9;=>8::9A@@<;00/?6=<>?<:6=5:6:;3:6<AA<<6665567/8:CCBB>?>?<>>B9?A>A>A@A>?;779;8/-.39;94//.3555,52286537;/.....7775727222'22256==+52279.652
@N9IO0:00858:05810
GACGAACCGTGCGAACGTTGTTCGGAATCACTGGGCTTAAAGGGTGCGTAGGCGGCTGCGTAAGTCGGGTGTGAAATCCCTCGGCTCAACCGGGGAATTGCGCCCGATACTGCGTAGCTCGAGTAAGGTAGGGGCGCGTGGAACTTCCGGTGGAACGGTGAAATGTATTGATATCGGAAGGAACGCCGGTGGCGAAAGCGGCGCGCTGGGCCTTTTCTGACGCTGAGGCACGAAAAGCTAGGGTAGCGAACGG
+
@@?;?8>4::99@D?::::=>;@?>?:=?@@:;;0:@299)4<29:@CA@@<;;5<;:;A9;49@@AB=;::CCE=;;;0:A=296;>:?;?@A1<9;9>>>>>6<;@A<9;;699@@<<::<55057;4444&5?<CDC@D@BB>B?B=A<9>:;@9@BCC>;99DE<C=BBBB@AC?B?B89:>4:29=9?AA@6???:AABA@@CD>D<BB@69:>@@@B@A@@9???::99&9:999@6<<<<55.444
@N9IO0:00858:05857
TACGTAGGGTCCAAGCGTTGTCCGGATTTATTGGGCGTAAAGAGCTCGTAGGCGGCTCGGTAAGTCGGATGTGAAAACTCGGGGCTCAACCCCGAGACGCCATCCGATACTGCTGTGGCTTGAGTCTGGTAGGGGAACACGGAATTCCTGGTGTAGCGGTGAAATGCGCAGATATCAGGAGGAACACCGATGGCGAAGGCAGTGTTCTGGGCCAGTACTGACGCTGAGGAGCGAAAGCGTGGGGAGCAAACAGG
+
BBBBBBBB=BC<@<A@AA>@AEAE???B>BB@CC>??:::/9999=@@>>>;9:4:??B?BB?A@:;8;AB@<>>>-00?>?>009??=@DC;ABBC:::?CCC@BBABCCAAAB@@=@B@A;;;ABB>BBACC5;6;@@>=@7@;@@;;7;B;;ACGACCCC=B@@@;54AA@:559499495@;;69;??49:C@I@C@@:54.;@@@;@>A@@99949=499=99.9<<<?>(33::@<<2B@@@D=@@@?
@N9IO0:00818:05887
TACAGAGGATGCAAGCGTTATCCGGAATGATTGGGCGTAAAGCGTCTGTAGGTGGCTTTTTAAGTCCGCCGTCAAATCCCAGGGCTCAACCCTGGACAGGCGGTGGAAACTACCAAGCTGGAGTACGGTAGGGGCAGAGGGAATTTCCGGTGGAGCGGTGAAATGCGTAGAGATCGGAAAGAACACCAACGGCGAAAGCACTCTGCTGGGCCGACACTGACACTGAGAGACGAAAGCTAGGGGAGCGAATGG
+
CCCBBBB>@ABCC>B>>><?@@?B8;6:AAA:@:3??@AA<AABBBBCBBB@CC@AA@@@1?;?CC>AA?BBBBB<AAB;A@@:@@5;6:=9>?<@:<B9BD?BC>@@6?B=>:C?CCBB9<<AAB?7?;;9:&5<<=>@8>;==8>;=;>A;@@BB:CEDA7AAABA@@AAAA;=8<>7;?9;>@:B;CC?BBD?7;;>?>>=B@8::0;;@BBBDC@A:;;@A?AAABCCBB=AA?????5@B@AA?;<<
@N9IO0:00830:05876
TACGTAGGGTGCGAGCGTTAATCGGAATTACTGGGCGTAAAGCGTGCGCAGGCGGATTGTTAAGCAAGACGTGAAATCCCCGGGCTTAACCTGGGGAATGGCGTTTTGAACTGGCAGTCTAGAGTGCGTCAGAGGGGGGTGGAATTCCACGGTGTAGCAGTGAAATGCGTAGAGATGTGGAGGAACACCGATGGCGAAGGCAGCCCCCTGGGATGACACTGACGCTCATGTACGAAAGCGTGGGTAGCAAACAGG
+
CCBB???B<@A@A@?>994;@AAC=A2:5;AABC=;;:@A<@BBCCCCBAA>AB@CB?BB<@;@A?=:;;;;BBB=A@A@.00+00+0,050///&/599)44444&4838<;;>=00/9:==?877;<933778899%996@6>9>9@;;09;::<<<<<CCD>BA@@BBBBCBCDAA>A@;=:=::39<??199=8=:=>>?BCB3CCD>BBAAAAA@AA@AA@@>@@=945==,99999949CCCCE<A?@=
@N9IO0:00858:05889
GACGGGGGGGGCAAGTGTTCTTCGGAATGACTGGGCGTAAAGGGCACGTAGGCGGTGAATCGGGTTGAAAGTGAAAGTCGCCAAAAACTGGCGGAATGCTCTCGAAACCAATTCACTTGAGTGAGACAGAGGAGAGTGGAATTCGTGTGTAGGGGTGAAATCCGGAGATCTACGAAGGAACGCCAAAAGCGAAGGCAGCTCTCTGGGATCCCTACCCGACGGCTGGGGTGCGAAAGCATGGGGAG
+
?@::;;;;;;"4B29:BC@GC@CC=@?@CBAAAA;AA@A@;@C>CCBAB@@<00-0B@>AACC>B?ACH?CBBCD>BBCBB?BCCC5;@B@BB@B@CCBBAAA:;;4;=@:@=?:89=99:@::48;;>:@5@>??<63;)0+/:::@@@;887+30/9(0/(/(/9999;>00/5:16*//;/777&389<1<;?@AB>;79233(3393(3300(/6//(/////&//889;+//866;;+67
@N9IO0:00826:05933
TACAGGGGGGGCAAGCGTTGTTCGGAATTACTGGGCGTAAAGGGCTCGTAGGCGGCCAACTAAGTCACACGTGAAATCCCCAGGCTTAACCTGGGAACTGCGTGTGATACTGGATGGCTTGAATTCGGGAGAGGGATGCAGAATTCCAGGTGTAGCGGTGAAATGCGTAGATATCTGGAGGAATACCGGTGGCGAAGGCGGCATCCTGGACCGACATTGACGCTGAGGAGCGAAAGCTAGGGGAGCAAACGGG
+
AAA@?<=<=<#=A=@:;9=@B@CC?C?C@CCBCC>BBBBB7;;7;AABBAA=;;7;=A<ABB<AABCBCAAABCC?CAAA300+0@<A?C?CCC>C>AAAABBBBABCCABA?BCC@CC@CD?B@BED:@>:::.;@B@AAHAC?C>BB>A@@AB??;?@AA<AAAAABBDCCCCCB?BB?C@BBB?B>?@>@CC=@>AA?ABCD?BB?BA>B@@@C>AACCCCBA@<@@@;;;0<AABCME9AA;;;/;@@;
@N9IO0:00851:05941
TACGAAGGGGGCTAGCGTTGTTCGGAATTACTGGGCGTAAAGCGCACGTAGGCGGATCGATCAGTCAGGGGTGAAATCCCAGAGCTCAACTCTGGAACTGCCTTTGATACTGTCGATCTAGAGTATGGAAGAGGTGAGTGGAATTCCGAGTGTAGAGGTGAAATTCGTAGATATTCGGAGGAACACCAGTGGCGAAGGCGGCTCACTGGTCCATTACTGACGCTGAGGTGCGAAAGCGTGGGGAGCAAACAGG
+
CBA?>2:::;);BAA@@?@CC?CC?C496;@>>G=:;;CC=BBBCC<;;;C@;;:;;;BA@;;;;?BACC:CCBC>CCD>BBAABBCC@CCCBB@B?C????BA;@@@@@AAA@@@@@BCBABBBBCAC@CAA?ABBBBBAB@B>B?BAA@@@B@@@@CCCC?C?;;;;;ABBB7;;<@A?B=@@D8;;BB?BCCHHHBA?@@;99:96:B>AA?@@@AA@@?@?@@=;;;;;;0;B???AA5;:AAC6;;;;
@N9IO0:00860:05943
GACGTAGGGGGCAAGCGTTATCCGGATTCACTGGGCGTAAAGGGCGCGTAGGCGGCTACGGAAGTCCGGCGTGAAATCCCAGGGCTCAACCCTGGAACTGCGTCGGATACTCCGTTGGCTAGAGGATGGTAGAGGCTCGGGGAACTAGCGGTGTAGCGGTGAAATGCGCAGATATCGCTAGGAACGCCGGTGGCGAAGGCGCCGGGCTGGGCCATTCCTGACGCTGGAGGCGCGAAAGCTAGGGGAGCGA
+
BE@A@BCCCC5BC@BBAA?A@@?C>BB@AA<?@E8??CC@7CC>CFBBA@@<;;5;?@@?=@?BBB?@?A:::AD>BBB9??91844@?CB=BC@F9;;;BBBCC?BBABBB@CC@D=AAB;;;@C;:60@@00+0>0000+78?@BBBC@CC@@@;;5;?@@9@BBC;;<C@@AAAC@AA=@9>AB6;90>;=>>-0*/>A8=<<ABBD>E?<:29299<=;=00*0<6<:?=:=300/;;;;/89888
@N9IO0:00815:06005
TACGGAGGGTGCAAGCGTTGTTCGGAATTATTGGGCGTAAAGGGCGCGTAGGCGGTAATGAAAGTCAGATGTGAAATACTTCGGCTCAACTGAAGAACTGCATCTGAAACTTCATAACTAGAGTACGGAAGAGGGAAATGGAATTCCCGGTGTAGAGGTGAAATTCGTAGATATCGGGAGGAACACCAGTGGCGAAGGCGATTTCCTGGTCTGGTACTGACGCTGAGGCGCGAAAAGTGTGGGGAGCAAAC
+
=?@<7:?A;;<;<5:?992959@<:@@D?AA@CD998997*3;1<<<<BBB?AA?AD>AABD5::A:::@A?@AA<<>;@900)/;//)/5556994955555:<;;;7;?9==6979@@A999959.5.55=?4>>300)/)0)0<5<8=<:9>;;.5:@C;C:99@>DBBB@?9<295057=;<8@;492555.5.599<@6;7;=6645<7::>><5655<<<<.4444444&49::@@@2@;;;;07
@N9IO0:00835:05973
TACGTAGGGTGCAAGCGTTAATCGGAATACTGGGCGTAAAGCGTGCGCAGGCGGTTATGCAAGACAGATGTGAAATCCCGGGCTCAACCGTGGGAACTGGACATTTGTGACTGCATAGCTGGAGTGCGGCAGAGGGGGATGGAATTCCGCGTGTAGCAGTGAAATGCGTAGATATGCGGAGGAACACCGATGGCGAAGGCAATCCCCTGGGCCTGCACTGACGCTCATGCACGAAAAGCGTGGGGAGCAAACAGG
+
BBCBB<;;6;AAE?CBAA=A=@<;2;4;4459=6BBCKM@BBCCDBDF;:9;B=@=999AA>A@;::;<8>=<=3000+/9(////)/16333(3,--,(,,*-9(--8:<=<<;;;?@@@=BB9:9A<<<:::9:9)4?;3804035::34444:::::494(489455<<<;;;==:==7<7833-3333288828.33-3888&44:1:.44444444=:98<:944444555&59999:9.;;;;>6=;;6
@N9IO0:00837:05989
GACGGGGGGGGCAAGTGTTCTTCGGAATGACTGGGCGTAAAGGGCACGTAGGCGGTGAATCGGGTTGAAAGTGAAAGTCGCCAAAAACTGGCGGAATGCTCTCGAAACCAATTCACTTGAGTGAGACAGAGGAGAGTGGAATTTCGTGTGTAGGGGTGAAATCCGGAGATCTACGAAGGAACGCCAAAAGCGAAGGCAGCTCTCTGGGTCCCTACCGACGCTGGGGTGCGAAAGCATGGGGAGCGAACGG
+
@>;;:;:;:;"4?449@@>AAABB>B@ECBBBBD<:;;??8@@=BABBB@@=;;5<BB>CBBB>B?BCC>CCCCC<CBCCC@DDDD5<@C@@@>@@:;:CAAAAAA9@6:59=AAAC>A??>??@@A999A6?BBBBA?C57858AABBBBBBDC:AAA?6><,9,7:>::8>997;?<@5229;AED2>>=<284;<<>=<66222'288.55816>896@CCC:CAAABC99999999-9A>?><999
@N9IO0:00838:06009
TACGGAGGGGGCTAGCGTTGTTCGGAATTACTGGGCGTAAAGGCGTACGTAGGCGGCTTTGTAAGTTAGAGGTGAAAGCCCGGAGCTCAACTCCGGAATTGCCTTTAAGACTGCATCGCTTGAATCATGGAGAGGTTAGTGGAATTCCGAGTGTAGAGGTGAAATTCGTAGATATTCGGAAGAACACCAGTGGCGAAGGCGACTAACTGGACATGTATTGACGCTGAGGTACGAAAGCGTGGGGAGCAAACAG
+
BBCC@BBBBC3BB==>>>:==9CA:B4;4:;;;D=>=>@@-0,0:>:<BABB=:96:@@:ACB?CC@CBBC@CCCC:;;C=B?BA@=9719<<6;497;9;B?BB=C59;44=@<<<=49.485:;@@?7>::<9=8==<<7:6:6:6:====<<===9<<<>5>55554339:=7;;9<;?@<:99;><=?9?@@<A?B8::BB=@AB???@ABBBC?CBAAA@@@A?A@@:8939=>;A@?00/0>>3:=?
@N9IO0:00852:06002
TACGGAGGGTGCGAGCGTTGTTCGGAATTACTGGGCGTAAAGCGCGTGTAGGCGGCCGATTAAGTCTGGTGTGAAAGCCCGGGGCTCACCCCCGGAAGTGCGCTGGAAACTGGTCGGCTAGAGTATGGGAGAGGAAAGTGGAATTCCCGGTGTAGCGGTGAAATGCGTAGATATCGGGAGGAACACCAGCGGCGAAGGCGGCTTTCTGGACCAAATACTACGCTGAGACGCGAAAGCGTGGGGAGCAAACAG
+
AACG@CCC?BB@A@@@@@?BD@CC@D@B?BBCDE=BB;<;0;<::@CAAAD=;;4;8?@?4;59>>=<????@:@3;;=58::)----,556'606*---/66;=(33(3773?BB?ABACBBA@???8>=99/56*..8387=4<;5=7862555>39:;:/:796<788>877>;39<4<2888<>;;:8::76<6<B;8:818?A3;;.22'285333......8594444)44:5555&55555)555
@N9IO0:00834:06037
TACGTAGGGGGCAAGCGTTGTCCGGATTTACTGGGCGTAAAGCGCGTGTAGGCGGGGAAGCGCGTCGGACGTGAAAGGCTGGGGCTCAACCCCAGACAGCCGTTCGAAACGGCTTCTCTTGAGGACCGAAGAGGAGAGTGGAATTCCTGGTGTAGCGGTGAAATGCGTAGAGATCAGGAGGAACACCCGTGGCGAAGGCGGCTCTCTGGTCGGTATCTGACGCTGAGACGCGAAAGCGTGGGGAGCGAACGGG
+
?A:;:@@@@@2?@=@@@@?BBB<G66;@8666>?4::9?A,99555955AB>A@@@4A=AABBBBBB?BB@@@AD8@<@99:9-7=<?2;;:-4::?;669=DACDFG?;;6;A=;;9B;@;;6;@:>@=BBD@CBBBBC@C@B?C>A@?BBBBC??9??>@9???BBBABA@A@??;@@;?;@DDA;A??69371748@8???>BBD?BAA>AAAB???A;;;:;?==?A9893:AAAABB6??=><7?BD=
@N9IO0:00834:06040
TACGTAGGTGTCAAGCGTTGTCCGGATTTATTGGGCGTAAAGCGCCCGCAGGCGGCTTGCCAAGTTCGATGTGAAATCTCCCGGCTCAACTGGGAGGGTGCATCGAAAACTGGCAGGCTTGAGGCAGGGAGAGGGATGTGGAATTCCAGGTGTAGTGGTGAAATGCGTAGATATCTGGAGGAACACCAGTGGCGAAGGCGGCATCCTGGCCCTGTCCTGACGCTCAGGGGCGAAAGCGTGGGGAGCAAACCG
+
<@==@BD@;;;@@8>@@@<@BD@C?@@A=@B=@@;@@@C>46969C8A<@@5;:.:=;:;7;=AB@CCB;;;BDB<CCBAB7;8;BBD@CBBB=B@D:9;BBBBBBED;BBC@@@?@BA9AB?==99945A?AG>D;96>7@;A?B>BB@CCBBBBC@CCGJ?CCAAACBBBECBA?@BC?C>AAA?CBBB?B@@<@>AA;@@;;5;C5;;0;;;;=AAABB@?@@@@@0@:::89CCA<<</////:1=04
@N9IO0:00840:06041
GACAGAGGTTGCAAACGTTGTTCGGAATCACTGGGCATAAAGCGCACGTAGGTGGTCTGCTAAGTCGTGTGTGAAATGCCCCGGCTCAACCGGGGAATGGCGCACGGAATACTGGCAGGCTCGAGGTCGGGAGGGGTGAGTGGAACTCCTGGTGGAGGCGGTGAAATGCGTAGATATCAGGAGGAACACCGGTGGCGAAAGCGACTCACTGGCCCGAAATCTGACACTGGACGGTGCGAAAGCTAGGGTAGCAAACGG
+
@?B@@@A=A6;8?A;@@A?AA?AA?A=@9:9::4(9<9;;04945C;::;:65B9@@@BB@@5;@<;;;<=<B@@6:69@@2>9@@@;7?.444&47;;88555--(-(-8:>?=?BA9@AAB@=38333(39::+999:@@<B?B::58838830/(/=;=;;;7<733@>9@B@=:96)/..3(..53:<AA8<782,288A8558:@A6C@,856'2997769<//)/...335575-5;9==A7=87578)62;
@N9IO0:00841:06029
TACGTAGGGTGCGGGCGTTAATCGGAATTACTGGGCGTAAAGCGTGCGCAGGCGGCTCCTTAAGTCAGATGTGAAATCCCCGGGCTTAACCTGGGAACTGCGTTTGAAACTGAGGGGCTTGAGTGTGGAAGAGGGGGGTGGAATTCCAGGTGTAGCAGTGAAATGCGTAGAGATCTGGAGGAACACCGATGGCGAAGGCAGCCCCCTGGGCTAACACTGACGCTCATGCACGAAAGCGTGGGGAGCAAACAGG
+
AA?A?@@B;@@;;;0;AA>B=AA@:@,0+/>>>?8BABDC>BBCBBBCA>>:00,07;5<<@<@ABA=BBAB@::24;44&4<2:;4:4:8=BC>C?BA@>?>?5??B<ACCBB==1@A=A;;BBBB7A6B?>????(>A?C77448<<6>89/./773677/222226;;;=:88=7;<<@<@???CBBB:D>@:A=@@;;;;;*:;<2=BB?BC@@>8////0/:BBBBCCC?C???@@@2838:=3:<<2
@N9IO0:00849:06056
TACAGAGGGTGCGAGCGTTAATCGGAATTACTGGGCGTAAAGCGCACGTAGGTGGTTCTGTAAGTCGGATGTGAAAGCCCCGGGCTTAACCTGGGAATGCATTCGAGACTGCAGTACTGGAGTATGGGAGAGGGAAGCGGAATTTCCGGTGTAGCGGTGAAATGCGTAGATATCGGAAGGAACATCAGTGGCGAAAGCGGCTTCCTGGCCCAATACTGACACTCATGTGCGGAAAAGCGTGGGGAGCAA
+
BCBBBBBB>CCB@??===9=9??A@C9;79A@@A=ABB@?<@898CABBBB?AA<A=@@BCC?BBBB@BCABBBD<A@@@-:;.;A>B?B?ABB/;5:;;?@9?@??@BCBB;;:;;;A@CC@;:;B<BA@@C;@=@CC;@=AA8@;A=ACA;;9?=?DCD>AAAA?@@?>::9=27137;5:9966///)//44(444.4<8<7450490939:555;9997777/////)555&5555555&5:99:
@N9IO0:00849:06057
TACGGAGGGTGCGAGCGTTGTCCGGAATCACTGGGCGTAAAGGGCGCGTAGGCGGCCCGTTAGTTGCCGGTGAAATCCCGCGGCTCAACTGCGGGGCTGCCGGTAAGACTTGGCGGGCTCGAGCACGGGTAGAGGCAGATGGAATTCCCGGTGTAGCGGTGGAATGCGTAGGAGATCGGGAAGAACACCAGTGGCGAAGGCGTTCTGCTGGGCCGTTGCTGACGCTGAGGCGCGACAGCGTGGGGGAGCAAAC
+
BCCD?ABD>CBCBCB@A@=;;9.5.45:99@;;;.;>555)5<2<<;;;;;67:497.7;)///)//6>:?@@G8>>=19//)//;;7;;<<<==.::78391/-*-9--(-0///(4::44499433(334:<9<<<<<<8;7;.44)45:<<;<==8<<@=>BB=>=00+0<=/444)4744.4556:<<>266A>B@CBB>A;:7333(3-33-3334444/5---(--6//4::///////$////:/7
@N9IO0:00852:06032
TACGTAGGGTGCGAGCGTTAATCGGAATAATTGGGCGTAAAGGGTGCGTAGGCGGGAATATAAGTTAGATGTGAAAAGCCAGGGCTTAACCTTGGTCTGGCATTTAAGACTGTATTCCTAGAGTTTGTGAGAGGGGTGTAGAATTCCAAGTGTAGCAGTGAAATGCGTAGAGATTTGGAGGAATACCGATGGCGAAGGCAGCGCCCTGGCATAGAACTGACGCTGAGGCACGAAAGCGTGGGTAGCAAACAGG
+
ABCBABBE>9:0@<<0008<)//929:>@=A;BA<;;;;9,9=2:;;<<@@=???6@;@BCD@CB@@A@<;0@>AA000<AA;855.5.5.5.5.59:@5?@BB<B<?@??@@AB?C?B;;;@@B8:;BCCDBCD;BBBBBB@C?A?A@CAAACBBBB;;;D?@@AB;;;?@;;;.;9?@;@<?@@6;;AA=999@D?BBA?@BA=@@=::::BA?AAABAAAA@:939?>998*77=>@=6@@@???8?BA=
@N9IO0:00854:06045
TACGGAGGGTGCAAGCGTTAATCGGAATTACTGGGCGTAAAGCGCACGTAGGTGGTTTTGTAAGTCGGATGTGAAAGCCCTGGGCTCAACCTGGGAATTGCATTCGATACTGCTTAACTAGAGTATGGTAGAGGGAAGTGGAATTTCCGGTGTAGCGGTGAAATGCGTAGATATCGGAAGGAACACCAGTGGCGAAGGCGACTTCCTGGGCCAATACTGACACTGAGGTGCGAAAGCGTGGGTAGCAAACAGG
+
?@@@=@AB;@@::4;@@@<A9@@A;>3:29?==>9:::AA8;;:;B;::AA=:959@@6@BD@CBBB?B@A@@@C/;;;.9AA9??CC?B?BDD>C@D;<:CD@BBCBBBB@A@?B>A@@@@@@B@A=@@@;;;0<@BCF@B?BC=C?C?BBBBBBA>BBBA=AA@A???>999<<8=8>4:6;CD@;;;C?CBC@B?BCCCC@C@CDF=A?C?DABABCCCCCAA@?@@@AAB<@@@;<<0;??AAA<AAA=
@N9IO0:00857:06039
TACAGAGGTGGCAAGCGTTGTTCGGAATTACTGGGCGTAAAGGGCGCGTAGGCGGTCTTGCAAGTCCCGTGTGAAATCCCTCGGCTCAACTGAGGAATGGCACGGGAAACTGCTTGGCTTGAGTTCGGGAGAGGGAAGCGGAATTCCGGGTGTAGCGGTGAAATGCGTAGATATCCGGAGGAACACCGGTGGCGAAGGCGGCTTCCTGGACCGACACTGACGCTGAGGCGCGAAAGCTAGGGGAGCAAACGGG
+
BAC;;9A=@>;>?198993992:@7B9B?BBCCA;??;;;0;?;@>@BBBC@@@<@>=2;:;5;;;;.99@<@>@7BBC>CCC@CA@B=ABBBB@D@CA;?=888-:>6=??@C?C8;;?::;?=;;;6:@>@C<B9:9:?C@C@C@CD=BBCCCCC@CAAA<ABABCCBBBBA@=A@@@6:8:BA<A?;;6;@B>B>BC>AB=@=@A8;;?CCA;;<BBBBBBA@@=AB@A@@;@@CDCEE;CBBBC=BBB<
@N9IO0:00815:06066
TACGTAGGGGGCGAGCGTTGTCCGGATTCATTGGGCGTAAAGCGCACGTAGGCGGTCCAGCAAGTCGGGTGTGAAAGCCCTCGGCTTAACCGAGGAAGTGCATTCGAAACTACTGGACTTGAATACTGGAGAGGATCGCGGAATTCCCGGTGTAGAGGTGAAATTCGTAGATATCGGGAGGAACACCAGTGGCGAAGGCGGCGATCTGGACAGATATTGACGCTGAGGTGCGAAAGCGTGGGGAGCAAACAGG
+
BBCBAABBBB1AA@@??@<@BB@B@@@=@AA:AA9:::BD8::::A;:9@@:?949:6:;?@9==>>>7;;;<<<3::=4<@B9BC@C@C?@@C@D?BBBFCA@DDEC=CABACC@CCC@CB@BBBCB?@@@B?BBBB;:6;<@<@B=A>A@>:9::5:@@?>G@AAABBB@@@;;;09A;A=A@A=@A??<@AA>A@;;6;AA@ABB<@@AABBCC@BCBBBBCHI@CBCAAA<ABBBBCB9BACFI>A@@@
@N9IO0:00818:06063
TACAGAGAGTGCAAACGTTGTTCGGAATTACTGGGCTTGAAGCGCACGTAGGCGGCGTTGTAAGTGTCGGGTGAAATCCCACGGCTCACCCGTGGAACTGCCCGGCATACGTGCGATGCTAGATGTGTGGGTAGGGGAGAGCGGAACTCCTGGGTGGAGCGGTGAAATGCGTAGATATCAGGAGGAACACCGGTGGCGAAGGCGGCTCTCTGGTCCACAACTGACGCTGAGGTGCGAAAGCTAGGGGAGCAAACGGG
+
@@@;;;ABBBBBDD;:::6::>AC?B?B<??AAA9AA5;;>@@BCCBBCBB@AA?@@@;@BB>BBBBCCC=BA@@;@BB=BAB?A:;6AC8??B?@<B@@@B<A=AB;9:559;;<<<=:>854488333(38999+933//659(/--0666/--(//885344=.52,,,,,6778///*//5:+/3<1828848=@:@:@B?BBB@@@B>AA=@@?:?C??@BAAAA@===899A9ACBBABB9;;BBD?BBB<
@N9IO0:00841:06084
GACAGAGGGTGCAAACGTTGTTCGGAATCACTGGGCATAAAGCGCACGTAGGCGGTCGAATCAGTCAGGTGTGAAAGCCCCCGGCTCAACCGGGGAATGGCACTTGATACTGTTTGACTCGAGGACGGTAGGGGTGAGTGGAACTCCAGGTGGAGCGGTGAAATGCGTAGATATCTGGAGGAACACCGGTGGCGAAAGCGGCTCACTGGACCGTATCTGACGCTAAGGTGCGAAAGCTAGGGTAGCAAACGGG
+
ABCBBBDE>:;9A@999:399:?A>B9BAAAABB<@B:9:-;:4;B98;A@>9:0;AA?7ACB;:6;;9;CCBCC9<;<;<*;9@ABC@C?C@@2C9=B9BBCD;C@ABBCBB<6<>BCCCCC@CCC?BDCCC;BBBCCDAC@BBC@BB?BB<@@BB=AA@@8AAAABAAA@@;;;B?BB?C@BBB@CABC>B;;;7;CB@DBBBCCD=@A@BBABBABBBBB@C@D?CCA;::5:@@@AB>CBDBBC5;;A9
@N9IO0:00820:06133
TACGTAGGGTGCGAGCGTTAATCGGAATTACTGGGCGTAAAGCGTGCGCAGGCGGTTCGCTAAGACAGGTGTGAAATCCCCGGGCTCAACCTGGGAACTGCGCTTGTGACTGGCGGGCTGGAGTACGGCAGAGGGGGGGTGGAATTCCTGGTGTAGCAGTGAAATGCGTAGATATCAGGAGGAACATCGATGGCGAAGGCAGCCCCCTGGGCCGCTACTGACGCTCATGCACGAAAGCGTGGGGAGCAAACAGG
+
ABBBAABD=9::BAAABB@CACCA@@,0,0@@=@<BB?@A:@BBAAACA?=:994;=@@BBB?CA@@C?AAACCE=CCDE9CC=@?@C=@?ADD=C@A@@ABBA;?A<;;BB;@AA;@;B8@<>=<<5::94;;;;;;";;8>:>@D>AA@CBAAA@AA;?==7855;ABAA@A??@A?BB@C?@@@A@A;;7;A@<A;@;;;<::(=?=0A;9<6=>=>CCAAB@=0//09;<;*79:9:::-999@B<AAA?
@N9IO0:00840:06115
TACGTAGGGTGCGAGCGTTAATCGGAATTACTGGGCGTAAAGCGTGCGCAGGCGGCTTTTTAAGCCAGATGTGAAATCCCCGGGCTTAACCTGGGAACTGCATTTGGAACTGGAAGGCTAGAGTGCGGCAGAGGGGGGTAGAATTCCACGTGTAGCAGTGAAATGCGTAGAGATGTGGAGGAATACCGATGGCGAAGGCAGCCCCCTGGGTTGACACTGACGCTCATGCACGAAAGCGTGGGGAGCAAACAG
+
BBBCBBAC=BBBBAA:;:=@=@BC?B?A=ABAAA<@@?BB=BBBCDAA?994994:CDCD1;99;>BDBCBBCCD=BBBB9BC=CC:B<B:BBE>D@BBB@@@A9@=@=@@@?A<@<?@@@@???BA?BBBB@CCCC'A?@?2849<@;;<?<>B<AB8@?E>BBBCBBBBBBBCBC=BB?B>==907...(..5.3.3/.2888(888)2,255555:98552:<999:>>>>5;A@@@@?2@??;@8@@@
@N9IO0:00843:06139
TACGTAGGTGGCAAGCGTTGTCCGGATTTATTGGGTTTAAAGGGTGCGTAGGCGGCCTATTAAGTCAGTTCTGAAATATCCCGGCTTAACCGGGAGGGTGGGATTGATACTGATGGGCTTGAGTGGACTCGAGGTAGGCGGAATTGACGGTGTAGCGGTGAAATGCTTAGATATCGTCAAGAACACCGATAGTGTAGACAGCTTACTAGATTTCAACTGACGCTGAGGCACGAAAAGTGTGGGGATCAAACAGG
+
BBBC?>><994:D7;9BB>BBCAE@BBC>BB?BA:@B:??8?B:9:9@?::600+0:@@B@C6:9A?@@9??AAB=;:8CC<@>AB?B?B@BB>BBC=BBB=BB@BBBAA@A?@@@9@A?@A@BB<@@???BD?@AA@BA@C@C@CBCB@CA;99?<<>9993:??@????@A@@@@BA?AB?A??8=>00000/0448;;=>9<;;;=>=>9:;5;@A@@CCAAAC?BBB9999*:==9999-9=A><87:99
@N9IO0:00848:06110
TACGGAGGGTGCAAGCGTTAATCGGAATTACTGGGCGTAAAGCGCACGCAGGTGGCTGAGTCAGTCGATTGTGAAAGCCCTGGGCTTAACCTGGGAATTGCAGTCGATACTACTCAGCTAGAGTATGGGAGAGGGTAGTGGAATTCCCGGTGTAGCGGTGAAATGCGTAGATATCGGGAGGAACATCAGTGGCGAAGGCGGCTACCTGGCCCAATACTGACACTCAGGTGCGACAGCGTGGGGAGCAAACAGG
+
@ABE99;?66:BA=@?@@:@8BBD@D8:16655D>;66CJ<BB<ABBBAAA?AA=ABD@@@DBBBBCCC;:;BAC6;;<056?4AA@B@CAHFC?I@G?AABBCBGCECCBBBBBBBBBBB?@@GCC>7<AABH?CB>BC9B8A@CD<A>ACAA@@A5A;;;3444BACBBAAAA@B<BB@C@:=<AAICD@CCB=B@A;7?=@A<;:9;C=C?CCCCBBBBA?@?==??937337883333&38?;=64748
@N9IO0:00849:06111
TACGGAGGATGCGAAGCGTATCCGATTTACTGGGGTTTAAAGGGTGCGCAGGCGGAACGACAAGTCAGTGGTGAAATCTCCTGGCTCAACCAGGAAACTGCCATTGATACTATCGTTCTTGAGTCCAGTTGAAGTAGGCGGAATGTAGCATGTAGCGGTGAAATGCTTAGATATGCTACAGAACACCGATAGCGAAGGCAGCTTACTAAACTGAAACTGACGCTCATGGCACGAAAGCGTGGGGATCAA
+
---:)//)/4444/5;;/////)/4;;2;@;999&5<)55)55)555=CI<7<;)/)///;@?;:;AA;<54999)448:7<A=@:97492;>;@;499;?2547BB=BBA>7;78,8317739@<@>=8;;1;=89/3849;:33:>==;<784::38444(4?==:;8948888834444.44=05499=<781713333;-339991::;<<3<::::<::77//)//4:::(3333388+88:::
@N9IO0:00853:06129
TACAGAGGTGGCAAGCGTTGCTCGGTATCACTGGGCTTAAAGGGCGCGTAGGCGGTGCGGTACGGTTTCGGTGAAATCCCTCGGCCCAACCGAGGAACAGCCGGGGCTACGGCCGCACTAGACGGCATCAGGGGACAGTGGAACTTCCGGTGGAGCGGTGAAATGCGTAGATATCGGAAGGAACGCCGGTGGCGAAAAGCGACTGTCTGGGGTGCCTGTGACGCTGAGGCGCGAAAGCCAGGGGATCAAACGGG
+
ABCCCAA=@@??@;??@@69:<?>;@:::AB???9=@=@@9@B;@??BBCB@BB?BBAB6;;;B5<;6<B=AAA@899:.9=A;A?8>.94999.615955.999'55599.57>>:<>=?@::4:@?=@@@@5==@9;;5;5;A=A>A@BB>@?AAAC@@@9@@?@@@@@@???@<@<@@B@CAA>A?9:3;;;;;&::9:444494444&5::5<<@999@:::994::;:9?,57-3399+99<?=454=4
@N9IO0:00820:06174
TACGAAGGGGGCTAGCGTTGCTCGGAATCACTGGGCGTAAAGGGTGCGTAGGCGGGTCTTTAAGTCAGGGGTGAAATCCTGGAGCTCAACTCCAGAACTGCCTTTGATACTGAAGATCTTGAGTTCGGGAGAGGTGAGTGGAACTGCGAGTGTAGAGGTGAAATTCGTAGATATTCGCAAGAACACCAGTGGCGAAGGCGGCTCACTGGCCCGATACTGACGCTGAGGCACGAAAAGCGTGGGGAGCAAACAGG
+
BBA@>9?@?@0?CBB@@A?CBBBD@D@BCDBBBB=;;;HD>DE7<AA<ACEAGLF=BAAE>B@CBBBBBB9BDCC7CC<B=:669==A;?@A9A;<7??AA=@C9@@@A@@=?=>>>@@4::?>=?@@:BCDC@B???AB>B?BBBBBBCCCBBB::5:??@:@<A@@>==>>>>AAAB=@@?BBC?BEBB?B@>9=:00+0====??;?>5>BBBBB;;;CBBBBB;???9999&;>:BA>>1;;@BB=BBB@
@N9IO0:00829:06206
CACGGGGGGGAGCAAGCGTTGTTCGGAATCACTGGGCGTAAAGGGCGTGTAGGCGTCCGGTAAGTGGAATGTGAAATGCCCCGGCTCACCCGGGGACCTGCATCCCAAACTGCCGGACTTGAGTATGGGAGAGGATGAGGGAATTCCTGGTGTAGCGGTGAAATGCGTAGATATCAGGAGGAACACCGGTGGCGAAGGCGCTCATCTGGCCCAATACTGACGCTGAGGCGCGAAAGCTAGGGGAGCAAACGGG
+
?@@AA@A@?#;4;8.4449.44.44.45<;B;::D6;69DE:BB=@@@BA@?=9:9@9=8BB<AACGJGBBBBBA9A9=;=.>=A=;@@?.899-335:BB???A9=?6?;9;;A2:9B?D@@@BBBB<??BB@CCCBBB=B<C:C:B=9=>;?@@B?BBBB=<59=99>@;:9>@A=AC5;299839344.4::7<9<???>9>>8808=/406=<56699:///7)/////0*49:;;BB79:CDD<AAA8
@N9IO0:00830:06175
TACGGAGGGTGCGAGCGTTGTTCGGAATTATTGGGCGTAAAGCGCGTGTAGGCGGTTTCATAAGTCTGATGTGAAAGCCCCGGGCTCAACCTGGGAAGTGCATTGGAAACTGTGAGACTTGAGTACGGGAGAGGGCAGTGGAATTCCTAGTGTAGGAGTGAAATCCGTAGATATTAGGAGGAACACCGGTGGCGAAGGCGGCTGCCTGGACCGATACTGACGCTGAGACGCGAAAGCGTGGGTAGCAAACAGG
+
CBBA=@>@9??=@<;;?@<@C@BDAC?B@BC@BB:??9993:==?A?@@CC@CC?CC>CCBB=B9::BCCCCCCD9:9JG:BC=CBBCAC@CCC>C@BBBBB@=B?AA;@@BACBCBBB?BBBBBBBC>BCBBB<@@@@A>A=B>B?BCCDCBBB?BBBBCD>B?799???BBB?BB?>A;?7;:@;@8>><CEHFJEIF@BCBBBEC@CC9::BBBBBBBABAB@A@@>@=@@<ACDBB=8BBBBB>6@:=3
@N9IO0:00837:06171
TACGGAGGGTGCAAGCGTTATCCGGATTCACTGGGTTTAAAGGGTGCGTAGGTGGGCTAGTAAGTCCGTGGTGAAATCTCCAAGCTTAACTTGGAAACTGCCGTGGATACTATTAGTCTTGAATCTCGTGGAGGTAAGCGGAATATGTCATGTAGCGGTGAAATGCTTAGATATGACATAGAACACCGATAGCGAAGGCAGCTTGCTACACGAGTATTGACACTGAGGCACGAAAGCGTGGGGATCAAACAGG
+
AAAC=@?@:@A@B@CAA@@BBB5;579-388999199(33(3;4:;?=CCC@BBC<BB@@AC?BCC@CCDABBCB=BCBB=B79;<8<8==:B=BB;;959.54<7<AA@?;;8?:?9:44368377<891:?:==:@@@<@>AB@@@A@:::???@=AABA9:9:A:>@AA@@??;;;@@@;?@@499@>>9;;8@;@BCCC?AAGBAA@@@BBBC8;;B@@;99?9??>9:;09=9>A==09656>4;;<8
@N9IO0:00850:06165
TACGTAGGTGGCAAGCGTTGTCCGGATTTATTGGGTTTAAAGGGTGCGTAGGCGGTCCTATAAGTCAGTGGTGAAATACGGCAGCTCAACTGTCGAGGTGCCATTGATACTGCAGGACTAGAGTACTGTTGAGGTAGGCGGAATGGACGGTGTAGCGGTGAAATGCTTAGATATCGTCCAGAACACCGATAGCGAAGGCAGCTTACCAAGCTGTAACTGACGCTGAGGCACGAAAGTGTGGGGATCAAACAG
+
BBBCC>>;9:6;C6;;AA@BCE@B>@@@;@B?CB9@:)73(3;1;;;@@@@=::6:@=ABCB6;;;::?A?ABBE>AA?@;@;9;BCC?C;;;?>;A=BBC>BC@BCDCBBBC@@;A@@;9;CBBCBCD@A9849??4::?A?AA>ABC@FD>=88?;>BBC<BBAA>C?<=AB@?::.3332::;455<?;98=9?9@A@AA9??3:399=<??=@::0;@;///83//////(//6////&499:>7737
@N9IO0:00852:06193
AACCAGCACCTCAAGTGGTCAGGAGGATTATTGGGCCTAAAGCATCCGTAGCCGGCTCTGCAAGTTTTCGGTTAAATCCACTTGCTCAACAAATGGGCTGCCGAAAATACTACATAGCTAGGGAGTGGGAGAGGTAGACGGTATTCGGTAGGAAGGGGTAAAATCCTTTGATCTATTGAGGACCACCTATGGCGAAGGCAGTCTACCAGAACACGTTCGACGGTGAGGGATGAAAGCTGGGGGAGCAAACCGG
+
;.;;@@@DE@D@@=@@A>BB@@9BC:CD79:=@B8B:AAC;9<ECC9;;BBB?B?;;;AAAA<??AA9?@;@6::5:@<AAA=@@@BB@CCF=CBE=B;;;7;ACC7AAABBACDBBBC@@@8@A;;;0;BAB?C;;;BA>A;;9;C@FEE@C@BCC;BDFE;BC?BB5;;@A?==>@::69@=??<?A??29891919@@988@@;???:?997@>AB777?BA<><:>?>?B>A>>8=;=,=666<)/(/3
@N9IO0:00859:06161
TACGTAGGGTGCGAGCGTTAATCGGAATTACTGGGCGTAAAGGGTGCGCAGGCGACCCCGCAAGTCAGACGTGAAATCCCCGGGCTCAACTTGGGAATGGCGTTTGAAACTACGGGGCTGGAGTGTGGCAGAGGGAGGTGGAATTCCACGTGTAGCGGTGAAATGCGTAGAGATGTGGAGGAACACCAATGGCGAAGGCAGCCTCCTGGGCCAACACTGACGCTCATGCACGAAAGCGTGGGGAGCAAACAG
+
@CAA@A@@:9;:BBCBBB@C@BBB?B<@<@A@@>:>@@@A<@D=AAABAAA=A;;;@A7@CC?@A@BBDA@?;:4)4?::+<>4@;@@:>A<??:@8@A:BBBC<ABD>C?>;B==1BBD@?:?B=D:BCBAAA999199177C7B8AB=B<:B@:A?@@AA<:88B=BBBBBBB=<6::9>6???9?4899>???@>BBAB???;<=>3;(0-0;==;>888;8944389333(38;<8>=0;;899,989
@N9IO0:00859:06207
TACGAAGGGTGCAAGCGTTGCTCGGAATTATTGGGCGTAAAGGGTTGGTAGGTGGTCTTGTTTGTCTCGGGTGAAATCCCATGGCTTAACTGTGGAAGTGCCCGAGAAACGGCAAGACTAGAGTCCTAGAGGGGTTTGTGGAATTCCCGGTGTAGCGGTGAAATGCGTAGAGATCGGGAGGAACACCAGCGGCGAAGGCGGCAAACTGGATAGGCACTGACACTCAACAACGAAAGCGTGGGGAGCAAACAGG
+
@B@A@<@E<;;;D?B;;;=@ABBB?B=B<AA8<?8958=?8B=7=9B9?AB?::6;;;6>>A0/0=:>><3=>990555)5;=8<B?C@CBCBB<B8<:66@8@ABBD>C@<>=8;A;<C?@@AB?BBCCCBB;CD<B9:7;7A6@<5<7A<ACCCC<B@A?8AAABBBBB:;9<<<4<<8<9?;;;<AA>9<<=8B8B<8<<=6===9BAAA:?;8<:=>A=333677.3888.3333333&39:<>6=BC<
@N9IO0:00863:06193
TACGGGGGGGGCAAGCGTTGTTCGGAATTACTGGGCGTAAAGGGCTCGTAGGTGGCCAACTAAGTCGACGTGAAATCCCTCGGCTTAACCGGGGAACTGCGTCCGATACTGGTTGGCTTGAGTTTGGGAGAGGGATGCGGAATTCCAGGTGTAGCGGTGAAATGCGTAGATATCTGGAGGAACACCGGTGGCGAAGGCGGCATCCTGGACCAATACTGACGCTGAGGAGCGAAAAGCCAGGGGAGCAAAGCGG
+
BBAAAA@A@A"=?=?9567;<:<<>==@=@A@@@7>;44909;4<<;;>@C;;;29.46;5525=:955599==5>@@9;;;>BA6;7;?BDF9F@A@@AB@A=B:956??=@@B7?=0//99;.97,//:<:38?A@@<@=@;@=@=5>?>?@?:5;>BA69:;66?@@@<555;8<;7<;;;A?B=@@=@88.4.4829A==<=D?BB?C;CAA<=AA@@;::;7443399:&94.48<808:444(4399
@N9IO0:00818:06219
TACGTAGGGTGCGAGCGTTAATCGGAATACTGGGCGTAAAGCGTGCGCAGGCGGTTGTGTAAGACAGGTGTGAAATCCCCGGGCTTAACCTGGGAACTGCGCTTGTGACTGCACGGCTAGAGTACGGCAGAGGGGGGTGGAAGTTCCACGGTGTAGCAGTGAAATGCGTAGATATGTGGAGGAACACCGATGGCGAAGGCAGCCCCCTGGGCCGATACTGACGCTCATGCACAAAAGCGTGGGGAGCAAACAGG
+
DDCBBAAB>BBBDAA@??;@@BBD@C7;;A?@@6;9:CC;BBBAAAAABB?CC@CACB@@@?@??;;5;AAB?C7BCBC:BE9@@6:39<977(36;745?AA2;89::AB???F@CBB@>=8>AB?B:89@@@@@(@@<@,//594;;;3////99799444)49?@ADDCBA;;;A5;;5;59>@599@A>@@@?B>@@@@@@A.@@C<A?AAABB<<<0000<=<???9555&5<::<==0;;;;=4<<<5
@N9IO0:00823:06259
TACGGGGGGGGCAAGCGTTGTTCGGAATTACTGGGCGTAAAGGGTGCGTAGGCGGCTCTCTAAGTCGGATGTGAAAACTCTGGGCTCAACCCAGAGCCTGCATCTGAAACTGGAGGGCTAGGGGTTCTGGAGGGGAAAGCGGAATTCCTGGTGTAGCGGTGAAATGCGTAGATATCAGGAGGAACACCGGTGGCGAAGGCGGCTTTCTGGACAGATACCGACGCTGGAGGCACGAAAGCTAGGGGAGCAAACAGG
+
??CCCCCCCC"BB;??AA=@A@BDAD@C?BABCD=ABCBB=BG>CBBBBCB@;;255;@<ACAEGCC@C@B:7777&//:49;0;99;8??5>;:>>=9:9:9<?@9<1<:93773(393333&3-444.4444&4<)44:7:7;8944:3=?>@@:;6;AC@8<<;ABBBA@@@@?=9=><?9<<<1:49C@CDC=?:=>:::9-9=><?@A@@::56:><000.(-83--////(/3;===>1=554:08994
@N9IO0:00828:06237
TACGGAGGGGGCTAGCGTTGTTCGGAATTACTGGGCGTAAAGCGCGCGTAGGCGGCTTTGCAAGTTAGAGGTGAAAGCCCGGAGCTTAACTCCGGAACTGCCTTTAAAACTGCATCGCTAGAATCGTGGAGAGGTGAGTGGAATTCCGAGTGTAGAGGTGAAATTCGTAGATATTCGGAAGAACACCAGTGGCGAAGGCGACTCACTGGACACGTATTGACGCTGAGGTGCGAAAGCGTGGGGAGCAAACAGG
+
AABA=;;;;;):?CCAAA?BC@CB?A8;4;A;;<0<AA@@9@;;;AABA==:00*077.//59<>=AABCBCCCD7;;;7;>@@@B=A?ABA?A8;8;AC@;>>,000,0///9::95:;569>BBBC=@:99:9@:555045;7?7@>>>?@;;;<456==5<8555::99:<7;;7;044499848<::044<.9.599;;5656C@;:6=BCCD@BB<ABA?@C1669ABC9::CCCCC7:99;D;;;:7
@N9IO0:00835:06218
TACGAAGGGTGCAAACGTTGCTCGGAATCATTGGGCGTAAAGCGCACGTAGGCGCTCCAAAAGTCGGATGTGAAATCCCTCGGCTCAACCGAGGACGTGCATCCGAAACTGCGGAGCTTGAGTATGGAAGAGGGTCGCGGAATCCCCGGTGTAGAGGTGAAATTCGTAGATATCGGGGGGAACACCAGTGGCGAAGGCGGCGACCTGGGCCAATACTGACGCTGAGGTGCGAAAGCGTGGGGAGCAAACAGG
+
?AB;:7;C=@C@DD>;;;?ABBAA=A8;;CB@CG8?@ABB;A:::CAA@BB?884<=6?@@.99:B<<@?AB@>5=B<4?9;05<@A8=7::@8BBBBDC@993999.9?<?><@@@?;9==?AA@:>:@AAD?FCGBA=>18899-85?:??=998:@@A<B?BB@ACB;;5;<<<<<%??A@@6=?8408<B?B@BCACBBB:BC@6C?D@BABB:66>>BB?>8B@B@B@;@@>@C>>1@@DB>5B@A7
@N9IO0:00836:06248
CACGGGGGGGAGCAAGCGTTGTTCGGAATCACTGGGCGTAAAGGGCGTGTAGGCGGTCAAGTAAGTGGAATGTGAAATGCCTCGGCTTACCCGGGGACCTGCATCCCAAACTGCTTGACTTGAGTATGGGAGAGGATGAGGGAATTCCTGGTGTAGCGGTGAAATGCGTAGATATCAGGAGGAACACCGGTGGCGAAAGCGCTCATCTGGCCCAATACTGACGCTGAGGCGCGAAAGCTAGGGGAGCAAACGGG
+
@?:;;;;;;"949;5A@AA;>:645.58@BB@AAD?;;;CB=BE?CCCCCBB=994:@A;@;;1:BD7B:BB=>??<0/08ACA@CC;;;F>DDD;BB?BA@@@AB>BC=CAA@C@DCBB?ABBA@@@C<BBCC?BAAAAA<A@B?BACG@AB???@@>@CCC=:::AA@A@@@AA@C=@@=A=;;;5;5;;5;@==6=99:=>@AAAA>AA;A?AAB?@?A@@@@@@?;;;CCC<;::@@@@5@?ABB;@?D=
@N9IO0:00839:06216
TACGTAGGGTGCGAGCGTTAATCGGAATTACTGGGCGTAAAGCGTGCGTAGGCGGTCTCGCAAGCTGGGTGTGAAATCCCCGGGCTCAACCTGGGAATGGCATTCAGGACTGCGAGGCTGGAGTGCGGCAGAGGGAGGTGGAATTCCACGTGTAGCAGTGAAATGCGTAGAGATGTGGAGGAACACCGATGGCGAAGGCAGCCTCCTGGGCCGACACTGACGCTCAAGCACGAAAAGCGTGGGGAGCAAACAGG
+
BBAA@@@@9?>@@:?9;;6;8B@=9=;@7?A??C::55<@,9:;@A@ACCA=;;4:559;>A???;;>4<:;?<<3@AAA5@;3>@@@=?<?A<4<9<A9BCC@BBC?BBBBBB<B<?<:*0///795<:5//;1/0*0939)9.46:44444::;555<C>3@@=987;;<;==AA<>?=A;?@A6::BH?BCC>@>?A@@;@A79:C;B?@@@BBBBB;;;;;:;?;:9:999&988<<A>/<@9::,999:
@N9IO0:00840:06237
TACGTAGGGTGCGAGCGTTGTCCGGATTTATTGGGCGTAAAGGGCTCGTAGGCGGCGTGTCGCGTCGGGAGTGAAAGCCCGCTGCTTAACGGCGGGTTGGCTTCCGGTACGGGCATCGCTGGAGTGCGGCAGGGGAGACTGGAATTCCTGGTGTAGCGGTGGAATGCGCAGATATCAGGAGGAACACCGGTGGCGAAGGCGGGTCTCTGGGCCGTTACTGACGCTGAGGAGCGAAAGCGTGGGGAGCGAATGGG
+
@A@@@ABC;:;;AAA;;;=@BE=B<?AD=ED@CC=:;;;;0;?9??;;;BB@@A=??B???@@9:;;;0:<8>@@)4;;,94956D?C@CC=;;969=C=CF>A>B@BBBBB=BBBBCDBA=?===994;<==>3>??CCC@C@B@C?BC@BCCCCCC7555827478=@>@A@;59<9=A;>;B@A>?:=B;CB@<>;797-337<??<7=;?@?AAAAA@@@@:::?AA@@@@5;:?CCDH;???9;59@>8
@N9IO0:00855:06218
TACGTAGGGTGCGAGCGTTAATCGGAATTACTGGGCGTAAAGTGTGCGCAGGCGGCCGAGCAAGTCGAGTGTGAAAGCCCGCAGCTTAACTTGGGAATTGCGCTCGAAACTACTTGGCTGGAGTGTGGCAGAGGAGGGTGGAATTCCACGTGTAGCGGTGAAATGCGTAGAGATGTGGAGGAACACCGATGGCGAAGGCAGCCCTCTGGGCCAACACTGACGCTCATGCACGAAAGCGTGGGGAGCAAACAGG
+
AA???>??89;9BBD@@@?B9:;C@B?B?BBAAB=:;;BC<CCCAAABBAA=A@=@;@@:;9;:44@<>>:@@@@6@@>.73:9/0+0)//)//(-08(//6668333(38999171333-3977790:0//6*//;5;=8=482823//998///6*//:;2///76:344=<;:;6<<;@6ABA;@@AC>ABB6;6:?999,9==>@8@8@6;5@==934444444444444)4B@;<;;*99=:@6@@C@
@N9IO0:00856:06230
TACGAAGGGGGCGAGCGTTGTTCGGATTTACTGGGCGTAAAGGGCGCGCAGGCGGCTTTGTTTGTCAGGCGTGAAAGCCCCGGGCTCAACCTGGGAATTGCGCTTGGGACGGCAGGGCTAGAGATCGGGAGAGGAGAGTGGAATTCCCAGTGTAGAGGTGAAATTCGTAGATATTGGGAAGAACACCGGTGGCGAAGGCGGCTCTCTGGACCGAGACTGACGCTGAGGCGCGAAAGCGTGGGGAGCAAACAGG
+
ACC;:9;DDD3CD:<9::5;A@A@4:;;.;A@AA=B@@@D=BB=@@;;;A?;<;5;BA;AAB<BC@@@?@@@BCE8;@<<&5606<<C?C@CEG?C<C:BBBBE@CC;;;C@CGEI>BBAACABABCE?CCCB;@@?@AB@C@B@BB<AABBBCBCB?BBBB=B?BBBBBBB??>?D=A?BB?AAA@B?BC@ABA:>99929@A@?BC>DA=@@?BAA@@@@@@@@@=@BAAAB=BBBBBCC6@?><<3;CC7
@N9IO0:00817:06296
TACGGAGGGAGCAAGCGTTACTCGGAATTATTGGGCGTAAAGGGCGCGTAGGCGATTCTACAAGTCTTGTGTGAAAGCCCCGGGCTTAACCCGGGAAGTGCACGAGATACTGTAGGATTTGAGTTCCGGAGAGGAAGATGGAATTCCCGGTGTAGCGGTGAAATGCGTAGATATCGGGAGGAACACCAGAGGCGAAGGCGATCTTCTGGACGGATACTGACGCTGAGGCGCGAAAGCTAGGGGAGCAAACGGG
+
BCCC=@@@8;;;<59>?>8>;;;=7>4>8A<8=<4<9333(3;1;;:;?=>@CBBB??@?:93:@::39==?@@@<@BBC5;:-:>2:6:B=BD>E;:9B@@@==@AABB;;<CC5<;;0<;;;?C@C@BBAA=A?;;;B>A=A5;;7;?CCBAA??<?BAA=AB::9A??@@@?@@8@@5;5;?@>BBCC?BCC=A>@CBBBC?BAA<AAA7<<E;;;BABCCB@@=@A@;;;0;@;::::*9=>=>:?BC>
@N9IO0:00821:06266
TACAGAGGGGGCAAGCGTTATTCGGAATTATTGGGCGTAAAGGGCGCGTAGGCGGCTGCGCAAGTCTCGGGTGAAATCCCTCGGCTCAACCGAGGAACTGCCCTGGAAACTGCGCGGCTCGAGGCCGGGAGAGGATGGTGGAATTCCCAGTGTAGCGGTGAAATGCGTAGATATTGGGAGGAACACCGGTGGCGAAGGCGGCCATCTGGACCGGTCCTGACGCTGAGGCGCGAAAGCGTGGGGAGCAAACAGG
+
ABC@@?BBBB1BB<BAAA<AC?CCAB?B?BC?BB>BBAAB9??9?A???AA=??;>???@ABAF@@@CCD>ABBE>BBA;@::6:BBB?B9;;B?@?BABBC=BA?BC=B@><900)/799794;6??3;==@8A<@?BB:C@C@DD>CBBBCCCCD?AACC<ABBBBBBBCBB?CC>CD?B>BAA>A=;;6;BB?BACC?B>BA;;;6;;=A<;;6;;9?A?>???;??@:9:5:?@@BBB5;;@?>6>@=8
@N9IO0:00821:06303
TACGTAGGGTGCAAGCGTTAATCGGAATACTGGGCGTAAAGCGTGCGCAGGCGGCTTTGCAAGACAGATGTGAAATCCCCGGGCTCAACCTGGGAACTGCATTTGTGACTGCATGGCTGGAGTGCGGCAGAGGGGGATGGAATTCCGCGTGTAGCAGTGAAATGCGTAGATATGCGGAGGACACCGATGGCGAAGGCATCCCCTGGGCCTGCACTGACGCTCATGCACGAAAGCGTGGGGAGCAAACAGG
+
@@DB@<<@9000@;@ABBACACBA>A-0/800/(59@DC<BCB;;;BA;;5<;455;1;=B:AAACCBBBBBBC=BCCC:BD:<;@A5;59<8085995ABAC?BBBCAAAAAAB?BBB>AAAC?@<@@@AAAAA0@@B?C7;:;@CE@BABABABAC;<;0;;;BA@@CAAA@;0+00+0000)0://)///)-0-./:::*777(4.4488886////666:<99=;;;*77/0:;;+00/=;5>?B>
@N9IO0:00822:06305
TACGTAGGGTGCGAGCGTTAATCGGAATTACTGGGCGTAAAGCGTGCGCAGGCGGATTGTTAAGCAAGATGTGAAATCCCCGGGCTTAACCTGGGAATGGCATTTTGGAACTGGCAGTCTAGAGTGTGTCGAGAGGGGGGTGGAAGGTTCCACGTGTAGCAGTGAAATGCGTAGAGATGTGGAGGAACACCGATGGCGAAGGCAGCCCCTGGGATAACACTGACGCTCATGTACGAAAGCGTGGGTAGCAA
+
@@A?A@AA<;<;AAA;;;<@;@B@;A6;5;A@==59;;;;3;=D:96>66679A=AB?BD>B?@AA?;;99949529DGD:BA5<<*0+/5///(/)//299;<<&4.45:995:?;<554:::3339;0///8999::%-/59(/(/0607444443499<<;;;4:>>??A@@>???99.49.4.33328833-333-3-333333&333(333-3344:::::554::8///::(///4>>0955/7:
@N9IO0:00857:06309
TACGTAGGCAGCAAACGTTGTTCGGAATTACTGGGCGTAAAGAGTGTGTAGGCGGTTCTGTAAGATTGGTGTGAAATCTCCCGGCTTAACTGGGAGGGTGCGCCGATAACTGCAGGGCTTGAGTATTGGAGAGGAGAGCGGAATTCCTGGTGTAGCGGTGAAATGCGTAGATATCAGGAGGAACACCGGTGGTGTAGACGGCTCTCTGGACAATCACTGACGCTGAGACACGAAAAGCGTGGGGAGCAAACAGG
+
BC@@??@;?9;9BC=ABD;;:@BCAB?B?AAABD<AAACB<A@@:;:AA??<?@?D<;;;@@=BBC@CACCCBKH>BBBCC<>;@A5;5;<;;/;;;0:B@AB@CBAA@BA??>>>7?C=@AAABB=B>BBBB=BAABBC@C@C@C@BB>BBBBCCC?C;::6;BBBBCCCCCBCBA;B>-0,/:=;D@BB@<;:BB@@@?A???A??=ABCACCCCCAAABB@@@BA@@@:;;;&9;@BCJJ<C;::G>CCC@
@N9IO0:00815:06339
TACGTAGGGTGCAAGCGTTAATCGGAATACTGGGCGTAAAGCGTGCGCAGGCGGTTCGGAAAGAAAGATGTGAAATCCCAGAGCTTAACTTTGGAACTGCATTTTTAACTACCGGGCTAGATGTGTGCCAGAGGGAGGTGGAATTCCGCGTGTAGCAGTGAAATGCGTAGATATGACGGAGGAACACCGATGGCGAAGGCAGCCTCCTGGGATAACGACTGACGCTCATGCACGAAAGCGTGGGGAGCAAACAG
+
?@@@@@@@8@A@@<@?@@=@?@CC?B6:;;@?@9;9;CB:B;;;CAC@994;;4<>BB@ED=;;;0;;99@A@C>DCC=A@;;;;?C?CCC=B?A@@@@@@ADDD1D?CAAA?BC<A?@A;:33<;33,378<=6=B?BC7@8<6;43///99///:666BB9BB@>=9@=635/..5)..293<=<7;::>788848*0///(/836;:3<;>50//86773338><>?>??<>@;@@:===9.3338=0555
@N9IO0:00817:06323
TACGAACTGTGCGAACGTTATTCGGAATCACTGGGCTTCAGGGTGCGTAGGCGGCTTTTCAAGTCAGGTGTGAAAGCCCCCGGCTCAACCGGGGAATTGCGCTTGAAACTGAAGGGCTCGAGTCAGCTAGAGGTGCACGGAACTTCCAGTGGAGCGGTGAAATGTGTTGATATTGGAAGGAACACCGGAGGCGAAAGCGGTGCACTGGGGCTGGTCTGACGCTGAGGCACGAAAGCCAGGGGAGCGAACGG
+
ABB?@;@AA;9;@@=;:;;@@9=>:>?@@ABBBB=BC@?>>@7;;;<;>949;50>;;+:=60////4:9999:288888'7388//)/)/;;*616-//99?1798/7>99<>C9??955:@A?@@?;:=>8;;?<<=7<8<=8@;;;69.5595.559:,5559969:>@@=A.9058=8<AA:A9=B9B<ED>A::7:@??;CD==1A@B555=;;;5449886888<<=6==>BCDD4AABBC7773
@N9IO0:00839:06329
TACAGAGGGTGCGAGCGTTAATCGGAATTACTGGGCGTAAAGCGCACGTAGGTGGTTCTGTAAGTCGGATGTGAAAGCCCCGGGCTTAACCTGGGAACTGCATTCGAGACTGCAGTACTCGAGTATGGGAGAGGGAAGCGGAATTTCCGGTGTAGCGGTGAAATGCGTAGATATCGGAAGGAACATCAGTGGCGAAAGCGGCTTCCTGGCCCAATACTGACACTCATGTGCGAAAAGCGGTGGGGAGCAAACAGG
+
ACBBBDCD>BA@@>====9?>ACC?C>A>A::9@9@??>>7>9:9BAAABC?CB?B>BBCCC>@@B@?A@@@@@D6;;BA3@@8AA@CACAAAA9A-00>AB@?DB;;;CCCC;;;BBAA:;;@@CBC=AAA@@8@=A@C5<5;@8?;@;@=?998?<A?AA<???BC;;;@@;99:=9=:>8?=3434445:88809::5:=8>55505<4<8<=<B@C:99??A=9995////&///)/:::&/544:14455
@N9IO0:00845:06357
TACGGAGGGTGCAAGCGTTATCCGGATTCACTGGGTTTAAAGGGTGCGTAGGTGGGTTGGTAAGTCAGTGGTGAAATCTCCGAGCTTAACTTGGAAACTGCCGTTGATACTATCAATCTTGAATATCGCGTAGGTAAGCGGAATATGTCATGTAGCGGTGAAATGCTTAGATATGACATAGAACACCAATTGCGAAGGCAGCTTACTTCACGATCATTGACACTGAGGCACGAAAAGCTGGGGAGCAAACAGG
+
A@@B@CCF?BBBB@B;;;@BBC?C?;;7999444(3;(33(3;0456><AA?A@?;@>A8BC>BABBBBA?B@@@<@?>@;>00//)/)/76<<B=75:5>05505:@BAACA@@=;:;89:?C@@000>>/516=8<<<8;8<<;;;<<>>==@9;4;?@B<;54<6=898=93345<4443444.4.3-3388-3-398:;:<<<:>5;99::9?45/9:9////)-8/////&/799>?166<<<45558
@N9IO0:00854:06351
TACAGAGGGTGCAAGCGTTAATCGGATTTACTGGGCGTAAAGCGTGCGTAGGCGGTTCAGTATGTCGGTCGTGAAATCCCCGGGCTTAACCTGGGAACTGCGGCCGAAACTGCTGGGCTTGAGTGTGGTAGAGGGCGGTGGAATTCCGGGTGTAGCGGTGAAATGCGTAGAGATCCGGAGGAACATCAATGGCGAAGGCAGCCGCCTGGGCCACAACTGACGCTGAGGTACGAAAGCGTGGGGAGCAAACAGG
+
B;;;BBBC;;;9@=@????A??>=9;99.;AACC>CA@@?6?;9;>@AA@@?@A=A?CBBCCC;;;B>BBBBBBD;;;:;6;G=CC?B@B?BBB8;6:@;;;?B5;;>8;738>?B9BC?BAAAAAA@BBBAAC:??>AA>B?B=@=@B<ACCBBAA=@??@9@@AAABDBBDDC=@=@A>A>@AA;;7;B?BAC<@<A@@@>@@<@BB:B?BBC=AABBABABCBC@CBBBBF>AAA@@@@7@@BBC900>:
@N9IO0:00859:06344
TACGGAGGGTGCAAACGTTGCTCGGAATCATTGGGCGTAAAGCGCACGTAGGCGGTCCCCTAAGTCGGGTGTGAAAGCCCTCGGCTTAACCGAGGAAGTGCATTCGAAACTGAGGGACTTGAATACTGGAGAGGATGGCGGAATTCCCGGTGTAGAGGTGAAATTCGTAGATATCGGGAGGAACACCAGCGGCGAAGGCGGCCATCTGGACAGATATTGACGCTGAGGTGCGAAAGCGTGGGGAGCAAACAGG
+
ACDC@BBC<@@@AA<<;;?CBBBC?B8;;BB=BC=???BD88:??B?AABB?@?7;??>6BD?BCFCC<BBCBBD7CC@7B<<747171;2<<<1848<=?AB=@;99.9<>:AD=;;;?AA=@@@@@=AA;:6:AA=@@=@=@=AF>C?ABA@@@?=?@@A;A=@?@B?@::9::B;991918=?9>?AC>BCC@C@@@>@@AAA@@<@;<<BBBBABBB;;;BBB=BAAA@C=@ABDECE<B;;<F=@<;5
@N9IO0:00814:06391
TACGGAGGGGGCTAGCGTTGTTCGGAATTACTGGGCGTAAAGGGCGCGCAGGCGGCTGCTCAAGTCAGGCGTGAAAGGCCTGGGCTCAACCCGGGAATTGCGCTTGAGACTGGGCTGGCTTGAGTGCGGGAGAGGATGGTGGAATTCCCAGTGTAGAGGTGAAATTCGTAGATATTGGGAAGAACACCGGTGGCGAAGGCGGCCATCTGGACCGCAACTGACGCTGAGGCGCGAAAGCGTGGGGAGCAAACAGG
+
ACDC>@@DDD3ED@A@BB=@@<@B>A@C@CCCCC>9:;CD=BC>;;;@@@B=AB=B;;<BBC?@@@@@>@@?>@C6;7;>A@A4;9:A2:;05;2;4?.5;6996;<<<?==<4<:;4:B:;;<>===>7=66545:A699<@=A>AA59><5559994;;AC=C@CC;;;<@@:4;;0817;:?@B>B99969@@<@8;;@B=A?B@?9>>499?8>:;9@??=9998=@@<;;0:9?@ACC8??A@@9@@<8
@N9IO0:00815:06385
TACCTGCAGCCCGAGTGGTGGCCGTTATTATTGGGCCTAAAACGTCCGTAGCCGGTTGGGTAGATGCCTGTGTAAATCGAACGGCTTAACCGTTCGAACTGCGGGTAGACCGCCCGACTAGGGACCGGGAGAGTCACGAAGTACTCCGGGGGTAGAGGTGAAATTCTGTAATCCTCGGGGGACTACCGGTGGCGAAGGCGTCGTGATAGAACGGCTCCGACGGTGAGGGACGAAGCCCTGGGGCGCAAACCGG
+
@@B@BBB?@?@;??@@B=@@>B8;:6@B?CC@CD9@;0000,///:)//00;8B?C@DI>D@@@B@A;ABCB@<<5<0//)/;5<A;A?B?@AABBB@@A@;;<0;@AA@69;@8@BBCBBH>CB?BE?DB@@@BCAAA;;;@@?=-7737$79:3805;AC=B?BBBBB?BC@DCCCCD3CA@@@<A<A@=ACC?C@BCCBABB@@@;;59A3::B>AACC?DDDDC<;;;;5;:9-9?::+?:===5=:=:
@N9IO0:00818:06367
TACGGAGGGGGCTAGCGTTGTTCGGAATTACTGGGCGTAAAGCGCACGTAGGCGGACTGGAAAGTTGGGGGTGAAATCCCGGGGCTCAACCCCGGAACTGCCTTCAAAACTCCCAGTCTAGAGTTCGAGAGAGGTGAGTGGAATTCCGAGTGTAGAGGTGAAATTCGTAGATATTCGGAGGAACACCAGTGGCGAAGGCGGCTCACTGGCTCGATACTGACGCTGAGGTGCGAAAGCGTGGGGAGCAAACAGG
+
ACCB@@@@@>,@ACDCCD?CC?BB<A;@=@B@AC;:;:;;0;@>ABBAAAC?;;5;B;;9;D=BB?BBBA0AAAA;AAB0;;;.;ABC?CCC;A?A?BBBC>B?AACB9A@CC=BB@@@CA@@B7::ABB@;;6;A@@@A<@9@:@;?A?CABBBBC??@?B>C@CCBBABCDB8==7<<9A8<==7;99963//384//(/9866<82==:99:=?>>=@ABCBBB?;;;CDG>C@@;;;;.;@AAB=A@A6
@N9IO0:00836:06383
TACGTAGGGTGCGAGCGTTAATCGGAATTACTGGGCGTAAAGGGTGCGCAGGCGTCCCGCAAGTCAGGCGTGAAATCCCCGGGCTTAACCTGGGAATGGCACTTGAAACTACGGGACTTGAGTGTGGCAGAGGGAGGTGGAATTCCACGTGTAGCGGTGAAATGCGTAGATATGTGGAGGAACACCAATGGCGAAGGCAGCCTCCTGGGTCAACACTGACGCTCATGCACGAAAGCGTGGGGAGCAAACAGG
+
BB@A?BBB<??@AA@9;:=@<@B@=C?B>BBCCC>@@@CF?CC>BBBCACE@AA<AD:9;D@CCCBB=@9;999)4499+:C:@A:C:B:=BD=B@BB?BBBB@BEE?CAA@@@:@AA?BBBCCCC>A@@???;8839:3:>A>B?BBBBBBBBBB>B??@:889AAB@AAAABAA;??<@:@AA3940=;>000/;=?>=:<@=@=A:;??@AA>>89:79?==;99>>99:/9999AAA6:99?B;?;:4
@N9IO0:00855:06371
TACGTAGGGTGCGAGCGTTAATCGGAATTACTGGGCGTAAAGTGTGCGCAGGTGGCCGCGCAAGTCGAGTGTGAAATCCCCGGGCTTAACTTGGGAATTGCGCTCGAAACTACGTGGCTAGAGTGTGGCAGAGGGAGGTGGAATTCCACGTGTAGCGGTGAAATGCGTAGAGATGTGGAGGAACACCAATGGCGAAAGGCAGCCTCCTGGGCCAAACACTGACACTCATGCACGAAAGCGTGGGGAGCAAACAGG
+
394448880550<=>0006=8:==8=?B<??@>@;;:9A=066;><=BC@A=AB?B7;;;;;;@AAA@@:::>>C;@@CC;DE<AA8:8:?=@?-827-3399@?@@:2333:900(/699893438,333338/76069(/)/272///;<<;;<@:??AA8<<<>A@@@>?<<<;47727)//72749;.5555)5.5;55.5;49;<09.55)599:99995555555<;<<<5<B<@@AA49999<)5598
@N9IO0:00856:06395
TACAGAGGGTGCGAGCGTTAATCGGATTTACTGGGCGTAAAGCGTGCGTAGGCGGCTAATTGAGTCGGATGTGAAATCCCCGAGCTTAACTTGGGAATTGCATCGATACTGTAGCTAGAGTGTGGGAGAGATGGTAGAATTCAGGTGTAGCGGTGAAATGCGTAGAGATCTGGAGGAATACCGATGGCGAAGGCAGCCATCTGGCCTAACACTGACGCTGAGTACGAAAGCATGGGGAGCA
+
ACCC999@4;;??==>9:3:3:998>A>,48777(7<<?A399@989@<871992944.45444//-(----,-9(--77+///6828-33-33(/1610////9444<4/////33::33338;(33/0///4///;*0)---(--,,---(-///(333:33/6//////)//)/)444.444;399<.515:<;8=5556=>;>?29959995>/////////77.7:<5555&5555
@N9IO0:00858:06365
TACGGAGGGGGCTAGCGTTGTTCGGAATTACTGGGCGTAAAGCGCACGTAGGCGGCTTTGTAAGTTAGAGGTGAAAGCCCGGGGCTCAACCCCGGAATTGCCTTTAAGACTGCATCGCTTGAACGTCGGAGAGGTGAGTGGAATTCCGAGTGTAGAGGTGAAATTCGTAGATATTCGGAAGAACACCAGTGGCGAAGGCGGCTCACTGGACGACTGTTGACGCTGAGGTGCGAAAGCGTGGGGAGCAAACAGG
+
@>>=9;;:;:)4>@@BBB@CCA@A>@@B6:;@@C;B@A@A<BCBBB;<;DD@ED@BCD>CBB@BC?CCBB>BBBC>CEC?EGF8@@@@=@BB9B@EAE?@A9AB=A<@@A?@@@B==BDABC@CCIBC:B=B@:CBBBAC?C?CGD@BBB;;;B@?@=@BCC>C?AB????@@@<??9A<@?<?;B@FCCC????284A?<8::BCCF?B;;>>==>6<<:::===A=@@@@AA:@BBBBBB:B>>>D>BBB>
@N9IO0:00884:05765
TACGGAAGGTGCGAGCGTTAATCGGAATTACTGGGCGTAAAGCGCGCGTAGGCGGCTTGGTAAGTCGGGTGTGAAAGCCCCGGGCTCAACCTGGGAATTGCATTCGATACTGCTGGGCTGGAGTACGAGAGAGGGGGGTGGAATTCCAGGTGTAGCGGTGAAATGCGTAGATATCTGGAGGAACACCGGTGGCGAAGGCGGCCCCCTGGCTCGATCGACTGACGCTGAGGTGCGAAAGCGTGGGGAGCAAACAGG
+
@@CB?A6;6499;9:>BA?C?BBFAC@C@CAABC>CCBBD=B:;:BBCC@@=@@<?B@D?AA@BBBCB=BBBBAA:>>>>5?@<@CBB?B?BBD>B>B>@A@@=<=???@?@A??@:@@A2:9:7377;;<;?@>>>'?<886?5>89923/.38//).3390.28BAA=@@>=<<;766171///(-2--(-/.2725505555(69162..35...555--..6;59177:556(5=>>>??4?@@AA<@@@=
@N9IO0:00891:05807
TACGAAGGGGGCTAGCGTTGCTCGGAATTACTGGGCGTAAAGCGCACGTAGGCGGCTTTCTAAGTCGGGGGTGAAATCCTGGAGCTCAACTCCAGAACTGCCTTCGATACTGGAAAGCTCGAGTCCGGGAGAGGTGAGTGGAACTGCGAGTGTAGAGGTGAAATTCGTAGATATTCGCAAGAACACCAGTGGCGAAGGCGGCTCACTGGCCCGGTACTGACGCTGAGGTGCGAAAGCGTGGGGAGCAAACAGG
+
AAB@@>ACDC5CBBB@AA>A@BBB>B?B@BBCDD>CBBDD7;;A;:5AA@@;99.5B<2BB@=BBCDKIK5BBBB=BA8BA>;;9<<B?BA@4>9=7@95;@C????:::??;?C58:HCBAAAA?AE>CBBB=AA;;;A;A=B???BBBBBBBBBB??@?B=B??>@BBBCBB?BC?C?AB=AAA?BA;;7;CA<@<;;6;A?@>??5;:09;<>@@?@@CBA9::@CDAAAA;??BBAAB9???BC<@@A9
@N9IO0:00892:05762
TACGGAGGGTGCAAGCGTTATCCGGATTCACTGGGTTTAAAGGGTGCGTAGGCGGACTTGTAAGTTGGGGGTGAAATCCCGAGGCTCAACCTCGGAACTGCCTCCAAAACTACAAGTCTGGAGCAAGATAGAGGCAAGTGGAATTGCGAGTGTAGAGGTGAAATTCGTAGATATTCGCAGGAACACCAGTGGCGAAGGCGACTTGCTGGATCTTTGCTGACGCTGAGACGCGAAAGCGTGGGGAGCAAACAGG
+
ABCD?A@E=BB@A=A;;;?BBBAE@A@?A???A?8?@9@=8?C<AABBA@A=::7:BA?BBB@BB@DCCD5BBBD>AGA<>00-0BBC@C@CBB@C@C;;;?AA?CCC<BBCDC@BBBBC?A<5505<;@C;;8;C9@BC?B?B>AABBBCBBBB>=;>?>91?8BBBBBBCBB?AAA?84<6@@@?BBAA>AAB<=9:9;694>??A5@?>>>9<;;7;;;;>:588:59:;:/77:<=<<1<<>??6==>9
@N9IO0:00870:05855
TACGAAGGGTGCAAGCGTTACTCGGAATTACTGGGCGTAAAGCGTGCGTAGGTGGTGGTTTAAGTCCGTTGTGAAAGCCCTGGGCTCAACCTGGGAATTGCAGTGGATACTGGATCACTTAGAGTGTGGTAGAGGGAGTGCGGAATTTCTGGATGTAGCAGTGAAATGCGTAGAGATCAGAAGGAACATCCGTGGCGAAGGCGGCATCCTGGGCCAACACTGACACTGAGGCACGAAAGCGTGGGGAGCAAACAGG
+
CCCBB?AB=;;;A<B;66:>C?CGAG=@=?A???:????A:@?B???A9669<C?CD@CC8C@CBB@BB=ABACA8?A<4@;;4AAAB:B;BB=6@9<26:???C<@ACAAA?ABB@00)//9<=B@@=@C@<<@+0//97<8>6=9)/0>,//<///<<===??7=BCB999BA@A@A;;:CAD?BACC@BBA=@993;?@=5@:5;6;@C9A7:4;AA@@@A@@A@@@<@BBFDF>C99:DED;ACCCF>CAB>
@N9IO0:00877:05815
TACGGAGGGTGCAAGCGTTGTTCGGAATCACTGGGCTTAAAGCGCGTGTAGGCGGAGTGTCAGGTGCCGTGTGAAATCCCCGGGCTCAACCCGGGAACTGCGCGGCAAACCGGCATTCTTGAGGCAAGTAGAGGTGACTGGAACGACCGGTGGAGCGGTGAAATGCGTAGATATCGGTTGGAACGCCAGAGGCGAAAGCGGGTCACTGGGCTTGTCCTGACGCTGAGACGCGAAAGCGTGGGGAGCAAACAGG
+
AACB?@?@9@@>A?BBBB?BB@BB?B9::AAAAA9?>188.7<:AA@A:;;>BA:BBCAB@A;7?=@=BCCBBBC>CECC;CC=BBBD@CC7C@7>:=;;;<==:>CD=C@GEDBC?DB?@@@=@A=A@@@AA=AA@@@A?B>BBBC@C?AA=;;CC@A@DE>BBDC@@@CBB@@@>B494;5;@B:@@;;59999.7<<=8?BBBBBC>BC?BBC@BAAAAA?::9=@@9988-8=<9999*99<=@9@@A4
@N9IO0:00880:05818
GACGAACCACCCGAACGTTATTCGGAATTACTGGGCTTAAAGGGTGCGCAGGCGGCGCGGAGGGTGGGATGTGAAATCCCCCGGCTTAACCGGGGAATTGCGTTCCAAACCGCCGTGCTCGAGGAAGATAGAGGTGAGCGGAACAGATGGTGGAGCGGTGAAATGCGTTGATATCATCTGGAACACCTGTGGCGAAGGCGGCTCACTGGGTCTTCCCTGACGCTGAGGCACGAAAGCTAGGGGAGCGAACGGG
+
BBCBA?A@BBG=AA>;99.5A=ACAD@DACCCCC=CC?CC=CC=DCBB;;;>BD@DCBC?BBG=AAA:??@B??>677777'9=>A=C7@69;;.;7?79<BA:B;C@7B?BC;C;::>=A?@<@=AABBBBB?AA@BABAC@BBCCCC?AB@BBBC@BCCC>CCAAA@AAABCBAAA@@5;4;>><@A>?=??>8<88939BBBBCCC?CAA>AB=B@>?=?@=88.3779;;2888====143:88.78>7
@N9IO0:00902:05813
TACGTAGGGAGCGAGCGTTGTCCGGATTTATTGGGCGTAAAGAGCGCGTAGGCGGCTTGGTAAGCCGGATGTGAAACCCCCGAGCTCAACTCGGGGCGGCCATTCGGAACTGCCATGGCTAGAGTCTGGTAGGGGAACACGGAATACCTGGTGTAGCGGTGAAATGCTTAGATATCAGGTGGAACACCAGTGGCGAAGGCGGTGTTCTGGGCCAGTACTGACGCTGAGGCGCGAAAGCGTGGGGAGCGAACAGG
+
ABAAA@A@9@A@A>@@@@=@BB?B@BAC=BB?AB=:;;CD;@AA@AA@@AA>AC?BC?B>BB<@?4;59;;;CBB.;;;;*999A>BB>BBBEEF;A@7@9:;?CC?B?BCBB=?;B8<@@@@@@A@B<;;;BB7B@AABC?C@CAB?BJACC;;;CC>@<;;6;BBBACBAA>A000;A@=A=@AA;@>>?;?>>;>@BB>CAC@BBDE>CACCCAAAA@@BB;;;@?ABBCDE>CCCCEEJ;ECCBC@;;;=
@N9IO0:00906:05827
TACAGAGGTCCCGAGCGTTGTTCGGATTCACTGGGCGTAAAGGGTGCGTAGGTGGTGGGGTAAGTCTGATGTGAAATCTCTGAGCTCAACTCAGAAATTGCATTAGAAACTACCTTGCTAGAGGATTGGAGGGGGGACTGGAATTCTCGGTGTAGCAGTGAAATGCGTAGATATCGAGAGGAACACCAGTGGCGAAGGCGAGTCCCTGGACAATACCTGACACTGAGGCACGAAAGCTAGGGGAGCAAACAGG
+
?@@BA@@<@??8>;;;AB;@@;@<7?@<@BBDEF>@@9996;>;?AAAABB?BD@BBBB<BC@E@@@@@CCBBC?8>CCCBA>?@@??<?@@AAAA=A699=<8;@@C?AAADAE859:>?995;>5@?CCCCCC*CCDD9B7A7ACGDADGI<99BBABBB<@ABB@@@C@B@@AA<>BAC>BAB<@<;94>59348<::;9:9.8<8>>@=@@?==@@@:9;A@@:@A;::9/33<<>BB6??>@>89::=
@N9IO0:00913:05850
TACGGAGGGTGCAAGCGTTGTCCGGATTCATTGGGTTTAAAGGGTGCGTAGGCGGCCCTGTAAGTCAGCGGTGAAATCCCACGGCTCAACCGTGGAACTGCCGTTGATACTGCGGGGCTTGAGTTCGCCCGAGGTCGCTGGAATGCGTGGTGTAGCGGTGAAATGCATAGATATCACGCAGAACACCGATTGCGAAGGCAGGTGACTGGGGCGCGACTGACGCTGAGGCACGAAAGTGTGGGGAGCAAACAGG
+
@@@=<;;:.99;?:9:;B?CCC@CAAA=A@?<@C=DA79929=789:BBAB>BB?CC<BBBB>AABBDBC@CBCE>CDD=C@@>ABCC?C?AAB?B:CBBC<@@:;?>>=@@;;;;&497=<CB@CBBG>CCC>AA@@@C<A9>=<<4504;?985A?AAA?973788;=::?:::::@BBB?BBC>AAB>AACC;?<>==8=<<6==<=3=>?@>>>?C=;;;;;;3:==672)5<=>???3?AAAD:???<
@N9IO0:00881:05890
TACGAAGGGGGCTAGCGTTGTTCGGAATTACTGGGCGTAAAGCGCACGTAGGCGGATATTTAAGTCAGGGGTGAAATCCCAGAGCTCAACTCTGGAACTGCCTTTGATACTGGGTATCTCGAGTATGGAAGAGGTGAGTGGAATTCCGAGTGTAGAGGTGAAATTCGTAGATATTCGGAGGAACACCAGTGGCGAAGGCGCTCACTGGTCCATTACTGACGCTGAGGTGCGAAAGCGTGGGGAGCAAACAGG
+
AAA:96:BAB3BBBC::9@BC@CF@C?B@BBACC=?@@AA;AAB@>;<;AB>BB?BBBBC=C?BBBBCCH<CCCD?CCC>AAB@@@BB=@CD@@<@6;:?>2:9,494455<<2884/////9::<B@B>@@B?BC:;;B?B<@=@>A??;:995;A8<BBF>D?AAAIICCCC?@@=@B?B8;;B@CCA@?<<@?A?000;:==?=<>>3889>?AAAA:::999;9:9?=<29:@@CDC;:999C8>@B7
@N9IO0:00883:05903
TACGTAGGGTGCAAGCGTTAATCGGAATTACTGGGCGTAAAGCGTGCGCAGGCGGTTTTGTAAGTCTGTTGTGAAATCCCCGGGCTCAACCTGGGAATGGCAATGGAGACTGCAAGGCTAGAGTTTGGCAGAGGGGGGTAGAATTCCACGTGTAGCAGTGGAAATGCGTAGATATGTGGAGGAACACCGATGGCGAAGGCAGCCCCCTGGGTCAAAACTGACGCTCATGACACGAAAGCGTGGGGAGCAAACAG
+
BCABABBC>::9C>BBAB<A?AAA?@-0+/>>>>8@@@CC>CBB@@@B@AAACCACDD;CAC?@;;9?@?CCBBB4@???3??8@<AA?C?AAA<A7;525B?AB>A::9>>>>04-3=<??:9:(:;?@?==????'@A@A>B6;6:333:32/8:;./*/;06>>@@@@@@@=<6:,220809>=:?C@A=???:?;>=<<;;;'7;=6;8<CB9BBB???A33383337788<3?@AA@AA6<?<>?3<@=
@N9IO0:00899:05879
TACGAAGGTGGCAAGCGTTGTTCGGATTCACTGGGCGTACAGGGTGTGTAGGCGGTTTGGTAAGCCTTCTGTTAAAGCTTCGGGCCCAACCCGGAAAGCGCAGAGGGTACTGCCAGGCTAGAGGGTGGGAGAGGAGCGCGGAATTCCCGGTGTAGCGGTGAAATGCGTAGAGATCGGGAGGAAGGCCGGTGGCGAAGGCGGCGCTCTGGAACACACCTGACGCTGAGACACGAAAGCGTGGGGAGCAAACAGG
+
@?@;:4;5;B>CB>A?A@ADC@CC@BB@BBBCCC:??AACCCH?<;<BA@@;?@;@D=B>BD>BB@C@DECCACE>AAB@BBB>BF>D@BB=A;??5::>>?>:::/9:;;;D?@A=@@@@@AB<BAC>CBBB?ABAECC@C?B?AA9A=AABBBAB?B;;;9;CCCCCBDDCBCFF?CC?B?A?B?C=@@<@BC6;:;B@BBCCCCCAC@CCBBB@BBABA@@@B@A@;;<;;0;::5999+9::<=4;?A=
@N9IO0:00905:05882
TACAGAGGGTGCGAGCGTTGTCCGGAATCACTGGGCGTAAAGGGCGCGTAGGCGGTTTGACAAGCGTGCGGTGAAAGCTCGGGGCTCAACCCCGAGTCGGCCGTGCGAACTGTCGGACTTGAGCACAGTAGAGGCAGATGGAATTCCGGGTGTAGCGGTGGAATGCGTAGAGATCCGGAAGAACACCGGTGGCGAAGGCGGTCTGCTGGGCTGTGGCTGACGCTGATGCGCGACAGCGTGGGGAGCAAACAGG
+
BAB@;;;C:<<BBCA???8::A>AAK;;<AA?AC>@:::A9??:?AA?<;;044.44(5:::59884444.499909<<4787*777=8???3A>998>3927:=<=?9==:99B?BAC?B@@?BBB;::=;9.5==:<<2615;A=A@09;>>>9:4:A?C969CBBBB@995<0506265:@??:B85:<@99.5.5:.56;;>CCC?CCBCB@CB<;;@@@A;::;;4555::994444&49=9>5:8:5
@N9IO0:00906:05874
TACGAAGGGGGCTAGCGTTGTTCGGAATTACTGGGCGTAAAGCGCACGTAGGCGGATTTGTTAGTCAGGGGTGAAATCCCGGGGCTCAACCTCGGAACTGCCTTTGATACTGCAAGTCTCGAGTCCGGAAGAGGTGAGTGGAATTCCTAGTGTAGAGGTGAAATTCGTAGATATTAGGAAGAACACCAGTGGCGAAGGCGGCTCACTGGTCCGGTACTGACGCTGAGGTGCGAAAGCGTGGGGAGCAAACAGG
+
BBB;:4;A@A0ABBB?BA;@?>AC@C=@=@@@@B=;;;CE>BBBBB;;;BB?BC@CEE>BC@BBBBDCJJ;CCCC>CCF>CCC6;;;;6;@C@A?@@D;;;<@@;@@@BBBCCB@AAAC???@?@8<2939=?>@@ABBB?B?A=A<99997>@BBB>@@@C9A389<777<<<9;;6;;7:48;>:;;;;:?>?;?;?A=;::::7707@<@?BAB@@@AAAA;;;;?@@;;;0<@AA@AA7@;;9D8@@B=
@N9IO0:00866:05910
TACGTAGGGTGCGAGCGTTAATCGGAATTACTGGGCGTAAAGCGTGCGCAGGCTGTTTTGTAAGTCAGATGTGAAATCCCCGAGCTCAACTTGGGAACTGCGTTTGAAACTACAAGACTAGAATATGTCAGAGGGGGGTAGAATTCCACGTGTAGCAGTGAAATGCGTAGAGATGTGGAGGAATACCAATGGCGAAGGCAGCCCCCTGGGATAATATTGACGCTCATGCACGAAAGCGTGGGGAGCAAACAGG
+
BACB;:;D>BBBA@@;;;5;5@@>:C>@>@BCCC=AB;;:/;A@A?ABBBA=A@@@@@.;;C@BBCC;;;ABBBH?CCCC;BBBBBBC:;;@ED>F@C;;;@@>4@?A<AAABB?BABB98849?98388>898888#78;<4@6:6:<>?A@@@@;99CCE<A@BCBCCCCCBCAC>@@>A>BAC@E8:9<?=?;@:?@??>>?1<<<7<?@68>>=A@@9:8@=877;?AA@8@BBABBC5<;AAB<AAB?
@N9IO0:00871:05945
TACGGGGGGGGCAAGCGTTGTTCGGAATTACTGGGCGTAAAGGGCGCGTAGGCGGTCCGCTAAGTCGGATGTGAAAACTCTGGGCTCAACCCAGAGCCTGCATCCGAAACTGACGGGCTAGAGTTCTGGAGGGGGTAGCGGAATTCCTGGTGTAGCGGTGAAATGCGTAGATATCAGGAGGAACACCGGTGGCGAAGGCGGCTACCTGGACAGAAACTGACGCTGAGGCGCGAAAGCTAGGGGAGCAAACAGG
+
@BBBBBBCBB"BD8;9BD@CD@BA>B@B?BC@@@;@A?AC0;;6;@@BC@A<CA?AA=AABB?BCBB?BA@><<<<-00BBCC@BBBC@DK?BB?@??BBCAAA@@@@<A@@@ABB;@?@:::@=@@C;;;;;;*;;;;EAD@C@CACE?CCBBAAC@BBBC?DCCBBCCCBCDBAA=@@9=9>><8?=?@<@BA;@=??899:@=@C?BBCCCC=BBBB@?=:9;@:@@@AAA;@@:::BB9@@@CE=;;;5
@N9IO0:00880:05953
TACGTAGGGTGCAAGCGTTAATCGGAATTACTGGGCGTAAAGTGTGCGCAGGTGGCCGCGCATGTCGAGTGTGAAATCCCCGGGCTTAACTTGGGAATTGCGCTCGAAACTACGTGGCTCGAGTGTGGCAGAGGAAGGTGGAATTCCACGTGTAGCGGTGAAATGCGTAGAGATGTGGAGGAACACCGATGGCGAAGGCAGCCTTCTGGGCCAACACTGACGCTCATGCACGAAAGCGTGGGGAGCAAACAGG
+
>A@@ACDC;;;;;59555.9.5@@6@==:=:999,44444)5555::;;9945<494;665<<=A:99@>:;555)5955'5<09>6?166:@G8@<C<@99;>;00<58...--508;CC@<<@00+0<:@<:8=@2996<192:4:9::?AE=<B?A@A@:?99><A?@AA?<<:7<A>=8<?=:88:C89:C@C<A>9:3838888093939444:<3449:>4498444:194449::+999>>8>?A4
@N9IO0:00888:05959
TACGGAGGGTGCAAACGTTGCTCGGAATCATTGGGCGTAAAGCGCACGTAGGCGTCCGGAAAGTCGGGTGTGAAATCCCTCGGCTCAACCGAGGAAGTGCATTCGAAACTTCCGGACTTGAATATGGAAGAGGGTCGCGGAATTCCCGGTGTAGAGGTGAAATTCGTAGATATCGGGAGGAACACCAGTGGCGAAGGCGGCGACCTGGGCCAATATTGACGCTGAGGTGCGAAAGCGTGGGGAGCAAACAGG
+
CCBB?A@@8@@???;@@>;@@AAB>A@BABB=AA:?@@AA=BBBBBCB@@@<89:?;>3:;(9=<=<5>ABBBB>CFD>@@@=@AAA=A?BBD=?<?@@@@@?AA@A<@@<@?B?@A@@BB?BCCD<?:>:::/;ABBC@B@B@BD?DADAAA@@@7;;BD=C?B@A@BACAA;;;-:=5:4999;@ABC?AA@;><9939@?>6?A@9A3:5;AA=@?@@@@@@@6::?AAA=CCCBBEG7A@@@@8@AA>
@N9IO0:00901:05919
AACGTAGGACGCAAGCGTTATCCGGAGTTACTGGGCGTAAAGGCGCAAGCAGGCGGTGTCCCAAGTGGGCTGATGAAAGCGCCAGGCTAAACCGGGCGAGCCAGTCCAGACTGGGGCACTGGAGGACAGCAGAGGTGTGTGGAATTCCGGGTGGAGTGGTGAAATGCGTAGAGAGCGGAGGAACACCAGAGGCGAAGGCGGCACACTGGGCTGTAACTGACGCTGAGATGCGAACAGCTAGGGGAGCGAAACGG
+
D8?@?:;500/08699;;7:<<.92733283333(/6///(/)/799274498=;.5555<2<166<;1>0///:::)/555.59.555@4<8==3;95//)////)///55555&444//)//)///5;655=7696<=<7<./)/)/;.77+//9939;::2:3338883333--(--(-(--,(,6//)/77(-(//)/77//44807////)/9999;<<9:93/////)////8////&//////(388
@N9IO0:00905:05943
TACGAAGGGTGCAAGCGTTACTCGGAATTACTGGGCGTAAAGCGTGCGTAGGCGGTGATTTAAGTCTGATGTGAAAGCCCCGGGCTCAACCTGGGAATTGCATTGGATACTGGATCGCTAGAGTCAGGTAGAGGGTGGTGGAATTCCCGGTGTAGCGGTGAAATGCGTAGAGATCGGGAGGAACATCTGTGGCGAAGGCGGCCACCTGGACCATGACTGACGCTGAGGCA
+
BAA;94:B;AAAC=@:;;@CA<AB:C5:9:CCCC>BABCC>CBB@@@A;;;>AB=@@CDI8;9;A@AAAA<:;CC:@ACC7CA;:9996;5;>>8?:?=9:5;7A=????@>88838;AA??>899?:?@@989+:=9=@<@>A8<<:>?BBBDHBB?988D:>>>?BB===;;;;B8IHBC?BBCBA;;;=@@>>C=:;6;;@@9::27<2444439:;;:::;:9366
@N9IO0:00912:05913
GACGAGGGATCCTAGCGTTGTTCGGAATCATTGGGCGTAAAGCGGGTGTAGGTGGCTTTGTAAGTCGAGTGTGAAAGCCTGGGGCTCAACCCCAGAAGTGCATTCGATACTGCGAAGCTTGAGTGGTAGAGAGGTTAGTAGAATTGTTGGTGTAGTGGTGAAATACGTAGATATCAACAGGAATACCGGAGGCGAAGGCGGCTAACTGGCTACACACTGACACTCAGACCCGAAAGTGCGGGGATCAAACAGG
+
CAAA;:;0;@@=ABBA@??CB?CCAB@CCBB?BA8???AD39:?908;;=>;@@=@DD>A??<?CA>?@9:;BBB7;;8==:;.>A??7>;;/<C>9D:;;=B:CBBBABCCBBC?BAI:CA<;@<@;;;B@@<@?BCBABA@D@CC@C@ABBBCBB9=CCF>@@@@<ABBA@A;;.4>@7<9=BC@DA@@=@;9399@A?BBB@CBB@???BBBBB@??@AAAACAAB@9===9?@AAAAA3@@AAA;AAB?
@N9IO0:00913:05939
GACGAACCGAGCGAACGTTGTTCGGAATAACTGGGCTTAAAGGGCGCGTAGGCGGGCTGTCAAGTTTGGGGTGAAATGCCGCGGCTCAACCGTGGAACTGCCTCAAATACTGACGGTCTCGAGGGAGGTAGGGGCGAGCGGAACTAATGGTGGAGCGGTGAAATGCGTTGATATCATTAGGAACTCCGGTGGCGAAGGCGGCTCGCTGGACCTTTTCTGACGCTGAGGCGCGAAAGCTAGGGGAGCAAACGGG
+
AAB?@:@?A@@?BB?AAA?BB@CC@C?AA@EBAA;:96;A;AB=BCBCCDDABBC=B@@?BC<@@C>CCC9CCIC?CCB@CAA?BBBB@C?CCC@DAC:;;?BAAA<@EBBAACA?A@AB@?A?.;;4;;;;;6;CCBCB?B>BBC@CCACB@BAABACBCB>BBBCCACB@@@99;7;C?B@CCC?C?B>8<<<+0+00+0ABAAAA;??5;;;*:99@CDCCBAA>@@B@@>8=<=====2>@8995:@B;
@N9IO0:00883:05963
TACGTAGGGTGCAAGCGTTAATCGGAATTACTGGGCGTAAAGCGTACGCAGGCGGCTTTGCAAGACAGGTGTGAAATCCCCGGGCCTAACCTGGGAACTGCATTTGTGACTGCATGGCTAGAGTCTGTCAGAGGGGGGTGGAATTCCACGTGTGAGCAGTGAAATGCGTAGAGATGTGGAAGAACACCGATGGCGAAGGCAGCCCCCTGGGATGAGACTGACGCTCATGTACGAAAGCGTGGGGAGCAAACAGG
+
ABBCBBBB=ABAD?BABBAFBDCB?@5:6<@@@B?CCBBM>BBB;;;@BA@=;;4;AA8ACC?CBBBC?B@@@A@6;:EB8AB<B8::?C@CBD>D=?@@??CC<BBBA???A@??;?@>?;?9:979A@999CAAA)@A=A=@=@<?@@AAAAABBAAABDD:??AAAAADCBBB??;??<<8???>???A<8:7?A<;;44333$39>6===77773<=>::877;;8888:=6=BB=BBB:>???@8>;;8
@N9IO0:00884:05980
TACGAGGGCTCCGAGCGTTATCCGGATTTATTGGGCGTAAAGCGTGCGTAGGAGGCATAATGCGTCTTCTGTTAAATCCGACCGCCTAACGGTCGAACCGCAGAAGATACGATTGTGCTAGAGAATGCTAGAGGTCTACGGAACTCATGGTGTAGGGGTGAAATCCGTTGATATCATGGGGAACACCAAAGGCGAAGGCAGTAGGACTGGGGCATTTTCTGACTCGTCAGTGCACGAAAGCGTGGGGAGCAAAAAGG
+
BBBBBBD=C::7;AAABA?ABB?B@ABC=BB@DC?A@ACC;@@C@B@AACC@BB@BBBB?BB:;;;B>ABCC?CC?CB?BDB7<;>@@=@@@CCCB@D?BBBCB?BBBABCBB>A???A=????:?AAA???A>??AA??9?8>?@C?A?;;;<?>>0<777*7;6;?497?AABBBACC5?:??=9=@;@9>==3930===//)/:////(55777(7555<>///;?@ABAA==>E7;;:99::-9;99999):9
@N9IO0:00897:05991
TACGTAGGTGGCAAGCGTTGTCCGGATTTACTGGGCGTAAAGAGCGCGCAGGCGGTCGTGCAAGTCGCGTGTGAAAGCCCCCGGCTCAACTGGGGAGGGTCACGCGATACTGCTCGACTCGAAGGCAGGAGAGGGAGTGGAATTCCCGGTGTAGTGGTGAAATGCGTAGATATCGGGAGGAACACCAGTGGCGAAGGCGACTTCCTGGCCTGTTCTTGACGCTGAGGCGCGAAAAGCTAGGGGAGCAAACGG
+
@>@@=00*0:::<:=BBE@CCCAC?BA@9??>?@:@AACE=AACBECC@<<800+0==>>>:39>@@@@AACBCC:AAA@@,@<=::96=>AA?2998)3;77;7748443;;=@:::BB@?;@=>?=9=;:::)0/6649(3,38(3,38888=B@B>>>3<;9778==>=;;;=4@A>B@BDD@C;;;=ABA>B>CAABF@C?CC>B>BBB?DF@BBAAACBBB=AAB;;;;-;;9=>CA9@AAB?;9<:
@N9IO0:00903:05973
AACGTAGGTGGCGAGCGTTATCCGGATTTACTGGGCGTAAAGCGCGTTCAGGCGGCTTGGCAAGTCGGGCATGAAATCTCTCGGCTCGAACCGGGAGAGCTGTCCGATACTGCTGGGCTTGAGGGCAGTAGAGGATGGTGGAATTCCGGGTGTAGTGGTAAAATGCGTAGATATCCGGAGGAACACCAGTGGCGAAGGCGGCCATCTGGGCTGCACCTGACGCTCAAGCGCGAAAGCTAGGGGAGCGAACGG
+
>2000<<600+0@0;7:?:>?>3;59>@9@BABA;A>?=<6=@??@@<A;0+0;+009=90;499444(444:<=4=:9995929=:9::E<C@>@@;:5>>;@;@BBBBABABB?6:;6;;BD?@@@@@AAB?AAB?;;6;@A5;8;C>CBB;;;C>;;;;.;BB@@@@@?@?<5=4@>7??A@@?@959;??A@C?::7:299999=9@BBCBE>B@@?BC:::=@:::BAC;B:99<<<2<9;9:9:::
@N9IO0:00904:05968
TACAGAGGGTGCTAGCGTTGTTCGGAATTATTGGGCGTAAAGGGCGCGTAGGCTGTTTCGCGTGTCCGATGTGAAAGCCCACCTCTTAAAGGTGGAATTGCATCGGAAACTGCGAGACTGGAGTGCCGGAGAGGGTGGTGGAATTCCTGGTGTAGAGGTGAAATTCGTAGATATCAGGAGGAACACCGGTGGCGAAGGCGGCCACCTGGACGGTTACTGACGCTGAGGCGCGAAAGCGTGGGGAGCAAACAGG
+
CCBBBBBB<BCA?@@@??<?A?CC@C?B?BB?BB=BA@AA<AB=BDCCCCD@BBABB<@@??AB@?=ABAABCED=BBD?CC?BCC@CC8:8;@=B9@6;:BACD?CC>BBCBBBAAA9949@>@A@D@BBBBC>CC@CC@C@D?B?BDACCBAAAA?CBAB=C?AABBAAAA@@@@<@@?B@BBB@D@BC@BBA495:91:;@>=@@8@@@=?=@@@;;;??;;;;5<;;BCG<;:99A??5:9?A?8???;
@N9IO0:00866:06025
TACGTAGGTGGCAAGCGTTGTCCGGATTTACTGGGCGTAAAGGGCTTGTAGGCGGTCCGTTAAGTCCGGTGTGAAATCTCCCGGCTCAACTGGGAGGGGTCATCGGATACTGGCGGACTGGAGGTGGGCAGAGGAAAGCAGAATTCCCGGTGTAGCGGTGAAATGCGTAGATATCGGGAGGAATACCAGTGGCGAAGGCGGCTTTCTGGGCCTATCCTGACGCTGAGGAGCGAAAAGCGTGGGGAGCAAACCGG
+
CC@@ACC?BB@BB@BDBB@BBC?B;:9:0;@@@@8;9;@@7C>7CD?B@;;7:@8=B<??>A=@AC?B>;;;BBC=;;<DG>E@BB@C666=>05555&5888;<8<BBBBB>;;5;@@?=AA8@@@<ACCDC?CC>BBBAA?B@DG?E@AAAAA;;7;AAD=BBBBGBBBAAA;;;/7819187;6;=AA<AAA<@:9:4:?@;?000,0*0<<<;BA<@@@999@;?@A;;;;&;=9:5<=0;;?C@>D:C?
@N9IO0:00874:06021
TACGTAGGGTGCAGGCGTTAATCGGAATTACTGGGCGTAAAGCGTGCGCAGGCGGCTCCTTAAGTCAGATGTGAAATCCCCGGGCTTAACCTGGGAACTGCGTTTGAAACTGGGGGGCTGGAGTGTGGCAGAGGGGGGTGGAATTCCAGGTGTAGCAGTGAAATGCGTAGAGATCTGGAGGAACACCGATGGCGAAGGCAGCCCCCTGGGCTGACACTGACGCTCATGCACGAAAGCGTGGGGAGCAAACAGG
+
AAAAAAAA<AB:9;>;;;;B8BBB=A;@<@AABC>A@ABB<B@@@BBBBBB=994<957<6;?ABCB=C;66<;;24<44&4<0::9<7;:=<=6=9<<@@@>@/33:18=88888$8;@==:?:994?===<<<<<'???C?A=@7;;>@@@;;6666ABB=:;<CBCCC;96;<<8>><A;;;?;>>><9>>>:>:ABBBCCC3AA?<AB@AAA>>98////0/6;:?BBBB>BAAABBB298@9;3;:@4
@N9IO0:00874:06029
TACGTAGGGTGCGAGCGTTAATCGGAATTACTGGGCGTAAAGCGTGCGTAGGCGGTCTCGCAAGCTGGGTGTGAAATCCCCGGGCTCAACCTGGGAATGGCATTCAGGACTGCGAGGCTGGAGTGCGGCAGAGGGAGGTGGAATTCCACGTGTAGCAGTGAAATGCGTAGAGATGTGGAGGAACACCGATGGCGAAGGCAGCCTCCTGGGCCGACACTGACGCTCAAGCACGAAAGCGTGGGGAGCAAACAGG
+
CC;;;BBB=BBBBBB:;;?B?BBB=A=@=@BABC>;;:CC=CCCCC?@@::4:A;AAAABBC=A?@@A9AAAAAA;@AAA5??9?AAB?A?99929?;;7BBB@AAA@BBAAABBB@CCE?BABA@A?@899?@8993993;=@>A?BBA@A??@BBCCCCD=CCCC???BBAABBC<??9:7:BB?BAAA?AAA?C?@?@B=?A>AAE>C@BAAC@@@C@C@CBH@BBBBAAA;A;;:;;;.;@???8@@A=
@N9IO0:00879:06040
TACGTAGGCAGCAAGCGTTGTTCGGAGTTACTGGGCGTAAAGAGTGTGTAGGCGGTTCGCTAAGTTCGGTGTGAAATCTCCTGGCTTAACTGGGAGGGTGCGCCGGAAACTGGCGGGCTAGAGTGTGGGAGAGGGAAGCGGAATTCCTGGTGTAGCGGTGAAAATGCGTAGATATCAGGAGGAACACCGGTGGTGTAGACGGCTTCCTGGACCACAACTGACGCTGAGACACGAAAAGCGTGGGGAGCAAACAGG
+
ABB@@::49444=9=;<<<C><>@<A<<9=///<3///::3:<<<><<AAA@BG@C@CEA@??CC?CD?AABCCC>C@?@@@?<?A=@=AABE>BBD>CCABB?A=AB=@@@;>@<2;@?;:4:A;:;05?:>C7B=A@@<@=C>D=?@7;AABB@B7@;;55&5::@@BCBBAA:9758;13-34:59?AB?CC<;;<;;>AA5;8;B=AB9;;B>ABAB@@@?A@CAABB;;;;-;9>:999-7;;<>9@9:4
@N9IO0:00889:06058
TACGAAGGGTGCAAACGTTGCTCGGAATCATTGGGCGTAAAGCGCACGTAGGCGGCTTCGCAAGTCGGATGTGAAATCCCTCGGCTCAACCGAGGACGTGCATCCGAAACTGCGGAGCTTGAGTATGGAAGAGGGTCGCGGAATTCCCGGTGTAGAGGTGAAATTCGTAGATATCGGGAGGAACACCAGTGGCGAAGGCGGCGACCTGGGCCAATACTGACGCTGAGGTGCGAAAGCGTGGGGAGCAAACAGG
+
CCC::8;D>ABBEE=@???B@@@@;@=@B@A6AD8?@?CD<A?@@B>BADB??>4:;7:<:?5::AA?B::;CBC>CCD<@;929<BD@I@C6;:;BBAAAB@@<???6=>?9;6;;;B69:8:AAB9C7@;;;,:>@BC@B>A>AD>B?BC@????;>@?B>C@CCCCCDCBB=>>7CA=A<@>=9=@;@<@A;7<8<?7@>>?89:9)5.5.59555<>@AC;;;5;@@BBC7;;B;;;;.;:;55)55:5
@N9IO0:00908:06041
GACGTAGGGAGCGAGCGTTGTCCGGATTCATTGGGCGTAAAGCGCGCGTAGGCGGTTTGGTAAGTCGGATGTGAAATCCCGAGGCTCAACCTCGGGACTGCATCCGATACTGCCCGACTAGAGGTAGGTAGGGGAGATCGGAATTCCTGGTGTAGCGGTGAAATGCGCAGATATCAGGAGGAACACCGGTGGCGAAGGCGGATCTCTGGGCCTTACCTGACGCTGAGGCGCGAAAGCTAGGGGAGCGAACAGG
+
CC@@A@@@<@@@@@@?@@=ADC@GFBB@BCB@CC=?@AAB9A;9;@AAA>>;9:2:@7C<CE:BBBB<CBBBBC@26;<4@A>:>@@?<??@@@@:???@?@@B?BBBBBBBBC<AABBABAA>B??:?@@@A8AAAAAA?C>@=@<??:???@@=<8<<<<6==>>?=888>;:@B=AA@B?BDCAC?BBACCA>@=@A=A?AC@@BB<A?A?AA=@??>@?989=8999==@9AAAAAAA5???=@=;;;5
@N9IO0:00881:06094
TACGGAGGGGGCAAGCGTTACTCGGAATTATTGGGCGTAAAGGGCGCGTAGGCGGTCGCGTGCGTCGGAGGTGAAATCCCCGGGCTCAACCCGGGAGCTGCCTCCGATACGACGCGGCTTGAGTCCGGGAGAGGGGAGCAGAATCCCAGTGTAGCGGTGAAAATGCGTAGATACTGGGAGGAATACCGGTGGCGAAGGCGGCTCCCTGGACCGGTACTGACGCTGAGGCGCGAAAGCGTGGGGAGCAAACAG
+
:;;9249444$4;3::958;:5668<9>:;;9;>6>==<<4<<5<=<><55.55.5:5;5@00/>>>,//4:///(////&/7.89=>)//(/9(/////;+559;958;33/6//)/::=@??A;??:?CAAAC398////)//9+//::::<<;5:4444&444:999:::555@3894:8:;;9=8<=75//171//)/:::.9;2546;.55/////:::7//)/599;=4;;99599&44<<<0944
@N9IO0:00883:06063
TACGAAGGGGGCGAGCGTTGTTCGGAATTACTGGGCGTAAAGGGCGCGTAGGCGGTTTGACAAGTCAGGCGTGAAATTCCCGGGCTCAACCTGGGGGCTGCGCTTGATACTGTTGAGCTTGAATGCAGGAGAGGATGGTGGAATTCCCAGTGTAGAGGTGAAATTCGTAGATATTGGGAAGAACACCGGTGGCGAAGGCGGCATCTGGCCTGTGATTGACGCTGAGGCGCGAAAGCGTGGGGAGCAAACAGG
+
AAA:;6:=@=0@ABBAAA?@@>@C@C@C?B@???<?ABFF>CD?AAABBAB=@A=@B=ABBB<@@CBB>???BBB;A;@@9@A9@B;;5;>@@@@@*;;A@@@C@BBCCBBBC@BAAADACC@BCCCF=:::;@CCC?CCAD?@?@B=ABBABA;;;<@;;;6;?BBBBBBBCD<??9?=@@?A@@=@>;;5;@?<@<;;4;9?:=<<?;?BBA@B@@;;;A@:::??==:::/;:::BBB6AACBB;::;5
@N9IO0:00905:06083
GACGAACCGTGCGAACGTTGTTCGGAATCACTGGGCTTAAAGGGCGCGTAGGCGCCCGCCGTGTCCGGGGTGAAATCGGTCCGGCCTAACCGGACCATGGCCTGGGAGACTGGCGGGCTGGAGGCGGGTAGGGGCAGCCGGAACCATCCGTGGAGCGGTGAAATGCGTTGAGATGGGTGGGAACGCCGGTGGCGAAAGCGGGCTGCTGGACCCGATCTGACGCTGAGCGCGAAAGCCAGGGGAGCAAACGGG
+
@@A;;5;:@;;9@@>AAA4::=@A>B?CBA@CDE<BA?BB=AB=BBBBB@@==:;;0;?7A@BAC@BDC9B@A@6@00*0:27896/3-35?-447;;;7;499;/348844.5<>2<;;244-33:(33488+333;7;7<7:-733-333-333:7<>?@9@=?A@<@?@AABB=BAD;B8::8=A<AB>A<<<300/8(/////;599:3:9;ACBBBA955656====?466?BBDD7@A;;<0;A@8
@N9IO0:00905:06107
TACGTAGGGTGCGAGCGTTAATCGGAATTACTGGGCGTAAAGGGTGCGCAGGCGGCGTCGCAAGTCAGGCGTGAAATCCCCGGGCTTAACCTGGGAATGGCGCTTGAAACTACGATGCTGGAGTATGGCAGAGGGAGGTGGAATTCCACGTGTAGCGGTGAAAATGCGTAGAGATGTGGAGGAACACCGATGGCGAAGGCAGCCTCCTGGGCCAATACTGACGCTCATGCACGAAAAGCGTGGGGAGCAAACAGG
+
BCBBBBBC<@@@AA@000+0+0AA7C@C@CCBCB8>@AAB;AF>;;;CBCC@CC@C;:9==B@BBA;:59><>@@99:;:-;?8=@?C?C?BBB>B>A@@;;;B<@@B=BBBBAABCCCF<666CCD:B@@@@B=@><@A=A;@>A=A@A@?@BC=@<@;;;;&944::AA@@;;B>D7<A;B;;;<=@>>@;@AA=A>@@@@?CB@BBD/;2;5;?=<<<000797/;;=A<555'5A?:999*599?=:>AC=
@N9IO0:00864:06137
TACAGAGGGTGCTAGCGTTAATCGGATTTACTGGGCGTAAAGCGTGTGTAGGCGGTTCGTTAAGTCGGATGTGAAAGCCCTGGGCTCAACCTGGGAATTGCATTCGATACTGGCGAGCTAGAGTACGGTAGAGGGCGGCGGAATTCCGGGTGTAGCGGTGAAATGCGTAGATATCCGGAGGAACACCGATGGCGAAGGCAACCGCCTGGGCCTGTACTGACGCTGAGACACGAAAGCGTGGGAGCAACAG
+
CCCAA@@@<@BABAAA@@?C?BBB>@??<@A@AD>CACCC>AAA999A@??=::6;>AAA>A>@@AA@CCBB@AA6;<9)5A;1AA;;.58BB>6C;D466;A=ACCCDCBB@B9559@;:>?>C>B@CBBCBE=@@>@@>B=B;@=@C?CBCBB??9>:8739A@@AAACA@::59344.439;;5<<5616=>9>:ABACABB@BBE>@=@BBBBBBDCCA@@;;;ABBBAE<AAF000+0000*--5
@N9IO0:00869:06142
TACGGAGGGGGCTAGCGTTGTTCGGAATTACTGGGCGTAAAGGGCGCGTAGGCGGTGCGGTAAGTTAGGCGTGAAAGGCCCGGGCTCAACCCGGGAATTGCGCTTAAAACTGCCGCGCTGTGAGTCCGAGAGAGGATAGCGGAATTCCCAGTGTAGAGGTGAAATTCGTAGATATTGGGAAGAACACCAGTGGCGAAGGCGGCTATCTGGCTCGGTACTGACGCTGAGGCGCGAAAGCGTGGGGAGCAAACAGG
+
AACD?BAECG2CCBBB@@7;;@BB?C@B?BB;;;0;?=?>6B=7BA<AABB>@@=@CBD@BA<AA=A@;?:;;BB<B=A@=AD>ABBCAIC?CC>B?B:;;CDB4;;:*599?.99999A?<???D:BCFFD@@=@AA?:;5;0405=4<<=BABBBB?BBDD=B>>??999B@A>AC9A=9749@A==??B>??B?B?>><>>>BB>=:BCCB@CBBCCBBCBB?996;?@?@A;@BDEEFE8DBCCE>AA@?
@N9IO0:00894:06137
TACGGAGGATCCAAGCGTTATCCGGAATCATTGGGTTTAAAGGGTCCGTAGGCGGTTTTGTAAGTCAGTGGTGAAAGCCCATCGCTCAACGGTGGAACGGCCATTGATACTGCAAGACTTGAATTACTAGGAAGTAACTAGAATATGTAGTGTAGCGGTGAAATGCTTAGATATTACATGGAATACCAATTGCGAAGGCAGGTTACTACTAGTGGATTGACGCTGATGGACGAAAGCGTGGGGAGCGAACAGG
+
CAAB=::5;@?9?<?:;:?@AAAG?B<??BB9=>8==8B;5<=5<B999<?7991:AA2@@C<@?BBBAB9ACBA;@@B;BA=<B@@@@BA>AD?@>AC@C@CE?CBBBCBBBB9<<@B99::C:BBB<<7;9=5:26=@@@ADEBCCA@@@@@@;;7;CCC?B@@@?@@?@@A:=<>:9293<8<6<4903388-3-3::5;8::>??==;00*0;:@AAACAA@??8=?999.9===?@@6@A@AA=;;;>
@N9IO0:00901:06118
TACGTAGGGTGCGAGCGTTAATCGGAATACTGGGCGTAAAGCGTGCGCAGGCGGTTTTGTAAGCCAGATGTGAAATCCCCGGGCTTAACCTGGGAATGGCATTTGGGACTGCAAGGCTGGAGTGCGGCAGAGGAGACTGGAATTCCCGGTGTAGCAGTGAAATGCGTAGATATCGGGAGGAATACCGATGGCGAAGGCAGGTCTCTGGGCTGACACTGACGCTCATGCACGAAAGCGTGGGGAGCAAACAG
+
@ABCBCCD=::9AAA>@@<@=@BA;B000@>>><;9;CD=C<;<CACA9:6:B=BBB<BBBACD@BCB@@@<<<28?==2?@9@>7A7@7@??8?<>A?====.:9-3>=<<A;>;:9923>>A?A?>>?AC@@@AAAA=B=B7BC:A<=;@==00/6337079DCCCC@???;<7.783:8??>;A8994::D<=5;;?577:7755,223>655:56//..557==<;79:35;:===</855;:.877
@N9IO0:00911:06123
TACGGAGGGTGCGAGCGTTAATCGGAATTACTGGGCGTAAAGCGCACGTAGGCGGTTTTGTAAGTCAGATGTGAAAGCCCCGGGCTCAACCTGGGAATTGCATCTGATACTGTTCAACTAGAGTATGTTAGAGGGAAGTGGAATTCCGGGTGTAGCGGTGAAATGCGTAGATATCCGGAGGAACACCAATGGCGAAGGCAACTTCCTGGGACAATACTGACGCTGAGGTGCGAAAGCGTGGGGAGCAAACAGG
+
BBBD@@@A<@??BCCBBB?B?BCD@E>@>ABBBD>BBBCD=BACCD:::CC@BB>BFF;CCCACBBCCCBBABAC6:9A@5?A<ABBB?B?ABC<A<?=@A9:9ABADBDAAA?BB@B@@@BBBCBCC@BC;;;0;@AAA@C@CACAEF?BBAB@BB?BCCC?CCBB@@?@@@@@=@=@C>B>BBA=A>BC@BA@7<7<A=@B@B?;;;7;@A=AABBBCBBABAAA?@??:89.:>@@BBB9AAACC=BBD>
@N9IO0:00864:06178
TACGGAGGGGGCTAGCGTTGTTCGGAATTACTGGGCGTAAAGGGCGCGCAGGCGGCTGCTCAAGTCAGGCGTGAAAGGCCTGGGCTCAACCCGGGAATTGCGCTTGAGACTGGGCTGGCTTGAGTGCGGGAGAGGATGGTGGAATTCCCAGTGTAGAGGTGAAATTCGTAGATATTGGGAAGAACACCGGTGGCGAAGGCGGCCATCTGGACCGCAACTGACGCTGAGGCGCGAAAAGCGTGGGGAGCAAACA
+
@DBB>AACCC1BCBBBAB?AA?CE@C@C?B@?>=5=>?AB<AD>@AABABB>BB?B;<;C;;595<<@@B@@@DC?F>B@BDD9;99@29506<2;6;16;<>;5?<ACB>>>6A;;6;B:B==>CAA@<?BAA=??A<?>;B=B=BC:@@>;;;<;:5:<@B=C=B@666==A@;?@6:27?:=>@<A>9949=?2;5;;=A5;5<<<8>>455<7<995:<@=<<<7;@9;999&44;;;<<.::;9909;
@N9IO0:00876:06164
TACGGAGGGTGCAAGCGTTATCCGGATTCACTGGGTTTAAAGGGTGCGTAGGTGGGCTAGTAAGTCCGTGGTGAAATCTCCAAGCTTAACTTGGAAACTGCCGTGGATACTATTAGTCTTGAATCTCGTGGAGGTAAGCGGAATATGTCATGTAGCGGTGAAATGCTTAGATATGACATAGAACACCGATAGCGAAGGCAGCTTGCTACACGAGTATTGACACTGAGGCACGAAAGCGTGGGGATCAAACAGG
+
AAA@;AAA<BBCC@D@@@@B@@5;57<5::;333(38(33(3:3<<==CDB?AAA<ABBABB?BBC@DBB@BBBB:B@@B=B;;>;8=8=@<C<DJ>DBBC966?9=BBBA=A9?:>>?;>?:>89988>;;:4:@<A;;8;?AA;;;A@:::??@?<@BAC<::;B?BCC@@A@A;;;@AA:@AB;:;CBCBCC?C@BBCCDACCHDCCBBCCCCB?;;;CI;;;;4;;;;;;0:>:?A=>2;;;==069<9
@N9IO0:00884:06189
TACGTAGGGTGCGAGCGTTAATCGGAATTACTGGGCGTAAAGTGTGCGCAGGTGGCCACGCAAGTCGAGTGTGAAATCCCCGGGCTTAACTTGGGAATTGCGCTCGAAACTACGTGGCTAGAGTGTGGCAGAGGAAGGTGGAATTCCACGTGTAGCGGTGAAATGCGTAGAGATGTGGAGGAACACCGATGGCGAAGGCAGCCTTCTGGGCCAACACTGACGCTCATGCACGAAAGCGTGGGGAGCAAACAGG
+
DCABABBB=ABABCCCAB<B?BBC@C?C?CCCCC>@@@CC>CBAABBC@@@=9:7;8B@=BB@BBB@@@BCCBBB=BDEF8BB5=>4;499297*36;6;@BBBAB<>5;:B=@::3;A@?<<<BAA=AA??=;?193::3;5;7;?BCCDCBAB==9AACB>A@@@=:;6<<@@AB<@A?C>BBD@BDCC@BBC?B?BBBA<?;>=>=5>5=>B@>@@@;:9944445:>;;A7>CC;;;;*944<>5@@B9
@N9IO0:00887:06205
TACAGAGGGTGCGAGCGTTAATCGGAATTACTGGGCGTAAAGCGCACGTAGGTGGCGACGTAAGTCGGGTGTGAAAGCCCCGGGCTCAACCTGGGAATTGCATTCGAGACTGCATTGCTGGAGTACGGAAGAGGAGGGCGGAATTCCCGGTGTAGCGGTGAAATGCGTAGATATCGGGAGGAACATCAGTGGCGAAGGCGGCCCTCTGGTCCAGTACTGACACTCAAAGTGCGAAAGCGTGGGGAGCAAACAACGG
+
=>@@@@BC=BBBA@@:9:5:?BBB@C>@<@==>=6==8::/9?@ABBBDBD<@@7<;;;@@A>BBACE>BB@;::/9=<=2=@9@@AC?C?BCE>D=@9;;;;9@@;<;BB@@@?;==>=;==>:;:9=;==?4:9C=CC?B?A=AB:@:9;9BA;;89@@D8999???999A<=>>4<;.5.44455555.555.5494.49)/;<<*/0*0/0>@@>>599?;;;)9?>;;9>,99<====0;/--5,--(--3
@N9IO0:00909:06196
TACAGAGGGTGCAAGCGTTAATCGGAATTACTGGGCGTAAAGGGTGCGTAGGTGGTTTGTTAAGTCAGGCGTGAAATCCCTGGGCTCAACCTGGGAACTGCGTTTGATACTGGCAGACTCGAGTCTGGTAGAGGGTAGTGGAATTCCGCATGTAGCGGTGAAATGCGTAGATATGCGGAGGAACATCAGTGGCGAAGGCGGCTACCTGGACCAAGACTGACACTGAGGCACGAAAGCGTGGGGATCAAACAGG
+
AACABACC=@@;=9<899=@=@BA=@;?=?@@@D>;;;BB;@@9@C>@@BC@AB5;;0;;=A7B@BAA?;::BBD;@@B=ABB=CBCDAC@CCC>C8;;A@:<;09@@A@;;6:A@AACCBBBBBAB?CAAABC>B@??A??>A>@=?@A833?A>85=>C=6?>?@?B@BAB@A@A7936;=>????@>>;>==7:7:B<????:==:==<@:>@@@>>>@A=;9:487...6.6888865)578AD;A>>5
@N9IO0:00881:06227
TACGAAGGGGGCGAGCGTTGTTCGGATTTACTGGGCGTAAAGGGCGCGCAGGCGCCCTCCAAGTCAGGCGTGAAAGCCCCGGGCTTAACCTGGGAATGGCGCTTGGGACTGGGGGGCTTGAGATCGGGAGAGGAGCGTGGAATTCCCAGTGTAGAGGTGAAATTCGTAGATATTGGGAAGAACACCGGTGGCGAAGGCGGCGCTCTGGACCGAGACTGACGCTGAGGCGCGAAAGCGTGGGGAGCAAAC
+
@?A@@9>???,@AA@>?A=A?<@=29:<3?ABBB=;:;AA<AC=BCBBA<;4<9;>4;?:C7??BCC?BA<<=9)////'/:3<=8=:=6<@D:B?BB?BCCC5;;0;@@B=B>B&@@7:6@@<BBB<AAAB=;;;CCBAC@B@BC<BBA@@@@AA>AAAC=B455@AA?>99-33(47<<8==B7=7@@6@==7=>CD7?:@BBCC<=>>ABAAABB;;773:>?9>A:7>?:?AADDFF6;;;:;6;
@N9IO0:00884:06255
TACAGAGGGTGCGAGCGTTAATCGGAATTACTGGGCGTAAAGCGCGCGTAGGTGGCTTGTTAAGTCGGATGTGAAAGCCCTGGGCTTAACCTGGGAATTGCATTCGATACTGACAGGCTAGAGTGTGGTAGAGGAGTGGATTCCGGTGTAGCGATGAATGCGTAGATGATCGGGAGGAACACCAGTGGCGAAGGCGGCTTCCTGGACCAACACTGACACTGAGGTGCGGAA
+
ABBBCCCB:?@==;<<995:;?BB?C@C?A???A9@>999.:>@@AA@@AC?CC?BB=@?4;5;;8>;>=<;9:9-44;08:>56646:>@DDC>C@D?B@@@=@BABBBBAAA;;5;B5595559:.55:99.--,,(,,(,(,,,--6/////77*/4:@99555555555)5:5:45568<7796---383-,(,-(-079455.549444445;55555.5555.55
@N9IO0:00885:06235
TACAGAGGGTGCTAGCGTTAATCGGATTTACTGGGCGTAAAGCGTGTGTAGGCGGTTTGTTAAGTCGGATGTGAAAGCCCTGGGCTCAACCTAGGAATCGCATTCGATACTGGCAGGCTAGAGTACGGTAGAGGGTGGCGGAATTCCGGGTGTAGCGGTGAAATGCGTAGATATCCGGAGGAACACCGATGGCGAAGGCAACCACCTGGGCCTGTACTGACGCTGAGACACGAAAGCGTGGGGAGCAAACAGG
+
BBCDC@@@;@B@@AA=;>9=49:A??@@;@A@@@9>>988-9@@=@@ABBB?CC5:;.;@4;5;A@@<;@B@CBB.000)/>:)//997>8A@@;?=@@BCCC@CCBBACBB@CBB?BB<A;;;A;@9>0//::5:B0996B5;8;?CC>BBBBB:;65;=:4@@??<<:90//727277294;=B;C?>>:>>>4646C?C@CB@HCB>B>@@ABBCBCBBBBCBBBAA?;::.;BCCCFE<BBBBE>BBC?
@N9IO0:00889:06212
TACGAAGGGTGCAAGCGTTAATCGGAATTACTGGGCGTAAAGCGCGCGTAGGTGGTTCAGTAAGTTGGAAGTGAAATCCCCGGGCTCAACCTGGGAACTGCTTTCAAAACTGCTGAGCTAGAGTACGGTAGAGGGTGGTGGAATTTCCTGTGTAGCGGTGAAATGCGTAGATATAGGAAGGAACACCAGTGGCGAAGGCGACCACCTGGACTGATACTGACACTGAGGTGCGAAAAGCCGTGGGGAGCAAACAG
+
=@A:;59:29::A<@?@A>@:A@>4?;?;@AAAB=BAA@C3:;:999>>AA=@A=@?CDCBB@BC?C@B?CBBB@:BBB@-::49AAA?C=99:09<?;:;::)49>?0:95=99:96:AAAA@>;92:::<<<5<<8995=9:>5;6000000<<?=?977*73333;;;<8383145:5:3844.49996;<:-3-33778=<8>=;989@?>==>==::99:4>6=994///&//)/////&/4444(444
@N9IO0:00895:06256
TACAGAGGGTGCGAGCGTTAATCGGAATTACTGGGCGTAAAGCGCGCGTAGGTGGCTTGCTAAGTCGGATGTGAAAGCCCTGGGCTTAACCTGGGAATTGCATTCGATACTGGCAGGCTAGAGTGTGGTAGAGGGAAGTGGAATTCCCGGTGTAGCGGTGAAATGCGTAGATATCGGGAGGAACACCAGTGGCGAAGGCGGCTTCCTGGACCAACACTGACACTGAGGTGCGAAAGCGTGGGGAGCAAACAG
+
DB@A@AAB<BB@A9998929:==@>A?C@D???D<???AA:@@B@@>@@@@=@@<@A=@AAA<@@AC@BAAAAAA<BBB=BBB=B@;@496:?A9C=C7;;>?9==;<;AAC@CAA<@A999@@@@B46;BBBB=B<BCB?B?B?AC=B=?>00000)/888(/8C;;:BAA@;:9<244.9.555.5::?:?@:39399344.4.483:<9@=AACAA@BD@>>;;4:=@;99)4@=5555&5;;;;4494
@N9IO0:00870:06264
TACGAAGGGGGCGAGCGTTATTCGGAATCACTGGGCGTAAAGCGTGCGTAGGCTGTTCTGCAAGTCAGGAGTGAAAGCCCAAGGCTCAACCTTGGAAGCGCTCTTGAAACTGCAGGACTAGAATTTGGGAGAGGATAGCGGAATTGTCAGTGTAGCAGTGAAATGCGTAGATATTGACAGGAACACCAGTGGCGCAAGCGGCTATCTGGACCAACATTGACGCTGAGGCACGAAAGCGTGGGGATCAAACAGG
+
@@C@>:?@??0@A;;9@@?BCAEG@D@BBB@BBG>@@@BA<AABBBAA@AA@CBBB@CBA@B=@@@@A=ABBBBB<AAB:A=A@CCBB@BADAD@C@B@@?BBC@BBB=BBCBBB@?????=9?@:AB>BBBB>BBBBBB8B?B@CBBBBBAB@BBBB?BB>6???BBBAA???8;?AAA?C>BAE?BBAA=@A>>48<A=BBB>??B?BB@B>AAC=@@C;;;A@@<@A?@@@:@BBCEEE;@@@CC=@@@?
@N9IO0:00871:06302
TACGAAGGGGGCTAGCGTTGTTCGGAATCACTGGGCGTAAAGCGTATGCAGGCGGATCATTAAGTCGGGGGTGAAATCCTGAGGCTCAACCTCAGAACTGCCTTCGATACTGATGATCTTGAGTCCGGGAGAGGTGAGTGGAACTGCGAGTGTAGAGGTGAAATTCGTAGATATTCGCAAGAACACCAGTGGCGAAGGCGGCTCACTGGCCCGGTACTGACGCTGAGATACGAAAGCGTGGGGAGCAAACAGG
+
BBCA?=@CDC3CBABABC>AA@CC@C>AACC@@A:;<:BB=AABBAAAC?>:@B>BBC@?=?9=<;;;;;,<=@?9@A=??@B?AAAA=A?AAAAA?@@@@@C=@A@ABACCCCDBBCD@BBCCC@CF>CAAA@CCCDCC?B?BAABBBBBBCC@A@?AAAE>C@BBBBBCBBB>AAAA=??=@?A?BA@?=A871:::9/9;@=>;A;@@8??ABBBBA>;:?==?@;;;DCD>D@@@CBB:BBBCE>@>?<
@N9IO0:00881:06274
TACGAAGGGTGCAAGCGTTAATCGGAATTACTGGGCGTAAAGCGCGCGTAGGTGGTTCAGCAAGTTGGATGTGAAAGCCCCGGGCTCAACCTGGGAACTGCATCCAAAACTACTGGGCTAGAGTACGGTAGAGGGTGGTGGAATTTCCTGTGTAGCGGTGAAATGCGTAGATATCTGGAGGAACACCGGTGGCGAAGGCGGCATCCTGGACCGACATTGACGCTGAGGCGCGAAAGCCAGGGGAGCAAACGGG
+
@@@;;7;D=ABBB?B@@@>A>?@A==8<<?==?@9>?=?@9@@A@@@A@AB?BB?B@;;;CC?@AAC:<<BB;;;4<BBC.;;7;@BB@C@EEE>B9;;@@?BB?BBB:BAAA@@@;@AA@??????;???==<59:178,3,33(3,373>A<<?A=@BAA;@937777;;;777>9>A?B?CCB@B?;;6;;B?B?CC?AACC?AB?BA?A;;;<5;ABAAA;;;89;BCDC;@?5;;;;.9:;;;.59@7
@N9IO0:00885:06283
TACGGGGGGGGGCAAGCGTTGTTCGGAATTACTGGGCGTAAAGGGCTCGTAGGCTGCCAACTAAGTCGGATGTGAAATCCCCAGGCTTAACCTGGGAATGCATCCGATACTGGTTGGCTTGAATCCGGGAGAGGGATGCAGAATTCCAGGTGTAGCGGTGAAATGCGTAGATATCTGGAGGAATACCGGTGGCGAAGGCGCATCCTGGACCGGCATTGACGCTGAGGAGCGAAAAGCCAGGGGAGCAAACGGG
+
AACCCCCCCDC"@?4;;9;49:<BC@C@D>@@@@>5?@9;9,94,9>>ABCC@C;;;9;6;BB=ABC@:BCCCCB>4@<99+//)0><A?B@BB@:A@44449;<?ABBBBEGE@D@CBACC@CC?CC>BBCGH>CCCBAB@=@?A?AA?;;<@@?@=@@AD>DD@@@BBBBBAAAA>@@<@>AAA>A=@@=@CC5;7;;;CAD?BB@BB@D@BBC?C@BBBAAAB=AAA;;;;&:<7;;A;.55:55)59;6
@N9IO0:00890:06266
TACAGAGGGTGCAAGCGTTGTTCGGAATTATTGGGCGTAAAGCGCGTGTAGGCGCCTTGCAAGTTGGGTGTGAAAGCCCTCGGCTTAACCGAGGAAGTGCGCCCAAAACTACAAGGCTTGAGTGCCGGAGAGGGTGGCGGAATTCCCGGTGTAGAGGTGAAATTCGTAGATATCGGGAGGAACACCAGTGGCGAAGGCGGCCACCTGGACGGTAACTGACGCTGAGACGCGAAAAGCGTGGGGAGCAAACAGG
+
CCA@A@BB=@@>?;>=<=3::;@C?B:B=>?4:4(7<373(33888?@@AB@;;;>@<?@FADD>@@<ADAABC8;;B;BCB=AC?B<@8;;B@D@CCBB@AA09:9-:==?@=A=?=:9::=??;??CBAAF?AA>AD@C=@<@A<A=@A@BB@@>@BBL?HGCCBCBB@AA@@@6>>;A;???;?;:;5;AA?B?C@?@?00-0A<>@C00:=@@CCCA????A>>@@9998&8;;:877(7;ABB=BBB9
@N9IO0:00897:06278
CACGTATGGGGCGAGCGTTGTTCGGAATTATTGGGCGTAAAGGGTATGCAGGCGGTTTCGTAAGTCTGGTGTGTAAGACCACAGCTTAACTGGGGGAACGCATTGGAAACTGCGAGGCTTGAGTACAGGAGGGGGAGCTGGAATTCCAGGTGTAGGGGTGAAATCTGTAGATATCTGGAAGAACATCAGTGGCGAAGGCGAGCTCCTGGCCATGTACTGACGCTGAGATACGAAAGCGTGGGGAGCGAACAGG
+
CBBAA@;:::-;AAA;;;<@@@CC@B@B@CC@CF?999CF>CC>CB??:99;9905>555:<466>>=8AA?;=@399<-38::@A=A=A@AACA2A@;9;>C=@<?B=@@@ABAB>BA066==C==<9/////$////<8<8>:><>>:666====2=??@7;;;:::?AAABBAA?A=@@=@@AAA?@@?CAB?A?AB@@ABC@DF@C<;;CCCCBBB@@ABCCBBBCE;:;6<BCABBC9BBCBC<;;EG
@N9IO0:00901:06286
TACGGAGGATCCGAGCGTTATCCGGATTTATTGGGTTTAAAGGGAGCGTAGATGGATGTTTAAGTCAGTTGTGAAAGTTTGCGGCTCAACCGTAAAATTGCAGTTGATACTGGATATCTTGAGTGCAGTTGAGGCAGGCGGAATTCGTGGTGTAGCGGTGAAATGCTTAGATATCACGAAGAACTCCGATTGCGAAGGCAGCCTGCTAAGCTGCAACTGACATTGAGGCTCGAAAGTGTGGGTATCAAACAGG
+
BBCC???=>::6;A@@AA?BBB>A5;;>8@?@CD>BB?AB9AA=:::CC?@?BC?CBBBB=A8:9A@@@=A@ACD=AAA;@@C=BB=B?C==;;;;.;5;;BCB?CCCBB@A8:<A@DD=@@@@@A@@@=AAB>AAA?AA;=393;@@B?CCBB@@A>???D>BAAA=999:?>@?A@@>AA?BB@8<<=,00==,:8::::=A???C<?@???A>AAAAAAA?@::2999999.:::9AB=BBAAAB6;;;?
@N9IO0:00905:06261
TACAGAGGTCCCGAGCGTTGTTCGGATTCACTGGGCGTAAAGGGTGCGTAGGTGGTGGGGTAAGTCCGATGTGAAAGCTCCGAGCTCAACTCGGAAATTGCATTAGAAACTACCTTGCTAGAGGATTGGAGGGGGGACTGGAATTCTCGGTGTAGCAGTGAAATGCGTAGATATCGAGAGGAACACCAGTGGCGAAGGCGAGTCCCTGGACAATTCCTGACCACTGAGGCACGAAAGCTAGGGGAGCAAACAGG
+
BAA@@::6:AA9@?@@;;8;D@CD@BB?A@ACDF?BCCCD>CC@CJBABCCADCACCCB;BB?BBB?BCBBBC>@7<A<<8;:::<B@9B@AB?@A5B796=B8<@@;3;BBB:C46;BDDCCABB?A>@99999$9AAA>BAB?CCAA<@@@@@@@@@@@@8954<>:9;;???AA@AA>A>?>>8BBBD8@@:7:6:988333(371733.57<599//)/////3-38344>3<<555;;/;=BFF>:::6
@N9IO0:00908:06265
TACAGAGGGTGCAAGCGTTGTTCGGAATTATTGGGCGTAAAGCGCGTGTAGGCGGCTTAGCAAGTCGGGCGTGAAAGCCCTCGGCTTAACCGAGGAAGTGCACCCGAAACTGCTGAGCTTGAGTGCCGGAGAGGATGGCGGAATTCCCCAAGTAGAGGTGAAATTCGTAGATATGGGGAGGAACACCGGTGGCGAAGGCGGCCATCTGGACGGTAACTGACGCTGAGACGCGAAAGCGTGGGTAGCAA
+
BBCC@@@B=AABA<?9894:A?BC@B?B?AB?BC=BBBCC>B???AAB@>>:9929A?ABCG>A?BBC:?9;;BC;@BI>CCB9CBAF@B>@@C@D@BBCCCCC>CG@7CA<ABBABBB>BBB9;;@B>AC;;8;BD?;;7:<?8???5??A?=?::6:@CA;B?:::A@A@ACAAA2991939?@?C?::8:BB?B@CB?B@BBBAA?A9949B<@@@AAA??@@@@??A;::/::B:::,9?=999
@N9IO0:00908:06293
AACGTAGGTGGCGAGCGTTATCCGGATTTACTGGGCGTAAAGGGCGCGTAGGCGGCCTGGCAAGTCAAAGGTGAAATCCCTCGGCCCAACCGAGGAACCGCCTTTGAAACTGCAAGGCTCGAGGCCGGGAGAGGGTAGCGGAATTCCCAGTGTAGCGGTGAAATGCGTAGATATTGGGAGGAACACCAGTGGCGAAGGCGGCTACCTGGACCGGTTCTGACGCTGAGGCGCGAAAGCGTGGGGAGCAAACAGG
+
?5@BBAA<BA?BBBAAAA?BAA<?;::9*99@?A=CAAAC>DE>BBBAA?<600+0:>>=?C58:?<<5<8=@AA=ACE;@@B>AB=C7;8:?A?B>A?AC?BB>BBC>CAAAC?A?;;;@>?9>4;:.9???@;@@@AC=A>A=@@9@@@@?@?:93;AAA<BCABBB;;<<<7;D;=<8<8<==<@??@?B;;4;<;;4;:::=>?<@A>@?B8::@AA=??9998>@>???9=======2<?@@@<AAA=
@N9IO0:00868:06342
TACGAAGGGGGCGAGCGTTGTTCGGATTTACTGGGCGTAAAGGGCGCGCAGGCGGCGATCTTTGTCAGGCGTGAAAGCCCCGGGCTTAACCTGGGAATGGGCGCCTGGGACGGGGTCGCTAGAGATCGGGAGAGGAGCGTGGAATTCCCAGTGTAGAGGTGAAATTCGTAGATATTGGGAAGAACACCGGTGGCGAAGGCGGCGCTCTGGACCGAGACTGACGCTGAGGCGCGAAAGCGTGGGGAGCAAACAGG
+
BBA;:4;=?=,=A@@AAA;9:4;A5;;;(:A@AA<;;;DF@DG?CBBBBBB=AA;A;;;CCB8;<;;;4<AA;;;,:ADD.;965@7=9C:AAB6A>;;;)555499<055==?06;BB000/>055>>3ABCC?BBB@@@@D>B?AA8@AAA@@A::8:BBC>F>:89C=<?@@299,827=:;;;2;-49.9>=:A?@@<@AAAB@@=?B;@>?@;56=<<9;955.599@>@:AAB;<;<.;A;<<)59<7
@N9IO0:00873:06327
TACGTAGGGTGCAAGCGTTAATCGGAATACTGGGCGTAAAGCGTGCGCAGGCGGTTATGTAAGACAGATGTGAAATCCCCGGGCTCAACCGTGGGAACTGCATTTGTGACTGCATAGCTAGAGTACGGTAGAGGGGGATGGAATTCCGCGTGTAGCAGTGAAATGCGTAGATATGCGGAGGAACACCGATGGCGAAGGCAATCCCCTGGACCTGTACTGACGCTGCATGCACGAAAAGCGTGGGGAGCAAACAG
+
ACCAAABB;;;::5;;;;<A9A@B9@5;:@@AC>;;:CC=CB@B@@BA@A@AB=B?@AA;;4;@AA@A>=><@C>CECC;DD>=<<@6:+//88.617444444)4;;>??>?=:>??BAA:::?9:38??=>??@0>AB=@<?<@?BCA@AAA@AAAAAAB;@@@@@AAABBBBBB@BA7;69><134::045<8=4559==>=/;<044-3334:?<;990////7//4:4444&44<4444&4::>>8=56
@N9IO0:00874:06348
TACGTAGGCAGCAAGCGTTGTTCGGAGTTACTGGGCGTAAAGAGTGTGTAGGCGGTTCGCTAAGTCTGGTGTGAAATCTCCTGGCTTAACTGGGAGGGTGCGCCGGAAACTGACGGGCTAGAGTATGGGAGAGGGAAGCGGAATTCCTGGTGTAGCGGTGAAATGCGTAGATATCAGGAGGAACACCGGTGGTGTAGACGGCTTCCTGGACCATAACTGACGCTGAGACACGAAAGCGTGGGGAGCAAACAGG
+
AAAAB@@<?;;;@<@AA@=AA?CC@BBB?@@EJF>;;;BB<BBBBCBB@==9;;5;=BBCEB?@@?A?;?<<<@>8AA<A<>@<==9=7<BA@;>B=:>@BCB?DACL?CBBBBAA<AABBBB@BBAA8BBBBC>B@CBB?B>A>A?BC9BBBAABD9BCB=6=>BBBBA@AAABAA<??>A=>@@<@=@@:@>?@@BBC@BB?B>BC<AA@;::?A???@;;;AA@@@@?;;;0;:B>>@@5@@ADC>BBB=
@N9IO0:00876:06384
TACGTAGGGTGCGAGCGTTAATCGGAATACTGGGCGTAAAGCGTGCGCAGGCGGTTCGTTAAGTTCGATGTGAAAGCCCCGGGCTCAACCTGGGAATGGCATTGAAAACTGGCGGGCTTGAGTCTGGCAGAGGGGGGTGGAATTCCGCGTGTAGCAGTGAAATGCGTAGAGATGCGGAGGAACACCGATGGCGAAGGCAGCCCCCTGGGCCAAGACTGACGCTCAGGCACGAAAGCGTGGGGAGCAAACAGG
+
=@@@@@@@9????@A;;;>B=BB>6>-0/;::<395;;;0:=9><BBB@@@@@>@@BBD?@=@B?ABB@@?@@D;9<>>2D>5>=<B7:04?@9@7@@8A@B?BBCC9BBC7BCB:<?8833933:4?=>@AAAAA'98435<9>6>00/88<9?BB<CBE=BBABBBCBB?88:=288891<<<89:9A>BCB>B;AA:;:;:$6@D>F;JABB;;>@9995959.5===?@;ABBBCCC9CABAJ?B@@<
@N9IO0:00878:06398
TACGAAGGGTGCTAGCGTTGTTCGGAATCACTGGGCGTAAAGCGCACGTAGGCGGTCCGCACCAGTCAGGCGTGAAAGCCCCGGGCTCAACCCGGGAATTGCGCTTGATACTAGCGGGCTAGAGTCCGGGAGAGGATAGTGGAATTCCCAGTGTAGAGGTGAAATTCGTAGATATTGGGAAGAACACCAGTGGCGAAGGCGGCTATCTGGACCGGTACTGACGCTGAGGTGCGAAAGCGTGGGGAGCAAACAG
+
ABBBB@BC@CCCCBAA@A<@@@BB@B@AABB:::0<9;>B769;;A;6;CC?C>9>=7;;@C?CBCBBB?A>=B?;25444&4;)45=C?BB=BG@E@L<9;<<;7<;:??@??>>?9?AAAABBA>AC593@A=A@BAA@=@<@5?=5BBB?>>B<B>?==<3<7::@BB><>B?AA<A?>>;>>D>@???=>>>;>=@@<?@@@B8837C=A?BAA?;;=CC<;???BBACED;@@B;;;;*9>877(38:
@N9IO0:00893:06376
TACGTAGGTGGCGAGCGTTGTCCGGATTTACTGGGCGTAAAGAGCGCGCAGGCGGTCGTACAAAGTCGCGTGTGAAAGCCCCCGGCTACAACGTGGGGGAGGGGTCACGACGATACTGTTCGACTCGAAGGCAGGAGAGGGAAGTGGAATTCCCGGTGTAGTGGTGAATGACGTAGATATCGGGAGGAACACCAGTGGCGAAGGCGACTTCCTGGCCTGTTCTTGACGCTGAGG
+
;><<8:924939;;4---(---370-44)44455)59555)55:;;9;99>79626@?AB;;;)9?;::><94//:1-----$-(,,,,20,------$////&-68------9988886><87///-(-0556(--/6:1;/44:6:6717;2:*/....33....(....2722226222=3>>9<7533-33//4/--0605--/8494--(/(///36728::::;:973
@N9IO0:00896:06365
TACGGAGGGTGCAAGCGTTGTTCGGAATCATTGGGCGTAAAGCGCGTGTAGGCGGCTTGGCAAGTCAGTTGTGAAAGCCCGGGGCCCAACCCCGGAACTGCATCTGAAACTGCCTGGCTAGAGTCCCGGAGAGGAAGGCAGAATTCCCGGTGTAGGGGTGAAATCCGTAGATATCGGGAGGAATACCAGCGGCGAAGGCGGCCTTCTGGACGGTGACTGACGCTGAGACGCGAAAGCGTGGGGAGCAAACAGG
+
BBBB@AAC=:;:A=AA@A:@@=BC?A?@A=;-33(39373/4999<BBBBB@B<9;;7;9=F?BDBA@A=@@CDC>CEC>BBB<BC=C>BBB8@>A6::::???BBBB>B????BB?CB@??????9@>AAAB>A;A=AAAA=A=BA=B@BBBBBBB9BBCB;BC8;;A?A?@?999,4=3=7@??:>A@@<@BB=B@;;;<@C@BCC?DAB>A@?@@A@?@;9:>:955@555)5559@@@0>?;;;0;;;5
@N9IO0:00899:06370
AACGTAGGACACGAGCGTTATCCGGAGTTACTGGGCGTAAAGGGCAGGTAGGCGGACAGGCAAGTTGGGTGTGAAATCTCCCTGGCTTAACCGGGAGGGTGCACTCGAAACTGCTTGACTGGAGGGCGGCAGAGGAGCGTGGAATTCCGGGTGGAGTGGTGAAATGCGTAGAGATCCGGAGGAACACCAGAGGCGAAAGCGGGGCTCTGGGCCGCACTGACGCTGAACTGCGAAAGCCAGGGTAGCGAACGG
+
@2>A?:;2;>?<;;@???;???<@=????AA??=6==;;;09;4>AC?B:;68>;9:9939=8<A<@@9@B@ADB=;;<DG?BB=@A30+0,00,0:6*//0//78<;@8@AA>@=996?C;?@B7;;;=9:9<8659@;>6;8;6:)//)//)/77;69::B455::::>;A@>:7:7;B>B?BB>:;;00)//79*-/9;;.///;;;*3.388??9?>3733<1;778725'253222'25557748::
@N9IO0:00906:06366
GACGAACCGTGCGAACGTTGTTCGGAATCACTGGGCTTAAAGGGCGCGTAGGCGGGTTTTCAAGTCGGGGGTGAAATCTTTCGGCCCAACCGGAAAAGGGCCCCCGATACTGAAAGTCTTGAGGGAGGTAGGGGTTGGTGGAACTTCCGGTGGAGCGGTGAAATGCGTAGATATCGGAAGGAACGCCGGTGGCGAAAGCGGCCAACTGGACCTCTTCTGACGCTGAGGCGCGAAAGCTAGGGGAGCGAACGGG
+
AAB@@:>:>9:7??;>??=???CC?B>@@AABCD;?<5<;,;:1>>@@@;:49BB6>@>7@A<@@CCCDC5BBAD>CCCD>CC=BB=CADAD@CCD9CD7;:;:*;>@@AABBG?CBBB@CCCC;<;2;A@>>3=4@;>A;A?BB?B?A?@@=BABE@CCCD=BABABA@@@AABB>@=@;>:=:9399>?=BCAC=@@?=A<A=ABB<@@?BCC=AAAC@@@@;;;5;@@<;;0:><9:::+<495>7;@D=
@N9IO0:00909:06363
AACGTAGGTACCGAGCGTTATCCGGATTCACTGGGCGTAAAGCGCGTGCAGGTGGTTTGGTAAGTCGGGCATGAAAACTCTTGGCTCAACTGAGAGAAGCTGTCCGATACTGCCAGACTTGAGGGTGTGAGAGGGAGGTGGAATTCCGCGTGTAGTGGTGAAATGCGTAGATATGCGGAGGAACACCAGTGGCGAAGGCGGCCTCCTGGCACACTCCTGACACTCAGACGCGAAAGCTAGGGGAGCGAACGG
+
9-9BAAC?BAB;@@@????BCB?B?@?<?@@@AA<AAABC9;;@@@@@@BA?BC?BB0;5;;5;;;;;0;BAAAGG9BBBC@D@ABBC@BBBBBCCC@C@@@@?<?AABBB??<?@@@@859?<5855<554<=4?<>;@>A?B?@>AA::88AB?A>A@AA<ACDDAABA@@99994::?B;?@A?AAAA>B;;7:8>C4;7;@<@B?BBBBBAA?ABBABBB@@@B;;<@@?8?@;;;AA7@AB@@<@@>
@N9IO0:00911:06394
TACAGAGGTGGCAAGCGTTGTTCGGAATTACTGGGCGTAAAGGGCGCGTAGGCGCTCTTTTAGTCAGACGTGAAATCCCCCGGCTCAACCTGGGAATTGCGTCTGATACTGGAGAGCTTGAGTGCGGGAGAGGGATGTGGAATTCCAGGTGTAGCGGTGAAATGCGTAGATATCTGGAGGAACACCGGTGGCGAAGGCGGCATCCTGGACCGACACTGACGCTGAGGCGCGAAAGCTAGGGGAGCAAACGG
+
?=B<:00+00+/>-3388233-382838-45<<<2<<499,4<6?<>=BBB<@?<>;9:9-49995:<<=@<@D699@@@,@9>><<:=9;;;095:.55<;9/-----55(//94443::=;;454)49444(/////)/)3-3-33-3::4444.488804334;4444:9:44.49.4.4::.505=7977)/)//)/::;6==8;;5:==556;;656<9996555;::1///////&//7::1999
@N9IO0:00916:05791
TACGAAGGGGGCAAGCGTTGTTCGGAATTACTGGGCGTAAAGGGCGCGTAGGCGGTCTTGTAAGTCAGATGTGAAAGCCCCGGGCTCAACCCGGGAATAGCATTTGATACTGCGAGGCTTGAGTCCGGGAGAGGATGGCGGAATTCCCAGTGTAGAGGTGAAATTCGTAGATATTGGGAAGAACACCGGTGGCGAAGGCGGCCATCTGGACCGGTACTGACGCTGAGGCGCGAAAGCGTGGGGAGCAAACAGG
+
?@A@?8=>=>,@B066B=?BC9=@9<:<7;;;?;6@BBB@6>>6><<B<<<8@B?;;;@BBD?BBBBC@@@BABB6;;;;.;C9>>;;6?;3;=4>9>668BAC<AA???@@@@;;4:A?@@@BA<@@;@@@C?@@A7A@:@<@=AC<;;;DBBBCC@CCCJ?C?BBBBBDDBB@BC;@<@@6;;A?A?BC>????D6::;?=A@ABB?BB?A?A@@@A@BB:99998<<=999.8778AAA3>::9@5>=@:
@N9IO0:00917:05781
TACAGAGGGTGCAAGCGTTAATCGGAATTACTGGGCGTAAAGCGTGCGTAGGTGGTTTGATAAGTCAGATGTGAAATCCCCGGGCTACAACCGTGGGAACTGACATTTGATACTGTCGAACTCGAGTTCAGTAGAGGGTAGTAGAATTCCCGGTGTAGCGGTGAAATGCGTAGATATCGGGAGGAATACCAGTGGCGAAGCGGCTACCTGGACTGAAACTGACACTGAGGTACGAAAGCGTGGGTAGCAAACAG
+
BBBBBBAA7;;=B<=::9:?6=@?4:28;A:9:>5>?;:;/4:999A>?=A;;949:)5@::45===@B000/::19<==2<>0944:@.85855>1>:-----8::4<<<<<<549=?17877<992733<79994(4444;==0505=0935955555.599<5>>=>>>@6666<<@7??<>8<<<16666755/)///)/7;;4;9495555>4556;=;;;>>>7;;;<;;2544444)44555;)55>
@N9IO0:00920:05763
TACAGAGGGTGCAAGCGTTAATCGGATTTACTGGGCGTAAAGCGTGTGTAGGTGGCTTCCTAAGTCGGTTGTGAAATCCCTGGGCTCAACCTGGGAATTGCAGTCGATACTGGGAAGCTCGAGTTCGGTAGAGGGTGACGGAATTCCCGGTGTAGCGGTGAAATGCGTAGATATCGGGAGGAACATCGATGGCGAAGGCAATCACCTGGGCCTGAACTGACACTGTGACACGAAAGCGTGGGTAGCAAACAGG
+
@@@?>:::.;;7@>A:9:<?<??C@BBB>BBBBC9<=99:.<;9;?BAABA=9979A?E>AA;@B;;6;=@@BBC>AAA<AAA<BBBB?C????:@?A?CA???@@@@CBAAA<A=@@AAAAAC@BC?B??;;;0<CAAB@CAC@IIGIACB;;;AB=BAAA>ABBBCCBAA@@@@B;<<4959@ACAAAC@BBB?C@CC?AABA????:??AAB?BCCCBCBAAC?99;A;;;6;BBBBC>AAADED>CCC?
@N9IO0:00925:05805
TACGTAGGTGGCAAGCGTTGTCCGGATTTACTGGGCGTAAAGGGCGTGCAGGCGGTCTGTTAAGTCTAGGGTGAAAGCTCCCGGCTCAACTGGGAGAGGTCCTTGGATACTGGCGGACTTGAGGGAGGTAGAGGAGAGTGGAATTCCCGGTGTAGTGGTGATATGCGTAGATATCGGGAGGAACACCAGTGGCGAAGGCGGCTCTCTGGGCCTTTCCTGACGCTGAGACGCGAAAGCGTGGGGAGCGAACCGG
+
BA;;;;;7;;6;B=@?BB?BBD?C@BBB=BABBD=@@@AA8@A;@>?ECBB?;;7;?ABC>B>B;;;BDB<BBAC79;BCC<C=A@;;7;;BB;;::949?:@=@8989>9818;68?C?BBDE>AA<@B@:93:9:@@B=B?B>BC=C@CBB9:9B?BBCBBBB;::BA@@@AAAA0;;5<5::@6:;@B4:;@=@=@C?BBBBBAAD>B@BL<B?B;;;;<9::;AAA9:::.9999>CD6?@BAA<@:>9
@N9IO0:00926:05785
TACAGGGGTGGCAAGCGTTGTCCGGATTTACTGGGTGTAAAGGGTGCGCAGGCGGGCTCATAAGTCGGGGGTTAAATCCATGTGCTTAACACATGCATGGCTTCCGATACTGTGAGTCTAGAGTCTCGAAGAGGAAGATGGAATTTCCGGTGTAACGGTGGAATGTGTAGATATCGGAAAGAACACCAGTGGCGAAGGCAGTCTTCTGGTCGAGAACTGACGCTCAGGCACGAAAAGCGTGGGGAGCAAACAGG
+
A@@@@BB5::6:>:@?@@<@@C?B?CCC=BCABB<BBBBC>CC=CBA@ABBABC@>@A;;;<5;A<;<;<(:;A@8@C=@;;;5445<7:=??;4;494.4:5:.54958?>=?AAABCA:::@@AABB>?@D?C<999@;@189(7,3383747CB8AC7B6BBBC89:BCC>>>;CC=@>=?AA<A?>?=AAB?B?BBBB=B?BBC;<<::=?8?=;=88@@>>>?>859999-9=<9:77'228573:::3
@N9IO0:00929:05762
GACGAGGGATCCTAGCGTTGTTCGGAATTATTGGGCGTAAAGCGGGTGTAGGTGGCTTTATAAGTCAGGTGTGAAAGCCCGAGGCTTAACCTCGGAAGTGCACTTGATACTGCAAAGCTTGAGTGTGGGAGAGACTAGTGGAATTCCTGGTGTAGTGGTGAAATACGTAGATATCAGGAGGAACACCGGAGGCGAAGGCGGCTAGTTGGCCCAACACTGACACTGAGATCCGAAAGCGTGGGGATCAAACAGG
+
AAACBCA=B@@<@?@?@@>BBACDAC?B?BB<@@;???A?589?B9?AABB?AA?AFF?CAA>ACBBB?@@@DEE=@AD>BBC=@@?C<@=ABC?B;@@?@<@<8;;;BBBBCCC=B;:47<<99;AB<AAB@@@BCBBDAC@B?C?@@=@BD;99?7>AAA<BBCBCCAB:;;BB>7?@?C?BBB?C=AB>BB?<?>AA@@@@AA=@<@E;?=?AAAABAAAB99:AAA=ACF=ABCBBBB6A@?AA9;;;9
@N9IO0:00929:05767
AACCAGCACCTCGAGTGGTCAGGAGGTTTATTGGGCCTAAAGCATCCGTAGCCGGCTGCTCAAGTTTTCGGTTAAATCTATGCGCTTAACGTATAGGCCGCCGAAAATACTGGGCAGCTAGGGAGTGGGAGAGGTACACGGTACTCGATAGGAAGGGGTAAAATGCCTTTGATCTATTGATGACCACCTGTGGCGAAGGCGGTGTACCAGAACACGTTCGACGGTGAGGGATGAAAGCTGGGGGAGCAAACCGG
+
;.;;<<000;>=>@@BB=AAEC>CA?BC=BB>BB>B@CDD?CCBBA8;;;;;4<4<@@@@BB6;;BA7::6:?BB=CBAABA?>>@;?;@??:::?==3996::??.A>>?AB;AAAAABCB=BBBAA;?>?A?BBBCCC@CCBAAAA@<=3930==0>>@@500-022(,---2292689558222+27..(.57(/(/8389>@>9>??<:;:==9==?>=:<>:::3:?>@@:>>>@AAA/???AA8=:>:
@N9IO0:00944:05795
TACGGAAGGGGCAAGCGTTGTTCGGATTTATTGGGCGTAAAGGGAGTGTAGGTGGTTGAATAAGTGGAGTCTCCCAGCGGCGGGCTTAACCTGCCGATTGATTCCAAACTGTTTAACTAGAGTCCGCTAGGGGATGCTGGAATTCCGGGTGTAGGGGTGAAATCTATAGAGATCCGGAGGAACACCGATGGCGAAGGCAGGCATCTGGGGCTGGACTGACACTGAGGCTCGAAAGCCAGGGGAGCGAACGG
+
@ABB?B@CCC:DC=AACG?@@@@@7@@D?CC@CI?=;;BB):5)55ABBA@<@B=C9;;@CB=BBA=?@?AAAB=B<@B?ABC<BB?C@E?@@@BCEC8<<<7<7<<6CBC=@7@<>BC=BB@A66<AABCC:CC@@@C<@<A?B>BE=<66@C??2><<<5666@BCC?@@AE?B<@@5?7@@;9<<==8=>CAC9;;A=;;;CBBBC<BBB@DCCCCCBBA;;;5;AAAA?8=?;@@AA7;;;AA=;;;
@N9IO0:00946:05769
TACAGAGGGTGCGAGCGTTAATCGGAATTACTGGGCGTAAAGCGTGCGTAGACGGCTATCTAAGTCGGGTGTGAAAGCCCCGGGCTCAACCTGGGAATTGCATTCGAGACTGAATAGCTAGGGTGCGGTAGAGGGAAGCGGAATTTCCGGTGTAGCGGTGAAATGCGTAGATATCGGAAGGAACATCAGTGGCGAAAGCGGCTTCCTGGACCAGCACCGACGTTCAGGCACGAAAGCGTGGGGAGCAAACAG
+
@@B;;;CC>BBAA99999<?59:B?C=@>@BBBD>???CC<A??9;9:9ABC;;6;C@@AAA>B@@@C;@AAA?B9?>?>2?A8;;;BAM@CCC>C@D@BBCB@CB:;:CCBDBC;;;CBCC=ABAC?D;=;CC<B=@@A<A@BC?C@C@CA@AA@A?BCMH?B@@@@@@A@AA@@<@-3-328?=?@BAB>?>==8=::098286:95:@7@@=@A58?::=7:@:6::3327/699??CB5=;=@@9==>
@N9IO0:00946:05794
TACGGGGGGGGCAAGCGTTGTTCGGAATTACTGGGCGTAAAGGGCGCGTAGGCGGTCCGCTAAGTCGGATGTGAAAACTCTGGGCTCAACCCAGAGCCTGCATCCGAAACTGACGGGCTAGAGTTCTGGAGGGGGTAGCGGAATTCCTGGTGTAGCGGTGAAATGCGTAGATATCAGGAGGAACACCGGTGGCGAAGGCGGCTACCTGGACAGAAACTGACGCTGAGGCGCGAAAGCTAGGGGAGCAAACAGG
+
A@@AAAAAA@"AA7;;AB9;;@AB<@=@<A@BCD=;;;A?,:;,999=;>C?CH@FC>AAFH?BB;;6:@@=;999*4999:>6555@7?:4;585;<>;????<>>C>BBBA;;;0;>??CAA6;;><:;;;;*9@AAD?B=@<A=AA=@@@@CCD@CBBB=@@@BBBBCCCCB@?9>=8<;=::6;>AA=@@D<@<?B?@@@E@CD>@@B;;;6;@@@===::9>9:::?==6997<>;=.??@@@:999:
@N9IO0:00916:05811
TACGGGGGGAGCGAGCGTTGTTCGGAATCACTGGGCGTAAAGGGCGTGTAGGCGGTTGGATAAGTCAGAGGTGAAATGCCAGGGCTTAACCTTGGAATTGCCTTTGATACTGTCCGGCTAGAGGGCGGAAGAGGATAGTGGAATTCCTGGTGTAGCGGTGAAATGCGTAGATATCAGGAAGAACACCGGTGGCGAAGGCGGCTATCTGGTCCGCTACTGACGCTGAGGCGCGAAAGCCAGGGGAGCAAACGGG
+
9:????@?&>@@AABCBB>BA>AC@CAABBB@A@<AAA@?<@B=CC@@9;;4;A=A>C@DBC?B;;:B:;5;;;;,5?=9999)596;8>=B<@=>:>;@B?AD>CBCBBC<;;=@5;;@@?AC=::7:=@@@=AA<=8>/7478@=?A?BB:9:A?49:@@8???ABA@@CA=>@C@C>BB?BCB?C@BB=@BA;@=9:6:ABBBCD>CC?AAAA@;;;AACA;;;=@;;;=?5=>;@ACC;BCCBG>BBC>
@N9IO0:00917:05854
TACGAAGGGGGCTAGCGTTGCTCGGAATTACTGGGCGTAAAGCGCACGTAGGCGGCTTTCTAAGTCGGGGGTGAAATCCTGGAGCTCAACTCCAGAACTGCCTTCGATACTGGAAAGCTCGAGTCCGGGAGAGGTGAGTGGAACTGCGAGTGTAGAGGTGAAATTCGTAGATATTCGCAAGAACACCAGTGGCGAAGGCGGCTCACTGGCCCGGTACTGACGCTGAGGTGCGAAAGCGTGGGGAGCAAACAGG
+
@CB@@=@CCC3@AAC9:9@BBCAA<A<A=ABBBB=:;;CC<C<<<C;;;CB?;;9;JD=BAA=AA;;;:;*:BCD6A@;>>9;;;ABB<@@@59994873::@=ABBBCCBB>AD79;CCBABAB?CB>BCBB>B@@@@B?B?CA@AACDBCCC???=???A;B??@@AAABBB?CBBC?BA@BAAACAAA?BCB=A>;;5;A@A@@@5;;0:=?@AB@@@BDBAAA?AB>:;;0;;>?BAA8B@A@A9???;
@N9IO0:00918:05819
TACGTAGGGGGCGAGCGTTGTCCGGATTCACTGGGCGTAAAGGGCGCGTAGGCGGTTCCGTAAGTCAGGCGTGAAAGCTCACGGCTCAACTGTGGACGTGCGTCTGATACTGCGGTGACTTGAGGTCGGTAGAGGTAAGTGGAACTAGCGGTGTAGCGGTGAAATGCGCAGATATCGCTAGGAACGCCGGTGGCGAAGGCGACTTCTGGGCCCGTACCTGACGCTGATGCGCGAAAAGGCTAGGGGAGCGAACCCGG
+
BCAA@=>>>>,?>???;;8;BC@D@CCABBC@@A<AAABC=BB;??9;;AA>@@=@?B>ACC@ACBBB??@?@@B=BCBBB;;9;DFC?B<;<@=AABBB@@@@???@@A9::C?B@@@A?A@@>@BB@BCBBB@CC@CCC@B@BBBBCE@CB;;;;;5;@@@;@DA@????@>?>;::::=A=ABC@C@CC?@?@:>:=8=>?334::(33(3///)/666884448::444999&/)//////&////:.44(43
@N9IO0:00919:05842
TACGTAGGGTGCGAGCGTTAATCGGAATACTGGGCGTAAAGCGTGCGCAGGCGGTTTTGCAAGACAGGCGTGAAATCCCCGGGCTCAACCTGGGAACGGCGCTTGTGACTGCGAGACTAGAGTACGGTAGAGGGGGATGGAATTCCGCGTGTAGCAGTGAAATGCGTAGATATGCGGAGGAACACCGATGGCGAAGGCAATCCCCTGGACCTGTACTGACGCTCATGCACGAAAGCGTGGGGAGCAAACAGG
+
@@CBBBCC<@@@B;;:BB?B?AAD=@-00=>=@<:9;CC=BBC<;;CCAB>BB>BCC9BBA=@@>?@=CABBAA99999-;A9@@AB?B?BBC<B?AA>ABAC@CBBBBBBCBBB@BBABBBBBAB>BBBDDCCC5CDC<?;@:=3::A@B;;;@BAACCC=BCBABAC?@@A@??9:;2:.9::8<BAA<ABC?B>AA?@@?@3@@;@@?B;<<@@@@A@@?@?@@ABAAAB=BCAA@@@.<:;AA,9:=4
@N9IO0:00924:05832
TACGGAGGATGCGAGCGTTATCCAGATTTATTGGGTTTAAAGGGTGCGCAGGCGGCGCGCCAAGTCAGCGGTCAAAGTTCCGGGCTCAACCCGGTGTCGCCGTTGAAACTGGCGTGCTCGAGTGCGTGCGAGGAAGGCGGAATGCGTTGTGTAGCGGTGAAATGCATAGATATGACGCAGAACTCCGATTGCGAAGGCAGCTTTCCAGCGCGCTACTGACGCTGAGGCACGAAAAGCGTGGGGATCGAACAGG
+
@?==8;95;@B?@AB;66:==A@CBBA<5@C=CB:AD4;:.9<145;>>BB?BB?BBB::4;?BBBBBBB>BBBB=CC?B>BD>CCCC?AA<A?BB@@::7:A?CCC<B?@=?BCBABA99:8:9??BBBBA>B>>:=?9>90/0/85::AA@@@B?BBBD>BCBBA@>>>>>;;;>>>>B:>>A=@BB?BCFB7:68=<=>A3;4;>888==?>>===>=<<<;;38:<8878&6778577*7<:@@:<=>5
@N9IO0:00929:05841
TACGAAGGTGGCAAGCGTTGTTCGGATTTACTGGGCGTACAGGGAGCGTAGGCGGTTGGATAAGCCCTCCGTGAAATCTCCAGGCTTAACCTGGAAAGTGCAGAGGGGACTGTTCAGCTAGAGGATGGGAGAGGAGCGCGGAATTCCCGGTGTAGCGGTGAAATGCGTAGAGATCGGGAGGAAGGCCGGTGGCGAAGGCGGCGCTCTGGAACATTTCTGACGCTGAGGCTCGAAAGCGTGGGGAGCAAACAGG
+
C@B@>5;6;>>@B:ABBB=AA=BB=>>?8<;733(38394444(44444;:;;;449>29;;7;AD<CC6;<:@@4<CDC=;;5;B4;5;<A?=@=,4;=49:9944&43833-499>CCB;;7;DDC>CCCC@CCBBBC@C@B@CI>D?AABBBBCACCCG?CBCCBBAA?A;;;;0;B>B?B?B?C?@@<@AA=A?A@=@CBAAAB?A=;;:@;@??@B?@@@@><000;==+00<<AAA6A??><5<893
@N9IO0:00935:05856
TACAGAGGTGGCAAGCGTTGTTCGGAATTACTGGGCGTAAAGGGCGCGTAGGCGGCCATCTAAGTCAGACGTGAAATCCCCCGGCTTAACCTGGGAACTGCGTCTGATACTGGAAGGCTCGAATTTGGGAGAGGGATGTGGAATTCCAGGTGTAGCGGTGAAATGCGTAGATATCTGGAGGAACACCGGTGGCGAAGGCGGCATCCTGGACCAACATTGACGCTGAGGCGCGAAAAGCTAGGGGAGCAAACGGG
+
BBBBBBB@BC?BB?CA??=???BC@D?B?AABCE>@@ACC?CC?CCBBA@@<::5;?AAAA@:A?A@@@AABAA?9;;;;;*;<?B?C@D?;;;0;;A?@ACAACBCAAABA=?496;@ACC@BB;@@;@BBBD>CBBCC?A<?=?=@C?BAAA@AA>BCCC>A@@@@@@CCC???>:::39;?@C?B?CB=@@@=A=;;5;AA@?BB=@@=@<@AB?BDCB@A;<<5<A@;;;;*;===?A<7=9:9<25:9:
@N9IO0:00937:05837
GACGAAGGGGGCTAGCGTTGTTCGGAATTACTGGGCGTAAAGCGAGTGTAGGTGGTTGTCCAAGTTGGATGTGAAAGCCTTGAGCTCAACTCAAGAAATGCATTCAGGACTGGATGACTAGAGGACCGGAGAGGATAGTGGAATTCCCAGTGTAGTGGTGAAATACGTAGAGATGGGAAGAACACCAGTGGCGAAGGCGGCTATCTGGACGGTTTCTGACACTAAGACTCGAAAGCGTGGGGAGCAAACAGG
+
AAA;:4:A@A0BDBBCCC?CC@B>;>+0,0@@B@=;;;DC=BCBABBBBCC@CC@D>ABC6949@<@=BBCBCBD>AA?A?ABBCCDC@BBBC>AAC>BBBAA>AA@=@A@@=A???DCBB@@;?A6:6:BBA@CBBBBB@C>@>@@8@@A@@CCDE?CBCD9<;AAB><<8----(-0--(--/27;:=9<::5:7::7;BCBBBB?C;;5;A9AABCA;;;A5;;???AAC<A@@::;;-8<@?A>BBB?
@N9IO0:00942:05829
TACGAAGGGGGCTAGCGTTGTTCGGAATTACTGGGCGTAAAGGGCGCGACAGGCGGCTTTGTAAGTTGGGCGATGAAAGGCCGTGGGCTTAACCCGGGAATGGCGCTTGAGACTGCAAGGCTCGAGTACGGGAGAGGATGGTGGAATTCCCAGTGTAGAGGTGAAATTCGTAGATATTGGGAAGAACACCGGTGGCGAAGGCGGCCATCTGGACCGTAACTGACGCTGAGGCGCGAAAAGCGTGGGGAGCAAACA
+
>?::0+0000$////744./;)//)/)/1//44;2445==4::1=0//////59B=<>?6>@?:=>@BD;@5655<<)5.5.5:;5)5:.9.44)4<)4.5:8<<=>7;;;?><<@B7<4;>::A>>CABA=AB=C9BBB@CC?B@B@BD?DCCCCCCCC?C:9:6;@ABBBBBABB.:5)313328:9-4.44.5<<8B>@@8A2:5<@A;AA4:?>055>=8:88444:=?@9:;;&:9<8;;=/<665<294
@N9IO0:00946:05832
GACGGAGGAGGCTAGCGTTGTTCGGAATACTGGGCGTAAAGCGCGCGCAGGCGGTTGCACAAGTCAGGGGTGGAAAGCCCGGGGCTGCAACCATCCGGAATGGCCGTTTAGAGCTACTGTGCGACTGGAGACCGAGAGAGGAGAGTGGAATTCCCAGTGTAGAGGTGAAATTCGTAGATATTGGGAAGAACACCGGTGGCGAAGGCGGCTCTCTGGCTCGGCACTGACGCTCATGCGCGAAAGCGTGGGGAGCAAAC
+
ABBD@AB?@@<@AA@BBB<BB=:;4;5;;;;?@6::;BB;A:955999442:><@6=999;295555::+5506@8@@@7===&444//)/)///)/)/)//)-(-/:(/////6//333333998=69;9=49<?94386>ABBBC>A=A397(3777833331779919799:;;;<==8==6=9==95557;7986;99,3.3:4:;;>@??9@@::39A@=>>:9:???@B???ACD79:A@@CC598?BA9@
@N9IO0:00959:05826
GACAGAGGGTGCAAACGTTGTTCGGAATTACTGGGCGTAAAGCGCGTGTAGGCGGCCGGGCAAGTCGGATGTGAAATCCCATGGCTCAACCATGGAAGTGCACCCGAAACTGCTCGGCTTGAGTCTCGGAGAGGAAGGTGGAATGCTCGGTGTAGAGGTGAAATTCGTAGATATCGAGCGGAACACCGGTGGCGAAGGCGGCCTTCTGGACGATGACTGACGCTGAGACGCGAAAGCGTGGGGAGCAAACAGG
+
AB@?A<<<0;@=>@9=;=600+/916)/)339:@9@;;;B8;;BBA;;;@@?@B?A@B@;9:37<8829444<<<3?@?;?;>:B><<8<055=7<5;;;;;;?8BAB6=969BBA<AD49;;955:>.559;2949.9A;@;@@?@@A?BA<<B00+0<>>3=,//9;=?@AA@A@?:A9=9=CC@C?BB?BAC7;9;@?A=?:?>@5:9A@=>@=000000/>;;>A==999.:??>AAA8BBCEF>CDE@
@N9IO0:00959:05841
TACAGAGGTGGCAAGCGTTGTTCGGAATTACTGGGCGTAAAGGGCGCGTAGGCGGCCATCTAAGTCAGACGTGAAATCCCCCGGCTTAACCTGGGAACTGCGTCTGATACTGGACGGCTCGAGTTTGGGAGAGGGATGTGGAATTCCAGGTGTAGCGGTGAAATGCGTAGATATCTGGAGGAACACCGGTGGCGAAGGCGGCATCCTGGACCAACACTGACGCTGAGGCGCGAAAAGCTAGGGGAGCAAAC
+
ABAA@>?=>>:=?;??995:C?BB?B?B?BAAAC<:;;AB=AB=BBACB@<800+05@>>@A>?A:9;:@@@@BB>BCLJE2B@BC@C?B?BBB>BACCCCBBAA@ABBBBB?BDD;;;CBBABC:?@<:59AD>BBBBB?B?B?A@BB?BBCBB=B:B==B?BAAAAAAAB????B=AC?B=BBEGF@HMAC@@=A@AA@B;::9==945.56;;:;:<@>@>>::2:??;;;;&9444;>;0<594:14
@N9IO0:00963:05847
AACGTAGGAGGCGAGCGTTATCCGGATTCACTGGGCGTAAAGCGCGTGCAGGTGGTTCGGTAAGTTGGGCGTGAAATCTCCCGGCTCAACTGGGAGAGGTCGTTCAATACTACCGAACTTGAGAGCAGAAGAGGAAGATGGAATTCCCGGTGTAGTGGTGAAATGCGTAGATATCGGGAGGAACACCAGTGGCGAAGGCGATCTTCTGGTCTGTTTCTGACACTCAGACGCGACAGCTAGGGTAGTAAACGGG
+
C;CCCCD@;979A@A?994:A@=A>BB@AAACBB?BBCCC>AAB@@?A@:;4;;4;=A@>BB?B@AEH>CCCBBB>BBACC<@=@BAA=A@A@0<;;;5;BBB?AA>BAACCC?BB?BC9::BA???BA>B??<?=@A?><??C;??<??ABAAA??;?@@@:ACAAAAABA@@@AC<AB@C@A@A>AAAB@BBD>B?BBBABB?BAA=ABBCCC>CCCCCA@BDBA@@CBBB@@@B@@@B=BCBCCC>CCC>
@N9IO0:00915:05904
TACGTAGGGGGCGAGCGTTGTTCGGATTTACTGGGCGTAAAGAGCGCGTAGGCGGCCGGATAAGTCCGTTGTGAAATCCCCCGGCTCAACCGGGGACCCGCTTCGGAAACTGTCCGGCTTGAGTCGCGGAGAGGAGAGCGGAATTCCCAGTGTAGCGGTGAAATGCGTAGATATTGGGAGGAACACCGGTGGCGAAGGCGGCTCTCTGGACGCGTACTGACGCTGAGGCGCGAAAGCTAGGGGAGCAAACGGG
+
BBCCAA@CCC2AA@@@AA??@<@C8;;C;@@@@A<@@@CF>DBCBB:;:::4:;4;>B2;;A<A@A=AA=AABBC>CFGDG5C?BBBC@C@DEF<CBC=@@@?BCABD>D;;;C:;9;C@A@ABBBBA>AAAC@EBA@@CAD>A>AC>BBEBAAC@?;??>?7??=?:::DCCE?CB9:929:999>B?@@<@BA<@>@C?BBBBBBC?A@CBA@@;<<BBABBBBB?ABB;<<0;A??@BB:BBDCG>CBC>
@N9IO0:00920:05882
TACAGAGGGTGCGAGCGTTAATCGGATTTACTGGGCGTAAAGCGTGCGTAGGTGGCTTGATAAGTCAGATGTGAAATCCCCGAGCTCAACTTGGGAACTGCATTTGATACTGTCTCGCTAGAGTGTGGTAGAGGGTAATGGAATGCCAGGTGTAGCGGTGAAATGCGTAGATATCTGGTGGAACATCAGTGGCGAAGGCGATTACCTGGACCAACACTGACACTGAGGCACGAAAGCGTGGGTAGCAAACAGG
+
BBB;;:CE>BBBBAB998<?<?@C>A@C>CBBBB>???@@8@??@A@AAAB?BB@BB?BCCC@BBAA?@@AA???8;;;;.;;::?@C@CKAFE<@>@AABCEE>BC@@@:;;BB;;;;;;ABCB;;9;CA@@F=BC@CC?A<A;;5;;@@@:99::7;;==7@888A?>@@A;;;@=BC6;7:AA@AA;;7;AA<A=@C@A<AA>;;6;B=A?BBAA;;9:::A:;8;CBBBB:????CB>BD@A@C<AAC?
@N9IO0:00921:05894
TACGGAGGGTGCGAGCGTTATCCGGAATTACTGGGTTTAAAGGGTGCGTAGGCGGCTATGTAAGTCAGGAGTGAAAGTTTGCGGCTCAACCGTAAAATTGCTTTTGATACTGCATGGCTAGAATTAGGATGAGGTCAGCGGAATGTGGCATGTAGCGGTGAAATGCATAGATATGCCATAGAACACCAATTGCGAAGGCAGCTGGCTAGACCTGGATTGACGCTGAGGCACGAAAGCGTGGGGAGCGAACAGG
+
BBBB?@@A:@@@CBBAAB@CDD?B@C?C?BCCCC<?@=@B=CC>BCCCBAA=BB:@BBBBAC?B@@@B=A@ACEF?BBD?CBB?BB@?<?<@@BBB7B=@@ADD9BBA@@ABBBCB@CBCCC=?<=>;?@@@A?AAABBB?B?BBBB=@@:99;<?A?BBCC=BBBBBBBBBB@AA5:3>AA=AAB<>;?,7989.36;;<A<<7=BBA::79A==:78559?DBAA=@AA>>?7?@@@BBB9BBBBB??@@<
@N9IO0:00925:05906
TACGTAGGGTGCGAGCGTTAATCGGAATTACTGGGCGTAAAGTGTGCGCAGGCCGCCGAGCAAGTCGAGTGTGAAAGCCCCGAGCTTAACTTGGGAACTGCGCTCGAAACTACTTGGCTAGAGTGTGGCAGAGGGAGGTGGAATTCCACGTGTAGCGGTGAAATGCGTAGAGATGTGGAGGAACACCGATGGCGAAGGCAGCCTCCTGGGCCAACACTGACGCTCATGCACGAAAGCGTGGGGAGCAAACAGG
+
?@@@?>>?8@?A;;;;AB>B=@@B9;6;@A@@@C>DCCDD=AABCB@BC<;6;>AB=ABA;;4:@=9>A;:;;;B60000)00//9)/)/88;>/505;49:555>>>5;556A=@=AA;;;????A=AAA9;;0;;2;B8@9A=@99:55566@<<9>655)5559=<;:<6555<.59=A=@@@?CAAA?BBB?C8:;;:4998999)9.45>:===@A??>@>99:444990=A?;;;;.;@AAC>DCB=
@N9IO0:00929:05907
TACGAAGGGGGCTAGCGTTGCTCGGAATCACTGGGCGTAAAGGGCGCGTAGGCGGCGTTTTAAGTCGGGGGTGAAAGCCTGTGGCTCAACCACAGAATGGCCTTCGATACTGGGACGCTTGAGTATGGTAGAGGTTGGTGGAACTGCGAGTGTAGAGGTGAAATTCGTAGATATTCGCAAGAACACCGGTGGCGAAGGCGGCCAACTGGACCATTACTGACGCTGAGGCGCGAAAGCGTGGGGAGCAAACAG
+
BBB;:4;;<;*9;@@;;:@CCC@@=@<@@BBCCE>AABDD=CC>CCBBBCC@CB<@9;;;.;;BABBCCC1@@CC;@?<?@@A>BBCC@C@CBBBD?BC@A=?;:;;ABBBBE;A;;<;89BBBGCC?@@@AA<A@C@CD?B>BBBBBBB9::A;;;>;;;;0:7@>BCBBBCC=AA9916;9<@B@C?BB@A@B8;:;B>B6925@B7<C7;;5>>A>::=>>::928@<987)3;?>A<=188BB;5A78
@N9IO0:00949:05909
AACGTAGGTACCGAGCGTTATCCGGATTTACTGGGCGTAAAGCGTGTTCAGGCGGCCTGGCAAGTCGGGCATGAAATCTCTCGGCTCAACCGGGAGAGGCTGTCCGATACTGCTGGGCTTGAGGACGGTAGAGGGTGGTGGAATTCCGCGTGTAGTGGTGAAATGCGTAGATATGCGGAGGAACACCAGTGGCGAAGGCGGCCACCTGGACCGTCCCTGACGCTCAAACACGAAAGCTAGGGTAGCGAACGGG
+
A9AAABB@BBE?BBAABB@BBB>B?BB?9?=777*899?@9@AAAAB?B@<600,0:==<@B=AABBC>DD;;;E>BABBB;;8;@@C@G@FC=DA;;8<CBBC@CGCCCCBBDDD>CC@CBA=ABB=BAAAAC>CC@DD?C@C@CABCC:;;BBCB@B@@@=@BAA@@@:;;A:;:<@@=A=????AA@@;?@?9@>@A>A@CD>AA>AAABBCE>BBCCBBBCCC?BBBBCF>BBCCBB>BBBCDL@BBC=
@N9IO0:00956:05909
TACAGAGGGTGCTAGCGTTAATCGGATTTACTGGGCGTAAAGCGTGTGTAGGCGGTTTGTTAAGTCGGGTGTGAAATCCCTGGGCTCAACCTGGGAATTGCATTCGATACTGGCAAGCTAGAGTACGGTAGAGGGCGGCGGAATTCCGGGTGTAGCGGTGAAATGCGTAGATATCCGGAGGAACACCGATGGCGAAGGCAACCGCCTGGGCCTGTACTGACGCTGAGACACGAAAGCGTGGGGAGCAAACAGG
+
BBBBCBBE=AA@?>>???<@=@@A<?@@>@DFDD=AAABB<AAA>?????>:>A<??=@D@E@BBCBE=BBBBBC>BBB=BB@:BAAB?B@CCD>C@C@BCBB@CC@??BBB@CD=@?ABABBBCCC@BCBBBC>CC>??<B>B=B=BB=BDCCCBB?BCCE>BBBCBBBBBBBC@C?;;7;6AAA?CBBC:C??:=9BD@KBDC?AAC=B?BCACABBCCCCD;;;AAA@@@@:@@A@@@@7@CBBB>BCC@
@N9IO0:00957:05864
TACGTAGGGGGCAAGCGTTGTCCGGAATTATTTGGCGTAAAGCGCGCGCAGGCGGCTTACTAAGTCTGGTGTGAAAGCCCACGGCTCAACCGTGGAGGGCCATTGGAAACTGGTAAGCTTGAGTGCAGGAGAGGAGAGCGGAATTCCCGGTGTAGCGGTGAAATGCGTAGATATCGGGAGGAACACCCGTGGCGAAGGCGGCTCTCTGGCCTGTAACTGACGCTGAGGCGCGAAAGCGTGGGGAGCAAACAGG
+
ABCCA????>1?@?A;;;<@<B8=8=8=9>>>7>:<;;<>3;666555555.5905=9@BA@8:9ABA9@@@???.:9919;C?A@@A585:???ACC8:59@:@:@B8@@@:@A>A@C=???9:9>>8<?@@<@@CBBB?A<?399.:>@B@@@BB?BCBB>BBA@@?>?>??@@B;AA>?=:;;;0;AA=AA@=@@BC@BBBBBBB?B?BAAA?BBABBC@@:;;4;AB;;;6;;CCCCC;;<DFE>BBB>
@N9IO0:00940:05959
TACAGAGGGTGCGAGCGTTAATCGGAATTACTGGGCGTAAAGCGCACGTAGGTGGCGACGTAAGTCGGGTGTGAAAGCCCCGGGCTCAACCTGGGAATTGCATTCGAGACTGCATTGCTGGAGTACGGAAGAGGAGGGCGGAATTCCCGGTGTAGCGGTGAAATGCGTAGATATCGGGAGGAACATCAGTGGCGAAGGCGGCCCTCTGGTCCAGTACTGACACTCAAGTGCGAAAGCGTGGGGAGCAAACAGG
+
BBCBBBBB<@@>???999;?<?CC@D?B?B???C>A@@@?9@@@AA@AABB?AC?C::;BBC?AAABC=BBBBBC7:;@A2@@9@@@B@B@BCE?E@C?@;;;6;;;;;DCBB@?;@B;;5;A@@;;5;=@?@:;;E?CB@B>B?CE=C@DCBBA;;7;AAD=CBCCCBDCAAA@BB<@A=A@<;;A@@@@7;;@<@<@@;A@;@BBB<@@?;;;CCB@A><<=00,0;;:<=>7?A@BBCC9998>C<>>:8
@N9IO0:00943:05917
TACGTAGGGGGCTAGCGTTGTCCGGATTTATTGGGCGTAAAGAGCTCGTAGGCGGCTCGGTAAGTCACGTGTGAAATCTCCACGCTCAACGTGGAGGGGTCACGTGATACTGCTGTGGCTAGAGTCCGGTAGGGGAGTGTGGAATTCCCGGTGTAGCGGTGAAATGCGCAGAGATCGGGAGGAACACCCGTAGCGAAGGCGGCACTCTGGGCCGGTACTGACGCTGAGGAGCGAAAGCGTGGGGAGCAAACAGG
+
AAACBBBCCC5BCBBACB@CCC?C=:9:7:A@CC?@@A@C7?989?>BA>>=9:5:ABB?CC?@BCDDCA@@BAC<BBCC?A@?@@@C?:;;D@AABB9BAAAABBBDCCECBAA;;:;CECCCCD@C@CCCCC:BBCBBB=B6;9;B=C@EBBC@AA@CCCE>;;;@@@@AAAAACC<AA=A=;;;B8;;CCCCF?@?AC@BBBBB;;;8;@C>ACCCAAAA@@:::>@@???B=BBBBBBB8@@AA@9@@@>
@N9IO0:00947:05920
TACGGAGGGGGCGAGCGTTGTCCGAAGTTACTGGGCGTAAAGCGCGCGTAGGCGGGGAGGGAAGTCCGCTGTGAAAGCCTGAGGCTACAACCTCAGCGGGTCGGTGGATACTTCCTCTCTTGAAGGTGCTAGGGGGAGATGGAATTACCGGTGTAGCGGTGAAATGCGTAGAGATCGGTAGGAACACCAGTGGCGAAGGCGGTCTCCTGGGGCATTCTTGACGCTGAGGCGCGAAAGCTGGGGGAGCGAACGGG
+
BABB=99;9:*:??@AAB?B@@=@@000?<<;;;8;BCCD6<:B;:;BA;;6;ACA.;;A0;5<==8=:<<<=>>7<<>A@?<=:;:8=;>8?855CCC=AAA>A@9?>BBA?D?:99?=1;;9A;AAA<;;;;;*;;;@@=@<A@;;6:?@??;::@?BCCD>CBCCDCBBAA@::6;>>:=:>@?9;;:>9>9:4:2:;5;BBB>;;;;.;?=3;;:@A=>>000;6;<9:5>4:>????>0=?=9949>>6
@N9IO0:00961:05947
TACGGAGGACCCAAGCGTTATTCGGATTTATTGGGTTTAAAGGGTGCGTAGGCGGATTGGTAAGTCAGAGGTGAAATCCCACAGCTTAACTGTGGAACTGCCTTTGATACTGCCAACCTTGAGTGCAGATGATGTGGGCGGAATATGACATGTAGCGGTGAAATGCTTAGATATGTCATAGAACACCGATTGCGAAGGCAGCTCACAAAAACTGTAACTGACGCTGAGGCACGAAAGCATGGGGATCGAACAGG
+
BBBD?@?=@AD;B?BBBB?CCABB@BCC>CC@CD>EC<AA:@A9@@@CBBB@BB?BC@C@BB?ABAAAAA=B;;;9;EF=HCCBBB8;4;AA;<5<5;BCB?CK=AACCB@@A5<5<>B>A@@@@@:::BBCDCCCC=BB?B=@@AAABBBBCABAC@BCCC=???A?A???AAD??A@?BB?A@@?BBB?BBBB>B>BAAA@@A:;;:;$:<>>>@=B==@<<AB<<?BAABBB;A@AABCC9BBCBB>BAA?
@N9IO0:00915:05986
TACAGAGGGTGCAAGCGTTAATCGGATTTACTGGGCGTAAAGCGTGTGTAGGTGGCTTCCTAAGTCGGTTGTGAAATCCCTGGGCTCAACCTGGGAATTGCAGTCGATACTGGGAAGCTCGAGTTCGGTAGAGGGTGACGGAATTCCCGGTGTAGCGGTGAAATGCGTAGATATCGGGAGGAACATCGATGGCGAAGGCAATCACCTGGGCCTGAACTGACACTGTGACACGAAAAGCGTGGGTAGCAAACAG
+
@@BBBCCC>@@?@9??@@=@?BBB@BCC>CCCEE>@@@AA6;;@@BBBBBB?;;9;DBF@CC@BBBB=@<@@ABB>BCE=<<;6;;AB?C?AAD>D@D?A?::;@@@CCDCEE>C;;<@@@@@@>@@<?A@;;;0;AABBACBF>CC:;7;D;;;BB=A;;;7;BBBDBBDCBCBBB<?@6;6;AABAB<;;<DD@DACB@BBAA?AAA<A?ABD?CCCCB@@;;;B@A;;;;;;&:59@@>7@C>>=B4>;9
@N9IO0:00922:05983
CACGGGGGGAGCAAGCGTTGTTCGGAATCACTGGGCGTAAAGGGCGTGTAGGCGGTCAGGTAAGTGAGATGTGAAATGCCCCGGCTCACCCGGGGACCGGCATCTCATACTGCTTGGCTTGAGTACGGGAGAGGGTGTGGGAATTCCTGGTCGTAGCGGTGAAATGCGTAGATATCGAGGAGGAACACCGGTGGCGAAGGCGCACACCTGGCCCCGATACTGACGCTGAGGCGCGAAAAGCTAGGGG
+
CBBDDDED);:9B@CCBC@BB@AA>BACIDABBD>:::CE>DD>CCCBAB@=>>:=@>@;AA?AAABAABBB@BC=:;;EE:C@AA@BCF=CBB;@@?C=@:;:@@@??AAAAB?B?BB@AAAABBAC<AA???8?=@AA8?:;5;500)///66///0/--6'--.7566755565:@?AD@D>B;:69;?@9B?=9:888<99443993:==+9<<><@A>999=94525955555&54844444
@N9IO0:00923:05965
TACGAAGGGGGCTAGCGTTGTTCGGAATCACTGGGCGTAAAGGGCGCGTAGGCGGCCGATCAAGTCGGGGGTGAAAGCCTGTGGCTCAACCACAGAATGGCCTTCGATACTGTTTGGCTTGAGACCGGAAGAGGTCAGTGGAACTGCGAGTGTAGAGGTGAAATTCGTAGATATTCGCAAGAACACCAGTGGCGAAGGCGGCTGACTGGTCCGGTTCTGACGCTGAGGCGCGAAAGCGTGGGGAGCAAACAGG
+
CCCBB?CCBC1CBBCCCC@BB?BD@C?ABBBAAB<BCB@@<AB=@CBB@B@=9969=@AA:::;CGEEDD5GBBB;;:?BC;:::BBC@C@CBBBB?BB?C?B@898@???99859;@@@CAA@B>B@G@EAA>ABABBC@C?B@@@BBBBBBBBBB?@?BC<B>BBDCCEEBB@BBCC@CF@@@@@CAAB@BCA;?;9949???A@@<>>?A?C699BDHCCDABB?BBA>>?4;;C@@@@7?A@@@;AAB?
@N9IO0:00938:05999
TACGAAGGGGGCTAGCGTTGTTCGGAATTACTGGGCGTAAAGCGCACGTAGGCTGATAGTTAAGTGAGGGGTGAAATCCCGAGGCTCAACCTCGGAACTGCCTTTCATACTGGCTGTCTCGAGTCCGGAAGAGGTTAGTGGAATTCCTAGTGTAGAGGTGAAATTCGTAGATATTAGGAAGAAACACCAGTGGCGAAGGCGGCTAACTGGTCCGGTACTGACGCTGAGGTGCGAAAGCGTGGGGAGCAAACAG
+
ABCAA=AA??,A;;;AAA=@@=@B?C@E@CCCBB<AB:994:BCBBB@@;;6;?>>;:;B?C?CEB;;;;.;@@@9>B@5000*0><;:D<A@@<@;==>>399/9===?>==@???@@???>@@:@=?:>991919>?A=A<@4939?=<==>>??=?@@D9?:;;;==??::7:<4<8888*889599//(/58284;;2////689)/84:077>9:9;///6//)/9<:::0///76==-9>;9:1767
@N9IO0:00941:05963
TACGGAGGATCCAAGCGTTATCCGGATTTATTGGGTTTAAAGGGTGCGTAGGCGGGTTGGCAAGTCAGTGGTGAAATCCTGCAGCTTAACTGTAGAATTGCCATTGATACTGCTAATCTTGAGTATATTTGAAGCGGGCGGAATGTGTCATGTAGCGGTGAAATGCTTAGATATGACACAGAACACCAATTGCGAAAGGCAGCTCGCTAAACTATAAACTGACGCTGGAAGCAACGAAAAGCGTGGGGATCAAACAGG
+
ABBB@BB>@@C=B=A@BB@BBB?@??BB<AA<??*79.9?9@A:???@@@@>ABB<B=@=@A>ABBCBBB?CBBB<BA=@B@@@CC?C@CCCBBBC:B9BB9:;@CCCBA@;;:;5;=>39::::BB>@80000AAD@@D@B?:;9@???::9@B@@<>>AA9898>?BBBBBBAA898???=@::7=5=387377(317<<7343;===13393//(//////-//(/(///(/4444&444::<<&44444(5:<7
@N9IO0:00943:05990
TACGTAGGTGGCAAGCGTTGTCCGGATTTACTGGGCGTAAAGAGCGCGCAGGCGGTCGGATCAGTCGAATGTGAAAGCCCCCGGCTCAACTGGGGAGGGTCATTCGATACTGTTCGACTCGAAGGCAGGAGAGGGAAGCGGAATTCCCGGTGTAGTGGTGAAATGCGTAGATATCGGGAGGAACACCAGTGGCGAAGGCGGCTTCTGGCCTGTTCTTGACGCTGAGGCGCGAAAGCTAGGGGAGCGAACGG
+
CCCBBCC?BA=@A<;9;A=;;;=C;;;;,;>>@@;;;;IG:;;BAAACDCBADC@C9:6;A@;<;<@@;=?@@@B>CDDDD2C=>?B=9=====1:87.69//)/99/45<<<7<;<<<555492999037===3<147B<B=A>BC>C@????A??:?@@@9=>;;;;DB>?:;;=3;;=B=A>:6:;//)/5;6=6<83//(////548884=@::66:899//+/:9===0;;>??DE5:;=780888
@N9IO0:00957:05994
TACGAAGGGGGCTAGCGTTGTTCGGAATTACTGGGCGTAAAGCGCGCGCAGGCGGTTCTTCAAGTCAGAGGTGAAAGCCCAGAGCTCAACTCTGGAATGGCCTTTGAGACTAGAGAACTAGGGTACGGGAGAGGTGAGTGGAATTCCGAGTGTAGAGGTGAAATTCGTAGATATTCGGAAGAACACCAGTGGCGAAGGCGGCTCACTGGCCCGTTACCGACGCTCAGGCGCGACAGCGTGGGGAGCAAACAGG
+
??C9:8:CCC3BBBABBB@CC@CC@B?B?BA==@8>000>5<=>?AABBA@=:;5;5;;>AA>ABBBC;<9;BCC=CCD>BA@@@@@@=@AAAA;>9::6:?CD>BAB@@@?@;;;5;;BBC0;;@CA;ABAB?@A@@@D?B?B?B@CGBBBCDBBC?????7@=???AAAA?>9>>8@;@A?BBC?C@??>AAC?B=996:??@A??9?@9>@=??<?AA=9::==8<99:BBAABBBBEE9?;??@9@@A<
@N9IO0:00935:06051
TACAGAGGGTGCGAGCGTTAATCGGAATTACTGGGCGTAAAGCGCGCGTAGGCGGCTTTGCAAGTCGATTGTGAAATCCCCGGGCTTAACCTGGGAACTGCAGTCGAGACTGCTTTGCTTGAGTATGGGAGAGGGAGGTGGAATTTCCGGTGTAGCGGTGAAATGCGTAGATATCGGAAGGAACATCAGTGGCGAAAGCGACCTCCTGGACCAATACTGACGCTCATGTGCGAAAGCGTGGGGAGCAAACAGG
+
BCA;;;CC>@A?B?>???;?<@BB@D@C@CBCBB=??@BB<B:::;;A@@@=;;5;CC0;;;?CCCCEL@BABCE;@@@@3@@7;<@G@C@DCD>C?BBBCBBBBCAAABBBCBC<?>B<???@@@@B>A=>>C:8858A<A?BB=B<><>B>=>>><>BAD;?>?AAA><788<<8A@C>@=@@9::A??;?@@A;AABBC>AA@BB?BB?C?BBA>>?999AAA9::???=?8????BBB9AAAAD9@??;
@N9IO0:00957:06043
TACGTAGGGGGCAAGCGTTGCTCGGAATTACTGGGCGTAAAGGGTTCGTAGGCGGTTGGGCAAGTCGCGGTGAAATCTCTCGGCTCAACCGAGAGGGGTCCGCCGAAACTACCTGACTTGAGGGCCGGAGAGGGGAGTGGAATACCTGGTGTAGCGGTGAAATGCGTAGAGATCAGGTGGAACACCGGAGGCGAAGGCGGCTCCCTGGACGGTACCTGACGCTGAGGAACGAAAGCTGGGGGAGCAAACAGG
+
BAB@@?>?>?,@A;?@@A8;;A@EACAD@CABAD>;;;BA;AC<C@CCCCC@BB?A=@@;@C?AAAEBB?A@@@9?AA@@@C@CDCCAC@BB@:999.;A;@@<@@C>DECC?AA@CC?AAAA<A=B?BBBDDD;BBBB?A=A@A?BB?BBB@@@CABBBC=<;;AACDCABBB;;8;@:B9B=B8A=<B=@@:=A;@A;@;;;6;A>ABD@BBC?C@@@AAACAA?A?AABB:A@@@@@@0@BCCC?CCB@
@N9IO0:00963:06052
TACAGAGGGTGCGAGCGTTAATCGGAATTACTGGGCGTAAAGCGCGCGTAGGCGGTTTTGTAAGTCGGGTGTGAAAGCCCCGGGCTCAACCTGGGAACTGCATTCGAGACTGCATTACTGGAGTATGGGAGAGGGCAGTGGAATTTCCGGTGTAGCGGTGAAATGCGTAGATATCGGAAGGAACATCAGTGGCGAAAGCGACTGCCTGGCCCAATACTGACGCTCATGTGCGAAAGCGTGGGGAGCAAACAGG
+
CCBAA:994:@=AAA@?@=>=>@@<@=@<AC@@A<@?A?=*::;;;;;<;?<;;6;DD8A@C@CFCEE>B@@ABE9:;DD8BC8;;;A>A?BBB=B@CAA@BB?BB@@@BBAAA?9?@@@<@@ABBCE=AAADB=AAA@@8;7;C=C@C@GCABB@C@CCEM?<;;BCCCC@A@AA;=9>9>;::9955551666A6>>><;;=<8;=155)579559>==A;99>9:4=9999,98:4444&44438(33;6
@N9IO0:00918:06086
TACGGAGGGTGCAAGCGTTGCTCGGAATTACTGGGCGTAAAGCGTACGCAGGCTGTTCACTAAGTCGGGTGTGAAATCCCGGGGCTCAACCCCGGAATTGCGCCCGAAACTGGTGGGCTTGAGTGCGGGAGAGGGAAGCGGAATTCCTGGTGTAGAGGTGAAATTCGTAGATATCAGGAGGAACACCGGTGGCGAAAGCGGCTTCCTGGCCCGACACTGACGCTCATGTACGAAAGCGTGGGGAGCAAACAGG
+
ABCC?A@A8@?>A>AAAB?CC@@@;A,0,/>AAG<AAACD=CCB;9;CAAA>@AACIBBCEE?B@BCJ?DCCBA?8>=<6=>>2999@:@@@2?:?;@=AA@@@0;;@9;;;>@@@8??;;:;@ABBC=AABCE>E@BBB>B?B<@<@@=A@@A@;;7;B@@;A=AAABCCB@A@CC=@@6;5;@@5;5;;5;A@@9?==;:;4;=;;6;D=BABAAAAAA::9???;::@???0;;AAAAB6::BAC;@;;6
@N9IO0:00918:06101
TACGGAGGGTGCAAACGTTGCTCGGAATCACTGGGCGTAAAGCGCACGTAGGCGGCCTGTTAAGTCGGGTGTGAAAGCCCTCGGCTCAACCGAGGAAGTGCACTCGAAACTGGCGGGCTTGAATATGGAAGAGGGTCGCGGAATTCCCGGTGTAGAGGTGAAATTCGTAGATATCGGGAGGAACACCAGTGGCGAAGGCGGCGACCTGGGCCAATATTGACGCTGAGGTGCGAAAGCGTGGGGAGCAAAACAG
+
@BCC?BCC<AABBB=;;;@BCCCC?C:;;CCBBI>AABA@3;:9:B66;@@:00)/27<;494999990=?=?>>6;;4(5==7;;==7;59::.5.4444:;==ACC>;;:?AA>3AB>@>;@A::6:;==A>5<;;;?:=3<38:1;7@<<<;;;>:55=7=8<;;::933;;;<5@@@C@CCF?B?9959AA>B?BB?BCAA:99:0:5:9;;:;=<<;<<<88-8=>788-8==>>==.A?8522&257
@N9IO0:00920:06096
TACGTAGGGTGCAAGCGTTATCCGGAATTATTGGGCGTAAAGGGCTCGTAGGCGGTTCGTCGCGTCCGGTGTGAAAGTCCATCGCTTAACGGTGGATCCGCGCCGGGTCACGGGCGGGCTTGAGTGCGGTGAGGGGAGACTGGATTCCCGGTGTAACGGTGGAATGTGTAGATATCGGGAAGAACACCAATGGCGAAGGCAGGTCTCTGGGCCGTTACTGACGCTGAGGAGCGAAAGCGTGGGGAGCGAACAGG
+
;?944444)4:44.55598@@@46159C5;;9==5<;;;<5<=4:?;;;;;69@;?=@@=<>::00+/)/////9)444.5;999:49455.5;5:55.559;4;>4544444)494,49394444//)///777*7:;:99///5::(/)//437==7::4:7:::?<BCBBCB@@@:>9>A<=??7:80@9=00+0:09:299999@>8@;9945;;=@=@@<;4909??>>?,9945555&5999<:6669
@N9IO0:00931:06063
TACGGAGGGTGCAAGCGTTGTTCGGAATCACTGGGCGTAAAGCGCGTGTAGGCGGTCACTTAAGTCTGATGTGAAAGCCCGGGGCTCACCCCCGGAAGGGCATTGGAAACTGGGTGACTTGAGTGCCGGAGAGGAGGGTGGAATTCCTGGTGTAGCGGTGAAATGCGTAGATATCAGGAGGAACACCGGTGGCGAAGGCGGCCCTCTGGACGGATACTGACGCTGAGACGCGAAAGCGTGGGGAGCAAACAGG
+
ABCC>@@C=;;;B=@@BB?AA@CC@A9::BBCCC;??;;;0;>>??;9;9:29=;@AA@A7;5;ADBBACBBACC;@AC>DDE;CBBBCCFC3C=@=@@;@BD@D?BB;A@@@;@BBCCABBAAAA?B?BBCC@CCB<BB?A?A?B>BB>@?>??9989CAA99::A@@AC???ACC?A@=@=:;;=A=AB?ACB<@=@A?BD<AA@@<@@@9@::;@;;;;;;<;BAAB@;;;0;;;;ACC:CCCCC=;;<=
@N9IO0:00931:06096
TACGTAGGATGCAAGCGTTGTCCGGAATTATTGGGCGTAAAGAGAACGTAGGTGGCTTGTTAAGTTCGGTCTTAAAGACCGGGGCTCAACCCCGGGAATGGACTGAAAACTGGCAGGCTAGAGGATGTCAGAGGATGGTGGAATTCCAAGTGTAGCGGTGAAATGCGTAGATATTTGGAGGAACACCTGTGGCGAAAGCGGCCATCTGGGACATTCCTGACACTGAGGTTCGAAAGCTCGGGGAGCAAACAGG
+
BBBCBBB?A:;;A=@@@B>BBC@C?B?B?@@@LC?AAADE>BCBB?AA@AA@:979B9?=4:5;A>BB?AAA5;<0;A@=BCC7CB::2;AA4A<8A?;94;A;;9LG;CCC@BDD@CBA@@A?@@@CCBCBB@C::8;B?B>A?A=A?ABABB@@@?BBAA<A@@@@@@ABAAA=B>@@?B?BBB?BB@A=@;;;0;;<7;@BDDDEE>CBBB?B>BCDCC@==00,0+0<<A9>BB@@?@4>@@BC>@@?;
@N9IO0:00934:06089
TACGTAGGGTGCGAGCGTTAATCGGAATTACTGGGCGTAAAGTGTGCGCAGGTGGCCGCGCAAGTCGAGTGTGAAATCCCGGGCTTAACTTGGGGAATTGCGCTCGAAACTACGTGGCTAGAGTGTGGCAGAGGGAGGTGGAATTCCACGTGTAGCGGTGAAATGCGTAGAGATGTGGAGGAACACCAATGGCGAAGGCAGCCTCCTGGGCCAACACTGACACTCATGCACGAAAGCGTGGGGAGCAAACAGG
+
AABB@;::,99@99=;@@?B=@AB?C=@<?@;;;0;>;95)5<@55<BB;;6;B?B?BD>:;24944:;@BB:;:(973(33(382849:-3:9&35:-35989:333(337;<990:@==9;:@?A6>?@@@A2:94<<1=49;A29:CCCCCB=B@C;;;6:55<;;9=;;555=0558<095<.5.5;5;56169>>=?8<<7;9909.5.5<<>>><AABBB;<;<;CAA6@<:9@@@0966;>7?CC@
@N9IO0:00956:06080
GACAGAGGGGGCAAGCGTTGCTCGGAATCACTGGGCGTAAAGGGCGCGTAGGCGGGATGGCAAGTCGGTCGTGAAATCCCTGGGCTCAACTCAGGGGGGTCGGCCGATACTGCCGTTCTTGAGGGATGCAGAGGAGACTGGAATTCCCGGTGTAGCGGTGAAATGTGTAGAGATCGGGAGGAACACCGGTGGCGAAGGCGGGTCTCTGGGCATTCCCTGACGCTGAGGCGCGAAAGCGTGGGGAGCAAACGG
+
@@A:;9AAAA2AD?@@AC@CAABCAD?A<<<<6?5ABCCC>CB=AA;;;BDAEGC=B;;7;B@CABB>A;<99<=1:9:(98;19589:<??378989#38;172333=:@BB<@@=??<?@BD<AAA??9::;@@BB;;6;:@?AB=B@CCBA???;>:::/9=??BBAB@@@?@=6=B5;6;;B>@>;;6:5A8A;BC?=C999ABG<BAB=AB:;;9>:;;??=:>>>===499>@@>>/<@899.7;;
@N9IO0:00926:06111
AACGTAGGAGACAAACGTTATCCGGAGTTACTGGGCGTAAAGGGCGTGCAGGCGGTTGCTTAAGTTCGGCGTGAAAGCCTCCGGCTAAACCGGGGGAGGTCGTCGGAAACTGGGCAACTTGAGGGTGATAGAGGCGGGTGGAATTCCGGGTGTAGTGGTGAAATGCGTAGAGATCCGGAGGAACACCAGTGGCGAAGGCGACCCGCTGGGTCACACCTGACGCTGAGACGCGACAGCATGGGGAGCGAACGGG
+
A9AA>AB>;:;CCD8AA@@BBB@C@:9;5A;9;?5;5<A@0>@1<>;AB@>:;;7@8@@@7:58<8BB>A?BCCD:;??BB@C>BABB>B>@AAA2AB?CBBBBC@BB>BBCC>BB?BE?BBBB=BBAABA@?;?@?8@B>C@B?B?BB>BCBBBBB?BBBB>BCBEAA@@A@@?9>:??7<9BAB>@@AB?AAA<@5>>;;C<BCDCB=BD@@@A?CBBAABBBBBCDCBBC???@A??@@3?@@BB?BCC;
@N9IO0:00930:06141
TACGTAGGTGCAGGCGTTAATCGGAATACTGGGCGTAAAGCGTGCGCAGGCGGTTTGTTAAGACAGATGTGAAATCCCCGGGCTTAACCTGGGAACTGCGTTTGTAACTGGCAGACTGGAGTGTGGCAGAGGGGGGTGGAATTCCAAGTGTAGCAGTGGAAATGCGTAGATATTTGGAGGAACACCGATGGCGAAGGCAGCCCCCTGGGCTAACACTGACGCCTCATGCACGAAAGCGTGGG
+
;<00000+/0/@B@BBCAD?B90+0,0//999596;CC<B;;;;;;;;;5;A=AB=CB?B?BCCBBCBBACBE=ABAA8A>8>?60+0:000+/)/////55)5;;7>?@ACB=B<;?;<@AC9:29@<9;;;;;%;89:7<?A@A?@??99;::90/)/:1:68::99?>?@=8@;?@8B>BBA>@?::6;@>;A=;;::BBB3BBB;@>>-00::8:0//)/666333987;3799A=>>
@N9IO0:00942:06142
TACGGAGGGGGCTAGCGTTGTTCGGAATTACTGGGCGTAAAGCGCACGTAGGCGGCTTTGTAAGTTAGAGGTGAAAGCCCGGGGCTCAACCCCGGAACTGCCTTTAAGACTGCATCGCTTGAATCCAGGAGAGGTGAGTGGAATTCCGAGTGTAGAGGTGAAATTCGTAGATATTCGGAAGAACACCAGTGGCGAAGGCGGCTCACTGGCCTGGTATTGACGCTGAGGTGCGAAAGCGTGGGGAGCAAACAGG
+
A@A@=@?@@@0@BBB@CC@BB@AB?A?B?BEBCC>BBBCC<A@BBCBA@AB?@?<@BB<ABB?BC@CCCCA@AAC7:9B5>>@3@@BB@CDC;D?@>@BAB?BB<A?A@@@BAABBBBB;;;ACC@AA?A;;:>@BBBAA>B?B>B@CDCCCCFIIGA;;;D?EABAABBCCBB?BB@B@@@>@AB>BAAA>AAAAC?AA>AA@AA>><AACCACCC@AAA:;;BBB@A@@@AA0;;AAAEE6;;@@@6@@>;
@N9IO0:00946:06155
TACGGGGGGTGCAAGCGTTGTTCGGATTTATTGGGCGTAAAGCGCGTGTAGGCGGTTTGTTAAGTCTGTTGTGAAAGCCCTGGGCTCAACCCAGGAAGTGCACTGGATACTGGCAGACTTGAATACGGGAGAGGGTAGTGGAATTCCTGGTGTAGGAGTGAAATTCGTAGATATTCGGAAGAACACCAGTGGCGAAGGCGACTCGCTGGACAAGTATTGACGCTGAGGTGCGAAAGCGTGGGGAGCAAACAGG
+
==99:9:9%;B@@=A<:;:><8BB;@CC>CCACC>CCCCC9::=;;@BBBA=@>4::0497;>A@@@@B?BBBCB=A>C>CCC=CBBC>AA<?A?A=@AAABABB?BA@@@@?B@AACCACC@CBBBF<AA@FG?CBBBB@D@E?B=;:7:BAAC?BBBCCE>B>AAAA@???A?AA?C?AA>ABD@BBAB@BBB?B@BBBBAA@ACC<@@B@CCBB@CCCBBB@@@?B@@:9:5;ABCEED;@@BBB=BBB@
@N9IO0:00956:06122
GACAGAGGTGGCAAGCGTTGTTCGGAGTTACTGGGCGTAAAGCGCACGTAGGCGGTCGGGTAAGTCCTGTGTAAAATCCCCCTGCTTAACAGGGGAACGCCATAGGTGACTGCCCGGCTAGAGGACGGGAGAGGAGAGCGGAATTCCCGGTGGAGCGGTGAAATGCGTAGAGATCGGGAGGAAGGCCGGTGGCGAAGGCGGCTCTCTGGAACGTCCCTGACGCTGAGGTGCGAAAGCGTGGGGAGCAAACAGG
+
AAA<<;D@CC@A@;@?8950@<>@;=00)/<=<<8;9:EI?CBBBCBBBBC@?@9>::9.;@>ABC@CCGCDCED9BBBAA0A@@@6;7;BBDD;F=@@@8::BC?BCA;99@A8?:ABBBBB?CBCC;@AA@5;;CCBC?B8<8;C=B=@@@@@AC@BCDD>ABCCBFBBBB@@AD;;;7;4;=A=A<@@;@>B;A=AC>AAAAA@@>B>ABBBB=;;;BCAAAAA>ABAAAB7;;DDHHI9CA;;;0;;;4
@N9IO0:00957:06123
TACGAGTGGTGCAAACGTTATTCGGAATCACTGGGCTTAAAGGGTGCGTAGGCGGCTACGAAAGTCAGGTGTGAAATCCCTCGGCTCAACCGAGGAACTGCGCTTGAAACTGTGTAGCTCGAGGAAGACAGAGGTGAGCGGAACTGATGGTGGAGCGGTGAAATGCGTTGATATCATCAGGAACATCAGTGGCGAAAGCGACTTCCTGGACCAATACTGACGCTCATGTGCGAAAGCGTGGGGAGCAAACAGG
+
CCFB:;:B?AAA??69:969?=?B9B>@?@@@@@8@?9?@9@@;959;@@@=9:5:@@C;:;094;BD?BBBC>?4;@;3@@C9BBBB8B8<AC=@?@A@?BBC?BBC>BBBCCCBBBD>BDD4;46>@BCCC@CBAADD8;:;@@@BC>AB466=B>AA@@;@AAAC?AA;;;AAACBBAC@BCBBBBBA=A;;;0;A>@@B;@<?A=@@<@?AAAA@@;;;::99CAA@A@A;AA@@BBB7;;;BB=BBB?
@N9IO0:00959:06122
TACGAAGGGTGCAAGCGTTGCTCGGAATTATTGGGCGTAAAGGGTAGGTAGGTGGTAATAAAAGTCTGGGGTGAAATCCCTGAGCTCAACTCAGGACTGCCTTGGAAACTTTATTACTAGAGTGCTGGAGAGGTCCGCAGAATTCCCGGTGTAGCGGTGAAATGCGTAGAGATCGGGAGGAATACCAGAGGCGAAGGCGGCGGACTGGACAGTCACTGACACTCAACTACGAAAGCGTGGGTAGCAAACAGG
+
AAB@@;@C=@@@B?B9;;@BBCBB?BAC@CC@CC????CF>CD;AAE9BBB>@?<@B=>>>>3@;9<BBC:BBB?8CD@7BBBCCBBB?BBBBB@BB=>B@B>B>BA;>>>5?A<@ABAABBBBBBB@DBBB@HD?BBBAC=B8>>6>9>@BBB??=?BBD>AAAABCAB?@AAAA=@B=?=?AC>AAAB?BBC?B?@@>@C=A@@A<@@A@900>000AAAAADABBA@AAA;AAB;;;8;A@@BC?BAC@
@N9IO0:00963:06144
AACCAGCACCTCAAGTGGTCAGGAGGATTATTGGGCCTAAAGCATCCGTAGCCGGCTCTGCAAGTTTTCGGTTAAATCCACTTGCTCAACAAATGGGCTGCCGAAAATACTACATAGCTAGGGAGTGGGAGAGGTAGACGGTATTCGGTAGGAAGGGGTAAAAATCCTTTGATCTATTGAGGACCACCTATGGCGAAGGCAGTCTACCAGAACACGTTCGACGGTGAGGGATGAAAGCTGGGGGAGCAAACCGG
+
>2?:@@@CC?BAD7;;@;@A:916@:EG>CC@GH>D5:;A/9999?;>>??@=A=;;;@@AA6::BA6??<?>AA<AA?AAA7;;@BA>AAG<;;;/;;;;5:CDD;BBCCGCBBBC;;;;;/;A;;;0<BAA?BA@ACC?C;;:;D@DCB@D?AA?2:;;;;);?:?E7A;@;49358:909C?BB?B???;?@@<A=ACA@AA??<?AA?BBAAB=AABBA<==999+9<<==7;855555'599:D6;8;<
@N9IO0:00921:06200
TACGTAGGGTGCAGGCGTTAATCGGAATTACTGGGCGTAAAGCGTGCGCAGGCGGTTTGTTAAGACAGGTGTGAAATCCCCGGGCTTAACCTGGGAACTGCGCTTGTTACTGGCAGACTTGAGTGTGGCAGAGGGGGGTGGAATTCCAGGTGTAGCAGTGAAATGCGTAGAGATCTGGAGGAACACCGATGGCGAAGGCAGCCCCCTGGGTTAACACTGACGCTCATGCACGAAAGCGTGGGGAGCAAACAG
+
@@BBC?AA<@BA@@;>>>:@>AE@;@+0)/000;396<BB=BCBBA>@>>>9::4;C<BCAE@@CBAA;AC@@@C>BCDD8BA7;<;A>B>BDI>D?B;;;@@B:C?:BBCD@BCCBCC?@;99@<B>B@<;;;;;;$;998;A:A<@@?CCBB???=555>8==>DBBA?>?;:9>8=<2917=>>@9::>AAB?B?BAA@CCC2AAA5:499?@BBBA:::<;88443:9:=<?AACCCC::::?A6997
@N9IO0:00930:06176
TACAGAGGGTGCAAGCGTTAATCGGATTTACTGGGCGTAAAGCGTGCGTAGGCGGTTCAGTATGTCGGTCGTGAAATCCCCGGGCTTAACCTGGGAACTGCGGCCGAAACTGCTGGGCTTGAGTGTGGTAGAGGGCGGTGGAATTCCGGGTGTAGCGGTGAAATGCGTAGAGATCCGGAGGAACATCAATGGCGAAGGCAGCCGCCTGGGCCACAACTGACGCTGAGGTACGAAAGCGTGGGGAGCAAACAGG
+
BBAABBDF>AA@@798@??B?BBD?AAA<AA@@D>:;:BB=BBBCC@@@BB?@@=@?CBCBCCCCCC=B9::AAC=BCDC;CD=BB?B@B@CDD>C>A@?@@@C?BBF>BB???BA9??=?????@B@BBAAAD>BB@B@=C?C?B@BB=BB@@A??<?BAA<A@@B??????@@?C<AA?B?@@@BB?BC?BBB?B>AB@@;@@=ACC<B>AAC@BAAAA@@BB::6:@ABBB>BBBBACC:;;;CC=DCC@
@N9IO0:00937:06163
TACGTAGGGTGCAAGCGTTGTCCGGAATTATTGGGCGTAAAGAGCTCGTAGGCGGCTTGTCACGTCTGCTGTGAAAACTCGGGGCTCAACCCCGAGCCTGCAGTGGATACGGGCTAGCTAGAGTGCGGTAGGGGAGACTGGAATTCCTGGTGTAGCGGTGAAATGCGCAGATATCAGGAGGAACACCGGTGGCGAAGGCGGGTCTCTGGACCGATACTGACGCTGAGGAGCGAAAGCGTGGGGAGCGAACAGG
+
BCAAA<>A90000*00994:9C:B9C69.44.44)3338=49455=9878828714?4>@??888@:::::;0000)//>:;;/9=?A8?><4>94:;@@@@B@A9A?=999,9@===>??@@@@BDACCCII<AB@@A@5;5;?A?BB?;;:@@CB????B;??@BABBB:::ABA>BA=A?BAA?B>???CDD>B?BCC>CBBBCC;>?6;:;;;AAAABBBBBB?CCCBBB>B???CDE5::C@@;@??;
@N9IO0:00938:06189
TACGAGTGGTGCGAGCGTTGTTCGGAATTACTGGGCATAAAGAGCACGTAGGCGGTCTGGTAAGTCTGCTGTGAAATCCCCCGGCTCAACCGGGGAACTGCAGTTGATACTGCTGGGCTAGAGTGCGGGAGGGGAGAGCGGAATTCCTGGTGGAGCGGTGATATGCGTAGATATCAGGAGGAACGCCGGAGGCGAAAGCGGCTCTCTGGTCCGTAACTGACGCTGAGGTGCGAAAGCTAGGGGAGCGAACAGG
+
BBBBACAA?ABAA@A;;<;@A?CC@B@EACBBBB=BBCCC<A@AABBBBBB>>>=>BBB?AB:<>?????DBBBB9@@>>>'8>ABA@=A>AA@6@=@???C@A6;;ABBBABBBA=AA?=>>;>;<@7=<@@2@?>>?@;?8@8@:><6::4::?A>A:99BBA?@@AA@@@>>@?8=@:>;?A@=?=9;6;BA?;AAA<???BBBC@DFAD;;8;A<;;@@@@@B=BBDBBB=A@@BCDF:BBBBB?9:;?
@N9IO0:00939:06184
TACGTAGGTGGCAAGCGTTGTCCGGATTTACTGGGCGTAAAGCGCGTGTAGGCGGTCCGTTAAGTCCGGTGTGAAATCTCCCGGCCCAACTGGGAGGGGTCATCGGATACTGGCGGGCTAGAGGGGGGGCAGAGGAAGGTGGAATTCCCGGTGTAGCGGTGAAATGCGTAGATATCGGGAGGAACACCAGTGGCGAAGGCGGCCTTCTGGGCCCATCCTGACGCTGAGGCGCGAAAGCGTGGGGAGCGAACCGG
+
DBBBB@A?BG@BC@CBAA?BBB?C;@?@9@@@@G<?@@@@:@@>ABBBBAA=@B>992;@=>;BBB<@?BAA;:;/;@;;;/;;@@8=<@9:9.99:8-9@>>9918>@>;;4;;:0;@==<>=====#<A=:;5:=?;@B<@<@2;;097@BABBBC;@>>>:;;;ABCBBB@AABB;@@?C?BBB?BBCBACCE@C?AA;B:@=DBAB=BB<AAA<@;;;AAAAAA<;;<CCC>CBB9999*;;AAB?CAF:
@N9IO0:00941:06208
AACGTAGGTCCCGAGCGTTATCCGGATTTACTGGGCGTAAAGCGCGTTCAGGCGGTGGGCTAAGTCGGGCATGAAATCTCTCGGCTCAACCGGGCGAGGTTGTCCGCGACTGGCTCACTTGAGGGCAGTAGAGGGTGGTGGAATTCCGGGTGTAGTGGTGAAATGCGTAGAGATCCGGAGGAACACCAGTGGCGAAGGCGGCCACCTGGACTGCCCCTGACCGCTGACACGCGAAAAGCTAGGGGAGCGAACGGG
+
9-8::8<344;0999449.4;;7?5>@@8>>;;?7<969@)5566599::<8597;BC<BBB@BBBCD>CC@@@B;@ABADBB=@@@A?C@CK?BBBB>A<@@A>@B000AA<ADC@@@45559,9@@@BA99949==>C@C9=9=7<</54:::44.4444(3933396-----380676:)//9)////)/4:04.4;5:3:9399399990/0&/7//)///44455445444&44459;;+/////)//;3
@N9IO0:00947:06187
TACGAAGGGTGCAAGCGTTACTCGGAATTACTGGGCGTAAAGCGTGCGTAGGTGGTCGTTTAAGTCCGTTGTGAAAGCCCTGGGCTCAACCTGGGAACTGCAGTGGATACTGGACGACTAGAGTGTGGTAGAGGGTAGCGGAATTCCTGGTGTAGCAGTGAAATGCGTAGAGATCAGGAGGAACATCCATGGCGAAGGCAGCTACCTGGACCAACACTGACACTGAGGCACGAAAGCGTGGGGAGCAAACAGG
+
>==?>4;;099/;2=000;@0/0>6@6:29A9985:@ABC<AAA@@@AAAA?BA?ABBBB=B@CBCACC=AA;;;6:;D>ABD=BA::6:>@BB<B>BAAA@@@@<@B@:::?BB<<<CBBCEABAB@BBCBEG>BBBBB@C@B?B?@@=@BBBBDBCCCCD>9;;95;;@A@;;;@@BA?C?BBBA?C@@<;<;>A=@@BBB;;69@5>?7A>AAA:::@BBA@BB>BB@@@C<@000@==/??B??7BBB>
@N9IO0:00914:06246
TACGTAGGGTGCGAGCGTTAATCGGAATTACTGGGCGTAAAGTGTGCGCAGGCGGCCGAGCAAGTCGAGTGTGAAAGCCCCGGGCTTAACTTGGGAATTGCGCTCGAAACTACTTGGCTGGAGTGTGGCAGAGGGGGGTGGATTCCACGTGTAGCGGTGAAATGCGTAGAGATGTGGAGGAACACCAATGGCGAAGGCAGCCCCCTGGGCCAACCACTGACGCCTGCATGCACGAAAGCGTGGGGAGCAAACAG
+
AABCBCCG>@@AB@@?@@>B?BBF@E?B?BBBBB>???CC<ABAABABBBC@BB@B@B@@@B?BBBBBBAEB@A@6:9::.;C=BCAC@CC@CC=A>A@BBCBA=555/5<@<=;A9=AB>??=@??9?BB??@@@?&;:,0/3838/73<393:?6:BCC<87:?>??BBBBB=C8==8B?B<@7>122,25:+2+2225555'333,305(.(..3.82332...3335555;<38///:88'//79;3766
@N9IO0:00920:06253
TACGGAGGGGGCTAGCGTTGTTCGGAATTACTGGGCGTAAAGCGCACGTAGGCGGCTTTGTAAGTTAGAGGTGAAAGCCCGGGGCTCAACCCCGGAATTGCCTTTAAGACTGCATCGCTTGAACGTCGGAGAGGTGAGTGGAATTCCGAGTGTAGAGGTGAAATTCGTAGATATTCGGAAGAACACCAGTGGCGAAGGCGGCTCACTGGACGACTGTTGACGCTGAGGTGCGAAAGCGTGGGGAGCAAACAGG
+
;::;2:;9;9)4@ABAAA<>>:@@<@=@=@@@@A9??;::6;@?BC;;;AA@BB@CCD?CCD@BB>@@AB<BAAA:A@B<BCD=DCBB@CBA:B>@>AADD@ED>C=@@@?>@AA<@BB>BB?B>A>@:B<BA8BC;;AC?C@C?A=@AA;9:@@@@>A=?<6?9?@@A???BA<??9>;>B>@BC<@ABC=?<<281;=8>BABBBB?B959=@;;5;;?;;:>??<888ABA:AAABBDD8A899C>B@A>
@N9IO0:00934:06210
GACGAAGGTGGCGAGCGTTACTCGGAATACTAGGCGTAAAGCGTGAGCAGGCGGTTCGATAAGTCTGTTGTGAAAGCTCCTGGCTCAACCGGGAGAGGTCAATGGATACTATCGGACTTGGATGTGGGAGGGGTGGCTGGAATTCCTGGTGTAGCGGTGAAATGCGTAGATATCAGGAGGAACACCAAAGGCGAAAGCAGGCCACTGGACCACTATCGACGCTGAGTCACGAAAGCCGGGGGATCAAACAGG
+
@BB;;8;?AA>AAAA;;;>AA=>>6?;?@<:;;.4455;29555599=??;=@193388334:?BAAA=CA@?@:@?@@=@@?BABC8;9;B<AA;;7;CA=BB>BDDCCBCBB>AAA?C?BAA>@:1:@<@0@@;@@A=<8A@C@CC@BBBBB@@8<555)5;CAABDCCCAAAC?BB?C?BBD@BA<B=AABB=ABC<:>9;:BG@CC?D===BBBCBBBBBBBB::9;=<68817<<<,;=7<81;?@9
@N9IO0:00947:06257
TACGGAGGGTGCAAGCGTTGTTCGGATTTACTGGGCGTAAAGCGCGAGCAGGTGGGCGGGCAAGTCCTGTGTGCAATCTTTCGGCTCAACCGGAAAACTGCATGGGAAACTACCCGTCTTGAGTGCGAGAGAGGATGGCGGAATTCCTGGTGTAGCGGTGAAATGCGTAGATATCAGGAGGAACACCGGTGGCGAAGGCGGCCATCTGGCTCGACACTGACACTCAGTCGCGAAGGTCGGGGGAGCAAACAGG
+
ACCC?@>@5000<8;@CB@BBACG???C>BAA@A8799;;09<8<=@>::?>>@;:=A;84:25994=@AAA@;;6;==<29;49>CC?F?A9<>>2CBBA;B@>6@<4<5;5=4A<:><9:>;99:<@A@AA9>8;443-47<7?9BA9BAAA@A<7:333(38<==;8;?A>;?A7@A<A>@9:457;>7A@>:>48;2;388?@@>@;9;A@@=:;;9555:=@===BA@4=2994444$444:>9AAC?
@N9IO0:00957:06211
TACGTAGGTGGCGAGCGTTGTCCGGATTTACTGGGCGTAAAGAGCGCGCAGGCGGTCGTGCAAGTCGCGTGTGAAAGCCCCCGGCTCAACTGGGGAGGGTCACGCGATACTGCTCGGCTCGAAGACAGGAGAGGGAAGTGGAATTCCCGGTGTAGTGGTGAAATGCGTAGATATCGGGAGGAACACCAGTGGCGAAGGCGACTTCCTGGCCTGTTCTTGACGCTGAGGCGCGAAAAGCTAGGGGAGCAAACGGG
+
A@@A>::4:?8@ABABBC?CBA<A=;;<,;;;;D=;:;BA6>@??BABACC;@@<@CCABBB>AA;;:@@A@??B9??BBB3C@CBCB?A===<2=>@8@AAACCC@@@@AAAAAC@BBBBB?BBBCC??@>CC>C?AB@>B:?=?A<A=AAAAA@@>@AAD:?@@A@???:;;AAC<@@=@=BAB>BBLIAHCB@CACCC@>7;7;>?CACCC@FF@AAACCB@@@>@AC;;;;&;;:::@<7:;@??7=CD=
@N9IO0:00923:06280
TACGTAGGGTGCGAGCGTTAATCGGAATTACTGGGCGTAAAGCGTGCGCAGGCGGTTTTGTAAGACAGGTGTGAAATCCCCGGGCTTAACCTGGGAACTGCGCTTGTGACTGCAAGACTCGAGTACGGCAGAGGGGGGTGGAAGTTCCACGTGTAGCAGTGAAATGCGTAGAGATGTGGAGGAACACCGATGGCGAAGGCAGCCCCCTGGGTCGATACTGACGCCTCATGCACGAAAAGCGTGGGGAGCAAACAGG
+
ABCCBAAA<???BABABB@B?@@@;@+0)0;<;@8@@@EI?IBCAAABCBA<AC?CFD;BBC@BB@A@?BBBBBB>BCDD;AA9@>+0*/5///)/5;566;;=5A<;CACAAA@B>>@;;949?>A=A@@?@@@@@&00+/1//)/)///43<<<:?>CCBB>BBBB@??AA@@@@C<@@>B>?@@=@>>@=:::?A<:::@@@@2@BB>CCCCBBB@>@@;;5;@@@A;;;;;;;*;CBCCFE;C@AAJ=AAA?
@N9IO0:00923:06293
TACGTAGGGTGCAAGCGTTGTCCGGAATTATTGGGCGTAAAGAGCTCGTAGGTGGTCCGTTACGTCTGCTGTGAAAACTCGGGGCTCAACCCCGAGCCTGCAGTGGATACGGGCGGGCTAGAGTGCGGTAGGGGAGACTGGAATTCCTGGTGTAGCGGTGAAATGCGCAGATATCAGGAGGAACGCCGGGGGCGAAAGCGACGCACTGGATCTCTTCTGACGCTGAGGCGCGAAAGCTAGGGGAGCAAACGG
+
BBBDBBBC=9;9C=@ABB<@AD=A=@=A=BB?BB=>=:98-7<>=@A?A@A=@@=@?=@A7;;BBBAABBBAAAAA0AAABAB:AAAC?BBB9@@@@@@AABBBC?@AA@?>9?AA=AABABBCBA?;>8898-:>@AAB:;8;?B?BB>A@@@@AA>;;;;0;CCCAACBBBBBBB9;;@C@DDC?BDDD5DCCC=B:;;A@@@@??<@@???@<@A@@?@A:;;A>@@@AAA8@=>::::-9B@A@;:99
@N9IO0:00930:06286
TACGGAGGGTGCAAGCGTTGTTCGGAATCATTGGGCGTAAAGCGCGTGTAGGCGGCTTGGCAAGTCGGTTGTGAAAGCCCGGGGCCCAACCCCGGAATTGCATCTGAAACTGCCTCGCTAGAGTCCCGGAGAGGAAGGCAGAATTCCCGGTGTAGGGGTGAAATCCGTAGATATCGGGAGGAATACCAGCGGCGAAGGCGGCCTTCTGGACGGTGACTGACGCTGAGACGCGAAAGCGTGGGGAGCAAACAGG
+
@AAA?AAA<ACBC=BAAA?BC@DG@B?BBAB?BC>BBAAA<ABCBB?BA;;6:D9B@:C;CC?BBCC?B@BBABB=CCC>CCC9BB:=9?@@6@?D?A89:::9=?@A=A????ABAA@AA@:;;C;@=@BAD7;7;>A@?B6;6:@8@>@@ABDFD<BBCC>CCACCCCDD@@@AA6;<<@?DBC?BBAA?@CC?B=;<5<<@=;::>??@<@BAABA;;;;;;;9955:<==6A@ABGGG;CEAAA<@AA=
@N9IO0:00935:06300
TACAGAGGGTGCAAGCGTTAATCGGAATTACTGGGCGTAAAGCGCGCGTAGGCGGCTTGACAAGTCGAGTGTGAAATCCCCGGGCTTAACCTGGGAGCTGCATTCGAAACTGTCTTGCTAGAGTATGGGAGAGGGAAGTGGAATTTCAGGTGTAGCGGTGAAATGCGTAGATATCTGAAGGAACATCAGTGGCGAAAGCGACTTCCTGGACCAATACTGACGCTCAGGTGCGAAAGCGTGGGGAGCAAACAGG
+
BCB?????5>@>>:>===9=;<?@9?<?=A@ABD=@?@@@8@9;9CAABBB?BC@CDACCCD>AA@AAAAAACCC>CBCC9BB>BC?B?B@BBB=B@BAAABB?BBAB=B@@@AB=AABBAA?@@>>>5@ABBC=B>A;::;@CD=C@A?@BBBBBB>B?>>5>?@AABBBBB@@@AA?B?B?BBCCCCCC=B:::6;BBBBC?CACC@CB@B@BBCDCC:;;CCBC@@@@BBB9::EDCCC;@AACH>CBC?
@N9IO0:00941:06274
TACGTAGGTGGCAAGCGTTGTCCGGATTTATTGGGTTTAAAGGGTGCGTAGGCGGTCTATTAAGTCAGTGGTGAAATACGATAGCTTAACTATCGAGGTGCCATTGATACTGATGGACTTGAGTGCACACGAGGTAGGCGGAATGGACGGTGTAGCGGTGAAATGCATAGATATCGTCCAGAACACCGATAGTGAAGACAGCTTACCAGAGTGCAACTGACGCTGAGGCACGAAAAGTGTGGGGATCAAACAGG
+
CCAA@@@<AB@@@<??;;6;AB?@669B=AC<@?1>;)73(380899??@A<996:9:BB=A=A@C999G?BBCD>DCCCCAA@@@@C9;;BBBC;;49@A9B>969IIDCCC=<8000+0000=?>@A@C@@?ADC@CC@C?BB?;:;=@@BB:;;6;AA?8@>;::;A@AABAA;9.5556<<B>BBCBBBGHABABBBBD8>><A=BCCB;;5?954=<::;<=79995555&59999;;+::;;;05<<=
@N9IO0:00942:06266
TACAGAGGGTGCGAACGTTGCTCGGAATTACTGGGCGTAAAGCGCGTGTAGGCGGGATGATAAGTCGGAAGTGAAATCCCCGGGCTCAACCCGGGAACTGCTTTCGAAACTGTCGTCCTCGAGTACCGGAGAGGGTGGCGGAATTCCTGGTGTAGAGGTGAAATTCGTAGATATCAGGAGGAACACCGGTGGCGAAGGCGGCCACCTGGACGGTTACTGACGCTGAGACGCGAAAGCGTGGGGAGCAAACAGG
+
ACCBBBBC>AA@BB>BBB999@@?<@3:17===A>C?A@C798A@@@A@BA?@AB<;;;BBA?CCBB@D@AACBG;9999-97*7;;>9=?<?A9@?A:::BB<BBCD=B;;;B;;;@CDCB@@??9@<@AAAD<@@?@C=@>A?B@CC@BBBCBDD<@CB=8B9:::;;<?;;<B=8BB?B>ABA?A@EC?CCC@C?BA=C<??<@C=AAC@C?BA@@@@BA:::AAAAA:99/::9:ADD9AACCC=;<;>
@N9IO0:00943:06303
TACGTAGGTGGCAAGCGTTGTCCGGATTTATTGGGTTTAAAGGGTGCGTAGGCGGTCTATTAAGTCAGTGCTGAAATATCCCGGCTTAACCGGGAGGGTGGCATTGATACTGATGGACTTGAGTTCAGTCGAGGTAGGCGGAATTGACGGTGTAGCGGTGAAATGCTTAGATATCGTCAAGAACACCGATAGTGTAGACAGCTTACTAGGCTGAAAACTGACGCTGAGGCACGAAAAGTGTGGGGATCAAACAGG
+
AACCA==89:2;B=B:;;=AACAD=@CB<AA7<;0:;)8838=5;@ABA??=884;AA@B?C=@@A89:@@@@AE?GEABB>B?@@@E@D@DH>BBC=BB@BCGEICCCDDCCBC@CCC@CCBB?BB@@AA@@;@@@@CC@C?C?CCDC@CB@@@BB>BCEC>C@@@<@?>@@@;;;;;ACCADCC>BBB:::AA;;;BBBBD?@@@@@<@A;;;;&;@@>?BCBBBC<??@;;;;*;BB@>??7?BCCC<?;;4
@N9IO0:00950:06303
TACGAAGGGTGCTAGCGTTGTTCGGAATCACTGGGCGTAAAGCGCACGTAGGCGGTCCGCACCAGTCAGGCGTGAAAGCCCCGGGCTCAACCCGGGAATTGCGCTTGATACTAGCGGGCTAGAGTCCGGGAGAGGATAGTGGAATTCCCAGTGTAGAGGTGAAATTCGTAGATATTGGGAAGAACACCAGTGGCGAAGGCGGCTATCTGGACCGGTACTGACGCTGAGGTGCGAAAGCGTGGGGAGCAAACAGG
+
AACBA;@@;@ABC@A@BC?BB?CD@C@CBBBBCC=AAACD>CCCCCBBCCHBBC9;@6;@@@=BBBB::8;BC?B<0:;;;.4<095;@>BE>CC=C@C=@@::<7?99?@??BBBB<CBBBBBBB?BB;A:@@=@ABABB>B>A?BB=BBBBCBCBB?ABA@9@7@@BBBBBCB?BC>C@CC;>;A=A:;:8===:=;@A;==;;;;;5;@@D@EBB@@ABB@@AAA@B@@:::6;?ACCCC;BB@@@9?=><
@N9IO0:00919:06355
TACGGAGGGGGCTAGCGTTGTTCGGAATTACTGGGCGTAAAGCGCGCGTAGGCGGCTTTGTAAGTTAGAGGTGAAAGCCCGGAGCTCAACTCCGGAACTGCCTTTAAGACTGCATCGCTAGAATTGTGGAGAGGTGAGTGGAATTCCGAGTGTAGAGGTGAAATTCGTAGATATTCGGAAGAACACCAGTGGCGAAGGCGACTCACTGGACACATATTGACGCTGAGGTGCGAAAGCGTGGGGAGCAAACAGG
+
BBBB>AABAA1BBBBBCC@DD?BB@B@C>@@BCG>???CE<A9;9BABB@@=9949BB=BAAACC@CCBB?B@@A8@??8>;?>@@?@=AAA=B=A=A8::?BB>B>AAC=@?BBA?@@ABB?B9::A4=A?=;?A>??E@F?B?B?ABBBDCCCBB<?=?>5;<@>555<=>?5;;8=8=>8>?>:>?::7:=A<@<@@CCD@@@AA>ABBBBBBC?BBCBBBBBB>A@?@?@:??AADDD8@@CDE>B?>;
@N9IO0:00920:06342
TACGGAGGGTGCGAGCGTTAATCGGAATTACTGGGCGTAAAGCGCATGCAGGTGGTTTGTTAAGTCAGATGTGAAAGCCCGGGGCTCAACCTCGGAATAGCATTTGAAACTGGCAGACTAGAGTACTGTAGAGGGGGGTAGAATTTCAGGTGTAGCGGTGAAATGCGTAGAGATCTGAAGGAATACCGGTGGCGAAGGCGGCCCCCTGGACAGATACTGACACTCAGATGCGAAAGCGTGGGGAGCAAACAGG
+
BABC?A?A<@@>BAB@@?=@?BB=:@+0+/>>>@@;9;CC;@ABA@AA@CC?BB?@B=9:7<ACDCCCC@A@CC@8BB@6?;;/:ABB?B?BCC@C9BAABCCC>CCF=C@@<@;;:@A@CABBCC@@=:;;;::::#3888189/9:92:;;@@BB@CBCB=9;;BBCBBBC@AA@@=A598:???CAAA?ABA=?>:;5;;<;*;A<@BBCCCDBB@@@ABBBAAACAA@AA<@BBCCDC9@;;@@8==B;
@N9IO0:00924:06342
TACAGAGGGGGCAAGCGTTGTTCGGAATTACTGGGCGTAAAGGGCGCGTAGGCGCCCGCTAAGTCGAACGTGAAATCCCCAGGCTCAACCTGGGAACTGCGTCCGATACTGGCAGGCTTGAATCCGGGAGAGGGATGTGGAATTCCAGGTGTAGCGGTGAAATGCGTAGATATCTGGAGGAACACCGGTGGCGAAGGCGGCATCCTGGACCGGTATTGACGCTGAGGCGCGAAAAGCTAGGGGAGCAAACGG
+
CCAAAACDDD1CC?BBBB?BB>BB?A=A>AAAAC>???CC>CD=CCCBA>>:888?6@>>?9==A@C=ABB@A@9::::-;;5;AAD?C?BA@;@499??@@@?BB@@ACC?ACA@CB@CC@CB>AA<BBAB@=CCCCEBG@B?B?BB=@@ABBAA?ABBB=@@;;;AABBB@A@B?BB?B?9::=@?AB?ABC@C@BB@CCBC?BB?A@>A>@@@?A@@@AA9::9:;;;;;;*;>>?@C>;=9;5;09=9
@N9IO0:00926:06311
TACGTAGGGTGCGAGCGTTAATCGGAATTACTGGGCGTAAAGTGTGCGCAGGCGGCCGCGCAAGTCGAGTGTGAAAGCCCCGGGCTTAACTTGGGAATTGCGCTCGAAACTACGTGGCTGGAGTGTGGCAGAGGAAGGTGGAATTCCACGTGTAGCGGTGAAATGCGTAGAGATGTGGAGGAACACCAATGGCGAAGGCAGCCTTCTGGGCCAACACTGACGCTCATGCACGAAAGCGTGGGGAGCAAACAGG
+
A???@AAA<:<;BCB@@@;?;?BB?B@B@CCBBB:9:9BC=CBAABBCCAA?AC=@<;;;;56944<:>@BCCCE;@@AA8AC<@A8:69@8=<9>6:49>>?:::=>7==A=:9919==:???ABA<?:9:=9=9?;@??C@D@C@BBAAAABBCC@@AAF>BCBC696AB>;;@@:>@=@=?@@292392999247@<=B>=8====4=07349788;777;;8499:=?;<5=AAAAAA7;;;AC=ACC<
@N9IO0:00939:06334
AACGTAGGAGGCAAGCGTTATCCGGATTTACTGGGTGTAAAGCGCGTGCAGGCGGACTTTCAAGTCGCGTGTGAAAGCGCCCGGCTCAACCGGGCGAGGCCGCGCGAAACTGAAAGACTGGAGGCCGGTAGAGGCGTGTGGAATTCCGGGTGTAGTGGTGAAATGCGTAGAGATCCGGAGGAACACCAGTGGCGAAGGCGACACGCTGGACCGAGCCTGACGCTCAGACGCGACAGCATGGGGAGCGAACGGG
+
D:::;BC>:;6;A5:@BB:CCDAD>AA<4;:;AE>DECCC>BBBBDBBBBB=BA6;;;B=BC?BBBCCDB@?;;;,;?=?@593=844.4.5:2<<;;8A8;;=B?>?9?AACD>BBBBB=AA>B<>:>A?>><=BBCCA?C@B>@>AB:AA@??@@>@BBB>BBBBBBAB??@B=>:>?;?;@AA?B@@A?BBB?B@CCCCCBBBA@;@@=AABC?CBCCCBB;;;BDDDDCBBCDBBBCC8@@AAA=@@B;
@N9IO0:00941:06326
TACGGAGGGGGCCAGCGTTGCTCGGAATTACTGGGCGTAAAGGGCTCGTAGGCGGTCTGATAAGTCCTGTGTGAAATCCCTTGGCTTAACCAAGGAATGGCACCGGATACTGTCGGACTGGAGGCCGGGAGAGGGAAGTGGAATTCCCAGTGTAGCGGTGAAATGCGTAGATATTGGGAGGAACACCGGTGGCGAAGGCGGCTTCCTGGACCGGTTCTGACGCTGAGGAGCGAAAGCTAGGGTAGCAA
+
<8;;6:@CCC3B@BBBAB655<<@8=:D<CABA@5A;5590993;==>?;;7;;7@BBBC@@7>@?5:=<@@@@C:?;;3;794<=.4-36;-7-844305<A?C?CCBB@?@@??ACBB<>@?B7BC=?>898)71;37,33839;299:833:37/8<8A0<;BB99:@BA@7B<5;B771?9928>AA>BAB<?;@>6;828286068+5-2,28776657522+26777707...36.6:6667
@N9IO0:00949:06311
TACGTAGGGTGCGAGCGTTAATCGGAATTACTGGGCGTAAAGCGTGCGCAGGCTGTTTTGTAAGTCAGATGTGAAATCCCTGAGCTCAACTTAGGAACTGCGTTTGAAACTACAAGACTAGAATATGTCAGAGGGGGGTAGAATTCCACGTGTAGCAGTGAAATGCGTAGAGATGTGGAGGAATACCAATGGCGAAGGCAGCCCCCTGGGATAATATTGACGCTCATGCACGAAAGCGTGGGGAGCAAACAGG
+
CCAAACCC<???@??@AA>B@CCD@B<@=@?>>>6=@;9:.;AAAABECCC@AA9999*:?B=AABB9:;C@@@F=CBB=BBBCBAAA7;?@BC?C@B@A=<<@,0083<>?@B?A:9:@??;@A@@=A>=><8888$8:;?=A>@;??9::=>@;AB::AB=BB9:9CBABB@@AC=?A>A?A@B?B>AA?C@@;?:??=@@@@.=@?8@AA=AAA:?;<00///677;>@?@9?@AAAAB3::?AC>BBC?
@N9IO0:00950:06323
TACGGAGGATGCAAGCGTTATCCGGATTTATTGGGTTTAAAGGGTGCGTAGGCGGAAAAAATAAGTCAGTGGTGAAAACCTGCAGCTTAACTGTAGAACTGCCATTGATACTGTTATTCTTGAGTATGGTCAAGGTAGGCGGAATGTGTAATGTAGCGGTGAAATGCTTAGATATTACACAGAACACCAATTGCGAAAGGCAGCTTACTGGACCATTACTGACGCTGATGCACGAAAAGCGTGGGGAGCGAACAGG
+
@@?@=::5:<;:@<A;;;ACCG;@<BB<4=9498089(33(3;.458:@AA?A@=?@?>=&;465;A@BBA7<@@@?5@;@>@;;;B5:549:>?;@7<9697;<5;;B@@99;=@@=BC8;;AAC;;79@B=@9A;B@BB=C=;5;99B>@AABB=C@CCCE@LCA@7@BAAAA<A;:9;587A@B4:5:297333(34989?C<@ABA5336?A>BBBCCBBBCCB<9:9=;444&44;<<<<.9=9AC@AAAA
@N9IO0:00961:06331
TACGAAGGGGGCTAGCGTTGCTCGGAATTACTGGGCGTAAAGCGCACGTAGGCGGCTTTCTAAGTCGGGGGTGAAATCCTGGAGCTCAACTCCAGAACTGCCTTCGATACTGGAAAGCTCGAGTCCGGGAGAGGTGAGTGGAACTGCGAGTGTAGAGGTGAAATTCGTAGATATTCGCAAGAACACCAGTGGCGAAGGCGGCTCACTGGCCCGGTACTGACGCTGAGGTGCGAAAGCGTGGGGAGCAAAC
+
>?:44.4:::'::;ADDD?AABBB@D@C@BBBCC=CCCCC=B:;;;6BB@D>:9.5?909A@;@@;;;;;*;@?=8@A8AB=@@AA@?=AAB>BAB<A:9:@C<?@?AAGCC@CC<??ACCCCCC@EE>CCBC?BCBBBB@C=@@@@CBBBBBCBAA?BBCC=C@BB???ACAA<@?AB;AA<@@C=@BA@@CCB?B?<<7<AAAABB6;;0;@B:::AABBBBCAB?BA??@@6;:AAACC9??@@@5;
@N9IO0:00945:06370
TACGTAGGGGGCAAGCGTTGTCCGGATTTACTGGGCGTAAAGAGCGTGTAGGCGCCAAACAGGTCCGTTGTGAAAACTGGAGGCTTAACCTCCAGACGTCGACGGAAACCGTGTGGCTAGAGTCCGGAAGAGGAGAGTGGAATTCCTGGTGTAGCGGTGAAATGCGCAGATATCAGGAAGAACACCAATGGCGAAGGCAGCTCTCTGGGACGGTACTGACGCTGAGACGCGAAAAGCGTGGGGAGCGAACAG
+
BBAAA@@@??,@@69;@?445:.515;?7@>>@G8<666A1966655@@AA=;;57<A5BBC?BB;<;ADCCCAA155D0444@B@B?B@BA8BABB@<<==C>;CC8B9?<A;;9<<<@AA<=:B7@755?8BCBBBB?B@B8B?B@8>:888882;?@@9@>?<;;BB97257717:9:2:==3;075/56616279977=;<8@:0A?A;>??@=>::8;<887;=55688&55575==->?A??4?@B
@N9IO0:00970:05799
TACGGAGGGGGCAAGCGTTATTCGGAATCATTGGGCGTAAAGGGCGCGTAGGCGGCTTGGCAAGTCAAAGGTGAAATCCCTCGGCCCAACCGAGGAAACCTGCCTTTGATACTGCCTGGCTCGAGGCCGGGAGAGGGTAGCGGAATTCCCAGTGTAGCGGTGAAATGCGTAGATATTGGGAGGAACACCAGTGGCGAAGGCGGCTACCTGGACCGGTTCTGACGCTGATGCGCGAAAGCGTGGGGAGCAAACAG
+
:;@@<@BBBB3BC?@;668<A?C=:B;C?==9=@7666@G8@?7?B@00.-(--(--(-*-<40////)/3799:)44<3:;;7?D=B=A0959.55)5.5995::194:449983883888443-4.4;1;955=5;;;<=49496:;38779///;>;<<=9,33787738;3/(/8///(/(///(//;?<;=;.7.25+26662--(-2(-(-(-.38:898CB::9BCBBC;C?>3777&3779;,33<
@N9IO0:01003:05779
TACGTAGGGTGCGAGCGTTAATCGGAATTACTGGGCGTAAAGGGTGCGCAGGCTGCCCCGCAAGTCAAGTGTGAAATCCCCGGGCTTAACTTGGGAATGGCGCTTGAAACTACGGGGCTGGAGTGTGGCAGAGGGAGGTGGAATTCCACGTGTAGCGGTGAAATGCGTAGAGATGTGGAGGAACACCGATGGCGAAGGCAGCCTCCTGGGCCAACACTGACGCTCATGCACGAAAGCGTGGGGAGCAAACAGG
+
AA;;;AAB;B@BBBBBBC@C@C:;;:@E@DBBCC?CEAAA>AD>AACDCA=800/0/0&//937::@=@BBAABB6;;AA7AD::9:B9??=A@<B@CC?AAAD?CCC>DCA;999-;@A=@@@CCC@CAA;;;0;;4;A=B?BAG@BAABB@AACB@BCCC=;;;@AAAC@@@DCB?AA6;6;@@?BBBB?BBC@BAA000<>@6;;@8@<@?999><?89989>>=>?BBBB;@:;;DBC8@@@@B<;;;=
@N9IO0:00964:05850
AACGTAGGTCACAAGCGTTGTCCGGAATTACTGGGTGTAAAGGGAGCGCAGGCGGGAAGACAAGTTGGAAGTGAAATCCATGGGCTCAACCCATGAACTGCTTTCAAAACTGTTTTTCTTGAGTAGTGCAGAGGTAGGCGGAATTCCCGGTGTAGCGGTGGAATGCGTAGATATCGGGAGGAACACCAGTGGCGAAGGCGGCCTACTGGGCACCAACTGACGCTGAGGCTCGAAAGTGTGGGTAGCAAACAGG
+
F:B@@@@=A<9;C05;?@8?;@7;8B?CAHBBAA7AAAA@7C@7@@@B@@@@BCC=B@BCAB6:9:=3:69<@AE<BB?BBBB>BDBD?BA<BC@@=@:99@=6BB=?+<849999'44244445:<<CBB@@=??@=@C@B?B8;;6;?@@?AAA@=AC<?<>@??@CA@>>>999,/:494600+//7739==8=8<<7<;@A@@@A;AAB?A7;;A@@;;;;;;5;A@ABB;B;:9?A=@B996@7<<<8
@N9IO0:00971:05812
TACAGAGGGTGCAAGCGTTAATCGGAATTACTGGGCGTAAAGCGTGCGTAGGTGGTTTGTTAAGTCAGGCGTGAAATCCCTGGGCTCAACCTGGGAACTGCGCTTGATACTGGCAGACTAGAGTGTGGTAGAGGGTAGTGGAATTCCGCATGTAGCAGTGAAATGCGTAGATATGCGGAGGAACACCAGTGGCGAAGGCGGCTACCCTGGACCAACACTGACACTGAGGCACGAAAGCGTGGGGAGCAAACAGG
+
=@A;;;;B<@@??;@:9:8=197=:>5=9@BAAC=;:;BB6>;4494455<8;?7@D>AA@C?A@;B=8=BBBBF>BBB=BBC=BA@@4;4:8808388:>AA<8<<;?@>>4>8<>BCBBB<88<@6777777(378;A7B?B@B@CCB;;;;55:::59:,955:;<A@;66>;;7;>9>155<055==:=??6646>7;;555)55.55.56;==<<<B@??@9;2995444)4445?AA2>=>>@7;;@=
@N9IO0:00981:05848
TACGAAGGGTGCAAACGTTGCTCGGAATTATTGGGCGTAAAGCGCACGTAGGCGGCTTAGCAAGTCGGATGTGAAATCCCTCGGCTCAACCAAGGAAGTGCATCCGAAACTGCTGAGCTTGAGTACGAAAAGAGGATCGCGGAATTCCCGGTGTAGAGGTGAAATTCGTAGATATCGGGAGGAACACCAGTGGCGAAGGCGGCGATCTGGGTCGATACTGACGCTGAGGTGCGAAAGCGTGGGGAGCAAACAGG
+
?AA;:5;B9@@@AB=;;;>A;;;A=A=A>BB=BE>9;;DD<@:88B99:BB???=?C?AABB=@@BC?B@AAAA?9:;;7;BC?CB@A=@5;4;2:;A<BB>A@=;;;6;CEBAB@@@B?BAAA@@;;;;*;BB@CCCBA@;><?39:/7:<<<?==?9==??:??BB???@?@@@BB=::7:;@@A=@?@@=ABA=B?@@<@AAAAAAA<ABACDDBBBBBBBBCCC?CCC;;;7;CCCCEE<FDCCD>BBC@
@N9IO0:00983:05829
TACGTAGGGGGCAAGCGTTGTCCGGATTTATTGGGCGTAAAGAGCGTGTAGGCGGCCAGGTAGGTCGGCTGTGAAAACTGGAGGCTCAACCTCCAGCCGTCGGCCGAAACCATCTGGCTAGAGTCCGGGAGAGGAGAGTGGAATTCCTGGTGTAGCGGTGAAATGCGCAGATATCAGGAAGAACACCCGTGGCGAAAGCGGCTCTCTGGAACGGTACTGACGCTGAGACGCGAAAGCGTGGGGAGCGAACAG
+
CCBBBBDDDD1BC?BA@><@BB?BADCF>CCBGI?BBBBC=BA>000@@::600,09>@=@@B@AAA@BCCCAAA@7@@@<;;7;EDD@C@CC?AA@=>??@;?;?BB=C@BB???@CEAB?@@B@CF>AAAB?CCCABB@D=@=@=@@=>>888;;5;>>>3:;<<999<<865>>8=8>;7:;;:*//96:==;695816>>>>>>>D=:;7:=<:::;;::;;<;9:>667-7:9>>AA2AA@881/99
@N9IO0:00992:05822
TACGAAGGGGGCAAGCGTTGTTCGGAATCATTGGGCGTAAAGCGCGTGTAGGCGGTCTATTAAGTCGAGTGTGAAATCCCTGGGCTCAACCGAGGAAGTGCATTCGAAACTAATAAACTAGAAGATGGTAGAGGATGGTGGAATTCCAGGTGTAGAGGTGAAATTCGTAGATATCTGGAGGAATACCGGTGGCGAAGGCGGCCATCTGGGCCATTCTTGACGCTGAGACGCGAAAAGCGTGGGTAGCAAACAGG
+
@??;:4;@@@,@A8@AAA>@AAHEAD@BBCC@BC=B@@BC<B;;;BBBBDCB??=?AAAA6:4:@@@@B@@@@@@;ADD>CBD>BBBB?B?BBC?A;A;::;959449.4<<8:?@:@@@B@=;;;B?CBCBB?BCC@CCACAC@C@BB@BCC@>>=8=:::3:7555;<<<<?>:;7985>5555:?;>C;B<<7@8@?7;:A<<444)4.447==8=;;;=B==C@?@@:;;;&:;<:55)5?;9=>3>>@=
@N9IO0:00994:05847
TACGTAGGTGGCGAGCGTTGTTCGGAATCACTGGGCATAAAGCGCGCGTAGGCGGCTTTGTCAGTCGGGTGTGAAAGCCCTCGGCTCAAACCGAGGAACTGCGCCCGATACTGCAAGGCTTGAGGGCTGGAGGGGAGAGTGGAATTCCCGGTGGAGCGGTGAAATGCGTAGAGATCGGGAAGAACGCCGGCGGCGAAAGCGGACTCTCTGGTCAGCCCCTGACGCCTGAGGCGCGAAAGCTAGGGGAGCAAACGGG
+
BBCBCBB@@@=AA?@A@A=AA;;949=B@@;;:9,5:555)599;;ACCC?<?><??@7==;;;?=<<57///77.778(//83<>893(348<@<@:@@?;;<;0;9:=BBBBC;>9<<2544:2:;<8<===1;;9;77,3,317=5:177+//:8389;;5///6///3377778186::5///68389187;:.6//(////7833,38333==/;7////(///34977333(3:445<=2=>CCD=CCC>
@N9IO0:00995:05830
TACGGAGGGTGCGAGCGTTGTCCGGAATCACTGGGCGTAAAGGGCGCGTAGGCGGCTGTGTAAGTCACCTGTGAAATTCCGGGGCTCAACTCCGGGGCGGCAGGTGAGACTGCACGGCTGGAGCTCGGTAGAGGCGAGTGGAATTCCCGGTGTAGCGGTGGAATGCGTAGATATCGGGAAGAACACCAGTGGCGAAGGCGGCTCGCTGGGCCGATGCTGACGCTGAGGCGCGAAAGCGTGGGGAGCAAACAGG
+
CCCD>A@B<@@?DA@@DB=AAB?B@B?ABB@A@@8@A;@A=AB<CD96;ACACGAAAABBBB>BBB@?9A@@@>@6A4;49==.;?@D@@@A@CCC;;:6;@?8??@A@:::;;9B?B@A=;98<>=88;=8938??>?@9=9=29929=ABBBBBC@CC@D>@@AACC@@@@@CCC<A>@B?BAA?B???:?@>9@<??9???AC@@?:@=987@>>999;;;<>><===;::,5567===-55559/69<5
@N9IO0:00998:05851
TACGAAGGGGGCTAGCGTTGCTCGGAATCACTGGGCGTAAAGCGCACGTAGGCGGCTTGTTAAGTCAGGGGTGAAATCCTGGAGCTCAACTCCAGAACTGCCTCTGATACTGACGAGCTTGAGTCCGGGAGAGGTGAGTGGAACTGCGAGTGTAGAGGTGAAATTCGTAGATATTCGCAAGAACACCAGTGGCGAAGGCGGCTCACTGGCCCGGTACTGACGCTGAGGTGCGAAAGCGTGGGGAGCAAACA
+
ACC;:5;AAA2BBBCAAA@CDCCC@C@BBBCBBB=;;;BB<AABBCCBBDD@CC@CC@CC@C@BBBBDDD9CCCD=BB;>>:???@@A>@?B?BAA9?9::@CBBBBBA>>@@?@@@AC@CCCCD?CB>BAA@=@@@BBB@C?BBCCCAACBBB????@@?B<?=@BBBAAA?>8=?==9>??BBB?CAA@?CCD@C@>=:<??>;>><@@:<<?>?><@AA>>688;AAA=AA<=>>@@BB6=<9;=4<8
@N9IO0:01002:05847
TACGTAGGGTGCAGGCGTTAATCGGAATACTGGGCGTAAAGCGTGCGCAGGCGGCTTCCTAAGTCAGATGTGAAATCCCCGGGCTTAACCTGGGAACTGCGTTTGAAACTGGGAGGCTCGAGTGCGGCAGAGGGGGGTGGAATTCCACGTGTAGCAGTGGAAATGCGTAGAGATGTGGAGGAATACCGATGGCGAAGGCAGCCCCCTGGGTCGACACTGACGCCTCATGCACGAAAGCGTGGGGAGCAAACAGG
+
BBAAACCC>;<;DD@BAA=B=BB@:>*00<000+9:@DC=C@A@A@@A;<5;;5<?4;6;;9B=965;<<;;:<24954&4<2<<7<7<7<<<3@655<44:B858=59=?908829:@@@?;:;5495;6=AAAA&;A6?7A7<9=<<<<;;;;;;44.9:1956==@DB;:::5<3::=@=@CA@B:00+0:=*0)///6999'333(333778@>773;<97878>?=>?AD>;;9:@@@*99:@B;BCC:
@N9IO0:01009:05841
TACGTAGGGTGCGAGCGTTAATCGGAATTACTGGGCGTAAAGCGTGCGCAGGCGGTTTTGTAAGTCAGATGTGAAATCCCCGGGCTTAACTGGTGAACTGCGTTTGAAACTACAAGGCTAGAGTGTGCAGAGGGGGTGGAATTCCACGGTGTAGCAGTGAAATGCGTAGAGATGTGGAGGAACACCGATGGCGAAGGCAGCCCCCTGGGTTAACACTGACGCTCAGGCACGAAAGCGTGGGGAGCAAACAGG
+
BACCA?@@:@@@@???>>:@=@CC>C6;29?@>A>BBBDE>CBBCCAB@9949:4:BB7B@B?@@@@@@BBACCD=BBBA6??:>=39)///)//838;9333==??B8;85-,(,(,,,,26880//88;6767*5=4D50)04/--(-66---//.7;=5779<<??A>>>>;;5;>:=:???>ABBB?CBB?B??>>BAAA2?@?:>:<;?00/:668<3338388;;8=6787ABAA5B<>=B9?>@8
@N9IO0:00965:05879
TACGTAGGGGGCGAGCGTTGTCCGGATTTATTGGGCGTAAAGAGCTCGTAGGCGGTTTGGCAAGTCGGGTGTGAAAATCCGGGCTCAACTCGGAGACGCCACTCGATACTGCTATGACTCGAGTCCGGTAGGGGAGTGCGGAATTCCTGGTGTAGCGGTGAAATGCGCAGATATCAGGAGGAACACCGGTGGCGAAGGCGGCACTCTGGGCCGGAACTGACGCTGAGGAGCGAAAGCGTGGGGAGCGAACAGG
+
@@BCCABBBB3AAAAABB=@AB=A>ABC=BC@CC;?>800*0=00//98884:<8<=7B@CC9:8>?>879;:;:;5;A>AB9@@;;7;ABD<@@B???=ABABAAAB?::;A@:;9?@@@;;;B?B>@:;;;-;@;;;B@C?B?C@DC?AABBBCC?AAA@<@BBBAAAAA@AB;;8;;<?=@@A=A=<<5;@><A=@@@B@@?@@@B8@5;5<=A@BBBBBC:;;@@@@CDD<B?=;;;;.;@@@A?<;;=
@N9IO0:00966:05869
TACGAAGGTGGCAAGCGTTGTTCGGATTTACTGGGCGTACAGGGAGCGTAGGCGGTTTGGTAAGCCCTCCGGGAAATCTTCGGGCTTAACCCGGAAAGTTCAGAGGGGACTGCCAGGCTAGAGGACGGGAGAGGAGCGCGGAATTCCCGGTGTAGCGGTGAAATGCGTAGAGATCGGGAGGAAGGCCGGTGGCGAAGGCGGCGCTCTGGAACGTTTCTGACGCTGAGGCTCGAAAGCGTGGGGAGCAAACAGG
+
@><<:+0+0;6;>6@@@@??@<AC?AAA<A@?@@9>??@@AAA<AAAAAAA=@B=AB<A=BB@BBE?CC?AC5:99:DB@BCB>AA@C@CC=B@BC8@;;B>==BBB7AA@=A49;5999:996;;@@8;?;B8BCBDDCAC?A=AC<A>ACA@ACB@CGED?BBBCCLGGCA;;<<5<>:@:>:B?B8@<8;;;7;9=B:BBC?::<2405@@A<A::;?CBA@@@=@BBCDD;;:>@???2<?<:;0<<;5
@N9IO0:00979:05897
TACAGAGGGGGCAAGCGTTATTCGGAATTATTGGGCGTAAAGGGCGCGTAGGCGGCTTTGCAAGTGGCGGGTGAAATCCCTCGGCTTAACCGAGGAACTGCCTGCCAGACTGTGAGGCTTGAGACCGGGAGAGGTGAGTGGAATTCCCAGTGTAGCGGTGAAATGCGTAGATATTGGGAGGAACACCAGTGGCGAAGGCGGCTCACTGGACCGGAACTGACGCTGAGGCGCGAAAGCGTGGGGAGCAAACAGG
+
CB@:;:????0@B=B@@@?BB>BB>A>A>AA@CD>BBBAB9??:?A?CB@?;994:CC=BBA?A::8:BD>;;<D=BBC>AA@?BB<@<@?BBB?B=@;;;?BAA?BCBCEBBABA=@@<@@@A@5;;0;@?B=BBA@AA=A>A=@@<@BCECBBBA=A;99.9==@=@@@;;;<@@8@@:@>ABB@CCBB@BCA>A=;;7;CCCC;;9;B@B>B@CEDIEFCCABA?BCCCCC>ABCCCCD;CBCCE=BBB@
@N9IO0:00982:05860
TACGGAGGGCGCAAGCGTTGTTCGGAATTACTGGGCGTAAAGCGCGTGTAGGCGGCCAGGTAAGTCGGATGTGAAAGCCCGGGGCCCAACCCCGGAACTGCACCCGATACTGCCTGGCTGGAGTCCCGGAGAGGATGGCGGAATTTCCCGGTGTAGAGGTGAAATTCGTAGATATCGGAAGGAACACCAGTGGCGAAGGCGGCCATCTGGACGGTGACTGACGCTGAGACGCGAAAGCGTGGGGAGCAAACAGG
+
A@AA=@?@:@A@A=@9;9?BB@B>:>*0+0<<<@9;;;>@:@@@@BAB@>>:00+0,0>;>A<===B9@@@@AAC6<;A0;;<.9?5?2;44&43739;..-89(-,6,.//:58@8:9<6873;;088>>AA<?@A>AA?A>A@/99(349<<;;998:BCC<B?B?=8:AA?>;;274>4957936<=;B?BBB>B?CD;=5777<;6?BA;A?A;>=?>=;;;;:888=788)8=;:9AA3@@@?=1:888
@N9IO0:00982:05899
TACGTAGGGTGCAGGCGTTAATCGGAATACTGGGCGTAAAGCGTGCGCAGGCGGTTTGTTAAGACAGGTGTGAAATCCCCGGGCTTAACCTGGGAACTGCGCTTGTTACTGGCAGACTTGAGTGTGGCAGAGGGGGGTGGAATTCCAGGTGTAGCAGTGGAAATGCGTAGAGATCTGGAGGAACACCGATGGCGAAGGCAGCCCCCTGGGTTAACACTGACGCTCATGCACGAAAGCGTGGGGAGCAAA
+
>@??@@@@9;;:AB=A?@5;8;BA9C:;;A@@C=<;;A@:@CC@AAA;;;>@@=AC<CC694;99BB=BA9:;@8<@@@7@@+0/)0)0:044/57<=C@@AB8A<;@@CC<CC?AAC:B<<@A99.4=9;;;;;;%<?@@?B?B?@@=@@847?@94504=5<<BBC@>?AA@@:@:77-7-3::7=@@@<??C?C@BB>>>>>+=?>8:4:7977383338433:344::<<8<ABBDCC68888;3
@N9IO0:00976:05928
TACGGAGGGTGCAAGCGTTAATCGGAATTACTGGGCGTAAAGCGCACGCAGGTGGCTAAGTCAGTCGATTGTGAAAGCCCTGGGCTTAACCTGGGAATTGCAGTCGATACTACTTGGCTAGAGTATGGGAGAGGGCAGTGGAATTCCCGGTGTAGCGGTGAAATGCGTAGATATCGGGAGGAACATCAGTGGCGAAGGCGGCTGCCTGGCCCATACAGACACTCAGGTGCGAGAGCGGTGGGGAGCAAACAGG
+
BBBB?AAA<@@AA=@@@@=@@CCC9:8:;?ABBB<;;;AB;AACBBBAB?@<@@=A?@=A@A@A:;;AA=@@AAA8;;;)5=<6;<1926:>CC=A<B<?=???;A=BC=>=@@-0,0@@>@@BA<;;6:@ABC;@??::69?A:??7=8=<899?>89:9A9@?>?AABA@==999*;?;@>BAA;;;;;9:;9:?<AC@CCBB?AC?>=3=00///---////9)/---,,,,,/(////&/333;13333
@N9IO0:00977:05938
GACGGGGGGGGCAAGTGTTCTTCGGAATGACTGGGCGTAAAGGGCACGTAGGCGGTGAATCGGGTTGAAAGTGAAAGTCGCCAAAAACTGGCGGAATGCTCTCGAAACCAATTCACTTGAGTGAGACAGAGGAGAGTGGAATTTCGTGTGTAGGGGTGAAATCCGGAGATCTACGAAGGAACGCCAAAAGCGAAGGCAGCTCTCTGGGTCCCTACCGACGCTGGGGTGCGAAAGCATGGGGAGCGAACGGG
+
ABAAAAAAAA"@@@BBBB?BB>B@=A?AC@ABAA;@:99A8@@8@900==A:00*0>@8<0:9,:>@@B@CBBBE;<;ABB?BBBB.9:>8><;@:=999<<<;880;8<-3,7>>?9AA?9:977?>@AB?B>??@<8?>AB>BBBB??=@ACA69837.784=2<8::798774899A3559<?ED;:;;@5;4;:::8877252'277'222,2;99;>BBB8@ABBAA8::::@AA2==9:9399<5
@N9IO0:00980:05948
TACGGAGGATGCGAGCGTTATCCGGATTTATTGGGTTTAAAGGGTGCGTAGGTGGTAATTTAAGTCAGCGGTGAAAGTTTGTGGCTCAACCATAAAATTGCCGTTGAAACTGGGTTACTTGAGTGCAACAGAGGTAGGCGGAATTCGTGGTGTAGCGGTGAAATGCTTAGATATCACGAAGAACTCCGATTGCGAAGGCAGCTTACTGGATTGTAACTGACGCTGATGCTCGAAAGTGTGGGTATCAAACAGG
+
CCBC?AB?AA@A@@BBAB>BCC@C@CCC=BB=AA8A@6=@9@@;AAAABBC@CC?CC@FE<@<@@A@@::4;ABB=CCC?BBC?ABCE@B@CBBBB:B>AA@CB?BBC;A@@@9@=@@C>@AADBCC@BBACC?CBB?C@=A6:5:AAA?BCBBCBB@BBCF>BCBB7:9?>@@@@@BG@CB?CBC@BBC;;;BB?B?;;;AA?ABBC?AA>@;;7;@@AB@;;;CD;;;ACCI>EHC;;;7;AA@AC<;;;@
@N9IO0:00992:05916
TACGTAGGGCGCAAGCGTTGTCCGGAATTATTGGGCGTAAAGAGCTCGTAGGTGGCTTGTCGCGTCTGCCGTGAAAGCCCATGGCTTAACTGTGGGTCTGCGGTGGATACGGGCTGGCTAGAGGTAGGTAGGGGCAAGCGGAATTCCTGGTGTAGCGGTGAAATGCGCAGATATCAGGAGGAACACCGGTGGCGAAGGCGGCTTGCTGGGCCTTACCTGACGCTGAGGAGCGAAAAGCGTGGGGAGCGAACAGG
+
AABAAABB<AAA@6;;@A<;9:=B?A?A;@@<?@8?984=/44;;:43333177143-49:<<<;@5989:::<<456>5=:?4:>4=7<;=99739@AAAB@BB?BBBBBB=BBC?AB;;;@<;;;=ACCFD;;<9;BC>C?B?B?AA?AA@CCA@?BBAA<;;;@BBAAA@@@@A=AA=@7;;C?B?BB=B9839;@@7A@499999,95>794.44444585555::89999&4::8888&44;;=56559
@N9IO0:00993:05930
TACAGAGGGTGCAAGCGTTAATCGGAATTACTGGGCGTAAAGCGTGCGTAGGTGGTTTGTTAAGTCAGGCGTGAAATCCCGGGGCTCAACCTCGGAATTGCGCTTGATACTGGCGAACTCGAGTGTGGTAGAGGATAGTGGAATTCCCGGTGTAGCGGTGAAATGCGTAGATATCGGGAGGAACATCAGTGGCGAAGGCGGCTATCTGGACCAACACTGACACTGAGGTACGAAAGCGTGGGTAGCAAACAGG
+
BBBBBB@B<AA??<?>896:?ACC@C@C?BCBCC=A@ABB<BBBABBBBCC@CC?BB=BE@C@BABBC@CCBCCE=BBB<BDD6AACC@D?BAA?B@C>??AADACCCCC??;9:9<?@BBAA?@@C=@?>>>;???@?@<@?C>BB<B?CCBCCBA<ABBB>BCCCCCBB@A?>>>5==:><?@@@@???@BBD?B?BC?BBAA@>>9>@=A<AA@@DC>>>A@@@9>>@@AB=AA@:::0:;=>?>8?AA=
@N9IO0:01001:05955
TACGTAGGGTGCGAGCGTTGTCCGGATTCACTGGGTGTAAAGGGTCCGCAGGCGGGACAGCAAGTCGTTGGTGAAATCCTGGAGCTTAACTTCAGAATTGCCGACGATACTGCTGTTCTTGAGTGCAGAAGAGGGAGACGGAATTCCTGGTGTAGCGGTGAAATGCGTAGATATCAGGAAGAACACCGGTGGCGAAGGCGGTTTCCTGGTCTGTTACTGACGCTCATGGACGAAAGCGTGGGGAGCAAACAGG
+
BC:;9CBC=CCBBBCBBB>BBB=@=@@<@BBBCC?BBBGI?DF>CB=@@CF@BCC<BB@AAB@BBCAA=@=?>>>7?@=@A??@?FAJBFF@BBCCAGACC?CCCDB;;;AABBBB?BB?C;;:BBCCC@@@?B;?>@996:=@=A@AC?C;;;AAC@DCCC>BDBCBCCCCBA@BB7;7;B@BCC@B@BB?AAB9@5;;5;?8@@;;7;@A@@<@B::;BBCGBACB>AB;;;0;AABADF;@@@BD<?@?;
@N9IO0:01003:05950
TACATGGGGTGCAAACGTTGCTCGGAATTATTGGGCGTAAAGCGCGCGTAGGCGGTTACTCAAGTCGGATGTGAAAGCCCTCGGCTTAACTGAGGAAGTGCACCCGAAACTGAGTAGCTAGAGTACTAAAGAGGGTCGCGGAATTCCCGGTGTAGAGGTGAAATTCGTAGATATCGGGAGGAACACCGGTGGCGAAGGCGGCGACCTGGGTAGATACTGACGCTGAGGCGCGAAAAGCGTGGGGAGCAAACAG
+
DDBABBCA5999?A7>?@;>?=>A:A:?174.4=1;;799,9::=:>???BAGC@HACCCBA>AA@A?A@@@BBE>BBC=B@@;@@;@=@CCBC@C>ABCCCCJ?CCC?CCCAAABBBBACC@@?A;;;0;;;;0;CCBB@B?B?BM>C@BBAAAA@=AACC=B?ABAABAA@???B=BB<?>?AB@D>BA?AAB6;6;B?A@AA@BCC?@;;;B;;;A@?@@@@AB=<<;;;;;&:9:9444&4545:1:55
@N9IO0:01008:05946
TACGAAGGGTGCAAACGTTGCTCGGAATTATTGGGCGTAAAGCGCACGTAGGCGGCATTGCAAGTCGGATGTGAAATCCCTCGGCTTAACCAAGGAAGTGCATCCGAAACTGCAGTGCTTGAGTACTTAAGAGGATCGCGGAATTCCCGGTGTAGAGGTGAAATTCGTAGATATCGGGAGGAACACCAGTGGCGAAGGCGGCGATCTGGGAAGATACTGACGCTGAGGTGCGAAAGCGTGGGGAGCAAACAGG
+
DAC;:9:C>BBBAA;:;:<@BABB?B?B@BC?CC=???A@9?:::DBBBBA?8979BD?BBC<??@@;A@@AAAA<BCC>CCDACC?C@CAC@C?B?BBBBBBB>A@D<@?@?A@@@@C?BBBBCCC=A=AA@=ABCCBC@C?C@DF=B@CA@A@:96:AAA=C@CBBBBBBCBBBD=?@>@@DBC?BAA@?BCD@JABB?BBBBBCBC?C?BB@@@@@AB@BCCBB?BBB@AB>BABBEIK=@ACCI>CCCA
@N9IO0:01009:05928
TACGAAGGGGGCTAGCGTTGTTCGGAATTACTGGGCGTAAAGGGCGCGCAGGCGGCTTTGTAAGTTGGGCGTGAAAGGCCTGGGCTTAACCCGGGAATGGCGCTTGAGACTGCAAGGCTCGAGTACGGGAGAGGATGGTGGAATTCCCAGTGTAGAGGTGAAATTCGTAGATATTGGGAAGAACACCGGTGGCGAAGGCGGCCATCTGGACCGTAACTGACGCTGAGGCGCGAAAGCGTGGGGAGCAAACAGG
+
@?B?=29;9;*;@@@@BB@DC?CC@C@C@BBBBA<@@AAA;AA;BBBBABC@;;;;CD>BCC@BB?BC=CCBBBD=C?B>BDG>BB@C@CB>BD=C?BB@AAAB@@@@ACBBBC@FA@??AA:::ABA<BAAA=ABA?BB?B?B>BB<@AA:::A;;6;BAB=B??@@BACBBB?BC;?<??==00+0900+0<@:A;BB?A8;:AAA=@@;@AB>A@@?>=<<=994:>>999,9=@@@@@49999:1:>>;
@N9IO0:00985:05962
TACAGAGGGTGCAAGCGTTGTTCGGAATTATTGGGCGTAAAGCGCGTGTAGGCGGCCAGCCAAGTCGGGTGTGAAAGCCCTCGGCTTAACCGAGGAAGTGCGCCCGAAACTAGCTGGCTTGAGTACCGGAGAGGGTGGCGGAATTCCCGGTGTAGAGGTGAAATTCGTAGATATCGGGAGGAACACCAGCGGCGAAGGCGGCCACCTGGACGGATACTGACGCTGAGACGCGAAAAGCGTGGGGAGCAAAC
+
@BCBABBD<::8??>???;@A?BB?D>A?AB?CD?CC???9?BA@@@@@@A??@<@?BBB?A;@A;;;0;;;@AF>CCC?CHC?A@+0+08>@A?CABBBBBCB>BAA:AB@@>AA;?@<??AAAB?B?BAAAA<AA?BB?B?B<@@;@?ACC???@=A???9?:?@@@@@@@@A@C=AA=@=@BCACCCC@DCD@B@A@>A?AC=AA@BAA?;;;;<;BBBBCCCB;;;A;<<<*;@BBBFF:@@><=3<
@N9IO0:00996:05962
TACGTAGGGTGCGGGCGTTAATCGGAATTACTGGGCGTAAAGCGTGCGCAGGCGGCTCCTTAAGTCAGATGTGAAATCCCCGGGCTTAACCTGGGAACTGCGTTTGAAACTGAGGGGCTTGAGTGTGGAAGAGGGGGGTGGAAGTTCCAGGTGTAGCAGGTGAAATGCGTAGAGATCTGGAGGAACACCGATGGCGAAGGCAGCCCCCTGGGCTAACACTGACGCTCATGCACGAAAGCGTGGGGAGCAAACAGG
+
AABCBCCC>BBBDE>@AA@CACCCAC:;:<CAAC>@A@FI=AABBDBBAAA?BB<AAC?C=@=BBCBBDDCCCBG;;:::-;B8@@;@7>8BDC<A6;;A=<=@/78>58=:8;><3==8=A@AABB?A?A><<<<<&>>9<68;3<483.78>9:526.5575-7;88???B?=;;8;6;D=@?CCC?BBB@=B;;6;=B@@@CCC1CCC<B;<6;A@@A=<::00/6997?>AA:@?A@@>>0;<?8;188A6
@N9IO0:00997:05961
TACGTAGGTCCCGAGCGTTGTCCGGATTTATTGGGCGTAAAGCGAGCGCAGGCGGTTTAATAAGTCTGAAGTTAAAGGCAGTGGCTTAACCATTGTTCGCTTTGGAAACTGTTAGACTTGAGTGCAGAAGGGGAGAGTGGAATTCCATGTGTAGCGGTGAAATGCGTAGATATATGGAGGAACACCGGTGGCGAAAGCGGCTCTCTGGTCTGTAACTGACGCTGAGGCTCGAAAGCGTGGGGAGCAAACAGG
+
CC@@?A@=@@B:B:;:@B>ABCAG@BBC=BB;??:?@?BB>CCCB@>=>995:?=@C<A@BB?A?A@:94;A?CC?D@BDD@@<@B@A>A?CC9::?BBBCC=B@AA:A9:9>ACBBB=A@@9::???;?@?6?@@BAC?B<@<@>A@@@ABAAA@=A99939C@BBBBBBB;:;B@CC?B???@?B?BB>B;;;0;@@:@BB;;;A<@@@@BB?CBAAABBEBBB?;;;:;;0;?@@EFD;CBBBC<@@A?
@N9IO0:01004:06008
TACGGAGGGGCAAGCGTTATTCGGATTTACTGGGCGTAAAGCGCACGTAGGCGGCATTGCAAGTCGTAGGTGAAAGCCCTCGGCTCAACCGAGGAATTGCCTTCGAAACTGCGCTGCTTGAGTCCGGGAGGGGGGAGCGGAATTCCCAGTGTAGCGGTGAAATGCGTAGATACTGGGAGGAACACCGGTGGCGAAGGCGGCTCCCTGGACCGGTACTGACGCTGAGGTGCGAAAGCGTGGGTAGCAAACAGG
+
@@;;5;;;<.4;.4955455.5=8>>C>BBABG>BBBBB7<;AA@:::@@=;;6;BA:@<;:<CBCB@B=ABAB=BBD;BBA=ABBB?B8;;B>A@C;;<@D@@AAC=B@@:::CBBB?BCBBB?BE=CBBAAA(;;;@>@<@=@C>DBBB@@@@B>BBBL?AAADCB:::??@AB=BB?B?BBB@A>@@=@@A@C@BBACCCC>BC?AA@C?@AACCBB@@@AAA=A@AAAC<A@AACC>@??CCD>@??=
@N9IO0:01007:05976
TACGTAGGTGGCAAGCGTTGTCCGGATTTATTGGGTTTAAAGGGTGCGTAGGCGGCTTTGTAAGTCAGTGGTGAAATATGGCAGCTCAACTGTCAGGGTGCCATTGATACTGCGGAGCTTGAGTACAGATGAGGTAGGCGGAATTGACGGTGTAGCGGTGAAATGCTTAGATATCGTCAAGAACACCGATAGCGAAGGCAGCTTACTAGGCTGTAACTGACGCTGAGGCACGAAAAGTGTGGGGATCAAACAGG
+
A@AA@;;5;;5;A49;@D;AAB8<6;BE>EE@CB<BC6::/:@5::BBBCC?;:5;;D6;;@@C@AA@@@;@;;;0;B;<5;>?@BBD9C:;;;@@@8@@@=@C@<;;@BAAAC>:::A?AA@@A@???A@@A=AAA?CB@E@D@::9B?AAAGCCC@BBAB>BAAA?BABBA;789992:>9<<;?CED<;;BB5;7;AA@@<@A@;;5;::??=A@@@BA@@???;==>;;;;-;A;;;CC;BBBBB=@B@<
@N9IO0:00981:06047
TACGTAGGGTGCGAGCGTTAATCGGAATTACTGGGCGTAAAGCGTGCGCAGGCGGCGCCGCAAGTCGAGTGTGAAATCCCCGGGCTTAACCTGGGAATTGCGCTCGAAACTACGGTGCTGGAGTGTGGCAGAGGGAGGTGGAATTCCACGTGTAGCGGTGAAATGCGTAGAGATGTGGAGGAACACCGATGGCGAAGGCAGCCTCCTGGGCCAACACTGACGCTCATGCACGAAAGCGTGGGGAGCAAACAGG
+
CC???@@D=999B@@@@@?AAECE@C?B?AA@@?:>BAAB<AACBAA@>00+00,0@C?ABA4:;@?@AAAAAAB=BBBB8A?8>?:?;>:???8?>A=@??>ABBCB6ABABB798?AA>ABAA@@;:9887<6=A:==>C@C@C@CBBBBBBBBC=@@BB;BAB@@@@>>>99:B<@@@C?;;;=BB;;7;AB?B?AABB7;;=@AA0;5;=AAACBC::;A@@;;<@C<<<6<AABBBB;A@@BD>BBB?
@N9IO0:00984:06038
GACGGAGGAGGCTAGCGTTGTTCGGAATACTGGGCGTAAAGCGTGCGCAGGCGCCCGATTAGTTGGAGGTGAAATCCCGGAAGCCTCAACTTCGGAACTGCCTCCAATACTGTCGGGCTTGAGCGGAGGAGAGGAGAGCGGAATTCCCAGTGTAGAGGTGAAATTCGTAGATATTGGGAAGAACACCGGTGGCGAAGGCGGCTCTCTGGCCTCTTGCTGACGCTCAGGCACGAAAGCGTGGGGAGCAAACAGG
+
ACBB@CC@BB@BBBBCCC?BB@CC?C79;@AAA9BABBB:A@A;;99>;92::9@,:9<9<8<7>7@<4:>:A5=88/8*.)--(-77(/31783838///3//(/5<<<<<<@>@7==9<@@@@?BB@CCCC?AA@@BB@D?@?@D=CDBBBBBBB@BBCD>C@BBBBBBBBB?BB=A>AA:?>@>A>BB?CBC@C???=@ABCCCC?@=?::5:A?@@BAAA@@@<@@@AAA=BAAACCC;CBBDC>CBD@
@N9IO0:00990:06056
TACGTAGGGTGCGAGCGTTAATCGGAATTACTGGGCGTAAAGCGTGCGCAGGCGGGCTTTTAAGCCAGACGTGAAATCCCCGGGCTTAACCTGGGAATGGCGTTTGGGACTGGGAGTCTGGAGTGCGGCAGAGGGGACTGGAATTCCTGGTGTAGCAGTGAAATGCGTAGAGATCAGGAGGAACACCGATGGCGAAGGCAGGTCCCTGGGTTGACACTGACGCTCATGCACGAAAGCGTGGGGAGCAAACAGG
+
ABBBBBBE>999@>>9;:=@=AFFAD@B>BAAAF>DGBCC=BBBAAABB@@<@@>8@BAC7B>AA@BB@A@BBDE@BCBB8AC<BB?C@B>AAC9@<@A>@@AC;@A9>====6=>=@?@=@ABAAA?AAACCCC:AABB@B<@<@>BA?BAAABB>>?BDC;B??A:;:@A<<=;;3;<:=:?=@9<8:::==D=B<@?>:@CB:@>@6;9=??@@A@A@<;;AA;;;@@BBB=BBBBCCC8BBBBD>BBB>
@N9IO0:00994:06040
TACGTAGGGTGCGAGCGTTAATCGGAATTACTGGGCGTAAAGCGTGCGCAGGCTGTTTTGTAAGTCAGATGTGAAATCCCTGAGCTCAACTTAGGAACTGCGTTTGAAACTACAAGACTAGAATATGTCAGAGGGGGGTAGAATTCCACGTGTAGCAGTGAAATGCGTAGAGATGTGGAGGAATACCAATGGCGAAGGCAGCCCCCTGGGATAATATTGACGCTCATGCACGAAAGCGTGGGGAGCAAACAGG
+
B@@>>99:.;;;BAA@BB?B@CCC?A<@=@;;;B;AAAAA;@BBBBBECCB?BCCCEE7:9C?B@@@CC9;;AAA;@?@9@BABCBCB@CCACB?B=@??>??@58:A=@ACDB?ABBBBBC@CCBBBBA>??@@@@'@@?@9@3949?@?@AA@::=A@AA;???@CBBBBAA@>@9=?<@>ABC>@=A=6;:C<?;?A>====)676(552+288.57;25255222957793;=;<>AA0?A>=;3;;<8
@N9IO0:01012:06032
TACAGGGGGTGCAAACGTTGCTCGGAATTATTGGGCGTAAAGCGCGCGTAGGCGCTACTTAAGTCGGATGTGAAAGCCCCTGGCTCAACCGGGGAAGTGCACCCGAAACTGAGTAGCTAGAGTACGAAAGAGGGTCGCGGAATTCCCGGTGTAGAGGTGAAATGCGTAGAGATCGGGAGGAACATCCGTGGCGAAGGCGACTACCTGGACCAGCACTGACACTGAGGCACGAAAGCGTGGGGAGCAAACAGG
+
BABBBBBB5BCCGG?:;;@BBCBB?B?B?BDAIK?ABABC9?;;:A@@@AA@;;;BBAB7;7;@@C=BBCBBCB>BCCC;@A>@CCC@C@BBB8A6;;@@BBB=ABB=A;;;@@AA;;;BDCBDC;;;0;;;;0;ABBCAC@C@CC=B@BBCBBAA=ABBA<BB@@@AA@@;99?A9??=@?AAAD@B@A=@BB?B?CCCCCCB?BB>BB?CCCBBBHCCBBCB<<7;BBABB;@;;;DDC79:CCD>DBB@
@N9IO0:00964:06078
GACAGAGGGTGCAAACGTTGTTCGGAATACTGGGCGTAAAGCGTGTGTAGGCGGTCCGCTAAGTCGGGTGTGAAAGCCCTGGGCTCAACCCAGGAAGTGCACTCGAAACTGGCGGGCTAGAGTACTGGAGAGGTTGGTGGAATTCTCGGTGTAGAGGTGAAATTCGTAGATATCGAGAGGAACACCGGTGGCGAAGGCGGCCAACTGGACAGATACTGACGCTGAGACACGAAAGCGTGGGGAGCAAACAGG
+
@A;<<;DD>;;:BC9@AA=?@?CC@F?BB?@@D?A@@CF>BBBBAACB@@?AE=BA?AAA?=?CCGF>@@@AAA8;;C=CBC=BCGG@BB>BA?B>BBBBBBCCCCG?CBB?BBB=ABBCB@@@A;;9<BCC?B?B?BCADAC?BBBB@AAAAAAA>AAAD>A>BC999?A@@BBCBBB?C@??B=A<8819=>4:488187=188;7;?BA@@@A??;;99888:;886@@@9@@@@@@@6@>>?D:AAA<
@N9IO0:00965:06106
TACGTAGGGTGCAAGCGTTAATCGGAATACTGGGCGTAAAGCGTGCGCAGGCGGTGATGTAAGACAGATGTGAAATCCCCGGGCTCAACCTGGGAACTGCATTTGTGACTGCATCGCTGGAGTGCGGCAGAGGGGGATGGAATTCCGCGTGTAGCAGTGAAATGCGTAGATATGCGGAGGAACACCGATGGCGAAGGCAATCCCCTGGGCCTGCACTGACGCTCATGCACGAAAGCGTGGGGAGCAAACAGG
+
BBBA@>?>5>?>>9?@?@5;5;@B;A6;;@BBB=<;:EH?EBBBCBBB::49A9ABBBBBB<A@?BCBBB???@69878*:B8;::@<@?BBC>B@CBBBAAA<ACBA;;;;::BCCBB9::BBBC=@:;;;;;;*<@@@B?C@C?BCCCBBBAAABDBDF?BBBBBBBBBBBAA@<>>595:AA=BBAA>ACC?A?BB>AADB2;;;6;=AACCBBBB:9:@::9AABAAAC=A:::@AB5??AAA=ABA>
@N9IO0:00971:06095
TACGTAGGGTGCGAGCGTTAATCGGAATTACTGGGCGTAAAGCGTGCGCAGGCGGTTCGCCAAGTCAGGTGTGAAATCCCCGGGCTTAACCTGGGAATTGCGCTTGAAACTAGCGGGCTTGAGTGCGGCAGAGGGGGGTGGAATTCCACGTGTAGCAGTGAAATGCGTAGAGATGTGGAGGAACACCGATGGCGAAGGCAGCCCCCTGGGTCGACACTGACGCCTCATGCACGAAAGCGTGGGGAGCAAACAG
+
AAAA@@@A<9;:BBB@@@=@<@A@8<+0)0<000*599@>7CBDCCCCCBB=@C4:4;@@2;49@>BEACCCCCC=@@DC;DG>BB@B?B@ABB=B?B?B:;;@<@@@8@AABBCC>@@=@@BAB@A?AAA@AAAAA'@@6:8:8@>???>>B@A@AAAAAB=999BBABB?874;A=AA6@7B<<7BA<<4<A@<@<>=77333$3;;38;778;889988863339=??::=B<BBBAAA@699:==3;66
@N9IO0:00978:06085
TACAGAGGGTGCGAGCGTTGTCCGGAATCACTGGGCGTAAAGGGCGCGTAGGCGGCTTGGCAAGCGTGCGGTGAAAGCTCAGGGCTCAACCCTGAGTCTGCCGTGCGAACTGCCGGGCTTGAGCACAGTAGAGGCAGATGGAATTCCGGGTGTAGCGGTGGAATGCGTAGAGATCCGGAAGAACACCGGTGGCGAAGGCGGTCTGCTGGGCTGTGTCTGACGCTGAGGCGCGCAGGCGTGGGGAGCAAACAGG
+
DDCAAADE?BBB@???8830==6;,0*////334/5<=CG>BC>BBAB@>??@@<@B<?<?C?@@@000>;??CA8<<@@99505>>CACC?DCBACBBBC?CCCCBB@BBCC>BB>BC@BBB@@@AA;;;BB?BCCBAA>A=@=@<@@;@B:::BC?BB?B@B<BBAAA@>??<9A7<79:2;@=:@;?@?AC>8875B<>?C@@???9@@@AAABC??993A>><>?@=;///(/69;;;/<44/;5;;92
@N9IO0:00992:06061
TACGTAGGGTGCGGGCGTTAATCGGAATTACTGGGCGTAAAGCGTGCGCAGGCGGCTCCTTAAGTCAGATGTGAAATCCCCGGGCTTAACCTGGGAACTGCGTTTGAAACTGAGGGGCTTGAGTGTGGAAGAGGGGGGTGGAAGTTCCAGGTGTAGCAGTGAAATGCGTAGAGATCTGGAGGAACACCGATGGCGAAGGCAGCCCCCTGGGCTAACACTGACGCTCATGCACGAAAGCGTGGGGAGCAAACAGG
+
BBBC@A@C?@@ABB;@9;698B@;7>-0*0><<>9@@@DD>BBCA@9<;;;5;;5;;@>B=C@CDCCCCBB@@@>5=B==2A>6==9<7;9?@A<A?BBEBBBG99:A9=9::999.9828<=B>==8B7B>>????'<>;A3791>4>?4?@?A>;:;5?A=3;;;;;>=>==;;8;5;B=B=BCC@CBBB@DCB@CABBCCCCC1@@B;@@@=@@AB@@;:;:;8;B??ABBB=B999977&3333;/87=2
@N9IO0:00995:06100
TACGGAGGGTGCAAGCGTTGTTCGGAATTACTGGGCGTAAAGCGCGTGTAGGCGGTCACCTAAGTCTGATGTGAAAGCCCGGGGCTTACCCCCGGAAGTGCATTGGAAACTGGGTGACTCGAGTGCCGGAGAGGAGGGTGGAAGTTCCGTGGTGTAGCGGTGAAATGCGTAGATATCAGGAGGAACACCGGTGGCGAAGGCGGCCCTCTGGACGGATACTGACGCTGAGACGCGAAAGCGTGGGGAGCAAACAGG
+
?@BB?CBC>AABB@BBBA?CC?C>;>*0)/:::;8@?@BF>CCBBBCCCCD=:;9;BAB?;94;AAACCCBBBCB=@BB<AAA7@@<AAAAA,A<<8<>00/:1718959<<>35544;>?@:>:>?C>??770399/8817433,7289?>>8777<;6=<<>8>><??@BAA>>>BA=@@?B=@@A=A9@@9?@@;?<?C?BB<?@AB?AAC@::;@?;0000000005=?><>8884:@<<2BCBCE<@@@>
@N9IO0:00971:06157
GACAGAGGGGGCAAGCGTTGCTCGGAATTACTGGGCGTAAAGGGCGCGTAGGCGGGATGGCAAGTCGGTCGTGAAATCCTTCGGCCCAACCGAAGAACGTCGATCGATACTGCTGTTCTAGAGGATTGCAGAGGAGACTGGAATTCCCGGTGTAGCGGTGAAATGTGTAGAGATCGGGAGGAACACCGGTGGCGAAGGCGGGTCTCTGGGCAATTCCTGACGCTGAGGCGCGAAAGCGTGGGGAGCAAACGG
+
B?@@?;;;;;)9C6@ABB?BBBBB@BFG?BBABA8AB@CC@DG?CCA@@CC@CDD<AAA=BB9;;CDAECCA@AC=BA=@=@A>AC=B@D>BA@BB?B:;;BAAACA@@????@AC?B@@?>>9??9?>??BB@BBBAAB;?<??CC;A>999BBCC?AAAC>CCBB>????BAABB:@@=A=???>B=@B=BBC@C?BBB>BBBBBBB=BB?B@C>A@@<A@@>;;4;<;9::.885:=>>2>A977.888
@N9IO0:00977:06147
TACGGAGGGTGCAAGCGTTATCCGGATTCACTGGGTTTAAAGGGAGCGTAGGTGGGCTTTTAAGTCAGTGGTGAAATCTCTGGGCTTAACCCGGAAACTGCCATTGATACTATTAGTCTTGAATTCTCTGGAGGTAAGCGGAATATGTCATGTAGCGGTGAAATGCTTAGATATGACATAGAACACCCATTGCGAAGGCAGCTTACTACGGAGACATTGACACTGAGGCTCGAAAGCGTGGGGATCAAACAGG
+
:@?@=AAC;@B@A<@@A@?ABA=A=:96;AAAA@6>@0:;0;<6>@CCCCC@CGF=BB@@7@;A@@@@;;6;BBC;A@ACDG@5==,0,0:3:6:;8=>;;655@BBBCCBBB?@@@@@<@A@C=@;<;@;AA;AA<AAA?B>;;0><00000<==><C@@@799>>=AC;;;;;;;::ABB?BBAA9@@<;::>9>9@@@@@<?>BBBB?BBCAAA?BAA@B::::6:@@@@A9:::??DD;AAADC=ABB@
@N9IO0:00998:06119
TACGTAGGGTGCGGGCGTTAATCGGAATTACTGGGCGTAAAGCGTGCGTAGGCGGTTTGTTAAGACAGGTGTGAAATCCCCGGGCTTAACCTGGGAACTGCGCTTGTTACTGGCAGACTTGAGTGTGGCAGAGGGGGGTGGAATTCCAGGTGTAGCAGTGAAATGCGTAGATATCTGGAGGAACACCGATGGCGAAGGCAGCCCCCTGGGCTAACACTGACGCTGATGCACGAAAGCGTGGGGAGCAAACAGG
+
<?:::>A@8:<;CC>@@@@D8;;A2;5:3<@999)9?9;;04<955;@;;;5;B5;;09B>B>BBCBB?BDCBBB=ABBA:BD<B=9=8<7994)44455599=.669;;;@<CCC@<A7;@CBDDE<A?94;:9:9#485:7<7A=@?9?@<:<;;83337.88><@A?@?@??;;6;=,0)/::;@@BC?BAB?C?:85;<<<)45=/44;0339889988833337877>C;CA@BBBA17777A9=;86
@N9IO0:01013:06117
TACGAAGGGGGCGAGCGTTGTTCGGAGTTACTGGGCGTAAAGGGCGCGTAGGCGGCGGACCAAGTTAGGCGTGAAAGCCCCGGGCTCAACCTGGGAATAGCGCTTAAGACTGGTCTGCTCGAGTGCGGAAGAGGTGAGTGGAATTCCCAGTGTAGAGGTGAAATTCGTAGATATTGGGAAGAACACCAGTGGCGAAGGCGCTCACTGGTCCGCAACTGACGCTGAGGCGCGAAAGCGTGGGGAGCAAACAGG
+
BAC<:2;@@@,@?@>ABB?BC@CC?BAB>AACDD>BBBCC>CD>CCCC@=<800+0<8<@>B>BB?;<7:A@=@?8@??@5@C>;<<D@DACDG?D?AADBBBD=A=ACCCC@BBBAAABB;;;A@?<@>;;;?AA@A;;8;>A?BB=@@@AAAA::6:@@@:A??@@B@@@AA=AA<@;?@<@A@>AA@@<@AA>A?;;;CCCDBC?BB?CCG@CCCHCCCCBA@<@@@;;;/;@@@ABB7@@@DE>BBB?
@N9IO0:00970:06180
TACGTAGGGTGCGAGCGTTAATCGGAATTACTGGGCGTAAAGTGTGCGCAGGCGGCGTCGCAAGTCGAGTGTGAAAGCCCCGGGCTTAACTTGGGAATTGCGCTCGAAACTACGATGCTGGAGTGTGGCAGAGGAAGGTGGAATTCCACGTGTAGCGGTGAAATGCGTAGAGATGTGGAGGAACACCAATGGCGAAGGCAGCCTTCTGGGCCAAACACTGACGCTCATGCACGAAAGCGTGGGGAGCAAACAGG
+
BBBBCCCC<9;;ABBBBB>B?AAEAD@B?CCCCC>ABACF:;;ABCBBA::4:;4;@@=@@@<@@BA@@@AA><=.9999&7?3?<>B?BD>AA<A>A135;;;;:992::99::::ABD>AABBCC@AAABB?A?A?AA>B?C?B@BCCCAAABB@=@@A?<ABBA;DBBCBAA@A<@B?B?BCE=A?BA2:;?<=9=?@B=:5;<:<2<.55)55<<<;666=<@??999555)5559@==099;AL>CCD9
@N9IO0:00974:06172
TACGAAGGGTGCAAGCGTTAGTCGGAATTACTGGGCGTAAAGCGTGCGTAGGCGGTTTTTTAAGTCTGCCGTGAAAGCCCCGGGCTCAACCTGGGAATGGCGGTGGATACTGGAAAGCTGGAGTGCGGTAGAGGAGGGTGGAATTCCCGGTGTAGCGGTGAAATGCGTAGAGATCGGGAGGAACATCAGTGGCGAAGGCGGCCCTCTGGACCAGCACTGACGCTGAGGCACGAAAGCGTGGGGAGCAAACAGG
+
BBA;:5:B<@@@B?B?@@@BCBCC@A5:49@?>A>;::CF8;;D;;:;;;;4;;5;;;;;%95:?@@4:59?AAC78;DD8BB>BCBB@B@CCC>C@BC?CB:BC:BDAA@B9AA:@@@B=@B;;;B=ABBBB<>>=5>?45058<>5=:ABBB>>C?BCDC=CCBBAB@@00//>@9@=6@?BAB???BB?BAA<A<A:8?=2::::49838733376//---//63///;?>6=;87:?>0///<8/8883
@N9IO0:00977:06183
TACAGAGGGGGCCAGCGTTATTCGGAATTATTGGGCGTAAAGGGCGCGTAGGCGCCATGCGTGTCTTCCGTGAAATCCCTCGGCTTAACTGAGGACGTGCGGAAGAAACTGCAAGGCTCGAGTCCGGGAGAGGGGGGTGGAATTCCCAGTGTAGCGGTGAAATGCGTAGATATTGGGAGGAACACCGGTGGCGAAGGCGGCCCCCTGGACCGGTACTGACGCTGAGGCGCGAAAGCGTGGGTAGCAAACGG
+
ACAABBCCCC1@<@@9::?AB>BB>A=@=AB?BC>??@BB=CB>@??AABA?:938;877>:9:CC@C?B@@@B;AAD=BBB?CCACADEBBB@BBABBBB?A?:::59B>;=2924999===B299,7;<<<>?@'?@;A<A:@@9@A@AAAAA@<@@AA9A;;;@@@A@@?;?>6=>2:2:??>B?BB8;:B6:69A=@@@@0@@<@A@D@BBBCBB@@@A@@A=@AB<;;0;AAA??6?>>>??,:99
@N9IO0:00978:06186
TACAGAGGCCTCAAGCGTTGCGCGGAATCACTGGGCTTAAAGGGTGCGTAGGCGGATGTGCAAGTGCCTTGTGAAATCCCATGGCTCAACCATGGAACTGCTTGGTAGACTGCACGTCTTGAGGTCGGTAGAGGTCGCTGGAACGGTTGGTGGAGCGGTGAAATGCGTAGATATCAACCGGAACGCCCAAGGTGAAGACAAGCGACTGGGCCGAATCTGACGCTGAGGCACGAAAGCGTGGGGATCAAACGGG
+
BBCBB::7;?BAB=@;;;7;;B@A<A?AACCA@@;@A=@@:@C=BAADDECACC?AABBBCB6;;;;>B=AABBE?GCE>AB@=?AAA?B@BBC?B?BBBAB?B?BBCCCCC@@:;;AA>BBB?ABC>@@@AA?BEDBBB?B?AC>B?B>AA?@@CC@CCBC>BAAAAB@@A@;;;<@@B@B?A<<<0;>C<@@B?@@@@>BABAA;;<0;>CA>BDA?@@BBBB??=?BA@BF<??BCCDC9??@LG?@?@9
@N9IO0:00983:06207
TACAGAGGGTGCGAGCGTTAATCGGATTTACTGGGCGTAAAGCGTGTGTAGGTGGCTACCTAAGTCGGTTGTGAAATCCCTGGGCTCAACCTGGGAATTGCAGTCGATACTGGGCAGCTCGAGTTCGGTAGAGGGTGACGGAATTCCCGGTGTAGCGGTGAAATGCGTAGATATCGGGAGGAACATCGATGGCGAAGGCAATCACCTGGGCCTGAACTGACACTGTGACACGAAAAGCGTGGGTAGCAAACAGG
+
ACBBBABB<??=?=<7982839>B:@@@8@@:99/:==>@;@???@@CACC@BB@BBBC@BC>@@=>9<2:;;99/:@B>CEE?CBAA>A?BCE>C>A?BCCBCABCAAAADD=A@@BBBDCBB>BD9?A@<;<0<CCCH@CAC?CC<A=@BA@@995:@@B=C:;;ABA;;;<;AA89:3:29>?@@A@@7:9@;@=BB>@@BA>AAA;>6:00+0:><<>A:99===994955&5<99;>7>>>>>@466<9
@N9IO0:00991:06189
TACGTAGGGTGCAGGCGTTAATCGGAATTACTGGGCGTAAAGCGTGCGTAGGCGGTTTGTTAAGACAGGTGTGAAATCCCCGGGCTTAACCTGGGAACTGCGCTTGTTACTGGCAGACTTGAGTGTGGCAGAGGGGGGTGGAATTCCAGGTGTAGCAGTGAAATGCGTAGATATCTGGAGGAACACCGATGGCGAAGGCAGCCCCCTGGGCTAACACTGACGCTGATGCACGAAAGCGTGGGGAGCGAAA
+
@A9;9@AA<BBA@@=?@@?B?@EC?B?A<@@@@@:AAAAA=ABB@A@@:;:?BGGIF=BBAC@BBCCC@CCCCBB:@@@@6@D9@@;;7;@?@?8@45:>;BBC<DE<DBAA?AAACCF@CCBBBAA=BA;?BCCCC(CC>@>A>A?AB?ABBAAAA;?>8?6=BCC:::A@A@@=A>::39=@9:59A??;?AA8?498<<??A1:=<6=771877;777373998<=8<BBC<BAA@?==0==000>6
@N9IO0:00993:06195
TACGGGGGGGGCAAGCGTTGTTCGGAATTACTGGGCGTAAAGGGCGCGTAGGCGGCCTTCTAAGTCAGACGTGAAATCCCCAGGCTCAACCTGGGAACTGCGTCTGATACTGGAGGGCTTGAATCCGGGAGAGGGATGTGGAATTCCAGGTGTAGCGGTGAAATGCGTAGATATCTGGAGGAACACCGGTGGCGAAGGCGGCATCCTGGACCGGTATTGACGCTGAGGCGCGAAAAGCCAGGGGGAGCAAACGGG
+
A@::9;9;9;"9@244::=?@=AA>A@C@CBCGC>CBAAC8@@;@AABCBA=;:6;=B9BAA?BBA@A@@@@@AC;;;;;.::2;?9:8:?BBC=C<?:;;;;@@AABBBBB>BBD<A@;??9=?;@B;@AAAA=ABBBD@CACAD@CB?AB@@@>?<:;;B<AA;;;;;?@AABBB=???B@AAA@C?BC>AAB>B>BB=A@CB?AB>A@>A?@@@>AA@@A@@;;59??9:::&94.44949$4444<2=<>6
@N9IO0:00998:06165
TACAGAGGGTGCAAGCGTTGTTCGGAATCATTGGGCGTAAAGGGCGTGTAGGCGGTTTGTTAAGTCATGTGTGAAATCCCTCGGCTCAACCGGGGAACGACGCATGAAACTGACAAGCTAGAGTACCAAAGAGGGGGGGTGGAATTCCCGGTGTAGCGGTGAAATGCGTAGATATCGGGAGGAACACCTGTGGCGAAGGCGGCCCCCTGGTTGGATACTGACGCTGATACGCGAAAGCGTGGGGAGCAAACAGG
+
==>C>>C>8A;?A28793-336;A7=495B>8<>7755<<2::29889=34.78-33(33-3-3>:@@?@B:6<>8CC>5B;605=@>8=8<<<0<:@==@;;<<?A;39;;;55159::<<88:3-33(44944444"9:5@5B8A=5<8=B<@;;C;696@8;;@;655;<AA;;;3;B9=8@;;8;@;B8=;<7;9==6;999(9;9>:C7@@665:=<>::<<:44884;4)44C;==>155;>>4>:?2
@N9IO0:01000:06184
TACAGAGGTGGCAAGCGTTGTTCGGAATTACTGGGCGTAAAGGGCGCGTAGGCGGCCCGCCAAGTCCCGTGTGAAAGCCCCCGGCTCAACCGGGGAACGGCGCGGGAAACTAGCAGGCTTGAGTTCGGGAGAGGGAAGCGGAATTCCGGGTGTAGCGGTGAAATGCGCAGATATCCGGAGGAACACCGGTGGCGAAGGCGGCTTCCTGGACCGACACTGACGCTGAGGCGCGAAAGACTAGGGGAGCAAACGGG
+
A@???::4:;49@<@>::5:A=@C?C?B?CBAAA9@@;;;6;E<BAAB@995;@;@C<DC897:DCD>BBACCCE>CBAA@2@<@AAA=A>?DD9D>9:99AADD=BB>BBCB@@@?BB=@@?B;:::.;@@@C;A=;;<5<2;=A>CC=;;:@@>@:@??@6=?000<00/9;;7;:?>5:56;;4;<>?>A@>59299494.4.44.555::45444<4449:44.44///0(/////444&4;<<A6A??8
@N9IO0:01005:06189
GACGGGGGATGCAAGTGTTATCCGGATTTACTGGGCGTAAAGCGTCTGCAGGTGGTTTCTTAAGTCTACTGTTAAATCTTGAGGCTCAACCTCAAATCTGCAGTAGAAACTAGGAGACTTGAGTATAGTAGGGGTAGAGGGAATTTCCAGTGGAGCGGTGAAATGCGTAGATATTGGAAAGAACACCGATGGCGAAGGCACTCTACTGGGCTATTACTGACACTCAGAGACGAAAGCTAGGGGAGCAAATGGG
+
@?@@AAA2@@CCC>??DC@CCB;>;777.9=@AC???@CE<@@@@BBB@@@?:;6;<<AC@C@@@CCCCBBB@EC>CBA;@;;5;@:;.99BCDF>DDAABBBB???B:@?@?=??=;<4;:@@AABBBBBBB9B@@;;;0;<?A;A?B@@@?ABBA=AA@B=ACBBAAABBCC?B?BB6::<A@C@CDCB?ABB6;7;@@@AA@B:::8;BBD@CAA@@@;;;BBACCB;;;@8@@BBDBC:@A@BE>BBB=
@N9IO0:01008:06190
AACGTAGGTGGCGAGCGTTATCCGGATTTACTGGGCGTAAAGCGCGTTCGGGCGGCTTGACAAGTCGGGCATGAAATCTCTCGGCTCAACCGGGAGGGGCTGTCCGAAACTGTTGGGCTTGAGGGCAGTAGAGGCAGGTGGAATTCCCGGTGTAGTGGTGAAATGCGTAGAGATCGGGAGGAACACCAGTGGCGAAAGCGGCCTGCTGGGCTGCACCTGACGCTGAAACGCGAAAGCTAGGGGAGCGAACGGG
+
9-:@@AB?BB@CC;;8?>;?AA<A?98979@?@D>??@BC>BBCC@A=@@@9AA>BC@AAAC<??AAB<??@@@C>CBBBA@A;ABBC@C?AA8;;;<*;AAAC?BBB>DDDH@CC>A?=?BBC<??B@??996:;;?BB?C=A>AA;@<@CABBGIACBBG>BBCCBBBAAAAAAA;@@=A?AAA?B@@@7<<A@9A;;9;>@AA;;;0;@AAAB?B;;<FC:::A99::::;.:??;;:;-:@@BB?BBB<
@N9IO0:00994:06219
TACGTAGGGTGCAGGCGTTAATCGGAATTACTGGGCGTAAAGCGTGCGCAGGCGGCTCCTTAAGTCAGATGTGAAATCCCCGGGCTTAACCTGGGAACTGCGTTTGAAACTGGGGGGCTTGAGTGTGGCAGAGGGGGGTGGAATTCCAGGTGTAGCAGTGAAATGCGTAGAGATCTGGAGGAACACCGATGGCGAAGGCAGCCCCCTGGGCTAACACTGACGCTCATGCACGAAAGCGTGGGGAGCAAACAGG
+
CCBBBBBB=A@AB@?A?@=A?BCC@C8:8;BBBC?CDCCC<BAAABBBAAA=::9<AB?CAC?BBDCBB?@@::<4<A==2B>4;;9A9<9CCD;D>AAC@@@C:9:C;??><<<<%BB?@;;CB<B8@??<<<<<<&8@7B?B?B>AA=@AA@>@;;5;:A9;966>A>CA=666=8==<?;===:@;;;;==<:>7;@@@@==,<<80<<=8==<886////0/9>@@???A;@???@@?+97;9929:@6
@N9IO0:00994:06254
TACGGAGGGAGCGAGCGTTGTTCGGAATTACTGGGCGTAAAGCGCACGTAGGCGGCTTTGTAAGTTAGAGGTGAAAGCCCGGGGCTCAACCCCGGAATTGCCTTTAAGACTGCATCGCTTGAACGTCGGAGAGGTGAGTGGAATTCCGAGTGTAGAGGTGAAATTCGTAGATATTCGGAAGAACACCAGTGGCGAAGGCGCTCACTGGACGACTGTTGACGCTGAGGTGCGAAAGCGTGGGGAGCAAACAGG
+
@@@@<@AB9;;;A@@@BB<@B=;;:;?B?BBBCE>@?@@@0;;@CCCCBAA=;;6;CC;BAA?AB5<;AA=A@@@8@AA0;;;.499<8=CC;BAC@D?A@@DD?C?@@@A?A@BA;@B;A@:@B=BB8;6;<8A=??@A8@<@<@<@@@;:;::@@=:::D<B>BBB@@@?8839;286BB<AAB=?@??8<==1;1977<<AA@@<>>>=>@>>:>>>>AA@??8>=??>>8?B@@AA@6@@>=>7>A@?
@N9IO0:00996:06258
TACAGAGGTCCCAAGCGTTGTTCGGATTCACTGGGCGTAAAGGGTGCGTAGGTGGCAAGGTAAGTCGGATGTGAAATCTCCGAGCTCAACTCGGAAATGGCATTGGAAACTGCTTTGCTCGAGGGTTGGAGGGGGGACTGGAATGCTTGGTGTAGCAGTGAAATGCGTAGATATCAAGCGGAACACCAGTGGCGAAGGCGAGTCCCTGGACAACTCCTGACACTGAGGCACGAAAGCTAGGGGAGCAAACAGG
+
CBC::9@;??@8A<???@<@@=AB=??=?AACBB=???@@9@C=;;;BBCC?BB?CE@B>BB@DECCAA?@?BBD>ABAC@;;;;@@D?BBBB@BL>CC@CCF>B?BF>BABCDF=CBCCBBBB<@=@:999999%<A@A=B=BCCC@C@BA@@@BABABBB=BAB<;<<<:??BB@CGDAD@BBB@BBCC>@@B=@<?@@@999.9@9@BB@FCB?A??@><8=8828@@>@?<@AABBCC99:A@;4:<A6
@N9IO0:01003:06240
TACGTAGGTGACAAGCGTTGTCCGGATTTACTGGGCGTAAAGAGCGCGCAGGCGGTCGTTCAAGTCGAGTGTGAAAGCCCCCGGCTCAACTGGGGAGGGTCATTCGATACTGATCGACTCGAAGGCAGGAGAGGGAAGTGGAATTCCCGGTGTAGTGGTGAAATGCGTAGATATCGGGAGGAACACCAGTGGCGAAGGCGACTTCCTGGCCTGTTCTTGACGCTGAGGCGCGAAAAGCTAGGGGAGCAAACGG
+
CCCBBBB?A@BAA:;;BB?AADADACCC=BAAAA;@@@AA9@@@;;;AB;;;:C=CA:98;C<@@A@@@@@@@CC;BBBAB0B?CCCFACCCDC3;;;0;BBC@BBBDBCDBBBBBABABBB>B>@AB=??BBF=B>AAA>A?B@BC>C@>>>BBBB@BCCC>BB??;96--,,,-7.77*/)5;;6;922-555-69;;@DC>@=@C=?;?@@<@B?BBBAAA;00<000<<<<7<@BBBGD8;;:9;)548
@N9IO0:01007:06231
TACGAAGGTGTCAAACGTTGTCCGGAATTACTGGGCGTAAAGGGCGCGTAGGCGGCAGATTAAGTCATATGTGAAAGTCCAAGGCTCAACCTTGAAATTGCATGTGATACTGGTCAGCTTGAGTTCGGTAGAGGAGGGCGGAATTCCTGGTGTAGCGGTGAAATGCGTAGATATCAGGAGGAACACCTGTGGCGAAGGCGGCTCTCTGGTCCGATACTGACGCTGAGGCGCGAAAGTTAGGGTAGCAAACAGG
+
BBA;:4;7:@@BCF?BBD?A@L@B?B?B<??@@C>888CD>BB>BCCBBBB?BC?BBBCC=?<@BBABCAA@A@B:>@@694:?ABBB?B@G@CDI=C?BBB@@@@@DBBBB?BC@@@C=@ACC?BBABBBEC?;<;7;A=@>B?B?BB>BABBBBB>BCBB>CBBBAA@BBBCBCC=@?=@<??B?BBAB=B::8;?BC?CCC;;;D@BB@BCCDJCAA@@@@AAA>A??:::-9??CCG>DBBCBD>;;;>
@N9IO0:01011:06248
TACGGGGGGTGCAAGCGTTGTTCGGAATTATTGGGCGTAAAGAGCGTGTAGGCGGTTTGTTAAGTCTGATGTGAAAGCCCTGGGCTCAACCCAGGAAGTGCATTGGAAACTGGCAGACTTGAATACGGGAGAGGGCAGTGGAATTCCTAGTGTAGGAGTGAAATCCGTAGATATTAGGAGGAACACCGGTGGCGAAGGCGGCTGCCTGGACCGATATTGACGCTGAGACGCGAAAGCGTGGGTAGCAAACAGG
+
::CCCDCD(@@?>:>;00*/75<<:=8C@>C?BB>BCCCC=C;;;BBBBAB@BB@CE=CD@C?B@@ABCBBBBA?798839AA=???B?BB=AA?@<@?ABBB?A?BB<AAB?B@BA@@=>>:@BBBC<CB::97:BBCB@C@D@C@ABBBBBBB899CAAC>BC@CBBBBB??<?@<@@;?:?AA>B=@?:>9939=@@<AB@@:@@8??;@AAAB?BBBABBBBBBCBDCCD<@@??@@9@@@@@C=@@@?
@N9IO0:00974:06271
TACGGAGGGCGCGAGCGTTGTCCGGAATCACTGGGCGTAAAGGGCGCGTAGGCGCCCGTCAAGTTGCTGGTGAAATCCCGCGGCTCAAACTGCGGGGCGGCCGGCAAGATCTGTCGGGCTCGAGCACGGTAGAGGCAGACTGGAATTCCCGGTGTAGCGGTGGAATGCGTAGAGAGTCGGGAAGAACACCAGTGGCGAAGGCGGTCTGCTGGGCCGTTGCTGACGCGTGAGGCGCGACAGCGTGGGGAGCAAACAGG
+
3:885:<<4<<:84444;64569?:>666<B==>6;;;==6=@8;;A@6669444<)4453-3:-333303<>B4?;<3<49.9;499)4>>>=99+55.5.549>7=666:5:444)5:<;;;;;;>:;@@B<95555555.56B.56067<>;;;<>=A=:>9>C;;;@BDBA;;;<D8D;=B@BBB@DDBB@CCC?C@BB?@@?::<<<6=:>>9=;;=@<<0/////5=<5566;;;<<<==0<<==@6<<<7
@N9IO0:00980:06296
TACGTAGGGTGCGAGCGTTAATCGGAATTACTGGGCGTAAAGCGTGCGTAGGCGGTTCGCTGTGTCCTGTGTGAAAGCCCCGGGCTTAACCTGGGAATTGCATGGGAAACTGGCGGGCTTGAGTGTGGCAGAGGGGGGTGGAATTCCGCGTGTAGCAGTGAAATGCGTAGAGATGCGGAGGAACACCGATGGCGAAGGCAGCCCCCTGGGCCAACACTGACGCTCAGGCACGAAAGCGTGGGGAGCAAACAGG
+
BBAC@???:@@@AA@@@@<@>@BB>A6:6;ABBE?BBAAA<ABBCCCCCA@>AE@CACGBBBCCCC@BAAACBBB>CCCC9CE>BB?B@C@CCC>C?C>ABB???3995:@?<::;5;@>@@@BBAA=A@@@>@>@>':;4;5;5;;AABBBCAA?A@BBCD<AA???@@A@?@@@@:@@5;5:>>:>99:3:8;6=<BBBBBBB1>>>5=6<9>@A@AA@@===891:A@AAB<BAA@@C@59:BBC?BAB>
@N9IO0:00985:06273
TACAGAGGTGGCAAGCGTTGTTCGGAATTACTGGGCGTAAAGGGCGCGTAGGCGGCCGCGTAAGTCCCGTGTGAAATCCCTCGGCTCAACTGAGGAATGGCACGGGAGACTGCGTGGCTCGAGTTCGGGAGAGGGAAGCGGAATTCCGGGTGTAGCGGTGAAATGCGTAGATATCCGGAGGAACACCGGTGGCGAAGGCGGCTTCCTGGACCGATACTGACGCTGAGGCGCGAAAGCTAGGGGAGCAAACGGG
+
BBB????;?@=??4:999<?A@DD@C@C@CBABC>:;;CD;@@<;;;CBBA=::4;5<;AAC<@AAA=BABCCCF?CCC>CAA>ACB@=ABBBB@C?@A@CC@AB6;;AACCBBBB@BBAA?@?:@@@6@B;;;/9496>8<,///8:;1///////3/:6>6BCDB@@@CBA@=8@=AA5@:@A@>B@BB9A<B?B?AA?BA;A;>?477=833@88888;9@@33.3@@@CF:???3833&3>;A=6=CA:
@N9IO0:00989:06272
GACGTAGGGCGCAAGCGTTGTCCGGATTTATTGGGCGTAAAGAGCTCGTAGGCGCCTGTCGCGTCGACTGTGAAAACCACGGCTTAACCGCGGGACTGCAGTCGATACGGGCAGGCTAGAGTTCGGTAGGGGAGACTGGAATTCCTGGTGTAGCGGTGAAATGCGCAGATATCAGGAGGAACACCGGTGGCGAAGGCGGGTCTCTGGGCCGATACTGACGCTGAGGAGCGAAAGCGTGGGGAGCGAACAGG
+
CCCCCCCC>:;:@<??A@?BBDBE>@@C<AA>AB;??@??9?99:@AC?;;6000+/9:::8;;CBBBAAA:;;;.;5;;A2956;5;;@;<;,555555;;;BBBBAAA=ABB@DBB???A=@C@::9AA5?>@@@?=A?B?B@CC@CCBBBCB?B:88-9==@=??BAAAAAB<@@<@<@BB?C@BB?B@?<??BBC=BAADCCC=C?BBAAA@???@@@@@@?CBBBBB;@=?<<<?5??@??>@@@=
@N9IO0:00990:06298
TACAGAGGGTGCAAGCGTTGTTCGGAATTATTGGGCGTAAAGCGCGTGTAGGCGGCCCTGCAAGTTGGGTGTGAAAGCCCTCGGCTCAACCGAGGAAGTGCGCCCAAAACTACAAGGCTTGAGTACCGGAGAGGATGGCGGAATACCCGGTGTAGAGGTGAAATTCGTAGATATCGGGTGGAACACCAGTGGCGAAGGCGGCCATCTGGACGGATACTGACGCTGAGACGCGAAAAGCGTGGGGAGCAAACAGG
+
@@B@@?@A;AA?A9????9???@A=A?A<@@?AA<<=:99/9:<@@AAABB=:94;;04::@5?<<?@:@BCBBD;@@@6A;;5;EAA<A?BBB?C?B<;;A@A099:-399<C9B9BB:?????B@C=AA@@=@AA?AB?A>AADD>D?999@@?=9>?==9?=@AABCBBBBBBC=A@5;5<;;5;AAB@BBBAEACH@C?A@BBB?BBB@BBBCCBCBBBBBBCBAAB;;;;&:9@BBDG9CB999,9=@5
@N9IO0:00993:06283
TACGGAGGGGGCAAGCGTTGTTCGGAGTCACTGGGCGTAAAGGGCGCGTAGGCGGTGCATCAAGTCAGGCGTGAAAGCCCCGGGCTTAACCTGGGAATTGCGCTTGATACTGATGCGCTCGAGAGCGGGAGAGGATGGCGGAATTCCCAGTGTAGAGGTGAAATTCGTAGATATTGGGAAGAACACCGGTGGCGAAGGCGGCCATCTGGACCGTTTCTGACGCTGAGGCGCGAAAGCGTGGGGAGCAAACAGG
+
A?AB=;9;9;);B8?@@@;A@9A@9::;CCBBCC=BBBBG?CC?CBCCBBC=:99:B@@ACB>BB:;;?B000@@//0==/A=5??7A6=6:AC<@<A?ABBBDACBBBBBAA;;:@@B454B:44<<04A:>;@@A=A?<@<@?BD=BCDCBBCBB=A@A@:@=BB=BCCCBB8@;);59549AA9@=9:1;>B@G@CC?B7@;<BB?@B<AAB<A<<BBBCCCCC?BAA;;;/;BBBCED;BBDCC?BBA<
@N9IO0:01000:06284
TACGTAGGTGGCAAGCGTTGTCCGGATTTATTGGGTTTAAAGGGTGCGTAGGCGGCTTTGTAAGTCAGTGGTGAAATATCGCAGCTTAACTGTGAGGGTGCCATTGATACTGCAGAGCTTGAGTACAGATGAGGTAGGCGGAATTGACGGTGTAGCGGTGAAATGCTTAGATATCGTCAAGAACACCTATAGCGAAGGCAGCTTACTAGGCTGTAACTGACGCTGAGGCACGAAAGTGTGGGGATCAAACAG
+
BCEBBAB?A@<@C<@?AA?BBBACACDD<BB@CC>BB=AA8?@<@?AA?=?99:6:DD<AAC?@@@@A@@<@BBC=CCCBB;;;;C5<7:B@BBCBD=@@B=@@>@CCBCBB@@@@;;;6;;AABAAACAA::59??<?B@C>B@?@A?>BACC@9849@AA9??>A;@@A:::?==<?.39;@AB@BBBCCBAA/3.3???@;@AA99.7=@>??B9:9?:99@97,9@<877)73@??CC9AA@A@9787
@N9IO0:01007:06277
TACGTAGGGTGCGGGCGTTAATCGGAATTACTGGGCGTAAAGCGTGCGCAGGCGGCTCCTTAAGTCAGATGTGAAATCCCCGGGCTTAACCTGGGAACTGCGTTTGAAACTGAGGGGCTTGAGTGTGGAAGAGGGGGGTGGAAGTTCCAGGTGTAGCAGTGAAATGCGTAGAGATCTGGAGGAACACCGATGGCGAAGGCAGCCCCCTGGGCTAACACTGACGCTCATGCACGAAAGCGTGGGGAGCAAACAGG
+
BBBBAABE>@@@BA<@@@?B?BBB?C69:;BBBC?@A@CC=CCC@A>BA>>9992;BA?B@C@BBCCCCABBB>=24:55+5;4AB7@7:9@>?<@;?????>A9=?C<<@<;;;;/;96:;=B===7;6;900000%0=:=*//064671;BAA@:;;7>==075255A@@>=;65;49>:B<CCC@CBCC<C==:A?BBBCCBB2@@@;ABA?BBBB?>5555:5<CACABAA:?>?==>>2?;=8<29:A<
@N9IO0:01007:06297
TACGTAGGGTGCAAGCGTTAATCGGAATACTGGGCGTAAAGCGTGCGCAGGCGGTTGTGCAAGACAGATGTGAAATCCCCGGGCTTAACCTGGGAACTGCATTTGTGACTGCACGGCTAGAGTGTGTCAGAGGGGGGTAGAATTCCACGTGTGAGCAGTGAAATGCGTAGATATGTGGAGGAATACCGATGGCGAAGGCAGCCCCCTGGGATAACACTGACGCCTCATGCA
+
BBCBBBBD<9;:B?AABB;>;?@<8<,00<000(49?@@:ABB:;:B@??<AC>C@CBBBD<@?@@99;AA@@@9<???0?>300,0+030//(/489:9:<?3?CBBAAAAA??;??@9999::@@@@?:99999%9=<;1;6;6??798@@=>>6887<>,55<8=AA;:;??:>2972738>>5:;>>:===8=;>;;;AAA/>9=055525557;;7889=::;667
@N9IO0:01009:06271
TACGAAGGGTGCAAGCGTTACTCGGAATTACTGGGCGTAAAGCGTGCGTAGGTGGTTTGTTAAGTCTGATGTGAAAGCCCTGGGCTCAACCTGGGAACGGCATTGGATACTGGCTTACTAGAGTGCGGTAGAGGGGTGTGGAATTCCCGGTGTAGCAGTGAAATGCGTAGATATCGGGAGGAACATCTGTGGCGAAGGCGACACCCTGGACCAGCACTGACACTGAGGCACGAAAGCGTGGGGAGCAAACAGG
+
ABC@@<@@<?@A@<@??><A;:9>9A696:@???9=@9;;0;@A;::BAA@???<?B8AA>B?CECD;96>966@7;A?7BB<5BCAA7A8;@;)5.6;8@@B=>-00=<??=@B?BCBB@@@A@AA<?>?>>>>6>@@A?C@B?BC>C@CC@???@@CCFF>CAAABAA@@@>::9.:A?B@CCCCABACEICH@C?CCDCBBC=BB@CC@BBAA@A>BAA?<<5504::;@=4@>9>=99+9=@BB<BCB<
@N9IO0:00978:06328
TACGGAAGGTGCAAGCGTTAATCGGAATTACTGGGCGTAAAGCGCGCGTAGGCGGCTTCGTAAGTCGGGTGTGAAAGCCCCGGGCTCAACCTGGGAATTGCGCTCGATACTGCGGAGCTCGAGTACGAGAGAGGGGGGTGGAATTCCAGGTGTAGCGGTGAAATGCGTAGAGATCTGGAGGAACACCGGTGGCGAAGGCGGCCCCCTGGTTCGATACTGACGCTGAGGTGCGAAAGCGTGGGGAGCAAACAGG
+
AACC@C@F?BCCC?B@@@<@=@BA?A;?;????D@???CC=B9;:BBBBBCACC?CC@DBCB@CCCGI>AAHCDF<=;?>0<=0555:8=9==@7=8=05555?@BBBBBBBCG@<9;96>A==CCC@@?@>?AAAA&:A7<8B?B>@;:>?;?A?>4:@:<4885??@@AA>:3399>;7<8BBC@D?AB:C=B?B?BB5;;:;*593@;;:4>A@A@AB;;5955.59>A?>9>BA@A<</@AAB>6BA?7
@N9IO0:00978:06349
TACAGAGGGTGCAAGCGTTAATCGGATTTACTGGGCGTAAAGCGTGTGTAGGTGGCTTCCTAAGTCGGTTGTGAAATCCCTGGGCTCAACCTGGGAATTGCAGTCGATACTGGGAAGCTAGAGTTCGGTAGAGGACGGCGGAATTCCCGGTGTAGCGGTGAAATGCGTAGATATCGGGAGGAACATCGATGGCGAAAGCAACCGTCTGGGCCTGAACTGACACTGTGACACGAAAGCGTGGGGAGCAAACAGG
+
AACCCBBB9>?7719=993:2:?<;>@=1??;;;09A9;:.9==AABBBBC?@@<@C?C=<:7:>=C?B@CCCBC<A@A<AAC=???EAE?AAB<A<A?ABABACDBBBBCBC=B=@@A@A@BB>AB?ACC@A>?@C?BB@B@B@BD>D@CCBABBC@CCCC>BBBCCCCCC;;;BB=AA>A=AAABBAAA?B@@@9@@B<@=????BD;A=AAB?BCCEDBCCCBBBBBCAAA;@@BCHLG;BB@DD=BAA>
@N9IO0:00996:06339
TACGTAGGGTGCGAGCGTTAATCGGAATTACTGGGCGTAAAGTGTGCGCAGGTGGCCGCGCAAGTCGAGTGTGAAATCCCCGGGCTTAACTTGGGAATTGCGCTCGAAACTACGTGGCTGGAGTGTGGCAGAGGAAGGTGGAATTCCACGTGTAGCGGTGAAATGCGTAGAGATGTGGAGGAACACCAATGGCGAAGGCAGCCTTCTGGGTCAACACTGACACTCATGCACGAAAGCGTGGGGAGCAAACAGG
+
DB;;;DDE><;<ABCBBB@D6;;;9;@C@DBCDC>;;=FD<BAAABA;ACCABBAB?BC@@@8;;?>=?@?@?@A=AABB9CE?DB?C9::@BB>C?B?BAAAC<BC=5<<B??::4:@@<@?;<@@=::9<>8>29/793;=A=AACCCECCBCAA:@@BB<AAAC>GCCCB@BBC99:?C?=>>9>9;?19::2438;<C@C9A@A@:?@:?BB<B@?AA@@?>::;?@@?@9@;::BCD8:::DD=;<;@
@N9IO0:01008:06349
TACCAGCACCTCGAGTGGTCAGGAGGTTTATTGGGCCTAAAGCATCCGTAGCCGGCTGCTCAAGTTTCCGGTTAAATCCACACGCTTAACGTATGGGCTGCCGGAAATACTGTTCAGCTAGGGAGTGGGAGAGGTAGACGGTACTCGATAGGAAGGGGTAAAAATCCTTTGATCTATTGATGACCACCTGTGGCGAAGGCGGTCTACCAGAACACGTTCGACGGTGAGGGATGAAAGCTGGGGGAGCAAACCGG
+
A@A5::>>?9@;;;AA@<@A@B?@@>BB=BC@CB>A=@@D:;;AA@?:::99393::;;@@@<@CC;@>@@B=BB=AA=@@@@@@B7;6;@@CBCD?@@@@;@5;;0;@BBBB>BA<;;;;;0;@@@C=B@@A?@@@@@C?BAA@@;;;@@=A=@AA.;;;;;';<49@0?9:56:=6<B@;:::@@;@@@@;000+0+0>9><>>B2:;@6;:AA@=A@A;;5;@=??9:9:BB8=AAAA??.9::;B8?482
@N9IO0:00966:06373
AACGTAGGGGGCGAGCGTTATCCGGATTTACTGGGCGTAAAGCGCGTGTAGGCGGTTGGGAAAGTTGGACGTGAAAGCTCCCGGCTTAACTGGGAGAGGTCGTTCAATACTACCCGGCTTGAGGTTGGAAGAGGAGAGTGGAATTCCCGGTGTAGTGGTGGAATGCGTAGATATCGGGAGGAACACCAGTGGCGAAGGCGAGTCTCTGGACGACACCTGACACTGAGGCACGAAAAGCTAGGGGAGCAAACAGG
+
A8BCAACCCC5BA@A@AA;@;@?B<?AC<BBBBB=;000;)////:9;>;;8;C>A=BC=C?<@<8@459>8:>>+0//7;1:6??;?5::;;/9:>@9@;;9;?@?AA???CC>C@ED9;9A9A=B?C@CCC7?@@@>?<A>B?BD<A=AA>>A9:29@2949CAA@@><0//777.8;9<6@CB8<@;A=?@@<>6><A=?;<:@>6?:;::99288;;:::;;;63223333&3899;=<1::=>90><<3
@N9IO0:00976:06385
TACGGAGGGTGCGAGCGTTGTCCGGAATCACTGGGCGTAAAGGGCGCGTAGGTGGCGCGGGAAGTCTTCGGTGAAAGCTCAGGGCTCAACCCTGAGTCGGCCGGCGATACTCCCGTGCTCGAGCTCACTAGAGGCAGATGGAATTCCGGGTGTAGCGGTGGAATGCGTAGAGATCCGGAAGAACACCGGTGGCGAAGGCGGTCTGCTGGGGTGATGCTGACACTGATGCGCGCAGCGTGGGGAGCAAACAGG
+
@@CB<@?@9@??AAA@BB<@@CAD@D>A@ABCCG=@@@BB=BB=CCABACB?BB?@B@BA:B899@B@CC@CCBD:;<@A???:?AAB6;;(9?;;55=8=;C@CD@@@A:::/:>>A?@@;65::>@BBBBA<B;:;BB5;7;8<:@@7=<<666>9>><?;AB==<=;;;<<=8>9=9;;6;<<5:755.4::3:8::5;;;;==>>>2<:98899333::4343<655<<44555:>>.;;999(33/3
@N9IO0:00977:06367
TACGGAGGGTGCGAACGTTAATCGGAATTACTGGGCGTAAAGCGCACGTAGGCGGTTCGCTAAGTGGGATGTGAAAGCCCTGGGCTCAACCTGGGAACGGCATTTCAGACTGGCGGACTAGAGTACGGTAGAGGGCGGTGGAATTCCCTGTGTAGCGGTGAAATGCGTAGATATAGGGAGGAACATCAGTGGCGAAGGCGGCCGCCTGGATCGATACTGACGCTGAGGTGCGAAAGCGTGGGGAGCAAACAGG
+
DCBB?@AE=@@@BB?@@>;>;@@A>@;?<?BAAB>898@A7;:;;A;:9??<?C@C@CB@@?=A???:?BBB@@@0:94)4A:)45<@8@7?A:1:5//,/;@A9=<<CDCCA;;;;BAAABBBBB@=A??>>>6>?;@@=A>D?BB>CBBBC@@@@<@??<9?@9::AAAAABA@A;@@=A?BBBBBBCC>BBE?C>@?=B=@@<@@=@BCBBCCCCABBBBCBBB?BB@;;;0;?=<=??5?@ABF>@@A@
@N9IO0:00979:06377
TACGGGGGGGGCAAGCGTTGTTCGGAATTACTGGGCGTAAAGGGCGCGTAGGCGGTTGGATAAGTCAGCTGTGAAAACCACGGGCTTAACTCGTGGCCTGCAGTTGAAACTGTCTGGCTTGAGTGTGGGAGAGGAGAGTGGAATTCCTGGTGTAGCGGTGAAATGCGTAGATATCAGGAGGAACACCGGTGGCGAAGGCGGCTCTCTGGACCACAACTGACGCTGAGGCGCGAAAGCTAGGGGAGCAAACAG
+
@A>?>@=?=?"?>9??;;6;C?BC@C@C@BBBBB<ABABE@ED>?@@CBBB@AA?AAD?CCC=AAB=@@<B=BBCC;B@BCC>8CB?B>@?ABBB?B@C@@;B=9<=?5AA@<;;A?BB?BBBBBBCB=@@CE?BBBAADAFAE@CACC@BAB;;;@=ABBB=<;;DAAAB@??=<>;::398@>==A<@@4?=@5:7==7==>>><@;@=:>99.99:::?:<;:=4333333(3;>?BFC;BB@>>9>==
@N9IO0:00993:06389
TACGTAGGTGACAAGCGTTGTCCGGATTTACTGGGCGTAAAGAGCGCGCAGGCGGTCGTGCAAGTCGAGTGTGAAAGCCCCCGGCTCAACTGGGGAGGGTCACTCGATACTGTTCGACTCGAAGGCAGGAGAGGGAAGCGGAATTCCCGGTGTAGTGGTGAAATGCGTAGATATCGGGAGGAACACCAGTGGCGAAGGCGGCTTCCTGGCCTGTTCTTGACGCTGAGGCGCGAAAGCTAGGGGAGCAAAACGG
+
CC@AA;;7;BABD@CBBB?CDIAE:;:B;@@AAA<:;:BB=BBBBBAA@CB>AA>ABBBBBC@BABA@@?@@CCC<CAA@@1A<A@BC?A@?<<0989+:@@@CBBBBBCAAA?CBCBBBAA>@=@AB5::??A:A49:52=:=;>E:B<>>>>@>><>AAD9>>>>>A;;;=====5=?;?<>>B=@>>>:>>A<A=BB<:868==>;><>@@<>>;8:7<<=6895:A@A@B:BB>>>>=.<<9797+;9=
@N9IO0:00999:06372
TACGTAGGGTGCGAGCGTTAATCGGAATTACTGGGCGTAAAGCGTGCGCAGGCGGTTGTGTAAGACAGGTGTGAAATCCCCGGGCTTAACCTGGGAACTGCGCTTGTGACTGCACGGCTAGAGTACGGCAGAGGGGGGTGGAAGTTCCACGGTGTAGCAGTGAAATGCGTAGATATGTGGAGGAACACCGATGGCGAAGGCAGCCCCTGGGCCGATACTGACGCTCATGCACGAAAAGCGTGGGGAGCAAACAGG
+
BBBBBAAD<;;;ABABCC?B?CA@9@4<.4===:5??@EK>BCC=;<CDBB@BCECACEBBB?B@@@B?B;;;AC;:;;;*9@,94.4.4599<6<8<98988=7A:????B>?>A;??BBBBCBBA;A79900000%0>9;)//(-08-0(////9:==<?@@;@ABAA@@DBB@@@D=AA=A?989;>;;;8774.4.333333&388085:999:444444444;;:445999+;@AABFM;CD;;;0;A@5
@N9IO0:01002:06370
TACAGAGGTCCCAAGCGTTGTTCGGATTTACTGGGTGTAAAGGGTGCGTAGGTGGTATGGCAAGTCAGAAGTGAAAACCCAGGGCTTAACTCTGGGACTGCTTTTGAAACTGTCAGACTGGAGTGCAGGAGAGGTAAGCGGAATTCCTAGTGTAGCGGTGAAATGCGTAGATATTAGGAGGAACATCAGTGGCGAAGGCGGCTTACTGGACTGAAACGTGACACTGAGGCACGAAAAGCGTGGGGAGCAAACAG
+
??AAAAA<?@?6>;??>>5@>=B@:??C9??@?=6<;789/5?2@?55:CC?@A<@@@@<>?<97:99:5944?>?+>C9>??5:9.4395555=4===<<;@@2>>@7<:69@:99955.55555654;;==8;?7?BC?C;>;>9;;<<;;<@A<8;;;=4:////:;:?@;598400)0(/6889937,333,36;;/436:;;=7889777....--4--.-22,2-.....&.554477&---29,357
@N9IO0:01007:06389
TACGTAGGATCCGAGCGTTATCCGAATTTACTGGGCGTAAAGCGTGTGTAGGCGGTTTGATAAGTTGGATGTGAAAGCTCCTGGCTCAACTGGGAGAGGCCGTTCAAAACTATCAGACTAGAGGACGGTAGAGGAAGGTAGAATTCCCGGTGTAGTAGTGAAATGCGTAGATATCGGGAGGAATACCAGTGGCGAAGGCGGCCTTCTGGACCGTTCCTGACGCTCAGACACGAAAGCTAGGGGAGCAAACAGG
+
ABCBCBC=@?A=A;;:;;?BBB?BB=@A9@?@@?8>?;;;09=:>@ABBC@=@B6994;BBC@CF@D?CBCAABB:<;>?<BC?CCCC9;?C=6<B;A=@07753999*9:><<CBBAC<<<<9A5:29@CBB@C@B?B@;;5:4=:6<9569@BBDDCDGI?BAAABBAAA?@??=5?:8<9A@A?B;5:78:C@C?BB?B@C>BBC?BB?BC?D?AAABBCCBBBBA@@;9:6;?>?CDC:;;;AA:??@;
@N9IO0:01008:06367
TACAGAGGGTGCAAGCGTTAATCGGAATTACTGGGCGTAAAGCGTGCGTAGGTGGTTTGTTAAGTCAGGTGTGAAATTGCCTCGGGCTCAAACCCTCGGGAACTGCGCTTGATACTGACCAGACTCGAGTTGTGGTAGAGGATAGTGGAATTCCCGGTGTAGCGGTGAAATGCGTAGATATCGGGAGGAACATCAGTGGCGAAGGCGGCTATCTGGACCAACACTGACACTGAGGTACGAAAGCGTGGGTAGCAAACAGG
+
BAACB@@@9;;8>;>:993:5:9?<?3805?@@A9@@:;;0;;;;@?@=CB?BD=B@:AB?B=B@AAC>AA::;<,/,//487781/--89199----9(/)///443348888/////)//66/33333,3/-(-----(-6:;?A<@1<177(3,33>=@9A=?A@@4;5?<ABBBAAA:::8;>9C@BBBBBA@A>>99-8-33-3>@BA87/3;6=8BAAAABCCC?;;?288899=147;<A<6AAABDC>CBB?
@N9IO0:01012:06374
TACGGAGGGTGCGAGCGTTGTTCGGAATTACTGGGCGTAAAGCGCGTGTAGGCGGCCTTGTAAGCCAGACGTGAAAGCCCCCGGCTTAACCGGGGAAGTGCGTCTGGAACTGCTCGGCTCGAGTACGGGAGAGGGAGGCGGAATTCCCAGTGTAGAGGTGAAATTCGTAGATATTGGGAGGAACACCGGTGGCGAAAGCGGCCTCCTGGACCGATACTGACGCTGAGACGCGAAAGCGTGGGGAGCAAACAGG
+
BBCC?AAC<@@@A@@?@@@BB@DD@D>B?CCBBB:@@>?@;ABBBCCCCBB?>>:>;@?AAC>AA?BCCAAA@?B6;9:9:'94<;4:9=9=BC9C@AAAAAAABB@D?BBCBBAA<<??A:@AAA;=5AACCC>AB?BD?B<?5::1;>/0..68=7:;95-54:::::9@??3;6/=;.7.3:91;2771777818>@8@1558<;78:47557:578522263333...77-353599:.:::;;17782
@N9IO0:01023:05783
TACGGAGGGTGCGAGCGTTGTCCGGAATCACTGGGCGTAAAGGGCGCGTAGGCGGCCCGTTAAGTGGCTGGTGAAATCCCGCGGCTCAACTGCGGGGCTGCCGGTCAGACTGGCGAGCTAGAGCACGGTAGGGGCAGATGGAATTCCCGGTGTAGCGGTGGAATGCGTAGAGATCGGGAAGAATACCAGTGGCGAAGGCGTTCTGCTGGGCCGTTGCTGACGCTGAGGCGCGACAGCGTGGGGAGCAAACAGG
+
BBBB@BBC<@?B?@@BBB@BCC@CAD=BBCDCCC>@A?AB;AC;ACAA@CC??@=@B=BC?C>BAA?ACD@BBCF>BBB:@9949BAA?B@@?BBB9BAAA>A>ABBBBAAA<A@@@?@@:;;BBAA?A@@@>3><?@@B?B?B?BC=B?BBBBBCC@CC@D@CBBBBAAA@@@@BD=B?BC?BBB9;;CC@CCC@B?BED@CCBAABC>C?BB?C@@9::@?989A?AAABB@@@BBBBBB:BB@@@;9::9
@N9IO0:01027:05761
TACGTAGGGTGCGAGCGTTAATCGGAATTACTGGGCGTAAAGGGTGCGCAGGCGGTCCTGCAAGTCAGGCGTGAAATCCCCGGGCTTAACCTGGGAATGGCGCTTGAAACTACGGGACTGGAGTATGGCAGAGGGAGGTGGAATTCCACGTGTAGCGGTGAAATGCGTAGAGATGTGGAGGAACACCGATGGCGAAGGCAGCCTCCTGGGCCAATACTGACGCTCATGCACGAAAAGCGTGGGGAGCAAACAGG
+
AAADCCCC=BBBABB@@@?B@BCD?B?A=@@999,9@AAB<BC<CBCCCBB?@@<@C?ABACABBBCC?@AAA@@69;;;.;B;BC>@>A;<;H?D@DD@@@@B?A@B;;;;FKJ>BBBB>BBB;;;?;;;AAC9;;5<A<=:=;@;?CDCBBBCCD>B@@@9@AABCCCCCCB@@@@DC?D???=;>=;;5;BB=B8::99=@B?BBD=B8<7:@@@AAABBBAA;;;;;;;;;*;A@BCCC9@@BBC>BBB@
@N9IO0:01030:05792
TACGGAAGGTGCGAGCGTTAATCGGAATTACTGGGCGTAAAGCGCACGTAGGCGGTTACTTAAGTCGGATGTGAAAGCCCTGGGCTTAACCTGGGAATTGCATCCGATACTGGGTGACTAGAGTACGGTAGAGGGGGGTGGAATTCCAGGTGTAGCGGTGAAATGCGTAGAGATCTGGAGGAACACCGGTGGCGAAGGCGGCCCCCTGGACTGATACTGACGCTGAGGTGCGAAAGCGTGGGGAGCAAACAGG
+
@@BB>A>B>AABCDBAAA<@<@BB?B?B@B@??>8==A??:AAA@B@@@@A>;;9;?CBB?A?ABCB@C:;;BBC<@?<4;@;3;@?B?C@CBC>C@C@CAABH@CCCGCDGE>;;;CBBB<;;BCF?C@@;:::::%;@>C=@;A=@@:@@@@BBB?ABCD>99:AACAA>>999A=AC?B>B@@<@?BB@BCD?A>?@4::::*;B>ABCDAACA@@BCAAAABB?BBBCBE<AAAA@?@3@@@@>9@@@=
@N9IO0:01033:05792
TACGTAGGGTGCGAGCGTTAATCGGAATTACTGGGCGTAAAGCGTGCGCAGGCGGCTTCTTAAGCCAGATGTGAAATCCCCGGGCTTAACCTGGGAACTGCATTTGGGACTGGGAGGCTGGAGTGTGGCAGAGGGGGGTAGAATTCCCGGTGTAGCAGTGAAATGCGTAGATATCGGGAGGAATACCGATGGCGAAGGCAGCCCCCTGGGCCTAACACTGGACGCTCCATGCACGAAAGCGTGGGGAGCAAACAGG
+
B@???999,9?<?=:>@@<A=AAB@B@C?BBBDC:BB?@>8@ADBCBAB@@=@B>BG@CB@C@CC?C<<==>;;;8:>;;&44(385:5;7;;<4<7;<C?A@C=A?38973:19=8BBB?BBBAB=4877799999%3;;:7@;AB.;45959959;<BBC7;966B<BAA@0//;)//)/)/997=ABB8=882/)/------$-88(-(/-(-66//)/////3-3389:999;,3393333&33399.7882
@N9IO0:01051:05799
GACGAAGGGGGCTAGCGTTGTTCGGAATTACTGGGCGTAAAGCGCGTGTAGGCGGTTGCCCAAGTCGGGTGTGAAAGCCTTGAGCTCAACTCAAGAAATGCACTCGGTACTGGGTGACTAGAGGACCGGAGAGGATAGTGGAATTCCCAGTGTAGTGGTGAAATACGTAGAGATTGGGAAGAACACCAGTGGCGAAGGCGGCTATCTGGACGGTTTCTGACGCTAAGACGCGAAAGCGTGGGGAGCAAACAGG
+
CB@A@>BCCC5BBBA@@@>AB@BB>B=@>@BAAB=;;;BB<B;;;BBBC@@<;:4:;:::,929AAAD>B@@CDD<AA?B>AA@@BBC@@AAB=AAC=CBBACA?@=@@?@CC>CBBC@@@;;5;B<@<ABBB?CA::;;5:;?4::-;@::;ABCC@CDIH>AAD;;<;;B;;4;;/:;@@4:9>;??CC??@<6:600*/76;8;::@99.9A:AAABB;;;A5;:9:9::9,9=9;:@@6?@@BC:@985
@N9IO0:01062:05799
TACAGAGGGCGCGAGCGTTGTCCGGAATCACTGGGCGTAAAGGGCGCGTAGGTGGCCACTATAAGGCCGCGGTGAAAGTTCGGGGCTCAACCCCGAATCTGCCGCGGCGACTGTAGGGCTTGGGCACCGTAGAGGCAGATGGATTCCGGGTGTAGCGGTGGAATGCGTAGAGATCCGGAAGAACACCGGTGGCGAAGGCGGTCTGCTGGGCGGTGAGTCGCAAGACTCAATAGCCGACACTGAGGCGCGACAGCGTGGG
+
BAB;;;DC?BCBB;;;00900/)/)/8<<=@==B;?????9?A>;;;ECA@6;;:@<;8.--.)-05(//<7=543(38289>>6@A@@5;;;.;@5::??A=BBC=@;:;@999CC9>;7;<4<<@7;>@@99250/0//)//5:7;<5;999<<<9=>:?;==6;;BABA@@@;@<@<??9?>>=A?::9:DF>B?:959AA??>@A7>><???@998?B?ABBBAB?BABA?AA??;8///(///33377766688
@N9IO0:01026:05822
TACGGAGGGTGCAAGCGTTGTTCGGATTTATTGGGCGTAAAGCGCGTGTAGGCGGTTTCTTAAGTCTGATGTGAAAGCCCTGGGCTCAACCCAGGAAGTGCATTGGATACTGGGAGACTTGAATACGGGAGAGGGTAGTGGAATTCCTAGTGTAGGAGTGAAATCCGTAGATATTAGGAGGAACACCGGTGGCGAAGGCGGCTACCTGGACCGATATTGACGCTGAGACGCGAAAGCGTGGGGAGCAAACAGG
+
@@BB?BAB<@@?A=B@?@?AA<BB=:9:5:@=ADD;::CC59:?@BAA@AA=@@<@D>BB?B?@@CCCCCBBCCD>CA>5BB=7BBCF<C>7CC<C9AABB=C9B7;;D;;<A;@@ACB@BA?A@AA@6>=:::0;;;;A?B>B?B@CBBCBBBB?AAABAA9>>49:???ABB<@?@BB?B?BBB>A>AA<CCC@C@BB?BBB@<@@;@@=AAABB?A???@@@?AAA@A@??8>833777+8>?B<5@:@2
@N9IO0:01026:05843
TACGTAGGGTGCAAGCGTTAATCGGAATACTGGGCTAAAGCGTGCGCAGGCGGCTATGCAAGACAGATGTGAAATCCCCGGGCTCAACCTGGGAACTGCATTTGTGACTGCATGGCTAGAGTACGGCAGAGGGGGATGGAATTCCGCGTGTAGCAGTGAAATGCGTAGATATGCGGAGGAACACCGATGGCGAAGGCAATCCCCTGGGCCTGTACTGACGCTCATGCACGAAAAGCGTGGGGAGCAAACAGG
+
:;@@@BCB=;<;@=A?@@9>4==<2:+0/8<=;8966>5=<<6;;AA;;5;;4;A9::;;.5=@B;;5999>=5@ABB8BB=@?:<05655>4>:D<;;?>A5::AAAABAACC=@@A@A::;AA<@@@ABBCB5CCC@C7;7;=@@@A@@@ABAABBCD<AAA;;;D;:;B@@@@<<7<=@BA=@@@@?ABB@B?BB@A@DG6;;;.;9>>AAAB@@988???===777777&7<<=<>>5>?@AA=B??9
@N9IO0:01031:05847
TACGAAGGGGGCAAGCGTTGTTCGGAATTACTGGGCGTAAAGGGCGCGTAGGCGGCTTATCAAGTCAGGCGTGAAATTCCCGGGCTCAACCTGGGGGCTGCGCTTGATACTGATGAGCTTGAATGCGGGAGAGGATAGTGGAATTCCCAGTGTAGAGGTGAAATTCGTAGATATTGGGAAGAACACCGGTGGCGAAGGCGGCTATCTGGCCCGTAATTGACGCTGAGGCGCGAAAGCGTGGGGAGCAAACAGG
+
@@CBB?BCCC3CC=@?BB?BB@CC?D?D@C@BBE?BBBCG?GC?CCCCCCC@CD@CC@CB??<?BA=B8:@@AAB9A=AA;A@<@@@B@D@CBBBA2AACCCBC@AA@@999AA@BBBB@CE@BBBCF?DBBB@CBABBB@B@C@BC=A?@@@@C::;;DCD=B?@??BBCAAA>AB0:3992;:;;@9;;6;AA>B?BC?AA@BCCCACC=CBF@C>CACBBBBBB=??@;;;0;;???BC8B;;9D8@??:
@N9IO0:01036:05831
TACGTAGGTGTCAAGCGTTGTCCGGATTTATTGGGCGTAAAGCGCCCGCAGGCGGCTTGCCAAGTTCGATGTGAAATCTCCCGGCTCAACTGGGAGGGTGCATCGAAAACTGGCAGGCTTGAGGCAGGGAGAGGGATGTGGAATTCCAGGTGTAGTGGTGAAATGCGTAGATATCTGGAGGAACACCAGTGGCGAAGGCGGCATCCTGGCCCTGTCCTGACGCTCAGGGGCGAAAGCGTGGGGAGCAAACCGG
+
BBAA@CC@???DD=@9::=BBCAB@BCE>AA?BB=???DD=??CBE<BAAB=9:89@<?>=A6;:>BABBBBEDC>CB@@@;A?CHGH@CCCC=@@@;@B@AAAABBB:AAA>A@@=@@=ABA?C@@@<@@@@D?CACAB?B?B?B?@@<AB<<??>:>EAA6666???@@@=?;;:49<282844.4>::8=<<9=:=A=?@::49A=@A<;;;@<>>>?>;999999&9999,95:>9;;&5///9(/)/4
@N9IO0:01046:05815
TACGTAGGTGACAAGCGTTGTCCGGATTTACTGGGCGTAAAGAGCGCGCAGGCGGTCGTTCAAGTCGAGTGTGAAAGCCCCCGGCTCAACTGGGGAGGGTCATTCGATACTGATCGACTCGAAGGCAGGAGAGGGAAGTGGAATTCCCGGTGTAGTGGTGAAATGCGTAGATATCGGGAGGAACACCAGTGGCGAAGGCGACTTCCTGGCCTGTTCTTGACGCTGAGGCGCGAAAAGCTAGGGGAGCAAACGGG
+
CCBBBBB@AAABA=A;;;?BBD@C=@@A<AAABB=;;;CD>C;;;A;;;AB?<<5;<<;5;A?BCDB@BABBCCC<;:;:;*;>BCBC?B@@@@3@@A<BBEG@GCBBBB@AAAAAAAA?@??B?BBB?BBABE>D>??B@A?A=@A8?;?AABBBB?CBBC=???>><<==8888C6>>;?<@@@=B@>>:>8838:>>@AA5;5;@:??BBB?BB?BBAAA@@@@=BA@;;;;-;@@@ACB8@;;9@3;?>:
@N9IO0:01014:05869
TACAGAGGGTGCGAGCGTTGTCCGGAATTACTGGGCGTAAAGGGCGCGTAGGCGGCCGGATAAGTCGGGGGTGAAAGTCAGCGGCTCAACCGCTGGACTGCCTTCGAGACTGTCTGGCTGGAGCATGGTAGAGGCTGGCGGAATTCCCGGTGTAGCGGTGGAATGCGTAGAGATCGGGAAGAACATCGGTGGCGAAGGCGGCCAGCTGGGCCATTGCTGACGGCTGAGGCGCGACAGCGTGGGGAGCAA
+
AC@@@@BC?CBBB@==>>9>>A<@>A@D@BA:9:3:>>@@/99/:99;9:;==@:@?B=>:9189==AAA,<999(3;??:49048=?;A;ABBA=AAA??<@?@@@@AAAC@@@B=@>A29999:928??<?9;::=AB;@4;4;:.9;=?@@:::3:9398<<??999??:4444(45?@:9444439;055>:>7;;8<6;;<<<<4<8@@=@:00700)///9969==:8:;5555<>>/;;:<;
@N9IO0:01021:05874
TACAGAGGTGGCAAGCGTTGTTCGGAATTACTGGGCGTAAAGGGCGCGTAGGCGGTCTCGTAAGTCCCGCGTGAAATCCCCCGGCTCAACTGGGGAATGGCGCGGGAAACTGTGAGGCTTGAGTTCGGGAGAGGGAAGCGGAATTCCGGGTGTAGCGGTGAAATGCGTAGATATCCGGAGGAACACCGGTGGCGAAGGCGGCTTCCTGGACCGACACTGACGCTGAGGCGCGAAAGCTAGGGGAGCAAACGG
+
BCCDCBC?@@<=?<?999?AA=BB?C?B9::DCE>ABBCC<BC=?A@CCDD@CC?CCCCCCB<@@@@:@ABBBCB=BBBBB2B>BCAB?BBCDD9A>@@7@DDEF?CB999>=BCC?BBABBBC?BBB=BCCBB=C?BBB=B=A?C?DG?CCEBBBC?CCEK>BB;9955999;<8<8<;7;744438644.444.454506>8=;<<459=<A@BCAAACDCBBBB?BBBCED>BBCCBBB9ABABD;<;;
@N9IO0:01033:05898
TACAGAGGTGGCAAGCGTTGTTCGGAATTACTGGGCGTAAAGGGCGCGTAGGCGGCCGCGTAAGTCCCGTGTGAAATCCCTCGGCTCAACTGAGGAATGGCACGGGAGACTGCGTGGCTCGGAGTTCGGGAGAGGGAAGCGGAATTCCGGGTGTAGGCGGTGAAATGCGTAGATATCCGGAGGAACACCGGTGGCGAAGGCGGCTTCCTGGACCGATACTGACGCTGAGGCGCGAAAGCTAGGGGAGCAAACGG
+
BBAA@@@=;;6:A>ABAA>AC=AA8;8:?BB;:;.;?;;<04<2;;=4;;;5;;:?9@AC@A7;;BC>CBBBBBB;;99,;A@?AAAC@BBB;;6;?AA>B@@@D=BBBBA@@@AA;@@;;4:9:.;CB6BB:;;/945599>29.0499./////)//37799099;569@@@@55057;;7<8;;:7=85505@@;@;;;:00*038847:7;:8;73333333333,388777(3377789.888::399:
@N9IO0:01036:05863
TACGTAGGGCGCAAGCGTTGTCCGGAATTATTGGGCGTAAAGAGCTCGTAGGCGGCTTGTCGCGTCGGTTGTGAAAGCCCGGGGCTTAACCCCGGGTCTGCAGTCGATACGGGCAGGCTAGAGTTCGGTAGGGGGAGATCGGAATTCCTGGTGTAGCGGTGAAATGCGCAGATATCAGGAGGAACACCGGTGGCGAAGGCGGATCTCTGGGCCGATACTGACGCTGAGGAGCGAAAGCGTGGGGAGCGAACAGG
+
@ACCA?@@::;<C>@;;;?BCCAB@B@C=AB=@@6=?<<<-77;=:=?=00,00+0;6:=?@CBAAA=A00000@4000*955&594;1999*73*444444::<<====AB=C@@<;::?===:992:99999$5::>:<8=8<8<6;?7;9595:@:995<44544:94449988<048;?;:;;?C@CD@CCC<?5:9<@@@?????9?=A?@AA???A::;AAA?CCCBBC=B@@????5?AAAA?;;;<
@N9IO0:01039:05882
TACGGAGGGCGCAAGCGTTGTTCGGAATACTGGGCGTAAAGCGCATGTAGGCGGCCTGACAAGTCGAATGTGAAATCCCGGAGCTCAACTCCGGAACTGCATACGATACTGTCAGGCTCGAGTCTCGGAGAGGATGGCGGAATTTCCGGTGTAGAGGTGAAATTCGTAGATATCGGAAGGAACACCAGTGGCGAAGGCGGCCGTCTGGACGATGACTGACGCTGAGATGCGAAAGCGTGGGGAGCAAACAGG
+
@@;;4;::09=@?249?A:>?;@>5=.999:9B3:55=>)4:55994477200)/)/7:;>9//0AA@000=?<5@BA<@:?@BBDB@B;;797?2;95<<A??88899<<?437-3:4445598;;3::5909@A>??<?>AA;C=@=AB;;;BC?CECC>C@CCBBBC;;;;;5;5;4;2999;<;;;9<=>:B?BB@C>AAC@?:>>??A<??A888=?A:;:BA@@AAA9A;;;BAB6B@@@B=A@@<
@N9IO0:01054:05869
TACGGAGGGGGCCAGCGTTGCTCGGAATTATTGGGCGTAAAGGGCGCGTAGGCGCCGAGTAAGTTTGATGTGAAATCCCACGGCTTAACCGTGGAATCGCATCTTATACTGCCCGGCTAGAGTCTGGGAGAGGGAAGTGGAATTCCCGGTGTAGCGGTGAAATGCGTAGATATCGGGAGGAACACCAGTGGCGAAGGCGGCTTCCTGGACCAGTACTGACGCTGAGGCGCGAAAGCTAGGGGAGCAAACAGG
+
:;;9549<?<0;7555<<5:;=<<7<7?5;;.4:1:<<<?4;;6;<@AB@@<;;69=<BBA8A;;4;B@@@@@>9;9:.;::2957<383849298>@>@@??B>@?@?98:A<@=CA??:::??DD=AABCD>C?AAA=A;A7<;6<?<;;BBBD@DJEKG;99=BB;::B@AAA;@A=C?CCC@CBCC@DCDBCAGG@BB?C@CBADC?AB;;;AAAA;:99:C69:CDFD<@A;;;DD69;@@A8;99;
@N9IO0:01056:05874
TACGTAGGGTGCAGGCGTTAATCGGAATTACTGGGCGTAAAGCGTGCGTAGGCGGTTTGTTAAGACAGGTGTGAAATCCCCGGGCTTAACCTGGGAACTGCGCTTGTTACTGGCAGACTTGAGTGTGGCAGAGGGGGGTGGAATTCCAGGTGTAGCAGTGAAATGCGTAGATATCTGGAGGAACACCGATGGCGAAAGGCAGCCCCCTGGGCTAACCACTGACGCTGATGCACGAAAGCGTGGGGAG
+
BBCCAACG=;::BB?ABB=B=@AB>A=@=@?;;;0;@=?=8>@BBBBBBB@=AA;AA6CA=A<ADB@@;@@AAA?8>@@=7@G6;;@B?B?BBB<B7;;99>A>86616;;;:@@>CGM@C@@@;969<A<=A@@@@'@?<@=A:@@@?<?A?>>??=554>6=;====<?:>?:<<877-7,377,333943333(3,3333333$333(/89)0)/66:6;9:999;?>===DD=BB@?;::0:8
@N9IO0:01021:05935
TACGTAGGGTGCAGGCGTTAATCGGAATTACTGGGCGTAAAGCGTGCGCAGGCGGCTCCTTAAGTCAGATGTGAAATCCCCGGGCTTAACCTGGGAACTGCGTTTGAAACTGGGGGGCTGGAGTGTGGCAGAGGGGGGTGGAATTCCAGGTGTAGCAGTGAAATGCGTAGAGATCTGGAGGAACACCGATGGCGAAGGCAGCCCCCTGGGCTGACACTGACGCTCATGCACGAAAGCGTGGGGAGCAAACAGG
+
CCBBACCB<@@@@@=@>?:A>@BD>A7:6;@ABA=BBBCD>C;;9A@B@@@;9:4;;B=B@C@CCCCBBABBCCC>BAA@6CC<AA?B>B>CBC=B8::BABBE<??B>AAAFDFD)BBB>>??@@?;?@><<<<<<&==<A=B@D?AAABBBBBB;;599A;ABCBDCCB@AA@==5::7<7:?@@BB=<9BDE>B=AB=>>>>,9::/:A>??>:=000//////CBBBBCC9@>>?<==2:727=098;2
@N9IO0:01031:05925
TACGAAGGGTGCAAGCGTTACTCGGAATTACTGGGCGTAAAGCGTGCGTAGGTGGTTTGTTAAGTCTGATGTGAAAGCCCTGGGCTCAACCTGGGAACTGCATTGGAAACTGGCTGACTAGAGTGCGGTAGAGGGGTGTGGAATTCCCGGTGTAGCAGTGAAATGCGTAGATATCGGGAGGAACATCTGTGGCGAAGGCGACACCCTGGACCAGCACTGACACTGAGCACGAAAGCGTGGGGAGCAAACAGG
+
ABCBB?BF>BCBB<?9::@BAABDBF>?=?CBBC=?@:::5;BBAA@A@CC@CC>BB>BE@D?CDBBBICFCCCJ>BA?7BBB=BCCC?C?BBB<B?B@@@BB@D@BA=B@?=@CCBBCCA?:::00+0>?>@@@6?@AA=A9>3::,9<ABBCF:9:A??=8>@AAB@:;;=::9=3;;5<<AB?@@;;<7;AE;A=AABABCC=BB>BB>ABB;;;ACBBBB@000<>099,9==>?@@2>69:C=BBB=
@N9IO0:01058:05922
TACGTAGGTGGCGAGCGTTGTCCGGATTTACTGGGCGTAAAGCGCGCGCAGGCGGCTGATCAAGTCCGATGTGAAATCTTCCGGCTTAACTGGAAAACGGCATCGGATACTGGTCGGCTGGAAGGTGGGAGAGGGTAGCGGAATTCCCGGTGTAGTGGTGAAATGCGTAGATATCGGGAGGAACACCAGTGGCGAAAGCGGCTACCTGGCCCACTCTTGACGCTGAGGCGCGAAAGCTAGGGGAGCAAACGGG
+
BC@@?@?=@@:@B@BAAA>BAB=B=@@@;@@ABF?@AAEE>CAAABAA@@@<@@;@CCABCC>@@C?CCA??BBB>BBC@C?B?BB>@=@BB>AAB8BB?BBBAA=???@AA?B?@=>DD?B?@=@??9?@@@D=A@A??<??B>BB=B?BAABCCC?BCDD>CAABBBBB??>>>D7;;;><<=<<@A<=:=?AD;>>==8::@<@?:?>5::@??>ABBCBC???9>>>?@A;@A@9999-9:99>9@AA;
@N9IO0:01019:05970
GACAGAGGGTGCAAACGTTGCTCGGAATCACTGGGCGTAAAGGGCGTGTAGGCGGGAATGTAAGTCGGGCGTGAAAGCCCCAGGCTCAACCTGGGAACTGCACTCGAAACTGCGTTTCTTGAGTATCGGAGAGGAAAGCGGAATACCTGGTGTAGAGGTGAAATTCGTAGATATCAGGTGGAACACCAGTGGCGAAGGCGGCTTTCTGGACGATTACTGACGCTGAGACGCGAAAGCGTGGGGAGCAAACAGG
+
CBCBBAA@<@ACAB9B@@<???@A?B=??BB:::5:@AAA<AA<@@@DBAA?@@@6@=;;;C@C@??D:>:49<<6<<=>2?@@CBBB@C@BCD<A<ABB@@@B;;;E=CAAACDC7;;8;;CA@@CB@BBCC=@@;@BA?C?BAB?AA?BAAAB@@=?AAA<B?BBBBBB@A=:00,0=9=6<<C:;;BA?AAA<@;:;7;CE>BCC@CCCCC?CBB;;;@@;;;;;:??:;:.994;;;</;>>@A:>>?=
@N9IO0:01024:05973
TACGAAGGGGGCTAGCGTTGTTCGGAATTACTGGGCGTAAAGCGCACGTAGGCGGATTGTTAAGTCAGGGGTGAAATCCCGGGGCTCAACCTCGGAACTGCCTTTGATACTGGCAATCTCGAGTCCGGAAGAGGTGGGTGGAAGTTCTAGTGTAGAGGTGAATTCGTAGATATAGAGAACACAGTGCGAGGCGGCCACTGGTCCGGTACTGACGCTGAGGTGCGAAGCGTGGGGAGCAAA
+
@ACBC?ADDE5BBBCBBB>AB?BB?B?B@BAA@D<AA;;;/:5:::954::7592504//*-(-----55)////)555)599+9::;3937//)/)/0/0*0/(/433333-39233444::;;8=8>844469==7;9;=)/0)0//-5------(-..(2+2253355---,,*,(,*,**,,,,-,(-2(,(----(--04035357//...233)-----(//55<==0<A?>A9
@N9IO0:01029:05979
TACGTAGGGTGCGAGCGTTAATCGGAATTACTGGGCGTAAAGCGTGCGCAGGCGGCGCCGCAAGTCGAGTGTGAAATCCCCGGGCTTAACTTGGGAATTGCGCTCGAAACTACGGTGCTGGAGTGTGGCAGAGGGAGGTGGAATTCCACGTGTAGCGGTGAAATGCGTAGAGATGTGGAGGAACACCGATGGCGAAGGCAGCCTCCTGGGCCAACACTGACGCTCATGCACGAAAGCGTGGGGAGCAAACAGG
+
CBAAA@@@<::;CCDCDD@C?BAB=@;?;@BBBB>BBBCC=CABABB@@00,0>9<@C@@@@29;::<?=A?@AA;<>>>0==5;:*0*/9066164:0666///88:2?:??A:>>??>8=>??@@397<<=>8>=:?@<B@GAC@CCAA@@BBBB?C@AB;ACB@@ABCCC;;;B=@@<@=@@>;@?9:4:AA>A=A:::;??;:;;/;4;;?@@>@B?>=@??;:;;;;??9?@>????3@AAAD>AAA@
@N9IO0:01017:06014
TACGTAGGATGCAAGCGTTATCCGGAATTATTGGGCGTAAAGGGTGTGTAGGCGGTTATCTAAGTCTGGTGTCAAAGCCCGAGGCTCAACTTCGGAAAGGCACTGGAAACTTGGGTGACTAGAGGATCCGAGAGGGAAGGGGAACTCCTAGTGTAGCGGTGAAAATGCGTAGATATTAGGGGGAACACCAGAAGCGAAAGCGCCTTCCTGGAGGATTACTGACGCTGAGACACGAAAGCCAGGGGGAGCGAATGGG
+
CA@@A00+00/0<,//BBACHH@C@C@D?@A>BA<@ABAB<BE>;;;BA?@9>@294;?@@B?A?@BC=@@CBBB=BBB);<<5<@AC?@;7;=9<@6=095//03<<30/)/7.778888@@@:=9:38>=9>>;;>B>?1=8B?<79443;:88>?<>99:9&5;=<<=;6555.55555$57<<=8<;;7;<<>@4655=05058::7550497<;;;>:@@?@:99?>>==<3<<998777$3////*0??7
@N9IO0:01019:06055
TACGAAGGGGGCTAGCGTTGCTCGGAATTACTGGGCGTAAAGCGCACGTAGGCGGCTTTCTAAGTCGGGGGTGAAATCCTGGAGCTCAACTCCAGAACTGCCTTCGATACTGGAAAGCTCGAGTCCGGGAGAGGTGAGTGGAACTGCGAGTGTAGAGGTGAAATTCGTAGATATTCGCAAGAACACCAGTGGCGAAGGCGGCTCACTGGCCCGGTACTGACGCTGAGGTGCGAAAGCGTGGGGAGCAAAC
+
AA@A@?BEED5CCBB9;;?AAA@A=A?C?CCCBB=BBBBC;AA@<<000886.0-0AA3>A>>>>CCCCC5@@@D>DC>BB?;;;AAA:@==:<<=:=?=?;@AAAAA@@??<?D899DCCBBBB?BC?BBBC6::@@@A>A>ABCAAABBBAA???<?BBD>D@ABAAA@C@@=ABBCACCACCC@CBBB@BBC?B?;;5;@;;:==:@@8>>B:::?@BBAABAA?A@>999.:@ABHEK9D;00@8=
@N9IO0:01023:06039
TACCCGCAGCCCAAGTGGTGCTCGTTATTATTGGGCCTAAAACGTCCGTAGCCGGCCCTGTAAATCCATGTGGAAATCGGAGGGCCCAACCCTCCGAAGGGCGTGGACACTGCAGGGCTTGGGACTGGGTGAGTTCGGAGGTACTTCCGGGGTAGGGGTGAAATCCTGTAATCCTGGAAGGACCACCAGTGGCGAAGGCGTCCGAATAGAACGGATCCGACGGTCAGGGACGAAGCCCTGGGGCGCAAACGGG
+
?999-;@;:;:09.49;=>@A@@BB@BD?AA>AB<B?BBCC9;;;G@CCBBB8:69C=BBBCD=@?;=000@<AA<BBD>B@C/::.;<?A=DC@DD?CC>CD@A?ACCCBCBBBC>CE@BB=BBABB=B:;:D?BB?;;9;BBBIKFFGG<AAACC<CCCC>CB>BBBA=AA>AA>A=A8;;=@@?C;;;?AAB7;7;BBB?BC>BAAA<@A<;;;=A@AA=A@AAB;@@CC?BBC0;:::-9@BBB;@>=6
@N9IO0:01026:06016
TACAGAGGTGGCAAGCGTTGCTCGGTATCACTGGGCTTAAAGGGCGCGTAGGCGGTGCGGTGCGGTTTCGGTGAAATCCCTCGGCCCAACCGAGGAACAGCCGGGGCAACGGCCGCGCTCGACGGCATCAGGGGACAGTGGAACTCCCGGTGGAGCGGTGAAATGCGTAGATATCGGGAGGAACGCCGGTGGCGAAAGCGACTGTCTGGGGGTGCCTGTGACGCTGAGGCGCGGAAAAGCCAGGGGGATCAAA
+
ACBB@AA?@@<??9>>?@4;;@@=;???<B@8993;B:=?9?@;@BC@AAB?BC@CCBB=@@@A=AA=BB@DDCC;;;;0;AA?BC<B>B?BBB?CAFBAAACFF<@@=@A=A@CBBAA@BCBD@AA@B<;;;.;?>?BA;@498>>8>;@<7:>>>:>??@:?@@?@@@BBB@BBB8::?C?BBB?B?BB>@<;<0;;;;;CA@A00000(000*/>:=099@999=9<000)///&//)4::::':;4494
@N9IO0:01027:06045
TACAGAGGTCCCAAGCGTTGTTCGGATTCACTGGGCGTAAAGGGTGCGTAGGTGGTGGGGTAAGTCGGATGTGAAATCTCGGAGCTCAACTCCGAAATGGCATTGGAAACTGCCCTGCTGGAGGGTCGGAGGGGGGGACTGGAATTCTCGGTGTAGCAGTGAAATGCGTAGATATCGAGAGGAACACCAGTGGCGAAGGCGAGTCCCTGGACGACACCTGACACTGAGGCACGAAAGCTAGGGGAGCAAACAGG
+
AAA??9:6;AB;B:;;BC=@A@CC?::8:@?@@@=>>;;;6;B<@ABBBAA=@@;::;:.;A>BHDD?A?@@CCC?:99CC4:::AAA?CCC@CDE>CC@BBC@CACC>BAAAC>BBEDD>ABD=@994;AABBBB#CB<<?>=:<@@AA>99:::@@@@ABC=BBCCCCCCCCCDDCBCD@C@CCC?B@@@::99236;>:B9::5;@<@ABBBBC?AAA??@@A::69@:::B:??BBBBC:CBBBD>AAA?
@N9IO0:01055:06018
TACGAAGGGGGCAAGCGTTGTTCGGAATTACTGGGCGTAAAGGGCGCGTAGGCGGCTTATCAAGTCAGGCGTGAAATTCCCGGGCTCAACCTGGGGGCTGCGCTTGATACTGATGAGCTTGAATGCGGGAGAGGATAGTGGAATTCCCAGTGTAGAGGTGAAATTCGTAGATATTGGGAAGAACACCAGTGGCGAAGGCGGCTATCTGCCCGTGATTGACGCTGAGGCGCGAAAGCGTGGGGAGCAAACAGG
+
BAB@>2;;;:*<B8@BCC>BA@BB?B@D@CBBBD>AA?CC0;<7;CAC@BB?:96:B?;;;D=@@@@@<@@@ABC?C@CD=BC<C;:;?B??????,;=??@AA>==99:979<==?@@=BD>;;;BB8A@BB?BCCBBB@B?B@GD9;:AAAAB;;6;BAA9A9:;;AAACCC@CB8>9;;5;BB>B;;09@00+0:00+0@@>>000<3<=>@A9ACBBBB;:;=@@A;;;/;;A@@A@3A;;9@8@@@4
@N9IO0:01057:06014
TACGGGGGGGGCTAGCGTTGTTCGGAATTACTGGGCGTAAAGGGCTCGTAGGTGGCCAACTAAGTCATGCGTGAAATCCCTCGGCTTAACCGGGGAACTGCGTCTGATACTGGATGGCTTGAATCCGGGAGAGGGATGCGGAATTCCAGGTGTAGCGTGAAATGCGTAGATATCTGGAGGAACACCGGTGGCGAAGGCGGCGATCCCTGGCCGGTATTGACACTGAGGAGCGAAAGCCAGGGGGAGCAAAAGCGG
+
@@;<;;;;;<"44444<<=AA?AA=B@C@CCDCB>BBBBE>CC>BBBCAAA=@@5;6;?BBC?CCCCAAACCBBJ>BBB=AAB=@A?C@B?BCC9C:;;BBBBCBCBDBBBA=@@B=@@?BB?BB?BB9@@;98.8<?A@?B@C=B?B@;@=00000/9;;28:>?>?@@A:9:::/447=8;;<7@;=@8?33.36<<2333333(3;15/5/589+2222699::6888<==388,33333$33////&//-6
@N9IO0:01061:06013
TACGGAGGGGGCTAGCGTTGTTCGGAATTACTGGGCGTAAAGCGCGCGTAGGCGGCTTTGTAAGTTAGAGGTGAAAGCCCGGGGCTCAACCCCGGAATTGCCTTTAAGACTGCATCGCTTGAATCCGGGAGAGGTGAGTGGAATTCCGAGTGTAGAGGTGAAATTCGTAGATATTCGGAAGAACACCAGTGGCGAAGGCGGCTCACTGGACCGGCATTGACGCTGAGGTGCGAAAGCGTGGGGAGCAAACAGG
+
BBBB@BBCCC1CCBBCCC@BB@BC?B=A=A@@@@:@ABBB=B::9B??@@A=BB@BCF>BAB?CC=ABDD@BBBB<@?C=CDD9@???;?BB9B@B?B?DC?CC=D>BAAABBBDC@@@>BB?BB?BB<@@BC@CBBCCA==;=6;6<=<<?????B;??BB8?;?@AAAAABB?AB>B@DC>@?B?BB?@;?;;5;:8818@===??<??=B=BAA<==:::A@AA<>>>BBB>BAAABFD5@788>8;;<9
@N9IO0:01018:06087
GACAGAGGGTGCAAACGTTGTTCGGAATTACTGGGCGTAAAGCGCGTGTAGGCGTCGGAAAGTCGGGTGTGAAAGCCCTGGGCTCAACCCTAGGAAGTGCACTCGAAACTTCCGAGCTGGAGTTCTGGAGAGGAAGGACGGAATTCTCGGTGTAGAGGTGAAATTCGTAGATATCGAGAGGAACACCGGTGGCGAAGGCGGCCTTCTGGACAGCAACTGACGCTGAGACGCGAAAAGCGTGGGGAGCAAAACAG
+
?@B?@AAC=B98:@=>9:3:<8<<3:39:@B9;;.:>;99,499;:A?A@@<@A///5;;)/////)/55559,55:)333(3:33-33(34:.4.44444494444)4:7;3:655:<6455055=:>>@A>A>B-00@<A>H@GDDB@BCCBBCC@CCLE@D@BBBAABBBABACBCC8:9:AA<@?::6:?A>A@BCAF<?>?CC<??A@==:?999BBBBBBBBA>>8888'9::8888)2:5768&599
@N9IO0:01036:06082
TACGTAGGTGTCAAGCGTTGTCCGGATTTATTGGGCGTAAAGCGCCCGCAGGCGGCTTGCCAAGTTCGATGTGAAATCTCCCGGCTCAACTGGGAGGGTGCATCGAAAACTGGCAGGCTTGAGGCAGGGGAGAGGGATGTGGAATTCCAGGTGTAGTGGTGAAATGCGTAGATATCTGGAGGAACACCAGTGGCGAAGGCGGCATCCTGGCCCTGTCCTGACGCTCAGGGGCGAAAGCGTGGGGAGCAAACCGG
+
BB;;;BB?;;;AC=@@BB@BBI@B@ACC?CC@CC=::;CC:;;CCA;@A;;5;;5;A5;;7;<@@?CBB@@@ABA;;;;BB>BACCCC>B;;;0;?=8=@BCDAAACC;A@A@BAA@BB?BBB>B;;;;*9:>?@=@966B@GAC@H@BCACCABBCCACCCJ=;;;;;CEBBBBBBB?DC?B?AAB?C@@@@CDD@C@BB?BB;;5;B5;;0;@?A;?>@@@;;;BCED<CCCC?BCCCCCC;;:CDD>C??=
@N9IO0:01045:06074
TACGAAGGGTGCAAGCGTTACTCGGAATTACTGGGCGTAAAGCGTGCGTAGGTGGTTTGTTAAGTCTGATGTGAAAGCCCTGGGCTCAACCTGGGAATGGCATTGGATACTGGCGAGCTAGAGTGCGGTAGAGGGCAGTGGAATTCCCGGTGTAGCAGTGAAATGCGTAGAGATCGGGAGGAACATCTGTGGCGAAGGCGACTGCCTGGACCAGCACTGACACTGAGGCACGAAAGCGTGGGGAGCAAACAGG
+
BB?;96;C8;:;A=A@@@?BBB;;7:696:B@@@<::;CC<A;;<:;9;@@>;:8:C>CD@C@DCCCBCBBCB>@66=@6BC>4@ABA6A9BB<7=:=B<CECAC?AABCCC?BB;;;BBA@@@@@A?B;;:??6:99=@7@<@=@B6;6:@:;;AAAAAEG?CCDCDCCCB@A@BC>CC@D@CCCCCBBA@BBE@B?BBBBCBB?BC@BC?BAAAB::?C8<>A?@8<<=999,9>=>>@?1<>BBB=AAB?
@N9IO0:01049:06097
TACAGAGGATGCAAGCGTTATCCGGAATGATTGGGCGTAAAGCGTCTGTAGGTGGCTTTTTAAGTCCGCCGTCAAATCCCAGGGCTCAACCCTGGACAGGCGGTGGAAACTACCAAGCTGGAGTACGGTAGGGGCAGAGGGAATTTCCGGTGGAGCGGTGAAATGCGTAGAGATCGGAAAGAACACCAACGGCGAAAGCACTCTGCTGGGCCGACACTGACACTGAGAGACGAAAGCTAGGGGAGCGAATGGG
+
B@@>?::4:AA<?9?988>AAA@C?C<?@BA;@>0=?79:5:AABB@A@BC=?><:9999);2;:@>AA>BBBBB=BBC<BBB>BBBC?CC<@@=?@;97:G;A?7:92:A;>7A?AABB@F?CCCF@BBEEE<CCBCDE=C@CC>C?A?@@<@@BB>C:;95;BBBCBBAC????=BB=CB@CCF?B>BE@CCCB?AAABEBBBAAAA<A?DBCBBBBB::;@BBA@AAAAAA<AACCCCC8A@?;;5;@@8
@N9IO0:01055:06068
TACGTAGGGTGCGAGCGTTAATCGGAATTACTGGGCGTAAAGCGTGCGCAGGCGGTTCGCTAAGACAGATGTGAAATCCCCGGGCTTAACCTGGGAACTGCGTTTGTAACTGGCGGGCTGGAGTGCGGAAGAGGGAGGTGGAATTCCACGTGTAGCAGTGAAATGCGTAGAGATGTGGAGGAACACCGATGGCGAAGGCAGCCTCCTGGTCTAGCACTGACGCTCATGCACGAAAGCGTGGGGAGCAAACAGG
+
DCCD??@B<9;9BBC@?A<?<ABA;@+0)/0==@<BBBCC=BBBBBBBBCE@CC?C?CCBBB?BAAA@?;9;:::)4DGG9BB:@?.9.4=@@A;A6:;99??A9?>??C??=?BB=BCC?B@@@00,0=;;?C=9948<8<5;8<8<<<;;;A?>@AA@=@7887??>?=>888??4:;18089:-5576,5284:38555/5527705566552------:;>>??@@B@@A;A;;;AAA3;<;AA=@@@=
@N9IO0:01056:06077
TACGTAGGGTGCGAGCGTTAATCGGAATACTGGGCGTAAAGCGTGCGCAGGCGGTTTTGTAAGACAGATGTGAAATCCCCGGGCTTAACCTGGGAACTGCATTTGTGACTGCAAGGCTAGAGTACGGCAGAGGGGGGTAGAAGTTCCACGTGTAGCAGTGAAATGCGTAGATATGTGGAGGAATACCGATGGCGAAGGCAGCCCCCTGGGTCGATACTGACGCTCATGCACGAAAGCGTGGGGAGCAAACAGG
+
@ABBBACC<@@@@AA:;;>B@BBA<A000===@<96;CD>BAABDBCCA@<@C?BDC;CBB;;;CDBAAA@@@A<ACCC9AA9@=-929.9??69<@99669@9@@BBCCBBA>A=ABBBCBBBBC=A@@;;:;:;%9=CC:?@:@<=0///;<<?<<666@7<<>CCDLHCAAABA>@@<@>@@@=@BBA=@::398=<98888'3;;1:<=::::::::999977>?@>999,9<<:999*444;;4999:
@N9IO0:01062:06086
TACGAAGGGGGCTAGCGTTGTTCGGAATACTGGGCGTAAAGCGTGCGCAGGCGGCTCCTTAAGTCAGATGTGAAATCCCCGGGCTTAACCTGGGAACTGCGTTTGAAACTGAGGGGCTTGAGTGTGGAAGAGGGGGGTGGAAGTTCCAGGTGTAGCAGGTGAAATGCGTAGAGATCTGGAGGAACACCGATGGCGAAGGCAGCCCCCTGGGCTAACACTGACGCTCCATGCACGAAAGCGTGGGGAGCAAACAGG
+
?@A;98;DDD5CBBBBBC?CD@CC=A000000@<;;;DC>CCCAAAAB??;:;4;;A>A>A?BDBBBB:;;BBC8;;;;-:@,4525048=<=8C?@@BABAC79:C=A?B<A<<1?@7@::AA??4?7<BAAAAA(;;?@0//6;3671:::77725,2777/555777;;==;99A=@@=@>???@BA@>:==95:=ABBBCCC5@@D;A;;2:99::00/000)/6:6:858A9A??=A@@6@>A?@9A?>9
@N9IO0:01037:06110
TACATAGGCTCCAAGCGTTGTTCGGAATACTGGGCGTAAAGCGAGTGTAGGCTGTCCGCCAAGTCGATTGTGAAATCTCCCGGCTCAACTGGGAGGGTGCGGTCGAAACTGGCGGACTAGAGTTCGGGAGAGGAGAGTGGAATTCCTGGTGTAGCGGTGAAATGCGTAGATATCAGGAGGAACACCGGCGTGAAGACGGCTCTCTGGACCGATACTGACGCTGAGACTCGAAAAGCGTGGGGAGCAAACAGG
+
:::::>>7>>??A6999::??>BB?C6:55===694444)49=@>@@>=@;00--6(--(-(-;;:9947;:;9,944B>7=7:84444933(3;;1:::92897;A8;99=BF=:;;;999909?@4<<;>::4448=.4.43839>7;;>><@<7;994(48445=54433300*//27)//<;;5/5553-3<<<;>>>>>>B:BB??AABB999?=>>@@@@BBA;;;;&:9?@=9=+9@999,99>4
@N9IO0:01047:06121
TACGGAGGGTGCAAGCGTTGTTCGGAATTATTGGGCGTAAAGCGCGTGTAGGCGGACAGTTAAGTCCGGTGTGAAATCCCTCGGCTCAACTGAGGACGTGCACTGGATACTGGCGGTCTTGAGTCCTGGAGAGGGTAGCGGAATTCCCAGTGTAGAGGTGAAATTCGTAGATATTGGGAGGAACACCGGTGGCGAAGGCGGCTACCTGGACAGTGACTGACGCTGAGACGCGAAAGCATGGGTAGCAAACAGG
+
ABBC@BBB:@?@?<@BBB<@A?AA>B?B>AA@CF@???AB:??AABBBBBB?BD@BBA@@494:@@=B@BBCBBB=A@A8A;;6;AAA?BBBBB?BCCAAACCCC;;<BCAB?;;8;AB?CBBAC@CD@CBBBC>CABAB?B>B5<;0;BBA@@CCC@DEGG?FACBBEECBBB@BD9::7;=@@A<@=@@?BCC?C@;;8;BBA?BB?BCBBBBBBBBCDC@@@@@;;;CBBB=A@CCBB<AA@@AA;AAA:
@N9IO0:01058:06131
GACAGAGGTTGCAAACGTTGTTCGGAATCACTGGGCATAAAGCGCACGTAGGCGGTCTACTAAGTCAGGTGTGAAAGCCCCCGGCTCAACCGGGGAACAGCATTTGATACTGGCAGACTCGAGGATGGTAGGGGTGAGTGGAACTCCAGGTGGAGCGGTGAAATGCGTAGATATCTGGAGGAACACCGGTGGCGAAAGCGGCTCACTGGACCATCACTGACGCTGAGGTGCGAAAGCTAGGGTAGCAAAC
+
CBBAA:9797:8BD>A@A>A@=@@=@6::AAACE=CBAAA;@@?AC96;CD?CB9BBBBCBA8;;CBB<A?@@AA.;;AAA,@<ACDL@D@DCC9C?CB@@???;@@@ABCC@CCBBBBBAAA?BCC=A@>@@3@@AABBBF=@@D@BA>AB>BBBB?CBAA=A@@@CCCCCCAAAB>BC@C@BDE?C?BC@DCBB=BBB@BBBCAA@=?@=ACAAA@@@BBACCBB?BCCABB<::;AAA<BAAABE9;
@N9IO0:01037:06209
TACGTAGGGCGCAAGCGTTATCCGGAATTATTGGGCGTAAAGAGCTCGTAGGCGGTTTGTCGCGTCTGCCGTGAAAGTCCGGGGCTCAACTCCGGATCTGCGGTGGGTACGGGCAGACTAGAGTGATGTAGGGGAGACTGGAATTCCTGGTGTAGCGGTGAAATGCGCAGATATCAGGAGGAACACCGATGGCGAAGGCAGGTCTCTGGGCATTAACTGACGCTGAGGAGCGAAAGCATGGGGAGCGAACAGG
+
CCCCCBBB>BBBC=@@AB=ABB?B@B?C@BD?CB=@@@BB<AAA@@@AAAA?BB?CD>BCCC@@:;;;:?A@@A@39:B;@=@399>:7<==2924=:::4408B?1<@89938?>?AAAA@@;;;CBBBDDD9@ABABB?B>C@CACC@BBCCCCFACBCC?CCAA;;;AAABBBC>BB?B?CBC@CCBB@BBB@B@EBB?BBAABCB>BCD@D@DBBBBBBB@@@?@@@;;;/5::;BBA8A@@@B?@@@@
@N9IO0:01039:06165
TACGTAGGTGGCGAGCGTTGTCCGGATTCATTGGGTTTAAAGGGTGCGTAGGCGGCCCCATAAGTCAGTAGTGAAATATCCCGGCTTAACCGGGAGGGTGCTATTGATACTGTAGGGCTAGAGTGCAGACGAGGCAGGCGGAATTGACGGTGTAGCGGTGAAATGCTTAGATATCGTCAAGAACACCGATAGTGTAGACAGCTTGCCAGGGTGCAACTGACGCTGAGGCACGAAAGTGTGGGGATCAAACAGG
+
CBCBA9949:2;CACABB>BBC?B;@@=@B>:@@6<<5><3<<5==BBB<<;00)0//&/772;@BCBCDCBBBC=ABAAD;@<@B?BAD@FD<BBD?@?@CCDACCAAACC;<A?5ABBB?????AAAAAAB>A@:43929;@6BBCC@FCBB@::4:@AA;AB@@>@AA@B@@@AAB=???BBB@BBA???CC>??B???@8@@>BBC>AAAC??@@@@=<;;8713;<>9918:9:>==1A?>@C>BBB<
@N9IO0:01040:06162
TACGAAGGGGGCTAGCGTTGCTCGGAATCACTGGGCGTAAAGCGCACGTAGGCGGATCTTTAAGTCGGTGGTGAAATCCTGGAGCTCAACTCCAGAACTGCCTCCGATACTGAGGGTCTTGGAGTCCGGGAGAGGTGAGTGGAACTGCGAGTGTAGAGGTGAAATTCGTAGATATTCGCAAGAACACCAGTGGCGAAGGCGGCTCACTGGCCCGGTACTGACGCTGAGGTGCGAAAGCGTGGGGAGCAAACAGG
+
@A@@@>AEED3CBBB@@@@DBBBC@D@BAAAFDG?:;;CJ=BAAAC:::CC?CCBAAACC=@=ACBC?CC@CCBD?CC@BB?BBBBAA<@A@?;:;?C;;;?BB?BBCCAAA;;;0;AA<@=@A;<79C4@BCC?B@@@@?<A?BBBBBBAAAAC?@@@AAAD>D?DBBB?:?BB=A@AA=@@=>A@:@A=?8>;:5:90/*/999>>><@B8?:;;;887>B@?:::;>>9:;B199>;;::/:::::/9::4
@N9IO0:01044:06160
TACAGAGGATGCAAGCGTTATCCGGAATGATTGGGCGTAAAGCGTCTGTAGGTGGCTTTTTAAGTCCGCCGTCAAATCCCAGGGCTCAACCCTGGACAGGCGGTGGAAACTACCAAGCTGGAGTACGGTAGGGGCAGAGGGAATTTCCGGTGGAGCGGTGAAATGCGTAGAGATCGGAAAGAACACCAACGGCGAAAGCACTCTGCTGGGCCGACACTGACACTGAGAGACGAAAGCTAGGGGAGCGAATGGG
+
@@CCB??<?@@>?;????<@AA@C@C?BCC@?@D>AC9895:AA??@@B@@<9989CCCC2B?ACB>AB?BBBBB=BBC<@@@;@=:B<@@=AC@CBBB;BB?BC?BB>BBBA7?;@AA@:A<ACDC?CAAAA9@BBCCC=C@CD>C@C@BB?@@CB:=B==6<@ABA<<<?=833288/569>>A;@;BB>@@BB=AA@@C?AAA@@E?D@CCBCACBA;;;;;:BAAAAAAA<A@@@@AA7A@@@@@BBC>
@N9IO0:01061:06185
TACGAAGGGTGCAAACGTTGCTCGGAATCATTGGGCGTAAAGCGCACGTAGGCGGCTTCGCAAGTCGGATGTGAAATCCCTAGGCTCAACCAAGGACGTGCATCCGAAACTGCAGAGCTTGAGTACAGAAGAGGATCGCGGAATTCCCGGTGTAGAGGTGAAATTCGTAGATATCGGGAGGAACACCAGTGGCGAAGGCGGCGATCTGGGCTGATACTGACGCTGAGGTGCGAAAGCGTGGGGAGCAAACAGG
+
CCEA?<@A<@ABBB=:::ACCCCC@E=BB::7;C6@AAA@:@9::CBA??=98838A?BBBB>?:;;>A@@@BCC>CCE>BAB?ABBCBD@C@C@C?????>==8999.:==@CCBBBC<>>A@@@BCC@CBC@CBAA@B=@6;8;B<B@ABBCDCB?BBBB>B@DECCFCCBCCCC>AA>A@CCB=@;;;<@@A<@=;;7;BBDCCCC?CCCFDBCBCCBBBBBBC>????>?7@999DDD:BABCD>@@@=
@N9IO0:01024:06232
TACGAAGGGGGCTAGCGTTGTTCGGATTTACTGGGCGTAAAGCGCACGTAGGCGGATCGATCAGTCAGGGGTGAAATCCCAGAGCTCAACTCTGGAACTGCCTTTGATACTGTCGATCTGGAGTATGGAAGAGGTGAGTGGAATTCCGAGTGTAGAGGTGAAATTCGTAGATATTCGGAGGAACACCAGTGGCGAAGGCGGCTCACTGGTCCATTACTGACGCTGAGGTGCGAAAGCGTGGGGAGCAAACAGG
+
@@A;:4;@@@,@ABBBBB?AA>AC=@AC<AA@AC<@@@BB<BBCCCBBABB>BB?BBBCCCBBA@=8878*9?A@<BCC=BBAABCCC@BBBBB@B@B889@CC>CB@@?@?@@@@BABC>@@BBDCBF@CBC@CCCCCD@C?B?B@BBBBBBBBBB?BCBC=B?BAA?????@?CA?BB@D>AAB?BBAA=A881999949@BBBBC?CC?CC=AACAAABBA?=;5888@A@7????CCC8BBBBD>B>>8
@N9IO0:01047:06212
TACAGAGGTTGCAAGCGTTAATCGGAGTTACTGGGCGTAAAGCGCACGTAGGCGGTTTTATTAGTCGGATGTGAAATCCCCGGGCTCAACCTGGGAATTGCATTCGATACTGTAAAGCTAGAGTGTGGTAGAGGATGGCGGAATTCCCGGTGTAGCGGTGAAATGCGTAGATATCGGGAGGAACATCAGTGGCGAAGGCGGCCATCTGGACCAACACTGACGCTGAGGTGCGAAAAGCGTGGGGAGCAAACAGG
+
A@A955?3=.487-3=@@7;9AB<:;;@7AA@@<4;6;B=6A;;@BB?A;:.:C.;44&5A.55@;B9>CCCCB>)5<55&55)59:B7D9;:5058B9>@?@9?666=<::@<>4:;@:::;659=8===;9.55949<4;6A7;>6>9==685;@68883(3:@333::845;>>8>>:>:<<<===<<:>A<:=:==:@466<<<7<<8<65559999666;995///////&/5555<>0<=A<<2:944
@N9IO0:01049:06242
TACAGAGGGTGCAAGCGTTGTTCGGAATTATTGGGCGTAAAGCGCGTGTAGGCGGCGTGACAAGTCGGGTGTGAAAGCCCTCAGCTCAACTGAGGAAGTGCGCCCGAAACTGTCGTGCTTGAGTGCCGGAGAGGGTGGCGGAATTCCCCAAGTAGAGGTGAAATTCGTAGATATGGGGAGGAACACCGGTGGCGAAGGCGGCCACCTGGACGGTAACTGACGCTGAGACGCGAAAGCGTGGGGAGCAAACAGG
+
AAA;;:;;0;A?A;@@@@5::?AA>A;?9>>8==0=;;;;*37389@A@BB?;;4:@@>@??;?@?==9?@@@CD=@AE?CBBB@@AA7;;BBB?B@C>@A;;;0:?@4B@@@DCBABB=@BBABB?B?B;;<@9@@<AA:B?B?B>D2F;;;;=;;6;>==4<7566<999<5555&594>4?@@:?;>A7ABB?B@CC?C@BD@CE@CBB>@@=@C@AA@@9:::999@==@9??@AACC5???@@8??@3
@N9IO0:01052:06251
TACAGAGGGTGCGAGCGTTAATCGGAATTACTGGGCGTAAAGCGCACGTAGGTGGCTGTGTAAGTCGGGTGTGAAATCCCCGGGCTCAACCTGGGAACTGCATTCGAGACTGCATGGCTGGAGTACGGAAGAGGAGGGCGGAATTCCCGGTGTAGCGGTGAAATGCGTAGATATCGGGAGGAACATCAGTGGCGAAGGCGGCCCTCTGGTCCAGTACTGACACTCAAGTGCGAAAGCGTGGGGAGCAAACAGG
+
CBBB::;;,44>=777973::=9;5;5;4;ABBA9@@998-8==>ABBABB@BB?@@@AA@@=@A=A@;9;9@=?80000&/:.//0>6<8=?<4<<?@@??@?A9;;ACBAAA??=?A@?AA:;;@9@:@@@5;;B;BC?B?B@BC>C@BB@CA;;5;;;B=BBBCBBED;:9CCC>CC@C@@@@AAB@A4:;B?B6;9<B@:A@@B=@@::9:BB@;:0==@00+09<095C3>999@==4@;:;:,9;92
@N9IO0:01015:06303
TACGTAGGGTGCGAGCGTTAATCGGAATACTGGGCGTAAAGCGTGCGCAGGCGGTTGTGCAAGACAGATGTGAAATCCCCGGGCTCAACCTGGGAACTGCATTTGTGACTGCACGACTGGAGTGCGGCAGAGGGGGATGGAATTCCGCGTGTAGCAGTGAAATGCGTAGATATGCGGAGGAACACCGATGGCGAAGGCAATCCCCTGGGCCTGCACTGACGCTCATGCACGAAAGCGTGGGGAGCAAACAGG
+
AAABA@@A<ABBBBB?>?;?<ABB?@000====8??@BB>CBBBBBBB??;>@<@>BBCCC>AA??:9;AADFD;BADF8BB<??<@8=377=296=AA@CCF>BBAAA???AAAAAAC799AAAA>@@@;;;;;*;@@<@=@=@?CCCDCCCCCCCCCCF>A@@C@@@CCBBA@@>@@7:7:BB5;;@A?ABB?B?BB?AABB7@@@;@?CBCDCAA@:99>998>>>988>7>@AACEG9???A@;???<
@N9IO0:01021:06309
TACGTAGGGTGCGAGCGTTAATCGGAATTACTGGGCGTAAAGTGTGCGCAGGCGCGCCGCAAGTCGAGTGTGAAAGCCCGGGCTTAACTTGGGAATTGCGCTCGAAACTATGGTGCTGGAGTGTGGCAGAGGAAGGTGGAATTCCACGTGTAGCGGTGAAATGCGTAGAGATGTGGAGGAACACCGATGGCGAAGGCAGCCTTCTGGGCCAACACTGACGCTCATGCACGAAAGCGTGGGGAGCAAACAG
+
CCABBBBC=;;;CBB@@@<?<ABB?B@C@CCCCC=:;;DD=CBBBBA@@00+00/9:8//0)/////////378(39<6<8*73285:<7>919,7,399344===6==<<=/345=B=AB=:=;6///690:;A9>>>B?B=B?ABBCBAABBB?@@BD<A@;>;>55599444.44.506669?BBC8;;C=A5;;@C9?696@D8>7?:<7=00/////55555;565=45569=::0@@@?@8>>>
@N9IO0:01025:06304
TACAGAGGTCCCGAGCGTTGTTCGGATTCACTGGGCGTAAAGGGTGCGTAGGTGGCGTGGCAAGTTTGATGTGAAAGCTCAGGGCTTAACCCTGAAATGGCATTGAATACTGCTGTGCTGGAGGTTTGGAGGGGGGACTGGAATTCTCGGTGTAGCAGTGAAATGCGTAGATATCGAGAGGAACACCAGTGGCGAAGGCGAGTCCCTGGACAACACCTGACACTGAGGCACGAAAGCCGGGGGAGCAAACAGG
+
AACCCAB?@@?8>@@>AB=AB?BB?BB?BBACDE>AA@??8>B:BBDCBCC@DD?CCCC?CC?BBD>CAAAB@@@<AAACCBF<AB?@9@@8CB==8BC;CBC?CB<@@ABBBA@@@@AC?AB@BB<A?AA@A?A%989933173?AAA?BBBBBAAABBBB>?>?BBBBBBBBB>BA<<7;7;>?;>>==8<<;,502@@@:;;3;;022@<<<;3<=5=8<==7717?>;;=5=><=CBB+==BBC>CAA=
@N9IO0:01027:06287
TACGTAGGGTGCGAGCGTTAATCGGAATTACTGGGCGTAAAGTGTGCGCAGGTGGCCGCGCAAGTCGAGTGTGAAATCCCCGGGCTTAACTTGGGAATTGCGCTCGAAACTACGTGGCTGGAGTGTGGCAGAGGAAGGTGGAATTCCACGTGTAGCGGTGAAATGCGTAGAGATGTGGAGGAACACCGATGGCGAAGGCAGCCTTCTGGGCCAACACTGACACTCATGCACGAAAGCGTGGGGAGCAAACAGG
+
BCCCC@@@;@@@AAA@@?=A?ADGIC?C?BBCCC>CCBBB;A;<;@@DB;;6;A;@=@CBBB@@@@BAAAACBBB>BBBB9AC<AA383:?=AC>C?C97:AABBC==5=BB=::@7BBB?BBBBCB7><7774=/749:4;@C?C@CAAABBBBAA?<CDH?CCCB@AABBA@@@A6;;>A=@A@<@A@@=@BB?B@B@@@=@6;;AA<A?A@BBBBCCBA@B@@:::@?@@B;B:;;;;;.;;;;;,:A?;
@N9IO0:01032:06278
TACGGAGGGTGCAAGCGTTAATCGGAATTACTGGGCGTAAAGCGCACGTAGGTGGTTTTGTAAGTCGGATGTGAAAGCCCTGGGCTCAACCTGGGAATTGCATTCGATACTGCTTAACTAGAGTATGGTAGAGGGAAGTGGAATTTCCGGTGTAGCGGTGAAATGCGTAGATATCGGAAGGAACACCAGTGGCGAAGGCGACTTCCTGGGCCAATACTGACACTGAGGTGCGAAAGCGTGGGTAGCAAACAGG
+
BC?@>@CC=BBAA;>>?>=@?BBC@B9>7:9??A=9:9AA<A;;;B@??BB>??;?CC8BBC@BBBC@F@AABBD6;:;0:?@9@AAA=A>ABD?D@C=A@GC>AAAAABA:;;=@?B;;;;;;BBC=AABBBB;B?BCD?B?AA<A?B?CBBAAAB?A;99.9==@@@@>>>?;:4:4;5;5;A@@BBBC@BBBFMAC;;;L@C@BBC?HID?A:;;BCB@A@B;;5;;AAAA8@?@;;;0994>@>8BCB<
@N9IO0:01058:06264
TACAGAGGGTGCAAGCGTTAATCGGAATCACTGGGCGTAAAGCGTGCGTAGGTGGTCATGCAAGTCGGGTGTGAAATCCCCGGGCTCAACCGTGGGAACTGCATTCGATACTACATGGCTAGAGTATGGTAGAGGGAAGTGGAATTTCCGGTGTAGCGGTGAAATGCGTAGATATCGGAAGGAACATCAATGGCGAAGGCAGCTTCCTGGACCAATACTGACACTGAGGCACGAAAGCGTGGGTAGCAAACAGG
+
CCCBAABA:@A==9==>;9>=?BB=A=?@BBBBE=?@@?@9@ABACBBBDDACC@CBAAAAC@CBBBF>BBC;<<66=>>/<<688781:*////(/3-///9:8;;;??@?CCCAA=@@@@@BBCCC?AA@@??8?9:::694::2:6:7<:33333,3777.89:<<<::555;;7:59-3-499:;7<=7;;<.4.4444:.4.4839;6<5:555;;<<==5557=;00/7./04444(398///(///3
@N9IO0:01058:06300
TACGAAGGGGGCTAGCGTTGCTCGGAATCACTGGGCGTAAAGCGCACGTAGGCGGACTCTTAAGTCGGTGGTGAAATCCTGGAGCTCAACTCCAGAACTGCCTTCGATACTGGGAGTCTCGAGTTCGGGAGAGGTGAGTGGAACTGCGAGTGTAGAGGTGAAATTCGTAGATATTCGCAAGAACACCAGTGGCGAAGGCGGCTCACTGGCCCGATACTGACGCTGAGGTGCGAAAGCGTGGGGAGCAAACAGG
+
AB@@@>AGEK3DCBCBCC@CCCCD@D?ABCBCCD>@AAJJ?CBB@BBBBBB@AA=ABAAC9:8;BBB?CC?CDEF?CCACB?BAAAAHACCE?BBB@FBBB?B@;;;BBCCEK>BBBCDAAB@@=AEE=CDCCACCCBBB>B@BBBCBAAABCBB@@=???D:A>ACBBBCBBB?AAAB=@@;??@?BABC??::5:500)09;<<:A>>=3=A888AA??;;;>>?:?>>>>>3;ABBGEE:C;;;A=>==>
@N9IO0:01018:06319
TACGTAGGGAGCAAGCGTTGTTCGGATTTACTGGGCGTAAAGGGCGCGTAGGCGGCAATTCAAGTCATCTGTGAAATCTCCGGGCTTAACTCGGAACTGTCAGATGATACTGCTTTGCTAGAGTGCAGAAGGGCAATCGGAATTCTTGGTGTAGCGGTGAAATGCGTAGATATCAAGAGGAACACCTGAGGTGAAGACGGGTTGCTGGGCTGACACTGACGCTGAGGCGCGAAAGCCCAGGGGAGCAAACGGG
+
?A?AA@@@8;;;B>AABC=AA@CEACDC=AACCC=CCCCC?CC?BBBBBA>:00,0@;@;0;7;@;;;A=;:;B@9@@BB=AB;550549956048;445=@>@;;9@@A;::AA6;<CB@0000//::*//)4485559=5;7:<8<5::<?995<@@BA<AA;::AAAAA@::29==:??????DA;;5;@@5;;;:B.9299===0=<@@<??::9;0////:7<;554;0455)55>>066=B=6;>D9
@N9IO0:01029:06317
TACGGGGGGGGCAAGCGTTGTTCGGAATTACTGGGCGTAAAGGGAGCGTAGGCGGTGCGGCAAGTCCGGTGTGAAATCTCCGGGCTTAACTCGGAGCGGTCATTGGAAACTGCCGTGCTAGAGTGTGGGAGAGGAGAGTGGAATTCCCGGTGTAGCGGTGAAATGCGTAGATATCGGGAGGAACACCAGTGGCGAAGGCGGCTCTCTGGACCACAACTGACGCTGAGGCTCGAAAGCTAGGGGAGCAAACAGG
+
?A;;;9;9;9"4B249@?<A@?CA?C?C@CBBBE?CCBBB=BE<A@@BBBB?B@?ABBB>BE?BBB<@=@BBBDD>BBCC?BB=AB>A>BBBA?;;;A>ABCC@C@FD?B;;;>B@@ACCCCBCB;;;6;AAA=A@CBBA>B=@=@A<A@CBBBA@@<@??A:9::BAA@BBBBBBA:???B?AAA?BBBB@CBB?B?BB>A@@=???:@A5;::5:A???CA:9::?AAACCC;;;AAACC:BBBGD>???;
@N9IO0:01036:06328
CACGGGGGGAGCAAGCGTTGTTCGGAATCACTGGGCGTAAAGGGCGTGTAGGCGGCTCGGTAAGTGGGATGTGAAATGCCCCGGCTCACCCGGGGACCGGCATCCCAAACTGCTGGGCTTGAGTATGGGAGAGGATGAGGGAATTCCTGGTGTAGCGGTGAAATGCGTAGATATCAGGAGGAACACCGGTGGCGAAAGCGCTCATCTGGCCCAATACTGACGCTGAGGCGCGAAAGCTAGGGGAGCAAACGGG
+
>@?@?@?@&;:;@09;CB?AB@C@9@@DECBBBD>ABADC?CC?CCCCCBB?::8:CCC@CC@CCCE>B===::>8000:=*<6<B@CCE<B@A6@@>A?AA@@@;AC=B;9;CEE>EG?B::;BCBB>@@CC@CCDAAA>A@CAF@CCACCABAA@<@BBC=;9;A@>?A;;;AAB?BB>A>@@@8B<??49383(3;;?::9AA>?=@>0000@@BBAAA@>9994:44<>>8@AAAACC=CBDFL>BBB8
@N9IO0:01044:06318
TACAGAGGATGCAAGCGTTATCCGGAATGATTGGGCGTAAAGCGTCTGTAGGTGGCTTTTTAAGTCCGCCGTCAAATCCCAGGGCTCAACCCTGGACAGGCGGTGGAAACTACCAAGCTGGAGTACGGTAGGGGCAGAGGGAATTTCCGGTGGAGCGGTGAAATGCGTAGAGATCGGAAAGAACACCAACGGCGAAAGCACTCTGCTGGGCCGACACTGACACTGAGAGACGAAAGCTAGGGGAGCGAATGGG
+
ACCAAAC@AABBB<@>>>?@AA?BAD>@@BB:>A8?;;<>5>?BBBCBCCC?BBACBCCB1@=@@@6:<:BCCDD>BBH>@CD>BB=C?BB<A@5;5:@5@C?BB@DC>CC??:B?AACB9<<BCAA?ACDFL<BBBCDL?B@BF@D@C?BB;;;CD9BBB<7<AAC@@<<<555;7<>6;;;>AA9=:=C<CCCC>CCCBBCCCCCBD?C@DCAAABBA;;;@ADAABBBBBE>BBAA@@@5?@;;;?AAA=
@N9IO0:01046:06313
TACGTAGGGTGCAAGCGTTGCCCGGATTTATTGGGCGTAAAGGGCGCGCAGGCGCTCGGCACGTCCGTTGTGAAATCGCCCGGCTCAACTGGGCGGGGTCAGCGGATACGGCCGAGCTGGAGCAAGCTAGGGGGCAATGGAATTCCCGGTGTAGTGGTGGAATGCGTAGATATCGGGAGGAACACCAGTGGCGAAGGCGGTTGCCTGGAGCTTTGCTGACGCTGAGGCGCGAAAGCGTGGGGAGCGATCCGG
+
CCBBCBBE=9::A>A:;;;:;;0;>AAB=BB?BC=???BC9@@::9;@@AA@;;;AAB<::9ABA<??=@@A@A<B@A@E?FABBCC@CCBC;;;;;.;;;;AB>BCGCC@B@AA@BCB?BBBC?BCA@ABBB3BE@BB?B?B@DD>C@BBBAACC?BB>B>BBAA@@?@??@@BB=AC>A?BAB?BBCC@CDD?B?BC@E@CC@CF@BBBCC=BBBBCCCCCBBB?BB@ABB9::CBCDD;BAA;;;@<@<
@N9IO0:01046:06316
TACAGAGGGTGCAAGCGTTGTTCGGAATTATTGGGCGTAAAGCGCGTGTAGGCGGCCTGACAAGTCAGATGTGAAAGCCCTCGGCTCAACCGAGGAAGTGCATTTGAAACTGTCGGGCTCGAGTGCCGGAGAGGGTGGCGGAATTCCGCAAGTAGAGGTGAAATTCGTAGATATGCGGAGGAACACCGGTGGCGAAGGCGGCCACCTGGACGGCAACTGACGCTGAGACGCGAAAGCGTGGGGAGCAAACAGG
+
995??ADE<@@??8=9::<@@=A@<?:=;@>7;<2:8333(3886:////:5/4.439445=8<=@??>66/<<<,//:3::<;;::>.4.4446;7<<@=?==5==A:@A@A@@@:?@:4/////)/5:::<?7;;7;;4828492899.33888?8===C<B?AA@???:99888344.4.49<7:75505<<5:7:>5;8=?;@?9>;;7;>9;;<<;????666==@A>>6<965===1<<;==7<<<7
@N9IO0:01057:06317
TACGAAGGGGGCTAGCGTTGCTCGGAATGACTGGGCGTAAAGGGCGCGTAGGCGGAAGTGGCAGTCAGACGTGAAATTCCTGGGCTCAACCTGGGGGCTGCGTTTGAGACGCTACATCTAGAGTTTGGAAGAGGGTCGTGGAATTCCCAGTGTAGAGGTGAAATTCGTAGATATTGGGAAGAACACCGGTGGCGAAGGCGGCGACCTGGTCCTTGACTGACGCTGAGGCGCGAAAGCGTGGGGAGCAAACAGG
+
ACBBB?CDDD5BBAA??@@CCCCC@C>@ADCBCB=BBABB;BA;A@BAAJG@CC?B=:;;=@BBBBCCCBBCBBC<@>@>@@C>CBBB?B?@@@A@,@@@@BAD>C@@@BBCBCCDAAAB@@@@@<B=A=@>>>:@@@@C@D=?<?E>BBBBBA>>><?BBD<B>BBBBA>>?B>BC>B?BB=@@C;>;>B=A@A>@?AA?BBAA?@@>AB?B?CCBC@@@D??@AA>@DABAD=B9::AAA:BCCCE>@@@:
@N9IO0:01058:06345
TACGTAGGGTGCAAGCGTTAATCGGAATACTGGGCGTAAAGCGTGCGCAGGCGGTGATGTAAGACAGATGTGAAATCCCCGGGCTCAACCTGGGAACTGCATTTGTGACTGCATCGCTGGAGTGCGGCAGAGGGGGATGGAATTCCGCGTGTAGCAGTGAAATGCGTAGATATGCGGAGGAACACCGATGGCGAAGGCAATCCCCTGGGCCTGCACTGACGCTCATGCACGAAAGCGTGGGGAGCAAACAGG
+
@@@@:>?:199:@;:5558=9===9>0494::?6;9;@@:ABBCC===;;<AC>B<<;;;<8665AAABC;::A9:988-9@9@;;;?B@EED=B@BBB@@@B=BBBBBBBAAAB@@AA=AAAA@A6;;;;<<<<*;?@=A@C?D@A@AAABA@ABAJCCC?;;;BBB@@@AAAAA=AA>A=AAA;@@BB>BCC?B=A@<;;;;.;@C=A=@@BBA@@?@?@@@>???<>??>7????CCC6?@@CD=AAA=
@N9IO0:01063:06352
TACGTAGGGGGCAAGCGTTGTCCGGATTTACTGGGTGTAAAGGGCGCGCAGGCGGAATGGAAAGTCAGTGGTGAAATCCTACAGCTTAACTGTAGAACTGCCTTTGATACTTTCATTCTTGAGTTCGGGAGAGAGAGACGGAATTCCAGGTGTAGTGGTGAAATACGTAGATATCTGGAAGAACACCAGTTGCGAAGGCGGTCTCTTGGTCCGATACTGACGCTGAGGCGCGAAAAGCGTGGGGAGCAAACAGG
+
BBACAAACDD1BB;<:@@@@BB9B8@BC>DEEDK>BBCBD;AA=C;;JCBC@AA>A@CC?CB>BBBCBEC8@BBB:AC<BC?@>>@;@9>?;?CCC:B>>C?BB;:;:@BBC>CCE9<A=???@@CC?7BBB;;9BBA@@<@<@@D=AAA<<<EDDC@CCCC<B@@A@BBBBCCA:959=?A79:B@CCD@BB@A>A=AB@BBBBB?B<@@>;;;CBCCBCCCCBAA=::;;;;;'<>5:599+9555909::7
@N9IO0:01017:06392
AACGTAGGAGGCAAGCGTTATCCGGAGTTACTGGGCGTAAAGCGCGTGTAGGTGGATCGGTAAGTTACTTATAAAAGCCCCTGGCTAAACTAGGGGAGGTTGAGTGATACTGCCAGTCTTGAATAGAGGAGAGGTTGACGGAATTCCGCGTGTAGTGGTGAAATGCGTAGAGATGCGGAAGAACACCAGTGGCGAAGGCGGTCAACTGGCCTCATATTGACACTCAGACGCGAAGGCATGGGTAGCGAACGGG
+
C:AAB@B?;96:B5?@BC@CCC?C<9;;0:@@BB=;;;DD>AABBBAA?A@=?>9?B:;4;C8;9?BBC=>::;;-4:>>+@A099AB=@;;;@?0:96:<AABBABBBA;;;;@>99:>AC?BBA;;9;ABB>A>AA@@;@=@?C@CCEEA;;:9939:::/:A@@AA?@@A@A::6:;?@=ABB@CCBB?@AA4:6:;4;@@;@@@<@?BCBBBB?BBAAAACCCAA?@??;@5:;@BC>DCCCCBACCE<
@N9IO0:01041:06361
GACGGAGGGTGCAAACGTTGTTCGGAATCACTGGGCGTAAAGGGCGCGTAGGCGGACCTGTAAGTCGGGAGTGAAATCTCCGGGGCTCAACCCCGAGCCTGCTTCCGAAACTGCAAGTCTTGAGGACTGGAGAGGAAAGTGGATTCCCGGTGTAGCGGTGGAATGCGTAGATATCGGGAGGAACATCGGTGGCGAAGGCGACTTTCTGGACAGTTCCTGACGCTGAGGCGCGAAAAGCTAGGGGAGCAAAC
+
@AA@=AA@69:@AB6@@A6:;?DA?@>AA:9:=:6=?=AA9A>8@=<>>;:48?1993:;;;@B;;<;09>9=:;28---(-99&----(/77+7/54059?@7;8:CD:ABA;;295559<=BACCCB5<;;;2:9)5;?.54.44)4.4;;===B@A@>@@C@@@?@@?@@????6?>4:4097;;500)//7274@:@::9,9>@=A;;;B?C?ABCBAA@A<<90000000&099:<<<.<///;/7
@N9IO0:01043:06393
TACGAAGGGGGCTAGCGTTGTTCGGAATCACTGGGCGTAAAGCGCACGTAGGCGGATGTGTCAGTCAGGGGTGAAATCCCGGAGCTCAACTTCGGAACTGCCTCTGATACAGCACGTCTTGAGTCCGGAAGAGGTGGGTGGAATTCCTAGTGTAGAGGTGAAATTCGTAGATATTAGGAAGAACACCGGTGGCGAAGGCGGCCCACTGGTCCGGTACTGACGCTGAGGTGCGAAAGCGTGGGGAGCAAACAGG
+
@@B;;5;AAA2ABBA@@B=@A?BC?C;;;BBCCD?;<;BD7:;;;D96;BB?@C:C@@9;;BBBBBBBBB6BDCC=CCE=@=@A@BBB>BB?BA;A>B;9;8<A@@@BBBB@@<9559>.56;A<9>:>269;26@C=CC?B?CAE:<A==;;;;;?;>CC?8B8555:>?BBC?BB<?:?@;:992929@=DAA:@900)0/)/9:<:=C@M@BBBB?@@?;:99>5>?BAAA7:::?A==1BBBB=6A@>6
@N9IO0:01046:06378
TACGGGGGGGGCAAGCGTTGTTCGGAATTACTGGGCGTAAAGGGCGCGTAGGCGGTTGGATAAGTCAGCTGTGAAAACCACGGGCTTAACTCGTGGCCTGCAGTTGAAACTGTCTGGCTTGAGTGTGGGAGAGGAGAGTGGAATTCCTGGTGTAGCGGTGAAATGCGTAGATATCAGGAGGAACACCGGTGGCGAAGGCGGCTCTCTGGACCACAACTGACGCTGAGGCGCGAAAGCTAGGGGAGCAAACAGG
+
==;;:;:;:;";B5;;9:4:;.95@C@C?CDCCC=B@AAC,::49>@BBCB@BB?@;A@BCC@AAACC?>C?CCCE<C?BCC?8?C@C@A?;;;A=A7A@A;??455>7BBB;;;A;>B@CBBBBCCC=CBBB@AAADBB?B?B>B?BB?AB@@@@@<@AC>=9;;?:99D?@@>?<8==8<7>:?8@<::-8:?2848?8@@==?AA>ACACBB?A;<<A@@955@78;<783(39=9;;;.9??@?;A>@;
@N9IO0:01054:06392
TACGTAGGGCGCAAGCGTTGTCCGGAATTATTGGGCGTAAAGAGCTCGTAGGCGGTCTGTCGCGTCGGATGTGAAAGCCCGGGGCTTAACCCCGGGTCTGCATTCGATACGGGCAGACTAGAGTGTGGTAGGGGAGATCGGAATTCCTGGTGTAGCGGTGAAATGCGCAGATATCAGGAGGAACACCGGTGGCGAAGGCGGATCTCTGGGCCATTACTGACGCTGAGGAGCGAAAGCGTGGGGAGCGAACAGG
+
BBCCC@AA<;<:B>@@B@?BCGBC@B?C@BB7;;0:=:9:58<?@@:99AA>AC?BABBBBBB@@@B;@@>5;5<4;>;3;==0<BACAGDJ;DD>CAAAAAB@CBBBBCCD=BBBB@@@BBC;;;B?@@@DD;B::000+0;@<A=BC?AAAAAAB?ABBA=AA?@???AA?;;;B=@@5<5<@@>B>BB@CCB7:49A<???ACBBB>B@>=:>BA898B@?>@A=?>?=??;@@@ABCC6A????<A@A>
@N9IO0:01059:06377
TACGGAGGGTGCAAGCGTTGTTCGGAATTACTGGGCGTAAAGCGCGTGTAGGCGGCCTTGCAAGTCGGATGTGAAAGCCCTCGGCTTAACCGGGGAAGTGCATCTGAAACTGCTTGGCTTGAGTACCGGAGAGGGAGGCGGAATTCCCAGTGTAGAGGTGAAATTCGTAGATATTGGGAGGAACACCGGTGGCGAAAGCGGCCTCCTGGACGGATACTGACGCTGAGACGCGAAAGCGTGGGGAGCAAACAGG
+
BABC?A?A<AAAD=BB9:8;B?@<8:,0)/0;;>8?>?AC=C@@@A@BBAA?::7;@D=ABB@B;;;?BBCCFHI>AAC?CDD9BC@B?CFCGG;DAAA@BBBB@@?B9??@::59?BB?CBCAAB?B?BBCCE=AB@CA8>4;5;?6@?BB?>@<B?A@@A0929=>@@@@>@=@C=BB@D@BBB?B=@@=??AA:@AB<?=?A?AA6;;A=@@@BBBAAAA@@@B;;;ECCC?CBC::;;.;;DCD=BAA4
@N9IO0:01065:05762
TACGTAGGGTGCAGGCGTTAATCGGAATTACTGGGCGTAAAGCGTGCGCAGGCGCTCCTTAAGTCAGATGTGAAATCCCCGGGCTTAACCTGGGAACTGCGTTTGAAACTGGGGGGCTGGAGTGTGGCAGAGGGGGGTGGAATTCCAGGTGTAGCAGTGAAATGCGTAGAGATCTGGAGGAACACCGATGGCGAAGGCAGCCCCCTGGGCTGACACTGACGCTCCATGCACGAAAGCGTGGGGAGCAAACAGG
+
BCBB?9::0;@@AA?CCC=@<ABA>@6:6;BAAB>BBBFF>C@A@BBCB00*00//<8<<A<@@@CBC@AABC>7>C>>2B>4557;7;:=CC>B8;;B:8:=<:>C>BAA<<<<%?@A=?585<A7@@@:9::::%3@8B=B@C9:;@AA<>=>00/77>9ABBBCCCCB@@@:905::>:==A:=<5669>>9>:BBBBCAA0995/8A???A=00-----.(-6>;@?=>A:BAAACDC2:8?;7.7<?:
@N9IO0:01072:05798
TACGTAGGGGGCAAGCGTTGCTCGGAATTACTGGGCGTAAAGGGTTCGTAGGCGGTCGGGCAAGTCGGCGGTGAAATCTCTCGGCTTAACCGAGAGGGGTCCGCCGAAACTACCTGACTGGAGGGCCGGAGAGGGGAGTGGAATACCTGGTGTAGCGGTGAAATGCGTAGATATCAGGTGGAACACCGGAGGCGAAGGCGGCTCCCTGGACGGCACCTGACGCTGAGGAACGAAAGCTGGGGGAGCAAACAGG
+
AABBA@BBBA5AB<B;;:=A;;;@;>=C7;;??>4999A@7B>8CBBB<===;;9;BBD?DH8::::8;C@ACGE;;;BCCBB@CB@D@IBCCBBBBC9BA?BA8;;D=@@DD?BBDCBB@DCC=B@I<<<CDHG=CAA@=A?ABB>BB?B@BAAAB?CCCC><<;;=CCDCA@A;;5;=2:.9447B<;;6;@@;@9AB?CAA@<@B<??C?ADD8::::??@DAB?B?BCCD=BBBCDDD5CBBAB<B@@=
@N9IO0:01074:05767
TACGTAGGGTGCAAGCGTTAATCGGAATACTGGGCGTAAAGCGTGCGCAGGCGGCTATGCAAGACAGATGTGAAATCCCCGGGCTCAACCTGGGAACTGCATTTGTGACTGCATGGCTAGAGTACGGTAGAGGGGGATGGAATTCCGCGTGTAGCAGTGAAATGCGTAGATATGCGGAGGAACACCGATGGCGAAGGCAATCCCCTGGACCTGTACTGACGCTCATGCACGAAAGCGTGGGGAGCAAACAGG
+
@@AD@ABC=:;;@<ABBB=A?BC@;@-0/9<<95?;@CE=B;;;;;BC::6:@9@@???BB8<>AC@@955<?@5@BBB8AA<AA@A696433(46?<CBCBD<AACD??@@AAA<??@@@@;;;;5;@@A@ABB0ACC=A?A@GABCCCAAACBDGHCHM?;==BCCCCBBB@@@>;;7;>@@A>BAAB?BBC?B@AA=<<<<.;B<AB?BA@@B;:;:::AAA?A@@:89B9???7988*7787?8==>;
@N9IO0:01082:05765
TACGTAGGGTGCAAGCGTTAATCGGAATTACTGGGCGTAAAGCGTGCGCAGGCGGCTATGCAAGACAGATGTGAAATCCCCGGGCTCAACCTGGGAACTGCATTTGTGACTGCATGGCTAGAGTACGGTAGAGGGGGATGGAATTCCGCGTGTAGCAGTGAAATGCGTAGATATGCGGAGGAACACCGATGGCGAAGGCAATCCCCTGGACCTGTACTGACGCTCATGCACGAAAGCGTGGGGAGCAAACAGG
+
@>@@@@@?8?@;;5;AAA?B>CCC?C4:7;@@AD@;;;CD=CCC;;;BB@?;::4;B;::BB8<CB;<;>::@BC>CDCD:BB<???D=A999C<C>CBBBAAA<AAACBBBBBCA=??>>@?@@AA=@@BBBCCC5BCE?D:;8;?BBBBBBAB:::BBBB=;;;DDDBBBBBCCC?@A<@<?@@=@@@A?CCC?C@BA?ACFD:BB?A@@BC;;;BB@;;;@@@>AAA:::A;@@AAAAA6:::@A8==>9
@N9IO0:01083:05780
TACAGAGGGGGCAAGCGTTGTTCGGAATTACTGGGCGTAAAGGGCGCGTAGGCGGCCTGCTAAGTCGAACGTGAAATCCCTGGGCTCAACCCAGGAACTGCGTCCGATACTGGTTGGCTTGAATCCGGGAGAGGGATGGTGGAATTCCAGGTGTAGCGGTGAAATGCGTAGATATCTGGAGGAACACCGGTGGCGAAGGCGACATCCTGGACCGGTATTGACGCTGAGGCGCGAAAGCCAGGGGAGCAA
+
BBBD@@@BCB.<;<AABB@CB>@B=??A=@@??>6=>@@@9@A<ACBBBCC@BA=@;::;;:3:9>=;9=<<<=<49;;/9>>6999@9AA<96499>?>>?==29:90///)/)/)//3:<:?>:>>76//::19/0)/:496;<B8@<269@>>@C>AACD<;;;BBBBCAA;;<@=@A>A=@@@?C>??4;99.9;@995;;:8<@;9924:>=>:>@@;;990/8/0/777.7945555&5555;
@N9IO0:01085:05775
TACGTAGGGTGCAAGCGTTAATCGGAATTACTGGGCGTAAAGCGTGCGCAGGCGGCTTTGCAAGACAGATGTGAAATCCCCGGGCTCAACCTGGGAACTGCATTTGTGACTGCATGGCTGGAGTGCGGCAGAGGGGGATGGAATTCCGCGTGTAGCAGTGAAATGCGTAGATATGCGGAGGAACACCGATGGCGAAGGCAATCCCCTGGGCCTGCACTGACGCTCATGCACGAAAGCGTGGGGAGCAAACAGG
+
AB;;;BBC>CB@@:>9;:=B?BB@9@+0+0=@@@<;;;BB:ABB;<;EAAA@BC@CCC=B@@<;;;A@ABA@@@@9@BCC9BB<AA@A;?<?AA<B@CCCCDBB>B@@@CB@@A997:BB>A@@@AA7;;@@@@@@.;;B?C@C@CACCCCBB;;;A@BADD=;;;BA@@A@;;;BB=>@6:3;>>9;;:A?@AD=A8;;>AACC:?@?<??BBBCB??>:::A::9===999<5==>?BBB8AAABB=BBB?
@N9IO0:01096:05764
TACGTAGGGTGCAAGCGTTAATCGGAATTACTGGGCGTAAAGGGTGCGCAGGCGGCCCCGCATGTCAGGCGTGAAATCCCCCGGGCTCAACTTGGGAATGGCGCTTGAAACTATGGGGGCTGGAGTGTGGCAGAGGGAGGTGGAATTCCACGTGTAGCGGTGAAATGCGTAGAGATGTGGAGGAACACCGATGGCGAAGGCAGCCTCCTGGGCCAACACTGACGCTCATGCACGAAAAGCGTGGGGAGCAAACAGG
+
;;::;;;;30///)--//)/*0::4?<@=AA;;;0;;;@@6@>6999996A;@@.:9:*55:545<<<8<<<==>599999$4:08844.33-33(36;;7>;9=9::;0;AA;;;;;'999.9BABBD@?@@:99.9=6==18,7,3,3;88;?@?9979CDD>:::A???BA?999>8<<39278>9>?;;6;?>7<:<;;;88838AA7A;?:==<<<8///..687.///000&0??B?BA3:99?A9:99?
@N9IO0:01098:05798
TACGTAGGGTGCGAGCGTTAATCGGAATTACTGGGCGTAAAGGGTGCGCAGGCGTCCCGCAAGTCAGGCGTGAAATCCCCGGGCTTAACCTGGGAATGGCACTTGAAACTACGGGACTCGAGTGTGGCAGAGGGAGGTGGAATTCCACGTGTAGCGGTGAAATGCGTAGATATGTGGAGGAACACCAATGGCGAAGGCAGCCTCCTGGGTCAACACTGACGCTCATGCACGAAAGCGTGGGGAGCAAACAGG
+
CC???CCE=::;BBC@@A?B>ACC@C@B@BAAAC=;;<CC=CD>A@A@@BA?@@@BB<@@CACCECC?@@?@@@9@@BB;CD<?@;?9?8?CC=C@BB@CBBB@ABB=@@@AAA<ABBDD@?99:?;??;@>>500,0>;>9A>@?C?998@AABC>A;::5:ABBABADCCBBBA<@@=B;;==4:4;?;???;??@A@B?@A=@@A9A;;6;@?@>@...:...<<=@;;:.:;;;BBA5;;@BC>A@@>
@N9IO0:01100:05790
TACAGAGGGTGCGAGCGTTAATCGGAATGACTGGGCGTAAAGCGCGCGTAGGCGGTTATACAAGTTGGGTGTGAAATCCCTGGGCTTAACCTAGGAATTGCATTCAAAACTATATGACTTGAGTGAAGTAGAGGTGAGTGGAATTTCCGGAGTAGCGGTGAAATGCGTAGATACCGGAAGGAACACCAGTGGCGAAGGCGACTCACTGGGCTTTAACTGACGCTGAGGTGCGAAAGCGTGGGGAGCAAACAGG
+
ACCA@@BB<BBBAAA9:9;>;>??=A>A@A?>>=7==><=5?99:@@BACC?::9:?BABBB=:97<E=CCCCCC>BCD<@@D>AA?B@B@BCB?@=?5;;AB?ADEL;<<BCCAA@@@69;BCCC@BCECCD@BBAAAC=A5;;6;@C?CCDBC@@<@;;;7;BAABDCCCCB@B6;6;:?9@AD>ABBB@CBC?C=>??@@@ABBAC>@@@:@=@@AA@??A889:@@?99929@@ABDD8BBBBB<AAB<
@N9IO0:01113:05802
TACGAGGGGGGCAAATGTTGTTCGGAATCACTGGGCGTAAAGGGAGCGTAGGCGGGTGTTTAAGTTAGGTGTTTAATTCCGGGGCCCAACCCCGGGCGTGCACTTAAAACATGGACATCTTGAATAGGGGAGAGGTCAGTGGAATTGGAGGTGTAGCGGTGGAATGCGTAGAGATCTCCAAGAACACCAGTTGCGAAGGCGGCTGACTGGACCCATATTGACGCTGAGGCTCGAAAGCATGGGGAGCAAACAGG
+
BBCECBBBBB)@@B<;6;:BB8AB7@5@C9;;AA;@@BBB<CG?DDCCB@@9;;;0;;;C>CADD@CC@BBBC=B>B?C@BDD7@A7;79DD9CC>CC:;;CCD@JLG:000<+0000;;8;@=B;;;;-;@@A?:::A::8:?C?C?CB=??99999>AB>B?ABB@@@CBAAA@@@=@@CC@CCD@BAA?@CB?495:@<ACBBBCB=@@A<A@AA=AAAAABC@@<@@A?@@9??BBDDD;AAABD>BBB?
@N9IO0:01064:05825
TACGGAGGGTGCAAGCGTTATCCGGATTCACTGGGTTTAAAGGGTGCGTAGGTGGGCTAGTAAGTCAGTGGTGAAATCCCCGAGCTTAACTTGGGAACTGCCGTTGATACTATTAGTCTTGAATATCGTGGAGGTAAGCGGAATATGTCATGTAGCGGTGAAATGCTTAGATATGACATAGAACACCAAATTGCGAAAGGCAGCTTGCTACACGTCATTGACACTGAGGCACGAAAGCGTGGGGAGCAAACAGG
+
;BAA=;;;0:@@=;=000;@==,0,3>8<;8333(3:08808:1444:44405@C499@@?@9=:533382899914444&444497:4::9?=5=4=;:=388.44:<=:;=?;9959<99.9B@959529=99929>:6;555554:=559?BBB@C@AD7;9>@;=999?:9:AAAABB<@>@+00(0)/////(/388;==433:6/////666087888555;7<??:::/9:::ACB9BBACC=;;;@
@N9IO0:01064:05842
TACGTAGGGGCCAAGCGTTATCCGGATTTACTGGGTCGTAAAGGGAGCGTAGACGGATCTGCAAGTCTGGAGGTGAAAGCCCGGGGCTCAACCCCGGGACTGCTTTGGAAACTGTGGATCTAGAGTGCCGGAGAGGTAAGCGGAATTCCTAGTGTAGCGGTGAAATGCGTAGATATTAGGAGGAACACCAGTGGCGAAGGCGGCTTACTGGACGGTAACTGACGTTGAGGCTCGAAAGCGTGGGGAGCAAACAGG
+
:00000/99&/)/27//56;;<.5.555)599;A05666AA=BC;BA9969;=>@0//;0/00)/::8:544.488<2:>>,999&9>@A@BBB7AA;@@BA???9?9??9?@@@@?B???ABBBBBB?B?C@@@?BB?BCC@B?B?B?BBBBBB@@@CA@A@E><;;BBCCCCBC?CEAKH@B@BBC?B@@@>@@D>A=::7;C?CCBB@BBB=::5:<?@A<<6<00+0:::<;6=::9<<<0997;=*89A;
@N9IO0:01064:05859
CACGTAGGGCGCAAGCGTTGTCCGGAATTATTGGGCGTAAAGAGCTCGTAGGCGGTCTGTTGCGTCCGCTGTGAAAACTCGGGGCTTAACCCCGAGCCTGCAGTGGATACGGGCAGACTAGAGGTAGGTAGGGGAGAATGGAATTCCCGGTGTAGCGGTGAAATGCGCAGATATCGGGAGGAACACCGGTGGCGAAGGCGGTTCTCTGGGCCTTACCTGACGCTGAGGAGCGAAAGCGTGGGGAGCAAACAGG
+
BCCCBBBB<@@?B@A@@@=@@B>B@C=@>@C?BC??@?CB<AABAA;::AA?AB?BBCCC@BBCBB>BA@>>9999-8@ACEC9BB?B@BBB6A@;;5;9:999939::@@@;AAAACBBBCB?B@@<@@@@A7AAB>BA=A>A=@@;@?BCCAA??;?@@@:ABBB???@@?@@??8??5;5;AA>C@;;;;CE@D@CC@C?BACCCD>D@F>A@?B9::@@AABB=@@BAAA6::@@AAA8ABBAB=???>
@N9IO0:01077:05836
TACGTAGGTGGCGAGCGTTGTCCGGATTTACTGGGCGTAAAGAGCGCGCAGGCGGTCGTACAAGTCGCGTGTGAAAGCCCCCGGCTCAACTGGGGAGGGTCACGCGATACTGTTCGACTCGAAGGCAGGAGAGGGAAGTGGAATTCCCGGTGTAGTGGTGAAATGCGTAGATATCGGGAGGAACACCAGTGGCGAAGGCGACTTCCTGGCCTGTTCTTGACGCTGAGGCGCGAAAGCTAGGGTAGCAAACGGG
+
@@@CBBB?BB?B@@@>@@9@;;8;>AAA;AAABA8:;;;;8;ADCCBB=A>;00-0>>BA=D?AA?@9::BABBD=ABDDE1?<?BBB?BA?>>*999,8;A?ABC@@@A@??=@??ABFCF@B?AAA?B?>?@9?>ABB?B?B?BF=B?BBBBBBB?B>>=8??<>??@@A?A@=>4;;6;>BBD@BBBC?B@@<A?;;;CC=A?AB@C@CCCACD@BB@@ABABAACBBAAA>ACDGEF?BBB;;;0;AC8
@N9IO0:01081:05811
TACGTATGGGGCAAGCGTTATCCGGATTTACTGGGTGTAAAGGGAGCGCAGGCGGCCTGGCAAGCCTGATGTGAAAGCCGCGGCCAACCGCGGGACTGCATTGGGAACTACCGGGCTGGAGTGCCGGAGAGGTAGGCGGAATTCCTAGTGTAGCGGTGAAATGCGTAGATATCAGGAGGAACACCGGTGGCGAAGGCGGCCTGCTGGACTGCAACTGACGTTGAGGCCCGAAAGCGTGGGGAGCAA
+
9>@>@A?@@@3;;559::5;;>9=9477*7;897-444::(44)4;996--(--(-0/4244.445=@<565:;<)454=55.54939045<<255>>474048088::99249)499399959.9699994955.5;8<8>8<9666<;;;===9::::3:<<???@<>00/=:69?7:7<@@0504:74;7136:>7;8>555;7<=4448.4499877)///)/:)///)/79;;@@06655<
@N9IO0:01095:05846
TACGTAGGTGCAGGCGTTAATCGGAATACTGGGCGTAAAGCGTGCGCAGGCGGTTTGTTAAGACAGGTGTGAAATCCCCGGGCTTAACCTGGGAACTGCGCTTGTTACTGGCAGACTTGAGTGTGGCAGAGGGGGGTGGAATTCCAGGTGTAGCAGTGGAAATGCGTAGAGATCTGGAGGAACACCGATGGCGAAGGCAGCCCCCTGGGTCAACCACTGACGCCTCGATGCACGAAAGCGTAGGGGAGCGAA
+
<@@@<00+/;7<=;@BB@C@DDA>@-0/9==;3@@;;:,:CBBD@@@?B;AB?BE>CC@B?BBAAB@;;49:9)4<<<+5525;7@?C@CDC<@=@A;:6@?:@@9<<>@<===C@@7;;?@A>?9?@?:94444#4:::682;-3348;9:<=@997.3;389=>:;:;>@?==?;9929;><;7?A@@?C??;?384;;;:;)988089:2828>33398:5:333:373==:;5/0-67777*-/6688
@N9IO0:01103:05831
TACGGAAGGTGCAAGCGTTAATCGGAATTACTGGGCGTAAAGCGCACGTAGGCGGCTTGGTATGTCGGGTGTGAAATCCCCGGGCTCAACCTGGGAACTGCATCCGAAACTGCCTTGCTCGAGTATGGGAGAGGGAAGTGGAATTTCCGGTGTAGCGGTGAAATGCGTAGATATCGGAAGGAACATCAGTGGCGAAGGCGACTTCCTGGACCAATACTGACGCTCAGGTGCGAAAGCGTGGGGAGCAAACAGG
+
BBBC7;6;;;9:;7;;;;?B>BCB?B>A=@A>;;7>@?@C<AABBBBCCBB?CC@CC@C<@A@?@A@A9:;:;;;0;AAB7BD=CCBB?B?AA@;@@BBCB@@?;?@@;@BCB?B?BCB9:9A???CC>BBBCC=C?B@?9=299,9@A>BBBAAAB?BAAA<>??B>?>@88:AB;>8>:@=BABBBC@?8A9939;A>?>B?B?BB???;?>A<=;;8886877805888@A:>BAA===/<<887-8==;
@N9IO0:01109:05843
TACGTAGGTGGCGAGCGTTATCCGGAATTATTGGGCGTAAAGAGGGAGCAGGCGGCACTAAGGGTCTGTGGTGAAAGATCGAAGCTTAACTTCGGTAAGCCATGGAAACCGTAGAGCTAGAGTGTGTGAGAGGATCGTGGAATTCCATGTGTAGCGGTGAAATGCGTAGATATATGGAGGAACACCAGTGGCGAAGGCGACGATCTGGCGCATAACTGACGCTCAGTCCCGAAAGCGTGGGGAGCAAATAGG
+
CCAABBC@BB?CCAA@@@?BCC@D@D?C@CC@BD?A@ACG?BBBE<@AB@>9994;BC;;4;C<CDB@@A>A@BB>BCCCCC?BCDAC?BBADGAIC?BBADCG@CE?HADBB@@BCA@@@CCCBAA@A@??<?A????:A?B=A?ADDCBBCBBB?BAAB<AAAABBBCCCCCBB?;;6;>@@A?BBBC=A;;6;<@AAABBC@;;6;BBBBA?BCAAACBBBCCCBD=AAA<AAAAAAA8@@@BB<BBB?
@N9IO0:01109:05857
GACGAACCGTCCAAACGTTATTCGGAATCACTGGGCTTAAAGGGTGCGTAGGCGGCGCGGAAAGTTGGGTGTGAAATCCCTCGGCTCAACCGAGGAACTGCGCCCAAAACTACCGTGCTCGAGGAAGATAGAGGTGAGCGGAACTTAGGGTGGAGCGGTGAAATGCGTTGATATCCTAAGGAACACCGGTGGCGAAAGCGGCTCACTGGATCTTTTCTGACGCTGAGGCACGAAAGCTAGGGTAGCGAACGG
+
@@@@@<@?ABB?BB<9;:@CC@BB>@>A@BBAAA<A?;>?6==/;948444.3:5<BBC?BB9@?:??9@AACCC>BBB<AAB?BBBC?C>@@B?B?999<999/9:9-;DAB?B;;<BBBDB@E@BBABB@A<ABBBBBAC=BB?BCA=@A>@ABA?BAAA<ABCCC@BB??;<:00+0:=:@BA@C@DD@CA@@<@DC@CCBBBCC?AABBBB:@@@AA?A@?;;5;A@;;;0;A>?CE>CC:;9@;999
@N9IO0:01083:05901
TACGTAGGGTGCGAGCGTTAATCGGAATTACTGGGCGTAAAGCGTGCGCAGGCGGCGCCGCAAGTCGAGTGTGAAATCCCCGAGCTTAACTTGGGAATTGCGCTCGAAACTACGGTGCTGGAGTGTGGCAGAGGGAGGTGGAATTCCACGTGTAGCGGTGAAATGCGTAGAGATGTGGAGGAACACCGATGGCGAAGGCAGCCTCCTGGGCCAACACTGACGCTCATGCACGAAAGCGTGGGGAGCAAACAGG
+
CCBBBAAA:9;;BBC;:;>B=@AB?A5:6;BCDC?;;:CG>AACBBA=B..*..*-6=*05A<;:9@>==?????9?A?A6?AAA@2969@:BC=C=B9;;CCCBCBB=@@@@B?ADB;;7;;;BAA?BBBA?C9:95:;5;;@<@?B@?@BBBCAB>AABA<@@@@<<>:?<?<<<8<<6:6<CCGGGCC?AAB=<8>000*/72///)/)57::::<<5555==99:=>==@6>A?@@@@3;;;@A;ACB=
@N9IO0:01084:05868
TACGAAGGGTGCAAACGTTGCTCGGAATTATTGGGCGTAAAGCGCACGTAGGCGCTCCGCAAGTCGGATGTGAAATCCCTCGGCTCAACCAAGGAAGTGCATCCGAAACTGCAGAGCTTGAGTACCAAAGAGGATCGCGGAATTCCCGGTGTAGAGGTGAAATTCGTAGATATCGGGAGGAACACCAGTGGCGAAGGCGGCGATCTGGGTGGATACTGACGCTGAGGTGCGAAAGCGTGGGGAGCAAACAGG
+
BBCBB;?@;?AAAA8:;;HEECDJ@E@C@CCACJ????@@9??@@A;::AC=:::BB?ACA69;;;5;@BBADA=BBA<AAA?BBBB?B>B>B@C@AAACABA?BAA=@BBBBBB@@?=BAAA@@;?@9@AB?@>@CCC?B>@9?B<?=ABBABCB=@?CC?C@A@AAA???ABCB=CB?D?BBC?>;;;5;;=8==A@>AA@??;;;3;C:==;;;=BBBAAABB>AA@@@@9@@CAABB5;;A@D<AACA
@N9IO0:01086:05907
TACGAAGGACCCAAGCGTTATCCGGATTTATTGGGTTTAAAGGGTGCGTAGGCGGATTATTAAGTCAGTGGTGAAAGCCTTCAGCTTAACTGAAGAATTGCCATTGATACTGATGATCTTGAGTATGATTGAGGTGGGCGGAATGTGTCATGTAGCGGTGAAATGCTTAGATATGACACAGAACACCGATTGCGAAGGCAGCTCACTAAGCCAATACTGACGCTGATGCACGAAAGCGTGGGGAGCAAACAGG
+
AAA>>4:5;;;09.4<=@?BBB@C@BBD<@@79:.9A/::5:;69>???>@;??;?B?AA6:6;A@?@A?;@;;;0;@4;5:<<==+0,0;//*/5.549;7;@<@AABCBBBDCAA@B8:::@ABABC?BAA?CCC8;;>A?:::@@@@:::AB??=?@??:??@A>A>??@:99?>8;8<6ABA79:B499??>@>ABBBBCBCGC@CC@B?CBBABBBBA555:9=94444(49?@BBB9;99@D>>>>9
@N9IO0:01089:05878
TACGTAGGTGGCAAGCGTTATCCGGAATTATTGGGCGTAAAGCGCATGTAGGCGGCTCTTTAAGTTTGATGTGAAAGCCTGTGGCTCAACCACAGAATTGCATTGAATACTGGAGAGCTAGAATCTTGGAGAGGTAAGTGGAATTTCATGTGTAGCGGTGGAATGCGTAGATATATGAAGGAACACCAATGGCGAAGGCAGCTTACTGGACAAGTATTGACGCTGAGAGTGCGAAAATGTGGGATAGCAAGAG
+
55555;<8<@9@D;B966:<<?:=8<9A296:>A8;;;;;///99<89:@@>@?>?@?AC;B;9:5/9<;<?>>?8=A8;A::4:;=:4;055:9<8>466?@9?B@BBBDC>@A@@949557:::9=8<<<<9<@:C>B8=.55)/70/07;969@=@A=@=@>@@@@@AAA;:999<?8<499@:?=8947791848@@@A=A@@>:=00)000>5::79?;766///66////&-5555(-,,,,,(/99
@N9IO0:01097:05882
TACGTAGGTGGCAAGCGTTACTCGGAATTACTAGGCGTAAAGCGCAGGTAGGTGGTTGGGTAAGTCCGTAATGAAATCTCCCGGCTTAACTGGGAGGGGTTTATAGATACTGCCCGACTCGAGTGTGGGAGAGGTAACTGGAATTCCTGGTGTAGCGGTGAAATGCGTAGATATCAGGAGGAACACCTATGGCGAAAAGCAGGTTACTGGCCCAATACTGACGCTGAGCTGCGAAAGCTAGGGGAGCAAACAGG
+
AA@@?@A?@@<@@:>?>>?BBA@D@C6;29<<00+0<@>>9@::;AB?ABC>;;5;5<;7;C@DBB<9;D?;;;B<A;<:B=A;@?08544:>5>B>B2BA<AADBAAACFBBB>BBBABBBBBCBBB=B@A@<AA?BBCAGACAD:;;@BCBAACC@GBBB=BBABABAACA@@?A>?=9@;@AA=A9993;;;;;*;????C@BA@A9@@8=299>=??;;:AABC;;;AAA@7;:@@CDF:AABCC=@@@?
@N9IO0:01098:05902
TACAGAGGGTGCGAGCGTTAATCGGATTTACTGGGCGTAAAGCGTGTGTAGGTGGCTACCTAAGTCGGTTGTGAAATCCCTGGGCTCAACCTGGGAATTGCAGTCGATACTGGGCAGCTCGAGTTCGGTAGAGGGTGACGGAATTCCCGGTGTAGCGGTGAAATGCGTAGATATCGGGAGGAACATCGATGGCGAAGGCAATCACCTGGGCCTGAACTGACACTGTGACACGAAAGCGTGGGTAGCAAACAGG
+
BBCBB@BE>BAACBBABB?B?CBD?@@@;@AABC=???@@9@@A@@@BBBB?AB@CBA@>AD@CCAB?@=@??>?:?AD>BBB=BBBC@D@AAB=B@B>BBA@@BBBBBCCBC=:;;@AA@AAA<AC?@ABAAA;@BBCC@B@B?CB>B@CC@@@@B?CCCC=B:;;@A@@@BBBBC<AA=A=@A@A@>>@495;8=7;;9<??@?BBA:@=?;:5:A??;;;;;;;;:B000<*//>9;;4665===4===8
@N9IO0:01105:05893
TACAGAGGGTGCAAGCGTTAATCGGAATTACTGGGCGTAAAGCGTGCGTAGGTGGTTTGTTAAGTCAGTGTGAATCCTCGGCTCAACCCGGGAACTGCGCTTGATACTGACAGACTCGAGTGTGGTAGAGGATAGTGGAATTCCGGTGTAGCGGTGAAATGCGTAGATATCGGGAGGAACATCAGTGGCGAAGGCGGCTATCTGGACCAACACTGACACTGAGGTACGAAAGCGTGGGTAGCAAACAGG
+
@@CC@@AB<AB<=:=;00,01://)/395:@?@@:@CBBB<@;;;DA;;;;5;>+00)0.(-(----./;;0/,4>5@00,/9//+:=6@B8A=@@@@AA@8;::@@A@@@BBBA:84<;7384-38<;@=>;?A99274=/8034888>@?@7?<AC=CBCCCBBBCB;99D7:6:>;>BBBEA@@?A=@:=:AC?BBD@?:?5>:5<7:::9;;<;?:B=A484999927789=?:>>>BBD8::?=
@N9IO0:01072:05956
TACGGAGGGAGCTAGCGTTGTTCGGAAATACTGGGCGTAAAGCGCACGTAGGCGGCGCAGCAAGTCAGGGGTGAAATCCCGGGGCTCAACCCCGGAACTGCCTCTGAAACTGCAGTGCTAGAATCTTGGAGAGGCGAGTGGAATTCCGAGTGTAGAGGTGAAATTCGTAGATATTCGGAAGAACACCAGTGGCGAAGGCGACTCGCTGGACAAGTATTGACGCTGAGGTGCGAAAGCGTGGGGAGCAAACAGG
+
AB@@=@AC>;;;D@@@BE?AA?ACICD?CCCHHJ?CCCCD;;;BCCCBBAA;;;5;ABB;;:=BACCDED;BBCC=BBB=AA@6@;;;5999-:49297348<<==BB>AA@CAAB@@@@BB>ABB<@<@BBA=BB;;;C?B?B@C?BBBCBBA@@@;:99=596::;><<;;:)//)/*//)//86::;;6;33.35:ACCCC;;;B>A;;8;CCC@CBB;;;@@@=BBBBCC6:;B::;:*99><@4>@B;
@N9IO0:01074:05916
TACAGAGGGTGCAAGCGTTAATCGGAATTACTGGGCGTAAAGCGCGCGTAGGCGGCTTGACAAGTCGAGTGTGAAATCCCCGGGCTTAACCTGGGAGCTGCATTCGAAACTGTCTTGCTAGAGTATGGGAGAGGGAAGTGGAATTTCAGGTGTAGCGGTGAAATGCGTAGATATCTGAAGGAACATCAGTGGCGAAAGCGACTTCCTGGACCAATACTGACGCTCAGGTGCGAAAGCGTGGGGAGCAAACAGG
+
AACB@A@@;@@=A<@9::=@:=;;6;49;BBBBB<;;;@@;@;9;@@;;;C@DD@EDACGCC?AA;;;@@@@?@@8;;;;.;G>DC@D>B=BCE?ABBB???D;??@@;@@?@@C=@@B@:9;AA;;;0;;;;;0;>B:;5;4;?8>@@=ABBCAAA>A<;;0;;<A@@@DBA@@A@@;@=A?BBBHDBBB>B@@@;@CCCCCAC@CC@BA=A8;;A@CC@@@C@@@>@@@AAA6;;@AACC:;:;A@9?@C>
@N9IO0:01085:05934
TACGTAGGGTGCAAGCGTTTAATCGGAATTACTGGGCGTAAAGCGTGCGCAGGCGGTGATGTAAGACAGATGTGAAATCCCCGGGCTCAACCTGGGAACTGCATTTGTGACTGCATCGCTGGAGTGCGGCAGATGGGGGATGGAATTCCGGCGTGTAGCAGTGAAATGCGTAGATATGCGGAGGAACACCGGATGGCGAAGGCAATCCCCTGGGCTGACACTGACGCTCATGCACGAAAAGCGTGGGGAGCAAAACAG
+
@C@A@@@@:@AAB<BA;;<)999994929.499::8:<77<,//<<9;<555.5:.55==<//)//---------9/7787*7:(////)/)/99/92//55555)5:555;55///////1/44444.444///;;<)97:4:)/)/)/)/999555555;:::454499<<:::>:88333-/)//9)/)/6639/-(-(--05588&,,2(,,,,,,,58///:////8//398;;+3339999&333333&399
@N9IO0:01110:05912
TACGTAGGGGGCGAGCGTTGTCCGGATTTATTGGGCGTAAAGAGCTCGTAGGCGGTTTGGCAAGTCGGGTGTGAAAATCCGGGCTCAACTCGGAGACGCCACTCGATACTGCTATGACTCGAGTCCGGTAGGGGAGTGCGGAATTCCTGGTGTAGCGGTGAAATGCGCAGATATCAGGAGGAACACCGGTGGCGAAGGCGGCACTCTGGGCCGGAACTGACGCTGAGGAGCGAAAGCGTGGGGAGCGAACAGG
+
@@AAAABAAA2A@@@?BC<ABC@C@BBD=BB@CC;??:99.:@AAB@@?DA?BB?CC>C@CB>@ABCD>9;:@@?>5@C=AA;@@@B?BCBC?@AA?AA?BBCAAABBA@@@A??@@@@B@;;;B>@=;;<@@3@@<;<@>A=B?BACCADFBBACB?B;;;7;C@AABAAAB@@BA=@@>A>@@@=B>@@<@AA?B?BC@BBC;;;?B8?5;5;<@@AAABA?@@@?@@@CCB=B@A@@@@2@A@@@>;;;?
@N9IO0:01110:05952
TACGAAGGGGGCAAGCGTTGTTCGGAATTACTGGGCGTAAAGGGCGCGTAGGCGGCTATTCAAGTCAGGGGTGAAAGCCCGGGGCTCAACCCCGGAACTGCCTTTGAAACTAGATAGCTAGAATCTTGGAGAGGTCAGTGGAATTCCGAGTGTAGAGGTGAAATTCGTAGATATTCGGAAGAACACCAGTGGCGAAGGCGACTGACTGGACAAGTATTGACGCTGAGGTGCGAAAGCGTGGGGAGCAAACAGG
+
AAB;:7:BBB3BD?@@BB?BB@BCAC@B?BBCCG?<<;BI>DD=BBCCCCC@@A=@CBB?BC?CBACBDD9BBBB9<=<.889&7:::2999(9/7,389>6<85>BC>CBBA@><>>?AAA=@?@8C?C=:849?@@==:<<>=@=ACCBBBBBBB>B>>>7>8<=====>?>7;;>E>BB<?>=:=>>><??C<A=@;@@AAAAAB@BCC@CBBB?BBA???AAA?A??999+:=@@@@A8AABBB=AA@<
@N9IO0:01112:05934
TACGGAGGGGGCTAGCGTTGTTCGGAATTACTGGGCGTAAAGCGCACGTAGGCGGCTTTGCAAGTTAGAGGTGAAAGCCCGGGGCTCAACCCCGGAATAGCCTTTAAAACTGCATCGCTTGAACGTCGGAGAGGTGAGTGGAATTCCGAGTGTAGAGGTGAAATTCGTAGATATTCGGAAGAACACCAGTGGCGAAGGCGGCTCACTGGACGACTGTTGACGCTGAGGTGCGAAAGCGTGGGGAGCAAACAGG
+
AAAA=AAAAA2A;;;CCC>AA@CC?B?B4;;;;;0;@@AC?FCICCCCBCC@BC@CCC>CBB?BC@BB;;7;;?G<BBB=BAA6A?@>:?@?5?;?<???@<?@.;;;.;==?@??@CC?AB>B;;;C=A;;;=ABBBBB>B?C@C?A@BAA@?@;;7;:AA;C=??=?877;=:==9=9==9899>B@==98..)-0.-)-9/77BB@BABCCCCC@>=ABBBABC;::;===4=AD???@5?>??A;@?@<
@N9IO0:01112:05940
TACAGAGGTGGCAAGCGTTGTTCGGAATTACTGGGCGTAAAGGGCGCGTAGGCGGCCGCGTAAGTCCCGTGTGAAATCCCTCGGCTCAACTGAGGAATGGCACGGGAGACTGCGTGGCTCGAGTTCGGGAGAGGGAAGCGGAATTCCGGGTGTAGCGGTGAAATGCGTAGATATCCGGAGGAACACCGGTGGCGAAGGCGGCTTCCTGGACCGATACTGACGCTGAGGCGCGAAAGCTAGGGGAGCAAACGG
+
@BCBBBD?BB=BB?C>994;B?BB@C@C@CCCDD?@@@BB<BB<AA@A@@@;?@>A?ABD;;8;;CC;AACCCCI?BA@:@:969;;C@CBA::5::=A?@ABBC8<;BCCBBB@@=@A;;;@@<;;;7;DABB=B<;;;>B5;5;9@A9;;;;;9@>@AAC>BBDA@@BA??99393;A=A?CCC?B=::8:AA=A?BB?:9499??=AA?999??A?;;;;;;00+0;;;==2;;?A=>>2===<<4999
@N9IO0:01074:05973
AACCAGCACCTCGAGTGGTCAGGAGGTTTATTGGGCCTAAAGCATCCGTAGCCGGTTGTTTAAGTTTTCGGTTAAATCTATGCGCTTAACGTATAGGCTGCCGAAAATACTGGACAGCTAGGGAGTGGGAGAGGTACACGGTACTCGATAGGAAGGGGTAAAATCCTTTGATCTATTGATGACCACCTGTGGCGAAGGCGGTGTACCAGAACACGTTCGACGGTGAGGGATGAAAGCTGGGGGAGCAAACCGG
+
:-;@@A@@@@CCD:;9F?B@C@8@B=BE>CC@CD=B?BA<5@A@@C@DCCBB@B?A>?@C<@=@ABB6@@=@<?D<BACDCB;;;C@C?CBBA@:;4;@@?@@@@@8@BBBB?B<;;ACCCC?CBAAB=C@AA=???AAA????A???AAA4:49@@6?BBB9BA/73(3;;73394:;;@??4998>@<?8?>?9?<??;?BABC?CBB?A>?==8=>>==7::888*8<<<<4<<:;;;;*:@:::)8184
@N9IO0:01074:06006
GACAGAGGGGGCAAGCGTTGCTCGGAATTACTGGGCGTAAAGGGCGCGTAGGCGGGATGGCAAGTCGGTCGTGAAATCCTTCGGCTCAACCGAAGAACGTCGATCGATACTGCTGTTCTAGAGGGTTGCAGAGGAGACTGGAATTCCCGGTGTAGCGGTGAAATGTGTAGAGATCGGGAGGAACACCGGTGGCGAAGGCGGGTCTCTGGGCAACTCCTGACGCTGAGGCGCGAAAGCGTGGGGAGCAAACGGG
+
ABC;;;;;;;*;E=@;;;@AACIGAGACACBBBE?BBBCF=BB<@@@@@AC@CCC=A;:6:A=ABCB@CDD;;;F=CA>@=@@=???A?B?BE?BB?BBBB@@ABBABBBBBBBBC@BBAAA>?8=499@@BA?999AAA9><>?CA<A=>>?AABB@>??D>CB???BAABBBBBC>BA>A>@?@?B>AA?ACD?C?ACC>CABBBAA9>>:>BB?BBBBBC@@?>9?@@ACC799>@BEF:BBBBB>BCD>
@N9IO0:01081:05989
TACAGAGGGTGCAAGCGTTAATCGGATTTACTGGGCGTAAAGCGTGTGTAGGTGGCTTCCTAAGTCGGTTGTGAAATCCCTGGGCTCAACCTGGGAATTGCAGTCGATACTGGGAAGCTCGAGTTCGGTAGAGGGTGACGGAATTCCCGGTGTAGCGGTGAAATGCGTAGATATCGGGAGGAACATCGATGGCGAAGGCAATCACCTGGGCCTGAACTGACACTGTGACACGAAAGCGTGGGTAGCAAACAGG
+
LCBCCBBB<??@@;@@@?;A?CECACBB=BBBCC=AA@@?:?@A?@@DBBB<@A<AB@F@CB=@BCD@D@CAAAD<BBE@BBB<BB??>?ACCC=B@C?B?99:ABBBBBBAB=B:;;BCCAAB@A@;>BA;;;0;ABBCAGAE>BB>B=ACBBCCC=B9::6;BBBBBBBAAAAAA<?@>@?BBBBBB@@=@BB?B@CB?A@??<@@A<B@CCB?BBBBBBBBCBBB@AA:9:,:BBCCI?CCBCBD>;;;=
@N9IO0:01094:05984
AACGTAGGAGACGAACGTTATCCGGAGTTACTGGGCGTAAAGGGCGTGCAGGCGGCCTGATAAGTTCGGCGTGAAATTTCCCGGCTTAACCGGGGGATGTCGTCGGATACTGTTGGGCTAGAGGGCGACAGAGGTGTGTGGAATTCCGGGTGTAGTGGTGAAATGCGTAGAGATCCGGAGGAACACCAGTGGCGAAGGCGACACACCTGGGTCGCACCTGACGCTAAGACGCGACAGCATGGGGAGCGAACGGG
+
@2;9;CC<<<<0008000<@CCAD@ABA@CCBBB=;;;CB9AB=:;5AAA?=@A<?:?:;;@@CC@BC>?:9:BD;AA;@A9?<>A@C@C?CEFE1:9?9::8@@=A?<?@@=<@@6?=;=;?D5:9AAA?AB<?=>?:933<;<B<;75675:8689==@A<ABBA?::;==?>;>9;;18,2:;7<><:59/.(.(.32223..(.33,3...66266555525.5>>>?;@?AAAA@AAA8@@AAB689A9
@N9IO0:01110:06001
TACAGAGGGTGCAAGCGTTAATCGGAATTACTGGGCGTAAAGCGTGCGTAGGTGGTTTGTTAAGTCAGGCGTGAAATCCCTGGGCTCAACCTGGGAACTGCGCTTGATACTGGCAGACTAGAGTGTGGTAGAGGGTAGTGGAATTCCGCATGTAGCAGTGAAATGCGTAGATATGCGGAGGAACACCAGTGGCGAAGGCGGCTACCTGGACCAACACTGACACTGAGGCACGAAAGCGTGGGGAGCAAACAGG
+
ABBAA@CB<AA?=8=<882:<ABB?C=@=@@@@B=;;;AB=BCBCCAA@CC?A@=@@:BC@C@BBBCCA@@@CBD=BBC=CCC=??BB?B@BBB>C;@?B???C?BBCBBBB@AAAAABABBB979B?AAABAB<???AA<B@B@C@BCBBBBBBBBCCEDE?DC:<;CCGCBBCCC7;;<A<??@=@BBC?CDD9;99B=AAAB69::@@=B>A@A@@@BB@@A;;6;BBCCC;@000AEF7AACCC>CCC@
@N9IO0:01064:06051
TACGGAGGGTGCGAGCGTTGTTCGGAATCACTGGGCGTAAAGCGCGTGTAGGCGGTCTGTTAAGTCTGATGTGAAAGCCCGGGGCTCACCCCCGGAAGTGCATTGGAAACTGACAGACTGGAGTCCCGGAGAGGAGGGTGGAATTCCTGGTGTAGCGGTGAAATGCGTAGATATCAGGAGGAACACCGGTGGCGAAGGCGGCCCTCTGGACGGTGACTGACGCTGAGACGCGAAAGCGTGGGGAGCAAACAGG
+
;AA@<@AB=<;;B@@B@A=AA@CB@C8:9;===A9;99@:)56;;;?BBAB>@@=AABAB?C@DCBCAA@BAB==7=CB<@@@6@ABABBBC2B?C>BAAAAA=A?AB=BAB???A@???=@AA?>9>=BB;;8<@C9@?<@<?;>:?A188==;;>88888*8572676967879;7:;4;8;:75:856.5AA6A59?;?C:=>=A7;:D<===<997758@@@@===<=>>06//////)/;>CB8>>?;
@N9IO0:01067:06052
TACGTAGGTGGCAAGCGTTGTCCGGATTTATTGGGTTTAAAGGGTGCGTAGGCGGCTTTGTAAGTCAGTGGTGAAATATGGCAGCTCAACTGTCAGGGTGCCATTGATACTGCGGAGCTTGAGTACAGATGAGGTAGGCGGAATTGACGGTGTAGCGGTGAAATGCTTAGATATCGTCAAGAACACCGATAGCGAAGGCAGCTTACTAGGCTGTAACTGACGCTGAGGCACGAAAGTGTGGGGATCAAACAGG
+
B@;;;<;<;;5;A;@ABB@ECB?C?AAA9@?5;;0;G099.986378=9>@@BC@BCC9@:;7;AAAA;;5;A@A;BBCGACCCECCC?A;;;DCCC?BBB@BC>BA@@?BAAA@???B=@@BBBBBA@@@9849AB?BA@C@C<??CA>BBAAABB?BBBE>BBAA=@>??A@AAAAB=AA?CAA>BBCAAA@A<@;AAAAA>@@@@A<@BB;;7;;;;BCCCBBB?B@@BBB:@@BABAA7@??@B8;:;:
@N9IO0:01074:06019
TACAGAGGGGGCAAGCGTTGTTCGGAATTACTGGGCGTAAAGGGCGCGTAGGCGCCTGCTAAGTCGAACGTGAAATCCCCGGGCTCAACCCGGGAACTGCGTCCGATACTGACAGGCTCGAATCCGGGAGAGGGATGTGGAATTCCAGGTGTAGCGGTGAAATGCGTAGATATCTGGAGGAACACCGGTGGCGAAGGCGGCATCCTGGACCGGTATTGACGCTGAGGCGCGAAAGCCAGGGGAGCAAACGG
+
@@A@???@@A0AE@CAAAACCACDBD=A=@AA@A=?;:;B,:;0;>;>@@@900/*/87/4.4::89<<9:=><)4:9:*9959>??@CF=BC;A<@;;;AAB?CCBABCCBB@?<@@AAC@BB?AA9?:;;B;B@@AB?B>B>A>::7;BACB@@=@@@C;B@;;;;A;;;AAA@=@@=A>ACB?C@CC@BCC>A=;;8;BAC?BB?A@?B?@@A=@@@;::::9;?@>9::69B?@A@?399955)54<
@N9IO0:01088:06019
AACGTAGGTGGCAAGCGTTATCCGGATTCACTGGGCGTAAAGCGCCTGCAGGCGGTCTCGTAAGTGGGATGTGAAATCTCCTGGCTTAACTGGGAGGGGCCATTCCATACTGCGGGACTTGAGGGCAGAAGAGGGAAGCGGAATTCCCGGTGTAGTGGTGAAATGCGTAGATATCGGGAGGAACACCAGTGGCGAAGGCGGCTTCCTGGCTGCCTCCTGACGCTAAGAGGCGAAAAGCTAGGGGAGCGAACGGG
+
A7AAB;;7;A<A@8@;6;@@@@@C@CC@CDDAAA=A?>AA,/0//6:9<BB?AA>ABBABBB@CBCE<@@@BBBE=BCBC?AA?@@<@;@AAB7;;BB7CAHGBC@AABBBBAAA=@DC@BBCF:;;BA=@@@@8>;@@A=A?A=BA=A?BCCBBBB>AACF?BBBBBBBAAA???B799?B=A??;?A?;7?==9@7<<6//)-066(/.33.55.55:88844.4?@;@;999*;=999:9.4=>>@;?@?<
@N9IO0:01091:06042
TACGTAGGTGGCAAGCGTTGTCCGGATTTACTGGGCGTAAAGGGCGTGCAGGCGGTCTGTTAAGTCTAGGGTGAAAGCTCCCGGCTCAACTGGGAGAGGTCCTTGGATACTGGCAGACTTGAGGAGGGTAGAGGAGAGTGGAATTCCCGGTGTAGTGGTGATATGCGTAGATATCGGGAGGAACACCAGTGGCGAAGGCGGCTCTCTGGGCCCTACCTGACGCTGAGACGCGAAAGCGTGGGGAGCGAACCG
+
@@:<;00,0@:@@=BBBC@CCCAD>AAD=A@AAA;B@AAD>DE?BBCCCCC@CB?BDCCCACAB@AABBF>CCBB6;;;AA6@=@AAB?BAA@60000+0:4><><=@@=?@;AAABAA299:3:>A9@@A:949?ABBB@E?B5;;0;5;BDBBBE?CA@;;;BAACCCB;;9===4992967342450/5:::)/)//)/999;;AC>CC999D49999AA9:::;9<<999,998<===0=99997;49
@N9IO0:01092:06044
TACAGAGGGTGCAAGCGTTGTTCGGAATTATTGGGCGTAAAGCGCGTGTAGGCGGTCTCGCAAGTCGGATGTGAAAGCCCTCGGCTTAACCGAGGAAGTGCGTTCGAAACTACGAGACTTGAGTACCGGAGAGGGTGGCGGAATTCCCGGTGTAGAGGTGAAATTCGTAGATATCGGGAGGAACACCAGTGGCGAAGGCGGCCACCTGGACGGCTACTGACGCTGAGACGCGAAAGCGTGGGGAGCAAACAGG
+
EBB;;;CC?@A?C;?<7:4;;=AA>?>A5::4:4,7@<>@<AAABCCBCCE@@@>@CAABBB?CA;:6<;<<BBI>CEE=BBC6;:=B?A>B;;7;=A@CCCC?A@?D<AAAAABBBAA>@@BBCC?B?AAAAA=BC@GC@C?CBDD>A=:;;BBBA=;;;@;A?BBBAA@@@@?AA;AA?B?AAA8::99>ABE?C?BB<?<?A=@A>A9949BBB@@?CAA@@AAA?;9:;;099>===>6?@=@@8BBB9
@N9IO0:01094:06049
TACGAAGGGGGCTAGCGTTGTTCGGAATTACTGGGCGTAAAGCGCGCGTAGGCGGTTTAGTAAGTTGGATGTGAAATCCCTAGGCTCAACCTAGGAATTGCATTCAAGACTGCTGAGCTAGAGGCCTGGAGAGGTGAGTGGAATTCCCAGTGTAGAGGTGAAATTCGTAGATATTGGGAAGAACACCAGTGGCGAAGGCGCTCACTGGCCAGGTTCTGACGCTGAGGCGCGAAAGTGTGGGGAGCAAACAGG
+
8:=:?2::9:'9=;;:@@;@A>BB?C?A@@ECCC>BBAAD;B;;;AACBBB@;;::E>ACBB>AA?B<A@@@@?B<A@@6?00-0@@@@A=ABB>B?B799BB@CC?BBA?@@:98;=;;??>9?>@@<AABA=@A@@@C=A=A?AA;??;;:ABA@<>>>?8?;>>:::>>@@<@@9@;AA9=<A<BDAA<=::5:7///98>?@A;?<?@;C=AB;;;?@>8885888@@F;CC>;;;;/;>>=A3;;@:
@N9IO0:01104:06055
TACGGGGGGAGCAAGCGTTGTTCGGAATCACTGGGCGTAAAGGGAGTCTAGGCGGTTTGGTAAGTGGGATGTGAAATGCCCGGGCTCACCCCGGGACCTGCATCCCAAACTGCTGAGCTTGAGTACAGGAGAGGGTGGGGGAATTCCAGGTGTAGCGGTGAAATGCGTAGATATCTGGAGGAACACCGGTGGCGAAGGCGCCCACCTGGCCTGCTACTGACGCTGAAGCTCGAAAGCTAGGGGAGCAAACGG
+
@?BBCCCC';<;B5@AAA?BB?BB@B?AAABBBB=BCBCC>BC=AAABB?>98849A9?<BA=?@@A;?@B@??C=9:8C<CD@CC999==-99/9=:@BCBBBF>CB>BBBABABBBB?BBBBAABB?@@@@@8;;;;;*;=B=B?BD@CDCBCCC@CBAA<@@@BDLCCBBAAAC:6646:==B@C?BB:BCC?C@BBBD?ED?BA>@=@BBBAAAAA@A?=::6:@ADBCB>CCCBCBB2<<898(377
@N9IO0:01109:06048
TACAGAGGGTGCGAGCGTTAATCGGATTTACTGGGCGTAAAGCGTGTGTAGGTGGCTACCTAAGTCGGTTGTGAAATCCCTGGGCTCAACCTGGGAATTGCAGTCGATACTGGGCAGCTCGAGTTCGGTAGAGGGTGACGGAATTCCCGGTGTAGCGGTGAAATGCGTAGATATCGGGAGGAACATCGATGGCGAAGGCAATCACCTGGGCCTGAACTGACACTGAGACACGAAAAGCGTGGGTAGCAAACAGG
+
A@B@@>@@;@A?B@B8:9@C=?@A<@@?;@A???8===<<6>?@@CBBBBB@AA?BBBA?AB=A@??:>;@@@?@;@@B=@AA>ABDC@C@???=@@C?DDA@@@@@@ABAAA=ABBBBCGBCC@CC=>A@;;;/;AABC?A=@=@@=@@BB@@@@A=ACDD=B@@@BC@B@@@@BB9??4;6;??AAA@@8:9@=B=@@?BCAA=@@@0;5:??=@A@@@ABBBB:99@99955&5;:;;=6666===6;;;:
@N9IO0:01082:06074
TACGTAGGGAGCGAGCGTTGTCCGGATTTATTGGGCGTAAAGAGCGCGTAGGCGGCTTGGTAAGCCGGATGTGAAACCCCCGAGCTCAACTCGGGGCGGCCATTCGGAACTGCCATGGCTAGAGTCTGGTAGGGGAACACGGAATACCTGGTGTAGCGGTGAAATGCTTAGATATCAGGTGGAACACCAGTGGCGAAGGCGGTGTTCTGGGCCAGTACTGACGCTGAGGCGCGAAAGCGTGGGGAGCGAACAGG
+
@@ABBBBC=;;;A;;;@@?BBB?B=AAA7;;>BB<@AA@@8?;:;=:;:@A?AB@BJAFEIC=;;6;>B;;9>A@0<;<;*99595BF=@ACBAA3;;5;5<;?BB=@=@?@@9@;;6:CCBCCBBBC?BBBBA7B>AAAB@C@;;;@;;5;@@@A@B@CBDG?BBAB?ABAAAA@@@?BE?A?@;;6;C@@>A:;9;?BBFCDDGCBAA=A?BBCBB@@@BBA;:;B@@@@;:9/:BABCCC;CBBBC>;;;=
@N9IO0:01085:06060
GACGAAGGATGCAAGCGTTATCCGGATTCATTGGGTTTAAAGGGTGCGTAGGCGGATCGGTAAGTCAGTGGTGAAATCTCGCAGCTTAACTGCGAAACTGCCATTGATACTGCTGATCTAGAGTACAGTTGCCGTTGGCGGAATATGACATGTAGTGGTGAAATACATAGATATGTCATAGAACACCGATTGCGAAGGCAGCTAACGAAGCTGTAACTGACGCTGAGGCACGAAAGTGCGGGGATCAAACAGG
+
@A?;:4;<?;;;;5;AAB>BB=:@:BB?AAA<A?8@?5@@9??;@A@??CA=??<?@@A?BC>@ABBCBB?BCBC?CCCBBB:<;E?A<ACBABAA<BBBB=@@>@@@@@@AA@?????@AAAACA@@@?BA>AD5;7:=:@>AACAABDA@@BB@@?BCDH?CCBCA;<;CA;;;BCBCCF:;;A:@;;5;;;;5;5;@@BA@>A;;6;???;;6:B:;;:9999929=@999,9=?@ABB;BABAE>@@@@
@N9IO0:01102:06102
GACGGAGGGCGCAAGCGTTGTTCGGAATACTGGGCGTAAAGCGCGGGCAGGCGGTCTGTTAAGTCGTTTGTGAAACCCGGGGCTCAACCCCGGGAAATGGCATACGCAGTACTGGCAGGCTGGAGAGTGGTAGAGGCTAGCGGAATTCCTGGTGTAGCGGTGGAATGCGTAGATATCAGGAAGAACACCTGTGGCGAAGGCGGCTAGCTGGGCCAGTTCTGACGCTCATCCGCGAAAGCGTGGGGAGCAAACAG
+
BBBB@BCD=;;:D>@@BC@CC@BB?A:9:;;;;000000)0/7///)599756.5===9==4544449)444//(/:/999+///7)///&/;)55)55.5;997///////7;299<89660,*****(*,,-/)/////3-317,3,33,3373333,394;6:::::::::;3348.4.4:39::59@><5:>=:?<?=8::::<<;<09.//7)////:::44444.44<=>4=;;4444&44499/777
@N9IO0:01093:06147
TACGAAGGGTGCAAGCGTTACTCGGAATTACTGGGCGTAAAGCGTGCGTAGGTGGTTGTTTAAGTCTGCTGTGAAAGCCCTGGGCTCAACCTGGGAATTGCAGTGGATACTGGGCGACTAGAGTGTGGTAGAGGATAGTGGAATTTCCGGTGTAGCAGTGAAATGCGTAGAGATCGGAAGGAACATCTGTGGCGAAGGCGACTATCTGGGCCAACACTGACACTGAGGCACGAAAGCGTGGGGAGCAAACAGG
+
@@B;0+0@60/0:69/568<;;<>:=>@=?BBAD=:;;@A8@;;;@@@@@@<;;5;<@@B=B>BBBAAACBB9:;7::>4BCC:AA;;5:7>993;7<8=>CCCC:;;BCBBC=BA@A@A@@@@ABA?AAA::6:>=@::8:?CC<?=??BB@CABBBBBDD>CCBBB@@@BB?@@4:6;?@?BB;;;@?@=AAC8:8:BAACCCCCCC:>9>:@@@979B@A@BAA>AA:99@9@@???==2<998>6=<<5
@N9IO0:01094:06110
TACGGAGGGTGCGAGCGTTGTCCGGAATCACTGGGCGTAAAGGGCGCGTAGGCGGTTCGGTAAGTCACTTGTGAAATCCCGGTGCTCAACGCCGGGGCTGCAGGTGAGACTGCCAGACTGGAGCTCGGTAGAGGCGAATGGAATTCCCGGTGTAGCGGTGGAATGCGTAGATATCGGGAAGAACACCGGTGGCGAAGGCGGTTCGCTGGGCCGATGCTGACGCTGAGGCGCGAAAGCGTGGGGAGCAAACAGG
+
??@A<>?A89;:BAA@@@ADBB@D@D?BBBBCCE@:;;CF?FC?CC;;:CC@CEBE>A@=AA:B@BAAB8;;BDD;;;;0;?ACCBAC>ABA=@A@7;::@@@<@?@AA>@??;?::;BB?;<;:::>A@@@A=@@?9?@<?<?;?@8@;@@?@@;;9;C@C@CCBC@@@BAA;;<D;@<;<5:==3939@:@AA5;5;B=@=BBBCCC>F@C;;;;;;:;;;@?;;4;;;ACC<;:9????-99:0>40006
@N9IO0:01099:06130
TACGTAGGGGGCGAGCGTTGTCCGGATTTATTGGGCGTAAAGAGCTCGTAGGCGGTTTGGCAAGTCGGGTGTGAAAATCCGGGCTCAACTCGGAGACGCCACTCGATACTGCCATGACTCGAGTCCGGTAGGGGAGTGCGGAATTCCTGGTGTAGCGGTGAAATGCGCAGATATCAGGAGGAACACCGGTGGCGAAGGCGGCACTCTGGGCCGGTACTGACGCTGAGGAGCGAAAGCGTGGGGAGCGAACAGG
+
BAAA@99999';?@@?AB?BBC?B=>>>9>@=AC=9::CF>BBBAAABA@@?BB?CE>C?BA59:AA?99;:?A@@7AB<A@;A@AA=AA;;6;AA???<?AAAEC@@@@;:5;;;;@BBB;;;C?B>@;;<;.<<BA;;9;@CAD@DE@BB;;;BCAEBA@<::;;;;<AABABBA=A@8;8;BB>B?AA=ACA?C?AA>AA@?B;;;0;=@;@@A@;:;@@A@@><=BA;;;8<BCDCDD:BBCBB?;;;>
@N9IO0:01104:06121
GACAGAGGGTGCGAACGTTGCTCGGAATTACTGGGCGTAAAGCGCGTGTAGGCGGGTCGGAAAGTCAGGTGTGAAATCCCCAAGCTCAACTTGGGAACTGCACCTGAAACTATCGATCTAGAGTGTCGGAGAGGGAAGCGGAATTCCTGGTGGAGAGGTGAAATTCGTAGATATCAGGAGGAACACCGGTGGCGAAGGCGGCTTCCTGGACGACCACTGACGCTGAGACGCGAAAGCGTGGGGAGCAAACAGG
+
BECAAACC?CCBBA?A9959:;<?:?3958:CDD>AAADC7;:A@BCEDCC?;;4044;7<B8BBCCB?BAA>==09999&4.4;:<<:=C@BD?L?@@@9;9<999B=BBBBBBCBBBBBBBBBBCB?BC@@@:@>???4924.47=>9<<795558<<B=<A9@<<999><8899.457;7;;B9?<9817;A4:29<800)/2/5.5;;;<8::::970/00/778;988:14449999+9;;@<6599<
@N9IO0:01065:06174
TACAGAGGGTGCGAGCGTTAATCGGAATTACTGGGCGTAAAGCGCGCGTAGGTGGCTTGTTAAGTCGGATGTGAAAGCCCTGGGCTTAACCTGGGAATTGCATTCGATACTGGCAGGCTAGAGTGTGGTAGAGGGAAGTGGAATTCCCGGTGTAGCGGTGAAATGCGTAGATATCGGGAGGAACACCAGTGGCGAAGGCGGCTTCCTGGACCAACACTGACACTGAGGTGCGAAAGCGTGGGGAGCAAACAGG
+
;<=AB@B>8BCBCA@9440:29<=:A9=9ABBB>7@AAC>8;@?><?>A<A7;B8;;7;B9B9B<A;6@955BB>6;@>8@?;4:>5:8=9B=A6<8<466;>:=??@>><<7;94.5B@B@BC@BB7BAB;95)55@A@8@7A8@<4@5>@444:;.;=::(44?A566<<<=;99055.5.9554996615><49455.55.5.5575506:;;;>>>==666<<156;@;;1:;555;;+;66/<37774
@N9IO0:01075:06170
TACGTATGGGGCAAGCGTTGTTCGGAATTATTGGGCGTAAAGGGCTCGCAGGTGGTTTGTTAAGTTGGTGGTTTAATCTCTGGGCTCAACCCAGAGTCAGCCTCCAAAACTGGCGAACTTGAGTACGATAGGGGATAGCGGAATTCTCGGTGTAGCGGTGGAATGCGTAGATATCGAGAGGAACACCAATGGCGAAGGCAGCTATCTGGATCGTAACTGACACTCATGAGCGAAAAGTGCGGGGAGCAAACAGG
+
?A@:@BCB>>2BB9=A@@8AA9==:C8A-33-33(3;;8:(83/4@:<?<@75505;28:5:599596:=5;;)0)/7<@AC@6AAFG:B>6B=A;;;>==8>:-733&333-33328:8=;<<;;;>>>>>>166;<<>:?;A:=;;;5::995668<?:@<>>>=<;;?C<<<684::2824335;7<<9>53/58:::=<<::9:56////:388;53/9:///7///4444&4444444&45555)59;6
@N9IO0:01080:06166
TACGGAGTGTGCAAGCGTTACTCGGAATCACTGGGCATAAAGAGCACGTAGGCTGGATTGCGTGTCCGTGGTGAAATCCCCCAGCTCAACTGGGGAACTGCTTCGGAAACTGCTTTTCTTGAGGACGAGAGGGGAGAGTGGAACTTCTGGTGGAGCGGTGAAATGCGTAGATATCAGAAGGAACACCGGTGGCGAAAAGCGACTCTCTGGCTCGTTTCTGACGCTGAGGTGCGAAAGCTTGGGTAGCAAACAGG
+
ACBB?999BAA@B@BBBB?FCCBB>B?@ACCCCC=DCA@@<@;;;C;;;<<7;;;?CC@CBBABAB?BAB?BA@A998999)9@A@BA?ABDDD5999AA@B?@@=@B<B@@@@@@3@A>BBB>B@AA@@@BA6@@@@AC=A=@@:>@@::;4;>?B?CCCC@CA@CCCBBCC:;;AA<A=A>;;;>B?AA=@;;;;*;@BCCCCCCCC@BBBCCC?FA@@@ABAAAC?BAABBB8;:D>BC=BAABBEG<<;A
@N9IO0:01086:06183
TACGAAGGGGCGAGCGTTGTTCGGAATTACTGGGCGTAAAGGGCGCGTAGGCGGTTGACAAGTCAGGCGTGAAATTCCCGGGCTCAACCTGGGGGCTGCGCTTGATACTGTTGAGCTTGAATGCAGGAGAGGATGGTGGAATTCCCAGTGTAGAGGTGAAAATTCGTAGATATTGGGAAGAACACCGGTGGCGAAGGCGCACTCTGGCCTGTGATTGACGCTGAGGCGCGAAAGCGTGGGGAGCAAACAGG
+
BBAC@4:;:.9?9:4AB?BC?BA<@<@=;<<BB<AC@AA0;;0;A=@@B@;??244999>.59:5615A<CCC>B=@B.;;.:9:?:@;:;;;;'99>9995.59>?CCD@@:;;9;5;;>AAB<;7;;CC=;;;=BA4;5;4;:,9=9==994:5:9999&938:<>@@@<;+00+0*/8)/00;@;::696@6>600/0/0//7:?:<<<999.9444>873>6733344,5888?DD8??BDC9;::9
@N9IO0:01090:06161
TACGTAGGGTGCGAGCGTTAATCGGAATTACTGGGCGTAAAGGGTGCGCAGGCGGTTCTGCAAGTCAGGCGTGAAATCCCCGGGCTTAACCTGGGAATGGCGCTTGAAACTACGGGACTGGAGTATGGCAGAGGGAGGTGGAATTCCACGTGTAGCGGTGAAATGCGTAGAGATGTGGAGGAACACCGATGGCGAAGGCAGCCTCCTGGGCCAATACTGACGCTCATGCACGAAAGCGTGGGGAGCAAACAGG
+
@@BCBCCE?DDA@AA@BA@C@CCCFC@C@CBBBC>CDDDD>DD=CICDAA?=BB=B?@@EAB>B;;;B=?????A9AAA@2@?099:?;@899C5@7?@6;99905;@9A@=9:9,55@@79:JDDD?AACCCC=A@?AC@C?B=A=???B@@ABCC@DBBB>BCCCCCCCCBB@AA?@A@GA:9:<@<9949??8@=@???=AA>@AA6;5;>AAAC?@;:;?::9:;;::::.:@@ABCC:@A@BB=ABB<
@N9IO0:01097:06195
TACGGAGGGGGCTAGCGTTATTCGGAATTACTGGGCGTAAAGCGCACGTAGGCGGCTTTGTAAGTCAGAGGTGAAAGCCTGGAGCTCAACTCCAGAACTGCCTTTGAGACTGCATCGCTTGAATCCAGGAGAGGTGAGTGGAATTCCGAGTGTAGAGGTGAAATTCGTAGATATTCGGAAGAACACCAGTGGCGAAGGCGGCTCACTGGACTGGTATTGACGCTGAGGTGCGAAAGCGTGGGGAGCAAACAGG
+
@ACC?ABCCC5CCCCBBC?BB@BC@C?B?BB@@@;@ABBB=BBBBB@@@@@<?@>@FF>CBC@CCCCBCC@CDCC=@@<AC?AABBBB@BBB@BBA>CBBB@CC=BBCAAAB@@@BAAA@BB?BC?BB>BB;;7;A;;;@=@=@>B?CAA@@@@@AC?@@BC>B?BBBCDDBBB8:;=@=AB?A@A>BBBBAA@>?@@00+0<;::>@;>?@@=@AC=@@A;;;@@?=@?=>AA6;:AAABB9ABCCF>A@@@
@N9IO0:01098:06187
TACGTAGGGTGCGGGCGTTAATCGGAATTACTGGGCGTAAAGCGTGCGCAGGCGGCTCCTTAAGTCAGATGTGAAATCCCCGGGCTTAACCTGGGAACTGCGTTTGAAACTGAGGGGCTTGAGTGTGGAAGAGGGGGGTGGAATTCCAGGTGTAGCAGTGAAATGCGTAGAGATCTGGAGGAACACCGATGGCGAAGGCAGCCCCCTGGGCTAACACTGACGCTCATGCACGAAAGCGTGGGGAGCAAACAGG
+
BB9:9BBC<BBCCB;B@A5;5:@@5?6;4;@AAA<BBBBL?AABBBBBBA@;;;5:9>;@>B?C@@ABBBA?@@=2??::.:>5BB9B:G99::7;>@@B:55</55<5<<93333&333::<888=6<17897777#3;49581717828:;;@A>>8AB;18559;===??865>6;;8@7AACGCCED;C=A?B@CCCC@@@+>==4=:;09>:@@97/////69:?;:?>7?=@??;;0;793;5;9>5
@N9IO0:01101:06170
TACGGAGGGGGCTAGCGTTGTTCGGAATTACTGGGCGTAAAGCGCACGTAGGCGGACCATCAAGTCGGGGGTGAAATCCCGGGGCTCAACCCCGGAACTGCCTCCGAGACTGCTGGTCTGGAGGTCGAGAGAGGTGAGTGGAATTCCGAGTGTAGAGGTGAAATTCGTAGATATTCGGAGGAACACCAGTGGCGAAGGCGGCTCACTGGCTCGATTCTGACGCTGAGGTGCGAAAAGCGTGGGGAGCAAACAGG
+
BB?<8;====+=>>@>>?<C@899;A;@5;;?@@8;;;BC=BBBAACBCBC@CC@BB>>>>>+0000000*0BAA<BBD/;;;.:>::69DE8C@B6;:492485;;@@BABBA@=???@=@A?B@A@?==?>9>>@@AB?B<?<?=@ABBBBBBDD?B@@?/;5;;;@@;;;B6;:;>>2958==8=B;;<@BB>A;?>087799993;??@?A<999AA@ABAAB=;;;;;;;*;9@@@AA7A@@AB/:::2
@N9IO0:01105:06207
TACGAAGGGGGCTAGCGTTGTTCGGATTTACTGGGCGTAAAGCGCACGTAGGCGGATCGTTAAGTCGGGGGTGAAATCCTGGAGCTCAACTCCAGAACTGCCTTCGATACTGGCGATCTTGAGTCCGGAAGAGGTGAGTGGAACTCCTAGTGTAGAGGTGGAATTCGTAGATATTAGGAAGAACACCAGTGGCGAAGGCGGCTCACTGGTCCGGTACTGACGCTGAGGTGCGAAAGCGTGGGGAGCAAAC
+
BA@:94:AAB3BFCBCBB@BB?BC?AAD=BAAAB<;;;@@/;;A@CBBBCC@BB?BCCCCBC?AACCEGF1A??>8@@;@@?;;;BBB?BCCA@@??AAAB?A<???AAA@@8::??BB@BBB@?<@AE>AAB?BAAABB?B?BCC?CBB???D??@?BB?A?C?CCBB???BA?A?;>8;:4:8818===:>BB=B>8838A=====9=>:>=@@?668@>>>:;:8=?A<=;7<<;9::9-97//7.7
@N9IO0:01108:06179
AACGTAGGGGGCGAGCGTTATCCGGATTTACTGGGCGTAAAGCGCGTGTAGGCGGTTGGGAAAGTTGGACGTGAAAGTCCCGGCTTAACTGGGAGAGGTCGTTCGATACTACCCGGCTTGAGGTTGGAAGAGGAGAGTGGAATTCCCGGTGTAGTGGTGGAATGCGTAGATATCGGGAGGAACACCAGTGGCGAAAGCGGCTCTCTGGACCAATTCTGACGCTGAGATGCGAAAGCGTGGGGAGCAA
+
<2@;;;BFDC3BA;;;9;3?@E=@=@BB;ABBBB>AAABC>CAABCC@@@@;::7;?DC>CE>BB=@;@=<@=>@.;5=>6@7;;8<.4///(////)//445:93449337:08-33-3396:292;5:33-38777<<==@;??5=98<33777-3:-3-3339::::333777.7718499>=@>=@<00/>)0/0*3:::::C7;B>A=A456;=?773;=88576577.7798899,5588;
@N9IO0:01074:06257
TACAGAGGGGGCAAGCGTTGTTCGGAATTACTGGGCGTAAAGGGCGCGTAGGCGGCCTGCTAAGTCGAACGTGAAATCCCCGGGCTCAACCCGGGAACTGCGTCCGATACTGGTTGGCTTGAATCCGGGAGAGGGATGTGGAATTCCAGGTGTAGCGGTGAAATGCGTAGATATCTGGAGGAACACCGGTGGCGAAGGCGGCATCCTGGACCGGTATTGACGCTGAGGCGCGAAAAGCCAGGGGAGCAAACGGG
+
BAB@@?AAAA2AB>BBBC>BC@BFAC?C?BBBBB<?????9?A9@?@AA@@=?@=@?BA?A@=?@CCD?9;:A@D>BAAA7@A9;;;C@CI?CC>B?B;;;BBB@CCCCDDC@C>B?B@>BB=@@=@@9@@@@A<AABAA>B?B?B=AA?AA@BC;;:;BAC;;;;;;@@CBCAAAA>AB=B?@@@@C@AA>@BB=A?BB@BDDF?AA>A@?B?BBB<@@A@@A@;<5;;C;;;;*;@8==?=3==?@@449:6
@N9IO0:01076:06220
TACGTAGGTGGCAAGCGTTGTCCGGAATTATTGGGCGTAAAGCGCGCGCAGGCGGTCCTTTAAGTCTGATGTGAAAGCCCACGGCTCAACCGTGGAAGGTCATTGGAAACTGGGGGACTTGAGTGCAGAAGAGGAAAGTGGAATTCCAAGTGTAGCGGTGAAATGCGTAGAGATTTGGAGGAACACCAGTGGCGAAGGCGACTTTCTGGTCTGTAACTGACGCTGAGGCGCGAAAGCGTGGGGAGCAAACAGG
+
CCCCCCC@CC?CB?CBBC?BBD@DAC=B?BB@BC=AA@A?8@9:;@A;;;A>@?<?C5;;7;?CCCBDCCCBCBB<BC>6>CC?CBCCACBDCC=@=A?BBCC?CABB>BCCDCD5CCB@BBBBBBBBB=BA@=@B;@@A?B?B<A>?<@AAABA>;8>>=?8?B@@ABBB@?>?8?9?;4?>A@C?B>?>=@@@=@>A9:89=3:::6>BB@@@<>>BA??>?=8818==<>>6==>9:::176CBD;@>=8
@N9IO0:01077:06226
TACGAAGGGGGCTAGCGTTGTTCGGAATCACTGGGCGTAAAGGGCGCGTAGGCGGCTTGGCAAGTCAGGTGTGAAAGGCCTGGGCTCAACCCAGGAACTGCACTTGAGACTGCCTCGCTTGAGTCCGGGAGAGGATGGCGGAATTCCCAGTGTAGAGGTGAAATTCGTAGATATTGGGAAGAACACCGGTGGCGAAGGCGGCCATCTGGACCGGTACTGACGCTGAGGCGCGAAAGCGTGGGGAGCAAACAGG
+
?<=<A9<>>>+=BBBBCB;C<9<>:B7@;;;BB>7A@AB=/95/;=<<BCB<BD;>>:F:AB:BCCCC<CC=AB<6<:C<@C?6;;:>49;18;-3-4@BAAAA7?:::?AAA:B=<<<9==><C9B>5A?@;7A@@6@:6:6:7A=455=AAAB9509:<</505:A@@@A5:.;5)55:A7BBB7@7692;BC9C:CB<C9?ACCB9AA7A:CCCBBCCCC=6669=BC>C>8<<GDD@@2=AB<<49>?5
@N9IO0:01083:06256
TACGTAGGGTGCGAGCGTTAATCGGAATTACTGGGCGTAAAGCGTGCGCAGGCGGTTTTGTAAGCCAGATGTGAAATCCCCGGGCTTAACCTGGGAATGGCATTTGGGACTGCAAGGCTGGAGTGCGGCAGAGGAGACTGGAATTCCCGGTGTAGCAGTGAAATGCGTAGATATCGGGAGGAATACCGATGGCGAAGGCAGGTCTCTGGGCTGACACTGACGCTCATGCACGAAAGCGTGGGGAGCAAACAG
+
@?A@@@BB=@A@CBB?@>295;A<2;+0)/?>>@<;:;BC<CCC;;<CECB@BB@BDD;@@B@CB?CCA@?A;;;,:;;;.4;2:;6>498>?>7>;<?;@@@@9A@:ADCAAA>@=?AA=AAAACC>AA?@?;A?897:6:6;8=>6=>CCCB998==:;:19=@@@A@937???>9>>6=6;=><@AAA:>=@<@7;;@;>>B;;;?9===A>888<<//////<@?>==AA7=>>?AAB57886@1;<=
@N9IO0:01093:06247
TACAGAGGTGGCGAGCGTTATTCGGAATTATTGGGCGTAAAGGGCGCGTAGGCGGCTTGGCAAGTCTTGGGTGAAATCCCTCGGCTCAACCGAGGAATTGCCTTGGAAACTGCCTCGCTCGAGGCCGGGAGAGGGTAGCGGAATTCCCAGTGTAGCGGTGAAATGCGTAGATATTGGGAGGAACACCGGTGGCGAAGGCGGCTACCTGGACCGGTCCTGACGCTGAGGCGCGAAAGCGTGGGGAGCAAACAGG
+
DDBBB??;@?;=?===??;@B?CC?C?C@CC@CD>DCABB<BG@CCBB@@@=9949A?A?CC<AABB?BF>DBBB>BBD=@AB=ABAC@C>A@C@C@C@CC@C?B?CD=B:;:>ABBAAC::;>A?DC>AAABD>B@A@B?B?B@BE>BBBBC@@@C?ABBE>BBCCAA@CBBB?BB<@?;?;;;;=B>;;7:AC=A>@@=@AAA=@@7;;>B?BB@BCBCCB@@;;6;ABABB=BAAAAAA.;;;;;0;;;=
@N9IO0:01093:06258
TACGGGGGGGGCAAGCGTTGTTCGGAATTACTGGGCGTAAAGGGCTCGTAGGTGGCCATCTAAGTCAGACGTGAAATCCCTCGGCTTAACCGGGGAACTGCGTCTGATACTGGATGGCTTGAGTGTGGGAGAGGGATGCGGAATTCCAGGTGTAGCGGTGAAATGCGTAGATATCTGGAGGAACACCGGTGGCGAAGGCGGCATCCTGGACCACGACTGACGCTGAGTGAGCGAAAAGCCAGGGGAGCAAACGGG
+
??:;9;:;:;":?499995;=;BB@B@D@BBBCD?BBBCC=BD?DBBCBAA=;;7<;A@BAA>BBBAAACCBAA@8;;;0;@@@BB@B>A?B@B4B=>:9;AABABACCDCC@CBD?CC@DDCED@@@;@AAAD;@@@A@=B8;5<?;;6;BB@@AB@CCCB<@<000;;;=?::9?=A@4:4;:;>B?AB>AAB?C@;;8;BAA?BB?BB?CBBBBBCCCBB@@@?>::::::99&99455:5-559<<4<B<8
@N9IO0:01099:06259
TACAGAGGGTGCAAGCGTTAATCGGATTTACTGGGCGTAAAGCGCGCGTAGGCGGCTAATTAAGTCAAATGTGAAATCCCCGAGCTTAACTTGGGAATTGCATTCGATACTGGTTAGCTAGAGTGTGGGAGAGGATGGTAGAATTCCAGGTGTAGCGGTGAAATGCGTAGAGATCTGGAGGAATACCGATGGCGAAGGCAGCCATCTGGCCTAACACTGACGCTGAGGTGCGAAAGCATGGGGAGCAAACAGG
+
ADCBBBEG=AA@?;>898;?=>AA?CBC>CCBBD=@>:::.::;:AABBBB?A@;A@@=A>A9A@;;;/;:;AA?1:;;;.:9@A@5:6;B@EF?E;;99BCDAAAABA@BBAC@BBBCCBBCBBBBC>BBBB>AAB>BCBB@D@C@BB>@@@@BAA@D@AA<ABABCCBBBB???A=?>;>=?AA?ABCC?BBB?B@BBCD@F@@?A;A:@=:::9??C??@CAAA>?==:99/:===<?>5>?ACC=B>:7
@N9IO0:01100:06241
TACAGGGGGGGCAAGCGTTGTTCGGAATTACTGGGCGTAAAGGGCTCGTAGGCGGCCAACTAAGTCACACGTGAAATCCCCAGGCTTAACCTGGGAACTGCGTGTGATACTGGATGGCTTGAATTCGGGAGAGGGATGCAGAATTCCAGGTGTAGCGGTGAAATGCGTAGATATCTGGAGGAATACCGGTGGCGAAGGCGGCATCCTGGACCGACATTGACGCTGAGGAGCGAAAAGCTAGGGGAGCAAACGGG
+
CBBBCCCCCC#CD?A999<AB@CC@D@C?CBBBC>BBBDD>CC?CBBBCCC?@@=@>B?BCC=CABBBB@A@ABC=AA>>300+0><A>B?CCD=B?BBBAAAA@?@A?@AB@CDD@CC@CC@C@BBC>BCCCC=BADBCBD?B?B=AA?BAA@@?@<?@@C=@@@@@BBCDCBBBA=AA=A?BBB@C@AA>ACC@C@BB@BBDC8;;>@@?BAAAB<@@B;;;AAA=?@@;;;;.;A@BDLJ;B;;9@79;D;
@N9IO0:01106:06231
TACAGAGGTGTCAAACGTTGTCCGGAATTACTGGGCGTAAAGGGCGCGTAGGCGTCCTATAAGTCAGATGTGAAAGCTCCGGGCTCAACCCGGGAATTGCATCTGATACTGTAGGACTTGAGTTCGGTAGAGGAGGGCGGAATTCCAGGTGTAGCGGTGAAATGCGTAGATATCTGGAGGAACACCCGTGGCGAAGGCGGCTCTCTGGTCCGAAACTGACGCTGAGGTGCGAAAGCTAGGGTAGCAAACAGG
+
BCCCB@?<?BBBBD>CBB>BBB@B?B?B?BBCCD>BBBBB>BG>BAAB@90*000::>:=A9ABCCBBBBBBCC=CCAA6;;0;AA>5;?7==7B@D>@ACBBBBBCCC???CC?BBC@B?@@=@@=@BA@>:000+00+0:@6=6;<5;A@AAAA?B?@@:@@>?@CAA@@:;<A=A=8A8A@@C>CDDAD=B@BAFG@BBCABBC@AA?ACC>CBBABBDCBBB>;;;AAA8@BBBBC>BCAAAC=BBB;
@N9IO0:01106:06240
TACAGAGGGGGCAAGCGTTATTCGGAATTATTGGGCGTAAAGGGCGCGTAGGCGGCCTGGCAAGTGACGGGTGAAACCCCTCGGCTTAACCGAGGAACTGCCCGTTAGACTGGCAGGCTTGAGACCGGGAGAGGTGAGTGGAATTCCCAGTGTAGCGGTGAAATGCGTAGATATTGGGAGGAACACCAGTGGCGAAGGCGGCTCACTGGACCGGTACTGACGCTGAGGCGCGAAAGCGTGGGGAGCAAACAGG
+
BCBBAADDDD1CC?B@@@@BC@CC@B?A?A?=AA;AABBB<BB<AB??>==87839?CA?CC=?@BBAAC<@@AB;@?@3@??=?A;?;?=?@@?B?BAAAB<@@?AA@@?A=:;;<@@?BBBCC@CE=DD;;7;AAABB<>;@=@B=CBAAABAAA<?:993:AABBBCCAAB?AA<AB?A?BBB?A@@@?BBC=B=AB=BBBBBCC<@@>B=AA@@@BCCBBBBB=AAA;;:.;AACCDC:BA@@@;@A@?
@N9IO0:01064:06260
TACGGAGGGTGCAAGCGTTGTTCGGAATTACTGGGCGTAAAGCGCGTGTAGGCGGTCATTTATGTCGGGTGTGAAATCCCTGGGCCTAACCCAGGAAGTGCGCCCGAAACTGGATGACTTGAGTACGATAGAGGGGGATGGAATTCCCAGTGTAGAGGTGAAATTCGTAGATATTGGGAAGAACACCGGTGGCGAAAGCGGTTCCCTGGATCGATACTGACGCTAAGACGCGAAAGCGTGGGGAGCAAAACAGG
+
BBBB?AAB:AA@B?B@@A=::8;C?A=B>@?AAA;@@??@9@@@@BBDA@@=994:@@A@;A@@?BBB<BBBCCC>BBB=BBB=B?@A>BB=BB@D@B@A@AAA;A@A<ABC@AAADBB=AAABBCBBCBAAACCC2AAA>B?C@CD>CCAA@BBBB?BBCC=CACBBBBBBBB>AC:?<?A=?AB5:6;@<?CBC>BBDAG?BC=AA@BBBBBCDCCBBB@A::6;AAAC;;;6;;;;CCC7AA;;<;-<?=4
@N9IO0:01070:06301
TACGGAGGGTGCAAGCGTTATCCGGATTCACTGGGTTTAAAGGGAGCGTAGGTGGGTTGGTAAGTCAGTGGTGAAATCCCCGAGCTTAACTTGGGAACTGCCATTGATACTATCAGTCTTGAATACCGTGGAGGTCAGCGGAATATGTCATGTAGCGGTGAAATGCTTAGATATGACATAGAACACCAATTGCGAAGGCAGCTGGCTACACGAATATTGACACTGAGGCTCGAAAGCGTGGGGATCAAACAG
+
AA@A>??@;@BBC?CCBB@BCC=A<>A?ABBBCC9??/99/79(44;BABB@BBB=B?B?BA?BAAABBB=BABB>BCHM<BBCCC@C@CB?BB<A<@@BB@BH?CBECCBABBA<B=A?BB>ABC465B7@@7?@@<>?>@?CCBBBB<A@866/0(0==>7049B>AABBBBBABBBBBA@BBB<?<>299??9=8=>>?97.7;=;=<>A7<BB8<::=<33260665<<<3<987=AA2?>?>>3;==
@N9IO0:01092:06288
TACGGGGGGTGCGAGCGTTGTCCGGAATCACTGGGCGTAAAGGGCGCGTAGGTGGTTTGATAAGGGTGTGGTGAAAGTCCGGGGCTCAACCCCGGATCTGCCGTGCCGACTGTCAAACTCGAGGGCTGTAGAGGCAGACGGAATTCCGGGTGTAGCGGTGGAATGCGTAGAGATCCGGAGGAAGACCGGTGGCGAAGGCGGTCTGCTGGGCAGTTTCTGACACTGATGCGCGACAGCGTGGGGAGCAAACAGG
+
BB;;;;;;%;A@AB@@@C>BBC?A;@7;;AABBC?CCCCC>CG?CCBAABB>AA?AC?CECE@BB=BBAA;@@@@6:;CADFD;ACBB?BBA6@<99:9@@=BAAA@CBDBBBCCH?CCCDCCC=BBCAAA;;7;@@@;;5;5;8;@CC=CCB;;;B?BB?B?BBBBBBAA@;;;@C>BB5;4;::9>9:;4;>>8@=AA=BBBBAAAB-00==>9@CGCBBBA@@>@@A@AABCCCCCCFE9AACCK@BCBA
@N9IO0:01093:06279
TACGTAGGGTGCGAGCGTTAATCGGAATTACTGGGCGTAAAGGGTGCGCAGGCGGCCATGCAAGTCAGATGTGAAAGCCCCGGGCTTAACCTGGGAATTGCGTTTGAAACTGCAAGGCTAGAGTGCAACAGAGGGGAGTGGAATTCCATGTGTAGCAGTGAAATGCGTAGAGATGTGGAAGAACACCGATGGCGAAGGCAGCTCCCTGGGTTGACACTGACGCTCATGCACGAAAGCGTGGGGAGCAAACAGG
+
CC???BCE=@@@CBBCCD?B?BCC?C?B?BBCCC>CDDCI>CC<AA@BB@@<@?;?;?@AAB>BAAA;:;ABBCE=A@BB7AC0<<5;5<=;;;0;;?9<:@@A<CCC>C@@>A5;6:?@@@:99:937433;<</<<:>8@;?9><;9:BA>>999=<AAC>BBBCBBABBB;;;@5;5;B?ACB@CBBB@B@@<@?A;;;BDD<A@C=B>;;;BABBE@A@DDCCCCBBBBB<BBBBCCC9;<;BC=BBB?
@N9IO0:01094:06280
TACGTAGGGGGCAAGCGTTATCCGGATTTACTGGGTGTAAAGGGAGCGTAGACGGTGTGGCAAGTCTGATGTGAAAGGCATGGGCTCAACCTGTGGACTGCATTGGAAACTGTCATACTTGAGTGCCGGAGGGGTAAGCGGAATTCCTAGTGTAGCGGTGAAATGCGTAGATATTAGGAGGAACACCAGTGGCGAAGGCGGCTTACTGGACGGTAACTGACGTTGAGGCTCGAAAGCGTGGGGAGCAAACAGG
+
CDECBABBBB1AC=@@A@@CCCACBBCB>BCBBC>AAAEH>DD?CCAA?@BB@@<@BAC@CD?CBAAAAAABCBD>D@CCCDB:@?@??B@ECBB?BCCBAA@=@;@@=@CBBBB@@@B6;;BBBB@D=@@??5>?=BAB?C@C@B@A?>@AAAABD@BBBD>977BBBAA@@@<@@=AA>B>ABB>?@A;6<=>8>98818<8=??B=>==:==5;;==>;:38756;?::9:3>99:AAA6:::BB;AAB8
@N9IO0:01095:06307
TACAGAGGGTGCGAGCGTTAATCGGAATTACTGGGCGTAAAGCGCGCGTAGGTGGTTTTGTAAGTCGGATGTGAAAGCCCCGGGCTTAACCTGGGAACTGCATTCGAGACTGCATTACTCGAGTATGGGAGAGGGCAGTGGAATTTCCGGTGTAGCGGTGAAATGCGTAGATATCGGAAGGAACATCAGTGGCGAAAGCGACTGCCTGGCCCAATACTGACACTCATGTGCGAAAGCGTGGGGAGCAAACAG
+
AACAA@CC=BBBC@@9::?A?AAA>A?B?B???D=??@@A5;:@@B;;:BB=A@=@A@7@A@;>?::4;?AAAAA8A@@@7@C=CC@B>B?ABB=B7;;ABAA=ACBBBCBBBCB?CCCBBBBBB@@@;@BACF>CCCBA?C@BB=C?B?BBBBBAC@DBBC>AAACDBCBBAACC@A?D?D>B@B@CA@A7;:AC=CCCBB99;>BB4;;/;;@?AAABBAA@@@A?@?=:99-9?=::;:+3354:1:::
@N9IO0:01097:06268
CACGGGGGGAGCAAGCGTTGTTCGGAATCACTGGGCGTAAAGGGCGTGTAGGCGGTCAGGTAAGTGAGATGTGAAATGCCTCGGCTCACCCGAGGACCGGCATCTCATACTGCTTGGCTTGAGTACGGGAGAGGGTGTGGGAATTCCTGGTGTAGCGGTGAAATGCGTAGATATCAGGAGGAACACCGGTGGCGAAGGCGCACACCTGGCCCGATACTGACGCTGAGGCGCGAAAGCTAGGGGAGCAAACGGG
+
@?999999$;?=B>A@@?<@C@CD@C@CCCCCCC=BBBCC>CC=CCCBBBA:9969BBA?BC@CCCCBBBCCCCC=9;:?BCCACCCBBB=BAA?AD?B?CCBBBC@BBCAA@C@B?B@8;;;;BBBB<BBBAB=A?A@A<A=A@C@BB@@@@@@BA?CBBB>BCBBBB;;;@A@@B<@@?D?ABB=@=@B?ABC>A>ACBBBCC?CC8;;7:BAA@AAAAACCCCC@BBB@@@:@BBBDDC<FCBCD>CCC>
@N9IO0:01099:06282
TACGTAGGGGGCAAGCGTTATCCGGATTTACTGGGTGTAAAGGGAGCGTAGACGGCAAGGCAAGTCTGATGTGAAAACCCAGGGCTTAACCCTGGGACTGCATTGGAAACTGTCTGGCTCGAGTGCCGGAGAGGTAAGCGGAATTCCTAGTGTAGCGGTGAAATGCGTAGATATTAGGAAGAACACCAGTGGCGAAGGCGGCTTACTGGACGGTAACTGACGTTGAGGCTCGAAAGCGTGGGGAGCAAACAGG
+
A@AB@>???>,?@2:;;;5;@@?C@DDH<=;BCC=;;<CC;@@;@BCCCCCCCC@@?;>=@B=AAA@A@AA@@@CC.;;/;A@5?A.9.5<2<@B=BECCCBA=A?BB=BD>@<00+0>9<7@@?@9@=A@@@@BB9;:C?C=A>@<??@@?7899=4=8881339A999CCBB?:929,331733,398=6:/0)/5;;6;C@BA@A>A@@:=?9>=97955+2884;;6968,827=@AA3=<8770:;;4
@N9IO0:01112:06291
TACGGAGGGTGCGAGCGTTGTCCGGAATCACTGGGCGTAAAGGGCGCGTAGGCGGCCCGTTAAGTGGCTGGTGAAATCCCGCGGCTCAACTGCGGGGCTGCCGGTCAGACTGGCGAGCTAGAGCACGGTAGGGGCAGATGGAATTCCCGGTGTAGCGGTGGAATGCGTAGAGATCGGGAAGAATACCAGTGGCGAAGGCGTTCTGCTGGGCCGTTGCTGACGCTGAGGCGCGACAGCGTGGGGAGCAAACAGG
+
BAA@<999/<B?BBCCBB@CCCACAB?BCBBAAB=BB@CC<A@:?BBBAB@?>?=@B=BC?B?CAA?ACC?CCCC>CDD=C;;:;CCC>BC?::::-;<<@>B>BBBAABBB>AA@@@BC;;;DDBB>@;;;;.;?>?==3:5:=@B<B@CBBACBB?BC@D@DBBBBBAA;;;;;;0;>AB?DDCACCCC@CCC?B@BDG@CCCB@@@:@=A@?BBA@@@AAA????@@@@@@@@CCCCDD:BBBCD;;;;9
@N9IO0:01069:06311
TACAGAGGGTGCAAGCGTTAATCGGAATTACTGGGCGTAAAGCGCGCGTAGGCGGCTTGACAAGTCGAGTGTGAAATCCCCGGGCTTAACCTGGGAGCTGCATTCGAAACTGTCTTGCTAGAGTATGGGAGAGGGAAGTGGAATTTCAGGTGTAGCGGTGAAATGCGTAGATATCTGAAGGAACATCAGTGGCGAAAAGCGACTTCCTGGACCAATACTGACGCTCAGGTGCGAAAGCGTGGGGAGCAAACAGG
+
BCBBBDCG?<;:>:=9992:28:<7<;=>AA??@<@@@A@9B;:;BB;9;A=@A=BB?C@CC>@ABCAABBBCBC6;;@@3?@8>A:@;@8AAA9=:;:?@@@;?@@@9????@B>@@@BBABBB;;;6<ACDC?C=@;;7;<@C7;;CABIKKBBB@CEBC<:;;<;;AACC@@@AB<A=@?BBABACCC?A;;;;&;544<<7<8<<:=@;A<@??==CC@@@BAA<@@A@@@/;;00=@@5000?;38=?:
@N9IO0:01070:06351
TACAGAGGGTGCAAGCGTTGTTCGGAATTACTGGGCGTAAAGCGCGTGTAGGCGGTTTGATAAGTCGGTCGTGAAATCCCTTGGCTTAACCAAGGAACTGCGATCGAAACTATCAGACTTGAGTGTCGGAGGGGATGGCGGAATTCCCGGTGTAGAGGTGAAATTCGTAGATATCGGGAGGAACACCTGTGGCGAAGGCGGCCATCTGGAAGACAACTGACGCTGAGACGCGAAAGCGTGGGGAGCAAACAGG
+
ABBCAADD=CBBA<?88859C?BB?C8:7:AAAD>@@?CD;@@@@BBCBBB@DC@CF>CBBB@CCCC@DBBBBBF>BBC>C@C<@@796;?B@E@D?BBCCB@CB:;;8;BAABBBBBB<??A???BB=?@@@8BBB>BC?B;>9=A2947@@@@AA?BBBE>D@CBBA>>>>>AAA:??;?:==?<AA>><>??:=97;.8/55;<>;@:?>==8=???=>=@AAA::@A;;;0<@@@BBC9BBCBC=BBB:
@N9IO0:01074:06339
TACGAAGGGGGCTAGCGTTGTTCGGAATTACTGGGCGTAAAGCGCACGTAGGCGGATTGTTAAGTGAGGGGTGAAATCCCAGGGCTCAACCCTGGAACTGCCTTTCATACTGGCAATCTCGAGTCCGAGAGAGGTGAGTGGAATTCCGAGTGTAGAGGTGAAATTCGTAGATATTCGGAGGAACACCAGTGGCGAAGGCGGCTCACTGGCTCGGTACTGACGCTGAGGTGCGAAAGCGTGGGGAGCAAAACAGG
+
@@DBB?BBBB3AB@;BDD?CC@DB?B=A<?@A@>7A@@BC=CAAACAAACC>BB@DC7BB2;7:<B@ABB;BCCC>CCC=CCC>AACC@CJ>CC@C?A:;:5;;0;CABABB=@@=BBAACAAAB>@@BBBBB?BDBBBA?A=?<>????@???ABB?AAAD<@=@BCA???@@<??;?B?C?BAA>ABCB?B87089:;2:??>?@@<>>@A=???A:::;:;?@?=AA>>>@:ABBBBA@2?>9888&9724
@N9IO0:01076:06342
TACAGAGATGGCAAGCGTTGTTCGGAATCACTGGGCTTAAAGCGCGTGTAGGCGGAGTGATGGGTGCCTTGTGAAATCCCTCGGCTCAACCGAGGAATGGCTTGGCAAACCGGCACTCTTGAGGCAGGTAGAGGTCACTGGAACCATTGGTGGAGCGGTGAAATGCGTAGAGATCAATGGGAACGCCGGTGGCGAAAGCGAGTGACTGGGCCTGTACTGACGCTGAGACGCGAAAGCGTGGGTAGCAAACAGG
+
BBBBBBBBBC@B?:=8871:?<??><7:?@@@@?6@@5;:.444;AAA@@@?CB9BBBCAA@A<AAA>A?BBB@C<BBA9?9949@@@?C?B@A>@@BB@BC?C?CCF?C?A>ABCAAA?@AB@BBA?A@@@@<@AACCC@C:C@CD?B=<A7?@AB?@@@C?CCBBA@?ABB@9;.4?808.44@=@<@?<?99:5;;BBBBBBBBBB=B?BAAABBBBBAB@@@@ADAA@@A<BBBCDD>DCBBBB=9;;?
@N9IO0:01083:06349
TACAGAGGGGGCAAGCGTTGTTCGGAATTACTGGGCGTAAAGGGCGCGTAGGCGGCCTGCTAAGTCGATCGTGAAATCCCCGGGCTTAACCCGGGAACTGCGACCGATACTGGTTGGCTTGAATTCGGGAGAGGGATGCGGAATTCCAGGTGTAGCGGTGAAATGCGTAGATATCTGGAGGAACACCGGTGGCGAAGGCGACGTCCTGGACCGGCATTGACGCTGAGGCGCGAAAGCCAGGGGAGCAAACGGG
+
@@@@@@AAAA2@@<@B@@<AB?BD@B<?=?AAAB=;;;ED>CE?EEBBA;;5;:4;>AABDC?ACBCDB@A@AAA8@AAA7@C=CCAG@CB>BD?F?@AAACCCACCBCCCC=@=@?CB>AA4<5;BB=BCBBK>CBA;;5;5;=A>AA=ACBBBCB?BADD<000A@ABAA@@@>?;:;5;5<<;>B@DC@DCC?A?AAADBBB@A@8;;=A<ABD?CCCCAAAAA<@@B;;;0<A=ABBB3@;;:@69>=6
@N9IO0:01085:06327
TACGAAGGGGGCTAGCGTTGTTCGGAATTACTGGGCGTAAAGCGCACGTAGGCTGATAGTTAAGTGAGGGTGAAAGTCCCGAGCTCAACCTCGGAACTGCCTTTCATACTGGCTGTCTCGAGTCCGGAAGAGGTTAGTGGAATTCCTAGTGATAGAGGTGAAATTCGTAATGTATTAGGAAGAACACCAGTGGCGAAGGCGGCTAACTGGTCCGGTACTGACGGCTGAGGTGCGAAAGCGTGGGGAGCAAACAG
+
AAA??;?@@@,@@;;9@A:>>=@;;?8=9=@@@B=;;;FF=AAD000=@;;9;CBB:;;@=A;B@?900*/77:(--55,-.----/275<4405.499;-73(333373316///6699:7887<6;/338284>:;B=@>B<:<9:<:866257737666/635.--(----.(.5060..(--,,,,**(,,-(-,33.3351699,22,2,25779:78-578:94995556.5775888)56255(258
@N9IO0:01085:06355
AACCAGCACCTCGAGTGGTCAGGAGGTTTATTGGGCCTAAAGCATCCGTAGCCGGTTGCATAAGTTTTTCGGTTAAATCTATGCGCTTAACGTATAGGCCGCCGAAAATACTGTGCAGCTAGGGAGTGGGAGAGGTACACGGTACTCGATAGGAAGGGGTAAAAATCCTTTGATCTATTGATGACCACCTGTGGCGAAGGCGGTGTACCAGAACACGTTCGACGGTGAGGGATGAAAGCTGGGGGAGCAAACCGG
+
A8A=<>0009>=>==@C?BBBB>BB?BC=BB@BL?D@CCE>CAA@C>B@<<;?B?B:;;@?B>;9999)8>:>;A@=AB=?9:9@=?4;5<@ACBBCAE>BA>>@@@7@ABCCBCBBBBB?@>9:::AA:@???>A@@AA@?BBBBB@@@BD>C?CCC6?<<<<,<<8?A8A@BB@BB@AAABBA?BB>BBAA=A8827;?=8:<=??9?B?:;;;@C=C===@;>A;;;3;==?B:A??????/>>?C;-9052
@N9IO0:01089:06349
TACGTAGGGGGCTAGCGTTGTCCGGATTTATTGGGCGTAAAGAGCGCGTAGGCGCCGAGTAAGTCCGACGTGAAATCTGGAGGCTCAACCTCCAGCGGTCGTTGGAAACTACTCGGCTAGAGTCCGGAAGAGGAGAGTGGAATTCCTGGTGTAGCGGTGAAATGCGCAGATATCAGGAAGAACACCGATGGCGAAAAGCAGCTCTCTGGGACGGTACTGACGCTGAGGCGCGAAAGCGTGGGGAGCGAACAGG
+
AA@@@99:9:*:BBBBEC;;=C@D=@@?9>A;@@:::9AA8;;;;AAAA?@;;;;5;?@@A>BBE?AABCCBBB<;::A=@@<ABBB@B?BA=@@@@=BA@@=A=A@;@@@ABBA=AA@@@@??<?9>8<9819?=ABB?B@D?B<@?@BBBBBBC?BBCD=BBBB@?@>>?>>;;6;>AA>ABC7;;AB>B;;;;-;@@@BBBBBBCA=@AA7::ABA@@;;;@AA=AAA;;;0;;@AACC:BCCBB?AA@>
@N9IO0:01094:06330
TACGTAGGTGGCAAGCGTTGTCCGGATTTACTGGGCGTAAAGGGCTTGTAGGCGGTTCGTTAAGTCCGGTGTGAAATCTCCCGGCTCAACTGGGAGGGGCCATCGGATACTGGCGAGCTAGAGGTGGGCAGAGGAAGGCGGAATTCCCGGTGTAGCGGTGAAATGCGTAGATATCGGGAGGAACACCAGTGGCGAAGGCGGCCTTCTGGGCTATCCTGACGCTGAGGAGCGAAAGCGTGGGGAGCAAACCGG
+
BBAA@>>;994:B?BBBC?CCC?B=:::6:AAAC=BBCCC>CD>DF?B@9:68@;?;@@A=@=AAA>A?CBCCDC>CBBBF>B?ABCC@CBBB>BCCC<B?BBAB?ABBBCC@CCBBB@?@@@;9997:BCFJBD>B@BE@C@B@BB;@<@BBBBCC@CCDD=CCBBBBBBBBBBBB=CC>@>A@@>CBAA>BBB?B@BB=A=A>AAAA8:;BBC?BBACBBCAAA9<;C;::8;CCCFED9AAABB<B>B?
@N9IO0:01105:06340
TACGAAGGTGGCAAGCGTTGTTCGGATTTACTGGGCGTACAGGGAGCGTAGGCGGTTTGGTAAGCCCTCCGTGAAATCTTCGGGCTCAACCCGGAAAGTTCAGAGGGGACTGCCAGGCTAGAGGACGGGAGAGGAGCGCGGAATTCCCGGTGTAGCGGTGAAATGCGTAGAGATCGGGAGGAAGGCCGGTGGCGAAGGCGGCGCTCTGGAACGTTTCTGACGCTGAGGCTCGAAAGCGTGGGGGAGCAAACAG
+
AAC<:6;@AB?BB?CA@A<@@=@>:>BD>BA?@E<?@@BA>?@8;;;AAAC@BB>BL>B?BB9;:B<BC=??BAB<B@@;@@D=BB<;8;C;?=AC<AA?A@;;;DE;CD;;;;@@=@@@BCC@BBED=BCBC>CBBBBA<A?C=AG>C?BAAABAC@DBBB=BBABCB;;;@@@AC>DE@B@C?B=B5;;5<;;5;=AC5;;@@A?@;@;A;:;69AAAB:9;@@@;@>@;::,999:9:::(9===@5=95
@N9IO0:01081:06370
TACGAAGGGTGCGAGCGTTAATCGGAATTACTGGGCGTAAAGAGCACGTAGGCGGTTTGATAAGCGGAATGTGAAATCCCCGGGCTTAACCTGGGAACTGCATTCCGAACTGTCAGGCTAGAGTGTGGTAGAGGTGAGCGGAATTTCCTGTGTAGCGGTGAAATGCGTAGATATAGGAAGGAACATCAGTTGCGAAGGCGGCTCACTGGACCAACACTGACGCTGAGGTGCGAAAGCGTGGGTAGCGAACAGG
+
AAA;96;B=BBBBBB@@B=B>BBFAC@B@CBAAC=?AADC<BBB;:;;;;;8;C@DD?BBBA,00>+0+000@@A<BCCD;AG9@>-0-09><<8=:=??;@B?B@BB?CBB@@00-0@AAACDA@@<@@;;;;>?@@@@<@?AB=B@CBBBCEE:929:7739??ABBACBA::;?B?B@C@BBBAABB9;;CB>B=:96;ACBCCC?AA@C@CBB@::9AAB:::;:;;;;D=BABAA@9@A;;;@>@@@>
@N9IO0:01095:06375
TACGAAGGGTGCAAGCGTTAATCGGAATTACTGGGCGTAAAGCGCGCGTAGGTGGTTCAGCAAGTTGGAGGTGAAATCCCCGGGCTCAACCTGGGAACTGCCTCCAAAACTACTGAGCTAGAGTACGGTAGAGGGTAGTGGAATTTCCTGTGTAGCGGTGAAATGCGTAGATATAGGAAGGAACACCAGTGGCGAAGGCGACTACCTGGACTGATACTGACACTGAGGTGCGAAAGCGTGGGGAGCAAACAGG
+
494::.94)49::.5555.54555.3-36:889908<=>@8@;;<ABBBCC@BB@D?BCBLF@BBAC:;;>BACB=AAA@3??8?AAA>A?AAA<A?BABA?BE?BBB9A99:@B:::@@@@ABABA=A@?@@@:@A@BB?@?AA<A=@@@@@BBCB?CCCD?CC@@ACBA::;@@=A5;8;=@CD9<<<;ACDC?C@BBAAA;;6;B>ABBBBBBBBBC;<<BBBB?<<<BBB<B@@@BBB9BAAAC<;;;;
@N9IO0:01097:06398
TACCAGCACCCCGAGTGGTCGGGACGATTATTGGGCCTAAAGCATCCGTAGCCGGTTCTTTAAGTCCTCCGTTAAATCCACCTGCTTAACAGATGGGCTGCGGAGGATACTATAGAGCTAGGAGGCGGGAGAGGCAAGCGGTACTCAGTGGGTAGGGGTAAAATCCTTGATCCATTGAAGACCACCAGTGGCGAAGGCGGCTTGCCAGAACGCGCTCGACGGTGAGGGATGAAAGCTGGGGGAGCAAACCGG
+
DDD?A@A>=>=3;;;;A=C;;;0;B;;<@EE?AA;@>;:;6;;;;B?BC;;;?A?@=;;;6<?CCC?BB?A@6::/9@:@?????C?B?A===999/8<99:6:>6;;<<787>@@@<;==7==888818;6737=6::;39999:=33392888=>1<:>=1==7=4344<7::9;>:>>>8==;?666755549455.5<6;;6;=@7;<=@=<<CC?@<@>@@@<ABBDF@F;;;CCB0@@@AA;@=@5
@N9IO0:01098:06392
TACGTAGGGGGCAAGCGTTGTCCGGATTTATTGGGCGTAAAGAGCGTGTAGGCGCCAGGTAGGTCGGTTGTGAAAACTGGAGGCTCAACCTTCAGACGTCGACCGAAACCCCCTGGCTAGAGTCCGGAAGAGGAGAGTGGAATTCCTGGTGTAGCGGTGAAATGCGCAGATATCAGGAAGAACACCCGTGGCGAAAGCGGCTCTCTGGGACGGTACTGACGCTGAGACGCGAAAGCGTGGGGAGCGAACAGG
+
CCBBBBCCCC1CC??@BB?@AC?B>AAA:?D=AB>AAACD<@@@@@@AA><;0009<A;AAC?BBC@C>BABBCC9B??9??<?ACC@B?B@CBBBAAACBBB@CBB>BBBB3AB?AAABCAAA?B@B=??A=@@@??>>B?B@B?BB<>>BBB@@=@=@@<???A?@?BCCBBBB?B?CB?CCBB8=::5;=@A9A@@<@?????BF>CCC?BAA@@@@@??@?????@:::/::99@CC8AABCC=AAB4
@N9IO0:01103:06392
TACGTAGGGGGCAAGCGTTGTCCGGATTTATTGGGCGTAAAGCGCGTGTAGGCGGCCAGGCAGGTCCGTTGTGAAAACTGGAGGCTCAACCTCCAGACGTCGATGGAAACCGCTTGGCTAGAGTCCGGAAGAGGAGAGTGGAATTCCTGGTGTAGCGGTGAAATGCGCAGATATCAGGAAGAACACCGATGGCGAAGGCAGCTCTCTGGGACGGTACTGACGCTGAGACGCGAAAGCGTGGGGAGCGAACAGG
+
@@@@>99999';?39>@@>BDIAI?BBH?CC:CC>CCBCC259@999@ACA>;<5;<@B?AAA?AA@CB7:9@@A@399?499=ABBB@C@BB<@@B@@@AAAAA>AA;A=A@B7A7ACAA@AAB>A?B?BBB=?@>>;;6;8?=A?BB@CBBBBBA6@<@>8>>?BBCBBBCCCBB@B?BB?B@@5:;;;8===<@<ABAA>>===@@8BBB=??B????A@@@AA@@A?===7=?@@AFF:@?BAA=ABC7
@N9IO0:01109:06382
TACCAGCACCCCGAGTGGTCGGGACGATTATTGGGCCTAAAGCATCCGTAGCCGGTTTTACAAGTCCTCCGTTAAATCCAACTGCTTAACAGATGGGCCGCGGAGGATACTATAAGACTAGGAGGCAGGAGAGGCAAGCGGTACTCAGTGGGTAGGGGTAAAATCCGTTGATCCATTGAAGACCACCAGTGGCGAAGGCGGCTTGCCAGAATGCGCTCGACGGTGAGGGATGAAAGCTGGGGGAGCAAACCG
+
AAA=@??;;:;-<AA@@<@@A@;@BBBB6;;?BB=B@CCC>BABBA:;:AAA>@5;;;.;AA8;<D@CC>@A@BB>CC@C@C999@;@;@@ABBBF>C?BBB@A?>A???A????B>??BA>BB>AAB;>>@@<=>:?A@=ABBBBCBBBB<@???=28999+9@<@B?BAAA???;?A>BBB?BC?BBBB?A993::>D;?=:9929@=<A?<;;@@@@?@:==::939>=?A:A>>>@@A/???AA6=8:
@N9IO0:01128:05792
TACGGAGGGTGCAAGCGTTAATCGGAATTACTGGGCGTAAAGGGCACGCAGTGCTTGGCAAGTCGGATGTGAAAGCCCCGGGCTTAACTTGGGAATGGCATTCGATACTGCCGAGCTAGAGTATGGGAGAGGAAAGCGGAATTCCCGGTGTAGCGGTGAAATGCGTAGATATCGGGAGGAACATCAGTGGCGAAGGCGGCTTTCTGGCCCAATACTGACACTCATGTGCGAAAAGCGTGGGGAGCAAACAGG
+
ABBB?BBD<@A9979@@?=A=ACC?A=@<@????99;;;;0;;0:37333334445:7<>9<<<>:<665<<@49;BB7BB;AA@A?@B>AA;A>AA?AAA?BCBBBB@@@;?9:9AAA@@@AAAA<AABB=AB:@@B?B?B?BE=A?ABBBCBB>A:::6;AAABBBBAB@@@C<??<?>AA@@@;;;?BBA>B@;;6;BB<BCC@CC=C?A@ABB@@BACDB;;;;A::::&:999=??2===@>4;9;5
@N9IO0:01134:05802
TACGTAGGGTGCGAGCGTTAATCGGAATACTGGGCGTAAAGCGAGCGCAGGCGGTTCTGCAAGTCAGATGTGAAATCCCCGGGCTCAACCTGGGAACTGCGTTTGAAACTACAGAGCTAGAGTATGGGAGAGGGAGGTAGAATTCCACGTGTAGCAGTGAAATGCGTAGAGATGTGGAGGAATACCAATGGCGAAGGCAGCCTCCTGGCCTAATACTGACGCTCATGCTCGAAAGCGTGGGGAGCAAACAGG
+
ABCBB@@B<@@?BBC@@@=@=@90+0+000000*:599909<9;9@@B;;6;C?B8:;BBC>;;;???>A?@@C<ABBB9AD>@>>>,0,/9;195?;;;<;C<BBE>@59887977==8;ABBABB=BBAAC;9949;;72;274877778454:;;;<<3???>??@ABBA@AB8:9=>?DCC@B49::??A?B?B???<9827>6>6/0+/::<<;7338:=>@>>==AC;?900===000000)0:<5
@N9IO0:01135:05777
TACGTAGGGTGCGAGCGTTAATCGGAATACTGGGCGTAAAGCGTGCGCAGGCGGTGCGCCAAGCTCGATGTGAAAGCCCCGGGCTTAACCTGGGAATTGCATTGAGGACTGGCGTGCTCGAGTGCGGCAGAGGGGGGTGGAATTCCACGTGTAGCAGTGAAATGCGTAGAGATGTGGAGGAACACCGATGGCGAAGGCAGCCCCCTGGGCCGACACTGACGCCTCATGCACGAAAGCGTGGGGAGCAAACAGG
+
AAA=?>=>5>??@@@@AA5;7;A@9@,000>=@9A>@@?8B?@@BCBBCB@CB?BA??>4:4;;;:??988?@?98979*3;(45<@=@@A@@;>:=99;:<7=9=:>??@>CBAAACC@??:9:?;>9999???@'>=8=:?9?:@A?897BA>A@@>AB<AAABCCDCCBBBCD?BC@C@BBA?BBBC:;:D?D496;;===+===2?249555477///)////:;99444)4994;;;.;::=?6?AA=
@N9IO0:01145:05771
TACGAAGGGGGCTAGCGTTGCTCGGAATCACTGGGCGTAAAGGGTGCGTAGGCGGGTCTTTAAGTCAGGGGTGAAATCCTGGAGCTCAACTCCAGAACTGCCTTTGATACTGAAGATCTTGAGTTTCGGGAGAGGGTGAGTGGAACTGCGAGTGTAGAGGTGAAATTCGATAGATATTCGCAAGAACACCAGTGGCGAAGGCGGCTCACTGGCCCGATACCTGACGCTGAGGCACGAAAGCGTGGGGAGCAAACAGGG
+
BCCBA<@A@A1BBBBBBC@CBDBB@B?@ACCCCC?CCCCD>CC>ABBC:::@FFF>BBBC?C@CBBBBBB:BDCC>CC@FD@A;;;@A;@@A5:8A=A@??=?A9A:99==9929877;/37777(773(37337(39993/(/06......35555555:>A=9=49///..35672772924<59:?@C@@@?A>=:>900*/9/0/99.55)/<000)////99@@=>;:99>@@9A@@??AA-:9;;;-::0=3
@N9IO0:01145:05803
TACGGAGGGTGCAAGCGTTGTTCGGAATTACTGGGCGTAAAGCGCGTGTAGGCGGCCTTGCAAGCCAGACGTGAAAGCCCTCGGCTTAACCGGGGAAGTGCGTCTGGAACTGCTCGGCTCGAGTACGGGAGAGGGAGGCGGAATTCCCAGTGTAGAGGTGAAATTCGTAGATATTGGGAGGAACACCGGTGGCGAAAGCGGCCTCCTGGACCGATACTGACGCTGAGACGCGAAAGCGTGGGGAGCAAACAGG
+
BCBB?CBB=BCBB>A;;;@BC@CIBC>A>A?@?F>CAAAA;@@BBCBBBBB?;;8;<A>C;;5;<5;@@@@>@@@.:;;/99?:@@<@6;6;DD7B?AABA@AABC?C@CCCBBAD?BABB??@BBBE>:::BB>BC?BB?C?C@BB=BAAAAAAAA?BBBD>E?A@???@@@@>BB<AA?C>B@@=@;;;=BABC;@@@?B<@@?BA6;;<@@@CBCBBBCBAA;;;>A>@AE000GBCAD7BBAAA<@@?5
@N9IO0:01156:05788
TACGAAGGTGGCAAGCGTTGTTCGGATTTACTGGGCGTAAAGCGCGTGTAGGCGGGTCGTTAAGTTGGGGGTGAAATCCCGAGGCTCAACCTCGGAACTGCCTTCAAAACTGGCGACCTGGAGCAAGATAGAGGCGAGTGGAATTGCGAGTGTAGAGGTGAAATTCGTAGATATTCGCAGGAACACCAGTGGCGAAGGCGACTCGCTGGATCTTTGCTGACGCTGAGACGCGAAAGCGTGGGGAGCAAACAGG
+
AB?:9295:A>AA>AAAB@CCADE???C>BBBGD>@BBBD6::@@@@CCCC@CCC>BBBC@C@CC?DDDD1CCCC>CCE>BBC?CDDD?B?BCD@C?BA??=@?CCCC;CDC@CCBB>AA>??::5;@AACCB@BC@@AB=@<@5:9ADAABCCDAA?ABBB<B=@@@@AAAAC@CCBCC<@=@AB?CBBB@BCC?@?AEBBBDCCCC=AA@AA8@;;;CCECCAA@BABB@@A;ABAAABA8?@@@A<AAA?
@N9IO0:01117:05813
TACGAAGGGGGCTAGCGTTGCTCGGAATCACTGGGCGTAAAGCGCACGTAGGCGGGTTCTTAAGTCAGGGGTGAAATCCTGGAGCTCAACTCCAGAACTGCCTTTGATACTGGGAATCTCGAGTCCGGGAGAGGTGAGTGGAACTGCGAGTGTAGAGGTGAAATTCGTAGATATTCGCAAGAACACCAGTGGCGAAGGCGCTCACTGGCCCGGTACTGACGCTGAGGAACGAAAGCCAGGGGAGCGAACGG
+
BBB@@9?@?@,??AB@AA?BB@BDAEADCDCBCB>AAACB<@;;;CCCCAB<AB@;@;?>6:6;AC;;;;6;?CC>BB@DF?@@@BAA<??B?AA@=@<=<:==6=@AABBBE>D=??BBB@AAB?BB>BAAA?>>@CCC>A>A@@@@@BABBBB??<@<<=2;6///7;;::B:>=>A=@@?B@@=@BBB@EAA>A?000=>><>?<@@:B=A@@A@@CCA@@BB?B?BBBE>BC?BBBB5;;;;93;:9
@N9IO0:01128:05811
TACGGAGGGTGCGAGCGTTGTTCGGAATCACTGGGCGTAAAGCGCGTGTAGGCGGCTTCCTAAGTCTGGTGTGAAATCCCGGGGCTCACCCCCGGAAGTGCACTGGATACTGGGAAGCTCGAGTACCGGAGAGGAGGGTGGAATTCCTGGTGTAGCGGTGAAATGCGTAGATATCAGGAGGAACACCTGTGGCGAAGGCGGCCCTCTGGACGGATACTGACGCTGAGACGCGAAAGCGTGGGGAGCAAACAGG
+
>@;:29?=9>@@AAA@AB?BB?BB=A899CB@@C=;:;C@4;<B@<AAA@@+00+0;5;79@;>@CCC6;;ACBA=BBB=BFD:C<<00/0/$/)0)////;799389=:99:3:069AAAA@@??<@?BCDC@@@@;AB>B7;5;>;;7;@CBCHJ@BBCFIDCCBAAA@@:9999=@A?B??;;6:@>@?????A?AA>AA;@@CE@BCCABAAB;;;@;;;BBAAA@@AAA;BAABDCC;BBCCE=@@@=
@N9IO0:01129:05817
TACAGAGGGTGCAAGCGTTAATCGGATTTACTGGGCGTAAAGCGTGTGTAGGTGGTTTGTTAAGTCAGGTGTGAAATCCCCGGGCTCAACCTGGGAACTGCATCTGATACTGGCAGACTCGAGTGTGGTAGAGGGTAGTGGAATTCCGCATGTAGCGGTGAAATGCGTAGATATGCGGAGGAACATCAGTGGCGAAGGCGGCTACCTGGACCAACACTGACACTGAGGCACGAAAGCGTGGGTAGCAAACAGG
+
=>@BBBCC=BA??9>@??;@>ABE@CCB>BA@AE?@AAGE<@;;;BA@ABC=BA=AC=BB>B@BBCCC?CCBCCC<BAAA8AD>CCCD?B?BBB>B=??BBBBBAAACBCBC?999???@@AAB????AAA???8998>>;BAC@C@DCCBBBBBCB?BABB=BBBBCCCCCBCCCC9:9?C<@@AAA@@@=ABD9<600*0>::;??;BB@C@@@@B??@CCAAAA>???BDD=C;99?=7>??@?A9@??;
@N9IO0:01131:05821
TACAGAGGGGGCAAGCGTTGTCCGGACTTACTGGGCGTAAAGCGCACGCAGGTGGCCGCGCAAGTGTTATGTGAAAGCCCCGCGCTCAACGCGGGGAGGCCACGACAGACTGCGCAGCTTGAGGGATGCAGAGGGTGGTGGAATTGCCGGTGTAGTGGTGAAATGCGTAGAGATCGGCAGGAACACCAAGGCCGAAGGGAGCCACCTGGGCATCGCCTGACACTCATGTGCGACAGCGTGGGGAGCGAACCGG
+
@BCBBABDEE5CB@BABB=AAC?B>????@AAAC>;;<DD=BBBAA:::@?=;;4:4;?BBA>AAA@;@BAACBD8;;;;.;==;56=7<:/0//&/0)/5>=7999:9@CC;;;CCBC?BBBA;ABBABBCDD>CC@BB=A=A@BB?B?BBBBABB?BCCJ>BBBBBBABBB@@@?AAA=A=@A@>@=>;>6:93:A9??@?A?1877)73:;;;9;;;8773338988899;333==;;=0///6;3;6<6
@N9IO0:01138:05815
TACGTAGGGTGCGAGCGTTAATCGGAATACTGGGCGTAAAGCGTGCGCAGGCGGTTGTGTAAGACAGGTGTGAAATCCCCGGGCTTAACCTGGGAACTGCGCTTGTGACTGCACGGCTAGAGTACGGCAGAGGGGGTGGAAGTTCCACGGTGTAGCAGTGAAATGCGTAGAGATGTGGAGGACACCGATGGCGAAGGCAGCCCCCTGGGCCTGTACTGACGCTCATGCACGAAAGCGTGGGGAGCAAAC
+
BBABA@@C<9::BBBBBBAC@BBA>A-00<000*:9;DB<CBCBBBBABB=@@=@?CC@@@@CB;;;=AAAA=>8==>?1<<4::-3-34333(359/////63667?A@@0000)/6866;<@>>:<:79==>>07:7<+//)/2957.75594448<444)488<<@@@?880>=+00+0//4.44443844.4.4448888$444(47:455===@=59559==9599BC59955555&55/::.7
@N9IO0:01141:05843
TACGTAGGGTGCGAGCGTTAATCGGAATTACTGGGCGTAAAGGGTGCGCAGGCGGCCCCGCAAGTCAGACGTGAAATCCCCGAGCTCAACTTGGGAATGGCGTTTGAAACTACGGGGCTGGAGTGTGGCAGAGGGAGGTGGAATTCCACGTGTAGCGGTGAAATGCGTAGAGATGTGGAGGAACACCAATGGCGAAGGCAGCCTCCTCGGGCCCAACACGTGACGCTCATGCACGAAAAGCGTGGGGGAGCAA
+
CCABABBF=999BCC@@AAC<@AB?B?CADDFDD>DCBBB;AC9A@@@<@@;00*0;<0=E?ADDA@@BB;;;AB8;:::-:??87:?7?C@BD>C?BA?BBBD>CDD?D:9<CCC9BCC>@@AA@@=A:99>?6:849@;@:?;?:@@@???BBBB?AAAD<AAAA???CB?=;00*0=995:;>1;1887<67-/3/---(-8----9'--'-27..---,---..2288623333&49894444$4:444
@N9IO0:01142:05832
AACGTAGGAGGCGAGCGTTATCCGGATTCACTGGGCGTAAAGCGCGTGCAGGTGGTTCGGTAAGTTAGGCGTGAAATCTCCCGGCTCAACTGGGAGAGGTCGTCTAATACTACCGAACTTGAGAGCAGAAGAGGAAGATGGAATTCCCGGTGTAGTGGTGAAATGCGTAGATATCGGGAGGAACACCAGTGGCGAAGGCGATCTTCTGGTCTGTTTCTGACACTCAGACGCGACAGCTAGGGTAGTAAACGGG
+
;.;?@@@:;;4;@@@?A@?C@@?@@AA?@@?CDD?AAACF8;;A@AAAA@@=@A=AGJIBDC@CC@BB@B@BAAA<@@@BC=A>B@@@>A@AA9??@@=ABBCCBB?BBA@@B<>>=@?,00;;>>A??;?AA=@;??;;5?>A>BC>D@BBBBCBB@BBAA<@AABBB@@>=@;;:/;A=A?B@@?@BCDBFFCADAFAABCD@DBB@;;;AAA<BBBACCBBBABAABAAAB?@@@@?D=AABBBD<??G>
@N9IO0:01155:05829
TACGAAGGGGGCTAGCGTTGTTCGGAATTACTGGGCGTAAAGGGCGCGCAGGCGGCTTGGTAAGTTGGGCGTGAAAGGCCTGGGCTTAACCCGGGAATGGCGCTTGAGACTGCCGGGCTAGAGTGCGGGAGAGGATGGTGGAATTCCCAGTGTAGAGGTGAAATTCGTAGATATTGGGAAGAACACCGGTGGCGAAGGCGGCCATCTGGACCGCAACTGACGCTGAGGCGCGAAAGCGTGGGGAGCAAACAGG
+
BBHCB<@A?@,@;;;AAB<@@@BC@C@E@BB@@A;;;;BB0;;7;AACCCCABB?BC<@<@@?CC@CC>CDJCCC?C>B>BBB>BC@C@CD;DD>D?AB@BCBB<@@@@@@??;@A7:9?A::;@@CF?;;;B>A@C@CC8:5:;@B=AAB@@?A?>9>@>>9@<@@@BBBBBB>BA<A=AA>;<<=B@;;7<@A<@6;;?B=@@BBB>BA@BBC>BCCCCB@@@@@<@@A;;;0;@D;;;;.;A;;;.:A?9
@N9IO0:01159:05858
TACGGAGAGTGCGAACGTTGTTCGGATTCACTGGGCGTAAAGGGCACGTAGGCGGCTCGGCAAATCAGTCGTGGAATCCCGACGCTTACCGTCGGAACGGCGGCTGAAAATACCGGGCTTGAGGGCGTGAGGGGTCACTGGAACTCCTGGTGAAGCGGTGAAATGCGTAGATATCAGGAGGAACGCCGGAGGCGAAAGCGAGTGACTGGCGCGTTCCTGACGCTGAGGTGCGAAAGCTAGGGGAGCAAACAGG
+
CB@@=@ABA???@A=A@@<@D<A@?BB?BAAABC=CCCCC>CG?CCBA@8837<:=>@@?BBB?BBAA@BBBC?B?BAB7>?@:::5;;>@@@B@C?@@=;;5;CABBB9AB@?BD=BB@BBCC>AAACCBDD;DBABAA=A6;;C<AA?CECACBB>BDDD>BABADCCBB;;;@D=@@?B=ABB?B?BB>B;::7:AAB@@@AABA?BBBBB@C>@@@?99:@@@9@@@AAB=DBBBBEE9AAAAB;;<;>
@N9IO0:01160:05859
TACGGAAGGTCCGGGCGTTATCCGGATTTATTGGGTTTAAAGGGAGCGTAGGCCGGAGATTAAGCGTGTTGTGAAATGTAGATGCTCAACATCTGAACTGCAGCGCGAACTGGTTTCCTTGAGTACGCACAAAGTGGGCGGAATTCGTGGTGTAGCGGTGAAATGCTTAGATACCACGAAGAACTCCGATTGCGAAGGCAGCTCACTGGAGCGCAACTGACGCTGAAGCTCGAAAGTGCGGGTATCGAACAGG
+
CCBB?B@D@AA?BE=@@@>AAB?B?B@B=@@>AF?DD9;;8<B=BCCCC;;7;<A>BBAB>B?BGBBBC@BCBBM>BDBB@@;;;B@A=A@=A???=AAAB???BBBB@CBB=AA=A>A5::@:::AAAABC;;;DC;;;@D=@>A@AB=AAABC@A<ABAA<ABAA5::9::B=@@BB@BB@BAA=??>399:::@=>==?A9;:@@=@@@@AA>A;;;;@AAAA<@@;;;AB6;9@A@>7C@?C@A=999:
@N9IO0:01115:05892
CACGTAGGAGACTAGCGTTATTCGGATTTACTGGGCGTAAAGCGCGTGCAGGCGGTTCGGTAAGTTGGATGTGAAAGCTCCTGGCTTAACTGGGAGAGGTCGTTCAAAACTACCGGACTTGAGAGTGGTAGAGGGAGATGGAATTCCGGGTGTAGTGGTAAAATGCGTAGATATCCGGAAGAACACCAGTGGCGAAAAGCGGTCTCCTGGACCATTTCTGACGCTCAGACGCGAAAGCTAGGGTA
+
CCA;;;B?;;;AABCBBB@CC@CB@CDI?CCCCC<;;;;;0;?@@@AAAAA>AB?B9<;@BB=BB>A>AB=<<<=/3333-33-44.4.4444(4999.4445.55::-55<<=C@BAA;B;:;BBB?D@@@BA=BBBBA<@;@>A=@@;@AA@@??;<<<<2==:::CCBBBAA>A?B<:94;@@?AA@?=>9999&73;29?BA>BB=@>3:;?;?@@@A;;:@@;;:?B;:;09:9@?A9@>
@N9IO0:01117:05864
TACGTAGGTGGCGAGCGTTGTCCGGATTTACTGGGCGTAAAGGGCTTGTAGGCGGTTCGTTAAGTCTGGTGTGAAATCTCCCGGCTCAACTGGGAGGGGTCATCGGATACTGGCGGACTAGAGGTGGGCAGAGGAAAGCAGAATTCCCGGTGTAGCGGTGAAATGCGTAGATATCGGGAGGAATACCAGTGGCGAAGGCGGCTTTCTGGGCCTATCCTGACGCTGAGGAGCGAAAAGCGTGGGGAGCAAACCGG
+
A@ACAAA?A@=AA@@@;;6;AA=@=@@A:@A;;:6;BADE>CC>CC=B@;;59919;@AA=@=AAAACABBBBBE=:;;CB<B>BB;;8;BBA:AC>C2EAAA@@=@@BBAC?;;7;AAABCC?BCC=CAACC@DF>AAAAB=@=AC=C@BBBB@AA>BBBC=CBBBBAAAB@@@BB=?@;@;@@@=ABBA=A@?;?5;;7;GG=C@B@,0+0@@@<BBBBBCCBBB=AAA;;;;.;ABCCFF<BAACC=CAB@
@N9IO0:01119:05862
TACGAAGGGTGCAAACGTTGCTCGGAATCATTGGGCGTAAAGCGCACGTAGGCGGCTTCGCAAGTCGGATGTGAAATCCCTCGGCTCAACCAAGGACGTGCATCCGAAACTGCGGGGCTTGAGTACTGAAGAGGATCGCGGAATTCCCGGTGTAGAGGTGAAATTCGTAGATATCGGGAGGAACACCAGTGGCGAAGGCGGCGATCTGGGCAGATACTGACGCTGAGGTGCGAAAGCGTGGGGAGCAAACAGG
+
AAB@@=@G=AB@@A;;;;@CBBBHAH;;<CC@CG?@??AA9@::;C@??CB=??<?A=@AAA=AB@A=@:96CC>=??>8@::4:=@@9C?C:C?CBA???:::>???9?:9;BBB7AA=@@@@BAB;;5;;;4;B;9;CAC=@=AA=B<@@@B@9:6:@CA>C@AAABAAACBBBB;::49;@??=@;:;<@A@=@=;;5;@AAABBD>BCCDCCCCCCHCDCCBB@CCC:::8;CCCFFF7;;DCD=B@@;
@N9IO0:01123:05885
TACGTAGGGGGCGAGCGTTGTCCGGAATGATTGGGCGTAAAGGGCGCGTAGGCGGCCCGTTAAGTCTGAAGTGAAAGTCCTGGTTTTAAGCTGGGAATTGCTTTGGATACTGACGGGCTTGAGTGCAGGAGAGGTAAGTGGAATTCCCAGTGTAGCGGTGAAATGCGTAGAGATTGGGAGGAACACCAGTGGCGACGGCGACTTACTGGACTGTAACTGACGCTGAGGCGCGAAAGTGTGGGGAGCAAACAGG
+
BBAB@@@@@@,?BB@@@@@BCB@C?B=@@AB>AA<A@?@D>CK=BBCCABB?9939@9?@?D?BBBA@@=@A@@@9@BB?@@=@BB8@>@BCCB=B<B=@>AA:B?BABABCBBCC>CC?AABACCBB7;;AA<@B=AAA=@=@@CI?BCG@@ABBB?BBBC=BBAAAA@BBBB@BC>AA>A?AAA6;;;<>ABAAA>ABBCD?CBCC>;;;AAA?ABBFFFFFCBB>BBA;;;0;AAAAAA7@@AAB=AAA@
@N9IO0:01123:05889
TACGTAGGGTGCAAGCGTTAATCGGAATTACTGGGCGTAAAGCGTGCGCAGGCGGTTTTGTAAGTCTGTCGTGAAATCCCCGGGCTCAACCTGGGAATGGCGATGGAGACTGCAAGGCTAGAATCTGGCAGAGGGGGGTAGAATTCCACGTGTGAGCAGTGAAATGCGTAGAGATGTGGAGGAACACCGATGGCGAAGGCAGCCCCCTGGGTCAAGATTGACGCTCATGCACGAAAGCGTGGGGAGCAAACAGG
+
BBA@@>?>5>??>;@@@@=@?BBB;@5;.9@??A<AB@AA=ABBABABB@@>AB?BFE9DDD@BAA?::;ACADB=AA??6@A6;;BB?A@BCC>C@CC@BABBB?@?A?:9:?2908BA?A=@??B>>>??><<<<'>@AB@D?C?????A???BAA??<<<5866<??<=<765=>;=>8=7=:<075280666,2,2998999)9<<.5..(.55.53533...33355559)/.6.///'/353;08783
@N9IO0:01128:05894
TACGGAGGGGGCTAGCGTTGTTCGGAATTACTGGGCGTAAAGCGCACGTAGGCGGCTTTGTAAGTTAGAGGTGAAAGCCCGGGGCTCAACCCCGGAATTGCCTTTAAGACTGCATCGCTTGAACGTCGGAGAGGTGAGTGGAATTCCGAGTGTAGAGGTGAAATTCGTAGATATTCGGAAGAACACCAGTGGCGAAGGCGGCTCACTGGACGACTGTTGACGCTGAGGTGCGAAAGCGTGGGGAGCAAACAGG
+
@@DD@CCCCC5CBBCCCC>?@?BC?B@B@BBBCE>BBBB@:@?AABBAA:96:@;@CD?DCCACC?AAA@?@@AA<ACC>CEE9C@A@?BCC;C?B?B@CC@CB=B=?::9??@@BBBC@BCBCCCCC?BB@@;@@>@@@?B?B@B@BCB@@@A@??=?C@C<B?BBBBAAABB?BC?B?@A=AAB?BBBB:@@>293993:=>>@AA;??BBB@=>:>A>;;@AAA;;><@@A:ABABBCC5@A???8>=>?
@N9IO0:01137:05883
TACGTAGGTGACAAGCGTTGTCCGGATTTACTGGGCGTAAAGAGCGCGCAGGCGGTCGTTCAAGTCGAGTGTGAAAGCCCCCGGCTCAACTGGGGAGGGTCATTCGATACTGATCGACTCGAAGGCAGGAGAGGGAAGTGGAATTCCCGGTGTAGTGGTGAAATGCGTAGATATCGGGAGGAACACCAGTGGCGAAGGCGACTTCCTGGCCTGTTCTTGACGCTGAGGCGCGAAAAGCTAGGGGAGCAAACGGG
+
CBCDJBB@A@@FG?BBCC@CCIBD?@@C7::@AB<CBBCD=@9;:BBBBBB>AB=BA:;5;@=ABCDCBBCCCCD8:9999(:=ABCC=B@A@@3;;;0;@?C?BCCCCCCCCCBBBBBBBB@B@BBB?A@??@8?499A=A=A;??8?<999CCCC?BAAD;>=;;;>>>>>>>?A9>>;>=;;;>AA8838==8=<@ACCC@B@CD@C@CAB>BB@BBA;;;<<<5;A@;<<<.;A@@ACB9ABBBB<AAD=
@N9IO0:01138:05894
TACGGGGGGAGCAAGCGTTGTTCGGATTTACTGGGCGTAAAGGGCGCGTAGGCGGCCACCGCAAGTCAGTTGTGAAATCTCTGGGCTTAACTCAGAAAGGTCAACTGATACTGCGGGGCTAGAGTGCAGAAGGGGCAACTGGAATTCTCGGTGTAGCGGTGAAATGCGTAGATATCGAGAGGAACACCTGCGGCGAAGGCGGGTTGCTGGGCTGACACTGACGCTGAGGCGCGAAAGCTAGGGGAGCGAACGGG
+
@@@?@@@@(@BBB@BA??:@A=BC=AAI?BBCCC?CCJFF>AA<BGCCCA@=995;8AA@CCC?BABBBB=@?BBA:@B@?887(3<=A?BB???@=2@<???;?ABBBBBBB::::.;@C@@AAAABCC@BEE;:;:;BC?C?C@BBBCAFCA@@CC?BBBD>CBBCCAAAEABAAACCD@C@CDD@ABA@;?;;5;>BAA<B?@@@AC<AAAA@@@@AAA@@@@;<5;@A<;;0;AAABFE9BB@@@@AAA;
@N9IO0:01162:05871
TACAGAGGGTGCGAGCGTTGTCCGGAATCACTGGGCGTAAAGGGCGCGTAGGTGGCTGTGTAAGTCGGGGGTGAAATGCTGCGGCTCAACCGCAGCGCTGCCTCCGAGACTGCATGGCTTGAGCACGGTAGAGGCCGATGGAATTCCCGGTGTAGCGGTGGAATGCGTAGAGATCGGGAAGAACACCGATGGCGAAGGCAGTCGGCTGGGCCGTTGCTGACACTGAGGCGCGACAGCGTGGGGAGCAAACAGG
+
AABCCBBB>BBAA@@?@@=@@B?B>B>@@CBAAF>AAABB=BB=??9::AA?AB@@@@>>@@<@@ABCDD5BBBM>BBBBB;;6;@>>=@;@?@AAAA@@@?@A>A@@@BAAAB;;6;A>A;;;BBC=AAB??;?<<>;;4;9>=@B=C?CBA??AA;??;?;@AAAAA@A?;:::?6>9@@?A@@=@@@D>BBC>B?B@A@BB>BBCC=B?BB=AAABCB@@ABA@<@AAAAC@@@BAAAA6@@@AB=AAA?
@N9IO0:01153:05920
GACGAAGGGGGCTAGCGTTGTTCGGAATTACTGGGCGTAAAGCGCGTGTAGGCGGTTGCCCAAGTCGGGTGTGAAAGCCTTGAGCTCAACTCAAGAAATGCACTCGATACTGGGTGACTAGAGGACCGGAGAGGATAGTGGAATTCCCAGTGATAGTGGTGAAATACGTAGAGATTGGGAAGAACACCAGTGGCGAAGGCGGCTATCTGGACGGTTTCTGACGCTAAGACGCGAAAGCGTGGGGAGCAAACAGG
+
:9A@?8?=>=,:;;@AAA?BB@CC@C@B?AABBA6??:::.;BCBBDDCBB?A@;@==>>6;6<89;@9@@BAAA=@@=A@CBC;;;@=BBAC?ACH?CCBBA;;;@@@@@@@3;;@AAABBB>@@=@?BBCC@BBAADD?B?A5;;0000000<=>=699><2<566655;94405:1:744.5446;:8:38<8889=>9<=>998<;A:;4;;.:BBAB;;:@=?;;;::;;09????AA5@?@??6>993
@N9IO0:01153:05935
TACGTAGGGTGCAGGCGTTAATCGGAATACTGGGCGTAAAGCGTGCGCAGGCGGTTTGTTAAGACAGGTGTGAAAGCCCCGGGCTCAACCTGGGAACTGCATCCAAAACTACTGAGCTAGAGTACGGTAGAGGGTGGTGGAATTTCCTGTGTAGCGGTGAAATGCGTAGATATAGGAAGGAACACCAGTGGCGAAGGCGACCACCTGGACTGATACTGACACTGAGGTGCGAAAGCGTGGGGAGCAAACAGG
+
BB@@?999.;A@BD@CBB=@>@@=9<*00@B@@<CBBCI?HCCAAACB@B?::9:F=CC>A<@BA?@;@AADCC>CCCC59:/9@993:;@AA9A=AABBBCC?CCC8AABBBB787>>>ABBABB>BBBBBB=@C=><7?9>=+83:===<?@@>;>9;;0;B;;;BBA==@00,08>:@@ABB<B;;;>AAA5;7;ABA?CC@CC>A@@@@A@A@@@@BB@@@C>A@@;;;0;@??BBB9BBBBC=AAA>
@N9IO0:01155:05919
TACGAAGGTCCCGAGCGTTGTTCGGAATCACTGGGCGTAAAGGGAGCGTAGGCGGCGCGGTAAGTCAGATGTGAAATCCCGGGGCTCAACCCCGGAACTGCATCCGATACTGCCGTGCTAGAGGATTGGAGAGGTAGCTGGAATTCTTGGTGTAGCAGTGAAATGCGTGGATATCAAGAGGAACACTCGTGGCGAAAAGCGAGCTACTGGACAACTCCTGACGCTGAGGCTCGAAGGCCAGGGTAGCGAAAGGG
+
@@@@@<@?BBD?ECCBBB@BB?BB@B?BBBCCBB=CCAA@:??.;;BCBCC@BEACCCC?CC@DAAA?@9;:;;;/;;;0;GG;@@@A:@@A5A=@=@@@@>CB>ABBBAA?C5979:AAABA?BC@B>@@=<89:9?>?171;4?@8A7BABB@@AABBBB6@@??DD=<:;6//)/88383??@@;;;<9>8;;;&;??@;@@?ABAADBB?CCB?BBBBBBCBEE@???AA6:3;:;::/:@=@?CB=AC=
@N9IO0:01159:05933
TACAGAGGGGGCAAGCGTTGTTCGGAATTACTGGGCGTAAAGGGCGCGTAGGCGGCCTCCTAAGTCGACGTGAAATCCCCGAGCTCAACTCGGGAACTGCGTCCGATACTGGTTGGCTTGAATCCGGGAGAGGGATGCGGAATTCCAGGTGTAGCGGTGAAATGCGTAGATATCTGGAGGAACACCGGTGGCGAAGGCGGCATCCTGGACCGGCATTGACGCTGAGGCGCGAAAGCCAGGGGGAGCAAACGGG
+
ABCBB@@@@@1@C?BBBB@CC@BB?A@D?BBCBC>BAACC=CC=BBCCCCB>::5;<?@?BA?CBDDCE@@@CD;;:9:*;ABA@BB>BBBBB>B@C@A@@BB?BBBBBBC=?=??BB@BC?CC@DD=BAABD<?>99;;@<@?B@CC@CBCBBBB?BB@B<AAABBBBB@A@CBC@DC=@<@@@=A=AB?BBG@D@;;;;DCB=AA<@@;@<@@B@BCCCBBABB?ABC;;;0;=99;;;;(95959099>2
@N9IO0:01125:05978
TACAGAGGGGGCTAGCGTTGTTCGGAATTACTGGGCGTAAAGGGCGCGTAGGTGGCCTGTTAAGTCGAACGTGAAATCCCCGGGCTCAACCCGGGAACTGCGTCCGAGACTGGCAGGCTCGAATCCGGGGAGAGGGATGTGGAATTCCAGGTGTAGCGGTGAAATGCGTAGATATCTGGAGGAACACCGGTGGCGAAGGCGGCATCCTGGACCGGTATTGACGCTGAGGCGCGAAAAGCCAGGGGGAGCAAAGCGGG
+
BDCB?:;;;;*;@@AABC>BB?BB?B?B?CCBBB<@BBAA:AB<BCBAA@?;>?:>;ABCBD@AB@==8000BAA9A@A@7AC<BBBL@@@>>=9<+00A@@@B8:088...*.88)03339177,333&55555)5999=0529>B<@@=@@@CBBB@B@@@6:;;A@BBCBA@@@A>AB>B>AAA<@<AB8;;@=@>BB?;;:>;?@<A@=?;?@@=A@ACAA;;;5;;A:;;;.;?9:;;;;(;9959)559<2
@N9IO0:01126:06005
TACGTAGGGTGCGAGCGTTAATCGGAATTACTGGGCGTAAAGCGTGCGTAGGCGGTTGTTCAAGCTTGATGTGAAAGCCCCGGGCTTAACCTGGGAATGGCATTGAGGACTGGACAGCTGGAGTGCGGCAGAGGGAGGTGGAATTCCACGTGTAGCAGTGAAATGCGTAGAGATGTGGAGGAACACCGATGGCGAAGGCAGCCTCCTGGGCCGACACTGACGCTGAGGGCACGAAAGCGT
+
@?@@=@BC=@@@BCC;;;5;599949.4.9?AAB;A@BBB8BBB;<;AA;;8;@=@=CB?BB:>@@2555659;;05555&5<056:>9=9;99)5.556=9975667@;<<8;@?BCBB6;::99@;@AB@@@8:;5:;=B5;6;;@@==B==CCB==@@D<B@@?@@@AA@999B4998<8999;@@@A4<;;4;5;:@@9??9===,9.9==9@554;<:555::3:=><<<1:@=5
@N9IO0:01138:05997
GACGGGGGGGGCAAGTGTTCTTCGGAATGACTGGGCGTAAAGGGCACGTAGGCGGTGAATCGGGTTGAAAGTGAAAGTCGCCAAAAAACTGGCGGAATGCTCTCGAAACCAATTCACTTGAGTGAGACAGAGGAGAGTGGAATTTCGTGTGTAGGGGTGAAATCCGGAGATCTACGAAGGAACGCCAAAAGCGAAGGCAGCTCTCTGGGTCCCTACCGACGCTGGGGTGCGAAAGCATGGGGAGCGAACGGG
+
ABBDDDDDDD"BB@B@@A@CC@BC@C@BBBBBBB=@@@BD=BB>BC@@@@@;00-0B>?CACD?D@CCD>CBBBB<BA@@@299999%;@@7BC?B?BBBA?@????8??B?B@BA@?;???799AACABBB@BABB<=8=8=?8?ABA@A?@BBA9BCBB;B@;>;?@AA<B@??>=A4948794:;9,;9<</818;:?===;687-5<=3<<<8<====ACED;CCCBBB:?<=9999-:>9:9<@>?9
@N9IO0:01141:05982
TACGTAGGGTGCGAGCGTTAATCGGAATTACTGGGCGTAAAGGGTGCGCAGGCGGTTGCGCAAGTCAGGCGTGAAATCCCCGGGCTTAACCTGGGAATGGCGCTTGAAACTACGTGACTGGAGTATGGCAGAGGGAGGTGGAATTCCACGTGTAGCGGTGAAATGCGTAGAGATGTGGAGGAACACCGATGGCGAAGGCAGCCTCCTGGGCCAATACTGACGCTCATGCACGAAAAGCGTGGGGGAGCAAAACAG
+
BBABBBBB=;:;BBB:;;@C?ABCEC@F@@AACC>BBABB.::.;BBABBB?AA=A9:9CEE@CBBBC@BBBBDC9@@@?5@B<AA@B>A????9@>AB?ABBC>AAE?CAAA:;;BAAB@:::DDE>A@BAAA;::7;B?A?B?B@CBAAACABBB@C@@@;@@@@ADBBB??<00*0=:>;099=@@:;9;<A?D;:9;;8?@;:;;)4.4.3:4449444:99979////<<.//6<<<<:(:;5995&555
@N9IO0:01143:05988
GACAGAGGCCACAAGCGTTAGGCGGAATCACTGGGCTTAAAGCGTGTGTAGGCGGATCGTTAAGTGCCTTGTGAAATCCCACGGCTTAACCGTGGAATGGCTGGGCATACTGGCGGTCTTGAGCCACCTAGGGGCGACTGGAACAGACGGTGGAGCGGTGAAATGCGTAGATATCGTCTGGAACGCCAACGGTGAAAAACAGGTCGCTGGGGGTGAGCTGACGCTGAGACACGAAAGCCAGGGGAGCAAACGGG
+
BBBAB:98:?BAD>BBBB?@@=:94:>BABBBBB=BC5<<0<:A@BBCBBB?BDABBBDC>B=@;;;?B=@@?AC9AAA3::@=@@<A<?<??@:>;0000@@>70::99:<8<<8988/773318;2;=A>A5B@BB>A=C?CACA994:@>A?;;=??BC>CEB>>>>>==;;;>>=?6;7@BC@D@BB>A<;;;;);8?7C@C>>CCCB3B5;5;;;??????@@@;;;;AC8@=<9999-:::9A<??E>
@N9IO0:01149:06004
TACAGAGGTCCCGAGCGTTGTTCGGATTCACTGGGCGTAAAGGGTGCGTAGGTGGTGAGGTAAGTCGGATGTGAAATCTCCGGGCTCAACCCGGAAATGGCATTGGAAACTACCTTGCTGGAGGATTTGAGGGGGGATTGGAATAGCTTGGTGTAGCAGTGAAATGCGTAGATATCAAGTGGAACACCAGTGGCGAAGGCGAATCCCTGGAAAATACCTGACACTCGAGGCACGAAAGCTAGGGGAGCAAACAGG
+
?@>>??B?CCE>B;;;;;@BB@AB=@@=;;;@BC>;;;BB=BB=B@;9;CC@99:9BBB@DC@B;<:?B@@@BBC=???C>A?9<=993:?/;5:C5@@1:99;@5@B8:9:@=B@BBBD@BB;;;D=AB@A@@?&?<9@:@,000/7)/)544::9:9;::;3///::7:?:::??@BAA>A>@??:?A==9?::4:?A??<?BB;AA>AAA6@@@:==9/////.772333322'2962222&29557,/6:3
@N9IO0:01162:05987
TACAGAGGGTGCGAGCGTTAATCGGATTTACTGGGCGTAAAGCGTGTGTAGGTGGCTTCCTAAGTCGGTTGTGAAATCCCTGGGCTCAACCTGGGAATTGCAGTCGATACTGGGAAGCTCGAGTTCGGTAGAGGACGGCGGAATTCCCGGTGTAGCGGTGAAATGCGTAGATATCGGGAGGAACATCGATGGCGAAAGCAACCGTCTGGGCCTGAACTGACACTGAGACACGAAAGCGTGGGGAGCAAACAGG
+
BCB@@ACD>CBBA??>>?<??A?@=@@@9@A@@C<AAABB=A@@@@@@@@@=A@>BC=B<@A>BBBB@C@CBCCE?CCC>BBB=BBAC@C@CCC>C@C?BBAAAADD@@@:::5:=@ABBCCCC?AB?AAA?@<@AC@BB@C=?<?F@F@CBB>>>A?BBCC>CCBBBA???899=?8??6;5;AA>@???9?BCC>CCD@B?@?@??@9@@CBB?CBBBABAB@@@?>==99929@@BBBB:AA@@@;@@@<
@N9IO0:01131:06028
TACGTAGGGGGCGAGCGTTGTCCGGATTTATTGGGCGTAAAGAGCTCGTAGGCGGTTTGGCAAGTCGGGTGTGAAAATCCGGGCTCAACTCGGAGACGCCACTCGATACTGCTATGACTCGAGTCCGGTAGGGGAGTGCGGAATTCCTGGTGTAGCGGTGAAAATGCGCAGATATCAGGAGGAACACCGGTGGCGAAGGCGGCACTCTGGGCCGGAACTGACGCTGAGGAGCGAAAGCGTGGGGAGCGAACAGG
+
[truncated: 43,614,236 more chars]
