# Supplementary material for: Analysis of the rhizosphere bacterial diversity of Angelica dahurica var. formosana from different experimental sites and varieties (strains)
Source: PeerJ. 2023 Sep 6;11:e15997. doi: 10.7717/peerj.15997 (PMC10492537; doi:10.7717/peerj.15997)
Supplement: Supplemental Information 23 [file peerj-11-15997-s023.gz › peerj-11-15997-s023]

@N9IO0:00666:05796
TACGTAGGGTGCGAGCGTTAATCGGAATTACTGGGCGTAAAGCGTGCGCAGGCGGTTCGTTGTGTCTGCTGTGAAAGCCCCGGGCTCAACCTGGGAATGGCAGTGGAAACTGGCGAGCTGGAGTGTGGCAGAGGGGGGTGGAATTCCAGGTGTAGCAGTGAAATGCGTAGAGATCTGGAGGAACACCGATGGCGAAGGCAGCCCCCTGGGCTGACACTGACGCTCCAGGCACGAAAGCGTGGGGAGCAAACAGG
+
CCDDBBBC>@@?B@@@@@?B?BB@<@-0,0@@<A<BBBBB>BBBBABBAAA>??=??BBC>AABBA@AA@@@ABB6::;:.;B0;:;B@D=??D5:49?9=?A?A?BB<??B=8:8>?A?=A@:99A=???;;;;;;%::49=A?C=@@=@BBBBDGCCDEE>DFBB;;;BBBBBBC?CB?B?;;;@BBAA=@@@4929>?>?@@0@DC?BBBBB@??A>00000*0@;>>D99:,9>>?AAA6A???A=A??:
@N9IO0:00686:05798
TACAGAGGGGCCAAGCGTTGTTCGGAATTACTGGGCGTAAAGGGCCGCGTAGGCGGCCTGCTAAGTCGAACGTGAATCCCGGCCGGCAACCACGGGAACTGCGTCCGAGACTGGTAGGCTCGAATCCGGGAGAGGGATGTGGAATTCCAGGTGTAGCGGTGAAATGCGTAGATATCTGGAGGAACACCGGTGGCGAAGGCGGCATCCTGGACCGGTATTGACGCTGAGGCGCGAAAGCCAGGG
+
0000//5>>&5.4.4477279)//)-383/////(/-///(/8(/)/999:<=?A3814<440+/::88(--,,,(--9(-(,(,(,-(-(----(-(--/5;;@?BA;;;BA?BBA?AAAA@4;;<@@8ABDEH?CCCCDAGAF:;:;B?AC@@@BB9;;BC>AB<;<BBB@A@@AA;??<?<?AA=A>AA=@@B@B=;;5;A@@>@A=?@AD?BBB>A@@??=<==::>>499,/96::;;
@N9IO0:00694:05763
TACGGAGGGTCCAAGCGTTATCCGGAATTACTGGGCGTAAAGAGTTGCGTAGGCGGCATAGTAAGTAGGTAGTGAAATGACGGGGCTCAACCCCGTGTCCATTATCTAAACTGCTAAGCTAGAGCATGATAGAGGTAACTGGAATTTCTAGTGTAGGAGTGAAATCCGTAGATATTAGAAGGAACACCGATGGCGTAGGCAGGTTACTGGATCATTGCTGACGCTCAGGCACGAAAAGCGTGGGGAGCGACCGGG
+
;BAA=ACE=BA;?8=:::;??>?D=A=?5:;;;@8;:;@</59558A;;;;;5:@;=@@@<>C?999949@@@@A?:@CBBBGF;::BB=ABB69;BBC7??==966<=4=555:8499::?899?:99CAA@@=@@=ACB@B?BB>B;;<AABCD;;<BCCC=BA5:;;:99AB=;::4:<B496@:>>@@==?@>?<?BC?B@BBAA=A@@AC499?@A@BAA?AA:8777333&3883333&3;;5557<<3
@N9IO0:00699:05807
TACGAAGGGTGCAAGCGTTAATCGGAATTACTGGGCGTAAAGCGCGCGTAGGTGGTTCAGCAAGTTGGATGTGAAAGCCCTGGGCTCAACCTGGGAACTGCATCCAAAACTACTGAGCTAGAGTACGGTAGAGGGTAGTGGAATTTCCTGTGTAGCGGTGAAATGCGTAGATATAGGAAGGAACACCAGTGGCGAAGGCGACTACCTGGACTGATACTGACACTGAGGTGCGAAAGCGTGGGGAGCAAACAGG
+
JDCAA>AF>AA@C>A@@@<@<?AA595:19@?@A<:;9CC<AAAAB?@?CC@CC@C>@@CDD>BAAE?A@BCBBD6;:9)4@:1ADBB<F;BB<4:7:ABA<BC@BBB9AA@@A??>?@@?BBBBBB@B999BD>DA@AC@C=??5:59:9@>@@?@:>@@?=@@@@@AAAAC@@AAD@C?@>@BB=BBAB>BBC>B?ABBBBBB?BB?AB?@@AAA:;;@@AACCB?BA@;;;0;@@@AAB9BBBDD?ABA@
@N9IO0:00711:05774
TACAGAGGGTGCAAGCGTTAATCGGATTTACTGGGCGTAAAGCGTGTGTAGGTGGCTCGCTAAGTCGGTTGTGAAATCCCTGGGCTCAACCTGGGAATCAGTCGATACTGGCAAGCTCGAGTTCGGTAGAGGGTGACGGAATTCCCGGTGTAGCGGTGAAAATGCGTAGATATCGGGAGGAACATTCGATGGCGAAGGCAATCACCTGGGCCTGAACTGACACTGTGACACGAAAGCGTGGTAGCAAACAGG
+
CCCCCDCC<@;7:16///38)//:48:>7<=<<<5999AB<AAABAABB88*..*--5---95999<;=49999;3@AC:A@@<@BCC@C@CCD>D:;5::8333333394:;798995555.55.5:?949)444;@3824.4:(405>A::=;-38333&39<>>?=;;?@998/99*0+0//)////77<AD@C?BC?966>7::=0:49AB=@@@@@A@;56<<B<AAAA8;0/00,//0=9;3:=??
@N9IO0:00670:05834
TACGGGAGGGTGCGAAGCGTTATCCGGATTCACTGGGTTTAAAGGGTGCGTAGGTGGGCAGGTAAGTCAGCGGTGAAATCTCCGGGCTTAACCCGGAAACTGCCATTGATACTATCTGTCTTGAATACCCTGGAGGTGAGCGGAATATGTCATGTAGCGGTGAAATGCTTAGATATGACATAGAACACCCATTGCGAAGGCAGCTCACTACGGGAATATTGACACTGAGCACGAAAGCGTGGGGATCAAACAGG
+
::555)59;1;<///6:7560777)/)/;5/44:44)44)44(44(48444882373(388533-438899<6@ABB<BBAC@KD8=7,3,33(3177.777>/73/33;==;==443:;A8>?9??>>8=A>??;?BA:<:6;699222::9998879.2222'2228388722288::999838222'.8(..55.3475559555776=@.71272.56666.....65555,55587;;,:::::2:<72
@N9IO0:00677:05833
TACAGAGGGGGCGAGCGTTGTTCGGAATTACTGGGCGTAAAGGGCGCGTAGGCGCCTGTTAAGTCGAACGTGAAATCCCCGGGCTCAACCCGGGAACTGCGTCCGAGACTGACAGGCTCGAATCCGGGAGAGGGATGTGGAATTCCAGGTGTAGCGGTGAAATGCGTAGATATCTGGAGGAACACCGGTGGCGAAGGCGGCATCCTGGACCGGCATTGACGCTGAGGCGCGAAAAGCCAGGGGGAGCAAACGG
+
CGBBAADDDE1BB;:9BB@CC@BB@C@C?BBBBC=9:9BD<AB<@@@A@@@=:9:>?AB?C89::=<<::::AB;AAAA6@A:??@B?BC8??8>:??A<>>B=@@@ABA999?A387=<A<BB?BC>C@A@B=BCAAA?C=?:?=A@?BDABBBB?CBAB;?@:;9>?@::::99=AC?C?CCB?B?@@=@@@8<800+0@>>?BA?@@=@?AAB>@@@BB?:9924>:;>>>+94.45959$5545>09:=
@N9IO0:00682:05812
TACGGAGGGTGCAAGCGTTATCCGGATTCACTGGGTTTAAAGGGTGCGTAGGCGGGCAGGTAAGTCAGTGGTGAAATCCTAGAGCTTAACTCTAGAACTGCCATTGATACTATCTGTCTTGAATATTGTGGAGGTAAGCGGAATATGTCATGTAGCGGTGAAATGCTTAGATATGACATAGAACACCTATTGCGAAGGCAGCTTACTACGCATATATTGACGCTGAGGCACGAAAGCGTGGGGATCAAACAGG
+
CC::7;BB;CBBB?BBCC?BBF@C???=?@@@AA;AC:@;4?>3:?@BA@@@CCC=CBB@CDABBBCCBB@BCCC=;;16;@@BCC>?=?@@A?@@?BAAA?BA6::???@@AA@????=AB?BBB>A?@:9939=9=@A=BABDAA??@;;;BA??;=9:9/978A????A>999<<<<>?=?@A@CCA6::>>9>8>999929<B;;;@>=<<?>299;@@;;;;4;;9???3987;89:/;??@C=9::=
@N9IO0:00689:05821
TACAGAGGTCCCAAGCGTTGTTCGGATTCACTGGGCGTAAAGGGTGCGTAGGTGGTGGGGAAAGTTCGATGTGAAAGCTCCGAGCTCAACTCGGAAATGGCATTGAAAACTACCCTGCTTGAGGGTTGGAGGGGGGACTGGAATTCTCGGTGTAGCAGTGAAATGCGTAGATATCGAGAGGAACACCAGTGGCGAAGGCGAGTCCCTGGACAACTCCTGACACTGAGGCACGAAAGCTAGGGGAGCAAACAGG
+
DBB;;:D?ABB<B>A;;;:@@:?<<AC?AAAACB9::9@@;@C>@@:;:CC@CA>ADEG<DD;;:?CCBBCBCCB9?@993999:@BC@CAA@AEE=@?=@@@=@@FF;CCBCC?BCCC?BBBB=BACACDECCC*AABD@C?C<;:CC?BBBA@@@AAABA<A<:9:@@@A;;;AAAAA>B?BBBADCCB@;55058<CBB@@@:AB?BBC@CFC>AA;;;;;?;;4:@BAAC<@A@@BBB:DCBBC>;;;;
@N9IO0:00692:05859
TACGGAGGGTGCAAGCGTTAATCGGAATTACTGGGCGTAAAGCGCACGCAGGTGGCTGAGAAAGTCGATTGTGAAAGCCCTGGGCTTAACCTGGGAATTGCAGTCGAAACTACTCGGCTAGAGTATGGGAGAGGGAAGTGGAATTCCCGGTGTAGCGGTGAAATGCGTAGATATCGGGAGGAACATCAGTGGCGAAGGCGGCTTCCTGGCCCAATACTGACACTCAGGTGCGACAGCGTGGGGAGCAAACAGG
+
CBCCACDC>BBBC@B;;;?B?BCJ@B?B@BBABA98:;@A9A;9;A@??CD?@@?@A@A>??8?AB@@@@BBBCA899;)5990>C?@=AACCC>B?B;?@@AACBB@<ACCCB@@<@AA@?@A@::;7;BBCE?C@CCC<A<?<??9?7555<<<A?BBBB6<8=:888::@@A@D778?B>BAABCCBB?BBC=A=AA=@@=A>AA?DD:?;?A?===;;>::?@>A@CBCB@@A=99::*9>>?A:A@@<
@N9IO0:00697:05814
TACGGAGGGTGCAAGCGTTATCCGGATTCACTGGGTTTAAAGGGTGCGTAGGCGGGCTTGTAAGTCAGTGGTGAAAGCCCGGGGCTTAACTCCGGAACTGCCGTTGATACTGCAAGTCTTGAGTACGGTTGAGGTGGGCGGAATACATCATGTAGTGTGAAATTCGTAGATATTAGGAAGAACACCAGTGGCGAAGGCGGCCACCTGGCTCGGTACTGACGCTCAGGTT
+
BC;;:<DC=ABAB?BCDC@BAB<@9893:99::9.:=/;4(4:088?AAAB?BBD=BB?BBB<A@@ABBB=;;55)589(333&3728499:8<8<8?@==699244<<;;490)/9/0*/::=@<<)5.555.55909=;>=CCCBBB@B;00@00////)5.555559;A>@BFBDACD@;;;ADCCB@;;;=A=AB?A;>@:<85544<<AAB:5555:9:==7;4
@N9IO0:00699:05833
TACGAAGGGTGCAAACGTTGCTCGGAATCATTGGGCGTAAAGCGCACGTAGGCGGCCTTGTAAGTCGGATGTGAAATCCCTCGGCTCAACCGAGGACGTGCATCCGAAACTGCAAAGCTCGAGTATGGAAGAGGGTCGCGGAATTCCCGGTGTAGAGGTGAAATTCGTAGATATCGGGAGGAACACCAGTGGCGAAGGCGGCGACCTGGGCCAATACTGACGCTGAGGTGCGAAAGCGTGGGGAGCAAACAGG
+
BAB;:4;A=BB@BA?0006@@:BB?B9<;BC<@?3==9=@9@:9;>;A@=<<78-3-32>>>7@A<A5:;59<<=4;@;3;<@7@BBB8>7:@A?C?@@AAAAB?CCC<A:::DD<BA@@B:;;BBB>B>BAAA:AAAAC<C:C:A<5A8BBBBA<A;???<4;7<<<>BB???DCD>BB?A>A@@=A@><;>AA?B@BB?>??B?CBD=B>B@BB@BAAABB@A;;:;@>>>@7@9;9766+<<775-:7;2
@N9IO0:00711:05829
TACGTAGGGTGCAAGCGTTAATCGGAATACTGGGCGTAAAGCGTGCGCAGGCGGTGATGTAGACAGGTGTGAAATCCCCGGGCTTAACCTGGGAACTGCATTTGTGACTGCATCGCTGGAGTGCGGCAGAGGGGGATGGAATTCCGCGTGTAGCAGTGAAATGCGTAGATATGCGGAGGAACACCGATGGCGAAGGCAATCCCCTGGGCCTGCACTGACGCTCATGCACGAAAGCGTGGGGAGCAAACAGG
+
@AAB<BBD<96;E@C000;=*--5(-*//7555)499<=6=>CAA>AA9929923====..---6869<<<<=8=BB=8AA4<C?A?A6;;?8?59::::;B;A@@@AAB@??99:AA?:9:BAA<@;;;;:::)9?@=A?B@C?BCCC;;;A;;;;;@@;@BBBB@@@;<;DCC>::5:5;@@5;;@@=@CC@C@A@?@BCC8AAA<A?AAA@AA>;000:0//::=AA?@5@887CCC5??:99+9@@<
@N9IO0:00667:05863
TACGGAGGGTGCAAGCGTTATCCGGATTTACTGGGTTTAAAGGGAGCGCAGGCGGACTGGTAAGTCAGTGGTGAAAGCCTTGAGCTTAACTCGAGAACTGCCATTGATACTATCAGTCTTGAATGTTGTTGAGGTTTGCGGAATGGGTCATGTAGCGGTGAAATGCATAGATATGACCCGGAACACCTATTGCGAAGGCAGCAGGCTAAACAAATATTGACGCTGAGGCTCGAAAGCGTGGGGATCAAACAGG
+
CCCB?A?@:@B@A>B@A@?BBC>@=?GC=ABAA@8@A9@@9@>69;;CBBB@BB?C??@?BB:;;CCCCC@BBAA;B?8<9?;;:A=@<@BBBBBB@B;<;>AA?BABBBAAAC???A@<@??>@@99:45=@8B?>BBB@B@BDD?BBAAA??@@@<@BBE>;9:8:@?AAD?@:>8(4.45>>A8=:?659@A8=8<;;:55.59993;<=6=EE@CBBBA9377-389==A;A:::CBC9BBBCB=@@@=
@N9IO0:00677:05860
CACGTAGGGGACGAGCGTTGTCCGGATTCATTGGGCGTAAAGCGCGCGTAGGCGGTTGCGCAAGTCGGTTGTGAAATCCCGGGGCTCAACCCCGGGACTGCGTCCGATACTGCGCGACTGGAGGCAGGTAGGGGAGATCGGAATTCCTGGTGTAGCGGTGAAATGCGCAGATATCAGGAGGAACACCGGTGGCGAAGGCGGATCTCTGGGCCTTGCCTGACGCTGAGGCGCGAAAGCTAGGGGAGCGAACAGG
+
CCBCBCCBB7B@BAAACC@CBB?B=AA?ACB9>>6@??<808334:>@@BB@CE<E6;;ABB9B@<<8B7?ACC@8CCC>CCC9A@@@=BBB7?A89::::@@A?@@AC@A@BBB;;;CI?AB????=@@@@@2<@A:<;?A<A?A=AB>?@@BBBB=B::9/9?=@AAAAA@@?@<7;?>B?BCD@E?@@?BCB>B?BA?@A???AAA;@?A<??;@@?@@>?>::6:@@@@C<AAAAAFD9BBBBA>>???
@N9IO0:00680:05878
TACAGAGGGTGCGAGCGTTAATCGGAATTACTGGGCGTAAAGCGCACGTAGGCGGCTTGGTATGTCGGGTGTGAAATCCCCGGGCTCAACCTGGGAACTGCATCCGAAACTGCCTTGCTAGAGTATGGGAGAGGGAAGTGGAATTTCCGGTGTAGCGGTGAAATGCGTAGATATCGGAAGGAACATCAGTGGCGAAGGCGACTTCCTGGACCAATACTGACGCTCAGGTGCGAAAGCGTGGGGAGCAAACAGG
+
CCCBBBBB=BA@A@@999?B?BBD?B@C@B998?8@?AAA799AADDBAAB@CC?BA=@=:;;BBBCE>BB?@@F=AABC:BC<A?BA<>;:;;6;?BBCA@@C?ABA;A;;;@B@BBBBBBCBBBCB=A@@AB=A?BBB>B?BJ?G@FABAAABBB@AA@B<BBAABBAACBCCB=A=B>B>BC@A@@@@?BBA@D@BBBCE?C=@@=AA>A?ABBCCBAA@??@@=@?=?@@5::CAAAB5:9:@@6=992
@N9IO0:00695:05863
TACGTAGTGGCAAGCGTTGTCCGGATTTATTGGGTTTAAAGGGTGCGTAGGCGGCCTTTTAAGTCAGTGCTGAAATACTCTAGCTTAACTAGAGGGGTGGCATTGATACTGAAAGGCTTGAGTGAAGTCGAGGTAGGCGGAATTGACGGTGTAGCGGTGAAATGCTTAGATATCGTCAAGAACACCGATAGTGAAGACAGCTTACTAGACTTCAACTGACGCTGAGGCACGAAAAGTGTGGGGATCAAACAGG
+
CCBA@;;55.4:7<<BB?A@D?C8::C>CC@DD>DC>==5<<4555;;::;00)/)///&/)44;<@BCBCCCB=;:;ABC;;;F@C>AA@A;;;;&9929:<7<BBAAA;;;)929?;AABB@<<;@A::89ABB@CCAD>@<@A;;6;BA@ACB@AAAC>BBBA=??@@@@;;;BB?BB=AAA7::CAA?????@???CC=?@@@@@AA>@@<@@;;;CD;;;B>BBC:999&9=<@@BB8@<BAA:9;:;
@N9IO0:00696:05861
TACGTAGGGTGCAAGCGTTAATCGGAATACTGGGCGTAAAGCGTGCGCAGGCGGTTGTGCAAGACAGGTGTGAAATCCCCGGGCTTAACCTGGGAACTGCACTTGTGACTGCACGGCTGGAGTACGGCAGAGGGGGAGTGGAATTCCGGCGTGTAGCAGTGAAATGCGTAGATATGCGGAGGAACACCGATGGCGAAGGCAGTCCCCTGGGCCTGTACTGACGCTCATGCACGAAAGCGTGGGGAGCAAACAG
+
CCCECDDD>9;9B?AABA<A<@A=:A-00<===8??@BC=BBA@@@CBCC?CD?C?CBCBB<?>@@?;@A???B>BFDD:CC;993939:@@@<@?A=898;86A;AAA???A9849??:??@BBB?B>=;:999*86863=*.(-(,(**********,-66(33333366-,,,*,(,,(,,5--(/8880///(/(/873333&333(3178888:69866...67999522'26<8788)5:575.75:
@N9IO0:00709:05894
TACGTAGGGTGCGAGCGTTAATCGGAATTACTGGGCGTAAAGGGTGCGCAGGCGGCTCCGCATGTCGGGCGTGAAATCCCCGGGCTTAACCTGGGAATGGCGTCCGAAACTATGGAGCTGGAGTGTGGCAGAGGGAGGTGGAATTCCACGTGTAGCGGTGAAATGCGTAGAGATGTGGAGGAACACCGATGGCGAAGGCAGCCTCCTGGGCCAACACTGACGCTCATGCACGAAAGCGTGGGGAGCAAACAGG
+
AACCCCCC=?@?@@@BBB@B@CCC@D@D@CBAAA9?@;<;/9;2445@=<<600)/:A=ABA9::AAA9A;4:=>5:;99*9<2@A<A<B?BBC;@=@C=B@DD?BBB<BC@AA?;;;BC@CCCCCC=?:::@C;>@6;;?A@CADAEDDBBAABDD?CBBB=BGCCBAAIIGCCCB?BB<@====:???@=ABC?B8::@@=@@;@BB=A=@=@ACDCBAAAA?=9:9;;;;;0;AABCFF9BBBCH?FBB?
@N9IO0:00665:05952
GACAGAGGTGGCAAGCGTTGCTCGGAGTTACTGGGCATAAAGGGCGCGTAGGCGTCGTGCACGTCCGAAGGGTGGAAATCCCCGGGCTTAACCCGGGAACTGCCTCCGATACGGCGCGACTTGAGTGCGGGAGGGGAGAGTGGAACTCCTGGTGGAGCGGTGAAATGCGTAGATATCAGGAGGACGCCGGTGGCGAAAAGCGACTCTCTGGTCCGCAACTGACGCTGAGGCGCGAAAGCCAGGGGAGCAAACGGG
+
B:;:BAA;A@=AA9::AA=A::;B?:::=A?>?B;?9::@/::5:?@A?@?=A@@??AA90.2,,(,*(**(*-(--(--99&--(/34:7:;29929+////5//)/6/474=>855??=8=<>9:999,4><C+95549;39.55;555./;)///95:8992444<<<<<<?5;0<6;;*0/::5;)/5.55555&5;<<566;>;;7;=8=5:49@@9:9@@@?@;?:::99,9817=?=-87;<;5=>?9
@N9IO0:00673:05924
TACAGAGGTGGCAAGCGTTGTTCGGATTTATTGGGCGTAAAGGGTCCGTAGGCGGTTTGGAAAGTCAGATGTGAAATCCCACAGCTCAACTGTGGAACTGCATTTGAAACTTCCAGACTAGAGTGTGAGAGGGGTAAGGGGAATTCCCGGTGTAAGGGTGAAATCTGCAGAGATCGGGAGGAACACCAGTCGCGAAGGCGCCTTACTGGCTCACTACTGACGCTCAGGGACGAAAGCTAGGGGAGCAAACAGG
+
CBBBBAA;@B=?A<?=8829817<7<<>6;@>AC<ABABC?CC>CC?BBAD?;;6;?9>?BB<BBBBB@?@?@@A=BCC=BB9;;BBB@FBBBB?A?A;:5<<<3;;?4;A:>9;;;;;;===55/:/0/7;;+//)555&57<8=>6=8:@55.4;29=>A8955;A===BBBB==7=>9<8@@@7AB=B::>@*/(/99(0(7<77,788=>??@>><333?>CCC=CCCDJ=;;BA@@@3ABCBB=B@A=
@N9IO0:00676:05928
TACGAAGGTGGCAAGCGTTGTTCGGATTTACTGGGCGTACAGGGAGCGTAGGCGGTTGGGTAAGCCCTCCGTGAAATCTCCAGGCTTAACCTGGAAAGTGCAGAGGGGACTGCTTAGCTAGAGGATGGGAGAGGAGCGCGGAATTCCCGGTGTAGCGGTGAAATGCGTAGAGATCGGGAGGAAGGCCGGTGGCGAAGGCGGCGCTCTGGAACATTTCTGACGCTGAGGCTCGAAAGCGTGGGGAG
+
CA@@>,0-0??>A@B;;;>@@<@=;?AA<?@CBC=BA@@@@??9;;;ABBB?CB?C@CF=BB@CCH?CC???B@A<AA@@6;<=AA5<7;;AA?DD6:;ACCBBCEE4;666:B=BBBBBBCC@CCGD=BCDC>@@ACCCAC?B?BD>C@C@@??@@<@BAA<A@@@A@@?BB<==9099495@5;)/)/94:/6.589;6;=<9;;;4949555)555595555555999999)4444===+=<
@N9IO0:00679:05955
TACGTAGGGCGCAAGCGTTATCCGGAATTATTGGGCGTAAAGAGCTCGTAGGCGGTTTGTCGCGTCTGCCGTGAAAGTCCGGGGCTCAACTCCGGATCTGCGGTGGGTACGGGCAGACTAGAGTGATGTAGGGGAGACTGGAATTCCTGGTGTAGCGGTGAAATGCGCAGATATCAGGAGGAACACCGATGGCGAAGGCAGGTCTCTGGGCATTAACTGACGCTGAGGAGCGAAAGCATGGGGAGCGAACAGG
+
IEHCCBBB;@A@A=A?@?>;<;?A?B=A;?@9@@8??@AA9?:99>588==9?@>@D@DBBBBBBB;9:=A@@@?389?7<>>166>>5::939.4499<994>BA5=>>><6=>?AAAAAAAABAAAA;;;;.9?ADCD@B?B<@<AA=ACCCCCC@BAAF=AA@BBABBBBCBB<16:;?4=BB?AA@C@CBC@C?BBB?=<@AABB>BCEAE?CCAA@BBA;;;>AB@@A=,5:9:BBC8@@@@A?;;;?
@N9IO0:00681:05918
CACGGGGGGAGCAAGCGTTGTTCGGAATCACTGGGCGTAAAGGGCGTGTAGGCGGTTCGGTAAGTGAGATGTGAAACGCTCGGCTTACCCGAGGACCTGCATCTCAAACTGCCGGACTAGAGTATGGGAGAGGATGAGGGAATTCCTGGTGTAGCGGTGAAATGCGTAGATATCAGGAGGAACACCGGTGGCGAAAAGCGCTCATCTGGCCCAAATACTGACGCTGAGGCGCGAAAGCTAGGGGAGCAAACGGG
+
AA;;;;;;%5555499@A;<<9;;7;:>BC@?AD=;:9AB<BB=BCDCBBB?BC?C@BB9BC9B@@;@ABB@??>8:9:;;929>045=7AB=>BA>BA???B@AA@:A???>B???@???AA??>>455==7@;;;A>6>:=?B@CC?@@>@959:>@BB<:66>665=55955;4//)/)///)/37;)/4444&4888:>>@@A@<??*99(5:::;;;A;<===8AA000;)///66>@166@>>4@@<:
@N9IO0:00684:05921
TACGAAGGGGGCTAGCGTTGCTCGGAATCACTGGGCGTAAAGCGCACGTAGGCGGCTTGTTAAGTCGGAGGTGAAATCCTGGAGCTCAACTCCAGAACTGCCTTCGATACTGACGAGCTCGAGTCCGGGAGAGGTGAGTGGAACTGCGAGTGTAGAGGTGAAATTCGTAGATATTCGCAAGAACACCAGTGGCGAAGGCGGCTCACTGGCCCGGTACTGACGCTGAGGTGCGAAAGCGTGGGGAGCAAAC
+
CCCCC@BBAB1:;;B;;9@DCC@@???BBCC@@A>BB@CE>BA@@A;AAAA@BB9<>;D>9A8ADCC6:>9???<7=B9BC?@@@AAA147<7B=>>BAAA=@=@>>?A733?>;9997??733<6A<6>9?@<@@@@@A:=29<7755888::8553222;3:6>9?><<;=?<AA>B?BB?@?@@FBBB?B>>9=900*088;87717<8=?@@AA:77AAB>@??A@???A9@@@@@AA8AA<;;17
@N9IO0:00685:05927
TACGTAGGTGGCAAGCGTTGTCCGGATTTATTGGGTTTAAAGGGTGCGTAGGCGGCCCTGTAAGTCAGTGGTGAAATATCTCAGCTTAACTGAGAGGGTGCCATTGATACTGCGGGGCTTGAGTACAGATGAGGTAGGCGGAATTGACGGTGTAGCGGTGAAATGCATAGATATCGTCAAGAACACCGATAGCGAAGGCAGCTTACCAAGCTGTAACTGACGCTGAGGCACGAAAGTGTGGGGATCAAACAGG
+
CCCCCAA=AA<@C@BBBC@BBLAD@BAA<AD<AA;AD5??9?;8;ABBB?@<994:;.9?@;=ABABCBC@BBBD>CCCCEBBBBB<A<BC@A@CCG=CBC<@?9@BAB<;9@A@@3>>5:AA;AABBC<B<B@BBC7<B?B=@798@@>BBBBBCB?BBA?8@@@@ACBABBBBBBCC???;?A@49;A;::@@5<4:<:<=3=;39244455?;@@AABEGBAA<7::<999,4999:<=+:99;B<;:<?
@N9IO0:00687:05945
TACGGAGGGAGCAAGCGTTACTCGGAATTATTGGGCGTAAAGGGCGCGTAGGCGATCGGGCAAGTCAACTGTGAAAGCCCCGGGCTTAACTCGGGAAGTGCAGTCGATACTGCTTGATTTGAGTTCCGGAGAGGAAGGCGGAATTCCCGGTGTAGCGGTGAAATGCGTAGATATCGGGAGGAACACCAGTGGCGAAGGCGGCCTTCTGGACGGATACTGACGCTGAGGCGCGAAAGCTAGGGGAGCAAACGGG
+
ABBB=<;C>;;;B=@;;9.44444.37;28904425<<=C7B?8??:<?A@<@@=??AA<ACABB@@=@;;<AAA<@@BD4@@=@@?D=A;=9A>E29:;BAB=BBBA@ACCCG?AACC6;;@@=?;==?=<=13134<<-4389=>6?9987;;@@=99;L?DCCHCCA@@@AAAB=AA<?<::;=@@CE>ABD?C@<;8;?B@BBC@BBC?BBB;;;CC@A@BAA>;<9999,9@@9999+5555<056>4
@N9IO0:00701:05910
TACGTAGGTGGCAAGCGTTATCCGGAATTATTGGGCGTAAAGGGTGCGTAGGCGGCATGATAAGTCTGAAGTAAAAGCCAATGGCTCAACCATTGTAAGCTTTGGAAACTGTCAAGCTAGAGTACAGGAGAGGTTAGTGGAATTCCATGTGTAGCGGTAAAATGCGTAGATATATGGAGGAACACCAGTGGCGAAGGCGGCTAACTGGCCTGTAACTGACGCTGAAGCACGAAAGCGTGGGGAGCAAATAGG
+
A>A@>00,0<8<@,::;;@CCC@C@C@B>BB@BC>???BB<AC>:;;AAAB???=?AAAAAA<?@AAAC?BBBCC9AA?C?AA?@AFDAF?AA;;;CGBBBD;;8;D;@@ABCB>BBC;;;BABB@@<@==@8>;0//7)/)/)4.4448:<>>>C>B@@@4599@999@@A@@CC49;7<7<@@>A;;;5;;:3:;@C?BEE?B?@<?=?A@?@BBBBBBBB@?;?;00000+0;;=?AA8AABAA8?=;2
@N9IO0:00712:05933
TACGTAGGGTGCAGGCGTTAATCGGAATTACTGGGCGTAAAGCGTGCGCAGGCGGCTTCCTAAGTCAGATGTGAAATCCCCGGGCTTAACCTGGGAACTGCGTTTGAAACTGGGAGGCTGGAGTGCGGCAGAGGGGGGTGGGAATTCCACGGTGTAGCAGGTGAAAATGCGTAGATATGTGGAGGAATACCGATGGCGAAGGCAGGTCTCTGGGCTGACACGTGACGCTCATGCACGAAAGCGTGGGGAGCAAACAGG
+
BBBBBAAA;ABB;;7;A?5;6;@@;B?C?BB;;;0;@@=@:@AA;;:;;@@>?@=@@:>8<@?BB@?:A:3898423?==/74/3A4@4>5>??8?070?=9=;*/08(/---(//(//83///:;;4887757777$252'54<8;*///)/75---//)//000&:8::@<<AA@33382889<8>@@9@B>=59//)/(/68566:;9992333:7333366////:>:??9933=2;888;77+739<<3<=?4
@N9IO0:00672:05982
TACAGAGGGTGCAAGCGTTAATCGGAATTACTGGGCGTAAAGCGCGCGTAGGCGGCTGCCTAAGTCGGATGTGAAAGCCCCGGGCTCAACCTGGGAACTGCATTCGATACTGGGCGGCTAGAGTATGAGAGAGGGAGGTAGAATTCCACGTGTAGCGGTGAAATGCGTAGATATGTGGAGGAATACCGGTGGCGAAGGCGGCCTCCTGGCTCAATACTGACGCTGAGGTGCGAAAGCGTGGGGAGCAAACAGG
+
BBB;;:CC=AB?>9?998=@=?@B>A6;6;@@AA=@@?BC=BBCBCBBBBC?CC@AACA>AC@CECC=B;55;;@8@@@?2FG;9;CB;A=A?@9@>A@ACBB@BBBBBBBAD=9959BAA9:9@???AAAAAD=@@>AABC@B?B?BBA>:>;;;?;@?@?9@@AA?A?BA@>@<;29:2:27A?8?<9:3:AB6;6;B<@=;;6;A?AB;;49;;@@@AA@@;;;;@@@@@B=CAAABBB8@@CCE?CBA=
@N9IO0:00676:05987
TACGTAGGGTGCGAGCGTTAATCGGAATTACTGGGCGTAAAGTGTGCGCAGGTGGCCGAGCAAGTCGAGTGTGAAATCCCCGGGCTTAACTTGGGAATTGCGCTCGAAACTACTTGGCTCGAGTGTGGCAGAGGAAGGTGGAATTCCACGTGTAGCGGTGAAATGCGTAGAGATGTGGAGGAACACCGATGGCGAAGGCAGCCTTCTGGGCCAACACTGACGCTCATGCACGAAAAGCGTGGGGAGCAAACAGG
+
ABB@B;;;8;BBB@@AAA=@;@==;@?C@CC@@@<ACCDL>CBA@CAA@9949?:?;===::6:@@A???BDA@@;????6@@:>?@C>AA=??5?8<17789?BCB?6;AA@C1:/9C;=7;;;;=9=B;9737)/(//(.0917.9;<==:@@AA<@;<A<AABB>C?D???@BB49:5;.3995344=9==?9?;?:::>A<AAAA9A:A>A@@@;:9;;8344<=8:4444&4:@?BDD8@AACG?CBCA
@N9IO0:00680:05982
TACGTAGGGTGCGAGCGTTAATCGGAATACTGGGCGTAAAGCGTGCGCAGGCGGTTTTGTAAGCCAGATGTGAAATCCCCGGGCTTAACCTGGGAATGGCATTTGGGACTGCAAGGCTGGAGTGCGGCAGAGGAGACTGGAATTCCTGGTGTAGCAGTGAAATGCGTAGATATCAGGAGGAATACCGATGGCGAAGGCAGGTCTCTGGGCTGACACTGACGCTCATGCACGAA
+
CCCB@@@@:;;;@@@@@@=A<AA@7@=AA@??A;;::>>3;@<<@@??AA=AB?ABB9?@C?CB799????AAA/38AA6?;5;>8=7<7<>>6E?AA>AABD=CB>BCBAA>;@;>00+/=;0/57;<>>F=@@@>=<497<3<5==4;:=>=>?@:;8=/85:;A<=<>>8689*/..5.5<=49>==377:2737995::22299/7655566755...33336;79687
@N9IO0:00685:05998
TACGGAGGGGGCTAGCGTTGTTCGGAATTACTGGGCGTAAAGCGCACGTAGGCGGCGATTTAAGTCAGAGGTGAAAGCCCGGGGCTCAACCCCGGAATAGCCTTTGAGACTGGATTGCTTGAACATCGGAGAGGTGAGTGGAATTCCGAGTGTAGAGGTGAAATTCGTAGATATTCGGAAGAACACCAGTGGCGAAGGCGGCTCACTGGACGATTGTTGACGCTGAGGTGCGAAAGCGTGGGGAGCAAACAGG
+
@@BC@CCHCH5HCCCCCC?BC@CC@B@B@CCBFF>AAAEE>@@@CC@A??@;:;5;A@AC=B>BBBAA;;7;AA@8>::.:<<0.---0588&-(-188::6=B8BAAAAA@@BA=@@A=??<@?=><:==00,0<<<@@>B?B?B?B@@ABA@A;:5:;995:?DCDBBBBCC<@@797:??ACC@BAAA?BBB>B?;;7;BAAABB?AAAAA?BB@BBDCCBCBB>BA@:::,;@CCCCC<BBBCC=BBB?
@N9IO0:00689:05968
TACGGGGGGAGCAAGCGTTGTTCGGATTTACTGGGCGTAAAGGGCGCGTAGGCGGCCACCGCAAGTCAATTGTGAAATCTCCGGGCTTAACTCGGAAAGGTCAACTGATACTGCGGGGCTAGAGTGCAGAAGGGGCAACTGGAATTCTCGGTGTAGCGGTGAAATGCGTAGATATCGAGAGGAACACCTGCGGCGAAGGCGGGTTGCTGGGCTGACACGTGACGCTGAGGCGCGAAAGCTAGGGGAGCGAACGGG
+
BBBBBBBB';;;;69ACB<@?@@@7;@D8?@<<;.;??=<)44)4<<<@@A>;:087<B?BBB=???;7@8?8?CC>???B?BB<AA@C?BBBB@CB<@??@@<@8::@A@877877&39;=8;8877333888.::6::=6:6:6::85/55555592<>>A7ABBB>>>=98999;=@A=><???5:825,255/505::0955587709:8975...33333....(.7.22905<=?ABB8AABBB>AAC;
@N9IO0:00692:05987
TACAGAGGGGGCAAGCGTTATTCGGAATTATTGGGCGTAAAGGGCGCGTAGGCGGCTTTGCAAGTGACGGGTGAAAGCCCTCGGCTTAACCGAGGAACTGCCTGTCAGACTGTGAGGCTTGAGACCGGGAGAGGTGAGTGGAATTCCCAGTGTAGCGGTGAAATGCGTAGATATTGGGAGGAACACCAGTGGCGAAGGCGGCTCACTGGACCGGAACTGACGCTGAGGCGCGAAAGCGTGGGGAGCAAACAGG
+
CCCC@@@A@A0AC<@;9:=@B4955?;@5:9@CG>BABBF>BB=BCCBA@@=>?9?AB:AAA?ABAAAAA;BA@A9AA@9A@@7<;?B<@=@CB?B?BBCC@@??AABCBAAAA>?=?B?BAAAA=@@9????>:::@@B=B6;6;A9@@@BBBBCB@B;;;0;A@ABBBBAAB5<<7;B>D?BBC@DBCB?BBB@C?BB>BBBABDE?CB@D@C=@@@ACBBBAAA>@:::@B0;;@====2==>@@9:992
@N9IO0:00708:06007
TACGTAGGGTGCGGGCGTTAATCGGAATTACTGGGCGTAAAGCGTGCGCAGGCGGCTCCTTAAGTCAGATGTGAAATCCCCGGGCTTAACCTGGGAACTGCGTTTGAAACTGAGGGGCTTGAGTGTGGAAGAGGGGGGTGGAAGTTCCAGGTGTAGCAGTGAAATGCGTAGAGATCTGGAGGAACACCGATGGCGAAGGCAGCCCCCTGGGCTAACACTGACGCTCATGCACGAAAGCGTGGGGAGCAAACAGG
+
CCBBCCBG?BBBBB=BCC@C@CA?;@294;AAAC>DDCBC=BBB@@@BC@@<@@9@@@;>7:<ABBA<A@>@B==7=D>>1@:1336A6B8CBB<B=@@CAA@C8?>A6;=73:33&37688BDBBB6A4>666666%7:450221=3;70;9;==;52299=3;;559A@AA>822<8?<8<8<;@?B@??9@;;6:4=BA@<<<'373(333-388<:9666///9=<>ABBB=A@@99::(87<7<2?=@=
@N9IO0:00684:06049
TACGTAGGGTGCGAGCGTTAATCGGAATACTGGGCGTAAAGCGTGCGCAGGCGGTGATGTAAGACAGATGTGAAATCCCCGGGCTCAACCTGGGAACTGCATTTGTGACTGCATCGCTGGAGTGCGGCAGAGGGGGATGGAATTCCGCGTGTAGCAGTGAAATGCGTAGATATGCGGAGGAACACCGATGGCGAAGGCAATCCCCTGGGCCTGCACTGACGCTCATGCACGAAAGCGTGGGGAGCAAACAGG
+
FDBCBCCD>BBBBAA@@@<A?BAC@C8:;C@??:@>@BB=ABBDA@?A;;4::29>>=B::3:?99:@A:9;;;6;BCC:CD<A;;;>B?DMM>B?CCBBABB=BBCBA@@@AABBBBB?BBBCCC?A@@?AAAA2@@@?B?B?B?BBAACB@A@BBCBCC>AAAC@@@A@@@A@@;@@;@<?AA=ABAA?ACC?A?@@=@BCC;BBB?B@CCCDCAAA;;;@@@@AA@A@@B7::::BAD5:::BA9@A@<
@N9IO0:00685:06045
TACGTAGGTGGCAAGCGTTGTCCGGATTTATTGGGCGTAAAGCGCGCGCAGGCGGTTCGTTGCGTCCGAGGTGAAATCTCCCGGCTCAACTGGGAGGGGTCTTCGGATACGGGCGGACTTGAGGAGAGCAGAGGTGAGTGGAATTCTCGGTGTAGTGGTGAAATGCGTAGATATCGAGAGGAACACCAGTGGCGAAGGCGACTCACTGGGCTCCACCTGACGCTGAGGCGCGAAAGCGTGGGGAGCGAACCGG
+
FCBBCCDA@@;?A:>>@A=?@B?C=AAA<AB?CD>???AA59::;@@AABC?@A=@=AA@=B@@@C?@BB?BCCC>CCCCB<A>ABBB@B@>>6;;;;-;@B@CC@CA@ACD>CB?BBB?BBB?BA@@@@@@@@B@@@CE>B=A>AACC@AAAAABB?CBBB=ABABBB@B?@ABBBABB?B?B??;?@@@:>=B<@<@BA@@@???AB<???@CC?BBCBB@?=9:4:====>9@???CDE:BBAAA?A??;
@N9IO0:00703:06030
TACGAAGGGGGCTAGCGTTGTTCGGAATTACTGGGCGTAAAGCGCGCGCAGGCGGTTCTTCAAGTCAGAGGTGAAAGCCCAGAGCTCAACTCTGGAATGGCCTTTGAGACTAGAGAACTAGGGTACGGGAGAGGTGAGTGGAATTCCGAGTGTAGAGGTGAAATTCGTAGATATTCGGAAAGAACACCAGTGGCGAAGGCGCTCACTGGCCCGTTACCGACGCTCAGGCGCGACAGCGTGGGGAGCAA
+
>>959.5555$55555;;4;>>BA=B>B=AA@AD:;9BB@6B@AA;<9;=<;;;6;6;9:?>9999>;;:<AA>B6;9:)793379@@=BB@?@6949?>@=?@9=999?@:;9:>6>>999)444;;29=9:2599;@B>@?B?B???BB@@@@@A=;:;9,;39::@AAB@>==:.;;)5:7<AB?A?;;9<AB=C<;;5<:B?:9193(3829;7;;;94437716////8678333==1<<;:;
@N9IO0:00705:06045
TACCTGCAGCCCAAGTGGTGCTCGTTATTATTGGGTCTAAAACGTCCGTAGTCGGCTGAGTAGATGCCCGGGTAAATCGCAGCGCTCAACGTTGCGAACTCCGGGTAGACCGCTCGGCTAGGGAGTGGGAGAAGTGCGAGGTACTCTGAGGGTAGGGGTAAAAATCCTGTAATCCTTGGGGGACCACCAGTGGCGAAGGCGTCGCACTAGAACACGTCCGACGATCAGGGACGAAGCCCTGGGGCGCAAACGGG
+
CCC=BBB96:C:@>BBC@BCCB;9<:;;>BA@CC>BBCDCC9:89?048????>;>A@?AB???A???7?A9BAA:A>??AA@@@B?@8?:?,29@A>ACC@CC>CAABC6@<?>?=CA===0557==199;2;=ABBAA<;=>@=>=555-58:99+26222$597==55,2638.5555(229>?:=>?A=AAA<A:857777<=9;8928A;::@====>:;;;;A3;;AA;:::6:=DD6;;;BB:AAB:
@N9IO0:00667:06067
TACGAAGGGTGCAAGCGTTACTCGGAATTACTGGGCGTAAAGCGTGCGTAGGTGGTTCGTTAAGTCTGATGTGAAAGCCCTGGGCTCAACCTGGGAATTGCACTGGATACTGGCGGGCTGAGTGCGGTAGAGGATGGCGGAATTCCCGGTGTAGCAGTGAAATGCGTAGAGATCGGGAGGAACATCTGTGGCGAAGGCGGCCATCTGGACCAGCACTGACACTGAGGCACGAAAGCGTGGGGAGCAAACAGG
+
CCDAA=@A:@A@A?B@@@@C@@@A8B6:07<<;@=::;C>6BCBBCBBBCC?BB?B?BBB?B@BBBDCCBBCB@<05;=6CCE7DBCC:D:CC?7@<A<<AACCC7@ACD::6;A<8@B>>>66;B@AA;;;=@;;5;;5;;A;A?8626A>>>?5;;AAA<A@@@:;;C@;4444)49.5499999@>@5;:;.:.9@?C@CC==@5:@<@?=<<=BBBB><=00)/8//9>4=??;;99&44@>@6>?@5
@N9IO0:00669:06078
TACAGAGGGTGCGAGCGTTGTCCGGAATCACTGGGCGTAAAGGGCGCGTAGGTGGCTTGTTAAGCGTGTGGTGAAAGCCCGGGGCTCAACCCCGGGTCTGCCATGCGAACTGGCAAGCTGGAGCATAGTAGAGGCGGGTGGAATTCCGGGTGTAGCGGTGGAATGCGTAGATATCCGGAAGAACACCGGTGGCGAAGGCGGCCCGCTGGGCTATTGCTGACACTGAGGCGCGACAGCGTGGGGAGCAAACAGG
+
CDG;;:CF>CCBB@??AA<??C@C?B?AAACABB=BBBBB>CC>BBAAABC?::8;C?ABAG?BB::9BCABBBC8;;@9@BC8ABBB?BBB;BC<BBA???BBDBBA?CBB?BA<>>A?9??899A@@?A?>9:::-:B<A?B?A=AB;@@AA@@A=AB7;9;CBDBCBCBBBBAD>A>@@:::9;>;>@498?2929B9>@;@BCCF>BCBB?AAA@@@@@BA@@=AAA@ABBBBBBDCD:;;;BC;CCC6
@N9IO0:00680:06070
TACGAAGGGTGCAAGCGTTACTCGGAATTACTGGGCGTAAAGCGTGCGTAGGTGGTTCGTTAAGTCTGCCGTGAAAGCCCCGGGCTCAACCTGGGAATGGCGGTGGATACTGGCGGACTAGAGTGCGGTAGAGGGTGGTGGAATTCCCGGTGTAGCAGTGAAATGCGTAGAGATCGGGAGGAACATCTGTGGCGAAGGCGGCCACCTGGACCAGCACTGACACTGAGGCACGAAAGCGTGGGGAGCAAACAGG
+
CBB;92;B;;;;C?A::;?ABBBB??4839@@@?<>@@AB=B@@@A@?9;;@AA?A@BBJ@F@CCCCCC:B@999.;;55&5=6>@@D@D@CA@5<200)/;2<<<=?@@@@7??<?A@>?:A@@@A=A@@883,7A;@C?B:?5>A9B?BBBC???AA???77=ABABABAA:89?4>?6:299:=@9::=::8?A>@@9>3999>A>AB?@::9?=<78773337,9=>=@@<A@@@BBB:B;;;B<BAA<
@N9IO0:00699:06090
AACGTAGGACGCAAGCGTTATCCGGAGTTACTGGGCGTAAAGCGCAAGCAGGCGGTGTCACAAGTGGGCTGTGAAAGCGCCCGGCTAAACCGGGCGAGGCCAGTCCAGACTGTGGTACTGGAGGACAGCAGAGGCGGGTGGAATTCCGGGTGGAGTGGTGAAATGCGTAGAGATCCGGAGGAACACCAGAGGCGAAGGCGGCCCGCTGGGCTGTAACTGACGCTGAGAGTGCGACAGCTAGGGGAGCGAACGG
+
B<BFCBC@A000@8;:??>BCC?B@99918<988*89:BD=BAA;:6;=9;?@@>@==C=BB?BEEKICB=BBCD:@000<8A8=>BB<B@CC=CC;;9<>A?BA499@;::@@6;;BDB8;<@C::;CB@AA@BCE=BA?B=A=A5;;0:A29:@@?999@8@B@CBBABB<99:=<;;6;2;8828:883:776:*0/)/:(/4444)5<<<<;;;;>B?@==<<0000>><=995999:<0<;:9:6333
@N9IO0:00703:06094
GACAGAGGGTGCAAGCGTTGTTCGGAATTATTGGGCGTAAAGGGCGCGTAGGCGGCCGTGTAAGTCAACTGTGAAAGCCCAGGGCTCAACCCTGGAAGTGCAGCTGATACTGCATGGCTTGAGTCCCGGAGAGGGTGGTGGAATTCCCAGTGTAGAGGTGAAATTCGTAGATATTGGGAGGAACACCGGTGGCGAAGGCGACCACCTGGACGGAGACTGACGCTGAGGCGCGAAAAGCGTGGGGAGCAAAC
+
CCCBDCCF>BB?<1999939=;?A<@;@;:A=AC9@@??;5<<6?=ACBBB>99393:978A9A@BC@B:;;BBB9@@@9@BC>ECBB@CH>A?<?=A@@@AAA@@@@@BAAABBA8::=@==::9/9<@;;:C<@A@DD@C@C?BA;AA;;;@AAA@DBBB>C7;;CBBD;;;5;;000)0)0//)/)//)/9<8>;>>??:>C@CD@CAA=@@@@@@@AA@@;;;5;;;;;;;*:<???@@6?>::>4:
@N9IO0:00708:06075
TACAGAGGGTGCGAGCGTTGTCCGGAATCACTGGGCGTAAAGGGCGCGTAGGCGGCCTGATAAGTCGGGGGTGAAATCCTGTGGCTCAACCACAGGGCTGCCTCCGAGACTGTCGGGCTCGAGCACAGTAGAGGCAGGTGGAATTCCCGGTGTAGCGGTGGAATGCGTAGAGATCGGGAAGAACATCGGTGGCGAAGGCGGCCTGCTGGGCTGTTGCTGACGCTGAGGGCGCGACAGCGTGGGGAGGCAAACAGG
+
BBCBBBCH?BB@@@=8993:::@C@C9BB>CAAA=ABBBB<CA9A@?@@@@9;;5;>@@@A@9?@@@C@@,?9::5:@<@B;;8;AAB>B=@@BCB;A;;;595;>:5559>===>5=9>955999BBAAB<<6<CB<=9.51549>4=05544444.4;.4.489999:5556==@4<1555;;555./:2777)/)/:7;7>==BB@:?:9:.//////7777/33(3;8333888///99+//(///(/893
@N9IO0:00674:06124
GACAGAGGTGGCGAGCGTTGTTCGGATTTACTGGGCGTAAAGCGCACGTAGGCGGTTGGGTAAGTCGGGTGTGAAATCCCTCTGCTTAACAGAGGAACTGCGCTCGAAACTGCCCGCTCGAGGATAGGAGAGGAGAGTGGAATTCCCGGTGTAGCGGTGAAATGCGTAGAGATCGGGAGGAACACCAGTGGCGAAGGCGGCTCTCTGGCCTATTCCTGACGCTGAAGAGCGAAAGCGTGGGGAGCAAACAGG
+
CCD;;;E@LL?BBA@@??<?B?CC>A@D>C???@:@?=?A7:9@@C:;;BB?BC?C@DE>BB;:;AAA:?>>BBB>BCD<BB??>D=A>A@AAB?@?@;;:::A@ADD;@;;;B6:;BCB@A=@CBA=AAB@=@A@@@A6;6;>BC<B?BC;;;;B@ABCD>BBBBBBAB@@;;;B8??=@?AAB?BBBC>AAA=A@BB?CBBAB;;8;=AAB>B>BCB;;;BBB?BBBCBCC=BCCCCCC7;;CCCIBBA@
@N9IO0:00675:06133
TACGGAGGGTGCAAGCGTTATCCGGATTCACTGGGTTTAAAGGGAGCGTAGGTGGACTTTTAAGTCAGTGGTGAAATCTCTGGGCTTAACCCGGAAACTGCCATTGATACTATTAGTCTTGAATTCTCTGGAGGTAAGCGGAATATGTCATGTAGCGGTGAAATGCTTAGATATGACATTAGAACACCCATTGCGAAGGCAGCTTACTACGGAGACATTGACACTGAGGCTCGAAAGCGTGGGGATCAAACAGG
+
BCCC@CDC=BA@?;@AAA?BBC?B?BB?@@A@??6=?-;9,4:(445=?@A6;;2:44;;+9;>@@CC;;9;CCC>DB;??;;266:>:==7=8B=4?8587;<055AAAABE@BBCDD?BB>A=@B;;;5;<4;;4:AB=B=@A;:9??:99555=8<<AA096;<:>>BBB=<;;00*0;;6>AAA:?<05499.4.4444:388444:7:<<<<<7;;::;??AA>AB???A9?999===29::@@8;;;?
@N9IO0:00676:06149
TACGTAGGGTGCGAGCGTTAATCGGAATTACTGGGCGTAAAGCGTGCGCAGGCGGGCTTTTAAGCCAGACGTGAAATCCCCGGGCTTAACCTGGGAATGGCGTTTGGGACTGGAAGTCTGGAGTGCGGCAGAGGGGACTGGAATTCCTGGTGTAGCAGTGAAATGCGTAGAGATCAGGAGGAACACCGATGGCGAAGGCAGGTCCCTGGGTTGACACTGACGCTCATGCACGAAAGCGTGGGGAGCAAACAGG
+
CCCCCAA@89:;;;@A@@6;6;BB=C?A?ACDCG>@@@CE=B@@@@@AA??:;99*7:;;.=8;;=BA?@998@@<BBFF9BB=AB=A=A;??@5<89938>8@6=<1>793.3399;44/4<B::B?BBABBDD:C???<?1;0568848;::?87;7AAA9788@@ABBB==9;5/7:5:=@@@:>>==:=AA<?;?AA5:;;/5;5-716895:8CBA=>>98/..99877.7@@ACCC9999BD>CDC7
@N9IO0:00706:06113
TACGTAGGTGGCAAGCGTTGTCCGGATTTATTGGGTTTAAAGGGTGCGTAGGCGGCCCTGTAAGTCAGTGGTGAAATATCTCAGCTTAACTGAGAGGGTGCCATTGATACTGCGGGGCTTGAGTACAGATGAGGTAGGCGGAATTGACGGTGTAGCGGTGAAATGCATAGATATCGTCAAGAACACCGATAGCGAAGGCAGCTTACCAAGCTGTAACTGACGCTGAGGCACGAAAAGTGTGGGGAGCAAACAGG
+
CCBCCDDA@@<?@;@BAA?BBB?C@HCJ?CC@CF?DD9::5:>9?BBBAAA:994:;0;@AC?BBBCBBC@CCBE=CCBBBBCCBCAC@CC;;9:B@4@BC9BC7@@AB@:49;:;&4:.4:A<B@=A?;<:?<??B8:?=@>B387:@8:=BBCBA?@?AD>BB@?@B:::A@???AA<@@;>::389?=?>@A5;4:><@C<@:<@7;9544?;@:;:BA@:55545559944&4940777*///77.8<@5
@N9IO0:00710:06125
GACAGAGGTGCCAAGCGTTAGGCGGAATCACTGGGCTTAAAGCGTGTGTAGGCGGATGTCTAAGTACCTTGTGAAATCCCACGGCTCAACCGTGGAACGGCTGGGTATACTGGATGTCTTGAGCCAGCTAGGGGCGACCGGAACAAATGGTGGAGCGGTGAAATGCGTAGATATCATTTGGAACGCCAATGGTGAAAAACAGGTCGCTGGGGCTGTGCTGACGCTGAGACACGAAAGCCAGGGGAGCGAACGGG
+
JCCAA;;5:9:296<<<?=??9==:?294<<?@B=@B5;<09::@ABBBCC@BC:B;:;@;A7<CCB@C?AA@EF?CC?6C;;9;@AB?E9:;C@A>@@=ADEC>CA@??=@:;000==<009><@?999CDD8@?BB?C@D:BBB<?@=BB?BBBG@BBBB=@@@BBAAA@AAACB;4;9>9@:9.4.49.445555$59=49=;?=>>>0=>@=A@A@A@@@B;;;AABA??A0;;;??>@5::EEC@CDD=
@N9IO0:00675:06164
TACGGGGGGAACAAGCGTTGTTCGGAATTACTGGGTTTAAAGCGCGTGCAGGCGGAAAGGCAAGTCCGGATGTGAAATCCCCCGGCTCAACCGGGGAAGGGCACTGGAAACTGCCTTTCTAGAGTGCGGGAGAGGAAAGTGGAATTCACGGTGTAGCGGTGAAATGCGTAGATATCGTGAGGAACACCGGTGGCGAAGGCGGCTTTCTGGTCCGCAACTGACGCTCATACGCGAAGGCTAGGGGAGCAAACAGG
+
?BCBGDGC*EBCC@ABCC>@@@DC?B8@=?>>><4>@5>>6>9;;;:=<BB?BC?BA9@>9939<=8<8;::;BBA<BCCCC3C@BB?=8<3999-:>AC>BCCCC@CC>C??@?CB<AAAA@A@CDCD=AA@@<@A<AAA=A>A=AAA@=ABBCB;:9;B@C=BBBCA@@@:;;@@A@;;7;4:BB?C@@A>@BC=B=AA=BCC>CDFACC@BBC@CCBBBCB@;:;AA@?AA8;9;BDCCC8<;;DA;AAB6
@N9IO0:00675:06206
GACAGAGGGTGCAAACGTTGCTCGGAATCACTGGGCGTAAAGGGCGTGTAGGCGGGAATGTAAGTCGGGCGTGAAAGCCCCAGGCTCAACCTGGGAACTGCACTCGAAACTGCGTTTCTTGAGTATCGGAGAGGAAAGCGGAATACCTGGTGTAGAGGTGAAATTCGTAGATATCAGGTGGAACACCAGTGGCGAAGGCGGCTTTCTGGACGATTACTGACGCTGGAGACGCGAAAGCGTGGGGAGCAAACAGG
+
BBCCCEDC=CBBBD=AAB5::@?>:?=AA???CC>@??BD<@A<@9::@BC=BBC9@;::9<48<98:1933338(38?A6>?=AB@B>A@BBB=B8;;B@@@@;;;C=<00<=@B,00*0==>=BA@>@BAB6:;4:@@;B?<;;4;;4;;:;::A9>:9:.:2994949<90///)/;5<,/-<6:///7::;0505B=@=?466>7;;><<055;9777>//)/77988333(3334444&4:444)5;;8
@N9IO0:00679:06182
GACGAACTGTCCTAACGTTGTTCGGAATCACTGGGCTTAAAGGGCGCGTAGGCGGTCCGACAAGTCAGGGGTGAAATCCTGCAGCTTAACTGCAGAAGTGCCTCTGATACTGTCGGTCTTGAGGGAGATAGGGGTGTGCGGAACTTCCAGTGGAGCGGTGAAATGCGTTGATATTGGAAGGAACGCCGGAGGCGAAAGCGGCGCACTGGATCTCTTCTGACGCTGAGGCGCGAAAGCTAGGGGAGCAAACGG
+
;:C@A;ABBBB@CD@;;;@BC>@?@B789988<<699187(7;18:;5;@B=??>@?<?A@@:>?;;:99*4<<<2<<0555@>AB;A=AAAACBC@C@@@<A<??@559999564555255=@3:;>A??@A7:AACCB@D<;;@C@CBFD?BAAA?BCCH?BBBCD?B>@?>8<.924.4.444.455505<<<6>AA8;==A???;9999>A=A???A97373717@@:98-38888>>1@A@@D8?:;
@N9IO0:00701:06164
TACGAAGGGGGCGAGCGTTATTCGGAATCACTGGGCGTAAAGCGTGCGTAGGCTGTTCGGAAAGTTGGGAGTGAAAGCCCAGGGCTCAACCCTGGAATAGCTCTCAAAACTACCGGACTCGAATTTGGGAGAGGATAGCGGAATTGTCAGTGTAGCAGTGAAATGCGTAGATATTGACAGGAACACCAGTGGCGCAAGCGGCTATCTGGACCAACATTGACGCTGAGGCACGAAAGCGTGGGGATCAAACAGG
+
CBBBA9?AAA0ABBC;;:@BB@BCACACCED@@@;@@>AB=BBBBA>??;;8;CCC;CC<C?6;?8B>6DCCCCD=BBD=CCC=@@@C?CC>CC=@9@@@=>:@ACCC;BBBC?B@BAA?@A??>8=?8=:AA?A@BBBB9C?B>BABB=C==BBB;BB;<=6777B@@@@AAA57:????C@BBB?BBAA>ABBC7<<<8@BBBBAA;==3:39??:=>779:79<8?A@999/9>@@CCC:@@?CC=:::?
@N9IO0:00673:06231
TACGGAGGGTGCAAGCGTTGTTCGGAATTATTGGGCGTAAAGCGCGTGTAGGCGGTCGCTTAAGTCTGGTGTGAAAGCCCGAGGCTTAACCTCGGAAGTGCACTGGATACTGAGCGACTAGAGGGCGAGAGAGGAAGGTGGAATTCCTGGTGTAGGGGTGAAATCCGTAGATATCAGGAGGAACATCAGAGGCGAAGGCGGCCTTCTGGCTCGCATCTGACGCTGAGACGCGAAAAGCGTGGGGAGCAAACAGG
+
CC:;;;GE?CBBC?B9;;?BC=@@?B?A?BC@CB=AAAA@39:@ABBAA@@:00+0;7<9<A?BCBBB?BBBDED<AA@8@??9??<B9=9BBB>C>B???BBBB@CCBAA@@A???@BBA;;;6;CBCBBBA=A<@>AB@EAC@C@CD@CC9:;HF;AAAC>BBABBBCBCCCBBB?AA=A;==9994994=>C@C@A@=?;?;???:?@:::@;=<CCBAB@;::@9=@:733&4:9;444&4@?@=5@@@7
@N9IO0:00673:06235
TACGGGGGGGGTAAGCGTTGTTCGGAATTACTGGGCGTAAAGGGCTCGTAGGCGGCCAACTAAGTCACACGTGAAATCCCTCAGCTTAACTGGGGAACTGCGTGTGATACTGGATGGCTTGGATCCGGGAGAGGGATGCGGAATTCCAGGTGTAGCGGTGAAATGCGTAGATATCTGGAGGAACACCGGTGGCGAAGGCGGCGATCCTGGACCGGTATTGACGGCTGAGGAGCGAAAGCCAGGGGAGCAAAACGG
+
@BB@@B@B@B"BC?@BAB>AA@CC@CAB?BBBCC?ABCBC=CC=BBCBBBB@@A=@?B?BBA=AA;;;AAAABBB<BAA9AA;;;@<@9>@@BA:C?BCA;;:>===:998:3:@A>BB?B?B@@<@A8>>9::+98<7718393>2;;=A@@A@9947888089ABAABB>?88886;8-6-687-56;=8>>?:;7//(/./3505:1555=2653./...(.999:4<88;;818?:?@@>2@@:999&9;;
@N9IO0:00680:06236
TACGGAGGGTGCAAGCGTTGTTCGGAATTACTGGGCGTAAAGCGCGTGCAGGCGGTTGAGCAAGTCAGATGTGAAAGCCTTCCGCTTAACGGAAGAAGTGCATTTGAAACTACTCGGCTAGAGTTCGAGAGAGGAGAGTGGAATTCCCGGTGTAGAGGTGAAATTCGTAGATATCGGGAGGAACACCGGTGGCGAAGGCGGCTCTCTGGCTCGATACTGACGCTGAGACGCGAAAGCGTGGGGAGCAAACAGG
+
BBBC?@@A<B@BCADBCB@@@=@<;>,0)/::;9285;EG>BCCCBABBBB?@@;@495<55.5999=955<>>B89;093939::595>=2:244.4::8@AD9@?A=@@=??898;AAAB9999CBBBBBB????@@C@C@B?BC>C@BBBBAAB?CCCD?D@CDCDCCBBBB@<4?@5@7A@@5@=;;2;>C@D@CC@CBBBDAA=:;;>?@BCC@@@@CBBBBAA@=998*7<;;<<<.:?@@C=ABB?
@N9IO0:00683:06213
TACGTAGGCAGCAAGCGTTGTTCGGAATTACTGGGCGTAAAGAGTGTGTAGGCGGTGTTCTAAGTTTGGTGTGAAATCTCCCGGCTTAACTGGGAGGGTGCGCCGAAAACTGGAATGCTCGAGTATGGGAGAGGTAAGCGGAATTCCTGGTGTAGCGGTGAAATGCGTAGATATCAGGAGGAACACCTGTGGTGTAGACAGCTTACTGGACCATCACTGACGCTGAGACACGAAAGCGTGGGTAGCAAACAGG
+
FCCCB996;@@@A?BBBB@CC?AC?C@D@CBBBD=BBCCF?CBB@BAA@@@;:;6:@@>AAA@EEC>B@@@ACCC?BAAAD?C?C@AE?BBDE>BBB=B@CCC;;<JJ;C;;:<8BBABABA@@A;;;7;A@A>AA<@@>:>:C@C@AA8ACCABB=:CB>>7>?=BBCCCCCBA@?<??=A<AAA>???@;@@@?@@>???A>A@BB=?@?AA<AC@@@A<:556<B:<9555)58A@@@<ABBABB=@@@=
@N9IO0:00684:06217
GACGAAGGTGGCGAGCGTTGTTCGGAATCACTGGGCATAAAGCGCACGTAGGCGGTGTCGTAAGTCGGATGTGAAATCCCTCGGCCTAACCGGAGGAACTGCGTCCGATACTGCGATGCTTGAGGACCAGAGGGGTGCATGGAATTTCCGGTGGAGCGGTGAAATGCGTTGATATCGGAAGGAACTCCGGCGGCGAAAGGCGGAATGCACTGGCTGGTTTCTGACGCTGGAGGTGACGGAAAGCCCAGGGAGCAAACGG
+
BABBB@C>;;9;C@A@AA=AB>AB?B?@@@AACA;?@:::.;<<<?::;;;5;;.;88=:A@7;?<C:=?;?=@<4AAA9@@?9>133,3,:,33173<@<99996///:7:9:>A>=99/8;7,37,3789982799@98,717;.;3<6;@=AAA84>?>>1??@@A=>=<7---(-(-(-(..3(2+295?==>)/)/.(/)/333343-3883:<088979777/)/:59----(-5,-//(333(3334<0344
@N9IO0:00685:06237
TACAGAGACTCAAGCGTTATTCGGATTCACTGGGCGTAAAGGGTGCGCAGGCGGTTGGGTGTGTCAGATGTGAAATCCCGAGGCTTAACCTCGGAACTGCGTCTGAAACTACTCGACTGAGTACTGGAGAGGGTAACGGAATTCACGGTGTAGCAGTGAAATGCGTAGATATCGTGAGGAACACCAGAGGCGAAGGCGGTTACCTGGACAGTTACTGACGCTCAGGCACGAAAGCATGGGGAGCAAAAGGG
+
CAA00//////:5::44.4469=344.4448<<4:=8><(33(333:;<<9=A2;287.7933339<78<333=5;<=6BBB?B@;@<@?000<@596/333338=<6@744>?8==B=:::733329;=@D=AB?79.9>A299?>4=@A933322578.33579<9=?;;:<;==>=B=BAB?BBAA>ACB>D:<?4;4:>9@?>A@ABC?AA@?????@A>?<?BAABD59:A@@@A6@@@@@@6@A2
@N9IO0:00689:06253
TACGTAGGGCGCAAGCGTTGTCCGGAATTATTGGGCGTAAAGAGCTCGTAGGCGGTCTGTCGCGTCTGGTGTGAAAACTCGAGGCTCAACCTCGAGCTTGCATCGGGTACGGGCAGACTAGAGTGCGGTAGGGGAGACTGGAATTCCTGGTGTAGCGGTGGAATGCGCAGATATCAGGAGGAACACCGATGGCGAAGGCAGGTCTCTGGGCCGCAACTGACGCTGAGGAGCGAAAGCATGGGGAGCGAACAGG
+
CDBBBDDD>999C<@9;;=@@C?B@B@CAEC@FI?@@99:/8799<>????;::5;BCABCCBBAABC?A>=0000,/0;9<<<AACB?B=A@@;;:B7;;CC@@@7@CCCC?ICCCCCCCCC;9;@<>AA<@0ABBABC@C@C@C@AA>ABAAACC?@?=?8BC?>@BA@@A?8<:6AA>A?BBB?B@>?<?BB@C@DAA>?78:888-88=>>=:;;:658@9:9<@@@AAA<=BBBCDD:BBBAA?BAB@
@N9IO0:00691:06218
TACGGAGGGGGCTAGCGTTGTTCGGAATTACTGGGCGTAAAGCGCACGTAGGCGGCGATTTAAGTCAGAGGTGAAAGCCCGGGCTCAACCCGGAATAGCCTTTGAGACTGGATTGCTTGAACATCGGAGAGGTGAGTGGAATTCCGAGTGTAGAGGTGAAATTCGTAGATATTCGGAAGAACACCAGTGGCGAAGGCGGCTCACTGGACGATTGTTGACGCTGAGGTGCGAAAGCGTGGGGAGCAAACAGG
+
AACC@CCGGE5CCCCCCCABB@BF@E?B?ABBBB=;;;BB;@@BCCAAABB?@@=@@A@C>C>B>=0000,0<<:3099(39198;8288082828833,44)499777750/)//4.44.4>94434///)///99:6=:=:=7;;C;>:::00*0:::3=7;;;?><9998=?=@9=?????<@@??9>:;5;=;<5;@A@ABA=BBAAA@CC?<<;BBBCBB>BCBBCC>BBA>>>>4>>>AB=ABB@
@N9IO0:00707:06231
GACAGAGGCCACGAACGTTGTTCGGAATCACTGGGCATAAAGCGCACGTAGGCGGCTAGGTCCGTCCGATGTGAAAGCCCCCGGCTCAACCGGGGAACAGCATCGGATACAGCCTGGCTTGAGGACGGTTGGGGTGAGTGGAACTCCTGGTGGAGCGGTGAAATGCGTAGATATCAGGAGGAACACCGGTGGCGAAAAGCGGCTCACTGGACCGTTACTGACGCTGAGGTGCGAAAGCTAGGGGAGCAAACGGG
+
CCC:;:B>A>AA@=8<<<900,0>7;6<?CAABD?BB9993:;8=AA@AAA?BB6?:BB8?A7:886;<?8?B==18?:::)@6343A;>3999+98<===0/0/3/7559::=@@;@A7;::8:::8<8<BB5:;;>>>5;7;BC=BD===:888<7=<@@6///;:;<??;;;>>5;;.8,6550669<4<9822&27>9;;988>>8==<?A<A==<==::;==>:?=<<@=4:;;;;DD6A:;;D9>>B;
@N9IO0:00711:06210
TACGGAAGGTGCAAGCGTTAATCGGAATTACTGGGCGTAAAGCGCGCGTAGGCGGCTTCGTAAGTCGGGTGTGAAAGCCCCGGGCTCAACCTGGGAACGGCGCTCGATACTGCGGAGCTCGAGTACGAGAGAGGGGGGTGGAATTCCAGGTGTAGCGGTGAAATGCGTAGAGATCTGGAGGAACACCGGTGGCGAAGGCGGCCCCCTGGTTCGATACTGACGCTGAGGTGCGAAAGCGTGGGGAGCAAACAG
+
BCCE;A2:5;AAC>BBCC@C?BBA>@<@=AABBB=BA???9@:;;AAAAA?=::6:B?CCCC@BCCII?BAABBG>AAA@2B=6=>AB<B?CDD=C:=A>00//99=BCBA>?A?0/0AAIBB=DCCDCBBCCCCCC)BB@I@B@B@AA>@BBBAAB8;A;<7::8BA@ACA??@AB8<<8A=@@@<@=AA=ACB>A;;;5;494$4:5:8==>;;;;;AAAA?A<<8?<ABBB=BDCCCEE2CAA@@6;5:
@N9IO0:00712:06224
TACAGAGGGGGCGAGCGTTATTCGGAATTATTGGGCGTAAAGGGCGCGTAGGCGGCCATTCAAGTGACGGGTGAAAGCCCTCGGCTTAACCGAGGAACTGCCTGTCAGACTGGGTGGCTTGAGACCGGGAGAGGTGAGTGGAATTCCCAGTGTAGCGGTGAAATGCGTAGATATTGGGAGGAACACCAGTGGCGAAGGCGGCTCACTGGACCGGAACTGACGCTGAGGCGCGAAAGCGTGGGGAGCAAACAGG
+
CECCCCCCCC1@A@@?BC@CD@BB?C@CACC@BB=AA???9@?9?AACA??;78188<@<@@9@?@A@AA<ABBB>BBB=AAA=@@?B?B>CBC@CABBCBABAAAABCCBBD=BB?@A;?>???;??9::;A=@@@@BB@@=@<@A;CBBAA@@;;5;;99/9?>@??@A@?@=@A=:;6;?@@@@DCDC@CCD@C?@@=@BAAACC?AA?C?B=BACBBCBCCAB?AB@CCC<ABBBBCC9;=BDE?CBC@
@N9IO0:00666:06260
TACGTAGGTGGCAAGCGTTGTCCGGATTTATTGGGTTTAAAGGGTGCGTAGGCGGCTTTGTAAGTCAGTGGTGAAATACGGCAGCTCAACTGTCGAGGTGCCATTGATACTGCAGAGCTAGAGTACTGATGAGGTAGGCGGAATGGACGGTGTAGCGGTGAAATGCTTAGATATCGTCCAGAACACCGATAGCGAAGGCAGCTTACTAAAGAGTAACTGACGCTGAGGCACGAAAGTGTGGGGATCAAACAGG
+
DCCCB>>;9:4:B?BBBB;::D>A>AA>:@B=BB:AA8>=6=?;::9A@:<600,0>>3<>;<CBB@@@B=ABBB=BC@@=@A@@A@A>AABB@A9;26>B:EC?DHBC9::CCCBAABBABBBAAABCCCAA?CCB>BB?C?CCAABB?BBABA??<?@@A;???AAB:::BA;;;C@BBC?BBB8::9><;7818-78837-7:449(4<899.4>?99955555.559333(38:4444&4::9=55554
@N9IO0:00666:06294
TACGAAGGGTGCAAGCGTTACTCGGAATTACTGGGCGTAAAGCGTGCGTAGGTGGTTTGTTAAGTCTGATGTGAAAGCCTGGGCTCAACCTGGGAACGGCATTGGAAACTGGCTTACTAGAGTGCGGTAGAGGGTAGTGGAATTCCCGGTGTAGCAGTGAAATGCGTAGATATCGGGAGGAACATCTGTGGCGAAGGCGACTACCTGGACCAGCACTGACACTGAGGCACGAAAAGCGTGGGGAGCAAACAG
+
BBBBB=C?<@@AB@BBCCAGC::98A1908873A;>@@AA<ABBABCBA@A699.99055.57<;;<>?;;;;;;3;<699<,//;;)/)/55)5.55.000+0)/;.78<7:A>;949:00<0/05>:<799*733<?4=;?9=>6>8@@<??9::???@;A@AAABBB9::BCB>BC@B@DD;;;BAB=A@>:>;@<<=CCC?>?:6626;<<==<<<;544;;.4445555&5:444::.<666@6<::
@N9IO0:00668:06264
TACGTAGGGTGCGGGCGTTAATCGGAATTACTGGGCGTAAAGCGTGCGCAGGCGGCTCCTTAAGTCAGATGTGAAATCCCCGGGCTTAACCTGGGAACTGCGTTTGAAACTGAGGGGCTTGAGTGTGGAAGAGGGGGGTGGAAGTTCCAGGTGTAGCAGTGAAATGCGTAGAGATCTGGAGGAACACCGATGGCGAAGGCAGCCCCCTGGGCTAACACTGACGCTCATGCACGAAAGCGTGGGGAGCAAACAG
+
CCCCCCCE>@@@@@:?@@?B?BA@<A-0,0>==>9;:;BB=BACDB@@===:00+0:::9<@9@@BCCC958A;;3:@::1A=3<<43.343::298>?@???@439B><<=::::/886;887339265>:=>>>>(=>9A1671;452-88><=8227A==/22255555;;855=266;?;=<<?CBB?8==>9=9?@>BAA?2?>81>:93:A@<;6////0/:::@BBBB9>;<<<==*7338;1;;;
@N9IO0:00694:06300
TACGGAGGGCGCGAGCGTTGTTCGGAATCATTGGGCGTAAAGCGCGTGTAGGCGGCTTGGTAAGTCGAGTGTGAAAGCCCGGGGCTCAACCCCGGAAGGTCGCTCGAAACTGCCTCGCTAGAGTCCCGGAGAGGAAGGCGGAATTCCCGGTGTAGAGGTGAAATTCGTAGATATCGGGAGGAACACCAGCGGCGAAGGCGCCTTCTGGACGGTGACTGACGCTGAGACGCGAAAGCGTGGGGAGCAAACAG
+
BBAA4;;;.5:A@;;9;;?CC?BD@C?BABC:AD<;;;@<3;>AA@;;;BB=AB4;57@8<<465A?A@:58:<=7>E?5@;;1::=B?BBB5B@C>A8:93737>;B6ACDD?@9:;A@@@?999*7:@ACD?C?>?:;8;?C?CL>C@@@===9939=?>8?9@?7777737;;;3<<6;7:<<7=88=6:88,7,37527255728956:=<=?;977;;;;==?B>>?C:A9:9=<<2<897A9?;<
@N9IO0:00698:06260
TACGTAGGGTGCGAGCGTTAATCGGAATTACTGGGCGTAAAGCGTGCGCAGGCGCGCCGCAAGTCAGGCGTGAAATCCCCGGGCTTAACTTGGGAATGGCGCTTGAAACTACGGTGCTTGAGTGTGGCAGAGGGAGGTGGAATTCCACGTGTAGCGGTGAAATGCGTAGAGATGTGGAGGAACACCGATGGCGAAGGCAGCCTCCTGGGCCAACACTGACGCTCATGCACGAAAGCGTGGGGAGCAAACAGG
+
CCCCCCBF?B@@BB@>>?;?<?CD@L@C@B@@@C=@@@CC=CAAA@@?<00+00/685/306:6///0;9:>>?,9:=<2<?.::=@;AB>BB=C@BC9;;BA9<==5877394888;6=444=;?3;73337.796:@>B@C;C:BBCA<<@>?@8<A>>8:69=:=@@;95>AC9>A7;49A?:@A@?;?AB=@59934.4;8>>>8<9<>@AAB@@9778444>@@;55=4A??@AA@5;99@D=@@@=
@N9IO0:00698:06266
TACGGAGGGTGCAAGCGTTAATCGGAATTACTGGGCGTAAAGCGCGCGTAGGCGGTCATGTAAGTCGGATGTGAAATCCCCGGGCTTAACCTGGGAATTGCATTCGATACTGCATAACTGGAGTATGGTAGAGGGTAGTGGAATTCCGGGTGTAGCGGTGAAATGCGTAGATATCCGGAGGAACACCAGTGGCGAAGGCGGCTACCTGGACCAATACTGACGCTGAGGCGCGAAAGCGTGGGAGCAAACACGG
+
CCCC?CBD>CCCC?B@AA=A?ACC?B<?=?CCCD??@?@A;?9;;A@@@BB?BC?BBB@@@C@CCBB@BA@ABBB<B???3885:A@E@C@CCC>B?A>@@AA?BBBBBBBBBC@@<@AA?BBBBBC?C@>9::-:>>@@=@?@@C@EE>A@;;;@@?ABBB=AAAAC@AAAAAA<@=?C?B?A@@;>=@@=@@B=A>;<5;B@@?@EALL@C?;;;;;@BA@@;008000000*09=555)5////)////5
@N9IO0:00700:06302
TACGGGGGGGGCAAGCGTTGTTCGGAATTATTGGGCGTAAAGGGCGCGTAGGCGGCGCGTGCAAGTCTTCTGTGAAATCCCCGGGCTCAACCCGGGGCCTGCAGGGGAAACTGCCGTGCTGGAGTGTGGGAGAGGTGAGTGGAATTCCCGGTGTAGCGGTGAAATGCGTAGATATCGGGAGGAACACCTGTGGCGAAGGCGGCTCACTGGACCACAACTGACGCTGAGGGCGCGAAAGCTAGGGGAGCAAACAGG
+
BBA?=?=?=?"AD5;;:;<@A8BBAD@E@CC@DD>AA@CC0;;.9=:99=>:?E@@A@B@@@A6::::6:BAAACB7<<<<1<=7:;;<9<<5;==1545=::;==1>?8=5546=434:A783;A;>818>AC=B7:9BB?A6?6::3:6;:8:98:39?AA=BC9;:A@@955>?>5888>8=8=58==B8>??5=60/(/86668;4887=?D=A;;????>?===4=;;;==4=>??AAA5===??9?AA4
@N9IO0:00713:06305
TACGTAGGTTGCAAGCGTTGTCCGGATTTACTGGGCGTAAAGCGCGCGCAGGCGTTCCGAAAGTCGAGTGTGAAAGCTCCCGGCCCAACTGGGAGAGGCCGTTCGAAACTTCGGAACTTGAAGACGGGAGAGGCAGATGGAATTTCCGGTGTAGCGGTAAAATGCGTAGATACCGGAAGGAACACCAGTGGCGAAAGCGATCTGCTGGCCCGTCCTTGACGCTCAGGCGCGAAAGCTAGGGGAGCGACCGGG
+
CCCFC?@<?8;:C?B@@@;>@@=@>AAD;A@@AA6>@AAA<ABB@BCB@AC?@@A=?;:@@5@@@00/??=:>>*/0088.61:92=;?BCC=B89:?B49:?BAAC>BA<??4:3:?8??<98:@@,99??<?AAB?@:>186)8+6395;775;<9==>-558;9...5..(.(2+2.3.3..(....(255=3998:55;=?@@>AB;;:9.4399===A@00+000///)/7/55@@*55599<5::3
@N9IO0:00677:06328
TACGTAGGGTGCGAGCGTTAATCGGAATTACTGGGCGTAAAGTGTGCGCAGGTGGCCGCGCAAGTCGAGTGTGAAAGCCCCGAGCTTAACTTGGGAATTGCGCTCGAAACTACGTGGCTGGAGTGTGGCAGAGGGAGGTGGAATTCCACGTGTAGCGGTGAAATGCGTAGAGATGATGGAGGAACACCAATGGCGAAGGCAGCCGTCCCTGGGCCAAACACTGACACTCATGCACGAA
+
CCCCDDGD>9;9BBBBBB?B>@@D@E@C@@@;;;7;BBBB>D;::D@@@@@<??=??BB:9:=@::9>>@@@CCC;9999+:;;><;A7?@>@@6?3<249<888@?@8;;;:===883405;@BCCA@@@@@A9<=29:284>-9-3=888:44396394B/9449986///6//3;,334:199;.4.48384/)-37---(----(/:=4=4::/54:::566==::554:=<88
@N9IO0:00683:06339
TACAGAGGGTGCAAGCGTTGTTCGGAATTATTGGGCGTAAAGCGCGTGTAGGCGGCTTTGCAAGTCGGGTGTGAAAGCCCTCAGCTCAACTGAGGAAGTGCGCCCGAAACTGCAGAGCTTGAGTGCCGGAGAGGGTGGCGGAATTCCCCAAGTAGAGGTGAAATTCGTAGATATGGGGAGGAACACCGGTGGCGAAGGCGGCCACCTGGACGGCAACTGACGCTGAGACGCGAAAGCGTGGGGAGCAAACAGG
+
CCBAABDF>BB>=6<998:==<@A6:695=?2:9,8@=>=3393:?:;;AB=@@>@BC8>@B=@@AAA<;;;BBC7;;C=BBBAACCCADCCCD@C@@;;<AAB;@@B<@;9:AABBCC4843339186;;?BA=AC@AA6@4>4<==/:6443@@B>B?@=1<5>85;;=@::ACC2<>49499=3;37:599938322,2/55055,228,223665559997;;=<AC;;;0:;9:>@@4@BCCC=CBB6
@N9IO0:00684:06359
TACGAAGGGGGCAAGCGTTGTTCGGAATTACTGGGCGTAAAGGGCGCGTAGGCGGCTTATCAAGTCAGGCGTGAAATTCCCGGGCTCAACCTGGGGGCTGCGCTTGATACTGATGAGCTTGAATGCGGGAGAGGATAGTGGAATTCCCAGTGTAGAGGTGAAATTCGTAGATATTGGGAAGAACACCGGTGGCGAAGGCGGCTATCTGGCCCGTGATTGACGCTGAGGCGCGAAAGCGTGGGGAGCAAACAGG
+
BBCA@<ACCC1CC?B@BB?BD@DD:B@B?BBAMH?BCAAC=AC>@B@BFBB@@@=?B?AAAA=>?A;A6:@AA@@:@?CC?CE@?@?A@B?BBBBB2AAC??>B?BA>>>>?=?@>=@@>@?;:;;AA;ACAA?AC@@@B>A;?;?@9?@@AAABBB?BBBB=B>:::BABBBC?BD;?;?=9=>?9?5::4;AB?B@CC@@B@CCBB@AD<AACBB?BBBBBBAAA=@@@;;:/;@BCCCC9ABA@C;B;<5
@N9IO0:00686:06345
TACCAGCACCTCGAGTGGTCAGGAGGTTTATTGGGCCTAAAGCATCCGTAGCCGGCTATGCAAGTCTCCGGTTAAATCCAGCTGCTCAACAGATGGGCTGCCGGAGATACTACACAGCTAGGGAGCGGGAGAGGTAGACGGTATTCGGTGGGTAGGGGTAAAATCCTCTGATCCATTGAGGACCACCAGTGGCGAAGGCGGTCTACCAGAACGCGTTCGACGGTGAGGGATGAAAGCTGGGGGAGCAAACCGG
+
CCD?:;;;;?C@B@BBB?AACC8::>AB<@@=@A<C>CCC?BBC@>:@::9:393:AB@@@E>BBBCB?B>B<A@8?A=;;;;;;BCC?CCBB;;;0;;;B@C@BABCHACABAA@@B;;;@8;;;AA9AAA@>@CCCDC@AAA?::6:>>8888??3888838>=>@@?B=?5998<<?2992888=7736<33.3477,33623-333-////96///:;27:544)4445:1:999:::+;;;>@8@:A9
@N9IO0:00686:06349
TACGAAGGGGGCTAGCGTTGTTCGGATTTACTGGGCGTAAAGCGCGTGTAGGCGGACTTGTAAGTTGGGGGTGAAATCCCGAGGCTCAACCTCGGAACTGCCTCCAAAACTACAAGTCTGGAGCAAGATAGAGGCAAGTGGAATTGCGAGTGTAGAGGTGAAATTCGATAGATATTCGCAGGAACACCAGTGGCGAAGGCGACTTGCTGGATCTTTGCTGACGCTGAGACGCGAAAGCGTGGGGAGCAAACAGG
+
CECBA>BCDD5CCCDCBB>BA?BB<BAC>CCCCD>?>>@@:@AAABBB@@B=>?:><?199=8=@29999):@?@:BBD>BBC@BB@@<@>BBC?C@C89:1976ACC:A@?AA299??@:;;;><>;::=8818@;?@@<@5;5;;;;;>???A==:==A@1;4:////////81979CD@C@AAA@BBBB@BDD@C@BCCCCAEGCC=AAAAA;ABBBGHGCC@@@AAAC@@@:@@BBDCD:BBCCC?BBB@
@N9IO0:00689:06350
TACGGAGGGTGCGAGCGTTGTTCGGAATCACTGGGCGTAAAGCGCGTGCAGGCGGCTGGTTAAGTCTGGTGTGAAAGCCCGGGGCTCACCCCCGGAAGTGCGCTGGAAACTGGCCAGCTAGAGTATGGGAGAGGGAAGTGGAATTCCTGGTGTAGCGGTGAAATGCGTAGATATCAGGAGGAACACCGGCGGCGAAGGCGGCTTCCTGGACCAATACTGACGCTCATGCGCGACAGCGTGGGGAGCAAACAGG
+
CCCC=BAE>BBBBBB@?@?BC@CC@DAJDBB@@@8:<;<;04::@AAA@BB?BB?BBB9=9=9=====7BBB>A@1??=5B==1<<BBB>==+=6C?BBB>?===:==0<@@7A@CBCBBB@@??9892:ABBB>B??AB@D?A?B>@:7=BA@A47-3773(377<@@@AA@@ACB>AA?B=A??>?<@A>ABA?A>AA=;;5<<@C5<;7;59??>=;::::9>9449;:<;;;B;<@@@29:9BA:AAA>
@N9IO0:00690:06318
TACGTAGGTGACAAGCGTTGTCCGGATTTACTGGGCGTAAAGAGCGCGCAGGCGGTCGTTCAAGTCGAGTGTGAAAGCCCCCGGCTCAACTGGGGAGGGTCATTCGATACTGATCGACTCGAAGGCAGGAGAGGGAAGTGGAATTCCCGGTGTAGTGGTGAAATGCGTAGATATCGGGAGGAACACCAGTGGCGAAGGCGACTTCCTGGCCTGTTCTTGACGCTGAGGCGCGAAAAGCTAGGGGAGCAAACGGG
+
BCBCCFF?CCBBB?BBBB?AAE@B<B@@:@@ABB=:;;AB<A@@@@@@@?>;>@<@@?=<894;BBAAA;<;BBE>@@FEF2A>ABBB=AAABB6AAA<@?CD?BABCAAABBAAABBBABB5748@A>BBBBD>B<?:?:>8<69?8?:??><=::5:=<=5::;>>@?>>==;;;1;@8=:>?@<@@==8=::5:;@@ABB?A=@@=@?CAA?A@=@A@?@A@@@=;:;;;;;*;???CME8@@;99,4@=9
@N9IO0:00703:06330
TACGGAGGGTGCAAGCGTTATCCGGATTCACTGGGTTTAAAGGGTGCGTAGGCGGGCTTGTAAGTCAGTGGTGAAAGCCCGGGGCTCAACTCCGGAACTGCCGTTGATACTGCAAGTCTTGAGTACGGTTGAGGTGGGCGGAATACATCATGTAGAGGTGAAATTCTTAGATATGATGTAGAACACCGATTGCGAAGGCAGCTCACTAAAGCGTAACTGACGCTGAGGCACGAAAGCATGGGGATCAAACAGG
+
BFFD?:9:6;C@B?B@??<@@C;@;??<?ABBCE=BA5;9,4808<ABBBB@BCD=CB?BBB?BBCBBAB>BBDD<A?B>BDC:BBBB?B?@=@@C@A@A@?AA7;:AA>:;;B8:A9A7:;ABCED<L:BBC54::,;A=A?BBBDCDB@@@ABAA<ABBD>B?BB?BBBCBCCBBB>CAA?CCC?BBD6;;:=9>:@<@<=<>>>FE<?ACAC8B9554448::97998989099:@BBB:BBBCC>AA@6
@N9IO0:00707:06347
TACGTAGGGTGCAGGCGTTAATCGGAATTACTGGGCGTAAAGCGTGCGCAGGCGGCTTCCTAAGTCAGATGTGAAATCCCCGGGCTCAACCTGGGAACTGCGTTTGAAACTGGGAGGCTAGAGTGCGGCAGAGGGGGGTGGAATTCCACGTGTAGCAGTGGAAAATGCGTAGATATGTGGAGGAACACCGATGGCGAAGGCAGCCCCCTGGGCCAGCACTGACGCCTCATGCACGAAAGCGTGGGGAGCAAACAGG
+
CECCABBG>@@@AA<@AB;@>AA@;A-0,0@@@@=AA@CC>BBCA@?@B>=9:;4;A<A>BA?BCBBBB979AB<18=88.;=2::B@=@=@@A8@///@=><=*8:A;@@=9/00*/8<8<@>???<@>=>ABBBC(=<7>/:0519975227879;./(---&-..579:A=7<=;</77.5,9@@:ABA@<@??9?4:9?@>?>.77;3;8?=><?ACA???=A999998=787)7<<>?@@1777AC=BAB>
@N9IO0:00712:06314
TACAGAGGGGGCGAGCGTTATTCGGAATTATTGGGCGTAAAGGGCGCGTAGGCGGCTTTGCAAGTGACGGGTGAAAGCCCTCGGCTTAACCGAGGAACTGCCTGTCAGACTGTGAGGCTTGAGACCGGGAGAGGTGAGTGGAATTCCCAGTGTAGCGGTGAAATGCGTAGATATTGGGAGGAACACCAGTGGCGAAGGCGGCTCACTGGACCGGAACTGACGCTGAGGCGCGAAAGCGTGGGGAGCAAACAGG
+
CCCCCBCDDD5CCCB@@?@CC@BC@D@B?BB@CD>@@@BB>BC>CE@@@>>:894:AD;AAB=?@AAADD>CCBC?CCC?CBB>@@<?=@=@BB>B?ACBB@BBBBBBBBA@@A@@=@A=BAAAA<@>59:::;==@@@A>A=@=@D<@@CBBBCA@=@;;;0;AA@CAABBAA=AA8@A?B?BBC@CBBE@CCC=A=;:5;AAABCB?AA=A=A=?@CDBBBCBBB?AA@AAD9?;@::::+00;@@9@@A?
@N9IO0:00666:06393
TACAGAGGGGGCAAGCGTTGTTCGGTAATTACTGGGGCGTAAAAGGGCGCGTAGCGGCCGCCTAAGTCAGACGTGAAATCCCTCGGCTCAACCGGGGAACTGCGTCTGATACTGGGTGGCTTGGAATTCGGGAGAGGGATGCGGAATTCCGAGGTGTAGCGGTAGAAAATGCGTAGATATCTGGAGGAACACCGGTGGCGAAGGCGGCATCCTGGACCGAGATTGACGCTGAGGCGGACGAAAAGCCCAGGGGGAGCAA
+
CB:<;6?@@@+==666<<055.44.4/)/)//////&/44388+8;199=;886//)/)//4::-337783===:99+//;(///1678:7<7;;;.;7<555:88=9444444<2=<3::)/)/494:<<,//<BC=CCCCC?B?B?B766<277////95///444&5555<==<@<95557;;3:55558=8<<9@=<7@??@7><==8<;7::5;:::<5:::8444/-0--(------&-//(/8888'88899
@N9IO0:00689:06376
TACGAACCGTCCAAACGTTATTCGGAATCACTGGGCTTAAAGAGTCCGTAGGCGCCAGTTAGGTGAGGTGTGAAATCCCCCGGCTCAACCGAGGAATTGCGCTTCAAACCATCTGGCTAGAGGAAGATAGAGGAAAGCGGAACTGATGGTGGAGCGGTGAAATGCGTTGATATCATCAGGAACACCGGTGGCGAAAGCGGCTTTCTGGGTCTTTTCTGACGCTGAGGGACGAAAGTCTAGGGGAGCGAAGCGGG
+
CBBB@=@;@@B;@A9;;;<@A@DE@C=??BBBBC9??299/744;@7:@B@;00/6:;;68869@?@?AAABCC>CCCCD5@?A;DE@B@BCC@C@B466<BA=BCF>C?BCCBB?@>@@@A?A?CC@A@BB>AE<ABB>A=ABBBBB?BC?BCA;7;A=>6@@ACK@CBBCBBBA@A@290<@>:@;590;57;6?:93:8?1?A@A;@9999+398:>A994:>=3=>>8;1///;;B>=1A?>::/33@C;
@N9IO0:00713:06371
GACGAACCACCCAAACGTTATTCGGAATTACTGGGCTTAAAGGGTGCGTAGGCGGCGCGGAAAGTCAAGGTGTGAAATCCCTCGGCTCAACCGAGGAACTGCGCTTGAAACTACCGTGCTCGAGTGAGACAGAGGTGAGCGGAACTTCGGGTGGAGCGGTGAAATGCGTTGATATCCGAAGGAACACCGGTGGCGAAAGCGGCTCACTGGGTCTTTTCTGACGCTGATGCACGAAAGCTAGGGGAGCAAACGGG
+
<;<AC?AGDDD6:;0;55.9;2:A=B@C@CBBBE=BA=AA9@@;@BBBA<:600,0>=><A?9;>00*0;000==:2:@?9@::8:??C?D989B9B?CBB??>?9;:;0;=>@>;966@CCB===B==@BBAA=<:;CCC@D@CBACGC<AA?<BBA7@@@<6?@ACB?BC;;;B@;;8;5@=@@@@C9?;7@A@@;BBB?BCBECDCD>C@@@@7@BA???A:9:?@@@>>>?8?@@@@A@2988:9,9;>8
@N9IO0:00716:05788
CACGTAGGGGGCGAGCGTTGTCCGGATTTATTGGGCGTAAAGAGCTCGTAGGCGGTTCGATAAGTCGGGTGTGAAACCTCCAGGCTCAACCTGGAGACGCCACCCGATACTGTCGTGACTAGAGTCCAGTAGGGGAGTGTGGAATTCCTGGTGTAGCGGTGAAATGCGCAGATATCAGGAGGAACACCAGTGGCGAAGGCGGCGCTCTGGGCTGGAACTGACGCTGAGGAGCGAAAGCGTGGGGAGCGAACAGG
+
ACCIDDCDDD1AB@@@@@?CBB?B;@@B=AB?BA<AA:::.9>@@>@ACAA>AC@C@CBBAA=@@CCC<BAAAAB<B>BBABC@BCCCBC@CC@AAADBC=;;;09=@A::;ACBAAABB??@;:C8A:@>ABB9?@@BBC>A?B?A@BC8?@@BBBA6>8881;:>A>@688?>=AB?@@@C@C:::;ACCBGCA>@@BB@CCCAA;;;0:9<7=:??;69CCBBBB@BBCCDD@D;;;A@@3A@B@@=@BA>
@N9IO0:00718:05806
TACGAAGGGTGCAAACGTTGCTCGGAATTATTGGGCGTAAAGCGCACGTAGGCGGCATTGCAAGTCGGATGTGAAATCCCACGGCTTAACCATGGAAGTGCATCCGAAACTGCAGTGCTTGAGTACTTAAGAGGATCGCGGAATTCCCGGTGTAGAGGTGAAATTCGTAGATATCGGGAGGAACACCAGTGGCGAAGGCGGCGATCTGGGAAGATACTGACGCTGAGGTGCGAAAGCGTGGGGAGCAAACAGG
+
CC@AA=@@8;9;AB:;;98A>;?>7<:?2559>>8BBBBB<@:8;A94:=;:00)/;@;@CD9<B==9==BB>A=3;;;0;AA=A<7<167;;C<?:B@@@:@:055>4::;BA@@AAB8;;BCCBB;>;@?@;AA@@ADAC@C@CC=B=A@@?;;;5;BBB<A>AA;;;A;;;CDC=::5:2:9@?BBCC?@@E@A=AB@<;;BBBBC=C>BBB;;;ABAAABAAG?;;;BBC;ABCAAAA3@A@@A<AAB>
@N9IO0:00719:05769
TACAGAGGGTGCAAGCGTTGTTCGGAATCATTGGGCGTAAAGGGCGTGTAGGCGGTTTGTTAAGTCATGTGTGAAATCCCTCGGCTCAACCGGGGAACGACGCATGAAACTGGCAAGCTAGAGTACCAAAGAGGGGGGTGGAATTCCCGGTGTAGCGGTGAAATGCGTAGATATCGGGAGGAACACCTGTGGCGAAGGCGGCCCCCTGGTTGGATACTGACGCTGAGACGCGAAAGCGTGGGGAGCAAACAGG
+
ECCA@@BB:@B??9==8719A=@B<@;@ABB>BB<AA?@@9?@8@@?B?;927819=/99?A>BCCCBBBC@A@B<DBB=BBB>B>BC:C@C@@2>:>?>CC>>CCCE>CCC@BB?@@AAAAC@@A=A;6<BBDDDD)CB?A=@=@B=B?BBB;;;B=BBBD=<9;CB<@BBB@@@G;;;AL@AA@ADCCC@CAA?A?BB5;;;;*;@9>?C?BBABAA@@@AA@@@@@@A?@@9@@B@@@@8@AABB=BBA?
@N9IO0:00721:05777
TACGAAGGGGGCTAGCGTTGTTCGGATTTACTGGGCGTAAAGCGCACGTAGGCGGTTTGTTAAGTCAGATGTGAAATCCCCGGGCTCAACCTGGGAACTGCGTTTGAAACTACAAGGCTAGAGTGTGGCAGAGGGGGGTGGAATTCCACGTGTAGCAGGTGAAATGCGTAGAGATGTGGAGGAACACCGATGGCGAAGGCAGCCCCCTGGGTTAACACTGACGCTCAGGCACGAAAGCGTGGGGAGCAAACAG
+
BBDAA;@AAA0@CDDCBB@BB?CE;;;C>BBBDE=@@@AB;@@BBCAA@@@<@@<@B=DBAD@;;;A@@ABAAAC;????6@C<AABB?B>AAA29/337788?443<5;;88827187888>@@<=8=85;>@@@@)@C<B?B?A;??>>>;78822+2276(622:787;99555?27<=@;BCC?C???>A@@?A598;;===.=><186849>@@@>?:=;;33,33<<<A;@999===2=?::9+9><
@N9IO0:00722:05791
TACGTAGGCAGCAAGCGTTGTTCGGAATTACTGGGCGTAAAGAGTGTGTAGGCGGCGTTCTAAGTTTGGTGTGAAATCTCCCGGCTTAACTGGGAGGGTGCGCCGAAAACTGGAATGCTCGAGTATGGGAGAGGTAAGCGGAATTCCTGGTGTAGCGGTGAAATGCGTAGATATCAGGAGGAACACCCGTGGTGTAGACAGCTTACTGGACCATCACTGACGCTGAGACACGAAAGCGTGGGTAGCAAACAGG
+
BBBBBAA=@@@@A?BBBB@BB@CC@C@CACBBBC=@@@AA<B@@@B@@??@;?@;??@<:::=BBA=B??@ACCD>AABBB=B>@@AI?@@EF?CBD?BBBCC9:<CC4B:<9;6ABBBBCBAAC;;;6;>?>=AA7?@>:>:A:B;B=9BBBBBBB:BC=>8>@>BCCA@@@A@>?8<=2;4;;;B<A@?=@BBAABA9;9:=???A>@B>A?AA@?@?@AAA@@BBAB:;;C<B@A:::6;B@@@C=B@@<
@N9IO0:00724:05801
TACAGAGGGTGCAAGCGTTAATCGGATTTACTGGGCGTAAAGCGCACGTAGGCGGTTCGTTAAGTCGGGTGTGAAATCCCTGGGCTCAACCTAGGAATTGCATTCGATACTGGCGGACTAGAGTGTGGTAGAGGATAGTGGAATTCCAGGTGTAGCGGTGAAATGCGTAGATATCTGGAGGAACATCAGTGGCGAAGGCGGCTATCTGGACCAACACTGACGCTGAGGTGCGAAAGCGTGGGGAGCAAACAGG
+
ACC;;;CE=CCBC<@?>>9??AAA>AAA<ABCCC>A@??>466;;<<<:9:2:94:;@AC?B?BBCFG@CCBBBB=BDB<A@@;;;;B?B?BBA<@<A=@<;;@@A@BBCBB?BB?BBBBBCBBBBC?A@A??:?@@AAB=B7C7=6=A?BDB?88>8=9;;.;49A?@@@@DCBB=9==9<8555:::::499@2=28=5::<;;::4886:6:;::==>>?CABA<:99AAA=B???BCC9::BBF=>>>7
@N9IO0:00731:05785
CACGGGGGGAGCAAGCGTTGTTCGGAATCACTGGGCGTAAAGGGCGTGTAGGCGGTCAGGTAAGTGTGATGTGAAATCCCTCGGCTCACCCGAGGACCGGCATCGCATACTGCTTGGCTTGAGTACGGGAGAGGATGTGGGAATTCCTGGTGTAGCGGTGAAATGCGTAGATATCAGGAGGAACACCGGTGGCGAAGGCGCACATCTGGCCCGATACTGACGCTGAGGCGCGAAAGCTAGGGGAGCAAACGGG
+
BBBBABAB)BAAB8D@@??BB:BC:=?CDCCBCC>BAAAA;@@;@BBACA@<?>;?A@@=:904:=?ABA@@@AB>BDD=A9:9:?CBCD<A@@=@A=AACBBBBBB@B?@@?C@C@CC@BA@@@9994:@AB>AABBBB=B?B?B@CC@CBBBBBB>B;::6;AABDDCCCBBBBC=AABD@EAA;@=@@=;;93:@A@BBBBCCBB@BC?BBBCBBBBBCBCAAA?AAACCC=CB>?>BB8ABBBB<BBA;
@N9IO0:00739:05781
TACGTAGGGTGCGAGCGTTAATCGGAATACTGGGCGTAAAGCGTGCGCAGGCGGTTATTTAAGACAGGTGTGAAATCCCCGGGCTTAACCTGGGAATTGCGCTTGTGACTGGATAGCTAGAGTGCGGCAGAGGGGGGTGGAATTCCACGTGTAGGCAGTGAAATGCGTAGAGATGTGGAGGAACACCGATGGCGAAGGCAGCCCCCTGGGCCAGCACTGACGCCTCATGCACGAAAGCGTGGGGAGCAAACAGG
+
CBBB@B@@:?@>AAA::;?A@BB@<B000>>>>9BA@CD?C@@@BAC@8838939?@CA>B?CBAAA?BBBBBB=AAAA6@@5==)0,03<88396:48995:9>>>BDCC8;;@>?A<?:;;A?A=AABBCDDCC)AA?A?B@B=???=;>00)/989>BD=BBDBABBBBCCC<<244:>9?@??BBBB>;;9;?:>=44444$4:<2<:?:;:<<?=;::29737787854;4?ABBDCB6@????9>@?9
@N9IO0:00741:05795
TACGAAGGGGGCAAGCGTTGTTCGGAATGACTGGGCGTAAAGGGCGCGTAGGCGGTTCGTTGCGTCAGATGTGAAAGCCCCGGGCTCAACCTGGGAACTGCATTTGATACGGGCGGGCTTGAATCCAAGAGAGGGTGGTGGAATTCCCAGTGTAGAGGTGAAATTCGTAGATATTGGGAAGAACACCAGTGGCGAAGGCGCCACCTGGCTTGGTATTGACGCTGAGGCGGCGAAAGCGTGGGAGCAAACAG
+
DA=@=49;:;'5<7==BB?CB9CD:D?AABBABB<ABABB6BD>BBBB<AB?@@<?:@@:258@<A<88@BA==>7??==1B=5BBBF?B>BBA:@6B88?@@<3>A:99A@89:8)371772>8486@@?;;;39=8590=7B?BD>CAA:778374:=AB;@<?=;;;;<8828=3?;79.7>?2>?=?9>;6395/0/5973/8,336><@?=0558888878///(..38..22222'28256'255
@N9IO0:00743:05805
TACGTAGGGTGCAAGCGTTAATCGGAATACTGGGCGTAAAGCGTGCGCAGGCGGTTGTGCAAGACAGATGTGAAATCCCCGGGCTCAACCTGGGAACTGCATTTGTGACTGCATAGCTTGAGTGCGGCAGAGGGGGATGGAATTCCGCGTGTAGCAGTGAAATGCGTAGATATGCGGAGGAACACCGATGGCGAAGGCAATCCCCTGGGCCTGCACTGACGCTCATGCACGAAAGCGTGGGGAGCAAACAGG
+
CCCEFCBB=?@994;AAA@C@C@?:A,00>>@@<BBCCC=CBB??>A@9969B=B?BBDA?>?=98889;8<?A8ABBA6@A:>>=>5;5777.84:?@C???9?AA@@ABCCBBBBB@AAA???B?AAA:::::);?@9>;?<??ACBAAAAAA@AABCC<BBBBBABBBBBBCB?CD?B>A::69?>>=A==-3-33-3;;;&333(3-44<844444498?:9554;444)5=94444&45<<?8CCC?
@N9IO0:00747:05766
TACGGAGGGTGCAAGCGTTGTTCGGAATTATTGGGCGTAAAGCGCGTGCAGGTGGTTGGGCAAGTCAGATGTGAAAGCCTTCCGCTTAACGGAAGAAGTGCATTTGAAACTGCTCGGCTAGAGTACGGGAGAGGAGAGCGGAATTCCCGGTGTAGAGGTGAAATTCGTAGATATCGGGAGGAACACCAGTGGCGAAGGCGGCTCTCTGGTCCGATACTGACGCTGAGACGCGAAAGCGTGGGGAGCAAACAGG
+
BCCD>BBF>;;;B?A;;;=@@;?;:=?C=??@BB<A@@?=349:>@ABBCC@DD?A?BD>DC@AA9:::8:8<<<(49.9.45444398=<2545:49?<A@?C>CCG>C99:;8;-9:=<=@@@===6=?>@=??@CDB?B=@<@D=B?BBA@A:97:=??8@:=<AAAA<55555)5<7=8BAB?CABB@BHE@E?@;7:<<<<::4:;7;;;;;<BB8:::88;@=77;==5;733=>>1::B==3:><4
@N9IO0:00749:05802
TACAGAGGGTGCGAGCGTTAATCGGAATTACTGGGCGTAAAGCGCACGTAGTCGGCTTTGCAAGTCGGGTGTGAAATCCCCGGGCTCAACCTGGGAACTGCATCCGAGACTGCATTGCTAGAGTATGGGAGAGGGAAGCGGAATTTCTGGTGTAGCAGTGAAATGCGTAGATATCAGAAGGAACATCAGTGGCGAAGGCGGCTTCCTGGACCAATACTGACGATCAGGTGCGAAAGCGTGGGGAGCGAACAGG
+
DCC;;;DJ>CBA@??>9:4;:@@A>A@C?CBABA<???BB=B??@D@@@ABBBD@CCC=ABB@CCBBB<BBBBBB=BBBC9BC?CCCJ@B@BDC=C@CCCCBAA=:::?BAABBB@???AA@@A@AAC<@@@BG9@>AAA>A?AA<ABA?BCCCCBBBBCCE>BBBAB@@@;;;BBBB?A?A<??A?@@AA=?A>3;5;;5;A==:00+00:>;889<433344:33-3:888:14955<>=2=B@@B8:::=
@N9IO0:00752:05798
TACGGAGGGTGCAAGCATTAATCGGATTTATTGGGCGTAAAGGGGGCGTAGGCGGGAATGAAAGCAAGATGTGAAATCCCAGGGCTCAACCCTGGAACTGCATTTTGAACTCCATTTCTATGAGGATAGTCGGAGAAAACGGAATTCCACATGTAGCGGTGAAATGCGTAGATATGTGGAAGAACACCGGTGGCGAAGGCGGTTTTCTAGATTATTCCTGACGCTGAGGCCCGAAAGCTAGGGGAGCAAACAGG
+
CCDC@CDC>BBAC?@@AB6;7;BB@???9?A?BC>BBCBC<A@@@/<@@@A>ACD=B?BAAB=AAA=@@@A@@@A;ABC=CBC?CBAA<@@8@A:@=A;9:@=@@1<@@BBA?;;;.99@??;;5:B=@A;;2;5:;:.4;5;;@7B:DBB@@??@;;.99:;0:548>@@BBBB@;4.5.557=@B@CAB@;@;:.5.5@<BBC9CCCBBC9@@7;8====>=<:44.49098;(55554::+88777(3::6
@N9IO0:00753:05791
GACGGAGGGTGCGAGCGTTGTTCGGAATTACTGGGCGTAAAGGGCGCGTAGGCGCCTGTTAAGTTCGGTGCGAAATCCCCCGGCTCACCCGGGGAATGGCCCCGGAAACTGGCAGGCTAGAGTACCGGAGAGGAGGGTGGAATTCCTGGTGTAGCGGTGAAATGCGTAGATATCAGGAGGAACACCGGTGGCGAAGGCGGCCCTCTGGACGAGTACTGACGCTGAGGCGCGAAAGCGTGGGGATCAAACAGG
+
BBBDACCH>A@@B@@999>@C@BB?C?C@CCCBC>?@@AC;@@;@BABAA?<000=?A@@@;=>6CC?@?@BA@999999)9;@AAA@D=B@B5B?BC@BBB8B@BE<=?B?BBB?AA?AA:99@=AACCCB?BBB<?>>A;>;>??@=A@@@A??:???>8=@@?>@?>743;<<5556;595:28769195@:?9BC?BD9;;CB@CEBB@@::988=877>78/8;;?AA8@@@@@@?2:9:DD=AAA=
@N9IO0:00762:05777
TACGGAGGGAGCTAGCGTTGTTCGGAATTACTGGGCGTAAAGCGCACGTAGGCGGCTTTGTAAGTTAGAGGTGAAAGCCCGGGGCTCAACCCCGGAATTGCCTTTAAGACTGCATCGCTTGAATCCAGGAGAGGTGAGTGGAATTCCGAGTGTAGAGGTGAAATTCGTAGATATTCGGAAGAACACCAGTGGCGAAGGCGGCTCACTGGACTGGTATTGACGCTGAGGTGCGAAAGCGTGGGGAGCAAACAGG
+
CCCC?BBC>BBCBBBCCC?BB@CC?B?B@DABBC>9::BE>BAA@B?@@??;>>:>?A<ABB@BB?CC?=:=ABA8BBB>BBB:BBBB?CDD:B>A>A>B=>BB>B>@>9399::4?@A7999CD@BB?@BAB>AAA?@>6;28486:<AABBCDBB?AAAC=A<@@A@@@AAB?BB?B@BC?????AA?>;?@<6<<::7;?>>>;:7;AAC?AAB=???999===8??=@@@2::?::::+:?>@B<AAB?
@N9IO0:00716:05854
GACAGAGGGTGCAAACGTTGCTCGGAATCACTGGGCGTAAAGGGCGTGTAGGCGGGCTTGCAAGTCAGGCGTGAAATCCCTGGGCTCAACCCAGGAATTGCACTTGAAACTGCAAGCCTTGAGTGTCGGAGAGGAAAGTGGAATTCCTGGTGTAGAGGTGAAATTCGTAGATATCAGGAGGAACACCGGTGGCGAAGGCGGCTTTCTGGACGACAACTGACGCTGAGACGCGAAAGCGTGGGGAGCAAACAG
+
;:CA@AB@<>A9::59@@39:==?9>=??BBAA?9<=999.97-3338899:773(3:-39:499<@B?CCBCCC=<;;7;AB<ABBB>BC=BC@B?B@BCBCB>BBB<BBBCF@CB7;76BA<@B@@<AA@=:=;)55<7;7>9@?AB?AA@>;:839===9?:AA?9778;>>@@;??>A<@@@9<3::29@@;@;00)0::367=7;<<<89-556;8556225;>>:9;:09;55699.999=9077=
@N9IO0:00721:05851
TACAGAGGTCCCAAGCGTTGTTCGGATTCACTGGGCGTAAAGGGTGCGTAGGCGGTCGGGTAAGTCTGACGTGAAATCTTCAAGCTCAACTTGGAAACTGCGTCGGATACTATTCGGCTAGAGGAATGGAGGGGAGACTGGAATACTTGGTGTAGCAGTGAAATGCGTAGATATCAAGTGGAACACCAGTGGCGAAGGCGAGTCTCTGGACATTTCCTGACGCTGAGGCACGAAAGCCAGGGGAGCAAACGGG
+
BBCA@@B@BFI>C>@@@@<@B?AC@A@=@??<?@999;>>8AB<@@?B@BB?BC>AACD>DD?BBAABCCBBBBB=BBB?@@>ABBBC>BBAC@CC>AABBBBCC@C;;;BBB@CC?CA>?AA?B?:;95@@B5AA@ABB?B@BBBB@D>ABBBBA@?@BCA<BB??@BDA:00//)/88)/)/9;6::9:37//)/5;:<<?CAAAG?C@?::496?BFCBC=;;;7<@8333(3738=<<0;=?@@9CBB=
@N9IO0:00723:05842
TACGAAGGGTGCAAGCGTTACTCGGAATTACTGGGCGTAAAGCGTGCGTAGGTGGTTCGTTAAGTCTGATGTGAAAGCCCTGGGCTCAACCTGGGAATTGCACTGGATACTGGCGGGCTAGAGTGCGGTAGAGGATGGCGGAATTCCCGGTGTAGCAGTGAAATGCGTAGAGATCGGGAGGAACATCTGTGGCGAAGGCGGCCATCTGGACCAGCACTGACACTGAGGCACGAAAGCGTGGGGAGCAAACAGG
+
@A@00,/;)///5.5999;A?>=9.7-3-39333(33444(4::97////747;<C?BBCAC?BBBA966?>???466<1::<066>C<@:>??8?<@:>A@A;@16;BB@@<A@<<BBBBCCB@@B>@@A;;8;CC>@A@E:B7@;6?:>CBCCCCCCCFL?BBCDCBBCDCB@@=0555:5:===696@<@AA<A?BB@C@B====9=C<@@;:::=A@?;:://)/8//8=398;9988&39977(000:
@N9IO0:00736:05855
TACGGAGGGTGCAAGCGTTAATCGGAATTACTGGGCGTAAAGCGCACGCAGGTGGCTGAGTCAGTCGATTGTGAAAGCCCTGGGCTTAACCTGGGAATTGCAGTCGATACTACTCAGCTAGAGTATGGGAGAGGGTAGTGGAATTCCCGGTGTAGCGGTGAAATGCGTAGATATCGGGAGGAACATCAGTGGCGAAGGCGGCTACCTGGCCCAATACTGACACTCAGGTGCGACAGCGTGGGGAGCAAACAGG
+
CBBB<9990:BCB=CBAA?B@BAA=?398:AACC>AAACA<AAB@ABAAAB?BB?BCBABBBCBBBCDF@B@BBC>B@A9AA90994;6<>CCG>FAD<AACAAB@;A@@@@BB@@@@BBA954?::4(4@8895:=@@A8<7?;=@5919@>=>;82793=5?>>BDCBBBAA::=5BB@B@CCB@@?>C=@BD@D?BB@B>=@600)0:196;;;??@?@;@?>:9994449337?7988&3999=6B??6
@N9IO0:00737:05830
TACGTAGGGTGCGAGCGTTAATCGGAATACTGGGCGTAAAGCGTGCGCAGGCGGTCTCGCAAGCTGGGTGTGAAATCCCCGGGCTCAAACCTGGGAATGGCATACAGGACTGCGAGGCTCGAGTGCGGCAGAGGGAGGTGGAATTCCACGTGTAGCAGTGAAATGCGTAGAGATGTGGAGGAACACCGATGGCGAAGGCAGCCTCCTGGGCCGACACTGACGCTCATGCACGAAAGCGTGGGGAGCAAACAGG
+
CCBBD::;6;@@BAA;;;<@?CCB?D4:;99=909<;:<9<BB@@@A@@@?AA<?900600*/98==2=>=?>>5?AAA4>;3==999(33333(3,33388333==4;<;;8333//88/////-;5/////>3=A>BB?B?B?B<>8733333333399<,334433;97-----(/71744347;4558<;;9=38858:>>6999,9.9=::?===>>@A::9>?@;;9?6>>;====.;;;>@8@@<7
@N9IO0:00740:05832
TACGGAGGGTGCAAGCGTTATCCGGATTCACTGGGTTTAAAGGGTGCGTAGGTGGATTGGTAAGTCAGTGGTGAAATCTCCGGGCTTAACCCGGAAACTGCCGTTGATACTATCAATCTTGAATATCGCGTAGGTAAGCGGAATATGTCATGTAGCGGTGAAATGCTTAGATATGACATAGAACACCAAATTGCGAAGGCAGCTTACTTCACGATCATTGACACTGAGGCACGAAAAGCGTGGGGAGCAAACAGG
+
CBCC@CBB;@@@B@BBBB@EEE?@??B?A:55==5<>6;;6:>385555558=>:>>7;7;:7::::>990;>@D;CAAA?BC095.5.59099>@8>?>CACC@?==B=@===D9@9;66549<<<@99:@>5=?6>:949=??AA;99999>>>?::59E,966=9=<<<@<;>;::944.599.44)4.4444.4.4:::;7:::7:98883333-33:8889::2:?:8878&8737:<<1;;;BC:999:
@N9IO0:00742:05823
TACGGAGGGGGCGAGCGTTATTCGGAATTATTGGGCGTAAAGGGCGCGTAGGCGGCCCGGTAAGTCAAAGGTGAAATCCCTCGGCTCAACTGAGGAACTGCCTTTGAAACTGTCGGGCTTGAGGCCGGGAGGGGGTAGCGGAATTCCCAGTGTAGCGGTGAAATGCGTAGATATTGGGAGGAACACCGGTGGCGAAGGCGGCTACCTGGACCGGTTCTGACGCTGATGCGCGAAAGCGTGGGTAG
+
CCEE?CBBBB2BBBCAAAACCACC@E?E>BBADE????BD=DB>DBCCCAA=996:B9A=BA=@@?@?9?<AAAD>BBA=A;:7;ACC8;;CBCADACCCC@DD=BBC?CCBAABC=BB?C;;9;?BB=CCFCG5CBBBDAD@C@BE=A@AACDABB?@@@@9@BAA@BBBBBB9BB<A;8<9AAA<A898.8;?6A=AA<>8<=6::6::7=8=8BB@@<CB<;8=866759<0;@>687(656
@N9IO0:00747:05830
TACAGAGGTGGCAAGCGTTGTTCGGAATTACTGGGCGTAAAGGGCGCGTAGGCGGTTCGGTAAGTCCCGTGTGAAATCCCTCGGCTCAACTGAGGAACTGCACGGGAGACTGCCGGGCTTGAGTTCGGGAGAGGGAAGCGGAATTCCGGGTGTAGCGGTGAAATGCGTAGATATCCGGAGGAACACCGGTGGCGAAGGCGGCTTCCTGGACCGACACTGACGCTGAGGCGCGAAAGCTAGGGGAGCAAACGGG
+
CCBB>;;5;A<;;:>;00,083//+/6<7:@@BA=@@ABE?EE>CA@B@A@=@A<@=@A?BB@DBBB=BBACBBB:@AA9@59.595:25<9494:5?ABCAA@A7::??@??:=@6::39<?B=;;9,9?499)92;;A;@=@<A<CD7BAA;:;C9D;?;3;;9<<B@@@BBA8@8??9@9=9>7:;AB4;4?8@<?@894.;2996::<@@;96;B>><:<555.5ACBCB8;;A>A::.@A@B<6@AB=
@N9IO0:00715:05879
TACGGAGGGTGCAAGCGTTGTTCGGAATCATTGGGCGTAAAGCGCGTGTAGGCGGCTTGGCAAGTCGGGTGTGAAATCCCGGGGCCCAACCCCGGAACTGCATTCGAAACTGCCTCGCTAGAGTCCCGGAGAGGAAGGCGGAATTCCCGGTGTAGAGGTGAAATTCGTAGATATCGGGAGGAACACCAGCGGCGAAGGCGGCCTTCTGGACGGTGACTGACGCTGAGACGCGAAAGCGTGGGGAGCAAACAG
+
BCCF?BBC>CCCC@BABB>BB@CD@C@C@?;9<=5@855=7A@AACAA@;;9AB8@=0;05A;?@DCE=CCCBBE?BBC=CCB9BB>A?CCC:C?B?B:::A@=ACAA<A;:;;@?BBBCBB@A@D=B>ABBB?A?A?AA>@393:=6>;??@??5905===6@666>>>=>==>>>4<<16.6;;156==9<54.4344.43838;;7;;;7;5448444555<><==;9655)55555<>066<==3<<<
@N9IO0:00727:05869
TACGGAGGGTGCAAGCGTTATCCGGATTCACTGGGTTTAAAGGGTGCGTAGGTGGGTTGGTAAGTCAGTGGTGAAATCTCCGAGCTTAACTTGGAAACTGCCATTGATACTATCAGTCTTGAATACCGTGGAGGTCAGCGGAATATGTCATGTAGCGGTGAAATGCTTAGATATGACATAGAACACCAATTGCGAAGGCAGCTGGCTACACGAGTATTGACACTGAGGCACGAAAGCGTGGGGATCAAACAGG
+
FECC@DCE>@@@C@CBBB@AAB;@<?@<?AABCB>C>6A<3;;3559>>BC@BBA<A6;2;>=C@A@BGDABBBD@CD;;9;@?@?4:69A=A=BA4@?@@<@B<@@@AA@@@BA;;;C<A@?BBB>=>@:00+0=000@<C?CBCBAAA@?:99>><>:?C69:<?<?@AA@:9:799=?><@??393939999386<<=>AA>BB><??>?>B@@=AAB@===00,0?;?;@9;<<8777(777;<1737:
@N9IO0:00730:05887
TACGTAGGGTGCAAGCGTTAATCGGAATACTGGGCGTAAAGCGTGCGCAGGCGGTTGTGCAAGACAGATGTGAAATCCCCGGGCTTAACCTGGGAACTGCATTTGTGACTGCACGGCTAGAGTGTGTCAGAGGGGGGTAGAATTCCACGTGTGAGCAGTGAAATGCGTAGATATGTGGAGGAATACCGATGGCGAAGGCAGCCCCCTGGGATAACACTGACGCCTCATAGCACGAAAGCGTGGGGAGCAAACAG
+
CCBBBCCC<;;;@<@@AA7;8;C@;@,0/7<<<3>;@BD?CCBCB@AB::6:A=A>ACCDC@B@??99:@?@@A<ABBB:CD:??08/9;=<7.717733339/99@@AAABB>>=>>>0....7:55587@;;;;%9<:5/5382;5===B<6987225:=0>>>5589;;8;B@A.255:5;==8;;::5;==5;5:;:;???.9690555269:7=;:9=8==<885727::<5;?<8999+:7738/6::
@N9IO0:00735:05872
TACGGAGGGAGCTAGCGTTGTTCGGAATTACTGGGCGTAAAGCGCACGTAGGCGGCTATTCAAGTCGGGGGTGAAAGCCCGGGGCTCAACCCCGGAACTGCCCTCGAAACTAGGTAGCTAGAATCTTGGAGAGGTCAGTGGAATTCCACGTGTAGAGGTGAAATTCTAGATATTCGGAAGAACACCAGTGGCGAAGGCGACTGACTGGACAAGTATTGACGCTGAGGTGCGAAAGCGTGGGGAGCAAAACAGG
+
ECFD@FCD>::9CBBBCC@CC@BC@B?B@BBACG>@@@@@;@;;:A9;;BB@@@>@@A@?BC?A@AAEDD2@@??/89>.898-3;:94;=<1<7<788<@?9==889(777328999=8883/005:7:?;;7986655,2+.37...-2-*,,,,0,,,,',(,,,,--..(.3.5+.,(,,,(,*(((((((((((((,--5--(..3.3555.585222777/555=>>5;;;=ABA188:;==/===5
@N9IO0:00735:05887
AACCAGCACCTCAAGTGGTCAGGAGGATTATTGGGCCTAAAGCATCCGTAGCCGGCTCTGCAATTTTCGGTTAAATCCACTTGCTCAACAAATGGGCTGCCGAAAATACTACATAGCTAGGGAGTGGGAGAGGTAGACGGTATTCGGTAGGAAGGGGTAAAATCCTTTGATCTATTGAGGACCACCTATGGCGAAGGCAGTCTACCAGAACACGTTCGACGGTGAGGGATGAAAGCTGGGGGAGCAAACCGG
+
A3@=@AAAA<AAC=@@H?BBBC>C@?CD>@@=@@9?=??@;@ABCC=??@BA5:6:>>>;00,/>>0=?:?9??8??;>>><?AAAC?BCD=BCD=C;;;7;;EI7BCC;<;ECBBBA@@@8@@;;;0;A<;5<BBBBC@CCC@CB?BCC?A>ABB6@@??3@>9?B9@@AAAAD?A9;9:A@BA@DA@@;=992818<===?>=8;??8@>><C?@?@?@;>>9::,9AACC>B===BAA/;;;;B:C6;7
@N9IO0:00738:05880
TACGTAGGGTGCGAGCGTTAATCGGAATACTGGGCGTAAAGCGAGCGCAGGCGGTTCTGCAAGTCAGATGTGAAATCCCCGGGCTCAACCCGTGGGAACTGCGTTTGAAACTACAGAGCTAGAGTATGGGAGAGGGAGGTAGAATTCCAGCGTGTAGCAGTGAAATGCGTAGAGATGTGGAGGAATACCAATGGCGAAGGCAGCCTCCTGGCCTAAATACTGACCGCTCATGCTCGAAAGCGTGGGGAGCAAACAGG
+
DDBBBBBB=AAABB@>>?;>;??=:@+00<;;;394;A@6<<00/:><<>;>@9@9=?=<;:944998;?<>?D=AABB5??8>=7;,33(3388/83/-----6/-,,(,********2268:::39929<8991//)////(/(5.5226772222555788/222999886628>>1780817=?6?6;;;?><06/77.-(--(..(.(233(366////(//66:>A>>?AAC:@900;::00//:>5569;
@N9IO0:00739:05895
TACGGAGGGTGCGAGCGTTGTTCGGAATCATTGGGCGTAAAGCGCGTGTAGGCGGCCTGGTAAGTCGGGTGTGAAATCCCGGGGCCCAACCCCGGAACTGCATTCGAAACTGCCTCGCTAGAGTCCCGGAGAGGAAGGCGGAATTCCCGGTGTAGAGGTGAAATTCGTAGATATCGGGAGGAACACCAGCGGCGAAGGCGGCCTTCTGGACGGTGACTGACGCTGAGACGCGAAAGCGTGGGGAGCAAACA
+
BCDDACCC>BAAB@B@>@;@A?BB?C?DBBA?BB=A>A@@:A@C@@?BABB?AB:B:=B:==7;;>C>6CCCGCG>BAA:?AA7A;2@9@@@69.58=@?@;0,//:;3@0/04=8;@BAA@>88:/405<AC@C?B@BC<?;?9??;A>B==AB;<6;A==6B:BBB@?:::5<<<3@?596;4906<<<:>>C:<7::7:7?8;@;9<BB@BBBBBB==B@@???:9:AAAA59997777(7<@??3;8
@N9IO0:00745:05863
GACAGAGGGTGCAAACGTTGCTCGGAATCACTGGGCGTAAAGGGCGTGTAGGCGGGAAGGTAAGTCGGGCGTGAAATCCCGTGGGCTCAACCCAGGAACTGCACTCGAAACTACTTTTCTTGAGTGCCGGAGAGGAAAGCGGAATTCCTGGTGTAGAGGTGAAATTCGTAGATATCAGGAGGAACACCAGTGGCGAAGGCGGCTTTCTGGACGGTAACTGACGCTGGAGAACGCGAAAGCGTGGGGAGCAAACAG
+
BCCCCBBD=BBA@@8@<=39:38<2;48;;=9::/9?>@@/9:.898:99817=>9??B?CC@;:;@A9@@990>3000)////)//554;@6@@:>9=>>95-----5(--//;;;+;949::8893959944.4;)45;.4.58=5::345555=>9<;;>8>:A@??;;<<45553880605==7;;>>5597131771733(3<<:>:?449:9999:@@00*0/0)973733(3334:==2>>>>=)444
@N9IO0:00755:05883
TACGTAGGGTGCGAGCGTTAATCGGAATACTGGGCGTAAAGCGTGCGCAGGCGGTTATGAAAGACAGGCGTGAAATCCCCGGGCTTAACCTGGGAACGGCGCTTGTGACTCCATGACTCGAGTACGGCAGGAGGGGGGTGGGAATTCCACGTGTAGCAGTGAAATGCGTAGAGATGTGGAGGAACACCGATGGCCGGAAGGCAGCCCCCTGGGCCGATACTGACGCTCATGGCACGAAAAGCGTGGGGAGCAAACAGG
+
CCBBDDGD>9;:BAA??@497:BB@D:;;A@@@8<;;A@8@@@@AAA@??=?A=A?@?>BD<BB@@@>CB@;;;0;;BB.;;0:=384:8<;;4;6994393:498=:9=?=@B?=;;88:33;;;6>??<ABDCDA(337.8285<:AABA@@<<<?>>===6?;>===<=<<<7//)/9272/335883/)/)/)/4:16833333$444(43888887779////--7)///77;;&/5:5555&55555)5AA2
@N9IO0:00715:05955
TACGGAGGGTGCGAGCGTTGTCCGGAATCACTGGGCGTAAAGGGCGCGTAGGCGGCCTGGTAAGTAGGGGGTGAAATCCTGCGGCTTAACCGCAGGGCTGCCTTCTAAACTGTCAGGCTCGAGCACGGTAGAGGCAGATGGAATTCCCGGTGTAGCGGTGGAATGCGTAGAGATCGGGAAGAACATCAGTGGCGAAGGCGGTCTGCTGGGCCGTTGCTGACGGCTGAGGCGCGACAGCGTGGGGAGCAAACAGG
+
BBBC@BBB=AAA@@B;<;<;::?C?B9=@@C??@8>?;@@;@A9:9;BBBC>@@?A?@?<@C>@@ACA@A/@@@@7?=;@=:929<:>:?=A@@=@3=000;>6=@DD>AA??;992999999988A?ABB??=@@@BAB?B?A>BA;@=@@A@@AB>@A<A<BB@@@BABBBAABF>C@CC:;;@AABBB?BBD7;5;?:@@@@A?@@;@;??=9;0<<00*00000*0=>>>9999:BACB9@@@AB0;;;5
@N9IO0:00716:05956
TACGAAGGGGGCTAGCGTTGCTCGGAATCACTGGGCGTAAAGGGCGCGTAGGCGGACTCTTAAGTCGGGGGTGAAAGCCCAGGGCTCAACCCTGGAATTGCCTTCGATACTGAGAGTCTTGAGTTCGGAAGAGGTTGGTGGAACTGCGAGTGTAGAGGTGAAATTCGTAGATATTCGCAAGAACACCAGTGGCGAAGGCGGCCAACTGGTCCGATACTGACGCTGAGGCGCGAAAAGCGTGGGGAGCAAACAG
+
;:CBB@BJFJ3CCCC:;:@BBBCC@C?CCFBBAB>BAACG9;;8:A?@AAA=?@=:;;AC<?<?@@>>@@2@@@D<<:D>CBB=BCED?BB>BC?B@BACC@B?ABBBBBBBBDCCBBC@BCBC@BB@B?BBB:B?B?AB<A?AAABCAA@BBBBBB@BBBD>C?@@@;;;BAB>AAAC?BA;:::=AAAAABBB?A7<;4;9?9>>>99:69@AA@??>@A@@@@@=;;::;;;&:9<9555'5555<1:55
@N9IO0:00717:05946
TACAGAGGGGGCGAGCGTTGTTCGGAATTACTGGGCGTAAAGGGCGCGTAGGCGGCCTGCTAAGTCGAACGTGAAATCCCCGGGCTCAACCCGGGAACTGCGTCCGAGACTGGTTGGCTTGAATCCGGGAGAGGGATGTGGAATTCCAGGTGTAGCGGTGGAATGCGTAGAGATCGGGAAGAATACCAGTGGCGAAGGCGTTCTGCTGGGCCGTTGCTGACACTGAGGCGCGACAGCGTGGGGAGCAAACAGG
+
@B@99:9999(9B;@ABB@CC@CB@CAD?BBBA@8@A?AB=BB=BCBCBA>900+08>;AAC?CBCA@=@@@AAC=CCCC:CE>BA@?<?@9AD=A?A;:;ABA=?>?@@::8:?B=DC@BB@CBACC>BBBAA<BAAAC>A>A?B=AA>AB@@@A@<@A5;4:???@@AAAAA@@@5949?<??A<??@@=:95?B=ABB899?<??A:A?AA=AAA@=<:000/959/8888?ABBBCBB8ABBBC;@AC=
@N9IO0:00717:05957
TACGGAGGGGGCTAGCGTTGTTCGGAATTACTGGGCGTAAAGCGCGCGTAGGCGGCTTTGTAAGTCAGAGGTGAAAGCCTGGAGCTCAACTCCAGAACTGCCTTTGAAACTACATCGCTAGAATCATGGAGAGGTAAGTGGAATTCCGAGTGTAGAGGTGAAATTCGTAGATATTCGGAAGAACACCAGTGGCGAAGGCGACTTACTGGACATGTATTGACGCTGAGGTGCGAAAGCGTGGGGAGCAAACAGG
+
BBFD>BBCCB5CCCBBBB?CB?BB?CACABBBBA<ABAAB=BAB@AABBAB@AA>ABB;BAA>AC@A@8717@?A5998BC9A@@BDC7???:?>?>BE==7BB7?>?8===BBB:::88>A7BBB?>17=99,394@AC8>7B?B?B>8?A?AA7739>BA9?;:78658>>>:>>;?:==:=?B<@@>=:>?>;@<@>BAC@FCBC@CBCB@BBB?ABAAACBBB?@?@???+::==?AA8@@BBA8???9
@N9IO0:00718:05959
CACGTATGGGGCAAGCGTTGTTCGGAATCACTGGGCGTAAAGGGCGTGTAGGCGGTTCGAAAAGCCCGGCGTGAAAGGTGTCGGCCTAACCGACAGACTGCGCTGGGAACTGCCGGACTGGAGTCATGGAGGGGGAGCTGGAATTCCAGGTGTAGGGGTGAAATCTGTAGAGATCTGGAAGAACACCGGTGGCGAAGGCGAGCTTCTGGCCAATGACTGACGCTGAGGCGCGAAAAGCGTGGGGAGCAAAC
+
CCCDCCEDDD9A@<>>@?:;;ACC@C>A@AACBC>9:;CF=BC=AA@@@@B@BB?B>BCCDD8@?D:@=@BBBCC=B@BCCBB>B;:9275<>>?>?A@@7:;9:>5>?ABBD@C@CBBC?ABBAABB9<@FDD1B;99?:?;A=A=??=?B@<<>>2<<>?6969?@@??@@B::;?B>AB?AAA5:89@<A@?>@?ACAAA@7?:??B?C@CABABABAA@@;<;<;;;;;;;&:999;==/<6//;/9
@N9IO0:00724:05952
GACAGGGGTCTCGAGCGTTAATCGGAATTACTGGGCTTAAAGGGTGCGTAGGCCGGCCCGCAAGTGCTTTGTGAAATCCCCTGGCTCAACCAGGGAACAGCTCGGCATACTGCGGGTCTTGAGGAAGGTAGGGGTTGCCAGAACTGTAGGTGGAGCGGTGAAATGCGTAGATATCTACAGGAATGCCGATGGTGAAGACGGGGCAACTGGGCCTTTCCTGACGCTGAGGCACGAAAGCGTGGGGAGCAAACAGG
+
CC@9999*;BCAB;9;@@=@<@AB?CAF@CBCCD>CC>AA:@A9@@@AA::6;@B?BE?CA@;?@??@A9ABBAB9@?>?2;939==@8B9@CC5;7:BBAC>>7;?<A>ACCBA=B;;45:?;?5:3888<<+<74505558<666=>85;86:<B;9549)44499=@ABC;96;<<<:>:>=A>ACCF?B<<5;A;;;:&5:5:@=D8C?BC9;7:@A@A@@;;;<@;;;;;0;<8<@@@3>?@BB<B@?9
@N9IO0:00745:05927
TACGTAGGGTGCGAGCGTTAATCGGAATTACTGGGCGTAAAGCGTGCGCAGGCGGTTGTGTAAGACAGGTGTGAAATCCCCGGGCTTAACCTGGGAACTGCGCTTGTGACTGCACGGCTAGAGTACGGCAGAGGGGGGTGGAAGTTCCACGGTGTAGCAGTGAAATGCGTAGATATGTGGAGGACACCGATGGCGAAGGCAGCCCCCTGGGCCGATACTGACGCCTCATGCACGAAAAGCGTGGGGAGCAAACAGG
+
CA;6:65<4?@;AB@@00,0)/9:5<09.9>>=?8?;?DE=BBCCBB@@AC@CC?B@BC????A@@AA=@?@@==2???A1AB=BA=A4920::3949///687(.258373...84777222662.(.........#.:3<.22264:2/(.../9989:<<=5<<BBBBB@?>?;8:*..).--/)44::8666;?:=@99494'4:C4>866:=<;;;0//)/99955555555'556>>AA1666==3;;;8
@N9IO0:00748:05935
TACGTAGGTGGCAAGCGTTGTCCGGATTTATTGGGTTTAAAGGGTGCGTAGGCGGCCCTGTAAGTCAGTGGTGAAATATCTCAGCTTAACTGAGAGGGTGCCATTGATACTGCGGGCTTGAGGTACAGATGAGGTAGGCGGAATTGACGGTGTAGCGGTGAAATGCATAGATATCGTCAAGAACACCGATAGCGAAGGCAGCTTACCAAGCTGTAACTGACGCTGAGGCACGAAAGTGTGGGGATCAAACAGG
+
DCBBB@?<@A;@C@BABA899C@D>BBC<BB7;;0;C.98-9:6:@A??::600,00(//0/7>@@@BAA:A;;;,9A59995555.54999999>@;@AB:==:=;@@0///55(--06//)/7//38::8829994::8=8=588<<5::<AC@B=A?A@8A:449:9@BA@859??1331834.34<888@A5;5;?>@?9@>04244444925=>>BB=966=7999499,44<4444&4::=@;9992
@N9IO0:00761:05918
TACAGAGGGTGCAAGCGTTAATCGGATTTACTGGGCGTAAAGCGTGAGTAGGTGGCTCGCTAAGTCGGTTGTGAAATCCCTGGGCTCAACCTGGGAATTGCAGTCGATACTGACGAGCTCGAGTTCGGTAGAGGGTGACGGAATTCCCGGTGTAGCGGTGAAATGCGTAGATATCGGGAGGAACATCGATGGCGAAGGCAATCACCTGGGCCTGAACTGACACTGAGACACGAAAAGCGTGGGTAGCAAAC
+
CBEBBABB>CCBB?BA??<??AAA>>AA<ABBEE?BBBDF=BBBBA??@CC@CC:CB@<<;@:>@>@?C966@@@7@GE:;:D.955;8<9?@D=B@C@C9955:>@@BA?@9::@@CA<@==C58?7;>?999,9?@A@;@=A4:9,368?>=8BB8BBB=3A:58;>:>=75256.55.9.59599<??7@;;8@=AB>AA@B>C@A;A=CCCABABB@>555;;?@444444&49@CCD>;;///:19
@N9IO0:00725:05991
TACGGAGGATCCAAGCGTTGTCCGGATTTATTGGGTTTAAAGGGTGCGTAGGCGGATTATTAAGTCAGAGGTGAAAGTTTGCAGCTTAACTGTAAAATTGCCTTTGAAACTGGTAGTCTTGAGTATAGTTGAGGTGGGCGGAATGTGTCATGTAGCGGTGAAATGCTTAGATATGATACAGAACACCGATTGCGAAGGCAGCTCACTAAACTGTAACTGACGCTGAGGCACGAAAGCGTGGGGAGCAAACAGG
+
BBBB>B@?@BB=@<@AA@@BCF@D?BBB>BB?BC<@A=@A9@A:ABB???C>@A?AB=@@=@?ACCC??@@BBCE>CCG>BAA@BB.515ABAAAA8A?BB=@@=@BC=CCD@CBBBBB?@@;ABB@@A7AAA?BBF>BB=A6?88:?C=BB<<<552:>>A9B<@@=@C???BA?;<<?;?:BBC>AAC=?=>=0809:<8777839:,9?A@A?BCCB@A@@@=;1777733(33<?ABB:CBBBC>BBB=
@N9IO0:00733:05969
TACGTAGGGGGCGAGCGTTGTCCGGATTTATTGGGCGTAAAGAGCTCGTAGGCGGTTTAGCAAGTCGGGTGTGAAAATCCGGGCTCAACTCGGAGACGCCACTCGATACTGCTATGACTCGAGTCCGGTAGGGGAGTGCGGAATTCCTGGTGTAGCGGTGAAATGCGCAGATATCAGGAGGAACACCGGTGGCGAAGGCGGCACTCTGGGCCGGAACTGACGCTGAGGAGCGAAAGCGTGGGGAGCGAACAGG
+
BBBA@99999(;BBABBC@CCC@C;?@A=AB<@B=@AAAA;C?@@?@??@@>?@:@@9@A@B=??BBB=8::??==7:@7=>8BB=C@CCCD<@9:9>?=AAAABBBBB??@??@@?@@A@;;;B=B@BBBDE8A@;<;B5;2:8<9@B9AAAABBB8<@B;3?>;<AA@@ABA@@;.44395:?@>A=@@<A@@=@<>>:;>?>>>>?9@:?=@<=:>:99<;0006777BBC<A??@@??2@@AAB?;;;5
@N9IO0:00734:06004
TACGTAGGGTGCGAGCGTTAATCGGAATACTGGGCGTAAAGCGTGCGCAGGCGGTTTTGTAAGCCAGATGTGAAATCCCCGGGCTTAACCTGGGAATGGCATTTGGGACTGCAAGGCTGGAGTGTGGCAGAGGAGACTGGAATTCCCGGTGTAGCAGTGAAATGCGTAGATATCGGGAGGAATACCGATGGCGAAGGCAGGTCTCTGGGCTGACACTGACGCTCATGCACGAAAGCGTGGGGAGCAAACAGGA
+
ECDDECCC=9;9BBBBAB?B=@?@<@-00>==;3>>9::6;AA@??BA>>;8939BA6AAE?BB?BBA@@BDCC1<>>>5?@;AA7B8B7BBC<>8>@=@@AA;@A<BAAAB@7:5:00*0=;765;8??@A:=>>;755:0515=3;15;?>A;;:;=:809<====@=88266809:9=9=>>:=7888=>A7?8;;A<AA:55990559<688:65222268;=<=>>880966:996+525>D2:9929
@N9IO0:00735:06007
TACAGAGGGTGCTAGCGTTAATCGGATTTACTGGGCGTAAAGCGTGTGTAGGCGGTTTGTTAAGTCGGATGTGAAAGCCCTGGGCTCAACCTAGGAATCGCATTCGATACTGGCAGGCTAGAGTACGGTAGAGGGTGGCGGAATTCCGGGTGTAGCGGTGAAATGCGTAGATATCCGGAGGAACACCGATGGCGAAGGCAACCACCTGGGCCTGTACTGACGCTGAGACACGAAAGCGTGGGGAGCAAACAGG
+
BBCBBBCD>BB@@?A8889>;?@A=@@@;@BBBE>???BC>A??>@@BBBC@CC=A@<AA;A?ABAB<@@@ABBB8:9;49D>4ABGC<D9>BEAD?ABBBCC@CCBCBBBB?@@A@CAAACA;ABB<@?A>>=5??3:9>B=A=A?AA<BCDBBBC@BCCD>BBBBAAAA;55<5:3:<.50555;@@<B:C@E<B?BE@CAII?AAB<B7;;CCBA=@669B=B@BBB<<;;0;;BBABC8@@CCF=BBC@
@N9IO0:00737:06009
TACGAAGGTCCCAAGCGTTATCCGGATTTATTGGGTTTAAAGGGTGCGTAGGCGGGTTATTAAGTCAGTGGTGAAAGCCTTCAGCTTAACTGAAGAACTGCCATTGATACTGATGATCTTGAGTATGATTGAGGTTGGCGGAATGTGTCATGTAGCGGTGAAATGCTTAGATATGACACAGAACACCGATTGCGAAGGCAGCTAACTAAGCCATAACTGACGCTGATGCACGAAAAGCGTGGGGAGCAAACAGG
+
CB@;92;>;;;0;2:BBBAFCE@B@AAB<BB?BD=@?5==6=968=>@?AC>AA@<A<@@?A=@AA@@BC?BBCE;@?<?<?@@AA797:BBB=AA>AAAA?BC=@@BBA@B>899???=AAABBAB@@6::@=A?B@BB@B@@@@@AAAACCBB@@>@BCD>AAAB@BBACACBBBBBAAC=@@A=A;0+0077)/)////;<5;;;03346//)/888:<<595<<<444444&444::<=2<==>@8>BB;
@N9IO0:00751:05980
TACGAGAGGCCCAAACGTTATTCGGATTTACTGGGCTTAAAGAGTTCGTAGGCGGCGTGGAAAGTAGGGTGTGAAAGCCCTCGGCTCAACCGAGGAATTGCGCTCTAAACTACCGCGCTTGAGGAACCTAGAGGTGAGCAGAACTGATGGTGGAGCGGTGAAATGCGTTGATATCATCAGGAATACCGGAGGCGAAGGCGGCTCACTGGGGGTTTTCTGACGCTGAGGAACGAAAGCCAGGGGAGCGAACGGG
+
CCDJAAAB=BB6@@8AAA=AB?@@=?AB>CBBCC>CC?BB<A????BBBBB@@@;??9839?9=@?AA<>??@BA<@@>8@;;5;ACB=@?ABB@DAD;;;GAAACFD>CBBC9;;BBC=AA@5;5;8@CB;;4;BBA@@;;7;=CBBB?BB=@@@A>BBA>7;66>B?A=@???BAACC@B?BBA>A=993:9;5;;;;4;?=:95@@@@0>CB;C@C@@@@@AA@=B?@A;>4;;:>>>>166==A8;>;3
@N9IO0:00758:06004
TACCAGCACCTCGAGTGGTCAGGAGGTTTATTGGGCCTAAAGCATCCGTAGCCGGCTGCTCAAGTTTCCGGTTAAATCCACACGCTTAACGTATGGGCTGCCGGAAATACTGTTCAGCTAGGGAGTGGGAGAGGTAGACGGTACTCGATAGGAAGGGGTAAAAATCCTTTGATCTATTGATGACCACCTGTGGCGAAGGCGGTCTACCAGAACACGTTCGACGGTGAGGGATGAAAGCTGGGGGAGCAAACCGG
+
CDA>00000?@000=BDADDDD=9949:0;?:@D9B>;;;69@CDC=@@000+0,0000@A@5;;?6?4;5;2;9/9925>AAACC?B>BBBCCBF=CCCCBC?BB=B@@ABB>BCBBBBCB<AA:::/;A::7;CAA;;8;BBBA?AAAB>B?BDD3;::9:$:;39?3?99<<A;7;@@;;;<@C>BC@A=ABB?B@BCABBAAH>BBB>@@AAA<@@@@@?AAA@@:988=?*7994444$488:;4;7;7
@N9IO0:00741:06056
TACGAAGGGGGCTAGCGTTGCTCGGAATCACTGGGCGTAAAGCGCACGTAGGCGGACTCTTAAGTCAGGGGTGAAATCCTGGAGCTCAACTCCAGAACTGCCTTTGATACTGGGAGTCTTGAGTTCGGGAGAGGTGAGTGGAACTGCGAGTGTAGAGGTGAAATTCGTAGATATTCGCAAGAACACCAGTGGCGAAGGCGGCTCACTGGCCCGATACTGACGCTGAGGTGCGAAAGCGTGGGGAGCAAACAGG
+
CCBB@=BAA@0;;;BBBB@CCBBB@B?AA@A:99/5<@BC<A9<;CBCBBB?BB8@@@@@;?:@B?=?>>2?A@?5=>:;<888888C?CBB?@@@<@@AA<?A;AABCBBCG=AAACCACBAC?@@@9:A?@8=B;;;B?B6;;AAAAEDDBCB@@<?BAB>B@CCCCGGGCC>BA@@5;;8;A>;:8-.(--63860:4:<<BBBB?B<5BBBBBBBBBBBB<<<;;>=@@@9@@;;=@@6@AABB<@@@;
@N9IO0:00744:06034
TACGAAGGGGGCGAGCGTTGTTCGGATTTACTGGGCGTAAAGGGCGCGCAGGCGGCTCATCAAGTCAGGCGTGAAAGCCCCGGGCTTAACCTGGGAGGTGCGTCTGGGACTGGTGGGCTAGAGTTCGGGAGAGGAGAGTGGAATTCCCAGTGTAGAGGTGAAATTCGTAGATATTGGGAAGAACACCGGTGGCGAAGGCGGCTCTCTGGACCGAGACTGACGCTGAGGCGCGAAAGCGTGGGGAGCAAACAGG
+
BBC;;2;9;9*5<99AA@>BC?BC4;::/;AAAA;BA@@@:@C;;;9@@=@7::0;=@DC@@>@CBBB=@@AAAA;AA@@7AA=AB?C@C@BBB<AA>@??BAAAAD>DA?>;?A=;AA?@A:525==5@:AA?AA???@9?9?1<<8>A>><<;>?<><<=1<5=8<@@><>A=AA<A=AB=@@>5;5;>=AAB>A>AC@ABACBBB?BC<:::BAAABBB@::>>89:9499,4>>9944&4=444)5>:7
@N9IO0:00758:06042
TACAGAGGTGGCAAGCGTTGTTCGGAATTACTGGGCGTAAAGGGCGCGTAGGCGGTTCGACAAGTCCCCGCGTGAAAGCCCCCGGCTCAACTGGGGAACGGCGCGGGAAACTGTCGGGCTTGAGTTCGGGAGAGGGAAGCGGAATTCCGGGTGTAGCGGTGAAAATGCGTAGATATCCGGAGGAACACCGGTGGCGAAGGCGGCTTCCTGGACCGACACTGACGCTGAGGCGCGAAAGCTAGGGGAGCAAACGGG
+
>>;6555.55.3:-38<<8;B@@@;@=B5;;@@?9A:99D0=>6;9;5==@=>@=@5<;;;;4;;;::&5=55995)55555$5.559@7B5:;;.9;9:4;;;:=:AB;@@B;;;;09=;?<>=2977*7;773*36<;;4=2;:?188*3<9<<<;1;9999&7;::<@A?@<<<7<6<;5:68538?98703;;6;488499.707>/77677;;7338889333;4334;==3>??::::-9?9;:09??6
@N9IO0:00720:06076
TACGAAGGGTGCAAGCGTTAATCGGAATTACTGGGCGTAAAGCGCGCGTAGGTGGTTCAGCAAGTTGGAGGTGAAATCCCCGGGCTCAACCTGGGAACTGCCTCCAAAACTACTGAGCTAGAGTACGGTAGAGGGTGGTGGAATTTCCTGTGTAGCGGTGAAATGCGTAGATATAGGAAGGAACACCAGTGGCGAAGGCGACCACCTGGACTGATACTGACACTGAGGTGCGAAAGCGTGGGGAGCAAACAGG
+
B@CCB>BD>@B@@;@>>=495;A@=?3929@:::/:;:BB;@@@@@@@@BA;AB697;@ABCBHHAE?AA>ABBB=CCCC=CC>CCCC?C?CDD?C@B@@@>AC@CCC;CBAA??::;@???AAABA?AAAAAD<AA?BB>A?BF>E?AAABBBBA@=@:983:>=@@AAAA?@?B;@<@<?=@@@=AA;;5;A>9?;?????BC@CC?BBBB@??999;;@@@CBC@BBA@@@8@99:AAB9BCCDD=;;;<
@N9IO0:00726:06062
GACGAAGGTGGCGACCGTTGTTCGGAATCACTGGGCATAAAGAGCTCGTAGGCGGTGAAGAAAGTCGGGTGTGAAATCCCTCGGCCCAACCGAGGAACTGCGCCCGAAACTACTTTGCTTGAGGACGGAAGGGGAGCGTGGAATTCCTGGTGGAGCGGTGAAATGCGTTGATATCAGGAGGAACACCGGCGGCGAAGGCGACGCTCTGGTCCGTATCTGACGCTGAGGAGCGAAAGCTAGGGGAGCAAACGGG
+
CAAAB?B?BC@D@@A<@@=AA?BC?A>BBBBBBB9?@:;:.9::@>@???BABB:C?@5;94)4=B@>8AA@CD@8CCC>CAA?AE<B9D:BBC?C?BBB@@?C<BAB<BCC???8;;D>AAA?BA@9?;==?6@A@AAE@C?B?B>@?=?B?CCCC?CCCC=BBBCC@CCCB:;;>9>>,0+0<<8=@BB?B@B<A?;;;@DBBBBC?BC?BBA@@@@@?ABBABC??@@CCB<BB888BB8AABAC<@??8
@N9IO0:00748:06065
TACAGAGACTGCGAGCGTTATTCGGATTCACTGGGCGTAAAGGGTGCGCAGGCGGCCGAGTGTGTGAGGCGTGAAAGCCCGGGGCTTAACCCCGGAATTGCACCTCAAACTACACGGCTAGAGCATTGGAGAGGGTAGCAGAATTCACGGTGTAGCAGTGAAATGCGTAGATATCGTGAGGAATACCAGAGGCGAAGGCGGCTACCTGGACAATTGCTGACGCTCAGGCACGAAAGCGTGGGGAGCAAAAGG
+
>AA000@>A;::CAA@A@<@A<@C@BC?CCDCCC>BBBBA<AB<AA@@=<<;00,06<@>CCBBA;<;>BBCCEE<BBC>CCD;C@:>.444&4.47;3::;;7;;<<5<B@>;8939AB???BBC@C?A@@@@;@@@@@BD@B?ABCC@CA<<>>??>>FG>EEECABBCCEBBACA@@=A8>A>.4449.4:;3>7?@7>>00+/;69;C@D@CC;:;@>:;;5909>>?@@459@@@@=2B?AEED7?@
@N9IO0:00749:06068
TACGAAGGGGGCTAGCGTTGTTCGGAATTACTGGGCGTAAAGGGCGTGTAGGCGGACCATCAAGTCAGGGGTGAAATCCCGGGGCTCAACCTCGGAATGGCCTTTGAGACTGGCGGTCTTGAGGACGGGAGAGGGTCGTGGAATTCCCAGTGTAGAGGTGAAATTCGTAGATATTGGGAAGAACACCGGTGGCGAAGGCGGCGACCTGGACCGTATCTGACGCTGAGGCGCGAAAGCGTGGGGAGCAAACAGG
+
CAAAA<ABBB1CAAACCD@BB?::9:@C?CCCCC=CCBBB=BB=CCCABBA=BB8;;?BBBB=@@@;;;;.<<<</;BB0;;;-99:;5:6:==9=8=C?D@DD?CBCBBBB<@?:>@A=@@C@AAAB;@@@AA9??@@A>A>A?BF?BCCA@@BA@=@CCC=B?;;;;;<;;A>AF0;50>;0009=9<>=C::7:>@@=:::B?BC;;;@C@@<;;@@>@=<8881773:::(3333333&3344<3<<<2
@N9IO0:00759:06099
TACGGAGGGTGCAAGCGTTGTCCGGATTTATTGGGTTTAAAGGGTGCGTAGGCGGGTCTTTAAGTCAGTGGTGAAAGCCGACAGCTCAACTGTCGAAATGCCATTGATACTGGGGATCTTGAGTACAGTAGAGGTAGGCGGAATTGATGGTGTAGCGGTGAAATGCATAGATACCATCAAGAACACCGATTGCGAAGGCAGCTTACTATAGTGTAACTGACGCTGAGGCACGAAAAGTGTGGGGATCAAACAGG
+
CC;<;<CA=::;B499>?;@@@8<8@BB<BB9BB9=;(33(3:1334?>>A>BBA99:;:04.44::999<?;;<0;=;=???A@B@@=?;99999B>889>??<?BA@@?===2::99379??:::A@@>9949=?>;;69=B=BCAA?AAAAAAB?B;99/988???>???>=A@??;?@;@>@399919?<;1718;;=?>A?ACBBAB@?@<?999?>>:99A>?=>?===0=@@;;:;-9BBAA<A@A;
@N9IO0:00760:06061
TACAGAGGGTGCAAGCGTTGTTCGGAATTATTGGGCGTAAAGCGCGTGTAGGCGGCGTGACAAGTCGGGTGTGAAAGCCCTCAGCTCAACTGAGGAAGTGCGCCCGAAACTGTCGTGCTTGAGTGTCGGAGAGGGTGGCGGAATTCCCCAAGTAGAGGTGAAATTCGTAGATATGGGGAGGAACACCGGTGGCGAAGGCGGCCACCTGGACGACTACTGACGCTGAGACGCGAAAGCGTGGGGAGCAAACAGG
+
BBCAAABB<AA?A>@@@@799>AB?B?B?AA@CD?BAA@@5899=B9;;@@=;;5;AA;::@=@@@@@:??@ACD8;;C;@@BBBBBM@BBCBD>A=ABAC<<<09@<2AA@@CCBBBB=BAAACCCC?@@ABC=AA8@?3=3?.949&93=99;<:5:655)57556<;;@@9955&5@7@9995.5.555:?>:>?BB>B<AB>BB?CBDBBBBBCBCCCCDBAA;;;A;<;0;ABBCCC7BA;;:,9;;5
@N9IO0:00761:06082
TACAGAGGGTGCAAGCGTTAATCGGATTTACTGGGCGTAAAGCGTGTGTAGGTGGTTTGTTAAGTCAGGTGTGAAATCCCCGGGCTCAACCTGGGAACTGCATCTGATACTGGCAGACTCGAGTGTGGTAGAGGGTAGTGGAATTCCGCATGTAGCGGTGAAATGCGTAGATATGCGGAGGAACATCAGTGGCGAAGGCGCTACCTGGACCAACACTGACACTGAGGCACGAAAGCGTGGGTAGCAAACAGG
+
CCCCCAAA<AB??:=888298=@?:9:;(;@@A?9A@@@E>CBBBCCBBBB?;;7<C=CGAD?A=;;D?BBBAA@24;;;.<;044;:.4.4::1;7@;C@?@?=?<:99=<:793?@A@A@@@@:939ABACD>>>>?@<B7;69=AAA@?ACC>C=B999,9>:94@:;;;::==0557:5;=;;;<==8===050655;;;9=A@CD@C@BBBBBAABC;99C<?>AAAA;@;55<>7==>>>>8=AA?
@N9IO0:00728:06116
TACAGAGGGTGCGAGCGTTAATCGGATTTACTGGGCGTAAAGCGTGTGTAGGTGGCTTCCTAAGTCGGTTGTGAAATCCCTGGGCTCAACCTGGGAATTGCAGTCGATACTGGGAAGCTAGAGTTCGGTAGAGGACGGCGGAATTCCCGGTGTAGCGGTGAAATGCGTAGATATCGGGAGGAACATCGATGGCGAAAGCAACCGTCTGGGCCTGAACTGACACTGTGACACGAAAGCGTGGGGAGCAAACAGG
+
CCCBBAAA<ACBA?@>883::=@A=@@@9@AAAC>???BB>BAAAB@A@?><??;?C@C?CC@@?=@<@000A<<3>CA<@BB<;;;C>B=>>?5=395::?ACBCBCCAAAB=B>BB@A@CBB?BB?@@@:979@A@@A=A=A=AC=B?BBB>98:?A???:?BBCBBAB@@@?@C2;;?B?BCACACBB>BAA@;@BD=A?AAABDC=C@CBB=AABBBBBBBB@@@=C;;;0:?@????3>>CAB:@@@<
@N9IO0:00730:06114
TACGTAGGGTGCGAGCGTTAATCGGAATTACTGGGCGTAAAGGGTGCGCAGGCGGTTGCGCAAGTCAGGCGTGAAATCCCCGGGCTTAACCTGGGAATGGCGCTTGAAACTACGTGACTGGAGTATGGCAGAGGGAGGTGGAATTCCACGTGTAGCGGTGAAATGCGTAGAGATGTGGAGGAACACCGATGGCGAAGGCAGCCTCCTGGGCCAATACTGACGCTCATGCACGAAAAGCGTGGGGAGCAAACAGG
+
CCECC9997;BBBBA;;;>@=?@<7@?C@CBBBE@BBBBC?CD?AA@@@AA>9:6:4??;@B8A;<AA>ACBBBD:?>??4@B=BC8C8C7B;=6B?BB?AA@A=@BB<AAABBBBCCCC@BCBCBB9;;@CDG=;;8;@<=;>;>;@@@@ADBCBB<A>@?5@???;>B===<<=B:=<<@:?::7?=::5;@A;A8::::@BB?BCC;@:@?9:;@@@::9C@@9:;955555&5;@@@BA8BCCCC>BBB?
@N9IO0:00731:06129
TACGGAGGGTGCAAGCGTTATCCGGATTCACTGGGTTTAAAGGGAGCGTAGGTGGGCTTTTAAGTCAGTGGTGAAATCTCTGGGCTTAACCCGGAAACTGCCATTGATACTATTAGTCTTGAATTCTCTGGAGGTAAGCGGAATATGTCATGTAGCGGTGAAATGCTTAGATATGACATAGAACACCCATTGCGAAGGCAGCTTACTACGGAGACATTGACACTGAGGCTCGAAAGCGTGGGGATCAAACAGG
+
CCCC@BBB<BB@@>A@@@=@BC?B@AB????899.:@(94(4:044:@@BC?BDC>BBCC7A7;;@@@;;5;BCC=CCBBA;;6;=<=9==5<8B=7=?>?9?=9?>:;:>>>8B:99A;@@;@;<<<00)//)//)555495;=A@==<559669;9;;AD7BBCC@AAAC;;;;?;;:>>9@AAA:?@:999>8<8<888<5>=>?==9>;>>>?:=977>??9:5:@@AAC=BABBBBB:BBBBA=@>>9
@N9IO0:00733:06132
TACGAAGGGGGGCTAGCGTTGCTCGGAATCACTGGGCGTAAAGGGTGCGTAGGCGGGTCTTTAAGTCAAGGGGTGAAATCCTGGAGCTCAACTCCAGAACTGCCTTTGATACTAAGATCTTGAGTTCGGGAGAGGTGAGTGGAACTGCGAGTGTAGAGGTGAAATTCGTAGATATTCGCAAGAACACCAGTGGCGAAGGCGGCTCACTGGCCCGATACTGACGCTGAGGCACGAAAGCGTGGGGAGCAAACAGG
+
DCC;;5:9959#5<<=99:?CBA;;79::=A@;;:.9>:?B5;:55@:;;=?9>@?6?;00+05<700)/88+///;2::6;;748498=5;@A;B<<7B:7:@CD:???A@?;6;<777377>><?BB=BBCE@BBBA;:3;3:;>>>>87769935/...9092332222557222294:<9;??@C??@=@BB?B@@@=@@@AABB?BC=BABB;;;BBAABCA@<@@?;;;/;@>??AA5:9BAD;@AC?
@N9IO0:00738:06138
TACGTAGGTGGCAAGCGTTATCCGGAATTATTGGGCGTAAAGCGCGCGCAGGCGGTTTCTTAAGTCTGATGTGAAAGCCCACGGCTCAACCGTGGAGGGTCATTGGAAACTGGGGAACTTGAGTGCAGAAGAGAAAAGCGGAATTCCACGTGTAGCGGTGAAATGCGTAGAGATGTGGAGGAACACCAGTGGCGAAGGCGGCTTTTTGGTCTGTAACTGACGCTGAGGCGCGAAAGCGTGGGGAGCAAACAGG
+
DFAA@::6;;5;B=BCBB=;9:05099B5;;5;;0:@@AA9A:;;:;;0==900,0@9@@=A000;;AA;5;A<<4BD>3?;:.999;;@659C>CDD;;;AA>B7::7;AAAA6;4:D@CCCBBB<;;@BBBCCC9BBB?C?B?A?ABAAAA9::@;?<@@673;CCBBCCCCCBA>BB>A>A=B?BBA@=@@@7;:A@==????.@=ABBCCF>AAABBA@=@9849?@ABB:?<?9889+:=BAC>AAA?
@N9IO0:00750:06134
TACAGAGGGTGCGAGCGTTAATCGGAATTACTGGGCGTAAAGCGTGCGTAGACGGTTATTTAAGTCGGGTGTGAAAGCCCCGGGCTCAACCTGGGAATTGCATTCGAGACTGAATAGCTAGGGTACGGTAGAGGGAAGTGGAATTTCCGGTGTAGCGGTGAAATGCGTAGATATCGGAAGGAACATCAGTGGCGAAAGCGACTTCCTGGACCCAGTACCGACGTTCAGGCACGAAAGCGTGGGGAGCAAACAGGA
+
CCCBABBB;@@><<>=9939;==>=@;;7;>?AB>BBFFE9:9A?@?BA?AA::4:5::B.;49;<<<5>:99?>67999*9?9??@?>A=@CC:A?A=@;;;<@@@@@ABBB?BFCBCBCD=BB@@=@ACABB<A=@@A?B=BB7;6;>@?@AAAA>ABCB=C;;;BB@AACBBA<A;>9<:00000//<7;;<<4:444985:6882377(38:::7:9833,33339:<;<=5373;;77.8>>AA:=@@28
@N9IO0:00753:06116
TACGTAGGGTCCAAGCGTTAATCGGAATTACTGGGCGTAAAGCGTGCGCAGGCGGTTTTATAAGCCAGATGTGAAATCCCCGGGCTTAACCTGGGAATGGCATTTGGGACTGTAAGGCTAGAGTACGGCAGAGGGGACTAGAATTCCTGGTGTAGCAGTGAAATGCGTAGATATCAGGAGGAATACCGATGGCGAAGGCAGGTCCCTGGGTCGATACTGACGCTCATGCACGAAAAGCGTGGGGAGCAAACAGG
+
CBCCBCHF>CB9;8;AAA?B=@@<5>,0)/:::6.73;BA<B@@A@@@A??<;;6;CB7@AA@BB?BA@;;;@<B8@AAA3@C;@<1505:?@@6C@CC@A@@C=DE>B@@@;??C=A@<AAAAACBADDCBA@@6ABAAAC?A>A?@@;?@?:98:9:?@<883388;;<>?>8;>:?@=@=@@@:@@79.7<<8=0:8=7:=B7???8==;?<;;<733;;8=:>>@@@:333&389:=CC577???5?:>3
@N9IO0:00716:06187
TACGTAGGGGGCGAGCGTTGTCCGGATTTATTGGGCGTAAAGAGCTCGTAGGCGGTTTGGCAAGTCGGGTGTGAAAATCCGGGCTCAACTCGGAGACGCCACTCGATACTGCTATGACTCGAGTCCGGTAGGGGAGTGCGGAATTCCTGGTGTAGCGGTGAAAATGCGCAGATATCAGGAGGAACACCGGTGGCGAAGGCGGCACTCTGGGCCGGAACTGACGCTGAGGAGCGAAAGCGTGGGGAGCGAACAGG
+
BBB@B;;;;;*5;::9?@=@<@8=5999055.55)38333(3::=95:===:::6:C=B@CC;==999/984<<>>2>>:>>39954.4<<<8665988055::=????:984;355;:;A559:49298;;:&44444:5;05268@A=;:9@@;@89;;55&55556BCBC@;55:.55.4.4496<8>?;?>=9@::<7<59894::(4.4.43444=566;;@A0948444(4;=>DDD;BA@?@59497
@N9IO0:00716:06196
TACGTAGGGTGCGAGCGTTAATCGGAATTACTGGGCGTAAAGTGTGCGCAGGTGGCCGCGCAAGTCGAGTGTGAAAGCCCGGGCTTAACTTGGGAATTGCGCTCGAAACTACGTGGCTAGAGTGTGGCAGAGGAAGGTGGAATTCCACGTGTAGCGGTGAAATGCGTAGAGATGTGGAGGAACACCGATGGCGAAGGCAGCCTTCTGGGCCAACACTGACGCTCATGCACGAAAGCGTGGGGAGCAAACAGG
+
CCAAACED>BBBB@@999;?>ABB?D@C?BBDDD=@@@CD>DCBABCBB??=?A?B?BBA@A??>?@BA>?>A@@5:99+7;1;=4>4?>6>@9@=?037@=@AA@;188@@=?:4>@@993:399=A>6554=9=877.;<@=A>@;>>CCBC=C@CAAA<@@@BBBBAB@@A<<6::9?:?A@@BBBC?BDE@D>@@?>:<8<<=<5;8=<@@@??B;;;A>>995<;A;=5?@@====2=>>@@9@AA:
@N9IO0:00719:06194
TACGTAGGGTGCGAGCGTTAATCGGAATTACTGGGCGTAAAGCGTGCGCAGGCGGTTGTGCAAGACAGGTGTGAAATCCCCGGGCTTAACCTGGGAACTGCACTTGTGACTGCACGGCTGGAGTGCGGCAGAGGGGGATGGAATTCCGGCGTGTAGCAGTGAAATGCGTAGATATGCGGAGGAACACCGATGGCGAAGGCAATCCCCTGGGCCTGCACTGACGCTCATGCACGAAAAGCGTGGGGAGCAAACAGG
+
CCCCCCCC>999CA@@BB?B@BCC@C8:7;AABC=@@@BB=DACAAA@ACE@CC@B?ABBBB@CCCCC<??997>3==??5@B6BC?B?B?AA@8A=A@A???8.337;=>@>:99177:378;;=B=888?=@>>)7--)-(-(-(/(/68;:88>?<>>?A:AAAA?@@??<=<=<0778<9@A@?BB@A=@AB<A5;;4;???09:9,9.4:?;<966555<@@<@=>>9999&999;CDE7CCAAA<@CB?
@N9IO0:00725:06168
TACAGAGGGGGCAAGCGTTATTCGGAATTATTGGGCGTAAAGGGCGCGTAGGCGGCCCTTCAAGTGGTAGGTGAAATCCCTCGGCTTAACCGAGGAGCTGCCCGCCAAAACTGAAGAAGCTTGAGTCCGGGAGAGGTGAGTGGAATTCCCAGTGTAGCGGTGAAATGCGTAGATATTGGGAGGAACACCAGTGGCGAAGGCGGCTCACTGGACCGGAACTGACGCTGAGGCGCGAAAGCGTGGGGAGCAAACGG
+
BB@BBBBCCC3@=+00/0)/75::)313577-38079::=8BC<BBA@9;:897-33(3-3828:;7;=>?;@CD>BBB;;;;>@A?C?C899D=@@B558=333-333&/;<>400)/<;5=?>>??BB9A@:;5:=?==?5@4;5;?6=?;:::::C>@;;;0;?;::BBA;;;?CC8:96:>ABA@CBBB?BCB>B?;<7<;;@;;;?AA=A6:79A@@@@:999929999;;.9=?@@@@095995,5>;
@N9IO0:00728:06191
TACGGGGGGGGCAAGCGTTGTTCGGAATTACTGGGCGTAAAGGGCTCGTAGGCGGCCAACTAAGTCGGATGTGAAATCCCCAGGCTCAACCTGGGAATGCATCCGATACTGGATGGCTTGAATTTGGGAGAGGGATGCAGAATTCCAGGTGTAGCGGTGAAATGCGTAGATATCTGGAGGAATACCGGTGGCGAAGGCGGCATCCTGGACCAACATTGACGCTGAGGAGCGAAAGCTAGGGGAGCAAACGGG
+
BB@A@A@A@A"AB7;;A@=@GACCAC@D@BBBEJ?CA@@D8;;:;BBCCCC@;;8;@A?ACA<@@AA>A@@@CCC>CCEB7;:6;9?@;>;999.8:333:33-4<<:<>B9>CD@BB?BC@CB>CE>BBBCF>BBBBBB@=@9>9?A;A@@AB::8:DDA=BB:::ABDBBBCBB?BC@C?AA@7:5:B=@@D@C?@A?ABCC?BD?AA@C?BBCABA999A;;;=@@?;;:.9>>?EDF9BBBBB:@@@<
@N9IO0:00731:06192
TACAGAGGTCCCAAGCGTTGTTCGGATTCACTGGGCGTAAAGGGTGCGTAGGCGCCGGGTAAGTCTGACGTGAAATCCCGCAGCTCAACTGCGGAACGGCGTCGGATACTCTCCGGCTCGAGGAATGGAGGGGAGACTGGAATTCTCGGTGTAGCAGTGAAATGCGTAGATATCGAGAGGAACACCAGTGGCGAAGGCGAGTCTCTGGACATTTCCTGACGCTCAGGCACGAAAGCCAGGGGAGCAAACGGG
+
BCBAA@B@BBA<A8;;:@<AB@BC@BB@BB>???9?B@@@9@@9?B=A@AA6::37;:3<<7;5;;BC@@?BCB=BCC:;;BBBBBB?BBBBD4;4;B=BBCBD@BABB@@BB7;6;>999C>B=BE69AAA7>BBBDC9>:C?=@=C?BBA@@@@@@?@C8;;BBA@@@B@@@@B5;;>B@BCF@CDBB?B@?:@?A@@?A@>@@A=@??@@;@=?AA@@@@AAA?BBBBBC<AA>@@@@.;;AAA=BDD=
@N9IO0:00737:06162
AACGTAGGTACCGAGCGTTATCCGGATTCACTGGGCGTAAAGCGCGTGCAGGTGGTTTGGTAAGTCGGGCATGAAAACTCTTGGCTCAACTGAGAGACGCTGTCCGATACTGCCGGACTTGAGGGTGTAAGAGGGAGGTGGAATTCCGCATGTAGTGGTGAAATGCGTAGATATGCGGAGGAACACCAGTGGCGAAGGCGGCCTCCTGGTACACTCCTGACACTCAGACGCGAAAAGCTAGGGGAGCGAACGGG
+
@7CCCC><=BD6;;;:@@=?AA<?9?@=:::ACA9AA;;;0;?:;:@;;;;<;;5;C0;59@9==9>>8@?BBCCC9CBAA?@@BC@@<@A@@@AABCCAB@:838@@@9449292=9849887*7;<>;@?AB<??@BB?B@A<@<@@@000@@AA=CBAA9??AAAAAAAAAAAB9;;@B<???7::BC?CBC>A=AA=@=@@:;;5<<;;AAA6;:AAAAABAA>@@99989&78:::<<1;;?<<7:<85
@N9IO0:00762:06190
TACAGAGACCCCGAGCATTATCCGGATTTATTGGGCGTAAAGCGTTCGTAGGCGGTTTTATAAGTCATTTGTTAAATCCTCAGGCTCAACCTGGGGGCTGCGGGTGATACTGTAAGACTCGAGTGTGGGAGAGGCAAATGGAATGCCCGGTGTAGCGGTAAAAATGCGTTAATATCGGGTAGAACACCAAAGGCGAAAGCAATTTGCTGGAACACCACTGACGCTCATGAACGAAAAGCGTGG
+
ADA:::9;;?;+:444492449492;@>6;;69D9@@@@@:@=>>7:9;??:;;4;?@3??@<@BBBAB6:9:><9<@:>000)///:1::A@CCC1988==<899:@A@@@@@?;;<;;;@B@@ABD=B@?@=@@B<AB?B?AAAA<A>;;;A@BB>;;;;;*;A@@A;?==;;9>@8>AAA=@@@>CB6949===8A@@8;<554;>17-33358>:;>?AB?:9:?@9?;;;;&;@>@>>
@N9IO0:00762:06197
TACGTAGGGTGCAAGCGTTAATCGGAATACTGGGCGTAAAGCGTGCGCAGGCGGTGATGTAAGACAGTTGTGAAATCCCCGGGCTCAACCTGGGAACTGCATCTGTGACTGCATTGCTGGAGTGCGGCAGAGGGGGATGGAATTCCGCGTGTAGCAGTGAAATGCGTAGATATGCGGAGGAACACCGATGGCGAAGGCAATCCCCTGGGCCTGCACTGACGCTCATGCACGAAAGCGTGGGGAGCAAACAG
+
CCCGCCLG<;;;;5;@@A6:7;BC>B?ABABBD<;;;A@8@@>@AACA;;7:B;ABB@@<@<000=;:6?@?@A<??DD6AB=???C?C@CCC?C>AAA@CBA9::@@@C@@@@?A@@B6::A?@@=A:;;BBBB2BBC@CAH@C?BBCCBBA@@@@@@B@9;99>>>AAAAAABB>A@<?9?AC=BBA@=@@A=A?@?9><<>0898*72;;@???<80///0/6>?:BBB=2>>?9:::&33377.79?
@N9IO0:00742:06241
TACGTAGGTGCAGGCGTTAATCGGAATTACTGGGCGTAAAGCGTGCGCAGGCGGCTCCTTAAGTCAGATGTGAAATCCCCGGGCTTAACCTGGGAACTGCGTTTGAAACTGAGGGGCTCGAGTGTGGAAGAGGGGGGTGGAATTCCAGGTGTAGCAGTGAAATGCGTAGAGATCTGGAGGAACACCGATGGCGAAGGCAGCCCCCTGGGCTAACACTGACGCTCCATGCACGAAAGCGTGGGGAGCAAACAGG
+
CAAAA00+/=9=A@B@A6:7;BB>B=A=ABCCC>@@?>@:@;;;BBBB@@<9:6::>7<?B?BBBBBCBAAC?>6BB==1B=6==7<7;8BDC>B;???:83<388<18@:9=99+77=;;;;99B<@=ACEEFDD*;;5;2;.;7@@=@A??;@@@00/;29?@BBBAA@=;88828<5:6<BC8BBBB8B;:7A<A@ABAAA1>?@:AAA=AA>@;7-----(-4<:9>??G;B888:98'2277;/87>3
@N9IO0:00752:06240
TACGGAGGGTGCAAGCGTTAATCGGAATTACTGGGCGTAAAGCGCACGCAGGCGGTTTGTTAAGTCAGATGTGAAATCCCCGGGCTAAACCTGGGAACTGCATCTGATACTGGCAAGCTTGAGTCTCGTAGAGGGGGGGAGAATTCCAGGTGTAGCGGTGAAATGCGTAGAGATCTGGAGGAATACCGGTGGCGAAGGCGGCCCCCTGGACGAAGACTGACGCTCAGGTGCGAAAGCGTGGGGAGCAAACAGG
+
BCCC?CCC=BBBB=@@CA@D?CA@=>??<9::CC=ABAAA<A@@@CB>@9;5:@9@B<@?@C?BBBABBBCBBB@8AA<<1A@8<<EA6C:CCD899<BBB>?>@@@@@@BC=AA>A??;@A@;;;BBB@@;;:::::#:>@4;2;.;A8BC?DB;;7;AAA=;;;BBCAAB;;;;929=;??BBC?C>@@?AAB>C?@@=@CCC1;;@BCBCA@B@@@AA;<;@@A<@@ABBB<AAB;;;;.;@@BC:;;B=
@N9IO0:00753:06236
TACGTAGGGTGCAGGCGTTAATCGGAATACTGGGCGTAAAGCGTGCGCAGGCGGCTCCTTAAGTCAGATGTGAAAGCCCCGGGCTTAACCTGGGAACTGCGTTTAAACTGGGGAGCTGGAGTGTAGAAGAGGGGGGTGGAATTCCAGGTGTAGCAGGTGAAATGCGTAGAGATCTGGAGGAACACCGATGGCGAAGGCAGCCCCCTGGGCTAACACTGACGCTCATGCACGAAAGCGTGGGGAGCAAACAGG
+
CB@AB;;;)559995<BA@A?A@<6>+0/<<:<5=;AAD=@B;;;>B@00+00+/994:<?<??A@;;:7:=::+-088+=9188+-+-38>>*94877388A;;;175266&,,,,,(,5:=9==?>A@@@???'??6B8A=A;>@=AA<=@<00*0/00+;99<=??::>@@882882858==4::<=8:<=7=7BA=;;7;'333(333/78;776////0/899<:78?6><87:::/:6826.65:4
@N9IO0:00717:06265
TACGAAGGGTGCAAACGTTGCTCGGAATTATTGGGCGTAAAGCGCACGTAGGCGGCTTTGCAAGTCGGATGTGAAATCCCACGGCTTAACCATGGAAGTGCATCCGAAACTGCAGAGCTTGAGTACTTAAGAGGATCGCGGAATTCCCGGTGTAGAGGTGAAATTCGTAGATATCGGGAGGAACACCAGTGGCGAAGGCGGCGATCTGGGAAGATACTGACGCTGAGGTGCGAAAGCGTGGGGAGCGAACAGG
+
C@A;94;;09@@==3000;@>=BA=A?B@BC@CD>@AABC7::98B;A@AA<A=9<<=4;;?48;@@;>CBABC?8FEE>BB@;@;1:16:>>@<@9<ABBE>@<?@=4=96;@@;;;B=B@AACCA;>:=00+0@@@AB@CADACE>CADBBAA::7:BBE>C?CD??>@B?@@@C;??7979@@>AA;;8;;C@C@@@=@@BBBBEH?D@BBBBBAABCCCCBBB?AAABCC>CCBBBBB9BBCCCACBA?
@N9IO0:00723:06266
TACGAAGGGGGCTAGCGTTGCTCGGAATCACTGGGCGTAAAGGGTGCGTAGGCGGGTCTTTAAGTCAGAGGTGAAATCCTGGAGCTCAACTCCAGAACTGCCTTTGATACTGAAGGTCTTGAGTTCGGGAGAGGTGAGTGGAACTGCGAGTGTAGAGGTGAAATTCGTAGATATTCGCAAGAACACCAGTGGCGAAGGCGCTCACTGGCCCGATACTGACGCTGAGGCACGAAAGCGTGGGGAGCAAAC
+
CBC;94;BBB2BCCC::9@BBCBB?B?CCBBBCC>B@@@@0;959?@?999:9;:.:@?>9?=@@@@??@<@???:?BADD@BB>??B=A=>6;;>0838;6:>5;<CBBABC>B?;999<>9<4373(39:;7<BBCCCAC=@?AAAABBCBBBBB@A@@D=C>@@BBBAB;;.:9?@499:9AB>BBBC>BBB?B?996=<A@@@8@808@@@@=?A>>@BCBBAB@@933(3;<::990//-:9/8
@N9IO0:00739:06274
TACGAAGGTGGCAAGCGTTGTTCGGATTTACTGGGCGTACAGGGAGCGTAGGCGGTTTGGTAAGCCCTTCGTGAAATCTTCGGGCTCAACCCGGAAAGTTCGGAGGGGACTGCCAGGCTAGAGGACGGGAGAGGAGCGCGGAATTCCCGGTGTAGCGGTGAAATGCGTAGAGATCGGGAGGAAGGCCGGTGGCGAAGGCGGCGCTCTGGAACGTTTCTGACGCTGAGGCTCGAAAGCGTGGGGAGCAA
+
>>><>+0*00+0;8>@A@?AA>@@=?AD=BBBBC=99;;;BBB6;;;A;;;9;C@CE?C@CC?AAE=C@CAACBH<AAA;;;;.9:4449<4<:?=4559<B<??CC9AA;9:5=:.55:<<@=AAB@8D:99=@;;;<@9=+0)/;.74=>A96:;=BBBC<ABBCDCB@@;:9?@9??9=3:295:.49.99959:<>.45=999:.5.559:1<565><;<444.49999;4=666<>>&55444
@N9IO0:00753:06283
TACGTACTGCGCGAACGTTATTCGGAATCACTGGGCTTAAAGGGTGCGTAGGCGGTTTTTCAAGTCAGGTGTGAAATCTTTCGGCTCAACCGGAAAATGGCGCTTGAAACTGAGAGACTGGAGTATGCTAGGGGTGTGCGGAACTGCCAGTGGAGCGGTGAAATGTGTTGAGATTGGCAGGAACGCCGGTGGCGAAAGCGGCACACTGGGGCATAACTGACGCTGAGGCACGAAAGCCAGGGTAGCGAACGGG
+
@ABBBBB;;:;;;;>;;;?BB=A@;@8:9>?AAB<AB=@A<@=;;;?:?::9:CAEDCC3AB?BBA@B?B98:CC>BCBB>?>8>A>;6>9>8>A@3?A>AAA@4555)5;<@=CDDCCC@BCAC@>=:<889.9:9:?C?C@B9558844:7<;BA?@@@D8BBBBC@????@>B?:;;7;9;;D>C@;;:<A@@9A00-0>==@AAAA9BBBD?BDA@@AABABA>@@@@@B<CB@BBB;>:9;;:=?@<6
@N9IO0:00754:06265
TACGGAGGGTGCAAGCGTTATCCGGATTCACTGGGTTTAAAGGGTGCGTAGGTGGGCAGGTAAGTCAGTGGTGAAATCTCCGGGCTTAACCCGGAAACTGCCATTGATACTATTTGTCTTGAATACTGTGGAGGTCAGCGGAATATGTCATGTAGCGGTGAAATGCTTAGATATGACATAGAACACCAATTGCGAAGGCAGCTGGCTACACAAATATTGACACTGAGGCACGAAAAGCGTGGGGATC
+
BAAA?BBC>CBCB9B?;:39@=.4.3;288=778-33(44(48088<@A@B?B@A:BAB;?A<@;ADCDF@DCCC>CA@A;@@6;69B8<<2;.55)5;5;<@B9B=;@ADDDG=BACB@CC:B@;@:@A???;?8?>::296>?:88<;AAA5437/9ACC=949?<??BBBABAA@?979=A@C?B?A4997713-33337828333<<@=5:A<6::;:998//(/////99+63338<<.887
@N9IO0:00762:06262
TACGTAGGTGGCAAGCGTTGTCCGGATTTATTGGGTTTAAAGGGTGCGTAGGTGGCCCTGTAAGTCAGTGGTGAAATATCTCAGCTTAACTGAGAGGGTGCCATTGATACTGCAGGGCTTGAGTACAGATGAGGTAGGCGGAATTGACGGTGTAGCGGTGAAATGCATAGATATCGTCAAGAACACCGATAGCGAAGGCAGCTTACCAAGCTGTAACTGACACTGAGGCACGAAAAGTGTGGGGATCAAAC
+
CCBBBCC@AA?@D=@@CB>@@B>A>AAA;AC?CB;AA099-9:89=?CA;<9::5;9(4=?98>A?AB@A>@CCF=BBCBBBBBAA>B=ABDCCBCB8;9@8=A=AAA;;;@><?A6940549:DAB??994:.8>>7BB?D?C?BCBB>A@=@@9:8:CAA=B???ABBBDB??>833,394;<<7@?>?<999.7-/9://)/6)/*/0//38289:@@??=77317787333&39898==1=:::;/8
@N9IO0:00728:06326
TACGGAGGGTGCAAGCGTTATCCGGATTCACTGGGTTTAAAGGGTGCGTAGGTGGGTTGGTAAGTCAGTGGTGAAATCTCCGGGCTTAACTCGGAAACTGCCGTTGATACTATCAATCTTGAATATTGTGGAGGTAAGCGGAATATGTCATGTAGCGGTGAAATGCTTAGATATGACATAGAACACCGATAGCGAAGGCAGCTTGCTACACAATTATTGACACTGAGGCACGAAAGCGTGGGGATCAAACAGG
+
@A;;5995)5=@>=@A@A<?BB7;9??7:999:91::(44(4;08:<<699?BBC=C=B8B@8@=BCBBC@BCCB=BA@A5;;,59497<A<<7A;4;A==9=B466BBBB@A<@8@>>9BB@BBA8:;@8;;6;B>BBB?B@BB;;;AA;<<??@A?@??A=:::D=A@A;;;BABBCDDD?BBB:;;BABBBB?C@BBCCB>AADBBBBB=@=AC8;;@BC99;;2:B;;:9/9:::BDD99<;EK>CCBA
@N9IO0:00736:06317
TACAGAGGTGGCAAGCGTTGTTCGGAATTACTGGGCGTAAAGGGCGCGTAGGCGGCCCGTCAAGTCCCGTGTGAAAGCCCCCGGCTCAACCGGGGAACTGCACGGGAAACTAGCAGGCTTGAGTTCGGGAGAGGGAAGCGGAATTCCGGGTGTAGCGGTGAAATGCGCAGATATCCGGAGGAACACCGGTGGCGAAGGCGGCTTCCTGGACCGACACTGACGCTGAGGCGCGAAAGCTAGGGGAGCAAACGGG
+
CCDBAAB?BA=992::==;@A?CC?B?CADB@AA9@@>@>8>C=BBBBBBB@@@<@C<@@@@39::=6<==@BBB<AAFFH2B?CBBB=@<<9<&7-4733;977*3:1348::>A7?A599::.9:;.4=499)57959.529.57@=4696>>@A:CCCC<965<<:566;;;9>:>>8<8<==:><;;:;;98949<,0/7;4;;2658;:=;544:5555444.445=@@:?>>?A<A1>?ABB<BAB9
@N9IO0:00753:06325
AACGTAGGACACAAGCGTTATCCGGAATTACTGGGCGTAAAGCGCGCGCAGGCGGATCCTGTAAGTCGGAAGTGAAATTTCGGGGCTCAACTCCGAAGCTGCTTCTGATACTGCGGATCTGGGGACCGGTAGAGGCTGGTGGAATTGCAGGTGTAGCGGTGGAATGCGTAGAGATCTGCAAGAACACCCGTGGCGAAGGCGGCCAGCTGGGCCGGGTCCGACGCTGAGGCGCGAAAGGCGTGGGGAGCAAACAGG
+
B9ABAFC@EID@@=@9::>BBD?D@C>A=@@==?9:9;?A49:99?=@@@A;??;@@A=AA?A=AB??<?=A:;9?9?A<BBGF9AAAC=??@9@?5;;@@@B?BBCDCBCCDAB>A@@?@@@7@A@C@CCBBB@CCB@CC=A?A@CBBB@CCA@@CC=@A?B?AA@BAA@@;;<;;?@?;??;@@@B:>9:2:::2.*.,(,(,,,,::1:6==0566;;9995555495//9;)/)///444&4;;=@8@>>9
@N9IO0:00754:06357
TACGGAGGGTGCAAGCGTTATCCGGATTCACTGGGTTTAAAGGGTGCGTAGGTGGGCAGGTAAGTCAGTGGTGAAATCTCCGGGCTTAACCCGGAAACTGCCATTGATACTATTTGTCTTGAATACTGTGGAGGTCAGCGGAATATGTCATGTAGCGGTGAAATGCTTAGATATGACATAGAACACCAATTGCGAAGGCAGCTGGCTACACAAATATTGACACTGAGGCACGAAAAGCGTGGGGAGCAAA
+
CBB=<CC>6>BBB=ACAA=?@;:>:==8544443(3;0::3:>3555<:?@;;<;0;;;49D:BBBBBBB>BBBC:BBAA5;;0;97<6<<0505>09:;;5:=8==>=BBFC@69:;;;;;9BCCBB@A;985:>@@@@=@@CBBBCCA0//////(/=>@;:38A9@>??BCAA@>>>8<6;>?8?<>378<;6;2;<;=;94837388<=68=88888<:66//(---////&//37;>>0?@@@@7
@N9IO0:00757:06353
TACGGAGGGTGCAAGCGTTGCTCGGAATTATTGGGCGTAAAGCGCACGCAGGCGGCAGAATAAGTCAGTTGTGAAACTCCCGGGCTTAACTTGGGAACTGCAGCTGATACTGTCCTGCTTGAGTACGGAAGAGGGGAGCGGAATTCCCAGTGTAGAGGTGAAATTCGTAGATATTGGGAGGAACACCGGTGGCGAAAGCGGCTCCCTGGTCCGATACTGACGCTCATGTGCGAAAGCGTGGGGAGCAAACAGG
+
AABBADHD>AA00,00-.3---//5:696::388033333(3388:4433:588-3344.483445=<@8<::;<4<=>?7>@8==:>2666;909.5555::4459999:;:::A<<@05553888-3-33999+333;5:-7-33(33337887838373,36333::::::7==5886:(//.(.(.629333/49:7<<A=6<=8==7;;=BA@@@BBB>BBA;;<?9;:.5;;9999+555<=4666:
@N9IO0:00715:06363
TACGAAGGGGGGCTAGCGTTGTTCGGAATTACTGGGCGTAAAGGGCGCGTAGGCGGTCTTGTAAGTCAGATGTGAAAGCCCCGGGCTCAACCCGGGAATAGCATTTGATACTGCGAGGCTTGAGTCCGGGAGAGGATGGCGGAATTCCCAGTGTAGAGGTGAAAATTCGTAGATATTGGGAAGAACACCGTCGGCGAAGGCGGCCATCTGGACCGGTACTGACGCTGAGGCGCGAAAGCGTGGGGAGCAAACAGG
+
>?<9>295955#59555>@455.548<:>@BBBCC;AA;;:)4;2;=>==<;7;;59>>894929<<=000:8/--(////&//(////16717:293:@@@9=;2///8/37<?AA=A:5?@<888B>6B=@=5;55.7838,2+27.:;633///;5;;@@@-=797-----29(22'2+2-(---(----26-.(-(-7(-(./7//)47)/)////98:8:889939444:?,4944444&444;;09994
@N9IO0:00723:06373
TACGTAGGGTGCAAGCGTTAATCGGAATACTGGGCGTAAAGCGTGCGCAGGCGGTTATGCAAGACAGAGGTGAAATCCCCGGGCTCAACCTGGGAACTGCCTTTGTGACTGCATAGCTAGAGTACGGTAGAGGGGGATGGAATTCCGCGGTGTAGCAGTGAAATGCGTAGATATGCGGAGGAACACCGATGGCGAAGGCAATCCCCTGGACCTGTACTGACGCTCATGCACGAAAGCGTGGGGAGCAAACAG
+
BCCCCCCD>9;:A>AACB@C@CBA?B7:;A;;;0;;:BB>CCCCBBB@9949?8<=:::>A=?AA>?>??ACCC=@AAA6AB=AA@A=A>ABC>D?CBBC@CC>@@@BAAAABBBBBC?@@BAABC?CCCCCDDD2BBB?A7<5:5:;;29::938=9999=4::?BBAA@@AA@?A<7904499<054;?7?A;:C?DC=ABDG:BA=A@?BBB@A:55;888454:?A99:B=AA?>===293377.737
@N9IO0:00723:06397
TACAGAGGTGGCAAGCGTTGTTCGGAATTACTGGGCGTAAAGGGCGCGTAGGCGCCATCTAAGTCAGACGTGAAATCCCCCGGCTTAACCTGGGAACTGCGTCTGATACTGGACGGCTCGAGTTTGGGAGAGGGATGTGGAATTCCAGGTGTAGCGGTGAAATGCGTAGATATCTGGAGGAACACCGGTGGCGAAGGCGGCATCCTGGACCAACACTGACGCTGAGGCGCGAAAGCTAGGGGAGCAAACGG
+
CCBBB@?<@B?A?:>89949@>;;;;?C@CCCCD@??@BB<BG>@A@CBBB@99;?B@@AC=A@BAA@AB@ABB>BBDDD1:8;@@C@F@CCC>CACCCAAAB@@@CBBCC?A??<@@CAA@CC=BB=A?A@?;@???A7A<?=??BC?BBDBB@?<?>?A<ABAA???CAA@BBC?BA7;8;AA?C@CD@CCC7;7;A=A@AA@DH?BB@B=@@@@BCCB@@;;;4;@;;;;.:?>@BBB8A@@@@8;;;
@N9IO0:00729:06368
TACGGAGGGCGCAAGCGTTGTTCGGAATTACTGGGCGTAAAGCGCGTGTAGGCGGCCCTGACAAGTCGGGTGTGAAATCCCGGACGCTCAACTCCGGAACTGCATCCGATACTGTCAGGCTCGAGTCTCGGAGAGGATGGCGGAATTTCCGGTGTAGAGGTGAAATTCGTAGATATCGGAAGGAACACCAGTGGCGAAGGCGGCCGTCTGGACGATGACTGACGCTGAGACGCGAAAGCGTGGGGAGCAAACAGG
+
BBBD=@AA<ABAC>B@@@?AB>AA>A5;5;AABB=BABBD7;9@959@?@?=A@5;;(3;8994::>>C9>?:<;=1:=;2=;0//;/--(/-6(-(-(,*,,-8:5:;;<;;@A@AA=:::CC@@?ABC3::??5::@<<;5;=@@<B>A=@@@AC;;6;BB@8=>BBCBB@=00//)/4>4?@AC@AE@@A>@@@=A>A@?B@CCBBB>AABAAAB:::??@AABCCB@??::9.;;55@>>2???BE=BBB=
@N9IO0:00729:06397
TACGTAGGGGGCGAGCGTTGTCCGGATTTATTGGGCGTAAAGAGCTCGTAGGCGGTTTGGCAAGTCGGGTGTGAAAATCCGGGCTCAACTCGGAGACGCCACTCGATACTGCCATGACTCGAGTCCGGTAGGGGAGTGCGGAATTCCTGGTGTAGCGGTGAAATGCGCAGATATCAGGAGGAACACCGGTGGCGAAGGCGGCACTCTGGGCCGGAACTGACGCTGAGGAGCGAAAGCGTGGGGAGCGAACAGG
+
BBBCB99999';B@>ABB=BAA=A=ABC=BC>AA68739908359>???AA>AC@CC=C@CB<??BBB<>@@@@AA9AC@CD<@@@@=ABEE=AAA??B>BBBBBFCBB?@@@C;9:>A=99;;A;@9@@@AA0==ABCC?B@F@D@CB@BCBBBCB@BCDC@?@A@AB;<<BA:@:.550505=B9=:6616;?9>9>>;==AABA@<9@7;0404:9944433445:::AA@9@9:;;;;.;@@AA?6668
@N9IO0:00741:06369
GACAGAGGGGGCAAGCGTTGCTCGGAATTACTGGGCGTAAAGGGCGCGTAGGCGGGATGGCAAGTCGGTTGTGAAATCCTTCGGCTCAACCGAAGAACGTCGATCGATACTGCCACCCTTGAGGGATGCAGAGGAGACTGGAATTCCCGGTGTAGCGGTGAAATGTGTAGAGATCGGGAGGAACACCGGTGGCGAAGGCGGGTCTCTGGGCATCTCCTGACGCTGAGGCGCGAAAGCGTGGGGAGCAAACGGG
+
CDCBBBDDDD3BC@B?@@>BBBAB?B?C?CCCBE>@@?=>/9:/9>9@ABB?BCD<@??=?C>AABA<?;?BABB>BE?B?BB>BBBB>B<?@>CD?BBCCC??@BA@A@BBA?CCD?CABBBE>BACCAA@?;??BBBCBC@E?AA<A>B:995;=ABBAC>CCCDCB@AABCAA@9@?7A?BCB@IAA@9A?D@C@CCC>AA<A@CD=;;;BBB>AAAABBD@BA?ADCCCD:;;@A@@A.;;BCC=CCB=
@N9IO0:00742:06376
TACGTAGGGTGCGAGCGTTAATCGGAATACTGGGCGTAAAGCGTGCGCAGGCGGATTGTTAAGCAAGACGTGAAATCCCCGGGCTTAACCTGGGAATGGCGTTTTGGAACTGGCAGTTCTAGAGTGTGTCAGAGGGGGGTGGAATTCCACGGTGTAGCAGTGAAATGCGTAGAGATGTGGAGGAACACCAATGGCGAAGGCAGCCCCCTGGGATAACACTGACGCTCATGTACGAAAGCGTGGGTAGCAAACAGG
+
BDBBACBD>9::BBCBBB@C>@@A=A-00><<;3;5;B@:ACBA@???@@<??;>?<?A?A>@@?879899?BH=AADK:B@,00+0*0:0//(/0660877>>(9,31733,3>77,399A>>9:797622222222#25+2+2+2+7;;5<=7788888;=</4998@???==<??A577?B==?@2924=3844.4.4445555$5;;1<<>269>@<;;;??;:;=?>@::9,5=9>@C=AB@@@@:ABC?
@N9IO0:00742:06387
TACGTAGGGTGCGAGCGTTAATCGGAATACTGGGCGTAAAGCGTGCGCAGGCGGTTTTGTAAGACAGGCGTGAAATCCCCGAGCTTAACTTGGGAATGGCGCTTGTGACTGCAAGGCTAGAGTATGTCAGAGGGGGGTAGAATTCCACGTGTAGGCAGTGAAATGCGTAGAGATGATGGAGGAATACCGATGGCGAAGGCAGCCCCCTGGGACGTCACTGACGCCTCATGCACGAAAGCGTGGGGAGAA
+
CBBAABBE>BBBBAAAAA>@=@;0+0*0/////)49?>=5@@DA@@AB?@;==8===2?@B?ACEDB=@>@999(7333&33333,3,371;<6<983,3733,/:/0///674:6B@AAA0/0:88=:33399:9%8999+/)/3666://0/)/77779:3:@=?<<54/7/0//:)//6<8<CB8A?99033>3849338===+8?81<?988<>?>;6/0(/;;334B>AAB6;<?;;;;*94/:
@N9IO0:00787:05803
TACAGAGGGTGCAAGCGTTAATCGGAATCACTGGGCGTAAAGCGTGCGTAGGTGGTCATGCAAGTCGGGTGTGAAATCCCCGGGCTCAACCTGGGAACTGCATTCGATACTACATGGCTAGAGTATGGTAGAGGGAAGTGGAATTTCCGGTGTAGCGGTGAAATGCGTAGATATCGGAAGGAACATCAATGGCGAAGGCAGCTTCCTGGACCAATACTGACACTGAGGCACGAAAGCGTGGGTAGCAAACAGG
+
CCC:;:CE<BB:919@993:8@?@9@599@@ABB=@@@BC;@@@ABBCBBCGCB=BAA@AAC@CCCCC>CCCBGC=BB@@4>A<A@AB6:55:A9A?CCCBJD@?@?BBBBCAA??;?@;;;DCBBC>AABBCC=D@@AA@C@DC>D@CACBBCCBB@BBAC>BBBCBBBB@@;;:39.4.5.4::8959=6=995:.444447<8<@<>>9<955555449;555:5556:9<094449909=<==@6<<<4
@N9IO0:00790:05770
TACGAAGGGGGCTAGCGTTGCTCGGAATCACTGGGCGTAAAGCGCACGTAGGCGGCTTTCTAAGTCAGGGGTGAAATCCTGGAGCTCAACTCCAGAACTGCCTTTGATACTGGGAAGCTCGAGTCCGGAAGAGGTGAGTGGAACTCCGAGTGTAGAGGTGAAATTCGTAGATATTCGGAAGAACACCAGTGGCGAAGGCGGCTCACTGGTCCGGTACTGACGCTGAGGTGCGAAAGCGTGGGGAGCAAACAGG
+
CBC;:9;CCC5CBBBBAA@AAACD@E?CCBBBCC=DBBBB<B::8?:CCBB:??7?<<5BBB>BBAA?CF9B>>81<A7BC>BBBB8719AA;ACC>A979<@@8A@A@@@?@8@4:9?BA@@@@=A?B?BBB?ABBBBC@CBBBCACBBBBCDBBB@BBBC>C@CCCCCCCHC?BB?B=@>:@AA=CBBB?BBB?C@BA?@@>????;?@<@=B9::AAB??@;;;=@??@@@9@@BAABA8AAABB<@@@@
@N9IO0:00791:05791
TACGAAGGGGGCAAGCGTTGTTCGGAATTACTGGGCGTAAAGGGCGCGTAGGCGGCTTATCAAGTCAGGCGTGAAATTCCCGGGCTCAACCTGGGGGCTGCGCTTGATACTGATGAGCTTGAATGCGGGAGAGGATAGTGGAATTCCCAGTGTAGAGGTGAAATTCGTAGATATTGGGAAGAACACCGGTGGCGAAGGCGGCTATCTGGCCCGTAATTGACGCTGAGGCGCGAAAGCGTGGGGAGCAAACAGG
+
CCBAA>AFDF5CC>B@:;24939A8A=@=BAAAC>CBCCC>BB=BCCBCCC?AA>AA=ABCC?AAA33.3;839@<A>AG8??8?=?A<A;A@@@@.98@:<>==>@A???>ABAABBB=BC8::BCE=BBBB?BB@@@C@B@B@BD<@@@;;;AA@=@BCD=A>ABCHDDBCB?BC093:;5;??;@<@@>ABB@C@BB>@@@CCCB@BC>BBIAE@BBAA@A<<<?ACCA@@9@@@ACBB7A;;;D=AAFA
@N9IO0:00813:05773
TACAGAGGGTGCAAGCGTTGTTCGGAATCATTGGGCGTAAAGGGCGTGTAGGCGGTTTGTTAAGTCATGTGTGAAATCCCTCGGCTCAACCGGGGAACGACGCATGAAACTGGCAAGCTAGAGTACCAAAGAGGGTGGTGGAATTCCCGGTGTAGCGGTGAAATGCGTAGATATCGGGAGGAACACCTGTGGCGAAGGCGGCCACCTGGTTGGATACTGACGCTGATACGCGAAAGCGTGGGGAGCAAACAGG
+
9:959=><:@BBC?C::;?BA=@?;:049::.44)38333(3;099<<@?<2775??6<<2928@;:;;;@<A@A7<??7===9;;;=5;6;==+=9<666===;;A<5@<=<@@:?:9843888:.44(4<<>5<<:;;7;8<8=@7@<====>BA@;;;C>CCBB@@;;;A@ABB=AA=A>BAA>A@@@5;;<5<=;;4;4:98?@8=8<8<=@=9;9999<:555559544)55===@@2666;909<<8
@N9IO0:00784:05849
GACGGAGGAGGCTAGCGTTGTTCGGAATTACTGGGCGTAAAGCGCACGCAGGTGGCAGGACAAGTCGGGTGTGAAAGCCCGGGGCTCAACCCCGGGATGTGCGCCTCGGGACTGTCTTGCTAGGAGACCGGAAGAGGAGAGCGGAATTCCCAGTGTAGAGGTGAAATTCGTAGATAGTTGGGAAAGAACACCAGTGGCGAAGGCGCTCTCTGGTCCGGTTCTGACACTCAAGTGCGAAAGCGTGGGGAGCAAACAG
+
CCBC?;:7;C>ABBA?9:4;A?AD@D;;89FCDE>@@@DD>C@??@<<;00+006<>?7=?>9???AC9@?A=<>)939(0;;0:9//)-55&.-)--,-----(-///(/887;8?/7;@9917;=<3:48<>;?588?BAA=B8968;3;???;;<==6;?A@<A6:99AA>@00-6::)..(-/)//86:;::4999(/(///9988:;6;;./(/06////667881888333=2::===<<+33/89/888
@N9IO0:00791:05854
GACAGAGGGTGCAAACGTTGTTCGGAATACTGGGCGTAAAGCGCGTGTAGGCGGCTTGGCAAGTCGGGTGTGAAAGCCCTGGGCTCAACCTAGGAAGTGCACTCGAAACTGCCTCCGCTCGAGTACCGGAGAGGAAAGCAGGAATTCTCGGTGTAGAGGTGAAATTCGTAGATATCGAGAGGAACACCGGTGGCGAAGGCGGCACTCTGGGCCGGAACTGACGCTGAGGAGCGAAAGCGTGGGGAGCGAACAGG
+
ECC;;;CC=@A@BC=?@?=??=AB;?;?>?@@@<:::C>8>A=<965999.555:<1616=699;;;3;>???>465505<@6==@@:>:?@?<@499<8889:;CD:?=983//)/698//33::182833/389.6///(/(/06633,3;::;=A9<ACC>C@BC@;;;ABB<;:??@?B?ABB6:6;@:>;:6:;?@=A???@ABB<B>A9>9>=:99<==899?AAABBB>B:::>==-99@@A@;;;5
@N9IO0:00795:05823
TACAGAGGGTGCGAGCGTTAATCGGATTTACTGGGCGTAAAGCGTGTGTAGGTGGCTACCTAAGTCGATTGTGAAATCCCTGGGCTCAACCTGGGAATTGCAGTCGATACTGGGAAGCTCGAGTTCGGTAGAGGACGGCGGAATTCCCGGTGTAGCGGTGAAATACGTAGATATCGGGAGGAACATCGATGGCGAAAGCAACCGTCTGGGCCTGAACTGACACTGAGACACGGAAAGCGTGGGGAGCAAACAG
+
CCDA@ABC=CCA???@?@<@=@BB?BBB=BC@@@:@?A@@:?A@@@@AAAA=@@=ACCC?AA?B;::AA5:;AAC=BBB>BCM?CBBB?B@BBC<A=A<@@@A@@@A@B@@@@:@:99CCCECG:;;@ABAAA:;;>8<=:>:>7AA<A?CBAAA@@=@CEF>CCCCAAABCBABC@7B@8@<;;;>CCCC;>595)5556<9<>>>>?0645>>49@@@>@@@;;;<;<00)/9//066?@@2<<;==4994
@N9IO0:00797:05827
TACGTAGGGTGCAAGCGTTATCCGGAATTATTGGGCGTAAAGAGCTCGTAGGCGGTCTGTCGCGTCTGCTGTGAAAACCCGAGGCTCAACCTCGGGCCTGCAGTGGGGTACGGGCAGACTAGAGTGCGGTAGGGGAGATTGGAATTCCTGGTGTAGCGGTGGAATGCGCAGATATCAGGAGGAACACCGATGGCGAAGGCAGATCTCTGGGCCGTAACTGACGCTGAGGAGCGAAAGCGTGGGGAGCGAACAGG
+
CCCCCBBB=BB@B=A@@@=@@@>A;A=A@BB>AA;<=737*34448::9::69:64994:444/-------/::<<.<@4?AAAABBB=?<?@@@>@ADBBBA<<<<*9944?4BB>>>@?=?@9;;D@B@@@@3@BAB<@<@=A=A?CC@BBCCC;;:;C?C@CBBBCCBBB@@A@A=<;5;5;@@6;;AC?A;;6;<@@CDBBB@@@B<B?BBB?BCBBB;;;BCB8;;BBBB8;;@@@BB;BBBBC@AAA?
@N9IO0:00802:05845
TACGAACTGTGCGAACGTTATTCGGAATCACTGGGCTTACAGGGTGCGTAGGCGCCTTCCAAGTCAGGTGTGAAATCCCACAGCTCAACTGTGGAACGGCGCTTGAAACTGGTTGGCTTGAGTCAGCTAGAGGTACACGGAACTTCCGGTGGAGCGGTGAAATGTGTTGATATCGGAAGGAACACCAGAGGCGAAAGACGGTGTACTGGAGCTGGTCTGACGCTGAGGCACGAAAGCCAGGGGAGCGAACGGG
+
CCCBB=B;;:;;BB?BBB>AB@CD@C?BABB@??<@A0//???800;BB>>900/6;6:8:8::BBB?BB@AAB>BBF>BBB@??BB?BAA995:>@@>???A<??D>BBB?B?B7A?9989;=88;@999:5:;;===8=8<;6:4828;47877/3=>>6=<BBB?BB?=<>=*0,/3=;=9>5=<581/;;;0///>6669=755287::A6;<<655799?AB<A888;C:>>:;;;;/;:@;;76<<6
@N9IO0:00808:05824
TACAGAGGGTGCGAGCGTTAATCGGAATTACTGGGCGTAAAGGGCGCGTAGGTGGTTGAATAAGTGCATTGTGAAATACCTGGGCTTAACCTAGGAAGGTCAATGCAAACTGTTTGGCTAGAGTATGGTAGAGGGTAGCGGAATTTCCGGTGTAGCGGTGAAATGCGTAGAGATCGGAAGGAACATCAGTGGCGAAGGCGGCTACCTGGACTGATACTGACACTGAGGCGCGAGAGCGTGGGGAGCAAACAGG
+
CCC;:9CC=BBBA??<792:5:@C@C?A>BAAAB>BBBBB<BC>???@@A@=AA?B@BC@CB9::AABB?BBAA@<@AA?A@@<@B>B>B>?=?694:?9::@CCCCD<AAAAA<A6;;@@@AABBB?BBBBBB<BBAA@;@;@@:A?B?AAAABAA=ABAA<BA@@@@@A=<<<>+0+0?B@ABBBCCBC?BBF>A?AD@BAAB?AA>@AAC???BCBBBBBJCBB?A@@BCBABAAAAAA8BBADD>:::@
@N9IO0:00770:05903
TACAGAGGGTGCGAGCGTTAATCGGAATTACTGGGCGTAAAGCGCACGTAGGTGGCGACGTAAGTCGGGTGTGAAAGCCCCGGGCTCAACCTGGGAATTGCATTCGAGACTGCATTGCTGGAGTACGGAAGAGGAAGGCGGAATTCCCGGTGTAGCGGTGAAATGCGTAGATATCGGGAGGAACATCAGTGGCGAAGGCGGCCTTCTGGTCCAGTACTGACACTCAAGTGCGAAAGCGTGGGGAGCAAACAGG
+
CBCBBBBB=ABAA>====9==@AC?C>@?@BBAC>???BC<@8::CA:;;G;;;:;BBB;;;@CCBCJ>BBBBCB9??CB:BF>???B@CA?@@9@;@=@A??>@@A@CACAACA>>>>B>BBA@AB@B@CCB?B@BABB@B@C?CD=B?BA;;;BB?BCBCI<;;BBBBBBA@@BB;9;6;=@@@?@9598B@C@C;;:>A?D?BBC?@A@CBCBCCBBA@@<00,0<==@AA<BA@ACCC9BBAAA;A@?:
@N9IO0:00775:05883
TACGTAGGGTGCAAGCGTTAATCGGAATTACTGGGCGTAAAGCGTGCGCAGGCGGTCATGCAAGACAGATGTGAAATCCCCGGGCTCAACCTGGGAACTGCATTTGTGACTGCATGGCTTGAGTACGGGGCAAGATGGGGGATGGAATTCCGCGTGTAAGCAGTGAAATGCGTAGATATGGCGGAGGACACCGATGGCGAAGGCAATCCCCTGGGCCTGTACTGACGCTCATGCACGAAAAGCGTGGGGAGCAAACAGG
+
CCCDCBBB:@A@@<@?@@<@=?@B=A498;B@AA=BB@BC=BCC@A@CC??:9:49>==?@A?CB::9?:77@AA7BBBC9FE>A:;:5;4:BB<B?B@@;;;A;@@B;;9943885882333334444&43-3333333$488.4.438.4444444.44555555)55599;<<<7/-(-5(--(--//)/:>=:;;:5:05:=ABAB7@@@;@=AAAAC@@@:::BBBBA<<<9999*9===ABB8AABBE????@
@N9IO0:00783:05860
TACAGAGGGTGCAAACGTTGTTCGGATTTACTGGGCGTAAAGCGCGTGTAGGCTGCTCTGCAAGTCGGATGTGAAAGCCCTGGGCTCAACCTAGGAAGTGCATTCGATACTGCTGAGCTTGAGTCCTGGAGAGGAAGGCGGAATTCTCGGTGTAGAGGTGAAATTCGTAGATATCGAGAGGAACACCGGTGGCGAAGGCGGCCTTCTGGACAGTGACTGACGCTGAGACGCGAAAGCGTGGGGAGCAAACAGG
+
EDB;;:AB<AB@@?9?994:?@BA???@3::AAB<@@@BC;;;BBBA@@AA=@999@CAABB9BBAC?ABB;?@=4:>?4?A>7B=BC?B@BBC?B@C9:;CC?AA@??@???@??==?9:999C=CD99;AC@C@B@CG@B?B?@@@B@C@@@CAA?BECC>C@CCCCBBBCBBBBBBBAC@@@@5A@AA>@?@9<7>A?A=A?@@A9;:CCCAAABAA@@AA????@A@;;;7;@@@CCC<CCCCD=;;;6
@N9IO0:00784:05896
TACGTAGGTGGCAAGCGTTGTCCGGATTTATTGGGTTTAAAGGGTGCGTAGGCGGCCCTGTAAGTCAGTGGTGAAATATCTCAGCTTAACTGAGAGGGTGCCATTGATACTGCGGGGCTTGAGTACAGATGAGGTAGGCGGAATTGACGGTGTAGCGGTGAAATGCATAGATATCGTCAAGAACACCGATAGCGAAGGCAGCTTACCAAGCTGTAACTGACGCTGAGGCACGAAAGTGTGGGGATCAAACAGG
+
CAAB@00,00,0@<ABCC>@?A?B4;;B<BB@CC>CC>BB<A==88:A@??@;;5;;,:>@:<ABBBCCC@CCDC?:;;CCAAAAB?C=BBBBBDCE=B@@7;B?BCAAA;5::::+44.4?@;A@:?;=A8?<?BA7=B>B@A5:9ACAGCCCBBC@CBAC<AAAAAABA???A@@AA2;;1;@=045@??=:;5;2:<==@7<<.4455;;;D@CCABBCAA<@<6:55:99,4>::<<<.<<AAA9:9;4
@N9IO0:00785:05894
TACAGAGGGTGCGAGCGTTAATCGGAATTACTGGGCGTAAAGCGCACGTAGGCGGCTTGGTATGTCGGGTGTGAAATCCCCGGGCTCAACCTGGGAACTGCATCCGAAACTGCCTTGCTAGAGTATGGGAGAGGGAAGTGGAATTTCCGGTGTAGCGGTGAAATGCGTAGATATCGGAAGGAACATCAGTGGCGAAGGCGACTTCCTGGACCAATACTGACGCTCAGGTGCGAAAGCGTGGG
+
BCHH;;;C>BBAAA:9:@3:3:>?9@<@5=?9::/9><=A8::?@B;;:BC=@@>A@<@<@B@@@?@D=BB?@@C=BCCC:CC>B:::=@;?@C?F@CCC;:;B?AAA9@@@A<@@BCB@A@;;;BIK?CBCDF<B?AAA<@?BE=C@B?BBBBBBB>B;;;0;AABAAACBBA@@4969<B>;;:AA@?@8::C@DACBBBB?@9=<8>>9<9::9AAAB??;;9:;===9;;0887:688
@N9IO0:00793:05894
TACGTAGGGAGCGAGCGTTGTCCGGATTTACTGGGCGTAAAGGGCGCGTAGGCGGTCTGTTTAGTGTGAAGTGAAATCTCCAGGGCTCAACCCGGAAACTGCTTTGCAAACTGGCAGACTAGAGGAAGGTAGAGGTAAGTGGAATTCCCGGTGTAGCGGTGACATGCATTGATACCGGGAGGAACACCCGTGGCGAAGGCGGCTTACTGGACCTTATCTGACGCTGAGGCGCGAAAGCGTGGGTAGCAAACAGG
+
CCBBBCCD=@@@BABBBB@BCC@C=@@C=@ACCE>?@@CE=BC>BBBBA@A???;>>>9;:0;;;;ADB?BABBB>BBBB<@?D<BB=<7=@8>;@@;@?@@@B:?>DF>BBB?BBBAAACBA@?C599:BBBG@CF<>?A>@;@9??8><@A@BBBB@CCBAAABCCC?AA99:8>>3>@4A?AAAD@CBC7ABB>C?>>9>@;?@AC<???B?BB???CFCCAA??;?BAABE999A:::29@@AAA;>?<:
@N9IO0:00797:05873
TACAGAGGTTCCTAGCGTTGTTCGGATTTACTGGGCGTAAAGGGTGCGTAGGTGGTGTGGTAAGTCAAATGTGAAATACTGCAGCTTAACTGTAGAACTGCATTCGAAACTGCCATGCTAGAGGGCTGGAGAGGAGATCGGAATTCTCGGTGTAGCAGTGAAATGCGTAGATATCGAGAGGAACACCAGTGGCGAAAAGCGGATCTCTGGACAGCAACTGACACTGAGGCACGAAAGCTAGGGGAGCAAACGGG
+
BBA=;;CADAEADAAA@>9??=AC=@@E?BA@DD>BABBB<??8>??@@??<?B=A@@B=?=89:7;93839@@C>CCB=88@BB@3938737=<>2988?@:7;433(39376;A><>?????8?@@<@@@B=9:9???>A7857AA?:@A???????BBB?;;>DBB@?AB999:99<5;1;;=8;>7:393622&22702766<=;5=?;;;=8=8887>?=>>?;>>::9:)//68999-9;::;3;@>7
@N9IO0:00799:05873
TACGGAAGGTGCAAGCGTTAATCGGAATTACTGGGCGTAAAGCGCGCGTAGGCGGCTTCGTAAGTCGGGTGTGAAAGCCCCGGGCTCAACCTGGGAACTGCGCTCGATACTGCGGAGCTCGAGTACGAGAGAGGGGGGTGGAATTCCAGGTGTAGCGGTGAAATGCGTAGAGATCTGGAGGAACACCGGTGGCGAAGGCGGCCCCCTGGTTCGATACTGACGCTGAGGTGCGAAAGCGTGGGGAGCAAACAGG
+
BCCC@B?B=:;;@=@A@@=@=@@B;@=A=?@BCC>AAA@@6;;9;A@@@BC?::;:B@BBCB?BBBBB<BA@@@E79;<<0<@7>>>C@C@DEM>C8;<<55:@BBABB;<;AA896;BBCCC>CCCDCDCCBBBBB(CB@D@C?B@C=:B>::B?@49=:92333=9@A@?>>=<@;95157>@A?B???4@55.56994;444$4;8C@@?;<@BBBBC;;9A;>7?C@@@C8:;AAB>>2855B=7BBC5
@N9IO0:00800:05865
TACGAAGGGGGCTAGCGTTGTTCGGAATTACTGGGCGTAAAGCGCGCGTAGGCGGGTTGTTAAGTCAGGGGTGAAATGCCGAGGCTCAACCTCGGAACTGCCTTTGATACTGGCAATCTGGAGATCGGGAGAGGTGAGTGGAATTCCGAGTGTAGAGGTGAAATTCGTAGATATTCGGAGGAACACCAGAAGCGAAGGCGGCTCACTGGCCCGATACTGACGCTGAGGCGCGAAAGCGTGGGGAGCAAACAGG
+
BCCAA<ACCC5CCCCCCC@EC?@@;@6:7<BBBC>BBBBB;@@;<<@AA@@=@DD>E?A@>A>@ABBBCC9ABBD>?>>58::8:ABB@D?A@B=@?A<?=<@@2:9@@@>@<99,7>==9>?BCCDE>BBBB?A@@@BB?D@C@C@CBAABBBB;;<;CEE?E@AA@BBCB@@=@A>@@=@>AAB?BCC@BBAA?@<00+0<<;;7717;5;>>>????AAAAB??9>A;;>@8?<@===?2::AA@;A892
@N9IO0:00801:05864
TACAGAGGTGGCAAGCGTTGCTCGGTATCACTGGGCTTAAAGGGCGCGTAGGCGGTGCGGTGCGGTTCCGGTGAAATCCCTCGGCCCAACCGAGGAACAGCCGGGGCAACGGCCGCACTAGACGGCATCAGGGGACAGTGGAACTCCCGGTGGAGCGGTGAAATGCGTAGATATCGGGAGGAACGCCGGTGGCGAAAGCGACTGTCTGGGGTGCCTGTGACGCTGAGGCGCGAAAGCCAGGGGATCAAACGG
+
BBBDC??<@?;>C>@@DC798AA@<@??>????<6>?488-:A9AAAAACC@@?<@B:;6;AAA?C@B@C@CBCC=BAA8;;B<AC<@;@<AA@=B?@;:9:???0<=800*04===?@@AAAA>A???BBBB9@@?=@A5;5;@@A9A?AB@AAAC?C@AA;@@@B@A@A@<;;AA7;;@I@CAD?B@CC>A@@@0;;;;;;;;A;;;;.:A@=@@CBBBCCB;:;>=000/7)//)3333&39888(33:
@N9IO0:00807:05907
TACAGAGGGTGCGAGCGTTGTCCGGAATTACTGGGCGTAAAGGGCGCGTAGGCGGCCGGGTAAGTCGGGGGTGAAAGTCAGCGGCTCAACCGCTGGACTGCCTTCGAGACTGCCTGGCTTGAGCATGGTAGAGGCTGGCGGAATTCCCGGTGTAGCGGTGGAATGCGTAGAGATCGGGAAGAACATCGGTGGCGAAGGCGGCCAGCTGGGCCATTGCTGACGCTGAGGCGCGACAGCGTGGGGAGCAAACAGG
+
ABB;;;CC=BBAA@@=<<27745:385:055::=4:=9;;*77*7<@?@@@;??:@;@?9>?4999:9:9*949D499@>>=>,//>>*0,9ABC@IGCBB?@==@BB???:;59>;>?;A:5:99:399<5505<::=<8?2;299-9388459=@?A@2:19B;:6@A@?954;;)4.486:::<<5882333-3-39496::888<18,334333888:888<<8=443;883332777+;@B=>5=;>2
@N9IO0:00777:05922
GACAGAAGGTGCAAGCGTTACTCGGAATTACTGGGCGTAAAGCGTCTGCAGGTGTCTGTCCACGTCTGGCGTTAAATGGCAGGGCTCAACCCCGTCACTGTGCCGGAAACGAGACAGATCGAGTCATTCAGAGGCATCTGGAATGTCGTGTGTAGGGGTAAAATCCGTAGATACACGATGGAACGCCAAAAGCGAAGGCAGGATGCTAGGAAGTGCACTGACACTCAGAGACGAAAGCGTGGGGAGCAAAGGGG
+
BCCBCB<A=AA?@=AC??=?CCBB?B?B=@@ABB=@AACH=B;;;@>;@;B9:66CFFAD:BDCBB@@=?AA=AJ?CC@CCCD?BBBC?AAA6;;?@@@@@?@4;4;<8=?AB@A@BABC@@@@BAA=BA@@?<>>=?;=4:2949;<<<<A????=2====0:9/77=99<73739>89/78;7;8<<<07;8713;;>>>@????<868*..--:=><==BA?89:?;;;@@?;@??@EDE:@@@@D>FIM;
@N9IO0:00800:05934
TACAGAGGGTGCGAGCGTTGTTCGGAATTACTGGGCGTAAAGCGCGCGCAGGCGGCTTCTTAAGTCTGTCGGTCAAATGCCGGGGCTCAACCCCGAGCGTGCCGAGGATACTGGGAGGCTGGAGACATGTAGAGGCAAGCGGAATTCCGGGTGTAGCGGTGGAATGCGTAGAGATCCGGAAGAACACCGGAGGCGAAGGCGGCTTGCTGGGCATGGTCTGACGCTGAGGCGCGAAAGCGTGGGGAGCGAACAGG
+
CCCCCCCC>@@>B??=??5;;=@@=@?B?BBBBG>???BC<A>@?@?@???=::6;C?AB@B=@@A@@@@@<@@@C?BCH@IHD;A@@@?BAB:B???BAAA<:::?@@AAA@@9;;5;>@:??AA@@@A;;:@=;;8;CD@C@C@B@CB=BB;::@@<@C=A=@ABA:::C:9:@7:4:>@@<@AA;@;9:6;@B?D?;;6;<5;CCCC>CDJC<;;A@@BBBBB;;:;BCBBB>B:99BCC:CCBBB@998?
@N9IO0:00807:05924
TACGTAGGTGGCAAGCGTTGTCCGGATTTACTGGGCGTAAAGGGCGTGCAGGCGGTTTGTTTAGTCTAGGGTGAAAGCTCCCGGCTTAACTGGGAGAGGTCCTTGGATACTGGCAAACTTGAGGGAGGCAGAGGAAAGTGGAATTCCCGGTGTAGTGGTGATATGCGTAGATATCGGGAGGAACACCAGTGGCGAAGGCGGCTTTCTGGGCCTTACCTGACGCTGAGACGCGAAAGCGTGGGGAGCGAACCGG
+
CCCFC@@;>B=@@=@@AA=ABA>A=:9:0;AAAB<@@@BB;@@<@CA@@@?;??:@?8<@A459@@?ABA9@>>9(337<:1>27>9><AAB=6C=?88BC6@<>;>BDCBB7BBB<AA>AAAB=A?>@B@@@?BC=?985:2>6==6=7<A8??AA?BBC??@BAABBB@>??>><7=A?B?>>>=>>?A<@>?6?>A@>BBD>BBBB8?:>4@A<???@AA?????=??ABB58:??<<<0>;978<?393
@N9IO0:00765:05967
AACGTAGGAGACGAAACGTTATCCGGAGTTACTGGGCGTAAAGGGCGTGCAGGCGGCTGCTTAAGTCTGGCGTGAAAGAACCCGGCTCAACCGGGAGAGGTCGTCGGAGACTGAGTAGCTAGAGGGCGGTAGAGGCGTGTGGAATTCCGGGTGTAGTGGTGAAATGCGTAGAGATCCGGAGGAACACCAGTGGCGAAGGCGACACGCTAGGCCGCACCTGACGCTGAGACGCGACAGCATGGGGGAGCGAACGGG
+
<.;@===40//////)/79.449:>7444.994:=4938::0880444;<A=9<<8@?=?@9>58789:6;>888=3;;,33(31797828287.7733,373338279:9589858?ECBAABC=BB?CBAA@<>????@<@<@:?;?B>BA@@@9939???8?CCC9:9B@A@@>@>AB?C?B@@;>?AB?@AA:?:;=:97>>@@@@=A:=<AC@CBAA::9::?@@??=?98:??:::::$94:::8=B>=
@N9IO0:00779:05973
TACAGAGGGGGCAAGCGTTATTCGGAATTATTGGGCGTAAAGGGCGCGTAGGCGGCTTTTCAAGTGACGGGTGAAATCCCTCGGCTCAACCGAGGAACTGCCTGTCAGACTGGAAGGCTTGAGACCGGGAGAGGTGAGTGGAATTCCCAGTGTAGCGGTGAAATGCGTAGATATTGGGAGGAACACCAGTGGCGAAGGCGGCTCACTGGACCGGTACTGACGCTGAGGCGCGAAAGCGTGGGGAGCAAACAGG
+
CEBBBBBCCC1@@6:9AA@BB?AA=@=@=??@CD>CAABD>BB=??>AACC@BB=ABDD8A@?BBBBCBB=CBCD=CBB=BBB?BBDDAD@CCC?C@DBAA=@:::::@AAA?B?B=??;?@@@@5;;0:@9;49::9@@;>=@<?C<AACABDB::6:?<=9?==?????@@@=AA;AB?B?BBB?BCBC@CCC@C@BB>BBBBBCC9;:?B?BCBCBCCCCCAAA?BB@@AB<BCCCCED9@@AA@9?;;5
@N9IO0:00780:05972
TACGTAGGGGGCGAGCGTTGCTCGGATTTACTGGGCGTAAAGAGCGCGTAGGCGCCAGGGAAGTCTGGTGTGAAATCCCTCGGCTCAACCGAGGACCCGCATTGGAGACTCCCTGGCTTGAGTCCAGGAGGGGAGGGTGGAATTCCCGGTGTAGCGGTGAAATGCGTAGAGATCGGGAGGAACACCGGTGGCGAAGGCGGCCCTCTGGAAGTGGTACTGACGCTGAGGCGCGAAAGCTGGGGGAGCAAACGGG
+
CCBBA>>>>>,;:;?BCB@FEBAA=;;<):944<4959::39:9=;:9:8<5>?:48?:,7.398886AA@AAD>FCD>>??7<?<<?E?BBB>@@@;@A@@=@<@?>>?AC8>??BB?ABABF@BB>AABB9@@@:@A<A=@;;A1818=>;;;>8=:;;1768=A==>???AA@78/)//6//(/37;58==<@:>=<@B:A>::16,//;57:5--------.3.58667;-5:??>?>0=A@A@<@@?9
@N9IO0:00781:05974
TACAGAGGGTGCAAGCGTTAATCGGATTTACTGGGCGTAAAGGGCGCGTAGGCGGTTATATGAGTGTGATGTGAAAGCCTGGGCTCAACCTAGGAAGTGCATCGCAAACGATATAACTGGAGTATATGAGAGGGTGGTGGAATTTCCGGTGTAGCAGTGAAATGCGTAGATATCGGAAGGAACATCGATGGCGAAGGCAGCCACCTGGCATAATACTGACGCTGAGGCGCGAAAGCGTGGGGATCAAACAGG
+
CCCCBBCE>@@??9?999<?=?AA?AAA>BAAAC>@@ABB<BE=AAACBBB@CD?B<A@A@@@AABBBBCCB>>>500+/;;1<9ABACABBB?B?BA@@B@???>@9?9;;;;B?BCB?@@AAAAAB@::9C=BB?BB9B7?@<A=A@DBABBA@ABCIE?;69BCCB@696<<7<6959.945;;@BB?@@@7<7>::@5=9759.5999:@@CA@@@000000)009@=B:?ABAAAA3@@:;;0:===
@N9IO0:00784:05984
TACGAAGGGGGCTAGCGTTGTTCGGAATTACTGGGCGTAAAGGGCGCGTAGGCGGCTCTGTGCGTCGGGCGTGAAAGCCCTGGGCTCAACCCAGGAGTGGCGCTCGATACGGCGGAGCTCGAGTGTGGGAGAGGATGGTGGAATTCCCAGTGTAGAGGTGAAATTCGTAGATATTGGGAAGAACACCGGTGGCGAAGGCGGCCATCTGGACCACAACTGACGCTGAGGCGCGAAAGCGTGGGGAGCAAACAGG
+
CBCBA<ACCC5CDBBBBB@BB?BC?CAC=B@99949ABDE>DD=BCB@@>>:9929@@@A@@@BCAAB=@@@BBC<AAC=BAC79:AB=AA:@@=AACC?@A@@@@@???B?BD@BAAA?9::AAAAC=@ABB@CBC=?@?A?@?BD::;GA@@A;;5;AAA9B?BB@AAC<;:4::,97@@=BBB?C?@@<@BD;@?AB@C@BCDDD@@A:;;D@BBBC@@@BABA?A@@;;;0;?B?@@@7@@@BG=@;;6
@N9IO0:00785:05985
TACAGAGGTCTCAAGCGTTGTTCGGATTCATTGGGCGTAAAGGGAGCGTAGGTGGCGGGGTTAGTCAGGTGTGAAATCTCGGGGCTCAACCCCGAAACTGCACTTGATACTGCCTTGCTAGAGTACTGGAGAGGAGATTGGAATTTACGGTGTAGCAGTGAAATGCGTAGATATCGTAAGGAAGACCAGTGGCGAAGGCGAATCTCTGGACAGTTACTGACACTGAGGCTCGAAGGCCAGGGGAGCAA
+
DDD@@@B@BBBBB<@9::=AC?CB?CC?@?@>A>8ABACA0<904@:@?BB@A@=?>?>5??BACACC?BBB@A?:;;;?@>>8@AAB>BCC9CDD>C9;;>>=5A>?AAA@A?B=??9:::9:CCA@=@??A<99:?:=:>9?B=?>??B>??A@@@@??>8>?ABABBABB?>>?A=A=A=A>:4::<<7<=>57/6//)/7779>9>>;:8<=<<;88656=894:7;??18187<<<</<:668
@N9IO0:00786:05966
TACGTAGGGTGCGAGCGTTAATCGGAATTACTGGGCGTAAAGGGTGCGCAGGCGCTCCGCATGTCGGGCGTGAAATCCCCGGGCTTAACCTGGGAATGGCGTCCGAAACTATGGAGCTGGAGTGTGGCAGAGGGAGGTGGAATTCCACGTGTAGCGGTGAAATGCGTAGAGATGTGGAGGAACACCGATGGCGAAGGCAGCCTCCTGGGCCAACACTGACGCTCATGCACGAAAGCGTGGGGAGCAAACAGG
+
CCCB@@@@:@ABA::9>?6;7;BB?C?B?@@@@A9@@;;;8;D<BCCA?@?;983=?3=A@::9C@@9@@@AAC<BBCC;CH@CC@B@B@BBB>B?BF?AACC@CCC<AAA@A>;;;CC?BABABD@BA@@AD;@?=@A=A;@<@<@AAA;;;BCC@BBBC>CFFFDFCDBBBBBB>BD@C@BAD>@?9:5:@@<@4:9><8;<;7:9,99>;@DBBBBAAAB@?:::;;;;;0;:;;AA@8AACDD?BBC?
@N9IO0:00789:05982
TACGGAGGGGGCCAGCGTTGCTCGGAATCACTGGGCGTAAAGGGCTCGTAGGCGGTCTGATAAGTCCTGTGTGAAATCCCTTGGCTTAACCAAGGAATTGCGCCGGATACTGTCGGACTAGAGTGCGGTAGAGGATGGCGGAATTCCTGGTGTAGCGGTGGAATGCGTAGATATCAGGAAGAACACCGGTGGCGAAGGCGGCTCGCTGGGCCAGTTCTGACACTCATCCGCGAAAGCGTGGGGAGCAAACAGG
+
CBCC=A@@?@0A=?BCCD@B@;;=9=:BBB966>5?>?A@3?:4:<<<>BB8??=>ABB@?===9918?AA>??A<A@;2?<?7BB8=7=7=8B7B>B>BA??<?;@??<88>AA=ABAABBBB@AA=@@?88/8;;6=?;B?D?C@CC>A?@@BBB?BB@F@@@@CCCCA???@?C?C@BB?BBD@C@BB?BAA=A=@@<@AAABCCC?C?B??<?AA@@@@BA?@@?BAAAA;A;;;ABB;:::?D>@AA?
@N9IO0:00795:05981
TACAGAGGGTGCAAGCGTTAATCGGATTTACTGGGCGTAAAGCGTGCGTAGGCGGTTCAGTATGTCGGTCGTGAAATCCCCGGGCTTAACCTGGGAACTGCGGCCGAAACTGCTGGGCTTGAGTGTGGTAGAGGGCGGTGGAATTCCGGGTGTAGCGGTGAAATGCGTAGAGATCCGGAGGAACATCAATGGCGAAGGCAGCCGCCTGGGCCACAACTGACGCTGAGGTACGAAAGCGTGGGGAGCAAACAGG
+
KHHDC;::6;@<=>D::99>6?><=??A<AAABB>@@@BB6;;B@@@BC@@<;;7;=CACBCCCBBC<A9::;AA9<<ME;GG=A@>A?A?BBC>C@BB@???A?ACC<BBBAAAB=BC@CBBB@@?8>>?@AA;AA=AC?C?B?B?CD=BBAAABC?B???9?A@@@AAA@@@@>A?AB?B?AAB@@?AC?CBB?B?BA;;5;;5;AC8A=ABC=AABCBBBCAAA?BBBBCC=AAAA=>=300000+0AB>
@N9IO0:00807:06000
TACGTAGGTGGCAAGCGTTGTCCGGATTTACTGGGCGTAAAGCGCGTGCAGGCGGTTTGTTAAGTGCAGGGTGAAAGCTCCCGGCTCAACTGGGAGAGGTCCTTGCATACTGGGCAGACTTGAGGGGGGTAGAGGAGAGTGGAAGTCTCCGGTGTAGTGGTGATATGCGTAGATATCGGAGGGAACACCAGTGGCGAAGGCGGCTCTCTGGGCCCTACCTGACGCTGAGACGCGAAAGCGTGGGGAGCGAACCGG
+
?<<<=9939;5;B?@@@B69;@=@;@AB<A@@BL?CECDF>BBB@@AA@@A>BC6;;6;D5;9:@@>:9:,9=@>:=@B@@+.).---(-//7(/444.445:39544:::;:(4888<<8A@@@?@?&@@>@?49:??=@?A-0000=)0)7;;895<8<ABCAAACCCB?@@ABBC@BBC5;8?;;:?C>C?AAA?A=BD=@;??>9>C.;9)55:54454:?A;:9BCCDEHE=;;;BBBB9BCCCCAC@E@
@N9IO0:00766:06055
TACGGAGGGTGCAAGCGTTATCCGGATTCACTGGGTTTAAAGGGTGCGTAGGTGGGTTGGATAAGTCAGTGGTGAAATCCCGACTTAACGTGGACTGCCATGATACTATCAGTCTTGATATGTGAGTTAGCGGATATGTATGTAGCGGTGAAATGCTTAGATATGACATTAGAACACCAATTGCGAAAGGCAGCTGGCTACACGAAATAATTGACACTGGAGGCAACGAAAGCCGTGGGGATCAAACAGG
+
BBCB>AB>:?AA@<ABBA>ABA5?5?A:855===3;;18808:0888885/+,26,2(,(,,,022=BCCB>@000)/::)//-,08(-,,,(,-5--(///////------,,*(*,,,-://///)/---(----/5555533445:<;=456<<7<54/7---,,,(,,-(/75053;)////7)/)/::5665;9///////)/5.57<534444.4:544.4348043-444<<.5559;5///3
@N9IO0:00771:06048
TACGAAGGGGGCTAGCGTTGCTCGGAATTACTGGGCGTAAAGCGCACGTAGGCGGTCTTTTAAGTCGGGGGTGAAATCCTGGAGCTCAACTCCAGAACTGCCTTCGATACTGAGAGACTTGAGTTCGGGAGAGGTGAGTGGAACTGCGAGTGTAGAGGTGAAATTCGTAGATATTCGCAAGAACACCAGTGGCGAAGGCGGCTCACTGGCCCGATACTGACGCTGAGGTGCGAAAGCGTGGGGAGCAAACAGG
+
ACD6916<<<+<BB@BAA?BA==:;;,0)/7777.9=:44(444:@;CAAB@@@5@A@?@6A>?BAAABB3BBBC>CC>AA6??:333288>8C=C>AAAA>B@B@AA???@8:9AAAA?A>??;>?A9B?==:599?>@:=8=>>;:>995555585>>?:3:39865579;=89;;D>BB?<;;>BBAB@BA@;>:00,0@>><AA=A@6@@@@@@BDBBAB?@@@@@@CCC<BA@AAAA3;;;@?9@@A>
@N9IO0:00773:06037
TACGTAGGGTGCGAGCGTTAATCGGAATTACTGGGCGTAAAGTGTGCGCAGGCGGCTCCGCAAGTCGAGTGTGAAATCCCCGAGCTTAACTTGGGAATTGCGCTCGAAACTACGGAACTGGAGTGTGGCAGAGGAAGGTGGAATTCCACGTGTAGCGGTGAAATGCGTAGAGATGTGGAGGAACACCGATGGCGAAGGCAGCCTTCTGGGCCAACACTGACGCTCATGCACGAAAGCGTGGGGAGCAAACAGG
+
BCABACBC=9:;BDCAAB<?=?BB>A?B>@@CCE>BBBBB=BBCAAABB@?=8879CC?BBB????AAAABBCDC>BB@@1=>??@<@=AA@CD?C?C>BAB???CBB=B@@?B@B?BDD@@@@@@A?@@@CA?@<@700,0:=:A000BBAA@@<>:=BBH@BBCBBBAAAAAABB<A@>A>@A@@@A@B?BCE@C?BBBB<@<@@AB9@=@=@@@???;;;C@@;;;A@@AA;@AB@@@A8AAABE@@@@;
@N9IO0:00775:06028
AACCAGCACCTCGAGTGGTCAGGAGGTTTATTGGGCCTAAAGCATCCGTAGCCGGTTGTTTAAGTCTTCGGTTAAATCTATGCGCTTAACGTATAGGCTGCCGAAGATACTGGACAGCTAGGGAGTGGGAGAGGTATACGGTACTCGATAGGAAGGGGTAAAATCCTTTGATCTATTGATGACCACCTGTGGCGAAGGCGGTATACCAGAACACGTTCGACGGTGAGGGATGAAAGCTGGGGGAGCAAACCGG
+
:-;>AB<;;?CA@@@@A=AA@@=AB?CD>BD9;;5;<?BC8;:@@A>AABCB?C?B8:9@9@;@???<??9?:?@;@DCCAA898B?C>BAB@:;;>A;8:?C==??BCBBB@B@?@@BCBC>BBB@>6>?::5;;99CC@AAA?@?BBAA4:2488+8:::+:<5::3:;4455658<:7//+/:59:884;?@4;6:C>@?@@?;>@?=9899=8<<<<<79::;;5;><>=44444444$4;455059@9
@N9IO0:00786:06014
TACGGAGGGTGCAAGCGTTATCCGGATTCACTGGGTTTAAAGGGTGTGTAGGCGGATATTTAAGTCAGTGGTGAAATCTCCGGGCTCAACCCGGAAACTGCCATTGATACTATTTATCTTGAATTCTGTTGAGGTAGGCGGAATACATCATGTAGCGGTGAAATGCTTAGAGATGATGTAGAACACCGATTGCGAAGGCAGCTTACTAAAACAGATATTGACGCTGAGGCACGAAAGCGTGGGGATCAAACAGG
+
FDDDABBA<BBBB?BCBB@BAC;@<9939=<?@?9@?-94(4:18::A@A@;@@<AAABE=B>CBB@@>>9=A?A;ABDCAHF>ABDD@BC>B?CB=@@BB?BCACCBBBA?A?6AAAA;;:?B<?:::;<:949>=:99295>@@A@A@AABABAA=AABB;;;;@?BBCCCBBBAAAAAA?CAC=ACC7;;A@7;7:AABB?@@;;;;&:<<@@AB????CA@?A>=@@@===6>=>>>@@6@@@BC=ABB@
@N9IO0:00798:06039
TACAGAGGGTGCAAGCGTTGTTCGGAATTATTGGACGTAAAGCGCGTGTAGGCGGCCGTGCAAGTCGGGTGTGAAAGCCCTCAGCTCAACTGAGGAAGTGCGCCCGAAACTGCATGGCTTGAGTACCGGAGAGGATGGCGGAATTCCCGAAGTAGAGGTGAAATTCGTAGATATCGGGAGGAACACCGGTGGCGAAGGCGGCCATCTGGACGGATACTGACGCTGAGACGCGAAAAGCGTGGGTAGCAAACAGG
+
BCC;;:EJ>CC:979@@@=??@CC@C?@=@C?B<A:99><*3734@9;:A?=;;4:2:?=?A<?@@CC>BAAEFD=BBC=CCBCBCCB@BCCBC@C@BBBBBAB<ABC=@@?@AAB@CB@BAAAAA=A=??AB@CBD?BB:?:=399/9?=@@AA??<?AAA=A?AAAA@@@@@@@@;?F?B?::::>;=@;AAA?A?BB8;8;@??@<?AB>ACA@?AAAACCBBBA@@@::::&9;;@=>7>@;;=D=@???
@N9IO0:00801:06054
TACGGAGGGTGCAAGCGTTATCCGGATTCACTGGGTTTAAAGGGTGCGTAGGTGGGCAGTTAAGTCAGTGGTGAAATCTCCGGGCTTAACCCGGAAACTGCCATTGATACTATCTGTCTTGAATGCCGTGGAGGTAAGCGGAATATGTCATGTAGCGGTGAAATGCTTAGATATGACATAGAACACCAATTGCGAAGGCAGCTTACTACACGAATATTGACACTGAGGCACGAAAAGCGTGGGGATCAAACAGG
+
CCCIACCC?CHAB@BBBB@CC@9=84403::9::29</55/5>5:;;>AAB?BCE>CCBB>A7@@@CDBC?BCCG?CAAB;@@:B?9C9B=3;59;2:9;@;@:7<<==BCBB==CBBB>BA>;;;5;?@=;<7;B<@@B?B@DCCB?>:<:99:43-4=9>9748B8A???ABAABD??@B?AAB?B=?,0000*0)/6669588;;:@???;>@?6?89::////(/937977&33339::/444>?6???6
@N9IO0:00804:06037
TACGGAGGATCCGAGCGTTATCCGGATTTATTGGGTTTAAAGGGTGCGTAGGCGGCTTGATAAGTCAGTGGTGAAAGTTTGCGGCTTAACCGTAAAATTGCCATTGATACTGTCGGGCTTGAGTACAGATGAGGTAGGCGGAATGTGTCATGTAGCGGTGAAATGCATAGATATGACACAGAACACCGATTGCGAAGGCAGCTTACTAAAGTGTAACTGACGCTGAGGCACGAAAGCGTGGGGATCAAAACAGG
+
BBCC?CC?AAC?BB;;;<5;:??C?AB=:@?=AA<A?4:9)5<2569B@@@>;<8;A<BCCEAFCCCABB@DDED=@@@;@BB<AA9BAD=>=@==0=+//)//29;BA@;;;<;;/;@=>@@@@AA;;9<?>:>9929:383455<876//////:6:;<<4:7338877<=7333777378;=>)///(/333,7,399:;7;;<==4@559>;@@@@D@AABBB=ACB99:/:=@BBDB2@@;;;;&:447
@N9IO0:00806:06056
TACGGGGGGGGGCAAGCGTTGTTCGGAATTACTGGGCGTAAAGGGCTCGTAGGCGGCCAACTAAGTCGGATGTGAAATCCCCAGGCTCAACTTGGGAACTGCATCCGATACTGATTGGCTTGAATCCGGGAGAGGGATGCAGAATTCCAGGTGTAGCGGTGAAATGCGTAGATATCTGGAGGAATACCGGTGGCGAAGGCGGCATCCTGGACCGGCATTGACGCTGATGAGCGAAAAGCCAGGGGAGCAAACGGG
+
BB?>>>>>>>>"=B5:9::29:;AA?AAD@BBBCC?A;:;C)99)4@@@A>=;:;7;?C@HDC=@?;;5;;;;CEC?CFDD5;;4;;<:6::6;;3;*00//77?7@@@@?@ABCAE?BC@BC?;;:=I?CDCCD>CBAAABB?B5;5;@<@A;;;=>;@@@A9AA:;:@@AAB@A@@=@?=A=@@A?A>AB=@@B9@;;;7;DDD@CC?@A?B?BDF@BBAAAAAABBAA@A@AA0;9259:5-59>>?7=B@<
@N9IO0:00809:06029
TACGGAGGGTGCAAGCGTTGTCCGGATTTATTGGGTTTAAAGGGTGCGTAGGCGGCTCTTTAAGTCAGTGGTGAAATCCTACAGCTTAACTGTAGAACAGCCATTGATACTGAAGAGCTTGAGTACAGACGAGGTAGGCGGAATTTATGGTGTAGCGGTGAAATGCATAGATACCATAAAGAACTCCTATTGCGAAGGCAGCTTACTAGGCTGTAACTGACGCTGAGGCACGAAAAGCGTGGGGATCAAACAGG
+
ABBC5;;:.59@@8<ACB=@@A;>588939A<AB9?:(78-3913349??@=??<@ABCB>B@CBBB@@@=9:9B<BB@AAA;;;C=A<@;9:ACCADDDD@BDACCDBBC;;7<BAA@:<;BBBB;;;BCBC@DAA><;4:8?=8@BC?CCCCBCA@@987*333::<;<9557=?==7>>;AAB?B??547781:29978?:=??9929=?9929>?>@@B999A<==:8888&78;=;AB9>?@>>59:98
@N9IO0:00764:06101
TACGTAGGTGGCAAGCGTTGTCCGGATTTACTGGGCGTAAAGCGCGCGCAGGTGGCCTGTCGCGTCCGAGGTGAAATCTCCCGGCTCAACTGGGAGGGGTCTTCGGATAGCGGGCGAGGCGTTGAGGAGAGCAGAGGTAGGCGGAATTCTGGGGTGTAGTGGTGAAATGCGTAGATATCCAGAGGAACACCAGTGGCGAAGGCGGCCTACTGGGCTCCACCTGACACTGAGGCGCGAAAGCGTGGGGAGCGAACCG
+
CCCCC::8;B=AB?@@AB?BBB?B=AAB<ABCCC=@@@CB<BBBBD;<;BB?;:8;;A@BBA???C@BBA?AAAK<::9BD=B@BCA@>A<=<57878&38<6=A>@@000<:4,,,70---,3..(2225...-,02,*(,*(*(*(*6666*---33..(2244(433993/-----(-7-/(-(///(/8/-(-//)/169)/)3::888/8//)//)/66789:::9289:333(3;;4333&388882828
@N9IO0:00766:06071
TACGGAGGATCCAAGCGTTATCCGGAATTACTGGGCGTAAAGAGTTGCGTAGGTGGCATAGTAAGCAGGTAGTGAAATAGTGTGGCTCAACCATACGCACATTATCTGAACTGCTAAAGCTTGAGTATATGAGAGGTAGTTGGAATTCCTTGTGTAGGAGGTGAGTCCGTATGATATAAGGAGGAACACCGATGGCGTAGGCAGACTACTGGCATATTACTGACACTAAGGCACGAAAGCGTGGGAGCGAACAGG
+
CCDC@CC@ABA@D<@9;:?ACC?@?BAE@CCBBB=9;;CC<@;??:;;@=9819:39??AABB?@@@@8><::=?>6=<;;=00(/6563838///663.-.387...-(--....5'.25.5553...556625,2=22-25=+2+2.3(...3252.-(,,,,,-(***,,,,*69(.*-827(..5(..33.::;;>;?@<<@@A@::4:A978>?==??8979;.90888=?=1333344(44///)///6
@N9IO0:00784:06076
TACAGAGGGTGCGAGCGTTAATCGGAATTACTGGGCGTAAAGCGCGCGTAGGTGGCTTGTTAAGTCGGTTGTGAAAGCCCTGGGCTTAACCTGGGAATTGCATTCGATACTGGCAGGCTAGAGTGTGGTAGAGGGAAGTGGAATTCCCGGTGTAGCGGTGAAATGCGTAGATATCGGGAGGAACACCAGTGGCGAAGGCGGCTTCCTGGACCAACACTGACACTGAGGTGCGAAAGCGTGGGGAGCAAACAGG
+
CCDAABDG?BBABA?>>?<@<?@C@C@C?BBCCC>998BB<@>??@@BA@@??>:@?=@@?B=@@A@=??::;?@3:9?9??@9@?;>;?=@@@9A@B6;;AA?BBBBC@@@?:::=??;;;BAAACAAAACCC>B?CCC@C?B>CG?C?BB;;;:;5;AAA<BDBB;;;ABAB;;;0;;=A?@@A@BCCDACBB?C=@A=;;5;5;;=AA;A@BBBBBBAC999AB69:@ADD=B;;:BDC;BBAAA9A;;5
@N9IO0:00794:06076
TACGAAGGGGCTAGGCGTTGCTCGGAATCACTGGGCGTAAAGCGCAACGTAGGCGGCTTTTTAAGTCAGGGGTGAAATCCGTGGAGCTCAACTCCAGAACTGCCTTTGATACTGAGAAGCTTGAGTCCGGGAGAGGGTGAGTGGAACTGGCGAGTGTAGAGGTGAAATTCGATAGATATTCGCAAGAACACCAGTGGCGAAGGCGGCTCACTGTCCCGGTACTGACGCTGAGGTGCGAAAGCGTGGGGAGCAAACAGG
+
A?;9<5;;<.559/)0008<<<@@5;.9?<4444)44444(44:39.3:9<@<@A?@AAAA0?5000//77*7559(--(-6:)////8838888=9949///(/:.773///////;99;686///5;;.66///(3799;B9?:;//(....3..26665;:::18165....337;9;;;@<@A?BCC>A@@@@BCB=B=9:8;BBCBCBB@B:A>@@@@BCCCAA;;;@CBB;;;6;@BBBBD;BBBBE>BBC?
@N9IO0:00799:06067
TACAGAGGTGGCAAGCGTTGTTCGGAATTACTGGGCGTAAAGGGCGCGTAGGCGGCCTTCTAAGTCAGACGTGAAATCCCCCGGCTTAACCTGGGAACTGCGTCTGATACTGGGAGGCTTGAGTATGGGAGAGGGATGTAGAATTCCAGGTGTAGCGGTGAAATGCGTAGATATCTGGAGGAATACCGGTGGCGAAGGCGGCATCCTGGACCATTACTGACGCTGAGGCGCGAAAGCTAGGGGAGCAAACGGG
+
CBB;;;@<@@=<?;>:::<?@@CC?B?A?ABCCC=AA@CD6;;8;:;B@BA?:;5;9@8@@B:CC9;9@A@?ABC;B@B@B1B?CC@D@C@CCC>C?A@BAA@CCCBBBCBCC:?@;@?;@??A?9;:5;@@@C<AACCCCC@C@E=??>A@@@CAA>A@??9?A?@?>>=>@>:;;::;0<?BBC@C@@@?@DFAC@CC@CC@@9AB=>A<=@;@@@BBBBBBBBB=AAB;;;6;CBCCCC<CCCCC=BAC6
@N9IO0:00804:06064
TACGAAGGGGGCAAGCGTTGTTCGGAATTATTGGGCGTAAAGGGTGCGTAGGCGGTTTGACAAGTCTGATGTGAAATCTATGGGCTCAACCTGGGAACTGCATTGGTGACTGGCAGGCTAGAGTATGGCAGAGGGGGTAGAATTCCACGGTGTAGCAGTGAAATGCGTAGAGATGTGGAGGAATACCGATGGCGAAGGCCAGCCCCCTGGGCCAATACTGACGCTCATGCACGAAAGCGTGGGGAGCAAACAGG
+
A@BBA=ACCC1CC@BA@A=?>:6;66@E@DC?DD=BBBBD>ED<BBBCCCC?CC?BB>AAAA>BBA@AAA@AAAB>BBBACBB>BAAA?B@CCC=C?CCCCBB??<@@BBBB?>A@;@?@998:9:94:::78888(697;/6-/37//)/56:@?A:889C;@AC>>?AAAA?>?B;??=D=@@?:;9//)/6<6<)/)/86989+7<93>9>:>==;>;;///76:7777;<=5:@?;778'5588:.:<<9
@N9IO0:00806:06088
TACCAGCACCTCGAGTGGTCAGGAGGTTTATTGGGCCTAAAGCATCCGTAGCCGGCTGCTCAAGTTTCCGGTTAAATCCACACGCTTAACGTATGGGCTGCCGGAAATACTGTTCAGCTAGGGAGTGGGAGAGGTAGACGGTACTCGATAGGAAGGGGTAAAATCCTTTGATCTATTGATGACCACCTGTGGCGAAGGCGGTCTACCAGAACACGTTCGACGGTGAGGGATGAAAGCTGGGGGAGCAAACCGG
+
CCC@A@9::?CBCABBD?A@BB=@?<?B;?@=@B=B?BBB<A@@?A>C?000+0+0<<<@BA=@@A;@=@=@<?A;@@=@CBBBBB?B>BBBCCCC?CBCC@C@BF>BBABCC@CBB@@@@@8@@?@@<ACCB@CCBAA@>ABBCBBBBBC@C@BDD9AAAA7B@=@@;@BBBCCC@CCCAAA@A@=@DAB<AAB>B>BB?B@@@A;@;;6;AAAB?BCBBA>@A;9:3:@@?A8>@:;:::):BAAE>D?A=
@N9IO0:00808:06073
TACAGAGGGTGCGAGCGTTAATCGGATTTACTGGGCGTAAAGCGTGTGTAGGTGGTTGTTCAAGTCGGTTGTGAAATCCCCGGGCTTAACCTGGGAACTGCGCTTGTGACTGCAAGACTCGAGTACGGCAGAGGGGGGTAGAATTCCACGTGTAGCAGTGAAATGCGTAGAGATGTGGAGGAATACCGATGGCGAAGGCAGCCCCCTGGGTCGATACTGACGCTCATGCACGAAAGCGTGGGGAGCAAACAGG
+
DC;;:;;9,9D?AB@::939;>@B4:9?3?@@@A9:9999.7<=>?@@@@A;@@=A?AB@CC@CCBB?B7;;BBF=AAAA7CC;AA>B?A@@A@;@5;;CAAADAGC=;;AACDBCCCBBBB;;;BC?DA@@FELEH*CDBB7;5;=A;;;:AAAAAAACCC<???A@@@A:;;BBB5;;<@=@BC@CBAA=@@A<@5;::9999(9<>4>BBBBCBA@@@000A>@@BBAACC:@:9:>??-::@BB<AA@:
@N9IO0:00767:06110
TACGAAGGGGGCTAGCGTTGCTCGGAATCACTGGGCGTAAAGCGCACGTAGGCGGCTTCTTAAGTCAGGGGTGAAATCCTGGAGCTCAACTCCAGAACTGCCTTTGATACTGAGGAGCTTGAGTCCGGGAGAGGTGAGTGGAACTGCGAGTGTAGAGGTGAAATTCGTAGATATTCGCAAGAACACCAGTGGCGAAGGCGGCTCACTGGCCCGGTACTGACGCTGAGGTGCGAAAGCGTGGGGAGCAAACAGG
+
BBCBA?BCCC5CBBB==;@CCC;;:;?ABDCCCC>BBBBF9:;99A;BA@@<??7:<7@A=@:<99>;;;0;333(335==9???99@<AAA>BBC<?979?AB499@@@=?:949>??=B>?>B?AB>BBBB?BBBBBB=A;>>@@BA:>>:??;;7;==C7B=>>::8;AAA=>==C=@@?BBA?BBBB>ABA;>99:5;@@AA<;9;C=C@CBBBAAAAACBBB=@BA>@@:?AB@BBB7@@@@@:A@@=
@N9IO0:00782:06111
TACGGAGGGTGCAAACGTTGCTCGGAATCATTGGGCGTAAAGCGCACGTAGGCGGACGCTAAGTCGGATGTGAAAGCCCTCGGCTTAACCGAGGAAGTGCATTCGAAACTGACGGTCTTGAGTATGGAAGAGGGTCGCGGAATTCCCGGTGTAGAGGTGAAATTCGTAGATATCGGGAGGAACACCAGTGGCGAAGGCGGCGACCTGGGCCAATACTGACGCTGAGTGCGAAAGCGTGGGGAGCAAACAGG
+
AACC?@@B7;;BAB=@@@?B@@@B?B@BBAB8?<4@@???9@:8:CAA@@;6:>100/000+8>8923=?=;;:-:A=;AAB7AA?@=@>AAA>B>?=@@;9.599?;ACCACC:;;B?BABBBBC?B7A@B><;@@;C8A<<9>>6;7@CBBBAC@@AB>6@<@?@CDAAA:99?:@@=A<??@?A9::=ACC@B?BB@BCBB?BBB>A?B??>=A@8=;.-----47<;>4><55>==.A@:;5-5<<4
@N9IO0:00792:06133
TACGAAGGGGGCTGAGCGTTGTTCGGATTTACGTGGGCGTAAAGCGCGTGTAGGCGGCTGGAAAGTTGGGGGTGAAATCCCGAGGCTCAACCTCGGAACTGCCTCCAAAACTTCCAGCCTGGACTCAAGTAGAGGCAAGTGGAATTGCGAGTGTAGAGGTGAAATTCGTAGATATTCGCAGGAACACCAGTGGCGAAGGCGACTTGCTGGACTTGTAGTGACGCTGAGACGCGAAAGCGTGGGGAGCAAACAGG
+
AB@A>*0000(0///<;==?BB@B=?<9;17/////)/99>@7?@AAA@BA>@:00+///)/;199,9:7:$7=;B;BAA:@9:1:A@A?C@BBB?B6@>8?=BB>ABA5><7B?BBB@BB7BBB=C4?=A@99/9;59?@:?:939=?AA;;;B@??=ABBB=B?BCCCBBBCC>BBC<;8;<AAC=@A;;5;;;2;.9;;;B?BCCC@BBB?A?@@?@@AAAAA@@@A@@@BA:ACC;;;;.;?;;;0:>@5
@N9IO0:00764:06191
TACAGAGGGTGCGAGCGTTGTCCGGAATCACTGGGCGTAAAGGGCGCGTAGGCGGCTTGGTAAGTAGGGGGTGAAATCTTGCGGCTCAACTGCAAGGCTGCCTCCTAAACTGTCAGGCTTGAGCACAGTAGAGGCAGGTGGAATTCCCGGTGTAGCGGTGGAATGCGTAGAGATCGGGAAGAACATGGTGGCGAAGGCGGCCTGCTGGGCTGTTGCTGACGC
+
@BBBCCCC=BB@@??>994:?@?B@C@CCBA9::/8<;=<6<;5;;==A:93;@9@B6:59C=A9::DCC2BA@A:988<?==:??@@:?9::9298<<99299249<1<AA=CBD?@?;===95599;;>9;4:99=@B<A<@@BB>C@@@;;:59.4@7;6:BBBA;:55559;;2;6//)///7)--3::;,/,/;7;6<<ABCC8;;44.44:4//55
@N9IO0:00771:06163
TACGAAGGGGGCTAGCGTTGTTCGGAATCACTGGGCGTAAAGGGCGCGTAGGCGGCCAATTAAGTCGGGGGTGAAAGCCTGTGGCTCAACCACAGAATTGCCTTCGATACTGATTGGCTTGAGACCGGAAGAGGTCAGTGGAACTGCGAGTGTAGAGGTGAAATTCGTAGATATTCGCAAGAACACCAGTGGCGAAGGCGGCTGACTGGTCCGGTTCTGACGCTGAGGCGCGAAAGCGTGGGGAGCAAACAGG
+
BBCAA>ADDG5CCCCBAB?BB@BB?B@DDBBBBC?ABABB<BD=BB@@@CC?@?=@?B?B@D>@@BBDBD2BBCB<@@=ACA@>@BCC@D?BB@@??B999?A??@?BCCBBA@:>:>?<@>??=4:2?2??>:?B?;??4>5:>8<BAAACBCBAA=@=@A:A?AACCCBAAA?AAAB6<A?CCF>CC??;?B?8=85507=><>=A<AB=A;A8<;?BBCCC@@@>A@ABBB>BADBBBB8@?@AB;:::>
@N9IO0:00777:06204
GACGGAGGGTGCGAACGTTGTTCGGAATCACTGGGCATAAAGAGCACGTAGGCGGTTCGTTAAGTCACGTGTGAAATCCCCCGGCTCAACCGGGGAACTGCATGTGATACTGGCGGGCTCGAGAACGGTAGGGGTGAGTGGAACTCCAGGTGGAGCGGTGAAATGCGTAGATATCTGGAGGAACACCGGTGGCGAAAGCGGCTCACTGGACCGTCACTGACGCTGAGGTGCGAAAGCTAGGGTAGCAAAC
+
CCCCACBC=A;;;D?AAB@CC@CC@C=??BCBCB=B@@@@9@;:;A@A>==9990;7AA;9<8B=@AADA@A;:;):;;;;$5.55@>@CABCC589:BA@BBBBB:;;?==9:;90<=9?ABE@EC@B:;;;.<AABCD@D@CBC?A@=?@<AACA=A;;;0;@@AAAAC;;;@@@;@@5;5;BD@D@BC?CABB=BBC@BAAABBB=@A=ACCAABCBBCBB;;;?BA::;A9;;995@4;?@>@?69
@N9IO0:00778:06168
TACGTAGGATCCAAGCGTTATCCGGAATCACTGGGCGTAAAGCGTGCGTAGGCGGATGTGTAAGTGAGATGCGAAATCCAACGGCTCAACCGTTTGGACTGTATTTCATACTGCGCGTCTGGAGGACGGCAGAGGCAAGTGGAATTGGTAGTGTAGCAGTGAAATGCGTAGATATTACCAGGAACACCAATGGCGAAGGCAGCTTGCTGGGCCGTTTCTGACGCTGAGGCACGAAAGCGTGGGGAGCGAACAGG
+
CICCCCB?BDD@F>AAA@ADCD?B?B@CCCBABC>ABABD7;:;;;;A?:;6:=5<@;97::1::7<<<@9:9:9,9<3>9<B><;@A<?7<<=3>:?>666CEE>CC:;:@=438??>?:8BA=AAA;@AA:949?:=AA4979?B?BBBBBBBBBBBBBBB=999BB===@??9==:6717)//8693994977085:@@@@:>=988*8:>>>3;::@BBBCC;;6;??@@@8@;;;BBB7@@@BB?BBD@
@N9IO0:00781:06208
TACGGAGGGTGCAAACGTTGCTCGGAATCATTGGGCGTAAAGCGCACGTAGGCGGCCTGGCAAGTCCGACGTGAAAGCCCGGGGCTCAACCCCGGACGTGCATCGGAAACTGCTTGGCTTGAATGCCGGAGGGGCCCAGAGAATTCCCGGTGTAGAGGTGAAATTCGTAGATATCGGGAGGAACACCGGTGGCGAAGGCGGCGACCTGGGTCGATACTGACGCTGAGGCGCCGAAAGCGTGGGGAGCAA
+
CCCD?:9:6;;:AB<;;;?A;;;A;A099BC=AB=:89??5=544;;:<<<493-3-3:5:@<:9;>@8<<@;;<0;:904<=/;;DC?ABA6:4;;9444:;9>5;;2955;9.9.5<5<?@CCFAC@CBBB.;;.<9;9949.55)5.599<<@@;????;?:BBBBBBAAAAA?8@;6:6>BC>A>??4=8;1;:9:.87734333(333393/////9///88388705::/2222:::-55;99
@N9IO0:00784:06170
TACGAAGGGGGCTAGCGTTGTTCGGATTTACTGGGCGTAAAGGGCGCGTAGGCGCCCGTTTAGTCAGGCGTGAAATGCCGAGCTCAACTCGGGAAATGCGCTTGATACTGGCGGGCTTGAATCCGGGAGAGGATGGTGGAACTCCCAGTGTAGAGGTGAAATTCGTAGATATTGGGAAGAACACCCGTGGCGAAGGCGGCCATCTGGACCGGTATTGACGCTAAAAGCGCGACAGCGTGGG
+
A=955.5555$5999555:=<8;>*//<1:;95:,9:9?@4@<5@=<99992;955)544)44999934448880444.3333388-45<;=5==588>:::044::;;;8;>=5<B047273-4;4;;<=6::;633,317333(388///9881-//;28389788;;B=8==1737649222'266169939522,2166725,2639577;6765553333&3786655575555::
@N9IO0:00792:06186
TACGTAGGGTGCGAGCGTTAATCGGAATTACTGGGCGTAAAGTGTGCGCAGGCGGCGTCGCAAGTCGAGTGTGAAATCCCCGGGCTTAACTTGGGAATTGCGCTCGAAACTACGGTGCTGGAGTATGGCAGAGGAAGGTGGAATTCCACGTGTAGCGGTGAAATGCGTAGAGATGTGGAGGAACACCGATGGCGAAGGCAGCCTTCTGGGCCAATACTGACGCTCATGCACGAAAGCGTGGGGAGCAAACAGG
+
CCBBBCCC>::9BBAAAA<@>ABC@C?C?CCCCC=9:9CD=A;;;AAA@?><>>9???@DCD?BBB799@AA@@B=BBBB9BD:???B;??>BB<B?C:=@BBBCC==6BBBBC@A>ABB?BBBA?@;=798;8:4;7::1?9>;??BCCCCBBBBC@BBDC>@@@BAAAAAACBAB7::?A>@AA@BBBB?BAB?C?BABB@D@BCCD=C?CACCBA@@@@?@99;=98388808>??ABB6A@@@@9@@@<
@N9IO0:00807:06195
TACGTAGGGTGCGAGCGTTAATCGGAATTACTGGGCGTAAAGCGTGCGTAGGCGGTTCGCTGTGTCCTGTGTGAAAGCCCCGGGCTTAACCTGGGAATTGCATGGGAAACTGGCGGGCTTGAGTGTGGCAGAGGGGGGTGGAATTCCGCGTGTAGCAGTGAAATGCGTAGAGATGCGGAGGAACACCGATGGCGAAGGCAGCCCCCTGGGCCAACACTGACGCTCAGGCACGAAAGCGTGGGGAGCAAACAGG
+
B@AB@999,;;;B@A@@@=@?AA@=B4:8;AAAC?@@?CC=@?BBBACB@@;?@;@=AB?@ABCCC?BBBAA9:9;:DEE:CC<AA?B?C?CBB>B@C@AAAAAA9??<@AB?@AA<AA=;::BABC?AAB><<<<<%00+09>9>;>BAABBCCBAACBBB>BBBBBBAA@?@@;;5;@5;5:@?;?=9939881717334<<<):::4:<?:????@A???????;=?B89959A@ABBB:B???A:@@@9
@N9IO0:00811:06160
TACGAAGGGGGCTAGCGTTGTTCGGATTTACTGGGCGTAAAGCGCGTGTAGGCGGCTGGAAGTTGGGGTGAAATCCGAGGCTCAACCTCGGAACTGCCTCCAAACTTCCAGCCTGGACTCAAGTAGAGGCAAGTGGAATTGCGAGTGTAGAGGTGAAATTCGTAGATATTCGCAGGAACACCAGTGGCGAAAGGCGACTTGCTGGACTTGTAGTGACGTGAGACGCGAAAGCGTGGGGAGCAAACAGG
+
BBBBB@CCCC.:;:9B;<5:;4;549AA:ABABC<CB;;;0;AB;:;::?@<00,/7:)/)/83889+:433(33-333-3=;?:C8B@?<?68;88(//(//(--(,(---(--(-,,,-(//98994998<9924.4.//0/:::/:55559::>3:7;>:;9=>>>.55555.5.555.5<<<.559909.54999.4499.44859:AA@@@:0/9///99::<<2:899444&44444)4997
@N9IO0:00765:06245
GACGTAGGGTGCAAGCGTTGTCCGGATTTATTGGGCGTAAAGCGTACGTAGGCGGTCCCTTAAGTCGGGGGTTAAAGACCGGGGCTCAACCCCGGGAATGCCCTCGATACTGGGGGACTGGAGGGTGGTAGAGGAAGTCGGAATTCCCAGTGTAGCGGTGAAATGCGTAGATATTGGGAGGAACACCAGTGGCGAAAGCGGACTTCTGGACCATTCCTGACGCTGAGGTACGAAAGCCAGGGGAGCAA
+
>?<<>999/:99>;@;:;;@>?;A7;<C=DC@DE@DCBAA0:;9;=::;CC>;;8;BC=C@B?BCA@???0A>AA;@?@5;;;5;BBC?ABA.;;0;5;ABC>CDDDCCCBBBBB5BBBC?BBC<AA<AAAAC@D?BBBC?B?C<@@;AAAAA@A@@;@ABB<BBAAACCCCCC?CC<BB@B@BCE@CCCC@CBBB=B@@?AEC@C@@=?@?BB?B?@?@:55;;;<7::9378*7<48888+8333;
@N9IO0:00771:06233
GACGAAGGACCCGAGCGTTATCCGGATTCATTGGGTTTAAAGGGTGCGTAGGCGGACTGATAAGTCAGTGGTGAAATCTCCAGGCTTAACTTGGAAACTGCCATTGATACTGTCAGTCTTGAATCTGGCTGATGTGGGCGGAATATGACATGTAGCGGTGAAATGCTTAGATATGTCATAGAACACCGATTGCGAAGGCAGCTCACAAAACCAGTATTGACGCTGAGGCACGAAAGTGCGGGGATCAAACAGG
+
;BB9<6;9@CC9:;BBBAABBB@C:BB@CCC<@>1::)33(33(3889:@B@CC@DB@A@@@7;<A@@@@;@@@@;@CCB?CB=BB4:49@;@9C>7>CCC7;@89:???@CBB;;;A@=@A>AA@?;?>9979;;;4<<8;7;;;888;433;::<8888=6444=4888333852338886=BC9=<>+----06178988::3333&3149@CC778BBA9789.7;;<?C888BBBAB8@AAAC?;;:?
@N9IO0:00776:06258
TACGTAGGGTGCGAGCGTTAATCGGAATTACTGGGCGTAAAGGGTGCGCAGGCGGTTGCGCAAGTCAGGCGTGAAATCCCCGGGCTTAACCTGGGAATGGCGCTTGAAACTAACGCGACTTGGAGTATGGCAGAGGGAGGTGGAATTCCACGTGTAGCGGTGAAATGCGTAGAGATGTGGAGGAACACCGATGGCGAAGGCAGCCTCCTGGGCCAATACTGACGCTCATGCACGAAAGCGTGGGGAGCAAACAGG
+
AACCBABA<@@>AAA@BB>@>@CCAD@D?@@@BC;@@;;;0:<6<?@A;;99==6@69?:<B9B<BCD?DBBBBA9?AA@5>?2936<2828?<5=9=<9989<<000(///(/89///0)09@<=ABB:==<:9:,9@9??>B?B=@>@AAA@@@ABB?DCCD>CCCC99:::<566@9==:C:??>7=>9:4:BB=B?:::?=00)0;:(0)/)/8:845994;@:99945555)5?@@@@@3@>>@D>BCDI
@N9IO0:00779:06248
TACGGAGGGCGCGAGCGTTGTTCGGAATCATTGGGCGTAAAAGCGCGTGTAGGCGGCTTGGTAAGTCGAGTGTGAAAGCCCGGGGCTCAACCCCGGAAGGTCGCTCGAAACTGCCTCGCTCGAGTCCCGGAGAGGAAGGCGGAATTCCCGGTGTAGAGGTGAAATTCGTAGATATCGGGAGGAACACCAGCGGCGAAGGCGGCCTTCTGGACGGTGACTGACGCTGAGACGCGAAAGCGTGGGTAGCAAACAGG
+
AA;;7;BC=ABBB@@;:;?CD@DEAH?B:;;7<;2;A:;::&5<<A@;;94=?AD:C=8B85:05::8:9;<<733(333(///&/899(///&/(/385778;?>==<59333176/////8:;>A7>:BABB@D?A?AE@C?B>AA9A>;;;AA;93:>==9??@C???@A9989>8=>/9.7336:?@B?AAA>A>??;?>B>AAC@BBC?@@=<=987<9:92577?@BAA17:99=?8?=;:@@70009
@N9IO0:00791:06217
GACGTACCACCCAAACGTTATTCGGATTCACTGGGCTTAAAGAGTCCGTAGGCGCCAAGAAAGTTGGGTGTGAAATACCTCGGCCTAACCGAGGAACTGCATTCAAAACTTCTTGGCTTGAGAGATACAGAGGTGAGCGGAACTGATGGTGGAGCGGATGAAATGCTTGATATCATCAGGAACACCGGTGGCGAAAGCGGCTCACTGGGTATCTTCTGACGCTGAGGGACGAAAGCTAGGGGAGCAAACGG
+
BAAA@BB?BAD0:;6;558@B?BA>BB8@A>;<<3;?4;9,;:7:@354BC?9::>A>@@?6@?<@@:@BB==A80009>;?<?@BB@B@CBB?B?>??????C@@@6@A;@@1818<165572229<;9:;079<:<@<@;A;:;>@<@A<<=<>,///.9033593895/--3----(..38;5?6;=68:;93A??;?ABBC;;;3:>=?>8<=>>><===7770;>?DD9>>>BBBB6A>9;9/555
@N9IO0:00764:06306
TACGGAGGGGGCTAGCGTTGTTCGGAATTACTGGGCGTAAAGGGCGCGCAGGCGGCTGCTCAAGTCAGGCGTGAAAGGCCTGGGCTCAACCCGGGAATTGCGCTTGAGACTGGGCTGGCTTGAGTGCGGGAGAGGATGGTGGAATTCCCAGTGTAGAGGTGAAATTCGTAGATATTGGGAAGAACACCGGTGGCGAAGGCGGCCATCTGGACCGCAACTGACGCTGAGGCGCGAAAGCGTGGGGAGCAAACA
+
BCCCADDDDD2CCCCA@@?BB?CC?C@C@CBBAA<@@@CC?CC=@@@?=8:5:9.;:9;@@D@A@@@A=AAAA@A6;5;<?=@5;444.44(4808.4.3:4<A8B=@AABD<4AAA:A@/33><993;3;88=798C;>>9@=@5;;.498:;;343-39=;5;<@@:::;;:;-73(3-345:8:5:7<:5:44.929:;?;@>>?:7<:38993::>9;=::6668<;;544)44;<=??166<<<299
@N9IO0:00791:06296
TACGTAGGGGCCGAGCGTTGTCCGGAGTTATTGGGCGTAAAGCGCGCGCAGGCGGCTTCGCGCGCCCGACGTGAAAGCCCCCGGCTTAACCGGGGAGAGTCGTTGGGGACGGCGGGGCTTGAGGGCGGGAGAGGTCGGTGGAATTCCCGGTGTAGTGGTGAAATGCGTAGAGATCGGGAGGAACACCTGTGGCGAAGGCGGCCGACTGGGCCGACCCTGACGCTGAGGCGCGAAGGCGTGGGGAGCGAACGG
+
CCCFBBBBB9B?BBBBBB@CCCAC>ABA?BB6:;9;BBCL?DBB@@@AA;;5;;5<A8AABA;4;9.:<?@@@?>878798):5@A=@<@ACEC9@A????AA:???5>>?99997&7>8=:BB9BEC79:?><>DC?CC<?;?:@?9@>BBBBBCD?B@BB>BBBBBBBBBB;89=1994969996>>9@:>==/7388.24=<=556067////'.5=====78818:677)/)/;////'/38//).9<
@N9IO0:00768:06356
GACGAAGGGGGCTAGCGTTGTTCGGAATTACTGGGCGTAAAGCGCGTGTAGGCGGTTGCCCGAGTCGGGTGTGAAAGCCTTGAGCTCAACTCAAGAAATGCACTCGATACTGGGTGACTAGAGGACCGGAGAGGATAGTGGAATTCCCAGTGTAGTGGTGAAATACGTAGAGATTGGGAAGAACACCAGTGGCGAAGGCGGCTATCTGGACGGTTTCTGACGCTAAGACGCGAAAAGCGTGGGGAGCAAACAGG
+
;CC?A4:;;;*5999<BA@CD?BB?B7;7;BBCA9;;;;;0;AABBBCB@@<??8=;@?@9@@@:::=69;;;;;-;B;@7A@:@>@@<@CBB=ABB=BAAAA???BCAA@CG=BBCBAAABA<@@=@=@BBB@CC??:B9=;>9>=/5:999:>?<8<<@C:>@@@;;9DD9946<4<8=B@BCC@EBBB?BBA?A?AA>A?<:7/0*/;@4=@8@BCBCAAA@7<:==94444&4;:;444&48<<<6BCB?
@N9IO0:00780:06340
TACGTAGGGTGCAAGCGTTAATCGGAATTACTGGGCGTAAAGCGTGCGCAGGCGGTTTTGTAAGACTGTCGTGAAATCCCCGGGCTTAACCTGGGAATGGCGATGGTGACTGCAAGGCTGGAGTTTGGCAGAGGGGGGTAGAAGTTCCACGTGTAGCAGTGAAATGCGTAGAGATGTGGAGGAACACCGATGGCGAAGGCAGCCCCCTGGGTCAAAAACTGACGCTCATGCACGAAAGCGTGGGGAGCAAACAGG
+
CCEDCBBB:@@>@<@ABA@B@BA>;A,0,0@B@A>BBBCE>CCCA@@A>9:5:@;@CC9BBC?BAAABBBFBCBB<BBBB:BE>BB?B?A?AAA;A?BB7BCBBB@BBB?@@>><?@D??;@===,94:>>@CCCCD'>>>@=?@<@4::999@AAAABBBBC>BABBA@AC@@@ACB@BC@C????1999=::98;943349<<<):880833333$38;9:;>554;4338333(499:<<<.:544:08<=8
@N9IO0:00783:06349
TACGTAGGGTGCGAGCGTTAATCGGAATACTGGGCGTAAAGGCGTGCGCAGGCGGTTGTGTAAGACAGGTGTGAAATCCCCGGGCTTAACCTGGGAACTGCGCTTGTGACTGCACGGCTAGAGTACGGCAGAGGGGGGTGGAAGTTCCACGGTGTAGCAGTGAAATGCGTAGATATGTGGAGGAACACCGATGGCGAAGGCAGCCCCCTGGGCCGATACTGACGCTCATGCACGAAAAGCGTGGGGAGCAAACAGG
+
CCCABBBC0;;::@A@@A5;5<>?7B:;:CCCC==;000*0)/777<CBBB?BB?C>AAA:95:@>?>;>@ACDF>CBBA5??299;@=?9?A?9>:?::78563>9?A???:9:?;?@==99287;5;/./67777%7829-..28)/.5.3../66/339::,33999??8<8777?7;=;?8?@A4:;@@=@@@?C?BB;;;;;*;:;0;=;;;BA@B;;9999=@@@;95555'5<;??GD7:990=8=>@5
@N9IO0:00798:06324
TACGGAGGGGGCTAGCGTTGTTCGGAATTACTGGGCGTAAAGGGCGCGCAGGTGGCTGCTCAAGTCAGGCGTGGAAAGGCCTGGGCTCAACCCGGGAATTGCGCTTGAGACTGGGCTGGCTTGAGTGCGGGAGAGGATGGTGGAATTCCCAGTGTAGAGGTGAAATTCGTAGATATTGGGAAGAACACCGGTGGCGAAGGCGGCCATCTGGACCGCAACTGACGCTGAGGCGCGAAAAGCGTGGGGAGCAAACA
+
BBBB@BCILF2BDCCFBA>;;6:=8@9B@BB@@@;@@:=>5<A=AC=BA@@:;:2;@@AA;;69<<4940<00)/9)/*/7::?5;:;>5;;-:A4@9=9<@:440399?:@>=18>?;?A6@B;?A@@A:@A??:>@@2881;4;4::,3>;89:;::7559A5A;?:;;<<;;96;=+0+/:389=6>65605:?7?5;;=@=BCCB=6492449.44:<<=@<699:?=::999&4999;;;0;;;;<1<;
@N9IO0:00811:06333
TACAGAGACTGCAAGCGTTATTCGGATTCACTGGGCGTAAAGGGTGCGCAGGCGGCCGAGTGTGTGAGGCGTGAAAGCCCGGGGCTTAACCCCGGAATTGCACCTCAAACTACACGGCTAGAGCATTGGAGAGGGTAGCAGAATTCATGGTGTAGCAGTGAAATGCGTAGATATCATGAGGAATACCAGAGGCGAAGGCGGCTACCTGGACAATTGCTGACGCTCAGGCACGAAAGCGTGGGGAGCAAAAAGG
+
IDC;:9@@@@AAB<@@BC@CDABC?BA?AA;:9C=AAABA9AA;:8:8:>>;00*00:@AA>>>?@??;:::AAA9??A9@@?6;A?@?@@>0;*0*09==<@9033;1877;@9:4:@AAAAA@A>A<??ABD=ABAA??=<A=??>?:?@A@@@:::BCD>@A@ABBBBBBCCCB;;;@C@CDI@BBBB?;<;?B>BB>BCAA=@B?<;;?A=AB;;;;;;AA@@<@B@@@B9>?=:::9*9?:9999$4<
@N9IO0:00780:06360
TACGAAGGGGGCTAGCGTTGTTCGGAATTACTGGGCGTAAAGGGCGCGTAGGCGGTCCTGATCGTCGGATGTGAAAGGCCTGGGCTCAACCTGGGAACTGCATCCGATACGGCGGGACTGGAGTGTGGGAGAGGTTGGTGGAATTCCCAGTGTAGAGGTGAAATTCGTAGATATTGGGAAGAACACCGGTGGCGAAGGCGGCCAAACTGGACCACAACTGACGCTGAGGCGCGAAAGCGTGGGGAGCAAACAG
+
BBB@C5;;:;$5<<<:;;AFE@CC?C?A=ABBBB;@@;:;7<B=@@@A??@=AA>BA=ACA=;::00+0///:;;+/)4<433(38885;7:<<)4.44447//)////9;49:=44333-334::;:08944.57:3:;7:4969:24548:84445:433(3-3388:94555:;(3133-///)/)//)//9386:;5:.44)4<<5<=265<169@;999555515B==>@25;49;44+5BBC>6B<A
@N9IO0:00791:06384
TACAGAGGGTGCAAGCGTTAATCGGATTTACTGGGCGTAAAGCGTGAGTAGGTGGCTCGCTAAGTCGGTTGTGAAATCCCTGGGCTCAACCTGGGAATTGCAGTCGATACTGACGAGCTCGAGTTCGGTAGAGGGTGACGGAATTCCCGGTGTAGCGGTGAAATGCGTAGATATCGGGAGGAACATCGATGGCGAAGGCAATCACCTGGGCCTGAACTGACACTGAGACACGAAAGCGTGGGTAGCAAACAGG
+
CCCBA@BC=CCA?;@998;>;<@@<@@@9@AABB=@A@?@<A@@@DCCDCC?BBFCBBBCCB@BBCCAD;;:CGH?CCC>CFD>BACCAD@DDD=B>B>A?>;@ABABBC@?>>>999?:9:::6::8?@>888(38<8A?D=?:8=6=7CCAB=BB58?<?6CBBBBA<<;;;556/<?9=:CDCCCBBA<B==<C@CC@CBBC@CCH>C@EBG@DCCCCCCA@@@@@9:;;;.44<;<;)9;AB<>7<AB=
@N9IO0:00795:06386
TACGGAGGGTGCAAGCGTTAATCGGAATTACTGGGCGTAAAGCGCACGCAGGTGGCTGAGTCAGTCGATTGTGAAAGCCTGGGCTTAACCTGGGAATTGCAGTCGATACTACTTAGCTAGAGTATGGGAGAGGGTAGTGGAATTCCCGGTGTAGCGGTGAAATGCGTAGATATCGGGAGGAACATCAGTGGCGAAGGCGGCTACCTGGCCCAATACTGACACTCAGGTGCGACAGCGGTGGGAGCAAACAGG
+
BBBC=;9;7;BBC?BBBC@C?BBC@C596:A<>?9?A>@A;@B?;;;::DC=@@>@@AAAA99;BBBBB?B@?A=5;;45<5)55.5.549;<4<4949955599:5;5::5;.444444:::9444(4:?:;4955;>494=+00(/)/88???@48933,3?:?89:=><3333(33-3-3488:<<B@??:5:74;.9//0)//)/;.7299095556<==BB16655//----(---(-//;;09999
@N9IO0:00831:05768
TACAGAGGGTGCGAGCGTTGTCCGGAATCACTGGGCGTAAAGGGCGCGTAGGTGGCTTGGTAAGCGTGTGGTGAAAGTCCGGGGCTCAACCCCGGATCTGCCGTGCGAACTGCTGAGCTTGAGCGATGTAGAGGCAGGTGGAATTTCGGGTGTAGCGGTGGAATGCGTAGATATCCGAAAGAACACCAGTGGCGAAGGCGGCCTGCTGGGCATCAGCTGACACTGAGGCGCGACAGCGTGGGGAGCAAACAGG
+
BBC<<;@A8AB@ABB:::???@?C?B?BCBCACC<::9AB=BC=BA?@@@A=;;5;@=@<???A@99::D?ACAA6?>B4;::&4949.999&45:999:=799;A@A:>>@<?;;=>>8<55////7/559;59=;5:;7:8<>5<<<5<566<==8=?9?9>A>@BB@@BA=94533(396:88233445844.45993:39::<<>4555555555>>7700/72///>??C>B>CCCC59;AAA<BCA@
@N9IO0:00832:05772
TACGTAGGGTGCGAGCGTTAATCGGAATTACTGGGCGTAAAGCGTGCGCAGGCGGTTTTGTAAGACAGAGGTGAAATCCCCGGGCTCAACCTGGGAACTGCCTTTGTGACTGCAAGGCTTGAGTGCGGCAGAGGGGGATGGGAATTCCGCGTGTAGCAGTGAAATGCGTAGATATGCGGAGGAACACCGATGGCGAAGGCAATCCCCTGGGCCTGCACTGACGCTCATGCACGAAAGCGTGGGGAGCAAACAGG
+
CCBBBCCC=@@@AABBAA=@=@B>;@+0)0<<<>8A@>?@9@AA@@@BA9818<6==?5?CC?C<88339<98:A<BBCC:BA99899398933/36=747@CC794>>;;>??<@=CE@<;;;;AA?@@@:::::)9:9:/;>B:B<@>@00007/00?AAC<BBBB?????????A=@@?B?BBB?BBBA>A??9=6==9=>??3=>@:;7;<<B?999:49>?@@AA@@::9,9::;@AA3;;;BB=;;<?
@N9IO0:00842:05774
TACGTAGGGTGCAAGCGTTAAATCGGAATACTGGCGTAAAGCGTGCGCAGGCGGCTTTGCAAGAACAGATGTGAAATCCCCGGGCTCAACCTGGGAACTGCATTTGTGACTGCATCGCTCGAGTGCGGCAGAGGGGGATGGAATTCCGCGTGTAGCAGTGAAAATGCGTGAGATATGCGGAGGAACACCGATGGCGAAGCAATCCCCTGGGCCTGCACTGACGCTCATGCAGAAAGCGTGGGGGAGCAAAACAGG
+
@A@@B>>@4.---(-577)//(4::6=699955.4444<0::::::;89:5//)///(//3533-499883333919;;;.99(33//(/(///(/(/349===4:555:99944444:899;::7:37///7777$///)/27)/)/7///79<:5555555&59995555<//---,(**(*/(**(*,**(((*(*,-3:;;;+555)/)/--,------/333;;33444(4334<<<<+<<::::+54:8
@N9IO0:00848:05804
GACAGAGGGTGCAAACGTTGTTCGGAATTACTGGGCGTAAAGCGCGTGTAGGCGGCTCGGCAAGTCGGGTGTGAAAGCCCTGGGCTTAACCTAGGAAGTGCACTCGAAACTGCCAAGCTTGAGTTCTGGAGAGGAAGGCGGAATTCTCGGTGTAGAGGTGAAATTCGTAGATATCGAGAGGAACACCGGTGGCGAAGGCGGCCTTCTGGACAGCAACTGACGCTGAGACGCGAAAGCGTGGGGAGCAAACAG
+
BBC;;;BC>BCAAC=@99500:==9;+0)/;>>:8??@CC>CBBCCBBA@@=::5;B@@;?B<?;??;3?@:A@@0=@@59:<5BC?C@E?CBD@D?@@BDA@<96<C>@@@@8@7@@@8>=9?655>;>>>>:?;@:B=9B:B@CC?>:BBCBBBB?BBBF?FFIECCAAACBBACC@@6:6;@A=A?::9:BA?C@??<?7969@@;??=?>=8????ADEBBABBBBBAAA<AA@BB==1AAA;81777
@N9IO0:00852:05782
TACAGAGGTGGCAAGCGTTGTTCGGAATTACTGGGCGTAAAGGGCGCGTAGGCGGTTTGCCAAGTCCCGTGTGAAAGCCCCCGGCTCAACCGGGGAACGGCGCGGGAAACTAGCAGGCTTGAGTTCGGGAGAGGGAAGCGGAATTTCGGGTGTAGCGGTGAAATGCGCAGATATCCGAAGGAACACCGGTGGCGAAGGCGGCTTCCTGGACCGACACTGACGCTGAGGCGCGAAAGCTAGGGGAGCAAACGGG
+
GCCABABABB>@C>A?>>:>@>AC>A>A?A@@BB=BB@AA<AC>CCCCB@@<?B<BB<@B;><>ACD>CAAABBD=BBBBB2@=@?@A;@<?CC:C?CC@CA@@?8@?;@A@A;;;=@@=AA@@=@@C>DCECD=A?ABC@GECE?CCD>BCDBBBB?BBBC<@@BBBBA@@@@;?BC:==B=AAA@C@BB@BBB?B=AA6;::@>AB=@@?A@@@;:9A999??>?;:::???5>???@CC8BBBCC>BAC=
@N9IO0:00818:05829
TACAGAGGTGGCAAGCGTTGTTCGGAATTACTGGGCGTAAAGGGCGCGTAGGCGGCCATCTAAGTCAGACGTGAAATCCCCCGGCTTAACCTGGGAACTGCGTCTGATACTGGAGGGCTCGAGTTTGGGAGAGGGATGTGGAATTCCAGGTGTAGCGGTGAAATGCGTAGATATCTGGAGGAACACCGGTGGCGAAGGCGGCATCCTGGACCAACACTGACGCTGAGGCGCGAAAAGCTAGGGGAGCAAACGGG
+
AAB9:9B?AA???;?>994:B>@A=@:@;@AABB=B;;;A9@@<@@@B;;;=;;5;=CC;;<8;;C@@@BBBBCH>BBCCB.;9;@@EFD@DDD>EAGGC;;;;;;@@@B@@<;;;09>?>AADD;CC=C@@?B=BAAA?8=6>9=78857CAABBB?CBBB=BBABBBDABCAAAC???=@?AAA?B?AA>A@?<@<;;5;B???BB>BEAE@CBBCCBB;<;@;;5;@@@@@?0?=>@@BA9@?@>;69?=6
@N9IO0:00830:05835
TACGTAGGTGGCGAGCGTTGTCCGGATTTACTGGGCGTAAAGAGCGCGCAGGCGTCGTGCAAGTCGCGTGTGAAAGCCCCCGGCTCAACTGGGGAGGGTCACGCGATACTGCTCGACTTGAAGGCAGGAGAGGGAAGTGGAATTCCCGGTGTAGTGGTGAAATGCGTAGATATCGGGAGGAACACCAGTGGCGAAGGCGACTTCCTGGCCTGTTCTTGACGCTGAGGCGCGAAAGCTAGGGTAGCAACGGG
+
CCCCC??;?@:@BBABBD@CBB=?4;;;/;;ACC=BBBBB=BABBAAA@?=9898<==<??9=;??@@9::9::*9@@@@2B?BCCD?BCBA@2999,9<7<A@@>>>@=>=??@AAA<?>8?:?@@?AA@@@5:59CA=B<?<?@:@<AA?=>>@=BAAD9@>><<<<<<;=:::.@@7;7;CC?B@@A=@@A=B?BAC<<5<;;;5<?CFFFGC@CCCBBBBBB?ABC:::6;ABBBC;<<<00,00@4
@N9IO0:00851:05838
TACGTAGGGTGCGAGCGTTAATCGGAATTACTGGGCGTAAAGCGTGCGCAGGCGGTTTTGTAAGACAGGTGTGAAATCCCCGGGCTTAACCTGGGAACTGCGCTTGTGACTGCAAGACTCGAGTACGGCAGAGGGGGGTAGGAAGTTCCACGTGTAGCGGTGAAATGCGTAGAGATGTGGAGGAATCCGCAATGGCGAAGGCAGCCCCCTGGGCCAGATAGACGCTCATGCACGAAAGCGTGGGGAGCAAACAGG
+
CBDBBAA@:@@@@@A@AA7;7;A@:@,0)0;;;@3@?@BB=DABCBBBB;;69?9<AB6:::?B?>>@<:=BBBC=CDCC5??5==5?4:4:BB;B?B;;;??A7CB8;9B????BBABA@?>8:3;2;;60..-.-%--,02(,,06(,,---6--//)////(4;;><<=>>>>==<9;:.3-33-33323/+/8838(///----$-66.63///////////8898877444(48444<<+444;;09=98
@N9IO0:00851:05844
TACGAAGGGTGCAAACGTTGCTCGGAATCATTGGGCGTAAAGCGCACGTAGGCGCTCCGTAAGTCGGATGTGAAATCCCTCGGCTTAACCGAGGACGTGCATCCGAAACTGTGGAGCTTGAGTATGGAAGAGGGTCGCAGAATTCCGGTGTAGAGGTGAAATTCGTAGATATCGGGAGGAATACCAGTGGCGAAGGCGGCGACCTGGGCCAATACTGACGCTCAGGTGCGAAAGCGTGGGGAGCAAACAGG
+
DBB<94;<0;A=@@9000;B@>>?;@7<9?B4;;.:3:97*7339;;374?;885AC@A=B9B<==8=;66C?>7>C>6CBC0591:49399B>A@?@B;::C>AAB<C:96C?AA@@0555///;7;,//:<.///:7//)/)/)/599:/5558555:3:3::<554>=9555)44.4.4997;5569BBB=B?AA;;=;;;;;<)57<7569;;BBC@@0//)/99/55)5555555&555;;4<=:6
@N9IO0:00833:05895
TACGGAGGATGCAAGCGTTATCCGGAATCACTGGGCGTAAAGAGTTGCGTAGGTGGCACAGTAAGCGAAACATGAAACCTTAGGGCTCAACCCTAAGCCTATGTTTTGAACTGCTGAGCTTGAGCATGAGAGAGGTACCTGGAATTCCAAGTGTAGGAGTGAAATCCGTAGATATTTGGAGGAACACCGATGGCGTAGGCAGGGTACTGGCTCATTGCTGACACTAAGGCACGAAAGCGTGGGGAGCGAACGGG
+
CCCC=997:@?BA8;;BB?BBB@C?B?@@@@BBB<9::9:/977:4?>@::9=@??@A>A999:?>?=@:@BBBBC>D@D=?:9188/.)-4.--(-83<<;////&//(/////3989956:;;8:9A?=;>=8??=3:<.7136<6;48=::9<288888818<=@@CBA@A@9/8,33,3,3;;2<AAA=A373?/238=5=B=::477325.57;675;8BB>B=BBBBAA299:9<==(777>><ABA8
@N9IO0:00842:05889
TACGTAGGTGGCAAGCGTTGTCCGGATTTATTGGGTTTAAAGGGTGCGTAGGCGCCCTGTAAGTCAGTGCTGAAATATCCCGGCTTAACCGGGAGGGTGGCATTGATACTGCAGGGCTTGAGTACAGATGAAGTAGGCGGAATTGACGGTGTAGCGGTGAAATGCATAGATATCGTCAAGAACACCGATAGCGAAGGCAGCTTACTAAGCTGTAACTGACGCTGAGGCACGAAAGTGTGGGGATCAAACAGG
+
CBBB@::5;@;@B>AA@A>??C?B=AA@5A@2:905>)33(380889=9>??@@?C4;:;>9>?@@@@B?@@>@6;5/==3=8>>)/)/)//)/7;1:;8BBB8C=;<ACCCAAA8<;5;=AACBBBBBBB=BBBB?BC5;5;=@=9:6:A@@@??=?AAA:???ABBAAAAA:;:BB@CD?AAA6::>99999198;88<<7::5544=;700*/@>>0;9@@994:@@=<>,9:?=?=>4>@@@D?;;;?
@N9IO0:00851:05867
TACGTAGGGGGCAAGCGTTGTCCGGATTTACTGGGCGTAAAGCGCGTGTAGGCGGCCGCACAGGTCCGTTGTGAAAACTGGAGGCTTAACCTCCAGACGTCGACGGAAACCGTGTGGCTAGAGTCCGGAAGAGGAGAGTGGAATTCCTGGTGTAGCGGTGAAATGCGCAGATATCAGGAAGAACACCAATGGCGAAGGCAGACCATCCATCGTGGGAACGGTACTGACGGCTGAGACGCGAAA
+
CC9;9@@??@0@B?CCAA=;9:8=7@?A<AAAAA;;;;:A5@>AA@<>@0000@<@009BBBA>A?=@?2999999&3<8178:?A2<486>A6?9:7=9883:47@F<D@B:@8518===A>>>=B:>:=@?8==;825.7.7/7/755AA;=>;><>>>>7>?>><;::865526/505A=BCK8>:65.5.-(-,222,*(,,2(*,---,,'-(--,--..26::59@???A88.7699
@N9IO0:00857:05862
TACGGAGGGTGCAAGCGTTGCTCGGAATTACTGGGCGTAAAGCGAACGCAGGCGGTTCACTAAGTCGGGCGTGAAAGCCCCGGGCTCAACCTGGGAATTGCACCCGATACTGGTGAACTTGAGTCTGAGAGAGGGAAGCGGAATTCCTGGTGTAGAGGTGAAATTCGTTGATATCAGGAGGAACACCGGCGGCGAAGGCGGCTTCCTGGCTCAGTACTGACGCTCATGTTCGAAAGCGTGGGAG
+
EGBB>CCJ>FCCB?BB@@<ABCBC?G6;6:;:<C>;;<CA6=900+/:800,00*/16880949==?@9?@@@?@89889&37.333<:@:@@@9>9=,3837;.7777333,3336?@;A@?;8773388:C?6=8AB;/4136<630*00/9//7@BB==5C:=>C????=22224:<8><@994838=25657=6<;668188=@:==;:;>=82266:;;777//(.788)..555@056
@N9IO0:00860:05870
TACGGAGGGTGCTAGCGTTGTTCGGAATTACTGGGCGTAAAGAGCTTGTAGGCGGCTTGCTCAGTCCGATGTGAAAGCCCCCGGCTCAACCGGGGAAGTGCATTGGATACTGGCGAGCTTGAGTATGGGAGAGGAGAGCGGAATTCCCGGTGTAGAGGTGAAATTCGTAGATATCGGGAGGAACACCAGTGGCGAAGGCGGCTCTCTGGACCAATACTGACGCTGAGAAGCGAAAGCGTGGGGAGCAAACAGG
+
CGCC@A@A=ABACBBBCC?AA?BBAE@C?CCCCC=BCAAA=BBBBB=@=883::5:C?AAC???AC?B>?>>A@B>CCBBB3B=AB@@=@?BBB9B?B@AA??=?@AAAC@?;<><>>C?AAABBBBD>BBBB>@AA@AB?B?B@BC>B?BBABCAA>ACDC>C@BBBBBBBBCCCC=@@=?=@A@<@?:93:00+0;00*0===;99399>A>BBBBBBBBBCCBBB;>>777.8A?AAAA8AAAAA:A??=
@N9IO0:00837:05917
TACGGAGGGCGCAAGCGTTGTTCGGAATCACTGGGCGTAAAGCGCGTGTAGGCGGCCGGGCAAGTCGGATGTGAAATCCCGAGGCTCAACCTCGGAACTGCATTCGAAACTGCTCGGCTCGAGTCCCGGAGAGGATGGCAGAATTCCCGGTGTAGGGGTGAAATCCGTAGATATCGGGAGGAATACCAGTGGCGAAGGCGGCCATCTGGACGGTGACTGACGCTGAGACGCGAAAGCGTGGGGAGCAAACAGG
+
B@CB?A@@:;;:B=@@BB?BB@DC@C>BBCCCCC=@A:::6;BBAA?A?@>;<>4>-89(3?6=?BA?B?@@@@@;>>?9@@@?BBBCAE?BCCAC?AACCBB?BBBC>B>?????<?BBA@@@AB=A?CCAB8;;@@BABC@B@BE>C?A@A??:>.>AAA9AA45;@@@BBBBB@4?A4;49>>;=:9:=AAA7;8;A@D7:9>@A>ABBADDDAABCBC;999=?995599,59==999+9555;4;:=7
@N9IO0:00843:05946
TACGTAGGGTGCGAGCGTTAATCGGAATTACTGGGCGTAAAGTGTGCGCAGGCGGCCGCGCAAGTCGAGTGTGAAAGCCCGGGCTTAACTTGGGAATTGCGCTCGAAACTACGTGGCTGGAGTGTGGCAGAGGAAGGTGGAATTCCACGTGTAGCGGTGAAATGCGTAGAGATGATGGAGGAACACCAATGGCGAAGGCAGCCTTCTGGGCCAAACACTGACGCTCATGCACGAAAGCGTGGGGAGCAAACAG
+
DCDBB@@@:;;;AA@?@B@D>BAA@D=A=A@944)498<<5<AABA@@>::39:39:00///4/////388;;==5777,39133,3,//388.606(.//888755,57:3/..(/>A3:338860-----,2,3).23?7@4:.4444344;;<8:>;<495<<<833///---5(--(/3--/)/)/727/4.459555.59666?4>154(48::97///:///444999:4@AAA?@@4:9:@A5<<@
@N9IO0:00821:06001
TACGTAGGGTGCGAGCGTTAATCGGAATTACTGGGCGTAAAGGGTGCGCAGGCGTCCCGCAAGTCAGGCGTGAAATCCCCGGGCTTAACCTGGGAATGGCACTTGAAACTACGGGACTCGAGTGTGGCAGAGGGAGTGGAATTCCACGTGTAGCGGTGAAATGCGTAGATATGTGGAGGAACACCAATGGCGAAGGCAGCCTCCTGGGTCAACACTGACGCTCATGCACGAAAAGCGTGGGGAGCAAACAGG
+
BCBBBBBB=;;;CDCCBC>A>ACC@F@C@CBCBC<:<<@?8@?8<>8@ABA<A:44:2:<<9AABBDABBB?>>19?;;/@B;A@;>587:;=5?6<?8=>@@=@@A=A?@@BC>CBBCBBBAAAC=A@>===500/0;?9?8=6;7733:??>?<9:99/9@@AAABCCAAAAA?<;9<?@@D6:3;?4::?4:2:=>?;:;79@C;A;:6:@>@@A:99@??:::?@;;;;&:<8@=@@3>:>??8@@A;
@N9IO0:00824:05974
TACGGAGGGTGCAAGCGTTATCCGGATTCACTGGGTTTAAAGGGTGCGTAGGTGGGTTGGTAAGTCAGTGGTGAAATCTCCGAGCTTAACTTGGAAACTGCCATTGATACTATCAGTCTTGAATATTGTGGAGGTTAGCGGAATATGTCATGTAGCGGTGAAATGCTTAGATATGACATAGAACACCAATTGCGAAGGCAGCTGGCTACGCATATATTGACACTGAGGCACGAAAGCGTGGGGATCAAACAG
+
@DBB>BBB<BCBC@BABA<@?@4:4:>;?AAAAC<AA=AA8D>6;?AAA@A>@CC=D;9;:A>BCBBC9929:99,9@AA6;:AAA2939>;@9??4?@;:5596?AABBBABBBBBAB=@B?BBC:9;D=CC<A=BB@@=@>A@:;;9>;99>==B@CCCC=<:;;7:@<:?:><:89:8828::3949047==0425;;:<=68889::@743::5::99;33336:;---8(,,--688+//37;1333
@N9IO0:00827:05962
GACAGAGGCCACGAACGTTGTTCGGAATCACTGGGCATAAAGCGCACGTAGGCGGCTGGGTCCGTCCGATGTGAAAGCCCCCGGCTCAACCGGGGAATTGCATCGGATACAGCCCGGCTCGAGGACGGTTGGGGTGGAGGTGGAACTCCGTGGTGGAGCGGTGAAATGCGTAGAATATCAGGAGGAACACCGGTGGCGAAAGCGGCTCACTGGACCGTTACTGACGCTGAGGTGCGAAAGCTAGGGGAGCAAACGG
+
BBCCDBB@B>BBA@:>?@5;;5;=8=8BBB@;;;-:?97:/9333834448.:34334;2:=85559==BB==>?58?;;;)848:;A?B@BBB:C?<7;==998>=;;@789B=B?@@@;>>:?==7<1///)--(--(--(,0223)..72..*.357(....'...555.2-88766:488*/(//..679:4:762'2574;9::98;5:>7:718557879;;;:7/766587'5;;;:DE6?>=:@6=<<
@N9IO0:00852:05985
TACGTAGGTGGCAAGCGTTGTCCGGATTTATTGGGTTTAAAGGGTGCGTAGGCGCCCTGTAAGTCAGTGCTGAAATATCCCGGCTTAACCGGGAGGGTGGCATTGATACTGCAGGGCTTGAGTACAGATGAAGTAGGCGGAATTGACGGTGTAGCGGTGAAATGCATAGATATCGTCAAGAACACCGATAGCGAAGGCAGCTTACTAAGCTGTAACTGACGCTGAGGCACGAAAGTGTGGGGATCAAACAGG
+
CCCDDBC@BC@CC?BBCB@BBD@=9BC@6<<:=;099)33(33(3339:77600/:1:<=89@;;;@@559;@B;@@C@@8A5:;;@6;.5605<<1<<8554.5555=<;;655)5949:@;9655556>9>???9<;)/)/2788849:43443-3333/5;<=>>BCBBA??@?@<;;49==299>>@?AA6;49@?;;5;@AC<@;;;BC@CFCBBBCAA<;7;A@@@@9@A@@@BB:CBCCB=;;<=
@N9IO0:00854:05976
TACAGAGGGTGCAAGCGTTAATCGGATTTACTGGGCGTAAAGCGTGTGTAGGTGGCTTCCTAAGTCGGTTGTGAAATCCCTGGGCTCAACCTGGGAATTGCAGTCGATACTGGGAAGCTCGAGTTCGGTAGAGGGCGGCGGAATTCCCGGTGTAGCGGTGAAATGCGTAGATATCGGGAGGAACATCGATGGCGAAAGCAACCGCCTGGGCCTGAACTGACACTGAGACACGAAAGCGTGGGGAGCAAACAGG
+
BBB;;;CC>BBBD>AAAB?B@CCA::990:???@;@@@ED=CCCDCAAACC@CC?BBAC@CD@CCBB@B?BBBBB<A@A:A@@<ABBB?B?BCA<B?C>BB@A?BBB@@A@AA8A;@@@CABBC?CB?AA@:99.:>9@@?C@B?BF>F?BBCAAAB?BBBB=ABBBBBBBA@@@@@<@@=@>AAACCCBC@B@@@<@BA@C@AA?BAB=B>AAB@CC@@@AABBBAAA@@;;;0;AACEHE=CBBAC<BBB>
@N9IO0:00816:06010
TACGTAGGGTGCGGGCGTTAATCGGAATTACTGGGCGTAAAGCGTGCGCAGGCGGCTCCTTAAGTCAGATGTGAAATCCCCGGGCTTAACCTGGGAACTGCGTTTGAAACTGAGGGGCTTGAGTGTGGAAGAGGGGGGTGGAATTCCAGGTGTAGCAGTGAAATGCGTAGAGATCTGGAGGAACACCGATGGCGAAGGCAGCCCCCTGGGCTAACACTGACGCTCATGCACGAAAGCGTGGGGAGCAAACAGG
+
CCCCCCBD>CCBB@8@=>8@=>@@<B4;7;BBBC=@@::;6;ABACBB@>>:995;AB?C?B?BBBBCCBAABB=43933&39/88.9.37BAC>B<>>@@@?B7??C=AAB>F?>18=7B==BABD5845>>>>??(?=:>78056884>@>9<=882AA=3;;588B@A?><55@@F?;>;AAA@DBBB@C<<8?9@@@????0??;2=AA=AA@@@<.-----8@@@ABAE=A=<99::*83<9<5@?A8
@N9IO0:00816:06056
TACGGAGGGGGCTAGCGTTGTTCGGAATTACTGGGCGTAAAGCGCACGTAGGCGGCTTTGTAAGTTAGAGGTGAAAGCCCGGGGCTCAACCCCGGAATTGCCTTTAAGACTGCATCGCTTGAACGTCGGAGAGGTGAGTGGAATTCCGAGTGTAGAGGTGAAATTCGTAGATATTCGGAAGAACACCAGTGGCGAAGGCGGCTCACTGGACGACTGTTGACGCTGAGGTGCGAAAGCGTGGGGAGCAAACAGG
+
BCDB>;:;:;*;CDFCCC@CC@CC@C?CACBBBD>9::BB;@@BAA@A@BA=AA=@@@;@CC@CD@BCBB?;;;C=??C>FDD9??@=;>??8A@B?B?AA?AC;D@BAA???@BAAAB7<;?<;;BC?@@@?;=@:::@?BAG?B@BBBAAABBBB?ABAC>B@CC@??BBBB<?@@B@CF>A=@<@@==3668161//)/:;=?@@<>>@?@>>><>>>>@@<;=;>;;@@A9AB<=8CD29666;1;<<8
@N9IO0:00820:06036
TACGTAGGGTGCGAGCGTTAATCGGAATTACTGGGCGTAAAGGGTGCGCAGGCGCCCCGCAAGTCAGGCGTGAAATCCCCGGGCTTAACCTGGGAATGGCGCTTGAAACTACGGGGCTGGAGTATGGCAGAGGGAGGTGGAATTCCACGTGTAGCGGTGAAATGACGTAGAGATGTGGAGGAACGACCGATGGCGAAGGCAGCCTCCTGGGCCAACTACTGGACGCTCATGCACGAAAAGCGTGGGGAGCAAACAGG
+
CCCBBCCC>@@@CBD??@<?<@AB?C?A?ABBBE=?@@CC<@A<AAAAAA@<?9::9-3=;:@:8:??@??>;;,37??0@@2776;6A6@:=2:6?A>ABBBACCD>A>?@GFD:B??;?BAAAA=@90000+00)0=4>*/07;>?>=?@AA>?8;;;7.552275229;7775/(///34---6),,,50,--(.2667759:0558'5-2+225533(---2.22755559444&9==:999*9@=>>;@?@>
@N9IO0:00826:06011
TACGAAGGGGGCTAGCGTTGTTCGGATTTACTGGGCGTAAAGCGCGTGTAGGCGGGCTGGAAAGTTGGGGGTGAAATCCCGAGGCTCAACCTCGGAACTGCCTCCAAAACTTCCAGCCTGGACTCAAGTAGAGGCAAGTGGAATTGCGAGTGTAGAGGTGAAATTCGTAGATATTCGCAGGAACACCAGTGGCGAAGGCGACTTGCTGGACTTGTAGTGACGCTGAGACGCGAAAGCGTGGGGAGCAAACAGG
+
00>/959999(9<@@BBB@;;5::.999)5:;:9,:9:;;/9=9?AABA?>:99:.;<==@C6AA?CBBB3BBBB<CCC=BAA>ABBB@B?BCC?C7BB<B<?>8>>>2=7171;=@8?<7=B===7>@@?:919:24=?9<:::@?@ACAAACDBB?BBBB<B?BBBBBCBBB@BCBCC?A?AHI@CCBB?@@A<@:@BBBA@ACCC@BBA?B@:::CBB?@AAAAAAAA@@@;@ABACCC3??:;;/;AC5
@N9IO0:00829:06055
TACGGAGGGGGCTAGCGTTATTCGGAATTACTGGGCGTAAAGCGCACGTAGGCGGATCAGAAAGTCAGAGGTGAAATCCCAGGGCTCAACCTTGGAACTGCCTTTGAAACTCCTGGTCTTGAGGTCGAGAGAGGTGAGTGGAATTCCGAGTGTAGAGGTGAAATTCGTAGATATTCGGAGGAACACCAGTGGCGAAGGCGGCTCACTGGCTCGATACTGACGCTGAGGTGCGAAAGCGTGGGGAGCAAACAGG
+
BBCCACCCCC1CCCCBBB@BB?BB=B798;@@@B<@@?AB<@@AAC@A@CC@BBA@@@B@@@8AA@@@@@=@ADE<ACC;@@C9@;::>A?B@B@C=A@??;?A;@?@:?CA<@@>AAB=?@A@CCCBBBBBB?BCDBBB?B?B@C?><>@A@@@AB?B>@A9@<==;;:=<<A;@@:==<@=@@A=A>>>:>8818:>=:;;:;;::5@AAAABA@ABBABBB>??@???BBC<B899BFC:BBBBA<@>?;
@N9IO0:00833:06048
TACGTAGGGTGCGAGCGTTAATCGGAATTACTGGGCGTAAAGTGTGCGCAGGCGGCCATGCAAGTCGAGTGTGAAAGCCCCGGGCTTAACTTGGGAATTGCGCTCGAAACTACGTGGCTGGAGTGTGGCAGAGGAAGGTGGAATTCCACGTGTAGCGGTGAAATGCGTAGAGATGTGGAGGAACACCAATGGCGAAGGCAGCCTTCTGGGCCAAACACTGACGCTCATGCACGAAAAGCGTGGGGAGCAAACAGG
+
<BA665<<255///////272--/)/)/3:79::0///77(//789::433-33-3-3:::<9:;=:3333337918999.99(3339,33,33(33:4:444==:::152226795;?9+-----6(,--,,(,(-(--(/1:497;;9997;98858:;<5733873333333391886;6777)/)/9)//4398:5557<69555)5.44(4:::::///////444;4444&5449999+9;;;C7CCE@
@N9IO0:00852:06013
TACGTAGGGTCCGAGCGTTGTCCGGATTTATTGGGCGTAAAGAGCTCGTAGGCGGCTCAGTAAGTCGGATGTGAAAATCGGGGCTCAACCCCGAGACGCCATCCGATACTGCTGTGGCTTGAGTCTGGTAGGGGAACACGGAATTCCTGGTGTAGCGGTGAAAATGCGCAGATATCAGGAGGAACACCGATGGCGAAGGCAGTGTTCTGGGCCAGTACTGACGCTGAGGAGCGAAAGCGTGGGGAGCAAACAGG
+
CCCGECCB=AB=BBB@AC@CCC@C;9996;B?BE>AA??@9@??@?@BACD@??=?BA@@@?;@@AB=A:;;BBCC:=====0<<;;6;>=0<===BBB9B@@<?ABDDB@@@BBDACD@B;69@BB=ABBAD4;49@A@>CBC=C=9:4655<=;<7;5444&4:9555:55:A;A>46:AC=AA;49;44.5:B?B?;::;::7?ADD>D9=;6558:<@988==:7>=99=<089:4999*4;9==85599
@N9IO0:00826:06103
TACGGGGGGGGCAAGCGTTGTTCGGAATTACTGGGCGTAAAGGGCTCGTAGGCGGCCAACTAAGTCCGACGTGAAATCCCCAGGCTCAACCTGGGAACTGCGTCGGAGACTGGATGGCTTGAATCCGGGAGAGGGATGCAGAATTCCAGGTGTAGCGGTGAAATGCGTAGATATCTGGAGGAATACCGGTGGCGAAGGCGGCATCCTGGACCGGCATTGACGCTGAGGAGCGAAAGCCAGGGGAGCAAACGG
+
AA99999999"9>.55658;A@CCADECABBBDH?BBBCC:@@;@AAAAB@:00,08<:@<A5;;@<>@;:;AAB9;;DD3;;5;8?@=A@BBB;B9?:9:AABBABABA;;8;BB@CC@DC@CB?BE@BBBCC>CGDAAAA@C=A=;;7;B@@@?A=AABA<AB:::??AAAAAA@=??<?>AAA=@=@A<@@B:@=;<7;BDD@CB?@@?B=@@A?ABBB@@;::;<>?>@>9<@:9:9:*9994:)44<
@N9IO0:00832:06080
TACAGAGGGTGCTAGCGTTAATCGGATTTACTGGGCGTAAAGCGTGTGTAGGCGGTTTGTTAAGTCGGATGTGAAAGCCTGGGCTCAACCTAGGAATCGCATTCGATACTGGCAGGCTAGAGTACGGTAGAGGGTGGCGGAATTCCGGGTGTAGCGGTGAAATGCGTAGATATCCGGAGGAACACCGATGGCGAAGGCAACCACCTGGGCCTGTACTGACGCTGAGACACGAAAAGCGTGGGGAGCAAACAGG
+
:9;BCAAA;@@====;00+0,0::*/0:.<:733(3<:?B<BBBBAB@@@C:<0@AA5=<+0+/77789=6:=@@+00)/@;1BBA@7>9>@@<A8?B@@=?3=4<00///)///)//6:;A<A<B>B@@?@?99?1;>4@;?;@495/3<:A:557:::9,9?8::;>@?944.4.448=9>@?9=;65.599496;;8@899.599096;555555<;??@>?@;;:5:>>>&0//////&/7:;=5<<<7
@N9IO0:00835:06075
TACGGGGGGAGCAAGCGTTGTTCGGATTCATTGGGCGTAAAGGGCGCGTAGGTGGCTTGGTTAGTCCGACGTGAAATGTACCGGTTCAACCGGGGCACTGTGGCGGAAACTGCCGAGCTTGAGGCCGAGGGAGGAAGGTGGAATTCCTGGTGTAGCGGTGAAATGCGTAGATATCAGGAGGAACACCCGTGGCGAAGGCGACCTTCTATCTCGGATCTGACACTGAGGCGCGAAAGCCAGGGGAGCAAACGGG
+
@@>=>=>=';;;?7?A::75=8:;9;@@CCC?BD>BBAD?7B=7BCBBA@@=@@=AB@B@B??AAB@CCBBBBB=6====B?C@B?BC?B@DDD9@A;<<<>9BC>AA<ABBD?BC=<@75561;:A@@@=AB@CAC@CDBJ@E@CACB9@A@AABA=A;9525==>???A@;;<<>9<<9<8;??=344<8A@C?C@BCDEAC@CAABCCCB@BBBBBBBAAB@@A?BCCBBB:BA;@?AA9BBBCF>BBC?
@N9IO0:00842:06106
TACGTAGGGTGCGAGCGTTAATCGGAATTACTGGGCGTAAAGCGTGCGCAGGCGGCCTCTTAAGACAGGTGTGAAATCCCCGGGCTTAACCTGGGAATGGCGCTTGTGACTGGGGGGCTTGGAGTGCGGAAGAGGGAGATGGAATTCCTGGTGTAGCAGTGAAATGCGTAGAGATCAGGAGGAACACCGATGGCGAAGGCAGTCTCCTGGGCCAGCACTGACGCTCATGCACGAAAAGCGTGGGGAGCAAACAGG
+
CCCBAABE=9;;BBB@AA@C?ABA?B?@=AA;;;6;<;CD=BCBBAAAA8849:687?<=?B@CCCBB9???<>=1?ABB:BF<@@;@7;4:?@6?0555>@A<9==<BBABAABB)BBAE>AABB??;@9@999/7=:??8<<?;?=@A;@CABA;::AABB=::9A??=A@987@@=@B@C?BBA<@@;;5;;C=B@C@A@@;;49AB;B@DABABBCB;;;ABBB;;::99:;&;AABBDD;A@@@L?DGF?
@N9IO0:00849:06061
TACAGAGGGTGCGAGCGTTGTCCGGAATCACTGGGCGTAAAGGGCGCGTAGGTGGCTTGGTAAGCGTGTGGTGAAAGTCCGGGGCTCAACCCCGGATCTGCCGTGCGAACTGCTGAGCTCGAGCATTGTAGAGGCAGGTGGAATTTCGGGTGTAGCGGTGGAATGCGTAGATATCCGAAAGAACACCAGTGGCGAAGGCGGCCTGCTGGGCAATTGCTGACACTGAGGCGCGACAGCGTGGGGGAGCAAACAGG
+
CCCBBBCD>BBA@@@=@@=@@A?B?A>BBBBDCD>AAADC=BB=:::@@@@?::7;D?@>BC?BBBBAAA@CABB6;;;<@CC;CBBBALJF9B>;;;;@A=A@CBBB@BA@@>A000<<:99@@@?BA?A;;6;A@>AA?B>A?9ABB;A@@@>==8981328?AAA@@:;;9>9<<=6<?4@@B?CCCD@B;;5::<;6>;@??@FF>DC@C@BB@@@@BBAA::3:==:::@==837333$3336828886
@N9IO0:00857:06074
TACGAAGGGTGCAAGCGTTACTCGGAATTACTGGGCGTAAAGCGTGCGTAGGTGGTGGTTTAAGTCTGCTGTGAAAGCCCTGGGCTCAACCTGGGAATTGCAGTGGATACTGGATCACTAGAGTGTGGTAGAGGGATGCGGAATTTCTGGTGTAGCAGTGAAATGCGTAGAGATCAGAAGGAACATCCGTGGCGAAGGCGGCATCCTGGGCCAACACTGACACTGAGGCACGAAAGCGTGGGGAGCAAACAGG
+
EDCAA>AE=AA@D=@@@@?A;;;;0:2:6:@??C=9;;@@6?:9:599;BB@DC@CB:BD8D@CBAABACCCC@=05;90>@<069CD<D:CA@66467;CCCBBBAAACCE@BCCBBBB@@@@@@B?BBE@@@9??@;;8;9C>6;?B?BBBB==555ABA=??:83>@@9:9;?887C@C=A@BB?CCC?BBD>A>@@<@AAA?BBA=B@C@BCB@@AB;;;@;;2:@@@AA9>;:;:::-4949<5:>@>
@N9IO0:00837:06142
TACGGAGGGGGCTAGCGTTGTTCGGAATTACTGGGCGTAAAGCGCACGTAGGCGGCTTTGTAAGTTAGAGGTGAAAGCCCGGGGCTCAACCCCGGAACTGCCTTTAAGACTGCATCGCTTGAATCCAGGAGAGGTGAGTGGAATTCCGAGTGTAGAGGTGAAATTCGTAGATATTCGGAAGAACACCAGTGGCGAAGGCGGCTCACTGGCCTGGTATTGACGCTGAGGTGGCGAAAGCGTGGGGAGCAAACAGG
+
@?;;5;;;;;*9AAABBB?BB@BB@J>A>ABBBB=;;;BC;BB;;<95995.5<3:?B<BCE?BB?BACC<9;:E69:B=BAC595=B>ABB/?<?<?ACB?BB:@3999337@A::>@59;8@@:@@?AAA@=988773-37<6=7;?@AA@@@BB?ABCD>C?:::???@AB>?=3:39938??9><9919<@;@<??8>===?==9A;@@=@AA=AAABAC;00;00+0===,0;@@@BB8?@@?D<????
@N9IO0:00844:06111
TACGAAGGGGGCTAGCGTTGTTCGGAATACTGGGCGTAAAGCGCACGTAGGCGGACTATTAAGTCAGGGGTGAAATCCCGGGGCTCAACCCCGGAACTGCCTTTGATACTGGTAGTCTCGAGTCCGGAAGAGGTGAGTGGAATTCCGAGTGTAGAGGTGAAATTCGATAGATATTCGGAGGAACACCAGTGGCGAAGGCGGCTCACTGGTCCGGTACTGACGCTGAGGTGCGAAAGCGTGGGGAGCAAACGGG
+
BCCAA=AEDG5FB;;9::=BA8;0?A,00=000*95;AD=CCC;:;;;;;8;C@A@@BB?B>A@?>???.;;@>6977(3;;.:5557;<;+4.4644492:9,9BBCBBB=@?D???BAA?<<393:3:AB=989>>>;@<>8<8897?=@ABBB;=<A<.717373;73339,33433.3486=5887;5;==9>;:B;::;>::;5;A>A?BAA;;:A@@A???<;;;;::/9999@CC9ABBBD898<4
@N9IO0:00844:06129
TACGTAGGGTGCAAGCGTTAATCGGAATACTGGGCGTAAAGCGTGCGCAGGCGGTGATGTAAGACAGATGTGAAATCCCCGGGCTCAACCTGGGAACTGCATTTGTGACTGCATCGCTGGAGTGCGGCAGAGGGGGATGGAATTCCGCGTGTAGCAGTGAAATGCGTAGATATGCGGAGGAACACCGATGGCGAAGGCAATCCCCTGGGCCTGCACTGACGCTCATGCACAAAGCGTGGGGAGCAAAC
+
CHCCCBDH?AA@F@BABB<@=@B@=A4;;AA@=8>;@CC<BACBB??<00,00,07:7?<?;::9A@@98:BAC=AAAA8AE<;;;<@C?CCD?C@BCCB;;;8;BBAABABAAABAAA?ABACBC=@;;;@@@A0AAB?B9;7;?CCBBAAAAABCCCCC>AAABBBBBCDCDCC@BB=@=AAA5;;AA?BDD@C>:625;;;+444(45::<<<4/////6///4499==4<<99888&////8/8
@N9IO0:00845:06121
GACGAAGGGGGCTAGCGTTGTTCGGAATTACTGGGCGTAAAGCGCGTGTAGGCGGTTGCCCAAGTCGGGTGTGAAAGCCTTGAGCTCAACTCAAGAAATGCACTCGGTACTGGGTGACTAGAGGACCGGAGAGGATAGTGGAATTCCCAGTGTAGTGGTGAAATACGTAGAGATTGGGAAGAACACCAGTGGCGAAGGCGGCTATCTGGACGGTTTCTGACGCTAAGACGCGAAAGCGTGGGGAGCAAACAGG
+
CBCBA;AA@A1BCEDBBB@CC@AA<@=A>ABBBD>@@@CC=ABB@@@A?@@<@A>A>@@A5:6:A@@A=?@@CBD;A@>A>@<;;BA@<@CA@=ABB;BDA@?BCB=AA@???9?@@@@:::;6;B>A>@@@@?BBBBBF?C>D?BG>AA;;;ABAA?BBBB=B@@ACAAACAC5<;0;;;;.9557<ABB@AB@+0*/0)/::<=>C9B;:6;A9BBC;99>@B255544444)4;999::&44::;4=:?7
@N9IO0:00852:06134
TACGGAGGGTGCAAGCATTAATCGGATTTATTGGGCGTAAAGGGCGCGTAGGCGGGTATGTAAGTCAGATGTGAAATTCCGAAGCTCAACTTCGGAGCTGCATTTGAAACTGCATGTCTAGAGGAGTGGCGGAGAAAATGGAATTCCACGTGTAGCGGTGAAAATGCGTAGATATGTGGAAGAACACCGGTGGCGAAAAGCGGTTTTCTAGCTTATTCCTGACGCTGAGGCGCGAGAGCAAGGGGAGCAAACAGG
+
DDCC?BBC>;=;DFCCCE;;;;DF@BBB9?@399.9@;=<9<=9>=99:@B?AAD>@A:9;B>;;;AA@@@A@AB70,0;00,0;;7757945929=A<;<;;A9@AA;B@@@BBAAAIB@AA?AA:;5<<7;CCED=CC@C@D>B>CEC@@@694>794944&444<<ABCB@@A;;6;=AA?BBD=@;:;455555&59<7=@@2====BB?BB?B?BBBBBB;99@5:::>>;;>9<.494&4499<4<;<7
@N9IO0:00817:06209
TACGTAGGGAGCGAGCGTTGTTCGGATTTACTGGGCGTAAAGAGCACGTAGGCGGGTGTGCAAGTCGGTTGTGAAATCCTCTGGCTCAACCAGAGAATTGCAGCCGAAACTGCACATCTTGAATCCAGCAGAGGGAATTGGAATCCTAGGTGTAGCGGTGAAATGCGTAGATATCTAGGAGAACACCAGTGGCGAAGGCGGATTCCTGGGCTGGTATTGACGCTGAGGTGCGAAAGCGTGGGGAGCAAACAGG
+
BABBBBBB<9;9B@@@@A?BB@CB5;;@;@AABC>;<;BB<A;;;D@@ABB?BBB=BBBBBC>@ABB>@7:9CCE>AA?BBBC@CBCC@C?BBCCC@E?@???@<:::/:=??@@@???:?@:???:99:9999+98=19298=<<?@@=???DCBB?ABBC@CB>>>B@>>>@@@;;078=188@:><88/85<=A>>><AC=B:===4=>>:>?>5;;=;:;===<A@?@@B3;:;;::;/::==>5>>>:
@N9IO0:00834:06173
TACGAAGGGTGACGGAGCGTTGCTTCGGAATTACTGGGCGTAAAGGCGTACGCAGCGGTCGTATCAAGTCAGGCGTGAAGAACGGGGCTCAACCCCGGGAGGTCGTCTGAAACTGATGGACTTGAGTACGGGAGAGGGGTGTGGAATTCCCAGTGTAGAAGTGAAATTCGTAGATATTGGGAGGAACACCGGTGGCGAAGGCGACACCCTGGCCCGAAACTGACGCTCAGGTACGAAAGCGTGGGGAGCAAACAGG
+
////-(--(/////)/::972<//)/8)/)/)4:<?@;@;>;;.6)//////370--3------7839<;::17333/(/;0//;;.9/557;>>.88044.488884444)3;;;8979A@=AAA@@99939A?@@A9AA@A=A=A:??6?@?@@@AB=@@;:;6;?BBECCCCCCBCC;=>1717<<8<;::5:@@=A?@@?AAAD>AA=??9@BB<ABBAAAA@@@@>AB@AAIDCCBBEED;CCBCC<@@B>
@N9IO0:00842:06170
GACGGAGGGTGCAAACGTTGTTCGGAATCACTGGGCGTAAAGGGCGCGTAGGCGGATCTGTAAGTCGGGAGTGAAAACTCGGGGCTCAACCCCGAGCCTGCTTCCGAAACTGCAGGCCTTGAGGACTGGAGAGGAAAGTGGAATTCCCGGTGTAGCGGTGGAATGCGTAGATATCGGGAGGAACATCGGTGGCGAAGGCGACTTTCTGGACAGTTCCTGACGCTGAGGCGCGAAAAGCTAGGGGAGCAAACAGG
+
CCCCABAB<:;9CC>B@A;;;5;B9?<?AAABBC:@@;;;69>4<=BBBCC???<?@@?@@A5::??D;AAAA@@A9???BDE:AA?A?DDD9>8::=?@@@>A@CCC?BAAA;;8;@F@DBCABCBC>BBAA<@C=BBC@B?B?AA7:7:BDBBBC?CC@D@CCBCBBBBB>??@A8@@;@;>>;;:;;;5;AA<A=ABBBBC>CCC@CCDCC@C@BABB:;;CAA=A@A;;;;-;CBBBHC=CBBCC<A@A=
@N9IO0:00844:06160
TACGTAGGGTGCTAACGTTGTTCGGAATCACTGGGCATAAAGAGCGCGTAGGCGGTCCAATCAGTCAGGTGTGAAATCCCCCGGCTTAACCGGGGAACTGCACCTGATACTGTTGGGCTTGAGTGCAGGAGGGGAGAGCGGAATTCCTGGTGGAGCGGTGAAATGCGTAGATATCAGGAGGAACGCCGGCGGCGAAAGCGGCTCTCTGGCCTGTAACTGACGCTGAGGCGCGAAAAGCTAGGGGAGCAAACGGG
+
AAAAABBC=BBCCC@CBB?BA?BB@B?BB@@?AA9?<;;;0944:49@9;;7;=8<@=C=CAA;>><B@ABABBB8A@<<?*?5>:5@393===097<:49545:99;455<;8==5<<055:54488-34;:+:83334048=9=8?C/3343333,333;.3333333::::;BA7B?38-9445:54504;<:/44:4334334?.9.4444744444455;55.5;<9599&59334?;3:=99585A;7
@N9IO0:00848:06171
TACAGAGGAGGCAAGCGTTGTTCGGAATCACTGGGCTTAAAAGCGCGTGTAGGCGGAATGTCAGGTACCGTGTGAAATCCCCCGGCTCAACCGGGGAACGGCTTGGTAAACCGGCATTCTTGAGGCAGGTAGAGGCGGGCGGAACCATGGGTGGAGCGGTGAAATGCGTAGATATCCATGGGAACACCGGTGGCGAAAGCGGCCTGCTGGGCCTGTTCTGACGCTGAGACGCGAGAGCGTGGGTAGCAAACAGG
+
CBCB<00+00+0:16:9313:4::4504<?B?@@8@B5;99&4=9?A@A@@@=@>5@>AACCCE@CBB@CBAA@A?9?>???,9==>@B=A>A>>2C9B<9CC@C@BCB=@=@@CEEACD@BBA=A@A=@@@CC????9?B>A=A>ABBD=BB?BBBC9?=@?89:7>>??AAABA?@@>;29.33@,3.3A4?9;;0:9:245<::@BC<A?BB?;?::870//0/77;?ABBCBBCCCCD>B@@@BB=AAA?
@N9IO0:00852:06178
TACAGAGGTGGCAAGCGTTGTTCGGAATTACTGGGCGTAAAGGGCGCGTAGGCGGTCTCATAAGTCCCGTGTGAAAGCCCCCGGCTCAACTGGGGAACGGCACGGGAAACTGCGAGGCTTGAGTTCGGGAGAGGGAAGCGGAATTCCGGGTGTAGCGGTGAAATGCGTAGATATCCGGAGGAACACCAGTGGCGAAGGCGGCTTCCTGGACCGATACTGACGCTGAGGCGCGAAAGCTAGGGGAGCAAACGGG
+
CCDAA>@;@@;<=;?9::>CA=BC?B?C?BBCCD99:;;;0;@;@?@CCBB@@@>@ACC899998@C<ABBAA@C=@@@?@.>;==9929:9:9-;=AA>AABAA<AD9@@A@BBC?A@?DA;<5;;;0;A?CC6;4;@@?DAC@CACC>BACBA;;:;DDE>BBBCCBBBBBBB?B=<<2939??;AACC@BBC?B@@@=@B?C@CD@CC@BCC;;;@BBCB@?@>=@@@9::.9==>@@@7A?ACC99:@;
@N9IO0:00857:06207
TACGGAGGGTGCAAGCGTTATCCGGATTCACTGGGTTTAAAGGGTGCGTAGGTGGGTTGGTAAGTCAGTGGTGAAATCCCCGAGCTTAACTTGGGAACTGCCATTGATACTATCAGTCTTGAATACCGTGGAGGTCGGCGGAATATGTCATGTAGCGGTGAAATGCTTAGATATAACATAGAACACCAATTGCGAAGGCAGCTGACTACGCGAGTATTGACACTGAGGCACGAAAGCGTGGGGATCAAACAGG
+
CBBB=;9;6;B>@<@BBB@CCB?C<::79?>?@@;@B:?<5;>559:BBBB@BEE=C>?=@@=BBCCGA@;?;;;)5<;<0=96;C9=:=@;GJIF;;;AA:BC@BBCCCB@@@A>B>C;;<@CB@254?3;9-39:-8939:A@?:8==<;;8733,388;3333;143=<?AA=<;=?@@<@AA30*0+//66(/)0<;;:37=>??ABBAABBC>AABB@@><<8@A@AAA7>999@@A6ABBBC>AAA:
@N9IO0:00819:06259
TACAGAGGGGGCAAGCGTTGTTCGGAATTACTGGGCGTAAAGGGCGCGTAGGCGGCCTGCTAAGTCGAACGTGAAATCCCTGGGCTCAACCCAGGAACTGCGTCCGATACTGGTTGGCTTGAATCCGGGAGAGGGATGCGGAATTCCAGGTGTAGCGGTGAAATGCGTAGATATCTGGAGGAACACCGGTGGCGAAGGCGGCATCCTGGACCGGCATTGACGCTGAGGCGCGAAAGCCAGGGGAGCAAACGG
+
CCB@@9::::*;B>BBBB?AA<@A>@=@=@???>8>>9994:B=CCCCB@@<8959?CCBCB9::CBB?AAAABB>BCE=CCE>9;;C?BB>BB?C@CCBABAD>BACBDBB>A<@<@A8<A8@B>BC=C>?CD>BB@@?9?:B:A9BA=BB;;;AC?CBCC=CCBBBCBBBC@@@C=@@;>9=>>;?=AB>ABB;@=;;7;BAA?BB?@A@C=@@A>ABAA@A@@@@BAB;;;0;@;>@CC3?A;;9,599
@N9IO0:00855:06227
TACGAAGGGAGCTAGCGTTGTTCGGAATCACTGGGCGTAAAGCGCACGTAGGCGGACTTGTCAGTCAGGGGTGAAATCCCGGGGCTCAACCTCGGAACTGCCTCTGATACAGCAAGTCTTGAGTCCGGAAGAGGTGGGTGGAATTCCTAGTGTAGAGGTGAAATTCGTAGATATTAGGAAGAACACCGGTGGCGAAGGCGCCCACTGGTCCGGTACTGACGCTGAGGTGCGAAAGCGTGGGGAGCAAACAGG
+
CCCBB=@B:ABBCBBBCC?BB?BB@B@CBCCBBB=?@@CF>CCBAA@BBCD@CC:@A@>BB??A????@@8@BBD>DDD>BBB589A@;@?@AA?B?B97:=BAA???BB?@?B?AAAA57:8:G?D@C=A@B?AAA<AC@C@C@C@@AABCCDBBBACCCE8G<A=A@@@BCC?BC@B@AA<@@?<@<AA>@BA9>98:5:2@@?@7@B;?;>?@A99:BBBBAB=BBBBBC79;BBC=>2DDBB=6;6:8
@N9IO0:00835:06290
GACGGAGTGGCAAGCGTTGCTCGGATTCACTGGGTGTAAAGGGCACGTAGGCGGTCCGGAAAGCCCTGCCTAAAAGGCTATGGCTCAACCAGAGTATGTGGCGGGGAACTCCCGGACTAGAGGATGGAAAAGGCGAGCGGAATTCCCGGTGTAAGGGTGAAATCTGTAGAGATCGGGAGGAACACCAGGTGGCGAAAAGCGGCTCGCTGGTCCATTTCTGACGCTTGAGGTGCGAAAGCTAGGGGAGCAAAACAGG
+
C@BA=@?AA<AB=B;;;8;@=?@=@@<@B@;;;0;A;;;0:3*3?@><9939>;@A=@:?@-:;:(48:8==BB9<8;DA??=?AAD?C?CBA@@?BBAC@BBAB7A;@@?=6?<==BCCCCACCC>BBB7;=;;;9BB>A6:7;B<B@AAAEABB>BBBB=;;;A:99:<88::<6<=?@:000:00)/616////&/77383339993771333(373/////)/99)/58>C=7BC@@?CA3?>8999&9<;;
@N9IO0:00836:06283
TACGTAGGGTGCGAGCGTTAATCGGAATTACTGGGCGTAAAGGGTGCGCAGGCGGTTCTGCAAGTCAAGGCGGTGAAATCCCCGGGCTTAACCTGGGAATGGACGCTTGAAACTACGGGACTGGAGTATGGCAGAGGGAGGTGGAATTCCACGTGTAGCGGTGAAATGCGTAGAGATGTGGAGGAACCACCGATGGCGAAGGCAGCCTCCTGGGCCAATACTGACGCTCATGCACGAAAAGCGTGGGGAGCAAACAGG
+
CCCCCCCD>BBBCBBA@@<@=@@B@C=@?ABCCD?B>===5@=4::@@@@??CD@C?CABB@;<@00)/307-3333(3444&4;(557<7<9?;E@D<;?295?<<=BDC=CBB@?;0;;@@>BBBB<<49959==6;;5;?;?9?:>7?CAABCBBAC7<9:9.9=<>:><<<====A7::7;.3-33-339:89976;+//::4776;>>6;7;8;;;99?:59>>;9;;;44444&4;@@CDG;BBBCG>CBC@
@N9IO0:00850:06264
AACGTAGGACGCAAGCGTTATCCGGAGTTACTGGGCGTAAAGCGCCAGCAGGCGGTGTCACAAGTGGGCTGTGAAAGCGCCGGCTAAACCGGGCGAGGCCAGTCCAGACTGTGGCACTGGAGGACAGCAGAGGTGTGTGGAATTCCGGGTGGAGTGGTGAAATGCGTAGAGATCCGGAGGACACCAGAGGCGAAGGCGGCACACTGGGCTGTTTCTGACGCTGAGAGGCGACAGCTAGGGGAGGCGAACGGG
+
B7BBA;;6;;:9D>AAAB@CCC?B<8989=>?@@8@A?@@;@BBA@CC??@<@B=BABBCIJ@BBBD>DBBBCDD:00004>8>9BB=B?BA9A;;;4;=AABB?AAAACBBA?A:;:C;@@>BAAAAAAAA=?@@B;:5;<>9>=@@9@A?::9?<><<=7:99@A@999:90)/600*0///)/74406=>8=7;;;?@@?;9::,9??@>7=A@=CCA@99:??=AAA:::>=====299197929AA9
@N9IO0:00850:06277
TACGTAGGTGGCAAGCGTTGTCCGGATTTATTGGGTTTAAAGGGTGCGTAGGCGGCCTTGTAAGTCAGTGGTGAAATACTCCAGCTCAACTGGAGGGGTGCCAATGATACTGCAGGGCTTGAGTACAGATGAGGTAGGCGGAATTGACGGTGTAGCGGTGAAATGCATAGATATCGTCAAGAACACCGATAGCGAAGGCAGCTTACTGGGCTGTAACTGACGCTGAGGCACGAAAGTGTGGGGATCAAACAGG
+
CCCCB??:9:2;B>@=@A;@@BAB?CCG?CC@CC?CJ>?@:?C:???B@::600,04>6<<<<AABABBE@EBBB<AA?AA=@AAABB>A@@?@CDG;BBB?B?BBBBB;;;AABB<B@;@@BBBBBBBB@@@=@@D?;;:;?B<@@=B?BDBBCAA?CBCB>CCBBBBBBAABABACB@CC?BBB@BCCCCBBB?B?ABBBC?BBBCC>CBBBB@CCA@@BC;9:@89::;;;0;A@AC@@2@BA@@:;;;>
@N9IO0:00817:06339
TACGAAGGGGGCTAGCGTTGTTCGGAATTACTGGGCGTAAAGCGCACGTAGGCGGGTCGTTAAGTCAGGGGTGAAATCCCGGAGCTCAACTCCGGAACTGCCTTTGATACTGGCGATCTAGAGATCGGAAGAGGTTAGTGGAATTCCCAGTGTAGAGGTGAAATTCGTAGATATTGGGAAGAACACCAGTGGCGAAGGCGGCTAACTGGTCCGATACTGACGCTGAGGTGCGAAAGCGTGGGGAGCAAAACAG
+
CBBBA2:;;;*;BCCCCBABB?BC?B6;7<@A@A<;;;BC;@AABA;;;@A@ABB<AABA<@<A@>@AA@2@;99/:>@9A=:::B:93::0+0:;680//59?3:089AAB;@>BBBBBBBCCFBB=@<@994:>BAAA>A?B?CC><<000=>?B>AAB>7=8:88;;<>:B?BC<B577<>?C?ABBB?BAA=A=AA=@@@=?=<8==188>@@AAAA?==<:959>>>>B:BBA:999-:<8676&855
@N9IO0:00848:06314
TACGGAGGGTGCAAGCGTTATCCGGATTCACTGGGTTTAAAGGGTGCGTAGGTGGGCAAGTAAGTCAGTGGTGAAATCTCCGGGCTTAACCCGGAAACTGCCATTGATACTATTTGTCTTGAATACTGTGGAGGTCAGCGGAATATGTCATGTAGCGGTGAAATGCTTAGATATGACATAGAACACCAATTGCGAAGGCAGCTGGCTACACAAATATTGACACTGAGGCACGAAAGCGTGGGGATCAAACAG
+
JCCCBCBC>BCCC@CBBA?BBB<@<::17<<779.9:(44(4;1::?BCCG?CCD>@@=@;;5;AABBCC@HCDD>BBAB=A@0;;9=.55)4.4;094445:<066?>CBCC>6;;<<5::7;;;;??D?CB?BC@???9?<??>??<;;66////0677;.334<7??888CBAAA>??A<@@?8<1817<;;/3,388;33,3333888<3;<=588<==;;882562333(3333:==1<<@@?7@<<
@N9IO0:00857:06310
TACGGAGGATCCGAGCGTTATCCGGATTTATTGGGTTTAAAGGGAGCGTAGATGGATGTTTAAGTCAGTTGTGAAAGTTTGCGGCTCAACCGTAAAATTGCAGTTGATACTGGATATCTTGAGTGCAGTTGAGGCAGGCGGAATTCGTGGTGTAGCGGTGAAATGCTTAGATATCACGAAGAACTCCGATTGCGAAGGCAGCCTGCTAAGCTGCAACTGACATTGAGGCTCGAAAGTGTGGGTATCAAACAGG
+
BBAA=<:5;:B?DFCGCC@@@@>@=BAA;AB@CC=CC9:959B9A@A????@@E@AAAAC4:37;=??>4;:@?=5=??8AAA>BABA?C25:;::-;9A@BCC>BBBAA@@6;9@>BC<@?@BBBAAA@A@@;???;?@;@=@<@@BB@CB;::??;?AAD>B????A?>?@:::;;A=AA>AAA=CBB9::BA6;6:::@?BBECC6::::;>;??C@@A@=@<@;?988AA788??@@8>;:<88(55:7
@N9IO0:00821:06384
TACGGAGGGGGCGAGCGTTGTTCGGAATCACTGGGCGTAAAGCGTGCGTAGGCGGTTATACAAGTCAGGAGTGAAATCCCAGGGCTCAACCCTGGAATGGCTTTTGAGACTGTATGACTAGAGATCTAGAGAGGTTGGGGAATTCCGAGTGTAGAGGTGAAATTCGCAGATATTCGGAGGAACACCAGTGGCGTAGGCGCCCAACTGGCTAGATACTGACGCTGAGGCACGAAAGCGTGGGGAGCAAACAGG
+
CCBC=;;;<;$5@<=ABB?AB<AB?C?CB@A;;;)59==C6ABB;;:B;<;2:A9C:CBBBB9:9AAA?@>>898.9@@8;;;.;A@A;A?8??<?;??<;:::*9?>9<:99@BBAA@@;;:;:9:AB>=;;+0*0>>0?00006=<???@@@@A?@AAC>C?BCDB@??@A===9>@<@<@@@?BAAA=AB:::=?@@A:@<=?A?:::??>A@@>???=@@@@<@AB@AD=B::;@@@7@BBBB?BBB@
@N9IO0:00823:06379
GACGAGCCACCCGAACGTTATTCGGAATTACTGGGCTTAAAGGGTGCGTAGGCGGTGCAGCAAGTCGGGAGTGAAATACCTCAGCTTAACTGAGGAACTGCTTTCGATACTGCTGTGCTTGAGTGAGACAGAGGTAAGCGGAACTTAGGGTGGAGCGGTGAAATGCGTTGATATCCTAAGGACACCGGTGGCGAAGGCGGCTTAACTGGGTCTCTACTGACGCTGAGGCACGAAAGCCAGGGTAGCAAAGCGG
+
FBBBA>A-0/<.773///)/:3?C=@=@=AA@@@9@?5:;0;<6<@BDB@@;00-0@@ACGC?@@877.8>??BC6BBB?B:89@@8=8<?>?;9>;A999BA9=>>988???AB?>?B>AABAA@AA@???A=@A?B=?;?:==8<8>9;=3;>@C:>>AC7><;;<166///-(-6(-)----(-2--).6;:>:=<176+8,2===3;;;D@@?;;5562;;8818>===F9>>:==?7;;6766)./77
@N9IO0:00824:06392
TACCTGCAGCCCAAGTGGTGGCCGTTATTATTGGGCCTAAAGCGTCCGTAGCCGGTTCCGTAGATGCCTTTGTAAATCAACGGCTCAACCGTTCGAATCGAGGGTAGACCGCGGGACTCGGGACCGGGAGAGGTGCGAGGTACTCGGGGGGTAGAGGTGAAATTCTGTAATCCTCCGGGGACACCGGTGGCGAAGGCGTCGCACTTGAACGGCTCCGACGGTGAGGGACGAAGCCCTGGGGCGCAAACCGG
+
<=C:>=B969?8@;@:@;@@=@69;:;9?BB@C>8C8A??58849>7<@;99?B?C@C?CAAAA9:9@CD<BAAA<AAA?B=:>>>>@C>BB>@@@@BAB;;;0:AABB=@@@A<;;;BCD8AA5<;0;A?@=AB<;;;8;CB@BBCCCC&CCB;;7;AAC;B=A@B:949@:;<;<<<30.--370--(///)549<=<<5///)//)//298:-444<6998:8(44493433(3<<<.::;;=1>3;6
@N9IO0:00841:06362
GACAGAGGGGGCAAGCGTTGCTCGGAATTACTGGGCGTAAAGGGCGCGTAGGCGGGACGGCAAGTCGGTCGTGAAATCCCTCGGCTCAACTGAGGAACGTCGATCGATACTGCCGTTCTTGAGGGTTGCAGAGGAGACTGGAATTCCCGGTGTAGCGGTGAAATGTGTAGAGATCGGGAGGAACACCGGTGGCGAAGGCGGGTCTCTGGGCAACTCCTGACGCTGAGGCGCGAAAGCGTGGGGAGCAAACGGG
+
CCC;;;@@@@,@A>B;;;>AABAB?B@C@BBAAA<?@@CC=BB>A@@@?BB?DDD>@@?@BB?BBBC?B:<:AAD<CBB<BAA=@@@@?ICC;;5;9@;;:BBBAA@A@B@@@?BC?CC=@@AA<A6:;AAA@6;;AA@@=@?C?BB=B@;66BBCC@@@AE>AAABBB@@@AAAAC=CC4;2;AA;@=@B:BCCGMACDB?AD9;;JF=CB>AAB?BBABBB@;;;>BBCA@@:@ABAA@@3@@@A@6=A@8
@N9IO0:00846:06381
TACGGAGGGTGCAAGCGTTGTCCGGATTTATTGGGTTTAAAGGGTGCGTAGGCGGCTTTTTAAGTCAGTGGTGAAAGCCTCCAGCTTAACTGGAGAACAGCCATTGATACTGAAGAGCTTGAGTACAGACGAGGTAGGCGGAATTTATGGTGTAGCGGTGAAATGCATAGATACCATAAAGAACTCCTATTGCGAAGGCAGCTTACTAGGCTGTAACTGACGCTGAGGCACGAAAAGCGTGGGGATCAAACAGG
+
CCCC=B?@8;;:A@C;;;=@@B@C?BBD<AA@CA9?@/:9/3;08:BBBCB?@@;:;;;;):.9=:=@A>=B;;<0996=<9@9894948?B?AAA@CBBC@BC=@@;;;?A@=A@@@B5:;A@@@BB@@@@@5::;499.5.99)5;:5;<;<=?>=A:9:/979==????@B?B@??9?A=AABAB@@6::>=3:3:?@@C?CBA?@;?=>;;5:@@@ABCBCEC@CBB9:9:-:9@ACDD;AABCC>@@@<
@N9IO0:00847:06379
TACGAAGGGGGCTAGCGTTGTTCGGAGTTACTGGGCGTAAAGGGCGCGTAGGCGGCTTGACAAGTCAGGCGTGAAAGCCCCGGGCTTAACCCGGGAATTGCGCTTGATACTGTCTGGCTGGAGTCCGGGAGAGGATGGCGGAATTCCCAGTGTAGAGGTGAAATTCGTAGATATTGGGAAGAACACCGGTGGCGAAGGCGGCCATCTGGACCGGTACTGACGCTGAGGCGCGAAAAGCGTGGGGAGCAAACAGG
+
AABA?<ACBC5CDCCAA@@BB?BC>AAB@CBBBC=9:;BD<AB>ACBBB??<@C?BC@CBBB??@@AA=@ABAAA5::??5@B<AA?C?CC>CC>C?B:;;ABC@CBBBBCA@ABB;?BC>BBBB=@@<@?@A=AAA7;99@9@;@C=BBCCCBBAB>ABBC=C?CBBAAAA??<?C9?<?C;??@<?;?C=AAB?A???=@?BAAAA>AB=@<@???>@AA9::::;::;;999&73:?<>>1::::<3::<8
@N9IO0:00858:06369
TACGTAGGCAGCAAGCGTTGTTCGGAGTTACTGGGCGTAAAGAGTGCGTAGGCGGTGCCCTAAGTCTGTTGTGAAATCTCCCGGCTTAACCGGGAGGGTGCGGTGGAAACTGGGGTGCTCGAGTGTGGGAGAGGTTAGCGGAATTCCTGGTGTAGCGGTGAAATGCGTAGATATCAGGAGGAACACCGGCGGTGTAGACGGCTAACTGGACCACGACTGACGCTGAGGCACGAAAGCGTGGGTAGCAAACAGG
+
EBBBA@@;A;:;C?CAA@@BB@CD@;;;ABBBBD>9:9@@:@AABB@@><<:00+0=;>9@@<@9::?@<@AB?B<@@@@D>C?CC?D?C?@@;:93.3==?<@B8CC;?DCDD9BAABBBBBBB@@@;@@AA>A=@@CB@B9B>B>AA9BCCBBBC9BBB=6BCBBBB@?AA:7:A6:;?A;@@A>A@CC@ECBBB@@?8@CCAD??9;<:CCBCB:::BAAA@<<7:??:9:/33@@AC>BBBCCD=?@@=
@N9IO0:00859:06367
TACAGAGGGTGCGAGCGTTAATCGGAATTACTGGGCGTAAAGCGCGCGTAGGCGGCTTTGTAAGTCGGTTGTGAAATCCCCGGGCTTAACCTGGGAACTGCATCCGAGACTGCATAGCTAGAGTATGGGAGAGGGAAGTGGAATTTCAGGTGTAGCGGTGAAATGCGTAGATATCTGAAGGAACATCAGTGGCGAAAGCGACTTCCTGGACCAATACTGACGCTCATGTGCGAAAGCGTGGGGAGCAAACAGG
+
CCD;=;CF>BBABA?8878<8<@B@C@C@DAAAD>AAABD<?>?@@??@AB@BC@BBB=CEG?@@AA9><@@@CC>BBBA9BB<@?@F?B>BBD:@=@999AAA?B@@@BAAACAAAA<>>>>>?@BB=BBBCC>C?AAA@G@CC=BA@=@B@@@AA?ABDE=BCBBCDBC;;;;;??;?=A498??>@??8<999,4=>?@@:>?>C;?@>B=ABBABB;;;BAC;;;;;@BC;BBBBBBB9BBBBF>DBB?
@N9IO0:00890:05804
TACGTAGGGTGCGAGCGTTAATCGGAATTACTGGGCGTAAAGTGTGCGCAGGTGGCCGCGCATGTCGAGTGTGAAATCCCCGGGCTTAACTTGGGAATTGCGCTCGAAACTACGTGGCTCGAGTGTGGCAGAGGGAAGGTGGAAATTCCACCGTGTAGCGGTGAAATGCGTAGAGATGTGGAGGAACACCGATGGCGAAGGCAGCCTTCTGGGCCAACACTGACGCTCATGCACGAAAGCGTGGGGAGCAAACAGG
+
CBBBCCCD>9;9B@@?@@596:AA<A?@@CCDCD?@@@CC=A:::@?CD??<>>9>=A??79;B@AA@A?BBCCC>A@??0>>9??=A>BB?BA;A=A=AAA@;=>>B;A@@@;;<6;;;:8888=;47-----(-(,066-22(-(-(--(-422355736668-8;@@>>>@A97769,228:6999?B@@A=@@B>A>@@;;49299::,:=B?@@CBCCBA@@565;;?@995)59A@CDD9@A@BB=:;;@
@N9IO0:00891:05762
TACGTAGGGGCTAGCGTTGTCCGGATTTATTGGGCGTAAAGAGCGCGTAGGCGCCGAGTAAGTCCGACGTGAAATCTGGAGGCTCAACCTCCAGCGGTCGTTGGAAACTACTCGGCTAGAGTCCGGAAGAGGAGAGTGGAATTCCTGGTGTAGCGGTGAAATGCGCAGATATCAGGAAGAACACCGATGGCGAAAGCAGCTCTCTGGACGGTACTGACGCTGAGGCGCGAAAGCGTGGGGAGCGAACAGG
+
CBCBB;;;;.;@BABCD;;;C@B<BAB;AA7;;07<<9:2=??::;@@;;4994.45::<394;.5;==>A@@4;:99<9904>>>.9255.559;2995;;@4;979=@@A;;2:9>=@?::49:>499A>ABCAB@3:30+0600)/:7:9:>8588B>AAABA?>?AA989?=@=AB>AAA?B;;;=@ACC=A;;;B@@@@;;479:-48<??:::00000+0000//(4449;;<.=;;;>7;;>9
@N9IO0:00913:05760
TACGTAGGTGGCAAGCGTTGTCCGGATTTATTGGGTTTAAAGGGTGCGTAGGCGGTTATATAAGTCAGTGCTGAAATATCCCGGCTTAACCGGGAGGGTGGCATTGATACTGTATGACTTGAGTAAAGTTGAGGTTGGCGGAATTGACGGTGTAGCGGTGAAATGCTTAGATATCGTCAAGAACACCGATTGCGAAGGCAGCTAACTAAGCTTTAACTGACGCTGAGGCACGAAAGTGTGGGGATCAAACAGG
+
CCCCB@@=992:?<A@AB=AAB?B@BGG>BB@BC=AA=@@:@C<??>A?:95:;4;?ABD@@<@AB:;;BBBBBD=B::;A;@<@@2:49.:5,555)59555559559@>@<@@ABAB?BB@@@B=AA?;;97@7<:=9)/)/)/78<8<<;;;;??CCEM=D@;;7;@;;;;;;;;;>AB?AAB?B@?8::==9?=@???@A=AA@=@;;;0;5;BAABBBAA??9=?A9::/9=<>??@2@;;9=999:=
@N9IO0:00913:05779
TACGGGGGGGGGCAAGCGTTGTTCGGAATTACTGGGCGTAAAGGGTTCGTAGGTGGCCAACTAAGTCAGACGTGAAATCCCTCAGCTTAACTGGGGAACTGCGTCTGATACTGGTTGGCTTGAGTGCAGGAGAGGAACGCGGAATTCCAGGTGTAGCGGTGAAATGCGTAGATATCTGGAGGAACACCGGTGGCGAAGGCGGCGTTCTGGACTGCAACTGACACTGAGGAACGAAAGCCAGGGGAGCAAACGGG
+
A@;:5959595"5@4::;94458B@=B@B@BBCCC?B@@@E=BB>C?BBAAA=::4;3=6<==9=?BB@@;;;@@A;BBI8;;@@AC@E@BBCDD;C?BAA;;;B@@@BEBBB?@>A@CB?BAA:::AA?ACBC?B?@@@B7;:;@G?@@?@BBBB;<5<AAA8A@AAAB@@@AAAAC;??=@<=<@;@;@B?AAB@D@A@=@CC@CBCACBBCCD@CCBBBA@?==?393:>>=/::;??FD9::;CB=BCF>
@N9IO0:00870:05850
TACAGAGGGTGCGAGCGTTGTCCGGAATCACTGGGCGTAAAGGGCGCGTAGGTGGCCCGATAAGTAGGGGGTGAAATCTCGAGGCTCAACTTCGAGGCTGCCTCCTAAACTGTCGGCTCGAGCAGAGTAGAGGCAGGTGGAATTCCCGGTGTAGCGGTGGAATGCGTAGAGATCGGGAAGAACATCGGTGGCGAAGGCGGCCTGCTGGGCTCTTGCTGACACTGAGGCGCGACAGCGTGGGGAGCAAACAGG
+
CCCBBBCD>CBCBAA@AC=AAB?B@B@CDCBBBB<@@@?C7>>7?@?CCAA=>=4;;0;9==;@BBCCCC3ABCC>BC@;:9;59=???BA>@@9;5;;;;@AB?BBB=AACD;;5:@@>@BBBBCCEDHBA?CCC?CC@B@B@CC>B?BA::;;;7;G<@=@BBCAAA;;;BBBB<B>BC@CCBDCABB>AAA<@<@B?B?@@@@@@9@BAA?BCDA?@BABA;:6;BB:;;@@:::ABA6ABABB=AAA>
@N9IO0:00899:05844
GACAGAGGGGGCAAGCGTTGCTCGGAATTACTGGGCGTAAAGGGCGCGTAGGCGGGACGGCAAGTCGGTCGTGAAATCCCTCGGCTCAACTGAGGAACGTCGATCGATACTGCCGTTCTTGAGGGTTGCAGAGGAGACTGGAATTCCCGGTGTAGCGGTGAAATGTGTAGAGATCGGGAGGAACACCGGTGGCGAAGGCGGGTCTCTGGGCAACTCCTGACGCTGAGGCGCGAAAGCGTGGGGAGCAAACGGG
+
<9@??@B@B@0A@<;;;?;?@?@A@E@C=@;;;=,;4::<4<=5;@=<=BB8<?A0:5504;6:;<<7:::555>7<<<5<::5555=6:77//)/)////<==>BB;;;<<<8<>=AA=?@@B<B69:A@@A<?@BDDD@C@CACC>C@AAABCAA=A;;;0;@=A@@@DCBCBEI>BB=?<?@A5;89B8B>CAC@CFD?CCAAABB<@@=@BB=@A@BAA@;;<5;AA<;;0;ACAA@@3@A@??5=A@8
@N9IO0:00902:05830
TACGGAGGGTGCAAGCGTTATCCGGATTCACTGGGTTTAAAGGGTGCGTAGGTGGGCAGTTAAGTCAGTGGTGAAATCTCCGGGCTTAACCCGGAAACTGCCATTGATACTATCTGTCTTGAATGCCGTGGAGGTAAGCGGAATATGTCATGTAGCGGTGAAATGCTTAGATATGACATAGAACACCAATTGCGAAGGCAGCTTACTACACGAATATTGACACTGAGGCACGAAAGCGTGGGGATCAAACAGG
+
AADD@CBD>CB@@>@@@?@CBE@C@CC??????;58:(44(4;1555>@??>BBB=BCCD@D@BBBBCBB>BCCD?CBBC:>=6@@=@2:9,4.4<09949.4;7:<<<AA@===>BAB<@@;;9;7::?>:;6;B4;;@=?8CCB@BBBC@@@?88,9>>>8939A9?????>BABBBBCB?CBF=>9>,/066(/(/7779488<;:?:@?7;<=787699////(/83333(3333<==1@:AED=BBA;
@N9IO0:00911:05812
TACGTAGTGACTAGCGTTGTCCGGATTTACTGGGCGTAAAGAGCGCGCAGGCGTCGTGCAAGTCGAGTGTGAAAGCCCCCGGCTCAACTGGGGAGGGTCACTCGATACTGCTCGACTCGAAGGCGGGAGAGGGAAGCGGAATTCCCGGTGTAGTGGTGAAATGCGTAGATATCGGGAGGAACACCAGTGGCGAAGGCGGCTTCCTGGCCCGTTCTTGACGCTGAGGCGGCGAAAAGCTAGGGGAGCAAACGG
+
5578<00/9::;;;CCC@BBC@G455:3@AABB=;55<<3=844;8::>?8?A=>>900/*/987566///68/88999)<;>787,22222&27908?:>?89;=A>5555555:999B8978AA99433:(3-339-87=7<=6=?BBAA@AB<??BC9?>///6669::77718839.44;.44994;;;5;9;;7;<:>9>?:>=255.557<;;=<:4//)//)/////&/456>>>/=::990999
@N9IO0:00879:05888
TACGTAGGTGGCGAGCGTTGTCCGGATTTACTGGGCGTAAAGGGCTTGTAGGCGGTTCGTTAAGTCCGGTGTGAAATCTCCCGGCTCAACTGGGAGCGGCCATCGGATACTGGCGAGCTAGAGGTGGGCAGAGGAAGGCGGAATTCCCGGTGTAGCGGTGAAATGCGTAGATATCGGGAGGAACACCAGTGGCGAAGGCGGCCTTCTGGGCCTATCCTGACGCTGAGGAGCGAAAGCGTGGGTAGCAAACCGG
+
CCCCDCCABB@BB@@A;;4;?B:?;;CC<BAAAC>BBBCG?AA>AC=BBCB@BB?B7::A>B:@@@=A?@AAEDE?AAACC=C@DDDC=A;;;0<B==;?=AAAC@B@AA;;6;?@?@@<<??;:@=4?@@BB@G@B?CC?B?C@CC>C?BCA=84449;;<4<;??;:=9@A;;;>8>>9<7;>@5@56;>BBB>B=@B=B>B?@@A>0<16<<@9>>>>>>><<>75555;;.9:<9990595<<=6=:>:
@N9IO0:00883:05902
TACATGTGGGGCAAGCGTTGTTCGGAATTACTGGGCATAAAGGGTGCGTAGGTGGTTTGTTAAGTCAGGGGTGAAATCCCGCGGCCCAACCGTGGAACTGCCTTTGATACTGGCGAACTTGAGTGCGTGAGGGGTAGGGGGAACGAGCAGTGTAGCGGTGAAATGCGTAGATATTGCTCGGAAGGCCAGAGCCGAAGGGGCCCTACTGGTGCGCAACTGACACTGAGGCACGAAAGCGTGGGGAGCAAACAGG
+
BACB??:::939A<@ABB=???AB?B?A=@@AAA9AC<<;09;6?@BB@@@=AB4;;.::45.5;:4444&44;:,9??8:;:=B>6><?66:G@F@BBBA5<;)9>@CBBA>A@@8AB8BBD9<:BDDB@::.7<7777$/)/68;@@@::38;39-38881:<@BCABBBBC@CA@@@+0+0+0(00039437-333&33(388884999:==7;@????><<77,9<4:9A:A9::BBB:BDCCC<@?@=
@N9IO0:00886:05890
TACGAAGGGGGCTAGCGTTGTTCGGAATTACTGGGCGTAAAGCGCACGTAGGCGGATTGACAAGTCAGAGGTGAAATCCCGGGGCTCGAACCTCGGAACTGCCTTTGATACTGTCAGTCTAGAGTCCGGAAGAGGTGGGTGGAATTCCTAGTGGTAGAGGTGAAATTCGCAGATAATTAGGAAGAACACCGGTGGCGAAGGCGGCCCACTGGTCCGGTACTGACGGCTGAGGTGCGAAAGCGTGGGGAGCAA
+
BBCAA<ABDB0BC@B@CC@AA?BB?D?C?@@@BA<@@@BE>CBB@@@BB@@=@A>@@<@@@A?A@AB;;;=@@BG>BAE<=::-..---383255(-(-,**(**(**(**,,,555//3888;@?;@=@<@B?:>>B:A@5;5:9:3877//(/3335/59993::567;:977-51577;7=@179;5:1:=:BBB>B??>;>C:@?@A99927/5770///.(.....).76666,5:6<966+582;=
@N9IO0:00876:05954
TACGTAGGTGGCAAGCGTTGTCCGGATTTATTGGGTTTAAAGGGTGCGTAGGCGGTCTGTTAAGTCAGTGGTGAAATACTTCAGCTCAACTGGAGAGGTGCCATTGATACTGGCGGACTTGAGTACTGATGAGGTAGGCGGAATGGACGGTGTAGCGGTGAAATGCTTAGATATCGTCCAGAACACCGATAGCGAAGGCAGCTTACTAAAGAGTAACTGACGCTGAGGCACGAAAAGTGTGGGGATCAAACAGG
+
CDBBBCC?BC?BB?B@AB>@@B?C@BBB>CC@CF>DD697-9@9=?@AABB@CC?;;:DD?A@BBBBB@B;@:::6;CAB?CBCAAAB@CCC?BCCC?BCC@BA?BAAA@??;@@;?@?=A?@@????A??::8:BC?CC7;8;A@ABC?CCCB@@?>B;::5:@AB?CBBBBB@@@C@BCDA@@@>;;::=@>>2929<=>>:94999)59955.5@B?::999954==99444&4:99999+95544(4998
@N9IO0:00883:05918
TACGTAGGGTGCAAGCGTTAATCGGAATACTGGGCGTAAAGCGTGCGCAGGCGGTTATGCAAGACAGATGTGAAATCCCCGGGCTTAACCTGGGAACTGCATTTGTGACTGCATAGCTAGAGTACGGTAGAGGGGGATGGAATTCCGCGTGTAGGCAGTGAAATGCGTAGATATGACGGAGGAACACCGATGGCGAAGGCAATCCCCTGGACCTGTACTCGACGCTCATGCACGAAAGCGTGGGGAGCAAACAG
+
CCBBBCFF>9;:B=ABBA>B=@@A?B6:;B@@@;@@@CC=BC@@@BBBBC?AB?A?@@?AA>@@??:99@ABDC>BBBB8@>*::39398833(3383333;=3<==B::9AB??@@95222555=8=8559777(:772<17,5+225577<7288557>A6=798<89;;777779-222719::/44==8===8=7=<,3333&371886?;;333777733322588<;<>@5=;95555&22268,555
@N9IO0:00892:05931
TACGTAGGGTGCGAGCGTTAATCGGAATTACTGGGCGTAAAGCGTGCGCAGGTGGCTTCGCAAGTCAGACGTGAAAGCCCCGGGCTTAACCTGGGAATGGCGTTTGAAACTACGGAGCTGGAGTGTGGCAGAGGGGGGTGGGAATTCCACGTGTAGCGGTGAAATGCGTAGATATGTGGAGGAACACCGATGGCGAAGGCAGCCCCCTGGGCCAACACTGACGCTCATGCACGAAAGCGTGGGGAGCAAACAGG
+
CCCCDCCC>@??B>??@@?A?BCB?B?B?@AAAB=BCCCC=@?ABA@??773894:A=BBBB?A??99:CAAACC>CBDD:BB=BB?C@C@AAA=A=AC7;:BD=ABB=BAAAB@@A@>><?BB@AA=AA???BBBC)CBC>C@B?B998>>?BCDCC?A::9.9==@ABBBAAAAAA?A@=A=999?@??@499@=@=AABCCDC3BBB=B>A<?:;;AB@??:::ABA@A;;;0;@AAADE9@ABAE>CBB?
@N9IO0:00865:05962
TACGTAGGGTGCAGGCGTTAATCGGAATTACTGGGCGTAAAGCGTGCGCAGGCGGCTCCTTAAGTCAGATGTGAAAGCCCCGGGCTTAACCTGGGAACTGCGTTTGAAACTTGGGGAGCTTGGAGTGTGGAAGAGGGGGGTGGAATTCCAGGTGTAGCAGGTGAAATGCGTAGAGATCTGGAGGAACACCGATGGCGAAGGCAGCCCCCTGGGCTAACACTGACGCTCCATGCACGAAAAGCGTGGGGAGCAAACAGG
+
0>>::>;@;@;;086:..)-(---(5.529@:;:.44444)44448@@<==;00+0::6;3;<00488?:9/--7(,,86*96(,,(,(,05561>?ABAABBD=BBD=:7./99.///;(/(.6...74837//////#..050549422,2556976<3=9880/..66=>=6//..;?@;6@<;9:98;=?255B?C?BAA@@@@.===7?AA>873:98/////(/:@>@?9999&9<=@?CA582862'2254
@N9IO0:00867:05973
TACAGAGGGTGCGAGCGTTAATCGGAATTACTGGGCGTAAAGCGCACGTAGTCGGCTTTGCAAGTCGGGTGTGAAATCCCCGGGCTCAACCGTGGGAACTGCATCCGAGACTGCATTGCTAGAGTATGGGAGAGGGAAGCGGAATTTCTGGTGTAGCAGTGAAATGCGTAGATATCAGAAGGAACATCAGTGGCGAAGGCGGCTTCCTGGACCAATACTGACGAGTCAGGTGCGAAAGCCGTGGGGAGCAAACAGG
+
CCCBBBCD<CBB??<9:94:5;BB?C>@>@A@@D>@?@AC7;:@@CBBBCCCBC@BCC>BBDACCCCD=ABCCCC>DDCC:BB<@@@B@A5;;;?5=3=9;6@AB:BBBABBBCB@;9::BCDBCC@@@9@@@@G6;:;BE=B7;;6;@A<AAA@??@@@AAC=C;;;B?>>@@=>=982805.9AA;:;AD=@@=,0+00+0@=A>;;5;@4;57A?94////-----(//--/:1//)/////&/:555)59<6
@N9IO0:00868:06003
TACGTAGGGTGCGAGCGTTAATCGGAATTACTGGGCGTAAAGCGTGCGCAGGCGGTTTTGTAAGCCAGATGTGAAATCCCCGGGCTTAACCTGGGAACTGCATTTGGGACTGCAAGGCTTGAGTGCGGCAGAGGAGACTGGAATTCCTGGTGTAGCAGTGAAATGCGTAGATATCAGGAGGAATACCGATGGCGAAGGCAGGTCTCTGGGCTGACACTGACGCTCATGCACGAAAGCG
+
CCA@A@@A8;;;A@@@@@5;4:<:4>*0)/7777.94;A@9@AAAAAAA@@<9979DD:BAB?BC=???==@333,39;;+77,3;496<8===3@37893379(73(3;<<=@<?;?A<?=?;=?@;>>>==8;;9::=6;6=5=8:>5;:;>==;:::9>1<25259;<@@@9<=5;:5<2>><8=?88,266.5.522,297;588(22222278///...56678597<>3866
@N9IO0:00877:05995
TACGTAGGGACCAAGCGTTGTTCGGATTTACTGGGCGTAAAGGGCGCGTAGGCGGCAATTCAAGTCAGCTGTGAAATCTCCGGGCTTAACTCGGAACGGTCAGCTGATACTGCTTTGCTAGAGTACAGAAGGGGCAATCGGAATTCTTGGTGTAGCGGTGAAATGCGTAGATATCAAGAGGAACACCTGAGGTGAAGACGGGTTGCTGGGCTGATACTGACGCTGGAGGCGCGAAAGCTAGGGTAGCAAACGGG
+
BCCCBCCC>BA<@<@BBB>@@<?C=9::-9=@?@9;;:??8??8?@ACBCB@@@>@C?B=B@7;;@@@BBBAAAB<???C=AA<AA<@<::;@>A?AA=??9;:@@??>??:;;;0;@B@@@A@;;;;A5;;;-;@=?BB<@9A;;:6:?BBB@@;;7;CCC>BA@@@@A@A;;;0,0@@+0+0<<;99::2:=?299???5?6::AAA599=:99999999444.5>95959//)///99;188==>>6;::2
@N9IO0:00881:06002
GACAGAGGGTGCAAACGTTGCTCGGAATTACTGGGCGTAAAGCGCGTGTAGGCGGGCCGGAAAGTCGGGCGTGAAATCCCTGGGCTCAACCCAGGAACTGCACTCGAAACTCCCGGTCTTGAGTGGTGGAGAGGGAAGTGGAATTCCTGGTGTAGAGGTGAAATTCGTAGATATCAGGAGGAACACCAGTGGCGAAGGCGGCTTCCTGGACACCAACTGACGCTGAGACGCGAAAGCGTGGGGAGCAAACAG
+
BBBBBBBC=BBBGC<BA?;?843<8<1804AAAB>BAABD7;;DCBF@@@C@CC>>C?A8<</55??>6CBBBDC8@C@7==?6;;;;6;;)566;9<@C><<<;;<=/555>4=?9667;?CBB?BA<>>9<<0;;@AB@B@C@C?CB>;;:::5505=@@;B@A@ACBBB??ABB5:>0505:;6:<<<8<=?4=483-39487;<055;;7:054443333333333//66.////999+//444(444
@N9IO0:00901:05971
TACGGAGGGTGCGAGCGTTGTCCGGAATCACTGGGCGTAAAGGGCGCGTAGGCGGCGCGAGGAGTCGGGGGTGAAAGTCCGGGGCTCAACCCCGGATCGGCCTTCGAGACTCTCGCGCTGGAGCACAGTAGAGGCGGGTGGAATTCCGGGTGTAGCGGTGGAATGCGTAGAGATCCGGAAAGAACACCGGTGGCGAAGGCGGCCCGCTGGGCTGTGGCTGACGCTGAGGCGCGACAGCGGTGGGGAAGCAAACAG
+
CBAB<@@A;BA;;:;;BBACCC@D?C?ACCCBBB>EBBCF>DC<A@93930*00*//0877148ACDDFD3999=0944.499+445;.///&/3//00)06:6>====@:99><0000/)/:/55;;<@@@<>CCC?CC?@:>3:19?9=?<;733-33-3283344<::>///)/)//(/94::<7<345.55:.5.555;>095555)5<55504:;;994444438888::6:00)/6::&/)/3380889
@N9IO0:00904:05966
TACAGAGGAGGCAAGCGTTGTTCGGAATCACTGGGCTTAAAGCGCGTGTAGGCGGCCCGTCAAGTACCTTGTGAAATCCCTCGGCTCAACCGGGGAATGGCTGGGTATACTGACAGGCTTGAGGTTGGTAGGGGTGCCTGGAACTCTAGGTGGAGCGGTGAAATGCGTAGATATCTAGAGGAACGCCCGTGGCGAAAGCGGGGCACTGGGCCACACCTGACGCTAAGACGCGAAAGCGTGGGGAGCAAACGGG
+
AAAC;;;<;;5:D?>@AC8;;@AB6;7;AAABBB9AC5;;09==@>@:99;2;;5;D8@A;:7:??>=B?BCCBC9;;;0;:?9?>@B@C@CFF;A?AC=ABCB;?:::;;;BB;:6:B?;:;>B<@?AABBB9A@E@CC@C=B<;::>9@C>BCED@DGCC=@::;A?>;>00//009@4:4:??>8@>?:=@==,90000&////9909.333438:==555>9<;:44444)4::9999+9999<3;;>4
@N9IO0:00909:05969
GACAGAGGTGGCGAGCGTTGTTCGGATTTACTGGGCGTAAAGCGCGGGTAGGCGGTTCGGCCAGTCAGATGTGAAATCCCACCGCTTAACGGTGGAACGGCGTCTGATACTACCGGACTCGAGTGCAGGAGAGGAGAGTGGAATTTCCGGTGTAGCGGTGAAATGCGTAGATATCGGAAGGAACACCAGTGGCGAAGGCGGCTCTCTGGACTGCAACTGACGCTGAGACGCGAAAGCGTGGGGAGCAAACAGG
+
ACCBBBB@BB=>????AA?@B<@@<@@@9@>:993:<=?A5;;AA@A<;;;?@@=@?AA?B?BBBAABB@@AABB9ABB6;;@CCCGFACCACC>B>BB>BAAABBBA@BBAA@B@BABBBAA???AC489BC=??>?=@39,73(31718:;;BCC?BDCC>CCBBBBBB@@@@@,0,05?39@@:>==>:>BB=G>=>9<;9658=6=<>9:;<A?>>>>>>>==>>BBCCC=A;;;BBB:BBCCC<B@@6
@N9IO0:00866:06017
TACGGAGGGGGCGAGCGTTGTTCGGAATCATTGGGCGTAAAGGGCGCGTAGGCGGCCGATCAAGTCGGATGTGAAATCCCTCGGCTCAACCGAGGAACTGCACTCGATACTGATTGGCTAGAGTCCGGGAGGGGATGGTGGAATTCCCAGTGTAGCGGTGAAATGCGTAGATATTGGGAAGAACACCGGTGGCGAAGGCGGCCATCTGGACCGGCACTGACGCTGAGGCGCGAAAGCCAGGGG
+
BABCACCECC5CBBCBBB?BB?BC@C@C@@@7@B6AAACD>CC>AA@A@@@:<>3939?@=?;@A??;@@@?<<>6BBA<ADC=BBBC?C9:;;7;9A=??A9:9???ABCBAB?B@CBBBAA<;7;B<BBIM;CCC@@@=A=A=AC?ABBBCBBCB?C@@@;ACBB;;;DBBD?BB=B=@@=@@A?A>::8:AA>B@BB?B9:;AAC?BC?B?@:::@@@@:88849=@@BBC<??8::@@2
@N9IO0:00867:06055
TACGTAGGGTGCGAGCGTTAATCGGAATACTGGGCGTAAAGCGTGCGCAGGCGGTTTTGTAAGCCAGATGTGAAAGCCCCGGGCTCAACCTGGGAATGGCATTTGGGACTGCAAGGCTTGAGTGCGGCAGAGGAGACTGGAATTCCTGGTGTAGCAGTGAAATGCGTAGATATCAGGAGGAATACCGATGGCGAAGGCAGGTCTCTGGGCTGACACTGACGCTCATGCACGAAAGCGTGGGGAGCAAACAGG
+
CC@A@CCC>;;;B@@@@@?B>A@@;@-0/:999355;AC=CBCBA:::CC?AA=@AC6CAA<?@?BBA9:9??C59:=</?=2:::@;?;;?=3:(//(/666.33,3566695616:/55522224678:;:@@;5222805069;;,//6669@>==99/999888887;:888;??<A;ABD<@@=<4<:72:7=<>;A=>==>A:6255879976/....5688?@???5<886677(8796;4:995
@N9IO0:00871:06031
TACAGAGGGTGCAAGCGTTGTTCGGAATCATTGGGCGTAAAGGGCGTGTAGGCGGTTTGTTAAGTCATGTGTGAAATCCCTCGGCTCAACCGGGGAACGACGCATGAAACTGGCAAGCTAGAGTACCAAAGAGGGGGGTGGAATTCCCGGTGTAGCGGTGAAATGCGTAGATATCGGGAGGAACACCTGTGGCGAAGGCGGCCCCCTGGTTGGATACTGACGCTGAGACGCGAAAGCGTGGGGAGCAAACAGG
+
CCEBBABC=?@>?9?@??5;;?AA>A6;;@?9>>4?A58855=4<;;;@@@:==39:/8<<@9A@A@@@@B@@@A<@EE>B;;8;BBB?B>BCC9C?BC<CBB@AAB@8A@@=@A>BB?????>A??A<38494444#9<8<9B@CC>D@BB@BB@>5996>5<>?@=<<;;555?</568=:ABBACCCH@@@?45.5<.5555$5:5:6<09:@>:;==@@?A@;:99<=AA<BAB::;;.:=@?@8@?=8
@N9IO0:00873:06035
TACGGAGGGTGCAAGCGTTAATCGGATTTATTGGGCGTAAAGGGGGCGTAGGCGGGGAGGTAAGTCAGATGTGAAAGCCCGGGGCTCAACCCCGGAGTTGCATTTGAAACTGCCATTCTTGAGGGTAGGCGGAGAAAACGGAATTCCACAAGTAGCGGTGAAAATGCGTAGATATGTGGAAGAACACCTGTGGCGAAAAGCGGTTTTCTAGCTTATACCTGACGCTGAGGCCCGAAAGCTAGGGGAGCAAACAGG
+
CDCD@DCC=B@??<@BBA@D@@@?@BBB=BA?BC=AA???9?AAB3BBCBC=??@?8?A?BB@@@@A@??A@AAB7>?A6@@@2;;:@:@?@.;2;??=:;;@@6@@C8@;;;?CC?BC@BABD<@@A@AA>AABCC:CC?D@B@B>DCE@BCABBC=@;;9:&499><<<@@<<BBB@C@EE@BBB<@?@@=A;:;;&49;7;CB:BA@BBD:=CCC@DBB=CCBBAA?C?6BBD>AA<;=?@166@?@6CBA9
@N9IO0:00893:06030
GACGAAGGGGGCTAGCGTTGTTCGGAATACTGGGCGTAAAGCGCGTGTAGGCGGTTGCCAAAGTCGGGTGTGAAAGCCTTGAGCTCAACTCAAGAAATGCACTCGATACTTGGTGACTAGAGGACCGGAGAGGATAGTGGAATTCCCAGTGTAGTGGTGAAATACGTAGAGATTGGGAAGAACACCAGTGGCGAAGGCGGCTATCTGGACGGTTTCTGACGCTAAGACGCGAAAAGCGTGGGGAGCAAACAGG
+
CCCCC@CDDE5BC@@ABB?CC@C@8=,00====<ABCDE@DBB@@@B:::?CC?B?BA<??9?AABC>AAAAAE<BA?A?A???CCC?CCBB?BCF?AAACDBBAAACBB>B=AABBBAA@?;??5;6;ABB@DCBBBB?B?B@BC:@@:;;CCBB@CCCC=A;;;;;9<A@<9>>6=9<B=ABB?CCBB?A@?49249.4@@AAAC@C;;:;C=CBCBBA?>>6555:94444&4:;;;==+55?;<5BCC>
@N9IO0:00894:06022
TACGGGGGGGGCGAGCGTTGTTCGGAATTACTGGGCGTAAAGGGCGCGTAGGCGGCCTGCTAAGTCACACGTGAAATCCCTCGGCTCAACCGGGGAACTGCGTGTGATACTGGCGGGCTGAATTCGGGAGAGGGATGTGGAATTCCAGGTGTAGCGGTGAAATGCGTAGATATCTGGAGGAACACCGGTGGCGAAGGCGGCATCCTGGACCGAGATTGACGCTGATGCGCGAAAGCTAGGGTAGCAAACGG
+
AACCCCCBA?"78:;:;4.495:>:>9?8<<<AD>AA@@@;AC>BBB@@AA?::5:4:9@@@9??:;;;;;;BBC:BBB6:;A<A<;<AE=CAA9B?C;;;CBBBBCB;;;A>@??8?@=<5:5:::3:54/;1////83836060//)//-----(///:1544<:8//000:::*//38)33839333//;>)0)0/(/677178,3/4///8859998996///98888818:855@4<77798.757
@N9IO0:00896:06036
TACGTAGGGTGCGAGCGTTAATCGGAATTACTGGGCGTAAAGGGTGCGCAGGCGGCGTCGCAAGTCAGGCGTGAAATCCCCGGGCTTAACCTGGGAATGGCGCTTGAAACTACGATGCTGGAGTATGGCAGAGGGAGGTGGAATTCCACGTGTAGCGGTGAAATGCGTAGAGATGTGGAGGAACACCGATGGCGAAGGCAGCCTCCTGGGCCAATACTGACGCTCATGCACGAAAGCGTGGGGAGCAAACAGG
+
BBBBBBDD>9:9B@@?BB?B?@AC?B?B?BB@??8>@@@A<AC<::9A?<<9<?=?@ACAAB?@A@AA<?AC@A@<@@@A6AA=AA>A?B?BBE>D?BB@CCBB@BCC=BBB@;;;;;CC@BBCBCC@BABBED=BA>AB?A=A>A=@@CCCCCBCCACCCC>BBCCBCAAACAABK?AAACA;;;?B@@@>ABB?B<@@;;7;D@BCC>E8;9;BAAA@@@@=;9=AAA9599,59CCCCC;BBBCD=:;;?
@N9IO0:00913:06052
TACGAAGGGGGCTAGCGTTGCTCGGAATCACTGGGCGTAAAGCGCACGTAGGTGGGTCGCTAAGTCGGGGGTGAAATCCTGGAGCTCAACTCCAGAACTGCCTTCGATACTGGCGATCTTTGAGTCCGGGAGAGGTGGGTGGAACTGCGAGTGTAGAGGTGAAATTCGTAGATATTCGCAAGAACACCAGTGGCGAAGGCGGCTCACTGGCCCGGTACTGACACTGAGGTGCGAAAGCGTGGGGAGCAAACAGG
+
BBB@@;@CCC5BBBC9:9=AA@9989@CBBC::95:@>AC<A:::B@A@@@=@CC=BBBB?@<???@@AA2@@AB=AA=??<?@@@@B?ABB?<>>;899D?C>AA???AAA;??@@>>>7>BBCD?DC:AABA:>>D:BA<A<AAAAAA@@@@@@>?9>>BC>C>BBBBBA==9689//)//67769>;;;9>//)/1//)/9777>>5;;3;<A?@>==>>=;;;A<@@@@@B:A@?????2>>===5===7
@N9IO0:00866:06100
TACGTAGGGTGCAAGCGTTAATCGGAATTACTGGGCGTAAAGCGTGCGCAGGCGGTTGTGCAAGACAGGTGTGAAATCCCCGGGCTTAACCTGGGAACTGCACTTGTGACTGCACAGCTGGAGTGCGGCAGAGGGGGATGGAATTCCGCGTGTAGCAGTGAAATGCGTAGATATGCGGAGGAACACCGATGGCGAAGGCAATCCCCTGGGCCTGCACTGACGCTCATGCACGAAAAGCGTGGGGAGCAAACAGG
+
CCCCB??@<@A@C@CBBB@B=@:0,0,0)/>==><ABAAA:@@@?@?CB??;?@:@=AAAA?>@A??>:@>>=8<1;?CB9AA.776?<@?AAA<A>@@AB?>?8B=BBBB@@@>7989=4>=256@6=<=88767(8==4=293:397=77722289FDDC;>?>?:::>@8226:355/5.=:<7?AAA>B;;5;5:98==@@1;??7??B@@@<555555555=AA>>5555&55:AAAA7@@@BD?BBC<
@N9IO0:00878:06086
TACAGAGGGTGCAAGCGTTAATCGGAATTACTGGGCGTAAAGCGTGCGTAGGTGGTTTGTTAAGTCAGGCGTGAAATCCCTGGGCTCAACCTGGGAACTGCGTTTGATACTGGCAGACTCGAGTGTGGTAGAGGGTAGTGGAATTCCGCATGTAGCAGTGAAATGCGTAGATATGCGGAGGAACACCAGTGGCGAAGGCGGCTACCTGGACCAACACTGACACTGAGGCACGAAAGCGTGGGGAGCAAACAGG
+
BABBB@BC<@@@A<?===182:?@:?9?:@AAAC<BB@@@<ABDCCCCCBB>BB>BD=CCAF@C@@@C@BB@A@E=BBB>CBG=BB@@=@>ABB=C;::B??=>5:::??BAACC?>????DBAAAC<@???==8???BB>B<@7;5;@@@@AA@;;;D9;:6;@??;ACCCCCA>@=;;6;=ABD?BA@A?B@A9==5;.:5;@5;A;AA5;5;BB@@??@@=A::2:==?=:4?;66>@@/=;;;?7<ADA
@N9IO0:00879:06105
TACAGAGGGTGCGAGCGTTGTCCGGAATCACTGGGCGTAAAGGGCGCGTAGGTGGCCCGATAAGTAGGGGGTGAAATCTCGAGGCTCAACTTCGAGGCTGCCTCCTAAACTGTCGGCTCGAGCAGAGTAGAGGCAGGTGGAATTCCCGGTGTAGCGGTGGAATGCGTAGAGATCGGGAAGAACATCGGTGGCGAAGGCGGCCTGCTGGGCTCTTGCTGACACTGAGGCGCGACAGCGTGGGGAGCAAACAGG
+
CCC;;;DD?ECCBAA::;>;;;@C@C?CCBBBBD>AAABB=BD>AA@BBDD?BB>AA<A@AA>BACCCCC2???B=BACAA?@=?BBB?BC?A@@A=@:;:=@@?BCE>B@@B00,000<=A@BBBBAABCCABBB@CC@CAC=@@=@?AA@@@;;7;C?B@CCICBBA@@BCCDG>B@BC?BBBBBACC?BBC?@<@B?B?BBB@@@;@BAB?A@@@??AAC;;;7;BA@@@AA:::BBB5??AAA;ABA?
@N9IO0:00883:06099
TACGGAGGGGGCTAGCGTTGTTCGGAATTACTGGGCGTAAAGGGCGCGCAGGCGGCTGCTCAAGTCAGGCGTGAAAGGCCTGGGCTCAACCCGGGAATTGCGCTTGAGACTGGGCTGGCTTGAGTGCGGGAGAGGATGGTGGAATTCCCGAGTGTAGAGGTGAAATTCGTAGATATTGGAAAGAACACCGGTGGCGAAGGCGGCCATCTGGACCGCAACTGACGCTGAGGCGCGAAAAGCGTGGGGAGCAAACAGG
+
CCCD@CCCCC2AA@BB@B?BB?BB@CACBBA@@F>CCCDD=AA<@@@BAAA=;;4;;:;A@A>A@A@A=@B@@@D=A=A;><>*0//76::5;;8?;@;/;4<<285=BCBC=7B??;?D4=889=@?@9??>>988C4447>:<+00(///9---///38/45//377/---,,9(-(//(/83/457<8<<8<;;9=8=>=@<@AB@@<?A>A@@<??AA@@??:::=@AA@AA@6@?BCBCC9AAAAC<BCE?
@N9IO0:00885:06103
TACGTAGGGTGCGAGCGTTAATCGGAATTACTGGGCGTAAAGCGTGCGCAGGCGGCGTCGCAAGTCAGGCGTGAAATCCCCGGGCTTAACCTGGGAATGGCGCTTGAAACTACGATGCTGGAGTATGGCAGAGGGAGGTGGAATTCCACGTGTAGCGGTGAAATGCGTAGATATGTGGAGGAACACCGATGGCGAAGGCAGCCTCCTGGGCCAATACTGACGCTCATGCACGAAAAGCGTGGGGAGCAAACAGG
+
CCCCDCDD=BBACCCCBC?B@B@>:@*0,0<<;@8A@ABC>BDDBAAA@:9300+00//:996=@?@A=BBAABA6;;AA7AD>BB@B8B?CBB<B@BA?AA?>:<==5799@?=;8;>?6344=;;6877783(8>/374?;@=A><=<<;88<;?8:>??9?=?@?AAA;;<@BB;=>?B?BBB@BBBB?AAC@G=?@??<?A>@@C:?;?<@@@9=9833333;=?<=9333&339????5BBBCE=A@@3
@N9IO0:00897:06081
TACGAAGGGTGCAAGCGTTACTCGGAATTACTGGGCGTAAAGCGTGCGTAGGCGGTGATTTAAGTCTGATGTGAAAGCCCCGGGCTCAACCTGGGAATTGCATTGGATACTGGATCGCTAGAGTCAGGTAGAGGGTGGTGGAATTCCCGGTGTAGCGGTGAAATGCGTAGAGATCGGGAGGAACATCTGTGGCGAAGGCGGCCACCTGGACCATGACTGACGCTGAGGCACGAAA
+
@@B;96;B<AA@B?A;;;@AAA@<6;,0)/966:9?A@BC=C;<<BBBBCB@CC<BB=AA694;A?@999?@ABC=A@DD8?@;@@@A?B@CCG?B?A8:;@@@C@CBBBBB<???@?BCCAAABC>9AAA??@:AB>BD?B?A=@@3>9?BABBB=8====6=::?==<9;;9222)6>:?9CC969<<A76:C?B?BA:@;=>399.4;.459@>::555<<AA?:<789887
@N9IO0:00901:06105
TACGTAGGGGGCAAGCGTTGTCCGGATTTATTGGGCGTAAAGCGCGCGTAGGCGGCGCGGTATGTCGTGCGTGAAATCTCCCGGCTTAACTGGGAGGGGCCGTGCGAAACTGCCGGGCTTGAGGTCAGAAGGGGAAAGTGGAATTCCGGGTGTAGTGGTGGAATACGTAGATATCCGGAGGAACACCAGCGGCGAAGGCGGCTTTCTGGTCTGATACTGACGCTGAGGCGCGAAAGCGTGGGGAGCGATCCGG
+
CCBB@:9:9:*;C7@@AA?B=C;G9B@C<BC@DD=C@BB>6?:55@@@???;:93:<=?:>@BBCBBBBBAA@BB=??>CA8@;<<4:4<8;6'2277+@79:@@BDC>CCBB:><7;?6<>A=AACCC?BBC:CB>B@@<@=B:=:=@8@@>>>>?;>><>:>>>@>>>?A???=B<@@;=8@<;:?@??:6767:7//(///'/>=99;;??@??????;;7>6627<=>??9>>>887729@?>::95:7
@N9IO0:00904:06069
TACGTAGGGTGCGAGCGTTAATCGGAATTACTGGGCGTAAAGTGTGCGCAGGCGGCGTCGCAAGTCGAGTGTGAAAGCCCGGGCTTAACTTGGGAATTGCGCTCGAAACTACGATGCTGGAGTGTGGCAGAGGAAGGTGGAATTCCACGTGTAGCGGTGAAATGCGTAGAGATGTGGAGGAACACCAATGGCGAAGGCAGCCTTCTGGGCCAACACTGACGCTCATGCACGAAAGCGTGGGGAGCAAACAGG
+
CCCCCCCG>@@@BBBBBB@B?A@@=@>@@CCDDG=BABCD>CAAAAABA>><>A<@89:AA?9???@@???@CA@8999+7;.7;.7./;6;F7@:=0/0?/03::=6:@?;;6/.0@@<@A><?A;?;>?@;?6<665/;=?5:6;@ABAAAB@@=ABBB<BBBAABBBBB855=8<A>A?BBA=A=@A=@@=:<9=88=994998808-;495;B<<654:844444:99:3;>?@<<<3>?ABD>CAA=
@N9IO0:00897:06152
TACAGAGGGTGCGAGCGTTGTTCGGAATTACTGGGCGTAAAGCGCGCGCAGGCGGCCTTTTAAGTCTACCCGTGAAATGCCGGGGCTCAACTCCGTGCACGCCGGGGGATACTGGGAGGCTGGAGACATGTAGAGGCAAGCGGAATTCCGGGTGTAGCGGTGGAATGCGTAGAGATCCGGAAGAACACCTGAGGCGAAGGCGGCTTGCTGGGCATGATCTGACGCTGAGGCGCGAAAGCGTGGGGAGCAAACAG
+
CCDAAACC>BBBBBBAAA?AB?BB?A=@>@BBBE>???@?399>>@@><<@+00+06<7;&0)/><=BA?6=;;;B=AAA5;;;.;A@A;ACF?BAA;;;@A4;;;;*;AAC;;<0:A9?==49;@@ABDBBBCC:CE7;;B49.55:5:<4566==>>:>B?D@BBCCBB@@@@@@7@:@55:28AA?:88?:?CC?B?AA9>82;>:::2977?987@:<<<AA@<>:<A@BCD777=7;77+33=991322
@N9IO0:00910:06126
TACGTAGGGTGCGAGCGTTAATCGGAATTACTGGGCGTAAAGGGTGCGCAGGCGCTCCGCATGTCGGGCGTGAAATCCCCGGGCTTAACCTGGGAATTGCGTCCGAAACTACGGAGCTGGAGTGTGGCAGAGGGAGGTGGAATTCCACGTGTAGCGGTGAAATGCGTAGAGATGTGGAGGAACACCGATGGCGAAGGCAGCCTCCTGGGCCAACACTGACGCTCATGCACGAAAGCGTGGGGAGCAAACAGG
+
CCA@@CCC<@@:;;@@@@=@;@@?:@=A;@ABBB>CCBDD@CB?AA@@@==9?:45@8<AB@@@CAA7;;AAAC<@@AA7A@;@C@C@A>;;;0;>A=@ACCE69;@8>=BAA<;9;DF@CC@@@B>AA@@@A9@@=?@:@5:7:?AAC:::A;9:=@>@@:@A?@?@AAA;:;??9?@4;29>>;@988=AA?;=298;;6;;<898-92::<<>>?@??@?@@><99;;;;0:><?A@A3@@@AA<@@@@
@N9IO0:00911:06149
TACAGAGGGTGCAAGCGTTAATCGGATTTACTGGGCGTAAAGCGTGAGTAGGTGGCTCGCTAAGTCGATTGTGAAAGCCTGGGCTCAACCTGGGAATTGCAGTCGATACTGGTGAGCTAGAGTTCGGTAGAGGGTGGCGGAATTCCCGGTGTAGCGGTGAAATGCGTAGATATCGGGAGGAACATCGATGGCGAAGGCAACCACCTGGGCCTGAACTGACACTGAGACACGAAAGCGTGGGTAGCAAACAGG
+
CCBAA@CC<AB@A=@=884:3;B@:>@@5@@@AB>BEEEE=C9;;CA@<CC=AB@B@@ACCD@BABB@A<>@000)/0)/=:1:@@B;?;===7=:=26;@A@CBBBDBBB?B@:@@@:>@;;8<C9AABAAA<AA=AB>A8<9>>5<9BBAAA@C6@<?81<:ABA@@BAAAAA?8:;6;<AAABBBCB?BAB?A?AC?B?BB?@@@8=3:;;6;@BBCCCEB;;;@BA@A@0;;C@@?<@BCCCC>AA;:
@N9IO0:00871:06187
TACGGGGGGGGCAAGCGTTGTTCGGAATTATTGGGCGTAAAGGGCGCGTAGGCGGTGCGGTAAGTCTTCTGTGAAACCCCTGGGCTCAACCCAGGGCCTGCAGAGGAAACTGCCGTGCTGGAGTGTGGGAGAGGTGCGTGGAATTCCCGGTGTAGCGGTGAAATGACGTAGATATCGGGAGGAACACCTGCGGCGAAGGCGGCGCACTGGACCACTACTGACGCTGAGAGCGCGAAAGCTAGGGGAGCAAACAGG
+
?=::9;9;9;";E>C;;;5;@3>?@C@D?BC?CG>DCBBB=BB<BBBAAA@>;;6;A?@=@@99::?;?BCCCCC0;;;.;BB<@@@B@CD?DED=C?BBCCCCD@CC>BAAB>@????C?BCBBBAA8?:::<@@DCBA;?9?8=@8@<AA999?>;?>>@7@00000@ABBBCCCE>EC=@=?A@=:;;A=@@@5<5;?;?ACCCCCAED=??BBABBB@@@@@@B@@@BB;;;7;;;CCCC<;;;CJ=BCB9
@N9IO0:00872:06191
TACGTAGGGTGTCAAGCGTTGTCCGGATTTATTGGGCGTAAAGCGCCCGCAGGCGGCTTGCCAAGTTCGATGTGAAATCTCCCGGCTCAACTGGGAGGGTGCAATCGAAACTGGCAGGCTTGAGGCAGGGAGAGGGATGTGGAATGTCAGGTGTAGTGGTGAAATGCGTAGATATCTGACGGAACACCAGTGGCGAAGGCGGCATCCTGGCCCTGTCCTGACGCTCAGGGGCGAAAGCGTGGGGAGCAAACCGG
+
;;CBB;;;.55955.5999.4443939;<4<<7<<39955506<<<=4;;;@>BD@@>)00+.(..6A00/77///)44;<>4=8<5597::<>7<=<5;>9917?733(333-34419@<;3814444(494:B4@?@@@5;259<<5626>>BABBABBBD?CCBCDBBABA@@@@:889?9=@?29:4929;:-3-3:6;=>>;::5:B<B9::39@?=>@@AAACA2>:;;0::9;???2:;;AA<A?A?
@N9IO0:00876:06181
GACGGAGGGGGCTAGCGTTGTTCGGAATGACTGGGCGTAAAGCGCGCGTAGGCGGTTCGGTAAGTTGGATGTGAAAGCCCGGGGCTTAACCCCGGATGTGCGTTCAAGACTGCCGAACTTGAGACCGGAAGGGGAGAGCGGAATTCCCAGTGTAGAGGTGAAATTCGTAGATATTGGGAAGAACACCGGTGGCGAAGGCGGCTCTCTGGTCCGGTTCTGACGCGTGAGGCGCGAAAGCGTGGGGAGCAAACAGG
+
BBCD?BBBBB5BDCBCCC?@@@BB?CACCCCBDE>CCBBB=AABBA?@>=<999099CC:=C8BC9B=@?ABA@<7A@;4@;;1@@8C8C??1A6@>><@B@B@BB?BBAAAB?AB8BB8@<@@B?C@B?BBA8@@<>:=8=5;5;A9<=>@?:97;.2676/;27:888>@>=3=:1B?BB8==B7A77444=<6A>880589::;<26@:=4?:@8788<///866038257=/33?=;:;1:7@:>3:@;4
@N9IO0:00876:06189
TACGAAGGGGGCAAGCGTTGTTCGGAATTACTGGGCGTAAAGGGCGCGTAGGCGGTCCGTTGCGTCAGGTGTGAAATCCCCGGGCTCAACCTGGGAACTGCACTTGATACGGGCGGGCTGGAATCCGTGAGAGGTTGGTGGAATTCCCAGTGTAGAGGTGAAATTCGTAGATATTGGGAAGAACACCGGTGGCGAAGGCGGCCAACTGGCACGGTATTGACGCTGAGGCGCGAAAAGCGTGGGGAGCAAACAGG
+
EBB;92:A?A,AE8BBCC@CC@CD;C@C>ABBBB=??@BC=CD>@@ACCCCABB?AB>AA?BBB??AB?BBAAAC=@?A>2CC=BBBD?@>@BC<B=B;;;CCDAC@@@DDD=CCD>C;;:;?CB@CCAA@BA>A?A>A@>A6:6:D9:::888===9;?=<.;6;;?@A??>A=@A2939?;>@@<A<??>BAA>A???;?6;8;CB@BBBB@CCC?CBAAAA????@@@;999*:;?BACC8CBBFD>AAA=
@N9IO0:00886:06192
TACAGAGGGTGCGAGCGTTAATCGGAATTACTGGGCGTAAAGCGCGCGTAGGTGGCTTGTTAAGTCGGTTGTGAAAGCCCTGGGCTTAACCTGGGAATTGCATTCGATACTGGCAGGCTAGAGTGTGGTAGAGGGAAGTGGAATTCCCGGTGTAGCGGTGAAATGCGTAGATATCGGGAGGAACACCAGTGGCGAAGGCGGCTTCCTGGACCAACACTGACACTGAGGTGCGAAAGCGTGGGGAGCAAACAGG
+
BBBBB@@A;@A????<9:5;:@@B@D@B?BABBC>?@?CC=B???BCCAAB>@?;@C=AB@B?BB??<@=@@A@@:@AA:@@@9??<??C=AAA:A?B8;;CD=@ABBBAAB?:;:?B@@@@AAAAC?ABBBBB>BBDCDBH>B=BA;@;@@;;;;;5;;;;0;<;A@@@CDFCBBD=AB=B=@@?<?@?A=@BA@D?BB=AA4;49?9>>9>=A@@CCBAC94999.55==9909=444::+9445;)5594
@N9IO0:00865:06216
TACGGAGGATCCAAGCGTTATCCGGAATCATTGGGTTTAAAGGGTCCGGTAGGCGGTTTATGTAAGTCAGTGGTGAAAGCCCATCGCTCAACGGTGGAACGGCCATTGATACTGCTAGACTTGAATTATTAGGAAGTAACTAGAATATGTAGTGTAGCGGTGAAATGCTTAGAGATTACATGGAATACCAATTGCGAAGGCAGGTTACTACTAATTGATTGACGCTGATGGACGAAAAGCGTGGGGAGCGAACAGG
+
DCCC@AA;ABB=B@CCCC@CCC@CAC@A?<<383(33(3;1>A/98-3-388635.4;288443-389ACCB?BCDG>A@@<?AA?@@:;6;B?BC?B?CD?C?BC?BAABB::9ABAAAA=@@>@@CD@@A>A;<<C@CCAAA@BB@@@AAAABBABB6;:@?9>>?@=@A@@@A>@@@@@:@==00)/)/)/-77)/)///)/6;<<655:.4.4<:5447344444:5:44444&438:?A@5:99<<85668
@N9IO0:00877:06241
TACGTAGGGTGCAAGCGTTAATCGGAATACTGGGCGTAAAGCGTGCGCAGGCGGTGATGTAAGACAGATGTGAAATCCCCGGGCTCAACCTGGGAACTGCATTTGTGACTGCATCGCTGGAGTACGGCAGAGGGGGATGGAATTCCGCGTGTAGCAGTGAAATGCGTAGATATGCGGAGGAACACCGATGGCGAAGGCAATCCCCTGGGCCTGTACTGACGCTCATGCACGAAAGCGTGGGGAGCAAACAGG
+
CCDCBBED=@@@B@BCCC?B?BBC@D99;AABC=AAABB;@@BBD@BB;;8:B=BB???AA???@??AA@;;;@9@BBB8AA;@@AB?B@DCC=B?A@@CCCC?CBBBBBBA??=899>188?::;=A@AACDCD2AAB?B>A>A?@@@B@@@@@@@BBCC=BBBBBBCCECCBBA?::7:7:DC@CBCB@A:;6;>AB?CEML;BCC?B>AAA@@@AB@??@BBAA>==9::/:B@@ABB9BABBB=ABC<
@N9IO0:00898:06254
TACAGAGGGTGCAAGCGTTAATCGGATTTACTGGGCGTAAAGCGTGTGTAGGTGGCTTCCTAAGTCGGTTGTGAAATCCCTGGGCTCAACCTGGGAATTGCAGTCGATACTGGGAAGCTAGAGTTCGGTAGAGGACGGCGGAATTCCCGGTGTAGCGGTGAAATGCGTAGATATCGGGAGGAACATCGATGGCGAAAGCAACCGTCTGGGCCTGAACTGACACTGTGACACGAAAGCGTGGGGAGCAAACAGG
+
BBBAA?@B=BBAB>BBAA>A@CAA>ACD=ABBBB<BABBB<A@CDDCCCCC@AA=BCACACC@BBCC@C?AABBA5<CC?CCD>DCCC?B?BBA9B5908:::AAAACCBBBE?C@BABBA@@@>@@=B??;;5;;A;AA?B?B@BB>C@CCBBABBBFBBB>BCBCBA@@???;;;099393:B@@@A@@=@BAC<BBB=B<@@@ACB<@@C:::;C?@:;;@@@A@@BBA@@;@BBBCCC;AA@A@:?@B>
@N9IO0:00912:06229
TACGTAGGGTGCAAGCGTTAATCGGAATTACTGGGCGTAAAGCGTGCGCAGGCGGTTGTGCAAGACAGGTGTGAATCCCGGCTTAACCTGGGAACCGCACTTGTGACTGCACGGCTGGAGTACGGCAGAGGGGGATGGAATTCCGCGTGTAGCAGTGAAATGCGTAGATATGCGGAGGAACACCGATGGCGAAGGCAGTCCCCTGGGCCTGTACTGACGCTCATGCACGAAAGCGTGGGGAGCAAACAGG
+
CCCB@A@@:?B@B=@999=@?BBC@C99:;CCCC>:;9AA=AABAAAAA??;;;4:?A@ABB?A@9998;;;.,),,,(,(,,(-050588(/(7,39A>?28:BCAAB=?::5;@C=BBBBDC@BBA@>>>>0?>><@+0+0+0/<<;7055:::BCC>CCCCBAAAAA@@?@;?>?A>???;>??@@CCC@C?BABBCED9BBD?L@BBBAA;;;@@BABBBBAA<<::.::A@AAB7AABDG>CCC=
@N9IO0:00913:06227
GACAGAGGGGGCAAGCGTTGCTCGGAATTACTGGGCGTAAAGGGCGCGTAGGCGGGATGGCAAGTCGGTCGTGAAATCCCTGGGCTCAACCTGGGAATTGCAGTCGATACTGGGAAGCTCGAGTTCGGTAGAGGGCGGCGGAATTCCCGGTGTAGCGGTGAAATGCGTAGATATCGGGAGGAACATCGATGGCGAAAGCAACCGCCTGGGCCTGAACTGACACTGAGACACGAAAAGCGTGGGGAGCAAACAGG
+
BBBABAGHGE5CC@CBBAACCCBB?C@C@CBBBD=BBBCC9??9??:AACD?CCC>A@@=?@=AABA?BBBBBAC>CEH>???<?ACC@C?CCC>B?B@BB@AABBBA??==<4<3;;BBBBBB?BB?A?7888*8<7=>:>8=:=A:A;@?8898;5;>?>7?C888>>>>>??AC9BB@C@BBBB@@@C>A@@@;@@B<@7::>BBB=A>;;;?BBCBCBD@;;;A@BB;;;;*:><B@??0669@=5;;;:
@N9IO0:00871:06260
TACAGAGGTCCCAAGCGTTGTTCGGATTCACTGGGCGTAAAGGGTGCGTAGGCGCCGGGTAAGTCTGTTGTGAAATCCCGCAGCTCAACTGCGGAACTGCAGTGGATACTATCCGGCTAGAGGAATGGAGGGGAGACTGGAATGCTTGGTGTAGCAGTGAAATGCGTAGATATCAAGCGGAACACCAGTGGCGAAGGCGAGTCTCTGGACATTTCCTGACGCTGAGGCACGAAAGCCAGGGGAGCAAACGGG
+
BBCBB@A>BBB<B?@;:;6;;<A>9@A?AAABCD>@?@A@9@B:?@ABAA@=8859<C7BA9=>BAAB>@@BBB:BBG;:;@BBBDG>BBCCB1619BCB???A?ACBCB@??4929>=?@@=A?CD?BAAA3;:<AAB@C?AB::6;=@@@CBCCCCBBB>BCBBBB?AA@:958<@D6:399>-8755244;0509<@>?>;;9:.5;555069@BCCA@;<;;:>C;444(4=294:<.;;;BD?CCC=
@N9IO0:00877:06263
TACGGAAGGTCCGGGCGTTATCCGGATTTATTGGGTTTAAAGGGAGCGTAGGCCGGAGATTAAGCGTGTTGTGAAATGTAGATGCTCAACATCTGCACTGCAGCGCGAACTGGTTTCCTTGAGTACGCACAAAGTGGGCGGAATTCGTGGTGTAGCGGTGAAATGCTTAGATATCACGAAGAACTCCGATTGCGAAGGCAGCTCACTGGAGCGCAACTGACGCTGAAGCTCGAAAGTGCGGGTATCGAACAGG
+
ACB=9@,0+0=27<3>:;=@@@@B@DDC>BB@CB=BB6??/:9,9=:95>D@C?B?@@=<5:29?@:99@BBBBC6???@789?<=<?:???A@AABBCCC?@?AACD?A>?5::.:=B;??A??;;;??@@9@@BB6;::>:A=AA@@=@;;;><B8@@::2???@7::AA@;;;@@B>AA>??@=BBB?AB892:<:98??@@ABB?;;;AAB>B:::@AABBC?BCCBBCC=BBC:::8<A@ACC@;;:?
@N9IO0:00881:06309
TACAGAGGTCCCGAGCGTTGTTCGGATTCACTGGGCGTAAAGGGTGCGTAGGTGGTGAGGTAAGTCGGATGTGAAATCTCCAGGCTCAACCTGGAAACTGCATTGGAAACTACCTTGCTTGAGGGTTTGAGGGGGGACTGGAATTCTCGGTGTAGCAGTGAAATGCGTAGATATCGAGAGGAACACCGGTGGCGAAGGCGAGTCCCTGGAAAACACCTGACACTGAGGCACGAAAGCTAGGGGAGCAAACAGG
+
DDB::9@=@BE>@@@;;;?BB@CC=A@@BBBCDD=?A@CD;@@;@A>??BB@BB@BBBB?BB?BBBB>B@AABBE=??>B?>><>BBBAF?BB?BF>CAA::;?B=AA<ABCB@D>;;;?BCCF=CB=A?@?@@@&@?AB?C@B?BBCB?AAAA???@?@@C>BAAACC@@@@????AAA;@;@;;6;?BB@GGC::8:CA???D9@>5:99-9==9=?;;;;>=:959=<@??57:99999-9<<?@=::;=
@N9IO0:00899:06271
TACAGAGGGTGCTAGCGTTAATCGGATTTACTGGGCGTAAAGCGTGTGTAGGCGGTTTGTTAAGTCGGATGTGAAAGCCCTGGGCTCAACCTAGGAATCGCATTCGATACTGGCAGGCTAGAGTACGGTAGAGGGTGGCGGAATTCCGGGTGTAGCGGTGAAATGCGTAGATATCCGGAGGAACACCGATGGCGAAGGCAACCACCTGGGCCTGTACTGACGCTGAGACACGAAAGCGTGGGGAGCAAACAGG
+
CCCA@@BC=CBAA??=>;6<8<<?<@@B?BDBCB>?????39:;:@?AAAA>AA;@?9?@;A=ABBD=BAAB@@@6B?A5?B=26;CK;D:BCG@B;69CCCC:AACBCB@@>?@A=@@:??::CBB>AABCCC>AA5992@;@<??AA<AAABCDC?B@@@;@BBBBAAB;;9@@C?BB7?7;>@9;;;;6A>>:B:BEADAFE@BBL@B?BBBBB@AC;9;BBBBBBBB;;:.;;A@AAA6;;@A@:?A@@
@N9IO0:00902:06267
TACGGAGGGTGCAAGCGTTAATCGGAATTACTGGGCGTAAAGCGCACGCAGGTGGCTGAGATAGTCGATTGTGAAAGCCCTGGGCTTAACCTGGGAATTGCATTCGATACTACTCGGCTAGAGTATGAGAGAGGGCAGTGGAATTCCCGGTGTAGCGGTGAAATGCGTAGATATCGGGAGGAACATCAGTGGCGAAGGCGGCTGCCTGGCTCAATACTGACACTCAGGTGCGACAGCGTGGGGAGCAAACAGG
+
CCCC@;9;9;@>D=A@@A@D@;;;5:39-7<=>A=?>@CD;@;9:C;::AA=@@=@>>>>@?@@ABBBC>AABBC<@?F>CCC>CB?B?@>@DD;@>A7<;BB?BBCCCBBABA::4:B;;;;BB;9:BBC@=>:@@BAC?C?B?BC=C?AAABB@A?ABCM=BCBB@;:;@BBCBD<@;7@7??@AAAAA<@??2;133,/8//(/:389882898998;87??78-38;;89=@:99999&373//(///4
@N9IO0:00913:06285
TACGAAGGGTGCAAGCGTTACTCGGAATTACTGGGCGTAAAGCGTGCGTAGGTGGTGGTTTAAGTCCGTTGTGAAAGCCCTGGGCTCAACCTGGGAATTGCAGTGGATACTGGATCACTAGAGTGTGGTAGAGGGATGCGGAATTTCTGGTGTAGCAGTGAAATGCGTAGAGATCAGAAGGAACATCCGTGGCGAAGGCGGCATCCTGGGCCAACACTGACACTGAGGCACGAAAGCGTGGGGAGCAAACAGG
+
<EB=A=AA9A?@A49;;:<@@ABC;B@B>BDBBC=99:=;3;5;;C@@@AA;?A<;;5;=:;7;?>6;;165:::066>4===455:@7;:@@?8?:>4655@AB=@@@@>>5:<95;;;;@@AABA=AA@;;;.;?A@A4<.55)5BB?@?;;>;:>;=@@;;:;B@@@CA@@@;659>?A7994713;<:?79372885<<9;6;@A9@5:39;<?@B@@@A9993;AA999/8:9:ACF:?@CCD>:::>
@N9IO0:00866:06337
TACGTAGGGTGCAAGCGTTAATCGGAATTACTGGGCGTAAAGCGTGCGCAGGCGCGCCGCAAGTCAGGCGTGAAATCCCCGAGCTCAACTTGGGAATTGCGCTTGAAACTTACGGTGCTTGGAGTATGGCAGAGGGAGGTGGAATTCCACGTGTAGCGGTGAAAATGCGTAGAGATGTGGAGGAACACCGATGGCGAAGGCAGCCTCCTGGGCCAATACTGACGCTCATGCACGAAAAGCGTGGGGAGCAAACAGGA
+
CCAAA@@A8;;00*00008<8<=<3B?A?ACBBC>;;:AA9B;95:>:>00)0//9:5::?233333-5595<B,;;;;./077///)/739:5;6><@:87>6733(33-388266--(-(---/38288444=5@;6::6A:A<B:?==<<<<;:<543444&444::<<::5449;4998<8;;:7;;45054;7=5>;::5::5::<(4.454447777///77/33833333&3:<?A==1BBBCC=A@?39
@N9IO0:00870:06318
TACGTAGGGCGCAAGCGTTGTCCGGAATTATTGGGCGTAAAGAGCTCGTAGGCGGTCTGTCGCGTCGGATGTGAAAGCCCGGGGCTTAACCCCGGGTCTGCATTCGATACGGGCAGACTAGAGTGTGGTAGGGGAGGATCGGAATTCCTGGTGTAGCGGTGAAATGCGCAGATATCAGGAGGAACACCGGTGGCGAAGGCGGATCTCTGGGCCATTACTGACGCTGAGGAGCGAAAGCGTGGGGAGCGAACAGG
+
;;9=BAA@:9;;@=@?@=89>>;@:C@B?;;5;95<<97:/744488<<00+00+0>=00:AAA@@@=@CDECDD=:;;0;;;.;A;@@CCC;CF>BBBB@@@?BCCCDDEG>B@;;;A@B@@A@@D@A@>==000,0000+9?A?C=BA?C?@?BBB@CDBD>BBBA9::AAAAAAA=;;5;=@BB@C?@@>B@@5:6:?<@?BCABBC=B@??<?CC@@AAA@@@@>@@@BBA=A@@?>>>2=>=@@:;;;:
@N9IO0:00873:06343
TACGTAGGGTGCGAGCGTTAATCGGAATTACTGGGCGTAAAGCGTGCGCAGGCGGTTTTGTAAGCCAGATGTGAAATCCCCGGGCTTAACCTGGGAATGGCATTTGGGACTGCAAGGCTGGAGTGCGGCAGAGGAGACTGGAATTCCCGGTGTAGCAGTGAAATGCGTAGATATCGGGAGGAATACCGATGGCGAAGGCAGGTCTCTGGGCTGACACTGACGCTCATGCACGAAAGCGTGGGGAGCAAACAG
+
CCCCBCDF>:;:G;;;@@>B>AA@:@-0)/<;;;3==?@@9@AA;:;AABA?BA49:93:@B?CB9:9B>???;<.7<<<2>>8@96B7B8BCC>B>BC?@>>?8?@8AABBBB>@8>9809>B>@C=>>>?A<>@@>@@:=:==AD9><>>??????@@@D;B>>?AAB;=>;::C9::7;;888:>6887;;A>E8;:>;>>;777=-58<>789?==952266:???@@::3===;;99/888:<6;:;
@N9IO0:00873:06344
TACGTAGGCAGCGAGCGTTGTTCGGAGTTACTGGGCGTAAAGAGTGCGTAGGCGGTGTTCCAAGTCTGTTGTGAAATCTCCCGGCTTAACTGGGAGGGTGCGGCGGAAACTGGAACGCTTGAGTATGGGAGAGGTAAGCGGAATTCCCGGTGTAGCGGTGAAATGCGTAGATATCGGGAGGAACACCTGCGGTGTAGACGGCTTACTGGACCATAACTGACGCTGAGGCACGAAAGCGTGGGTAGCAAACAGG
+
DCBBA994;;5;B@C@:>7;<7<>:;;?8<<BBB<A>;44(4::;?BBBBC?BB8A@;7@9B?BBBCA@=@@@=@<???CD<A>AB@F@CB@?799929AAA?AA<AB<BAE<?<@BBA=B>>?AABB;AA><9>A=A@B>B>@=AA5:49ACABBB8BBB>6;;;==@ABAA?<<9.@=*0)///)07?:7;C=<<@450484=?CC?AA=?A@<@;;;@@@??>A:A@=000+0000@B>BBBCEF?A??9
@N9IO0:00877:06353
TACGTAGGGTGCGAGCGTTAATCGGAATTACTGGGCGTAAAGCGTGCGCAGGCGGTTTTGTAAGCCAGATGTGAAATCCCCGGGCTCAACCTGGGAATGGCATTTGGGACTGCAAGGCTTGAGTGCGGCAGAGGAGACTGGAATTCCTGGTGTAGCAGTGAAATGCGTAGATATCAGGAGGAATACCGATGGCGAAGGCAGGTCTCTGGGCTGACACTGACGCTCATGCACGAAAGCGTGGGGA
+
B@AA@BBB=@@@AAB?@@@C?BA><@+0*0000=8@?ABB=BBBAA?@>>?=?><?ED:ABC@BB?BBAAA?BBA;A???0?A;A?@B?C@BBC>C8B;7?A@>2?92>>;;<B<@<>A4958:>>@==;=@@9@@<<>>5><@;?;::5;>?>>>=>>>7>399=999997===>>>BC<><>>>;>A>=99<96;2899:@<::9>=4856555;>=<856525888:;;=D9?;;:999-7
@N9IO0:00881:06331
TACAGAGGGTGCAAGCGTTAATCGGAATTACTGGGCGTAAAGCGCGCGTAGGCGGCTTGACAAGTCGAGTGTGAAATCCCCGGGCTTAACCTGGGAGCTGCATTCGAAACTGTCTTGCTAGAGTATGGGAGAGGGAAGTGGAATTTCAGGTGTAGCGGTGAAATGCGTAGATATCTGAAGGAACATCAGTGGCGAAAGCGACTTCCTGGACCAATACTGACGCTCAGGTGCGAAAGCGTGGGGAGCAAACAG
+
@@BB@>>>:@@=?;?@>>9>=?AB>@>AACCCCD>A@9994;A@@CCBCBB@DE@BB@BCCD@CCCCCCBBBBBD<@@CC;CD>CC>@=@@BBC=A?@???BB?BBBD=B??@AC>@@CA:;;@?>?@9@AABB=C@CBA=A6;;6;BB?BDBBBBB?BB@?9:;;@@AAAAA;;;;;4;=A?CCBBCBBB=BBBB;@@CCCC@B?BB@EE?B?AA@BBB:;;AA??;?@?@AA6;;@;;<;.;:;??6?;9
@N9IO0:00882:06345
TACGTAGGGTGCAGGCGTTAATCGGAATTACTGGGCGTAAAGCGTGCGCAGGCGGCTTCTTAAGTCAGATGTGAAATCCCCGGGCTCAACCTGGGAACTGCGTTTGAAACTGGGAGGCTAGAGTGCGGCAGAGGGGGGTGGAATTCCACGTGTAGCAGTGAAAATGCGTAGATATGTGGAGGAACACCGATGGCGAAGGCAGCCCCCTGGGCCAGCACTGACGCCTCATGCACGAAAGCGTGGGGAGCAAACAGG
+
BCCCAAAB=@@?@@<@CC?C@CBA?B6:8<;;;B;@@:;;0;A@ABBBB@@<??<?C?A@<A?@???:84??@>;17933&38.88=A:@:@@@8@+//=;:;A047=<>@A;5/0*/8>8:>:;?>9>===?BCBB)<:5;2<1628<8>:8<>89555575&522:;=;?=;9825,57;@<BCB?B@?@=?@A?B<>?::9:9)7<;1?;?>?@>=@@>9939>=;7837333,3<=CCCC8???AC:??B?
@N9IO0:00871:06371
TACGTAGGGGGCAAGCGTTGTCCGGATTTATTGGGCGTAAAGAGCGTGTAGGCGGCCTGGTAGGTCGGTTGTGAAAACTGGAGGCTTAACCTTCAGACGTCGACCGAAACCCTCAGGCTAGAGTCCGGAAGAGGAGAGTGGAATTCCTGGTGTAGCGGTGAAATGCGCAGATATCAGGAAGAACACCCGTGGCGAAGGCGGCTCTCTGGGACGGTACTGACGCTGAGACGCGAAAGCGTGGGGAGCGAACAGG
+
BBCBB@@A@A2@>=@A;;66<<8=:=C>6AA9D>8BCDC>6@ACAAAAA@>9886:7A??B<<;<BB;B>@A?>::/>BA7<B?BB?B?B@D?>A:83>>;;<B7:B@=AB>BBBBABBBB??>?9?=?:??B=?AA@?B=@=A>B?BC?CAAB=<>:>===4;;;;::@>>>;;;@<@:=<8===9.:880958,25:A<?:<;;:A>6=8818;>==98888:::977==;=7><==>EE;AA@>>:8@=7
@N9IO0:00877:06364
TACGAAGGTGGCAAGCGTTGTTCGGATTTACTGGGCGTACAGGGAGCGTAGGCGGTTTGGTAAGCCCTTCGTGAAATCTTCGGGCTCAACCCGGAAAGTTCGGAGGGGACTGCCAGGCTAGAGGACGGGAGAGGAGCGCGGAATTCCCGGTGTAGCGGTGAAATGCGTAGAGATCGGGAGGAAGGCCGGTGGCGAAGGCGGCGCTCTGGAACGTTTCTGACGCTGAGGCTCGAAAGCGTGGGGAGCAAACAGG
+
C<<9@4;2:949@;@;996;4.49.38?8@BCBC>BA;;:9:;09=;BAAB=@A>AA<A@BB@CCH@CABA??@B=BAA==>>,//7727<5=?BB8?;9=C99:CB3@@554888.56::>C:==??7B@?@<@B;;9A=A69.9>)5.5@<969C@AAAB<AABBBB@@@;99??6?A49498<8<4993=@?;@;?B<;9;AABA=@<@;9:,5=98=949>>=9>A995>6>966<@@06665;2:995
@N9IO0:00881:06379
CACGGGGGGGAGCAAGCGTTGTTCGGAATCACTGGGCGTAAAGGGCGTGTAGGCGGTCAGGTAAGTGGGATGTGAAATGCCCCGGCTCACCCGGGGACCGGCATCCCAAACTGCCTGGCTTGAGTATGGGAGAGGATGAGGGAATTCCTGGTGTAGCGGTGAAATGCGTAGATATCAGGAGGAACACCGGTGGCGAAAGCGCTCATCTGGCCCAAATACTGACGCTGAGGCCGCGAAAAGCTAGGGGAGCAAAACGG
+
AA;;;<;<;";5:<5@@@@=@?:CC;>@CCCBBCL?@AACC>CD>DDCB@@@;:;4;==>=@A7ABC=7C@?@A@A90/0;@+000>:=?>6=<<*886<8;;373-3<6?737-4;7??=A???AAAA<AABC@CBDBBB>B?B?B?BB?BAAAA9949@@@;97779AAB@???>>9==7<4:77.729906555-5655252785>6A=3AA:?;;;=00/666/3,3,288;AA+=>=7788*783879&779
@N9IO0:00882:06377
TACGGAGGGTGCAAGCGTTGTTCGGAATCACTGGGCGTAAAGCGCGCGCAGGCGGGACGAGCAAGTCGGAAGTGAAATCTCGGGGCTACAACTCCGAGGCTGCTTCCGATACTGCCGACCTGGAGACCAGTAGAGGTGGGTAGAATTCCCGGTGTAGCGGTGGAATGCGTAGAGATCGGGAAGAATACCTGTGGCGAAGGCGGCCCACTGGGCTGGATCTGACGCTGAGGCGCGAAAAGCGTGGGGAGCAAACAGG
+
BBBB?@AA8;;:@=@AAA>AB@CD@B>AABAAA=8=>><>6:;95<A@ABA?BBB=BFB@ABB8<C>?:@:BBCCE;;;;BC@B;@;:6A7A;>055:544488.3-3899;;<;8<<<8;==:::949=???AA8@C=555<;4;,33(3177;454:6:>8C9BBBAA@BB:77=AA,9.396;AA?973849@@:@69949=<>?>>=3BCA=C@88855522266168=8887&2575555&22555,7788
@N9IO0:00912:06371
TACGTAGGGTGCGAGCGTTAATCGGAATTACTGGGCGTAAAGTGTGCGCAGGTGGCCGCGCAAGTCGAGTGTGAAAGCCCCGGGCTTAACTTGGGAATTGCGCTCGAAACTACGTGGCTAGAGTGTGGCAGAGGGAGGTGGAATTCCACGTGTAGCGGTGAAATGCGTAGAGATGTGGAGGAACACCAATGGCGAAGGCAGCCTCCTGGGCCAACACTGACACTCATGCACGAAAGCGTGGGGAGCAAACAGG
+
@AABBCDD>;;;CCDBBB@B:;;B=B=@<@CBAA=ABABC=B@@@BAAACC=@A=@=@A@@A>???AABBBBBBA89999*:@8@A>A?BC@AA;A:?78?AAB=BB=6<?@:?:90:A?A>?=BBA?@@???=5=>1886A<@<@=@:<<AA@B=B@BBBC>CBBB>@@??;;?<=455=@9@??:@0657;@=<@<?A=@233-33808-405==A@?@@A@@;;::@A@>A9;00/000&0/79:4:A?7
@N9IO0:00939:05764
TACGGAAGGGGCAAGCGTTGTTCGGAATCATTGGGCGTAAAGGGCGCGTAGGCGGTCTTGTGTGTCTGCTGTGAAAGCATACGGCTCAACCGTAGAGGGTCGGTGGAAACTGCAAGACTCGAGGCTGGGAGGGGCTGGTGGAATTCCCTGTGTAGCGGTGAAATGCGTAGATATAGGGGAGAACACTCGTGGCGAAGGCGGCCAGCTAGACCAGTTCTGACGCTGAGGCGCGACAGCGTGGGGAGCAAACAGG
+
BCBC?C?CCC<CC@BABB@BC;D@:?<BBAA>@B=CA@AA4;;79BBBCCC@BB<A<@7:;??AABABBBDBDAB4?A<855=8<@?A49.5;AAAAC>CCC@CC?CC>@@@CF@BBBBC???>?<@=6====/===8;B7;6:6A<5BA:A@BCED?CA@?:9388==722=>==<<1<<=:>>>@BA:A<>;:156;A<A<@>>>>:=;-85537699>>>>???;===885;::<????6?BBAD:>=><
@N9IO0:00940:05791
TACAGAGGGGGCAAGCGTTGTCCGGACTTACTGGGTGTAAAGCGCATGCAGGTGGCTGTGCAAGTATGCTGTGAAAGCCCCGTGCTTAACACGGGGAGGCCAGTATAGACTGCACGGCTCGAGGACTGCAGAGGGTAGGGGAATTGCTGGTGTAGTGGTGAAATGCGTAGAGATCAGCAGGAATACCAATGCCGAAGGGACCTACCTGGGCAGTATCTGACACTCAAGTGCGACAGCGTGGGGAGCGAACCGG
+
CCCBAACDDD1CC@CCBB?BBC?C@BBB?BBBDE=AAAAC;@@BBBBBCBD@BC?BCA;;:B=BBB:;;BAA@@B.;;;;.<??@C?B?BBCBBB9;;7;@BAB;;;BAACBAACB?CBCCCC@CCAA@BBAAA8A;;;;.;>B>AAAA>CB;;;@@=@ACB=@@@BBBABB@@@?AAAC=A=A@?;@3::@3;:<??9994:??:778*7<;;;>9899999?=>;??@A@@@<5:99999*59>99294>6
@N9IO0:00945:05794
TACCAGCACCTCGAGTGGTCAGGAGGTTTATTGGGCCTAAAGCATCCGTAGCCGGCTATGCAAGTCTCCGGTTAAATCCAACTGCCTAACAGGTGGGCTGCCGGAGATACTACACAGCTAGGGAGCGGGAGAGGTAGACGGTATTCGGTGGGTAGGGGTAAAATCCTCTGATCCATTGAGGACCACCAGTGGCGAAGGCGGTCTACCAGAACGCGTTCGACGGTGAGGGATGAAAGCTGGGGGAGCAAACCGG
+
CBB?:;;;;?CAA@A@A=@AEDACC@CC=BB>AA<B@CCC>BBB??5:999?282:@;;;@B?ABDBB?B=B4;;6;;>B=@AAA>;;5;@A;@AB<BBA@=@@AABBCBCB@@@@@@BBCB;@@@?@9@AAB?BBA@@D?BBB>??@AAA<AAABC:CCCC:BB?????AAC=A?<>>=8=A;@A@AAAC?B:95:<@@;===00,0@@:@:<>>9=8878058567(699:9.9887777(7999;0<9@8
@N9IO0:00951:05783
AACGTAGGACGCAAGCGTTATCCGGAATTACTGGGCGTAAAGCGCGTGTAGGCGGGTGATTAAGTCATTGGTGAAAGCTCCGGGCTAAACTCGGAGAGGTCCGATGATACTGGTCATCTAGAGGGGGTCAGAGGGGTGTGGAATTCCGGGTGTAGTGGTGAAATGCGTAGAGATCCGGAGGAACACCAGAGGCGAAGGCGACACCCTGGGACCAACCTGACGCTGAGACGCGAAAGCATGGGGAGCGAACGGG
+
A<DAACA<D::9B<?@@@@@@@?B?A495:@??B?AABDC<@@A@BABACC@BBB>B?@@;@=ACCCE@C@B@@B6;;;B?CC=@@CB=BBCCACBBC?BC@CAAABBBBBC@CBBBBBBBBCDDD3BBAAABCC:CBBC8949;>9??8>BBBBBC?E@@?<A@@@BA???989<=6@?4;4;?@;?@?>=@AA<A=AAAABCC?CBB=BB?B?B?BAAAAA???BA@@@??>8??ACEFD:BBBAA<@CA4
@N9IO0:00952:05782
TACCCGCAGCACAAGTGGTGGTCATTATTATTGGGCCTAAAGCGTCCGTAGCTGGCCTGTTAGATGCCTGGGTAAATCGATGCGCTCAACGTATCGAATTCCGGGTAGACCGGCAGGCTCGGGACCGGGAGAGGCGTGAGCTACTCGAGGGGTAGGGGTAAAATCCTGTAATCCTTCGGGGAGGACCAGTGGCGAAGGCGTCACGCTAGAACGGCTCCGACAGTGAGGGACGAAGCCCTGGGGCGCAAAC
+
BBCE=BB;;;:BC9CCC?BC@CA@@?AA=@@=AA<C@GCI>BBCBB?BBBB@??;?;?BB>AAABBB?BAB8;;;0;B@?;;;AAAAA999:@>??<492929@2@@@::6:?D?@<@???@<AA?AB9>;;;;?@BB;;:A@@<666>@@2666AA+6666&5>9<==@;?@9;9;<??0;;7;;49;55.555.5.5666@D@BB::9;992:99.9=444//777.///8)//;.8:::+9<::939
@N9IO0:00957:05804
TACGTAGGGTGCAAGCGTTAATCGGAATTACTGGGCGTAAAGCGTGCGCAGGCGGTCTTGTAAGACAGATGTGAAATCCCGGGCTACAACCGTGGGAACTGGACATTTGTGACTGCAAGGCTGGAGTACGGCAGAGGGGGATGGAATTCCGCGTGTAGCAGTGAAATGCGTAGATATGCGGAGGAACACCGATGGCGAAGGCAATCCCCTGGGCCTGTACTGACGCTCATGCACGAAAAGCGTGGGGAGCAAACAGG
+
AACA@@DD=9::B=A@@@<@?AAC=A6;5;B;;;0;B;;;0:4;;;A?>?=9;;5:59>?A@;??:9:>933798(379+33(333//06(////(-(***(**,/:177:;;:97;1717<<179==9928=>9::::'0;@+0*0)/5::9<<445595;==>6;699>877@9:0<::00*0)/9::>=>@:?@?4:59;;?CGD5;;A9@;@AAA@>@B;9;AAAAA;;;;;;;*;A?@@AA7ABBCB>;;;?
@N9IO0:00922:05858
TACGTAGGGGGCGAGCGTTGCTCGGATTTACTGGGCGTAAAGAGCGCGTAGGCGCCAGGGAAGTCTGGTGTGAAATCCCTCGGCTCAACCGAGGACCCGCATTGGAGACTCCCTGGCTTGAGTCCAGGAGGGGAGGGTGGAATTCCCGGTGTAGCGGTGAAATGCGTAGAGATCGGGAGGAACACCGGTGGCGAAGGCGGCCCTCTGGAATGGCACTGACGCTGAGGCGCGAAAGCTGGGGGAGCAAACGGG
+
CDABBCCFDD5AAA@@BB@DDCAA6;::.<@@@C<;;;DD=C???@???;;:000,///(/488=BC=???@?C>@AA;??;.34887=8;;?8788-37883:6?@@ABAB=AB>A@4:9@@@>BB@BBDD9AAA:??8>;>9=A8>8;>?>>>F<??AB:>==@==>BA>@@@@5==8<8<9<;A4<;:<==;?:?>2=:35756-2+22+26622252222261688;@@8:@?AAAA1@@BCD>DFF>
@N9IO0:00923:05820
TACGTAGGGTGCGAGCGTTAATCGGAATTACTGGGCGTAAAGCGTGCGCAGGCGGTTTTGTAAGTCCAGATGTGAAATCCCCGGGCTTAACCTGGGAATGGCATTTGGGACTGCAAGGCTGGAGTGCGGCAGAGGAGACTGGAATTCCTGGTGTAGCAGTGAAATGCGTAGATAATCAGGAGAATACCGATGGCGAAGGCAGGTCTCTGGGCTGACACTGACGCTCATGCACGAA
+
CBBCBDDD>@@?C@@>??<@?AAB=B9;29A;;;)4;@=>8>=B?@@B?9949A8;;;5;8<6.--(--6779033,3A9;/B<5;;59383333(3,3>;@999*9;57?A?@@4849BA=::97:<4779;;7;;;<==9@;A2<6281526666:65559'52337./.37/6::;7//.47666;@7/(//.25(-..).833397.75555567/./...5578798565
@N9IO0:00927:05841
GACGAAGGGGGCAAGCGTTGTTCGGAATTACTGGGCGTAAAGGGCGCGTAGGCGGCCATTTGAGTCAGACGTGAAAGGCCTGGGCTCAACCTGGGAATTGCGTTTGATACTGGATGGCTTGAGAGCGGGAGAGGATGGTGGAATTCCCAGTGTAGAGGTGAAATTCGTAGATATTGGGAAGAACACCGGTGGCGAAGGCGGCCAATCTGGACCGTATCGTGACGCTGAGGCGCGAAAGCGTGGGGAGCAAACAG
+
DBBBB4:::9*;D9=CBB;6;ADF:B?B@BBBBC>@@@BD>BB<BBCCBCC@?@=?>BD>5?8AB?@@AABAACC<?=??99829@@A>B>BCC;@<@?BBBBC>BBBB@BB@C@@>@B>@A@@@BAA6::>?<AA@?BA?B?B?CC=CCCBA<<9:6;=<=/737;@@?=:52+22'2+292797/53882>9>7;58826(/(-8--(..(-473...665695559275;:;;177<:AAA6>>>7=0722
@N9IO0:00932:05825
GACGAACCGTACGAACGTTATTCGGAATCACTGGGCTTAAAGGGTGCGTAGGCGGCGCTGAAAGTTGGGTGTGAAATCCCTCGGCTCAACCGAGGAACTGCGCCCAAAACTACAGTGCTTGAGGGAGATAGAGGTGAGCGGAACTTAGGGTGGAGCGGTGAAATGCGTTGATATCCTAAGGAACGCCAGGGGCGAAAGCGGCTCACTGGGTCTCTTCTGACGCTGAGGCACGAAAGCTAGGGTAGCGAAC
+
CDDBB@B@CBA?BB?>??>AB@BC?B>@@CCBBD>DD?BA<@B;@@AAA@@;>>:?AABABE<???BE>@A@AAD?CDD=BAB?B>BC;C<@@A:B?A@?>999/:89-7;=C@?@BBB?BBBC>C@@@BBAA;ACCCCCAC=@?;@=>6=A6;;AA=A??>9???A=:==;:7:4//)/)0)///)4944&444</59>:>==>>999)9?99::?@??AAAA?;;5;@;<;B;C@?@:;)5:;;9?;9
@N9IO0:00952:05838
GACAGAGGGTGCAAACGTTGCTCGGAATACTGGGCGTAAAGCGCGTGTAGGCCGGTTGGTAAGTCAGATGTGAAAGCCCTGGGCTCAACCCAGGAACAGCATTTGAAACTGCCAGCCTAGAGTGGTGGAGAGGGAAGCGGAATTCCTGGTGTAGAGGTGAAATTCGTAGATATCAGGAGGAACATCGGTGGCGAAGGCGGCTTCCTGGACACTTACTGACGCTGAGACGCGAAAGCGTGGGGAGCAAACAGG
+
CBBBCBCC<A@>==5;<<2::?=>:@-00:AAC>?>>CC<??A@??@@@CHE?B?C?C:;@<@ABBBBBCBBBB6:6>6=?A0666615=4==:=:=A@@>@>09?@0;9>@<@AC@DBBBCCC?@@<AC@@@:@=A>@=A=@;@;B>=BAAACCC@CCCE>C@BBBBBAAABBBB@BB@B@BBCBB?BB?BBB>A=??=9989?AD?BACAC@AAAACCA@@999><=A=??9?=A9999-9>>AA8??A=
@N9IO0:00952:05846
TACGAAGGGTGCAAGCGTTAATCGGAATTACTGGGCGTAAAGCGCGCGTAGGTGGTTCAGCAAGTTGGATGTGAAAGCCCCGGGCTCAACCTGGGAACTGCATCCAAAACTACTGAGCTAGAGTACGGTAGAGGGTGGTGGAATTTCCTGTGTAGCGGTGAAATGCGTAGATATAGGAAGGAACACCAGTGGCGAAGGCGACCACCTGGACTGATACTGACACTGAGGTGCGAAAGCGTGGGGAGCAAACAGG
+
ACB?A=AC8AA;;5;;::;A5>??:?8=9>????8@;:;;0;@?AAABA@@<@A=A=BAB@A>BC?B=@A;55<=6>=@=0DA80//=;=;A@?8B7:9<<<<<9=@@6???@:::::@;:;AB::8?@@@@A@:@A9?>;@=?@9@;>?=??>?@@8::AC;AB:::@?>>:999.9.98@9AA@;>>90*//0)/)/889<BB=>=9=?844<=<:99999444;7:9>=9=59944444&4<>>?=CCC=
@N9IO0:00914:05897
CACGTAGGGGGCAAGCGTTGTCCGGATTTATTGGGCGTAAAGAGCTCGTAGGCGGTTCAGTAAGTCGGGTGTGAAACCTCCAGGCTCAACCTGGAGACGCCACCCGATACTGCTGTGACTAGAGTCCAGTAGGGGAGCGTGGAATTCCTGGTGTAGCGGTGAAATGCGCAGATATCAGGAGGAACACCAGTGGCGAAGGCGGCGCTCTGGGCTGGAACTGACGCTGAGGAGCGAAAGCGTGGGGAGCGAACAGG
+
CCCCBCDDDD1CC=@9;;>A<A9B9BBC?CB?BD>DCCCC>BBBBB@A;==8=A>C?CCBBB?BCCCC>BBBBA>5A7;=68?<?BBC?B?BC?@@?8484;BA8??AAABA>>?>@@???AA@AB?B<AA@@?6@A>>8B8D8C@A9==2858>?B=5<>8=3<:559;885;52:C@CC@C@CCC@CB;;8;CA=@<@@=;;;@A;;;,9::385:=@:?BB???B@ABADDD=B:99@==2@?@?AA@@@>
@N9IO0:00925:05898
GACAGAGGGTGCAAACGTTGTTCGGAATTACTGGGCGTAAAGCGCGTGTAGGCGGTTCGGAAAGTCGGATGTGAAAGCCCTGGGCTCAACCCAGGAAGTGCATTCGAAACTCCCGAACTCGAGTCCTGGAGAGGAAGGCGGAATTCTCGGTGTAGAGGTGAAATTCGTAGATATCGAGAGGAACATCGGTGGCGAAGGCGGCCTTCTGGACAGCGACTGACGCTGAGACGCGAAAGCGTGGGGAGCAAACAGG
+
>8<0//<<5//8BC58::400:=>:=*0)/69:;565;AB<AA@@CCCC@?;9949=@A:AA=ACCD@CCC;::B<@@F?BBB>BBAA>A@;@A>?5;;AA>>;=;<<,000@3=@8==@BACACACC@CBCC?D?B?CB>B=@=BBAB?;;;BB;;5;@@?0;.:??BCBBBBCBBBBC>@?:::AA?AA=???<@<??;??C=@@@000;::777777333:;325:@@99949@ADCCC9BA@@@9?@@5
@N9IO0:00936:05881
TACGTAGGGGCCTAGCGTTGTCCGGATTTATTGGGCGTAAAGAGCTCGTAGGCGGTTCGGCAAGTCGGATGTGAAATCTCCACGCTTAACGTGGAGGGGCCATTCGAAACTGCCGTGACTCGAGTCCGGTAGGGGAGTGTGGAATTCCTGGTGTAGCGGTGAAATGCGCAGATATCAGGAGGAACACCAGTAGCGAAGGCGGCACTCTGGGCCGGTACTGACGCTGAGGAGCGAAAGCGTGGGGAGCGAACAGG
+
CC@@B;;;;6;>DCCCCC@CCB<?;99:0;C5;;0:=999*88;??@AABA>AD@C>AA@BB9::DC>A:;;;;;0;:;@=@???B=@=AA::8:BCB:C?A@<>999/9=<=;?@@>@@??>=:9295=@@BB9BBAAAB?B?B?B@BA>BC@@@CB=B:9939==@???B;;;A@@<@@=A6;;A?:;;@@@B@=A?BB?AAA@@@@A:B<?<?A@@@A@;;;;;;6;CCAAA;A999=<<2?>?@@=;::<
@N9IO0:00940:05887
TACGAAGGGTGCAAACGTTGCTCGGAATCATTGGGCGTAAAGCGCACGTAGGCGCCTTGCAAGTCGGATGTGAAATCCCACGGCTCAACCGTGGACGTGCATCCGAAACTGCTCGGCTCGAGTATGGAAGAGGGTCGCGGAATTCCCGGTGTAGAGGTGAAATTCGTAGATATCGGGAGGAACACCAGTGGCGAAGGCGGCGACCTGGGCCAATACTGACGCTGAGG
+
@@B;:4;A8@BBBB<BBB@A@;;9447==@C>AC=BABCC89:985A@?@?2:34494:;C99:?@7;956==>5A<>6==?:>>??;>666>:>@;;==BBD@CBB=C;:;><:=BBBB;99B<@8B9BBBB9;99993>2<.9;594;=<AB9:26>CE>IG;;:<??@C@@?;2;9.9.555.5955.555.5.55.////)///)/)/39999999;;44/73
@N9IO0:00942:05903
TACGTAGGTGGCAAGCGTTGTCCGGATTTATTGGGTTTAAAGGGTGCGTAGGCGGTCCATTAAGTCAGTTGTGAAATACGGCAGCTTAACTGTCGAGGTGCAATTGATACTGGAGGACTAGAGTACTGATGAGGTATGCGGAATGGACGGTGTAGCGGTGAAATGCTTAGATATCGTCCAGAACACCGATAGCGAAGGCAGCATACTAAAGGAGTAACTGACGCTGAGGCACGAAAGTGTGGGGATCAAACAG
+
CCCC@?>;>@:>B>AACC@BBC>A?CCC?CC@CD7;;7:@9@D>::9A?::600+0@;@@=@;@@A@A@=@:;:B<BBBC@CBBBB7:6;@BBBB;:4:AA@=B?BAABBAA=<;5<?ABBAAA@A@EAA@A@<@@BAAA<@<@@;@AA>@@@9:7804::=5=8;?5>>8;=@??=?1:33288949;:<==37-3,73343999333(339;8<6??;<:?<877;6;7;887)7;<=ABB:BBB@@8@=@
@N9IO0:00953:05887
TACAGAGGGGGCGAGCGTTATTCGGAATCATTGGGCGTAAAGGGCGCGTAGGCGGCTGCGCAAGTCTCGGGTGAAATCCCTCGGCTCAACCGAGGAACTGCCCTGGAAACTGCGCGGCTCGAGGCCGGGAGAGGATGGTGGAATTCCCAGTGTAGCGGTGAAATGCGTAGATATTGGGAGGAACACCGGTGGCGAAGGCGGCCATCTGGACCGGCCCTGACGCTGAGGCGCGAAAGCGTGGGGAGCAAACAGG
+
BBBAA?BBAA199;@@@@@BB?BC?B?BA@@;@A:??>BF?BC>BBBCBCD?BA?@@@@A@A?B@AADDC=@@@B>BCE>C@A<@BA?<@7<;EAFACCCBB=AA?BB=B;;;BBB?BBBBCC?B>BC>DBCC>@@C?BB9B=A=@A;@@@@@@CBB?BBCB=@@@BBBCBBBB@CD>CB9;9;B@@C=;;8<CB@CGCBABABBAAA?A@?C>BB=BAAAA@AA;;5;BAAAD=BBBABBB8@@AAA;@@=6
@N9IO0:00919:05923
TACGGAGGGTGCAAGCGTTAATCGGAATTACTGGGCGTAAAGCGTGCGTAGGCGGTTTTTTAAGTCAGATGTGAAAGCCCCGGGCTTAACCTGGGAACTGCATTTGATACTGGAAGACTAGAGTTGAGTAGAGGAGAGTGGAATTTCAGGTGTAGCGGTGAAATGCGTAGAGATCTGAAGGAACACCAGTGGCGAAGGCGGCTCTCTGGACTCAAACTGACGCTGAGGTACGAAAGCGTGGGTAGCAAACAGG
+
DCCC?CBB>BBBD@AB??=?@BCC?A595;BBBB>BBBDE?CCC999@>@@;@B=@CCCC*C?BAFA@@@CBBAD;@?@>7>G6;;=B>@>AAA8@?ABBA;<;0;AAAA@A=B5;;@@BABBB@BBDCCBBB?BBAAA@:=39:,9@=8?@AAABE@CCBC>???BBBABBA999??<?@F=@@C@FBBB?CCD@C?;;:;CCCCCC?@ABAAA>ACCDBCCC@@@?A??::9,:@@@DD=@?ABAA;@@@4
@N9IO0:00923:05959
TACGTAGGGGGCAAGCGTTGTCCGGATTTATTGGGCGTAAAGAGCGTGTAGGCGGCCCGGCAGGTCCGTTGTGAAAACTCGAGGCTCAACCTCGAGACGTCGATGGAAACCGTCGGGCTAGAGTCCGGAAGAGGAGAGTGGAATTCCCGGTGTAGCGGTGAAATGCGCAGATATCGGGAGGAACACCCGTGGCGAAAGCGGCTCTCTGGGACGGTACTGACGCTGAGACGCGAAAGCGTGGGGAGCGAACAG
+
CCBBB99:9:);?=@@AA?CAA=A?AAA<BB@CB>CBDBC=???BBBCA@@>??9?B=B?BBC?CA>AA;>>>BAB9:9BBA?<BBBB@B@B@?@?@AA@@@AAA9@@9@<@@AAB7=<<=;:;?18169<<=:==AA??9=5849A8@<@>>>>>><@@AA:>==?:::?<<=:::/::4;6=>AA9A;;5;@@@:>>>=?>>>>>>A:??@=A>>;;:>>@:;;=;;;>>??3;;@8888,8<>=@6;;>
@N9IO0:00924:05917
AACGTAGGACACAAGCGTTATCCGGAGTTACTGGGCGTAAAGGGCGTGTAGGCGGACGTGTAAGTCTATTCTGAAAGCTCCTGGCTAAACTGGGAGAGGCGAATGGAGACTGCATATCTAGAGTGAGGAAGAGGAAAGTGGAATTCCGCGTGTAGTGGTGAAATGCGTAGAGATGCGGAGGAACACCAGTGGCGAAAGCGACTTTCTGGTCCTTAACTGACGCTGAGGCGCGAAAGCATGGGGAGCGAA
+
B7BCCBB?BCC@@6;9487ABB@C:A@A>ABACF<::9DD>CC>BA@@@@@=?B>AA?@A;;7;BABDC>BBBBB<BBCFACC;?:99,59;;159597<@<1558555<?;:?CA??@??@BBBBD>A=@?@;A@<ACC@C?B@B@A@@@@@BCBC?BBBB6AA95555995////)/;3:6;;<7<<996;??=9@?:::BB9?:999C?C@C::<BBBBA<000,00:;?@:?=?9;88+888896
@N9IO0:00926:05919
TACAGAGGGTGCGAGCGTTAATCGGAATTACTGGGCGTAAAGCGCACGTAGGTGGCGACGTAAGTCGGGTGTGAAAGCCCCGGGCTCAACCTGGGAATTGCATTCGAGACTGCATTGCTGGAGTACGGAAGAGGAGGGCGGAATTCCCGGTGTAGCGGTGAAATGCGTAGATATCGGGAGGAACATCAGTGGCGAAGGCGGCCCTCTGGTCCAGTACTGACACTCAAGTGCGAAAGCGTGGGGAGCAAACAGG
+
CCC<;:BC>BCAAA?89:5;:@AA?B>A?ABAAB=A@@@@9?::;CCCCCC@@@=@@@@AAA<;;;BD=BCCBAA<@?DD9AB=:::A?A?CCC<C=A8;;BA<@@;;;ABBBBB?A@?>9<<<>;;5;>BAA9;<C>BC@D@A@@E>C@CCBBB;;9;BBE>CCBBBDBBCBBCBF=BB>C=@@;;;AAB6;;B>B5;;4;@8@ABB8;<=AAABA?@@<@>=::49==>@>@6?;;;:::*:=@?@:@?=8
@N9IO0:00929:05938
TACGTAGGGTGCGGGCGTTAATCGGAATTACTGGGCGTAAAGCGTGCGCAGGCGGCTCCTTAAGTCAGATGTGAAATCCCCGGGCTTAACCTGGGAACTGCGTTTGAAACTGAGGGGCTTGAGTGTGGAAGAGGGGGGTGGAATTCCAGGTGTAGCAGTGAAATGCGTAGAGATCTGGAGGAACACCGATGGCGAAGGCAGCCCCCTGGGCTAACACTGACGCTCATGCACGAAAGCGTGGGGAGCAAACAGG
+
CCBBBBCG>AAACB9@996;?BBB?B8;8;@@@D>BBBBC>CCCAAACBB??AB7::BAEAD?CBCCCB==>?AA9@?@?8@D<BB?B?B?ABD=A=@AA9:9>+78;)73=ACCC5>>?B>@E@@@<>:>=<<<<='=A<A:;3;5>:5:A>><5599<;;/622679:>>=<;;?9?=4:.9<=?DCBB?CBC?A?BBBBBBB/?=;+0//(/96;;800000/6968???C;A>>8666)82556/6=?;
@N9IO0:00946:05920
TACGAAGGGGGCTAGCGTTGCTCGGAATTACTGGGCGTAAAGGGCGCGTAGGCGGCTTGGTCAGTCAGGCGTGAAATTCCTGGGCTTAACCTGGGGACTGCGCTTGATACGGCCAGGCTTGAGGCCGAGAGAGGGTGGTGGAATTCCCAGTGTAGAGGTGAAATTCGTAGATATTGGGAAGAACACCGGTGGCGAAGGCGACCACCTGGCTCGGTACTGACGCTGAGGCGCGACAGCGTGGGGAGCAAACAGG
+
CCBAA;@???,?@A@AAA?ABBBB?B@C?CBCBB>BCA??378)8>??@B@?AB>BB@C<==BB@?>@8?98:@A;@?A:??@;AA?B@C<>>CC9CABBCA=>;?>@@@>:>5::6<@=A@@?@7:;@@@AA@7@@9>=<@7:8:D:ABAA;;;;;<@@@A9?:====>?AA@<@A7=97718>?;A<@?;AAC?D?CABB?@@598>A>?@@BBBABBBCBB>>>>@@A>>?@A@A:988)988<<1;;=9
@N9IO0:00949:05931
TACGTAGGTGGCAAGCGTTGTTCGGAATTATTGGGCGTAAAGGGCGCGTAGGCGGTTTGTTAAGTCGGTCGTGAAAGCCCGGGGCTCAACCCCGGAGGTCGACCGATACTGGCAGACTAGAGTACAGAAGAGGTAGCTGGAATTCCCGGTGTAGCGGTGAAATGCGTAGATATCGGGAGGAACACCTGAGGCGAAGGCGGGCTACTGGGCTGATACTGACGCTGAGGCGCGAAAGCTAGGGGAGCAAACGGG
+
BCCBBBB?BC?CD?BAA@=A@?AB>B>B@CC@CD>CB@@@;@A;AAAAA;:6:@?CE<AB@E?AA@@;?@BBBDE?CCC?BDD9AAAAACFC7A<00+0<<7<?A@?ABBA=A@@@@ABCCCB?@?994:A@<@BAAAB?A<@<@A;@=@BCBCBA>BAA@;ABBBBBBBBB@><@600+09@@@?BB@@=@BC=A=;;<0<AAA@AA;ABBB@ABBBB;;;@@;;7;;:ABB=CCA@@EE;CBCBD=ABB9
@N9IO0:00950:05958
TACGTAGGTGGCAAGCGTTGTCCGGATTTACTGGGCGTAAAGAGCGCGCAGGCGTCGTGCAAGTCGCGTGTGAAAGCCCCCGGCTCAACTGGGGAGGGTCACGCGATACTGCTCGACTTGAAGGCAGGAGAGGGAAGTGGAATTCCCGGTGTAGTGGTGAAATGCGTAGATATCGGGAGGAACACCAGTGGCGAAGGCGACTTCCTGGCCTGTTCTTGACGCTGAGGCGCGAAAGCTAGGGTAGCAAACGGG
+
CDCBBA@=996:B=@@@?<??A<?<:;:0;@<;;/:?@??8>98:@>>>00,0::=08898/7;=;>===<878.8@AAC2>;>888:;;::9/888-8?>???>BAAAAA@@@@@@<8<A==:>@@<@@@@B9@;><@=A:?7;;7=:>>A@==><>>BD;@???@@?=;:;988.:;5;?BBB?C@@A@CBB@C@C;;;B?A?BB>B@BBB?BB?;:;@@AAA@=@@C;;;0;@?>@C<BBB:;;0;;;;
@N9IO0:00951:05931
TACAGAGGTGGCAAGCGTTGTTCGGAATTACTGGGCGTAAAGGGCGCGTAGGCGCCTTGTAAGTCTCGTGTGAAAGCCCTCGGCTTAACTGAGGATCTGCACGGGATACTGGTAGGGCTCGAGTTCGGGAGAGGAAAGCGGAATTCCGGGTGTAGCGGTGAAATGCGTAGATATCCGGAGGAACACCAGTGGCGAAGGCGGCTTTCTGGACCGACACTGACGCTGAGGCGCG
+
CCD@@::6:@;?B>AA;;6<B=;;5:9=9>AABC=ABBBB<BC=CBBBC;;7;@@>A?BCB?BBABBBBAA@@@3;BC=CCD6;;6;50=0//)//::499BBB<B;;000+0===3>9=B<;;6;@A8BDCH@C@:669.9.5494=;294444443445>4;;;<=@AA@@?A=@;A@;@;@>?=@BBB@CAA<@:00+0//(/6749<693333:88788833333733
@N9IO0:00957:05951
GACAGAGGGTGCAAACGTTGTTCGGAATTACTGGGCGTAAAGCGCGTGTAGGCTGCTCGGAAAGTCGGGTGTGAAAGCCCTGGGCTCAACCCAGGAAGTGCACTCGAAACTCCCGAGCTGGAGTCCCGGAGAGGAAGGCGGAATTCTCGGTGTAGAGGTGAAATTCGTAGATATCGAGAGGAACATCGGTGGCGAAGGCGGCCTTCTGGACGGTGACTGACGCTGAGACGCGAAAGCGTGGGGAGCAAACAGG
+
CCCBBBAA<@A@AA;?>?500=@@<@-0-0@@>@>@AABE?EDCAAABBCC@C888B?@<??<?AABC=BBBCCD8:9B=BBC=BCBB@BD=BB?B>BBBABCCBCDD=BBCC>C@@@AAA?@?CC=A?A@@@=A?A?BC@F>?=?BBB?A@?AA?@=?BBB>B?BBBBBBBA<::?>>=;?<>>???<AA=A>A>A?AA?A?C=AAB8::B>A@AAAAA???CBBBAACCCBC8;;BAABB7AA?@@9;;;<
@N9IO0:00960:05914
AACCAGCACCTCGAGTGGTCAGGAGGTTTATTGGGCCTAAAGCATCCGTAGCCGGTTGCATAAGTTTTCGGTTAAATCTATGCGCTCAACGTATAGGCCGCCGAAAATACTGTGCAGCTAGGGAGTGGGAGAGGTACACGGTACTCAATAGGAAGGGGTAAAATCCTTTGATCTATTGATGACCACCTGTGGCGAAGGCGGTGTACCAGAACACGTTCGACGGTGAGGGATGAAAGCTGGGGGAGCAAACCGG
+
<.<=@A;;;?BAA;;;B?AA@@7?C9BB=AB8A=7>::>:4:@@BB?BBB@?<??A9:9CCA=99992:A;A4:929?<=?<?@ABAC@;:;BB?@>@>AA8;:BB6@AA:::@?@@@A@AA9>=9:9,:<9929@AABC9;;BBBA<??A=@;>>>29777(7>8<;7;@?B>@?4:3;==97A?;?B?A=@@A=@9;918?<?>?AAA>@@C??=?BBBB@A@@??9<:99>8?;;;<<<,<;;9<.;7<=
@N9IO0:00962:05952
TACGTAGGTGGCGAGCGTTGTCCGGATTTACTGGGCGTAAAGAGCGCGCAGGCGGTCGTACAAGTCGCGTGTGAAAGCCCCCGGCTCAACTGGGGAGGGTCACGCGATACTGTTCGACTCGAAGGCAGGAGAGGGAAGTGGAATTCCCGGTGTAGTGGTGAAATGCGTAGATATCGGGAGGAACACCAGTGGCGAAGGCGACTTCCTGGCCTGTTCTTGACGCTGAGGCGCGAAAGCTAGGGTAGCAAACGG
+
BBBBBBC@BB>@A?@>A@>@AA?B9;;D=AAAAA9AA???9?AAABBBBAA>7758AA?A??8?????ACAA=AA187<<;)939:;;;@@@@@5;;;3;??@>>>BAAA:995:<9::@CA;?;>=<9=;555(649<=;?8=8=>8>=A@@@BBA<??@>699;;;==?@A>>>E9AA?A?BBB=A;;;;?;<7<>AACDC@C?@A@C@CBB@BC@BBCCC@@??=@?@9::6;ACBCC=AA@;;;0;;;
@N9IO0:00920:06004
TACGTAGGGTGCGAGCGTTAATCGGAATTACTGGGCGTAAAGCGTGCGTAGGCGGTTGCACAAGCTTGATGTGAAAGCCCCGGGCTTAACCTGGGAATGGCATTGAGGACTGTGTGGCTTGAGTGCGGCAGAGGGAGGTGGAATTCCAGGTGTAGCAGTGAAATGCGTAGAGATCTGGAGGAACACCGATGGCGAAGGCAGCCTCCTGGGCCGACACTGGACGCTGAGGGCACGAAAGCGTGGGGAGCAAACAG
+
FECBBA@B<;;;C@@?@?:@:@?==C7<8;;;;C=AAACC=BBBAAAAABC@CC>A>ACAAA?AAC?@@@:::AF<?@CC:DH=@=,0,0,0/:19)33-388.33:88::=474?;?A9<<??>@A;@@B@AB=??<?=9=4:4:>>=5;;====978CCC>AABCAA??>?>=>?<>>8>=9869??AA1527.3(//6:5::5855.505.-----(-33..2555-5::=BC<BA@=>??5?ABBD;A88
@N9IO0:00935:05965
TACAGAGGGTGCGAGCGTTAATCGGAATTACTGGGCGTAAAGCGCACGTAGGTGGCGACGTAAGTCGGGTGTGAAAGCCCCGGGCTCAACCTGGGAATTGCATTCGAGACTGCATTGCTGGAGTACGGAAGAGGAGGGCGGAATTCCCGGTGTAGCGGTGAAATGCGTAGATATCGGGAGGAACATCAGTGGCGAAGGCGGCCCTCTGGTCCAGTACTGACACTCAAGTGCGAAAGCGTGGGGAGCAAACAGG
+
BCB@@@AA<AA@@@>:;:;?<@AA>B>B>B@@@B=BBBAA=A;<;CBBABC?AA>ACCDCCC?BBBDD>CCCDCC>BACC:BB>BBBB@D@CCC<A=A6;;BA@CBAAACDCCCBACCBB>@@A@@B<@:?@@;?AB<B@?C?C@CC>CBCCAAA::6:ABB=@@AC@A@BCBCBCD:;;8;@;;;CBCCC;;;C=B=@@=AB<BBBB@CDAA@@B@@@@000>00-0>;=@@A:?@BBBCC:CCCCF=AAB?
@N9IO0:00947:05968
GACAGAGGTGGCAAGCGTTGTTCGGAATTACTGGGCTTAAAGGGCGCGTAGGTGGTGAAGTAAGTCCGGGGTGGAAGGCTGAGGCTTAACCTTGGAATTGCCCTGGAAACTACTTTACTTGAGTCAGCGAGGGGATGGCGGAATTCCCGGTGTAGCGGTGAAATGCGTAGATATCGGGAGGAAGGCCGGTGGCGAAGGCGGCCATCTGGCGCTGAACTGACACTGAGGCGCGAAAGCGTGGGGAGCAAACAG
+
BBBC><<:00,0=9==;;6;A=@@7;6;=BBBBB>BB@BD=BA;@@@@<@@+00+0>@;=@B;@@>=@@@7@?<@;@=ABBDC?CB=A=A>AAEIF@C@CDG?ED@CC=B;;<BB8AAC8;;@AABA@@@A@@5@@A?AB=A=?=?C>B?BBBAA??;??>B;BA?=4479899::=5=<48/3/3<A;??<@9:5:5:9=B?A@AAA;>=;8;8288=;888BBB=9<<<=771/0/;;;;/:<<==1733
@N9IO0:00954:05998
TACGTAGGGTGCAAGCGTTAATCGGAATTACTGGGCGTAAAGCGTGCGCAGGCGTTTTGTAAGACAGGCGTGAAATCCCCGGGCTCAACCTGGGAACTGCATCCAAAACTACTGAGCTAGAGTACGGTAGAGGGTAGTGGAATTTCTGTGTAGCGGTGAAATGCGTAGATATAGGAAGGAACACCAGTGGCGAAGGCGACTACCTGGACTGATACTGACACTGAGGTGCGAAAGCGTGGGGAGCAAACAGG
+
BBCCCCCC=?@BC=BA?><??A?A=A6:6;AA@A<AAACC>CBBA@?@?87478:@A6A??9?@???:<@B:9:)7>??*88*7=;<8>=??A7@;>>==<<<49:9/:;:>;;888===?;;;==:>>888=4=?;;;=>+//)//..333222+2294)4<959BBBBC;;<?A>B=A=ACE?A@DC@CBB>@=@BABBBB>AB?BBBBBA@ABBAAAB;<9A=>>?@@@8@BBCCCC<ICCCH>CBB@
@N9IO0:00917:06044
TACGAGTGCCCCAAGCGTTATCCGGAATCACTGGGCGTAAAGGGTGTGTAGGTGGTTGTATTAGTCTTTTGTTAAATTCTTCGGCTTAACCGGGGACCTGCGAAAGAAACGGTACGACTAGAGGATGCGAGGGGTGTACGGAACTCATGGAGTAGGGGTGAAATCCGTTGATATCATGGGGAACACCAAAAGCGAAGCAGTACACTGGCGCACTTCCTGACACTGAAACACGAAAGCGTAGGTAGCGAATGGG
+
BB@A9;;;;ED;B@@;;;=B??4949;?>ABCDF>@@@BB0;;6<A@AA@@;@@;A?BADG>BBABBAB7?A@CC>B@BC?BB>@@;@5?7<==.;;7;<<@A?7?AC>CD@DDFCAAABCAA?A:5:BCCCC;@A@BBC?B?BBA@A@=999??AA6A@AA;A@;A@599??><?=???5>=AAA=A@@5;;;:,0/:==?=>>AA?BBABBD@D?BBBA@@@ACD=AA@;;;0;;;;>>;???>@A?CBB9
@N9IO0:00920:06021
TACGAGGGGTGCAAGCGTTGCTCGGAATTATTGGGCGTAAAGGGTAGGTAGGTGGTCTCGTTTGTCTGGGGTGAAATCCTTGAGCTTAACTCAAGAAGTGCCCCAGAAACGGCGGGACTTGAGTCCTGGAGAGGGTCGTGGAATTCCCGGTGTAGCGGTGAAATGCGTAGAGATCGGGAGGAACACCAGCGGCGAAGGCGGCGACCTGGACAGGTACTGACACTCAACTACGAAAGCGTGGGGAGCAAACAGG
+
BCA@BCED<CCCC@@@AA@C@@;;5;>A=AB;@@9?@=AA;AA<ACC@BBB?BC?BBCCCCC>CAB@???5?@@C>BB?A?@;;;A>A>AABA>AB=@@BABB7AABB<AC@AAA;@@>:99:AB?BC=??AAA<BBCAC<@;?;??0;5;AAAB@A=BAAB;AA@????A@@?ACC>BB?B@AAB>BAAC?CBC=@=@B?ABBA?BC8;;BB>;;;;;;;AA@;;5;;;BBAC:;<ACCDC9;;;BC=BAA>
@N9IO0:00933:06037
TACAGAGGGTGCAAACGTTGCTCGGAATCATTGGGCGTAAAGCGCACGTAGGCGGTCCGATAAGCGGGGAGTGAAAGCCCTCGGCTTAACCGAGGAAGTGCTTTCCGAACTGTCGGACTTGAGTACGCAAGAGGATCGCGGAATTCCCGGTGTAGAGGTGAAATTCGTAGATATCGGGAGGAACACCAGCGGCGAAGGCGGCGATCTGGGGCGATACTGACGCTGAGGTGCGAAAGCGTGGGGAGCAAACAGG
+
CCB@@?ED>BB@@@8A>@;@@?AA?C?A>><39>6??@@A8@A@BBBBBDD?@@<@A?BAAA=@@A@@3@@AADG?CGE>BBC?AA@E@EACCC@C@BABAAA=A?BC@CBBBBC@BBB<@ABCECBBB?AA@<?AAAAB=A=A;??9?<@@@AA>>9>AAA=B@BBAAABBBBBBB;?;3;3:<<9@@AA=???5;5;;5;==><<<<<1<<9<;A?>>>=<<===9<>=BBA8?B@@AAA6>>@>@7@==8
@N9IO0:00948:06039
TACGGAGGGAGCAAGCGTTGTTCGGAATTACTGGGCGTAAAGGGCGCGTAGGCGGCCTGCTAAGTCGAACGTGAAATCCCTGGGCTCAACCCAGGAACTGCGTCCGATACTGGCAGGCTTGAATCCGGGAGAGGGATGCGGAATTCCAGGTGTAGCGGTGAAATGCGTAGATATCTGGAGGAACACCGGTGGCGAAAGGCGGCAATCCTGGACCGGTATTGACGCTGACGGCGCGTGAAAAGCCAGGGGGAGACAAACGG
+
BBBB=?>>::;9C7;;BB@CB?CBAF@B999@@@8??;::0;B<DBCGCB@;00,0:==@AA>AA@<;6;@@AAA<ABB;AAC>BCCF>BB;;;59;>@000<>300/>>@@=?;;?AA?BB?BB5<;0;9955)5555<7=.615.9555555555444/;3;//-6-////443/)//175///)/)//375//)/2//)//)//245.54.4.49>:@>><=<==56./99///9;;+//)/////$5555<<)555
@N9IO0:00949:06025
TACGTAGGGTGCGAGCGTTAATCGGAATTACTGGGCGTAAAGCGTGCGCAGGCGGCGCCGCAAGTCGAGTGTGAAATCCCCGAGCTTAACTTGGGAATTGCGCTCGAAACTACGGTGCTGGAGTGTGGCAGAGGGAGGTGGAATTCCACGTGTAGCGGTGAAATGCGTAGAGATGATGGAGGAACACCGATGGCGAAGGCAGCCTCCTGGGCCAACACTGACGCTCATGCACGAAAGCGTGGGGAGCAAACAG
+
DC@@@CCC>BCCCA@?996:?AAA<@<@=AAAAA9:;;@@9?BBBA@@=00+00*0>A=???9=<<977;<;???98999(8=<:813-3:5;?9?9?9:@A<88=BB=A:9:829A=77-73377<;?@?>=>89739=9=<A=@=@>>?@A>?8=88??B::34<<;>37373338,33.3.5;;7<<<>9?@><=*0///)/649::2:6;4=9>883=444438333444<4<>>7733&389:?2===
@N9IO0:00956:06045
TACGGAGGGGGCAAGCGTTGTTCGGAATTACTGGGCGTAAAGCGAGTGTAGGTGGTTGTCATAGTCAGGCGTGAAAGCCTTGAGCTCAACTCAAGAAATGCGCTTGATACTGGGCAGCTAGAGGACCGGAGAGGATAGTGGAATTCCCAGTGTAGTGGTGAAATACGTAGAGATTGGAAGAACACCAGTGGCGAAGGCGGCTATCTGGACGGTTTCTGACACTAAGACTCGAAAGCGTGGGGAGCAAACAG
+
AABB?BCCCC1CD@CCAA>AB?AA=A5:5:@@?@:@@@?B<AAAAACCCFG?>><>9><???AAAABB@BBBBCC:>>@C>@AB@>??=A>77.3>A8999@@A499>??==<588688575>8=;7>9@@@A:>>B???<A39199(28669667716ACD<A:89?@>>:<<)/)/)/5/3782;;78258;9>:>?::;=555A6<8;9@@2:///::/8/388///888099>=>BA5?=>=<3;:;
@N9IO0:00959:06024
TACAGAGGGTGCAAGCGTTAATCGGATTTACTGGGCGTAAAGCGTGCGTAGGCGGTTCAGTATGTCGGTCGTGAAATCCCCGGGCTTAACCTGGGAACTGCGGCCGAAACTGCTGGGCTTGAGTGTGGTAGAGGGCGGTGGAATTCCGGGTGTAGCGGTGAAATGCGTAGAGATCCGGAGGAACATCAATGGCGAAGGCAGCCGCCTGGGCCACAACTGACGCTGAGGTACGAAAGCGTGGGGAGCAAACAGG
+
CCCCB@@@:?@?A=ABAA>A@A@@=@BB=BBCCF=@ABCD=DDCBCBBBAA>AC@CACCDDCCAABA>AABABBB<@@CC8@@<@B?B?A=AAA<@?ABBCB<@>@AA:@A=?988*9>;?>?A@@?9??@A@A;@@<>=9@5;5:=@@;BEBCBBB?BBBA<BBBAAA@@@:;;?B?BG@C@BBBBC@BC@DCDAH@CBBB=AB=@CC;A?ABB?@A@CEIAAA;;5;;@@BC=B;<<BED:BABCB;B@B>
@N9IO0:00921:06083
TACAGAGGGTGCGAGCGTTAATCGGAATTACTGGGCGTAAAGCGCGCGTAGGCGGCTTTGCAAGCCGGATGTGAAATCCCCGGGCTTAACCTGGGAACTGCATTCGGGACTGCATTGCTAGAGTATGGGAGAGGGAAGTGGAATTTCAGGTGTAGCGGTGAAATGCGTAGATATCTGAAGGAACATCAGTGGCGAAAGCGACTTCCTGGACCAATACTGACGCTCATGTGCGAAAGCGTGGGAGCAAACAGG
+
ABCBBBCD=@@BB?<<:;5;5;@?9@?A=A@?@=6=@:99.:;;;@AC@AA@@A<A@@8@BB?CC=@=@@AA@>>58888-8B*..(.(-3555163:;;;@@?BCC<@A:;;@@5:<BBBCBAAAAA=A=CCD<A599;284@A;>>>=?=?@@@@=@@CC>CBBBACBAA@:::BB?B?B>BBBBBABA=;;;;0;@AA?@;@;9949B=A@CCAAABBDABCDB;;;BCBF=@AA;;;09::;:.99:;
@N9IO0:00923:06081
TACGTAGGGTGCGAGCGTTAATCGGAATTACTGGGCGTAAAGTGTGCGCAGGTGGCCGCGCAAGTCGAGTGTGAAATCCCCGGGCTTAACTTGGGAATTGCGCTCGAAACTACGTGGCTCGAGTGTGGCAGAGGAAGGTGGAATTCCACGTGTAGCGGTGAAATGCGTAGAGATGTGGAGGAACACCGATGGCGAAGGCAGCCTTCTGGGCTAACACTGACACTCATGCACGAAAGCGTGGGGAGCAAACAGG
+
A@AAA;;;0;@@@@B@@@>A>AAB?CAC?BC@@@9??>>@9@AAACACC::8:A?A<B?988:9;;88=@=>@BB=BBBB:BE:??<>8<=3::298<3:=>97378818>=9@0/)09@>933:AA>A>:;;4:4;4:;5A?C?B?@@@@@>@ABA?BCCF@AABB>??AAA???A2996:49A@<BBCD?BBC@C?AAAA?A?AAAB;AAA?A@@@@A@AAACCAAACDBBB=A;;;<;;.;;;;B=BBA>
@N9IO0:00946:06066
TACGGAGGGGGCTAGCGTTGTTCGGAATTACTGGGCGTAAAGCGTACGTAGGCGGCTTTGTAAGTTAGAGGTGAAAGCCCGGGGCTCAACCCCGGAATTGCCTTTAAGACTGCATCGCTTGAATCGCGGAGAGGTGAGTGGAATTCCGAGTGTAGAGGTGAAATTCGTAGATATTCGGAAGAACACCAGTGGCGAAGGCGGCTCACTGGACGCGTATTGACGCTGAGGTACGAAAGCGTGGGGAGCAAACAG
+
CBDB<>>>>>0@CDCCBB>BB@B@;@294;@?@B=BCBCF?CBA@BBBA>><>?9??C<BAB?BF?BAAA@BBBC<@?@:?=>1?@A@=@@@5>*.,.).-6:?2?:?::7557?<?=?799?BBCCC@BBBA>@??@?@<@8?:?:??@ABBBBAA>AAAA9A<?????ABC@:;:+/)/;177>:>A;;6;>A;@<@A====@>>>;>BBAACAA=??????BBB>@@@9992:A@@@BB9BB@AA8@@@
@N9IO0:00946:06071
TACGAAGGGGGCTAGCGTTGTTCGGAATTACTGGGCTAAAGCGCGCGCAGGTGGTTCTTCAAGTCAGGGGTGAAAGCCCAGAGCTCAACTCTGGAATTGCCTTTGAAACTGTAGAACTTGGGTATGGGAGAGGTGAGTGGAATTCCGAGTGTAGAGGTGAAATTCGTAGATATTCGGAAGAACACCAGTGGCGAAGGCGGCTCACTGGCCCATTACCGACACTCAGGCGCGACAGCGTGGGGAGCAAACAGG
+
BABAA<@CBC5DCCCBCB?BD@CB@C9:6;@@?@;@BB@>BBCCCBBB??=:;6:=>>??@=@BBBCDD;DCCC>CCE>ABAAABBC?CCAAA@D@C999;??8?CC:??AAB??<?B?BE>BBAAA<AA@B?ABBCAB=B@?:>:>??????@@@<@@@>6?:9:7556=;;8<<8=8;<39;:4:;:;5;??:>:;;4;::::881;B=BB@BB@CCBBBEBBB@@@AAAA@A@CCCCC7;;AAA8ABB?
@N9IO0:00922:06129
TACGTAGGGTGCGAGCGTTAATCGGAATTACTGGGCGTAAAGCGTGCGCAGGCGGTTCGTTAAGTTCGATGTGAAAGCCCCGGGCTCAACCTGGGAATGGCATTGAAAACTGGCGGGCTTGAGTCTGGCAGAGGGGGGTGGAATTCCGCGGTGTAGCAGTGAAATGCGTAGAGATGCGGAGGAACACCGATGGCGAAGGCAGCCCCTGGGCCAAGCACTGACGCTCAGGCACGAAAGCGTGGGGAGCAAACAGG
+
ICABA@@C7;;ADBAA@@494<<C;B=B>BBDDC=CBBBB>BCCCBBAA;;27819>AAC?B@BC?BBBAAA@@A<A@==/@;5::CC=A<@A@;A4887@CH=AACC5<30(///(//(.33/..2+222588888$7:98-7,506692<687:2222;FF;ABBB==:://.66:-5517.<<=8>@@@<>==583984499*488(4.478<94339:::883304=ABCC<AA@9999*7<??D>BAB?
@N9IO0:00925:06121
TACGTAGGGTGCAAGCGTTAATCGGAATTACTGGGCGTAAAGCGTGCGCAGGCGGTTTCGTAAGTCTGTCGTGAAATCCCCGGGCTTAACCTGGGAATGGCGATGGAGACTGCGAGGCTAGAGTTTGGCAGAGGGGGGTAGAATTCCACGTGTAGCAGTGGAAATGCGTAGAGATGTGGAGGAACACCGATGGCGAAGGCAGCCCCCTGGGTCAAAACTGACGCTCATGACACGAAAGCGTGGGGAGCAAACAG
+
CCBCBCBB=@@@B=AAAA>B;;;@:A+0)/===><BBBFD=CA@ACA@>?@;=@;?B=BCCD?BBBBBAAAA???5>BDF:BB=BB8=8=7<AB9A<9839A<@A=BCABBAA>?85<;=A?79;-;:??=<9CCAC'>=AB:>486>=77888>:::22-5=022255586652225/56288>>>9>=;;5;;::>;?===?@@.<=K7;;?DD6AAA;;;@555555577555-555;>AA/;;;;:.:<;
@N9IO0:00926:06139
TACAGAGGTCCCAAGCGTTGTTCGGATTCACTGGGCGTAAAGGGTGCGTAGGCGGTCGGGTAAGTCTGACGTGAAATCTTCAAGCTCAACTTGGAAACTGCGTCGGATACTATTCGGCTAGAGGAATGGAGGGGAGACTGGAATACTTGGTGTAGCAGTGAAATGCGTAGATATCAAGTGGAACACCAGTGGCGAAGGCGAGTCTCTGGACATTTCCTGACGCTGAGGCACGAAAGCCAGGGGAGCAAACGGG
+
BCD;;:C?BCC0;49;99;@A@CB@@?=?AAABB<AAAAA<AC<AA@@@AA<@?=@AAA<AC@CCBBBBBA@9;:7;AC=999:BCEC?BAACADD>BBBCCBBB@CCCCCBA<;;5;C@@AA?A?::99CCC8BB@@@C>@=AA@@=@6:;AAB;:9?@@><?@ABCBAA88999.4<=:@<ABB?A0003700)/5:@@ABGAAAC8@?833/35;AAA@B;::;:>A>;:918=387::&74=@A;AAC=
@N9IO0:00926:06159
TACGTAGGGTGCGAGCGTTAATCGGAATTACTGGGCGTAAAGTGTGCGCAGGTGGCCGCGCAAGTCGAGTGTGAAATCCCCGAGCTTAACTTGGGAATTGCGCTCGAAACTACGTGGCTCGAGTGTGGCAGAGGAAGGTGGAATTCCACGTGTAGCGGTGAAATGCGTAGAGATGTGGAGGAACACCGATGGCGAAGGCAGCCTTCTGGGCCAACACTGACGCTCATGCACGAAAGCGTGGGGAGCAAACAGG
+
BCBBBBBB=@@@AAB?>?<?<?AC?C@B@CBBAD=AB@BE<@@@@A;;:CC?CC>A>ABBBB@BBA>>>?@@@@B<BBBB1>>@=><@8>=:>A<A=A;???@??BBB=A??????;@@@@???BBB@AAAB?<>*0+00(/3@395??:@:::@:@<ABCC>BCCCBBBB??=?=<8<<2:29:@<ABCD?BBC?A=B@;;6:=??@A9?9?8=>=@??A@?<::9::<944<4@@AA@AA6???CC>AAA;
@N9IO0:00928:06110
TACGTAGGGTGCGAGCGTTAATCGGAATTACTGGGCGTAAAGTGTGCGCAGGCGGCGCTGCAAGTCGAGTGTGAAATCCCCGAGCTTAACTTGGGAATTGCGCTCGAAACTACGGCGCTGGAGTATGGCAGAGGAAGGTGGAATTCCACGTGTAGCGGTGAAATGCGTAGAGATGTGGAGGAACACCGATGGCGAAGGCAGCCTTCTGGGCCAATACTGACGCTCATGCACGAAAAGCGTGGGGAGCAAACAGG
+
CEBBBBBB=A@@@@@A@B@B@BCD>B>B?AAABA9A@@=@9@@@@BBBA?>9>=9>@B9::E@BBA@A@??>AAB=BBCC9@???A?B?BB@BB=B?B7::BAAACCC=BBCCC?BBABB>???AAA>BBB@=;>)0+00(/495:8?ACBA?:B:@;AAAB<?><;<@@>?<?@<<6:6393<???AA@B=??C?B?CBAA>A?BAAC8?:?:?@@@@@@?:99<977<<7777&777;7AB5747CC<CBA:
@N9IO0:00942:06120
GACGAAGGGGGCTAGCGTTGTTCGGAATTACTGGGCGTAAAGCGCGTGTAGGCGGTTATCCAAGTCGGGTGTGAAAGCCTTGAGCTCAACTCAAGAAATGCACTCGGTACTGGGTGACTAGAGGACCGGAGAGGATAGTGGAATTCCCAGTGTAGTGGTGAAATACGTAGAGATTGGGAAGAACACCAGTGGCGAAGGCGGCTATCTGGACGGTTTCTGACGCTAAGACGCGAAAAGCGTGGGGAGCAAACAGG
+
;;F;;9;CCC5CCAABCM@CB?CDGG?A?AAABA;@@@AA:@@AABCCC??<?@?C=AAA497:BAAC>@@@@@A0;;:@@B<<;AB@<@A@@=ABD=CCCBAA@A=@;::BA=BB???=@;;6;A>A?CB@A=@A:::B>C;@<@A9@A@@@?@@B>@@CD=B;9::;9AB:9.99)57>>.99@<?@B>;>>@2949949=?@?@?<AAA5;;0;CBAB;;;C=@AAA<<;;;-<>>@=@B6:99CC>CDD@
@N9IO0:00943:06127
TACAGAGGGTGCGAGCGTTAATCGGAATTACTGGGCGTAAAGCGCGCGTAGGTGGCTTGTTAAGTCGGTTGTGAAAGCCCTGGGCTTAACCTGGGAATTGCATTCGATACTGGCAGGCTAGAGTGTGGTAGAGGGAAGTGGAATTCCCGGTGTAGCGGTGAAATGCGTAGATATCGGGAGGAACACCAGTGGCGAAGGCGGCTTCCTGGACCAACACTGACACTGAGGTGCGAAAGCGTGGGGAGCAAACAGG
+
DDBBB9:;/;;9@=?:;;@B?@;;4::@:@@@@A7:98:@9?@DDDABA;;5;@<;;49A@B?BA?@@C@BB;::5::@;AAB<A@;@=A:=??.:4:294445;@<<<::8:;9;6;BAAA@;;;B?BAAAAA/;4<:@=@9=299,9;=<<=<00*////(/:::<<<<<=;;;?6<@>B>AAA>@@AA?B@@=A=A<800*0*/57;:.61665==<<<99:??299:;9@6A:99CDD9B<;=@<97;5
@N9IO0:00944:06143
GACAGAGGGTGCAAACGTTGTTCGGAATTACTGGGCGTAAAGCGCGTGTAGGCGGCTATGCAAGTCGGATGTGAAAGCCCTCGGCTCAACCGGGGAAGTGCACCCGAAACTGCAAAGCTAGAGTCTCGGAGAGGATCGTGGAATTCTCGGTGTAGAGGTGAAATTCGTAGATATCGAGAGGAACACCGGTGGCGAAGGCGGCGATCTGGACGATGACTGACGCTGAGACGCGAAAGCGTGGGGAGCAAACAG
+
BCCABACF?BBBCB=AAA<???AA?B494:BABC>BCBDF=A@AAC@@@CCAEC?BBBCCJG:CCAA5;66;B=>4;;;6;==:==?@7;5:::.::><;A<<<6C>D7FAAACG8CCCBBBBBAB;;9;BCC@DBBB@@?@@B?BBBB?BBBCC?@=???B<B?BBB>?>BA@AABBBB?B?>>=5<979.:BB=B@AA=@99:>==8=?;;;@@CC88:89:;;;;;==;;:6:AA>D==-557:5.456
@N9IO0:00945:06131
TACGTAGGGTGCGAGCGTTAATCGGAATTACTGGGCGTAAAGCGTGCGCAGGCGGTTCGCCGTGTCCTGTGTGAAAGCCCCGGGCTCAACCTGGGAATGGCATGGGAAACTGGCGGGCTGGAGTGGTGGCAGAGGGGGGTGGAATTCCGGCGGTGTAGCAGTGAAATGCGTAGAGATGCGGAGGAACACCGATGGCGAAGGCAGCCCCCTGGGCCAACACTGACGCCTCGAGGCACGAAAGCGTGGGGAGCAA
+
CCBBBCCC>BBCCCBB@@;?;???=A6:9;AAAC>AA???:?AAABAAA??<?B>A<@@A=AB:::>AA???@==500/0*00*//66063888188BA;BA87818A6>>>:==949=<79://)/<68:;??@@@A(==;A17184:5;;5;<>=;7877=>>6865;89=B;:<>@?9;;5;5;:::?===<???;?8==;;;;<+;<A5=8:*///.77>;>395255+25:;9;/7;=6566&22888
@N9IO0:00949:06132
TACAGAGGGTGCGAGCGTTAATCGGAATTACTGGGCGTAAAGCGCACGTAGGTGGCGAACGTAAGTCGGGTGTGAAAGCCCCGGGCTCAACCTGGGAATTGCATTCGAGACTGCATTGCTGGAGTACGGAAGAGGAGGGCGGAATTCCCGGTGTAGCGGTGAAATGCGTAGATATCGGGAGGAACATCAGTGGCGAAGGCGGCCCTCTGGTCCAGTACTGACACTCAAGTGCGAAAAGCGTGGGGAGCAAAACAGG
+
BBDC>:::6;;@ADDBBA595:;;>B?B?BBBBD=ABCCD<AAAAADBBB?;=<+000+0<;?::95=A2==9977*37<<*88-370/17168:(/)/38878.44444::?;AA9??@@:=:999:4929<<496>5AA8?4929:)4.595@>>=<5555)554;==;;;::555)55.5.44445;::.55:5:494.44)/7--(--(----/955/777//)/98-////&//55555&595555&4443
@N9IO0:00958:06144
TACAGAGGGTGCGAGCGTTAATCGGAATTACTGGGCGTAAAGCGCACGTAGGTGGCGACGTAAGTCGGGTGTGAAAGCCCCGGGCTCAACCTGGGAATTGCATTCGAGACTGCATTGCTGGAGTACGGAAGAGGAGGGCGGAATTCCCGGTGTAGCGGTGAAATGCGTAGATATCGGGAGGAACATCAGTGGCGAAGGCGGCCCTCTGGTCCAGTACTGACACTCAAGTGCGAAAGCGTGGGGAGCAAACAGG
+
CCCBABGD>@@?BBB899?B?BBD@C?A?BAA@D=???AA:@:;:A@@@BB<@@@CCBBCDD@BCCCC>CCCCCA7:9@@6@A:???C@F?AAD>B?B=@@B@=B:;;;AABBBA?>?9949<@@AA?B=BBB?@@C?BB@B?B?BB=B?CBBBB::::CCC>CBBC@@@B;;;@@A8@@9A;?@@@@;:;?AACBF>BB>BB=BCCC?ABBBAAC;;::9=>>:;69>>@@?@<ABBBAEE;;;;BB=BCB@
@N9IO0:00933:06208
TACGGAGGGCGCAAGCGTTGTTCGGAATACTGGGCGTAAAGCGCGTGTAGGCGGTCTGGCAAGTCGGTTGTGAAATCCCCGGGCTCAACCCGGGAACTGCATCCGAAACTTCCAGGCTAGAGTTTCGGAGAGGAAGGCAGAATTCCCAATGTAGGGGTGAAATCCGTAGATATTGGGAGGAATACCAGTGGCGAAGGCGGCCTTCTGGACGATGACTGACGCTGAGACGCGAAAGCGTGGGGAGCAAACAGG
+
CCCC>BBF>A@AB?@?@@?BB@CC?C6:;A@@A8;;:BB=BECCCBBBBB@AA>AAC@<@@<?>>?<A=99799(3377+79(3333,3;5<?8>9?555::>:;AA<BA?A?BB?BBB@;;;B9BB>BBCGADAEABB;;5;<@@8?=;56<<==.<::908:5::@@A?>?383(7;1749BB@CDCC@BCC@B@@A=@?B=BAC>A@000>@@:9;:;BCCDCCCAAA@@:@9:;BBB8CCCCC>BBB=
@N9IO0:00938:06161
TACGGAGGGGGCTAGCGTTGTTCGGAATTACTGGGCGTAAAGCGCACGTAGGCGGCTTTGTAAGTTAGAGGTGAAAGCCCAGGGCTCAACCCTGGAATTGCCTTTAAGACTGCATCGCTTGAACATCGGAGAGGTAAGTGGAATTCCGAGTGTAGAGGTGAAATTCGTAGATATTCGGAAGAACACCAGTGGCGAAGGCGACTTACTGGACGATTGTTGACGCTGAGGTGCGAAAGCGTGGGGAGCAAACAGG
+
ABCB@BBFEF2CCGDCAA=BB<@@?CALACCCCC=@@@@@:>?<?@:9;@@=@C@BBB=B@B>BB8;;BB?BAAA88:A9???:?A<B9B=5?A8:888<=9=B6B9>?@;773555?C>@@9A=EED455@?7@C=?>B=A>A=@<@?=;;?B999;9333(3177888=@;;068(/(.7055=//5773676)/(.///6-55>72;55:9/55,222227:5505?==>A5<==5522&22578.9>?7
@N9IO0:00941:06178
TACGTAGGGTGCGAGCGTTAATCGGAATTACTGGGCGTAAAGCGTGCGCAGGCGGTTTTGTAAGTCAGATGTGAAATCCCCGGGCTTAACCTGGGAACTGCGTTTGAAACTGCAAGGCTAGAGTGTAGCAGAGGGGGGTGGAATTCCACGTGTAGCAGGTGAAATGCGTAGAGATGTGGAGGAACACCGATGGCGAAGGCAGCCCCCTGGGCTAACACTGACGCCT
+
CCBBBCDD>9:9CCB@@?@D<@@<9=+0)0000<8??@CD=A@@@@@@>=<9=>9>BB9A@C@99:AA@;<8@::3:@;:1C>5887<6<7CCC8?1:0@66;A0//;0/0@=B=B;@@@:98?:?>>7797<<;<;&;;571868;89>5>::9<5606::9375522::?<=:77>1;:/9/56=4==:;2:;?=B855:;;;;*55;08;?298557797943
@N9IO0:00948:06177
AACGTAGGAGGCAAGCGTTATCCGGATTTACTGGGCGTAAAGCGCGTGCAGGTGGTTAAGTAAGTCGTGCGTGAAAGCGCTCTGCTCAACAGGGCGAGGGCGGGCGAGACTGCTGAACTAGAGCAAGATAGAGGCAAGTGGAATTCCGGGTGTAGTGGTGAAATGCGTAGAGATCCGGAGGAATACCAGTGGCGAAGGCGGCTTGCTGGGTCTTAGCTGACACTCAGACGCGAAAAGCATGGGGAGCGAACGG
+
D<IAA@B>;;5;A.5;@??BBB@C@BA?7CB@@@8;9;<>3:>DFCBBCBD???9@3:09;=:?:44:<??@@=A4>844<;<AB;;=6;883(38::>8BCF?CAA@@@??BCBB:;;BCC@AAACBABA<<5;B=AAA9=29.98@=6>===BCC?BBBB<AAAA@@BAA;555:5:<7@7?@@=??;@:;99698?@=;<7:>??@9???799BBBCA@AA@AAAA@@3833&39>9;==1438>A8<<=
@N9IO0:00955:06176
TACAGAGGGTGCAAGCGTTAATCGGATTTACTGGGCGTAAAGCGTGTGTAGGTGGCCGCGTAAGTCGGTTGTGAAATCCCTGGGCTTAACCTGGGAATTGCAGTCGATACTGCGTGGCTCGAGTTCGGTAGAGGACGGCAGAATTCTCGGTGTAGCGGTGAAATGCGTAGATATCGAGAGGAATACCGATGGCGAAGGCAACCGTCTGGGCCTGAACTGACACTGTGACACGAAAGCGTGGGGAGCAAACAG
+
CCCCCCCC<BB>=6<=985:;@BD@CCD=CCBBB<A@@@@;@AA@?@BBBB@CF@C@CCCCC@CBBC@C>AA@@@<@CC;AA@6<<;@<@?BBE>C@C?ABBAA@??;CCCB???B?ABBB===9==7>?99:8=;A?B8886:5:;8848;<@@9;6:59>5???<<B@@@B@9::::;8=8;@A??@?B?BAB>@???8=4=337@?+8,333,33=====4438889333;(3397777&228;;3333
@N9IO0:00957:06207
CACGTAGGGGCCGAGCGTTGTCCGGAGTTACTGGGCGTAAAGGGCGCGCAGGCGCCCGGCACATCGGTGGTGAAAGCCCCGGGCTTAACCCGGGAGGGTCCATCGAGATGGCCGGGCTGGAGGCAGGGTGAGGCCGGTGGAATTCCGGGTGTAGTGGTGAAATGCGTAGAGATCCGGAGGAACACCAGTGGCGCAGGCGGCCGGCTGGACCTGACCTGACGCTGAGGCGCGAAGGCGTGGGGAGCGAACGGG
+
CCCCB?>>>4@;@@;:;B>B@@=@>BAA>A@BBD<?@@BB;@A9A@?AA?@;9:78(35::=>?>B?A?<?8982:@CC;CC=BB?C@CD:>?499;9<C8B@::;=;??<?28=599@3580;A:=-;7596@>A@CC?B9>9<39:,8>988>B>B?>C7=<=>>>;;;8866<1??;?<A@A?B@>?<?@?>><?A8>7<;???9>>;@@@@9?:999@998;6=<><<8>299>?AA9ABCBC?BCE>
@N9IO0:00915:06234
TACGTAGGGTGCGAGCGTTAATCGGAATACTGGGCGTAAAGCGTGCGCAGGCGGTTGTGCAAGACAGATGTGAAATCCCCGGGCTTAAACCTCGGGAACTGCATTTGTGACTGCACGGCTGGAGTGCGGCAGAGGGGGATGGAATTCCGGCGTGTAGCAGTGAAATGCGTAGATATGCGGAGGAACACCGATGGCGAAGGCAATCCCCTGGGCCTGCACTGACGCTCATGCACGAAAGCGTGGGGAGCAAACAGG
+
CBDBBBBB>@@A@@@@A@<@<?@@9A5;;@@==5==;;:)4<=8>@CA><8891:=AAADB=??>?>???>>8?3;=;;+;>389/77(33788<5>5<>///770557CBA@=?;;5:;<)///...(.7858888$2235=)/(/3833/...22255999;-..8879:555556<6<<=A=CEE<<<BC@B@@<@7;;=@BBB2;<;0;9>>CBBBCD;:;@@@;;;BCBAB8A;;;;;;.;A@?@8ABB@
@N9IO0:00924:06249
TACGAAGGGGGCTAGCGTTGCTCGGAATCACTGGGCGTAAAGCGCACGTAGGCGGCTTGTTAAGTCAGGGGTGAAATCCTGGAGCTCAACTCCAGAACTGCCTTTGATACTGGCGAGCTTGAGTCCGGGAGAGGTGAGTGGAACTGCGAGTGTAGAGGTGAAATTCGATAGATATTCGCAAGAACACCAGTGGCGAAGGCGGCTCACTGGCCCGGTACTGACGCTGAGGTGCGAAAGCGTGGGGAGCAAACAGG
+
CCEBA=ACCB2BB;;;BB@BDCCD@C;;;CBBAA<;;;AA9A@@::4@>998:@8@B:BC8C9BB@@:<</@??<4A@7@@19:>?B@?ABB@BBC@B?<?:>;8>;?AA??::89????B?????BA;A;86.269<9;9=;??@@?>>>;;;888:@;<=6<7;-----66568==?B?AB@@@@@DDBB@CDC@D?::9:BBCBBB5;;0;@CAA;@ABDCC:;;ACDCCCC>BBBBGFG9B@@@E=BBA=
@N9IO0:00929:06247
TACGGAGGGAGCTAGCGTTGTTCGGAATTACTGGGCGTAAAGCGCACGTAGGCGGCTATTCAAGTCGGGGGTGAAAGCCCGGGGCTCAACCCCGGAACTGCCCTCGAAACTAGGTAGCTAGAATCTTGGAGAGGCGAGTGGAATTCCGAGTGTAGAGGTGAAATTACGTAGATATTCGGAAGAACACCAGTGGCGAAAGGCGACTCGCTGGACGAAAGTATTGAGCGCTGAGGTGCGAAAGCGTGGGGAGCAAA
+
CC@A<ABC=@@@BBBBBC?CB>@@?B@C@AA@@B=@A@CD=BBAA@?AA::5:949ABA?BC=?>>>>>?1?@AC;@>?*999*9>9939@@2@>B>A=877.7;=>@9AAA?=@B??<A::35999=<;;;=8=<;;::-5-5+2+2578555559055>C7@1625322,,,,(,202(*),222(,,*(,2222'((*,***((((((((((('(,...226(((((((((((,46.5575522&255755
@N9IO0:00936:06232
TACGTAGGGTGCGAGCGTTAATCGGAATACTGGGCGTAAAGCGTGCGCAGGCGGTTTTGTAAGACAGGTGTGAAATCCCCGGGCTTAACCTGGGAACTGCGCTTGTGACTGCAAGACTCGAGTACGGCAGAGGGGGGTAGAAGTTCCACGTGTAGCAGTGAAATGCGTAGAGATGTGGAGGAATACCGATGGCGAAGGCAGCCCCCTGGGTCGATACTGACGCTCATGCACGAAAGCGTGGGGAGCAAACAGG
+
CBBBCBBB<@@@BBBA@@>A>ABB?C;;;BBBC?AA@CE?C@@@>=@?8858A;@CD9BAB?BBBCD@BB?@>F>AAA@5=<,:93@;@<@CE=C@C;::@@A8C=?@???BA?BBBBB@A:49BB?CBBB@AAEE(>;;;,//3;4:.///:99;<<<9;4(488::>>><;ABBB?BC?C=>48-338836//)/066/////$333(3;9::==<<:/0//989558A???:@@@@BBB5<<@AC=B;;5
@N9IO0:00942:06226
TACCCGCAGCACAAGTGGTGGTCATTATTATTGGGCCTAAAGCGTCCGTAGCTGGCTTGTTAGATGCCTGGGTAAATCGAAGCGCTCAACGTTTCGAACTCCGGGTAGACCGGCAAGCTTGGGACCGGGAGAGATGTGAGCTACTCGAGGGGTAGGGGTAAAATCCTGTAATCCTTCGGGGAGGACCAGTGGCGAAGGCGTCACATTAGAACGGCTCCGACAGTGAGGGACGAAGCCCTGGGGCGCAAACCGG
+
@AA@8@B:;;@:A<@BB@BB@ABA@<??;@?<@A<B@CCC=A@CCD@BB@@@@@=@A=@A?AAABBC@CCC<@@@<@AAB?B;;;;AB>A@@B=BBC?@@@?AA=AA@@@>@>@G@BBD=@@9@C=AA<BBBBBBCCCBBBBBBBBB::::5:<<EE;BBCC;DC@CCDD>AA8:7:AAA6A@7::=@A@@9@@@:@<@AAABBBB?CBC@BC?CCC@BBBBBBBAAA:A??@@DDD?@??@5>:::@;@<@;
@N9IO0:00918:06268
TACGTAGGGTCCAAGCGTTAATCGGAATTACTGGGCGTAAAGCGTGCGTAGGCGGTCTCGCAAGTCCGATGTGAAATCCCCGGGCTTAACCTGGGAACTGCGTTGGAAACTATGAGGCTAGAGTGCGGCAGAGGGGGGTGGAATTCCAGGTGTAGCAGTGAAATGCGTAGAGATCTGGAGGAACACCGATGGCGAAGGCAGCCCCCTGGGTTAGCACTGACGCTCATACACGAAAGCGTGGGGAGCAA
+
BCCBBBCB<AC7;5:>;;598=9524<@8>>>?>7>?A@B9@@@;99A@AB@@@:?959=>A=>>>;A@0//:;@4.000)/:)//)/)/18:>4>7?;9:>:5:7:C5A@@@C;;8:@@:::;99?2449499999#447<3925.5;5596>B<>BCBBC=A@BBA;99==.--.(--(-(-680//495:9;5;8=@A@EII1@@C9;9;CCCAAAA000//:;@9;;59>)4498:::*0//::
@N9IO0:00929:06263
TACATAGGCTCCAAGCGTTGTTCGGAATTACTGGGCGTAAAGCGAGTGTAGGCTGTCCGCCAAGTCGATTGTGAAATCTCCCGGCTCAACTGGGAGGGTGCGGTCGAAACTGGCGGACTAGAGTTCGGGAGAGGAGAGTGGAATTCCTGGTGTAGCGGTGAAATGCGTAGATATCAGGAGGAACACCGGCGGTGAAGACGGCTCTCTGGACCGATACTGACGCTGAGACTCGAAAGCGTGGGGAGCAAACAGG
+
ECCCBBB?BCC?B>A998>BC@CC?C8:;;CCCD>@@;:;.<@A@AABBBB=@>=994;A=@@CB@@@@<@?===5:99?A<A?CC@?;?:9:/3<;6;@>?<?@@BB>AA??A@:9A@A;9;B=@DD?@@@B@BBBB@@>A>B?A?AB=@@BAA;;7;BBB>BCBDA@?AA@?@BC?BB;@6;;A=A=;;5;;?;@BCC@CCCBCBB?CC?CCBBBB999@@@@ABAA@AA@@<A@@@CCC<CCCCC=BBB<
@N9IO0:00931:06292
TACGAAGGGGGCTAGCGTTGTTCGGAATTACTGGGCGTAAAGCGCACGTAGGCGGGTTTGTAAGTAGGGGGTGAAATCCCAGAGCTCAACTCTGGAACTGCCTTCTAGACTGCAAGCCTGGAGGTCAGGAGAGGCGAGTGGAATACCGAGTGTAGAGGTGAAATTCGTAGATATTCGGTGGAACACCAGTGGCGAAGGCGACTCGCTGGACTGATACTGACGCTGAGGTGCGAAAGCGTGGGGAGCAAACAGG
+
B@BA?:?BBB2CCCCCDC@@@=BA=B?B?B???@8@@>>@:@ACBB@A@??;>B@:BB=CCCAED@?@??0@A=?9@@@9@AAAABCC>BBBBB?A7>3487B@DB@@BBAA@B=@?9>?9@@=ABBB?BBBB=BBB@@@=D:>>@<>>>==??;;;<>>>C;B;;;;;;>=<<6::>AA=C@BBB?AA@A>@BB@B?BA@ABC@@AB<??BBBBBBBABBB@?>@@;:;;CCC>DA@A@@@7@AAAD=:;;=
@N9IO0:00934:06267
TACGGAGGGTGCGAGCGTTGTCCGGAATCACTGGGCGTAAAGGGCGCGTAGGCGGTTCGTTAAGTCGTTGGTGAAATCCCGGGGCTCAACTCCGGGGCGGCCGGCGAGACTGGCGGGCTCGAGCACGGTAGAGGCAGATGGAATTCCCGGTGTAGCGGTGGAATGCGTAGATATCGGGAAGAACACCAGTGGCGAAGGCGTTCTGCTGGGCCGTTGCTGACGCTGAGGCGCGACAGCGTGGGGAGCAAACAGG
+
CCCC>CBG?CCCCBBBBB@BBB?B?B?A@BBBCF=?@ADD<@?4?@;<ACC?@?=??BAB@C@BCCCC?B?BCCC=BCE=BBB:@?CA4::949::.;B?C?C@BCB?>>@B7ABA9878733333;68773=9>=@ABB?B=A5;;0;5:?>>?CC@BB@C????C999@@>@@@@9@<@@@CBA@B@@@=@DD>B?BEC?BBCBA@@<@=???BCC:::AAA??@?@@@:::@A@@@@?@.;;@BB;CAB=
@N9IO0:00934:06292
TACAGAGGTGGCAAGCGTTGTTCGGAATTACTGGGCGTAAAGGGCGCGTAGGCGGTCTTTTAAGTTCCGTGTGAAATCCCTCGGCTCAACTGGGGAACGGCACGGGAAACTGGAAGGCTTGAGTTCGGGAGAGGGAAGCGGAATTCCGGGTGTAGCGGTGAAATGCGTAGATATCCGGAGGAACACCGGTGGCGAAGGCGGCTTCCTGGACCGACACTGACGCTGAGGCGCGAAAGCTAGGGGAGCAAACGGG
+
DBBBBBA=@A>>>;=9::39?:@@=<7?85;ACC;;;;;;.490455>BCC@@?=;;;:;-439;7=8==<55;;0;;:.9BB9DC;:9;@@BB7B9698@<@;<5<=4:?C:?6:8<;6;;883799.9?@@@4A<;9;;?89<@:A?::55:;9=4===>6:;9=5;;AA@@@6?7;<8B:CBC?C?;;4=97)0)0::00+/487;?@=A@@??@=88883333,3@<;8818@>:;==1=====6==;5
@N9IO0:00940:06308
TACAGAGGGTGCAAGCGTTAATCGGATTTACTGGGCGTAAAGCGTGTGTAGGTGGCTTCCTAAGTCGGTTGTGAAATCCCTGGGCTCAACCTGGGAATTGCAGCCGATACTGGGAAGCTAGAGTTCGGTAGAGGGTGACGGAATTCCCGGTGTAGCGGTGAAATGCGTAGATATCGGGAGGAACATCGATGGCGAAGGCAATCACCTGGGCCTGAACTGACACTGTGACACGAAAGCGTGGGTAGCAAACAGG
+
BCCAA@DF>AB>>9>>>=;?<?@A?;;:6;B?AA<;<;AA=BBBCBBBB@>:00+0/5;6<A<A@BC=CAB;;;@>CCC=CDD=BBBB@C?CCE>C@A>AA???8CB@@@@@>5?;@AAAAABC?AA@BA@;::6;AACD@D@C@CE>CADCCCCCC@CBBB=BBBBAAAAAA@@@A;@A?B?BCBBBBBA@A@@=@?AA?B999@CCG=C?CCC?CCCBBA@@BB::;BB:99,;;CAAB<BBAAAB<AAB@
@N9IO0:00949:06269
TACAGAGGGGGCAAGCGTTGTTCGGAATTACTGGGCGTAAAGGGCGCGTAGGCGGCCTGTTAAGTCGAACGTGAAATCCCCGGGCTCAACCCGGGAATGCGTCCGATACTGGCAGGCTTGAATCCGGGAGAGGGATGTGGAATTCCAGGTGTAGCGGTGAAATGCGTAGATATCTGGAGGAACACCGGTGGCGAAGGCGGCATCCCTGGACCGGTATTGCGCGTGAG
+
CCCAAABBBB2BC=@@AA?@@>@CAB@C?CBBBF>?@@DB=BC>CCBBBBA?9:6:9@@B?B?ABBCC?CBABBB<BBBB;BJ@CBBC?BB<BB=B===<<AMAJBBBC;;7;@@=@A>BB?CCADC>ABBDE>BABCA><=?<B<>>4=>??>>?;@@>:188<<:::==<;;;=4477A;<8>=A?@@;@?=8;539,83333(37177,3.3;;8A8833/333
@N9IO0:00950:06269
TACAGAGGGTGCAAGCGTTGTTCGGAATTATTGGGCGTAAAGCGTATGTAGGCGGTCTCTTAAGTCTGGTGTGAAAGCCCAGGGCTCAACCCTGGAAGTGCACTGGATACTGGGAGACTAGAGGGCTAGAGAGGACAGTGGAATTCCTGGTGTAGGGGTGAAATCCGTAGATATCAGGAGGAACATCGGTGGCGAAGGCGGCTGTCTGGCTAGTTTCTGACGCTGAGATACGAAAGCGTGGGGAGCAAACAGG
+
CCCCCBBB<AAAA<?898<?@=AB=@>@@BDADG=?<889.9=;<=9;;CD?CC@AA@BC=?<??@?D???@@??9?AB=ACC>BBBB@BC<A@8:8;ABBABCC?:<;CCCC<AAB@??@;;;0;?@@@B::6:9AABB>A=@<@=AA?@@@AAAA9;;;D:BB999@<@??>>??7>?9=9??@@A=AA?@@@?A?BC;;;CCDCE@AA@BCC=BBB@A;;;;;9:9B@A@@:@BAABCC:BBBBB=BCC@
@N9IO0:00957:06263
TACGAAGTGGCAAGCGTTGTTCGGATTTACTGGGCGTACAGGGAGCGTAGGCGGTTGGATAAGCCCTCCGTGAAATCTCCAGGCTTAACCTGGAAAGTGCAGAGGGGACTGTTCAGCTAGAGGATGGGAGAGGAGCGCGGAATTCCCGGTGTAGCGGTGAAATGCGTAGAGATCGGGAGGAAGGCCGGTGGCGAAGGCGGCGCTCTGGGAACATTTTCTGACGCTGAGGCTCGAAAAGCGTGGGGAGCAAACAGG
+
@>>00+0/74/5.57;;800*/7569:5:=???984444444)4999:;;59949.5.55<.555)55.56<<>2;///)--055(-(/2//)/:+///:8--,66*,,,,-066356@BBB?BBCB>AABE?@@B;;98A=A;??3>59;>A@CC>B;99)5>>@=B@BBC<555)55.45<7<9<;>>:>;;9;9::)////6///(/393333&333/9/--6--(-/:////&/333333&33:::199>:
@N9IO0:00958:06299
TACGAGTGCCCCGAGCGTTATCCGGAATCATTGGGCGTAAAGGGTGTGTAGGTGGCAGTGTTAGTCGACTGTTAAAACCCGGGGCTTAACCCCGGATGTGCGGTCGAAACGGCACAGCTAGAGGATGCGAGGGATGTATAGAACTCATGGAGTAGGGGTGAAATCCGTTGATATCATGGGGAATACCAAAAGCGAAGGCAGTACATTGGCGCACTCCTGACACTGAGACACGAAAAGCGTGGGTAGCGAATGGG
+
BCDBBB9;:DD;C;;:;;7;AB=B?C=AACD@DB;>>999/3;1:;@@=:95:83999A@@49:@595559?.999'3;1<=:3436:2888*717/////9.4499909:8=<<<555:>>@9>?@A@@AE?CCBCBA@@B?@@;A;;2:?@9999&4?@?9@@<@@@BBBB;;95555'55<>@<@@?2>===9>:=66;A=9804.4=??=@@:>:==??@;;9:::;4444&4::B=>5=;5;:B=@<=6
@N9IO0:00963:06266
TACGTATGGTGCAAGCGTTGTTCGGATTTACTGGGCGTAAAGAGTGCGCGGGCGGATCATTAAGTCAGGTGTGAAATCTTCGGGCTCAACCCGAAGTCTGCACTTGAAACTAATGATCTGGAGTCTTGGAGAGGCAGGCAGAATTCCTGGTGTAGCGGTGAAATGCGTAGATATCAGGAGGAATACCAATGGCGAAGGCAGCCTGCTGGACCTGTACTGACGCTCATGCACGAAAAGCGTGGGGAGCAAACAGG
+
CCABACCC?;;;B?BAAA@BC?CB@BCD>CBCED>9::@@9@@@@??A000,00)/669=5>7;<;?;9???<?A8889>@AC>BBBC=>>99939>??@?::93999/::;5;;:AB@@<<;;;;<@?BCCB?BCD@BB@@>@?B@@?;:::??AC@DCCD><;;D@@@@BBBBDE@BB@B?BCF?B9:9@9::@C@ABCC@CBAAB;@@=@@AABA@@;9:=::4>>555555&59;5555&556>@8E@@<
@N9IO0:00916:06312
TACGTAGGGTGCGAGCGTTAATCGGAATTACTGGGCGTAAAGCGTGCGCAGGCGGCCTCTTAAGACAGGTGTGAAATCCCCGGGCTTAACCTGGGAATGGCGCTTGTGACTGGGGGGCTTGGAGTGCGGAAGAGGGAGATGGAATTCCTGGTGTAGCAGTGAAATGCGTAGAGATCAGGAGGAACACCGATGGCGAAGGCAGTCTCCTGGGCCAGCACTGACGCTCATGCACGAAAGCGTGGGGAGCAAACAGG
+
CBBBCCCD=BBACCBBBB?B>??A?B<?=@C@AA=AA?BE@DBBA>>?>;;900+0:=89:@:@AAAA>ABAAAB>BB@@5?=6@A4:4;>;;;095::5?@B>;>>;;:>>>>>>%<A@B9::A@:958<<7:8/3>;88-3-7;</796>?>8<885A?=@79838887773334838>29259929;==299:5:5:<97///)/;;.74;665;;:////7///5555555)5<<>@@A2@<;;D=@A@=
@N9IO0:00917:06347
TACGGAGGGGGCCAGCGTTGCTCGGAATTATTGGGCGTAAAGGGCGCGTAGGCGGTCGGGTAAGTCTGATGTGAAATCCCATGGCTTAACCATGGAATTGCATCTTATACTGCTCGACTAGAGTCTGGGAGAGGGAAGTGGAATTCCCGGTGTAGCGGTGAAATGCGTAGATATCGGGAGGAACACCAGTGGCGAAGGCGGCTTCCTGGACCAGTACTGACGCTGAGGCGCGAAAAGCTAGGGGAGCAAACA
+
CCBB@BCDDD1C=@@@A@<:@AA@7;:C<997;@;@BBCD>BB=ADA@A>?;895:=?B5BA@BA?@ABBBBBBC;???9@CE8;:>A>A@ELD?B?C9<@<@BB@BCDCBBBDBDBB@AA;;;:9C>3=>9;:49=ABA=A6;6;A=A@CDA@;;;@B@>@9@@@@AAAA@@@AAA<AB?C@BCC@BCCCIE;==;?BB@CGAD=@B=;;7;AABBA@ABCCBAAA=;;;;;;;*;===:D@9;666>2:4
@N9IO0:00922:06342
AACCAGCACCTCAAGTGGTCAGGATGATTATTGGGCCTAAAGCATCCGTAGCTCGTTTTGTAAGTTTTCGGTTAAATCCATGCGCTTAACGTATGGGCTGCCGGGAATACTGCATAACTAGGAAGTGGGAGAGGTAGACGGTACTCGGTAGGAAGGGGTAAAATCCTTTGATCTATTGATGACCACCTGTGGCGAAGGCGGTCTACCAGAACACGTTCGACGGTGAGGGATGAAAGCTGGGGGAGCAAACCGG
+
A3?99599=9=5949BC@CBBC?;;:>@4::;@C5@;@@@0//>??488999ABABBB5::A?BBCF:BB?A?BB;@@>AA@@@@D@J?BBCCCCC?BBBB6::.;=@AAABCB;;6;;;;?B>@@GE<AB;;8;BBAAB>@@@???>===-0-0>>.?:::/:<7?:8:A??>@@=>;;555.9=4=<49.555.9.9A=A999<5444.49999;?;>?>7==89:24448;08888888'889;;4<8<8
@N9IO0:00926:06329
TACGTAGGGTGCGAGCGTTAATCGGAATTACTGGGCGTAAAGTGTGCGCAGGTGGCCTCGCAAGTCGAGTGTGAAATCCCCGGGCTTAACTTGGGAATTGCGCTCGAAACTACGGGGCTCGAGTGTGGCAGAGGGAGGTGGAATTCCACGTGTAGCGGTGAAATGCGTAGAGATGTGGAGGAACACCAATGGCGAAGGCAGCCTCCTGGGCCAACACTGACGCTCATGCCACGAAAAGGCCGTGGGGGAGCAAAACAGG
+
CCBCBCBB=@@@BBB@??@C@CBA>B?C@CCCCC>ABBBB:@A??A>A@9837<6<;@?@??9>??@??>??AAA59778+9=5==/847C>DD<A<?37:9739;;818@BBBCC:BCCBBA===959/////(/3.35.5469>;@>;:99;;AA?BABB:;;BAACCCCB@@><:;;-7-794.45::5;;<7:.4445.55.599/9)/)//756/////857//)///---&-(/)//////$/49999+5555
@N9IO0:00934:06319
TACGAAGGGTGCAAACGTTGCTCGGAATCATTGGGCGTAAAGCGCACGTAGGCGGCTTCGCAAGTCGGATGTGAAATCCCTCGGCTCAACCAAGGACGTGCATCCGAAACTGCGGGGCTTGAGTACAGAAGAGGATCGCGGAATTCCCGGTGTAGAGGTGAAATTCGTAGATATCGGGAGGAACACCAGTGGCGAAGGCGGCGATCTGGGCTGATACTGACGCTGAGGTGCGAAAGCGTGGGGAGCAAACAGG
+
CC@;94;D<BBBAA<:;;@ABBBC@C;<<CC?CC>???CC:??@@BBBBBB?A@8;<8;<<A6::;;69>@=ABC5@@?9>:94;<BC<FAG@B@DAA@A@????BBC>B::9CCB6@?<?@A>@AA@A=@BB?CCBB>@<?;?<?B<B?BBAAA??;?CAA<AAA@@AAA@AAABB>::9;?BBC>A:;;=@@?<@?A@=@@???;;;0;BCBBCCBBDCCCB???=@>>:99.9999=??5????D>B@@=
@N9IO0:00937:06332
TACGAAGGGTGCAAGCGTTAATCGGAATTACTGGGCGTAAAGCGCGCGTAGGTGGTTCAGCAAGTTGGAGGTGAAATCCCCGGGCTCAACCTGGGAACTGCCTCCAAAACTACTGAGCTAGAGTACGGTAGAGGGTGGTGGAATTTCCTGTGTAGCGGTGAAATGCGTAGATATAGGAAGGAACACCAGTGGCGAAGGCGACCACCTGGACTGATACTGACACTGGAGGTGCGAAAGCGTGGGGAGCAAACGG
+
BBDBA=AC<A@;;5;@@@5;5;?>.:4:?BA@@A999;:<5==:@@@@BBB@BB>A<;;5656;<6A7;>>BBLK=AAEL<CD=AA@A?C@BBB=B7;:::<@A?BDD9??@:9887:?@A>@?:;:<@@@@@@9@C=A@@D;@@.939::>@@@AA=@;99,9?=<<@@????>@3;6;=@>AAD@CBBB@BBA;?<@@@A8::=AA???>=9-,,,,*****,(-73979444)4334888+888:=4:;<
@N9IO0:00919:06396
TACGTAGGGGGCAAGCGTTGTCCGGATTTATTGGGCGTAAAGAGCGTGTAGGCGCCGCACAGGTCCGTTGTGAAAACTGGAGGCTTAAACCTTCAGACGTCGATGGAAACCGTGCGGCTAGAGTCCGGAAGAGGAGAGTGGAATTCCTGGTGTAGCGGTGAAATGCGCAGATATCAGGAAGAACACCCGTGGCTAAGGCGGCTCTCTAGTACGGTACTGACGCTGAGACGCGAAAAGCGTGGGGAGCGAACAGG
+
CCCCCBBBBB2BC?B@@???CA;D;BBB>BB=?A<A@@AC:ABC?@@CB?>9>?>445<AA@>BB<??398<8<;.8?@6BB?DC/33,36;5:AAA=3333333177.5.5555937:;558;;4929<AAA<A@=<=<18+6.516>5;=<9922,28>>9@A@A885??>82272627<6?BAA5;8:5:??<A;9:372525357./.3).2=BA;8;9955222228888+2226577.788//+/8;5
@N9IO0:00924:06372
TACGTAGGGTCCAAGCGTTAATCGGAATTACTGGGCGTAAAGCGTGCGTAGGCGGTCTCGCAAGTCCGATGTGAAATCCCCGGGCTTAACCTGGGAACTGCGTTGGAAACTATGAGGCTAGAGTGCGGCAGAGGGGGGTGGAATTCCAGGTGTAGCAGTGAAATGCGTAGAGATCTGGAGGAACACCGATGGCGAAGGCAGCCCCCTGGGCTAGCACTGACGCTCATACACGAAAGCGTGGGGAGCAAACAGG
+
CCBB@BBB=@A:>;@@AB?B@CBB@C898:A@?C>AAACF>CBBBBAA@?@:>@;@@@@BBC?CCC@CC9;:BBB7:;;;.4<09>4:3:<@@@;@?B@@;?>5:8@=5<@ABCCC@CBBAAA:;;C?BBBBBCGCD)EC@C>@?@?BB?;:;CCCBCGCCB;;;;BBBAAA;;;<A=AA=@=@BB?BCBB@BBB@@<@A;;;;;*59909@>566@@@A;59?ACCCCC;;;B7;;@>>@A4969?<2;992
@N9IO0:00929:06361
TACGGAGGATCCAAGCGTTATCCGGAATCATTGGGTTTAAAGGGTCCGTAGGCGGTTTTGTAAGTCAGTGGTGAAAGCCCATCGCTCAACGGTGGAACGGCCATTGATACTGCAAGACTTGAATTACTAGGAAGTAACTAGAATATGTAGTGTAGCGGTGAAATGCTTAGATATTACATGGAATACCAATTGCGAAGGCAGGTTACTACTAGTGGATTGACGCTGATGGACGAAAGCGTGGGGAGCGAACAGG
+
CCCC@CC?AAA5:4:AAB?A?@?D:B<???:8;=4;:2:;19919<255<<649.;=?*:;D<@?B<<AB:=CCE>BBD=CD>>>CBB@BB@CC@B@BB@CAEG?BBBABBB>C<??>?:==:=:BB>==8<8=;;7;==B=;CBA@@AA@@@A@;;6;AAA=BBBA@@@@BDB?B@?9:29;>>?:@9=347;;.314<<7<:443>;=;;87.9?>ACAAAAA@AC<@=<;;5<8:9999-:@ABB?;;<=
@N9IO0:00948:06373
TACGTAGGGTGCAGGCGTTAATCGGAATTACTGGGCGTAAAGCGTGCGCAGGCGGCTTCCTAAGTCAGATGTGAAATCCCCGGGCTCAACCTGGGAACTGCGTTTGAAACTGGGAGGCTAGAGTGCGGCAGAGGGGGGTGGAATTCCACGTGTAGCAGTGGAAATGCGTAGATATGTGGAGGAACACCGATGGCGAAGGCAGCCCCCTGGGCCAGCACTGACGCCTCATGCACGAAAGCGTGGGGAGCAAACAGG
+
FFAAA;;;0;@>A@=AAA?A=AAB=A=A<ABCCC?CCBBD=CCCBBBBC?>;:;5;C@E@AA>ABBB<BBB@?:9/3933&37.7;;B?B@BCD>B7<<=44:D>DDC:?AF>6??489<57;??=?9>666BAAAA'8747/9/54?67;778?88825,5:0567;7?????A@>@7;=<@<BBB@CAAA=???=A;>>77787)7=?9?<@::999>A:9929@<=@B>>>CC>CCBBA@@6????B=AAA?
@N9IO0:00961:06365
TACGAAGGGTGCAAGCGTTAATCGGAATTACTGGGCGTAAAGCGCGCGTAGGTGGTTCAGCAAGTTGGAGGTGAAATCCCCGGGCTCAACCTGGGAACTGCCTCCAAAACTACTGAGCTAGAGTACGGTAGAGGGTGGTGGAATTTCCTGTGTAGCGGTGAAATGCGTAGATATAGGAAGGAACACCAGTGGCGAAGGCGACCACCTGGACTGATACTGACACTGAGGTGCGAAAGCGTGGGGAGCAAACAGG
+
CBB;94;C;AB@@=@@@@=@=??@581919>@@B>@@?AC<A9;:@@AACB?BD>@=ABBCC@CC@C?AA@BBDC>BA@A7AA<AAACAC@BBD?E?B;;;?AA@CEE;C?@??@::;AA@ABBBA@@9::@@C=BB?@?>?=AC<A>AA@@@AAA@=A@??9?A:::@@@@CAAA?B>A>A=;;;=AAAB<@@@393:==>=A?=@@=>??@@???:::?:;;ABA?AAA@@@:@:;;BDC;DBBBD>B@@<
@N9IO0:00981:05791
TACGTAGGTGCGCGTTATCCGATTATGGTTAAGGAGCGTAGCGAGATAGCGTGTTGTGAAATGTAGATGCTCAACATCTGCACTGCAGCGCGAACGTGGTTTCCTTGAGTGACGCACAAAGTGGGCGGAATTCGTGGTGTAGCAGGTGAAAATGCTTAGATATCACGAAGAACTCCGATTGCGAAGGCAGCTCACTGGAGCGCAACTGGACGCTGAAAGCTCGAAAGTGCGGGTATCGAA
+
AA=00.:6..//656(,**(*,,05--(/263838//0//0//9/////-,,,,(---//)/:988B;;9945.59;9<>?99;BB;;;9;@@499669AA4616459555599;<<<?5<;;;0556;8<:>>@?;@<99;0//3///77*7;<<9>=AA@?>?>BB9CB?CCCFFCC666CA7@895;BBBBBAA=<;;::>4;/0)0/007///)/799444)4444@@9@@A@AA?
@N9IO0:01003:05766
TACGGAGGGAGCTAGCGTTGTTCGGAATTACTGGGCGTAAAGCGCACGTAGGCGGCTACTCAAGTCAGAGGTGAAAGCCCGGGGCTCAACCCCGGAACTGCCTTTGAAACTAGGTAGCTAGAATCTTGGAGAGGTCAGTGGAATTCCGAGTGTAGAGGTGAAATTCGTAGATATTCGGAAGAAACACCAGTGGCGAAGGCGACTGACTGGACAAGTATTGACGCTGAGGTGCGAAAAGCGTGGGGAGCAAACAGG
+
CCBB@CDF>999BBBBCC@CC?BB@B?@=@@@@?<@CACC>BBBBB@AA<>:9:5:AAAABA=A@99:@@:>999)3AA<CCD1?=<<1999&317173339>8/789(77982787:ACCA?:009;:=>00,0@@@@B?C@B@B????BBBBB??;?A@A9A::97;;;=:A6<;8<3799*8=<<AA;;7;?@:@=A8:9A@ABBA?A@@<@BBB?BCCC@A@@@>??@;;;;*;9?;999&59555)59<7
@N9IO0:01005:05794
TACGTAGGGCGCAAGCGTTGTCCGGAATTATTGGGCGTAAAGAGCTCGTAGGCGGTCTGTCGCGTCTGCTGTGAAAACCTAAGGCTCAACCTTGGGCTTGCAGTGGGTACGGGCAGGCTAGAGTGCGGTAGGGGTGACTGGAATTCCTGGTGTAGCGGTGGAATGCGCAGATATCAGGAGGAACACCGATGGCGAAGGCAGGTCACTGGGCCGCAACTGACGCTGAGGAGCGAAAGCATGGGGAGCGAACAGG
+
CCBCACCD>;;;A>A;;<=ABD?B?B@B@BC@ED?A@@CA79:?@?@BABC?CD@CCCCCCC@@@@;;;AA@@@BC:C@BB>B@BBBB?C?D?BB>BC?A@?>>>>6?>:;;6;AA?BAAA@@@B;;5;<;@@3;<;ABB>A>A8;8;C@BBBAAAEFBB?B@BBBBBBBBBBABBA7::=?=?@@=@A??=@??<??BBB?BAAACAA;?<?AA?CCCBBA>@999=@CABBB<>@CBCDF8@@BAA<ABB>
@N9IO0:00966:05855
TACGTAGGGGGCGAGCGTTGTCCGGATTTATTGGGCGTAAAGAGCTCGTAGGCGGTTTGGCAAGTCGGGTGTGAAAATCCGGGCTCAACTCGGAGACGCCACTCGATACTGCCATGACTCGAGTCCGGTAGGGGAGTGCGGAATTCCTGGTGTAGCGGTGAAATGCGCAGATATCAGGAGGAACACCGGTGGCGAAGGCGGCACTCTGGGCCGGAACTGACGCTGAGGAGCGAAAGCGTGGGGAGCGAACAGG
+
CECCA;;;;;*9@=9@BC>AAA=@4:9=3;;8==4??@??588<>:<==8849A>BD>C@A@6::@>?9?A=;;9:&4:5::/55<<;A@@=9=>@>>>?BBBBBBABB@@@=?:;;?@;9954A;?;?;;;;.;;ABBCAC>C>A@BA;@@@;;>>8<<::1344888459?==;;2945:7<==:?<=<8<<?9?8<>7;;AAAABD<@=?;?:9<554:::4557<:;:>:3>=<<?@?2??>?@=;:;8
@N9IO0:00970:05840
TACAGAGGGTGCGAGCGTTAATCGGAATTACTGGGCGTAAAGCGTGCGTAGGCGGTCCCGTAAGTCGGATGTGAAAGCCCTGGGCTTAACCCAGGAACTGCAATTCGATACTGCGGGGCTAGAGTGTGGGAGAGGGAAGTGGAATTCCCGGTGTAGCGGTAGAAATGCGTAGATATCGGGAGGAACACCAGTGGCGAAGGCGGCTTCCTGGACCAACACTGACGCTAAGGTA
+
CBDA?A@@0;;9@@A@>@<@=>?@:@:@;>@@@B=BBBBB=BBBBABDFDD?@@>ADD:;<C@A?@@;999::::)444)44;2;;39.55)5<.5.5////)/277::<<5959@@-999555555:>4<=<<<5<9BCEAE?C?AA4924995///2/////)5559??ECA@955=5=<8@:B=@8@;;><=A@;@<;;4:?4:497-3?29.4773348:45/4759:
@N9IO0:00974:05830
TACGAAGGGGGCTAGCGTTGTTCGGAATTACTGGGCGTAAAGCGCGCGCAGGCGGCTATCCAAGTCAGTGGTGAAAGCCCGGAGCTCAACTCCGGAACTGCCATTGAAACTGTTTAGCTTGAGGACGAGAGAGGTGAGTGGAATTCCCAGTGTAGAGGTGAAATTCGTAGATATTGGGAAGAACACCGGTGGCGAAGGCGGCTCACTGGCTCGTATCTGACGCTCAGGCGCGATAGCGTGGGGATCAAACAGG
+
BBB;92;AAA0AABBBBC@BB@BB>B?C=@@BBC>BBACE=B@@@A?A@@@;??9?@@AC>A>AAA@@@?8>>AA=BBC<B<A???@@=???;??A?A???<?@?BBE>D@@?A;@@AA?BAB?BBBAABAAA?ABBABB?B@CAEE?CBBBBCBBA?AECC>C?AA@@ABBCC@BB6:5:;>AAA?B>BB>ACB>B>BB?BBBCCCEED;;;;;;@B@@@ABCBBB?@>A/////;:88::+8:::<459;=
@N9IO0:00976:05852
TACGAGGGGGGCAAGCGTTGTTCGGAATTATTGGGCGTAAAGGGCGTGTAGGCGGTGCGGTAAGTCTGTGGTGAAATCTCCGGGCTCAACTCGGAAATTGCCGTGGAAACTGCCGTGCTGGAGTGTGGGAGAGGTGCGTGGAATTCCCGGTGTAGCGGTGAAATGCGTAGATATCGGGAGGAACACCCGTGGCGAAAGCGGCGCACTAGGACCACAACTGGACGCTGAGACGCGAAAGCTAGGGGAGCAAAACAGG
+
CBC;:;CCCC*CC:BI@A=@A?9:89?A=@B<BA<@@@CC=BB<BBCBCCC@CC@@??B@DA?B@??B@B?A???8??@A?CB=AAAA;????<>C<C@CC?BAB8C=6><88377@>>@;??><<=@3;;??=B???>=5;5;6>F3;8;AAA>==:;;8>19>>????>;;759908=,2,277<399<;9756-555/55337...)..387729990556552222787222'25:5555'595766'/::3
@N9IO0:00977:05826
TACGGAGGGTGCAAGCGTTATCCGGATTCACTGGGTTTAAAGGGTGCGTAGGTGGGTTGGTAAGTCAGTGGTGAAATCTCCGAGCTTAACTTGGAAACTGCCGTTGATACTATCAATCTTGAATATCGCGTAGGTAAGCGGAATATGTCATGTAGCGGTGAAATGCTTAGATATGACATAGAACACCAATTGCGAAGGCAGCTTACTTCACGATCATTGACACTGAGGCACGAAAGCGTGGGGAGCAAACAGG
+
CCBC@BCF>BCBA=@@AB=@@C?A?>?;=@?:::/;?5>83><5<A@BC@@@@DE?E?C?BC<CCBBBCDAGBBB>BCCB=@?000+0,/:6::?;5?CCC=@@6:;9??>BBCD@ABA;;;?BBB;:;C;<;ADC@CA@??>ACBBBBBCC???::6;@@?8:449499<=;0////:/44389:5:./*/08;)/)////;6;:=8;@:><@?<;7:9A?@;66<59A9;;;09=@@DEE;CBBCD>@@A?
@N9IO0:00978:05841
TACGAAGGGTGCAAACGTTGCTCGGAATTATTGGGCGTAAAGCGCACGTAGGCGGCTTTGCAAGTCCGATGTGAAAGCCCTCGGCTTAACCGAGGAAGTGCATCGGAAACTGCAGAGCTTGAGTACTTAAGAGGATCGCGGAATTCCCGGTGTAGAGGTGAAATTCGTAGATATCGGGAGGAACACCAGTGGCGAAGGCGGCGATCTGGGAAGATACTGACGCTGAGGTGCGAAAGCGTGGGGAGCAAACAGG
+
CCC:99;C=BBCBF?;;:=AAA@@=@<B=DB>AA<@??DE>BAAAA;::::?AA8::A9@A@;?@B@BBAABCCC=CDA8B==9=@5@<@6;;@=A<@@@B;;;B;@@:@BA@BBBB@B7<B<>D>>:>9?@B8@@@@??;CAI@CC=C?DCCB?::8<<@=6@8A?9845548::<3=;7;8<B>9BA<A?B=<9@?9;4;@AA<>??6=7;9@9566;<CCBCCC?ACACCC<BBC:;::.;AABC=BBB?
@N9IO0:00988:05814
AACGTAGGAGGCAAGCGTTATCCGGATTCACTGGGCGTAAAGCGCGTGCAGGCGGTGCGGTAAGTTGGGCGTGAAATCTCCCGGCTCAACTGGGAGAGGTCGTCCAATACTACCGTACTCGAGAGCAGAAGAGGAAGATGGAATTCCCGGTGTAGTGGTGAAATGCGTAGATATCGGGAGGAACACCAGTGGCGAAGGCGATCTTCTGGTCTGTTTCTGACGCTCAGACGCGACAGCTAGGGTAGTAAACGG
+
?7AC@@@<00+0;39>>@?ABA@C@B@@ADBBBC@BBBBB=B@??AAA@@A>@@<?>>?>BB?BD>AA=ABBCCC=AAABD>C?B@@@?FDEC598;;17?;::<A=AA;;;=:==>>>>>>?=<<===9=@A;@<;;:?7>8<69<5=<@@@@AAA5:;770:;;;@??>>>==<A39;9?3?>>;?@@@=@>A<?;?>@A@@7;;;5;:;==>5====888?;;;;;;==?>>>?A?@?:??AAAB;===
@N9IO0:00998:05841
TACGTAGGGGGCGAGCGTTGTCCGGATTTATTGGGCGTAAAGAGCTCGTAGGCGGTTTGGCAAGTCGGGTGTGAAAATCCGGGCTCAACTCGGAGACGCCACTCGATACTGCCATGACTCGAGTCCGGTAGGGGAGTGCGGAATTCCTGGTGTAGCGGTGAAATGCGCAGATATCAGGAGGAACACCGGTGGCGAAGGCGGCACTCTGGGCCGGAACTGACGCTGAGGAGCGAAAGCGTGGGGAGCGAACAGG
+
CB@B@=====,@BAABBC@CCD@C?@@C<@@?CC>AAABB=B?@?@@@@C@?BB?CD=D@CB79:AA?99:;;:;:59@<@A<???B?BBBC@BBBBAA>AABBBAA?=8995;@A@AA@@9;;B@E@@AHKI7;;AABA?@@C@C?BD?B;;99<B@CCBB?EB;;;@@BAB@@@C<?@7;5;BA>B@AA<@B?=A>AC@AAAA@@@A0;4;;@=@A@?@@A@9;;6:5:>>>8>@?ACCB7@@@@@=;99:
@N9IO0:01006:05831
TACGGAGGGGGCTAGCGTTGTTCGGAATTACTGGGCGTAAAGCGTACGTAGGCGGCTTTGTAAGTTAGAGGTGAAAGCCCGGGGCTCAACCCCGGAACTTGCCTTTAAGCACTGCATCGCTTGAATCGCGGAGAGGTGAGTGGAATTCCGAGTGTAGAGGTGAAATTCGTAGATATTCGGAAGAACACCAGTGGCGAAGGCGGCTCACTGGACGCGTATTGACGCTGAGGTACGAAAGCGTGGGGAGCAAACAG
+
ICCEACCCCB0BB;:69C=AA<9546;A=ABBBD@DCBBB>BCB;:;BA@?<;;5;AA9ABB?BC@B@@@??@?C799B<ADF6?>BA>BCD0C40,//)//)--(-3///:///::>?AA789=@BAA@7BB<:5:</./:393:,5,2:::::@87:65257,532229=?<760--(-(-60//55=;9;38577<8;;5:>>=<;><>BBGBABCAB@@999>?@:@>A99928??@BDC6AD:99+8?=
@N9IO0:01006:05856
TACAGAGGTGGCGAGCGTTATTCGGAATTATTGGGCGTAAAGGGCGCGTAGGCGCCCGACAAGTCCTGGGTGAAATCCCTCGGCTCAACCGAGGAATTGCCCCGGAAACTGTCGGGCTCGAGGCCGGGAGAGGGTAGCGGAATTCCCAGTGTAGCGGTGAAATGCGTAGATACTGGGAGGAACACCAGTGGCGAAGGCGGCTACCTGGACCGGTTCTGACGCTGAGGCGCGAAAGCGTGGGGAGCAAACAGG
+
CDBBBA@=@A=>?=?=?>;?@=@BAC@F@BB@BE=BBBBB<BC>@@BCCAA=?;<;0;?BC=AAD@BBB=BBCI>CCJ?CAB?@BBC?C9:9C?B?C@AACC;B?CE>BB@?@@@9@A??AA8;6;B9=@?AA9AA@@A=@<@=@@<ABCCC9:9A;>988+777389?AB<<==?5<<7@7<:?>A====A??<?<>>=A@76.5=8==9>7=5:99:?::9AAB=AA@@@@8??A:<==1=:<<>6::92
@N9IO0:01007:05845
TACAGAGGGGGCAAGCGTTGTTCGGAATTACTGGGCGTAAAGGGCGCGTAGGCGGCCTGCTAAGTCGAACGTGAAATCCCCGGGCTCAACCCGGGAACTGCGTCCGATACTGGTAGGCTTGAATTCGGGAGAGGGATGCGGAATTCCAGGTGTAGCGGTGAAATGCGTAGATATCTGGAGGAACACCGGTGGCGAAGGCGGCATCCTGGACCGACATTGACGCTGAGGCGCGAAAGCCAGGGGAGCAAACGGG
+
BCCA@@BBBB1@B?BAAA?BB@BC@C=?=?@@@A=:;;DE?DD<ABBCC;;::@<@>BABBB;<<BCC?;;<@@D:@@BC9CB<@AAB@BL?CC=C?B:;;BBB@HBBCCCC@BBB@CB?@@;@=@@@8>>??@8@AAA@<@>A>A>AB?BBBBAAB?B@@@;@BBBBCCBBCCBBA>@@=@<>>?:@?AA=@CC;@<@A=AAAA=AB?BB?CA@@A?BBCBBCAAB@BCD;;;0;@<@@@@3;;;@D=BBB<
@N9IO0:00964:05879
TACGGAGGGGCAAGCGTTGTTCGGAATTACTGGGCGTAAAGGGCGCGTAGGCGGGTCTATGTGTCAGAGGTGAAAGCCCTGGGCTCAACCCAGGAACAGCCTTTGAAACTGTAGGTCTTGAGTGCGAGAGAGGATGGCGGAATTCCCAGTGTAGAGGTGAAATTCGTAGATATTGGGAAGAACACCGGTGGCGAAGGCGGCCATCTGGCTCGTAACTGACGCTGAGGCGCGAAAGCGTGGGGAGCAAACAGG
+
CC<;5<;;;.5>9@@B<<<@<AB9C>A>BBBBA=BCCCD=CC=A;996>B9BDF<???AA???A@@?@A?BBBD<@@D>CCC=CBBC?BB<BB=B?BBBB?BC<BBB=AAAAAA?BBA?BAA???CCAA@@@=???;;;5;>B=AB=A@@BBBB;;9;BAB=B@@@@BAABAA?AC8=8::3:==9=:;;5;AA=B?BB?B?BCCAA?A@@@;;6;@@@@@>A@;;7;CAABE<@@A@@@@7AAABB=BBB@
@N9IO0:00981:05872
TACGTAGGGTGCGAGCGTTAATCGGAATACTGGGCGTAAAGCGTGCGCAGGCGGTTTCGTAAGACAGGTGTGAAAGCCCCGGGCTTAACCTGGGAATTGCGCTTGTGACTGCGAGGCTGGAGTGCGGCAGAGGGAGGTGGAATTCCACGTGTAGCAGTGAAATGCGTAGAGATGTGGAGGAACACCGATGGCGAAGGGCAGCCTCCTGGGCTAGCACTGACGCTCATGCACGAAAGCGTGGGGAGCAAACAGG
+
JEAA@DDD?BBBBBC@?@=@7;;B@B6;;A@@@;;:;CD>BABAA?=@;939=;?>9AAAB>?>??>:=???AB=AAB;6@@*87,;493=>>6=.44:;:@=8A<BC@?<>?;;5:BB7A@;?AC?CB8:;D<A@4781;49.45444448:;;;;555<5<@<:94449444<;6;;4:45557<<::58::.49(3444.48.44>/5559999555:995559;;5999909>@9:99&9<>9?3==A5
@N9IO0:00984:05886
TACGTAGGGTCCAAGCGTTAATCGGAATTACTGGGCGTAAAGCGTGCGTAGGCGGTCTCGCAAGTCCGATGTGAAATCCCCGGGCTTAACCTGGGAACTGCGTTGGAAACTATGAGGCTAGAGTGCGGCAGAGGGGGGTGGAATTCCAGGTGTAGCAGTGAAATGCGTAGAGATCTGGAGGAACACCGATGGCGAAGGCAGCCCCCTGGGTTAGCACTGACGCTCATACACGAAAGCGTGGGGAGCAAACAGG
+
CC@A@CCC>BB?C?BBBC?C@CCC?B495:?=?A>;;:CC>CCBBC9;9AA=@A?BBCCCCC@CCC@BBA@@BAB=BFFF;CD;@@691;>AAA<A=@@AABB?A?DC;@@;;;@A?CCAAA@A@AC=A@@@????@(@A?C=@?A?BC?BBBAAACCCCCF>@AABBA@@@@@@@A>AA=@<@AB<@@BC@CDD@B@B@@@BBB5CCF?D@;;;@AAA;;;;AAB@CBBBBBD>C?@;;::.;@@AB?BA@>
@N9IO0:00985:05902
TACAGAGGGTGCTAGCGTTAATCGGATTTACTGGGCGTAAAGCGTGTGTAGGCGGTTTGTTAAGTCGGATGTGAAAGCCCTGGGCTCAACCTAGGAATCGCATTCGATACTGGCAGGCTAGAGTACGGTAGAGGGTGGCGGAATTCCGGGTGTAGCGGTGAAATGCGTAGATATCCGGAGGAACACCGATGGCGAAGGCAACCACCTGGGCCTGTACTGACGCTGAGACACGAAAGCGTGGGGAGCAAACAGG
+
BEDBAACG>BB?>>?>>><?=CBD?C@D>BAAAA:@AAAA;@@??@@@@CA>AC;@@<@B?B@CBCC@CBABCCD<AAB>BB>6ABCC9C:CBB?B?@@CCCB?BB@@?@::49;;@BCBBCB=BCC>AABBBE>CC=998;?B?B@CD?BAAACBE@CBBB>BBDBBBAA;94>0:49?:?<===<??>>:>>@:?:=EAFACC@DCG>C?BBBBBBB>@CBBAAB@A@B;<;0;AB@ABC799B@?7@A@;
@N9IO0:01006:05862
TACAGAGGGTGCAAGCGTTGTTCGGAATCATTGGGCGTAAAGGGCGTGTAGGCGGTTTGTTAAGTCATGTGTGAAATCCCCCGGCTCAACCGGGGAACGACGCATGAAACTGGCAAGCTAGAGTACCAAAGAGGGGGGTGGAATTCCCGGTGTAGCGGTGAAATGCGTAGATATCGGGAGGAACACCTGTGGCGAAGGCGGCCCCCTGGTTGGATACTGACGCTGAGACGCGAAAGCGTGGGGAGCAAAC
+
CCBA@@DC:@?B?:?@?><@A>BB<@=@@AA=BB6@>7:9.7;1;9;;;@@?@@=@C9??=A<@@BBBBBC@@?B:ABBBB5BABBBB@B?ACB9A@BBBBBB@@?CC>AA@?AB79;???B??;<:==+0/88889%9:6<6=:==6=8=B@;;;B?BAAB:AAA@CCECBBBBCI>CCAC@@@@@CBA@;?::7;=BC5;::;*;C7@=B>@AAA?@@@::9???@@>B;;;6;AAAEDG:ABA@@9>
@N9IO0:00966:05926
TACGGAGGGTGCAAGCGTTATCCGGATTTACTGGGTTTAAAGGGTGCGCAGGCGGATATGTAAGTCAGTGGTGAAATCTCCAGGCTTAACCTGGAAATTGCCGTTGATACTATATATCTTGAATGCTGTGGAGGTAAGCGGAATATGTCATGTAGCGGTGAAATGCTTAGATATGACATAGAACACCTATTGCGAAGGCAGCTTACTACGCAGATATTGACGCTCATGCACGAAAGCGTGGGGATCAAACAGG
+
BBBC@BCB=BABE>A@AA?BED>A>ABB=AA???-::0;@8@A;AABBBBB>BA=ABABAAA@CCCCCBB?BBBB>BBBE??@?BB;>:C:BB?BB=@=AB@BB?BCBBCDB:9:?AAB=@@??>=??<<9??:?B????@C?BB=<<::000;AA@=BBBC>CCCC?BB@@@999:AAABB>AAA>B?;5:=00*05;=>>B????A???BABBDD@CBBBBBCA;;;;;;;;0;A@BCDD;CBAAC=CBB>
@N9IO0:00971:05911
AACGTAGGAGACAAACGTTATCCGGAGTTACTGGGCGTAAAGGGCGTGCAGGCGGTCTGTTAAGTTCGGCGTGAAAGCACCCGGCTAAACCGGGCGAGGTCGTCGGATACTGGCAGGCTAGAGGACAGTAGAGGCGGGTGGAATTCCGGGTGTAGTGGTGAAATGCGTAGAGATCCGGAGGAACACCAGTGGCGAAGGCGACCCGCTGGGCTGTACCTGACGCTAAGACGCGACAGCATGGGGAGCGAACGG
+
;.;AA?B8;5;@@@:A??=@@@?B?;;:>A;;;D>;::@B;AA<AB:::AB?@@=@????>?<?A?BD>@?@:93(37399+36A8:8*34993<9778=A?A==6699?>?>AAB??????@=@BAAACBB@;>=>7;<8=:>6>4;;3;==?>9?49?AA:=>>>>>@@;:;93;375073?>>:>>?A;AAA9@;>=;9:155>?=39999995:999999;5=9;9?8>>BB::<===1<<<==6998
@N9IO0:00980:05953
TACGTAGGGTGCGAGCGTTAATCGGAATTACTGGGCGTAAAGCGTGCGCAGGCGGCGCCGCAAGTCGAGTGTGAAATCCCCGAGCTTAACTTGGGAATTGCGCTCGAAACTACGGTGCTGGAGTGTGGCAGAGGGAGGTGGAATTCCACGTGTAGCGGTGAAATGCGTAGAGATGTGGAGGAACACCGATGGCGAAGGCAGCCTCCTGGGCCAACACTGACGCTCATGCACGAAAGCGTGGGGAGCAAACAG
+
CCBBCCCD<9:9CA@:::?A=?@A=A6:6;???A<ABBCC=BABAB@>>00,00+0=B=BAA6=;;737;ABCBC<@AAA6:;:;>8<6=<6;>*80899;A?A@CCC;?9::93:@;3404878789===999,:939=9=;?3:17;;<=<8BBB@CBCB>BBBAAC???=><772884:4:=97===A=>?>:?8<;77-38-34=4>3=4;33377<333<73398889;3<=?9999*888>@7@@@
@N9IO0:00984:05928
TACGTAGGGTGCGAGCGTTAATCGGAATACTGGGCGTAAAGCGAGCGCAGGCGGTTCTGCAAGTCAGATGTGAAATCCCCGGGCTACAACCGTGGGAACTGCGTTTGAAACTACAGAGCTAGAGTATGGGAGAGGGAGGTAGAATTCCACGTGTAGCAGTGAAATGCGTAGAGATGTGGAGGAATACCAATGGCGAAGGCAGCCTCCTGGCCTAATACTGACGCTCATGCTCGAAAGCGTGGGGAGCAAAACAGG
+
CBBA@???8:;;@@@@?@<??BBB?B7;;@@@A<@??BB;BB::;AAA@@=@@=@7:9CAA<89:9>=@99:::20>@@5;;5..--803(--25.40,,,,,,2,---'-2,,,,,,,,66785559>09<===6=>:>>?>;?<?<@@@=>=BB?>>>@@@:>>>=BAA?@@;<;A:===B<@@@;?:==9=AA9=:>@>@<>>;>=7<7//*/<;>>;;;;;>=887:::=>08859999+555555&5898
@N9IO0:00994:05958
GACGTAGGGAGCAAGCGTTGTCCGGAATTACTGGGCGTAAAGAGCTCGTAGGCGGGAGCGTGCGTCTGAAAGGAAATCTCAGGGCTCAACTCTGGGGCTTTTTCAGATTACGGCGCTTCTTGAGTGTAACAGAGGAAAGCAGAATTCCCGGTGTAGCGGTGAAATGCGTAGATATCGGGAGGAATACCAGTGGCGAAGGCGGCTTTCTGGGTTACCACTGACGCTGAGGAGCGAAAGCGTGGGGAGCGAACGGG
+
CCCBB@@@<???D@CA@@?AAA>A=B@C@CBBBD=ABACD5??>999@@AB?BBB>BACBDB@A@BBBBB=B>BC;AAA>>>E?CBCB?AA@@@AA9BBFFE3BBA::58AA:??@@;??38;BBBBIA?@?CC@CD>BBBBB@C@GD<B?BB@??BC?CCCC>BBAAABAABBBBBC>BB?B@@@@?BAAA>BCD?B@@@=@CC9@;;;/;5;;?BABCCDC@@@BA=@A@DDD<??@CCCC9ACAAA?AAB<
@N9IO0:01001:05941
TACGGAGGGAGCTAGCGTTGTTCGGAATTACTGGGCGTAAAGCGCACGTAGGCGGCTACTCAAGTCGGGGGTGAAAGCCCGGGGCTCAACCCCGGAACTGCCCTCGAAACTAGGTAGCTAGAATCTTGGAGAGGTCAGTGGAATTCCGAGTGTAGAGGTGAAATTCGTAGATATTCGGAAGAACACCAGTGGCGAAGGCGACTGACTGGACAAGTATTGACGCTGAGGTGCGAAAGCGTGGGGAGCAAAACAGG
+
BBDD@CCF<9;:AAACBB?AD?BB?C?B@BBBBC;?>?>>9?AA@@9;;@@;??;@@@>@?@;@@@@@@@,=999,99:,999+3=77/399+:6>4<<99929@@@@;A@?:5;888>?AA;8878<7:;:?<@A=<78084919088=:;:==8818>>>9?<@@A@@@@AA=AA:>:8818;B<???A;===1808==>>>??@A;@:;5;=??8==?;;8//>+///9;>4A@@@@@>-::8888)/777
@N9IO0:01011:05926
TACGTAGGGTGCAGGCGTTAATCGGAATTACTGGGCGTAAAGCGTGCGCAGGCGGCTCCTTAAGTCAGATGTGAAATCCCCGGGCTTAACCTGGGAACTGCGTTTGAAACTGGGGGGCTTGAGTGTGGAAGAGGGGGGTGGAATTCCAGGTGTAGCAGTGAAATGCGTAGAGATCTGGAGGAACACCGATGGCGAAGGCAGCCCCCTGGGCTAACACTGACGCTCATGCACGAAAGCGTGGGGAGCAAACAGG
+
DCBBBBDD>BBA@@=@BB?B@CBB?B@B>AA:;;/;B;;;6;;;;A@@?::4:<8=@C?C@C>AAB????BA@?>6BBBB5AA388.3,3477718,33>7;<@,338(3373333#373?;8>;882767897777#33,2064:.55+569222576555....3366<=5525:5:<8=9<<<;@A<=:;?;6:6>BB=CAA+ABC<???=@@>99///////888:BBBD=A??8977&333;;3:692
@N9IO0:00966:05985
TACAGAGGGTGCTAGCGTTAATCGGATTTACTGGGCGTAAAGCGTGTGTAGGCGGTTTGTTAAGTCGGATGTGAAAGCCCTGGGCTCAACCTAGGAATCGCATTCGATACTGGCAGGCTAGAGTACGGTAGAGGGTGGCGGAATTCCGGGTGTAGCGGTGAAATGCGTAGATATCCGGAGGAACACCGATGGCGAAGGCAACCACCTGGGCCTGTACTGACGCTGAGACACGAAAGCGTGGGGAGCAAACAGG
+
CCD@?@CG>AAAB@?>>>695:BB=@@@<@CCCC>CBBBB;@@A?@?AAA@=??4::.;@4;4;BAA=ABBBBBC=A@C<CCC;;;CC@E@BBC?B?BBCBBC@CBBBAAA@=@??=@AA@@@@?>><>==BCC<BB;=<:>=A?A?BD>BBBBBA@<AB@@<AAAA@@@?9::>9>9>@=@=BBBACCCC?AAC9;9;C@B@CC?BBC=A?ABBBBBBBCBBCCCBA@@A;;;0;;CCCDD:BA@@@;@@@<
@N9IO0:00971:05961
GACAGAGGGGGCAAGCGTTGCTCGGAATTACTGGGCGTAAAGGGCGCGTAGGCGGGATGGTAAGTCGGTCGTGAAATCCCTCGGCTCAACCGAGGAACGTCGATCGATACTACCGTTCTTGAGGATTGCAGAGGAGACTGGAATTCCCGGTGTAGCGGTGAAATGTGTAGAGATCGGGAGGAACACCGGTGGCGAAGGCGGGTCTCTGGGCAATTCCTGACGCTGAGGCGCGAAAGCGTGGGGAGCAAACGGG
+
CCC9:9DEEE5BB@@?@B@BBBA@>A@C>AABBB=BCCDC>BB>>>@AABB?BBB=BBB@BB?BAAA?CCC@??C;BBB<@@>499;;494<<@;@<CBBB@@@?<<@==A>?:=<8<>8<?@=@@>@B@AAA>999;993:4:7<<6====>BAAA@??@B=BBCCAAABA@@???8??:?;@A@?C?>86>AA;@<@>@7@?;==@A:A@;@9>:=;;;@===8858@><<>688:<AAB3==AAD;@@@9
@N9IO0:00983:05981
TACGGAGGGTGCAAGCGTTATCCGGATTCACTGGGTTTAAAGGGTGCGTAGGTGGGTTGGTAAGTCAGTGGTGAAATCCCCGAGCTTAACTCGGGAACTGCCATTGATACTATCAGTCTTGAATACCGTGGAGGTCAGCGGAATATGTCATGTAGCGGTGAAATGCTTAGATATGACATAGAACACCAATTGCGAAGGCAGCTGGCTACCCGAATATTGACACTGAGGCACGAAAGCGTGGGGATC
+
A@::4;>@8@A@C:::AC?BBC=?<?A;@;;:>>,:9)9@1>:465@==;?;@>A8@5<5;A;A;;:BAA=A=@A6999:&5559<?>>>B@A@,;5:9@C?CCAAA@A@B@;;;@@@A6;:?AAA>:::=?@;???>?@=B???>A@A@AAAA?8859DA@9AAAA=A@???AAAABBA@@5:69)/)0;>=:?8=5<998>=6;<==;4=>188;3;878=<<;;5;;==?@-8888<;;-:96
@N9IO0:00996:05967
TACAGAGGGTGCGAGCGTTAATCGGAATTACTGGGCGTAAAGCGCACGTAGGCGGCACCGTAAGTCGGATGTGAAATCCCCGGGCTCAACCTGGGAACTGCATTCGAGACTGCGATGCTTGAGTATGGGAGAGGACAGCGGAATTCCGGGTGTAGCGGTGAAATGCGTAGATATCCGGAGGAACATCAGTGGCGAAGGCGGCTGTCTGGCCCAATACTGACGCTCAGGTGCGAAAGCGTGGGGAGCAAACAGG
+
BB@@>@@>:@@>@BBA@@5:5;BB>B>A7<9=?A<BB>C>/494449=>>@4967;==5>=>;>>?@;=>==:99.9<@=9CD<A?@@?B@BBB=A=ABEBBB@CCBBBCBBBDC@AAB=AABBA@@D>BBBB@BBABAA?B<@<@?BB=CCA@@AC>AABA=@@@BBBCB@;;;?B??@=@>AA@AA;;;<@@A>B=;;7;AA@CAA=AA;A?AAABBBCA;<;AB>BBB;;;0;;ABBBC<BBCDL>CBDA
@N9IO0:01005:05966
TACGGAAGGTGCAAGCGTTAATCGGAATTACTGGGCGTAAAGCGCGCGTAGGCGGCTTCGTAAGTCGGGTGTGAAAGCCCCGGGCTCAACCTGGGAACTGCGCTCGATACTGCGGAGCTCGAGTACGAGAGAGGGGGGTGGAATTCCAGGTGTAGCGGTGAAATGCGTAGAGATCTGGAGGAACACCGGTGGCGAAGGCGCCCCTGGTTCGATACTGACGCCTGAGGTGCGAAAGCGTGGGGAGCAAACAGG
+
AA00*0+0+00<@9@A;;5:8>BB?B=?;??@@A<:;;AC>C;;;;;AA@@=@B?AB>BBBB<@@CD@999@==9)59<=2=@8>>>>9=9===)4.4444455<555//////)///55<=;@99//0////;;;;&99+4.45:3:>9<::88//)///;2:<<:99////////2;9499;;;9>:<<7<;949999444&4:5:7;:::;/--55--(-;;;499<<==/44:4444&488:=4::=8
@N9IO0:01013:05960
TACGAAGGGGGCTAGCGTTGTTCGGAATTACTGGGCGTAAAGCGCACGTAGGCGGGTCGTTAAGTCAGGGGTGAAATCCCGGAGCTCAACTCCGGAACTGCCTTTGATACTGGCGATCTAGAGATCGAGAGAGGTGAGTGGAATTCCGAGTGTAGAGGTGAAATTCGTAGATATTCGGAAGAACACCAGTGGCGAAGGCGGCTCACTGGCTCGATACTGACGCTGAGGTGCGAAAGCGTGGGGAGCAAACAGG
+
BBB@@;@A@A,@CCCDBC@BC>@@?C6;8;;AAC=CBBDK>BAB@@;;;@@=@CD=;<;C?C?BCC@@@@6000@8@>>8>7000;:<6>=>=>8>8=997,77(7<>>>9949@ABBBBD888=;;====00,0=::..)-(-(-(--58777722,29>>4>;;755922.3).-282--).795869939:>1818:976/66//)00:;@>=>@@>?ACBCCC=::9???6?999CEE8BB@@?6>::2
@N9IO0:00965:06046
TACGTAGGTGGCAAGCGTTGTCCGGATTTATTGGGTTTAAAGGGTGCGTAGGCGGCTTTGTAAGTCAGTGGTGAAATATGCAGCTCAACTGTCAGGGTGCCATTGATACTGCGGAGCTTGAGTACAGATGAGGTAGGCGGAATTGACGGTGTAGCGGTGAAATGCTTAGATATCGTCAAGAACACCGATAGCGAAGGCAGCTTACTAGGCTGTAACTGACGCTGAGGCACGAAAGTGTGGGGATCAAACAGG
+
CCCCBBB?@@<@A?BABB>ABD@C@BBB<BA;@>39>)77*78089<<849.9;5;CC;@@B>BAAAC@@=AB@C=AAABBC>><;;7;;;99;;;7;B@?BD8<;@@?@@?@=:9:A<??BBCAAAAABA@=AAA>AC?B?B?BBAA>ABAACA@;@:99/9?=?;?AA@@A@@ABB>AA?AA@=BB@@@@@@<A>A@@@@=AA@;;6:9>?A?CAAABBB998?8899;::.9=>===>.;>>@C89::2
@N9IO0:00967:06022
TACGGGGGGGGCAAGCGTTGTTCGGAATTACTGGGCGTAAAGGGCTCGTAGGCGGCCAACTAAGTCAGACGTGAAATCCCTCGGCTTAACCGGGGAACTGCGTCTGATACTGGATGGCTTGAGACCGGGAGAGGATGCGGAATTCCAGGTGTAGCGGTGAAATGCGTAGATATCTGGAGGAACACCGGTGGCGAAGGCGGCGATCCTGGACCGGTACTGACGCTGAGGAGCGAAAGCCAGGGGAGCAAACGGG
+
@@99999999";B<AA@A?BBACC@C?B@BBBBB=BA@CC6:;7;BBBCCB?@?<@<@?ABC?A@AA:9:BBABB<@@D>AAA9??<?<>=AA@9@<?????AA@AAAABBB?ABB@BB?AA>7839<5<<883:?A@C@C>A>A>A@@BCBBB9517>?D9?>BBAAA@889@==:;:5;:;::3669959//*-0790--/./(/;1693=35::>?;<///66;5;;>;::.:@99:::+9=@BC>BBA=
@N9IO0:00969:06013
TACAGAGGGTGCTAGCGTTAATCGGATTTACTGGGCGTAAAGCGTGTGTAGGCGGTTTGTTAAGTCGGATGTGAAAGCCCTGGGCTCAACCTAGGAATCGCATTCGATACTGGCAGGCTAGAGTACGGTAGAGGGTGGCGGAATTCCGGGTGTAGCGGTGGAATGCGTAGATATCGAGAGGAACACCAATGGCGAAGGCAGCTATCTGGCTCGTAACTGACACTCATGAGCGAAAGTGCGGGGAGCAAACAGG
+
CBCBBBCD>BBAC?<=::5:5:BB>@@@;@@@@@9:;;@?9?@@@@@AAAB@BB@CE9:;?B?BBBCBCBBBBBB6;;;0<CC7;=HHACABCD?B9;;BCCD@CC@@@@@=8<<?9?ABBBBDBBB@BBABAC8>>0883:?A?B@CC>AAACCCC?BB@D?BBBCBAAAAA;;;ABBB>B?BBB=C?BB>BA@<@@CCBHEC;;;C?BBBABB@DCCBCDBBBB;;;AAA@A8@;;;BBB9BBBCD=AAB>
@N9IO0:00969:06023
TACGGGGGGGGCGAGCGTTGTTCGGAATCATTGGGCGTAAAGGGTGCGTAGGTGGTGCTGTAAGTCTGACGTGAAATCTCTGGGCTTAACCCAGAATCCGCGCCAGGAACTGCAGTGCTAGAGTGTGGGAGAGGAGAGTGGAATTCCCGGTGTAGCGGTGAAATGCGTAGATATCGGGAGGAACACCCGTGGCGAAGGCGGCTCTCTGGACCATAACTGACACTGAGGCACGAAAGCCGGGGGAGCAAACAGG
+
AA;;;;;;;;":944444.4<3:;9=;@A;;7;B<?@@@@8>?8@A@@@BB@??=?BBDBBC?BBBBBB;;;@BB=@@@CDDF>BB>A5;;0;A@>@B>BBBB?@@;@49999==>@BB@A@AB@:;;7:@?A=@@BCCC?B?B=AA0;4:@?>??@>ACCC8::BCB@@@BA@@@E;<<5;>;;;;09@@;@@A;A>EC@CBBCBBB>AB8<;;?CEBBBCBBAA@<@C;99G>CC@CDDD1BCBDD<B@?5
@N9IO0:00978:06053
GACGGAGGGCGCAAGCGTTGTTCGGAATACTGGCGTAAAGCGCGGGCAGGCGGTCTGTTAAGTCGTTTGTGAAAATCCGGGGCTCAACCCCGCGAAAATGGCATACGCATACTGGCAGGCTGGAGACTGGTAGAGGCTAGCGGAATTCCTGGTGTAGCGGTGGAATGCGTAGATAGTCAGGAAGAACACCTGTGGCGAAGGCGGCTAGCTGGGCCAGTTCTGACGCTCGATCCGCGAAAGCGTGGGGAGCAAACAG
+
BBBEACCC=@A@A>A?@?<@@;@@>B><<<00,000;<*044444(444.4:4::;::=@378;779*837733&3;1;78+33371777+8888??1CC5>8::?888;<;8=58;;6.......33505:::A;AA@@AA68276:456-57566;>78;271977;<;;<92226<<5>7>:059<9;??DAA@A=A=@<7<:844444(4.4447<9:;9777////938/55<5<<6//;;.////;1777
@N9IO0:00995:06035
TACGTAGGGTGCGAGCGTTAATCGGAATTACTGGGCGTAAAGCGTGCGCAGGCGGCTTCGCAAGTCAGACGTGAAATCCCCGGGCTTAACCTGGGAATGGCGTTTGAAACTACGGAGCTGGAGTGTGGCAGAGGGAGGTAGAATTCCACGTGTAGCGGTGAAATGCGTAGATATGTGGAGGAATACCGATGGCGAAGGCAGCCTCCTGGGCCAACACTGACGCTCATGCACGAAAGCGTGGGGAGCAAACAGG
+
CCBBBCCC=999A@@=::5;:@AB>B?C@CBBBD@ABABB=A998B@A<==900,0@<@@@B?BABAAABAA@@A88888-9<6???B@C?AAC>C?>>9>=>=8=><8>A@@C?A@A@A=@ABAAA=???<<<5:=3;:?C<B@B>AABAABBBBB?BBBA<CC@AACBBBBBCBB6;;<A<ACC@CC:;8;BA=A@AA@A=;;6<BC;C8:8:AAA@@::;?;;;@@BA;;;0;;;;BBB8@AACC>BBB>
@N9IO0:01010:06016
TACGTAGGGAGCAAGCGTTGTTCGGATTTACTGGGCGTAAAGGGCGCGTAGGCGGCGTGTCAAGTCGATTGTGAAATCTCCGGGCTTAACTCGGAACGGCCAATCGATACTGACGTGCTAGAGTGCAGAAGGGGCAATCGGAATTCTTGGTGTAGCTGTGAAATGCGTAGATATCAAGAGGAACACCTGAGGTGAAGACGGGTTGCTGGGCTGACACTGACGCTGATGCGCGAAAGCCAGGGGAGCAAACGGG
+
CD=;;@@@50000*0>?=:?@=@?1;;;)9=@>C6?966B8>?<:99CCBC?BB?BB@@@CB>AA;::A35855=1=44317918;6A147BB?B?BB?B=A<@:99?C:97@?:860:/--7--.7772888-8:5>58073;.22272895...88:9<<5<;;9::;;=@@88188<:A=>>><:::=:=::27<88938:>@AC>6B=??>>998?@988>==@AA@@A?.8817;;;0;>>AB<BBB=
@N9IO0:01010:06046
TACAGAGGGTGCAAGCGTTAATCGGAATTACTGGGCGTAAAGCGCGCGTAGGTGGTTCAGTAAGTTGGATGTGAAATCCCCGGGCTCAACCTGGGAACTGCATCCAAAACTGCTGAGCTAGAGTATGGTAGAGGGTGGTGGAATTTCCTGTGTAGCGGTGAAAATGCGTAGATATAGGAAGGAACACCAGTGGCGAAGGCGACCACCTGGACTGATACTGACACTGAGGTGCGAAAGCGTGGGGAGCAAACAGG
+
CBBA@@BA;AB@@;@@@@<@=@@C>A=@=@BCBC?BBBBH:;;;;AAA@BBABA=A?BAAA@=?@;>;>000<?E@DDDB5;;0:;>?=A=@@@9@<=0000//=BCC:C?>>??9:9BAA9::BBB;??A???8?@;@A9@=@C>C?@@@@@::9@;@9999&944:<;;;@?=<<8<15165:;;15555.55:2505<@C?AB>@C?@@@AAABAA@@@BBBBBB@BAA;;;0;;;;@@@3@CCCC?@BA>
@N9IO0:00978:06063
TACAGAGGGTGCAAGCGTTAATCGGAATTACTGGGCGTAAAGCGCACGCAGGCGGCTGCATAAGCCGGTCGTGAAATCCCCGGGCTTAACCTGGGAATTGCGATCGGGACTGTGCGGCTAGAGTGTTGGAGAGGACAGCGGAATTCCCGGTGTAGCAGTGAAATGCGTAGATATCGGGAGGAACATCAGTGGCGAAGGCGGCTGTCTGGCCAAACACTGACGCTCAGGTGCGAAAGCGTGGGGAGCAAACAG
+
BDBB@BDD6@@00+0;00,/399:7;+9.48499,4@?AA=ABCBBBBBBB?BC@CCBBA:93::39?A@@AA@@9====2??9?D@DAD?AAA9@=@6;;ABBAAA=A;;:A?;949@>@AAB@@=@=@BBB>;;;CAB=?=@ADD@D>@@@::999>:::5:??AA::::999@C645045;999:5558<=<8;7772////777)5.55)599556<999955.55559909;>>>>>0;544:1444
@N9IO0:00979:06071
TACAGAGGGTGCAAGCGTTGTTCGGAATCATTGGGCGTAAAGGGCGTGTAGGCGGTTTGTTAAGTCATGTGTGAAATCCCTCGGCTCAACCGGGGAACGACGCATGAAACTGGCAAGCTAGAGTACCAAAGAGGGGGGTGGAATTCCCGGTGTAGCGGTGAAATGCGTAGATATCGGGAGGAACACCTGTGGCGAAGGCGACCCCCTGGTTGGATACTGACGCTGAGACGCGAAAGCGTGGGGAGCAAACAGG
+
BCBBAADD<@@AA=@A@@=@B>@@<@>@ABB<@@;?BAAB>BE>BBAAA>?<::3:=6=@?B?AB;;;BCCBBBA;@@>6@@@;@BBC?C>BBB7B@CCAACAA@AAF?DCC@CB?BBAAAACABB@BD:@@?@>?>&>@=A?B?CL?E@CBBBCBDA;:=JIAABC;;;BAAABBE>BB@C?::;@CBCC@AAA<@?CCBBEEF5DC@B=A=@@;;;@@CAAA@@@>==>9;;09=?<<>>6?@@CA<A??:
@N9IO0:00985:06074
TACGGAGGGTGCAAGCGTTGTCCGGAATCACTGGGCGTAAAGGGCGCGTAGGCGGCTCGGTAAGTAGGGGGTGAAATCCTGCGGCTTAACCGCAGGGCTGCCTTCTAAACTGTCGAGCTCGAGCACGGTAGAGGCAGATGGAATTCCCGGTGTAGCGGTGGAATGCGTAGAGATCGGGAAGAACATCAGTGGCGAAGGCGGTCTGCTGGGCCGTTGCTGACGCTGAGGCGCGACAGCGTGGGGAGCAAACAGG
+
CCCC@BBB=BAAD@BCBB?BBC?B>?59999@@@8@AAAA<AA<AC@@@BB@AB@BBBB@BB?BBAAAAA2@BBC=BB>??:92;A;@?C:C>CHE>D;<;=@=BCCC=B@@@@AABBCCAAA?@@@?@AA@@>@BBDBB@C?B?BB=B@BBCBBAA>AE@D?BAAABBBCBBBADD>C?CD????BB?@?=AAA=A?@A=::9@99:?9=>??;?AA:::A@?:::3:=>999????>ACC:???AE<??A>
@N9IO0:00997:06080
TACGAAGGGGGCTAGCGTTGTTCGGAATTACTGGGCGTAAAGCGAACGTAGGCGGTGTTCCATGTCAGAGGTGAAAGCCTGGGGCTCAACTCCAGAATTGCCTTTGAAACGGGAACGCTTGAGTCCGAGAGAGGATGGCGGAATTCCTAGTGTAGAGGTGAAATTCGTAGATATTAGGAAGAACACCGGTGGCGAAGGCGGCCATCTGGCTCGGTACTGACGCTCAGGTTCGAAAGCGTGGGGAGCAAACAGG
+
AACCB?BDDD1CCBBBCD<@@@BA?B5;8;A@BE=CCBBA<AA@A=ABA==900,0@@,0,:?@?=??@@=@@@@9@B<@@BB;BBBA?@@@=B@A=A5;;5;<0;AA9ABC9B?;;;@>ABB;;8;BCCDAA=AA@=@A>A7;7;?@AACCBBBCB@BBDD<A6;;;;::<<<67837<=?189929<:93:AB>B?@@:@:<999;5::995::?@?@@@@@@@@=A<;;;;0;CCABBB7@@::9/9993
@N9IO0:01002:06089
GACGAACCACCCAAACGTTATTCGGAATTACTGGGCTTAAAGAGTGCGTAGGCGGCCTTGTAAGTAGGGTGTGAAATCCCACAGCTCAACTGTGGAACTGCGCTCTAAACTATAAGGCTAGAGGGATATAGAGGTGAGCGGAACTGATGGTGGAGCGGTGAAATGCGTTGATATCATCAGGAACACCGGAGGCGAAAGGCGGCTCACTGGGGTATCTTCTGACGCTGAGGTACGAAAGCTAGGGGAGCGAACGGG
+
CBA:;50+0==3<7.0//5<<8@A<A?B@EDEED>BB@BD<@AABA@AA::6::2:?D=A@A>@BABB=;<<BBB=DCC>BCBBB@A@4;<BBB?B?A;;;@AAA;;;099>:9256;;44999,9=<@ACCC>BB<;;?<?9@@@@BB?BC9;:?A?B@A>8?<@BB?;<;AABB@@::2;.9;;6;;9;5;;;;)48;=:B=@BA;;::&4<;;;?BBBBBBBBBCD@BB@;;:5:B@BBBB9BBBBB@CCE=
@N9IO0:01005:06083
TACAGAGGTCTCAAGCGTTGTTCGGATTCATTGGGCGTAAAGGGAGCGTAGGTGGCGGGGTTAGTCAGGTGTGAAATCTCGGGGCTCAACCCCGAAACTGCACTTGATACTGCCTTGCTAGAGTACTGGAGAGGAGATTGGAATTTACGGTGTAGCAGTGAAATGCGTAGATATCGTAAGGAAGACCAGTGGCGAAGGCGAATCTCTGGACAGTTACTGACACTGAGGCTCGAAGGCCAGGGGAGCAA
+
BBC;;;B?BBBCB?BB@@>@A@CE@CC?@@<.33(4;<<>4??8>@@AAAA@??<?AA@8B?BBB????ACCACB>A@@CCCC5::AA;@@@5@@A=B@@@BBA6;;??ABCC?B=??AAB?@?BB994:=>>9998@;@<A=AB>BBB?BBCDB?999@@@8??AB@ABBCAABBBB>B@C?:::8;<8818==9<8<8805<:::>088;;::<876//...558375558.5+5.25==.9>;CC
@N9IO0:01006:06088
TACGGAAGGGGCAAGCGTTGTTCGGAATCATTGGGCGTAAAGGGCGCGTAGGTGGTTCTGTATGTCTATCGTGAAAGCGTACGGCTCAACCGTATTTTGTCGGTAGAAACTGCAGGACTTGAGGCTGGGAGGGGCTGGTGGAATTCCCTGTGTAGCGGTGAAATGCGTAGAGATGGGGGAGAACACTCGTGGCGAAGGCGGCCAGCTAGACCAGTTCTGACACTGAGGCGCGACAGCGTGGGGAGCAAACAG
+
BBDD@B@BFB:BF?A@CB?BB:@@=@>AA;;7;B=BCCCC=CD=99:CCBB?BDAC?BBBBAAAAB:99A@@@?A8@?@??>><??BB?B=@?CCFE999DC=@A?=?7=;7?AD498?9=>A<A@@:2:B==1BBB7BB?C?C;;:1;59;;?>??=@@BB9?@>>>??>>>@AAAA/@??<?@@B@>@A;=>B6:4:?9?????BBBBB?BBB?BBBBBBAAA9949@@9::??9::BBB6AAA@@9@@<
@N9IO0:01009:06095
TACGTAGGGTGCGAGCGTTAATCGGAATTACTGGGCGTAAAGCGTGCGCAGGCTGTTTTGTAAGTCAGATGTGAAATCCCTGAGCTCAACTTAGGAACTGCGTTTGAAACTACAAGACTAGAATATGTCAGAGGGGGGTAGAATTCCACGTGTAGCAGTGAAATGCGTAGAGATGTGGAGGAATACCAATGGCGAAGGCAGCCCCCTGGGATAATATTGACGCTCATGCACGAAAGCGTGGGGAGCAAACAGG
+
AADCCCCC>9::CCBABA@B?@@@=A4:6;A???6??:;;6;BBAAAAABB>BDCCCC8??A<@A@??>?AABBC>BAA<@@@@@A??<?B@CC?B9::B???E999D=BACBC?A@AAA??9;@0//=:;8>BC?A(@937.8299??@@:99A=AA?9?A8???A>A@>@@==<>5;:5:=A==;=:<<4;;<4:5;======/::7.9;<.55:5;;A;;;>>>AAA?BBE<A999@?@29:9@A=AB@=
@N9IO0:00965:06154
TACGTAGGGGGCAAGCGTTGTCCGGATTTACTGGGCGTAAAGAGCGTGTAGGCGGCCAAACAGGTCCGTTGTGAAAACTGGAGGCTTAACCTCCAGACGTCGACGGAAACCGTGTGGCTAGAGTCCGGAAGAGGAGAGTGGAATTCCTGGTGTGAGCGGTGAAATGCGCAGATATCAGGAAGAACACCAATGGCGAAGGCAGCTCCTCTGGGACGGTACTGACGGCTGAGACGCGAAAAGCGTGGGGAGCGAACAG
+
CCAA?>>>>>1@C?BBCC?BB@5?5:@B4@BBD>8@@@EE>BAAA@@A?;;:00+03=98@AA>AB>AA?BBBB>>13394:@<@@497:?CC?@ABCCA<<<??4<B=A>A<A@A>A@ABB@@?@D@B?BBB>AABBBB<><><?;?9375...633//22:4:75357//.358::0818=:?AA<A=>>8=>?2626653..(.5233'..3277677552+2555575555555)2225677+66622,.55
@N9IO0:00968:06114
TACGTAGGTGGCAAGCGTTGTCCGGATTTACTGGGCGTAAAGAGCGCGCAGGCGGTCAGATAAGTCGAATGTGAAAGCCCCCGGCTCAACTGGGGAGGGTCATTCGATACTGTTCGACTCGAAGGCAGGAGAGGGAAGCGGAATTCCCGGTGTAGTGGTGAAATGCGTAGATATCGGGAGGAACACCAGTGGCGAAGGCGGCTTCCTGGCCTGTTCTTGACGCTGAGGCGCGAAAGCTAGGGGAGCAAACGG
+
DA>?>00+0<8<@;BBCC@CA@:<9A??8@BABC>@@@DG=CAAABABCBA?@?=@@AAABB<>??=>98::AAA<@@@@@,?>AAABACCCMD;;;;/;@@@<@BBCCBAAA?BBBBBCBB?B>????AAAAC<A>@@C?A?B?BB<B?BBBCCCC@CBBB=;;;A@@@;;;BBGEGCC=;:;DC?CBBB?BBB?B?BA>AB?B?BB@B@CDC@CC@@A@BBB@@@;@?@;;;0;BBCDEG:CBAAA9:;;
@N9IO0:00970:06124
TACGTAGGGTGCGAGCGTTAATCGGAATACTGGGCGTAAAGCGTGCGCAGGCGGTTTTGTAAGCCAGATGTGAAATCCCCGAGCTTAACTTGGGAACTGCATTTGGGACTGCAAGGCTAGAGTACGGCAGAGGGGGGTAGAAGTTCCTGGGTGTAGCAGTGAAATGACGTAGATATCAGGAGGAATACCGATGGCGAAGGCAGCCCCCTGGTCGATACTGACGCTCATGCACGAAAGCGTGGGGAGCAAACAGG
+
AABBC@AA<@@?BBB@@@<?>@AA=B6:;AAAB=;;:@A<AABAAA@@??;8919?>6@AA>A:5:??>>?333,3@>@6@?<=>4;5:A<@B=B9>C@@?BC>AA5::3339496433;><889@8997377373#388;(/0)/(/891/333244488::499333373377;>?>;?@8@7<?A?AA@B=9999;1770000/$//)/66678:::;;<88877:AAACDF>A;;;FFE9ABBBE=BAA=
@N9IO0:00980:06135
TACGGAGGGTGCAAGCGTTATCCGGATTCACTGGGTTTAAAGGGTGCGTAGGTGGGTTGGTAAGTCAGTGGTGAAATCTCCGAGCTTAACTTGGAAACTGCCATTGATACTATCAGTCTTGAATACCGTGGAGGTCAGCGGAATATGTCATGTAGCGGTGAAATGCTTAGATATGACATAGAACACCAATTGCGAAGGCAGCTGGCTACACGAGTATTGACACTGAGGCACGAAAGCGTGGGGATCAA
+
DBBC?:999;CBF@BBCC@BCC?B?BD>AA@@?:2;<3;;5<>6<<=>?A@@DDG>C@C@A@:BBBBCBB?BCCC=CCCD@CB;;;1838?7?9>:4:@<;9>C=@@BBBBBCC@;;;D>BB@CCD=@;;5<;5;A:9;B=B>BBDDBCB;;;;::A=A@BB=BBBB?BAAAA;;;;::???>BA@,0,.*-.-.)-(-6889:/338:93339;;;9?AA@@@@AA>AB???B;@000===,0/6>:
@N9IO0:00987:06159
TACGGAGGGGGCTAGCGTTGTTCGGAATTACTGGGCGTAAAGCGCGCGTAGGCGGCTTTGTAAGTTAGAGGTGAAAGCCCGGAGCTCAACTCCGGAACTGCCTTTAAGACTGCATCGCTAGAATTGTGGAGAGGTGAGTGGAATTCCGAGTGTAGAGGTGAAATTCGTAGATATTCGGAAGAACACCAGTGGCGAAGGCGACTCACTGGACACATATTGACGCTGAGGTGCGAAAGCGTGGGGAGCAAACAGG
+
CCCD@BABAB2BDCCB@@?CC@CC?C@CAAAAAD=BBBCC=CBB???BBAB?CC?BAA<ABB?BC@BAAA<?>BC>BBB>B@B??>77/9==5;5:7:00/7;;8;<@CEABBA<<<>>>@@::388>5<8>>:>>>>?D<B<A<A9<>>>?@@>==5;:;;0;497555677@4:66;6//,/9@9==@A688A=B;?>BBCCBCBC>A@??ABBB?BBBBBA?@A9=<?88829@@AABB9??BCC>BBA>
@N9IO0:00988:06118
TACAGAGGGTGCGAGCGTTGTCCGGAATTACTGGGCGTAAAGGGCGCGTAGGCGGCCTGATAAGTCGGGGGTGAAATTCAGCGGCTCAACCGCTGGACTGCCTTCGAGACTGTTAGGCTCGAGCACGGTAGAGGCTGGTGGAATTCCCGGTGTAGCGGTGGAATGCGTAGAGATCGGGAAGAACATCGGTGGCGAAGGCGGCCAGCTGGGCCGTTGCTGACGCTGAGGCGCGACAGCGTGGGGAGCAAACAGG
+
CCC@ABCF>BAAAA???@<@?B@C@B?B@C@@@C<@A@BB7>>5>>>>??<<:959=@?@AB>@@ABBBB2BCBB?B>A@@@B?BCCC?C?CCCC@ABA@@>B;???@AA?>?6;;59??@ABBCCB?B??@A?CAC?AA=A=A<@@9@?AA@??CB?BB@B?BBBBA?@A::;@BB=B@CG@CCBAA>;;8;BB>B?<<7;@CCBBBC>C@CC>B@@;;;A??@;;8;ABBA;;:@@??@?6@B?==6<=>;
@N9IO0:00993:06124
CACGGGGGGAGCAAGCGTTGTTCGGAATCACTGGGCGTAAAGGGCGTGTAGGCGGTCAGGTAAGTGAGATGTGAAATGCCCCGGCTCACCCGGGGACCGGCATCTCATACTGCTTGGCTTGAGTACGGGAGAGGGTGTGGGAATTCCTGGTGTAGCGGTGAAATGCGTAGATATCAGGAGGAACACCGGTGGCGAAGGCGCACACCTGGCCCGATACTGACGCTGAGGCGCGAAAGCTAGGGGAGCAAACGGG
+
@@999:9:$;;;@9CABB?BB:DB<=@CCCBCCD?AAADD>DD>CCCBB@@;994:>=@>AB9BBBBBBAABC>>7::?==1C8<<<@@A9FFA000=A<@?>?AAA@BB@@@C=@?AB?@@@@????8BA@AD=BBBBB:@==:>5;;:>?=>=AA=>=>D;C?@;;;====;;?C>AA?A=?>>:@=AB>ACB<>:>A===??=?@>@D>C9::??:;;BBB:;;;;;;AA@:@?9::@@6@ADCC>BBB=
@N9IO0:00995:06126
TACGAAGGGGGCTAGCGTTGTTCGGATTTACTGGGCGTAAAGCGCGTGTAGGCGGGCTGGAAAGTTGGGGGTGAAATCCCGAGGCTCAACCTCGGAACTGCCTCCAAAACTTCCAGCCTGGACTCAAGTAGAGGCAAGTGGAATTGCGAGTGTAGAGGTGAAATTCGTAGATATTCGCAGGAACACCAGTGGCGAAGGCGACTTGCTGGACTTGTAGTGACGCTGAGACGCGAAAGCGTGGGGAGCAAACAGG
+
BCCA@?ADDD3DCCCCCC@@?<@D?BBB>B@BBC>CCCCC>CBBBBBB@@?::::08<<;:=455@BDCC1BBBC<BBB>BA@?BA<A?B@BCC>A6ABBB>?>;?BB6A?6@8?>?=AA8BCA;B3=<@@::48B>AAB=B=B:;9BCC@@?C?@@=@@@E>C@BBDCCBCAA?BCHCC>A<ABB?BBAA>A@@=@=DBCBB?BCCD@?@@?B@??@?A@??@CCCBAACCCD=BAAACCC4?@999,;@A5
@N9IO0:01009:06151
TACGGAGGGGGCTAGCGTTGTTCGGAATTACTGGGCGTAAAAGCGCGCGTAGGCGGACCTGCAAGTCGGGGGTGAAAGCCCGAGGCTCAACCTCGGAACTGCCTTCGATAACTGCGGTCTCGAGTCCGGGAGAGGTGAGTGGAATTCCTAGTGTAGAGGTGAAATTCGTAGATATTAGGAAGAACACCAGTGGCGAAGGCGGCTCACTGGCCCGGTACTGACGCTGAGGCGCGAAAGCGTGGGGAGCAA
+
;;CB?@@@@@,@AA@@AB=;;6;B=A?B?BAABC8@@;;;;*:@@?BBBCBB?BC?BA?::9:59?B=A=B1747=3;;=6==?:@ABB?B@BBC?C@C8760839::980/66//).88:=8@8<4=>5;88>8<=77572:9@<@<@@@;:7<;;;5868A:B=;<<B@>>=B<>>;?;>=8==<9==8818:9595//(/33:8<=8AC>C@C:;;BCAA?@???8<<?999/8=??A==1>753;
@N9IO0:01010:06152
TACGTAGGTGGCAAGCGTTGTCCGGATTTATTGGGTTTAAAGGGTGCGTAGGCGGCCCTGTAAGTCAGTGGTGAAATATCTCAGCTTAACTGAGAGGGTGCCATTGATACTGCAGGGCTTGAGTACAGATGAGGTAGGCGGAATTGACGGTGTAGCGGTGAAATGCATAGATATCGTCAAGAACACCGATAGCGAAGGCAGCTTACCAAGCTGTAACTGACGCTGAGGCACGAAAGTGTGGGGATCAAACAGG
+
CCBB@996:;2:B=@?BD:;;D?B?BCG?CC?CC8@A0:9/9=9889C@>>:00+0>6==A=;A@A@CCD@@ABB;BBBBB;<;AB8;8;@@?A@@B8;;A=>@=:;;@;;:@@@@;@B>@@??@@AAA???@;??B?BD@E?B:>>:A=A???CAA=AAAA<BCBCBCBBBBBAAABB<??>BAA8;;A@@>==3:200;==:;;*0+////7<8=@AAA?@?::86;;>887-3<<==AA6??>?C=9::?
@N9IO0:00966:06195
TACGTAGGTGACAAGCGTTGTCCGGATTTACTGGGCGTAAAGAGCGCGCAGGCGGTCGTTCAAGTCGAGTGTGAAAGCCCCCGGCTCAACTGGGGAGGGTCATTCGATACTGATCGACTCGAAGGCAGGAGAGGGAAGTGGAATTCCCGGTGTAGTGGTGAAATGCGTAGATATCGGGAGGAACACCAGTGGCGAAGGCGACTTCCTGGCCTGTTCTTGACGCTGAGGCGCGAAAAGCTAGGGGAGCAAACGGG
+
CCBDBCC@BCBCC?CCBB9;;B=C8;;;,;@AAD<;;;@A,9::;>;;;<;7;A=A;;;=AB?BCA@ABBC@@AA000>>>,8+/0A<?BBBCA6:99/9@>@?ACCEBBBBC???AABBBB?B>BBC<@A@@C8?:??@<A?B@@B:A<:;:AA==::;:>6888;;;>>=<=888*9>:=<><<4<:77177949:@@ABB=@=@@=??BBC?AA=??;::@@@@:@@A<;;;&;?=<=@=7>?@?D=CBB>
@N9IO0:00971:06205
TACGAAGGGTGCAAGCGTTACTCGGAATTACTGGGCGTAAAGCGTGCGTAGGCGGTGATTTAAGTTCTGATGTAGCAAGCCCGGCACACGATGGATGCATTGGATACTGGATCGCTAGAGTCAGGTAGAGGGTGGTGGAATTCCCGGTGTAGCGGTGAAATGCGTAGAGATCGGGAGGAACATCTGTGGCGAAGGCGGCCACCTGGACCATGACTGACGCTGAGGCACGAAAAGCGTGGGGAGCAAACAGG
+
CBA;92;@8AB@@=@@A@?CBBA=9=,0)////0,:?=@A<ABBBA@B@:949@:@B@A@6>9:;5:5555565:AB9;/<3;5////5---:0--///03;4?>>9:97=>73:A?=?@BBA<7AAA><?8?B;?=8=8?8?<6@8CDAA@BB7@B?90=>>@@>>@?===@@9CCAF@BBBBBBDD?BBB?A=AA=@>AC?BB@BC9::BAAAAAAB@AA@@;==99::9&877<;>>0=8;;929>>:
@N9IO0:00983:06160
TACGGAGGGAGCTAGCGTTGTTCGGAATTACTGGGCGTAAAGCGCACGTAGGCGGCGATTCAAGTCAGAGGTGAAAGCCCGGGGCTCCAACCCCGGGAACTGCCTTTGAAACTAGATTGCTAGAATCTTGGAGAGGTCAGTGGAATTCCGAGTGTAGAGGTGAAATTCGTAGATATTCGGAAGAACACCAGTGGCGAAGGCGACTGACTGGACAAGTATTGACGCTGAGGTGCGAAAGCGTGGGGAGCAAACAGG
+
B@@B=B@B8A@AA@ABBA>BD?B@@C@C@CBBBB:>??@A<ACCBBBCCBB?BC?C?996:@9??AABBB?BBCC;>;;7;==0=00(/3888&//(/386784::3;==6===B=><?BBBBB??;;1918?896:??BBB=B<@:=8=?8949=:??4><;;18660//8888833/(/0//(/684;788588<8?<?;?A?@@@@C@BBBACCCB@BBA@@A@@@=???:::.;AAACCC9A@BBB=BBB?
@N9IO0:00983:06181
TACGTAGGTGGCGAGCGTTGTCCGGATTTACTGGGCGTAAAGAGCGCGCAGGCGGTCATTCAAGTCGAGTGTGAAAGCCCCCGGCTCAACTGGGGAGGGTCACTCGATACTGTTTGACTCGAAGGCGGGAGAGGGAAGTGGAATTCCCGGTGTAGTGGTGAAATGCGTAGATATCGGGAGGAACACCAGTGGCGAAGGCGACTTCCTGGCCCGTTCTTGACGCTGACGGCGCGAAAGCTAGGGGAGCAAACGG
+
BBCCCCC=BC@DD@@@@A?AAA?B=;;;0;@?@C>BBADG?B@A@?>===<98849BCB>BB?BBBB=><>=???298AAC3C<?>CC?BB@A=,555-8>>@@AAB?@@???A7<;?@>AD=B=:::3;6=?D9>;>;759996;@7@<;;=@??>;B>9919A98;@88;@>>>D;DC;A;<==9>>>>;??A<>=@@A@@<@<@@<@D9@@;@A=BA:5355///5;57555-55538>=2=/..9177;
@N9IO0:00983:06202
TACGTAGGGGGCAAGCGTTATCCGGATTTACTGGGCGTAAAGCGCGCGTAGGCGGAAGTTTAAGTCTGGCCTGAAAGCCCCCGGCTCAACCGGGGAGAGTGGCTGGAAACTGGGCTTCTGGAGGGCGTTAGAGGAGAGTGGAATTCCTGGTGTAGCGGTGAAATGCGTAGATATCAGGAGGAACACCGATGGCGAAGGCCAGCTCTCGTGGGGCCGGCCCCTGACGCTGAGGCGCGAAAGCGTGGGGAGCGAACGGG
+
CC;9;;0000*0/)////27<@=@=;DD69:AA?6::499(44448:>??A?A?8<299:/4.488:<5>;:><@,9;;;;*4.4:;;8@<@;>0@;==95.444.4;(456>4:<054;399909::5;;<>9=;;;?949.5168<<9?>6966:5:<<<4665;;<<<@:9539588-3-33828834-33/)/)/)///:;;9///99&/)/)---&-////////;6;:;833(3@>?ACC6;;B@@<;;;;
@N9IO0:00990:06196
TACGGAGGGGGCCAGCGTTGCTCGGAATTATTGGGCGTAAAGGGCGCGTAGGCGGTCGGGTAAGTCTGATGTGAAATCCCACGGCTTAACCGTGGAATTGCATCTTATACTGCCCGGCTAGAGTCTGGGAGAGGGAAGTGGAATTCCCGGTGTAGCGGTGAAATGCGTAGATATCGGGAGGAACACCAGTGGCGAAGGCGGCTTCCTGGACCAGTACTGACGCTGAGGCGCGAAAGCTAGGGGAGCAAACAGG
+
AADDACCCEB1A;ABABB=@A@:;05:C=CB@CE?BBB@@<AB<BBCC@9989A<AABC:A?=AAAABBB???CD<AAA;A::8;C?C@G>AAB>@>@5:;ABAB@CBB@@@BB=B?A@?A@@;;;DG>BBCDD>C?CDDAC?C=@@:@?BBBBBBC?CAAA>@BBBCBBBBA@@BC=BB@CADCC@CCAA>ABB?C@BB@@A>@?BB@BB@CBCCBBBBBBAAA@@=AA@AAD:@ABBCJE<CBCCD>@@@@
@N9IO0:01002:06199
TACGTAGGTGGCAAGCGTTGTCCGGATTTATTGGGTTTAAAGGGTGCGTAGGCGGCTTTGTAAGTCAGTGGTGAAATATGGCAGCTCAACTGTCAGGGTGCCATTGATACTGCGGAGCTTGAGTACAGATGAGGTAGGCGGAATTGACGGTGTAGCGGTGAAATGCTTAGATATCGTCAAGAACACCGATAGCGAAGGCAGCTTACTAGGCTGTAACTGACGCTGAGGCACGAAAGTGTGGGGATCAAACAGG
+
CCB@CCC<AB:BC<BBBC<B=B;>;CC?7C><>>7=>4>91==3;ABB@A?:@@9@C>6CBB9BCCDC@?7?AB=4AC;;4;CBBCCC:>BCBBCD@8DBB:CB:BBBBC@?@B:=BBC9@ABBC?:?AA?>?48;A6:A6B8C6A:>>5?BBAB=B9==B>7D==B9B>::;<;:::<7==7???:?>CB<<<6166?<:<<8<<<;;5;;;A>:>A;;;<<555<7333555)5;===??2===B>49555
@N9IO0:00965:06223
TACGAAGGGTGCAAGCGTTACTCGGAATTACTGGGCGTAAAGCGTGCGTAGGCGGTTTGTTAAGTCTGATGTGAAAGCCCTGGGCTCAACCTGGGAATGGCATTGGATACTGGCAACCTAGAATGTGGTAGAGGGTGGCGGAATTCCCGGTGTAGCAGTGAAATGCGTAGATATCGGGAGGAACATCCGTGGCGAAGGCGGCCACCTGGACCAACATTGACGCTGAGGCACGAAAGCGTGGGGAGCAAACAGG
+
CED992;;0;@>@;A@@A@CBBBC@C8:45BA?C>:;;A@8@ADBBAB@@@?BC@CD=BB>@?ACHICCBCCC>@6=B@8BC>7CCHD:C:CF@8@8<=<DCC?C:;;CCBB?BC@D@CCCCAABBC@CC@@AB<BB?BB?B?B@CC>C@BBB@@99:CCCD>CBBBCCCC@?@@>>6@?;@=@@;;4;;;5<AA=A=AA=A?BE?CD?AA?B?@@@@@@@C@::;A=ABCAAA9?9::AAB6BBBBB=AAA>
@N9IO0:00972:06236
TACAGAGGTGGCAAGCGTTGTTCGGAATTACTGGGCGTAAAGGGCGCGTAGGCGGCCTACTAAGTCAGACGTGAAATCCCCCGGCTTAACCTGGGAACTGCGTCTGATACTGGAAGGCTTGAGTATGGGAGAGGGATGTAGAATTCCAGGTGTAGCGGTGAAATGCGTAGATATCTGGAGGAATACCGGTGGCGAAGGCGGCATCCTGGACCATTACTGACGCTGAGGCGCGAAAAGCTAGGGGAGCAAACGGG
+
CCCCC@B>B@=?>8==993:A=AA?@?C>@AABC=CABAD<@@<@CBCCCC?@A<@<@ABBB@BB@@BBAAACB<2;9555$949<7<7<8<AA<A>BBBBBAABA@@@CBB?B?B=@@@BBABD@@@:@>@A?8A;<<AAD?C@C?CB=A@A@A;919ABB=BBA@BA;;;@;;;A795167;>CAE@CC?CCD@B@BB8=B<<7::59A459=<==CA969@@@A<A@@;;;;&;;::<D@;<<BDA8=BB6
@N9IO0:00985:06216
TACGAAGGGGGCTAGCGTTGCTCGGAATCACTGGGCGTAAAGCGCACGTAGGCGGCTTTTTAAGTCAGGGGTGAAATCCTGGAGCTCAACTCCAGAACTGCCTTTGATACTGAGAAGCTTGAGTCCGGGAGAGGTGAGTGGAACTGCGAGTGTAGAGGTGAAATTCGTAGATATTCGCAAGAACACCAGTGGCGAAGGCGGCTCACTGGCCCGGTACTGACGCTGAGGTGCGAAAGCGTGGGGAGCAAACAGG
+
CCBA@<@AAA0ACCC;;:@CCCCB?B;;;BBA@@9;;:BB<A;;:?9@??@:><58>;;;+?8?BA@A@@6@??C>BC>AA9?@?AAB?BAB?B;C@C?8??BB=BAA??:99>??ABF?ABBBC?CC>B:747=B<BBC>A<@@@:AA;:999@9<6=:;:-96;<<=;>AAC=>>>C@CC?BBB?BBAB?ABA>B?@B=ABCCCCC>CC>B@BBBBAAACBBAAA@AA@BBB<AACBBBC9@@ABC=AA@=
@N9IO0:00985:06248
TACGGAGGGTGCGAGCGTTGTCCGGAATCACTGGGCGTAAAGGGCGCGTAGGCGGCTCGATAAGCGTGTGGTGAAAGCTCGGGGCTCAACCCCGAGTCGGCCCGTGCGAACTGTCGGGCTTGAGCACTGTAGAGGCAGGTGGAATTCCGGGTGTAGCGGTGGAATGCGTAGAGATCCGGAAGAACACCGGTGGCGAAGGCGGCCTGCTGGGCAGTTGCTGACGCTGAGGCGCGACAGCGTGGGGAGCAAACAGG
+
@AAF@BCC<AA>@B@@@A=AABAB@CACCBB@@@<@CBCE=BB=BCAAAAC@BB@BCBCCCC?AABBBBB?BBBD7CBA9999-9<><8B==1B<A@?;,33(38>AAE8C?8==<;3??;999AAAAAA@@994:???CC?C>A<@9??8?@>??BC?AC485:?::9BAAA93328286:B?CCD>@6@A9?8A8A>AB8@;<8332=,8257+262522877<9928699<====<<?<;2>@@@@7===5
@N9IO0:00994:06212
TACAGAGGGTGCAAGCGTTAATCGGATTTACTGGGCGTAAAGCGTGTGTAGGCGGTTTGTTAAGTCGGGTGTGAAATCCCTGGGCTCAACCTGGGAATTGCATTCGATACTGGCAAGCTAGAGTACGGTAGAGGGCGGCGGAATTCCGGGTGTAGCGGTGAAATGCGTAGATATCCGGAGGAACACCGATGGCGAAGGCAACCGCCTGGGCCTGTACTGACGCTGAGACACGAAAGCGTGGGGAGCAAACAGG
+
CCCCBBBG>BB@A<?=8839>AAB?@@@6@?>@A;BBBCD>CBBBBBBAA@=@B=BC=::8;?BCCCB<BBAAAA=BBC=ABA<BBBCAD@DDD<B@B@BAAA?BBBCCCCC@CB>@ABBBABBCCC>AACA??8:95;?<?=C?C?BB=CAA@@??=?BCA>BB899AAA@>@@:?9?=5>7?AB?CA?@<B==7>:AA>A=AB?BBE>A>ABBBCCCBBCCBABA@@AA;::.;ACCDLG<BBCCC>DCC?
@N9IO0:00995:06247
TACAGAGGGTGCGAGCGTTGTCCGGAATCACTGGGCGTAAAGGGCGCGTAGGTGGCTTGGTAAGCGTGTGGTGAAAGTCCGGGGCTCAACCCCGGATCTGCCGTGCGAACTGCTGACTCGAGCGATGTAGAGGCAGGTGGAAGTTTCGGGTGTAGCGGTGGAATGCGTAGATATCCGAAAGAACACCAGTGGCGAAGGCGGCCTGCTGGGCATCAGCTGACACTGAGGCGCGACAGCGTGGGGAGCAAACAGG
+
CCCAA@DD=AA@?????@=@@@?A=@=A;;;BBC=BBBCD?BC?AA@BB@@=@C?AB?A=>>;@:::????BCCE9@;;7;DD;CBBB?DEE7@9>00/=<7:ABC@@=@CDCCAA;;;;;=<556@AAAA@=>?>:;;:@-00<3000*//4489<755.5.555565::;?94.433(3;288834448.54<7:399393:<;;;@8?B@?B999:?<<=00//)/79<::666;:;>>1;@CCC>???=
@N9IO0:00997:06255
TACGGGGGGGTGCAAGCGTTGTTCGGATTTATTGGGCGTAAAGCGCGTGTAGGCGGTCTTTTAAGTCTGATGTGAAAGCCCCGGGCTCAACCTGGGAAGTGCATTGGATACTGGGAGACTTGAATACGGGAGAGGGTAGTGGAATTCCTAGTGTAGGAGTGAAATCCGTAGATATTAGGAAGAACACCAGTGGCGAAGGCGGCTCACTGGACTGGTATTGACGCTGAGGTGCGAAAGCGTGGGGAGCAAACAGG
+
AA;;;;;;;"5:::5>@;;54964405;>7>C@CC=C@<<<*/06//3::@?=893:>=<=2;5;;000@?===>=6;;;;.;:0:@@B?C@CCC<B=?@ABBC@B@AAACCFK?BBBBB5<<;;5555)5::==6=B@@B?D@C@D?CBBBBBBB?BBBBBD>BB>AAAAA?A?>AD?B?BB?ABA?AB@@=@AD=A>;;5<@BA@AAACCCC@BAA=99:BBBBBB@BCBBBL>CCBCCDF7;;BBB<BBA@
@N9IO0:00964:06291
TACAGAGGGTGCGAGCGTTGTCCGGAATCACTGGGCGTAAAGGGCGCGTAGGCGGCCTGGTAAGTAGGGGGTGAAATCTTGCGGCTCAACTGCAAGGCTGCCTCCTAAACTGTCAGGCTTGAGCACAGTAGAGGCAGGTGGAATTCCCGGTGTAGCGGTGGAATGCGTAGAGATCGGGAAGAACATCGGTGGCGAAGGCGGCCTGCTGGGCTGTTGCTGACGCTGAGGCGCGACAGCGTGGGGAGCAAACAGG
+
BBB;;;DI=BBC???BBA599?>@>@>AAAA@AA<AA@@A3995:>?BB::5:=8==:91:>3:9?CCCB3CA@@;:9:;@??<@CCB=@@@@@=B>AB@@>A@@DDD>@@@@B@A<@A?B;;;CCCCCCAAA>AABACD@D?B?BC>C@@@@BA;;.4<385;?>==B>>666===4=8;>;:;:;;9=@8@>9.429>:<<AAABBB<AAB@;>?@???A?B?>?9877<;=333978;8.8===?9><>9
@N9IO0:00967:06277
TACGGAGGATCCAAGCGTTATCCGGAATCATTGGGTTTAAAGGGTCCGTAGGCGGTTTTGTAAGTCAGTGGTGAAAGCCGGTCGCTCAACGATCGAACGGCCATTGATACTGCAGAACTTGAATTACTGGGAAGTAACTAGAATATGTAGTGTAGCGGTGAAATGCTTAGATATTACATGGAATACCAATTGCGAAGGCAGGTTACTATCAGTATATTGACGCTGAGGGACGAAAGCGTGGGGAGCGAACAGG
+
BBBB>;;5;@@<@=@BBB@CDCAC@D=@?BA:==8>>5>:49=2:;555==759.;?A2@@A=ABB;;;C9=ABA6;;=A=AABBBCC?BBBBBBB>AB5A7:;?BBCDBBCBBBB@DC:;;@A>@@;;<0;5;;G?BBBBB@CC;;;;;@BBBBBB=AAAA=AACC?@@?BAC@A???=4=5:B@<>6?0//660618::7=8<:@:445=BCBBA=@@@>:<<<@=2:49:9/9=?@@AA6A?@@@=;;;@
@N9IO0:00967:06291
TACGGAGGGGGCTAGCGTTGTTCGGAATTACTGGGCGTAAAGCGCACGTAGGCGGCTACTCAAGTCAGGGGTGAAGGCCCGGGGCTCAACCCCGGAACTGCCTTTGAAACTAGGTAGCTAGAATTCTGGAGAGGTCAGTGGAATTCCGAGTGTAGAGGTGAAATTCGTAGATATTCGGAAGAACACCAGTGGCGAAGGCGACTGACTGGACAGACATTGACGCTGAGGTGCGAAAGCGTGGGGAGCAAACAGG
+
CCBB?BBDDE3CCDBBBB?BC@CB?C7:7;;;;B=;;:CE>AACCC@A@A@=;;5;AB@@@B>@@D@=<:-8..*.(-8/888-9=<D@BBC8B?B?B:;;=@@9@AA=CAABADDAAAAAC<?<@AA=AA::6;A@A@C@C@D@C?A@BAA@@@@@=@CBC>C>;;;BCAAAB?AA?C=;;7;BB>@A@B>BBB?B@CBBBBBAAAC?@::;AAAD@CCCCBB;;;<@@B;;;6;BBBCIE<BBCEH>CCCA
@N9IO0:00968:06264
GACGGAAGGTGCAAGCGTTGCTCGGAATCACTGGGCGTAAAGGGTGCGTAGGCGGCTTGGTGGGTCTGGTGTGAAAGCCCAGGGCTCAGCCCTGGAAGGGCACTAGAAACTGCCGAGCTGGAGTGCCGGAGGGGAGAGTGGAATTCCTGGTGTAGCGGTGAAATGCGTAGATATCAGGAGGAATACCGGTGGCGAAAGCGACTCTCTGGACGGCAACTGACGCTGAGGCACGAAAGCGTGGGGAGCAAACAGG
+
BCCC<A;@?@@@A?A;;;?A@@@B;@;@@AAABB=BBAA@/99/39:BBCC?BB?BB=A?==@7::AA7A=>?A@9:93(39929<<@999,78287==6===BBB@B:>8>>:=BBA@A>A=>;;5:9??AA6@@A>><9>395:9=>6>====A=088;6/;8;9?A?>>;=7776::5:377?9>877.79=<69@A=99;;===5??B??;5;@@888=::::1:889:9/9=<=@@@2==;:91:==9
@N9IO0:00969:06263
TACGTAGGGCGCAAGCGTTGTCCGGAATTATTGGGCGTAAAGAGCTCGTAGGCGGTCTGTCGCGTCGGATGTGAAAGCCCGGGGCTTAACCCCGGGTCTGCATTCGATACGGGCAGACTAGAGTGTGGTAGGGGAGATCGAATTCCTGGTGTAGCGGTGAAATGCGCAGATATCAGGAGGAACACCGGTGGCGAAGGCGGATCTCTGGGCCATTACTGACGCTGAGGAGCGAAAGCGTGGGGAGCGAACAGG
+
DCBBBCCC=@@?@<@::9?BBC@C@D<@=@@=@D???:::/9>?@@:::>>;9;6;ABABBCBAABB?B;;;DDJ?AAA<ACC9BB@C@CDD;DF?;;;A@BC@DBBBCBBB=B@@@ABBBBCBA@@=899CA6?>:0000<A<@<BF?BBBBBCC?CAA@:?@>>?>>@@@?@@B5:;;@;@AA=A=@@?B@?=??AA=A???CCCF=B@BB?BAAABA??@AAA=???:::6;AC@BFE9AAAAA?@@@@
@N9IO0:01002:06299
TACGGAGGGAGCTAGCGTTGTTCGGAATTACTGGGCGTAAAGCGCACGTAGGCGCTACTCAAGTCGGGGGTGAAAGCCCGGGGCTCAACCCCGGAATAGCCCTCGAAACTAGGTAGCTAGAATCTTGGAGAGGCGAGTGGAATTCCGAGTGTAGAGGTGAAATTCGTAGATATTCGGAAGAACACCAGTGGCGAAGGCGACTCGCTGGACAAGTATTGACGCTGAGGTGCGAAAGCGTGGGGAGCAAACAGG
+
:B=9.5;;/;>=?@@?AA=AA>;;24.4.5;;;;3/////(////7-----(-8:;;:::<6::=>===+:9?>*37=5;78+8;::6:==.8,3,377::/45<<=7><<<5544433347;996;499//)////795;26169>>=655/;//)///;)/)55////:::3<:5:344.4;;7;?>>5>>>7<7;99::::<>E@CCC?C999:>@@;;:BBA=A@==?@6>>@====0====@4>=97
@N9IO0:01007:06280
TACAGAGGGTGCTAGCGTTAATCGGATTTACTGGGCGTAAAGCGTGTGTAGGCGGTTTGTTAAGTCGGATGTGAAAGCCCTGGGCTCAACCTAGGAATCGCATTCGATACTGGCAGGCTAGAGTACGGTAGAGGGTGGCGGAATTCCGGGTGTAGCGGTGAAATGCGTAGATATCCGGAGGAACACCGATGGCGAAGGCAACCACCTGGGCCTGTACTGACGCTGAGACACGAAAGCGTGGGGAGCAAACAGG
+
DCCAA@BB=BC@@@B999=@=?@B<;;;0;>>@@<???CC=BAA@@@BA??;>=8=>5??;?=ABBC@BBBCCCD=BBB?DDE7CBDD:C9CCD@C?@@BBCC@A@@CBBAA>?@@?CCCAAA@ABB>BBBBBG>CC999<@5:6;@AC>CCBBBBB?BCCB<AADCAAABA;;95@8@=0506557=>;<7A??7<9@DADICF?CAD>B>@@BB@@@DCCCCBBBBBBA;;;0;@ABCCC;@ABBB<BCD?
@N9IO0:01007:06291
TACGTAGGGTGCAAGCGTTAATCGGAATACTGGGCGTAAAGCGTGCGCAGGCGGTGATGTAAGACAGGTGTGAAATCCCCGGGCTTAACCTGGGAACTGCATTTGTGACTGCATCGCTGGAGTGCGGCAGAGGGGGATGGAATTCCGCGTGTAGCAGTGAAATGCGTAGATATGCGGAGGAACACCGATGGCGAAGGCAATCCCCTGGGCCTGCACTGACGCTCATGCACGAAAGCGTGGGGAGCAAACAGG
+
CGCCC?@?8@A@@<@AAA<@=@@C@C<@@@@@@;AAABB=BCCBCCCB;;4:;4:>@=>?@<:99??;@BBABB=BCCD6??9@=8?;@=@@D9@=@;;;???9@;;;BBBBACBBBBB<>>CA??;>=======,===<A;?;?=@B@BBBAAABBBCCC>BBBCBAAA@AB?>>>994:5:?@=BA@@=@BB?A?;:8:BBB2;:;09;>@AAAAAA:::@@?CBBBA???8?@AABCC:AAAAA<@AA<
@N9IO0:00970:06314
GACGGAGGAGGCTAGCGTTGTTCGGAATTACTGGGCGTAAAGCGCACGTAGGCGGCTCGACAAGTCGGATGTGAAAGCCCAGGGCTTAACCCTGGAACAGCATCCGAAACTAGCGGGCTCGAGACCGGAAGAGGAGAGTGGAATTCCCAGTCGTAGAGGTGAAATTCGTAGATATTGGGAAGGAAACACCTGTGGCGAAGGCGGCTCTCTGGTCCGGTACTGACGCTCAAGTGCGAAAGCGTGGGGAGCAAACAGG
+
BABD?BB@BA@BCAAAAB=>>;>@;@-0+/><>;7?:@AA447=:;0////3/405=<9:==8:0009;////9:28=?7ABB588?A:??:?A?@;@;0//665:;;5788;788.557=<;=A;A9@<?@@:=<<===:><?=?D6>>855255..(-,,,',(,--782226267'.(.(/.'...(2255.333(.(.64335998858C=@=?@@@@?ACAABB?BBAB@@@9@@@@ABB5@@@AA<AAB=
@N9IO0:00974:06352
AACCAGCACCTCGAGTGGTCAGGAGGTTTATTGGGCCTAAAGCATCCGTAGCCGGTTGCATAAGTTTTCGGTTAAATCTATGCGCTTAAACGTATAGGCCGCCGAAAATACTGTGCAGCTAGGGAGTGGGAGAGGTACACGGTACTCGATAGGAAGGGGTAAAAATCCTTTGATCTATTGATGACCACCTGTGGCGAAGGCGGTGGTACCAGAACACGGTTCGACGGTGAGGGATGAAAGCTGGGGGAGCAA
+
B8A>AB;;;?C;;;BBC?BABA>;;5;@8>=6:=7C>A@@59:89?<<;7782;8@9AB@<<999:9+37386<;5;8797338?B5;;(4844333-3-/0+06:;.///:::;AA9>>797)3739@8>?DC?>>;799,38?@@@A888483888+55555'59+55(/......(..6568(..).62202,,(*(**(**(-4405-/(.3..(.(..3371:9567'....907...666'36755
@N9IO0:00981:06349
TACGAAGGGGGCTAGCGTTGTTCGGAATTACTGGGCGTAAAGGGCGCGTAGGCGGCCTTGTTAGTCGAGTGTGAAAGCCCTGGGCTTAACCCGGGAAGCGCGCTTGATACTGCAGGGCTTGAGTGTGGGAGAGGTTGGTGGAATTCCCAGTGTAGAGGTGAAATTCGATAGATATTGGGAAGAACACCGGTGGCGAAGGCGACCAACTGGACCACAACTGACGCTGAGGCGCGAAAAGCGTGGGGAGCAAACAGG
+
@@B:94;BBB2CCCDBBB@BB@AB>A?B@ABABB=@AABB>BC?CCCCA=<600+0:B:@A;><<><<000>;;;*/9=6?@E6;;9;5;A8@@8<+00/;99<8<:::??@@@@A;@A?@@@A::8C>@BA@<?<?9;B<?9?4::+8;;;;;8887<@?@9>/7////0:::?7==,/(//6777)5.593<=<8=:=CBB?B>@CB?AA>@AB=?@B@@@:::@@<?@>:999&888:7::+9///;3::;6
@N9IO0:00997:06311
TACGGAGGGTGCAAGCGTTAATCGGAATTACTGGGCGTAAAGCGCGCGTAGGCGGTCTTGTAAGTCGGATGTGAAATCCCCGGGCTTAACCTGGGAACTGCACTCGATACTGCTTGACTAGAGTATGGAAGAGGGAAGCGGAATTCCGGGTGTAGCGGTGAAATGCGTAGATATCCGGAGGAACACCAGTGGCGAAGGCGGCTTCCTGGGCCAATACTGACGCTGAGGCGCGAAAGCGTGGGGAGCAAACAGG
+
CCCD@CCC=;;;C?BAA@?C@EFD@D8:7:?@@C>;;;@@8@@=??;;;AB@CF@DBA?AGD?AACC@C;;;;<<4BBAB7AB0;;5<4:5BBG=C?BBBBBBCCCCCCC;;;C>AAB@@@@@@@@@=B=;;>>+0+//:)/(/5917817;;;>?>@CCDD=CAAABBBC????<@;;;6;?BAB@DBBC@C@E@@?0000@;?==??<@;@=A958?CAAAAA@@==:::::/88>7777&3988818;63
@N9IO0:01000:06319
CACGGGGGGAGCAAGCGTTGTTCGGAATCACTGGGCGTAAAGGGCAGTGTAGGCGGTTCGAGTAAGTGGAATGTGAAATGCCCCGGCTTACCCGGGGACCTGCATCCCAAACTGCTGGACTTGAGTACGGGAGAGGATGAGGGAATTCCTGGTGTAGCGGTGAAATGCGTAGATATCAGGAGGAACACCGGTGGCGAAGGCGCTCATCTGGCCCGATACTGACGCTGAGGCGCGAAAGCTAGGGGAGCGAACGGG
+
CCCDEDEF*CAAA?BBCC::;<AB;=8@;;:;9A:B9:6@7=D89544:84/)/8(-(-----935--(/30/088:4.//77*71776544(3;;&44744445<<7==7<<88:=8<::5988888::3::=B=A=00/:16163<3//*3A;A88=>BBBB>@:::;88877////(//06(//915/53.3.0*/5:77:59595;9>>7>@>>CB;99@<;9;=8555<<<3:>:8:==+59<::3::<4
@N9IO0:00977:06360
TACGTAGGGAGCGAGCGTTGTCCGGATTTATTGGGCGTAAAGAGCGCGTAGGCGGCTTGGTAAGCCGGATGTGAAACCCCCGAGCTCAACTCGGGGCGGCCATTCGGAACTGCCATGGCTAGAGTCTGGTAGGGGAACACGGAATACCTGGTGTAGCGGTGAAATGCTTAGATATCAGGTGGAACACCAGTGGCGAAGGCGGTGTTCTGGGCCAGTACTGACGCTGAGGCGCGAAAGCGTGGGGAGCGAACAGG
+
ECCCCBBB9:;@A@@@@B?BCC?B?BCC<AA@CC>CCCBC=B:;;A@@?::49;6;B?A=CB?A??BAA?@??<=*;;;;);?@@?CC899BBCC9AA;>;??=AB?B<??EB>AAB8BAAABBAAAB?BBBCB8A?;;;A>A>ACC@CC@BB@@@BD@??@B<BBBB@CBBBBA??@;?A9?;?>?>ABBB@CBB?B?AA?BBC?C@@@;@=ABA:::AAAAA?9::;?=?AAA=AAACCDK9CBA@@=9::?
@N9IO0:00990:06369
TACGTAGGGCGCAAGCGTTGTCCGGATTTATTGGGCGTAAAGAGCTCGTAGGCCGGTCTGTCGCGTCTGCTGTGAAAACCTGGGGCTTAACTCCGGGCCTGCAGTGGGTACGGGCAGACTAGAGTGCGGTAGGGGAGACTGGAATTCCTGGTGTAGCGGTGAAATGCGCAGATATCAGGAGGAACACCGGTGGCGAAGGCGGGTCTCTGGGCCGTAACTGACGCTGAGGAGCGAAAGCGTGGGTAGCGAACAGG
+
BBCAAABB;@@@A?BBBB?BAA=@<;;;,5:6;;188333(39:8857777-7-328;:::;=AAAA:::555====/=<>;?;7;C@D@BCDAGC>C?;::BABAC>BBCCB>AAAFCBABAA:;:A?@@@BB5;;BBBB@C@B@B@FC@BBBCCCC@BBBH?CBBC@@@@@@A>C>7?@=@;;;;>A?AA=A?@<@>AAA;@@CCCCD>D?BBB?B;;;@AA;;;@?BBCBBG?C??@BB<@@@@@@?AAA?
@N9IO0:00991:06389
TACGTAGGGTGCGAGCGTTAATCGGAATTACTGGGCGTAAAGTGTGCGCAGGTGGCCGCGCAAGTCGAGTGTGAAAGCCCGGGCTTAACTTGGGAATTGCGCTCGAAACTACGTGGCTAGAGTGTGGCAGAGGAAGGTGGAATTCCACGTGTAGCGGTGAAATGCGTAGAGATGTGGAGGAACACCGATGGCGAAGGCAGCCTTCTGGGCCAACACTGACGCTCATGCACGAAAGCGTGGGGAGCAAACAGG
+
CCCDD?@@<9;9CBBAAA>A?ACD@C?C?CCCCC<AAACC>CAAAAACCAA>AB?A?BA99:?A@=939>=<978(777)33(37,3,3=8=C;C?E98:BB?8>==6==CBBB@<BBBAA::?@@<@@9::07/8:>>:B@C?B@BBB>CBCC=C@BBCC?CEDCBBB885:=994:95:8944.498:6:::.944444.4.4:::0828183?997;44:8849949333(3:@@?CC9BBBBD;AAA6
@N9IO0:00999:06387
TACGTAGGGGGCAAGCGTTGTCCGGAATTATTGGGCGTAAAGCGCGTGTAGGCGGCTTGGTAAGTCTGGTGTGAAACCTTGGGGCTCAACCCCAAGCCTGCACTGGAAACTGCCTCGCTTGAGTCCGGGAGGGGAGAGCGGAATTCCTAGTGTAGCGGTGAAATGCGCAGATATTAGGAAGAACACCGGTGGCGAAAGGCGGCTCTCTGGAACGGTACTGACGCTGAGACGCGAAAGCGTGGGGAGCGAAACAG
+
BCCCB?@>>>0AB8BABB@96;7@7?AM@BC@CD=B9:;>6ABC=CBEDBA>AA?AB?B=??=B:AAB7AB@?@@2907<??=5<>@>6<;8.>378@EFFBBBA?BC>A;:;:@88<B69;@AA4:;/9?;<0CBBBCC9;79=B?BBB@@9>96;?BCDF899;=;::=;@>5?@5;6;A;:887A?;?5<:93(35:@393866//(/49<269AA:9;;9999444498880888@@@@6>@@:99(377
@N9IO0:01001:06385
TACGTAGGGTGCAAGCGTTAATCGGAATACTGGGCGTAAAGCGTGCGCAGGCGGCTTTGCAAGACAGATGTGAAATCCCCGGGCTCAACCTGGGAACTGCATTTGTGACTGCAAGGCTAGAGTACGGTAGAGGGGGATGGAATTCCGCGTGTAGCAGTGAAATGCGTAGATATGCGGAGGAACACCGATGGCGAAGGCAATCCCCTGGACCTGTACTGACGCTCATGCACGAAAGCGTGGGGAGCAAACAGG
+
CCCDBBBB<;;:@=AAA@<A=@A=6=+0/7<<7399:AC=A<;;;;@><<600+//:17::7557888==?ABA=DBBB:BC<AABA=?=9992::@BBGCCC<A??@@???C>@=@@??9:;???:;;;;;???,?==9=5:29;@>@@@;;;A@@@@CC?CBBEBBBAAAA@@@>;;5;4;BB;@@@@=@BB@B@CC?@@@@8@C?AB?AAAAA@??:999=C955<>>>@8@@@@BBB7;;;BB;AAA?
@N9IO0:01007:06387
TACGTAGGGTGCGAGCGTTAATCGGAATTACTGGGCGTAAAGCGTGCGCAGGCGGTTGGCCGTGTCCGATGTGAAAGCCCCGGGCTTAACCTGGGAATGGCATTGGAAACTGGCTGGCTGGAGTGTGGCAGAGGGGGGTGGAATTCCACGGTGTAGCAGTGAAATGCGTAGAGATGTGGAGGAACACCGATGGCGAAGGCAGCCCCCTGGGCCAACACTGACGCCTCGAGGCACGAAAGCGTGGGAGCAAACAG
+
CCCCCBBB<;;;BCC@AB7;7;@@:@-0,/000;599<CC<A;59@@>??A?AA?B>B9:8:C:98@>?=BAAAE<AA==1BC=AA4;5;;;:9,95:A5000,0+0?3<<A6C::6;==6=@@::9;>:979=<=<&<>28/78<;>8:29=<=;33388==588=?<<<8<?>=9=36:(/*/964@=>>2>=72::B=88?>=+88=6=7@/73333833368333828;;;<=3:<9333(339991333
@N9IO0:01013:06388
TACGTAGGTGGCAAGCGTTGTCCGGATTTATTGGGCGTAAAGGGCGCGCAGGCGGTTCGTTAAGTCCGAGGTGAAATCTCCCGGCTCAACTGGGAGAGGTCTTCGGATACTGGCGGACTGGAGGTGAGCAGAGGTGAGTGGAATTCTCGGTGTAGTGGTGAAATGCGTAGATATCGAGAGGAACACCAGTGGCGAAGGCGGCTCACTGGGCTCTACCTGACGCTGAGGCGCGAAAGCGTGGGGAGCGAACCGG
+
CCCDBBB>:;6;@:>BCA9;;C?B>;<:7;B>ED=:::?A9?A9:9;;;985::;@=@BB@E?AAC:>BG>???B895ABB9@<@@A?444//(/900+0:<;AD?BBCCCC?AA=ABCC@CEAGCCCBBBCDAC@@@@?89;><;@>>:BB@??CC=??AA194449879>337>>>=@5:4:@>:@AAB@CEE=@=?A=@ABBCCBB;@@@@AA?A;9:@?==<>9;::B@B9A:99AA?6AC?@@>A=@=
@N9IO0:01015:05797
TACGTAGGGTGCGGGCGTTAATCGGAATTACTGGGCGTAAAGCGTGCGCAGGCGGCTCCTTAAGTCAGATGTGAAATCCCCGGGCTTAACCTGGGAACTGCGTTTGAAACTGAGGGGCTTGAGTGTGGAAGAGGGGGGTGGAAGTTCCAGGTGTAGCAGTGAAATGCGTAGAGATCTGGAGGAACACCGATGGCGAAGGCAGCCCCCTGGGCTAACACTGACGCTCATGCACGAAAGCGTGGGGAGCAAACAGG
+
BB@A@;;;0;B@=?9??@9@;?AA=B6;9;BBCC?;;;AA;A@@@@>@>8829937386<>B>AABA@BB@@A=913933&37.7=5@4=697749;@@>???D:<?A:<<>:;<<1;<3;79=79=0505:6====';:37-//4=4//-.559==555666/2226::<<95525<7;;;>:===8;;==9<BC8929=99999)9=>8@@A=??=@9::77797;@CC>?>F>A<97566)857=>277=2
@N9IO0:01024:05807
TACGGAGGGGGCTAGCGTTATTCGGAATTATTGGGCGTAAAGGGCGTGTAGGCGGCTTCGTAAGTCTCGTGTGAAAGCCCTCGGCTCAACCGGGGAACTGCACGAGAAACTGCGAGGCTTGAGTCCGGGAGGAGGAGAGTGGAACTTCCAGTGTAGCGGTGAAATGCGTAGATATTGGGAGGAACACCAGTGGCGAAGGCGGCTCTCTGGACCGGTACTGACGCTGAGACGGCGAAAAGCTAGGGGAGCAA
+
AAA@<A@BBB0@A@BA@@?AB8;;@BGDADFACB>AA@AA:?@:@@A@B;:48919?;=?@B:@A?;?A@A@BBC9??@:@@A<AABC>B>BCB7A?B;;;BCB@;;;6;BAAA;;5;@=BADDD=@@500)0<87:00/,(,(,,(,(--/::445<7<ACC<BB@@@@@@B;:49?9AA=A=@CEAC;:;?BCC?B?A@4;9?>:::599372799////44::44444.444=?2>>>>><<155:<;
@N9IO0:01026:05777
TACGAAGGGGGCTAGCGTTGCTCGGAATTACTGGGCGTAAAGGGGAGCGTAGGCGGATAGTTTAGTCAGAGGTGAAAGCCCAGGGCTCAACCTTGGAATTGCCTTTGATACTGGCTATCTTGAGTACGGGAGAGGTGTGTGGAACTCCGAGTGTAGAGGTGAAATTCGTAGATATTCGGAAGAACACCAGTGGCGAAGGCGACACACTGGCCCGTTACTGACGCTGAGGCTCGGAAAGCGTGGGGAGCAAACAGG
+
BBDCC?CCCC5BBBC@@@>ACBAB@B@B?BBBAA<AAB?@-9::&7<;89BC=@@ACBBBCC:??@??=@@=:98?6>?@2:9?9?@?=:?;@;>6<0727?<AC;A::8@?@=ABAAAA8>>?>??@A;@AAA=AA@@AC>A>B??;?BAAA<<<9;6:@AB=B?>??BBBABB=>>6?<?C?BAA<@=881878-56866599:///06;*//68888???887///66//)/;18//6:9:,7565:3:567
@N9IO0:01032:05809
GACGTAGGGTCCAAGCGTTGTCCGGATTTACTGGGCGTAAAGAGCGCGTAGGCGGTCTGTTAAGTGTGAAGTGAAATCTCCAGGGCTCAACCCGGAAACTGCTTCGCATACTGGCAGACTTGAGGAATGCAGAGGTTTGTGGAATTCCTGGTGTAACGGTGAAATGTGTTGATATCAGGAGGAACACCCATGGCGAAGGCAGCAAACTGGGCATTATCTGACGCTGAGGCGCGAAAGCGTGGGTAGCAAACGAG
+
CCCAA@DL?BB?@=ABBCACDD@D;::B=BABBB=?@@@@8@;;;@@ABAA=@@<@@AAA?B?CAAABAAHCCDD=BCDC=ABA;@@BB=@@;@?BB9@;;;@@A@ACAAAAB>ABBBBB9:;C?B>???@>:93:?,78A>C?B?B@CB?BA993:@;989=6=;999?BBBBBC?<9993:29>>@:A?>;=:;5:1:<>??A6<::;1:;;8==>888=??ABAA<@<===;-88=CBE8=:=@@@2///<
@N9IO0:01058:05767
GACGAACCGAGCGAACGTTGTTCGGAATCACTGGGCTTAAAGGGCGCGTAGGCGGGTGCTCAAGTCCGGGGTGAAATCCTCCAGCTCAACTGGAGAACTGCCTCGGATACTGGGCGTCTCGAGGGTGGCAGGGGTATGCGGAACTATCGGTGGAGCGGTGAAATGCGTTGATATCGATAGGAACTCCGGTGGCGAAGGCGGCATACTGGTCCACTTCTGACGCTGAGGCGCGAAAGCCAGGGGAGCGAACGG
+
CCB;;5<=A;;9??;:::;?@?BBAD?A@AACCC<AA6:9.;@9@A@@@BA=@BA8;;AABD@BBB?BBB;BDHJIFE@CCA:;:A@B@BCE@AA@@CBBBABAA>ABBAABD<AAACAAA;::/9933==?A6>>>@@@>C?CGCCBC?AA7;;BA>ABBB=BBCBA=AA@@;;;AA;;7;<=BA5:69@=@;:59;:;4;=?@@@?ADD@CCC?;;;@@BBB<;;=0000/;1//+3:::.::::94899
@N9IO0:01014:05859
TACGGGGGGAGCAAACGTTGTTCGGAATTACTGGGCGTAAAGGGCGCGTAGGCGGGCCTGCAAGTGGTGTGTGAAATGCTCTGGCTCAACCAGAGAACTGCGCTCCAAACTGCAGGTCTTGAGGGCAGTAGAGGAAGCTGGAATTCCTGGTGTAGCGGTGAAATGCGTAGATATCAGGAGGAACACCGTTGGCGAAGGCGGGCTTCTGGGCTGTCCCTGACGCTGATGCGCGAAAGCTGGGGGAGCAAACAGG
+
AAAAAAA@'<;;D?6===:==:C>;@?C?BCGDE?C;;;C8A@;@BB@A:96;>?5@?AA@B?BCC>BBB??>BA:?@@@?7709AAB?C@BBBBB?CBBAA@BB?BB<B;;;BB?A@?<@;;;0;BBBBCBB:;8<BAB>B@B>B@@@=@@@@BAB7@9;;0;>A@@BCCBA;;;C8@B?B?CBB@CC@A?A9;:;@CCF?CC?BBCC=DCCCCM>BCBB;;;;;BCDDDGCC6;<;;<<<*;;;BB=ABC?
@N9IO0:01017:05813
TACGGAGGGTGCTAGCGTTGTTCGGAATCACTGGGCGTAAAGGGCGTGTAGGCGGCTTGCTAAGTCTGATGTGAAATCCCTCGCTCAACGAGGGAACTGCGTCGGATACTGGCAAGCTTGAGTACCGGAGAGGAAGGTGGAATTCCCGGTGTAGCGGTGAATGCGTAGATATACGGGCGAGGAACACCGGTGGCGAAAGGCGGCCTTTCTGGACGGGATACTGACGCTGAGACGCGAAAAGCGTGGGGAGCAAACAGG
+
A@CB=@@@;@@?BBBCBB>@@@AA=@>ADCDAAA<?<=<=.97-388??BB?BB?BD@CAAA=C:::99<77777.373(37333::288;A<1858::@AA==2;77555,6<469:48555=72<<:;:>2=3<5::6<5=:<A3A0255775517//)/879>79:9///699+--45(-)-492626625555,5.22+2+22'25927222'25566A=:785;88888;9<99+<899:::.9>>>:38894
@N9IO0:01017:05843
TACGGAGGGGGCAAGCGTTGTTCGGAATCATTGGGCGTAAAGGGCGCGTAGGCGGCCTGGTAAGTCGGGTGTGAAATCCCGCGGCTCAACCGCGGAACTGCATTCGATACTGCTGGGCTCGAGTCCCGGAGAGGGTAGCGGAATTCCCAGTGTAGCGGTGAAATGCGTAGATATTGGGAGGAACACCAGTGGCGAAGGCGGCTACCTGGACGGGTACTGACGCTGAGGCGCGAAAAGCGGTGGGGAGCAAACAG
+
BACCADDCDF5CB8;;B@=@@?BB@C@BB::9;C;BB:;;7;B<ABBBBBB?BDAD@BB?CA?A?:98-489AAD<AAA;@??<?AAA?A?AAA;?;?@AABC?ABBBBBBBA>>>8?@@@???BC>C@BBBAA9?:::@=@;?:?A;AAAAB:::C?AABB=AA@AAB?????:=@8::5;=ABB?BA@@?BBA?B>@@?@ICD?CC@CECC=B;;;CBAAAJEAA:0000...'.//)/777+7//5>)544
@N9IO0:01020:05840
TACGTAGGGTGCGAGCGTTGTCCGGAATTATTGGGCGTAAAGGGCTCGTAGGCGGTTTGTCGCGTCAGGAGTGAAAACTCGGGGCTTAACCCCGAGCCTGCTTCTGATACGGGCAGACTAGAGGTATGCAGGGGAGAACGGAATTCCTGGTGTAGCGGTGAAATGCGCAGATATCAGGAGGAACACCGGTGGCGAAGGCGGTTCTCTGGGCATTACCTGACGCTGAGGAGCGAAAGTGTGGGGAGCGAACAGG
+
CCCCCCCF>@@@BAA@AB@BBC@D?B=B?BB?CC<CCA@@;AD>BBCD@@@@CC@BB>BB@A@??A@D?::;@@@@7ABBCCC6<<?A@CIM<CBDA>AAAB?BBBCCBBCE=:::BB@BCBB?A@@@;7777*9??=AB>A>@?D@DD?CAAA@@@>A:9939AA????AAA@BAA7:;<@<@@@=B?AB=BB@;?;??4949?A>AB<ABB?BB>A888??:::@9=?>???9@AABAAB9@@BB?<999;
@N9IO0:01026:05834
TACGGTAGGGTGCGAGCGTTAATCGGAATACTGGGCGTAAAGCGTGCGCAGGCGGTTTTGTAAGTCAGATGTGAAATCCCCGGGCTCAACCTGGGAACTGCGTTTGAAACTACAAGGCTAGAGTGTAGAAGAGGGGGGTAGAATTCCACGTGTAGCAGTGGAAATGCGTAGAGATGTGGAGGAATACCGATGGCGAAGGCAGCCCCCTGGGCTAACACTGACGCCTCATGCACGAAAGCGTGGGGAGCAAACAGG
+
@@:;6;AAC8;;;A99;BA=@=@@<6<*0/999;144:99(4???@9:0;;600+0;=0>>>=;;?@A@979=;=.<<<<2<>,9777384:AB=B585;58;B6:;@8<<=8>2=477<5366//.56.5555555$56999@<?5:9;9559822=56,/94///55<>?>=8/./)..4949==7@??>5;8836=A<>>>=>*888(7:91777755555/599::>@@ACC7<:7////(///57.78:5
@N9IO0:01027:05839
TACGGAGGGTGCAAGCGTTATCCGGATTCACTGGGTTTAAAGGGTGCGTAGGTGGGCAGGTAAGTCAGTGGTGAAATCCTGTAGCTTAACTACAGAACTGCCATTGATACTATCTGTCTTGAATACCCTGGAGGTGAGCGGAATATGTCATGTAGCGGTGAAATGCTTAGATATGACATAGAACACCCATTGCGAAGGCAGCTCACTACGGGAATATTGACACTGAGGCACGAAAGCGTGGGGATCAAACAGG
+
BCBB?ACC<BCBB?BBBB@CCD@C@??9897<=<6@@9@B<CC>BBCCCCC?CCC=A@@>AD@DCBBCCGAECCC>BB@AAABBAA=A>ABBBBBA?B@@A?AB?BA@@BAB@@;::?A?AD?BBA@:??;9828>799A<A>AAAB???AAA???B@CCCC=CBAA;??>>><>>988;<>8AABA2:806555-517;;<::8866587-7;@=>;>;;;>AB::6;A@=?@5;:????@5;;;CC=;;;=
@N9IO0:01034:05814
TACAGAGGGGGCGAGCGTTATTCGGAATTATTGGGCGTAAAGGGCGCGTAGGCGGCCTTTCAAGTGACGGGTGAATACCTCGCGTTAACCGAGGAACTGCCTGTCAGACTGGAAGGCTTGAGACCGGGAGAGGTGAGTGGAATTCCCAGTGTAGCGGTGAAATGCGTAGATATTGGGAGGAACACCAGTGGCGAAGGCGGCTCACTGGACCGGTACTGACGCTGAGGCGCGAAAGCGTGGGGAGCAAACAGG
+
CCLCBBAB@@0@??@>@@<@C@CD?B?B=A@<AA8=A???9?C=AAACBAA>9939;>>9@@=@@<<000*---(-,,(,,,,--(-095<?@:=:;=<B?BBABAACBBB?B@C=?@?A;;;A>AA<@@AC@B@@@AA593:<BB=BBBD@@A;<5;;99/9==@???BBBC@CD?CC@C@BAB>AAAA?ABA=A>;;5;ABCBBB?AA?C?B;::ABBABBCAA=@BA;;;0;@@@@CC9;;;CC<@A@?
@N9IO0:01034:05836
TACGAAGGGGGCTAGCGTTGTTCGGAATTACTGGGCGTAAAGCGCACGTAGGCGGACATTTAAGTCAGGGGTGAAATCCCAGAGCTCAACTCTGGAACTGCCTTTGATACTCGGGTGGTCTAGAGTATGGAAGAGGTGAGTGGAATTCCGAGTGTAGAGGTGAAATTCGTAGATATTCGGAGGAACACCAGTGGCGAAGGCGCTCACTGGTCCATTACTGACGCTGAGGTGCGAAAGCGTGGGGAGCAAAC
+
CBCBB=A@@@0=BBC;;;@CCACA?B7;89AAAC<BBAC?7>B?@?955==8<<;A>>>>8C9@;>?::9+98;<18;80:66///8;6;;<==7=7==>>7<<1<7;9/---7/--(-8879:;;;;;6=622238785550627/5/568:9992220555=3:1559;;888:6:;5>>5?;A>>9>8776865/5/...555588322,2.058...588>==;:===<==5=======/==:9919
@N9IO0:01052:05819
TACGTAGGTGACAAGCGTTGTCCGGATTTACTGGGCGTAAAGAGCGCGCAGGCGGTCGTTCAAGTCGAGTGTGAAAGCCCCCGGCTCAACTGGGGAGGTCATTCGATACTGATCGACTCGAAGGCAGGAGAGGGAAGTGGAATTCCCGGTGTAGTGGTGAAATGCGTAGATATCGGGAGGAACACCAGTGGCGAAGGCGACTTCCTGGCCTGTTCTTGACGCTGAGGCGCGAAAAGCTAGGGGAGCAAACGGG
+
CDBBACB?ABABC?BCCE;;;C?B6;;B;AACBB<@AAAB<A@@@BAA@@@<@B?ABBB?CC?BBCCBA;;:@@@9@BBBB3B?@AAA=;=@>>000,/98;3=?<BBBFDBAAABBCAAA@A=@AB>?::6A3>4;<;5<7=9<>*/)/96975:58:;:37:997==;7///77.7<7>:===:?>;;5;;;6;=B?DBB=@<@B>A?BBC?BC@DB@::;;;;>;;;;;;;.;BC@ABA3?@;:9,9?C;
@N9IO0:01022:05873
TACGGAGGGTGCGAGCGTTGTCCGGAATCACTGGGCGTAAAGGGCGCGTAGGCGGTTCGCTAAGTCGTTGGTGAAATCCCGCGGCTCAACTGCGGGGCTGCCGACGAGACTGGCGGGCTCGAGCACGGTAGAGGCAGATGGAATTCCCGGTGTAGCGGTGGAATGCGTAGATATCGGGAAGAACACCGGTGGCGAAGGCGTTCTGCTGGGCCGTTGCTGACGCTGAGGCGCGACAGCGTGGGGAGCAAACAGG
+
CCBB=B@B9@@?BBB?????@@?B?B@BBCCCCF>BBBBA;AA=AA:@?A@=@B=B<@@BBB?BCC997:>CAAC7CED>C;;<;BCB?BBBAA@@5?<;?9>==AABBABB?999/:;<9:8@??C<??A996;AA@AA5:469BD>E@CBAA@@A=@C=@<@AC@@@@BA@?999,439939;:=B?@@=@CC5<7;;;:AA<>CCD>C?@@@BBB:959>=:9925@@99999999=AA499>@D8>>@<
@N9IO0:01029:05887
TACGGAGGGAGCTAGCGTTGTTCGGAATTACTGGGCGTAAAGCGCACGTAGGCGGCTATTCAAGTCAGGGGTGAAAGCCCGGGGCTCAACCCCGGAACTGCCTTTGAAACTAGATAGCTAGAATCTTGGAGAGGTCAGTGGAATTCCGAGTGTAGAGGTGAAATTCGTAGATATTCGGAAGAACACCAGTGGCGAAGGCGACTGACTGGACAAGTATTGACGCTGAGGTGCGAAAGCGTGGGGAGCAAACAGG
+
CCDC@CCE=AAABBBBCC@DD?CC@C8;8;BBBB>;:;DD<@@?>A:;;AB?@@=@AAA?BC;;:BCCFD9BBBD9:9C>CDH9?>?@?BCB:B?B8:89:?CD>BBD>BAAABAA@@@?@@;@AA@B>AA<<9;BAABA=A>B=@=@AB;::BBBB?;::A:A=BBACC@AAB>BB>@>BB?AAA@BBBB?@@B?B?BB@@???@@B?@@A@CCCDADAA@@@@@A@BBC;;;0<@ACBCD;C@@AC=BBB?
@N9IO0:01045:05909
TACGGAGGGTGCGAGCGTTAATCGGAATTACTGGGCGTAAAGCGTGCGCAGGCGGTTATTTAAGACAGGTGTGAAATCCCCGGGCTTAACCTGGGAATTGCGCTTGTGACTGGATAGCTAGAGTGCGGCAGAGGGGGGGTGGAATTCCACGTGTAGCAGTGAAATGCGTAGAGATGTGGAGGAACACCGATGGCGAAGGCAGCCCCCTGGGCCAGCACTGACGCCTCATGCACGAAAAGCGTGGGGAGCAAACAGG
+
BBCC?BBC>BBBBBB???=@>@@=:=*0)0<<;;3:9;CB<BCBAA@@@::5:@;>;:::3:?AB@??>AA988A<@AAA5AA0//186=6=>>5;7;79:9@A;A<@@@@@:@A@ABB=:::559@;>;97977777"8;5:8=@B8@A:89D9;5<<:444)49:<<<@<>>>>>=173-3-9993=>>=900/6:)/449444$5<>2;+0000<;;0000)00//00/33389.9<<??A?6>??CC>CBB?
@N9IO0:01056:05906
TACGTAGGGTGCGGGCGTTAATCGGAATTACTGGGCGTAAAGCGTGCGCAGGCGGCTCCTTAAGTCAGATGTGAAATCCCCGGGCTTAACCTGGGAACTGCGTTTGAAACTGAGGGGCTTGAGTGTGGAAGAGGGGGGTGGAAGTTCCAGGTGTAGCAGGTGAAATGCGTAGAGATCTGGAGGAACACCGATGGCGAAGGCAGCCCCCTGGGCTAACACTGACGCTCATGCACGAAAGCGTGGGGAGCAAACAGG
+
CCCCBBCB;=>999,:@C;@>@@C?C9;:;BCCL?BBACD=CCC@??BA><8994::>:<<B>AABBBBB@BB;=33933+3;.7848286>A?:A<@AA<??C:=>C7<8::>;;/887;;=BA@@5:38788888%8=:=8;;2;597379887522,257=355579>?@>>;::@;?>@C?BBC@DBBA8B:::>8@AABBBB1BA=4=::39=:=65----.-699@:8:E>B???@@@*87=9;36773
@N9IO0:01059:05894
TACGGGAGGGTGCAAGCGTTGTCCGGATTTATTGGGTTTAAAGGGTGCGTAGGCGGCTTTTTAAGTCAGTGGTGAAAGCCTCCAGCTTAACTGGAGAACAGCCATTGATACTGAAGAGCTTGAGTACAGACGAGGTAGGCGGAATTTATGGTGTAGCGGTGAAATGCATAGATACCATAAAGAACTCCTATTGCGAAGGCAGCTTACTAGGCTGTAACTGACGCTGAGGCACGAAAGCGTGGGGATCAAACAGG
+
??<;;)99>0969B@BCBC@AABAD?BBD;>=39:/9>(97*39199:AA??9<=:@A@AA0A?B@@@AAA=;;<A6::5:99?=<<6=9<==:<54.7::;5::7=599<=:>299999299;;@@@BBB@@>;<>B900*0)00*0=@=@999>>>;@BAB=A:::BAAABBB?A?CC=AA?BA@=?9:699??3:3:???C@BBBBB<?<<00,0;==@BBBBBB<?@@@??39:B@@@C6:;;BB0;;;5
@N9IO0:01060:05900
TACGAAGGGGGCTAGCGTTGTTCGGAATTACTGGGCGTAAAGGGCGCGTAGGCGGTACTTCAAGTCAGGCGTGAAAGCCCCGGGCTCAACCTGGGAACCGCGCTTGAGACTGGAGAACTAGAGTTCGGGAGAGGATGGTGGAATTCCCAGTGTAGAGGTGAAATTCGTAGATATTGGGAAGAACACCGATGGCGAAGGCAGCCATCTGGACCGACACTGACGCTGAGGCGCGAAAGCGTGGGGAGCAAACAGG
+
BBB;;9;BCB5CBBBBBB?BB?BC?B>B=A;;;D9;;;;;,:A;BDBCCBB@BC@CCBB@@@;???AB5::9999/:===0>@:@??A@C499>5=492495594994999:6;5926@BBBA@7;;B:BCBB?BBC?CB<@<?5;;0;@ABB@@@B?AAAC<A?AAAAAAACC=??9=>@@9>??9????:?AA>A?BBAB>BBCBB=??;@::9>?<=@@@?@AA<999>@A;ACCABBA6@@@A@:@AA5
@N9IO0:01061:05870
TACGAAGGGGGCAAGCGTTGTTCGGAATTACTGGGCGTAAAGGGCGCGTAGGCGGTCTATCAAGTCAGGCGTGAAATTCCCGGGCTCAACCTGGGGGCTGCGCTTGATACTGATGGACTTGAATGCGGGAGAGGATAGTGGAATTCCCAGTGTAGAGGTGAAATTCGTAGATATTGGGAAGAACACCAGTGGCGAAGGCGGCTATCTGGCCCGTGATTGACGCTGAGGCGCGAAAGCGTGGGGAGCAAACAGG
+
>@959.5<<<+>>266<<8<=:==<=;A;=<<<>56666>5<>8B===><;7;<7??BBAAB?A@@==7=BB===6=8=>6<=6<=<<5:399999(9<;?ACCAC;;;FEBBCC;;;D@BB?BBBBC<@@CB=@@@@;97:=A=AC;@@A;;;@@@<@CBE>F?@@@A@@B@:59<)74457<=D:@A<A;@;;4:=;;4;>>:595.99.9A@BCAAABDBDBBB?BBB:::6;AADEKK=;;BED>BBA>
@N9IO0:01017:05925
TACGAAGGTGGCAAGCGTTGTTCGGATTCACTGGGCGTACAGGGAGCGTAGGCGGTTGGGTAAGCCCTCCGTGAAATCTCCGGGCTTAACCCGGAAAGTGCAGAGGGGACTGCTCAGCTAGAGGATGGGAGAGGAGCGCGGAATTCCCGGTGTAGCGGTGAAATGCGTAGAGATCGGGAGGAAGGCCGGTGGCGAAGGCGGCGCTCTGGAACATTTCTGACGCTGAGGCTCGAAAGCGTGGGGAGCAAACAGG
+
A@@<<+0,0@;@A;A@BBACC?AA?BB@AAABBD=BB@@@AAA<AACBBBB?BB?B@CH?CCACCC=BB?BBBBC>BBBA=A@6?@5;5;?8@=BC=C9:;@?BBDC;BB;:;@@BCCBBABA=A;;;6;A@@5;;;;;B@C=B>BB=A@CBAAABB@DDGC>CA@@BBABA@::;;/;?;B?B?C@C@AA?AAB>BACC@CCCBBBB@C>;;;C=AAA@C@@?>::4:>>>=>5>999@AA599;A@9<<<9
@N9IO0:01017:05935
TACGAAGGGGGCTAGCGTTGTTCGGATTTACTGGGCGTAAAGCGCGTGTAGGCGGGCTGGAAAGTTGGGGGTGAAATCCCGAGGCTCAACCTCGGAACTGCCTCCAAAACTTCCAGCCTGGAGCAAGATAGAGGCGAGTGGAATTGCGAGTGTAGAGGTGAAATTCGTAGATATTCGCAGGAACACCAGTGGCGAAGGCGACTCGCTGGATCTTTGCTGACGCTGAGACGCGAAAGCGTGGGGAGCAAAC
+
AAB@@>@EDH5BBBCCCC?CC?@@<@@@8@@?@A;@?:::.;A@?BBA@@?;888-9>>;AD=AA?AABB3BBEF@BBA=A??;?BBB@D?BBB@B@BBBB>@?8=?=4@?=A????8::6:;:?:?888>;;5;<>;<<8<8<;?>@@>:::<A=<8=9990<;?===@@>::5;?;:;6=:>?@<@==>=>>><@<????>>F@@?9=:888)6752:?AA???A@@@;666*//<;<<=2==::<6<
@N9IO0:01031:05923
TACGAAGGGGGCGAGCGTTGTTCGGAATTACTGGGCGTAAAGGGCGCGTAGGCGGTTTGTTAAGTTAGGCGTGAAAGGCCCGGGCTCAACCTGGGGAGTGCGCTTAAGACTGGCAGGCTGGGATGCGAGAGAGGATGGCGGAATTCCCAGTGTAGAGGTGAAATTCGTAGATATTGGGAAGAACACCGGTGGCGTAGGCGGCCATCTGGCTCGTGATTGACGCTGAGGCGCGAAAGCGTGGGGAGCAAACAGG
+
CCCBA49999*;B>@@BD?AB>@@=@=A?ABBCC=@@@BB=BD=BBC@??B?CC?CC=CC?C@CD>AB@B@@?>>+0+00,0;5;>@>3<37777&37;98>?C@C@CBB>>:>??>BBBB<BBBBCB@BBA@<?==8<>29399=@9@ACBBBBBB?BBBF>C=@ACCAA@?@;?D7;7<B;>>A<>:>@<BBBAA=::6:=@@ABC@C@AAAA@@<@;;;C;;;;7;;:ADC>9:96DCC9AAAAC;A@@9
@N9IO0:01032:05959
TACGGGGGGGGCAAGCGTTGTTCGGAATTACTGGGCGTAAAGGGCTCGTAGGCGGCCAACTAAGTCAGACGTGAAATCCCCAGGCTCAACCTGGGAACTGCGTCTGATACTGGATGGCTTGAATCCGGGAGAGGGATGCAGAATTCCAGGTGTAGCGGTGAAATGCGTAGATATCTGGAGGAATACCGGTGGCGAAGGCGGCATCCTGGACCGGCATTGACGCTGAGGAGCGAAAGCCAGGGGAGCAAACGGG
+
A?99999999";A4;;AA=@C@GD?C@C?@@BBA<A@@@A8@A;@CCDCCC?;;8;@B@CCD@CCAAAA???BCA;@@@@.;:;@ACC?B????9?;@@@@CCCCCCBAA@@<@@A?BC@CC?CC?BB>BCCFG=BAA@BABAD@C@BB?BCAAAAC@CCCD>CCBBBBAAAAAAA@=AA?B@BBB?B@CC?BBG@C@;;;;CCC@CC>AA?C@BBD@DCB@@@;<<>AA@@@@8@A5;;CC7@@BDC<A@G>
@N9IO0:01033:05911
TACGTAGGCAGCGAGCGTTGTTCGGAGTTACTGGGCGTAAAGCGTGCGTAGGCGGTGGCCCAAGTCTGGTGTGAAATCTCCCGGCTCAACCGGGAGGGTGCGCCGGAAACTGGGTCGCTCGAGTACTGGAGAGGCAAGCGGAATTCCTGGTGTAGCGGTGAAATGCGTAGATATCAGGAGGAACACCTGCGGTGTAGACGGCTTACTGGACCATAACTGACGCTGAGGCACGAAAGCGTGGGTAGCAAACAGG
+
CCCCBBB@B;6;@>@@;:7<A=@B<@@@?AB;<<0;A@@@;@@B=;00000*07-373391:8=@;?;:B=====5:585=4<4::;;38,33(377.88<<=8=7=B6@@@A589A:::A@A@@@??:>@??<?A;??B=A?B<A;>>2;A>>8<;79<<A7:;;?===@@@;::929<9=>BBB@CCCB?BABAA@;;5;;5::@B@CF?AAB?D@@@BB@@@@A@AAA:::/9==:9:/9@B;;;-:;:4
@N9IO0:01056:05914
TACGTAGGCAGCGAGCGTTGTTCGGAGTTACTGGGCGTAAAGGGTGTGTAGGCGGTTCTCCAAGTTTGGTGTGAAATCTCCCGGCTCAACTGGGAGGGTGCGCCGAAAACTGGAGGGCTAGAGTACGGGATGGGAGAGTAGAATTCCTGGTGTAGCGGTGAAATGCGTAGATATCAGGAGGAATACCGGTGGTGTAGACGGCTCTCTGGACCGTAACTGACGCTGAGACACGAAAGCGTGGGTAGCAAACAGG
+
CEBCBAA=@AA@@AA>@@=@B@CC@A@AACBABA;@>=??8@@8@A@A@@A?BB@C>@@D@C?BBD8?<@@?CCC>CCBAA<A>ABBC?BAAA8AB@:;?AAA@BAED;=6545<=2=@:::;::?AD=CCCC=BBCBB;;;>B;A6:97ACBBBBB>BBBB<BBBBABBBCABA@@<@@=@?BAC<@=9:5:@@AABBB@BBBBBBC@CC?ABB@C???@;;;@@ABB@@;;;7;;CCBB>BCCFFI?AAA>
@N9IO0:01058:05918
TACGAAGGGGGCAAGCGTTGTTCGGAGTTACTGGGCGTAAAGGGCGCGTAGGCGGCACTTCAAGTCAGGCGTGAAAGCCCCGGGCTTAACCTGGGAATTGCGCTTGAGACTGAAGAGCTCGAGTTCCGGAGAGGTGGGTGGAATTCCCAGTGTAGAGGTGAAATTCGTAGATATTGGGAAGAACACCGGTGGCGAAGGCGGCCCACTGGACGGACACTGACGCTGAGGCGCGAAAGCGTGGGGAGCAAACAGG
+
CBB;99;DED5FD69;CC?BC@CC@BB@=AAABA;?;;;;,8@9AAABAAD??A<?AAA?CC?BBBA@=>??@@?8<<??5?A=BB?B>B?BBC=C@C?943==<>??????@<@?:::@@A==5;5;=B@@@?CDF=BB?B@B@CC>CCCCCBBCC?ABCF>C?CBBBBACBB>BD<B=@@;:;;?C?BC?;;;5;4:?9>>9?@AB<??B=B@::9@?@@@;:9949<?@@@9?@@;;;:-;?BCD=AAA>
@N9IO0:01059:05924
TACGAAGGGGGCTAGCGTTGTTCGGAATTACTGGGCGTAAAGCGCGCGCAGGCGGTTCTTCAAGTCAGAGGTGAAAGCCCAGGGCTCAACCCTGGAATGGCCTTTGAGACTAGAGAACTAGGGTACGGGAGAGGTGAGTGGAATTCCGAGTGTAGAGGTGAAATTCGTAGATATTCGGAAGAACACCAGTGGCGAAGGCGCTCACTGGCCCGTTACCGACGCTCAGGCGCGACAGCGTGGGGAGCAAACAGG
+
BBCB@9=@=@,@BABBBB@CC?CC@C<?;???AB=BCCCG@CAA@@?@B;939:3:6::?BB>B;<;@@@9@@BB=BCE<@@C>CBCB@DD>CF@D?@@=@=@A;AAA:::BBBCCACCGDD>BBBBB;BA@@=@@@BBC@C?B=@=@AAA@BBA@A<ABA@<B?BBBBBAB@@=@B=@<@B>AAB?B@BA?BAA=B?;<;;;A@;;6;A<BCACDACCCC;;;@@<;;;BBBAA@@;;;;.99;;;0;@@<
@N9IO0:01060:05928
TACGTAGGGTGCAGGCGTTAATCGGAATTACTGGGCGTAAAGCGTGCGCAGGCGGTCTCTTAAGACAGGTGTGAAATCCCCGGGCTTAACCTGGGAACTGCGCTTGTAACTGAGAGGCTTGAGTGTGCCAGAGGGGGGTGGAATTCCACGTGTAGCAGTGAAATGCGTAGAGATGTGGAGGAACACCGATGGCGAAGGCAGCCCCCTGGGGTAACACTGACGCTCGATGCACGAAAGCGTGGGGAGCAAACAG
+
CCB@@??@:@BA@@=@@@?B?BBC@D798;AA@A=@@ABC>C@@?BBCA==98949???A4::;BBBB@CAAABC?CCCC6@@9??<@=@?@@@<A?AAAAABB?BDD@BBA>??A?AC?BAA?@A<=:=@@@DDDD)::6:;=:A:>:8;<=>>>885EDE:A???@;;;>>>?>?==<9>;;;;=AA??:=<>9=8<<<<:::.8:AA3?>8<>===;;;;55557555559D8=>===:;-:77/=.657
@N9IO0:01014:05979
TACAGAGGGTGCGAGCGTTAATCGGAATTACTGGGCGTAAAGCGCACGTAGGTGGCGACGTAAGTCGGGTGTGAAAGCCCCGGGCTCAACCTGGGAATTGCATTCGAGACTGCATTGCTGGAGTACGGAAGAGGAGGGCGGAATTCCCGGTGTAGCGGTGAAATGCGTAGATATCGGGAGGAACATCAGTGGCGAAGGCGGCCCTCTGGTCCAGTACTGACACTCAAGTGCGAAAGCGTGGGGAGCAAACAGG
+
:9;::9AA<;;9<<=@:;5;=@BB?CAE=@????9@@@DD:;;;;C;;;BB=@@=@@@BBBB?BBBCC>CCBB@@:@@AA6AA:@@@A?A?@@@<@?C?BBBB?BBBBBCCC@@??BBBC?CBBAAA@C>@AD?AAF@@@=@<@=@B>C@CCCBB;;9;CBC=BBBCBBCCAAABCC=AA?@?;;;AA<;:6:9@=@=@@=AB=BDDD?A@>BBA@@@@@@BBB;;;;BBE;;;8:DBBDDD;@A@@@8@@@:
@N9IO0:01021:06003
GACGTAGGGTCCAAGCGTTGTCCGGATTTACTGGGCGTAAAGAGCGCGTAGGCGGTCTGTTAAGTGTGAAGTGAAATCTCCAGGGCTCAACCCGGAAACTGCTTCGCATACTGGCAGACTTGAGGAATGCAGAGGTTTGTGGAATTCCCGGTGTAACGGTGAAATGTGTTGATATCGGGAGGAACACCCATGGCGAAGGCAGCAAACTGGGCATTATCTGACGCTGAGGCGCGAAAGCGTGGGTAGCAAACAGG
+
CCA@@AAA;AA5;5<@A@?AAD?D?ABH>BBBBC>;<<CD<A;<;CA@AEDACC@CCBBB=A=ABBBBB@CAAAA<ABCF@CDE>BAAA=@?9@;@@;@@@?A?AABBABA?><>BBBBB;???;??@A?@@BB?BE=B??;?>A<@@8?<?@@A>??<??BB=??@BBACDCBBCBB=AA>@?@@@C999C?@??;?=@ABBCD>B@@@<???>AA????BBBBBBB?BCBAAA7>?A???8?@@BFD>BBB?
@N9IO0:01025:06000
TACGTAGGGTGCGAGCGTTAATCGGAATTACTGGGCGTAAAGTGTGCGCAGGTGGCCGCGCATGTCGAGTGTGAAATCCCCGGGCTTAACTTGGGAATTGCGCTCGAAACTACGTGGCTAGAGTGTGGCAGAGGGAGGTGGAATTCCACGTGTAGCGGTGAAATGCGTAGAGATGTGGAGGAACACCAATGGCGAAGGCAGCCTCCTGGGCCAAACACTGACACTCATGCACGAAAAGCGTGGGGAGCAAACAGG
+
;BA==CCC>CBBBBBBBA?B=@@D@D@C@CCBBB>BBBCC>C@???>????9??=A?@A?@>>>>>000:??ABB;???>3?A=>?<=6??:=92;(/*-----/8881:337@A@8==>7787<==99777>:3/0(//(/;A=A<=@AB?>:?8?:=?CC>BB@@;A@???@?==0225:3;??4939>9=99486=>?>,/0,/>>4>)99)7;===80/0=0//--5/////&//37777+7978818;;2
@N9IO0:01028:05971
TACGGAGGGCGCAAGCGTTGTTCGGAATTACTGGGCGTAAAGCGCGTGTAGGCGGCCTGACAAGTCGAATGTGAAATCCCGGAGCTCAACTCCGGAACTGCATACGATACTGTTAGGCTCGAGTCTCGGAGAGGATGGCGGAATTTCCGGTGTAGAGGTGAAATTCGTAGATATCGGAAGGAACACCAGTGGCGAAGGCGGCCGTCTGGACGATGACTGACGCTGAGACGCGAAAGCGTGGGGAGCAAACAGG
+
CBBB?@@@=@B@A=AA@A?BC@C@=@,0,0@<<<5;;<AC<ABBBBBCDBB?BC=?9?@@=?=???AA?ABBBAA;@BA;@=???AAA=A??;?>A;@?@;CBCBAACCAA?A<994:@;::ABAABA=@A;:4;;B<@@=@?CC<B@B=BB@ACAA4;;BB=CACBCDCBA;:;:4:29;?=ABC@CCCB?BBD?B?::8:=AACA@<??::9BBBBBA:99;;;;D;:;BBB;@@AACCC:A;;;C=;;;9
@N9IO0:01038:05994
TACGTAGGGTGCGAGCGTTAATCGGAATTACTGGGCGTAAAGTGTGCGCAGGCGGCGTCGCAAGTCGAGTGTGAAAGCCCCGGGCTTAACTTGGGAATTGCGCTCGAAACTACGATGCTGGAGTGTGGCAGAGGAAGGTGGAATTCCACGTGTAGCGGTGAAATGCGTAGAGATGTGGAGGAACACCAATGGCGAAGGCAGCCTTCTGGGCCAAACACTGACGCTCATGCACGAAAAGCGTGGGGAGCAAACAGG
+
CCCBBCCE>@@@AAA????A?@BC?B?B?AA??@:@CCCC>CA@AA?@?=?;>?9>@@@ABB?BBB??>@@@<<<59999+9B8AA?B?BD?AA:A=@7;?BAB@@@@9@B@@@===@AA?A>>>=@9788::4:8<8=@=C@B?B@CBBBAAAAAB?BBBD>CCBBBB@AB@999A499?B<@@@;@:=@;??A=AAE@@??B9><>>6=/99(48;;:9953:8;;;;<99989&7=>@?BB6?>??B=BBC?
@N9IO0:01040:05961
TACGTAGGTGGCAAGCGTTGTCCGGATTTATGGTTAAGGTGCGAGCGCCTGTAAGTTCAGTGCTGAAATAATCCCGGCTTAACCGGGAGGGTGGCATTGATACTGCAGGGCTTGAGTACAGATGAAGTAGGCGGAATTGACGGTGTAGCGGTGAAATGCATAGATATCGTCAAGAACACCGATAGCGAAGGCAGCTTACTAAGCTGTAAACTGACGCTGAGGCACGAAAAGTGTGGGGATCAAACAG
+
CCCBB@@=@B?BC@BBBA;@@@=@=<<<5...*-*-(-(/67///6//)4444./-0-----,-8;;1//)/77.7)//297=9<>2555)55.55549;9;<<<@???:?C>BAABBBB@<;;B?BCCC=CC2:4:9=;7717?=<;=>8>@@@<ABBCCAAA@@;;;@@@@CD@@@@>@@>00000*0)--///3:://)/777555)5<;<<<>>666:>>;;;==.:?696@@+<5999,944
@N9IO0:01049:05990
TACGTAGGGTGCAAGCGTTAATCGGAATACTGGGCGTAAAGCGTGCGCAGGCGGTTATGTAAGACAGGTGTGAAATCCCAGGGCTTAACCTTGGAACTGCATTTGTGACTGCATAGCTAGAGTACGGTAGAGGGGGATGGAATTCCGCGTGTAGCAGTGAAATGCGTAGATATGCGGAGGAACACCGATGGCGAAGGCAATCCCCTGGACCTGTACTGACGCTGCATGCACGAAAAGGCGTGGGGAGCAAACAG
+
CCBB@@@@:@@>C?AABB?@=@?>8=49;;@@A<ABBDM>CCBBBACA@@=@B>A?AA99:<=:::@<@@A@@@8;;;*000(/806176=7=493373333:14339::33:?@@?>?A::9???;@BBCCDDD3BBC>A>A=@=@CCB@A@BBBBBBBG>BCBCCBBCABABBC@CC?B?AA@<=<99294;7;.44.4:<=.=>0550599:<:99///////999<;////&/)/:////&//9<<0955
@N9IO0:01051:05968
TACGTAGGGTGCGAGCGTTGTCCGGAATTATTGGGCGTAAAGGGCTCGTAGGCGGTTTGTCGCGTCGGGAGTGAAAACTCAGGGCTTAACCCTGAGCCTGCTTCCGATACGGGCAGACTAGAGGTATGCAGGGGAGAACGGAATTCCTGGTGTAGCGGTGAAATGCGCAGATATCAGGAGGAACACCGGTGGCGAAGGCGGTTCTCTGGGCATTACCTGACGCTGAGGAGCGAAAGTGTGGGGAGCGAACAGG
+
GCCCA@@@;@@@BCBBCC>ACCAC?C@B@CB@BC?BBBBB=BC=CACBA::69>;@A=AABB@@@@@C;;;;;;??4BA;;;D<BC@B>BC=CCCJJ???BB?B>A@@@;;;0<;;>@@ABBB@BBB@<==<=0=??;@@?B@B@C@DC@BB;;;BB?CCBB>BBBB@?@A:;;;@E=AB@B@CBB?BACCEHIC>B>AC<?=?@@@DD=BAA>AC?@@@@;;;;<;>???;;;0;AABCJJ7;;BC?;:;;?
@N9IO0:01052:06003
TACAGAGGTCCCGAGCGTTGTTCGGATTCATTGGGCGTAAAGGGTGCGTAGGCGGTGGGGTAAGTTGGATGTGAAATCTTGGGGCTTAACCTCAAAATTGCATTCAATACTGCTCCGCTCGAGTTCTGTAGAGGAGATTGGAATTTACGGTGTAGCAGTGAAATGCGTAGATATCGTAAGGAACGCCAGTGGCGAAAGCGAATCTCTGGGCAGCAACTGACGCTGAGGCACGAAGGCCAGGGGAGCAAACGG
+
BBBA@?@=@AC<@;;;;;>AB?BB=@@@BBB?BB=AAADE=BB<@@@@@AA=>?8<=>=2@A?AB@C?BAAACCD=BAA=AA@3?@596:=@@ABE:C?@@BC@CC@CCCAAABB=@@BAA;;;@CBAAA@@B?<;<B5;5;>AA<@@A?BBBBCAAAACCD=:;;BBBBC;;;@@@C=A6;7:?A??@@B>@;;;0;;@@<@ABA@@@:@;;<@=A@ABBB@@@;;8;BBBA6:6:;==B@-9;;9@99::
@N9IO0:01056:05967
TACGGAGGGGGCTAGCGTTGTTCGGAATTACTGGGCGTAAAGCGCACGTAGGCGGCGATTTAAGTCAGAGGTGAAAGGCCCGGGGCTACCAACCCCGGGAATAGCCTTTGGAGACCTGGATTGCTTGAACATCGGAGAGGTGAGTGGAATTCCGAGTGTAGAGGTGAAATTCGTAGATATTCGGAAGAACACCAGTGGCGAAGGCGGCTCACTGGACGATTGTTGACGCTGAGGTGCGAAAGCGTGGGGAGCAAACAGG
+
DDCD=>>>==,>@@@CHHACC@BB>B=@;:9:>>5???@B<BBCCBBAB@@<@?=?;:94(488<8;898:>?<<*719>8>@?6=999291798(7@)908;9:(--(-(,,,-(/6388(/4;55949B@@@?A@@@;@>@?@?=@@B:@<>9:999999:5:@CC>C?BBBDBABBB7;;>A>AC@BBB@A;;;<A@@;@>;;5;AACAAA5;<@A@5;;4;@@BBB;;;=AA@@@@+0000000)0;<?D<BBB?
@N9IO0:01016:06016
TACGTAGGGTGCGAGCGTTAATCGGAATTACTGGGCGTAAAGTGTGCGCAGGTGGCCGCGCAAGTCGAGTGTGAAAGCCCCGAGCTTAACTTGGGAATTGCGCTCGAAACTACGTGGCTGGAGTGTGGCAGAGGGAGGTGGAATTCCACGTGTAGCGGTGAAATGCGTAGAGATGATGGAGGAACACCAATGGCGAAGGCAGCCTCCTGGGCCAAACACTGACACTCGATGCACGAAAGCGTGGGGAGCAAACAG
+
BBCCBBEE>:;:BBDBBB@B=??C@C@D@CBBBB<:::AA<A:::CAAA??=?B?B>BA???=@@@@???@BA@B8:999*9BAAA?B59917:.9-7-34;:<8=A?9@::9>?@9>;=4::><<B@AAABBB;:93::3:;>:=:=<<<<?;>8:7:@@A8:33888733333387.334:29::.4.43-333-358888233-33;1;.55/58;><5//::////6:89:==490-----&--/66.69;
@N9IO0:01022:06012
TACAGAGGGTGCAAGCGTTGTTCGGAATTACTGGGCGTAAAGCGCGCGCAGGCGGATCCTGTAAGTCGGAAGTGAAATTTCACGGCTCAACCGTGAAGCTGCTTCTGATACTGCGGATCTGGAGATCGGTAGAGGTCGGTAGAATTACAGGTGTAGCGGTGGAATGCGTAGATATCTGTAAGAATACCCGTGGCGAAGGCGGCCGACTGGGCCGAATCTGACGCTGAGGCGCGAAAGCGTGGGGAGCAAACAGG
+
BCCCBBBF>BA@?=>9;:<@@>AB@C=@?@BBBE;@@;;;0;999:===9;7<ABCCD@;;;@;@;555:8=<=;>6==5<<<<8A@?@=@3;;@A5;;?@@@<@<;;DBBDCBB?AACBB>BCC???9?@@?@<@AA?AAAB?@799@@=@B@@@@@;?@;?;@@@ABBBBAA;;<;;C@CD?AADD=AA@>B@@<@<@B?CACCBCIG?C?BB?AA@BB@:::@@C?AAA;;;0;99=???2??>@A<@@@?
@N9IO0:01029:06026
TACGTAGGTGGCAAGCGTTGTCCGGATTTATTGGGTTTAAAGGGTGCGTAGGCGGCTTTGTAAGTCAGTGGTGAAATATGGCAGCTCAACTGTCAGGGTGCCATTGATACTGCGGAGCTTGAGTACAGATGAGGTAGGCGGAATTGACGGTGTAGCGGTGAAATGCTTAGATATCGTCAAGAACACCGATAGCGAAGGCAGCTTACTAGGCTGTAAACTGACGCTGAGGCACGAAAAGTGTGGGGATCAAACAG
+
BCBBA994;A;@A>BAAB@CCE?A?BBC=BC@BC>CD;==/:9/9=AB@@A?;;6;CC;BBB?BAAACAA?ABBD>CCAA=AAAACCC>A@BBAABC<@@@=@A>BAAAA@?@A=?@?B=??AAAAA@???9949AA>BC?B?B<??AA?BBAAD@?=?BCA=BBAA>ABAAAAAAA??:?A9A@B6;;B@@@00-0:@@@@@=AAABC?@??;;:(4=<<===:>>A=<<<:999&99>;:99*48@?==<@?
@N9IO0:01042:06027
TACGAAGGTGGCAAGCGTTGTTCGGATTTACTGGGCGTACAGGGAGCGTAGGCGGTCGGGTAAGCCCTTCGGGAAATCTCCAGGCTTAACCTGGAAAGGTCGGGGGGGACTGCTTGGCTAGAGGACGGGAGAGGAGCGCGGAATTCCCGGTGTAGCGGTGAAATGCGTAGAGATCGGGAGGAAGGCCGGTGGCGAAGGCGGCGCTCTGGAACGTTCCTGACGCTGAGGCTCGAAAGCGTGGGGAGCAAAC
+
CBBA?4;5;C>CB@C@@@?:;5<@:>=?9?BABB=@@;;;???/;;@AAAA>AB=AABA9AB5;;?8?9BCD>DD=BBBB?@@=A@@C?C?BC?@@6?;@;;;;;;;#59999<7<16;B@@A899@@;ABBB?BBAAA@>A=@=@D<B@BA?BB9;79;BB=CCCBBBBBB;96;@6>>:=<=;@;>;=B9AA<0925<7;=77676)/+/985<6:>@@AA@?>@5::?;;;5;;;8989-7;:<>4>
@N9IO0:01060:06045
TACGTAGGGGGCAAGCGTTGTCCGGATTTATTGGGCGTAAAGAGCGTGTAGGCGGCCAGACAGGTCCGTTGTGAAAACTAGAGGCTTAACCTCTAGACGTCGATGGAAACCGTCTGGCTAGAGTCCGGAAGAGGAGAATGGAATTCCTGGTGTAGCGGTGAAATGCGCAGATATCAGGAAGAACACCCGTGGCTAAGGCGGTTCTCTAGTACGGTACTGACGCTGAGACGCGAAAGCGTGGGGAGCGAACAGG
+
ABBBACBDDD1CC?C?@?>ABB@B@CDC=BB@CD?@@@BC=AAA@@@@900;00,05:;:;8@?AA?BB:>>A?AA498BBBC@BB>B7@>=??BAA?=?BA?=>:@@8@4@=<=<4<=<7>@@A<A;A;>:879?=6;:/5081;6=A>?===?==:=ACD>BBBB@=<>;9<==?;>;>@;?=<;1<7707>A=A=??3939888>>===<:<>==:;;??@@>>>>CCBBB;>:?@===.;86//)/985
@N9IO0:01019:06091
TACAGGGGGTGCAAGCGTTGTTCGGAATTACTGGGCGTAAAGCGCGGGCAGGTGGCCTTCTAAGTCCTTTGTGAAATCCCGGAGCTCAACTCCGGATGTGCATAGGATACTGGAAGGCTAGAGACTGGTAGAGGCGAGCGGAATTCCTGGTGTAGCGGTGGAATGCGTAGATATCAGGAAGAACACCGGTGGCGAAGGCGGCTCGCTGGGCCAGTTCTGACACTCATCCGCGAAAGCGTGGGGAGCAAACAGG
+
BBBB@@@@1AABD?AABB@CC?AB<?<?=AAABE?AAACD>C@AACG>@@@;994:59:@@A<@@B@BD?BAACC>CCB<B?;;;CCB@BBB@B@CCC@@BBB@@?@;:;CC@D@B@BBCDBBBBCC=AA@AA?BAA@@@=A=A?B?CB=@@AAACCADCAB@BBBBBA?>?>??=?<?<@B=A@C@D<;;5;;929>9:6:AABBBBC>B@BCC>A@@@AAA@@?@@<@@:::.;:::@@@6AAABC<AAC@
@N9IO0:01019:06098
TACAGAGGCCACAAGCATTAATCGGAATCACTGGGCTTAAAGGGTGCGCAGGCGCCCGTCAAGCGTTTTGTGAAAGCCCTCGGCTCAACCGAGGAACAGCAGAGCGAACTGACGGGCTTGAAGGAGGTAGGGGTCGCGAGAACAGTAGGTGGAGCGGTGAAAATGCGTAGATATCTACTGGAATGCCGATGGTGAAGACGCGCGACTGGGCCTTTCTTGACGCTCATGCACGAAAGCGTGGGGATCAAACAGG
+
CCCAAA>:>199>?>DCD@C6<;;6:8A@<@@>;3::7;>8>>6;@955::8AB<<3<=37,3333==1=?>>A279<5<791788<2:2877-35=33544:;449399455==6=A9AA=A=;;8;BBDD;B9::CCCC@A@@BAB>AA><;;A=@;;;:&:?@B@A@BBBCCCBBBC?B?BBB@BBBB@CBB?;;;;@AA@<669>5<<@;5?D795<;?@@<?@=:99==,49==>>?.?>@@C=::;=
@N9IO0:01020:06089
TACGTAGGTGACAAGCGTTGTCCGGATTTACTGGGCGTAAAGAGCGCGCAGGCGGTCGTTCAAGTCGAGTGTGAAAGCCCCCGGCTCAACTGGGGAGGGTCACTCGATACTGATCGACTCGAAGGCAGGAGAGGGAAGCGGAATTCCCGGTGTAGTGGTGAAATGCGTAGATATCGGGAGGAACACCAGTGGCGAAGGCGGCTTCCTGGCCTGTTCTTGACGCTGAGGCGCGAAAGCTAGGGGAGCAAAACGGG
+
?AB>BCBA;;;BB@BCCD@AAA@E@CCC>BAAAA000@@?5?=?@BAA@==900*099=;AB<?@AABB;;;DDD<@ADCC2A8::=@:@@@??28::+7<>>?B>?>?????BA@@B@;;;*0*0==:;>;=<4=/565,2,2;CC9A;8525:77188=C9AA>>>A678;<<:</::4::=;;6;====C;;8<=@D=76177//*/389949>;?A???A<:97:@?>?B7888==;;-:;:;;9+55=3
@N9IO0:01033:06089
TACGGAAGGTCCGGGCGTTATCCGGATTTATTGGGTTTAAAGGGAGCGTAGGCCGGAGATTAAGCGTGTTGTGAAATGTAGATGCTCAACATCTGCACTGCAGCGCGAACTGGTTTCCTTGAGTACGCACAAAGTGGGCGGAATTCGTGGTGTAGCGGTGAAATGCTTAGATATCACGAAGAACTCCGATTGCGAAGGCAGCTCACTGGAGCGCAACTGACGCTGAAGCTCGAAAGTGCGGGTATCGAACAGG
+
BBBC?D7;8;@=AC=B;;6:AA=B@CBC=BC@CC>CE>BB>CC>BB@@?BA=A?A>A@AA<?<?AC@@A????AC=CBA@@@99:?BB?BBBB??@BA?@@@@???@@@CBB?CE>B@C@BAAAC@@@ABBB>BBCE>BB@B?A?BBBC?BBBBBBC>BB@@9???C=AABAAACA@@@?BB@BAB>@@@=@>>?4;6:??@BBBCAA?AA;<;B?B;;;@@@BBB>AAA;;;;0;BBDDH?FCCCCC@AB@@
@N9IO0:01051:06103
TACGGAGGGCGCAAGCGTTGTTCGGAATCATTGGGCGTAAAGCGCGTGTAGGCGGCTTGGCAAGTCGAGTGTGAAAGCCCGGGGCTCAACCCCGGAAGGTCGCTCGAAACTGCCTCGCTAGAGTCCCGGAGAGGAAGGCGGAATTCCCGGTGTAGAGGTGAAATTCGTAGATATCGGGAGGAACACCAGCGGCGAAGGCGGCCTTCTGGACGGTGACTGACGCTGAGACGCGAAAGCGTGGGGAGCAAACAGG
+
CCCB=@>@6@@=@9?;;:>AA@BC?C>BBA@=@B=@@?=?6=@@@A@@@CD@CC@CC?C?BB@C@@@BB:;;DGG?BBB>BJF<DCBB>ABB:BAIAC@BBA???@@@8@;;;;@?@AAAA@@;;;0:;>@AC?E?B@BC=@:>3;;0;>;;;BA;<5;?@@;@?BBBBCGGCFCCK=DD:;:;BBADCCC@BBB?B?@@=@>B>A;;6;@B=AABBB???ABBBAACBBCCCG<AAA@AAA3?@>>@9@@@6
@N9IO0:01052:06097
TACGGGGGGGGCAAGCGTTGTTCGGAATTATTGGGCGTAAAGGGCGCGTAGGCGGCGCGTGCAAGTCTCCTGTGAAATCCCCGGGCTCAACCCGGGGCCTGCAGGGGAAACTGCCGTGCTGGAGTGTGGGAGAGGTGAGTGGAATTCCCGGTGTAGCGGTGAAATGCGTAGATATCGGGAGGAACACCTGTGGCGAAGGCGGCTCACTGGACCATAACTGACGCTGAGGGCGCGAAAGCTAGGGGAGCAAAGCAG
+
CCCCCCCCCC"BD8;;;6;<C?;;49@B?BB?BC=BCBCD?DD>BBBBBBB?BB?ABA;;;;?<@=>??;?AAA@A3====3;=1?@A?7>C<CCC8?<?>>99::-3;1;::7.33377<:<8993A;188@A?B??@BB?B5A4:9284373AA@@<@:9:5::4BBCBBAAA@AB8@:6;6>>><>>8>=?BB:?2>=8=88::@?6A@7=::3775>?@@==;;;1;>=;;;3;>>>===/77=@@,//96
@N9IO0:01062:06075
TACAGAGGGTGCAAGCGTTAATCGGAATTACTGGGCGTAAAGCGCGCGTAGGCGGCTGCCTAAGTCGGATGTGAAAGCCCCGGGCTCAACCTGGGAACTGCATTCGATACTGGGCGGCTAGAGTATGAGAGAGGGAGGTAGAATTCCACGTGTAGCGGTGAAATGCGTAGATATGTGGAGGAATACCGGTGGCGAAGGCGGCCTCCTGGCTCAATACTGACGCTGAGGTGCGAAAGCGTGGGGAGCAAACAGG
+
BBCCCBCC<AA@C>BA@A@B@AA@>A;?<@@@AB=@@ABC>CCBBCBBBBB?BCACCCC@CC@CCCB@CBBBCCC=CBJJ;CC<AA994:???@9@;>?@?AA=BBDBBBBAA:7728<<<?AA@@???@@@AB9@A=@BBB=A=A?BABB@AABBB>BCCF798BBA@@@@BAABD588=@;@@@;@=AA?BBE@C?BD@C@::7;B>@@;;6;AACADDBAB@@@?AAACCE>BBBBDDD:BA@@B<;;;=
@N9IO0:01017:06111
TACGTAGGTGGCAAGCGTTGTCCGGATTTATTGGGTTTAAAGGGTGCGTAGGCGGTCTTTTAAGTCAGTGCTGAAATACTCCAGCTTAACTGGAGGGTGGCATTGATACTGGAAGACTTGAGTATAGTCGAGGTAGGCGGAATTGACGGTGTAGCGGTGAAATGCTTAGATATCGTCAAGAACACCGATAGTGAAGACAGCTTACTAGGCTATAACTGACGCTGAGGCACGAAAAGTGTGGGGATCAAACAGG
+
CCBBCCC=994:?5;;BC@BBC@C=AAA;@D>BA<AG6:95:A9AAACC@@:00,000<;3<;A@@@BBBBBBBC=;;;@C@CAAA>B=ABC@AAA;@C?ABB>;;;;:9>7:5>?>A<;;;>@@@A@BCBB?BBB>;;6;>A>@:;;=;;;BBAA>B@@@;@ABB@CCEDEB:;;@@=?D?;;;>BCD;;;CCACCBBBBB>@@@;;5;BAA@>B;<<BCCBBAA;999;;;;&9<<==99+94955)5958
@N9IO0:01019:06141
TACGGAGGGTGCGAGCGTTGTCCGGAATCACTGGGCGTAAAGGGCGCGTAGGCGGCCCGTTAAGTGGCTGGTGAAATCCCGCGGCTCAACTGCGGGGCTGCCGGTCAGACTGGCGAGCTAGAGCACGGTAGGGGCAGATGGAATTCCCGGTGTAGCGGTGGAATGCGTAGAGATCGGGAAGAATACCAGTGGCGAAGGCGTTCTGCTGGGCCGTTGCTGACGCTGAGGCGCGACAGCGTGGGGAGCAAACAGG
+
BBBB?BBD=@@?ABBBBB@BBB@CAD=@@CCCCC>BAABB6;;6;A<@@@A<?@;@@;@B@C>A@@=@AB>BBBB=?<;3;00+0>;=6@@@@BBB8BBCB@B@CDBBBCBC>A@@@@BA@@@BBAC>A;;;;.;>@@AB5;5;;?A6@;@AAABBB@BD@E@BB@A@A@@??A@@@;@>BB@CCC@CCCD@CCD>B@BFC>BBBBBBB=B>BB?AAA:::BBAAAA?C@@:::AACCBBBB8@@BBB;AA@9
@N9IO0:01032:06121
TACGGGGGGGGCAAGCGTTGTTCGGAATACTGGGCGTAAAGCGTGCGCAGGCGGTTGTGCAAGACAGGTGTGAAATCCCCGGGCTTAACCTGGGAACTGCACTTGTGACTGCACAGCTGGAGTGCGGCAGAGGGGGATGGAATTCCGCGTGTAGCAGTGAAATGCGTAGATATGCGGAGGAACACCGATGGCGAAGGCAATCCCCTGGGCCTGCACTGACGCTCATGCACGAAAAGCGTGGGGAGCAAACAGG
+
DCBBCHCECE"BB7;59=4=95<>:=+0/7///)/////)//77;>CCCC?BC?B@BAAA;8<:99:7333:?@8@@>:1:>6BC?D@D<@?<3>5;>@@;;:;?9::=<?;:;@@@@A>BB;;;E@DCBBCCCC5@AA?A496:3;;@;:9?@:99EDDD=CCCBBBB@@@AB;;7;A?B?ADB;???>6<;;-3-33-33;;+344(45:::<:444449?9:9:;9=9999&9==?@CC59999C>CBC@
@N9IO0:01045:06155
TACGAAGGGGGCAAGCGTTGTTCGGAATTACTGGGCGTAAAGGGCGCGTAGGCGGCTTATCAAGTCAGGCGTGAAATTCCCGGGCTCAACCTGGGGGCTGCGCTTGATACTGATGAGCTTGAATGCGGGAGAGGATAGTGGAATTCCCAGTGTAGAGGTGAAATTCGTAGATATTGGGAAGAACACCGGTGGCGAAGGCGGCTATCTGGCCCGTAATTGACGCTGAGGCGCGAAAGCGTGGGGAGCAAACAGG
+
B@B;92;ABA0BA7;@BC@BD@EE@D?B?BBBDH?BBBAA=@@9???BBGC?AA?CE?BB??<?CAAB@@>>CCC<B?BC2:949@AB?B?BBBBB1?=::<@B9<;A?>???ABA9;;?BB=@@ACC>BCBB?BB???B?A?A>AA<AA@AAAC;;:;CCB<C@@A@CCCBCB?CB<A>;;5<<<=C<;;7<AA>B?BB=BBBBCCG@BB=BEE@C@BBBA@@;;;>AB@;;;6;@CCCCE=BBBBG?CCF@
@N9IO0:01049:06138
TACGAATGGAGCGAGCGTTGTTCGGAATCACTGGGCGTAAAGGGTGCGCAGGCGGTCATGAAAGTCAGAAGTGAAATCCCCGGGCTTAACCCGGGAATGGCTTTTGAAACTCCATGACTCGAGTACTGGAGAGGTTGGCGGAATTCCGAGTGTAGAGGTGAAATTCGCAGATATTCGGAGGAACACCAATGGCGTAGGCAGCCAACTGGACAGTAACTGACGCTCATGCACGAAAGCGTGGGGATCAAACAGG
+
CCCCC?BB?BBABA@@BC=@?@BB?B?CBBACCD<???B@:?A9?@AAA>@<@@;?A?@???9?=????<??@AD<@?DD:CC<::29:==6@?9A6;0?=><>3<@@-00<:000=?>>?:::@@@B?AAAB=B?C8<<?C?B?B?;;:;9@@ABB89:ED=C@A@@@CBAAA?BB=CC=?=@BB@C=A?>AC????CDBB?C9:9B:?>???>:?@=??????BBBKCA==D;=:<8777)8>>>>9???:
@N9IO0:01052:06130
TACAGAGGTGGCAAGCGTTGTTCGGAATTACTGGGCGTAAAGGGCGCGTAGGCGGCCCTCTCAGTCAGACGTGAAATCCCCAGGCTTAACTTGGGAACTGCGTCTGATACTGGAGGGCTTGAGTGCGGGAGAGGGATGTGGAATTCCAGGTGTAGCGGTGAAATGCGTAGATATCTGGAGGAACACCGGTGGCGAAGGCGGCATCCTGGACCGACACTGACGCTGAGGCGCGAAAGCCAGGGGAGCAAACGGG
+
DDFBA@@<@?;=A<@?@@=@A>AA?A?A@DB@@@8@A:;;09<2;596BA>;00+093///9::>:999:@@B@A9;;;;.;9:?C4:89>:CD=B?BB:;;B;<;B@A@AA9;;;.9=7<DD99;CB<AB;;:0;@????C<@=@?@@<@@?AAA@>B9;;7;A@@CDCCAAAACA=AA:A=CCCACACC?BBC@B?BB@;;9@155745.59;;<<<<5554444.44<444)44.4444&489:>8>>>5
@N9IO0:01055:06130
TACAGAGGTGGCAAGCGTTGTTCGGAATTACTGGGCGTAAAGGGCGCGTAGGCGGCCTTCTAAGTCAGACGTGAAATCCCCAGGCTTAACTTGGGAACTGCGTCTGATACTGGAGGGCTCGAGTGCGGGAGAGGGATGTGGAATTCCAGGTGTAGCGGTGAAATGCGTAGATATCTGGAGGAACACCGGTGGCGAAGGCGGCATCCTGGACCGACACTGACGCTGAGGCGCGAAAGCCAGGGGAGCAAAGCGG
+
ECCAB@E@AA?@?=A9885:A?CC?B?B?B@@@A<9;;EE>ME>@@@BA@<800,0:@:@@A@@ACCBBBAAACI=CBBB7AA=AB9=7<;;DD>C?B;;;A@B@@A@CCBB@CBA<BBACBB@@@BB<@A@AA;@;;;A<@=A=B@BB?BCBBBBC?C@??99:9A@??A@@@AAA?AA7;7;AA>C?BB?BFFFEAECAIGCC>BB?@@<@A@AA??@?;@><<<9<@@9::.95.5555&5999<,//<;
@N9IO0:01058:06155
TACGGAAGGTCCGGGCGTTATCCGGATTTATTGGGTTTAAAGGGAGCGTAGGCCGGAGATTAAGCGTGTTGTGAAATGTAGGTGCTCAACATCTGCACTGCAGCGCGAACTGGTTTCCTTGAGTACGCACAAAGTGGGCGGAATTCGTGGTGTAGCGGTGAAAATGCTTAGATATCACGAAGAACTCCGATTGCGAAGGCAGCTCACTGGAGCGCAACTGACGCTGAAGCTCGAAAGTGCGGGTATCGAACAGG
+
CCCDAD<@<9:6;B=@@@?BCC@C@CDD=BC?BB:@A:??:?C;CCA@ACC?B?A@BBBB?B@BBB@@?;>>??@9@AA?><>BBBCC?ABBBBAABAAAAAA???BB?BBB>BB>C?A<@>>>A>?>@@@?;?BBB<@@?C?B?DBBB?BC@A@BB>B;:99&7::@<ACA>?@AAA@@:;;58<;69??29:9917;?>>9:8@ACC@@@@A@@<@@@A;;9444.4995555)559555)55555439::7
@N9IO0:01062:06141
TACAGAGGGTGCAAGCGTTAATCGGATTTACTGGGCGTAAAGCGTGTGTAGGTGGCTTCCTAAGTCGGTTGTGAAATCCCTGGGCTCAACCTGGGAATTGCAGTCGATACTGGGAAGCTCGAGTTCGGTAGAGGGTGACGGAATTCCCGGTGTAGCGGTGAAATGCGTAGATATCGGGAGGAACATCGATGGCGAAGGCAATCACCTGGGCCTGAACTGACACTGTGACACGAAAGCGTGGGTAGCAAACAGG
+
CCCBBBCD>@@>?9=;==9?=AAD@CCC>AABBG=BBBBB<BBBBDBBBCC?AA?ACACACE?BBEF@C@DBBCE>CCB?CCC:;;AA?B?@AD>C@B@BB?A?BBCBCCCCC>C>@?????@??BB=@@?:;;0;@@@@=A?C?CI?C@BCAAABB>BA@@=@CCDBCBBBAAAAA<@C?B?BBBCBBBC@CBC@B@CBAB????CCG>B?BBB@BCCC@@@BB@@@@@@;::6;BBBCHG=;=BCF=A;;9
@N9IO0:01023:06183
TACGGAGGGTGCAAGCGTTGTTCGGATTCATTGGGCGTAAAGCGAGTGTAGGCGGTTTGACAAGTCGGATGTGAAATCCCGGGGCCCAACCCCGGAACTGCATCCGATACTGTCTGGCTAGAGTCCCGGAGAGGGTGGCGGAATTCCCGGTGTAGGGGTGAAATCCGTAGATATCGGGAGGAACACCAGTGGCGAAGGCGGCCACCTGGACGGTGACTGACGCTGAGACTCGAAAGCGTGGGTAGCAAACAGG
+
CCBB?A?@8@@@B?CBBB>AA?BD?AA>??@?DC>@A?BA:@AA??>@?>?<?@=AC>CCCC?BBBB@CBCBCCC>CCC>CED:CC?B?BBB9A?B<@::9=>@:@@@BABBBBCC@C@@@BBBBA;A=AAAAA8AC=@B@C=C?CF?EBCCCCCCC<BCBC>BB>AAA:;;?@;:;/;@;B>BAA?AA<B?BCB>A=@@<A<@@=@C=@AD@CBBBB@@@CCC???BCCBBBF=B>>?DD=AABBCC999:6
@N9IO0:01024:06209
TACGGAGGGAGCTAGCGTTGTTCGGAATTACTGGGCGTAAAGCGCACGTAGGCGGCGATTCAAGTCAGAGGTGAAAGCCCGGGGCTCAACCCCGGAACTGCCTTTGAAACTAGATTGCTAGAATCTTGGAGAGGTCAGTGGAATTCCGAGTGTAGAGGTGAAATTCGTAGATATTCGGAAGAACACCAGTGGCGAAGGCGACTGACTGGACAAGTATTGACGCTGAGGTGCGAAAGCGTGGGGAGCAAACAGG
+
CCAA;CC@7CBBCBBBC@<CC8BB;E7@9<=BD>5?:@@:3?A@@B?@@??7>?7>@?@6;@49>@=AA@8@B==57//+/99.=/0/6@:;/:175@/39.33,7==6BBBBB=8B=C>>;5;>=0>48@9:04;@A;B7B6A6A7:A;B=<CA=D9B<==6A6::::>;;;D13349338.39A6AA=>4?>B6B79=A;AAABA>9BBB:BD=B9BBBBBC;@A7;AA<C>466A:>9:.55:<<4;;=5
@N9IO0:01030:06167
TACAGAGGGTGCGAGCGTTGTCCGGAATCACTGGGCGTAAAGGGCGCGTAGGTGGCTTGGTAAGCGTGCGGTGAAAGCTCGAGGCTCAACCTCGAGTCTGCCGTGCGAACTGCCGAGCTGGAGCACGGTAGAGGCACATGGAATTCCGGGTGTAGCGGTGGAATGCGTAGAGATCCGGAAGAACACCGGTGGCGAAGGCGGTGTGCTGGGCCGTAGCTGACACTGAGGCGCGACAGCGTGGGGAGCAAACAGG
+
666966<<5<?=444933-3345<7<7::;;AA=7>:9=:(33(38<:<<<9;;9;<9<8<;744498<87844;1::::;=C:<@<<0505=;:9::;59.4<955>59999.55555;.556;982444997<=566>:>;A;>9;;6;<=<<43-33-37;;=:99::555=8>9>55505448=8==255<8<7;;5;666<<<<6>8<<<<<;;;><<====.559444;44<::::+8:444(4:94
@N9IO0:01032:06199
TACGTAGGGTGCGAGCGTTAATCGGAATTACTGGGCGTAAAGTGTGCGCAGGTGGCCGCGCATGTCGAGTGTGAAATCCCCGGGCTTAACTTGGGAATTGCGCTCGAAACTACGTGGCTCGAGTGTGGCAGAGGAAGGTGGAATTCCACGTGTAGCGGTGAAATGCGTAGAGATGTGGAGGAACACCGATGGCGAAGGCAGCCTTCTGGGCCAACACTGACGCTCATGCACGAAAGCGTGGGGAGCAAACAGG
+
CICBCCC@7B=B=ACBBB7;7@A>;E:B:CCDF@7BBBB=6A;@;CBBB==9<A9>9B=<559<<==;;;C@A@=6B<=<1B=4857;8?B9<=5=4;45;<:;BD<=7CBB<<93.3A;?88<@@@5@AA@?5=3=300*/5@4>5;7889;;@=B89?C>5A<==8888555567,22050:;:9<<<=9;?>:>8@;::3939444)45:9<<<=>>955<554499444:4@B<==@@2A==@@6>>B8
@N9IO0:01034:06182
TACGGAGGGTGCAAGCGTTGTTCGGAATTATTGGGCGTAAAGGGCGTGTAGGCGGTCTGTTAAGTCATGTGTGAATCCCTCGGCTCAACCGGGGAAGTGCGCATGAAACTGACAAGCTAGAGTACTGAAAGAGGGGGGGCGGAATTCCCGGTGTAGCGGTGAAATGCGTAGATATCGGGAGGAACACCAGTGGCGAAGGCGGCCCCCTGGTCTGATACTGACGCTGAGACGGCGAAAGCGTGGGGAGCCAAACAGG
+
:B@;?;=@25555.4;995:<6::384828:-33(39333(38089;;<AB?BC>???A?9><::0:;;8....*-/;.79:5<556169>AA2@665;;:59666<2=;;;;<155;;<=====<544)44//////"//)/)/)//(/3//3:9<<5556>399:0///9<03333(44.439442499;5;;?:?9//)/777'//)/;;866-----/;55//////27///)5::////&///)//(-553
@N9IO0:01041:06185
GACGGGGGATGCAAGTGTTATCCGGAATCACTGGGCGTAAAGCGTCTGTAGGTGGTTTGATAAGTCAACTGTTAAATCTTGAGGCTTAACCTCAAAATCGCAGTCGAAACTATTAGACTAGAGTATAGTAGGGGTAAAGGGAATTTCCAGTGGAGCGGTGAAATGCGTAGATATTGGAAGGAACACCGATGGCGAAGGCACTTTACTGGGCTATTACTAACACTCAGAGACGAAAGCTAGGGTAGCAAATGGG
+
@>A><:<+@?AAC@CDCD@BBC?B?B9::B=AAA8<8;94(4444:=:@AA<@B=BC=BBCC?AACC?BBDCAFD>CBB?AAC=CC>?<?;?<?::.:;;>@BB>::=5;5557;;;;;@B@:;>9;9BBBED;BAC7;:0;:@@;@=AB9:4:8:A>B?@@:999@@@CBBBC@C?B?B?D@@A@@AA@@>@AA<@=@@@@D>BB@@@;ACCA=A@;;5;AAA;;<CCBBBBB=;;;@A@9A@AA@@8@A?6
@N9IO0:01050:06170
TACGGAGGGTGCGAGCGTTAATCGGAATTACTGGGCGTAAAGCGCGCGTAGGTGGTTAGGTAAGTCAGATGTGAAAGCCCCGGGCTTAACCTGGGAACTGCATTTGATACTGCCTGGCTAGAGTATGGTAGAGGGGGGTGGAATTCCCGGAGTAGCGGTGAAATGCGTAGATATCGGGAGGAACACCAGTGGCGAAGGCGGCCCCCTGGACCCAATACTGACGCTGAGGTGCGAAAGCGTGGGGAGCAAACAGG
+
BBAB=A@@:::9ABAA@@=A?BAC@C@B?@@@AA<@@@AC;@@A@@=?>??=AB@B>BB?BB>BCB=<?948AA>5B@=?1B=1885:6:7<CD>D=BBBBBBB;>>CA?>==887/9A885=?>>A;A>>>>===;&9;8=8<9=A8?<?@@B?9?<AAAB:@;;;9?A>788888)7:-5+59<8>>AA<A<><>;><8>>>>/>@6888'238556@===><<==97>;9;A6<=?;:::2:=>>D:>>>;
@N9IO0:01058:06187
TACGGAGGGCGCAAGCGTTGTTCGGAATACTGGGCGTAAAGCGCGTGTAGGCGGTCTGGTAAGTCGGATGTGAAATCCCCGGGCTCAACCCGGGAACTCATCCGAAACTGCTGGGCTAGAGTCCCGGAGAGGAAGGCAGAATTCCCAATGTAGGGGTGGAAATACCGTAGATATTGGGAGGAATACCGAGGTGGCGAAGGCGGCCTTCTGGGACGGTGACTGACGCTGAGACGCGAAAAGCGTGGGGGAGCAAAACAG
+
BBBA6@@909A=B7A?;@:B=:=<7A,0/A?B<596;C@8CCBBBBBBCC:<B455:949:25:;;4988939=,:3=;/A=1>=??28:3;<4<7;;<5546::=6==444:=6;8888333<184:<==9=8<89333-3-391;3///////&//(/:1---(--,,,---(--(-,(*(((((((((((,26738173,3,3493//(///066:<<<==43399877897333&8?722222$269<;;-555
@N9IO0:01060:06187
TACAGAGGGTGCGAGCGTTAATCGGATTTACTGGGCGTAAAGCGTGTGTAGGTGGCTACCTAAGTCGGTTGTGAAATCCCTGGGCTCAACCTGGGAATTGCAGTCGATACTGGGCAGCTCGAGTTCGGTAGAGGGTGACGGAATTCCCGGTGTAGCGGTGAAATGCGTAGATATCGGGAGGAACATCGATGGCGAAGGCAATCACCTGGGCCTGAACTGACACTGTGACACGAAAAGCGTGGGTAGCAAACAGG
+
C>>A;@F@8CBBBAB:594>7A<>255:4:AAD?7?:>E?8<;@@BABAAA:@?7?0//6??6?B@A8A7A;AA;4AB>8AA=5BAAA8C8A?=4A8A8CABB<B?@@<=@B=6<69BBD@ABC8BB45555@909==A;7;9C:C@7>:@CBBB??7@AA=7B:55:;<<A55499093-36:A?A998@.4485=5;;:====8;;;082899-399::;;:8:944449444&4:;99909::@<<46669
@N9IO0:01017:06259
TACAGAGGAGGCAAGCGTTGTTCGGAATCACTGGGCTTAAAGCGCGTGTAGGCGGCCCGTCAAGTACCTTGTGAAATCCCTCGGCTCAACCGAGGAACTGCGCCCAAAACTACCGTGCTCGAGGGAGATAGAGGTGAGCGGAACTTAGGGTGGAGCGGTGAAATGCGTTGATATCCTAAGGAACACCGGTGGCGAAAGCGGCTCACTGGATCTCTTCTGACGCTGAGGCACGAAAGCTAGGGTAGCGAACGGG
+
CCD@@>B=9978C?CBBB=@??CC@C>@@CCCDC>BB6:9,<?=?@@@;;;;;;5;>:@CBD>AABB@B=@@ABB<CBG=B9:49<=@8B>@;B?D=999A=>@,:9:*:@@A799>@D@::;A;ABBABB;;6;@?@@G@D@BB?CDE>CC@BBCC@CCDD>@@ACC>CCAA@C>;:4;=@=ABB@C@CC?CBAA=ABC?BCBBCBE@BCCBA@>@9;;BBB@;;;<AB@;<<6;ABACC?CBCBBB?BAC<
@N9IO0:01033:06215
TACGTAGGGTGCGAGCGTTAATCGGAATACTGGGCGTAAAGCGTGCGCAGGCGGTTGTGCAAGACAGGTGTGAAATCCCCGGGCTTAACCTGGGAACTGCACTTGTGACTGCACGGCTAGAGTACGGCAGAGGGGGGTAGAATTCCTGGTGGTAGCAGTGAAATGCGTAGATATACAGGAGGAATACCGATGGCGAAGGCAGCCCCCTGGGTCGATACTGACGCCTCATGCACGAAAGCGTGGGGAGCAAACAG
+
CCCBCCCC>CC@??@?BB?B?BBC?B6:;@;;:,9=@=;/55>>>;>=886:@;?<@?@>A=A:99<8;>;8>?9::::09=)00(/)/499:5:387255524;6?A>>>@A97088977625<=9=798::::;';>>A8=5;197,259><63....:9..22=A>;;99:97==:?>=@=A??9==>>9::<)/+///-888(222,--.65776:95594655.//=A==>378>>??A28886<1:9=
@N9IO0:01040:06246
TACAGAGGGTGCGAGCGTTAATCGGAATTACTGGGCGTAAAGCGCACGTAGGTGGCGACGTAAGTCGGGTGTGAAAGCCCCGGGCTCAACCTGGGAATTGCATTCGAGACTGCATTGCTGGAGTACGGAAGAGGAGGGCGGAATTCCCGGTGTAGCGGTGAAATGCGTAGATATCGGGAGGAACATCAGTGGCGAAGGCGGCCCTCTGGTCCAGTACTGACACTCAAGTGCGAAAGCGTGGGGAGCAAACAGG
+
BBBD@:;;0;C@AAAACC>@>ABB?B?@=@A???7??@==5?9::??@???=@@<@BCC@@@<@@;;;0;AA;::/9=?A6AB>C@?@?C?CBB;A>A=@@CC?BB@@@AABBAC?????:=>;;;@@C@ECC>A@C<@A<A=B=@C=C?BBB;<<B:;:DF>BBBBBBBCBCBBBB;CB@B?;;;BBBBB8;:C@C?A@@CE?BBBC?AA@AA?BB@>?<@0000*/:7055=3?@;;:<<,///99199:5
@N9IO0:01047:06236
TACGGAGGGCGCGAGCGTTGTTCGGAATTACTGGGCGTAAAGCGCGTGTAGGCGGCTAAGCAAGTCGGTTGTGAAAGCCCAGGGCCCAACCCTGGAATTGCGTCCGAAACTGCTTGGCTAGAGTCCTGGAGAGGAAGGCAGAATTCCCAGTGTAGGGGTGAAATCCGTAGATACTGGGAGGAATACCCGTAGCGAAGGCGGCCTTCTGGACAGTGACTGACGCTCAGACGCGAAAGCGTGGGGAGCAAACAGG
+
BCBA7;;6)5A>B<AABB:B>;B>:B2;46BAC@6?;@B<4@B<A@@AACC9B=85556:=A9<<<<8=8;888=6==>6=<=5:9/?,83(38172849@9997;;:3;555<8<8=<<<<<=?9==8;;==9=:=9@;43-3-44(39988:;::+;888044.4444::<<;;;3;<7<9>;<<6;>>==@A<A:B=9=:>:==@8><666===>>>;;;;<<556>>===5<::4444&4448=25558
@N9IO0:01059:06214
AACGTAGGGGACGAGCGTTATCCGGATTTACTGGGCGTAAAGCGCATGTAGGTGGCTTGAAAAGTTGGACGTGAAAGATCCCGGCTTAACTGGGAGAGGTCGTTCAAAACTGGCAAGCTTGAGGTTGGAAGAGGAGAGCGGAATTCCCGGTGTAGTGGTGGAATGCGTAGATATCGGGAGGAACACCAGTGGCGAAAGCGGCTCTCTGGTTCAATACTGACACTGAGATGCGAAAGCGTGGGGAGCGAACGGG
+
<.A99////&5;33:AAA8=A?7?2::<4??@@;4A;@<<5<A<;;:::=>9>>7<<:>>>>1668@7;90///:)//---(-(//)/477=>555:C8<<<;7;A;;.::<5;;8<@@:==@0;.94=4;<<:==>><<8<6:6::2:8;;;<<<<9<<:>8==665AA:9;55/:/99)/)/77)//;;7<<C?5<<<65449994057<<7:::9;<:::;<<55555:;=(3333333&334485:>>3
@N9IO0:01062:06256
TACGTAGGGAGCAAGCGTTGTTCGGATTTACTGGGCGTAAAGGGCGCGTAGGCGGCGCGGTAAGTCACTTGTGAAATCTCTGAGCTTAACTCAGAACGGCCAAGTGATACTGCAGTGCTAGAGTGCAGAAGGGGCAATCGGAATTCTTGGTGTAGCGGTGAAATGCGTAGATATCAAGAGGAACACCTGAGGTGAAGACGGGTTGCTGGGCTGACACTGACGCTGAGGCGCGAAAGCCAGGGGAGCAAACGGG
+
DCBBBCCD>@@?C@CBAB@BB?BB9::D=@@CCC>BBBFD=BB=BBCBBAB?@?>?CBB?BB@BB@@@?;@?@@A;:::BBCABBB?B?BC??>A>AB?D<><>A@@AA@???A@@AA999@@999BBB?CBB:BB?BBA=>7:49A5@;@B@@@BE@DCCC=CCBB@;;;@@AA?=?BB6:8;AA=A??@;@?@=AAAAA<A=@?AAA;ACCBBBCAABB?@@@@A=@AC???8;929?CC9BACCC=CCD>
@N9IO0:01019:06269
TACGGAGGGTGCGAGCGTTGTCCGGAATCACTGGGCGTAAAGGGCGCGTAGGCGGCCTGGTAAGTCGGATGTCAAATTCCGGGGCTCAACTCCGGGGCGCCATCCGAGACTGTCAGGCTCGAGCACGGCAGGGGCGAGTGGAATTCCCGGTGTAGCGGTGGAATGCGTAGATATCGGGAAGAACACCCGTGGCGAAGGCGGCTCGCTGGGCCGTTGCTGACGCTGAGGCGCGAAAGCGTGGGAGCAAACAG
+
@A65.5:@1955B@AAAA<@@B9B<CADCCBBBD>@;69=5@>7CCBA@??=@A?@AGD@AA>@@BA?A@>????6=6=2989-7???>ADD?BBB9CBC?BBF@:::BBBA@@::3;99C;9:?@A<BBAAA8A@A@A?AG?B7;;0;=?@;;;AB>@?9?;;;9=<=<==:9777*728;299??8?BB?BBC>B7><679:@>9::2:?CD>ABB@??AABA?=888:@AB,9::777)7;;;;1833
@N9IO0:01021:06278
TACAGAGGGTGCGAGCGTTAATCGGAATTACTGGGCGTAAAGCGCGCGTAGGCGGCTTTGCAAGTCGGGTGTGAAATCCCCAGGCTTAACCTGGGAACTGCATTCGAGACTGCATTGCTAGAGGTATGGGAGAGGGAAGTGGAATTTCCGGTGTAGCGGTGAAATGCGTAGATATCGGAAGGAACATCAGTGGCGAAAGCGACTTCCTGGACCAATACTGACGCTCATGTGCGAAAGCGTGGGGAGCAAACAGG
+
DCC;:;BD<BC??>@@@A6;5:@?<A>@;998AB9@A@??*39494444;;749294;)495597777)///9;;15555&55.5<7:494///)/)////55.555555666>=8;:=8;34.44:=:1::444)48===:=@CD8;8;;>@@:99@=BB@@4559==9<;>?BAA<@=@0549=955;996@955)5956<95;)//)/:272686--------//5////9:(///////&4:99:4:::6
@N9IO0:01049:06296
TACGGAAGGTCCGGGCGTTATCCGGATTTATTGGGTTTAAAGGTAGCGTAGGCCGGAGATTAAGCGTGTTGTGAAATGTAGATGCTCAACATCTGCACTGCAGCGCGAACTGGTTTCCTTGAGTACGCACAAAGTGGGCGGAATTCGTGGTGTAGCGGTGAAATGCTTAGATATCACGAAGAACTCCGATTGCGAAGGCAGCTCACTGGAGCGCAACTGACGCTGAAGCTCGAAAGTGCGGGTATCGAACAGG
+
CCCG@C>@>@E@FD?B:;4;@@=@ADDE=B@@CD<BB<@@:@=ABBCCCCC@B9?9>89:=A7ACBBBB>@@@BB<AA?@@?799AAA?BBBBAAABBAAABB???BB@CBC?BB<A>A<@>>>?@@@@@@D=CBBB>BA=B<@=@@CC?CCBBBAA=AC??9?@@?=@@??@ABBCCC@CB?BBB?BBB<@?AA9><>??@AAABBA?@A@CBB@BBAAAA@@@A;@@@@@BC<B@AABC>CCCCCC@@@@@
@N9IO0:01022:06320
TACAGAGGGGCAAGCGTTGTTCGGAATTACTGGGCGTAAAGGGCGCGTAGGCGGCCCGCTAAGTCGAACGTGAAATCCCCGAGCTCAACTCGGGAACTGCGTCCGATACTGGTGGGCTCGAATCCGGGAGAGGGATGCGGAATTCCAGGTGTAGCGGTGAAATGCGTAGATATCTGGAGGAACACCGGTGGCGAAGGCGGCATCCTGGACCGGTATTGACGCTGAGGCGCGAAAGCTAGGGGAGCAAAC
+
BABAB;:::-:=6;<==?CC?CC@C@C>899BD=?A@@?:@C>CBBA99949A<AC>C@@?499>9:3:AA@@B;;;;;.44494447455<<1:195@<@@@7@@BBBBC9::B49;>:944:;AA;A<>@@9?>?@B?C7;5;@;;5;ABAABC@CCBB=???@???@@@@?@@<@@<@=@@B?B=@@>@@C@DABB?B@@@=@@9@@<?<@;;6;AAB@@@@@5<<C<;;0;>=9;;;+9445:05
@N9IO0:01025:06354
TACGAAGGGGGCTAGCGTTGTTCGGATTTACTGGGCGTAAAGCGCACGTAGGCGGATCGATCAGTCAGGGGTGAAATCCCAGAGCTCAACTCTGGAACTGCCTTTGATACTGTCGATCTGGAGTATGGAAGAGGTGAGATTGGAATTCCGAGTGTAGAATGTGTAAATTACGTAGATATTCGGAAGGACACCAGTGGCGAAGGCGGCTCACTGGTCCATTACTGACGCTGAGGTGCGAAAGCGTGGGGAGCAAACAGG
+
DEE:92;:;:*5555<BB=AA;?@=AAA<AACCC<:;;BB9@;49;465=>:00+00;0;;A;;;9??AA6?@@@9==>9=?;:;AAA?BC@@@=?>A::9;>>.::>=>@@BCDA;;;;5<;A@?@4;6:BC9..--,,(*/2(*(,(----//777)//////7(4.44444444//)//)/)/)//991/--8(///(/(//(/733379333.38278::3338333:4:;888<36///666*7=;?;58;;6
@N9IO0:01038:06328
TACGGGGGGGTGCAAACGTTGCTCGGAATCATTGGGCGTAAAGCGCACGTAGGCGGCCCTTCAAGTCGGGTGTGAAATCCCTCGGCTTAACCGAGGAAGTGCATTCGAAACTAAGGGGCTTGAATACTGGAGAGGATGGCGGAATTCCCGGTGTAGAGGTGAAATTCGTAGATATCGGGAGGAACACCAGCGGCGAAGGCGGCCATCTGGACAGATATTGACGCTGAGGTGCGAAAGCGTGGGGAGCAAACAGG
+
BB;;;9;9;"5:555)5<<59A?;95999=95.5909:<D>26555<;><=>:99399/8<AB5;;>>>3@AABBA?CCE>B@@=@B>A>B;@?A5:5:CACBB?B;;;6;@@<@DD8@@?BB=A@ABB?BCBB?AAA?AA?A=A>AA<A?CAA@@><8<988-:=@@AAA@?9::::-7=5?????=???A?ABB@D?:;:;?ABAAA=ABA@@@CD>ABA;:9@@@=CBBA@@;@C;;:EE;CCCCC?CCB?
@N9IO0:01039:06349
TACGAAGGGTGCAAACGTTGCTCGGAATTATTGGGCGTAAAGCGCACGTAGGCGGTATAGAAAGTCGGATGTGAAATCCCTCAGCTTAACTGAGGACGTGCATCCGAAACCTCTGTACTTGAGTACTTAAGAGGATCGCGGAATTCCCGGTGTAGAGGTGAAATTCGTAGATATCGGGAGGAACACCAGTGGCGAAGGCGGCGATCTGGGAAGATACTGACGCTGAGGTGCGAAAGCGTGGGGAGCAAACAGG
+
BBCCA<AC>CCCBD?:;:ACA@@EAE>A?@B;AA;989?:(349=A@?>BA?8:25>?@A?C:@@@A=A:9;<<@<@AA<ABA@@A?@<??BBB?B@@@BAB<<8;::4:7;AAA@@@A=@@@@A@A;@<@AA<ABBB;;7;7<2;A>?@:66<B@@=AABC<B@BBBBBBBBA<<=5AA8@8A>:255<<9==?8<844.4999===>7?9===<669<>=?CCCC>BBB;::6;BCCCCG;BADCE?CCB@
@N9IO0:01014:06378
TACGTAGGGTGCGAGCGTTAATCGGAATTACTGGGCGTAAAGCGTGCGCAGGCGGTCTTGCAAGCTGGGTGTGAAAGCCCCGGGCTCGAACCTGGGAGGTGCATTCAGGACTGCGAGGCTTCGAGTGCGGCAGAGGGAGGTGGGAATTCCACGTGTAGCAGTGAAATGACGTAGAGATGTGGAGGAACACCGATGGCGAAGGCAGCCTCCTGGGCCGACACTGACGCTCATGCACGAAAGCGTGGGGAGCAAACAGG
+
CCCCC@@A<9;9CCCCCC?B?BAB?C6;6;A@?@;@@@CC>C@@@A@BBBB?BC<???=AAA???::81/////6.////&-9//////(/(/66./3,3;79:/22739-------(-7.52225957233...5.58..22'/4949(////66666555577.7566755568.//5<4::682:<?6==894:AA?B<????;=@;AAA6;6;BBBA@A@;;<C@@@BA@@;;;0;AAABCB:;;;BC=AAA?
@N9IO0:01021:06398
GACAGAGGGGGCAAGCGTTGCTCGGAATCACTGGGCGTAAAGGGCGCGTAGGCGGGATGGCAAGTCAGTCGTGAAATCTCTCGGCTCAACCGAGAAACGTCGGCTGATACTGCCGTTCTTGAGGGATGCAGAGGAGACTGGAATTCCCGGTGTAGCGGTGAAATGTGTAGAGATCGGGAGGAACACCGGTGGCGAAGGCGGGTCTCTGGGCATTTCCTGACGCTGAGGCGCGAAAGCGTGGGGAGCAAACGGG
+
CBB@@@?AA@0AB=C;;;=A;9;;5<2;9?A;;;09>@:>7BC>A??:????BAB=BCC?BB5:7;7/////89;2;<>9:;A>BBBB?B?AB@@@;@=>??=?AACCDAA@B6:;;:929=<?4:79;3337-33;8<;4:7=<BB=B?AAA@@?@;???B>BBCC???A999??=6=A;?<@@A=B>;:7:BB@D?CCD>BBACBCD>CCCF>B=;:<BBA@A;;5;BBAAC;@;;;DDC;CDCCC>BBD;
@N9IO0:01026:06392
TACGTAGGGAGCGAGCGTTGTCCGGATTTATTGGGCGTAAAGAGCGCGTAGGCGGTTCGGTAAGTCGGATGTGAAAACTCCAAGCTCAACTTGGAGCCTGCATCCGAAACTGCTGTGACTTGAGTCTGGTAGGGGAACACGGAATACCTGGTGTAGCGGTGAAATGCTTAGATATCAGGTGGAACACCAGTGGCGAAGGCGGTGTTCTGGGCCAGTACTGACGCTGAGGCGCGAAAGCGTGGGGAGCGAACAGG
+
CCBAABBE<@@ABABBBC@CBB?B8;;C;@A>AA<BBBCD<BBA@ABAABC@CB:?;;;4;@:@=9;64><60///&///)/)5;;@B>@@?B@B@@=ABBBAA?ACC?CBBA@@@AA@B8;;BBCBB>CBBFD;B?CB;;6;>A@@???<?A@@A;;8;@@C>@@@A?BA@@@AAAA<@@;@=@BB;@A@A=;;;@C@DD@CCC@CBBB>B?BBCBBAAAAAA@;;;?AA@@@@0;;@AABC8@@DBA=;;;<
@N9IO0:01031:06397
CACGTAGGCACCAAGCGTTGTCCGGATTTATTGGGCGTAAAGAGCTCGTAGGCGGTTCAGTAAGTCGGGTGTGAAAATCTGGGCTTAACCCAGAGCCGCCACCCGATACTGCTGTGACTTGAGTCCGGTAGGGGAGTGGGGAATTCCTAGTGTAGCGGTGAAATGCGCAGATATTAGGAGGACACCGGTGGCGAAGGCGCCACTCTGGGCCGGAACTGACGCTGAGGAGCGGAAAGCGTGGGTAGCAAACAG
+
9??=855=?;;-3-////)///6:6:;;56626=49>@@<8@;:9@A?;;:49:2949556;5;<<<;1:555555&5;:::)//)/)/;17898>=A=055;084455<<<<<<AB@;048:;<6:30////&//8:::/:5:6:6333:<;<BB=7=;;;5///:9?747=;59:5//(--2926(..(.35.5/588/55222::0=18,52:788>=722675//--(,6(,,--44,3.225=/675
@N9IO0:01040:06374
TACGTAGGGACCAAGCGTTGTTCGGATTTACTGGGCGTAAAGGGCGCGTAGGCGGCAATTCAAGTCAGCTGTGAAATCTCCGGGCTTAACTCGGAACGGTCAGCTGATACTGCTTTGCTAGAGTGCAGAAGGGGCAATCGGAATTCTTGGTGTAGCGGTGAAATGCGTAGATATCAAGAGGAACACCTGAGGTGAAGACGGGTTGCTGGGCTGACACTGACGCTGAGGCGCGAAAGCTAGGGTAGCAAACGGG
+
AAAAAAAC;BA8;69BBB?BB@CB2898*9<:99-9=<B@5@?:??<AAB@900+0<6:9<D<@@@@@?AAAABB=AAAA>AA<AA>A?BBBB=A?997:?@@@A999???A???9?A?@@AAAAAB@@4;::-;>:?@@=A>D6:::>=@@AAABB@CAAA<ACCC;;;@;;;;:;>@@28177;47737-4=?7ABCCC=B?@@???9?@@@@???;;:::9@@B@AA@CCC:?>=?>>5>==>>=6BBB<
@N9IO0:01048:06364
TACATAGGCTCCAAGCGTTGTTCGGAATTACTGGGCGTAAAGCGAGTGTAGGCTGTCCGCCAAGTCGATTGTGAAATCTCCCGGCTTAACTGGGAGGGTGCGGTCGAAACTGGCGGACTAGAGTTCGGGAGAGGAGAGTGGAATTCCTGGTGTAGCGGTGAAATGCGTAGATATCAGGAGGAACACCGGCGGTGAAGACGGCTCTCTGGACCGATACTGACGCTGAGACTCGAAAGCGTGGGGAGCAAACAGG
+
BAAABBB?:::;?9=>=;5;;6::*.(-(--9;>8666;=/5;AAA?@<00+0000<8>>8<8<=C<;@9;;@@<6:::CH?C?CD?B?@ACE=AAF>;::D<@:::?8==??BB?BBBBBA@A=>>>8A@;<7;BBBBB>B>B@D@CDA;=;ACCCBCCDD=;;;BBCCD@AACCF@BB?B7<;<@B=;;5;;98?BBB@CBCCCBB@BB?CBBBBAA@C:;;@@AABBBBAA<AA@@BBB7BC@@A<ABCA
@N9IO0:01054:06379
TACGTAGGGTGCGAGCGTTAATCGGAATACTGGGCGTAAAGCGTGCGCAGGCGGTTCTACAAGCTGGGTGTGAAAGCCCCGGGCTCAACCTGGGAGGTGCATTCAGGACTGTAGAGCTCGAGTGCGGCAGAGGGAGGTGGAATTCCAGGTGTAGCAGTGAAATGCGTAGAGATCTGGAGGAACACCGATGGCGAAGGCAGCCTCCTGGGCCGACACTGACGCTCATGCACGAAAGCGTGGGGAGCAAACAGG
+
CCCCCCBC<@AAA?@>@@=B@BBD@F8:;@;;;/;=>BC>CCCCBAA@;;5;;5;;??A@@=A:::B9????<=3<===2?B=BBBC>?:??;4//*/>9=@:???9>:98;;=9777;;:;9;:74::777907=6681:<?<?2874=99;<===>>CC>AA><<<;;?;;;;<8<<5<5;;;387=96;52,236???8<<155=3=8>>:87;9//....2222779891==>?ABB8;<;CC=B@@7
@N9IO0:01071:05802
TACGTAGGGTGCGGGCGTTAATCGGAATTACTGGGCGTAAAGCGTGCGCAGGCGGCTCCTTAAGTCAGATGTGAAATCCCCGGGCTTAACCTGGGAACTGCGTTTGAAACTGAGGGGCTTGAGTGTGGAAGAGGGGGGTGGAAGTTCCAGGTGTAGCAGTGAAATGCGTAGAGATCTGGAGGAACACCGATGGCGAAGGCAGCCCCCTGGGCTAACACTGACGCTCATGCACGAAAGCGTGGGGAGCAAACAGG
+
CCBA@99949@AAD=AA@@C>A@@=A4:4;A;;;/;?:;;7;ACCBBB@<<600-00>6;:=>>A?BBBBB?>:928>88&33(39,3.36>AA:>:?@?<?BD:=?C<@?A:A==1@A>@?<B>7:0705===>??(?>;A3686=792-59::77556522)25588>886:622939<7<7;?C@EBBB9C<@<?==@=<<;<'899193:18777;6////0/9;;>???@8><<7988&3337<388?;
@N9IO0:01079:05807
AACGTAGGTACCGAGCGTTATCCGGATTCACTGGGCGTAAAGCGCGTGCAGGTGGTTTGGTAAGTCGGGCATTAAATCTCTTGGCTCAACTGAGAGACGCTGTCCGATACTGCCGGACTTGAGGACATAAGAGGGAGGTGGAATTCCGCATGTAGTGGTGAAATGCGTAGATATGCGGAGGAACACCAGTGGCGAAGGCGGCCTCCTGGTATGTACCTGACACTCAGACGCGAAAAGCTAGGGGAGCGAACGGG
+
A7BCBBC@CBB:;;@????BCCAD?BB?BBBCCC>:;;BB<ABBABBC@@A@AB;AB8?;AA=@CDCD?BCB7;;0;DCBB@C@CBBB?BBBAA???AA?@@??<?ACAB???@B?BBB@DBB?BB@@A>AABF>AA>AB=B<><>=AA@899???B@BCBD>BB??>@@@@@@BBB<>>@C<AAB>AABB@BBC>B?@@=??CC>BB@BEBABBB>ABBBBBCCBBAABA;;;;*;@@@BCB:AACAA<@A@;
@N9IO0:01083:05799
TACCCGCAGCTCAAGTGGTGGTCATTATTATTGGGCCTAAAGCGTCCGTAGCTGGCTTGTTAGATGCCTGGGTAAATCGATGCGCTCAACGCATCGAATTCCGGGTAGACCGGCAAGCTCGAGACCGGGAGAGGCGTGAGCTACTCGAGGGGTAGGGGTAAAATCCTGTAATCCTTCGGGGAGGACCAGTGGCGAAGGCGTCACGCTAGAACGGCTCTGACAGTGAGGGACGAAGCCCTGGGGCGCAAAC
+
;;;;0;;;9;A@A<@@C?@@?@BAA<@@=::5:B=CGBBB<@;;<B>AA;;;::6;B>AB?AAACBB>AAD<AA@<@?;;;;;ABAAC@CCCCC?@@AE?B?AA<AAAAA?A?AA7;;CAABBCC@CL>BBBB>BAA@@BBBC@@@B@@@@2@@@@@7@ACC;AA?A;::=A@=A=>@>>-:92:@9>?BC@CCC;@;>@A???;;;BBB?CCABB@@@@@??=?98939>>?<AAA99;;;0;3739.7
@N9IO0:01093:05764
TACGGAGGGGGCTAGCGTTGTTCGGAATTACTGGGCGTAAAGCGCGCGTAGGCGGCTTTGTAAGTCAGAGGTGAAATCCCGGGGCTCAACTCCGGAACTGCCTTTGAAACTGCATCGCTTGAATCCGGGAGAGGTGAGTGGAATTCCGAGTGTAGAGGTGAAATTCGTAGATATTCGGAAGAACACCAGTGGCGAAGGCGGCTCACTGGACCGGTATTGACGCTGAGGTGCGAAAGCGTGGGGAGCAAACAGG
+
CCCF@CCCCC5CBBDCCB?CC@CC@C@B@BBBBC<@@@AD;@@BBBAA?<<:9949AC>????BCBCB>=:>AAA=BBB=BEF9AABC>===>@8>;>?==8?=8??D>BAAACCCCAA=?@>BB>B@3798828@?=?@<@4949?@@@???A>=A=AABB9@<?A===>>;;5;>:=:@@7;;@=>>>@;<::161//)/:9????<@@;?9>>>9=>A@@A???6::;AAA9@=<9999-9==?A:>==;
@N9IO0:01094:05799
TACGAAGGTGGCAAGCGTTGTTCGGATTTACTGGGCGTACAGGGAGCGTAGGCGGTTTGGTAAGCCCTTCGTGAAATCTTCGGGCTCAACCCGGAAAGTTCGGAGGGGACTGCCAGGCTAGAGGACGGGAGAGGAGCGCGGAATTCCCGGTGTAGCGGTGAAATGCGTAGAGATCGGGAGGAAGGCCGGTGGCGAAGGCGGCGCTCTGGAACGTTTCTGACGCTGAGGCTCGAAAGCGTGGGGAGCAAACAGG
+
BAB@@;@?AB?BC?BBAA=?@<@B?DCC=BBBBD=BBCCCABA;:;;AA?@=@@<@D:@;@A=AAA;A?DABBCD>BBB????6>?::6;B;B<@@;@D?AB;;;CA8B@@@@7;;<@@@BAA>BBBC=B@A@=A@@@;;5;<@;AC?CACCC::;:@DDCD=BBBCCCBBB;<<CD>CC?A<@;>>?8:;4;>>;@=CC?BBBBAAA>B>AAAD<AABBBBAAA;;5;;;;;B<BBCBBBA3<;944)55<7
@N9IO0:01103:05778
TACGGGGGGGGCAAGCGTTGTTCGGAATTACTGGGCGTAAAGGGAGCGTAGGCGGTGTGGCAAGTCTGGTGTGAAATCTCCGGGCTTAACCCGGAGCGGTCATCGGAAACTGCCGTGCTAGAGTGTGGGAGAGGAGAGTGGAATTCCCGGTGTAGCGGTGAAATGCGTAGATATCGGGAGGAACACCAGTGGCGAAGGCGGCTCTCTGGACCACAACTGACGCTGAGGCTCGAAAGCTAGGGGAGCAAACAGG
+
AACDDDDDDD"BB@BCBB<@>5==9=295999=;159;<?8?@8AA;;6?A?BC?BABB?DD@C@@?@;@?A@@@;@CCC@CC:;;=A>AA<A>??BC@BBAAAC>A@=B???@BCBBBBBB@A@A@@:@@A@9??BAAA?>8<6::4<49:<==<=<@AAE;;;;;==;=866;;8098393<===B>>><<9;6:9>@5;;@==>A<?>7;;:6:B::;@@;;;F====?>>3;;=<=>>2????@:?>?:
@N9IO0:01104:05771
TACGTAGGGTGCAAGCGTTAATCGGAATTACTGGGCGTAAAGCGTGCGCAGGCGGCTTTGCAAGACAGATGTGAAATCCCCGGGCTCAACCGTGGGAACTTGGCATTTGTGACTGCAAGGCTGGAGTGCGGCAGAGGGGGATGGAATTCCGCGTGTAGCAGTGAAATGCGTAGATATGCGGAGGACACCGATGGCGAAGGCAATCCCCTGGGCCTGCACTGACGCTCATGCACGAAAAGCGTGGGGAGCAAACAGG
+
CDC@@@CC=9;;@5;;AB>BACC@<?,0,0>@@@<><000+0/:77:BBAA=@B689<4;?A=:998??;78787,39??*98)733;,3,3379190--(-(-/33(33;:;;;<=4:6:<;:<===;;59?=<=@@@,00<:9*/,/6:@<<@A@@:96AAAD>BBB???ACC@@<@@;00+0/775:/66<=@>:?29<<<;<<.;BB=C@CBCCCBBBCCDAAABAA@@;:::&:=9A@@@7969CG>DDD@
@N9IO0:01105:05773
TACGTAGGGTGCAAGCGTTAATCGGAATACTGGGCGTAAAGCGTGCGCAGGCGGCTTTGCAAGACAGATGTGAAATCCCCGGGCTCAACCTGGGAACTGCATTTGTGACTGCATCGCTCGAGTGCGGCAGAGGGGGGATGGAATTCCGCGTGTAGCAGTGAAATGCGTAGATATGCGGAGGAACACCGATGGCGAAGGCAATCCCCTGGGCCTGCACTGACGCTCATGCACGAAAGCGTGGGGAGCAAACAGG
+
@A@A@CCE>@??C@CBBB?B@B@@=A,00@000+:=?@A=BDCCCCCB@@=::6:AC>DBB@AAAA??A?>>AB>BCDC9BB<A@@B;?<<A@9B=BABCBCC>CCCBCA@@?AAABBB@AAAA@@;?@A;;;;;;%;AB>A8:9:>CB@B@99;9;9BBBC=BBB;;;BA@@@@@?5;;7;6:BB6:988>8547<633-4444&4880::>@;@>99993<==>9:9==>>>6@@::9EE9BBBDC>CBB=
@N9IO0:01108:05769
TACAGAGGGTGCAAGCGTTAATCGGAATTACTGGGCGTAAAGCGCGCGTAGGTGGTTTGTTAAGTTGGATGTGAAAGCCCCGGGCTCAACCTGGGAACTGCATCCAAAACTGGCAAGCTAGAGTACGGTAGAGGGTGGTGGAATTTCCTGTGTAGCGGTGAAATGCGTAGATATAGGAGGACACCAGTGGCGAAGGCAGACCACCTGGACTGATACTGACACTGAGGTGCGAAAGCGTGGGGAGCAAA
+
CBBBB@??:@AAA=A@@A=A@ACA?B?B?BBBAD<;;;@D8A999@@ABBB=AA;@C=BB?B=@@>A?C;;;CCG>CB?@2C>7>BAA?AAECC=C:?;;9<<=3978&3:?7;B=??@AAA??:934@@A@>;3?<<=@;@/78+:1<=@@?BA>>;===>7<:9<<>65535--(--(---.(.2:948..)-3-----05603/(/88///7-//---5---:588::9=3<=<<?@@6A?>:@7
@N9IO0:01069:05826
TACGGAGGTGGCAAGCGTTGCTCGGAATCATTGGGTGTAAAGGGCTAGTAGGCGGTCCTGTAAGTCGGGTGTGAAATTCCACAGCTCAACCGTGGACCTGCGCTCGAAACTGCAGGACTTGAGGGTTGGAGAGGCGAGAGGAATTCCCGGTGTAAGGGTGAAATCTGTAGATATCGGGAGGAACACCAGTGGCGAAGGCGTCTCGCTGGCCAACTTCTGACGCTAAGAAGCGAAAGCTAGGGGAGCGAACAGG
+
A>00+0=8==8AB?BBCB>@;<;B=B?C><<3:;0:@9;;0;=6=>>?@BB@CC?BC=@ABA=@@CCG?BCBCBJ>B@B@CBAAABCC@C@@AA:;;?AA;;;;;;;;.;@@@AA7;;;?BCCC;@=@>AAAA>BAAACC@B>B@BB=B>AB;;;;H?CCCF>A;;;BBABB@@@@C=BC?C@CBB?BCA@=?CC8:7:BA@@???9949<@>AA<@@:99=977877/73373(39<9:::*:99=@;>@B?
@N9IO0:01076:05815
TACGAAGGGGGCTAGCGTTGTTCGGAATTACTGGGCGTAAAGCGCACGTAGGCGGATTGTTAAGTGAGGGGTGAAATCCCAGGGCTCAACCCTGGAACTGCCTCTCATACTGACAATCTTGAGTATGGAAGAGGTGAGTGGAATTCCGAGTGTAGAGGTGAAATTCGTAGATATTCGGAGGAACACCAGTGGCGAAGGCGGCTCACTGGTCCATTACTGACGCTGAGGTGCGAAAGCGTGGGGGAGCAAACAGG
+
CCAAA>ACAC1;;;@BBC@DC?CC?D?B=@@@@B89::AB=BBBBCCBBCC@AB>AC@CC=?;@@A@@DD8@@@A:?@@9@@>9==;;+00+//6;6>:9949??@BBBC@@@BB?ACC9::@@A@?;?=AAA?A>@@:95:?A?D?AACABBC????BBBB>B@CCAA@@?>>2999>@=@@BCCACB??;@00+0;0.).9,,,--(--356179;997377737;>>>?>;,3/6/////$//66;2;:=6
@N9IO0:01085:05819
TACGTAGGGTGCGAGCGTTAATCGGAATTACTGGGCGTAAAGCGTGCGCAGGCGGCTTTGCAAGACAGATGTGAAATCCCCGGGCTCAACCTGGGAACTGCATTTGTGACTGCATGGCTAGAGTGCGGCAGAGGGGGATGGAATTCCGCGTGTAGCAGTGAAATGCGTAGATATGCGGAGGAACACCGGATGGCGAAGGCAATCCCCTGGGCCTGCACTGACGCTCATGCACGAAAAGCGTGGGGAGCAAACAGG
+
BBBBBBCG=???@@?@@@?A?BC?;A,0-0><<A>BBCCC?BBAAA@AA9959>8?@C<A@A????BBBBBBBBC=BBDD:BB>A@@A9:4888-66ADBABBD>BCBCBBBA??G@CAA@@@@@@@<@@@@@@@@0@BC>B7<7;?BBBBBCCCBCBHGCD>CCCAABCBBA@@AA>BA@A?@@@-0-0::6::<68233-4999+:<<3:555499;555<<@::>94499999&9959=@@/<<==@7@@@:
@N9IO0:01088:05850
TACAGAGGGTGCTAGCGTTAATCGGATTTACTGGGCGTAAAGCGTGTGTAGGCGGTTTGTTAAGTCGGATGTGAAAGCCCTGGGCTCAACCTAGGAATCGCATTCGATACTGGCAGGCTAGAGTACGGTAGAGGGTGGCGGAATTCCGGGTGTAGCGGTGAAATGCGTAGATATCCGGAGGAACACCGATGGCGAAGGCAACCACCTGGGCCTGTACTGACGCTGAGACACGAAAGCGTGGGGAGCAAACAGG
+
CCCCBBCC<AABBBBBBB>@<?@?:999.9<<>><??ADE:??@?@?A@?A=:96:A;AB?C@BA@A@CBABCEG>CBB>CC?6BBBB9B:CCC@C?BBBBCC@ACBBBBAB????@BBBBBBBBBB@BBCBA@<AD;>?:>9?;??BC=BBBBBBC>?@@@;@ABBBBBCC;968=8@=8<7<;;7;>>>:?BCAD@CCAIFID?AAD=@=@@CBBCCCCBBCCCCBCBBBBB>BADAAAA9@@@BB>BBB@
@N9IO0:01093:05812
TACAGAGAGTGCAAACGTTGTTCGGAATTACTGGGCTTAAAGCGCACGTAGGCGGCGCCGCAAGTGCGGGGTGAAATCCCACGGCTTACCCGTGGAACTGCCCTGCAGACTGTGGTGCTCGAGGATGGTAGGGGAGAGCGGAACTCCTGGTGGAGCGGTGAAATGCGTAGATATCAGGAGGAACACCGGTGGCGAAGGCGGCTCTCTGGTCCATTACTGACGCTGAGGTGCGAAAGCTAGGGGAGCAAACGGG
+
CCEBBBA@@9;;BB;B:92374;83:58288:;9.9@+00,0///;/99==49<=;997?=;8=9/0/<<,//<<3<<<6<==?A@:==;2954.4.5<:==5569=999>>>@>A?????BA69:C=??A>>1BBBBAA?B>BBA=BB7:;89B@C?AACD=BA@@BA;;;;;;;;?CC@C@CBBBD@CB@BDB?B?AA==00000@;@@;@@9>>A@AAABB;;;>;;;DDD=CB;;;BB8BBBBC>AAA9
@N9IO0:01093:05832
TACAGAGGGTGCAAGCGTTGTTCGGAATTACTGGGCGTAAAGCGTGCGTAGTCGGTATTGAGAGTCGCGGGTGAAATCCCAGGGCTTAACCCTGGAACTGCCTGCGAGACCTCAGTACTAGAGTGTGAGAGGGGATAGTGGAATACCAAGTGTAGCGGTGAAAATGCGTAGAGATTTGGTAGAACACCGGTGGCGAAGGCGGCTATCTGGCTCACAACTGACGATCAGGCACGAAAAGCGTGGGGGAGCCAAACAGG
+
ABCCCCFL=;;;B?CC@@=@C?@@>@5;.4=?@@<@@@DM?CBBBCB@@;;;AEIECC@DBA@@CDBBBD=@@AB<ACF>CCC<CB6;9;D>CB>B>ABBA>;;;B;:;C@DCCCBAABD;;;BBDBBB@@@@2@@>>>><?7?AA9>499::858@<@999:&9:;><BA@B<<<4:=>@994699<D>9999>D9C<CC?A@>>=9909@?A@C@@@99/7//---(-------&-7744444$///)/;19884
@N9IO0:01097:05826
GACGTAGGGAGCGAGCGTTGTCCGGATTCATTGGGCGTAAAGCGCGCGTAGGCGGTTTGGTAAGTCGGATGTGAAATCCCGAGGCTCAACCTCGTGACTGCATCCGATACTGCCCGACTAGAGGTAGGTAGGGGAGATCGGAATTCCTGGTGTAGCGGTGAAATGCGCAGATATCAGGAGGAACACCGGTGGCGAAGGCGGATCTCTGGGCCTTACCTGACGCTGAGGCGCGAAAGCTAGGGGAGCAAACAGG
+
A<///9<<3/66=<<<=@>A??7@299<@A@8<<4955<>3;;;;<:99995;@<@D=B<BA=>?@@38:89?<D>ABB<BBC=??BA8>6@@@B=;ABA@@;;6:B@;;;:;@6>@B@@AAA>A@?<?<;;;.:@AA;;4:;@8@;AC?@@@@@AB>;;;@9@B@@:9::98@@@A4:8:@4<>A?C<??9=9;5;;>@9==9;;;;;0;=?=BC?B@@@@?B:;;5;;;AAA9BA;;;@@3?@BCD>A@@=
@N9IO0:01107:05853
TACAGAGGGTGCAAGCGTTGTTCGGAATACTGGGCGTAAAGCGCGTGTAGGCGGTCTAATAAGTCGGTCGTGAAATCCCTAGGCTTAACCTAGGAACTGCGATCGAAACTGTTAGGCTAGAGTATCGGAGGGGATGGCGGAATTCCGTGGTGTAGAGGTGAAATTCGTAGATATCAGGAGGAACACCGTGTGGCGAAGGCGGACCATCTGGAAGATTACTGACTGCTGAGACGGCGAAAAGCGTGGGGAGCCAAACAGG
+
CCAA@BBB=BCBC=??898:C@CC@D7;;;<;@9;;;CD<BBBBCCCCCC@CB<AAA@=@B=ABAA=ABB;;;D>CCC>@>=600*0+/39:;6<8>?:9455===>7<99@;<=;:00/889;<<=6;;BB8BBC>AA9B>@=A577=;?990;//(/<<<7=<:?==00/<=;;<375)/(/99)//5.-(-68(.(.3.32(,,5--(-(--,(-..----.6...22,,((((55#(*-2666)2..).;-339;
@N9IO0:01107:05858
TACGAAGGGTGCAAACGTTGCTCGGAATCATTGGGCGTAAAGCGCACGTAGGCGGCGCTGTAAGTCGGACGTGAAATCCCTCGGCTCAACCGAGGACGTGCATCCGAAACTACAGTGCTCGAGTATGGAAGAGGGTCGCGGAATTCTCGGTGTAGAGGTGAAATTCGTAGATATCGGGAGGAACACCAGTGGCGAAGGCGGCGACCTGGGCCAATACTGACGCTGAGGTGCGAAAGCGTGGGGAGCAAACAGG
+
BBBBB=@A:AB?AA9:;;;B=?@><>=@A::.48089;?A<A:59@@A???6::<:::BBBC=@?A@=@A9:9AA9::959>>=:::C>A>A::5:@?@CBAAB9:;C=BCCB@@@B@@CA:;;CDC?C?;<<A<BBDDE@CAC@CBBB?BBBDBAA?BBCC>C@BCB??@;;;AAB;A@<@<????@@>?;?>@;?;9;5;:9949==5==@;99595>:>==9592995>@@,9995599'59555)5994
@N9IO0:01108:05853
TACGTAGGGGGCGAGCGTTGTCCGGATTTATTGGGCGTAAAGAGCTCGTAGGCGGTTTAGCAAGTCGGGTGTGAAATCCGGGCTCAACTCGGAGACGCCACTCGATACTGCTATGACTCGAGTCCGGTAGGGGAGTGCGGAATTCCTGGTGTAGCGGTGAAATGCGCAGATATCAGGAGGAACACCGGTGGCGAAGGCGGCACTCTGGGCGAACTGACGCTGAG
+
CCCCCCCCDD5CB@;:;D?BBB?B?BBB:@@=AA<AABDG=CBB;;:7<8949B@CC5>>:939=@AC8;;@@A@8=:.//(/9//)/7//)/7988:244:@5787??@@;::::=?:;:::>:@:=9000)0<0---(-(-(-(/;379;55596;=>>6>CCB<;;BBBA@@@=;;4::?9:89;@@:<==2949<899:9=499,94:744445598:::
@N9IO0:01074:05908
TACGGAGGGCGCAAGCGTTGTTCGGAATCATTGGGCGTAAAGCGCGTGTAGGCGGCCAGGTAAGTCGGGTGTGAAAGCCCGGGGCCCAACCCCGGAACTGCATTCGATACTGCTTGGCTCGAGTCCCGGAGAGGAAGGCGGAATTCCCGGTGTAGAGGTGAAATTCGTAGATATCGGGAGGAACATCAGTGGCGCAGGCGGCCTTCTGGACGGTGACTGACGCTGAGACGCGAAAGCGTGGGGAGCAAACAGG
+
<;CC@BBB>BCBB<A9:9?BC@DD@C?BB@@=@B9?>9>?588BAAAAA@@;??2:4;?599=>>ABB=BBCDCD6;9:,;;;.55)5.555&56;7=>DCC=;@@=<<?;9@@2:4:;<?9?@@@:@=ABCB@C@B@BD?B?B?BB<B?;98=>;=9>?BB=B@BBA@<;AAAA?B7@@<@?B@;:>:::58??::.49.45:5>?@<??B<@@@BA:9:AA@@@AA@ABAAA;ABAACCC<DCCCIGJCC=
@N9IO0:01079:05895
TACGGGGGGGGCAAGCGTTGTTCGGAATTACTGGGCGTAAAGGGCGCGTAGGCGGGTGTGCCAGTCTCTCGTGAAAGCCCACGGCTCAACCGTGGAATTGCGGGAGATACTGCACGTCTTGAGTCCGGGAGGGGAGAGCGGAATTCCTAGTGTAGCGGTGAAATGCGCAGATATTAGGAAGAACACCGGTGGCGAAGGCGGCTACTCTGGAACGATACTGACGCTGAGACGCGAAAGCGTGGGGAGCGAAC
+
ABCCCCCCCC"CC>@@BC?AB@;;9;AD@CBDDI>CBCCE<@A<@BBCBBB?BBB=:;:AC?BBBBBCCCBCC>>669@@CCE>A@:;6:?CBC@C@C?ABCC<@@;;;;::?@???AB>ABAA@@CJ>BBED;@@@@@A?B=A?A?BA?@?AA???@BBBB>BBBC???BBB@:@@,0+0@7;:@;@9?>8>=@9>9:716///888:4;16679::52226555555252225(27:8878-//8<=6>
@N9IO0:01084:05871
TACGTAGGTGGCGAGCGTTGTCCGGATTTACTGGGCGTAAAGAGCGCGCAGGCGGTCGTCCAAGTCGCGTGTGAAAGCCCCCGGCTCAACTGGGGAGGGTCACGCGATACTGATCGACTCGAAGGCAGGAGAGGGTAGTGGAATTCCCGGTGTAGTGGTGAAATGCGTAGATATCGGGAGGAACACCAGTGGCGAAGGCGACTACCTGGCCTGTTCTTGACGCTGAGGCGCGAAAGCTAGGGGAGCAAACGGG
+
CBBB@@@<@@;@A@AA@@=@A@=A5;;;.;;AAA;@@@AC=C<;;CAA@@@:00,0=:00(::?=;:;@@??ABD9??@@@.@?BBBC<>@BFD599B=BBDCCDCA@?C????AAABCA@@<?=@AA>A@99859AABB@F@D<?>7>6BBBA@BB>>>>?9=99>:;;;;==>>D:BB?B=;;;>BBBB@CCCAEABCBCA;;5;@;@=@BB=@@=@BBBBC@@@?AAA@BA;@B@@ABB7@@BBB;@@@;
@N9IO0:01085:05900
TACAGAGGGTGCGAGCGTTGTTCGGAATTACTGGGCGTAAAGCGCGCGTAGGTGGTGTGTTAAGTCTACCCGTGAAATGCTGGGGCTCAACCCCATGCGCTGCGGGGGATACTGGCACGCTGGAGACACGTAGAGGCAAGCGGAATTCCGGGTGTAGCGGTGGAATGCGTAGAGATCCGGAAGAACACCGGAGGCGAAGGCGGCTTGCTGGGCGTGATCTGACGCTGAGGCGCGAAAGCGTGGGGAGCAAACAG
+
BCBBA@@C?BBAABA@@@8;;@CC?A=A;A???A<CBCAE=D;;;A@CBCC@A@=;;;@A@CFFDABABC=AAA?B;AAAAABB6??BB?CCC:DAA???BA?@@@@.@???AB?BBBBBAB>A@@;;;@@???>4;7149?<@:>:>:@@9?>>>A<@>=??C>?@@B@???@@?@<@@C?@@7;;>7@;9>.99@9?:>@=@B>ABBBC>C@@99:9;ACBCCC<;<5;AAABB/;;A99:9*55=9909==
@N9IO0:01091:05898
TACGGGGGGGGCAAGCGGTTGTTCGGAATTACTGGGCGTAAAGGGCGCGGTAGGCGGCCTGCTAAGTCACACGTGAAATCCCTCGGCTCAACCGGGGAACTGCGTGTGATACTGGCGGGCTCGAATTCGGGAGAGGGATGTGGAAGTTCCAGGTGTAGGCGGTGAAATGACGTAGATATCTGGAGGAACACCGGTGGCGAAGGCGGCATCCTGGACCGAGATTGACGCTGAGGCGCGAAAGCTAGGGTAGCAACGG
+
BBCCCCCCCC"AA?B;;5;5:9:9;2:;@<@@BBD<A;:;B5@?6<=/0)/886;;:>@BBBBA>?;3//0///;<<0999)44>5:444.45;;;&5.5949949494545:;::D>265::8.4.433(43333(3333828-436;1346;;6//(/61689819:;:9///8888934055059===;><==:B@@:@7:9;@9455:=8==9==<6626=<<DA;69255@@>@4@:<9;90/////)//;
@N9IO0:01098:05901
TACCCGCAGCCCAAGTGGTGCTCGTTATTATTGGGCCTAAAACGTCCGTAGCCGGCCCTGTAAATCCATGTGGAAATCGGAGGGCCCAACCCTCCGAAGGGCGTGGACACTGCAGGGCTTGGGACTGGGTGAGTTCGGAGGTACTTCCGGGGTAGGGGTGAAATCCTGTAATCCTGGAAGGACCACCAGTGGCGAAGGCGTCCGAATAGAACGGATCCGACGGTCAGGGACGAAGCCCTGGGGAGCAAACAGG
+
B::;7;A@A@C>C:;;C@@ACGDCD?CD?@@<?@;>?AA??5000@6::<7>2829=7?ABBB<CA<?@??@8??7?@A>??>8AB<A?AM?DD@CC@DC>BBBB?BB??BB@A@B;@@6;:6;@AAB;@>A?@<?A=@@=@BBB@B@DDD;@@@DD;BBCE?BB@BCCC@BB@CC@CAC<;;?BA?B;:;;?>=;@>AA@A???9>>=;9>@=?@@=AA;;6;???@9@ABB?BBA8@=>=2;:;CC=A@?;
@N9IO0:01100:05898
TACGAAGGGTGCAAGCGTTAGTCGGAATTACTGGGCGTAAAGCGTGCGTAGGCGGTTTTCTAAGTCTGCCGTGAAAGCCCCGGGCTCAACCTGGGAATGGCAGTGGATACTGGAAAGCTGGAGTGCGGTAGAGGAGGGTGGAATTCCCGGTGTAGCGGTGAAATGCGTAGAGATCGGGAGGAACATCAGTGGCGAAGGCGGCCCTCTGGACCAGCACTGACGCTGAGGCACGAAAGCGTGGGGAGCAAACAGG
+
BBB@@;?C=@@?C?CAAA@BAA@A?A386:?=@A=@@?BB>BDCCB@@@@@:>@:@A@7@@B@CCCAAA?BBAAD:A@@@9@C?D@DD@C?BBB=B?CB@BA?@@?BAAAAA5::59<??;>?@@@A?AA??<7:::5@A=@<?8=>*9,788>@;C?BBBB=AB???BA@><=988)993;5>??:;;=A<AAC:>:>?=?B9AABA=??:?=878:6...33555466222:08872555'59655)/873
@N9IO0:01069:05926
TACGGAGGGTGCGAGCGTTGTCCGGAATCACTGGGCGTAAAGGGCGCGTAGGCGGCCCGTTAAGTGGCTGGTGAAATCCCGCGGCTCAACTGCGGGGCTGCCGGTCAGACTGGCGAGCTAGAGCACGGTAGGGGCAGATAGAATTCCCGGTGTAGCGGTGGAATGCGTAGATATCGGGAAGAATACCAGTGGCGAAGGCGTTCTGCTGGGCCGTTGCTGACGCTGAGGCGCGACAGCGTGGGGAGCAAACAGG
+
BA@@;:::6;@>ABBBBB@AAA?B>B?BBBBABB<@@?AA0;;0;@99:CC?BC>@@;@A>A>A@@<@AA<?@AC<A>=5=00-0@@@=BB@???>2>?<<9?:>?@@@BBB<A@>@AA<;;@BCBB>B;;:;-;?=>?<>>:?;@C=C?A@==>9;29@2949FDBBCBB;;:999,9:@A;@@@6::9:=@@@294:9@29999>AC<B?=E>@@DBAABB@;;;=AAB;;;DCBBBCCC<BBCBB<@@?=
@N9IO0:01075:05925
TACAGAGGGTGCGAGCGTTGTCCGGAATCACTGGGCGTAAAGGGCGCGTAGGTGGCCCGATAAGTAGGGGGTGAAATCTCGAGGCTCAACTTCGAGGCTGCCTCCTAAACTGTCGGCTCGAGCAGAGTAGAGGCAGGTGGAATTCCCGGTGTAGCGGTGGAATGCGTAGAGATCGGGAAGAACATCGGTGGCGAAGGCGGCCTGCTGGGCTCTTGCTGACACTGAGGCGCGACAGCGTGGGGAGCAAACAGG
+
CCCCBBBB<AA@BCCCCC9:9B>B?C>BBCCCCC<A:::C9??<@@@ABBA=@@;@@9A?@@>?@;::::);ABB=BAAAA<;7;AAA?BA=??;;5;;;;?CCAFCC:<<CA;;5;A@BCCBACGCDCCAA?@BB?BB?B?B=BB=B@BCCCA@@>?A?C?BBCCCCCBABCAAA;A<@@=;;;;;>AA=@@A6;6;B?B@AAAAA@6==993:>>@@A@@AAAA=@@?=>>=9977333&377;<33334
@N9IO0:01077:05948
TACGGAGGGTGCGAGCGTTGTCCGGAATCACTGGGCGTAAAGGGCGCGTAGGCGGCCTGGTAAGTAGGGGGTGAAATCCTGCGGCTTAACCGCAGGGCTGCCTTCTAAACTGTCAGGCTCGAGCACGGTAGAGGCAGATGGAATTCCCGGTGGTAGCGGTGGAATGCGTAGAGATCGGGAAGAACATCAGTGGCGAAGGCGGTCTAGGCTGGGCCGTTGCCTGACGCTGGAGGCGCGACAGCGGTGGGGAGCAAACGAGG
+
DB::49@=6>@@?;9;;@<9;9?B@D@BA?@;;;0;@ABB>BF?AA@@=:92;;4;=A@<@@<@;:9@<@)?>>?8;=6::BA7;;0403699;=>7<88>5?6A===3=:.---,(,555--///7389=>A?A888:>6;4958;072..(...33.554946.///..5357777152794///....72322+2.32+252...3...'.(..(.3,/-------(-2(-.562..5..(.333)..233,...93
@N9IO0:01088:05956
AACCAGCACCTCAAGTGGTCAGGAGGATTATTGGGCCTAAAGCATCCGTAGCCGGCTCTGCAAGTTTTCGGTTAAATCCACTTGCTCAACAAATGGGCTGCCGAAAATACTACATAGCTAGGGAGTGGAGAGGTAGACGGTATTCGGTAGGAAGGGGTAAAATCCTTTGATCTATTGAGGACCACCTATGGCGAAGGCAGTCTACCAGAACACGTTCGACGGTGAGGGATGAAAGCTGGGGGAGCAAACCGG
+
C9B?B;;;B@BBB>AAA9;;AA@BB@BB?CA?CD>D=??B?BABBB>AAAA@?C?999AAAB8:;AB6AA=A=@@9?@<@@A5;;@;;7;CC<AA@8>000+/0>>0===:;:>>99:CBA@5@@00,0@<<<A@@@@B@A?@<??9<??8=3:::-:AAA6@@:?=5<@>?>>=<A8748C;@@?@?=>39992919?@AA???;?AC;?@AB@:?>@>>9=<888-8;;;A7@888888(7799=3;492
@N9IO0:01090:05959
TACGTAGGGTGCAGGCGTTAATCGGAATTACTGGGCGTAAAGCGTGCGCAGGCGGCTCCTTAAGTCAGATGTGAAATCCCCGGGCTTAACCTGGGAACTGCGTTTGAAACTGGGGGGCTGGAGTGTGGCAGAGGGGGGTGGAATTCCAGGTGTAGCAGGTGAAATGCGTAGAGATCTGGAGGAACACCGATGGCGAAGGCAGCCCCCTGGGCTGACACTGACGCTCATGCACGAAAGCGTGGGGAGCCAAACAGG
+
CBB;;:AA;AA?@?;?@?>@@DCC?C8;9;ADCC>BBBDE?CCCAA@A><;677199@<@>B@CCBBBBAB>???5<>==2<<7;>9>6;68;8.<9?::8ABC599D8::37777#339:978BAB?9:9?<>=>=&==9?<@@D?BB@@@<>@>00)//00+:899:<@@@?=9>>0436;68887<===8=@A=@;@>?::::'787.;887;>=88/:33./..336725A7A;99:;;-7//(.;-33@6
@N9IO0:01068:05997
TACGTAGGTGGCAAGCGTTGTCCGGATTTATTGGGTTTAAAGGGTGCGTAGGCGGTCTATTAAGTCAGCGGTGAAATACTCCAGCTTAACTGGAGGGGTGCCATTGATACTGATGGACTTGAGTCAAGTCGAGGTAGGCGGAATTGACGGTGTAGCGGTGAAATGCTTAGATATCGTCAAGAACACCAATAGTGAAGACAGCTTACTGGGCTTAAAACTGACGCTGAGGCACGAAAGTGTGGGGATCAAACAGG
+
CCCBBBB?@@;@B?<:<B?@AA=?8;;;/;A@BB=BB<@A9@@;@@AAA;:5:A?ABBCC:;:;CDABBB@CCCE?;;;BC?@A@C=@=ABD@CCHF;BBA=@A=?:9959<9>?<>@@=@;;;;;5<BA@AA=ABB?BB=A>A?@@??=9:4<<;>7?@BB;B;;;8;BC;;;;;9AA;@A<??@@E?CBB@@@8:;BBA@@<@@???/:92999&9;;;;@BB@AB?:;;;::-:>@@@CC9BBAA>99;;<
@N9IO0:01072:05977
TACGGAGGGTGCTAGCGTTGTTCGGAATCATTGGGCGTAAAGCGAGCGTAGGCGGATCGGTAAGTCGGATGTGAAAGCCCTCGGCTCAACCGAGGAAGTGCATTCGAAACTGCCAGTCTTGAGTACTGGAGAGGGAAGCGGAATTCCCGGTGTAGAGGTGAAATTCGTAGATATCGGGAGGAACACCAGTGGCGAAGGCGGCTTCCTGGACAGATACTGACGCTGAGGCTCGAAAGCGTGGGTAGCAAACAGG
+
CCCC@CCC>AAACCCCCC?CB?AA@D@CCBB?BA<=?>>=5>>?=@@@@@@>?B@ABBB@CC?AACC?B@@@BBB<BGG>CCC@CCBB?B?BCC@B@@@@@AA=AA@A;B;;;@DBABA=@@@AAAAB?BBBCC>B?ABB@D>@=@@9?=?CCCA>>;>@?A;A>>??DC@@@???A<AB@D?BAD=@?;:7:@@<@=@@<::49:<<9>==<A@>>>?BCBBBB@A=@A;;;B<A;;;BB<BCAA@D:@@B=
@N9IO0:01077:05985
TACGTAGGTGGCAAGCGTTGTCCGGATTTATTGGGCGTAAAGCGAGCGCAGGCGGTTTCTTAAGTCTGATGTGAAAGCCCCCGGCTCAACCGGGGAGGGTCATTGGAAACTGGGAGACTTGAGTGCAGAAGAGGAGAGTGGAATTCCATGTGTAGCGGTGAAATGCGTAGATATATGGAGGAACACCAGTGGCGAAGGCGGCTCTCTGGTCTGTAACTGACGCTGAGGCTCGAAAGCGTGGGGAGCAAACAGG
+
BBD;;;A=;;6<B7;<BA>AAB=@<BBB=BC?CB=@=;;;0;@A::;DB;;5;;4;A9@B>B>BACBBAAB;;;C;AAAAB0A>CBBA?A@DCC;BBB>BBBA?C<@?<ABBC<BAAAA=A@?@@@A@A?BBB?BAAB??<?=@<@????A???AAA<@AAA<???BBBBCCBBBBC?88185;==8=>761///(/(//(/:;;;;?:==AA=<9==<<=?@?==<6;<:==?;@@AABFF:BBA@@9???<
@N9IO0:01103:05988
TACGTAGGGTGCGAGCGTTAATCGGAATTACTGGGCATAAAGCGTGCGCAGGCGGTTATGTAAGACAGGTGTGAAATCCCCGGGCTTAACCTGGGAACTGCATTTGTGACTGCATAGCTAGAGTACGGTAGAGGGGGATGGAATTCCGCGTGTAGGCAGTGAAATGCGTAGATATGACGGAGGAACACCGATGGCGAAGGCGGCACTCTGGGCCGGAACTGACGCTGAGGAGCGAAAGCGTGGGGAGCGAACAGG
+
BABBBBCC<CCBB@@@@?<@>@AB@B@C@CBBCB<AA@@A<@>??@=?===:==9?>@@ABB?BAAAA?BC???B9>???5?D;A=:A@C@BBB<@<=;;;>>?7?AA@@@?@=9;;;;<:999<<>:=888?BBC/?>>=C19185;666:;//)/3568<?6==@@@@<;//////:17746.577+227;6;55.549:1779665@>9?<?<A5;:::::87666/555:;<3;:=6888(6;<=A=8885
@N9IO0:01105:05974
TACGAAGGGGGCTAGCGTTGTTCGGATTCACTGGGCGTAAAGGGTGCGTAGGTGGCCGGGAAAGTTTGATGTGAAAGCTCAGGGCTTAACCCTGAAATGGCATTGAATACTACTTGGCTGGAGGTTTGGAGGGGGGACTGGAATTCTCGGTGTAGCAGTGAAATGCGTAGATATCGAGAGGAACACCAGTGGCGAAGGCGAGTCCCTGGACAACACCTGACACTGAGGCACGAAAGCCGGGGGAGCAAACAGG
+
BCDBB?@DDD1CBBBBBB?BB@BC?CC@BBBADD=CCCDD>@@<@?A@???>@?9?8==9?A9>>?98::A:;9A9@@@?;<=5<<+0+0>9>@?D8@@<@@?99:@CCDCBBBAH@BAC@CB>BB<A>AAAAAA'@@;;5;>A>BBBBADECBB;;<CEEF>@?@CBBABA@??>A?992939==9>=?@9=99299>>>A99:,9A;???>ABA>BA9;<AAA@@=@ABAAA;@@=@BBB2BAABB=BBA?
@N9IO0:01111:05971
GACGAAGGGGGCGAGCGTTGTTCGGAATCACTGGGCGTAAAGGGCGCGTAGGCGGCGCGACTAGTCAGGCGTGAAAGCCCCAAGCTCAACTTGGGAAATGCGCTTGATACTGTCGTGCTAGAGAGCGGGAGAGGATGGTGGAATTCCCAGTGTAGAGGTGAAATTCGTAGATATTGGGAAGAACACCGGTGGCGAAGGCGGCCATCTGGACCGTTTCTGACGCTGAGGCGCGAAAGCGTGGGGAGCAAACAG
+
BBCBB?BCCC5CBA@??>;@A?BC?C@BBBCCCB=BCCAC>CD<BB@?@??;>@=AABBBBCCBAAAC?A@A@@@;@DCD:B?BA@@@?BB@BD?FD?CBCBBC>BBB@@@A@@@AAAABB@?@@:::/;====AAA???9=;>199+7<;;;<978.33?<9@5889828;22,2:/94771565-5257.55515455-66:5525+22.225(55756<<=<>=9<>=;;:3;=??BDD5>>>AE;@;6
@N9IO0:01066:06038
GACAGAGGGTGCAAACGTTGCTCGGAATACTGGGCGTAAAGCGCGTGTAGGCGGGCCGGCAAGTCAGGTGTGAAATCCCCGGGCTCAACTCGGGAACTGCACTTGAAACTGCCGGTCTGGAGTGCCGGAGAGGGTAGTGGAATTCCTGGTGTAGAGGTGAAATTCGTAGATATCAGGAGGAACACCGGTGGCGAAGGCGGCTACCTGGACGGTTACTGACGCTGGAGACGCGAAAAGCGTGGGGAGCAAAC
+
=<9999<<1::377*388-334432949888@?8?>?BB0::::;::B@?;@@?8?4:49?29;@;;4;;;AAC8AA?A-;:/:BCC?CCBBB=B>@@A:;;D?BAA<A;9;>B5;;A@2::>AB?B?CCCCD<;:;;;4;?B>B@BC?C;9:@@A<965>8>9=======665<:644.4.4446;.55.5;:.4.5=8<<==85609?<2505559<<>555.5555::4444&4444===.==<:9/7
@N9IO0:01069:06010
GACGTAGGGGGCGAGCGTTATCCGGATTCACTGGGCGTAAAGGGCGCGCAGGCGGCTACGTAAGTCCGGCGTGAAATCCCACGGCTTAACTGTGGAACTGCGTCGGATACTGCGTTGGCTTGAGGATGGTAGAGGCCATTAGAACTAGCGGTGTAGCGGTGAAATGCGCAGATATCGCTAGGAATGCCGGTGGCGAAGGCGGATGGCTGGGCCACTCCTGACGCTGAGGCGCGAAAGCTAGGGGAGCGAACCGG
+
BCBAAAAAA@2@B:;9BB@C@@;@?::6;AABBC>CCCCD>BB=;;:@?@>?@@;>@ABBBB?D@@>?=@@???C;??A9?AA6::<@<@AAAB?B?CCBBBBAA=?@??:::AB?E@CC>A??=?@A=CA???>A>AA?BCC@B@@@BB?AAAAABA>ACDD<????>@@@99:??=>993:;?>@;?:?D<:991809?<<:85778818*//9949<>==@<;;;=A?>>?>7>?>>>DD6;;A==8=<@<
@N9IO0:01080:06030
TACGTAGGGTGCGAGCGTTAATCGGAATTACTGGGCGTAAAGCGTGCGCAGGCGGTTTTGTAAGCCAGATGTGAAATCCCCGGGCTTAACCTGGGAATGGCATTTGGGACTGCAAGGCTGGAGTGCGGCAGAGGAGACTGGAATTCCCGGTGTAGCAGTGAAATGCGTAGATATCGGGAGGAATACCGATGGCGAAGGCAGGTCTCTGGTCCGATACTGACGCTGAGGCGCGAAAGCTAGGGTAGCAA
+
CBBBB@@@:????>A===;@<@?B>B7;9;ABCF>BBBCD?CAA???B@?@@@A>@DC:CBB<@@?@ACBBABBB<A@BA8BB:?>?B@B?BBC@C?=<7989@5;717AA??B<94976-8:;=AA=>>>?@;><9:;=8=;@<@F:@:>;8;???==>@B:B=>>?>;;;=:9;D7?>:=:=;>9=8:6599:6<-//@7<<7:775:;7>><<<A@>>;;;>;;5;=>===5=65599.7755/:
@N9IO0:01093:06019
TACGGAGGGTGCAAGCGTTAATCGGAATTACTGGGCGTAAAGCGCACGCAGGTGGCTAAGTCAGTCGATTGTGAAAGCCCTGGGCTTAACCTGGGAATTGCAGTCGATACTACTTGGCTAGAGTATGGGAGAGGGCAGTGGAATTCCCGGTGTAGCGGTGAAATGCGTAGATATCGGGAGGAACATCAGTGGCGAAGGCGGCTGCCTGGCCCAATACTGACACTCAGGTGCGACAGCGTGGGGAGCAAACAGG
+
CCBB?CCG>?@?@<@9:9?B?BA?;>193:@AAB=;;;BA;@<;;A@@@BB@@@<@@@<@CBBBCC@@A?A@BBD>BBB;@?@5@@5;7;@DCC>C?B?BAAABCBDBBB@A;;5;5;@ABACCBAAC<:::BD>@????<??A>AD<?=?BAAABB?AAAB=AABBAAAB???AAE@CC@C@CCCBBBBB@BBCAD@CCACC@@;@@=@B;A?:;;@@ABBABAAA<@@@@@;;;AA>@AA9AADFD>BBB@
@N9IO0:01098:06045
TACGGAGGGTGCAAGCGTTGTTCGGAATTACTGGGCGTAAAGCGCGTGTAGGCGGCCGATTAAGTCTGGTGTGAAAGCCCGGGGCTCACCCCCGGAAGTGCGCTGGAAACTGGTCGGCTAGAGTATGGGAGAGGAAAGTGGAATTCCCGGTGTAGCGGTGAAATGCGTAGATATCGGGAGGAACACCAGCGGCGAAGGCGGCTTTCTGGACCAATACTGACGCTGAGACGCGAAAGCGTGGGGAGCAAAACAG
+
BA@@<@@C:;;9@;@@@@>AB>AB?A8:8::ABB=DBAAA6<;A@A@@@@@;@B5:4;AB=A>CIDCCAA@@@@@;@AA=BCC:@A@@@@@@0A=B>B;::@@@A>AB>BBB>BBC@CB??>CCDBBB=A@@?8=>5=<@3:39299+98733893707:==4868==>>>8858:8.7=8>=A@@?@5888=?=4=6CC;???:@??=AA=A19:>8887768<<=;:>?999,8==8888)8>8///)/99
@N9IO0:01106:06040
TACAGAGGTCCCAAGCGTTGTTCGGATTCACTGGGCGTAAAGGGTGCGTAGGCGGTCGGATAAGTCTGACGTGAAATCTTCGAGCTCAACTCGGAAACTGCATCGGAAACTATCCGGCTAGAGGTTTGGATGGGAGACTGGAATTCTCGGTGTAGCAGTGAAATGCGTAGATATCGAGAGGAACACCAGTGGCGAAGGCGAGTCTCTGGACAAATCCTGACGCTGAGGCACGAAAGCTAGGGGAGCAAACAGG
+
CCCDC@@?@BB<B?@@AA?AA?AA=995:??BDD?@@@CC?CE>AA@BACC@@?;>>?;@??=BCBBCC9:9@@@:@CC>AAAB>@;;5;;;;5;B<ABDCCBBB<AA;@@ACF=A?BACBAA5;;0;>BABB>A@BABB=@=@?BAAB?AAA;;:?>@:::5:::@@A@@A@@====::3939@A=BBBA??::59=ABAABA@@AB>BBCG?DC@CBBA@@@;;;?BB;;;E>BBCBBBB;BBCCC>@@@?
@N9IO0:01113:06043
TACGTAGGGGGCGAGCGTTGTCCGAAGTACTGGGCGTAAAGCGCGCGTAGTCGGGTTATTAAGTCGGATGTGAAATCTCCACGGCTCAACCGGGAAAGTGCATCCGAAACTGGCAGCCTTGAGGTATGGAGAGGGAAGTGGAATTCCTGGTGTAGCGGTGAAATGCGTAGATATCAGGAGGAACACCCGTGGCGAAGGCGGCTTCCTGGCCATAACCTGACGCTGAGGTGCGAAAGCTAGGGGAGCGAACGGG
+
ECCCD99:9:';@AAABC?AB@;@A6;:<AAAG>;;;BB9@???A@??:::=@@;A?BC?B?99:?:?=??A@?:@A?=8??=8;888083>A=BA79786=<<7;:9/;7909=>?:@9<8:7:?BC>@@??@9>=;==;@;?:A;AA;>===>::7:@A?:9::CBBAA????@A5::>A>@???5::A=AAB=@?@E<@A9;8;C?DABA@=@@A@<<00000>;>=?@@@8>@AA@@A8A@BBB?BBC<
@N9IO0:01066:06061
CACGGGGGGAGCAAGCGTTGTTCGGAATCACTGGGCGTAAAGGGCGTGTAGGCGGTCGAGTGAGTGGAATGTGAAATGCCCCGGCTTACCCGGGGACCGGCATCCCATACTGCTCGGCTTGAGTACGGGAGAGGATGGAGGAATTCCTGGTGTAGCGGTGAAATGCGTAGATATCAGGAGGAACACCGGTGGCGAAGGCGTCCATCTGGCCCGATACTGACGCTGAGGCGCGAAAGCTAGGGGAGCGAACGGG
+
A@:;:;:;%;9;?8@?BB@CB@CC@C?CCCBCBD>AAADD=DC>BCBBBBA?::69CB@ABC??=B?A>AAA?@@<ABBDC;C?BB588=3A::1<86@7B=?8=5@88?BACB>=<?B?A?>?A???8?ABB?BBC?BB?B?B@D?BA>AA@@@>?;>??A=9::A@@@@=<=<=>9;;5:8:;;;A;;:5;>=5;5;>>?=A>>=>:=D9>>>>>========;5.5665::/9=<<=<<2<<?AC?BCC=
@N9IO0:01075:06091
TACAGAGGGTGCGAGCGTTGTTCGGAATTACTGGGCGTAAAGCGCGCGCAGGCGGTCCTTTAAGTCTACCCGTGAAATGCCGGAGCTCAACTCCGTGCACGCCGGGGGGATACTGGGGGACTGGAGACATGTAGAGGCAAGCGGAATTCCGGGTGTAGCGGTGGAATGCGTAGATATCCGGAAGAACACCTGAGGCGAAGGCGGCTTGGCTGGGCATGATCTGACGCTGAGGCGCGAAAAGCGTGGGGAGCAAACAG
+
CBBBBCCE?CCBB:::BB>AA@BB?B=@>@???D>A@A@@8@;;;;<00<<:00*0;5;<3=89=9>BB@:??BAC9;;;;@;A?988<8>?@;?@ABA@@@5;;;;;$:??BBCCCD1B@AA?@B@@>9999:5405A=@>?:>8938.94(4<9435<59>>B;??>888??=;;8392:5::7:772///:297<8=599)//)/)////)/5577//////79:444.4444444&4::=>>>2<<::80844
@N9IO0:01078:06068
TACGTATGGTGCAAGCGTTGTTCGGAATTATTGGGCGTAAAGGGTATGTAGGCGGAATTGTAAGTCAGGTGTGAAAACTATGGGCTCAACCCATAGCTTGCACTTGATACTGTAAGTCTAGAGTTTGGGAGAGGGAAGCGGAATTCCTGGTGTAGCGGTGAAATGCGTAGATATCAGGAGGAACACCGGTGGCGCAAGCGGCTTCCTGGCCTAAAAACTGACGCTGAGATACGAAAGTGTGGGGAGCGAACGGG
+
BB@@@@@D<@@;;5;?:;29954506;A;>>;??85885=4<<6=><;;>>8892;=B5;;B6;<@@A=A==0000)/0>;AA<C@A@:=@8:;;:;=>B:;;B?BBBAABB;;7:>>>9995;9.6=4>CCHJ=A>A00)03=2<4@B?@@@?BBB=@=<<+0//7::BBCB;;;@4A@<A=ABD?B?@@=@<;?<:=@=9;6;=AA<@8;;EDD3CBBB;;9EA@9:;AA@AB<;:;ABBB3@A;;;49@A8
@N9IO0:01084:06099
TACGGAGGGGGCCAGCGTTGTTCGGAATTATTGGGCGTAAAGGGCGCGTAGGCGGCTTGGCAAGTCAGTTGTGAAATCCCTCGGCTCAACCGAGGAACTGCGACTGATACTGCCGGGCTCGAGTCCCGGAGAGGGTAGCGGAATTCCCAGTGTAGCGGTGAAATGCGTAGATATTGGGAGGAACATCGGTGGCGAAGGCGGCTACCTGGACGGGTACTGACGCTGAGGCGCGAAAGCTAGGGGAGCAAACAGG
+
CCDD=:9:9:*;>@@@BB@BB@CC?C@D>BB@CD?@@@BB<AA=CBCCGEF@??=?B@C?CD?BBBBAA=@AABB>BDD<@@A>ACCC@C@CBC?C@DDBBBBBBBCAA@:::9<<7?@A@@AAAA9@=A???D=AA:999>9?:@@8AAAABCBBB?CCCC>BBBBB@@??>>5;;3<=8==@??@@>@A=@CC=@?@D?@@@B?CC@BBCF?BABC:::B@A@AA=@A@???6;;ABBDH;BACCC?AAA?
@N9IO0:01093:06086
TACAGAGGGGGCAAGCGTTGTTCGGAATTACTGGGCGTAAAGGGCGCGTAGGCGGCCTTCTAAGTCGAACGTGAAATCCCCTGGGCTCAACCCAGGAACTGCGTCCGAGACTGGGAGGCTAGAATCCGGGAGAGGGATGTGGAATTCCAGGTGTAGCGGTGAAATGCGTAGATATCTGGAGGAACATCGGTGGCGAAGGCGGCATCCTGGACCGGTATTGACGCTGAGGCGCGAAAAGCCCAGGGGGA
+
<;CB@AA@@@,@@>@CCC?@@@CC=?=??AA?AC<AAAAC=AA<A:;;BAA?@@=@@D8;0B,00000*////55)5555&555)555<.5505:4:)////7994:559=:99,49599;;=68;177*34444(4<?99494:4;@CC@BB@AAAA;@;;;0;;;@@@ACBB;;;A=@C=?=?CCBB=@@7;:B?B=AA=;;9<844.445:5<5526<<=:>@;;65?CCCGG39::)4=9=9,9
@N9IO0:01103:06097
TACAGAGGGTGCAAGCGTTAATCGGATTTACTGGGCGTAAAGCGTGTGTAGGTGGCTTCCTAAGTCGGTTGTGAAATCCCTGGGCTCAACCTGGGAATTGCAGCCGATACTGGGAAGCTAGAGTTCGGTAGAGGGTGACGGAATTCCCGGTGTAGCGGTGAAATGCGTAGATATCGGGAGGAACATCGATGGCGAAGGCAATCACCTGGGCCTGAACTGACACTGTGACACGAAAGCGTGGGTAGCAAACAGG
+
FFDBBBBC>CCAA>A@???B<??B?AAB=BBAAC<@AABB<BAAACBBBAB=996:B?BACC>BAA@>??CB@@A<ABB=BCD=AAAC?C?BBC<B?B>A@@@B@BBBBBBBB=B<??BBCBBD>BA?@@?:99.;BABBAD@GADD>B?BBAA@BC?BABA=ADAAA@>>>:::::.9929:@BBBBAAA@DED@D@CC?BBBB?BBB=B?A@@>?A@BBBBBBB@@@BCBBB=BBBAAA;CCBCCD=B;;7
@N9IO0:01106:06106
TACGGAGGGGGCTAGCGTTGTTCGGAATTACTGGGCGTAAAGCGCGCGTAGGCGGCTTGACAAGTTGGAGGTGAAAGCCCGGAGCTCAACTTCGGAATTGCCTTCAAGACTGTCTCGCTCGAGGCAGGGAGAGGAGAGCGGAATACCCAGTGTAGAGGTGAAATTCGTAGATATTGGGTGGAACACCGGTGGCGAAGGCGGCTCTCTGGCCCTGATCTGACGCTAAGGCGCGAAAGCGTGGGGAGCAAACAGG
+
CC;;:;AGDG5CBBBBBB?AB=@@>BAC@CCBCC=;;;BC6;;@@D;;:9:39=;?C?BCAA=@B9?=??;?@AC=BBC>C?B???CC?BB?BA>A=A589=A?BB@@??>>>AA?????>99399991:??@<>=>=AA9=8=<<=5=>??@=>==:>8;;6<>@@AA@@@@B?BD=BC>B?BCFHHAECAAAB>B>CB?BCBBBBA<@@:@;;<BBBBCBBBC?B?AACBAB7::@ABBD5;;;CC<BBB=
@N9IO0:01112:06101
TACGGGGGGGGCAAGCGTTGTTCGGAATTACTGGGCGTAAAGGGCTCGTAGGTGGCCAACTAAGTCAGACGTGAAATCCCTCGGCTTAACCGGGGAACTGCATCTGATACTGGATGGCTTGAGATTGGGAGAGGGATGCGGAATTCCAGGTGTAGCGGTGAAATGCGTAGATATCTGGAGGAACACCGGTGGCGAAGGCGGCATCCTGGACCAACACTGACGCTGAGGAGCGAAAGCCAGGG
+
:;B>@>@@@@"@C659994559<<9@1505>:;<5<@AAD4::4599@@<@7;?7?=A?AAB>@@ABB@@@@AAB=@CE?CCC@DE>@>@?BBB7A>:::@@:::@>99987139=6?=>=8?BB?BC<?@BBC>BBB=>8=2839:?<8>BBB??@9:;79/<<9A=?>>55595:4:5+2+2:A:A9>=5:98)/(//(/68826736=8</5592225222222.559222)2937777
@N9IO0:01067:06131
TACAGAGGGTGCAAGCGTTAATCGGATTTACTGGGCGTAAAGCGTGTGTAGGTGGCTTCCTAAGTCGGTTGTGAAATCCCTGGGCTCAACCTGGGAATTGCAGCCGATACTGGGAAGCTAGAGTTCGGTAGAGGGTGACGGAATTCCCGGTGTAGCGGTGAAATGCGTAGATATCGGGAGGAACATCGATGGCGAAGGCAATCACCTGGGCCTGAACTGACACTGTGACACGAAAGCGTGGGTAGCAAACAGG
+
BCC::9BB=BBBA;@@>?<??A@@=@@?9@BABC<A@@BB;@@@@BBBBAA;0000A;@9>A<A@BB@B?BBBAB=BAA<BBC=@@CD@D=@AA;D@D>AAAAA?CBCCCCEG>B:;;@AAAAAACB?A??;:9/;CBCC@C?B@CC>B?BBAAAAB?BBBB>CCBDDCECBBBBAA;99293;@ABBCCB@CCB?B?BB?BBBB@CCC>B@BBB?CBBBBBBBBB@@@BB;;;/;;CCGE?AABIHD?;;;@
@N9IO0:01070:06116
CACGTAGGGGGCAAGCGTTGTCCGGATTTATTGGGCGTAAAGAGCTCGTAGGTGGTTCAGTAAGTCGGGTGTGAAACCTCCAGGCTCAACCTGGAGACGCCACCCGATACTGCTGTGACTAGAGTCCAGTAGGGGAGCATGGAATTCCTGGTGTAGCGGTGAAATGCGCAGATATCAGGAGGAACACCAGTGGCGAAGGCGGTGCTCTGGCTGGAACTGACACTGAGGAGCGAAAGCGTGGGGAGCGAACAGG
+
DCCBB>>>>>0@E8BBB@?BBA?C@AAE>CC@CD>AAACD=B???A955??9=<8B?BBBBB?AABBC>BBB???;A>@A?BB?BCCC@C@AD@CCC:;:?BCC>ABBCC@??CBBABBBAAABBB@AAABBCC8898BBB?B?A?A?BB@BCBBBBB?>AAA:@@?<66///:9=AC?BB?B?B@@<@BBC@CCC?C@CC@AA@@?@?5;;@>@?BB@@@BB@AAA?BDDBCB=BBBBCEE;BCBBB?:;;?
@N9IO0:01080:06115
TACGAAGGGGGCTAGCGTTGCTCGGAATCACTGGGCGTAAAGGGTGCGTAGGCGGGTCTTTAAGTCAGGGGTGAAATCCTGGAGCTCAACTCCAGAACTGCCTTTGATACTGAAGATCTTGAGTTCGGGAGAGGTGAGTGGAACTGCGAGTGTAGAGGTGAAATTCGTAGATATTCGCAAGAACACCAGTGGCGAAGGCGGCTCACTGGCCCGATACTGACGCTGAGGCACGAAAGCGTGGGGAGCAAACAGG
+
@@B@@<@CCC5CCDC@@?@CBCFD@C?BABB???:@@A??3993:A=A@??>@@C<AAAB>C?BD:8:BB:BBBE>BB?BC?B:99AB<@AB?B@@8>@@@<@A5??99:@@@<A@@@@599?A?B@@9@>??>>?>@@A<?:===>;;<AA??=<;8;665(5-566222622+226?29;<@@C?B;;;AFGA@A@00+000<<@@=@A8AA@@BBBC@@@C@@@=A??::94:@AABFF:?@@BB;A;;5
@N9IO0:01085:06146
TACAGAGGGTGCAAGCGTTGTTCGGAATCATTGGGCGTAAAGGGCGTGTAGGCGGTTTGTTAAGTCATGTGTGAAATCCCTCGGCTCAACCGGGGAACGACGCATGAAACTGGCAAGCTAGAGTACCAAAGAGGGGGGTGGAATTCCCGGTGTAGCGGTGAAATGCGTAGATATCGGGAGGAACACCTGTGGCGAAGGCGGCCCCCTGGTTGGATACTGACGCTGATACGCGAAAGCGTGGGGAGCAAACAGG
+
BDBB>@>>8@@?A=AA@A=@B=AB>@=@B@@7;>4>>:::59>8<=:9:;;<=A<@@;@@;@=AA@ABC@@?@?A<ACD=BBB>BCBB?B<@@@9A?CD>CCBBBAAA8AB@=AB=@@??????@A?BB7;;CBCCC*BB?B8;:;C=C=@@C;;;B@;;:@7BCCCCCAAA@@=@>8;>?C@AAAADC@A;@;;557<<49@@@,@A9@=A7;;B;4494444988444<=@@<@BCCCFL9;;;AA59:A=
@N9IO0:01094:06150
TACGAAGGTGGCAAGCGTTGTTCGGATTTACTGGGCGTACAGGGAGCGTAGGCGGTTTGGTAAGCCCTTCGTGAAATCTTCGGGCTCAACCCGGAAAGTTCGGAGGGGACTGCCAGGCTAGAGGACGGGAGAGGAGCGCGGAATTCCCGGTGTAGCGGTGAAATGCGTAGAGATCGGGAGGAAGGCCGGTGGCGAAGGCGGCGCTCTGGACGTTTCTGACGCTGAGGCTCGAAAGCGTGGGGAGCAAACAGG
+
BBAA@496:?;@B?BBBC=::4;A=?@B9?@DCC=BB@@@AAA<AAAA@@@?BC?CD>CBCC?AAA<AABAABBD=CBB@BBD<AA@@=@D?C@CD=A<8<A499@@0>@5545997<;;;=?8=<<<5<;996955555.5.6.6?4<6:97///9499@@8@>@>>>655==<<>5<<5:.4.439355.455.55::7<;99<<>)0///:1=955<455959.56>>>A8>ABBBAB3@@;;;,:;;9
@N9IO0:01095:06153
TACGGAGGGTGCAAGCGTTATCCGGATTCACTGGGTTTAAAGGGTGCGTAGGTGGCTTTGTAAGTCAGTGGTGAAATGCTTCCGCTTAACGGAAGAACTGCCATTGATACTGCTTAGCTTGAATCAGGTCGAGGTGGATGGAATATTACATGTAGCGGTGAAATGCTTAGATATGTAATAGAACACCGATTGCGAAGGCAGTTCACTAGGCCTGAATTGACACTGAGGCACGAAAGCGTGGGGATCAAACAGG
+
A@BC>@@@;@AAB@BBBB>AAA>A>::59@@;;;0;>6=>9@A<@BC@@@B@;;5;;;0;BB?BCFCCCC?C;::6;;8?8>9:;;>A?AD@E>AA@BBCB?BB?BAAABB@@A????B@A@=@A@?;@@@@@=@@=?@C=A?BAA>AABABBBB@@=@BBB;BB@@<@BA@@@BAA?B@@@?BBC?BBB?AABB6;7;BBC@CBEDBB@B@CCC@C?CCB@@@A::6:AB>>@:?:;:;:;.;??@@<;;;?
@N9IO0:01097:06144
TACAGAGGGTGCGAGCGTTAATCGGAATTACTGGGCGTAAAGCGCACGTAGGTGGCGACGTAAGTCGGGTGTGAAAGCCCCGGGCTCAACCTGGGAATTGCATTCGAGACTGCATTGCTGGAGTACGGAAGAGGAGGGCGGAATTCCCGGTGTAGCGGTGAAATGCGTAGATATCGGGAGGAACATCAGTGGCGAAGGCGGCCCTCTGGTCCAGTACTGACACTCAAGTGCGAAAGCGTGGGGAGCAAACAGG
+
CBBBA@@@;@@?BAAAAA>A=?@@?C?B@B9:9B=ACBBB<A@@@@@@?@>:@@;@@BA@@@?BBBBB;BBB<99/99?A3CD>;;:B@B?BCB?C?C?B;<;9?:;;;ABBBCB?AA@@;>??;;;9@<@@@5;;A<AD@C@C@EM?E@;;:BB;;5;;;;0;;;BBBBBBA?9:9,9?;?<;:9ABDBB:<;B=B4;:2:?6?AA@;AA<ABBBB@@@000;00+0<:.00<3<@BBBCC8?999C8??B<
@N9IO0:01097:06152
GACAGAGGGGGGCAAGGCGTTGCTCGGAATTACTGGGCGTAAAGGGGCGCGTAGGCGGGAGTGGCAAGTCGGTCGTGAAAGTCCCTCGGCTCAACTGAGGAGCGTCGATCGATACTGCCGTTCTTGAGGATTGCAGAGGAGACTGGAATTCCCGGTGTAGCGGTGAAATGTGTAGAGATCGGGAGGAACACCGGTGGCGAAGGCGGGTCTCTGGGCAATTCCTGACGCTGAGGCGCGAAAGCGTGGGGAGCAAACGG
+
///////////#//)/5///+6588:.4.4388433(38333(333&3::;<BB=;;;5000;600+/;;;7<<=8;;;38---)-,,(,,,,(-----(..359<>>??@B=99:==9<<:<<6;;>8?@6<>?@@@189BBA@9=29/33(3,22588;;333//(///999==<443;;1782848==8>7::6:=C8A=?@?9?>>=>?>9>B=B<@;>:::<<=>==:=@AAAA9>688=>>/=><==6<==
@N9IO0:01105:06124
TACGTAGGGTGCGAGCGTTGTCCGGAATTATTGGGCGTAAAGGGCTCGTAGGCGGTTTGTCGCGTCGGGAGTGAAAACACCGGGCTTAACTCGGTGCTTGCTTTCGATACGGGCAGACTAGAGGTATGCAGGGGGAGAACGGAATTCCTGGTGTAGCGGTGAAAATGCGCAGATATCAGGAGGAACACCGGTGGCGAAGGCGGTTCTCTGGGCATGACCTGACGCTGAGGAGCGAAAAGTGTGGGGGAGCGAACAGG
+
CCCCBBBF>@@@@@@>@@=BBC@D?B?@<@A7;;6;BABA<BB<BBAAAAA=9949B=@@@A@??;;;0<@;;;@@.;994:9,9@6<5<?49.9<8=;AACC=CCC@@@AA;;;;@@@BB@@=@AAA999999)9@B>?@<@?C?C?CC@CCBBB@B>@;:::*9;<==?>A:;:9;B>BA?B?@@@@D@BBABBA>A?BB?B=??B;:;.;<===?<=;;;@@@BBB@BCC;;;;.;@B;;;;;*:?BB?>9:;=
@N9IO0:01066:06182
TACGGAGGGTGCGAGCGTTAATCGGAATTACTGGGCGTAAAGCGCGCGTATGTGGTCTGATAAGTCGGATGTGAAAGCCCCGAGCTTAACTTGGGAACGGCATTCGATACTGTCTGACTAGAGTATGGTAGAGGAAAGCGGAATTCCCGGTGTAGCGGTGAAATGCGTAGATAGTCGGGAGGAACATCAGTGGCGAAGGCGGCTTTCTGGACTAATACTGACACTGAGGCGCGAAAGCGTGGGTAGCAAACAGG
+
<<00*/=;3:@<AA<?@A0926<<7?:=?@@BCE>CDBBB>C@@@B???G???D?B@?79593==00+000000:+..88)0///:5;.44.33(48442447-737333377868///69/45<::5;<:@C.94)445484:8<<5=6::<;5558<;;;2:;4443688///999+//7;+/4995555.55;6;855.6::1:55.5<99.655::<<<<<<<<8=<;955)4:?<>?:?<<=>>7<A?9
@N9IO0:01067:06163
TACAGAGGTTGCGAGCGTTGTTCGGAATTATTGGGCGTAAAGCGCGTGTAGGCGGGATGGCAAGTCGGGTGTGAAAGCCCTCAGCTCAACTGAGGAAGTGCGCCCGAAACTACTGTTCTTGAGTGCCGGAGAGGGTGGCGGAATTCCCGGTGTAGAGGTGAAATTCGTAGATATCGGGAGGAACACCAGTGGCGAAGGCGGCCACCTGGACGGACACTGACGCTGAGACGCGAAAGCGTGGGGAGCAAACAG
+
FCDCBBB@C?@??@@?:;5;B?BD@D@B@CE?BB;A@9:;0;@ABCCCDCC@CCC=CAA>BC?@B???<?CBBBB=AAA<@@@AABBB?AAAAA?C?BBBAA@D8><>:>AABAAA@CC@BAA?<>;?;??ABB=B@=AA;?<@<@C9@<>>@A?>>6::>A7>:888;D>>;;;;D388<@;>==5;;;;5;>>:?<??:?<=<6=@7;;A=A>>>???>===>;;;=:::;9/99::@BB6ABAAA9>>>
@N9IO0:01075:06164
TACGTAGGGTGCAAGCGTTAATCGGAATTACTGGGCGTAAAGGGTGCGCAGGCGGCCCCGCATGTCAGGCGTGAAATCCCCGGGCTCAACTTGGGAATGGCGCTTGAAACTATGGGGCTGGAGTGTGGCAGAGGGGAGGTGGAATTCCACGTGTAGCGGTGAAATGCGTAGAGATGTGGAGGAACACCGATGGCGAAGGCAGCCTCCTGGGCCCAACACTGACGCTCATGCACGAAAGCGTGGGGAGCAAACAGG
+
@999<B?@7A<AB5@;655:59:;8<7<266CC>7DC>>@8D@8=C@>7/0)//)/;;+;8;;<<:::9======24/::.89/88//*/?5@;5B1;?1<373-4>;199?=?::.:>;7;933::69993733&39,38394?6:7=<<<AA:>886B@;<5=88;8777922225+22+23?>B595552<885;492220571669)52'2.5579975577;555592733(383<<::+445?<5<<<9
@N9IO0:01080:06205
TACGGAGGATCCAAGCGTTATCCGGAATCATTGGGTTTAAAGGGTCCGTAGGCGGTTTAGTAAGTCAGTGGTGAAAGCCCCATCGCTCAACGGTGGAACGGCCATTGATACTGCTAAAACTTGGAAATTATTAGGAAGTAACTAGAATATGTAGTGTAGCGGTGAAATGCTTAGAGATTACATGGAATACCAATTGCGAAGGCAGGTTACTACTAATGGATTGACGCTGATGGACGAAAAGCGTGGGTAGCGAACAGG
+
CCCEABB@BBD5;79:557555.4.3-33347==5<<8<>6<<4;:044::7::7>A;A@??;:987344.9<<<59999*0.-,,,,,(,5(//6:6:=-3-33-33988:<:6555)--(-(--(/)44.4:5;3:::5:=;::8;:44599==@>?@@;@@AB>A@?BACC:;;A>>>=?@5;5;==8=8=29994.4.343-57;;;<;;;8<<855.4433338<<<8<?;:::&:779;?;A????A?99;:
@N9IO0:01084:06172
GACAGAGGGTGCAAACGTTGTTCGGAATTACTGGGCGTAAAGCGCGTGTAGGTGGCCTGGCAAGTCGGATGTGAAAGCCCTCGGCTCAACCGGGGAAGTGCATCCGAAACTACCAGGCTCGAGTGTCGGAGAGGGAAGTGGAATTCCCGGTGTAGAGGTGAAATTCGTAGATATCGGGAGGAACACCAGTGGCGAAGGCGGCTTCCTGGACGAACACTGACACTGAGACGCGACAGCGTGGGGAGCAAACAG
+
BBCB@@BF>AA@BA9=8839?=BB=A496:AAAB<@@;;;6;BABCDBBBC@CC@C@CC@BB>ABCC?BBBBBBE=@@C=CCC?CCCC@B?BB@8@<@A@@@AA?B@@<@99:?AA?AA@???:::@A=AA@AB=B?BBB?B@B?BF@D>AAAA@@@?AA@C<>7;;>>>CBA:::A9>>=A<>>>?88:A;@9949:=A?AC?B?BB?AABC??::=<?B??A@>>>ABB>@??>@<<;;;-9:9<<3889
@N9IO0:01076:06218
TACAGAGGGTGCAAGCGTTAATCGGATTTACTGGGCGTAAAGCGTGTGTAGGTGGCTCGCTAAGTCGGTTGTGAAATCCCTGGGCTCAACCTGGGAATTGCAGTCGATACTGATGAGCTCGAGTTCGGTAGAGGGTGACGGAATTCCCGGTGTAGCGGTGAAATGCGTAGATATCGGGAGGAACATCGATGGCGAAGGCAATCACCTGGGCCTGAACTGACACTGTGACACGAAAGCGTGGGTAGCAAACAGG
+
DDDBBBBC>BC??9=?>=9@?AAB?;;;0;;<;;,9>?993;<CBCCCCBE=998;CCCCBCACCCC@B?A@DCC?CEE>BBB<ABAB?C?BCD>D@C?BAAABBBBBBBBBBBBBCBB??>887AB6??<88729AAAA?B>A>AC;C?CCCCBCA;@@@@:@???@@>><<<<<>4AB6;7;AAA@CCCHBBB@C@CD@DCCB?@@A;A?BAB@BDDBCCCAAAAAAA@AAA8=<<997*8==@@C<@@@7
@N9IO0:01076:06250
TACGGAGGGTGCGAGCGTTAATCGGAATTACTGGGCGTAAAGCGCGCGTAGGCGGTTTGATTAGTCGGGTGTGAAAGCCCTGGGCTTAACCTGGGAATTGCATTCGATACTGTCAGGCTCGAGTCTAGGAGAGGGAAGCGGAATTCCGGGTGTAGCGGTGAAATGCGTAGATATCCGGAGGAACATCAGTGGCGAAGGCGGCTTCCTGGCCTAAGACTGACGCTGAGGTGCGAAAAGCGTGGGGAGCAAACAG
+
CCCCACCC>BBBC@@?B@;?=@BB@D@D@CBCCB<@@@>?6@;9:>>A@AA>9979C>AAA@BBBABD>>=>BAA98872:AD8??>A>A@BBE>B=A5:99:=AAABBAAA??:939<=<899:9@@<@@=@A9@489=9=3;3;5;;1;:7777348;;818<7;;55578:::?9==:=7<@000000<@@@:=://*/5596>D<A:=;05588;:;886<?>;:<<8888'8:9=;??2=<<;=.655
@N9IO0:01079:06229
GACGAAGGATCCAAGCGTTATCCGGATTCATTGGGTTTAAAGGGAGCGTAGGCGGGTTTATAAGTCAGTGGTGAAAGCCGATCGCTTAACGATCGAACTGCCATTGATACTGTAGACCTAGAGTACAGATGATGTTGGCGGAATATGACATGTAGCGGTGAAATGCATAGATATGTCATAGAACACCGATTGCGAAGGCAGCTGACAAAACTGTAACTGACGCTGAGGCTCGAAAGTGCGGGGATCAAACAGG
+
DCC@A<@>@BB=@=@BBB?A@A4:79@9@AA@BB<CC:==5>?7???@?@@=@BC>CD=A@@=@AAABBB?BBCB=BA399??@@A?B>BBBC@@A@CBBB@DD>AACCB9;;AAAB?AABA@@@AABBABACCC@D@BB?A?A@;;;@@:;:@@@D@BBBD>;;;<;BBBBB;;;@AACCC@BBB?BBB:::AA;@;@@@@AAAABBB7B;;;B>AAAAC<<;?@@;@;;;=@,:;B@B@A7ACCCC=BBBA
@N9IO0:01087:06239
TACGGAGGGTGCAAGCGTTGTTCGGAATTATTGGGCGTAAAGCGCGTGTAGGCGGGAAGGCAGGTCAGGTGTGAAATCCCTTGGCTTAACCAAGGAACTGCATCTGAAACCATTTTCCTCGAGTACGATAGGGGAGGGCGGAATTCCCAGTGTAGAGGTGAAATTCATAGATATTGGGAGGAACACCAGTGGCGAAGGCGACCCTCTGGATCGATACTGACGCTGAGACGCGAAAAGCGTGGGTAGCAAACAGG
+
CCEKADCC>BAAA=;;;A<@@=@?9<;@699?A=999:::/9B:;;@AA@A=@@@;A?B?BAA?::9;=;;9;::,999)95;8<=08057?5=:>89:49733:::>5=556AA2>:>B=A@AA?@@@@@AA6@@@8>@4929:>>6=94455;55.564;3;8>:::<<99/3:;)//39699:7=::;055<7<7665;<4<<AC@DCCCCCCB@BB@999===>===9999&9=<@@>=?@@;BD69999
@N9IO0:01093:06237
TACGAAGGGGGCTAGCGTTGTTCGGAATTACTGGGCGTAAAGCGCACGTAGGCGGCTGGATAAGTCCTGTGTGAAATCCCCCCGCTCAACGGGGGAACGGCATGGGATACTATCCGGCTAGAGGGTTGGAGAGGAGAGTGGAATTCCCGGTGTGAGCGGTGAAATGACGTAGAGATCGGGAGGAACACCTGTGGCGAAGGCGGCTCTCTGGACAACCCCTGACGCTCAAGTACGAAAGCGTGGGGAGCAAACAGG
+
BBB@A>@FGG5BBCDBBB?BB@CC@C?@?@CB@D<?@@BC=BBB?@@BBBC?BA?B::4;::5:CC??@?B??=?8987777$9889<9??ABB2B???:?@99728?999AAB>B>>BA@BBB=A?A<?;76/8<=>:;6;:>:>@7>7>6/..79=5533809...9:>>>>;;;;<4??4;7;AA?B;;;<ABC?CABB@CCBBCBA>A;;5;CC7CCCBCCBCC@BBBBCCD>BA@::::.;;;DA=A::3
@N9IO0:01106:06219
TACGAAGGGTGCAAGCGTTAATCGGAATTACTGGGCGTAAAGCGCGCGTAGGTGGTTCAGCAAGTTGGAGGTGAAATCCCCGGGCTCAACCTGGGAACTGCCTCCAAAACTACTGAGCTAGAGTACGGTAGAGGGTAGTGGAATTTCCTGTGTAGCGGTGAAATGCGTAGATATAGGAAGGAACACCAGTGGCGAAGGCGACTACCTGGACTGATACTGACACTGAGGTGCGAAAGCGTGGGGAGCAAACAGG
+
HCCB@:>@:@A@A=BBBB?B?BA@=?3:19>@AA9@@;;;0;??@?@@BBB@BC@CACCCGCACC?B4;;=@BCD=BBBB:BC?BBBC@C@DDC;@<@:;;?DD?BBB9ACBB:::9:99@ABA;;;=@@@BDC?CCCDD@B?A@9@<;;;A@@@@@<@;::/9?@99:@@@@@AA>B@D=@=@BA>ABBC>BA>:=399@@ADD@DEAAA;;;ABAAAAA@@A@@B@BBBBAA0;;:99DC6BBBBA::::9
@N9IO0:01107:06247
TACGTAGGGTGCAAGCGTTAATCGGAATACTGGGCGTAAAGCGTGCGCAGGCGGTCGTGCAAGACAGATGTGAAATCCCCGGGCTTAAACCTGGGAACTGCATTTGTGACTGCACGGCTGGAGTGCGGCAGAGGGGGATGGAATTCCGGCGTGTAGCAGTGAAATGCGTAGATATGCGGAGGAACACCGATGGCGAAGGCAATCCCCTGGGCCTGCACTGACGCTCATGCACGAAAAGCGTGGGGAGCAAACAGG
+
BBBBBBCC>@?@D@CBBB?B>@@?;A,00@000-:@ABB=BDDA@@@<00-0>9=>@BAAA?A??????DBCBB>AAA@6AA,9929:)7;797*339;88>@C>>;>BBCC=9//)/69177/78>9=>=:::::(889:A294:3818=965555::@@AA7;;>>?>>?>>===>1888=9ABC@BCCB?BBA<@<@@<;;;;.;@C?C@BBBBBAAA;:9:@@BA@A@;;;;':99;BEE7BABBB>BCC@
@N9IO0:01112:06228
GACGAACCGTGCAAACGTTGTTCGGAATCACTGGGCTTAAAGGGCGCGTAGGCGGGCCATAAAGTCAGGGGTGAAATCCTCCAGCTTAACTGGAGAACAGCCTCTGATACTGATGGTCTCGAGTGAGGTAGGGGCATGCGGAACTGATGGTGGAGCGGTGAAATGTGTTGATATCATCAGGACTCCGGTGGCGAAAAGCGGCGTGCTGGACCTCTACTGACGCTGAGGCGCGAAAGCCAGGGTAGCGAACGGG
+
CDDCC@C@@@@??>8>==9?A=AA>?=?BBAAA@9@@5;;0;B;@AA@@@AACDG@D>AAA@:AB@@@FF;DCCD>BB?BF=A@@A4;4;@@=ABB>AB@@=@@BBAAAA;;;@B9:;;;;ACBBAC=?;;;;.;;A@;;5;<@@AC;;8<B?ABBB?AABB=BBBBB?CB@@?990<<=+00A@=@9<?699444&4::::>@:;;C<@??@::9@@?@ABA@@@@<;::@BC9?A5;;;0;AAABE@CBC=
@N9IO0:01071:06271
TACAGAGGGTGCAAGCGTTAATCGGAATTACTGGGCGTAAAGCGCGCGTAGGTGGTTCAGTAAGTTGGATGTGAAAGCCCCGGGCTCAACCTGGGAACTGCATCCAAAACTGCTGAGCTAGAGTACGGTAGAGGGTGGTGGAATTTCCTGTGTAGCGGTGAAAATGCGTAGATATAGGAAGGAACACCAGTGGCGAAGGCGACCACCTGGACTGATACTGACACTGAGGTGCGAAAGCGTGGGGAGCAAACAGG
+
BCB;;;JE<CB:94:>>=;@<@A@=A6;5:AABB=@@@AB6;;9:@::;BB@BB@A?BCCCC=BAAE@AAB@AA?9:;9:*;B=AAAB?B?BBC>C?AAAA?>>?BCC9C<BB:99>?AAABCCBBC@B???AA9>@9?=;>:==6>:977>;<>??<<7899&8;<@>A@@@@@AA;@=@?A>@@@6;;BB=A@=:?;?@?A@CC?CD?BB@?@BB@@@??@@<;;D@@?@;;;0;;;;ACC;BBBBD<;;;=
@N9IO0:01086:06275
TACGTAGGGAGCGAGCGTTGTCCGGATTTACTGGGCGTAAAGGGCGCGTAGGCGGCCTGCTAAGCGTGAAGTGAAATCTCCAGGGCTCAACCCGGAAACTGCTTTGCGAACTGGCAGGCTAGAGGAAGGTAGAGGTAAGTGGAATTCCCGGTGTAGCGGTGACATGCATTGATACCGGGAGGAACACCCGTGGCGAAGGCGGCTTACTGGACCTTATCTGACGCTGAGGCGCGAAAGCGTGGGTAGCAAACAG
+
CCBBA::;/;;9@BAA@@=@BA>A;@@A<BBCEF?C?@?C>BB=BBAA?>>:00+0+0000;2:4;;A@=@@??@5?AAB7:8?3>?>?<>C>C@BB9@9:999(33884:>93;9939@>=??>A?C@DBBBB?BB?BAB>B>A5991:5;?@A?;;7:D>>>BBAAA<;;;<<=BB9AB>A@A@@C;@AA=@BB@C?@@=@@<;;;B?BCAC?BB9995<<@==;?;>?>>>@/:;;49909>:9>:09:;
@N9IO0:01094:06283
TACGAAGGGGGCTAGCGTTGTTCGGAATTACTGGGCGTAAAGCGCGCGCAGGCGGTTCTTCAAGTCAGAGGTGAAAGCCCAGGGCTCAACCCTGGAATGGCCTTTGAGACTAGAGAACTAGGGTACGGGAGAGGTGAGTGGAATTCCGAGTGTAGAGGTGAAATTCGTAGATATTCGGAAGAACACCAGTGGCGAAGGCGGCTCACTGGCCCGTTACCGACGCTCAGGCGCGACAGCGTGGGGAGCAAACAGG
+
BBCB@=@BBB2BCBBBBB?BB?CB@C@C@BBADC>?@@CC<@A@>@?@@@@>::6:???<@C@ABBBBBB>AAAA<AAA<AAA=ABBB=@@;@A>A@@@=@<>?6;;BBAABDDCB?BA@AA8CA@@C;BBCC?CB;;;C@C@C@C@B@@@AAAAAB>CCBA=B???@AAAA@@<@@>@=AB@CCC9;<@A=ABC@C@;;6;A;;;::89E>DF@CC?CCCBBC@?@=@@@BCCBBA@@AAA5@@BCC=BB@<
@N9IO0:01097:06286
AACGTAGGACGCAAACGTTATCCGGAATTACTGGGCGTAAAGGGCGCGCAGGCGGTCGGGTAAGTGAGGCATGAAAGACCCAGGCTAAACCTGGGGAAGCTGTCTGAGACTGTCCGAACTAGAGGTGCGTATAGAGGGGTGTAGAATTCCGCGTGTAGTGGTGAAATGCGTAGAGATGCGGAGGAATACCAGAGGCGAAGGCGGCACCCTGGATCGTAACTGACGCTGAGGCGCGAAAGCATGGGTAGCGGAACGG
+
E<AB@BB2;59333(33769::05.35:677378*7<:@D<BB>B@@@?A@>BB>ACCC>CB?@@;::;@@>ACC<A@??9>?<?:;;0;:;;::-924888>BAABAA@>0//)//)///-//)/------7///>:)//----(/39289;>>====<254::1933333:9979<77/775;3888.33993333,369:/43;;,//(////66233588788833,33;5;;3;777A?377955+5,2.;
@N9IO0:01102:06270
TACGTAGGGTGCGAGCGTTAATCGGAATTACTGGGCGTAAAGTGTGCGCAGGTGGCCGCGCATGTCGAGTGTGAAATCCCCGGGCTTAACTTGGGAATTGCGCTCGAAACTACGTGGCTCGAGTGTGGCAGAGGAAGGTGGAATTCCAGGTGTAGCGGTGAAATGCGTAGAGATCTGGAGGAACACCGATGGCGAAGGCAGCCTTCTGGGCCAACACTGACGCTCATGCACGAAAGCGTGGGGAGCAAACAGG
+
BBCCCCDG=9:9BBC@AA?C?BBB?C?B?BCDDD>@CCCC=BBBBBBBA>>:>A>@?BBBBABBBCBBBBB@@@A<AABA6AA799?B@BA?CD>D?B?>??>@@@@B<B@@@@7748AC?999BBA?BBBBB@B?C>8757?A;@>AA=@B=<<>=9::@@9@AACA@A@BBAABC>AA?C?CBB>A@@B?CCC@BACBBB?B>;;;B;A<@?A@?@A@;99==>>;?ABBBC>C<;;CEE6;;;AB;ABB>
@N9IO0:01103:06267
TACGTAGGTGGCGAGCGTTGTCCGGATTCATTGGGTTTAAAGGGTGCGTAGGCGGCCCAGTAAGTCAGTGGTGAAATATCTCAGCTTAACTGAGAGGGTGCCATTGATACTGTTGGGCTAGAGTGCAGACGAGGCAGGCGGAATTGACGGTGTAGCGGTGAAATGCTTAGATATCGTCAAGAACACCGATAGTGTAGACAGCTTGCCAGGGTGCAACTGACGCTGAGGCACGAAAGTGTGGGGATCAAACAGG
+
BBCDCCC@CC@BBCBBAA>AAA>A=;;7;AA>BD=BB:;;7;C;;;;CBBA@@?6:;.;B@A=AAAAB??=??BC>BC>>?@?>>@9?8?A???AAC=BBB@BB@BBB@@@??:??8?BCAAC@?@?>>>;8818??:?A;>;>;>>@@;?====??<?@@B6=<<=7:::====>>@@:=><AAA>@@AAABBBCCBCBBBD@BC?BBB>BBBCACAAAAA<<;AA=@@@;::.:@@BCED9AAAEE=@@@?
@N9IO0:01067:06356
TACGGAGGGAGCTAGCGTTGTTCGGAATCACTGGGCGTAAAGCGCACGTAGGCGGCTTTGTAAGTTAGAGGTGAAAGCCCGGGGCTCAACTCCGGAACTGCCTTTAAGACTGCATCGCTTGAATCTGGGAGAGGTGAGTGGAATTCCGAGTGTAGAGGTGAAATTCGTAGATATTCGGAAGAACACCAGTGGCGAAGGCGGCTCACTGGACCAGTATTGACGCTGAGGTGCGAAAAGCGTGGGGAGCAA
+
DCCCACCC<AA?AAAABA?@@<@B=@=@CCC@@@;A@@AA=A?A@@:A@;;4<;.4:4(4<?7<<8::>B=::==/399(333&3336066=(0)0(/9996==6B8B=888;?;:::;7;:7>>873,7=997<<<;;;03,349,35;;CCBA<A?A889.6(////7;779.3/380/0*/8;4;=77,7<</837?67558855/5:;?::8B=?@A??;<;;77733444&333/;;;/;///;
@N9IO0:01079:06319
TACATACTGTGCGAACGTTATTCGGATTTACTGGGCTTAAAGGGTGCGTAGGCGGTTCGTTAAGTAGGGTGTGAAAGCCCTGGCTCAACCAGGGAATGGCACTCTATACTGGCGGGCTGGAGTGAGATAGGGGTGTCCGGAACTGCCGGTGGAGCGGTGAAATGTGTTGATATCGGCAGGAACGCCGGTGGCGAAAGCGGGACACTGGGTCTCAACTGACGCTGAGGCACGAAAAGCCAGGGGAGCGAACGGG
+
CCCCCCC???@>??9:;;5;B@AA?BCB<AA@@@9@B=AB=AC=@AACCCC@BB?B?BBB?BBECCCJ?AA@@A?9;;:/;<5<@AA?D>A@B<A>AA?@CCCBBBBBCCD?@@B<@@@=A@AB;;:;@>?A6??<?8<2929?A@7?<>A5;:>?=A=?@:@AAA?<:99977929::5918AA=B?::9:CCC>CCCC>BBBB@@@:@BABB@BBCBAAA?9::9>=@::::(9><>?BB9<<@<<88:8:
@N9IO0:01079:06325
TACGAAGGGGGCTAGCGTTGTTCGGAATTACTGGGCGTAAAGCGCGCGCAGGCGGTCCTTCAAGTCAGAGGTGAAAGCCCAGAGCTCAACTCTGGAACGGCCTTTGAGACTAGAGGACTAGGGTATGGGAGAGGTGAGTGGAATTCCGAGTGTAGAGGTGAAATTCGTAGATATTCGGAAGAACACCAGTGGCGAAGGCGGCTCACTGGCCCATTACCGACGCTCAGGCGCGACAGCGTGGGGAGCAAACAGG
+
BAA9929?>?,@AAABBB@CCACC?B<@<@@AAA;@@@@A9@:;9@@?:;=;00+0=:@<@C@EBA@@@@=??>?8898/;?;<;DAA@CBBBC>A>;;;;AED>BAA@@@BC@@=ABBBAB;BBBBB:AABB?CBBBBCAD@C@C@<;;;;;@@AA@AACD<@=?AB:9:?BB5::@B?BE=@???BB@@<>00+0:00*0:;899<5::/;;/799=8977;??A?>>??>>@@?>;@@@5@B>>>8><<3
@N9IO0:01083:06356
AACGTAGGACGCGAGCGTTATCCGGAGTTACTGGGCGTAAAGGGCGTGTAGGCGGTGGCGTAAGTGGCTCGTGAAAGCGCCGGCTCAACCGGGCGAGGACGGGTCAGACTGCGCGACTGGAGGGCGCTAGAGGGACACGGAATTCCGGGTGTAGTGGTGAAATGCGTAGAGATCCGGAGGAACACCAGTGGCGCAGGCGGTGTTCTGGGGCGCACCTGACGCTGAGACGCGAAAGCATGGGGAGCGAACGGG
+
;.;ABBC<B;:9AAA@@@=@AA>B>AA@<@@AAA9@A?@@;@C=BBBBABB=:;5<@>B;;;<@@C@CA;;;>>>3000/2727;;>9=8==3543::<999,4=?@@@???=?@@BBB<;;;/;;;BBBCCD=B;;;;;A>C>B>BC=AA@BBDD@CCHC>AABCBBBB;;;A<@<@A<@<AAA>AABDABBBBB?AB?AAC=@@@AA8@AABC@C;;;BB;:;;BCABBBB<A;;;<<;.;DAAB?DCD>
@N9IO0:01085:06311
TACGTAGGGTGCAAGCGTTAATCGGAATACTGGGCGTAAAGCGTGCGCAGGCGGTGATGTAAGACAGGTGTGAAATCCCCGGGCTTAACCTGGGAACTGCATTTGTGACTGCATCGCTGGAGTGCGGCAGAGGGGGGATGGAATTCCGCGTGTAGCAGTGAAATGCGTAGATATGCGGAGGAACACCGATGGCGAAGGCAATCCCCTGGGCCTGCACTGACGCTCATGCACGAAAGCGTGGGGAGCAAACAG
+
CBB>@000+000>4:;@?6;6;@@?C?BABBBC?;;;@B;ABBAA>@@;:5:<8<>??AAA?AAA;;6;;:;@B9A?A?6?A;?B6;8;=ACC>C899????D899CBA@BB?:::AAA@BBBDDD@<<;;;;;;;%;>>;>;=9>=AAACCC;;:BCBBBC9;;;AABBBBBBAACHCC@B@CBA;<<00-0@@;A?@@<@@A?2898-89<<=>?884>>>====;;;;777)789<<==0777;;3;77
@N9IO0:01085:06341
GACGAATGGGGCAAGCGTTGTTCGGAATTACTGGGCGTAAAGGGCGCGTAGGCGCCATTCAAGTCAGCCGTGAAAGGCCTGGGCTCAACCTGGGAATGGCGGTTGGGACTGAGTGGCTGGAGAGCGGGAGAGGATGGTGGAATTCCCAGTGTAGAGGTGAAATTCGTAGATATTGGGAAGAACACCGGTGGCGAAGGCGGCCATCTGGACCGTATCTGACGCTGAGGCGCGAAAGCGTGGGGAGCAAACAGG
+
DDD9:8;BAA7AA=A@@@?BB?CC?A>A?AA@AA<:;:AC<AB>BCBEBBB@::;?AB@CC@BBBBBA>@@BBB;@=@?BBD>BCBC@EBCCC>A?AB=;;9;>BB;@AAAAA@@<@BB=BB9::AA<ACBC>BAC?BB?C@C@CD>CCCA>@@996:@BA=C@BBBBBBBBB?AD;@;@@=?;;5;>;;7;BA=A=;;5;5;@ABEACC@CBBBBBBAAAAA@AA?AD@:;;6;AADIII=BA@BA9A;<5
@N9IO0:01073:06383
TACGTAGGGGGCAAGCGTTGTCCGGATTTATTGGGCGTAAAGAGCGTGTAGGCGGCCAGGTAGGTCGGTTGTGAAAACTGGAGGCTCAACCTTCAGACGTCGACCGAAACCATCTGGCTAGAGTCCGGAAGAGGAGAATGGAATTCCTGGTGTAGCGGTGAAATGCGCAGATATCAGGAAGAACACCCGTGGCGAAAGCGGTTCTCCTGGGACGGTACTGACGCTGAGACGCGAAAGCGTGGGGAGCGAACAG
+
BABBB=====,>A4:;BB=@AA0;.4?=8<?5>>3@BAAA;A@@89:B;??>B@>A?9:59?>8?>>;?>BB?A::/?>?43979A@A>B>A?B@A@A::888B7<=B6C8CAA9713;;>8>??28594=@C6;;@5:@5:484<5==:7@@>>>B<@@@;35558:97?>>;7;=3737<5<?>>12591:69:29>>;95:/0*/;=066A;;;:6859566:9<=>BDFCD:::?@EHG3>>888:>==
@N9IO0:01084:06387
TACGTAGGTGGCAAGCGTTGTCCGGATTTATTGGGCGTAAAGAGCTCGTAGGCGGTTTGTCGCGTCTGCCGTGAAAGTCCGGGGCTTAACTCCGGATCTGCGGTGGGTACGGGCAGACTTGAGTGATGTAGGGGAGACTGGAATTCCTGGTGTAGCGGTGAAATGCGCAGATATCAGGAGGAACACCGATGGCGAAGGCAGGTCTCTGGGCATTAACTGACGCTGAGGAGCGAAAAGCATGGGGAGCGAACAGG
+
CCAA@@?=9:7;C@C@AA>AAD@C?;;:0;;=B@9>@:;;6;A@AA@??;;8;C?BB;;;BBBBBBC@?=?@AAB8;;B>BDD5@@7;4;>?5;49>@@@@A@BDC<;:9>=6>A@@@B>AABBBBBBBEEED:CA@@@C?C@B@C@CC@BBBCEBB>BCCD>:;;B@@@BABBB@@=@@?C?AAADDHDC@BBB?B@CCC@AAAA:;;6;@A?B@C@@@B;;;@@@=???::::*;9:9ABA8B@B@@=:;9;
@N9IO0:01093:06395
TACGTAGGGTGCGAGCGTTAATCGGAATTACTGGGCGTAAAGCGTGCGCAGCGGCGCCGCAAGTCGAGTGTGAAATCCCCGAGCTTAACTTGGGAATTGCGCTCGAAACTACGGTGCTGGAGTGTGGCAGAGGGAGGTGGAATTCCACGTGTAGCGGTGAAATGCGTAGAGATGATGGAGGAACACCGATGGCGAAGGCAGCCTCCTGGGCCAACACTGACGCTCATGCACGAAAGCGTGGGGAGCAAACAG
+
CBBBACCD=9:9DBA???=@?ACB@E>@>AB@@D>:::@A<@???@@==0000*0;@;><>8>8<>@>:@=BBC;?@@@2<><:713-3:6<=1=9?548?<<8BBD>AAAAA<?AB9:9:?@A>?;?@@?>?89839<8<:??A>BBAAAABBAA>A???8:77?<<>=:<:///9(//182:;:9>C?A>AA@=A<?93713;5<<=2=7==?AA??>@:9473333:733;1<?@:999*88;=>7@@@
@N9IO0:01095:06377
TACGTAGGGTGCGAGCGTTAATCGGAATTACTGGGCGTAAAGTGTGCGCAGGCGCCCGCAAGTCGAGTGTGAAATCCCCGGGCTTAACTTGGGAATGGCGCTCGAAACTACGGGGCTGGAGTGTGGCAGAGGGGGGTGGAATTCCACGTGTAGCGGTGAAATGCGTAGAGATGTGGAGGAACACCAATGGCGAAGGCAGCCCCCTGGGACAACCACTGACGCCTGCATGCACGAAAGCGTGGGGAGCAAACAG
+
CCBBBCCC=BCBCAA@@?;@?AAA?B?B>AAAA@9@?@@@<@AA???BB@?;=777*8<=9>:::@A@AABBB>BBCC;CC>BB?B<>>?CC>B?BD?CAABBBBB=@@@:999+9@A>BBBB??:?@@><====&<<18084:5;=>>;;;;;B<>>BC::;;>;;;>;;:AAA<;;5::>=>;?168:>>A5;5;;;9>;>*688.444(-(--82:5552.....3355555,5557:::,77787.789
@N9IO0:01095:06394
TACGTAGGTGGCAAGCGTTGTCCGGAATTATTGGGCGTAAAGCGCGCGCAGGCGGTCCTTTAAGTCTGATGTGAAAGCCCACGGCTCAACCGTGGAGGGTCATTGGAAACTGGGGGACTTGAGTGCAGAAGAGGAGAGTGGAATTCCACGTGTAGCGGTGAAATGCGTAGAGATGTGGAGGAACACCAGTGGCGAAGGCGACTCTCTGGTCTGTAACTGACGCTGAGGCGCGAAAGCGTGGGGAGCAAACAGG
+
CCBBA@@;994:B>A>@@>@@C@F@G@B?AA@CC=???BB6;;;;@@@@BB@@A?@G@BB>BACBCCCDECBCCF>AAF>C@@>@BDCAE;;:B@AAB>ACCC@B?BA<A==@>@,ABC?BBBBBB@@@@C@?=@@???A=A?B?B@BBAAABAAAA>ADCD>??999@@AABBBCC?@A:?:?<B<BAA@=AA@=@=@A=:;;<<9B:>>==@@=A@65699=<==;?;:777.8=>>@@@8ABCCD>>>=8
@N9IO0:01114:05763
TACAGAGGGTGCAAGCGTTAATCGGATTTACTGGGCGTAAAGCGTGTGTAGGTGGCTTCCTAAGTCGGTTGTGAAATCCCTGGGCTCAACCTGGGAATTGCAGTCGATACTGGGAAGCTCGAGTTCGGTAGAGGGCGGCGGAATTCCCGGTGTAGCGGTGAAATGCGTAGATATCGGGAGGAACATCGATGGCGAAAGCAACCGCCTGGGCCTGAACTGACACTGAGACACGAAAAGCGTGGGGAGCAAACAGG
+
DGB@@@CC=BC?><?BBB?B@BAC?@@@;@BABE=ABCCE:;;CDDA@ABB>BC?CC@C@AA<ABBB;D@BBBA?7=BC>BCE=@@CC@C@CBB=B=?6>CAAAAAACCBBBD>D?DBBCC@@@@CD@BBB@@@;@A?BC@C>B<A@8A>@@ABCCC@CBCB>BBCCCCBBBBBAA@9996:;?@AAAABB?B;;;0<AA5;6:B?CBD>C>?@@@CCBBDDA;;;B@@@A;;;;*;9=CCDD799@@@<A@A:
@N9IO0:01116:05766
[truncated: 43,880,505 more chars]
