# Supplementary material for: Analysis of the rhizosphere bacterial diversity of Angelica dahurica var. formosana from different experimental sites and varieties (strains)
Source: PeerJ. 2023 Sep 6;11:e15997. doi: 10.7717/peerj.15997 (PMC10492537; doi:10.7717/peerj.15997)
Supplement: Supplemental Information 24 [file peerj-11-15997-s024.gz › peerj-11-15997-s024]

@N9IO0:00666:05785
TACAGAGGTGGCAAGCGTTGTTCGGAATTACTGGGCGTAAAGGGCGCGTAGGCGGTTCGGTAAGTCCTGTGTGAAATCCCTCGGCTCAACTGAGGAACTGCACGGGAGACTGCCGGGCTTGAGTTCGGGAGAGGGAAGCGGAATTCCGGGTGTAGCGGTGAAATGCGTAGATATCCGGAGGAACACCGGTGGCGAAGGCGGCTTCCTGGACCGACACTGACGCTGAGGCGCGAAAGCTAGGGGAGCAAACGGG
+
666659@99:7:A?AA::69@;??<?;@?ABBCE>C@AAB=CB=BBBCB>>9994;=AA=BD@A;;49@BBBBBD>CCI>CCB;@:5555999::>;@>BCCBBB789=?AAA>BF=BA@DC@@=@@@8=?9::):4;:98@@F@C9BD6@@A;69B7B?;;4;CCCCBCCCBB@8<7??;?7A?A<@5597?;A=B<@@9952;<@@?BB@BB;;9;655::5555.599999)449==>>2>>>>>6;@@9
@N9IO0:00679:05808
GACAGAGGGTGCGAGCGTTGTTCGGAATTACTGGGCGTAAAGGGCGCGTAGGCGGTCTGTTAAGTTCGGTGTGAAAGCCCTCGGCTCACCCGAGGAAGTGCGCCGGATACTGGCAGACTTGAGTACCGGAGAGGAGGGTGGAATTCCTGGTGTAGCGGTGAAATGCGTAGATATCAGGAGGAACACCGGTGGCGAAGGCGGCCCTCTGGACGAGTACTGACGCTGAGGCGCGAAAGCGTGGGGATCAAACAGG
+
CCB;;;BA;AA@?AB@??=@A=AA>@>@?CCCBB>???AA<AA<AA??@@@=AA>AA@::8:?BC=???BBABBE=AAA9?@@=@CBBBC?AAA=@?A@A;;;7;?CCABAA=AAAADC=BBBBBB@C>AACD=@@@;@B?C@D?B?DE?BBB;;;B@CBDD>@@@C:99??@@A@A=@@;?;:998?<<<88776;<>>/89*9<<=8>>?@@C??????AAAA@@=77////)/<@@DED;@@@@@9;;9<
@N9IO0:00692:05804
TACGAATGGGGGCAAGCGTTGTTCGGAATCACTGGGCTTAAAGCGTGCGTAGGCGATTTGCAAGTCAGGAGTGAAATCCCCGGGCTCAACCCGGGAATTGCTTTTGAAACTGCAAATCTAGAAGATTGAAGAGGTTAGCAGAATTCCGAGTGTAGAGGTGAAATTCGCAGATATTCGGAGGAATACCAATGGCGCAGGCAGCTAACTGGGCAATTTTTGACGCTGAGGCACGAAAGCGTGGGGAGCAAACAGG
+
@BB00+/////$/4.4;;;=@?5;988-33<<877*7?6;<-34444:?;;;=<;4=C;A@A7;@CBB=AAABAG>CCDD<CD?A;AC@DM>D@8A8<8;?===2<@@9@;:;CC>B<@A@B<>@@95:>A54058444=55.58;.54:9;898:::@?@>8C@@?@BA@@CC@DC;;;ABFDCCACACC@;;;A@?BBBBCC@BBBF>BB@BCCC1AAB@@@9//)/6>AAB58:=:889-:@ACE>BBB?
@N9IO0:00695:05771
TACAGAGGGTGCTAGCGTTAATCGGATTTACTGGGCGTAAAGCGTGTGTAGGCGGTTTGTTAAGTCGGATGTGAAAGCCCTGGGCTCAACCTAGGAATCGCATTCGATACTGGCAGGCTAGAGTACGGTAGAGGGTGGCGGAATTCCGGGTGTAGCGGTGAAATGCGTAGATATCCGGAGGAACACCGATGGCGAAGGCAACCACCTGGGCCTGTACTGACGCTGAGACACGAAAGCGTGGGGAGCAAACAGG
+
BCCA@@BB=BCBBBB898>B>ABD8::A=AABBB9==988*8=??@AAABB?BB>A@9@@:@<@CAC?CAAAA@A6::96;D>4ABCC:C<CBB?C>BBBCCCAC;:<@@>?9>;;59AA?@?;B??;?>@99929A.996D9@;@9@>9>==CC>B9<;;:4:><<=<:;:5556;645.549::9666<7<==7;7;>:E@CC9BBG8D899?@955<;;;==<<A?@B@AB>ABDDJGG:BBBCC<@@B?
@N9IO0:00696:05799
AACGTAGGACACGAGCGTTATCCGGAGTTACTGGGCGTAAAGGGCAGGTAGGCGGACAGGCAAGTTGGGTGTGAAATCTCCCTGGCTTAACCGGGAGGGTGCACTCGAAACTGCTTGACTGGAGGGCGGCAGAGGAGCGTGGAATTCCGGGTGGAGTGGTGAAATGCGTAGAGATCCGGAGGAACACCAGAGGCGAAAGCGGGGCTCTGGGCCGCACCTGACGCTGAACTGCGAAGCCAGGGTAGCGAACGG
+
;6;DCCE@CBB@@@@????AAA<?<::9;?????9@@@BC?CE>BBB=@@@<?A>AB@C=AA=@A?BB@@A@EED>BCBCG>CB@BC<@;>299/9@>9=@@@@@??@C>BA@@B@BBBAC?;;;0;;5:@@AD>BBCFCB?C?A?A@JM>BC?BC;;7;ACB<A@BBBCCCAA?@=@;@@?A?:90:==00)0;=;)07733&388999(/(/000*8??@@@@00*-733-/(..3...).677:A::;:
@N9IO0:00701:05795
TACGGAGGGTGCAAGCGTTGTTCGGAATTACTGGGCTTAAAGCGCGTGTAGGCGGGACGCCAAGTGTCGTGTGAAAGCCCCGGGCTCAACTCGGGAATTGCGCGGCAAACTGGCGTTCTTGAGGCAAGTAGAGGTGACTGGAACGACCGGTGGAGCGGTGAAATGCGTAGATATCGGTTGGAACGCCGGAGGCGAAAGCGGGTCACTGGGCTTGTCCTGACGCTAAGACGCGAAAAGCGTGGGGAGCAAACAGG
+
ABCC?BBC<BAAD?B???<??>AB@C@C?BBBBA8;;187-9@=@B@@::9=ACC<?@:;4:9?AA@AAAAABDE>@@@A4AA;@@@A?BBBBE@DAD;;;CCCACCC>CCC@DBB?BCACCC@BC?BBAB@?:??::;A?@?BBBB?A>AB=@@CC=@@AA;?@A@@@@A@@AAA;?<@6;7;BA=A?;;5;;9:/99AA9?@CACCC>A@<@::6:@DA@?@B<@=@B@;;;;*;@?@@AB8;::?C:?@B?
@N9IO0:00706:05774
TACGTAGGGTGCAAGCGTTGTCCGGAATTATTGGGCGTAAAGAGCTCGTAGGCGGTTTGTCGCGTCGAATGTGAAAACCCGGGGCTCAACCCCGGGCCTGCATTCGATACGGGCAGACTAGAGTTCGGTAGGGGAGTCTGGAATTCCTGGTGTAGCGGTGAAATGCGCAGATATCAGGAGGAACACCGGTGGCGAAGGCGGGACTCTGGGCCGATACTGACGCTGAGGAGCGAAAGCGTGGGGAGCGAACAGG
+
CCBA@CBC>9::@;@@@@>AAD@D@C@CBDD@BB:@=@=<-8:9:=?=<9929?5:9-4:?>99999:24::99@>0;A<BFD<CCAA?BCC:CF?B@BCCCC:>=<<ABAA=@>>?B>CCDCB=9909:=::.>?;=?A5:5;8<8<<7555<<;<9@@@=6959<9<:BBA?<@<0532849:@>B?CC@BDB@C@EDD?BAAB;;;7;=@BBCB@:99:49@?@;AAAAAA=ABBBBCB9CB;;;?@@@?
@N9IO0:00672:05810
AACCAGCACCTCAAGTGGTCAGGAGGATTATTGGGCCTAAAGCATCCGTAGCCGGCTCTGCAAGTTTTCGGTTAAATCCACTTGCTCAACAAATGGGCTGCCGAAAATACTACATAGCTAGGGAGTGGGAGAGGTAGACGGTATTCGGTAGGAAGGGGTAAAAATCCTTTGATCTATTGAGGACCACCTATGGCGAAGGCAGTCTACCAGAACACGTTCGACGGTGAGGGATGAAAGCTGGGGGAGCAAACCGG
+
A3@=@A@BC=?AA7;;A@ABBC>AA@BD?@?=@D=B8::A9??AAA6::???;@<@???@@@;?@@@6?@>??CE=BB@AAA8;;BBA@@@@<@BC;B;;<5;<<<.<;;AB@C@@@ACCED<BB;;;0<AAA>B;;;;B?B@@=@B?ADE@D?AA@2;;;;;)9>;>@-:8:>?@?<>::09C=AA?EBBB=>>>,0,0@@@@BAA>A??:?A@@A?AA???;@@898)8::>A9=>>>BAB/@@@AB9?:>:
@N9IO0:00674:05812
TACGTAGGGTGCAAGCGTTAATCGGAATTACTGGGCGTAAAGCGTGCGCAGGCGGTGATGTAAGACAGATGTGAAATCCCCGGGCTCAACCTGGGAACTGCATTTGTGACTGCATCGCTGGAGTGCGGCAGAGGGGGGATGGAATTCCGCGTGTAGCAGTGAAATGCGTAGATATGCGGAGGAACACCGATGGCGAAGGCAATCCCCTGGCCTGCACTGACGCTCATGCACGAA
+
CCBBA@@C9;;;;50<<<+0+/863;*0*0<000)44;C>5?<A:94::444::233:::8<800/9::455:8838?@A0A@0//<<7:6;?;4:8=@>?>AA;AAABBBBBA@AAAAB=A@A;;;9???;;;;;;$9??;=<>:=9=@956;;@<@<A>@>9000////:9///9838:+5.5::-44992947:?6=<20/00&//)/)/666/33883333333387788
@N9IO0:00678:05816
TACGGAGGGTGCGAGCGTTGTCCGGAATCACTGGGCGTAAAGGGCGCGTAGGCGGTTCGGTAAGTTGTTGGTGAAATCCCGGGGCTCAACTCCGGGGCTGGCCAGCAAGACTGTCGGACTTGAGCACGGTAGGGGCAGATGGAATTCCCGGTGTAGCGGTGGAATGCGTAGAGATCGGGAAGAATACCAGTGGCGAAGGCGTTCTGCTGGGCCGTTGCTGACGCTGAGGCGCGACAGCGTGGGGAGCAAACAGG
+
CCCB@;;;7;C?A?@BBB@@@@?A<@=@AABA@@;;:;B@,:9,79333=@?BA=@:995;;<@?559<A<@:99*8?<*877&3337399=<@@>0>..(-3---/5::::@@@@:?7542229AAB>;;?>D2DB<ABD:=9>9<<4<7:55555;7<H?D@BBBA=AAA;<599;3;9=>?C>B8@<<@;?AA8@9@CD@C<9<ELD?C@DD@CBB;;;BD@@@B?BDB@@;;;BBBEHE<DBCBC>BBC<
@N9IO0:00678:05845
GACATATGGGGCAAGCGTTATTCGGAATTACTAGGCGTAAAGCGCGTGTAGGTGGGTGCGCAAGTCTGCCGTAAAATCTCCCGGCTTAACTGGGAGGGGTCGGCGGAATACTGCGTTGTCTAGCAGTTGGGTGAGGGGGTACCGGAATTCCTGGTGTAGCGGTGAAATGCTGTAGATAGTCAGGAGGAACACCGATGGCGAAAGCAGGTACCTGGGCCTTGACG
+
BBBA>?8888-:@>B@::8:C?AB?C??;@A=:;6;9:B>6@@@?@;;;BB?BCC>B=:?:=7<:554459////&///;;1<6996=<666@6<9==,//7)//)/)/5500///)/7557/////5;<59;;=>==*;;;7;8=9>26259394/////38?:8(0//----//:6/33556::5<7559;>559;995B,9955.48B9=99)4.439955
@N9IO0:00689:05830
GACGTAGGGGGCGAGCGTTGTCCGGATTTACTGGGCGTAAAGAGCGCGTAGGCGGTCTGTTAAGTCAGAAGTGAAATCTCCAGGGCTCAACCCGGAAACTGCTTTTGATACTGATAGACTTGAGTGTCGGAGAGGTAACTGGAATTCCTGGTGTAGCGGTGACATGCATTGATATCAGGAGGAACACCCATGGCGAAGGCAGGTTACCTGGCCGACAACTGACGCTGAGGCGCGAAAGCGTGGGTAGCAAACAGAA
+
DDDDDDCCDD5BB@@A@B?CBB?B;@@B<AA@@@:@@?AB7;;@@AABBBB@BB>@@??@9@;?>?@AA=AABBB=@??>279?8?@BA>AA2:49<6<999;??+998>788=@999?>5<??;996<79://(/.05552?<A;A;=<69;:;757388833:<CCC?>>9655?;4;93>4>?;=08<>;>?A?C>ABA8;500(/9383:A@?87838=9799734888:=9/9@@BBB<AAAB?>686687
@N9IO0:00693:05852
TACGTAGGGTGCGAGCGTTAATCGGAATTACTGGGCGTAAAGTGTGCGCAGGTGGCCGAGCAAGTCGAGTGTGAAATCCCCGGGCTTAACTTGGGAATTGCGCTCGAAACTACTTGGCTCGAGTGTGGCAGAGGAAGGTGGAATTCCAGGTGTAGCGGTGAAATGCGTAGAGATCTGGAGGAACACCGATGGCGAAGGCAGCCTTCTGGGCCAACACTGACGCTCATGCACGAAAGCGTGGGGAGCAAACAGG
+
CGABBCCC=9:9CBBBBB?B=@@B>B=@?@CCCE=ABACJ>CA@@CAA@AA?AB>A?AABBB>AABBBBBBBBBB;@ABC5BB8@A@D=@@@CC<A<@=A999@CBB=6=BBBB7B8A@;<;A<==@=>>>BD=?;?8;737184:1<97??>?AAA6@@@=3;<8@9??>>>>>>B>A<9@9@@@@CB<A;B>>7;9@BCC>A9ABBB=B?B?BCABA@;9959?959@B><?9?@??AAB5;;ABB=AAA;
@N9IO0:00699:05819
TACGAAGGGGGCAAGCGTTGTTCGGATTTATTGGGCGTAAAGCGCGCGCAGGTGGTTCCCTAAGTCCGGTGTGAAATCTCCCGGCTCACCGTGAGGTGCGCTGGAGACTGGGGGACTGGAGGCAGGCAGAGGTCGGTGGAATTCCCGGTGTAGTGGTGAAATGCGTAGAGATCGGGAGGAACACCAGTGGCGAAACGGCCGGCTGGGCCTGACCTGACGCTGAGGCGCGAAAGCGTGGGGAGCGAACCGG
+
ACB@>9@@@@,BC8ABBB@BC@CB9ABH>BB?CD=;;:AA5>?>>@@A@AA>A@4?2=81??<@BB>B?ABA??8.739==3;9=B.,,0,,,,,(,256;AB?B;:;?@AA<+====9<<9<?@<?:89>>@BB7BB@B=A=AA2:6;3338884:9;A;990//8/..9=BC=6CC==:AB@:=000(/:::2:<48486;;?;7;2;;;<.3733789:99188?ACC3>?:9999&44944898=5
@N9IO0:00704:05859
TACGTAGGTGGCAAGCGTTGTCCGGATTTATTGGGTTTAAAGGGTGCGTAGGCGGCCCTGTAAGTCAGTGCTGAAATATTCCAGCTTAACTGGGAGGGTGGCATTGATACTGTGGGCTAGAGTACAGATGAGGTAGGCGGAATTGACGGTGTAGCGGTGAAATGCTTAGATATCGTCAAGAACACCTATAGCGAAGGCAGCTTACTAGGCTGTAACTGACGCTGAGGCACGAAAGTGTGGGGATCAAACAGG
+
CCBBB;;7;;7;B@BBCC?@@C?@<BBB=BB@CJ>CD99839=2458C=;=900,0>9@@A?;CBBBCBABBCBB=CDKBD@CCCC:B8<@BB=CB@<@B@BCC:ABB@@99444)4:9>445;:;;<9:;<7;AC7;;.4.93>@BC@CCBAA;;7;BCI>CBDDACCDAAAAAABB;AA>;;;=@CAA;;;A;A;;;:;C@CDCBC@BCCBB?;;;;B;;<;;;4;B>:99,55;<@=>2>>@AA:9958
@N9IO0:00709:05830
TACGTAGGTGGCGAGCGTTGTCCGGATTTACTGGGCGTAAAGAGCGCGCAGGCGGTCGTACAAGTCGCGTGTGAAAGCCCCCGGCTCAACTGGGGAGGGTCACGCGATACTGTTCGACTCGAAGGCAGGAGAGGGAAGTGGAATTCCCGGTGTAGTGGTGAAATGCGTAGATATCGGGAGGAACACCAGTGGCGAAGGCGACTTCCTGGCCTGTTCTTGACGCTGAGGCGCGAAAGCTAGGGTAGCAAACGGG
+
ADBCD;;4:;5;@A@@AC@CCC@D?BBB<@@AAA<BB@AB<CBBCBBBBAA9896:?>==/0+/90009@;;??C<AADCD3B9999?8;88==/96;17752825>@BA???9?@???A?<9>9??;;?A<;<8?8?=:6>79597'/(.678=8>9<882'22287;;;:;<565'94.46@@?8?@;@=@;:16;?BC>=7<8;?<B@DCC@CCBCB<999>=@=@BB@AB:AAAAAM?CCCBCB>BCI?
@N9IO0:00710:05830
TACGTAGGGTCCAAGCGTTAATCGGAATTACTGGGCGTAAAGCGTGCGTAGGCGGTCTCGCAAGTCCGATGTGAAATCCCCGGGCTTAACCTGGGAACTGCGTTGGAAACTATGAGGCTAGAGTGCGGCAGAGGGGGGTGGAATTCCAGGTGTAGCAGTGAAATGCGTAGAGATCTGGAGGAACACCGATGGCGAAGGCAGCCCCCCTGGGCTAGCACTGACGCTCATACACGAAAGCGTGGGGAGCAAACAGG
+
CCA@ACCD;@A?D7:;@C>D=;99496=6????C>CDCCD<A@AACBCB:;6;@;@@@ACBB@BAABHCCBCDED=@?@@7@B8A@795;=A@@9?5:<:9?@:?;@@:@BBBBBA??AACCB?@@C<@@BBBDBDB*CC@C?C@BACC?BBBDCCCCCCCC?;;;CBAABA;;;A@5;;5;5;<<>BDCD@ECC@B?A@CCCCCC&CDD=@>A::9>9999555;<<<<@::;@8@@99>::+444=:3:>B>
@N9IO0:00671:05902
TACGAAGGGTGCAAGCGTTAATCGGAATTACTGGGCGTAAAGCGTGCGTAGATGGTTCATTAAGTCGGATGTGAAAGCCCCGGGCTCAACCTGGGAACTGCATCCGATACTGGTGGACTAGAGTGCGGTAGAGGATGGCGGAATTCCCGGTGTAGCGGTGAAATGCGTAGAGATCGGGAGGAACATCCGTGGCGAAGGCGGCCATCTGGACCAGCACTGACGTTGAGGCACGAAAGCGTGGGGAGCAAACAGG
+
>??8919>99;;B?B@@@<@<@AB>@6;7;BADC>AABCC=BBACAABABBBBB>B@BBB@CABBAA?B:::CCC7::<@+=:6////3939:;3949=>;??D:?;;=@AA@BB>AAA?>>@A@??49;@?A:@@A?BBAC@D@DC@C?A@A@@;<7::;=5<<BB;;;A;;5;;;0:=;@9B;;;;@9>;@@<8=355057<<5952587555::??=?::49=?;?BBBBD<A;::;>>3>>@@@8@><8
@N9IO0:00677:05888
TACGAAGGGGGCGAGCGTTGTTCGGAATTACTGGGCGTAAAGGGCGCGTAGGCGGTTTGACAAGTCAGGCGTGAAATTCCCGGGCTCAACCTGGGGGCTGCGCTTGATACTGTTGAGCTTGAATGCAGGAGAGGATGGTGGAATTCCCAGTGTAGAGGTGAAATTCGTAGATATTGGGAAGAACACCGGTGGCGAAGGCGCCATCTGGCCTGTGATTGACGCTGAGGCGCGAAAGCGTGGGGAGCAAACAGG
+
///6976>>>*6:5555:=@@=BB?C@C@A@@CF=BB;?@:@@;A@::;CC?BBACC>CBBA;@@;;;>A?????7?=@@<AC>CCCC?C@AA@@@,00B>@AC@CCCCDBCC?:::CCADC@CEFCC?AABB=BBB:;;@C?B>BB<AACA@@AA@=@@@@;@@CCABA@AFC?BB997:@=AAB;?;:;5;@<6<6000*0//9409=A@AB?A=@?@@B@???9?<????9????CFC9BBA@?7?==9
@N9IO0:00685:05865
TACGAAGGGAGCTAGCGTTCGTTCGGAATTACTGGGCGTAAAGGGCGTGTAGGCGGTACCAGTCAGTCAGGTGTGAAAGCCCTAGGCTTAACCTAGGAGGTGCATTTGATACTGTGGAACTAGAGATCGAGAGAGGAAAGTGGAATTACGAGTGTAGAGGTGAAATTCGTAGATATTCGTAAGAACACCGAGTGGCGAAGGCGACTTTCTGGCTCGATACTGACGCTAAAGGCGCGAAAGCGTGGGGAGCAAAACAGG
+
;;;5<)00)-------:<:===044384;5:444>5:::=</4858>9>333244.3::2444===>>?@8999:99)99:)8=;:>=;@:@=@==;00)/696;>9?@AA@@@??<@;??@AA@@@@BCCCB@@>@E=BBB=B6;8;AAA@996<@B@?CBBB;@=@AAA:;;@A;@:557:=+0.:(-,,*,(,68(-(-:8/83)338-78399;;?:87?=<777.7/799937.7333333&3;7889&0884
@N9IO0:00692:05873
TACGTAGGGTGCGAGCGTTAATCGGAATTACTGGGCGTAAAGTGTGCGCAGGCGGCGTCGCAAGTCGAGTGTGAAAGCCCGGGCTTAACTTGGGAATTGCGCTCGAAACTACGGTGCTGGAGTATGGCAGAGGAAGGTGGAATTCCACGTGTAGCGGTGAAATGCGTAGAGATGTGGAGGAACACCGATGGCGAAGGCAGCCTTCTGGGCCAATACGTGACGCTTCATGCACGAAAGCGTGGGGAGCAAACAGGGA
+
GCBB@>=@6;;:BBCCAB<@=@9:7:=@?BBCBC<AAAAB9@?AA@B@???<>@;@:::AAA=AAA@?@A@?<:=3000+//(//(/057066,505(/////778;3;:A27022=@@<BA??AA488566+206-22.93938388<::99999699:<3>:::://///6:;?04328-4557;><>669CAD?A?>=.9.448;1;-3-4///-------(--/8333333(33334==154=;;1777:)7
@N9IO0:00673:05952
TACGAAGGGGGCTAGCGTTGTTCGGAGTTACTGGGCGTAAAGGGCGCGTAGGCGGCCGCTCAAGTCTGGTGTGAAATCCCTGGGCTTAACCCGGGAATGGCACCAGGGACTGAGTGGCTTGAGGACGGGAGAGGATGGTGGAATTCCCAGTGTAGAGGTGAAATTCGTAGATATTGGGAAGAACACCGGTGGCGAAGGCGGCCATCTGGTCCGTTTCTGACGCTGAGGCGCGAAAGCGTGGGGAGCAAACAGG
+
>@@00+07<7,9<99@CCADC?BA<@AA=@@CDC=;;;@A0<<0;?<A>AB>BB8;7;@@?@:?669A>@?:::9*777(3==5AA:=4;<*88*814B?AAA@<;;094499:@B=BB?:9:;=:95)5;<B>BB<8<<:>7;7@@6<<=C;;<B><D@>>8=:==<;;@=43-33(359:6::97<7;;7:996;59:6<175?>>7<B9BBB>BB=>CBFB9:;=BBB;;;0;:;9><=0666=@8=B@;
@N9IO0:00680:05955
GACGAAGGGGGCTAGCGTTGTTCGGAATTACTGGGCGTAAAGGGCGCGTAGGCGGTTTGTTAAGTCAGGCGTGAAAGCCTGGGCTCAACCTGGGATGTGCGTTTGATACTGGCAAGCTTGAGTGCAGGAGAGGATGGTGGAATTCCCAGTGTAGAGGTGAAATTCGTAGATATTGGGAAGAACACCGGTGGCGAAGGCGGCCATCTGGACTGCAACTGACGCTGAGGCGCGAAAGCGTGGGGAGCAAACAGG
+
CBBAB?AJLK3CCCFBBB?CB?BB<A?B@CBBBF>@@@CC>CE?CBBBBCC@BB?BD>BB?B@CBBBD@BB@@>@+00+0>>9?BCE?B?CCC>BAAABBBBE@AA???DC@BB=A@C?BAA:::BB?ABBC>AAB@BC?C?C?CD=BBAA@@AC@=A?@@<@?ABBBBBBBC@CD>B?BB?BBA?A?::6:@@<@@CC@B@BAAAC:::BCCB?@@:::BB?>??<9:9CDC<B:::GFH:AABCB=9;;9
@N9IO0:00685:05916
TACAGAGGGTGCAAGCGTTAATCGGAATTACTGGGCGTAAAGCGTGCGTAGGTGGTTTGTTAAGTCAGGTGTGAAATCCTCGGGCTCAACCCGGGAACTGCGCTTGATACTGACAGACTCGAGTGTGGTAGAGGATAGTGGAATTCCCGGTGTAGCGGTGAAATGCGTAGATATCGGGAGGAACATCAGTGGCGAAGGCGGCTATCTGGACCAACACTGACACTGAGGTACGAAAGCGTGGGTAGCAAACGGG
+
ADD000BA9@ABA>A:971839@?;@<@>@ABBD>:;:AA9@@A@CCBB@@9::4;A;AC@CACCBBB??@@@@@4@D@A@@@9@BAA=@@<BC=B@C;;;DCC7AA?ABCBB@@@AAAABBB???@7<?@:94:?@@@@=A6A8C?6B7ABAC@;9:;CCC=BBA@AC@@;;9@BB8?;8<7666<=<==8;;@9=8=@9==?;;:;2557;9;;;<555<><9::255;;;<5:;<::=53335::2:::3
@N9IO0:00698:05916
TACAGAGGGTGCGAGCGTTGTCCGGAATCACTGGGCGTAAAGGGCGCGTAGGCGGCTTTTCAAGCGTGCGGTGAAAGCTCGGGGCTTAACTCCGAGTCTGCCGTGCGAACTGTGAGGCTTGAGTCTGGTAGAGGTCGATGGAATTCCGGGTGTAGCGGTGGAATGCGTAGAGATCCGGAAGAACACCGGTGGCGAAGGCGGTCGACTGGGCCAGAACTGACGCTGAGGCGCGACAGCGTGGGGAGCAAACAGG
+
CCCAAABD=BABBBBBBB?@@@<@=A8:9@@BCC>A@@=?38859@AC@<<:00,0=<<0=A;AA@BBAAA;;9B/9965=;=/>?=??AAB=A@A;:;=@;@@ABBC9;<@CBBB@BD?ABB@@@@<A@@;:6;@ABAB66169B?BC>B@@@@;;2;B@A?BBBBA;;6?;;=;?7<75:2;@=3=;:@<C@>8;25C<@ABCCFCJ?GBD;;6;999=@>>@>B;>@@;;;BBB;;;CC7;;@BD;@;;5
@N9IO0:00704:05949
TACAGAGGGTGCGAGCGTTAATCGGAATTACTGGGCGTAAAGCGCACGTAGGTGGCGACGTAAGTCGGGTGTGAAAGCCCCGGGCTCAACCTGGGAATTGCATTCGAGACTGCATTGCTGGAGTACGGAAGAGGAGGGCGGAATTCCCGGTGTAGCGGTGAAATGCGTAGATATCGGGAGGAACATCAGTGGCGAAGGCGGCCCTCTGGTCCAGTACTGACACTCAAAGTGCGAAAAGCGTGGGGAGCAAACAG
+
IEDCBBBE?CCCCBCBA@;?;??@=@<@=@AABD>BBCCC8::??CCBBBC6;;<;;;A@?@7;;9AD8>?;=;;*77:<.?A5===<6<6788-9<B:?9;:49949<=?@?@@<@@@@3::=:993:59:=299A0997<4526=4<85559999=@>@B>CBABAAA@@;999@669269944444555;9;7<.94.44)4999.557555<9;;;;99<599)597/////&--//9;<.<9<;@6=55
@N9IO0:00710:05957
TACGAAGGTGGCAAGCGTTGTTCGGAATTACTGGGCATAAAGCGCATGTAGGCGGCGATGCAAGCGGAGGATGAAAGCCCATGGCTTACCCATGGAACGGTCTTCTGAACTGCATGGCTTGAGGTCGGGAGGGGAGAGTGGAATTCCTGGTGTAGCGGTGAAATGCGCAGATATCAGGAGGAACACCGATGGCGAAGGCAGGTCTCTGGGCATTAACTGACGCTGAGGAGCGAAAGCATGGGGAGCGAACAGG
+
BBBAB;A>AA>AA>BABC?@A=A?<?>A<@AAA@9?@;;;098889488=@;@A;@@A;;;D@CAA?;;5;@@@@5;;:)9=>5;?359:3:AC<A?AB@@@@?BBBC?BBBBBBB@BD@BBB?AAA@8@BBB0;556658=:>:><=<:<@<?999.44::1;<;559><?@@8::>BB=A<ACC@CCCC?@@B<@:;:<7:999999)5@==A>@AAA@AAA9999@@;455)5388888&4444434443
@N9IO0:00712:05949
TACGAGAGGCCCAAACGTTATTCGGATTTACTGGGCTTAAAGAGTCCGTAGGCGGCGCAGAAAGTGGGGTGTGAAAGCCCTCGGCTTAACCGAGGAATTGCGCTCCAAACTCCTGTGCTTGAGGAATCTAGAGGTGAGCGGAACTGATGGTGGAGCGGTGAAATGCGTTGATATCATCAGGAACACCGGAGGCGAAGGCGGCTCACTGGGGATTTTCTGACGCTGAGGGACGAAAGCCAGGGGAGCGAACGGG
+
BE<;:AAB=BD:@@;@@@=AB?BB>ABB=BAAA@;?@399.99::B;@@A=900+0;=><??9?BCCB:??@CBB<@@@9@AA=BB@D@E@ECC?B>A>A:9;==9==59954959=>@;>?@=A>BBBCB@@<@;;;;;4;;ABBCCCADC?@;;;@BBCJ<<<CBC@BB;;;:B;;;CAD????5:28>;9988<;9:4;<9449999+4999&9;<<<?@559==8999>B=BC?B@A@7@BCBB?B@@9
@N9IO0:00672:05969
TACGTAGGGTGCGAGCGTTAATCGGAATTACTGGGCGTAAAGGGTCGCGCGGCGTGCGCAGTCAGCCAGTGAATCCCGGCTAACTGGAAACTGGGCGTCCGTTGGAAAGTACTGAGCTGGAGTGTGGCAGAGGGAGGTGGGAATTCCACGGTGTAGCGGTGAAAATGCGTAGAGATGTGGAGGAACACCGATGGCGAAGGCAGCCCTCGCGGCACTACGTCGCTCATGCACGAAAGCGTGGG
+
AB<9;:;:,99;=>@<BB?B799B:@<@6;;@?@69/889,58)------/)48//-5-----65616///-(--6(-(///3889(33(3/6:1---,(,,(,(,,(,,,-5---797(-----5(-//--8/-/(/-5,5(/)/1///6;//4444.44444&444;;445444<9=255.5.333-33892833-36:999;(34//75///---,------//555555<)55<5:::
@N9IO0:00676:06008
TACGAAGGGGGCTAGCGTTGTTCGGAATTACTGGGCGTAAAGCGCACGTAGGCGGATTTGTAAGTCAGGGGTGAAAGTCCCGGGGCTCAACCTCGGAACTGCCTTTGATACTGCAAGTCTTGAGTCCGGAAGAGGTGAGTGGAATTCCTAGTGTAGAGGTGAAATTCGTAGATATTAGGAAGAACACCAGTGGCGAAGGCGGCTCACTGGTCCGGTACTGACGCTGAGGTGCGAAAGCGTGGGGAGCAAACAGG
+
BBCA@;?BBB5CCCCCBB>BA@CC@G?A<@@@@A<;;;CE>AAAAAACBBB?BB?BAA<@??;@?@@AAA5@>?@589A?9?AA.94858<9==C8C>C87939:,9?>??>>>C?BB??9>A?=<9?9?;:=>=@>@@@@<?;=1808?;===>>995877=7>1773-----20350538<4779197779;;<3937<9::666//+/>@@<B;;;BBBB@A;;;>@@@BAA0;;A;;;;.;>@=?,99@<
@N9IO0:00682:05995
TACGTAGGGGGCGAGCGTTGTCCGGATTTATTGGGCGTAAAGAGCTCGTAGGCGGTTTGGCAAGTCGGGTGTGAAAATCCGGGCTCAACTCGGAGACGCCACTCGATACTGCCATGACTCGAGTCCGGTAGGGGAGTGCGGAATTCCTGGTGTAGCGGTGAAATGCGCAGATATCAGGAGGAACACCGGTGGCGAAGGCGGCACTCTGGGCCGGTACTGACGCTGAGGAGCGAAAGCGTGGGGAGCGAACAGG
+
ACBBAABFED2AA<:;BB?BCE@C;;;D=AA<@>5<<773(3889;:===?9@A>@D>F?@?;=?::9/987=A@@6<<7;<5:996<@@AB<AB@?:96:@=???A@?::0:>0/07<::/0;C=A29;:;;&55=A==6:8A?B@CG@CBA@@BA=A@?=5?@99:??A@@@:@:.443:5;BA;B<9:4;AA=A=AA?A@A?AABB<A>A>ABAA@@@?>?:::49?::;;7;A@@ABB8@@AAA>;;;?
@N9IO0:00685:06002
TACGAGGGGAGCAAGCGTTGTTCGGAATCATTGGGCGTAAAGGGCGCGTAGGCGGCCAGTACAAGTCTGGGGTGAAATCCCTCGGCTCAACCGAGGAATGGCCTTGGAAACTGTATGGCTGGAGTACTGGAGAGGAAAGCGGAATTCCCAGTGTAGCGGTGAAAATGCGTAGATATTGGGAGGAACACCGGTGGCGAAGGCGGCTTTCTGGACAGTCACTGACGCTGAGGCGCGAGAGCTAGGGGAGCAAACGG
+
CCEEA?@?4@@@B@CBAA?AA<AB=@=@????BC>BABAB<AC<AA?A?@@?8979?AAAB??=@BBACCE8AABB>BDD=BBC@;;;C@C=ABA@G?CDAEAHAG@DD=CAAABA@==9939?<>@@@=?DCB?BB<@@@>A;@<@A;BAAAB@A@@>C<;;;&;99@AB@BA@@=AD=@?=?999:=B=;:8:BC?B@BB@BCE<AAA7;;BAA<;;;BBBCBBABC?BBBBAB9::@9945&4D@=80799
@N9IO0:00694:06003
TACAGAGGTCTCAAGCGTTGTTCGGATTCATTGGGCGTAAAGGGTGCGTAGGTGGCGGGGTAAGTCTGGTGTGAAATCTCGGGGCTCAACCCCGAAACTGCACTGGATACTGCCTTGCTCGAGTACTGGAGAGGAGATTGGAATTTACGGTGTAGCAGTGAAATGCGTAGATATCGTAAGGAAGACCAGTGGCGAAGGCGAATCTCTGGACAGTTACTGACACTGAGGCACGAAGGCCAGGGGAGCAAAGCGG
+
ECB;:9B?AABBA=A;;;=@B?BC?@@=;;;7@>5B@@BB:A@:@AA@@AA=@?=:;;;-9@=@;ACL@CBBCBD8;;<BBAA;ACDD@CCC9B?A8>;9;::?A7<BCAAAB@C9::BAB:55?BAB?BA@A=?=>@494:?BB?BCC@B>?>BA@@@BBB<AABF???BAAA???A=A8>8??=9=?=?8<;@*0)000*/99;<9.56;;;5;9:7552778999?=5226=-505:::*55522)2769
@N9IO0:00709:05964
TACGTAGGGTGCGAGCGTTAATCGGAATTACTGGGCGTAAAGGGTGCGCAGGCGGTCCTGCAAGTCAGGCGTGAAATCCCCGGGCTTAACCTGGGAATGGCGCTTGAAACTACGGGACTGGAGTATGGCAGAGGGAGTGGAATTCCACGTGTAGCGGTGAAATGCGTAGAGATGTGGAGGAACACCGATGGCGAAGGCAGCCTCCTGGGCCAATACTGACGCTCATGCACGAAAAGCGTGGGGAGCAAACAGG
+
AA;9;BBB<;;;@@BABB>B?BBC@B@C?A@@@B=BAAAC6;;6;;4;<<:59909A9@AAB?@;;;?:=>?899.8:::-9:6=?2:295<==4@>BA=BAAB<@@D=BBBBBA769;D?ACBAAA=9::<<<500/94=+8488?A@?@@=@8>5:<;;4:?@A<995::9:55.5;7;7433498882886)0)//686:;:;>>45457=?A@@A@><8884;:9;9944&49>;944&499>>:@BD6
@N9IO0:00688:06031
GACAGAGGGTGCAAACGTTGTTCGGAATACTGGGCGTAAAGCGCGTGTAGGCAGCTCGGAAAGTCGGGTGTGAAAGCCCTGGGCTCAACCCAGGAAGTGCACTCGAAACTTCCAAGCTTGAGTTCTGGAGAGGAAGGCGGAATTCTCGGTGTAGAGGTGAAATTCGTAGATATCGAGAGGAACACCGGTGGCGAAGGCGGCCTTCTGGACAGTGACTGACGCTGAGACGCGAAAGCGTGGGGAGCAAACAGG
+
CCC;;;AA0;;::A9CAB=?@A@@<@6:79==?9:5;AA9A??@B<;;BC@@@A;99<7<A8>>>DD<BBDCBA29;;3=A<6BAAC6?:4:B7A7@@?@;;;;C@@6;;4949499;6<=;A7ACF@CCBB?A<CAGC@C@B@BBBD@:;;CBAA=@@AA9@5@@@@>AA954:::99-7-333-32885933.36881>19,9==9??B@?978=0000//===ABCBBBD>BA@@DEE;BBBBB<@@@;
@N9IO0:00692:06032
TACGTAGGGTGCGAGCGTTAATCGGAATACTGGGCGTAAAGCGTGCGCAGGCGGTTTTGTAAGTACAGAGGTGAAATCCCCGGGCGTTAAACCTCGGGGAACTGCCTTTGTGACTGCAAGGCTTGAGTGCGGCAGAGGGGGATGGGAATTCCGCGTGTAGCAGTGAAATGCGTAGATATGCGGAGGAACACCGATGGCGAAGGCAATCCCCTGGGCCTGCACTGACGCTCATGCACGAAAGCGTGGGGAGCAAACAGG
+
BCAB@BAA<@@?AAAC@@=@5;;A?B6;;C??=8=8@=<0<>>?@99;;;89:5:AC6ABA;>8<AA:9:33333(//;;.;;1///(//(/4--/66*60//..(--(..----.66264;C?>?????;9<<<77777'38>A=B?B?B?:97888=<?>A@?A@8?CC8788887>?>@<@@:?9??A;?8999?BA?B?@A=@@@?2<=<6>;@@ABB@@@;;;@AAAAA@A;;;0;?@ACCC:;;;EE?AAA<
@N9IO0:00704:06030
TACAGAGGTCCCAAGCGTTGTTCGGATTCACTGGGCGTAAAGGGTGCGTAGGTGGTGAGGTAAGTTCGGTGTGAAATCTCCAGGCTTAACCTGGAAATTGCATTGAATACTCTCTCACTTGAGGTTTGGAGGGGGGACTGGAATTCTCGGTGTAGCAGTGAAATGCGTAGATAATCGAGAGGAACACCAGTGGCGAAGGCGAGTCCCTGGACAACACCTGACACTGAGGCACGAAAGCTAGGGGAGCAAACAG
+
BBCBA@@;=<<-929:9;5;::??=;;4:@@@>@8=?<@B=BC;AAABACDDCC@DCBB@CCACC?BA=@A@A@A;@;;:=@>9<<*0,0)//6;;5;//5::0347498AB@@A@;;;)000)0>7<:=:;;;;&88=B=?=@9<?A?;?A899=:8;BBC7588==<99//)/339668185=;;38;8:27;:2838:8:8=<5>;597=8<==3::66577:57-55555:055877CC2@?:;;/:::
@N9IO0:00713:06013
TACAGAGGGTGCAAGCGTTAATCGGAATTACTGGGCGTAAAGCGTGCGTAGACGGTTATGTAAGTCAGGTGTGAAAGCCCCGGGCTCAACCTGGGAATTGCATTTGAGACTGCATAGCTAGGGTGCGGAAGAGGGAAGCGGAATTTCCGGTGTAGCGGTGAAATGCGTAGATATCGGAAGGAACACCAGTGGCGAAAGCGGCTTCCTGGTCCAGCACCGACGTTCAGGCACGAAAGCGTGGGGAGCAAACAG
+
ACB;;;CC>@B?A>AAAA@D>?00+0,0)/:0/0(44;;;3::A@@;;;BBCCCAGACCBBB@CCBCC@BBBBAC9@AAA4@@9:99>7>;??A;@9?:>>@BB<BBBBBBBBE?>>@=;;=54439495:::=5;7;BC?B?BB:@;@8??<:9>@===8C<BBBBB@@AAAABB?A<?4919<<9=778<@???8<<<8>;1;873,3949;;77/7878=8><<6A=85>9.9>95555&52277/766
@N9IO0:00664:06108
TACGAAGGGTGCAAGCGTTAGTCGGAATTACTGGGCGTAAAGCGTGCGTAGGCGGTTTCTTAAGTCGGATGTGAAAGCCCTGGGCTCAACCTGGGAATGGCACTCGATACTGGGAAGCTGGAGTGCGGTAGAGGAGGGTGGAATTCCCGGTGTAGCGGTGAAATGCGTAGAGATCGGGAGGAACATCAGTGGCGAAGGCGACCCTCTGGACCAGCACTGACGCTGAGGCACGAAAGCGTGGGGAGCAAACAGG
+
BACCCBCC?DAAA;@@;:7<BBCC?A>@<@????6=@@@@9@AB;;;C@;:4;;2;;0;D?CAAAAC@BBBCA@@)5;5)3?:1?B??8:9BC>8>4550:==:45<@@AAAC<B99;AA=AA:::A6::;;B9@@@9?>:<8>199.88889??@A>AACC>C@:::BA@@==:;;0;>9>=B@@?B@@@?A@@<>9=AA@A8AABD@CC@FGABCCCBBB?;;;<=AAA;;;0;;;;ACC9BBBCB=A;;5
@N9IO0:00694:06102
TACGGAGGGTGCAAACGTTGCTCGGAATCATTGGGCGTAAAGCGAACGTAGGCGGCTATCTAAGTCGGGTGTGAAAGCCCTCGGCTCAACCGAGGAAGTGCATTCGAAACTGGATGGCTAGAGTATCGGAGAGGATAGCGGAATTCCCGGTGTAGAGGTGAAATTCGTAGATATCGGGAGGAACACCAGTGGCGAGGCGGCTATCTGGACGAATACTGACGCTGAAGTTCGAAAGCGTTGGGGAGCAAACAGG
+
CCAA>ACC;BA;;;/;9::?:4;@4;2:<::.44(33799.78;@@???@A<988:@AAABB>?@>><5?A9;:A9ACC<B=B9<;;9:>9@;B4445555556;;;;09@:5555.5:B;;;BBBBB?ABCC9;;;A@@4;5;9=90979999=99.5==<4>:66:B@9;;0<<<300)0)/::27950)00//2//)/99:;::5//00,0//99;;>9?9:50000>>>*----(/66*//49<4:<>;
@N9IO0:00698:06094
TACAGAGGGTGCAAGCGTTAATCGGAATTACTGGGCGTAAAGCGTGCGTAGGTGGTTTGTTAAGTCAGGTGTGAAATCCTCGGGCTCAACCCGGGAACTGCGCTTGATACTGACAGACTCGAGTGTGGTAGAGGATAGTGGAATTCCCGGTGTAGCGGTGAAATGCGTAGATATCGGGAGGAACATCAGTGGCGAAGGCGGCTATCTGGACCAACACTGACACTGAGGTACGAAAGCGTGGGTAGCAAACAGG
+
CCCBBBFG>AB??9>>@?;?=?@@<@6;4:AAAA<<;:AG:9;@@BABBBB=:949B:B@>AADCCCD@BBCCCC8CB?BBA@5@@?C@DC>CF?FAC;9;>94.499<@@@CABAAA@@???:89?9>@A??4=;;><?5=8B8==5<7;::<?59.49@@;@ADCBBBC;9;BCC=D@:C<AAACAA@A=@BB>@=@C?ABBC@:905<9>:==<B?@@DC85558;:6676(//8:9:298888805447
@N9IO0:00669:06131
TACGGAGGGTGCAAGCGTTATCCGGATTCACTGGGTTTAAAGGGTGCGTAGGTGGGCAGGTAAGTCAGTGGTGAAATCTCCGGGCTTAACCCGGAAACTGCCATTGATACTATTTGTCTTGAATACTGTGGAGGTCAGCGGAATATGTCATGTAGCGGTGAAATGCTTAGATATGACATAGAACACCAATTGCGAAGGCAGCTGGCTACACAAATATTGACACTGAGCACGAAAAGCGTGGGGATCAAACAGG
+
;;;@=BBA<BBBB?BBBB?BAB=@=@A<@@@??=6??,:4(4;28>@ABBB?ABD=BBB@AC=C@@@@9929?>>;A;;0?AA>B=8@3=9)/)/;/9==@=@<9A>>CCBBBB89<;;7;<:BA?AA=;6=;8<?@@9:2:<@@@BBB=DA<3333.7??@8:38=9?BAAAB@@AAAA@A?AAB>@=A699=>27.7===93,7773333:3:B?>=88=;=8//.3.3733&3333<<<07339929:=5
@N9IO0:00675:06117
TACAGAGGTGGCAAGCGTTGTTCGGAATTACTGGGCGTAAAGGGCGCGTAGGCGCCATCTAAGTCAGACGTGAAATCCCCCGGCTCAACCTGGGAACTGCGTCTGATACTGGACGGCTTGAGTTTGGGAGAGGGATGTAGAATTCCAGGTGTAGCGGTGAAATGCGTAGATATCTGGAGGAATACCGGTGGCGAAGGCGGCATCCTGGACCAATACTGACGCTGAGGCGCGAAAGCTAGGGGAGCAAACGGG
+
ECCCDBB?BB===9==<<8>?;@B@CAC@CCCCD>BB???:?C=@A@CBBD?9:;?ABABB?DBCC@ABBBCBD<?@CCC.98:::;@B@BEI>C@CHGCCBBBBBBBBCC?B9979@?ABBDD>CC=BABAC<@AAABBB@G@D>BC?BB>?>BB9BBB=8BBCBBABB@BABBC?C?<FAECD?C?CB:E@@<B?@?9;>?>:>C9<A@B?DBA=>BBBCBA@A<?@B<;;0;AABBDF;BBAFD>CBB=
@N9IO0:00683:06159
TACGTAGGGTGCGGGCGTTAATCGGAATTACTGGGCGTAAAGCGTGCGCAGGCGGCTCCTTAAGTCAGATGTGAAATCCCCGGGCTTAACCTGGGAACTGCGTTTGAAACTGAGGGGCTTGAGTGTGGAAGAGGGGGGTGGAAGTTCCAGGTGTAGCAGGTGAAATGCGTAGAGATCTGGAGGAACACCGATGGCGAAGGCAGCCCCCTGGGCTAACACTGACGCTCATGCACGAAAGCGTGGGGAGCAAACAGG
+
CBDCCCDD=@@@CD9?996;@CCC?C899;A@@D?BBBBB<BC@@@>A<::600,0/949:?9;:::5<;BABB=6BB==.;7(33171;6?>?8?;??<?=?A239;;;AA@@99.8<033@?6>A3=3>877676$8:470871:095/57897522+2356....67?>?@@622=9A>:>:<@@?CBA?8B:989;AABCCCC1BD=7BDB?ABA;86669/0/8=>>?>?D>BA@??==2<7;780;;95
@N9IO0:00685:06125
TACAGAGGGTGCGAGCGTTAATCGGAATTACTGGGCGTAAAGCGCACGTAGGTGGCGACGTAAGTCGGGTGTGAAAGCCCCGGGCTCAACCTGGGAATTGCATTCGAGACTGCATTGCTGGAGTACGGAAGAGGAGGGCGGAATTCCCGGTGTAGCGGTGAAATGCGTAGATATCGGGAGGAACATCAGTGGCGAAGGCGGCCCTCTGGTCCAGTACTGACACTCAAGTGCGAAAGCGTGGGGAGCAAACAGG
+
CDCECCCC>@@>B??999;<;?AB@C?A?AAAAC=@?988-99:9B;;;;B@BD?ACBBAAB7;;@BB9@A@;99/778;+;?8@ABB@C?BBC>CAC;<<BA?BA;::BBCCCA==>9838?=>?@?B?BCB?ABC>BB@B@C@CC>C?@@@@@;;7;BBB=AA@BABBA@@@BAB=;;5;><;;@@A@A6;:>9@9;:49>6=C>>;=>9??@BCC<;0>@@00+0>@=?@@:@BCCCGG;:9;CC=@@A=
@N9IO0:00689:06147
TTCGGGTGAGGCAAGCGTTGTTCGGAATCACTGGGCTTAAAGCGCGTGTAGGCGGCTCGGTAAGTACCTTGTGAAATCCCTTCTCTCAATGAAGGAACTGCTTGGTATACTGCCGGGCTGGAGGCAGGTAGGGGTCACTGGAACTCTAGGTGGAGCGGTGAAATGCGTAGATATCTAGAGGAACGCCCGTGGCGAAAGCGGGTGACTGGGCCTGTCCTGACGCTGAGACGCGAAAGCCGTGGGTAGCAAACGGG
+
C>;;:/;B;;5;B2;;AA=@C@CE@D?BBBC@@@;@A>AA=B;;;A@AA;;59929@AA;BB?AACC@C@BBBBB=BDH?E?DAAA00-/::3:;A9AA@AA=A=:;;CCCCC@BB<A@A?A@>A@@<@=>99+9<<<==8=:=>>?A@<@@:==BB>BCCD8666<<<<B;;<A@@?@A6:5;A@@9A@@=@ACC=BBBB=BAA@BBB<A>AA;;6;BB=99::9??@>=000+00)/9<:3;=??AE8CBB5
@N9IO0:00695:06142
TACAGAGGGTGCAAGCGTTGTTCGGAATTATTGGGCGTAAAGCGCGTGTAGGCGGCTTTGCAAGTCGGGTGTGAAAGCCCTCGGCTCAACCGAGGAAGTGCGCCCGAAACTGCAGAGCTCGAGTGCCGGAGAGGGTGGCGGAATTCCCCAAGTAGAGGTGAAATTCGTAGATATGGGGAGGAACACCGGTGGCGAAGGCGGCCACCTGGACGGTGACTGACGCTGAGACGCGAAAGCGTGGGGAGCAAACAGG
+
DCDAAABB=BB@C<??=>499<@C?B?C8;;<@@8=@:99/::8:B@@@CC@BB@AAA<BA@=@A>>?:?BBBCC=BBF>C;:9:BCC5;5;;;5;?DBCBBDB8;:@8@@@?ABBB@A@AAA:<;<D?BBAAD=A@>AA>B@BAFDF;C:@CCCAA<ABBB=C:@;;B;:5<<A==2=B;>9;;=9@<?C=AAA7:7480:=@@<@@>AAB?ACBA??:BABBAABBCCAAAA<@@@@BBB:BCCCD?CBA;
@N9IO0:00697:06122
TACGGAGGGTGCAAGCGTTGCTCGGAATCACTGGGCGTAAAGAGCGTGTAGGCGGTTTCGTTATGTCTGGCGTGAAAGCCCCGGGCTCACCCCGGGAAGTGCGTTGGAAACTGCGAAACTAGAGTCCCGGAGAGGAAGGTGGAATTCCAGGTGTAGCGGTGAAATGCGTAGATATCTGGAAGAACACCGGTGGCGAAGGCGGCCTTCTGGACGGTGACTGACGCTGAGACGCGAAAGCGTGGGGAGCAAACAGG
+
CCBB?;:;6;A>A?C;;;<A@>AA=A5;9A000@<0/0;;5:7;?>:::==;0/*/:1;0/*//3?>??<???A?B7:;DF;CE>@@@??>?3>>6>;@@@A@D@DAGM?<;;AA@@:A@@CCBBBJ>C>AAAB>@9>=@=6>:@6;6;B=@@@AA@@=;;;B;:9999@@A:9:BBA?B=?A?@??<@<@@=@CC?C@BB:;:;@CCC?AAC@BAAABAAABCBA:::@@B:::6:>??AAA8BBBBD>A@@>
@N9IO0:00697:06137
TACGAAGGGGGCTAGCGTTGTTCGGAATACTGGGCGTAAAGCGTACGTAGGCGGATTGTAAGTTAGGGGTGAAAGTCCCAAGCCTCAACCTGGGAAGCTGCCTTCTAGACTGCAAGTCTTGAGATCAGGAGAGGCGAGTGGAATTCCGAGTGTAGAGGTGAAATTCGTAGATATTCGGAGGAACACCAGTGGCGAAGGCGACTCGCTGGACTGATACTGACGCTGAGGTACGAAAGCGTGGGGAGCAAACAGG
+
CBBBC@AEED0AA000>>;BB@BB=A6:;@@@@6:4;?<1<?A:::;;;;40<900+-880-0)00//&//;;1;///)/(/9065505(---(-(--68:8>9===>>=665B>@;;;<@@AABBBD@BBCB@BAAA;;6;<B=A6;;BAAABB;;8;DBB<B=;:;AAABBB?BC@@@<@=AAB>AA@@=ACB?B?AABBBDCCCH@BBBCDCCDAAA;;;;BBB?CBBBAA;A;:;@@?2@AAA?;@??;
@N9IO0:00699:06144
AACGTAGGACACAAGCGTTATCCGGAGTTACTGGGCGTAAAGGGCGTGCAGGCGGTTTCTTAAGTCAGGCGTGAAACCATTCGGCTAAACCGGGTGTAGTCGTCTGAGACTGGGAGACTTGAGTGTGGTAGAGGCGTGTAGAATTCCGGGTGTAGTGGTGAAATGCGTAGATATCCGGAGGAATACCAGTGGCGAAGGCGGCACGCTGGGCCATAACTGACGCTAAGACGCGAAAGCATGGGTAGCGAACGGG
+
C:CCCCCABBBCB;?>?==@A?=A>:99=@@@AA<ABBBC>BC>AABBAAC@BB?BD@DC?B?BCCBC?A@ABBC>B=?@@AA?BBCC>D?DD>9::BBBAC:;::9BBCCCC>ABABB?BBBA@@A=B@@@A=@ACCAAAC@C>C;@@<@B@EDCC@CBBB>BBABB@@@B?AA4;5;A=B?CBB@C?A@?@?@@C@DC?C@AABCCC>B559=8<<598BBBC?BBA?????:@ABBBB=AAAFDE?BBA;
@N9IO0:00701:06140
TACGAAGGGGGCTAGCGTTGTTCGGAATTACTGGGCGTAAAGGGCGCGTAGGCGGTACTTCAAGTCAGGCGTGAAAGCCCCGGGCTCAACCTGGGAACCGCGCTTGAGACTGGAGAACTAGAGTTCGGGAGAGGATGGTGGAATTCCCAGTGTAGAGGTGAAATTCGTAGATATTGGGAAGAACACCGATGGCGAAGGCAGCCATCTGGACCGACACTGACGCTGAGGCGCGAAAGCGTGGGGAGCAAACAG
+
BBCA@;AA@A,@AAB;;;8;;>BA4;1:;@A;;;/;BAAD6;;8;DCCC;;7;B=BABC?BA>ADA9=49877;</45<<.<<5566>:>7;;<3<3:7;;:;C=@@AB;99:?CDADB@;@AA9CG?6A;AA>ACC?CC?B?B?BB=A@A@@AA?@8955>4:5:<::;;;AA9A<4<8;;7;<?4=?>A494;4818:3304:<;;634-3386////////;:;.33978718;;??AA6999==5977
@N9IO0:00703:06133
TACGTAGGGTGCGGGCGTTAATCGGAATTACTGGGCGTAAAGCGTGCGCAGGCGCCTCTTAAGTCAGATGTGAAATCCCCGGGCTTAACCTGGGAACTGCGTTTGAAACTGGGAGGCTAGAGTGTGGAAGAGGGGGGTGGAATTCCAGGTGTAGCAGTGAAATGCGTAGAGATCTGGAGGAACACCGATGGCGAAGGCAGCCCCCTGGGCTGACACTGACGCTCCATGCACGAAAGCGTGGGGAGCAAACAGG
+
CC@@>999,;;;@B9;;<<@?BBB=B6:4:DCCC>;;:AA<A@@@AAAA@C@ACA??@@@C@BBBCBAA@A@:;2:A::1B=5==/3.369<=:?389@979=134>6====6==6::>:7=;77:2617<<;;;;&..4;<A==<8718:>>?@@?????985588@@@AA?9550592827797755726783>068??DFA.88818>>@?>>?>6/.../)/799<:775,5555888(8789<4>:97
@N9IO0:00704:06113
GACGTAGGGGGCAAGCGTTATCCGGATTCACTGGGCGTAAAGGGCGCGTAGGCGGTTATGTAAGTCCGGCGTGAAATCCCAGGGCCTAACTCTGGAACTGCGTCGGATACTGCATTGACTTGAGGATGGTAGAGGCTCGTGGAACTAGCGGTGTAGCGGTGAAATGCGCAGATATCGCTAGGAACGCCGGTGGCGAAGGCGACGGGCTGGGCCACTCCTGACGCTGAGGCGCGAAAGCCAGGGGAGCGAACCG
+
BCCA@@BBBB0AB9@;998=@A>A7>@7:<<<==4555;?8AD<@ABAAAA;9:4:4=445<8A;@?C89=<9:3(333(3?A9C?AB=A@><?6907?8=@A??<?9:9@=??@.33>?299A>A@?;@9:3:699=>;>7>=@?AA8714:9?ABC8BBBA7>=888=<=>A<:92265(.(//.05.220667(.(.556880:>9807)//.603..38:::::8=:555>/559===>1=@?:??A5:
@N9IO0:00704:06136
TACGGAGGGGGCTAGCGTTGTTCGGAATTACTGGGCGTAAAGCGCGCGTAGGCGGCTTTGCAAGTTAGAGGTGAAAGCCCGGAGCTTAACTCCGGAACTGCCTTTAAAACTGCATCGCTAGAATCGTGGAGAGGTGAGTGGAATTCCGAGTGTAGAGGTGAAATTCGTAGATATTCGGAAGAACACCAGTGGCGAAGGCGACTCACTGGACACGTATTGACGCTGAGGTGCGAAAGCGTGGGGAGCAAACAGG
+
IFCC?BBFDF5CCCCCCC@CD?BB?C@C?CBBBE>@@@BB<A:;;@@@?>>:00,0>;/<@A9A<?@@@B?CBAA998829<AAAC@B?BEC?B?A>@@BB<@@0;;;.;A?:;:BA@@CBB9CCCBA=BB@@=AB;;;D?A?C?B?B@@@@@BB;;29<@ADE@A@@A@?AA@.44.923;28>?5<?=@9??@3><A>>=>===>D;=???CCCC9BB==@BA>@;;:;CDD:;=@@@BB6;;CBB=BBB@
@N9IO0:00706:06134
TACCCGCAGCCCGAGTGGTGCTCGTTATTATTGGGCCTAAAGCGTCCGTAACCGGCTTCGTAAATGCCTGGGGAAATCGTCGCGCTCAACACGACGAAGGCCCGGGTAGACTGCGAGGCTCGAGACCGGGAGAGGCCAGAGGTACTCCAGGGGTAGAGGTGAAATTCTGTAATCCTTGGGGGACCACCGGTGGCGAAGGCGTCTGGCTAGAACGGATCTGACGGCGAGGGACGAAGCCCTGGGGCGCAAACGGG
+
BCEC6:;;;;;09999?5556;;;;6:;///6;;5;6BB>555===65:@9?:@4::9<>;;<.33337777+78/7333333?A::@<=?=BA@A>6966>8>?8;;::5449@4:6;;:;@@??<@>6>@993;;A@;;5;@::95>>9>.;;>?D:>CCC>CBHBA@@:;;)0)0/0/$//)/7494/6.5<@.916@@@BB=99995.5;79555<99;055=>>6>=<<:>>@,9999*9=9;<5<;;4
@N9IO0:00708:06152
TACGTAGGGTGCGAGCGTTAATCGGAATTACTGGGCGTAAAGCGTGCGCAGGCGGCGCCGCAAGTCGAGTGTGAAATCCCCGAGCTTAACTTGGGAATTGCGCTCGAAACTACGGTGCTGGAGTGTGGCAGAGGGAGGTGGAATTCCACGTGTAGCGGTGAAATGCGTAGAGATGATGGAGGAACACCGATGGCGAAGGCAGCCTCCTGGGCCAACACTGACGCTCATGCACGAAAGCGTGGGGAGCAAACAG
+
CCABA@@@::;;BBD;:;?B?ABB?C>A@@CCCE=:;;EE=BBB@@@=8..).-)-8>:;=@697;;7333;?AA99:::*80///)/)/:6:;3;+8577:89:A@C;=:::939D?7:059?=<B?CCBBAC:99098137A7@7;A9333:?::7<@AA;:73::;8333333386::8>7<<<9=<<>5:88./)////)/73889383958883/////////44:888:19<;3333&33388/899
@N9IO0:00712:06136
TACGTAGGGGGCTAGCGTTGTCCGGATTTATTGGGCGTAAAGAGCGCGTAGGCGCCGAGTAAGTCCGACGTGAAATCTGGAGGCTCAACCTCCAGCGGTCGTTGGAAACTACTCGGCTAGAGTCCGGAAGAGGAGAGTGGAATTCCTGGTGTAGCGGTGAAATGCGCAGATATCAGGAAGAACACCGATGGCGAAAGCAGCTCTCTGGGACGGTACTGACGCTGAGGCGCGAAAGCGTGGGGAGCGAACAGG
+
CC@@@DDDDD1BCCCBBB?AAD?C=@@>6=?49:09=<@?8?9::;;;;@@:000+/7;7><?BD?CCCCCCCC>BCBB@B@<AAB@?@@@@=@ABB;BDBB<A?AC>CCCBB@@=@ABBBBCC@C@B@BCB?ABBCCC?D?B?B@BB?AA@??AC?BBBB>AA???CAAAA??@C?B?AA=@@@5;::;7;ACC<@@BA@AACCCDD>DDC?BCBA???@<???@<@B@:::.;;;@BBB9@@CCB?@@@>
@N9IO0:00712:06157
TACGTAGGGTGCGAGCGTTAATCGGAATTACTGGGCGTAAAGCGTGCGCAGGCGGCCTCTTAAGACAGGTGTGAAATCCCCGGGCTTAAACCTGGGGAATGGCCGCTTGTGACTGGGGGGCTTGGAGTGCGGGAAGAGGGGAGATGGAATTCCTGGTGTAGCAGTGAAATGACGTAGAGATCAGGGAGGGAAACACCCGATGGCGAAAGGGCAAGTCTCCCTGGGCCAGCACTGACGCTCATGCACGAAAGCGTGGG
+
ABB@A@BD:;:;@;;9A@=A<@@A?B=A=AA;;;6;@@A@:@@CCB?=8..*..)-3--/16398;77,33><<<37333&3;177,44)4.4444&/388)-(---(--:@?@@CCCC(;0-01:00////(4384/0/&/////)/39164995973334833///(////689988333444(444(44(4444)444727///)//)//)////55)599099=;;;:97////////9;95555)5595555
@N9IO0:00680:06204
TACCAGCACCTCGAGTGGTCAGGAGGTTTATTGGGCCTAAAGCATCCGTAGCCGGCTGCTCAAGTTTCCGGTTAAATCCACACGCTTAACGTATGGGCTGCCGGAAATACTGTTCAGCTAGGGAGTGGGAGAGGTAGACGGTACTCGATAGGAAGGGGTAAAATCCTTTGATCTATTGATGACCACCTGTGGCGAAGGCGGTCTACCAGAACACGTTCGACGGTGAGGGATGAAAGCTGGGGGAGCAAACCGG
+
CBA>;;;AA@CCBCBCB@BBBB;??=@C=@A?BC=C@BCC>BBBC@9?===<1829;;:@BC:;;D>C?C?B>AB=BB?BBBBBBC?B?BBACCCC=A@@@<@=@F=BCBBBC@CBBBBBBC>BACDF>CBA@<@??>??<?BB@AAABBB@B@BDD;ABBB9AB?BC<@BCCCCC@DCB;;;@BE@DD@@?CCC@C?BB>B@A@C?B@@=A@BBB@DCCCC@CCCDD>@@ADG=BAACLEG1@@BBE>D?D?
@N9IO0:00683:06183
TACGGAGGGTGCGAAGCGTTAATCGGAATTACTGGGCGTAAAGCGCGCGTAGGTGGTTCAGCAAGTTGGAGGTGAAATCCCCGGGCTCAACCTGGGAACTGCCTCCAAAACTACTGAGCTAGAGTACGGTAGAGGGTAGTGGAATTTCCTGTGTAGCGGTGAAATGCGTAGATATAGGAAGGAACACCAGTGGCGAAGGCGACTACCTGGACTGATACTGACACTGGAGGTGCGAAAGCGTGGGGAGCAAACAGG
+
555945//)/////5;822(-(,,,(,(-3;;444)49444(4:::;CCBBD>987:?A?AAA:@?:?:@A>ABAB7:9CC9AA7<;//(/46661616334577>BBB8>8?A;;688@@?@AAAAA@@@@BBB<BBCCB9:5:@5939;;;;;;;;5;;98.7<;;>???????A?C?B@B?CDD?A@CE@BBA<?;?@@AAAA?AA=AAABB;;;@?<<0000*0@:<<>555)59449>>2@BCBB6:;@;
@N9IO0:00687:06169
TACAGAGGGTGCAAGCGTTAATCGGATTTACTGGGCGTAAAGCGTGTGTAGGTGGCTTCCTAAGTCGGTTGTGAAATCCCTGGGCTCAACCTGGGAATTGCAGCCGATACTGGGAAGCTAGAGTTCGGTAGAGGGTGACGGAATTCCCGGTGTAGCGGTGAAATGCGTAGATATCGGGAGGAACATCGATGGCGAAGGCAATCACCTGGGCCTGAACTGACACTGTGACACGAAAGCGTGGGTAGCAAACAGG
+
CCCAAAB@8@@9719=:93:19=@:?@@5@@=@G9;;;;;0;;9;BB@@=@:00,0>4:49A>A@BB=A?@@@BC7BCC=BBB=BBEE@D?BBC>D@E9@A944045<BBABB=A?BBBBBDAA?AD;==?::9/;@>CC@D?D@DG?E?AACAAAA=A;;;7;C@@@BA@@@AAAB<??=?>AA@A@:;;?B@A<@<@@;?ABB>AAC>B@BCD@BBBBAA@@@@;;;CC@@@;@?A;;;9;BBEGE?CHIA
@N9IO0:00689:06170
TACGGAGGGGGCAAGCGTTGTTCGGAGTCACTGGGCGTAAAGGGCGCGTAGGCGGTGCATCAAGTCAGGCGTGAAAGCCCCGGGCTTAACCTGGGAATTGCGCTTGATACTGATGCGCTCGAGAGCGGGAGAGGATGGCGGAATTCCCAGTGTAGAGGTGAAATTCGTAGATATTGGGAAGAACACCGGTGGCGAAGGCGGCCATCTGGACCGTTTCTGACGCTGAGGCGCGAAAGCGTGGGGAGCAAACAG
+
BCCB=@@@@A0AB;@BB@=<=9=?9<CCBCBCCC=AA?BD<BB>BBBBA@@=::6;>ABCBB?>??@@=@A@@AA/44;;.7818;7=8=7==?6B@B8BB;BC@CBAAA@???9?>?;;;::=7333,3<;A6@BB?BB?E?D@BB>BBBBBAAAA;?@@=8@5:8::?AAB@6>;,:69<389:8<8?@8A=<8B8;;7:59::::4::7;==4=556<<>>6669;>=89:59>@?ABB6==<>=0788
@N9IO0:00696:06172
TACAGAGGGTGCGAGCGTTGTCCGGAATTACTGGGCGTAAAGGGCGCGTAGGCGGCTTGGTAAGTCGGGGGTGAAAGTCAGCGGCTCAACCGCTGGACTGCCTTCGAGACTGCCTGGCTTGAGCATGGTAGAGGCTGGCGGAATTCCCGGTGTAGCGGTGGAATGCGTAGAGATCGGGAAGAACATCGGTGGCGAAGGCGGCCAGCTGGGCCATTGCTGACGCTGAGGCGCGACAGCGTGGGGAGCAAACAGG
+
CCB;;;CC=CGBAA?9:939<>8<:>7<7<BBCD>@@@CC@DF=????@@@=@A=@A?C=AC7:;BBDCD2AABB:????>::6;AAB@C@AAB@=@?:::?B?A??ABAABB@CC?BB@@@@;;;B?CDAAA@AAA=@A5;4;;AA6A9=>>@@BB@BE?B>ABBBBBBBBBCBBC=A=AA>9999949:4:@@<B;:;4;9??DAAB=B=@A?CBB;<;<;;;;;4:;;9=994494:::+55494)4998
@N9IO0:00703:06175
TACAGAGGTGGCAAGCGTTGTTCGGAATTACTGGGCGTAAAGGGCGCGTAGGCGCCATCTAAGTCAGACGTGAAATCCCCCGGCTTAACCTGGGAACTGCGTCTGATACTGGACGGCTTGAGTATGGGAGAGGGATGTAGAATTCCAGGTGTAGCGGTGAAATGCGTAGATATCTGGAGGAATACCGGTGGCGAAGGCGGCATCCTGGACCATTACTGACGCTGAGGCGCGAAAGCTAGGGGAGCAAACGGG
+
CCC;:9B?AA>8839?=?=AA?CC@C@C@DCCCL>;;;DE@DD>AAABBBA@;;5:9@=@?;@@@@?@AAAAAA<ABBBB1@=@CAJ@F@CCC?CACCCAA?AA@9;;@AB?B;;7;C6;;ABA@>?9@@@?A=A8::??C<A=A@BA?AB@@C:9;;DCD>CABBACBB@C@A?;8<<7A<@;??B;BB9A<<5>:>949<==7;:544.44388;<=;;:@<5949=?>@@9@B?@@CC;CBBCC>DCC<
@N9IO0:00711:06193
TACAGGGGGGGCAAGCGTTGTTCGGAATTACTGGGCGTAAAGGGCCAGTAGGCGGCCGACTAAGTCCGACGTGAAATCCCAAGGCTTAACCTTGGAACTGCGTCGGATACTGGTGGGCTTGAATTCGGGAGAGGGATGCAGAATTCCAGGTGTAGCGGTGAAATGCGTAGATATCTGGAGGAATACCGGTGGCGAAGGCGGCATCCTGGACCGACATTGACGCTGAACGGCGAAAAGCTAGGGGAGCAAACGGG
+
B@B:999999#;C=A;;;>A@@BA>@?B?ABBCA<C@@@D>BB>B@BBBBC?BB?B=??A9:4:@@;@@A9::;;0;BG;B@C>BA?B>A=B?B>BACBCBBBBB?A@A@??;???9?B?BB?C?BCF>:::@@6=::9??A@C=B???8?A9:9?A>@@A@;@@::;@@CBBBBBB=???A?@@??B?BC>@AA5;5;<5;A@@?AA>AA=A@@@D@BBBAAB@@=AC=A;;;;*;9>=9?93559>>4@B>7
@N9IO0:00665:06259
TTCGGGTGAGGCAAGCGTTGTTCGGAATCACTGGGCTTAAAGCGCGTGTAGGCGGCTCGGTAAGTACCTTGTGAAATCCCTTCTCTCAATGAAGGAACTGCTTGGTATACTGCCGGGCTGGAGGCAGGTAGGGGTCACTGGAACTCTAGGTGGAGCGGTGAAATGCGTAGATATCTAGAGGAACGCCCGTGGCGAAAGCGGGTGACTGGGCCTGTCCTGACGCTGAGACGCGAAAGCGTGGGTAGCAAACGGG
+
B>CCD>CBBB>BB=BB@@?@EAGK@C?AABBBBD>BB@CD:;;B@@@A?;;6:>;>???=AB>A@@A@D=@@BBA:ABC=D?CBBBDCA@@@>A=@?C???B?B?BBDCBCCC?CC>DDD8:;>@==:>==99+9<=<==9>:>@@@@>:>>9==;;7:@C@8>>>>BC@@::9@??::;4;5;AAA<BCB@BBCB>BEEE>BA@@BBC=C@CA;;7<BD>==;;;;;@@@:;;0;;:>=@8@BBBCC=BBC7
@N9IO0:00667:06241
TACGGGGGGGACGAGCGTTGTTCGGATTTACTGGGCGTAAAGGGCGCGTAGGCGGGTCTTCAAGTCGGATGTGAAAACTATCAGCTTAACTGGTAGCCTGCATTTGATACTGTTGATCTTGAGTACGGGAGAGGAGAGTGGAATTCCAGGTGTAGCGGTGAAATGCGTAGATATCTGGAAGAACACCAGTAGCGAAGGCGGCTCTCTGGACCGATACTGACGCTCAAGCGCGAAGGCTTGGGGAGCAAACAGG
+
CCCCDDDDD#BBCBB?AA@BB?CA5:99/9??AA=??@DD>DD=CCBBBCC<===7889>>;8>=<<9????BBCC:CCCAA?@?D=A=A@@;@:;;=@AABBB=BA???AAA?BBBBA?B???@>@@9@@AA>AB@@@C?B?B?B?BB@BCBBB:99:CCC?CCCC9::BBBBAAB>B>BBABBB@CBBDCCCD=A;::4;BB;;;C@BB@BC@@A@@@B@:;;A@CA@@@@@B<@@<A@@3@BBBB=BAA7
@N9IO0:00668:06224
GACGTAGGGTCCAAGCGTTGTCCGGATTTACTGGGCGTAAAGAGCGCGTAGGCGGTCTGTTAAGTGTGAAGTGAAATCTCCAGGGCTCAACCCGGAAACTGCTTCGCATACTGGCAGACTTGAGGAATGCAGAGGTTTGTGGAATTCCTGGTGTAACGGTGAAATGTGTTGATATCAGGAGGAACACCCATGGCGAAGGCAGCAAACTGGGCATTATCTGACGCTGAGGCGCGAAAGCGTGGGTAGCAAACGAGG
+
FCCBBABC=BB;?;@A@@@CBB@B@BAD>BBBBB<AB@?@<A@@@B@@A??;?B?@A@CC@C?CCCBBA@CDFDD>99;;8;@D;AA@@;??9?>AB6;;;;A?CBC@??AAA?BCCBCC?BBB?B>@@?@@>=9>A+::?:?>A?D?BB?CAAA=??8><>C;>=>AA@BBBDBB@@=9929=@AAB>BBB?A?@1818BAA>=*6889)9;:6;?;:?>;?;C?==8=<::;=-88?>??:?=====0///;3
@N9IO0:00673:06259
GACGGAAGGTGCAAGCGTTGCTCGGAATCACTGGGCGTAAAGGGTGCGTAGGCGGCTGTGTAAGTCTGGCGTGAAAGCCCAGGGCTCAGCCCTGGAAGTGCGCTAGAAACTGCGCGGCTGGAGTGCCGGAGGGGAGAGTGGAATTCCTGGTGTAGCGGTGAAATGCGTAGATATCAGGAGGAATACCGGTGGCGAAAGCGACTCTCTGGACGGCAACTGGACGCTGAGGCACGAAAGCGTGGGGAGCAAACAGG
+
GDBB<A=@?BCCC>B@@@?BBBAA?B8;;CCCBB>BBACC;AA9??=>?A@?@?=?AA@A??;?????;?CA@AB:?>B=AAA9@@987>C=CC=?<??@>>@>>@@@:>?@@;;;@CDD??@BCCAF?AALF9@AAABBAFAC@CACB?BA<<;@A=ACDC>;::ACAAA@@>><;177:?6;=:*0)00)////(/3333::344:7:661//)--/)///-----(/////:(//55=<>+6665=4<<>;
@N9IO0:00682:06228
TACAGAGGGTGCAAGCGTTAATCGGATTTACTGGGCGTAAAGCGTGTGTAGGTGGCTTCCTAAGTCGGTTGTGAAATCCCTGGGCTCAACCTGGGAATTGCAGTCGATACTGGGAAGCTAGAGTTCGGTAGAGGGTGACGGAATTCCCGGTGTAGCGGTGAAATGCGTAGATATCGGGAGGAACATCGATGGCGAAGGCAATCACCTGGGCCTGAACTGACACTGTGACACGAAAGCGTGGGTAGCAAACAGG
+
CGGCCBCD>CCCB?B:;;?B@BCC@BBC>BBBDC=???@@9@;:;A@@@AA<:96;B;?;6625=<B9D?AB?=@8@CD>CBC:;;AC?C@CDC>D@C:::AAA@AA@?@::;6;>AA???BBB@CB?@@@9::0;@@CC@C?B?CD>F?BB;;;@B?CAAA<ACBBBBBABBBBBD=AB=?<?A@@ABAB?ABA<@<@A=@???;99959?BBB@BCBAAABABCBBADD;;;0;AA;;;7;BBCCC>CCC@
@N9IO0:00682:06240
TACGTAGGGTGCAGGCGTTAATCGGAATTACTGGGCGTAAAGCGTGCGCAGGCGGCTCCTTAAGTCAGATGTGAAAGCCCCGGGCTTAACCTGGGAACTGCGTTTGAAACTGGGGAGCTGGAGTGTAGAAGAGGGGGGTGGAATTCCAGGTGTAGCAGTGAAATGCGTAGAGATCTGGAGGAACACCGATGGCGAAGGCAGCCCCCTGGGCTAACACTGACGCTCCATGCACGAAAGCGTGGGGAGCAAACAGG
+
CCCCCCCC>CCBBB?B@?=@=AAA>B>A>BBB@A<A:;;C;A@A;;;CA>>:>>:@ABAE?B=AABA<AA?>;87.7<88&73(33,338439927;>?@=99:27?<5494==/?<>>@4>>:5867;6=:98998&;78B?B@C?@@=@A@AAB@@>AAC=@@ACBBBB@@@@?A7;;6?:???>BB??<<@B?B?BAAAAA@,773(3383;7<33333339,272826265(589::::/;762=/88@:
@N9IO0:00695:06229
TACGTAGGGTGCGAGCGTTAATCGGAATTACTGGGCGTAAAGCGTGCGCAGGCTGTTTTGTAAGTCAGATGTGAAATCCCTGAGCTCAACTTAGGAACTGCGTTTGAAACTACAAGACTAGAATATGTCAGAGGGGGGTAGAATTCCACGTGTAGCAGTGAAATGCGTAGAGATGTGGAGGAATACCAATGGCGAAGGCAGCCCCCTGGGATAATATTGACGCCTCATGCACGAAAGCGTGGGGAGCAAACAGG
+
CCBBBBBB<::;BBB@BA<@=@@B?B6;8;BABE?BBACC>CBBBA@AA??;?@??@@5@?A>AAAAA@???BBC;BAA:A@C???@?<;<9AB?B?C>?0/0>,//;5::?@C@C?>?88<6@@0//<<=999999%:77?:@8@6=;<8:;<==8888?C:999=<ABB@A9;;>5;;:@=B@@;<89:5:;<4:4;;::<:<*666/69:;8:;5;7;791799///79<<=6<889>>>29998A8@?@:
@N9IO0:00701:06222
TACGTAGGGGGCAAGCGTTGTCCGGAATTATTGGGCGTAAAGCGCGTGTAGGCGGCTTGGTAAGTCTGGTGTGAAACCTTGGGGCTCAACCCCAAGCCTGCACTGGAAACTGCCTCGCTTGAGTCCGGGAGGGGAGAGCGGAATTCCTAGTGTAGCGGTGAAATGCGCAGATATTAGGAAGAACACCGGTGGCGAAGGCGGCTCTCTGGAACGGTACTGACGCTGAGACGCGAAAGCGTGGGGAGC
+
FCBCBB@AAA0A@,00//3:::484:5><?@?BA;@;;5>/55<<@@AABA?AA?CC=?>:B8A=B=@9?A@999(73</333&397718;;/<7::883738996;;0888>7??:?C?A@ACC5;;04999+:@@@@B;A7@>C@BAA;@5;99;19<;;46595<<:<:?@>AA>A>AA>AA@:B>;;089?4:8<B?BBBAA;;9C:CC<?@BB;;;;:9=944999444(4888<::+;;;
@N9IO0:00704:06246
TACGAAGGGGGCTAGCGTTGTTCGGAATACTGGGCGTAAAGCGAAACGTAGGCGTGTTCCATGTCAGAGGTGAAAGCCTGGGGCTCAACTCCAGAATTGCCTTTGAAACGGGGACGCTTGAGTCCGAGAGAGGATGGCGGAATTCCTAGTGTAGAGGTGAAATTCGTAGATATTAGGAAGAACACCAGTGGCGAAGGCGGCCATCTGGCTCGGTACTGACGCTCAGGTTCGAAAGCGTGGGGAGCAAACAGG
+
BAAAA:>AAB2BCCDA@@?@@@BB<B49;A;;;0;9;A@;@B;;9)9@@@??;;9BG;@>>A?AC???A=AABA=BC>CBFG;BBCC@CCC?CCC?C?BB@DD>BBF?IDFI<CAAAB=B@AAC@CDCEDICACBA?AB@F@C?C?@A@BAAB@@A@<<<E@E@AA@;;;AAB>A@=@=??;@@A?AABB?BBB?C?BB?B5::@;;6:BAA?CBCEA@@CCCCBB@B?B;;;6;BBBCCC7;;ABC=BBC@
@N9IO0:00704:06254
GACAGAGGGGGCAAGCGTTGCTCGGAATCACTGGGCGTAAAGGGCGCGTAGGCGGGATGGCAAGTCGGTCGTGAAATCCCTGGGCTCAACTCAGGGGGGTCGGCCGATACTGCCGTTCTTGAGGGATGCAGAGGAGACTGGAATTCCCGGTGTAGCGGTGAAATGTGTAGAGATCGGGAGGAACACCGGTGGCGAAGGCGGGTCTCTGGGCATTCCCTGACGCTGAGGCGCGAAAGCGTGGGGAGCAAACGGG
+
BCB;;;AAAA2AD>B@@@@BBAABAD:;;BAAAB;?A>>?9?>9@@>?>BB?@@A<A@A>@@=@AAB?BBBAAAA<ABB>ABB=AAA@<@@99999:9$8<?9<>@;>=<;;;5;;8=A5;;?@9>AA@@@@@;??BAAA>A>A>AA<A?ABBBABA=?:::5:A@@@C@A9::ACE>EF>A?AAA?B?AA?AEEADGDCC>BBBB@@@;ACC@CC>AAA@B@@@@@=@CAAAB<@@@@CDD:A@AAF>CCE>
@N9IO0:00712:06232
TACGAAGGGGGCTAGGCGTTGTTCGGAATTACTGGGCGTAAAGCGCACGTAGGCGGGTTTGTAAGTAGGGGGTGAAATCCCAGAGGCTCAAACTCTGGAACTGCCTTCTAGACTGCAAGCCTGGAGGTCAGGAGAGGCGAGTGGAATACCGAGTGTAGAGGTGAAATTCGTAGATATTCGGTGGAACACCAGTGGCGAAGGCGACTCGCTGGACTGATACTGACGCTGAGGTGCGAAAGCGTGGGGAGCAAA
+
BBA?A?ACCC,B;;92;>@<BB@CD@C?C>B@>>@9;99@C8@?A:;:;;;;5;>@5@A9@<@+0//<:::'>499,3<@6=?@@<?=000(/0//93605--/(/068==AB:7/-3--)--055066=;7@:99*/..335(2+255.56789;;8559755;0;,2225577><2888;71:75557;=:;9??;5;87873:8334;489897:BCCBA:98;;:;4;;;?BA;@;;;BCD6;;BAB5
@N9IO0:00665:06261
TACGGAGGGAGCTAGCGTTGTTCGGAAATACTGGGCGTAAAGCGCACGTAGGCGGCGCAGCAAGTCAGGGGTGAAATCCCGGGGCTCAACCCCGGAACTGCCCTTGAAACTGCAGTGCTAGAATTCTGGAGAGGCGAGTGGAATTCCGAGTGTAGAGGTGAAATTCGTAGATATTCGGAAGAACACCAGTGGCGAAGGCGACTCGCTGGACAGACATTGACGCTGAGGTGCGAAAGCGTGGGGAGCAAACAGG
+
CDCC?A>>8@@@AAAAAA>BB?BB@CC=@@A;;;0;:;;;,7?@???BAAA?BA?ACAAAAA>AA@:999-:=<=6=>=6=@>2>@??6?BB6A?A399??=8=9999*8>@>=<:99=@;;6;>BAA=AB;;7;A@>@C=B7;7;?BABBBBBBBB?AACG=C?BBBBBCBBDABBAD@BC@BBC?AA;;6;@@=@?BBB@@@BAAD?AABABAAB?AAA@@@ABB?AAB@@@:@ABABBB9AAAAD=CAA?
@N9IO0:00669:06290
TACAGAGGGTGCGAGCGTTGTCCGGAATCACTGGGCGTAAAGGGCGTGTAGGCGGCTGGGTAAGCCGCGTGTGAAATCCCGGGGCTCAACCCCGGAACGGCACGCGGGACTGTCCGGCTAGAGAATGGTAGAGGCGAGTGGAATTCCTGGTGTAGCGGTGGAATGCGTAGAGATCAGGAAGAACACCGGTGGCGAAGGCGGCTCGCTGGGCCATTTCTGACGCTGAGGCGCGAAAGCGTGGGGAGCAAACAGG
+
CCDCCBCG>BB@A?=7984:?B@D@C?DCCB@AA:@@@@@:@@9@BABBBC@BB?BBBC8?>598599CCCAAAD=BBC>CCC9ABAD?ABB9A?B>AA=@@B@@@B=BAB@@@?C6;;;;;@>;@@7ABAA@?BB:99<9=:@@C?BA<>BBBBBC=;@4>5;;;@ABBBBBBBBB:BACC?@@A?C?CB?C9:6;=;;6;CCBCBBC?DACBI=CBB@@CB;;99.99;BCC>CCCBCIM;AACEE>;;:?
@N9IO0:00684:06261
TACGGAGGGTGCAAGCGTTATCCGGATTCACTGGGTTTAAAAGGGTGCGTAGGCGGGCAGGTAAGTCAGTGGTGAAATCCCCGAGCTTAACTTGGGAACTGCCGTTGATACTATCTGTCTTGAATACTATGGAGGTAAGCGGAATATGTCATGTAGCGGTGAAATGCTTAGATATGACATAGAACACCAATTGCGAAGGCAGCTTGCTACACAGTTATTGACGCTGAGGCACGAAAGCGTGGGGATCAAACAGG
+
CCBB?;;;09@@;8<;;:7;;=;>8;;79;897808;(444&44(4:<AABB@CCC<B?@=?B9=<<@:::5;@B@796GG7@B@A9.5.5A4@@;;9@@@B99;45=><AB<@<555::7:;:>;;;<:94::5==38;;.4.48440/00//66695:888084437<:444/////////)4::5:37)//99)/)////95<<=666;AA@=A@:@B@AAAA:;4;AA::9/9@@@ACC:CBBCD=@@@=
@N9IO0:00691:06281
TACAGAGGGTGCGAGCGTTGTCCGGAATCACTGGGCGTAAAGGGCGTGTAGGTGGCTTGGTAAGCCGCGTGTGAAAGCCCGGGGCTCAACCCCGGAACGGCACGCGGGACTGTCAGCTCGAGCATGGTAGAGGCGAGTGGAATTCCTGGTGTAGCGGTGGAATGCGTAGAGATCAGGAAGAACACCGGTGGCGAAGGCGGCTCGCTGGGCCATTGCTGACACTGGAGGCGCGAAAGCCGTGGGGAGCAAACAGG
+
CCB;;;JE?DCCA@?>?>9??@?C?C@BBCBBBC@???BC>CB>CB?@@??<?A?BC@C?BA5::2:9:??=?>>599:4:AC8BBCC=AAB8A>B?BB@CBCCBCB=BBA@@@?@@@CA@@@BBC<@@B;;5;AABBC=B<?:@>BA;@995999<9925.555999;<;??B?>=A=AA@ABA=@<:;4::?2929@;<?@=??@<5B???;?>=99:9::;4:?<<<00--(--(/////&/::::3::=7
@N9IO0:00692:06266
TACGAAGGGTGCAAGCGTTACTCGGAATTACTGGGCGTAAAGCGTGCGTAGGTGGTTCGTTAAGTCTGTCGTGAAAGCCCCGGGCTCAACCTGGGAATGGCGATGGATACTGGCGAGCTAGAGTGCGGTAGAGGAGAGTGGAATTCCCGGTGTAGCAGTGAAATGCGTAGAGATCGGGAGGAACATCAGTTGCGAAGGCGGCTCTCGTGGACCAGCACCTGACACCTGAGGCACGAAAAGCGTGGGGAGCAAACAGG
+
CB@;:5;B;@@;;6:;::?CBBBA8A7:48??>@9000>:/8/00?@@>@@>??;@;BB<5;6;>BBAICBBCH@8@@@@2C@8BBBB?B?CBC>C:AA9;B<BC>AAACBB?BB@;<==B=C=A==5888CC7AAAB=>39/919A9A>BAAAAA=72266.228555569/..57036/63@===<=<8=8855:5:7268=;5557-22+2::/.(..-4..(.337(4488888+8997733&3:=@>=?;?9
@N9IO0:00693:06272
TACGTAGGGTGCGGGCGTAATCGGAATTACTGGGCGTAAAGCGTGCGCAGGCGGCTCCTTAAGTCAGATGTGAAATCCCCGGGCTTAACCTGGGAACTGCGTTTGAAACTGAGGGGCTTGAGTGTGGAAGAGGGGGGTGGAAGTTCCAGGTGTAGCAGGTGAAATGCGTAGAGATCTGGAGGAACACCGATGGCGAAGGCAGCCCCCTGGGCTAACACTGACGCTCCATGCACGAAAAGCGTGGGGAGCAAAACAGG
+
>>?;<;<=666/<<30//97;0-(/)0)/<<;<5969>>6=??AA@BB@@<>?5;9538>><@AAA;?:55:8913933&3;.8848486;;;3A:;;@000;0//;2:@788;;.87.333739@28557>>>>>'=;48)./0727;79A?;8;//).479.-....9===9228=:>>460588055::9<;;6=4<>=<===,<?;589:?AA@@0/////0)06;79=7888&73399@?2<;3333&3786
@N9IO0:00694:06308
TACGAGGGGAGCTAGCGTTATTCGGAATTACTGGGCGTAAAGCGCACGTAGGCGGCTTTGTAAGTAAGGGGTGAAAGCCCAGGAGCTCAACTCTGGAATTGCCTTTTAGACTGCATCGCTTTGAATCCAGGAGAGGTGAGTGGAACTTCCGAGTGTAGAGGTGAAATTCGTAGATATTCGGAAGAACACCAGTGGCGAAGGACGGCTCACTGGACTGGTATTGACGCTGAGGTGCGAAAGCGTGGGGAGCAAACAG
+
CCBCBDFE;@@@A@@@CB?BB>@@=@;?;@AAAA<@@?AB=A???@?@@AA=@@=?CC=BBB@????BA@6?99929=A9::5:>=9874<;8<A>A>A197399:*78<@@A@><8:@BC7<?=A=8=><>>>?;;;;9;727)..05.37:::@BBBC@?=8=5925552259:8388(/(.537794;<:95776/6*//823335666/55662666255578797<6//////'.562222&25222'255
@N9IO0:00699:06269
TACGTAGGTGGCAAGCGTTGTCCGGATTTACTGGGCGTAAAGAGCGCGCAGGCGTCGTTCAAGTCGCGTGTGAAAGCCCCCGGCTCAACTGGGGAGGGTCACGCGATACTGATCGACTCGAAGGCAGGAGAGGGAAGTGGAATTCCCGGTGTAGTGGTGAAATGCGTAGATATCGGGAGGAACACCAGTGGCGAAGGCGACTTCCTGGCCTGTTCTTGACGCTGAGGCGCGAAAGCTAGGGGAGCAAACGGG
+
CCCCB@A>@A=AC@CCBB@BBA5:5;??8AB@AA<;;;@A<A;;;CCCC@@<?:::AC;AC@BB;;;@@AACED=A@@?@0@=@@AA=???AA-9:939A??AC9<<BDDCBB@A@ABB>><??A@?=?B@BB<A=AA@?B=?:?=5@?CCBBBBB?B>??3==>::9979=<==?6@@=@7BBB?BA<A=@;;.95>?=<<.5.596@=BFGAEGBAAA@@AAAB=AAA;<<0:@@>BCC9BBCCJ>CCC>
@N9IO0:00699:06283
TACAGAGGGTGCGAGCGTTAATCGGAATTACTGGGCGTAAAGCGCACGTAGGTGGCGACGTAAGTCGGGTGTGAAAGCCCCGGGCTCAACCTGGGAACCGCATTCGAGACTGTGTTGCTGGAGTACGGAAGAGGAGGGCGGAATTCCCGGTGTAGCGGTGAAATGCGTAGATATCGGGAGGAACATCAGTGGCGAAGGCGGCCCTCTGGTCCAGTACTGACACTCAAGTGCGAAAGCGGTGGGGAGCAAACAGG
+
AA@9695<2;;>?=?;<=2949>C9>:>9>BBBC;@@999.9>=?A;;::><>B=ABAB@@@<AA;;;0;;9A>A399CC9CC=::9@=><:;;9;@B?BBBA?AC@@@AAA@@@>BABB@BCCCCB?B?B@B?@BD=;;9:>B4:;.:;?>;@B@@=AABB699?A<<<CBBBBBB6;;=@;@BAA;;;@<@BB?A?AB6;;69?==9>><???@B:>>>A??;=8?><7///(///(////&/788:4;::7
@N9IO0:00702:06307
TACAGAGGTCTCAAGCGTTGTTCGGATTCATTGGGCGTAAAGGGTGCGTAGGTGGCGCCGTAAGTCGGGTGTGAAATTTCGGAGCTTAACTCCGAAACTGCATTCGATACTGCGGTGCTTGAGGACTGGAGAGGAGACTGGAATTCATGGTGTAGCAGTGAAATGCGTAGAGATCATGAGGAAGACCAGTGGCGAAGGCGGGTCTCTGGACAGTTCCTGACACTGAGGCACGAAGGCCAGGGGAGCAAACGGG
+
CCBBBAA<@AA@A6;:@?;@@=AD<@@?@@@:?;5@@@DE=AA<@@9;:><:995:@@>?@B?BCBBD>BBBB@@2:=2@@<@>@@4;8;BD?BCC=CAA@BA?A@A???ADBA>???C8<?B9B;;:7=@AA:??AAB@8D@D@BBBB?BA?;;;544;@@;A?>:<<AAA?;98998:6;6;BB7==<;688;5;17;;378378?398AAA3949989??>B;;6:B@@?8>8?;>???-99:A@9AAA<
@N9IO0:00706:06271
TACGTAGGGGGCGAGCGTTGTTCGGATTTACTGGGCGTAAAGAGCGCGTAGGTGGTCCGATAAGTCGGAGGTGAAATCCCGTCGGCTCAACCGAGGATCCGCGTCCGATACTGACGGACTTGAGTGCAGGAGAGGAGAGCGGAATTCCCAGTGTAGCGGTGAAATGCGTAGATATTGGGAGGAACACCGGTGGCGAAGGCGGCTCTCTGGACTGCTACTGACACTGAGGCGCGAAAGCTAGGGGAGCAAACGG
+
BCBAA<;;;;*:B;9;CG@CC?@@4:;;.;;@@@5;:;CE@BBCBCBBBDD@@@?@D?@A::69?==88938<=>5>@@,//<<62255(-(--50556(33733,399:;;;<==?>???BA:::;;8433388789@@@;@3:19;3733/6////(/666.6:>=7599852+27'2:.;08;76A6>>9@9A;B<@@4852299=5:@@@>69::5257;;=:;5;;;<AA9>>>>>?>2>=>>>1::<
@N9IO0:00707:06304
TACAGAGGGTGCTAGCGTTAATCGGATTTACTGGGCGTAAAGCGTGTGTAGGCGGTCTGTTAAGTCGAGTGTGAAATCCCTGGGCTCAACCTGGGAATTGCATTCGATACTGGCAGGCTAGAGTACGGTAGAGGGCGGCGGAATTCCGGGTGTAGCGGTGAAATGCGTAGATATCCGGAGGAACACCGATGGCGAAGGCAACCGCCTGGGCCTGTACTGACGCTGAGACACGAAAGCGTGGGGAGCAAACAGG
+
ECCB@@CC=CC988=9999>???@8;::-;A99959AAAB<AAB@AA@A@E@A@>AA@?A?B>AA@@@AAAABCC>CCC;@@A<@@CB?B>A@A8?<?<??CD@BAABCBA@???@?A@@ACABBAA<ABBBBD>CC:;;?B?BACADF>CCBCBAA>ABBB=BAA@@@BAA@@A5;5:9398=>A????B=@@@?A;A@7;6:D=AAB=B<?????@??@A?>;;;;:9>999,49@@>@@1;<=>@6===8
@N9IO0:00679:06316
TACGAAGGGGGCTAGCGTTGTTCGGAATTACTGGGCGTAAAGGGCGCGCAGGCGGCTTTGTAAGTTGGGCGTGAAAGGCCTGGGCTTAACCCGGGAATGGCGCTTGAGACTGCAAGGCTCGAGTACGGGAGAGGATGGTGGAATTCCCAGTGTAGAGGTGAAATTCGTAGATATTGGGAAGAACACCGGTGGCGAAGGCGGCCATCTGGACCGTAACTGACGCTGAGGCGCGAAAGCGTGGGGAGCAAACA
+
CCCAA>ADDD5CCCD@@@@CB@BC?CBC@AABCD>@@@DC>CC=?A@@?A@<99::EF>CCD?BB?CB<BCBBBC<?<?=@@B>BC@CBCC=CC>C?CB?>??C@?>?@BA@@D@D??>?@@???ABC:@@:96:A@=BB?B=A>A@<@CB@@AB@?;?@??:@????AACAAA>AA9?9=@<;00,0,00+0<=:@;@@:@4:48885471333-48:88:88444.48:477*9>?:=<<.;>@@@8>;
@N9IO0:00686:06325
TACGGAGGGTGCAAGCGTTGTCCGGATTTATTGGGTTTAAAGGGTGCGTAGGCGGCCCTGTAAGTCAGTGGTGAAAGCCTCCAGCTCAACTGGAGAACTGCCATTGATACTGCAGGGCTTGAGTACAGACGAGGTTGGCGGAATTGATTGTGTAGCGGTGAAAATGCATAGATACAATCAAGAACTCCGATTGCGTAGGCAGCTAACTAGGCTGTAACTGACGCTGAGGCACGAAAAGCGTGGGGAGCGAACAGG
+
CAAAAA@A:A@>@>AAAA6;;@=@?BBB9@@489.:@6>?9@=;?@A?800:00+0/(/99:6<@@@DAA=?994)484=>8989=>>9?AC?;;;?BDBD?@A=???BBBBBCFD>BA=A@@????9:9:AB>B=@<@A?A?C?A@@76:?==;55.55955&595996<BCA<B=;;;68;7>?A>A@@4:999::2:><>BC<?AAA6;:>AB=AACBCCCCAA@5>??<<;;&;;?<999*9@AAB@BBB;
@N9IO0:00686:06341
AACCAGCACCTCGAGTGGTCAGGAGGTTTATTGGGCCTAAAGCATCCGTAGCCGGTTGCATAAGTTTTCGGTTAAATCTATGCGCTCAACGTATAGGCCGCCGAAAATACTGTGCAGCTAGGGAGTGGGAGAGGTACACGGTACTCAATAGGAAGGGGTAAAATCCTTTGATCTATTGATGACCACCTGTGGCGAAGGCGGTGTACCAGAACACGTTCGACGGTGAGGGATGAAAGCTGGGGGAGCAAACCGG
+
;.;<000/0:=000=AA<@BBA>@@?CE>CC?BC<A7==919A@AC?CA??;<@<@-00@==6@?AA6@@8@:A@;?;;B733;?@?<7545@;99;@:@@5;:==2>==9::9==;0/0;>30//33(3<893:A?AAB?BBBA;:5::<8:6:99+3333&3;4;;135:88::.4483344:<7;;:>4<<<8<8:9.3<9:99;<<89888A;?=??>5>@@@@:?:;9@9?@@C@C@/99:@@7?<>9
@N9IO0:00687:06347
GACAGAAGGTGCAAGCGTTACTCGGAATTACTGGGCGTAAAGCGTCTGCAGGCTTTCTCCCACGTCTGGCGTTAAATGTCGGGGCTCAACCCCGTCACTGTGCCGGATACGAGGAGAATAGAGTCATTCAGAGGCATCTGGAATGTCGTGTGTAGGGGTAAAATCCGTAGATACACGATGGAACGCCGAAAGCGAAGGCAGGATGCTGGGAATGTACTGACGCTCAGAGACGAAAGCGTGGGGAGCAAAGGGG
+
BBB@@@=@;@@::39<993:A?BB5:4:2;A?@=5>?=A@;@?@@CFCB?C<GCC<BCGK?;;;==<A8AA@:@@:@<BBC>>2>>BC=@@@0=?:44?;>9?=@=@BA@@?A>?@>>BBBBBBBBB=@>@8859@AA?>;>?899??@>><:8898,8@CC5A?,252255>>?=:6//*09<@C?AAL>A@BB=@<@AA;@@A@@@B7;8;BBBCBBACAECBBACBCCBBB=BCBBBDD;A@@BM?DDD;
@N9IO0:00692:06342
TACAGAGGGTGCGAGCGTTAATCGGATTTACTGGGCGTAAAGCGTGCGTAGGCGGTTCAGTATGTCGGTCGTGAAATCCCCGGGCTTAACCTGGGAACTGCGGCCGAAACTGCTGGGCTTGAGTGTGGTAGAGGGCGGTGGAATTCCGGGTGTAGCGGTGAAATGCGTAGAGATCCGGAGGAACATCAATGGCGAAGGCAGCCGCCTGGGCCACAACTGACGCTGAGGTACGAAAGCGTGGGGAGCAAACAGG
+
BCCCCCCC>BBAA???AA>A@BAA=@@A<ABBCC=C:::@6=<=?>???@D@BB@C>BBBB@A@@AA>@@AA@@@8@@@@.<<0;;2;4;=<<<3<+00</949?CG@>DDBBCBC>CB?B@@9:9:5:C@@@G=A@?A@?B8;6;;@@8;9:@AAB?CBBB=ABBCCDBCAACB?B>;<7;=AC@AC@FC@C;<8;?BBBCABB?BAA;@<>@@5:;CA@@@<;;B?AAA:::/:::@@ED9ACCDD<@@>9
@N9IO0:00709:06339
TACGTAGGATGCAAGCGTTGTCCGGAATTATTGGGCGTAAAGAGAACGTAGGTGGCTTGTTAAGTTTGGTCTTAAAGACCGGGGCTCAACCCCGGGAATGGACTGAAAACTGGCAGGCTGAGAGGATGTCAGAGGATGGTGGAATTCCCAGTGTAGCGGTGAAATGCGTAGATATTGGGAGGAACACCTGTGGCGAAAGCGGCCATCTGGGGCATTCCTGACACTGAGGTTCGAAAGCTCGGGGAGCAAACAGG
+
CC@@@@@<@BCBA?B;:;=A@@@B?B?C9;;@BD=C@9;;/9:?B@;=;DD?;;7;A=@@5;5;>=6==>??4:;0:332;88.889?=ABB9AC9?9><878888;;.>8?;>@@:=000///5?AA:A99::;@::59A?B=A=AA298>?@??@B?AAAB>BAA@@@?@BAB?BC>AB?B@@@@?BC;;;;CBE?L<;;;@CAB@@@@7@?@<@>@BCCDC@@;;5;;ACCC>AABBBBC9BBAAA6;99=
@N9IO0:00671:06381
AACGTAGGGGGCGAGCGTTGCCCGGATTCACTGGGCGTAAAGCGGGTGTAGGCGTTCCTTAAGTCAGATGTGAAATCCCACGGCTCAACCGTGGAATTGCATCTGATACTGGGGAACTTGAGGACGGTAGAGGTCGGTGGAATTCCCGGTGTACCGGTGAAATGGGCAGATATCGGGAGGAACACCAGTGGCGAAGGCGGCCGACTGGGCCGATCCTGACGCTGAGACCCGAAAGCTAGGGTAGCGAACCGG
+
C;CCCDDDDD5CBBBABA8;;C:A>@?<@ABCCC=99:EF<@?AA<@CA??;000:?9=:=:@AB:98???@BB>CCE@D@@>@?@@=@;==?8>;?;@@CCBBBBC@@?@@@2@:=><?;;7;@@?A???@=AAA=AA<?9?=AA;A?::;CB?B@BBBD;@@@9@A@@@BBAAA6;;=A=BBB<A@:;2:??2:2;;5;=AAABCB=C>BBBB9;<CCCDCCCAA@B=AAA;@AAACD>BBBBBA?C?B?
@N9IO0:00673:06379
TACGAAGGGGGCTAGCGTTGCTCGGAATCACTGGGCGTAAAGCGCACGTAGGCGGACTCTTAAGTCGGGGGTGAAATCCTGGAGCTCAACTCCAGAACTGCCTTCGATACTGGGAGTCTTCGAGTTCGGGAGAGGTGAGTGGAACTGCGAGTGTAGAGGTGAAATTCGTAGATATTCGCAAGAACACCAGTGGCGAAGGCGGCTCACTGGCCCGATACTGACGCTGAGGTGCGAAAGCGTGGGGAGCAAACAGG
+
CCCBB?BDDD5CBBDBBB@BDDBB@B?BAAA?>>9;;:CE?B;:9?:BB??<990:=@?A=?;@A@@@@@0@???:>C@BB>>>>CCC?BBB>B@@>@=>>?B>@A@A@@@@A9@@@?@=@BABB@BCB<BABB>?=<<9=:B?BBCAAABB??>888:8::A:@<@@@@@???>9;;87,287<AA;??==:=::7;6//*/55=<<<8<80;:;::9=A728B>>><>>@@@@7==::;BB6>=BBB8>::3
@N9IO0:00694:06377
TACGTAGGGTGCGAGCGTTAATCGGAATTACTGGGCGTAAAGTGTGCGCAGGTGGCTGAGCAAGTCGAGTGTGAAATCCCCGGGCTTAACTTGGGAATTGCGCTCGAAACTACTTGGCTCGAGTGTGGCAGAGGAAGGTGGAATTCCAGGTGTAGCGGTGAAATGCGTAGAGATCTGGAGGAACACCGATGGCGAAGGCAGCCTTCTGGGCCAACACTGACGCTCATGCACGAAAGCGTGGGGAGCAAACAGG
+
BCAB@CCC>9;:CBBBBCAD?AAA?B<A>BCBBB=ABBCM>AABBD@??==67819@:::BB?ABBA998BBBCB<BBBB9BB>BB@D>AA?BF=B?B999??BBBB?6:@BBE4?4>B8::@::;@;:;;;;499<6;A272::>8>>8>??A@>>69?9=38;589?<====77>9A>:>:::97<@=B8@<=2626@@C<@8@>>;3>;=8@B@==@:99===955>933=8????CCC5;;;BD>BDB@
@N9IO0:00708:06397
TACGAAGGGGGCTAGCGTTGTTCGGAATACTGGGCGTAAAGCGAACGTAGGCGTGTTCCATGTCAGAGGTGAAAGCCTGGGGCTCAACTCCAGAATTGCCTTTGAAACGGGGACGCTTGAGTCCGAGAGAGGGTGGCGGAATTCCTAGTGTAGAGGTGAAATTCGTAGATATTAGGAAGAACACCAGTGGCGAAGGCGGCCACCTGGCTCGGTACTGACGCTCAGGTTCGAAAGCGTGGGGAGCAAACAGG
+
CBA:92:;;;*;BBACCC<@@<@A?A<@@@@@@8;:;C@6>>00+0009>9;;49=8<=<BBBAA@?A=AABC>BB?CDDD;BBBC@DCC=ACC@D;;:?BB:BBB<BBCC<CCCCC?CBBBF@CCAABBAA;AC?BB@C@C?B?BBBACCCDCB@BCCC>D?BCB;;;BBB@BB@B@CC@BBD?B::9=A??<?=???C?@@=9:4:@AA>ABBB@@@BBBAAA=@=?:::5;;;;BBB5;;:BA9@A@=
@N9IO0:00724:05760
TACGGAGGGCGCAAGCGTTGTTCGGAATCATTGGGCGTAAAGCGGGTGTAGGCGGTCGAGTAAGTCGGATGTGAAATCCCGGGGCTCAACCCCGGAACTGCATTCGATACTGCTCGTCTAGAGTCTCGGAGAGGGTGGCGGAATTCCCGGTGTAGGGGTGAAATCCGTAGATATCGGGAGGAACACCAGCGGCGAAGGCGGCCACCTGGACGATGACTGACGCTCGAGACCCGAAAGCGTGGGGAGCAAACAGG
+
BBCC@CCC>@@?B<??@B?BBACC?C@BC@@;@@2??999.9::?8@@@?@<>?<?@@ABBCAC@@@@BBBBBBE>BBD=AAA7BBAB?BCB:A>@=A?@;;;>BBB99;DDDCCC999BCBB:;;BB?BBCDC;@?=AA<B<@5;;.9=?A@<BBB;BBCD=;905::;5=999993;>9>=>9:29:::75957;745.9.55.5569=99559955<:976/////3;23/:1////;;;/:=>><6;;;7
@N9IO0:00734:05804
TACGGAGGGGGTGAGTGTTGTTCGGAATTACTGGGCGTAAAGGGCGCGCAGGCGGCTTGGCAAGTCGAGTGTGAAATCCCTTGGCTTAACTGAGGAATGGCGCTCGAAACTACCTCGCTAGAGGGCGGGAGAGGGAAGTGGAACTCTCGGTGTAGGGGTGAAAGTCTGTAGATATCGAGAGGAACACCGGTGGCGAAGGCGGCTTCCTGGCCCGTACCTGACGCTGAGGCGCGAAAGCGTGGGGAGCAAACAGG
+
CBCC?A@@@@0@@@ABBB>BB?BB?B@D>AAAAA9@A???9?=9?AAA@A<78?8??8<=AB489@9333?@@AB<ABC<D<@7:;(0(/6/3317,335:<<=====183335:;;;;33337(78=2@BBAA=B<?=C8C=@A@;;>2333>==?0@>>;+//963.2252222282824>3;>=:A526,288380553695A0225::055885...8...33323559>?7A@@@CCC7;;BBA9@;<5
@N9IO0:00736:05790
TACGTAGGGCGCGAGCGTTGTCCGGAATTATTGGGCGTAAAGAGCTCGTAGGCGGTCTGTCGCGTCGGATGTGAAAGCCCGGGGCTTAACCCCGGGTCTGCATTCGATACGGGCAGACTAGAGTGTGGTAGGGGAGATCGAATTCCTGGTGTAGCGGTGAAATGCGCAGATATCAGGAGGAACACCGGTGGCGAAGGCGGATCTCTGGGCCATTACTGACGCTGAGGAGCGAAAGCGTGGGGAGCGAACAGG
+
DDBBBCCC=;;;;A@;<;?ABC@C@G@C?@@?BA<BBCBB=B@@@CBBABB=:97;BCCCFD;:9@A=A9::CEC=BBB:ABB49:>A>ADD;CC>>?>?>?A=A???BBBD=B898@A@A??888:4:::::/:::::;?<@=@ADEACD@@@A@>@CAA<>???>??A@AAA??4;;4;4;;A>A?@@<@@?=??BC?BBBBBBBB<B?BD>BB@>>>?=@?@@=>??@@@9@B???FD9B???B?@@@@
@N9IO0:00738:05782
GACAGAGGGTGCAAACGTTGTTCGGAATTACTGGGCGTAAAGCGCGTGTAGGCGGTCATGTAAGTCGGGTGTGAAAGCCCAGGGCTCAACCCTGGAAGTGCACTCGAAACTGCGTGACTAGAGTCTCGGAGAGGGAAGCGGAATTCTGGGTGTAGAGGTGAAATTCGTAGATATCCAGAGGAACACCGGTGGCGAAGGCGGCTTCCTGGACGAGCACTGACGCTGAGACGCGAAAGCGTGGGGAGCAAACAGG
+
CCC;;;@A;@@BBC=B??<??>AA>A6:49@@AA<AA???<@@AABBCCBC?AA>@@AAAAC=A?999-8?>877)8<<9?DD>BBCB>AA<AA=A5;:;;@@?AAAB<BBBBBBBBBBBBBBAAACC@CCDFF=@?@AA<@<@=@?@@9@@?@@@@9@:995:?ABBBBBCAA@?A999=A=9::9>9=>;@?=9??@@<@B<?;?A?A@AA@>>>>>:@999B>>>ACA@@?:?@AA@@@8@???C>@?A=
@N9IO0:00739:05779
TACGGAGGGGGCTAGCGTTGTTCGGAATTATTGGGCGTAAAGGGCGCGTAGGCGCCCCGCAAGTCAGTGGTGAAAGCCCTCGGCTCAACCGAGGAACTGCCATTGATACTGCGGGGCTTGAGTCCTGGAGAGGGTAGCGGAATTCCCAGTGTAGCGGTGAAATGCGTAGATATCGGGAGGAACATCAGTGGCGAAGGCGGCTACCTGGCCCAATACTGACACTCAGGTGCGACAGCGTGGGGAGCAAACAGG
+
AACB=>>@>@0@@@BCBB@BB=??=@@B@DC@CD>BB:::5:A9AAB@@@B>@:99:-9?@<@AA???@=AABC>@@@3=00+0@<<8><A;;6:?;;;CACCACBBB@AABBCD9BC?BBCDFACC>BBBCC>BBBDF?A=A@CD9;;AAABCAA:@>AA;@BDBBBCDCCCBCD=C>7@7A@@ABB<A>BA@=A<AA?@BBA::9399/84;8744<9>?@?>??@88;BBAAAB9733&3;<992:?>=
@N9IO0:00740:05775
TACAGAGGGTGCGAGCGTTAATCGGAATTACTGGGCGTAAAGCGCACGTAGGTGGCGACGTAAGTCGGGTGTGAAAGCCCCGGGCTCAACCTGGGAATTGCATTCGAGACTGCATTGCTGGAGTACGGAAGAGGAGGGCGGAATTCCCGGTGTAGCGGTGAAATGCGTAGATATCTGGAGGAACATCAGTGGCGAAGGCGGCCCTCTGGTCCAGTACTGACACTCAAAGTGCGAAAGCGTGGGGAGCAAACAGG
+
DCC;;:BL@CCBBA@9983849AC@D?B?A@?==6=>:99.998;@@@@AA?AB=@@@@;;;=@@BBB=BCB@??9??AA6AC<:9:F@C?AAD?C?B>AADD=AA@@?CCC@??@BBBB?B?=;;<2:4;@A>ABF?<<;<?C?BC>C@DCCAAAB?BCFGI;;;CBBBCA@@BAA<@A>A5<<;;;?>>;@;;4:9?>9@@:>BCD?@B@BBCCCBCB@@@B;;;,9@B:;9?6>;555<=0<<<?>3:::5
@N9IO0:00743:05796
TACAGAGGGTGCAAGCGTTAATCGGATTTACTGGGCGTAAAGCGTGTGTAGGTGGCTTCCTAAGTCGGTTGTGAAATCCCTGGGCTCAACCTGGGAATTGCAGTCGATACTGGGAAGCTAGAGTTCGGTAGAGGGTGACGGAATTCCCGGTGTAGCGGTGAAATGCGTAGATATCGGGAGGAACATCGATGGCGAAGGCAATCACCTGGGCCTGAACTGACACTGTGACACGAAAGCGTGGGTAGCAAACAGG
+
IFC<<;DC?AA?@;@>>=9?;=@@>AAA<AA@AC>A@@BB<BB@@@BBBCA=996:C>C>AA>AA;C:C@C@@@A5<CB=BBB>BBCE@C@BBB<B?B7@A@??AAABCCACB>B@BCABBAAB@CC=@@=9990;A@BBAD?C?CE?EACBBAABB>BBBB>BCAA@BA@@@AA@A:@A495:A@@AAAC?BBB=A=@@>?BBA>???9?=CBB?ABBAAAA;;;@@?@@;;;0;@A@@@:@AABAB<BBC>
@N9IO0:00748:05777
TACGGGTGGGGGCGAGTGTTATTCATCAGTATTAGGCGTAAAGGGGTATGTAGGCGGTTTTTTAGAGATGTTAATTGTGAAATCCCATAGGGGAACTATGGAAGGGCAATTAAAACCTTTGTTCTACGAGTAATATAGAGGATAATAGAATTCTTGGTGGAAAGGTAATATTTGACGAGATCAAGAAGAATGTTAATAGCGAAGGCAATTATCTGGGTATTACTGACGCTGAGATACGAAGGTATGGGGAGCAAACAGG
+
CB:;9.59555$5>:A;993:<8<ABCA@@@B9<A633333(333&3988<<>8::4:CCCC(BAB>4733-3-36;:;;>5<==5::;;;;+:.333384=7?A<=828-333&35:;4::7::?:<<>=A9995=A5526>>9>D66466;>6;49A9==7<8<@7@;C>4??555:<??@8@C:>:<::;?B?9859;;7;8;DAB>A=9443(38<::<::=989=<559@@@@@<?:>>9999&5555@8@@?7
@N9IO0:00749:05762
TACGTAGGTGGCAAGCGTTGTCCGGATTTATTGGGTTTAAAGGGTGCGTAGGCGCCCTGTAAGTCAGTGCTGAAATATCCCGGCTTAACCGGGAGGGTGGCATTGATACTGCAGGGCTTGAGTACAGATGAAGTAGGCGGAATTGACGGTGTAGCGGTGAAATGCATAGATATCGTCAAGAACACCGATAGCGAAAGGCAGCTTACTAAGCTGTAACTGACGCTGAGGCACGAAAAGTGTGGGGATCAAACAGG
+
CB9555505>9=@:==BB@BCC><9==@7>>9<<1:;)33(33(388::883444:144443:=@CCCB@@:95)5555909555.549.55)55<25515558=;;;>>;>AAA;A@=@;;;BAA@BBBC@CCCC@CC9;9;?BABB?BB@AA::6:AAB=CCBBBB??@AA;;;@A=AA>??@;??<@@=9;:(9:;;:<7:8800)//--//)/===<>?999;=B@B;:9:&:?<?=@@4@?AA@9:;:4
@N9IO0:00754:05763
TACGGAGGATCCAAGCGTTATCCGGAATCATTGGGTTTAAAGGGTCCGTAGGCGGTTTAGTAAGTCAGTGGTGAAAGCCCATCGCTCAACGGTGGAACGGCCATTGATACTGCTAGACTTGAATTATTAGGAAGTAACTAGAATATGTAGTGTAGCGGTGAAATGCTTAGAGATTACATGGAATACCAATTGCGAAGGCAGGTTACTACTAATTGATTGACGCTGATGGACGAAAGCGTGGGGAGCGAACAGG
+
CCBB?BC@BBB?B?BAA@@BCB>@=?9:9BA:?=7==8B<4?;4;?4:989295.;@<?ABB9:9CBBBC?CABB:@?C>CBB:::BA?AB?AA>B=AA=A>AA=B?::::::?A@@@@5;;>A?BB@@@=A:;;C?CCBBBAGBABABAABBBA;:6;9:>=CBBB=@?@@@B??@@@?5:5;A@>B<@7:0<<+0)0//)/6=>A?;;G?B?AA?3;4984444@@=;449;09:9:BDE;;;:CE@@@@?
@N9IO0:00759:05800
TACAGAGGGTGCGAGCGTTAATCGGAATTACTGGGCGTAAAGCGCACGTAGGTGGCGACGTAAGTCGGGTGTGAAAGCCCCGGGCTCAACCTGGGAATTGCATTCGAGACTGCATTGCTGGAGTACGGAAGAGGAGGGCGGAATTCCCGGTGTAGCGGTGAAATGCGTAGATATCGGGAGGAACATCAGTGGCGAAGGCGGCCCTCTGGTCCAGTACTGACACTCAAAGTGCGAAAGCGTGGGGAGCAAACAGG
+
CDC@@@BB=BCAA>><792:5;AA=A?B?BABAD:@8999.9=>@A;;;CC?@A>AEBBCCC@BBDCC=CBB@==5>>AA9BD=BBBB?B@BEE=@=@@C@@@=@@@A@@@A@@?>???B>B???AA@C?ABA=AAA<@@;@7;8;E>DADDBBB;<8;BCC>CBBC@A@CBB@ACC;@A;A;?>=@@>;;269C@C=BB?BB>BCFD@CC@<;;DBB;;:@>=:;:,9?>00/7.;066<==0=<<<@7>==8
@N9IO0:00715:05845
TACAGAGGTGGCAAGCGTTGTTCGGAATTACTGGGCGTAAAGGGCGCGTAGGCGGTCTTGCAAGTCCTGTGTGAAATCCCTCGGCTCAACTGAGGAACTGCACAGGAAACTGCTTGGCTTGAGTTCGGGAGATGGGAAGCGGAATTCCGGGTGTGAGCGGTGAAATGCGTAGATATCCGGAGGAACACCGGTGGCGAAGGCGGCTTCCTGGACCGACACTGACGCTGAGGCGCGAAAGCTAGGGGAGCAAACGGG
+
CCC;;:@=@@=?B:=?::5:@?DC?B?B;;:CCC=@@@@@;@B<@@ACDDD@@@<;<;=A@B=AAB>AAAECHCK>BAB=CCB?CCBB=AA@@@=B?BCBCC@A??AB<A@??B?B?CC;@?90+000*/6///8.606/3,3,3,3,33(/6///8550-//9(//3=985:=A88,5444.93;77396/0)/=93:7BB<A<8@9@B769;@:965;;99::445505>>@A=6;:;;;<<.<<:::49==4
@N9IO0:00717:05812
TACGAAGGGGGCTAGCGTTGTTCGGAATTACTGGGCGTAAAGGGCGCGCAGGCGGCTTTGTAAGTTGGGCGTGAAAGGCCTGGGCTTAACCCGGGAATGGCGCTTGAGACTGCAAGGCTCGAGTACGGGAGAGGATGGTGGAATTCCCAGTGTAGAGGTGAAATTCGTAGATATTGGGAAGAACACCGGTGGCGAAGGCGGCCATCTGGACCGTAACTGACGCTGAGGCGCGAAAGCGTGGGGAGCAAAC
+
CCBBA>BDEE5CCCBCCC@BB@BC?CADAA@@DF>9;;BD>CI>BB@@@@??;;4;CB;BCC?@@@BD<C;;;BB<B>C@BCJ?CB?C@CF>CC>B?BB@????>A?@@:;;CC@D@CAAA@??=???9@AAB@CAB>A@?B>A>AD>BBB?@@A::5:A@@<B?BBBBBBBBC?BD::8:@>=99393:93;BB>C=@@;@5;7;<=5>?499B599??>?87::929:9977*9<<::>>/:;99:.7
@N9IO0:00717:05852
TACGTAGGGTGCAGGCGTTAATCGGAATTACTGGGCGTAAAGCGTGCGCAGGCGGCTCCTTAAGTCAGATGTGAAATCCCCGGGCTTAACCTGGGAACTGCGTTTGAAACTGGGGGGCTCGAGTGTGGAAGAGGGGGGTGGGAATTCCAGGTGTAGCAGGTGAAATGCGTAGAGATCTGGAGGAACACCGATGGCGAAGGCAGCCCCCTGGGCTAACACTGACGCTCATGCACGAAAGCGTGGGGAGCAAACAGG
+
CCBBBCCD>;;;CB?BBB@A@BCB@C:;6;C@AA;@BAA@<A@@?B??>::5;;5:><?DAC=A@BC<B@:::?=5=B=<1B=6::6:494:@@;@499????C:<?C8=;=7777#33<>@9?8<@6:6;;>?>>>&887(54=:?<@;1;58885..(.666..2258A>?;;622>?B=9=8@@@?BAAA:BBB?B?BBBBCCC1>::1;00+0=::62----.-7;;:@:?@8???@@?@69793=2::B?
@N9IO0:00733:05840
TACGTAGGTGGCAAGCGTTGTCCGGATTTATTGGGTTTAAAGGGTGCGTAGGCGGCTATTTAAGTCAGCGGTGAAATATCTCAGCTTAACTGAGAGGGTGCCATTGATACTGGATAGCTTGAGTACAGACGAGGTAGGCGGAATTGACGGTGTAGCGGTGAAATGCATAGATATCGTCAAGAACACCGATAGTGAAGACAGCTTACTAGGCTGTAACTGACGCTGAGGCACGAAAAGTGTGGGGATCAAACAG
+
AAABA@@<;;5;B>BBAB?BBC?B>;;97;C=@@;@C<@A<AC9??A@???=:;5;ACCD>C?BBA?@993:>><8?>?AA;:88<1819@?==@@@9@AA>BB?BAAC@@@>@@@AAB=B<;;@;;<;;;==5>95.5<7<9>9@@@@;9;5;<9;7;;;D9@@;;;BCD<<<AA999.5549<=7@B@;;;;;5;@@@AAB7:5:<?59449;49A@?@A955<=8<<;;;::.9;:9999+84444)444
@N9IO0:00738:05846
TACGTAGGGTGCGAGCGTTGTCCGGAATTATTGGGCGTAAAGAGCTTGTAGGCGGTTTGTCGCGTCTGCCGTGAAAATTCGAGGCTCAACCTCGAACTTGCGGTGGGTACGGGCAGACTAGAGTGTGGTAGGGGAGACTGGAATTCCTGGTGTAGCGGTGAAATGCGCAGATATCAGGAGGAACACCGATGGCGAAGGCAGGTCTCTGGGCCACTACTGACGCTGAGAAGCGAAAGCATGGGGAGCGAACAGG
+
CC@@@>??8:;9BBBBBB?BBB?A>B@E@BB?CB<A@@CB=B@A@B>A@CC@BB@BD>CCCCBA@@@@?=ACBAAA5:6;@@@=A?;;4:5@=BC?AB@CDD=AAB<AAACC=AAABBBBBAAACAG>@;;;;.<@ABBB?B?B?BACC@EECCCCB?BB?@:@@@@@@@CA@@@@@;@@?B>BBB?BBBB>BA@<@?BBA>BBBBBBB=B>BBBBB@@@A@@@AAAA?AABAC=B999CCC8BA@@@=AA?>
@N9IO0:00742:05834
TACGTAGGGTGCGAGCGTTAATCGGAATTACTGGGCGTAAAGTGTGCGCAGGTGGCCTCGCAAGTCGAGTGTGAAATCCCCGGGCTTAACTTGGGAATTGCGCTCGAAACTACGGGGCTCGAGTGTGGCAGAGGGAGTGGAATTCCACGTGTAGCGGTGAAATGCGTAGAGATGTGGAGGAACACCAATGGCGAAGGCAGCCTCCTGGGCCAAACACTGACGCTCATGCACGAAAAGCGTGGGGAGCAAACAGG
+
B@@@A@@@;@A@BCC@@?@B@BCC?D?C?ABBCD>@@@CC>BBCAA??@9949A=A>@@@8839>=@:98AA?@@;@A??0<;)::3:3789>?3@6?4798739:::279?=?@@5@@@>>>@@==8=8//9>.///7.5195<9==9877@B:;8:ABD?BBAAABABA@@@=?;@?;@=@@B9;70<6<00+08==<8000*/:;/9)44(44:;;:554<99444=>;;;;&:=9>?CD6999AB=BBC<
@N9IO0:00760:05817
TACGAAGGGTGCAAGCGTTAATCGGAATTACTGGGCGTAAAGCGTGCGTAGGCGGTTCGCTGAGTCTGCCGTGAAAGCCCTGGGCTCAACCTGGGAATGGCGGTGGATACTGGCGAGCTGGAGTGCGGTAGAGGAGGGTGGAATTCCCGGTGTAGCGGTGAAATGCGTAGAGATCGGGAGGAACATCAGTGGCGAAGGCGGCCCTCTGGACCAGCACTGACGCTGAGGCACGAAAAGCGTGGGGAGCAAACAGG
+
BB@:@295)590:39///)/)/7:18-404<<<=5=:5;@6@?@:?A@?@B?BC?CADCDCAA@;;;@@;?@ABD9:;?9;;9)499<7@09;@.;.:A555.55.555559495599;;;BBBBAA7995=@454<249055939;)4.4:439?=<<:99/9>7::@@A8;5:8:1;<8A;CBBBCCCCADAA=A9CD=CB;BA=A:@B9B966==@999AA@@@;@@@;;;;&;::@=>>.55;@@;AAC>
@N9IO0:00763:05837
TACGTAGGGTGCGAGCGTTAATCGGAATTACTGGGCGTAAAGTGTGCGCAGGCCGCCGAGCAAGTCGAGTGTGAAAGCCCCGAGCTTAACTTGGGAACTGCGCTCGAAACTACTTGGCTAGAGTGTGGCAGAGGGAGGTGGAATTCCACGTGTAGCGGTGAAATGCGTAGAGATGTGGAGGAACACCGATGGCGAAGGCAGCCTCCTGGGCCAACACTGACGCTCATGCACGAAAGCGTGGGGAGCAAACAGG
+
CDBBBAAC=9::AA@@BB@C?BCC@B?C@CBBBD=BBBDD<@@@?CAA@>>9=<>><?::8B?BBBBBBAAABCC9=><=2>::79)/+/:7;;5<:<BBBB@B@BAB=B;;;B@A?B@;<;B;;;C>BB@;;:/9;2:@8<8>?CACBB=@?C?>C@BACC<;:;@=BBAAABBBC?BB7;5;@?:@B@@>@CC@C>@;:92998===5=4=9?@AAA?;54:9:5:;@D;56)5>A@@@@3;9:@C9CCC7
@N9IO0:00717:05909
TACGAAGGGGGCTAGCGTTGTTCGGATTTACTGGGCGTAAAGCGCACGTAGGCGGCTTGTTAAGTGAGGGTGAAATCCTGGAGCTCGAACTCCAGAACTGCCTTCATTACTGGCAAGCTAGAGTCCGGAAGAGGTGAGTGGAACTCCTAGTGTAGAGGTGGAATTCGTAGATATTAGGAAGAACACCAGTGGCGAAGGCGGCTCACTGGTCCGGTACTGACGCTGAGGTGCGAAAGCGTGGGGAGCAAACAGG
+
BBB;:4;AAA0AC@A@CC@CC@CC?A@D;:;;??6?AA@C;@?@B?BA;;;5<;5:?7>;7<0448///(///;.//)/81---6///4779(--/(////(.)-,,(,,,,(--(/-:////;:5:+/+/7:7=>>===>B>@AA7///;::<6;;?BB>B?D>BB<666;;<@DG@D@CB=@AA<@AAA>ABB?BGDC@:;:CCCC>AB?CAD@@A@AA@@@<<<?;;;;<<0;:B?>??+>>:99)5::7
@N9IO0:00718:05884
CACGAACCGTGCGAACGTTATTCGGAATTACTGGGCTTAAAGAGTTCGTAGGCGGCGTGTTAAGTTGGGTGTGAAATCCCTTGGCTCAACCAAGGAATTGCGCTCAAAACTAGCATGCTTGAGGAAGACAGGGGTAAGCGGAACTGATGGTGGAGCGGTGAAATGCGTAGATATCATCAGGAACACCGGTGGCGAAGGCGGCTTACTGGGTCTTTTCTGACGCTGAGGAACGAAAGCTAGGGGAGCGAACGGG
+
ACA@@=@6;;A?@C?:99?DD?DB?B>A=@A;<;6;B<AA<A@@@@BBA@@9:94:?=??:?5;;5;;0;CBBCC>CCB=C896:CBA@BAD@C@D8;66???A=BBB;BDCCBB@;@C=???>A=@AAAAAA9AA=BCB?B?B::;CD?AB=@@BA?CBBB>BCBCCCCC@AABBCAAA>A=AA@=@=>?<9:98?<@A=AC?@@CEC=@@@AA6AABAB@@;;;;5;5;;@C;@ACBBBE7:;@@@<@@A;
@N9IO0:00726:05881
TACGGAGGGTGCGAGCGTTGTCCGGAATCACTGGGCGTAAAGGGCGCGTAGGCGGCCTGATAAGTAGGGGGTGAAATCCTGCGGCTTAACCGCAGGGCTGCCTTCTAAACTGTCGGGCTCGAGCACAGTAGAGGCAGGTGGAATTCCCGGTGTAGCGGTGGAATGCGTAGAGATCGGGAAGAACATCAGTGGCGAAGGCGGCCTGCTGGGCTGTTGCTGACGCTGAGGCGCGACAGCGTGGGGAGCAAACAG
+
CCB@=>>@8@@@@@A@BA>BBB?C?C@DDDBBBB=AB@@?:@C<AAA@@?B?AB?B?AA@::9:CDDDCC2AABC?CC9:9A@8@C?D@C?BBBBC=BBBB@B?AA@D:>===:::*9@@=??@>;=>A=>??;?BB?BC;><><?D?C?CC>>?AA>??;??AABBBBBBB>??AA2939A=AAABB==;<AAB=C<><8;699<888-8=>=:?::9??>>?;:::=AAAAA?><<;;;;/::>>>4=88
@N9IO0:00731:05872
TACGGAGGGAGCTAGCGTTGTTCGGAATTACTGGGCGTAAAGCGCACGTAGGCGGCTTTGTAAGTTAGAGGTGAAAGCCCGGGGCTCAACCCCGGAATTGCCTTTAAGACTGCATCGCTTGAATCCAGGAGAGGTGAGTGGAATTCCGAGTGTAGAGGTGAAATTCGTAGATATTCGGAAGAACACCAGTGGCGAAGGCGGCTCACTGGACTGGTATTGACGCTGAGGTGGCGAAAAGCGTGGGGAGCAAACAGG
+
BCCGBCCC<::9@@@@BB<BB>BB?B@C@B@?>>8<?@@@<A@?>>?@??@?;;8;BF?BBB?A@;??:95:BBC<??C>DDC6AABB?CDB8B7?;>4@948?1?=@88888==8:?@;>?8BC=?@?BBBB?BBBB@>8?5:6;6<<<=>>B????:99D>B;>>>@?877A9?<9=8<<8<=@<?AAA7::B?C?BB?==>??==7;?BB?BBB?DBBBBA@==:00*00000)07<<;;8088>>?3@@<8
@N9IO0:00732:05902
TACGAAGGGGGCTAGCGTTACTCGGAATTACTGGGCGTAAAGGGCGCGTAGGCGGCTTGGCCAGTCAGGCGTGAAATTCCTGGGCTTAACCTGGGGACTGCGCTTGATACTGCTGAGCTTGAGGCCGAGAGAGGGTGGTGGAATTCCCAGTGTAGAGGTGAAATTCGTAGATATTGGGAAGAACACCGGTGGCGAAGGCGACCACCTGGCTCGGTACTGACGCTGAGGCGCGACAGCGTGGGGAGCAAACAGG
+
CCFBB?BCCC5BBBDABB@CBABB=A=A?A@@@B9@A;;;6;>9@BBA@?@=@@=@A>A<@;@BAAAC@B??@CC=B>A>ACC=BC?B@B@DDDC;;;;AAAAB=@@CCECCCCBAAAB>BCC?B?BACBA@AC=BB?BB?CAFACD?ECCBBBBA@=@BDC?FABBBDCBBBB:B@7B?CB7<<<;A=@@7A@B?CACDCB@BB?;;8;@AA<?;;BBC?>BBBCB?BBDCCBBBCCCCDD;BBBED=B<<8
@N9IO0:00737:05886
TACGTAGGTGGCAAGCGTTGTCCGGATTTATTGGGTTTAAAGGGTGCGTAGGTGGCTATTTAAGTCAGCGGTGAAATATCTCAGCTTAACTGAGAGGGTGCCATTGATACTGGATAGCTTGAGTACAGATGAGGTAGGCGGAATTGACGGTGTAGCGGTGAAATGCATAGATATCGTCAAGAACACCGATAGCGAAGGCAGCTTACCAAGCTGTAAACTGACACTGAGGCACGGAAAAGTGTGGGGATCAAACAGG
+
CCCCCCC?99::C?ABBB@BBDAC?BBD>CC@CB9?A089.9;589?CB??<9:5;CAAB=B?A;;9:9?8?=>@9;;;@@A=?==8=9?@;::@@@;@BB?CD@CBDBBAA=AA@@@A<@;;;AAAABAA@C>ACE@CC>A>@@BABEA?@@@?A@?AAAB=AAAABABAAB@::;:;4:B==?A478;7777717-0/88839;)/+/899444)4:445;;5555.////)///&//::=@@2@666>35555
@N9IO0:00747:05863
AACGTAGGAGACAAACGTTATCCGGAGTTACTGGGCGTAAAGGGCGTGTAGGCGGTTTGTTAAGTCTGGCGTGAAAGCTCTCGGCTAAACCGGGAGAGGTCGTTGGATACTGGCGAACTGGAGGATGGTAGAGGCGTGTGGAATTCCGGGTGTAGTGGTGAAATGCGTAGAGATCCGGAGGAACACCAGTGGCGAAGGCGACACGCTGGGCCATACCTGACGCTAAAGCGCGACAGCATGGGGAGCAAACGGG
+
@7@BBAA?@@@:996;?>=BBB@C@@@@@CA@?F>9:9BC;CB=BCAA>00+00+0:16;=A?BACAA>BBABAA:??A@???;@;;;0;9@@8>A@?>ABAA<@>BBACCCACCC?CCC?AA?BAC?@@@::6;@@A;;9;?A>A?BE>BBBBB??=?BBB=BA???@??===?:?:;;5;?AAB?BBAB>BBB=A>ACCCCCCBBBC>B?BBDD?CBBBCCCCF?DDCCCABCCBBBBBB8@@@BB<ACD=
@N9IO0:00754:05877
TACGTAGGGGGCGAGCGTTGTCCGGATTCATTGGGCGTAAAGAGCTCGTAGGCGGCTTGGCAAGTCGGGTGTGAAAACTTCAGGCTCAACCTGGAGCGGCCACTCGATACTGCCATGGCTAGAGTCCGGTAGGGGACCACGGAATTCCTGGTGTAGCGGTGAAATGCGCAGATATCAGGAGGAACACCGGTGGCGAAGGCGGTGGTCTGGGCCGGAACTGACGCTGAGGAGCGAAAGCGTGGGGAGCGAACAGG
+
EB@@>99999';>==@BC?CBB=@=AA?ABB?BA9@@999/844;<@?@??;?A7?>:C:>C?CBBBE=ABCBBCC:AA7<<A;A<BB9B:BB=BBA<7<<@@?>>CC>@;5;5::D8AA@@@A@@<@>ACBDD;@@<@@?5?5;5;:>?7<:::<;?>@9;;/59;A;96???@<@:5:;?@?AAB9<8;==A:94:<@@=BB9@ABBB<A?C<?9?@A??@A@>???@@ABAA<B:::DCC9B?@@@?@@@@
@N9IO0:00757:05883
GACGAAGGATGCAAGCGTTATCCGGATTCATTGGGTTTAAAGGGAGCGTAGGCGGTCTTGTAAGTCAGTGGTGAAATCCTATCGCTTAACGATAGAATTGCCATTGATACTGCAGGACTTGAGTACAGTTGCCGTTGGCGGAATATGACATGTAGTGGTGAAATACATAGAGATGTCATAGAACACCGATTGCGAAGGCAGCTAACGAAACTGTAACTGACGCTGAGGCTCGAAAGTGCGGGGATCAAACAGG
+
B@B00+0)00//@;>>?@?BAA7;7>?9=?=6:919:(73(38(33ABAAB>A@=A@@=@9905BBACCC?@ABB:@;5;=CC<;;8;248><<<<8A4595>=:==>@>>><=>899938870:>000*//)//27244.45::55/79///////,6=??7CCC>AA@@::;;<;;BAAA@CCC>BBB6;;@@5;2:?>?>=8<999,4889948B889A?97881778994)4<<?<>>/<@?@@:???;
@N9IO0:00762:05886
TACGGAGGGGGCGAGCGTTATTCGGAATTATTGGGCGTAAAGGGCGCGTAGGCGGCTATTCAAGTCAAAGGTGAAATCCCTCGGCTCAACTGAGGAACTGCCTTTGAAACTGGATGGCTTGAGTCCGGGAGGGGGTAGCGGAATTCCCAGTGTAGCGGTGAAATGCGTAGATATTGGGAGGAACACCAGTGGCGAAGGCGGCTACCTGGACCGGATCTGACGCTGATGCGCGAAAGCGTGGGTAGCAAACAG
+
CCCC=CCDDD1CECC9:98;B=BB@J@DA::;;C?A:99F?CC>DBBBA9949?9?ABA>?=:==::9/:=BBCC>CED<@9909@AA;@ABA@7;5;ABB?BC=@@?6==A6;;B@AB=??@AA>AA;@????0@BBBEAEAD@BB083388455:7>===6????>:99@@B=@B8>><?<?AA?C:::?ABA>A=;;5;::924=7==;?;;<<><<<<@@@@>><<>000*//:9995<;;;;A055<
@N9IO0:00714:05919
TACGTAGGGTGCAGGCGTTAATCGGAATTACTGGGCGTAAAGCGTACGCAGGCGTTGCTAAGACAGGTGTGAAATCCCCGGGCTTAACCTGGGAACTGCGCTTGTTACTGGCAAGCTAGAGTGTGGCAGAGGGGGTAGAATTCCAGGTGTGAGCAGTGAAATGCGTAGATATCTGGAGGAATACCGATGGCGAAGGCAGCCCCCTGGGTTAACACTGACGCTCCATGGTACGAAAGCGTGGGGAGCAAACAGG
+
CBBCCCDD>ABBCB?AAA?B?BBC?B797;A@@@;@CBCE?CCBBBBBA00*000,/88:?;;;;C=?;;;9:)9@CC;CC8@@5;5;>::950:;000/::6B;8?;=B?AA8@@???;=887718<=8:777'3:831717390)00////7///8::3:BABBBBBBB:55:=AA=A>AAA>BAAA8A@B896:@8<<<<'444(3-349:>@<<@:9495=94.334;<<5<A>>?==393@:=/43:2
@N9IO0:00717:05935
TACGAAGGGGGCTAGCGTTGTTCGGAATTACTGGGCGTAAAGGGCGCGCAGGCGGCTTTGTAAGTTGGGCGTGAAAGGCCTGGGCTTAACCCGGGAATGGCGCTTGAGACTGCAAGGCTCGAGTACGGGAGAGGATGGTGGAATTCCCAGTGTAGAGGTGAAATTCGTAGATATTGGGAAGAACACCGGTGGCGAAGGCGGCCATCTGGACCGTAACTGACGCTGAGGCGCGAAAGCGTGGGGAGCAAACAGG
+
CAB;92;;;;*;>@>@BB@CC?CC?C?C?CBCCE=???@B;@@;@AAA==<300)0>@9BBB>@@>AB;A;;;;@9@>B?CBD=BB@C>AB=AB=A>AA?BB@A=@@@BABBCB@B@;::@????BAB:A???=?@?=@B@D@D?BB<AA@A@@@@@=@@@@<@=AA??@CBBB@CD<@99929993:<:;6;BB=B7;<6<?BAABB@BB?BCF@CBBBAA=@;;;5;@@@@A<AABBBKE9CBBCC<A;;4
@N9IO0:00730:05936
TACGTAGGGTGCGAGCGTTAATCGGAATTACTGGGCGTAAAGCGTGCGCAGGCTGTTTTGTAAGTCAGATGTGAAATCCTGAGCTCAACTTAGGAACTGCGTTTGAAACTACAAGACTAGAATATGTCAGAGGGGGGTAGAATTCCACGTGTAGCAGTGAAATGCGTAGAGATGTGGAGGAATACCAATGGCGAAGGCAGCCCCCTGGGATAATATTGACGCTCATGCACGAAAGCGTGGGGAGCAAACAGG
+
CD9;9BCD=BBAA?@?AA@E@CCC?D:99;CAAB=BBBCC=BBA@@@@AAA@BBBBCC;A@C@CC@AAA@?>000(00*///6;AAA=><17:395=9997<?+797(3??9949A?@BBA=AA9//6/0/79999%88-/(/496@@?BAA??8BB;@BE>BBAAABCBA@@@77055;>:?<<9=6;;;=<=1818;5;===+255'5;96:8819:>888;;;>>A?BAA<@000<<<50000?7=@@;
@N9IO0:00746:05928
TACGTAGGGTGCGAGCGTTAATCGGAATTACTGGGCGTAAAGGGTGCGCAGGCGGTTGCGCAAGTCAGGCGTGAAATCCCCGGGCTTAACCTGGGAATGGCGCTTGAAACTACGTGACTGGAGTATGGCAGAGGGAGGTGGAATTCCACGTGTAGCGGTGAAATGCGTAGAGATGTGGAGGAACACCGATGGCGAAGGCAGCCTCCTGGGCCAATACTGACGCTCATGCACGAAAGCGTGGGGAGCAAACAGG
+
CCCCCBBB=@@?AAA???<@<?CB@B?C@BBCBE>:;;CC=BD?AAAA@?@==>:=14:::96A;8@?@BBBBBE989CB5>>:?A7B7B8BBB9B?AB>BBBB@BBB=???A@@9:;@@=@@@ABB?@AA;:;0;;5;>==291::?ABBBCBDBB9BBA@<AABA<;?;B>BBCD<@@=A<?A>8>??@;@AA>A>@@CC?BC?BBD=B=@<?CBAAABAAAAAAB;;:555)5ABBBCD;BBBEF>CCC?
@N9IO0:00760:05931
TACGTAGGGTGCGAGCGTTAATCGGAATTACTGGGCGTAAAGCGTGCGCAGCGGCGCCGCAAGTCAGGCGTGAAATCCCCGGGCTCAACCTGGGAATGGCGCTTGAAACTATGGTGCTGGAGTGTGGCAGAGGGAGGTGGAATTCCACGTGTAGCGGTGAAATGCGTAGAGATGTGGAGGAACACCGATGGCGAAGGCAGCCTCCTGGGCCAACACTGACGCTCATGCACGAAAGCGTGGGGAGCAAACAGG
+
@CA=BCDD>:;:BAAABB@C@BBA=B7;09:99@:?:?AA:B@??@@?@;433-3::2333233333,44;;;;)//0/)//(////176:;;28300+///93///(3<87749==AA7888A<=89:97BA9AB999?B>A>A>A944499;<<988;>7888944344378:9.33,3,488.448:5::>=A<??@<0557<>;3::@=AAB?;9844:44444<4444)4;99@@@6??BCE=DCC>
@N9IO0:00763:05951
TACGTAGGGTGCAAGCGTTAATCGGAATACTGGGCGTAAAGCGTGCGCAGGCGGTTATGTAAGACAGGTGTGAAATCCCAGGGCTTAACCTTGGAACTGCATTTGTGACTGCATAGCTAGAGTACGGTAGAGGGGGATGGAATTCCGCGTGTAGCAGTGAAATGCGTAGATATGCGGAGGAACACCGATGGCGAAGGCAATCCCCTGGACCTGTACTGACGCTCATGCACGAAAGCGTGGGGAGCAAACAGG
+
BC@A@BBB<:;:B?BAAA>B<?@A?B29;@;;;0;@>@A9@@@@@@CB@@<@@<??@AAA@=>@::::<?>88816>>)--5,57(-+-3939*-(-///33;444444337;=99:@A@??@@:939@A@@@@@0@CB@C?B?B?BBBA@@@ACAAACDD>CCB@@?:;;;AAAA=AB7;79A@8789>9>??7A4==5;8;808?89959?=>AA99:=999<8899;/0/(/-5----&--/;;3<<<6
@N9IO0:00715:05989
TACAGAGGGTGCGAGCGTTAATCGGAATTACTGGGCGTAAAGCGCGCGTAGGTGGCTTGTTAAGTCGGTTGTGAAAGCCCTGGGCTTAACCTGGGAATTGCATTCGATACTGGCAGGCTAGAGTGTGGTAGAGGGAAGTGGAATTCCCGGTGTAGCGGTGAAATGCGTAGATATCGGGAGGAACACCAGTGGCGAAGGCGGCTTCCTGGACCAACACTGACACTGAGGTGCGAAAGCGTGGGGAGCAAACAGG
+
BCC;9;DD=BB@?><99;5:299>:A;>:=A@A@;>@:99/:=>?@;;;BD?BC@CG?AA=A<A@993;:;::?C<AAF>A@A9??9?=A>AAC9@=@5;;@@<@BBBCCEE?@@@=@@?@@?@@::6;AB@@@<A?BBC>B?A?AE=C@BB;;;;;5;;;;0;@@B@@@EDBBCBD::;5;;;;;=AAAA?AA>;@=::4992925579;6;:>===@?=<54449.555:::154444;;+99455)5555
@N9IO0:00715:05991
TACGGGGGGGGCAAGCGTTGTTCGGAATTACTGGGCGTAAAGGGCGCGTAGGCGGTTGGATAAGTCAGCTGTGAAAACCACGGGCTTAACTCGTGGCCTGCAGTTGAGACTGTCTGGCTTGAGTGTGGGAGAGGAGAGTGGAATTCCTGGTGTAGCGGTGAAATGCGTAGATATCAGGAGGAACACCGGTGGCGAAGGCGGCTCTCTGGACCGCAACTGACGCTGAGGCGCGAAAGCTAGGGGAGCAAACAGG
+
CB:::;:;:;"9@.55555:B>;;8:=A>>B@@@;@@@?G6;;6;@@@ABB?A@>@@C@BBB<??BAA@CC<>>==5?3:9A;2??9??BABB==8B7B<====58888<==:4447<A>?>>BBBCC8>799<@@==<<8<<@<@<@F:==>>?>=8<776,8<;::=89885577257+5+5553;68:39./).278.38;;;7D=BC:=>=8==889=:::;7069///>056<>>==1=>>>>37663
@N9IO0:00717:05984
TACGGAGGGAGCTAGCGTTGTTCGGAATTACTGGGCGTAAAGCGCGCGTAGGCGGTTTTTTAAGTCTAGAGGTGAAAGCCCAGTAGCCTAACACTGGAACTGCCTTTGAAAACTGGAAAACTTTGAAATCTTAGGAGAGGTCAGTGGAATTCCGAGTGTAGAGGTGAAATTCGATAGATATTCGGAAGAACACCAGTGGCGAAGGCGACTGACTGGACAAGTATTGACGCTGAGGTGCGAAAGCGTGGGGAGCAAACAGG
+
AA<A<@@@7==<@@BCCC:;;>BB@E@D@CBBBB=BBAB>5<9559:3333688-33333#3-3997::::7:<<<4:::39:::<<8;=8<<;::5:7::8:5::(----&---(-55&-//(///(338-33-33::5888733,36;4:7355<;::5556;444(3493333888;<8<;6;63703?A:><?B499>3938<=<=?979?=:99?@??B>AAC@@@<;<<@@@;;;0<@<<;@A6@@@AD<9:9@
@N9IO0:00718:06008
CACGTAGGCACCAAGCGTTGTCCGGATTTATTGGGCGTAAAGAGCTCGTAGGCGGTTCGGTAAGTCGGGTGTGAAAACTCGAGGCTCAACCTCGAGACGCCGATGGAAACCATCTGACTAGAGTCCGGAAGAGGAGAGTGGAATTCCTGGTGTAGCGGTGAAATGCGCAGATATCAGGAAGAACACCCGTGGCTAAGGCGGCTCTCTAGTACGTGACTGACGCTGAGACGCGAAAGCGTGGGGAGCGAACAGG
+
BBA@@BB>@::392:=>?5::@?C=?AE>BB?CC>BBBCC?B;;;BA@@AA=::7:>BA@CC?BBAAA<AB><=>>-00@@0;8;@BB@C@CBAAACCBB@BCCC@DD=C?CCBBBBBBCCBBBB?C=B6;;@=@A?@?A>A>A?D?AB?BAACCCC?BBCB?BBBBBAABBBBBBC?B@@@=>@AA6;<C?BA?<????;??@@@@ACCCCCBCBBAA@@??<??;;;;C;;;6;A@ABBC9@AAAA7;;A=
@N9IO0:00722:05961
TACGTAGGGAGCGAGCGTTGTCCGGATTTACTGGGCGTAAAGGGCGCGTAGGCGGCCTGCTAAGCGTGAAGTGAAATCTCCAGGGCTCAACCCGGAACTGCTTTGCGAACTGGCTGGCTAGAGGAAGGTAGAGGTGAATGGAATTCCCGGTGTAGCGGTGACATGCATTGATACCGGGAGGAACACCCGTGGCGAAGGCGGTTCACTGGACCTTATCTGACGCTGAGGCGCGAAAGCGTGGGTAGCAAACAGG
+
AA00000/)/9=:59:?>8=>?2929>@8@A;;;6;@BCC0;;6<??@<00,0@;@8=?A;;4;<<;;;49:900(0:00)///(-555(//(/)/(/0788:+97;829?;7;>=4>?:998?A=A=@=@@@;>?B?BC=A=A?AB=B@CCBBBCC@CBBAAACAAA?@@@BA=AA6;;<@>@ABB=BDCABDD@DABB?C?A@AEI;;=GJ@CC;<<BABAA@;;5;@A@@A0;;@;;;6;A?ABB=BBB?
@N9IO0:00726:06000
CACGTAGGGGGCGAGCGTTGTCCGGATTTATTGGGCGTAAAGAGCTCGTAGGCGGCTCAGTAAGTCGGGTGTGAAATTTCAGGGCTCAACCCTGAAACGCCACCCGATACTGCTGTGGCTAGAGTCCGGTAGGGGAGCGTGGAATTCCTGGTGTAGCGGTGAAATGCGCAGATATCAGGAGGAACACCAGCGGCGAAGGCGGCGCTCTGGGCCGGAACTGACGCTGAGGAGCGAAAGCATGGGTAGCGAACAGG
+
BBB;;;AAA@,AA;;;BB=BBC?C?BA@;@A<A?8==;;80;<=;:;AAA@?BE=?@CCBAA7;;BBB=B;;:@@:??6>;994699=7<<6<@<<29;;.9;<19:;;5==>ABBB?BB=B>AA=0;.5=???3;::@;A6:6;?C<@A@CBBBBBB9BB<=7?::@BB????<<?A=AA:;4;BC5;;:;4;CB7<7;B>A;;:94=<)4.5.58<=<<@;A@@CC@;:9;5=0;:99>>,99AB@B?;;;?
@N9IO0:00729:06006
TACGGAGGGTGCAAGCGTTGTTCGGAATTACTGGGCGTAAAGCGCGTGTAGGTGGTTGAGTAAGTCGAATGTGAAAGCCCCGGGCTCAACCCGGGAAGTGCATCCGAAACTGCTCGACTAGAGTCCCGGAGAGGAAGGCAGAATTCCCAATGTAGGGGTGAAATCCGTAGATATTGGGAGGAATACCGGTGGCGAAGGCGGCCTTCTGGACGGTGACTGACACTCAGACGCGAAAGCGTGGGGAGCAAACAG
+
CCBB=;;;0;@=95;::=9CC@CC5939-78<:;000000+0/999<=<A<?CB?C?;9;B>8<0///)/7777:159;5.5<)5554.44)5909.55<@6;0>>@=9@0/0@>@:@;;;@A@BB<A9CBBB?B?B90/0@+0)/:1:;C<66599+555<055.55554:@@<C>6DD:C>BBB?A?<C7=00)/3/0)039389@000@9:::=ABC99:???@A@AAAAD9=999999*8;<8=3>33
@N9IO0:00757:05963
TACGGGGGGGGCAAGCGTTGTTCGGAATTACTGGGCGTAAAGGGCTCGTAGGTGGCCAACTAAGTCATACGTGAAATCCCTCGGCTTAACCGGGGAACTGCGTCTGATACTGGATGGCTTGAGTTTGGGAGAGGGATGGCGGAATTGCCAGGTGTAGCGGTGAAATGCGTAGATATCTGGAGGAACACCGGTGGCGAAGGCGGCGATCCTGGACCAATACTGACACTGAGGAGCGAAAGCCAGGGGAGCAAA
+
BB;;:;:;:;"9C5::???AC@A@?@AF?BBBBB<BBBAD<??=?DBBBAA;:;4;=A=ABB?ACCCBBBBBBCC>CCC<AAA=?@?B?A>AAA3:38:89@@AABBBBBBB?BBA?AA=?<??C:A@;@@;;:*0..)--(-06(--39959=99333,3222'2237333333389>.329>988817657////(-,--(-----(.8.55/5.333333337855607598991>?8====+>>3333
@N9IO0:00716:06040
TACAGAGGGTGCGAGCGTTGTCCGGAATCACTGGGCGTAAAGGGCGCGTAGGTGGCCCGATAAGTAGGGGGTGAAATCTCGTGGCTCAACTGCGAGGCTGCCTCTTAAACTGTCGGCTCGAGCAGAGTAGAGGCAGGTGGAATTCCCGGTGTAGCGGTGGAATGCGTAGAGATCGGGAAGAACATCGGTGGCGAAGGCGGCCTGCTGGGCTCTTGCTGACACTGAGGCGCGACAGCGTGGGGAGCAAACAGG
+
CCDCCBCC>CCBBA@@A@>??@?B=A>@ACCDDC>???DD=AB=???AAAA=::7;B<B@??<?BBBBBC3CCCC=BAA@??A?BBBB@C999A@@=A>???CBB?BD>A>>=00+0===?BBA@@CCABABAAA@?BC7;7;?BC>D@BB;::CC>BB?D?AAAA???=99:;;;0;@@A?<><00+00+0>B=B?@A<A@BCCCCC>BCBC@CBB;;;;;BB;;6;BAACCAA@CAAAA3AB@@@8A@@<
@N9IO0:00725:06055
TACGAGAGGTCCAAGCGTTAGTCGGAATCACTGGGCTTAAAGGGTGCGTAGGCGGATCTGTAAGTGCCTTGTGAAATCCCCGGGCTCAACCTGGGAATTGCAGGGCATACTGCGGATCTTGAGGAATCTAGAGGCCGGCAGAACGATAGGTGGAGCGGTGGAATGCGTAGATATCTATCGGAATGCCAAAGGTGAAGACAGCCGGCTGGGGATTTCCTGACGCTGAGGCACGAAAGCGTGGGGATCAA
+
BB;;:;;C?BD=@<?;>>8=<:::5=085===>=8=B=?>5@<455569BB@CC?A@@@?AA8::::<A;?????:?CCC9BB=BBBB@C@DDC<A?A@CCCBD>BBBAA;;;;5:@??69:C?B?BBA;;:B?A?B?CBBB?B;;;BC?CD;;;DEACC?C?CBAECCCB@@@BBAAAC7;7;;;=AA9@=A;949?;:9A5;59:=:@0@CD=C@CBA@?D??9;4;;000@+/0:/555&5//::
@N9IO0:00729:06028
AACGTAGGGGGCCAGCGTTGCTCGGAATTACTGGGCGTAAAGGGTCTGTAGGCGGTGCGGTAAGTCCGGAGTGAAATCTCCAGGCTCAACTTGGAGGCTGCTTTGGAAACTGCCGTGCTCGAGTGTGGGAGAGGCGCGTGGAATTGCAGGTGTAGCGGTGAAATGCGTAGATATCTGCAGGAACACCAGTGGCGAAAGCGGCGCGCTGGACCACAACTGACGCTGAGAGACGAAAAGCTAGGGGGAGCAAACAGG
+
G;AA;=999;*;8@>;@A5;8?9:59?C?CCCCD>CA@@C>CD>;::@=?@;;;5;?@@<@A=A=B?B@>?A;;;)49=@555499<>:@E9C=A;4555955)55:;0;566:>?===?C<<C<<AD6;;AA<??885;8;8=?@@:;8??8877728;;C9AAABAC?>99833;9::?B=??C?:97B<=9;<,33349773338,33288;5:966688888875552222&27833333$39;A=6===6
@N9IO0:00742:06025
TACGTAGTGGCAAGCCGTTGTCCGGATTTATTGGGTTTAAAGGGTGCGTAGGCGGCTTTGGTAAGTCAGTGGTGAAATATGGCAGCTTAACTGTCAAGGTGCCATTGATACTGCGGAGCTTGAGTACAGATGAGGTAGGCGGAATTGACGGTGTAGCGGTGAAATGCTTAGATATCGTCAAGAACACCTATAGCGAAGGCAGCTTACTAAGCTGTAAACTGACGCTGAGGCACGAAAAGTGTGGGGGAGCAAACAG
+
-----////)-53--(//3///4:5555)5949>)55)3:1:=498883//)//)//:(/)/7)59B@A:@<AAC@9@C;;4:666>:?9?<<@B=8<8;6;9A@=@>>>>:@59.4:88-44:;<=====?<<8;<=8>;8:9=7;>6629=9<;;:29@BB=CCCC=AA@A@@@@@@@499;<==:>A>77://)/499977255.-(--69///)////7779;;;75545555&55555555$555990555
@N9IO0:00744:06010
GACATAGGTGGCAAGCGTTATTCGGAATACTAGGCGTAAAGCGAAGTGTAGGCGGACGATTAAGTCCGATGTTAAATCTCCCGGCTTAAACTGGGAGTCGCATCGGGATACTGGTCGCCTCGAGTGGGGTAGGGGGCAGCGGAAGTTCCCGGTGTACGGTGAAATGGCGATAGATATCGGGAGGAACGACCTATGGCGGAAAAGCAGCTGCCTGGGCCTTTACTGACGCTAAGACTCGAAAGCTGGGGGAGCAAACAGG
+
DCDBAAB?AA?992:99:;@C9??7>4::@?@@<;;;99,5:99.59;;=?@CC@CBB=A?B;@@?=;;99=39:1:??<<4;.44.44)44:;3;;<=<888544(4:::49039::6:43333333&37799;)555;=8=9<<9<>7=7;8////)/556,//)////44444443:133-3-444:387--(--(---&-6744444.48809.49,99@@@ABBBC??@?>?;;;0;A<;;;;*;;;AB=BBB@
@N9IO0:00749:06056
TACAGAGGTCCCGAGCGTTGTTCGGATTCACTGGGCGTAAAGGGTGCGTAGGTGGTGAGGTAAGTCGGATGTGAAATCTCCGAGCTCAACTCGGAAAATGCATTGGAAACTACCTTGCTTGAGGATTGGAGGGGGGACTGGGAATACTTGGTGTAGCAGTGAAATGCGTAGATATCAAGTGGAACACCAGTGGCGAAGGCGAGTCCCTGGACAAATCCTGACCACTGAGGCAACGAAAGCTAGGGGAGCAAACAGGA
+
BEC<<;A?AIF=CB;;;;;A@=BB7;=?BAA@A@::<:DG=DC=@@;:<CCACB@BBAA>AC?ABA?=?899ABB=@???8?999?@B?BBCB8B==1479:B7B7D=6=8824>3<@>5<6618>494:<=<==&82225'54978>)/).9:66;>8899@6/..9;8687>=9;4<88/82:<95AB:;/722+2166999=>38:,2255,2:3882.(.3./..(.5.222:08555:==.<8;;D9===6;
@N9IO0:00753:06058
TACGTAGGGTGCGAGCGTTAATCGGAATTACTGGGCGTAAAGTGTGCGCAGGCGGCGTCGCAAGTCGAGTGTGAAATCCCCGGGCTTAACTTGGGAATTGCGCTCGAAACTACGATGCTGGAGTGTGGCAGAGGAAGGTGGAATTCCACGTGTAGCGGTGAAATGCGTAGAGATGTGGAGGAACACCGATGGCGAAGGCAGCCTTCTGGGCCAACACTGACGCTCATGCACGAAAGCGTGGGGAGCAAACAG
+
BFCCBAAA;@B@A@@ABC@D?ABB>A?B@CCCCE?EEBBB=BBBCCAA?;;5;:39987>=?=A?????>AABBC=BBDF:CC9::<@8=?8??3;6>439BBBBA==5=BDBBA@998;6==:9:B>AA>>=:?:>9@;3@<@?B?CBCB@A@CCC@BCCK>;<;BA@>5949==?:>@<@;??>8@@@@=@AA>A<@?==39.4444(458888;78394444448<<944808B?@@@@8AAA;@8;;:
@N9IO0:00757:06056
TACGTAGGGTGCTAGCGTTGTTCGGAATCATTGGGCGTAAAGCGCGTGTAGGCTGCTAGGTAAGTCGATTGTGAAATCCCTGGGCTCAACCGAGGAAGTGCAGTCGAAACTCCCTAGCTGGAAGACGGTAGAGGAAGGTGGAATTCCAAGTGTAGAGGTGAAATTCGTAGATATTTGGAGGAATACCGGTGGCGAAGGCGGCCTTCTGGACCGCTCTTGACGCTGAGACGCGAAAGCGTGGGTAGCAAACAGG
+
FCDCCCBC=9;:CCCBBC?AA?CC@C@BBBC@CD;BCCBF=A?@@?AAAAA@BA;?CCCACC?ABBBBB7:9@@@;@@D:AAA>???A<@>????C7::B:::?AAAB>BCDD>BCCBBB?B>ABBB>BCCBC?B?B=@@<@=A6?9C>BBECE@@@>;:9;3;9==>BAA@CCD<B=AA.;.9::=B?AA<@BD9;=;GBDACACBB?AB=B@;;;8;;;555;>>@@@@9;;/95<A>A7?;@?@<4=A@4
@N9IO0:00723:06097
TACGTATGGTGCGAACGTTGTTCGGAATCACTGGGCCTAAAGAGCGCGTAGGCGGCCAGGTAAGTCGGGTGTGAAATCCCCCGGCCCAACCGGGGAACTGCACCTGATACTGTCTGGCTAGAGTGCAGGAGGGGAGAGTGGAATTCCTGGTGGGAGCGGTGAAATGCGTAGATATCAGGAGGAACGCCGGTGGCGAAAGCGGCTCTCGTGGTCTGATAACTGACGCTCAGGCGCGAAAGCTGGGGAGCAAACGGG
+
AAAAACCC=:;;A@@;;;?AB?BBGH?BBBBCCC>B?B@C8>9;:5:@==<;99-32;@7@A8@:@B=29:9ABB>BAAAA1C?CC6B?B<>88.8.33?@<<26//////88558488:::BA?A7=:7>==-259;:;1516292570222'225538///(/./.755765266:,5507078827122+5222)29=152.....32668557:26653335...30535555,58....&....6.69:3
@N9IO0:00745:06105
TACGTAGGGTGCGAGCGTTAATCGGAATTACTGGGCGTAAAGTGTGCGCAGGCGGCGTTGCAAGTCGAGTGTGAAAGCCCGGGCTTAACTTGGGAATTGCGCTCGAAACTACGATGCTGGAGTATGGCAGAGGAAGGTGGAATTCCACGTGTAGCGGTGAAATGCGTAGAGATGTGGAGGAACACCGATGGCGAAGGCAGCCTTCTGGGCCAATACTGACGCTCATGCACGAAAAGCGTGGGGAGCAAACAGG
+
CCBB@CCC=BA@@A@9:9=@==@@;A<@?BBDBB=@@@@@9?@A@@;;:??=??<?BF>BAC@BA@<>><@@ABC<A@B<BC<B@=A?CD?CB3;6=/37?=?:B==6=?A?C=8:=BB?AABABB?<<99;6:185::4?:@<@?AABBBA@BBB?CCLD?;;9==CABB;;;@B>?A?A=@@@=AAAB?AAB?B>B@@@<@9>:99-9-7:???>>>=98998337333333&39?BBCB:???BC=BAA9
@N9IO0:00748:06070
TACGGAGGGTGCAAGCGTTATCCGGATTCACTGGGTTTAAAGGGTGCGTAGGCGGGCAGGTAAGTCCGCGGTGAAATCCTGGGGCTTAACCCCAGAACTGCCGCTGATACTATCTGTCTTGAATACTGTGGAGGTGAGCGGAATATGTCATGTAGCGGTGAAATGCTTAGATATGACATAGAACACCAATTGCGAAGGCAGCTCACTACACAGCCATTGACGCTGAGGCACGAAAAGCGTGGGGATCAAACAGG
+
CBCC@CDM?BBBC?BAAA?BBC@C@BA>A@@?>;58:(44(4:08:<B>BC@BCB>CEG@BBABBB@BAB?B?A?:@B8<;JJ:AA=?4:::.;;;5;A@@<AB???AAA@??::::;?=?@>ABBBB@@=::6;ABA;<8;=@B@@@AAA@@AA@@>@CDD>@A?A=A@AAAAA@@;;;??5;;?40+0+00::*0*0959@>C669<;;99:69@9><><00000*0>>>>7>+>=9?;>>0<>A>>6>BB=
@N9IO0:00755:06077
GACATAGGTGACGAACGTTATCCGGAATTATTGGGCGTAAAGGATGCGTAGATGGTTCGATAAGTTACTAGTGGGAAATCGAGGCCCAACCTCGTGGAAGTTAGTAATACTGTCGAGCTTGAGTGCAGGAGAGGTTAACGGAACTTTATGTGGAGCGGTAAAATGCGTAGATATATGAAAGAACATCGATATAGCGAAGGCAGTTAACTATTCTGCTACTGACATTGAGGCATGAAAGCGTGGGGAGCAAAACGG
+
CCCBBBB@BBB@@?=?AA?ABB>A>?:B8BB8==6?:=<<4;7;;;?>?CC@@A?B?CBBBC?@A=?@>@@99939?9A:99B@BF>C?B>A:99A=A=???BAAB@BBBBA@@A;;;C@CDC@@@BB?@@@A=A?B?BDBH?BBE>D<;;A5;;@@<@BDD;::;A@@@CCDCBCCCA;A@5<;;@@@BBCBA@AA5;4:?=?=A=ACBC>ABB@A@B;;;CCC=A;;5;AA@AB;@AB;;;;.;;;;DD;AB@
@N9IO0:00760:06062
TACGGAGGGGGCTAGCGTTGTTCGGAATTACTGGGCGTAAAGCGCACGTAGGCGGCGATTTAAGTCAGAGGTGAAAGCCCGGGGCTCAACCCCGGAATAGCCTTTGAGACTGGATTGCTTGAACATCGGAGAGGTGAGTGGAATTCCGAGTGTAGAGGTGAAATTCGTAGATATTCGGAAGAACACCAGTGGCGAAGGCGGCTCACTGGACGATTGTTGACGCTGAGGTGCGAAAGCGTGGGGAGCAAACAGG
+
CGCC=@@@@@,ABBBBDD@CC?CB@C?B?BA@@@8=?>AA=AAB@@@B@@A?BC@CBBBD=B>AAA@@@A?AABB;A?@8@==0:..-0555&-(-388::5==5<<<;::@@@@9>@B?AB9;;@AA=@@::48?A:9:?C@C@B=@;;;9==<9929??=9??AAACBBBCB<@@794:??AAA?CBBB?BBB<@<;;5;ABBBBB=BAABC?BCBJCCCCCAAA>BA@@>>4;;BAABD;A@BDE>CBB@
@N9IO0:00714:06138
TACAGAGGTGCGAGCGTTAATCGGAATTACTGGGTGTAAAGGGTGCGTAGGCGGATGATTAAGTCAGGTGTGAAAAACCCAGGCTCAACTTGGGTCTTGCGCTTGAAACTGATTTTCTAGAGGCTAGTAGAGGATAACGGAATTTCCGGTGTAGCGGTGGAATGCGTAGATATCGGAAGGAACACCAGTGGCGAAGGCGGTTATCTGGACTAGTACTGACGCTGAGGCACGAAAGCATGGGGAGCAAACAGG
+
/778...*---/33:<<28;?;;6;?B?BA944/4;<<=3;;3459==@A:?@9@==?@4;5;>><?=?BBCCCDC3CB<AA?BCCC999=@C<@@@?BBBBB?BBE<AA@@???-;;@;;;5;;BBBBA00-0>@<@A<?<?A<BAD@BBBBB;:5:C=A=BBBCABBBBCBBC@C@C@C?999;@@@@<@BB<@<@@;??BCBCC@CCBCBBBBA::;:;;A@@=@AA9::/:@@ABBC:@A@EF=@@@@
@N9IO0:00715:06148
GACAGAGGTGGCGAGCGTTGTTCGGAATCATTGGGCTTAAAGCGTGTGCAGGCGGCGGCGTAAGTGTCGAGTGAAATGCCAGTGCTCAACGCTGGAACGGCTCGGCATACTGCGTCGCTTGAGGTCGGTAGAGGTGCCTGGAACTCTAGGTGGAGCGGTGAAATGCGTAGATATCTAGAGGAACGCCTGAGGCGAAAGCGGGGCACTGGGCCGATTCTGACGCTGATACACGAAAGCGTGGGGAGCAAACAGG
+
CCC:;;C?BA=?@>>>>>=@@?CD@C?BBBB?CF@DD<?@9@?>@AAA@@@=BB=@B<@ABC@CAAABBBCBCDL>@A@<C>>>>CCD@CCCCB@B@BC?BBCC@BBCCAAABAAAAAC=AAA?ABB?AA@AA>ABB?CB@C@CDEBBB@CC?AABC9BBCC6@AAAACBCCCCCBAABB?B?AAA=??CC<?<>>399=AC69:;CDD>D?B::6:=====>===<<779999,9;83444&4:::<3::<7
@N9IO0:00717:06123
TACAGAGGGTGCGAGCGTTGTCCGGAATCACTGGGCGTAAAGGGCGCGTAGGCGGCCCGGTAAGTCGGGGGTGAAATCTGCGGCTCAACCGCAGCACTGCCTTCGAGACTGCCAGCTGGAGCACGGTAGAGGCTGGTGGAATTCCCGGTGTAGCGGTGGAATGCGTAGAGATCGGGAAGAACATCGGTGGCGAAGGCGGCCAGCTGGGCCGTTGCTGACGCTGAGGCGCGACAGCGTGGGGAGCAAACAGG
+
BBBBBBD@8DBA@@?977-3387<7<455>><<=7584>>8=:1:>@@@@A>AA?BC=C>@@:@A;;;;;*;AAD:?;<<;@<A>EE8>8<<;;;;;;:<392///999///7///:93//443939;;4405<<3::5?8@5>>8>8955====;==:=:>>665:@@;95:>;1:4:>79:9883//)/5708000(/4:8678;1;57<1373833;@?@;=637255:;=886A=>-52:;;35226
@N9IO0:00719:06148
TACGAAAGGGTGCAAGCGTTACTCGGAATTACTGGGCGTAAAGCGTGCGTAGGTGGTTTGTTAAGTCTGATGTGAAAGCCCTGGGCTCAACCTGGGAACGGCATTGGATACTGGCTTACTAGAGTGCGGTAGAGGGTAGTGGAATTCCCGGTGTAGCAGTGAAATGCGTAGATATCGGGAGGAACATCTGTGGCGAAGGCGCTACCTGGACCAGCACTGACACTGAGGCACGAAAGCGTGGGGAGCAAACAG
+
<9=5;9)55)5559.5949:@<9?=28-72<6;8910////(//779:4949;:;7;D>BC@B@AA=99<0//<99/9<7.7=9)//796A:AC@8E:BB9BBB=@=BA@@@@?AC5;;;;;A@@=00*0/7/33(3;<<=9>6///;3;8///9;:;<<<<<455555<><<<<<=>5==8<:;;<@@>>>:6667<55666=<:@@:>>:=9994444;::4558377////)/79;<>>2<<?>?4;;8
@N9IO0:00721:06135
TACGTAGGGTGCGAGCGTTAATCGGAATTACTGGGCGTAAAGTGTGCGCAGGTGGCCGCGCATGTCGAGTGTGAAATCCCCGGGCTTAACTTGGGAATTGCGCTCGAAACTACGTGGCTCGAGTGTGGCAGAGGAAGGTGGAATTCCAGGTGTAGCGGTGAAATGCGTAGAGATCTGGAGGAACACCGATGGCGAAGGCAGCCTTCTGGGCCAACACTGACGCTCATGCACGAAAGCGTGGGGAGCAAACAGG
+
CBBBBBBD>9;;ABB@@@6:5;@A=A?B>BBBBB=@@@ED>BBBBBBCCBB>AB=@=@A::7@B@@@ABB@=9:9*7=<<0;;(334:8<B7BA7=6<9>97779@==2>?;;;00(/::///7;8=9>AABB8B;A>98597?6=533.37553334.///(/44;<==BBB@;;=7<;:>:666:;;;?9<<<7;7;=>=8=:666@8@<>:>==;;7/////4444:988:19555<<<.999?C=?@A=
@N9IO0:00722:06117
TACGAAGGGTGCAAGCGTTAATCGGAATTACTGGGCGTAAAGCGCGCGTAGGTGGTTCAGCAAGTTGGAGGTGAAATCCCCGGGCTCAACCTGGGAACTGCCTCCAAAACTACTGAGCTAGAGTACGGTAGAGGGTAGTGGAATTTCCTGTGTAGCGGTGAAATGCGTAGATATAGGAAGGAACACCAGTGGCGAAGGCGACTACCTGGACTGATACTGACACTGAGGTGCGAAAGCGTGGGGAGCAAACAGG
+
ABA9;5<A6=@B=:>?@@>A<@>=4929-7=?@?::::BB=B;;:BBBBBB?CC<@<;;;CCACDAF@AB=;=CF=CCCC;DD?CCCC@C>BCD>B@B@@@@BA>A>=3=0000007>;;ABCCBCB?A@;;;A=AAABB@A@CD>C@:::::AABD?AAA@;@@:::::???@AC=A=A<@<@AA=@@@@>@?<;?<@>>@@::7:A<=?655<<<:;:;;;===?7::<455)544488:.;==>A7;??@
@N9IO0:00728:06115
TACAGAGGTCCCAAGCGTTGTTCGGATTCACTGGGCGTAAAGGGTGCGTAGGAGGCTGGGAAAGTCGGATGTGAAATCTCACCGCTTAACGGTGAAACTGCATTCGATACTACTCGGCTAGAGGATCGGAGGGGAAAGCAGAATTCTTGGTGTAGCGGTGAAATGCGTAGATATCAAGAGGAATACCAACAGCGTAGGCAGCTTTCTGGAAGATTCCTGACTCTGAGGCACGAAGGCCAGGGGAGCAAACGGG
+
CCCBBBC@BCC<B9;;@@=AA=BB?AA=??@???9@@AAA<A>7;?;>CCC>@@>?879*9@9BBCC@DBBBCCE?;<;;;;=@AB?G;CD@CCDD>CAABBB?BBBBBA@?@?8949@???A>A@CB@CCEC:BA7655568B:A@:>9;<AAABC:BC>@8===CABABBBB=B>BBB@B8A??9>;@==?@?BC:BBAABC=C<;8;=@BA?C@AAAA???AAA=??::929198;;;;0333=:1;<<4
@N9IO0:00744:06151
TACGTAGGGTGCGAGCGTTAATCGGAATTACTGGGCGTAAAGGGTGCGCAGGTGGTTACGTAAGTCTGATGTGAAAGCCCCGGGCTCAACCTGGGAACTGCATTGGAGACTGCGTGGCTAGAGTGTGGCAGGAGGGGGGTGGAAGTTCCGCGTGTGAGGCAGTGAAATGCGTAGAGATGCGGAGGAACACCAATGGCGAAGGCAGCCCCCTGGGTTCCAAGACACCTGGACACCTTGATGCACGAAAGCGTGGGGAGCAA
+
BCBAABBD>;9:CB:9;B@D499B?B?C=@@@@?8?>>@<4<A<:;;@44323938-44;AA8B<BBBB@@@:@<4AB<</B<5>:::0555BD>D8?:?///6:6:98833333=;@:;<==CBA=;:0/(/57778%5502(--05(--22.2255/7779///(///86889:...-,(,2(-(---(-(,,(-..(.(.222===*779/726384222..(..(..-5(-(....9::;;;)4444999+99799
@N9IO0:00726:06201
TACGGAGGGGGCAAGCGTTGTTCGGAATTACTGGGCGTAAAGGGCGCAGTAGGCGGCTTGGTAAGTCGGTTGGTGAAATCCCGCGGACGTCAACTGCGGAATGGCCATCGATACTGCCGGGCTTGAATCCGGGAGAGGTCGGCGGAATTACTGGTGTAGCGGTGAAATGCGTAGATATCAGTAGGAACACCGATGGCGAAGGCAGCTGGCTGGACCGGAATTGACGCTGAGGCGCTAAAGCGTGGGTAGCAA
+
@@?=;;<;;;(9D8<BCC>AB:B@:>@C::;@@<8@>::;///(/8//////6;;6::9=9BA:@;;;+/+/588;>6:==1:::)////<<69<333-3533,45:<=994844495::)5769>9::7;;6:><@.954.4:.444.559;5>@BBBBDAHCAA;AA;;;;::@>=98459:8>7999498886333-4.33338828:949<8<7<3838>;<?89881:94:<>(444444(499979
@N9IO0:00731:06189
TACAGAGGGTGCGAGCGTTGTCCGGAATCACTGGGCGTAAAGGGCGCGTAGGCGGCCTGATAAGTAGGGGGTGAAATCTCGCGGCTCAACTGCGAGGCTGCCTCCTAAACTGTCGGGCTTGAGCACAGTAGAGGCAGGTGGAATTCCCGGTGTAGCGGTGGAATGCGTAGAGATCGGGAAGAACATCGGTGGCGAAGGCGGCCTGCTGGGCTGTTGCTGACGCTGAGGCGCGACAGCGTGGGGAGCAAACAGG
+
FCCBBBCC>BCB>??999<?ABAD?B@BECBBBD>???AA5=?9?@@CBAB?@?=????@BA;>A??@?@,>>>@9999;9995:?@@@C??9:99299::>BB?BBB>B?@@AAB=BA>@???AAAABB@@@?BBB@BD?A>A@BC>C@DD@??BB?BB?B@BBBB999?89:;@@8@>AA?@@@@@<@B?BCG@D@CC@CAFCGCCC?BCCC?B@@;;;@ABBBB@B@@@A;;;BCAABA6@@@AA;:::<
@N9IO0:00737:06169
TACGAAGGGGGCTAGCGTTGTTCGGAATTACTGGGCGTAAAGGGCGCGCAGGCGGCTTTGTAAGTTGGGCGTGAAAGGCCTGGGCTTAACCCGGGAATGGCGCTTGAGACTGCAAGGCTAGAGTACGGGAGAGGATGGTGGAATTCCCAGTGTAGAGGTGAAATTCGTAGATATTGGGAAGAACACCGGTGGCGAAGGCGGCCATCTGGACCGTAACTGACGCTGAGGCGCGAAAAGCGTGGGGAGCAAACAGG
+
BA@A@=ABBB0BBCBBCCFCC@BD@D@DBC@@@B;;;;@@8@@9?>=@@;;5;;5;BC=BBC;;9=@G<@<;;AA=A;@<@AA<AA?B=AA;@@;@69:;=>9=:;<@AA@@@A=A=BAABBBBCCBB<AABA>ABB?AB?A=A?AB>BFCBAAA:;9;BCA=B?:::@@@A;;6;C;?<?A>=9:3:;==;@CB?B?@@=A7;:CA@?A@399?499973;7344438<99777&488<<>>2<<<>=2;444
@N9IO0:00743:06185
TACGGAGGGTGCAAACGTTGCTCGGAATCATTGGGCGTAAAGCGCGCGTAGGCGCGAAGCAAGTTGGATGTGAAAGCCCTGGGCTCAACCTAGGATGTGCATACAAAACTGCTTCGCTTGAATCTCGGAGGGGGTCAGGGAATTCCCGGTGTAGAGGTGAAATTCGTAGATATCGGGAGGAACACCAGTGGCGAAGGCGCTGACCTGGACGATGATTGACGCTGAGGCGCGAAAGCGTGGGGAGCAAACAGG
+
BABB=B@B<BBAAB99;;5;?=?@<@5;9@@9>>4?@::9.88895:DA??=;;5AA<@@A7<B8B9==B@@@?4?>90555)5:AB8B<DCC@B;;;CBBBACCCC:B;::@<@BCB?BB>AA@??=@@@@@2AABBC>C@=:==5<755548494:<E?7B?BB=??>=?????7??<@=ABB?FBBB?ABBAE@CB@:;>><AA<@@@@A>;;25588;888;6449@BC=BABACCC:BBAAA9>?>4
@N9IO0:00744:06176
TACGAAGGGTGCAAGCGTTACTCGGAATTACTGGGCGTAAAGCGTGCGTAGGTGGTTCGTTAAGTCTGTCGTGAAAGCCCCGGGCTCAACCTGGGAATGGCGATGGATACTGGCGGGCTAGAGTGCGGTAGAGGAGAGTGGAATTCCCGGTGTAGCAGTGAAATGCGTAGAGATCGGGAGGAACATCAGTTGCGAAGGCGGCTCTCTGGACCAGCACTGACACTGAGCACGAAAGCGTGGGGAGCAAACAGG
+
@BB;;4;A8A@>B=AAAA=ABBCB?B989:CDDD>?@@@@8@@@;;;BBAA?A@=@=ABB=@:ABCCCAAA@;;5)59990@?8CCBA>A=<00+/200)/:9=@=@A@??C>AAB>BABBBBA@@A=?/0/838@A@BC8@8;6?:3:5:@A@?99:A=<;1222=999:?;:555-5=9=;???A?8718755.5/77/7<<;55:6:;7==85533398775556<<999)559=A>?1@?CCC=CBB=
@N9IO0:00744:06186
TACAGAGGTGGCAAGCGTTGTTCGGAATTACTGGGCGTAAAGGGCGCGTAGGCGGCCATCTAAGTCAGACGTGAAATCCCCCGGCTTAACCTGGGAACTGCGTCTGATACTGGAAGGCTGGAGTTTGGGAGAGGGATGTAGAATTCCAGGTGTAGCGGTGAAATGCGTAGATATCTGGAGGAATACCGGTGGCGAAGGCGGCATCCTGGACCAACACTGACGCTGAGGCGCGAAAGCTAGGGGAGCAAACGG
+
CBB;:9:6;B?AB=A???9?A=BC@CAC?AACCE=?@@BE=BB>@AAEBBB@::5;5<AAAC7;;;;;;BAACCC<AA@@@*;6;@@F@F@CCC>CFJHCCBBBB::9BAAA?B<@<@BB?CCCC=CG>CA@@?9@@?>ABC?A?AABA>BCBAAAC?BBBD<AABB?>?BA@>?@C;AA>A>ACC@C@BC?@@@;@<@A=BBDD@CC?@A<@@CAABAB;;;@A;;5;A@;;;6;AAABBC:BBAAD;;;;
@N9IO0:00750:06200
TACAGAGGGTGCAAGCGTTAATCGGAATACTGGGCGTAAAGCGCACGCAGGCGGCTGCATAAGCCGGTCGTGAAATCCCCGGGCTTAACCTGGGAATTGCGATCGGGACTGTGCGGCTAGAGTGTTGGAGAGGACAGCGGAATTCCCGGTGTAGCAGTGAAATGCGTAGATATCGGGAGGAACATCAGTGGCGAAGGCGGCTGTCTGGCCAAAACACTGACGCTCAGGTGCGAAAGCGTGGGGAGCAAACAGG
+
CBC;;;BB<BB??9????=@>A@@<@+0/90//(44:BA<A@@@BA@@AA>@@<>99??8:3898<<AAAABAA99:::-9@9AC>A>A@CCC>B@C?AAA@@@@@9@CAABBBB>BAA@B@@AA<A=@AAA>BBBAA?<?;?>AB<@:??=8:989@@AC>???AA=;;;;:99=,77-72;;344:;;;<??;??AC@B;;;B@@4;2999&5;;9555:;=A<<=AABBAC=AAEAAAA.<;@@A8ABCA
@N9IO0:00759:06172
TACAGAGGGTGCGAGCGTTAATCGGAATTACTGGGCGTAAAGCGCACGTAGGTGGCGACGTAAGTCGGGTGTGAAAGCCCCGGGCTCAACCTGGGAATTGCATTCGAGACTGCATTGCTGGAGTACGGAAGAGGAGGGCGGAATTCCCGGTGTAGCGGTGAAATGCGTAGATATCGGGAGGAACATCAGTGGCGAAGGCGGCCCTCTGGTCCAGTACTGACACTCAAAGTGCGAAAGCGTGGGGAGCAAACAGG
+
CCCCCBCC>CDBC??9::=@;??A?A<@<@???A9==999.99==?@;;;B9;;>AAAB;;;>AA@BC=;;9@??*44::.=?9885@<@:BCC>C@C?B@@@<@@;;;BCCCDC?::::39>==893:49<<8?@C:BB<@=@8@B=B?CB@BB;;50@=B9000ABBBB@@@@>=69929=;:9??999299=;@4:9?BF=CCCC?@B>;::BCBCCBBAA;;;,:@<000>8?><<@@@2>;;;=05557
@N9IO0:00759:06182
TACGAAGGGGGCTAGCGTTGTTCGGAATTACTGGGCGTAAAGCGCGCGTAGGCGGCTTTGCAAGCCAGAGGTGAAATGCCTGAGCTCAACTTAGGAATTGCCTTTGGGACTTGTGAGGCTTCGAGGACGGAAGAGGTGAGTGGAATTCCCAGTGTAGAGGTGAAATTCGTAGATATTGGGAAGAACACCAGTGGCGAAGGCGGCTCACTGGTCCGTTTCTGACGCTAAAGCGCGAAAGCGTGGGGATCAAACAGG
+
7>0/:29595(55555558B>?CE@B?B@AA@@D<;;;A@8ABBAB@BA<<600+0::1:=:677)////)/;;;3;4404;<<<===9=C@AA<@-0-.-3=948818-,(-65--(//(//336::<;=8<88-7;8777;A=A=@A6=;=;;<<7838>>?9B>888BAAABB?AA<A=??@BBB>AA@?=@@@;@<;;5<;;A@;;:;C=CCC;::B@::9:::/9999>>@9@@A@@@@6???=>8===:
@N9IO0:00763:06200
TACGAAGGGGGCTAGCGTTGTTCGGAATAACTGGGCGTAAAGCGCATGTAGGCGGATTGTTAAGTCAGGGGTGAAATCCCACGGCTCAACCGTGGAACTGCCTTTGATACTGGCAATCTCGAGTCCGGAAGAGGTGAGTGGAATTCCGAGTGTAGAGGTGAAATTCGTAGATATTCGGAGGAACACCAGTGGCGAAGGCGGCTCACTGGTCCGGTACTGACGCTGAGGTGCGAAAGCGTGGGGAGCAAACAGG
+
CDBAA<ACDC5CFCCCCD@CC@CB@C=AA>BBBB;@@@@@:@@@?A;;;;;5;A>@A=@@>A?ACCCCDD;CB@B8;;;097=:=9>:6:ACDE=?6<888-38033333::78:59A@@A:::A8=9?9=?>6:?=?8938;?;=9>=88773377,7<;;5===>>BAAA@@=@C?@@=A=:::;;;;@:@00+0:00*000;;@>;>B=@>@@@?BAACCC;;;?DB;;;@8@@AAABB7ACCJF?CCC@
@N9IO0:00732:06259
TACGTAGGGTGCGAGCGTTAATCGGAATTACTGGGCGTAAAGCGTGCGCAGGCGGCGCCGCAAGTCGAGTGTGAAATCCCCGAGCTTAACTTGGGAATTGCGCTCGAAACTACGGTGCTGGAGTGTGGCAGAGGGAGGTGGAATTCCACGTGTAGCGGTGAAATGCGTAGAGATGATGGAGGAACACCGATGGCGAAGGCAGCCCTCCTGGGCCAACACTGACGCTCATGCACGAAAGCGTGGGGAGCAAACAG
+
CCCCBBB@:@B@@@BAAB?B?BBB?B8;8;BBBC=@@@@@;@A@A>?@>00,00+0;=:089173877888=BBB=>>==000///)/)/83880:.95443389<<<28499918>;340449<8=6??>:::-77-3<682=2828>3339383@?99:D<?:::96:///8//33,331739::8<<>B=;;4.4.44444)485:=;3:5:5888///////944888443:29BA;:99*7886:.668
@N9IO0:00745:06247
TACGTAGGTGGCAAGCGTTGTCCGGATTTATTGGGTTTAAAGGGTGCGTAGGCGGCTTTGTAAGTCAGTGGTGAAATATGGCAGCTCAACTGTCAGGGTGCCATTGATACTGCGGAGCTTGAGTACAGATGAGGTAGGCGGAATTGACGGTGTAGCGGTGAAATGCTTAGATATCGTCAAGAACACCGATAGCGAAGGCAGCTTACTAGGCTGTAACTGACGCTGAGGCACGAAAAGTGTGGGGATCAAACAGG
+
DD@A?::6;@;@C?BAA@<@@@<@=BCC=BB>AA9@?)87*7;(348B@@A>;94:AA0;;@<ABB@@B@=@AAA<BCAA?A<;;<<B<@@BBCCML>BBC@BC@BB@?>9:9:4;>>=<@AABBBBBBBB@?<>?@=??;>@C<AA@B>ABAAA??>?AAC<A@CC@B@??BABBBBB?BB;BAA;AB@ABAAA=@?DC;;:@CCCAA8?:>;;6:@@@BAA?:>;74339999&55:4444&4;;DD=::;=
@N9IO0:00753:06249
TACGAAGGGGGCTAGCGTTGTTCGGAATTACTGGGCGTAAAGCGCACGTAGGCGGGTCGTTAAGTCAGGGGTGAAATCCCAGAGCTCAACTCTGGAACTGCCTTTGATACTGGCGACCTAGAGTCCGGAAGAGGTTAGTGGAATTCCCAGTGTAGAGGTGAAATTCGTAGATATTGGGAAGAACACCAGTGGCGAAGGCGACTAACTGGTCCGGTACTGGACGCTGAGGTGGCGAAAGCGTGGGGAGCAAACACG
+
BBB;;5;>@>0@@A=CCC@BB?AB>B=@=@BBCC?;;;ED=B@@;::@AAA?AA@9>@>@-0,0@@AADA5;:;B=BDC>B8::C@??;?@AAA>A2888<4==18>88==B8BBA=62269::;/53>4;;A=A<@:;97<.5,26/9<?@@@<<=.8257/:5:555:8:9=268/6/573<==7==<<17554<65922;;/52/).72724----(-677666=78816:=>7=::5///&.5///'--44
@N9IO0:00720:06309
TACAGGGGGTGCAAACGTTGCTCGGAATCATTGGGCGTAAAGCGCACGTAGGCGGTTCGTTAAGTCAGAGGTGAAAGCCCGGAGCTCAACTCCGGAATTGCCTTTGAGACTGGCGGACTTGAACGTCGGAGAGGTGAGTGGAATTCCGAGTGTAGAGGTGAAATTCGTAGATATTCGGAAGAACACCAGTGGCGAAGGCGGCTCACTGGACGACTGTTGACGCTGAGGTGCGAAAGCGTGGGGAGCAAACAGG
+
AIFICDDD5BBDCC<B@@-0//;:)/+/@@<9==4A::9=6=:7:CABCCC@??8?8AAB9?7?>CB==B?B;44)599097;;;>CC9<AC<C;C;>:?=9<<4>;;;@@@?BB?BAA=@@?BBFCC?BCCB@CDBBAA4;5;<@?ABCDGCCBCC@BEDE?D@BBBBBABAB=@@?B>AA=@@B?B@::6:@@>B@AA>AAA@@??9?@A:::AA=@@AAACBBB?CCBBCC<@@CBBBB8BABBB=DDC?
@N9IO0:00726:06265
TACAGAGAGTGCAAACGTTGTTCGGAATTACTGGGCTTAAAGCGCACGTAGGCGCATCGCAAGTGTGGGGTGAAATCCCACGGCTTACCCGTGGAACTGCCTGGCAGACTGCGATGCTCGAGTGTGGTAGGGGAGAGCGGAACGTCCTGGTGGAGCGGTGAAATGCGTAGATATCAGGAGGAACACCGGTGGCGAAGGCGGCTCTCTGGTCCACAACTGACGCTGAGGTGCGAAAGCTAGGGGAGCAAACGGG
+
EDA000AAAABBCG;<992772896;8=9=CCCF>BB5;;0:944<599??=00/<=@<CC@B@ABGLF<CBCC=AA@8BAA>AB?A@@6@;;8;@BBBA6599?=999<@CCDBB@@@;::;9:A<@>A=@/9950/:6:)///:5/733=8959A;>>@A8:5:B:9:@?@@@:8177-76733-/1//)///3838>:78=BBAA?BB9:7=7;?>;=?@93336888??=8?BAAABC6<;CCA<AA@:
@N9IO0:00733:06276
TACAGAGGGTGCGAGCGTTAATCGGAATCACTGGGCGTAAAGCGCGCGTAGGTGGTCTGTTAAGTCGGATGTGAAAGCCCTGGGCTTAACCTGGGAATTGCATTCGATACTGGCGGACTTGGAGTGTGGTAGAGGGAAGTGGAATTCCCGGTGTAGCGGTGAAATGCGTAGATATCGGGAGGAACACCAGTGGCGAAGGCGGCTTCCTGGACCAACACTGACACTGAGCGCAAAAGCGTGGGGAGCAAAACAGG
+
CEB;;;AB;BB@A;;000,0)0/74:7<==CBDC99::99/8<<>AB@@@B@BB@CCBBB?B>BCBC@C@@@>@@0;:A<AAC9BA=A=B@BDC>B?B:;<CC@CBBBBCCB?BB=AAC@C@A@@B@@<AAA@AB6@5;<@<<.505>5>9999;A;B?CCDD>ABA<888?><AA?<183-403897;;;=8?=B=B=AB>?=4<48828?4>=?9338AB@@=>00/6////&/352522&222222&2553
@N9IO0:00733:06306
TACGTAGGGGGCGAGCGTTATCCGGATTTATTGGGCGTAAAGGGCGCGTAGGCGGCGACCGGCAGTGGCGCGTGGAATCTCCCGGCTTACCCGGGAGGGGTCGCGCCAGACGGGGTCGCTCGAGGCGGGGAGAGGCGCGCGGAACGGGCGGAGTAGGGGTGAAATCCGTAGAGACCGTCCGGAACACCGGTAGCGGCGGCGGCGCGCTAGACCCGACCTGACGCTGAGGCGCGAAAGCGTGGGGAGCGAACGGA
+
CCEFCCCCCC5CCAAABC@@@@AC@@AA<AB@CC?BBCCC>BB<AA@B@@=;7749@@@?B?A;;;@>@@@@@@=@>@@ACC>E@DD9;;C0;:7;@CC7BBB;<;;@;9;CBC8B;;:AB@@A=ABBB7DBBA?ACCBBB?B?BCC>CC?BAA@@AB9AABC>BB?BAA???AA=????B?B?ABA?B>@@A9918@>AB?BACAA>??@?@9@@A?BBBBBBBA?>5=@@ABB<BCAAAFF9@?BBB@CC?B
@N9IO0:00749:06263
TACGGGGGGTGCAAGCGTTGTTCGGATTTATTGGGCGTAAAGCGCGTGTAGGCGGTTTTGTTAAGTCTTGATGTGAAAGCCCTGGGCTCAACCCAGGAAGTGCATTGGATACTGGCAGACTTGAATACGGGAGAGGGTAGTGGAATTCCTGGTGTAGGAGTGAAATCCGTAGATATCAGGAGGAACACCGGTGGCGAAGGCGGCTGCCTGGACCGATATTGACGCTGAGACGCGAAAAGCGTTGGGTAGCAAACAG
+
BB;;;;;;%:;;B?B;;;054799.444(4<.44(4448=-3/8///77=9599-733&396:49///)/699:333(34:1333(3:;;-44(44.4.499:>?:?:666===5;99555455.5;;@@6999>=5=599C?B?B?B>AA@BB@BB8555:>839;-345449=445:;@A?B>???=A<9949@A;B?AA>97786::6;<488:8845:988525555555555)56./(/.'......'-49
@N9IO0:00754:06290
TACGTAGGGTGCGAGCGTTAATCGGAATTACTGGGCGTAAAGCGTGACGCAGGCGGTGATGTAAGACAGGTGTGAAATCCCCGGGCTTAACCTGGGAACTGCATTTGTGACTGCATCGCTGGAGTGCGGCAGAGGGGGATGGAATTCCGCGTGTAGCAGTGAAATGCGTAGATATGCGGAGGAACACCGATGGCGAAGGCAATCCCCTGGGCCTGCACTGACGCTCATGCACGAAAGCGTGGGGAGCAAACAGG
+
BA@BC@@B;@A@A;;9BC?B89:C?C9;6;B:99,0/09:(//////38<<<;9923333933,378;<8<@<CBD;AADA;AA=AB@C@D=?@D<B<@;;;;;;0;@AABBDBBBBBBCB<??BBBC>A@@@CBCB5@@A=A=A=A@CBBBDBBBBBACBCD?AA@DBBBBBBC@@?=::5:5:??;@@CB?BCC?B?BA@BBDB7;;;6;=ADBBAA;;000:000@@@ABBC=AAA?===-9:9AB=BAA;
@N9IO0:00754:06308
GACGTAGGGAGCGAGCGTTGTCCGGATTCATTGGGCGTAAAGCGCGCGCAGGCGCCGTGCAAGTCGGGTGTGAAAATCCGGGGCTCAACCCCGGACCTGCACCCGATACTGCACGGCTAGAGGTAGGTAGGGGAGATCGGAATTCCTGGTGTAGCGGTGAAATGCGCAGATATCAGGAGGAACACCGGTGGCGAAGGCGGATCTCTGGGCCTTACCTGACGCTCAGGCGCGAAAGCTAGGGGAGCGAACCGG
+
CCCBB@B@<?@?BBB@@A?BBA?B>BB@BBB?BC=CBBCC;@9;;9@A?@A@;;4.44AAA7<A;;;4;BA<C==1@@=?DC:?@?B>A@A2;7;A?CC:;;@7B@B@@@BDBBB?A@@@AA>@AA>AAACC:AAAAAB?B?B?C?AA>AAABABB?@??F>?@?CC@999???@C<@@>B>BCC@B?BC@BBB?B?BC?AA?@??AA;A=A=@@<AAB@@@?@==:@;;;;;0;>>>@AA6@AAAA>A?A?
@N9IO0:00763:06268
TACGAAGGGGGCTAGCGTTGCTCGGAATCACTGGGCGTAAAGCGCACGTAGGCGGCTTCTTAAGTCAGGGGTGAAATCCTGGAGCTTAACTCCAGAACTGCCTTTGATACTAGAAGCTCGAGTCCGGGAGAGGTGAGTGGAACTCCGAGTGTAGAGGTGAAATTCGTAGATATTCGGAAGAACACCAGTGGCGAAGGCGGCTCACTGGCCCGGTACTGACGCTGAGGTGCGAAAGCGTGGGGAGCAAACAGG
+
/>//516@@@+>6655554;;<B=8=966=999;50//;;19//433549B;00+/@1:<-0+0:83333&333819;7::6:=99.3.39<2<:838///5=>*79737799:6:<@::477B7==6=<A@>=??B>><>>@CC6;BB=88::995888=5=555575757=29:<@;>><>>A;<<<<8<<A=A;>>=D@@>>=<8AA<A=A@@@@@@;;;;;;?@A@A@@8@@@<;;;-:?>=<4<@@=
@N9IO0:00722:06345
TACGTAGGTGGCGAGCGTTGTCCGGATTTACTGGGCGTAAAGAGCGCGCAGGCGTCGTGCAAGTCGCGTGTGAAAGCCCCCGGCTCAACTGGGGAGGGTCACGCGATACTGCTCGACTTGAAGGCAGGAGAGGGAAGTGGAATTCCCGGTGTAGTGGTGAAATGCGTAGATATCGGGAGGAACACCAGTGGCGAAGGCGACTTCCTGGCCTGTTCTTGACGCTGAGGCGCGAAAGCTAGGGTAGCAAACGGG
+
FCCCCCB@BB=AB@@@@B?BCC@C=@@@:@@@AB=BBCCC>CAA???@@??>>>?BACA@@=@AA@?@@@@@@@<AAFDF3C<@@BB?BBBBA6>>>7:::;==<@A@@A@@@@AAAA>AA=A=@@?=A??@B=B?B@?:>9=69<5<6=>??@@A<@>>>7>??>@<=>=<;;;A7BB?B@BBB@CBBB@BBCAC>BBBCC?C@AA?B@CDH?CB@AB@AAABBBACCCCDD>AAABBB;;;;;;;/;@B;
@N9IO0:00732:06335
TACGTAGTGGCAAGCGTTGTCCGGATTTACTGGGCGTAAAGGGCGTGCAGGCGGTCTGTTAAGTCTAGGGTGAAAGCTCCCGGCTCAACTGGGAGAGGTCCTTGGATACTGGCGGACTTGAGGGAGGTAGAGGAGAGTGGAATTCCCGGTGTAGTGGTGATATGCGTAGATATCGGGAGGAACACCAGTGGCGAAGGCGGCTCTCTGGGCCTTTCCTGACGCTGAGACGCGAAAGCGTGGGGAGCGAACCGG
+
CBBCB@@;;7;B=ABBC@BBC=@7;:C<AABCF>@@@CD@ED=BBBCBBB?AA<BCCCCAC@C?@@BB=7BB;;////::(/)/333-4;;=3:>9828;6>>B?AB???E?CB?BCC?BAAA<??:?88:@<>>;;::8A>C5;;0;=?@BBBBB?BBD:::????A@@???ABB9@@5;5999<??>?;=??4:4::4:=::9@@C5?499,98=:99@A?@@@@@@9:8?9>@@@===.::5557<:>:
@N9IO0:00755:06355
TACGAAGGGGGCAAGCGTTGTTCGGAATTACTGGGCGTAAAGGGCGCGTAGGCGGCTTATCAAGTCAGGCGTGAAATTCCCGGGCTCAACCTGGGGGCTGCGCTTGATACTGATGAGCTTGAATGCGGGAGAGGATAGTGGAATTCCCAGTGTAGAGGTGAAATTCGTAGATATTGGGAAGAACACCGGTGGCGAAGGCGGCTATCTGGCCCGTAATTGACGCTGAGGCGCGAAAGCGTGGGGAGCAAACAGG
+
BBBC@=@BBA2BC>AA:;6;A9BB;C@D?BBBCD@AAACB>BD>B<;AABA?BB@CE?CBAA7ACBBC7@BBBCC=@=AA;@@;ABAB?C??==??.9:A>@AC?AA@@@>>>@@>>@C?CC?BBBCC>B@@@?C9::@B?B?A>AD<AAABBAA;;7;AAA;B?@@@CCCB@@<@A8=:==;;::8<9::2:>?2;6:B@BCBBC;;9;C<ABC@B>A@@ABBBBB@BAA;<;0;;ABBDD;BBBBA;BBB6
@N9IO0:00728:06386
GACGGAGGGGGCTAGCGTTGTTCGGAATTACTGGGCGTAAAGCGTGCGTAGGCGGTCATTCAAGTTGGGTGTGAAAGCCCGGGGCTTAACCCCGGAAATGCGCCCAAGACTGTTTGGCTAGAGACCCGGAGAGGTGAGTGGAACTCCCAGTGTAGAGGTGAAATTCGTAGATATTGGGAAGAACACCAGTGGCGAAGGCGGCTCACTGGACGGGTACTGACGCTGAGGCACGAAAGCGTGGGGAGCAAACAGG
+
CDDE@A@@A@1ADEGGCC@BB@@@?B6:4:BAAC=;;:BB=BCBDA@A?;:5;B?A:::?:94:@=>B=?:99;A6?AB;@BA489;?9=A?3>9<<6;8;88;*7-4445;@D<B?BBBBCCDBE?D@D@A@=@@BCAA?BAFCDC>BBBBBBCCC=AABC;B=AABAA@@@B=AB6@4;929?@;??@C?@@@@B@AD?BBA@@@@=@@@@;@BA:;9@@====;:<=:944(4449444&443:<5;<>:
@N9IO0:00737:06365
TACGGGGGGGACAAGCGTTGTTCGGAATTACTGGGCGTAAAGGGCTCGTAGGCGGCCAACTAAGTCATACGTGAAATCCCTCGGCTTAACCGGGGAACTGCGTCTGATACTGGATGGCTTGAGTTCGGGAGAGGGATGCGGAATTCCAGGTGTAGCGGTGAAATGCGTAGATATCTGGAGGAACACCGGTGGCGAAGGCGGCATCCTGGACCGATACTGACGCTGAGGAGCGAAAGCCAGGGGAGCAAA
+
FCCCCDCCC#CDD99;BB8;:?AA<@=@?CAAAB=@@@BB>AA=AB@@@BB=@@=@>A=@@?;??A????BBBCC>BBD<AAA>A@?A6:69??2<6;===?@?@@BBABBB?BBC@BB?BBA?;999+9=:99,:9?@A?B@E@E>AA>A;:99//+/8:;6=ACC>>;;>>?>>=4::0718::9>:883/=<7>1//(/../(2:17949655597752226662;77>A=0<?8>966+9;7;;5
@N9IO0:00751:06399
TACAGAGGGTGCAAGCGTTGTTCGGAATTATTGGGCGTAAAGGGCGCGTAGGCGGTTCGGCAAGTCTCTAGTGAAATCTCTGGGCTCAACTCAGAGTCTGCTGGGGAAACTGCCGGGCTGGAGGGTGGGAGAGGAGAGTGGAATTCCCGGTGTAGCGGTGAAATGCGTAGATATCGGGAGGAACACCTGTGGCGAAAGCGGCTCTCTGGACCACTTCTGACGCTGAGGCGCGAAAGCTAGGGGAGCAAACAGG
+
@BBBBBCF=BBBB>@>>>9?B?BB?C?C@DD@CD=???@?9?C>ABBBBBC@BB>B<>><?A?B???CBA@@ABB>BBCCBCC<BBBD?@@BBBAAAAAA?ACBB:BC<A???=@B9??@;@@?8?AA9AA@@7;;BAAA?A?B>AB<B?CCBBBBD?CCCC>BBCBA@@CB;;;CD<;;7;;;::?BBAA@?@@@,000*0>>>?AB<A@7;;A=BCAAACCB@@@?;;;BAG;@ABBADD7AA@AA;@BA?
@N9IO0:00755:06382
GACGAAGCCGTGCGAACGTTGTTCGGAATCACTGGGCTTAAAAGGGCGCGTAGGCGGCTTGCCAAGTCAGGGGTGAAATCCAGCAGCTTAACTGTTGAAGTGCCTTTGATACTGGCGAGCTCGAGGGAGGTAGGGGTATGTGGAACTTCTGGTGGAGCGGTGAAATGCGTTGATATCAGAAGGAACGCCGGTGGCGAAAGCGACGTACTGGACCTCTTCTGACGCTGAGGCGCGAAAAGCTAGGGGAGCAAACGGG
+
A=>00+//)//;<<<80/0)//)//)/299<<444)4:3999&44(4;<88:9298.44./:)/)//9////&3333(3;6335:988(/(//8:(33283337;@9B789BBC?998AAAC>>>D8;:177767(6:<<881:;@B6;;B?BB>A@@@?A@??6=?@@@>ACBB;;0=@,0+0+000*:294.5:9:/45=;@@9999?==>;@@?=AB;;;BABAAA<;;;;;;;&;;;3383-38944(4<<4
@N9IO0:00761:06378
TACGGAGGGTGCAAGCGTTAATCGGAATTACTGGGCGTAAAGGGCACGCAGGTGGCTTGGCAAGTCGGATGTGAAAGCCCCGGGCTTAACTTGGGAATTGCATTCGATACTGCCGAGCTAGAGTATGGGAGAGGAAAGCGGAATTCCCGGTGTAGCGGTGAAATGCGTAGATATCGGGAGGAACATCAGTGGCGAAGGCGCTTTCTGGCCCAATACTGACACTCATGTGCGAAAGCGTGGGGAGCAAACAGG
+
ECAA>ADD>DBBA>@@AA9;7;BC;?<??9:997(39944(44(4<?>AB?9>?6986:6;A?AABB?BB;;5<<244<<&:4)4<.3-435:=1948-3337-39:9::@BA05555<<<544?444)4;;=9BD>;99:@8A7@=0616==;96>9=555)5:=>>B@<?@965>2894>49::::5545:8;8=0655<=3;;?9==)4.44555==@=@<A@9555555)59=9;=<+97///)//;2
@N9IO0:00769:05765
TACGTAGGGTGCGAGCGTTAATCGGAATTACTGGGCGTAAAGTGTGCGCAGGCGGCGTCGCAAGTCGAGTGTGAAAGCCCCGGGCTTAACTTGGGAATTGCGCTCGAAACTACGATGCTGGAGTGTGGCAGAGGAAGGTGGAATTCCACGTGTAGCGGTGAAATGCGTAGAGATGTGGAGGAACACCAATGGCGAAGGCAGCCTTCTGGGCCAAACACTGACGCTCATGCACGAAAGCGTGGGGAGCAAACAGG
+
CCCCBBAA=;;;CDBBBB?A=AAB@B@B?BCECE>@@@CD<AAAAA@@?@?=?@=@AAABCB>BBB999BCBCBA89888(9=3;7496:@8BC;B<;47?B@A:>:;09??>>=;;>AA?CCAAA?<;::<>1618=>=9@;@>@>AA@@??;AA@:<BBB=CCCB<AA995:??;443:@099<.9.4<3879276?;9?=:8<<==4<.55(44<::4558:883333888:2>@?AACB6??@??6=@?3
@N9IO0:00774:05776
TACGGGGGGAGCAAGCGTTGTTCGGATTTACTGGGCGTAAAGGGCGCGTAGGCGGCCACCGCAAGTCGACTGTGAAATCTCCGGGCTTAACCCGGAAAGGTCAGCCGATACTGCGGGGCTAGAGTGCAGAAGGGGCAACTGGAATTCGTCGGTGGTAGCGGTGAAATGCGTAGATATCGAGAGGAACACCTGCGGCGAAGGCGGGTTGCCTGGGCTGAACACGTGACGCTGGAGGCGCGAAAGCTAGGGGAGCGAACGGG
+
BA:::9:9%;;;A7@;CC=@@??@3:@A9A@AAA=AAABB=BB=BB??:=?78:498=</37;=BBBD?BB@@AC?6B=EB=@@8??:?<>B;A>B=5>28;333,3333337<=<<&33<737783=>=9??@2@A<0//<>6<90//--(--(-52**(,,,6,227B@@@98873338984:8@A?6;;995>77164222'.2..(.26.66..(.36...522226266/55222=/687379929AAAB?AAD2
@N9IO0:00799:05803
CACGGGGGGAGCAAGCGTTGTTCGGAATCACTGGGCGTAAAGGGCGTGTAGGCGGTCAGGTAAGTGAGACGTGAAATGCCTCGGCTCACCCGAGGAGCGGCGTCTCATACTGCTTGGCTTGAGTACGGGAGAGGATGTGGGAATTCCTGGTGTAGCGGTGAAATGCGTAGATATCAGGAGGAACACCGGTGGCGAAGGCGCACATCTGGCCCGATACTGACGCTGAGGCCGCGAAAGCTAGGGTAGCAAACGGG
+
BB:;9;9;$;9;;.9/::,0/50/)/69>BBDDG?A@@BD=CG><;5C<??;?B;@???4>A8ABBB9:5?A>AA<9597???8<;;A;<4A<A>@A@;255:?A??@?@@>?C6?4?A6:9:?ACBD<AAAA?<93:93(33?3=4;==8;9@@;A=@@@@9:48==A?<:66///5::9@5:><7B<@A?AAA?A<@AA?????:@<@?+00/999>339@;999+0(/;==@09;@AAD>BAAACD>BBE6
@N9IO0:00804:05760
TACAGAGGGTGCGAGCGTTGTTCGGAATTACTGGGCGTAAAGCGCGCGCAGGCGGCTTCTTAAGTCTGTCGGTCAAATGCCGGGGCTCAACCCCGAGCGTGCCGAGGATACTGGGAGGCTGGAGACATGTAGAGGCAAGCGGAATTCCGGGTGTAGCGGTGGAATGCGTAGAGATCCGGAAGAACACCGGAGGCGAAGGCGGCTTGCTGGGCATGGTCTGACGCTGAGGCGCGAAAGCGTGGGGAGCGAACAGG
+
DCCBA999,;@;@==??@;@B=BC?B?B@B@AAA<ACCCD<?>C:::A@@A=;;5;;7;@@C@BBA@@@@?<@;;;0;;92999&599<2988+8778>>A@?DCC?@@@A;;;0;;4;??:>>>>?>@?BAAA?AB>ABA7<7;@A<@@;?B;9:::<?A?C=?@AA:9:=98445?.4.49399:39.44.555.57<<76:4:@BAC>CBCB9;;;;:;;999:949:5:<<4:555;<</:>>?@9><=9
@N9IO0:00811:05769
TACGTAGGGGCCGAGCGTTGTCCGGAGTTATTGGGCGTAAAGCGCGCGCAGGCGGCTTCGCGCGCCCGACGTGAAAGCCCCCGGCTTAACCGGGGAGAGTCGTTGGGGACGGCGGGGCTTGAGGGCGGGAGAGGTCGGTGGAATTCCCGGTGTAGTGGTGAAATGCGTAGAGATCGGGAGGAACACCTGTGGCGAAGGCGGCCGACTGGGCCGACCCTGACGCTGAGGCGCGAAGGCGTGGGGAGCGAACGG
+
CCBCBCCCC9A<A:;9BB@BB@=A69;9@CC@CD>@@@DD?DBBBA@A@@@:;;59<2<?><=383*38;=?@??789998(93<=<?:>3897+9>==?=;;8;=;2;=<8<<=;0;=073>A9AAB79:@C?CCB?B?;?6<8<?8?;????@==:;@@A9??@@=>>AA>:7770785=47774==9@<@??5=5:92;<:;:>>>4=:888:/7559:<<<<=8====<4:4:::<<<-;;>>=:888
@N9IO0:00767:05841
TACGAAGGGTGCAAGCGTTACTCGGAATTACTGGGCGTAAAGCGTGCGTAGGTGGTTCGTTAAGTCTGCCGTGAAAGCCCCGGGCTCAACCTGGGAATGGCGGTGGATACTGGCGGACTAGAGTGCGGTAGAGGGTGGTGGAATTCCCGGTGTAGCAGTGAAATGCGTAGAGATCGGGAGGAACATCTGTGGCGAAGGCGGCCACCTGGACCAGCACTGACGACTGAGGCACGAAAGCGTGGGGAGCAAACAGG
+
BBB@@;@@;BA@=:>;;;>AA?BB6:6:09?@@C>:;;CC=ABB9;:BB???@@?@AGCC@CBCCBCAB9BCCCG=A@@@2D?6CCCD?B@BBB9@5;@5:B9BA?A?@@AA9CB@BC???BBABBD;??@9:927@<@A?C4949?8@;@ABBAA@A=688)57<@@AAABB;99D<B@=@8:9878;<>99976=;?A6>4=<63/)//)/66/3383333333334:::::93::::===/=;>?@8>?@;
@N9IO0:00778:05842
TACGGAGGGTGCAAGCGTTATCCGGATTCACTGGGTTTAAAGGGTGCGTAGGTGGGTCTGTAAGTCAGTGGTGAAATCCCCGAGCTTAACTTGGGAACTGCCGTTGATACTATAGATCTTGAATATCGTGGAGGTAAGCGGAATATGTCATGTAGCGGTGAAATGCTTAGATATGACATAGAACACCAATTGCGAAGGCAGCTTACTACACGATCATTGACACTGAGGCACGAAAGCGTGGGGAGCAAACAGG
+
;;;@=;;;,9?A@9CB>>6;<<*0+0=:;??889.:<0<:1?<:;@BBB;;7:AA<?A@CCC<C>DCCCD@CCCC?CCBB:@@@A@9C9BB:BD>C?@@BB?@@@BBCBBAAA:;;;<B>BB?BAABAAA=@A?AB?@@@?A?????9:9AA9;;;<7<AAG;@;;;=???B@;::>@=@BA=@?B<@:=,00;=+0)08;;>6?B@??B?>===8818=?>?>@@@=@BB999/999:ACC9CCBBB<@@@<
@N9IO0:00780:05839
TACAGAGGGTGCGAGCGTTAATCGGATTTACTGGGCGTAAAGCGTGTGTAGGTGGTTGTTCAAGTCGGTTGTGAAATCCCCGGGCTTAACCTGGGAACTGCTTCCGAGACTGAGCGACTAGAGTACGGTAGAGGGCGGTGGAATTTCCGGTGTAGCGGTGAAATGCGTAGATATCGGAAGGAACACCAATGGCGAAGGCAGCCGCCTGGGCCTGTACTGACACTGAGACACGAAAAGCGTGGGGATCAAACAG
+
CCAA@CCC>CCBB>>8894:=?AB>A@C>BA:99-9??>>.999::@A;;;?AA7<6;B>@@=@@BC@C<AAABB:CCCC9BB=BA8;7;?BBC=C?A=;;C?C@F<<<C@@@@@@@@BBCBBAB@@=AAACDF9::?:98:@CC>C?B@CC;:9???BBCC>CCA@888>?<9::4:4;<@;?@@5;7;;?CCG@G@EBDC?BA>;;;0;>A@BBBBEEBBBAABCCAAB;;;;-;;;@@AA8A@BA@9===
@N9IO0:00782:05814
TACGAAGGGTGCAAGCGTTACTCGGAATTACTGGGCGTAAAGCGTGCGTAGGTGGTCGTTTAAGTCCGTTGTGAAAGCCCTGGGCTCAACCTGGGAACTGCAGTGGATACTGGGCGACTAGAGTGTGGTAGAGGGTAGCGGAATTCCTGGTGTAGCAGTGAAATGCGTAGAGATCAGGAGGAACATCCATGGCGAAGGCAGCTACCTGGACCAACACTGACACTGAGGCACGAAAGCGTGGGGAGCAAACAGG
+
BBB;:4;@8@@AB>AB@@;>A=:;5:9@;@B@@A=:;;CA<BAA@AAA@BB>BA?BBBBB>B@CCJBED@CCBBB9:;=4=@:3@@>>7@9BA>7C666@@=A@B8<BABABA<@BABAAABBBCBE@BAB@@@;@ABAA9B@DAGACB>BB;;;BGGGCCI>CCDCBCCCBA@@@=8BB@C@CBBB?AAC?BBB@C@BAAAA@@<@B;>?<?;=??988?@@@B;;6;CBBBA;>;::===0>@ACC69<;<
@N9IO0:00784:05838
GACAGAGGGTGCAAACGTTGTTCGGAATTACTGGGCGTAAAGCGCGTGTAGGCTGCTTGGAAAGTCGGATGTGAAAGCCCTGGGCTCAACCTAGGAAGTGCATTCGAAACTTCCAAGCTCGAGTTTCGGAGAGGAAGGCGGAATTCTCGGTGTAGAGGTGAAATTCGTAGATATCGAGAGGAACATCGGTGGCGAAGGCGGCCTTCTGGACGATGACTGACGCTGAGACGCGAAAGCGTGGGGAGCAAACAG
+
CBB;;;AA<AB@AA9?89400;>>:>+0+/:;>;5?;ACC;@;;;BAA@BB>BBBBB=B?CD=BB?A=@9;;BBB-;:5/5=>6ABBC:@:?=B?B>A?BBCA=ABCC@ID@C=A7;;====@@A;AA>AB@?5;295AA<B@C@BBCC@BBBA;;;?BBBB>B@DDCAABAAABCBCCC6:6;A@??=;;6;A?=A>;;593:5:AC?CDBB@@?AB=>>@@>??????A@?@<AA@AC?>1BBB>80>BA
@N9IO0:00807:05834
TACGGGGGGGGCAAGCGTTGTTCGGAATTACTGGGCGTAAAGGGCTCGTAGGCGGCCAACTAAGTCGGACGTGAAATCCCCAGGCTCAACTTGGGAACTGCGTCCGATACTGGATGGCTTGAATTCGGGAGAGGGATGCAGAATTCCAGGTGTAGCGGTGAAATGCGTAGATATCTGGAGGAATACCGGTGGCGAAGGCGGCATCCTGGACCGACATTGACGCTGATGAGCGAAAGCCAGGGGAGCAAACGGG
+
CCBBBB@B@B"BB?AAAB=@@?DC>B@B<@@AAA<BBBEE>DE>CC@@@BB=;;8;@D?BBC@BBCC@CBBB??>69999*;;5;?9939>3:9/9;@@BCBCC=@@B@@@B?BBB?BB@CE@B@CCC=CCBBB>BAAA@AB>B>B@BB?A@@BB??;???=9?@??@BBBAAA@@??AA?B?AA@>B=??<>@B9>;:;6;AAB?AA=AA?AAABB?BCCBBBA@@?;;;;;;0;B>;<<<.;@A?@8@@D>
@N9IO0:00768:05893
TACGGAGGGGGCGAGCGTTGTTCGGAATCACTGGGCGTAAAGGGCGCGTAGGCGGCCTGGAGAAGTTGGGCGTGAAAGGCCCGGGCTCAACCCGGGAATGGCGCTCGATACTGCCGGGCTCGAGGCCGGGAGAGGATGGTGGAATTCCCAGTGTAGAGGTGAAATTCGTAGATATTGGGAAGAACACCGGTGGCGAAGGCGGCCATCTGGACCGGTTCTGACGCTGAGGCGCGAAAGCGTGGGGAGCAAACAGG
+
CC;;:;A?C?5696>;;?>B=>=B@F@CB@<=<@8=BCDD>CB>CBBBA>::;;8;9@?756@==A?BB=C;:;@E@E@CC>BA<;;4404;0<<085::59;434:;;AAAAD?BA6B@@?9:8:7DB<;448.44>8@B:B>@294)555<B@A@B?B@@C0:4:@@B@@@BCACC?DACC@@@@?B?BB@C@@=@=?@@C?A;>><6;=8;297<;;<:@CB<:?6=B9:33(3;737??0;;?8817<:9
@N9IO0:00769:05882
TACGGAGGGTGCGAGCGTTGTTCGGAATCACTGGGCGTAAAGGGCGTGTAGGCGGTCCGCTAAGTCTGATGTGAAAGCCCGGGGCTCACCCCCGGAAGGGCATTGGAAACTGGCGGACTCGAGTCCCGGAGAGGAGGGTGGAATTCCTGGTGTAGCGGTGAAATGCGTAGATATCAGGAGGAACACCGGTGGCGAAGGCGGCCCTCTGGACGGTGACTGACGCTGAGACGCGAAAGCGTGGGGAGCAAACAGG
+
CABA;:99/;C@@?BBBB@BC?BC?C?BCCCCCD=AABCE;@@;@B499@AADE;<;?B@@@;????A@BB;;9;,9;;)444&499:9999$57<49;3:8:5::==6=4929:4:4449>=;;?4<4::5545==4==8<8<8<8<>:?>>=BAB<??AD<@??98;@AAB@A?B;??5:39<<8<8:;5;BB?B?BB@CD7:;CC=@@@=;;;;:;::=;00///54/;:;1/0//;:;/;;;;>6<>@:
@N9IO0:00781:05874
TACGGAGGGGGCCAGCGTTGCTCGGAATTATTGGGCGTAAAGGGCGCGTAGGCGGCCAGGTAAGTCTGATGTGAAATCCCATGGCTTAACCATGGAATTGCATCTTATACTGCCAGGCTAGAGTCTGGGAGAGGGAAGTGGAATTCCCGGTGTAGCGGTGAAATGCGTAGATATCGGGAGGAACACCAGTGGCGAAGGCGGCTTCCTGGACCAGTACTGACGCTGAGGCGCGAAAGCTAGGGGAGCAAACAGG
+
CCCC?BBCBB1B?BBBCC?BBC@@7;;C@CB@BD=CBBDD=CC?:::A?@@=::6:>@@=@A?BAAABA???>??9?BB=DBB?BB@B>B?BBB?B?C>AAAAAC?CCA@@@@;@@<>?<<9;;95<<5=?@@D@E>AACAL@E?BA<BAAABGGCC@CCCC>BBB<A<;;?@@@AA<AA?B@CCC@BBDDABCC@C@BC@CC:::;B>BB@CEBBAA>>?@@AAAA=??=>>=7?ABBBEC8@>@>@:@@@?
@N9IO0:00786:05876
TACGGGGGGGGCAAGCGTTGTTCGGAATTACTGGGCGTAAAGGGCTCGTAGGCGGCCAACTAAGTCGACGTGAAATCCCCAGGCTCAACCTGGGAACTGCGTCCGATACTGGATGGCTTGAATCCGGGAGAGGGATGCAGAATTCCAGGTGTAGCGGTGAAATGCGTAGATATCTGGAGGAATACCGGTGCGAGGCGGCATCCTGGACCGGCATTGACGCTGAGGAGCGAAAGCCAGGGGAGCAAACGGG
+
AA@@@@@@@D"?>*0000,0B@CC?C@B@B@@@A<@;<<B.;;6:@ABBAA=;<7<=A<AAA>AA;;8:99?A@8>?>>*99.9<<@?E@BBC=B?C?A@DAA=A:::ABA?CBB@BC@CC@BB@CF<B@@@@8??C@A@@<@=@;;;5;@@@@::6:A@@9>=::;;;AAABBBA?BD@B???=<?200.,,,(,,(,-/:6<<9==9>:===;><B;;;@@?;?@;;;;0::49>=>*0/0/9/99;5
@N9IO0:00793:05888
TACAGAGGTCCCAAGCGTTGTTCGGATTCATTGGGCGTAAAGGGTGCGTAGGCGGCAGTGTAAGTTGGACGTGAAATCCTGGGGCTTAACCTCAGAATTGCGTTCAATACTGCATTGCTAGGGCGCTGTAGAGGAGATTGGAATTTACGGTGTAGCAGTGAAATGCGTAGATATCGTAAGGAAGACCAGTGGCGAAAAGCGAAATCTCTGGGCAGCAGCCGACGCTGAGGCACGAAGGCCAGGGGAGCAAACGGG
+
CCA;;:@=@AB9B7;;;;?BB?A@<??>AAA:>>8@??AA<BA=AB:9:CD?>><>@@=@@>;?@=@=A@@?CDC?CD@DCDD;@@:B9B:B<AAC?C=AA;@8=B?CBB@@@@@=@BBBBE>@@@@>@@??@<@@@A>A=B?BA=BAA?B@@@BB@@@AAB;@?@BAAABB@=:::=;??B?AAA<@@99199:::&83393(37777:919733;=@8=>A9988775;A>BB;A4;4:::9-9@@AA;@AA8
@N9IO0:00803:05894
TACGTAGGGTGCGAGCGTTAATCGGAATACTGGGCGTAAAGCGTGCGCAGGCGGTTATTTAAGACAGGTGTGAAATCCCCGGGCTTAACCTGGGAATTGCGCTTGTGACTGGATAGCTAGAGTGCGGCAGAGGGGGGTGGAATTCCACGTGTAGGCAGTGAAATGCGTAGAGATGTGGAGGAACACCGATGGCGAAGGCAGCCCCCTGGGCCAGCACTGACGCCTCATGCACGAAAGCGTGGGGAGCAAACAG
+
CCBBBBCB=@@@AAA;;;?B<@@B<B7;;A;;;/;:;:9(98=<>?A=9929:3:;@??<A?@@@>?8??999B=AABA9@A,0/*0+040//(/383/5488388@>@@@4:9@AAC<;;<554=7;8733::<<&==9=<?7:04333/9/0*0://0?A456@<?BBD?;;=>?044494:<=8=@9;4;;98?=A@<;;;;+::<4<8=9:49:<70//+///////455=5<;>8877&33777(777
@N9IO0:00807:05881
TACAGGGGGGGCAAGGCGTTGTTCGGAATTACTGGGCGTAAAGGGCTCGTAGGCGGCCAACTAAGTCACACGTGAAATCCCCAGGCTTAACCTGGGAACTGCGTGTGATACTGGATGGCTTGAATTCGGGAGAGGGATGCAGAATTCCAGGTGTAGCGGTGAAATGCGTAGATATCTGGAGGAATACCGGTGGCGAAGGCGGCATCCTGGACCGACATTGACGCTGAGGAGCGAAAGCTAGGGGAGCAAACGGG
+
BCD@????>=#=<*0,0/03@<7;C@C?B?@@?AB=B@??E>BB=BBBBC??=::5;>A?BEC8::@??@:99ABC800>>+00+0/3:5;>===5>:?AA@AAB@@@BBBCB@ECC?BD@BC@B@CCE>BBBEE>BACCCCC?D292:>;@@;;;@@=@BBB<;;;@@@@CCBBA@?;??;??::9?A?AA>AA@:@<@@<@DBD?@@?CB?BBABC?BBCCBBB;;7;CD@A@;@A@@@BA3@;;9@6=?>6
@N9IO0:00808:05889
TACAGAGGGTGCGAGCGTTAATCGGAATTACTGGGCGTAAAGCGCGCGTAGGCGGCTTTGCAAGTCGGGTGTGAAATCCCCAGGCTTAACCTGGGAACTGCATTCGAGACTGCATTGCTAGAGTATGGGAGAGGGAAGTGGAATTTCCGGTGTAGCGGTGAAATGCGTAGATATCGGAAGGAACATCAGTGGCGAAAGCGACTTCCTGGACCAATACTGACGCTCATGTGCGAAAGCGTGGGGAGCAAACAGG
+
CCD;;;DH?CBBCA@99;5;5;;B?C@C@CBCCB=??><<6=:9;@;00>B;00,000+00@;BB@BB<;5:ABB<CCDD;;;9:B>C?CAIEI>B?BA@@A@>BB99<@BBBBB=CBB9::??@@BC<AAAAA<B=@@C?B?CB>B?B>BBBBBBCACCCC>CCCD::;BBB@A@@C?B?B=@AACDDCC>C;;;0;>=@@@=B@CBBCD@D@CCCBBB;;;@@@ABBB@A@C<B@@@AAA7AAA@A9??@?
@N9IO0:00810:05886
TACGGAGGGTGCAAGCGTTATCCGGATTCACTGGGTTTAAAGGGTGCGTAGGAGGGCAGGTAAGTCAGTGGTGAAATCTTCGAGCTTAACTCGGAAACTGCCGTTGATACTATCTGTCTTGAATACCGTGGAGATGAGCGGAATATGTCATGTAGCGGTGAAATGCTTAGATATGACATAGAACACCAATTGCGAAGGCAGCTCGTTACACGAATATTGACTCTGAGGCACGAAAAGCGTGGGGATCAAACAGG
+
@BB<>;;;0:AB?:CBAA;?D=.504:489:;;;3<<(44/5<3<<;;@;;79@@;=@@=@B=B<BBBBA<ACDH>CCC?BB@<<;)/+/888166.6<8<.44.449>>?AAC;9;CH;;;@CCD;;;B?@@@@@>@@>:>7?@??@@@???@@A@7ACC>7;;:<244<:::::88;449249;.0+0+//67)/)/88:?5557<99;:;59?<5666<<==@@:?=444::&5459BAA3?@;;;0999:
@N9IO0:00780:05928
TACAGAGGGTGCAAGCGTTGTTCGGAATCATTGGGCGTAAAGGGCGTGTAGGCGGTTTGTTAAGTCATGTGTGAAATCCCTCGGCTCAACCGGGGAACGACGCATGAAACTGGCAAGCTAGAGTACCAAAGAGGGGGGTGGAATTCCCGGTGTAGCGGTGAAATGCGTAGATATCGGGAGGAACACCTGTGGCGAAGGCGGCCCCCTGGTTGGATACTGACGCTGAGACGCGAAAGCGTGGGGAGCAAACAGG
+
BBC;;:CC=BCBA=@A??78:?AC?C>@AAB?BC7BABBB<AC=?@@@@@?=<>489*9A;@=ABCCBBBCAAAB=CGI>BA@=@<BC:C:C>@2><>@@CC?CCBBB=@AA?AC=@@AA@???AC?B<5A@@@@@@'@C>C>B@BM?D@CCC;;;B?;;6>4;;>>A<<=B@A@@B8>@<B>BBB@HCCC?BAA?A=BD2;;;;*;?6@=B<A@B@??@<969?>>?@>@?@@;@ABBBDB9BCCCD<A??;
@N9IO0:00787:05932
TACAGAGGGTGCTAGCGTTAATCGGATTTACTGGGCGTAAAGCGTGTGTAGGCGGTTTGTTAAGTCGGATGTGAAAGCCCTGGGCTCAACCTAGGAATCGCATTCGATACTGGCAGGCTAGAGTACGGTAGAGGGTGGCGGAATTCCGGGTGTAGCGGTGAAATGCGTAGATATCCGGAGGAACACCGATGGCGAAGGCAACCACCTGGGCCTGTACTGACGCTGAGACACGAAAGCGTGGGGAGCAAACAGG
+
IFA000@>8==AAA@@>>9=8<<A;@@B=AA99979?@BC:?>@>@@ACCC@CB?BA6;;6;6;AAA<BABBBBB.;;9)5EA06;CC<C;CCB@C@AABCCC@BBBBBBBB?@@@?CA<@;:<A<A=AA?@;=500,//)/39<A=@@;?><=BBB?C@?@<?CABBCBB@@@A0;2:;.409@@9@BAA9A>>:E@CC?CACC?CBH?D>AA@@@<<>;;;BBBBBBAC;<;0<;B::99*9=;@>4<9;2
@N9IO0:00796:05929
TACGTAGGGTGCAAGCGTTAATCGGAATACTGGGCGTAAAGCGTGCGCAGGCGGTTATGTAAGACAGATGTGAAATCCCCGGGCTCAACCGTGGGAACTGCATTTGTGACTGCATAGCTAGAGTACGGTAGAGGGGGATGGAATTCCGCGTGTAGCAGTGAAATGCGTAGATATGCGGAGGAACACCGATGGCGAAGGCAATCCCCTGGACCTGTACTGACGCTCATGCACGAAAGCGTGGGGAGCAAACAG
+
EGECCCCC=9;9B?C@@@@C?BBB=B7;;;@@@8;;;CC>CBBBAAAA::49@:@?@@@??;=@?=::8;::8=6;BBB6AC:000>+0*//88/80//---//(/999;<<<<;::>BBA@@@@::6:@@>@A@@.ABA>@8:8:?BAA????@AAACBBF>CCBCCAA@@@BBBA>BB<@<???88833-39949-3304<<</<<5558=43486///////9:8::<899)4494444&44555)555
@N9IO0:00804:05925
TACGGAGGGTGCGAGCGTTGTCCGGAATCACTGGGCGTAAAGGGCGCGTAGGTGGTTCGGTAAGTTGCTGGTGAAATCCCGGGGCTCAACTTCGGGGCTGCCGGGCCAGACTGCCGGACTCGAGCACGGTAGGGGCAGATGGAATTCCCGGTGTAGCGGTGGAATGCGTAGAGATCGGGAAGAATACCAGTGGCGAAGGCGTTCTGCTGGGCCGTTGCTGACACTGGAGGCGCGACAGCGTGGGGAGCAAACAGG
+
CCCC@AAA=BBBBABAB@=@996;6;>A@A:;<@9?@;;;/4808:8@?@=:=>9?>AA>CG@B=@B?>84;333(39;5>==1=C>>:==9=>>>2=:88.73(349;<?8447B4:::9888=99=9854>=1=<::?:595:4:;3;6;888937.3:6;?BBB<@@???@>>;;(3.3717@=:>=9=9:;71748=;257255AB<B?@B?BBBCB@@=00+080667779:>?<<@AB5AA@CC:??A>
@N9IO0:00807:05957
TACGGAGGATCCAAGCGTTATCCGGAATCATTGGGTTTAAAGGGTCCGTAGGCGGTTTAGTAAGTCAGTGGTGAAAGCCCATCGCTCAACGGTGGAACGGCCATTGATACTGCTAGACTTGAATTATTAGGAAGTAACTAGAATATGTAGTGTAGCGGTGAAATGCTTAGAGATTACATGGAATACCAATTGCGAAGGCAGGTTACTACTAATTGATTGACGCTGATGGACGAAAGCGTGGGGAGCGAACAGG
+
CCBB?A@<@@@4;69BBB@CCC?@=?=AABB8B=4@;4@<5A<8?A744:;75:2;D>BBCE=?????@?<?::;(4<<6<:?849??<?C9BB>B8??4>2547==>::448==;=??5:::?;<<5::5:5;:<:=CBB><C??;<?885<<::<5::<<5==<AADD;::@;<==9:2929::5>49490;>)0)///)/6<<====>8@455:.457944:<?@::;;;;04337:::-9:9<>79595
@N9IO0:00774:05976
TACGTAGGGGGCGAGCGTTGTCCGGATTTATTGGGCGTAAAGCGCACGCAGGCGGCTTGGTAAGTCATCGGTGAAATCCTCCGGCTCAACTGGAGGGGGTCCGGCGAAACTGCCAGGCTTGAGGTCGGAAGGGGGAAGTGGAATTCCCGGTGTAGTGGTGGAATGCGTAGATATCGGGAGGAACACCAGTGGCGAAGGCGGCTTCCTGGTCCGATTCTGACGCTGAGGTGCGAAAGCGTGGGGAGCGATCCGG
+
GCBCBAAAAA0AAA@@@C?CBB?B7::B;@@?CE>ABACD<?:<;BBCBAA>AC@CC@F>AA=@@<;;AA?@@@C=BC@BD@D>BBCC<;<E9<@@F@+;A?B?A@@@;@@?>5;:8@B6;;;<@@@<95:;<<+@?BBC=@:?7<:1<9955;?BC:=EAC?CCCCBBBCAABA@=5@=9=9BBB?BB=C@CCC8@8@=8@A<A8AA6AB?:::?ABAAA@A::9??BCDDDD:?>B@???4=?>?????A?
@N9IO0:00776:05960
TACGTAGGGCGCAAGCGTTGTCCGGAATTATTGGGCGTAAAGAGCTCGTAGGCGGTCTGTCGCGTCGGATGTGAAAGCCCGGGGCTTAACCCCGGGTCTGCATTCGATACGGGCAGACTAGAGTGTGGTAGGGGAGATCGAATTCCTGGTGTAGCGGTGAAATGCGCAGATATCAGGAGGAACACCGGTGGCGAAGGCGGATCTCTGGGCCATTACTGACGCTGAGGAGCGAAAGCGTGGGGAGCGAACAGG
+
BCCCBDDD>@@@C?B@AA>@@D?A?AGD@BB@BA;??999/7449<:??AC=?@=@@A@BBBBBABA?A;;;@AB=BCD<@@@9AA>B<@AA9AC>BC@@@@@@B@@@@@>>6@;;;AAAADCCBBC=?><;;09000000)03:6<=8<:;;<;@<@999/9@>>:::BBB@@@B4;;5;5;BB@D;;;@B@?<??AA<@@@???CC;B?AA<@@@:::AAAABC?@@@BBC=A@AAA@@6@?89:4;;?;
@N9IO0:00784:05995
TACGGGGGGGGTAAGCGGTTGTTCGGAATTACTGGGCGTAAAGGGCTCGTAGGCGGCCAACTAAGTCAGACGTGAAATCCCTCAGCTTAACTGGGGAACTGCGTCTGATACTGGATGGCTTGGATCCGGGAGAGGGATGCGGAATTCCAGGTGTAGCGGTGAAATGCGTAGATATCTGGAGGAACACCGGTGGCGAAGGCGGCATCCTGGACCGGTATTGACGCTGAGGAGCGAAAGCCAGGGGAGCAAACGG
+
AC;;;;;;;;"9A4595.549;9B=?=@CABBBBB:@:99=4<<6AD>@=00+00*02;279<5:>559>:@@ABD<@@C<A:;:@A?B?CAABB9A?C@@;;;?=@???AAB?:::;:;:;+//:6:;266/33(37733-3-3-36<A=A????@A?>?>A:@900000@@@???A?BC?B?;::?B?BC>AAB?B?BB>BAAA>AA?@A>A6;;A=@@CCC<5557999494(44.4999+998<<4<<;
@N9IO0:00785:06004
GACGAACCGTGCAAACGTTATTCGGAATCACTGGGCTTAAAGCGTGCGTAGGCGGCTCAGAAAGTTGGGTGTGAAATCCCTCGGCTCAACCGAGGAATTGCGCTCAAAACTACTGAGCTCGAGGGAGTTAGAGGTGAGCGGAACTAATGGTGGAGCGGTGAAATGCGTTGATATCATTAGGAACACCGGTGGCGAAAGCGGCTCACTGGGACTCTTCTGACGCTGAGGCACGAAAGCTAGGGTAGCGAACGG
+
B@B=B?B?AAB@AA9::99@B>A=:=955?;@@C<BB>AA699::<<@@00,00)/;@=0;;0;@;A@<BDDCEC>CDD>CAA=B=BC@D@C?D@C@C@D@;:<:>::/:<A@A???CBBBCEE>AAB?CB@?;?:::AA?C?D@@=@@<@@;@@=?;?ABC=CAAAA?@@000<BB9@@6;5:AA=A>AC>;;;;0;;?;??@@@CCC8;:BBC=BCBABBA@CCC?CC;;;D=BBBCDD>BBB@??=;;;
@N9IO0:00786:05965
TACAGAGGGTGCGAGCGTTGTCCGGAATCACTGGGCGTAAAGGGCGCGTAGGTGGCTTGCTAAGCGTGTGGTGAAAGCCTGGGGCTCAACCCCAGGTCTGCCGTGCGAACTGGCAAGCTTGAGCATAGTAGAGGCAGGTGGAATTTCGGGTGTAGCGGTGGAATGCGTAGATAATCCGAAAGAACACCGGTGGCGAAGGCGGCCTGCTGGGCTATTGCTGACACTGAGGCGCGCGAGCGTGGGGAGCAAACAGG
+
CCECA@@D>000@@@>9:6:?@=A5;499<>>@?8>?999/:@9AA?@@BB?BB>AA69:@A<A:9:AAB?BA?D<AA>ACDE;;:;E?AAA7;;49B@9969>>>@B;>=@9@@499B=BABBBBCAAABBC@A@B@;;7;8<=5AA>9@@000/0)4<6<543/////;/405:8999)44.59947279)///)/)/:7<7@<<BCC>CCCC?B@A:::=?<>98-38;;3333377788.344;>6=BB8
@N9IO0:00788:05982
TACAGAGGGTGCGAGCGTTGTCCGGAATCACTGGGCGTAAAGGGCGCGTAGGCGGCCTGGTAAGTCGGGGGTGAAACGCTGCGGCTCAACCGCAGCACTGCCTTCGAGACTGTCAGGCTTGAGCACGGTAGAGGCTGGTGGAATTCCCGGTGTAGCGGTGGAATGCGTAGAGATCGGGAAGAACATCGGTGGCGAAGGCGGCCAGCTGGGCCGTTGCTGACGCTGAGGCGCGACAGCGTGGGGAGCAAACAGG
+
CCDCCCCC>BB@>=>>>@=@AA?C@C;;;CBA@A<A:99?.98/9=?;;;@=@?>A?;:7:B?BBBCCCC3AAAB=BBBBBAA6;:?>:?;;;8?><><79388;;789@@@@@@@<@??AB@?@CC=@::::6:BB>AA?A?C@DC>C?BCAAAAB?AA=A?AAABBADA?94444(404>8???>>;?@;@@@8@89929@CBECCD:;9;@>@A@;:;?=====8===889449>:;<<.>?>>>:>>>?
@N9IO0:00790:06002
TACGGAGGGAGCTAGCGTTGTTCGGAATTACTGGGCGTAAAGCGCACGTAGGCGGCTACTCAAGTCAGGGGTGAAAGGCCCGGGGACTCGAACCCCGGAACTGCCTTTGAAACTAGGTAGCTAGAATCTTGGAGAGGTCAGTGGAATTCCGAGTGTAGAGGTGAAATTCGTAGATATTCGGAAGAACACCAGTGGCGAAGGCGAGTCTCTGGACGATTCCTGACGCTGAGGCACGAAAAGCTAGGGGAGCAAACAGG
+
CCCCABBB<@@?AAA@@A@CDABB?B@B?BBBBE=@@@BB<ACC::9BAAA>;;6;????@B;=??9000)0:;=+.)--(***&***,,,0266*-*-39788>B=;?>@7988349;88:;;@=?@@AE?CACC@CBBBBC?A?BAJ@BABBBCCBCC?BBCC;A<@@@@@;:9@990*0400*/9:579;<8<==:=;@?>>A@??;;5;@;;;9>9:99<<99999.9949444&49455>>0<=<<@36654
@N9IO0:00791:05980
TACGTAGGGTGCAAGCGTTAATCGGAATACTGGGCGTAAAGCGTGCGCAGGCGGTTTCGTAAGTCTGTCGTGAAATCCCCGGGCTTAACCTGGGAATGGCGATGGAGACTGCGAGGCTAGAGTTGCAGAGGGGGGTAGATTCCACGTGTTAGGCAGTGGGAAATCGCGTAGAGATGATGGAGGACACCGATGGCGAGGCAGCCCCCTGGGTCAAAACTGAACGCGCTCGATGACCACGAAAGCTGGGGAGCAAACAGGA
+
EC;9;;;;,9:;;299?>29.444.9.55;555)554990944544::995;?4:9(4@73-388338779;;<.7===(99*773:2848A?8A=A:6;:?AB?@<=:333337,37==8//)/.6..-----#-.....3.322223...(.65555.49'----99-2252226..(..(..332898735/..27.22:::*999083333&....27-......253..).5549.-.....&.866607995:
@N9IO0:00795:05992
TAACGGAAGGTGCGAAGCGTTAATCGGAATTACTGGGCGTAAAGCGCGCGTAGGCGGCTTCGTAAGTCGGGTGTGAAAGCCCCGGGCTCAACCTGGGAACTGCGCTCGAATACTGCGGAGCTCGAGTACGAGAGAGGGGGGTGGAATTCCAGGTGTAGCGGTGAAATGCGTAGAGATCTGGAGGAACACCGGTGGCGAAGGCGGCCCCCTGGTTCGATACTGACGCTGAGGTGCGAAAGCGTGGGGAGCAAACAGG
+
--(-/4:)-(/////5/--83:)///)/29799444)44444)44448595<<;?@7:=48:98287333(3;;;<=33333&3919986*-(-77(-(--5--3:337-4<8889947333333:::=@=>9>7:9999%37174;6<7==8====>;726555-7<865569:;758=4::7:5833,3,3;4;33/339;,7777'396B<BB==;:::B900;;@@,//;/0/)/@?::33&3A993(2552
@N9IO0:00800:05979
TACAGAGGTCCCAAGCGTTGTTCGGATTCACTGGGCGTAAAGGGTGCGTAGGTGGTCGGGTAAGTCTGGTGTGAAATCTCCGAGCTCAACTCGGAAATGGCATTGGATACTATTCGGCTGGAGGGTTGGAGGGGGGACTGGAATTCTTGGTGTAGCAGTGAAATGCGTAGATATCAAGAGGAACACCAGTGGCGAAGGCGAGTCCCTGGACAACTCCTGACACTGAGGCACGAAAGCTAGGGGAGCAAACAGG
+
CCA;<;B@BBB<A;;9957;;:=>9@@>??:===4:>??:3:>5<<<<;;:>AA<@CCB>CCACCCA?<??@?@@3>?@B=@@;@<AA8=@;;7;?4;A7A>B9>9>>ABBBB<@@:=CC;:;G>C?C966===;#5444.48=:>>;C<;>:::<55599;13344433=;88776A?A>B>?=>6:=;;6833.36;888::929>288<><<<6??7:5;;900)-6-//;3::;::<<.;;=AA;@AA5
@N9IO0:00765:06057
TACGAAGGGTGCAAACGTTGCTCGGAATCATTGGGCGTAAAGCGCACGTAGGCGCTCCGTAAGTCGGATGTGAAATCCCTCGGCTTAACCGAGGACGTGCATCCGAAACTGTGGAGCTTGAGTATGGAAGAGGGTCGCAGAATTCCCGGTGTAGAGGTGAAATTCGTAGATATCGGGAGGAATACCAGTGGCGAAGGCGGCGACCTGGGCCAATACTGACGCTGAGGTGCGAAAGCGTGGGGAGCAAACAGG
+
AAA;;5;95=?@?=5;:;3=94;A=@595@>5<@5?>@>=4;98;A>:?@@4>>88:7955055;<64444::;2::;3:>=0667?9>8@AC@CBBBAAAAA8:;C;@;:;C;@@AA=?;555668=:==BF>CBBCA@@<?2:9.47:><>;::;>@@C>C:===C?>;;9>>@6??4;69@C@C@?A@CCI@CABA=@;<<=ACC<B<@=A?>>AA<<<BB@B?CB@@AA8@AA@@CC:BBBBC>@@<:
@N9IO0:00771:06024
TACGGAGGGGGCTAGCGTTGTTCGGAATTACTGGGCGTAAAGGGCGCGCAGGCGGCTGCTCAAGTCAGGCGTGAAAGGCCTGGGCTCAACCCGGGAATTGCGCTTGAGACTGGGCTGGCTTGAGTGCGGGAGAGGATGGTGGAATTCCCGAGTGTAGAGGTGAAATTCGATAGATATTGGGTGAAAGAACACCGGTGGCGAAGGCGGCCATCTGGACCGCAACTGACGCTGAGGCGCGAAAGCGTGGGGAGCAAACAG
+
BB::4<BABA2ABEBBBC?CBAEE?A@A@CBBBC=@@CCD?CD?BCBA@@@7@@;@BBBCDE@@@@A@=BAABBC<@;@=::9/;;99.49(44(4.4.448>=4>@AABA@;2A00*0@6@:@:@?8818333173=5864>*0+0<*//;6--////677:>5:3//////99:;193(3333(382777,3,394:8838*//39*//<<=6::/3334733388:<=<B?@?;:;;*0.;:::=0-/7:;1:/7
@N9IO0:00774:06036
TACGGGGGGGGGCAAGCGTTGTTCGGAATTACTGGGCGTAAAGGGCGCGTAGGCGCCAGACCAAGTCGAATGTGAAATTGCAGGGCTTAACTTTGCAGGGTCGTTCGATACTGGTCGGCTAGAGTGTGGAAGAGGGTACTGGAATTCCCGGTGTAGCGGTGAAATGCGTAGATATCGGGAGGAACACCAGCGGCGAAGGCGGGTACCTGGGCCAACACTGACGCTGAGGCGCGAAAGCTAGGGGAGCAAACAG
+
;;;;;;;;;;;";A255945::5::19<@=@BBBD>A;;;C;AA<@@?A@@@<;;58;@>C?C=@?@@>:0/////(06?;BBB9@B1515<<1>@;44)4;::7<::;BB>>:>=<9<=?;58:99C6?199:8.7??BC?C8B7B=5@688<???A?:::B;AB9:9?A??@?9=929:6:6A@C?B:9478?>=B=;B>9A@@3338/<18255226988;?;7939<97==79;665AA2;<?>=4966
@N9IO0:00780:06023
TACGTAGGTGGCAAGCGTTGTCCGGATTTATTGGGTTTAAAGGGTGCGTAGGCGGCTTTGTAAGTCAGTGGTGAAATATGGCAGCTCAACTGTCAGGGTGCCATTGATACTGCGGAGCTTGAGTACAGATGAGGTAGGCGGAATTGACGGTGTAGCGGTGAAATGCTTAGATATCGTCAAGAACACCGATAGCGAAGGCAGCTTACTAGGCTGTAACTGACGCTGAGGCACGAAAGTGTGGGGATCAAACAGG
+
CCCHCBA?AE@CC?BBBA?BBB@D=BBB>BC@CD?CJ>BB=BD::::@?>A?;;8;CC<CBB?BAA@A994;AA@9@A@A?A>C@?CC@BBGBCCMG>BCBACG?BB@@@:;:@?AAAB?BDCBB@??@AA999:BC?AA?A?B4:93:47;>BA@@=?=BD>BBBB?A@>>?==9==?8;;6>;;6;;A?>B:;6;=CC<;:=@>@;:.9;A;;59>>?AA<?<@<9;:<AAA0:;B:955&59==?6:992
@N9IO0:00787:06031
TACAGAGGGTGCAAGCGTTGTTCGGATTTACTGGGCGTAAAGCGCGTGTAGGCGGTGGCGTAAGTCGGATGTGAAATCCCTCGGCTTAACCGAGGACGTGCATCCGATACTGCGTCACTTGAGTGCCGGAGGGGATGGCGGAATTCCCGGTGTAGAGGTGAAATTCGTAGATATCGGGAGGAACACCTGTGGCGAAGGCGGCCATCTGGACGGTAACTGACGCTGAGACGCGAAAAGCGTGGGTAGCAAACAGG
+
EHB;;:DD<BA::2:=>=6:;=@B=;;;/:?BBB=<;;ED:;;BBCBBBCC@@A?AB>BDBB>BBCB?BDCCBBD>CCC>BBB@CC>A9?7@@A9;BB@CAABA;999AB@@AAABCEHADBD;;;5:.9=;;.:>>:=@>A8:79A7?9>?99:;@7=>BA5:8:@@@?>@BCCCC;;;6;6;A@;?@:;5:;;4;=;;4;=A@CBB@BCB?BB?A@@@CCAA???==<?9:::&789<<<7=B;;;C8>??>
@N9IO0:00797:06014
TACAGAGGTCCCAAGCGTTGTTCGGATTCACTGGGCGTAAAGGGTGCGTAGGCGGTCGGGTAAGTCTGACGTGAAATCTTCAAGCTCAACTTGGAAACTGCGTCGGATACTATTCGGCTAGAGGAATGGAGGGGAGACTGGAATACTTGGTGTAGCAGTGAAATGCGTAGATATCAAGTGGAACACCAGTGGCGAAGGCGAGTCTCTGGACATTTCCTGACGCTGAGGCACGAAAGCCAGGGGAGCAAACGGG
+
CCC<;;;:;CE=C;;;@@@BB?BC>??=@ABBBC>??@BC=BB=AABBABB?@A=?@ED?BB?BBBBBCBBBCBD?BBBABB>@@AAE?BAAGAHC@BBBBBBBB?@A@@@@D>;;9;C@AAB>A=??<?ABB6@@@AAB>B@CCBB?B?BABAAA@@@BCF>BBBAAB?=>=?@?3<@A5;4;A?>BAAC<;695;9?BBBCCBBBC@@?:94(37??@?BB?5558<A;::;3<>;:733&38:BD>BBD>
@N9IO0:00805:06043
GACGAGGGATCCTAGCGTTGTTCGGAATCATTGGGCGTAAAGCGGGTGTAGGTGGCTTTGTAAGTCGGGTGTGAAAGCCTGGGGCTTAACCCCAGAAGTGCATTCGATACTGCGAAGCTTGAGTGGTAGAGAGGATAGTAGAATTGTTGGTGTAGTGGTGAAATACGTAGATATCAACAGGAATACCGGAGGCGAAGGCGGCTATCTGGCTACACACTGACACTCAGACCCGAAAGTGCGGGGATCAAACAGG
+
CBBBBB@;B@@;@@@@BB?AC@BB@B?BBBC:=?6>=988*7=<:2;A@@A>@@<@@@8ABB>AA?@@;@A@AAC8;:@>?@A6??=A?BBB:A@@<?:::BBACBCBBBBBBBA>BBB?BBBAA?ABBBCBB?BCBBBBAA?B8;;?B?BBBCCCC?BABB<BBBA@@@BAAAAA?@@A@C?BCM@E>@<6<00,/49:6;<@@A@@=@AABBBBBCBBAAA?;;?A?=.55;2;;666<=0>>?AD0;992
@N9IO0:00810:06010
GACAGAGGGTGCAAACGTTGCTCGGAATCACTGGGCGTAAAGGGCGTGTAGGCGGGAAGGTAAGTCGGGCGTGAAATCCCGTGGGCTCAACCCAGGAACTGCACTCGAAACTACTTTTCTTGAGTGCCGGAGAGGAAAGCGGAATTCCTGGTGTAGAGGTGAAATTCGTAGATATCAGGAGGAACACCAGTGGCGAAGGCGGCTTCTGGACGGTAACTGACGCTGAGAACGCGAAAGCGTGGGGAGCAAACAGG
+
A@@655==6;;;>=4<;?255;:C<B<??BBBBC=ABACA;@@6=9;::=:6:;;*/*/39<6<8999)4;44//)/;;)////)//569>A7@C?C@BCBBA;;9995)55555>?2<=:=::;;;7:89944.4;055549.4.45::7<;566<=8=@>>6>9<=655<>45589399.4.4;;.56<:6:5317170+00*/9;6:<<04434444497////0)4=774<5;???@@@599:BC7>:92
@N9IO0:00813:06010
TACAGAGGGTGCGAGCGTTAATCGGAATTACTGGGCGTAAAGCGCGCGTAGGCGGCTTTGCAAGTCGGGTGTGAAATCCCCAGGCTTAACCTGGGAACTGCATTCGAGACTGCATTGCTAGAGTATGGGAGAGGGAAGTGGAATTTCCGGTGTAGCGGTGAAATGCGTAGATATCGGAAGGAACATCAGTGGCGAAAGCGACTTCCTGGACCAATACTGACGCTCATGTGCGAAAGCGTGGGGAGCAAACAGG
+
BBB;;;CC=BB@B?????=@=AAB?C?C@CBA@@:???AA9@:::;;<<>>:00+0<<5>@A=CCCCC=;;;BBB>CCCC<A@=AA>B>B?BBB>B?AACCDB?B;;;BBABBBA>AABBBBAAAGFF<@@@@@9@<@@C?B?BB=B?B?AB;;;@C?CAAA>ACCCAABCC@A@B?B=@=@@@@@BBBBB>AACD?CCBBDF@D@AA?@C@CADCDBBB;;;;;;;A@@@@@@8?;:;@CB3@@@@@8???=
@N9IO0:00771:06072
TACGGAGGTGCGAAGCGTATCGATTCACTGGGTTTAAAGGGTGCGTAGGCGGGCAGGTAAGTCAGTGGTGAAATCCCCGGGCTTAACTTGGGAACTGCCGTTGATACTATCTGTCTTGAATATCGTGGAGGTGAGCGGAATATGTCATGTAGCGGTGAAATGCTTAGAGATGACATAGAACACCCATTGCGAAGGCAGCTCACTACACGGTAATTGACGCTGAGGCACGAAAGCGTGGGGAGCAAACAGG
+
////)59.55590)-7,,,,,,77299@;;;0;C,:4)4;055:AAAA>@CC>CCC@BB=AABBCCB=ABBB:>?AA+:9.9@:?>BB?AC<@=??BC>BB?BBBA@@C@@@ACBB@BCADCBBBCC>AB>A@@@@@<A?BBBA@@@;;;@@@@>AABB;<;;;=ACBA;;;@;;;BDC>@@@A9AA5;<AA=A=BBBBCDCBDBCBBB?CB?B>B9::@AA@@=@?@99959=@AAAA6AA@@A<:::<
@N9IO0:00778:06071
TACGTAGGGTGCGAGCGTTAATCGGAATACTGGGCTAAAGCGTGCGCAGGCGGTTTTGTAAGCCAGATGTGAAATCCCCGGGCTTAACCTGGGATGGCATTTGGGACTGCAAGGCTGGAGTTTGGCAGAGGAGACTGGAATTCCTGGTGTAGCAGTGAAATGCGTAGATATCAGGAGGAATACCGATGGCGGAATGGCAGGTCTCTGGGACTGAAACTGACGTCATGCCACGAAAAGCGTGGGGAGCAAACAG
+
CDCBBBBC=;;;;;CABA:;8<BB<A=;;;;;;,:;;<3;;=<A@>:00+006:::.::769=9989==@;87.7889.:<6==8=8=6998(//638@@A29323CA880=@;>00*0000)05:@><?<?AAA;;5715.3.334......2229993224=;989----560888>442=69853...(.(..(//8488;<999/8/-,,2,2,*,,2***,,-(-5-...&.22299:+222A;3=>>
@N9IO0:00780:06076
TACGTAGGGGGCGAGCGTTGTCCGGATTTATTGGGCGTAAAGAGCTCGTAGGCGGTTTGGCAAGTCGGGGTGTGAAAACTCCGGGCTCAACTCGGAGACGCCACTCGATACTGCCATGACTCGAGTCCGGTAGGGGAGTGCGGAATTCCTGGTGTAGCGGTGAAATGCGCAGATATCAGGAGGAACACCGGTGGCGAAGGCGGCACTCTGGGCCGGAACTGACGCTGAGGAGCGAAAGCGTGGGGAGCGAACAGG
+
CGFCCAAB@@0BB@@@CC@BCD=A=A@B=BB@CC?BEBDD=C@@;;;?@::6:?@BB;B=;93988797&///7788&//:6::59<::<@BAA<ABBAAB@BBBB;:9B???A=@@A@@@BB:;;B>B>BBCCC7;;AAAA?B=A<@;;;59@99@<A=B@@?9=A??;;;A<<;@@?2950505BC=B>@A9A9:384>@==>?:74<<(9.4.4699:=669AABC=@>:><80:?=AAAA2A@;;<<;996
@N9IO0:00795:06071
TACGTAGGGTGCGAGCGTTAATCGGAATACTGGGCGTAAAGCGTGCGCAGGCGGTTTTGCTAAGAACAGATGTGAAATCCCCGGGCTTAAACCTGGGAACTGCATTTGTGACTGCAAGGCTGGAGTGCGGCAGAGGGGGATGGGAATTCCGCGTGTAGCAGTGAAATGCGTAGATATGCGGAGGAACACCGATGGCGAAGGCAATCCCCTGGGCCTGCACTGACGCTCATGCACGAAAGCGTGGGGAGCAAACAGG
+
CCDEFBBB<@@?BBBBAB?B>B@@;@5:;>===3>:@@@:@AA@@::;;;>BC@BCC:C98::99.4888:8:=9;4<<=</<;(33-33(34333(/38////991678A?????7>;@@?499:97/(/////;;;'6/33(38><?8<7733333333888929>::;;;777<<=C?CB>A=>>?<?>??<?CA>C<9979?>>*7:9,43888:9;::4558:<<:==>999,59>?@DC6:;BCF>BBB@
@N9IO0:00801:06086
TACAGAGGGTGCGAGCGTTGTCCGGAATTACTGGGCGTAAAGCGCACGTAGGTGGCGACGTAAGTCGGGTGTGAAAGCCCCGGGCTCAACCTGGGAATTGCATTCGAGACTGCATTGCTGGAGTACGGAAGAGGAGGGCGGAATTCCCGGTGTAGCGGTGAAATGCGTAGATATCGGGAGGAACATCAGTGGCGAAGGCGGCCCTCTGGTCCAGTACTGACACTCAAAGTGCGAAAGCGTGGGGAGCAAACAGG
+
CCC;;=CC>BB@@?@?::49AC>C?B6905???@;@=@=?9?9::BAAAAA@@A>ABBDDDC>@@=>=59;5=;;*7737&7>9885C?B8A@@8?:>6:9@@;@@999BB@?@<4::4404;;;<=9=;>>>7;;>7==7<0505=4=8;555555.59990;;456=666<<<<=255.564444499;5;;<7<.5504<1<<=<;>>456;;655<5559555)599456>7@BAABDD9A???B8@@@:
@N9IO0:00808:06091
TACGTAGGTGCAGGCGTTAATCGGAATTACTGGGCGTAAAGCGTGCGCAGGCGGTCTTTTAAGTCAGATGTGAAATCCCCGGGCTTAACCTGGGAACTGCGTTTGAAACTTGGAAGGCTAGAGTGTGGCAGAGGGGGGTGGAATTCCGACGTGTAGCAGTGAAATGCGTAGAGATGTGGAGGAACACCGATGGCGAAGGCAGCCCCCTGGGCTAACACTGACGCCTCATGCACGAAAGCGTGGGGAGCAAACAGG
+
CA00000+/=/0:?BBC@D@CAA=@4;2:@@@>8;9;AC=BBCBBBBA@A>@@9@@=@@6@<AA?;>>:43=9;16:66*68/89(/(/4///)349/000.:)---(-.(-394959/83;;==//).77:9====&82,7131;,3388559:22222577.799=999::55558.33).)/773>:>A=@@@;A;????>?>,=@@8@AA:@>>?:8.-.(----===666>7B@CA@@>3;:;?A5?AA4
@N9IO0:00771:06128
TACGGAGGGCGCAAGCGTTGTTCGGAATCATTGGGCGTAAAGCGCGTGTAGGCGGCTTGGCAAGTCGAGTGTGAAAGCCCGGGGCTCAACCCCGGAAGGTCGCTCGAAACTGCCTCGCTCGAGTCCCGGAGAGGAAGGCGGAATTCCCGGTGTAGAGGTGAAATTCGTAGATATCGGGAGGAACACCAGCGGCGAAGGCGGCCTTCTGGACGGTGACTGACGCTGAGACGCGAAAGCGTGGGGAGCAAACAGG
+
CCCC@CDD>DBBB8:;AA?BB?CCAH@CCFF@BB=A@@AA;AAC?@@B@;;29?3:=:B9BC>@@BAAAABABCB>AAA<AJJ;CCCC@CCC;B?B?B@BAA@>?=?:2:5559;;?BCCC;;;@@6>:?=?A?C?C@BD>B;?;??9@???@C;;;6:ABA=C@BCCBBBCAAACF=BA<A;ABB@CDGDACCC@B?;:8;>B=AFE@BBB?CBCBC@@???@BABCBBCCDD;;:;<IJJ:BCAAB9ABB6
@N9IO0:00778:06145
GACGGAGGGTGCAAGCGTTGCTCGGAATCATTGGGCGTAAAGGGTGCGTAGGCGGCTCCTTAAGTCTGGCGTGAAAGCCCAGGGCTTAGCCTTGGAAGTGCGCTAGAAACTGAGGAGCTCGAGTGCCGGAGGGGAGAGTGGAATTCCTGGTGTAGCGGTGAAATGCGTAGATATCAGGAGGAATACCGGTGGCGAAGGCGACTCTCTGGACGGTAACTGACGCTGAGGCACGAAAGCGTGGGTAGCAAACAGG
+
A==:59;;,9=@98=BCC@CC;<69>255;?8<<4AA??90;;(444<:=>:00+//61669+//;;;7;<:8::/55=4===8=@:===<@:=:=:>>?=CC=666>8>>CA?:;669?<<00//7<7<==</<<;AA?4;.;=A9@;7<554:44.4444)4449:>=<<65544.44.4.4;:38344.498.4.4:44444444.444.44.4:444444444.444555)5499>>3;;;;9737963
@N9IO0:00780:06143
TACGTAGGGGGCTAGCGTTGTCCGGAATCATTGGGCGTAAAGCGCGCGTAGGCGGCCCGGTAAGTCCGCTGTAAAAGTCCAGGGCTCAACCCTGGAAAGCCGGTGGATACTGTCGGGCTCGAGTCCGGAAGAGGCGAGTGGAATTCCTGGTGTAGCGGTGGAATGCGCAGATATCAGGAGGAACACCGATGGCGAAGGCAGCTCGCTGGGACGGTACTGACGCTGAGGCGCGAAAGCGTGGGGAGCGAACAGG
+
DBBBCCCCCC5CCCCBDB?;;;?B?BACBB@7<<4??;;=5<:>:;8:<9:.99.44)47<B;B@@7:;AA@@A@00//8<<=5==/;9:>4568<<4;;:@:CC?;9;;99=@<:3::@@@AAB>B@C@C@@=@;;4;;.4055:855./880//;6:=6?6555;@B@>>>B=?82894:4?AB478=>8=>A<A7><??7;9:7::07568565575557;=>>59:>>=;09@@?ABA6BAA@@<@=>9
@N9IO0:00784:06149
TACAGAGGGGGCAAGCGTTGTCCGGATTAACTGGGCGTAAAGCGCACGTAGGTGGCGCGGTTAGTGCGCTGTGAAAGCGGCCCGCTCAACGGGCCGAGGCCAGTGCAGACTGCCGCGCTCGAGCCATACAGAGGCCCGTGGAATTGCCGGTGTAGTGGTGAAATGCGTAGAGATCGGCAGGAACACCCAGGGGGAAGCCAGCGGGCTGGGTATGTGCTGACACTGAGGTGCGACCGCGTGGGGAGCGAACCGG
+
GCCCCBBBBB0AB?CBCB@BBB@C?BB>B?BABB<?ABAC=B@@?CB@?<=6::4:B@B?D=;<;A@@@AAA@@@59993:@;@A@@@=@AB9A7;;@=A:?A@;;99:9>@@25;>:99559:=@>=>:???;BB<A?C9@:<;?@8=;:::??AA@CBBB=BA??????=@?;0+0<<+0*00//(/9999$4.4;.339<<1::::19>;??@B?@>@??:::;8;;665<7<5666<<+<<<<<8<9>9
@N9IO0:00795:06123
TACAGAGGTGGCAAGCGTTGTTCGGAATTACTGGGCGTAAAGGGCGCGTAGGCGCCATCTAAGTCAGACGTGAAATCCCCCGGCTTAACCTGGGAACTGCGTCTGATACTGGACGGCTTGAGTATGGGAGAGGGATGTAGAATTCCAGGTGTAGCGGTGAAATGCGTAGATATCTGGAGGAATACCGGTGGCGAAGGCGGCATCCTGGACCATTACTGACGCTGAGGCGCGAAAAGCTAGGGGAGCAAACGGG
+
BACAAAB@CC?>?9?999;?A?BC>A>@?A@ABB<BBBCC<CC=CCBBABB=:9969AAAB<@A:99@@@@CCC=@AFEE5B>BB>B>B@BCH?DFCCCBAAAAABBBBBB@CCB?BB@ECCBA;;;6:??@C7CCBBA8939=@8@@=B;65@;@4=9?A:ABBDEEB@AB>;>;8==8B9@?A@C@CC;C;@>@:AA;996=5=?;8>249294449;;BBBBB?BB@;;::*;=<8<B<9<<A=?5;?@9
@N9IO0:00805:06121
TACGTAGGGTGCGAGCGTTAATCGGAATTACTGGGCGTAAAGTGTGCGCAGGTGGCCGCGCAAGTCGAGTGTGAAATCCCCGGGCTTAACTTGGGAATTGCGCTCGAAACTACGTGGCTAGAGTGTGGCAGAGGGAGGTGGAATTCCACGTGTAGCGGTGAAATGCGTAGAGATGTGGAGGAACACCAATGGCGAAGGCAGCCTCCTGGGCCAACACTGACACTCATGCACGAAAGCGTGGGGAGCAAACAGG
+
CCCCCDCD>@??BBA@@?;?<@AC@E?B?BCCCC=ABBDD=B@AAA@@?==9>@9??CB??>=A@@??????BBD>BBBB5<<3=@:@8?>9??8??B>BCBBB;B==6:>@?=;:5>BAAAB@??A=>>;;;=1==8<=5A?C?B?DCCBBB=?;?<?BEL?BBBCCCBBCBBBBC>AA@B??@@6;5;@9<>@;=<@?8:337133:19.565;AB@>@@@@@@:::BACBC=A9::>==2:99=?9?AD<
@N9IO0:00806:06119
TACGAAGGGGGCGAGCGTTGTTCGGAATCACTGGGCTTAAAGCGTACGTAGGCGGCCATCCAAGTCAGGAGTGAAATCCCAGGGCTCAACCCTGGAATTGCTTTTGAAACTAGGTGGCTAGTGTCCCGGAGAGGTTGGCGGAATTCCGAGTGTAGAGGTGAAATTCGCAGATATTCGGAGGAACACCAGTGGCGAAGGCGGCCAACTGGACGGGTACAGGACGCTGAGGTACGAAAGCGTGGGGATCAA
+
CCC;99;CCC3BBBCCCB@CB?BB?B=AABB;;;0;A2:;/;@>@ACC@00+00+05778:@=?A;;:187<;8;0799*:=B495;:8<>8==8=:>@??>AA3<<<6<<77-78279:::<<;=4948333;?=:7<B>@>?6<8783738:;;?9@??;177//0:0//BB7;<189:?=@;84333=74447;633.3271789/33;;39:933,3722.//8(//;555.5662777'55575
@N9IO0:00806:06128
GACGAAGGGGGCGAGCGTTGTTCGGAATCACTGGGCGTAAAGGGCGCGTAGGCGGCGCGATCAGTCAGGCGTGAAAGCCCCAGGCTCAACTTGGGAAATGCGCTTGATACTGTCGTGCTAGAGAGCGGGAGAGGATGGTGGAATTCCCAGTGTAAGAGGTGAAATTGTAGATATTGGGAAGAACACCGGTGGCGAAAGGCGGCCGATCCTGGACCGTTTCTGACGCTGAGGCGCGAAAGCGTGGGGAGCAAACAG
+
CBCA@=AA@A,A@@>BAA=>B?:979:@B::55505>@=>6@<4<=6<<B>:>@8<;::443:::998288888808888&33-3::;6;;7::3:>284554439444::;>??A@>=00//////7.7://)///)/:693<044)444///)///)/3:;183--------(--(/(/3173/(/(//(////(/36716(/---(-,(,,,---(--//6@?AAAA497:699*69<9=99,9><66/653
@N9IO0:00810:06131
TACAGAGGCCTCGAGCGTTAGGCGGAATCACTGGGCTTAAAGCGCGTGTAGGCGGATCGTTAAGTGTCTTGTGAAATCCCACGGCTCAACCGTGGAACTGCTGGGCATACTGGCGATCTTGGGCCACTCAGGGGCAACCGGAACAAGCGGTGGAGCGGTGAAATGCGTAGATATCGCTTGGAACGCCAAAGGTGAAGACAGGTTGCTGGGGGTGTGCCGACGCTGAGACGCGAAAGCCAGGGGAGCAAACGGG
+
DCC;;;B>B?BA@BBAA@>@@>@@<@=@@AB;;;0;<4;C8;;CAA@@;;:9CC?@ABBD>B?BBAAAA689=?=5=??6;;4789>@0505::5:7:<<:333(3888::=6:88:::7==6=8<<<555>=1==9=9=8;7:<744549<58833.39;;588:=;;;<;;>:::96;/3/3;;4::3:6333288:9?5>6;;78888)8;<=D?BBB@=..--669;?A=4:><:>==1>>@CC:?@@5
@N9IO0:00773:06169
TACAGAGAGTGCAAACGTTGTTCGGAATTACTGGGCTTAAAGCGCACGTAGGCGGCGTCGTAAGTGTCGGGTGAAATCCCACGGCTCACCCGTGGAACTGCCCGGCATACTGCGACGCTCGAGTGTGGTAGGGAAGAGCGGAACTCCTGGTGGAGCGGTGAAATGCGTAGATATCAGGAGGAACACCGGTGGCGAAGGCGGCTCTTTGGTCCACAACTGACGCTGAGGTGCGAAAGCCAGGGGAGCAAACGGG
+
CCB;;;CBFCBCGE<;9939939=<<7?<?AAAB;AB299,;;9=>>@@>?<;;6;AA@AAA8;;B@CCC?DCCE?AAA<ABC>BB:;;A<ABC@C@E;=;B=B@CBD;;;9:=>:99<?A:99?@@:?@@C>C?@@>>?5:80>>;00-/:5:?:B?ACCC<CBBBA>???>>;?828;8:5:?A4>8??8@=A;A7??9??@BB=B?@@=AAA=A@@>AA@?;:98==?===,9:9==??49:BDG?DEM=
@N9IO0:00775:06205
TACGTAGGGTGCAAGCGTTGTCCGGAATTATTGGGCGTAAAGAGCTCGTAGGCGGTCTGTCGCGTCGGCTGTGAAAACTCGGGGCTCAACCCCGAGCCTGCAGTCGATACGGGCAGACTAGAGTGCGGTAGGGGAGACTGGAATTCCTGGTGTAGCGGTGAAATGCGCAGATATCAGGAGGAACACCGGTGGCGAAGGCGGGTCTCTGGGCCGTAACTGACGCTGAGGAGCGAAAGCGTGGGGAGCAAACAGG
+
BAAB@BBB=BA@C?B????BBB>@=BBCACC@BB<>>9:9/8399;:?===900+0>>=@ABCBBBB?A??=>>>>-:9====5?@AB@BCC8@?@?:;;;@@@@@@ABAAA<@@ABECBCCC:;9D@CCCCC;CCBBBC@C?B;?=@A=ACAA@@@=9;;;0;?>=>@???AA@C<8?A>A>AAB?B?BB?BBC@C@CCE>A;<<DEH?D@BBB?B@@A;;;BBBB@DCCCCC=B:;;CCC<CAABF?DAA?
@N9IO0:00779:06171
TACGTAGGGGGCGAGCGTTGTCCGGAATGATTGGGCGTAAAGGGCGCGTAGGCGGCTTGTTAAGTCTGGAGTGGAAGTCCTCTTTTCAAGGGAGGAATTGCTTTGGAAACTGGCGGGCTTGAGTGCAGGAGAGGTTATCGGAATTCCCGGTGTAGCGGTGAAATGCGTAGAGATCGGGAGGAACACCAGTGGCGAAGGCGGGTAACTGGACTGCAACTGACGCTGAGGCGCGAAAGTGTGGGGAGCAAACAGG
+
DDCCCBBB@@0@@@@@@@<ACB=@=@?BBCC@CC>AABCC:??9?B:;9@@;8839B<?>@C@BBAAE>A;C@<@9;@C@CCDED6@@6;;6:A8=:C<BABD>B?BF>DAA<ADD>CC@C@@BBBAB@@@@C?B>BBAB?B?B?BD>FAB?;;;;A>BDCC=BC@@@A;;;@@;;;09=<@>AAA>??AB?BBB?B?BAB=BC@BCC;;;BBBD?BCCEC??99992899::;4;<<<<<<.555>?9=?>9
@N9IO0:00780:06204
TACGGAGGGGGCTAGCGTTGTTCGGAATTACTGGGCGTAAAGGGCGCGCAGGCGGCTGCTCAAGTCAGGCGTGAAAGGCCTGGGCTCAACCCGGGAATTGCGCTTGAGACTGGGCTGGCTTGAGTGCGGGAGAGGATGGTGGAATTCCCGAGTGTAGAGGTGAAATTCGATAGATATTGGGTGAAAGAACACCGGTGGCGAAGGCGGCCATCTGGACCGCAACTGACGCTGAGGCGCGAAAGCGTGGGGAGCAAACAGG
+
DCCD=>>@>@0@CBCBBB@BB?CB@C@C@CBBBB<?@@DK?EG=BBA@@8:59;2;=?@CBC?AAB@@=@A@ABA<A?A=>>>6;0/0)//(/919)/)/////)/3>??:D=6C9979C4;89;70//(////(//<4886;8;=@A3889//66///0////(-(------55:9188(--68/--(-//(/06:3:8858*--37(--668477,33338333888;:::6:98//0*/-888==0-/:;;29;?5
@N9IO0:00799:06185
TACGGAGGGTGCAAGCGTTATCCGGATTCACTGGGTTTAAAGGGTGCGTAGGTGGGTAAGTAAGTCAGTGGTGAAATCTCCGGGCTTAACCCGGAAACTGCCATTGATACTACGGGTCTTGAATTTTCTGGAGGTCAGCGGAATATGTCATGTAGCGGTGAAATGCTTAGATATGACATAGAACACCAATTGCGAAGGCAGCTGGCTACGGGAATATTGACACTGAGGCACGAAAGCGTGGGGATCAAACAGG
+
CBA>@BBA>ACCC?BBBB<@BC=A;??:>@@99:/:@,:949<28@@BA??<@@A<BC?CCC:CCBCCCHADCCC=BBCB@BD>BB:C:D@7@8<<)44=?<@@8BB=BCCCCEE>@A@@CC<A<</;A@;00)/7<77>;A>@@;55:??=>:99A?:9:?:AAAB=A@@::988>>@AA?;@AA<>;?;A>98,3,377;73.7;A;B=2:69876<88?B;;99.9?@@=@;@@@@DJL;CCBCE>@@@6
@N9IO0:00764:06223
TACGTAGGGTGCGAGCGTTAATCGGAATTACTGGGCGTAAAGCGTGCGCAGGCGGTCTTGCAAGCTGGGTGTGAAAGCCCCGGGCTCAACCTGGGAGGTGCATTCAGGACTGTGAGGCTTGGAGTGCGGCAGAGGGAGGTGGGAATTCCACGTGTAGCAGTGAAATGACGTAGAGATGTGGAGGAACACCGATGGCGAAGGCAGCCTCCTGGGCCGACACTGACGCTCATGCACGAAAGCGTGGGGAGCAAACAGG
+
BBBCBBBB=@@@BBC@???C>?@A?B698;A@@A=;<;CI>BBDCA@@?;;59@=@?@?AAC=@>777)3;333=6=<;;&37)3337//(/66.//(/:9661733,/:0...33.3;492889878,3378891771333(-053:)------566887777.77778777333333838:.3,343-4;:=9@AA<?49:A@=@C@ABB:@=@B@@@AAA;;;ABABA<;<;;;0;AAADCC;CCBCK?CBB?
@N9IO0:00765:06216
TACGGGGGGGGCAAGCGGTTGTTCGGAATTACTGGGCGTAAAGGGCTCGTAGGTGGCCAACTAAGTCGACGTGAAATCCCTCGGCTTAACCGGGGAACTGCGTCCGATACTGGTTGGCTTGAGTTTGGGAGAGGGATGCGGAATTCCGAGGTGTAGCGGTGAAATGCGTAGATATCAGGAGGAACACCGGTGGCGAAGGCGGGTCTCTGGGCAACAACGTGACGCTGAGGAGCGAAAGCGTGGGGAGCGAACAGG
+
CA;;;;;;;;"5@299C@C@CC@CB<@7;6;B@@@9999:9)49)9@966==:6666;@:;@@?AA:96A@>@AB6;;@5;<>0//8<7;4997&/)/44444:.45<<:::7;8<294.4388:(33(333991333??::6:7;055<7?A@9338-339<098:<=:;4444338288-3-39:2848827@B@F?CDC=B?AA?AC9?>844.4444499:00//)/74444(4::=A@?3@@@@@?@??<
@N9IO0:00780:06211
TACGTAGTGGCAAGCGTTGTCCGGATTTACTGGGCGTAAAGAGCGCGCAGGCGTCGTACAAGTCGCGTGTGAAATCCCCCGGCTCAACTGGGGTGGGTCACGCGATACTGTTCGACTCGAAGGCAGGAGAGGGAAGCGGAAGTTCCCGGTGTAGTGGTGAAATGCGTAGATATCGGGAGGAACACCAGTGGCGAAGGCGGCTTCCTGGCCTGTTCTTGACGCTGAGGCGCGAAAGCTAGGGGAGCAAACGG
+
CCCCA::9;49=:>CHD?BBB@C@@AA7;;DDE?AAADD=D@A@C@@?AA?9::CBB?@@<:9:9:7<;;79:+99:::(89=<<?8=ABAA5??>38=>898B???B9774?;=;?>=@=A=?<>?@A:?:2@8>=>5;,//38:.5(-//////(3///(////.2522299990<=594933,3788,33;6;699388*/*/;6=8=;@7;:6=3338887713333//)/9/////&///.3,577
@N9IO0:00780:06254
TACGGAGGGTGCGAGCGTTGTCCGGAATCACTGGGCGTAAAGGGCGCGTAGGCGGCGCGACAAGGCGGCGGTGAAAGTCCGGGGCTCAACCCCGGATCGGCCGTGGCGACTGTCGCGCTGGAGCACAGTAGAGGCGGGTGGAATTCCGGGTGTAGCGGTGGAATGCGTAGAGATCCGGAAGAACACCGGTGGCGAAGGCGGCCCGCTGGGCTGTGGCTGACGCTGAGGCGCGACAGCGTGGGGGAGCAAACAGG
+
CCBB=@?@8@ACABBBBC?CCC?B?C?CBCBBBB=@@@AA<A@;B@>?A@@=BB>BCC;:;B@B?AC>996;@AA8@@@5;;;*:BB@<BBB9B?BCBB@B@BBA=@;<;;CDDC@A;9;8;;@@@@@AA@@@?CCC=CB@C>A>A=@A;@BBBDCB@CB9;7;ABAAABBC;;;=B>B=A@>A?@4925949AC?C@@@<@@9>>??<,:4833-33938833333,3;?83998=>38333$379=>:A??7
@N9IO0:00789:06247
TACAGAGGTGGCAAGCGTTGTTCGGAATTACTGGGCGTAAAGGGCGCGTAGGCGGTCGGGAAAGTCCTGTGTGAAATCCCTCGGCTCAACTGAGGAACTGCACAGGAAACTGCTCGACTTGAGTTCGGGAGAGGGAAGCGGAATTCCGGGTGTAGCGGTGAAATGCGTAGATATCCGGAGGAACACCGGTGGCGAAGGCGGCTTCCTGGACCGACACTGACGCTGAGGCGCGAAAGCTAGGGGAGCAAACGG
+
ACB<;;B=@@<=@<@=??9?A?BB?B?C@CBCCC=A@@AB<AB=;;;CC@@;::2:?@?9?C;@;;4;=CCCDCC>BBC?CFC=AAAA=AB@@B?B@DCCBBA@@=@A;A;;;AACBAB=@@@@?AAA<;;;AA=B>A@A@D=B=B?BB=@@B:9:C@CDBD=CBBBBBAAAAAA=@===;?9>@A:?::;4;@@?B?BD?A@>@>BB:;;@DB;;;ABAB>==>;>5:;??@?655<<<>>2>><A;3:=:
@N9IO0:00799:06227
TACGTAGGTGGCAAGCGTTGTCCGGATTTATTGGGTTTAAAGGGTGCGTAGGCGGTCTTATAAGTCAGTGCTGAAATATCCCGGCTTAACCGGGAGGGTGGCATTGATACTGTAGGACTTGAGTAAAGTTTGAAGGTAGGCGGAAGTTGACGGTGTAGCGGTGAAATGCTTAGATATCGTCAAGAACACCGATAGTGTAGACAGCTTACTAAGCTTTAACTGACGCTGAGGCACGAAAGTGTGGGGATCAAACAGG
+
DCBBA@@;9:6;A@B@BB?ABC?B9;;;,:?7@=4;<)33(3:199:<;=??;;4:8<;?CC>BBB@@@AA;;;B>BBBCE=B=@@=A=B>CA;;;;,5:;999655559559;?;944.444444)444)44.4.44/)//)/)//1777;.55:<<<=9=>BC=CCBB>A;;;B@;;;@A5;;>@==389A><>A@9::ABBBB@CBBB?BABA<A=@@BAA:;;99:4;B:::B<?@BCCCC9BB@??6;::4
@N9IO0:00802:06222
TACGTAGGTGGCAAGCGTTGTCCGGATTTATTGGGTTTAAAGGGTGCGTAGGCGGTCCTGTAAGTCAGTTGTGAAATACGGCAGCTTAACTGTCGAGGTGCAATTGATACTGCGGGACTAGAGTACTGATGAGGTAAGCGGAATGGACGGTGTAGCGGTGAAATGCTTAGATATCGTCCAGAACACCGATAGCGAAGGCAGCTTACTAAGGAGTAACTGACGCTGAGGCACGAAAAGTGTGGGGATCAAACAGG
+
AAAB@00+0<8<@;B;::@BBC@C9BBB<BB?CB9A=)33(3:0889:::<?;;6;B=@A@@<@@DAAA?B9:9C=BCAB?C@?@A4;5::9:@@594:A@>:>=@AABBBBBDD>BB;<;ABBBBBCBBBA@>@G@CBB>A<?@:>??05944444.4===2;:;;7;@CC@BA@>>4:4459:=444;@@>@?9>9??==97;;88487@ABB?B999;<:344=27733333&33<==?=1;;;<=54446
@N9IO0:00802:06246
TACGTAGGGTGCGGGCGTTAATCGGAATACTGGGCGTTAAAGCGTGCGCAGGCGGTGATGTAAGACAGATGTGAAATCCCCGGGCTCAAACCTGGGAACTGCATTTGTGACTGCATCGCTGGAGTACGGCAGAGGGGGATGGAATTCCGGCGTGTAGCAGTGAATGCGTAGATATGCGGAGGGAACACCGATGGCGAAGGCATCCCCTGGCCTGTCACTGACCGCTCATGCACGGAAAGCGTGGGGAGCAAACAG
+
A;;;ABBB9;;;AA8ABB=B@BBB>A@AA@000+000)//(/9445599@A>8:39;<998<>:::::?>:9833(3333&33(33377.7,33;(3,/66///6.378>?=:0//....9/528/..(....2555(5884>*0)/)0)//...369555882892225522222282222'2+///)----(/7:5:6//-555&--(-(-----6,,,-(------7////)/7)//55999+5559:1779
@N9IO0:00807:06210
TACGAAGGGTGCAAGCGTTAATCGGAATTACTGGGCGTAAAGCGTGCGTAGGCGGTTCGCTGAGTCTGCCGTGAAAGCCCTGGGCTCAACCTGGGAATGGCGGTGGATACTGGCGAGCTGGAGTGCGGTAGAGGAGGGTGGAATTCCCGGTGTAGCGGTGAAATGCGTAGAGATCGGGAGGAACATCAGTGGCGAAGGCGGCCCTCTGGACCAGCACTGACGCTGAGGCACGAAAGCGTGGGGAGCAAACAGG
+
EEB;94:B6AABB@BBCC@C@C@@=?;>;?@>>>:?@AAD=@?BB@?@A;;7;B=A?BB@@?AABB@@>?BA@AA5;;B<AAD<BBCC:D;BB?,0*00+//)/;5/;66==9<BAAACC?AAAFBC?=;;A@*00:)//)/5;8==8=:>======8=<B?<AA855A????=:880885:7?;;==A=A;CCC:B:BDAED>CC@C<>B9==>>>>>@>>@B:9;=AAA;;;0;BABBDB:BBBBB<@@@>
@N9IO0:00810:06247
TACGTAGGTGGCAAGCGTTGTCCGGATTTATTGGGTTTAAAGGGTGCGTAGGCGTGTCCTAAGTCAGTTGTGAAATACGGCAGCTTAACTGTCGAGGTGCAATTGATACTGGGACACTTGAGTACTGATGAGGTAAGCGGAATGGACGGTGTAGCGGTGAAATGCTTAGATATCGTCCAGAACACCGATAGCGAAGGCAGCTTACTAAGGAGTAACTGACGCTGAGGCACGAAAGTGTGGGGATCAAACAGG
+
CCBBABA=996:B@AAAA;?::6;?BBC=BB?CC=BE:::8:?9@;;;=9:;::5;;:7<A>AAA?@@=@@@A?9@>>@;655<=5:7;665<<<@79:6;6;9@@BCAAAD=B;;;B@CBBBBCBBBB=<<:00-0/:6;6;C9<;<9;=ACC@@9<@CC<BCDD@BBBA@@CB==9<<=8;@;269=;>;<<8<8<<;;979944497BB>@<?;;;ABA@>?>4=;<;;969>@AAE@2BBCBD=;;;5
@N9IO0:00772:06284
TACGTAGGGTGCGAGCGTTAATCGGAATTACTGGGCGTAAAGTGTGCGCAGGTGGCCGCGCAAGTCGAGTGTGAAATCCCCGGGCTTAACTTGGGAATTGCGCTCGAAACTACGTGGCTAGAGTGTGGCAGAGGGAGGTGGAATTCCACGTGTAGCGGTGAAATGCGTAGAGATGTGGAGGAACACCAATGGCGAAGGCAGCCTCCTGGGCCAACACTGACACTCATGCACGAAAGCGTGGGGAGCAAACAGG
+
ABB@ABBB<@@@@@CDCCACACCC@DAC@CDDDD=CBBAA<AAAA?@A@:939=9>;?>9:86;;>9799A@@@A:AAAA6AA;@@494:B;>@;@:><@@A>=7777.588<==;8@>=888;8?72;9<=<:3<<1772?8@7@9CAAABB===B?A@;<5989::??@?BA@AC=?>?B>AAA=?9;;59=>=@;AA@@;=?996:19(/+/7>@@?@@BBBB:::???@A6=999<<<0>=>>A<BCB?
@N9IO0:00774:06297
TACGAAGGGTGCAAACGTTGCTCGGAATCATTGGGCGTAAAGCGCACGTAGGCGCCTTGCAAGTCGGATGTGAAATCCCTCGGCTCAACCGAGGACGTGCATCCGAAACTGCTCGGCTCGAGTATGGAAGAGGGTCGCGGAATTCCCGGTGTAGAGGTGAAATTCGTAGATATCGGGAGGAACACCAGTGGCGAAGGCGGCGACCTGGGCCAATACTGACGCTGAGGTGCGAAAGCGTGGGAGCAACAGG
+
::///)/:1///59,9997;995><@499@<=B@797798-778;;@AAAA>?@=9=38;?6::@C@A@@@BBC=BAB<@;;7;BAA>C6;;:;:98?>><881333(3333===4==<<9999>@;A=AABB<ABB;;9;?C@BB<A>;;;B@;;5;A@?9A=@?@A@;;;?;;;08;2<6=;>9=859:994.924:299998=>:1:::795559999;;000)/7<:?@499>===,9555.5557
@N9IO0:00788:06279
TACGTAGGGTGCGAGCGTTAATCGGAATTACTGGGGCGTAAAGTGTGCGCAGGCGGCGTTCGCAAGTCGAGTGTGAAAGCCCCGGGCTTAACTTGGGAATTGCGCTCGAAACTACGATGCTGGAGTGTGGCAGAGGAAGGTGGAATTCCACGTGTAGCGGTGAAATGCGTAGAGATGTGGAGGAACACCAATGGCGAAGGCAGCCTTCTGGGCCAACACTGACGCTCATGCACGAAAGCGTGGGGAGCAAACAGG
+
DEBBBBBD?FJCCBBBA@9@6<00)0)0*94////&////:19///4444445995:--(-6--(-88///=<=:::,3333&3;19;/3.3;17=8<6<6;8?;?899:3;;BBEC?>?A@:@>33:D=899=?:?:?@@@;B=@;?<A@AAA@@A??=?AAD>@@@BBAA??:<;;>3472:1999:@;>?98<<8<388::7;6:::;1:)/)/7:967---7---//:=::>/3;=;;;;&93366.6993
@N9IO0:00792:06279
TACGTAGGTGGCAAGCGTTGTCCGGATTTATTGGGTTTAAAGGGTGCGTAGGTGGTTCCATAAGTCAGTGGTGAAATACGGCAGCTTAACTGTCGAGGTGCCATTGATACTGCGGAACTTGAGTACAGACGAGGTAGGCGGAATTGACGGTGTAGCGGTGAAATGCTTAGATATCGTCAAGAACACCGATAGCGAAGGCAGCTTACTAGACTGTAACTGACACTGAGGCACGAAAAGTGTGGGGATCAAACAGG
+
BBBBB:94:;4;A?AABH>BBB<@:A@A;AB=CC<A@:@@9@A;:9;CCCC@:9;;@D@BCC<??@AAAB?BDCC?CC>?<?A?@C@D>AAA@BA@?<@@A?BB@CCCB?:;9:4;;@@@C@@@B@@@ABCCC?BAC=;:7;<@<@BBB>;;;AAAA=@BBB=DC@@=@ABBBBBBBBA@CC@BA@<??ABBAAA>?<?AAAB?:;;BCCCDAAA@C??@@@BBB;<5::99999&8::?:<<1<595>6;><7
@N9IO0:00794:06292
GACAGAGGTGGCGAGCGTTGTTCGGAGTTACTGGGCGTAAAGAGCACGTAGGCGGTTGGGTCAGTCCCATGTAAAATCCCCCTGCTTAACAGGGGAACGCCGTGGGTGACTGCCCGGCTAGAGGACGGGAGAGGAGAGCGGAATTCCCGGTGGAGCGGTGAAATGCGTAGAGATCGGGAGGAAGGCCGGTGGCGAAGGCGGCTCTCTGGAACGTCCCTGACGCTGAGGTGCGAAAGCGTGGGGAGCAAACAGG
+
CCCCC@?<?@<>??@?BB?BB?CC?9::>AAABD>@@??>7>?=?B@@@BB?A@:>2990<@;;;CC<A???FFD:BBBBB3A@@@>A>AAAAA6A=AAA?BBBB=BAABBBBD>CDDABACB?BBBB<ABAA;??B@@@@C7878B9?9@??ABBB@BCCC<AAABBAAAB@AABC<AB=@=@?A>A>;;7;AB@BACC@AAABBBC@C@AABCC=;;;CC@A;;;>@@@@@@/;;B@@@@3A;;;@5>@B9
@N9IO0:00795:06281
TACAGAGGGTGCAAGCGTTGTTCGGAATTATTGGGCGTAAAGCGCGTGTAGGCGGCTTGTTAAGTCGGGTGTGAAAGCCCTCAGCTCAACTGAGGAAGTGCGCCCGAAACTGGCGAGCTTGAGTGTCGGAGAGGAGTGGCGGAATACCCCAAGTAGAGGTGAAATTCGTAGATATGGGGTGGAACACCGGTGGCGAAGGCGGCCATCTGGACGACAACTGACGCTGAGACGCGAAAAGCGTGGGGAGCAAACAGG
+
CBCBB@AA8@B>?;@:::<@A@A?5:4:.4<.94(7@99:/3333:@CACC?BB=??:94.4.5;<==6;6;;BC/9<:04444555<4;;@@A=B9>700//;.///)//4.4:<<==8<<<<<==>7<9/0)0//6066(/*-5599&/)/::9:<9>@AC4@<?B@@==955;990;;;;:=<@9=8<>?@BB=A455.5.6=<>>7;99555.555<9;;<55599::4555&5:<99;;+444::3:CD?
@N9IO0:00809:06280
TACGTAGGGTGCAAGGCGTTAATCGGAATACTGGGCGTAAAGGCGTGACGCAGGCGGTGGATGTAAGACAGTTGTGAAATCCCCGGGCTCAACCTGGGAACTGCATCTGTGACTGCATCGCTGGAGTGCGGCAGAGGGGGATGGAATTCCGGCGTGTAGCAGTGAAATGCGTAGATATGCGGAGGAACACCGATGGCGAAGGCAATCCCCTGGGCCTGCACTGGACGCTCATGCACGAAAAGCGTGGGGAGCAAACAGG
+
;99<;:99)/7=9)/)/:>)0)44?.;4:99555)5:9>;)0*0/0/7779>>3<8344.43:882333:894:<>=A4>>??3>?9>?@A=A>AAA;@=@DCBBB;;;@@@>B@@@CBAA;;7;;BCAC7;;;;AABB2BB@<<6:4=*0)/:777>;;>>:9<<4<<<<<<<<544338-4>7;6@;<455<B79>:2404<488;:&33808288889//(/556-///67733377+77;;9<<.<<>@@6??A3
@N9IO0:00812:06300
GACAGAGGGGCAAGCGTTGCTCGGAATCACTGGGCGTAAAGGGCGCGTAGGCGGGATGGCAAGGTCAGTCGTGAAATCTCTCGGCTCAACCGAGAAACGTCGGCTGATACTGCCGTTCTTGAGGGATGCAGAGGAGACTGGAATTCCCGGTGTAGCGGTGAAATGTGTAGAGATCGGGAGGAACACCGGTGGCGAAGGCGGGTCTCTGGGCATTTCCTGACGCTGAGGCGCGAAAGCGTGGGGAGCAAACGGG
+
000//////&/:55445599::88:177/////(//@=C>CB>BBBD<<<5;;B;90030/*0)/999??>?BCE>BBBAAAB?@AAC@CACCDEE>CABBB?BB???BCBBB?AA???;@?@@9@AA???@@;?==@;;6;<@?BD?DACCA@?AA=@AAB=BBBD@@?A::988;5<<2:4:@?=B?;;6;AA<B@CCC>CCBBBDD>CCIC<B>AA@@AAAB;;7;B??@A;@;<;CCD9<;CDD?CCD=
@N9IO0:00780:06336
TACGGAGGGGGCCAGCGTTGTTCGGAATCATTGGGCGTAAAGGGCGCGTAGGCGCCGACCAAGTCGGAGGTGAAATCCCTCGGCTCAACTGAGGAACTGCCTCCGATACTGTTCGGCTTGAGTCCCGGAGAGGGTAGTGGAATTCCGAGTGTAGCGGTGAAATGCGTAGAGACTCGGAAGAACACCAGTGGCGAAGGCGGCTACCTGGACGGGTACTGACGCTGAAGCGCGAAAGCTAGGGGAGCAAACAGG
+
BBBC@BBJJJ5A>@BBA?=<<9B=;B=AA::8;C<BBELE>BB=BBBBBCC?;;:>::@<?<?A@@=?=8=993(38809>?;A@@@ACBCBB>A>AAAA?BC>A@BBDA???BC@CD@BAAAAA=A>ABCBB=AAABB>A8B8CADBBBCBBBBA9B<@;5;@@ABB@@ABBBBE@D=AA@BBB?ACAB@BBC@D@CC@?@@C@BA?BBCC=BBBBA?BBBABC?@@@BB@@8A;::;;;-:@A@@5@BA=
@N9IO0:00784:06310
TACAGAGACCTCAAGCGTTATCCGGAATCATTGGGCGTAAAGCGTACCGACAGGTGGTTTATTAAGTCTGGGGTAAAAGCCGGAAGCTCAACTTCCGCGTTTGCTTTAGATACTAATAGACTAGAGGGGCAAAGAGGTGATTGGAACGAACGGTGTAGTAGTGAAATGCGTTGATATCGTTCGGAACACCGAAAGCGAAGGCAGATCACTGGGTGCCACCTGACACTGCTAGGACGAAAGCGATGGGGAGCGAATGG
+
CCCAA@@@C?A@@>A;;;=;9::>;?69:BC?C=8AAABB<@AAABC?BDCCC=AA?CD>BB>A=@:9:@==/BBBB9BB>A?A????BB<???B58899=.378=388<@?>?A49:?AA>9;2522&269/7>@=@B??:=6=9>55/5535:5;97959579.::;==188>>=<<>977175///3//.'..22+2.777:7///77;088:055:7757?>><9==9597579.77---333(--=9925;:
@N9IO0:00790:06333
GACGGAAGGTGCAAGCGTTGCTCGGAATCACTGGGCGTAAAGGGGTGCGTAGGCGGCTGTGTAAGTCTGGCGTGAAAGCCCAGGGCTCAGCCCTGGAAGTGCGCTAGAAACTGCGCGGCTGGAGTGCCGGAGGGGAGAGTGGAATTCCTGGTGTAGCGGTGAAATGCGTAGATATCAGGAGGAATACCGGTGGCGAAAGCGACTCTCTGGACGGCAACTGACGCTGAGGCACGGAAAGCCGTGGGGAGCAAACAGG
+
FCAA>B-0+0<<@;B;;;>A;;<A=B796@@>?@9;:;<;(733&3::?ACC?CB?BBD:::D=@:::96:A@ACC<A@B=ACA;?:99>AA9AD=@>?ABBB@@@@@@9?;;;;<;?BBA=@@ABB>B7;;BC7BBBABC@B@BAC?BA@CC;;<AC?BCCD>;::BB@@@@@>:832886<49:=5<577-7338(3777799::9:7;33-33-//////555--(////)/7(//)44444&4444<3::>9
@N9IO0:00792:06317
TACGAAGGGGGCTAGCGTTGTTCGGAATACTGGGCGTAAAGCGAACGTAGGCGGTGTTCCATGTCAGAGGTGAAAGCCTGGGGCTCAACTCCAGAATTGCCTTTGAAACGGGGACGCTTGAGTCCGAGAGAGGATGGCGGAATTCCTAGTGTAGAGGTGAAATTCGTAGATATTAGGAAGAACACCAGTGGCGAAGGCGGCCATCTGGCTCGGTACTGACGCTCAGGTTCGAAAGCGTGGGGAGCAAACAGG
+
BB;;9;?A@A0BB@@@A@?BC?A@<@+0000/:195;@@5;700,/7/00800)/0@:=;BB@@AB;::?ABBB6;:5;;;;.;CBA>BBC?BAB=A8;;?CD9;;;0;AAA3B<;;D@AA@@B?CB;;<CCADCB@CCAC@C@C?@@ABBBCBBBAA@B@,0+00;=9:;;@7;>3<=;:5:AA?ABAA>AAB=A=AA=@<>??::6:?@?<@@BBBCBBCCBBB?B=A@@@:@BABBCC;;;ACC9????
@N9IO0:00803:06312
TACGGAGGGGGCTAGCGTTGTTCGGAATTACTGGGCGTAAAGGGCGCGCAGGCGGCTGCTCAAGTCAGGCGTGAAAGGCCTGGGCTCAACCGGGAATTGCGCTTGAGACTGGGCTGGCTTGAGTGCGGGAGAGGATGGTGGAATTCCGAGTGTACGAGGTGAAAGTTCGATAGATATTGGAAGAACACCGGTGGCGAAGGCGGCCATCTGGACCGCAACTGACGCTGAGGCGCGAAAGCGTGGGGAGCAAACAGG
+
GCCC<;:;:;*9BB@BBB>AB=AC=@<B?A;;;C=BA?A@0;;0;BBB;;:=@@9@@@@C;:6;AAAA=@@@A@A;B=B<;<<,////)/)//(/)/)///036@?:ABBB<7<9907@4?88:@B@>5:844473<.3317)/+0+///6---////58556+--38,,,*,,--7(/)4.44.433-3-38288:)0)//)/(/9=:@<;@>?AB?BBBBCBABB@@=?BBAAA9=<=::::+:9>=?7<A?6
@N9IO0:00803:06324
TACAGAGGTGGCAAGCGTTGTTCGGAATTACTGGGCGTAAAGGGCGCGTAGGCGGTCTTGCAAGTCCTGTGTGAAATCCCTCGGCTCAACTGAGGAACTGCACAGGAAACTGCTTGGCTTGAGTTCGGGAGAGGGAAGCGGAATTCCGGGTGTGAGCGGTGAAATGCGTAGATATCCGGAGGAACACCGGTGGCGAAGGCGGCTTCCTGGACCGACACTGACGCTGAGGCGCGAAAGCTAGGGGAGCAAACGGG
+
BCCBA9:4;;49A?DBBB@CC=@@?A=A>@@;;;0;;<;9,99)44555;;5;;5;9;;?@?49::05D@@BA@E6:99,95<.5555.554>>:>:?>>;;9??:=>0<<;7;289?=:?=782377*33338(3-333286;39,33(333333386888=3:888:887>;88486AA;@<@AA>@>;;5;AA<A@DE@;;6;;AA4;<><;;;:?BBB?@:944.4:<<>>265>::==2<==C>6<==4
@N9IO0:00807:06325
AACCAGCACCTCAAGTGGTCAGGATGATTATTGGGCCTAAAGCATCCGTAGCTCGTTTTGTAAGTTTTCGGTTAAATCCATGCGCTTAACGTATGGGCTGCCGGGAATACTGCATAACTAGGAAGTGGGAGAGGTAGACGGTACTCGGTAGGAAGGGGTAAAAATCCTTTGATCTATTGATGACCACCTGTGGCGAAGGCGGTCTACCAGAACACGTTCGACGGTGAGGGATGAAAGCTGGGGAGCAAACCGG
+
5&54555554944.///)/9//)/7/448>?7@@<AABCB:9:ADA6:::99@9::99-99=279?@6=?;@?CC>BC?@;9:;:@>A;@@@BBBB<B;;;=@A;A?DABBABBCD>B;;;7;6;CCC=CBAA>@@A@?@=AAA@=?1//6)/)/::+/////$/:-33(39995668<===55.55.5;49.99>292:@;:99957444054::<7655<<588433(333;;(344444&4433;(3-42
@N9IO0:00808:06325
TACGAAGGGTGCAAGCGTTAATCGGAATTACTGGGCGTAAAGCGTGCGTAGGCGGTTGCTTAAGTCAGATGTGAAAGCCCTGGGCTCAACCTGGGAATGGCATTTGAAACTGGGCAGCTAGAGTGTGATAGAGGATGGCGGAATTCCCGGTGTAGCGGTGAAATGCGTAGAGATCGGGAGGAACATCCGTGGCGAAGGCGGCCATCTGGATCAACACTGACGCTGAGGCACGAAAGCGTGGGGAGCAAACAGG
+
BB@@?;?@8@@@A=BA@A<@>C;;4::?;?BBAD>9::BB=AAAB@9;:;;5;A<@;@@B=?<?BBBA?><=?>?6@@B8@@A;ABBD?B?BCC;A=;;6;BAA=A@A=AA@A=A:;;@AA:99BBB@@@B@@<@@@;;;2:7B4;;3;9@><@ABC@BBBK?C@@@BC@@@?@@?>5?A;A?BCCD?BAA<B@C@CFCC@B=A;=CE9<<IF?A@<<<=959<9999=??9;;0:>;@AEE999;BA9A@@5
@N9IO0:00766:06368
TACGTAGGGTGCGAGCGTTAATCGGAATTACTGGGCGTAAAGCGTGCGCAGGCGGTTTTGTAAGCCAGATGTGAAATCCCCGGGCTCAACCTGGGAATGGCATTTGGGACTGCAAGGCTGGAGTGTGGCAGAGGAGACTGGAATTCCCGGTGTAGCAGTGAAATGCGTAGATATCGGGAGGAATACCGATGGCGAAGGCAGGTCTCTGGGCTGACACTGACGCTCATGCACGAAAGCGTGGGGAGCAAACAGG
+
BABBBBBB7::@A???@?:>>A::4:4:5;A;;;0;@@AB>BGCCCBBCCI@BB@CMJ<BBA@BB<AAA;;;CCC=BBCC9A@;@BCB@E@BAA;@;??=@;;;0;@8@BABAC?B?CAC=A@@A:95:AAA@<??9:9@=@9=39929?@@>@?@?BB=>>8C988B>=:<>000:3:>=@=@@B?BBBB<A>?:?<???????BAAA=BBBAA@@@@9999@@A@@>:::::-9;9:?@A3999@C9A>>8
@N9IO0:00772:06392
TACGTAGGTGGCAAGCGTTGTCCGGATTTATTGGGTTTAAAGGGTGCGTAGGCGGTCCTGTAAGTCTGTAGTGAAATATCCCGGCTCAACCGGGAGGGTGCTATGGATACTGCAGGACTTGAGTAAAGTCGAGGCAGGCGGAATTGACGGTGTAGCGGTAGAAATGCTAGATATCGTCAAGAACACCTATAGCGAAGGCAGCTTGCTAGGCTTTAACTGACGCTGATGCACGAAAGTGTGGGGATCAAACAGG
+
CCBCB@@=;:4:G>AABB>@@E@D>BBB=B@=@@8@=)87*7808:?BA>>:00+0<5:<<89@@D@CDCBABAB:@BBBB>C>ABA@<@@BC=BBC=;;9AA>>;>?>@AB@CCAAA@?@?=99839A@CAB?BBB?BB>A>A?BBCD@DBB:00:60//=;3?=9:9:::;;333;<.33/55:9><:977//)/5::;=C@BBEDC@BBB7;8;BCCBCBAAA;;;@@;;;0;AAAADB9BBBAB=B@@=
@N9IO0:00806:06386
TACGTAGGGTGCTAGCGTTGTTCGGAATCATTGGGCGTAAAGCGCGTGTAGGTGGTCAGCAAAGTTGGATGTGAAATCCCTCGGCTCAACCGAGGAAGTGCATTCAAAACTAACTGGCTTGAGAGTGGTAGAGGAAGGTGGAATTCCTAGTGTAGAGGTGAAATTCGTAGATATTAGGAGGAATACCGGAGGCGAAGGCGGCCTTCTGGACCATTTCTGACACTGAGACGCGAAAGCGTGGGTAGCAACAGG
+
CCBB@BBB8;9?@AA@@@@BB?;;8;?BAAA9>>/83888(3488:449=@<?A=AABBBBB8A@5;49<556>>5<<>4=5505<;;8=266>9>:=;;;=>:=BBB8BCC?C::89?8<?=?99;7<<8AA?B?B@CB7:9:>@;@A?@@@A:9;=?@A@;@>;59B@@@DC=@@;::5<2:55.57==9;;@@C?@?8>4;0;BD@DD?@@@;@@?@@A::8?=:A@AACC=AA@;;;0;@@?>6//:4
@N9IO0:00809:06382
TACGGAGGGTGCAAGCGTTGTTCGGAATCATTGGGCGTAAAGCGCGTGTAGGCGGCTTGGCAAGTCAGTTGTGAAAGCCCGGGGCCCAACCCCGGAACTGCATCTGAAACTGCCTGGCTAGAGTCCCGGAGAGGAAGGCAGAATTCCCGGTGTAGGGGTGAAATCCGTAGATATCGGGAGGAATACCAGCGGCGAAGGCGGCCTTCTGGACGGTGACTGACGCTGAGACGCGAAAAGCGTGGGGAGCAAACAGG
+
BBAE@@@A<AA>D@CCBB>@@;@A=@=@AAA69:/9>9:9/389>A@AABB?B>9==7;7;=9=>><<<666<<@3;9;)555&55)5.5<<+848-3388334;8=;5=9;<:@A89;;;;;::C.;2949?5@4;4<@AB?B@BC=B>AA;;9>>0@955)55.5599=<<<999,4:5>86558<@;;4:A@;B=;;:;?B?BBB?A@@=@AABBB@@@@??;99==@:999&5;<>9;9+9<;;;7;CC=
@N9IO0:00816:05768
GACAGAGGGGGGCAAGCGTTGCTCGGAATCACTGGGCGTAAAGGGCGCGTAGGCGGGAGGGCAAGTCGGTCGTGAAATCCTCCGGCTCAACCGGAGAACGTCGGCCGATACTGCCTTTCTTGAGGGATGCAGAGGAGACTGGAATTCCCGGTGTAGCGGTGAAATGTGTAGAGATCGGGAGGAACACCGGTGGCGAAGGCGGGTCTCTGGGCATCTCCTGACGCTGAGGCGCGAAAGCGTGGGGAGCAAACGGG
+
A@@:9;95555#4<5:<>>?BA@@@<@-//?///?8?>???-98.399;BB=>BCB<CCC<::7:?@>9<<0//88/9;7>D?B9?@BB=A=B?B>B@B@@@C=@599:<<>@A=AC;AB::;@B;@@AAB@;;7;;AC;;7;=B=BA:@:666::;;9<>C>7@??;;<@A;:6<??7==;?<?<<<?;?@:B==7;6;==4=><<AA=7AC>BBB?@@@BBBBCAA=ACBBBB<BBB@ABA7BBCBB8@A@:
@N9IO0:00826:05766
TACGTAGGTGGCAAGCGTTGTCCGGATTTATTGGGTTTAAAGGGTGCGTAGGCGGCCCTGTAAGTCAGTTGTGAAATACGGCAGCTTAACTGTCGAGGTGCAATTGATACTGCGGGGCTAGAGTACTGATGAGGTAAGCGGAATGGACGGTGTAGCGGTGAAATGCTTAGATATCGTCCAGAACACCGATAGCGAAGGCAGCTTACTAAGGAGTAACTGACGCTGAGGCACGAAAGTGTGGGGATCAAACAGG
+
CCBBBBB=@@:@A=A@AA?BCD@D>AAC=BB=@@8@B.97*380334?@BB=;94:@8@@?A<A@AAA@?B@@@F>DCBB@C@??A;@=??@@?B@@<@AAA<@>BCCD;;;BCCC9AABBBBBBBAAABBBB@BB?BCC@C@CC@C<B?BBBCCAB?AECE?BBCCAFCCABCBBBG=@@@;@=;6;=@AB<;;@CACGCCC=@@;;457A@@@>@BBBBBB@9953888955)5>@@<>>2?CCCE>;<<=
@N9IO0:00831:05805
GACGAACCGTCCAAACGTTATTCGGAATTACTGGGCTTAAAGGGTGCGTAGGCGGCGCAGAAAGTCGGGTGTGAAATCCCTCGGCTCAACCGAGGAACGGCGCTCGAAACTACTGTGCTCGAGGAAGACAGAGGTGAGCGGAACTCAGGGTGGAGCGGTGAAATGCGTTGATATCCTGAGGAACACCGGTGGCGAAAGCGGCTCACTGGGTCTTTTCTGACGCTGATGCACGAAAGCTAGGGTAGCAAACGGG
+
BAAA@=@=@A>?@@90007@@;==;?=A>ABBBB>AA<??9?C=BA@AA@?;==9<<<?998.9?===6;:9AAB9;<;9;BC?ABBB?B?B@A=A=BC@CBAB@;;;7;>@B;;;ABBAABB9A9<<CA@??<???AAD=C@BCBCDE>BA=?@CC?CBCB=:69==9<<955C;?:;<8<85558<7;;7;444/4:;7;<<<====58::::.8:9;555;:5555<:9:;39?A;;;/:999?B=BCC5
@N9IO0:00840:05800
TACAGAGGGTGCAAGCGTTAATCGGAATTACTGGGCGTAAAGCGCACGCAGGCGGCGATCCAAGTCGGATGTGAAAGCCCCGGGCTTAACCTGGGAATCGCATTCGAAACTAGTTCGCTAGAGTGTGGTAGAGGGAAGTGGAATTCCAGGTGTAGCGGTGAAATGCGTAGATATCTGGAGGAACATCAGTGGCGAAGGCGACTTCCTGGACCAACACTGACGCTCAGGTGCGAAAGCGTGGGGAGCAAACGG
+
BBB;;9ED>AB??9?=<<9?<@BC?B6;6:@@@C><;;CC;@;9;C;;<@@=;;4;;;;@7;6;BCC@B<=<DGE>CBFE<BB6;;7;7;?BAD<B;ABAAAA@CCCC;@@A@@;>??B@@@C;;;@<@AAAAA:@>A@@=@9=3929>8=877;?A>>?>B=A@AA999@??888A?AA?B?BBBBCBBB=AAA<@<@BBBB?BACC?CC?B?AACCCBBAABBBB8;;A;::6;ACHFFG;BCCBC;;;;
@N9IO0:00828:05823
TACGAAGGGGGCTAGCGTTGCTCGGAATCACTGGGCGTAAAGCGCACGTAGGCGGATCGTTAAGTCAGGGGTGAAAGTCCTGGAGCTCAACTCCAGAACTGCCTTTGATACTGGCGATCTTGAGTTCGGGAGAGGTGAGTGGAACTGCGAGTGTAGAGGTGAAATTCGTAGATATTCGCAAGAACACCAGTGGCGAAGGCGGCTCACTGGCCCGATACTGACGCTGAGGTGCGAAAGCGTGGGGAGCAAACAGG
+
BBB;94;9;9*9;?@;;:?ABB@@=@<@@BAAAA<:::CC:@AA??:A@DD@CB8BBBAA;?;>??>===5;;=@,/0:4/0,:@???B>B@@=@?@:>BBB?B@7C;?;ABB=B=BCCB>BA<B<CDG7<AAFACB@@@@=@?BBCCCCCC?@@B:96:AA=6C:DBCBBBBCC?B@AA7:??9::>AAAB?BA@5:5/0(0>;;<>>:><28>?AAAAB?>?BAA@9>>?>>=8?AABCEE9?;AAD9@::7
@N9IO0:00831:05829
GACGAAGGATGCAAGCGTTATCCGGATTCATTGGGTTTAAAGGGAGCGTAGGTGGTCTTATAAGTCAGTGGTGAAATCTCGAGGCTTAACCTCGAAATTGCCATTGATACTGTAGGACTTGAGTATAGTTGCCGTTGGCGGAATATGACATGTAGTGGTGAAATACATAGAGATGTCATAGAACACCGATTGCGAAGGCAGCTGACGAAACTATAACTGACACTGAGGCTCGAAAGTGCGGGGATCAAACAGG
+
@AABC5;5;>@@A<@;9;;AAA6;6:A=???=A@8>?-::/3;1339?:AAACC@A?@?CBB>;;::99@:@@AA;;9;B@AA:::06258<<444)5499.448@@BCDCDBBA?9;;@A;<;CCBBC6;;;@A>B?CD?D?AA@BAAAAAAB@;;8;BBE@CCBB@;;;CB;::@@>9;;<ABB5;;@,000;*0)077799;<=A=6=>=@B?C;9:@A@@A;;5;@@;;;09?A;;;;.;@>AB=BB@:
@N9IO0:00843:05814
TACAGAGGGGGCAAGCGTTGTTCGGAATTACTGGGCGTAAAGGGCGCGTAGCGGCCGCCTAAGTCAGACGTGAAATCCCTCGGCTCAACCGGGGAACTGCGTCTGATACTGGGTGGCTTGGAATCCGGGAGAGGGATGCGGAATTCCAGGTGTAGCGGTGAAATGCGTAGATATCTGGAGGAACACCGGTGGCGAAGGCGGCATCCTGGACCCGGCATTGACGCTGACGGCGCGAAAAGCCAGGGGGAGCAAAGCGG
+
CBB?@:;;;;$59.44===@@=<;6:;@=BBBBA989:;;0;@8@>?@;;000)/)/:)/3-333333333334(4;;(44828334.4.388&4.4444444<94;94444)4:7;;)/)/277)//)////;3<>?==:><@:>:==999444447<9@>0=95555999<5555655.5499?8<==;27//)/38:-05:93//)///(/)//<8;=>==9////3///3444&48.44444$469:;+//88
@N9IO0:00845:05849
TACGTAGGGGGCAAGCGTTATCCGGATTTACTGGGCGTAAAGCGCGCGTAGGCGGAAGGTTAAGTCTGGCCTGAAAGCCCCCGGCTCAACCGGGGAAGGTGGCTGGAAACTGGCCTTCTGGAGGGCGTTAGAGGAGAGTGGAATTCCTGGTGTAGCGGTGAAATGCGTAGATATCAGGAGGAACACCGATGGCGAAGGCAGCTCTCTGGGGCGGCCCTGACGCTGAGGCGCGAAAGCGTGGGGAGCGAACGGG
+
ECCCABBCDC3@@9?<4:.4>??B@BCD<A;;;A49348808444;;A?@@;@@=A=A?B=@?@@@B=2986<<<)4;:::)99@==B?A=@BB9@<@?BB@BCC=AB>ABB?B@C?BBC>B<<6ABC?CCBC@BCBACC@C:E;A9@A<@AB?::@:=:;;7;BBDB@ACCCCCCB7?@7;7;BB?BB9979AA?B@BBBBDD?>?DEF:AA>AC:@??989AAAA@C;;;BB=BA@@DCE9AACCB?BCC<
@N9IO0:00858:05850
TACGTAGGGTGCAAGCGTTAATCGGAATACTGGGCGTAAAGCGTGCGCAGGCGGCTATGCAAGACAGATGTGAAATCCCCGGGCTCAACCCGTGGGAACTGCATTTGTGACTGCATGGCTAGAGTACGGTAGAGGGGGATGGAATTCCGCGTGTAGCAGTGAAATGCGTAGATATGCGGAGGAACACCGATGGCGAAGGCAATCCCCTGGACCTGTACTGACGCTCATGCACGAAAGCGTGGGGAGCAAACAGG
+
CC@A@CCC>BB:::;B@@6;6;;D<A5;;AA@@;A@?BC=BBBCAAAB;;5:>;>>984:=69:?;77399?CB9BBCE:BC<:688(//(//68184-/---//(/6679:88:=B:????@@AABD=@@@;;;;;*;A;4;05158=@BBB<@@>AA<>>>6666<565=@BB@@@7;>7A7?::6AA@?=?BC@C@CC>@@@@7@C=@A@CBB?@@>>>>=:?;;;AB99:G>CBB=BBB5>8<;<288<6
@N9IO0:00859:05857
TACAGAGGGTGCGAGCGTTAATCGGAATTACTGGGCGTAAAGCGCGCGTAGGCGGCTTTTCAAGTCGATTGTGAAATCCCCGGGCTTAACCTGGGAACTGCAGTCGAGACTGTCTAGCTAGAGTATGGGAGAGGGAAGTGGAATTTCAGGTGTAGCGGTGAAATGCGTAGATATCTGAAGGAACATCAGTGGCGAAAGCGACTTCCTGGACCAATACTGACGCTCATGTGCGAAAGCGTGGGGAGCAAACAGG
+
CCC;;;EL?CBCB??:9:9>6;;B?C?B?BABCE>ABABD9?9::@;;;AC<<;7;BBB;CB>BCCABA=AABCC;BABB7BB=BAAG@D@BBC=C?D?@@BABAAAB@??AA???@?BACAA@C@B:5=??BC>D7::E?C=@A8??@6A?>AB9917A@:0222?<<9:9:;=?BB<=:B@BB@???9;6999:533>?9:6:8==8=C?C?@A@@@@:88@A>778@@@A?3>;=?@??2??AAD>BBB>
@N9IO0:00820:05860
AACGTAGGAGGCAAGCGTTATCCGGAGTAACTGGGCGTAAAGGGCGAGTAGGTGGTTGCGTAAGTTGGTTATGAAAGCTCCTGGCTAAACTGGGAGAGGTTGACCAAGACTGCGCGACTTGAGTGGAGAAGAGGTAAACGGAATTCCGCGTGTAGTGGTGAAATGCGTAGAGATGCGGAAGAACACCAGTGGCGAAGGCGGTTTACTGGTCTCCAACTGACACTGAACCGCGAAAGCATGGGTAGCGAACGGG
+
>0@@<::600*0:39/09:BBB?>:=:/0+/76:29>@@=29929=@;?A?>AB>A@C???C>@:6:7<588B=B1=>??;=;28344(4:;;(5555.47:::7<7<<B??ABBA;9;9=<?<<38:;5:<>8@A@9@A66058=056;;;;9=9:8<<<=7<A854889:4444:38344.3882844549:;0505:5:>2::55.48:98<8@@555;<::;4:49;;:<3:555>>6<<<;==9;;;4
@N9IO0:00820:05866
TACGGGGGGGGCAAGCGTTGTTCGGAATTACTGGGCGTAAAGGGCTCGTAGGCGGCCAACTAAGTCATACGTGAAATCCCTCGGCTTAACCGGGGAACTGCGTCTGATACTGGATGGCTTGAGTTCGGGAGAGGGATGCGGAATTCCAGGTGTAGCGGTGAAATGCGTAGATATCTGGAGGAACACCGGTGGCGAAGGCGGCATCCTGGACCGATACTGACGCTGAGGAGCGAAAGCCAGGGGAGCAAAACGGG
+
@@CCBBBBBB"@@4;;;;<>B?BA=B>B=BBBCC>BBABD=AB>BBBBBAA=;;6;>B>BAB=@@AAAA???BBD>BBE:::C?BB@C@C@BBB:B<@?A@@@AAAB@@AAA;??B@BC?DCCC>BAC8==000*00===7=6?=C:::?BA@@@8718<@D7;;BB89:BAA@A=<9::071888/8:<=9=@?9=9771/5..(.3.3327778833.....5576>888A;/8?;=?@@8@BCCA?+9999
@N9IO0:00821:05866
TACGGAGGGGGCTAGCGTTGTTCGGAATTACTGGGCGTAAAGGGCGCGCAGGCGGCTGCTCAAGTCAGGCGTGAAAGGCCTGGGCTCAACCCGGGAATTGCGCTTGAGACTGGGCTGGCTTGAGTGCGGGAGAGGATGGTGGAATTCCCAGTGTAGAGGTGAAATTCGTAGATATTGGGAAGAACACCGGTGGCGAAGGCGGCCATCTGGACCGCAACTGACGCTGAGGCGCGAAAGCGTGGGGAG
+
CC@A9<:;;;*9BBBCCB@DD@CC@C@C@BBEEF>BBBCC=CE<@@A@@?@7::.;;;;AAC>@BB@@=@BAABB<@<@@AAA<;9:?4:9/5>2:5:59<9:;8B==BB=B<4A99.8@4788<37381789928;?5<<;@9>:@@88888883446:?AE@C?BB>>;=BB;:==+0+/817886;6==8=99394::;>4:9<99355.4;<3:>@>=@:444439<999=,44>@ACC4>>
@N9IO0:00827:05877
TACGAAGGGTGCAAGCGTTAGTCGGAATTACTGGGCGTAAAGCGTGCGTAGGCGGTTTCTTAAGTCGGATGTGAAAGCCTGGGCTCAACCTGGGAATGGCACTCGATACTGGGAAGCTGGAGTGCGGTAGAGGAGGGTGGAATTCCCGGTGTAGCGGTGAAATGCGTAGAGATCGGGAGGAACATCAGTGGCGAAGGCGACCCTCTGGACCAGCACTGACGCTGAGGCACGAAAGCGTGGGGAGCAAACAGG
+
BBBAA=A@8@?;;29:9;2:@@?=:@495:BABC>@@>?@9?@@AA@;;;B@;;8;D;@B@B;>BBC?BBBA777.//)/9;/8=44045::</504:584449::<BABA</929?AA>AB@???;@@@@B:;;;6;@?B?B?BC:?=?AAABBB?AACG>C9:9?@<<=9:;;A8?><@=@BBCC@@@@BBB>@=@@;;;0:A;;4:@;@AAAABACB@BB;;;9>B@;;:.:?;::A@-:;@@@<@AB?
@N9IO0:00833:05885
TACGGGGGGAGCAAGCGTTGTTCGGATTTACTGGGCGTAAAGGGCGCGTAGGCGGCCACCGCAAGTCGACTGTGAAATCTCCGGGCTTAACTCGGAAAGGTCAGCCGATACTGCGGGGCTAGAGTGCAGAAGGGGCAACTGGAATTCTCGGTGTAGCGGTGAAATGCGTAGATATCGAGAGGAACACCTGCGGCGAAGGCGGGTTGCTGGGCTGACACTGACGCTGAGGCGCGAAAGCTAGGGGAGCGAACGGG
+
CB@A@@>@&;;;A4=9AA2;<7<:.4??9@BBBA<AAA@@<@B>CC=CBAA?::0847>=@AA?BAAAB?><>783(39@@49:2:A8?=BBCB=BB4739@@@??AA@>;<=9:99(8==?C@@ABBBB?ACC6::1:;;498<8>>@A=?@9<<<;7;AAD=CDBDCBDAB@@@===:938;=@@>ABBC?CBA>A>ABA;A=@@@CD<ABBB@;;<@A@;;:;9929@@@>D89989:CD9AABBC?AAB<
@N9IO0:00837:05900
GACAGAGGTGGCAAGCGTTGTTCGGAGTTACTGGGCGTAAAGCGCACGTAGGCGGTCGGGTAAGTCCTGTGTAAAATCCCCCTGCTTAACAGGGGAACGCCATAGGTGACTGCCTGGCTAGAGGACGGGAGAGGAGAGCGGAATTCCCGGTGGAGCGGTGAAATGCGTAGAGATCGGGAGGAAGGCCGGTGGCGAAGGCGGCTCTCTGGAACGTCCCTGACGCTGAGGTGCGAAAGCGTGGG
+
DCC;;;B>BC?@?;>>8829@;=@>:5546BBCD?AAABD=BBBA@BA?@@<@@;@ABB<BCACCFGBBCCBCCC9BABAB0@000*0+/;>;@,0,/<@4999:69;;?;@C@HE@D@BACE9;;AB6;;;@:@BBBAA=@7<4:@2?8:@7@CCCFCECD=ABBBBEAAABBBBD<AB7;4;<@>?>@A6;;A=A?BB=@@;999;.5.5<<<=6699D:;9995.5:99>A,5:A9:99
@N9IO0:00853:05907
TACCTGCAGCCCGAGTGGTGCTCGTTTTTATTGGGCCTAAAACGTCCGTAGCCGGGTCGTTAAATGCCTGGGTAAATTGTGTCGCTCAACGATACGAATGCCAGGTAGACTGGCGGTCTAGGGACCGGGAGAGGTCTGAGGTACGTCAGGGGTAGGGGTAAAATCCTGTAATCCTTGGCGGACCACCAGTGGCGAAGGCGTCAGACCAGAACGGATCCGACGGTCAGGGACGAAGCCCTGGGGCGCAAACGGG
+
BBB?BBA9555)4:<::7;=<@<<@@@@0?=3880;<===<2837=;;8:4:2;:.9=9@9BA<C@@?@CC>CCC>C>@@@@;;;B@B>C;;;@ABA;;9;.5:7@<<<=:@=@B>A@A???:@@?BC>CAAA=@A@@@??>??CCCCACC;CBBFB8A@@@6@A>AAAA?BB>A<@;==4978=A?BBBC@===:=8=>>>@>>?;B>>;>?:>>>>BB??:>=:98)7;7A;???59:99&7=99>00/:2
@N9IO0:00859:05887
TACAGAGGTCCCGAGCGTTGTTCGGATTCACTGGGCGTAAAGGGTGCGTAGGTGGCATGGCAAGTTTGATGTGAAAGCTCAGGGCTTAACCCTGAAATGGCATTGAATACTGCTGTGCTGGAGGTTTGGAGGGGGGACTGGAATTCTCGGTGGTAGCAGTGAAATGCGTAGATATCGAGAGGAACACCAGTGGCGAAGGCGAGTCCCTGGACAACACCTGACCACTGAGGCACGAAAGCCGGGGGAGCAAACAGG
+
BBBBB@@=@BD;A?;;;@=AA=AB<A@@@@ABBC>CCBCB6;:.339<=>>::929=;?;@E?BBD=CC@@AABC>@@@BCBD;A@49.3;3;;;<5:?5>A@;>>5///;::?@7:9:86=>=BC=A<@CCCCD'>:;@5:5:69676///(.88//8A===/656=95:<=<:;;<=>=5;5::;6;76:49//).367776::3::/5//(.772755519:662:477522=3:@8:888)55===099=4
@N9IO0:00862:05875
TACGGAAGGTGCAAGCGTTAATCGGAATTACTGGGCGTAAAGCGCGCGTAGGCGGCTTGGTAAGTCGGGTGTGAAAGCCCCGGGCTCAACCTGGGAATGGCACTCGATACTGCCGAGCTCGAGTACGAGAGAGGGGGGTGGAATTCCAGGTGTAGCGGTGAAATGACGTAGAGATCTGGAGGAACACCGGTGGCGAAGGCGGCCCCCCCTGGTTCGATACTGACGCTCATGTGCGAAAGCGTGGGGAGCAA
+
JCCC=B495;A@B?C@@@?B@BBC?C<>=?AAAA<?@?@@9@@A@AAAABB@CC?CC999;B?BCAAA<BBBBB@:A@BB:BE>BB?@29.4:>4>:CB?@AABCCCCDCCBC>B;<;JECAAABBBAAAA@=====&?@>A?C?B@::9;A8<>9927000*/00/668883333794::8<8:??<?:>>;??;9=8=@299:9:9#9:7=:;><69454:9===995@;;>?@@8>?==>>=4;::::
@N9IO0:00823:05913
TACGAAGGGGGCTAGCGTTGCTCGGAATCACTGGGCGTAAAGCGCACGTAGGCGGGTCGCTGAGTCGGGGGTGAAATCCTGGAGCTTAACTCCAGAACTGCCTTCGATACTGGCGATCTTCGAGTCCGGGAGAGGTGGGTGGAACTGCGAGTGTAGAGGTGAAATTCGTAGATATTCGCAAGAACACCAGTGGCGAAGGCGGCTCACTGGCCCGGTACTGACGCTGAGGTGCGAAAGCGTGGGGAGCAAA
+
BB@;@@CCCC1@@@>9997?;;<<7<254<;499(4498;1;3373399;?9@9:2:988;944843333$3::;4==8<<8::::49688849894@0//5:(///877783>88//-388----(-4.44450566/6:2837779922599:9::15;C>6B>BBB?>@???<822@0554;<<6A;5;;89:07///).66987>3>;3;685557@===?;:;<===@@@166:8:9:-97<==6
@N9IO0:00826:05914
TACAGAGGGTGCGAGCGTTAATCGGAATTACTGGGCGTAAAGGGCGCGTAGGCGGTCTTGTAAGTTGGATGTGAAATCCCTGGGCTTAACCTGGGAACTGCATTCAAAACTGCTTGACTAGAGTTTGGTAGAGGGTAGTGGAATTCCCGGTGTAGCGGTGAAATGCGTAGATATCGGGAGGAACATCAGTGGCGAAGGCGGCTACCTGGACTAGAACTGACGCTGAGGCGCGAAAGCGTGGGGAGCAAACAGG
+
ABB000>>8?ACCCC;:;?A9;;D>@<@?BBAAC=:::BB>BF>AA@@@AA=@@9>@A<?@A;?@?A?BAAABAA<@@?99:;59A>B?B>AAB<A<A?@:::?AAAA5:;;;B9>::;??:;;?;@>BBBCBC?C@AAC>B=A@CG?HFCBBBBCCACCCC?CCBBCBBCBCBBCC>CC@B@AAABAAAA=AAA?B?BE@BBAA=@@=:9:A@@;??AAA???DBB?A@@>>>5===>==>+::@AB=????
@N9IO0:00831:05957
TACGGAGGGGGCTAGCGTTATTCGGAATTATTGGGCGTAAAGGGCGTGTAGGCGGCTTCGTGTGTCCCATGTGAAAGCCCTCGGCTCAACCGGGGAACTGCATGGGAAACTGCGGAGCTTGAGTCCGGGAGAGGTGAGTGGAATTCCCAGTGTAGCGGTGAAATGCGTAGATATTGGGAGGAACACCGGTGGCGAAGGCGCTCACTGGACCGGTACTGACGCTGAGACGCGAAAAGCCAGGGGAGCAAACGGG
+
CCCB=@>@=@,@AAB;:9??A=;;6;?B?BB?BB<@A@@?8?@8AAAAA?@<>A>AB>AABB9::BC7;;BCBBM>DDF>CBB@BBBB@C@CCC9C>A@@@A:::6;C;B@AAB7;;;A?BABAA?AA;@CBB>BBBBBB@B@B@CE=BBBCDBBBA=A@@>6>@@@ABBCCBB@CC=BC@C>AAA?C@CB@C::6;>;;;;;;;;;4;:;>>@A:99@@?::000/77;/444&44.4444&4999:)44;2
@N9IO0:00833:05911
TACGTAGGGTGCGAGCGTTAATCGGAATTACTGGGCGTAAAGTGTGCGCAGGTGGCCGCGCAAGTCGAGTGTGAAATCCCCGAGCTTAACTTGGGAATTGCGCTCGAAACTACGTGGCTCGAGTGTGGCAGAGGAAGGTGGAATTCCACGTGTAGCGGTGAAATGCGTAGAGATGATGGAGGAACACCGATGGCGAAGGCAGCCTTCTGGGCCAACACTGACGCCTCAGTCGCACGAAAAGCGTGGGGAGCAAACAG
+
CBBB@>@@:;;:AABABB>@=@::5;<;8<00/:3888;;5>BBA@===9818;686;=9::3:>>????AAAAB>CB@@.79488.4.4<5:;3;49;=@=>>:A?C>BBAAA:913333388<BB?BBBA@:<8;138/71=1717333::;<==7BFFF70/=///96773338949;6945543888875947<0458838386:6.6)/)///--/-,,,2**,,,,,2-////&33/6666*///9;59?=
@N9IO0:00837:05959
TACGGAGGGGCTAGCGTTGTTCGGAATTACTGGGCGTAAAGGGCGCGCAGGCGGCTGCTCAAGTCAGGCGTGAAAGGCCTGGGCTCAACCCGGAATTGCGCTTGAGACTGGGCTGGCTTGAGTGCGGGAGAGGATGGTGGAATTCCCAGTGTAGAGGTGAAATTCGTAGATATTGGGAAGAACACCGGTGGCGAAGGCGGCCAATCTGGACCCGCAACGTGACGCTGAGGCGCGGAAAAGCGTGGGGAGCAAACAGG
+
5554.5444&4;::::;244.4:7=8@8??99:/9;:@?9@@9@@>?>??<?=8=@@@A;;5;@A?A=@AA;;;(929;=@@<@00/)0/(/)/)/)//6;;5??9:7@@?8?==99939?@AA@@?7;?@@=AAB9:9>B?B?BB<AA?=777;;57737*78<<454:;99,33(4.4>7===.4.44.47;272//)/27279;;64//(-66(-----/444;;;45555.499&55599<<0;;;9909555
@N9IO0:00838:05948
TACGAAGGGGGCTAGCGTTGTTCGGAATTACTGGGCGTAAAGCGCGCGTAGGCGGTTTTGCAAGCCAGAGGTGAAATGCCTGAGCTCAACTTAGGAATTGCCTTTGGGACTGCGAGGCTTTGAGGACTGGAGAGGTGAGTGGAATTCCCAGTGTAGAGGTGAAATTCGTAGATATTGGGAAGAACACCAGTGGCGAAGGCGGCTCACTGGCCAGTTTCTGACGCTGCAGCGCGAAAAGCGTGGGGATCAAAC
+
AC;6;@CDEC5CCDCCCC?CB@BBAE@B@BA@@@8;;;;<0::::>@B=@A=@@8===2>>A>AB>AA;;5:A@A8@;:39@@C@@@A>@@;@@<@=@;??=@A;@@;@??<?@9959?C=CBB?BBBB?BA>?8<9:9999B>A<??9>BA:88>>@;@>AA9@<@@@@A@BAA:==9A<@C@CCB@CBDB?BCC>A<9:3799<;8849288==2:::?;=?A??>>??@9999*9<?BCDC:?>?=@7:
@N9IO0:00850:05915
TACAGAGGTCCCAAGCGTTGTTCGGATTCACTGGGCGTAAAGGGTGCGTAGGTGGCCGGGTAAGTCTGATGTGAAATCTCCAAGCTCAACTTGGAAACTGCATCGGATACTATTCGGCTGGAGGGTTGGAGGGGGGACTGGAATACTTGGTGTAGCAGTGAAATGCGTAGATATCAAGTGGAACACCAGTGGCGAAGGCGAGTCCCTGGACAACTCCTGACACTGAGGCACGAAAGCTAGGGGAGCAAACAGG
+
CCCCB@@<@BD=A>AB??=BB?BB@BB?AAA??>6=A:;;04;2:<@@?A?;994:@BB=BB=A@BA???>?@<>7>CCC<B89;4;A<=>5;5;?8BCCBB@??=?DAA@:939>39:A?BCD=C@D>@@DDDD)BBBB?C?AA@@;@=AA?@?@@AAB@C=C:;;B@@????;;5;DD?D=ABA=ABCF>B;939;>@@ABBB=AB?AAA=@AA;@@A@99:?9:2:?A@AA9?@???CC9DB???9==@=
@N9IO0:00850:05916
GACGGAGGAGGCTAGCGTTGTTCGGAATTACTGGGCGTAAAGCGTGCGCAGGTTGTAAGTTCAGTCTGATGTGAAAGCCCGGGGCTCAACCTCGGATGTGCATTAGATACTGGCTTGCTGGAGGTTGGAAGAGGAGAGTGGAATTCCCAGTGTAGAGGTGAAATTCGTAGATATTGGGAAGAACACCAGTGGCGAAGGCGCTCTCTGGTCCACACCTGACACTCAAGCACGAAAGCGTGGGGAGCAAACAGG
+
CCCC?;;6;A=A@@@AAA=BA<AA=@>@@CCAAA<AABAA<ABB???BBBB?C>AAA?AB>BABABBBBAAACFC<AAB59882:@@A?B?CBB>B???AA78/38>?AAAB@CC?C9:9977.36>;B8>>><??<<=<4<3:2:7)37759=>=>:=>BC=B>??>@A@@A:6:=1:6:??A=?>@?;?:?7:6;8/0/;:8677,38388?@2373::@?:A13267;<?8?989BAB5=??AF>ABA5
@N9IO0:00853:05935
TACAGAGGGTGCAAGCGTTAATCGGAATTACTGGGCGTAAAGGGGCGCGTAGGCGGTGGAATTAAGTTGGAGGTGAAAGCCCTGGGCTCAACCTGGGAATTGCCTCTAAGACTGATTTGCTAGAGTAGGGTAGAGGGAAGTGGAATTTCCGGTGTAGCGGTGAAATGCGTAGATATCGGAAAGAACATCAGTGGCGAAGGCGGCTTCCTGGACTTATACTGACGCTGAGGCGCGAAAAGCATGGGGAGCAAACAGG
+
CCCCBCCC=@@??<@??@=A>AAA@D8;9:@AA@<@@?CC0;;;&:555559;00*/-(-37(-(-74:4994;<;;2555)6<;1;;//)/39995:6;;;BABBBB8;;@@A;;;):@=??EBBBBB<ABBBBC>C@CCC<B9@@0;5;5;CDCCCBFFCCD?AAABCBAABA?@@;<<6??;?@BBBABB>BBB?B?@@=@C?C?BB?BBA?BBBAAADFCBBA;<5<@A;;;;*;?C??A@7?ABCB=BA<8
@N9IO0:00859:05943
TACGTAGGGTGCAGGCGTTAATCGGAATTACTGGGCGTAAAGCGTGCGCAGGCGGCTCCTTAAGTCAGATGTGAAATCCCCGGGCTTAACCTGGGAACTGCGTTTGAAACTGGGGGGCTTGAGTGTGGCAGAGGGGGGGTGGAATTCCAGGTGTAGCAGTGAAATGCGTAGAGATGTGGAGGAACACCGATGGCGAAGGCAGCCCCCTGGGTCAAGATTGACGCTCATGCACGAAAGCGTGGGGAGCAAACAGG
+
BB@@>>@@6;;;BB@B@B=A?AA@8@5;2:@@@@8@@@@A;A@?>@;;;;=<=>-000+/<@:@?:=8=@=@>?818C==1B</33/:/48CCD<?1:9?8=?C28:A8993;;;;%A@=@>8<A:A6<<<7798989"95+44;=B<@A@B@?@B@494::@8A@@@BBBBA??>87,371749;;2;>?@;@@?:@???@@@@@1@BB8:494999>C@??CBB@@@@;;;;;0;@@@BBB8@@@@@9@@B6
@N9IO0:00860:05922
TACGGAGGGTGCGAGCGTTGTCCGGAATCACTGGGCGTAAAGGGCGCGTAGGCGGCCTGGTAAGTAGGGGGTGAAATCCTGCGGCTTAACCGCAGGGCTGCCTTCTAAACTGTCAGGCTCGAGCACAGTAGAGGCAGGTGGAATTCCCGGTGTAGCGGTGGAATGCGTAGAGATCGGGAAGAACATCAGTGGCGAAGGCGGCCTGCTGGGCTGTTGCTGACGCTGAGGCGCGACAGCGTGGGGAGCAAACAGG
+
CCCD@BBE>CCCCCC?@??@AC>A>B?@@BBBAA<ACCCC>CC?BCAAACB?::6;>@A?BA;?:::?>>,??@?9?A=:::@<>??B=B5>=??D=B?@??B@CCCB>BA@@>994:??<88>A@BA=<<==8;::=AA4<19+88)52:;;;?;;5;?8=8=;;:>?::;>===K9?:>==;;;>>:;;;?@@5;5;;5;:?>>>AB;@@@A=???>?>=<:88818==::<>>AA@@@@3:99:;6///9
@N9IO0:00863:05952
TACGTAGGGTGCGAGCGTTAATCGGAATTACTGGGCGTAAAGCGTGCGCAGGCTGTTTTGTAAGTCAGATGTGAAATCCCTGAGCTCAACTTAGGAACTGCGTTTGAAACTACAAGACTAGAATATGTCAGGAGGGGGGGTAGAAATTCCACGTGTAGCAGTGAAAATGCGTAGAGATGTGGAGGAATACCAATGGCGAAGGCAGCCCCCTGGGATAATATTGACGCTCATGCACGAAAGCGTGGGGAGCAAACAGG
+
CCBDDCCD>9;:CBA@@A<?<@AA=@7;2:AAAB=CCCBC<BBC9:9B@??;?@@@@@7@AB?BB???A:99=?<8?@@8@B???>A@>BB???:<177><<=A299A=@?>;:9::9----(/8//399929977777"79373(3;>9=799;88;<>==;??>.=96;9799>997;</58:>:>==7=0654;9=5:3:<:::::*577/88;58<<1::>;;:888===799A8?>?>AAA5??@AC=9778
@N9IO0:00819:05995
AACCAGCACCTCAAGTGGTCAGGATGATTATTGGGCCTAAAGCATCCGTAGCTCGTTTTGTAAGTTTTCGGTTAAATCCATGCGCTTAACGTATGGGCTGCCGGGAATACTGCATAACTAGGAAGTGGGAGAGGTAGACGGTACTCGGTAGGAAGGGGTAAAATCCTTTGATCTATTGATGACCACCTGTGGCGAAGGCGGTCTACCAGAACACGTTCGACGGTGAGGGATGAAAGCTGGGGGAGCAAACCGG
+
A3A?AA@@@>@@@=@CC@CCCC@AA@A@;??5;:09>?@@8::ABA<???@?BABCCC8??B@BAAC99:9:?CB<A@=@@@?@@B@CADBBBBBC>CFCC?AA=B@DCCBCAAAB=AABB@C?AACC<AB@B?BBBCBB?BBAC??9?AA>@=?FD9BBBB6?@197*7??@BBB?BBA:::9:;2:?9:4;@C6;:;D@C@@@@9?;;6;@BBB?AABBA?>>999.9<<??6<<:::::'9<<<>8?9?9
@N9IO0:00825:05987
TACAGAGGTTGCAAGCGTTAATCGGAATTACTGGGCGTAAAGCGCGCGTAGGTGGCAAGTTAAGTCGGATGTGAAAGCCCTGGGCTCAACCTAGGAATTGCATTCGATACTGGCTCGCTCGAGTTTGGTAGAGGAGAGTGGAATTCCCGGTGTAGCGGTGAAATGCGTAGATATCGGGAGGAACATCAGTGGCGAAGGCGGCTCTCTGGACCAAAAACTGACACTGAGGCGCGACAGCGTGGGGATCAAACAGG
+
;;;559@492:==68<==9=6==?=?9>9=@@@?;@A;;;09?@A@@BAAA?CA@DC?CBAD@DDCC@DCBBBBM=A@>4A@;066;;:?<BBB@C:B?@B<=8;<<<AAAA;@=??=;?<3338/838878<38=?@@A?B?C>AA<@?AAAA??@?BCCD>CCBB@@;;;:95:=044058:>>@BA;A8@BE?B?AIACCC@@>=.99.4444$49=?:@B@;998@99>??;;;AAAAA7@>=??4><<<
@N9IO0:00830:05998
GACGAGGGATCCTAGCGTTGTTCGGAATCATTGGGCGTAAAGCGGGTGTAGGCGGGCTTATAAGTCAGGTGTGAAATCCCAGGGCTCAACCCTGGAAGTGCACTTGATACTGTAAGTCTTGAGTGTGGTAGAGGCTATTAGAATTCTTGGTGTAGTGGTGAAATACGTAGATATCAAAGAGGAATACCGGAGGCGAAGGCGGATAGCTGGGCCAACACTGACGCTGAGACCCGAAAGCGTGGGGATCAAACAGG
+
;5>4;4>1@AA>A@@?;;49@<<<9=?BBB=8<;0;8333(3344(4<::;?AAA<@@=?@@<;;;AC@BCA;;;0;AA;AC@966;B@CC9AA.9.5999<>@<@@=>=99<;499:A99:596@A?@88..*..-6388@:C=AA8;6:A@?;:>?B?@@9@@@@@@BB??99::-8=<=A?CBB=A=?;9=00,06:::005:::;<4<5>8844444334:<<;?>C655;4;?CBCED9999<<,94=8
@N9IO0:00830:05999
TACGAAGGGGGCTAGGCGTTGTTCGGAATTACTGGGCGTAAAGCGCGCGTAGGCGGCGCCTTTGTCAGAGGTGAAATCCCGAGGCTCAACTTCGGAATTGCCTTTGAAACGGGGTTGCTTGAGTCCGAGAGAGGATGGCGGAATTCCTAGTGTAGAGGTGAAATTCGTAGATATTAGGAAGAACACCGGTGGCGAAGGCGGCCATCTGGCTCGGTACTGACGCTCAGGCGCGAAAGCGTGGGGATCAAACAGG
+
@@>5;69==<(<;992;?A8B>@BB?B?B@B@@@A<@@@CC:;6@@<<BC::5:A;??:7:;(445449;3:<::1444(333-3<<<=AA8;;<@?C>AC4;;)9=>4>CCC9B99:9>D?@AB>AA@@@BB=B;;:;C?CACACACBCBC@A;<;?BCCC=C9;;AA@@AAC?@@>@?AA7<<B:@:@@=@CC?C@@A?@@A@9:;69?=?<@@BB;;;BA@;<<>AABBAB6;;AAAAA7A;;9?6?::4
@N9IO0:00830:06005
TACGGAGGGGGCTAGCGTTGTTCGGAATTACTGGGCGTAAAGCGCACGTAGGCGGCTTTGTAAGTTAGAGGTGAAAGCCCAGGGCTCAACCCTGGAATTGCCTTTAAGACTGCATCGCTTGAATCATGGAGAGGTGAGTGGAATTCCGAGTGTAGAGGTGAAATTCGTAGATATTCGGAAGAACACCAGTGGCGAAGGCGACTCACTGGACATGTATTGACGCTGAGGTGCGAAAAGCGTGGGGAGCAAACAGG
+
BBBB@BCCCC5CC;;9BB@@@=AD@C@DAB@@BC<@AAEG=BBB;:;;;AA>;;6;AA;ABB?BB?CBBB?CCCC9??E>@?@9@98/5;:1:?+0*/0665:D>D;?>=333788899055:====>::88;8:99876(/(/38(//;;==<;;=/338:394333337:995?B<?<@A=AAA?=;;;5;;;5;=B=@@@@;;:A>ABCA@AA@<????????@;>@?9999(9;=@>?@1<8>>>37994
@N9IO0:00838:06000
TACGTAGGGTGCGAGCGTTAATCGGAATTACTGGGCGTAAAGCGTGCGCAGGCGGTTCGCTAAGACAGGTGTGAAATCCCCGGGCTCAACCTGGGAATGGCGCTTGTGACTGGCGGGCTGGAGTACGGCAGAGGGGGGTGGAAGTTCCTGGTGTAGCAGTGAAATGCGTAGAGATCAGGAGGAACATCGATGGCGAAGGCAGGCCCCCTGGGCCGCTACTGACGCTCATGCACGAAAGCGTGGGGAGCAAACAGG
+
BBCBBADD=CB???CA@@>A@CCC@F>?<@@@@@<AAA@A:A@@@@@>?9949A=B=A@B9:5;@@9:3:@@?@?/99::+8>6;?>B>@;?@@7>;00*0:>>6@<AABAB?BBB>BBB?A>?>881999900000#0>:;(//(/(/65:::@BB???AAA;9:9???B@?998@C?@@<@=:::@@=<<8...*-(---(----$/99/94;:>;;:==:5;9@>=>?<595>/5959888+:9<AB8>>>8
@N9IO0:00842:05986
TACGTAGGGAGCGAGCGTTGTTCGGATTTACTGGGCGTAAAGAGCACGTAGGCGGGTGTGCAAGTCGGTTGTGAAATCCTCTGGCTCAACCAGAGAATTGCAGCCGAAACTGCACATCTTGAATCCAGCAGAGGGAATTGGAATCCTAGGTGTAGCGGTGAAATGCGTAGATATCTAGGAGAACACCAGTGGCGAAGGCGGATTCCTGGGCTGGTATTGGACGCTGAGGTGCGAAAGCGTGGGGAGCAAACAGG
+
CCCCBBBE>:;;A@@@@@=@C?AA5;;<,;BA@A;;9:A?7>==;0000AA<ABC=BBBBBA??>?A>B599@@A3>>??>>B?BBBB@B@EA@>=6:)//8660777.7333999::;6;;433/778<<<<<3<8<18/727;4877/733875779<9=0=A=<7/////6558825557;8:49...275626168.354;-//<16663877(/(/57/52AA;A558<=-78==>CC2=:AAE9@=95
@N9IO0:00857:05982
TACGTAGGGTGCGAGCGTTAATCGGAATACTGGGCGTAAAGCGTGCGCAGGCGGTTTTGTAAGCCAGATGTGAAATCCCCGGGCTCAACCTGGGAATGACATTTGGGACTGCAAGGCTCGAGTGCGGCAGAGGAGACTGGAATTCCTGGTGTAGCAGTGAAATGCGTAGATATCAGGAGGAATACCGATGGCGAAGGCAGGTCTCTGGGCTGACACTGACGCTCATGCACGAAAGCGTGGGGAGCAAACAGG
+
BC@>>9;;09><B:;;9;2;=A;;5;4;9=>AB<AA@CD>AABABAAACC@BB>@A@7@A@<@A=BA@000>>>3?@@A0A@;???@9A:BCD=B>@@@@@BC=BB>BBBCA@=@<???????BBA@CA???>@A@@A@=@=A>A@CC@C978737>:9@B9A999>?A>??;::?;??<@=?>>8>>=<8<=>6=5:;A;888>@@K;C???@A?>;;///69::AA>;;;:0::==>>>/;;;:=4==;5
@N9IO0:00858:06007
TACGTAGGTGGCAAGCGTTGTCCGGATTTATTGGGTTTAAAGGGTGCGTAGGCGGCTTTGTAAGTCAGTGGTGAAATATGTCAGCTTAACTGAGAGGGTGCCATTGATACTGCAGAGCTTGAGTACAGATGAGGTAGGCGGAATTGACGGTGTAGCGGTGAAAATGCTTAGATATCGTCAAGAACACCTATAGCGAAGGCAGCTTACTAGGCTGTAACTGACGCTGAGGCACGAAAGTGTGGGGATCAAACAGG
+
FCBA@9;7;9?@C7<A@@?AAA?@7@@@,995@<2<=39808:(333:::B?;:4;;;049:5:=<BBBB@A;;;0:<<;<<??@@<>9<5599;;93;<B<@@>;;;@@>>=?>;;94.4<<<<@@A@93382899433-3,317;;;7==8;;<B7==>::.8;<A>BBB@???>?AA;??6A>A:B=B@;@BC7;7;=BBB@BA<<;7:>C@@8<99:;BC<<==8;;4555)5599;?@2@==?@8AA<8
@N9IO0:00815:06044
TACGTAGGGTGCAAGCGTTAATCGGAATACTGGGCGTAAAGCGTGCGCAGGCGGCTTTGCAAGACAGATGTGAAATCCCCGGGCTCAACCCTGGGAACTGCATTTGTGACTGCAAGGCTGGAGTGCGGCAGAGGGGGATGGAATTCCGCGTGTAGCAGTGAAATGCGTAGATATGCGGAGGAACACCGATGGCGAAGGCAATCCCCTGGGCCTGCACTGACGCTCATGCACGAAAGCGTGGGGAGCAAACAGG
+
CFAA?@@A6;;;A=ABCD?B=@>?;?49;AAA@;;;;CD>BCDC@@@B@@<;;5;<:2:>?8994:==;A@>=<69899-97-7?<8,33,3;;/8.3333777*3::<?BBBB@B>AAB;????>A=A?@@@A@A2BAB>B6:7;>AAABBBBBAAAB;;;7;B@AAAA@??@@?>9;:5;5;@@<@ADB@CDEAC@AA>A@AA8ABD?D@CCBBBB@>000<000@@@@:::.9:99@DD7::ACC;BBB>
@N9IO0:00817:06038
TACGAAGGGTGCAAGCGTTACTCGGAATTACTGGGCGTAAAGCGTGCGTAGGTGGTGCGTTAAGTCTGTCGTGAAAGCCCCGGGCTCAACCTGGGAATGGCGATGGATACTGGCGCGCTAGAGTGCGGTAGAGGAGAGTGGAATTCCCGGTGTAGCAGTGAAATGCGTAGAGATCGGGAGGAACATCAGTTGCGAAGGCGGCTCTCTGGACCAGCACTGACACTGAGGCACGAAAGCGTGGGGAGCAAACAGG
+
BBB;94;F<;;;C?C;;;@D@@@A;@1:04;>:A<:9:B<5AABBCBBBBB?@@>@BCBG@CACCCCAABDEBBB=BBBA3@@8@AAB=B>BBB;@<@B<@;:;B5;:@@???CAAABBCBCBCBBB?BBBAA>AAAABBAC?C>BB=B?DABCBAAACBBB:965=@@??;BB@BB=AA<B<BBBCBCE@CCCC7;6<A=AA@BAAB=AB=ACCAA:999==?954.7;;;>?9<<<9888*7998C<AAB:
@N9IO0:00819:06049
TACGTAGGGTGCGAGCGTTAATCGGAATACTGGGCGTAAAGCGTGCGCAGGCGGCTTTGCAAGACAGATGTGAAATCCCCGGGCTCAACCGTGGGAACTGCATTTGTGACTGCAAGGCTGGAGTGCGGCAGAGGGGGATGGAATTCCGCGTGTAGCAGTGAAATGCGTAGATATGCGGAGGAACACCGATGGCGAAGGCAATCCCCTGGGCCTGCACTGACGCTCATGCACGAAAGCGTGGGGAGCAAACAGG
+
CCCCBBBC=BBABBAA@A<@=@A>;@-00>==<9@@@CC>CAAAAAB@@@;8949>?9???;997;783?@@@A:ABCC9BE<=858(-(--59/835/---//(/8678;<<=8;7:<:-4544:?;>>>;;;;;*:CC;?4;4;;@A@AB;;9ABBBCCC>BBAA@AAA@@@AA@;@A6;7;BG>BBBA>@;;7;=AA=<<;;.;@?8@>ABCCBBBC;:;ABB@AAAACCB9C;;;<;;.;A;;;.;;;4
@N9IO0:00829:06023
TACAGAGGGTGCAAGCGTTAATCGGAGTTACTGGGCGTAAAGGGCGCGTAGGCGGGTATTTAAGTTGGATGTGAAATCCCTGGGCTTAACCTAGGAATTGCATCCAAGACTGGATATCTGGAGTACTGTAGAGGGTAGTGGAATTTCCGGTGTAGCGGTGAAATGCGTAGAGATCGGAAGGAACACCAGTGGCGAAGGCGACTACCTGGACAGATACTGACGCTGAGGCGCGAGAGCGTGGGGAGCAAACAGG
+
DCC;;9CC;AC9839?<<=C?BCDDCBC>@@CGD=A@@BB=CB=BCBBBBB=?@@:??CC:B=@@?B@BCCAAAC=CCC>CCD:;6:?7==>??<?=A<<<<AA8@:C;9:@>ABBBC@@<AABBCCF@@@999.;ABBB?B@@B:@4959@?@@AA?BBCD>A@@@@@@@?A:;;<A5;2;5>AB?CC>CACCC?A@BBB==<A<@@<AA;;@@BAAAD;;@BB?A=;8:?@:;:BCCD==1@A===5<;;6
@N9IO0:00835:06020
TACGTAGGTGGCAAGCGTTGTCCGGATTTATTGGGTTTAAAGGGTGCGTAGGCGGTTTTGTAAGTCAGTGGTGAAATATGTCAGCTTAACTGAGAGGGTGCCATTGATACTGCAGAACTTGAGTACAGATGAGGTAGGCGGAATTGACGGTGTAGCGGTGAAATGCTTAGATATCGTCAAGAACACCTATAGCGAAGGCAGCTTACTAGGCTGTAACTGACGCTGAGGCACGAAAGTGTGGGGATCAAACAGG
+
BC;;;BB=::6;B>A@BB?BBC@C?CCC?CC@BC;@@4::/:A9???A?=@?;;8;DD;CBC?ABBA??@@CCCB=BC;;;BBC>>9=8<<@BABAD>CIC@CB@DCB:<;CCB;;5;@;9=>>AA@@@;;;@=@?D7;A?<9B9BA==9B@?ABBB>CEDE?CC@@=@@@@CBBA@>=2::9@@@?BCC<;<BC6;6><AA@;@BB<<9<@BAA9@AABAAA>=;;69>99:9,5:@=BCC9BCBBB=@A@=
@N9IO0:00849:06034
TACAGAGGTGGCAAGCGTTGTTCGGAATTACTGGGCGTAAAGGGCGCGTAGGCGGCCATCTAAGTCAGACGTGAAATCCCCCGGCTTAACCTGGGAACTGCGTCTGATACTGGAAGGCTCGAGTTTGGGAGAGGGATGTGGAATTCCAGGTGTAGCGGTGAAATGCGTAGATATCTGGAGGAACACCGGTGGCGAAGGCGGCATCCTGGACCAACACTGACGCTGAGGCGCGAAAAGCTAGGGGAGCAAACGGG
+
CBB;;;B?AA=??;?@@@=AA@CE@D@C>A@CCC=@@A@@;@A;;9;A@BB>@@7;6;?A@@=@C;;;;B@AACE<BBBBB2BACC@C?C?BDD>C@BACBBA@@>@@?@BC?B6;7;B@@@@@?9?@9@@??B9?9::9347?<?<893989<>:>7?@BA>??99:??BBBAABB???<@>AAA?B?BBAFCCAC?A@=;;;?=AB=A@9>9=:99?>@BBAA;;5;;;;;;;*;===@B>:BABCA=@@B;
@N9IO0:00856:06020
TACGTACTGTGCGAACGTTATTCGGAATCACTGGGCTTAAAGGGTGCGTAGGCGGCCGTTTAAGTAGGGTGTGAAATGCCAGAGCTCAACTTTGGCATTGCGCTCTAGACTGAATGGCTTGAGTGAGATAGGGGTGTGCGGAACTTCCAGTGGAGGCGGTGAAATGTGTTGATATTGGAAGGAACGCCGGTGGCGAAAGCGGCACACTGGGTCTTAACTGACGCGTGAGGCACGAAAGCCAGGGGAGCGAACGGG
+
DCBBCBCBA@@?@@?@A@@CC@BB=?4;;;:ABB=BD=?A9??9949:?@@=AB?B@BCC>C?BBA?A:@@@===5:886;:<;9:00*0;;3=:@BB@CA><@9<=9:///;5550AD477<775;9666::.55222838/5537269550..(.3.3252(5222216;65/39)/)/3838@=8965718;:A:BAA::;;<<=??6:99)/)/55995/...//3/526693::185==,7886649>=4
@N9IO0:00856:06025
TACGGAGGGAGCTAGCGTTGTTCGGAATTACTGGGCGTAAAGCGCGCGTAGGCGGCTTTGTAAGTTAGAGGTGAAAGCCCGGGGCTCAACCCCGGAACTGCCTTTAAGACTGCATCGCTTGAATCCGGGAGAGGTGAGTGGAATTCCGAGTGTAGAGGTGAAATTCGTAGATATTCGGAAGAACACCAGTGGCGAAGGCGGCTCACTGGACCGGCATTGACGCTGAGGTGCGAAAGCGTGGGGAGCAAACAGG
+
BCCD@A?A:@@=A@@@CC?BB?BB@D@D?CABBC=ABACD=BAA@@@??>@;8819AA;AAA>A??BAAA>A@CD5:8B?BCC:CBCC?CCC9A49/988506>0>:>=<9==>A>?@A<AA@CD@CC>>?992:@=<==8=293:<@<>888?>??=876B:?:?B@@?=<==:>>;><A@:>>@7;;@@:<<9/5///+/98<?>=:>@<A<;;:;;;;????@B:>=<AAF9?;=;AAA2====<5<;;6
@N9IO0:00827:06103
TACGAAGGGGGCTAGCGTTGTTCGGAATTACTGGGCGTAAAGCGCACGTAGGCGGATTGTTAAGTTAGGGGTGAAAGTCCCAGGGCTCAACCCTGGAACTGCCTTTAATACTGGCAATCTAGAGTCCGAGAGAGGTGAGTGGAATTCCGAGTGTAGAGGTGAAATTCGTAGATATTCGGAGGAACACCAGTGGCGAAGGCGGCTCACTGGCTCGGTACTGACGCTGAGGTGCGAAAGCGTGGGGAGCAAACAGG
+
BCBBB@BDDD5BBBBBCC@CD?CE@D>B>BAAA@<:;;CE<@ABB@ABB@@?AG@BB@BC=A;@>:?=>>7<<@@-00;;3000*73:;7<<4;:6:4:888-33(3-3=??A?BB@DDBDAAA??<@?@@@@@>BAA@@@=A=A>B?;;;AABBB@@=@BAA<B@@@@BBC@@@>A@=993:=@AA?A@@@>BBB@C@;;7;AAAAAA=ABCE@GGIGICCCCCAAA@CCB;;;0;AA@BBA7AACCD>CDB?
@N9IO0:00844:06068
TACGGAAGGTGCAAGCGTTAATCGGAATTACTGGGCGTAAAGCGCGCGTAGGCGGCTTCGTAAGTCGGGTGTGAAAGCCCCGGGCTCAACCTGGGAACTGCACTCGATACTGCGGAGCTCGAGTACGAGAGAGGGGGGTGGAATTCCAGGTGTAGCGGTGAAATGCGTAGAGATCTGGAGGAACACCGGTGGCGAAGGCGGCCCCCTGGTTCGATACTGACGCTGAGGTGCGAAAGCGTGGGGAGCAAACAGG
+
CBBB<@<@?AB@@=@@@@=@=?AA<?<??BABBC<@??>?9@;;;BBABBC@CC@CC@DBBCACBBCC>ABBCCD:;;==2B@8CBBC?B@BCG=B:CBBAA@BBDCCCAA@BB=:9;BBCCF@CCBBACB@@@@@@'?C?B@B?A?9855ACCCBC8<B=>6??=??A@@A:938=7?<7;7???9>:>B;B>>9=?@@4@999(9>8=8=<<<<@@@@@AA?AAA8BBBBCD=CC;@B<<&;5AB<1;:?5
@N9IO0:00844:06091
GACAGAGGGTGCAAACGTTGCTCGGAATCACTGGGCGTAAAGGGCGTGTAGGCGGGCAGGTAAGTCGGGCGTGAAATCCCTGGGCTCAACCCAGGAACTGCACTCGAAACTACTTGCCTTGAGTACCGGAGAGGAAAGCGGAATACCTGGTGTAGAGGTGAAATTCGTAGATATCAGGTGGAACACCAGTGGCGAAGGCGGCTTTCTGGACGGTAACTGACGCTGAGACGCGAAAGCGTGGGGAGCAAACAGG
+
DCC;;=DD;@@AA@9@9:37;9984:587?@99958@>AD>BB>BAAA?==:?>?5:9:29919====6<==>@A9@@A9:::5:AAB?BH>@?>@?BAA????A???9???::5;@?B=AACCBB?B<A???5;;/:;;6;@CCC?CC=BBBAABB=AABB=BADDCBBB;;;@<;5;;5;2:9=297;;-333287;A9BBA7?9:78@A<>?;????@B@000;;?CBBAB;@@?@A@@3@AABC=;;<?
@N9IO0:00850:06090
TACGTAGGGTGCGAGCGTTAATCGGAATACTGGGCGTAAAGCGTGCGCAGGCGGTTTTGTAAGCCAGATGTGAAATCCCCGGGCTTAACCGTGGTAATGGGACTTGGCTTGGCAGCTTGGAGTAGTGCGAGAGGGGACTAGAATTCCTGGTGTAGCAGTGAAATGCGTAGATATCAGGAGGAATACCGATGGCGAAGGCAGGTCCCTGGGTTAATACTGACGCTCATGCACGAAAGCGTGGGGAGCAAACAGG
+
BDBBBDDF>999CBA@BB>@?AAA?A000@@@@9<;9AB<BCBA@@??@@;@@;@@@6@AA>B=7=====B@<;13000*.-(,2,2,2(,,,(,*(,-9(///(/(.338(./-22060,,--52...///333&3899::=?=A=:9399998<<<=>><6BB@B>A>=>A;;AD=@@:;8;CC>BB@A=;;;=B>BBB@BEE=BAA;A=@?CBBBCDDDCDABAAACA?@B6;:;;BBB8@@@CC<@@@>
@N9IO0:00853:06086
TACGAAGGTGGCAAGCGTTGTTCGGATTTACTGGGCGTACAGGGAGCGTAGGCGGTTGGATAAGCCCTCCGTGAAATCTCCAGGCTTAACCTGGAAAGTGCAGAGGGGACTGTTCAGCTAGAGGATGGGAGAGGAGCGCGGAATTCCCGGTGTAGCGGTGAAATGCGTAGAGATCGGGAGGAAGGCCGGTGGCGAAGGCGGCGCTCTGGAACATTTCTGACGCTGAGGCTCGAAAGCGTGGGGAGCAAAC
+
@@@00+0*0>:>@:CCCC@BB?BB@BBE=BBBCB=B@;;;;;;0;@??A@@=AC?D6:4;@@=@AA9AB=ACBBD;AB;;50=877)/*/7;;5<;,/;>@?:;4::+443443843;>@?;?:?@BB>ABFE@CCAABC@D?B?BB;A>B;;;;6>6;;@>7>CBBB;::AA9555)5?=C@C@D?B?@@>@;;:?@AB=@@@54492828888083348888933-333999199<<<BB5BBAAA8;
@N9IO0:00856:06082
TACGGAAGGTGCAAGCGTTAATCGGAATTACTGGGCGTAAAGCGCGCGTAGGCGGCTTCGTAAGTCGGGTGTGAAAGCCCCGGGCTCAACCTGGGAACTGCGCTCGATACTGCGGAGCTCGAGTACGAGAGAGGGGGGTGGAATTCCAGGTGTAGCGGTGAAATGCGTAGAGATCTGGAGGAACACCGGTGGCGAAGGCGGCCCCCTGGTTCGATACTGACGCCTGAGGTGCGAAAGCGTGGGGAGCAAACAGG
+
CCEF?B>B?@@@A=AABA?B?BBB>?=A>AAAAF>AAAAA<ACBBBBBA@@:9979B?C@AA@CCCCC>BBBBAC>BB==2C>7BBBB?B?AAB=B8AC?95;@@BCCE:<;CC?;6;CCCA@<DCCBBBBBCCDED*ED?B=@=@?B>9CA;=@:805?A=5988>@??????8<@>;6196@CA@CBCC@C==8<8;;09<<;(::5:5;>;::A><==00)////7<;A@@@9@A@A@<<.?A;=8077:4
@N9IO0:00857:06089
TACGGGGGGGGCAAGCGGTTGTTCGGAATTACTGGGCGTAAAGGGTTCGTAGGTGGCCTGCTAAGTCAGACGTGAAATCCCTCAGCTCAACTGGGGAACTGCGTCTGAGACTGGTGGGCTTGAGTGCAGGAGAGGAACGCGGAATTCCAGGTGTAGCGGTGAAATGCGTAGATATCTGGAGGAACACCGGTGGCGAAGGCGGCGTTCTGGACTGTTACTGACACTGAGGAACGAAAGCCAGGGGAGCAAACGG
+
BA;;;;;;;;"5:49994=<AA=;;99@C@BBDCC>BAA>@,99,;=@B@;;54=.:.988;=38:;:98859:?A9???6;;0/0/88+0:@A?-9-3333:;A@@AABA??<?BE>BC@BBBBBBBB=@???;?=@CBB=@?@@C@BB@BBCCCCC?B@@@:@BBBABBAAA9:;@?@?=A>9;;?B?CB@CBB@B@BB=BAB=@@D=A@B@A=A@AA;;;@@A@@5;2;@AB<BC?ACAB7A@?A?5;;;
@N9IO0:00859:06106
TACGTAGTGGCAAGCGTTGCCCGGATTACTGGGCGTAAAGGGCGTGCAGGCGGTTTGTTTAGTCTAGGGTGAAAGCTCCCGGCTTAACTGGGAGAGGTCCTTGGATACTGGCAAACTTGAGGGAGGCAGAGGAAAGTGGAATTCCCGGTGTAGTGGTGATATGCGTAGATATCGGGAGGAACACCAGTGGCGAAGGCGGCTTTCTGGGCCTTACCTGACGCTGAGACGCGAAAGCGTGGG
+
ACCAC;;5:.9<8=@AA>;44)/)//)/////)59?=A:BB:AAA;<4:64405<3;A@5@A??>>?=5>:C=255:;;3<6::6:6@CC=3:77327838,717888AB8=CF=AA=833<3884<:9@>;?=1=/0(/063892958888333-339999444::>9373;;;3::=@=?>?=?CAA8?99436>96333,37;;(3/349=755338884559;<:99907777733
@N9IO0:00816:06119
TACGTAGGGTGCGAGCGTTAATCGGAATTACTGGGCGTAAAGTGTGCGCAGGTGGCCGCGCATGTCGAGTGTGAAATCCCCGGGCTTAACTTGGGAATTGCGCTCGAAACTACGTGGCTCGAGTGTGGCAGAGGAAGGTGGAATTCCAGGTGTAGCGGTGAAATGCGTAGAGATCTGGAGGAACACCGATGGCGAAGGCAGCCTTCTGGGCCAACACTGACGCTCATGCACGAAAGCGTGGGGAGCAAACAGG
+
BB:;:BBB=@@@CBCDBB>B>BBA=A?B@DBCCD>BBBAA;A@@?@BCCCB?BC7938A434>@>=>@@@@AA??6>??=5?A598=?8AB?BB>B>A>A@@@::@@A<B@@@B9808@>=:89@>?7?BBBB?C=A58:.34@4:7;;6<:==;8<2;7@?9;9;@===BA@@@@@9561559998;;;?265=7;7;>B?7;9<??>8C<@<=B===<565977////544:1;559@@@3>@@@B=AAA?
@N9IO0:00820:06153
TACAGAGGGTGCTAGCGTTGTTCGGAATCATTGGGCGTAAAGGGCGTGTAGGCGGTTTGCTAAGTCATGTGTGAAATCCCTCGGCTCAACCGGGGAACGACGCCTGAAACTGGCAAGCTAGAGTACCAAAGAGGGGGGTGGAATTCCCGGTGTAGCGGTGAAATGCGTAGATATCGGGAGGAACACCTGTGGCGAAGGCGGCCCCCTGGTTGGATACTGACGCTGATACGCGAAAGCGTGGGGAGCAAACAGG
+
CCCCCBCC>BC@@@??BB9=??895;@C@AAACC<BA:994;@9ABCBAAB=996:A9ACCB?B???BBBCBBCE>CCB=A;<4;;;C;C@DCC;A<@CBAAA=A@AA:;9::BC76;A@@:55//277)//7<<<=&=A?A?B?AC>C>BB@;9:@:;@:>4966=>:::@@@@AB<AA@A>;;;=A@;;4:;:5<8BA<CBBA0AC<@=@?BAA???A=:9:?????>@@CA7::@@@@A6???CF>BB@:
@N9IO0:00823:06152
TACAGAGGGTGCGAGCGTTGTTCGGAATTACTGGGCGTAAAGCGCGCGCAGGCGGCTTCTTAAGTCTGTCGGTCAAATGCCGGGGCTCAACCCCGAGCGTGCCGAGGATACTGGGAGGCTGGAGACATGTAGAGGCAAGCGGAATTCCGGGTGTAGCGGTGGAATGCGTAGAGATCCGGAAGAACACCGGAGGCGAAGGCGGCTTGCTGGGCATGGTCTGACGCTGAGGCGCGAAAGCGTGGGGAGCGAACAGG
+
BCDCC@??:@A=@@@@@A=@@=AB?B?C?BBBBC>CBCBB:??@??>A>=>9::4;@=@B@E;;:BA@ABB?BBCE>CBC>AAA9A===3999-:9::AAAA?A@@????BCCD<@@<?@@=@@BAA???A@@@=;:8;BB>B>A>A>AB=A@@????;??<?;?@:::??AA???>A=A<@@<@@A?C<@@<@AA>B=AA=;;7;BBBB>BGHE:;;AB>>>@@@00+000>=?8BAAAACC8BBAAA?ABB?
@N9IO0:00825:06130
GACAGGGGGCTCGAGCGTTAATCGGAATCACTGGGCTTAAAGGGGTGCGAGTAGGCGGACCGGAAAGTGTCCCGTCGAAATCCCACGGCTCAACCGTGGAACTGCGGGGCAAACTACCGGCCTTGAAGAAGGTAGGGGCCGACGGAACAGTAGGTGGAGCGGTGAAATGCGTAGATATCTACTGGAACGCCGATGGTGAAGACGGTCGGCTGGGCCTTTCTTGACGCTGAGGCACGAAAGCGTGGGGAGCAAACAGG
+
CCC;<;;;*:A@@5:;;;>B5;;A<A>A@AA;;;0;@<@D0;;;.0;;0///::4==5::.4.4:1:55/;;3://///(///(//3-333346(---(-(-6333;;+333(/668(/(/0618849;496;3333&35:::<7;7;<<<=A7?@=@@@@<@BAA999:999@@>???@@@AA9@:@;;5;@AA>ABB8;;BB@CCDACCCC=B=AA;@@<@BBAAA@<<5<@A;;;0;A@ABBB9BBBCD>BAA?
@N9IO0:00828:06126
TACGTAGGGTGCGAGCGTTGTCCGGAATTATTGGGCGTAAAGGGCTCGTAGGCGGTTTGTCGCGTCGGGAGTGAAAACACCGGGCTTAACTCGGTGCTTGCTTCCGATACGGGCAGACTAGAGGCATGCAGGGGAGAACGGAATTCCTGGTGTAGCGGTGAAATGCGCAGATATCAGGAGGAACACCGGTGGCGAAGGCGGTTCTCTGGGCATGTCCTGACGCTGAGGAGCGAAAGTGTGGGGAGCGAACAGG
+
CC@A@BBD>::;BA@@BB@BBC?B?B@C@BB@CC>BA@@A:@@;AB@C?::69919A;A?BBA@@CCG<9:::::9.;AC?BC?BB@B?ABDDA?@?E@BAB?A=AAC@@@C>@@@A@@AC@@=@BBCBBCDF9AAB?BB?C@B?B?@@<:99@@AA<??@C8566;>::>544833-38284833-4.4/)///(/5//)/6:8999819>=??A<A89:??;;:?9;:;???8?>??@@@4@@BBA59:@;
@N9IO0:00829:06125
TACAGAGGGTGCGAGCGTTAATCGGAATTACTGGGCGTAAAGCGCACGTAGGTGGTTCTGTAAGTCGGATGTGAAAGCCCCGGGCTTAACCTGGGAACTGCATTCGAGACTGCAGTACTGGAGTATGGGAGAGGGAAGCGGAATTTCCGGTGTAGCGGTGAAATGCGTAGATATCGGAAGGAACATCAGTGGCGAAAGCGGCTTCCTGGCCCAATACTGACACTCATGTGCGAAAGCGTGGGGAGCAAACAGG
+
BBBA@@DD>CCDBA?99719:<@A@B?A?@:::@9@@@AA:@9:9B:::@@=@C@C;;;BBD<@@@@<@AA@@@@/;;AA7BC>BCGD=@=000+0+/0>>AA<B=BBCFHCC9::BBBDACBBCBBC>BBBAD=@<@BB5;4::,55:5::<565<8<==B>B@@@CC@@@;;99=>38389=<8994555::::2:::29>:>=9949C8>;@@995>>>:<<:>9555555)5555555&5:444)4493
@N9IO0:00832:06141
TACAGAGGGTGCTAGCGTTAATCGGATTTACTGGGCGTAAAGCGTGTGTAGGCGGTTTGTTAAGTCGGATGTGAAAGCCTGGGCTCAACCTAGGAATCGCATTCGATACTGGCAGGCTAGAGTACGGTAGAGGGTGGCGGAATTCCGGGTGTAGCGGTGAAATGCGTAGATATCCGGAGGAACACCGATGGCGAAGGCAACCACCTGGGCCTGTACTGACGCTGAGACACGAAAGCGTGGGGAGCAAACAGG
+
CCCABABB=BBA???>;=4929>A:@@@;@BBBB>AAACC<?>>=??@@@A?CC>BA6;;<@<@@@A?C@@@AAB/;;16E>3AABB8<8B@C@C>BCGDCD;B9;:A@AA?AAA>AB<A@<=C=B@CBBBDB;AA8::7B<@>@@BF?CCEDD@A?ADCC?BBBBAAA@;999.9.49.4.5::8?;;>:B<>8A8BC?E?BB?BBH>B@BBBBCDCHCBCBBBA@A@C;<<0;:BCBDF;:99B@4?@B?
@N9IO0:00836:06148
TACGTAGGGTGCGAGCGTTAATCGGAATTACTGGGCGTAAAGTGTGCGCAGGCGGCGTCGCAAGTCGAGTGTGAAAGCCCCGGGCTTAACTTGGGAATTGCGCTCGAAACTACGGTGCTGGAGTATGGCAGAGGAAGGTGGAATTCCACGTGTAGCGGTGAAATGCGTAGAGATGTGGAGGAACACCGATGGCGAAGGCAGCCTTCTGGGCCAATACTGACGCTCATGCACGAAAAGCGTGGGGAGCAAACAGG
+
@BBBBBBB=@@?BBB@@@?A@BCC@C@D@???BB<ABACC=B::9@@CA==9781999:CBB?BBBABABBBBC>88787(9>6<;788:?8?@9@=A598BB@::==6::@>>:>@B>><>AAA;;76///8387>688/;@B>A?BBBBBBBBBC>BBCC=@@?BBC???9555A249=A=@@?:@?BB?BBB>A?A@@@>A=A;99.98><AAA@:::43:::343338888.99@ABDF9B???A8??A2
@N9IO0:00840:06122
TACGGAGGGGGCTAGCGTTGTTCGGAATTACTGGGCGTAAAGCGCACGTAGGCGGCGATTTAAGTCAGAGGTGAAAGCCCGGGGCTCCAACCCCGGAATAGCCTTTGAGACTGGATTGCTTGAACATCGGAGAGGTGAGTGGAATTCCGAGTGTAGAGGTGAAATTCGTAGATATTCGGAAGAACACCAGTGGCGAAGGCGGCTCACTGGACGATTGTTGACGCTGAGGTGCGAAAGCGTGGGGAGCAAACAGG
+
AADHACCCCC5CCBBBBC@CC?CC?C@C?>@::;6;A@CI?DBB99;CA;;7;@;@9;;;0<5;;?@@;;59?A@6=::*000)---(-(---&-(-05589*45)488><<@@::49@@<;;5;?000;<<00+0;>=@A=A>A7;6;@;;;@=??>:=>>@9??DCCBBBA:;5;?<<;?@?A@@>@;;;<@A@<@>;;5;AAAABB9;;CDD@CCABEECCCBBB?A@?9994;@BBBDD;BBCBD=BA>9
@N9IO0:00845:06131
TACGTAGGGTGCAAGCGTTGTTCGGAATTACTGGGCGTAAAGCGCGCGTAGGCGGGTTGGAAAGTCGATTGTGAAAGCCCTAGGCTTAACCTGGGAATTGCAGTCGAAACTCCCAATCTTGAGTGCCTGAGAGGATGGCGGAATTCCCGGTGTAGTAGTGAAATACGTAGATATCGGGAAGAACACCTGAGGCGAAGGCGGCTATCTGGCGGTGCACTGACGCTGAGGCGCGAAAGCGTGGGGAGCAAACAGG
+
CCBBB@@@8@@>A?B@??@AB@?@;@896;AAAA<@A@@>8?:;;@@@A:948@?9=?A<??9???::9?AA@A@7>=A:@AA>AB697:>ACD=C;?<@::9A=000-0@@@,0)/9@6>ADBBB?BBB?@;6;;@8BDBG@C@CD>@?@BBBCBCCCBBC>BBCCABBBBC@@@B;@<@C@;=;@CC::5;@@4:.9<8<BBAA@C?@@=@AAACCCCBB@@A;;09CBCA>259:::<<.<;99;34446
@N9IO0:00846:06127
TACAGACGGGTGCGAGCGTTAATCGGATTACTGGGCGTAAAGCGTGTGTAGGTGGTTGTTCAAGTCGGTTGTGAAATCCCCGGGCTTAACCTGGGAACTGCTTCCGAGACTGAGCGACTAGAGTACGGTAGAGGGCGGTGAATTTCCGGTGTAGCGGTGAAATGCGTAGATATCGGAAGGAACACCAATGGCGAAGGCAGCCGCCTGGGCCTGTACTGACACTGAGACACGAAAGCGTGGGGATCAAACAGG
+
;CB;////9.7788345547?<000*00,/8333(333<=25545A;;;;<6<B9@,008<<+00=B=C999CCJ?DCGD9BB7;;>A>B@BCB=B7;;;;;;B>B::;ACCBB;;;ABCB;;;BBB?BCC;00,00+000*00*/)/5;@;:5558=<?@:>;989===@9:::298<:?;@?B@C>@@?A@@<@?BAAA>;;5;;;/;=ABBBDCCCDCCCBBBCCCC;;;0;;?:994&499;@59447
@N9IO0:00849:06118
TACGTAGGTGTCAAGCGTTGTCCGGATTTATTGGGCGTAAAGCGCCCGCAGGCGGCTTGCCAAGTTCGATGTGAAATCTCCCGGCTCAACTGGGAGGGTGCATCGAAAACTGGCAGGCTTGAGGCAGGGAGAGGGATGTGGAATTCCAGGTGTAGTGGTGAAATGCGTAGATATCTGGAGGAACACCAGTGGCGAAGGCGGCATCCTGGCCCTGTCCTGACGCTCAGGGGCGAAAGCGTGGGGAGCAAACCGG
+
CCCBBAA>@BBAA=ABBB>BCD?B?BBB8A@5;;0;B@AB;@@ABC=BBAB>@@;>C@;;79=@B?CBBAAA==>5969@=5<:===A9AABA7>?C8@@B?????FK9BBC????<?F@CCD?B;;;09@>?@8A>@@@=B=B>B?AA>AABCBBC@CBBB<BBBCCJCCCBA@@A=@C?B?BBB?BBBB@CBB?B@BB<@@@@=@B=?@;@@@B?BADA;;;@;:::*9@@@8@@@99:9*9:?>A9B>A>
@N9IO0:00854:06137
TACGGAGGGGAGCTAGCGTTGTTCGGAATTGACTGGGCGTAAAGCGCACGTCAGGCGGCTATTCAAGTCAGAAGGTCGAAAGCCAGGGCCTCGAACCTTGGAACTGACCTTTGAAACCTAGATAGCTAGAATCCTGGAGGAGGCGAGTGGAACTTCCGAGTGTAGAGGTGAAATTCGTAGATATTCGGAAGAAACACCAGTGGCGAAGGCGACTCGCTGGACAGGTATTGACGCTGAGGTGCGAAAGCGTGGG
+
CCAA;;:;;&5://///774;=0557<7<26:BBBB<555;;1::>3//00//71//+/:::-33-3/////)/)//-99///(//6.61/3337<8::;360-----(,5/,,,(-(---55673333/(--(-63--(--(,227..(.(.,06(*,,,,22233(..37'-(-.----23205526(..6.---(-,*2(**,(,02499887733,3;33,333.388<===<B:>?>798)3993333
@N9IO0:00861:06147
TACAGAGGTCCCAAGCGTTGTTCGGATTCACTGGGCGTAAAGGGTGCGTAGGCGCCGGGTAAGTCTGCTGTGAAATCCCGCAGCTCAACTGCGGAACTGCATTGGATACTATCCGGCTAGAGGAATGGAGGGGAGACTGGAATTCTCGGTGTAGCAGTGAAATGCGTAGATATCGAGAGGAACACCAGTGGCGAAGGCGAGTCTCTGGACATTTCCTGACGCTGAGGCACGAAAGCCAGGGGAGCAAACGGG
+
CCB@@994:BE=B@BCBB@BB?BC@BB?AAAAAA=AAABC=BC>AABCABA?9857<@3A@9<<B:;;DA@@FG=AAE:;;BAB@AA;ABCCC@C@CAA@BB?B?BBBAC@@@?B=AA;:;B?B=?A7;C@?0BC;<:>7@5;6;:BB?BA;AB;;;>>IC?CCCCCCBBBB@@;>::;@D@BBEACAA=9=00+/39::<BBAA;;8:ABBB>C@CBBBBBB<;;=@@B><<500,/7::&0/=@B;@@@9
@N9IO0:00819:06169
TACGTAGGGTGCGAGCGTTAATCGGAATTACTGGGCGTAAAGCGTGCGCAGGCGGTCCGCAAAGTCTGATGTGAAAGCCCCGGGCTCAACCTGGGAACTGCATTGGAAACTAACGGGCTCGAGTGTGGCAGAGGGGGGGTGGGAATTCCACGTGTAGCAGTGAAATGCGTAGAGATGTGGAGGAACACCGATGGCGAAGGCAGCCCCCTGGGCTAACACTGACGCTCAGGCACGAAAAGCGTGGGGAGCAAACAGG
+
DCBBAB@@:;;;ABB@?A6;6;@?:@5;4:???B7:9@CC=D@@@@AA@@@;?:9;;:00..*--///:::;@AA9??AA3AA798AB?B@BBB>BABBCBBA<?<?D=CCC?BBD<AB<;::9AAC?;::;;:;:;:#:00*02>2>)0////98:;;;999:2:;>@?@?CAAAAAB?BA?B?ABA<=<9939>@396:AAAFDC2CCC;@@A?CBABBDCA@??:;5;@?7789&799<999&33:::3;:<5
@N9IO0:00821:06162
TACAGAGGGTGCAAGCGTTAATCGGAATTACTGGGCGTAAAGGGTGCGTAGGTGGTTTATTAAGTCAGGCGTGAAATCCCCGGGCTCAACCTGGGAACTGCGCTTGATACTGATGAACTTGAGTGTGGTAGAGGATAGTGGAATTCCCGGTGTAGCGGTGAAATGCGTAGATATCGGGAGGAACATCAGTGGCGAAGGCGGCTATCTGGACCAACACTGACACTGAGGCACGAAAGCGTGGGTAGCAAACAGG
+
CBA@A;;;,59=;6<;986:;>>>69097>AAAA9@?;;:.;C;@@@B@==@AA;@@-00*/47/54834559:=/65=<.==6=<=B6;1:@A8@>BBB@A;;5;499:;;;A;;444.49;::AA>@@A;;2;?AC;;8<?B@EGIJ@<;;@@:96:=?A9??AA??;::<<444(4<.4.444;;955.555498>>:@>@@@?=:==8=8;;;;565;;;=54.4:9;;<4<;;>?;3;?@A<=4AAA=
@N9IO0:00821:06193
TACGAAGGGGGCTAGCGTTGTTCGGAATTACTGGGCGTAAAGGGCGCGTAGGCGGTCTTGTAAGTCAGATGTGAAAGCCCCGGGCTCCAACCCGGGAATAGCATTTGATACTGCGAGGCTTGAGTCCGGGAGAGGATGGCGGAATTCCCAGTGTAGAGGTGAAATTCGTAGATATTGGGAAGAACACCGGTGGCGAAGGCGGCCATCTGGACCGGTACTGACGCTGAGGCGCGAAAAGCGTGGGGAGCAAACAGG
+
ABB;;5:=@<1>@@?BBB@CD?CC@B@B@A@@BC<A@@AB=BB=A@@@AAA>@A<@@A<@@@=A@@@@@;99@B=8BCDD:CA8897-3-33(3;3;6:@?933;3A:397>838<<4?A6@:::9,33(358839992AA<==B<AA7A?<977522-///.'.(.339955./(//(//6<087:07/6;<CCC@D8;;<@7<:BAC>@@@D@C@;::>?>@>>=>:9949999&9::=;==.::>:=4<<:6
@N9IO0:00821:06208
TACGGAGGGTGCAAGCGTTGTCCGGATTCATTGGGTTTAAAGGGTGCGTAGGCGGCCCTGTAAGTCAGCGGTGAAATCCCACGGCTCAACCGTGGAACTGCCGTTGATACTGCGGGGCTTGAGTTCGCCCGAGGTCGCTGGAATGCGTGGTGTAGCGGTGAAATGCATAGATATCACGCAGAACACCGATTGCGAAGGCAGGTGACTGGGGCGCGACTGACGCTGAGGCACGAAAGTGTGGGGAGCAAACAGG
+
CCCC?<;;0;;;B=BBBB@BBC?>7::8;<<9>>5=;(33(39(334::@A???<?:4=BCB;;;BBA;97:BAA=CCC>CCB@BB@B?B99;DAE<DB=B>B<?=BBB@@@9;::&4<7<<BAACBCD=CA@=@D@@@@<@=ABCCCDACBA:::A=CAAA=:::@@A?@A@@9997:A@@9@??378:5;=;:)0(/8;577599>C=2>=====>:</////..).66<;;07=;::>=.:7898,6657
@N9IO0:00824:06194
TACGTAGGGCGCAAGCGTTGTCCGGAATTATTGGGCGTAAAGAGCTCGTAGGCGGTTTGTCGCGTCTGCTGTGAAAGCCCGGGGCTCAACCCCGGGTCTGCAGTGGGTACGGGCAGACTAGAGTGCAGTAGGGGAGACTGGAATTCCTGGTGTAGCGGTGAAATGCGCAGATATCAGGAGGAACACCGATGGCGAAGGCAGGTCTCTGGGCTGTAACTGACGCTGAGGAGCGAAAGCATGGGGAGCGAACAGG
+
CCCCCCCC=BA@A=AAAB?BCC@C@D@C;@@5;;.8<378-8<@@A@??::3:A;@@;@AABCDBBA@???>999*373(333&3338.444&38(44:88<====4:=873-3<?@ABDDCD;;9BBBCBEE5::BBAA?A=A=A=AA?BB@CBAB;BB@B:BCBAAA@@@@@AAB?BB?B@C@@=@AA@>AAA>A?CAA>AACA@@@:@A99:=A?99::99??@=A@@@@@8?::;BFE;BBAAA>@@@?
@N9IO0:00827:06171
GACAGAAGGTGCAAGCGTTACTCGGAATTACTGGGCGTAAAGCGTCTGCAGGTTTTTTCCCACGTCCGGCGTCAAATGGCGATGCCCAACATCGTCACCGTGCTGGAAACGAGGAAAATAGAGGGATTCAGAGGTACCTGGAATGTCGTGTGTAGGGGTAAAAATCCGTAGATCCACGATGGAACGCCAAAAAGCGAAGGCAGGGTACTGGGAATTTCCTGACACTCAGAGACGAAAGCGTGGGGAGCAAAGGG
+
<:A;:;6;;??9:27;<=?AA?@=;@+0+/999@<9;;CC7CBBBCBBB<B:C>>>>&>>6BCBA<:B:B:;;C=3??5::<55;=4:7?@@@AAAA;8B::;;B<@@:?::::@=:*49433;3;?;??@AB?ABB=>?;?6;;8787887337<<077777$3717333;<<4::@@:;69;??<9=@@@+@?6<6;:=9;B6CBC@@@7?9;>6=7;;;==@???>>>>?65525<<<=>>.656==6=@?
@N9IO0:00833:06184
TACGGAGGGGGCGAGCGTTATTCGGAATTATTGGGCGTAAAGGGCGCGTAGGCGGCTCGATAAGTCAAAGGTGAAATCCCTCGGCTCAACTGAGGAACTGCCTTTGAAACTGTAGAGCTTGAGTCCGGGAGGGGGTAGCGGAATTCCCAGTGTAGCGGTGAAATGCGTAGATATTGGGAGGAACACCAGTGGCGAAGGCGGCTACCTGGACCGGAACTGACGCTGAGGCGCGAAAGCGTGGGTAGCAAACAGG
+
CCCA<99999*9BBAA@@?@A>BB?B@C?BC:>>8=>;??5=>7>?>@@==:7819@@??CB5;:@@@;@@ABBB>BAC<A;:7;BBB?CDCAA?BBCBCB?CB<A?@8@??@@@@@@A?CCCCC=@@8;;:;:*;BC@A?@?C:?A8?B??::;BE@CCCD>CB??????@@@=@@8==9==????CABB@BA@;=:994:???;;;6;B?C=@?BACBAABBBBB=BA>A?@/;;C;;;0;CBCDD?CCF@
@N9IO0:00843:06185
TACAGAGGGTGCGAGCGTTAATCGGAATTACTGGGCGTAAAGCGCACGTAGGTGGCCTGTTAAGTCGGATGTGAAAGCCCTGGGCTTAACCTGGGAATTGCATTCGATACTGGCAGGCTAGAGTGTGGTAGAGGGAAGTGGAATTCCCGGTGTAGCGGTGAAATGCGTAGATATCGGGAGGAACACCAGTGGCGAAGGCGGCTTCCTGGACCAACACTGACACTGAGGTGCGAAAGCGTGGGGAGCAAACAGG
+
ECCBCCCG=BBBA?>><=4:5;;?:@6;8;CCCH>AAABC9?9::@::;@A=;;7;>@AC?B=@@9:5:???@@B:AAB<ABB9@@=@>A>AAA8@<@7<;<;>BBBBBFDC@B;:4;?;;;BBCCC?BBBBBB=B<@AC=@=@=@A9A<@@;;;;;4;9::,9==D:::BBDCDCE:??9?4;:9299@B=AB@>B=;;4;:4:29:=A@=A?BBBBHEFC;;;AA=ABBBCC>CCBBBBB<BCCCL>CBB>
@N9IO0:00848:06181
TACGGAGGGTGCGAGCGTTAATCGGAATTACTGGGCGTAAAGCGCGCGTAGGCGGTTTGTTAAGTCAGCTGTGAAAGCCCCGGGCTCAACCTGGGAACTGCAGTTGATACTGGCCGACTGGAGTGCGAGAGGAGGGAGGTAGAATTCCATGTGTAGCGGTGAAATGCGTAGATATATGGAGGAATACCGGTGGCGAAGGCGGCCTCCTGGCTCGACACTGACGCTGAGGTGCGAAAGCGTGGGGATCAAAC
+
CCBB=;:;.9@A><>ABB?BABBA?C@C@CCCCC=?@???9>C;;9@@@@B?BB@BB>BB>A=::8A@??@@?@?29:99+=818;?@=A=ABA;A7@??ABA@26:/..889=7<=;;;/66===>:://(/88.55.3/22+2,2/559799:9884888<3;974:<?=?8333:499=?=BBB>B?BB?<><1714=6<;7413;8==:=?<877333889?A@;A?=9::(7=;7===2<90/9.9
@N9IO0:00853:06164
TACGAAGGGGGCTAGCGTTGTTCGGAATCACTGGGCGTAAAGCGCACGTAGGCGGACTCTTAAGTCGGTGGTGAAATCCTGGAGCTCAACTCCAGAACTGCCTTCGATACTGGGAGTCTCGGAGTTCGGGAGAGGTGAGTGGAACTGCGAGTGTAGAGGTGAAATTCGTAGATATTCGCAAGAACACCAGTGGCGAAGGCGGCTCACTGGCCCGATACTGACCGCTGAGGTGCGAAAGCGTGGGGAGCAAAACAGG
+
BBB;:50>==,=00//@@<CC@DD?C@CBBBBBC>BBBDM>A@@00/>@AB<B=;<@@BB?C@BAAB7;99==BB6BA7?;7@@:>>:7<5626>A7<?:>5:58;=<5:6==4=<=:700)/775<>>5<?@@;=@>>99257::<;==999999;;8877=17.8???AB?@??B@BC@BB?B@@=ABAA?B9829182+2666222066.668356://(/3333559;222808?B:@@@2><999:&0::3
@N9IO0:00856:06192
TACAGAGGGTGCGAGCGTTAATCGGAATTACTGGGCGTAAAGCGCACGTAGTCGGCTTTGCAAGTCGGATGTGAAATCCCCGGGCTCAACCTGGGAACGGCACCCGAGACTGCATTGCTAGAGTATGGGAGAGGGAAGCGGAATTTCTGGTGTAGCAGTGAAATGCGTAGATATCAGAAGGAACATCAGTGGCGAAGGCGGCTTCCTGGACCAATACTGACGATCAGGTGCGAAAGCGTGGGGAGCAAACAGG
+
CCC;;:BC=BCBCA?99:5;>@BC@C?B?AABCC=???AC<?>AAC@A@ABA9969@@:@AA?BCBB?A:;:DDD>BBCC9@B<;;;A=A>CCC=C@;;7<9@@9B@AACBBB@@7:;CAA>@@BCCC=@@@@@<A?AAC?C>BB=A@C8BBBBB@BBAAB=6===BBBAAABBBCCB@C?B>BBA@AA::8;CC?C?CDABB>@=AA=A@;@=ABBC;;;;;;BBB>BC@@@@:;;;AACC6:99>A=ABB=
@N9IO0:00860:06181
TACGTAGGTGGCGAGCGTTGTCCGGATTTATTGGGTTTAAAGGGTGCGTAGGCGGCCTATTAAGTCAGTGCTGAAATATCCCGGCTTAACCGGGAGGGTGGCATTGATACTGATGGGCTAGAGTACAGATGAGGTAGGCGGAATTGACGGTGTAGCGGTGAAATGCATAGATATCGTCAAGAACACCGATAGCGAAGGCAGCTTACTAAATTGTAACTGACGCTGAGGCACGAAAAGTGTGGGGATCAAACAGG
+
CEBBBDCBBB?B@=<<00+/79)/+5@D6?>5;;0;A0;;0;>055;959;4;@;?5;;A=A<@@BBBAAAA:::8;AACD>D@CC>A?@@DG;;;;0;@<@BB?;;;CCCCBBBB<@@@BBBBBCABBAA;;7;@>8=B?B:C;B>==:=<:??>;6;<CC<CBBBBBBA;:9955=A9>C?BBB799BBAA@@=A=AA?@B;;9:;9,4.49=:>;::@>8////17:85555&55<99;;0;===>99596
@N9IO0:00819:06257
TACGTAGGGTGCGAGCGTTAATCGGAATTACTGGGCGTAAAGCGTGCGCAGGCGGCGCCGCAAGTCGAGTGTGAAATCCCCGAGCTTAACTTGGGAATTGCGCTCGAAACTACGGTGCTGGAGTGTGGCAGAGGGAGGTGGAATTCCACGTGTAGCGGTGAAATGCGTAGAGATGATGGAGGAACACCGATGGCGAAGGCAGCCTCCTGGGCCAACACTGGACGCCTCATGCACGAAAGCGTGGGGAGCAAACAG
+
DD:;9CCD>BBBCBB@@@?B>??C@E>??@CBBC>?@?CC=CBBCAA@>00,00,0>A>??;,0/9///66;ACC99999*807//)/)/83993:+8688=455>>B9?:::?:=B?7:.43733<2;;:?@A;:90:>287B7;6:::99:8<8A>>??C<A??;;983//6///61665;7===:>>CD@;;558.4444.4:7<BA8B><0//8/-(----(-//7444;;;;4>AA99:93:?A@A9@>@
@N9IO0:00824:06214
TACGGAGGGTGCGAGCGTTGTCCGGAATCACTGGGCGTAAAGGGCGCGTAGGCGGCCTGGTAAGTAGGGGGTGAAATCCTGCGGCTTAACCGCAGGGCTGCCTTCTAAACTGTCAGGCTCGAGCACGGTAGAGGCAGATGGAATTCCCGGTGTAGCGGTGGAATGCGTAGAGATCGGGAAGAACATCAGTGGCGAAGGCGGTCTGCTGGGCCGTTGCTGACGCTGGAGGCGCGACAGCGTGGGGAGCAAACAGG
+
BBBB?BBB>BCBBCCBCB@AAA@C=@7::?@99949;@<>8B>8AA<<AAA>;;7;4:;>BC>AA@?DDD3??@B>B;6:7//+/:5;5;5::<:=3:4446?4?797.37789?828;9333?@@A=@@:@A=:89CCB:?8=5;:1;9::8<:78.6=1728;???987569:::38,223<;;996555562+2+/60/...3339.507;65>?=9222,,(,,(,26-.5259::;77,9955=05585
@N9IO0:00824:06221
TACGAAGGACCCGAGCGTTATCCGGATTTATTGGGTTTAAAGGGTGCGTAGGCGTCCTGGAAAGTTACGGTTGAAATCTCCTTGCTCAACAAGGAAACTGGCCGTAAAACTAATCAGGATTGAGTACATTTGAAGCGGGCGGAATGTGTCATGTAGCGGTGAAATGCTTAGATATGACACAGAACACCAATTGCGAAGCAGCTCGCTAAAACTGTAACTGACGCTGAAGGCACGAAAAGCCGTGGGGATCAAA
+
>>C?A;?255;)555<;;66555:4555)555::1:;)33(3;1335;988:0///588177(445::>:>.499,444;7<.44?:;5;@6;6:E<@AC?@000A@@+000)/7::3:>:=A<AAA;;;099255//)/;*0*/////:/5555555.544;0545;55569;555<@B;997?::6;5;=;9592:5555;;;;9;;;&9<;==8<@====>444.439944444&44.44444&4:4444
@N9IO0:00829:06250
TACAGAGGGTGCGAGCGTTAATCGGAATTACTGGGCGTAAAGCGCGCGTAGGCGGCTTTGCAAGTCGGATGTGAAATCCCCGGGCTCAACCTGGGAACTGCATTCGAGACTGCATTGCTAGAGTATGGGAGAGGGAAGTGGAATTTCAGGTGTAGCGGTGAAATGCGTAGATATCTGAAGGAACATCAGTGGCGAAAGCGACTTCCTGGACCAATACTGACGCTCCATGTGCGAAAAGCGTGGG
+
CFC;;=CE?CBA@@@99817-73<9>9>9>=BBC=BBBDD=B998CA@@BC?@A=;;;6;BB=@@@@=@@AACCC:<<CE9CC?CBAA@C@BBB<@9@CFFEF@B?@@AAAAA@@<:::::9===999.:=>>D=B?BBB<@>@B6;:@:@?>@@::4:@>A9?:93399::444438286:7;;;::344.4499,9@;;9B;?;?@:99245=99:5449944.4445555555&55:5555
@N9IO0:00831:06215
TACGTAGGGGCGAGCGTTGTCCGGATTCATTGGGCGTAAAGAGCTCGTAGCGGTTTGGTAAGTCGGGTGTGAAAAGCCCAGGCTCAACCTGGGGAACGCCACCTGATACTGCCATGACTTGAGTCTGGTAGGGGATCACGGAATTCCTGGTGTAGCGGTGAAATGCGCAGATATCAGGAGGAACACCGGTGGCGAAGGCGGTGATCTGGGCCAGTACTGACGCTGAGGAGCGAAAGCGTGGGTAGCAAACAG
+
BD@::::;:.4=;;ACC>AAB<@;@B>@?A2;4)3333;088<:44/////83<:.:14505=>>?5B@94555&559055.595/)/)////'/)///)/5.3383348::.45:::97;;455557556>=0::9555.5.5.5.55.5<==;;;=A@>=5>>:9;?:99944<<47929.444.47;;:953-357304>A>>;C>7>28443888884444447;:454;)43333;1;<555;0844
@N9IO0:00831:06256
TACGGAGGGTGCGAGCGTTGTCCGGAATCATTGGGCGTAAAGGGCGCGTAGGTGGCGGGATAAGCGTGCGGTGAAAGCTCGGGGCTCAACCCCGAGTCGGCCGTGCGAACTATTCTGCTTGAGCACTGTAGAGGCAGGCGGAATTCCGGGTGTAGCGGTGGAATGCGTAGAGATCCGGAAGAACACCGGTGGCGAAGGCGGCCTGCTGGGCAGTAGCTGACACTGAGGCGCGACAGCGTGGGGAGCAAACAG
+
CBBB=:9:,;CCABAABB?BBC@C?CABB>><@?8=@>>?<AC<BCA@?BC@EE@CCD=ABB@CBBBBBCABBBC:;;9BB>>0ED996:@@2B;;;;:7;9C;:9BA:CCBC?@;6;D99;6BBBABBB?@>;@??;?@=A@C@C?BB>BBABCCB>BC@CADCAAACBCBABB=B=B8;@7@CC?CA;;6;C><B>@@:@5>@?AA=49448;=8494;AAA?:94;@?ACC:;;A@@??2<<9;:(377
@N9IO0:00843:06235
TACGGAGGGTGCAAGCGTTGTTCGGAATCACTGGGCGTAAAGGGCGTGTAGGCGGTCCGCTAAGTCTGATGTGAAAGCCCGAGGCTTACCCTCGGAAGTGCATTGGAGACTGGCGGACTGGAGTCCCGGAGAGGAGGGTGGAATTCCTGGTGTAGCGGTGAAATGCGTAGATATCAGGAGGAACACCGGTGGCGAAGGCGGCCCTCTGGACGGTGACTGACGCTGAGACGCGAAAGCGTGGGGAGCAAACAGG
+
BBBC=;::6;@>B?AA@@;@B?AA?A<??BCABA:::;@?5@>=ABBBAAB:00*0738>;C@BBBBCBCBA?@?8?@@.9:@=@C;<;D>CDC@D@E@@ABA<@?BBCCDB>AA=@@@?;???AB=B=??@@6::A=AB@C?@?@GGDADB@@@CC?BBBC>BBBBBB;<;CCBB=:=C@C>B@@=@>;;4;:?:A4<=6::5:>AA8;;C?AAAA@;99>AB;;;BC==:99/:99;CCC;CDDDD=@@?5
@N9IO0:00845:06246
CACGTAGGGGGCAAGCGTTGTCCGGATTTATTGGGCGTAAAGAGCTCGTAGGTGGTTCGGTAAGTCGGGTGTGAAAATCTGGGCTCAACCCAGAGACGCCACCCGATACTGCCGTGACTTGAGTCTGGTAGGGGAGTGTGGAATTCCTAGTGTAGCGGTGAAATGCGCAGATATTAGGAGGAACACCAGTGGCGAAGGCGGCACTCTGGGCCAGTACTGGACACTGAGGAGCGAAAGCGTGGTAGCGAACAGG
+
CCABAACCCC5CC@CAAA@CCC:>;CCC<A@?BB=BBA?<5@::;======9==9B=@?=AB>AAA?=5AA9:;9:*4:333(5<BB2:9)4:44455<5::>399;?>>>A<@@@@@@9@A@@@@@?CA@A@7AAA@AA;A=A=A=BBCCHHBA@B@BCFE=;;;BCAAAAAA;@@>AC?B>AAB?B????A@@:>:9:29=>>9787(3388;8;/0(0>9:;>9707AAABB8=:=00*/8887828773
@N9IO0:00852:06249
GACGAAGGTGGCAAGCGTTGTTCGGAATCACTGGGCATAAAGAGCACGTAGGCGGCTAAGTCAGTCGGATGTGAAATACCTCGGCTCAACCGAGGAACTGCGTCCGATACTGCTTGGCTTGAGGTCCGGAGGGGAGAGTGGAATTCCCGGTGGAGCGGTGAAATGCGTAGAGATCGGGAAGAACGCCGGCGGCGAAAGCGAACTCTCTGGTCGGAATCGTGACGCTGAGGTGCGAAAAGCTAGGGGAGCAAACGGG
+
BECBA=@=998:B?B@@@?CB?BB::8:BAABCC9@?::;0444;A699AA>A<7AAA7ABB>???@=A;::<AE=BAB=BAA<AABC@CAC@C=B>AA@@@BC>ABBAAAA@C@C>@@>BBB=BB>A>;:::.;BC@BB@B?B@CC?CADC?CC@@=@BBB<B;;;BBCBA<0/0;)0*/:)//<7<,658995=055<<8<<<;<59.59/2725.-----//44447944:444&44444>>2<<<>>3::<<
@N9IO0:00860:06234
TACGTAGGTGGCAAGCGTTGTCCGGATTTATTGGGTTTAAAGGGTGCGTAGGCGGCCCTGTAAGTCAGTGGTGAAATATCTCAGCTTAACTGAGAGGGTGCCATTGATACTGCGGGGCTTGAGTACAGATGAGGTAGGCGGAATTGACGGTGTAGCGGTGAAATGCATAGATATCGTCAAGAACACCGATAGCGAAGGCAGCTTACCAAGCTGTAACTGACGCTGAGGCACGAAAGTGTGGGGATCAAACAGG
+
CCBBBBA=:;7;C?BBCD>ABC@C=@@@;@C?BC=CD7::5:?999:DBBB=:94:@8?@A@>BBCBBBC@CCCD>@BABBACACC?C?BCCBB@@@<ACB;BB9BDB@9;:;944&44.5AA=CAAACBBAA>ABB6<B<?<?:>?=B?BBBBDA@>ABBC=BA???@:::???=?BB=@@>C@@;>>AAA@@@<@<@AABB<A?6:695<<<?:?AABBCF969<7555999,9=>9=::/;@@AD>:9;=
@N9IO0:00861:06224
TACGTAGGGTGCAGGCGTTAATCGGAATACTGGGCGTAAAGCGTGCGCAGGCGGTTTGCTAAGACAGATGTGAAATCCCCGGGCTTAACTTGGGAACTGCGTTTGTAACTGGCAAGCTAGAGTGTGCAGAGGGGGGTGGAATTCCGAAGTGTGAGCAGTGAAATGCGATAGATTATTGGAGGAACGACCGGATGGCGCAAGGCAGCCCCCCTGGGGCGTAACACCTGACGCTCATGCACGAAAAGCGTGGG
+
;A@:<;;;4@@@CD@CAB7945@:5=7666;=>6666=>3:;;654@>00+00+0/(/>/95;@;79?0/0@@@<CCDD:CC<AA?A<?;<==,0)////;;;2;8;1773,3<6?AB8658-----568====<$77,/(/36(--(---.663///////(3333;3//--(--(-0/-+/68856(-(---(-5-/)/399888888$3377&377838993//--------88/73:;9+;333399
@N9IO0:00861:06256
AACCAGCACCTCGAGTGGTCAGGAGGTTTATTGGGCCTAAAGCATCCGTAGCCGGTTGCATAAGTTTTCGGTTAAATCTATGCGCTCAACGTATAGGCCGCCGAAAATACTGTGCAGCTAGGGAGTGGGAGAGGTACACGGTACTCAATAGGAAGGGGTAAAAATCCTTTGATCTATTGATGACCACCTGTGGCGAAGGCGGTGTACCAGAACACGTTCGACGGTGAGGGATGAAAGCTGGGGGAGCAAACAGG
+
B9B@AAAA@>BABA@AEACBBB?BA>AD>EC@CC>B>;;;6:@@BBABA9:9=@<>7::AAB;9999+:7/86=?=A@>?8888?BBA?:55@A;;8:6;:;;;DF;DA@:::AAA@AAABA9:9999-8=>A>???CAB>ABB?:?9<<<6;69;;+33333$39,33(34999?:255><<;8AA9@@AB=BAA9@:;;4:?@;949AA9??@?A=AAABB@@@??>5>994:3:9;;===+:>;>>7B==8
@N9IO0:00821:06307
TACGAAGGGTGCAAGCGTTAATCGGAATTACTGGGCGTAAAGCGTGCGTAGATGGTTCATTAAGTCGGATGTGAAAGCCCCGGGCTCAACCTGGGAACTGCATCCGATACTGGTGGACTAGAGTGCGGTAGAGGATGGCGGAATTCCCGGTGTAGCGGTGAAATGCGTAGAGATCGGGAGGAACATCCGTGGCGAAGGCGGCCATCTGGACCAGCACTGACGTTGAGGCACGAAAGCGTGGGGAGCAAACAGG
+
JCC;92:A6;;;C>A;;;5;5<?>8?5:29@==?9?A@BD:;;@@BABB@@@CE?C?BBB>B<>??A=A?@@@AC:?@CC8AA<@::;?C@CBC?D@CDCAC@E@C@@@;;;<;;5<;C@@;;;A@C@ABC=<9;CC@CCAM?B>BC>C>B@;;<;;2;AAB<BACBA;;5;;;555)5:5@:AA@@?BBA?B;;59244.46::000*00576//4?<;>99-777-748BBB<C;;;DFD;A@@@A49<@=
@N9IO0:00842:06263
GACAGAGGGTGCAAACGTTGTTCGGAATTACTGGGCGTAAAGCGTGTGTAGGCGGTCCGCTAAGTCGGGTGTGAAAGCCCTGGGCTCAACCCAGGAAGTGCACTCGAAACTGGCGGGCTAGAGTACTGGAGAGGTTGGTGGAATTCTCGGTGTAGAGGTGAAATTCGTAGATATCGAGAGGAACACCGGTGGCGAAGGCGGCCAACTGGACAGATACTGACGCTGAGACACGAAAGCGTGGGGAGCAAAACAG
+
BBC@@@AA<@@?@?9?8940;6;;6:+0)/:000*9@ACC=C@BAA???@?4;;>@@<@CBA=??AAD>CCDBAA;@>>5?C>6BBCC<CA8BD;C:B@@@CCDCD@@7@CIAHIH?BBACC@AAC@A?ACDC@B?B@BB:B@C@A@?=9=CCAA??6>ABB=C?AAC????B977A@8>;?;999?A439.3;;1;8::3:8=9?895@??>977CBA@@9998<778>;::A9??9?==>.@@8522&56:
@N9IO0:00847:06307
TACGTAGGGTGCGAGCGTTAATCGGAATACTGGGCGTAAAGCGTGCGCAGGCGGTCTCGTAAGACAGGTGTGAAATCCCCGGGCTCAACCCTGGGAACTGCGCTTGTGACTGCGAGGCTGGAGTGTGGCAGAGGGAGGTGGAATTCCGACGTGTAGCAGTGAAATGCGTAGAGATGTGGAGGAACACCGATGGCGAAGGCAGCCTCCTGGGCCAGCACTGACGCTCATGCACGAAAGCGTGGGGAGCAAACAGG
+
CCDCCCBC>:::D??>:;6;<BB>6?000A@@@<@@@BC>CAA????=>><??;?@AA@@@<@>0009;;:?>@8@AAB9BD>A@>?/77(388/658888??;68?99:ABBBBB>ABA?BA??<A>@@AA@A;@A<:0,05808)-----467:7;;7>>A7>=:55228:55566/55274:;;7;?AA=@BA=A=??>:3997444)439;;<<@<<9666<<99;;666<4<AB@<<<0;;;>C6BBD>
@N9IO0:00853:06273
TACGTAGGGTGCGAGCGTTAATCGGAATTACTGGGCGTAAAGTGTGCGCAGGTGGCTGAGCAAGTCGAGTGTGAAATCCCGGGCTTAACTTGGGAATTGCGCTCGAAACTACTTGGCTCGAGTGTGGCAGAGGAAGGTGGAATTCCAGGTGTAGCGGTGAATGACGTAGAGATACTGGAGGAACACCGATGGCGAAGGCAGCCTTCTGGGCCAACACTGACGCTCATGCACGAAAGCGTGGGGAGCAAACAGG
+
;;;@?A@@/:;??@BBBB@C@BBB?B?B?ABBDD>DCCCC>BAAAA@????9>@9@B>??DC?A999AA==<788+:97)33(371738;25:0:8=4=@@>82266/67=@@5@6=A===??>793:72272718+22.74:.5322,285555905..(.3356@@>;66,,***(((((((((((((((((,(,(****(*(*((('(((((((((,-.,----,,..77:3;<<<>>>.5554:1:>@5
@N9IO0:00819:06334
TACGTAGGTGGCAAGCGTTGTCCGGATTTATTGGGTTTAAAGGGTGCGTAGGCGGCTTTGTAAGTCAGTGGTGAAATATGGCAGCTCAACTGTCAGGGTGCCATTGATACTGCAGAGCTTGAGTACAGATGAGGTAGGCGGAATTGACGGTGTAGCGGTGAAATGCTTAGATATCGTCAAGAACACCGATAGCGAAGGCAGCTTACTGGGCTGTAACTGACGCTGAGGCACGAAAAGTGTGGGGATCAAACAGG
+
CCBBBAB=;:8:B?ABBB?AACAC@BBB>BCACD;BC.99.9:6339C@==;00,0<<5:>=9@BBA@@?<?CCB=B@9:8;@@ACBC@CBBBA@@C<BBA>BCACBBAA@@@AA@@@@<?AAAAAAAA999@6:BB7=B?C@C<??:B>ABBBCBB=@??C=ABBB?BAAAAAAAABB8=B?CAA;AB@00000,02>79996:9999)5449924=?@AB>CBBC@A>><;;;&<9@@:<<0<<ABH?BBA<
@N9IO0:00832:06344
TACAGAGGCCTCGAGCGTTGCGCGGAATCACTTGGGGCTTAAAGGGTGCGTAGGCGGATACACAAGTGCCTTGTGAAATCCCTGGGCTTAACCCAGGAACTGCTTGGTAGACTGTGTGTCTTGAGGTCGGTAGGGGTCGCTGGAACAGTTGGTGGAGCGGTGAAATGCGTAGATATCAACTGGAACGCCAAAGGTGAAGACAAGCGACTGGGCCGATTCTGACGCTGAGGCACGAAAGCGTGGGGAGCAAACGGG
+
BBB;;55.54999:::;:399444./)/////)/77*6918:0:<3559@<99238-7//0/--(---/386:=BBC>AAA;AAA;AC?A?BF<??@E=?@@@A=B=B@@@ABB@@@BBBB@BBB?C;<9;BBCC=CCCFCC?C=;;;B>A?AA<@@A@>@AAB=ABCCBABCCBAAA;>>A6::;CDADD=B@CBC:;;AA?BBB;;;AB<A=AAC?BBA@ACCCDCCAECB@AA<ABBCFEE;CCCBB>BBD>
@N9IO0:00838:06341
TACAGAGGTGGCAAGCGTTGTTCGGAATTACTGGGCGTAAAGGGCGCGTAGGCGGCCCGTCAAGTCCCGTGTGAAAGCCCCCGGCTCAACCGGGGAACGGCACGGGAAACTAGCAGGCTTGAGTTCGGGAGAGGGAAGCGGAATTTCGGGTGTAGCGGTGAAATGCGCAGATATCCGAAGGAACACCGGTGGCGAAGGCGGCTTCCTGGACCGACACTGACGCTGAGGCGCGAAAGCTAGGGGAGCAAACGG
+
0000/0:7<<7@?9=;:949><A>;>:B?BBCCG?BBCDC>CD?CCCBBBC@;;:;D=BBDC=??CE>C??ACCB=CCBCC1?5<=99.4.3::+849949<<<=8=>8;;;;::?<?@4:9:;.999,9??AA6;6;CC=B@BB<BBB<BBBBBBA>A;;;/9@BA9;;CB9669<;8<1615@@;@>;;5;?A9A4>;4>>4A=AB7;;?BA;;999;9555959399:=>:3:A=?@==1CBBA?8:99
@N9IO0:00840:06324
TACGTAGGGTGCGAGCGTTAATCGGAATTACTGGGCGTAAAGCGTGCGCAGGCGGTTGTGTAAGACAGGTGTGAAATCCCCGGGCTTAAACCTCGGGAACTGCGCTTGTGACTGCACGGCTAGAGTACGGCAGAGGGGGTGGAAGTTCCACGGTGTAGCAGTGAAATGCGTAGAGATGTGGAGGAACACCGATGGCGAAGGCAGCCCCCTGGGCCGATACTGACGCCTCATGCACGAAAAGCGTGGGGAGCAAACAGG
+
AAABBBCL>BAAEBABAC@C:<;B?C6;6:ACBA<:5:AA5>?=?=;;<=?=???A=??879=@999=888333;13333&37.7729:(38<777)/342,****(**799::///9488=;;:7:8/)//......$.74:26605/58:/5/.///89::==5888==@@=@::;:A156492???>AA@A=@A@>A>@@;;;;;*;?B<B=@@AAA@@@C::2999999999999&9<<EEDE9A@BBD>CBB;
@N9IO0:00842:06311
TACAGAGGGTGCGAGCGTTAATCGGAATTACTGGGCGTAAAGCGCGCGTAGGTGGCTTGTTAAGTCGGTTGTGAAAGCCCTGGGCTTAACCTGGGAATTGCATTCGATACTGGCAGGCTAGAGTGTGGTAGAGGGAAGTGGAATTCCCGGTGTAGCGGTGAAATGCGTAGATATCGGGAGGAACACCAGTGGCGAAGGCGGCTTCCTGGACCAACACTGACACTGAGGTGCGAAAGCGTGGGGAGCAAAC
+
CCCBAABB<BB@>><999398==@<B;<:>889A=BABCE<AAB:;;BAAA@CC@CC?BB>B7;;@@=@=@@@AC9??A:@CC<???A>A;???6<<B5::??9>?>>???A?A@@=@AA@@@@AAA@CC;;;I>C?AACAC@C@BB=B?<<:AA:92:999,9@@@???BBCBCCB<@A=@5;::9>??@?ACC=A=9:29/)/)//2//)5.59;>?@>>;::99.45>>@C8>9944::+<<;;;.7
@N9IO0:00849:06313
TACAGAGGGTGCAAACGTTGCTCGGAATTATTGGGCGTAAAGCGCGTGTAGGCGGCCTGTTAAGTCGACTGTGAAAGCCCTTGGCTCAACCAAGGAAGTGCAGTCGAAACTGGCAGGCTAGAGTCCCGAAGAGGATGGCGGAATGCCCAGTGTAGAGGTGAAATTCGTAGATATTGGGTAGAACACCAGTGGCGAAGGCGGCCATCTGGGAGGCGACTGACGCTGAGACGCGAAAGCGTGGGGAGCAAACAGG
+
BCD;;;CD=AA::9/9@@3::=?A=AAE?BB?BC9@?:::5;AA@BBA?;;80/)/5@?=8A:AACC>CCDCD??8;A@3A7A4;;DC<C:D9B:B8A@@955A?@;;5;<B?BBC?BBBBBAAAD=BBACCC?ABA>BB=B@AAAC?CAAACBBAB?AAAC=C>BCBBCCAAA@CD>CCBB<?>><?=?@=@@A;?:?@8;8?BAAAC=;;7;A@@@BBCCB@999?@@@;;<099BBBCC9CBCCC<@@B?
@N9IO0:00819:06398
TACGTAGGGTGCAGGCGTTAATCGGAATTACTGGGCGTAAAGCGTGCGTAGGCGGTTTGTTAAGACAGGTGTGAAATCCCGGGCTTAACCTGGGAACTGCGCTTGTTACTGGCAGACTTGAGTGTGGCAGAGGGGGGTGGAATTCCACGTGTAGCAGGTGAAATGCGTAGAGATGTGGAGGAACACCGATGGCGAAGGCAGCCCCCTGGGCTAACACTGACGCCTGGATGCACGAAAGCGTGGGGAGCAA
+
BB;;;;;;0;@@;;7;AA>A>ABB=A6;7;AAAB<;;;BC<BBBBB:;;;:6;@<@D>BB?B@>@?AA=@?;989(899+3919;6=8=9<?@8?5:>;;;?<9=<:=<<=9=<<BBE@A@@??=97:>88CCCCC(BB::17<B=@99388?AA990988>.933339<<9;=8BB6@:.7,25;:>9::1782+208788;;;+::=2=??2978777833,33,33338::;;15?=8:::,65539
@N9IO0:00826:06366
TACGGAGGGTGCAAGCGTTAATCGGAATTACTGGGCGTAAAGCGCACGCAGGTGGCTGAGTCAGTCGATTGTGAAAGCCCTGGGCTTAACCTGGGAATTGCAGTCGATACTACTCAGCTAGAGTATGGGAGAGGGTAGTGGAATTCCCGGTGTAGCGGTGAAATGCGTAGATATCGGGAGGAACATCAGTGGCGAAGGCGGCTACCTGGCCCAATACTGACACTCAGGTGCGACAGCGTGGGGAGCAAACAGG
+
CCCC?BAB<BBAD@BBCC@C@BA@=>291:?@@D>@@@BA<A@@@A;:9AA>@@<@ABABBBBBBBAAA?BBFGF<BBA69;5)5@=B@B@CDD>D@F?@BBBB;;9A@ABBBBBBBAA@B?C@EED>7A???D>CCBBB9=9B>AA7?8?@@@???6@@:>6@@BCFBBB78:??@8BB>B@BBAA@C@@=A@C=C?BA<A?@A>@@9?B9?8AAA???988>?=;;8<7373333=3733+3:<=>68>>?
@N9IO0:00831:06391
TACGGAGGGTGCAAGCGTTGTCCGGATTTATTGGGTTTAAAGGGTGCGTAGGCGGCTTTTTAAGTCAGTGGTGAAAGCCTCCAGCTTAACTGGAGAACAGCCATTGATACTGAAGAGCTTGAGTACAGACGAGGTAGGCGGAATTTATGGTGTAGCGGTGAAATGCATAGATACCATAAAGAACTCCTATTGCGAAGGCAGCTTACTAGGCTGTAACTGACGCTGAGGCACGAAAAGCGTGGGGATCAAACAGG
+
DCCC?>>@8@@>C@B@@@?BBC@E@BBB=AC?BB=@?-:9.7;1348BCAB?9829;;;;);5;?=>ABA=A;;;6;<<>?=?CAB<?=@CC?BBB?AA@@>@C@CC@@@BBA>AAAAA7:;A@@ACCFCCCD?A@B=CC?B?CC?CFDACAAACBB=B;98.9@@@ABA??@C?B??>7?@;@@C?AAA=@@@@;?<?AABF@CBBCB?@@@;;6;BBBBDCBBBE@A@A9999*:=?9988*7<@?A;9;9;
@N9IO0:00835:06360
GACAGAGGGGGCAAGCGTTGCTCGGAATCACTGGGCGTAAAGGGCGCGTAGGCGGGATGGCAAGTCGGTCGTGAAATCCTTCGGCTCAACCGAAGAACGTCGGCCGATACTGCCGTTCTTGAGGGATGCAGAGGAGATTGGAATTCCCGGTGTAGCGGTGAAATGTGTAGAGATCGGGAGGAACACCGGTGGCGAAGGCGGGTCTCTGGGGCATCTCCTGACGCTGAGGCGCGAAAGCGTGGGGAGCAAACGGG
+
CA@;;;AAAA0AC?@@@@?BBBBC?A>@?AACEC?BBBAC<??9=A48:99=A@A9::93:=:=@???BBBCBBB8??<@498<A::@>B>AA?CC?BA@@A39389/-8---)-70-/(3377*377;<87907?=@?B?A9?299,9;?@@???@=??@D?BBAA99999?=??A;AA?A??::59??@=BAB?B?ABA;>:8:8888)8957>?:88=??@@988:?999AB=A?@?BCC598?7:75737
@N9IO0:00852:06371
TACGGAGGGGACTAGCGTTGTTCGGAATTACTGGGCGTAAAGCGCGCGTAGGCGGATTTGCAAGTCGGGGGTGAAAGCCCGGAGGCTCAACCTCGGAACTGCCCTCGATACTGCAAATCTCGAGTCCGAGAGAGGTGAGTGGAATTCCTAGTGTAGAGGTGAAATTCGTAGATATTAGGAAGAACACCAGTGGCGAAGGCGGCTCACTGGCTCGGTACTGACGCTGAGGCGCGAAAGCGTGGGGAGCAAACAGG
+
CCCC=BABA9@CB?@?BA>BC@A@=@695;@AAA<;;9AB<AAABB9;9BB?@@=?AA;AAB>AAAACAA/?000*0;>*0)/;:;/:88=?CBB?B=@99:8+77;<>???=:?@3;;>:;:;;>1658669=<=<=>>>5>4?9>8><=>=<<;//+/..8089=:<97777:8::4::>>388>:;78<27:@5;5;:19>>>>?>:BCBB?BBCC:::??????>ABBA??8=>?>@A@2>@9::*9998
@N9IO0:00866:05804
TACAGAGGGTGCGAGCGTTAATCGGATTTACTGGGCGTAAAGCGTGTGTAGGTGGTTGTTCAAGTCGGTTGTGAAATCCCCGGGCTTAACCTGGGAACTGCTTCCGAGACTGAGCGACTAGAGTACGGTAGAGGGCGGTGGAATTTCCGGTGTAGCGGTGAAATGCGTAGATATCGGAAGGAACACCAATGGCGAAGGCAGCCGCCTGGGCCTGTACTGACACTGAGACACGGAAAAGCGTGGGGATCAAACAGG
+
CCCCBBBB<B@???=>:;5;<A@?;>@>5>>?@A<:::CC9?@@:;;;>@?4;9;?455;@@5;?<@=@699@B@:BC?C1@A<;@=B>@?@CD9B76666=9?466<;>BB?@@C;;;BCA;<<<;=BBAAAE8;;?;;6;=CB<C>A=@@@<:9:;?@BB=AAABAAAA@@?@B5;5;<?=?;;6:=AA?ABB?B?BBBC8;;=ADD>C@BCCBBBCBA@@B;;;@@@00,000)0=<<:99*/:@@>00083
@N9IO0:00870:05798
AACGTAGGTACCGAGCGTTATCCGGATTCACTGGGCGTAAAGCGCGTGCAGGTGGTTTGGTAAGTCGGGCATGAAAACTCTTGGCTCAACTGAGAGACGCTGTCCGATACTGCCGGACTTGAGGGTGTAAGAGGGAGGTGGAATTCCGCATGTAGTGGTGAAATGCGTAGATATGCGGAGGAACACCAGTGGCGAAGGCGGCCTCCTGGTACACTCCTGACACTCAGACGCGAAAGCTAGGGGAGCGAACGGG
+
B7BBBCB=@@B?B@A?BB?BBB>B?AA>???BBD>BBBCC=ABCBBABBBA?DC=BB8:8;B?CCA@@;;;;BBBB9BB@@<@?AABB>BBBBBAAACDDCC@?=@AA9:::@<@=AA@<?>>>7>@CA?BBBB9BB@BB?C?B?C?CCC@AAB;;;@C<;;6;B;;:AABABB@@@?@A<A>:::=@BAA>ADB<@<@A=A?BC=@A@BBBBBDD?BBB:::??AABA@?999.8<;;=??3?@???;:BA:
@N9IO0:00885:05806
TACAGAGGGTGCGAGCGTTGTCCGGAATCACTGGGCGTAAAGGGCGCGTAGGCGGCTTTTCAAGCGTGCGGTGAAAGCTCGGGGCTTAACTCCGAGTCTGCCGTGCGAACTGGGAGGCTTGAGTCTGGTAGAGGTCGATGGAATTCCGGGTGTAGCGGTGGAATGCGTAGAGATCCGGAAGAACACCGGTGGCGAAGGCGGTCGACTGGGCCAGAACTGACGCTGAGGCGCGACAGCGTGGGGAGCAAACAGG
+
BBDBBBCC>CBBC@?898499;?B?C?@@CBA@A:@??>>9?@:@CBBA@@<::9;ACA9CC:C@?A@?D?@A?B4::99A?A59:?B?BBA=:89>=<44.4::==@;?:<<04<5==:?<B@AAC=@@@::6:BBBBC@C@B?B@CC>CB;;<9;.9@4;6;;A@@@6655545:.4.4=3::93<4497@@@:;89D>ABB@?@CE?E@CBB::9@?>?@@:9989=9>>?;@;BBCCD796<BG>D;;4
@N9IO0:00895:05772
TACGGAGGGAGCTAGCGTTGTTCGGAATTACTGGGCGTAAAGCGCACGTAGGCGGCTATTCAAGTCAGGGGTGAAAGCCCGGGGCTCAACCCCGGAACTGCCTTTGAAACTAGATAGCTAGAATCTTGGAGAGGTCAGTGGAATTCCGAGTGTAGAGGTGAAATTCGTAGATATTCGGAAGAACACCAGTGGCGAAGGCGACTGACTGGACAAGTATTGACGCTGAGGTGCGAAAGCGTGGGGAGCAAACAGG
+
CCA@=AAA0::;@@ABCC@CC?BB@C>B>@@@@B=AAADF>BAA??:;;??9@@;@B??=@C>??C????5===>/:8?9AAA5?3736;;;.:49-33447<=4<>>6<893<<=@9::??<?AA>B?BC@@>@CBDBC?B>B=@=A@A@@@CCCB@BBBB=B?@@@@@@@AB@CC@C@AA?BIE?BAA@=@A@=A=ABAAAAAAAB?BBC@CABB@CCBBAA@@@>@@@;::-;@ACBBC;CCCDE?A@@@
@N9IO0:00897:05767
TACGTAGGGTGCAGGCGTTAATCGGAATTACTGGGCGTAAAGCGTGCGCAGGCGCTCCTTAAGTCAGATGTGAAATCCCCGGGCTTAACCTGGGAACTGCGTTTGATACTGGGGAGCTGGAGTGTGGAAGAGGGGGGTGGAATTCCAGGTGTAGCAGTGAAATGCGTAGAGATCTGGAGGAACACCGATGGCGAAGGCAGCCCCCTGGGCTAACACTGACGCTCCATGCACGAAAGCGTGGGGAGCAAACAGG
+
BCCBCCCE@AA@BA?@;96;5??B>B495;@@@B<AAABC<AAB???A@AA@:98EG@CAC@BBCCCDCC=BA=2:@::.:<4<=9;7:8>@@;@?AACAAAB<@@BCBBBCE8@@@??<?@@??D<?;?======&:9374@;>>>>9<A@>>A@A@>@A=>>>AA@?@AABBBC7@?:;4;;;;@@@@<?;<;D=?=88888'585(77:5;>:833..../)/787=;;:>7?;;;?BA1;9:78/88><
@N9IO0:00901:05798
TACAGAGACTGCAAGCGTTATTCGGATTCACTGGGCGTAAAGGGTGCGCAGGCGGCCGTGTGTGTTGGGCGTGAAAGCCCGGGGCTTAACCCCGGAATTGCACCCAAAACTACATGGCTAGAGCATTGGAGAGGGTAGCAGAATTCATGGTGTAGCAGTGAAATGCGTAGATATCATGAGGAATACCAGAGGCGAAGGCGGCTACCTGGACAATTGCTGACGCTCAGGCACGAAAGCGTGGGGAGCAAAAGGG
+
A?@BC;000000<8</099=C?CC<@@7?@@CBB>???BE>CC>::9:989=9909=A@ABB>?;37929@<@@?8>??1?CC9AA?B?BCC6@39398>@ABB9?@@5?@??;;:?BBBB@@@AA>@5;<<<;0:BB@A@A:>9?>@??BB???ECCB@??9?@@ABBAAB@<<<DB@@=A=AAB=@@DB?B;;7;@AA=@@;;4;:;@>A???AA::;A@A;<;@<?@A99:/;@@@DEH:BBBDDD;CD6
@N9IO0:00909:05760
TACGAAGGGGGCTAGCGTTGTTCGGAATTACTGGGCGTAAAGCGCGCGCAGGCGGTTCTTCAAGTCAGTGGTGAAAGCCCGGAGCTCAACTCCGGAAATGCCATTGAAACTGTAGAACTTGAGGACGAGAGAGGTGAGTGGAATTCCCAGTGTAGAGGTGAAATTCGTAGATATTGGGAAGAACACCGGTGGCGAAGGCGGCTCACTGGCTCGGTTTCTGACGCTCAGGCGCGATAGCGTGGGGATCAAAACAGG
+
@BB;;99?C?1CCBBAA@@CE@CB?C6;.9>>=?8>=A@@8?A;;:@ACCD::;?B8::?:545<999:;7;<<A5@::3:7333<39.9:;59.99(444.446:>>-738<:8<2495934.44445;;@B@;;4;5:.5.5.55)5999<<<==8;;:;3:8;;556;;;>;@@8=6;:8<8<39.44.497294775///777949444.4<2:45499949597<:5545;B99::::-7?8:99&4883
@N9IO0:00909:05794
TACGAAGGGGGCTAGCGTTGCTCGGAATTACTGGGCGTAAAGGGCGCGTAGGCGGACAGTTTAGTCGGGGGTGAAAGCCCGGGGCTCAACCTCGGAATTGCCTTCGATACTGGCTGTCTTGAGTACGGGAGAGGTGTGTGGAACTCCGAGTGTAGAGGTGAAATTCGTAGATATTCGGAAGAACACCAGTGGCGAAGGCGACACACTGGCCCGTTACTGACGCTGAGGCGCGAAAGCGTGGGGAGCAAACAGG
+
@@@00-0>@>0?==9@@@=A@BBBAD@C@C@@@C=B@@BB0::.9>:@@AC>A?=A@@@DD>AAAABEFD1@?@A9>?B;@@A6@AAA8>6=?>685==???B@AA???ABB>ABA=>>9<?@B@@@C3<=88,6=><9:/705:A=@999?>>>??;?@@>9>;>?C?===>><@><>;?A<>==:<===<>>=3;2=>=:;:>>==2<=7>?9=>>>@?=<=888;;;;>AD::8;>???5>>@@>689<6
@N9IO0:00912:05808
TACGTAGGTGGCAAGCGTTGTCCGGATTTACTGGGCGTAAAGAGCGCGCAGGCGTCGTTCAAGTCGCGTGTGAAAGCCCCCGGCTCAACTGGGGAGGGTCACGCGATACTGATCGACTCGAAGGCAGGAGAGGGTAGTGGAATTCCCGGTGTAGTGGTGAAATGCGTAGATATCGGGAGGAACACCAGTGGCGAAGGCGACTACCTGGCCTGTTCTTGACGCTGAGGCGCGAAAGCTAGGGGAGCAAACGGG
+
BCAA@9:6:@<@B?BCAA>@?>:?9:::0;@ABB=ABAAA;A;::@BCB@@=8:8AAA8?@=@A;;;@;:::;;,7====,=7@@AA>=?;;;0999,9AABCBBBBBCCBBABBCBBBBA>B>ABC?C@:::*78><?5:6=6@;5B>BCBABBD????C6>?>>?>>><<<==@6AA9B<CJC@C@A@?BBB?B>BBBBB@A=AA<A?BBB@CBACCBBBBB@@<@BBABB<BCB@@@@7@ABCC?CCB=
@N9IO0:00869:05834
TACGTAGGACCCGAGCGTTGTCCGGATTTACTGGGTGTAAAGGGAGCGCAGGCGGATTTTCAAGTCGATGGTGAAATCTTGCGGCTCAACCGCAAAACAGCCGTCGATACTGTTAATCTTGAGTGTGGAAGAGAGTGGCGGAATTCGATGGTGTAGCAGTGAAAATGCGTAGATATCATGAAGAACACCGGTTGCGAAGGCGGCCACTTAGTCCATTACTGACGCTCATGCTCGAAAGCGTGGGGATCAAACAGG
+
CBAA@A@=ADC=CC;;;B=BAA<=;;;F?CCCCD;;;;@@0;<09=9=4:9<@@8;:89&3;6:===99928::</33;,37>4::CD>B;=?<;9+9333,38<>@BBBAAB?B?>>>;>>AA?>>:=7;;888AA1674:18475///(.337888<:999:&9::==@>@B?>A@>AA>AB?@??;=:=:<=::49=AA?C@BBC@@@@A9::?@@@AAAA@A@;;;;@A;;;0:;::?@B6?@?BB;:;;9
@N9IO0:00873:05837
TACAGAGGTCCCAAGCGTTGTTCGGATTTACTGGGCGTAAAGGGTGTGTAGGCGGTCAAGATAGTCCGACGTTAAATTTCTGGGCTCAACCCAGACACCGCGTTGGATACTTCTTGGCTAGAGAGACATAGGGGGAACCGGAATTCTCGGTGTAGCAGTGAAATGCGTAGATATCGAGAGGAACGCCAGTGGCGAAAAGCGGGTTTCTGGATGTCATCTGACGCTGAGGCACTAAAGCTGGGGGAGCAAACGGG
+
CCB==;LADCD=D89;=>7?>:><.79?9>@ADC=@?@B@.;;5:B@@@<;59>;>@@=AAA???D=??BBB<AA=AB;BBBB>@??C<DD<?;@@AB=CCBC?B>BBCBB@CDACBCCAA;:;99?=@@@???,98:;=8@=?=@BCC>DCA>@BA??;<;6;BCCBCCBBBBBBB<BA?A=A@@=@B@B=A;;;;&988;5>>8>B>8<BDC@@@@@@??A@ACCC@CBBCBB=AA9;;;;):@AAB>;::8
@N9IO0:00879:05828
TACGGAGGGTGCAAGCGTTAATCGGAATTACTGGGCGTAAAGCGCGCGTAGGCGGCTGAGTAAGTCGATTGTGAAATCCCCGGGCTCAACCTGGGAATTGCAGTCGAGACTGCTCGGCTAGAGTGTGGGAGAGGGTGGTGGAATTCCCGGTGTAGCGGTGAAATGCGTAGATATCGGGAGGAACATCAGTGGCGAAGGCGACCACCTGGCCCAACACTGACGCTGAGGTGCGAAAGCGTGGGTAGCAAACAGG
+
@ABB?A@B:;;9A?BBCB@C@BBA?A=A>BBBBC??@@CC=C:<;BBBBBB?BB?BBBBB@@<=AAAAA0/0<<@8@CBB9BC>BBBC@B@BBB>B@C@BBCBBAGCCBBBB@AAB?AABA@A@CBAA;@@AAA;AB?AA>A?B===2=600/??@C<@ABF?C?@?FBA?:/000>6AA?A>BBBBB@@@;@@A=@;@@@@>AB<@@5;<0;<@@@A@@@ABC@@@>A@A;;;0;;:4:<3<B=ABD=??B?
@N9IO0:00882:05833
TACAGAGGGTGCGAGCGTTAATCGGAATTACTGGGCGTAAAGCGCACGTAGGTGGCGACGTAAGTCGGGTGTGAAAGCCCCGGGCTCAACCTGGGAATTGCATTCGAGACTGCATTGCTGGAGTACGGAAGAGGAGGGCGGAATTCCCGGTGTAGCGGTGAAATGCGTAGATATCGGGAGGAACATCAGTGGCGAAGGCGGCCCTCTGGTCCAGTACTGACACTCAAGTGCGAAAGCGTGGGGAGCAAACAGG
+
DCD@@@CC>CBBBCB@??7858@@>C8:8;@@@B=B@ABB798A@C@AACA=AB?BCCBABB?@@@CC>BBCBAC5::AA6@C=BBBB@B@BCC>C?B=?@?>:?@@@@CAACB?<=???9==?>>?=A;??B=?@G>B@>@7:6:B<A@CBBABAA<ABBC=CCBC@A@CBAA;;;0;A=A=;<;AABBB?AAC?B=<;5;@8?BBB7;;<AAABAA<;0@@=00-0>>@BBC=CBB@@A?3@@@>A<@@>:
@N9IO0:00888:05825
AACGTAGGGGACGAGCGTTATCCGGATTTACTGGGCGTAAAGCGCCCGTAGGCGGCTAAGTAAGTTGGACGTGAAAGCTCCCGGCTTAACTGGGAGAGGCCGTTCAAAACTATTTGGCTAGAGTGAGGCAGAGGAGCGCGGAATTCCCGGTGTAGTGGTGGATGCGTAGATATCGGGAGGAACACCAGTGGCGAAAGCGGCGCTCTGGGCCTAAACTGACGCTGAGGGGCGAAAGCGTGGGGAGCGAACGGG
+
?6?CDDEFD9@@@@A>?@?;;;@C@BCF>BA@@@9>????8?@??A;ABBC@CC@CBB<B996:B<@;@@@=@@@5000@>3>6=?7?:BCCC>@A;;6;>AAABBIE<CAABF>C?BA;;;<CC;;8;AACB>AA;:9=99.9.55)5.5;5555/)/7)////59<;;?44999)73-328::6:444.4:::3;;@:=C?@@;;;0;498?8?:::989773777&3999(4445;;>&44444.4:::
@N9IO0:00889:05831
TACGGAGGGTGCAAGCGTTGCTCGGAATTATTGGGCGTAAAGCGCACGCAGGCGGCAAGATAAGTCAGTTGTGAAACTCCCGGGCTTAACTCGGGAACTGCAGCTGATACTGTCCTGCTTGAGTACGGAAGAGGGGAGCGGAATTCCCAGTGTAGAGGTGAAATTCGTAGATATTGGGAGGAACACCGGTGGCGAAAGCGGCTCCCTGGTCCGATACTGACGCTCATGTGCGAAAGCGTGGGAGCAAACAGG
+
BB@>;:;;0;@@B?BBBB?BBB@@>@?C<@@:B=4?@9:9.733;:@@@@A=??<??9?BAB=@;9:@A<@A@@C;AAA@3>B0@;7A7<@@@@8@:>66666>===BBBA;559@?AA9BA<<B=B@C?9;:CC6????9A<:6:<5888889=8<48?;;5:5///68733;6B@<@<9>1888081881==?>9=7:4:9:@9AB?BB?B@;;9?=<<=A<::9@;;@BCD>CCC<<9,555::09997
@N9IO0:00892:05857
TACGTAGGTGCAGCGTTGTCCGGATTTACTGGGCGTAAAGAGCGCGCAGGCGTCGTTCAAGTCGCGTGTGAAAGCCCCCGGCTCAACTGGGGAGGGTCACGCGATACTGATCGACTCAAGGCAGGAGAGGGTAGTGGAATTCCCGGTGTAGTGGTGAAATGCGTAGATGTGGGAGGAACACCAGTGGCGAAGGCGACTACCCTGGCCTGTTCTTTGACGACTGAGGCGCGAAAAGCTAGGGGAGCAAACGG
+
AA@@=00+..--///:2:;A;@?<;;9;BBBD>BBBGM?CA@ABBCCBB?9:9AAA7@B>A;;;A@@@@@>A5BACCB1:.9<99098AAA2:::*3333///0///4::/0000///5;67771/----(----538(/(33(3,333333338777.3333337///.33,683:5;//)/7//)/45.5.599<9///)//)-(---(-//)/999566;;98;955599+9:9////&//9;;1/55
@N9IO0:00909:05830
TACAGAGGTCTCAAGCGTTGTTCGGAATCACTGGGCGTAAAGGGTGCGTAGGCTGCACGGTAAGTCAGAGGTGAAATCCCGGAGCTCAACTTCGGAATTGCCTCCGATACTGCCGTGCTTGAGGACTGGAGAGGAGATTGGAATTCACAGTGGAGCAGTGAAATGCGTAGATATTGTGAGGAACACTAGTGGCGAAGGCGAATCTCTGGACAGTTCCTGACGGCTGAGGCACGAAGGCCCAGGGGAGCAA
+
CCEEEBB=;99;>:>=490/:7;;7:)--5---8/877:;5=C<BA985;=2833333;2882888888<38473*38:1<7554:;;28;:791:28199294.489:<4455::9:A:>>>388:?8?BBC?BB?>:>28176<;784346;884444==4<<455;:;333-33444.45899997//)///)/49//)/9999;6<666;9<755533-389883/////)/)33(33;;+<:333
@N9IO0:00895:05889
GACGAACCGTCCTAACGTTGTTCGGATTCACTGGGCTTAAAGGGCGCGTAGGCGGGTGAGCAAGTTCGGGGTGAAATCTTTCGGCTTAACCGGAAAACTGCCTTGAATACTGCTCGCCTAGAGGGAGGTAGGGGTCTGCGGAACTTCCGGTGGAGCGGTGAAATGCGTTGATATCGGAAGGAACGCCGGTGGCGAAAGCGGCGGACTGGACCTCTTCTGACGCTGAGGCGCGAAAAGCTAGGGGAGCAAACGG
+
BB@::4;=@@A>AC?BBB?BB?BA=??;???@AA:AB>BB=DB>A?@:@;;47@?9>A@@>C<@?=@BBB;CCBC<A@BB=BC@CC@D>A?A?CCC8>9::?B@CCAGAB:;;@@@@@BBAAA@8;;5;AAAB9BBBAAA698:?=B@B@DC=:;;B?BAGH=:;;EE?CCBA@@@<@?@?C@B@=:=87939@AB?CBC?@@=@BBB?CB?AAC?BA:99A?>=??:;;;;999*9=<<@A<5@:;9;)4::
@N9IO0:00870:05912
TACGTAGGGCGCAAGCGTTGTCCGGAATTATTGGGCGTAAAGAGCTCGTAGGCGGTTTGTCGCGTCTGCTGTGAAAACCTAAGGCTCAACCTTGGGCTTGCAGTGGGTACGGGCAGACTAGAGTGCGGTAGGGGTGACTGGAATTCCTGGTGTAGCGGTGGAATGCGCAGATATCAGGAGGAACACCGATGGCGAAGGCAGGTCACTGGGCCGCAACTGACGCTGAGGAGCGAAAGCATGGGGAGCGAACAGG
+
CCBBBCCG>@@@@=@AAA@BBC?C?C?C@CD@DC=?=99:/9??@@AABBC@AA?AD>AACCBCA@;;:AA@@@@>2=:>>:?;?ABB@C?B?AD=CB?BBACA@@<@@@@B=BCAAABAA@BA@@A9>::::.;@AABC?B=B?B>BB@HEBABDB?@@6:6:?@ACAAABB@@@B=@B9:9:BB>@;;;6;AB?B?@@@7::AA::;.;9>=@<999B@@@;;99:949959)5333;;;.:9:8:.4443
@N9IO0:00871:05930
TACGTAGGGTGCGAGCGTTAATCGGAATTACTGGGCGTAAAGCGTGCGCAGCGGCGCCGCAAGTCGAGTGTGAAATCCCCGAGCTTAACTTGGGAATTGCGCTCGAAACTACGGTGCTGGAGTGTGGCAGAGGGAGGTGGAATTCCACGTGTAGCGGTGAAATGCGTAGAGATGTGGAGGAACACCGATGGCGAAGGCAGCCTCCTGGGCCAACACTGGACGCTCAGTGCACGAAAGCGTGGGGAGCAAACAGGA
+
A@@@B@A@8;:;AAA@BC8;8:@@;A>B>ABAAA=@@@A>6<?;;<;;>00//)/8833334:3339888:?@A:>>==0.,,,,(,(,6379196?<::;;<=>==4:994807;;;<9548;38,8<<<<;537/99,74>1:169/////8/3,3777(333399333333880//(/(//618:8:6333-/)////)/6389:2:6:489=3/(/////////8888333(3:999;;.76688*//838
@N9IO0:00875:05917
TACAGAGGTGGCAAGCGTTGTTCGGAATCACTGGGCATAAAGGGCGCGTAGGCGGCGAGCCAAGTCGGGTGTGAAATCCCTCAGCTCAACTGAGGAACTGCGCCCGAAACTATCTTGCTAGAGTGCAGGAGAGGAGAGTGGAACTCCTAGTGGAGCGGTGAAATGCGTAGAGATTAGGAGGAACGCCGGTGGCGAAAAGCGACTCTCTGGCCTGTAACTGACGCTGAGGCGCGAAAGCTAGGGGAGCAAACGGG
+
BCBBCBA=@@=>>8<?994:B?BB=@=@BAA@AC>CCCCC?CE?CD9;;FE@BB@CCBBB<@<@@;;;0;@BBAI9BAB-00<<<:==?CCBBB@CFDBB@;<<0:=:1:@ABAB7;;@;9:CCDBBA?BD@@>@A@AAA=A?BAC@A@@:;2:;9<7=5660666=<<<;;@>9@>;@A<@=CBA=A?@><?;;44&4<BBBAAABBB?B<A?@?9@A???@@:B??8==B???8?ABCBCC<CCCCC>BBB=
@N9IO0:00892:05936
TACGAAGGGGGCGAGCGTTGTTCGGAATTACTGGGCGTAAAGGGCGCGTAGGCGGTTTAGCGAGTCAGGCGTGAAATTCCCGGGCTTAACCTGGGGGCTGCGCTTGATACTGCTGGGCTTGAATTCGGGAGAGGATGGCGGAATTCCCAGTGTAGAGGTGAAATTCGTAGATATTAGGAAGAACACCGGTGGCGAAGGCGGCATCTGGCCCGAGATTGACGCTGAGGCGCGAAAGCGTGGGGAGCAAACAGG
+
CCB@=2:;:;*;DBDCBB@CC?AB?C@D?BAAAB9>>??@;@C=BBBBBBB?DB@DD<BBBBAB@AAB@BBBABB=A?AB;@@;@D?C?B@DDCCD3CCCBB@@>ABBBBA?@;::/;A=BC?B?AAA;A;;;>BBB?BB;>9?;@>6?@@@@@BBA>BBAA<C?@AAAAAA@A?@B>A=;;5;AA>A=;;8;A:6B6..*.-58997;@7>>=<A7;>>>@@;;<=@@A@AA;AABA@@@3@@;;;0;;;5
@N9IO0:00897:05939
TACGAAGGGGGCAAGCGTTGTTCGGAATTACTGGGCGTAAAGGGCGCGTAGGCGGCCGATCAAGTCAGGCGTGAAATTCCCGGGCTCAACCTGGGGGCTGCGCTTGATACTGATTGGCTTGAATGCGGGAGAGGATAGTGGAATTCCCAGTGTAGAGGTGAAATTCGATAGATATTGGGAAGAACACCGGTGGCGAAGGCGGCTATCTGGCCCGTGATTGACGCTGAGGCGGCGAAAAGCGTGGGGAGCAAACAG
+
CCCB@:>@>@,@A7@BBB?BB?BC@C?C@BBBCC>B@@AD>DC<AAAAABB?BC@C?BB?>?8?@?>?>A?@;>>:>>BF>EF>:9:A:?9?@@@@.98?>=@@,0/000>?AA;?;???@@>AB?AA1>9:618779965;3726<.72222255=5;77707(.-----...6056,3(..(..3.30574A@@>?;@@699:@AAA>AD<ABBBB>AAC@;:9002/0)////0&/4:5555&55555)555
@N9IO0:00906:05946
TACGAGGGGAGCTAGCGTTATTCGGAATTACTGGGCGTAAAGCGCACGTAGGCGGCTTTGTAAGTAAGGGGTGAAAGCCCAGGAGCTCAACTCTGGAATTGCCTTTTAGACTGCATCGCTCGAATCCAGGAGAGGTGAGTGGAATTCCGAGTGTAGAGGTGAAATTCGTAGATATTCGGAAGAACACCAGTGGCGAAGGACGGCTCACTGGACTGGTATTGACGCTGAGGTGCGAAAGCGTGGGGAGCAAACAG
+
CCBAABEE;CBBBB000>,006<<171=5><@@A<@A???:?CBABA:;:?<?B?BBB;A;:6:00*0;:0;000*.::/-.)--:-/3,3::>==@<@,0.*...(.-/=:68@;75;;;=<8<<9::29??:4::8872+2+2+2166:22277595;=>=8==;;;;;::8818<18188169=7??88539727)---(---5669597762---)---5.22883555222'2782222&29778/888
@N9IO0:00912:05943
AACGTAGGTACCGAGCGTTATCCGGATTCACTGGGCGTAAAGCGCGTGCAGGTGGTTTGGTAAGTCGGGCATGAAAACTCTTGGCTCAACTAAGAGACGCTGTCCGATACTGCCGGACTTGAGGGCATAAGAGGGAGGTGGAATTCCGCATGTAGTGGTGAAATGCGTAGATATGCGGAGGAACACCAGTGGCGAAGGCGGCCTCCTGGTATGCTCCTGACACTCAGACGCGAAAAGCTAGGGGAGCGAAACGG
+
G<CCCCC>BAB?B@B?@@<@CC@C@BB?AAACCC>BB@@@9@AAABBB;;;=@@=BB9B=;;5;AABA=BBBCDHF;;;CD@B@BBA@;@>?;?BBBCCBBB?=9?@99:A@A=A;?99/9999/:98@<????8?@<@?=B;@=@=AAA???CBBB@BBBB>BBBB@???<;<<66/6=6<4;:@;@?==:>@@<A<>=9<99936818<<:;;;5::===>@??>=:<;8778'8=:<=B=569:888'.77
@N9IO0:00864:05971
TACGTAGGGTGCAAGCGTTAATCGGAATTACTGGGCGTAAAGTGTGCGCAGGTGGCCGCGCAAGTCGAGTGTGAAAGCCCCGGGCTTAACTTGGGAATTGCGCTCGAAACTACGTGGCTCGAGTGTGGCAGAGGAAGGTGGAATTCCACGTGTAGCGGTGAAATGCGTAGAGATGTGGAGGAACACCGATGGCGAAGGCAGCCTTCTGGGCCAACACTGACGCTCATGCACGAAAGCGTGGGGAGCAAACAG
+
///5599909:?C<@>??8=3<44.5./27///7.///::3<;::<:::;;7;;4949<9861//////8//3//(////&/6(//(/(//3882816183338333:3:;9;333.377:;88889,333371538+22+4.45:344448444;>59:<@6>>=<4444433333-344:4:<<9<<<>7;?<9=7<:44.4.449;093:399:5//6------///4444)4444444&49555)5;<
@N9IO0:00864:06002
TACAGAGGGTGCGAGCGTTAATCGGAATTACTGGGCGTAAAGCGCGCGTAGGTGGCTTGTTAAGTCGGTTGTGAAAGCCCTGGGCTTAACCTGGGAATTGCATTCGATACTGGCAGGCTAGAGTGTGGTAGAGGGAAGTGGAATTCCCGGTGTAGCGGTGAAATGCGTAGATATCGGGAGGAACACCAGTGGCGAAGGCGGCTTCCTGGACCAACACTGACACTGAGGTGCGAAAGCGTGGGGAGCAAACAGG
+
@B@69:CD<CBBA>>000,0)00;6<9>9<;BBC=:::??6?@@@AABBCC>A@@CC?BB@D:;;BB?A?AAAAA<??A999:5:::@?C@BADGFGD;<;CC?BAAABABA>;;0+0=000><<>B?BBBBAG?EACCFHF;;;;D?D@BBBBB;;8;BAA=BABEBBBDCBBBBB6;;=@=?@A<@@@C?BBB?C=AA>;<5<5:;;@@:@?B@BAAAAA:::>@6:;@BBD=C;::BCC:BBBBB:A@?;
@N9IO0:00865:05966
TACGTAGGGTGCAAGCGTTGTCCGGAATTATTGGGCGTAAAAGAGCTCGTAGGCGGTTTGTTGCGTCGGCTGTGAAATCCCGAGGCTCAACCTCGGGTCTGCAGTCGATACGAGCAAACTAGAGTGTTGCAGGGGAGACTGGAATTCCTGGTGTAGCGGTGAAATGCGCAGATATCAGGAGGAACACCGGTGGCGAAGGCGGGTCTCTGGGCAGCAACTGACGCTGGAGGAGCGAAAGCCGTTGGGGAGCGAACAGG
+
D:;;@@A?8;9;?<@?A@>@??5;4;4;.9:4=90733333&3888>=B==<69:.44(4:5:<;;<>;CCBABBD=BAA8A;;4;;;;5:255<A1;;;;>@@@@AA@<<=<<5;;7;CCDBBBBB>BCBADD7:9:9996;8>9>9<<8666;;??<<<9:)//////5555<988-33-3-4887<7::5:<;4:49::1////9::3;::9903488899;>:>>9==66/:1/-(--(---&-7844.4;;3
@N9IO0:00872:05980
TACAGAGGTGGCAAGCGTTGTTCGGAATTACTGGGCGTAAAGGGCGCGTAGGCGGTTCGATAAGTCCCGTGTGAAAGCCCCCGGCTCAACTGGGGAACTGCACGGGAAACTGACGGACTTGAGTTCGGGAGAGGGAAGCGGAATTCCGGGTGTAGCGGTGAAATGCGTAGATATCCGGAGGAACACCGGTGGCGAAGGCGGCTTCCTGGACCGACACTGACGCTGAGGCGCGAAAGCTAGGGGAGCAAACGGG
+
CCC;;;C@BB@??<@@<=4;;=;:5:;@:>BABA<<;;@@;@C>;:;CCCCABB@B?BAB@=9@;;;0<AAACCC>CCFFF5B>AA@@6:;CCC9@=@@@@BABD=CB9;;==00,/:>9<=CB=??E<AAADB=?>::9:?<@=A@CD>CCBBBBB?BBCE>?????AA@AA@A;@8?<9=5=9929=AB?BBB?B@BB@BB?B?AA=@@=A@??>=>?977=>882857:::1;@@@@AA5AB@AA<AAB<
@N9IO0:00875:05986
TACGGAGGGGGCTAGCGTTGTTCGGAATCATTGGGCGTAAAGGGCGTGTAGGCGGCCGATCAAGTCGGGTGTGAAATCCCTCGGCTCAACCGAGGAACTGCACTCGATACTGGTTGGCTAGAGTCCGGGAGGGGGTGGCGGAATTCCCAGTGTAGCGGTGAAATGCGTAGATATTGGGAAGAACACCGGTAGCGAAGGCGGCCACCTGGACCGGTACTGACGCTGAGGCGCGAAAGCCAGGGGAGCCGAATGG
+
@@DB?BBDDC5CCBBBBB?CB@BB?C@AA@:.44)39733/4;1<<;;;@<9@@=A=???9:7;BBCG?BBBBBC=CCB=BBB@BCBCAD?ABCAC>A?@@B@@@BBBCAED?B?B?DBBA@@AA5;;099595$55.59<>6A7AB4??@BA@;;:<A:;94954@=?>?999=BD<B?BC?BBB?B=<;<@>>:@;00+0+00:=;69<)0)///779;;97///)//7/55)5;55555&///)//279;
@N9IO0:00879:05982
TACGGAGGGCGCAAGCGTTGTTCGGAATCATTGGGCGTAAAGCGCGTGTAGGCGGCTTGGCAAGTCGGGTGTGAAATCCCGAGGCTCAACCTCGGAACTGCATTCGAAACTGCCTCGCTCGAGTCCCGGAGAGGGTGGCGGAATTCCCGGTGTAGCGGTGAAATGCGTAGATATCGGGAGGAACACCAGTGGCGAAGGCGGCCACCTGGACGGTGACTGACGCTGAGACGCGAAAGCGTGGGGAGCAAACAGG
+
BBAB>;;;09?AC:@@AA?AA@AB@B?@@BB7;:08:338*33::<BBBBD;J?9==:<8<B@CBCEG?BBDCCH@BBB<BBB?BBCC@B@BCGAG@BBBCBB?BBCD<A::;>@?@@@@A<;;AA9@<=?;@@8@B?B@9=9>9>>6>8@@BB@BB@BBBB7=@<==BA@??>A@@8:96:?::;@ACAA?BBB?A?;;7;>AC=@A?@@@=@CCAAACBB@@:99:99=9::69BBBBCC7BB>>909994
@N9IO0:00886:05999
TACGTAGGGTGCGAGCGTTAATCGGAATTACTGGGCGTAAAGTGTGCGCAGGTGGCCGCGCATGTCGAGTGTGAAATCCCCGGGCTTAACTTGGGAATTGCGCTCGAAACTACGTGGCTCGAGTGTGGCAGAGGAAGGTGAATTCCACGTGTAGCGGTGAAATGCGTAGAGATGTGGAGGAACACCGATGGCGAAGGCAGCCTTCTGGGCCAACACTGACGCTCATGCACGAAAGCGTGGGGAGCAAACAGG
+
ABCBBBCC>;;;;<BBBD>@>@CA=C?B?CCAAE?;;:CD>CC9::===993:?;?8?A@??@@CB@ABB:8:AA9AB@@5@@*//(/*/:8==6=58493>=88BA>6>?987<<8<8;=9//8//(0//==5:*/(.//3838567333...3323556'222226555553--(-7(-(-//5;5567;<>:@;=654.4.44::)5.5.55559>545=:9::<9;99905955;??2=<=GL?BCB>
@N9IO0:00887:06002
TACGAAGGGGGCTAGCGTTGTTCGGAATCACTGGGCGTAAAGCGCACGTAGGCGGACTGTTAAGTCGGGGGTGAAATCCTGGGGCTCAACCCCAGAACTGCCCTCGATACTGGCGGTCTTGAGTGTGGGAGAGGTTGGTGGAACTCCGAGTGTAGAGGTGAAATTCGATAGATATTCGGAAGAAACACCAGTGGCGAAGGCGGCCAACTGGCCCATTACCTGACGCTGAGGTGCGAAAGCGTGGGGGAGCAAAACAG
+
;;;9;4:@@:0<BBBCBB@BC?BB?B=@BBBCCC>CDCBB=BA@@CBCBBC?BB9BABAA;@4:9;;A@A2A@AF>BB??>==.=>=A;AAA9@AA9?;889299:=<???=8:949?A8???99:=>5=<<>/8,86==8<8<:8/75259;;?AA9>>990946.....5535.55.5.555,22238775/;;:<A<:?6=59055=0<<4::186+28<5555::8/55:7<>3=;875222$2=8955):5;
@N9IO0:00901:05974
TACGAGGGGGGCAAGTGTTGTTCGGAATCACTGGGCGTAAAGGGAGCGTAGGCGGATGTTTAAGTTGGAGGTTTAAAACCGGGGCCCAACCCCGGGGCGGCCTCCAAAACTGGGCATCTTGAATGGAACAGAGGCTAGTGGAATAGGGGGTGTAGCGGTGGAATGCGTAGAGATCCCCTAGAACACCAATTGCGAAGGCAGCTAGCTGGGTTCACATTGACGCTGAGACGCGAAAGCGTGGGGAGCAAACAGG
+
@?;69<=<<=&==8A9967<<8A;7<?@@@CAAA<?@;;:.;?8@A@>>@@;;:6:@@??9?;@@9@<?><@@/999-82<:=&83(3-3;;+;;=38899::?2:::+:9::,9979@9==899299===00)0@??@B?A=@@??==,=@@@@AA>AB8:8:AAACA@AAA@@@@-;;@@5<<B?B?B:;;AB?B?A@@B@BCCBAC8:6:@:::?::;BB:::@??AABBC8::?@ABB6@;;<A=;<;@
@N9IO0:00902:05972
AACGTAGGAGGCGAGCGTTATCCGGAGTTACTGGGCGTAAAGCGCGTGTAGGTGGCTGGTTACGTCTGCTGTGAAATGTCCCGGCTTAACCGGGACTAGGCGGTAGATACGGATCGGCTAGAGGGTGACAGAGGAGCGTAGAATTCCGGGTGTAGTGGTGAAATGCGTAGAGATCCGGAGGAATACCAGTGGCGCAAGCGGCGCTCTGGGTCGAGCCTGACACTGAGACGGCGAAGGCATGGGGAGCGAACGG
+
B9ACCAB>::6:A@A@AC@BBB@C?9::=CA@BB=AAACE>BBBAAAAAAC@BB@CCC@F@BBBBBBCD@@@A@C=9;;BB=B@DD9>8A8B=8AA@;=::739>?@BDDC?CC??;??>>@AB<BCCCCC?>;:;=<====5;5;8=>7>@?=>8818;;<4=789=?@???AA=B688<@<BBB@B@@@>AABB=;;;4;:;999>>6<959::7>>:>B@:;9<:00*0:>*0*033888+9:3772333
@N9IO0:00911:05977
ACGTAGGGGCCAGCGTTGCTCGGAATTACTGGGCGTAAAGGGTCTGTAGGCGGTGCGGTAAGTCGGGAGTGAAATCTCCAGGCTCAACTTGGAGGCTGCTTCCGAAACTGCCGCGCTCGAGTGTGGGAGAGGCGAGCGGAATTGCAGGTGTAGCGGTGAAATGCGTAGATATCTGCAGGAACACCAGTGGCGAAAGCGGCTCGCTGGACCACAACTGACGCTGAGAGACGAAAGCTAGGGGAGCAAACAGG
+
05555555&45:;;9:;>=<>?9>?C<?AA>A8;;;?B6;;6;;;ABBC?CC?BB::6;D=@?BEG:;;BCCC>A@AA5<<596@B=BD>B@B=:C@6;9;B=A@@;A@@@?B:9;AA@?==>999/9999;?>98:A?B>B=AA@@<:99AABE@CCBB<=;;;A@@AA=;;;A@@@8;6;CC6;;?B=>@>=,49<8<994=<<8<::<00)////38;8>:<>;=>=??6?==@@@@6A@AA@0;;@=
@N9IO0:00871:06053
GACAGAGGGTGCAAACGTTGTTCGGAATTACTGGGCGTAAAGCGCGTGTAGGCTGCCCCGCAAGTCGGATGTGAAAGCCCTGGGCTCAACCTAGGAAGTGCATTCGAAACTGCGGGGCTGGAGTCCTGGAGAGGAAGGCGGAATTCTCGGTGTAGAGGTGAAATTCGTAGATATCGAGAGGAACACCGGTGGCGAAGGCGGCCTTCTGGACAGTGACTGACGCTGAGACGCGAAAAGCGTGGGGAGCAAACAGG
+
BBBA@@CC=BBAAA9:::20/16616)/)//77;5;;ABB;@@?@AABAAC?;:::AA3::B@BBBE@BCBBA?B0;;4)4?90;@B@9=:=BC:A:B<ABCC@CECC=CBBAACC7?::589=;8=C:>>6:66;C;CC9>9>9B===8<?<?;>><@?@@7><>??@CA<<=BA@@@@<@<@AA=A=;;6;BB?A?@?=??C>ABB=@@A899@@@@;<;A@A?A:97;7:::&::=;949&3:<9:4:???
@N9IO0:00872:06032
TACGGAGGAGGCTAGCGTTGTTCGGAATTACTGGGCGTAAAGCGTGCGTAGGCTGTTTTCTAAGATGAGTGTGAAAGCCCGGAGCTCAACTCCGGAACTGCGCTCATGACTGGAAGACTGGAGTCCGAGAGAGGTGAGTGGAATTCCCAGTGTAGAGGTGAAATTCGTAGATATTGGGAAGAACACCAGTGGCGAAGGCGGCTGCACTGGCTCGGTACTGACGCTGATGCACGAAAAGCGTGGGGAGCAAACAG
+
CBBB?BB=??;?@???DD?AA>AB@C@B?CCCBC=AAABC<BBAAAA;99C@BCCCDD:E?@>???????C@??B<A?C;@=@@>@90,000,04;56:<<8?GCCAA@>>>=A?CBA@@<99:@39:?:98?=?;>A?@>B?A=AA9??>8;888;4:88818288;:66<88.33-328:)//6///.5.522+2.2.(././886615;;=6955663-------82822222&.//////)/8<>>6;67
@N9IO0:00874:06033
TACGAAGGGGGCTAGCGTTGTTCGGAATACTGGGCGTAAAGCGTACGTAGGCGGATTTGTAAGTAGGGGGTGAAAGTCCCCAGCTCAACCTGGGAACTGCCTTCTAGACTGCAAGTCTTGAGATCAGGAGAGGCGAGTGGAATTCCGAGTGTAGAGGTGAAATTCGTAGATATTCGGAGGAACACCAGTGGCGAAGGCGACTCGCTGGACTGATACTGACGCTGAGGTACGAAAGCGTGGGGAGCAAACAGG
+
CCAB@<@CBC1CBBBBCB@CC@@?;>*00=000*94;B@<B@@@B@A@::6;B=:9:59>?;9:::9:9)9>@B/9:999(973377174888,3.49;;8=9;;;=>B@AAC@A@A@>BABCBBBC?BA;;7;AAA;;5;;@=C@CFCCFCCC;;;;EDD?C?AAACCDBCC=AB>@@9@>@@@=@@BB?DBB>B?B@ACBCCCBC?AAACCCCCCCCBBA@AAA=ABA@?@8@:::@@A8BAAAD=;;;=
@N9IO0:00888:06028
TACGAAGGGGGCGAGCGTTGTTCGGAATTACTGGGCGTAAAGGGCGCGTAGGCGGTTTGACAAGTCAGGCGTGAAATTCCCGGGCTCAACCTGGGGGCTGCGCTTGATACTGTTGAGCTTGAATGCAGGAGAGGATGGTGGAATTCCCAGTGTAGAGGTGAAATTCGTAGATATTGGGAAGAACACCGGTGGCGAAGGCGGCCATCTGGCCTGTGATTGACGCTGAGGCGCGAAAGCGTGGGGAGCAAACAGG
+
CCA;92:;:;'4?A;;:9?AA@A@>@?C?BBBBD<@@@@@;@B=A@@AA??<@D?B@<>@@@=@?@;:6:@@@CF=A?AC;@@;@@@@@G@BBBBA.;;A@@@@=@BBBDA:;5<;;;;=BB@CBBAA9;;BB?BBA@BA?A;?<@A;@AAB@;;;?;A;;;0;=ABBBBBBBC?DC5:6:=<?@@=@5;;6<C@;@600+0*0//49.4.488::;=@@@AC@>@?3:::=>>9@?@@BKG9B??@C;;;;=
@N9IO0:00896:06030
AACGTAGGAGGCAAGCGTTATCCGGAGTAACTGGGCGTAAAGGGCGAGTAGGTGGTTGCGTAAGTTGGTTATGAAAGCGCCTGGCTAAACTGGGCGAGGTTGACCAAGACTGCACGACTTGAGTGGAGAAGAGGTAAACGGAATTCCGCGTGTAGTGGTGAAATGCGTAGAGATGCGGAAGAACACCAGTGGCGAAGGCGGTTTACTGGTCTCCAACTGACACTGAACCGCGAAAGCATGGGTAGCGAACGGG
+
C<BBBCC@AA>AA?A;;:?BBC?C@@AAC@AAAC>???AA9?>9@CAA@??:8848:@?AAB>A@<=<>?A@@?A799?@?AA>AABB?CCCD>BBCC@C<BBB>B?BBBCBBBBAA@@>B@AAA;@::5;@B=;;;6;C>B?C?B>ABB;;;AAAB@BBBD=BAABBABBCAAAAA>A<@@<===>B;;;>@@@5;49?=@B=CCBA=@@AA6;6;BBBBCCABC=@=@AAAA;@ABBMM?DAAACD@BBE?
@N9IO0:00905:06016
TACGTAGGGTGCGAGCGTTAATCGGAATTACTGGGCGTAAAGCGTGCGCAGGCGGTTATGTAAGACAGGTGTGAAATCCCAGGGCTTAACCTTGGAACTGCATTTGTGATCTGCATAGCTAGAGTACGGTAGAGGGGGATGGAATTCCGCGTGTAGCAGTGAAATGCGTAGATATGCGGAGGAACACCGATGGCGAAGGCAATCCCCTGGACCTGTACTGACGCTCATGCACGAAAGCGTGGGGAGCAAACAGG
+
CCBBBBDG>@@@BBD????B?BCC@D896;@>?@;@@?AE=AA@@??@@9949>;><>==:939<<>@<?<??;<.9;=)0//(/9*///8;6;160/0--//:1///33333334999=;;:::?AA?CB@@@DDD1;:C@C=@<@<=?@=>>?:::@@BAC>CCCBCB@@@AAA;;7;C=@=@>>:8777178:5:233-3:::.997==:>873;:0000///888;<=>>>5::94444&4559;0;;@8
@N9IO0:00909:06032
TACGTAGGTGGCAAGCGTTGTCCGGATTTATTGGGTTTAAAGGGTGCGTAGGCGGTTCTATAAGTCAGTGGTGAAATACGGCAGCTTAACTGTCGAGGTGCCATTGATACTGTAGGACTAGAGTACTGTTGAGGTAGGCGGAATGGACGGTGTAGCGGTGAAATGCTTAGATATCGTCCAGAACACCGATAGCGAAGGCAGCTTACTAAAAGAGTAACTGACGCTGAGGCACGAAAAGTGTGGGGATCAAACAGG
+
CCBB@<<800+0>6;>CB@CCC@EABBB=BCAFF>BB=AA;@A=???AA@@?@@<@>ABBLG?BAA@:9;6:??=4669A=A@?;@.;44///77//)/7>2>;:>CDCBCCC@@=@AB;;;BB<;:@>9@;0+0/8*//)/58869?A<?999:8848=A?4C:874=<>=00///838782::85:5448:43-3-/////)//////&/883303@@>??@>><</78;;;::&3333333&3334<18882
@N9IO0:00913:06057
GACGAACTGTCCTAACGTTGTTCGGAATCACTGGGCTTAAAGGGCGCGTAGGCGGTCCGACAAGTCAGGGGTGAAATCCTGCAGCTTAACTGCAGAAGTGCCTTTGATACTGTCGGTCTTGAGGGAGATAGGGGTGTGCGGAACTTCCAGTGGAGCGGTGAAATGCGTTGATATTGGAAGGAACGCCGGAGGCGAAAGCGGCGCACTGGATCTCTTCTGACGCTGAGGCGCGAAAGCTAGGGGAGCAAACGGG
+
DBB@@=@BBBB?CD?:;:6;;>AB>A=AABBBBG=BB7995;E<@@:;;;:5:@<@A?BBBB@CBCCCFF9@@@C=CD>AAAGDCC@B@@@@A@@?6;;@@=@A<AAAAB?@?A@=@@@;?@@A;;;;BBBDC;BBBCDC>B?BB?BACCCC>@@BC>??BB=BBBCC?CA:;;?A?B?B=@<@AA>A>@@:?@@@9@BB????CCBB?BBBBBB?BBBBBCCBAAA?A@@BBB=BBBBBBB8AA@@A<@CA9
@N9IO0:00868:06091
TACGGAGGGTGCAAGCGTTAATCGGAATTACTGGGCGTAAAGCGTGCGTAGGTGGTTCGTTAAGTCAGATGTGAAAGCCCTGGGCTCAACCTGGGAACTGCATTTGAAACTGGCGGACTAGAGTTTAGTAGAGGGGAGTGGAATTTCAGGTGTAGCGGTGAAATGCGTAGATATCTGAAGGAACACCAGTGGCGAAGGCGACTCCCTGGACTAAAAACTGACGCTGAGGTACGAAAGCGTGGGTAGCAAACAGG
+
CCCC@CCD>BBAB?CBBBADACCB@C?B?CBBBD>AA@@@9@@BBBBBBCD?BC<@<AB@<>=@>>@BB:66<<>6??@6<A<,//<<6>7096068<;;@=B=6B@?6<<<8<@7;:@AA;;;@8;45555BCC:989?-7-7;0;<?=@AABB@@?ACCB=@@@;;;:>????@?><==A=AAA??@@C@CCC>@=@@?A;;;0;A;@A<<;<;*;@@?@@@BABA<?A;;::,9==?ED9BAA;:;,99>;
@N9IO0:00878:06073
TACGGAGGGTGCGAGCGTTGTCCGGAATCACTGGGCGTAAAGGGCGCGTAGGCGGCCTGGTAAGTCGGATGTCAAATTCCGGGGCTCAACTCCGGGGCGCCATCCGAGACTGTCAGGCTGGAGCACGGCAGGGGCGAGTGGAATTCCCGGTGTAGCGGTGGAATGCGTAGAGATCGGGAAGAACACCCGTGGCGAAGGCGGCTCGCTGGGCCGTTGCTGCGCTGAGGCGCGAAAGCGTGGGGAGCAAACAGG
+
CFCC?9994:A@ABBAAA@@A@?A?B=@@AA???9?@>@@,;;6;A=@AAB?A@=A?AA=AA=@???<??AABGC>D?B>BBB8BBBB?BBA?ABB6AAC>@AB>999>A>>A???=ABB=;:;BBC?@@@DD9;<8>??=C=?7?>5>:;?@???B@CD@E@@@@@@@@A;998=?-928=8=333(333,3==4>>AA>BAA@@999,:;@@=AABBBBA@7477<<ABBB799@9999+9<><<3<<<8
@N9IO0:00884:06092
TACGTAGGGTGCGAGCGTTAATCGGAATTACTGGGCGTAAAGGGTGCGCAGGCGCCCCGCAAGTCAGGCGTGAAATCCCCGGGCTTAACCTGGGAATGGCGCTTGAAACTACGGGGCTGGAGTATGGCAGAGGGGAGGTGGAATTCCACGTGTAGCGGTGAAATGACGTAGAGATGTGGAGGAACGACCGGATGGCGAAGGCAGCCTCCTGGGCCAACTACTGACGCTCATGCACGAAAGCGTGGGGAGCAAACAGG
+
CCBBBBBE=@@@BBAABB?C@CCC@C@C@CCBBC=A@?@@9?B<AABCBBB@B@A@A8@=@=@000@;:??>=A/39@@2>@;@?6?6A6?BD7?;>B>A?AA?ABB=B:;9CEH:BBC@?>?@?=8>900000&//(/65;6;8=84778?>7;@@?=559-./..9577>>888A=3/-(-(---5(,(,22,*,-(-(-222055.558,3.3)..55.-----956222569:;0:??::::-9:9BC<::;?
@N9IO0:00892:06104
TACAGAGGGTGCGAGCGTTAATCGGAATTACTGGGCGTAAAGCGCACGTAGGTGGCGACGTAAGTCGGGTGTGAAAGCCCCGGGCTCAACCTGGGAATTGCATTCGAGACTGCATTGCTGGAGTACGGAAGAGGAGGGCGGAATTCCCGGTGTAGCGGTGAAATGCGTAGATATCGGGAGGAACATCAGTGGCGAAGGCGGCCCTCTGGTCCAGTACTGACACTCAAAGTGCGAAAGCGTGGGGAGCAAACAGG
+
CCC;:;BB;@@@BA@A@@=A?AAC?A?A?B???B9@?999/9:>?B;;;@C?BB@BBAB;;;5;A;;;0;;9A=?6==?@-993999A?D>BBB=B@C9;;BB?AA;;;@@@@@?9?@??;?@@@@@>@?BCC>A@B=@@=@7;5;A0;59A@BCCCACCIGIIEFC;;:BCC@AAB9;;4;4;:999>@A;@>A:>2:98=>8>@@B89:<A@BB?;;>99=9999)44;445=5=<<:<<<,//<==5;;<8
@N9IO0:00893:06096
TACGGAGGGCGCAAGCGTTGTTCGGAATCACTGGGCGTAAAGCGCGTGTAGGCGGCTTGGTAAGTCGGGTGTGAAAGCCCGGGGCCTAACCCCGGAACTGCACTCGAAACTGCCTCGCTCGAGTCCCGGAGAGGATGGTGGAATTCCCGGTGTAGTGTGAAATACGTAGATATCGGGAGGAACACCAGCGGCGAAGGCGGCCATCTGGACGGTGACTGACGCTGAGACGCGAAAGCGTGGGGAGCAAACAGG
+
CCDE@BAA<BDBB@BBCC@BB?BE@FACCCBBBB=BAABB<@@C@@@CAAA@AB8<<9B9?=499373(8><@@A,897(933&34@;6A::/:6?/33?>8866669*0/6607;;;;:6../99396?9:969?>78<5<4;27:3?;>>768><//..'.58>9::AA@ABAB=AA=A=???>A@==8<=<9?2><6B?BBBBB?BCC?A@>>?978CDBBBBBBBAAAC:?:9:@@@3@?>?@:@@>9
@N9IO0:00907:06071
TACGTAGGGGGCGAGCGTTGTCCGGATTTACTGGGCGTAAAGAGCGTGTAGGCGGCCAAGCAGGTCTGTTGTGAAAACTGGAGGCTCAACCTCCAGACGTCGACAGAAACCGCTTGGCTAGAGTCCGGAAGAGGAGAGTGGAATTCCTGGTGTAGCGGTGAAATGCGCAGATATCAGGAAGAACACCAATGGCGAAGGCAGCTCTCTGGGACGGTACTGACGCTGAGACGCGAAAGCGTGGGGAGCGAACAGG
+
DDBA@@BDDD1BBAAABC=;;;?B=@AD<@@AA@<9;:BB9@@@???BA??<9949=@?ABBB=AA9:9;AA99:9(37<5<=?B>CF@C?<<9<000000=@A???C=C?@AC@J@BBCBAAAA@C@C:;;A=@;<<:<4:=B=C@DHFEBAAABB?C@@@=@AABBBBCCC;;;B?B?BC>BCC@B???<?@>9?=A@@BBBAAACD>DCC????A@??>>@@@@>???;;;/;;;;BBB7ABCBCAIFC?
@N9IO0:00912:06062
TACAGAGGGGGCAAGCGTTGTTCGGAATTACTGGGCGTAAAGGGCGCGTAGGCGGCCTGCTAAGTCGAACGTGAAATCCCTGGGCTCAACCCAGGAACTGCGTCCGATACTGGTTGGCTTGAATCCGGGAGAGGGACGTGGAATTCCAGGTGTAGCGGTGAAATGCGTAGATATCTGGAGGAACACCGGTGGCGAAGGCGACGTCCTGGACCGGCATTGACGCTGAGGCGCGAAAGCCAGGGGAGCAAACGG
+
CECB@>>>>>0@A=ABBB@ED?BB?B@B@BBBBB>AAAAA<AB<BBCCAAA?>><??A@A??;?@A@A?;;;@HE?DCC=@@@;ABBB?BC=CB>B>AAC@AACAEAAAE@@=@<@=AB?AB?AA?AI?BCCDD=BC;:9269<7=955.5444:5929:>;2<@665===996BBB>AA?A>AAA=@=@B?BBC=@<A@@@;:;?BC?BB?CAFAB:A@ACBBBBB?BBBABB;AA<@ABB3;:;99)599
@N9IO0:00873:06149
TACAGAGGGTGCGAGCGTTGTCCGGAATCACTGGGCGTAAAGGGCGCGTAGGCGGCCTGATAAGTAGGGGGTGAAATCTCGCGGCTCAACTGCGAGGCTGCCTCCTAAACTGTCGGGCTCGAGCACAGTAGAGGCAGGTGGAATTCCCGGTGTAGCGGTGGAATGCGTAGAGATCGGGAAGAACATCGGTGGCGAAGGCGGCCTGCTGGGCTGTTGCTGACGCTGAGGCGCGACAGCGTGGGGAGCAAACAGG
+
CDB=;;FE?DCCAAA9:;<@@@?C@C>@@CDBCK>AAABB>BD>BBBBA@@=@B?B@AAAAA?CCAAAAA/@@@@9?@A@@ACACBBBAC??::::3::99;?B=ABE>BAAA;;;0;<<<??AAAACB:;;B@;;;AEF@C>@=@C<A>BC;::BB?BB?B???@A::9?::;@AB=B@DD?CCCCD@BB@BCC=A=;;7<?BCDCCF>BBDC@CCC@@@AAA;;;>ABAAA@@?=<>===2@AAAA:@??;
@N9IO0:00890:06120
TACAGAGGGTGCAAGCGTTAATCGGAATCACTGGGCGTAAAGCGTGCGTAGGTGGTCATGCAAGTCGGGTGTGAAATCCCCGGGCTCAACCTGGGAACTGCATTCGATACTACATGGCTAGAGTATGGTAGAGGGAAGTGGAATTTCCGGTGTAGCGGTGAAATGCGTAGATATCGGAAGGAACATCAATGGCGAAGGCAGCTTCCTGGACCAATACTGACACTGAGGCACGAAAGCGTGGGTAGCAAACAG
+
CCC@@@DF=BC9919=99392;==4:299@ABBA;?A::;/;A@@@@BBBC@CC@CAA@BBD@CCCCC>BBCCCD>@@@@/>B=@;@A7>=9::1:9BAA=BB@BAABBBBA??8719?;;;@AABA?AABBCC=C?BBB>B?BC=CAC@BBACAAA?ABCC?AA@C@@ABA?::=8=8<394:88:>;>??B9909:>555:6<8;;7:>38344444//99///:4//5999)//////)/79:<>0966
@N9IO0:00890:06148
AACGTAGGTGGCAAGCGTTATCCGGATTCATTGGGCGTAAAGCGCGTGCAGGTGGCTTCGTAAGTTGGACGTTAAATTTCCCGGCCTAACCGGGAGGGGTCGTTCAATACTGCGGGGCTGGAGGGCAGAAGAGGGGGGTGGAATTGCTGGTGTAGTGGTGAAATGCGTAGATATCAGCAGGAACACCTGTGGCGAAAGCCGGCCCCCTGGTCTGCTCCTGACACTCAGACGCGAAAGCTAGGGGAGTGAACGGG
+
C<CCCBC?@@=AC@B@A@;@AB@C@BB>A==;@?8>>>C>8BAAAC<BB@>;::5;BA@AAA>@A>A8?8=@9=:(44(4;2@8B:B=9=8<<25444&5<<=<?C<CDBBBBBBB:BBA=@@@:@A@B?CCGCCCC*GD@CAC@BBAA8<=A@=<<9AC??8>><<<>>>B:::==;::0505;;9@B@@;@@@>699.549999(9A9>;A@>;;6;<<;;;;;6=A@:::>:3:<<<=??1;;<<<9>==5
@N9IO0:00891:06118
TACGTAGGGTGCGAGCGTTAATCGGAATTACTGGGCGTAAAGCGTGCGCAGGCGGTTTTGTAAGCCAGATGTGAAATCCCCGGGCTTAACCTGGGAATGGCATTTGGGACTGCAAGGCTGGAGTGTGGCAGAGGAGACGTGGAATTCCCGGTGTAGCAGTGAAATGCGTAGATATCGGGAGGAATACCGATGGCGAAGGCAGGTCTCTAGGGCTGAGCACTGACGCTCATGCACGAAAGCGTGGGGAGCAAACAGGA
+
CCBABAAA;@@@@@CBBB@C>@@@9=,0)/<;77.=9@>;5;ABAB@>=00,0;6:>?0:?>>@<7??@???7;;./000*/919:+/+/6:>>7A9??;778A8A:<:C????<@;@9:3787<>:67<<<?989:/./505263;;4?2769////.3333-367<<><9//.557.550749A>3:825/76616,276199......'-22......22------466555893>=9////)//./5,37606
@N9IO0:00893:06134
AACGTAGGAGCCAAGCGTTATCCGAATTCACTGGGCGTAAAGCGCGTGCAGGCGGCCTGGTAAGTTGGATGTGAAAGCTCCTGGCTCAACTGGGAGAGGACGTTCAATACTGTCAGGCTCGAGGGCAGCAGAGGGAGGTGGAATTCCCGGTGTAGTGGTGAAATGCGTAGATATCGGGAGGAACACCAGTGGCGAAGGCGGCCTCCTGGGCTGTACCTGACGCTCAGATGCGAAAGCTAGGGGAGCGA
+
:-;CCCCABBA<A=@;998ABB?BB?B?@A;>>A896:DD<ABAAA@AAAA<99-::9939?;@>>C@?@A@CDD=@A<=:BD>BBCB9A<==6===C>AACC=@?<@AA@@AAAA?ACCBAB@7CB>>CBBBB<@B7BC@C@H@CD>CAAAACC@@?@CCC=FB;;;BB@?@;:;@9@?=A>@@@9@B??<?AA>B?A@<?39:3998)7<7;8A>?>?BA???A@AA993>?6;;39333&37888
@N9IO0:00897:06147
TACAGAGGGTGCGAGCGTTAATCGGAATTACTGGGCGTAAAGCGCGCGTAGGCGGCTTTGTAAGTCGGGTGTGAAATCCCTAGGCTCAACCTGGGAACTGCATTCGAGACTGCATGGCTGGAGTATGGGAGAGGACAGCGGAATTTCCGGTGTAGCGGTGAAATGCGTAGATATCGGAAGGAACATCAGTGGCGAAAGCGGCTGTCTGGCCCAATACTGACGCTCATGTGCGAAAGCGTGGGGAGCAAACAGG
+
CC@;;;;;0;A>D?@:9;5;9@@A>A@D@CABAC>BBBDE<A?>9:9A@@@?@@<@BA<BBC@BCBBD>FCC?>=5>??9@@A>ABBD@C>@AC>C?B??@AA?C999CB@A??@E@CCC?@@@BBCC>@@CC?BBBCCC@C@BD>B@C@CCBBCBC@BBBC>CBBBBAAAAAAAA=>9=8=;@@::;BBA<@@@@;@BB@BBAAB;;5;A;A@CEECBB;;;;;;BBBCCCCI>A;;:@@@7@>@CD<BBA=
@N9IO0:00865:06181
GACAGAGGGGGCAAGCGTTGCTCGGAATCACTGGGCGTAAAGGGCGCGTAGGCGGGAGCTCAAGTCGGTCGTGAAATCTCCGGGCTCAACCCGGAGGAGTCGGCCGAAACTGGGTTTCTTGAGGGAGGCAGAGGAGTCTGGAATTCCCGGTGTAGCGGTGAAATGTGTAGAGATCGGGAGGAACACCGGTGGCGAAGGCGGGACTCTGGGCCTACCCTGACGCTGAGGCGCGAAGGCGTGGGGAGCAAACGG
+
BBBBBBCGEE2CC?C?@?@CAA?C?A5;:??@=>7>??BB>BC>BAAAA@@>@@A8?>???A=ACBB@BBCAA@C<>???4;;1<=@@4>=2:6:@=??>?;4508=>7?>=A0;:09A;<<>F687<@AAAA7;:AAAB=D8=9=D;D;?=>>>==8<AAA:AB>>>?>;=>>;;;3:93?<???=A===7=;@;E=@@@9??@@@AB:B;>:;;3;>>>;;;;;;8====A:=:=>>>@@5>>>AA3:9:
@N9IO0:00868:06201
TACGTAGGGCGCAAGCGTTGTCCGGAATTATTGGGCGTAAAGAGCTCGTAGGTGGCTTGTCGCGTCGGATGTGAAAGCTTGGGGCTCAACTCCAGGTCTGCATTCGATACGGGCTGGCTAGAGGTAGGTAGGGGCAAGCGGAATTCCTGGTGTAGCGGTGAAATGCGCAGATATCAGGAGGAACACCGGTGGCGAAGGCGGCTTGCTGGGCCTTACCTGACGCTGAGGAGCGAAAGCGTGGGGAGCGAACAGG
+
EECCCBB@:B@@A<AABB@BBB@D@C@C@BB?BC<>?899.:=??ABBBBC<985:A=ABBBBBB@A>BBCA@@@8;:B8@>>2CCDE9ABC:BB?BBAFFCD?@AACBBBB>BBC?C@@@9939;;5;AADE:CB:CAA7A;@<@?BC=A@A@@AB=B@??9?CA@AAA?@@@AA=8BB=A<AAA>B?CC@BBA>A@BB?BB>@@AAC>B?D@CE@BAA@@??=@@=?@@CCC>CAAABBB6?????=:::<
@N9IO0:00874:06180
TACGTAGGGTGCAGGCGTTAATCGGAATTACTGGGCGTAAAGCGTGCGCAGGCGGCTCCTTAAGTCAGATGTGAAAGCCCCGGGCTTAACCTGGGAACTGCGTTTGAAACTGGGGAGCTGGAGTGTAGAAGAGGGGGGTGGAATTCCAGGTGTAGCAGGTGAAATGCGTAGAGATCTGGAGGAACACCGATGGCGAAGGCAGCCCCCTGGGCTAACACTGACGCTCCATGCACGAAAGCGTGGGGAGCAAACAGG
+
BCBBC9996;@>BC?CDD?B?BA@=@4:4;CAAB<BCBBB<BAAAA@B>::600+0?>;;=@=??BBB=>@=BB=6BB==1B=5@@/7/36A>@<B>CCBBBBD<>@C<>>=>=1AAAAA8=:A@@???<@@>AABB'>=:B>A>A?@?<@A@==>00*06:<5;::ACDCA??:83949:694<???BBBB?B<=?C=AAA@@=>,787(7;?8?@@@9833337+27:6=>@?B9@==;;::-:9;9>8@==:
@N9IO0:00877:06181
TACAGAGACTGCAAGCGTTATTCGGATTCACTGGGCGTAAAGGGTGCGCAGGCGGTTGGGTGTGTCAGATGTGAAATCCCGAGGCTTAACCTCGGAACTGCGTCTGAAACTACTCGACTAGAGTATTGGAGAGGGTAACGGAATTCACGGTGTAGCAGTGAAATGCGTAGATATCGTGAGGAACACCAGAGGCGAAGGCGGTTACCTGGACAATTACTGACGCTCAGGCACGAAAGCATGGGGAGCAAAAGGG
+
BBEAA@BA@@@AA?ABCC@CC@CC@;;5:A@?>@;AAAAC=BB>9:8AABB?BA?B?BE?BBB@@@@@?@@DC??6=B=3<AA5:9?B?B?BBB@C>A>999A@BBBC>BB@BBBB@@@=><?>><8<:=>;;=1==6<=8:0:07;9?<@A@BBBBAABBB<BBBBBBBCBB@977@?@;B>AAA?CBAA=A?>>?=AA?B7977?A>A@A>B<@?A????>==7808@>@@B9@=@9:::3:A@@A@8@C7
@N9IO0:00885:06196
TACAGAGGGTGCGAGCGTTAATCGGAATTACTGGGCGTAAAGCGTGCGTAGACGGCTATCTAAGTCGGGTGTGAAAGCCCCGGGCTCAACCTGGGAATTGCATTCGAGACTGAATAGCTAGGGTGCGGTAGAGGGAAGCGGAATTTCCGGTGTAGCGGTGAAATGCGTAGATATCGGAAGGAACATCAGTGGCGAAAGCGGCTTCCTGGACCAGCACCGACGTTCAGGCACGAAAGCGTGGGGAGCAAACAGG
+
CBBBCCCF<@@CBB?8999><?BC?B>A=A=99:/9>7:9/7;<;499???B;;8;C@@@AA=?@999,:@AA?@7;;CB7BC:<<@B@B?CBC:;:;?CBBB?B@:;;BB@CAC@@ACA@@69;;;=B;;6?@6<:<@D:@<AA=A=B?@A@CCBC?C?;;6;CAAAA@;55<<B>@-3-3-3:344=;>5?@AB<A:=7::6:7::6::4888772333:;6<33/38:;<<3;<73377&796@A7=9=4
@N9IO0:00893:06198
TACGGAGGGTGCAAGCGTTGTTCGGAATCACTGGGCGTAAAGCGCGTGTAGGCGGCCTACTAAGTCTGATGTGAAAGCCCGGGGCTCACCCCCGGAAGTGCATTGGATACTGGCAGGCTCGAGTCCCGGAGAGGAGGGTGGAATTCCTGGTGTAGCGGTGAAATGCGTAGATATCAGGAGGAACACCGGTGGCGAAGGCGGCCCTCTGGACGGTGACTGACGCTGAGGCGCGAAAGCGTGGGGAGCAAACAGG
+
CDCF@CCC>CBCC@CCBB?BB>AC?B=@@BEBBB=:;;@A9A;;<BA@@??;990:7BA@@A6B@B@BA:6;B==06;>6B??2CC@@@DDE5C@B<;;BBBB@B>@@??@A=@CB?ABBB49:BA=B>AAAB?BCC>CC>A;?2=4?:6@@@@???:;@=:3:::::@ABBBB9=:35917.7::4:48808AC?C?984:C8???B;??B>:90:9;///6>>>B>@@@?<<5?:::BDD:??@BD;???4
@N9IO0:00900:06168
TACGAAGGGGGCTAGCGTTGTTCGGAATTACTGGGCGTAAAGCGCACGTAGGCGGATTTGTAAGTCAGGGGTGAAATCCCGGGGCTCAACCTCGGAACTGCCTTTGATACTGCAAGTCTCGAGTCCGGAAGAGGTGAGTGGAATTCCTAGTGTAGAGGTGAAATTCGTAGATATTAGGAAGAACACCAGTGGCGAAGGCGGCTCACTGGTCCGGTACTGACGCTGAGGTGCGAAAAGCGTGGGGAGCAAACAGG
+
DBA;:4;;;;*5<<<<BA?@@=@B?B?B?B:;;A=@@@BB;@@AAA;;;BB>BB>BBB=BBB?AACCCCC:BAAA<CAA9??=2<<>>9==873286=778/88)77==?@@AB@BBBB:99?=>9?:;:=>>=888=996<7=5<4698855::55/5227/7277755599:666.56=A:==B<888:4:88185;>:>>;;;8818B?B?CBBA@@BBAA;;;>@@@;;::*;@AABFF;A@ACC<AAB>
@N9IO0:00910:06197
GACGAACCGAGCAAACGTTATTCGGAATCACTGGGCTTAAAGGGCGCGTAGGCGGGCCATCAAGTCTGTGGTGAAATCCTCCAGCTTAACTGGAGAACGGCCGCGGATACTGGTGGTCTCGAGGAAGGTAGGGGCATCTGGAACTGGTGGTGGAGCGGTGAAATGCGTTGATATCATCAGGAACTCCGGTGGCGAAGGCGAGATGCTGGACCTTTTCTGACGCTGAGGCGCGAAAGCCAGGGGAGCGAACGGG
+
BBCAB=A?BBB??@9:9:>BB@DD@B>?@?A@DC<AA5;;04<2459;@BB@AA@9@000@A;?@B;<;B>BBCD=AA?ACGBBBC@B?BA@;@AA<@C@C?C;;7;A@A@C?AB>AAAB;::<?:><??@@@7@@@?CC?CBFBA?AD?AB8:99B?ABBG>ABABB@BB;;;ABCB@@=@=@BB?B@BB?BBB?B@A@@ABBBAAB;;;@CCC;@@ABBBBDABB?BAC<;;0;B>BCCC7;;ACC?BBC<
@N9IO0:00865:06258
TACGGAGGGGGCTAGCGTTATTCGGAATTACTGGGCGTAAAGCGCACGTAGGCGGATCAGAAAGTTGGGGGTGAAAGTCCCAGGGCTCAACCCTGGAACTGCCTTCAAAACTCCTGATCTTGAGGTCGAGAGAGGTGAGTGGAATTCCGAGTGTAGAGGTGAAATTCGTAGATATTCGGAGGAACACCAGTGGCGAAGGCGGCTCACTGGCTCGATACTGACGCTGAGGTGCGAAAGCGTGGGGAGCAAACAGG
+
CCCC?BBBBB2BBBBBA@@AB>BB?B=A?BCBBC>@AACC=C@?::;A@@A=;;5;?@B@@B=@C@CEEE5BBBB6:;?>,:9@5>:<<8<>6::8<8<::>9<<7777*7?A@DBABBB@A;;6;@@?CB@@A=BBBAABIC@C@C?AADCCCDDCC?BBCG?C@<;;AAAA@@:@@:>>3:6:BB?BB@?<?AA>A?A@=@A?>?@@=@???ABBAAA@@@B9::B>:::BBB9@?@BACD9??@?D=:;;?
@N9IO0:00868:06219
TACGGAGGGGCCAGCGTGTTCGGATCATTGGCGTAAGGCGGCGTAGGCGGCCTGGTAAGTCGGGCGTGAAATCCCGCGGCTCAACCGCGGAATGGCGCTCGAAACTGCTGGGCTCGAGTCCCGGAGAGGGTAGCGGAATTCCCAGTGTAGCGGTGAAATGCGTAGATATTGGGAGGAACACCAGTGGCGAAGGCGGCTACCTGGACGGGTACTGACGCTGAGGCGCGAAAGCGTGGGGAGCAAACAGGG
+
<<0/)////&/)-,****,(,,(,-900)/27///)/)//)///0;29;29.44.44.4433:1:73833(3=;14:87A?@A>@<?9913-386:9:>A>?>49?><798(3888=@@@B=B?A9::959AA@C@C::7;B697884999=8595<(499;::>>>?C4::.7>;?<???9>>>?:=?>;><@A?BBBB@DD@DDCC=AAAABAAAAA@@@<@@AACC6;;@9999*99=AA8@A>73
@N9IO0:00872:06241
GACAGAGGGGGCAAGCGTTGTCCGGAATACTGGGCGTAAAGCGCACGCAGGCGGCCCGGCAAGTGGTGTGTGACAGAACGGCTTAACCGTCCGAGCCATGCCAGACTGCCGAGCTTGAGCCGTGCAGAGGCCAGTGGAATTGCCGGTGTAGGAGTGACATCCGTAGAGACGGCAGGAACACCGATGGGGAGCAGCTGGCTGGGCACGAGCTGACGGCTCAGGTGCGATGA
+
JABBBA@@AA1@C@CBBA=A::5;=>398878<673878(44:455:=?;<9;2::6==>@9?>?=AB?00.-----39:533-329277;68///)/688283449:=4:8BB@?AA@?<?@@BB:::>A>@:988<8<8<;.4.44444.499945///)///88;///38/3-3-3/917///::&/////4443455>3;;//////-6//)///44588954488
@N9IO0:00874:06254
TACAGAGGGTGCGAGCGTTAATCGGATTTACTGGGCGTAAAGCGTGTGTAGGTGGTTGTTCAAGTCGGTTGTGAAATCCCCGGGCTTAACCTGGGAACTGCTTCCGAGACTGAGCGACTAGAGTACGGTAGAGGGCGGTGGAATTTCCGGTGTAGCGGTGAAATGCGTAGATATCGGAAGGAACACCAATGGCGAAGGCAGCCGCCTGGGCCTGTACTGACACTGAGACACGAAAGCGTGGGGATCAAACAGG
+
CCCBBBCC>BBBBAA899;>=?@A=AAA;@<988-8?989.9@@@AACCCB?BB@C>AA?CC?CCCC?B<AAB@C;::::-;C8A@=@<@@ABB<B8;;;<C>B?BCBBCBDFCBBBBABB@@A@@@=AA@CCF<@@=@>;>;>@:@?B@CCBBBAA>BBBB<BBBB@@@B>@<<<292:4:4:?@=A=AB?ABB>A?ABCB?CB?@BA:A=::;CBCBDBBBBBBBA@@@:;:.;AABEDG;BBBBB=;;;?
@N9IO0:00896:06252
TACGTAGGGTGCGAGCGTTAATCGGAATTACTGGGCGTAAAGTGTGCGCAGGTGGCCGCGCCATGTCGAGTGTGAAATCCCCGGGCTTAACTTGGGAATTGCGCTCGAAACTACGTGGACTCGAGTGTGGCAGAGGAAGGTGGAATTCCGCGTGTAGCGGTGAAATGCGTAGAGATGTGGAGGACACCGATGGCGAAGGCAGCCTTCTGGGCCAACACATGACGCTCGATGACACGAAAAGCGTGGGGAGCAA
+
9BB=BCEG?;;;ACCBCCAD?B@@6;7<;@??@?000/0/(//9989:::;:><69257--(--,--5////:/33(3999&37(3:5928848:19,3,333333///(//////6(/377733383317733/393;600(/(/)0(/7.22569=848;AA7;;C8889:9885333..(.///29::<8==:6:,//9;7;7:999)5./)/:/-----/77/-,-,,,,,,*55)*-///99,/5<<:
@N9IO0:00897:06236
TACAGAGGAGGCAAGCGTTGTTCGGAATCACTGGGCTTAAAGCGCGTGTAGGCGCCCGTCAAGTACCTTGTGAAATCCCTCGGCTCAACCGGGGAATGGCTGGGTATACTGACAGGCTTGAGGTTGGTAGGGGTGCCTGGAACTCTAGGTGGAGCGGTGAAATGCGTAGATATCTAGAGGAACGCCCGTGGCGAAAGCGGGGCACTGGGCCATACCTGACGCTAAGACGCGAAAAGCGTGGGGAGCAAACGGG
+
AA?9:;C?@@@AA=@=??6:9=C>@>?BA@@@>:1::.49)499>>@BBB@75555)5<@?4:>??8@8;;;?>4?@>5<995965B8B2;;;.549:5:;;5)599=;;;BBAA?BD@@@A<@:>:@BBBC<CCDACC@B@CBCBBFABB=AABB?BA@@:;;;BB@@@BAABCC@@@=B=?;:;.<<;4;@?=-948<<3??@ADD9@=?::::?@>>@A;;5;;;?;::9:*:=:;9==0>@BBD>CBB>
@N9IO0:00901:06257
TACGTAGGGTGCAAGCGTTAATCGGAATACTGGGCGTAAAGCGTGCGCAGGCGGTGATGTAAGAACAGTTGTGAAATCCCCGGGCTCAACCTGGGAACTGCATCTGTGACTGCATCGCTGGAGTGCGGCAGAGGGGGATGGAATTCCGCGTGTAGCAGTGAAATGCGTAGATATGCGGAGGAACACCGATGGCGAAGGCAATCCCCTGGGCCTGCACTGACGCTCATGCACGAAAGCGTGGGGAGCAAACAGG
+
??;<@@@<1:>;;4:4;:.4.49;4;5;:9594)449;</96<<><<<544;<833339--(--(--/8)44433(3777*3;2?ABB@D@CCC?B?BBC@@@@AA@@AAAAGCDCCA::5;;@DCC8;;;:BBBB.:;=9=.9.;;A@ABBC@@@A@CCCC>@C@AAA???A@@;>500+/3889+/7<C7BBB<@<??<>>CC1>>@7>6>@@A@90/.-----6>@>A@>;39:37333&338AB9AAA4
@N9IO0:00908:06225
TACGAAGGGGGCTAGCGTTGTTCGGAATTACTGGGCGTAAAGGGCGCGTAGGCGGCCTGCCAAGTCTGATGTGAAATCCCTGGGCTTAACCCGGGAATGGCACCAGGGGACTGGTAGGCTTGAGGACGGGAGAGGATGGTGGAATTCCCAGTGTAGAGGTGAAATTCGTAGATATTGGGAAGAACACCGGTGGCGAAGGCGGCCATCTGGTCCGTTTCTGACGCTGAGGCGCGAAAAGCGTGGGGAGCAAACAGG
+
BBAAA@BHJF5DBAA@AB?CB?AB=B<A?BBBBA9;;;@@8AA:AB=A@@B>A@5;5;:;5:;@::?:<=A9::C>CCE?CBB=BC?A=?B.::-43887888-3333&333;4::<8<>7;:<:954?8?A@A?@@@=@@<?=@<@C<???AA>?::6;?==6=:=@?@ABBAA?AB9@=@A=AA@>A=9:3;@A<A?BD?B?DBDBA?BB=@@E>BBBCBAAA???:=@@9999*:<<><>;3;8<=;18><5
@N9IO0:00913:06215
TACGTAGGGTGCAGGCGTTAATCGGAATACTGGGCGTAAAGCGTGCGCAGGCGGTCTGCTAAGACAGGTGTGAAATCCCCGGGCTTAACCTGGGAACTGCGCTTGTTACTGGCAGGCTGGAGTGTGGCAGAGGGGGGTGGAATTCCACGTGTAGCAGTGAAATGCGTAGAGATGTGGAGGAACACCGATGGCGAAGGCAGCCCCCTGGGCTAACACGTGACGCCCTCGATGCACAAAGCGTGGGAGCAAACAGGA
+
CCBAAACC=;;;CC?ABA=@<@@@<@000@@A@<B<BBB45:;;::CB@@=@@=@A?????<?@?AB;>;<999)9@??2?<5;=4=5=:B@?8=*////6:=8==89555599=;ABA<>==A>?:88/======%//(/3:38387<886>>>>666==6/./33556:A;:95525,256675:>9>4>>>:>985/....$..6.5--(-----227222'2655588;;;;3;65...'.....'.6605
@N9IO0:00889:06285
TACGGAGGGTGCGAGCGTTGTTCGGATTTATTGGGCGTAAAGCGCGTGTAGGCGGTTTTATAAGTCTGATGTGAAAGCCCCGGGCTCAACCTGGGAAGTGCATTGGATACTGTAAGACTTGAATACGGGAGAGGGCAGTGGAATTCCTGGTGTAGGAGTGAAATCCGTAGATATCAGGAGGAACACCGGTGGCGAAGGCGGCTGCCTGGACCGATATTGACGCTGAGACGCGAAAGCGTGGGTAGCAAACAGG
+
CCBC>B@B<@A@BBB;;<@CF@CC>BBC<@A6::/8:9==6=;9;A@AA??9::4;A@3ACD<BABBCB??@995)5=990A?7DDCD@B?BBF?D7;@CCCC?B?BCBBCAAA?AAAA=@?????A;3@@?AB:??=BB7B7B7B8BB?BBBBB=@>=993,3<6999;?A==6?:473.3288;7<7=B8??B?B@BB?AA:95:D<???AAAAA499@@@@@@@@?BCBAA;AA@@AB=BA@@@B=A@><
@N9IO0:00897:06282
AACGTAGGTGGCAAGCGTTATCCGGATTCACTGGGCGTAAAGGGCACGCAGGCGGCTCGGCAGGTAGGGCATGAAATCTCCCGGCTTAACTGGGAGGGGCTGTCCTAAACCGCTGGGCTTGAGGGCGGGAGAGGGAAGTGGAATTGCCGGTGTAGTGGTGAAATGCGTAGAGATCGGCAGGAACACCAGTGGCGAAGGCGACTTCCTGGTCCGCCCCTGACGCTCATGTGCGAAAGCTAGGGTAGCGAACGG
+
A7CCCCC@CC@A@?@@@A:>@A@C@BB:C>===A7666>>6?<6;;;==BB?@A>A@BA>A??=@@AC>CBAAAC8:8ABA9?;?@6:69>>>59999&8?@AB?BBC=B7BBBB<3;A0889928:<,37<@=5@8@@@782;:?>2;289;A@@A<:=BE=::B=BBBA@@98828:?6B8>88588=96:=<4414;>>B7:59A<?A>BAAB8???@AA?>??BBABBBB=BBB=9:3588333,29=
@N9IO0:00897:06305
TACGAAGGGGGCTAGCGTTGTTCGGAATCACTGGGCGTAAAGGGCGCGTAGGCGGCTTGACAAGTCAGGTGTGAAAGCCCCGGGCTCAACCCGGGAATTGCACTTGATACTGTCTGGCTAGAGTCCGGGAGAGGATGGCGGAATTCCCAGTGTAGAGGTGAAATTCGTAGATATTGGGAAGAACACCGGTGGCGAAGGCGGCCATCTGGACCGGTACTGACGCTGAGGCGCGAAAGCGTGGGGAGCAAACAG
+
AAA9;59=A=1====@@@@CC@CC@C@C;:99:9)4<@;A<BA;AA:?:<<=6946>9<<@B<@;;;B:>==>;;(3333&3;18877,33(3;1;,3.39:;<8CCBC@@@A@@@@B@@@GDCC:;;7;;<;@B@<<@A<A@C?CI>AABBBCAAB@DAAA;A?BAACBBBCC?AA;A<@?>AAA?C@CB?B??<?2993;5;>=<?<??;?=?9888;<<=::;;7874433(33:;;;<.5554<1:44
@N9IO0:00905:06286
TACGAAGGGTGCAAGCGTTAATCGGAATTACTGGGCGTAAAGCGTGCGTAGGCGGTTGGCTAAGTCAGATGTGAAAGCCCTGGGCTCAACCTGGGAATGGCATTTGAAACTGGCCGGCTAGAGTGTGATAGAGGATGGCGGAATTCCCGGTGTAGCGGTGAAATGCGTAGAGATCGGGAGGAACATCCGTGGCGAAGGCGGCCATCTGGATCAACACTGACGCTGAGGCACGAAAAGCGTGGGGAGCAAACAGG
+
:;5:A4;:)5:><8=666:=8=<:5<19-3773:4559<>5;;;:<<;4558<<7<9=8;?:7;=9>A@@;;;=@1=>:3:<@9A@@@=A=A@A;A<@A<@@>?8?;@8ABB?C=@=@A?@@A@@@B@?=:9;5;=>.59.54@7@@8C:BB>DBAB@CCCC>AA@>BBDAA?;:=<)44.4.59595:5516=>:C@CC9A7;;>>>9>><<7;997///77956559955555&5444999+:<@@B6::@;
@N9IO0:00909:06273
GACGGAGGGCGCAAGCGTTGTTCGGAATTACTGGGCGCAAAGCGCGGGCAGGCGGTCTGTTAAGTCGTTTGTGAAAATCCGGGGCTCAACCCCGTGAAATGCATACGATACTGGCAGGCTGGAGACTGGTAGAGGCTAGCGGAATTCCTGGTGTAGCGGTGGAATGCGTAGATATCAGGAAGAACACCTGTGGCGAAGGCGGCTAGCTGGGCCAGATCTGACGCTCATCCGCGAAAGGCGTGGGGAGCAAACAG
+
:;;:2595)55:>;9:9:9@<554.525.5=<;@<B?;@H>ECB::90;;;4;B=@@A;:389:>;<AF>CBBBCD:BB<@@?6???A>BCA0;7333(38889:=:::=;33.37743334522688/556683=>??DD8;155:5::<889>9774..).2556555888555<<0504:5700)/7:;5<;<5:7;<:>>==<<9;2;+//668//3;4444448388:;>2546>B=>>1;?;<>4:::
@N9IO0:00910:06283
TACGTAGGGTGCGAGCGTTAATCGGAATTACTGGGCGTAAAGCGTGCGCAGGCGGTTTTGTAAGCCAGATGTGAAATCCCCGGGCTTAACCTGGGAATGGCATTTGGGACTGCAAGGCTGGGAGTGTGGCAGAGGAGACGTGGAATTCCCGGTGTAGCAGTGAAATGCGTAGATATCGGGAGGAATACCGATGGCGAAGGCAGGTCTCTGGGCTGAGCACTGACTCATGCACGAAAGCTGGGGAGCAAACAGGA
+
CCBBBCCC=;;;DCDBBB>A=A@@;@-0,0@@>>8;9;DC=AAA@;94997;?@9?BB:BCC@C?6:::88>B==18>@@6@C;A@7;6:6@@?8>;97,3399(33(38776:*0)0///(/6;8888=<>AB;@9988894=4>5>:7@;???;;885955;386>7227555255:388<>;@>=6;:87/6:=4>368?25555555,2226226:66795557777;:::.882222&2....'...26
@N9IO0:00910:06299
TACGAAGGGTGCAAGCGTTAATCGGAATTACTGGGCGTAAAGCGTGCGTAGGTGGTTTCTTAAGTCTGCTGTGAAAGCCCTGGGCTCAACCTGGGAATGGCGGTGGATACTGAGGAGCTAGAGTGCGGTAGAGGAGGGTGGAATTCCCGGTGTAGCGGTGAAATGCGTAGAGATCGGGAGGAACATCAGTGGCGAAGGCGGCCCTCTGGACCAGCACTGACGCTGAGGCACGAAAAGCGTGGGGAGCAAACA
+
CCB5;4;;0;@A>7<BBB@CACCC@B8:7:@?@A9:9;;;09::84;;A<<600,0@9@C=@6?AG;;<BBCBBD66:=6<<@7CHFD9=9==>6=266:@B>BB?BAAABCBCABBBBCBBBBBBB>ABB<B<DBB=BB@E?A>AF>A?@DABBBBGFGDC>@@9669?9<99;;<4<=8=:=<<==::97444.4388.44(48::58838//////444<;44878;=9999&9<:9733&37;;8083
@N9IO0:00864:06348
TACAGAGGGTGCGAGCGTTAATCGGAATTACTGGGCGTAAAGCGCGCGTAGGCGGCTTTGTAAGTCGGTTGTGAAATCCCCGGGCTTAACCTGGGAACTGCATCCGAGACTGCATAGCTAGAGTATGGGAGAGGGAAGTGGAATTTCAGGTGTAGCGGTGAAATGCGTAGATATCTGAAGGAACATCAGTGGCGAAAGCGACTTCCTGGACCAATACTGACGCTCATGTGCGAAAGCGTGGGGAGCAAACAGG
+
CCC@A@GG>BBA?=<798293:@B?C@C=?????6=?:99.9=@@@@AAAC?AE@CCC=BBB8::@A>@9:;@CC:@@@@6@@9???D?C?CCG<B79:9:@AA?@@@@BA@AB????<>>>>?BCDD<AABBC<B@BBB@C@DG>B::7:@@@B@A=ACCB>BBBBBABB;;;::??=@>A@BB??@@>?:?:;:6:?ACBB?B@CE@CC@C?BBA@@@;<;AABAAAAAAAA;ACCCCDC=CBBBE=BBD@
@N9IO0:00875:06351
TACGAAGGGGGCTAGCGTTGCTCGGAATCACTGGGCGTAAAGCGCACGTAGGCGGACTCTTAAGTCGGTGGTGAAATCCTGGAGCTCAACTCCAGAACTGCCTTCGATACTGGGAGTCTCGAGTTCGGGAGAGGTGAGTGGAACTGCGAGTGTAGAGGTGAAATTCGTAGATATTCGCAAGAACACCAGTGGCGAAGGCGGCTCACTGGCCCGATACTGACGCTGAGGTGCGAAAGCGTGGGGAGCAAACAGG
+
CCBCC@CCCC5B@?@;;;?BBBAB?B>BBCBBAC>;;;BA6>99:93A?@?>?D9A???@=A?AABA=:;64===8BA@CC>A@@AAC755<?AAA?BAA@;?4844;:9:CC>??@BB::9BB?AAA<@@CC?DCB???<>49=:78888;;A?>@=:9:?8?6>@AAACCBA<??A@<>>7;;::>===978708.75+22667:A=BB8====AA=<<<;;:;;5;?>CBA:@BA99992:???A=?<<;
@N9IO0:00879:06340
AACGTAGGAAGCGAGCGTTATCCGGATTTACTGGGCGTAAAGCGCGTGTAGGCGGTTTGATAAGTTGGATGTGAAATCTCCTGGCTCAACTGGGAGGGGTCGTTCAAAACTATCAGACTAGAGGACAGTAGAGGAAGGTGGAATTCCCGGTGTAGTGGTGAAATGCGTAGATATCGGGAGGAACACCAGTGGCGAAAGCGGCCTTCTGGACTGTATCTGACGCTCAGACGCGAAAGCTAGGGGAGCGAACGG
+
;.:@>>>6>,/0:>:=@@?AC@;@3::@9ABBBB=??@AA69;99B;;;@@<@C<BC>CDDC@BB@C?B;;;59909=5926D8@=>C8<CBA89A;@0A:99:BBCC8BBB956;;;@555:7>:///???B?C8;6:@7B;A=AC<B=A@@CDCC@CDDK?BBAAAAACCAA<==4;;7;5><A=BB@@<@BBA<AA@?A?B?AAA<000@@?@BBA;;BBBB@??A;98=919:999A</88>A@<988
@N9IO0:00884:06322
TACAGAGGGGGCAAGCGTTGTTCGGAATTACTGGGCGTAAAGGGCGCGTAGGCGCCTTCTAAGTCGAACGTGAAATCCCCGGGCTCAACCCGGGAACTGCGTCCGAGACTGGAAGGCTCGAATCCGGGAGAGGGATGTGGAATTCCAGGTGTAGCGGTGAAATGCGTAGATATCTGGAGGAACATCGGTGGCGAAGGCGGCATCCTGGACCGGTATTGACGCTGAGGCGCGAAAAGCCAGGGGAGCAAAGCGGG
+
CBBAA;;;;;*;A=AABB?AB>BA?B?A>AA@@@9:9;<<0<<4?::@A;;59=<;@=?BB9;<BBB=:;;@@C9?@@@7BD?BBBC=AA;A<8B@CCCCCCC=ABCBBBCBC@C@;65:9399.44)48<?@:B@??A8<7A8;8<=9CA?;>/0+/:@@<:;<BBBBAAABCDD8==9B8@?>9>8AB>A<<6@;??1;77728:.348>8;@@8BB???;;33,3873333&33,3333&37778(339:2
@N9IO0:00906:06340
TACGGAGGTGCGAAGCAGTTATCCGGCGATTCACTGGGTTTAAAGGGTGCGTAGGTGGGTTGGTAAGTCAGTGGTGAAATCTCCGGGCTTAACCCGGAAACTGCCGTTATACTATCAATCTTGAATATCGCGTAGGTAAGCGGAATATGTCATGTAGCGGTGAAATGCTTAGATATGACATAGAACACCAATTGCGAAGGCAGCTTACTTCACGATCATTGACACTGAGGCACGAAAGCGTGGGGAGCAAACAGG
+
///72//)//9//)/-,,,(,**(*(((*6(---///(//(//(3:1:9;::::4<@9.7/36==6@A>0000)0;>>7@@AA>AB=AA39,33,369;19333,3739996----/38:86..)---86885896AA577>)/)//..999=96000;3<8<:1:9//)//////443333333:9=9=+.)----(-(--/88288;68833377;;.33CC@AB;;6;DA;;;0;B@@ABB8@@@BC;AAB9
@N9IO0:00910:06358
TACGGAGGGTGCAAGCGTTATCCGGATTCACTGGGTTTAAAGGGTGCGTAGGTGGGCAGGTAAGTCAGTGGTGAAATCTCCGGGCTTAACCCGGAAACTGCCATTGATACTATTTGTCTTGAATACTGTGGAGGTCAGCGGAATATGTCATGTAGCGGTGAAATGCTTAGATATGACATAGAACACCAATTGCGAAGGCAGCTGGCTACACAAATATTGACACTGAGGCACGAAAGCGTGGGGATCAAACAG
+
CCBB@CCD>CBCCACCCB>BBB=@<?@=?@A:::59=1>;6?>6<BBCBA@@DEG>CAB@BCAB<BBCAA<ABCC?;;;@@DD<>>473B:)/)/;/<<>@6958B<;@@ABAA8@@??7>A7@@:559@<@=9?@::9B?C?A@8::B???>?833.7>AA=>??C?BABBBBBABBAAA@<@==5=9=177;;13,7<<=<606///666616894<88:<<<33,262337.77;=@AA2A?900+0;8
@N9IO0:00873:06378
TACGAGGGGTGCAAGCGTTGCTCGGAATTATTGGGCGTAAAGGGTTGGTAGGTGGTCTTGTTTGTCTAAGGTGAAATCCCATGGCTTAACTGTGGAAGTGCCTTAGAAACGGCAAGACTAGAGTCCTAGAGGGGTTTGTGGAATTCCCGGTGTAGCGGTGAAATGCGTAGAGATCGGGAGGAACACCAGCGGCGAAGGCGGCAAACTGGATAGGAACTGACACTCAACAACGAAAGCGTGGGGAGCAAACAGG
+
B@@@99::-;@@C;@:;;09::=>;>9>9>>:>>8=<;;;5;=7=:>9=:;7::5:9;+//;+//9773:6:<<;2;;;09=<.33-3-398884949:::8<8<<<<3<<8:958;???@AACA<@@@?:>@0?@;?;9058<8BD=C@BBBBB;;4;??B6>>==<;@==<<;=?8==9=8>=>;?9847@@<7:58?::;:6:?=:95::8=7;;<=@:9:9:244:4444)4444:;;+4444905957
@N9IO0:00873:06399
GACGGAGGGTGCAAACGTTGTTCGGAATCACTGGGCGTAAAGGGCGCGTAGGCGGACTCGTAAGTCGGGAGTGAAACTCGGGGCTCAACCCCGAGCCTGCTTCTGAAACTGCGAGTCTTGAGGACCGGAGAGGAAAGTGGAATTCCTAGTGTAGCGGTGGAATGCGTAGATATTAGGAAGAACACCAGTGGCGAAGGCGACTTTCTGGACGGTTCCTGACGCTGAGGCGCGAAAGCTAGGGGAGCGAACGGG
+
CDCC@A?A:@A?AB=A@@=@?<@C>A<??@@???9?CDCD>CC>BBBB@??;8849@?@@:94:@@@A;@?@;;;05;5999.;?AB?CII<C:;9?AAAC>@?A@C>CBB@@@A@@A6;AA:CD:C?CC99:9C=BBB@C@C@C@CB=BCBBBBB:BC<C<BB;;;CBC@@@7@B:C@BC?BBCAC@@?>ACA<@>ABA<<<4::?6?BD?B@B?B:BBA@A@??=ABB;995:@@@ABC5;:;BB>@@@;
@N9IO0:00878:06364
TACGTAGGGGGCGAGCGTTGTTCGGATTTACTGGGCGTAAAGAGCGCGTAGGCGCCGGATAAGTCCGTTGTGAAATCCCCCGGCTCAACCGGGGACCCGCTTCGGGAAACCTATCCGGCTTGAGTCGCGGAGAGGAGAGCGGAATTCCCAGTCGTAGCGGTGAAATGACGTAGATATTGGGAGGAACACCGGTGGCGAAGGCGGCTCTCTGGACGCGTACTGACGCTGAGGCGCGAAAGCTAGGGGAGCAAACGGG
+
BB;9=CDKKK5BB;;6<=8<<8=B7;;@;@AAAB=@@@CC6;6@;@:@>::6;=;6<6;8919;>;=??A999C:>>BBB1B9;=7839:;<=1=?>8<;96//0*0;(0)///36=4::133;73333,3888133377717./(/:(////////--(-,,6(,--///3799=A=BB<=C@C>@@@4955=;@??<??BB?AAAC@AA?BBABCCCCCBDB@AAC@@=@CBBAA;@B@@ACC<CCCEE>C@A9
@N9IO0:00879:06390
GACGTAGGGGGCGAGCGTTATCCGGATTCACTGGGCGTAAAGGGCGCGTAGGCGGCTACGTAAGTCCGGCGTGAAATCCCACGGCTCAACTGTGGAACTGCGTCGGATACTGCGTTGGCTAGAGGACGGTAGAGGCTAGTGGAACTAGCGGTGTAGCGGATGAAATGCGCAGATATCGCTAGGAACGCCGGTGGCGAAGGCGACTGGCTGGGCCGATCCTGACGCTGAGGCGCGAAAGCTAGGGGAGCGAACCG
+
EIGCBACCEC5CCCBA@@=999=A<AA=@BB;;;8;A@A?.:;.<?449::9BD?C@ACCCC@CCD:B?AA@??:8=@@:ABC8ABA@5::=:94>6@A@BBCBA?ACCDFBBDB?C?BC@A@B<??B6?><;;7>:9945058=>@A@A:5;5<>==,0/888/66::333388<;7338<9>8?;?8>639.3:=6>6?>=888288891:7444<48787733/--3------(/38:;==1:>===1717
@N9IO0:00896:06381
TACGTAGGGTGCGAGCGTTAATCGGAATACTGGGCGTAAAGCGTGACGCAGGCGGTTGCTTAAGACAGGTGTGAAATCCCGGGCTAACTCGGGAACTGCCGCTTGGTGACTGGCAGGCTAGAGTACGGTAGAGGGGGGTGGAAGTTCCTGGTGTAGCAGGTGAAATGCGTAGAGATACAGGGAGGAACACCGATGGCGAAAGGGCGCCCCCCTGGGCTGTACTGACGCTCATGCACGAAAGCGTGGGGAGCAAACAGG
+
DCBBBCCC>CBCCDCBAA?B<@AC?A;?@?<;;.:4944(44:888:0---(--(,,5-,(-(--,-9(---/--(-55(--(---(--555(-(//3/(//6(/(/68778593338980////6717<<997777#796;399.3.37<8889:88;8>@==6;;7<9999;5252...'.3(-(,,,(--,-(....'..'.544444$333'----623325...3.225588883:555@BB5@@@@C<@@@=
@N9IO0:00913:06398
TACGAAGGACCCGAGCGTTATCCGGATTTATTGGGTTTAAAGGGTGCGTAGGCGGATTAGTAAGTCAGTGGTGAAAGCCCGTCGCTTAACGGCGGAATTGCCATTGATACTGCTAGTCTTGAGTATGGTTGAGGTGGGCGGAATGTGTCATGTAGCGGTGAAATGCTTAGATATGACCCAGAACACCAATTGCGAAGGCAGCTCGCTAAGCCATAACTGACGCTGAGGCACGAAAGCGTGGGGAGCAAACAGG
+
BB@A>;@=@BB=CA;;;A>@@?7<<BCB=BB@CC<AA;??9@C<??@CBBB@BB?CD@AAA@:B?:@B@@=@BBD?CBC=BCCCAA687:??CDAD@C?@@<@A<@@A@DCCBB??>@@<@@@?ABC?B?@@@=@>@:@@=?=?@@CBA@@C?>>996:ACD>BBCC?AABBBBCBAA<A;;4;BA=A=B5;;<A=A=B@;:9ABBBC@CC@A@@<@@@@BCAAB;;4;AB;;;09;@@BBB:BBBDE?BBA?
@N9IO0:00919:05772
TACAGAGGGGGCAAGCGTTGTTCGGAATTACTGGGCGTAAAGGGCGCGTAGGCGCCTTCTAAGTCGAACGTGAAATCCCCGGGCTCAACCCGGGAACTGCGTCCGAGACTGGAAGGCTCGAATCCGGGAGAGGGATGTGGAATTCCAGGTGTAGCGGTGAAATGCGTAGATATCTGGAGGAACATCGGTGGCGAAGGCGGCATCCTGGACCGGTATTGACGCTGAGGCGCGAAAAGCCAGGGGAGCAA
+
DFCBBBCCCC1CC?AABB?@A=AB?A?C>???DC>@AABD<AB>@ABB@@@=88:?A?ADB>AAA>?8>;;;@E;@?@@3@@;@ABC;@@<AG=B@CBAAABCAAAACC@A<@7;8;::<<5:;.44)4::=@:@;5:C?C9B9B9BB?BBA@B::39<@?;;99AACBBBBAABB:==8B?BBBBB@BB@BCC=A=>><?A@=6?A98?>?6ABB7BB>=?;=7813;73788&7717777+8/0/;
@N9IO0:00923:05766
TACGGAGGGTGCGAAGCGTTATCCGGATTCACTGGGGTTTAAAGGGTGCGTAGGTGGGTTGGTAAGTCAGTGGTGAAATCCCCGAGCTTAACTTGGGAACTGCCATTGATACTATCAGTCTTGAATATCGTGGAGGTTAGCGGAATATGTCATGTAGCGGTGAAATGCTTAGATATGACATAGAACACCAATTGCGAAGGCAGCTGGCTACACGAATATTGACACTGAGGCACGAAAGCGTGGGGATCAAACAGG
+
///955//)/7///)/-**(,,,(,(,83:>694<<&44)44(44(4888:933333(3-3-345;=@A@@A???<<67333&3333:7:6;;5=96@288=?6;A>@AABDBABBB:?;:5==7BBDAA=@<@@:?9>?@B?B?BCBBA@@>?9:;;;5;AAA;;;;@<@;;;;@@;;;;@;;2;??=A5;5;;::=B=B;::AA9?=?A@:9;=@@@;;:999=@;;5;A;99=.99::ACC:<;;AB;;<<5
@N9IO0:00930:05768
GACGTAGGGGGCGAGCGTTATCCGGATTCACTGGGCGTAAAGGGCGTGTAGGCGGTTACGTAAGTCCGGCGTGAAAACTCACGGCTCAACTGTGAACCCGCGTCGGATACTGCGTTGACTTGAGGGCGGTAGAGGCAGATGGAACTAGCGGTGTAGCGGTGAAATGCACAGATATCGCTAGGAACGCCGGTGGCGAAGGCGATCTGCTGGGCCGTTCCTGACGCTCATGCGCGAAAGCTAGGGGAGCGAACCGG
+
;CCBBBBCCC3BBBBBCB@?@@=A6::<@BBBBB>AA@CC:??9?A?@???;8879?BBCBB@AAA?@<9:9::BB:BCBB@@=ABCC@CCBB@@4994:A@ABE@CBABAABBA=BCBC>ABDD>@@<@@@@@?AABCDD@C@CCCAAB@CCBBB??<?@@@9@@BBBCCCBBA@@<<00,0+00@;A=@A<ABB=@=BBBBBBHBBCD>F@DH>B>B;;;AA@;;;BB;;:BB=AAA;;;;.;;A;;6;=?=
@N9IO0:00937:05761
TACGGGGGGAGCAAACGTTGTTCGGAATCACTGGGCGTAAAGGGCGCGTAGGCGGCCATATAAGTGAGGTGTTAAATCCTCCGGCTCAACCGGAGAACCGCACTTCATACTGTTTGGCTTGAGTGCAGCAGAGGAGACTGGAATTCCCGGTGTAGCGGTGAAATGCGTAGATATCGGGAGGAACACCAGTGGCGAAGGCGAGTCTCTGGGCTGTTACTGACGCTGAGGCGCGAAAGCCAGGGGAGCAAACGG
+
AA:;9;9;$99=;;6A@@=?B=BB@B@CCCBBBB=@A@DD>DD>DCBBA@@9::5:?BB;9:;@>?@B@CBC?AD>DF@BB=?<?ABA?B?B=?@@?B@BCCDC@CCBBCBBCC=B?BC?ABB<<;ABBCBBC@BBDCCC?C?B?BC>C@CBCBBCC@BAA@<@AAAAAAB@@@BBD>A@=?;>=>:@@@B?CCD@B@CFCCCCCBBBB=BBBC@DBCBA@@BBBAB?BBB;<<0;;29@A@-949<808::
@N9IO0:00939:05783
TACGGAGGATGCAAGCGTTATCCGGATTTATTGGGTTTAAAGGGTGCGTAGGCGGGGAATTAAGTCAGTGGTGAAATCCTGCAGCTTAACTGTAGAATTGCCATTGATACTGATTTTCTTGAATATAGTTGAGGTAGGCGGAATGTGTAATGTAGCGGTGAAATGCTTAGATATTACACAGAACACCGATTGCGTAGGCAGCTTACTAAGCTAATATTGACGCTGAGGCACGAAAGCGTGGGGATCGAACGG
+
BBBB???;>AA>><@ABB@CBC9=9BCC<AB8@;29;(8438<4489AABB?BCDD9A>@=@<@BBBBBBADCCC>BC?BBAAAAC@C@BBBBCFE;@666;?C9==CC@@@CCBB0;A899:CCCCBB>BAA;@?@=@@<@<@@ACBC@BBBAA;;8;A@C6;;;A?BBCBBB?B@;:;;;@BBB700@+00..00*079;<8<<<<055<<;?=B?A@BBC;:;:4:AABCC<@B@;;;;.;;;@B?A<7
@N9IO0:00940:05770
TACGGAGGGAGCTAGCGTTGTTCGGAATTACTGGGCGTAAAGCGCACGTAGGCGGCGATTCAAGTCAGAGGTGAAAGCCCGGGGCTCAACCCCGGGAACTGCCTTTGAAACTAGATTGCTAGAATCTTGGAGAGGTCAGTGGAATTCCGAGTGTAGAGGTGAAATTCGTAGATATTCGGAAGGAAACACCAGTGGCGAAGGCGACTGACTGGACAAGTATTGACGCTGAGGTGCGAAAGCGTGGGGAGCAAACAGG
+
CCCC@CCC<;;;B;;;BB@CB@CC@D@D@B9::B<A@A@?7:0/-8-//7760:39:99?BB=A@A==??9??AA8>::7:>>0:///0555&--(-37-//59;28:?5<<==:A<;55=@@<>>><B?A?::4:A>::@0000:@9=???>>??AA;@A@?6?==>;;888;;5886<,3,7;.7;>8;5661775.5.59??AA@@@B>@@D@CCCIAEBBCCBAAA@CBBA@@=@CCCDDD8BBDCC>CBB>
@N9IO0:00940:05773
TACGGAGGGGGCTAGCGTTATTCGGAATTATTGGGCGTAAAGGGCGTGTAGGCGGCTTCGTGTGTCCCATGTGAAAGCCCTCGGCTTAACCGAGGAACTGCATGGGAAACTGCGGAGCTTGAGTCCGGGAGAGGAGAGCGGAATTCCCAGTGTAGCGGTGAAATGCGTAGATATTGGGAGGAACACCAGTGGCGAAGGCGGCTCTCTGGACCGGTACTGACGCTGAGACGCGAAAGCCAGGGGAGCAAACGGG
+
AAEGABCBBB5BBBDBBB@BB@BC?C@D@CC?BA;??9993:D=ADCA@@?<?==@A?ABAA?@@CC>BCBAA?>8;;;0;AA=AB>B>A@B;:7:?@ABABBBD=BB=B@@@A=@@AA>@@???1::-;@@E?BAAABA?A=?=?D>DAA@@@BBB?BBCC;CA@@A????:;5;;0;@:@?BBB?CAAAAFDC@C@;;7;AABBBB?AA>B@@@B@@ABBBBBBB@@@A;;;8;B?BDGI6;;;;;,55<2
@N9IO0:00942:05779
TACGGAGGATCCAAGCGTTATCCGGAATTACTGGGCGTAAAGAGTTGCGTAGGTGGCATAGTAAGTAGGTAGTGAAAGCGTGTGGCTCAACCATACTCACATTATCTAAACTGCTAAGCTAGAATATAGAAGAGGTAGCTGGAATTCCAAGTGTAGGAGTGAAATCCGTAGATATTTGGAGGAACACCAATGGCGTAGGCAGGCTACTGGTCTATTATTGACACTAAGGCACGAAAGCGTGGGGAGCAAACGGG
+
;CAA=AC@BBB?B=AAAA@AAA=@<@?A=@@?A@<?@@CB<@:::6:9@@BA?BB?BBBAA@B>AABB??@?BBBD<BA@?<993:@AA;?>?ABBCAAAAB?B;00<<5<0//;<)56<5569>C=A?9.555.5;9=99068=:>:?7666>==266<=<>6<=665==:965:1:7:9.45:9939.554;<@<F@CCC@CC?@>>:=>B<<166466>@@@@<?::99555)559;;;<0666=>4;;;6
@N9IO0:00955:05799
TACGGAGGATCCAAGCGTTATCCGGAATCATTGGGTTTAAAGGGTCCGTAGGCGGTTTAGTAAGTCAGTGGTGAAAGCCCATCGCTCAACGGTGGAACGGCCATTGATACTGCTAGACTTGAATTATTAGGAAGTAACTAGAATATGTAGTGTAGCGGTGAAATGCTTAGAGATTACATGGAATACCAATTGCGAAGGCAGGTTACTACTAATGGATTGACGCTGATGGACGAAAGCGTGGGTAGCGAACAGG
+
A@@@=996:@@=A6<9@@?@@@?C?A>@?CC8A<4?<5@A=BC>BB>AA?A:BB?BC>ABBB>AACCA@@=@AAD>BBG>B999;;@@<@@=AB?B?CE@C?CB?BA???@@@BCB@@A6;;5;@@@=@A=B7;:C@BBCCCACC@@AAAAAAAA@@=@A@C>@@@D8;;;<;@>;;;@@5;5<;;5;5;5;;?B4:2:=?=@<@CCBBAB=AA>AA;@A@;;;;;AA=@@;;;0;==@@B=BAABBC@<;;?
@N9IO0:00957:05800
TACGGAGGGTGCAAGCGTTGTTCGGAATCATTGGGCGTAAAGCGCGTGTAGGCGGCTTGGCAAGTCGGTTGTGAAATCCCGGGGCCCAACCCCGGAACTGCATTCGAAACTGCCTCGCTAGAGTCCCGGAGAGGAAGGCGGAATTCCCGGTGTAGAGGTGAAATTCGTAGATATCGGGAGGAACACCAGCGGCGAAGGCGGCCTTCTGGACGGTGACTGACGCTGAGACGCGAAAGCGTGGGGAGCAAACAGG
+
CCCC?;9;8;BACACCCD>BB@BC@B?BCCB?CD<BBBAA5:9BBB@AA;;0;:39=8=8=B?BBCC?C8;;;?@6BCC>CCC;DF>B=???6?=A;?9::A@?BBBC<C;9;?BBBBCBBBDA@@;@=@AAB>B=A>@@=@;@;@@9@?;:;B@;;:;@CC?E@BCDCBBCBBAGI=BB?A<A@@@CDDD?ABA29.4;.9.;0;CB=@AC@BABBB9:;CBCBBBBBBBCCC>CACACBB7BAAAB9A@@<
@N9IO0:00959:05782
GACAGAGGGTGCAAACGTTGTTCGGAATTACTGGGCGTAAAGCGCGTGTAGGCGGTCATGCAAGTCGGGTGTGAAAGCCCAGGGCTCAACCCTGGAAGTGCACTCGAAACTGCAAGACTTGAATCTCGGAGAGGGTAGCGGAATTCTGGGTGTAGAGGTGAAATTCGTAGATATCCAGAGGAACACCGGTGGCGAAGCGGCTACCTGGACGAGTATTGACGCTGGAGACGCGAAAGCCGTGGGGAGCAAACAGG
+
CCC@A@@@;@@BBG>B??=?B@CC@D=?<?A??A<A@?CD:;;BBBBABAA<@A=AAAB@@B>BCCCD=BBBDDD=B@C<>==,000>:>>009<@:@@>99;@@@@A;A>>>@7;==;38:=?ABA@=AA?@A9???>A<<8<244:9(339444;599;;5<7<<=A???:435::43-328997<255599:+0/83-//76998=<999933-//////-05-//77/44(44.44444&5555@45558
@N9IO0:00961:05769
TACAGAGGGTGCGAGCGTTGTCCGGAATCACTGGGCGTAAAGGGCGCGTAGGTGGCCCGATAAGTAGGGGGTGAAATCTCGAGGCTCAACTTCGAGGCTGCCTCCTAAACTGTCGGCTCGAGCAGAGTAGAGGCAGGTGGAATTCCCGGTGTAGCGGTGGAATGCGTAGAGATCGGGAAGAACATCGGTGGCGAAGGCGGCCTGCTGGGCTCTTGCTGACACTGAGGCGCGACAGCGTGGGGAGCAAACAGG
+
CCB;;;CE>DBBCA@=;:5;;@=A?B@BBBBAA@9=<988-;A9@A@@ABB>;;7;B=BBBB@CCCCCGD2AAAA<A>>@?;;5:@@@?BB?BCAA<@;9;6::=BBD<@@BB;;499:99;ABCBCBEEFCACCDADDAC?B<@@:@=ABAABCA?AD@C@B;;;BCCCCDBAAC=B?CC?BB@AB>BB@BBB?A?@C?B@@@@@@@8@@@@>A???AAB:;;@@6;:@@AABDA@?ACC9AABBC=??><
@N9IO0:00918:05852
TACGTAGGATCCAAGCGTTATCCGGATTTACTGGGCGTAAAGAGTTGCGTAGGTGGCAGAGTAAGTAAACAGTAGAAATCGATGTGGCTCAACCATACTCACATTGTTTAAACTGCTCAGCTTGAAGATGAGAGAGGTCACTGGAATTCCTTGTGTAGGAGTGAAATCCGTAGATATAAGGAGGAACACCGATGGCGTAGGCAGGTGACTGGCTCATTCTTGACACTAAGGCACGAAAAGCGTGGGGAGCAAACGGG
+
ACAAABB@BBB=A?BBBA?A@@6;5;AB8@@@BB<A@@@A9>=?@6::AAA@?::8::A@=??<?=>A2999C@==>2/////8//(449838.444448:::@-//;(//(//33<<;;?;.334==>@@;9:?@;?CBABC8:6:4:49>AA@AAC>?>>BBB=BF@CA@@CCBBB=@<@@?B?CCCACBBC@BBBBB=BCC?CCCCCCACBBBE@BB=@@@@BFD=A=@AA;;;;*;9?@;==+555<<5<B@8
@N9IO0:00930:05838
AACCAGCACCTCAAGTGGTCAGGAGGATTATTGGGCCTAAAGCATCCGTAGCCGGCTCTGCAAGTTTTCGGTTAAATCCACTTGCTCAACAAATGGGCTGCCGAAAATACTACATAGCTAGGGAGTGGGAGAGGTAGACGGTATTCGGTAGGAAGGGGTAAAAATCCTTTGATCTATTGAGGACCACCTATGGCGAAGGCAGTCTACCAGAACACGTTCGACGGTGAGGGATGAAAGCTGGGGGAGCAAACCGG
+
C<HAAA@DC?BBB:;;B@BBBB=@@=?A>AC=@A<A?@@C9@??@A?AA???<@;>>=999@59:BC:BB?C@ED=BCA@@@>A@BBC?BBB>CCC;C:<;7;AEE9CCBBBCGD;;;B:::.:A::;0;B;;5;@@@CB?BBB?BA>ACC@C?CBB289898)9?:??9@??>>A??=??7?A=AA?BBAB=@??:?<AABBBB??<?AB?BBBBC@??@BA?AA878-8=>=>6==:;;;;+;>>>>8>:>:
@N9IO0:00936:05842
TACAGAGGTGGCAAGCGTTGTTCGGAATTACTGGGCGTAAAGGGCGCGTAGGCGCCATCTAAGTCAGACGTGAAATCCCCCGGCTTAACCTGGGAACTGCGTCTGATACTGGACGGCTTGAGTATGGGAGAGGGATGTAGAATTCCAGGTGTAGCGGTGAAATGCGTAGATATCTGGAGGAATACCGGTGGCGAAGGCGGCATCCTGGACCATTACTGACGCTGAGGCGCGAAAGCTAGGGGAGCAAAC
+
BBB;;:@=@B?AA=AA>?<?C?CD@B@B@CBBBG=AAADD@DG?AABBAAA?;;445@=@?;>@@?>@@@@@@@8@>>>>*:6:B@DAC?BCJ?J@BCBCA>>BA9::@@@=AA@=@B>BABBBBBA<AAC??9C9::ABB>C?B@BB@BBBBCBA>A;9:6;CBBBBBBBCBBBB?@;7?8=>@7;65<8<?@=@=AB=BB==8AA;:@79;?A@@CBBBABB;;5;AA:;;0;A:;:BB6@A@>>99
@N9IO0:00938:05827
TACGGAGGGTGCAAGCGTTATCCGGATTTACTGGGTTTAAAGGGTGCGCAGGCGGATATGTAAGTCAGTGGTGAAATCTTTAGGCTTAACCTGAAAATTGCCGTTGATACTATATATCTTGAATGTTGTGGAGGTAAGCGGAATATGTCATGTAGCGGTGAAATGCTTAGATATGACATAGAACACCTATTGCGAAGGCAGCTTACTACGCAGATATTGACGCTCATGCACGAAAGCGTGGGGATCAAACAGG
+
CDGFABBB>BDBB?CCBB?BBC=@=???9?AABD>CC=BA<AC<@@ABBBC@BB@BBABA@A7A@ABCCC@CCCC>CCCF>@@=AB9=:><==BCC:C9962667<<CC>>>6:9@::?45050/-(---(--(/916;>4=<@?>>000000@AAA=@?A@0;;?@=@A@@A<9:9:99974>??8>::.37771328334<0//77///?:A<=B@BBBA@@99;;;?;9:9.9>@@=>>/=999@8@@@:
@N9IO0:00953:05815
GACAGAGGGTGCAAACGTTGTTCGGAATGACTGGGCGTAAAGCGCGTGTAGGCGGCCTCGCAAGTCGGGTGTGAAAGCCCTGGGCTCAACCCAGGAAGTGCACTCGAAACTGCAAGGCTCGAGTTCCGGAGAGGAAAGCGGAATTCTCGGTGTAGAGGTGAAATTCGTAGATATCGAGAGGAACACCGGTGGCGAAGGCGGCTTTCTGGACGGCGACTGACGCTGAGACGCGAAAAGCGTGGGGAGCAAACAGG
+
AAB;:;DC;@@::9/999:?A?A?=@9???ACBC=;;;AA69;>>D@BA00,00+0)/;79<ACCCCC>BBBB@=6AB?8CC@6BBCC;C?8BB9B2;:B558A=98919444<8=4:8<443:6;4:6:9994::(54:6:7<8::44.444===@;<<;@7C@@@@CECCCCDCCCBB=@<@@@<@><;5<BA=A?@@<@A@9ADA?BBF@BBBB@?@BBAB@@@AAAA;<;;.;??;999*949==3=?;7
@N9IO0:00953:05833
TACGAGGGGTGCAAGCGTTGCTCGGAATTATTGGGCGTAAAGGGTAGGTAGGTGGTCTCATTTGTCAGGGGTGAAATCCTTGGGCTTAACTCAAGAAGTGCCCCTGAAACGGTGAGACTCGAGTCCTGGAGAGGGTCGTGGAATTCCCGGTGTAGCGGTGAAATGCGTAGAGATCGGGAGGAACACCAGAGGCGAAGGCGGCGACCTGGACAGGTACTGACACTCAACTACGAAAGCGTGGGGAGCAAACAGG
+
CCCCCBBB8B@@@=B@A@@CCBCC@C=@>@A@CC>CBBBB>BF>BBB@AAA?;;6;DBBCCD>CBBCCCC9@?@@;@C@C@CJGFE:;7;BAA=AF@BDGDCC<BBCC<AA?BBCCBBBAA@;;;?CB?CCCCC=CBBBC@C@B>BC<@=@B;;;A@<@ABA=BCCB@??@@A???B<AB?B?AAA;??@@=@BC?B@BC@CCA@=@B<@@BC<@@@@@AABBABB=;;;BBBE=;;;<JJJ<;;;AJ?CDD?
@N9IO0:00956:05843
TACGTAGGGTGCGAGCGTTAATCGGAATTACTGGGCGTAAAGCGTGCGCAGGCTGTTTTGTAAGTCAGATGTGAAATCCCTGAGCTCAACTTAGGAACTGCGTTTGAAACTACAAGACTAGAATATGTCAGAGGGGGGTAGAATTCCACGTGTAGCAGTGAAATGCGTAGAGATGTGGAGGAATACCAATGGCGAAGGCAGCCCCCTGGGATAAGTATTGACGCCTCATGCACGAAAGCGTGGGGAGCAAACAGG
+
FEBBBBBB<@@?CCBBBB@B@CBA?B>@=@B@@@<@BBCE>CCABA@A@9979BBBCC;AAC?@@:;:B@=???A9@@A=A@A????:7;:7=B@B?BBB000@0//;5;;?@@>A????8=1:@00/=;;7:9999#7888178<398?@?;>?::B:@BC=BBBCBCBB?;;=<>.26:>:=?>8>9>?5;;=5:4:<:8979)5::0855)..33.33=88189:///<=?>?8=999>>>+9:::B8>=?;
@N9IO0:00961:05813
TACGTAGGGTGCGAGCGTTAATCGGAATTACTGGGCGTAAAGCGTGCGCAGGCGGTTCGCCAAGTCAGGTGTGAAATCCCCGGGCTTAACCTGGGAATTGCGCTTGAAACTAGCGGGCTTGAGTGCGGCAGAGGGGGGGTGGAATTCCACGTGTAGCAGTGAAATGCGTAGAGATGTGGAGGAACACCGATGGCGAAGGCAGCCCCCTGGGTCGACACTGGACGCCTCATGCACGAAAGCGTGGGGAGCAA
+
CCBBBCCC=BBCBBB@??=?<@@@=A6;4;C;;;6;@?DD>BAAABBAB8837=6<9=::2;?@:9;A?ABCBBB=AACB6@@;@@<A?B>AAC=B=A=@AA@@>ACC=?:97BBC<CC789???BD<@@=:99:9:9#86273978388989;999888==>5:5:?>>==56587=;98,82<7=;===>;>>>:>577;8899*9>A29<<8//5..(.335056652229;8A7::8==;;26658;
@N9IO0:00961:05834
AACGTAGGAGGCAAGCGTTATCCGGAGTAACTGGGCGTAAAGGGCGAGTAGGTGGTTGCGTAAGTTGGTTATGAAAGCTCCTGGCTAAACTGGGAGAGGTTGACCAAGACTGCGTGACTTGAGTGGAGAAGAGGTAAACGGAATTCCGCGTGTAGTGGTGAAATGCGTAGAGATGCGGAAGAACACCAGTGGCGAAGGCGGTTTACTGGTCTCCAACTGACACTGAACCGCGAAAAGCATGGGTAGCGAACGGG
+
;.;DBCB?;;6;>39:9:5>AA@B?A??C?@@@C=AAACC<CA=AA@?;@@=::6:6A@AAB=@=27.36A???B78:BD??@;??AA<ACCC>BBBB@B@CCDAD@CCC;;;@ABAAA?CBBCC?@A@?AA?=ABB=BC<C@C@C@CABBCCCBCA=@:::6:;>AACBB@@@:0/+/6:=:@@@<BBBB?BBB?B?AB?CD:??BC?CBBB?B?B8::>==755/;,322222&276333(3889>A9==>7
@N9IO0:00963:05815
TACGTAGGTGGCGAGCGTTGTCCGGATTTACTGGGCGTAAAGAGCGCGCAGGCGTCGTGCAAGTCGCGTGTGAAAGCCCCCGGCTCAACTGGGGAGGGTCACGCGATACTGCTCGACTCGAAGGCAGGAGAGGGAAGTGGAATTCCCGGTGTAGTGGTGAAATGCGTAGATATCGGGAGGAACACCAGTGGCGAAGGCGACTTCCTGGCCTGTTCTTGACGCTGAGGCGCGAAAGCTAGGGTAGCAAACGGG
+
CCBBBAA<AB<AA@:::?<@?@9<9>@D:ABCBA<@?>?@9@A@@BBCABB>889ABBABA>A?798@@@ACAA8:8989(91<;?A5>>@><2<<<6<AAAA@>AAAAA???BBBCCC><::8=<:;?857@7@=@@@;@;@<AD9?;>>>>AAA;@@BA8688;;;=>?===AD6@A?@?BCD@BBAA?BAC?C>A@ACC?B@BB@CACCC@BC@CCAAAC@A@@BAA@@@;@CBBBC=BAA@>?8@@@8
@N9IO0:00963:05822
TACGGAGGGTGCAAGCGTTATCCGGATTCACTGGGTTTAAAGGGTGCGTAGGTGGGTTGGTAAGTCAGTGGTGAAATCCCCGAGCTTAACTTGGGAACTGCCATTGATACTATCAGTCTTGAATATTGTGGAGGTTAGCGGAATATGTCATGTAGCGGTGAAATGCTTAGATATGACATAGAACACCAATTGCGAAGGCAGCTGGCTACGCATATATTGACACTGAGGCACGAAAGCGTGGGGATCAAACAGG
+
;:59<;;:.9@@B>BCCGAEBB;?:7829>;;;?9@B=BD?CC>A@AA?::4;@@8?<?.547<?BBBCC@A@@=05555&555<C9>:>A:@@6A?ABB=>CB=BBBBBBB;9:4;497:@8@AA>AAC=AA@D@BA@@;?;>BCB;;<;;;::9==A<>>398;99<@??@;;;:==999;CCC?B<9+0000,03=9=?BD=AA:9;AAA;;<C@AA@AA;;:;9::4<<A466;;BAA4:99>@8::;=
@N9IO0:00917:05903
TACGGAGGGGGCTAGCGTTGTTCGGAATTACTGGGCGTAAAGCGCACGTAGGCGGCTTTGTAAGTTAGAGGTGAAAGCCCGGGGCTCAACCCCGGAATTGCCTTTAAGACTGCATCGCTTGAACGTCGGAGAGGTGAGTGGAATTCCGAGTGTAGAGGTGAAATTCGTAGATATTCGGAAGAACACCAGTGGCGAAGGCGCTCACTGGACGACTGTTGACGCTGAGGTGCGAAAGCGTGGGGAGCAAACAGG
+
CBCC@CCCCC1BBABBBB@CF@BB?B@C@CABAC=???CB<ACA@@@BAAA>AA>BDG?DCC?BC@@@?A=@@@@<@AC>CBC8BBBB@CCA6A2919393=;C6B=A;888::@BCCD@BB?ABACB<@@9939>9:9?8?>A?B@BBB??>C????>??B:?<?BDCBCAB@=??<A:>>:==@:>>@@:=:919489577>@@@=?978@A==9=<<=??<<<59::===7>AA?@??3><<<?89:::
@N9IO0:00919:05862
TACAGAGGTCCCGAGCGTTGTTCGGATTCACTGGGCGTAAAGGGTGCGTAGGCGGTTGGGAAAGTCTGATGTGAAAGCCCCGGGCCCAACCCGGGAACGGCATCGGAAACTACCTGGCTGGAGGATTGGAGGGGGGACTGGAATTCCCGGTGTGAGCAGTGAAATGCGTAGAGATCGGGAGGAACGCCAGTGGCGAAGGCGAGTCCCTGGACAATTCCTGACGCTGAGGCACGAAAAGCTTGGGGAGCAAAACAG
+
CCF:;;@?DBB=@>;;;>:?>?CC?;;8;BBBA@49;@?<,::04::@CBC?B@=A4:;0:B9A;@@::CCBBBC259::.9=5<<5;6:;(33(3333,33//638:1////067388890/(//060/00000#/<>=9A;>;?B=A?=<...--567/37)33//////63555>3==7=7:?>;<<<@?BCD@H?B::9AAA8??>@BB>B<>8;=>=77378817333333&39728==.882222&266
@N9IO0:00933:05883
TACGGAGGGGGCAAGCGTTGCTCGGATTTACTGGGCGTAAAGGGTCCGTAGGCGGCTTCGTAAGTTAGATGTGAAAGCTTAGGGCTTAACCCTGAAATTGCATCTAAAACTGCGGAGCTAGAGTCTAGGAGAGGTCGGCGGAATTCCCGGTGTAGCGGTGAAATGCGTAGATATCGGGAGGAACACCAGTGGCGAAGGCGGCCGACTGGTCTAGTACTGACGCTGAGGGACGAAAGCGTGGGTAGCAAACCGG
+
@AAC@CCDDD3CCABCBB>?A@:;06AC4A;;;@9;:5@B<CC>BC@CCAB<887:C?CBA?<AAABBB>?>BB>6BBB8BA@<AB:@8>?8=<>A=B;>?AAA@@@@6@@@9:4::::>A??:8A;>6;;?93;550;A=A<@<@@9?<?@?=?;;5:<<<3=;;;>====856>A:>>;>=>>><@@@A<AAB:>:>@:>:>>A@><:;;B>??=;:9?9;;===;5==;<=188>>>>6;:????9>9=9
@N9IO0:00934:05861
TACGGAGGGTGCAAGCGTTAATCGGAATTACTGGGCGTAAAGGGCACGCAGGTGGCTGAGAAAGTCGGGTGTGAAAGCCCCGGGCTTAACCTGGGAACTGCATTCGAAACTACTTGGCTAGAGTATGGGAGAGGGAAGCGGAATTCCCGGTGTAGCGGTGAAATGCGTAGATATCGGGAGGAACATCAGTGGCGAAGGCGGCTTCCTGGCCCAATACTGACACTCATGTGCGAAAGCGTGGGGAG
+
CCAB=ABC;BB@B=@@??5;5<?>.9498>>>@@;?@@AA<AB=CCBBBBB?BB@>??B@@@;@A@AB<@@@BAC;;;;;.4;)55?A?B@CBC=C<?9;;AA?BBBC>BBBBB?C@CCBCB@BB::;7;CCCC>B?BAB?B>C@CE>C?CBCCBBC?BBCE>B??@@@BBBBBBBD=@@@B@AA:;;@@@>ABB=@7;:;@C@C>@A6;;0;>?@@@@BA@@CCCCAABFCBD=B;;5999+95
@N9IO0:00935:05870
TACAGAGGGTGCGAGCGTTAATCGGAATTACTGGGCGTAAAGCGCACGTAGGTGGTTCTGTAAGTCGGATGTGAAAGCCCCGGGCTTAACCTGGGAATGCATTCGAGACTGCAGTACTGGAGTATGGGAGAGGGAAGCGGAATTTCCGGTGTAGCGGTGAAATGCGTAGATATCGGAAGGAACATCAGTGGCGAAAGCGGCTTCCTGGCCCAATACTGACACTCATGTGCGAAAGCGGTGGGGAGCAAACAGG
+
CCB;;;BC=CBBAAA:9;9?5;;@=>5945AAAA=:::@@9?::;B;;;AA?AB?C8;;BDB?C;<;<@@@@BBC;AABB7BD;AA<@5;5;AA8@999;<<7;;;;;>BCB:;;;;;B@@@@;9;A<BAABB9:6:>@*0*0;37)/)/7::;:<8<;;;4<:?@@AAC;<;A@;=9=:?:=;3544446:444)444.4;7;755059096;;566?66:C::65599///)///)////&/5459)5554
@N9IO0:00939:05866
TACAGAGGGTGCAAACGTTGCTCGGAATTATTGGGCGTAAAGCGCGTGCAGGCGGCTCGTTAAGTCGACTGTGAAAGCCCTTGGCTCAACCAAGGAAGTGCAGTCGAAACTGGCGAGCTAGAGTCCCGAAGAGGGTGGCGGAATGCCCAGTGTAGAGGTGAAATTCGTAGATATTGGGTAGAACACCAGTGGCGAAGGCGGCCACCTGGGAGGCGACTGACGCTGAGACGCGAAAGCGTGGGGAGCAAACAGG
+
DDC;;:CC=BCBBB;@@C7::BACAD?B>A@<@@9@?@A@:?@BBBBBAAA;997;;C@B6;6;BB;;;BC<<<=4;@;4?9C:BBA@5@8<7A7<8A;9;:::<;;;5;::5?@@@ADCCBCCCC?DC@BBDE>BB?CB?B?@@@B<BAAAA@@?;7<;;;4;7;;;<<B=;@>AA<@BBB????:::9?8=@@5:4:C;?:?D9=<<3<<9ADCCCGCBBCCCACAAA@;<<0;:A::9949>@AD99;;<
@N9IO0:00955:05900
TACGAAGGGGGCTAGCGTTGCTCGGAATCACTGGGCGTAAAGCGCACGTAGGCGGCTTTTTAAGTCAGGGGTGAAATCCTGGAGCTCAACTCCAGAACTGCCTTTGATACTGAGAAGCTTGAGTCCGGGAGAGGTGAGTGGAACTGCGAGTGTAGAGGTGAAATTCGTAGATATTCGCAAGAACACCAGTGGCGAAGGCGGCTCACTGGCCCGGTACTGACGCTGAGGTGCGAAAGCGTGGGGAGCAAACAGG
+
CCB=B@CCCC1CCBBBBC?BBDDEAC?BBB@@@C>@A@CC>CAA?>3///0)/@388999'947==?AAA7A@@@9?>8BA8595;;@?AB@8C>D>B:89<@A8??@@@999@@:;<@<@A997>AA<BA?A@BAA@DC@D=AAAA@@@A>>>=8;5;?>A7>:>?9;7=AA@;>><@;@@>AAA>BBBB@DCC?C>;;6;AABA@@4;;095:99;BCCCIEAAA?BA@@FJ0;;;5555&55=?;2<:94
@N9IO0:00915:05922
TACGGAGGATCCAAGCGTTAATCGGAATTACTGGGCGTAAAGCGCACGCAGGCGGCTGCATAAGCCGGTCGTGAAATCCCCGGGCTTAACCTGGGAATTGCGATCGGGACTGTGCGGCTAGAGTGTTGGAGAGGACAGCGGAATTCCCGGTGTAGCAGTGAAATGCGTAGATATCGGGAGGAACATCAGTGGCGAAGGCGGCTGTCTGGCCAAACACTGACGCTCAGGTGCGAAAGCGTGGGGAGCAAACAGG
+
ACCC@ED@BCC?B>@B@@<@?BAA>?597:AABA<AAAAB<BBBBBBBD@@=;;5:?>@A9939827:>>>@:89.9<<<3?A=BDAH?C?BCC>C?B:;:CAABDE>BBBBBAAA=A@BBCCBBCAC8;;@@<@@@AAA?B?BAED>B?@@@AA:;;BBBE=CCCBA@:;;;;@@E8;;5;5;;BBBBBB>BCB?C?BB>A@@A@;;5;5;C=BBB@@ABBBAB;;7;AAACC;BAC@@@@3@@@@@9AAA>
@N9IO0:00921:05919
TACGGAGGGGGCTAGCGTTGTTCGGAATACTGGGCGTAAAGCGTACGTAGGCGGCTTTGTAAGTTAGAGGTGAAAGCCCGGGGCTCAACCCCGGAACTTGGCCTTTAAGCACTGCATCGCTTGAATCGCGGAGAGGTGAGTGGAATTCCGAGTGTAGAGGTGAAATTCGTAGATATTCGGAAGAACACCAGTGGCGAAGGCGGCTCACTGGACGCGTATTGACGCTGAGGTACGAAAGCGTGGGGAGCAAACAGGA
+
CCBC@CCCCB2BB::;CDACD@C@;@-00/0/<5;<;@E?DCCBB;;:;;5;A<@?B=BCD?BA>?????ABDE9:9C>CDD:BBB@:@@>0=*0+//06178==6>7883338888:::;6:@>BCBB>;BBAC?A;825:4:49,2,2;:::=979;:656A9;288888;;;A:==5;5::78887<>9818;;9@;;;7;@A@@BC=CBBBBB::6::@@@??AA:===989*8>?>@AA6@@@@?3;87/7
@N9IO0:00925:05944
TACAGAGGGTGCAAGCGTTAATCGGATTTACTGGGCGTAAAGCGTGCGTAGGCGGTTCAGTATGTCGGTCGTGAAATCCCCGGGCTTAACCTGGGAACTGCGGCCGAAACTGCTGGGCTTGAGTGTGGTAGAGGGTGGTGGAATTCCGGGTGTAGCGGTGAAATGCGTAGAGATCCGGAGGAACATCGATGGCGAAGGCAGCCACCTGGGCCACAACTGACGCTGAGGTACGAAAGCGTGGGGAGCAAACAGG
+
CCC999EE>BBBB>B@@@<@?AAD?CCB<?@BBA<AA>??<@BBBBBBBB@>AA;A?BB@@@CBBBC?B@@@@BB<AAAA5@@9@@>@?A?AAA<A=A@???;?9>>@:@@@@@@@:@C?A@AC@@A=?>====8=A=AB?B?B=?=?D>CCAA??@@CDBC>CBCB@??>99;@<@9?B;@<@AABBBBC@CEDAHBCAAA?BB?BBD>C=AAB>BBBCCCB@;;;<@;;;AC=B;<<CCC7AA;;;0;;B@
@N9IO0:00938:05917
TACAGAGGTCCCAAGCGTTGTTCGGATTCACTGGGCGTAAAGGGTGCGTAGGTGGCGGGGTAAGTCTGATGTGAAATCTCCGAGCTTAACTCGGAAATGGCATTGGATACTATTCTGCTTGAGGGTTGGAGGGGAGACTGGAATTCTCGGTGTAGCAGTGAAATGCGTAGATATCGAGAGGAACACCAGTGGCGAAAAGCGAGTCTCTGGACAACACCTGACACTGAGGCACGAAAGCTAGGGGAGCAAACAGG
+
BDB;;;A?ADD=D99;956=:5:<=?@=@BBBBB>?@ABC=BE?@CA@@BA@9999CCB;DC@BBCCBB???B>>7<AA>9;;;<>7@7;=;;.55)5<8ACD@CACCBBBBB?A;<;C>BBBC>C?B>B@@@7@@@AAB@B@C@BAA@?AACCCA;;;@@?8@@AAAAABBB@?@ABBA?B@BBB?CC@?<@<9:9&9<==9:=<<<=6:>A>A@@<@@@@B@A@@@?AAA@AA8@>@@AAA7ABAAA;@@@<
@N9IO0:00947:05934
TACGGGGGGGCAAGCGTTGTTCGGAATTACTGGGCGTAAAGGGCTCGTAGGTGGCCAACTAAGTCAGACGTGAAATCCCCAGGCTTAACCTGGGAACTGCGTCTGATACTGGATGGCTTGAATTCGGGAGAGGGATGCAGAATTCCAGGTGTAGCGGTGAAATGCGTAGATATCTGGAGGAATACCGGTGGCGAAGGCGGCATCCTGGACCGATATTGACACTGATGAGCGAAAGCCAGGGGAGCAAACGGG
+
>>:::::::#;?499@;<;@?A@=@=@<@BBBB>BBBBC;@@;@B@AAAA@<<9<@C?CAA?AABAA@@@??@@9>>>>000,0>,939?BAC>C9;;BAAAEAA@@@@BA>BCB@CC?BC@C>BBB<AA@@@;@BB;;;B6;7;@BC@BBBBAAC?CBBB=BAAACBBBBA@@@>9=?;????@@C@@@=@BB4;6;;6;ACB?BB@CD@CCB@@<@@BAABBBB;;;A;;;6;A=BCCC;AACCB<AAA9
@N9IO0:00915:05966
TACGAAGGGGGCTAGCGTTGTCCGGAATTACTGGGCGTAAAGCGCGCGTAGGCGGCCATGCAAGTCGGACGTGAAAGCCCGGGGCTCAACCCCGGAACTGCGCCCGAGACTGCGCGGCTCGAGACCAGGAGAGGGGAGCGGAATTCCCAGTGTAGAGGTGAAATTCGTAGATATTGGGAAGAACACCGGTGGCGAAGGCGGCTCCCTGGCCTGGTTCTGACGCTGAGGCGCGAAAGCGTGGGGAGCAAACAGG
+
BBC@@:@AAA0ABA@BBB@CCC?B?B?B?B@@@C>BBCDC>CA@AA@???@<@@=@<>>?:939><<9;873;@<5=BD:AA@2@?<=3:::+:38;?987;;9677;9////.55.377::;@@578=AA@BCB1889959)/(/6.6777>:8;;79<9?8?:>><668:::1:9/:4:=4:::4:4::4@@C=@=;;6;9@A9BC=A<9:2:29@??@B@@@;;2:?A;;;.;@AABBB:BBCCC?@@@?
@N9IO0:00925:05961
TACGTAGGGTGCGAGCGTTAATCGGAATTACTGGGCGTAAAGTGTGCGCAGGTGGCCGCGCAAGTCGAGTGTGAAATCCCCGGGCTTAACTTGGGAATTGCGCTCGAAACTACGTGGCTAGAGTGTGGCAGAGGGAGGTGGAATTCCACGTGTAGCGGTGAAATGCGTAGAGATGTGGAGGAACACCAATGGCGAAGGCAGCCTCCTGGGTCAACACTGACACTCATGCACGAAAGCGTGGGGAGCAAACAGG
+
BBCCCCBB=AA?A@@@@@?B<@AA=B?B?BBBAB>BCBDD>BA@ABBBA@@=@B>B>BAB@@:<<>>AAAAABDD=?=@>5AD7==684::=BF;D<>7;;>>@@@@A:@@@A===:=@@???>>>B<@><==>7>@<??:A?B>A>ACAA@AABAB?BBBB=BBCCBBBCCB???C<BB>A=:::?B?@@3:9:39/9>99337/3991=7949>AAA???@@@???>BBBCD:A799AAA6AAABD=B@A>
@N9IO0:00930:05979
TACGAAGATGCAAGCGTTATCCGGATTCATTGGGTTTGAAAGGGAGCGTAGGTGGCCCTATAAGTCAGTGGTGAAATCTCGTCGGCTTAACCGAGAAATTGCCATTGAATACTGTAGGGCTTGAGTAGGTAGTTGCCGTTGGCGGAATATGACATGTAGTGGTGAAATACATAGAGATGTCATACGAACACCGATTGCGAAGGCAGCTGACGAAAACTATAACTGGACACTGAGGCTCGAAAGTGCGGGGATCAAACAGG
+
A@@A>+00<0.-16--/6;@@:?:BB@@@@=@@,00(///(/;(//5=<:<8?@=@C=====8<<;883505;;>46;;;;;;;4:949394;;;=>6>:>>699459.5;:99;>?B:AB9;0>>00*0><=.55.595>.99;B=:99@?889??@A;<5<?@?8?@?@AAA@@@::0008....(--60744.45:;.5.5999@@A@9:99'9;99=4>;9.9995;:::278779=6=999:99*9::9@;@@@<
@N9IO0:00939:06001
TACAGAGGGTGCTAGCGTTAATCGGATTTACTGGGCGTAAAGCGTGTGTAGGCGGTCTGTTAAGTCGAGTGTGAAATCCCTGGGCTCAACCTGGGAATTGCATTCGATACTGGCAGGCTAGAGTACGGTAGAGGGCGGCGGAATTCCGGGTGTAGCGGTGAAATGCGTAGATATCCGGAGGAACACCGATGGCGAAGGCAACCGCCTGGGCCTGTACTGACGCTGAGACACGAAAGCGTGGGGAGCAAACAGG
+
BBBAA;;:6;@AABCBCC?B?@>?;9996:??AC>?@@CB<ACA@@?@AAB?BB@BBBBB?C>AACAAAAABBBC=CCC=CCC=BBAA>B@DFD>C?B>AABB?BB?@>@994:>@9@BBBCCCCCC@CCBCCD>CC?@@?B=@>@@CC>CBCCCBB@BCCC=BAAAAAA:;;AA=@<;;5;<@CC?CCCEABBBBCADC@B@AE=<;;0;=AAAABB@@ABBCAAA;;;A;;;0:?@==>>0=>>>@8???>
@N9IO0:00939:06004
TACGGAGGGCGCAAGCGTTGTTCGGAATTACTGGGCGTAAAGCGCGTGTAGGCGGCCAGGTAAGTCGGGTGTGAAAGCCCGGGGGCCCAACCCCGGAACTGCCACCCGATCACTGCTTGGCTGGAGTCCCGGAGAGGATGGCGGAATTTCCGGTGTAGAGGTGAAATTCGTAGATATCGGAAGGAACACCAGTGGCGAAGGCGGAGCCATCTCGGACGGTGGACTGACGCTGAGAGCGAAAGCGTGGGGAGCAAACAGG
+
CCCC@BAA:@?;;4:;;;5;>:?=:C@D@BCCCC=BAA@B<A@@@A@@@?=8=?3939@<>><?<===5==><>>5=<=+9999(8>8>1989*7<>6;;//(/68/86---///7938*//:7:::AA8@:@>??=AAA;;;8;:=>+0+/3898;887.579=3>:>87977:9555-5.7-6+5527:5552897384:9*///397899;0557.22,28897;>A=====<6676(-------&-8555-5973
@N9IO0:00941:05977
CACGTAGGGGACGAGCGTTGTCCGGATTCATTGGGCGTAAAGCGCGCGTAGGCGGCTCGGAAAGTCGGTCGTGAAATCCTGGGGCTCAACCCCGGAACTGCGTCCGATACTCCCGAGCTGGAGGCAGGTAGGGGAGATCGGAATTCCTGGTGTAGCGGTGAAATGCGCAGATATCAGGAGGAACACCGGTGGCGAAGGCGGATCTCTGGGCCTTGCCTGACGCTGAGGCGCGAAAGCTAGGGGAGCGAACAGG
+
CCCBAADDD9@AA???BC@CAB?B?AA?A@@=?A<@BBAB=A:::;:@>;<:00+0<<<:AA9AACJAFCCCGKK?AB=ABBB7@@@@=@AA7@=A<@@@:::C@BBBB@@@A<B@?@A@?::6:@A;ABBAB7@@@BAA=A=A;@<@?=@DCCCAA>AAAD?CBAAABA@@C@@?A=AA?A=BAB@B?CC?BBB<@<@A=?@@@@AAA<A<@<@A=@AA@@?::;;5;@AABA=AAABBDD8BBAAA@;;;;
@N9IO0:00952:05985
TACAGAGGGTGCAAGCGTTGTTCGGAATCATTGGGCGTAAAGGGCGTGTAGGCGGTTTGTTAAGTCATGTGTGAAATCCCTCGGCTCAACCGGGGAACGACGCATGAAACTGGCAAGCTAGAGTACCAAAGAGGGGGGTGGAATTCCCGGTGTAGCGGTGAAATGCGTAGATATCGGGAGGAACACCTGTGGCGAAGGCGGCCCCCTGGTTGGATACTGACGCTGAGACGCGAAAGCGTGGGGAGCAAAC
+
BCB@>9;:0;B?@<@A>?;@@;@B@C@CCDL@BB=BCAAA<A@9@A;;;A@=9929<6?@?C?BBCEBBAAA@@@;@AC<A;;6;@AC?B?BDH;C@CGCICCCCDCC=B;;:;B?ABBAA@@@AA?AA9@@@AAAA&@C;@5;5;C9C@@@@;;<B@BBCJ?CCCHBBBDCC@@@B<BA?A?@AA?BBBB;A;;5;>BA5;;;;*;B=A?B7:;@?>?>@;::===998=<??9@@@ABCC:BB@@@8=
@N9IO0:00953:06006
TACGAAGGGGGCTAGCGTTACTCGGAATTACTGGGCGTAAAGGGCGCGTAGGCGGCTTGGCCAGTCAGGCGTGAAATTCCTGGGCTTAACCTGGGGACTGCGCTTGATACTGCCAGGCTTGAGGCCGAGAGAGGGTGGTGGAATTCCCAGTGTAGAGGTGAAATTCGTAGATATTGGGAAGAACACCGGTGGCGAAGGCGACCACCTGGCTCGGTACTGACGCTGAGGCGCGACAGCGTGGGGAGCAAACAGG
+
CCCDB?ABBA2AB@@@AA?B?@@C@CBC@BBBBE>DDBBB=BB=A:;;>:91;A@AB?B=@<@AAA@@;?>@@@@9@=A?BCC=BD=@>@@BADD:;;;@ACECGAAAAAACC?CB@BD@AAB>A=AB;;;BCM?BC@DC@C?B=??6@@@;;;;;;?A@@E>E?BBBBBABABADK>B???599A;@<9:7<CD@F?BBCC?BB?;;6;??@>@@;99959==@>B9AA<;;?>?AA@AAA3AAAAA<BAB;
@N9IO0:00963:06001
TACGTAGGGTGCGAGCGTTAATCGGAATTACTGGGCGTAAAGGGTGCGCAGGCGACCCCGCAAGTCAGACGTGAAATCCCCGGGCTCAACTTGGGAATGGCGTTTGAAACTACGGGGCTGGAGTGTGGCAGAGGGAGGTGGAATTCCACGTGTAGCGGTGAAAATGCGTAGAGATGATGGAGGAACACCAATGGCGAAGGCAGCCTCCTGGGCCAACACTGACGCTCGATGACACGAAAGCGTGGGGAGCAAACAG
+
@@@@AAAA<BBAABCBBB@C=??A>B?B?B@@@A<A@@?A6??9@??BAAB?BBCCDD8BBC>:9900;;///99./---&-9,66//(/;)//)/5<=6??==7=@A8:;;????2=>A5859==>=A=:///)//(.;0507593=;<;522555.52222&2988888:775/..5.33284=55/5(..(..94949A9;525,269.9).(.53.-.---2---2..2557:<378688:9-9;=9<2<:<
@N9IO0:00914:06047
TACGAAGGGGGCTAGCGTTGTTCGGAATTACTGGGCGTAAAGGGCGCGTAGGCGGCCGTTTAAGTTAGGTGTGAACGTCCTGGGCTCAACCTGGGGACTGCACTTAATACTGGATGGCTTGAATTCGGGAGAGGATAGCGGAATTCCCAGTGTAGAGGTGAAATTCGTAGATATTGGGAAGAACACCGGTGGCGAAGGCGGCTATCTGGACCGACATTGACGCTGAGGCGCGAAAGCGTGGGGAGCAAACAGG
+
CBBB@=@@@@1ABBBBAA?CD@CC?C?C@BBCCC=???AA<AB<ABBBBBA?B@;<6000*0+00+0=;@@CBB>BABB@CCB>???C>A>AGCC:A@?@@@@@9@9?@>=@:@@@6;;@CC>B>AAA<@@@B?BABA;<8;@B@BK?CFBCCBEAA?@B@B;A=@@@ABB@AA?BB7;7;@?CCB@B?;<8;BB@BACC?ABAAIJF@CEAMBBBB?AABBCCBBC=A@B;;;7;EC@AAA.;;ABB=A@@@
@N9IO0:00918:06044
TACGTAGGGTGCGAGCGTTAATCGGAATTACTGGGCGTAAAGCGTGCGCAGGCTGTTTTGTAAGTCAGATGTGAAATCCCCGAGCTCAACTTGGGAACTGCGTTTGAAACTACAAGACTAGAATATGTCAGAGGGGGTAGAATTCCACGTGTAGCAGTGAAATGCGTAGAGATGTGGAGGAATACCAATGGCGAAGGCAGCCCCCTGGGATAATATTGACGCTCATGCACGAAAGCGTGGGGAGCAAACAGG
+
>=000<<;5>@@AA@?::6;=@?A?B8;;<AAAF>BBBBB<BCBBAAAA??<>@@@@A8?>B?@@@@A@>?>9:9+9?>?2>?>@989<AA>BA;@:@999==>8?@B=BCC>>;?@@@@==9=<9:;;=@::;;;+8>==08084:9:8::>:888339C=A???B???BA????9==:?<@BC?>;>A;==A;;7;;;@DDD/???8:97499;8====<<888???>BAA5::99AAA6:::@@;@@@:
@N9IO0:00931:06047
TACAGAGGGTGCTAGCGTTAATCGGATTTACTGGGCGTAAAGCGTGTGTAGGCGGTTTGTTAAGTCGGATGTGAAAGCCCTGGGCTCAACCTAGGAATCGCATTCGATACTGGCAGGCTAGAGTACGGTAGAGGGTGGCGGAATTCCGGGTGTAGCGGTGAAATGCGTAGATATCCGGAGGAACACCGATGGCGAAGGCAACCACCTGGGCCTGTACTGACGCTGAGACACGAAAGCGTGGGGAGCAAACAGG
+
GCC@??CD=BBA@?A??>;?:?AB;@@@;??89939@@?@9@@@@ABBBBB@@@=@B:@B>B>BGCC@C:::CCD:A@@:@BD8;;CCAD@CBB@B@BBCBBB@@@?C@>:84899<ABBBBBBDBB?A@@??>8?A488?B?B?B>AA<ABBCBCC?CCCD>BC@??CABB@B@:>:>@=@>BBB@CCBB?B@B=B?BBAC@CC@BBC>C@BBDCBBCCAAACC;;;DBC@@@;AABDDEF;BBBBB=BBB?
@N9IO0:00941:06056
TACGTAGGGTGCGAGCGTTAATCGGAATACTGGGCGTAAAGCGTGCGCAGGCGGTTTTGTAAGTCAGATGTGAAATCCCCGGGCTCAACCTGGGAACTGCGTTTGAAACTACAAGGCTAGAGTGTAGAAGAGGGGGGTAGAATTCCACGTGTAGCAGTGGAAATGCGTAGAGATGATGGAGGAATACCGATGGCGAAGCGCCCCCGTGGGCTAACACTGAAGCGCCTCATGCACGAAAGCGTGGGGAGCAAACAG
+
BB@@>>==5;;;B@?@@@<@<@@A?C4;:99<<5>;@?C>C:::?@@???9??=>>>2777177899:88333;5;999.66.66//(/0---(-3-//33;;.689022666,2,27222277522232227777%5577.3.3.33....76--...).9.579==5555555222/552725440----,222(,,--777$--22'-.922..8..(...5,.....366666/5/--777*--...'.69
@N9IO0:00942:06011
TACGTAGGTGGCAAGCGTTGTCCGGATTTATTGGGTTTAAAGGGTGCGTAGGCGGCCCTGTAAGTCAGTTGTGAAATACGGCAGCTTAACTGTCGAGGTGCAATTGATAACTGCGGGGCTAGAGTACTGGATGAGGTAAGCGGAATGGACGGTGTAGCGGTGAAATGCTTAGATATCGATCCGAGAACACCGTATAAGCGAAGGCAGCTTACTAAGGAGTAACTGACGCTGAGGCACGAAAAGTGTGGGGATCAAACAGG
+
CCBBBAA<@B<AB@B@?A=@@CAB@CDD=AA?CG=DD487*9?9=?@BAAA@AA?BB=BBAB?;;:BCD=B<<<@>C?994:444:.4.44449;=;6<;55.549;55.5<>=>AA166<;;9;BB55.5::995:@;?;=9=:=>:<<<8<<<>>CC@CEDD?EDAA?ACBAB@@:::@499<:=:..*.----(-7996;555555.59::7<8666?;>@>BBBBA=>>:0000000'0555/;;&////:1//54
@N9IO0:00942:06037
TACGGAGGGTGCAAGCGTTATCCGGATTCACTGGGTTTAAAGGGTGCGTAGGTGGGCAAGTAAGTCAGTGGTGAAATCTCCGGGCTTAACCCGGAAACTGCCATTGATACTATTTGTCTTGAATACTGTGGAGGTCAGCGGAATATGTCATGTAGCGGTGAAATGCTTAGATATGACATAGAACACCAATTGCGAAGGCAGCTGGCTACACAAATATTGACACTGAGGCACGAAAGCGTGGGGATCAAACAGGA
+
AA@?@CCD=CCBB?BBBA<@@@8<9;;7;;;:8808808:3;>5;;;==;;?@AC=BB@BCD?BBBCCB@=@AAA>@CBD=@@;A@>A>AB=B=<D2>@;:75:8=<<?@@AA</5::<7>A7A@<@AAB?A?=A@?@?A=A@DCBBCBBBAA9::?;?ACC=979A:??????@@;????A:?>><>>@<@@@=*0+0===0/*3777;799*7><4<==@@@=/.(...>?>8>;88>AA9<8569.77:06
@N9IO0:00949:06051
TACGTAGGGTGCAAGCGTTAATCGGAATACTGGGCGTAAAGCGTGCGCAGGCGGTGATGTAAGACAGTTGTGAAATCCCCGGGCTCAACCTGGGAACTGCATCTGTGACTGCATCGCTGGAGTGCGGCAGAGGGGGATGGAATTCCGCGTGTAGCAGTGAAATGCGTAGATATGCGGAGGAACACCGATGGCGAAGGCAATCCCCTGGGCCTGCACTGACGCTCATGCACAAAG
+
CDCBCBBC=::9E@D@??@A6:9?9@=:;;@??;>@@@A000A@>@AA??<?A?A@@>?87.3<>>?B<>?9//+/;;:+>>+0/8:396<<<4<055<;??BBBCBBBCDEBCCCCDC@BB;;:A;@:::BEFD5AAA<@;@=B;????@=><:::77;<5778999999BCHHD>A@49399:;@@>><9999=;9928988(773(36???::773///:///:98<89/8
@N9IO0:00917:06095
TACAGAGGGTGCTAGCGTTAATCGGATTTACTGGGCGTAAAGCGTGTGTAGGCGGTCTGTTAAGTCGAGTGTGAAATCCCTGGGCTCAACCTGGGAATTGCATTCGATACTGGCAGGCTAGAGTACGGTAGAGGGCGGCGGAATTCCGGGTGTAGCGGTGAAATGCGTAGATATCGGGAGGAACACCAGTGGCGAAGGCGATCTTCTGGTCTGTTTCTGACACTCAGACGCGACAGCTAGGGTAGTAAACGGG
+
CCAA@@@@8@@=???98959?AAB8;;@6@=???9?@@@C:@AA@@@CDBB@BA?A;:9?292;A@AACA@ADDC=AAB<AAB<BBBB?A=ABC>C<>59:@@=@@@?@?;;5;;;@BBBBIEBCBA=@AAAAC>CC9;;=A=B?C@BD>DCCCDCC@BCDD>CCBBCA@A;;;@@G<:979?BAB@C@@A8:;D4949:AA@A?A@@=ABBCDD?GBAABBAAADBAAACCCCCA@C;::.:@BABB<BBE>
@N9IO0:00920:06091
TACAGAGGGGGCAAGCGTTGTTCGGAATTACTGGGCGTAAAGGGCGCGTAGGCGCCTTCTAAGTCATGCGTGAAATCCCCGGGCTCAACCCGGGAACTGCGTCTGATACTGGAAGGCTTGAATCCGGGAGAGGGATGTGGAATTCCAGGTGTAGCGGTGAAATGCGTAGATATCTGGAGGAACACCGGTGGCGAAGGCGGCATCCTGGACCGGTATTGACGCTGAGGCGCGAAAGCCAGGGGAGCAAACGG
+
DCCCBBDEGF5@@?A@A@?CD@BA???B?A???E>?@@AD?DD>ABBBCBA@000=?,00>;<<>::;:;;BAC?CCDE;DE=A;;;@CC=BB;A<A;9;9;BBBCCCA??;<3939?;@@?BDGFF?@A@BC=C;;;B<B=B?C=AB@CCCGGBB>A@@@8???;;;;AC@AAB@>@@=@?BCC?A=;;6;AB=A?@@<@;:;?BB>@?;@=@@@<@ABAB@@@@<>@C;;;0::49>?>3>==<<598:
@N9IO0:00928:06078
TACGAAGGGTGCAAGCGTTAATCGGAATTACTGGGCGTAAAGCGTGCGTAGGCGGTTTCTTAAGTCTGCCGTGAAAGCCCCGGGCTCAACCTGGGAATGGCGGTGGATACTGAGAAGCTGGAGTACGGTAGAGGAAGGTGGAATTCCCGGTGTAGCGGATGAAATGCGTAGAGATCGGGAGGAACATCAGTGGCGAAGGCGGCCTTCTGGACCAGTACTGACGCTGAGGCACGGAAAGCGTGGGGAGCAAAC
+
A@>@?<??8?ABB@CCBC@C@B@@:=3:39=@@@<BDCCC>C@@ABAA>::5;;6;D=CC>B=;:;BBB?BBBBD:>@@A3@A0;;;<5;>@;;3;6/0)0838:;;??@B@@A@@CCBB?BBABBA?888;?;?9?==<57,3,37.71799://0(/////(/9;;45333;999=49<6;1999?AB??=>CD;@<@?39399=>A?BB9:8B>?<?87877777,3337,37.3738<=</33766.6
@N9IO0:00946:06108
AACGTAGGAGGCAAGCGTTATCCGGAGTTACTGGGCGTAAAGCGCGTGCAGGTGGTTTTCTACGTCCGCTGTGAAAGCGTTGGGCTCAACCGAACAAAAGCGGCGGATACGGGGAAACTGGAGGGTGACAGAGGCGTGTGGAATTCCGGGTGTAGTGGTGAAATGCGTAGAGATCCGGAGGAACACCAGTGGCGCAAGCGGCACGCTGGGTCACAACTGACACTGAGACGCGAAGGCATGGGGAGCGAACGG
+
A0DDAA=7:95;>5:;998AAA?B@;;;?A;::B7AAADE:@858;:?????995:<@0?:::???549???@A@;@@@A:@@9@?@B=>9??63444&44;8<@9969BEDE9C>7BBB?AAD>BCCC;;;C@DCDCCC?A?@?C=BB=;;;CBBB?BCEC>CBA@?@A@@::::=3:::?:?@@;AA9919>99199949A@A>99:,9?@@@=@99:BBBBBA???AA?C;<7==BACC9::BAA9:::
@N9IO0:00948:06076
TACGTAGGGTGCGAGCGTTAATCGGAATTACTGGGCGTAAAGGGTGCGCAGGCGGTTGCGCAAGTCAGGCGTGAAATCCCCGGGCTTAACCTGGGAATGGCGCTTGAAACTACGTGACTGGAGTATGGCAGAGGGAGGTGGAATTCCACGTGTAGCGGTGAAATGCGTAGAGATGTGGAGGAACACCGATGGCGAAGGCAGCCTCCTGGGCCAATACTGACGCTCATGCACGAAAAGCGTGGGGAGCAAACAGG
+
CBBBBAA@:@@?A@CCBC@B799B?BAE?@@@@@9@?=@A5::8::9ABBB?A@=@:?????>AAAA@<AA???A59999+9?277<A8<6<<<3;6<?;>;?=;999,:9:9999>@BC@BBB@A@?B@A@BB;@A=AB>A;@=@>AABB;;;CGE@BCCD>;<;BBCBBBBBBCC@BCACABBB?AA@@=@BC@D=@@BB>AB?BBB<B?B?AAA@AAA@@BBAB@A@@;<;;&;@@BBCC7BABCC>AA@=
@N9IO0:00949:06108
CACGGGGGGAGCAAGGCGTTGTTCGGAATCACTGGGCGTAAAGGGCGTGTAGGCGGTCAGGTAAGTGTGATGTGAAATCCCTCGGCTCACCCGAGGACCGGCATCGCATACTGCTTGGCTTGAGTACGGGAGAGGATGTGGGAATTCCTGGTGTAGCGGTGAAATGCGTAGATATCAGGAGGAACACCGGTGGCGAAGGCGCACATCTGGCCCGATACTGACGCTGAGGCGCGAAAGCTAGGGGAGCAAACGGG
+
CB@A@@@@'000>)0)/9=;@A:C=:=:BA@BDBC=@@@AA5?A;;;4=<@@<@?:=;9;7:=-8494::ACCBBB8BA@9>33-3399992:?9544048=>=A=CCABBAA@B@C@DD?BAAAA@@@;@ABC=@AA;;;0;?A>B?AA>AAA?DBA=ABBA=BCCCBBBBABABBB7;;7;7;CC<@=AB?B@?<?>ACCBBBBBCC@BE>BBBAAA@@@AAB@BB?AAACCE9;9999AA6??AAA<AAA9
@N9IO0:00917:06159
TACGGAGGGTGCAAGCGTTAATCGGAATTACTGGGCGTAAAGCGCGCGTAGGCGGCTGAGTAAGTCGATTGTGAAATCCCCGGGCTCAACCTGGGAATTGCAGTCGAGACTGCTCGGCTAGAGTGTGGGAGAGGGTGGTGGAATTCCCGGTGTAGCGGTGAAATGCGTAGATATCGGGAGGAACATCAGTGGCGAAGGCGACACCTGGCCCAACACTGACGCTGAGGTGCGAAAGCGTGGGTAGCAAACGAGG
+
CBCB=@@@;@A@D>BBBB?B@CBB@A>B>BBBBB<BCBBB<A9:9AABBCC?CB@DEDBBAA<ABBBED?B@CCF>BBBB;CD=BBBB@B@CCC>D?B?@ACBBBC@@?BA?9:;:5<?@;:;ADCBC>B@??C=BB@BB?B?A>BA=B@>>?BBBB?BBBB<B@@@B@?@BA>?@D?CC@D@CA@@C;;;>BBC>B?BBBAAC=@A4<;09:??=@<995BB@@@<@@<<@@6;;@=>=2595:=;/547=2
@N9IO0:00919:06131
TACGTAGGGGGCGAGCGTTGTCCGGATTTATTGGGCGTAAAGAGCTCGTAGGCGGTTTGGCAAGTCGGGTGTGAAAATCCGGGCTCAACTCGGAGACGCCACTCGATACTGCCATGACTCGAGTCCGGTAGGGGAGTGCGGAATTCCTGGTGTAGCGGTGAAATGCGCAGATATCAGGAGGAACACCGGTGGCGAAGGCGGCACTCTGGGCCGGTACTGACGCTGAGGAGCGAAAGCGTGGGGAGCGAACAGG
+
CCCBB@@@@@0AA;;:BD@CCB?A49:B;A@?BC>???CF>CBA@@AAABB@BB?BD8:8:A>AABBA:>>>::::5;B?BD;;;;@<@ABB=@ABA??=?BBBBBCBA?@@=A???:::A;;;B>B;@;;;;.;;AC@@=A=A=A@CC>BB;;;BB@DA@@;@B@A;;;BBBBBBD=@@:;9;BB?CBBB@CCC?B@BB?BBBAAACC=A=@<:;;????AAA@AA=@CCCCC>B@@@BBC9AABBB?;;;=
@N9IO0:00944:06129
TACGGAGGGCGCAAGCGTTGTTCGGAATCATTGGGCGTAAAGCGCGTGTAGGCGGCTTGGCAAGTCGAGTGTGAAAGCCCGGGGCTCAACCCCGGAAGGTCGCTCGAAACTGCCTCGCTCGAGTCCCGGAGAGGAAGGCGGAATTCCCGGTGTAGAGGTGAAATTCGTAGATATCGGGAGGAACACCAGCGGCGAAGGCGGCCTTCTGGACGGTGACTGACGCTGAGACGCGAAAGCGTGGGGAGCAAACAGG
+
CCCD@BBB=CCAB>CBBBGBB?BE@D?BBDD@DD>BBA?A<AABCCBBB@@<@<8<>9=9=A7;>=>;?@;;>@@8@>A3;;9+9999.555059@:=:==<A??333(488@2944:;;:;:::9,5.3333:?9?9??;=<@3::59=>?@A;:;5;;;<0;=A@AA@@A@AAA@;BB=C?AAA@CCAA>@A@>B>:;29.4.5=B9BCC?BAAABBA@@@A;;:;9CCDII=A9;;IIG;DAABC=@@@5
@N9IO0:00958:06158
TACAGAGGGTGCAAGCGTTGTTCGGAATTATTGGGCGTAAAGCGCGTGTAGGCGGCCAGCCAAGTCGGGTGTGAAAGCCCTCGGCTCAACCGAGGAAGTGCGCCCGAAACTAGCTGGCTTGAGTACCAGAGAGGGTGGCGGAATTCCCGGTGTAGAGGTGAAATTCGTAGATATCGGGAGGAACACCAGCGGCGAAGGCGGCCACCTGGATGGATACTGACGCTGAGACGCGAAAGCGTGGGGAGCAAACAG
+
CCC::9CC=AB@B9????49:=;;5:;?;?@?BD<BBAAA8::?@C@@@==:00+03;7<6B?BBBCC?BBBBAA<B@B<ABCABB@@799;CCADACG@@@@F<A@A<A@@@AAA>AB>B@???C=@@@@AAA<BB?BB?B?B@BC=C@BBBBBBB?CCCC>C@BAA@@??@AAAC;@@896:A@:@@@@=@CC?B?BB@B?BC?BB@BBA?BB@AABBBCBCBB@AA@A;;;0;AAA?>?0?:9590955
@N9IO0:00933:06202
TACGGAGGGTGCAAGCGTTAATCGGAATACTGGGCGTAAAGCGCACGCAGGTGGCTGAGTCAGTCGATTGTGAAAGCCCTGGGCTTAACCTGGGAATTGCAGTCGATACTACTCAGCTAGAGTATGGGAGAGGGTAGTGGAATTCCCGGTGTAGCGGTGAAATGCGTAGATATCGGGAGGAACATCAGTGGCGAAGGCGGCTACCTGGCCCAATACTGACACTCAGGTGCGACAGCGTGGGGAGCAAACAGG
+
CCBB>BB@9AC;94;;:;8@7?A>7@-0/---8///0::(///4>43799449.4:::56@BBB@@@B:=A;9;099A8CFA4A@7;7<?AB@4@9@46;;;<@==?BBBC969954=<:555;;;>7<<:::49;;::6:7<4::1=2=<>@?83/399=3?88??87;;83379.;;9>9>>=<<C==9==<7=5440444:344.4:1:7<:::<<<<<<::9566/-----/6////&339;;24437
@N9IO0:00937:06199
GACAGAGGTGGCGAGCGTTGTTCGGATTTACTGGGCGTAAAGCGTGGGTAGGCGGTCCGGCCAGTCAGATGTGAAATCCCACCGCTTAACGGTGGAACGGCGTCTGATACTACCGGACTCGAGTGCAGGAGAGGAGAGTGGAATTTCCGGTGTAGCGGTGAAATGCGTAGAGATCGGAAGGAACACCAGTGGCGAAGGCGGCTCTCTGGACTGCAACTGACGCTGAGACACGAAAGCGTGGGGAGCAAACAGG
+
CCCBAABGFL@CC>=000+0<:<9;::<4;:=BC=???AA5::@@@E=A00,00+0>6:6<8<8@A@@>?@@@@D=AAC>CD?@@@=A<@@=BA;@=A@=A;<;CCBBB;;;A>B5;;A;999949?@7>@@C?ABBAAA@C@DC=A>A@BAB@?8?<?BBD?BB>==A@??333;48488=6;@A6?@::6<=>8C>BB7BAA@?@?:8228>?;BB=>557?;;:;>>;:9=/7;::9::*:BBBD>CCC@
@N9IO0:00937:06206
TACGAAGGGGGCTAGCGTTGTTCGGAATTACTGGGCGTAAAGCGCGCGCAGGCGGTTCTTCAAGTCAGAGGTGAAAGCCCAGGGCTCAACCCTGGAATGGCCTTTGAGACTAGAGAACTAGGGTACGGGAGAGGTGAGTGGAATTCCGAGTGTAGAGGTGAAATTCGTAGATATTCGGAAGAACACCAGTGGCGAAGGCGGCTCACTGGCCCGTTACCGACGCTCAGGCGCGACAGCGTGGGGAGCAAACAGG
+
CDC;;4;@@@0@CBBB@@@BC@CB@E@F@B@;;;6;BCCD?CBBA@B@@;;5;;5;;>>;:;8;BCABBB>BACC>BBD>BBB=BBBB@BC>CC@B?@@=@?AB<CBBAABBBCCC@BBDCC=A;;;D=CCCB?CCAABE@C?B<@<@;<<<@@@;;5;@==9?????@@>?:;6;@:=3::=@@@;=@=@5;0<6<:00*000;0992995=A<@B?BBBBCCBCC?BBBBCCBCCCBCCD;A@ACJ=CBB@
@N9IO0:00920:06244
TACAGAGGGTGCTAGCGTTAATCGGATTTACTGGGCGTAAAGCGTGTGTAGGCGGTCTGTTAAGTCGAGTGTGAAATCCCTGGGCTCAACCTGGGAATTGCATTCGATACTGGCAGGCTAGAGTACGGTAGAGGGCGGCGGAATTCCGGGTGTAGCGGTGAAATGCGTAGATATCCGGAGGAACACCGATGGCGAAGGCAACCGCCTGGGCCTGTACTGACGCTGAGACACGAAAAGCGTGGGGAGCAA
+
CDBBB;;;7;AAABB@@@1818=@5;;A6@=>@=6=@999/:9:;@ABBCC@CC@BB@??9?9@A@>AA@@@AAA<ADD=BBB=AABB@B@DCF>B>A>AACC=9::@@=?><:;;<@A?@@;;;BC>AA;;<C=CF9<<7<7;?B=AB;@BCCCBB?BFHF?AABAAACAAABA;@;98188=;;9>>>A;??<<<4659=?BB>BBD>D>A:::AA@@@BA@::999494444&44445>>0;;9:;
@N9IO0:00922:06257
TACGGAGGGTGCGAGCGTTATCCGGAATCACTGGGTTTAAAGGGTGCGTAGGCGGCGAGGTAAGTCAGTTGTGAAATTCCCCGGCTCAACCGGGAGGGACTGCGATTGATACTGCTTTGCTTGAAACAGGTTGAGGTAAGCGGAATGTGGCATGTAGCGGTGAAATGCATAGATATGCCATAGAAACACCGATTGCGAAGGACAGCTTGCTGGGCCTGATTTGACGCTGAGGCACGAAAGCGTGGGGAGCAAACAGG
+
BBAC?ABA;@C@@@@@AA?@@@=@<@:;;BB?>?0;;)9:1:<3>?>A<AC?A@>@A?>;?@4@::@DD<??9991828==1=5=@BB4;594(444(39;;8::=4:9:8388388*7???BDC;89813-/88366(///(/(/33;48///////;8;;==5888796///6667,333333(38839:949869)/)/0;<<=;AB@A@:@<?:;:?9?@@@@;;:@<?@C==?/89<9988*8@A@B;;;;;
@N9IO0:00931:06259
TACAGAGGGTGCGAGCGTTAATCGGATTTACTGGGCGTAAAGCGTGTGTAGGTGGTTGTTCAAGTCGGTTGTGAAATCCCCGGGCTTAACCTGGGAACTGCTTCCGAGACTGAGCGACTAGAGTACGGTAGAGGGCGGTGGAATTTCCGGTGTAGCGGTGAAATGCGTAGATATCGGAAGGAACACCAATGGCGAAGGCAGCCGCCTGGGCCTGTACTGACACTGAGACACGAAAGCGTGGGGATCAAACAGG
+
BBCBBBBB<AA=?AA9:;>@5;;@;::;/;@@@C>?????9=>??@@AABB@BB@B:;;?A@=AA@@=@7<;ICH?BBBA3AA0;;5;5;?BBB=B7;;;;B?B@BCICDBBA@?BBABBB?@@BBB=BBA@AB:?@=@@<@=@B=B?B?DCDAAAC=A???9?@AA@@@@????@;@=A=@=@AA=A;@@<@AB=A?BGEE@BB>AAA:@;@ABBCCCCCCCCCCBA@@?::9,:@@ABBB:BABAA;@AA5
@N9IO0:00932:06234
TACGTAGGGTGCGAGCGTTAATCGGAATTACTGGGCGTAAAGCGTGCGTAGGCGGTTGGCAAAGTCAGCTGTGAAAGCCCCGGGCTTAACCTGGGAATGGCGGTTGAAACTAGTCGACTCGAATCTGGCAGAGGGGGGTGGAATTCCACGTGTAGCAGTGAAATGCGTAGAGATGTGGAGGAACACCGATGGCGAAGGCAGCCCCCTGGGCTGAGATTGACGCTCAGGCACGAAAGCGTGGGGAGCAAACAGG
+
BBBCC@@@;;;;A;;;;;7;<@?A;A<@;@;;;A<B;;;A9@@@@?<=?::8:@@A<@=?BB=@@@@@?989<<?389??3@A<???D=@??BB;A49909@<B?B@>8<<====;??BA>?=88998<94994444#4;.4.4245:559@;959>??ABD:;:;@AA?A;9:AAB49:4:2787173;;2773-3-3833333$38=2:;::99;5444443833-39333=49999:::/:>BAA89992
@N9IO0:00944:06232
TACAGAGGGTGCGAGCGTTAATCGGAATTACTGGGCGTAAAGCGCACGTAGTCGGCTTTGCAAGTCGGGTGTGAAATCCCCGGGCTCAACCTGGGAACTGCATCCGAGACTGCATTGCTAGAGTATGGGAGAGGGAAGCGGAATTTCTGGTGTAGCAGTGAAATGCGTAGATATCAGAAGGAACATCAGTGGCGAAGGCGGCTTCCTGGACCAATACTGACGATCAGGTGCGAAAGCCGTGGGGGAGCAAACAGG
+
DDDBAABB=ACA?==;892;:?AC?BAE?BCBAC9@??>?9=@@>@@CBBBBBB?BBB=@@G@CCCCC>AAAABB>BCFE<FF>CBBB?B>BBB<B?CCCFCAB?BAA@C???BB>???B???CAAAD<@@BBB=B?BAA>A@DD?DCB@BBCBBBAA;;;C>@@AA@@@@;;;@BBB@C@C=@@A;;;A@=@A@:@=@@:@A<@<<;5;:9>;898<794955:882444888044.444444$44555)/772
@N9IO0:00951:06215
TACGGAGGGTGCAAGCGTTATCCGGATTCACTGGGTTTAAAGGGTGCGTAGGTGGGCAAGTAAGTCAGTGGTGAAATCTCCGGGCTTAACCCGGAAACTGCCATTGATACTATTTGTCTTGAATACTGTGGAGGTCAGCGGAATATGTCATGTAGCGGTGAAATGCTTAGATATGACATAGAACACCAATTGCGAAGGCAGCTGGCTACACAAATATTGACACTGAGGCACGAAAGCGTGGGGATCAAACAGGA
+
BCBD@DDD>CC@@=@;;<>AAA7:59A<;<?===6>>,44(44(4:BBBBB?CEE=BB?CDDACCCCCCCBDCCB>CCBB5;;8;@>C9==)9.490944;.947<<:?AAAA=)9;985:;7BA<@??B=A@?AA;::B?C?BBBBCBCBBA7333/9@@C>97:C8:9AAC???AAB?>??A@@:=8=38987178;999//(///388<=3:@@6?:;<:////(...337.7333788+888?A;@@<08
@N9IO0:00960:06215
TACCCGCAGCACAAGTGGTGGTCATTATTATTGGGCCTAAAGCGTCCGTAGCTGGCCTGTTAGATGCCTGGGTAAATCGATGCGCTCAACGTATCGAATTCCGGGTAGACCGGCAGGCTCGGGACCGGGAGAGGCGTGAGCTACTCGGGGGGTAGGGGTAAAATCCTGTAATCCTCCGGGGAGGACCAGTGGCGAAGGCGTCACGCTAGAACGGCTCCGACAGTGAGGGACGGAAGCCCTGGGGCGCAAAACCG
+
CA@?8A@@@@>?A;@@@=@C@BBBA6;;>AA=AA;C?CBC=A@@@C=?@CBA::6:==DA??@?CBC@CCC=BBF<@@;;;;;BBABE@;:;CBBBC=A>@=@B;@@CCB?C@@?@>>=9:9/;B=AB<A@@@?BBBBAAABB;;;;;;;;%9@@DE6BADD9@D@@;>@=992/:8>7>&//)//5A555.549.9299448:::4448433-399-44:9<3//6636//(/(///(3999&337777+739
@N9IO0:00915:06297
TACGGAGGATCCAAGCGTTATCCGGAATCATTGGGTTTAAAGGGTCCGTAGGCGGTTTAATAAGTCAGTGGTGAAATCCCGTCGCTTAACGATGGAACTGCCATTGATACTGTTAGACTTGAATTACTGGGAAGTAACTAGAATATGTAGTGTAGCGGTGAAATGCTTAGATATTACATGGAATACCAATTGCGAAGGCAGGTTACTATCAGTACATTGACGCTGAGGGACGAAAGCGTGGGGAGCGAACAGG
+
CCBB=@><>A@5;6;BBA?@@@?B?D>AABB9B=8B=5A;5@=4<@=>:==89:4;B0;5;A;AAA@@@C:CDCE>@@@<AABBAB>B@BBCAA>@7@@@@?BB>A@CCCAAAABBBBB:BB;C<GCC@@8@:==>:==;<<<@CDBB;;;;;BA;;5;AAD=B@@@@A@@BBA=@@>?@:@9@?>9>;?479<<-704997;8?A?@??=>>::999==?>>AAABC=BB::9/:======2=@?>?=;:;9
@N9IO0:00918:06288
TACAGAGGGTGCAAGCGTTAATCGGATTTACTGGGCGTAAAGTGTGTGTAGGTGGCTCGCTAAGTCGGTTGTGAAATCCCTGGGCTCAACCTGGGAATTGCAGTCGATACTGATGAGCTCGAGTTCGGTAGAGGGTGACGGAATTCCCGGTGTAGCGGTGAAATGCGTAGATATCGGGAGGAACATCGATGGCGAAGGCAATCACCTGGGCCTGAACTGACACTGTGACACGAAAAGCGTGGGTAGCAAACAGG
+
DECBBADD>CDCB>A>9838<??@:?@@6@@@@C=@@@AB<B;;;BCCCBC?AA>ABCBCCC@CCCC@C;=;DCC=CCC=CCD=@A@B=A=@@@;@@C>AAB@??BA@AAAEBBBBBAAAA:447<B6A>=;;;7=@ACC@C<B<?:2=6AAAAAA>2>=<6/<>???@<>57899:/==5>5>A@B>>>>:C=>9B9BDACAA@<CCD>D@CBB?BDCBBBB::;958:<;:;;&4::987(844<<?8<<?8
@N9IO0:00922:06276
TACGAAGGGGGCGAGCGTTGTTCGGAATTACTGGGCGTAAAGGGCGCGTAGGCGGTTTGACAAGTCAGGCGTGAAATTCCCGGGCTCAACCTGGGGGCTGCGCTTGATACTGTTGAGCTTGAATGCAGGAGAGGATGGTGGAATTCCCAGTGTAGAGGTGAAATTCGTAGATATTGGGAAGAACACCGGTGGCGAAGGCGCATCTGGCCTGTGATTGACGCTGAGGCGCGAAAGCGTGGGGAGCAAACAGG
+
CBB;99;DCD5CCCC@@@?BB@BC@C@DACAAAD=BBBCD?CC=@@?@...).=9=;8BBBE>@?@@@;???CBG>B?CC?CC>BBBB?B?BBCCC1<<DBBBB@CBBABBB@?@AABA@CC@DCCCB79:@A;?@A?BC@C?A?AL=CB@@@@;;:9@@@@;@?CCAAACCB@399/939@>>>@9@=@@:@?@;@;;;9984459A9CCC??@?A:;<CCA@@ACBABBB=C9:9EDE8??CBA;@@@;
@N9IO0:00953:06280
TACAGAGGGTGCTAGCGTTAATCGGATTTACTGGGCGTAAAGCGTGTGTAGGCGGTTTGTTAAGTCGGATGTGAAAGCCTGGGCTCAACCTAGGAATCGCATTCGATACTGGCAGGCTAGAGTACGGTAGAGGGTGGCGGAATTCCGGGTGTAGCGGTGAAATGCGTAGATATCCGGAGGAACACCGATGGCGAAGGCAACCACCTGGGCCTGTACTGACGCTGAGACACGAAAAGCGTGGGGAGCAAACAGG
+
DCBBBBCD?BBC?@====3939<>;?@C=CCAAA=>?:9:/:@:::ABAAC@CB@CC<BA6;5;@AC@BDBA@@@+00*/@:.7>0;1695;99B7;@CC<?8<6;9@>@@?@@@?@@<<<:::;A=BAAADA;@?699-;6:?B?CD>CBBBB@?:?:9939<@AAACA@?>=5:5:<7<9;;;:>=;;6?<<1616B?B?BB>BBC>B?AA@?965;;===<<<:9:B;BCC4B@;;;==4;995>3;995
@N9IO0:00954:06263
TACGGAGGGAGCTAGCGTTGTTCGGAATTACTGGGCGTAAAGCGCACGTAGGCGGCTATTCAAGTCAGGGGTGAAAGCCCGGGGCTCAACCCCGGAACTGCCTTTGAAACTAGATAGCTAGAATCTTGGAGAGGTCAGTGGAATTCCGAGTGTAGAGGTGAAATTCGTAGATATTCGGAAGAACACCAGTGGCGAAGGCGACTGACTGGACAAGTATTGACGCTGAGGTGCGAAAGCGTGGGGAGCAAACAGG
+
CCBDADFF>AABA@@BCC?CD@CC?B@C@CCCBB=BCCCC=CBB?>?AA@@>@E@CC>?=?A7;9@@@@@2>999/:8=*999*8;<=5<<=0=8=287792:9-899*8997=@@@??AAA??@??B?BB::8;CBBBC@C8:9:?A@AABBBBBB?BBBB=B?BBBBBBCBB=AA?C@BC@BCCBCCAA<@;:6;?AB@BBB???B@BBB@CCCC?CCCCCBA@@<@BB@@@9??B;;;;.;@?@?;@@B@
@N9IO0:00919:06356
TACGAGTGGTGCGAGCGTTAATCGGAATACTGGGCGTAAAGCGTGCGCAGGCGGTTTTGTAAGCCAGATGTGAAATCCCCGGGCTTAACCTGGGAATGGCATTTGGGACTGCAAGGCTTGAGTGCGGCAGAGGAGACTGGAATTCCTGGTGTAGCAGTGAAATGCGTAGATATCAGGAGGAATACCGATGGCGAAGGCAGGTCCCTGGGCTGATACTGACGCTCATGCACGAAAGCGTGGGGAGCAAACAGG
+
BABB;;;A<@CCBBB;;;20)0/;7;,0/7@@@<???CC=A;;;;:AAAC@CC?ABA5:;B>BC@CCC:;;BBC=BABB8AB=BB?B?B?BCB=C>BA=@ACD=BB:;<AACC@C@BA=;;;;;;B=@;;;@?CCBBCC?B?BAE@CB?A@:::?AACCCC<?@??:::AA@???A>AA@D@BAB?BBBB=AAA=@=A??<?DD=BBC>A0//:=>:<>88<A>=;;;@@;;;0:;===<>3>AABB=CCB@
@N9IO0:00930:06327
TACGGAGGGGGCCAGCGTTGTTCGGAATTATTGGGCGTAAAGGGCGCGTAGGCGGCGTGGTCAGTCGGAGGTGAAATCCCTCGGCTCAACCGAGGAACTGCCCCCGATACTGCCATGCTCGAGTCCCGGAGAGGGCAGCGGAATTCCCAGTGTAGCGGTGAAATGCGTAGATATTGGGAGGAACACCAGTGGCGAAGGCGGCTGCCTGGACGGGTACTGACGCTGAGGCGCGAAAGCGTGGGTAGCAAACAGG
+
CBBB>BBBBB.;75>@A::;<8@<9@@D>@@<A@<@@?AC=C?;?:<BBCC?AC9;;:B>A@?@@@B@BB;BBB>8C>>8BBC@BCBCAC>ABG@D?AAABBAB0AA?:9;::5=@8;00/66///(3:?>@@A<AA@??=A=@=AA<ABCCDBBBC?BDEG?@@@CBC;;;BB?AA8>=3:3:::>A@@@=@@B>A=<;5<<;@>A@=@BBB=B;;;;9AAA@BA@;?A;;;;0::@A??6?>>99:)59<6
@N9IO0:00935:06347
TACGGAGGGGGCTAGCGTTGTTCGGAATTACTGGGCGTAAAGCGCACGTAGGCGGCTTGGTAAGTTAGAGGTGAAAGCCCGGGGCTCAACCCCGGAATAGCCTTTAAGACTGCCTCGCTTGAACACGGGAGAGGTGAGTGGAATTCCGAGTGTAGAGGTGAAATTCGTAGATATTCGGAAGAACACCAGTGGCGAAGGCGGCTCACTGGACCGTTGTTGACGCTGAGGTGCGAAAGCGTGGGGAGCAAACAGG
+
CCCB?BBBBB1BCDCBBB?CD@BB?B@C@CBB@@:?@@AC=BBBBBBBBBB?BB@BC@C@CC?BBABBBB?A???8??B<BAA6?>=?<@@@1@6B>@88@?BB>C@CBA@@@<@@@AB=@?>AADBB9@A@>9=@:99?:@;A>B?BBB>>=BBAA?>>>D>B?AAABBBCBB?>?<?=@@598>=AABB<@@>18/78/8=>?@AA<@@<>>:>>8==;;;@;;;=>>>==<6====@@?2<;::<4<9:5
@N9IO0:00942:06324
TACGAAGGGGGCTAGCGTTGTCCGGAATTACTGGGCGTAAAGCGCGCGTAGGCGGCCATGCAAGTCGGACGTGAAAGCCCGGGGCTCAACCCCGGAACTGCGCCCGAGACTGCAAGGCTCGAGACCAGGAGAGGGGAGCGGAATTCCCAGTGTAGAGGTGAAATTCGTAGATATTGGGAAGAACACCGGTGGCGAAGGCGGCTCCCTGGCCTGGTTCTGACGCTGAGGCGCGAAAGCGTGGGGAGCAAACAGG
+
BBB@>;@BBA0BC;;;BB@CCB?B>B=A=@BAAB<:;:AB=B@@@@??>:::00,0:;::@?<>@@@=@99:?@A;ABC=BBB9??A@=???4=9?=A9:78;<3?8;?>@???=A?A???@@@@=@A=@@@@@@5=<??9>39299)7<<@@AABB@BBBB>B>???988==>1::-8-6>7==>6;6;@=DA@<>;00,0<<<5>B<@<@A<A;@AAABC@AA;;9;CDDDF>C;;;ECE;CCCCE>BBA?
@N9IO0:00944:06320
TACGTAGGGTGCGAGCGTTAATCGGAATTACTGGGCGTAAAGCGTGCGCAGGCGGTTGTGTAAGACAGATGTGAAATCCCCGGGCTCAACCGTGGGAACTGCGTTTGTGACTGCACGACTAGAATACGGCAGAGGGGGGTGGAATTCCGACGTGTAGCAGTGAAATGCGTAGATATGTGGAGGAACACCGATGGCGAAGGCAGCCCCCTGGGCCTGTATTGACGCTCATGCACGAAAAGCGTGGGGAGAAACAGG
+
FCBBBCCB<:::AAAA??>@?ABC>B6:7;@@@B>CCCCD>C@@???@@??<??=?=@?A@><>888999>=>=D<CCAC:CD:00/6(/(////(/(------5,56333377783337778,3375.555665656$6=8@3:4929@=>883-----7679-..88.5299777:>167:?:;<<?@@@@=@BA=A?@@@ABBB2BBB?D@CAA;;5;B;;;:::@>==>9999&99/0>??00//<5//6:
@N9IO0:00948:06342
TACGTAGGGTGCGAGCGTTAATCGGAATTACTGGGCGTAAAGCGTGCGCAGGCGGTTCGCCAAGTCAGGTGTGAAATCCCCGGGCTTAACCTGGGAATTGCGCTTGAAACTAGCGGGCTTGAGTGCGGCAGAGGGGGGGTGGAATTCCACGTGTAGCAGTGAAATGCGTAGAGATGTGGAGGAACACCGATGGCGAAGGCAGCCCCCTGGGTCGACACTGGACGCCTCGATGCACGAAAGCGTGGG
+
CCBBBBBB=9:9BBBBBB@C?ABC?B7::;BBBD>CBBCA<@???A@B@@@:>?2939=>9?=?><=@<??ABCB<??CC:CD<AA=?:?<>==2:384=;??=499;3;374<BC9CB79:?>;?A8<<:8999999"973617<;37562777785//:9<0/..777/55;8:7>48:0557883<6=>6885.715522222$255,5522/.5.-(-2--(-.../6826999/:;75555
@N9IO0:00950:06348
TACGTAGGGTGCAAGGCGTTAATCGGAATACTGGGCGTAAAGCGTGACGCAGGCGGTGATGTAAGACAGGTGTGAAATCCCCGGGCTTAACCTGGGAACTGCATTTGTGACTGCATCGCTGGAGTGCGGCAGAGGGGGATGGAATTCCGCGTGTAGCAGTGAAATGCGTAGATATGCGGAGGAACACCGATGGCGAAGGCAATCCCCTGGGCCTGCACTGACGCTCATGCACGAAAGCGTGGGGAGCAAACAGG
+
9955559;2//0;*.(-79(.(//9)5.5999990444;;)4488444:=9:4;=27733///)///6849<<>==7BBDC:BC<BB<?=@?@?B0;59999<<>8<AA=<AABBBCBBBD=??BCDC?B@@???@?,@@??B>B@B@CCBBBBBBBCCCCCC>;;;B@@ABBAA;;;=;;5;5;BB5;;@@>@BC?B?BC@CCDD9BBB<A?AAAAAAB@?>>>988?<<;=;;3;<>????3;>@AB;@AA<
@N9IO0:00954:06319
TACGAAGGGGGCTAGCGTTGCTCGGAATCACTGGGCGTAAAGGGTGCGTAGGCGGGTTTTTAAGTCAGGGGTGAAATCCTGGAGCTCAACTCCAGAACTGCCTTTGATACTGAAGATCTTGAGTCCGGGAGAGGTGAGTGGAACTGCGAGTGTAGAGGTGAAATTCGTAGATATTCGCAAGAACACCAGTGGCGAAGGCGGCTCACTGGCCCGGTACTGACGCTGAGGCACGAAAGCGTGGGGAGCAAACAGG
+
CBCA@2::::*;BBBBBB@BBCCC@D@C@?A;;;0;@::;0;9.488>=??<:9;.;<;<':=@<<BB=B1BABB9??;@@<@@@@AA>AAB>BBC=BBBB>AB;@@BBBDBB?BBAAA>BBBBB<@@;A;;;=@BBBCC>B<@???;;;@BBCBBB?B?@@9?<===988;;<5;;;?;?A=A??<@@@@?A@@<@@<;7;AAAA;;5;;0;>ABBBCCBCCC@AA=@AABBB=BB@A@BB3;;;;<0;@C>
@N9IO0:00962:06335
TACAGAGGTGGCAAGCGTTGTTCGGAATTACTGGGCGTAAAGGGCGCGTAGGCGCCATCTAAGTCAGACGTGAAATCCCCCGGCTTAACCTGGGAACTGCGTCTGATACTGGACGGCTTGAGTATGGGAGAGGGATGTAGAATTCCAGGTGTAGCGGTGAAATGCGTAGATATCTGGAGGAATACCGGTGGCGAAGGCGGCATCCTGGACCATTACTGACGCTGAGGCGCGAAAAGCTAGGGGAGCAAACGGG
+
>>=000>:=>;?>8;<::3:?=@@?D;@65;ACA=@@@BB<BA<;9;BA@<8000*////43:<=<<<;;;;;E<AAFDD.;8;;>A?C@GFF?HIHCIBBBA@@;;;@@@@C;;7<B=@@>>A;:9,4:9;=4=9443374<7@8??9@?99@5;49<AC=EBBACC@BB@;966:?>:>:<<@4905;7;;;7;7;:28844.4838:.445555<=544:844.48:3444&48443<:39:?>=7;A@9
@N9IO0:00938:06388
TACGGGGGGTGCGAGCGTTGTCCGGATTCACTGGGCGTAAAGGGCGCGTAGGCGGCTTACTCAGTCCGGTCTTCAAGCGCGGGGCTCACCCCCGCGAAGGGCCGGGGACGGGTGGGCTGGGGCGCGGTCGAGGGATGCGGAATGCCGGGTGTAGTGGTGAAATGCGTAGAGATCCGGCGGAACACCGGTGGTGGAGGCGGCATCCTGGGCCGTGGCCGACGCTGAGGCGCGAGAGCGCGGGGAGCGAACCGG
+
DDCCCCCC*BBCCBBBBC@BBD@C?;:8;BBABB>CECCC=B@9?@;4:;:5;A<AC?B@@@AAAA>B>BCC@BB>??B;887*87973333$3::;4::587=CC:??BB;@@=8>8733&37??;;;>=@@*87<;=3:19<<=BC<AA>??AB?CBBB>BCA@A>>?@??@<?;??192:??<A@DB?AA=9959A>A@@@9<?@:@>BBBAF<?>87;9933,389>A????B@@AA5??ABC6A6A?
@N9IO0:00944:06370
TACAGAGGGTGCAAGCGTTGTTCGGAATTATTGGGCGTAAAGCGCGTGTAGGCGGCTTTGCAAGTCGGGTGTGAAAGCCCTCAGCTCAACTGAGGAAGTGCGCCCGAAACTGCAGAGCTTGAGTGCCGGAGAGGGTGGCGGAATTCCCCAAGTAGAGGTGAAATTCGTAGATATGGGGAGGAACACCGGTGGCGAAGGCGGCCACCTGGACGGTAACTGACGCTGAGACGCGAAAGCGTGGGGAGCAAACAGG
+
BDC=;;CD>BB??9?=>=49;?BC?C?A>@A5;:5:@@@C78:9;BAAABB?AB?BCC=BBB@AB:::6:ABACF=BBB<BACABCCD@B::9D?B?BABAB@@0;;:0944488ABBB9?=9944047;??AB>BE?BB?B?B?CBB:B8<ABBBB?CBBB>B@BCBA89975:77*5=288=7;;B=AA;A>>486;B<@:;:2::49=>:=<8=?;;;A>>;;;==ABBAD<B;;;CCC9BBBBB<BBA<
@N9IO0:00951:06376
TACGTAGGGCGCAAGCGTTGTCCGGAATTATTGGGCGTAAAGAGCTCGTAGGCGGCTTGTCGCGTCTGTTGTGAAAGCCCGGGGCTTAACTCCGGGTTTGCAGTGGATACGGGCAGGCTAGAGGCAGGTAGGGGAGAACGGAATTCCCGGTGTAGCGGTGAAATGCGCAGATATCGGGAGGAACACCGGTGGCGAAGGCGGTTCTCTGGGCCTGTACTGACGCTGAGGAGCGAAAGCGTGGGGAGCGAACAGG
+
CCAA@BB@:@AAB>@@@B?BBB@A@EBD?BB@DE?@AACC:??@@@@A@993993:B:?@ABBBA@@BB<@@ABB7;:C=CFF;;<FGACCC@CF7;;6;;<<BB9;;AAAB<A@@<@BBAAA@BBF@ECCCC:A>>;::4;>A>AF>A@@@@@?CCACCCE?CBBABB@@@BCBDD>?@;?;???=A>?@>@DC@CADD@B@BBCCCD?IACBAAA@@AAAAABBB<@@BBBB<AAAAAAA8AABBC?AAA>
@N9IO0:00974:05791
TACGGAGGAGGCTAGCGTTGTTCGGAATTACTGGGCGTAAAGCGTGCGTAGGCTGTTTTTTTAAGATGAGTGTGAAAGCCCGGAGCTCAACTCCGGAACTGCGCTCATGACTGGAAGACTGGAGTCCGAGAGAGGTGAGTGGAATTCCCAGTGTAGAGGTGAAATTCGTAGATATTGGGAAGAACACCAGTGGCGAAGGCGCTCACTGGGCTCGGTACTGACGCTGATGCACGAAAAGCGTGGGGGAGCAAACAGG
+
BBAD@BB?BB?BCCCCBC=::9;C@C?B@BBAAA<:;:??9@@@AA???AA=ABAACCBAD#@7?<C@AA@>>:::3:@A9@;@:;79<6:?A=A?B?B??999>@><779AA=A>ABBBC?A;;=-000@@@A?BBBCDD?B?B?BA=@@999@@@C=@=;;3;,3377779895::2959:)....33693922+2+255:255588(598939>=<;;/////.769966666+55522222$26555-59<:
@N9IO0:00976:05792
TACGAAGGGGGCTAGCGTTGCTCGGAATCACTGGGCGTAAAGCGCACGTAGGCGGCTTTCTAAGTCAGGGGTGAAATCCTGGAGCTCAACTCCAGAACTGCCTTTGATACTGGGAAGCTTGAGTTCGGGAGAGGTGAGTGGAACTGCGAGTGTAGAGGTGAAATTCGTAGATATTCGCAAGAACACCAGTGGCGAAGGCGGCTCACTGGCCCGATACTGACGCTGAGGTGCGAAAGCGTGGGGAGCAAACAGG
+
CCEA@?@DDD5@A@BBBA?BBB@@=@?BCCBAAC>AAABB:@@@?BACB@@=@?9?BE<??B@BB@?=<<2<989*:>>AB@B?????;?>@?CBB@B????BC<AA@@@?<>5?49:B?CAAA@BCC@C@A@@BBBBBB?B@BCCIFECCCBBB@@>@DCC>B?BBAAABBBD?BBBB?BB>@@B@BBCB@CBB=@<;;5;BABA;;7;C;B;;;;;;BCBA@@@@=AC@;::.;?A;;;;.;;@@@8@;;5
@N9IO0:00985:05789
TACGGAGGGTGCAAACGTTGCTCGGAATCATTGGGCGTAAAGCGCGCGTAGGCGGCGAGGCAAGTTGGATGTGAAAGCCCTGGGCTCAACCTAGGATGTGCATACAAAACTGCTTCGCTTGAATCTCGGAGGGGGTCAGGGAATTCCCGGTGTAGAGGTGAAATTCGTAGATATCGGGAGGAACACCAGTGGCGAAGGCGCTGACCTGGACGATGATTGACGCTGAGGCGCGAAAGCGTGGGGAGCAAACAGG
+
BBDC@BCC>CDBDD>;;;8<;@@B@D?DBBC;?>5=@99:/97498=@::;>@@=@DBA=@@<@C>B?BBBB@AA<AAJ?HC@7BBBB<B:A@@;00//88=?@A@AA6@9::CABBCC>@@<@BB@@;77777'7=@@C>B?C?BB>B@A@@A?::89AAC<B>CBBBBBCAABBC:@@595:AA?BBBC?AAA<@<;;;=?>>;>?;?>>==<::3::?AAB@AA@AAABCC>@ABBBCC8?@BCA;>883
@N9IO0:00996:05788
CACGTAGGGGGCGAGCGTTGTCCGGATTTATTGGGCGTAAAGAGCTCGTAGGCGGCTCAGTAAGTCGGGTGTGAAATTTCAGGGCTCAACCCTGAAACGCCACCCGATACTGCTGTGGCTAGAGTCCGGTAGGGGGAGCGTGGAATTCCTGGTGTAGCGGTGAAATGCGCAGATATCAGGAGGAACACCAGCGGCGAAGGCGGCGCTCTGGGCCGGAACTGACGCTGAGGAGCGAAAGCATGGGTAGCGAACAGG
+
CCABACCCCC1DCA@ACC@CCC?@:99969@?CC>BBBBD<@@@@@??><==9:5:BA@ACD6;:AAA:@@CCCC>BB>BFJJ?CCBB?BD=BBBB9A;;5;:@8@@BCB;;;BBBB@BB?@@B@@<?=;;:9:9$944:>E@E?B?B?BA?BBBBBAB@BBBB>AAAB@@999::?BC?AAAD@D;;7;AAB?AGC@C@DCACA@ABBBB=B>B5;5;@?>?BC@@@A@BHHDLL=A;;;;;0;ABBBBB<<;?
@N9IO0:00999:05797
TACAGAGGGGGCGAGCGTTGTTCGGAATTACTGGGCGTAAAGGGCGCGTAGGCGGCCTGCTAAGTCGAACGTGAAATCCCCGGGCTCAACCCGGGAACTGCGTCCGAGACTGGTTGGCTCGAATCCGGGAGAGGGATGTGGAATTCCAGGTGTAGCGGTGAAATGCGTAGATATCTGGAGGAACACCGGTGGCGAAGGCGGCATCCTGGACCGGTATTGACGCTGAGGCGCGAAAGCCAGGGGAGCAAACGG
+
CC@B?99999*;?:;;CC@CD@CC@B?B?BA@@A;?@:;:.9:6=<;@@B@?AA>A?A>@00*0==<=;009BAA8@@??-99.9=98173)7:1;=>@>=?993:=>?@==393:;@?AAA=@>399/:===A<ABB@@:>+0(/09=0:<::;:;<885=7;@<;<;?>??>>;?=>><@>@BB8;:;B?CBE?B@BC@C;;;8;<8;;?C@;<;4;??@<;;;:499@:;;7:A=ACCC7@=:;;,549
@N9IO0:01003:05768
TACGAAGGGGGGCTAGCGTTGTTCGGATTTACTGGGCGTAAAGCGCGTGTAGGCGGGCTGGGAAAGTTTGGGGGGTGAAAATCCCGAGGCCTCAACCTCGGAACTGCCTCCAAAACTTCCAGCCTGGAGCAAGATAGAGGCGAGTGGAATTGCGAGTGTAGAGGTGAAATTCGTAGATATTCGCAGGAACACCAGTGGCGAAGGCGAACTCGCTGGATCTTTGCTGACGCTGAGACGCGAAAAGCGTGGGGAGCAAA
+
/0///)/7777#//;;5557;:39<355;/5999;29944;0::=??A@?>=9;;;,00/0(/6.666(33333#33///&///(/99(/(//906(333,3,33;;43/)/88*96(/)---(-735....368-.//(...55=05156?>?C:;56558237363,3(..5555533....334;268;4;...(.-70505..(.393555.55526/69<<7799>=/------799-7;:5888+873333
@N9IO0:01011:05806
TACGTAGGGTGCGAGCGTTAATCGGAATTACTGGGCGTAAAGCGTGCGCAGGCGGCTTTGCAAGACAGATGTGAAATCCCCGGGCTCAACCTGGGAACTGCATTTGTGACTGCAAGGCTTGAGTGCGGCAGAGGGGGATGGAATTCCGCGTGTAGCAGTGAAATGCGTAGATATGCGGAGGAACACCGATGGCGAAGGCAATCCCCTGGGCCTGCACTGACGCTCATGCACGAAAGCGTGGGGAGCAAACAGG
+
BCBBBAAC>:;:DDC@@@=@7;;@:B,0)0;000*:4;?@9A@A@@@====89:39>=5:>:8845333997779,7AAB5BB<=<8>)0*/66.61889?@@A;AAAAB@?@B?B?BBA???:::A?@AABBDDD5EBA;@6;7;>BBAA@@AACBBBGEE=BCAA???A@AA???<;;5;5<@@=ABBD@CDCAC@AB@DCDC:@@A;A>ABCBBB>>000000=BBBAABB6???:;<;.<@@AA;;;;?
@N9IO0:00969:05826
TACAAGGGTGCAAGCGTTAATCGGAATTACTGGGCGTAAAGCGTGCGTAGGTGGTTTCTTAAGTCTGCTGTGAAAGCCCTGGGCTCAACCTGGGAATGGCGGTGGATACTGAGGAGCTAGAGTGCGGTAGAGGAGGGTGGAATTCCCGGTGTAGCGGTGAAATGCGTAGAGATCGGGAGGAACATCAGTGGCGAAGGCGGCCCTCTGGACCAGCACTGACGCTGAGGCACGAAAGCGTGGGGAGCAAACAGG
+
=@0.*-8/---/)/799.4.49:.7-3488;::1:@9:;044>=:@A@@C@;;<;E=CD@C@BBBBBBBBAAAB69;<2@A;4ABBD<D:CC@8>9=B:AB:AA+//9799AA=@;:?;>@@944=3549AC<BBC=BA9C?B=BA6;65<:ABBB=@A@A;A@AAABBB@A5555)55.95<<<<@:66;>CC?A?@@<@A=@AAB?BA>AA@?@ACBA@:999918??@A@<@CA@?A?28999:-9@@<
@N9IO0:00973:05830
TACAGAGGTCCCAAGCGTTGTTCGGATTCACTGGGCGTAAAGGGTGCGTAGGTGGCGAGGTAAGTTTGATGTGAAATCTCTGAGCTCAACTCAGAAATGGCATTGAATACTCTCTCGCTAGAGGGTCGGAGGGGAGACTGGAATTCTCGGTGTAGCAGTGAAATGCGTAGATATCGAGAGGAACACCAGTGGCGAAGGCGAGTCTCTGGACGACTCCTGACACTGAGGCACGAAAGCTAGGGGAGCAAACAGG
+
AABBB;;5;A@8A<BB::76>:>@?=<<AB;:6>5<::8<(94(488=<==8AC?::5@=?@7BBD:AA@?9777(3337<<?@A?>A>AAAA@@B9@?9>=;8;<9<AABDDBC???AA@?@A9??B@BBBC6>>AB@@;@/7.9A8<8?@99:AABBBAF985;CBBA?>>?>?@@=?6<1;>?2>AAA9?==2739:=737?>?@7A??@;@@=:88===8998,73373:3::::9::&33777(3374
@N9IO0:00976:05822
TACGAAGGGTGCAAACGTTGCTCGGAATCATTGGGCGTAAAGCGCACGTAGGCGCTCCGCAAGTCGGATGTGAAATCCCTCGGCTCAACCGAGGACGTGCATCCGAAACTGCAGAGCTTGAGTATGGAAGAGGGTCGCGGAATCCCCGGTGTAGAGGTGAAATTCGTAGATATCGGGGGGAACACCAGTGGCGAAGGCGGCGACCTGGGCCAATACTGACGCTGAGGTGCGAAAGCGTGGGGAGCAAACAGG
+
CBB;92;@8@@@@=6;99@C:;;@>A6;;BB9A<:@@?<?9@:9:CCCBAB@BBBAA?AAC8;;@@=AAB@BBA<AA@9A;;7;@@D@C9:<C?CAC@<==992777*7;<?@C@@@C8:;@@@?;9>969:D=BABAA;A9;;;;.:<@@@B?>?8<:99495::<::>9955===>>&>9;::055:@:?BB?B?BB?;;;B?BCJ>B?C@CB;<;:9?955A?:@A?;<;09<8>A<<2BBBB?6?>?6
@N9IO0:00994:05846
TACGAAGGGTGCAAGCGTTACTCGGAATTACTGGGCGTAAAGCGTGCGTAGGTGGTTCGTTAAGTCTGTCGTGAAAGCCCCGGGCTCAACCTGGGAATGGCGATGGATACTGGCGAGCTAGAGTGCGGTAGAGGAGAGTGGAATTCCCGGTGTAGCAGTGAAATGCGTAGAGATCGGGAGGAACATCAGTTGCGAAGGCGGCTCTCTGGACCAGCACTGACACTGAGGCACGAAAGCGTGGGGAGCAAACAGG
+
CBBB@29;.;AAB@DCBB@CCC??<?9=8<?<==88;:AA9@@A@??BABB@CC@D<BBC@GBCCCCCBBAEDDD>BB?>2B>7BC=D@C@CEE=B8AA7<?;BB6;;A@??;@??:<BBAC@???B?BAA@B>>>BA==6?9?:?A;B?BAAAA=<<=788-8====?888====A:AA<A=@;;A>==9=:;;<@:86.59<<:8>8>=9@@@BBB===>==;;;4@A@;;;09@@@BDD:B?@@D=:::<
@N9IO0:00995:05848
TACGAAGGGTGCAAGCGTTACTCGGAATTACTGGGCGTAAAGCGTGCGTAGGTGGTGCGTTAAGTCTGTCGTGAAAGCCCCGGGCTCGAACCTGGGAATGGCGATGGATACTGGGCGCGCTAGAGTGCGGTAGAGGAGAGTGGAATTCCCGGTGTAGCAGTGAAATGCGTAGAGATCGGGAGGAACATCAGTTGCGAAGGCGGCTCTCTGGACCAGCACTGACACTGAGGCACGAAAGCGTGGGGAGCAAACAGG
+
BBD999;C=BBBC>B@???BABAA=?485:AAAB>BBBDC>BCBBBB<<=B?@@=@BBBC?C8;6;>A>@>CCCF9;000+0B60/0//6:6:;=394:>24////)///9555)55555999999::@==AA;;7;@>A9:3:3:=AA<B@BBBBB>??AAA@:AABBABBBBABBBB=??9>=@@@BAA@588AA8<89959AAAA9939=9>@@@BFBBBCEABBA=???999.;BB;;;;5;AADC=BBB@
@N9IO0:00965:05862
TACGTAGGGTGCGAGCGTTAATCGGAATTACTGGGCGTAAAGCGTGCGCAGGCGGCCTCTTAAGACAGGTGTGAAATCCCCGGGCTTAACCTGGGGAATGGCGCTTGTGACTGGGGGGGCTAGAGAGTGCGGGAAGAGGGAGATGGAATTCCTGGTGTAGCATGAAATGCGTAGAGATCAGGAGGAACACCGATGGCGAAGGCAGTCTCCCTGGGCCAGCACTGACGCTCATGCACGAAAGCGTGGGGAGCAAACAG
+
CBBBCBBB=BB@@;;;AB=@=@@B?D8:8;AABC>BBBED>BBB9;:BBA?989296:8;8=?B;ABB=@B?==<89999+0>)/0*0*/5////&/177)4944.4:;ABCBCCCDC#@@@AAA993;;;;*717<=:1:;;87/4.4.4.49388444:8;;<<6CBAABA@@?8449;7;??B>A<?8;@??9???:?<A>999398(388/96;8<8<:980//666688;888=/3988A?A2?<?@@3?<@
@N9IO0:00966:05863
TACAGAGGGGGCAAGCGTTGTTCGGAATTACTGGGCGTAAAGGGCGCGTAGGCGGCCTGCTAAGTCGAACGTGAAATCCCTGGGCTCAACCCAGGAACTGCGTCCGATACTGGTTGGCTTGAATCCGGGAGAGGGATGTGGAATTCCAGGTGTAGCGGTGAAATGCGTAGATATCTGGAGGAACACCGGTGGCGAAGGCGACATCCTGGACCGGCATTGACGCTGAGGCGCGAAAGCCAGGGGAGCAAACGG
+
BDC;;:FFFF3CC>@@CB?@@=@B?B?C@CBBBB>??@EE>BC>BBBBA@??88389?@@@?<@@@@@=ABBCCC=???<?CC<@@>B4:;6;C>C@CAAAAAA?ABBBBBC?A=C>B@<@@;;9559,5;;BC>BBCBB=B?C=@=;;4;?@@C;;9<BCD<CBAAAAAB@@B@@B9??6:6;AA?C@BB>AAA7;7;B@@@CC?CC?@@@C<ABB<;:;??>>>>99@@999,5949;<<+:555:1:::
@N9IO0:00973:05874
TACAGAGGGTGCGAGCGTTAATCGGAATTACTGGGCGTAAAGCGCGCGTAGGCGGCTTTGCAAGTCGGGTGTGAAATCCCCAGGCTTAACCTGGGAACTGCATTCGAGACTGCATTGCTAGAGTATGGGAGAGGGAAGTGGAATTTCCGGTGTAGCGGTGAAATGCGTAGATATCGGAAGGAACATCAGTGGCGAAAGCGACTTCCTGGACCAATACTGACGCTCATGTGCGAAAGCGTGGGGAGCAAACAGG
+
BBBAAACC=CCAA@?9:9;=;?AB?C?C?BBBBD>AAAFC9?9::;:@>@@>;:5;@@8?@@>ADABB<;;;<<D=CBCB9BB=BC=A?B@CDI=C?B;;;BC?BBAACBBBABA<9:9:::@@@CCD>ACCBC=B>@@D?D@BC>C@D@AB;;;AA@CCIG?CDBB;;;CCCCCC@B@BFL@BBBCCCCC?CCBB>BAAABB>BACC@CE@C@CGEBAA;;;;;;;BAA;<:B8A;9:ABB2>>;;;09<?9
@N9IO0:00976:05888
TACGTAGGGACCAAGCGTTGTTCGGATTTACTGGGCGTAAAGGGCGCGTAGGCGGCGCGGTAAGTCACTTGTGAAATCTCTGAGCTTAACTCAGAACGGCCAAGTGATACTGCAGTGCTAGAGTGTGGAAGGGGCAATCGGAATTCTTGGTGTAGCGGTGAAATGCGTAGATATCAAGAGGAACACCTGAGGTGAAGACGGGTTGCTGGGCCAACACTGACGCTGAGGCGCGAAAGCCAGGGGAGCAAACGGG
+
9A>=;99@6@A;@<@@BA=AA=BC7::C9??@@@9;;;AA<AD=CBBBA@@??@=@BBB?CF>ABCCBD6;;AA@8;;;BC@@@@A=B>BABB@@=@?;?;A=@;:;@B@;;;A@;;;AAA@<<<00+0<@AC7A@=@AA<A:@:@C?B???@BBBB?BBBB=AB@?@?@@?A@:7.3776;2333194983833-3:888082889<>9@5:7:CA??@<>==00/1679???38;59=>=-::@AD>CCC=
@N9IO0:00979:05882
TACAGAGGGTGCAAGCGTTAATCGGAGTTACTGGGCGTAAAGGGCGCGTAGGCGGTTTTATGAGTGTGATGTGAAAGCCCCGGGCTTAACCTGGGAAGTGCATCGCAAACGATAAAACTGGAGTAGATGAGAGGGTGGCGGAATTTCCGGTGTAGCGGTGAAATGCGTAGAGATCGGAAGGAACGTCAATGGCGAAGGCAGCCACCTGGCATCATACTGACGCTGAGGCGCGAGAGCATGGGGAGCGAACAGG
+
BCC;;;CI?BCBB>AB@?>@89;A>AAA8;;BBD;@@BBC=CD?CAACCBB=997:DD;@@@AA???BCBBCBBB<BBBB;BG>BB?B?C@DDE>D@BBAA@;>>@CB=ABA;;;;.:@@<=@9;;;9CA><;;8<B>BB;@8;;7;?A?ABBBBBB::;BC=BBBBAA@@@?===<@;@<@;@@?@@>AA@ABB?B?BBDDADFD;;7;BA?A@ACD@AACCBAAA=@;;;;;AA;;;@@@3A@@9:29::9
@N9IO0:00981:05896
TACGGGGGGAGCAAACGTTGTTCGGAATCACTGGGCGTAAAGGGCGTGTAGGCGGCTGGATAAGTGGGATGTTAAATCCCCGGGCTCAACCCGGGACCTGCATCTCATACTGTTCAGCTCGAGCACATCAGAGGAGACTGGAATTCCCGGTGTAGCGGTGAAATGCGTAGATATCGGGAGGAACACCAGTGGCGAAGGCGAGTCTCTGGGATGATGCTGACGCTGAGGCGCGAAAGCCAGGGGAGCAAACGGG
+
@@999:9:$959;<4<@;5:@8@B7;?BAB@;;;6;AABC=CD=BBBBBBB@DC?CBC?BBB>@ABC>BBBC?CD>BAA?398.9::47;=5BA8@?<??@@@@A???>AA??<????DCC:;;CBBBBBBBC<@A@AAA?@<@;??9??@A;;:BB?DABA<AB??@A@A@>@@@@9A@8@@A@@?BC@@>@CDAF@BC>>>>A>>?@7;@C@@@B=BBBBBCBBB=BA@@;>39=98<99+49ACC>BBC<
@N9IO0:00985:05874
TACGGAGGATCCAAGCGTTATCCGGAATCATTGGGTTTAAAGGGTCCGTAGGCGGTTTTGTAAGTCAGTGGTGAAAGCCCATCGCTCAACGGTGGAACGGCCATTGATACTGCAAGACTTGAATTATTGGGAAGTAACTAGAATATGTAGTGTAGCGGTGAAATGCTTAGATATTACATGGAATACCAATTGCGTAAGGCAGGTTACTATCAATATATTGACGCTGATGGACGAAAGCGTGGGGAGCGAACAGG
+
CCBB?;;5;@@4:49;;;@@@@;>9A585:::=?8==8<<5<=4;;8;:==:9:6<EH8A@C>@@B<@BB;?CCB>BBB=BC><A@@A>BC@DC?A>AE@B?DG>AB@@@>BA@=ACBB@CCAD@DD@CE>C@C;;8;CDBC@CFCCCCB@@@@@@A=AABC=B@@@=:;;@AC=AA@??9<;?9910*0)/----(-(-//3:73339333,37666(//6667<@@@=@?@@?9@?=>?BB:BBBCC?;;;=
@N9IO0:00992:05907
TACGTAGGGGGCGAGCGTTGTCCGGATTTATTGGGCGTAAAGAGCTCGTAGGCGGTTTGGCAAGTCGGGTGTGAAAATCCGGGCTCAACTCGGAGACGCCACTCGATACTGCCATGACTCGAGTCCGGTAGGGGAGTGGCGGAATTCCTGGTGTAGCGGTGAAATGCGCAGATATCAGGAGGAACACCGGTGGCGAAGGCGGCACTCTGGGCCGGTACTGACGCTGAGGAGCGAAAGCGTGGGGAGCGAACAGG
+
CC@@@CBDDE5CB@@?@@=@BB>A5;;;):>5>@:???AA;ABA:::>?::7:C@ED>D@DC999@@?8<>@;:;:*4<5::199445;A;;25=:;>?6::@@>@@>?>>?7@>>0//77////)/)//=@>&///-(-9(-(/)/)/9)5599=9;6;;::29:=?;:::;@?@@?;AA4:29>@=@?BC=B::899>@;@::89>=?6=.42444//////////)55999<4695=<>>2::44:24443
@N9IO0:00999:05889
TACAGAGACTGCAAGCGTTATTCGGATTCACTGGGCGTAAAGGGTGCGCAGGCGCCAAGTGTGTGAGGCGTGAAAGCCCGATGCTCAACATCGGAATTGCACCTCAAACTACATGGCTAGAGACATTGGAGAGGGTAGCGGATTCACGGTGTAGCAGTGAAATGCGTAGATATCGATGAGGAACACCAGAGGCGAAGGCGGCTACCTGGACAATTGCTGACGCTCAGGCACGAAAGCGTGGGGAGCAAAAGG
+
CCDBBBBB99:?A=AA@@=@C?BC@BC>@??@AD;AA???9?@9=???9:9?984@==:;AAAAAAB?AAA878.7A;5AB>>9;68*.-277(-(-,---4046<=67;:>B=:05./-3--.;=1816;;<D588=<;(/.0---.(.57:=<??>;;;33:7==BCCC===;;;;799>8@AA?CCBB?A==/7.6;8:55538=8;:;:@<AA???@A@;:56155277:(37>;;=>1>AABCB1:;
@N9IO0:00969:05928
TACGAAGGGGGCTAGCGTTGCTCGGAATCACTGGGCGTAAAGGGCGCGTAGGCGGACTCTTAAAGTCGGAGGTGAAAGCCCAGGGCTCAACCCTGGAATTGCCTTCGATACTGGGAGTCTCGAGACCGGAAGAGGTAAGTGGAACTGCGAGTGTAGAGGTGAAAATTCGTAGATATTCGCAAGAACACCAGTGGCGAAGGCGGCTTACTGGTCCGGTTCTGACGCTGAGGCGCGAAAAGCGTGGGGAGCAAACAGG
+
BBBBA=ABCC3AAAAB::7;BBBB@C=:;;;::@;ADCDC9::59>=::9?<@@?@@?@@3;;,9??@>BB?@@@D6;4>1999)5555.5>4;<5;.5.54.4.9>59;@;;;.::;;;;:EA;:206::<;;+//277;894955555559555;<.55444&4.449:=<;;;7<@65.5@299?6?5558555.4.44.4:3///8(--(,06(,,--:;::94/)///////&/9;;<??1;;???6==>:
@N9IO0:00969:05944
TACAGAGGTCCCAAGCGTTGTTCGGATTCACTGGGCGTAAAGGGTGCGTAGGTGGTCGGGTAAGTCTGATGTGAAATCTCCGAGCTTAACTCGGAAACTGCATCGGATACTATTCGGCTCGAGGGTTGGAGGGGGGACTGGAATGCTTGGTGTAGCAGTGAAATGCGTAGATATCAAGCGGAACACCAGTGGCGAAGGCGAGTCCCTGGACAACTCCTGACACTGAGGCACGAAAGCTAGGGGAGCAAACAGG
+
BBDC???2::>6?;?@;;8;D@BE@CB=?@BBBD>CCCCB5::6;@;;:AA=::8:BCD=BC?BBAA@@@CDECC?DCBB?A??::5;5;@@A=@@5@<;:9:BB@A@@@;;;.44.9??@>=@8@=?;;;;;;;%;:9B?A?>??@=@?BA:::>999@;<2334:;=?AA333848::5:-3731777;6;=?.718@@?>;;5;;*00/(/;;(//33388;;@=;::999+897>?DC89:3//*/994
@N9IO0:00970:05935
TACAGAGGTCTCAAGCGTTGTTCGGAATCACTGGGCGTAAAGGGTGCGTAGGCTGCACGGTAAGTCAGAGGTGAAATCCCGGAGCTCAACTTCGGAATTGCCTCCGATACTGCCGTGCTTGAGGACTGGAGAGGAGTCTGGAATTCACAGTGGAGCAGTGAAATGCGTAGAGTATTGTGAGAACACTAGTGGCGAAGGCGAGACTCTGGACAGTTCCTGACGCTGAGGCACGAAGGCCAGGGGAGCAAACGG
+
CDC;;;@<@BACC?DB@@<?A;@@=A=@AABAA@9@:9:9/98+7=;;8887<<A?@?@=@A=@?;;;@A=@;;;0:?B6>:9:7<=<8<?:9929.929>:00*/<77=666;>@@>?<@@@@@@@E@C@@@<@@@@AB4:4924444444.4554444::1<=<997/////-(/99///)///77288(---(-0685799555=48334=29.4444444;::355/88)/)/)////&4443:08;;
@N9IO0:00974:05946
TACGTAGGGTGCGAGCGTTAATCGGAATTACTGGGCGTAAAGTGTGCGCAGGTGGCCGCGCAAGTCGAGTGTGAAATCCCCGGGCTTAACTTGGGAATTGCGCTCGAAACTACGTGGCTGGAGTGTGGCAGAGGAAGGTGGAATTCCACGTGTAGCGGTGAAATGCGTAGAGATGTGGAGGAACACCAATGGCGAAGGCAGCCTTCTGGGCCAACACTGACACTCATGCACGAAAGCGTGGGGAGCAAACAGG
+
CCCBB???<?AABCB@??@B=??B@D@C?BBBBB=BBBBB=BBBBBBBBBC?B@=B?BB@@@>@??@@9::@@>>7;===2=>167)/)/6/65.505.35=;=<<9=0=?AA>>>:<>@:=>@@@@;?;888;@;@:>>5?9?;?;=A@?9::BBB@BCCC=BBDBBAAAAAAAAC>@??B?;;;>B=@A;A@A=A=@@AA?@=@?>C9D4:45;@@@@@@@BA;;:;CCBEF>C;;<GJJI;;;CH?JDDA
@N9IO0:00974:05948
TACGTAGGGTGCAGGCGTTAATCGGAATTACTGGGCGTAAAGCGTGCGTAGGCGGTTTGTTAAGACAGGTGTGAAATCCCCGGGCTTAACCTGGGAACTGCGCTTGTTACTGGCAGACTTGAGTGTGGCAGAGGGGGGTGGAATTCCAGGTGTAGCAGTGAAATGCGTAGATATCTGGAGGAACACCGATGGCGAAGGCAGCCCCCTGGGCTAACCACTGACGCTGATGCACGAAAGCGTGGGGAGCAAACAG
+
DCA@@9994:?BBB?@@@?C>A???C?C?CCBBB=BCCCC=BBBBB?A?8878C?BC<BB>B@BB>>>?CAA>>>8?AAC9BB<AB<@>A@CCE>B?A??::;??CD?BA9878?<BBC=B@=<>AA=@@@?;;<;<&<?:@<@?A9;;5;>>?>?>A758<0:>BB;;;=>=:;:>788/8/77719>:;5;:<9=9:866666'59>7;<=18/669<:;66575:<99;;AB;;;;BAFB6@>>:=6<;<
@N9IO0:00981:05915
AACGTAGGACGCGAGCGTTATCCGGAGTTACTGGGCGTAAAGGGCGTGCAGGCGGGAGCGGAAGCACGCGTGAAAGTCTTCGGCTCAACCGGGGGAAGACGGGTGATACTCTGCTTCTAGAGGGCGCTAGAGGGACGACGGGAATTCCGGGGTGTAGTGGTGAAAATGCGTAGAGATCCGGAGGAACACCAGTGGCGCAGGCGGTGTTCTGGGGCGCACCTGACGCTGGAGACGCGAAAGCATGGGGAGCGAACGG
+
:-;A@;;.;57:;79::;=@BB?A=???;@@AAA;@@@BC=BB=BCBABBB>ACC>@A@B4:4;55533<99:=6<98:2595><::3939999$4.44/88/////7444<=:858889///(//////9::)5557///)/)/)/)///&/;;;:55.55555&5:555555559949.55.55::=8=<<:.448>=.555544688;::.999>@:>:99?<00*00073:///(////;;;&//44439;;
@N9IO0:00981:05949
TACAGAGGGTGCAAGCGTTGTTCGGAATTATTGGGCGTAAAGCGCGTGTAGGCGGCTTTGCAAGTCGGGTGTGAAAGCCCTCAGCTCAACTGAGGAAGTGCGCCCGAAACTGCAGAGCTTGAGTGCCGGAGAGGGTGGCGGAATTCCCCAAGTAGAGGTGAAATTCGTAGATATGGGGAGGAACACCGGTGGCGAAGGCGGCCGACCTGGACGGTAACTGACGCTGAGACGCGAAAGCGTGGGTAGCAAACAGG
+
CCBB??@@<@@?B>A@994;@>AB@C@C@CC@CD?CC???5;;@@BBBBCD@CC@CCC>CBA>?@;;:/;BBBBG?CCC>CDCBBDCC?BB@?@?B?CCCBBA?8988-9>@@A>>>BB?BBBBBB>B?BBBBD=BB>AC?D?C?BBB5><?CC???<A???9?:>=>>===>>>>>/>>0618;;8====9:8818:<=9?322<7?A687?:7;5:==;>>=;;:;:;ABAAA;A@AA@A7;;CCCJ?B@@?
@N9IO0:00987:05941
TACGTAGGGTGCGGGCGTTAATCGGAATTACTGGGCGTAAAGCGTGCGCAGGCGGCTCCTTAAGTCAGATGTGAAATCCCCGGGCTTAACCTGGGAACTGCGTTTGAAACTGAGGGGCTTGAGTGTGGAAGAGGGGGTGGAAGTTCCAGGTGTAGCGGTGAAATGCGTAGAGATCTGGAGGAACACCGATGGCGAAGGCAGCCCCCTGGGCTAACACTGACGCTCATGCACGAAAGCGTGGGGAGCAAACAGG
+
CCC@@ACC=BBBBB=BBB@B>BBB?B?B@CCCBC>BCCCB;>?BAA@CA?=:==089@<@>A=??:99ABBBBBB=?<<<1<A:@@?B<==?AA8?=ABA>:=@076>+//5.599(67+2255A==9=7?:9:9:.;=:>,//167//*/::9//.(.66703:9:AA>>>==99?8<<8<177<?@A??=AAB?A?A?99999$3//(///(/////-68////8995==<A7>==;:::/82556)22@;
@N9IO0:00988:05944
TACAGAGGGTGCGAGCGTTGTCCGGAATTACTGGGCGTAAAGGGCGCGTAGGCGGCTTGGTAAGTCGGGGGTGAAAGTCAGCGGCTCAACCGCTGGACTGCCTTCGAGACTGCCTGGCTTGAGCATGGTAGAGGCTGGCGGAATTCCCGGTGTAGCGGTGGAATGCGTAGAGATCGGGAAGAACATCGGTGGCGAAGGCGGCCAGCTGGGCCATTGCTGACGCTGATGCGCGACAGCGTGGGGAGCAAACAGG
+
BBD@??CD?BBBBA@@@@;@AA?B?B@B@CBBAC>BBBCD=CB>BBAA@@@?AA?CD@C@CC?@ACCCCC3BCCC=BAA@@:99:CGFDDBBBCB?B@@A@@C?BBBCCCCCCACC@CB@BBBAAAC@DCAAA@CAA=CA=A>B@DD>B@BB@@?BE@BB?B?BBCCAA?????>AB=C?CC>@@>9949:4:AC?C@@@<@<@@@DED>D?AB?BBAAAAB:::D::8>>;;;773;9:::+339::28886
@N9IO0:00990:05929
TACAGAGGGTGCAAGCGTTGTTCGGAATTATTGGGCGTAAAGCGCGTGTAGGCGGCTTTGCAAGTCGGGTGTGAAAGCCCTCGGCTCAACCGAGGAAGTGCGCCCGAAACTGCAGAGCTCGAGTGCCGGAGAGGGTGGCGGAATTCCCCAAGTAGAGGTGAAATTCGTAGATATGGGGAGGAACACCGGTGGCGAAGGCGGCCACCTGGACGGTGACTGACGCTGAGACGCGAAAGCGTGGGGAGCAAACAGG
+
CCBBBDCD<@@BA=?@@?;@B?CC@C?B@CBAEE?CBAAA<@AABBBBCBB?BB?@@@;@A@=@AABB<BABBCC=BFF?BBBACCBB>A=BCC?C@BCCBBAG<;9:5:A@BBBBBBBB@@@@@@=B<AA@@B<AA?CGBD?A=CGF;A>ABBBAB@BBCE=B?BCBB@@@AAABB:BB@C>?@??C>@@=@::6:=@@?B?BB:@?;?@A?BBBBBBBBAAAAAABBBBCDC<@@@@BCC;BBABB=:::;
@N9IO0:00999:05933
TACGGAGGGGGCTAGCGTTATTCGGAATTATTGGGCGTAAAGGGCGTGTAGGCGGCTCCATAAGTCCCATGTGAAAGCCCTCGGCTCAACCGGGGAACTGCATGGGAAACTGCGGAGCTTGAGTCCGGGAGAGGAGAGTGGAATTCCCAGTGTAGCGGTGAAATGCGTAGATATTGGGAGGAACACCGGTGGCGAAGGCGGCTCTCTGGACCGGTACTGACGCTGAGACGCGAAAGCCAGGGGAGCAAACGG
+
BBFD?99999';?AAAAA?@A=??<?AD=@A69969A?@A>BD<AA@??>=8792:@@;@@?;@?AA<A@>@@@@:@@F>FDD@BBAA8:8:BC;C@CDBBBBBG=BB>B;;;CA;;:C<@@BAA=AC=BBBC>BBBA@@@C>A=?@9BAAAAAABB?A;;;6;BAAA@AAAAA?BC<CD>A>@@@?B=@?7:;B?B?;;8;;;BCBB?B@?B?B@@ABABBAA;;;;;;A@??;@A=AABA3@@;;;0;;;
@N9IO0:01001:05924
CACGTAGGGGGCGAGCGTTGTCCGGATTTATTGGGCGTAAAGAGCTCGTAGGCGGTTTGGCAAGTCGGGTGTGAAATTTCGAGGCTCAACCTCGAAACGCCACTCGATACTGCCATGACTGGAGTCCGGTAGAGGAGTGCGGAATTCCTGGTGTAGCGGTGAAATGCGCAGATATCAGGAGGAACACCAACGGCGAAGGCAGCACTCTGGGCCGGTACTGACGCTGAGGAGCGAAAGCGTGGGGAGCAAACAGG
+
BBC@@@@A@@,A@;;;>?;?@A=?9;::,4<39:39;::;4;<:5443334.3<7<<6<9::458BDD>BB?@?C6;;7;BBB@BBBH@FABCEGG?CFCADBCBBCBBBBBC:;;BBA@A=A@@@=@?ABB@@=@@@@?@>@?A@E@BB@B@A@BA@?B:;;6;ABBBBBBBA@;;;:@@:>=@BB?B@AB?A;;5;<@BBD@@ABBBB0;8;=ABAA@A@BABA@@=@BBA@A<ABBBEKF=CCBAA<@??=
@N9IO0:01009:05919
TACGAAGTGGACGAAGCAGTTGTTTCGGTGATTTACTGGGCGTACAGGGAGCGTAGGCGGTTTGGTAAGCCCTCCGTGAAATCTTCGGGCTCAACCCGGAAAGTTCAGAGGGGACTGCCAGGCTAGAGGACGGGAGAGGAGCGCGGAATTCCCGGTGTAGCGGTGAAATGCGTAGAGATCGGGAGGAAGGCCGGTGGCGAAGGCGGCGCTCTGGAACGTTTCTGACGCTGAGGCTCGAAAGCGTGGGGAGCAAACAGG
+
55559.55525549.49:44.444(44.48444(4:888(3333;;?;<@=<;=00*/=5?;5;8==44/;288*//88<29@@????<@AAB@FF>B>BA8::?CCDCCCB6@@@?@;?A?BBBAAA<A::929@?A?CBBCAA=@;>;?C=A=AA???>@<@@@@:?????;?@>>>>@E8BB?C@C?@9=900*0=>7;:?B?BBBBCBB>B<@@@@9@AACCDB@A??39:==>>8?:9:CDD:@::9C:@AA?
@N9IO0:01012:05918
GACGGAAGGTGCAAGCGTTGCTCGGAATCACTGGGCGTAAAGGGTGCGTAGGCGGCTTCTTAAGTCTGGTGTGAAAGCCCAGGGCTCAGCTCTGGAAGTGCACTAGAAACTGGGAAGCTTGAGTACCGGAGGGGAGAGTGGAATTCCTGGTGTAGCGGTGAAATGCGTAGATATCAGGAGGAATACCGGCGGCGAAAGCGACTCTCTGGACGGTTACTGACGCTGAGGCACGAAAGCGTGGGGAGCAAACAG
+
BBBB=B9;4:@AA<@@A@;A:94<3>695<A?@A<???@A3:939B?>?AA=::8:C>AA?B8>?<@A8@@@@AA479B=BED=CBB99:CAAA?B=??9=<<=::;7179>@0>59991558<@A1518CBA5;:<;;;5;5;3:9>>;9;;=8887:887)5;:<>=78/86//.2553735866=5//(////(.;;<7779;77)/-705(..3552226575.552222'2555:>=.999::398:
@N9IO0:01012:05952
TACGTAGGTGGCAAGCGTTGTCCGGATTTACTGGGCGTAAAGAGCGCGCAGGCGGTCGTTCAAGTCGCGTGTGAAAGCCCCCGGCTCAACTGGGGAGGGTCACGCGATACTGATCGACTCGAAGGCAGGAGAGGGTAGTGGAATTCCCGGTGTAGTGGTGAAATGCGTAGATATCGGGAGGAACACCAGTGGCGAAGGCGACTACCTGGCCTGTTCTTGACGCTGAGGCGCGAAAGCTAGGGGAGCAAACGGG
+
BBAAA??<;;5;A=A?@@=@AA=>>;;;6;CCCD:??;;:.9449@990;;:00+0>00,0A=AABBAC@@@BAD=AABBA2C?AA?A=@@@>>2>==,99ABBBBAAAA???AABAAACBB>A=@@@;A???B=BBAAA<?<??AC8?<?BBAABB@?ABB:@@>==>>==<<99>5@@?@@DEG@CBBB?CCB?B?CBABBAA=BA=A?ECC@CD=AA;;;@B@@<@AAABB=AA;;;AB3<;;BB9?A@8
@N9IO0:00985:06003
TACAGAGGGGGCAAGCGTTGTTCGGAATTACTGGGCGTAAAGGGCGCGTAGGCGGCCTGCTAAGTCGAACGTGAAATCCCTGGGCTCAACCCAGGAACTGCGTCCGATACTGGTTGGCTTGAATCCGGGAGAGGGATGTGGAATTCCAGGTGTAGCGGTGAAATGCGTAGATATCTGGAGGAACACCGGTGGCGAAGGCGACATCCTGGACCGGCATTGACGCTGAGGCGCGAAAGCCAGGGGAGCAAAGCGG
+
CBA@@?????0?A?CCBC?AA???=?@C@BABBD>CBBEE<AB<AAABCBC@@?=??AAB::6;@AAB@BCBDDD?BBB<BBB<AAAC?BB>BB@C?BBBBCBC?BBCBBBB=@=@5<;?BFACC?CHICCBBC>CDCBC@B@B=B?:;:;BBBB;;:;CBE?CC;;;;;CAAACBC?BD?B?BCB@E@BB@BCC?B?CEDCBBB?CC?BB?B?BBB@BBCDDCAAA=AAA;;;0;:49?BB3?00//)//88
@N9IO0:00991:05981
TACAGAGGGTGCGAGCGTTGTTCGGAATTACTGGGCGTAAAGCGCGCGCAGGCGGCCTTTTAAGTCTACCCGTGAAATGCCGGGGCTCAACTCCGAGCGCCGCGGGGGATACGTGGGAGGCTGGAGACAGGTAGAGGCAAGCGGAATTCCGGGTGTAGCGGTGGAATGCGTAGAGATCCGGAAGAACACCTGAGGCGAAGGCGGCTTGCTGGGCCTTGTCTGACGCTGAGGCGCGAAAGCGTGGGGAGCGAACAGG
+
CCC@?@AA9@?=:;9;:C=@A?@@<@<A@D@@@D?BBADD>BBB;;;A@00+00,0+000+08>009@B>5>@99;49B==@BB7BBB=?=?>9=BBBBBACCCAAA0A00000:;5;;6@?@?B999?A=A897?:9;499?9=:?>B=@D>:99ACBB?BB7;7;CACDAAACCDC?C7<7;A=A:;4:?>>:?AC?B>A@=@>:???=>7>?B@;::BCCDCBA:::3:>B=??9==@9999-::9@@4::A;
@N9IO0:01006:05969
TACAGAGGGTGCGAGCGTTAATCGGATTTACTGGGCGTAAAGCGTGTGTAGGTGGTTGCTCAAGTCGGTTGTGAAATCCCCGGGCTCAACCTGGGAACTGCTTCCGAGACTGAGCGACTAGAGTACGGTAGAGGGCGGTGGAATTTCCGGTGTAGCGGTGAAATGCGTAGATATCGGAAGGAACACCAATGGCGAAGGCAGCCGCCTGGGCCTGTACTGACACTGAGACACGAAAGCGTGGGGATCAAACAGG
+
CC@@@BEE?BBAB??@@@<@>@AB@CBH?CABBE>::;AA9@AA@@;;;BD@CC@C?BBBCD@DCCC@C>BBBAA<AACC9@@<@AAD@D@@A@9@?B;;;C@C?BBBBAAB;;;@CCCCCCCCCBA>BCCCCD=BB@??;?;??9?>A?BCGCBBB?CECC=CDCBBBBBAA@?@;?;@<@<@CC5;5<<5<BB>B?BBCC?AB8<<<,0,0==@ACCCBBB<;<BABA@@@>6>???@@@2>=?AB;ACB?
@N9IO0:01007:06003
TACGAAGGGTGCAAACGTTGCTCGGAATTATTGGGCGTAAAGCGCACGTAGGCGGCTTAGCAAGTCGGAAGTGAAATCCCTCGGCTCAACCAAGGAAGTGCTTTCGAAACTGCTGAGCTTGAGTACTTAAGAGGATCGCGGAATTCCCGGTGTAGAGGTGAAATTCGTAGATATCGGGAGGAACACCAGTGGCGAAGGCGGCGATCTGGGAAGATACTGACGCTGAGGTGCGAAAGCGTGGGGAGCAAACAGG
+
BA@;:4;A9BAAAA9<;;;@:::=;@4;29B8AD;:9:98-7945A@BB@?<??<?A?AAAA>AABC?A?BCBDE>BBD>CB@>ABCB>B5;5;;A<B969B?4<A<A5?@;:==@9;:8::AA@AA5;599:29>::>?7?@C?CC8;6;??==::6:@@?9C=@?ABAB?>=;::.8<6>:@@>255<<8=BB:B9<<79595>>>@7@:>><665;<==>;<<C:A@A@BB9;;BBCCC<CCCCM>BBB?
@N9IO0:00965:06033
TACAGAGGGTGCGAGCGTTGTCCGGAATCACTGGGCGTAAAGGGCGTGTAGGCGGCTGGGTAAGCCGCGTGTGAAATCCCGGGGCTCAACCCCGGAATGGCACGCGGGACTGCCTGGCTAGAGCATGGTAGAGGCGAGTGGAATTCCTGGTGTAGCGGTGGAATGCGTAGAGAGTCAGGAAGAACACCGGTGGGCGAAGGCGGCTCGCTGGGCCATTGCTGACGCTGGAGGCGACGAAAGCCGTGGGGAGCAAACAGG
+
B@BC9:;A<@@?AA@@AB6::@=A=B7;;@ACCD>@A@BB5::0;@?@@@B?BB?B;;;0;;<@@5;;?><<===6B>B6@=@2666B;DDF7:4949:9>99955<4=C;;;?5929:59CBA@A?259@99.9959?>6>492989:5884439;755.54555599:77/-,,**(,(,,(,-/)-0///)//9)/)/>7<566;;;<2<7//)////55555;9==7//////9/9:)44444&459:;)55:5
@N9IO0:00970:06020
TACGAAGGGTGCAAGCGTTAATCGGAATTACTGGGCGTAAAGCGTGCGTAGGCGGTTCGCTGAGTCTGCCGTGAAAGCCCTGGGCTCAACCTGGGAATGGCGGTGGATTACTGGCGAGCTGGAGTGCGGTAGAGGAGGGTGGAATTCCCGGTGTAGCGGTGAAATGCGTAGAGATCGGGAGGAACATCAGTGGCGAAGGCGGCCCTCTGGACCAGCACTGACGCTGAGGCACGGAAAAGCGTGGGGAGCAAACAGG
+
BDCCC@CC>@@AB>A;:;?C>?<=9B;?<;7444(4:449)44:;;::;;<8==:<7;5-----657783444::(444)444)49997<7<<=2:4//)/8388(-/)/7//)55999:;:>B@B@A8;;9>@2444)49.439.44)4388<=:::255;<4::>>@@?@;;9;BC<AB?B;@@>>>=9>;995.66;A?CD<AAA@<@@5>@9555>=99444//3////)///&/7///99+/////(/483
@N9IO0:00975:06030
AACGTAGGAGGCAAGCGTTATCCGGATTTACTGGGCGTAAAGCGCGTGCAGGTGGTTTGGTAAGTTGGATGTGAAAGCTCCCGGCTCAACTGGGAGAGGTCGTTCAATACTACCAGACTTGAGAGCAGTAGAGGGAGGTGGAATTCCCGGTGTAGTGGTGAAATGCGTAGATATCGGGAGGAACACCAGTGGCGAAAGCGGCCTCCTGGACTGTTTCTGACACTCAGACGCGAAAGCTAGGGTAGCAAACGGG
+
C:CC@@@:00+0;2700;>BBC@C?AAC=BAAAA9A@???9?BA???AABB?BB?@C7>;>@?AB?B@B@?@989,9::AD=B?AABA9;;CB9@@@@<@@@@?CC@DCBBBE@CCA@A9:9ACDCCCCCBA@A99969@;?>B?BC>C?BBBBCBB?BBBC=BAAABA@@@?::;@;?A?B?BAA>BBBC?C@AA;ABB5<5<A>@A7;;CBDD>CCHIAAABB@;;;AA@AA6;<BABC=@@@@AA;ADD>
@N9IO0:00981:06024
TACGTAGGTGGCAAGCGTTGTCCGGATTTATTGGGTTTAAAGGGTGCGTAGGTGGCTATTTAAGTCAGCGGTGAAATATCTCAGCTTAACTGAGAGGGTGCCATTGATACTGGATAGCTTGAGTACAGATGAGGTAGGCGGAATTGACGGTGTAGCGGTGAAATGCATAGATATCGTCAAGAACACCGATAGCGAAGGCAGCTTACCAAACTGTAACTGACACTGAGGCACGAAAGTGTGGGGATCAAACAG
+
CCCCC@A<9;6;D?B@@A?BAC@C?CCC>CC<AA8@@.77-9>9@ABBBAB?AA=@BBBB=B?B@@>???<@CCE>CCBBBB???@594:ABBBCBB=B@@=@C?CBBBCCB>@@??>>;=@@A@@CBBBBBA8;;B=AB7;6;?B@AB>@@@@>;;6;A@C>AAACDFABBBB;;;BB?CG@AAA8;;;;;;?@5;4;BB?A<@>;>A8A>=>@9?A;;;CCB@@@=@@@;::.9>??@CD9B666>4556
@N9IO0:00984:06059
TACGAAGGGGGCTAGCGTTGTTCGGAATACTGGGCGTAAAGCGTGCGCAGGCGGTTGTGTAAGACAGGTGTGAAATCCCCGGGCTTAACCTGGGAACTGCGCTTGTGACTGCACAGCTAGAGTACGGCAGAGGGGGTGGAAGTTCCACGGTGTTAGCAGTGAAATGCGTAGAGTATGTGGAGGAACACCGATGGCGAAGGCAGCCCCCTGGGCCTGTACTGACGCTCATGCACGAAAAGCGTGGGGAGCAAACAGG
+
BBBBB<@@@@0@AA@@@@=@B@BA=@5;;;:99)/777:+//;//4>;5404:28288837-3333;,3333/91----&-7(--(-(-0555,50683//./*/.6:;9<678<825=;8;7=?>6=///;===,3308(..(..33725..(////8<<==444:9:;=///8889<7==@B8<<<8==9:49@>;@;?@@AAAA5BCC=D@DC@@;::::;:9?;<<<555555&59<<=>>2>BBBB6?>A:
@N9IO0:00994:06024
TACGTAGGGTGCAGGCGTTAATCGGAATTACTGGGCGTAAAGCGTGCGCAGGCGGTCTGCTAAGACAGGTGTGAAATCCCCGGGCTTAACCTGGGAACTGCGCTTGTTACTGGCAGGCTTGAGTGTGGCAGAGGGGGGTGGAATTCCAGCGTGTAGCAGTGAAATGCGTAGAGATGTGGAGGAACACCGATGGCGAAGGCAGCCCCCTGGGCTAACACGTGACGCCTCGATGCACAAAGCGTGGG
+
B@:;:BCC=;::BB@@@@>A?BBC?D99;:BBCG>B@ACC=BBB@@@A?==98817<;<=>><>BBBC@BB@@@A:?@BB5BC;BB;=;>=AAB=B?B@@>=>>=BA;>=<;7:;71;=7=@;:;@@9<<;877777$/-)--3490---5353775565=>=)225222........488280559155A<.//.49).298888*899055=68///.5579=32229;985:::38:85533
@N9IO0:00999:06026
TACAGGGGGGGCAAGGCGTTGTTCGGAATTACTGGGCGTAAAGGGTTCGTAGGGTGGCCAACTAAGTCAGACGTGAAATCCCTCAAGCCTTAACTGGGGAACTGGCGTCTGATACTGGTTGGCTTGAGTGCAGGAGAGGAATGCGGAATTCCAGGTGTAGCGGTGAAATGCGTAGATATCTGGAGGAACACCGGTGGCGAAGGCGGCATTCTGGACTGTAACTGACACTGAGGAACGAAAGCCAGGGGAGCAA
+
CCB><<<<<<#<@+0,0/0)0/)/>5:;?:==9;;(49//0(0>*0)//////(/738171788288:>599549??8;;;,:9:49:29<B<>::::&0)0/0)/7778947:888*-(-(-639:;4339:3455=<<:?999<@8=8=8994:;;;;9:=@@@A9@9:9@@ABBA;;<;:@@=A?C@@<@=;;6;BB=B=AA=BBD6;::;@@C@@@@@@@B;<<;<@@=@=@@CC7;::96>@09699<
@N9IO0:01001:06016
TACGTAGGGGGCAAGCGTTGTCCGGATTCATTGGGCGTAAAGAGCGTGTAGGCGGTCAGGTAGGTCGGTTGTGAAAACTGGAGGCTCAACCTTCAGACGTCGACCGAAACCCCCCTGGCTAGAGTCCGGGGAGAGGAGAGTGGAATTCCTGGTGTAGCGGTGAAAATGCGCAGATATCAGGAAGAACACCCGTGGCGAAAGCGGCTCTCTGGAACGGTACTGACGCTGAGACGCGAAAGCGTGGGGAGCGAACAGG
+
DB99;@@DDC1?:.9000+077)/)/838:;5;@8@AA@A<@@@AAAAABB?CD?AAAA?::;@@@@@C?CA;;;;.;;@9>@:@@AB@C@GAB;;;BB@@>>@7:??5>=>>?$>=::5;A?@?A5999&949?8=>@@>>;??B=A?A@;@A>>>??;?;:;;*;95:9;99;?<6857<7@B=A;;;0;;;4;;99/8;>9?=>?<?>;<<@?8::A@@;:;000000/0/999.//59777+7:7//)/:;4
@N9IO0:01008:06039
TACGTAGGGTGCGAGCGTTAATCGGAATTACTGGGCGTAAAGCGTGCGCAGGCGGTTCGTTAAGTTCGATGTGAAAGCCCCGGGCTCAACCTGGGAATGGCATTGAAAACTGGCGGGCTTGAGTCTGGCAGAGGGGGGTGGAATTCCGCGGTGTAGCAGTGAAATGCGTAGAGATGCGGAGGAACACCGATGGCGAAGGCAGCCCCCTGGGCCAAGCACTGACGCTCAGGCACGAAAGCGTGGGGAGCAAACAGG
+
CB@@?>>@:@@>ABBBAA?B<?@>;?-0,0@@@A>BAACB<ABB??>?A::37=8=:??@?B@BB@BBB>>?BCC433::.@=5@@BB?B>@@?+9287,3<=06.:8-6//(...'.3.3335522+25222====%5:8<2:5>6:899@9:;=<5229>@:@@AAABAB=>=>@A8==:>:??@?BAAA@BBB@C>AAA@AAB2AAC>C?C48843339:333333,3<===>7@@@@BCC5@@BBB>BBB>
@N9IO0:01011:06025
TACGTAGGGCGCAAGCGTTATCCGGAATTATTGGGCGTAAAGAGCTCGTAGGCGGTTTGTCGCGTCTGCTGTGAAATCCCGAGGCTCAACCTCGGGCCTGCAGTGGGTACGGGCAGACTAGAGTGCGGTAGGGGAGATTGGAATTCCTGGTGTAGCGGTGGAATGCGCAGATATCAGGAGGAACACCGATGGCGAAGGCAGATCTCTGGGCCGTAACTGACGCTGAGGAGCGAAAGGGGTGGGGAGCAAACAG
+
CC:;;BBD>;;;A?AABB=@AB>?<@@B>AB?BB=AAABA9A;::>=?>9:69@<@C=BDBB@A@@@@@:::A@@;@@?3:;@=?DDD@C?BCCC?B?BCA?>999,;AAAC>CBBAAA@::;;;;A=A@AAA3@@AA=B?B?C@C@CG?AABAAABACI@C@;;;BBBBECC@@@@:;:3:3:==3::@@=@@?;?;A@@BAA@@@AA;A?BCC@CCBBB;;:ACB6::::4:(737&38;;.555;;3:::
@N9IO0:00971:06098
TACGAAGGGTGCAAGCGTTAGTCGGAATTACTGGGCGTAAAGCGTGCGTAGGCGGTTTCTTAAGTCGGATGTGAAAGCCCTGGGCTCAACCTGGGAATGGCACTCGATACTGGGAAGCTGGAGTGCGGTAGAGGAGGGTGGAATTCCCGGTGTAGCGGTGAAATGCGTAGAGATCGGGAGGAACATCAGTGGCGAAGGCGACCCTCTGGACCAGCACTGACGCTGAGGCACGAAAAGCGTGGGGAGCAAACAGG
+
CBB:94:B:AA@A?BCCB@C?@@A=?5939AA@A=B@@?B<A@BCBABBBB=@B<@A=BB@CBCDCCAAAABCBC0;;604D=7BBBB9B8;<>8>;>>9BBBB=A;@AB@@@;@?CBBB??????C=@???=4::?9@A@C=B=??9????@BBBB@CBBB=BBBBBAAAA??@@B<@@=@?AAABB@@@ADDK@B@BDCCG>CGGCABB@BCDCABABBBAABAA>AAA;;;;*;@@AAAA3:9:>=5=>>9
@N9IO0:00989:06086
TACGGAGGGGGCTAGCGTTGTTCGGAATTACTGGGCGTAAAGCGCACGTAGGCGGCTTTGTAAGTTAGAGGTGAAAGCCCGGGGCTCAACTCCGGAATTGCCTTTAAGACTGCATCGCTAGAATTGTGGAGAGGTAAGTGGAATTCCGAGTGTAGAGGTGAAATTCGTAGATATTCGGAAGAACACCAGTGGCGAAGGCGACTTACTGGACACATATTGACGCTGAGGTGCGAAAGCGTGGGGAGCAAACAGG
+
BACC@CCDDD2DDCDBAA?CD?CC=B@C@B@@@C=@@@CE=BBA???BAAA?;;8;CC<CCC=@@>AAAB>@??=6<<>8@AB6@A@?477<2;4==A>A@?BB<B>A@BA=;95549;BBA?B:;:<9<<;;7;=043;-3-3284:>>>>566>>9;;;>7<7::>859?@B8:9;?:?A?99:>@@??9===8=9?@AAC@@AAC@AAAABBCC?BB:::@@@>=>>>::9/:=>@AAA299??@8???>
@N9IO0:00994:06107
TACAGAGGGTGCTAGCGTTAATCGGATTTACTGGGCGTAAAGCGTGTGTAGGCGGTTTGTTAAGTCGGATGTGAAAGCCCTGGGCTCAACCTAGGAATCGCATTCGATACTGGCAGGCTAGAGTACGGTAGAGGGTGGCGGAATTCCGGGTGTAGCGGTGAAATGCGTAGATATCCGGAGGAACACCGATGGCGAAGGCAACCACCTGGGCCTGTACTGACGCTGAGACGACGAAAAGCGTGGGGAGCAAACAGG
+
CCDBBBCC>BB@??B8889?;>?A9@@?9?=99939AABB<AA@?@??@>@?@?=?A;@@:@<@@@@@CBBBEA@6999)5C<2BBA@7;<@EE@C?BBBBCC?BAABAA@A?@?@?AA@@A?:?BB=BAABBC>BB<?><A<@=@@AA<ABAABBB?AACB<ABB@AABCB6668<8<=9=9=<@7<555.555.5.66:A:@A669<4A=A@BB@B@CBBBBBAAA000=/000&07;999:,///;;5;@C@
@N9IO0:01000:06062
TACAGAGGTCTCAACCGTTGTTCGGATTCATTGGGCGTAAAGGGTGCGTAGGCGGTCGCGCAAGTCGGATGTGAAATCTCAGGGCTCAACCCTGAAACTGCATTCGATACTGCGTGGCTAGAGTGCTGGAGGGGAGACTGGAATTTACGGTGTAGCAGTGAAATGCGTAGATATCGTAAGGAAGACCAGTGGCGAAGGCGAGTCTCTGGACAGCAACTGACGCTGAGGCACGAAGGCCAGGGGAGCAAACGGG
+
EDCB?:;6;@@;<4;<?B=A@=@@=@C@AAA?B@<>????9?A:@@@@>@@;>?;?@@AA:;5;ABA?CBBC@??;@@@B???<C@AA=??8@;;;,4>?@AB=A@AABBA?@@8899ABB@@@@AAA?CBBC9B@@ABC=@=CB=BBE@FCCBBBBBCDDE=BBBBBBB@@@@@??A:@;@:@AB=BCBB=BA@=A??@<?;<666<9>;?@BB>BAAAAB@@@;;4;>>;;4:2:294<>.?@@@@;@BD;
@N9IO0:01012:06083
TACGTAGGGTGCGAGCGTTAATCGGAATTACTGGGCGTAAAGCGTACGCAGGCGCTATGCAAGACAGATGTGAAATCCCCGGGCTTAAACCTGGGAACTGCATTTGTGACTGCATAGCTAGAGTTTGTCAGAGGGGGGTGGAATTCCACGTGTGAGCAGTGAAATGCGTAGAGATGTGGAGGAACACCGATGGCGAAGGCAGCCCCTGGGACCTGACTGACGCTCATGTACGAA
+
DECCCBBB=:;:BBAA@A:>;?AA=A<@=@AABD?A@@CC<A;;:@?CBBB?::59868//(-55--/666888/3333&3;/8<193(34933(338622599/5559::9;@@;;9997555:,22887565252#22+2165A6>>756;69;<75579=,56=>@@AB???@@@7::8<8;<;4;=77/7;:4:9:96666(529.7707525;;;;:<22285333377
@N9IO0:00973:06126
TACGTAGGGTGCAGGCGTTAATCGGAATACTGGGCGTAAAGCGTGCGCAGGCGGTTTGTTAAGACAGATGTGAAATCCCCGGGCTTAACCTGGGAACTGCGTTTGTAACTGGCAGACTGGAGTGTGGCAGAGGGGGGTGGAATTCCAAGTGTAGCAGTGGAAATGCGTAGATATTTGGAGGAACACCGATGGCGAAGGCAGCCCCCTGGGCTAACACTGACGCCTCGATGCACGAAAGCGTGGG
+
CDDCBBBB<:;9BB?A>@;@<@@@;A-00000=8B@BCD<B@A;;;AC::6:B;@@<?CAD@?@@A??><?@AB:?@??.88)33,0*/3///)/)/////:>5==>9<5525:::999499;;::177;333333#3;6;=A>A>A>=?:3387=@99.3:39873888@BBAA9A9:9/91=;;>BA>>;???=A>BB@@CDA3@BC<@@@,00:9;6:684///---//::9917==8666
@N9IO0:00992:06111
TACGGAGGGTGCGAGCGTTATCCGGAATTACTGGGTTTAAAGGGTGCGTAGGCGGCTTTGTAAGTCAGGAGTGAAAGATTTGCAGCTCAACTGTAAATTGCTTCTGATACTGCAAGGCTAGAATCAGGATGAGGTCAGCGGAATGTGGCATGTAGCGGTGAAATGCATAGATATGCCATAGAACACCAATTGCGAAGGCAGCTGGCTAGACCTGTATTGACGCTGAGGCACGAAAGCGTGGGGAGCGAACAGG
+
CCA@=B@B:@@?CBC@BB@9::AD?D@B@BBBCB<AB;AA;A@<ABCBBBB@@?=?CC>BBB?BBBBC>BB?@==70.-:18566---705-//;;2:+333.3<344<:;;@B9@<@A=AC<CDC?:CCC=C?BEGCCCAC?A@AA<?A;69<>>C<C@DA8CDBBA@@BBA@@=055<AA=DHD@B?B?@@@@5:8@;AAAA<?@;BA<8<AAAA>ABAA@@?8803><;99(9<@ABCC:BBA>><@@@?
@N9IO0:00994:06131
GACAGAGGGTGCAAACGTTGTTCGGAATTACTGGGCGTAAAGCGTGTGTAGGCGGTCCGCTAAGTCGGGTGTGAAAGCCCTGGGCTCAACCCAGGAAGTGCACTCGAAACTGGCGGGCTAGAGTACTGGAGAGGTTGGTGGAATTCTCGGTGTAGAGGTGAAATTCGTAGATATCGAGAGGAACACCGGTGGCGAAGGCGGCCAACTGGACAGATACTGACGCTGAGACACGAAAGCGTGGGGAGCAAACAGG
+
DCCBA@BB=@@@AC=A@A=@=@@?;@+0)/0:::3><=AB6<5A@??BBBA=AA5:;9=9>?=AABBC>AAACCC>??@;@A<6@@BC8@=6<A7A7A?@ABBCCCCE8CBB>AAA:ABB@@@@@ECDABBBA?B;C;CC:>:C?AA?94:;===??8?ACF:?<?A????@ABBBCCAB>A@BAC?B=49/3?<7>;?B?C?B=?8=6A??=?:7A@@@@00/555578==>B9A@?@C==->>;:5-9AA3
@N9IO0:01002:06116
TACGTAGGGTGCGAGCGTTAATCGGAATTACTGGGCGTAAAGTGTGCGCAGGTGGCCTCGCAAGTCGAGTGTGAAATCCCCGGGCTTAACTTGGGAATTGCGCTCGAAACTACGGGGCTCGAGTGTGGCAGAGGGAGTGGAATTCCACGTGTAGCGGTGAAATGCGTAGAGATGTGGAGGAACACCAATGGCGAAGGCAGCCTCCTGGGCCAAACACTGACGCTCATGCACGAAAAGCGTGGGGAGCAAACAGG
+
CC@@@AAA<@AABAB@@@>A>AAB?D?B?BBBBA<@@A@A<AAAAA@ACDC>BA=>;?A@@@5:9>>>;@@@?><7>BDD:DD>BA<?8=?399+:;@<@BBAAA::8.399<@AA8====>>><7808<==>A6;;795<08.7:==8888;;BB?B?@@9@@@:9:AA@:::?A<??@E?BAA5;5::29>>;@=@@:0+00*/77.7)44)49::99///:///9:>@;;;;&:94;DDD9:9;BD=BBC@
@N9IO0:01010:06113
TACAGAGGGTGCAAGCGTTAATCGGATTTACTGGGCGTAAAGCGTGCGTAAGCGGTTCAGTATGTCGGTCGTGAAATCCCCGGGCTTAACCTGGGAACTGCGGCCGAAACTGCTGGGCTTGAGTGTGGTAGAGGGCGGTGGAATTCCGGGTGTAGCGGTGAAATGCGTAGAGATCCGGAGGAACATCAATGGCGAAGGCAGCCGCCTGGGCCACAACTGACGCTGAGGTACGAAAGCGTGGGGAGCAAACAGG
+
BCC::9@A;AA=@;?>;=395:BB?ABA<AA?@@<AABBG>CCBBBBBBB?BBB?C?BBBBCCBBCE@BCBBBCC<AAAA8AC<BB>@=@?BBC>BACCCCC?B?BBB>BA???AA;AA=>999@@@<9::AAC<BA?AA>B?A?B<@@;@AABBBB?CCCF>CB:::??BBAAA>@<@@=@@CB@A@:;;?BCB?B@BA@A<@B?BCE:<;;CD@B;;;BBBBCCC?BBB@@@;@BBBCDC;BBCCC>AAB?
@N9IO0:01012:06134
TACGAAGGGTGCTAGCGTTGTTCGGAATCACTGGGCGTAAAGCGCGCGTAGGCGGCTTTTCAAGTCAGGGGTGAAATCCCACAGCTTAACTGTGGAATTGCCTTTGAAACTGTAAAGCTGGAGTATTGGAGGGGATAGCGGAATTCCTAATGTAGAGGTGAAATTCGTAGATATTAGGAGGAACACCGGTGGCGAAGGCGGCTATCTGGACAATTACTGACGCTGAAGTGCGAAAAGCGCGGGGATCAAACAG
+
CCBAA=@C>;;:CA@@@A6::=@C?C?BBBCCCD>::;CA;A9::@@?=<>;9939BBB:CC>AAB@@AB9???C>ABB=AAA@AB282597;;293>2;=;=D7;:;3:>88:;3:???49999@;?4>>;;-;=<=77073?5?=@?<?>>;;;<9=;::1:=:;;?????B<@>4:;1808::8=<>?=A=>:><@A<>>>@AAA8=:94:4:<<8866;97:4;:;=8888(86:==ED5><>@>:<>9
@N9IO0:00965:06199
GACGTAGGGGGCAAGCGTTATCCGGATTCACTGGGCGTAAAGGGCGCGTAGGCGGCTATGTAAGTCCGGCGTGAAATCCCACGGCTCAACTGTGGAACTGCGTCGGATACTGCATTGGCTTGAGGATGGTAGAGGCTCGTGGAACTAGCGGTGTAGCGGTGAAATGCGCAGATATCGCTAGGAACGCCGGTGGCGAAGGCGACGGGCTGGGCCACTCCTGACGCTGAGGCGCGAAAGCCAGGGGAGCGAACCGG
+
BBBAAADGGD5DC@B:;;ABBBAG@@?>@BA<C>8969BC;@@;?A===00+00,0>@<?>@:@=;>??@;<===5===3@@B?BCBB@BBBAA>A?CCC@@@AB?BBBBDDDCC?B?@B;@?B>ABC?ABB:::;DFCCEACACAAAAB?BBBBBBA<ABBA=ABCC@@@BBBBAACBCCAG@CCC?B>:969@C8;:;CCCCC=CA@A;A5;;;;29555<996668;;565=4;?:AACD799@@?;?>A>
@N9IO0:00970:06160
TACGTAGGGAGCAAGCGTTGTTCGGATTTACTGGGCGTAAAGGGCGCGTAGGCGGCGCGGTAAGTCACTTGTGAAATCTCTGAGCTTAACTCAGAACGGCCAAGTGATACTGCAGTGCTAGAGTGTAGAAGGGGCAATCGGAATTCTTGGTGTAGCGGTGAAATGCGTAGATATCAAGAGGAACACCTGAGGTGAAGACGGGTTGCTGGTCTAACACTGACGCTGAGGCGCGAAAGCCAGGGGAGCAAACGGG
+
B@???>=>8:;;B@CBBB@BB?CC>AAB=BAABB:@@@>>:>A:BBCCCCCACC?BCCC@AA99:AA?@4;;@@B=BBBBABAABC=@=@DBAAA=@A>A<@<@CCBBCB@ACB@@@B@@@CB???BBA=AAA8AA@BAA?A7859A:@=BBAABBB?BCEE>BBBBA>>>:;;;>>@AA;?;?@@=?@=>::993;;AAA<B8;::B;?@@B?A?@@@@?==?;;;:;;;??>.:9277>?389BAA<BBC=
@N9IO0:00974:06185
TACGGAGGGTGCAAGCGTTGTTCGGAATCATTGGGCGTAAAGCGCGTGTAGGCGGCTAGGCAAGTCAGTTGTGAAAGCCCGGGGCCCAACCCCGGAACTGCATCTGAAACTGCCTGGCTAGAGTCCCGGAGAGGAAGGCAGAATTCCCGGTGTAGGGGTGAAATCCGTAGATATCGGGAGGAATACCAGCGGCGAAGGCGGCCTTCTGGACGGTGACTGACGCTGAGACGCGAAAGCGTGGGGAGCAAACAGG
+
CCCD@CCC>BBBC@DAAA=@@>AA>A;??@;7<<4=;377*3388<@A@@??@@7;<=D;CC@BBB@@@<@@CCC=ABC=CCC9AA8@=@AA9?=A=@@??9:;CCBB=?:::?CB?CBBCAABBB=B@BBBB@C?C@BB@@:@:@@=@@DCCCBBB7A?<<3<>*//9//994444)495:6454399=;7@BB=C@CB@B?B?ABB8;<B=B@@@BAAAAAA@?@@@@C;;;7;BBBBCC7@A;;;0;@A7
@N9IO0:00987:06175
TACGAAGGGGGCTAGCGTTGCTCGGAATCACTGGGCGTAAAGCGCACGTAGGCGGCTTCTTAAGTCAGGGGTGAAATCCTGGAGCTCAACTCCAGAACTGCCTTTGATACTGGGAAGCTTGAGTTCGGGAGAGGTGAGTGGAACTGCGAGTGTAGAGGTGAAATTCGTAGATATTCGCAAGAACACCAGTGGCGAAGGCGGCTCACTGGCCCGATACTGACGCTGAGGTGCGAAAGCGTGGGGAGCAAACAGG
+
CAB;;5;;;:*9<?=9;;@CCDCCAE>CCBBAAA9:;;A?1=??@?:@>A@=:;04=5>>;@:><==::9+978818=7CF>BBB<8>54387=8858879199(8<<37777(3,338498::5:>>5:?<@?A@@ABC@CABBBCCHCBBBBBAA@@@@D=C@CCBBBCCCC@:<;C?AB:;;@?AABB>B@@8<800,0==@<;;5;A8?AABAB@A;;;DCDD@BAA@@@:@ABBCDE;CBBBB=BBB?
@N9IO0:00987:06209
TACGAAGGGGGCTAGCGTTGTTCGGAATTACTGGGCGTAAAGCGCATGCAGGTGGATCGCTAAGTCAGGGGTGAAAGCCCGAGGCTCAACCTCGGAACTGCCTTTGATACTGGCGATCTTGAGTCCGGGAGAGGTGAGTGGAACTCCGAGTGTAGAGGTGAAATTCGTAGATATTCGGAAGAACACCAGTGGCGAAGGCGGCTCACTGGCCCGGTACTGACACTGAGATGCGAAAGCGTGGGGAGCAAACAGG
+
CDCA@>AGGD5CB@@@@@=@B=A?;A5;5;@A@A;@A?CC?CDC??@@BBB>BB>AA@@@AA?AB??@FE:CCBC9;5=4>=?5:3886;<8888>58?BB>BB><=BCCBB?@@@@@@@CCBBB<@@<@@BD@CC@@BCAC=@@D@B@@@BBAA@@<@BAA<B?BBBBBBBAA>AB>A=@@>A@@;?A;;4;00,0;00+000009949D>CAC@AAABBECCBBBBBBBBCC?CCBBCCE<CCCCC>BAB>
@N9IO0:00994:06180
TACGGAAGGTGCAAGCGTTAATCGGAATTACTGGGCGTAAAGCGCGCGTAGGCGGCTTCGTAAGTCGGGTGTGAAAGCCCCGGGCTCAACCTGGGAACTGCGCTCGATACTGCGGAGCTCGAGTACGAGAGAGGGGGGTGGAATTCCAGGTGTAGCGGTGAAATGCGTAGAGATCTGGAGGAACACCGGTGGCGAAGGCGGCCCCCTGGTTCGATACTGACGCTGAGGTGCGAAAGCGTGGGGAGCAAACAGG
+
@@AA<@<A?AA@B=A;;;=@<@BA5>;?<@=>==69;;AA=A;;;B;:;AA=::6;B?BCCC=@C999,;BA?>D8;96505>5B=CC@C@A@@<@8=;;55:9;AABBBCCCC:669BBA966A<<CDBCBCCCCC*BCAC@B?A?A<9ACCB@?;9=B==7;95>>AABBA:33>5551649996;6;<9@=B6;2;;4:=>9(:@8=9@<<<A;00AA00/999279@;;;04445?>>2BBBB>5@AA6
@N9IO0:00999:06187
TACAGAGGGTGCAAGCGTTAATCGGATTTACTGGGCGTAAAGCGTGCGTAGGCGGTTCAGTATGTCGGTCGTGAAATCCCCGGGCTTAACCTGGGAACTGCGGCCGAAACTGCTGGGCTTGAGTGTGGTAGAGGGCGGTGGAATTCCGGGTGTAGCGGTGAAATGCGTAGAGATCCGGAGGAACATCAATGGCGAAGGCAGCCGCCTGGGCCACAACTGACGCTGAGGTACGAAAGCGTGGGGAGCAAACAGG
+
CCCBAACC=AB@C;?=891;9@@=8???8>A@@@;;;9CC:?@B@@ABBAA><;2949999=@@@BB?BCCCBBC>CCGC;BB<BB>A=@:;;;0::=?@==9>;>>=*7778>@@48:ABBBBBBB??@?AAD89:79C<@=B>@<@C<???AABA<?999/:?@@BAA;;;@B<@=@@?B@BBB;;9;CACCGGKAB;;;>BB>BBF=B=CA@=AA@@@BBBBAA?BAAB@@8@@@A@BB;;;;CC<@AB?
@N9IO0:01000:06199
GACGAACCGTGCGAACGTTGTTCGGAATCACTGGGCTTAAAGGGCGCGTAGGCGGATCAGCAAGTCCGGGGTGAAATACTTCAGCTTAACTGGAGAAGTGCCTTGGATACTGCTGGTCTCGAGGGAGGTAGGGGTCATTGGAACTTCTGGTGGAGCGGTGAAATGCGTTGATATCAGAAGGAACGCCGGTGGCGAAAGCGAATGACTGGATCTCTTCTGACGCTGAGGCGCGAAAGCTAGGGGAGCGAACGGG
+
CCCBB8B7@;<=@<4@?=4?@9BC;A6;5A?A?<1@<3::3:>5??@B@??5?B8::9B==>9BA=8=?>1?;?>6B<;?7;@;AA0909AB3>@B7::@@8<8=9=BBDCCCCC:A;;;BA@<4:@5;55<<066CD;C:>;>A:<<<7;505AA<9CB=>8CCCCC:BCBA@?;;A7A2:255D3?493.7AA;39@78.3?;>A=7B<;8;=17888:A@@93:.3>B=B>6==8?8<;1@A=>>5=>87
@N9IO0:00966:06210
TACGAAGGGGGCGAGCGTTGTTCGGAATTACTGGGCGTAAAGGGCGCGTAGGCGGCGACTCAAGTTAGATGTGAAAGTCCTGGGCTTAACCTGGGGACTGCATTTGATACTGGGTTGCTTGAATTCGGGAGAGGATAGCGGAATTCCCAGTGTAGAGGTGAAATTCGTAGATATTGGGAAGAACACCGGTGGCGAAGGCGGCTATCTGGACCGACATTGACGCTGAGGCGCGAAAGCGTGGGGAGCAAACAGG
+
CBC;92;A@A0ACCBBAA?AA>@@<@?B@@AA@E>BBBCC=CC=BBB9::C?@@?A??>@?>8==4:;A;99@@@9@BB=?@H>BB?B?B?BCBB9?:9:@@AA9??AAA@AC;@<@::3:?;>;???9?A@@<A@:9:A:@;?9?B8@@@AAABA@<@@?=9?<@AAAAAABB@BE?G=@@?B@@:@:<;5;BB?D@FE@CBBCDCD@BB@CA@@@=@@CCBCBBB?BBB@@@:@@@AAAB9BBBEI@BBCA
@N9IO0:00970:06226
TACGTAGGTGGCAAGCGTTGTCCGGATTTATTGGGTTTAAAGGGTGCGTAGGCGTGTCCTAAGTCAGTTGTGAAATACGGCAGCTTAACTGTCGAGGTGCAATTGATACTGGGACACTTGAGTACTGATGAGGTAAGCGGAATGGACGGTGTAGCGGTGAAATGCTTAGATATCGTCCAGAACACCGATAGCGAAGGCAGCTTACTAAGGAGTAACTGACGCTGAGGCACGAAAGTGTGGGGATCAAACAGG
+
CCBBC@@<@A?AC@C@A@>@AD@D?BBD>CC@BA;@G09:/780889>@AA<;:5<=<=?@=@@AAAA9::BBC=BBBBAB:9;C:A<@;:;BB>A?BBAA;A>BBBCC;;;0;@>?@?ABABBB@@@@@@@=?B=ABE@D>BA;@9?<;:?AA;;49CCC?CBAA@CCCCBB;98?8>:;8<<<465=@>99:;@7@B@@@8>:>><@=AAAA?C@A?ABCB8956998:99,4?>@B?E2BA@@D=AAA<
@N9IO0:00981:06234
TACGAAGGGGGCTAGCGTTGTTCGGATTTACTGGGCGTAAAGCGCACGTAGGCGGGTCGTTAAGTCAGGGGTGAAATCCCGGAGCTCAACTCCGGAACTGCCTTTGATACTGGCGACCTTGAGGCTGGAAGAGGTTAGTGGAATTCCCAGTGTAGAGGTGAAATTCGTAGATATTGGGAAGAACACCAGTGGCGAAAGGCGGCTAACTGGTCCAGATCTGACGCTGAGGTGCGAAAGCGTGGGGAGCAAACAGG
+
CGBBB=AAAA,955=A@@?@C?CC@BBB9@0000+0/099)--:/0/00;;4;>?:;;;B@G?@@@AAAA7;:9@9=>>9?<??A??A998A>A<A=@@@>8<=*898;>;<6;773;;5:8>:?9939:?>@?@=AA9:39;@399,:=:99AA<=8:786(5-25<75559919<6:6<=07556;87526353,3...(.33335538<,5222288::22288835558<:3>@@AAAA1::555,5<92
@N9IO0:00989:06233
TACAGAGGGTGCGAGCGTTAATCGGAATTACTGGGCGTAAAGCGTGCGTAGACGGCTATCTAAGTCGGGTGTGAAAGCCCCGGGCTCAACCTGGGAATTGCATTCGAGACTGAATAGCTAGGGTACGGTAGAGGGAAGTGGAATTTCCGGTGTAGCGGTGAAATGCGTAGATATCGGAAGGAACATCAGTGGCGAAAGCGACTTCCTGGACCAGTACCGACGTTCAGGCACGAAAGCCGTGGGGAGCAAACAG
+
CECCAAAB:@@A??===>:?=@BCAF@C=A@:99-9=???9??@?A?BCB@??@=@::;GDD@BBDCD>BCCCBB8;:EE;CD8;;@@@C@BCD?C@C@CBBB@CCABCCCCC@DBBBCBBB=BBBB?BAABGH?CFBCB@B>BB=B@C@CCBA@@A?B@BA;A<;<@@@BBA@@@:=3:39<:::@==8908;>>6?>>>>><?>;;68<687999/3/88806//(//9655,-/(/88;;/785==-525
@N9IO0:00997:06242
GACATAGGTGACGAACGTTATCCGGAATTATTGGGCGTAAAAGGATGCGTAGATGGTTCGATAAGTTACTAGTGGGAAATCGAGGCCCAACCTCGTGGAAGTTAGTAATACTGTCGAGCTTGAGTGCAGGAGAGGTTAACGGAACTTTATGTGGAGCGGTAAAATGCGTAGATATATGAAAGAACATCGATATAGCGAAGGCAGTTAACTATTCTGCTACTGACATTGAGGCATG
+
CCCBBBB>>>>?@@=A::5;A?7@9=@B=AA.94)3:3778&3-3:?>995>@AA?B?BCBCD=AA8:8<??=?>6<@6=98776;?9A;@=@8478-3-33-3::<9?889?99;::;?9>A@??@;;4;@@@;B6;7;A=B?BBD<AA??@=?>?B?BBCC;@@@BCABBBBBCAAAC;@@5;;;;;;@@@@A@@@+0*0:;=<B=@A@@59:@;;;AA;;:??9==B299@9
@N9IO0:00998:06239
TACAGAGGGTGCTAGCGTTAATCGGATTTACTGGGCGTAAAGCGTGTGTAGGCGGTTTGTTAAGTCGGATGTGAAAGCCCTGGGCTCAACCTAGGAATCGCATTCGATACTGGCAGGCTAGAGTACGGTAGAGGGTGGCGGAATTCCGGGTGTAGCGGTGAAATGCGTAGATATCCGGAGGAACACCGATGGCGAAGGCAACCACCTGGGCCTGTACTGACGCTGAGACACGAAAGCGTGGGGAGCAAACAGG
+
B@B@A@>;3;@???@<33-3-7:;056>4B@::4(3?:A<6<B???:?ABB:CC<B=5BB2:26BCD:>CDB<B>0;;5)5A<4BCBB:C<BBB:?8=:66<<:=;@?@?:B9?:;9BC@@<BBBFC9B?=973(3=-334@7@7@9A<4ABA@@;C9==>>8>>>>>>;;;5555<5:;8=9;;;:=>>@<@>>:>:>C:@:>A7<<@8B:==;;;<<>;;;==;;;<B>;A;4;;A=>>>2??>>@7==C;
@N9IO0:01002:06253
TACAGAGGGTGCAAGCGTTAATCGGAATTACTGGGCGTAAAGCGTGCGTAGGTGGTTTGTTAAGTCAGGTGTGAAATCCTCGGGCTCAACCCGGGAACTGCGCTTGATACTGACAGACTCGAGTGTGGTAGAGATAGTGGAATTCCCGGTGTAGCGGTGAAATGCGTAGATATCGGGAGGAACATCAGTGGCGAAGGCGGCTATCTGGACCAACACTGACACTGAGGTACGAAAGCGTGGGTAGCAAACAGG
+
CCB;;;CC8;;??9?::9;?<?AD>B6;5;B?@@;;;;AA;A@@@@@@@AB?;;8<D;BA@B=B@BBB>@@@BB@8CE@CBBB=BCCC?CB=BE>CBC@A@AAB0655;@@@@AAA@C@944<449C6<=@00//8::?;?<A=AB=C?BBBBBBB>?;9:.;>9:=BBBB@@>?=5?97;7<>666<<=8559:>9@C:=A@<<:;7;<:>:><<<>===<;;;<6::444;/4388::3888>??:??B7
@N9IO0:00964:06289
GACGAAGGTGGCGCCGTTGTTCGGAATCACTGGGCATAAAGAGCTCGTAGGCGGTGAAGAAAGTCGGGTGTGAAATCCCTCGGCCCAACCGAGGAACTGCGCCCGAAACTACTTTGCTTGAGGACGGAAGGGGAGCGTGGAATTCCTGGTGGAGCGGTGAAATGCGTTGATATCAGGAGGAACACCGGCGGCGAAGGCGACGCTCTGGTCCGGTATCTGACGCTGAGGAGCGAAAGCTAGGGGAGCAAACGGG
+
BCB@@4;5;B5;::499499.443849;<=>>?7=?@@>5@4499;9900+0/)/>>3BB=8=B>@@7CDCBA<4@@@;BCC@CD69.5.33;7<@AA@B@@@9?@A9??ABBC9;;C;@@A<?@>;>3:99-7<>?@@=@?C?B?<;6;A>AABB>?@DE=BBBBB>ABBBBCCB?@A7<4<@A;@499=@BB@B9B9999=>?><8<=+0*0@>=?::9???ABC?BAB;;;0;@@>??>2>:9::59>A:
@N9IO0:00965:06278
TACGGAGGGCGCAAGCGTTGTTCGGAATCACTGGGCGTAAAGCGCGTGTAGGCGGCCTGGTAAGTCGGGTGTGAAATCCCGGGGCCCAACCCCGGAACCGCATTCGAAACTGCCTGGCTGGAGTCCCGGAGAGGAAGGCGGAATTCCCGGTGTAGAGGTGAAATTCGTAGATATCGGGAGGAACACCAGTGGCGAAGGCGGCCTTCTGGACGGTGACTGACGCTGAGACGCGAAAGCGTGGGGAGCAAACAG
+
B@9:2;:;.5;B?7>>@A>BA=AC>B@BCBB@@@:AABAD?B@A@B;;55;4;<6=639-384<<8>81:97@AA=BBB=BCD:BB=A=?@@1@6B6@144@A6;;;;1@339,3:6ABA?A494=5<8BBBA=D=A89=8:4:1:5'2+2228;=<08888)2279@???@>::9>1:85>59999>8556?@C9>758/5/5176:266838588==:9::99//.35=9996<;55?98+>?=<6/;=:
@N9IO0:00965:06306
GACGGAAGGTGCAAGCGTTGCTCGGAATCACTGGGCGTAAAGGGTGCGTAGGCGGCTTCTTAAGTCTGGTGTGAAAGCCCAGGGCTCAGCTCTGGAAGTGCACTAGATACTGGGAAGCTTGAGTATCGGAGGGGAGAGTGGAATTCCTGGTGTGAGCGGTGAAATGCGTAGATATCAGGAGGAATACCGGTGGCGAAAGCGACTCTCTGGACGATTACTGACGCTGAGGCACGAAAGCGTGGGGAGCAAACAGG
+
CFDC?@696:A@I>BBBB@C;<;D@D8;:B@@@D>?@?BB;AB:???@ABB?CC@CC?BB>B?BDCBC8AABACA9?>818;=5<==BBBBBBB?B?A?997A=9:>>@@@@@:@:>>B@CBBAAA>=8=??=5?>??>A=A8=9=;99,0=0/0@00,0@<?9@@A==<>=:888AA=AB@C>BAC=@=::39=??9?BCCCBB>??>9?@A9959:<=?@?<<<9939::99=,9:><<>>5?ACDD>BBA<
@N9IO0:00966:06276
TACGAAGGGGGCTAGCGTTGCTCGGAATCACTGGGCGTAAAGCGCACGTAGGCGGCTTTTTAAGTCGGGGGTGAAATCCGTGGAGCTCAACTCCAGAACTGCCTTCGATACTGAGAAGCTCGAGTCCGGGAGAGGTGAGTGGAACTGCGAGTGTAGAGGTGAAATTCGTAGATATTCGCAAGAACACCAGTGGCGAAGGCGGCTCACTGGCCCGGTACTGACGCTGAGGTGCGAAAGCGTGGGGAGCAAACAGG
+
CCA;92;;;;*;=>>>@@=@BABC@C=@@A999>3::;BD>C;:::4:;;@89;.3?<<<+B8>:@<<;;)977:2@;+//;166/44;;AAB?B;?7@97:?A;@@??@?>???>9?>BBB@A?>378299?B>@ABCBB?C?AAABBB=?@8>>>=<@@@@8?;>=698;:@A8==;?;@@<AAC=@:99?BCD@D?<;9;BBA@@@=A@:@?A@@@BCCC@@@@@=AA?:::/;AA??@?3@<<:=0=>:6
@N9IO0:00979:06301
TACGGAGGGTGCAAGCATTGATCGGAATTACTGGGCGTAAAGGGCGCGCAGGCGTCAGGAAAGTCAGATGTGAAATTCCGGGGCTCAACCCCGGAGCTGCATTTGAAACTTCCTGACTAGAGTTCAGTTAGGGAAAACGGAATTCCACGTGTAGCGGTGAAATGCGTAGATATGATGGAAGAACACCGGTGGTGAAGACGGTTTTCTGGGCTGATACTGACGCTGAGGCGCGAAAGCAAGGGGAGCAAACAG
+
BBCC=@AB=BBBC@BBAB@@;::?=B;@=@A@AC=???AA9?=6?@:::?A=9:4BBD@CC=CCBB???@9:9;8=<A?BBB9?>BB?BEE5?<??<?A@??A9@@A6=927,22@@AAB===<;;;B=AAA27::*8:195;7=6=962226966388;8/9:;<9?<8556/..90505927478C?CC0933,255:/5==+9;<;0=8;99?>>?755599/0(/..226/6=<5;;;0;<989.99;
@N9IO0:00982:06269
TACGAAGGGGGCGAGCGTTGTTCGGAATTACTGGGCGTAAAGGGCGCGTAGGCGGTTTGGCGAGTCAGGCGTGAAATTCCCGGGCTTAACCTGGGGGCTGCGCTTGATACTGCCGGGCTTGAATTCGGGAGAGGATGGCGGAATTCCCAGTGTAGAGGTGAAATTCGTAGATATTGGGAAGAACACCGGTGGCGAAGGCGGCCATCTGGCCCGGGATTGACGCTGAGGCGCGAAAGCGTGGGGAGCAAACAGG
+
DDB;99;FDF5AA@CBBB@BC@BB?BBCBCCCCE>?>>>>:@A;ACCECBC?BB;@@;@>AC:::?@??A@?<==593:A=@A=AB@D@L@CCBBA2BBCCBBB@CCCCCBBB@BB<@A>BB?B>BAA6BAAB?B@@=AB@C@CACC>DCCBBBBCC?CAAA<A>AAAAAA@@<6<@,0*0>6<<C=?<??7:0>;>:00*0*0;;<<9=;5;<5;>9?=A???::9<9:999:/8<????A6@@?>@:??A?
@N9IO0:00997:06294
TACGGAGGGCGCAAGCGTTGTTCGGAATTACTGGGCGTAAAGCGCGTGTAGGCGGCCTGACAAGTCGAATGTGAAATCCCGGAGCTCAACTCCGGAACTGCATACGATACTGTTAGGCTCGAGTCTCGGAGAGGATGGCGGAATTTCCGGTGTAGAGGTGAAATTCGTAGATATCGGAAGGAACACCAGTGGCGAAGGCGGCCGTCTGGACGATGACTGACGCTGAGACGCGAAAGCGTGGGGATCAAACAGG
+
DCCC@DCC=BBBC@CBBC@CB@DA=A,0+0@000+;??@B=BACCBA;;;CAFD?B?::4;;4<::::8==<888.778/84:9:937/733384838783:9BDCBCBBCAA;@@::<;@ABAA@@@5;;:;5<@B=@@=@5;:.:8@;>A;;;;;4;@@A:A>=CABBCAA@;;5;492929@@<A969<<AC?C@A@=??A@ABA=A@??????@???BAB;;;B@>>?=?6?>@@@@@7AAA@A;?;;5
@N9IO0:00999:06272
TACGGGGGGAGCAAACGTTGTTCGGAATCACTGGGCGTAAAGGGCGCGTAGGCGGCTTTATAAGTGAGGTGTTAAATCCTCGGGCTCAACCCGAGAACCGCACTTCATACTGTTAAGCTTGAGTGCAGCAGAGGAGACTGGAATTCCCGGTGTAGCGGTGAAATGCGTAGATATCGGGAGGAACACCAGTGGCGAAGGCGAGTCTCTGGGCTGTTACTGACGCTGAGGCGCGAAAGCCAGGGGAGCAAACGGG
+
BB:;;;;;%;ABA@:@>>7<@8BC9B?BCCCCCC>BCCCC>CC>CBBBBBA=AB?ABD>AAA?AABBB>BBC9??5:;:??BB?ABBCAFD>A@@?AC=????B?CBBBBB@@>@?AAB>@@BAA@@@AABAA=@BBBBB?B@C@CC>C@CCCBBBD?B?>>7>A??>B@A>==999,:?2:6:AB@ECCB?CCC@B?BBBCCBBB;;;6;A@@@BBBBBBAABA@A=@ACBDC?CC?@AED;;;ABD:==>6
@N9IO0:01000:06294
CACGTAGGCACCAAGCGTTGTCCGGATTTATTGGGCGTAAAGAGCTCGTAGGCGGTTCGGTAAGTCGGGTGTGAAAACTCTGGGCTCAACCCAGAGCCGCCACCCGATACTGCTGTGACTCGAGTGCGGTAGGGGAGCGGGGAATTCCTGGTGTAGGCGGTGAAATGCGCAGATATCAGGAGGAACACCAGTGGCGAAGGCGCCGCTCTGGGCCGTGACTGACGCTGAGGAGCGAAAGCGTGGGTAGCAAACAGG
+
ACCBEAA>A?@<?<??@?;??@<@6;;C?CC?BD?CCBBB:@;:9;;@@::;:C?C@BB>AC@CCDGD?CC@@@EF9;;CBCB>@@AC>AA>AEBBA8;;2;:C:B@:;9>9=A@@@@@?@C<;;A;;5:55>>2<ABBBB:C=C6;.9;87;//0)/727:>?8CDBB;;;BA@@@@?:>=:>:>@A?B?@??AAB?B?@@A=:;:99??,:049>>??@?@A@@A;:55;;;;?8@BA@DB<BBBABB<@@@=
@N9IO0:01000:06302
TACGGAGGGTGCGAAGCGTTATCCGGCATTCACTGGGGTTTAAAAGGGGAGCGTAGGTGGCTTTGTAAGTCAGTGGTGAAATATTGCGGCTCAACCGCAAAAACTGCCATTGATACTGCTTAGCTTGAATCACGTCGAGGTGGATGGAATAATAAATGTAGCGGTGAAATGCTTAGATATGTATTAGAACACCGATTGCGAAGGCAGTTCACTAGGCGTGTATTGACACTGAGGCTCGAAAGCGTGGGGATCAAACAG
+
655;4555)554445:952(,,,(,(,,-(-794444&44(4::&444&4:8:900+080.00+000*/66>AA@8>989+7776;<B?BBBB??9>97333$:@A=7>>6:8<A99:==2<8;@6@9377>>????==26<4<=<2825;2;>=6;;;>=::6;==C9::8;9==>@?>>:75057>8;;;6=A>5667<)/)/98939=?>:;6:===???;>>A@@@A9939;<<<<1;;;;?AA3?>>?A7777
@N9IO0:00990:06348
TACAGAGGGTGCAAGCGTTGTTCGGAATCATTGGGCGTAAAGGGCGTGTAGGCGGTTTGTTAAGTCATGTGTGAAATCCCTCGGCTCAACCGGGGAACGACGCATGAAACTGGCAAGCTAGAGTACCAAAGAGGGGGGTGGAATTCCCGGTGTAGCGGTGAAATGCGTAGATATCGGGAGGAACACCTGTGGCGAAGGCGGCCCCCTGGTTGGATACTGACGCTGAGACGCGAAAGCGTGGGGAGCAAACAGG
+
ABB;;;CB=BB??<?AAA7:;@AA=A>@@BB:C@7BB<?A<A@;AA@?A@@<::6:A=AA@B?BCBCBBBCA?A>8?AA8=<;7;>==8<6;;;0;:@@@???@>>GC?===@BC<@B????A?@A;@:08:?==>;%@B:B@B@CD=C@CDBB@@B8?;;>6<>A>>=<<<;;9@@8@@@D@CBCBGCAA?ABB>B?BC?CBCB1BC?B=C8;;@@??B:;54:;8544;9<<0;?@AABB:AAAA?9?>;6
@N9IO0:00968:06398
TACCTGCAGCCCGAGTGGTGCTCGTTATTATTGGGCCTAAAACGTCCGTAGCCGGGTTGTTAAATGCCTGGGTAAATCGTGTGGCTTAACCATACGAACTCCAGGTAGACTGGCAGCCTCGGGACCGGGGAGAGGACAGAGGTACGGTCAGGGGTAGGGGGTAAAATCCTGTAATCCTTGGCGGACCACCAGTGGCGAAGGCGTCTGTCTAGAACGGATCCGACGGTCAGGACGAAGCCCGTGGGGCGCAAACCGG
+
A@@=A@@=<@@8@=C>B?CA?@BCC:;;@CB=AA;@?>???6?@@A58::87<@@9A37:6BA;A??;?BA=BBB>BBA@A885::6A6B7B9:9>=<@@A9???A977;8?8?89<78857.7;-656&28:;2769733.36..(...999+555786$5::<.584@9::3:<*/)----(--(-22679:36;=57.72226<==;<//,/@9;9><?88/586--(----,257065<<;,;:333).).;
@N9IO0:00969:06363
TACGTAGGGGGCGAGCGTTGTCCGGATTTATTGGGCGTAAAGAGCTCGTAGGCGGTTTGGTAAGTTGGATGTGAAATCTCCAGGCTCAACCTGGAGAGGTCATTCGATACTGCCATGACTAGAGTCCGGTAGGGGTGTGTGGAATTCCTGGTGGAGCGGTGAAATGCGCAGAGATCAGGAGGAACACCCGTAGCGAAGGCGGCACACTGGGCCGGTACTGACGCTGAGGAGCGAAAGCGTGGGGAGCAAACAGG
+
CCCCBBBDDD1CC9;:DC@BBA=@69:@;@@ACE?CCBBB<A@?:;:??>>9>?:>@:@=BB?AB>?>?BAA@@@89;;C>;;:;A@D>B@BB?AAAA<@CAA<@ABBCCBBB>????CBC???BB?B?A?@@@8@CBCCC@D@B>A>AB@CC@@BA@<>?@@<@@AA:;;CBA???@6::=A=ABCD=B???CBB?B@CC@CFBBABAA9@=A;@@@@@BBBBB?@@@AAACCC>B999CCC9AABAA<?@>;
@N9IO0:00990:06397
TACAGAGGTCCCAAGCGTTGTTCGGATTCACTGGGCGTAAAGGGTGCGTAGGAGGTCGGGAAAGTCGGATGTGAAATCTCACCGCTTAACGGTGAAACTGCATTCGATACTGCCTGACTAGAGGACCGGAGGGGAAAGCAGAATTCTTGGTGTAGCGGTGAAATGCGTAGATATCAAGAGGAATACCAACAGCGTAGGCAGCTTTCTGGAAGGTACCTGACTCTGAGGCACGAAGGCCAGGGGAGCAAACGGG
+
BCCAAAA?ACC<B=@@@@=@@=@C?AB@??@BCB>BBBEE<AB>AC@@@AA=@A=AABA<BB=BCCDAAA?B?@@;@A@AAB?;<;7;6;B?BCCK?BBBBAA>AAABAA@AA;???BBBCCC<@@@C@CCCC;CD<AAACC@F?BB@B?BCCCCCC?CCBB=9::A@@???@A@A8<<B@CABCA@C@CAAACCBB?B@@@@@=@BCAC@D?BBD@CBDBBCC;;;=@@A?=29393::@A5?@AAA<ADF=
@N9IO0:00993:06377
TACGAAGGGGGCTAGCGTTGTTCGGAATTACTGGGCGTAAAGCGCGCGTAGGCGGTTTTGCAAGCCAGAGGTGAAATGCCTGAGCTCAACTTAGGAATTGCCTTTGGGACTGCGAGGCTTTGAGGACTGGAGAGGTGAGTGGAATTCCCAGTGTAGAGGTGAAATTCGTAGATATTGGGAAGAACACCAGTGGCGAAGGCGGCTCACTGGCCAGTTTCTGACGCTGCAGCGCGAAAGCGTGGGGATCAAAC
+
BBA;92;@@@0ACCCBBC=@@>BE@D@C@C@@@D>@@@DE=BAA@A:::@@<>?:==<2=>A@@@=A;<;?BBCC>B@@=@ABBBDBB?BC@CC?B?B;?=9=?9?A9AA?@@ABB@CCD>??>?B>>??BBBC?B999A@?B?B?BB=BBBBBA@:;9;ACD?E@@AABBCCCC@CB=B?@@<@AA=@:;;=AA@=@?::6:A:::@@;?<>??A7<=BBAABB@??BA@@9::59@?@CBB5@@@@?7>
@N9IO0:00997:06382
TACGTAGGCAGCGAGCGTTGTTCGGAATTACTGGGCGTAAAGAGTGTGTAGGCGGTTTTCCAAGTTTGGTGTGAAATCTCCCGGCTTAACTGGGAGGGTGCGCCGAAAACTGGGAGGCTTGAGTATGGGAGAGGGAAGCGGAATTCCTGGTGTAGCGGTGAAATGCGTAGATATCAGGAGGAACACCTGTGGTGTAGGCGGCTTCCTGGACCATTACTGACGCTGAGACACGAAAGCGTGGGGAGCAAACAGG
+
CCBC?::8;@;@BDC@;;;??9<<:@;F<BBCDB<B<@<=6=>>==BAABB?BB9B==1B?=9==>5<89:?;AA<???AC:?;?D>A=@?CD<@@B<AAABB?BBBB:BBBB<B?9CC<C=BCBAAA<ABBBC=@?ABD?C?A=A?BB@CCCCB::::CCC>BBBBA@@BB;;9585::.9.933-3;33-43388299.3<7;8<<4;;8<<9<<655<;445444A88444(3?A@>@@7@?@@B<BBC8
@N9IO0:01018:05774
TACGTAGGCAGCGAGCGTTGTTCGGAGTTACTGGGCGTAAAGAGTGCGTAGGCGGTTTTCTAAGTTTGGTGTGAAATCTCCCGGCTTAACTGGGAGGGTGCGCCGAAAACTGGAAGGCTGGAGTATGGGAGAGGTAAGCGGAATTCCTGGTGTAGCGGTGAAATGCGTAGATATCAGGAGGAACACCTGCGGTGTAGACGGCTTACTGGACCATAACTGACGCTGAGGCACGAAAGCGTGGGTAGCAAACAGG
+
CCBBBCC@CBBBCABBAA>@A>@@;@@@>AA@AA<AA@AB<AAA@@@BBBB?BB?BBB9BBB?@??8@<@@@BBB>BBBBC=A>@B?A?AADC<AAE>BBBBB?A@FD:B;;9:?B=BBB@BBC@BCC>CCCBACD@CBA>B<A<A@CC?CAB@A@D@C@A@<@BBCCCCCCAAABB=?@<?;>??;@@DD@:;;;;;;;5;@5;;@@=AA5<;@:@@@@AAAABBB?BBB:;;0;9@ABC>CCCDFC?AAA=
@N9IO0:01032:05796
TACGTAGGGTGCGAGCGTTGTTCGGAATTACTGGGTGTAAAGGGGTCCGCAAGGCGGGCGAGGCAAGGTCGGTGGTGAAAGTTCATGGCTTAACTGTGAAATTGCCTTCGAATACTGCTCGTCTTGAGTTCGAGAGAGGATGATGGAATTCATGGTGTATGCAGTGAAATGCGTAGAGATCATGAAGAACACCAGTTGCGAAAGGCGGTCATCTGGCTCGATACTGACGCTCAGGGACGAAAAGCGTGGGTAGCAAACAG
+
;;;;:=?;359;?@@?A@<@<=480;8?9@555>6=<<::(799*0;59/0)/)/-8/,,,-(-5(-(--706606379,0;4////(//(3,33////:(0)/83806/.(......898825,255939=9656772252555286A:@=880-2----4422599/7773..-6,,--....2--(,,,(,--(--///(/4992833398818862228822288886225(26:8==,5;;377(3833//(/::
@N9IO0:01038:05806
CACGTAGGGGGCGAGCGTTGTCCGGATTTATTGGGCGTAAAGAGCTCGTAGGCGGCTCAGTAAGTCAGGTGTGAAAACTCCAGGCTCAACCTGGAGACGCCACCTGATACTGCTGTGGCTAGAGTCCGGTAGGGGAGCATGGAATTCCTGGTGTAGCGGTGAAATGCGCAGATATCAGGAGGAACACCAGTGGCGGAAGGCGGTGCTCTGGGCCGGAACTGACGCTGGAGGAGCGAAAGCGTCGGGGAGCAAACAG
+
@A;;;CBBBC5ABBBBBC@CCA;>4:;;0;@=AA<???CB=C@@@B@??@A>?@<@AAB@@A@BBBDC@BAAAAAA000B-0;>BA@A?B?CC@CCCCAA@A@5;;<BBBBBBCCAA=BAAA@@BA?C?@@@CB6;;;;??49298<299:>?988BC?B@@@8<;;?>:99==9544.44.4.4;;.4/772//)/1717:5:4444444)4.4.46::554:;//)/7)//;<<>4<4444488+9444:1444
@N9IO0:01050:05791
TACAGAGGGTGCGAGCGTTAATCGGAATCACTGGGCGTAAAGCGCGCGTAGGTGGTCTGTTAAGTCGGATGTGAAAGCCCTGGGCTTAACCTGGGAATTGCATTCGATACTGGCGGACTTGGAGTGTGGTAGAGGGAAGTGGAATTCCCGGTGTAGCGGTGAAATGCGTAGATATCGGGAGGAACACCAGTGGCGAAGGCGGCTTCCTGGACCAACACTGACACTGAGCGCAAAAGCGTGGGGAGCAAACAG
+
BBCC@;;;0;@@@@A??@=?=?BC@C>AAAB@AA9?>?;=5?AAABBAA;:6;C<@A@AA5;8;@AA7:;@@AAB7;;B=BDG;9:?A@C@CCD6;6;5;;@A=;;9>>>BD?@AACCC?B?@B;;00+000/::18(-/7)/)/388/86999:===:;:::5:@@@???CC@>?<>899298<99287776BCC?B?AA=A@<A>AA>AB?B?B889?BA?=;;000=7755+7752222&25588/755
@N9IO0:01055:05773
TACGGAGGGTGCGAGCGTTGTCCGGAATCACTGGGCGTAAAGGGCGCGTAGGCGGCCCGTTAAGTCACTTGTGAAATCCTGGGGCTCAAACTCCAGGGCTGCAGGTGAGACTGGCAGGCTAGAGCTCGGTAGAGGCGAGTGGAATTCCCGGTGTAGCGGTGGAATGCGTAGATATCGGGAAGAACACCTGTGGCGAAGGCGGCTCGCTGGGCCGGTGCTGACGCTGAGGCGCGAAAGCGTGGGGAGCAAACAGG
+
CCCC@BBC=BCC@@@@@>;?;;597A=ABB;;6=4<<:::3:<6A?>9::C?BA?BD8:;=B=;9488A;?;>?@3947>???39>799(388,33=1:=>>??:>>?@@?AC@BBB>AA;;;B;9::499???;;:9@@@;@994:C.0+0=00/7727<8>9666@?>>=665@@>5>9:949::;@>99299;.949@;?>??@ADC>D>@=@BAAAA@@@;<:@=@??>;;089555::0<655>45568
@N9IO0:01058:05791
GACAGAGGGGGCAAGCGTTGCTCGGAATCACTGGGCGTAAAGGGCGCGTAGGCGGGATGGCAAGTCGGTCGTGAAATCCCTCGGCTCAACCGAGGAACGTCGGCCGATACTGCCGTTCTTGAGGGATGCAGAGGAGACTGGAATTCCCGGTGTAGCGGTGAAATGTGTAGAGATCGGGAGGAACACCGGTGGCGAAGGCGGGGTCTCTGGGCATCTCCGTGACGGCTGAGGCGCGAAAGCGTGGGGAGCAAACGGG
+
AACAA@BCCD1;;25@@A=A@@@@?C@AAAB??>7??AAA5:959@9=?AA@CDA=99:288;877?6?A<:?@A;ABB;AAA787?A=A=??>9;5;0//6596/977=87927?6==6===?8?BA=;;00*0>=>>A>A>A=@A8?>?CBB9::>@@BC>BBBB????AA@???5::3:<@@@>A?BB>AAB=>98656'5777225'275779+222///(/88/3,332233(38885>>-88:::05888
@N9IO0:01062:05808
TACGTAGGATGCGAGCGTTGTCCGGAATCACTGGGTGTAAAGGGAGCGCAGGTGGGTCGGTAAGTCAGTGGTGAAATTCTCAGGCTTAACCTGGGGACTGCCACTGATACTGCTGATCTTGAGTGCAGAAGAGGTGGATGGAATTCTTGGTGTAGCGGTGAAAATGCGTAGATATCAAGAAGAACACCGATGGCGAAAGGCAGTCCACTGGTCTGTTACTGACGCTCATGCTCGAAAGCGCGGGGAGCAA
+
BB@A?@C?C@@@BAC@@@?AAA?B?B:;;BBCCE>A??<<.99/8@>@@@@>ABA=B?@=<?:@;@DBA@<?9998:=AABAB?CC?C>A>ACCC:A@898199>>999=??==>;;;;189??BBBBB=AAA>BB?BBB>@8=8>>9>399?@@<<4:8889'9=;99===><<;;5;=8=A<=>=<@@>>9>888)89<<<88/655:49=:::;==9:875569999::=898-8;:====,//667
@N9IO0:01014:05816
TACGAAGGGGGCGAGCGTTGTTCGGAATTACTGGGCGTAAAGGGCGCGTAGGCGGTTTAGCGAGTCAGGCGTGAAATTCCCGGGCTTAACCTGGGGGCTGCGCTTGATACTGCTAGGCTTGAATTCGGGAGAGGATGGCGGAATTCCCAGTGTAGAGGTGAAATTCGTAGATATTGGGAAGAACACCGGTGGCGAAGGCGGCCATCTGGCCCGGGATTGACGCTGAGGCGCGAAAAGCGTGGGGAGCAAACAGG
+
CBB@=9=>>>,@BACBAA@CD?BB?B?C?@@@BC>CBCCD>DD=AAACB>=9=>8==8???A????@A=AABBBD<@?@C?CF=BB?B?B@CDDDD3CAABDDD?CCBCCBAABA@=>?;@@;@>BBB<BB@@<@@@;@@5:6:?AC=BAAB@@AAA=?;993:???@@@CCCB>BE6:6:A=@@@:@@;<7;<@:@:00*0*0::49299,9<5<@495@@@???;<9>>9;;;*:4<>==>*9999@5>>=4
@N9IO0:01025:05859
TACGAAGGGGGCTAGCGTTGTTCGGAATGACTGGGCGTAAAGGGCGCGTAGGCGGCCTATTTAGTCAGGCGTGAAAGCCCCGGGCTTAACCTGGGAATTGACGCTTGAATACTTGATGGGCTGGAGTGCGGGGAGAGGATGGTGGAATTCCCAGTGTAGAGGTGAAATTCGTAGATATTGGGAAGAACACCGGTGGCGAAGGCGGCCATCTGGACCGTAACTGACGCTGAGGCGCGAAAGCGTGGGGAGCAAACA
+
BBB;92;@@@,@AAAACB?BC@CD@CB:9;BAAA<@@@CC0;;0;@?@@A@?;;8;?BBBC=@@@A@A<@@@ADC9??A@6@D>BB>A8:58==16461/////:244.4888233338(444.33333333&333713:>5//)/)069</>949448<;6;;=>,:29@@ADCBBC?BA3;6:A>?@@5;5;@>ABA?A6::2939:@@=:><244<888455A>=9876;<::=@+00;0000)0;<>>6=8
@N9IO0:01031:05846
TACAGAGGTCTCAAGCGTTGTTCGGATTCATTGGGCGTAAAGGGTGCGTAGGTGGCGGGGTAAGTCTGGTGTGAAATCTCGGGGCTCAACCCCGAAACTGCACTGGATACTGCCTTGCTCGAGTACTGGAGAGGAGATTGGAATTTACGGTGTAGCAGTGAAATGCGTAGATATCGTAAGGAAGACCAGTGGCGAAGGCGAAATCTCTGGACAGTTACTGACACTGAGGCACGAAGGCCAGGGGAGCAAAGCGG
+
BBCB@@@=@CBAB?A;;;6;A=AA>AB?@@@<?;3??;?=7C?8??@A@@@=@A=AA@A6AC?BBBBC@BCC;99/599AACC:CCCC?AAA8@?B9?<4:44<?7>:@@AAA=@=@?BBA??>BBAA>@?=7387331;1949C>BBA?B@>?BBBBBBCC=AAABAAAAA@?9::@>A>B?A@@9??<849:=17,7777(3225571669994686<86555:77199655.7+5.57==28:;?A3:;;<
@N9IO0:01040:05857
TACGAAGGGGGCGAGCGTTGTTCGGAATTACTGGGCGTAAAGGGCGCGTAGGCGGCGACCCAAGTCAGATGTGAAAGTCCTGGGCTTAACCTGGGGACTGCGATTTGATACTGGGTTGCTTGAATTCGGGAGAGGAGTAGCGGAATTCCCAGTGTAGAGGTGAAATTCGTAGATATTGGGAAGAACACCGGTGGCGAAGGCGGCTATCTGGACCGACATTGACGCTGAGGCGCGAAAGCGTGGGGAGCAAACA
+
CBBB@9>@>@,@BABBBB>@@=@D>B?BAAA@CD<@@?>>0;;0;BCCCCC@;;5;A9?>0;29//:///88::;5=AA>BDD=56459<9::;;.7/----/9;2=:>>ABDD>B5::949=<?=>??9??;>:>0/////3949-33(348::::;=9==@?4?9==?A@AA;;5;C9>;?=8=>=9=5994:@@8=89;5;::949=5>>:>><<:4999AA@?>>8=>=99;.9;;9999&5=>=@8@9
@N9IO0:01044:05832
TACGAAGGGGGGCTAGCGTTGCTCGGAATCACTGGGCGTAAAGGGTGCGTAGGCGGGTCTTTAAGTCAGAGGTGAAATCCTGGAGCTCAACTCCAGAACTGCCTTTGATACTGAAGATCTTGAGTTCGGGAGAGGTGAGTGGAACTGCGAGTGTAGAGGTGAAATTCGTAGATATTCGCAAGAACACCAGTGGCGAAGGCGGCTCACTGGCCCGATACTGACGCTGAGGCACGAAAAGCGTGGGGAGCAAACAGG
+
CAB;;5;9:9:#4::<;@A@BBBBB?C@CBCCAAA<AAA?A.99.893?>??;??A9@???9@;??ABBBB????B=BB?B?>888??A?CCC?BAA>A????>>7BAAABAAA>@A;;;=@CBB?@@@;?A>@<@CAAAC@C=ABBAAAB@@@BCBB?BBBB<B?BCCCCBB@@=@@@@<@A>ABB>BBCB?BB@?@<00-0====@@;??9?@@AABCD@??B@9929>?::9:&9<9<899+33?DD>BBB@
@N9IO0:01045:05851
GACGAGGTGCACAAACGTTATTCGGAATTACTGGGCTTAAAGCGTGCGTAGGCGGCTTAGCAAGTCGGGTGTGAAAGCCCTCGGCTCAACCGAGGAATTGCGCCCGAAACTGCTGAGCTAGAGTGAGACAGAGGTGAGCGGAACTGATGGTGGAGCGGTGAAATGCGTTGATATCATCAGGAACACCGGTGGCGAAGGCGGCTCACTGGGTCTCTACTGACGCTGAGGTACGAAAGCCAGGGTAGCGAACGGG
+
CCCCBB@BCCBBEE>AAA@BB?BB?B?B?CCCCC>AA5::.;@@AAAAA@@<?B?BC@BBBC@CCCCC>CCHCCC?CDC?C=C<BCCC<C;CCC@C?B?B;55<4@?@;A:;9=BABBBAB@AAAABBBEBBB@BBBBCC@B?BCCCCD@BB9AACC@ECCC>CBCBB?BA@;;;ABBBB=A<?@@<C=A@?@@@<@=;;6<@AAABBB=CBCBBBBCABBCBBB:::;BCBDE>BA=?@C<A@BBBB?AAA;
@N9IO0:01049:05831
GACGTAGGGAGCGAGCGTTGTCCGGATTCATTGGGCGTAAAGAGCGCGTAGGCGGCCGTGCAAGTCGGTTGTGAAATCCCGGGGCTCAACCCCGGGACTGCGTCCGATACTGTGCGGCTCGAGGAAGGTAGGGGAGAGTGGAATTCCCGGTCGTAGCGGTGAAATGCGCAGATATCGGGAGGAACACCGGTGGCGAAGGCGGCTCTCTGGACCTGTCCTGACGCTGAGGCGCGAAAGCTAGGGGAGCGAACAGG
+
BBB@A@AA6;;@A?@@BB?CCC>A=BD@BBB@C>/;:;;:/99@?>@:;99.9<5::;<>??=@@@A=@?@999>588;-8::)----(---&/:1:;566:>@7955;<;738:829?90/:*0*/1:9>::/==:A@B?B>A>@A8>3:877;<=>==>=B5<<>@@A888=<566(8?5;4;:;;?;:;4;AB?B@BD?@;:;BBD5;;5;?>@>BBBBCBA@;;6;BCBAA<@@;;;@@7@CCCGFCCB?
@N9IO0:01014:05886
TACGGAGGGTGCAAGCGTTATCCGGATTCACTGGGTTTAAAGGGTGCGTAGGTGGGTTGGTAAGTCAGTGGTGAAATCCCCGAGCTTAACTTGGGAACTGCCATTGATACTATCAGTCTTGAATATCGTGGAGGTTAGCGGAATATGTCATGTAGCGGTGAAATGCTTAGATATGACATAGAACACCAATTGCGAAGGCAGCTGGCTACACGAATATTGACACTGAGGCACGAAAGCGTGGGGATCAAACAGG
+
///<7955)5=B=8>=<<7:@?2958>9=ABBDD=CC=BB=BC<BBEECBB@BCE=C?C@BB?B@@@B@@9@;;;9;CDD:C;:<A;@<AA?CG>C?ABDC?CC@BCCCDBBBBBABBB=@@?C@@@BBC?@@=@@CABB>A>CB@@@BAAAAA??>9????899;@?@>@@:;;;<;;BBC?ABC>A>A5;;;;5;?CABBBA>ABBABB;;7;BB=AAAA@@@:;5;@@999.:>>=BCC9@?@BB=;;;@
@N9IO0:01017:05889
TACCTGCAGCCCGAGTGGTGCTCGTTATTATTGGGTCTAAAACGTCCGTAGTCGGCCAAGTAGATGCCCGGGTAAATCGCAGCGCTTAACGTTGCGAACACCGGGTAGACCGCTCGGCTAGGGATTGGGAGAGGTGCATAGTACTCTGAGGGTAGGGGTAAAAGTCCTGTAATCCTTGGGGGACTACCAGTGCGAAGGCGATGCACTAGAACAAGTCCGACGATCAGGGACGAAGCCCTGGGGCGCAAACGG
+
BBC<@BA@9;;09=B?@=ABA@AAB@BB?AB@DD9@A@CDD;FAAA887;;<>?:<<@<@@??>ABBB?BC=A@@:@??>@A@A=A9B=@A@470>@<0007;;5;==;?9?;?@@<@BBBB9@@399,8<<<:>?A=;;;?A=;;:9667(69666-6555&..33...6255/527999*5::::544444996;8<<545<944455.4429?>:999=999999)54;<8;=;)4444&44448(448
@N9IO0:01025:05901
TACGAAGGGGGCTAGCGTTGTTCGGAATTACTGGGCGTAAAGCGCGCGTAGGCGGTTTTGCAAGCCAGAGGTGAAATGCCTGAGCTTAACTTAGGAATTGCCTTTGGGACTGCGAGGCTTTGAGGACGGGAGAGGTGAGTGGAATTCCCAGTGTAGAGGTGAAATTCGTAGATATTGGGAAGAACACCGGTGGCGAAGGCGGCTCACTGGCCCGTTTCTGACGCTGCAGCGCGAAAGCGTGGGGATCAAACAGG
+
CCC;:8;CCC0BA;;9CC@DLABC?B?B?@A;;;0;A?CB=BBAA@@@@AA=BB@BHG;BBA?@@8=9495:;<>4<9905@A@BB?B@BE@BB>AAC?==399.99-8<98<=986:AB=89:?BBBB<AB;;5;@;;;@=B>B?BA=BA????>>>8<987*7:::;B?@@CD@CD;?;??=:;;@D>@@=@AA?D?BC?BBBCBBB>AC9;;D;@@A@@@@::::@@AA;99/9<<>?@@5@@@@@<@AB?
@N9IO0:01028:05905
TACGAAGGTGGCAAGCGTTGTTCGGATTTACTGGGCGTACAGGGAGCGTAGGCGGTTTGGTAAGCCCTCCGTGAAATCTTCGGGCGTCAACCCGGAAAGTTCAGAGGGGACTGCCAGGCTAGAGGACGGGAGAGGAGCGCGGAATTCCCGGTGTAGCGGTGAAATGCGTAGAGATCGGGAGGAAGGCCGGTGGCGAAGGCGGCGCTCTGGAACGTTTCTGACGCTGAGGCTCGAAAGCGTGGGGAGCAAACAGG
+
AB@==+0+0@4=A@C=BC@CB>BB@ACE=AABFE=AAAAA@@@9@@>@AAA?BB?CH>C@CC>BBC<BB=?>@?>6<A;8;;;5////96:;8?:=C7AA=?::;;BB7AA9997:<5;;;===7=9:549A@A;>65559=A:?;?>5@=<@B:9:A@DEDD;;;CCBB;;;;::>=6<A=A=B=@<?299.9:929=AA;@ABBBBA:=4::9>8=?@?::9??;929=>>==5=999555&59==C89994
@N9IO0:01031:05898
TACGGAGGGTGCAAGCGTTATCCGGAATCACTGGGTTTAAAGGGTGCGTAGGCGGCTTAGTAAGTCAGTGGTGAAAGACTGTGGCTTAACCATGGAATTGCCATTGATACTGCTGAGCTTGAATCAGGTTGAGGTAGGCGGAATGTGACATGTAGCGGTGAAATGCTTAGATATGTCATGGAACACCGATTGCGAAGGCAGCTGACTGGACCTGTATTGACGCTGAGGCACGAAAGCGTGGGGAGCGAACAGG
+
CCCC?A@A=ABCC?BC@@;;@@,0-08=;<??=>6==0<83>>/59BAA??:9;5;?;@@AB49;A989@<@AA?/;;:99=@;@A;A;@=@@B8@;B26:9<@7??@A@@@@BA;99>2599>9954=49;;5;@@;@@=B@9;;BB@@;;:;99@<A?A@8A???=BA@A@@?@=>::4:49=>9=?>:==A@394999=@?@ACC<@@=?AB@@=@BBBCCCBB?BAA999.:=@==??5???BB?AAA?
@N9IO0:01033:05890
TACGAAGGGTGCTAGCGTTGTTCGGAATCACTGGGCGTAAAGCGCGCGTAGGCGGTTATTCAAGTCAGGGGTGAAATCCTGAGGCTCAACCTCAGAATTGCCTTTGAAACTGTATAACTGGAGTGTCGGAGGGGATAGCGGAATTGCTAATGTAGCGGTGAAATGCGTAGATATTAGCAGGAACACCGGTGGCGAAGGCGGCTATCTGGACGACAACTGACGCTGAGGCGCGAAAGCGCGGGGATCAAACAG
+
CBBBB=AB:AA@@@@BCD?CC?AA@C@CBCCCCC<:;;?@8>===????AA@DC:D8AA?CC?BBBBCCC8@?AC;::38=??<AB??=??AAABB?C?AAHEE=AA@;@A@@B;;5;BB>;;;BBCC9;;;;.;BABBB?C@C9;;BB@BCCCCCB?B???<@AABBBBCCBB?CA@@@@C@AAA@C<@@=@?@=@?AC=@@@@@@B@CE@@@B>A9:::9;::::2:>?@@@/5995A>>2BBB?@8@@A
@N9IO0:01034:05897
TACGTAGGGTGCGAGCGTTAATCGGAATTACTGGGCGTAAAGGGTGCGCAGGCGGTTGCGCAAGTCAGGCGTGAAATCCCCGGGCTTAACCTGGGAATGGCGCTTGAAACTACGTGACTGGAGTATGGCAGAGGGAGGTGGAATTCCACGTGTAGCGGTGAAATGCGTAGAGATGTGGAGGAACACCGATGGCGAAGGCAGCCTCCTGGGCCAATACTGACGCTCATGCACGAAAAGCGTGGGGAGCAAACAGG
+
CCBBADGF>@@@EBB@@@?A>A@@<@<@=@AAA@<;;9BC=CE=AAABB@@>?@:?3793946@=CBB>AACA@@,39@@6AC>BB6A6:7DCC:A=AA?A@@A?@@@:>>;0000:<BD?DBB@AA?A;;;CB=A@=A@<=:=:@>AABBBBBBB>:>=A<6BBB>>><<<=<<=B?@@@C@AAA?BA@@=@AA>A>A@@@@AC?DCE?B@B?AAA@@@CCBB@@;;:;;;;;;*;@@BABB8BBBBB>BBB>
@N9IO0:01036:05868
GACGTAGGATGCGAGCGTTGTTCGGATTTATTGGGCGTAAAGCGTGCGTAGGCGGCTATTTAAGTCTGGTGTTAAAGCTAGGGGCTCAACCCCTGTGATGCACTGGAAACTGGGTAGCTTGAGTGTGGTAGGGGAAGGTGGAATTCCCAGTGTAGCGGTGAAATGCGTAGATATTGGGAAGAACACCGGTGGCGAAGGCGACCTTCTGGGCCACTACTGACGCTGAGGCACGAAAGCGTGGGGAGCAAACAGG
+
CCBBBCC?B9;:AAA;597:>8B>9BC=6BB?BD=CBBBB9;;B@@?A@;;5;;5:B<A@<@=@A@AA8@A?>@B:??B:;55+5>CD:B==1A<AC554=8<97,39.88?@5A9::C@AAACEFC?AAACC:C?C@BA>A<?<?D=BBBBBBBBC@???C>???BAAAAA@@<@B;A>AB@AAA?B?AA=AAA=A?C99:?B?BBCE>C9;;BDBABCA@??=9:3:@@ABB>BAAABFC9AAABB=ABC?
@N9IO0:01042:05908
TACGGAGGGAGCTAGCGTTGTTCGGAATTACTGGGCGTAAAGCGCACGTAGGCGGCTATTCAAGTCAGGGGTGAAAGCCCGGGGCTCAACCCCGGAACTGCCTTTGAAACTAGATAGCTAGAATCTTGGAGAGGTCAGTGGAATTCCGAGTGTAGAGGTGAAATTCGTAGATATTCGGAAGAACACCAGTGGCGAAGGCGACTGACTGGACAAGTATTGACGCTGAGGTGCGAAAGCGTGGGGAGCAAACAGG
+
BBBB?AAB;BAAA@@@@A<@A?@@<@=@>A@@@B<:;:;;07837>9;;BB@BC@CAAA@BE?AACBBBB8@?==6<>?5<<<2=9:9?CCC8A<A7:889?AA9??@9?:97?@@???A@@=AAA?A;@@;;7;BA@AD?B=@<@=@@@@@@BAAA?@@@B=B?BABAAABBC9;<?B><<8;;A@@@@A>@@@<@=@@???AAAAA?BBC@CCCC@CC@:;;@@@?BAAABB6;;B;;;;.;;;AB0;;;4
@N9IO0:01046:05865
TACGTAGGGCGCAAGCGTTGTCCGGAATTATTGGGCGTAAAGAGCTCGTAGGCGGTTTGTCGCGTCTGCTGTGAAATCCTCAGGCTCAACTTGGGGCGTGCAGTGGGTACGGGCAGACTAGAGTGCGGTAGGGGAGACTGGAATTCCTGGTGTAGCGGTGGAATGCGCAGATATCAGGAGGAACACCGATGGCGAAGGCAGGTCTCTGGGCCGTTACTGACGCTGGAGGAGCGGAAAGCATGGGGAGCGAACAGG
+
CCDCC@@?8@@>@=@@@B>BCCAC@D?C@CE>@@50////(/69<@::;BD?BC>AA>BCBBBCBB;;:???@?A;AA?D@:;7;AAC?BB@BBB9AAA????>>?8>>>@@8??=??;;;;??@@A=@@@BC8BCBCDC?A=B=B@CC?CA;=;DLACC@C@;;;;<;C@@@@@?B?BB<?;?;;5;??>5::?:A;:998==99999,9<==:@966A@@@:929=29455.5:)5337333&34444.4::5
@N9IO0:01057:05877
TACGTAGGGTGCAAGCGTTAATCGGAATTACTGGGCGTAAAGCGTGCGCAGGCGGTCTTTTAAGACAGATGTGAAATCCCCGGGCTTAACCTGGGAACTGCATTTGTGACTGAAAGGCTGGAGTACGGCAGAGGGGGATGGAATTCCGCGTGTAGCAGTGAAATGCGTAGATATGCGGAGGAACACCGATGGCGAAGGCAGTCCCCTGGGCCTGTACTGACGCTCATGCACGAAAAGCGTGGGGAGCAAACAGG
+
CBBBACCE>999B=@@?@<@?@A>:>*0*0@@@=9@@?CC>C:;:@@@=<<9::5:8;>=6?8;AAACAAB>??D>AAAA6@=/88194?<@BD>E>ABC@@AC;AA@@@BBAA4;7<@@;@;;;CC@;;;;A@@A0BBB?@=A=A?BAA;;;@ABAAAA@@;ADBBCCBBBBBA@@<@B;A<???>BAAA?AA@>B;??=9;;;5;BC=B@CBBAB@@@A@BCBAABAA@;<<<*<@@A@EF;AAACJ?CBB@
@N9IO0:01016:05918
TACGGAGGATCCAAGCGTTATCCGGAATCATTGGGTTTAAAGGGTCCGTAGGCGGTTTAGTAAGTCAGTGGTGAAAGCCCATCGCTCAACGGTGGAACGGCCATTGATACTGCTAGACTTGAATTATTAGGAAGTAACTAGAATATGTAGTGTAGCGGTGAAATGCTTAGAGATTACATGGAATACCAATTGCGAAGGCAGGTTACTACTAATTGATTGACGCTGATGGACGAAAGCGTGGGGAGCGAACAGG
+
BBCC@BB?ABD?A;A>@@;@AC>B>B>ABEG:C>8B=5@?<A=<AA6>:;<9;?<@D>BCBB@BAAAA??:?@??9A@@:@AA>?@@@=@C@CC?C@AA?B@CC?A@???;;;BBB;;;<;;5;@AA?<;7<5;;A<@@BBB?CC;;:BAAAA@???;???A=A@@@>AA;;;E@AAA;<5;5<A@=@<@5;;>>2:2944:?8>CB?;;?:=8@99.9@::;:BBAA>AC;;;0;?>?AAA7@@@BC@<;<>
@N9IO0:01018:05929
TACGTAGGTGGCGAGCGTTGTCCGGATTTACTGGGCGTAAAGAGCGCGCAGGCGGTCGGTCAAGTCGAGTGTGAAAGCCCCCGGCTCAACTGGGGAGGGTCATTCGATACTGATCGACTCGAAGGCAGGAGAGGGAAGTGGAATTCCCGGTGTAGTGGTGAAATGCGTAGATATCGGGAGGAACACCAGTGGCGAAGGCGACTTCCTGGCCTGTTCTTGACGCTGAGGCGCGAAAGCTAGGGGAGCAAACGGG
+
CCBBA;;9;A?@A?@@@@=@CC@C?AAA<AA>@@;@AADE>CCBAA999@?=@B=AAB?BBB@BBBBBBA??=@>9<<===,<=>AAB?BABBC9BAD=A@AA=::7AC>??BBBABBBA??;>:>==8<;;:<0;198A;@18198)87:><;<76-5688)6<:;7>:99966681//)/379=7A??>:>>><>=A@CBB?D@CD?@=@AA=@@<@BAAACA@A<@@@;;;0;CC;;;;.;A@AA6@A@9
@N9IO0:01021:05957
TACAGAGGTCCCAAGCGTTGTTCGGATTCACTGGGCGTAAAGGGTGCGTAGGCGGTCGGGTAAGTCTGACGTGAAATCCCGCAGCTCAACTGCGGAACTGCGTCGGATACTATTCGGCTTGAGGAATGGAGGGGAGACTGGAATTCTCGGTGTAGCAGTGAAATGCGTAGATATCGAGAGGAACACCAGTGGCGAAGGCGAGTCTCTGGACATTTCCTGACGCTGAGGCACGAAAGCCAGGGGAGCAAACGGG
+
DDCBBBB>BBC<B?;;;B?@@=@C?AB?@@?CCD>AAA@A<AB;@@@@@AB?AB?@@@@;@A=AB@@ACDDCCCC?CED9;;ACACDC?B@A@@=@@CBBBAA:97;BC@@@A?A@>A?=D@@697;B@CCDD<BCACCC@C@C@BBBC@CBC:;;:;CCDG<BBBBAAABB@BBBB;;9=@>BBB?BBAA=A;:7;=AAABBB@A@C@AA;;;/9;>>@@A??>??=ABB;;;0;@5;;??.;;ACA=CCC>
@N9IO0:01027:05921
TACGGAGGGTGCAAGCGTTGTTCGGAATTACTGGGCGTAAAGAGCGTGTAGGCGGCCGATCAAGTCCGGTGTGAAAGCCCGGGGCTTACCCCCGGAAGTGCGCTGGAAACTGATCGACTAGAGTATGGGAGAGGGAAGTGGAATTCCTGGTGTAGCGGTGAAATGCGTAGATATCAGGAGGAACACCGGCGGCGAAGGCGGCTTCCTGGACCAATACTGACGCTGAGACGCGAAAGCGTGGGGAGCAAACAGG
+
BBBE?;;;7;BBC@CCBC?BB?CBAC?C<@ACCB:?@?@@9@BA@@@BBCD@CD@DA@AA994:AA=B>;;;CCC?CDD?DDD;AA?CCCCC2B=A;A;;;;AA@>AC<ABCBBBBB@@@BCAABAAA:@A@@?<@=?AA?B>B@B@BB?CCAAABB@CBBD<:;;@@@A@@@@@BB?@@<@=AAA?B@BB>ACB5:6:>9??<?=AA=AA=A6;;AA@?@;;;;;;;:@AAAC<@A??CCC;BBBBB8A;;4
@N9IO0:01029:05917
TACGGAGGGTGCGAGCGTTGTTCGGAATTACTGGGCGTAAAGCGCGTGTAGGCGGCCTGCTAAGTCTGATGTGAAAGCCCGGGGCTCACCCCCGGAAGTGCATTGGAAACTGGTAGGCTCGAGTCCCGGAGAGGAGGGTGGAATTCCTGGTGTAGCGGTGAAATGCGTAGATATCAGGAGGAACACCGGTGGCGAAGGCGGCCCTCTGGACGGTGACTGACGCTGGAGACGCGAAAGCGTGGGGAGCAAACAGG
+
BCBC?A@C<;;;BBB;;;?@A>@B>C6;05>==?6:9;;;0:<8@@A@?DA<=@2:37888B?AAAA??>;;=?>6<>=5>==2<<<<<;<<,;:>;<=99/83:68;)---,2664?AAAE>>>C:>9>>AA>AAB>??=@<@>B=AA>AABCCAB?:::D=A???@=<<@9779?099=A;?@@=A;@@:=@<4948?8>@;@@@B?BCE?BBBB@A@@;000*00097///7.////8;;/<===>55455
@N9IO0:01031:05910
CACGTAGGAGACTAGCGTTATTCGGATTTACTGGGCGTAAAGCGCGTGCAGGCGGTTCGGTTAGTTGGATGTGAAAGCTCCTGGCTTAACTGGGAGAGGTCGTTCAATACTGCCGAACTTGAGAGTGGTAGAGGGAGATGGAATTCCGGGTGTAGTGGTAAAATGCGTAGATATCCGGAAGAACACCAGTGGCGAAAGCGGTCTCCTGGACCATTTCTGACGCTCAGACGCGAAAAGCTAGGGTAGCGAACGGG
+
CCDCCCDA;;;CBBA;6:8<=9BB?ABB=CBCCD?ABBCD>@A?>9???>@=::295=79:8<8<,93739;<88/33>;8<A9A>7?7;;=>7<;;C;=>=>;??<=A=@CE=?;8AA56:BBBBL@BBA;;;0;@@;;49=B=B?BB<A@@@AAA?BDDD8?@@BA;;;BBAB>A@@6::=ACCACBBB@A@@E>CBB@BCBC?;;5;:49:D466;@@>@>@??A>>>9:::&9><<>C6966666.66<3
@N9IO0:01035:05931
TACGAAGGGTGCAAGCGTTACTCGGAATTACTGGGCGTAAAGCGTGCGTAGGTGGTGAGTTAAGTCTGTCGTGAAAGCCCCGGGCTCAACCTGGGAATGGCGATGGATACTGGCTCGCTAGAGTGCGGTAGAGGAGAGTGGAATTCCCGGTGTAGCAGTGAAATGCGTAGAGATCGGGAGGAACATCAGTTGCGAAGGCGGCTCTCTGGACCAGCACTGACACTGAGGCACGAAAGCGTGGGGAGCAAACAGG
+
BBB;;6;G=AAA@@B@@A@CBCCC@C?B?AAA@@9>??@@;@CCBBBCAAB>B@?BCCCCBDBC@@@BCDGCECC;::CC;CD>CBBB=@=@BC>C>@@8;;A@@=@AABAB?BBABBBBBBBBBBB@CCCBA?ABCBBBAC?B>BC=B@BBBBB@@@A??@<99:ABCBBBCCCCC=@@<@<@@@BBCC>@@CD?A?;;9;BBAA;<8;B@BBACBCBBBBAAA;;5;@@@@@8@@@@CCE;BCBFD>CBB@
@N9IO0:01038:05935
GACAGAGGGGGCAAGCGTTGCTCGGAATCACTGGGCGTAAAGGGCGCGTAGGCGGGATGGCAAGTCGGTCGTGAAATCCCTCGGCTCAACCGAGGAGCGTCGGCCGATACTGCCGTTCTTGAGGGATGCAGAGGAGACTGGAATTCCCGGTGTAGCGGTGAAATGTGTAGAGATCGGGAGGAACACCGGTGGCGAAGGCGGGTCTCTGGGCATCTCCTGACGCTGAGGCGCGAAAGCGTGGGGAGCAAACGGG
+
9;BBBABBBB5BE@CCFD?@<;;B?B8;;BAAAC>BBCCC<AA:@A?899@?>@@5::?:@B?CBCC@CBBAAA@8@AA8???;???D@D@@>:6::9@???<@<?@9999:9>BB<@??C><>7>??<>?AA?A@@BAA>A@D@CC=C@AAABBBB?BBCC>CDBB@??C>>>:::+9;1;1;;;;@?AA>ACC>?4888)7;;9<AB:===<995;>@?>=??8818<<<>A8;::::::)98::>7;??8
@N9IO0:01038:05940
TACGAAGGGGGCTAGCGTTGCTCGGAATCACTGGGCGTAAAGCGCACGTAGGCGGATCTTTAAGTCAGGGGTGAAATCCCAAGGCTCAACCTTGGAACTGCCTTTGATACTGGGGATCTCGAGTCCGGAAGAGGTGAGTGGAACTGCGAGTGTAGAGGTGAAATTCGTAGATATTCGCAAGAACACCAGTGGCGAAGGCGGACTCACTGGTCCGGCACTGGACGCTGAGGTGCGGAAAAGCGTGGGGAGCCAAACAGG
+
?@?@A>AAAA0:99@9;;5;;?@@=A<?=?@799,9<99;0::>?A@@@@@=@A=@:;;B<C@;;;BBBB7;;;@6==@5?492:@9:4:=@8A;D@CA@?=@@,::B@@BCCC=CA@@BC;;;B@C7;7;BB=AAB@@@=A4:;A;;;@@@ABA::8:=@B0;6:9?????@A<<99927:59;@,0/:::===6;3//(//86668<855-.(.....(..225886485./(.33)3652222&222+2:07868
@N9IO0:01023:05960
TACAGAGGGTGCGAGCGTTGTCCGGAATCACTGGGCGTAAAGGGCGCGTAGGCGGCTTGACAAGCGTGCGGTGAAAGCTCGGGGCTCAACCCCGAGTCGGCCGTGCGAACTGTCGAGCTTGAGCACAGTAGAGGCAGATGGAATTCCGGGTGTAGCGGATGGAATGCGTAGAGATCCGGAAGAACACCGGTGGCGAAGGCGGTCTGCTGGGCTGTGGCTGACGCTGAGGCGCGAACAGCGTGGGGAGCAAACAGG
+
BBC;;;BF>CA?@@@@BC@ABB>@>@?AA@A::9/9<:@A<BD=@AADDB@@00-0@<@@CF?BBB@@@B>@@?@09:55;88+338=;<>>/844444.4:@;99<;1998<949>?=7???@@;DA>>>0/)/////;)/)67;7@D450/9977)//7)/)//:999@=00//)/5;7<<2555.5.55.555.549;9=>;665==5<<B?@8==0//9:/0/<5:<:..(----/6888.9;;>;6437>
@N9IO0:01029:06003
TACGGAGGGCGCAAGCGTTGTTCGGAATACTGGGCGTAAAGCGCGTGTAGGCGGCCAGGTAAGTCGGGTGTGAAAGCCCGGGGCCCAACCCCGGAACTGCCACCCGGATACCTGCTTGGCTGGAGTCCCGGAGAGGATGGCGGAATTTCCCGGGTGTAGAGGTGAAATTCGTAGATATCGGAAGGAACACCAGTGGCGAAGGCGGCCATCTGGACGGTGACTGACGCTGAGACGCGAAAGCGTGGGGAGCAAACAG
+
BB;;4;@A8@A?A=ABBB=@@?A=:@-00=><;5;?;@=4<95:@B@@@@<==393:=8<?273;;;3789@AC8=;>*000*/>3;5:69&/(-055,,(,66(,(,,,-068::;?00/84///;817498;=8<99277,78<9)73(33(38;898808=AA5>6655/-----..263838155538888377:)/(/6/61666>=<@AA7;<A;;;888::99:755;;<<4:9:7888)8==BE9??@
@N9IO0:01048:05981
TACAGAGGGGGCAAGCGTTGTTCGGAATTACTGGGCGTAAAGGGCGCGTAGGCGGCCTGCTAAGTCGGACGTGAAATCCCCGGGCTCAACCCGGGAACTGCGTCCGATACTGGTTGGCTTGAATTCGGGAGAGGGATGCGGAATTCCAGGTGTAGCGGTGAAATGCGTAGATATCTGGAGGAACACCGGTGGCGAAGGCGGCATCCTGGACCGGCATTGACGCTGAGGCGCGAAAGCCAGGGGAGCAAACGGG
+
CCB@>9:9:9*;B6;;BB?BC@A@>??B?AABCD>BCCCC:??:??>A@A@=>?;?=AA@B>*0000+0<<<AAC<CCCB<CL?AAAA=BC<AA=B?B@AABBCADHCCDCC@C@B?CB<@B>@>ABE>BBBBC=BBBAA=A>A=@?::8:B@ABBB?CEFE?CCABBCCBAAAAA@<@A9@<:::=A=@@<@AC=A=;;:;CCC@EC=@@=A=A@@=@DCBAB;;;?BBD;;;6;C=BBAA3@;;;@8=@B6
@N9IO0:01060:06002
TACGTAGGGGGCAAGCGTTGTCCGGATTCATTGGGCGTAAAGAGCGTGTAGGCGGTCAGGTAGGTCGGTTGTGAAAACTGGAGGCTCAACCTTCAGACGTCGACCGAAACCCCCTGGCTAGAGTCCGGGAGAGGAGAGTGGAATTCCTGGTGTAGCGGTGAAATGCGCAGATATCAGGAAGAACACCCGTGGCGAAAGCGGCTCTCTGGAACGGTACTGACGCTGAGACGCGAAAAGCGTGGGGAGCGAACAGG
+
BB@@@BDCCC5BD;;;AA5;44.4.4;7?BB?CE?DCCCD?BAA?@?@???=?C=A:::?CDE@ACC@C?CBCDJJ;CDB=BB>:;;CAE?C@B;;;C;;;::98==C7CEEE1@@=@@@@@@AB@DC>BBBB>B@@BCHAE@C?C@CD@@@A@@AB?BABB>BCCDCC<<<DBCAE?A?AA?@@@B9A;;7;AAA;BBC?;;;@@@@@B<@A9;;CC@@@AA@@@;;;;B;;;;&:959>>>0?@??>7<:@4
@N9IO0:01063:05990
TACGGAGGATCCAAGCGTTATCCGGAATCATTGGGTTTAAAGGGTCCGTAGGCGGTTTAGTAAGTCAGTGGTGAAAGCCCATCGCTCAACGGTGGAACGGCCATTGATACTGCTAGACTTGAATTATTAGGAAGTAACTAGAATATGTAGTGTAGCGGTGAAATGCTTAGAGATTACATGGAATACCAATTGCGAAGGCAGGTTACTACTAATTGATTGACGCTGATGGACGAAAGCGTGGGGAGCGAACAGG
+
AAAM@DD=@@C@F@C@;;9;BA=@=?<?:::>AA;BB=BD<AA<A@=C@?@>:;6;B9ABBA>@A@ABBB@CCCC698=5<>=:;;@@=@B?CC=@<@D:=;@@:@?9;;;;;AAABAB>@@=A?BB@BB?B:;;B@BBCBB?AB@AA?@?@@@BAB?@@@A<@A@C=AAA@@A?;;;@@<@<@@<8<+0,00>>*:2994.5:>>====B=B=B:929@A:::?>>?;:::AA;A:9;@AA6;;;AA>???=
@N9IO0:01063:06008
TACGAAGGGTGCAAGCGTTAATCGGAATTACTGGGCGTAAAGCGTGCGTAGGCGGTTGGTTAAGTCTGTCGTGAAAGCCCTGGGCTCAACCTGGGAATGGCGATGGATACTGGCCAGCTAGAGTGTGATAGAGGATGGCGGAATTCCCGGTGTAGCGGTGAAATGCGTAGAGATCGGGAGGAACATCCGTGGCGAAGGCGGCCATCTGGATCAACACTGACGCTGAGGCACGGAAAAGCGTGGGGAGCAAAC
+
;;55;29:1:9;;?BAAA<@5;;:29<B?@A?@@9@A@AA;AAC;;<;;?@<@B=?:@=@5=;A@;:6000;::<//0<3>>9.9>59.579993;5<<8;9:99=999999;A4:955<:<=B?@@BBBABCAECB<??6:1:;@?8;>A>>>A:506;;@6B@;?969AB955;<298.4.4889044<7;::4748816(//9886;6550---,,-//8733/599//(///&////333&399:;.6
@N9IO0:01034:06031
AACGTAGGTACCGAGCGTTATCCGGATTTACTGGGCGTAAAGCGCGTTCAGGCGGTCAGGCAAGTCGGGCATGAAATCTCTCGGCTCAACCGGGAGGGGTTGTCCGATACTGGCTGGCTTGAGGGCAGTAGAGGGTGGTGGAATTCCGGGTGTAGTGGTGAAATGCGTAGATATCCGGAGGAACACCAGTGGCGAAGGCGGCCACCTGGACTGTACCTGACGCTCAAACGGCGAAAAGCTAGGGGAGCGAACGG
+
C;CBBCCACCC<@@@899=9;;=A>@AB<AACCD>:::BB<@:::AA?A@@=?A=A@@@=??:@AAA@;;;;;;C<CCCDCCB?CCBA>A5;;099;;+?8?;??CCBAACC@C??<>A=AAAF>BBAA?>999,:=<AC?D>@;A9??8?BAAABB@BBBB?@;::@>:::<8818:BB>B>AAA=@AAB>BBB?D?AA?A=AA5;;=@BCB<;;>@ACCB?;77;///)//0/0&09979;;.:///74777
@N9IO0:01035:06037
CACGTAGGATCCGAGCGTTATCCGGATTTACTGGGCGTAAAGCGCGTGTAGGTGGTTTGCTAAGTTGGGTGTTAAATCTCTCGGCTCAACTGGGAGGTGTCGCTCAAAACTAGCAGACTGGAGGATGGTAGAGGAAGGCGGAATTCCGGGTGTAGTGGTGAAATGCGTAGATATCCGGAGGAACACCAGTGGCGAAGGCGGCCTTCTGGACCATTCCTGACACTCCAACGCGAAAGCTAGGGGAGCAAACGGG
+
CCBCB::6;AA<?@@;;;?BCC?B6;;B7;;BBB=@@@@@6>@<=<>@?;;600)09399;A:@@;@>9>>A=A@;AAAAA@@<@A@@<ADCD=BC@;;;BBBBCBBB9B@@@BABBBBD@DD@CCC@;::CA>A8>800+0:=;@<BA<:99@@DD@BBAA<@@@BA@@CC;;;@C@CDAC@BBB>A;;;?CCC@C?;:6;>A=ACB?AB8;;>A@BBBA<;:B=A9@<<777*38333;;+8999808992
@N9IO0:01045:06045
TACGAAGGGTGCAAGCGTTAATCGGAATTACTGGGCGTAAAGCGTGCGTAGGCGGTTTGTTAAGTCTGATGTGAAAGCCCTGGGCTCAACCTGGGAACTGCATTGGATACTGGCAAGCTAGAGTACGGTAGAGGAAGGTGGAATTCCCGGTGTAGCGGTGAAATGCGTAGAGATCGGGAGGAACATCTGTGGCGAAGGCGACCTTCTGGACCAGTACTGACGCTGAGGCACGAAAGCGTGGGGAGCAAACAGG
+
BCB9;:;C;A@BB?ABBD8;5;@?9=4:3:AABD>@@?CC>CBAABBBBBB@BB@DD>DDAC@BBACCCCCCBBC/9;5)5BB:BACEAC@CEC=B:;;CB>B:B:<BACCC?BB=?@;;;BCBCIG@BAAAA>A>@;@@=A=A>AB=D?BBABBBB?BCCD>DCBCCBBB@@@BBC;@@@B@BBBBCBBC?CCCACABBBD@L@DA@7:;<@@ABA<=@A@A@@@@@ABB;;;6;AAABBC8@@@AB<BBC?
@N9IO0:01046:06040
TACGTAGGGTGCGAGCGTTAATCGGAATACTGGGCGTAAAGCGTGCGCAGGCGGTTTTGTAAGCCAGATGTGAAATCCCCGGGCTTAACCTGGGAATGGCATTTGGGACTGCAAGGCTGGGAGTGCGGCAGAGGAGACGTGGAATTCCTGGTGTAGCAGTGAAATGCGTAGATATGCGGAGGAACACCGATGGCGAAGGCAATCCCCTGGGCCTGCACTGACGCTCCATGCACGAAAGCGTGGGGAGCAAACAGGA
+
A@;;;BBA;;;;CDBCBC@C=@@@=@,00@<<<9@@@AC=BBAA????<<88929@A6ABB?BB@BBB=>?@@?*89=@2@?:AC?B?B@A@?8<9/00/@=>3;67/09<7?9=9=988(57:99958>>BB;889///8283;4;29<*/////88>@>>D:B@?>@A@@886?<<69=:=8==?;???A=>==:=7==5;:9:*576(6499=;=86----66066575:6;=4887<<<</====>4>;;5:
@N9IO0:01062:06038
CACGTAGGGGCCAAGCGTTGTCCGGATTTATTGGGCGTAAAGAGCTCGTAGGCGGTTCGGTAAGTCGGGTGTGAAACCTCCAGGCTCAACCTGGAGACGCCACCCGATACTGCTGTGACTGGAGTCCGGTAGGGGAGCGTGGAATTCCTGGTGTAGCGGTGAAATGCGCAGATATCAGGAGGAACACCAGCGGCGAAGGCGGCGCTCTGGGCCGGTACTGACGCTGAGGAGCGAAAGCGTGGGTAGCAAACAGG
+
CB@@@@???3?<@;@@@???@@?A?DBC=AA79:7:AAAD<?????AAABC?>>:>=@@>??:?<?A;3?<7333(327933319?AA8?6=?<999A@@:@AA;AA@>=8AAB????????BBA@=@>8:9AA9?@@@@@;?8=8=5;;8=>>>A;;8;BAD:<688:;:;;=;;@C>AA>A=@DA=@A;;5;A?8?<?@<@@@?????8@5;5;AAA@AAA@AA@B>ACA;;;0;??@BD>BBBBDD=AAA=
@N9IO0:01063:06043
TACGGAGGGAGCTAGCGTTGTTCGGAATTACTGGGCGTAAAGCGCACGTAGGCGGCTATTCAAGTCAGAGGTGAAAGCCCGGGGCTCCAACCCCGGGAACTGCCTTTGAAACTAGGTAGCTAGAATCTTGGAGAGGTCAGTGGAATTCCGAGTGTAGAGGTGAAATTCGTAGATATTCGGAAGAACACCAGTGGCGAAGGCGACTGACTGGACAAGTATTGACGCTGAGGTGCGAAAGCGTGGGGAGCAAACAGG
+
CDCC@BBB=;;:BBBA@@=@B@BC@D@D?AAAAB;@>?>>7????BAA@:9199299:@?CB>AA??AAC?AABA89:95:A@2>99,75;;7&33(34;3335::2:<C9BA>;9>?834;:;63//*/(/8//(//8:9906(/(/(/89788>==<8;;;<7=499?@@@@9:59@>A@>><==<9;;8818;>3:5;;?@@@@?@A=AAB?BBBD@C@@ABCCBC?BBBBAA0;;A;;;;.;;;AA8C<<5
@N9IO0:01021:06078
TACGAGGGGTGCAAGCGTTGCTCGGAATTATTGGGCGTAAAGGGTAGGTAGGTGGTCTCATTTGTCTGGGGTGAAAGCCTTGAGCTTAACTCAAGAAGTGCCTCGGAAACGGTGAGACTAGAGTCTTGGAGAGGGTCGTGGAATTCCCGGTGTAGCGGTGAAATGCGTAGAGATCGGGAGGAACACCAGAGGCGAAGGCGGCGACCTGGACAAGTACTGACACTCAACTACGAAAGCGTGGGGAGCAAACAGG
+
CB;;:;;;*9=>?29;49.488@@=@?B@DC=A@9=>997*73(38:7<=>9AB?@@@BBBG?BCBCCCC:CCCM>CB?A>;:000+0,088868>+////279=:@@8@@666;BBABBCBCBCBAH?BBCBC=BBBBC@C@G@CD>B?BB@BB@B@BBB>4666<;;;<=;?;;;4;;6;9@@A=ABBB8@@?9=:BD@CBBD@CB@@A@?ABBBBBBAA@@9819??AAAA7:;;;BDD;@@@BB<@@A=
@N9IO0:01044:06095
TACAGAGGGTGCGAGCGTTAATCGGAATTACTGGGCGTAAAGCGCGCGTAGGCGGCTTTTCAAGTCGGATGTGAAATCCCCGGGCTTAACCTGGGAACTGCATTCGAGACTGTCTAGCTAGAGTATGGGAGAGGGAAGTGGAATTTCAGGTGTAGCGGTGAAATGCGTAGATATCTGAAGGAACATCAGTGGCGAAAGCGACTTCCTGGACCAATACTGACGCTCATGTGCGAAAGCGTGGGGAGCAAACAGG
+
BBB:;:AB=@@?A@?89:9>>@AA?A@B?BA?>?9?ABAD<A:;:AAACBB=?>9:::;.;C@CCCE@D;;;BCC9;;;;.;B9BB>A>A?@@@;A@C@@ABB?CCCCBCA@?A>>???AA???BACC=AA@AB:@>AAB?B@BB=ABC@CBBBBAA=@BCD>;;;>>>>><<<<<AA?B?B?@@@BABAC?@:::5:@ABDB@B?BA?ACAD?DBBBBC???AAA9:9ABAAC<B:99BAA6???@A9A9:3
@N9IO0:01044:06101
TACGTAGGGTGCAAGCGTTATCCGGAATTATTGGGCGTAAAGGGCTCGTAGGCGGTTCGTCGCGTCCGGTGTGAAAGTCCATCGCTTAACGGTGGATCTGCGCCGGGTACGGGCGGGCTGGAGTGCGGTAGGGGAGACTGGAATTCCCGGTGTAACGGTGGAATGTGTAGATATCGGGAAGAACACCAATGGCGAAGGCAGGTCTCTGGGCCGTTACTGACGCTGAGGAGCGAAAGCGTGGGGAGCGAACAGG
+
CCBBAAAA:@@AA=BBBA@CCD9989@C?AB>BC8<@9::5:A9BBB@A?>;=?9?<??@@ABBCC?C@??@CBC4::@6;;CBBB@D@DBACB:;;BBCCCC?CB;@A===69:9/;A@399<A@?=@@BDB7AA@A;<5;5;4;B;A=ABBA?BB?CC?B?AAACCCCC?>@@??6<9??=?DD@C8;;@CBB>@=@BC?AAAB;;;6;=AA@;;;DBBBBABBA=AABBCC<A??9999.;@@AB?AAB4
@N9IO0:01048:06094
TACGGAGGGTGCAAGCGTTATCCGGAATCATTGGGTTTAAAGGGTCCGCAGGCGGTTTGATAAGTCAGTGGTGAAAGCCTACAGCTCAACTGTAGAACTGCCATTGATACTGTCAGACTTGAATTCGATCGAAGTGGGCGGAATGTGACATGTAGCGGTGAAATGCTTAGATATGTCACAGAACACCGATAGCGAAGGCAGCTCACTAGGTCTGGATTGACGCTCAGGGACGAAAGCGTGGGGAGCAAACAGG
+
CCBB??>>8@@>A=AABB@BBB?B?A9:9@;7;<2;;5:<4@?8?>137993::2:@5:9@@=ACA@?>>;?AAB7;:?BCDAAAA@B?B@A@:::49:99<=?=A@@?@:::BA@@CC?@@6;6;;;@AA@=A@@@8>=6<6000><0::@@BABB?ABCE@;;;@=AA@@A;99;@<;;<9??D;99-55.-.*-0----9999;<;699991667<<>??=AABC=AAAAA=@@??@@@6@:::D=A@C=
@N9IO0:01049:06089
TACAGAGGGTGCAAGCGTTGTTCGGAATCATTGGGCGTAAAGGGCGTGTAGGCGGTTTGTTAAGTCATGTGTGAAATCCCTCGGCTCAACCGGGGAACGACGCATGAAACTGGCAAGCTAGAGTACCAAAGAGGGTGGTGGAATTCCCGGTGTAGCGGTGAAATGCGTAGATATCGGGAGGAACACCTGTGGCGAAGGCGGCCACCTGGTTGGATACTGACGCTGATACGCGAAAGCGTGGGGAGCAAACAGG
+
CCC@????:@B?C?AA@A89:?AB?B@BBCB@BC=BA???9?@9@A?A@=>99929=6===A?BBBCCCCCBAAA=BBC<BBA=;;;;4<5;;;6;=BC>IHCCCCCD>CBB?BC8;;@@@@:;:A<@@;@CBD<BA?A@@C>B=AA;A?@@AACBA?BAAA;;;;AAABB@@A;;;08<6>;@@@6;;:;=>@>9@;:;4;=AB?BB?B?@=A;;;:@@;;;@>>>0//////)66<???@2<;99:)55/3
@N9IO0:01051:06104
TACGTAGGGTGCAAGCGTTAATCGGAATTACTGGGCGTAAAGCGTACGCAGGCGGCTTTGCAAGACAGGTGTGAAATCCCCGGGCCTAACCTGGGAACTGCATTTGTGACTGCATCGCTAGATCTGTCAGAGGGGGGTGGAATTCCACGTGTGAGCAGTTGAAATGCGTAGAGATGTGGAAGAACACCGATGGCGGAAGGCAGCCCCCTGGGATGAGACTGACGCCTCATGTACGAAAGCGTGGGGAGCAAACAG
+
@@000AA@48;00+----(-(/883:.5.5554;4549@@)49::::@@AB?;:59;;1;<<455;<?8AA389?,9787&3>1>4888>8==B>B7@@:::::188===::@A@=<6:6...53357222.3333$35(.(.(.(2222255565522+255,22222255776988,2+26+773177783//(/4946833333$333(366//...636/.(/...5722288)22575::.88;:=/555
@N9IO0:01054:06083
GACGAAGGTGGCTAGCGTTATTCGGATTCACTGGGCATAAAGCGCGCGTAGGCGGCTCTTCAAGTCGGAGGTGAAAGCCTGCAGCTCAACTGCGGAACGGCCTTCGATACTGTCGAGCTTGAGTGCAGGAGGGGTGATCGGAACTCCAGGTGTAGCGGTGAAATGCGTAGATATCTGGAGGAACACCGGAGGCGAAGGCGGATCACTGGACTGCCACTGACGCTGAGGCGCGAAAGCCTAGGGGAGCAA
+
CCBAA5;5;@=@BABBAB<BC@CC@CC@CBBAAA<ABBAA;A:::>@?????98/3;AA?BB@BBBB???<>AAB<???B>>>BAB=>;?989A6B??;0;;?;=>=>=>>=<=9>?=A8<<=:;;>>088<;-<;;:>>5;7;BB=BB=A;;;=9>:888A:@BB@9:;77>>;:;2;5+2+2::9>:9=2<?A;?<?@;=<===;95995865<<:::97:9965.57//-4.--(/8888.89786
@N9IO0:01063:06106
TACAGGGGGTGCAAACGTTGCTCGGAATTATTGGGCGTAAAGCGCGCGTAGGCGGCCACTTAAGTCGGATGTGAAAGCCCCTGGCTCAACTGGGGAAGTGCACCCGAAACTGAGCGGCTTGAATGCAAAAGAGGGTCGCGGAATTCCCGGTGTAGAGGTGAAATTCGTAGATATCGGGAGGAACACCGGTGGCGAAGGCGGCGACCTGGGTTGACATTGACGCTGAGGCGCGAAAGCGTGGGGAGCAAACAGG
+
CEBBBCCB5CCCCC>:;;=@ABBC@D:<89<7<<6>>>==08=;;9999?B@;;6;8?9>5?7;BCC@=@<;>>@66;AA09504:49.55===0>8;666;;A5@<<5<??A=?EACC>AA=;;;BBA3<BB<=ADCCD@D@C8;;0;5;;@B@A@=@BCC?C@BBCC@@@BBAAB=DC=@<000=@0006??;67::A68==>>CCC=B?BBA@A=999?A>9:::===@>@9@?@@CEC9ACCCC?BBB?
@N9IO0:01016:06124
TACAGGGGGGGGCAAGCGTTGTTCGGAATTACTGGGCGTAAAGGGTTCGTAGGTGGCCAACTTAAGTCAGACGTGAAATCCCTCAGCTTAACTGGGGAACTGCGTCTGATACTGGGTGGCTTGAGTGCAGGAGAGGGATGCGGAATTCCAGGTGTAGCGGTGAAATGCGTAGATATCTGGAGGAACACCGGTGGCGAAGGCGGCATCCTGGACTGTAACTGACACTGAGGACGAAAGCCAGGGGAGCAAACGG
+
=BB;0000000"00,000.6:83..*/)/38888<9@@@CC;@@;@;:99@=:00)/(/(/838(//2,,,,,,,991==?8<<599>;?:?@CDD6@<@??:<@@<@00/6:::1::8<B=>>>@@::;>AABBB=B@@@BAA=A>A@CC?AB<<<BB?A@==6:99:???AAA@@@A?AA?B?BBB@C@CG@BCC@C?<;5;@@@<@C@CB@@@A6;;BAABB000<+0/777.9<7<<??2666AA7=@<
@N9IO0:01031:06137
TACGTAGGTGGCAAGCGTTGTCCGGATTTATTGGGTTTAAAGGGTGCGTAGGCGTTTCCTAAGTCAGTTGTGAAATACGGCAGCTTAACTGTCGAGGTGCAATTGATACTGGGAAACTTGAGTACTGATGAGGTATGCGGAATGGACGGTGTAGCGGTGAAATGCTTAGATATCGTCCAGAACACCGATAGCGAAGGCAGCATACTAAGGAGTAACTGACGCTGAGGCACGAAAGTGTGGGGATCAAACAGG
+
BBBCA:96:;4:C@D??@=@?B6:3;A@8@BGEE>CC=AF>EG=::;;;@@>:;6D8D;DD669?>@@6;;AAC;BABB?@;;;B<@=@@@@BC;;7;ABA>B?BBBCCBBC7<;9;B@JBBCAAAAAA;;;=AAABAB?C@CC@BBC?BB@>?9979BDD>CCCB@B@@@BB;;;C@CCEAB@@=?ACAABCC?B@BCCBBB@@@@<A=ABCC@CBBBBA;;;@E@BBBBBB;ADAAABB7ACCGL>ABA@
@N9IO0:01033:06117
TACGGAGGGTGCGAGCGTTATCCGGAATCACTGGGTTTAAAGGGTGCGTAGGCGGCGAGGTAAGTCAGTTGTGAAATTCCCCGGCTCAACCGGAGGGACTGCGATTGATACTGCTTTGCTTGAAACAGGTTGAGGTAAGCGGAATGTGGCATGTAGCGGTGAAATGCATAGATATGCCTAGAAACACCGATTGCGAAGGCAGCTTGCTGGGCCTGATTTGACGCTGAGGCACGAAAGCGTGGGGAGCAAACAGG
+
BCBB@@@@=@@@CDBBBBABAB>A=A696<665>3::3:;1;<4<<;;:<=8:?9>>?@=??=B:??AA378333(3389;.82=A=>:>3937?:6:>9:4?<<17397333337(7?<>;BA9773171777433,//6(/(/889(////////65=9==6<<<<<;;5/.....35555,566.556279:A<@9B=A=A=@@@@@8?:@=994)4@@@>;;4925=;=@A494<9999*9=@@D=99:4
@N9IO0:01046:06136
TACGAAGGGGGCTAGCGTTGTTCGGATTTACTGGGCGTAAAGCGCGTGTAGGCGGGCTGGAAAGTTGGGGGTGAAATCCCGAGGCTCAACCTCGGAACTGCCTCCAAAACTTCCAGCCTGGACTCAAGCAGAGGCAAGTGGAATTGCGAGTGTAGAGGTGAAATTCGTAGATATTCGCAGGAACACCAGTGGCGAAGGCGACTTGCTGGGCCTTTCCTGACGCTGAGGCGCGAAAGCGTGGGTAGCAAACAGG
+
CCDB@:>@@@0@DAABBA?CB?CB;@@@;@BAAB<:;;BB<A:;:AAA?<<;989.9:929D5::=AAAA3DBBB=BAB9@:939@@@?B?BAA<@?A???;@@:???5=?=A<>>>;<=;@@@AB7;6:;//+/@<>AB?B?B8;;CAAAAAABAA=ABBB=C@BBBBAAACC?CCCCC=@<@AA=@A@@;:;;>@>@BBBB@BCBBB>B?AA=C=??ABBCC???<>??9993:?A@AB>BBBDFF>???=
@N9IO0:01054:06132
TACGGAGGGGGCTAGCGTTGTTCGGAATTACTGGGCGTAAAGCGCACGTAGGCGGCTTTGTAAGTTAGAGGTGAAAGCCCGGGGCTCAACCCCGGAACTTGCCTTTAAGCACTGCATCGCTTGAACGTCGGAGAGGTGAGTGGAATTCCGAGTGTAGAGGTGAAATTCGTAGATATTCGGAAGAACACCAGTGGCGAAGGCGGCTCACTGGACGACTGTTGACGCTGAGGTGCGAAAGCGTGGGGAGCAAACAGG
+
CCCB?@>@>=,?A;;;@AACC@CD?C;?;@?@?C<:::BB=BCCCBACBCC@BB?CCE<?@C@BC?A???=@@@A<ABB=BAB:B>?;<===5=0.,.-0886:=2?9377<<79333===>BB>B@BBA>AA@=9;;888:6<6<7=5;;;88;C;;;=888B:@=AAAA=>>A@<??<?8<=6;;=4;75>;@AB:=6<<8:9:>>>>:==::;>>>5:9<=?===A689?CEE9=>>A@@@6@>>>A9@>>:
@N9IO0:01054:06137
TACAGAGGGTGCGAGCGTTAATCGGATTTACTGGGCGTAAAGCGTGTGTAGGTGGTTGCTCAAGTCGGTTGTGAAATCCCCGGGCTCAACCTGGGAACTGCTTCCGAGACTGAGCGACTAGAGTACGGTAGAGGGCGGTGGAATTTCCGGTGTAGCGGTGAAATGCGTAGATATCGGAAGGAACACCAATGGCGAAGGCAGCCGCCTGGGCCTGTACTGACACTGAGACACGAAAAGCGTGGGGATCAAACAGG
+
CECCCBBC>BBAB?????<@?@@B=@@@;@@ABB>???DC<??@?@@@A@?<@B?B?CCBBCACAABAE>BBB@A<ABFE:BB=@@?B?B?BBB=B@CABAC@C?CCC@@@A;:;ACBCECCCBBAB?BDAA@B<CC>BB>B<@@<A@B>BACCCAA<@??>:?ABBBBBBBA>>>:=8><@<@CC=A=B@;AAB?B@BBBIBBB>;;;0;>BABBBCCCBBBBBBA??@?:;;;*;?=@@BB9?;@CC;:;;9
@N9IO0:01057:06133
TACGGAGGGGGCTAGCGTTGTTCGGAATTACTGGGCGTAAAGCGCACGTAGGCGGCTTTGTAAGTTAGAGGTGAAAGCCCAGGGCTCAACCCTGGAATTGCCTTTAAGACTGCATCGCTTGAACATCGGAGAGGTAAGTGGAATTCCGAGTGTAGAGGTGAAATTCGTAGATATTCGGAAGAACACCAGTGGCGAAGGCGACTTACTGGACGATTGTTGACGCTGAGGTGCGAAAGCGTGGGGAGCAAACAG
+
BBBB=@@@@@0@BABBCC@CG@BB?B@D@AAABE>BA@CD>CBBAA:;;??<;;5;AA=ABD@EE?@@@B?BBBB<AAB=@@@<@@@@:;;7;@*0,01:66=C5B8:89999;<;799599=AAABA<??8949A599B@C<?>?@C??:99ABBB@:76?5:5<>==999<9388=?:??7;;>7;;?A:>88187::::;2958:5:58571967@@=;::=>>:;;;??A9AA@@@DD6@::69189;
@N9IO0:01062:06142
TACAGAGGGTGCGAGCGTTAATCGGAATTACTGGGCGTAAAGCGCACGTAGGCGGCTTGGTATGTCGGGTGTGAAATCCCCGGGCTCAACCTGGGAACTGCATCCGAAACTGCCTTGCTCGAGTATGGGAGAGGGAAGTGGAATTTCCGGTGTAGCGGTGAAATGCGTAGATATCGGAAGGAACATCAGTGGCGAAGGCGACTTCCTGGACCAATACTGACGCTCAGGTGCGAAAGCGTGGGGAGCAAACAG
+
BC@@@>==,:;;?>@@@@=@?CCC?C@C@CABBB=A?@??9@?A@?ABCBC?@A=:98;?AB;;;BBB=BBBBBB>BBGD:CC=AAAC=?=@CD;@=@AB@@@B?BBD<A;;;?B?CCCCCCCCCCJG>AACEE?L@CBB?C@CC>D@C@CCCCCCC@CCCH?CCCBCBCCCB@@@7;7;?C@BCBBBBAB?CCD@B@CBBCB@C@CC@CC@B?BBAAABAA???@@=@A@AAC5::?><??3989A?3=98
@N9IO0:01018:06198
GACGAAGGATTCAAGCGTTGTCCGGATTTACTGGGTTTAAAGGGTGCGTAGGCGGAACTTTAAGTCAGTGGTGAAAGCTCTCGGCTCAACCGAGAAACTGCCATTGAAACTGATTTTCTTGAATACAGTTGAGGTAGATGGAATATAACATGTAGCGGTGAAATGCTTAGATATGTTATAGAACACCGATTGCGAAGGCAGTCTGCTAAGCTGTTATTGACGCTGAGGCACGAAAGCGTGGGGAGCAAACAGG
+
CBABB4;5;A9;;49@>=;?=>5:;?AC>BCCBB=AC=A@:@?9@BAA@@?9>>9?:@?>6@=ACBBB@@>@CCF>CAABBBB?ABCB?B@CBBBB?A?@??BB7:9C:?::;CDC9;<?@?ADA@@>@4;;;5;@@@::6:=A@AA?BB;;;AA<<7<CBB=@@?A<@@B@@;;;@AA@@@=AAC<@@B8;;BB7;9;DCCICCBBB?A@BBA?BB?@@@@@@C@@<@AAAAA8;;A@DFE:AABCE@;;:?
@N9IO0:01030:06196
TACGTAGGTGGCAAGCGTTGTCCGGATTTATTGGGCGTAAAGCGCCCGCAGGCGCCCGATTAGTTTCAGGTGAAATCTCCCGGCTCAACTGGGAGGGGTCCTGGAAAACTGTCGGGCTTGAGGCAGGGAGAGGGATGCGGAATTCCCGGTGTAGCGGTGAAATGCGTAGATATCGGGAGGAACACCAGTGGCGAAGGCGGCATCCTGGCCCTGTCCTGACGCTCAGGGGCGAAAGCGTGGGGAGCAAAC
+
A@@@@00+0<8<@;@AAB?AAA=@<@BB<AA@EE>AAACC;C@@@C=BA;;4;;9;.;?A?BBBE>FDD=BBCG>BBBCF>G;;=AA@CBCF?DCCC;CC@BB@BBC;CCAAAAA:@@<@@@555B>7>CCC=<B@@?B?C>@?@D>C@AA@BBAA>AAAA<B@@@CCBA?==777(394:7BBC@B@8??CBB>B@A@<??9@5@A=?B=AACC>ABABA@997777&377718::?B??1:/0/;1:
@N9IO0:01034:06204
TACGGAGGGTGCGAGCGTTGTCCGGAATCACTGGGCGTAAAGGGCGCGTAGGCGGCCTGATAAGTAGGGGGTGAAATCCTGCGGCTTAACCGCAGGGCTGCCTTCTAAACTGTCAGGCTTGAGCACAGTAGAGGCAGGTGGAATTCCCGGTGTAGCGGTGGAATGCGTAGAGATCGGGAAGAACATCAGTGGCGAAGGCGGCCTGCTGGGCTGTTGCTGACGCTGAGGCGCGACAGCGTGGGGAGCAAACAG
+
A@@B;@>?;@CCGCCCCC@CCC?C?A=AABBBBB=AAACB=C>8AAAAACB?BB?A>ACBAA>ACAAAA@2????8>?9?@@@>AC@D@C<?>>>D>BBA@<@:@@@@8@9::B:948A=?=>@@>>>>;;7828?>;A@<B?C?CA=A;A<=ABBB?AB>A?B@AABA@AA999AB;@<???BB=>>;;;=BBB=B<AA<A<@>?66616A<?;@>=>==BAA?=>7<>>8:8>>?><<<<2<>@==5989
@N9IO0:01047:06193
TACGGGGGGGGCAAGCGTTGTTCGGAATTACTGGGCGTAAAGGGCTCGTAGGCGGCCAACTAAGTCGGACGTGAAATCCCCAGGCTCAACCTGGGAACTGCGTCCGATACTGGATGGCTTGAATCCGGGAGAGGGATGCAGAATTCCAGGTGTAGCGGTGAAATGCGTAGATATCTGGAGGAATACCGGTGGCGAAGGCGGCATCCTGGACCGGCATTGACGCTGAGGAGCGAAAGCCAGGGGAGCAAACGG
+
CCCCCCCCCC"CC;???@=?C?CG@D?@=@BBAC>A@@@C=CC=BBBDCBA?9:7;?B=AAA>A@@@=?:::BEI;<;CD6<;6<?AA?B@BCB?B@BBBBBBC?BCCBBCC@CCC<AA?BB>BB@EC>BBAAA<ACCBBBFBB=B=9:4:??AA9:5:@AB<BA;;;BBBBBBBBA>AA=A?AAA?B?@@<?@@<@=@A@BBBC>AA=@@?B?ABB>BABAA@@@@<?AA;;;0;@>;;;;.0000:.759
@N9IO0:01049:06166
TACAGAGGGTGCTAGCGTTGTTCGGAATCATTGGGCGTAAAGGGCGTGTAGGCGGTTTGCTAAGTCATGTGTGAAATCCCTCGGCTCAACCGGGGAACGACGCCTGAAACTGGCAAGCTAGAGTACCAAAGAGGGGGGTGGAATTCCCGGTGTAGCGGTGAAATGCGTAGATATCGGGAGGAACACCTGTGGCGAAGGCGGCCCCCTGGTTGGATACTGACGCTGATACGCGAAAGCGTGGGGAGCAAACAGG
+
C@>C?;;;4;=@?;<@<=6??:BB9A9CCCC:B=5BB;;5/6>6C??CCB>600)/:/=@>?6:B<<=>>==BBA8BC@7B=B:BC>?:D:???2?:CBCCBB9ACB>8B=C<IJ66;BABA<<=9277)0/>:<<<&AA8A8?:B@7C:>BB@;;@7;@<>7:6<BB=BCBBA<<>7=B9B9@;@:BC@A8A99.46=?5?<<<+BF9A9A8AA?:9@<=:4399>333><?94::??>;<188=;;38>87
@N9IO0:01054:06182
TACGAAAGGTGCGAGCGTTAATCGGAATTACTGGGCGTAAAGCGCGCGTAGGTGGTGTGTTAAGTCGGATGTGAAAGCCCTGGGCTCAACCTGGGAACTGCATCCGATACTGGCACGCTAGAGTGCAGTAGAGGGAGGTGGAATTTCCGGTGTAGCGGTGAAATGCGTAGAGATCGGAAGGAACACCAGTGGCGAAGGCGGCCTCCTGGACTGACACTGACACTGAGGTGCGAAAGCGTGGGGAGCAAACAG
+
DCC:99,94:AABCC@???B?BACAE?B>ABBBC=@@@DD=DDCBBA@@?A;@?>>>@CC?B>A@@?79899BAA8997(3<9.??@@5>8@@;5?6@<:7<=;4;5;999:5;;:;;;;;8669:===;;;ED:A@<>>;>:==3:5;:>==5527/5=99-777:::888>=:<4<4:/8,5:7;B>=>;A??:><8732388455/557:<<5525558;<=77/6<=>@@:A===??>/=888;1:>>
@N9IO0:01014:06240
TACGTAGGGTGCGAGCGTTAATCGGAATTACTGGGCGTAAAGCGTGCGCAGGCGGTTTTGTAAGACAGGTGTGAAATCCCCGGGCTTAACCTGGGAACTGCGCTTGTGACTGCAAGACTCGAGTAACGGCAGAGGGGGGTGGAAGTTCCACGTGTAGCAGTGAAATGCGTAGAGATGTGGAGGAACACCGATGGCGAAGGCAGCCCCCTGGGTCGATACTGACGCCTCATGCACGAAAAGCGTGGGGAGCAAACAG
+
CCCCBBBC>CBCBA@@;;4958887=;@<?AABB=BAAAB<A@@9:89455?CC@CCC9BBF>@=AA@>?A//0@,0/::.88(--(/)/)-991838/////:+/5=BCAAAA?;:::8333;<<?=9=0000;;;;%-,*-677(-(--6:8955559=:::4:;>?@BBBCCBBAA=A=9=9000+0/<<9=A=;>74444444$4=:589>=994999444.45599:555599+9900000)0///:1::=
@N9IO0:01023:06224
TACGGAGGGCGCAAGCGTTGTTCGGAATACTGGGCGTAAAGCGCGTGTAGGCGGCCTGGCAAGTCGGGTGTGAAAGGCCTGGGCTCAACCTGGGAACGGCATCCGATACGGCAGGGCTTGAGTGTGGGAGAGGTTGGTGGAATTCCCAGTGTAGAGGTGAAATTCGTAGATATTGGGAAGAACACCGGTGGCGAAGGCGGCCAACTGGACCACAACTGACGCTGAGGCGCGAAAGCGTGGGGAGCAAACAGG
+
CDCC:A@;3;BB<:BBBC9AB:BA8B296BBB>6AABB=6B>>>>B<;;:7;<38233-3369::;=7<;<;<;4?7:6:::3@<887:8@@;2:5//(///3173337<17333(3;5;;;659<>6:;;;8<8<9<<:>:@:@@7B=A<<@<;;4@A99094555@AB@A?7@>0@5;;05BG8A7;;9B=B8A885247<2<:>2547=9526;?:=?;;;6615@;;;<066;@C?@1A@DD@8C=B8
@N9IO0:01040:06234
TACGAAGGGGGCTAGCGTTGTTCGGATTTACTGGGCGTAAAGCGCGTGTAGGCGGGTCGTTAAGTTGGGGGTGAAATCCCGAGGCTCAACCTCGGAACTGCCTTCAAAACTGGCGACCTGGACTCAAGTAGAGGCAAGTGGAATTGCGAGTGTAGAGGTGAAATTCGTAGATATTCGCAGGAACACCAGTGGCGAAGGCGACTTGCTGGACTTGTAGTGACGCTGAGACGCGAAAGCGTGGGGAGCAAACAGG
+
BBBBA=@BAB0BCBBCCC@BB?AB<@@@;@BBCC=@@@BB=BCCBBCCB@?=?A?8?99:69<?@;?=?=.00/?7?>>2=//(/:@?<B?BCD?B?CCBB?B=@??=*99<8999B?BB?ABBBC<?:<<=<8<<5;;A9>:>389AB??>>>>>=9>==?7=:<A@@@@@>>:;<<<<8<9=@B=BB@@<>>>;?;?@>?=88:;@:?==6<<==>>?>:;;A@@@<@;AAA9@;;>A@A.99977.9;94
@N9IO0:01054:06240
TACGAAGGATGCAAGCGTTATCCGGATTCATTGGGTTTAAAGGGAGCGTAGGTGGCCCTATAAGTCAGTGGTGAAATCTCTCGGCTTAACCGAGAAATTGCCATTGATACTGTAGGGCTTGAGTATAGTTGCCGTTGGCGGAATATGACATGTAGTGGTGAAATACATAGAGATGTCATAGAACACCGATTGCGAAGGCAGCTGACGAAACTATAACTGACACTGAGGCTCGAAAGTGCGGGGATCAAACAGG
+
A@@;;4;4;>A>><@;:<>DA@6;5:@=>??>AD=CA3:9/985;=@?@::600+0<5<@BA?B;<:?@>;@@@?9;;;@@@@<@@=@=A?<;;@D<A9;;=BB49::;:A@@BBB;@@?BBBCA@AAA4<<5;;;A;@@4748=>=?=?898<?:;2;?@?9AA@@@AAA@@?A999=:99:=@@499@4944;.409=?>999@99:,9@??B@CBBBCA@;<<;59=999A9=:99:99*9===B=:99?
@N9IO0:01023:06295
TACAGAGGGTGCGAGCGTTAATCGGAATTACTGGGCGTAAAGCGCACGTAGTCGGCTTTGCAAGTCGGGTGTGAAATCCCCGGGCTCAACCTGGGAACTGCATCCGAGACTGCATTGCTAGAGTATGGGAGAGGGAAGCGGAATTTCTGGTGTAGCAGTGAAATGCGTAGATATCAGAAGGAACATCAGTGGCGAAGGCGGCTTCCTGGACCAATACATGACGAGTCAGGTGGCGAAAAGCCGTGGGGGAGCAAAACAGG
+
BCC;;;DC>CDCA@@9;:5;5;;B?C?C@BBBBC>AAACE<A:::EAAABBBBC@BBB>BFEACCBCC=CCCCCC=BBBB9BB=@@@A<@=@@D>D@CCHCC@A=:::@==>>@@=?@=@@:;99999,9=999)9.9@@=B9BB<BBA?AAAAB:::CAAB<;;;@?;:::995;884:.4.4?999>AA200:+0*00*/>.0*00)//273///////////9///3//)//444&44.445555$555555&55<7
@N9IO0:01028:06274
TACAGAGGGGGCGAAGCGTTGTTCGGAATTACTGGGCGTAAAGGGCGCGTAGGCGGCCCGCTAAGTCGAACGTGAAATCCCCAGGCTCAACCTGGGAACTGCGTCCGATACTGGCAGGCTTGAATCCGGGAGAGGGATGTGGAATTCCAGGTGTAGCGGTGAAATGCGTAGATATCTGGAGGAACACCGGTGGCGAAGGCGGCATCCTGGACCGGTATTGACGCTGAGGCGCGAAAAGCTAGGGGAGCAAACGGG
+
CBD=00A@@@0000)//77244.443939399444)4;444/5;2<:::::93//)//*/77:4:;@@@;;;;;;;0;@?@5@B=BBBD=@=>==5=+0000???;@@:::BC@AA@@BC?CC@CC@CD>CCDDD?CCCCB@B@D>B@BC?BBBCA;;9<BAE<;;<:;@>B@@;::>;=><A<;;;@B?BB>AAA=A?BC@CFDE@CC@BB?B?@@@?BAACAA@@@;::;;;;<*;?AAACB:A@B@D>CBC?
@N9IO0:01029:06294
TACGTAGGGTGCGAGCGTTAATCGGAATTACTGGGCGTAAAGGGTGCGCAGGCGGTTGCGCAAGTCAGGCGTGAAATCCCCGGGCTTAACCTGGAATGGCGCTTGAACTAACGCGACTGGAGTATGGCAGAGGGAGGTGGAATTCCACGTGTAGCGGTGAAATGCGTAGAGATGTGGAGGAACACCGATGGCGAAGGCAGCCTCCTGGGCCAATACTGACGCTCATGCACGAAAAGCGTGGGGAGCAAACAG
+
BDB@AACC=BBAAAA<AB:>669B9B?B=AB>::3?=@<<38@9@;49::;8<B8;8<<5558<;353.337777,33<<.9928838(/(//(/36;1>9/-3--(---(-77778:9497<>>;8>93733(33,334<7<9B9@?>?955:<@9>@BA<;9:@@>?;?;;=>?7;;:>7599054>@;??=2:49444.497::<4?5>:::@<<:=9==99555555555&5455555&59;<<3<<<
@N9IO0:01046:06275
TACGAAGGGGGCTAGCGTTGTTCGGAATTACTGGGCGTAAAGCGCACGTAGGCGGACTATTAAGTCAGGGGTGAAAGTCCCGGGGCTCCGAACCCCGGAACTGCCTTTGATACTGGTAGTCTCGAGTCCGGAAGAGGTGAGTGGAATTCCGAGTGTAGAGGTGAAATTCGTAGATATTCGGAGGAACACCAGTGGCGAAGGCGGCTCACTGGTCCGGTACTGACGCTGAGGTGCGAAAGCGTGGGGAGCAAACAGG
+
>A@9B?AFFE5CC;;9BA?AB?A@:@,0*0=000*9=>9>5;=@000/0>:8@C<@;@BB>A=@@@@BEF9??BB580??9?>>*///)-,0666&,(,(--55088/8///9:>;@AA@@@999@@@<@=A=??;::::::9:?<@=A<<@8859==>?:>>>=4<7::7777788488///).26773555=7955.55:A:?====;;5;C?C@CAA@@?AABB@AA?CCC<;;0;BAABCC;BCCHG>BBCA
@N9IO0:01048:06303
TACGTAGGGTGCGAGCGTTAATCGGAATTACTGGGCGTAAAGTGTGCGCAGGTGGCCGCGCATGTCGAGTGTGAAATCCCCGGGCTTAACTTGGGAATTGCGCTCGAAACTACGTGGCTCGAGTGTGGCAGAGGAAGGTGGAATTCCACGTGTAGCGGTGAAATGCGTAGAGATGTGGAGGAACACCGATGGCGAAGGCAGCCTTCTGGGCCAACACTGACGCTCATGCACGAAAGCGTGGGGAGCAAACAGG
+
CBCCBBBC>CCCBBB;;;?B?ACB@C@D@CC@@@;@@@A@<@;9;BAAB??=?B?B?BA989;AA@@@@@CAAAB>BCCA6A@998?B<?A>@@:@6=9:99?8<@@C>C???A9:49AA@949AAA?BBBB@=F=@=0/00<@;@:00336:=78?;>>BF>CB899986622288/55,2,4>>:@AAB=@@C=A=@@?>9=8=9::.:9>=A@@BBA:99@>>99:@:99B49:=9;;;-:>@AB=BBB=
@N9IO0:01040:06344
TACGTAGGTGGCAAGCGTTGTCCGGATTTATTGGGTTTAAAGGGTGCGTAGGCGGCCCTGTAAGTCAGTGCTGAAATATCCCGGCTTAACCGGGAGGGTGGCATTGATACTGCGGGGCTAGAGTACAGATGAGGTAGGCGGAATTGACGGTGTAGCGGTGAAATGCTTAGATATCGTCAAGAACACCTATAGCGAAGGCAGCTTACTAGGCTGTAACTGACGCTGAGGCACGAAAAGTGTGGGGATCAAACAGG
+
CCAA@BB?::5;?<@?A@8<;B>@:AAA6@C4;;/:>)77*7:1338@>==900,0>6<<>?;@@BBBBBBB@@@<965DD497;;.5.5499099905:6;CC:?>@CCCBBBBB:BCCBB@@ACCGEAACC?CAB>AG@CAC@CBCB@CAAAA:939:9:5:@@CACBBA@@@@@AA@@A?AEH?BB?@@@;;6;?@@ABC@CBBCD@CA@:9299:@ABBA;<<=BBA::9:*9<<?@@A8AACCC>::98
@N9IO0:01043:06343
TACGTAGGGTGCGAGCGTTAATCGGAATTACTGGGCGTAAAGCGTGCGTAGGCGGTTGTTCAAGCTTGATGTGAAAGCCCCGGGCTTAACCTGGGAATGGCCACTGAGGACTGGACAGCTGGAGTGCGGCAGAGGGAGGTGGATCCACGTGTAGCAGTGAAATGCGTAGAGATGATGGAGGAACACCGATGGCGAAGGCAGCCCTCCTGGGCCGACACTGGACGCCTGATGCACGAAAGCGTGGGGAGCAAACAGGA
+
CCAA@@BC=@@@ABBBBC5;5:::2:4:29BA@C=;:;CD<AA@@A@@@9:5::39=??<?C@CDD;::???;;=455==.:;4558;;@;@@@-.)-7(-(-----/)//9;5455::<<7<5555:5::0///(/6(--(-,,(,,,---/66693339199;=;;;9------5(//184;=<9>>:81---(-(-////(//4:::39+//669//)////)////344:;:=59=;7877(77;;;,33938
@N9IO0:01048:06314
TACGAAGGGGGCTAGCGTTGCTCGGAATTACTGGGCGTAAAGGGCGCGTAGGCGGCTCTGTTAGTCAGGCGTGAAATTCCTGGGCTTAACCTGGGGACTGCGCTTGATACTGCGGAGCTTGAGGCCGAGAGAGGGTGGTGGAATTCCCAGTGTAGAGGTGAAATTCGTAGATATTGGGAAGAACACCGGTGGCGAAGGCGACCACCTGGCTCGGTACTGACGCTGAGGCGCGACAGCGTGGGGAGCAAACAGA
+
CEBB@9>@>@,ACCCBBB?DBCCD@D?B@BCABA=CBBBB>BE>BBBBA>>99:2:?A@A@>B@@=>>9>?>CCC>B<?<877.9B?C@A@ADCD8AA@BBABA:>>>?>@@@A;????8??A=@>@>>?A==B9>><>>:A;>;?B=A@AB???@@<@ABF>B?BBAAAA@<=<@A5@:>>:@??<@8?>;?BB?B?BBBB>@@?>><>AAA>BBBBBBBBAB@>><>@@BA>>>??999929@BCE>BA==
@N9IO0:01051:06342
GACGTAGGGGGCGAGCGTTATCCGGATTCACTGGGCGTAAAGGGCGCGTAGGCGGCTACGTAAGTCCGGCGTGAAATCCCACGGCTCAACTGTGGAACTGCGTCGGATACTGCGTTGGCTAGAGGACGGTAGAGGCTAGTGGAACTAGCGGTGTAGCGGTGAAATGCGCAGATATCGCTAGGAACGCCGGTGGCGAAGGCGACTCGGCTGGGCCGATCCTGACGCTGAGGCGCGAAAGCTAGGGGAGCGAACCGG
+
;;HCCFCDDE5DD@A;>>:666?B?;;7;@>>?C=BBBBB6:9,<A9@:<<9BC@BAA@@<A:9>>096;BAAAD<???9@==8=>=<9=>989494;@A?;?=B;BCFFBBBCB?A=AAA@@@9:9A5:5:<?7=99>44.4349:@?B=?:5;94?988880337<9>=<<;877987749.33:6;68848::4;44//6///)/666(/)399:7;33/8//---0---/66(34888@@6>??:919;>3
@N9IO0:01061:06344
TACGTAGGGTGCGAGCGTTAATCGGAATTACTGGGCGTAAAGCGTGCGCAGGCGGTTTTGTAAGACAGGTGTGAAATCCCCGGGCTTAACCTGGGAACTGCGCTTGTGACTGCAAGACTCGAGTACGGCAGAGGGGGGTGGGAAGTTCCACGTGTAGCAGTGAAATGCGTAGAGATGTGGAGGAACACCGATGGCGAAGGCAGCCCCCTGGGTCGATACTGACGCCTCATGCACGAAAAGCGTGGGGAGCAAACAGG
+
CCBCCCDD>@@@BCCA@@=@?BA@<@00,0@000,:9;B@9@BAAAABB@A>@C@BDC:A@A?955;;699=98959BCC:CC2993;5;;@=>5>9>;9;>>85@:000@;:<9=;337333333:49337>>9=9%777(339<,8,77777899:::@@BB<AAABBBAA;<<;;D<@@8;6:::<@@@D????>A;??@@?@?.?@?9>AA@@BB;;;@;;4;@?AAA??;;;;&;???CFF9999@@9===2
@N9IO0:01062:06352
TACGTAGGGAGCAAGCGTTGTCCGGATTTACTGGGCGTAAAGGGCGCGTAGGCGGTCTGTTAAGCGTGAAGTGAAATCTCCAGGGCTCAACCCGGAAACTGCTTTGCGAACTGGCAGACTAGAGGAAGGCAGAGGTGAATGGAATTCCTGGTGTAGCGGTGACATGCATTGATATCAGGAGGAACACCCGTGGCGAAGGCGGTTCACTGGGCCTTATCTGACGCTGAGGCGCGAAAGCGTGGGTAGCAAACAGG
+
DCAA@BBB;:;;A>BBCF@CCC?B8::@;@B@A@89;?BD0;<0;>>ABCB?BA>ABBBB?B?C;;;AC>@@@CB=@@@A39:=6<?<<8>>7;6>;(3:9988)78==:<9839@>@A?::9A?C4959BBAA?A@A=A@<@>B>B@BA=@@99955/22389999;;488<88:;;2;?<>9???<7;??<@@A=@=@B>A?BAAABC=A?A8?@A877=9799731333ABC>BBCBBB<@???BC>:99=
@N9IO0:01018:06371
TACGGAGGGTGCAAACGTTGCTCGGAATTATTGGGCGTAAAGCGCACGTAGGCGGCCATCTAAGTCGGGTGTGAAAGCCCAGGGCTCAACCCTGGAAGTGCACTCGAAACTGGCTGGCTTGAATATGGAAGAGGGTCGCGGAATTCCCGGTGTAGAGGTGAAATTCGTAGATATCGGGAGGAACACCAGTGGCGAAGGCGGCGACCTGGGCCAATATTGACGCTGAGGTGCGAAAGCGTGGGGAGCAAACAGG
+
DCCC?@@B:AA=@@90008=0/;;5;2;.9A3=@;:::A?55855=;;??<573-35:9;BB@CBBCE@:69>>C8BB@<ABC<BBBB?BC>BC@B::;BCCCC=@AA8?=B@BBCAFDACD@BCBC?B=@@>A<@@A@C?C?A?AC=A?BB@@@@@=AACB=B?BBBA??>AA@@A9?<8=03386;<8848:;6;7<B?BDDD>AAB>B@D?BBB?@<?977>>@<???AAA<BCCCCCB6;<<::.;BA=
@N9IO0:01029:06396
GACAGAGGGGGCAAGCGTTGCTCGGAATTACTGGGCGTAAAGGGCGCGTAGGCGGGATGGCAAGTCGGTCGTGAAATCCCTTGGCTCAACTGAGGGGAGTCGGCCGATACTGCTGTTCTTGAGGGATGCAGAGGAGACTGGAATTCCCGGTGTAGCGGTGAAATGTGTAGAGATCGGGAGGAACACCGGTGGCGAAGGCGGGTCTCTGGGCATCTCCTGACGCTGAGGCGCGAAAGCGTGGGGAGCAAAC
+
CCCCCCCDDD1CC?B@@@?BB@@@;@-0+0=<<@>@@@BB0:;.;B8?=?><99:4:??=?@=?BBB?CBC?@@F>AAA=@;?9?BBB=B@=0000*00//60638:989BBB@@@>AA=AABC<BBB@AACB>@@AA@@?@?B?CC>BABBBA@BB?AAAC=CCA@@@@@@?@?@@8A<7@7@BB@C@AA?ADJ?B?;:;66C@BBBB=@@=A@@;:;9@AA@@;;5;@C;;;0;@BCCFF;BBBA@65
@N9IO0:01030:06381
TACGGAGGGTGCGAACGTTAATCGGAATTACTGGGCGTAAAGCGCGCGTAGGCGGTTCGGTAAGTGGGATGTGAAAGCCCTGGGCTTAACCTGGGAACTGCATTCCAAACTGCCGAGCTAGAGTGTGGTAGAGGGAGGTAGAATTTCCTGTGTAGCGGTGAAATGCGTAGATATAGGAAGGAATACCAGTGGCGAAGGCGGCCTCCTGGACCAACACTGACGCTGAGGTGCGAAAGCGTGGGGAGCAAACAGG
+
CCCCACCC>AA@BB@@@@8:8;CA>A6:8:ACAE>??@CC<B@@@BBBBCC@BC?D?9:9;B?CGFD?BA@B??A=BAA8ED=4?@@B?B?BDD>C>@@@@AB@F@FC?B;;;>A;:;AAA@??@@A=@?@BBC>CC?AACC@BC<A=???@AAA?@<@584/7<;=>BBBCB586:>7<?B>ABC<@@@@7;;?4;:99.01/0*/9)//)459==99:=??????4444::=4;??>B??6>999C:ABB@
@N9IO0:01032:06361
TACGGAGGGTGCAAGCGTTGTTCGGAATCATTGGGCGTAAAGCGCGTGTAGGCGGCTTGGTAAGTCGGGTGTGAAAGCCCGGGGCCCAACCCCGGAACTGCATTCGAAACTGCCTCGCTAGAGTCCCGGAGAGGAAGGCGGAATTCCCGGTGTAGAGGTGAAATTCGTAGATATCGGGAGGAACACCAGCGGCGAAGGCGGCCTTCTGGACGGTGACTGACGCTCAGACGCGAAAGCGTGGGGAGCAAACAG
+
CCCC@CBD>BBBC@BBAB@CE@CC@B>ABAA9<?7B?AA@389;;;@BBA@?@C:??:D9==:B=<A<7BCCCGC>BA?6B>>0<>4B4;;;0;9>9<<@BCC9==>=4>@:;.499=A@@AA@=>6;7?ABC?C=A7@@5@;@<@D=C?C=<=BBB:BCC@8E@CCB<<;;;<<<=4>;7;9=>?9====9<=@6;544.47;7<CC9=CB@BBBBB?;:>>?:99@>@A99:/73;<==>1558>?8<88
@N9IO0:01033:06392
TACGAAGGGGGCTAGCGTTGTTCGGAATTACTGGGCGTAAAGCGCACGTAGGCGGATTTGTAAGTCAGGGGTGAAAGTCCCGGGGACTCAACCTCGGAACTGCCTTTGATACTGCAAGTCTCGAGTCCGGAAAGAGGTGAGTGGAATTCCTAAGTTGTAGAGGTGAAATTCGATAGATATTAGGAAGAACACCAGTGGCGAAGGCGGCTCACTGGTCCGGTACTGACGCTGAGGTGCGAAAGCGTGGGGAGCAACAGG
+
CCCFD@CCCF5CCCC;;;@CD@DDAEAC>@;<:9,555;;2;=;5;9@@BB@BD899;4;@@29;9@?CC4@959(07::.:99&///663949994949::9,33(377/////6388/3333388,3,33(3784333::8286949(./(/-(--//9:5::66/6+222/...733.22+245717;<4;8///6//(/377453755::59@;?=@@@BABCB@@;;;5;CBBBG8;;C0000+0...*---3
@N9IO0:01036:06370
TACGGAGGGTGCGAAGCGTTATCCGGATTCACTGGGTTTAAAGGGTGCGTAGGTGGGTTGGTAAGTCAGTGGTGAAATCTCCGGGCTTAACTCGGAAACTGCCGTTGATACTATCAATCTTGAATATCGCGTAGGTAAGCGGAATATGTCATGTAGCGGTGAAATGCTTAGATATGACATAGAACACCAATTGCGAAGGCAGCTTACTTCACGATCATTGACACTGAGGCACGAAAGCGTGGGGAGCAAACAGG
+
[truncated: 43,778,951 more chars]
