# Supplementary material for: Analysis of the rhizosphere bacterial diversity of Angelica dahurica var. formosana from different experimental sites and varieties (strains)
Source: PeerJ. 2023 Sep 6;11:e15997. doi: 10.7717/peerj.15997 (PMC10492537; doi:10.7717/peerj.15997)
Supplement: Supplemental Information 25 [file peerj-11-15997-s025.gz › peerj-11-15997-s025]

@N9IO0:00667:05790
TACGTAGGGTGCGAGCGTTAATCGGAATTACTGGGCGTAAAGGGTGCGCAGGCGTCCCGCAAGTCAGGCGTGAAATCCCCGGGCTTAACCTGGGAATGGCACTTGAAACTACGGGACTCGAGTGTGGCAGAGGGAGGTGGAATTCCACGTGTAGCGGTGAAATGCGTAGATATGTGGAGGAACACCAATGGCGAAGGCAGCCTCCTGGGTCAACACTGACGCTCATGCACGAAAGCGTGGGGAGCAAACAGG
+
CCAAAAAC<@??A@@AAB?B?A>?294:4;;CCJ?BBBCL>BB=BB@@@AA?@:9;C6:;>;945>@4<<CBBD=BBBB7BB;AB?B?B@BBB>B?BC@CCCE?CBC>B@@@BB<AABAAAAABBBAAB>AAA500-0=:=9>;><BDB@@@CC>C@CBBC?AA@CCBBCB=BBBD::;@A?BCC=A=;;4;@A=B=CB>@=@B>?=;1:49259<BA?969<555;;AB;;5)5;;;DEE:;;;BD>CBB?
@N9IO0:00672:05809
TACGAAGGGGCTAGCGTTGTTCGGAATTACTGGGCGTAAAGCGCACGTAGGCGGGTTTGTAAGTAGAGGGTGAAATCCCAGGGCTCAACCTGGAACTGCCTTCTAGACTGCAAGCCTGGAGGTCAGGAGAGGCGAGTGGAATACCGAGTGTAGAGGTGAAATTCGATAGATATTCGGTGGAACACCAGTGGCGAAGGCGACTCGCTGGACTGATACTGACGC
+
<>?=?2:49&7987=7928?>::392;.9AABD;@B9:9*3799;6/0/7389:3::.:44.44338<;6739;6799(3;>7=0..(-)--(-055676<7<::8:4499:2:944;64526>==:><;;?C99:BB=A6::>5>999@994==2900/(/17///9/44//)//6::6:6887437483:9949?B;:8=;<<99499=<===99:9444
@N9IO0:00675:05797
TACGTAGGGGGCGGAGCGTTGTCCGAATTTACTGGGCGTAAAGCGCGCGTAGGCGGTTTCTTAAGTCTGGGGTGAAAGTTCAACGCTCAACGTGAACAGTGCCTTGGATACTGGGAGACTTGAGTCTGGGAGGGGCAGTGGAATTCCTGGTGTAGCGGTGAAATGCGTAGATATCAGGAGGAACACCGGTGGCGAAGGCGGCTGCCTGGCCTAAGACTGACGCTGAGGTGCGAAAGCGTGGGTAGCGAACGG
+
5444499999'99.55955.5:;8;;7;A265??>8998AA9A::;?;;;A@=;;5;?6@C4;5;A;;0AA7@AAA00/79949/55;<95660>;A0//<<6:<C=B?=9;;9,5554439@A666@C79:99*9498@9A:B:B?BD74333333-3333(333?=>;???97;B4:;5;5;??;@;@A@BBB?B?BB?BA@@=@B?B>@@<;;;@?@@;:::?>:@@@BAA:@???@@;@A@@;;4;;;
@N9IO0:00679:05774
TACGAAGGGGGCTAGCGTTGTTCGGATTTACTGGGCGTAAAGCGCACGTAGGCGGATCGTTAAGTCGGGGGTGAAATCCCGGGGCTCAACCCCGGAACTGCCTTCGATACTGGCGATCTTGAGTCCGGAAGAGGTGAGTGGAACTCCTAGTGTAGAGGTGGAATTCGTAGATATTAGGAAGAACACCAGTGGCGAAGGCGGCTCACTGGTCCGGTACTGACGCTGAGGTGCGAAAGCGTGGGGAGCAAACAGG
+
B@?;;5;@@@,>@@A???=@@<AA=AAB=CBCDD>A@A??7?>@=@?9::C@DD@BB99:<?<??ABBCB3AAAC<AAA0;;;.<@CG<AA@9A<A?;;;;AC@DBBBCDBB?B;::BB?BBCCC@CAC?BAD@BBAA@@=A>BCCAHDCCCBBBA@=>?;?=@=@@@BDCCED@CC?C@BA?:::=@:::?BBB?B?9949@99:??<?B@D?B???AA@@BBAAA?AA@@@@:?@A@AA@4?@<<<5===9
@N9IO0:00666:05824
TACAGAGGGTGCAAGCGTTAATCGGATTTACTGGGCGTAAAGCGTGAGTAGGTGGCTCGCTAAGTCGGTTGTGAAATCCCTGGGCTCAACCTGGGAATTGCAGTCGATACTGGCAAGCTAGAGTTCGGTAGAGGGTGGCGGAATTCCCGGTGTAGCGGTGAAATGCGTAGATATCGGGAGGAACATCGATGGCGAAGGCAACCACCTGGGCCTGAACTGACACTGAGACACGAAAGCGTGGGTAGCAAACAGG
+
CCCCBCCC<:;:A>BB@@=@?BBB@CCC?BBBCC>BBBBD<A?@?BCBBBB?A@????BABB?BBBC@C>@@ACC>BBB=ABB8???B@C?CCD>C?B@B?>?A>??EBBBB?BF@BBAAABBB>BB>=>?AAB>BD>BB?C>C>A=5C?CBA>>??6A?A;3@A@??@A@??===;1@@2;.5<;?@ABB8A<;0939@;?=AB?CDD>B?BBB?B@AAB@@A?9::?A@ABB=AAA???8?@@@AB=AAA;
@N9IO0:00676:05841
TACGTAGGTGGCAAGCGTTGTCCGGATTTATTGGGTTTAAAGGGTGCGTAGGTGGCCCTGTAAGTCAGTGGTGAAATATCTCAGCTTAACTGAGAGGGTGCCATTGATACTGCAGGGCTTGAGTACAGATGAGGTAGGCGGAATTGACGGTGTAGCGGTGAAATGCATAGATATCGTCAAGAACACCGATAGCGAAGGCAGCTTACCAAGCTGTAACTGACACTGAAGGCACGAAAAGTGTGGGGATCAAACAG
+
@@?@@AA=@@?AA=B:::=BBB?B>BBD<AA=AB0;<.;A9B@=CFCCA@@<:;5;9)4;@<8>:;;BBC@CCBD>BBBAAA@@??6:5:A@@@BBB<@AB7?A6?AA?:99@9992874A?=8A:<B@777>:@@959A;>;>6;;:A<>@;AA<?:>@AC:?@CBBBB@@>>>?<<;4681:?A399C??>::3:9:;:::499(/)/;--/-(-44---33350638:=9:;;/;>;;788+52222'255
@N9IO0:00681:05849
GACAGAGGTTGCAAACGTTGTTCGGAATCACTGGGCATAAAGCGCACGTAGGCGGCTGACTAAGTCAGATGTGAAATCCCTCGGCTCAACCGGGGAACTGCGTCTGATACTGGTCGGCTTGAGAACGGTAGGGGTGAGCGGAACTCCAGGTGGAGCGGTGAAATGCGTAGATATCTGGAGGAACACCGGTGGCGAAAGCGGCTCACTGGACCGTCACTGACGCTGAGGTGCGAAAGCTAGGGTAGCAAACGGG
+
>@CA@AA=A6;;BB6:880776:;8<255?<<>>8CB;;:.9:49@;5;@@=<4.54;;==B7;@;>@BBA?ABC=BBA;A@@<@@AA=A?BBB:B@B9;:BBB@@@;;CEC=A::45<49:??48B>CDC@@6@A@BA@=@@A@A@BB@;<759:A=?>=9099?B?;;>A;@;;>8<<25259:8<9<>8=:::4:9;6<:??B=858;7=????:::9<;:::>>;;??@@;@A????8===;;;*0093
@N9IO0:00699:05836
TACGAAGGGGGCTAGCGTTGTTCGGAATTACTGGGCGTAAAGCGCGCGCAGGCGGTTCTTCAAGTCAGAGGTGAAAGCCCAGAGCTCAACTCTGGAATGGCCTTTGAGACTAGAGAACTAGGGTACGGGAGAGGTGAGTGGAATTCCGAGTGTAGAGGTGAAATTCGTAGATATTCGGAAGAACACCAGTGGCGAAGGCGCTCACTGGCCCGTTACCGACGCTCAGGCGCGACAGCGTGGGGAGCAAACAGG
+
@@A??;?A@A0@???999;995:A?A8;:;BCAC>???@?8?899???<<>:00,0:@<;@A;@A@@BBB@CCCF>BAJ?CC=;;BBB@ABBBA=A?@@=@?AA<AAA@@?CBB@@;>@;;;0;FBBB?CCCB@;;;@@C>A=@>@?BBCCBBB@@@@BABD<A>ACCCBBBCB?BB=A<@@8@AA=B@??<?AA?A?::498;;::/9=5>>5::8====<=A992000/==9?@A?;<<'52999(7?>:
@N9IO0:00706:05847
TACGTAGGGTGCGAGCGTTGTCCGGAATTATTGGGCGTAAAGGGCTCGTAGGCGGTTTGTCGCGTCGGGAGTGAAAGCCCAGGGCTTAACCCTGGGTCTGCTTCTGATACGGGCAGACTAGAGGTATGTAGGGGAGAACGGAATTCCTGGTGTAGCGGTGAAATGCGCAGATATCAGGAGGAACACCGGTGGCGAAGGCGGTTCTCTGGGCATTACCTGACGCTGAGGAGCGAAAGTGTGGGGAGCGAACAGG
+
DD@@ABBB<ABBBCC;=;BDCCAG@G@C@CCAEG>;;;CC;BA;@BABBBB>BC@CD>CDDDCAAABB;:::BAB;???9?@A5::=?=?F>BBF>:9999@<@@AA@@@AC>B@AABBCCDCA@@;;::9::-9::39:3:>A>B@DDABCCCBBB?B;:97:C@CAAACBBAAAB7;;>A=@@@@C?BC@DBA>A?AB>A>ABBBBB>BBB?BB?AAAABAA;;;<@@@@@@;@BBBBBB9;;;B@;???<
@N9IO0:00708:05842
TACAGAGGGTGCGAGCGTTGTCCGGAATTACTGGGCGTAAAGGGCGCGTAGGCGGCCGGGTAAGTCGGGGGTGAAAGTCAGCGGCTCAACCGCTGGACTGCCTTCGAGACTGCCTGGCTTGAGCATGGTAGAGGCTGGCGGAATTCCCGGTGTAGCGGTGGAATGCGTAGAGATCGGGAAGAACATCGGTGGCGAAGGCGGCCAGCTGGGCCATTGCTGACGCTGAGGCGGCGACAGCGTGGGGAGCAAACAGG
+
=BB???CJ?BCBBBC;<;=<;:9=45.57;>>@?999:CC<BB>BFBAABB>BB?C5;;0;A9>>99599(5::;4===696?;?@BB?B?CBBB=@@BAA?B?@@@@@@AAA?AB>AA>AA;;8=;7:;;4404;;:@?;?9=4=?3803>88<;:344.4.4AA@=::9@=@AAC>C9BA?>>=88,73,3;@:A?BA@B>@<==B>5B>@:6;<33375333440--(--4233:<==>>.;<765-...3
@N9IO0:00713:05821
TACGAAGGGGGCTAGCGTTGTTCGGAATTACTGGGCGTAAAGCGCGCGCAGGCGTTTTCCAAGTCAGTGGTGAAAGCCCGGAGCTCAACTCCGGAAATGCCATTGAAACTGTAAAACTTGAGGACGAGAGAGGTGAGTGGAATTCCCAGTGTAGAGGTGAAATTCGTAGATATTGGGAAGAACACCGGTGGCGAAGGCGGCTCACTGGCTCGTTTCTGACGCTCAGGCGCGATAGCGTGGGGATCAAACAGG
+
=@95509;?=0>>:?@?A<>?@BB>B?B=@:::C;:::@=6=9994:999949?;>?2??C?A@@:9:??@CCH=<;D?D9999?55.5556;5:<46669><.59>8>969?E@7;>;>99.:;9;>888=7<<555@7@7@;@@8954;:>:992953808233334<AAB?BC8B7589==;6;699.9885<9==:>?=@@?C??9::@A9@@>@?=;@999<@?@@@AAA@@??=@5@>=>A/;;;5
@N9IO0:00713:05833
ACGAAGGGGAGGCTAGCGTTGTTCGGAATTACTGGGCGTAAAGGGCGCGCAGGCGGCTTTGTAAGTTGGGCGTGAAAGGCCTGGGCTTAACCCGGGAATGGCGCTTGAGACTGCAAGGCTCGAGTACGGGAGAGGATGGTGGAATTCCCAGTGTAGAGGTGAAATTCGTAGATATTGGGAAGAACACCGGTGGCGAAGGCGGCCATCTGGACCGTAACTGACGCTGAGGCGCGAAAGCGTGGGGAGCAAACAGG
+
(,,-3888+//:;<;<<:><?A?CD@C@C?CAABD>A@@AD>CB<BA?@=>?9;;5;BA=ACB?BB?BB=@@@BBB=B?B?BBA6;;>B>BL?DD=D@CC@CCCH@CBABBBBBF@D@CCBBBABBCCC>CCCC?CAA>AB?C@C@CD=BBCC@@@??;@A@B<B?BCCBBCCCCAFD<A<:929993;>;;6;BB?B?AA>A>AACBB?AA=@@C>AA@?@ABA;;;=@A@<;;0;@BBCDG;@@AAC8@;;5
@N9IO0:00671:05865
TACAGAGGGTGCAAGCGTTAATCGGAATTACTGGGCGTAAAGCGTGCGTAGGTGGTTTGATAAGTCAGATGTGAAATCCCCGGGCTCAACCTGGGAACTGCATTTGATACTGTCAACTCGAGTTCAGTAGAGGGTAGTAGAATTCCCGGTGTAGCGGTGAAATGCGTAGATATCGGGAGGAATACCAGTGGCGAAGGCGGCTACCTGGACTGAAACTGACACTGAGGTACGAAAGCGTGGGTAGCAAACAGG
+
<;;@@@@D;@@BB?CCBB?B@BBB?B8<4;B;;;6;@BBD=@@BBBA@@AB?;;6;B=;::??A???87333399(3877&33(3337173377(3,33;;8;;.;::;B;;;@=378>>88:=@@@ABBABB<AAA@??@=@<@D=B@BCBAB9989BAB=BBACCBBB@@@A@@9@@<@<@@B9;;DD=CC=,0+00+0<=:;BF>A<A@CC=AAB@BB@@@BB@CA@@BB<;;::AA;AAAAAA6;:>9
@N9IO0:00689:05871
GACAGAGGTGCCAAGCGTTAGGCGGAATCACTGGGCTTAAAGCGTGTGTAGGTGGATGTCTAAGTACCTTGTGAAATCCCACGGCTCAACCGTGGAACTGCTTGGTATACTGGATGTCTTGAGCCACTTAGGGGCTACCGGAACAAATGGTGGAGCGGTGAAATGCGTAGATATCATTTGGAACGCCAATGGTGAAAACAGGTAGCTGGGAGTGTGCTGACACTGAGACACGAAAGCCAGGGGAGCGAACGGG
+
BABBBAA=?;;4;<@@AA=A@;AB?B9<;CCMKD>DD@BB=B@@A@AD;;<?BD@C@@;95@7<ABB?C=>>AAA5ABA8A??<????9?79:D?D<?98:D?C=BBD@@?B?B?:;<<==:55.44;64944&9:95158=8BBB<=>9>B8969A8596=255>>966==<9:544)4.4.5;>7=95525;<<</<<<6;:;544<)445449955====;;9AA==<<==+/-(-899&/////)5==4
@N9IO0:00691:05861
TACGTAGGAAGCAAGCGTTGTCCGGATTTACTGGGCGTAAAGGGCGAGTAGGTGGCTGTACAACTCCTTTGTGAAATCTCCCGGCTTAACTGGGAGGGTGCGAGGGAAAGTGTACGACTGGAGGGACGTAGAGGAGAACGGAATTCCCGGTGTAGCGGTGACATGCGTAGATATCGGGAGGAACACCAGTGGCGAAGGCGGTTCTCTAGACGTTTCCTGACACTGAGGCGCGAAAGCGTGGGTAGCAAACCGA
+
CCBAABB@B@CCC@C@@@<@BA?B=AAB=CBBBC=BBBBB>BD>CDCCBBB>BB=BBB@@ADABBB@A@9A====699:AB=C?CC@F?BAA@==?@9>==?===6==6=?AAA@@@@??;:;;.;???@AA@;?::4;:2929;@@6@=999?B@B?CCCCFJFCCBDCCB@@???8>B?A?B@>:????;@?A=A?AA=A<??B?????>CC<A>A@@@A?@?;;5;AA;;;7;ADBBB>BCCCEC=C@@@
@N9IO0:00691:05891
TACAGAGGGTGCGAGCGTTAATCGGAATTACTGGGCGTAAAGCGCACGTAGGTGGCGACGTAAGTCGGGTGTGAAATCCCCGGGCTCAACCTGGGAACCGCATTCGAGACTGTGTTGCTGGAGTACGGAAGAGGAGGGCGGAATTCCCGGTGTAGCGGTGAAATGCGTAGATATCGGGAGGAACATCAGTGGCGAAGGCGGCCCTCTGGTCCAGTACTGACACTCAAGTGCGAAAGCGTGGGGAGCAAACAGG
+
CCCDCDCC=@@?@BA;;;=A5;;A;A9?:>A?AA;;;;AB=A;;;C@A@CC?;;9<BBC:;;<@@@@@;@CBA@A9>???5?A=999B@C>AAA<A?A<@@BA?BBBABACBAAB>@@BB=@@@BBB?B?BDD=:::8;C=C?A?AC<B=BBBBBBCACCCG?CCBBBBBCCCCBBE>CC@C@BBCCCCCC@AAA@B?@@5::59AAA8;;?AABAA???@@ABAA=A@@@???8=@?9988(7<<;=8=??9
@N9IO0:00700:05887
TACGAAGGGGGCTAGCGTTGCTCGGAATCACTGGGCGTAAAGGGTGCGTAGGCGGGTTTTTAAGTCAGGGGTGAAATCCTGGAGCTCAACTCCAGAACTGCCTTTGATACTGAAGATCTTGAGTCCGGGAGAGGTGAGTGGAACTGCGAGTGTAGAGGTGAAATTCGTAGATATTCGCAAGAACACCAGTGGCGAAGGCGGCTCACTGGCCCGGTACTGACGCTGAGGCACGAAAGCGTGGGGAGCAAACAGG
+
@A?@>4;;;;*9=<=@@=9=7333-57<<>>BBA<BBCCC;@@9@?<???@;@?C;BBBB3B<AAAAAAA7@@@@:@D?AA?ACCBBB?BBC@BAC=@;;;?BF>AACBB;;;?ABAAA5;;@@@>AB<B;::<?@@BBC@B>ABBA@AB:::A?>?@99:E>C=A@?999?>A=999C?BC@CBB@CCBB@BA@:@;00+0=<<<;;4;=6><:9:ADCC;;<<<<5;AA;;;0;;;;ABB8@ABCC=;;;@
@N9IO0:00704:05892
CACGGGGGGAGCAAGCGTTGTTCGGATTCATTGGGCGTAAAGAGCTCGTAGGCGGCTCTGTAAGTCGGGGGTGAAAGACCACGGCTCAACCGTGGAAACGCCTTCGAAACTGCGGAGCTTGAGGCCGGGAGAGGAGATCGGAATTCCTGGTGTAGCGGTGAAATGCGTAGATATCAGGAGGAACACCGGTGGCGAAGGCGGATCTCTGGACCGGTTCTGACGCTCAGGAGCGAAAGCTAGGGGAGCAAACAGG
+
>@;99999%379<6;<<=5::?AB?AA=A?:5:<5<<=>=6=:::<::=A@=??7A89;@@B=A@;;:;;*444;/955.5<D7:;BB?C@BCC?BA8;;;?B?CBCD=B;9;B;@AAA?B;;:;?BB=BBBB@BBCB@@=@<A=AAEC@BBE@@@C@CAAA=ACCBCCBBBBA@>A399<?<?@B@E?AAABBB=?=?C=A???AAB8;;>@;@6;;@@BBC@@?B4::@9::.9>99999*5559>4<<<8
@N9IO0:00706:05893
TACCAGCACCTCGAGTGGTCAGGAGGTTTATTGGGCCTAAAGCATCCGTAGCCGGCTATGCAAGTCTCCGGTTAAATCCAACTGCCTAACAGGTGGGCTGCCGGAGATACTACACAGCTAGGGAGCGGGAGAGGTAGACGGTATTCGGTGGGTAGGGGTAAAATCCTCTGATCCATTGAGGACCACCAGTGGCGAAGGCGGTCTACCAGAACGCGTTCGACGGTGAGGGATGAAAGCTGGGGGAGCAAACCGG
+
@BB?;;;AB?A@@@?@?;?@@A>AC?CB<AA5;;0;>@>@9>@@::5:A@@@6;5;AB@@AG@CBCBD:;;;@BE@CC@C@D;;:@CC@CBB>BAA8AA@@;@<@@BBABCBBCD@A@A;;;0;AABC=BAAD?BACECA?@::6:@=@CC=C???@5@BDC:CCAAAC@??A;@?<???<AA;??@E????AAA;?;?@;@AAAB?AAB?:89A@;?@=>=:>@888*898=>7>=9::9:)9=;<<0<;A7
@N9IO0:00710:05862
TACGTAGGTGGCAAGCGTTGTCCGGATTTACTGGGCGTAAAGAGCGCGCAGGCGTCGTGCAAGTCGCGTGTGAAAGCCCCCGGCTCAACTGGGGAGGGTCACGCGATACTGCTCGACTCGAAGGCAGGAGAGGGAAGTGGAATTCCCGGTGTAGTGGTGAAATGCGTAGATATCGGGAGGAACACCAGTGGCGAAGGCGACTTCCTGGCCTGTTCTTGACGCTGAGGCGCGAAAGCTAGGGGAGCAAACGG
+
CCAACCC?BB?B@=BA@A<ABB>C;;;</<;;AA<;;;CC=B;<;BBBBBB>;;9@@A?AA<@@;::BBBDCBD<A?AAA/A=????>@99::3:AA;AB@9:::999??=@BBABABA@?4848@@=?A99929>>???C7:99D:?<=:;;>AA<@;?=3888=;9;?????AA7;;5;3>@A>D@>@<?==2:559978-2,2:/:6;@@=BA=><822555505:??@@9>?;;;ED3>>::9/888
@N9IO0:00664:05951
TACGAAGGGGGAGCAAGCGTTGTTCGGAATTACTGGGCGTAAAGGGCGCGTAGGCGGTCTGGTCAGTCGGGCGTGAAAGCCCCGGGCTCAACCTGGGAGGTGCGTCCGAGACGGGCAGGCTTGAGGTCGGAAGAGGGTGGTGGAATTCCCAGTGTAGAGGTGAAATTCGTAGAGATCAGGAGGAACACCGATGGCGAAGGCAGTCTCCTGGGCCAGCACTGACGCTCATGCACGAAAGCGTGGGGAGCAA
+
-/-55(----$//--(-7//)/;599,/)55:AAA?:>CAAA8@=5=9@?@A@=AC?B@AB?BBB??999,:>@:;;/;;<;-;;/:?=>9@;@@?99:6:?@==?=:::?BBB=BBB@BC@BBB?D??<?@AABD<BB?BB<@;@<@A=BBBBBBCBA9?988/9;?@BBD?????BA@BB@B?BBB@C>???BAA=@499@@@@>:<@@<@<AA>000<<:<=@@@CC=868@A186>=:::-66798
@N9IO0:00668:05943
TACGGAGGGTGCAAGCGTTAATCGGAATTACTGGGCGTAAAGCGCGCGTAGGCGGTCTTGTAAGTCGGATGTGAAATCCCGGCTTAACCTGGGAACTGCATTCGATACTGCTCGACTAGAGTATGGAAGAGGGAAGGGGAATTCCGGGTGGTGAGCGGGTGGAAAATGCGTAGATATCCGGAGGAACACCAGTGGCGAAGGCGCCTTCCTGGGCCAATACTGACGCTGAGGCGGCGAAAGCGTGGGGAGCAAACA
+
BCGC@CCC>CBAD?BBBB?B?BBB?@=B?BBBCJ?AAACC>CB@@@A@@@A?A@<9;;=AAA?A@@@>@??@AA@9988*9133-4.45::;3;7<:58:><<=<ABCCBBBBB@??<=899AAA<A>A@AB<A>@DB2:498>8>?89946622222'22+222&277855558://(..::184:<?>?966?@@?=B<>??5>:>20/:)/)/59779<<;;?B@==;00+0000+/599;;<0;;;>>2=9
@N9IO0:00668:05955
TACGGGGGGAGCAAACGTTGTTCGGAATCACTGGGCGTAAAGGGCGTGTAGGCGGCTGAATAAGTGGGATGTTAAATCCCCCGGCTCAACCGGGGACCTGCATCTCATACTGTTCAGCTCGAGCACATCAGAGGAGACTGGAATTCCCGGTGTAGCGGTGAAATGCGTAGATATCGGAGGAACACCAGTGGCGAAGGCGAGTCTCTGGGATGATGCTGACGCTGAGGCGCGAAAGCCAGGGGAGCAAACGG
+
:;4=>=>=%=>??A9?@@4885=99:9>BBAABD<BA;;;69<2=:;9000*..)--//)/;.44:>0=4454::3@BBBB.<65<<<:A@BBB5?@4;4:49555;B=:8..(-----:8><>>@>??BBBE66595995@?B?CB8A=;665BCB?B<<<4;;AA;BCB:6599455.69;;;8==;;5999393445:::::---(----/3333///---,-38--///(-/)////&/99<>2555
@N9IO0:00680:05915
AACGTAGGTGACAAGCGTTATCCGGATTTACTGGCGTAAAGGGTGTGCAGGCGGGGGGATAAGTGGTGTATGAAAGTGCCCGGCTTAACCGGGGCGAGGCTATGCCAGACTGTCCTTCTGGAGCGCGAGAGAGGAGCGTGGAATTCCGGTGTGAGTGGTGAAATGACGTAGAGATCCGGAGGAACCCCGAGAGGCGAAGGCGGCGCTCTGGCTCGCGACTGACGCTCAGACACGACAGCAGTGGGGAGCGAACGGG
+
0&0<=>96;B=AA@AABB?BCC?B>;00+0@00+/;7=;)//,5@=C;;<5;<;9;9#559.;DB@BCA@:;55)////0)/)/72739)///&-5/0)0/::0<79>@>>?;:-3-333-33<888;==000*/9=@=@;@+0,0*0+,2----68(-43>3<733;;A@A:3447;6;>7<3888&44444.4;;7<:=@<BB=?>@>:=9655555@99;BB@::;B;<<;;;:99955<=<0==955.59;2
@N9IO0:00690:05918
GACAGAGGGGGCAAGCGTTGCTCGGAATCACTGGGCGTAAAGGGCGCGTAGGCGGGCCGTCAAGTCGGTCGTGAAATCTCCGGGCTCAACCCGGAGGAGTCGGCCGAAACTGGTGGTCTTGAGGGAGGCAGAGGAGTCTGGAATTCCCGGTGTAGCGGTGAAATGTGTAGAGATCGGGAGGAACACCGGTGGCGAAGGCGGGACTCTGGGCCTACCCTGACGCTGAGGCGCGAAGGCGTGGGGAGCAAACGGG
+
BADDCCCCCC1BB@B@@@:>>?@B:?<@8::AAB=?????38839?>?B@?::9:,:4;9@@=ABAB>BBAB@@@;@A@B?CC?CBBBAAD=A@@@<>000@;@;=@@;@@B?BB@BBB?CCBC=??=?CB@?=?BBBBDAF>@>AE?CAICCAA@C@CCCC>CCCCBB????@@?B;994959AA?B?;;8;AC@B?BBB<AA@@@@C=C?CACE=AABA@AA?;;5;?@<;5;9@@@DDD;@@@AB9@@@9
@N9IO0:00691:05937
GACGTAGGGTGCGAGCGTTGTCCGGATTTACTGGGCGTAAAGAGCGCGTAGGCGGATCGGTAAGTGTGAAGTGAAATCTCCAGGGCTCAACCCGGAAACTGCTTCGCATACTGTCGATCTGGAGGAACGGAGAGGTGAGTGGAATTCCTGGTGTACCGGTGAAATGGGTAGATATCAGGAGGAACACCCATGGCGAAGGCAGCTCACTGGCCGTTATCTGACGCTGAGGCGCGAAAGCGTGGGTAGCAAACAGG
+
BBBABBBC<9::??@@@@>ABC?B=<;;0<AABCGBAACE>L9:9BACCCC@BC@A??>;??;@ABBCC@BBBBB<@BBB>@@B:A???49959=AC;A???A?AD@@@BBB@AABAABCC?BB@C@BB?BCCC>CAAABC?B?B?C@CC@BBAAB<@=@AAB;:::5:BBABBBBAA>AB>A>AAAB;@AA<@@>;@=@@?AA>9:9919<AA?DCCC@??D??=9929@@@@C>BBBBBB>BBBA@A9899;
@N9IO0:00697:05922
TACGTAGGGTGCGAGCGTTAATCGGAATTACTGGGCGTAAAGTGTGCGCAGGTGGCCGCGCATGTCGAGTGTGAAAGCCCCGAGCTTAACTTGGGAATTGCGCTCGAAACTACGTGGCTCGAGTGTGGCAGAGGAAGGTGGAATTCCAGGTGTAGCGGTGAAATGCGTAGAGATCTGGAGGAACACCGATGGCGAAGGCAGCCTTCTGGGCCAACACTGACGCTCATGCACGAAAGCGTGGGGAGCAAACAGG
+
EC:::BBC<CBABBB;;;=A?CBB?B@B?BCCCF>;;;CB;B;;;ABDDA@=@B<@<@@@?@A@@BCCD@AABED>CCCC:BBBBC@C<@?=@@9A@B?A@??A???A;A@?=@00-0@@AABAA??<@AA@A=A?@<??4929;?;@@?BB??@A@=A@??8?A@BABAC:::::B?BC@C?ABB?DBAA=A@@=@=BAAB?B?CBCC;A>A=@CAAB@000>>@@BBAA88:5::99???39999@:@AA@
@N9IO0:00702:05911
TACGAAGGGGGCAAGCGTTGTTCGGAATTACTGGGCGTAAAGGGCGCGTAGGCGGCTTATCAAGTCAGGCGTGAAATTCCCGGGCTCAACCTGGGAATTGCGTCCGAAACTACGGAGCTGGAGTGTGGCAGAGGGAGGTGGAATTCCACGTGTAGCGGTGAAATGCGTAGAGATGTGGAGGAACACCGATGGCGAAGGCAGCCTCCTGGGCCAACACTGACGCTCATGCACGAAAGCGTGGGGAGCAAACAGG
+
AB@AA5;;;;.7>7;<?>6>=<;A?C?B?BA@@@6@@<;;6;>7A@AA@@@=@@;@C7;;@@5<;@AA=@@BDBB>C@CF>CE=BBCC@C@CCC8;4;?;9;AC;@@B<BBCCC?A@@CD@CCCCED=A;;;;B<AA>;;6:;??A?AA??;;;BAC@D@@?:?ABCBBCBBAA@@@=@C<@<:99;9999298?:?;@?>>8<=2898-:2:=A@@@@A:89@???@@9;;;;0;:::DEE:AABED<BBB>
@N9IO0:00707:05917
TACGAAGGGTGCAAACGTTGCTCGGAATTATTGGGCGTAAAGCGCACGTAGGCGGCTTAGCAAGTCGGAAGTGAAATCCCACGGCTCAACCATGGAAGTGCTTTCGAAACTGCTGAGCTTGAGTACGAAAGAGGATCGCGGAATTCCCGGTGTAGAGGTGAAATTCGTAGATATCGGGAGGAACACCAGTGGCGAAGGCGGCGATCTGGGTCGATACTGACGCTGAGGTGCGAAAGCGTGGGGAGCAAACAGG
+
B@A@@<?A<BCCDF>DAA=??ABB?B?B?BB?BC>???CC<BAAACAAABB?BC9B>9>?DE?BABB?B?BBCDE>CCC=BBB>AACCBDACBB?A?@@;;5=4;;;@7><<B@@@@@A<AABBAE;<<0;;;5;BBBCCADAC?BB<B>BBCBA;;5;@@@:A@CCCCCCBBBBBD;??;?;?AC?BBCC?BBE@C@CB?AAABB@AB;ABBBCBCBBCCECCAAB@CBC;;;6;@BBBCC7AA;;;7;CB=
@N9IO0:00711:05914
TACAGAGGGTGCAAGCGTTAATCGGATTTACTGGGCGTAAAGCGTGTGTAGGTGGCTTCCTAAGTCGGTTGTGAAATCCCTGGGCTCAACCTGGGAATTGCAGTCGATACTGGGAAGCTAGAGTTCGGTAGAGGACGGCGGAATTCCCGGTGTAGCGGTGAAATGCGTAGATATCGGGAGGAACATCGATGGCGAAAGCAACCGTCTGGGCCTGAACTGACACTGTGACACGAAAGCGTGGGGAGCAAACAGG
+
;>===>>@8CC??59<55168<<<9;;909559=0955<<6=<<<A@:66>:>B:BC;>;@<9<=<=9B:BA:::4:??;ABA=AA99/7@ABB=B>@7:A?;BCBCBDFCDC>C?BAABAABB?BA=@A@??4:<A=BB@CACACD>DBBBB@@@AACBBD=BBBCA@?B@?@??@9;;5;5;DA@@BBB?BBBB<BCC>B?BBCCCG>B@CBB?AAAAAAABBBAAABBBBB>AACBBBB7ABABC=CBC?
@N9IO0:00668:05993
TACGGAGGGGGCTAGCGTTGTTCGGAATTACTGGGCGTAAAGCGCGCGTAGGCGGCTTTGTAAGTTAGAGGTGAAAGCCCGGAGCTTAACTCCGGAACTGCCTTTAAGACTGCATCGCTAGAATTGTGGAGAGGTGAGTGGAATTCCGAGTGTAGAGGTGAAATTCGTAGATATTCGGAAGAACACCAGTGGCGAAGGCGACTCACTGGACACATATTGACGCTGAGGTGCGAAAGCGTGGGGAGCAAACAGG
+
CCB@=?>>>>1>@AA@AA?AA?BB@B?B@DBBBC>?>?BC9?>?>>=?@AA?BB?BCC=BBB>@A?BBBB?BBBB<BBB>B@897B=?=@AA>A>A?BBBB?CC?C>A????@@BBBBBCCC?B9:9A=@AAA?B@@ABC@E?B?BADAAABAAABB@BBBB=A=@@@@@BB@@=@A?C?CC@BDBABBBB<@@C<@?@CBBCBBBBB?B@@@A@BA?BBAAA@@@A?@@@;;;0;?A?@@@8@@CCC>CCE@
@N9IO0:00678:05982
GACGGAGGGTGCTAGCGTTGTTCGGATTTACTGGGCGTAAAGGGCGCGTAGGCGGCCTGGTCAGTCGGGTGTGAAAGCCCGGGGCTCAACCCCGGAACGGCACCCGAGACGGCCAGGCTGGAGACCGGGAGAGGAGGGTGGAATAGCCAGTGTAGAGGTGAAATTCGTAGATATTGGCTGGAACACCGGTGGCGAAAGCGGCTCTCTGGCCCGGTTCTGACGCTGAGGCGCGAAAGCGTGGGGAGCAAACAGG
+
CC@?=??@8>>?@CA@@A=@@;??49:@9??99959?AAB>BC<>>>??>@:>>;><>>=A???@???9?@@>>>6:::/9@A6@@>@2999-9;=;<?6?>=>9=<?@891:2:;9;:;4::99299,9?@@6:9B:@@=B=ABBDACCCCCBBBA=A;;;6;=BB;;<BCCC?B?AAA?C?;;;>@>;;8;@CF?CCB@CCBBB@@=BE>BABACCCCBCBBBCC@CAA@@@.;;@;;;;.;;;;;.:>=9
@N9IO0:00689:06005
TACGTAGGGTGCAAGCGTTGTCCGGAATTATTGGGCGTAAAGAGCTCGTAGGTGGTCCGTTACGTCTGCTGTGAAAACTCGGGGCTCAACCCCGAGCCTGCAGTGGATACGGGCGGGCTAGAGTGCGGTAGGGGAGACTGGAATTCCTGGTGTAGCGGTGAAATGCGCAGATATCAGGAGGAACACCGGTGGCGAAGGCGGGTCTCTGGACCGATACTGACACTGAGGAGCGAAAGCGTGGGGAGCGAACAGG
+
BABBBBDD<@@CB?B:::>BBB@D@C@CAAA=AC:@@BBD=C;;:BBDFDD=BBACC>@@@CCBBBBCBBAA::44&4A??@@.?=AA>DBB9B;;;?AAA@@@@?@@ADDD?CDF>BABBCCBBCC?BBBBB9ACAAAB=@<@?B@DC@BB;;;@@?@AAA;@@@A???@@?>>@B?AB>A>ABB@C<>>@BBB?A?@?@;@CBBBB>BB@CAAAA@@@@ABBBBC@BBA:::.;;;;CEH;AAAAC?AAA=
@N9IO0:00707:05981
TACAGAGGTGGCAAGCGTTGCTCGGTATCACTGGGCTTAAAGGGCGCGTAGGCGGTGCGGTGCGGTTTCGGTGAAATCCCTCGGCCCAACCGAGGAACAGCCGGGGCAACGGCCGCGCTAGACGGCATCAGGGGACAGTGGAACTCCCGGTGGACGGTGAAATGCGTAGATATCGGGAGGAACGGCCGGTGGCGAAAGCGAACTGGTCTGGGGTGCTGGTGACGCTGAGGCGCGAAAGCCAGGGGATCAA
+
/99966E@CC?BA@>666266;<<8<@>@@=<<<3;;7<B<CD:@@99;59455.5:<<7ABAA4;;,;;49>F@6B@A45/0)/;)/)/39:=9>:====8=<</::58<:>259A>86/000*0>009773(//////063666828*347=<=7;888,337;888;;=@AAA8??<@;>>;>3:33;,737;.6//-(---(-5////&/3337173338833//3//////(/7178;;+32588
@N9IO0:00711:06002
TACCAGCACCTCGAGTGGTCAGGAGGTTTATTGGGCCTAAAGCATCCGTAGCCGGCTATGCAAGTCTCCGGTTAAATCCAACTGCCTAACAGGTGGGCTGCCGGAGATACTACACAGCTAGGGAGCGGGAGAGGTAGACGGTATTCGGTGGGTAGGGGTAAAATCCTCTGATCCATTGAGGACCACCAGTGGCGAAGGCGGTCTACCAGAACGCGTTCGACGGTGAGGGATGAAAGCTGGGGGAGCAA
+
?C@=>>0008:?>???@<??AB?@@?CC>ED?BB<@=;99.:=@:938997;4:2:>??@AB<@AABC9;<;ADL?DD@C@C;;;@BBGBCBBBBB>BBBB@D<;;CCDABABAB;;;BBBE=;;<@A8@@@A8;;BBAA?A?@;?D<AAA=ABDBC9BEDD9AA@BABBDBB?BB?@>>9>?:?A=A9::=?@?9?99:3999@B?BCC?989::=A>>><7<=888)87577.7555777'55555
@N9IO0:00712:05975
TACGTAGGGTGCGAGCGTTAATCGGAATACTGGGCGTAAAGCGTGCGCAGGCGGTTTTGTAAGCCAGATGTGAAATCCCCGGGCTTAACCTGGGAATGGCATTTGGGACTGCAAGGCTGGAGTTTGGCAGAGGAGACTGGAATTCCCGGTGTAGCAGTGAAATGCGTAGATATCGGGAGGAATACCGATGGCGAAGGCAGGTCTCTGGGCTATAACTGACGCTCATGCACGAAAGCGTGGGGAGCAAACAGG
+
CCAAACCD=AABCBB9;09=9><<8<,000=@@=CBBCC<@AB@@ABBBCAGC?BBB6;;;?AB@CCDBBBBBC>CBDD;CC<BC@C?B?BBB;A7<<5<AA@0;;0:>;:3=7>7>;<28773(317897>4=;<>@@:==?<?E>B?BBCBBABABCDD>BBCBAA@@?<::::/==293;@A?BCBB@CGH?B?BBB@@@@B@@@;@AAAA?BAA@;;;CBBBDCBBA@?5>898>>>29::@A=CAA?
@N9IO0:00664:06052
CACGTAGGGGGCAAGCGTTGTCCGGATTTATTGGGCGTAAAGAGCTCGTAGGTGGCTCGGTAAGTCGGGTGTGAAATTTCGAGGCTCAACCTCGAGACGCCACCTGATACTGCTGTGGCTAGAGTCCGGTAGGGGAGCGTGGAATTCCTGGTGTAGCGGTGAAATGCGCAGATATCAGGAGGAACACCAGCGGCGAAGGCGGCGCTCTGGGCCGGTACTGACACTGAGGAGCGAAAAGCGTGGGGATCAAACAGG
+
BB??888999):A>@@@@6;:@=A@BBB<BB5;;09=>?A;BAA??ABBCB=@?????B?BB?BB;;;6;@:;;@,;;);;;;2:@9A<A?BDBAAB:;;.993:?BCB@@@AAB;;5;=94995:;A;=AA=A0@BBBC<7<9<:>:CC>BB;9:<B;CCCA8@@@A;;;BCB;69@7<AAG@CEJ?BB@=4>9:.58<<6<59555=>6=:=9<?>@;;;59999;49::;;95&5:@@ACB7;:9BA4??@;
@N9IO0:00674:06024
TACGTAGGTGGCAAGCGTTGTCCGGATTTATTGGGTTTAAAGGGTGCGTAGGTGGTCTATTAAGTCAGTGCTGAAATATCCCGGCTTAACCGGGAGGGTGGCATTGATACTGATGGACTTGAGTGAAGTCGAGGTAGGCGGAATTGACGGTGTAGCGGTGAAATGCTTAGATATCGTCAAGAACACCTATTGCGAAGGCAGCTTACTAGGCTTTAACTGACACTGATGCACGAAAGTGTGGGGATCAAACAGG
+
CC;;<BB?AB>AA=?::;=AAB@C@CCI>CCADD8AA0;;0;B9@@@AAAA<;;5;=>AB?C@CA@AB@BB@@@B=@@@AA=A=AA@C@B@CD=CDD>AA?@@?ABBBBBBAA@?8::A?C899CB=??@9998?CC>AA@B?B?BBBC@BB=@@A@?@CCF>CBBA>AAAAA;;;@@?;@@@CBB@CCC8;;@?9@>@@@BC@CBBBB>ABD6:7:AAA@;;:???>><<9:;0;;@@CDF:CAA@?9::;<
@N9IO0:00688:06027
TACGGAGGGGGCTAGCGTTGTTCGGAATTACTGGGCGTAAAGCGCACGTAGGCGGCTTTGTAAGTTAGAGGTGAAAGCCCGGAGCTCAACTCCGGAACTGCCTTTAAGACTGCATCGCTTGAACGTCGGAGAGGTAAGTGGAATTCCGAGTGTAGAGGTGAAATTCGTAGATATTCGGAAGAACACCAGTGGCGAAGGCGACTTACTGGACGACTGTTGACGCTGAGGTGCGAAAGCGTGGGGAGCAAACAGG
+
BCCB?BAA@A0>=>>???9?@>??<@?C>AAAAA<A?A??3:9::A@AABB?AB>AAB6;;A<@@>AABB?B@@>9:99.9;:::ABB?BA@=@6:6:AAA@CD=C?BC;;<<BB???C=A@?::;@A5;;;<5<B<@AB?B<@=@=AAB;;;BBBHABBAC>B?BBCCBBBBB?BB?B?BB?;;:?C@@A;@??9?<??@CB?C;::>A@@AB???<??>???:::?999AA@;ABBBCCC8@@AA@9@::6
@N9IO0:00701:06019
TACGAAGGGTGCAAACGTTGCTCGGAATCATTGGGCGTAAAGCGCACGTAGGCGCTCCGTAAGTCGGATGTGAAATCCCTCGGCTTAACCGAGGACGTGCATCCGAAACTGTGGAGCTTGAGTATGGAAGAGGGTCGCAGAATTCCCGGTGTAGAGGTGAAATTCGTAGATATCGGGAGGAATACCAGTGGCGAAGGCGGCGACCTGGGCCAATACTGACGCTGAGGTGCGAAAGCGTGGGGAGCAAACAGG
+
?B;:9=@D>CCCDC=@??6::9?A=B=A@AB:?A9:9;@;(4555=:??AC?>?:;A==:<5@:<=8<@<;9990555)5=<7<@6@;?:@@@?B@@@BBB??:;<;0;>>@D>ABBC69;69ABB8@869:>3@ABCBCD?B>BA<A?A959=@@;?BBE?D?CCBB@@ABA<>>2:;.:.5B@:DCCB@CCC:C:>=8@B@@=ACB>CBC@A@@BA@@AB@@@B?CABABB;@@BBFII:CC@@@;;;;6
@N9IO0:00707:06046
TACGTAGGGGGCGAGCGTTGTCCGGATTTATTGGGCGTAAAGAGCTCGTAGGCGGTTTGGCAAGTCGGGTGTGAAAATCCGGGCTCAACTCGGAGACGCCACTCGATACTGCTATGACTCGAGTCCGGTAGGGGAGTGCGGAATTCCTGGTGTAGCGGTGAAATGCGCAGATATCAGGAGGAACACCGGTGGCGAAGGCGGCACTCTGGGCCGGAACTGACGCTGAGGAGCGAAAGCGTGGGGAGCGAACAGG
+
CCBBB@@@@@1?B@@9::=@@@@C?BBE>CCACC>CBBCC=C;;;B;;;BC@BD@ED>D=AA?BCCDD>CCBBBBB8BB=AA=AA@A<@BAA=@@@??C@CBCCBB??@?::;<<<<<<<:5555388<<<<<.:@???@<@=@<@:CC>BBAAAGC=CBB>6B=@B;;;;9:>=>9399::7@DD@C@CA>A@@>@?AA@B;<:@?@@6?294;>@?@@@@@@;;;??>;BBB<A@>;:99-;@@AB@;;;7
@N9IO0:00676:06078
TACGTAGGGTGCAAGCGTTGTCCGGAATTATTGGGCGTAAAGAGCTCGTAGGCGGTCTGTCGCGTCGGCTGTGAAAACTCGGGGCTCAACCCCGAGCCTGCAGTCGATACGGGCAGACTAGAGTGCGGTAGGGGAGACTGGAATTCCTGGTGTAGCGGTGAAATGCGCAGATATCAGGAGGAACACCGGTGGCGAAGGCGGGTCTCTGGGCCGTAACTGACGCTGAGGAGCGAAAGCGTGGGGAGCGAACAGG
+
@CB@BCBC=A@@A?A:;;=;;;>B?B>B>@A=AB:@ABDD26669=>A=<<800+0@>@BBCBAB;;8;B@@;;;;.;;BCCC<BCCC?CCB7BBAA?<;;DCCDC@;;;CC>DAAABCBC@@AFCB?BABDD9CABBBB?B>A<@?BB@BBBBBBB?AA@F>AB899?>@@BBB@;4??:?:??>?A<><;<BD?B@BCC=BBBBBBB<B?BBB?=88:::9BAAA=@@BAAB<@?@@?@@5@@AAC?@??=
@N9IO0:00691:06063
CACGGGGGGAGCAAGCGTTGTTCGGAATCACTGGGCGTAAAGGGCGTGTAGGCGGTCAGGTAAGTGTGATGTGAAATCCCTCGGCTCACCCGAGGACCGGCATCGCATACTGCTTGGCTTGAGTACGGGAGAGGATGTGGGAATTCCTGGTGTAGCGGTGAAATGCGTAGATATCAGGAGGAACACCGGTGGCGAAGGTGCACATCTGGCCCGATACTGACGCTGAGGCGCGAAAGCTAGGGGAGCAAACGGG
+
?@;:9:9:%3;<;59474<@B>AA@C;:;BCBCE?BBBBB=BB=DCA@@@@;>B>@@@@>A?<@BBABCB:;;<:)/<;.7/-(-6---5,799)//4:8<<>>>>@;::::?A9>;CC?A;59????9?A;A7@@A<@<6=7<8;533,397888939777(8>=@=C?@?<@>?<48<;>4:::4:6::6:<B@B?BCCBBB;;;C?BC=BBBDBBAAABB96669>==C?>468888A=56:CCC=CBA<
@N9IO0:00710:06089
TACAGAGGGTGCAAGCGTTAATCGGATTTACTGGGCGTAAAGCGTGTGTAGGTGGCTTCCTAAGTCGGTTGTGAAATCCCTGGGCTCAACCTGGGAATTGCAGCCGATACTGGGAAGCTAGAGTTCGGTAGAGGGTGACGGAATTCCCGGTGTAGCGGTGAAATGCGTAGATATCGGGAGGAACATCGATGGCGAAGGCAATCACCTGGGCCTGAACTGACACTGTGACACGAAAGCGTGGGTAGCAAACAGG
+
CCCBBBBC=BB??:>@@@=A?AAB>BAA:ACCCE>;;9>>6@;;;BBAA@@:00,07396;A;<<BB>B>A@AAA:BAB=BDD=AACC?C?BBD=B?A4<@?<<8<@BCA;;;8::@@BBBBBB@CC@CBB9994:B@BBAC@C@CD=C@BB@@@AA=ABBA=BB@@?BBB@AABCD>AA>A@BCBCBBBB?BBB@C@CC?BBBA?ACD>C?ABC@CC@@@AA::::;;BA::;/;@ABCC?ABAHEI>BBB@
@N9IO0:00666:06133
TACGTAGGGTGCGAGCGTTAATCGGAATACTGGGCGTAAAGCGTGCGCAGGCGGTTATGTAAGACAGATGTGAAATCCCCGGGCTTAACCTGGGAACTGCATTTGTGACTGCATAGCTAGAGTACGGTAGAGGGGGATGGAATTCCGCGTGTAGCAGTGAAATGCGTAGATATGCGGAGGAACACCGATGGCGAAGGCATCCCTCGACCTGTACTGACGCTCATGCACGAAAGCGTGGGGAGCAAACAG
+
CAAAABAB=BBBAAA;;08808..*.*.--8>>3:9:DD=C;;;;;A@CCABB@B?A@@@B;@;;<CB@@@AAC>BDCD;DD<@?;?<@;??A9?48877<=?/58AAA???AA???@:::AAC@A????=<==?.?@@=@795:?A??:::::BBB@@?C=A@@@@@ACABBB@@=@D?B?ABA=::::39>>;>;9833:1:3333599898///////669:844444(4494444&44499)559
@N9IO0:00677:06139
TACGTAGGGTGGCAAGCGTTAAATCGGAATTACTGGGCGTGAAAGCGTGCGCAGGCGGTTATGCAAGACAGGTGTGAAATCCCCGAAGCTCAACTTGGGAACTGCACTTGTGACTGCATAGCTAGAGTACGGTAGAGGGGAGTGGAATTCCGCGTGTAGCAGTGAAATGCGTAGATATGCGGAGGAACACCGATGGCGAAGGCAGCTCCCTGGACCTGTACTGACGCTCATGCACGAAAGCGTGGGGAGCAAACAGG
+
00///>;;./-(-838.--(//)/7<49494999::1:9///://///5599<>:@@:?266;<<5<=55585555==4==AA3;;24388=7A<5><*713<88@BB=A:::A:::==::;;BBBBCCDC@BBBBBAB:BBBB@C>A>@??@;;;AAABBCCCDD?;;;BAAAAB?>999:?A?C=?>?8<<<<9?BB?A<?988??A9@A7::;??=>??@9977744:;:;;>>A8<=>=@@@4>595@9>>;=
@N9IO0:00691:06157
TACGGGGGAACGAAGCGTTGTTCGGAATTACTGGGTTTAAAGCGCGTGTAGGCGGGAAGGCAAGTCCGTTCGTGAAATCCCCCGGCTTAACCGGGGAACTGCGTCGGAAACTGCCTTTCTAGAGTACGGAAGAGGAAAGTGGAATTCCAGGTGTAGCGGTGAAATGCGTAGATATCTGGAAGAACACCGGTGGCGAAGGCGGCTTTCTGGTCCGATACTGACGCTGAGACGCGAAGGCTAGGGGAGCAAACAGG
+
<>00000)0:0//)/777299.556:8=9CCCCC8??,99)5555>====BABBB>CAE?A?9>::3:A?@??AAC>CCDDD3C>AB@B?A?DDC8@>A:9:AA@@=?B=B;;;?BB=CCDCC@BACGACGBBB?BB7;;C@C@B@B?@A@BBDBB@@>@AAC<BCBBB@@@A;<<BA:@<;;5;@?<B>@@<?><8<8<?5:9C9@@B=?><@B;:9@@@;;;:;9A@>>??@495;ABACC5::??@9;;;=
@N9IO0:00696:06131
TACGGAGGGCGCAAGCGTTGTTCGGAATACTGGGCGTAAAGCGCGTGTAGGCGGTCTGGTAAGTCGGATGTGAAATCCCCGGGCTCAACCCGGGAACTGCATCCGAAACTGCTGGGCTAGAGTCCCGGAGAGGAAGGCAGAATTCCCAATGTAGGGGTGAAATCCGTAGATATTGGGAGGAATACCAGTGGCGAAGGCGGCCTTCTGGACGGTGACTGACGCTGAGACGCGAAAAGCGTGGGGAGCAAACAGG
+
?A;;:;CG=9:0;9=000+-838818+//888>9?@>AB8:::;A@@@FDACB@BDBCAED>@:;;:@;;;CCG>BBCC;GF=AA@E@BB>AE9A<A000==>;?@@3@;9:9:=5>AAAAAAAB<B=;;;@9@<@;@=><,/,/;/93///6666*/34:2::455<=:::>7::3:<5;7:BA589@A=AAA=A=::4::?299B=@AA=AABABBBABA>:00000//000&/5999==0=666@7<<A<
@N9IO0:00703:06153
TACGAAGGGGGCTAGCGTTGTTCGGAATTACTGGGCGTAAAGGGCGCGTAGGCGGCCGATTAAGTTAGATGTGAAAGTCCTGGGCTCAACCTGGGGACTGCATTTAATACTGGTTGGCTTGAATTCGGGAGAGGATAGCGGAATTCCCAGTGTAGAGGTGAAATTCGTAGATATTGGGAAGAACACCGGTGGCGAAGGCGGCTATCTGGACCGACATTGACGCTGAGGCGCGAAAGCGTGGGGAGCAAACAGG
+
CC@??9>?>?0>@@A@??=?C?BB?C?C?A@888*8<988-9>99::@A@@<@@=@=@@B=A=@A?@@@@@@>??9??B?BCF>BBBB?B?BBDA69;:;;BCC9<9<A@@@<@<@6::;>C5;6;BB9AA;;4;?>A;;4;=B>BC=BBDCCBBBA=AABB=B@AAACBBCCCACG>C;::>BBB>B>AA<@BB;@<@A?BBBBCCC@BC@BBBBB?A@CDCCCAA=AA@?@@;@@CBBBC;AAACC=CA@=
@N9IO0:00669:06166
TACGAAGGGGGCTAGCGTTGCTCGGAATCACTGGGCGTAAAGCGCACGTAGGCGGATTCTTAAGTCGGGGGTGAAATCCTGGAGCTCAACTCCAGAACTGCCTTCGATACTGGGAATCTCGAGTCCGGGAGAGGTGAGTGGAACTGCGAGTGTAGAGGTGAAATTCGTAGATATTCGCAAGAACACCAGTGGCGAAGGCGGCTCACTGGCCCGGTACTGACGCTGAGGTGCGAAAGCGTGGGGAGCAAACAGG
+
?@A@@=?CCC5><?@>>=9=?@??<??CBAB>>?5<=99949=?@@?@?@?;>>:=@<@@596;BBBDCC3CCCC?BB@CC@:;;ADE@BBB9;;B;;;;;?B=BBBCCCDC@:B>BCB;;9<<<8=>6ABBC?BB;9:B=B9ABABCCA@@9:5::8;???>D>@@CAAA;;5.3;3305<49?C<??@??BCA<@=99/333378;6;=5:>@B>>?C89:?AAA?9:4BB=1=ABBCBB4A;;;A<AAA=
@N9IO0:00673:06191
TACGAAGGGGGCTAGCGTTGCTCGGAATTACTGGGCGTAAAGGGAGCGTAGGCGGATAGTTCAGTCAGAGGTGAAAGCCCAGGGCTCAACCTTGGAATTGCCTTTGATACTGGCTGTCTTGAGTATGGGAGAGGTTAGCGGAACTCCGAGTGTAGAGGTGAAATTCGTAGATATTCGGAAGAACACCAGTGGCGAAGGCGGCTAACTGGCCCATTACTGACGCTGAGGCTCGAAAGCGTGGGGAGCAAACAGG
+
@BC;:5<@@@,==>>@@@39:33;7<9>:>CBBC>@@@CC>CD<;;:BBAB@CB>CBBBB?BA@@@@@@B?;;;C;A?@8;;;8;@BC?C@C=A=A;@5;08>@6@00000:2:B?99:<@A@AAACD;@@AA>A@BA?@<@=A@B?A???AAC???@DCDC=A8;:;??;;;@6;:;@=BB?A@B@B;;;5;;@=@=AA;@@@;@;;6;C<AA@BCCCCA@=>000+0:::==-0989?AB8BBAAA<ADB?
@N9IO0:00679:06188
TACAGAGGTGGCAAGCGTTGTTCGGAATTACTGGGCGTAAAGGGCGCGTAGGCGGCCCGATAAGTCCCGCGTGAAAGCCCCCGGCTCAAACCTGGGGAACTGCGCGGGGAAACTGACGGACTTGAGTTCGGGAGAGGGAAGCGGAATTCCGGGTGTAGCGGTGAAATGCGTAGATATCCGGAGGAACACCAGTGGCGAAGGCGGCTTCCTGGACCGACACTGGACCGCTGAGGCGCGAAAGCTAGGGGAGCAAAACGGG
+
:;;?:;;=@B@EJ@CCBC?BB@CC@C>A5;;;;;.::55;4<=4=::::?@<@A=@D>CA@@99:BB=BCBBCBC944544$47::94;(9.4=>?3>7>73397777&3:1:9:99:2389,33:;6:?=5<;698(/(///06165;(//(3333333,/..5.../663///0//(/49:(5+33338>9949794;322,25.5466.55.5....--(-.(.3558:,5599:8,8<73333&397877&7;=6
@N9IO0:00695:06188
AACGTAGGGGGCGAGCGTTGCCCGGATTCACTGGGCGTAAAGCGCGTGTAGGCGTCCGTTAAGTCGGATGTGAAATCTCTGGGCTCAACCCAGAAATCGCATCCGATACTGGCGGACTTGAGGACGGTAGAGGTCGGTGGAATACCCGGTGTACCGGTGAAATGGACAGATATCGGGTGGAACACCAGTGGCGAAGGCGGCCGACTGGGCCGATCCTGACGCTGAGACGCGAAAGCTAGGGGAGCGAACCGG
+
B7A@?9;;;;'9@@?@@B8;:C;C>;;9<BBCCC=@@;;;0;CCBBAA@;;5;;;D?BB?B8;;@B?BBBBBBB?BBBBCDD=??>?9==9999A9@?????A>BA@@???:?A8??A39:@>AAB?BFCCC?BAB?BB@B<>>BB=B?>????;?@FDCC>EC?CCBBBBAAAAA9@<8<:=AA=A:6719@@=A@CC@C>@@A@@@9@=@AAA<@@@@;;;;;AABBD@@@6;;ABAEM<CCCBC?B?A<
@N9IO0:00700:06202
TACGGAGGGTGCAAGCGTTAATCGGAATTACTGGGCGTAAAGCGCACGCAGGTGGCTGAGTCAGTCGATTGTGAAAGCCCTGGGCTTAACCTGGGAATTGCAGTCGATACTACTCAGCTAGAGTATGGGAGAGGGTAGTGGAATTCCCGGTGTAGCGGTGAAATGCGTAGATATCGGGAGGAACATCAGTGGCGAAGGCGGCTACCTGGCCCAATACTGACACTCAGGTGCGACAGCGTGGGGAGCAAACAGG
+
BBCD?BAD<BBCC<??AA?B@BCD?C6:5;AA@A;AA@BE=C;;:@@A@BC>;;5;:;BBEDCBBBBBF?A@CCC9@;=67:3(338=:?;@@@:A?A<>??AAAA<BCBBA@@?>???98333A983(3>99:+9;>=B6:7B>BB>B?B<;:;:7/5:8=3;;;AB@98:><9993;?<A8@<;;;;;=6<<=6:6::7::9<887,38/84:;;:::@@???@?<96/////.272555&29=>>78889
@N9IO0:00668:06211
TACAGAGGGGGCAAGCGTTATTCGGAATCATTGGGCGTAAAGGGCGCGTAGGCGGCCGAGCAAGTCTTGGGTGAAATCCCTCGGCTTAACCGAGGAACTGCCTTGGAAACTGCTTGGCTTGAGGCCGGGAGAGGGTGGTGGAATTCCCAGTGTAGCGGTGAAATGCGTAGATACTGGGAGGAACACCAGTGGCGAAGGCGGCCACCTGGACCGGTCCTGACGCTGAGGCGCGAAAAGCGTGGGGAGCAAACAG
+
ACCBBBBBAA2BB>BBCB@BBABB?B<@>AA.55)3:377*3:1::;;@AB===2:2:98:813=@B8?<5994=0>@A;AAA?BC@D@D?@BFAF@B989=@2:5:<6<<<>?<?:@@;::;5;5;;0:>=BB=@A=AA>A=@=@C=BCAA@AA??;?@@@89:9:99;;;@@@@D>BB=?=?@@=@?>@=A@?;?<:;2:299244.497@755059333::3//1///////&/8999<=.9444:1444
@N9IO0:00668:06256
GACGAAGGGGGCAAGCGTTGTTCGGAATTACTGGGCGTAAAGGGCGCGTAGGCGGTCCATTAAGTCAGGCGTGAAAGCCCTGGGCTCAACCTGGGAGTGGCGCTTGATACTGGAGGACTGGAGAGCGGGAGAGGTTGGTGGAATTCCCAGTGTAGAGGTGAAATTCGTAGATATTGGGAAGAACACCGGTGGCGAAGGCGGCCAACTGGACCGTATCTGACGCTGAGGCACGAAAGCGTGGGGAGCAAACAGG
+
@AB:93:>=>,=>699>>399::919:<8>@@AB<@@@BB=BH?CCCCCAB>@@:?A=?@4:6;CBBBABBBABA0;;;0;AD>CDCC=B;;;:/9?9@;@B<@:?:@??>@59::;99@7@:9;BAA<BBBCAC@C??@@B?C?BC<A@?=988775::<<4@=@ABBBGCCB@CK?B?BB?BBA?B?;;8;CD?B@BB=@5;5;AA=@B?BBB;;<AA@A<<000*00/000*/559:<:+554><4499<
@N9IO0:00669:06243
TACGTAGGGTGCGAGCGTTAATCGGAATTACTGGGCGTAAAGTGTGCGCAGGTGGCCGCGCATGTCGAGTGTGAAATCCCCGGGCTTAACTTGGGAATTGCGCTCGAAACTACGTGGCTCGAGTGTGGCAGAGGAAGGTGGAATTCCAGGTGTAGCGGTGAAATGCGTAGAGATCTGGAGGAACACCGATGGCGAAGGCAGCCTTCTGGGCCAACACTGACGCTCATGCACGAAAGCGTGGGGAGCAAACAG
+
BABBBBCC=BBBBAB:;9?@=ABB?A?A@CCCBB>BBBBB=B@@@@AC@@@?BB?A7;;:;;AAACCBBBBBA@A9@>>>-99/:@@G@BA>AC>C?A<??@@A@@@@8@000;;;7;A???;???A?C>>?=9;0606;17)/(.455597:;;793:>=8/=669=?>>==8527+52+2/5=>;@@@@;>=A=A<?==:.2+2222'2+2+275579///33////7:889)000////(//6//(/88
@N9IO0:00677:06220
TACGAAGGGGGCTAGCGTTGCTCGGAATCACTGGGCGTAAAGGGTGCGTAGGCGGGTCTTTAAGTCAGGGGTGAAATCCTGGAGCTCAACTCCAGAACTGCCTTTGATACTGAAGATCTTGAGTCCGGGAGAGGTGAGTGGAACTGCGAGTGTAGAGGTGAAATTCGTAGATATTCGCAAGAACACCAGTGGCGAAGGCGCTCACTGGCCCGGTACTGACGCTGAGGCACGAAAAGCGTGGGGAGCAAACAGG
+
:@<4526>>>+8;;<773177333135:444333(33499(4:0444894404>>8449=5<;????CCC9CCBB<BC>AA;;73394.4488>;=<@94;3=9)45:<A000:0////)/;;;>9>A7<;<>9;<;==?8>7;;>666>665;55549555)5.54444944/555--(--(-89377:;8;;A;A=00//:668;388.606///66333833317773333&3777899.88=CB;7777
@N9IO0:00679:06223
GACAGAGGGGGCAAGCGTTGTCCGGACTGACTGGGCGTAAAGCGCGCGCAGGCGGTCTGAGGCGTCGGTGCTTAAAGTCCACCGCTTAACGGTGGGAAAGGTGCCGATACGCTCAGACTGGAGGGCGGGCGAGGGTGGTGGAATTGCCGGTGTAGTGGTGAAATGCGTAGAGATCGGCAGGAACACCAGTGGCGAAGGCGGCCACCTAGCCCGCACCTGACGCTGAGGCGCGACAGCGTGGGGAGCGAACTGG
+
CCBBCCBCDC5CD>?9::>@@A>@<@@@@BAAAA9;::@>099:;6;BAAA=AB=AAAA@A?A??::499@@-33(3445@@=@@?9?;@A>ABB>BD?D?BBB?BBBB8::AA?@A@A@9:94(887*7A?AA=BB<?@=@6;5;A=A@BBAA????ABCC>@@?D:::CA@@AA<:?@4?9>AB7@:595:>A8<8=<7@=;;6:===<3:@@@=@966<<848:6:9:97599959BBB8BDC@@>@AA;
@N9IO0:00691:06215
TACGAAGGGGGCTAGCGTTGTTCGGAATTACTGGGCGTAAAGGGCGCGCAGGCGGCTTTGTAAGTTGGGCGTGAAAGGCCTGGGCTTAACCCGGGAATGGCGCTTGAGACTGCAAGGCTCGAGTACGGGAGAGGATGGTGGAATTCCCAGTGTAGAGGTGAAATTCGTAGATATTGGGAAGAACACCGGTGGCGAAGGCGGCCATCTGGACCGTAACTGACGCTGAGGCGCGAAAGCGTGGGGAGCAAACAGG
+
BCB@@>?GDD1?=>??>><?B@DC?CAD?AABAA8?>?@C=AA=>>898<=;::4:??6@AA<???CC=@@@@@B9@<@>BCD=BB?B<AD<BB<A<>@<ABBCBAAACCAAAD@C?BA@@ABBBCCD>CCCC@BCD9::@B?B@CC>BBBBBBCAA<ACCC>D@BBBBBCCBB=B@.919>;>==:=:;;5;@@:@8<;?B=@?BBB>@?6;;B>AAAABA?@;;;5;A@;;;6;@ACDEE;BBBBB;@;;5
@N9IO0:00693:06251
TACAGAGGGTGCAAGCGTTAATCGGATTTACTGGGCGTAAAGCGTGAGTAGGTGGCTCGCTAAGTCGGTTGTGAAATCCCTGGGCTCAACCTGGGAATTGCAGTCGATACTGGCAAGCTAGAGTTCGGTAGAGGGTGGCGGAATTCCCGGTGTAGCGGTGAAATGCGTAGATATCGGGAGGAACATCGATGGCGAAGGCAACCACCTGGGCCTGAACTGACACTGAGACACGAAAGCGTGGGTAGCAAACAGG
+
CBBBCCCC<BBBB=B??@=A@BCB@AAA>AB@BC=@@@@@:@@@@BBBBCC?CC@BBBBB@A?BBBB@C?AABBB=AAA<ABB<AABB?C?CCD=A?C?BB>??BBAAABA@=AA>A>??BA?A?B@=A@@ABB=BB<AA?B8=7==5=>CDBB>>@38:;5-5A?@@@@@>>>99;0<=?B?BBB??:<<8A=B@BABB?B?CC?BCC@C?BCC?BABABAA@@@@:99>9::/9?@???8?B@???5=>=9
@N9IO0:00698:06237
TACGAAGGGGGCTAGCGTTGTTCGGAATTACTGGGCGTAAAGGGCGCGTAGGCGGCCGTTTAAGTTAGGTGTGAAAGTCCTGGGCTCAACCTGGGGACTGCACTTAATACTGGATGGCTTGAATTCGGGAGAGGATAGCGGAATTCCCAGTGTAGAGGTGAAATTCGTAGATATTGGGAAGAACACCGGTGGCGAAGGCGGCTATCTGGACCGACATTGACGCTGAGGCGCGAAAGCGTGGGGAGCAAACAGG
+
AAA;:4;;;;*9@@@=::6:@?AB?C?B@DCBBB9=<777*7<58:8ABBA>AA?B?BCE>C?BE?CC>BA@;::0;@A>BBB=@AAC@D@CCEE6;;;;:@BB?C=B@AAA?CBB;;:?BB:;:;BD;AA;;5;A<;;946:E<AA8?BBCCB@==9;;;=6@<;;;>>>AA;8<<4A=@B=@@A=B@?A7ABB=BACC@CCB===B?BH=ABCCC?CBBBBBAA@?BAA;;;7;BBBCDE;BCDGD?CCB>
@N9IO0:00706:06234
TACGTAGGTGGCAAGCGTTGTCCGGATTTATTGGGTTTAAAGGGTGCGTAGGCGGCTTTGTAAGTCAGTGGTGAAATATGGCAGCTTAACTGTCAAGGTGCCATTGATACTGCGAGGCTTGAGTACAGATGAGGTAGGCGGAATTGACGGTGTAGCGGTGAAATGCTTAGATATCGTCAAGAACACCTATAGCGAAGGCAGCTTACTAGGCTGTAACTGACGCTGAGGCACGAAAAGTGTGGGGATCAAACAGG
+
BBA@@CC@BB@DC@C>992;;@?B@EGG?BB?BD9AA,;;0;=6=BBABBC@BC?CBB=BBA>A@@@C;;8:A@A9@@:94:<@;<9=7;>A?9:.3699@@AA>ABCCBB=?=?927516555<8888227>6>??9B>8<;A>?BBB?BAAA???=@AAA=AAAA?BBBBBBBBCBB=AA?AAA?BBCCBBBB=@;?9::B>BAB??:??@=?;?987?>>;<;=8773<<<<.=9:==99+838895=@@=
@N9IO0:00664:06306
TACGAAGGGGGCAAGCGTTGTTCGGAATTACTGGGCGTAAAGGGCGCGTAGGCGGCTTATCAAGTCAGGCGTGAAATTCCCGGGCTCAACCTGGGGGCTGCGCTTGATACTGATGAGCTTGAATGCGGGAGAGGATAGTGGAATTCCCAGTGTAGAGGTGAAATTCGTAGATATTGGGAAGAACACCGGTGGCGAAGGCGGCTATCTGGCCCGTAATTGACGCTGAGGCGCGAAAGCGTGGGGAGCAAACAGG
+
CABAB4:;:;*:?;>???;??=AA@L@B?BB@@A9=>9::6;C>AA@ECCC@CC?CC<@@@>8>>?;:6:A@@AA>A=AD=AB>BDCCAD@CCDCD5BBBCBAA?BCCDCBBB@A@::;7;B?BCDDG=@@BA?@@AB?@=@:F9>=6<BBDA@?:?;?ABF?C@AAACCCCBC?BA;B?@@=@@@9><==:@??<?>A@?AA@A@CA>A>::??9@=@AB@??A@@<??=9:9/:=??@DD6??A@@8?>;5
@N9IO0:00671:06290
GACGAACTGTGCGAACGTTATTCGGAATCACTGGGCTTACAGGGTGCGTAGGCGGCCTGTTAAGTAGGGTGTGAAATCCCCCGGCCCAACCGGGGAATGGCGCTCTAAACTAGCAGGCTTGAGTGAGCTAGGGGTACACGGAACTTCCAGTGGAGCGGTGAAATGTGTTGATATTGGAAGGAACACCGGAGGCGAAAAGCGGTGTACTGGGGCTTAACTGACGCTGAGGCACGAAAGCCAGGGGAGCGAACGGG
+
@CA993997700::6/00)/838<9<466CAAAA=AA?BCCCD<:;:BAAA?BB?B?ABA?C6;;@@@8@@<@==.87<;<'=<A<<B>B9=@=6?=@C@CCCCBAAE<AABBBBB@BB=A999:::;@BDDC;DB;;;A5;4:@<@=@BBB@;;;C@CCED>AAACC@BCCCC@C>B?B<A<@BC?C?@?>A::;;-;BB>BCCDCCCCC9BB8;8:BABBBBA:::;@@@AAA;AB?@@@@399<=@<?<?8
@N9IO0:00678:06266
TACGAAGGGTGCAAGCGTTAATCGGAATTACTGGGCGTAAAGCGCGCGTAGGTGGTTCAGCAAGTTGGATGTGAAAGCCCTGGGCTCAACCTGGGAACTGCATCCAAAACTACTGAGCTAGAGTACGGTAGAGGGTAGTGGAATTTCCTGTGTAGCGGTGAAATGCGTAGATATAGGAAGGAACACCAGTGGCGAAGGCGACTACCTGGACTGATACTGACACTGAGGTGCGAAAGCGTGGGGAGCAAACAGG
+
AABBD@CC<A@CCADACA@C@BCB<A;A<BBBBC=BBBBA;AA@@A@;;;C?BA?B=@@@;;6;A?C??@?CBAB9:97(3:;4@ACC6D7BB>14/3??8<CC>B==1=B???00/:>>>ABAAAA<@@AAAA=BBBCB=B:;;5;50//;;<<8>8<787*8<9:;DBCBCA@AAM?C?D@BBB=AAAB?AA?;?;?@C?@@A?A@=@@:::@@A?@@@@@@AAA=ABB@AA;A;;;GDD;CBCBD=@@@=
@N9IO0:00681:06262
TACGGAGGGTGCAAGCGTTATCCGGATTCACTGGGTTTAAAGGGTGCGCAGGCGGATTTGTAAGTCAGTGGTGAAAGCCCCGGGCTCAACCTGGGAATTGCCGGTTGATACTGCAAGTCTTGAGTGCAGTTGAGGTGGGCGGAATACATCATGTAGCGGTGAAATGCTTAGATATGATGTAGAACACCGATTGCGAAGGCAGCTCACTAAACTGCAACTGACGCTCAGGCACGAAAGCGTGGGTATCAAACCAGG
+
BBDE>@@C;;;BB?ABBB6;::4:49D8@@999<4<>6>A8CD7@@<;<<<5::5:::0:9;5;9999>@;AA@<05959'5A1<<>>?B?A@A;@>C5:5.5.5444:944449.5488388888:4335:37-333(386:633338//////33:23337.3337493333333<869/0(/7859=9)/---(/)////9;;<===6<<;;;09777<3334445:::;<>6;;<<@C=B000<>*0*0>:
@N9IO0:00690:06298
TACAGAGGGGGCGAGCGTTGTTCGGAATTACTGGGCGTAAAGGGCGCGTAGGCGGCCTGCTAAGTCGAACGTGAAATCCCCGGGCTCAACCCGGGAACTGCGTCCGAGACTGGTTGGCTTGAATCCGGGAGAGGGATGTGGAATTCCAGGTGTAGCGGTGAAATGCGTAGATATCTGGAGGAACATCGGTGGCGAAGGCGGCATCCTGGACCGGTATTGACGCTGAGGCGCGAAAGCCAGGGGAGCAAAGCGGG
+
CBBBBBBDDD5BBBA@AA>@@ADE@C@C@CAA@E>CCA@?398-:=<@@??;::5:>?=>@@5:;@@A;?@@@=@99:::3:D>BBBB?AA59:.9;>9::B@@>A;;;BBA=A6;7;B7;;<A@5;;0:@=@B=B;99C?B?A@D?BD@BB<;;CD?BBCD<@@@ABBBBBB@@@B?BB@D@CBAAA?BC@CCG@C@;;9;BBB@IEABCAC@B;;7;BBBBB;;;>BBB;;<8;B?BBCC9AAB>@-00>@3
@N9IO0:00693:06285
TACGGAGGGGGCTAGCGTTGTTCGGAATTACTGGGCGTAAAGCGCACGTAGGCGGCGATTTAAGTCAGAGGTGAAAGCCCGGGGCTCAACCCCGGAATAGCCTTTGAGACTGGATTGCTTGAACATCGGAGAGGTGAGTGGAATTCCGAGTGTAGAGGTGAAATTCGTAGATATTCGGAAGAACACCAGTGGCGAAGGCGGCTCACTGGACGATTGTTGACGCTGAGGTGCGAAAGCGTGGGGAGCAAACAGG
+
BCCC?CBCCC1?=???@?;@@=CB>D?C?AA@@A9999?@3:9::A@AAAB>;;5;<;;@8@=ABBCCBB?BBDD<A?C>CFE9???B?AAB6@=@=@@AC?CC=AAAA@?@=@@6;;B<@@?@@AAB@AABB=@@;;;;?E?C?B?CBC;;;@;;;=;;;;0;5:BABBCAAA?AA?B>BB>B@@@CB@@=@@@:@900,0===<@?=??:::=A@=BB:::BCCC>???AAB59:@=>=?2=>>?@8<992
@N9IO0:00697:06287
TACGTAGGGTGCGAGCGTTGTCCGGATTCACTGGGTGTAAAGGGTCCGCAGGCGGGACAGCAAGTCGTTGGTGAAATCCTGGGGCTTAACTCCAGAATTGCCGACGATACTGCTGTTCTTGAGTGCAGAAGAGAGAGACGGAATTCCTGGTGTAGCGGTGAAATGCGTAGATATCAGGAAGAACACCGGTGGCGAAGGCGGTCTCTTGGTCTGCTACTGACGCTCAGGGACGAAAGCGTGGGGAGCAAACAGG
+
CC@@@:9:,;A@@@@@A@@BBC@C>AA=AA@@AB:;;;BB<AC=CC@DBBB?CCD>B?9::C?BBBBB>@<A@BB>DC?BBBA5>?9>9?@A<998:<3306;:;0//<?@@A>>>;>A188;;==AAA7;<>?;9;9//)/37395>>;>???@@>;>?BA:A@?@AAAAAA?>?>8A<>@;??D=B;>>;?>@;@>@A=ABBBB?C@CB=>>BBDABBBA??AA=@8@;@@B9@@A@BAA8A>>>B=>=>?
@N9IO0:00699:06284
TACAGAGGGGGCAAGCGTTGTTCGGAATTACTGGGCGTAAAGGGCGCGTAGGCGGCCTGTTAAGTCAGACGTGAAATCCCCGGGCTCAACCCGGGAATGCGTCTGATACTGGCAGGCTTGAATCCGGGAGAGGGATGCGGAATTCCAGGTGTAGCGGTGAAATGCGTAGATATCTGGAGGAACACCGGTGGCGAAGGCGCATCCTGGACCGGCATTGACGCTGAGGCGCGAAAGCCAGGGGAGCAAACGG
+
AAAA@;;;;;':?:?AAA>A@@CG@C@C@BBBCB<BBBBB=BB=AAABBCC@:96:=@AA=B?AACCBBCCCAAA;@@@@7@C>@ACC@DD>CC>B@>>;;@@@@A@@?8838@@;BE@CC?BB@CD;BB;;;0;AABB@C?A?B?CC?CCBBBBB@BCCB=BBAAABBC@@@BAC>A@?B?999=@=A@>?<<6<6000><86:A0597:9@@<9???@AA999;@>>9:9,9=89=@@0?996>4=;;
@N9IO0:00706:06273
TACGTAGGGTGCGAGCGTTAATCGGAATTACTGGGCGTAAAGCGTGCGCAGGCGGTTTTGTAAGTCAGATGTGAAATCCCCGGGCTCAACCTGGGAACTGCGTTTGAAACTACAAGGCTAGAGTGTAGCAGAGGGGGGTGGAATTCCACGTGTAGCAGTGAAATGCGTAGAGATGTGGAGGAACACCGATGGCGAAGGCAGCCCCCTGGGTTAACACTGACGCTCAGGCACGAAAGCGTGGGGAGCAAACAGG
+
@@@A@<;<0;D><>>00.<A<A>=8>+0)/>>B@;9;:99,5>@;:;9:BA@A@5;;;.;;@?AABA@@CBABBB=BBDD:AB8<:;95=5999(45::8444<5;;=19?A=>=?588>?::;@@;;;@@@@CCBC(<;5;5<5<7<;A;;;@@@;;;BBB=;;;CCBBBAFBBAA=AB>B>A??<?AAA?BBB=A=@@?>>?>,@@@;@=@=;;;CB;;;@AAAA>BA@989-8999ABB6@@@@B<;;;=
@N9IO0:00667:06323
GACAGAGGGGGCAAGCGTTGCTCGGAATTACTGGGCGTAAAGGGCGCGTAGGCGGGATGGCAAGTCGGTCGTGAAATCCCTCGGCTCAACCGAGGAACGTCGATCGATACTGCTGTTCTTGAGGATTGCAGAGGAGACTGGAATTCCCGGTGTAGCGGTGAAATGTGTAGAGATCGGGAGGAACACCGGTGGCGAAGGCGGGTCTCTGGGCAATTCCTGGACGCTGAGGCGACGAAAGCGTGGGGAGCAAACGGG
+
CBCBBBBDDF1BB=????599?@C=A=@;>=889-9:7:9/9>8==>?@::7;AE;A::4;@9?BA@<@@@@ABC999D@DCC?BBBC@C?;;;;@9??A???A?@?AA@@;;;:C?CC?CBB?AA6::@=?A6:;B?;;79?B@CC<B=@@A;::;4:@DC>BBACCAA@@?;444)33-32///5;5//)//939655625<?<<<=45925.92:;2:99>9999.9//////)////9:;.@<<<>6:;<4
@N9IO0:00677:06310
TACGTAGGGGGCGAGCGTTGTCCGGATTTACTGGGCGTAAAGAGCGTGTAGGCGCCAAGCAGGTCTGTTGTGAAATGGAGGCTCAACCTCCAGACGTCGACAGAAACCGCTTGGCTAGAGTCCGGAAGAGGAGAGTGGAATTCCTGGTGTAGCGGTGAAATGCGCAGATATCAGGAAGAACACCAATGGCGAAGGCAGCTCTCTGGGACGGTACTGACGCTGAGACGCGAAAAGCGTGGGGAGCGAACAGG
+
BBBBAA@@@@0ABBBAA@<@@@<@5;;;,;B@@@=:::9A9@??9;;AAAA?;;9::6:@00*090009@A;;;059455.5<651699>9>0000007AA@AAF?C@BBHBIABAAAAAAB@D@C?B@@?@BBBDE@B?B@B@CC?AA::;BD?BACC?@@@BCBBBBB;<;C@C?CC>@??;=:>=:=996:>AAAAAAAABAA9?9:6:?=A@9:::9;;;:9:?;;;;&:9:9555&59555.5=<7
@N9IO0:00678:06331
TACAGAGATGGCAAGCGTTGTTCGGAATCACTGGGCTTAAAAGCGCGTGTAGGCGGAGCGGAAGGCGCCTTGTGAAATCCCCCGGCTCAACCGGGGAACTGCTTGGCGAACCGACGCTCTTGAGGCAGGTAGAGGTCACTGGAACCTAGGTGGAGCGGTGAAAATGCGTAGAGATCTATGGGAACGCCGGTGGCGAAAAGCGAGTGACTGGGCCTGAACTGACGCTGAGAACGCGGAAAAGCGTGGGTAGCAAACAGG
+
00>444;4998:9.95;;295.55.5.5955555)5<.5;9&5<977-----(-:)//44.439.55>8=865599)5/777$/)////253888,817-//738(///)/)444495558;??;95-(-----(--/55<6<5;4///)//)/444.44555&5:::9;99959444//;(/)///5:)/4./////&//7//5555555)5.555.5:999;;45555.5:99.555&5::555)5<55/<5:;;4
@N9IO0:00685:06323
TACGGAGGGGGCTAGCGTTGTTCGGAATTACTGGGCGTAAAGCGCACGTAGGCGGCGATTTAAGTCAGAGGTGAAAGCCCGGGGCTCAACCCCGGAATAGCCTTTGAGACTGGATTGCTTGAACATCGGAGAGGTGAGTGGAATTCCGAGTGTAGAGGTGAAATTCGTAGATATTCGGAAGAACACCAGTGGCGAAGGCGGCTCACTGGACGATTGTTGACGCTGAGGTGCGAAAGCGTGGGGAGCAAACAGG
+
BBBD@CCCCC1BBBBAAA>BB@BB@B?B?BBBAA599>??.::::A=@@AA=;;5<B@@@;@>ABABBBB?CCCC<??C=BBB:BBBB@BCC:C?B?BBBC@CC<@:::AAA?@@=@@C=AB?@@@@@<@@@@;@A;;;<5<5<4;;AABA@@A;;;5;99C:B@ABCCCKCBC?A@=B<A@?BAA>AC;;:;BB>B?;;6;BB@@@B8::????CC>AACBBBBBB=@>?99:29@AACCC8A?>>B=AAB<
@N9IO0:00688:06344
TACGGAGGGAGCTAGCGTTGTTCGGAATTACTGGGCGTAAAGCGCACGTAGGCGGCTTTGTAAGTTAGAGGTGAAAGCCCGGGGCTCAACCCCGGAATTGCCTTTAAAACTGCATCGCTTGAATCCGGGAGAGGTGAGTGGAATTCCGAGTGTAGAGGTGAAATTCGTAGATATTCGGAAGAACACCAGTGGCGAAGGCGGCTCACTGGACCGGTATTGACGCTGAGGTGCGAAAGCGTGGGGAGCAAACAGG
+
BAA@=???:@AA??AAAA=AC@BB>A@C?CABBC<BBBAB59898@@@?AB?AA?ACC;@@C>A@@BBBB=>??@:??D=BBC8AABB@BCG:G?B?A5:9>AB=BFD:AABAAAA@@@?BB@CD@CB<AAAA=@@@@BB?B?B@C@CABBCDBB;:;:CCD>D@@@@BCBBBB?AA<@;@@<@AA=A@;;6;A@:@<00-0@@>@<;5;@?B?BCB>ABBCBBBBA=@A?999,:?B;;;;.;;;@@8@@A>
@N9IO0:00693:06323
TACAGAGGTCTCAAGCGTTGTTCGGATTCATTGGGCGTAAAGGGTGCGTAGGTGGCGGGGTAAGTCTGGTGTGAAATCTCGGGGCTCAACCCCGAAACTGCACTGGATACTGCCTTGCTCGAGTACTGGAGAGGAGATTGGAATTTACGGTGTAGCAGTTGAAATGCGTAGATATCGTAAGGAAGACCAGTGGCGAAGGCGAATCTCTGGACAGTTACTGACACTGAGGCACGAAGGCCAGGGGAGCAAACGGG
+
CCB@ABB?CBB@@<?;;;9?>9>>:;=:?BC?@@8?AABB9BB=BBACBBB@CCACCCC;@@=@<;;B?@@@;:;09<=9000)0>00-0>>0:::.:://///3-337;<@@=B<:;9::9556<=C8@>;92:4:;7<8<7;;4;;=4<;83/69//(/66.67ACCC:;;AA@@AC?C?C?B:929@992::92:8?=C;?@AA;:69??>;8@BBBBABB@;::9?>999496:9@<>>159;;</94<4
@N9IO0:00698:06338
TACAGAGGTCCCAAGCGTTGTTCGGATTCACTGGGCGTAAAGGGTGCGTAGGCGCCGGGTAAGTCTGCTGTGAAATCCCGCAGCTCAACTGCGGAACTGCATTGGATACTATCCGGCTAGAGGAATGGAGGGGAGACTGGAATTCTCGGTGTAGCAGTGAAATGCGTAGATATCGAGAGGAACACCAGTGGCGAAGGCGAGTCTCTGGACATTTCCTGACGCTGAGGCACGAAAGCCAGGGGAGCAAACGG
+
BBBBBBB>AAB;@5;;;;4;949A49??:::ABA9@?@BB<B>=?@A?@B@?88:@CB=BD>@;@ABB@@A?<;/9><+//799ACC=AAACC@CACCCCCC?A@?@@AA@@A;?5;;?@@A@C?BB@CD@H2;:<CCA?C7:7;BAB=BB<<96CCCCEE?CCCCCBCCCA@@BA<?A=B>BBB@BB@@:?;;548==:?@B@@@B?AABBB<B?B@@@BBBBBC?BBCAAA=BB?CBED8@@A??9;;;
@N9IO0:00666:06382
TACAGAGGTCCCGAGCGTTGTTCGGATTCACTGGGCGTAAAGGGTGCGTAGGTGGCGTGGTAAGTTTGATGTGAAAGCTCAGGGCTTAACCCTGAAATGGCATTGAATACTACCATGCTGGAGGTTTGGAGGGGGGACTGGAATTCTCGGTGTAGCAGTGAAATGCGTAGATATCGAGAGGAACACCAGTGGCGAAGGCGAGTCCCTGGACAACACCTGACACTGAGGCACGAAAGCCGGGGGAGCAAACAG
+
DC?;?CC@CCC>B@@@BB8;;@DD:;;ABBBBBB=?A@@C=DC=9:;A@@@?AB?AABB=@@?BBC=AABBBBBA=B??@@AD>CC@C8::5:@@@9??:=>>2899?@@AAC?CBA:;;7;;@BB6;:;@EDED)BBBB6:49=@@?@:@D:;:;;@?@BB9;;9??==??@?@@BB;<5;4;::49999.955.55:;<=65909@=@BB?BBC=BB;::@???A=@@;998.8927===.844>;6787
@N9IO0:00669:06389
TACAGAGGTGGCAAGCGTTGTTCGGAATTACTGGGCGTAAAGGGCGCGTAGGCGGTTCCGTAAGTCCCGTGTGAAATCCCCCGGCTCAACTGGGGAACTGCACGGGAAACTGCGGGGCTCGAGTTCGGGAGAGGGAAGCGGAATTCCGGGTGTAGCGGTGAAATGCGTAGATATCCGGAGGAACACCGGTGGCGAAGGCGGCTTCCTGGACCGACACTGACGCTGATGCGCGAAAGCTAGGGGAGCAAACGG
+
CCBBBBB?BC?CC<@?@@>BCBDDAEAD@CCCDD>999CC=CE=:;;??;;5;B?C?D@CDC?AACC>BBB@A?D:ABDDE1A>@A@@=@@@@@6A>BBBABBCF<@A:@@@:999(8<<A>@@:99928@@CD>E=@???A293:8=<5977773939;>C<CCBCBBBBBCAA3=5<60708AA:A78809893?;>?9;;082<=7;;=:;;;:=;957?;;5;9?=;:9:1:=>8888)87=;=3889
@N9IO0:00682:06381
TACGGAGGGTGCGAGCGTTGTCCGGAATCACTGGGCGTAAAGGGCGCGTAGGCGGCGCGGTAAGTAGGGGGTGAAATCCTGCGGCTCAACCGCAGAATGGCCTTCTAGACTGCCGGGCTCGAGCACAGTAGAGGCAGACGGAATTCCCGGTGTAGCGGTGGAATGCGTAGAGATCGGGAAGAACACCGGTGGCGAAGGCGGTCTGCTGGGCTGTTGCTGACGCTGAGGCGCGACAGCGTGGGGAGCAAACAGG
+
BBBB?@@@9@@@@@A:;;6;DC@K@D?CCCB8993:>=AA5::5:9:AABC@BB@C@@@=@@<@@:::::'78<80:<3::5505@@C?B?C@??@<9:5:=A?CAAAB@;;;5;;0::;?AAABBABBBAAA??@@BBB6;4;5;;0;=@A;::AA?AE@D@BA?@?=>=>:89??9??AB?A@@=@=9989DD?B@BC?BBCBFGFM?CCCB?B@@@A@@@B;;;=AAA@@@ABAAADDF:BBBCB;@?B?
@N9IO0:00710:06370
TACGTAGGGTGCGAGCGTTAATCGGAATTACTGGGCGTAAAGCGTGCGCAGGCGGCCTCTTAAGACAGGTGTGAAATCCCCGGGCTTAACCTGGGAATGGCGGCTTGTGACTGGGGGGCTTGGAGTGGGCGGAAGGAGGGAGAGTGGAAATTCCGTGGTGGTAAGCTCGTGGAAATACGTAGAGAATCAGGAGGGAACACCGATGGCGAAGGCAGTCTCCCTGGGCCAGCACTGACGCTCATGCACGAAAGCGTGGG
+
@@ABBDDI?AB@AAA;9;2:;@@@.929.559;;4;;;>>4;?@@@@B@@A=;<4;<@@>;<8<<=@A<@ABBCD=BAA@7A@0006<,.*,*5(*(,,(,-(/<044::3333333#3849498699(//(/(/(///(//3339177184:4:=;*//0//(//////.(/:1///68/336623.--,---'-(-..27...(...(.(.5568265'226.6225276955---6---222...5.3797877
@N9IO0:00717:05791
TACAGAGGGTGCAAGCGTTAATCGGAATTACTGGGCGTAAAGCGCACGCAGGCGGCTGCATAAGCCGGTCGTGAAATCCCCGGGCTTAACCTGGGAATTGCGATCGGGACTGTGCGGCTAGAGTGTTGGAGAGGACAGCGGAATTCCCGGTGTAGCAGTGAAATGCATAGATATCGGGAGGAACATCAGTGGCGAAGGCGGCTGTCTGGCCAAACACTGACGCTCAGGTGCGAAAAGCGTGGGGAGCAAACAGG
+
@BCCDDDG=AA@@;@;;;5;;BBC?A=A=BCBBC=@@@AB<AAAAA@A<<<500*077<?>@69;=B@CBBBCCD@BBDD;CC>CC@C?C?BCC>C?C8;;@BBBCD>CBBAACBA=ABBBBCCAA?A?BAAA=;;:A@A?B6:6:@=A>AAA;;:@@@@@@9@@:;;;@@;;:::9,995:.45<;;;==9=<<8<269?BBBB@>>2813;0373=4879;=73369944333&339::<<+84444)44;3
@N9IO0:00717:05801
TACGAAGGGGGCTAGCGTTGCTCGGAATTACTGGGCGTAAAGGGCGCGTAGGCGGCTTGGCCAGTCAGGCGTGAAATTCCTGGGCTTAACCTGGGGACTGCGCTTGATACTGCCAGGCTTGAGGCCGAGAGAGGGTGGTGGAATTCCCAGTGTAGAGGTGAAATTCGTAGATATTGGGAAGAACACCGGTGGCGAAGGCGACCACCTGGCTCGGTACTGACGCTGAGGCGCGACAGCGTGGGGAGCAAACAGG
+
BB?;;4;;;;*998?>>=49:??D?DAC@BA>==5?@@AC>CC=BBBBBAA=AA7;;>B;@;@????@=@AA;;;0:;@;@@<8@@:?9?;;;;<.;?ABBCBD@BCBCABCE@B@>AA.44>3<.58?@@@BC>BB?BB?B>A<A?9A?@?AA????@??:3?688<CBBABC<??<??CC?BBB@C?BB@CCC@C@BBBE@BC>;:8:BBB?CCCCBBBCBBB@@=@AABBBBBBCBCBC;@@@ED=CCC?
@N9IO0:00721:05792
TACGAAGGGGGCAAGCGTTGTTCGGAATTACTGGGCGTAAAGGGCGCGTAGGCGGCTTACCAAGTCAGGCGTGAAATTCCCGGGCTCAACCTGGGGGCTGCGCTTGATACTGGTGAGCTTGAATACGGGAGAGGATAGTGGAATTCCCAGTGTAGAGGTGAAATTCGTAGATATTGGGAAGAACACCAGTGGCGAAGGCGGCTATCTGGCCCGTTATTGACGCTGAGGCGCGAAAAGCGTGGGGAGCAAACAGG
+
??@;:7:CCD5CC=A9993:@?BC@C@B<@?:::-;@@@@;@D?BBCB@994::5:D@BC?C@BB@@@@CB@@@A;A;AB0;;/9;@<4;6>A@@@(95555;C@A@@@BBB?AAABCFACC?CBBBD>CCCC@CCCAA@?@=@>AC=BBBAAAB;;4:??<8@=???DBCCAA>CE?C8::>@==:=?;;5;@@;@<00+0<<;;;:29909@8@@296@AAB@@@>ABB:;;;-;AAADDE9A666A4<AA9
@N9IO0:00746:05773
TACGTAGGGTGCGAGCGTTAATCGGAATTACTGGGCGTAAAGCGTGCGCAGGCGGCGCCGCAAGTCGAGTGTGAAATCCCCGAGCTTAACTTGGGAATTGCGCTCGAAACTACGGTGCTGGAGTGTGGCAGAGGGAGGTGGAATTCCACGTGTAGCGGTGAAATGCGTAGAGATGTGGAGGAACACCGATGGCGAAGGCAGCCTCCTGGGCCAACACTGACGCTCATGCACGAAAGCGTGGGGAGCAAACAGG
+
DC@A@A@@8@@A@AA:;;@D?BA@=@5;4:AAAB=BCCCC=C@@@AACB;;5;;5;AA>@<;29:9?BB@@??@?9?@=<2==9;9;?49=.44)9;?;@??BBBBBD>BBBBB?A@???<?BBABC?AAABBA<A@=@@684:<@;>AA@?@@CEC@CCCC>BAACBBAAA@@@CB?@@7;59==8=99919;>171878;:;;6773(3-43<8<855443;<>888??>>>5?988@CC9CC99:49??;
@N9IO0:00753:05776
TACGTATGGGGCAAGCGTTGTTCGGAATTATTGGGCGTAAAGGGCTCGCAGGTGGTTTGTTAAGTTGGTGGTTTAATCTCTGGGCTCAACCCAGAGTCAGCCTCCAAAACTGGCGAACTTGAGTACGATAGGGGATAGCGGAATTCTCGGTGTAGCGGTGGAATGCGTAGATATCGAGAGGAACACCAATGGCGAAGGCAGCTATCTGGATCGTAACTGACACTCATGAGCGAAAGTGCGGGGAGCAAACAGG
+
CBBBBBBBBB9BC;??@@;AB@CCACACACC@CF>9::@@;@B<BBCBAAB@CC?BF=BB9B7;;9B:?C?BB:A;A?<;:@@:?BBB=AA<AC@@ABBAA<@>4:::-:<<7@B<=<A7<BAAACBBBBBBB9@@BBCC@C@C=@@AA=@A@@@BC?BB?A?BCCCBBBBBBABABBCD@C@BCC@C@BC@CCC@D@BBCCBBAAAB?@@@@@C?B@@@AABBAABA:;;;;;0;A;;;CC;CCBDE>CBB@
@N9IO0:00719:05821
TACGGAGGATCCAAGCGTTATCCGGAATTACTGGGCGTAAAGAGTTGCGTAGGTGGCATTGTAAGCAGGTAGTGAAAGCGTGTGGCTCAACCATACTCACATTATCTGAACTGCAAAGCTAGAATATAGAAGAGGTAGCTGGAATTTCTAGTGTAGGAGTGAAATCCGTAGATATTAGAAGGAACACCAATGGCGTAGGCAGGCTACTGGTCTATTATTGACACTAAGGCACGAAAGCGTGGGGAGCAAACGG
+
?BDD??@=:::=A>@@BA?;;<@C?B@B@CCBBA<;;;@@;@;;;8;;@@AA?BB>BCD?CCI?BCCC@DDCCCDD=AAAABBA>BBBA>B@CBBCBDA??@<??@@@@=A<;;DD:@@@:99<@ABAA@<@9:49@@@99459>>6==BAAB;??=?>><@@8@@469@@@?@@:=@@492929==8==@@=AAC@@>@CC@CBBA;;8;@BBA6::4879:;<B9<6:97333(33:===?1;8<;;1373
@N9IO0:00723:05817
TACAGAGGGTGCGAGCGTTAATCGGAATTACTGGGCGTAAAGCGCACGTAGGTGGCGACGTAAGTCGGGTGTGAAAGCCCCGGGCTCAACCTGGGAATTGCATTCGAGACTGCATTGCTGGAGTACGGAAGAGGAGGGCGGAATTCCCGGTGTAGCGGTGAAATGCGTAGATATCGGGAGGAACATCAGTGGCGAAGGCGGCCCTCTGGTCCAGTACTGACACTCAAGTGCGAAAGCGTGGGGAGCAAACAGG
+
@ABBBAAA<@@>?@@::;5<=AAB?B?C?B@@@@<AAACC<@:;;C@@@BC?AA=ACCCCCD>BABCF>CBBBAE<??BB3?@8999A?C?AAA>@@C?BABB@BBBBCCBBCBB@BBBB=??BBBC@C?BBB=@@A<AA?B@B?BC=C@BBBAA::8;GDD>BBBC@@@B@@@ABB;;;5<>AAABBC@A?ACC?C?;;7;@8ACBB7;;?ACCFAABA@BBB;;:<CCBCCC>CBBBDEL;AA@CD>BAB@
@N9IO0:00727:05829
TAACGTAGGGTGCAAGCGTTAAATCGGAATTACTGGGCGTAAAGCGTGCGCAGGCGGTGATGTAAGACAGATGTGAAATCCCCGGGCATCCAACCTGGGAAACTGGCATTTGTGATCTGCATCGCTGGAGTGCGGCAGAGGGGGATGGAATTCCGCGTGTAGCAGTGAAATGCGTAGATATGCGGAGGAACACCGATGGCGAAGGCAATCCCCTGGGCCTGCACTGACGCTCATGCACGAAAGCGTGGGGAGCAAACAGG
+
/0)//////)///727///4<;399<4:49)///55)5559<)56;;;9<6668<;4995595=9945;999:<??>9?@AA8AC=;;;B>A=A=@>;(33(3336345<4993333337:;455:;8====>C@9:77;8;8'333-349694:///6677<;;;889289@A@899@@@@AA>;;2;5?8@<@>>><>AB=B<A=:=@@@6@AD:A<AAB;;888725669:;;>=<=8/=789:::-97:>>6?;:4
@N9IO0:00736:05849
TACGTAGGGTGCGAGCGTTAATCGGAATTACTGGGCGTAAAGGGTGCGCAGGCGGCCCCGCAAGTCACGACGTGAAATCCCCCGAGCTCAACTTGGGAATGGCGTTTGAAACTGACGGGGCTGGAGTGTGGCAGAGGGAGGTGGAATTCCACGTGTAGCGGTGAAATGCGTAGAGATGTGGAGGAACACCAATGGCGAAGGCAGCCTCCTGGGCCAACACTGACGCTCATGCACGAAAGCGTGGGGAGCAAACAGG
+
;<;@>@?G6:;5>>=0/0*02<7;16169><>?A7666>>7>G8;;>=99=899.9::&44<54455448<89377*/6666'6;=90//36616;2:5<:78==A27873;7339999.7005/////3,3337<8(378;>;B5<2:9999<;99>:4.49@@5A@@A@B@@;:4<?>4;;<@59557:7=>49:B=A<B@<A::;5;<>2=09455<></0//7///9555@CE;A:9:@@@*949>>0>??5
@N9IO0:00761:05826
TACGGAGGGAGCTAGCGTTGTTCGGAATTACTGGGCGTAAAGCGCACGTAGGCGGCTTTGTAAGTTAGGGGTGAAAGCCCGGAGCTCAACTCCGGAATAGCCTTTAAGACTGCATCGCTTGAATCCGGGAGAGGTGAGTGGAATTCCGAGTGTAGAGGTGAAATTCGTAGATATTCGGAAGAACACCAGTGGCGAAGGCGGCTCACTGGACCGGTATTGACGCTGAGGTGCGAAAGCGTGGGGAGCAAACAGG
+
BCCB?BCC>DBA??AA>?=?B?BB?C?C@CBBBA8?=>;;5???>B?@@AA=AB@CBB9@;;5;@<9:9:-9:995::A9B?:;;B:;6;AB>A=A?;;;@?BC;B=ACA<<;BBB;;<@CB?BC8;;0;A@C?CBBBBB@C@C?C?C<;;CCCCDG@AADC>C?AAACGCECC?AA@C@CC@C;<5;A<;5;><8<;00+0<<=<@@=@A?C@BBB?AACBBA@@@?AA@ABB9@>?;;;;.;@@>@:AAC?
@N9IO0:00721:05904
GACGGAAGGTGCAAGCGTTGCTCGGAATCACTGGGCGTAAAGGGTGCGTAGGCGGCTTGGTAAGTCGGGTGTGAAAGCCCCGGGCTCAGCCTGGGAAGGGCACTCGAAACTGTCGAGCTGGAGTGCCGGAGGGGAGAGTGGAATTCCTGGTGTAGCGGTGAAATGCGTAGATATCAGGAGGAATACCGGTGGCGAAAAGCGACTCTCTGGACGGCAACTGACGCTGAGGCACGAAAGCGTGGGGAGCAAACAGG
+
??@?;@?A<@@:929?=?=@A@AC@C@B==<899.8?:@A<AA:?:@@AAB?CC@CB?B?@?9>?@@@9>?@999.9@@@2@@;???@??;@A@9@5;:6:BBBBDBC?BBB@ABA;;:?;@@@CC>B<@ABB3ABB;:;5;5;4;4:?9??@@;::;>:98.7?<98997<<89943893:59<;7>7:8349333&3:::9::445:7;;=@BB>B??<=<977992999999,9944=>>2>>>=?8><>9
@N9IO0:00723:05871
TACGTAGGGTGCAAGCGTTAAATCGGAATTACTGGGCGTAAAGCGTGCGCAGGCGGTGATGTAAGACAGATGTGAAATCCCCGGGCTCAACTTGGGAACTGCATTTGTGACTGCATCGCTGGAGTGCGGCAGAGGGGGATGGAATTCCGCGTGTAGCAGTGAAATGCGTAGATATGCGGAGGAACACCGATGGCGAAGGCAATCCCCTGGGCCTGCACTGACGCTCATGCACGAAAGCGTGGGGAGCAAACAGG
+
00///;;;04555.5555.55)//9)/)/)///<>2566;9)56<666=><<?994999@B;;5;;:9999;<===<CCDD;CC>@00/:;;6;;1747443:;:1:9::<:545<@?=?B<@??>>?;@@AABBAB0@@@?D8;8;8;;BCCBCCCBBBCBB=@@@BAA@<<;AAAA@CD?A=AAA=@@::8:A@?B=@?;>=>>0333(3-33::83//////76:ABBB@@@9788;===2=<<<A7<<>2
@N9IO0:00732:05907
GACGTAGGGGGCGAGCGTTATCCGGATTCACTGGGCGTAAAGGGCGCGTAGGCGGCTACGTAAGTCCGGCGTGAAATCCCACGGCCTAACTGTGGAACTGCGTCGGATACTGCGTTGGCTAGAGGACGGTAGAGGCTAGTGGAACTAGCGGTGTAGCGGTGAAATGCGCAGATATCGCTAGGAACGCCGGTGGCGAAGGCGACTGGCTGGGCCGATCCTGACGCTGAGGCGCGAAAGCTAGGGGAGCGAACCGG
+
CCC@@@CDDC3BBBBA@@=@@A?B?BB@CBBAAB<BBBBB<BB<AA@A@A@=@?=?A@??=<8<::4;=A;;;::/:@@9AA?;?;??;@@@AA;?;??@@AAAA?CDBBCCCBC@D@BBBAAA?A@A9<;:00+0;;=@@=C?:::BCC=@A@A@@@<@??D:;;BBBBCC@@9::=<9924249>050493944.4.388888-444<2:5::8<7<555::565<8>99555)5333333&3399<7<9=8
@N9IO0:00744:05883
TACAGAGGTCCCAAGCGTTGTTCGGATTCACTGGGCGTAAAGGGTGCGTAGGTGGTGGGGTAAGTCCGATGTGAAAGCTCCGAGCTCAACTCGGAAATTGCATTAGAAACTACCCTGCTGGAGGATTGGAGGGGGGACTGGAATTCTCGGTGTAGCAGTGAAATGCGTAGATATCGAGAGGAACACCAGTGGCGAAGGCGAGTCCCTGGACAATTCCTGACACTGAGGCACGAAAGCTAGGGGAGCAAACAGG
+
;;:=@@?5:;B0;29;::=:9.55.5;7<<A@@?6A@5:<05>29;;:;A@>?A54;:>+@>=;9:9BBBBACHC9;;A@<?9?@@>>;@ACC?CC6;65::B8CB@<1>;;5909AACBAFE=995;;;:;:;:#9<A@=@?B>BBBB?BDAB@<;;B;;;(445::==<BC;::?@?>9=99982>BAA?A??487;<;A<==6=B6>8=09.96>=8>449<49.4439990555<<BB9BA@AA<@@><
@N9IO0:00746:05903
GACAGAGGGTGCTAGCGTTGTTCGGATTCACTGGGCATAAAGCGCACGTAGGCGGCTGGGTTCGTTCGATGTGAAAGCCCCCGGCTCAACCGGGGAACTGCATCGAATACTGCCCGCTCGAGGATGGTTGGGGTGAGTGGAACTCCTGGTGGAGCGGTGAAATGCGTAGATATCAGGAGGAACACCGGTGGCGAAAGCGGCTCACTGGGCCGTCTCTGACGCTGAGGTGCGAAAGCTAGGGGAGCAAACGGG
+
BBBACCCD>BCCBBBBBB=AA?AA>AC@CDCBBB>BB?>>39899@@@@@@<;;5;A@@<A@CCE@CBBCCB@AA;@@BBB3B@CCAA?A?BBB7B7;;;;DCCCGFFCCCBCC=BAA@;;;<AAB?A=ACC;CCBAAB7;7;BC=BC@CC<@@BB>A<?@8?BCB@@@AAAA=B<7?A<@458@;@=??9?ABC>CCC?BCAAADDH=B?A@BAAABAA@AB;;9=??@CCC=BCAAACC8BBCCC>DED>
@N9IO0:00747:05866
TACAGAGGGTGCTAGCGTTAATCGGATTTACTGGGCGTAAAGCGTGTGTAGGCGGTTTGTTAAGTCGGATGTGAAAGCCCTGGGCTCAACCTAGGAATCGCATTCGATACTGGCAGGCTAGAGTACGGTAGAGGGTGGCGGAATTCCGGGTGTAGCGGTGAAATGCGTAGATATCCGGAGGAACACCGATGGCGAAGGCAACCACCTGGGCCTGTACTGACGCTGAGACACGAAAGCGTGGGGAGCAAACAGG
+
DABCBBDD?CBCBBBAAA;@;@AB?BCC>DBBBE=<;;;;0;???=>>><@;?A2;;.9>4929@A@=B;:;BBB;;::)4@:1:94;.434959<7<???AC>???A@A@A>A??<<8====<B=D@BA@@@>3<=288,809>D@CB;=?8@@<@5:59509=====>=<;;9.5.5;6;9>>>:<<==055=8<8<>;C@CB?BA@8@=ABAAAB;;6BBBABAA;:<;<<0:9=4444&48<<<5<BA>
@N9IO0:00763:05905
TACGAAGGTGGCAAGCGTTGTTCGGATTCACTGGGCGTACAGGGAGCGTAGGCGGTTAGGTAAGCCCTCCGTGAAATCTCCGGGCTAACCCGGAAAGTGCAGAGGGGACTGCTTGGCTAGAGGATGGGAGAGGAGCGCGGAATTCCCGGTGTAGCGGTGAAATGCGTAGAGATCGGGAGGAAGGCCGGTGGCGAAGGCGGCGCTCTGGAACATTTCTGACGCTGAGGCTCGAAAGCGTGGGGAG
+
AAB@@<@?BB@CDADBBB?B@=AC>BJ@AAABBB<;;;CBCBC=::9BBBB@CC?B?BB?BB>@AA:??=BABBD6@>00+0@,0//)/;1;299)9;:;9>@@==/??:@@B?B;@@@?@?=@ABC=BBBB@BBBBBB?B=@<??7>=@@983;?6@@B=6<AABAAABBCC==>6BB@C<C?C?B<A@:@<@<A@CD>AACAA;<492;:9=6<;=?B@@===;8;;3738(3387778+7=
@N9IO0:00714:05914
TACGAAGGGTGCAAGCGTTACTCGGAATTACTGGGCGTAAAGCGTGCGTAGGTGGTTTGTTAAGTTCTGATGTGAAAGCCTGGGCTCAACCTGGGAACTGCATTGGGAAACTGGCTTGACTAGAGTGCGGTAGAGGGTAGTGGAATTCCCGGTGTAGCAGTGAAATCGCGTAGATATACGGGAGGAACATCTGTGGCGAAGGCGACTACCTGGACCAGCACTGACACTGAGGCACGAAAGCGTGGGGAGCAAACGG
+
;;;;;5;A0::AD;?AA@=BACA@;A5:.9??=A9;9;AB8A@A;;5=4;;;;;50A<@@;@600)/6//0/3>::037,39;1@A@?7<6888(3,339@9<,83(33(375(--(---7-334;:::*//6/..'.7653/307058'.(...27222667>2///8;>D>>66//.38022,2,-------3.566+2+22.3...(.3.39494-.....2226...(...222'2555555&22222'.72
@N9IO0:00722:05952
TACAGAGGTGGCAAGCGTTGTTCGGAATTACTGGGCGTAAAGGGCGCGTAGGCGGTCTTTTAAGTTCCGTGTGAAATCCCTCGGCTCAACTGGGGAACGGCACGGGAAACTGGAAGGCTTGAGTTCGGGAGAGGGAAGCGGAATTCCGGGTGTAGCGGTGAAATGCGTAGATATCCGGAGGAACACCGGTGGCGAAGGCGGCTTCCTGGACCGACACTGACGCTGAGGCGCGAAAGCTAGGGGAGCAAACGGG
+
DCBBCCC???<?A=@9::<AAACFAFACACCCCC>CBBCC?CE>@AABB@@=9929::99*;=AB>B=BBBBBBD=BBB=B@@;@B@?;?AAAB9A;@B588?EM@DD=BBD?B9=9=>:<<<B=A@@;@CBCC=C>AAA5;868>9AA8666;;;=9=::949<<====@?>>>7;7;>:>;=<<8;85505<<7:6:;699495:<2;<:9377;;?88;?@=33.3:@?==13398888.7;9::5:<=2
@N9IO0:00731:05937
TACGTAGGGTGCGGGCGTTAATCGGAATTACTGGGCGTAAAGCGTGCGCAGGCGGCTCCTTAAGTCAGATGTGAAATCCCCGGGCTTAACCTGGGAACTGCGTTTGAAACTGAGGGGCTTGAGTGTGGAAGAGGGGGGTGGAATCCAGGTGTAGCAGTGAAATGCGTAGAGATCTGGAGGAACACCAATTGCGAAGGCAGCTGGCTACACAAATATTGACACTGAGGCACGAAAGCGTGGGGATCAAACAGG
+
BB@@?@@@:AAA>@6=00+08<==6>8<5;9779/7;377*7=8><?AA@@;:;6;CB@C@C>@@:;;???;;;:099==0==,999=;@7::D;D69:9:=>>8>BD;>=9;;;;0;<9=<@?@::49::999999$9>=@4:94=94;=@<@><@@>@=5=>;;;B;;;AA@AB;@@>?<?AB5;6;5;;:9299><>@9929449AAAA:;;949==59555949<<555)5;555<;+;;555)5557
@N9IO0:00737:05926
TACAGAGGGTGCTAGCGTTAATCGGATTTACTGGGCGTAAAGCGTGTGTAGGCGGTTTGTTAAGTCGGATGTGAAAGCCCTGGGCTCAACCTAGGAATCGCATTCGATACTGGCAGGCTAGAGTACGGTAGAGGGTGGCGGAATTCCGGGTGTAGCGGTGAAATGCGTAGATATCCGGAGGAACACCGATGGCGAAGGCAACCACCTGGGCCTGTACTGACGCTGAGACACGAAAAGCGTGGGGGAGCAAAACAGG
+
CBCBBBED=???AA@@@@?A;?@A?BBD?DAAAB;;;;??9@AAAB;;:BC?BCACC<@@:?:AABC?C:;=EDD?AA@=AD?8DCA@7;9=BB@C?BBCCCB8B9;;A@9939>=9<>???8:A995:???==6=>4436<04459==8=>;====:=>@@8>>>>>=><556;5:5<<7<7///47///)///)46::;>5;5.4::1@9?A??=;5569;99<<;:;9====&99949999'444444&4:::
@N9IO0:00737:05958
GACAGAGGGTGCAAACGTTGTTCGGAATTACTGGGCGTAAAGCGCGTGTAGGCGGTCAGGCAAGTCGGATGTGAAATCCCGTGGCTCAACTACGGAAGTGCACCCGAAACTGCTTGACTTGAGTCCCGGAGAGGAAGGCGGAATGCTTGGTGTAGAGGTGAAATTCGTAGATATCAAGCGGAACACCGGTGGCGAAGGCGGCCTTCTGGACGAGGACTGACGCTGAGACGCGAAAGCGTGGGGAGCAAACAGG
+
AABAA@BC>;;;ED<A>=39917:5:-3-38344/5<<<F>BBAA@@@@@C@CDAB:;;?;;5;@@@26955;?<2:;;044;7=>==?B;;:A;?;>>@@;;;0977*3:::<>A?@@<?<@;;;6;@CAAA>A6<5;@5;49>:;2;295<???D?BABB7:7:BBA:::B@;8)-.606(--/383<<8///)/)/:38)5.4::.55::9.55<<==<<555:99::333(3333::;.<;:;>8;;<;
@N9IO0:00738:05935
TACAGAGGGTGCGAGCGTTAATCGGATTTACTGGGCGTAAAGCGTGTGTAGGTGGCTTCCTAAGTCGGTTGTGAAATCCCTGGGCTCAACCTGGGAATTGCAGTCGATACTGGGAAGCTCGAGTTCGGTAGAGGGCGGCGGAATTCCCGGTGTAGCGGTGAAATGCGTAGATATCGGGAGGAACATCGATGGCGAAAGCAACCGCCTGGGCCTGAACTGACACTGAGACACGAAAAGCGTGGGGAGCAAACAGG
+
BBBABBEE?;;;BBA:;;=A5;;@;>>?0@??AA<;;;AA;AAA@A@@@BB@DE?CC@CACC@CCBB?B6;;;;9)9?>6>AC:BBBB?B?CBB>B@C@AA@BAAAAA@A??@:@?BABBBAA@?@@=??=89959@<?><??B=AA:?;?B@AABB@BBBD>BBBBAAAAAA>??A<AA?A?BBBB@@@A>AAAA;AAA?B?BB?AAC=B@BBB@EECC@@@;;;ACCCA;;;;*;>>;999&5<<<>8<==7
@N9IO0:00750:05944
GACGAAGGTGGCAACCGTTGCTCGGATTCACTGGGCATAAAGCGCGCGTAGGTGGCTCGGCAGGTCACTGGTGAAATCCCACGGCTCAACCGTGGACCCGCCAGTGAAACCGCCTTGCTTGAGGACGAGAGGGGAGAATGGAACTCTTGGTGTAGCGGTGAAATGCGTAGATATCAAGAGGAACGCCGGTGGCGAAAGCGATTCTCTGGATCGTTCCTGACACTGAGGCGCGAAAGCTAGGGGAGCAAACAGG
+
BAA9:19<:96:B=@=AA8::AAB?AA>AABBAC:@898?8?@@?B?>><?;894:AA@?BEG@BBBEBB@BBBE>CFC>D@B=<=<<*0)/7727>>6>>8<?::@@8?8=>29.49>9?;;49A@?@@BDD8@@A=AA=A@B@@@?B>A@:;;BB@CCBB=B@@ACAB@=0000,0==:=;A>B4:4:B=B@??58:AAB?@@@AA<@@@<;5;>A?@???:99@=@@??@@5:98=>AC:BB?A@9@@@<
@N9IO0:00721:05974
TACAGAGGGTGCGAGCGTTAATCGGAATTACTGGGCGTAAAGCGCACGTAGGTGGCGACGTAAGTCGGGTGTGAAAGCCCCGGGCTCAACCTGGGAACCGCATTCGAGACTGCATTGCTGGAGTACGGAAGAGGAGGGCGGAATTCCCGGTGTAGCGGTGAAATGCGTAGATATCGGGAGGAACATCAGTGGCGAAGGCGGCCCTCTGGTCCAGTACTGACACTCAAGTGCGAAAGCGTGGGGAGCAAACAGG
+
CBBBBCCC=CCBBCCAAA?B=ABC@FAH@CBBBB=<;;BE:;;;;B@@@BC?BB:;<CBBCC@BBBBE;;;9BAA9????2=A;???A@C?CCC>C@F?CB@@5::@@@ACC@AA?BAAC>@@???@>A?AAB?AAE=BB@D@C@BB=B@CBCCB@A?ABBD>AABC;;;CCCBBBB;@A=B=@@@@A@@@=AAB>BACC@DE?DBBB=@@?BBBFBBBCBBBDA@=@CCCCBB>BBBBCCC:CBBBB=@@A=
@N9IO0:00726:05986
GACAGAGGTGGCGAGCGTTGTTCGGAGTACTGGGCGTAAAGCGTACGTAGGCGGCTGGATAAGTCCTGTGTGAAATCCCTCCGCTTAACGGGGGAAGGGCATGGGATACTGTTCGGCTAGAGGGTTGGAGAGGAGAGTGGAATTCCCGGTGTAGCGGTGAAATGCGTAGAGATCGGGGGGAACACCTGTGGCGAAGGCGGCTCTCTGGACAACCCCTGACGCTCAAGTACGAAAGCGTGGGGAGCAAACAGG
+
BABACCC?BB?BAAAA;<7;I?CDAA:99BBBG>CB@??9?:9:A???BC>AA@DCC@A@@8:;??ABBB???A9:::5:>;AA@393:::::)98<=8<<999.9>>ABDA>AA=??BBBBB>BAD<@@?@;?AABBB@C@C@CC>B?BCBAABB@BCBC>B?@?A@????@@BBBBC)B<@@@<@B;;7;BB>BEGDACCBBB@@5;;;5;;;.;@ABBBCCCACCCBBCC=BBB<;;<.;;<BB;BBB;
@N9IO0:00732:05980
AACGTGAGCCCCGAGCGTTATCCGGAATTACTGGGCGTAAAGAGTGCGTAGGCGGTCATGTTAGTCTCCTGCTAAATCCATCGGCTCAACCGATGAACTCCAGGGGAAACGGCATGACTCGAGCGTGTGAGAGGTATGCGGAACTTATCATGTAGGGGTGAAATCCGTTGATATGATAGGGAACACCAAATGCGAAGGCAGCATACTGGCACATTGCTGACGCTGAGGCACGAAAAGCGTAGGTAGCGAAAGGG
+
;5;@?B;:9;;.4:9==<?;;;>B=B@B@CCCCD>@A@DG<@AC:::BA@@?;969B@@@@;>@@A@@<?@@99939B?BCBB@AAAC?C<?>A@?9==>;9;;;.;E;;;8;BBABCBCCBCBBAAABAAAA=BA@BBB?A=AA<??@>???::::-9=?A:AB?CC;9:BEBBA@:99,9<@@@;@@6559::5:7<<<<ABBBBC?CCBBB?A@@@BBAAAA@?:=??9999*:>?@981898?==>6@>2
@N9IO0:00739:05971
AACGTAGGAGGCAAGCGTTATCCGGAGTTACTGGGCGTAAAGCGCGTGTAGGTGGATCGGTAAGTTACTTATAAAAGCTCCTGGCTAAACTAGGAGAGGTTGAGTGATACTGCCAGTCTTGAATAGAGGAGAGGTTGACGGAATTCCGCGTGTAGTGGTGAAATGCGTAGAGATGCGGAAGAACACCAGTGGCGAAGGCGGTCAACTGGCCTCATATTGACACTCAGACGCGAAGGCATGGGTAGCGAACGG
+
A6AAAAA>AB?BC@BBBBABABAC??;:4;AA@@8;;;AA:@BBCJBBBBCACC@BBBB8<;6::;;99??<:::*.---3---/;==8:;<@?ABAA=A<A@AAAB@@@99::??:;;@DB@DCCCB=@@AA7:::DBC=A?A?B?BBABA000>@;?>@A:@??BBBBCCBCD@@=@>BA?BBB@CCBB@B@=:<2;;2;77-7=@:?;?@BBBB?AB@@@>:@@@@@ABD>B=BB@@@9@AA@??<=>=
@N9IO0:00759:05967
TACGTAGGGTGCAAGCGTTGTCCGGAATTATTGGGCGTAAAGAGCTCGTAGGCGGTCTGTCGCGTCTGCTGTGAAACTCAGGGCTTAACCCTGAGCTTGCAGTGGGTACGGGCAGACTAGAGTGCGGTAGGGGAGACTGGAATTCCTGGTGTAGCGGTGAAATGCGCAGATATCAGGAGGAACACCGGTGGCGAAGGCGGGTCTCTGGGCCGTAACTGACGCTGGAGGAGCGAAAGCATGGGGAGCGAACAGG
+
DCBBBCCE=BABG@C:::=@@B?B;B7;5;B5;;0;@A@B;B;;;@;;;CCABB@BCCBCCB;;:@@AA??>000+009::71;D;DB>C>BBBCBE?CC==;CE>CECBB>BCBBBCABBB@BBC=<ABBB7BBBACC=@>@?B?BB@@@@BBCC@CIGE?;;;ABBBBB@@@@B3::3;5:;;=B?BC=AA>3929==9?@@@?@@9@?B@A=@@@BAA=00+0:9=::94:04344<;;.;555<78897
@N9IO0:00714:06040
TACGTAGGTGGCAAGCGTTGTCCGGATTTATTGGGCGTAAAGGGCGCGCAGGCGGTTCGTTAAGTCCGAGGTGAAATCTCCTGGCTCAACTGGGAGGGGTCTTCGGATACTGGCGGGCTTGAGGTGAGCAGAGGTGAGCGGAATTCTGGGTGTAGTGGTGAAATGCGTAGATATCCAGAGGAACACCAGTGGCGAAGGCGGCTCACTGGGCTCCACCTGACGCTGAGGCGCGAAAGCGTGGGGAGCGAACCGG
+
:@659AA8@B?CC?BCBD?A;;5;5;AA5AA:@D9@>@@@6@>8@AADC;:7<B=A@AAA?B?BBC@BGH@BBCC=B@AA=996;C@@=:494(4::</<>D?BB?;;;CCB?BAA<BB@BAB>BCBCCCCCB>ABB;9:;@9@9>=>?6AA@BABB?BCBD>DECAA:::>@@?;@A@@;?;@@@>BBBB?BA@<?;?A<???::;AA0;;;5;B=@;;;;;A????@:::AA5;:AADFD9BBBDB?A>A=
@N9IO0:00721:06035
TACAGAGGTCCCAAGCGTTGTTCGGATTCACTGGGCGTAAAGGGTGCGTAGGCGGTCGGATAAGTCTGATGTGAAATCTTCGAGCTCAACTCGGAAACTGCATCGGAAACTATCCGCTCGAGGATTGGAGGGGAGACTGGAATTCTCGGTGTAGCAGTGAAATGCGTAGATATCGAGAGGAACACCAGTGGCGAAGGCGAGTCTCTGGACAATTCCTGACGCTGAGGCACGAAAGCTAGGGGAGCAAACAGG
+
CDA@AA@<@@@:@=ABBB?CCACC@BC@BCCCCB=@BBBB=BD=BBBBB@@=@@=@@@>A>>:>@@?BCBCBBCD?A@@@BBABACBA=AB@@=AD=A??>@@@A25525AA?A9:5???;<;>@6;6;A@A8???BBB7B7B?A?@@=@@AA@@AACBCF>DBBBCCBA@@@@@@BBA<@>?BB:>?AA;@@A<@;ABABBCA@@D=@;;:;@G?BBCCBBBBBC@CCCBBB;@@@@@BB:BA@?C=BAB>
@N9IO0:00743:06024
TACGTAGGGTGCGAGCGTTAATCGGAATTACTGGGCGTAAAGCGTGCGCAGGCGGCCTCTTAAGACAGGTGTGAAATCCCCGGGCTTAACCTGGGAATGGCGGCTTGTGACTGGGGGGGCTTGGAGTGGCGGAAGAGGGAGAGTGGAATCCGTGGTGTAGCAGTGAAATGCGTAGAGATCAGGAGGAACACCGATGGCGAAGGCAGTCTCCCTGGGCCAGCACTGACGCTCATGCACGAAAGCGTGGGGAGCAAACAGG
+
CBA@@;;;/;@A@;;;@><A<@@@8<+0)/>:@D>CBCCC=?AAA;;;;:>;::296?=9:>;>AB?A=BCAAAA;A@BB7BD7;;=@<A<@??5=.446993:=264=??9949494"9:5:8:::<4587?13355,-,,**((((((((((,(((***22,-/;16;833378987788.334:4:88399::5:<<5;372225255'268.<677556555556::95555999:37=<>;;;2<9<99-55<5
@N9IO0:00716:06061
TACGGGGGGGGCGAGCGTTGTTCGGAATCATTGGGCGTAAAGGGTGCGTAGGTGGTGCTGTAAGTCTGACGTGAAATCTCCGGGCTTAACCCGGAATCCGCGCCAGGAACTGCAGTGCTGGAGTGTGGGAGAGGAGAGTGGAATTCCCGGTGTAGCGGTGAAATGCGTAGATATCGGAGGAACACCCGTGGCGAAGGCGGCTCTCTGGACCATAACTGACACTGAGGCACGAAAGCCGGGGGAGCAAACAGG
+
:=;;:;:;:;":;9:?>>:?B699<A=A@<<4:;,9?@??:@?399@@@AB5;;5:;:9??>;?@@@BB;::?==05000+/9/9:4507;)/,0:;>*0-//4//)/2777696;;<AB?BAAA;;:.595525<000/)/392793:7;>99:457<>>@8==CBBBCCB@;5515@9D?B;;;059:5@@:4=9@@<955=A@:38>,///4999;;;:::55.5<:<?@4;;.5555$59:::1:444
@N9IO0:00725:06078
TACCCGCAGCACAAGTGGTGGTCATTATTATTGGGCCTAAAGCGTCCGTAGCTGGCTTGTTAGATGCCTGGGTAAATCGAAGCGCTCAACGTTTCGAACTCCGGGTAGACCGGCAAGCTTGGGACCGGGAGAGATGTGAGCTACTCGAGGGGTAGGGGTAAAATCCTGTAATCCTTCGGGGGAGGACCAGTGGCGAAGGCGTCACATTAGAACGGCTCCGACAGTGAGGGACGAAGCCCTGGGGCGCAAACCGG
+
A@@?6;;???@A@=@@A<AB?BBCJDCC@CC@CC?C@B??<?998A?9:9::@A?BB?AB?A;::@@5;;@8@BB8;0@:0..---7:3:==<4<;8494404=2::4457;7<>;>>>:>C>BA>AA6;;@@;;;BB??@AABAABBCED;;;<CB6@@@@7;<7<DB@=AB30+00000'.-(,,(,,--(/::5:3////////679995:49?B<???99;A;;;0;??C?BBD>@@@@3=>??A<A<@=
@N9IO0:00744:06075
TACGTAGGGGGCAAGCGTTGTCCGGATTTACTGGGCGTAAAGAGCGTGTAGGCGGCCAAGCAGGTCTGTTGTGAAATGGAGGCTCAACCTCCAGACGTCGACAGAAACCGCTTGGCTAGAGTCCGGAAGAGGAGAGTGGAATTCCTGGTGTAGCGGTGAAATGCGCAGATATCAGGAAGAACACCAATGGCGAAGGCAGCTCTCTGGGACGGTACTGACGCTGAGACGCGAAAGCGTGGGGAGCGAACAGG
+
CDA@@CBDDD5A@;@A@@6;;C8B49:@0@A<;;0;9;@;4@@BA@@@?AB=::5;495>>>?;5;;@@>@>:99/3828;9====9>@AA@B;:;@@@?@@?>==0=49;?:><>>??@ABB@C@D;;;;?AABBBC?C=B?B@BC@CC;=;CD?CBBA<@@AAABCCBBCBBCAD@CC?AAB=B=:;6;CD?C@BBAAABBAAAC==??<?@=?????@@@A;;;?>;;;0<@ABCIE:CCGCC@BCC7
@N9IO0:00745:06082
TACAGAGGGTGCAAGCGTTGTTCGGAATTATTGGGCGTAAAGCGCGTGTAGGCGGTCCTGCAAGTCGGATGTGAAAGCCCTCGGCTTAACCGAGGAAGTGCGTTCGATACTACAGAACTTGAGTACCGGAGAGGGTGGCGGAATTCCCGGTGTAGAGGTGAAATTCGTAGATATCGGGAGGAACACCAGTGGCGAAGGCGGCCACCTGGACGGCTACTGACGCTGAGACGCGAAAGCGTGGGGAGCAAACAGG
+
BBBBCBBB<???@;@999=@A@DF?B@BACCACC>AB;;;0;@@ACBBCCD@CC?CD?BBBF@C@@@?C9::BDD=BBD>BBB9BC>?<@?@@@?B?BBBBCD:;:ABA@@@BBBB@BB@DBBBCC@D?BB@@B<BB?BBAC>B>BG?CACCCCBBB?BBCC?C@CCCA@?B@?;=?6?@7@7<?@7?A?@;@99.575;.67<D=BB9@AB?A>>>@CCCBCCBBBCBB@:994;BCDFDD;BBCCH>BBA;
@N9IO0:00747:06096
TACAGAGGGTGCGAGCGTTAATCGGATTTACTGGGCGTAAAGCGTGTGTAGGTGGCTTCCTAAGTCGATTGTGAAATCCCTGGGCTCAACCTGGGAATTGCAGTCGATACTGGGGAGCTCGAGTTCGGTAGAGGACGGCGGAATTCCCGGTGTAGCGGTGAAATGCGTAGATATCGGGAGGAACATCGATGGCGAAAGCAACCGTCTGGGCCTGAACTGACACTGAGACACGAAAGCGTGGGGAG
+
@BBBBBCE>BCBB@AAAA?B>BCE?BBB>BBBBC><;;CC<A;;;;;;;@A=;;5<C?D@CCACCCCCC;;;BBC=CCC=CCD?BCBD@A<@@@8@<>+///:==A<CBBCDDE;:99AAA@AA>??;?@@9949=>8>@>B?B?CF>B?BB@?::9<@AEC>CABBCA?;;888=>4;;7;6=@000@00*0>AC77:B>A;@??@BA=B99:A=ACC???B:9:A@@=@>>=5<<=??>>0<=
@N9IO0:00750:06076
GACGAAGGGGGCGAGCGTTGTTCGGAATCACTGGGCGTAAAGGGCGCGTAGGCGGCGCAGTCAGTCAGGCGTGAAAGCCCCGAGCTCAACTTGGGAATAGCGCTTGATACTATTGTGCTAGAGAGCGGGAGAGGATGGTGGAATTCCCAGTGTAGAGGTGAAATTCGTAGATATTGGGAAGAACACCGGTGGCGAAGGCGGCCATCTGGACCGTTTCTGACGCTGAGGCGCGAAAGCGTGGGGAGCAAACAGG
+
CC@8978DCD1ABBBBAA<AA@CC@B?BBCC@@A<ABBCC<BB<?>>B@@@=9969@@CCCBBCBCAA?999CCC=AA@@6@@A?@@A>AC?BB=B@A@?>@??>BBBCBBCC?A:;;AA@AAAAACC=@ABB@CBC?BB?B?B?BC<AACB@@@AA=ACBB>B?ACBB@@@CB?BG>B?BB@AAA?A<::5:BB<@>@C@C@BBBCC?A?@BDC>AAAA?<<?89929=<?@A<AACBAAB5:;ABD=BBB?
@N9IO0:00763:06104
TACGTAGGGGGCGAGCGTTGTCCGGATTTATTGGGCGTAAAGAGCTCGTAGGCGGTTTGGCAAGTCGGGTGTGAAAATCCGGGCTCAACTCGGAGACGCCACTCGATACTGCCATGACTCGAGTCCGGTAGGGGAGTGCGGAATTCCTGGTGTAGCGGTGAAATGCGCAGATATCAGGAGGAACACCGGTGGCGAAGGCGGCACTCTGGGCCGGAACTGACGCTGAGGAGCGAAAGCGTGGGGAGCGAACAGG
+
BBCCCCCCCC5CABA@??;?@B?C@DCE=@A=A@8@@;;;0;=>@@BBBCB?BC@CC>C@BC?AACBC>BBBBBED;BB@CC::99B?BBBC@@@@????BBBBBBBAAA@?=A9;;@@;;;;;D@E?AACDC7;<CCCCAD?B?C@HD@BBBBBCCADDAA<A@@@@@?A@A>=B<7A<;?5;AA1929B>@DF?B=??@??@??>?=5>2:2:<=495559BAAA=@@?CC>8B:;;BBB2AA@?@<;::2
@N9IO0:00715:06154
TACGTAGGTGACAAGCGTTGTCCGGATTTACTGGGCGTAAAGAGCGCGCAGGCGGTCGTTCAAGTCGAGTGTGAAAGCCCCCGGCTCAACTGGGGAGGTCGAGTTCGATACTGATCGACTCGAAGGCAGGAGAGGGTAGTGGAATTCCCGGTGTAGTGGTGAAATGCGTAGATATCGGAGGAACACCAGTGGCGAAGGCGACTACCTGGCCTGTGCTTGACGCTGAGGCGCGAAAGCTAGGGAGCAAACGG
+
AAABBCC?B@@@@=@;;;@CBC>B=;<;.;@@AB9;;:<?6?669@<<56:?@@;?999=A@<@@BCC999;900(/::::$0*----02-,,,&*,(,*((((,(***,8:;:::9988;;;6=8:=>)0-,66/,-,,80606022(,(/6////3,38891888>:0--,,,--(-4050677.555:5888,2,2:88766022+20662228/55555555;5555999.888252'2888802.;
@N9IO0:00735:06124
TACGAAGGGGGCTAGCGTTGTTCGGATTTACTGGGCGTAAAGCGCGTGTAGGCGGGCTGATAAGTTGGGGGTGAAATCCCGAGGCTCAACCTCGGAACTGCCTCCAAAACTGTCAGCCTGGAGCAAAGTAGAGGCGAGTGGAATTGCGAGTGTAGAGGTGAAATTCGTAGATATTCGCAGGAACACCAGTGGCGAAGGCGACTCGCTGGACTTTTGCTGACGCTGAGACGCGAAAGCGTGGGGAGCAAACAGG
+
CCBAA<?@?@0?AAA@??6:::?A=AAC>CBAAA;A@?@A9?>A9:;@A;;6;B@<AAAAAB?BB4;;;;);@@D;>>B5000*099:6;6@::5:7;;5926/7=;;.9///66::69@5??5;;09>?@AB?BCDCED@B<?<???@@@@@??>@=<<;A;@?BBBB;;;BB5;;;;E?E=AAA=AA@@=ABB>A>AA@@@@;;;@?@@ABB8@@?@@@@@A??>?>>859D<@@CB=<;+:3333(3887
@N9IO0:00739:06126
GACGTAGGATGCAAGCGTTGTCCGGATTATTGGCGTAAAGAGTTCGTAGGCGGTTCGTTAAGTCTGGTGTTAAAGATCGGGGCTCAACCCTGGGAGTGCACGTGGATACTGGCGGACTGGGAGTATGGTAGAGGCGAGTGGAATTCCCAGTGATAGCGGTGAAATGACGTAGATAGTTGGGAAGAACACCGGTGGCGCAAGCGACTCGCTGGGCCTTACTGACGCTGAGGAACGGAAAGCTAGGGGAGCGAATGGGA
+
>B=;<??9>=@89399==<990+0+0.*-8)-)->/73(3;;<65548=399.98=>>9A=9:::9.5@<=@C4B555555&5955.55)55<2554/79///;79966/.)--(-////)/79<=;3-----(---8::38.4.44(48999:;;==8===?8?>>=944448444.4;(3-34.444.45::.4444.44544445:<<:1<.5.555599555555.5455.5<2://////&//7772777.4
@N9IO0:00742:06129
TACGAAGGTGGCAAGCGTTGTTCGGATTTACTGGGCGTACAGGGAGCGTAGGCGGTTCGGTAAGCCCTCTGTGAAATCTCCAGGCTTAACCTGGAACAGTCGGAGGGGACGTGCTGGGCTGAGAGGACGGGAGAGGAGCGCGGAATTCCCGGTGTAGCGGTGAAATGCGTAGAGATCGGGAGGAAGGCCGGTGGCGAAGGCGGCGCTCTGGAACGTTTCTGACGCTGAGGCTCGAAAGCGTGGGGAGCAAAC
+
A@A::5;?AB?BB?B@;;4;@;AB?ABC=DCCCC=AAACC@@@:@@@AA@@=;;6;?BD?BD@AAD>BB@@?@@A9??AB?BB?CC794:=??:?5@@BBB=<=:::-----669CC<BA>8;73,3322'35562254?=94;*/(/8)/(/88555:=AAAA9>;;<C@@@A;;;>H;FD?A=@=@=@5;;<@A?<@>@A<@;;9A?@::5@:;;09==@DB@AAAA<@B;;:9,4444:::+//0/;3<
@N9IO0:00747:06129
TACGGGGGGAGCAAGCGTTGTTCGGATTTACTGGGCGTAAAGGGCGCGTAGGCGGCCACCGCAAGTCGATTGTGAAATCTCCGGGCTTAACCCGGAAAGGTCAACCGATACTGCGGGGCTAGAGTGCAGAAGGGGCAACTGGAATTCTCGGTGTAGCGGTGAAATGCGTAGATATCGAGAGGAACACCTGCGGCGAAGGCGGGTTGCTGGGCTGACACTGACGCTGAGGCGCGAAAGCTAGGGGAGCGAACGGG
+
BBCBBBBB(BB<>9?BAA?BB@CC?AAA<AA@AD>@@@CC?CD>BCBBBA>:00+0+0>:>>@=@AC@@@=AAABB=BBBC>AB:AC9?4;;/<=A@8@<A@CAG@MCCB<;:BACC9BBA@AA;;;BCD<A@@3;:6;@D?D?A=ABBB>BB;;;CC?CCEE>BBB@?>>>>>@@@@@@@=A=BBB>@BBB?C??<?<?@@<A?@@@@@;@A@@?@@?::9??@@@@=@AAAAA;@?9::CC6??AA@=@@?8
@N9IO0:00753:06149
GACGTAGGGGGCCAGCGTTGCTCGGAATTACTGGGCGTAAAGGGTCTGTAGGCGGTGTGGCAAGTCGGGAGTGAAATACTGAGGCTTAACCTCAGCACTGCTTCCGAAACTGCCATGCTCGAGTGTGGGAGAGGCGAGTGGAATTGCCGGTGTAGCGGTGAAATGCGTAGATATCGGCAGGAACACCAGTGGCGAAAGCGGCTCGCTGGACCACAACTGACGCTGAGAGACGAAAGCTAGGGGAGCAAACAGG
+
B@@?=77878)9<???AA6;;::?9@<@=@@@@@9>=>>>9>@6>?@@@?@?A@=A@@@=AB?A@;;;0<@ABEE>;;;@@@C?BF@B@B@CECCBBBBBBB=@=ACC<CA@@<@@@@BBCBBBBCBC=BAA@>A@AACC?C?C?CC?C?BBBBBBB>BABB>BCBBBABBBABAA>@BB>B?BBB?BBBB=A?@@;@AC?BCBCDCC?BB@BBA?A@@?ACCBBBB@A@@@@@;@CCBA@@4@@@??:AAB?
@N9IO0:00754:06153
TACGGAGAGTGCGAACGTTGTTCGGATTCACTGGGGCGTAAAAGGGCACGTAGGCGGCTCAGCAAATCAGTCGTGGAATCCCGACGCTTACCGTCGGAACGGCGGCTGAAAATACTGGGCTTGAGGGCGTGAGGGGTCACTGGAACTCCCGGTGAAGCGGTGAAATGCGTAGATATCGGGAGGAACGCCGGAGGCGAAAGCGAGTGACTGGCGCGTTCCTGACGCTGAGGTGCGAAAGCTAGGGGAGCAAACA
+
BB@@<@A@@@AAA@4999.55799455.5555555&555555&55)555556<:@@:==;;;:@@;A@<A@<:9@;@=@@@:@@@BAB?@A?CCBB@B@BC>::5:?;;;;-:7;@AB9>@9??>=5<:9994::.:;<<<;:;46666(/(/66(345258:>6;;;><;348737;=6?>4:4:;9=B99939===<BBBAAAA:::B?BBBDF?B?@::::99A??<@CAAAC9::;99CC5?>?<<3<8
@N9IO0:00758:06120
TACGAAGGGTGCAAACGTTGCTCGGAATTATTGGGCGTAAAGCGCACGTAGGCGGCTTAGCAAGTCGGATGTGAAATCCCTCGGCTCAACCAAGGAAGTGCATCCGAAACTGCTGAGCTTGAGTACGAAAAGAGGATCGCGGAATTCCCGGTGTAGAGGTGAAATTCGTAGATATCGGGAGGAACACCAGTGGCGAAGGCGGCGATCTGGGTCGATACTGACGCTGAGGTGCGAAAGCGTGGGGAGCAAACAGG
+
CBB:;69B:@ACBC;@9:299<=A?B@C=@?=@B;:::CC;@;;:A>>?BC?BB:>>;==AB>AAAB<AABBBBB<BBB=BBB?BECCAC@C>B?C?BBABBBB@BBD=BCB:9:;;<A7@@A?B?;:;;&:;;>AA?A??9?5859@9@<@=@@>98049?@;B=?>BB@>AA<444(7;2>7AAC?B?AA>AA?>A=@><@@>><:>;6;B>?DCBCCC@>CFAAA?A@CBB@<AABBCEG;BADDD>CBB<
@N9IO0:00758:06138
TACGGAGGGTGCAAGCGTTGTTCGGAATCATTGGGCGTAAAGCGCGTGTAGGCGGCTTGGCAAGTCGGTTGTGAAATCCCGGGGCCCAACCCCGGAACTGCATTCGAAACTGCCTCGCTAGAGTCCCGGAGAGGAAGGCGGAATTCCCGGTGTAGAGGTGAAATTCGTAGATATCGGGAGGAACACCAGCGGCGAAGGCGGCCTTCTGGACGGTGACTGACGCTGAGACGCGAAAGCGTGGGGAGCAAACAGG
+
CEBA<@@@:??BB=BAAA?@B>BB>B8;;HC<DD7?????588<;<AAA@@7@=9=?;>;;A=@BBB?C8@BA=B<BLL?CCC:CD;>1787-9:?:=988<B?CCCD=C;:;<@?@BBDB@@@@A9A6::BB@F?C@BD?@<@3995;?BABCB;<7;@@@;@?BBCBCCBBBBBB9AA2;.9@@==CBB?@BB2905@:?<B<BCC:;;B=AAAA@:99BBCCCBBBBBCB@8?<99@@@*99999,5554
@N9IO0:00716:06177
TACGTAGGGGGCGAGCGTTGTCCGGATTTATTGGGCGTAAAGAGCTCGTAGGCGGTTTGGCAAGTCGGGTGTGAAAATCCGGGCTCAACTCGGAGACGCCACTCGATACTGCCATGACTCGAGTCCGGTAGGGGAGTGCGGAATTCCTGGTGTAGCGGTGAAATGCGCAGATATCAGGAGGAACACCGGTGGCGAAGGCGGCACTCTGGGCCGGAACTGACGCTGAGGAGCGAAAGCGTGGGGAGCGAACAGG
+
@@:;;;;;;;*9<4555515;<?BACCC?CC>BC=:;;B@69;5;ABBCCC@CB?BC7;7;B?BCBBB>BBBCHGD:@?499)4=44.4;883444333-3<::;;;:;54/38///9977/0;C5;2:9;55&555<<@6:59.4.55.5=;;;=?:=<;:177///;:<<::7//)/949)//9)/)//)///)/6<<7<=::88::(4.4.439;::997////5:9565=2;944444&4994424993
@N9IO0:00722:06183
TACGGAGGGAGCTAGCGTTGTTCGGAATTACTGGGCGTAAAGCGCACGTAGGCGGCTACTCAAGTCAGAGGTGAAAGCCCGGGGCTCAACCCCGGAACTGCCTTTGAAACTAGGTAGCTAGAATCTTGGAGAGGTCAGTGGAATTCCGAGTGTAGAGGTGAAATTCGTAGATATTCGGAAGAACACCAGTGGCGAAGGCGACTGACTGGACAAGTATTGACGCTGAGGTGCGAAAGCGTGGGGAGCAAACAGG
+
;;CB=@?@:?AA>=?=994:A>@@=@6;6:?AAB=@??CA799:9A8::>>9:;5;;;BA;;8;ABCC@@>@BCC;;;F?DMF;BBBB@CLF;C@D@B;;;<@A;AAC=;;<B>CCCCBBAC?ABB?B?CCBD@BB@@@C=A=A7;7<AA;;;CBBC?BBA@:@????@A@AAA;@@5938<<?=@;@@??<@@C@C?@AACBCBCCC>BBB>BDCFACCBBBBAAA=ABBBBC8;;BBBBC;CCCCC>CBB=
@N9IO0:00739:06181
TACAGAGGGTGCAAGCGTTAATCGGATTTACTGGGCGTAAAGCGTGCGTAGGCGGTTCAGTATGTCGGTCGTGAAATCCCCGGGCTTAACCTGGGAACTGCGGCCGAAACTGCTGGGCTTGAGTGTGGTAGAGGGCGGTGGAATTCCGGGTGTAGCGGTGAAATGCGTAGAGATCCGGAGGAACATCAATGGCGAAGGCAGCCGCCTGGGCCACAACTGACGCTGAGGTACGAAAGCGTGGGGAGCAAACAGG
+
CCC@@@AA;@@@@<@A@@=A<BBB=BAA4<;AAC>DCCHL=A;;;A@CB@?<?@:??A@ABA?@>AB>ABAAAAA99:993:A9??@B?B?BCC?B<??>??;>>AAB<BA99:AA9@B>9::A99:=:9:?>>7>?:>@5?;??B?BC>BBAAA?@=@BCF>BBBBBA@@@@@@?B=AA;?9>>?;;6;B?BBB@B?BC;;6;B=A@C;A<ABB?BAAAAAABAAA?A@B@@@;@AAAABC7A@BCE>CAA=
@N9IO0:00751:06193
TACGTAGGGTGCAAGCGTTGTCCGGAATTATTGGGCGTAAAGAGCTCGTAGGCGGTCTGTCGCGTCTGCTGTGAAAACCCGAGGCTCAACCTCGGGCTTGCAGTGGGTACGGGCAGACTAGAGTGCGGTAGGGGAGATTGGAATTCCTGGTGTAGCGGTGGAATGCGCAGATATCAGGAGGAACACCGATGGCGAAGGCAGATCTCTGGGCCGTAACTGACGCTGAGGAGCGAAAGCGTGGGGAGCAAACAGG
+
AB;::BBD=@@@B=@9;;6;AA>B=B?A@CC?DD<A@@AA;B@@@B;<;CC@DCACCD@A@CBBAB;;;BAA????.;;0;::5;AAB?C@CCDF=CCBDA@A;;;/;@@@A;@@@@AAA:;;;;;B=BABCC:BBCC?B?B@C@C@CD@AAACCCC@CB?C?;;;CBCBDBBBBA@<@@5;5;@@5;;>?=>?>;>4:9BBAA:::@@8@<@@B=AACAABAAACC8;;AAAA:@?@;;::5:CCDE>CBB?
@N9IO0:00752:06188
TACGTAGGGTGCGAACGTTGTTCGGAATCACTGGGCATAAAGAGCGCGTAGGCGGTCTAATAAGTCCTTTGTGAAAGCCCCCGGCTTAAACCGGGGAATTGCATTGGGATACTGTTGGACTAGAGTACAGGAGGGGAGAGCGGAATTCCGTGGTGGAGCGGTGAAATGCGTAGATATCAGGAGGAACGCCGGCGCGAAAGCGGCTCTCTGGTCTGTTACTGACGCTGAGGCGCGAAAAGCTAGGGGAGCAAACGGG
+
AB;;;<;C;B;9;?9:59.557=><>:?@@CCCC<B@000+0000>>>@5529;5;@AA<BB?C;;4:@09;444)48:::):.44.44(4.444&349288:;.55)5<<====:=:BABCCA?;;:55.5;;;+;95//9392728)//:)//6888:-3333(/////9;>@?85/816537(---05368839945<<555////749///;594944:43343<288:8977&7::5599*5?59544@@4
@N9IO0:00762:06167
TACGTAGGGTGCGAGCGTTAATCGGAATTACTGGGCGTAAAGCGTGCGCAGGCGGTTCGTTGTGTCTGCTGTGAAAGCCCCGGGCTCAACCTGGGAATGGCAGTGGAAACTGGCGAGCTGGAGTGTGGCAGAGGGGGGTGGAATTCCAGGTGTAGCAGTGAAATGCGTAGAGATCTGGAGGAACACCGATGGCGAAGGCAGCCCCCTGGGCTGACACTGACGCTCCAGGCACGAAAAGCGTGGGGAGCAAAC
+
BBB@A::9,:@@?A@;;;?B?BDE5;5;2999:@59:9=9)5:ABDBCCBA>@CAG@CCD@BAAA@;;;;:::BD9::DD6AA=???A=@<99:/9187388@=C?CE=A@=?=BABAAB?AABBAA=AA@<;;<;<%;B=B?C?C?BB?BB@@@@BAA@A@8@?;::@@CBBBCBB?;:4;;;89?A@AC?;;;,0+0;08787)7=?9@BB??773;;33737/7=8<>>7777&7<<?ABA28//56.6
@N9IO0:00714:06214
TACGAAGGGTGCAAGCGTTAATCGGAATTACTGGGCGTAAAGCGTGCGTAGGTGGTCTTTTAAGTCCGTTGTGAAACCTGGGCTCAACCTGGGAATGGCAGTGGATACTGGAAGGCTGGAGTGCGGTAGAGGAGGGTGGAATTCCCGGTGTAGCGGTGAAATGCGTAGAGATCGGGAGGAACATCAGTGGCGAAGGCGGCCCTCTCGGACCAGCACTGACGCTGAGGCACGAAAGCGTGGGGAGCAAACAGG
+
CABAA>AE<A@@D>A;99;?8ABB7:7:>BBBCC8;<;;;0;B=@?CBCBA=;;5;:>>=4>7@A<755.4:333(328::18333286444(4344.39833-330<00)/)/)/=?9?B=???;<<>::2999,496:28-73*3689:@@<?;=89:,9?>>@@@@:999;?8>@=A?C@@@BBBBACCC@B@BB?@B6B0000+00*/=:9;;>?==9999;5;@;;;:/:@:9999*9995;2;9>=
@N9IO0:00714:06247
TACAGAGGGTGCAAGCGTTAATCGGAATTACTGGGCGTAAAGCGCGCGTAGGTGGTTCGTTAAGTTGGATGTGAAAGCCCCGGGCTCAACCTGGGAACTGCATCCAAAACTGGCGAGCTAGAGTATGGTAGAGGGTGGTGGAATTTCCTGTGTAGCGGTGAAATGCGTAGATATAGGAAGGAACACCAGTGGCGAAGGCGACCACCTGGACTGATACTGACACTGAGGTGCGAAAGCGTGGGGAGCAAACAGGA
+
BBDCBCCD=@@;;5;A;;5;=CCCAD?A=ABAAA;ABBBB;A;;;A@A@AA?:989?BAB?B?AB<A8::??AAB7??;;.@<6BBBB?B?BCC>B7BB>A@:92899.>>>8::ABBA?>?A>??B?BBBBBD@BA?B@<@=@A:A=>>>BAA>::59==>185655259<==;949494:3;<=9=:;:<@@@6;6>???5;;6:;7;=5//.338797555=5;05A=<<=4=688=>>5@@@@A:===18
@N9IO0:00724:06220
GACAGAGGGTGCAAGCGTTGTTCGGAATCATTGGGCGTAAAGCGCACGTAGGCGGTCGTGTAAGTCAGACGTGAAAGCCCAGAGCTTAACTCTGGAAGTGCATCTGATACTGCACGACTCGAGTCCCGGAGAGGATGGTGGAATTCCTGGTGTAGAGGTGAAATTCGTAGATATCAGGAGGAACACCGGTGGCGAAGGCGACCATCTGGACGGAGACTGACGCTGAGGTGCGAAAGCGTGGGGAGCAAACAGG
+
A?@@BABB>BBAC<???>=>?=AB?B?BBCC=@@9<=999.9<989@>>00+00,0:000<@;@AA?@@A@@@A@9@@A9AB:::B@C?C@@@@==8>999?AB@??@A@?@???;;;BBB@A@@@9@<??AB=AAA>AA8:6:>A;?@;@==>=?@=@AAD>D?CBEBBBBBBBAA8::<??BCB?@=:;6;A@=@=@A@@;???@@=A@@:@;;;@@@B;;;@@?;@@@>>?8>998:::+4444=3<@B7
@N9IO0:00732:06218
TACGGAGGGGGCTAGCGTTGTTCGGAATTACTGGGCGTAAAGCGCGCGTAGGCGGCTTTGTAAGTTAGAGGTGAAAGCCCGGAGCTTAACTCCGGAACTGCCTTTAAGACTGCATCGCTAGAATTGTGGAGAGGTGAGTGGAATTCCGAGTGTAGAGGTGAAATTCGTAGATATTCGGAAGAACACCAGTGGCGAAGGCGACTCACTGGACACATATTGACGCTGAGGTGCGAAAGCGTGGGGAGCAAACAGG
+
DBA@<@????2@????@?<??>AB?B@D@BBBBB=???AA8@=>=>9;;AA@BB@BGC?BBC@A@?AB??=?BBC<CCC>C?899C?B<??B?B?B>A????AB=B@BBCBAABBAAABBBA@C9::B>BB@@=@@@AAC?B?B?B@BAAACCCCBB?BDBE?C@;;;@@BABC@CBAD?BB@DCCABBBB@BCC@C@BCBCBBBBAC>;;;;@@AB@CBBBBCBBB?AAC;;;0;A@@@@@-99@AA=::9@
@N9IO0:00734:06230
TACAGAGGGTGCGAGCGTTAATCGGAATTACTGGGCGTAAAGCGTGCGTAGACGGTTATTTAAGTCGGGTGTGAAAGCCCCGGGCTCAACCTGGGAATTGCATTCGAGACTGAATAGCTAGGGTACGGTAGAGGGAAGCGGAATTTCCGGTGTAGCGGTGAAATGCGTAGATATCGGAAGGAACATCAGTGGCGAAAGCGGCTTCCTGGACCAGTACCGACGTTCAGGCACGAAAGCGTGGGGAGCAAACAGG
+
CCCCCBCB<@@A@@ABBB@CAECCBFAF@B@@@B=BBCCC<A@B;;:A@@@@AA=ADDFD>D@CABA@<ABCA@@8::BB6CD<@ACC?D?BEC?C@D?A<;;<@@:;:A?:;6<CA@@@AC:;;:A=@==599,9499@.5.5909494;;;;;@B>;<EJ?BBAAACAA@BBBB>A?B?B?BB;;;@@@=@;;;0:==:=@<@=@@?AA=??BAA?CBBBB=A??9=@=:00+00/>=>>0:<=BB9?@?2
@N9IO0:00734:06254
TACGTAGGGTGCAAGCGTTAATCGGAATACTGGGCGTAAAGCGTGCGCAGGCGGTTGTGCAAGACAGATGTGAAATCCCCGGGCTTAACCTGGGAACTGCATTTGTGATCTGCACGGCTAGAGTGCGGCAGAGGGGGATGGAATTCCGCGTGTAGCAGTGAAATGCGTAGATATGCGGAGGAACACCGATGGCGAAGGCAATCCCCTGGGCCTGCACTGACGCTCATGCACGAAAAGCGTGGGGAGCAAACAGG
+
CBBBBBBB<@?A@:?9;94:5;AB=A4;:=::;/;A@AB<BAAABBCBCC?@@=@4::B@@;@AAB;:;A@@@B=BCDD5;;7;A=B>A9;;B;A6:;;;<<<5;==000@??@BC?AA@@?BBB@@<@;;;;CCC5BBB?A7;7;?BBBCB@@A@@@AAAB=BBBCCCB@;;<<;;=;;5;>BBB>@@AA=:9::@3<=39995*5:<09:;>>?@==>>9:8?<873::7777&988<:==/;555<4<<B9
@N9IO0:00740:06221
TACAGAGGGTGCTAGCGTTAATCGGATTTACTGGGCGTAAAGCGTGTGTAGGCGGTTTGTTAAGTCGGATGTGAAAGCCCTGGGCTCAACCTAGGAATCGCATTCGATACTGGCAGGCTAGAGTACGGTAGAGGGTGGCGGAATTCCGGGTGTAGCGGTGAAATGCGTAGATATCCGGAGGAACACCGATGGCGAAGGCAACCACCTGGGCCTGTACTGACGCTGAGACACGAAAAGCGTGGGGAGCAAACAGG
+
CBBC@AAE>CCBBBCCCC?B699>899;0;;>>@9==59949@B@@@BB;;4;B5;;6<C>H@HHBB?B@@@A@@6;;;)4?;4A@AA8B9<BC@E?AAACCB@??@B?@?B@ABA@CBBBBBBB?<<>BBBBC=BA5992@9?;==?A<AEDDDBB>BBBB=BCBBBBBBBBBB6A9@9496;;>:@<<B8A<<052;B@D@CC@AAA7<7<CBBBCCCBBBCBBCCCAB;;;;*;>@BA>>1<;@B<5<@@<
@N9IO0:00740:06256
GACGTAGGGGGCGAGCGTTGTCCGGATTTATTGGGCGTAAAGAGCTCGTAGGCGGCTCAGAAAGTCGGGTGTGAAACCTCCAGGCTCAACCTGGAGACGCCACCTGATACTGCTGTGGCTAGAGTCCGGTAGGGGAACACGGAATACCCGGTGTAGCGGTGAAATGCTTAGATATCGGGTGGAACACCAGTGGCGAAGGCGGTGTTCTGGGCCGGAACTGACGCTGAGGAGCGAAAGCGTGGGTAGCAAACAGG
+
BB@><78888)8?==9;;=@@@@D?@@D>DD@DD?@@@BD=@@BACCCBBB?@@=@@@A>?>8=A::969AD@BB;@=@B=AA>BCCC@B@BC@BAACDE@AA>ABBBAAAA@@ACA>AB@@@AAA>B@BBBBB5?=ABBB?B;??@@9@<?;8:><A?BBBB>BBCC>AABBB@A?A97709:>:=:>:;;8<=A<@=@B@CCCACCBC=C?B@B?CB@A@@AA;;;@@AACCE>CB@9::/;@@ABG?;<;?
@N9IO0:00740:06258
TACGTAGGGTGCGAGCGTTAATCGGAATACTGGGCGTAAAGCGTGCGCAGGTGGCGTCGCAAGTCAGGCGTGAAATCCCCGGGCTTAACCTGGGAATTGCGCTTGAAACTACGATGCTGGAGTGCGGCAGAGGGAGTGGAATTCCACGTGTAGCGGTGAAATGCGTAGAGATGTGGAGGAACACCGATGGCGAAGGCAGCCTCCTGGGTCGACACTGACGCTCATGCACGAAAGCGTGGGGAGCAAACAG
+
GD@?@BCC=CCCBBB:;;?C@CBC?B7;<@BBB=CCDCC=BAB@@@BBBA<BB<@@BBBBB?AABBC@CC??@C>CCCC8??9?A;?9?=@AB>C?C@BBAAB?ACB;????999AA?@;?>????<@9:0==500/;6=(/(/48:98852527+2555'22;?=893;A@@=@600(/(/996ACBB?BBB?A=AAA@<=>5783(378=99>9<7@??8255A??952=3>;;8888&57557,558
@N9IO0:00748:06248
TACAGAGGGTGCTAGCGTTAATCGGATTTACTGGGCGTAAAGCGTGTGTAGGCGGTTCGTTAAGTCGGATGTGAAAGCCCTGGGCTCAACCTAGGAATTGCATTCGATACTGGCGAGCTAGAGTACGGTAGAGGGCGGCGGAATTCCGGGTGTAGCGGTGAAATGCGTAGATATCCGGAGGAACACCGATGGCGAAGGCAACCGCCTGGGCCTGTACTGACGCTGAGACACGAAAGCGTGGGGAGCAAACAGG
+
AACCCCCC>AAA@@@?::6;>ABC@BBE>BABBD>;;;AA<AABAA:;;CCACCAC@CCC>B>BBAA=@BDC9:96;;<;=@:/59@@7A;>BC?C>B@BA<B9BB=BBBBB>AA????8>BB;?>==BBAAAA=AA4994938494::3:BA@@@B=@@BB9A@@>=@AA;<555<7<=8<:BBB@BCBC?C?D@G@CC?B?AA@AAA<@=A@AABBBDBBBCBBB@@@@@@@9@A@@@CD9AACBD>BAA=
@N9IO0:00752:06252
TACGAAGGGGGCAAGCGTTGTTCGGAATTACTGGGCGTAAAGGGCGCGTAGGCGGCTTATCAAGTCAGGCGTGAAATTCCCGGGCTCAACCTGGGGGCTGCGCTTGATACTGATGAGCTTGATGCGGGAGAGGATAGTGGAATTCCCAGTGTAGAGGTGAAATTCGTAGATATTGGGAAGAACACCAGTGGCGAAGGCGGCTATCTGGCCCGTGATTGACGCTGAGGCGCGAAAGCGTGGGGAGCAAACAGG
+
<@;;;5;;;;*9917;77133-33-46;4:;=>>8:;:AC=CC=BA@B@@@=;;5;@;@ABA=@@AAA>@@@AAB=B?BC=BE8;;;0:=:00000*/0/059<8<<=BBBCB>>=<<;*///::>;3;:<<7;<<;55459B8?>7;;AB??;::79BCC>B@BB@@@BCBC?GD>G>@@9?A<7@?9>49;>;@?::044;;88<6@:2:9;99,338787@BC>C?=000*//88@?@08@A99288;8
@N9IO0:00762:06235
TACGAAGGGGGCTAGCGTTGTTCGGAATCACTGGGCGTAAAGGGCGCGTAGGCGGCTTGGCAAGTCAGGCGTGAAAGCCCCGGGCTCAACCCGGGAAATGCGCTTGATACTGTCTTGCTAGAGTCCGGGAGAGGATGGCGGAATTCCCAGTGTAGAGGTGAAATTCGTAGATATTGGGAAGAACACCGGTGGCGAAGGCGGCCATCTGGACCGGTACTGACGCTGAGGCGCGAAAGCGTGGGGAGCAAACAGG
+
BB@::79>B>0>::00//)/0<A=:>555:@897-7<39837;6;8:79881435::0404;489;<<7<??;;:,4444&4;299:<5;;4;?4=A469;@B<8A>>CBB::;B=@@B<<>:9939:3:<>C?BBC@BB?B?B?BB<AAAAAA@@@?@@@C?C@AAABBBBBC@CF=B?BC=??@3949@<@AA=A@??=A@DCCEB@CC?B?A???@??AA@???=?A?989-77;=A>C2BBA=<6????
@N9IO0:00726:06273
TACGGGGGGGGCAAGCGTTGTTCGGAATTACTGGGCGTAAAGGGCTCGTAGGCGGCCAACTAAGTCGAACGTGAAATCCCCCGGCTTAACCGGGGAACTGCGTCCGATACTGGATGGCTTGAATCCGGGAGAGGGATGCGGAATTCCAGGTGTAGCGGTGAAATGCGTAGATATCTGGAGGAACACCGGTGGCGAAGGCGGCATCCTGGACCGGTATTGACGCTGAGGAGCGAAAGCCAGGGGAGCAAAGCGGG
+
BA@??====="?A?B@AA@BC@BB@B>B>??===5<;<<>7@B<BCCCA@?;88181929>>8=?@@A>;;;BBB=BFGED2C?DB:;:;?BBB:B=@@B@@@D?A@BBCBB?BBBACCBDD?CC@CC>@@@@@:@@@@C@C@C?B?BE@BA@@@:94:::;.;@@BBDDCCBBBBB?BB@B@BCA@D?BA>BCC?B=BB?AAAA?BA7:;=A>ABB?BAAABBBBB?BBBA@@;@A=AABB6A@@@B8::??6
@N9IO0:00733:06304
TACGTAGGGGGCGAGCGTTGTCCGGATTTATTGGGCGTAAAGAGCTCGTAGGCGGTTTGGCAAGTCGGGTGTGAAAATCCGGGCTCAACTCGGAGACGCCACTCGATACTGCCATGACTCGAGTCCGGTAGGGGAGTGGCGGAATTCCTGGTGTAGCGGTGAAAATGCGCAGATATCAGGAGGAACACCGGTGGCGAAAGCGCACATCTGGCCCGAATACTGACGCTGAGGCGCGAAAAGCTAGGGGAGCAAACGG
+
CA@?@:9:9:';C;;;@@6:;@?C=ABC>CC@CB<A@ABB9A;;;;AAABB?AD2994;=AJ?DC<;;7;9;CCDC;>>9<<4<=957;BAA>@@=<??9?CCBBA?>??;:544449:A?::;>5=.56;=<+77/0)//273A=A<@;8956<<;B=B<444&4;;;:555::::;5.555:5:==.615<7<9;;098<8444455:9<<355.5=<<<00//-57:)0//////&54444@<3@BB@A;AA@
@N9IO0:00746:06309
TACGTAGGGGGCGAGCGTTGTCCGGAATCATTGGGCGTAAAGCGCGCGCAGGCGGCTTGGAGAGCCCGGCGTGAAAGCCCTCGGCTCAACCGGGGGAGGCCGTCGGGGGACCTTCGGGCTGGGAGGCCGGCAGGGGGGGAGCGGAATTCCCGGTGTAGTGGTGGAATGCGTAGAGATCGGGAGGAACACCGGTGGCGAAGGCGGCCTTCTGGTCCAGTACTGACACTCAAGTGCGAAAGCGTGGGGAGCAAACAG
+
AA;;;BBCCC5::;BABC=@@B>B>B?BBCC?CC=AAABB=B;;:BC@>;;5;;6;A8A8<?B;@<6A@D@??CC<@?E>BBC8:?=>-9,8787)3>4@59998777$3:6;;?>80;799(39/7-3138937373"3797,338177(3,397=?7974>8>@CBBBBBBBAA@@?:3?<7B>BBC@E@9948>C<B???4>6<25575<=/626<:55258;<==;>>>>>@D:@?A;;;:-:7:9:.8;7
@N9IO0:00758:06261
TACCAGCACCTCGAGTGGTCAGGAGGTTTATTGGGCCTAAAGCATCCGTAGCCGGCTATGCAAGTCTCCGGTTAAATCCAACTGCCTAACAGGTGGGCTGCCGGAGATACTACACAGCTAGGGAGCGGGAGAGGTAGAGGTATTCGGTGGGTAGGGGTAAAATCCTCTGATCCATTGAGGACCACCAGTGGCGAAGGCGGTCTACCAGAACGCGTTCGACGGTGAGGGATGAAAGCTGGGGGAGCAAACCGG
+
ABC@9:;;;@A???@??:?@=?9?A@BB0;;:??8?=@?@299?9938=99;5;5;@?;;;;5;?;;;=A>B8;;0;B5;7;BBB?CB7<;C?A@B=@;;;=@<AAACDECCCC;;;@@@AA;:;;@@9??@@5;;@@<8>>>7:<748433>>>>09999&:=<9;;AABB??@8>993:929?<@???9>?@=A>?><>@ABB=AAA<@@A??<?BCBA<>>999,9:8:8.8779999.9@AAA58587
@N9IO0:00722:06335
TAACATGGGGGTGCAAAACGTTGCTCGGAATTATTGGGCGTAAAGCGCGCGTAGGCGGTTACTTAAGTCGGATGTGAAAGCCCTCGGCTTAACTGAGGAAGTGCACCCGAAACTGAGTAGCTAGAGTACTAAAGAGGGTCGCGGAATTCCCGGTGTAGAGGTGAAATTCGTAGATATCGGGAGGAACACCGGTGGCGAAGGCGGCGACCTGGGTAGAGACTGACGCTGAGGCGCGAAAGCGTGGGGAGCAAACAGG
+
--(,,,6666',,----&-//)////3-3-3-3;-33(3=7;:.4::AB@@?@A6968B9@@A7;159CC8AB@@???7=@?6<5545<9B?CB@@@6;4:<>@@B=6===6666;>><BBCBC@@ABB@>@8@;;;)599>C?C=A<;>4@7;9::A=@<AAAC=B?BBBBA@@A@;;;6;A=CAAAA?C@BC?BBB>@=@C?@@@D?@?;4;@?<<?;;@A@A@?A;;5;@@;99.9<=9444&449:>5=BC>
@N9IO0:00724:06356
TACAGAGGGTGCGAGCGTTAATCGGAATTACTGGGCGTAAAGCGCACGTAGGTGGCGACGTAAGTCGGGTGTGAAAGCCCCGGGCTCAACCTGGGAATTGCATTCGAGACTGTGTTGCTGGAGTACGGAAGAGGAGGGCGGAATTCCCGGTGTAGCGGTGAAATGCGTAGATATCGGGAGGAACATCAGTGGCGAAGGCGGCCCTCTGGTCCAGTACTGACACTCAAGTGCGAAAGCGTGGGGAGCAAACAGG
+
CACCBBCC<BBAABB;;;5;2;9B:>:@666<@C<;;;@?8>;:0@000@@>AA=AAAABAA@BCBBJ>CC@@?A9====2==6===<8<;?@?9@?A?BBBB?ABBBBBBCCCC?BBCC<@@;;;A@D=@AC>ABC=BB?B?B?BD?GACCCCCBB@BCCI?CCCCBBBBBBBAAA<A@>A>;;;;;@;;6;AA>@?::6:?6=@=?;?@=@@@?=?999<?@@@>C@A999A9@@@9999*9?978*7778
@N9IO0:00732:06334
TACGTAGGTGGCAAGCGTTGTCCGGATTTATTGGGTTTAAAGGGTGCGTAGGCGGTCTTTTAAGTCAGTGCTGAAATACTCCAGCTTAACTGGAGGGGTGGCATTGATACTGGAAGACTTGAGTATAGTCGAGGTAGGCGGAATTGACGGTGTAGCGGTGAAATGCTTAGATATCGTCAAGAACACCGATAGTGAAGACAGCTTACTAGGCTATAACTGACGCTGAGGCACGAAAGTGTGGGGATCAAACAGG
+
CCBABBB?996:A<@;;;=ABB<@=?B@6AC7;;7;D9@@8>=095:>===:00+0<=@>7@;@ADAAABB000>80//<<5=>=@;>8;;;67777&89;;<B<==B@?>?49473//(//8:9:;A>??::59;<:97076>.74==6998////(/6;;5@?AC=A?>737:9;6:0//(/88)34;::::86=455::>6===33,366--(---,577--/647-----(--556;;/==333(3773
@N9IO0:00740:06311
TACGTAGGGTGCAAGCGTTGTCCGGAATTATTGGGCGTAAAGAGTTCGTAGGCGGTTTGTCGCGTCCGTTGTGAAAGCTTGGGGCTCAACCCCAAGTCTGCAGTGGATACGGGCAGACTAGAGTCAGGTAGGGGAGAACGGGAATTCCTGGTGTAGCGGTGAAATGCGCAGATATCAGGAGGAACACCGGTGGCGAAGGCGGTTCTCTGGGCCTGTACTGACGCTGAGGAACGAAAGCGTGGGGAGCGAACAGG
+
CCCBCBBB=??@D<?9::4;AA;@=@:?=@@?CE>CDAAA<AA@@7;;A@@=AC=BB=AAABB;;;=BB>AAAAA6;;?4;<;.;B;;8:BD6A5947848999A<?>?EEF>AAABBBAAA@:::@<???AB6990)///(/(/(/0//(38878:;7;;;C;787@@@;><;=87717;6717/0)/)/-(-//)/389373-////9196:98;:333344445<7<5<9=908;;7777*7<<=?;:99=
@N9IO0:00753:06338
TACGTAGGGTGCGAGCGTTAATCGGAATTACTGGGCGTAAAGGGTGCGCAGGCGTCCCGCAAGTCAGGCGTGAAATCCCCGGGCTTAACCTGGGAATGGCACTTGAAACTACGGGACTTGAGTGTGGCAGAGGGAGGTGGAATTCCACGTGTAGCGGTGAAATGCGTAGATATGTGGAGGAACACCAATGGCGAAGGCAGCCTCCTGGGTCAACACTGACGCTCATGCACGAAAGCGTGGGGAGCAAACAGG
+
CC;;;;;;/;BBB@@;;;?B@CCB?B=A9;;BBC>AAACC>CF>;;;A@@C@;;9;@.:;4<@@599?CCCCBB0;;;<.;C9BB9;8;=BBB<A>AB>A@@B=AAA<???@@A;AA@=@AA;::A>BBBCCD8:<7;A<A@H@E@DCCCCCCCCC@CDIL>BBBBABBBBABCCC=@@>A=AAA?A=@B6;;B?@>@?;@;:?8444)4:@=@>BCBB;;;B:99;;=>;9;3;;;;CCC7;;;CB<AAB=
@N9IO0:00714:06393
GACAGAGGGTGCAAACGTTGTTCGGAATTACTGGGCGTAAAGCGCGTGTAGGCGCTCGGAAAGTCGGGTGTGAAAGCCCTGGGCTCAACCTAGGAAGTGCACTCGAAACTTCCGAGCTGGAGTTCTGGAGAGGAAGGCGGAATTCTCGGTGTAGAGGTGAAATTCGTAGATATCGAGAGGAACACCGGTGGCGAAGGCGGCCTTCTGGACAGCAACTGACGCTGAGACGCGAAAGCGTGGGGAGCAAACAGG
+
BBCBBBA@;>??@@8@993:?9>A?A4:38A@AA<;;:AA=A@@@B;;;AA=;:5@@<7<B=BCCCH>BBBBBE;;;>7BC>5;AAA7;8<:@5>8A99;==BBBBJ?CCAD<;;CB@@<@;:5;AB?CCBC@C@C@@@=@>B?BCBB@BDBBB@@=@@A@;A?BBBDFGDBBBBCCAA6:7:@A<@?::6:@?;A=??9>=B;AA@;?????@?BBBBBBAABAB@@==888*57595::.>>8@:3;8;2
@N9IO0:00724:06363
GACGGAGGGCGCAAGCGTTGTTCGGAATACTGGGCGTAAAGCGCGGGCAGGCGGTCTGTTAAGTCGTTTGTGAAAATCCGGGGCTCAACCCGGAATGCAGACGATACTGGCAGGCTGGAGACTGGTAGAGGCTAGCGGAATTCCTGGTGTAGCGGTGGAATGCGTAGATATCAGGAAGAACACCTGTGGCGAAGGCGGCTAGCTGGGCCAGATCTGACGCTCATCCGCGAAAGCGTGGGGAGCAAACAGG
+
9>A?>BBC=::::?A@@A590-0>:>:0//???9889BB<BCBCCC>B;;6;A<@ABA@=A69;;000+00-555&--(---&--88)//(/)/)///89//4888444394405997::///9:;044439<555=7<5;7;8<;6;?;889@;??;@;;;:@=:00000;=97;7;<8;??=883;2837-32884:::::;;;3;7::<<??;684:;::;:044888054/9;;;+///7;178A9
@N9IO0:00732:06388
TACGTAGGGGGCAAGCGTTGTCCGGATTTATTGGGCGTAAAGAGCGTGTAGGCGCCAGACAGGTCCGTTGTGAAAACTAGAGGCTTAACCTCTAGACGTCGATGGAAACCGTCTGGCTAGAGTCCGGAAGAGGAGAATGGAATTCCTGGTGTAGCGGTGAAATGCGCAGATATCAGGAAGAACACCCGTGGCTAAGGCGGTTCTCTAGTACGGTACTGACGCTGAGACGCGAAAGCGTGGGGAGCGAACAGG
+
ABB@@@CCCC5BB=ABAB<AAC?D>BBB;BB>A@9:9:<?5>=A?@@@@@>;00/)/:::==8<@6;;7;<CCCC7:;BCA@=@B?A?B@CCDC:;;ACA@@ABACC<B9;9AAA????@?@AB?B?@<@:949AB>BC?C?B?B?BB@BB?@?BB?BCCC>A>9::A???BBBCC?C@BC<?@@@9@@A?BCC?C?BA?B?ABAAAA;;;A?B;;;;;;AAABB@@@?>999/::9:CCC9CB@@A@AAA@
@N9IO0:00732:06397
TACGGAGGGTGCAAGCGTTATCCGGATTCACTGGGTTTAAAGGGTGCGTAGGCGGGCTTGTAAGTCAGTGGTGAAAGCCCGGGGCTTAACTCCGGAACTGCCGTTGATACTGCAAGCCTTGAGTACAGTTGAGGTGGGCGGAATACATCATGTAGTGGTGAAATACTTAGATATGATGTAGAACACCGATTGCGAAGGCAGCTCACTAAAGTGTAACTGACGCTGAGGCACGAAAGCGTGGGGATCAAACAGG
+
CAAA?BDD<CBCC@BBCC>ABC=A=;;4:A=<>D?CC>C>8C@8CC>>;@@>A@@9@@=@CB=CAA@AAB;@:;;/9?A=CBC8BB=B?BCD@C?B?BBBC9;;<@@@@@AAAA7??8B:ABABBB>CC9<<:59??5AA>B?AB@DCCCCBA@@A@9@@BB;BBAB=BABBBBA==@=>5605<=59@B=;;:>9B?C=B<<<CAAAA78:A@A=B<;;;9:94485333899(34;>@@A9BBCED=BAB4
@N9IO0:00744:06378
TACGTAGGGAGCGAGCGTTGTCCGGATTTATTGGGCGTAAAGAGCTCGTAGGCGGTTCGGTAAGTCGGGTGTGAAAACTCTGGGCTCAACCCGGAGACGCCACCCGATACTGCTGTGACTTGAGTCTGGTAGGGGAGCACGGAATTCCTGGTGTAGCGGTGAAATGCACAGATATCAGGAGGAACACCGGTGGCGAAGGCGGTGCTCTGGGCCCAGTACTGGACGCTGAG
+
C@@@@@@@9;;;AAA@@@=@@A?B@CIH>BBFHI>BBA@>5?A@=@@A@@@?BA?B>;;4::29488808333399+33438;1373349:1;745544>;>>>:?9:;ABBABABAAAA=;;;;;;B=BBBBA7AB@AB@?B?B@C>BBBCCCCCCC@A@B@4:9<@==9955444<.44.458//)/)//)/-7383//)/66667;;(33(33339:=5;;==<;97
@N9IO0:00753:06363
GACGAACCGTGCGAACGTTGTTCGGATTCACTGGGCTTAAAGGGCGCGTAGGCGGTACGCCAAGTCTGGGGTGAAATCTTTCGGCTCAACCGGAAAATTGCCTGGGATACTGGCGTGCTCGAGGGAGGTAGGGGCAGCGGGAACTGCCAGTGGAGCGGTGAAATGCGTTGATATTGGCAGGAACGCCGGTGGCGAAAGCGCGCTGCTGGACCTCTTCTGACGCTGAGGCGCGAAAGCTAGGGGAGCAAACGGG
+
@AD??9?<?>@@AA=A@A=AA?CD@BB@CBCBBB=BC=AB=BC>BBB@BAA?@C=BB;:;>@???@@ADD;BAAC?@@?B;:;:;BCBAC@B?CCE<C@CA@BBC<???BB@?BB@A?BBBBBC>BC@BBBCC;BBBBBB:A=@;;9<@;;@<;;;<8<=>>7==>@@<BB@@A@C>;993917;@=B>:;8;BDC>DA@ABBCCCEE?AABCBB:BA;96>CDBAA=ABBBBB>BCAAADC9BBBBB6AFE6
@N9IO0:00753:06386
TACGGAGGATCCAAGCGTTATCCGGATTTATTGGGTTTAAAGGGTGCGTAGGTGGGATGATAAGTCAGAGGTGAAAGCTAGCAGCTTAACTGTTAAATTGCCTTTGATACTGTCGTTCTTGAGTATAGTTGGCGTTGGCGGAATGTGACATGTAGCGGTGAAATGCGTAGATATGTCACAGAACACCGATCGCGAAGGCAGCTAACGAAACTATCACTGACACTGATGCACGAAAGCGTGGGGAGCAAACAGG
+
BBBD@CC@BBB=A=A:;;=B@A:>6;?C>CC@CH?FC=BB:@>899;B?AA@CCC?DCBBCC?BBBBAAC?ABBA=DB@@AAABCB?C?A;;;5;<0;5994=<8?BCB@@A@BBA=@A=@A@ABBBBC7;5;@A9?:>96<70//<<>@955<<996;;;;1554@>;=@:9;A@:9;AAA?CCEACDDA@@AB50,09:9//)////(/;>BBBB??>?=;5559776///:17.--866+--///(/9;6
@N9IO0:00757:06380
TACGTAGGGTGCAAGCGTTAATCGGAATTACTGGGCGTAAAGCGTGCGCAGGCGCTTTGCAAGACAGATGTGAAATCCCCGGGCTCAACCTGGGAACTGCATTTGTGACTGCATCGCTCGAGTGCGGCAGAGGGGGATGGAATTCCGCGTGTAGCAGTGAAATGCGTAGATATGCGGAGGAACACCGATGGCGAAGGCAATCCCCTGGGCCTGCACTGACGCTCATGCACGAAAAGCGTGGGGAGCAAACAGG
+
AB;;;@@?8<;;A=A@@A?>000@:@+0)/<=?><@BBDD=B@@;;;;;A@99959<)555.55::5/0/0;<=3>ADD-;:.955@?DBCCE>E?BBBBBBC=ABABBBBB@?=9=?=8744;99.99999999):<=8<6;.5.55999566955>?>>8>@?@>@999<@@@@499=@;@AA696:97:49.4344.55::+555)5455555<<<=<<:444;;;;7:::&9333::<.555>>5;::3
@N9IO0:00766:05779
TACAGAGGGGGCGAGCGTTGTTCGGAATTACTGGGCGTAAAGGGCGCGTAGGCGCCTGTTAAGTCGAACGTGAAATCCCCGGGCTCAACCCGGGAACTGCGTCCGAGACTGACAGGCTCGAATCCGGGAGAGGGATGTGGAATTCCAGGTGTAGCGGTGAAATGCGTAGATATCTGGAGGAACACCGGTGGCGAAGGCGGCATCCTGGACCGGTATTGACGCTGAGGCGCGAAAGCCAGGGGAGCAAACGGG
+
DCBB@>@A@A*;;9@@>@ACD@DC?B9;7;A@==6=====.9:/9=<;::A=;:969AA?C9:;B@@=:79=>>5>>=>2=@;AABA=AA<AA:@?B???@992:;::@@BBDBD=;;;;:?CC@CF=ABCCC?FHDBB?B?B@C@BC@A@@@BAB7;;A@8;::ABCCFCDAB@B@BB?B?AAD8;:<C@CCD>@>@B@CCDH?BB>@@>A>BBC?BCD;;<CAA=@@@@AA=AB=AAAA7;:;@B;=?>6
@N9IO0:00772:05794
TACGAAGGGGGCTAGCGTTGTTCGGAATTACTGGGCGTAAAGCGCACGTAGGCGGATATTTAAGTCAGGGGTGAAATCCCAGAGCTCAACTCTGGAACTGCCTTTGATACTGGGTATCTCGAGTATGGAAGAGGTGAGTGGAATTCCGAGTGTAGAGGTGAAATTCGTAGATATTCGGAGGAACACCAGTGGCGAAGGCGGCTCACTGGTCCATTACTGACGCTGAGGTGCGAAAGCGTGGGGAGCAAACAGG
+
00/88;>???0<<;<;:949<8<B@C@D@CABBC<A?@==3:9==B;;;@C=A@<?@@@@=@>:::ABBB2;;;;6;CC=BB;;;BBD@BCCCB?B>:::>:==9@=>@A;;;0;@@BB@A@BBAAC?C?CCB@CCCCCCAC@C@C@DDDBBBBBCB@BBCC>C:;;A@@@AAC<???AC=C<??@>@AAB;>>>:>;9949@@@BCB@DE>AA?BBBBB>>>AA??;@A?<88.8<??CBA6?@999+9@@<
@N9IO0:00783:05777
TACGGAGGGTGCGAGCGTTGTCCGGAATCACTGGGCGTAAAGGGCGCGTAGGCGGCCTGATAAGTAGGGGGTGAAATCCTGCGGCTTAACCGCAGGGCTGCCTTCTAAACTGTCAGCTCGAGCACAGTAGAGGCAGGTGGAATTCCCGGTGTAGCGGTGGAATGCGTAGAGATCGGGAAGAACATCAGTGGCGAAGGCGGCCTGCTGGGCTGTTGCTGACGCTGAGGCGCGAGCAGCGTGGGGAGCAAACAGG
+
=@AB@BGG>CCBB@@;;;<:99@D@?9<<<<?AC>989??6<;688;>?BB>9:495<8=83-4477888'9;?<5?:16700*0>;@<?<??>:90=@:?=B>BBBC<B;;0<000;;;0/833::555>@7@@@<@A=A?C?BC>A=AC;:::;4:D=@>BBAA@@999??@BC<@;??299==9;<<7<@@?B==>9<9<CB>>?6;;<<3994445;:::55.5//////77//5555&555;;)66>:
@N9IO0:00783:05778
TACGTAGGGTGCGAGCGTTAATCGGAATACTGGGCGTAAAGCGTGCGCAGGCGGTTTTGTAAGCCAGATGTGAAATCCCCGGGCTCAACCTGGGAATGGCATTTGGGACTGCAAGGCTGGAGTTTGGCAGAGGAGACTGGAATTCCCGGTGTAGCAGTGAAATGCGTAGATATCGGGAGGAATACCGATGGCGAAGGCAGGTCTCTGGGCTATAACTGACGCTCATGCACGAAAGCGTGGGGAGCAAACAGG
+
BCA@ABCE=BBBB@@@@=<>>>=>8>,00AABC=;;;CC<BBB;;:;:A@>?>5;;;.;AB=AA?BBB;;;BBB=CEMH;CC><;;C@DACCC=C?BB@CBAA=?A8@??@A@=@=@@?89999,939???A;?=>???;>?B?BC>B?AAA??;==>?@@:@@AB=>=?=9:666)9;4;5;@@>BBBC@CBB?B?BAA?@@@CCFG>BBBBBACBBA;;;BBBAAABB999.9>>@@DD6::;AA9A;;5
@N9IO0:00788:05773
TACAGAGGGTGCGAGCGTTGTCCGGAATCACTGGGCGTAAAGGGCGCGTAGGCGGCCTGATAAGTAGGGGGTGAAATCTCGTGGCTCAACTGCGAGGCTGCCTCCTAAACTGTCGGGCTCGAGCACAGTAGAGGCAGGTGGAATTCCCGGTGTAGCGGTGGAATGCGTAGAGATCGGGAAGAACATCGGTGGCGAAGGCGGCCTGCTGGGCTGTTGCTGACGCTGAGGCGCGACAGCGTGGGGAGCAAACAGG
+
@CBBBBHE>@@ACCC;;;>;;;=C>@7;;<@;;<6<A@CC;@A;@B;;;AA=BB@B@BBCDC@BBAAAA@,@AAA;ACC;;;B@BABB>AA???9939:99;@@9??A=????::9,9;;;=>@@@?B@@@AB?AAB?AA<?:>=AA<A>BCBAACC?BB@E?AAAA@>9999;;AA=A@CC@CDBBD@BC@BBC@C@;;:;?AACCCC=CBAA=@BB;;;B@@@@@<@A@@?@?@BBBBBB9BA@@@5::A=
@N9IO0:00774:05840
TACAGAGGGTGCAAGCGTTAATCGGAATTACTGGGCGTAAAGCGCGCGTAGGTGGTTTGTTAAGTTGGATGTGAAAGCCCCGGGCTCAACCTGGGAACTGCATTCAAAACTGACAAGCTAGAGTATGGTAGAGGGTGGTGGAATTCCTGTGTAGCGGTGAAATGCGTAGATAATAGGAAGGAACACCAGTGGCGAAAGGCGAACCAACCTGGACTGAGTACTGACACTGGAGGTGACGAAAGCGTTGGGAGCAAACAGGA
+
@@@@@??@;;;;D@DDEF?@=@@@4;5;;DCCDC<B?;:9,;;=>=B@@@@>AA=AC<BA=A<9929-7;:@@<;13333&37.;=888B>BBD=C7DC@987,3333&39@>7;/33732522226+222752'.3/3727(.).(.22822222+2667)2288555522+5884;8=6=9:77/7;8:-5/63,322-,(,(,(,(-3.3389333---2---242,,-(----:994//..(..'.3357.5587=
@N9IO0:00774:05857
TACAGAGGGTGCAAGCGTTGTTCGGAATCATTGGGCGTAAAGGGCGTGTAGGCGGTTTGTTAAGTCATGTGTGAAATCCCTCGGCTCAACCGGGGAACGACGCATGAAACTGGCAAGCTAGAGTACCAAAGAGGGTGGTGGAATTCCCGGTGTAGCGGTGAAATGCGTAGATATCGGGAGGAACACCTGTGGCGAAGGCGGCCACCTGGTTGGATACTGACGCTGATACGCGAAAGCGTGGGGAGCAAACAGG
+
CCBB@BDD<?@@C@CCCC@CD@CC>A>ABCCACC>BB@>@9@B;BBAA@@>;?@;?G9@?796;@@ABCCCBBBD?CCC=BAA=@@A@;@2955&59C?<AC?CBBCC=BCB@BA=AABAAB@@@B=@;4@ADD>FE@BA<C>B>B@6@9BAA@BAB>BCDC=AAADCCCCCDABBB=BB?D@BCC>B;;;7;;A5<5;<5<4;A9@C@C@C@BC@@;;:BBCBAAA;;;5955)55:<<@G2==<<<355/5
@N9IO0:00789:05852
CACGTAGGGGGCGAGCGTTGTCCGGATTTATTGGGCGTAAAGAGCTCGTAGGCGGTTTCGTAAGTCGGATGTGAAAACTCCAGGCTCAACTTGGAGACGCCATTCGATACTGCGATGACTTGAGTCCGGTAGGGGAGTGTGGAATTCCTGGTGTAGCGGTGAAATGCGCAGATATCAGGAGGAACACCGGCGGCGAAGGCGGCACTCTGGGCCGGTACTGACGCTGAGGAGCGAAAGCGTGGGTAGCAAACAGG
+
DCBAABBBBB1BB@@???<?@@?C>ABD<AB?BB;@@@@@8AAABBB@@>@:9:4:D>@@@C@CCFGADBBB@@@@:ABB?CB?BBAA>BC@C@CCCAAA@CC?BBBBBC@@@CB@@@@@?CBBBD>@=9:;AB:CBBA@@<@<?=@?AA>ABAAABB?BBDD=BBBB@AABBBABBA:???B;??A<@=9:59CD=A@BB@BCCB@AAG=B@C?BBBBAABCCCBBB@BBBCCC<@@BBBB=BBBBBD>AAA?
@N9IO0:00802:05810
TACGTAGGGGGCAAGCGTTGTCCGGATTTACTGGGCGTAAAGAGCGTGTAGGCGGCCATGCAGGTCCGTTGTGAAAACTGGAGGCTTAAACCTTCAGACGTCGACGGAAACCGTGTGGCTAGAGTCCGGAAGAGGAGAGTGGAATTCCTGGTGTAGCGGTGAAATGCGCAGATATCAGGAAGAACACCAATGGCGAAGGCAGCTCTCTGGGACGGTACTGACGCTGAGACGCGAAAAGCGTGGGGAGCGAACAGG
+
9:494;;;;;*;>;=:>?,/0:2>*/00)579=A8000==3<0/9BBBBB@;00*0*///0:<6=?=@@000:6;;///3487388,38(3384:>=<?C98333;6;=6=58>A@@@?;;9;;;<9<:>8;AC@BBA@@:.3.36;6==6:===9984999928;;>?@877=7;@@<@=AB=AAA=@=::6:@A>A?BBB@A@BBAAA<AA@9=?A@:9:@@?@AA?A@@;;;;*;==@BFF9AADEE?A?@=
@N9IO0:00802:05852
GACAGAGGGGCAAGCGTTGCTCGGAATTACCTGGGCGTAAAGGGCGCGTAGGCGGGATGCAAGTCGGTGCGTGAAATCCCTCGGCTCAACCGAGGAACGTCGATCGATACTGCTGTTCTTGAGGATTGCAGAGGAGACTGGAATTCCCGGTGTAGCGGTGAAATGTGTAGAGATCGGGAGGAACACCGGTGGCGAAGGCGGGTCTCTGGGCAATTCCTGACGCTGAGGCGCGAAAGCGTGGGGAGCAAACGGG
+
...-/////&33-3888-/////49)/)/3,3:=5=558=8AC>B988;>>3/0;*////957444.4445599:)56<4<=>:===E<E<>>>9B497;<738<;;==?<>999??>C>??@;>=499>>95459@>?@=>:@;??6@9@@@;;;B?BCBD?BBBB;:;;;;::::.7<18183349434.4448>9<<<6<;;;<==255.547200//;;9///6<@;;=90=949===/=CCCC=ABB<
@N9IO0:00808:05818
TACGTAGGGTGCGAGCGTTAATCGGAATACTGGGCGTAAAGCGAGCGCAGGCGGTTCTGCAAGTCAGATGTGAAATCCCCGGGCTCAACCTGGGAACTGCGTTTGAAACTACAGAGCTAGAGTATGGGAGAGGGAGGTAGAATTCCACGTGTAGCAGTGAAATGCGTAGAGATGTGGAGGAATACCAATGGCGAAGGCAGCCTCCTGGCCTAATACTGACGCTCATGCTCGAAAGCGTGGGGAGCAAACAG
+
BBBB?@@B;A@@ABABBB=A;?:92:4:;;CBD=CBBCC=CCB:;:CCBA?AB4;5<<:;>8<?@@@;000ADD=GMED5;;6;;;:;A=AAA<A?CCC:::B<BBG>BBCBCCAAABBBBBCCBCC=CDBBB;@A=AACD?A?A?BCC;;;;;;;;CCEJ>@@ABDBBBB;;:?@=@A>A>ACC=?>:9498?8>9???A?==;:818;>@;@@B@??>BBA@@A???@@@@29:@8999*878=?6?>6
@N9IO0:00813:05838
AACGTAGGAGGCGAGCGTTATCCGGATTCACTGGGCTTAAAGCGCGTGCAGGCGGTCGGGTAAGTCGGACGTGAAATCTCCTGGCTCAACTGGGAGAGGCCGTTCGATACTGCCGGACTGGAGGGCAGGAGAGGGAGGTGGAATTCCGGGTGTAGCGGTGAAATGCGTAGATATCCGGAGGAACACCTGTGGCGAAAGCGGCCTCCTGGTCTGCCCCTGACGCTCAGACGCGAAAGCTAGGGGAGCAAACGGG
+
C;@A?AC>;:7;AAABBB@@BB?B?BB@BCCCCC<BB6;:7;??BAAAB@@99:4:@AD<A@ACBBA@CD@@@CC>;9;A@BB?BDFE9?>?=5A@<?;?4>>8C=BBAA@?@>A<@A@B=@A<9@AA?BABBA79;;AA=A=@5@5@;8@CBDCCB8<:;626=BBBBBCCBBDAE@BB>A:989:C@?@=@@BA:BA@8A>@B5;;.;==:;;;&5444:AA;;;;;;BAA@6@>;;;=?2666>A6<A<4
@N9IO0:00773:05867
GACGGAAGGTGCAAGCGTTGCTCGGAATCACTGGGCGTAAAGGGTGCGTAGGCGGCTTGGTAAGTCGGGTGTGAAAGCCCCGGGCTCAGCCTGGGAAGGGCACTCGAAACTGTCGAGCTGGAGTGCCGGAGGGGAGAGTGGAATTCCTGGTGTAGCGGTGAAATGCGTAGATATCAGGAGGAATACCGGTGGCGAAAGCGACTCTCTGGACGGCAACTGACGCTGAGGCACGAAAGCGTGGGGAGCAAACAGG
+
BAB@:>9>=?@@C>A??@=@?A@?=@?@==?889-9?>>?<?D<AACBBBB?CC@CC?C?AB>AC?>>7>?A>>>:?CAC9BA<?????D?BCA<@5:;7;CBBCCCC=BB@@@@A@@A?<@BBCCAD?CCED79:@?@@=A=A?B?BC@CBBB@@@=B:9939@=??@@@?AA@@@=AA@C@BBB@C?@@;?;99.:>@A???AAAA?@::5::3:@>==>:999;5;??;;;0;@>@AAB9AAABC<ABC@
@N9IO0:00776:05879
TACAGAGGGTGCTAGCGTTAATCGGATTTACTGGGCGTAAAGCGTGTGTAGGCGGTTTGTTAAGTCGGATGTGAAAGCCCTGGGCTCAACCTAGGAATCGCATTCGATACTGGCAGGCTAGAGTACGGTAGAGGGTGGCGGAATTCCGGGTGTAGCGGTGAAATGCGTAGATATCCGGAGGAACACCGATGGCGAAGGCAACCACCTGGGCCTGTACTGACGCTGAGACACGAAAAGCGTGGGGAGCAAACAGG
+
CCCBB???:?B@@@@=:92:5;BB<@@B;BBBBC=A?ACC=@@BBB?@?@@=@@=AC<BC@C@CBBB@BBBAA?C7999/4C<0@@??7@:CAB?B@B@@?9:39=??>??=:==@;?@>?>><BBB>AACBBC>BB5::5=8=9<<@@;@B=CCCC@BCCC?BBBCAA@BB;:649499.616BB=CA??7>==7@>ABAD@CC?AAE=C?CABABBBCBBBC;;;ACA@;;;;*;9=C=>>1;;@<>5;AA?
@N9IO0:00787:05893
TACGGAGGGTGCGAGCGTTGTTCGGAATCATTGGGCGTAAAGCGCGCGCAGGCGGTCTGGGAAGTCTATGGGTGAAATGCCGGGGCTCAACTCCGTGCCCGCCCAAGATACTCTCAGGCTAGAGACATGTAGAGGCGAGCGGAATTCCGGGTGTAGCGGTGGAATGCGTAGAGATCCGGAAGAACACCAGAGGCGAAGGCGGCTCGCTGGGCATGATCTGACGCTGAGGCGCGAAAGCGTGGGGAGCGAACAG
+
@?@@;@A@;9;:ACBCCE;;9@BB?B?CBBCADD>FDBBB<@?@@@?AABB@BCAC@@?E>B=A@BBCBBB=A@@A8@BC5;;;.;CAC?C;;5:B@AA8;;9)9;AA@=@>@@A;;5;A@@;<;AAAA@A@?@5:9;99@=@=@?B?BB>:9:?A:@=?@<?@DCBBCC:::A::5:49637.7@@;@@AA?BCC?C?BB?B==AA=9:1;57>88=>>:=@@>><=8=;;;?A5;76////&..77729;>
@N9IO0:00789:05905
TACGTAGGGGGCAAGCGTTGTCCGGAATCATTGGGCGTAAAGCGCGCGTAGGCGGCCCTGTAAGTCCGTTGTGAAAGCAAAGGCTCAACCTTTGAAAGCCGATGGATACTGCAGGGCTAGAGTCCGGAAGAGGCGAGTGGAATTCCTGGTGTAGCGGTGGAATGCGCAGATATCAGGAGGAACACCAATAGCGAAAGGCAGCTCGCTGGGACGGTACTGACGCTAAGGCGCGAAAGCGTGGG
+
:::9@BCEDE5DC?C:;;<;;;8A=@79;<<.55)33339133389///--(-/)/7.7:::,--8(--(-----(-8<<5=7<<//)/4::5<<<3//)4444.4994444:;@3;666>=<:7<.4.443-3::9//)/)/)/)//(/899933.33,343333//////88885<;37.3..(.47...233(359:::;933333(333,38:=333:8//(/389989:28889998
@N9IO0:00790:05898
TACGTAGGGTGCGAGCGTTAATCGGAATACTGGGCGTAAAGCGTGCGCAGGCGGTTATGTAAGACAGTTGTGAAATCCCCGGGCTCAACCTGGGAATTGCATCTGTGACTGCATAGCTAGAGTACGGTAGAGGGGGATGGAATTCCGCGTGTAGCAGTGAAATGCGTAGATATGCGGAGGAACACCGATGGCGAAGGCAATCCCCTGGACCTGTACTGACGCTCATGCACGAAAGCGTGGGGAGCAAACAGG
+
BD@@@BAA9@@B@@@:;;@D@BBB?C9<;BEEF?BAAKI=A@@@@?BABB?BD?C?AA@BB?BBBCCC>@ABAC4::>>0?A;@?AB@C?BAC>C?B?BBBB@@@??>>777?=899>@@@?@@??=?AB?@@@@0@AB@B?B?B?B@@>>??@@@@ABBB>BCCBCBBB@@@BBB?BC=@<?C@<@A??<?BA<A<9918<<<2<>;9827888<==>98877:<<:::<<;/55;;<@@.655<;)56<7
@N9IO0:00803:05872
AACCAGCACCTCAAGTGGTCAGGATGATTATTGGGCCTAAAGCATCCGTAGCTCGTTTTGTAAGTTTTCGGTTAAATCCATGCGCTTAACGTATGGGCTGCCGGGAATACTGCATAACTAGGAAGTGGGAGAGGTAGACGGTACTCGGTAGGAAGGGGTAAAAATCCTTTGATCTATTGATGACCACCTGTGGCGAAGGCGGTCTACCAGAACACGTTCGACGGTGAGGGATGAAAGCTGGGGGAGCAAACCG
+
;.;:99:B>?A@A<@BC=AACC?BA;;;>BB>BB>B?CCC<:;CCD<@@:::@A@@AA3::A9;;>>000+0:>>9>@<B@@@@@C@C@BAACCCD?CA@A>AA:A>BBAAABCBB?B@@@<@;@@BC<@@@@<@@@@CB@BAAA::3:=@3938==3>AA?A+8545A5>===<;;6;<<596=A@;AD:;4;?@5<5;;5;AAAD<AAA499AAA?BCCCC@CB@??9?AAAC<AAADDDF3BBB@?8?18
@N9IO0:00806:05904
TACAGAGGGTGCAAGCGTTAATCGGATTTACTGGGCGTAAAGCGTGAGTAGGTGGCTCGCTAAGTCGGTTGTGAAAGCCCTGGGCTCAACCTGGGAATTGCAGTCGATACTGGCAAGCTAGAGTTCGGTAGAGGGTGGCGGAATTCCCGGTGTAGCGGTGAAATGCGTAGATATCGGGAGGAACATCGATGGCGAAGGCAACCACCTGGGCCTGAACTGACACTGAGACACGAAAGCGTGGGTAGCAAACAGG
+
DCCBBCCB<@@>>:@@@>>B?BBH?BCC:;<BFD=BB;99,;;>@ABBBA@>@C@CCBB??@@CCBC@C>A@AA?999:/4A=4AAAA8A9BB=5A6:7BA???ABABDABA?BB<@?BBA?::8;;8@BBBBC8@B?BB8B7=7==6=7@BBAA<?4?@A<6BCCCA@<<<<7656.==;@5BBABBBBB=B=B4;6;C?BGHD@CCC>C@DCB@CBBBCCBBBA<;;AB;;;0;>@;:9,9>=@??8=@A>
@N9IO0:00810:05881
TACGAAGGGGGCTAGCGTTGTTCGGAATTACTGGGCGTAAAGGGCGCGTAGGCGGCCTGCCAAGTCTGATGTGAAATCCCTGGGCTTAACCCGGGAATGGCACCAGGGACTGGTAGGCTTGAGGACGGGAGAGGATGGTGGAATTCCCAGTGTAGAGGTGAAATTCGTAGATATTGGGAAGAACACCGGTGGCGAAGGCGGCCATCTGGTCCGTTTCTGACGCTGAGGCGCGAAAGCGTGGGGAGCAAACAGG
+
@A?:94:999'7>>?@AA=???BB@B?C@CBBBF>B???C;@@<???AA@?9??5;5;7919173::44444444(4:;0444(3828288088(3-3:7;99459545@@@=BBB6;;5;:;5;9>G9ABAA9;:C@CDAD?A?@D=BBBAA;;;;=AA@@9@>AA@@AABBB?BC=B=@@@@A@?D@;;5;@@5;5;@?B?BBABA>AC=@AA7:;@@::9A?::39@@9:9/8=>=>@?39:::B;B@@=
@N9IO0:00791:05959
TACGTAGGGTGCGAGCGTTAATCGGAATTACTGGGCGTAAAGCGTGCGTAGGCGGTTTTTCAAGCTTGATGTGAAAGCCCCGGGCTTAACCTGGGAATGGCATTGAGGACTGAGAGGCTAGAGTGCGGCAGAGGGAGGTGGAATTCCACGTGTAGCAGTGAAATGCGTAGAGATGTGGAGGAACACCGATGGCGAAGGCAGCCTCCTGGGCCGACACTGACGCTGAGGGCACGAAAGCGTGGGGAGCAAACAGG
+
EE@@@@@@:AAAA@@9;0;@>>00+0+0+00ACD>CBBBB7;:@@@@@@@A=::5;@?@,@@<@AB?AA;;;@@A:BB==1==5:?8B>A@;;;9;=>>7@::7:885<9;;8:3404?@@@A@ABC?BBBBCB;:919<6?2:4;.4:::@?@?::::=CE>B::8=885?=888=6:9;@8555;>>>C=?@A?C=@@@B9=>8;;;*7-7?;;?::8?@<<:888/7BACBD>CCA;;;;5;D?@A<@>?<
@N9IO0:00793:05934
TACGGAGGGTGCAAGCGTTATCCGGATTCACTGGGTTTAAAGGGTGCGTAGGTGGGCTAGTAAGTCCGTGGTGAAATCTCCAAGCTTAACTTGGAAACTGCCGTGGATACTATTAGTCTTGAATATTGTGGAGGTAAGCGGAATATGTCATGTAGCGGTGAAATGCTTAGATATGACATAGAACACCGATAGCGAAGGCAGCTTGCTACACAATTATTGACACTGAGGCACGAAAGCGTGGGGATCAAACAGG
+
995;58=9,55/;7;<<<)//7)/)/<.5555590993;=6>A6<A655::4=AA6?>565>9=::5444.448<04433-3-3?96;738-/)//(---7(--81888869:(.---5058(/33377717;,73,337,3,/://////33::<<38499,9<8:7<<9;;700////7;9<<:.44444599495:459=4=@::55597<.661659;=0//0)---//;1//55999+555:;2559;
@N9IO0:00804:05951
TACGAAGGGTGCAAACGTTGCTCGGAATCATTGGGCGTAAAGCGCACGTAGGCGGCTTCGCAAGTCGGATGTGAAATCCCTCGGCTCAACCAAGGACGTGCATCCGAAACTGCAGAGCTTGAGTACAGAAGAGGATCGCGGAATTCCCGGTGTAGAGGTGAAATTCGTAGATATCGGGAGGAACACCAGTGGCGAAGGCGGCGATCTGGGCTGATACTGACGCTGAGGTGCGAAAGCGTGGGGAGCAAACAGG
+
BC@@@<?C<@ADDD>DBC9::BCC@C@BBAA<@@9:3:8808959>?FD@@<00)/:689=D>@@AA<@@@?CBC?CDC>C;;:;@BB<A<A7B>BAAABBBBB?BBC=@@@@@AAAAB7;;@@@>@@@8@BA@BAABBB?C=A7;>4<=A966>@B?BBCC>C@CFC?=BBBCBBB=CC?B?BBB@BB@A<@;;.5;5;.9@@@?555)599;@BBBCCCFCCBBB?AABBBE>E;::FDD9BA@@B;;;;<
@N9IO0:00805:05912
TACGAAGGGGGCAAGCGTTGTTCGGATTTACTGGGCGTAAAGGGCGCGTAGGCGGATTTGCAAGTCAGAGGTGAAAGCCCTGGGCTCAACCCGGGAATGGCCTTTGAGACTGCAAGTCTTGAGTGCGAGAGAGGGTGGCGGAATACCCAGTGTAGAGGTGAAAATTCGTAGATATTGGGTAGAACACCAGTGGCGAAGGCGGCCACCTGGCTCGCAACTGACGCTGAGGCGCGAAAGCGTGGGGAGCAAACAGG
+
BBCAA>ADDC5CB?B@@?9>@<CB?CBC=B@@@@;@BBBC>CF>CBB;;;D@BC@CCC>C@@<@AAA;;;=A@@A7999)58808555:>>7==8C:;?7@<@@9@@@@A;;;A;@A@@<AAB@AABBDEBABC7AA@CC?C>AABD;AAD;;;B@@=;9;99&47999@@B@AAACD<B;9916@@9AB>A:@<B9@9;:.9.5<9=B<B=<<<D7;9655<A?9>><9::>>;(98???AB6??@@B;AA@<
@N9IO0:00805:05946
TACGTAGGGTGCAAGCGTTAATCGGAATACTGGGCGTAAAGCGTGCGCAGGCGGTTATGCAAGACAGATGTGAAATCCCCGGGCTCAACCTGGGAACTGCATTTGTGACTGCATAGCTGGAGTGCGGCAGAGGGGGATGGAATTCCGCGTGTAGCAGTGAAATGCGTAGATATGCGGAGGAACACCGATGGCGAAGGCAATCCCCTGGGCCTGCACTGACGCTCATGCACGAAAGCGTGGGGAGCAAACAGG
+
CB?@?CDG=@?BD?B@@?>@;>@A5;5;;@@AC>;;:CE8;;CBA@BAAA=<;4;=<;;BC@BCCCBBA;;;;B;@AAA9BB=B000=A@@@@<@>AABBBAC<AABBAAACCAA@A?>9?????C?AAAACCCC3AAA?B?B@B?@C@?>?@AAAABCCC>CCBBCBABBBBBCC>BCAE@BBB>A???9=<<17-735::==/;;:2:6;;<<555<:9;A;;:A@?@;;;6;@@CCCC9@@@BB=BCB>
@N9IO0:00777:05965
TACGAAGGTGGCAAGCGTTGTTCGGATTTACTGGGCGTACAGGGAGCGTAGGCGGTTTGGTAAGCCCTTCGTGAAATCTTCGGGCTCAACCCGGAAAGTTCGGAGGGGACTGCCAGGCTAGAGGACGGGAGAGGAGCGCGGAAGTTCCCGGTGTAGCGGTGAAATGCGTAGAGATCGGGAGGAAGGCCGGTGGCGAAGGCGGCGCTCTGGAACGTTTCTGACGCTGAGGCTCGAAAGCGTGGG
+
CCB@@<@?BB@CB=@@;;5:@;@;9<@@:@BBCC=BAABCCAB<;;<@ABB?BE@DD>B@BC@AAA<D?@@AAAA:@AA?CB@6@@00+/:3@8@=//6:>C?A@FD:@A@A<:>?7;;<==B>@@=85=944=?>;009:>*//)/9191568----06566188;?@@???:77;;1@@.929;>6;69=099?<@@AA<?@??A=?;<9?@?D<A::;CCAA@<;5;;;;9<5<944777
@N9IO0:00782:06009
TACGGAGGGGGCCAGCGTTGCTCGGAATTACTGGGCGTAAAGGGCTCGTAGGCGGTTTGATAAGTCCTGTGTGAAATCCCTTGGCTTAACCAAGGAACTGCGCCGGATACTGTCGAACTAGAGGCCGGGAGAGGGAAGCGGAATTCCCAGTGTAGCGGTGAAATGCGTAGATATTGGGAGGAACACCGGTGGCGAAGGCGGCTTCCTGGACCGGTTCTGACGCTGAAGAGCGAAAGCTAGGGTAGCAAACAG
+
BBEC@BCBCB1@>????B69::>A;B9B?AABBD=AAABC=BB=BBAAA@?;::4;@8@B<;7;AA=;;;BBBBC>CHH>C=?4992:498>9>=@4>999@@>B>BCFAAAAABB?:95=;:3:5>=59=9>:3=:?:4.43838<3<><;<55554:9==7:::;BB;;BBB7A<5CA<A8@@=9B8<:6=5<696@A=@A9B=9:46@:?<?:CCCCCBBBBC@CABB??;4::CBD=7AA9494(/9>
@N9IO0:00787:05966
TACAGAGGTCCCAAGCGTTGTTCGGATTCACTGGGCGTAAAGGGTGCGTAGGCGGTCGGGTAAGTCTGACGTGAAATCTTCAAGCTCAACTTGGAAACTGCGTCGGATACTATTCGGCTAGAGGAATGGAGGGGAGACTGGAATACTTGGTGTAGCAGTGAAATGCGTAGATATCAAGTGGAACACCAGTGGCGAAGGCGAGTCTCTGGACATTTCCTGACGCTGAGGCACGAAAGCCAGGGGAGCAAACGG
+
CCBCCCC@CCC=C?B@@@?BB@CC@=B?BB=BD@8A>@==0990;;;;ACD@EC=AACJ>CC@CCCBBBBB@@A?8@@>:@@;@AAA>=@?9?:@@8@A@BBCCD@BCCBBBB:<<?BAA:::?B?AA>?AAB2A@;;;;>A@A???;@6;;@A@;::;AA@<@AABBCBB::444.49<.405@@:@@=>+0//)/5;A>A:96;;C;?8433(45::::>=98::5:::::92?@555==1>8:9A/:9:
@N9IO0:00791:05961
TACGTAGGGTGCGAGCGTTAATCGGAATTACTGGGCGTAAAGCGTGCGCAGGCGGCCTCTTAAGACAGGTGTGAAATCCCCGGGCTTAACCTGGGAATGGCGGCTTGTGACTGGGGGGGCTTGGAGTGGCGGAAGAGGGAGATGGAATTCCGTGGTGTAGCAGTGAAATGCGTAGAGATCAGGAGGAACACCGATGGCGAAGGCAGTCTCCTGGGCCAGCACTGACGCTCATGCACGAAAGCGTGGGGAGCAAACAGG
+
CC@@?BBB<BBBABB9;:?@>ABB>B?A7;<CCF?BAACC>BCE@@@@A>@;00-0@@AA@E@CAAB@@CCCBCC=BBDD8BB;;;?C=A=?@@0<49::9:29?5:=4997938383"38287<<==9=B8C:74:=2::999(/)/(/(//84///8@=733:@C=B799@AAAA@<6:507=;@7;;@<AA>>;>>>:>:?=<57./)/65.64;>?==;66//.3...226977:-5;===AA2@=>=@9??A6
@N9IO0:00792:06005
TACGTAGGGTGCGAGCGTTAATCGGAATACTGGGCGTAAAGCGAGCGCAGGCGGTTCTGCAAGTCAGATGTGAAATCCCCGGGCTCAACCTGGGAACTGCGTTTGAAACTACAGAGCTAGAGTATGGGAGAGGGAGGTAGAATTCCACGTGTAGCAGTGAAATGCGTAGAGATGTGGAGGAATACCAATGGCGAAGGCAGCCTCCTGGCCTAATACTGACGCTCATGCTCGAAAGCGTGGGGAGCAAAC
+
;?955@A@;::9B:0000)/27//)/)/55<<<299955)59<9999:@B@A@=@?A;;;;6;C@AA@000>>@5AAAA.;;0:>?>9@<@CC<B?;:9599A<@@F=<<BB@???A??@AAABAAA;@;;;C=;;8;ABC<A?A?CBB;:9?@@B@@@@@8999=A>99549944.4:7;:>>A09244.448=A>9:0>6::*0/)/5>@:884443339784=9=33389(3377788+3338;19
@N9IO0:00797:06001
TACGTAGGTGGCGAGCGTTGTCCGGATTTACTGGGCGTAAAGAGCGCGCAGGCGTCGTACAAGTCGCGTGTGAAAGCCCCCGGCTCAACTGGGGAGGGTCACGCGATACTGTTCGACTCGAAGGCAGGAGAGGGAAGTGGAATTCCCGGTGTAGTGGTGAAATGCGTAGATATCGGGAGGAACACCAGTGGCGAAGGCGACTTCCTGGCCTGTTCTTGACGCTGAGGCGCGAAAGCTAGGGTAGCAAACGG
+
AABBBAA?AB?BAAAA@@;@@B>B;<;</;@BBC>CCCCG>B@@@AA@A@B<;;9CCAABC<@?:9:>>>>@>@9@@ABB2B????A=@@@@@6@@@9@989@@??:::????BBAA@@@A3959AA?DBBBC<@<?>=8>4949C<B>BAA@B>>8=DDD>AA989:;?=;=667*87-5/::>=A<:;5;=<8=;=;;5;/54:;1;8==?<@A<>>576977;6<=@787-8@=:::1:<=888)888
@N9IO0:00799:05983
AACCAGCACCTCAAGTGGTCAGGATGATTATTGGGCCTAAAGCATCCGTAGCTCGTTTTGTAAGTTTTCGGTTAAATCCATGCGCTTAACGTATGGGCTGCCGGGAATACTGCATAACTAGGAAGTGGGAGAGGTAGACGGTACTCGGTAGGAAGGGGTAAAATCCTTTGATCTATTGATGACCACCTGTGGCGAAGGCGGTCTACCAGAACACGTTCGACGGTGAGGGATGAAAGCTGGGGGAGCAAACCGG
+
A8A?@@@BB?BCC@CCC@BBBDACBCCC??@=@B<B>;;;7;@AAA>BA???AA>>==3=>>9??CC9BC=A;>?9?=9@A@@@@A=A?BBCCCCD>DBBB@CD>DADCCBB999C?BBCC?B>A@@@:@@@B=@ABACB?@@@@?>9>@@9?9?@@29:::-:A9??:?CBBBBB>BCB;;;5;@<@C<;7<BB5;5;;5;;;;B=@;;7;?AAC?AACCC@A@:::5:@??A8::@BBBB3CAA@D>D@C@
@N9IO0:00807:05964
TACAGAGGGGGCGAGCGTTGTTCGGAATTACTGGGCGTAAAGGGCGCGTAGGCGGCCTGCTAAGTCGAACGTGAAATCCCCGGGCTCAACCCGGGAACTGCGTCCGAGACTGGTTGGCTTGAATCCGGGGAGAGGGATGTGGAATTCCAGGTGTAGCGGTGAAATGCGTAGATATCTGGAGGAACATCGGTGGCGAAGGCGGCATCCTGGACCGGTATTGACGCTGAGGCGCGAAAGCCAGGGGAGCAAACGG
+
>CB><<<CCC1AA@@;;;?BC@BB@C@C@CBBFD>@??AA5:959:9>;::=AA?B?;::BB<?;9:@;?@?AAD<??CC8??:?????BB=BB9<8<555=;;7;:::8::.50/39:)//)--(---&----8,77556157<7<255.44455<<6:454(4::::><<699@>>:>@<?::99=@.5669;;4945529@@<9<A;>A5<5;9;=;;;BBCF;<7;;;BBB;CC><;;;*95995)555
@N9IO0:00812:06002
TTCGGGTGAGGCAAGCGTTGTTCGGAATCACTGGGCTTAAAGCGCGTGTAGGCGGTTCGGTAAGTACCTTGTGAAATCCCTTCTCTCAATGAAGGAATGGCTGGGTATACTGCCGGACTGGAGGCAGGTAGGGGTCACTGGAACTCTAGGTGGAGCGGTGAAATGCGTAGATATCTAGAGGAACGCCCGTGGCGAAAGCGGGTGACTGGGCCTGTCCTGACGCTGAGACGCGAAAGCGTGGGTAGCAAACGGG
+
@;>@@5@?;>:?A<@@AA;??=@B?C:;;CCCCC<@A5;;0;;9;@@A@@@>B@=@@EE@CCABBBCBD;;:CCM?CBB=C@CCBB@@<:;:>A>@?BB?AACH?DCBBB@@A@C@CBBD>@@@BBB?A????5?CAB;;6:29>A???;>C=AA<;:;DDC>;:9CCB???AA@?@:::4:5;;;@9AAA>@@DD=@ACD<@@?@;;;0;>@000+00<?<>?@9:;???:::/9:89??9@CCBCC=BAC7
@N9IO0:00768:06056
TACGTAGGGTGCTAGCGTTGTTCGGAATCATTGGGCGTAAAGCGCGTGTAGGCGGTTTGATAAGTCGAATGTGAAATCCCCCGGCTCAACCGAGGAAGTGCATTCGAAACTATCTGGCTAGAAGATGGCAGAGGAAGGTGGAATTCCAAGTGTAGAGGTGAAATTCGTAGATATTTGGAGGATACCGGTGGCGAAGGCGGCCTTCTGGACCATTCTTGACGCTGAGACGCGAAAGCGTGGGGAGCAAACAG
+
CBBBCBBC<@@@AAA@@@8::?BFACACCBB4996;;:CE69;99:ABABC???9@>8@?@B@BABAA?@?@A??69:787)33889@<@?@??@D>AABBCB?CBBB=A@>>0//(/869;5:?@@;@@@@@5?8?<@@7B:C?B<@7??:<<:8545;DD>K@AA?>>=B??90:500)0/;>6:9:A<@:A?A>AA?C?B;?<>;;>7<<?AA?A@@@@@@???A>A<990===<=:;-;5@A:3;;;
@N9IO0:00780:06043
TACGAAGGGGGCTAGCGTTGTTCGGATTTACTGGGCGTAAAGCGCGTGTAGGCGGGCCGGTAAGTTGGGGGTGAAATCCCGAGGCTCAACCTCGGAACTGCCTCCAAACTGTCGGCCTGGAGCAAAGAAGAGGCGAGTGGAATTGCGAGTGTAGAGGTGAAATTCGTAGATATTCGCAGGAACACCAGTGGCGAAGGCGACTCGCTGGTCTTTTGCTGACGCTGAGACGGCGAAAAGCGTGGGGAGCAAACAGG
+
@?@@@5;;;;)8===99917<<@?9;<?7@?AAB>CCBCC=B@?????@@B<@@D0;5;5;?49:4;9:9'9?AB<ABC=@;;7;<:<=B@@@@+0)00//2<7,;;.5<<9;@?B@BB;@@@@A;@B=;;:4:@??==-7-317734488:<::?<@A@?8@>?:9888;;<4:8355<?9?8839<<=9::9.9.44=9??@@>>9=9:99*9B@;;;BA@90/0//)/;;;</99<5555'5<955)55>8
@N9IO0:00802:06059
TACGGAGGGGGCTAGCGTTATTCGGAATTACTGGGCGTAAAGCGCACGTAGGCGGATCAGAAAGTCAGAGGTGAAATCCCAGGGCTCAACCTTGGAACTGCCTTTGAAACTCCTGGTCTTGAGGTCGAGAGAGGTGAGTGGAATTCCGAGTGTAGAGGTGAAATTCGTAGATATTCGGAGGAACACCAGTGGCGAAGGCGGCTCACTGGCTCGATACTGACGCTGAGGTGCGAAAGCGTGGGGAGCAAACAGG
+
BA@@=@CCCC5C@AABBB?AA=>>8<9=:@>??A99::CC5:9@@@9;;AA@BB?<=<9:::/9?@@9;;=::8=7=?A<ABA=ABBA?D6:6:9=8=9786<<6@@A<BCC@CC?BAB?AAA>AA@@@AA;;7<EA@;;4;4;6;?CCCBBBCB@A<A;;;0;>AAABB@;;;;;;4::2;;ABA::;>@;@A@9?=:;4;B@A@@B<@@B@@@@@A@@@AB??@A?999:;?8?9::@DD9BBBFD>;;;;
@N9IO0:00807:06015
TACGGAATGTGCAAACGTTATTCGGAATCACTGGGCTTAAAGAGTCCGTAGGCGGCTTGTTAGGTGAGGTGTGAAATCCCCCGGCTCAACCGAGGAATTGCGCTTCAAACCGGCAAGCTTGAGGAGGATAGAGGTGGGCGGAACTGATGGTGGAGCGGTGAAATGCGTTGATATCATCAGGAACACCGGAGGCGAAAGCGGTCCACTGGGTCCTTTCTGACGCTGAGGGACGAAAGCTAGGGGAGCGAACGGG
+
AAB@<??9:9@@CD?;::>AB@CC?C9:;BBCDE>CC6995;;:;C?BA>>:994;B<@?@CC@B@BB?BBBCDD>DDGFF1::;<BA?B=@AC?C@D:==<AB=;;;095:59@5:=B8==BADE?BAAAAA<9@=;B@=B@CCDDCD@CC@BBAD@CCCE=CC@@?ABAABAA@A@@?4:6:<@?B9??;>?;8084807;6@BBDC989?@=5888:=9:9<799,:83<=5B>88??=18>?>?2?<@9
@N9IO0:00813:06028
TACAGAGGGGGCAAGCGTTATTCGGAATTATTGGGCGTAAAGGGCGCGTAGGCGGCTATTCAAGTGACGGGTGAAAGCCCTCGGCTTAACCGAGGAACTGCCTGTCAGACTGGATGGCTTGAGACCGGGAGAGGTGAGTGGAATTCCCAGTGTAGCGGTGAAATGCGTAGATATTGGGAGGAACACCAGTGGCGAAGGCGGCTCACTGGACCGGAACTGACGCTGAGGCGCGAAAGCGTGGGGAGCAAACAGG
+
;;;666>===*44.4444.49355059D4=9.55)3:333(3;1:<==AAA>>?<?ABA?BB>AABBBCC<???>8=??9@AA>BB@C@C?BBB@B@AAAA=A::;AACBAA?AAA?AB=AAABB?AC=B>?>??????@=@4:6;A;@A@@@BBAD@BAAA;@A@BAAACBCCACC=BB6:7;AA=ABCC@CCB?B?@@=@CBBBBC?BA<?9?;??@AAABB?A@?AA@?@@9??@@ACC5::??=6::9:
@N9IO0:00764:06071
TACAGAGGGTGCGAGCGTTAATCGGAATTACTGGGCGTAAAGCGCGCGTAGGCGGCTTTGCAAGTCGGGTGTGAAATCCCCAGGCTTAACCTGGGAACTGCATTCGAGACTGCATTGCTAGAGTATGGGAGAGGGAAGTGGAATTTCCGGTGTAGCGGTGAAATGCGTAGATATCGGAAGGAACATCAGTGGCGAAAGCGACTTCCTGGACCAATACTGACGCTCATGTGCGAAAGCGTGGGGAGCAAACAGG
+
BBBBBCCC=BBA@@@@::4;=@BHAGAG@BBCCD>BABAA;A;;;@@BAAA>;;7;CC9CAA=ABA@A;A@AB@A;@@?@.;;<AB<@<@@BAB=B=@BBBBB>BA;;;;;CBDB@???AA@@A@@@@;@A@AE>B@BBC?B=BB<B?B<@@B@@@C@CBBB>;<;B;;;CCBBBA=@<@=@=BBABACCC@C;;;7<BBCBB@CACB@CC@B>B@@AA;;;@@@AA@A@@@BD<@A@ACCC5;;@?@8@A@=
@N9IO0:00764:06087
TACGTAGGGTGCGAGCGTTAATCGGAATACTGGGCGTAAAGCGTGCGCAGGCGGTTTCGTAAGCTGGAGGTGAAATCCCCGGGCTTAACCTGGGAATGGCCTTCAGGACTGCGAGGCTAGAGTGCGGCAGAGGGAGGTGGAATTCCACGTGTAGCAGTGAAATGCGTAGATATGTGGAGGAACACCGATGGCGAAGGCAGCCTCCTGGGCCAGCACTGACGCTCATGCACGAAAGCGTGGGGAGCAAACAGG
+
CD;;;BBA<BBCCCC;:0;@:=00+0*0//7993;;;>>05:;;;:B@@@?BB=AA<A;;<>?@9:59?=A@BB<BCCC9CC=DC?C?B?BDD=B?;;8;>A>BDD?BA@@@BAA?BBBBBABBAA?AAAAAA9996:A=A>B?B@BCABBBBCCCCBBMK?A@BBBDB@@@;:9B299;B9?A@:>@@@;@BD490595505=:=>@6<8<;=>==;00/0//44<<?@99>5<=<7777*388:;1::;;
@N9IO0:00768:06098
TACAGAGACTGCAAGCGTTATTCGGATTCACTGGGCGTAAAGGGTGCGCAGGCGGCCAAGTGTGTGAGGCGTGAAAGCCTGGGGCTTAACTCCAGAATTGCACCTCAAACTACATGGCTAGAGCATTGGAGAGGGTAGCAGAATTCACGGTGTAGCAGTGAAATGCGTAGATATCGTGAGGAATACCAGAGGCGAAGGCGGCTACCTGGACAATTGCTGACGCTCAGGCACGAAAGCGTGGGGAGCAAAAGG
+
ACCB@@AA;;;?=;>88919=5;;389<ABBBCF@9;;CB;AA5:::;0<<600*0*0*0=>@A@;:9?>??BBG:;:?BFHD9::@F?BAA;?==:=39;;;>AABC?CCDBCAA=AA;;;;;BB?C>BBCAD?C<<;BBC=A=@BBB?BCBA@@AA:::B=A:;;CCBAABA;;;AAB?C@CCC@BBBB?BBA;@<@@=@BBE?;;7;;A=@8::C@??BBAAAA>AA@=<?6<<>>>;;+<<9944&48
@N9IO0:00786:06101
TACGAAGGGGGCTAGCGTTGTTCGGAATTACTGGGCGTAAAGGGCGCGTAGGCGGCCTTGATAGTTGGGCGTGAAAGGCCTGGGCTTAACCCGGGAACTGCGTTCAATACTGCGAGGCTAGAGTGTGGGAGAGGTTGGTGGAATTCCCAGTGTAGAGGTGAAATTCGTAGATATTGGGAAGAACACCGGTGGCGAAGGCGGCCAACTGGACCACAACTGACGCTGAGGCGCGAAAGCGTGGGGAGCAAACAGG
+
AAA@@:?A@A0889A????BB?AB?B?B?BA>>?7?AA?A5883897??982;;5;>B<AB????=A@:AB@@@C=B?B?BAA9A@6;6:G;AA>B?BBCBBB@CC@BAAAABBA@<@ABA@@AA;;;0;;AA=@<?>;;6;@D@DD>CBBBBB@@@?AABC>C@CCDCCCBBB>A@:?9>>;999;@=@@<@@@=A=A@=A;@<@BC7;;@BCCACCBCCDAAAAA<@BB@@@:@@AABCC5;;AAA<@@@<
@N9IO0:00788:06083
GACGAAAGGTGGCGAGCGTTGTTCGGAATCACTGGGCATAAAGGGCGCGTAGGCGGTCCTTTAAGTCGGATGTGAAAGCCCCCGGCCCAACCGGGGAACTGCGTCCGATACTGAGGGACTTGAGGGTCGGAGAGGTGCATGGAATTCCTGGTGGAGCGGTGAAATGCGTTGATATCAGGAGGAACACCGGAGGCGAAGGCGATGCACTGGCCGATCTCTGACGCTGAGGCGCGAAAAGCCAGGGGAGCAAACGGG
+
=A@999(76;<8<<0/00/,/04//)5044:@==858=9::/8>989:>=::600)00*/>.<099887;444444)44;;;)606?6<:=;@@@0?:B@@9:;A:@ABCABBBBB;::9;=999.:??8<>?=89999:?;?=B?B@BB?AA4::>@:>>?@:@B999<;;A>669>9=<9>266;5<6994953-3-333::9444;7;7;;BAAAA998A@?::9299:9999&9:29:??1:::;<4;@=7
@N9IO0:00802:06087
TACGTAGGGTGCGAGCGTTAATCGGAATACTGGGCGTAAAGCGTGCGCAGGCGGTGCACCAAGCTCGATGTGAAAGCCCCGGGCTTAACCTGGGAATTGCATTGAGGACTGGTGGGCTCGAGTGCGGCAGAGGGGGGTGGAATTCCACGTGTAGCAGTGAAATGCGTAGAGATGTGGAGGAACACCGATGGCGAAGGCAGCCCCCTGGGCCGACACTGACGCTCATGCACGAAAGCGTGGGGAGCAAACAGG
+
CC@@@BBB=BBCCBB:;0=C@@@A<A-00>>AA>CABDD>AABBCBBBBB=:94;;;;@?C=@@A?@>@BC;;;.;999-9?9AA<?<?=AAC>C?C@BCCC=?@@<:;;:4;;;0;A@AABAABB?BBBBAAAAB)BB>B>B?BACCBBBBBBABA::;B<BABBAABCBBAABA7;;<@<A@A@DCGG@BBB@B?AAA@@A@0@AD=C?A;;;A><<=00/=<7==9@999,9>@@BDC9ACCCC=CCE@
@N9IO0:00807:06093
TACGAAGGGAGCTAGCGTTGTTCGGAATCACTGGGCGTAAAGCGCACGTAGGCGGGTTTGTCAGTCAGGGGTGAAATCCCGGAGCTCAACTTCGGAACTGCCCTTGATACAGCAGACCTTAGAGTCCGGAAGAGGTGGGTGGAATTCCTAGTGTAGAGGTGAAATTCGTAGATATTAGGAAGAACACCGGTGGCGAAGGCGGCCCACTGGTCCGGCACTGACGCTGAGGTGCGAAAGCGTGGGGAGCAAACAGG
+
ECB@B?AD<BBBA@C????BD@CC@D>BACCBCD>???FD<??@?@?@@BB?ACD<A@<AACBCBBCCDD:AB@B<CCC=C9::@BBB?CB:CC?B?B;9;@3;5;;><B;;;>=BFADAAA@BAB>B=A7;<C?BBC=CD>@>@?B=ABBBABABBB@BBBC>C??=::9AACD?BB?C>BB;<<A4949A<ABC?B?BC?BB>BCCC@CGAD?:<;ABBAC;;;;:09@BABD65949;44&5BAC=8:588
@N9IO0:00770:06156
TACGTAGGATCCGAGCGTTGTCCGGAATTACTGGGTGTGAAAGGGCGTGTGAGGTGGGTCTCTGAAGTCGGTGGTGAAATCTTGCAGCTCAACTGTAAAATTGACCATCGAATACTGGAGGTCTTGAGTACGGCAGAGGGAAATAGAATTCATGGTGTAGCAGGTGAAATGTGTAGATATCAATGAAGAATACCGGTAGCGAAGGCGGTTTCCTGGTCCGTAACTGACACTTGAGGCCGCAGAAAGCGTGGGGAGCAA
+
:;9::AA=??@=@?@;;;@000<F@A=A,..-22(,----6/69169/5545<8=<>5<:6//89)////)/6)//--(//-(----56//(/776666*5(---(,///-(---/;5/338997=;::;4404:>:;=6=F>B>;:*/(/8/-(-52,,,--(----(0//6693337333,333,38499>4=.33877<49187;891:3//)//)/88388/0/6//)/36(/(/////81867;;;;188889
@N9IO0:00777:06130
TACGGAGGGAGCTAGCGTTGTTCGGAATTACTGGGCGTAAAGCGCGCGTAGGCGCTTTGCAAGTTAGAGGTGAAAGCCCGGAGCTCAACTCCGGAACTGCCTTTAAAACTGCATCGCTAGAATTGTGGAGAGGTGAGTGGAATTCCGAGTGTAGAGGTGAAATTCGTAGATATTCGGAAGAACACCAGTGGCGAAGGCGACTCACTGGACACATATTGACGCTGAGGTGCGAAAGCGTGGGGAGCAAACAGG
+
@@AA8;;C;@@;99<=??;?>=?A:><?9AABBC>CB?==/::8000..--3-./;;39996=<7<95929BB@=BCC8@=?666<<9=@E@D@D?A;;;5<;.;;;.4;::;5;:?A5458<6:>B=AA::6:?==993<2:;@5<<<<<<<<;?7:=><6>8;;;;;;@;@5;<8@166:<;@:B@?@=@<>)/)///::;:<:?055;;@A@C=??B=BB?????=<99:/9;?9999*87:>@<ABC?
@N9IO0:00780:06129
TACGGAGGGTGCAAGCGTTATCCGGATTCACTGGGTTTAAAGGGTGCGTAGGTGGCTTTGTAAGTCAGTGGTGAATCATCGGAGCTTAACTCCGAAACTGCCATTGATACTGCTTAGCTTGAATCAAGTAGAGGTGGATGGAATAATACATGTAGCGGTGAAAATGCTTAGATATGTATTAGAACACCGATTGCGAAGGCAGTTCACTATGCTTGTATTGACACTGGAGGCACGAAAAGCGTGGGGATCAAACAGG
+
;@>>:<>>/55::5:===.55=2:299499555<)55)5>2>>66555555.5A=40/)//:3-----6838/0+////0/69933-3-33368880844;9@A@@@ABB@@>@9@:95./<8000+000/55.55.5;;3;6;;=@@??987<=89179999&4438-3388333:77-7<=.45<.99>;>?@B4:4:=>@:@BC:;9>=95;;9;6;9:99//)//)/444;;=+:444444&59=993=>@4
@N9IO0:00782:06143
TACGAAGGGGGCTAGCGTTGTTCGGATTTACTGGGCGTAAAGCGCACGTAGGCGGATCGTTAAGTCGGGGGTGAAATCCTGGAGCTCAACTCCAGAACTGCCTTCGATACTGGCGATCTTGAGTCCGGAAGAGGTGAGTGGAACTCCTAGTGTAGAGGTGGAATTCGTAGATATTAGGAAGAACACCAGTGGCGAAGGCGGCTCACTGGTCCGGTACTGACGCTGAGGTGCGAAAGCGTGGGGAGCAAACAGG
+
BA@@@=ABBB1>>?A@AA>AD@DG=?@A<@A=??9?@?AA799??C@BBA@>AE?BBBAA594:9??@CB2ACCC>BC?CD>@ABBCC?@@@6;;B=;;<A=B@BBBC;;;B@BCCCDD@BBCCCAD@C@CCC@@@?@@A=A=AAB@DCCAA@BAAA?AA=A=?<?ACBBBBBB@BC@B@BA????>A????@;;5;500+0;;<=@A?BB@B@BBBA;;;?@B889=???@@@8?@@AHHM<BBCCG?CCC>
@N9IO0:00804:06133
TACGGAGGGTGCAAGCGTTATCCGGATTCACTGGGTTTAAAGGGTGCGTAGGCGGGCAGGTAAGTCCGCGGTGAAATCCTGGGGCTTAACCCCAGAACTGCCGCTGATACTATCTGTCTTGAATACTGTGGAGGTGAGCGGAATATGTCATGTAGCGGTGAAATGCTTAGATATGACATAGAACACCAATTGCGAAGGCAGCTCACTACACAGCCATTGACGCTGAGGCACGAAAAGCGTGGGGATCAAACAGG
+
@@BB?CCC>BBCC@CCCC@BBC>B>BB?BBBCCC;AA8@<4@?7>C=B<@A>BA@;@@B@CC@BBB@B=C:>>C>25458===+95>C:>:9+9;;5;>@@>ABACCCBC::;;;;;9A<@@?BDA;;;@;@=9=@AA??6@8>A;99>=9779;44.4444(443:6;:99973384444438:;3=5;-3399-3-38888:=:;;<<;@5;5:A49:?>>9555.5<55555'5559@;;+955::1::;4
@N9IO0:00812:06146
TACGTAGGGGGCAAGCGTTGTCCGGATTTACTGGGTGTAAAGGGCGCGTAGGCGGGTTGGCAAGTCAGAGGTGAAATCCTACAGCTTAACTGTAGAACTGCCTTTGATACTGCTGATCTTGAGTACGGAAGAGAGAGACGGAATTCCAGGTGTAGTGGTGAAATACGTAGATAATCTGGAAGAACACCAGTTGCGAAGGCGGTCTCTTGGTCCGTAACTGACGCTCAGGCGCGAAAGCGTGGGGAGCAAACAGG
+
CCA?@ABBCC1BC;?@@@<@BC@D@CBC>CCCCD<BABBB=BB=BCDBBBB?EDF>D>A=B?9?@B@@?A<A??>9>?;@?A?>>?9=999:@B@@=A@@@?BB<BAAAAA?@@BBBBBAHCBBBBB>B?BBCCCBB@;9.46;6<8=<:;;;<;;?9:::=4;8:9B?:<00)/>?>;B@GG?:::?B@@<@@00+/(//(/68==8B>@B?BBB<????:7837;?:993;;;29@<;;77+;;77:36:63
@N9IO0:00779:06170
TACGTAGGGTGCAGGCGTTAATCGGAATTACTGGGCGTAAAGCGTGCGTAGGCGGTTTGTTAAGACAGGTGTGAAATCCCCGGGCTTAACCTGGGAACTGCGCTTGTTACTGGCAGACTTGAGTGTGGCAGAGGGGGGTGGAATTCCAGGTGTAGCAGTGAAATGCGTAGATATCTGGAGGAACACCGATGGCGAAGGCAGCCCCCTGGGCTAACACTGACGCTGATGCACGAAAGCGTGGGGAGCAAACAGG
+
BBBABAAC<BBB@B=9;:;>;@@A?B>B?BCABB<BAACC=@@@:;;B@AA?;;8<C>AA@C?ABAABAKDDDDE?BBBB:BB>CC@CAD@BBD7;699B@CBC89;:>@AA@BBB@@;5;>;:===:A<>======&<B<@9?>A=?@@CCAABBBBBCDE>ECBB:;;B@;;;BC=@@?B?ABA?;;;A5;;;4;9=>;>>>>+=BC;?>>+0/77//9@A996BCC=CBBD<@@:99??*9995=4<9>4
@N9IO0:00787:06164
TACAGAGGTGGCAAGCGTTGTTCGGATTTATTGGGCGTAAAGGGTCCGTAGGCGGTTTGGAAAGTCGGGTGTGAAAGCCCACAGCTCAATGTGGAACTGCACTCGGAAACTTCCAGACTAGAGTATGAGAGGGGTTAAGGGAATTCCCGGTGTAAGGGTGAAATCTGCAGAGATCGGGAGGAACACCAGTCGCGAAGGCGCTTAACTGGCTCATTACTGACGCTCAGGGACGAAAGCTAGGGTAGCAAACGG
+
;>54444.4939;9999<,//8<<5///)5597;1///77.7:/9;499;;855.5<1:6<=4;;9990566<:<5;:;)/////:;<9<///8:6<<997;;//)/7.776;7=<>==666>><<<@@;;;;-439.94)4.4.44)43444505<5<==>7=<44///6///66617;5;5<<=7<;;433;;.3,3933,3179:4988//(/63.22225;;;;066==>6=666>?4<<<5//)/;;
@N9IO0:00789:06171
TACGGAGGGAGCTAGCGTTGTTCGGAATTACTGGGCGTAAAGCGCGCGTAGGCGGCTTTGTAAGTTAGAGGTGAAAGCCCGGGGCTCAACCCCGGAACTGCCTTTAAGACTGCATCGCTTGAATCCGGGAGAGGTGGAGTGGAATTCCGAGTGTAGAAGGTGAAATTGTAGATATTCGGAAGAACACCCAGTGGCGAAGCGGCTCACTGGACCGGGCATTGACGCTGAGGTGCGAAAGGCGTGGGGAGCAAACAGG
+
@@@B?BCE=;;;A:9:AA=::79B<A>A>A@???8?A@@@9@889;<945;7<<5::=/44/)//)//6838:99(333(3::+8333-3;;&4047;334033(428894448::99=00/688055(////)//)////5;)-(,0-----/-//)/)//77.749/,,,,,,(,6,2,22,2,//(////)///)//83--,,,,5(--(-9,-,,(,,,,-/999394////(/)//7999.;>>>A8=<<7
@N9IO0:00798:06172
TACAGGGGGGGCAAGCGTTGTTCGGAATTACTGGGCGTAAAGGGCTCGTAGGCGGCCAACTAAGTCACACGTGAAATCCCCAGGCTTAACCTGGGAACTGCGTGTGATACTGGATGGCTTGAATTCGGGAGAGGGATGCAGAATTCCAGGTGTAGCGGTGAAATGCGTAGATATCTGGAGGAATACCGGTGGCGAAGGCGGCATCCTGGACCGACATTGACGCTGAGGAGCGAAAGCTAGGGGAGCAAACGGG
+
CCC@@@@@@@#@C=A@CC?CC@BB?A;?:=:9::/:88=<5<<5>>>@B>?;00+0+0+0>>6<=<>88944>::19==9044.5C4929<:::49<>?@@CDBAAABBBBB@BCB@BDACC@DACCC=AAA@A;ADBCBBB>A>A>::6:@@AA;;:<AAC=D<;;ABBCCCEC;93998<9?BB@B=;;5;@@5;5;@;@BBC?BC?BB?C@@@@=AA@??@@9:2:==999,4:::@BB7BBCCC=CCD8
@N9IO0:00810:06208
TACGAAGGGGGCTAGCGTTGCTCGGAATTACTGGGCGTAAAGGGCGCGTAGGCGGACAGTTTAGTCAGAGGTGAAAGCCCAGGGCTCAACCTTGGAATTGCCTTTGATACTGGCTGTCTTGAGTTCGGGAGAGGTGAGTGGAATGCCGAGTGTAGAGGTGAAATTCGTAGATATTCGGCGGAACACCAGTGGCGAAGGCGACTCCACTGGCCCGATACTGACGCTGAGGCGCGAAAGCGTGGGGAGCAAACAGG
+
9:;;?7?>C>1?@@>=89177333-45:3:?>?C>ABABE>CD@BCAAAAA=<<5;AA@CD7;;;:==<@798?A:=@@7=?<8899?:@;@<?<A:@>AA=AD>BCCCCBB?AB????=>><?;888-9:99:><=9=:::;?A@=>???>?@?@@=BAAA<B?BBBCBB;:9=@C7:69>9<==9555:599<7;7:::://+/99:6::2<<<ADD?@@@@99:>9:98??>8=??<CCC9CCCCC=BBB<
@N9IO0:00768:06220
TACGAAGGGGGCTAGCGTTGCTCGGAATCACTGGGCGTAAAGCGCACGTAGGCGGACTCTTAAGTCGGTGGTGAAATCCTGGAGCTCAACTCCAGAACTGCCTTCGATACTGAGAGTCTCGAGTCCGGGAGAGGTGAGTGGAACTGCGAGTGTAGAGGTGAAATTCGTAGATATTACGCAAGAACACCAGTGGCGAAGGCGGCTCACTGGCCCGGTACTGACGCTGAGGTGCGAAAGCGTGGGGAGCAA
+
;;@>?<ACCC2????@:92:@@@A=A@B@@@CCB=B@;;;0;::;::::4;<9909@?@C?C?@@<=8<:5443809;7::3554388-355054:3994713288;@?>>@@@??AA::;BBBC?BB<B666=@@=BBB?B>@@DCBBA:99A@??>?CDE>C=@@B>=;;33,3388:5;;055<5>5668==<8;<9:2://77//)/9/97<<:656555;55549999>>,5/77777&//7;;
@N9IO0:00803:06247
TACGGAGGTGGCAAGCGTTGCTCGGAATCACTGGGCGTAAAGGGCGCGTAGGCGGGGAGGTAAGTCGGGTGTGAAATCCCTCGGCCCAACCGAGGAACTGCGCCCGAGACTGCTTCTCTTGAGTCCCGGAGAGGAAGGTGGAATTCCCGGTGTAGCGGTGAAATGTGTAGAGATCGGGAGGAACACCGGTGGCGAAGGCGGCCTTCTGGACGGTGACTGACGCTGAGGCGCGAAAGCGTGGGGAGCAAACGGG
+
BABC=;:7:B=AB@DBBB?AABBB@B?CAA@BCC>AAAAA5==7?=;?@;;7;CCC:BA?BBADA@@@;A@AAAA9;;;0:;;4;9)57A:ACC?B@BBCDCCC>B?@@ABBAB?ABBB>@@BBCE?F@BBBB=A>B>BCIDADAFG>B?ABF@@@D@BBCC?CCCCA@@AA@;;:>9>><@?:::;@;@@=@AD>A?A@<@<@=@CI8;;B@BBBBCCCCCBBBBB>ABCBBB<A@@@@BC:BBBBB>BCC>
@N9IO0:00805:06221
TACGAGTACCCCAAGCGTTATCCGGAATCATTGGGCGTAAAGGGTGTGTAGGTGGTGATGTTAGTCTTCTGTCAAAATTCCGAGCTTAACTCGGAACCTGCAGGGGAAACGGCATCGCTCGAGGTTGCGAGAGGTGAATGGAACTCATGGAGTAGGGGTAATATCCGTTGATATCATGGGGAACACCAAATGCGAAGGCAATTCACTGGCGCATACCTGACACTGAGACACGAAAGCGTGGGTCGCGAATAGG
+
CCA@@?=8788-9:=:::?@???B?C;;;CB9<>5:88>91==4:>?ABBB@BB?BCBABB>ABBCDACAAACCCC9B=C=@<::@2:59>??6@7@;@BBBCDD:CB=;:6;BCBCBCCC@@=@>A@AC??;<A@@9==*0(/;8=>?;?@AAADC9BB@EDBB>??<><;B?>:>@==+8.78<6>A;0//37(/(.50505655=492285556:?::9988892228666)226555-5766775779;
@N9IO0:00811:06224
TACGAACCGTCCAAACGTTATTCGGAATCACTGGGCTTAAAGGGTGCGTAGGCGGCCTGGTAAGTTGGGTGTGAAATACCTCGGCTCAACCGAGGAATTGCGCTCAAAACTGCCTGGCTCGAGGGAGACAGAGGTGAGCGGAACTTAGGGTGGAGCGGTGAAATGCGTTGATATCCTAAGGAACACCGGTGGCGAAAGCGGCTCACTGGGTCTCTTCTGACGCTGAGGCACGAAAGCTAGGGGAGCGAACGGG
+
BCAAA=@5;;@;?B=;;;?BC?BB@C@A@DCCCD>CC6;;0;=6==?AABB?;::;@GD@CC?AAACD?B@A?==6;;98BBB@BBBB?C?BAA;A@C<AABB:=@@@3@99;?CC?BBBBBAB6;:?><?::29<@>??;?>@@????9???A?@@@BBBD<:::AB?BB@@@@999274?;@@A>B>BB?GCGF?HBA?ABBBBDDJ?DGAAA?BA@@BAA;999.5=@==;6;>>BEDD8A@C@@=@@C;
@N9IO0:00787:06296
TACAGAGGGTGCGAGCGTTAATCGGAATTACTGGGCGTAAAGCGCGCGTAGGCGGCTTTTCAAGTCGGATGTGAAATCCCCGGGCTTAACCTGGGAACTGCATTCGAGACTGTCTAGCTAGAGTATGGGAGAGGGAAGTGGAATTTCAGGTGTAGCGGTGAAATGCGTAGATATCTGAAGGAACATCAGTGGCGAAAGCGACTTCCTGGACCAATACTGACGCTCATGTGCGAAAGCGTGGGGAGCAAACAGG
+
ACCCC@A@<@@>A@@99:<@?CCD@CBF@CBCCD=BAAAA9A:;:AACBBB?::9;CFF;CC@CCB@=@:;;@@C8;;;;&:=,45:>;>:>CC>C?A;9::@?CBBB@A???@@9:93@@>>8BBB?6BBBAC?C?ABC@C?BB=BBB?BBCB@=>4>@@:3688==@A?;;<==AA8;8B?A@@ABB?@>A98928>@A:B8=8BC8CB<@<@A?@AA9:::@=0//00/>;178???CC9BAABD<@>93
@N9IO0:00807:06270
TACGGAGGGGGCAAGCGTTGTTCGGAGTTACTGGGCGTAAAGGGCGCGTAGGCGGTGCAACAAGTCAGGCGTGAAAGCCCCGGGCTTAACCTGGGAATTGCGCTTGATACTGTTGCGCTAGAGATCGGGAGAGGATGGCGGAATTCCCAGTGTAGAGGTGAAATTCGTAGATATTGGGAAGAACACCGGTGGCGAAGGCGGCCATCTGGACCGCATCTGACGCTGAGGCGCGAAAAGCGTGGGGAGCAAACAGG
+
CCCC@AACCC1BB?AAAB999?CD<@@@6;;;<B9AAA@@6??8@==B<BB>;<6;@C@=::59==;=385?:?>8BB>>2>E=BC?C?B?BBA=A=@<BABBA:;ABBBBBA6?@==><9:BB@BFG>CCBB=A>>.455:8@8==8=CBB====<7;:;;3>6;6<=ABBDC9A=);55549==9@995.955.5.555:.56;;=9>>:<<<;;;;><<>><<<.5555555'5995555&5;?;;1:444
@N9IO0:00808:06288
TACGAAGGTGGCAAGCGTTGTTCGGATTTACTGGGCGTACAGGGAGCGTAGGCGGTTGGGTAAGCCCTCCGTGAAATCTCCGGGCCTAACCCGGAAAGGGCGGAGGGGACTGCTCGGCTAGAGGATGGGAGAGGAGCGCGGAATTCCCGGTGTAGCGGTGAAATGCGTAGAGATCGGGAGGAAGGCCGGTGGCGAAGGCGGCGCTCTGGAACATTTCTGACGCTGAGGCTCGAAAGCGTGGGGAGCAAACAGG
+
BBA@?2959?8>D>A9;;<@A<AC@CCC=CABAB<BBBCBDBB=@@BAAAA=AA?A@CC>CC>@@B<AA>BBCCH=BAA@<AB8;4:C?DF>IAEF>CC>AA@BGDG<CCBBBB@A=@@DCDC?BBCC=CCCC?CCBBCB=?5:5;?9@=BC@;::B?::9B=@@ABAAAAB9:9BE>CC?C?B?B;?99;4;?A=B?BD@CBAACCC>A=;;;;0;AABBAA;;;;5;@;;;;/;>>?BBB4BBA@@8@;:;
@N9IO0:00766:06347
TACGGAGGGCGCAAGCGTTGTTCGGAATACTGGGCGTAAAGCGCGTGCAGGCGGCCTGACAAGTCGAATGTGAAATCCCGGAGCCCAACTCCGGAACTGCATACGATACTGTCAGGCTCGAGTCTCGGAGAGGATGGCGGAATTTCCGGTGTAGAGGTGAAATTCGTAGATATCGGAAGGAACACCAGTGGCGAAGGCGGCCATCTGGACGATGACTGACGCTGAGACGCGAAAGCGTGGGGAGCAAACAGG
+
0:5506CD;;;9828737-/65996:+//9<<<7;?;?A;@@A@@@@<@B:00*03<9=@A>ABGBB@BBAA@D<BBB<B>@@@J?C@CBB@B@CACCCCBBAAA@??????A@A=???AAAAADDG>AABC@BBC@AA>A?BA;B6;7;B;;;BB@CDHM>CACCAAAA;;;;;5;=A=@?@DC@BB@@=@BA?B@AA?A?BBCCC?AAABBBBB@:::A::;@AB;::999/;;;;BBB8ABBBB=<;;=
@N9IO0:00788:06326
TACGTAGGGTGCAGGCGTTAATCGGAATTACTGGGCGTAAAGCGTGCGCAGGCGGCTCTTTAAGTCAGATGTGAAAGCCCCGGGCTTAACCTGGGAATTGCGTTTGAAACTGGAGAGCTGGAGTGTGGAAGAGGGGGGTGGAATTCCAGGTGTAGCAGTGAAATGCGTAGATATCTGGAGGAACACCGATGGCGAAGGCAGCCCCCTGGGCTAACACTGACGCTCATGCACGAAAGCGTGGGGAGCAAACAGG
+
EGAAABBA:AA@@@>;;;5;5;;C=C6946B?AB<;;;BC;BAB<;;CB@A@;;9;CBBB6;7;0>>0000/0=@459??0@=:9<2;*0+07;1:6=255;;;0555/3<?9>>>@@@B=?@::;C?C?A@@@@@@%;;5;<@<A?AB>BCDDCCBBABED>;;;CAAAAAA;;;B>@@7;7<@@?AA@D@EED?A=@;;;@@@0@DE?DBB@C:00;;000:;;;>?=?>>@8?>>>BBB6AAA@A=B??=
@N9IO0:00791:06336
TACAGAGGGTGCAAGCGTTAATCGGATTTACTGGGCGTAAAGCGTGAGTAGGTGGCTCGCTAAGTCGGTTGTGAAATCCCTGGGCTCAACCTGGGAATTGCAGTCGATACTGGCGAGCTAGAGTTCGGTAGAGGGTGGCGGAATTCCCGGTGTAGCGGTGAAATGCGTAGATATCGGGAGGAACATCGATGGCGAAGGCAACCACCTGGGCCTGAACTGACACTGAGACACGAAAGCGTGGGTAGCAAACAGG
+
@ABBBBBB=@@@A=@@@@9;::CC@AAB<CBBCC=<;;;;099544:<?@@=@B?BCD@@A@=@CBB@C:;;@@@0>@=5?AA;@@CD@C?BEC>C>?89:@@AA?>?BBBB?B?==<?8B9447==6AABABB>BC?BB?A<A:A:3A;===>=>848AA=3B822659===:755-?>=@=CC@@@AA@7?<?9A>BB?A@AA?AAA<A@C;;9;;;;CCCCAABA@@@999.9?>987*7>=?AA9?:93
@N9IO0:00799:06352
GACAGAGGGTGCAAACGTTGTTCGGAATACTGGGCGTAAAGCGTGTGTAGGCGGTCCGCTAAGTCGGGTGTGAAAGCCCTGGGCTCAACCCAGGAAGTGCACTCGAAACTGGCGGGCTAGAGTACTGGAGAGGTTGGTGGAATTCTCGGTGTAGAGGTGAAATTCGTAGATATCGAGAGGAACACCGGTGGCGAAGGCGGCCAACTGGACAGATACTGACGCTGAGACACGAAAGCGTGGGGAGCAAACAGG
+
@@AAABBB=CCDCC<@00+0/)//)/1///;8<1499:<3<<<>B0000/)/:277;9994499:<C7AABCCA6:;@;;;4(4@>?.;4)4@5@5@@ABCBBCC@?6BAA=ACC=CCCCCBBBDAB>BBBB@B@B@BB=@=@?BBBC@BCAAA??=@BAC>C@CDD@???@>???AA>;@=;::;><00*/==+959A=@<@<@@?<AAAB>@?CC@?@>>9::@=;;97;;3ACABD=>-97::5-57=2
@N9IO0:00803:06345
GACAGAGGGTGCAAACGTTGTTCGGAATTACTGGGCATAAAGCGCACGTAGGTGGTCCGCTAAGTCGCGTGTGAAATCCCCCGGCTCAACCGGGGAAATGCGCGTGATACTGGCGGGCTTGAGATCGGGAGGGGTGAATGGAACTCCAGGTGGAGCGGTGAAATGCGTAGATATCTGGAGGAACACCGGTGGCGAAAGCGGTTCACTGGCCCGACACTGACACTGAGGTGCGAAAGCTAGGGTAGCAAACGGG
+
::?955BC<BBBBA8;881777;=8>6:6:@AAC;??:;;0994/;///7::7@:@A669CB?A@??;;;@@AAC<CBCCC5@?@BCC?D?CII<CC7CCBBBBBCCCCAAA@CCB=BC266:AB444)4??@6BCC<DL@B@ABC@BB@CG>BCAA?ACCB=::9@::9>BAAAAA7<;?B@BCC@B?BC?CCCD=C<;9;?BDBBB@BC>CCA@@@@@@@@BB@@<;;:@@A:A@?BBB<BBBBBB=BAA;
@N9IO0:00806:06354
TACAGAGGGTGCGAGCGTTGTCCGGAATCACTGGGCGTAAAGGGCGCGTAGGCGGCTTTTCAAGCGTGCGGTGAAAGCTCGGGGCTTAACTCCGAGTCTGCCGTGCGAACTGGGAGGCTTGAGTCTGGTAGAGGTCGATGGAATTCCGGGTGTAGCGGTGGAATGCGTAGAGATCCGGAAGAACACCGGTGGCGAAGGCGGTCGACTGGGCCAGAACTGACGCTGAGGCGCGACAGCGTGGGGAGCAAACAGG
+
ACBBBBCD=BCCCBC;;;=;<<AJAD?A@CCCMF?@@@CC>CC>CBBBB<<800,0000)0A;ADCAA@A=@BBB;AAAABCC6;;7;?CBC@@@@CC;;;>BAAABE@CBAA:;;5;E>BBBAAAC@BBA;;6;BBBBC?B@B?B?BB=B@;;;99.9:;<7<<@@A9;6>@BB@C@C?BB?AAA@C?BC?BAA7;6;C?BBCBBBCC=B?CCB?BCBAA@BD<<;?BBA;;;BBABCBCC6;;:AB;B@@=
@N9IO0:00778:06373
TACGAAGGGGGCTAGCGTTGTTCGGATTTACTGGGCGTAAAGCGCACGTAGGCGGATCGTTAAGTGAGGGGTGAAATCCCAGGGCTCAACCCTGGAACTGCCTTTCATACTGGCGATCTCGAGTCCGGAAGAGGTGAGTGGAACTCCTAGTGTAGAGGTGGAATTCGTAGATATTAGGAAGAACACCAGTGGCGAAGGCGGCTCACTGGTCCGGTACTGACGCTGAGGTGCGAAAGCGTGGGGAGCAAACAGG
+
BCA@@;?A?A0@@@A?994:@;>A>AAA<AAABC<?@@AA5::::@@AA@@=@B@AAABB?B?AAAABBB8AACC:??A<@DC<???A?AB=BB?A=A9:93;;0;?AB@AB?AABAA@@CDBBBADFH@CCI?BBDCBC9;:;BB@DCBBBBB@;;5<C=A5;6;BBCCCCDC@;:9:?A?9???8=>=?:?@A9=99929==??BB>@A<?;?ADA???AAB???????ABB59;;;CCC:CCBBB<BBA6
@N9IO0:00791:06374
TACGAAGGTGGCAAGCGTTGTTCGGATTCACTGGGCGTACAGGGAGCGTAGGCGGTTGGGTAAGCCCTCCGTGAAATCTCCGGGCCTAACCCGGAAAGTGCAGAGGGGACTGCTCGGCTAGAGGATGGGAGAGGAGCGCGGAATTCCCGGTGTAGCGGTGAAATGCGTAGAGATCGGGAGGAAGGCCGGTGGCGAAGGCGGCGCTCTGGAACATTTCTGACGCTGAGGCTCGAAAGCGTGGGGAGCAAACAGG
+
BB@:;4:=?@>AA=AA;;6;B>BC@CC@CBBCCF=<;;95>@@:BBA?@@@<@C:@>@C>CC@CBC>BB@CCCCG=BB9:6;C6;49A>DA9;9;C;A;;;==>><<.<@>9;66=8<<>BAA@BBCC>BAAA@CBBB@?9A=?=AC=A>AB???@A8BBB=6==>@?AAAAA@:==5<<9@7@>B=A9?@;@==8B?BB9=>BBBBC9<7;;;D<AAA@B;:99998<=<;;=5=789@@@2@AAAA<@@?=
@N9IO0:00791:06383
TACAGAGACCCCGAGCATTATCCGGATTTATTGGGCGTAAAGCGTTCGTAGGCGGTTTTATAAGTCATTTGTTAAATCCTCAGGCTCAACCTGGGGGCTGCGGGTGATACTGTAAGACTCGAGTGTGGGAGAGGCAAATGGAATGCCCGGTGTAGCGGTAAAATGCGTTAATATCGGGTAGAACACCAAAGGCGAAAGCAATTTGCTGGAACACCACTGACGCTCATGAACGAAAAGCGTGGGTAGCGAAAGGG
+
?BB;:9CDDCD5;<;;::;@>>;?;??C<BB?CC>BAAAA;A;;;>AA?AB=<<7;CD;EDE@BB@@BA9;;@DC?CC@A@;;5;AAA?E7;;BBA,BACCCE?BAACAAABBB@BCCCCBAAABBBE=AACC@CBD=BB?B?@@@E>E@@@@BCAA>ACFC8??:::?AAABBBBB=BBBB?999=A@9@;?;;;0;;;598.7<<=9@???@@BBAAA:::AAAAAA=;;;;;&999==?86:5>;:>4><8
@N9IO0:00796:06374
TACGGAGGGGGCTAGCGTTGTTCGGAATTACTGGGCGTAAAGCGTACGTAGGCGGTCTTTTAAGTCAGAGGTGAAAGCCCGGGGCTCAACTCCGGAATTGCCTTTGAAACTGGAAGACTTGAACATGGGAGAGGTAAGTGGAATTCCGAGTGTAGAGGTGAAATTCGTAGATATTCGGAGGAACACCAGTGGCGAAGGCGGCTTACTGGACCATTGTTGACGCTGAGGTACGAAAGCGTGGGGAGCAAACAGG
+
@@CC@@@@?@0?@@AABB<:::::6:*0+0@AAD>;;;CB7?9:9C???<>9;;5;@BBB7@<@@@??@>:>@BC=CCC<AAA7@@AC5;;@;>;@9=29;49>7@@A::>A4;6;@?=3<<344494)499949A<?AA<?=A>A=AAA??@:::B;??AA:A?@ACCBBB@@;>?9>=?D;?>><?A9818<<16-52,2A;>>?A=@@<?A>??9=??987A?@:@989@@;ABDDCGD;BBBCD>BAB>
@N9IO0:00800:06387
TACGGAGGGGGCTAGCGTTGTTCGGAATTACTGGGCGTAAAGGGCGCGCAGGCGGCGGTTCAAGTCGGGCGTGAAAGGCCTGGGCTCAACCCGGGAATGGCGCTCGAGACTGGACTGCTCGAGTCCGGGAGAGGATGGTGGAATTCCCAGTGTAGAGGTGAAATTCGTAGATATTGGGAAGAACACCGGTGGCGAAGGCGGCCATCTGGACCGGTACTGACGCTGAGGCGCGAAAGCGTGGGGAGCAAACAGG
+
BBBC@CCCCC5BBBCA??:>??>?=?@C@BBCBE????CC:@@:???BAAA?AA=::8;@CC@AAABB>@;;;CF;B?BAEEH?CCCC@CD>CC>C@CCA:;;CCHBCB@@@=BB;;;;;BCCCC@CI?D?CB?C@@;@B8@=C8;;8;BBBBBCCC?AAAG>C@CCBBAAAAA?BB=B?AA=>=>?B?BC?BAA<@9=<8?9;:@AB>A@?B@GBBB99:CCDBBB@AA@?>?8?BBBBBB8@???>8?@@>
@N9IO0:00801:06364
TACAGAGGGTGCGAGCGTTAATCGGAATTACTGGGCGTAAAGCGCGCGTAGGCGGCTTTGTAAGTCGGGTGTGAAATCCCTAGGCTCAACCTGGGAACTGCATTCGAGACTGCATGGCTGGAGTATGGGAGAGGACAGCGGAATTTCCGGTGTAGCGGTGAAATGCGTAGATATCGGAAGGAACATCAGTGGCGAAAGCGGCTGTCTGGCCCAATACTGACGCTCATGTGCGAAAGCGTGGGGAGCAAACAGG
+
AACCCCDD<BBBBAA::;?B8:;C@C@C=A@;:;.;BA@A9@;;:CBBBBBACC@ABA>ACJ?BADCE?BBCCBC>BBA9?9949@@@=B999C<@79:@CAA?BCCBBBBB@A@C@CCG@BBCBBBE>BB@@<@BABAB<A=AB<B?B?BBB;;:C@BABC>???BACAAAAAAB?B3:6:;??>@@:;;?AAAB<AAB>@??;;;@4;;099=>@@BCC@A:;:BBBBBBCA7<;C<;;;.;@ABI>BCE?
@N9IO0:00801:06395
TACGTAGGGTGCGAGCGTTAATCGGAATACTGGGCGTAAAGCGTGCGCAGGCGGTTTTGCAAGACAGGCGTGAAATCCCCGGGCTCAACCTGGGAACGGCGCTTGTGACTGCGAGACTAGAGTACGGCAGAGGGGGGTAGAATTCCACGTGTAGGCAGTGAAATGCGTAGAGATGTGGAGGAATACCGATGGCGAAGGCAGCCCCCTGGGCCAGTACTGACCGCCTCATGCACGAAAGCGTGGGGAGCAAACAG
+
BA<;;;;D:;;DBAB:;0@A>@00-0,000>A@=BBBFG=@AABBBC@AA@CC?BBB5:9@;>>:<<7<<<;@=5:;BB9??3::00+/)//8/85:;7;@@A<@:AB?=??AA@???@???@@AA9><>>?BBBC(BCBB494:;<3339;:=5::777==6<B=>>>=BA>752;-22<>;>??;>>:;+//9(/(/735666'222'2+2287256/.(.73355>779?@A@58:>@BAC59890@6@@@
@N9IO0:00808:06362
TACAGAGGGTGCTAGCGTTAATCGGATTTACTGGGCGTAAAGCGTGTGTAGGCGGTTTGTTAAGTCGGATGTGAAAGCCCTGGGCTCAACCTAGGAATCGCATTCGATACTGGCAGGCTAGAGTACGGTAGAGGGTGGCGGAATTCCGGGTGTAGCGGTGAAATGCGTAGATATCCGGAGGAACACCGATGGCGAAGGCAACCACCTGGGCCTGTACTGACGCTGAGACACGAAAGCGTGGGGAGCAAACAGG
+
CCCBCCCD<BBCAAA@?@?B?@AA=:::8;BABB=AA@?>6@;;:@@@@CC@CC?BA:A?9B;AA@B?C;;;;;;/;;;)4B;4@BBB9=9<BC<;7;:::;?7?BAA9::?=?BC>BBBA@@BB?>>?CBCAA<@@0//3=)0,9<@A=A<@DCBB@BBCB=BCCCCBCCCBCC<H@C@:=<=BB:CB?;7?;>8<9CC@B@CC>@@E?H@BBCCCBBB;6:@@?A@?A?>>>8@@BBBED9;;;AC;A@@;
@N9IO0:00809:06371
TACGGGGGGGGCAAGCGTTGTTCGGAATTACTGGGCGTAAAGGGCGCGTAGGCGGCCTGCTAAGTCACACGTGAAATCCCTCGGCTCAACCGGGGAACTGCGTGTGATACTGGCGGGCTGAATTCGGGAGAGGGATGTGGAATTCCAGGTGTAGCGGTGAAATGCGTAGATATCTGGAGGAACACCGGTGGCGAAGGCGGCATCCTGGACCGAGATTGACGCTGATGCGCGAAAGCTAGGGTAGCAAACGG
+
A@AA@A@ABA"BB>@@CC?DC=@@?A?C?B?@@D<A?@CC>DC;??@BBCC@8859=?>@??499?>@A:;;BBB=@@@:@AB>@@@B>B@CCC;D@C@@@EBBBBBBAA@A=?==5??@>9>5;<@6<665=4<566<8>09457::7:883333-334<2555:;9==;<;::;4:?:?488?8<8<<4;::+0*//(//553//)//5/45<;7<;89933333777333(3;;;<=3:99398)39;
@N9IO0:00822:05806
TACGAAGGGGGCTAGCGTTGCTCGGAATTACTGGGCGTAAAGGGCGCGTAGGCGGCGCTGCAAGGCAGGCGTGAAATTCCTGGGCTTAACCTGGGGACTGCGCTTGAGACTGTGGTGCTAGAGGACGGAAGAGGGTCGTGGAATTCCCAGTGTAGAGGTGAAATTCGTAGATATTGGGAAGAACACCGGTGGCGAAGGCGGCGACCTGGTCCGTTACTGACGCTGAGGCGCGACAGCGTGGGGAGCAAACAGG
+
BAA<;5;?@?0AAACDDB?AAB@A=A?A?BBBBB9>?;:;0;B9AAABB?@;;;5;:;444439595;?BAAADG?D?@=?>@8@A=B?C@CCCC;:;;ABAAA7::AACBCCB<??894=@C4A8A@F@BBBB=A?8?C8B7B?BD?B=BB?@@8;5<97829<???:98=>>;>D;B8>>5;;=9=8;;5ACC@B@BB?BCDA?@@=@A=@@=@@@@AA@@??98,338;;773337<;;/77??:2:=;6
@N9IO0:00824:05798
TACGAAGGGGGCTAGCGTTGTTCGGAATTACTGGGCGTAAAGCGCACGTAGGCGGGTTTGTAAGTAGAGGGTGAAATCCCAGGGCTCAACCCTGGAACTGCCTTCTAGACTGCAAGCCTGGAGGTCAGGAGAGGCGAGTGGAATACCGAGTGTAGAGGTGAAATTCGTAGATATTCGGTGGAACACCAGTGGCGAAGGCGACTCGCTGGACTGATACTGACGCTGGAGGTGCGAAAGCGTGGGGAGCAAACAG
+
CCA;;2:???0??@A@??<?A?BC@B@C?BBAAA<B?@AA7:9??C@@@CC@CCE<BA<@@B;@????==5>??@8@AA;A@A<@AAA49959A<@??::;@B>A@@@@B<;<D@GEABB<@@=B@BC?CBAA=ABB@@@=B<@@B?A@@@B@@@<;7;CBB<B9;;AABBBBB9::?BC=A=@?@>AA@A=@AA=A?BBBCAAAABB?BBBCBBBBBBAAAC9:29A<???A?A8:885===1==B<>3844
@N9IO0:00827:05764
TACGTAGGGTGCGAGCGTTAATCGGAATTACTGGGCGTAAAGCGTGCGCAGGCGGTTTTGTAAGCCAGATGTGAAATCCCCGGGCTTAACCTGGGAATGGCATTTGGGACTGCAAGGCTGGAGTGCGGCAGAGGAGACTGGAATTCCCGGTGTAGCAGTGAAATGCGTAGATATCGGGAGGAATACCGATGGCGAAGGCAGGTCTCTGGGCTGACACTGACGCTCATGCACGAAAGCGTGGGGAGCAAACAGG
+
BBBAABBB<BBDC@@:;0@DAAAA>A-0,0>ABC=CBBBB>BBCBBBBBAB=AA=ABB6;;C?BC?AADCCBCCC>@@@@8@B<BB?C@C=@@@0;2992:?=>+00+0;00/<9>:@?@<AA?>;@:?=?>?498????<?:?:?A:@<AA???BBBBBBB=??>:??=>=?<777(3;<A<?@B>BB==:=BA?B?BBB?:9:>:99+9@???B>>A888;@@A;;;AA;;<0;@@@@@@2<;;BC=BBB@
@N9IO0:00837:05792
TACGGAGGGTGCGAGCGTTGTTCGGAATCACTGGGCGTAAAGCGCGTGTAGGCGGCTTCCTAAGTCTGGTGTGAAAGCCCGGGGCTCACCCCCGGAAGTGCACTGGAAACTGGGAAGCTCGAGTACCGGAGAGGAGGGTGGAATTCCTGGTGTAGCGGTGAAATGCGTAGATATCAGGAGGAACACCGGTGGCGAAGGCGGCCCTCTGGACGGATACCTGACGCTGAGACGCGAAAGCGTGGGGAGCAAACAGG
+
BBCB@BBC=BBBBBA:99=BB?BB@D@CCCCBBB<?>>AA588@?@@A><>:00)075:7;@=@BA@B?BCCCHD?CEB:@@?3AAABABBB0A=@<@A@@@BCB7A<6A;BB-905533<;58:B8<7;??>8AAA=A@?@29-738939@:@BBB@CBB=5;:?@@80//0/8>8389:?67;9.79:;4;882:9<;28803338288;2;333,388<773>9;<=????A=ABAAAAA6AAAAB=A@@;
@N9IO0:00847:05801
TACGGAGGGTGCGAGCGTTGTTCGGAATCACTGGGCGTAAAGGGCGTGTAGGCGGTCCGTTAAGTCTGATGTGAAAGCCCGGGGCTCACCCCCGGAAGGGCATTGGAAACTGGCGACTCGAGTCCCGGAGAGGGAGGGGTGGAAGTTCCTGGTGTGAGCGGTGAAATGCGTAGATATCAGGAGGAACACCGGTGGCGAAGGCGGCCCTCTGGACGGTGACTGACGCTAAGACGCGAAAAGCGTGGGGAGCAAACAG
+
ABBA@@>@8;;;A@@;;;4:@<@A=A:?;;B@AA9=?9::5:A=ABBBBBC???<@A5;;9?9>;99@A;9:@@@06:B=@@@066655;;<+<8=9==2?55.5499)555455555555=>>>7>8<>555)5555&5;.5.55.5.5945////76:5;;;;4;:::;;;99:AA@?497:<19597@7<B?BCA7878?=?A9A99:=@??;?;;9=9449444.44;;44444&4::9999+9555<)555
@N9IO0:00849:05782
TACGGAGGGTGCGAGCGTTGTCCGGAATTACTGGGCGTAAAGGGCGCGTAGGCGGCGCGGTAAGTAGGGGGTGAAATCCTGCGGCTCAACCGCAGAATGGCCTTCTAGACTGCCGGGCTCGAGCACAGTAGAGGCAGACGGAATTCCCGGTGTAGCGGTGGAATGCGTAGAGATCGGGAAGAACACCGGTGGCGAAGGCGGTCTGCTGGGCTGTTGCTGACGCTGAGGCGCGACAGCGGTGGGGAGCAAACAGG
+
@?BA?AAA<@@@AABA:;6;@@=A?CAF?CACBD=B9:9@9@A9A@@A:;:?CC@DABA?BB7;;@@@@A2ACCD7::4999:2999B@E<@@?9:29918;@?BCBAB@?>@5;;-9:=??AB??>?;==99179:??A:?4:4::-9:@A999BC@CB@C?AA@?:9:@@@>>CE>D9::=@?C?C???;@?A;@<@D?ACCDEACC>ABBB>BC@@@AA?????<?@@@?===00+0:::0::>CD<>?B?
@N9IO0:00854:05772
TACAGAGACTGCAAGCGTTACTCGGATTCACTGGGCGTAAAGGGAGCGCAGGCGGAATGGTGTGTCAGATGTGAAACCCCGGAGCTCAACTCCGGGACTGCGTCTGAAACTGCCATTCTAGGGACTCGGAGGGGCCGGTGGAATTCCTGGTGGAGCAGTGAAATGCGTAGATATCAGGAGGAACACCAACGGCGAAGGCAGCCGGCTGGACGAGATCCGACGCTCAGGCTCGAAAGTATGGGGAGCAAAAAAG
+
CCDBB;;;;<<AA>A:::?A@??C?AA>ABBCCC>:::AC<@A<@A:;:BB@BB?BAGE@BBCCAAAAABBBAA?3877*81899@C@?CCC@CC<AB;;;A?@;;9=6=?@@?@A=A:;;B=;;;BB?BEEL;C@CABB@B@DACAEE@BC:;;@@@CCCB=ABAABCCBBCBABB@BC?C@BBB?B<;;5;@@<@<?@@@<A=@AA=ABBCCBBB@CECECA@;;5<@@@AC=A;;;AA@3@?:;;;;;%;
@N9IO0:00822:05853
GACGAGGGTCCCTAGCGTTGTTCGGAATCATTGGGCGTAAAGGGTGCGTAGGCGCTTCGAAAGTCAGATGTGAAAGCCCCGGGCTTAACCTGGGAAGTGCATTTGATACTACGGAGCTAGAGTATCGGAGAGGATAGTGGAATTCCTGGTGTAGTGGTGAAATACGTAGATATCAGGAGGAACACCGGAGGCGAAGGCGGCTATCTGGCCGAATACTGACGTTGAAGCACGAAAAGCGTGGGGAGCAAACAGG
+
BBB@?<<6988*9>@=??9;:@CC@B?CBA@:>>5:<;CF?GE?A@AA@BB@996C:=<<A<@@AABB;6;BCA3;A;;+=;3;>:>:?:CCD?C?CBCCCCC>BABCBB@A@?BCAAAAAAAACAB?BCBB=@?BBBD?C@B>A>AC?BBBBBCB?BBBC>BBBBBAABB;:55:=@A<@>:::<@<>>:==<3737;8=<>=:68,23976588898BBD=@A7;9898222&5:97;EE;DB;;87:?><
@N9IO0:00823:05854
TACAGAGGATGCAAGCGTTATCCGGAATGATTGGGCGTAAAGCGTCTGTAGGTGGCTTTTTAAGTCCGCCGTCAAATCCCAGGGCTCAACCCTGGACAGGCGGTGGAAACTACCAAGCTGGAGTACGGTAGGGGCAGAGGGAATTTCCGGTGGAGCGGTGAAATGCGTAGAGATCGGAAAGAACACCAACGGCGAAAGCACTCTGCTGGGCCGACACTGACACTGAGAGACGAAAGCTAGGGGAGCGAATGGG
+
BDBBB??<?AB@C?BBCC@AAA?B?B>BBBB8B=6BBBBC:;<BACC@BBB@;;:;CJJJ5CACCB?BB?BCEDD=BCE=@@@:@A;C=@@8@A5;5;>5@A@CB@DC=BB=C0:7;AAA9?<AAAA?AAAAB9BBBCDD=C?BB=BAD?CC999C=7;:::3888<<;:::344:6>@7<<<??><?<>=:=@@@7<;<<<<;;<AA?:@:BC>>=B=?A@@9:9@A@B??;D<ABAAALF<BAAAA=@@B=
@N9IO0:00838:05832
TACGTAGGGTGCGAGCGTTAATCGGAATTACTGGGCGTAAAGTGTGCGCAGGTGGCCTCGCAAGTCGAGTGTGAAATCCCCGGGCTTAACTTGGGAATTGCGCTCGAAACTACGGGGCTCGGAGTGTGGCAGAGGGAGTGGAATTCCGACGTGTAGCGGTGAAATGCGTAGGAGAATGTGGAGGAACACCAATGGCGAAGGCAGCCTCCCTAGGGCCAAACACTGACGCTCGATGCACGAAAGCGTGGGGAGCAAACAG
+
DDBB@@@C=BABB@@BABADACAA=A<@?BBCBD?BBBDF?BBB@@@BAAA6;<7<<@@BBB>BBB<;;CAAACB=@@@@5?C<??@D??@=@B=B?B89:B::0;;;7;000??>0//:A8>>87:@;??A@@A=90/=<>5:18)-----...322+2668085696/-(---(/;8833/(/0668(/(/84./2.24969:7222'2229.8.8;,33;=9:///90////38=BB?6A>:00//&///49.668
@N9IO0:00845:05818
TACGTAGGTGGCGAGCGTTGTCCGGATTTATTGGGCGTAAAGAGCCCGCAGGCGGCCTGGCAAGTTTCAGGTGAAATCTCCCGGCTTAACTGGGAGGGTCCTGGAAAACTGCCAGGCTTGAGGCAGGGAGAGGGATGTGGAATTCCCGGTGTAGTGGTGAAATGCGTAGATATCGGGAGGAACACCGAGTGGCGAAGGCGGCACTCCGTGGCCCTGCCCGTGACGCGTCAGGGGCGAAAGGCGATGGGGAGCAAACCGG
+
CCBA@996:?;@@AAB;:49AA=@>A>B9AA;@;3;ABCB?BCCCC=C><<900+02;>>CC7AAD>CDC=A;;;,;?===)945>8=8>544(44:,94.4829;<0<<===;>:@C7;:@9=;9:,5>;@C<B<@>939383880:7;@@==37-333808333333376//-7,55(-(/870522--(--706(/36////5(...(//)597;)/////////44444&4444)434//////&//777)5.55
@N9IO0:00847:05831
TACGGGGGGGGCAAGCGTTGTTCGGAATTACTGGGCGTAAAGGGCTCGTAGGCGGCCAACTAAGTCGGATGTGAAATCCCCAGGCTCAACTTGGGAACTGCATCCGATACTGGATGGCTTGAATCCGGGAGAGGGATGCAGAATTCCAGGTGTAGCGGTGAAATGCGTAGATATCTGGAGGAATACCGGTGGCGAAGGCGCATCCTGGACCGGCATTGACGCTGAGGAGCGAAAGCCAGGGGGAGCAAACGGG
+
BBBCCCCCCC"CC?CCBB@CC?BB@B?B????BC>AAACC>BB>BBAB?>>:77181819BA=BB@@=@CBBBBD=BBDD8;::;BBC@BB?BB;B6;;<;A@A?ACBCDEEACBB>BB?BB@CE@BB=BABBB>BBCBBBA?A;?;??;?A@?@@@<@BBA<BB;;;BBCBCBBBB<@@<?<?A@?CAAA>ABB4:6:;;CBB?BB@AA?B>AAB?BABBABA;;5;?@;;:/99249494$5544<1:<<3
@N9IO0:00853:05828
TACGTAGGCAGCAAGCGTTGTTCGGAATTACTGGGCGTAAAGAGCGTGTAGGCGGCTCGCTAAGTTTGGTGTGAAATCTCCCGGCTCAACTGGGAGGGTGCGCCGAAAACTGGCAGGCTTGAGGGTGGGAGAGGAAAGCGGAATTCCCGGTGTAGCGGTGAAATGCGTAGATATCGGGAGGAACACCTGCGGTGTAGACGGCTTTCTGGACCACTTCTGACGCTGAGACGCGAAAGCGTGGGTAGCAAACAGG
+
CCA@@@@<@AA>@<@;;;5;A>@A=A?B?ECCCB=BA@AA<@CCBAABBBB@BD@GCCC??@@BBC=C@BCCBBB=@@@AB9@>@BCC@BBBE?AAA<ABBBB?BBCC:BBB=@AA>AA=AAAA=AAA9@@BCACE=BBC@E?B?BC>CACBA????=ABBB=BB@@@BBC@@B@@@8@B<@=AAB>BDFKAGGGGHECB@CDD>CAB=BB>AAB?BAAAAAAAA:::@?==??5::BBEC>BBBBBF?AAA@
@N9IO0:00863:05842
TACGGAGGGTGCGAGCGTTGTCCGGAATCACTGGGCGTAAAGGGCGCGTAGGCGGCCTGATAAGTAGGGGGTGAAATCCTGCGGCTTAACCGCAGGGCTGCCTTCTAAACTGTCAGGCTTGAGCACAGTAGAGGCAGGTGGAATTCCCGGTGTAGCGGTGGAATGCGTAGAGATCGGGAAGAACATCAGTGGCGAAGGCGGCCTGCTGGGCTGTTGCTGACGCTGAGGCGCGAGCAGCGTGGGGAGCAAACAGG
+
BBBB=@??8@@AAAABBB?BBB>B;B?ACCCBCC>BB?=>*77-9@?BBCC@::8;@@@?EB<@A:9999)8=>>-971748859E@E@D?@@A@@8@<:;:@9@?@A8@@??@?@<@B?A?@?A@@A??@::5:@A?AB>B?B@CC>C=A@;;;:;2:@;=9?BA@A@B@A999?@:@;>>60//7//445494.4.44.4.4;>:::09@44.4::900>0/000)/58--//97;9<<<;+55555)59<7
@N9IO0:00828:05897
TACGGAGGGTGCAAGCATTGATCGGAATTACTGGGGCGTAAAGGGCGCGTAGGCGGCCAGAAAAGTCAGATGTGAAATTCCGGGGCTCAACCCCGGAGCTGCATTTGAAACTCTCTGGCTAGAGTGCAGTTAGGGTAAACGGAATTCCACGTGTAGCGGTGAAATGCGTAGATATGTGGAAGAACACCGGTGGTGAAGACGGTTTACTGGGCTGTAACAGACGCTGGAGGCGCGAAAGCATGGGGAGCAAACAGG
+
77/0)-.:*,,,,(----(-////)/)/)/3::<</<<585/4;13333449.4/5:)//;;;.;;;<<;599=;;0;<?;@@@2>>><1898*788779<<99949AA:BBA@A@A<@AA;;;;;;;;E8;;C=BCJ=;;ADAG@B>B@A;;;:;@A;?:9;.:@B@?@BBBABBBB?C=B>80//)/)/95:;;//5:@7@<:@?=?=9=A:::?AA@:98=9949A<>?:949)9:33333&3334>255<7
@N9IO0:00844:05904
TACGAAGGGGGCTAGCGTTGTTCGGAATTACTGGGCGTAAAGGGCGCGCAGGCGGCTTTGTAAGTTGGGCGTGAAAGGCCTGGGCTTAACCCGGGAATGGCGCTTGAGACTGCAAGGCTAGAGTACGGGAGAGGATGGTGGAATTCCCAGTGTAGAGGTGAAATTCGTAGATATTGGGAAGAACACCGGTGGCGAAGGCGGCCATCTGGACCGTAACTGACGCTGAGGCGCGAAAGCGTGGGGAGCAAACA
+
A@B@?<?BBB1?>>?>==9>>;@@=B?A=@>888-9?>?@<@A:@@???==9=>;?AA<@@@=@B=A@<AB:;<C0;7;=A@C;A@::79D8@@<@7@A=BCBCACCCBCBBBB>A?B@@AB;;:BCC>BBCC?CCB?BA=@;?:>@:@BD@AAAAA?CCDD4:6;@BBBBCCC@CC;?<??;???;@<@@=@BB?B9;;?A7;:AAA>@?<@AB>AA@?@@@@;;;5;;@@@A;@@A@@@@3@A;;;0;;
@N9IO0:00849:05909
TACGAAGGTCCCAAGCGTTGTTCGGAATCACTGGGCGTAAAGGGAGCGTAGGCGGCGCGGTAAGTCAGATGTGAAATCCCGGGGCTCAACCCCGGAACTGCATCCGATACTGCCGTGCTTGAGGGTTGGAGAGGTAGCTGGAATTCTCGGTGTAGCAGTGAAATGCGTGGATATCGAGAGGAACACTCGTGGCGAAGGCGAGCTACTGGACAACATCTGACGCTGAGGCTCGAAGGCTAGGGGAGCAAAAGGG
+
CCAA@;@==<<-839@==:?@?AB?B>?@AAA@@:@AAAA<AA=@@@CABB??@<@BBB?BB?BCBBBBBBBCDJ?CCC>CCB89::C@CCC;C>A>B;<;@@@<AAAABBAB<?@>?@6:@B<5B7B<?9??>@@ABDD:C8C@CECC@BB@?@?99@@?=7>:?C@A7;@AAAACBCB?C?@@@@A@BB?ABB9<9=AAAAAAABB?BCC:BA@@BBB@>>;;;;9<<<::3::@@@ACC9BCBAAA3=@5
@N9IO0:00854:05861
TACGGAGGGAGCTAGCGTTGTTCGGAATTACTGGGCGTAAAGCGCACGTAGGCGGCGATTCAAGTCAGAGGTGAAAGCCCGGGGCTCAACCCCGGAACTGCCTTTGAAACTAGATTGCTAGAATCTTGGAGAGGTCAGTGGAATTCCGAGTGTAGAGGTGAAATTCGTAGATATTCGGAAGAACACCAGTGGCGAAGGCGACTGACTGGACAAGTATTGACGCTGAGGTGCGAAAGCGTGGGGAGCAAACAGG
+
>BBB=@@B<AAAA==?:939@:9823-438;;??:@BCBB=AABA@AABCC?BB@BBAA?;;6;B@B:::;=>@@9>>@/999*7<9717<<0<1718888<?>889;8;BBB;;6;;;ABA=;;;5;=AABB=;;;A;;5;>B4;4:;:;@@@@@@;A:::3;;;?BCDCCCD?ACAB>BA?CBB?B@AA<ABB?B?BCCCCCBBBD@C@@<@A@@=@CAAAAA@@=@AAABC;??@;;::.;@@DB;A??;
@N9IO0:00856:05904
TACGTAGGGGGCGAGCGTTGTCCGGATTTATTGGGCGTAAAGAGCTCGTAGGCGGTTTGGCAAGTCGGGTGTGAAAATCCGGGCTCAACTCGGAGACGCCACTCGATACTGCCATGACTCGAGTCCGGTAGGGGAGTGCGGAATTCCTGGTGTAGCGGTGAAATGCGCAGATATCAGGAGGAACACCGGTGGCGAAGGCGGCACTCTGGGCCGGAACTGACGCTGAGGAGCGAAAGCGTGGGGAGCGAACAGG
+
BBBBABBBBB1@BAA@@@?BBA>B>BCJ?ED?CC>BBA@A:A@@@A::9A@>AD@DD>D?CC>AB?>>:@AAACDD;CC?CC=AB:;6:BAA?AAAA@@>BCCCCCCAC:;:>A;;;@AAA;;;B@C?BAAEE7<=BBBB@C@B?B@DF?BBBBCCCACA@@;@@??<:9??A?<A<2669>9;<A>@>@B>BBA>A?AC:ABBBBBBD;@<@5;599>;<BB@@@@>?>;B@=5@@@;;;;.;@A?@>:9;9
@N9IO0:00821:05932
TACGTAGGGTCCAAGCGTTAATCGGAATTACTGGGCGTAAAGCGTGCGTAGGCGGTCTCGCAAGTCCGATGTGAAATCCCCGGGCTCAACCTGGGAACTGCGTTGGAAACTATGAGGCTAGAGTGCGGCAGAGGGGGGTGGAATTCCAGGTGTAGCAGTGAAATGCGTAGAGATCTGGAGGAACACCGATGGCGAAGGCAGCCCCCTGGGCTAGCACTGACGCTCATACACGAAAGCGTGGGGAGCAAACAGG
+
@A9::BBC<A@?A=A@@>=@=@AB=B=@=ACCCC>AAAGF?CBBBBBCBBB@CC@BBABBA@>@CA?:9:9:==B9@?@@6@A=AABA;@?<>?8?=A>?????C@BB>BBBB@@A?CCCCBB>@@A>BBCCCCCCC)BB=B<@<@?CD@::;AAAABBACE>::;BAAAA@@999A=AC?C@CBB@CBBB?BCC@B?BB;;;;;*;@C<BBB@@@@@B@<9;@@@@BBA:::A9??@@>??2989??8??<9
@N9IO0:00825:05924
TACGTAGGTGGCAAGCGTTGTCCGGATTTATTGGGCGTAAAGAGCGCGCAGGCGGTTCGTTAAGTGCGAGGTGAAATCTCCCGGCTCAACTGGGAGGGGTCTTCGCATACTGGCGGGCTTGAGGAGAGCAGAGGTGAGCGGAATTCTAGGTGTAGTGGTGAAATGCGTAGATATCTAGAGGAACACCGGTGGCGAAGGCGGCTCACTGGGCTCCACCTGACGCTGAGGCGCGAAAGCGTGGGGAGCGAACCGG
+
DC@@@CC<@@<@@;@@::6;BB@B>BBB<BB>BJ<BB@A=5=9;>@<BBBB?AC@C>A@C<@=@@?@@@?;?AAC>BCBBB>B@BBCB>A999+78;<&37?9??@HCCBBB?@@>:@C=A@A>B@A@?@B@@=@BBAAA?B>A>A@@@=???AABB?BCCK>EC@??A@@@@9::ABBA=A>@AA9?9?@9==@:?9>@=99:99>??5?@@:??<@A?;;;BA;;6;;;;AB=CAAACDF9BAAAA=B=A=
@N9IO0:00845:05936
TACGTAGGGTGCGAGCGTTAATCGGAATTACTGGGCGTAAAGCGTGCGCAGGCTGTTTTGTAAGTCAGATGTGAAATCCCTGAGCTCAACTTAGGAACTGCGTTTGAAACTACAAGACTAGAATATGTCAGAGGGGGGTAGAATTCCACGTGTAGCAGTGAAATGCGTAGAGATGTGGAGGAATACCAATGGCGAAGGCAGCCCCCTGGGATAATATTGACGCTCATGCACGAAAGCGTGGGGAGCAAACAGG
+
BB@@@@@A:AACB@AABBAD@CAA=A<@=A@AAA6@BAAB;ABA@@@BAAA?C@@@CC8@@@>AAABBA;;;CCC>CCC>?????@AB=@@6;09=:@000@AA0;:D=AAABB>ABBBAAAAAA:9:?::999999%9787,7/76@@@ACABABBBABAD>A@?@BBCAAABDAA>@A=@=@BC@F:;;?;;;=A6;9@ADDD1@@@<AB@?AAA<BB:99?999@>::333(3::3333&38::<5<=>9
@N9IO0:00850:05917
TACGAAGGGTGCTAGCGTTGTTCGGAATCACTGGGCGTAAAGCGCACGTAGGCGGTCCGCACCAGTCAGGCGTGAAAGCCCCGGGCTCAACCCGGGAATTGCGCTTGATACTAGCGGGCTAGAGTCCGGGGAGAGGATAGTGGAATTCCCAGTGTAGAGGTGAAATTCGTAGATATTGGGAAGAACACCAGTGGCGAAGGCGGCTATCTGGACCGGTACTGACGCTGAGGTGCGGAAAGCGTGGGGAGCAAACAGG
+
@@A@A=AA;AAA??B???=AB?BCAF?BBCBBBC>@??>>7??AAB???CC@BC@DD<9;>C9:;;@AA=A@AA??)4944&4:.95@>=AB=BB<A>B8;;;;C>ABAAAAABA@@=ACBCBBAB<@??8@AAC?ACGBBB?B?B?BC=CCA@A?>9929<<<5<8889443;9:6;;2:67<078898:77//99(/(//(/6699885:?8A6>?@?877733333,3333/4=6=?==BA?087333(39>9
@N9IO0:00851:05949
TACGAAGGTGGCAAGCGTTGTTCGGATTCACTGGGCGTAAAGGGTGCGTAGGTGGTTGGGTAAGTCCGATGTGAAATCCCGCAGCTCAACTGCGGAACTGCATTGGATACTATTTGACTAGAGGGTTGGAGGGGAGACTGGAATTCTCGGTGTAGCAGTGAAATGCGTAGATATCGAGAGGAACACCCGTGGCGAAGGCGAGTCTCTGGACAATTCCTGACGCTGAGGCACGAAAGCTAGGGGAGCAAACAGG
+
CBDCC@C?CB@BD<AAAA>ACAEDABA?ABCBBB:@A;;;8;D>BCBCBBB<?>;=5:;5:A=ABC?BCB@@?A?9>=>,;<@?@AAA@CBCAB@C@C???BB>B?BBCC@A@A<A999A?=<>,:4:6::CD8@@AA@@=@6;6;BBBACCCBBBACBBCC=BCBCBA@?@???@???A6;6;;;F=BBB?A<;8;?CCCCCC;;;CABCB@B>A=AAA???C?@@=@?@?>?9@@999BB8BCDDD>:::9
@N9IO0:00857:05921
TACGGAGGGTGCAAGCGTTATCCGGAATCACTGGGTTTAAAGGGTGCGTAGGTGGTATCGTAAGTCAGAAGTGAAAGTTTGCGGCTTAACCGTAAAATTGCTTTTGATACTGCAATACTTGAATCAGGTTGAGGTTGGCGGAATGTGGCATGTAGCGGTGAAATGCTTAGATATGCCATAGAACACCGATTGCGAAGGCAGCTGACTGGACCTGTATTGACGCTGAGGCACGAAAGCGTGGGGAGCGAACAGG
+
>@?;<@CC;@BAB?BCCC=A;;5;5;<AA@B;;;/9:)5>)55059444<:;@A;A?@88:<3998;;B<>>A@<5@CC=@A;4559>:=<<<<<<0<055===0=556=@@?CABCAB=;;5;9:9188=?>;?9;137/3,/;/0(///8;998848:?>9>=<?599A86865+7<;;=6;77-///)////)3-3:;<>>>>>>:>><?<@AA=;;;BBBCAA?AAD@@B<A@@@@@@5@AAAA@:;;?
@N9IO0:00825:05965
TACGGAGGGGGCTAGCGTTGTTCGGAATTACTGGGCGTAAAGGGCGCGCAGGCGGCGGTTCAAGTCGGGCGTGAAAGGCCTGGGCTCAACCCGGGAATGGCGCTCGAGACTGGACTGCTGGAGTCCGGGAGAGGATGGTGGAATTCCCAGTGTAGAGGTGAAATTCGTAGATATTGGGAAGAACACCGGTGGCGAAGGCGGCCATCTGGACCGGTACTGACGCTGAGGCGCGAAAGCGTGGGGAGCAAACAGG
+
;;BB?BBCDC5BACC???;?@?AA>B@B?BB999.9><AA5::5::9BB@@>@C@;;9;?@@<@BABB<@@@?BB,:297>>?3BBAA<AB=BB>C@DDABBBCCCCCCBAA?BBBCDCC?AABD?BC>B@@@@??@<CC9B:B=B@:AAABBCC:938<?<-717;;?@@@BB<?@<??DD>==>6>=>@<@00*/0//*/6==BBB577=@6:=89;=:::?==;5::8@@E9ABBBBBB6@@A@@9@?@;
@N9IO0:00832:05973
TACGTAGGGTGCGAGCGTTAATCGGAATACTGGGCGTAAAGCGTGCGCAGGCGGTTCGCTAAGACAGATGTGAAATCCCCGGGCTTAACCTGGGAACTGCGTTTGTAACTGGCGGGCTGGAGTGCGGAAGAGGGAGGTGGAATTCCACGTGTAGCAGTGAAATGCGTAGAGATGTGGAGGAACACCGATGGCGAAGGCAGCCTCCTGGTCTAGCACTGACGCTCATGCACGAAAAGCGTGGGGAGCAAACAGG
+
BABBBBAB;A@BCBBBBA?@;@00,0+0000;;.;@:59)59B9;;BA@@=;;5;:=>@@A=@B><0000//3808888+8:/447:28297;58-37379=?4@BB?BA?<99:/9;@;@@@BBC>B?BBAC=@@=A@=@>A=A?BBBAAA;;;AA@A@B<BCDHICCCCCCCCC@BA?A=9889==AB>BBD?C:::@@>@A:;;5;;;@;<;?:959449>;<:99=9555&5?>@@@B7BABCD>AAA6
@N9IO0:00832:05998
TACGAAGGGGGCAAGCGTTGTTCGGAATTACTGGGCGTAAAGGGCGCGTAGGCGGCTCCTTAAGTCAGATGTGAAAGCCCCGGGCTTAACCTGGGAACTGCGTTTGAAACTGGGGAGCTGGAGTGTAGAAGAGGGGGGTGGAATTCCAGGTGTAGCAGTGAAATGCGTAGAGATCTGGAGGAACACCGATGGCGAAGGCAGCCCCCTGGGCTAACACTGACGCTCATGCACGAAAGCGTGGGGAGCAAACAGG
+
AAA@?9>?>?0?A?BBBB?BC?BB@B@B@BBCBC>CAA@@4996;CACAAA;00+0@@:A@D@B@AAABCBBBBJ>ABFF9BB<A@<@;@=@AA<B?BCBBBBC<@AC=BBBED:@@@@@=@@@BC??=<>877777%976==A>A>@?<@@@AAA:99@>A;BBBBCBBBCA;;;A;A96;9@BCACCCD?CBC?B?AACDEED3BBC>CBC?@@@::;;9:;?>ACABABBC>BBB>===5?>?8=6=BB?
@N9IO0:00843:05968
TACGGAGGGTGCAAGCGTTAATCGGAATTACTGGGCGTAAAGCGCACGCAGGTGGCTGAGTCAGTCGATTGTGAAAGCCCTGGGCTTAACCTGGGAATTGCAGTCGATACTACTCAGCTAGAGTATGGGAGAGGGTAGTGGAATTCCCGGTGTAGCGGTGAAATGCGTAGATATCGGGAGGAACATCAGTGGCGAAGGCGGCTACCTGGCCCAATACTGACACTCAG
+
@C@@<@@A6@@AA>B@@@=A=>AA8>+0)/7>7:/55:@>5>@:>?:;;9@=@B=:9;@@@@@?@@@@@+////0+07>8?C=4;>0:6:;=@>:?=?<@9837388?>?@@@>=9993@@>>8BBB<5>A889,99<?5156A=CC7:7;=<>@@>4>977/<>AA@A@@:;;85:3BC@B?@A979;:@<AAA>A?BB?B>>>;00*/;283::/628333773;
@N9IO0:00848:05984
TACGAAGGTGGCAAGCGTTGTTCGGATTTACTGGGCGTACAGGGAGCGTAGGCGGTTTGGTAAGCCCTCCGGGAAATCTTCGGGCTTAACCCGGAAAGTTCAGAGGGGACTGCCAGGCTAGAGGACGGGAGAGGAGCGCGGAATTCCCGGTGTAGCGGTGAAATGCGTAGAGATCGGGAGGAAGGCCGGTGGCGAAGGCGGCGCTCTGGAACGTTTCTGACGCTGAGGCTCGAAAGCGTGGGGAGCAAACAGG
+
BDCBB?B?BB?BB=A@::4;@=AB>@BD<BCBBC:;;;;:@@A;<<<B@@@@CB?BD=B?AB?BCB=BB@CC>BB<AA@<@@B<BB@C?BB0;4490887=<87999-7=<9913968333994=333(377<3>@BBCC@A::7:>+0-0><;CBB?BBBB>BBBAACBAAA@?@A:BB8B8=8B=@7:;7@AA?D>BA8<@::778,2,3;;=-5254A===8<;8=@@@==3<776888)7<<<<3;<;8
@N9IO0:00854:05961
TACGGAGGGTGCAAGCGTTGTTCGGAATTATTGGGCGTAAAGCGCGTGTAGGCGGTTTTGTAAGTCTGATGTGAAAGCCCTGGGCTCAACCTGGGAAGTGCATTGGATACTGCAAGACTTGAGTACGGGAGAGGGAAGTGGAATTCCTAGTGTAGGAGTGAAATCCGTAGATATTAGGAGGAACACCGGTGGCGAAGGCGGCTTCCTGGACCGATACTGACGCTGAGACGCGAAAAGCGTGGGGAGCAAACAG
+
BBBB?CCD>CBCC?CC;;8;B=BF?B>D?BC?CB=:9:=;5==:@@@@@BB>??<?@?3@@@:?BDBBBB==@<<065:1>A<056=B5;7;990949;=B<A:C9;;A@B@@@?BBBB@BBBBAAAA7<<9::/:;ABA?C<?<??ABBBBBBB?BAADED>A@799999@>?;@B@BB=B088;5;5;@:C<<9;=A@=;;8;?CC?CB=@@@?;>>9<::454:333<7989&7333933&377@929?<
@N9IO0:00857:06007
TACAGAGGGTGCGAGCGTTAATCGGAATTACTGGGCGTAAAGCGCACGTAGGTGGCGACGTAAGTCGGGTGTGAAAGCCCCGGGCTCAACCTGGGAATTGCATTCGAGACTGCATTGCTGGAGTACGGAAGAGGAGGGCGGAATTCCCGGTGTAGCGGTGAAATGCGTAGATATCGGGAGGAACATCAGTGGCGAAGGCGGCCCTCTGGTCCAGTACTGACACTCAAGTGCGAAAGCGTGGGGAGCAAACAGG
+
BCDGFBBB:@:;;BBCBC?C=CAC@C@B=@@BBB=BCBAA7;;;;;;BBCIACC?BCCCBBB?@@AAC=;<;@??/99>>2>@5::?@@C@CDD?C@B;;<BA7<;;;@BCB@A?>@@@@;@@AAAAAD?CBC?AAD=BB@C?B@BB=C?AACBB;;7<AAA;A@@BABBCBBBBBB<;;7;5;;>@@=9=.99@:?:@;8@D=BBCD99;@CCBCCCBBBCBC@@=A@@@BAB=BBBBCEE;CBABC<@@>;
@N9IO0:00858:05985
TACGAAGGTGGCAAGCGTTGTTCGGATTCACTGGGCGTACAGGGAGCGTAGGCGGTTGGGTAAGCCCTCCGTGAAATCTCCGGGCCTAACCCGGAAAGTGCAGAGGGGACTGCTCGGCTAGAGGATGGGAGAGGAGCGCGGAATTCCCGGTGTAGCGGTGAAATGACGTAGAGATCGGGAGGAAGGCCGGTGGCGAAGGCGGCGCTCTGGAACATTTTCTGACGCATGAGCTCGAAAGCGTGGGGAGCAACAGG
+
DC@@@494:C=@@=A;;;5;9=BA=>@95<:;;9)555<<999,9>;ABBB?AB:@6;;0:B8733(38-56@<B=BBBB>AA;@:>C5;;6;;@C8@999:=@@==/@@>>@@>@7??ABAA>@@@@9??AB?BAA@A@9?484<:182;@0//6:3676929///??A?A@99::9,;A>B>B=A?A<AB?BBB@CABB?BB@;:3828544444&33:::--,,*(((**,,6(,,53333&3733237;6
@N9IO0:00860:06006
TACGGAGGGTGCGAGCGTTGTCCGGAATCACTGGGCGTAAAGGGCGCGTAGGTGGTTCGGTAAGTTGCTGGTGAAATCCCGGGGCTCAACTCCGGGGCTGCCGGCAAGACTGTCGGACTTGGAGCACGGTAGGGGCAGATGGGAATTCCCGGTGTAGCGGTGGAATGCGTAGAGATCGGGAAGAATACCGGTGGCGAAGGCGTTCTGCTGGGCCGTTGCTGACACTGAGGCGCGACAGCGTGGGGAGCAAACAGG
+
CBBB?BBA<AA;;;@BBB?;;;5;7;?BBCBAAA;AAABC>BE>@@@;;:;?ADAD@CC?CC@BB=A@@@<@CAD000J9>>>3000@8=0946>>.CA@B?CBEC;;;BBAAAA=A@C5<5;;;AAB>A;;@?2=<55544)55:5<A6@>?=><@;;6:=171778<<=?@?????C<B?BA@@?@<?;??;B@@:@=ABC?ABBEEDD?E@DL@BBAABAABA;<<?;;;B?>>:::@?@@4999=>8>?@?
@N9IO0:00814:06052
TACAGAGGGTGCGAGCGTTGTCCGGAATCACTGGGCGTAAAGGGCGCGTAGGCGGCCTGGTAAGTCGGGGGTGAAAGGCTGCGGCTCAACCGCAGCATTGCCTTCGAGACTGTCAGGCTTGAGCACGGCAGAGGCTGGTGGAATTCCCGGTGTAGCGGTGGAATGCGTAGAGATCGGGAAGAACATCGGTGGCGAAGGCGGCCAGCTGGGCCGTTGCTGACGCTGAGGCGCGACAGCGTGGGGAGCAAACAGG
+
::;BBBCD=BBB>>>000:000:@4916;>BBBB=CDBBB7;;0;A@@@@@<;;8;?CC>CC?AABCCCC5BBDE=D@BBBB@=B@@C?CAAA??CAA8:;?B?B@@@AAAAA@<<5:B<@@??ACC??@@AA?BBB?;;8:<@3::5;=@@@AAGG?BB?B??@:::A@@>@=???0:59@=>>?99.49.99A7A7@@?B?B999??8?:>@=99;;9999;;45.444444448:4444&48:A>:6697
@N9IO0:00819:06034
TACGTAGGGTGCAAGCGTTAATCGGAATTACTGGGCGTAAAGCGTGCGCAGGCGGTTGTGCAAGACAGATGTGAAATCCCCGGGCTTAACCTGGGAACTGCATTTGTGACTGCACGGCTGGAGTGCGGCAGAGGGGGATGGAATTCCGCGTGTAGCAGTGAAATGCGTAGATATGCGGAGGAACACCGATGGCGAAGGCAATCCCCTGGGCCTGCACTGACGCTCATGCACGAAAGCGTGGGGAGCAAACAGG
+
;:;BBBCD:;;CB>A@@A5;5;A?;@29.5:9:9,9?>=@5=?@9::BBBB?AA=@499ABB>;::A>@@@:;;B=CBCB:BC8;:>@5;5:4;)4.4444444(4433;;;@B?;6;00+0;==@A?B;;:ABAB1@@B=A=A=B?BCCDBBBBAAABBCC=AAACBBBABAA@?>>::4;5;BB@DBBB@BBB@F@BB>AA@@3;;;0;=AABBAC@@0000000=>=???A9??<9899-9<@AB=BAB=
@N9IO0:00831:06057
TACGGAGGATCCAAGCGTTATCCGGAATTACTGGGCGTAAAGAGTTGCGTAGGTGGCAGAGTAAGCAAGATGTGAAAGCGTCCCGCTCAACGGGGTAAACATGGTCTTGAACTGCTCAGCTAGAGGATGAGAGAGGTAGCTGGAATTCCTAGTGTAGGAGTGAAATCCGTAGATATTAGGAGGAACACCGATGGCGTAGGCAGGCTACTGGCTTATTCCTGACACTAAGGCACGAAAAGCGTGGGGAGCGACCGGG
+
8BCB=AB>:993;5::?@9@@B?B?B?B899BAC;@@;;:/0000*//7<99=@B9BBBCBBCACBB@BA;;;9:9-94488:3;<=>C@CCCB6;;;08?893:A?9;:6=0//;///77777<8<=>>@@@??599@@>@5:29;?399>?;;@@177;?>?973,3////66:432,25.5+227+2222,5><<>:=AB?B@@@BB>BBABB>B>;;;A@@>@<=:0000000&0::@=@@2>>=<99.444
@N9IO0:00848:06020
TACGGGGGGGGCAAGCGTTGTCCGGAATTATTGGGCGTAAAGGGCGCGTAGGTGGAATGGTAAGTTGAGGGTGAAAGCCCGGAGCTTAACTCCGGGTCTGCCTTCAAGACTGTCATTCTTGAGTATGGAAGAGGGAAGTGGAATTCCCGGTGTAGCGGTGAAATGCGTAGATATCGGGAAGAACACCGGTAGCGAAGGCGGCTTCCTGGTCCATTACTGACACTGAGGCGCGAAAAGTGTGGGGAGCAAACAGG
+
CCDDDGDDDE"BB=@@AB@DCDAC@B@B@BB?BB>???DF<AA<???@@BBABB?B=@@<@@?BC?BCCC>CCCC>BAC=C@AAAC@C@DDC@DD=:;;??=@6;;@B@@;;;@@F@DC@AAAAABB@BAECCC>C@CCC@D?C@CC>C>BCD9:9C@CAAB=@@@ABA?????AAB;A=AA?@@@@D@@<;<CC?B?;;:;C@C?BB?BB>AA?;;;BA@@@@;;;5;@@:999&9<<A>@@1<<;?>4@??7
@N9IO0:00850:06016
TACGAAGGGTGCAAGCGTTGTTCGGAATCATTGGGCGTAAAGCGCGCGCAGGCGGATCAGCAAGTCAGATGTGAAATCTCGGAGCTCAACTCCGAAACTGCGTCTGAAACTGCTAGTCTAGAATGTCGGAGGGGGCAGGGGAATTTCACGTGTAGGGGTAAAATCCGTAGAGATGTGAAGGAACACCGGAGGCGAAGGCGCCTGCCTGGACGACTATTGACGCTGAGGCGCGAAAGCGTGGGGAGCAAACAGG
+
BBA::2:?6?@;;6;BBA=AC?BB?B=AABA7;@4:7:;8(33348:@@CC@BB?BBAAA9:5:?@BA@;;;A>@;??@@@?:;;ABC;@?>9;;;0<;9;==B;;;;0;;;;AABBDD;;;=;;:?>99@<@:,9738455==C7888@A@@ABAA3@@A@6?C=?>BBAAAB@@@A=A?D6;;;=A@;;7;AA5<7;BB=ACD?CC?ABCCCDCGBAA@;;;;;;4;?@A@@<A;::ABB8BBBBB=A@?<
@N9IO0:00858:06053
TACGTAGGTGGCAAGCGTTGTCCGGATTTATTGGGTTTAAAGGGTGCGTAGGCGGCCTATTAAGTCAGTGGTGAAATATTTCAGCTTAACTGGAATTGTGCCATTGATACTGATGGGCTTGAGTACAGATGAGGTAGGCGGAATTGACGGTGTAGCGGTGAAATGCTTAGATATCGTCAAGAACACCTATAGCGAAGGCAGCTTACTAGGCTGTAACTGACGCTGAGGCACGAAAAGTGTGGGGATCAAACAGG
+
CDBBBAB?;:7:A=@@@@<A@B@J?AAG>CCACC:B@:@@;@C=BBBAA@@=;;7;>@AC<@<@A@@@@@<@A@B<DBAA:ABAAA;@799>9=49.449939;6445>:>AABCC<CC;:;@?ABB@@@.--(---(-83>5@188;:8=8=;A<A8ABA<4A9887??AA@?94433178.55=855:?AA;;057<<<<<:;;;;;7;;B=C:6;66<<<=5556::45555&599;;@@6@AACB=;:9:
@N9IO0:00822:06086
TACGGAGGGTGCGAGCGTTGTCCGGAATCACTGGGCGTAAAGGGCGCGTAGGCGGCCTGATAAGTAGGGGGTGAAATCCTGCGGCTTAACCGCAGGGCTGCCTTCTAAACTGTCAGGCTTGAGCACAGTAGAGGCAGGTGGAATTCCCGGTGTAGCGGTGGAATGCGTAGAGATCGGGAAGAACATCAGTGGCGAAGGCGGCCTGCTGGGCTGTTGCTGACGCTGAGGCGCGAGCAGCAGTGGGGGAGCAAACAGG
+
@@AA8;;C>@@@B@@@BB=;;;5;5;9A?;99@A:@AA?A5993:@<ABAA6:;2:5938;;49::;?>>+====7=<0433819>:=:@555;=>4>666:>:<<@B:@:99:9<8<<8<=>?AABC??@@A>@@@>AA6;6;>BC9@=?<===00)0:896<A@?ABBAB@?<<<4;.44.44444:<:5:44.4344.48=:;;=>5==<<0548:::<<>;;:7:////-------/////$555>@6;<;6
@N9IO0:00825:06068
TACGAAGGGTGCAAGCGTTATCCGGATTCATTGGGTTTAAAGGGTGCGTAGGCGGAGCGTTAAGTCAGTGGTGAAATCCTGCAGCTCAACTGTAGACTTGCCATTGATACTGGCGCTCTTGAGTGCGCTTGAAGTAGGCGGAATGTGCCGTGTAGCGGTGAAATGCTTAGATATGGCACAGAACACCAATTGCGAAGGCAGCTTACTAAGGCGATACTGACGCTGAGGCACGAAAGCGTGGGGATCGAACAGG
+
CCCBB?BB<BBAA=B?@@@BBBGIGBA?BBB<@@7BA093(3:189=ABAA>AB?AA???394:AA@@?C????@9@A?AABAAABDC?B@@@BBBBB?B=:?B466==B@@=ABBCBC9;;;;99?@?7<<:>>>=<=@;@9<<<;;5;=====6666>>>8>=BB666@;ABA;:9;@@@:?@B@C@C@CA>>4;4;@@@A>ADBB=D>AAAA@?@ABBBCB=BB8BB:;;?8=>?@?AA5;;:AA=@A@;
@N9IO0:00843:06084
GACGTAGGTGGCCAGCGTTGTTCGGAATCACTGGGCATAAAGAGCACGTAGGCGGCTTTCAAAGTCGGGTGTGAAATCCCTCGGCTCAACCGAGGAACTGCGCCCGAAACTAGGAGGCTTGAGGGCCGGAGGGGAAGGTGGAATTCCCGGTGGAGCGGTGAAATGGACGTAGAGAGTCGGGAAGAACGCCGGCGGCGAAAGCGAACCTTCTGGCCGGTTCCTGACGCTGAGGTGCGAAAGCTAGGGGAGCAAACGGG
+
CCBBBBC>B@=?9??@@A>BA@CC?B?BBBA>>?:????B8>?CABBAABC@DC?CCC=ACC=CAAAC>BBCCAA<;==4<55249::)/)///)/)488555>8<@@499;=899.445:;;<)4.4.5:;;0=:>:<<9<49.55)549916555.55-8/--(--65-559//////)/)/959//+/188.4//8(////)/)/39::6<7;8=6;6:::;<>;4886;;<999/9=99;AA2>@@@@8?==6
@N9IO0:00818:06140
TACGTAGGTGGCAAGCGTTGTCCGGATTTATTGGGTTTAAAGGGTGCGTAGGCGGTCTGTTAAGTCAGTGGTGAAAGACGGCAGCTCAACTGTCGAGGTGCCATTGATACTGGCGGACTAGAGTACTGATGAGGTAGGCGGAATGGACGGTGTAGCGGTGAAATGCTTAGATATCGTCCAGAACACCGATAGCGAAGGCAGCTTACTAAGGAGTAACTGACGCTGAGGCACGAAAGTGTGGGGATCAAACAG
+
CCBBBAA=@@<@C?BBBB>@@D?C?CCC;<<AEF=BB>CC>DC>BBBB><<:00,0;<=@6A=FCAAA@@<?@??9?>CC@CCCCA@@;@@@@?A?@=@@@<@?4=?A?AAB@CC?????B??????@@A@99199918C<>;BC<<<B<>?>?;35+2222'2637,3998;>B?::5:5505685@AB;;;9=/92:::;@=;;;F<>4;:;?:?;;:=AA77790557555-58888==-=886;0899
@N9IO0:00820:06154
TACGTAGGGTGCGAGCGTTAATCGGAATTACTGGGCGTAAAGCGTGCGCAGGCGGTTCGCTAAGTTCGTTGTGAAAGCCCCGGGCTTAACCTGGGAACGGCAATGGAAACTGGCGGGCTGGAGTGTGGCAGAGGGGGGTGGGAATTCCACGTGTAGCAGTGAAATGCGTAGAGATGTGGAGGAACACCGATGGCGAAGGCAGCCCCCTGGGCCAACACTGACGCTCAGGCACGAAAGCGTGGGGAGCAAACAGG
+
DCBABBBB<ABBBAA@@@?C?C@A<A7;7<CCCG?BBCCB;@@@;;;BA;;5;A<A;;:;BA@DD>BCC?B@@@B89:>B0@B:>>:<*0*/9;.7)/4.4:344.4;4;;<6544(48<23336//)/;;087777$7=?*7,8/71<;737==A>??BBCB<AA:::@???@@AAA6;;?B?@::6:?>B?::9;?9>??????.=??9??A>AA??;>>000::639=:333(3333777*7787=8>??=
@N9IO0:00829:06113
TACGTAGGTGGCAAGCGTTGTCCGGAATTATTGGGCGTAAAGCGCGCGCAGGCGGTCCTTTAAGTCTGATGTGAAAGCCCACGGCTCAACCGTGGAGGGTCATTGGAAACTGGGGGACTTGAGTGCAGAAGAGAAGAGTGGAATTCCACGTGTAGCGGTGAAATGCGTAGAGATGTGGAGGAACACCAGTGGCGAAGGCGACTCTTTGGTCTGTAACTGACGCTGAGGCGCGAAAGCGTGGGGAGCAAACAGG
+
AABBABA?BB?BC>ABBA>:;;?B?C@IAFEAGH>BBBCD9;;9;A;;0<;600+0@6<<9<:<;?????;;;;=7=C=7<BD=??CC@C?BAA=?>?7?A@@=@=AA<AABBBB2AAB@AA@@@@?=>3:3>??AA?BC?C>B=@=<<@=>>;:9:48=:=3625558;8:=<7995995@=@9@<@>>>8>==263?7:;<9770:7;=;>>>:>>===>===9:4:>><==6<=>:;;;,98>?A8<;<8
@N9IO0:00833:06152
TACAGAGGGTGCAAGCGTTGTTCGGAATTATTGGGCGTAAAGCGCGTGTAGGCGGCCAACCAAGTCGGGTGTGAAAGCCCTCGGCTCAACCGAGGAAGTGCGCCCGAAACTAGCTGGCTTGAGTACCAGAGAGGGTGGCGGAATTCCCGGTGTAGAGGTGAAATTCGTAGATATCGGGAGGAACACCAGCGGCGAAGGCGGCCACCTGGATGGATACTGACGCTGAGACGCGAAAGCGTGGGGAGCAAACAGG
+
CBCBBBCF=AAB@;?@>>;@@@CC@>:B=AA=A>9?A;;;6:;9;CCCD@@:00,0*0)07A8>?DDD>BBBBCF;;;C>CCJ@CCMG=@<A;;5;?BBBAAAE?BBA<AAAAABB?BC?AAAACC?A@@@ABB=BB@CC?B?B>BB<B?CCCBBBA?AAAA;C=AA@@@@@A@@@B=?@;?>AAA?AAAB>ACB?C?BA>A=AA?BB?BBC?BBBABACCCBCBBB;;<;;;;099>====0>9959099;6
@N9IO0:00843:06138
TACGAAGGGTGCAAGCGTTACTCGGAATCACTGGGCGTAAAGCGTGCGTAGGCGGTTCGTTAAGTCTGCTGTGAAAGCCCTGGGCTCAACCTGGGAACTGCAGTGGATACTGGCGGGCTAGAGTGTGATAGAGGATGGTGGAATTCCCGGTGTAGCGGTGAAATGCGTAGAGATCGGGAGGAACACCAGTGGCGAAGGCGGCCATCTGGATCAACACTGACGCTGAGGCACGAAAGCGTGGGGAGCAAACAGG
+
@@A@@<@C<@@BB@D9:9@BCBCCAC;;;FBBBC=@@@CC=BBB:;9BB??<@A8@8BB<7@7@B@AAABBAAA=1984/4?=7CBBB9B9CB=3A48>=?8>BB6:ABAAA=:9729A??@A999A@@?@??=@BB@BA?B7A5@:5:6AC@@BBB?BBBB>BBBBAAAB993379/88286?@@?BA<A@BCC??<>><>9=6822,25555=2227=9=@@===<@>>=AG:A===>DD3;;;=?6><<3
@N9IO0:00855:06116
TACGTAGGGTGCGAGCGTTAATCGGAATTACTGGGCGTAAAGCGTGCGCAGGCGGTTATTTAAGACAGGTGTGAAATCCCCGGGCTTAACCTGGGAAGTGGCGGCTTGTGACTGGATGAGCTAGAGTGCGGCAGAGGGGGGTGGAATTCCACGTGTAGCAGTGAAATGCGTAGAGATGTGGAGGAACACCGATGGCGAAGGCAGCCCCCTGGGCCAGCACTGACGCTCATGCACGAAAGCGTGGGGAGCAAACAGG
+
@@@@@@CC;@@>?@>;9;=B6;:>;@49.599>93;@;??6@BA@@ACCAB>BA>A=@CA7;7;A>>;8;:96/<5:=@@)00*/-(-(-(//;)/)//<744.49.44<;;:=5<0////;899<443828;;788888%9@=A=A=A6;:@@BBA???BBBBC>BBBBAAABACCA??:?@4:277713833-33328-34<<<<<'333(323338899>;;;:::<;;;<<==498<9999&4=>>>8?@?=
@N9IO0:00824:06172
GACAGAGGGGGCAAGCGTTGCTCGGAATCACTGGGCGTAAAGGGCGCGTAGGCGGGATGGCAAGTCGGTCGTGAAATCCCTGGGCTCAACTCAGGGGGGTCGGCCGATACTGCCGTTCTTGAGGGATGCAGAGGAGACTGGAATTCCCGGTGTAGCGGTGAAATGTGTAGAGATCGGGAGGAACACCGGTGGCGAAGGCGGGTCTCTGGGCATTCCCTGACGCTGAGGCGCGAAAGCGTGGGGAGCAAACGGG
+
AACDDDDDDD5>>7::@@6::@@@:A<????@@@9<<99939A:???AA??<@CB;B::8;C?CBBB?@;9::99)9>D>@@@7@<<<:;A;>=@@@@';;;:>;@@:9;;;;;@@6;;@BBAC<AAAAAAAC@CBBBCC?B=?5;;0;=@@AAABB?BBBD>@@:;:??B@@@AAA;AB?B@AA@?B?;;:;BB@D@CCD>BBBB;;;7;BB?CC>BAAABBCBBB?BAA???;?@@ABCC9@@BCC:@AC7
@N9IO0:00851:06163
TACGGGGGGAGCAAGCGTTGTTCGGATTTACTGGGCGTAAAGGGCGCGTAGGCGCCACCGCAAGTCGATTGTGAAATCTCCGGGCTTAACTCGGAAAGGTCAACCGATACTGCGGGGCTAGAGTGCAGAAGGGGCAACTGGAATTCTCGGTGTAGCGGTGAAATGCGTAGATATCGAGAGGAACACCTGCGGCGAAGGCGGGTTGCTGGGCTGACACTGACGCTGAGGCGCGAAAGCTAGGGGAGCAAACAGG
+
AABCCCCC(@@@?;>=<<29::=?548?1@@ABD?@@@AC=CD=CCCCB@@;::994929CD>BABBCC?CBBBF>CBBBADC<BA7;7;ACC?CC>C@BCC@C=AABB@AACDDC;BBBA??9;;CDD@CDE;CC@B@@<A<@<@BCD@DDBCCCB?BBBB>BCCC@@B@@@@AAA@@@?B>A;;6:A??;?@?:@<@AA<B@CCCCC=CCCCAAAABB:;;@?@@=@AAAAB;A?AAACC9AABBB=?@??
@N9IO0:00815:06230
TACGAAGGGGGCTAGCGTTGCTCGGAATCACTGGGCGTAAAGCGCACGTAGGCGGATCTTTAAGTCAGGGGTGAAATCCTGGAGCTCAACTCCAGAACTGCCTTTGATACTGGGGATCTCGAGTCCGGGAGAGGTGAGTGGAACTGCGAGTGTAGAGGTGAAATTCGTAGATATTCGCAAGAACACCAGTGGCGAAGGCGGCTCACTGGCCCGGTACTGACGCTGAGGTGCGAAAGCGTGGGGAGCAAACA
+
@@@:;6;BBB2@@A@@@@9?:::C?C?CCDBAAA9999=<3;;AAA@@@AC@CC@A?===397:BDCCCC9BBBE?BC@BC?D>?==<9><B>B@A7;B@B8<>6>>>>CB@AA9BAAABBABAEACC>B@A@?BB@@@B?C?CBBBBAACCC????:@@@C?C@DCBBBBBB@=@A??48;6?AA>AA>A<@@=;>;8733:9@ABA>@=2@5:AA<;>BBBC>>????>@BC<AABABAB5>:?>>4=8
@N9IO0:00826:06251
TACGTAGGGTGCAGGCGTTAATCGGAATTACTGGGCGTAAAGCGTGCGCAGGCGCCTCTTAAGTCAGATGTGAAATCCCCGGGCTTAACCTGGGAACTGCGTTTGAAACTGGGGAGGCTAGAGTGTGGAAGAGGGGGGTGGAATTCCAGGTGTAGCAGTGAAATGCGTAGAGATCTGGAGGAACACCGATGGCGAAGGCAGCCCCCTGGGCTGACACTGACGCTCATGCACGAAAGCGTGGGGAGCAAACAGG
+
CC@>=;:;0;@B@?<;;;4;299@;A=B?CBBCG>@BBCC6:;;;:;BABA?;;9?CCC?B7;;:9:99@559=6??;;0;D700:>+0-00;1:)/5999990999033333&3;-34<;<<==<=9>8@>@@?@?&?A<=:@;?=AC?CBABABBBBAAB=AAAB@@@A:;;@@@;AA=A=ABEBHBBBFCGD@B?AA;;;;;*;AB=BB;;;A<<<<0000//8::<=;;;4:433888&33377.7993
@N9IO0:00826:06255
TACGGAGGGTGCAAGCGTTATCCGGATTCACTGGGTTTAAAGGGTGCGTAGGTGGGTTGGTAAGTCAGTGGTGAAATCTCCGAGCTTAACTTGGAAACTGCCATTGATACTATCAGTCTTGAATACCGTGGAGGTCAGCGGAATATGTCATGTAGCGGTGAAATGCTTAGATATGACATAGAACACCAATTGCGAAAGGCAGCTGGCTACACGAGTATTGACACTGAGGCACGAAAGCGTGGGGAATCAAAC
+
DBBC@CCC=AABM@D@AA>@@C5:5;;5;9??;E?CI?DC>BB>BC<<<;@<@CC=A>A4957<<@AA>C@A;;;/:99@:@?::9.3-38284::2:A@A59989::BBAAAC:;;;C>BB?BBB:;;C?<;5;A@@@@9>;>@AA@@@@@@<;;B?BCDE=DBBB=@@@@?;:::;:9@@<?B@+0+0*//666.769;=;;:7<;88833337794:97733377,339;;83;000>>>*0*/0:938
@N9IO0:00827:06228
GACAGAGGTGCCAAGCGTTAGGCGGAATCACTGGGCTTAAAGCGTGTGTAGGTGGATGTCTAAGTACCTTGTGAAATCCCACGGCTCAACCGTGGAACTGCTTGGTATACTGGATGTCTTGAGCCACTTAGGGGCTACCGGAACAAATGGTGGAGCGGTGAAATGCGTAGATATCATTTGGAACGCCAATGGTGAAAACAGGTAGCTGGGAGTGTGCTGACACTGAGACACGAAAGCCAGGGGAGCGAACGGG
+
CCCAABC<@@@=@=AAAA?BB@BC=B9=<CCIFC?CC@CC=B;;;>AB:;;9?A=AA@>@@C;CCCC@C@C@AAD;?=?-;78;?ABC@E=??B=A=ADDBD?B?BCBBBED?BADB?A<<0//6::B000>=3@?A?7B>A=BCB=BC8;A=A?AF?ACB@7CFDC=:9@A@B<A==6=7:7;;?;?:@@;?:;9:*4>@<A@@@ABB;AABBBBBAABBBBBBBBBBBBA@@6;;=ABBB7;;AEEAEEE?
@N9IO0:00833:06246
TACGAAGGGTGCAAGCGTTAATCGGAATTACTGGGCGTAAAGCGTGCGTAGGCGGTTCGCTGAGTCTGCCGTGAAAGCCCTGGGCTCAACCTGGGAATGGGCGGTGGATACTGGCGAGCTGGAGTGCGGTAGAGGAGGGTGGAAGTTCCCGGTTCGTAGCGGTGAAATGCGTAGAGATCGGGAGGAACATCAGTGGCGAAGGCGGCCCTCTGGACCAGCACTGACGCTGAGGCACGAAAAGCGTGGGGGAGCAAACAG
+
CCB@?=@C=BBEC@B@@@;=9>;;5;5;2;AAAA;<<:BD7;;BBBB@@@B>BB=@<?BBBAAABBAAA?BBA?A6595)5993;<@>9B8A@;0=;9;9)49.443595@<<7::595<=7<<554:6444::4---(-,(,(,,(,,(,(,(,56//3339333(3::99::;988333(37,3,38877733,333,3,33,33(37773684934499;====;;::48865555*55335555$.....'255
@N9IO0:00841:06234
TACGAAGGGTGCGAGCGTTGTTCGGAATCACTGGGCGTAAAGGGCGTGTAGGCGGTCCGCTAAGTCTGATGTGAAAGCCCGGGGCTCACCCCCGGAAGGGCATTGGAAACTGACGGACTCGAGTCCCGAAGAGGAGGGTGGAATTCCTGGTGTAGCGGTGAAATGCGTAGATATCAGGAGGAACACCGGTGGCGAAGGCGGCCCTCTGGACGGTGACTGACGCTGAGACGCGAAAGCGTGGGGAGCAAACAGG
+
.0///*091444<<<<<<7<<=:B=A699;;=>>8???BB<AB=???AA@B?>>9>?9?>?@=@B@@@BA@@;;;0;@>1@@:*66<BBGGG1D=C?BH>AAC=@;@A/;9<</0)////<@<<<?6<<8<<=7;<G8>>:>:=8=7;;7<@@>DCD=?>AB;889??>?A;;:;AA3::=@=@A@?A=@A=@@@;?>?A?BB9::?C8::C=AAB;;;;:A@::;;;:98887*7879=AA6ABAAB=@@@>
@N9IO0:00829:06295
TACGAAGGGGGCTAGCGTTGTTCGGAATCACTGGGCGTAAAGGGCGCGTAGGCGGCTTAACAAGTCAGGTGTGAAAGCCCCGGGCTCAACCCGGGAATTGCACTTGATACTGTTTCGCTAGAGTCCGGGAGAGGATGGCGGAATTCCCAGTGTAGAGGTGAAATTCGTAGATATTGGGAAGAACACCGGTGGCGAAGGCGGCCATCTGGACCGGTACTGACGCTGAGGCGCGAAAGCGTGGGGAGCAAACAGG
+
CABA@=@A@A0@AAA>??=??@BC>B>AA@?98839A@?A5995:99@@<<;00+0@;>=BB<?@ABB>AA@@@B;@@A@3@A:@BBB?BB>BC<C6:769;9=9>==ACCCD?7>>B;69BBBB1;906::@:?:=8@B=B>A?AD?CCBBBB@@@@BCCC?CABBBBBBBCB?BE?C?BB=??A<?=?D@BBAAC@BB@B@AAACC>BA@D@D@@@BBAA@?@@@:=>B;::/9<>=<<<2>>@@@<ACC?
@N9IO0:00841:06279
AACGTAGGTCCCGAGCGTTATCCGGATTACTGGGCGTAAAGCGCGTTCAGGCGGCCGAGCAAGTCGGGCATGAAATCTCTCGGCTCAACCGGGAGGGCTGTTCGATACTGGTCGGCTTGAGGGCAGTAGAGGGTGGTGGAATTCCGGGTGTAGTGGTGAAATGCGTAGAGATCCGGAGGAACACCAGTGGCGAAAGCGGCCACCTGGACTGCTCCTGACGCTACCACGCGAAAGCTAGGGGAGCGAACGGG
+
B9@@@;;7;>?8A;;;A@@BBA=@800+0<000+95;AA6@BBCBCAFAA=;;5;<@;;;CACCEHG>;9::;D;@@;;:;:69BBD;DADC4999/5;@;=9:5:><<85:44.3?7888C<BBB??>???6??<?A<A>?9?9=?8?@@@BBC?@:99,:==?>:9=997<8=:AB@C@CCC@ECBC@BBED>A;;8;>?A?@@=@AAA@AB4;;B@@ABAA=@AAA;99/7:377??3859<B9<=?7
@N9IO0:00855:06261
AACGGGGGGGGCAAGCGTTATTCATCTTTATTGGGCGTAAAGGGTTTGTAGGTGACATTATATTGATTAGATTTACAAATGGCGGTTTAGCTGCATTTCGGTCTTTTCTAAAATTATTGTTTGGGTTTAATAGAGGGTAGCGGTACTCTCGATGGAGAGGTGAAATTCGTAGATATCGATGGGGACCACCAGAGGCGAAGGCGGCTATCTATTTTAAACTGACGCTGAGGGACGAAAGCGTGGGGAGCAAACGGG
+
E;BDCCCCGC"AB59;;;4;D?BBBCCH?GCACC?CCBBD<BB<@@;@AAA=AADBBB@CCDD@BAA<@BAAA;ABAB9A@;;;4;C<;;;CCCAAA;;;5;;;;;.;ACCD7@;??49;C>DF@JG>C9;;BBBB=BBBAA=;;:ACBB@@@B?BBBC?CBBC>B@@@@A9::A:::@@@@A8AA>AC=A;;;>@;;6;>AB?CFD@AAEDCC9B@;@CBBAAC@C@@@=?@@@@9@:::AAA9BAAAD<AAA;
@N9IO0:00859:06307
TACAGAGGGTGCAAGCGTTGTTCGGAATACTGGGCGTAAAGCGCGTGTAGGTGGCGACGTAAGTCGGATGTGAAATCCCTCGGCTTAACCGAGGAAAGTGCATTCGAATACTGTGTTGTCTTGAGTACTGGAGGGGATGGCGGAATTCCCGGTGTAGGAGGTGAAATTCGTAGATATCGGGAGGAACACCTGTGGCGAAGGCGGCCATCTGGACAGTCACTGACACTGAGACGCGAAAGCGTGGGTAGCAA
+
<@?::>@B;@@AB8;9BB?AC@AA9>-0/9<<7.99@=>)4949>49::;?AC?B@A?@A?8<=9:33999??=6><9(33717;.3.36?@@688188A@@859//*/8;?>>87,/--6(,,,--8:8)7899-333(...32;59849+5/9--(--(--.6'2+22577865659;(0/4638995;:993833,3,33,34:9:==78888388><=BBBCCC777:9568C0989988(5::766
@N9IO0:00841:06328
TACGTAGGGTGCAGGCGTTAATCGGAATTACTGGGCGTAAAGCGTGCGCAGGCGCTCCTTAAGTCAGATGTGAAATCCCCGGGCTTAACCTGGGAACTGCGTTTGATACTGGGGAGCTGGAGTGTGGAAGAGGGGGGTGGAAGTTCCAGGTGTAGCAGTGAAATGCGTAGAGATCTGGAGGAACACCGATGGCGAAGGCAGCCCCCTGGGCTAACACTGACGCTCATGCACGAAAGCGTGGGGAGCAAACAGG
+
CB9:9@@@:@?A@@<>::4;=@AD>B7;89BBBD>;;;BB8@9:9@@B@A@?;:;CB=B>B>BAAA;;<@@@?A:AAB@7@B8@@;@6;8;@@5<+00//:<<5AAAAABAAA6;;;@@>@@@AAA?C?BAADDDD)AA>A69:9=::9/9<=>?>>?AAAC>???CBAABB:::?@;@@=@=AAA?BBBC@BCC@C?@>:::::*;AC;BBB>B@AABA:9;?@@BB@@A;;;0;@@ABCC:CDDAC=BAA>
@N9IO0:00849:06359
TACGGAGGGGGCTAGCGTTGTTCGGAATTACTGGGCGTAAAGCGCGCGTAGGCGGACCTGCAAGTCGGGGGTGAAAGCCCGAGGCTCAACCTCGGAACTGCCTTCGATACTGCGGTCTCGAGTCCGGGAGAGGTGAGTGGAATTCCTAGTGTAGAGGTGAAATTCGTAGATATTAGGAAGAACACCAGTGGCGAAGGCGGCTCCACTGGCCCGGGTACTGACGCGTGAGGCGCGAAAGGCGTGGGGAGCAAACACGG
+
??@A=?@@@@,>>?>@@@6:9>=<8=9>5:?CCC=@@:::/::99AA;;;A?BB@BC=??:;5:?::;:;)9>:C299D=?@;?>BBB?C>AAA?A=?9997:6<@>>@@@@;;55@A9;6BA@;>A8@>=<;0009794<6<8:6<=<955=@>>8?::=8>24484444455::7<2446:<<05498633/)/)//)---(///93::)44)4;<;;9:..----/3333333(35;;5555&5////)----3
@N9IO0:00853:06355
TACGGAGGTGGCAAGCGTTGTTCGGAATCACTGGGCGTAAAGGGCGCGTAGGCGGGGTCGGAAGTCGGGTGTGAAAGCCCCGGGCTCAACCCGGGAACGGCGCTCGAGACTCCGGCTCTTGAGTCCCGGAGAGGCGGGTGGAATTCCTGGTGTAGCGGTGAAATGTGTAGAGATCAGGAGGAACACCGGTGGCGCAGGCGGCCCGCTGGACGGAGACTGACGCTGAGGCGCGAAAGCGTGGGGAGCAAACGG
+
BCBB?A@<AB?BC?AACC<@@@CEBD@ECCDCCC=9;9AA<AB=@@AGCCC?@@A@3>:;5:@AABDE>CBCAA@8@?@?5@B;@ABB@CG<AA<A?AA?BC???@?9::?@>@?AABB=AB@:::.;>AAAA?BBB=BC?D@D@CAHC@EC;;;A@=@BCC>BBAA@@@A;;;;::<@?9?9?>?<@=CB?BB@;;8;B@CE>DCCB?AAB6::@:9;@=00000>;<<?@@?59849?<</<@@??6:99
@N9IO0:00817:06396
TACGTAGGTGGCGAGCGTTGTCCGGATTTACTGGGCGTACAGGGCGCGCAGGCGGTCCGTTAAGTTCGAGGTGAAATCTCCCGGCTCAACTGGGAGGGGTCTTCGAAAACTGGCGGACTTGAGGAGAGCAGAGGTGAGTGGAATTCTGGGTGTAGTGGTGAAATGCGTAGATATCCAGAGGAACACCAGTGGCGAAGGCGACTCACTGGGCTCCACCTGACGCTGAGGCGCGAAAGCGTGGGGAGCGAACCGG
+
BDCBBBB@:989B@@@BB?BBB>B=;;;.;;<;<7<C;;;CCC?AB@@<;<900,0<6<@<B7;:=B@A@>@A@A7:::BD=F?ABBB@BBBC=A@BA6?@B@CCDDD;CAA>AC@AA@>@@><>>:;;A@@@@CCCCCD@C@C?C@A@:AAACCCFABBBB>AACC@@ACBBBCAE:;:@E@BBB?ABBD@@??;@=@AA@@@BBBBC=CCCACF@CCCBBAA:;;5;AABBC<B@@@BBC9@BC;;9;=B<
@N9IO0:00830:06387
AACCAGCACCTCAAGTGGTCAGGAGGATTATTGGGCCTAAAGCATCCGTAGCCGGCTCTGCAAGTTTTCGGTTAAATCCACTTGCTCAACAAATGGGCTGCCGAAAATACTACATAGCTAGGGAGTGGGAGAGGTAGACGGTATTCGGTAGGAAGGGGTAAAAATCCTTTGATCTATTGAGGACCACCTATGGCGAAGGCAGTCTACCAGAACACGTTCGACGGTGAGGGATGAAAGCTGGGGGAGCAAACCGG
+
<0>;;99?=?B@@;@@B?BABA?BC?BB?AA=AB=B@DEE;;;B@>;>=9992939@@;;;D?BBCC;CCAC?BB=BA?B@A=;;;BC@BBC>BCF=A;;;=@BDD7BB;<;BCD<;;A;;;0;@?@@9AB;;5;;;:@A>ABB?BBABA@>A;===299999)9=:=A<???BBBD?AAB?CB?BB?BAAA?ABB<?;?AA?????:?@@>A?;;=:>>>;;5;>;:;3;988D:A@>?DDD/;;:AE:@<@<
@N9IO0:00836:06361
TACGAAGGGGGCTAGCGTTGTTCGGAATTACTGGGCGTAAAGCGCGCGTAGGCGGGTTGTTAAGTCAGGGGTGAAATGCCGAGGCTCAACCTCGGAACTGCCTTTGATACTGGCAATCTGGAGATCGGGAGAGGTGAGTGGAATTCCGAGTGTAGAGGTGAAATTCGTAGATATTCGGAGGAACACCAGAAGCGAAGGCGCTCACTGGCCCGATACTGACGCTGAGGCGCGAAAGCGTGGGGAGCAAACAGG
+
BB@A@>BBBB5???AB@@;@?=::8:AC@BA999-:>:99.99:9::;@@A?@A@;@>AA>B>BBCBCCC:CBBB=:::=?::59@??;?=@::4:=AAAA?AB;?@::;AA>@@AEBCB@B???;::.:@:;5;CCDBC?B?A;C;AAA;;;:@@@=ABBB<BACAAABCC@A>@C@@@=@=:::?BAA>AABB?B?9:9:978788?>:AB==?BBAAB???@@=?@?BCE>BBCBDBB9B@??D;:::9
@N9IO0:00847:06373
TACGGAGGGGGCCAGCGTTGCTCGGAATTATTGGGCGTAAAGGGCGCGTAGGCGGCTTGGTAAGTTTGATGTGAAATCCCATGGCTCAACCATGGAACTGCATCTCATACTGCCGAGCTAGAGTCTGGGAGAGGGAAGCGGAATTCCCGGTGTAGCGGTGAAATGCGTAGATATCGGGAGGAACACCAGTGGCGAAGGCGGCTTCCTGGACCAGCACTGACGCTGATGCGCGAAAGCTAGGGGAGCAAACAGG
+
BBCC?BBDDD1A>???AD7:9B:95:AC=AA?BF>BBBBB>BL>BCBBA@?:7939@?A?BB=;;;(4<:;@CCC?CDC?CCC@BBCCAC?BCC:@<CCCB=CCCCBBBCBB@8;;A?BC;;:;:4=90499@<,9.444.4385<<6=:>=ABBCC?CCDD>BCBC@AA@???::;0;<3??ABC?AABB@BCC?B@??<??9?6AA?BC?BB????AA@@@A???@?>>>?=6=?::8AA2=>:<=7===6
@N9IO0:00847:06374
GACAGAGGGTGCAAACGTTGTTCGGAATTACTGGGCGTAAAGCGCGTGTAGGCGGCTCTGCAAGTCAGGTGTGAAATCCCACGGCTCAACCATGGAAGTGCACTTGAAACTGCAGGGCTAGAGTCCTGGAGAGGAAGGTGGAATGCTTGGTGTAGAGGTGAAATTCGTAGATATCAAGCGGAACACCGGTGGCGAAGGCGGCCTTCTGGACAGTGACTGACGCTGAGACGGCGAAAAGCGGTGGGGAGACAAACAGG
+
BBBB@?@A9AA;;;0;006::60/+/39*/0?@>;@A@@@9@@BBC@A?DC?BB=99:B@BC6;A6659>B695<0444)33;7<===9=9=<<7?5589:A>@9@??8<877778-7<<<=?AA?A?9=?87138<8<<7@7?;>@7?2559;:9:488880838:<@A@BA:9:@CCD=@=@::29;::9996;?:BC==)0)0//)/:::<>;>99955555595556<<;;;&55/)-555)5----9(--86
@N9IO0:00886:05763
TACGGGGGGGGCAAGCGTTGTTCGGAATTACTGGGCGTAAAGGGCGCGTAGGCGGTTCGCTAAGTCGGATGTGAAAACTCTGGGCTCAACCCAGAGCCTGCATCCGAAACTGGCGGACTAGAGTTCTGGAGGGGATAGCGGAATTCCTGGTGTAGCGGTGAAATGCGTAGATATCAGGAGGAACACCGGTGGCGAAGGCGGCTATCTGGACAGAAACTGACGCTGAGGCGCGAAAGCTAGGGGAGCAAACAGG
+
>?=>@@@@@@"@A<AA@@?BD@CC@C>A>???AA=???@F>ED=CCCC@??<9:3::@@ACA<A?9939987?AAA59:ACAB=C@A?7?D=@BBBB?@@?9::399=6=@A>??9@@@?@@;;7;BB?BBCC:AAAB;;9:?C?C>AB?BC;;;@@@GCED>C:::;:9A@;;;@?>;;4;9?A@;@=>@9@><8<;9:39;:;;;A=:99??@8?;;::;:9ABA499=>==5=;;;<<<*79>>@9@@@;
@N9IO0:00892:05827
TACAGAGGGTGCAAGCGTTAATCGGATTTACTGGGCGTAAAGCGTGTGTAGGTGGCTTCCTAAGTCGGTTGTGAAATCCCTGGGCTCAACCTGGGAATTGCAGTCGATACTGGGAAGCTCGAGTTCGGTAGAGGGCGGCGGAATTCCCGGTGTAGCGGTGAAATGCGTAGATATCGGGAGGAACATCGATGGCGAAAGCAACCGCCTGGGCCTGAACTGACACTGAGACACGAAAGCGTGGGGAGCAAACAGG
+
?@AA>;;:0;;@B=CCCC@D@CCD@AAA>ABBCE>AA@CB;@@BBB@@@BC?BB@CC@C@CB@BBBD?B?B?@@B>BCF=BBB;>>BB?B@A@A:>9=:A@@@A@AACDCCCH?I:;;B@@@BAADI@EC;<<A8AA;@A=B@C>BB=B?CCBBCCC?CBBB>CCCCBB@@@@???A99979<=?@?@@@@>@;;;0;;A5<7:A?ABB=B?BBC@DDBBAAABAAAA@B@;;;0;;@DDDG;ABAAC=ABB?
@N9IO0:00901:05827
TACGTAGGGTGCGAGCGTTAATCGGAATTACTGGGCGTAAAGCGTGCGTAGGCGGCGCGCTAAGACAGGTGTGAAAGCCCCGGGCTTAACCTGGGAATGGCGCTTGTGACTGGCGGGCTCGAGTGCGGCAGAGGGAGGTGGAATTCCACGTGTAGCAGTGAAATGCGTAGAGATGTGGAGGAACACCGATGGCGAAGGCAGCCTCCTGGGCCGACACTGACGCTCAAGCACGAAAGCGTGGGGAGCAAACAGG
+
CCBCBBBB:@@A@>?:;;?CADCC@C9;7;ABBB=BBBBC;@@AAAAAABB@CC@AAAABAB>@@@@@>:::ABB9??BA6@@9@@>A>B@BBD<A=?@=@BBA8:::::BBAAAB=AA@?:::?=A?A;<;AE<;;8;G=@>D8:6:DA::;;;AAABCCC>CBBBCB@@@@BBBB>AC7;6:@?<@@??9?@@<@4:9@?;<?;<?@9@9?@;;;@@A@@@BBB?CCBBBBD=A@ACCCC;BBBBC=@AA@
@N9IO0:00901:05853
TACGGAGGGGGCTAGCGTTGTTCGGAATTACTGGGCGTAAAGCGCACGTAGGCGGCTTTGTAAGTTAGAGGTGAAAGCCCGGGGCTCAACCCCGGAATTGCCTTTAAGACTGCATCGCTCGAACGTCGGAGAGGTGAGTGGAATTCCGAGTGTAGAGGTGAAATTCGTAGATATTCGGAAGAACACCAGTGGCGAAGGCGGCTCACTGGACGACTGTTGACGCTGAGGTGCGAAAGCGTGGGGAGCAAACAGG
+
BCBB@BCCCC5BBAAABA>AA?BB@C?B?AABBE>@AABB798@@C@AABB?BC@CCC=BBC?A@@BAAA>AACC=BBB>BCD69:BB?BDD:B?B?A7::@CA=C8;;:::BDAABBB@@B?:;;CC?C9::????@@B>A?A?A?A?????AABA@FDDC7;6;<;@@@A;;5;;4;4;B?BBC7;;AB>BFD>B?BB?@@@BCBA=A@@99;?@:@@AAA@;;;=>?>9::-9@BCCFD9BBBCC9:;C>
@N9IO0:00902:05854
TACGTAAGGGGCAAGCGTTGTCCGGAATCACTGGGCGTAAAGCGCACGTAGGCGGTTTAGCAAGTTAGGGGTGCAAGCTCCAGGCTTAACCTGGAAACTGCCTCTAAAACTACTTCACTTGAGTATTAGAGGGGAAGCTGGAATTCACGGTGTAGCGGTGAAATGCGTAGATATCGTGGAGAACACCCGTGGCGAAGGCGGGCTTCTGGCTATAACTGACGCTGAGGTGCGAAAGCTAGGGGAGCGA
+
BABB@?>?ED;CC@C@@@9:9C@CAE?AACCCCH>BAACC=B@@@C;<:;:5;>4>=6BBBC@CC;::FF;CBCC@BBAA6<;<@@;@3:75505<4;5598B;7:;;/:00/:6::;A489>>>A>ABBBAA29/37CD?C?B:>=991978??A@>???A=88595559<9::;=>:=8718::909::2:;6494555-35/3.-(---..(.5...579956.555<==.::88656'5575:
@N9IO0:00866:05895
TACGGAGGGTGCAAGCGTTGTCCGGATTCATTGGGTTTAAAGGGTGCGTAGGCGGCCCTGTAAGTCAGCGGTGAAATCCCACGGCTCAACCGTGGAACTGCCGTTGATACTGCGGGGCTTGAGTTCGCCCGAGGTCGCTGGAATGCGTGGTGTAGCGGTGAAATGCATAGATATCACGCAGAACACCGATTGCGAAGGCAGGTGACTGGGGCGCGACTGACGCTGAGGCACGAAAGTGTGGGGAGCAAACAGG
+
BCBD@CCC>BBBA>@@@@;@BD?B=BA?BBB9CB<AA,97*7:189?AA>?=@@>AF>DCAA=@?AAA@A=@AA@<BDC=CCC@BCCC?C?AACAC:BC;?7698<=CBBCA;;::&4:5::@B@CBBB>BBC@BCAAAC@B>AAABBB?BAA???B@BCCC>888AAA?BBDBA@???BAB?BBC;??A;?<=<18.8886:?:;7===2===?>????=<;::::196;=67/<A>====2=>==<6;;;;
@N9IO0:00871:05864
TACAGAGGGTGCGAGCGTTGTCCGGAATCACTGGGCGTAAAGGGCGCGTAGGCGGCTTGGTAAGCGTGCGGTGAAAGCTCGGGGCTCAACCCTGAGTCTGCCGTGCGAACTGCCGAGCTAGAGCACGGTAGAGGCACACGGAATTCCACGTGTAGCAGTGAAATGCGTAGAGATGTGGAGGAATACCAATGGCGAAGGCAGCCTCCTGGCCTAATACTGACGCTCATGCTCGAAAGCGTGGGGAGCAAACAG
+
BBBBCABB=AAADBCBBC=;;;?B?DACCFCCCC=@@@AD:@@<@DBCCBC?BB@BC@C>AA?@BACCBC@CCCC=BAB@@A@7@@AC@CC=AAAABCA;;5;@:;:C?CBBCAHBBBBCABABBBC@BBBBB?B?>>?>:;-7-4499?BB=BB====<;;5333;888<;BBCA@49949<@@@<@:??9?>@9>8=8;;6<B=AA=@=??48CAAABC<;;8???<<<522'2<?@>?@5;;;?C7888
@N9IO0:00880:05895
TACGAAGGGTGCAAACGTTGCTCGGAATTATTGGGCGTAAAGCGCACGTAGGCGGCTTTGCAAGTCGGATGTGAAATCCCACGGCTTAACCATGGAAGTGCATCCGAAACTGCAGAGCTTGAGTACTTAAGAGGATCGCGGAATTCCCGGTGTAGAGGTGAAATTCGTAGATATCGGGAGGAACACCAGTGGCGAAGGCGGCGATCTGGGAAGATACTGACGCTGAGGTGCGAAAGCGTGGGGAGCAAACAGG
+
CCB@@<?C:ABBCB=A??<??BAB?B?B?AA?BE>ABBBD:@@A@CBBBBB@BB9=>>6BBC;@:;<5:;59CCC?CBB;??>;A94;168<BC9><CBBBBBC?CB?7BA@@CA@;;;>BAA@D;;5:;A9949@@AAB>B?B?BC?CBCCBBA??=?BDC=B?BBAAAABB@@@B;=?6:6:AA=A@AA=AA?=@=@A;@@AAAAA@<@=@AB@A?A@@AA9:6?<ABBCCD>AAAA@BB6;;BBD;@;;7
@N9IO0:00893:05882
TACGAAGGGTGCAAGCGTTACTCGGAATTACTGGGCGTAAAGCGTGCGTAGGTGGTTGTTTAAGTCTGCTGTGAAAGCCCTGGGCTCAACCTGGGAATTGCAGTGGATACTGGGCGACTAGAGTGTGGTAGAGGATAGTGGAATTTCCGGTGTAGCAGTGAAATGCGTAGAGATCGGAAAGGAACATCTGTGGCGAAGGCGACTATCTGGGCCAACACTGACACTGAGGCACGAAAGCGTGGGGAGCAA
+
@@ABB@BG=BBBB?A@BC?B;;;A?A9A6;ABBB<BBBBB=CCB;;5=<:95<95:>A@B7A?B@??9>=:??A;(883(333(7:;=4:8<;=1;27,3998:<49>>????2339=A@B>????@9<;0//(/866/3,31;7.7176733443388888(8499ABAAB7333179/95?7?ABBB@@B=?AC5949<89:B<:9:7-72858;;>@@>??<:75/75222=0=772222&2777=
@N9IO0:00870:05940
TACGTAGGTGGCAAGCGTTGTCCGGATTTATTGGGCGTAAAGCGCGCGCAGGCGGACTGATTAGTCCGGGGTGAAATCTCACGGCTCAACCGTGAGCGGTCCCCGGATACTGTCAGTCTTGAGGGGTCTAGAGGAGAGCGGAATTCCCGGTGTAGTGGTGGAATGCGTAGATATCGGGAAGAACACCAGTGGCGAAAGCGGCTCTCTGGGGATCACCTGACGCTGAGGCGCGAAAGCGTGGGGAGCGAACCGG
+
DCDCDCB>@A@CC>BA;;5;BB?C@BBG>BB@DF=@@AA@6>:5:A?@@AA?AA>@@???C?9:9D@CFF;:::C=BB@@A@@?BBBB@D?BCCCBBA?;:;;5;>BAAACBBBCBAAA@BBBFC;@@@BBBB@CBCCCIBD?B@BI?CACDBCB;;9;B?A?BBBCBBBBBBBBAB;@;?B5;;9;@@@@=?:::6:?@=BBB9:;AAA7B;;;C@DC@@@@@CBB?;;;AAA8@;;;@@@5@ABAA?B=A<
@N9IO0:00875:05957
TACAGAGGGTGCGAGCGTTGTCCGGAATCACTGGGCGTAAAGGGCGCGTAGGTGGCCCGATAAGTAGGGGGTGAAATCTCGAGGCTCAACTTCGAGGCTGCCTCCTAAACTGTCGGCTCGAGCAGAGTAGAGGCAGGTGGAATTCCCGGTGTAGCGGTGGAATGCGTAGAGATCGGGAAGAACATCGGTGGCGAAGGCGGCCTGCTGGGCTCTTGCTGACACTGAGGCGCGACAGCGTGGGGAGCAAACAGG
+
CCCBBBCC>CCCCBB;;;5;AA=@=@:?@BCDCG>CDCCD6996;@ABBBB?;969B8BBBB?CCDCDCD5CBBD;@@@AA;;79@@@9?@=@@:;5;;<;9;;@CCE=DCCC;;7;A@ABBAAABBDGGCB?BCC@CC@E@C>@?<@?BAAA@::6:C?B?BBCCCCCBBBCCDL>C@CB?BB;;;?BB?BCD>A>@B?A?AA@A@@9@@>?=@@@AAA@A@>::59@@??@AA9::@@@6@@@@C<AAB>
@N9IO0:00884:05910
TACGTAGGGTGCAAGCGTTAATCGGAATTACTGGGCGTAAAGCGTGCGCAGGCGGCTATGCAAGACAGATGTGAAATCCCCGGGCTCAACCTGGGAACTGCATTTGTGACTGCATGGCTAGAGTACGGTAGAGGGGGATGGAATTCCGCGTGTAGCAGTGAAATGCGTAGATATGCGGAGGAACACCGATGGCGAAGGCAATCCCCTGGACCTGTACTGACGCTCATGCACGAAAGCGTGGGGAGCAAACAGG
+
AAABCEED;;:CB?BBAA4:4;;C>B5;7:CCCK?CBCCD<AACAAACCB@;::2:@:;;CC?BBBB?>@@@@@@09:>>3<=:@AAA>B?CCC=B?A@?@BC=8;<<==<<<IHC=AAB@BA@@@@>BABBBBBC5CBB?B?B?B?AAAAA:A??::5;;;44478888=BBB@A@<9:,84=:>4@A::.9@@=A??A:<>AA1@A=AB@BBBBB?=888::743:AC:87D;B?@9;;;-95758-55;3
@N9IO0:00886:05958
GACGGAGGGTGCGAGCGTTGTTCGGAATTACTGGGCGTAAAGGGCGCGTAGGCGCCTGTTAAGTTCGGTGCGAAATCCCCCGGCTCACCCGGGGAATGGCCCCGGAAACTGACAGGCTAGAGTACCGGAGAGGAGGGTGGAATTCCTGGTGTAGCGGTGAAATGCGTAGATATCAGGAGGAACACCGGTGGCGAAGGCGGCCCTCTGGACGAGTACTGACGCTGAGGCGCGAAAGCGTGGGGATCAAACAGG
+
CBCB>BCC<>?>@@@>>@<@A?BB@C@C@CBBBB<BBBAB8?=89:9AA??;000=@@A?B?AA>AA?BA@@?C>BBCCC3C?C@?;;;0;BB2@5;;5;AA2A?AA>B@@@AAA>BAABCAAAC?B>BCCC@BBD>DD@E?B<@8::=AABBBBC?C@@?;@A@ABBAAA???AB<@@>A=AAA?B?BB@CCB?B?AA>AE<AABB?ABBBAAABAA>>00000>800;AA@8@=?=>@@8@AACD;;;;;
@N9IO0:00864:05977
TACAGAGGTGGCAAGCGTTGTTCGGAATTACTGGGCGTAAAGGGCGCGTAGGCGGCCATCTAAGTCAGACGTGAAATCCCCCGGCTTAACCTGGGAACTGCGTCTGATACTGGAAGGCTCGAGTTTGGGAGAGGGATGTGGAATTCCAGGTGTAGCGGTGAAATGCGTAGATATCTGGAGGAACACCGGTGGCGAAGGCGGCATCCTGGACCAACACTGACGCTGAGGCGCGAAAGCTAGGGGAGCAAAC
+
CBBBBA@=@B?AB?BBAA=AA;AA=A;A=CCBB@;:;;A@5?A8AA@CB@?=9:4:=ABBBB<@@;;;<@A@;;;0;<<<<*;5;C?B;@::99(95=598?@ABAAACCED?A484:?A@@@@D,::,9<<==5==;>@;?<A>A?AA>@@@A=A?>BBBC>B@@A>??C?????B=;;6:<@AB?C@CC@CCC@CACD@AAAB=@@>@A<@>A@@@@A@@@A:::;>@A;;;0;>>AABB7BBBAA9;
@N9IO0:00886:05973
TACAGAGGGTGCAAGCGTTAATCGGATTTACTGGGCGTAAAGCGTGTGTAGGTGGCTTCCTAAGTCGGTTGTGAAAGCCCTGGGCTCAACCTGGGAATTGCAGTCGATACTGGAGAGCTAGAGTTCGGTAGAGGGTGGCGGAATTCCCGGTGTAGCGGTGAAATGCGTAGATATCGGGAGGAACATCGATGGCGAAGGCAACCACCTGGGCCTGAACTGACACTGAGACACGAAAGCGTGGGTAGCAAACAGG
+
B@BBABBD=BBBC?BA@@?B@CCC>;::7;@@@D?@A@BB>BBB@C?>>??;??;?A<?<?C>ABBA?A?@@A@@7>?91>A;4;BBC:B:;?;3;6916;ABBBBCAABFCAAB<;;CC@ACA5:9.;DD@@@;@A=AB?C@C@CE>C@CC@@ACD@CBCB=BAAABCCAA???>@8@@=A?@@@BBBBC@CECAC@CD@DADC?<;;8;>CCC?BCDCCCAAABBA@@A;<<0:B@BBC>CDCBCM=CA@9
@N9IO0:00905:05962
TACGGAGGGGGCGAGCGTTGTTCGGAATCATTGGGCGTAAAGGGCGCGTAGGCGGCCGATCAAGTCGGGTGTGAAATCCCTCGGCTCAACCGAGGAGCTGCACCCGATACTGGTTGGCTGGAGTCCGAGAGGGGATGGCGGAATTCCCAGTGTAGCGGTGAAATGCGTAGATATTGGGAAGAACACCGGTGGCGAAGGCGGCCATCTGGATCGGAACTGACGCTGAGGCGCGAAAGCCAGGGGAGCGAAGTGG
+
:559?@BBCB2AA??????BE?CB@C=;::;05=5B=@@D4;5)5<99@=A;<<5;;A;;;A59;;;;0;B;<<E=BBC:AAC>BA>C=A<B>:<>>9459ABB;AAAA;9:456;8>5915595.55<5555&559>AA;A;@6;:0;AB@AABBB@BBCI>CCCCBCBAAAA5:;0;7>@=@AA=@=A@5@@<8@><<7<<@:@99.4444.4.55>AACBB@;;6;;BAAA;@@7;;BB.;;<;96940:
@N9IO0:00913:05981
GACAGAGGGTGCAAACGTTGTTCGGAATTACTGGGCGTAAAGCGAGTGTAGGCGGTTTTGTAAGTCGGGTGTGAAAGCCCTGGGCTCAACCCAGGAAGTGCACTCGAAACTGCAAGGCTAGAGTATCGGAGAGGTTGGTGGAATTCTCGGTGTAGAGGTGAAATTCGTAGATATCGAGAGGAACACCGGTGGCGAAGGCGGCCAACTGGACGAATACTGACGCTGAGACTCGAAAGCGTGGGGAGCAAACAGG
+
BBBBB@@@;@A@AC;C994:@<?@>@=A?BBBCE@CC@A@<@BABABB@>>:9:4:CD7BBB>B=9::/;CCBBC>AAL?BBB>AA?@;@A:?@?B<@@A@?@BBBCD>CBBBCAD@CBBBCBBBBA@=?A@@=A@B@CC@F@C?AAAA>AAA@@??;??AA;A;??BAABBBBBBBBBB@B<>:@;@:6518>>4;5;<7<7=8=>A=AA@@7;;BB@AA=999<=998=?AA;????>=<2;>788+8=>;
@N9IO0:00864:06050
GACGTAGGGGGCGAGCGTTGTTCGGATTTACTGGGCGTAAAGGGCGCGTAGGCGGCTCGCTAAGTGAGGAGTGAAATCTTAGGGCTCAACCCTGAAACCGCTTTTCATACTGGCGAGCTGGAGGCACGCAGAGGTGACTGGAATTCCCGGTGTAGCGGTGAAATGCATTGATATCGGGAGGAACTCCAATGGCGAAGGCAGGTCACTGGGCGTCGCCTGACGCTGAGGCGCGAAAGCGTGGGGAGCGAACAGG
+
BBCBBCBCCC3AAABCAA?AA?AA9;;C=BAAAF>@@@BD>ED>::;CA::4::4;@BBABB@BBCBC?BDBBBC=BBB>A@B=A@@C?BB=@??B<B?BCDCC:AA@@@??;9:9A???9::7;CBBCDAA@@DBBBBC=A=A=@@;@@BBBBBCC@CDCF<;;;BB?;;:BBBCC<BB8;6;@A>A?DB?@@A@DA<;;@CAABCDD=BBBBA@=A@@?@@@@?;6;@00/>7:;:=??>5><AAA=899:
@N9IO0:00869:06037
TACGGAGGGTGCGAGCGTTGTCCGGAATCACTGGGCGTAAAGGGCGCGTAGGCGGCGGTGCACGCGTGGGGTGAAAGTCCGGGGCTCAACTCCGGATCGGCCTTGCGGACGGCACTGCTCGAGCATGGTAGAGGCAGGTGGAATTCCGGGTGTAGCGGTGGAATGCGTAGAGATCCGGAAGAACACCGGTGGCGAAGGCGGCCTGCTGGGCCATGGCTGACGCTGAGGCGCGACAGCGTGGGGAGCAAACAGG
+
CDEC@BAB<ABBBBA@;:4;BB?JAF@DGCC@@?8?=?==8<?8?@?@A@@;@@;>?;?;;;AA@A@CCC9CBBB=BDC>BBB8BBBC?BCC@C?@A@C>B?B>@AC@CBC@CBBBDBBBBAA<:6@499>;;6;@@@AC?B@IAG?BC>BB@CBBB@BC=A>AA;;;?A@@BBB=@<@7<@?CBB?B?;;4:>D@C>@?<?9@@<@>91@543;6@:538;AAA993:0//866;@??>??5>A;CC<BBC7
@N9IO0:00875:06011
TACGGAGGATCCAAGCGTTATCCGGAATCATTGGGTTTAAAGGGTCCGTAGGCGGTTTTGTAAGTCAGTGGTGAAAGCCCATCGCTCAACGGTGGAACGGCCATTGATACTGCAAGACTTGAATTACTAGGAAGTAACTAGAATATGTAGTGTAGCGGTGAAATGCTTAGATATTACATGGAATACCAATTGCGAAGGCAGGTTACTACTGGTGGATTGACGCTGATGGACGAAAAGCGTGGGGAGCGAACAGG
+
CA@@<@?:@AB?C@CCBBAAAB9>9>,//7949<3<<3<<6<>6==466<<856.:@@466A?BBCBCCD:CCDD>@AE@ID<;ABBB?BB@DD@C@AA?@@BB>B;;;AAA@@=?A<B=@@@C@BBA;:6:7;:>6:==B@8BB977>>=;>?:::;@@AB=BAAA=???@@@<@A@??:?9??A<A;?477;;,3.37717687377?<8795@B@CBBBCA???=9?@9;::-;=;=;AB9ABACC:9953
@N9IO0:00877:06026
TACGTAGGGGGCAAGCGTTGTCCGGATTTATTGGGCGTAAAGAGCGTGTAGGCGGTCAGGTAGGTCGGTTGTGAAAACTGGAGGCTCAACCTTCAGAGGTCGACCGAAACCCCCTGGCTAGAGTCCGGGAGAGGAGAGTGGAATTCCTGGTGTAGCGGTGAAATGCGCAGATATCAGGAAGAACACCCGTGGCGAAAGCGGCTCTCTGGAACGGTACTGACGCTGAGACGCGAAAGCGTGGGGAGCGAACAGG
+
CC@@?????@1@A=BAAB?AACAD=;;;7;B?BC=?????9?AAACCCBBC=AB@CC@@?@BB?BB@>@8:;CCCC:B>>9><,00@@;@-;699;;@;@AAAA>A@=6====);;=@?@@@???=AB=BCCC@CCCCCC@B@B@C@CC@CCBBCBD=C9:96;BBBCBBAAAB@?@<?@AA=AAA@9@:;5;@>>8@@?;>??9::C@C?BB9::C@@???====?@@?B;;;0;;:;?@@4@@@@B=@;;5
@N9IO0:00890:06042
CACGTAGGGGGCGAGCGTTGTCCGGATTTATTGGGCGTAAAGAGCTCGTAGGCGGTTCGATAAGTCGGGTGTGAAACCTCCAGGCTCAACCTGGAGACGCCACCCGATACTGTCGTGACTAGAGTCCAGTAGGGGAGCGTGGAATTCCTGGTGTAGCGGTGAAATGCGCAGATATCAGGAGGAACACCAGTGGCGAAGGCGGCGCTCTGGCTGGAACTGACGCTGAGGAGCGAAAGCGTGGGGAGCGAACAGG
+
CBBBA>>???.=@@@@@@<@@C@C?BBE>BB@BA:@B:9:/;@AA?A@@AA?@@=@?BBCCC>BBBBB<BCC@@@=@@ED@DD?BBBB@B?BC?@@@?@??CBF<??BA????@@@??>ABA@BBB7@?@7798*9<?A?>4?5>9>88808>=>>=>3>A@=38;;:;><<;;;;@C@CBAC?C@@?A@CB?CAB@B@BB=;;;0000+///)/779?CA@@CABB<@?;@<@6;<:9CBB9CD@@@>;;;<
@N9IO0:00891:06038
TACGTACTGCGCGAACGTTATTCGGAATCACTGGGCTTACAGGGTGCGTAGGCGGCTTTTCAGGTCTGGTGTGAAATCCCCCGGCTCAACCGGGGAATGGCATTGGAAACCGAAAAGCTCGAGGTAGCTAGAGGCATGCGGAACTTCCGGTGGAGCGGTGAAATGTGTTGAGATCGGAAGGAACACCAGAGGCGAAAGCGGCATGCTGGGGCTATTCTGACGCTGAGGCACGAAAGCCAGGGGAGCGAACGGG
+
BB;;;AAA?9:9??<=??;?A??@?A@CBBBBBB=BB?BBBBB<??@CA??;::5;<;<.;@@=@@@B@BC@000+00000*0+00<=:@>BCB:B:@@>?@B=A>AB=B;;;BE5;;?;99929A>ABBAAA?BCBBBB=A?AB>B?C=??>:::@>@===6===@@=AABA@@@9>9>;?;9::=??=B:>9;;0:;@=BCAA@DDED8AA;;5;;??@A@@A??9?AA@BA6=>39999-9>>@A?BCD>
@N9IO0:00899:06019
TACAGAGGTCCCAAGCGTTGTTCGGAATTATTGGGCGTAAAGGGTGCGTAGGTGGCAGGGTAAGTTAGATGTGAAATACCGGGGCTTAACCTCGGAATTGCATTTAAGACTGCCTTGCTCGAGCTCTAGAGAGGAGACTGGAATTTACGGTGTAGCAGTGAAATGCGTAGATATCGTAAGGAAGACCAGTGGCGAAAGCGAGTCTCTGGCTAGCAGCTGACACTGAGGCACGAAAGCTGGGGGAGCAAACGGG
+
CBBBB?>:@@@8@=@:;;5;@>;;8;=B>BC?BB>ABBBB=BC?CCBBBBB@CC@AA@C=BC@CC@CCCAAABBC>CCC@CDC8BB7;7;9BCC8@8B16;;B90?=;;5A>>5;5;::;<//0<BB@BBB?A>@CBCBB?B@BB=BCD>BBA@@BBCABAC=AA@@ABBCDCCBCCG?B@B?AAD?@@CB=A;;;0;ABBCBB;;;;5;:;==99@955?;=?@AA>BBBCCD=A@;;;;;);@CBE?BBC=
@N9IO0:00868:06074
TACGAAGGGGGCTAGCGTTGTTCGGAATTACTGGGCGTAAAGGGCGTGTAGGCGGCCCGTTAAGACAGGTGTGAAATTCCTGGGCTCAACCCAGGACGTGCGCCTGTGACTGGCGGGCTTGAGTCCGGGAGAGGATGGTGGAACTCCCAGTGTAGAGGTGAAATTCGTAGATATTGGGAAGAACACCCGTGGCGAAGGCGGCCATCTGGACCGGTACTGACGCTAAGGCGCGACAGCGTGGGGAGCAAACAGG
+
A@@A@?@FCF5BBBDA::8:A?CC?C@C@DCBBB<AAAAB>BB=BCA;:9?;8849?8?B6:6;AAAB@BBBCBE>C?C@;;;6;@?@;A@;59.944;59@A@CBAAADDB@DFE>CC;BBAAC;CA8@<CDACCB?BB7A7=A<<4??CAAAA??;?=>>:@>BB=BBBABC?CD=B?BB?BCDD>CA@;?@?172;;89;>?>BC8;;=A<?>AA888>>>?=A<>>>@@>88:A=:88+77799/7;=4
@N9IO0:00868:06087
TACGGGGGGGGCAAGCGTTGTTCGGAATTACTGGGCGTAAAGGGCTCGTAGGCGCCAACTCAGTCGGATGTGAAATCCCCAGGCTTAACCTGGGAACTGCATCCGATACTGGTTGGCTTGAAATCGGGAGAGGGATGCAGAATTCCAGGTGTAGCGGTGAAATGCGTAGATATCTGGAGGAATACCGGTGGCGAAGGCGGCATCCTGGACCGACATTGACGCTGAGGAGCGAAAGCCAGGGGAGCAAACGGG
+
?@;;;;;;;;":@9=?AA=@@;@A?C@D?A???=69::BA=BF?ABAAAAB:000+0+0;>889=?9=???>=@79;:;-;;;?B?A@A@AAA9@-00000999?ABBAAC?C?B?BA?@AA>ABCD?FCA@@;A;;<CCA=A>B>CC?CA;;;AF@C;;;8;AAA@A@BCCCCBB=??@B@??@?B?BCADAB?B@BB?BCAA?AC?AA@CAAAA>BBBBBCBBB>;;;;;;0;?;>?>>3::;AD869>:
@N9IO0:00870:06064
TACGGGGGGGGCAAGCGTTGTTCGGAATTACTGGGCGTAAAGGGCGCGTAGGCGGTTGGATAAGTCAGCTGTGAAAACCACGGGCTTAACTCGTGGCCTGCAGTTGAGACTGTCTGGCTTGAGTGTGGGAGAGGAGAGTGGAATTCCTGGTGTAGCGGTGAAATGCGTAGATATCAGGAGGAACACCGGTGGCGAAGGCGGCTCTCTGGACCACAACTGACGCTGAGGCGCGAAAGCTAGGGGAGCAAACAGG
+
@A;<;<;<;<":@5>@AA<@@9B>8A?A>A@@AA<ACCCC?CC?@@ABAAA?9979?C=AA@5;:A;;:???BBBB:B>BBBD7??<?<@AABBC?C=ABBBBB?CBCBCCCCCCC@CC@BBB@@@BC;@ABC@CCCCCC@B@C@E@;;8;@B;;;B?BBBD=;;;A;;:AADBBAA???<?=C@@=A?BB?>?>?B>@@=@@AABBC@CB?C@A>@CBB@@@A@@@==99:>>/9;;;;AA5;;BCB=;;;=
@N9IO0:00899:06077
TACGGAGGTGGCAAGCGTTGTTCGGAATCATTGGGCTTAAAGGGCGTGTAGGCGGGGCGTTAGGTATGGGGTGAAATCCCCGGGCTCAACCCGGGAACGGCCTCGTAAACCGGCGCTCTGGAGGCAGGTAGAGGTGACTGGAACGACGGGTGGAGCGGTGAAATGCGTAGATATCCGTTGGAACGCCGGTGGCGAAAGCGGGTCACTGGGCCTGTCCTGACGCTGAGACGCGAAAGCGTGGGTAGCAAACAGG
+
BBAA=>>;??;?D;@@?@<AB@CEAFACCCCAGC4AA6::57=1:;ACA?@=>BAA9A>>9?A?BBCCBB8B?@?<@AAA5AA;ABBB?CG6:94;=BC?C@CBBCBJ?H@C@DCCDBBB<;;6:?=?A??@A?AABBBB@C?C?A?EE=BB=@@AA=AABE=BCBCCBBBBBCF@B@=B8929C?2>9781:994(55>>8>AAB89:5:=AAAC@BBBA???AAA@A??988.99@ABB=AAABBB=@@A8
@N9IO0:00901:06089
TACCAGCACCTCGAGTGGTCAGGAGGTTTATTGGGCCTAAAGCATCCGTAGCCGGCTATGCAAGTCTCCGGTTAAATCCAACTGCCTAACAGGTGGGCTGCCGGAGATACTACACAGCTAGGGAGCGGGAGAGGTAGACGGTATTCGGTGGGTAGGGGTAAAATCCTCTGATCCATTGAGGACCACCAGTGGCGAAGGCGGTCTACCAGAACGCGTTCGACGGTGAGGGATGAAAGCTGGGGGAGCAAACCGG
+
@BB?@@@A@>@AB???B9::AA@@A=@C=BC?BI?C=@??9?@A994:><?>4:5;BA;<;GACBBBC@B?B=@A;AB?CAB<;;@CIECCC@;;;0;;;;<A<A@BCCCBBBBB@@@A@@@8<<;@@9@@@C@@@@C??<???;??;?@A:AABCB9BCDC:BB@????@@@9??=999=AA>???AABB?BBA=@=::3:@A@B@>BB8;;;BC<@?@>>9<<777)8<<=>9@??????/?@???9?:?;
@N9IO0:00867:06124
TACGTAGGTGGCGAGCGTTGTCCGGATTTACTGGGCGTAAAGAGCGCGCAGGCGTCGTTCAAGTCGCGTGTGAAAGCCCCCGGCTCAACTGGGGAGGGTCACGCGATACTGATCGACTCGAAGGCAGGAGAGGGAAGTGGAATTCCCGGTGTAGTGGTGAAATGCGTAGATATCGGGAGGAACACCAGTGGCGAAGGCGACTTCCTGGCCTGTTCTTGACGCTGAGGCGCGAAAGCTAGGGGAGCAAACGGG
+
AAACCBB?;:7;AAA@AA@CCB>B>;;;.;;BBD=BCBFK?GBAAAAA@@A?@?@@@?<@A5;;;;;@@AAA@B0;<<<<*;8?@?A;A;;:;-8=?9ACB::::::@???AACCAAAA@A;?;>BA:??><<7=><<>=@;><?C=B>AAAAABB?CCCD>A>>>>??A?@@??=5=<18,8AH>AA@@<>>>;?>D@>22,2,289A4;;?;?@;;;85599998<@@@@@:@@@>>=>2;;;:@78888
@N9IO0:00879:06128
TACGGAGGGTGCGAGCGTTGTCCGGAATCACTGGGCGTAAAGGGCGCGTAGGCGGTTCGTTAAGTCGTTGGTGAAATCCCGGGGCTCAACTCCGGGGCGCCGCGAGACTGGCGGCTCGAGCACGGTAGGAGGCAGATGGAATTCCCGGTGTAGCGGTAGGAATGCGTAGATATCGGGAAGGAACACCAGTGGCGGAAGGCGTTCGTGCTGGGCCGTTGCTGACGCGTGGAGGCGCGACAGCGTGGGGAGCAA
+
9:<<:===5:==:::9554555.56;166==<<<1:3339.7:03338844.4=5?499=2:49===;8<7666@7>?@8???2>CCC@AAA?ACC300/)/////554<6993/////7;:<<8;;?<;;49?AABB@B@C;@@8=;=<0/0//)/77)4.444999;=8----8(,(,(,(,,,(-///4/6.69>.55;.5444388808-33-388887:////)/7544444444555555&5777:
@N9IO0:00882:06111
CACGTAAGCCTCGAGCGTTGTTCGGAATTATTGGGCGTAAAGGGCATGTAGGCGGAATTGCAAGCTTGATGTGAAAGGCAGGGGCTTAACTCCTGGATTGCGTTGAGAACTGCATAACTAGAGTAACTGAGGGGCAGCCGGAATTCCAGGTGTAGGGGTGGAAATCTGATAGATATCTGGAAGAACACCAATGGCGAAGGCAGGCTACCAGCAGATTACTGACGCTGAGGTGCGAAGGTATGGGGAGCAAACA
+
BB;8:A<@?=AAA:9:AA>AA?@A6;6;8>?>AA9A<;;;0;C<AB@@@BB?@A?A?B=BAB?AAC?BC;;;AAA<B@CCCDD;BB@B@CBC@DE@CC;;<EC@AAA@=@???A??<?BBBBCBC@H@@9:99(9??@<A4959;@89907;86999+//*/:177-///:798:444<.717::;;=+0+0:5:==;?<@BB@BBCB@BBBBB@@<AAAAABBBBBCC=A>>00+0800/><</BBCCB8>9
@N9IO0:00884:06122
TACGTAGGTGACTAGCGTTGTCCGGATTTACTGGGCGTAAAGAGCGCGCAGGCGTCGTGCAAGTCGAGTGTGAAAGCCCCCGGCTCAACTGGGGAGGGTCACTCGATACTGCTCGACTTGAAGGCGGGAGAGGGAAGCGGAATTCCCGGTGTAGTGGTGAAATGCGTAGATATCGGGAGGAACACCAGTGGCGAAGGCGGCTTCCTGGCCCGTTCTTGACGCTGAGGCGCGAAAAGCTAGGGGAGCAAACGG
+
CCCCBBB<@AAACCCCCC@AAAAC?AAC>CDGCD>BBBCC<@9::BBBABA?;;5;;>;?B>BBBBCBBBBBCA499?>?,<:?@AA?BBBCC9><>7>A@A@@@>??>ABB@AABDD>B>7;5?A@599797.75CAA;?1808>6=:=?>>???<A@@@:?<==888<<;=888(68+8.;==6;;2808?=6<7775;9.71::188)8>16205;==A?BCB?A@?9:::&9;;5555&599<>1544
@N9IO0:00889:06153
TACGTAGGGTGCGAGCGTTAATCGGAATACTGGGCGTAAAGCGTGCGCAGGCGGTTTTGTAAGACAGGCGTGAAATCCCCGAGCTCAACTTGGGAATTGCGCTTGTGACTGCAAGGCTAGAGTATGTCAGAGGGGGGTAGAATTCCACGTGTAGCAGTGAAATGCGTAGAGATGTGGAGGAATACCGATGGCGAAGGCCAGCCCCCTGGGACGTCACTGACGCTCATGCACGAAAGCGTGGGGAGCAAACAGG
+
DCCBCBBB<@?DBBBBB=;@<@AA=A000AACC?CBBBB>BBCBBBB@@@=@@=@AA8AAB>BCBBB=@>@;;;0;@AA7C@@?ABA=@?@BC>C@C>AABBC<??A@@@AAA<?<>@@?9::BBBAAABBBCCCC)BBBB=@=@?CBBBBBBAAABBBBC>BAAAAA?@?@@@@B5;;>B>BCC>C;;0+0<@8<+0*0<>>>>0>CE:BBB??>@:::A@@@;;;ABBBBBB<BAAACBC9@AACC<A@@;
@N9IO0:00899:06123
GACAGAGGGTGCAAACGTTGCTCGGAATCACTGGGCGTAAAGGGCGTGTAGGCGGGCGTGCAAGTCAGGCGTGAAATCCCTGGGCTCAACCCAGGAATTGCACTTGAAACTGCACGTCTTGAGTATCGGAGAGGAAAGTGGAATTCCTGGTGTAGAGGTGAAATTCGTAGATATCAGGAGGAACACCGGTGGCGAAGGCGGCTTTCTGGACGATAACTGACGCTGAGACGCGAAAGCGTGGGGAGCAAACAGG
+
>>BBAAAK>CB@@@8@<<177=892749773733(37397*33(388:;:::;=<6889=?@:@@@;;7;A@ABB=BCM?DCC=BBCC@DL>CD@C@C@CBBBB?BBC=CBBBBBACBB?CCCCBCHC>BA@@4:9.9>:8A?C9925=8=<<<=55.5899095566<<==;;;:;:00)/)/993:045.4:;49455.59;3;B==<<<;>=:9//;70/////9433333(39:<<>>/:555=3::=7
@N9IO0:00866:06199
TAGCGAAGGGTGCAAGCGTTGTTCGGAATTACTGGGCGTAAAGCGCGCGTAGGCGGGTTTGTAAGTCGATTCGTGAAATCCCCGGGCTTAACCCGGGAATTGCCAGTCGAAACTGCAAATCTTGAATGCCTGAGAGGATGGCGGAATTCCCGGTGTAGTAGTGAAATACGTAGATATCGGGAAGAACACCTGAGGCGAAGGCGGCTATCTGGCGGTGCATTGACGCTGAGGCGCGAAAGCGTGGGGAGCAAACAGG
+
=00000*0>3??BB<@5;;5;=;@@=>1626AAAD?;9:DD8A95599;:;<?CDC?DC:00@6:55--.)--66;;50::9-7;1<<5524=1=816490//(/88;000*33339=4>@A;;98555./7///929:==A?:=7;.44)46:<;@@@;::34:59;=A:;5<<??784/47:=7BBB?CB@@7>=>:=48:18=;;99;7994===@A=@@@?@>B=C7A@@9:927BAADDF9ABBBA9=>>4
@N9IO0:00869:06195
TACCCGCAGCACAAGTGGTGGTCATTATTATTGGGCCTAAAGCGTCCGTAGCTGGCTTGTTAGATGCCTGGGTAAATCGATGTGCTTAACGCATCGAATTCCGGGTAGACCGGCAAGCTCGAGACCGGGAGAGGTGTAGGCTACTCGGGGGGTAGGGGTAAAATCCTGTAATCCTCCGGGGAGGACCAGTGGCGAAGGCGCTACACTAGAACGGCTCTGACAGTGAGGGACGAAGCCCTGGGGCGCAAACCGG
+
A???;@B@@ABA@=@@@;;;7;BCCBGJ?CC@CF>E@:9839999A<?????CC?CD@BB=@@@AAA@CCC>BBB=BB@@;;;A@@:@<@CAAABBB?C?B?BB=BAAAA>@=@A=??BBCBBBB?BB<A@>>9===::59ABBBBCCCCC)CBBBB9ABBB9BB?CA@@@CB>BB?CDA9@@7;;=A@;;6;AB5;8;BBBCCCCCBBC?B@=@AA@ACA@@A@;;;0;CCC>@@C=;<<;6<@BAD?C@C?
@N9IO0:00877:06202
TACGAAGGGGGCTAGCGTTGCTCGGAATCACTGGGCGTAAAGGGTGCGTAGGCGGGTCTTTAAGTCAGGGGTGAAATCCTGGAGCTCAACTCCAGAACTGCCTTTGATACTGAAGATCTTGAGTTCGGGAGAGGTGAGTGGAACTGCGAGTGTAGAGGTGAAATTCGTAGATATTCGCAAGAACACCAGTGGCGAAGGCGGCTCACTGGCCCGATACTGACGCTGAGGCACGAAAGCGTGGGGAGCAAACAGG
+
BBCAA>@BBB5BBBCA@@=??AAC?C:;<CC@@A<??@AA9@A9@@@AACC@BBB9;:;;0::==>?@AA6@?@D>BB?BB@B?::;@;=;;5:9:8=94559:3:=AAABBB?AB;;<89B<<8=GI>DDCC@BCAA@C@C?BBB<;<FBBBCCBB?BABB=B?BB@@;=A:;0:::B9>C?@@@;??5545CC?B@?><>::AAAA=@=3@BBB@AAB>8>CB?>;>AA??81<CBB@BB6;8?AA9A993
@N9IO0:00902:06176
TACGAAGGTGGCAAGCGTTGTTCGGATTTACTGGGCGTACAGGGAGCGTAGGCGGTTTGGTAAGCCCTCCGTGAAATCTTCGGGCTCAACCCGGAAAGTTCAGAGGGGACTGCCAGGCTAGAGGACGGGAGAGGAGCGCGGAATTCCCGGTGTAGCGGTGAAATGCGTAGAGATCGGGAGGAATACCGATGGCGAAGGCAGGTCTCTGGGCTGACACTGACGCTCATGCACGAAAGCGTGGGGAGCAAACAGG
+
BBBAA=@@@A=AB=@>;;6;B?BGACDH>CCCCC=AA@CCCDF>9::CBBB@BB?BB=B@DD?CCC=CB<AACCD>CCD@@@@8@AA@<@D6;6:B<BC@CBBBADC9BB@@@=AA:@?=@@B>@ACG?CCBC?BBCCCC?C8;9;C=B?CBB:;:A?CCCC>BBBBB@@@A9:9?@9BD>B@BCC?BC@@>ABB@B@CCC@@AACCCC>BBAAAB@AAA9::BCA????A;;;0;99;;;;.;;;B@<A;;7
@N9IO0:00866:06255
TACGTAGGGTGCAGGCGTTAATCGGAATTACTGGGCGTAAAGCGTGCGCAGGCGGTCTCTTAAGACAGGTGTGAAATCCCCGGGCTTAACCTGGGAACTGCGCTTGTAACTGAGAGGCTTGGAGTGTGCCAGGAGGGGGGTGGAATTCCGACGTGTAGCAGTGAAATGCGTAGAGATGTGGAGGAACACCGATGGCGGAAGGCAGCCCCCTGGGGTAACACTGACGCTCGATGCAGAAAGCGTGGGGAGCAAACAG
+
DECC99:C6;;@@@<;;;5;4;AA;A4;29AAAA>BAABE;@AA;9;CCBB?BC?;::@@9=?CC::;@CBA@AB4@@@@0@@099=@?D:;:B;B5:;99@@@,00/7//0@?A@:<:38)/00///83661666666$//)/)/383::9433::8333333;5::888:::@;;=BB<@?)0)000*//771//)/)/)/445==>+>>>>2;;7;544;4444344448:::::14444444&4444<2;55
@N9IO0:00872:06223
TACAGAGGGGGCAAGCGTTGTTCGGAATTACTGGGCGTAAAGGGCGCGTAGGCGGCCTGCTAAGTCGAACGTGAAATCCCTGGGCTCAACCCAGGAACTGCGTCCGATACTGGTTGGCTTGAATTCGGGAGAGGGATGTGGAATTCCAGGTGTAGCGGTGAAATGCGTAGATATCTGGAGGAACACCGGTGGCGAAGGCGGCATCCTGGACCGATATTGACGCTGATGCGCGAAAGCCAGGGGAGCAAACGG
+
BCBBBBCCBB5BB=B@@??B@=AD8;968<@ABB<AAACC=CC>BBCBBBB@::8:>BBBBB?BCB;;8;;;CLG>CCF?CBB=@@>A6:;6;B?B@FAAACBB=BBA?=@@;B:@<@;8<=8=:<@<5;;;@@<@@A<<9B9B?B???=@A@>@;;6;?@A=CCAA@@?B99:BCC<AA?A=@BB?B>BB?BBB<@<;;5<@AA?CEACBABCCBB@BCCCCCBB<;;:::::.:?:=?CA388><<1394
@N9IO0:00877:06237
GACGGAGGTGGCAAACGTTGCTCGGAATTACTGGGCTTAAAGGGCGTGTAGGCGGTCGACTAAGTCGGGTGTGAAATACTCCGGCCCAACCGGGGAATTGCATTCGATACTGGTCGGCTAGAGTGCGAGAGGGGCAAGTGGAACTCCAGGTGTAGCGGTGAAATGCGTAGATATCTGGAGGAACGCCGGTGGCGAAAGCGACTTGCTGGCTCGTAACTGACGCTGAGGCGCGGAAAGCCAGGGGAGCAAACGG
+
BBBB@BB?AA>@BB:???9::BCC?C?A=@?878*9>18959A9AAAABAA>BB>@ABBBBB>AAAAD=AAA9:9/:99799??DF<B>B?BBB6@=A=@@AA?@@?BAABB>ABA=@AAAAB@A@@A@>@>@4@C@BBB>C?ABAADC@CBABA;;6;A@>=699C@>@@@555:<39:7;7;CA?@=9;4::93*3>??@A9;8BC>A9588908?=>>?88;=<1//--(-9(--8<<<=/66===2555
@N9IO0:00878:06224
AACCAGCACCTCAAGTGGTCAGGATGATTATTGGGCCTAAAGCATCCGTAGCTCGTTTTGTAAGTTTTCGGTTAAATCCATGCGCTTAACGTATGGGCTGCCGGGAATACTGCATAACTAGGAAGTGGGAGAGGTAGACGGTACTCGGTAGGAAGGGGTAAAATCCTTTGATCTATTGATGACCACCTGTGGCGAAGGCGGTCTACCAGAACACGTTCGACGGTGAGGGATGAAAGCTGGGGGAGCAAACCGG
+
D;E@BBBCD@CBB>BBB?BCA@=@;;;;=;;2;:,9<DAE>BA@?A=@@A@???<@@@2>?A;@@BB6@@;@?AA=BD@BB@AABB@B@;;;BBBB=;;;B?CC>A=@BBBBBAAA@CABCBD@DCCC:@@;;50<<<00+0@@>00-:?=<?9=>=388??6??:>@98;;BBCD@;;;;;;@BB?CBBB?CBA4:49@9=;;:B6;;B7:9@@<655@A@<@@???4854<=245?>>;?+?;<==7=9<7
@N9IO0:00878:06227
TACAGGGGGGGCAAGCGTTGTTCGGAATTACTGGGCGTAAAGGGCTCGTAGGTGGCCAACTAAGTCCGACGTGAAATCCCCAGGCTTAACCTGGGAACTGCGTCGGATACTGGTTGGCTTGAATCCGGGAGAGGGATGCGGAATTCCAGGTGTAGCGGTGAAATGCGTAGATATCTGGAGGAACACCGGTGGCGAAGGCGGCATCCTGGACCGGTATTGACACTGAGGAGCGAAAGCCAGGGGAGCAAACGGG
+
CCC:::::::#;@=@ABB?BB?BB?B@C;??877*8=>?@<@D<BBAA>;;600+08808..*.00*0;;@=998.7788-7;6;>3949;@@A<A=@;;;ABAA?D;;<BB@C@C@DD?AA@CB@BJ>CCCCE>CCCCC=A=@=A>BB=@@@@AAB?BCCD=A@ACAA@BAAAAAC?BDADABBBAC@CB?BDD@D?;;6:?==;?A498=@;=?>18877>@@BC@CBBCCG=@@;;;::-9?=?@:;==4
@N9IO0:00878:06239
TACAGAGGGTGCAAGCGTTAATCGGAATTACTGGGCGTAAAGCGCACGCAGGCGGCTGCATAAGCCGGTCGTGAAATCCCCGGGCTTAACCTGGGAATTGCGATCGGGACTGTGCGGCTAGAGTGTTGGAGAGGACAGCGGAATTCCCGGTGTAGCAGTGAAATGCGTAGATATCGGGAGGAACATCAGTGGCGAAGGCGGCTGTCTGGCCAAACACTGACGCTCAGGTGCGAAAGCGTGGGGAGCAAACAGG
+
A?@B==>=.:;>@;AABB?BFGAA>A-0*0>><<9;:;CC>CECCBBCAAA>A@;;;;?@>@8;;@E?CBCBBBC=BBEE8@@<@B?B?C?BFD;@=@6;;BCBBLL>BBGCCC;;8;CCCCCCCC=@6;;@@<A@@;98;?;?<@B;B=AAA@@@A?BBBB<A:::@@@@;;;::>.33-328;8334445::;7;7<=099>@;==9=299,5<<995659=>5549BBBBB<B@A;;;;.;9AAD:AA@@
@N9IO0:00887:06228
TACGTAGGGGGCGAGCGTTGTCCGGATTTATTGGGCGTAAAGAGCTCGTAGGCGGTTTGGCAAGTCGGGTGTGAAATCCGGGCTCAACTCGGAGACGCCACTCGATACTGCTATGACTCGAGTCCGGTAGGGGAGTGCGGAATTCCTGGTGTAGCGGTGAAATGCGCAGATATCAGGAGGAACACCGGTGGCGAAGGCGGCACTCTGGGCCGGAACTGACGCTGAGGAGCGAAAGCGTGGGGAGCGAACAGG
+
BBBA@;::::*;CAAB@@4;;;7;?CCC>CC@BC=EBBBB7;5;544@@;;5;;4;;0;>CDBBBBBG?>@@9:9.9<7==6==697;C@@>@@@???;?@AA@@CA@@@AA@@@;;;@@;9;A=B=B@??>3???<;;>@=A=@5@@;ABBAABC?CCIE8HA<A;;;BBA;9;:5::=B>BCC<@<@?9=4;597@A<BBB;;;@?/;.9.46;:559BB??@@>:94?<<4<@@@@@@2@;;9@=99;9
@N9IO0:00890:06246
TACGGAGGGTGCGAGCGTTGTCCGGAATCACTGGGCGTAAAGGGCGCGTAGGCGGCCTGGTAAGTCACTTGTGAAATCCCGGTGCTCAACGCCGGGGCCGCAGGTGAGACTGTCAGGCTAGAGCTTGGTAGAGGCGAGTGGAATTCCCGGTGTAGCGGTGGAATGCGTAGATATCGGGAAGAACACCGGTGGCGAAGGCGGCTCGCTGGGCCGATGCTGACGCTGAGGCGCGAAAGCGTGGGGAGCAAACAGG
+
BAA@=;;;/;@@AAA;;;4959<A=<6;;<645=7BBBBF<AA<AA@AA??=::5;?BA=BC7:9@?==9??@@C:@@A9>9?@A@?A????>@AA3:7:@AA?BCCBB@AACA;;89A>>>99;5;5;A@;;7;BBABB@C=?=?C<@=ABA@@AB>@B?A=AAAA???@:;:===,:29@;969;C<BB<?;=7@;>=49>9:9@@@6@=@999955;:@9=559;===999,99@5555&59>>>8@@@;
@N9IO0:00892:06226
TACGTAGGGTGCGAGCGTTAATCGGAATTACTGGGCGTAAAGTGTGCGCAGGTGGCCGCGCAAGTCGAGTGTGAAATCCCCGGGCTTAACTTGGGAATTGCGCTCGAAACTACGTGGCTCGAGTGTGGCAGAGGAAGGTGGAATTCCACGTGTAGCGGTGAAATGCGTAGAGATGTGGAGGAACACCGATGGCGAAGGCAGCCTTCTGGGCCAACACTGGACGCCTCAGTGCACGAAAGCGTGGGGAGCAAACAGGA
+
EDBBBCCE=ABBBAAABB@B?D;;7;=@5<;CDC>DCCBC7;;;;@ABBBB?AB<@=@?;;;2::@?@?AA@@AA<ABFF:CC:??@F?BD?BD=B>A489@??;>>@7;..-7--(-88///0///*/88:9.91918>4:-6+53;8673-----(..3;057::922222/8:://.(.055528@AA177<4<9><89/2+29=<5>;@3?9>2/(.,**(******,,-..5'./33377+---89)--9.3
@N9IO0:00899:06228
TACAGAGGGTGCAAGCGTTGTTCGGAATTATTGGGCGTAAAGCGCGTGTAGGCGGCTTTGCAAGTCGGGTGTGAAAGCCCTCAGCTCAACTGAGGAAGTGCGCCCGAAACTGCAGAGCTTGAGTGCCGGAGAGGGTGGCGGAATTCCCCAAGTAGAGGTGAAATTCGTAGATATGGGGAGGAACACCGGTGGCGAAGGCGGCCGACCTGGACGGTAACTGACGCTGAGACGCGAAAGCGTGGGTAGCAAACAGG
+
CCCCCBCB<?@?@;@>==2;;=AB?@:B7AA?B@=BBBBA6;;9;A@BBCC@BB?CCC=JCC?BBA@@:@B@ABF;;:E>CB@@@BAA@CCCCD@B@C?@?@@=6==>6=737;;A@AB8BBA;8?;?>@BCCC>BA=BB@B@B>B==1B7=<CDCB;B???2;2;;;;;<877<>>.<>,5,28=<A=AA=;;8493;7/7.226278/555/5616866<<====?>>ECDCF>A:<;BB>BABLJL?BAA>
@N9IO0:00899:06259
TACGGAGGGGGCTAGCGTTGTTCGGAATTACTGGGCGTAAAGCGCACGTAGGCGGCGATTTAAGTCAGAGGTGAAAGCCCGGGGCTCAACCCCGGAATAGCCTTTGAGACTGGATTGCTTGAACATCGGAGAGGTGAGTGGAATTCCGAGTGTAGAGGTGAAATTCGTAGATATTCGGAAGAACACCAGTGGCGAAGGCGGCTCACTGGACGATTGTTGACGCTGAGGTGCGAAAGCGTGGGGAGCAAACAGG
+
BBBB?BBBBB1BBBBAAA?BB@BB>C?C@CBAAB<@????5989:A@AAAA?@@>ACCDD>C@@@?BBBB>A@@?:??B<BDD:A@AB?CCC;C?D?C@@A@BB<@@@@::;?AA<@@C>AA@BBCBC?CBBA=@@;;<<>D=B>B?AA@@@AC;<;=;;;;0;@CCCCAAABB?BA7;8;B@BAA?C@@@;@><6<;00,0@=@@BB>AAAAA?BB@BCBBBB>>>@@@?=>>399AAAAB5?????8??=<
@N9IO0:00903:06240
TACGGAGGGGGCTAGCGTTATTCGGAATTACTGGGCGTAAAGCGCACGTAGGCGGATCGGAAAGTCAGAGGTGAAATCCCAGGGCTCAACCTTGGAACTGCCTTTGAAACTCCCGGTCTTGAGGTCGAGAGAGGTGAGTGGAATTCCGAGTGTAGAGGTGAAATTCGTAGATATTCGGAGGAACACCAGTGGCGAAGGCGGCTCACTGGCTCGATACTGACGCTGAGGTGCGAAAGCGTGGGGAGCAAACAGG
+
=@@@>AEEFD2BBBCC@@=::18<:=18-5;;<>9=???A9??@?B?@@BB>@A:=>@?;?A59:AA:::=>??@39:A9???9?==A3:3::=393:@@@=BC=ACB=BBBB9@<@BA?AAA>AB@@@B@AA=A;;;AA5;5;=B?BAAACCE;;<?CA@@9@?;;;@A@A@@;?A@;;6;>A@A?@<;;>;;:=A<9:6:>@?AAA=ACCCGIFEFDEBBB???B>99:???9?BA@@@@2=9999.:@?=
@N9IO0:00874:06293
TACCAGCACCTCGAGTGGTCAGGAGGTTTATTGGGCCTAAAGCATCCGTAGCCGGCTATGCAAGTCTCCGGTTAAATCCAACTGCCTAACAGGTGGGCTGCCGGAGATACTACACAGCTAGGGAGCGGGAGAGGTAGACGGTATTCGGTGGGTAGGGGTAAAATCCTCTGATCCATTGAGGACCACCAGTGGCGAAGGCGGTCTACCAGAACGCGTTCGACGGTGAGGGATGAAAGCTGGGGGAGCAAACCGG
+
AAA>@@;;;@BBB:::A?AABC@BB?DE>CC=@@8@=;99/9;<=<9=@@@A?B@CCBA@AA<?@@@C@C?C7;;0;C=@=ABAA=;<7;CCACDE>CCBB>A=@@;;;AA@@AA@@@BBCB=BBBBB<BBBB?BBBBBB?BAB=@@=???<?CCDD9BBBB9@@?AAABAAB?BB@BA@>??:?@=@AA@=A??9=9:929@@BB?BAA499??>;@AAAA====>>7888AB:A;;;;;;+;@:;;1;5;8
@N9IO0:00881:06272
TACGTAGGGTGCGAGCGTTAATCGGAATTACTGGGCGTAAAGCGTGCGCAGGCGGCCTCTTAAGACAGGTGTGAAATCCCCGAGCTTAACTTGGGAATGGCGCTTGTGACTGGGGGGGCTTGGAGTGCGGAAGAGGGAGATGGAATTCCTGGTGTAGCAGTGAAATGCGTAGAGATCAGGAGGAACACCGATGGCGAAGGCAGTCTCCCTGGGCCAGCACTGACGCTCATGCACGAAAAGCGTGGGGAGCAAACAGG
+
BCA@@ACC<BBBBAB@AB@C@BBB>A5;5:;BBB=CBBJF>AAC;;;B@A@>@@@C6:;A4:4:9:>>;@;>:@E>CC@C2C99:A?B=@A=AA6@9::45=7:*//::?=CCBBBA#=9499:;@==D@C>AA@B<C@ACD@C>@=@>AA@AAAD@:::CBBB;;;;AAAABBB;;:B=A@=@?989===:92999.98>=944444)455)57:;;;9444444494455595555&5;;;=@@2=666@8>@@<
@N9IO0:00894:06287
TACGTAGGGGGCAAGCGTTATCCGGATTTACTGGGTGTAAAGGGAGCGTAGACGGTCCTGCAAGCCAGATGTGAAAGCCCGGGGCTCAACCCCGGGACTGCATTTGGAACTGTAAGGCTAGAGTGTCGGAGAGGCAGGCGGAATTCCTAGTGTAGCGGTGAAATGCGTAGATATTAGGAGGAACACCAGTGGCGAAGGCGGCCTGCTGGACGATGACTGACGTTGAG
+
ABCA<::GEE5BB?BABB?BBB@C@BBB=BB@AB;ABBBF7;<79B:@>A@@00,004><A@45:5;;B:99CDC<@@?;@AB4BB@@=@BD.;;0;AA@:>9909393:9=9C6;6;>??@?999:;@AA;;5;<;6;C?C?B?B>@@ACCCBBAA?BCCC>==;CCCCDCBA?AC?CC=@?ABB@A@;;8;AA>A@:98:?BBCB@=@A9:9@@@A@@A@@;>;;
@N9IO0:00897:06270
TACAGAGGTGGCAAGCGTTGTTCGGAATTACTGGGCGTAAAGGGCGCGTAGGCGGCCATCTAAGTCAGACGTGAAATCCCCCGGCTTAACCTGGGAACTGCGTCTGATACTGGAAGGCTCGAATTTGGGAGAGGGATGTGGAATTCCAGGTGTAGCGGTGAAATGCGTAGATATCTGGAGGAACACCGGTGGCGAAGGCGGCATCCTGGACCAACATTGACGCTGAGGCGCGAAAAGCTAGGGGAGCAAACGG
+
:@A???BDA@=@B6;;@@4;;4:@=@9BACCAAA<;;;B@:BB=BBBFBA@;00,0+0<==A;>A>>@@BBDCCC?BABB@,@<;;5;=B=BBB=B@CBDBDBB;;;;;@@A?C>A=ABB??;?A9?@9@???D>BBBBB>B=A;A4999?AABAA@<@AA@;@@?????CBBA???<@@<?>?AA>A@AA?ABB>B?;;7;CCC?AB?BB@C>ABA@BCBBA@@@@;?@A;;;;*;?:99C>8;9:5>)594
@N9IO0:00897:06295
TACGGAAGGGGCAAGCGTTGTTCGGAATTATTGGGCGTAAAGGGCGCGTAGGTGGTCTTGTGTGTCTGCCGTGAAAGCACGCGGCTTAACCGCGTTCCGTCGGTAGAAACTGCAGGACTAGAGACTGGGAGGGGCTGGTGGAATTCCCTGTGTAGCGGTGAAATGCGTAGAGATGGGGGAGAACACTCGTGGCGAAGGCGGCCAGCTGGACCAGTTCTGACACTGAGGCGCGATAGCGTGGGGAGCAAACAGG
+
BBA?>?@DDD9BB=?>>=9??=AB@C@C?BB@CD>BBAAA<AE>AA@CCCC?BC?BCC@BBCCCABAB?:<<897/:BAAABB?BB>A>A?BB@@9@4;:AA?BBEFE=ABCBBA=@@>?@;;;;;<<09@?A6AAB@DD@C?B=AA9@@?@:<:>?;@ABC>;::CCABBB?>D@DD1999.9944?455.55549=CC@CABBCDC@BB?ABC@CCCCABAAB@@<@@@:;;BBBBCCCC<CCCBD>A@@>
@N9IO0:00899:06289
TACAGAGGGTGCGAGCGTTGTCCGGAATCACTGGGCGTAAAGGGCGCGTAGGCGGCTTCTCACGCGTGCGGTGAAAGCCCGGGGCTTAACTCCGGGTCTGCCGTGCGAACGGGGAGGCTTGAGTCTGGTAGAGGTCGATGGAATTCCGGGTGTAGCGGTGGAATGCGTAGAGATCCGGAAGAACACCGGTGGCGAAGGCGGTCGACTGGGCCAGTACTGACGCTGAGGCGCGACAGCGTGGGGAGCAAACAGG
+
DEBABBBF>CDCCAAABB?CCBAD@B@ABCB@@@;;;;AB;@B;@C@@ACB=::6;A=ACDBAA:;;9;:7?@@A4:<C=A@B2AA?B:CCD@CC?DC;;:?BAACCC=??==29:2:>8?>;@=BCABBBBB@BCCBCC>A?A@C?CC>A@;=AAA=AC>B>BBB@@;<BAACC>B=B6;;5;@@8<8==:B>C@CABA?ABA@;998087:@>?:@:45::::==7=8>=;=8;?A8973&7=?BC@AAA?
@N9IO0:00904:06291
TACGAAGGGGGCTAGCGTTGTTCGGAATCACTGGGCGTAAAGGGCGCGTAGGCGGCGCGACAAGTCAGGCGTGAAAGCCCCGGGCTCAACCCGGGAATTGCGCTTGATACTGTCGTGCTTGAGGCCGGGAGAGGATGGCGGAATTCCCAGTGTAGAGGTGAAATTCGTAGATATTGGGAAGAACACCGGTGGCGAAGGCGGCCATCTGGACCGGTTCTGACGCTGAGGCGCGAAAAGCGTGGGGAGCAAACAG
+
AA;;;7;BBB3BC????@:=>;?@=@=@A@@?A@9??@AA;AB=@@??>=<8:;4;<?=<?A=AADBB?CBBBBC:9;GG2GD>AAAIBCC>CD6A=A799<<<7<<<<?@AB659::>.54=383:<3555<8=99454035:-3839;<<<>@::3:89>8?=744AA<;:=4<9,3,7;8777<<>AA;A<<6:600+06;:>@@;;?7?=B<@?B>?98555<68<<4944&44888<<.8:9990999
@N9IO0:00869:06327
TACGTAGGGTGCGAGCGTTAATCGGAATTACTGGGCGTAAAGCGTGCGCAGGCGGCCTCTTAAGACAGGTGTGAAATCCCCGGGCTTAACCTGGGAATGGCGGCTTGTGACTGGGGGGCTTGGAGTGGCGGAAGAGGGAGAGTGGAATTCCTGGTGTAGCAGTGAAATGCGTAGAGATCAGGAGGAACACCGATGGCGAAGGCAGTCTCCTGGGCCAGCACTGACGCTCATGCACGAAAGCGTGGGGAGCAAACAG
+
DCBBAABB<@@DCBB;;;@B?CBA=A5;5;;BCC=AB@@@;@BB;;;BBBB@CDAC@DBB?B?BBBBBAC@@AED?CCDB:BC8;;>A<@=ABB0;4:0+00+0<)/0<>=?@=A=A%889?9=@===>?:?<>;=;//////60606380620,,,,****,--8/-//88>=AA>::;>;?>9@=?>A;>>88168>9A;C=;55./(...'.29;=<;===8889;:6887=<<=0=9;6555)8::55-5::
@N9IO0:00875:06313
TACGTAGGTGACAAGCGTTGTCCGGATTTACTGGGCGTAAAGAGCGCGCAGGCGGTCGTTCAAGTCGAGTGTGAAAGCCCCCGGCTCAACTGGGGAGGGTCGATTCGATACTGATCGACTCGAAGGCAGGAGAGGGAAGTGGAATTCCCGGTGTAGTGGTGAAATGCGTAGATATCGGGAGGAACACCAGTGGCGAAGGCGACTTCCTGGCCTGTTCTTGACGCTGAGGCGCGAAAGCTAGGGGAGCAAAC
+
AAABCCC?BBBBB?BBBB?BABEG?CCK>BBCCF=A@@CB=BBA@A@AAAA>@@=A;;93:A=AADCBAAABA@A9::DAA,@30000:<<8::,-//)////95///?<BACAA@@@@@ABB@B@AAA@BBAAA<@?AAA=A8:9:F>C@CC:;;CCDDCCC>BBBBAAABABAAAA9;;5;8;CE?CA@A?BBB?B?BBBAA=A?BB@C?BBC@CC@BAA@?@@@@<@??9;;0;AA@@AA6???@@9:
@N9IO0:00882:06351
TACGAAGGGGGCTAGCGTTGTTCGGAATTACTGGGCGTAAAGCGCGCGTAGGCGGTTTTGCAAGCCAGAGGTGAAATGCCTGAGCTTAACTTAGGAATTGCCTTTGGGACTGCGAGGCTTTGAGGACGGGAGAGGTGAGTGGAATTCCCAGTGTAGAGGTGAAATTCGTAGATATTGGGAAGAACACCGGTGGCGAAGGCGGCTCACTGGCCCGTTTCTGACGCTGCAGCGCGAAAAGCGTGGGGATCAAACAGG
+
BCB;;5;BBB0A@?@@::2:@<9964==<<A???9?@><<6<9::@@BBBC?;;8;GG.<;;=A@@BABA=A;;;6;CC=AA;997171377<A<B9<044087(7>*7888<=9:39>?-98?<:898*7;>=299<<44.4.9.5>3:;B<<B99999999,9=@CCCDCCBB6;;0;=@A?BBB?B?BA>A@@<A?BB>BBBCABB=A@;ACC=CBA??AA@:;;AA@B::9:&9==@@@<8=;@;?=AA@<
@N9IO0:00868:06391
TACGAAGGGTGCAAGCGTTACTCGGAATTACTGGGCGTAAAGCGTGCGTAGGTGGTTTGTTAAGTCTGATGTGAAAGCCCTGGGCTCAACCTGGGAACGGCATTGGATACTGGCTTACTAGAGTGCGGTAGAGGGTAGTGGAATTCCCGGTGTAGCAGTGAAATGCGTAGATATCGGGAGGAACATCTGTGGCGAAGGCGACTACCTGGACCAGCACTGACACTGAGGCACGAAAGCGTGGGGAGCAAACAGGA
+
;;;@@<@B6;;BC?B@AA:;;BBB@C=?=ABAAB=AA@IE=@;;9:9@@@@;@A;>?8>@<>=0//;77;7;;<<4<A<4@@>6:?@B9B9BC=1=0444===*0*/00378/37,337;;8799:@9997898)79==?=B>B?BC=B@@@ACBBBBDDCD>CCBCBCBCAA>===+002=:>;;8::::49?A=@;9:4:9886:=5::6::@BB=:88873338,339333,3888=>?1=@A@C<CCB39
@N9IO0:00882:06362
TACCCGCAGCACAAGTGGTGGTCATTATTATTGGGCCTAAAGCGTCCGTAGCTGGCGTGTTAGATGCCTGGGTAAATCGATGCGCTCAACGTATCGAATTCCGGGTAGACCGGCACGCTCGAGACCGGGAGAGGCATGGGGTACTCGGGGGGGTAGGGGTAAAATCCTGTAATCCTCCGGGGACGACCAGTGGCGAAGGCGCCATGCTAGAACGGCTCTGACAGTGAGGGACGAAGCCCTGGGGCGCAAACCGG
+
DBBB9<;@@@A@@<@>A?BC?BCCF@CF;;;ADE<B?@=<6?:::A?A?:::BB?BCCBB?CAA@A???>>6;;;/;B;;;BAA@@@?;?BBBABAB?B6;6;B=AA@@@?D@BBAA??AAABCC@CD<@@AB?@AACDD;BBBCCBCBDCC#C@@A@35;9;*;@;>@@@<9;49@<@@@7@A@@@>AABB@CDI@FACCC?ABCCCCCC@CD@DBBBBBBA@?>;;;0;A@?<?BB=BCCC;CBCCC>C@D@
@N9IO0:00886:06362
TACGGGGGGGGCAAGCGTTGTCCGGAATTATTGGGTGTAAAGGGTGCGTAGGCGGAATGGTAAGTCAGAAGTGAAATGCTCGCGCTTAACGCGGGTTCTGCTTTTGATACTGCTATTCTTGAGTGCAGAAAAGGGAAGCGGAATTCTCGGTGTAGCGGTGAAATGCGTAGATATCGAGAAGAACACCAGTAGCGAAAAGCGGCTTCCTGGTCTGTAACTGACGCTGAGGCACGAAAAGTGTGGGTAGCAAACAGG
+
AA::9:9:9:";A=BABA>A@@=@?A?D?BB?CC>BBAA@<@C<@A@@@CC?CC@B@BB?@@<?@@@;:4;A;;;7;CAABBAAAD>@=@BCBC?C@CBBBCCC;@@CCCABBBBB@BC=AAA:;;BBBCC<CC@C@BBC>@<@=@A@@<@BBBBBC@C@??<?BBCBCBBB@@@@?@@=BB?BBC>BBA???:888*9?@<AC9:7:A?@AAAAA?B???AAA@CBB=@?C8888*9>?AAB>BC??BC<A??;
@N9IO0:00890:06369
GACGAAGGATGCAAGCGTTATCCGGATTCATTGGGTTTAAAAGGGAGCGTAGGTGGCTTTGTAAGTCAGTGGTGAAATCTCGCAGCTTAACTGTGAAACTGCCATTGATACTGCAGAGCTTGAGTACAGATGCTGTGGGCGGAATATGACATGTAGTGGTGAAATACATAGAGATGTCATAGACACCGATTGCGAAGGCAGCTCACAAAAACTGTAACTGACACTGAGGCTCGAAAGTGCGGGGATCAAACAGG
+
00@@A:A=9898@=@;;;:@;:057<@>A@?5;4)44)333&33(338=A=?<@@;<BB;B<B@>>==@@A<A;;;05::A@A;7<A+0-000/9;@05599)0/5677:;??A???@?@;?@@@@@@AABAB:;;;;0;B5;5;<9::>?995====9954</5:>AA@:90=00.8,,...-8838;=45/77)/)/000:<=99:9:';8888=;@555<9;888.333333(3334<<<.;:344(4443
@N9IO0:00897:06376
GACGAGCCACACGAACGTTATTCGGAATTACTGGGCTTAAAGGGTGCGTAGGCGGCGCGGAAAGTTGGGGTGTGAAATCCCTCGGCTCAACCGAGGAACTGCGCCCAAAACTACCGTGCTCGAGGGAGATAGAGGTGAGCGGAACTCACGGTGGAGCGGTGAAATGCGTTGATATCGTGAGGAACACCCGTGGCGAAAGCGGCTCACTGGGTCTTCTCTGACGCTGATGCACGAAAGCTAGGGGAGCAAACGGG
+
@@@@:9::=<;<771333-3;7<>9<9>45:A@?9>@?AA<AC=BBB@@@A6557:999277./-(-55)57--/<5;;=5>@@@CCBC@EACCC@D@CBBA>@>/;;;.;@@C?BAAABABCBB>AABCCC@@=;;;CBD@D@A;;;BE?CC:;9?B=BBBC=CCBBB@CB<;;BBAAAB=@>@CCC=BAB>@??A:?@C>994444=:2:CC696@::;BBBBBCB@@?@99839A@@@DD5:::@B;@=?6
@N9IO0:00911:06379
TACGAGTGGCACAAGCGTTATCCGGTTTTATTGGGCGTAAAGGGTCCGCAGGCGGCTGCGTAAGTCTTGTGTTAAATCCTGGTGCTCAACATCAGGACTGCATGAGATACTGCACAGCTTGAGGCTGGGAGAGGCACCTGGAATTACCGGTGTAGCAGTAAAAATGCTTTAATATCGGTAGGAACACCAAAAAGCGAAGGCAGGGTGCTGGAACAGTTCTGACGCTCAGGGACGAAAGCGTGGGGAGCGAATGGG
+
BBCBAA@C?BBA@4;;;<5;;A>C4;;;*;B>BB<;:;99)5=4=A9@;AC@<;7;AA@@@?=@=>?9?@?@:@B=B>;BB?BA@A@@=@AA<<A58888;A:55B<@?A;;;BAAAA@:?::5;;<<09@>@;@@@@CC@C@C7;:656;;<><@@>5:999$955@@7>:>BBBC@CCDACBA@@=@@@@,A5698A9@<<<5<<CCB>B?BBBB<@AAA@:::@@AA9@@???6=?>::::-;@@@@?@@?;
@N9IO0:00913:06392
TACAGAGGGTGCTAGCGTTAATCGGATTTACTGGGCGTAAAGCGTGTGTAGGCGGTTTGTTAAGTCGGGTGTGAAATCCCTGGGCTCAACCTGGGAATTGCATTCGATACTGGCAAGCTAGAGTACGGTAGAGGGCGGCGGAATTCCGGGTGTAGCGGTGAAATGCGTAGATATCCGGAGGAACACCGATGGCGAAGGCAACCGCCTGGGCCTGTACTGACGCTGAGACACGAAAGCGTGGGAGCAAACAGG
+
?B@AABCB<@@BBBBBBB?A7;;A=;;;)9??>?6>>;;;/;AA;;:?@AB?BB@CC?CC?B?ABBBB=BBBBCB;@@@6???6>=::5:8<>>8;9;:;AAC?A::8::@E>BB?B9:9C??>BCB?DAA:99/:<9994:>A>A?BB<AA@@@:;5;555)5==@BCB@A@44.4.4;.;.:<<;>:<>9B=B=@=9:698@B<A@@8?49;??>:>:@ACAAABA@@???A9==@999/9<898.7=?8
@N9IO0:00914:05807
AACGGAGGGGATGAGTGTTACTCATAAATACTGGGCGTAAAGGGCATTAAGGCGGTTTATGATGTGAAAATAAAAGTCTAGAGAACACCTCTATATAATTATTTTGTCAAACAAATAAACTAAGAGTATAATAGAAGTGTGTTGCACTTTCAGTGGAGAGGTAAAAATACGTAAATATTGTAGAGACAATCAATAGGTGAAAACGACTAACTATATTATAACTGACGCTGCTATGCAAAAGCATGGGTATCAAACAGG
+
G:A@>;;<;.;@AACCCB@CBBBBAAA8A<<;;:,99:<?6=B6@B?=@=@=:939?/978998978?=-7878*7774<<=99299:29==@@??A;=:0000)//99;(/380333(347-4488:>A;:9593==>9:9297333808>;73-4:44.44999$9;945B>=;;@8@<55;5;;:4:=?<B::4:>=?A7669C>C?C@?@A@494927;;;;;944488444444&444444)49444=4;994
@N9IO0:00919:05789
TACGTAGGGTGCAAGCGTTGTTCGGAATCATTGGGCGTAAAGCGCGTGTAGGTGGTTAGGTAAGTCGGGTGTGAAATACCTGGGCTCAACCGAGGAAGTGCATCCGAGACTATCTAGCTAGAGGATGGCAGAGGAAGGTGGAATTCCTAGTGTAGAGGTGAAATTCGTAGATATTAGGAGGAATACCGGCGGCGAAGGCGGCCTTCTGGGCCATTCCTGACACTGAGACGCGAAAGCGTGGGGAGCAAACAGG
+
CDA@@BB@:BBBA=A9;:<AA?CDAF?BBCB=@@8@A;;;04449<@BCCC@CB>B>CD@??=@CCCF>BB>>>B=A@A@???:?AAA=B?BBC@C>A;@><<<7<@<<==>??A<;<A@A@>9>;:5;BBAA<@<?;;;5;3?7A8AAB9;;B;;:@AAAB>B?AAAE??@DB?AC<>?=A9?<=>B<AA?BBA8@>89/77=487;;5@000<@8;;BBB@A@999=;;<>?7>==;;;;/;=@@B:@@@9
@N9IO0:00926:05792
TACGGAGGGTGCGAGCGTTGTCCGGAATCACTGGGCGTAAAGGGCGCGTAGGCGGCCTGATAAGTAGGGGGTGAAATCCTGCGGCTTAACCGCAGGGCTGCCTTCTAAACTGTCAGGCTCGAGCACAGTAGAGGCAGGTGGAATTCCCGGTGTAGCGGTGGAATGCGTAGAGATCGGGAAGAACATCAGTGGCGAAGGCGGCCTGCTGGGCTGTTGCTGACGCTGAGGCG
+
9;AB<@@D=CCBBCC;<;>;;;>A>A<@9:9@@@9@A?AA=BC8;:CAAAB@CC@B>A@@@@<@?GEDDC2AAAF>BB<@@:;6;D@D@B?BBCEE?F;;<?B?BBBC=<;;@@9:39@?;;;:9@AB;;<A@=@@A@CD?C@B@BB=B?B=00000+0<+0-0CBB@@@@:::ABD=B@CD@@@::59555555.5.//)/)///99:1:555.549445555555.57
@N9IO0:00927:05799
TACAGAGGGTGCTAGCGTTAATCGGATTTACTGGGCGTAAAGCGTGTGTAGGCGGTTTGTTAAGTCGGATGTGAAAGCCCTGGGCTCAACCTAGGAATCGCATTCGATACTGGCAGGCTAGAGTACGGTAGAGGGTGGCGGAATTCCGGGTGTAGCGGTGAAATGCGTAGATATCCGGAGGAACACCGATGGCGAAGGCAACCACCTGGGCCTGTACTGACGCTGAGACACGAAAAGCGTGGGGAGCAAACAGG
+
CBAAABBD=BBBBBAA@@4;5;;B499D=BAABA<BBADF=BCC9;:CBBC@AA?AC;AB<@=@CBB?CB@@@BB=;;9/5B>/9;BB9B;FAA>A=>?AA@?8:8=>?==?9?@A?CBABB@>A@A>BBBCBC>BA9:9<?<@:?;?B=BBBCCDC?C;;;0;@@@BCAAA;;94=4><8<8;???BB=>:BBC@B?BC@D@GC@BBD>CABECDCCBB;99@@?@?;??;;;;*;==B?=?1;<A<?5<BC?
@N9IO0:00933:05768
TACGGAGGGGGCTAGCGTTGTTCGGAATTACTGGGCGTAAAGCGCGCGTAGGCGGCTTTGTAAGTTAGAGGTGAAAGCCCGGGGCTCAACCCCGGAATTGCCTTTAAGACTGCATCGCTTGAATCCGGGAGAGGTGAGTGGAATTCCGAGTGTAGAGGTGAAATTCGTAGATATTCGGAAGAACACCAGTGGCGAAGGCGGCTCACTGGACCGGCATTGACGCTGGAGGTGCGAAAGCCGTGGGGAGCAA
+
CCCC@CCDDD5?>?BBBD?BB?CC?C?C?BACCC<ABBAB9>899AABBCE@CB@BBB;A@C7;;8::>?;@BBB<BBD=BBB8BB>?6?CB6?;?4=0485:<4:5:<4455;889:948:69:7:<0:>?@<@ACBAA<A<@<@<AAA;;;A@AA7;<;E<C=@@@@@@@AA=AA=@?AB?AAA?BAAAAAAA=@=?C=AA;;;BD?AB?B?AAA???=>>00,0@,009>:>40/+/8;:;/;55/;
@N9IO0:00936:05808
GACAGAGGGTGCAAACGTTGTTCGGAATTACTGGGCGTAAAGCGCGTGTAGGCGGTTCGGAAAGTCGGATGTGAAAGCCCTGGGCTCAACCCAGGAAGTGCATTCGAAACTCCCGAACTCGAGTCCTGGAGAGGAAGGCGGAATTCTCGGTGTAGAGGTGAAATTCGTAGATATCGAGAGGAACATCGGTGGCGAAGGCGGCCTTCTGGACAGCGACTGACGCTGAGACGCGAAAGCGTGGGGAGCAAACAGG
+
ABCA@@BB<BBBBE=BAB>AA?AA?B7:59ABAB<;:;AA;A<9;CBBABB?:99:@CC@CF?CCCD@CBBBBBA=AA@;=?=8????188-;A9@=@ABBBA??>@@6:;BA:BB9BCBC;;;B>@A<BBBB?B?B@BCAGAD@BBBB@CAAAB@@=@CCC>C?CCCBBBBBBBAAAAA>@?999CC=??:???9?;@B@B@C?DDC9::BBB?????;:876:9:>BDDCCE>B@@@BAA6@@@@@9>?=2
@N9IO0:00938:05781
TACGGGGGGGGCAAGCGTTGTTCGGAATTACTGGGCGTAAAGGGAGCGTAGGCGGTGCGACAAGTCCGGTGTGAAATCTCCGAGCTTAACTCGGAGCGGTCATTGGAAACTGTCGTGCTCGAGTGTGGGAGAGGAGAGTGGAATCCCCGGTGTAGCGGTGAAATGCGTAGATATCGGGGGGAACACCGAGCGGCGAAGGCGGCTCTCTGGACCACAACTGACGCTGAGGCTCGAAAGCTAGGGGAGCAAACAGG
+
AAAAAB@BAB"BC6;;BD@DF@EG?B?B@FBBBB=???@@9AA9AABBBCB?BA=?>BBBBB>A@@=@??@@@@B9;<;B@BCCDC?B@;;;C?BBBB>BAAAACACI>CC@@@BAAABAA;;:DCCC=@@@A8<99999:?<??CC:C?DBBBB;;7;A@?8AAAA@@@A@@@@CDDDD)D>???8::ACD?A@>6;600+0;;;=992975;<A;A@AABB@@???9=?@@@@:@AA@@@@6???CC:9::?
@N9IO0:00938:05798
TACGGAGGGGGCGAGCGTTATTCGGAATTATTGGGCGTAAAGGGCGCGTAGGCGGCTTGGCAAGTCAAAGGTGAAATCCCTCGGCTCAACTGAGGAACTGCCTTTGAAACTGCCTGGCTTGAGGCCGGGAGGGGGTAGCGGAATTCCCAGTGTAGCGGTGAAATGCGTAGATATTGGGAGGAACACCAGTGGCGAAGGCGCTACCTGGACCGGTTCTGACGCTGATGCGCGAAAGCGTGGGTAGCAAACAGG
+
AABB?BBDCD1ABBB>>?<>@<@@=@;@;@B<@?;@AACC>DD>CCDCBAA>:;5;B?B@DD;;:AAC7;:;BBD>CCC=BA?<?BAA?BBBDDAF?BBBB@CG>AAA;???@<@C@AA?B;:9:AEG>CCCCD5BBCA@=A>A?BG>CCB9::@@D>ABDD=BBBBCBBCBBC?B@8@?;?<???=??@@=A@@;@;0000<<8@@;@B>B>B:;;CBBBBACA;;;CABCC;A;;;@@8;;;;@A8AAA?
@N9IO0:00926:05820
TACGTAGGGTGCGAGCGTTAATCGGAATACTGGGCGTAAAGCGTGCGCAGGCGGTTATGTAAGACAGTTGTGAAATCCCCGGGCTCAACCTGGGAATTGCATCTGTGACTGCATAGCTAGAGTACGGTAGAGGGGGATGGAATTCCGCGTGTAGCAGTGAAATGCGTAGATATGCGGAGGAACACCGATGGCGAAGGCAATCCCCTGGACCTGTACTGACGCTCATGCACGAAAGCGTGGGGAGCAAACAGG
+
CCBBBCCC8:9@@@@9;:>B@CCCAD:;;;CCC?BBBDF>CBBBCBD@?@<??:@?BBBBC<@@@@@C9::EDD?CCEF9AA<AAAC>B?BCC>C?C?BAAAA>==>>>B@@@???>A>?>>@?::6;BACCCCC3BBA?A=A=A=AABA@@@?@ABBBCD>A@@CECCBAA@BBB?BB>B?ABB=AABB?CBD@C;::<@@?@5@@=@@;@@>>?97799999>?@@<?==9)5595555&5:;;;5<<<7
@N9IO0:00940:05826
TACGGAGGGTGCGAGCGTTGTCCGGAATCACTGGGCGTAAAGGGCGCGTAGGCGGCCCGGTAAGTAGGGGGTGAAATCTTGCGGCTCAACCGCAAGGCTGCCTCCTAGACTGCCAGCTCGAGCACAGTAGAGGCAGGTGGAATTCCCGGTGTAGCGGTGGAATGCGTAGAGATCGGGAAGAACATCAGTGGCGAAGGCGGCCTGCTGGGCTGTTGCTGACGCTGAGGCGCGACAGCGTGGGGAGCAAACAG
+
CB<;9<AC;;;;AABBBB?CBB?C@CACBBB>>?7???AA:@A<@@@AA@@=@@<@A<A?CE@CBBDDDD2BCCI?;;<@C;;7;CBC=B9;;C=@<A@;;7;B?BBBBA@?@<;0/777///999;<?>>?;@@B>AB?C?A?AB=A=@?=BBCC@DC@D@DD@@@A@@@AAAAC5;8:A?BABAAA@A?BBC?C?CC?C@BBBABB=BAAA=@A?<888??889;??>=BBCB??==>>3<<>?>0777
@N9IO0:00951:05837
TACGTAGGGTGCAAGCGTTAAATCGGAATTACTGGGCGTAAAGCGTGCGCAGGCGGTGATGTAAGACAGATGTGAAATCCCCGGGCTCCAACCTGGGAACTGGCATTTGTGACTGCATCGCTGGAGTACGGCAGAGGGGGATGGAATTCCGCGTGTAGCAGTGAAATGCGTAGATATGCGGAGGAACACCGATGGCGAAGGCAATCCCCTGGGCCTGTACTGACGCTCATGCACGAAAGCGTGGGGAGCAAACAGG
+
/66>@DDE=::5>8;:592:9)5;<.5.5.559<<4699;>)56;666><<@=>=9>>@>A@C?;;;AAAAAABBF?CCCC:CC=A9:89?B?C?;1:*0//)/9:;5:7:8=<<<;@ABBBB?BBBCBC?BAAAAA@A2AAB?A?B?B?BBCB@@@A@BBCCCC>;;;CAAABBCC@@@=@@=A>BBB?BCBB?AAA@C>@@?A@@@2@@@9@?BDBBBA@?988883;;;77333(399>>CA289???3>??:
@N9IO0:00954:05850
TACGAAGGGGGCTAGCGTTGTTCGGAATTACTGGGCGTAAAGCGAACGTAGGCGGTGTTCCATGTCAGAGGTGAAAGCCTGGGGCTCAACTCCAGAATTGCCTTTGAAACGGGAACGCTTGAGTCCGAGAGAGGATGGCGGAATTCCTAGTGTAGAGGTGAAATTCGTAGATATTAGGAAGAACACCGGTGGCGAAGGCGGCCATCTGGCTCGGTACTGACGCTCAGGTTCGAAAGCGTGGGGAGCAAACAGG
+
BBAAA8===>,>?@@BCC?@@>?>:<+0*0>?@@;A@?@=5=;=>:>@=::;00,0@B;A@A@@DCBBBB>BABC>CC@CCFF<CBBCFCBCACBB@B>AA<@@;@BB=BBB<B?BBBC@BBBBB?BAAAA@@<@@@=@A?A@C@C@CDDBBBBAAB@BBBE>D?CBA?@?AAA?BB?B?BB<??B?B?BB?A@?<@?@@?B@BBBCC?B@@?=@@@@@@@??@?@@>A@C@@@<@BCCDDD;;;ABB;BBA=
@N9IO0:00918:05880
TACGTAGGGTGCGAGCGTTAATCGGAATACTGGGCGTAAAGCGTGCGCAGGCGGTTTTGTAAGCCAGATGTGAAATCCCCGGGCTTAACCTGGGAATGGCATTTGGGGACTGCAAGGCTGGAGTGCGGCAGAGGAGACTGGAATTCCCGGTGTACGCAGTGAAATGCGTAGATATCGGGAGGAATACCGATGGCGAAGGCAGGTCTCTGGGCTGACACTGACGCTCATGCACGAAAGCGTGGGGAGCAAACAGG
+
<=555::=3;;?<<<66/8A8A>9*0*0//7=93?>>A@25;B@AACBBBACBACDD9<;<?BD=AA@;;;AAC9@@A@3@B6:97C<?<@:>2:05558;>;(773&3888897<7;994873337/3337;38977378=,707;1988:6///677;>CC<AA;778=989>999+98398=<?8=;88.33;.3.3>:2888;352)5>;77A?>>>=;;@AAABCB@<;<0;;;<BBB5;;BBB=AAB?
@N9IO0:00933:05874
TACGGGGGGGAGCAAGCGTTGTTCGGATTTACTGGGCGTAAAGGGCGCGTAGGCGGCCACCGCAAGTCAGTTGTGAAATCTCTGGGCTTAACCCAGAAAGGTCAACTGATACTGCGGGGCTAGAGTGCAGAAGGGGCAACTGGAATTCTCGGTGTAGCGGTGAAATGCGTAGATATCGAGAGGAACACCTGCGGCGAAGGCGGGTTGCTGGGCTGACACTGACGCTGAGGCGCGAAAGCTAGGGGAGCGAACGGG
+
@A<;:::::#:?=@;AA??:>@=@C=AAB9??99:,;?@?@;@D=AABCBA=:00,06<>:?AB?BBB@@A<@@A@B;AAACGGJ?CC:;9<C=DCII>C@CCC?@@@AAA;;;@DED;BBCBBBBAABBB?BFE:CC?CBC@C>?=?CCC@CC@AACC@CCCC=CBBBBBBBBBAAAAA@@=@;??@<@@??9?@@9?>@@@9@>AAAAB<BCCCA@@@@@@AA??@@;>?@:::.;<===AA3::@@B?A@@8
@N9IO0:00946:05867
TACAGAGGGTGCGAGCGTTAATCGGAATTACTGGGCGTAAAGCGTGCGTAGGCGGTCCCGTAAGTCGGATGTGAAAGCCCTGGGCTTAACCCAGGAACTGCATTCGATACTGCGGGGCTAGAGTGTGGGAGAGGGAAGTGGAATTCCCGGTGTAGCGGTGAAATGCGTAGATATCGGGAGGAACACCAGTGGCGAAGGCGGCTTCCTGGACCAACACTGACGCTAAGGTACGAAAGCGTGGGGAGCAAACAGG
+
;;CBBBBB;@@BAABBBC@C;;;D>C4926@??C>@A@@@;ACB;;;@@BC@BC@@@@;;;;?B<;;>A;;;A@@8AAB;AAC>CC>A5<<09A<C?@A@@@C?DCAAABBCCEHF9AA;:9B@@@CF<@@;?;4?9C<<8<09.4:(405<<====;>=?@7=;///?=?@CCCCC=@@:@5:=@7<5558;;A;@<00)/61617728A<?<A:343?AA@??<?=AABBDC>A>=9999(73@;>6>BC8
@N9IO0:00946:05890
TACGTAGGGGGCAAGCGTTGTCCGGATTTACTGGGCGTAAAGAGCGTGTAGGCGGCCAGGCAGGTCTGTTGTGAAACTAGGAGGCTCAAACTTCCGACGTCGACAGAAACCGCTTGGCTAGAGTCCGGAAGAGGAGAGTGGAATTCCTGGTGTAGCGGTGAAATGCGCAGATATCAGGAAGAACACCAATGGCGAAGGCAGCTCTCTGGGACGGTACTGACGCTGAGACGCGAAAGCGTGGGGAGCGAACAGG
+
BBA@@@@B@B1BC<?@BB=AAD2;5:@A8ACAAC7;;;BA5@;=ABBCAAB?;;5;9@?5::A499943<;8789.3333168066///(//(/(/7889:;<;555<3<5:@A=@?BA@@@@@A>A?B?AAAAEGCCCB=@=@?B?CC@CBBAAABAECCC>CCCBAAABBBB@@@=@=@@?BBB=B>AA?ACB?B@CBBBBAAAAAB=AAB>AAAA???@@@?@@???@;;;0;ABACEE;ABFEEACCC?
@N9IO0:00949:05877
TACAGAGGGTGCAAGCGTTGTTCGGAATTATTGGGCGTAAAGCGCGTGTAGGCGGCTTTGCAAGTCGGGTGTGAAAGCCCTCAGCTCAACTGAGGAAGTGCGCCCGAAACTGCAGAGCTTGAGTGCCGGAGAGGGTGGCGGAATTCCCCAAGTAGAGGTGAAATTCGTAGATATGGGGAGGAACACCGGTGGCGAAGGCGGCCGACCTGGACGGTAACTGACGCTGAGACGCGAAAGCGTGGGTAGCAAACAGG
+
ACCBBBBB<AB@@=@A@A?CCAEG@C?B:;;?BC?BABAA6;;9;BBBCBA=996:BB;BBCBBBA@C=9::;CC7;;A=A;<;@@AA?BCCAA?A?@??>9985:?@;A748@AABBB8BBB@3:59<@@@>?8?B?BB?B<@=?<<1B7>=>;8<=AAAA9A=AA;8555;6966+691616695:69949;7293;:5;1525377+227.5616555@@>??@=<=CCBBB=B;;;CH>BBBDCD=@@?;
@N9IO0:00953:05872
TACAGAGGGTGCAAGCGTTAATCGGATTTACTGGGCGTAAAGCGTGCGTAGGAGGTCGCGTAAGTCGGTTGTGAAATCCCTGGGCTCAACCTGGGAATTGCTTCCGATACTGCGTGACTAGAGTTCGGTAGAGGGTGGCGGAACTCCCGGTGTAGCGGTGAAATGCGTAGATATACGGGCGAAGAACACCGATGGCGAAGGCAACCACCTGGGCCTGAACTGACTCTGAGGCACGAAAGCGTGGGGAGCAAACAG
+
CCCCCBBB<;;;B?BBBB@B@BCB=B@A<ABCDF?CBCCE?CBBABBCBAA>@@?BBBDCCC?A9:9@C>AAAA@8?==6;>>9<;33.36;?=5A/4539B?B>C@=>?AA??<@A@@?;=?;3<;17::?@A7>><?@;A<>>=;1@9@A;;<?A35:5;/=;5:><:966-----'---(-505562797749..(-0-/(.4662333-5576748222555899@9?>:777+//86777-..9;;1:86
@N9IO0:00914:05937
TACGTAGGGGGCAAGCGTTGTCCGGATTTATTGGGCGTAAAGCGCGTGTAGGCGGCCAGGTAGGTCCGCTGTGAAAACTCGAGGCTCAACCTCGAGATGTCGGCGGAAACCATCTGGCTAGAGTCCGGAAGAGGAGAGTGGAATTCCCGGTGTAGCGGTGAAATGCGCAGATATCGGGAAGAACGACCCGTGGCGAAGGCGGCTACTCTGGGGACGGTACTGACGCTGAGACGGCGGAAAAGCGTGGGGAGCCGAACAG
+
CCBBBBBBBB1BB?BB@@9:;G@CBCIC<BB5;;09@999/;@@@BBCC@@;00+08<@:AA@>AG?BACCCBBBB7::BCCCACCCC@C?CCC?@@ABBBB?AB?BB>B?BBBBB>BBBBBAA@<?9?;???>BB===B=B=B=BD>D>CA@@?BB>BBCC9@BBBB@@@AB@?AA7>9>=:000<<5<<<8>>>8=7=939444::4444&4988<:;;:><@<<A:0000*..)...&..//8;;.7::2446;99
@N9IO0:00925:05913
TACGTAGGTGGCAAGCGTTGTCCGGATTTATTGGGTTTAAAGGGTGCGTAGGCGGCTTTGTAAGTCAGTGGTGAAATATGGCAGCTCAACTGTCAGGGTGCCATTGATACTGCGGAGCTTGAGTACAGATGAGGTAGGCGGAATTGACGGTGTAGCGGTGAAATGCTTAGATATCGTCAAGAACACCGATAGCGAAAGGCAGCTTACTGGGCTGTAACTGACGCTGAGGCACGAAAAGTGTGGGGGATCAA
+
BBAA@CC?@@=@B>A;<;=AAB>B>BBC>CC@CC<@B,;9,590555@@AA?;;5;AB8?@?:>?CABBB?A@A@9@@994:>9=>:@8==<=:99>8<7737=4==@>>999A?999B>AAA=<<<<;;<::7;@D=;:58)/(.566.5557=7:6:ABD6;:;<5==;952266773892:=>6==;<88==928066///166::;578<>?8>@@@A??=988157237<;(33;77333$39766
@N9IO0:00930:05930
TACGTAGGGTGCGAGCGTTAATCGGAATTACTGGGCGTAAAGTGTGCGCAGGCGGCTTGGCAAGTCGAGTGTGAAATCCCCGGGCTTAACCTTGGGAATTGCGCTCGAAACTACCTGGACTTGAGTGTGGCAGAGGAAGGTGGAATTCCACGTGTAGCGGTGAAATGCGTAGAGATGTGGAGGAACACCGATGGCGAAGGCAGCCTTCTGGGCCAACACTGGACCGCTCATGCACGAAAGCGTGGGGAGCAAACAG
+
;;;CBBCD<AA?@@@:00+0*0/7)/)/)//<==6=>>>>466;;;@BAAC=@A=992928?;@?A@??B887BC<BBBB5??3::).)-(-055,5(3,378577;:=6=8887<<167A4:87755946655305492.-)-27,3)--333..2662699=177599/-----:=C8<;6;3988<???A8::@=@585??4=53/88/8(-(--7,,(-/)/////3339988808337<??2<=99:/0;=
@N9IO0:00932:05927
TACAGAGGGTGCAAGCGTTGTTCGGAATTATTGGGCGTAAAGCGCGTGTAGGCGGCTTTGCAAGTCGGGTGTGAAAGCCCTCAGCTCAACTGAGGAAGTGCGCCCGAAACTGCAGAGCTTGAGTGCCGGAGAGGGTGGCGGAATTCCCCAAGTAGAGGTGAAATTCGTAGATATGGGGAGGAACACCGGTGGCGAAGGCGGCCGACCTGGACGGTAACTGACGCTGAGACGCGAAAGCGTGGGTAGCAAACAGG
+
CDBBBCCD=:;:C=A?996;;>BE?C@C@BBADC?CBBAB6;;;;CAAACCA;;9;CC:A@B?BB@@@:@ABABC=BBB=BBBAABBB?CBBBB?A?BBBBCDC7>=>8????BBBCBB?BAAA@@=?:??778.8A9>@=@<><>DD5A9==A?@?<@@@D7;7:::????>>>??2?@8=4::;8>:;;5;;;4987:5;155:666/5//(.705599>>>?@A>>>CCCCE>AA@@BB;A@B;:;.;@?;
@N9IO0:00935:05915
TACAGAGGGTGCTAGCGTTAATCGGATTTACTGGGCGTAAAGCGTGTGTAGGCGGTTTGTTAAGTCGGATGTGAAAGCCCTGGGCTCAACCTAGGAATCGCATTCGATACTGGCAGGCTAGAGTACGGTAGAGGGTGGCGGAATTCCGGGTGTAGCGGTGAAATGCGTAGATATCCGGAGGAACACCGATGGCGAAGGCAACCACCTGGGCCTGTACTGACGCTGAGACACGAAAAGCGTGGGGAGCAAACAGG
+
;EC???CC<BBBCBBA@@5;5;;?:@@=6BBCCC>AA@BC7;;;;BAABBB?BB?BC>CCACACCCD@BBBBABC<BA@6;;;6;;>B:>:=<<9<7:?BB>?:::?@BBBC?B?@=?A;::8888?9>ABBBC<@A4882?;A?B@CC>CDACC;;:9CCC>DFBBBBBB;;;B;A>;;4;9>>@?=BBD:B<<7?7AE@D@BB?BCF?D?ABBBB;99969AC::;>@@;;<;&;;;=<>>1;;=><5<AA=
@N9IO0:00943:05925
TACGGAGGGTGCGAGCGTTGTCCGGAATCACTGGGCGTAAAGGGCGCGTAGGTGGCCCGTTAAGTGGTCGGTGAAATCCCGGGGCTCAACTCCGGGGCTGCCGATCAGACTGGCGAGCTAGAGCACGGTAGGGGCGAGATGGAATTCCCGGTGTAGCGGTGGAATGCGTAGAGATCGGGAAGAATACCAGTGGCGAAGGCGTTCTGCTGGGCCGTTGCTGACACTGAGGCGCGACAGCGTGGGGAGCAAACAGG
+
BBBB?BCD=AAABCCCCC?AAC@D@C@BBAD9997;ABAC;@@;@BBCCCD@AA<?>:@B=B?BBB?BCHBCCCB=DDD=CCC9CCBB@B??;???0>000:>@AAB@??AA<??A@@AA@@@BBBC<>@ADD598;@???;>;??AC<B?BBBBCDDACD?C@CCBBBBBCBBBAAA;B?CCAEEDAEBBB?BBC@B@CFE?BBBBCCC=C@CC?CCCBB@@@??@@<@@A@@@BCABBGFG<CCCBB=@@@=
@N9IO0:00950:05911
TACAGAGGGTGCAAGCGTTAATCGGATTTACTGGGCGTAAAGCGTGAGTAGGTGGCTTCCTAAGTCGGTTGTGAAATCCCTGGGCTCAACCTGGGAATTGCAGTCGATACTGGGAAGCTCGAGTTCGGTAGAGGGTGACGGAATTCCCGGTGTAGCGGTGAAATGCGTAGATATCGGGAGGAACATCGATGGCGAAGGCAATCACCTGGGCCTGAACTGACACTGAGACACGAAAGCGTGGGTAGCAAACAGG
+
BCCC@@@B<AAAA=@B:;6;>BCC?AAA:ABBBC>AA@CD?DBBBCBBBA@?@C?BDADABB@CBBC?D@@@@@>8>BD>@??:??BB?C@BBB>B@C>AA:69B<@BBBBCB>C?BBBBC@AA@CC?B@C9:9/<BBCC@D@F@EH=C>BB@@@@B?BCCC>CBBBCBBAAABAAA9>>4959@@CAAACA@@A@B?BC@BBBD?ABC>C@CCD?BCAAABBBBC@@@BB;;;8;AA@@@;ABBBCD?AAAA
@N9IO0:00951:05941
TACGGAGGGTGCAAGCGTTGTTCGGAATCACTGGGCGTAAAGGGCGCGTAGGCGTCCCACAAGTCCGATGTGAAAGCCCGGGGCTCAACCCCGGAAGTGCATTGGAAACTGTGGGACTTGAGTTCGGGAGAGGAAGGCAGAATTCCCGGTGTAGGGTTGAAATCCGTAGATATCGGGAGGAAAACCGGTGGCGAAGGCGGCCTTCTGGAACGAAACTGACGCTGAGGCGCGAAAGCGTGGGGAGCAAACAGG
+
BACC>BAC>ABAB@EAAA@CB=CC>B@BCCCCCC>BBBBC>CE>BB@@@CC@::;BB;@@A=@AB?@@@EBBBF>?@@<@CC:ABAD?BBB:C?B=@;;;@B?B@BH?CBBCEE>@AA@CCCC?BCC>CCBB@C@C?BBBC@C@CD=C@CCAAAB>B?BAA8@?<??ABBAAB:::7:C?CGD9B?B?BA?A@@=@AA@=A7:59AB<?=?CCC>C???AB@??9949B>>?A6;;==>>?2?A??@:8779
@N9IO0:00953:05955
TACGTAGGTGGCGAGCGTTATCCGGAATTATTGGGCGTAAAGCGCGCGCAGGCGGTTCGGTAAGTCACTTGTGAAATCCCGGTGCTCAACGCCGGGGCTGCAGGTGAGACTGCCAGACTAGAGCTCGGTAGAGGCGAATGGAATTCCCGGTGTAGCGGTGGAATGCGTAGATATCGGGAAGAACACCGGTGGCGAAGGCGGTTCGCTGGGCCGATGCTGACGCTGAGGCGCGAAAGCGTGGGGAGCAAACAGG
+
AAAAA@@<@A<@CAA:;:@CCC?B@B@C<@@=@A<AABBF>AABCCDC999@BA=@><=9>@:==?99:;????A9:::5:<@?@@AA=ABB?BCC;CCBBAA@BCCCCBA@@?BBBABAA;;:@@@::;=00)0=>6=>0:4:;AA6A<BA@AABB@CB?CA;;6@@@@@554:<:09344./9:393//)/7838199494:555==5=7437;;88/:;00000*0@>@@@8??AAADE:??BEF@999?
@N9IO0:00959:05938
GAGCAGAGGAGCCAAGCGTTGTCCGGATTGACATGGGGTCGTAAAGGCGCACTGCAGGCGGCTCTGTGACGTGGGGTGTGAAAGCGGGAACGGCTTAACTGTCCGAGGCCATCCCATACGGCAGAGCTCGAGCCATGCAGAGGTCCGCGGAATTGCCGGTGTAGTGGTGAAATGCGTAGAGATCGGCAGGAACACCCAGGGGAACCAGCGGACTGGGCATGCGCTGACGCTCAGGTGCGACAGCGTGGGGAGCGAACCGG
+
://///::)//<8;7<<//)/:;)/)/749:/44444&//7;::*0)0:0/33399;7<>8<B@993333999;;1::?@<=(////(/)/:57:5:.44448.44439.56>>8>===>9=<<99733;00/)//88::9928=9899:@>@?AA=A:9:99>9:39AAB=999=<7;;322.3.3/.(.(..7;'....&2+206678388222'.33...6;99;;445547;<=>5547773333&3339:7:7=7
@N9IO0:00919:06003
GACGGAGGGCGCAAGCGTTGTTCGGAATACTGGGCGTAAAGCGCGGGCAGGCGGTCTGTTAAGTCGTTTGTGAAAACCCGGGGCTCAACCCGGGAATGCATACGATACTGGCAGGCTGGAGACTGGTAGAGGCTAGCGGAATTCCTGGTGTAGCGGTGGAATGCGTAGATATCAGGAAGAACACCTGTGGCGAAGGCGGCTAGCTGGGCCAGTTCTGACGCTCGATCCGCGAAAGCCGTGGGGAGCAAACAGG
+
ECCC798E>BB@A=?@CA;@=4:;5;5<;:ABC;BB@@@9@@BBCC=BBB?@?;@B@@?@E@AAA?@?;@@CABD:EC>CCC6BB;;5;;0:@;B>BBCBBBCCBCCB@@<@;;5;@C;:::AAB;@@B;;6;BBABB?B?B@BADEADABBBBC@BC?B@CDCCB;;;BBAA@A@C@@A=@;;5;<:;4;;;4:;@@=@BBBBABC=B>ABC>BBCC>>>>000@@8<>;00+00*0<>>;/?A<??8=992
@N9IO0:00936:05968
TACGTAGGGTGCGAGCGTTAATCGGAATACTGGGCGTAAAGCGTGCGCAGGCGGTTCGTTGTGTCTGATGTGAAAGCCCCGGGCTCAACCTGGGAACGGCATTGGAAACTGGCGGACTTGAGTGCGGCAGAGGGGGGTGGAATTCCGCGTGTAGCAGTGAAATGCGTAGAGATGCGGAGGAACACCGATGGCGAAGGCAGCCCCCTGGGCCGACACTGACGCTCAGGCACGAAAGCGTGGGGAGCAAACAGG
+
AABBBDCF>CBCCCB@@@?C<@@@=@6:<@@@@;@CCBC>BBBACBCCCC?CC?B?ABA>BBBBBB@@?@????9<<<<0=?9@@BB@B@BBA<A;@?=@@A=B<@>:@BC>BB@AAA?9::@@BA=A??@@@@@@';;5;=A=AADBCBBBCCCBBBCCD>DDCCBBBBBBCCAC;?>4949??>AAAB>AAB?B?BBBCEED5CCC>C@ABA@@@AAA;;<CA@=ACBBBB=B@A@CCD9@ABCC<;;;=
@N9IO0:00954:06009
TACGTAGGGTGCAAGCGTTAAATCGGAATACTGGGCGTAAAGCGTGCGCAGGCGGTGATGTAAGACAGATGTGAAATCCCCGGGCTCAACCTGGGAACTGCATTTGTGACTGCATCGCTGGAGTGCGGCAGAGGGGGATGGAATTCCGCGTGTAGCAGTGAAATGCGTAGATATGCGGAGGAACACCGATGGCGAAGGCAATCCCCTGGGCCTGCACTGACGCTCAATGCACGGAAAAGCGTGGGGAGCAAACAGG
+
BAA;;;CC0;;;;4:BAA4<;)5><<<166;<>>8CCCCC?CCC;;<BBBC?A@?BAB@@@B?BABDBBA@;;;@0;<AA7AC<B@@@@B@CCC<@>@CBBFCC=BBBABABAAA:::@A@BB@@@B>A@@@BBBB2BCC?C>B>B?CCEIEG;;;BBCABB=BBCCAAACDA@@@@@;:6:<@@@<@@==4:98:>===9=<<<0;;:*7-38833383///6//(/522--(---&--/6799+88333(3773
@N9IO0:00955:05998
TACGTAGGTGGCAAGCGTTGTCCGGATTTACTGGGCGTAAAGAGCGCGCAGGCGTCGTTCAAGTCGAGTGTGAAAGCCCCCGGCTCAACTGGGGAGGGTCACTCGATACTGATCGACTCGAAGGCAGGAGAGGGAAGTGGAATTCCCGGTGTAGTGGTGAAATGCGTAGATATCGGGAGGAACACCAGTGGCGAAGGCGACTTCCTGGCCTGTTCTTGACGCTGAGGCGCGAAAAGCTAGGGGAGCAAACGG
+
CCCBB@@=@@?@@=A@::6;AC?C@BBC=ABBDD=<;<CC>BBBBBB@>?A<000<<<<@A?BABC@@@BB@@@8;9999)9;@ABB@BCFKF:??@:???AA>>>ABBAB?>==000@@@<@<AAA@BAABD>D@CBB?B>B?BC>C@BB=768;6;@AC=9:98===>;;;;>>5===B<???;>>==8;;:;@;?;;;B=B<@@7;6888:>>;@??=>>???98888888'8:::<@@2==;::0:;:
@N9IO0:00937:06016
TACGTAGGTGGCAAGCGTTGTCCGGATTTATTGGGTTTAAAGGGTGCGTAGGCGGTCTATTAAGTCAGCGGTGAAATACTCCAGCTTAACTGGAGGGGTGCCATTGATACTGATGGACTTGAGTCAAGTCGAGGTAGGCGGAATTGACGGTGTAGCGGTGAAATGCTTAGATATCGTCAAGAACACCAATAGTGAAGACAGCTTACTGGGCTTAAACTGACGCTGAGGCACGAAAAGTGTGGGGATCAAACAGG
+
BBAA@AA?@?<>@;A??B<AAC@C@CCF>BB>A@6>>0;;0;B=BABC@@@;::4:BABC>@<@AAAA@@<@A@C>BBBBC?@@@?3719@@<====2===8<>:??ABBCCAAA?BBB?BCC>>>;AAAABB@AAA>???B=@=ABBB@BBAAA??=?FCD>BABB?BBBBB?@?>>>>AB@BBA@C@CBBBBC@BBBBBBB?;;;@@9;;5;;0;BBAAAADBBB@;;;;;;;-;@ABBCC8BA;;;6;@A@
@N9IO0:00939:06028
TACAGAGGGTGCGAGCGTTAATCGGAATTACTGGGCGTAAAGCGCACGTAGGCGGCTTGGTATGTCGGGTGTGAAATCCCCGGGCTCAACCTGGGAACTGCATCCGAAACTGCCTTGCTCGAGTATGGGAGAGGGAAGTGGAATTTCCGGTGTAGCGGTGAAATGCGTAGATATCGGAAGGAACATCAGTGGCGAAGGCGACTTCCTGGACCAATACTGACGCTCAGGTGCGAAAAGCGTGGGGAGCAAACAGG
+
??D;:9AD6;9:@@@?:95<4<AA>B?B?BBBBC>A?;;;0;;:;ACBBCC@CC?B@=A?;;;@@==?6=?>@<<-87<<0>B<ABBD?B=@@D<A>ABBB@@@=@@@;@AAB@C@DBBCCAAABBBB7;;;;;/;5;@A=B>BC>CAHFGDDCCBB>BCCC=CDBBBB@?A9::@@C@C?C@CCAAAA@@=;;;>A>@BCAA?@=@>39;5959:AA@A???@?::3:@?9999-9<<=<AA2<;?<<3<=>8
@N9IO0:00941:06044
AACGTAGGGGACAAGCGTTATCCGGATTTACTGGGCGTAAAGCGCCCGTAGGCGGCCTGCCAAGTTGGCTGTGAAAGCTCCCGGCTTAACTGGGAGAGGTCAGTCAAAACTGGCAAGCTAGAGGATGGAACAGGAGAGCGGAATTCCCGGTGTAGTGGTGGAATGCGTAGAGAGTCGGAGGAACACCAGTGGCGAAAGCGGCTCTCTGGTCCGTACCTGACGCTGAGGGGCGAAAGCGTGGGGAGCGAACGGG
+
G;BBBCCCC;CBB?@AAA=@AC?A=?DD<AABBB<AAAAA9?:;;@0;;BB@;;5;<@;;5;:@?=A?@@@A@@@5000>>3<==A<C<CCDD=CCCC>@@BBBA@@@3@;;4;A;@?@@@;;5;>@>A<@@B?@<<>00+0*0+00*43970///8388(/)//00?:==000000*//)/4:::6;;;=7999:1937.7><<=8929>>ABBB@BAAABAA??>@@6@@AA8=>@9999+99A@@@BCD?
@N9IO0:00943:06030
TACAGAGGGTGCGAGCGTTAATCGGATTTACTGGGCGTAAAGCGTGTGTAGGTGGCTTCCTAAGTCGATTGTGAAATCCCTGGGCTCAACCTGGGAATTGCAGTCGATACTGGGGAGCTCGAGTTCGGTAGGAGGACGGCGGAATTCCCGGTGTAGCGGTGAAATGCGTAGATATCGGGAGGAACATCGATGGCGAAAGCAACCGTCTGGGCCTGAACTGACACTGAGACACGAAAAGCGTGGGGAGCAAACAGG
+
<;;@??@@8@A@ABABBE@G9;<C:<;D?A@@@B;;;;;@9@>@AB@AAAA;;<5;A>B?BB?BCB@@@5:;44;)9BB;@?@;??>AAH<@??5<6:04:3;:<6;0//////&/67<<<:>?>@>;8..)--(,,6,,-(/38388285=>B???B?BBCD@@?=>=;::886777(9918/8<<>>?7918BBB=BBB?A9;:AACC>B?CBB>BB:9:?A@@?=888>=>>=2?@A@@@A6A???A8?993
@N9IO0:00957:06014
TACGGAGGGTGCAAGCGTTGTTCGGAATCATTGGGCGTAAAGCGCGTGTAGGCGGCCAAGTAAGTCTGGTGTGAAAGCCCGGGGCTTAACCCCGGAAGTGCACTGGATACTGTTTGGCTAGAGGACGAGAGAGGGAAGTGAATTCCTGGTGTAGGGGTGAAATCCGTAGATAGTCAGGAGGAACATCGGTGGCGAAGGCGACTTCCTGGCTCGTTTCTGACGCTCAGACGCGAAAAGCGTGGGGAGCAAACA
+
;>BB?@CB7;;;C?BBBBAAA?CA=B?CCAA9BB<AAABC>B8:9@?@?>>;992:<A<ADEADDBAAACCCCCC>;;606>?1;<<@9<<<0<.4.49444::85:<888444(4388455<8;;;<:993//)/4////4:(/+/:38<=::99&37792::6A@8557227886187-6-57577455,6=>:=5;:788:?:==:>AAAAB9>>;;;>>9::765==6766'559;9:<.5577=.86
@N9IO0:00919:06096
AACGTAGGAGGCGAGCGTTATCCGGAGTTACTGGGCGTAAAGCGCGTGCAGGCGGCAGGACAAGTGGCGGGTGAAAGCGACCCGGCTCAACCGGGCGAGGGCCGGTCGAGACTGTCTTGCTGGAGTACCGGTGAGGACGTGGAAGTTCCGGGTGTATGCGGTGAAATGTGCAGAGATCCGGAGGAACACCAGCGGCGCAAGCGGCGTCCTGGACGGAGACTGACGCTGAGACGCGACAGCGTGGGGAGCGAACGGG
+
F5<<;..*..*.5:::B@@;;;@C?;9;=B;::@8@AABC8<9BB>=@C::4;@;:>@;?;;6;=A699A:BBBA5==978<-820/00(/(/;1:9///(/386//////387837/3=BB<??AA><A??>6618==<=9@4::18+52'25622222+.356'..2-...22,--(-(,206(-/-(,2--(---3-3<;57733,33,3:;7;?=>=<:>>::<8=BBBBB@988>??ACC8:9:AA=@@B<
@N9IO0:00942:06101
TACGAAGGGGGCTAGCGTTGTTCGGAATTACTGGGCGTAAAGGGCGTGTAGGCGGCCCGTTAAGACAGGTGTGAAATTCCTGGGCTCAACCCAGGACGTGCGCCTGTGACTGGCGGGCTTGAGTCCGGGAGAGGATGGTGGAACTCCCAGTGTAGAGGTGAAATTCGTAGATATTGGGAAGAACACCCGTGGCGAAGGCGGCCATCTGGACCGGTACTGACGCTAAGGCGCGACAGCGTGGGGAGCAAACAGG
+
AACAB<ABBA5@@@B@A@788>BB?A>C@CCAAB<BBBBC>BB<??<<=7718<8==6=@2:5;AAACABBBCBD=C@A>;;;0;:945993/0*0//07=9<?CCCCBBAA@IFF>BB:BCB=B:D@8BBBC@CBB@AA<A6;5<<5<AA@===49343=;5948;99:@BBB?BC@C<@=7@<AD>C:?=@99,313919<;99:?/78:=:=>>>888AA@@9@<@@;;;855:=A;;;.98555-5774
@N9IO0:00947:06070
TACGTAGGGTGCAAGCGTTAATCGGAATACTGGGCGTAAAGCGTGCGCAGGCGGTTGTGTAAGACAGATGTGAAATCCCCGGGCTTAACCTGGGAACTGCATTTGTGACTGCACAGCTGGAGTGCGGCAGAGGGGGATGGAATTCCGCGTGTAGCAGTGAAATGCGTAGATATGCGGAGGAACACCGATGGCGAAGGCAATCCCCTGGGCCTGCACTGACGCTCATGCACGAAAGCGTGGGGAGCAAACAGG
+
DBCBBBCC7;;BB>BBBB?A?ABB?B9;;BCDD?BABCB;BBBAAACCCC@CC?B;@@@@@>@?A@<;;@AAAA<ACCC:CC<@?>?;>;;9:/:27773;<=4<555;;;?BAA@A@@7;;AAAC=@;;;BBBB1;;B=B=B=A<A@A@;;;;;@?A@@@9@@@BBAABCDCAAA@CC=?=?CC7::BB?ABB@C?CB89:A?2999/919?BA@@BA:999999=;=0//>*//8/777(7;;;<3;>>>
@N9IO0:00959:06072
TACAGAGACTGCAAGCGTTATTCGGATTCACTGGGCGTAAAGGGTGCGCAGGCGGCCGTGTGTGTGAGGCGTGAAAGCCTGGAGCTTAACTCCAGAATTGCACCTCAAACTACATGGCTAGAGCATTGGAGAGGGTAGCAGAATTCATGGTGTAGCAGTGAAATGCGTAGATATCATGAGGAATACCAGAGGCGAAGGCGGCTACCTGGACAATTGCTGACGCTCAGGCACGAAAGCGTGGGGAGCAAAAGGG
+
CCDBBABB@@@??9==?==@A?CC?BB?BAA@@A<BCCDD=CC<ABBCB@@<@B?B@CCCCCCCCC@@=@BBBBG>BA@CC?BABB?A?ACC@BBB>B<A@BA>BBBE>BBBCCBB@BCBCBCCCC@B;@@@>>:@AAABAA7;:;AAB>CABBBBBBAAAD>FAAABCAAAA@AAAA@@<@?BCC>AABA>AA@5;5;@=ACBB?AA?ABCACAEB@A@@@@BBBB?BBC@@@9@@@@AA@2@A;;;;.;C6
@N9IO0:00959:06074
TACGTAGGGTGCAAGCGTTAATCGGAATTACTGGGCGTAAAGCGTACGCAGGCGGCTTTGCAAGACAGGTGTGAAATCCCCGGGCCTAACCTGGGAACTGCATTTGTGACTGCATAGCTAGAGTCTGTCAGAGGGGGGTGGAATTCCACGTGTAGCAGTGAAATGCGTAGAGATGTGGAAGAACACCGATGGCGAAGGCAGCCCCCTGGGATAAGACTGACGCTCGATGTACGAAAGCGTGGGGAGCAAACAG
+
CCAA@BBD;@?@@;AAAA50-0>>;@+0)/=BBB>CCCCJ?CBCBBCC>886..*.--(-.83?;BBB?=BBCBB<@?@?6?>8><?><?>ABD=B?B@@@BCC>BBBACCA@?@@@@??==>955>?AA@AACCCC*BB@CAB@B@CBBA@@C@@@AA@AA<AA@?;>@@????@@<B?BB=@9:4944924993934444444$4;;1:993955599=9=5555@95565::15556;>>2==<<<3944
@N9IO0:00962:06095
TACAGAGGGTGCTAGCGTTAATCGGATTTACTGGGCGTAAAGCGTGTGTAGGCGGTTTGTTAAGTCGGATGTGAAAGCCCTGGGCTCAACCTAGGAATCGCATTCGATACTGGCAGGCTAGAGTACGGTAGAGGGTGGCGGAATTCCGGGTGTAGCGGTGAAATGCGTAGATATCCGGAGGAACACCGATGGCGAAGGCAACCACCTGGGCCTGTACTGACGCTGAGACACGAAAGCGTGGGGAGCAAACAGG
+
CCBBCCCE=AABBBCCBB@B=@@C<;;;/;?@@C>BABBB<ABA@@@BAAB?A@<BC;BC?CACBBB@CBBCCBB<@@@3:B>6BACC:C:CCD@C>?@CBBB?@??ACA@A=::9?BCBABBBBBB?BBBBBD?CC9::?B;?;>=@A<BBBBBBD@BBBB=BCCCCCCDC;;;7;4;=1515<<9:;;;7;=>7;7?C?B?BE>@@C<B>BBCCBBBCBAACBBBBB@@;;:.<@BBCDE8@@BBA<AAA?
@N9IO0:00915:06114
TAGCGGAGGGTGCAAGCGTTGTTCGGAATCACTGGGCGTAAAGGGCGTGTAGGCGGTCCGCTAAGTCTGATGTGAAATCCCGAGGCTTACCCTCGGAAGTGCATTGGAGACTGGCGGGCTAGAGTCCCGGAGAGGAGGGTGGAATTCCTGGTGTAGCGGTGAAATGCGTAGATATCAGGAGGAACACCGGTGGCGAAGGCGGCCCTCTGGACGGTGACTGACGCTGAGACGCGAAAGCGTGGGGAGCAAACAGG
+
/.---(-68,77/5156@=@DF:;;9;>CB>>C>?7>;;9;)44)499@ABB@B@>;;5;94924=@;;;B@@ABC7;<B:BBB?BC;;;D>GCC@D@BCDDDD@C@BBBBBB>BCE;;;CFDBBCG=@?@DCB=@AD?CB?C?C?C@BA?B@AACCB@C;;;7;ABBCCBABAA?B?7<BAF@CCC@C@BB@B@@=A=CA5;;0:?BB>BBC@CBCBBBBBCCCBBB@A>>999,;@@@@BB7BBBBD<BBB?
@N9IO0:00923:06127
TACGAAGGGGGCTAGCGTTGTTCGGAATTACTGGGCGTAAAGCGCGCGTAGGCGGCTTTGCAAGCCAGAGGTGAAATGCCTGAGCTTAACTTGGGAATTGCCTTTGGGACTGCGAGGCTTCGAGGACTGGAGAGGTGAGTGGAATTCCCAGTGTAGAGGTGAAATTCGTAGATATTGGGAAGAACACCGGTGGCGAAGGCGGCTCACTGGCCAGTTTCTGACGCTCAAGCGCGAAAGCGTGGGGATCAAACAG
+
444492:???,987;999=@A?BB>B?C?BB???6=@:::/9:9;@;00==900+0@@/=A=6A@=@@@>7?BBB>BBB?AAAAA@?B@BD?FG@B?D>AA3::.99/9?:::@??=AB?AAAB=@@?@6;;BB>;::@>=8=2929@.:9>;;9AAB9?AAA6?9995@==;;??BC<A<AA<@@@=@;?@>:;;5;9::29;=778?:>9>>?A=AC??A@@>@@;<0/////(4555;;;+;4444)4::
@N9IO0:00943:06134
TACGTAGGGTGCGAGCGTTAATCGGAATTACTGGGCGTAAAGCGTGCGCAGGCGGTTCGTTGTGTCGGTGGTGAAAGCCCCGGGCTTAACCTGGGAATGGCCATGGAAACTGGCGAACTGGAGTGTGGCAGAGGGGGGTGGAATTCCGCGTGTAGCAGTGAAATGCGTAGAGATGCGGAGGAACACCGATGGCGAAGGCAGCCCCCTGGGCTAGCACTGACGCTCAGGCACGAAAGCGTGGGGAGCAAACAGG
+
CBBBBCCG=AAAB@@@BB@C@BBA=B495;;;<<8;ECCC?BBAAA@B@AA@BD@D@BBB@BBBCBB>CCACCBC9::@?5?@9@?@D?B=??A9@<;:6:>=>@=@@;@CC?BBB>AAA=??@>?>;:;;;;;;;;%;B>@3:6:?ABB@??@A@@ACCCC>CCCCBBBBAAA@::4:?4;499929===;?AD?C?@@ABBBB2AAB:@><=9999@@?@@AA@@=@BB@@@:@???CCC:BBCCE>AA@=
@N9IO0:00920:06200
GACAGAGGCCCCGAGCGTTAATCGGAATTACTGGGCTTAAAGGGTGCGTAGGCTGATCCGAAAGTGCTTTGTGAAATCCCCCGGCTCAACCGGGGAACAGCGGGGCATACTGCGGATCTTGAGGCAGGTAGGCGCCGAGGGAACAGTAGGTGGAGCGGTGAAATGCGTAGATATCTACTGGAACGCCGATGGTGAAGACGCTCGGCTGGGCCTGTCCTGACGCTGAGGCACGAAAGCGTGGGGAGCAAACAGG
+
BBCCBCG@BBB6==?89949?@CA@C?A>AA???:?@=AC<AB=A@?@@:949AA???=:;:.;AAACC=BCBBB=BBCCC5B?CDEF>A<ACC9CAB@A@@@@7@CBBAAADC@BBAE>@AC@BBCA?;?:BAB@BAAB=B>ECCCCC?BC9CB??<?>@@=?>?BAAAAABBBBCCBB?B>????BABB?@@@;???AAABB@BBBB>B?BBCC?BBBB@:8?37.39@ABB<?@BCFDG:BBAA@;?<=8
@N9IO0:00936:06191
AACCAGCACCTCAAGTGGTCAGGAGGATTATTGGGCCTAAAGCATCCGTAGCCGGCTCTGCAAGTTTTCGGTTAAATCCACTTGCTCAACAAATGGGCTGCCGAAAATACTACATAGCTAGGGAGTGGGAGAGGTAGACGGTATTCGGTAGGAAGGGGTAAAAATCCTTTGATCTATTGAGGACCACCTATGGCGAAGGCAGTCTACCAGAACACGTTCGACGGTGAGGGATGAAAGCTGGGGGAGCAAACCGG
+
<0<:@@@@@>A;;5;@@<@>;;5;A=AB=;;4:B9C=AAA6;;A??3::99:393:A@@@AD6;;CB:BF?B?BB<@A@CDD;;;ACC?BBB<BBB9A;;;5;;;;.;A@@ABBBBBBC@@@6@@;;;0;AA@?BBBBCC@CCC@BB>AAC@B?BBB:BCDDC3??9>?7?@@@@@@=>??8?B>AA?BAA@<?==4939AAB???B>AAA=AAAA=9=====7<=888*8<<=>7>;:;:::):><<=7>=B=
@N9IO0:00940:06196
TACGGGGGGAGCAAGCGTTGTTCGGATTTACTGGGCGTAAAGGGCGCGTAGGCGGTCAGCACAAGTCAGTTGTGAAATCTCCGGGCTTAACTCGGAACGGTCAACTGATACTGTGCGACTAGAGTGCAGAAGGGGCAACTGGAATTCTCGGTGTAGCGGTGAAATGCGTAGATATCGAGAGGAACACCTGCGGCGAAGGCGGGGTTGCTGGGCTGACACTGACGCTGAGGCGCGAAAGCCAGGGGAGCGAACGGG
+
AA;;;;;;%9@>=8<700,0;:0/*///(/:>>>=<BACC=BB<BBCBBBCBCC?BA@A@A;;5;;@A@B6;<ABB;ABAC@CC>CCGH@BBBD;;::D?@::6;A959@?BBBBDBBB9:;???@BBBA@DDD6AB@CBA?A>@<@@8927=969/0(/9:93:>>@@?;:00/6668<;?A???=8?@==:@00+/4////&-3-//;;2=<>88;888:::9////388=9//'.0+//::&/-.//)/;;3
@N9IO0:00946:06170
TACGAAGGGGGCTAGCGTTGTTCGGAATTACTGGGCGTAAAGCGCACGTAGGCGGACATTTAAGTCGGGGGTGAAATCCCAGGGCTCAACCCTGGAATGGCCTTCGATACTGGGTGTCTCGAGTCCGGGAGAGGTGAGTGGAATTCCGAGTGTAGAGGTGAAATTCGTAGATATTCGGAAGAACACCAGTGGCGAAGGCGGCTCACTGGCCCGGAACTGACGCTGAGGTGCGAAAGCGTGGGGAGCAAACAGG
+
CC@?@4:;:;)9==@@AA>AC@CC=B?C?C@@AD>A@A@C599::@:::BB?BB>>A999/9;>>:9999)9==A=BBB>CCC=AACD@CC>CA<=:00+0:@;>AA@BBBCD>CBCBCCBAABC?DD;AA;;7;B;;;C@E@C?B@B;<<ABBB;;6;ABB<C?@@@DBB@@@?BB@B?AC>AAA>AA@@>A><8<;00*07<<>55.593;9A9>?==BBBCBDC>A@@;;;7<BBBCDD<BBBFM>BBB=
@N9IO0:00950:06198
TACGAAGGGGGCTAGCGTTGCTCGGAATTACTGGGCGTAAAGCGCACGTAGGCGGCTTCTTAAGTCGGAGGTGAAATCCTGGAGCTCAACTCCAGAACTGCCTTCGATACTGGGAAGCTCGAGTTCGGGAGAGGTGAGTGGAACTGCGAGTGTAGAGGTGAAATTCGTAGATATTCGCAAGAACACCAGTGGCGAAGGCGGCTCACTGGCCCGATACTGACGCTGAGGTGCGAAAGCGTGGGGAGCAAACAGG
+
BBBCC?BFFG5???@?<<;??@AB@B@C?BB??@9@?A@@<A@@?B???BB?BC?BB=@@:>;@@@@;@@<@@@A<AC?CC=99:99?399?;?AB?A;;:;?;?AB@@@@@C<B7;::9@@BB@BBC=BBBD>BBBCBB@C@CBCCCCCCCCCBBB@CCCC=CABCBBCBBCC@CC@?=?C=AAB@C@AA@CAA=@=;;5;;;@@BB=BB<@AABBCBCCCCCBBB>@@@;;;/;@@;;;;.;;;:@8@@A?
@N9IO0:00958:06185
TACGTAGGGCGCAAGCGTTGTCCGGAATTATTGGGCGTAAAGAGCTCGTAGGCGGTTTGTCGCGTCTGCTGTGAAAGCCCGGGGCTCAACCCCGGGTCTGCAGTGGGTACGGGCAGACTAGAGTGCAGTAGGGGAGACTGGAATTCCTGGTGTAGCGGTGAAATGCGCAGATATCAGGAGGAACACCGATGGCGAAGGCAGGTCTCTGGGCTGTAACTGACGCTGAGGAGCGAAAGCATGGGGAGCGAACAGG
+
CE@@@CCC=B@@?8>>;:4;@B=@=A@C?CCACC=BD;::6;AA@BABBAA?AB?BE=A@BCDCCCBBC;;;CCD7;;A;@CC3;;;A9>>=0?B9@CCBBBBCCD=BBCCC@AABGC@@@CCCBBBBB????6@AABBC?C?B?B?BB@CCCCBBB@CCCC>CCABBCBBAA>@>@;?>;?=BCC@CEBB?BBB@D>AAB@BA?A999.9@?@A?A@@A??@?BBA=@???<<5<=>;::;-;@@AA>@@@?
@N9IO0:00958:06205
TACAGAGGATGCAAGCGTTATCCGGAATGATTGGGCGTAAAGCGTCTGTAGGTGGCTTTTTAAGTCCGCCGTCAAATCCCAGGGCTCAACCCTGGACAGGCGGTGGAAACTACCAAGCTGGAGTACGGTAGGGGCAGAGGGAATTTCCGGTGGAGCGGTGAAATGCGTAGAGATCGGAAAGAACACCAACGGCGAAAGCACTCTGCTGGGCCGACACTGACACTGAGAGACGAAAGCTAGGGGAGCGAATGGG
+
CBB@BBC@AABBB;@AAA=AAA@B@B=CBAA=@=6BBBBF=BBCCGFCCBB@BB?BCEEE5G?CCC?AA@CBCCC=AAD=@AC=BCCD=@@8=?4<559.;B?BC@CC>CC?@:B@BBBA9AA?A@?;?ABCE:CCBBBB<A=@B<B?B?DE988@<8<<==6888=;::=:<8887>@8>>:>>>:>:>>:>@@@8==<<>>;;<?CE8D:<AABBCCCAAAABBBBCCBA@E>DICHCDD:BAAAB=@@@8
@N9IO0:00915:06225
GACAGAGGGTGCGAGCGTTGTTCGGAATTACTGGGCGTGAAGGGCGCGTAGGCGGTCTGTTAAGTTCGGTGTGAAAGCCCTCGGCTCAACCGAGGAAGTGCGCCGGATACTGGCAGACTCGAGTACCGGAGAGGAGGGTGGAATTCCTGGTGTAGCGGTGAAATGCGTAGATATCAGGAGGAACACCGGTGGCGAAGGCGGCCCTCTGGACGAGTACTGACGCTGGAGGCGCGAAAGCGTGGGGATCAAACAGG
+
BBCAAAEF>BBBCAA:;:BCCACF@D@C@CBBBC>BBABB?BC@CB?@@A@=@B@?@@BA:=9?@599=A@AAAA<@BC5::A=@@@B?B=AAA?A6;;;<;<7;?@@@@@@<@ABCBBBAABBBB=A@CCCC@CCB=BB?B?C?B@@@>ACBBBCB@A;;;0;;;>=>??>9448828849-448385<<7;;:8<8::4:=4:>>C@>:9:::;:9999999@;==99955/7)///6999.9555>5<;<8
@N9IO0:00919:06247
GACGAACCGAGCGAACGTTGTTCGGAATCACTGGGCTTAAAGGGCGCGTAGGCGGGCTGCCAAGTTTGGGGTGAAATCCTCCGGCTCAACCGGGGGAAGTGCCTTGAATACTGGCGGTCTGGAGGGGGGTAGGGGCGTGCGGAACTAACGGTGGAGCGGTGAAATGCGTTGATATCGTTAGGAACTCCGGTGGCGAAGGCGGCACGCTGGACCCTCACTGACGCTGAGGCGCGAAAGCCAGGGGAGCGAACGGG
+
@C:99293::9:996;:9?BC@DC@B>AABCCDG;@=5;;05;2;<B=A;;6;CC;CBBA4;7:B@8@@<0@@@@8:;5;A:??B=@@2:28787$3-33:<?B?AC?::8?>7>?9?@@B>;;;;;;%9<<:<-9>99=>8=89::499.59=AA>C@C>A>5@<@<<8<@ABBBDD?BB>@=@BB<B=@@;;:;49-7=8879===?4:9:2=;;8:>9=AABAAA?;;;BCC<BA=;:::.;AB;;9;DE=
@N9IO0:00933:06223
TACGAGTGCCCCGAGCGTTATCCGGAATCATTGGGCGTAAAGGGTGTGTAGGTGGCAGTGTTAGTCGACTGTTAAAACCCGGGGCTTAACCCCGGATGTGCGGTCGAAACGGCACAGCTAGAGGATGCAAGGGATGTATAGAACTCATGGAGTAGGGGTGAAATCCGTTGATATCATGGGGAATACCAAAAGCGAAGGCAGTACATTGGCGCACTCCTGACACTGAGACACGAAAGCGTGGGTAGCGAATGGG
+
BBA@>@:::::-;AA;;;?CCFAEBC@CCBB@BG?;:;BD=BB<AB?A@AA@9969AABBB9???:::?=>>-889&5:1:==1;;<@<@??2A:=669=9@8=?<8:0883:>>DBBBB@@@?B;;;A?@A=B@@@@@AA?<@@<A@B@BBABEDD;CCCC>CC=?@?BA??>::?<==1A8@BC?DEC49:??:>=@BBBBA@?6?6>??A@CC??>@BCB@@A@ACCCBCC>BBCDCC>CBAABC?CCH:
@N9IO0:00945:06236
TACAGAGGGTGCGAGCGTTGTCCGGAATCACTGGGCGTAAAGGGCGCGTAGGTGGCTTGGTAAGCGTGTGGTGAAAGTCCGGGGCTCAACCCCGGATCGGCCATGCGAACTGCCGACTCGAGCACTGTAGAGGCAGGTGGAATTTCGGGTGTAGCGGTGGAATGCGTAGATATCCGAAAGAACACCGGTGGCGAAGGCGGCCTGCTGGGCAGTTGCTGACACTGAGGCGCGACAGCGTGGGGAGCAAACAGG
+
CCCAABCD>BBBB;;;@@<AAB@B>B?BBCBAAA;AA@@?<?D=BCBCAAB<9999F@C@CC@C:::BBC@BCEE<@@A@FFD7BBBF@CCC9C=@AAC?B7;;BBBD@CAA@;;:ACC???@AACC??@@@=@BB?BB@C?BB<BBG=BB?@@::6:B=A>BCA@:;;A;;;A?BBB=;;6;@@<@??@9@;;4:<@A<@<@AA;;;0:@AA?BBBBABJBCCBB=;;;A@@A@@A;<;;.;@?@A<AAC@
@N9IO0:00949:06212
CACGGGGGGAGCAAGCGTTGTTCGGAATCACTGGGCGTAAAGGGCGTGTAGGCGGCCCGATAAGTGGGATGTGAAATGCCTCGGCTCACCCGAGGCACGGCATCTCAGACTGTCAGGCTTGAGTACGGGAGAGGATGAGGGAATTCCTGGTGTAGCGGTGAAATGCGTAGATATCAGGAGGAACACCGGTGGCGAAGGCGCTCATCTGGCCCGATACTGACGCTGAGGCGCGAAAGCTAGGGTAGCAAACGGG
+
@B:98989%9>@@>A@=>89939@<?;A?@@@@A9AB@AC<BB>BBCBBBC?::8;B;@@;;4;@?>6@@@@BAA?0008A<9860/==:1///)/::=8D;;;CB@@@BB?A@998:B=@@ABBACC=BA@@?BBBBAB<A>@<@@AA>ABAAA@@=ABCC?@@@A;::@:999=>=BA?B@BBB?B=883933,36<?BAAA???C?@@<00/=;;;33876...)/.5.//)8??;;;-:=<?@@5?BA<
@N9IO0:00953:06247
GACGAGGGATCCTAGCGTTGTTCGGAATCATTGGGCGTAAAGAGTATGTAGGCGCCTTGTAAGTCAGTTGTGAAAGCCCCGGGCTCAACCCGGGAAGTGCAATTGATACTGCTTGGCTTGAATGTGGAAGAGGGCAGTAGAATTCCAGGTGTAGTGGTGAAATACGTAGATATCTGGAGGAATACCGGTGGCGAAGGCGGCTGCCTGGTCCTACATTGACGCTGAGATACGAAAGCGTGGGGAGCAAACAGG
+
AA@??@@9@?A9>>A?@@>A@@EE@B>AA@@:@?6>:@>@;@@@ACAA@AA;00/8A8@@?6>=>0/0+//@>;38<;;/AA8CCBB>BD8??9?=@?@994:<@@BA@@<>=,3,7>38:6<88A7B6?A@?8=;><?AA?B@D>AA?BA@@@9959?;A3;;ABBBBB@A?>>?:==1817CA:>588185:/8+5717==?;>>:>B=??>>>=>>>@@>==>=CAAAAA6;;AAABB8@@@AB89:9;
@N9IO0:00956:06216
TACGGAGGGGGCTAGCGTTGTTCGGAATTACTGGGCGTAAAGCGCACGTAGGCGGCTTGGTAAGTTAGAGGTGAAAGCCCGGGGCTCAACCCCGGAATAGCCTTTAAGACTGCCTCGCTTGAACACGGGAGAGGTGAGTGGAATTCCGAGTGTAGAGGTGAAATTCGTAGATATTCGGAAGAACACCAGTGGCGAAGGCGGCTCACTGGACCGTTGTTGACGCTGAGGTGCGAAAGCGTGGGGAGCAAACAGG
+
@@A@9<CDAD+B=;???>9=?;?@=A=@<??>>A9>>998-797:?;::>?;>><@A>A>BC=@@=<:99389@@6??C;AAD6@???=@AA6@5949===:==,929>?=<<;:99?A@>>5:=999,99=B=99999549.5.56999;::<<=@=@@@A:A699?@@?<>=+006>;??<BBC:@>==8=992929;4:998???;AA<??@BB?BAA@@?@::29998>>.8897999*7779>199;4
@N9IO0:00958:06211
TACGTAGGGGGCGAGCGTTGTCCGGATTTATTGGGCGTAAAGAGCTCGTAGGCGGTTTGGCAAGTCGGGTGTGAAAATCCGGGCTCAACTCGGAGACGCCACTCGATACTGCCATGACTCGAGTCCGGTAGGGGAGTGCGGAATTCCTGGTGTAGCGGTGAAATGCGCAGATATCAGGAGGAACACCGGTGGCGAAGGCGGCACTCTGGGCCGGAACTGACGCTGAGGAGCGAAAGCGTGGGGAGCGAACAGG
+
BB@@@;:;:;*;AACABB>BBC@C@CCC<DD=AA8@A?@A;A@A@DBBB::9;C@CF=C@CC?CCCCG=@A>99::.5<5:<6<<<<@CCCC@@@@ABB9B=>>=<;>?:9:7::>>:999=;=@=B>BAABA4??BBCB@B@D@CACB@BDAAABB>BB>;5@??A@@:;<CBBB=7?A<@:A@@5;299295;6:7?A=A@@;;;@@0<2;2::=9><@>@@;;;?AAAGED=A000===0<=??@?;:::
@N9IO0:00919:06284
TACAGAGGGTGCGAGCGTTAATCGGAATTACTGGGCGTAAAGCGCGCGTAGGTGGCTTGTTAAGTCGGTTGTGAAAGCCCTGGGCTTAACCTGGGAATTGCATTCGATACTGGCAGGCTAGAGTGTGGTAGAGGGAAGTGGAATTCCCGGTGTAGCGGTGAAATGCGTAGATATCGGGAGGAACACCAGTGGCGAAGGCGGCTTCCTGGACCAACACTGACACTGAGGTGCGAAAGCGTGGGGAGCAAACAGG
+
CBBBAAAA;ACBA@@;<<5;4;;:467>166=A=9599@@8>@@AAABBAB>;<4:94>@2:29@@A>C?@==>?+00?8=9;2:B<A8@<@=?8@9@59:==49;?@?@AA899@<@>:99@????999999D=B?CCC@C>A?AC>C=BA@>=9;4:99?6@:99=444449455)554944558=9:;8///5;)//)//)/)5:555.55;;<<@=@@94444.444::;29//////&//444)55>8
@N9IO0:00920:06300
TACAGAGACTGCAAGCGTTATTCGGATTCACTGGGCGTAAAGGGTGCGCAGGCGGCCAAGTGTGTGAGGCGTGAAAGCCTGGAGCTTAACTCCAGAATTGCACCTCAAACTACATGGCTAGAGCATTGGAGAGGGTAGCAGAATTCATGGTGTAGCAGTGAAATGCGTAGATATCATGAGGAATACCAGAGGCGAAGGCGGCTACCTGGACAATTGCTGACGCTCAGGCACGAAAGCGTGGGGAGCAAAAGGG
+
CCEBB@@@;;;AB?B???@BCABB9::?CBBBCC>??ACD=BB=A?@@?@?=::5;<?<@BBABCC?A=ACACBC7:9@BB>A@A?4959BA?BAA=A<@@@@?BDCC?CBBBBBD?BB;;;CCAA?B;;;BBB=B;;;CBB=A?BDCD?CBCBBBBB:::D=A???AAA@:;;@@@?@@?B?BDB>BBBA=B;<7;=@A=BBAA=AC8;;CAF>BBBBABBAAAAA?BBBAAA=AAAABCC6AA;;;;.;@6
@N9IO0:00951:06306
GACGGAGGAGGCTAGCGTTGTTCGGAATTACTGGGCGTAAAGCGCACGTAGGCGGCTCGACAAGTCGGATGTGAAAGCCCAGGGCTTAACCCTGGAACAGCATCCGAAACTAGCGGGCTCGAGACCGGAAGAGGAGAGTGGAATTCCCAGTGTAGAGGTGAAATTCGTAGATATTGGGAAGAACACCTGTGGCGAAGGCGGCTCTCTGGTCCGGTACTGACGCTCAAGTGCGAAAGCGTGGGGAGCAAACAGG
+
ABCB?BF???=?@@>>>=8=?<>><@3:4::9:C>D?@?C<@999AAAAAB>@A@BBBBBBB>:99<89;;?@@A<AAA<BCC=A@5;5;;0;C>B=:;9@999>>?=8@@@>@AB;;:9DB=@@5;5949=>8>?@;99=A4949D=ABCB@@@BB>B@CC>B@BBAAABDCD?BB;?;@@?@@A@B@@@=@@@9@:00+0@@@@;;5;@4;59B@BCCABAACD@C;=;CFE;BABCBDD9<=AGD>BBC?
@N9IO0:00952:06304
TACAGAGGTCCCGAGCGTTGTTCGGATTCACTGGGCGTAAAGGGTGCGTAGGTGGTCGGGTAAGTCTGATGTGAAATCTCCAAGCTCAACTTGGAAACTGCATCGGATACTATTCGGCTGGAGGGTTGGAGGGGGGACTGGAATGCTTGGTGTAGCAGTGAAATGCGTAGATATCAAGCGGAACACCAGTGGCGAAGGCGAGTCCCTGGACAACTCCTGACACTGAGGCACGAAAGCTAGGGGAGCAAACAGG
+
CEDBCBC@BAA<;;;A@@=@@=;:89;9>@@?@?9?@<>@9@@;@ABBBCC?@@;@>>@8@A=ABBBCB;;;;;C;;;;B?C=AABDC9668<5>:3:@@@BCDF@CCBBBB@@??;A;:16>@6B9=8599955#5ACC@C@BBBC?B<@@<;::;;BCCF?CCBBDDCC?A@A@5::B=A=@@A?CB@=9:00,/2779=@@@9@B7;;C@CBD?AAAA??@B@@<>??987*3<<<=??3<<@@@8;;;>
@N9IO0:00952:06309
AACGTAAGGACGCAAGCGTTATCCGGAATTACTGGGCGTAAAGCGCGTGTAGGTGGGTGCCATAGTCTGTCGTGAAAGTCCCGGCTAAACTGGGAGAGGTCGATGGAAACTGGGCATCTGGAGGATGGCAGAGGGATGTGGAATTCCGCGTGTAGTGGTGAAATGCGTAGAGATGCGGAGGAACACCAGTGGCGGAAGGCGGCATCCTGGGCCCACACCTGACACTGGAAGACGCGGAAAAGCATGGGGGAGCGAACGGG
+
@2;;:;.9544499577<=*//7274;.4.4444@6;;;D?296<<;;;>>>?B@A8@>;:=??>BAA@@CA==?@5:9AC;C?:9:A<?BBA,99:;4;>>:9;4;:)3777(33788849;;=??;>@:::A9??BAA?C>A<@<??@?;:9?BD?CBCC<A?9999;:@99599.33-3-33828844.4/)/171--(-7--(-//)44)44497=<:777//)/)//////)///&////////$/799934444
@N9IO0:00956:06303
TACAGGGGGTGCAAGCGTTGTTCGGAATACTGGGCGTAAAGCGCGGGCAGGTGGTCTTTTAAGTCCTTTTGTGAAATTCCCGGAGACTCAACTCCGGATGTGCATAGGATACTGAAAGACTGGAGACTGGTAGAGGCGAGCGGAATTCCTGGTGTAGCGGTGGAATGCGTAGATATCAGGAAGAACACCGGTGGCGAAGGCGGCTCGCTGGGCCAGTTCTGACACTCATCCGCGAAAGCGTGGGGAGCAAACAGG
+
BBB;::::);;::5;A;;5<@<?=;96=>0000*.-.89(---//<5779<00+/>>>?7B7@:>4=99&//---(-(-8/806,,,---09/0)/)/554459555.55555555)5999;4995555.599993444499.4.45>.44588:<;;?88<-5.5=>CCCCEBABHC?:?:BBABBC@C@DC?B9:9;@CBAHCCBC9;;7;;ADB@CCBBBCCDFFCC?BA;;;0;@BA@AA3;;;<<8;CC>
@N9IO0:00958:06274
TACGTAGGGTGCGAGCGTTAATCGGAATTACTGGGCGTAAAGTGTGCGCAGGCGGCAGAGCAAGTCGAGTGTGAAAGCCCGGGCTTAACTTGGGAATTGCGCTCGAAACTACTTTGCTGGAGTGTGGCAGAGGAAGGTGGAATTCCACGTGTAGCGGTGAAATGCGTAGAGATGTGGAGGAACACCGATGGCGAAGGCAGCCTTCTGGGCCAACACTGGACGCTCATGCACGAAAGCGTGGGGAGCAAACAG
+
DCA@ABBB<AAABAABBB@C@CBB=A>A>BBCCC=CBBCB>BABBCCBBBB?99;:DCCCCC?BAA@??B???@@9:9:/9?9AB@B>?@?@A8E=A000@>@@AAA;A???BD:?999=??>@@@<??B@<7=----949)-)-(-33588867;5;>?A7==@???::;=BB@?>7718198817>>?;>?A<A;BA@A6=87777.7181655//(.9///3229:96226/:<;8988,88:;@,//=
@N9IO0:00918:06324
TACAGAGGGTGCAAGCGTTAATCGGATTTACTGGGCGTAAAGCGTGTGTAGGTGGCTTCCTAAGTCGGTTGTGAAATCCCTGGGCTCAACCTGGGAATTGCAGTCGATACTGGGAAGCTAGAGTTCGGTAGAGGACGGCGGAATTCCCGGTGTAGCGGTGAAATGCGTAGATATCGGGAGGAACATCGATGGCGAAAGCAACCGTCTGGGCCTGAACTGACACTGTGACACGAAAGCGTGGGGAGCAAACAGG
+
BCCBDBBA8@@>>;@@@@<A=ABC>AA@>ABBDE?BBBBD<@9;;BBAB@?;@@<@A@C=AA>???B?B?C?@>B>BCC;AAB9BBBB<@<??C>D?B5=A@@BBCCA?;;?;3;7?ABBBBBB?AAAECC;;7;;B>BB?B?C@CC>DAEBBA;;<@CCCC>BCBCCBAADB@??A:;;8;?@@>@@=55.59993;AD=A?A@@@@B<B@BBD?CDCCCAAABBBA@:=999,9==;<<=2==@>?469C=
@N9IO0:00954:06332
TACGTAGGGTGCAGGCGTTAATCGGAATTACTGGGCGTAAAGCGTGCGCAGGCGGCTCCTTAAGTCAGATGTGAAATCCCCGGGCTTAACCTGGGAACTGCGTTTGAAACTGGGGGGGCTTGAGTGTGGAAGAGGGGGGTGGAATTCCAGGTGTAGCAGTGAAATGCGTAGAGATCTGGAGGAACACCGATGGCGAAGGCAGCCCCCTGGGCTAACACTGACGCTCATGCACGAAAGCGTGGGGAGCAAACAGG
+
BBA@@AAA7::BBB=:;:;?;AAA>B?B>BBCCC?BBBDG>BBBBCBDCCC>;;8;@@>A=A<@:99996@999@5=@@@0=C6@>;?5;5;>=6=699>;@@A<ACC6:3777777"7949=:>BBC<@>?@AABBC)CC@C?B;@;:;6;ABBBAAACDDJ@DBBBABCCB;;;;:6:A??=9:;?AAAA@BBB?A=?;;;<<<*:>>6=@@:@@@BB@95959959AABBCC=AA@;;;;.;?@AB=B@@:
@N9IO0:00958:06322
TACGAAGGGGGCTAGCGTTGTTCGGAATCACTGGGCGTAAAGCGTACGTAGGCGGATGAATAAGTCAGGGGTGAAAGCCTGGAGCTCAACTCCAGAACTGCCTTTGATACTGTTTGTCTTGAGTCCGGGAGAGGTGAGTGGAACTGCTAGTGTAGAGGTGAAATTCGTAGATATTAGCAAGAACACCAGTGGCGAAGGCGGCCTCACTGGCCCGGTACTGACGCTGAGGTACGAAAAGCGTGGGGAGCAAACAGG
+
ABA<;6;BCB3BBBBBBB???>?><@=AABCBCC>:::?D=@ABBDBBBBB=AA79:9@>99399?9:::-9=::3;B?BB@B@=A;;5:@@=ACC?BCAA>AD=BBBBBABBB00000,/;@AB?AC<CBB=:=<AABB?CAFECFCBBBEC;;:B?BCD@:;<?>>A@ABAC>@0005/0*/8;3643889884739>+0)/6//4=7==8;6;AABBC999BA@?29989777&399;@@G2<<;;?066=6
@N9IO0:00930:06384
TACGTAGGTGGCAAGCGTTGTCCGGATTTATTGGGTTTAAAGGGTGCGTAGGCGGCCTGTAAGTCAGTTGTGAAATACGGCAGCTTAACTGTCGAGGTGCAATTGATACTGCGGGGCTAGAGTACTGATGAGGTAAGCGGAATGGACGGTGTAGCGGTGAAATGCTTAGATATCGTCCAGAACACCGATAGCGAAGGCAGCTTACTAAGGAGTAACTGACGCTGAGGCACGAAAAGTGTGGGGATCAAACAGG
+
FDBBCBB=BB?BA=A@:96;BC?I@CCC>CB?BI=CB;BA8@>8:9:AAA@;@>-0-0>@>6=@@?>=;@>??D>CCBB@B@??B6;7;;;<BCCB@BC;;;;@BCCCBAA@@@@5@AC::;AAAABCCBBA>AD?ABB9:5:D?B=><?@AA@AA>ABCC=C@A@?CDDAA@;;<<7:9?19455:>@BA@@@5;6;@???8<<89345?>>?<?A@@>>>:///06694444&48=?;==1;;AAB9;9:;
@N9IO0:00944:06374
TACAGAGGTCCCAAGCGTTGTTCGGATTCACTGGGCGTAAAGGGTGCGTAGGCGGTCGGGTAAGTCTGACGTGAAATCTTCAAGCTCAACTTGGAAACTGCGTCGGATACTATTCGGCTAGAGGAATGGAGGGGAGACTGGAATACTTGGTGTAGCAGTGAAATGCGTAGATATCAAGTGGAACACCAGTGGCGAAGGCGAGTCTCTGGACATTTCCTGACGCTGAGGCACGAAAGCCAGGGGAGCAAACGGG
+
CCCBBBB>A?A/;5;;<;<AA>BD>@@=@AAAB@;ABCFC>CC>CBBBBBB?@@=A@@@:BB@AAACCD>BB@@>3>?@<AB?ADEDC?BB@C?CD=GBBBBBBB@DCCCB@@=@@=@CB@AA@C?CC:?>>>3:;;@@A?C?CBBD@B?A@@BB@A@BBAA<@@?AAAAA@@;94.4;;.405AB;AA<<*//0)/5;:<<CCCCBC=99::9/9<@;@AABA;;;;=@;898.7=6<<??*79>@@:ACD>
@N9IO0:00979:05782
GACAGAGGGTGCAAACGTTGTTCGGAATTACTGGGCGTAAAGCGCGTGTAGGCGGCTATGCAAGTCGGGCGTGAAAGCCCTCGGCTCAACCGAGGAAGTGCACTCGAAACTGCGTAGCTAGAGTCCCGGAGAGGGAAGGTGGAATACTTGGTGTAGAGGTGAAATTCGTAGATATCAAGTGGAACACCGGTGGCGAAGGCGGCCTTCTGGACGGTGACTGACGCTGAGACGCGAAAGCGTGGGGAGCAAACAG
+
AABBBBAB;A@@@A9A99333533-32849@;;;09B9;:.9:?@@AAA;;6;E7:;AA?;<.5:::<355544<4<<>66655::4;.43@9=39.9988::>?>@B>B;;:?9949<::::333(3,33333(31749:58*//66166::343>>48?=A:@;==>;==>>;;;<===5;5:574>59;59//*.5;?;A:=8=86.2<=5:>;A@???=:99=;77:?>>>8?AA@B==1?A>>:3999
@N9IO0:00992:05787
TACGTAGGGTGCGAGCGTTAATCGGAATTACTGGGCGTAAAGGGTGCGCAGGCGTCCCGCAAGTCAGGCGTGAAATCCCCGGGCTTAACCTGGGAATGGCACTTGAAACTACGGGACTTGAGTGTGGCAGAGGGAGGTGGAATTCCACGTGTAGCGGTGAAATGCGTAGATATGTGGAGGAACACCAATGGCGAAGGCAGCCTCCTGGGTCAACACTGACGCTCATGCACGAAAGCGTGGGGAGCAAACAGG
+
AA;;;;;;0;A@BAA;;;?B?BCC=C?A?BCCBH>B:;;B9BC7;;@@@@A?;;99B:?@B<9959;6;CDBIE0;;;;.;B9AA4;6;6;:D<@>AB=BB@@=@BB;@A@@EF>BBC?BCBBA@A@CCCCDD;;;6;@;@;B7@7<;::565==?89::;6:@@C>BCBC<;::;7;;5:59>;)/)//)///)/5:/4954925<>4>;;7;=?@A@;;;BCBBBBAA::;6;A@AFJL;BBBCC>CBB=
@N9IO0:00993:05775
TACGAAGGGGGCTAGCGTTGCTCGGAATTACTGGGCGTAAAGGGCGCGTAGGCGGCTCGACCAGTCAGGCGTGAAATTCCTGGGCTTAACCTGGGGACTGCGCTTGATACTGTCGAGCTTGAGGCCGAGAGAGGGTGGTGGAATTCCCAGTGTAGAGGTGAAATTCGTAGATATTGGGAAGAACACCGGTGGCGAAGGCGACCACCCGGCTCGGTACTGACGCTGAGGCGCGACAGCGTGGGGAGCAAACAGG
+
AB@@A<@BAB0:::A?==9=:99@;@7<9<??@C>A@@CF>BC=CC@@?;;600,0;<<>@:>CCC;<8<CBBBB>B@C@BBD=CD?@=@@BABB;BBADBBBC@BCBBBCCD>99:?A<C@A>A=@@AA?@@@:@B>BB?B@C@CC>BCCBAAAAA>ABCE>C?DDCBBBCBB?BB:B<@@>@AA=A=;;6<BA=@>@BDC@CCE=A>@AAB?BBBBBCCDCDA@A@CBBBB@@@BCEDDD8ABDDE?CBB?
@N9IO0:00993:05779
TACGTAGGTGGCAAGCGTTGTCCGGATTTATTGGGTTTAAAGGGTGCGTAGGCGGTCTTTTAAGTCAGTGCTGAAATACTCCAGCTTAACTGGAGGGGTGGCATTGATACTGGAAGACTTGAGTATAGTTGAGGTAGGCGGAATTGACGGTGTAGCGGTGAAATGCTTAGATATCGTCAAGAACACCGATAGTGAAGACAGCTTACTAAACTATAACTGACGCTGAGGCACGAAAAGTGTGGGGGATCAAACAGG
+
CCCBBBB?@@=?B=@:::=AAEBI@AAC>CCADD=BB7;;7;D<@@B@AAA<;;5;9;;;.;;AAAAABD@:;;>8000@B?CBBB@C>AAA=::9929A<<>?799>A@@A;B?A999>???BBBBBB9:9A>@@A@B><C@B?BBBB@@??CBBB?BCCC=CBBB=A@A999BBABB>??:@@A6::@???>>?CAAAABB=A?999+88?9939990>??0//=9@@998CD1?>>99898'78>>>:>>=;
@N9IO0:00968:05837
TACGTAGGGTGCGAGCGTTAATCGGAATTACTGGGCGTAAAGTGTGCGCAGGTGGCCGCGCATGTCGAGTGTGAAATCCCCGGGCTTAACTTGGGAATTGCGCTCGAAACTACGTGCTCGAGTGTGGCAGAGGAAGGTGGAATTCCAGGTGTAGCGGTGAAATGCGTAGAGATCTGGAGGAACACCGATGGCGAAGGCAGCCTTCTGGGCCAACACTGACGCGTCATGCACGAAAGCGTGGGGAGCAAACAG
+
CG<<<CCE<A@BBAB;;;?B8<<B;A=@<@@BBB<A@@BB;B@@;;;@@BC>AB>A7;;0000//::87584:;<4;;BB1B=<;;9B??A=?>6?8<8<:999999<598873333777783339177732+2.5.55.5,2,25<>=B867<68.5755-5778:;=<A9/..9)..).2333455<@597A:>;>>>>994999=3=5>55;78<=//../36-..2...7)..888;;....88.237
@N9IO0:00976:05825
TACAGAGGGTGCAAGCGTTGTCCGGATTTACTGGGCGTAAAGAGCTCGTAGGCGGGGGCGCGCGTCCCAGAATAAATTCCAAGGCTCAACCTTGGAGCTTTCTGGGATACGGCGCCTCTTGAGGGCAGGAGAGGAGAACGGAATTCCCGGTGTAGCGGTGAAATGCGTAGATATCGGGAGGAACACCAGTGGCGAAGGCGGTTCTCTGGCCTGCTCCTGACGCTGGAGGAGACGAAGCGGTGGGAGCGAACGGG
+
BBBBABB@:?@@@;@@:98;BD@C?CBB=BB@AB<BBABC>CCBABBBBCB@CEDGD5CAA<<0///(/773/5:5::?8@<@:@@@B>B@C@C@B:9<F?DCCC?BBBBC?;;;6;AB?A@@E>@@??CBBB?@AB@CC@C?C@CD=C@CCBABBB?BDEF>CCCCCCCCCAABBD:@@=@>@AA?B@@@@CCE@G?BC?B=A@BBC@C@;;;CC@BCCCBCJF?CA5;;;;;92555.559)444::8;;;6
@N9IO0:00976:05833
TACGTAGGGTGCAAGCGTTGTCCGGAATTATTGGGCGTAAAGAGCTCGTAGGCGGTCTGTCGCGTCGGCTGTGAAAACCCGGAGCTCAACTCCGGGCCTGCAGTCGATACGGGCAAACTGGAGTGTTGCAGGGGAGACTGGAATTCCTGGTGTAGCGGTGAAAATGCGCAGATATCAGGAGGAACACCGGTGGCGAAGGCGGGTCTCTGGGCAACAACTGACGCTGAGGAGCGAAAGCGTGGGGAGCGAACAGG
+
CCAA@AAC<BBBA@B:;;>BBB@C5<5;49@9==495==C:@@B;;:BBBB@BI>BBBBBBC<<<AA>ABAC;;;;*9A6A=CBBABC?:9959939=AAA;;<@@@ABBBD=CDB=BBB@BB<<;5;;@CCC6;;@::929.47<8B>;>999???8;7777&9:<<=@@B@C=::;,00;?::;?>A=@@<@?A;@>;;;0;@?AABB>BC@BG@CBBBCA@A@@@>@@@BBC;A;=;CED7;;BBB@;<;@
@N9IO0:00978:05813
TACGAAGGGGGCTAGCGTTGTTCGGAATTACTGGGCGTAAAGCGCGCGTAGGCGGTTTTGCAAGCCAGAGGTGAAATGCCTGAGCTCAACTTAGGAATTGCCTTTGGGACTGCGAGGCTTTGAGGACTGGAGAGGTGAGTGGAATTCCCAGTGTAGAGGTGAAATTCGGTAGATATTGGGAAGAACACCGGTGGCGAAGGCGGCTCACTTGGCCAGTTTCTGACGCTGCAGCGCGGAAAGCGTGGGGATCAAACAG
+
BB???9??>?.??@????=@@?@A=A?C@BBDDE>999??.::::@@B@@@>;;6;GC.;;::??<@@@@<@CCG>DCC?;;<<;8=>8=>?==7<4525<7<<5;?:??AABBAB?ABD>A@@;;;;@5<;;;4;>>AAD=@=@299,5///////;5///;1;2//)///77;<59:08.4/3775(-(--(---(-38:49/////)/3846669(/////79>>655=:44.4:2:556>==1=554:1333
@N9IO0:01008:05834
TACGGAGGGTGCAAGCATTAATCGGATTTATTGGGCGTAAAGGGCGCGTAGGCTGGTCTGTAAGTCAGATGTGAAATCCCGGGGCTCAACCTCGGAACAGCATTTGAAACTACAAACCTAGAGGGTAGGCGGAGAAAACGGAATTCCACAAGTAGCGGTGAAATGCGTAGATATGTGGAAGAACACCGGTGGCGAAGGCGGTTTTCTAGCTTATTCCTGACGCTGAGGCGCGAAAGCAAGGGGATCAAACAGG
+
AABC?@@@<@ABC;;;DC@C@BBC@CGD>CC@DG>A@:;:.;@6@ABBBA@?ABB?BB??>A?BA???BAA@@@@9;;;0;;;.;BBB?B=@;;7;@;;;BBBB=BB@>ACCDCI>B@BBB@@@;@BC>@@=@BABB3;;5;<@<A@CFD@DC@AAC@AAAB=???AB?????A@99493:>4::D?B?BA>ACC>C???<?CC9B???AA=AA>?<?>>>?===;;5;;;DDD6>??<?BB6?@@BB>BAA7
@N9IO0:00965:05865
TACGAAGGGGGCTAGCGTTGTTCGGAATTACTGGGCGTAAAGCGCGCGTAGGCGGTTTTGCAAGCCAGAGGTGAAATGCCTGAGCTCAACTTAGGAATTGCCTTTGGGACTGCGAGGCTTTGAGGACTGGAGAGGTGAGTGGAATTCCCAGTGTAGAGGTGAAATTCGTAGATATTGGGAAGAACACCAGTGGCGAAGGCGCTCACTTGGCCAGTTTCTGACGCTGCAGCGCGGAAAGCGTGGGGATCAAACAGG
+
CCCBC@BDCD5BBBABBB799=?@;A<@<@AAAB>?>>AB588?:::@@AB@CC@BBA5;;;=AA?AB;;8;CCC>BBA?;;;;;:>@:???AA>B?B?CB?AB6;;6;A@@AB@@<@BA<ABB?:;;C>@@BB?@@BCBB@C@B?CC/;;9955:;;5;;==4;.4444499:<7;>3>5=:055:7;;;<:9=9+0+00/886//(/(/(3337.33335:<545977:0/)/:(//6/333&33333(3887
@N9IO0:00965:05883
TACAGAGGGTGCAAGCGTTAATCGGATTTACTGGGCGTAAAGCGTGTGTAGGTGGCTTCCTAAGTCGGTTGTGAAATCCCTGGGCTCAACCTGGGAATTGCAGTCGATACTGGGAAGCTAGAGTTCGGTAGAGGACGGCGGAATTCCCGGTGTAGCGGTGAAATGCGTAGATATCGGGAGGAACATCGATGGCGAAAGCAACCGTCTGGGCCTGAACTGACACTGTGACACGAAAGCGTGGGGAGCAAACAGG
+
DCBBBBDD=BBBA;@A994;?BBC?CBC>CBCCG>BBCCF=BBBBECBBAA?@A>AC@E@DC?BBBB>B?@@::8/4?A<CBD<AACC@C?A@@8@>A>A@@ADCCBCCCCCD>H?BA@@@CCC@CCAB@@?A:?@B?BB@B@C@BD>C@CCCB??@@B@@A<@CBCAA@@;9:>>>9??<@<@C@@BC;;5;ACA;ABF<@=@AA@BB;@?@CC?CCC@ABBBAABBAAA<;;8;CDDFEE;EBAAC=C@A=
@N9IO0:00978:05871
TACGTAGGCAGCAAGCGTTGTTCGGAGTTACTGGGCGTAAAGAGTGTGTAGGCGGCTCCGCAAGTTCGGTGTGAAATCTCCCGGCTTAACTGGGAGGGTGCGCCGGAAACTGCGGGGCTTGAGTGCGGGGAGAGGGAAGCGGAATTCCTGGTGTAGCGGTGAAATGCGTAGATATCAGGAGGAACACCTGAGGCGAAGGCGGGCTACTGGGCCGATACTGACGCTGAGGCGCGAAAGCCAGGGGAGCGAACGGG
+
CEBBBCC@ABAAA>ABBA=AC?BB>:;;7:AABB?AAACE=AAAAAAA@@A=@@;@BB<@@EABB?A@=:;;AAC<BBCCD>@=???A=??BD9::G>?@?BB>B=BD@B88:BBB9AA=A=<=>9999-9888>6>8<<;28=A?B>BB?BB>>>BB?BACD=BABD@??BBBA=AB<@@=@?AAA=@???<??>9?=:::.;B;;;CC>C?CBBBBA?@@@AB<<<=@AA@?A8;:399??39:@@<;=??9
@N9IO0:01011:05890
TACGAAGGGGGCAAGCGTTGTTCGGAATCATTGGGCGTAAAGCGCGTGTAGGCGCCTATTAAGTCGAGTGTGAAATCCCTAGGCTCAACCAAGGAAGTGCATTCGAAACTAATAGGCTAGAAGATGGTAGAGGATGGTGGAATTCCAGGTGTAGAGGTGAAATTCGTAGATATCTGGAGGAATACCGGTGGCGAAGGCGGCCATCTGGGCCATTCTTGACGCTGAGACGCGAAAGCGTGGGTAGCAAACAGG
+
AA;;;6;BBB2BA;=<=?4::?BC@C@CA@A9<>59554=19855:;:;;;5;;439:<=B=@@CABBABBB<<3;A<4BBB7ABA@5@:=9B:=:DBBB=C<?C>>5<5905:A=BBBBB?BBBB=AAA;;2<?@4?A29169?:==:BD>>?6:4:?AA;B=:66===AC;96=5>:.405@B?D@BC@BCC;?<:;4:9BA>DCB8A869==>:>CBBCCBBBBBCBC@@:@BC@AA;BA@ACF>BBC=
@N9IO0:00972:05920
TACGTAGGGTGCAAGCGTTAATCGGAATTACTGGGCGTAAAGCGTGCGCAGGCGGTTGTGCAAGACAGATGTGAAATCCCCGGGCTTAACCTGGGAACTGCATTTGTGACTGCACAGCTGGAGTGCGGCAGAGGGGGATGGAATTCCGCGTGTAGCAGTGAAATGCGTAGATATGCGGAGGAACACCGATGGCGAAGGCAATCCCCTGGGCCTGCACTGACGCTCATGCACGAAAGCGTGGGGAGCAAACAGG
+
A@@BB@@@0;<BB>B;::40,0<<8<,0+0@<;:69AACC?CCCBBCBBBB@BA?B6;:B;;5:>====993377*3;;;.::49;5?3838>>6;8;;=>@@C=???BB@@?@@<;;BB<@@@@@A=B;9:ADBD5CBC@D?@=@8;;AAC@;;;:;@@BD?DCBBBBDA???@@A>:9393:==<A???8=>=30*00,0000*000*919;<;;;=>778?AA<??@@999,99:9BBB6:::AA=AAA;
@N9IO0:00977:05919
TACGAAGGGGGCTAGCGTTGTTCGGAATTACTGGGCGTAAAGGGCGCGCAGGCGGCTTTGTAAGTTGGGCGTGAAAGGCCTGGGCTTAACCCGGGAATGGCGCTTGAGACTGCAAGGCTCGAGTACGGGAGAGGATGGTGGAATTCCCAGTGTAGAGGTGAAATTCGTAGATATTGGGAAGAACACCGGTGGCGAAGGCGGCCATCTGGACCGTAACTGACGCTGAGGCGCGAAAGCGTGGGGAGCAAACA
+
DCBA?4:;;;*9??A???=A@=AB@C@DAFCA@@<@@@AB>BC?BB@@@:;5;A<@@@;?BB?BC?CC<@A@@@B=B?B?BBD;@@@B=AC<BB<A=@A=ABBCACCDCCBBBD?C@BBBBBA@ABBB<BBBB?BAA>BB=@<A>AC=CCCA@@BAA;ABAA=B?CCCCCDFIC?BB0939@<9:::@=;;6;AB?C@BB?B8;:AAA?;:3;@@:?@A@@AA@;;;=@AA<;;0:;@?>>>3>;:9?5=9
@N9IO0:00978:05930
CACGTATGGGGCAAGCGTTTGTTCGGAATCACTGGGCGTAAAGGGCGTGTAGGCGGTTCGGGAAGCCTGGCGTGAAAGGTGTCGGCCCAACCGACAGACGGCGCGAGGAACTGCCGGACTGGAGTCACGGAGGGGGAGCTGGAATTCCAGGTGTAGGGGTGAAATCTGTAGAGATCTGGAAGAACACCGGTGGCGAAGGTGAGCTTCTGGCCGATGACTGACGCTGAGGCGCGAAAGCGTGGGGAGCAA
+
BBCAAA:;;;5;@@A@;;<.;?;>A@E>ABCCDBB=AA@AA8@A8AB;;;BC?CE=A=<;<0<;AB;>@;?B>>>@:@499<<@:BD:@;>=?=@@@@@D@EDCA@A@B?AB;;5;<<;;A<@@@@A;;5:BBBB.:;;;B>B?C?B?CFBCCBBBDC=A>>B9000<<@@@@A@@@A=@=;;5;@@2;69A9@??;;?9949554==@=A=>>696<@@>>00/--73////:;)5444444&49777
@N9IO0:00984:05942
TACGAAGGATCCAAGCGTTATCCGGATTTATTGGGTTTAAAGGGTGCGTAGGCGGCTTATTAAGTCAGAGGTGAAAGCCTGGAGCTTAACTCCAGAACTGCCTTTGATACTGATGAGCTTGAATATAGTTGAGGTAGGCGGAATGTGTCATGTAGCGGTGAAATGCTTAGATATGACACAGAACACCGATTGCGAAGGCAGCTTGCTAAACTATAATTGACGCTGAGGCACTAAAGCGTGGGGATCAAACAGG
+
A@CBB=B?BBA>B?BBBCACBB@B@CCD?CC@CC=BD=@?<@C9;;CDHDD@CB>BB?CC@C@CCCB@@@=@@ED=CB@@@=>>==4:4;@A=BCC?BABB@CC<@?AAAAAAA@?;;;5;;5;@@@A@=ABB>BBC?AA>B@<;<CDABAAACB;;;;CCC<;;:?;?@@@@BA@;<;BBA=@@C?B;000@=@,0+0>>>@-0:BBA:BAB@@=@?ABBCCBB<;5;;;?<<6?BBBBBB<CCCCE=@@@=
@N9IO0:00997:05922
GTAACAGAGGGTGCGGAACGTTGCTCGGAATTACTGGGCGTAAAGCGCGTGTAGGCGCTCGTTAAGTCTGCTGTGAAAGCCCGTGGCTCAACCACGGAAGTGCAGCAGAAACTGGCGAGCTTGAGTCCTGGAGAGGGTGGCGGAATTCCCAGTGTAGAGGTGAAATTCGTAGATATTGGGAGGAACACCGGTGGCGAAGGCGGCCGCCTGGACAGGTACTGACGCTGAGACGCGAAAGCGTGGGGATCAAAACAG
+
...(-59;99/7<//)/2700)/999:.4.54999<=/55999)56<;@@655945;5;;;<?B?@@@B;::=9555)5//(///)/7776>044:.4.499=9=?B=>@<ABC?CDCA@?;>>@B@=@@=BA@@B=CB=AA>B>B?BD;AAACCBCBB@BCBG;@=A@@BCCCAA?BD<AA?B@A::3939929;;4:5:;9?4;;;?=9;;==+00<0059955555555:555)5554444&444444&444
@N9IO0:01000:05938
TACAGAGGGTGCAAGCGTTGTTCGGAATCATTGGGCGTAAAGGGCGTGTAGGCGGTTTGTTAAGTCATGTGTGAAACCCTCGGCTCAACCGGGGAAGGGCGCATGAAACTGGCAAGCTAGAGTACCAAAGAGGGGGGTGGAATTCCCGGTGTAGCGGTGAAATGCGTAGATATCGGGAGGAACACCTGTGGCGAAGGCGGCCCCCTGGTTGGATACTGACGCTGAGACGCGAAAGCGTGGGGAGCAAACAGG
+
@@@@ACBE=AABB?BC:;8<D>@A8<8;BBD@DC=B@;:;6;G;CBB@;;<4;A=AC=AA=B=B@AABBBBB;;;/<A9A;;4;BBB>B@BCC6B7;;0;@@@;;;B<BBB>@@=AAABABB;:;>AC8@AA@@@@'AB=@<A=@A9B?CBB99;A=;;9D;@@@AAAAA?@:::@<@@=B?AAA@BB>B:=00+0:@=6=<<<,@B=@>@?AAB??????@@???:99@9::/9=<<?CD:B?>>?9<788
@N9IO0:01001:05923
TACGAAGGGTGCAAACGTTGCTCGGAATTATTGGGCGTAAAGCGCACGTAGGCGGCATTGCAAGTCGGATGTGAAATCTTATGGCTTAACCATAAAAAGTGCATCCGAAACTGCAGTGCTTGAGTACTTAAGAGGATCGCGGAATTCCCGGTGTAGAGGTGAAATTCGTAGATATCGGGAGGAACACCAGTGGCGAAGGCGGCGATCTGGGAAGATACTGACGCTGAGGTGCGAAAGCGTGGGGAGCAAACAGG
+
A@;;;>AB<BBCDJ>A??999@@@=@?C>@@<@B98:;;;0;@?@CA@?DC@AB>ACC7;:A;@@;:4;;;;@AA8@A@>ABB>BA5;5;@B;;;;;*;@@ABBC?;;;0;BBBBBBAAA?AB@@A@D5<5;BA>AB;;;C@F@C@CE<B>;;;@C;;7<@AA;A?BACAA@B@@@@B9@@<@=;;:>@;:;=AB@=B=:;6:AABCCCD>D?AABB;:;AAAABB;;5;;;?@A0;;AA@AA7AAABC<@@B@
@N9IO0:00964:05991
TACGTAGGGTGCGAGCGTTAATCGGAATTACTGGGCGTAAAGCGTGCGCAGGCGGTTCGCTAAGTCTGATGTGAAAGCCCCGGGCTCAACCTGGGAATGGCATTGGAAACTGGCGGGCTTGAGTGTGGCAGAGGGGGGTGGAATTCCACGTGTAGCAGTGAAATGCGTAGAGATGTGGAGGAACACCGATGGCGAAGGCAGCCCCCTGGGCTAACACTGACGCTCAGGCACGAAAGCGTGGGGAGCAAACAGG
+
BBD@A@AA;@ACCBCCCC?B?B;;4;5;5;@A@A8@A;;;6;AB@?@CCDC@CC@D?BBBCB=AB@::::::99:-99??-:989CCC@B?BBC=C@CC@BBA?B5;;7;CB@BBC;;;5<AA<;9@=;:999::;;%;B>B;?5;49:>@A@@@@@ABBBB>BAABBBBB@A@@@@=@A@D@A@@<@@@@:@CC5<5;;<BBBB5BEE?CCB?A@@@AAA;;;@@B>AAC;;;6;@@@CGG9;;;@C>CBB?
@N9IO0:00965:06002
TACAGAGGGTGCAAGCGTTAATCGGATTTACTGGGCGTAAAGCGTGCGTAGGCGGTTCAGTATGTCGGTCGTGAAATCCCCGGGCTTAACCTGGGAACTGCGGCCGAAACTGCTGGGCTTGAGTGTGGTAGAGGGCGGTGGAATTCCGGGTGTAGCGGTGAAATGCGTAGAGATCCGGAGGAACATCAATGGCGAAGGCAGCCGCCTGGGCCACAACTGACGCTGAGGTACGAAAGCGTGGGGAGCAAACAGG
+
BDBBBA@@8>@@B?CCCD@D@CCC@AAA>ACBCD>ABACD>DDDBB@@@>>;>?;??AABBBBBBBB>BBBBBBB<BBA@1>>579?D?B?BBB>B?BAAAA?C?AAC>CBBBBBB9BC=77679:;8:;;==>6==<?@8A=@:@:@@8@A@AB@@?ADCC>CCCCBBAA@@@A?B?BB?A=AA@AA?CCACCCBIICBBB>AA;AAA8A;@BB?BBBCBBBC@@@<@AAABC=ABBBCED;@@@@@;@??<
@N9IO0:00985:05994
TACGAAGGTGGCAAGCGTTGTTCGGATTTACTGGGCGTACAGGGAGCGTAGGCGGTTTGGTAAGCCCTCCGTGAAATCTTCGGGCTCAAACCCGGAAAGTTCAGAGGGGACTGCCAGGCTGAGAGGACGGGAGAGGAGCGCGGAAGTTCCCGGTGTAGCGGTGAAATGCGTAGAGATCGGGAGGAAGGCCGGTGGCGAAGGCGGCGCTCTGGAACGTTTCTGACGCTGAGGCTCGAAAGCGTGGGGAGCAAACAGG
+
BAA;:7:?CCADD?CB:;4:@<@A@CGK?CBBDE=CBB;;;AB9;;;<;00+0@:>@<A?AB>A<?/44-55544)49@;;;:/:9999(4;2=9=@7@?;>66;;EE7<;:94.4/28///;:>:@897-79778;;0--538(--(//(/4:9:443:6888;38734=B@BBBBBBC6;9@C?B?B?A4::8;9929:8=99:8///6)/)///9.9::;<C@@@??:=;:99?-97949;;&////7.6655
@N9IO0:00989:05983
TACGTAGGGTGCAGGCGTTAATCGGAATTACTGGGCGTAAAGCGTGCGTAGGCGGTTTGTTAAGACAGGTGTGAAATCCCCGGGCTTAACCTGGGAACTGCGCTTGTTACTGGCAGACTTGAGTGTGGCAGAGGGGGGTGGAATTCCAGGTGTAGCAGTGAAATGCGTAGATATCTGGAGGAACACCGATGGCGAAGGCAGCCCCCTGGGCTAACACTGACGCTGATGCACGAAAGCGTGGGGAGCAAACAGG
+
CCCCCCCG>AACDCACAA<@<@AA?B@C?BC;;;:;CCCC=@:::;:AA@@=@?<@D8::@EACCAAA?BBBCBC>CCCC;BD>CC?B?B>@>A<@000@AA@B=??=@@CA>BCC???>A@??@?><?B==BCCCE*BB?C?A?A?AAADECCCCCBBBBD>CCDDAAACC;;;BB=@@<@<;;;=;<;;7;BB<@<AA;;;;;*;AB=AAA5;;@>??@@A::9@@C@@=BB<B@??>>>/9999C9B?@;
@N9IO0:01010:05969
TACGGAGGGCGCAAGCGTTGTTCGGAATTACTGGGCGTAAAGCGCGTGTAGGCGGCCAGGTAAGTCGGGTGTGAAATCCCGGGGCCCAACCCCGGAACTGCACCCGATACTGCCCGGCTGGAGTCCCGGAGAGGATGGCGGAATTTCCGGTGTAGAGGTGAAATTCGTAGATATCGGAAGGAACACCAGTGGCGAAGGCGGCCATCTGGACGGTGACTGACGCTGAGACGCGAAAAGCGTGGGGAGCAAACAGG
+
BABA=@@@:>@?=;=:::5;:@BB?C8;6;A@@@;@?@@@8@;;;@@BBCC@CD@D?BB@BB<@@?@@;@BCBAA9:::5:AD6AA9A5;;;.:<@=A;99A@@:@??@@@@@A9@=@AA?@@@BB=B@BBBC@ABB?AA=@?AA<B?B?@@@@@:;6;AAC=B?@A@BBBBBA@A?A6;6;?AAA?BA;;9;DC>C@;;8;8<;BBC>BBCACBCBBBBBBBBBBB@A@=9;;;-;@@@<==2666?@6;;>;
@N9IO0:01011:05960
TACGTAGGGTGCAAGCGTTATCCGGAATTATTGGGCGTAAAAGAGCTCGTAGGCGGTTTGTCACGTCTGCTGTGAAAACTGGAGCTCAACCTCCAGCCTGCAGTGGGTACGGGCAGACTAGAGTGCGGTAGGGGAGATTGAATTCCTGGTGTAGCGGTGGAATGCGAGATATCAGGAGACACCGATGGAGCGGAAAGGCCGATCTCTGGGACCGTAACTGGACGCGAGGAGACGAAAGCATTGGGGGAGGCGAA
+
000<0999,555:59>;;196E@C<CAE@BB>AC0;;9:99&44499559?B>;;4;:.9:>::A>>;9:>>>9:99*9@@2495833-35:=75558;<<;959B9@@A@@8@@?;;000000059259///&-855(--(-(-(-:7555;7753--(-(---6778:4////)//////)/6//)/-55(--(,(-(-/-5-///8(//0//339//)///////38865---(----(-555$/3,33==
@N9IO0:00964:06023
TACGAAGGGGGCTAGCGTTGTTCGGAATTACTGGGCGTAAAGCGCACGTAGGCGGATCGATCAGTCAGGGGTGAAATCCCAGGGCTCAACCCTGGAACTGCCTTTGATACTGTCGATCTGGAGTATGGAAGAGGTGAGTGGAATTCCGAGTGTAGAGGTGAAATTCGTAGATATTCGGAGGAACACCAGTGGCGAAGGCGGCTCACTGGTCCATTACTGACGCTGAGGTGCGAAAGCGTGGGGAGCAAACAGG
+
>@?::8;EEI5@AAAA:959>9=A>A@C@CABAD>A=?==3::;:B;;<;A=;;7:@@@@BCAAACCCCC:CDDD=BBC<@AC=AABB>BB=BB?B:;;BC?DC>BBBCBCCCBA@BB;<7<BAABA=@=@A@=;;;;;GAG@C?C>AAC@@@@@@@?CBCC?IBBABCBCCBB<@@=;;7;?BBB@CDBB>@@B=A>;;6;BBBCAA=AA>A@>AA@BA???@?>?<998>>@.:9@>>>@5??@AA2::A<
@N9IO0:00969:06016
TACGTAGGGTGCAGGCGTTAATCGGAATTACTGGGCGTAAAGCGTGCGCAGGCGGCTCCTTAAGTCAGATGTGAAATCCCCGGGCTTAACCTGGGAATGCGTTTGAAACTGGGGAGCTTGAGTGTGGAAGAGGGGGGTGGAATTCCAGGTGTAGCAGTGAAATGCGTAGAGATCTGGAGGAACACCAATGGCGAAGGCAGCCCCCTGGGCTAACACTGACGCTCATGCACGAAAAGCGTGGGGAGCAAAC
+
;;A;;;AA8;;@B@9000+0)09:8@<@:=A>?A8?@?@B:BCCCBBAA@@:00,0<<896<:=8/////7:9:=4:;;;/;>6<;7?<?000<8:68::444(4<<193333&48::5;;>>?@@7949555555#594999;><:929?==@@?@DBBB>BDAAABCAA@A@9:58?=@:>?@4:4:@:>::.5.5944444$4;;6=CC:A@9<77///////::<94444&4994444&444::37
@N9IO0:00979:06047
TACGTAGGGCGCAAGCGTTGTCCGGAATTATTGGGCGTAAAGAGCTCGTAGGTGGTTTGTCGCGTCTGTTGTGAAAGCCCGGGGCTTAACTTCGGGTTTGCAGTGGATACGGGCAGGCGTAGAGGCAGGTAGGGGAGAACGGAATTCCCGGTGTAGCGGTGAAATGCGCAGATATCGGGAGGAACACCGGTGGCGAAGGCGGTTCTCTGGGCCTGTACTGACGCTGAGGAGCGAAAGCGTGGGGAGCGAACAGG
+
CBBCCCBB=BB@@=@AAA=AAC@D@C?B@BE@CC=BBA@?:@@@@AABCBC@BD@CC=CCCCBB>??AA>@A@AA8?>@8@AC5::?B@CC>AAD<A@8==><:938<?@@@;@@@;9:9==?@>=?B=@??DD5@@@;87085717=1:5///9=AB?BBBE?BBBBAA???@>99=4::4::?@A@C?AA=A@@=@?CC?C?CCCCCMGKGBA@@B;;;B@@@BBB?BBAAAD>BBBAAAA6CA@@@>AAA>
@N9IO0:00990:06024
GACGAACCGAGCGAACGTTGTTCGGAATCACTGGGCTTAAAGGGCGCGTAGGCGGCTTATCAAGTCAGGGGTGAAATTTTGCGGCTTAACCGTAACAGTGCCTTTGATACTGATAGGCTCGAGGGAGATAGGGGTCTGCGGAACTTCTGGTGGAGCGGTGAAATGCGTTGATATCAGAAGGAACGCCGGTGGCGAAAGCGGCAGACTGGATCTCTTCTGACGCTGAGGCGCGAAAGCTAGGGGAGCAAACGGG
+
=@000<B9@;;:??<?BA>CD?AA?A?ABBBBBB;AA<@@9@A<BA@@@@A=;;5;@=;;;;6;CCCCEF=CCCE?LKH=BBB>BB?C@CACDCACCBBBB?BB=;;;;;AABAB@=A:999==,9::49999&44:>:<:@99:@FFJ@CC?A@AA?@@AB;;;;BC?BAAA;;;BB?A?B?BBE@E@BB?BA@A9;;;5;::;:??;>;:99;.956;:;=655=7555555)5384444&4:444/6<=5
@N9IO0:00995:06043
TACGAAGGGGGCGAGCGTTGTTCGGAGTTACTGGGCGTAAAGGGCGCGTAGGCGGCGCTCCAAGTTAGGCGTGAAAGCCCCGGGCTCAACCTGGGAATAGCGCTTAAGACTGGAGTGCTCGAGTGCGGGAGAGGTGAGTGGAATTCCCAGTGTAGAGGTGAAATTCGTAGATATTGGGAAGAACACCAGTGGCGAAGGCGCTCACTGGCCCGCAACTGACGCTGAGGCGCGAAAGCGTGGGGAGCAAACAGG
+
BBAA?49:9:*9?=?ABB?BE@CB?:;:;?==?@8@?BAC=BA<@CBBAA@=??<?BBCC@CACC?9979@B@CC>AAJJ8BC>BBBDAEACCC=C@DDCBBBB;@;@@??B?B?A@B???DCBBBBB<BBBB>A@@@AB>D?B?AA<A@@@@AABB?BBBC=B>BACCBBABB@CE>C?BB@CBB?A@@?<?@@?C@???BCCB997:C9A@A=@@@AA@>A>7718@>ABC:==>8888+9=999,:@@;
@N9IO0:01004:06027
TACGGGGGGGGCAAGCGTTGTTCGGAATTACTGGGCGTAAAGGGCGCGTAGGCGGTTGGATAAGTCAGCTGTGAAAACCACGGGCTTAACTCGTGGCCTGCAGTTGAGACTGTCTGGCTTGAGTGTGGGAGAGGAGAGTGGAATTCCTGGTGTAGCGGTGAAATGCGTAGATATCAGGAGGAACACCGGTGGCGAAGGCGGCTCTCTGGACCACAACTGACGCTGAGGCGCGAAAGCTAGGGGAGCAAACAGG
+
099@?@?@?@"@A6;;BC=AA>BC>A@A6::999.9@@AA<BC?BB@@@AA>9:5:=?4;;;9@ABBBAA@@????5?9??AB<BB@C@CBAA@@=@=;;;CBE=@;;;CBCCBBB@CG?BBB;;;BA6;;BB>;;;BBB@CAJ@B?CD@BBB@A@B?BBBB=@@@@@AAAACBBBB?BB=@=999?C?AB?>>>=@?@@<@@@999B?BA?AAA=A@@@@AAA999=@<<?@@9@ABBBEE;BCBAA;@>><
@N9IO0:01010:06057
TACCAGCACCTCGAGTGGTCAGGAGGTTTATTGGGCCTAAAGCATCCGTAGCCGGCTATGCAAGTCTCCGGTTAAATCCAGCTGCTCAACAGATGGGCTGCCGGAGATACTACACAGCTAGGGAGCGGGAGAGGTAGACGGTATTCGGTGGGTAGGGGTAAAATCCTCTGATCCATTGAGGACCACCAGTGGCGAAGGCGGTCTACCAGAACGCGTTCGACGGTGAGGGATGAAAGCTGGGGGAGCAAACCGG
+
@@@=?@9:;=@A@????=?CCC@BB7;;7;B@EG?C@CBB=BBBBC>ABBDE=?<?@@AA@@=@ABBB?B;@5;;0;B>BICBBCCCD@BBCCBCB=CDBB?B?ABBCCCCD@A@CCBBAAA<:;;@@;?BBB@CBBB??=?==9:93999,8<<<<29988(9A=@AABBAB599;>=<89806=9>::85:::4949;175659245@;>>@AA<BBBBA=A@:::.:BAAA:@AAA@AA0ACCCF>D@B@
@N9IO0:00967:06103
GACGGAGGGTGCAAGCGTTGTTCGGAATTACTGGGCGTAAAGGGCGCGTAGGCGGTCTGCTAAGTTCGGCGTGAAAGCCCCCGGCTCACCCGGGGAAGGCGCCGGAAACTGGTAGACTCGAGTACCGGAGAGGAGGGTGGAATTCCTGGTGTAGCGGTGAAATGCGTAGATATCAGGAGGAACACCGGTGGCGAAGGCGGCCCTCTGGACGGATACTGACGCTGAGGCGCGAAAGCGTGGGGATCAAACAGG
+
BBCB>BBB<??>C9??@?<?B@CC@D@D>BABCC=BBBDD>DD>@ABCCCC@BC@BBBCCCC?BB:;<?CAA:;;0;BCCC5C:A@A@@@0<;;.;994;;949499099>4?ABABBBBCCCBC@C@DDDD=A@C>DC?C@B=@:@>;?@@?ABD?CCDC>>??BBAAA@@@@BB<@@>B???>:@;9959A?8><??=@B<BBBC@BBB@:::AAAAAABBABC@;;;CCC6;:??AAB6?@@BB>@@A@
@N9IO0:00985:06098
TACGAAGGGTGCAAACGTTATTCGGAATCACTGGGCGTAAAGGGTGCGTAGACGGTATGTTAAGTTCGTCGTTAAAGGCTCCGGCCTAACCGGAGTACCGCGATGAAAACTGGCGCACTAGAGGGTGAGAGAGAGAAGTGGAATTCCTGGAGTAGCGGTAAAATGCGTGGATCTCAGGAGGAACACCAATGGCGAAGGCAGCTTCTTGGCTCAATTCCTGACGTTGAGGCACGAAAGCGTGGGGAGCAAACAGG
+
@;;;>;>>466BB@6A;;8::4:=8<8=::?@BA;;5:<>5=>6665<<559?>;@A@@@<@=@B>A;;:008<=*/)//<5;5<)/5.54949955@8>:999:9==0955<@A599@?9;5D8959<<=9494929:>5:6:?C;??@BCAB?@?<?B?=/544:88284333336<=7=7<<:5:8;;5=//(/068888399(-(-4--(-292777;66(///(//788;*//6/333&33378.8AC>
@N9IO0:00989:06064
AACGTAGGACGCGAGCGTTATCCGGAGTTACTGGGCGTAAAGGGCGTGCAGGCGGGAGCGCAAGTCACGCGTGAAAGTCTTCGGCTCAACCGGGGGAAGACGGGTGATACTGCGTTTCTAGAGGGCGCTAGAGGGACACGGAATTCCGGGTGTAGTGGTGAAATGCGTAGAGATCCGGAGGAACACCAGTGGCGCAGGCGGTGTTCTGGGGCGCACCTGACGCTGAGACGCGAAAGCATGGGGAGCGAACGGG
+
B;BCBBB@BBDBBB@??@>ABB?B?@@A?BAIDD?AAACC>CF>@@@@@AA>ABB=@@=@>><0//@>AABBCBF=@@?A?CB?AABF?B7????.=6A<ADG>BB@??@@?AACD>C:99@?@979999:99:,:>>?@=A=@?C;@@:@??;??A=>?@E;;;;>>>=<8://(/500*0;A@A?B999>@AAAB=AA>AAA>;;;@A9BCCBD?B;;;B@@;;;;::4@@@,9944449*4;596:>?D6
@N9IO0:00992:06096
TACGTAGGGTGCAAGCGTTAATCGGAATTACTGGGCGTAAAGCGTGCGCAGGCGGCTTTGCAAGACAGATGTGAAATCCCCGGGCTCCAACCTGGGAACTGCATTTGTGACTGCATCGCTCGAGTGCGGCAGAGGGGGATGGAATTCCGCGTGTAGCAGTGAAATGCGTAGATATGCGGAGGAACACCGATGGCGAAGGCAATCCCCTGGGCCTGCACTGACGCTCATGCACGAAAAGCGTGGGGAGCAAACAGG
+
;;9>@???0;:5@<@:9;2;295<49.5.559993;<<>>6;AAAA@CB@@=:;299;,9@@<;99B::5558::1/000+0=+.--(-0507::1:,/6;;==@8=<<B@;:;BBCDBC@@@AAB;;7;<<ACCCC3CBA=A5;5;;AAACCBCB@AABBHI>DFEBAABBB@@@@@=@@>B?AAB8;9>@<?@@6907?39999+444)59==>@AB=<<<>;;9:8:884444&4344<<<.556<?8?>@<
@N9IO0:00992:06098
TACGTAGGGTGCGAGCGTTAATCGGAATTACTGGGCGTAAAGCGTGCGCAGGCGGTTGTGCAAGACAGGTGTGAAATCCCCGGGCTTAACCTGGGAACTGCACTTGTGACTGCACAGCTGGAGTGCGGCAGAGGGGGATGGAATTCCGGCGTGTAGCAGTGAAATGCGTAGATATGCGGAGGAACACCGATGGCGAAGGCAATCCCCTGGGCCTGCACTGACGCTCAGTGCACGAAAGCGTGGGGAGCAAACAG
+
@?BBBCCE8:9CB@@BBB@B@CA?:?495;A@AA<ACDBB=BAB9;9CBBA?BC?C?AADCC?ACCDD?BAABCA;>@?@5@B<CB?BAF?BAB9>9:97977;-33455;ACCAAAA??;?A@AAB<????@@A@2AA@?B4949:?9=@==:99??>A>>?9?@?@@@B;;:>@>=9;;174:<<7==8818==:=5::49979+575'2+269<=775/-------587;=<70=?<=@@@2/./47.666
@N9IO0:00999:06109
TACGGGGGGGGCAAGCGTTGTTCGGAATTACTGGGCGTAAAGGGCTCGTAGGTGGCCAACTAAGTCGACGTGAAATCCCTCGGCTTAACCGGGGAACTGCGTCCGATACTGGTTGGCTTGAGTTTGGGAGAGGGATGCGGAATTCCAGGTGTAGCGGTGAAATGCGTAGATATCTGGAGGAACACCGGTGGCGAAGGCGGCATCCTGGACCAATACTGACGCTGAGGAGCGAAAGCCAGGGGAGCAAACGGG
+
@?::999999";@;ABBF@FE@CDAB?B@BBBBC>@@@CC=CD>CBBB?>=:992:4;>>00+0<000>@@AA?99::5:AC=@A@B?B@CCC6?9>999;:B=AABBBBC?B?B@@?<?ABBC>BB>B;:;C=@@@AC@C@B@B@BC?BB@AABB@CCCC=B@@@@@ABBABBB@;@?;@=@BB@C?BB@CBB?B?BB?B@@@=BB?BB@C?C@AAADDDBB;;<?AAB;;;6;C@CCEM;@@AAA0;;@9
@N9IO0:01003:06075
TACGTAGGGTGCGAGCGTTAATCGGAATACTGGGCGTAAAGCGAGACGCAGGCGGTTCTGCAAGTCAGATGTGAAATCCCCGGGCTCCAACCTGGGAACTGCGTTTGAACTACAGAGCTAGAGTATGGGAGAGGGAGGTAGAATTCCACGTGTAGCAGTGAAATGCGTAGAGATGTGGAGGAATACCAATGGCGAAGGCAGCCTCCTGGCCTAATACTGACGCTCATGCTCGAAACG
+
AA;;99?B59:5:99//-06(--/)/)///:;>6;;;??397<00//=<=?;A@+0)//0//6899943333399(999:&9:,///)/)/)///(/389:9///(//)/98:8::::<555;@@CCD<;;;;;0<@;@@AA=A5;5;@A;;;;;>==@9::,999:=<<;;;::00*00*0*0::6;8881878/8,7<;=977/33,3473,373777;;;<999>>:999C;>>
@N9IO0:01004:06074
TACGTAGGGTGCGAGCGTTGTTCGGAATTACTGGGTGTAAAGGGTCCGCAGGCGGGCAAGCAAGTCGGTGGTGAAAGTTCATGGCTCAACTGTGAAATTGCCTTCGATACTGCTTGTCTTGAGTTCGAGAGAGGATGATGGAATTCATGGTGTAGCAGTGAAATGCGTAGAGATCATGAAGAACACCAGTTGCGAAAGGCGGTCATCTGGCTCGATACTGACGCTCAGGGACGAAAGCGTGGGTAGCAAACAGG
+
BBA@@BBB<@@BB@BABA>BE@BB?B@C@DCCCF>@@@>>5=?8@?=AC:979BB<BCADCC?A?@?9@?;?@BB<??=AA9839>>@?@???@?D=B5::=A<@@B???A@??:?@@@;A>::49@@@AA?;5;;;:<<:>:>:<:::/655;;<=>=;;<5888>?@@===:;:<=<5;;;>?D<@?=088888'2.594;=;5:<>:>>@@@??A>>?>>>?>;;A79;::;/::<===5====>A9<==5
@N9IO0:01008:06093
TACGAAGGGGGCAAGCGTTGTTCGGAATTACTGGGCGTAAAGGGCGCGTAGGCGGCCGCTCAAGTCAGGTGTGAAATCCCCGGGCTCAACCTGGGAACTGCACTTGAAACTGTGTGGCTTGAATCCGTGAGAGGTTGGTGGAATTCCCAGTGTAGAGGTGAAATTCGTAGATATTGGGAAGAACACCGGTGGCGAAGGCGGCCAACTGGCACGGTATTGACGCTGAGGCGCGAAAGCGTGGGGAGCAAACAGG
+
BB@AA9>@>@0?A;@??>=@A?BE@C@C>AAACD=@AABC=CE>AA@B@@>;:;4;4;;CAA>BCCCC@BBBBCD/;;@A3@C;A@@B=A;?@@:@?::;AAAA=AAA<@A@A@@@=@@@AA=AC>@@CC@@A@A?D>;;687>7?=588?::>>??;?;>C=B????AA@@@>:=?5<288:<;<8<89969CC@D?AB>B7;7<BB?BCCB@BCC@CCBBAAAAA=??B;;:5;;BBCFD9@AADC>BBA?
@N9IO0:01012:06062
TACCAGCTCTCCGAGTGGTGTGGATGTTTATTGGGCCTAAAGCATCCGTAGCTGGCTGAGTTAGTCCCCTGTTAAATCCACCGAATCAATCGTTGGATTGCGGGGGATACTGCTCGGCTAGGGGACGGGAGAGGCAGACGGTATTTCCGGGGTAGGGGTGAAATCCTATAATCCCGGGAAGACCACCAGTGGCGAAGGCTGTCTGCTAGAACGCGCCCGACGGTGAGGGATGAAAGCTGGGGTAGCGAACCGG
+
BBB?@?@@BCC@BA@AB@AEED?BBBBC>CC@BB=A?@@@;@@BBC?BBCBCCC@CCCA@@@@@@EDD;BBB@DD>CC?@@5;;<?@C?D@@@@C=@@?AAAAAA2AACCBABCBA>@A;;;;.<==@9@ACC?BBBCCC?BBCB>BACDC<AAACB7BBA@;@B<??BB=@@B9@@9@:@AA>AA@BA;;:;DC@C@CCBBAAAAAABB?AB@;;;0;;?@?ACAAA<@@>==0994999&555=>?<@@>:
@N9IO0:00965:06126
TACGAAGGGGGCGAGCGTTGTTCGGAATTACTGGGCGTAAAGGGCGCGTAGGCGGTTTGGCGAGTCAGGCGTGAAATTCCCGGGCTTAACCTGGGGGCTGCGCTTGATACTGCCGGGCTTGAATTCGGGAGAGGATGGCGGAATTCCCAGTGTAGAGGTGAAATTCGATAGATATTGGGAAGAACACCGGTGGCGAAGGCGGCCATCTGGCCCGGGGATTGACGCTGAGGCGCGAAAAGCGTGGGGAGCAAACAGG
+
B@@<;5;<;<*9@@?@@@=AB?CK@B?B?BA:77*3338<5==5;;;4547149294(97==59995>::;?A@C:A:>=,99,4=9=0929CF@G+C<@@BBC?;;9BA?;:49C3;??AC5;4;;;/999949@A400:<+0*0>3009:555@<7;?BB9?:=88888?=>>9>=5;<?A;???;?;9928;8287994:7<9999-33(333&3:5::<;;;;;;63837777&3388;;<+555<<3;<<8
@N9IO0:00967:06111
TACGGAGGGCGCAAGCGTTGTTCGGAATCACTGGGCGTAAAGCGCGTGTAGGCGGTTTGGTAAGTCGGATGTGAAATCCCCGGGCTCAACCCGGGAACTCATCCGAAACTGCTGGGCTAGAGTCCCGGAGAGGAAGGCAGAATTCCCAATGTAGGGGTGAAATCCGTAGATATTGGGAGGAATACCAGTGGCGAAGGCGGCCTTCTGGACGGTGACTGACGCTGAGACGCGAAAGCGTGGGGAGCAAACAG
+
BA@?:?==5898?=A98:6;@=?@=@>ABCBBDC>BBBBB7::;:C@@@CC?BB@DD<B?BC?A@BB@BABACCC>A@AA8AC?CBBC@CD>CC>C?CDAAAA=A@E>ABABCBI>FAAABCBBD?E@CCCCAF>B>;;;A;@<AA=@?000>===0>@AA:@@;@@A?@BCD@DD?CC?C@BBB?@;:;?BBC?C?FDAEAD=@@@5;;;5;B;;;GCC@@ABAA@A@@;;;0;A@@@BB7@@@;;5;@=
@N9IO0:00978:06145
TACGTAGGGTGCGAGCGTTAATCGGAATACTGGGCGTAAAGCGTGTGCAGGCGGTTTTGCAAGACCGATGTGAAATCCCCGGGCTTAACCTGGGAACTGCATTGGTGACTGCAAGGCTAGAGTGTAGCAGAGGGGGGTAGAATTCCGACGTGTAGCAGTGAAATGCGTAGAGATGTGGAGGAATACCGATGGCGAAGGCAGCCCCCTGGGTTAACACTGACGCTCCAGGCACGAAAGCGTGGGGAGCAAACAG
+
EB;<;@@@:A@A@@A;;;>B?CAA?A9;:9CCC=;;;FF=BBBBAAAA?>9??;?@?2?@@>@AB=@998????987::-9?.876B:@:@AA9A<@969AE@>9<ABBBCCC@B9;<B@@@;;:@@@@AECEFDF);;;@6;49<@@CB@?:954::;;;<6<@B=:::BBBB=CB4998>2;?:4>A??>??B>A=AA@@A@A.9;=18486:9>B9<8;;88,5=6=?A@@@:@A8;;>>1:559=-555
@N9IO0:00979:06157
TACAGAGGGTGCAAGCGTTGTTCGGAATTATTGGGCGTAAAGCGCGTGTAGGCGGCGTGACAAGTCGGGTGTGAAAGCCCTCAGCTCAACTGAGGAAGTGCGCCCGAAACTGTCGTGCTTGAGTGCCGGAGAGGGTGGCGGAATTCCCCAAGTAGAGGTGAAATTCGTAGATATGGGGAGGAACACCGGTGGCGAAGGCGGCCACCTGGACGGTAACTGACGCTGAGACGCGAAAGCGTGGGGAGCAAACAG
+
>A@0//A@8@@@B?@>@?7;<@BD@B>A>AE?CC?A@ACD8:;BCCBBB;<7;B?ABBBBCD@CCDBB=:;;BBB;AAB<BABADCDD@BB@@B?B?BBA@@@A9;:D=CCBBBBBBBD>AAB=BA?A<>?@AB=BB?BB8>9<9<=</<8:9;;:>3::>>8><956@?>>@>@==2>@4;2;:94944:.9AB@B?BC@C?AB?BC>A@C<8748?<<??><????==A::9,9989CCC:BBBBB>555
@N9IO0:00966:06186
GACGAACCGAGCGAACGTTGTTCGGAATAACTGGGCTTAAAGGGCGCGTAGGCGGGCTGTCAAGTCTGGGGTGAAATCCCGCGGCTCAACCGTGGAACTGCCTCAGATACTGACGGTCTCGAGGGAGGTAGGGGCGAGCGGAACTGTGAGTGGAGCGGTGAAATGCGTTGATATTCACAGGAACTCCGGTGGCGAAGGCGGCTCGCTGGACCTCTTCTGACGCTGAGGCGCGAAAGCCAGGGGAGCAAACGGG
+
A@?991718898==<;;;6;;@CCAD;;;@BBBD=@=6;9/;A=BABCCCCABBB=BAABCC@BBCCDDD7BBCG>CCC:@@?<?BDD;>7;;B>B@C:;;@BCCDCCCCAA@BA=AAAAABBB:B@@@@@AA7@CCCCD?C@CBBCCGCGC?CC@@=@BBC>BCCCC@BBABB@CBBBB=A<@DC>A?:;6;BC5;8;;5;BBAACC=AA@BBC@@@;:6<BCBBA@CBBB@A09;<@AAB7@ABCK>DCC=
@N9IO0:00987:06202
GACGAACCGTGCAAACGTTGTTCGGAATCACTGGGCTTAAAGGGCGCGTAGGCGGGCCATCAAGTCAGGGGTGAAATCCTCCGGCTCAACCGGAGAATAGCCCTTGATACTGGTGGTCTCGAGTGAGGTAGGGGCGTGCGGAACTGATGGTGGAGCGGTGAAATGTGTTGATATCATCAGGAACTCCGGTGGCGAAAAGCGGCGCGCTGGACCTTAAACTGACGCTGAGGCGCGAAAGCTAGGGGAGCAAACGGG
+
AABBB>B=??A@AA<??@?BB?BA=A8::@@BBD=AC=@@<@D>BBBBA@@?@@A<A=BDBB?BCCBBJJ;@AAD?CC?BA?C@BAAAAI@C@CAB?BAB?=6=:>>==D??7;>8<<<::45554;784444&4:<<@A9B?=@?;44.5;7:<<=9=;;:3:=566:>>==;;=94445:8=CE?C?CC@B;;;;&95:;:5:56;=6997<.55)5:999<=@9557:>>>>:3;B?>?AB599BBE>BCC=
@N9IO0:00988:06164
TACGGAGGGGGCGAGCGTTATTCGGAATTATTGGGCGTAAAGGGCGCGTAGGCGGCTTGGCAAGTCAAAGGTGAAATCCCTCGGCTCAACTGAGGAACTGCCTTTGAAACTGCCTGGCTTGAGGCCGGGAGGGGGTAGCGGAATTCCCAGTGTAGCGGTGAAATGCGTAGATATTGGGAGGAACACCAGTGGCGAAGGCGGCTACCTGGACCGGTTCTGACGCTGATGCGCGAAAGCGTGGGTAGCAAACAGG
+
A@BB?BBCCC1BB?>88718=:@A?A@C@AB?BHGAA@BE>CC=CBCCBBB=:;7;B@B@CC>@?CCB<@?@CCD?AAA;A;;8;BBBAGCCCC@C@B@@?@BC=AC@<A999?BB@CC?@@?;>=??6??@@@0@@@BB?B?B?BC=??>>>8::A=AABB<AA@@@A@A@@@?BD=AA?B?@??<?@BB?B@@:>;00,0<00,;B>BB?B?C@CCCBCCCBAA::;B@@@A0;;;;AA<@A@AED=BAA=
@N9IO0:00988:06181
TACCAGCACCTCGAGTGGTTAGGAGGTTTATTGGGCCTAAAGCATCCGTAGCCGGCTTTGCAAGTCTCCGGTTAAATCCATCTGCTTAACTGATGGGCTGCCGGAGATACTACATAGCTAGGGAGCGGGAGAGGTAGACGGTATTCGGTGGGTGGGGTAAAATCCTCTGATCCATTGAGGACCACCAGTCGGCCGAAGGGCGGTCTACCAGAACGCGTTCGACGGTGAGGGATGAAAGCTGGGGGAGCAAACCGG
+
?B@?=>000?@AABBBA>A>AA?BB?AA>BF@CE>B>;99+9=@==;??>@A8;8;CD9@@B9;;BBB?C?CADH?DD?CBGC@AB@B@CCCCIII?CCCC@C@B<<;DBBB;;;BBB@@@@;AAABB>BEDC@CCCCBA?A::3:@<987*8;;;+4433&3:2666--,,(,-05560/3,3836////(/(//(--(-;(//..3-38;6788881/////2799993;;;@@8>===@@@+>BBBD>C@C@
@N9IO0:00989:06168
TACGAAGGGGGCTAGCGTTGTTCGGAATTACTGGGCGTAAAGGGCGCGTAGGCGGTCTTGTAAGTCAGATGTGAAAGCCCCGGGCTCAACCCGGGAATAGCATTTGATACTGCGAGGCTTGAGTCCGGGAGAGGATGGCGGAATTCCCAGTGTAGAGGTGAAATTCGTAGATATTGGGAAGAACACCGGTGGCGAAGGCGGCCATCTGGACCGGTACTGACGCTGAGGCGCGAAAGCGTGGGGAGCAAACAGG
+
=?>995;@@@08;9=>>:<@B=BC?B?CACBCBD>AAAAC=BB<>??BA??;?@9>AA6::B?B@BAAAACA@@B8;;;;.9;5999@;@=<BD>D?ABBCDDD=BB@@@BAAABC?BB=@@BBA;??8;;;@=BBC>BB?B<@<@A;@@@AAABAA?AAAD?C>BBBA@@@@@.;;,969==@@A?B@;;::CC@C@BB?@7=<<:838?5<5:?<<<===555555:::89;5:?AA@AA5=><>=2=<;:
@N9IO0:00994:06182
TACGGGGGGAGCAAGCGTTGTTCGGATTCATTGGGCGTAAAGGGCGCGTAGGCGCCCGGCAAGTCTGACGTGAAATGCACCGGTTCAACCGGGGCGCTGGGTCAGAAACTGCCAGGCTTGAGGTCGAGGGAGGAAGGTGGAATTCCTGGTGTAGCGGTGAAATGCGTAGATATCAGGAGGAACACCCGTGGCGAAAGCGACCTTCTATCTCGATTCTGACGCTGAGGCGCGAAAGCTAGGGGAGCAAACGG
+
AABB@@@@'::?A=????<???AC?@@>@@@?CD7DBCBD<??9??>@@@@=999A5:5:A6::??AA?=?999/:::9:<@=<<<D<@=ACC9BBBBBA9??@ABB>BAAA<9938<8<=B?BAAACD7;;=@<@?AB?B@C@C@BC@CC:::CC@CCCD>CCA@A??@@@>ABB=A@?B>?:::.;;;5;<9:/:>@AC?C@BCCDAA@@@A=@?@@???A@?@;=??:::-;>=@?EE9:;A@?9:9:
@N9IO0:01005:06203
TACAGAGGGTGCGAGCGTTGTTCGGAATACTGGGCGTAAAGCGCGCGCAGGCGGCCTTTTAAGTCTACCCGTGAAATGCCGGAGCTCAACTCCGTGCACGCCGGGGGATACTGGAGGGCTGGAGACAGGTAGAGGCAGGCGGAATTCCGGGTGTAGCGGTGGAATGCGTAGAGATCCGGAAGAACACCAGAGGCGAAGGCGGCCTGCTGGGCCTTGTCTGACGCTGAGGCGCGAAAGCGTGGGGAGCGAACAGG
+
BBCBBBCE?BBBBCDDAA?AB?BA>A:95:AAC=;;;CB<B@@@C:::AB<;;7;?BCC<B?BBBBBBC=BABBE>;;;5;5;<9A??<?AA<@@@@@;;;=AAAA0AAAC;;8;BC<CAB>BABBBC?@@@AA?;;;>AA>B?B?C@BB=BBBBBCC=??=??BB@??@::;@@@?C@C>@@>AA@=@@;;5;@B?B@CE@C@C;<;<;0;=B?AABCCCCCCC;;;@BC@ABE8;;;;;@@3@?A?@6;;B@
@N9IO0:01006:06175
TACAGAGGGTGCAAGCGTTAATCGGATTTACTGGGCGTAAAGCGTGTGTAGGTGGCTTCCTAAGTCGGTTGTGAAATCCCTGGGCTCAACCTGGGAATTGCAGTCGATACTGGGAAGCTCGAGTTCGGTAGAGGGCGGCGGAATTCCCGGTGTAGCGGTGAAATGCGTAGATATCGGGAGGAACATCGATGGCGAAAGCAACCGCCTGGGCCTGAACTGACACTGAGACACGAAAGCGTGGGGAGCAAACAGG
+
BBCBBBA<6@@?D9BBAB9<9A>?6@B=7CBBC>7AB@B<6BBBBBBBB@@7;A:CC:C<CC9CC;;6;<DDCC@8=B=7BC>6BBBC<B;CC>7C:C9C@::@?:@@@:AA<3<05:@?;B?;7;B7@:A::4):@7B@8A:B9A>6A8BA=BBCB:CAB<6ACBB=BBCB>;;>:1=9497?B<<=><;7?:>:3:=B7<9<<8<<<6<8?;<8;;?<;;;;;;==;99444)4999=>>2=;?:>5;;>9
@N9IO0:01012:06192
TACGGAGGGTGCAAGCGTTAATCGGAATTACTGGGCGTAAAGCGAGTGTAGGCGGCTTCGATCGATGTGAAGACCGCTGGGCTTAAACCTGGGAATTGCATTCGATACTGCGCGGCTAGAGTCTGATAGAGGGAAGTGGAATTCCAGGTGTAGCGGTGAAAATGCGTAGATATCTGGAGGAACACCAGTGGCGAAGGCGGCTTCCTGGATCAAGACTGACGCTGAGGCTCGAAAGCGTGGGGAGCAAACAGG
+
BBCD@CCC<BBBB;>>>>=A>@AA=A4;4:BCBC=;;9CC=CC;:;CBBBD???==<6B.-----=./-8(---(---77,66)00(/1///(-(-0---/)///3377;78:827=<<????>=9?<<777,:,77>;D<=9@<AA<A@@>A=>.:2622&257=>?;;888<<=:@?9>6@AB?C@A@?BCB>A=AA?BC@B@BB?B????AA>=<@?<>>8885;:>888-8??@BDE5777<;48887
@N9IO0:00982:06226
TACGTAGGGGGCAAGCGTTGTCCGGATTTACTGGGCGTAAAGAGCGCGTAGGCGGAAGCTTAAGTGTGGCCTGAAAGCCCCCGGCTCAACCGGGGAGGGTGGCTGCAAACTGGGCTTCTAGAGGGGGATAGAGGAAAGTGGAATTCCGGGTGTAGCGGTGAAATGCGTAGAGATCCGGAGGAACACCAGTGGCGAAGGCGGCTTTCTGGGTCCGCCCTGACGCTGAGGCGCGAAAGCGTGGGGAGCGAACGGG
+
BB@@?;;;;;*;A>B@@B?CCE?C?ABF:<;GFC>CCCCC=;;;@999@@=7==6905::5;7;?;>>7@<7777*77333$3699;;7:.949&4;;/9=9><ABBC?;;;F?A@?ADDBBBHFH5C?@@@@<@A;ABB?C?B?A6;;/;@A@@ABACCCF?DCBBAACBBBBA?B=??=@<:::3:;AB?AAA>B<;:2:??5>?BA9AB699@:@ABBCCCCDCACCCCCC:;;AA@EJ;AA@BB?BGM:
@N9IO0:00991:06245
TACGGAGGGTGCGAGCGTTGTCCGGAATCACTGGGCGTAAAGGGCGCGTAGGCGGCGCGGTAAGTAGGGGGTGAAATCCTGCGGCTCAACCGCAGCATTGCCTTCTAGACTGCCGTGCTCGAGCACAGTAGAGGCAGACGGAATTCCCGGTGTAGCGGTGGAATGCGTAGAGATCGGGAAGAACACCGGTGGCGAAGGCGGTCTGCTGGGCTGTTGCTGACGCTGAGGCGCGACAGCGTGGGGAGCAAACAGG
+
@AAC@@@@<@BBABB@A@=BBB?C6;9;BBC:::5:@??@:@@<@@?AA@@?BB?BBBB@BC@CCAADDD2AAAA<AB9@@<;5;;<C?C=A@A@AAA=AB?B?B?@@AA@@?5;;;:AA999@999A@@@@A=AA@A@B<A=A>AB;@>AEBBBCE>AB>@=?BAA????=9:;;;0;=AA?AA@?C@;;:;CC@BACFACCCCCCCC>CCCC@BBB;;;BBB@@@>AAAAA;;:A@:::9-;A@@?9???=
@N9IO0:01003:06236
AACCAGCACCTCGAGTGGTCAGGAGGTTTATTGGGCCTAAAGCATCCGTAGCCGGTTGTTTAAGTCTTCGGTTAAATCTATGCGCTTAACGTATAGGCTGCCGAAGATACTGGACAGCTAGGGAGTGGGAGAGGTATACGGTACTCGATAGGAAGGGGTAAAAATCCTTTGATCTATTGATGACCACCTGTGGCGAAGGCGGTATACCAGAACACGTTCGACGGTGAGGGATGAAAGCTGGGGGAGCAAACCGG
+
8.72@:666:CCBDC=B7<ABB8BB8B<6B@8<@8C;CD@6BBCBB8;A??>8A8?7@=8(509@>?;DC9>;>>8;;>=555;;B7B8<==EC>>:66444?9285=C<AA8:9?A@:@@=3?:;A<4@AAA8=BB;:69655@99999;1625<<+55555$5<8>@8=A665:=9566=<B7;@7;==>5444.4.44.4;:89488:5444;=7;:;==7<<<>>5@@B@<5ABBB===+B<B=>6D8B4
@N9IO0:01003:06241
TACGTAGGGGGCAAGCGTTGTCCGGAATCATTGGGCGTAAAGCGCGTGTAGGTGGCTTGGTAAGTCCGGTGTGAAATCTTGGGGCTCAACCCCAAACGTGCATCGGATACTGCCTCGCTCGAGTTCGGGAGGGGAGAGCGGAATTCCTAGTGTAGCGGTGAAATGCGCAGATATTAGGAAGAACACCGGTGGCGAAGGCGGCTCTCTGGAACGATACTGACACTGAGACGCGAAAGCGTGGGTAGCGAACAGG
+
CCBAABBDED1BC?B@@@9;<D?CACBHFCAACC=??88839==?A@BBBB?AA?BB?B?BB>BCC@CA@AACDE?CCC>BB@7BBA@=@DD6;;05B;5;B@@A@CCCC:;:@CAAABCB@@@>@@>6;444&4>;;;C7;8;?B?CCDECC:;;C@CCII?;;;BB@A@@@@?BB?B?AA<@??9==::7:AC@F@BB@AAA?@@@=A5;;ABB@:??:;;>B88:@?>999+7>?ABC;BB80/;600/5
@N9IO0:01004:06244
TACGTAGGGTGCGAGCGTTAATCGGAATTACTGGGCGTAAAGCGTGCGCAGGCGGCGCCGCAAGTCGAGTGTGAAATCCCCGAGCTTAACTTGGGAATTGCGCTCGAAACTACGGTGCTGGAGTGTGGCAGAGGGAGGTGGAATTCCACGTGTAGCGGTGAAATGCGTAGAGATGTGGAGGAACACCGATGGCGAAGGCAGCCTCCTGGGCCAACACTGACGCTCATGCACGAAAGCGTGGGGAGCAAACAGG
+
CD@@@@>@5@@B<==000@GFACC?C7;9;AB@E?A@ACC8;:@:;0....*..+.8@;@@@5:;@AAAAA:9:A9<=>=2>=9;98=2458<=4?;@;@99;?@@AB<BCCAB@BA@AA>AAAAAB?@@@A@D=@@>@B?@>B?B?AAAA@@@CCC@CBBB=BA@@ACAAABBC@@=@@=@=????BBBB?BAA<?4999:39A:@@@8@6;6;BBA@A000;::0;;;:??@9@BBBBCC8@@BDD>BBBA
@N9IO0:01005:06248
TACGGAGGATCCAAGCGTTATCCGGGATTTATTGGGTTTAAAGGGTGCGTAGGCGGCCTATTAAGTCAGGGGTGAAAGACGGTGGCTCAACCATCGCAGTGCCCTTGATACTGATGGGCTTGATTACACTTGAGGGTAGGCGGAATGTGACAAGTAGGCGGTAGAAAATGCATAGATATGTCACAGACACCAATTGCGAAGGCAGCTTACTAAGGTGTTAATGACGCTGAGGCACGAAAGCGTGGGGATCAAACAGG
+
49:>0948:;;595>555.5;<.55)5<<0;<<EA4<@,:9,4<2<=;@9==45/)/)///27279683<<+//7;1///747;6:6//)/)///////45<<2=7696;<<<5666)5:=;AA=A9955.555:19>>5;;9>8666<=:<2;7//)/:1///444&39988:A@999?44////////)/)/)5999.5.5<;5516;999==@:;6;=A;;:9:997;1784333(3333999.:::==45953
@N9IO0:01011:06212
TACGGAGGGAGCTAGCGTTGTTCGGAATTACTGGGCGTAAAGCGCACGTAGGCGGCTACTCAAGTCAGAGGTGAAAGCCCGGGGCTCAACCCCGGAACTGCCTTTGAAACTAGGTAGCTAGAATCTTGGAGAGGTCAGTGGAATTCCGAGTGTAGAGGTGAAATTCGTAGATATTCGGAAGAACACCAGTGGCGAAGGCGACTGACTGGACAAGTATTGACGCTGAGGTGCGAAAGCGTGGGGAGCAAACAGG
+
BBCC:A@<5;;@@:<<88444-4<7;9=:><554/899?;/438899554;74505::;=:;7;==<>==9<<D?7??@8===2=;@;9C?=2C8@8=95949<)55;39;=>7<<?>>==<8://)/3///:6;/55::595?7;5<555;:==5626=?<2:64438;9=::7<<3>0447;<A8A5593844.4.444499556?:;;<:?>>?<>D@;66><<8<<;>C@7??D?EEA2>>>?@8==B<
@N9IO0:01012:06252
TACGTAGGGTGCAAGCGTTGTCCGGATTTATTGGGCGTAAAGAGCTCGTAGGCGGTTTGGCAAGTCGGGTGTGAAAATCCAGGCTCAACCTGGAGATGCCACCCGATACTGCTATGACTTGAGTCCGGTAGGGGAGCACGGAATTCCTGGTGTAGCGGTGAAATGCGCAGATATCAGGAGGAACACCGGTGGCGAAGGCGGTGCTCTGGGCCAGTACTGACGCTGAGGAGCGAAAGCGTGGGGAGCAAACAGG
+
BB:::BCC>CBBB=B9;:6;BD?E@DCC>CC?C@:A@BCC=BBBBAABBBB@BC@DC>B?BB=AABCC=BCBCCCC;B=@CB?B=A@<?=@A?AAA:::?BBC=AAAAB@@ABCCC@@@AA:<;CACACCELD9A@;99@=B>C@B>AA?BBCCCBD9:5=<6<CAB?@?A?@?BBB?BB;?;?>?>A???;?@@=A>@@=@@@@@@BD<B<A@?;;:@A@@@????????BCD<?ABCCBB;@@BBE>;;;<
@N9IO0:00964:06302
TACCAGCACCTCGAGTGGTCAGGAGGTTTATTGGGCCTAAAGCATCCGTAGCCGGCTATGCAAGTCTCCGGTTAAATCCAGCTGCTCAACAGATGGGCTGCCGGAGATACTACACAGCTAGGGAGCGGGAGAGGTAGACGGTATTCGGTGGGTAGGGGTAAAATCCTCTGATCCATTGAGGACCACCAGTGGCGAAGGCGGTCTACCAGAACGCGTTCGACGGTGAGGGATGAAAGCTGGGGGAGCAAACCGG
+
@@><AA000@@AAABAB?AA@A=@DADD=BB?BC=C>:8838>?=>;@==?=4:6;BBBBBE@BCBBC@D?C@BB=BC?BBB;;;CCC@BAABCCD@AABFAEABBBCC@@A@@@AB@@?@@6;;;BC>CCCB?BBBBCC?B@@<9829>=5???ED;CDDD;AB>989?@==0778<<92882894:722386626277,22569-33<8<<=@@<9:9;;8C?999)5>>@D>B??@@@@+@EBBC>BAC@
@N9IO0:00966:06290
TACGTAGGGGGCGAGCGTTGTCCGGATTTATTGGGCGTAAAGAGCTCGTAGGCGGTTTGGCAAGTCGGGTGTGAAAATCCGGGCTCAACTCGGAGACGCCACTCGATACTGCCATGACTCGAGTCCGGTAGGGGAGTGCGGAATTCCTGGTGTAGCGGTGAAATGCGTAGAGATCTGGAGGAACACCGATGGCGAAGGCAGCCCCCTGGGCTAACACTGACGCTCATGCACGAAAGCGTGGGGAGCAAACAG
+
BB@@@BADEE1E@A@A@@9>@A<@=ABI?HE@EH>AAA>@:@;;;AABABB>BB?BC>D@CE9::CCD>@@@@@@@7?@=BC<A@@@?BBCC=A@A?CC?CCCBBBC@@@;:5:;9:>?AA;;;C?C>BBBCF9CACA@B:B@CFFACC@BB@AA>B=C;;:5:@<?@@<;<B;::?9=A5@;;;;ADGCG@C>@:B@BBBCCCB0BB@<BBC@;:0775----.-899=98:D>C:55@<<08447;1733
@N9IO0:00974:06269
TACAGAGGGTGCGAGCGTTGTCCGGAATCACTGGGCGTAAAGGGCGCGTAGGCGGCCTGATAAGTAGGGGGTGAAATCTCGCGGCTCAACTGCGAGGCTGCCTCCTAAACTGTCGGGCTCGAGCACAGTAGAGGCAGGTGGAATTCCCGGTGTAGCGGTGGAATGCGTAGAGATCGGGAAGAACATCGGTGGCGAAGGCGGCCTGCTGGGCTGTTGCTGACGCTGAGGCGCGACAGCGTGGGGAGCAAACAGG
+
ABBBBBBE>BBCBBB@AA?BBB@CBIAFDCCCCD=@@@BB<BB=CCCCCCB@BA=@?@@@BB@CDAAAAA2AAAB;BBBABBC@BAAA=AD@@@99399::?BB=ABB=A:;;;;:-:<<@@ABCBBCC@@AD?BBB@DD>B>B>AC;A=@C;::BB?BC@D?ABAACC?????ABD>B?BC@BBBCC@@@?@DD>B?;;7;@CABADG?DCCB?BBB@@@BAA;;;>A;;;A;;;BB;:::-;@@@?6@??<
@N9IO0:00981:06263
TACGGAGGGGGCTAGCGTTGTTCGGAATTACTGGGCGTAAAGGGCGCGTAGGCGGTGGGGTAAGTTAGGCGTGAAAGGCCCGGGCTCAACCCGGGAACTGCGCTTAAGACTGCCGCGCTGAGAGTCCGGGAGAGGATGGCGGAATTCCCAGTGTAGAGGTGAAATTCGTAGATATTGGGAAGAACACCGGTGGCGAAGGCGGCCATCTGGCCCGGTACTGACGCTGAGGCGCGAAAAGCGTGGGGAGCAAACA
+
DCCC@BBBBB2AAAAAAA<???AA>AAFADBAAA<ABAAA78859@>A@@@?BB@CCCC9AA<?@6;:?ACBBBD>E@CC7;;0;@@@=BC>ED=C?CCCBBAA;?9=<<<<B?BBBBBBBB;;:@9>>6>@49.9=?599.9.438:4;CCBCBBAA>ABCD?C@BBAAABCCC@CD>D?AA?B@A9A9?>:B<86:0..(-(-77CC?AA<A?B<99@BBBAAABB?AAA;<;;*;:::A=>0<695>099
@N9IO0:00983:06307
GACGAAGGTGGCAACCGTTGCTCGGATTCACTGGGCATAAAGCGCGCGTAGGTGGCTCTGCAGGTCATCGGTGAAAAACCCGGCACAACCGGGGAACTGGCCGATGAAACCGCATTGCTTGAGGTCGGGAGAGGAGAGTGGAACTCTTGGTGTAGCGGTGAAATGCGTAGATATCAAGAGGAACGCCGGTGGCGAAAAGCGGCTCTCTGGACCGATCCTGACACTAATGCGCGAAAGCTAGGGGAGCAA
+
A>A9939???<?C=@>A@>@@=?A=AA>ABBDDD=@????9??@?@A@@??9?A=ACCCCBBB@???BAA>AAABBB);;0:4;?>>;?5>?>0;5///)/4::::<<,/,6>>>9;99.55549::<3::==8::8:49.5.5549.48<><@@9949<@B:@AAA;;;9:??=>4999::.44<)/)/0)//0/0&/5524::445=666:B<=C=>9:9>?>?:==<999;;*34;4444&44;::
@N9IO0:00995:06291
TACGTAGGGTGCGAGCGTTAATCGGAATACTGGGCGTAAAGCGTGCGCAGGCGGCTTTGCAAGACAGATGTGAAATCCCCGGGCTTAACCTGGGAACTGCATTTGTGACTGCAAGGCTGGAGTACGGCAGAGGGGGATGGAATTCCGCGTGTAGCAGTGAAATGCGTAGATATGCGGAGGAACACCGATGGCGAAGGCAATCCCCTGGGCCTGTACTGACGCTCATGCACGAAAAGCGTGGGGAGCAAACAGG
+
BBBBBBBB<AAA?AA:;:@D@CBB?B::;CCCF?CBBBB=B@@?A@BBBA?AB?AAG;A@@=AABB@@;;9ABB=BBBB8BB<BB?B@C?BCB8?=?;;;ABC>AAACCBBBB<>9>?A4::??@A=AABBBBBB5BCD?C7:7;=AAABB;;;ABBBBBB=BBADAAA@@@@@@A;;;5;5;@A?BBBB@BDD@GA;;9;AAA7BBB=B@CCCCBBABBBBAAABB;;;;;::&95:@:<<0<<BBC8????
@N9IO0:00998:06296
TACGTAGGATCCAAGCGTTATCCGGATTTACTGGGCGTAAAGAGTTGCGTAGGTGGCAGAGTAAGTCAGTAGTGAAAGCGTGTGGCTCAACCATACTCACATTACTGAAACTGCTCAGCTTGAAGATGAGAGAGGTCACTGGAATTCCAAGTGTAGGAGTGAAATCCGTAGATATTTGGAGGAACACCGATGGCGTAGGCAGGTGACTGGCTCATTCTTGACACTAAGGCACGAAAGCGTGGGGAGCAAACGGG
+
CC???BD@?@?@C?A:::?BAA<@6;;A;AB;;;0;A@BD>A@BB@CBBB@>6:;=ABBBCBC?C;;:CA@@A@??9;;;@;;;5;ACC=B>BBBBCCCBBB@CC@@=@9@000<<00:C8::?BA@@@@AAAC?ABABAA=A5;6;?C@DBC<;;>AA@@@@8@@>AABBECCCC;A6<<?B>BBF@CDDD?@@AAA=@A@=ABBDBB>A@@?@5;;9>=<>@AA;@;=?<:::-9;??ABB8889@@67994
@N9IO0:01007:06292
TACGTAGGTGGCAAGCGTTGTCCGGATTTACTGGGCGTAAAGGGCGTGCAGGCGGTCTGTTAAGTCTAGGGTGAAAGCTCCCGGCTCAACTGGGAGAGGTCCTTGGATACTGGCAGACTTGAGGAGGGTAGAGGAGAGTGGAATTCCCGGTGTAGTGGTGATATGCGTAGATATCGGGAGGAACACCAGTGGCGAAGGCGGCTCTCTGGGCCCTACCTGACGCTGAGACGCGAAAGCGTGGGGAGCGAACCGG
+
>@@A@AC?;;:;D@BBDD@BBD>B>BCD>CBCCC?;;:FF>CC>CCBBBAA?AC@AA;;;4<5;;9:99E6@=><-878==6>9?B??9;;;?8@@@B@CEAI@BAB;;;CB7;:@??@;@@B?@AA<AAA@A?BCCBCEAD;;;;E=C?BBBBB;;7;@A@A@@ABBBCCCDDCBE>BB@B@ABB@FAAA=A::4;<?@=ABBBBBCD>CC>BBD>A;;<CBA??@BBA@:::/;;:;=??2:9:==8=6;4
@N9IO0:00980:06354
TACGGAAGGTGCAAGCGTTAATCGGAATTACTGGGCGTAAAGCGCGCGTAGGCGGCTTCGTAAGTCGGGTGTGAAAGCCCCGGGCTCAACCTGGGAACTGCACTCGATACTGCGGAGCTCGAGTACGAGAGAGGGGGGTGGAATTCCAGGTGTAGCGGTGAAATGCGTAGAGATCTGGAGGAACACCGGTGGCGAAGGCGGCCCCCTGGTTCGATACTGACGCTGAGGTGCGAAAGCGTGGGGAGCAAACAGG
+
BBBB<@<@<???C?C@@@BCACBB?B=A=ABCCF>CBBCD?C9;:BBBA@@<??;?A@C@@@@BBBCC>BBBAAC<?>==1B=7CB@@>A?A@@7<2?A@8?>AB@@@A@;:<><0/0@?@ABBCCCCBB@@@CCCC(AA@C<<9;:=?8<@<DCDD6AB<>6@A<==?=?=;722<<?:7:9@@B@C?BB;E@?8@;@@4;555$554?9@A;;A@@AAA@@@@B@8ADBBBB=CB;AB@@2BBBA<6<<A:
@N9IO0:00982:06349
TACGAAGGGGGCTAGCGTTGCTCGGAATCACTGGGCGTAAAGGGTGCGTAGGCGGGTCTTTAAGTCAGGGGTGAAATCCTGGAGCTCAACTCCAGAACTGCCTTTGATACTGAAGATCTTGAGTTCGGGAGAGGTGAGTGGAACTGCGAGTGTAGAGGTGAAATTCGTAGATATTCGCAAGAACACCAGTGGCGAAGGCGGCTCACTGGCCCGATACTGACGCTGAGGCACGAAAAGCGTGGG
+
?>@@?5;;;;*9>=?BCB=??@@?=@?A@??9993:A?AA<AB<A?AB@@@@BAB=;<;L?F=@9:;;::-;=?=5=?8?@;@@::;A=@;;5;@B=?@A@2;;)599;ABBB?BB;;::DBCC?ABF=CCCD?AB@;9;:@9=@A;;;BBBBBB@@<@@@C=C?BBBA@>@;;.:@:;.4;79::>BB?A=A@<38600(/969:<=393(3;<933;A8<?B@???A=>8222&29:99;;
@N9IO0:00986:06326
TACGGAGGGGGCTAGCGTTGTTCGGAATTACTGGGCGTAAAGCGCGCGTAGGCGGCTTGACAAGTTGGAGGTGAAAGCCCGGAGCTCAACTTCGGAATTGCCTTCAAGACTGTCTCGCTCGAGGCAGGGAGAGGAGAGCGGAATACCCAGTGTAGAGGTGAAAATTCGTAGATATTGGGTGGAACACCGGTGGCGAAGGCGGCTCTCTGGCCCTGATCTGACG
+
;;@@;:;;;;*3:889BA589=???C?A<;;DCD>A@@?D5::::;;;:98:=>8=:399556;>7<469266>G8<<@6<7:99:;929@49929:>99>8979C;@>A;:;;BB@@A;:;@:?@CB=AA@@<98::??:A?AAAA9@??:99:33188:DC1B<A@@?>?>?C=@>6;?8?28;?6A633.9AA:?;?A?????@>D?ED>BBBAA??>?:
@N9IO0:00994:06326
TACAGAGGGTGCAAGCGTTAATCGGATTTACTGGGCGTAAAGCGTGTGTAGGTGGCTACCTAAGTCGGTTGTGAAATCCCTGGGCTCAACCTGGGAATTGCAGTCGATACTGGGCAGCTCGAGTTCGGTAGAGGGTGACGGAATTCCCGGTGTAGCGGTGAAATGCGTAGATATCGGGAGGAACATCGATGGCGAAGGCAATCACCTGGGCCTGAACTGACACTGTGACACGAAAGCGTGGGGAGCAAACAG
+
DBBCCDCG=?@B@;@@@@=A@ABC><;<.;BBBE>BBBDE:;;;;BBBBBB?CA?@AAC?BB?BBCC@C>@AA@A:@AB=BCC<@@A@=@=ABB=B@C;?@@@??CCBBBCCC=AABBABAA??8:?9>A@99:/9<@@A>A@E@D=5@=BBBBBBB7@BB>6CBAAAABB??578=.49.8-39334;::7A;:6@8AA>B@@??CCE>C?A@C?CCA??@DBBAAA@9>988*9<=??CC:CCCDD>@?>
@N9IO0:00998:06352
TACGAAGGGGGCTAGCGTTGTTCGGAATTACTGGGCGTAAAGGGCGCGTAGGCGGTCTTGTAAGTCAGATGTGAAAGCCCCGGGCTCAACCCGGGAATAGCATTTGATACTGCGAGGCTTGAGTCCGGGAGAGGATGGCGGAATTCCCAGTGTAGAGGTGAAATTCGTAGATATTGGGAAGAACACCGGTGGCGAAGGCGGCCATCTGGACCGGTACTGACGCTGAGGCGCGAAAGCGTGGGGAGCAAACAGG
+
ABB;;:<DFE5BBBBAAA799?BB?BAD?BABCD>988A?5;;5<=<=@==;;;5;@@>@AC>AABB::;B@>??.9:99*4;2456;9>>7BB=B?CBBCCDD?BBBCD@@@CBB?CC?CBAA@;AC;;;;A=@AA?BA?A=@=@D=;;;BBB;<97@@@=6=@??>BBAA@>.94)4.445:?@?B?@@7@A@=?289-7-4>@AC9;9?C?A9;:?@AAAA;;;=A@=@@A9@@AA@@A6AAABD=@@@=
@N9IO0:01003:06320
TACGAACTGTGCGAACGTTATTCGGAATCACTGGGCTTAAAGGGTGCGTAGGCGGCGCTGTAAGTCAGGTGTGAAATCCCCCGGCTCAACCGGGGAATGGCGCTTGAAACTGCAGTGCTTGAGTGAGGTAGGGGTGCGATGGAACTTCCGGGTGGAGCGGTGAAATGTGTAGATATCGGAAGGAACGCCGGCGGCGAAAGCGGTGCAGCTGGGCCTTGTCG
+
BBCCB=?@???@AA=@::6;;=BD?C@B@AA;;;0;A;@@8@=8=@BBB@@;;;6<BABBCB?A@@;;6;BBA@A=BDEDH1A?A;;;?C?BBB6<7;B@BDCC?BAA<ABCCCCB;:9:;>5995>7;;=>=+::544::./)/-(-022(,,(,,,/)//8919:9:499:8888728484;9;;:.9.4;88344(399-333333888084949333
@N9IO0:01009:06327
TACGAAGGATGCAAGCGTTATCCGGATTCACTGGGTTTAAAGGGTGTGCAGGTGGGGTAATAAGTCAGTGGTGGAAAGCCCCCGACTCAATCGGGGAACTGCCATAGATACTGTTATTCTTGAGTGTGGTTGAGGCGGATGGAATATGACATGTAGCGGTGAAATGCTTAGATATGTCATAGAACACCGATCGCGAAGGCAGTCCGCCAAACCATTACTGACACTGAAACACGAAAGTGCGGGGATCAAACAGG
+
CCB;;6:=?@ADB>BBBB@AAA?B?;;.555;;@5=909909<055559=:5AA==.>@99=3:>ACAA@?00*/:(///0/'4::::<>A@???.0+0<00+/:7799:9CBB@BC=@@?@@A@BBA=A>A;;5;@:@;;5;=ACBBCBA;;;AA@@<ABBC=BBBC6;;A;;;C;;;A@>>:@A>-00>=@B::4:29<<;>800+/:1:*//7=59999>>955;1:<9449099;9999&44:<=4559;
@N9IO0:01010:06350
TACAGAGGGTGCGAGCGTTGTCCGGAATCACTGGGCGTAAAGGGCGCGTAGGCGGCTTTTCAAGCGTGCGGTGAAAGCTCGGGGCTTAACTCCGAGTCTGCCGTGCGAACTGGGAGCTTGAGTCTGGTAGAGGTCGATGGAATTCCGGGTGTAGCGGTGGAATGCGTAGAGATCCGGAAGAACACCGGTGGCGAAGGCGGTCGACTGGGCCAGTACTGACGCTGAGGCGCGACAGCGTGGGGAGCAAACAGG
+
BBBBB@A@<AA@BBBBAB=A@B>A=B?BBCC@AB>ACBBD<AA<ABBCB@@;00+0000&/A4>@;?@;;5;;;;,9;?;<;<&997@:@EE@C@@>@@@@=ACB@@B?A=>>+///:6<<=>>;@:?@B::7;A@ACC>B>B@B@JM>BB@??;;4;=44.48@BBAA?9:6<<@9>:;B9;;;2;>>A;AAA7;4;C59:@<ACCE?G:<;?>==;999;594969@=ABB?@@@?@@@5??@@A=A==8
@N9IO0:00968:06362
TACGGAGGGTGCAAGCGTTAATCGGAATTACTGGGCGTAAAGCGCACGCAGGCGGTTTGTTAAGTCAGATGTGAAATCCCCGGGCTCAACCTGGGAACTGCATCTGATACTGGCAAGCTTGAGTCTCGTAGAGGGGGGTAGAATTCCAGGTGTAGCGGTGAAATGCGTAGAGATCTGGAGGAATACCGGTGGCGAAGGCGGCCCCCTGGACGAAGACTGACGCCTCAGGTGCGAAAGCGTGGGGAGCAAACAGG
+
=@BB?BCC<@A??;?AAB?C@@AB>A+0)/7>:<566;BC;@;9;@;;;;;5;;7;D>BAABA@AACBA;55>;;3;A;;.;;3:::=4:6:AA<B555<=:9<=8<;;A=>8?A239A=A@BBABBCDC@@@@A@A'A@AA;?:=;==8=?=@@??<>AAA<?>>>>@>>=0000=6<=;@;<>>4945@?BBB?A=A@=@@@>.@@=@@CC?AAA@<::00)/:996<895??8?BACABB8BBBCC:??>>
@N9IO0:00997:06398
TACAGAGGGTGCAAGCGTTATCGAGTTGACTGGCGTAAGGGCGCGAGTAGGCGGTAAGTAAGTTGATGTAAATACCTCGGCGTAACCTGGGACGGTCATTCAAGACTGCTTGGCTAGAATGCAGTAGAGGGTAGTGGAATTTCCGGTGTAGCGGTGAAATGCGTAGAGATCGGAAGGAACATCAGTGGCGAAGGCGGCTACCTGGACTGACATTGACGCTGAGGCGCGAGAGCGTGGGGAGCGAACAGG
+
BBBBBBCD699<<088,,),*****-(---55655/9399/70/--,,,-(*,(,-06--(--(/74//00(///5999+////)/6:<<6;::6888<8>?8888<::@=A???><;8?A977@?A@@@9><;?;5@@CC=C@B?CCA@CAC@EBBB>BB@@@@@BBBAAA?B?B@BACCCCCCCC>BBC@C@BB>ABBB?BB?BCCBBBBC<?@ABABACC@@@@CB@@@BBBBBB8BEECC>@A@=
@N9IO0:00998:06386
TACGTAGGGGGCAAGGCGTTGTCCGGATTTATTGGGCGTAAAGCGCGCGTAGGCGGCGCGGTATGTCGTGCGTGAAATCTCCCGGCTTAACTGGGAGGGGCCGTGCGAAACTGCCGGGCTTGAGGTCAGAAGGGGAAAGTGGAATTCCGGGTGTAGTGGTGGATACGTAGATATCCGGAGGAACACCAGCGGCGAAGGCGGCTTTCTGGTCTGATACTGACGCTGAGGCGCGAAAGCGTGGGGAGCGATCCGG
+
???99;CDCC3CC6;5;:;4;@@5<=<@@69;49;)33333(33335?@@CC@CC@ABBCADBCBB@@@BBCCEGH>BAACD=I?BA?B@CCCD<A@BB7A5;;A;;5B7BBAC7<;0;?5;9=5??;@:9===1BD79::678<894991:@=AB:0,0:).---/9:::<<8?<??AA8:8:?@>@@;;6;A@;B?00+0<<3<0;6;ABAA@@@BBBB;;::9B?@>@:99/997====3>?A:99?8>9
@N9IO0:01010:06360
AACCAGCACCTCAAGTGGTCAGGATGATTATTGGGCCTAAAGCATCCGTAGCTCGTTTTGTAAGTTTTCGGTTAAATCCATGCGCTTAACGTATGGGCTGCCGGGAATACTGCATAACTAGGAAGTGGGAGAGGTAGACGGTACTCGGTAGGAAGGGGTAAAATCCTTTGATCTATTGATGACCACCTGTGGCGAAGGCGGTCTACCAGAACACGTTCGACGGTGAGGGATGAAAGCTGGGGAGCGAAACCAG
+
A7A?;;;BC?BBB?CAB>BCCD@CA@>=9;:5;;0;@CCC<;;CEH@CC;;:BBAAAA599B?BBCC9BB?B?BB<A@;??@@AAA>B@AAAA@@@;A;;:?BB=B?CCCBBAAAB?BAA@?B?A@BF>BBBB=A@@@AB>AA@=9817336:7;==1::<</;<4:918://///5;99955.5949;44.5599?:@D=A9:95.544.49;:<7<=<<:6::77:.///6:(/44444&4<4338(3-38
@N9IO0:01018:05769
TACAGAGGGTGCAAGCGTTAATCGGAATCACTGGGCGTAAAGCGTGCGTAGGTGGTCATGCAAGTCGGGTGTGAAATCCCCGGGCTCAACCGTGGGAACTGCATTCGATACTACATGGCTAGAGTATGGTAGAGGGAAGTGGAATTTCCGGTGTAGCGGTGAAATGCGTAGATATCGGAAGGAACATCAATGGCGAAGGCAGCTTCCTGGACCAATACTGACACTGAGGCACGAAAGCGTGGGTAGCAAACAGG
+
@@@@?>@@6;;AC?BB@A?A=AAB?B<BAA??@B=>>>?A7=BC;;;BA===;:4:<=>??@=@A@@A:@@A:9:(3333&33(388839,33;7(3,/////328333:;;;>?=<7;?877;7=991373//92:*//849(//(-08(///.---(...7.55::<@0000/885:6;*3.3889;69:54336;.7488;4:6;;6:=48288;;==89777771777739(37888;5;;<:::5:;;6
@N9IO0:01043:05791
TACAGAGACTGCAAGCGTTATTCGGATTCACTGGGCGTAAAGGGTGCGCAGGCGGCCAAGTGTGTGAGGCGTGAAAGCCTGGAGCTTAACTCCAGAATTGCACCTCAAACTACATGGCTAGAGCATTGGAGAGGGTAGCAGAATTCACGGTGTAGCAGTGAAATGCGTAGATATCGTGAGGAATACCAGAGGCGAAGGCGGCTACCTGGACAATTGCTGACGCTCAGGCACGAAAGCGTGGGGAGCAAAAAGG
+
A;;9>95544443-338828<68<394.4<??@@=AAAAC?CC;@@:;;;;60<::)/)/////////)////;>2557::23338.4.44<399939.44596;555)55//;//)/99:<654;)/)///:;)//99;66169<<<<165:<>9998:9>9@@@A@@@@?@?;:::::4:49=?295597;99.5.5:69955.55.5997:-334444844444.4954/:1////9;:+:;44444$4:
@N9IO0:01056:05783
TACGGAGGTTGCAAGCGTTGTTCGGAATAACTGGGCGTAAAGGGAGCGCAGGCGGCTTGATAAGTCTAAAGTGAAAACCCAGGGCTCAACTCTGGACCTGCTTTGGATACTGTTAAGCTTGAGTACGTGAGAGGAGATTGGAATTCCAGGTGTAGCGGTGAAATGCGTAGATATCTGGAGGAACACCGGTGGCGAAAGCGGATCTCTGGCACGTTACTGACGCTGAGGCTCGAAAGCGTGGGGAGCAAACGGG
+
;:;B?BB@B7;;@>BB@A?ACACC@C@DJACCCC>BABBD6:::;A@BBCB@BC?BB?BBB@>BAABBC=A?;:::.<:/;@@8@<894548?A358<>>99:5:=A???@?=:?;:99=AA@AA@???AAAA<==00*0*0;>9><@A>B@@??>>;@<BA<@AABBBAAA@@;;;=;;5;9=>@=@???<?BCB=AAD?:00==00,0000=:=???ABA@@A??8>?>>@C=BBBBBEE:B?>?B<AAD=
@N9IO0:01057:05807
TACGGAGGGTGCAAGCGTTATCCGGATTCACTGGGTTTAAAGGGTGCGTAGGTGGGCTGGTAAGTCAGTGGTGAAATCCCCGAGCTTAACTTGGGAACTGCCATTGATACTATCAGTCTTGAATACTGTGGAGGTCAGCGGAATATGTCATGTAGCGGTGAAATGCTTAGATATGACATAGAACACCAATTGCGAAGGCAGCTGGCTACACAAATATTGACACTGAGGCACGAAAGCGTGGGGATCAAACAGG
+
DCCC?BCC=BBBE?BBCCBCCC>B>BB=AAAAAA8@C0;;6;@8=BCCBBC@CCC=CBB@BC@BBBBBBB?ACCB=AACC8B?>=D?C>AA@AB=B>AAAA;AB;>>?ACA@AA??>@@7:9@DCCBA??<894:@@?AA?A?BA>><@@899AA@@=@A@B;;<;@@AAAACAA@@ABBCC?BBB5;50+0000*/5;799<<=@@B@BBBB=BCC?AAAAAA@::5;@;99:/:=>@BBB7;;;AA<@AA@
@N9IO0:01059:05780
TACGTAGGGGGCGAGCGTTGTCCGGAATTACTGGGCGTAAAGCGCGCGTAGGCGGCTTGGTAAGTCGGTTGTGGAAGCCCCGAGCTCAACTCGGGAATTGCGACCGAAACTGCCAGGCTCGAGTGCGGTAGGGGGTGCTGGAATTCCTGGTGTAGCGGTGAAATGCATAGATATCAGGAGGAACACCGGTGGCGAAGGCGGGCACCTGGGCCGCCACTGACGCTGAGGCGCGAAAGCTAGGGGAGCAAACCGG
+
CC@@@BBBBB1BBA@@A@=BBB?C@CACACBBBD>?>?BB5989:@@A@@A?@>;@@<@=AB?BCBB?C>@@A?B=??ED8B??999C=AABBB=B@C?B@@@C:;;C>B;;;6;;7;BBCCCCCCB@BDCCCC2AAADH@D@D@C?BC@CC@@@BC?BBBD>;;;CBA@AABCBBB?BA<@9>>>:@?AB@CBC?C@CDD=@;;7;BB=CAEC@CCC;<;BA@@;;5;;;BIF?DB:;;CC9BBBBC>C@C>
@N9IO0:01059:05785
GACGTAGGGTCCAAGCGTTGTCCGGATTTACTGGGCGTAAAGAGCGCGTAGGCGGTCTGTTAAGTGTGAAGTGAAATCTCCAGGGCTCAACCCGGAAACTGCTTCGCATACTGGCAGACTTGAGGAATGCAGAGGTTTGTGGAATTCCTGGTGTAACGGTGAAATGTGTTGATATCAGGAGGAACACCCATGGCGAAGGCAGCAAACTGGGCATTATCTGACGCTGAGGCGCGAAAGCGTGGGTAGCAAACAGG
+
CC?>>===5==:><@@??6::C@E@BBD>BADCC=BABAB=B@AACAAABB?AA>BCCCC@C@C@@@BB@CCCCC>CBBB>BCC<@@@@>BB<B?CC=B?>=B@BBBBBBBBB?BBCBBB>AA@<??899AA0000A000@<@=C?B@:979AAA?B@=ABBB9@@;;;=AA@??>=<87808:>>?@:?@?<@>>3818BAAAB7?75518==:?@;;;;===AABD=@@@???299><;<5<<<<?>5>>>8
@N9IO0:01014:05813
TACGGAAGGTGCAAGCGTTAATCGGAATTACTGGGCGTAAAGCGCGCGTAGGCGGCTTCGTAAGTCGGGTGTGAAAGCCCCGGGCTCAACCTGGGAATTGCGCTCGATACTGCGGAGCTCGAGTACGAGAGAGGGGGGTGGAATTCCAGGTGTAGCGGTGAAATGCGTAGAGATCTGGAGGAACACCGGTGGCGAAGGCGGCCCCCTGGTTCGATACTGACGCTGAGGTGCGAAAGCGTGGGGAGCAAACAGG
+
A@BC=A=A<?@AA=AAA@=B=ABC=A=A@CBCCF>BBA@@:@;;:DBAA@@;9949A@BCBC@CCAAA<AB@??D>AA;;1@=7<;@B7B58?D;C4=48349@BA@A@;00;;70/0>>AAA;BCCA?><787878#386;:A=@@CC>=>BBCBB7=CE=6>????@<::;;55C?@@>A:@AA?B>BC?C==8B?CD?B===+==7=7<@::AA>;;;000:7659;B?>>8?A@BB;;/>8==:2:?A7
@N9IO0:01032:05816
GACAGAGGTGGCGAGCGTTGTTCGGAGTTACTGGGCGTAAAGAGCACGTAGGCGGTTGGGTCAGTCCCATGTAAAATCCCCCTGCTTAACAGGGGAACGCCGTGGGTGACTGCCCGGCTAGAGGACGGGAGAGGAGAGCGGAATTCCCGGTGGAGCGGTGAAATGCGTAGAGATCGGGAGGAAGGCCGGTGGCGAAGGCGGCTCTCTGGAACGTCCCTGACGCTGAGGTGCGAAAGCGTGGGGAGCAAACAGG
+
@CBCCDC@CC>ABA;;;;5:A;;945555:=>@A<???BA<@@?>A::9BB?AA<A4::/;@;;;AA9A:::AAB2@@@@@,@AAA>A?;;;@A7A>BBC?CCBC=A;;;BABB>C@CABAAA?BBAA9B;;;>@@@BBCGF?A>AE?D@BB@BBBC?BBDI>;;;CCC@AAAAABB<AC?B?B>A=@5:;6;AB?C@DDAAAACBCDAH?BBBCB8;;CBBBB@@@?BAA;;;0;@A@@@@7@@@BB;::9;
@N9IO0:01038:05812
TACAGAGGGGGCAAGCGTTATTCGGAATTATTGGGCGTAAAGGGCGCGTAGGCGGTCGTTCAAGTGGTAGGTGAAATCCCTCGGCTCAACCGAGGAGCTGCCCGCCAAACTGAATGACTTGAGTCCGGGAGAGGTAAGTGGAATTCCCAGTGTAGCGGTGAAATGCGTAGATATTGGGAGGAACACCAGTGGCGAAGGCGGCTTACTGGACCGGCACTGACGCTGAGGCGCGAAAGCGTGGGGAGCAAACGGG
+
CCBBACDDDD1CC@CAAA<@@=?A<@@B=BB?BC>:;;CC>CD>AAAAACC@BB?ABBB>?@<??@=@AB?CBCC>CBB<A;;7;BBC@GABCD=A@A@;<<0;B5;;0;A>@?B@@AC>BBBBB?CE>BBBC@DB?BBB@B?B@BC>CCCBBCBBB?BBBB=BBBBBCBBBBB@BD<@@<@<?@@<??@??BBC@F@BB@BC?BBBBACCDFBBCBBBBBBBB@@@=AAB;;:.;;A;;;;.;;;9>6?@@8
@N9IO0:01051:05858
TACAGAGGTCCCAAGCGTTGTTCGGATTCACTGGGCGTAAAGGGTGCGTAGGCGGTCGGGTAAGTCTGACGTGAAATCTTCAAGCTCAACTTGGAAACTGCGTCGGATACTATTCGGCTAGAGGAATGGAGGGGAGACTGGAATACTTGGTGTAGCAGTGAAATGCGTAGATATCAAGTGGAACACCAGTGGCGAAGGCGAGTCTCTGGACATTTCCTGACGCTGAGGCACGAAAGCCAGGGGAGCAAACGGG
+
BBBBCBC=???:>;>?>?<@A?AB>BB>BABCCC=CCAAA>AG>BCBBBBC?@@?ACDF=CCACCBBBCCCCBCB>BB@???>ABCCD?AA?B?CC>DBBBBB@@?@BBBBAA?@@<@CBAAA@C@BB?AAAA2@<;<BBAB@CAAB?C?AAABBA@@@CCD>CBBBBCCA?>=00*/772749>B:@@BA=@<;6;9BBCCCCCBBC@?A???9@>ABB???@@@@>A@@@@@6=<;====2??@CD>AAA;
@N9IO0:01054:05841
TACGGAGGGTGCAAGCGTTATCCGGATTCACTGGGTTTAAAGGGTGCGTAGGTGGGCTAGTAAGTCCGTGGTGAAATCTCCGAGCTTAACTCGGAAACTGCCGTGGATACTATTAGTCTTGAATTTCGTGGAGGTAAGCGGAATATGTCATGTAGCGGTGAAATGCTTAGATATGACATAGAACACCGATAGCGGAGGCAGCTTACTACGCGAATATTGACACTGAGGCACGAAAGCGTGGGGATCAAACAGG
+
?@@?=ABC<AA@E@BBBB>@@A4;29@:=?>>>>6>>7>@8AA8<<;==<@=AAA9AA;<<=@CCC?BBB=B@@@:@=:A4896:6)/*/988399/8?<:;:@B<@ABBBDDFDAAAC@BB?BC<BAAA@CC?BC>@@@;?<?BAD@AA;;;;;;B?B@@@;@AAB=AAA@@;;;;;:AA@>B;;6:@@@@@C>BB?;;;BB?BA@@;;;AA=@BB?BACCACD@@=@@=<>>*00>>CEG;;;;BC=;;;@
@N9IO0:01021:05881
TACAGAGGGGGCAAGCGTTATTCGGAATTATTGGGCGTAAAGGGCGCGTAGGCGGCCTGGCAAGTGACGGGTGAAACCCCTCGGCTTAACCGAGGACCTGCCCGTTAGACTGCCTGGCTTGAGACCGGGAGAGGTGAGTGGAATTCCCAGTGTAGCGGTGAAATGCGTAGATATTGGGAGGAACACCAGTGGCGAAGGCGGCTCACTGGACCGGTACTGACGCTGAGGCGCGAAAGCGTGGGGAGCAAACAGG
+
CBBBBCCCCC1BB?BAAA?CC@CC@D<@=@B?BC?AAACC>BB=BBCC@=:600+0:@@=@C>AA???CD:><<=,:::-;A@>BB?C?B?BCB?AB>@@?A<@@?@????:94:C=AA?A@?==4::5;ABB?BA@@>>5819299.;??@@BAAA>@;9:39@>@???AACC@CC>@@=@?@?@?BBCC?CBB?B?@?<@B@@@BB<@A=A=@@@@BCBBCCBBB@CB@999,::?A@@@7@ABCE>BBC?
@N9IO0:01028:05862
TACGGAGGATCCAAGCGTTATCCGGAATCATTGGGTTTAAAGGGTCCGTAGGCGGTTTAGTAAGTCAGTGGTGAAAGCCCATCGCTCAACGGTGGAACGGCCATTGATACTGCTAGACTTGAATTATTAGGAAGTAACTAGAATATGTAGTGTAGCGGTGAAATGCTTAGAGATTACATGGAATACCAATTGCGAAGGCAGGTTACTACTAATTGATTGACGCTGATGGACGAAAGCGTGGGGAGCGAACAGG
+
=A@C@CC@CBB=A=A;;;?AA@>B>A6:;BA5;A)55)4;2;=5<A>@@?@@BB:BC>BBCB>@@BBB==9>;;;,9@?9A?@959AB?AB?BC@C?CC@G99:?BA9::;;;BBBABB@BB?BACC@;;8;7;;A@CCABAACC@@@BB@@@ABAA>@@@A<BBAA?BBA@@@?@????5;5;;;5;>B=@AAA5;4:::=A=AB@;:;C=A<@@A;A@;;;;;;BB>@A;<<0<>?ABCB8@@@AA?@@@@
@N9IO0:01055:05891
CACGGGGGGGAGCAAGCGTTGTTCGGAATCACTGGGCGTAAAGGGCGTGTAGGCGGTCAGGTAAGTGGGATGTGAAATGCCCCGGCTCACCCGGGGACCGGCATCCCAAACTGCCTGGCTTGAGTATGGGAGAGGATGAGGGAATTCCTGGTGTAGCGGTGAAATGCGTAGATATCAGGAGGAACACCGGTGGCGAAGGCGCTCATCTGGCCCAATACTGACGCTGAGGCGCGAAAGCTAGGGGAGCAAACGG
+
@A;;;;;;;#:@@A>BABB=AA=AA;@6;;BB@A@;AD:;;0;<6@@@;;;@?AA@B;:;?BB?BBBB=B;;;CBC=;;:DD9D@:55>>:1;;;/;D=B<A988B;AC795:B>BC@DD<?0000//>7??A@=@???BB<B8B@B>@@<8:9?@;;6;<==6799AABABA@@@AA=AA;@<@AA>A5;;;;;424.449999:?;A?@@=@4899;:7=@A000@;006===4=<;;;<</55==@8?::
@N9IO0:01056:05870
AACGTAGGACGCGAGCGTTATCCGGAGTTACTGGGCGTAAAGGGCGGGCAGGCGGCTTGCTAAGACTGGTGTGAAATGTCCCGGCTCAACCGGGAAGGGCCACTGGTGACTGGCGAGCTGGAGGGCGGTAGAGGAGCGTGGAATTCCGGGTGGAGTGGTGAAATGCGTAGAGATCCGGAGGAACACCAGAAGGCGAAAGCGGCGCGTCCGGGCCGTACCTGGACGCCTGAACCGCGAAAGCCAGGGTAGCGAACGG
+
<.;?@AB=@@@BB@AABB?ACA=B@BCB@CEB@@6;;;@?)99)9?;3;@B?@@>@C?AB;;8<BABB?@@@BBB=@???A8A>BA<B?B?CF=B?BC>B?BBBB548:>@?68>:@@@@0/0>4>@;@???A>ABDCAA=?;>5>>AB9BB>BBBB>A@?=899>@:>>??88817133,31///(//-(-06689+--6(//73396;=5:6:<<=366+2222+3886868--.8,85(---(,--..5.33>
@N9IO0:01030:05910
TACGAAGGGTGCAAGCGTTAATCGGAATTACTGGGCGTAAAGCGTGCGTAGGCGGTTGGTTAAGTCTGTCGTGAAAGCCCTGGGCTCAACCTGGGAATGGCGATGGATACTGGCCAGCTAGAGTGTGATAGAGGATGGCGGAATTCCCGGTGTAGCGGTGAAATGCGTAGAGATCGGGAGGAACATCCGTGGCGAAGGCGGCCATCTGGATCAACACTGACGCTGAGGCACGAAAGCGTGGGGAGCAAACAGG
+
@@BBB=BD:@@@?:@@@@>B=@AA=A4;29A@AB;<;;BB=BBA@@@@?@@=;;7;@C@E?C?BBC?@>???AB?3::91@A<4@A??4=6993/448;7ABBBB?BBBBBB>A?AAACCDCCBBBBBAAA??:??>;<<8<9=8?@;@?BBBBBAA;@>>>5?AA???@A?<?:::,98,74@>AA:??A8A=B=A?BB?B?B=BBC?BBBC=BB?:<@;33377725888?A:A;:<@AA5==>>D9A;;5
@N9IO0:01050:05941
TACGTAGGTGTCAAGCGTTGTCCGGATTTATTGGGCGTAAAGCGCCCGCAGGCGGCTTGCCAAGTTCGATGTGAAATCTCCCGGCTCAACTGGGAGGGTGCATCGAAAACTGGCAGGCTTGAGGCAGGGAGAGGGATGTGGAATGTCAGGTGTAGTGGTGAAATGCGTAGATATCTGACGGAACACCAGTGGCGAAGGCGGCATCCTGGCCCTGTCCTGACGCTCAGGGGCGAAAGCGTGGGGAGCAAACCGG
+
BB::9CC@CBCCC?C:::=@@B>B>BCD=AA@CE?CCBAA4::@??6@@AB=A@59:3;;<@>CC@CCBBABBFH=ABBBE<?=?BA@<@???8??A9??999<=<<?3>>@=@??:??;@?A?A:994:AACD=BA@AA=A?BBCBBC@DDBBBB@;?@@D;@:;;AA===@;;;AAAA?B?BBA9>>9829??2949A=A???9??9?@8@A@@=@@??@AABBBA@3@;;;0;@CCCCC;ABCDC>D?A?
@N9IO0:01056:05915
TACGTAGGGTGCGAGCGTTAATCGGAATTACTGGGCGTAAAGTGTGCGCAGGTGGCCGCGCAAGTCGAGTGTGAAATCCCCGAGCTTAACTTGGGAATTGCGCTCGAAACTACGTGGCTCGAGTGTGGCAGAGGAAGGTGGAATTCCACGTGTAGCGGTGAAATGCGTAGAGATGTGGAGGAACACCGATGGCGAAGGCAGCCTTCTGGGCCAACACTGACGCTCATGCACGAAAGCGTGGGGAGCAAACAGG
+
9;;;:@CC7;;BB@A;;;?B>B;;5<5;<BACCG>BAA@C:@;::99AABA=@A=@4::@@@<@@CAAAB@?@AC=ADAA6?@:;;;@:>?;@A<B?B?@99;@????9?===?;;4:AAA@@??@@9@@@@@?A5<5;?<=9?8?=A??::;BCDD@BBBB=A@@?BBABAAABBB?BD?B???=39888;<77178=778178<;<<5>:=;@@>@@A888?988<<?=999,4734<<<2=>>>>5>>>:
@N9IO0:01018:05979
TACGGAGGGTGCAAGCGTTGTCCGGATTTATTGGGTTTAAAGGGTGCGTAGGTGGCTATTTAAGTCAGTGGTGAAAGCCTGCAGCTTAACTGTAGGATTGCCATTGATACTGAGTAGCTTGAGTACTGATGAGGTAGGCGGAATTGATAGTGTAGCGGTGAAATGCATAGATATTATCAAGAACACCGATTGCGAAGGCAGCTTACTAAGGAGTTACTGACACTGAGGCACGAAAGCGTGGGGATCAAACAGG
+
@BBA=AAA;@@@C>BBCC@BBH@CACCC?CCACE>CC<??7>A:AAACA?@=@@=@AAAA;@<??@=???;><==-:959ADBBBB?B?BCBBBB?AC>???@?;@@@??@@@@@AAAA>AAAA@@@AA;;;A=AAB>AB=A=A=B@AAAAA?@@AA=AAAA;????A@?@@AA?A;;;?BB?BBB=A@A6;;;;5;6:AACE?ABA@<@?<<;=A?@@@ABBAAAC?CCBA@@;@BBBFEF<DBBBC;BC@>
@N9IO0:01024:05984
CACGTAGGAGGCGAGCGTTGTCCGGAATCATTGGGCGTAAAGAGCGCGCAGGCGGCTTGACAAGTCGGGTGTGAAATCCCGGGGCTCAACCCCGGGACTGCATTCGATACTGTCAGGCTAGAGGTAGGTAGGGGAGATCGGAATTCCTGGTGTAGCGGTGAAATGCGCAGATATCAGGAGGAACACCGGTGGCGAAGGCGGATCTCTGGGCCTTACCTGACGCTCAGGCGCGAAAGCTAGGGGAGCGAACAGG
+
BCBAA@A=:97:@@@ABB?BBB?A>A@CCBB?BD>CECHH=A:;9@@ABCB?BB>@@=@BBB@BCCCD>CCAA@?6999.8??2@9876===(77*7;;;8<B8===AAAB???BB?B@AA@A=@BC@A@?AA9AAAABB>B>B=@<<<:<A?>>6637>=B:B;;;>>;;;>>>BC?AA=A=BBB@C@EB=B??<@?AA=B@B@@@BB<B@CBCC@BBBBBA@;;;5;<;BDJ?HCB;;;;.;AAAA?<;;=
@N9IO0:01025:05968
TACGGGGGGGGCAAGCGTTGTTCGGAATTACTGGGCGTAAAGGGCGCGTAGGCGGGCGGACAAGTCTCTCGTGAAAGCCCACGGCTCAACCGTGGAATTGCGGGAGATACTGTCTGTCTTGAGTCCGGGAGAGGAGGGTGGAATTCCCAGTGTAGCGGTGAAATGCGTAGATATTGGGAGGAACACCGGTGGCGAAGGCGGCTCTCTGGACCGGTACTGACGCTGAGGCGCGAAAAGCTAGGGGAGCAAAC
+
<;BBDDGDDD"CB;;:BA<@@?AA=??B?BABDD>9::BC<AD>AAB@@@D@BBC>A@=???5;;@AABBBBBDD9;;B;A;:6:AAB?B600=+0+09=000+::9:BBBCCBBBBDCGFBCBC@CC>ABBDABBB=CB?B>B@BD?DBBCD;;;A>AABB=AAABA@@?A??<?B=AA?A????=C=9979AA9?<?B?BBBBBDE??A=??AAAAAA@?=<<9928<<9999(9777?CB:@@??>67
@N9IO0:01027:05987
GACGAACCACCCGAACGTTATTCGGAATTACTGGGCTTAAAGGGTGCGTAGGCGGCGCGGAGGGTGGGATGTGAAATCCCCCGGCTTAACCGGGGAATTGCGTTCCAAACCGCCGTGCTCGAGGAAGATAGAGGTGAGCGGAACAGATGGTGAAGCGGTGAAATGCGTTGATATCATCTGGAACACCCGTGGCGAAAAGCGGCTCACTGGGTCTTCCCTGACGCTGAGGCACGAAAGCTAGGGTAGCGAACGGG
+
BAA??=??AAC<?@?;;;=@B>AA>B?B@BECDC>AA6;;6;E;@A@B@;;7;B?CDCC???D>BBE=@@@@@@C=@AA?A0A6;;?B@B?CCC9C@C?AAAB@C@CC?C?BA7;;;ACCCAB?AAE@@:;<<5;@AA@B<@>@BCCCCACDEACBB?BA@@9@@@AA?BA:;:::5<<=8<8::::099;395444&555.5>666=?B49668<=4666>BCB@@A=AB@;::,9=<<>?8000?@@=@??:
@N9IO0:01030:05964
TACGGAGGGGGCTAGCGTTGTTCGGAATTACTGGGCGTAAAGCGCACGTAGGCGGCTTTGTAAGTTAGAGGTGAAAGCCCGGAGCTCAACTCCGGAATTGCCTTTAAGACTGCATCGCTAGAACGTTGGAGAGGTAAGTGGAATTCCGAGTGTAGAGGTGAAATTCGTAGATATTCGGAAGAACACCAGTGGCGAAGGCGACTTACTGGACAACTGTTGACGCTGAGGTGCGAAAGCGTGGGGAGCAAACAGG
+
BBCB;@>===,>AAAABB>AA@CE@C?B?BCBBB>A@@BB<@@CBDAAABC?CC@BBB>BCC>BAABCBB=@?>?7@CC>C@:::ACC?BBC@B?B?B:;;@DC>C@CCCBBBCBBBBCCBC@CCC?C?BBAA=BC?BBC@C@B@BACACBBBCBBB?BBBB=B>;;;BBBBAA<A@?B?@@=@AA>BCBB?BBA>A?ABBBB?BBAA=@;;5;<BB?BC;;;B;;;=CA@;;<0;@CAAA@7@A@@C=BCCA
@N9IO0:01032:06004
TACGGGGGGAGCAAACGTTGTTCGGAATCACTGGGCGTAAAGGGCGTGTAGGCGGCTGAATAAGTGGGATGTTAAATCCCCCGGCTCAACCGGGGACCTGCATCTCATACTGTTCAGCTCGAGCACATCAGAGGAGACTGGAATTCCCGGTGTAGCGGTGAAATGCGTAGATATCGGGAGGAACACCAGTGGCGAAGGCGAGTCTCTGGGATGATGCTGACGCTGAGGCGCGAAAGCCAGGGGAGCAAACGGG
+
BB;;;;;;%;;9??9??@<?@@CCAC?BABBBCC>BBBCD>DE>CBBAAAA=::6;AA@?BB?BBBD<B:;9=@?6:::::*:>@AAB?A?@DE:BB@AAACCCBBB@@@@@B;BAAABCCBBBFCCCBBBBB@AA@A@@<A?D;AA<B=ABBBBCC@CBBB=BCBAABBBBBBAA@:@@;@?AAB?BBAA>ACC?B?BCCCECCCCCD>CBAABBBABABAA@AAB<@@AAAC<@B@EMIM;;;BCJ?CCC=
@N9IO0:01040:05969
TACAGAGGGTGCGAGCGTTAATCGGAATTACTGGGCGTAAAGCGCACGTAGGTGGTTCTGTAAGTCGGATGTGAAAGCCCCGGGCTTAACCTGGGAATGCATTCGAGACTGCAGTACTGGAGTATGGGAGAGGGAAGCGGAATTTCCGGTGTAGCGGTGAAATGCGTAGATATCGGAAGGAACATCAGTGGCGAAAGCGGCTTCCTGGCCCAATACTGACACTCATGTGCGAAAGCGGTGGGGAGCAAACAGG
+
CCCBB???8>B@ABBCBB?B>BA@<A=@=AA@@@<@DA@@8:9;;A;;;CCACC@C@BBBDC?@@DD=@@?@@?C:@@BB7@A9A@>B>B>AAC6;59====499555;AAA@A@AAACA??::9@@;CAABD<@=?AA:=:==6=;@<AACAAAC?BBBD=@@@@@A@A;;0<<:<*0)05:97//54559999)555.5;6<66616<4<7<<;;;<669@@>:5544//7.7//)/999*7899:05559
@N9IO0:01042:05989
TACAGAGGCCTCAAGCGTTGCGCGGAATCACTGGGCTTAAAGGGTGCGTAGGCGGATGTGCAAGTGCCTTGTGAAATCCCATGGCTCAACCATGGAACTGCTTGGTAGACTGCACGTCTTGAGGTCGGTAGAGGTCGCTGGAACGGTTGGTGGAGCGGTGAAATGCGTAGATATCAACCGGAACGCCCAAGGTGAAGACAAGCGACTGGGCCGAATCTGACGCTGAGGCACGAAAGCGTGGGGATCAAACGGG
+
BBCCC998;?AAA=?9;;?AAA@@;@;@@>??AA9AB>AA<AD<AABDC;:::A>AABBBCD@CCCCBC???BBB<AAC=BBC@BBBB?B>@@C@C@DBBBC@C?BBBCCCBAABCAAB>C@@=@AA>BBCCGABABHAA?@@BB?B>A=;;5;;999=;;=4<555;9:9:////)/494:7><@A5@=@=@@A=??;;6;BBBB;;;0;9?B9@@@@BAAACA<;7;AAABC<BBECCCC;CBCCD>DCC<
@N9IO0:01045:05967
TACAGAGGGTGCAAGCGTTAATCGGATTTACTGGGCGTAAAGCGTGTGTAGGTGGTTTAACAAGTCGGTTGTGAAATCCCTGGGCTCAACCTGGGAACTGCTTCCGAGACTGTTCGACTAGAGTACGGTAGAGGGCGGTGGAATTTCCGGTGTAGCGGTGAAATGCGTAGATATCGGAAGGAACACCAATGGCGAAGGCAGCCGCCTGGGCCTGTACTGACACTGAGACACGAAAGCGTGGGGATCAAACAGG
+
CBBBBCDD=@@BC@CCED@C@CBB=@@@<?BBBC=BABBB=BBB@AAAABB@BB@BC<A?AB>@B>=:>?BBBBC>BBB>BBB=BBBB?B?BAB<A=A998D?B>B898A>:::=>??===??@@@@=@??::919@;@B=D@CC=CACACCCCBAA<AB@B<BBBBBABA@A@@A=A?C@C@CCC@C@BC@BBA>A?AAAA;@>;:;:/;=@@@@BBBBAA@??@A@@@???A9????@AA6ABBBC<@?@9
@N9IO0:01049:06003
TACGTAGGTGGCGAGCGTTATCCGGAATTATTGGGCGTAAAGCGCGCGCAGGCGGTTTCTTAAGTCTGATGTGAAAGCCCACGGCTCAACCGTGGAGGGTCATTGGAAACTGGGAAACTTGAGTACAGAAGAGGAAAGCGGAATTCCACGTGTAGCGGTGAAATGCGTAGAGATGTGGAGGAACACCAGTGGCGAAGGCGGCTTTCTGGTCTGTAACTGACGCTGAGGCGCGAAAGCGTGGGGAGCAAACAGG
+
CCBCBBB@BB?BBAA:;;?BBB?B?B>A@CB?BB<A@??@.;:;;@@>==>:00-0@6>><><>>0:9><8739>8<??3?AA<??AB>@<@@@9?<=9??@A@D@DC>BBCC=BB;@@>999?A@????CBC>CE=B@@9=3:39399>988=@=@<=?BB>BAAABBBA?;;;??1885;4@BB?BCCC@BBA<@<;;6;DD>CCD@BCCBA@=A@@@ACB@@AB?BAB;;;0;;;;DFE:BDGEE=@@@=
@N9IO0:01057:05998
TACGTAGGGTGCGAGCGTTAATCGGAATACTGGGCGTAAAGCGTGCGCAGGCGGTTTTGTAAGACAGGCGTGAAATCCCCGGGCTTAACCTGGGAACTGCGTTTGTGACTGCAAGGCTAGAGTGTGTCAGAGGGAGGTAGAATTCCACGTGTAGCAGTGAAATGCGTAGAGATGTGGAGGAATACCGAGTGGCGAAGGCAGCCTCCTGGGATAACACTGACGCTCATGCACGAAAGCGTGGGGAGCAAACAGG
+
@@BBAABC8;:B@@@:;:6;>CAB?B7;;ACCD>CCDCE>BBB;;:BAAA?AC?BBB;;:D?;;;@@<@@@@@@;@CDE;BC=AA?A@C@@@@9?6:;;;;;;.;;<=@A@@@=@;@@@AAABBAA@BA;;;@8<<5;B;;5;5;=;;;;;BBA@@@@;;;8;ACCBCCBBBBCBB>==;@8=..*-.,,-(---(-(///955526==2:;:3994448=44445:=888433(3::<;;;+:888808::5
@N9IO0:01059:05992
TACGTAGGGTGCAAGCGTTGTTCGGAATTACTGGGCGTAAAGCGCGCGTAGGCGGGCTTGCAAGTCGATTGTGAAAGCCTGGGCTTAACCTGGGAATGGCAGTCGGAAACTGTAAAGTCTTGAGTGCCTGAGAGGATGGCGGAATTCCCGGTGTAGAAGTGAAATTCGTAGATATCGGGAAGAACACCTGAGGCGAAGGCGGCTATCTGGCGGTGCACTGACGCTAAGGCGCGAAAGCGTGGGGAGCAAAC
+
CCCCCCCG>;;;E?BBBC@@@>@B@B7<5<AA@@8@CA@B;A@@@AAA?@B9;;;0;:>@@A?:98>=<100000(/0)/9:/88596968;>)/)//05569//(/8.666377(3;;;9>8?;>>?????>??C@@;==3:3:3:9*799::<<A9?;;CD>D@ABBDBAA;00<@+0,0:6:>@:AA@@<@@D=A<?@:>@@@A;<5;:4:BECBBCBBCC@A?A?CCB;;;/;A@FGJM<C=00=3=
@N9IO0:01061:05996
TACGAAGGGGGCTAGCGTTGCTCGGAATCACTGGGCGTAAAGCGCACGTAGGCGGATCTTTAAGTCAGGGGTGAAATCCTGGAGCTCAACTCCAGAACTGCCTTTGATACTGGGGATCTCGAGTCCGGAAGAGGTGAGTGGAACTCCGAGTGTAGAGGTGAAATTCGTAGATATTCGGAAGAACACCAGTGGCGAAGGCGGCTCACTGGTCCGGTACTGACGCTGAGGTGCGAAAGCGTGGGGAGCAAACA
+
BBBBBACDCD5EBA??AB=@AAAA@C=@@?@999.;A;;;0;;@AABBBBD@BB9;;BBB;A>AA@@@@@3AABC>CC=@@;@>@;;:9??@7::B;A@BB?BC=BABAC;;<;.;@@@@@<<;B?B@B@BCB?DDAAAA?B>@@B?A:;;=899=?;@?AA<B@BCEECCDBB;??5;7;A?B@?<???@=A;;6;;00*0@;;;AA<?@?A@BABABCAA??89929@>@AA29999?AD5?9:9@8>9
@N9IO0:01063:05974
TACAGAGGGTGCGAGCGTTAATCGGAATTACTGGGCGTAAAGCGCACGTAGGCGGCTTGGCAAGTCGGGTGTGAAATCCCCGGGCTCAACCTGGGAACTGCATCCGAGACTGCCTTGCTAGAGTATGGGAGAGGGAAGTGGAATTTCCGGTGTAGCGGTGAAATGCGTAGATATCGGAAGGAACATCAGTGGCGAAGGCGGCCAACTGGACAGATACTGACGCTGAGACACGGAAAGCGTGGGGAGCAAACAGG
+
A@B@@>>>8@@@BABAAA?B?ABB=B6;9;@@@D=@@ABB<BBBBCBABCE?9949@;@=BC=@B;::6:DC@AA=BBBB9BC=@@@C=@<AAB;B?CCBCCBB?B@@@AA@A?A899@A@A:;;@@?8@@;;;0;;ABB>B6;;7;?B?AAABB;;:;CCC?BBBCBBBBB@@@A=A<@;@=@@<<>9558==>=@8?;7;7@<??C@C@@@;;;@@?AB;;;:;955555.5<1<@??>>>2==<<>==BB?
@N9IO0:01017:06049
TACGTAGGGTGCGAGCGTTAATCGGAATTACTGGGCGTAAAGCGTGCGCAGGCGCTCCTTAAGTCAGATGTGAAATCCCCGGGCTTAACCTGGGAACTGCGTTTGAAACTGGGGGAGCTAGAGTGTGGAAGAGGGGGGTGGAATTCCAGGTGTAGCAGTGAAATGCGTAGATATCTGGAGGAACACCGATGGCGAAGGCAGCCCCCCTGGGCTAACACTGACGCTCATGCACGAAAAGCGTGGGGAGCAAACAGG
+
98//////)/@<@A@969>@>B@@=@:=4=@9:9,9=99:.9>==:?@>AA>;<9@@9?=A<??BA?@<>000@<AAAA5AA00:>A?B?BAA=@6::??@=A9@?=6=89999):@@@@A@@@@@C=B=;;;ABAB';;5<<@<@@?@7;;AABCAAACCC>;;;CCCCIDBAAAB?BB<@<@;;5;A@C?B@A>@=A;<<;;;<$;CC6@?A?@@<<::0//0>99==??8888(8877CCC1>>799+9998
@N9IO0:01021:06020
TACGGAGGGTGCGAGCGTTGTCCGGAATCACTGGGCGTAAAGGGCGCGTAGGTGGCCCGTTAAGTGGTCGGTGAAATCCCGGGGCTCAACTCCGGGGCTGCCGATCAGACTGGCGAGCTAGAGCACGGTAGGGGCAGATGGAATTCCCGGTGTAGCGGTGGAATGCGTAGAGATCGGGAAGAATACCAGTGGCGAAGGCGTTCTGCTGGGCCGTTGCTGACACTGAGGCGCGACAGCGTGGGGAGCAAACAGG
+
CCBB?A@@:AA@ABBAAA?BCCDJ@C?CCCCBBB<A@ABD>DC;@CBBB@@<992994:D=B?B;::;CC@AAAF>CCC=CFF9CBBB@CCD@DCC7A;;;7<?=@A@@A@@=A@@@@@@;;;BB@A8;99AA39:@@@B5949:>@6>:@@>@@BC@BC?A>@BABBBBBBBBBCD?D@CC@CDD@AAAB@BBB@B>ACC<@AABBAC>C?BC?BBBAA@@@9:;B?BBBBBBBA;;;@A@7@BBBE=;<;?
@N9IO0:01028:06038
CACGGGGGGAGCAAGCGTTGTTCGGAATCACTGGGCGTAAAGGGCGTGTAGGCGGTCAGGTAAGTGGGATGTGAAATCCCTCGGCTCACCCGAGGACCTGCATCCCAAACTACCTGGCTTGAGTATGGGAGAGGATGAGGGAATTCCTGGTGTAGCGGTGAAATGCGTAGATATCAGGAGGAACACCGGTGGCGAAAGCGCTCATCTGGCCCAATACTGACGCTGAGGCGCGAAAGCTAGGGGAGCAAACGGG
+
@A;:9:9:%7<>=8<<><6;;?BC@E?BAABDCC>BDCCC7;;0;C;;;BB>AC@D@AAACB>BBBB=BCCCDDD>DDD=BBB<AA@@AA<BBC?AB@:;;BCCC>CC>CBBB@;;5<B5;;ABEHGI>BAAA7;;CCBB<B>B?C?CC?BACCCAB?@DED>;;;BBBCCCB;;;E<AA=@;<<=+0+00,00;;0;ABBCBB;<;;5<C0;5;;;CBBBBC<;<B?A@@;;;0;;@@ACC3BBA@@8A@A8
@N9IO0:01029:06029
TACGTAGGGTGCGAGCGTTAATCGGAATTACTGGGCGTAAAGCGTGCGCAGGCGGTTCGTTAAGTCAGCTGTGAAAGCCCCGGGCTCAACCTGGGAATTGCGGTTGAAACTGGCGAACTAGAATCTGGCAGAGGGGGGTGGAATTCCACGTGTAGCAGTGAAATGCGTAGAGATGTGGAGGAACACCGATGGCGAAGGCAGCCCCCTGGGCTGAGATTGACGCTCAGGCACGAAAGCGTGGGGAGCAAACAGG
+
BBBA@@?@;??BB@@9;0AAAAA@>@-0-0ABCF?BBBEM=B@BBD;::AA?::7:?BBC@C@BBBBBCBBAABB<@@BA8@A<B:9:@E@CCD=B?B?A@@<?=?CD>BAAABDA?CABAC@CCCC?A??;;;;;;%;A>B?B@B@CBBBC;;;BCCFFJF?BAAAAABBCBBCCD?AA7<8;BB?CCBB?BCC?B=@A;;;;;*;AC=CCBBBCE@BCBCCA;;;>ABBAAA=BBBCDED;CCCDD>;;;>
@N9IO0:01029:06040
TACAGAGGGTGCGAGCGTTAATCGGAATTACTGGGCGTAAAGCGCACGTAGGTGGCTTTGCAAGTCGATTGTGAAATCCCCGGGCTTAACCTGGGAACTGCAGTCGAGACTGCTTTGCTTGAGTATGGGAGAGGGAGGTGGAATTTCCGGTGTAGCGGTGAAATGCGTAGATATCGGAAGGAACATCAGTGGCGAAGGCGACCTCCTGGACCAATACTGACACTCAAGTGCGAAAAGCGTGGGGAGCAA
+
BCDCCCCC>BBBBBB;;;>B?BCC@C@C@B@@@A<A@@BC=BBBBCCDCCD?CB?;::6;BB=BA@@@A?B@@@C;@???.;;0;9;@=@?@??8=5<7799793733799<<><5:99=@@@@@@@?8:9998)7717717157,77<4<96=<==;>@@E:<;;=>>@A==8881:=@=A?BAAAAAAA=AAA=A>AABB=@A8?>8?=8:<>>>899?==;::433372222&2559999+66877
@N9IO0:01042:06056
GACGAAGGGGGCTAGCGTTGTTCGGAATTACTGGGCGTAAAGCGCGTGTAGGCGGTTGCCCAAGTCGGGTGTGAAAGCCTTGAGCTCAACTCAAGAAATGCACTCGGTACTGGGTGACTAGAGGACCGGAGAGGATAGTGGAATTCCCAGTGTAGTGGTGAAATACGTAGAGATTGGGAAGAACACCAGTGGCGAAGGCGGCTATCTGGACGGTTTCTGACGCTAAGACGCGAAAGCGTGGGGAGCAAACAGG
+
AAA?=8<<=<,998?@@A>AD@BA?A8;8;A@@A=AAACC=BAA@@@@@@A@@C@C8::D=@<@BBBB>BCCCCC>CCADACBBBCCC?B@@@>ABB=BCCBBBBB@CBAABB=BBABBBBAB?BB@C@DBBB@DDBBBC@E@D@BB<BAAAABBCCADFCC;=;;;B@@AAAA6;;7:>AB<A@C=@@CB@BA@;=;8948??ABBB>C@@>@C>BBB000AA@-00<;;000+0??<;;;*77===<BBC?
@N9IO0:01044:06048
AACGTAGGAGGCAAGCGTTATCCGGAGTTACTGGGCGTAAAGCGCGTGTAGGTGGATTGGTAAGTTACTTATGAAAGCTCCTGGCTAAACTAGGAGAGGTTGAGTGATACTGCCAGTCTTGAATAGAGGAGAGGTTGACGGAATTCCGCGTGTAGTGGTGAAATGCGTAGAGATGCGGAAGAACACCAGTGGCGAAGGCGGTCAACTGGCCTCATATTGACACTCAGACGCGAAGGCATGGGTAGCGAACGG
+
:5;@@AB?@@=@C?BAAA@BBB@C>@::7;@AAA<;<;AA;ABBBBBCDCC@CC@@?>@?AA=AA?BAA?B>??B:??AC???<??AA9A???;?CBB?B?BCBBBBBBBBBB@BBBC@7;:<AA@?@<AA??:;69><<6<9<69;;;<?A99:==8====8=>@@@@AB>>>>>><@<@>:<<<;@;;98<995;98959//)/9=7=9=>AAHK7;;;;;====::::<;8>::::>>8>?B===<;;:
@N9IO0:01050:06026
TACGTAGGTGGCAAGCGTTATCCGGAATTATTGGGCGTAAAGCGCGCGCAGGCGGTCTCTTAAGTCTGATGTGAAAGCCCACGGCTCAACCGTGGAGGGTCATTGGAAACTGGGAGACTTGAGTGCAGGAGAGAAAAAGTGGAATTCCACGTGTAGCGGTGAAATGCGTAGAGATGTGGAGGAACACCAGTGGCGAAGGCGGCTTTTTGGCCTGTAACTGACGCTGAGGCGCGAAAGCGTGGGGAGCAAACAGG
+
AC;;;;;8;A>BE@BBBB@;;;AFAD@C@CC@CC=CCCCD:;;;;BAA:;;?@@<ABBAG@F?BBAAAA;;;9:A9???4@CC7;9@A@C?A@>6<=@+0000=A@@@>BCBB<AB;99499>@??AA<>>889787$788;9;938,373798=;37.7???:AAAABCDBBCDA@=;00,0+0@@?AEAC=AAA=A?BD?BBBAA*<5;?BBDDABBBBCB@@BDD?B@A<;;7;ACHEFE8BBCDE?@A@@
@N9IO0:01057:06049
TACGTAGGGTGCGAGCGTTAATCGGAATTACTGGGCGTAAAGCGTACGCAGGCGCTGCGCAAGACAGATGTGAAATCCCCGGGCTTAACCTGGGAACTGCATTTGTGACTGCGCAGCTAGAGTTTGTCAGAGGGGGGTGGAATTCCACGTGTAGCAGTGAAATGCGTAGAGATGTGGAGGAACACCGATGGCGAAGGCAGCCCCCTGGGACCTGACTGACGCTCATGTACGAAAGCGTGGGGAGCAAACAGG
+
BB;;;@@@:@A@BBB;9;@C@BBB;@5;6:ADDD>@@;;;0;?@AA;;;;;7;BAAAABAA=@@CAAA???ABA;BBBA8AA:@@=A>A?BCF>E9:9????A9A????A@@AB???????BBC5::????<EKKD'@@<A5838<A;;;===;;;;;;BE:?>CBBBBBBBBAAA>;;5;5;BB?DCFD@CBC@C>A@@@?@?,:;;/:@:@>?@BB<BB9:99???;::>?,9:@@ACC7;:;:B:@CB=
@N9IO0:01059:06055
TACAGAGGTCCCAAGCGTTGTTCGGATTCACTGGGCGTAAAGGGTGCGTAGGTGGCCGGGTAAGTCTGATGTGAAATCTCCGAGCTCAACTCGGAAACTGCATCGGATACTCTCCGGCTAGAGGAATGGAGGGGAGACTGGAATACTTGGTGTAGCAGTGAAATGCGTAGATATCAAGTGGAACACCAGTGGCGAAGGCGAGTCTCTGGACATTTCCTGACGCTGAGGCACGAAAAGCTAGGGGGAGCAAACAGG
+
BBB;;;;8;BB=C:;;AA;@@?CCACC@BBAAAH<C;;;B=BD?;;;AA@@=;;7;?AB<BA8;;AACBBAA:::.;CA?=;;;;AAB>BBBB>A@9@A@@@?@?=:;;CBBBB@C;;;ABBA<@<AA<@@@@3@;;;BB=A=AA;;6;;?@@@@ABBCCBE@CCDDECCB@@@<;5;?@5;4;BB>B;::;@==:9:?@<==>A?>=9<;999447;<<855<;;;6<943333&33333333$4:444(4:;8
@N9IO0:01060:06011
TACGTAGGGGGCAAGCGTTGTCCGGATTACTGGGCGTAAAGAGCGTGTAGGCGGCCAGACAGGTCTGTTGTGAAAACTGGAGGCTCAACCTCCAGACGTCGACAGAAACCGTCTGGCTAGAGTCCGGAAGAGGAGAGTGGAATTCCTGGTGTAGCGGTGAAATGCGCAGATATCAGGAAGAACACCGATGGCGAGGCAGCTCTCTGGGACGGTACTGACGCTGAGACGCGAAAAGCGTGGGGAGCGAACAGG
+
BA??>99999*;E>CCCC;00A;A+00+0>==<<BBBCC>@@@@@@AA@?=@@<@=@AA@??=?AAAA<?=7878+9=@?@@>@A??;@=?=:>===>????@?@@@9@<@A????AAAA@@>?<??C>?>>8===?>>8=8<1908A<A@777AA>BBBB=BAAA99:BBBAABB?B>AA@BBB@CC@@9:///)/977...75660<>>:>>AC::;BBBBBBAA@@;;;;.;AA@AAA7B@CCC?:9:8
@N9IO0:01015:06065
TACGGAGGAGGCTAGCGTTGTTCGGAATTACTGGGCGTAAAGCGTGCGTAGGCTGTTTTCTAAGATGAGTGTGAAAGCCCGGAGCTCAACTCCGGAACTGCGCTCATGACTGGAAGACTGGAGTCCGAGAGAGGTGAGTGGAATTCCCAGTGTAGAGGTGAAATTCGTAGATATTGGGAAGAACACCAGTGGCGAAGGCGGCTCACTGGCTCGGTACTGACGCTCATGCACGAAAGCGTGGGGAGCAAACAGG
+
CDCC?CC@DE@@>>?@>>:?B?AB=A<@<@?BBB>???CC:@@@@@9::CC?BCBBCA8@@@;?A@AAAAAABAA6;9@9@?;;;@@@@BAB=@<@<@;;;AABBBBBCCCC@C@BBCEEACBBB=A@BAA@@=@A@A@?:?5;5;@9@AAC@AAAA=ABBB>B@BBBBBBBAB>BA;@?AA<??D?EBAA?BBC?B?BC<9;===883;CCC@BBCBBB@@@B;;;CBBBAAA<A?@@AAA7@@@BB=BAA=
@N9IO0:01015:06100
TACGGAGGGGGCGAGCGTTGTCCGAAGTACTGGGCGTAAAGCGCGCGTAGGCGGGGAGGCAAGTCCGCTGTGAAAGCCCGAGGCTCAACCTCGGCGGGTCGGTGGATACTGCCTCTCTTGAAGGTGCTAGGGGGGAGATGGAATTACCGGTGTAGCGGTGAAATGCGTAGATATCGGTAGGACACCAGTGGCGAAGGCGGTCTCCTGGGGCATTCTTGACGCTGAGGCGCGAAAGCTGGGGGGAGCGAACGGG
+
@@@D=<;;;;*9@@ABBC>BAA=A?9:;99=@?9A?=?A5999;@@;::D@BBCC;AA?AC?AAA<@@??@@AB>BBB6:;9293:;5<8;;;7:;>3<;;600*09;;5669<////)//)/)/-66-/0000#////56;.505<8=:<:9==00)//;;3=<<?AA?A;955/27//)//77)/-8:)//0+/7<;59<//,/:::+/54.55.55;>>>994377///7.79444444#499997<==4
@N9IO0:01045:06097
TACGTAGGGTGCGAGCGTTAATCGGAATTACTGGGCGTAAAGGGTGCGCAGGCGGTTGCGCAAGTCAGGCGTGAAATCCCCGGGCTTAACCTGGGAATGGCGCTTGAAACTACGCGACTGGAGTATGGCAGAGGGGAGGTGGAATTCCACGTGTAGCGGTGAAATGCGTAGAGATGTGGAGGAACACCGATGGCGAAGGCAGCCTCCTGGGCCAATACTGACGCTCATGCACGAAAAGCGTGGGGAGCAAACAG
+
BBBBBBCB=BBCBBB:;;?C>A;;8;>A5;;CCB=;;;CC?CE=BB@@@@@<@A@B6;;:9=7?==>>498<<=<*7898+7?9AB?C@D@BBB5949=:@@?@<??<<@@BAAA@<=;;5:9998=<@:999::(77/33,34:6=8=BBB>=>@AA9=577(737???@AA==>=A3885;5???=AACC>@?@8>2:9??8=@:@@A8?8?:?<<<>9878777387733333&337>>CC5>>=::.666
@N9IO0:01048:06088
TACGTAGGGTGCAAGCGTTAATCGGAATACTGGGCGTAAAGCGTACGCAGGCGGCTATGTAAGACAGGTGTGAAATCCCCGGGCCTAACCTGGGAACTGCATTTGTGACTGCATAGCTAGAGTCCGTCAGAGGGGGGTGGAATTCCACGTGTAGCAGTGAAATGCGTAGAGATGTGGAGGAACACCGATGGCGAAGGCAGCCCCCTGGGATGAGACTGACGCTCATGTACGAAAGCGTGGGGAGCAAACAGG
+
BCAA?BBB<@@@@>AAAB?A9>>B?B,00>BBB>AACIC9::CCDBA@?>9::4;@AAABB@BBCBB@CCCCBC>BBCC;CE=@>@C@D@CCC>C?A9;;AAD>BBBBCBAABCBBB@A@?@@@6;;@BC@@@@@@&@B?CACGK@DBCBBAAABBCAAAD>C@@@BAAABBCCCC@DA=@<=00+00<?9?>=9>=9999999'9@A9@@@99999@AA@A;:9@95555::)5999999+99;@<8@@@;
@N9IO0:01059:06101
TACAGAGGGTGCAAGCGTTGTCCGGAATCACTGGGCGTAAAGGGCGCGTAGGCGGCCTGATAAGTCGGGGGTGAAATTCTGCGGCTTAACCGCAGAACGGCCTTCGAGACTGTCGGGCTGGAGCACGGTAGAGGCAGGTGGAATTCCCGGTGTAGCGGTGGAATGCGTAGAGATCGGGAAGAACATCGGTGGCGAAGGCGGCCTGCTGGGCCGTTGCTGACGCTGAGGCGCGACAGCGTGGGGAGCAAACAGG
+
DCCCCBBB=@B?>:>@>?:ABB?B?B=AABBCCG>BBBBB<BB=ABABA@@?BB?B?BCCBB<@@>=>>>0>CCC<B?BAAAB>BB@B>B>BBBBB?@@<@=B?CCAAA???BACK@BBB>A@BBAA=A:;;B?BBC@CD@C>B>BB=B@CCBABCD@CB?C@CBCB@@?@>>AA@@6A=BB?BCBAB=;;5;A@=A@;;8;?BBCCCC>C@BB>AA?@??A??@995:AAAB999@@@@@@6???AA;@@@=
@N9IO0:01016:06133
TACGTAGGTGGCGAGCGTTATCCGGATTTACTGGGTGTAAAGGGCGCGTAGGCGGGAATGCAAGTCAGATGTGAAATCCAAGGGCTCAACCCTTGAACTGCATTTGAAACTGTATTTCTTGAGTGTCGGAGAGGTTGACGGAATTCCTAGTGTAGCGGTGAAATGCGTAGATATTAGGAGGAACACCAGTGGCGAAGGCGGTCAACTGGACGATAACTGACGCTGAGGCGCGAAAGCGTGGGGAGCAAACAGG
+
CDAA@HG@BBABBBC;<;9;;E9;8;CC;@BABD;;;;BB=BB<BB;;;AA@ABB=B?ABBC=@@@@;;;:9AAA=AB=A=AB<BAAB?BA:@9<>9>??@ABB<@@?8?;;;?AG6;;7::@@@@@@<AAAA4;49:BB=B@B@C@BBCCCCCBBB?A@@@9@A@@@AACBBB???<??9?=AAB@BBAA9>>A;@;??;@BB?BBB?BCCBBB@@?@CCBBCCCC?B@?99:6;AAADGG;BBBBC=@@@?
@N9IO0:01020:06146
TACGGAGGGTGCAAGCGTTAATCGGAATTACTGGGCGTAAAGCGCGCGTAGGCGGTTTGATAAGCGGAGTGTGAAATCCCCGGGCTTAACCTGGGAACTGCATTCCGAACTGTCAAGCTAGAGTATGGTAGAGGGTGGCGGAATTCCGAGTGTAGCGGTGAAATGCGTAGATATTCGGAGGAACACCAGTGGCGAAGGCGGCCACCTGGACTAATACTGACGCTGAGGTGCGAAAGCGTGGGGAGCAAACAGG
+
CDBB?BBB<BBBB?B@@@@C>AAC=B6:7;@@AB=;;:CC=B;;;@;;;BB?BC?CB=CBCC?CBB?B?999AAA=BBDC9AC;BB>@<?=@@B9A>B789AB@C@DD@A<>>=?8@899@@@@A@@=@ABAAA9@?4;;59>@>A@BAAACBBBBB>B;:939@@@@@@AAAB?BB?BB?B?BBB@BBCG@CCCAC>CC?A?AC?BB@BCCC@BBCCBBBBBBBBB@BCBEEE>BBBBBCC9BBBBB=@@@=
@N9IO0:01024:06131
TACGAAGGGGGCTAGCGTTGCTCGGAATCACTGGGCGTAAAGGGTGCGTAGGCGGGTCTTTAAGTCAGGGGTGAAATCCTGGAGCTCAACTCCAGAACTGCCCTTGATACTGAGGGTCTTGAGTATGGGAGAGGTGAGTGGAACTGCGAGTGTAGAGGTGAAATTCGTAGATATTCGCAAGAACACCAGTGGCGAAGGCGGCTCACTGGCCCATTACTGACGCTGAGGCACGAAAGCGTGGGGAGCAAACAGG
+
CC;;;5;?AA2@AAB:99=A:55>>>266=BBDD??@ACC>CD>BB;;<CE@BCD;>;:;/8173=<<<</<<A>5@A<@@:>99:?:8<9969;@8>999D8>;;<@==9666>4<<<@C@@@CCBC>DBBB>;;;A;;5;?BBCCFDD;;;A>@>:99:B<B?CBBBADDCD?BB@?49;7;CC:CB<B@B?@;>;00(/888;<?6>=5=A9777AA???AAA@=@@???B;A>=:9::+8:>AB=ABA>
@N9IO0:01035:06118
TACAGAGGGTGCTAGCGTTAATCGGATTTACTGGGCGTAAAGCGTGTGTAGGCGGTTTGTTAAGTCGGATGTGAAAGCCCTGGGCTCAACCTAGGAATCGCATTCGATACTGGCAGGCTAGAGTACGGTAGAGGGTGGCGGAATTCCGGGTGTAGCGGTGAAATGCGTAGATATCCGGAGGAACACCGATGGCGAAGGCAACCACCTGGGCCTGTACTGACGCTGAGACACGAAAGCGTGGGGAGCAAACAGG
+
CDCBBCCC<BBA?@A@@@<@<@AB>@@@=AABHE>BB@@@:@@@@BABBBB@CD@CC>CC>A>ABBB=@@BBA?C6;9;)4A<)56=B:C:BCE@D?ABABBB@DAABAAAA@ABB?BB;B<;;B7929A@@AB;AA<??>B=><>@CF>BBBCCBB@BBBB>CDCCCC@BABAB;B;A;1916<=:????;?==:=<==:=<C>;CC=8CBDC>@?;;;;;;=>====;9444)44:::::&444::3:;:8
@N9IO0:01041:06119
TACGTAGGGTGCAAGCGTTAATCGGAATTACTGGGCGTAAAGCGTGCGCAGGCGGTTGTGTAAGACAGGTGTGAAATCCCCGGGCTTAACCTGGGAACTGCACTTGTGACTGCACGGCTGGAGTGCGGCAGAGGGGGATGGAATTCCGCGTGTAGCAGTGAAATGCGTAGATATGCGGAGGAACACCGATGGCGAAGGCAATCCCCTGGGCCTGCACTGACGCTCATGCACGAAAGCGTGGGGAGCAAACAGG
+
CCBBBBCB<BBBB=@BB@=>-00B8<+0)/<>@C>CCCLF>ABC;;:DCC@<??<?000CAD?BB@@A?AA@BBC=BBBC9CB=BD?C@C?CCD8:7;@@@AAB>A@AAAABBBBC?B@@=?@AAAC=A::9====,===;@9?<?599A@:99?>=989BB=@AAA@AA>;::::9:7718:==>5;:;;6;>>8=8==6;;>>/888*81::=;>=><:9:9866<==>>>A9?==8898)8:::;3;===
@N9IO0:01060:06148
TACAGAGGGTGCTAGCGTTAATCGGATTTACTGGGCGTAAAGCGTGTGTAGGCGGTTCGTTAAGTCGGGTGTGAAATCCCTGGGCTCAACCTGGGAATTGCATTCGATACTGGCGGGCTAGAGTACGGTAGAGGGCGGCGGAATTCCGGGTGTAGCGGTGAAATGCGTAGATATCCGGAGGAACACCGATGGCGAAGGCAACCGCCTGGGCCTGTACTGACGCTGAGACACGAAAGCGTGGGGAGCAAACAGG
+
CCCCCCCB<@@@@A@BAA<@=AAB=@@C=CBBBB?;;;BB<ABB@@@BBBC@CFBE>BBC@C@CCBBB<BCAAAC>BCC=BAA<@@@C@C@BBB>C>A>ABCB@BBBBBAAA?CCC>A@@ADBBA??9@>>?@@:@D?BB?B=@;?1993:@@CC@@?@CCC?CBCBBBBCA@AB?@<?>9=9000<AAAA=ABC?C@CC?A>BB?AAC;@=@@AAABCCBBAA???AAAAAAA<AABBBBB:BCCCC>CBB?
@N9IO0:01062:06145
TACGGAGGGGCCAGCGTTGTTCGGAATCATTGGGCGTAAAGGGCGCGTAGGTGGCTGTGCAAGTCGGAGGTGAAATCCCTCGGCCCAACCGAGGAACTGCCTCCGAAACTGCACGGCTCGAGTCCCGGAGAGGGCAGTGGAATTCCCAGTGTAGCGGTGAAATGCGTAGATATTGGGAGGAACACCGGTGGCGAAGGCGGCTGCCTGGACGGGTACTGACGCTGAGGCGCGAAAGCGTGGGGAGCAAACAGG
+
CB??;;9;;.71739::-332;71:1////)//(//:@@/:9/779>?AB?AC?;::@AA@>@AAA:;:?CBBB6ABB:9;A=A?4;699A:?:?09:89<?A>BBG>AAAAA@A>@@@CBC;;;,99==;:;.;ABBB@C7;9;C=AA;::CCBB?BBBB=@@@CCBBBBCC?BB=?>9>=???;?1;:<@@C?C@BB?;;;A>AA=@@CC=@AAB;;;CACCBB?BCBCCC;@@@;;;;.<A@AB=@@@?
@N9IO0:01028:06165
TACGTAGGGTGCGAGCGTTAATCGGAATTACTGGGCGTAAAGTGTGCGCAGGTGGCCGCGCATGTCGAGTGTGAAATCCCCGGGCTTAACTTGGGAATTGCGCTCGAAACTACGTGCTCGAGTGTGGCAGAGGAAGGTGGAATTCCAGGTGTAGCGGTGAAATGCGTAGAGATCTGGAGGAACACCGATGGCGAAGGCAGCCTTCTCGGGCCCAACACGTGACCGCGTCCAATGCACGAAAAGCGTTGGGGGAGCAAA
+
@@<B<C?@469=@;=5599=9><<7;:?266CC>6BC=C<6BA@;:;55;;7<<8<05;A<<@;;AA::>;;;;<4@?::&94/4?7=:B=8A;2@7:29;9739333(377:<333///66///938888806(.(-205(-(-,-.(.733655....3'/.357555999555/55/5/56628767289:39395554957222;'..'.....---,,(,,,--(.(253...388.3:5505:::(553333
@N9IO0:01030:06198
TACGTAGGGTGCAAGCGTTAATCGGAATACTGGGCGTAAAGCGTGCGCAGGCGGTTATGTAAGACAGGTGTGAAATCCCCGGGCTTAACCTGGGAACTGCATTTGTGACTGCATAGCTAGAGTACGGTAGAGGGGGATGGAATTCCGCGTGTAGCAGTGAAATGCGTAGATATGCGGAGGAACACCGATGGCGAAGGCAATCCCCTGGACCTGTACTGACGCTCATGCACGAAAAGCGTGGGGAGCAAACAG
+
BB?@?BCE=?@CD@C9:99<+00@8>+0/@?BB>;::CC=BBBBBACCGD@DD@CA@A@CC?CBAAA;>>=>@?;@DED;CD=CC>?>@@CBD9?<@;;;AAB>AAAACBAAB????AA@ABBBBB=@@>;::::);@@>A=@=A?@@@A@:::@@AAAAA<ABBCCCBCBBBBBB?CC@B>@AA3999=:?@A=A59867999*9@2889>@@???>=>>?996@;???9995&55::;>?2;<;<<4;66
@N9IO0:01033:06167
TACGTAGGGTGCGAGCGTTAATCGGAATTACTGGGCGTAAAGTGTGCGCAGGTGGCCGCGCAAGTCGAGTGTGAAATCCCCGGGCTTAACTTGGGAATTGCGCTCGAAACTACGTGGCTGGAGTGTGGCAGAGGGAGTGGAATTCCACGGTGGTAGCGGATTGAAATGCGTAGGAGATGTGGAGGAACACCAATGGCGAAGGCAGCCTCCTGGGCCAACACTGACACTCATGCACGAAAGCGTGGGGAGCAAACAG
+
CC<;:CBB=FBCCCA;;<?C?CBC9;69199BBB;;;;AA;ABB;;;BCGD@BB?A6<;<;;5:;B@>?BB??@E>CCCC:BB=BA?B?BB?BD>B@B<>>A999>?A9A999;87/8A?07887/95;///88.--.838(/(/(-,,(--(--,,-(-.(.99-339772.(.../.37222+206997;5=?8==?:>8><<<655+2.3,3(/*/6:;9247AA75668;8768.5//.666+337:<4:88
@N9IO0:01055:06166
TACGGGGGGGGCTAGCGTTGTTCGGAATTACTGGGCGTAAAGGGCTCGTAGGTGGCCAACTAAGTCAGACGTGAAATCCCTCGGCTTAACCGGGGAACTGCGTCTGATACTGGATGGCTTGAATCCGGGAGAGGGATGCGGAATTCCAGGTGTAGCGGTGAAATGCGTAGATATCTGGAGGAACACCGGTGGCGAAGGCGGCATCCTGGACCGGCATTGACACTGAGGAGCGAAAGCCAGGGGAGCAAACGGG
+
AACB>>>>>>";55:9@>8AB:=C<@<C;ABAB9095;@;3C<4B@AA>??8@A:B:D8?6605BB>CB?:?B<<6BA<6BCC:CC9B8B8C==1B8BB=B@A=@AACB=B=8=@A8@<7?=7=;49808<444(48844.37<7=8:>4>888<8A38:@:2???:>AAA:5:5557<<7B;@A@;C;BC:A<A6@899.5BA@8B=8;@5:399A8B@;;<?@==9<<@>>>7>=9<>>>1;;<>@6;;>6
@N9IO0:01028:06234
TACGTAGGGTGCGAGCGTTAATCGGAATTACTGGGCGTAAAGCGTGCGCAGGCTGTTTTGTAAGTCAGATGTGAAATCCCTGAGCTCAACTTAGGAACTGCGTTTGAAACTACAAGACTAGAATATGTCAGAGGGGGGTAGGAATTCCACGTGTAGCAGTGAAATGCGTAGAGATGTGGAGGAATACCAATGGCGAAGGCAGCCCCCTGGGATAATATTGACGCTCATGCACGAAAGCGTGGGGAGCAAACAGG
+
BCBABCDD<AACBAAAAA@C@CBB=A;@=@ACCC>CBCBB:A@A:;:@@BBAEBBBEE;;;;?BBBACBBBCBBE=CBC@BBCCBCCC?AA?AA@C?B::;AAE;;:C=@::7;177;>=98;////7;777>>>>>'=;;282;8?=A@ABC@AAAAAAAAD>B??@DBBDBAAA@@<@@?B?BCC?B=@@>><<:@-0/9;@@F0?BB<@A@;:::9=?:99=:9;@@DC???88878=??39999D=CCC>
@N9IO0:01029:06235
TACGTAGGGGGCAAGCGTTGTCCGGAATGATTGGGCGTAAAGGGCGCGTAGGCGGCCTGTTAAGTCTGGAGTGAAAGTCCTGCTTTTAAGGTGGGAATTGCTTTGGAAACTGGCGGGCTGGAGTGCAGGAGAGGTTAGTGGAATTCCCGGTGTAGCGGTGAAATGCGTAGAGATCGGGAGGAACACCAGTGGCGAAGGCGACTAACTGGACTGTAACTGACGCTGAAGCGCGAAAGTGTGGGGAGCAAACAGG
+
CCBAA;:;:;*;A?AABB<;;D?C?C?B@AA?AA<?BBBB<AA<AB@@@@@<??9?<??A@D@B@@@@=@ACABB<@@C@HAA@DD;DAD@@@@9A?A=BBCB;B5;:,:@@3@@A<AAB?AA@@@@?;@@AA>A???@B@C@C?CD=C?BC@:;:C@CCCD=CCCCCCAAAAACBE?AB?B?ABC=@@@@=BBC@C@BCCBBB@CCC@BBAACCAABAFCCBBBD@BBCDCCC:;;A@AAA6;;BDB>CBB@
@N9IO0:01044:06232
TACGTAGGGTGCGAGCGTTAATCGGAATTACTGGGCGTAAAGCGTGCGCAGGCGGCGGCCCAAGTCAGGTGTGAAAGCCCCGGGCTTAACCTGGGAATTGCGCTTGAAACTAGGTCGCTAGAGTGTGGCAGAGGGGGGTGGAATTCCACGTGGTAGCAGTGAAATGCGTAGAGATGTGGAGGAACACCGATGGCGAAGGCAGCCCCCTGGGTCAACACTGACGCTCAGGCACGAAAGCGTGGGGAGCAAACAGG
+
BB@AACEE=A@@AAB:;:?B@EBB>B5;5<BCBC?BBBCC=@@B@@?CAAA<@@=@@;@C<A>AA;;;:@@@8995:A@B5@?9?B;?9?:???8?>@=?@@?><>BC>CBBB>A?999?B@@?@@A;977783737#22+2+2-2+.5---(-98=<@CCCC=CBBBBCBBBCBCBB=???C?BBB@BB@@6;<;<?=AABBCCF5BBC<BBC:;9B@?>@000877179:;>>5C>>9:::-::><=9?=?:
@N9IO0:01052:06234
TACGTAGGGTGCAGGCGTTAATCGGAATTACTGGGCGTAAAGCGTGCGCAGGCGGTTTGCTAAGACAGATGTGAAATCCCCGGGCTTAACCTGGGAACTGCGTTGTAACTGGCAAGCTAGAGTGTGGCAGAGGGGGGTGGAATTCCAAGTGTAGCAGTGAAATGCGTAGATATTTGGAGGAACACCGATGGCGAAGGCAGCCCCCTGGGCTAACACTGACGCTCATGCACGAAAGCGTGGGGAGCAAACAGG
+
BBDCCBDD=@@B?>9=@@20,0>@9B,0)/@CCC>BCCCC>BBC;;:CBBA=;;5;@0;;CC?@A;;;;;A:::C;@?@@4?@8==;?49494<08.44/---(---38;=9=B788<<9:;;<@C=A?B;;;;;;%9424.4293>7?CC@C696C>>CM>BBBA@ABCCBBA<A=BB>B@BAA=;;;;5;9=:?;966?>=<*599,/=<*0/777/95595559;;@59949AACCCC9CAAAD=C@A<
@N9IO0:01035:06273
TACGTAGGGAGCAAGCGTTGTTCGGATTTACTGGGCGTAAAGGGCGCGTAGGCGGCGCGGTAAGTCACTTGTGAAATCTCTGAGCTTAACTCAGAACGGCCAAGTGATACTGCAGTGCTAGAGTGCAGAAGGGGCAATCGGAATTCTTGGTGTAGCGGTGAAATGCGTAGATATCAAGAGGAACACCTGAGGTGAAGACGGGTTGCTAGGCTGACACTGACGCTGAGGCGCGAAAGCCAGGGGAGCAAACGGG
+
AB:;:BBB<BBBC?@@DC=A@>;;8;;E<CBBBA9@@@@B=BF>CCECCJJABB?ACCC?BB=@A@@AB=AABBC=AABEBBBA@@<@<AB@@@C@BB@B?B>@@BC;;;;;;@@;::AB@@@;:999439::.:=89::05.9;@@7B;BBBBBBC?CCDC>CBCBD:::A@@AA>ABC?C@CBC@BA??;?>@>A@@@C?C=BAA:;8;BAAB@@@@@??@@@AA?BBCBAB;@@;>>@@5??AAB=ACC<
@N9IO0:01051:06283
TACAGAGGGTGCAAGCGTTAATCGGATTTACTGGGCGTAAAGCGTGCGTAGGCGGTTCAGTATGTCGGTCGTGAAATCCCCGGGCTTAACCTGGGAACTGCGGCCGAAACTGCTGGGCTCGAGTGTGGTAGAGGGCGGTGGAATTCCGGGTGTAGCGGTGAAATGCGTAGAGATCCGGAGGAACATCAATGGCGAAGGCAGCCGCCTGGGCCACAACTGACGCTGAGGTACGAAAGCGTGGGGAGCAAACAGG
+
BBBCBBBB=BBAC@CDCCAC@CCHABCC=BB@BB<BBBCG>CABABBBBAA=@?<?<??@BBB@A@B?AA??>>>9=@?@2@C:???B@B?BBC>B?BCBBB>A=AAC;BB@??>>8?@???@788=69::;;?7>><>>:B?A=A;??8?BAAABB@BEBG=BBBB@@@A@@@@>A?BC@B@BBBCC@BB@CCCAIACBBB>BB?BBJ=B9;;B?BBBCCCDCAAA?BBABBD=BB;;;BB:BBBCC>AAC?
@N9IO0:01054:06308
TACGTAGGGTGCGAGCGTTAATCGGAATACTGGGCGTAAAGCGTGCGCAGGCGGTTTTGTAAGACAGGCGTGAAATCCCCGAGCTTAACTTGGGAATGGCGCTTGTGACTGCAAGGCTAGAGTATGTCAGAGGGGGGTAGAATTCCACGTGTAGCAGTGAAATGCGTAGAGATGTGGAGGAATACCGATGGCGAAGGCAGCCCCCTGGGACGTCACTGACGCTCATGCACGAAAGCGTGGGGAGCAAACAGG
+
@@ACBBBG;;;CBBB:;0>A>@AA?A,00=>@@=:::CC<ACDBCBCBBB@BA=ABB5;;A?BBAA@>B<;;CC=BBBA7;<:?@;@9<?9??6?>@A?ABBC@BBBAAABBB=A;??C@?????@@AABCCDDDD)BBAA6:6:>AABCBBBB@????>>9?CACACBAAAABAA<;;7;>BDF@D@@@>@A@=@5;::9DDD1:::8:@D@@@BBAAB@@@;;;BBDCBBB=AA???CC9CA???6:::9
@N9IO0:01039:06357
TACGTAGGGAGCGAGCGTTGTCCGGATTTATTGGGCGTAAAGAGCTCGTAGGCGGTTTGGTAAGTCGGGTGTGAAAGCTCCGGGCTCAACTCGGAGAGGTCACTCGATACTGCCATGACTGGAGTCCGGTAGGGGGGTGTGGAATTCCCAGTGTAGCGGTGAAATGCGCAGATATTGGGAGGAACACCAATGGCGAAGGCAGCACCCTGGGCCGGTACTGACGCTGAGGAGCGAAAGCGTGGGGAGCAAACAGG
+
BBBAA999,;ABAAAABB>BBB@C@CCG8::=AA:ABDDE9::;:;;;;;@<@@7;;0;>;;6;??AC@BABCDC9:::@<?C<9::D?AA@@=@A@@>@A@CB@;;;BDCDE@CCCCBBB?A@BB=@<@@???@@(@BBC@C?A>@C=B;;;?@?9:8:BCD=CCAA???A@??>?A<BC@D?BBB@B@A@=A9979@CBBABBF=BBB<A>A>A?????AA??999:?AABBD>BBB>?>?2<>=>>8<<=9
@N9IO0:01050:06358
TACAGAGGGTGCGAGCGTTGTCCGGAATCACTGGGCGTAAAGGGCGCGTAGGCGCTTTTCAAGCGTGCGGTGAAAGCTCGGGGCTTAACTCCGAGTCTGCCGTGCGAACTGGGAGGCTTGAGTCTGGTAGAGGTCGATGGAATTCCGGGTGTAGCGGTGGAATGCGTAGAGATCCGGAAGAACACCGGTGGCGAAGGCGGTCGACTGGGCCAGAACTGACGCTGAGGCGCGACAGCGTGGGGAGCAAACAGG
+
BBBBABAA8;;ACCCBBB9;;C?A=A8:;CCBBG>DBCBC=CD>CCBCDCA@00/==9.9<8<?A<A@C=@B@D7:;AABBB5;;@D@BBB?@@BAAA@B>B@ABBB>BBBB9;;2;C;B@CAAAC@BAA;;8;D;;;B5;4:9@=BB=CB;;<@@3?A5905;@BC;;6666;;@9?:69.9@A9@<>@?BBA>A>BD?BCAAAACD>C@D;<6;@>@@@@A:9:?BBBBAA;;;BBADC6;;;@A9>==:
@N9IO0:01059:06332
TACGTAGGTGGCAAGCGTTGTCCGGATTTATTGGGTTTAAAGGGTGCGTAGGTGGTTTTTTAAGTCAGTGGTGAAATACGGCAGCTCAACTGTCGGAGGTGCCATTGATACTGGGAGACTTGAGTACTGATGAGGTAGGCGGAATGGACGGTGTAGCGGTGAAATGCTTAGAGATCGTCCAGAACACCGATAGCGAAGGCAGCTTACTAAGGAGTAACTGACACTGAGGCACGAAAAGTGTGGGGATCAAACAGG
+
DCCBBBC@BB?BB?AABB=@@DAC?AAD;A@5;;0;>)95)5;1999@@@@;;;5;;;;;%:;>AAAAAB?BCCC=A@AA=@@A@AAA?@?@=;:600+000*094;<BBBBBB>BABBB@BBBB@?>?>=?8839@@;AB>A>==<>AA=BBB@BBB?BCCC=BBAA?AAA???AAAA>BAB>CCC?CCCBBCCC?A=>BA<>80000+/5==>@=@AAABBBBBCB?AAA;;;;0;@BC>??2@<@@C=@@@=
@N9IO0:01062:06334
GACAGAGGGTGCAAACGTTGTTCGGAATACTGGGCGTAAAGCGTGTGTAGGCGGCCTTGCAAGTCGGATGTGAAAGCCCCGGGCTCAACCCGGGAAGTGCACTCGATACTGCAGGGCTTGAGTGTCGGAGAGGTTGGTGGAATTCTCGGTGTAGAGGTGAAATTCGTAGATATCGAGAGGAACACCGGTGGCGAAGGCGGCCAACTGGACGAACACTGACGCTGAGACACGAAAAGCGTGGGGAGCAAACAGG
+
ECDAA@DD>CBBCD?@??900+0=9;*0/7:::3>?@AA<A@@@@AAC;;6:;4;?C=CBC?AABC@DFECBBC>AAHE<CC=@@@E@EE?CC9?5::>?AAA@CBA@@AAA;;;0;@<?>?9::BB@DCCC@D@B?BBAC@C;:9?B?ABB@A@@8<874387;?BBBCAAA@@DCBB?B@???=@<@@9@@?3:59?<?5:49@A<@A??;=====<:0/0----/88////&/:93333&38888088<3
@N9IO0:01014:06392
TACGGAGGGTGCAAGCGTTAATCGGAATTACTGGGCGTAAAGCGCACGCAGGCGGTTTGTTAAGTCAGATGTGAAATCCCCGGGCTCAACCTGGGAACTGCATCTGATACTGGCAAGCTTGAGTCTCGTAGAGGGGGTAGAATTCCAGGTGTAGCGGTGAAATGCGTAGAGATCTGGAGGAATACCGGTGGCGAAGGCGGCCCCCTGGACGAAGACTGACGCTCAGGTGCGAAAGCGTGGGGAGCAAACAGG
+
@@@B>ADD=@@BI?B;;;?B=A;;4:.;2;AAAB<;;9CD>C:;:@@BBBB?9;8;C<BD<@<@AA@AB?@@AA;2;944&4;088=?9=2<@?.:04==AA?>@???BBA@;??;?>A?AABAAA@@@;;;;;:;)9;;>17171992373;=??>@BCG>:99BAC???:999A=@@5;6;@@?A?@@>?BA?A?::69@?@/AA?@@@?<>@@??CC995>==:ABBBBD>CCFAAAA9A@@AB;??>=
@N9IO0:01035:06372
GACGAACTGTCCTAACGTTGTTCGGAATCACTGGGCTTAAAAGGGCGCGTAGGCGGTCCGACAAGTCAGGGGTGAAATCCTGCAGCTTAACTGCAGAAGTGCCTTTGATACTGTCGGTCTGGAGGGAGATAGGGGGTGTGCGGAACTCACAGTGGAGCGGTGAAAATGCGTTGATATTGTGAGGAACGCCGGGAGGCGAAAAGCGGCGCACTTGGATCTCTTCTGACGCTGAGGCGCGAAAAGCTAGGGGAGCAAACGG
+
A@@992899::?AA???@=@A?BC?B?CDCBBBD=BC4:::&9?2@@>A@::69B?BA=BA?>:>@AAABB8BBCJ?CC?CBBCBBA<@<@;;;@;;5:;?@9?@5?@@ABA@?@B?BA?=9;:4,4;;A94444$4::@:914::>@@?@?<C=@@A@<=9999&788=82898394=@@@;6;2893,33(394;9777&37763/////(/3888:<82573333339::.3397777+79333;;+98555,57;
@N9IO0:01053:06394
TACAGAGGGGGCAAGCGTTATTCGGAATTATTGGGCGTAAAGAGCGTGTAGGCGGCCAGGCAGGTCCGCTGTGAAAACTCGAGGCTCAACCTCGAGATGTCGGTGGAAACCGCCTGGCTAGAGTCCGGAAGAGGAGAGTGGAATTCCTGGTGTAGCGGTGAAATGCGCAGATATCAGGAAGAACACCCATGGCGAAGGCAGCTCTCTGGGACGGTACTGACGCTGAGACGCGAAAGCGTGGGGAGCGAACAGG
+
ABCDBBCDDD1@@9??;;49>??A=A=A;?C<@@8==9:9/73:::?@@@?9::294:@>?@@:9:;???<70000&/-5--/)///7297?6;;B@999=949949908-337;;7<:99;443485:55557<<9966258>8=?A@=>=959554;;;;5;55555499<0000*0:@><BA@@8@==9>??;??CB@@?D:::AC688C588@A?899=9887;::9:::,99>?B?C2CCBBB<@A@=
@N9IO0:01054:06386
TACGAAGGGGGCTAGCGTTGTTCGGAATTACTGGGCGTAAAGCGCACGTAGGCGGACTATTAAGTCAGGGGTGAAATCCTGGAGCTCAACTCCAGAACTGCCTTTGATACTGATGGTCTCGAGTCCGGAAGAGGTGAGTGGAATTCCGAGTGTAGAGGTGAAATTCGTAGATATTCGGAGGAACACCAGTGGCGAAGGCGGCTCACTGGTCCGGTACTGACGCTGAGGTGCGAAAGCGTGGGGAGCAAACAGG
+
CCBAA?ACCC5BBAAACC@@A>@?;?1:5;@@@C>@@@DD<?999A@A@@@=:;79CAAA@F>@@@A@@A8AAAE?CB?BB7;;AB;;6;BB?BCC?CAAB>BB>BBCCCDCC@@=@BB@@ACBC@C?C?@@?<?A@C@@>B=@=@@BBCAA@@A@A>ABCG>C@BBBDCCCBB@BC?BB>B>BAA=@B@@=@@@<@>;;5;BA@B@@=@C@C?BBB?:;;BBC;;;@@@@:;:6;@@@BBB9BABBB<A@@;
@N9IO0:01055:06360
TACGAAGGGTGCAAGCGTTAATCGGAATTACTGGGCGTAAAGCGCGCGTAGGTGGTTCAGCAAGTTGGATGTGAAAGCCCCGGGCTCAACCTGGGAACTGCATCCAAAACTACTGAGCTAGAGTATGGTAGAGGTGGTGGAATTTCCTGTGTAGCGGTGAAATGCGTAGATATAGGAAGGAACACCAGTGGCGAAGGCGACCACCTGGACTAATACTGACACTGAGGTGCGAAAGCGTGGGGAGCAAACAGG
+
A@A@@=?C<ABCC=@@BA=A@@@@?A5;4;;;;B=BCCCI?GCBBBBBBBC@BB@C?CCBBB@BB?B7;;?8333/4<==.=C4955<7:75::/933388:@B?BBB:8709/////;9>A@@?993:==..+--(-7396<=4;7:9:>>?>??=?988-78;<9788>>>@B>B7;8;?BBB?B;::;@@=;>;>999<?A<BA>AA::3:===99;@?AAAA=;:;BBC<B;:;DCC;AA@AB<B@@<
@N9IO0:01078:05800
TACAGAGGGTGCGAGCGTTAATCGGAATTACTGGGCGTAAAGCGCACGTAGGTGGCGACGTAAGTCGGGTGTGAAAGCCCCGGGCTCAACCTGGGAACCGCATTCGAGACTGCATTGCTGGAGTACGGAAGAGGAGGGCGGAATTCCCGGTGTAGCGGTGAAATGCGTAGATATCGGGAGGAACATCAGTGGCGAAGGCGGCCCTCTGGTCCAGTACTGACACTCAAGTGCGAAAGCGTGGGGAGCAAACAGG
+
CCCBBBBB<BCB@@@9::>B?AAC?B?C:;;@@C=@@@BB;A@A@C;;<AC@CC@BCA@@@@>@AACE>CCBB@C399??5?C>BBBB@C?CAC=C?C@BB@A;@:;:@CCBBBB?@@?>9>>>>>??B?BBE;:;E>BB@B?A>@F?G@CBBBB:999BBD=A@CCBBBCDCCCEJ?<;9;@AB;;;BCC?BBC@D=AA=AB=BBBC?BA?;;;CBB@AACA@;;7;@B@@@B=BBCBDGD;BBBCC=AAA=
@N9IO0:01094:05808
TACGTAGGGTGCGAGCGTTAATCGGAATTACTGGGCGTAAAGGGTGCGCAGGCGGCTCCGCATGTCGGGCGTGAAATCCCCGGGCTTAACCTGGGAATTGCGTCCGAAACTACGGAGCTGGAGTGTGGCAGAGGGAGGTGGAATTCCACGTGTAGCGGTGAAATGCGTAGAGATGTGGAGGAACACCGATGGCGAAGGCAGCCTCCTGGGCCAACACTGACGCTCATGCACGAAAGCGTGGGGAGCAAACAGG
+
@@ADBAAC=BB@@AB<;;?B?B;;6;6;;A@BCC=@@@@C=CD>BB@@<<<600+000::????@?C?79998<>77777(77)3;4>8<4733,36<4888::6:::3?<;7:35257A;==<?>=6:::9:D:AA7;;<D?B?B?A;;;;;AAAB?B@@@;@@?BABBAAA@@@A>AA?C??@@?BCBB?BFD@C>@@AA=AA=;;;0;=A@ABBAAB:9;@@@;;;A@AAA;@AA;;;;.;@@BE>BBB>
@N9IO0:01097:05761
TACGGGGGGGAGCAAGCGTTGTTCGGGATTTACTGGGCGTAAAGGGCGCGTAGGCGGTCAGCACAAGTCAGTTGTGAAATCTCCGGGCTTAACTTCGGAAAGGTCAAACTGATACTGTGCGACTAGAGTGCGGAAGGGGCAACTGGAATTCTCGGTGTAGCGGTGAAATGCGTAGATATCGAGAGGACACCTGCGGCGAAGGCGGGTTGCTGGGCCGACACTGACGCTGAGGCGCGAAAGCCAGGGGAGCGAACGGG
+
<>@@>>=;;"447313333-443444(44<(44444)44444)55)5/////727;)//------(/7:999.5555:09:::8>?46/5:)//)/7)//(/1//4:0////////88443788787;777;8=8>AA1;<9<78/3394:===870/;9//*/:9>19?ABBAAAAA;;00@00+0/775:9;;8<<<2646@?6>999;AA8A=@A@@@===>>@>@?@=@A000A9==:;;;;-:;@?B?AA@9
@N9IO0:01098:05761
TACAGAGGGTGCAAGCGTTAATCGGAATTACTGGGCGTAAAGCGCGCGTAGGTGGTTTGTTAAGTTGGATGTGAAAGCCCCGGGCTCAACCTGGGAACTGCATCCAAAACTGGCAAGCTAGAGTACGGTAGAGGGTGGTGGAATTTCCTGTGTAGCGGTGAAATGCGTAGATATAAGGAAGGAACACCAGTGGCGAAGGCGACCACCTGGACTGATACTGACACTGAGGTGCGAAAGCGTGGGGAGCAAACAGGA
+
CD;;;DCE:;;BB?BBBB?B?ABB=B9B?@AAAC=A@@BC=B:;:A@???@=@B?BE>AB>A=??<?<@@A?AAD=@A;;.>:,33AA:@8?A@9@6@?=8@:719AC9C=B6><6>>@=>????=8496=<=90?A<A=9=188(70:6=>=?;;::==>>3;:>>:::>:<//(/(/(.*/(/>=5;;??9==A?C?B?>;656/3?5;<9887965522575525+2:::::/88699<92=:88A3;9;18
@N9IO0:01101:05767
TACGGAGGGGGCTAGCGTTGTTCGGAATTACTGGGCGTAAAGGGCGCGCAGGCGGCTGCTCAAGTCAGGCGTGAAAGGCCTGGGCTCAACCCGGGAATTGCGCTTGAGACTGGGCTGGCTTGGAGTGCGGGAGAGGATGGTGGAATTCCCAGTGTAGAGGTGAAATTCGTAGATATTGGGAAAGAACACCGGTGGCGAAGGCGGCCAATCTGGACCGCAACTGACGCTGAGGCGCGGAAAAGCGTGGGGAGCAAACAG
+
CBCC?CDDDE5A???BBC?BC@AA>A@C@CBBBC>??@CD<AA<@@=?A::6:A9?;;;@@@<AAA@@=@B@@?B<A=A?@@@;ABA@=@C=DC>C?C9;;@@C>A@@>>99:19995:@2929@>==><459@A=A:94598A;@<<>4:>9994994.44<<3;8;;<=<999828808809=7;;A>B=A?>A::596//)/)/)----(-,(**,(,,-//:;;34/499//(///&//38888.78887.733
@N9IO0:01109:05809
TACGTAGGGGGCAAGCGTTGTCCGGATTTATTGGGCGTAAAGAGCGTGTAGGCGGCTTGGTAGGTCCGCTGTGAAAACTCGAGGCTCAACCTCGAGATGTCGGCGGAAACCACTTGGCTAGAGTCCGGAAGAGGAGAGTGGAATTCCCGGTGTAGCGGTGAAATGCGCAGATATCGGGAAGAACACCTATGGCGAAGGCAGCTCTCTGGGACGGTACTGACGCTGAGACGCGAAAGCGTGGGGAGCGAACAGG
+
CBA@@:::::*;B>BB;;4<<A9A<ACD>A@@CC9?????7??@@AABBCE@CC@BC=@<ABB?BC?BBCICBBDD9;;BB<;7;BBB@B?BBBABAAACBB?AA=@A<A=@@@<?<?A@AA@AA>A=@?BBB?AA>>8839;A<@@<@?BBBBBBC?A@@?8@@@???B@@@A:::5;?DE@CBB@;;;@>@;;4;=A@AADC@A@CD=BCC=@@B;;;B<;;;;9999=999,5999>>>2>>6668@=>;
@N9IO0:01073:05837
TACAGAGGTTGCAAGCGTTAATCGGAATCACTGGGCGTAAAGCGCGCGTAGGTGGCTATTTAAGTCGGATGTGAAATCCCTGGGCTTAACCTAGGAATTGCATTCGATACTGGGTGGCTTGAGTTTGGTAGAGGAGAGTGGAATTCCCGGTGTAGCGGTGAAATGCGTAGATATCGGGAGGAACATCAGTGGCGAAGGCGGCTCTCTGGACTAAAAACTGACACTGAGGCGCGACAGCGTGGGGATCAAACAGG
+
BBBBB@@=@6:9@;AAAA?C@CCC@B:;;BBAAB=ABABB=BBBACBBAA?>@?<?AAAB=B>BBBC@C@8=B==6=C<5A@:1436C>B>BBB?A>A?>>@B@DAA>>?BBF>CC?BB?AAAAA=A?AAAAB>????CC?B?BADD=A@BCBCBBB@BBBB<B@@ABBAA??>>>A:AB?B@BBBBB>>>?CBB?B?BC?BBBA<<:07777777(8=;:>@>>88:9>;;::::99::AAA6>>>@?:===<
@N9IO0:01080:05831
TACAGAGGGTGCGAGCGTTAATCGGAATTACTGGGCGTAAAGCGCGCGTAGGTGGCTTGTTAAGTCGGATGTGAAAGCCCTGGGCTTAACCTGGGAATTGCATTCGATACTGACAGGCTAGAGTGTGGTAGAGGGAAGTGGAATTCCCGGTGTAGCGGTGAAATGCGTAGATATCGGGAGGAACACCAGTGGCGAAGGCGGCTTCCTGGACCAACACTGACACTGAGGTGCGAAAGCGTGGGGAGCAAACAG
+
CCBBBBCC=BBB>@@:<;<A9<<E@C?B@BCBBF>A@ACC=BBB@A@BBCC@CC@DG?BB?B>AAAB?B;;;CCC=BBE<AAA;A@;@5;7;CC;B<@6;:AB?ABCCDDBBBC@@<@B;;;A@@@D=@@?=<<9?;?AA>A;?:?@;@=?????::39?=<2=?AA;;;A@@?@??.886<1:::;@ABD?@@=<>60/)/-(-(//4//(369888=<<<99998177?999*7=949<<.>:;;<4?33
@N9IO0:01084:05812
TACGGAGGGTGCAAGCGTTGTTCGGAATCATTGGGCGTAAAGCGCGTGTAGGCGGCTTGGCAAGTCAGTTGTGAAAGCCCGGGGCCCAACCCCGGAACTGCATCTGAAACTGCCTGGCTAGAGTCCCGGAGAGGAAGGCAGAATTCCCGGTGTAGGGGTGAAATCCGTAGATATCGGGAGGAATACCAGCGGCGAAGGCGGCCTTCTGGACGGTGACTGACGCTGAGACGCGAAAAGCGTGGGGAGCAAACAGG
+
A@CC@BBD=CBBC=@@>?:?@>BC@F>BBAB=AA8=9999/9>@@BCBCCC@BB?CD?B@BB?BBBBBC?BCCCC>CDD<@@@7>>6@=AAA:A?D=????;;;ABAA=B;;:ABB?BA@@@@@AA<A?AA@@;@:?;@CBC?B>BB<B?CCHDDED:CCCC=BC:;;BBBBCBBBD=;;9;=AAC@BBAA?AGC?C?;;8;?B?BBA?B;;9;BBABBAA@@AA;<;;;B;<;<*;BB;:99*9?99949@@;
@N9IO0:01089:05819
TACGTAGGGTGCGAGCGTTAATCGGAATACTGGGCGTAAAGCGTGCGCAGGCGGTTTTGTAAGCCAGATGTGAAATCCCCGGGCTTAACCTGGGAATGGCATTTGGGACTGCAAGGCTCGAGTGCGGCAGAGGAGACTGGAATTCCCGGTGTAGCAGTGAAATGCGTAGATATCGGGAGGAATACCGATGGCGAAGGCAGGTCTCTGGGCTGACACTGACGCTCATGCACGAAAAGCGTGGGGAGCAAACAG
+
AA;;;AA@0;;B;<;BBA@A>><808+...8@@8BBBCC<AAA@@AA@@A>@@<?BB5;;A>AA7;;;=>=9::-:???0??9??<?9>498?6<;>?;==@@/99.8=>=<=:?:?;?@>>><??=BCAAA=A@9888:>4=:;:/:::;;?989@?>??8?988CCBABAA@@@99939:?>?:????;?>A:>:8:9879=<===3;;;996559=<=8>00000;94999&94;=999+9999<1<<<
@N9IO0:01091:05843
TACAGAGGGGGCAAGCGTTGTTCGGAATTACTGGGCGTAAAGGGCGCGTAGGCGGCCTGCTAAGTCGAACGTGAAATCCCCGGGCTCAACCCGGGAACTGCGTCCGATACTGGTAGGCTTGAATTCGGGAGAGGGATGCGGAATTCCAGGTGTAGCGGTGAAATGCGTAGATATCTGGAGGAACACCGGTGGCGAAGGCGGCATCCTGGACCGACATTGACGCTGAGGCGCGAAAGCCAGGGGAGCAAACGGG
+
CFCBBA@@@@0???AABB>@@@CC@C@C@BBBBB:B@B@B=BC>BBBCB@?:99299@BABB=AABBB?:;;BBD>BBBB9AC;@@@?;>B6@@:@?B@@@AAA@CCCCBBA?@???BC@CCACBCCB=AAABA9=>?;;5;5;=A@CC@CB@@@BB?BCCC=BBBCBBAAAA@A?@<@A>A>@@?=A?BB?BCD<@<::7;CCC@BB?BA@B@@@B?AAAABC@@AABDBBAA<AC<;;;;.;AAIE?CDF=
@N9IO0:01094:05819
TACGAAGGGGGCTAGCGTTGTTCGGAATTACTGGGCGTAAAGCGCGCGTAGGCGGTTTTGCAAGCCAGAGGTGAAATGCCTGAGCTCAACTTAGGAATTGCCTTTGGGACTGCGAGGCTTTGAGGACTGGAGAGGTGAGTGGAATTCCCAGTGTAGAGGTGAAATTCGTAGATATTGGGAAGAACACCAGTGGCGAAGGCGGCTCACTGGCCAGTTTCTGACGCTGCAGCGCGAAAGCGTGGGGATCAAACAGG
+
;;;?>5;;;;'3::;:::8<?9=B@C@C?AAAAC9@=888/99;;@@A@AA?;;5;@@.;;:=BB?CC;;6;AAA:ABC?A@A@A?>@;?@?>@;@=@;?@4;;/;B8@@@@CC@@?ACC>BBCABBAC;??;;5;@BCBE@C<A;BB.999996@AD<@??@9@299594??<=4::,:<<<9>>=:>?9958A>5;:9939=?<873483::::188;795<<<?><8<0//;27679:99+93333(37;6
@N9IO0:01099:05832
TACGGAGGGGGCTAGCGTTGTTCGGAATTACTGGGCGTAAAGCGCACGTAGGCGGCGCGAGAAGTCAGAGGTGAAAGGCCTGGGCTCAACCTGGGAACTGCCTTTGATACTGGCGTGCTTGAGTCCGGAAGAGGGTGGCGGAATTCCCAGTGTAGAGGTGAAATTCGTAGATATTGGGAAGAACACCGGTGGCGAAGGCGGCCACCTGGTCCGGTACTGACGCTGAGGTGCGAAAGCGTGGGGAGCAAACAG
+
CCBA=>?>>>,=??@A994::<9;5:;>=ABAAD=A@@BB;??BBB@@@AA@EFABBAB@;;5;AABBBB?BBBD7;9;?CAD>BBBB5;4;A@9@=AA@@<@C<B@AABBD@CBCDCC?@@@>97;.4.4444(44.483838-33(3730/960/(////(/(/399:@A@A>?<6C@DCAB@@292994:@A=A?BA>B?B@<00+00,0+0><>??=>99887-3:=:98,3?:@?>=1?8BA;1=39
@N9IO0:01108:05816
TACGGAGGGTGCAAGCGTTGTTCGGAATCATTGGGCGTAAAGCGCGTGTAGGCGGCTTGGCAAGTCAGTTGTGAAAGCCCGGGGCCCAACCCCGGAACTGCATCTGAAACTGCCTGGCTAGAGTCCCGGAGAGGAAGGCAGAATTCCCGGTGTAGGGGTGAAATCCGTAGATATCGGGAGGAATACCAGCGGCGAAGGCGGCCTTCTGGACGGTGACTGACGCTGAAACGCGAAAGCGTGGGGAGCAAACAGG
+
:9B@;@?C<@@BD?@B@@;@B=AB>B>CFCC@CD;?<999.9=AABBBBAA?;;8;C?B@CC?CBBBBB@CCCCC>CBB<BB@8@B:B;@@@8?=C=????AABBBBE>CAAA?AA<A??@@@A@@:@<BBB@?B<@<?AA@?B?BC=B?BCCCCCC<CCDD>CC@D@@@BB;;;BB<BB?B=AAB?BC;;7<CB@B@;;:;@E?BCB7;;A=ACCBBBCCB;;=DC>GCHCCH>BBABBCC9BBBBB=CCC?
@N9IO0:01108:05835
TACGGAGGGTCCAAGCGTTATCCGGAATCATTGGGTTTAAAGGGTGCGCAGGCGGTAAAGTAAGTCAGTGGTGAAATCCCTTCGCTCAACGAAGGAACTGCCATTGATACTGCTATACTTGAATATAGTTGAAGTAGGCGGAATGTGTAGTGTAGCGGTGAAATGCTTAGATATTACACAGAACACCGATAGCGAAGGCAGCTTACTAAACTAATATTGACGCTCATGCACGAAAGCGTGGGGAGCGAACAGG
+
CCCCACBB<@=6>9????=BBBAE?C?AAAA?CB8AB8?@9@>99::::A??>?;?@?6>?>;@@@>@@@=@CCC?CCC=C@A:;;GJ@DAA?A?B7@BBB>BC?BBBCCAAACA?@;:6;A@BBBBBB9;;>BBAA<@@5;5;:;BBDDCBBBBCC?BABA;ABDC@BBKCBD@C;;;;;<>BBA;;;BBCCCC7;4::9:?;@?@AD>DCC?AAC<<>000<099@@@?879/999==AA8BBBAA=A@@<
@N9IO0:01067:05903
GACGGAGGGTGCAAGCGTTATTCGGAGTCACTGGGCTTAAAGGGCTCGTAGGCGGCTGTGTGTGTCCGTGGTGAAATCCCTCGGCTCAACCGAGGAACGGCTGCGGAAACTACACGGCTTGAGGGTGGGAGGGGTAAGCGGAATTCCCGGTGTAGCGGTGAAATGCGTAGATATCGGGAGGAACGCCGATGGCGAAGGCAGCTTACTGGTCCATTCCTGACGCTGAGGAGCGAAAAGCCAGGGGAGCAAAC
+
9A@??CBC<AABA>ACBC?BC<@@=A;;;ABBDB=BA<@@=@@>BBBBCCC@??<??????CAAAA:;:C@CCCC>CBC=CAB>BBCC@CAEBB?A?BB@CBBBC@FE?AAADDCE@CC@A@BC=BBB=CCCC8AA=@<;6:<?9>E6;69B?@ACE?BBBB;<;;@ABBBB;;;;B;=>3:299@9@CCC@C@@<@?BABCC?BB;;5;;5;;=C?CCCCBBBBBB>ABA;;;;&;@;>@A@399;5:15
@N9IO0:01074:05870
CACGGGGGGAGCAAGCGTTGTTCGGAATCACTGGGCGTAAAGGGCGTGTAGGCGGTCAGGTAAGTGTGATGTGAAATCCCTCGGCTCACCCGAGGACCGGCATCGCATACTGCTTGGCTTGAGTACGGGAGAGGATGTGGGAATTCCTGGTGTAGCGGTGAAATGCGTAGATATCAGGAGGAACACCGGTGGCGAAGGCGCACATCTGGCCCGATACTGACGCTGAGGCGCGAAAGCTAGGGGAGCAAACGGG
+
@C;98989%9==@<BA??=?@?BC>A>A@CCCCM>BA;;:.;=6=?<<@@A=@C@BBBBADC@CCCCCC@AB:;<6;CC=C;;6:<@::9)499.558>:?>>>>>=B==@@@A@B9BD9555554;;3:;;=8<<?88938:<:?>BB?=BBBBAC?CCCD<AACC::;BBBABA@8=>3829<<8=:?=;@?@:@=@@@BBBBBBB@BB=BEBBBDECBBAB:::?AA:;:@:@???DFF9:;BED=AA@9
@N9IO0:01079:05896
TACGGAGGGTGCAAGCGTTAATCGGAATACTGGGCGTAAAGCGCACGCAGGTGGCTGAGTCAGTCGATTGTGAAAGCCCTGGGCTTAACCTGGGAATTGCAGTCGATACTACTTAGCTAGAGTATGGGAGAGGGCAGTGGAATTCCCGGTGTAGCGGTGAAATGCGTAGATATCGGGAGGAACATCAGTGGCGAAGGCGACTGCCTGGCCCAATACTGACACTCAGGTGCGACAGCGTGGGGAGCCAAACAGG
+
@@BC?BDE=BBBB=B@@A<A>BBB@C8;<;;?=099@=>1::>00/==@;>@C?B;;55:590<<<88+/099>300/(/::(33-717-3;;2:49630//////6:?AA80*0///666;8>8:3(3><><3333:3,2.:-82'2+2222227.58..'....6::<>;6225,885:5;=ABC;;;?B@;8@769=BABA=@;.9;05.5554455595544.49:;=944444888+434.3;1:333
@N9IO0:01093:05901
TACGGAGGGCGCAAGCGTTGTTCGGAATACTGGGCGTAAAGCGCGTGTAGGCGGCCTGACAAGTCGAATGTGAAATCCCGGAGCTCAACTCCGGAACTGCATACGATACTGTTAGGCTCGAGTCTCGGAGAGGATGGCGGAATTTCCGGTGTAGAGGTGAAATTCGTAGATATCGGAAGGAACACCAGTGGCGAAGGCGGCCGTCTGGACGATGACTGACGCTGAGACGCGAAAGCGTGGGGAGCAAACAGG
+
CCCC@CCC=A@?@=?=??;<<<>>:@-0/:AA?<BBBCC8:9??@@@?CB=A@=A=AABBB?CBAA@=;;;CCD>CCH>C@AAACEC?BBB?B?C?A@BCDBBBCDDCABACBB@>ABBBBBCCCCC@ECAA>AAD@AA?AACC=C?@=@A@@@BB?BDDC>B?CB@@@@<799:18-34:6;AB>B99:@BBB?B@>><??BBBBC?BBBB?>?BB999B>AAIGCBCB@AA<ABBBFFE;BBBBF?CBB=
@N9IO0:01103:05907
TACGTAGGGTGCAGGCGTTAATCGGAATTACTGGGCGTAAAGCGTGCGCAGGCGGTCTTTTAAGTCAGATGTGAAAATCCCCGGGCTTAACCTGGGAACTGCGTTTGAAACTGGAAGGCTAGAGTGTGGCAGAGGGGGGTGGAATTCCACGGTGTAAGCAGTGAAATGCGTAGAGATGTGGAGGAACACCGATGGCGAAGGCAGCCCCCTGGGGCTAACACTGACGCTCGATGCACGAAAGCGTGGGGAGCAAACAG
+
;;AAB?A@7;9@AA96666;6;>@<A49465;<>6=<>>>266>>=BCCAA=99.55555&5.4////7///////&4333&33(39-3-3-33;1:29433;;;3888.6//(/(/4988:<;////(/6/333333#3949,3,33333,3388366674447.----5223222555.55062222/5777(..3.2(///....$....&.2947...62,,,,,,,56.....3,3992222&222694733
@N9IO0:01105:05863
TACGTAGGGTGCAAGCGTTATCCGGAATTATTGGGCGTAAAGAGCTCGTAGGCGGTTTGTCGCGTCTGCTGTGAAACCCGAGGCTCAACCTCGGGCCTGCAGTGGGTACGGGCAGACTAGAGTGCGGTAGGGGAGATTGGAATTCCTGGTGTAGCGGTGGAATGCGCAGATATCAGGAGGACACCGATGGCGAAGGCAGATCTCTGGGCCGTAACTGACGCTGAGGAGCGAAAGCGTGGGGAGCGAACAGG
+
ACBBB@@A;@BBC@CEGC=<<BIEGHAKAAA<@@.;:995)554;<49;:;7;C?BC=CBABAA@@@@AABC;;;0;9,9BC?CAAB=?<@BCC<A>A??@;;;;0;@ABD?FCCBBBA;<<;<;C7;;AAA7BBBB>B;@;A9?<A@<?@=@=>=,00:>;000:>>9@<<44//)//)//66166886::9492555544<;;;>5=9<<<9>==@@9999=?49994<A3>>9=>::.:><<<?>:>?
@N9IO0:01064:05955
GACGTAGGATGCAAGCGTTGTCCGGATTTATTGGGCGTAAAGAGTTCGTAGGCGGCAATTCAAGTCTAATAGTGAAATAATAGAGCTCAACTCTATACCCGCATTGGATACTAATTACTAGAGCAAGGTAGGGGTCAGAGGAATTCCTGGTGTAGCGGTGAAATGCGTAGATATCGAGGAGGAACACCGGTAGGCGAAAAGCGTCTGACTGGGCCTTTGCTGACGCTGGAGGAACGAGAGCTAGGGGAGCGAA
+
-./33<<5<6///49633-3436;-333(/9)--(-,,,6(--;:5//445.55.5<494;<5:95,,(,,,,*56/,-(-----/:7;)/////7:;;)4444.4.444:::5:7:9788////161/55>=1=;555;7;7>7=855.4:::<<<8<::<066:<<5///////38633-3244/)/1///27/333&3886:7/////:.718808334844488233-3-33933333<:<<.:93348
@N9IO0:01068:05939
TACCAGCACCTCGAGTGGTCAGGAGGTTTATTGGGCCTAAAGCATCCGTAGCCGGCTATGCAAGTCTCCGGTTAAATCCAGCTGCTCAACAGATGGGCTGCCGGAGATACTACACAGCTAGGGAGCGGGAGAGGTAGACGGTATTCGGTGGGTAGGGGTAAAATCCTCTGATCCATTGAGGACCACCAGTGGCGAAGGCGGTCTACCAGAACGCGTTCGACGGTGAGGGATGAAAGCTGGGGGAGCAAACCGG
+
B@@;>=000<@AAABBB?BCBB?AB?AC<@A?BA9A=;88-9==<?;?A@AA>A?BBBBBBD@BBBCD@C=B?BD>FG?AAAAAABCDADAA@CBB=A@AB>B>@@@ABBABBBAB@@:::A<@@ADC>BBBB?BBB????A@@<??<?BA>AAABB9BCCC;AA>988?A=@,0059993/5-2:49555197717777.557:=8<9:4:@AAC=;;9@@=?@?@@9@::9B6C:9:::;*:>@@B<A?B?
@N9IO0:01068:05952
TACGTAGGGTGCGAGCGTTAATCGGAATTACTGGGCGTAAAGTGTGCGCAGGTGGCCGCGCAAGTCGAGTGTGAAAGCCCCGAGCTTAACTTGGGAATTGCGCTCGAAACTACGTGGCTGGAGTGTGGCAGAGGGAGGTGGAATTCCACGTGTAGCGGTGAAATGCGTAGAGATGTGGAGGAACACCAATGGCGAAGGCAGCCTCCTGGGCCAACACTGACACTCATGCACGAAAGCGTGGGGAGCAAACAGG
+
BBBBBBCC7;;@;;;:9;=B<@:929292999990;<==>3;669<<@@@@=??;@5::;;:59:????A988>?8;;=;0;9000:=)//(33(75=5;334>BCDD>BBBDBCB@AAA?BCBBBC@CCCBBB=CC?BB=@=@=@?DDBB@@@ABB?BCBC<BCBBBBCBB;9:AA499:?====:=2//2;/0*/277/-(//)/;;1<,525:====<;<:>:944;9955)5956?@@2@@@@D=A?A:
@N9IO0:01069:05956
TACAGAGGGTGCTAGCGTTAATCGGATTTACTGGGCGTAAAGCGTGTGTAGGCGGTTTGTTAAGTCGGATGTGAAAGCCCTGGGCTCAACCTAGGAATCGCATTCGATACTGGCAGGCTAGAGTACGGTAGAGGGTGGCGGAATTCCGGGTGTAGCGGTGAAATGCGTAGATATCCGGAGGAACACCGATGGCGAAGGCAACCACCTGGGCCTGTACTGACGCTGAGACACGAAAGCGTGGGGAGCAAACAGG
+
BB;;;AAA<BBCBCBCBB8;6;AB=;;;.;B<;;7;A@BD>CBBBEB@BBB=A@?@@;AB@CADBCB?B?@@?@@0:;4)4;4)44:=6B7A??9?7@??ABB?ABAA@@9949??9?AA999>=00)0@<>AD>CA79949;@:?;?A9A@ABABC@CCCM?ABBBCCBBA@AB=B;A<8<8;??=?=<=7??B>A>AB?B?DD>@@@;@?CCCCBBBBA@@@BBAA@@@;;;0:=?<;;=39>AA=7=??<
@N9IO0:01073:05919
TACGTAGGGTGCAAGCGTTAATCGGAATTACTGGGCGTAAAGCGTACGCAGGCGGCTTTGCAAGACAGGTGTGAAATCCCCGGGCCTAACCTGGGAACTGCATTTGTGACTGCATGGCTAGAGTCTGTCAGAGGGGGGTGGAATTCCACGTGTAGCAGTGAAATGCGTAGAGATGTGGAAGAACACCGATGGCGAAGGCAGCCCCCTGGGATGAGACTGACGCTCGATGTAGAAAGCGTGGGGAGCAAACAGG
+
BB;;;AAA9AA;:60000,.*..:3:(-,/<=A?>@@BED7;;AABBCBCB>;;5;:B,9;B=ABCC?@?BBBBA9>?@?6??6?<94.417;;1>49?=;<@A9<;;ACBBBAAA?B??@BCCC:8:?<<8:::::%::4:;A?C>??ABBAA??>A999B:A?@@AAA@????:;4;><<8:00+//78.448383355>>>>+;;;38<944444597:7////7/55<<<066/<<;<.////<3;9;4
@N9IO0:01091:05929
TACAGAGGTCTCAAGCGTTGTTCGGATTCATTGGGCGTAAAGGGTGCGTAGGTGGCGGGGTAAGTCTGGTGTGAAATCTCGGGGCTCAACCCTGAAACTGCACTGGATACTGCCTTGCTCGAGTACTGGAGAGGAGATTGGAATTTACGGTGTAGCAGTGAAATGCGTAGATATCGTAAGGAAGACCAGTGGCGAAGGCGAATCTCTGGACAGTTACTGACACTGAGGCACGAAGGCCAGGGGAGCAAACGGG
+
>@A@@AB<A@B@@=B?@A=BB>BB=A@@@@@?CC=BAAAA<AB<BBABB@@>@E?BBCC:BB?BAA@A??<?999,:@@::::+9@AA4::,9<=>8>CA???994:@AAA??<?5::?????????A;==00,00>><@<@7?=5??=<@@999??>>?CE>CBBBBBBAAA@?>>@?A=?=?8829?9929@?29399:3:@==??:?@@AB9::BBBBBBBAAA<????A5:69<>>@A499DCD;;::5
@N9IO0:01096:05936
TACGTAGGGTGCAAGCGTTAATCGGAATTACTGGGCGTAAAGGGTGCGCAGGCGGCCCCGCATGTCAGGCGTGAAATCCCCGGGCTCAACTTGGGAATGGCGCTTGAAACTATGGGGCTGGAGTGTGGCAGAGGGAGGTGGAATTCCACGTGTAGCGGTGAAATGCGTAGAGATGTGGAGGAACACCGATGGCGAAGGCAGCCTCCTGGGCCAACACTGACGCTCATGCACGAAAGCGTGGGGAGCAAACAGG
+
BBBBBBFF=AACCBCBA@696;BB>A>B?BCCCC=CBBCD?DC=@@BB@?@?;;8;DC8BBBICAAB@6;;BCCD=BBDE;CC?A@@C?BFAEF>A?A@<:::@;?AA9??=;>=>2?CB?AA?>993999999,9<9<@?C7;:;?BCDLBCBCCB@BDHL?DBCCCC@AACCAAA?@?9?=;;;@BBBC@CBC?B6;;@@=AA?AAA9A:@<@?@@?@;9;AAA@@@;;;CC=BAB;;;;.;;;@A=@@@?
@N9IO0:01109:05932
TACGGAGGGGGCTAGCGTTGTTCGGAATTACTGGGCGTAAAGCGCACGTAGGCGGCTTTGTAAGTTAGAGGTGAAAGCCCGGGGCTCAACCCCGGAATTGCCTTTAAGACTGCATCGCTTGAACGTCGGAGAGGTGAGTGGAATTCCGAGTGTAGAGGTGAAATTCGTAGATATTCGGAAGAACACCAGTGGCGAAGGCGGCTCACTGGACGACTGTTGACGCTGAGGTGCGAAAGCGTGGGGAGCAAACAGG
+
ABAB?BCCCC5BBBB@@@8::=@A=A?A8;:AAF>AAACF:;:BBECCCCB?A@?@?@;@@D?AABCBAA=@@??9@@B<AAB9BCBB?BDD;B?B@B;;;ADC>E;;;@BBAAAB@@A@AA>;;;BC>BBA@=AAABCD?B?B?B?@@@;;;DBBB?@@@C=B?BBAAABA@@<@@<@?BC@BBB?CAAA?@@@4939=9?ABBBBC?BB???CA?;>>A999??A<<;;>DD:@9:9@AA6AAAAA9@993
@N9IO0:01110:05918
GACAGAGGGGGCAAGCGTTGCTCGGAATTACTGGGCGTAAAGGGCGTGTAGGCGGAGCGGCAAGTCGGTCGTGAAAGCCTCCGGCTCAACTGGAGAACGTCGATCGATACTGCCGCCCTTGAGGGTAGCAGAGGAGACTGGAATTCCCGGTGTAGCGGTGAAATGTGTAGAGATCGGGGAGGAACGACCGGTGGCGAAGGCGGGTCTCTGGGCTACTCCTGACGCGTGAGGCGGCGAAAAGCGTGGGGAGCAAACGGG
+
BBCCCCCCCC5BB<>=984:;@<A<@<@-00099/9?:@B=BB=AAAABBB>A?5::;;7<B>BBCB?BBAA@@@6@@;A>9<9?A@B:@;;6;CA@A:::AA@@;;;@A;9:49AD=C@BCCD>@@AA@B@B@CBCBCB?B=@9??0;5;CAABBB?BBBB=BCBAAAA??A95555&//)/1////5:5//,/==7;85550599@999,5;;A;@:95477////--0-/)/////&/999;<<&655;<0;;<4
@N9IO0:01110:05936
TACCTGCAGCCCGAGTGGTGCTCGTTATTATTGGGTCTAAAACGTCCGTAGTCGGCTGAGTAGATGCCCGGGTAAATCGCAGCGCTTAACGTTGCGAATTCCGGGTAGACCGCTCGGCTAGGGATTGGGAGAGGTGCATAGTACTCTGAGGGTAGGGGTAAAATCCTGTAATCCGTTGGGGGACTACCAGTGGCGAAGGCGATGCACTAGAACAAGTCCGACGATCAGGGACGAAGCCCTGGGGCGCAAACGGG
+
ABB>AA>@@BA;AAAAB?BBBBBBBADD?A@@CC>BBBDDD;AAAC>BACCCBC?BBB@@@BBB9::D=CC=BBB>BCCA@@?AAD@D@BBB9:9BC?B?B?BB<AAAAA=AA@CA?@?@@?6?>9>?9@@A@=AABCBBBBAA@@@=>??8?ACKG;CBAB;CC@CBB@:==+00*0:::,;=@?@7><98/8788<8>DAABBBBAA00,00*0@@<@@@@CAAA@A<AAAA?BAA8::::-:@AAC<A@@9
@N9IO0:01110:05942
TACGTAGGTGGCAAGCGTTGTCCGGATTTATTGGGCGTAAAGCGAGCGCAGGCGGTTTCTTAAGTCTGATGTGAAAGCCCCCGGCTCAACCGGGGAGGGTCATTGGAAACTGGGAGACTTGAGTGCAGAAGAGGAGAGTGGAATTCCATGTGTAGCGGTGAAATGCGTAGATATATGGAGGAACACCAGTGGCGAAGGCGGCTCTCTGGTCTGTAACTGACGCTGAGGCTCGAAAGCGTGGGGAGCAAACAGG
+
BBBBBBB?BC@CDBCCBB:;;B?C?AAC?CB?BB=ABBBC=BCCA@@BBCE@BA?AD=CD@C@BAA?????9::@999999)9:>?CE@C?CCC9??F>BABA7849B=ABBE<AABBB?BBBBAAABB>ABF@D===??=A=A;>8><<<<A=>==:=>??9:;;@;;;@C=>=AA<@@<@;>>A=A>==9===9=<@@<@AA>>>A<A@@@AA9>@>>>>>>>AA<@@@>>@6;;;;>DD3?<@>A97996
@N9IO0:01070:05988
TACAGAGGGTGCAAGCGTTGTTCGGAATCATTGGGCGTAAAGGGCGTGTAGGCGGTTTGTTAAGTCATGTGTGAAATCCCTCGGCTCAACCGGGGAACGACGCATGAAACTGGCAAGCTAGAGTACCAAAGAGGGTGGTGGAATTCCCGGTGTAGCGGTGAAATGCGTAGATATCGGGAGGAACACCTGTGGCGAAGGCGGCCACCTGGTTGGATACTGACGCTGATACGCGAAAAGCGTGGGGAGCAAACAGG
+
ABBBBCCC=BBBA=@BBA8:;?;;6;6;CCBACE=BB@B@;@C;AABBD;<5;;5;;0;;?B?BCCCCCCCBBBF?CCD=B;;7;@@@<@>AAA7A?B@@ABABB>>>6==>:=<455<;@@BDDD@CB8@9:9,9=99:4:29;@<8==<??599>;AA@@8;;;@B@AA@@?9:;/:A;@=:99=@@><:=00+0+0;*0*0>:@@;?;?7@?===899:@@=>?:97/6777&/0/////&/88;;145/8
@N9IO0:01075:05968
TACGAAGGGGGCTAGCGTTGTTCGGAATTACTGGGCGTAAAGCGCACGTAGGCGGATTTGTTAGTCAGGGGTGAAATCCCGGGGCTCAACCTCGGAACTGCCTTTGATACTGCAAGTCTCGAGTCCGGAAGAGGTGAGTGGAATTCCTAGTGTAGAGGTGAAATTCGTAGATATTAGGAAGAACACCAGTGGCGAAGGCGCTCACTGGTCCGGTACTGACGCTGAGGTGCGAAAGCGTGGGGAGCAAACAG
+
BBC@@5;;;;*:@@ABCF?AA=;;5;<?9?@@@?9?@@@E9;;@@@B@@@B?AA?C@?7>?9??=????@8ABCC?CGG.;;;.;CAC@B@DDJ@F@BCAA5;;0;CCABBAAA>AABBBABAAB>A>A>BAA>BC@@@D?CAC@C@BBBBBBBBAB?AAAD?C?@A@AAA@::8:B>A<??:?99399::9?;=<@<000<:::8939?:@?BBBABACCBBAAA>AAA>==7>?BBBFF9AA@@@5=98
@N9IO0:01076:06008
TACCCGCAGCACAAGTGGTGGTCATTATTATTGGGCCTAAAGCGTCCGTAGCTGGCCTGTTAGATGCCTGGGTAAATCGATGCGCTCAACGTATCGACTTCCGGGTAGACCGGCAGGCTCGGGACCGGGAGAGGCGTGAGCTACTCGAGGGGTAGGGGTAAAATCCTGTAATCCTTCGGGGAGGACCAGTGGCGAAGGCGTCACGCTAGAACGGCTCCGACAGTGAGGGACGAAGCCCTGGGGCGCAAACCGG
+
@?@?9@@@@@A@@=AAC?CFAGCCD@DEACC@CC=B?;9:5:;;;B?AA:;;BD@C?AAA@@@@@@@@CDD=BBB=CCBC9:9::A@?=ABAAAA@?<<492:A;ABBCE?B?B@@;>??@@<BB@CE=;;;B=BBAAAAABBBBBAAAAB:BBBFE;BACC:CE@CAAB@CC:;;;DDD;AA9;;=AA;<5;@@<@=@ABBAABCBDBC?@?=?AA?BBBA@==999,:?@@<ABB9??@?6?AAAA8:8:?
@N9IO0:01094:05998
TACGGGGGGGGCAAGCGTTGTTCGGAATTACTGGGCGTAAAGGGCGCGTAGGCGGCCTGCTAAGTCGGACGTGAAATCCCTCGGCTCAACCGGGGAACTGCGTCCGATACTGGTGGGCTCGAATCCGGGAGAGGGATGTGGAATTCCAGGTGTAGCGGTGAAATGCGTAGATATCTGGAGGAACACCGGTGGCGAAGGCGGCATCCTGGACCGGTATTGACGCTGATGCGCGGAAAGCCAGGGGAGCAAACGG
+
AA@@>?>?>?"@D?BBCC@BB@CGBC?A?BBBBB=BBACD>DD<BCBBBAB>@B?AACBBBB=@@:::;CCBCCD=BBJ>CCCABCBB@B@CCC:C@@::9BBB?BCCCCCC@CCF>ABBBB?BC@CC=BBBBB<BBCCB?B?B?C?CC@CCBBBCC?CCDF>CCBB;;;AABABBC=AA=@=@@@=A>BB@CCG@C@CC@BCBB?BC>;;8;@CCC@ECDCDBCCBA@A00+00*00*0000)/454<1455
@N9IO0:01097:05972
TACAGAGGGTGCGAGCGTTAATCGGATTTACTGGGCGTAAAGCGTGTGTAGGTGGCTTCCTAAGTCGGTTGTGAAATCCCTGGGCTCAACCTGGGAATTGCAGTCGATACTGGGAAGCTAGAGTTCGGTGAGAGGACGGCGGAATTCCCGGTGTAGCGGTGAAATGCGTAGATATCGGGAGGAACATCGATGGCGAAAGCAACCGTCTGGGCCTGAACTGACACTGTGACACGAAAGCGTGGGGAGCAAAC
+
CCAA@9994:@@BABAAA?CACCC@@@@;@AAAA<AD@@@=@CC@@A;;;B?BCBCC@C@CCAB;;;?B>AA;;;0;AA<BBB;:::=;><777*71;,37333378<=<<<?6=;==BBBA??9::3:99@??;??D?BB?C?B?BF=A>ABC====<;;;B;===>?;;;>>:888);;4;2:<<<@@==9====8@?@=@?BBBCCC=B>AAC?AA@@@AAAA@:99<<<<<6<;===>@1?700>3:
@N9IO0:01101:05962
TACGAAGGGGGCTAGCGTTGTTCGGAATTACTGGGCGTAAAGCGAACGTAGGCGGTGTTCCATGTCAGAGGTGAAAGCCTGGGGCTCAACTCCAGAATTGCCTTTGAAACGGGAACGCTTGAGTCCGAGAGAGGATGGCGGAATTCCTAGTGTAGAGGTGAAATTCGTAGATATTAGGAAGAACACCGGTGGCGAAGGCGGCCATCTGGCTCGGTACTGACGCTCAGGTTCGAAAGCGTGGGGAGCAAACAGG
+
?BA;;7;CAC2DCBBBBC?BC@CD?D6;7;;;;C=BBCEC=CC;;6;BB<>800+0BA?AFBCBA@A;;;6;CBD<BB>;;;;.;BBCACCD@DGJAG?AA?AA>BED?CCG>C?@A@C?BBCCC@CCBBBCB?B@@?AC@C@D@C@C@@ABCCBCB@C@AA9@9=@???@AAA>AA=@>AC?BBB?B?BB?BBA>A>@@=A>AAAAB?BAAA?BBCCCBBBBCCBC@C=A@@@:AAABBBB9BA@@D=@AA>
@N9IO0:01107:05976
TACAGAGGTGGCAAGCGTTGTTCGGAATTACTGGGCGTAAAGGGCGCGTAGGCGGCCTTCTAAGTCAGACGTGAAATCCCCCGGCTTAACCTGGGAACTGCGTCTGATACTGGGAGGCTTGAGTATGGGAGAGGGATGTAGAATTCCAGGTGTAGCGGTGAAATGCGTAGATATCTGGAGGAATACCGGTGGCGTAAGCGACTCGCTGGGCCATTACTGACGCTGAGGAACGAAAGCTAGGGGAGCGAATGGG
+
AA;;0<<800,00)/<<=99:.9@6@4?9?:::@8@>??D=BB<B?????B@;;9;?B<A@@=@@@BAACCCCCC>BAA??)9299<?<??@A@5:60000//;<=;=?A@@@:??:@E=@@@@@@>=0=999:,9@@95:@=@@D?BB@BB@BBBB>BB@B8A;;;;AAAABB;;;;;:29;A@C6:69?;@>9925<955@@@;999)4.447::;;<54/97//)/17:;;5:<554<<.9999828:;3
@N9IO0:01110:05964
GACAGAGGGGGCAAGCGTTGCTCGGAATTACTGGGCGTAAAGGGCGCGTAGGCGGGACGGCAAGTCGGTCGTGAAATCCCTCGGCTCAACTGAGGAACGTCGATCGATACTGCCGTTCTTGAGGGTTGCAGAGGAGACTGGAATTCCCGGTGTAGCGGTGAAATGTGTAGAGATCGGGAGGAACACCGGTGGCGAAGGCGGGTCTCTGGGCAACTCCTGACGCTGAGGCGCGAAAGCGGTGGGGAGCAAACGG
+
A@@@A@BBBB2A@;??@@<@ABBB?E@C<;;BBB<;:;@B9@A;@@?@@@@?BBH=BBC@CB?BBBB@BABB@??6;;;/;BB>A;;;=@@@?A?A=@@CCAABD::;@@@::6:A;==9<;;;0;5;;BA?A?@@BCCL@E@C?@@=@?BBBCCCC@IDCG@FGFDCBCBC;00AB6><+0+0<<;?<>@;@BB?B?BDE>CCAAAAA99:59::8??>@@>@???;?B>@<:*...(-777)77:;:1444
@N9IO0:01072:06011
TACAGAGGGTGCGAGCGTTAATCGGAATTACTGGGCGTAAAGCGCACGTAGGTGGCGACGTAAGTCGGGTGTGAAAGCCCCGGGCTCAACCTGGGAACTGCATTCGAGACTGCATTGCTGGAGTACGGAAGAGGAGGGCGGAATTCCCGGTGTAGCGGTGAAATGCGTAGATATCGGGAGGAACATCAGTGGCGAAGGCGGCCCTCTGGTCCAGTACTGACACTCAAGTGCGAAAGCGTGGGGAGCAAACAGG
+
BCCCBBBA<BBBABCA@@=@5<;B?B?B>BBBBC=@@@BB6;;;;ABBBBC@AA?ABBBBCB<@@AAB<BBBA@C7::@@6@D<?@AB@B?:::6:=@@@@@A?BBCCCBBBAAA@CCBB=?@A@@B?C?BBC>@@B=AA>B8;:;E?CACCBCC;;;;DFF>CBDCBBBDABBBCF>CB@BABBBBBBBD@DFCGH@BC@DD?HDIG@CCACDCCBB@@AAAA<<7;ABBBBB=CA@@BCC;CBBCE?CCC?
@N9IO0:01074:06054
TACAGAGGGTGCTAGCGTTAATCGGATTTACTGGGCGTAAAGCGTGTGTAGGCGGTTTGTTAAGTCGGATGTGAAAGCCCTGGGCTCAACCTAGGAATCGCATTCGATACTGGCAGGCTAGAGTACGGTAGAGGGTGGCGGAATTCCGGGTGTAGCGGTGAAATGCGTAGATATCCGGAGGAACACCGATGGCGAAGGCAACCACCTGGGCCTGTACTGACGCTGAGACACGAAAGCGTGGGGAGCAAACAGG
+
CCBBBBCC?DCCBBB@@@?A<@@B<;;;8;BAAB>BBBEG>BBBBBBDEBB?BC@CC>BB>B?ACBB?BBBBDDE=AAB=BBE<@?BD?C?ABB@C>AAAABB@BBBBBA>=:<<<<???BB>==BB@BBBBAC;CC>>><>?B?B?BB>BCBCCCCACCBB>BCCCBBBBBAAA>B>BC?B?@@@;;;;B?BBC@A>AC@D@CC?CCC>C>A@CCCCCCCBBBBCBBBB@;;;0;?BA@AA3::?AA;AAB?
@N9IO0:01076:06016
TACGGAGGGTGCGAGCGTTGTCCGGAATCACTGGGCGTAAAGGGCGCGTAGGCGGCTGTGTAAGTCACTTGTGAAATCCCGGTGCTCAACGCCGGGGCCGCAGGTGAGACTGCACGGCTGGAGCTCGGTAGAGGCGAGTGGAATTCCCGGTGTAGCGGTGGAATGCGTAGATATCGGGAAGAACACCGGTGGCGAAGGCGGCTCGCTGGACCGATGCTGACGCTGAGGCGCGAAAGCGTGGGGAGCAAACAGG
+
ABCD@CCC=CBBBBBAAB=AABAD?B@BBAB???9?AAAB=BC>BBBBBAA?BB?BBA@@@B?BBBA@@=@CBBC?CCH?C?;;::@B?BAA>AA@6@=@@@@;@ABBABBBBABCACDF@AABCCCACCCCCACCCCCC@B?B>BB=A@BBA@@CD@DD?C?BB??:::::AABBB3949?9@AA?B@@@>@CC?B?BB?BCCDBBB>AA?BAAABBBBBAAA???>AAABBD:?ABBCED9AADCD=:::=
@N9IO0:01076:06052
TACGTAGGGTGCGAGCGTTAATCGGAATTACTGGGCGTAAAGCGTGCGCAGGCGGTTCGTTGTGTCTGATGTGAAAGCCCCGGGCTCAACCTGGGAACTGCATTGGAAACTGGCGGACTGGAGTGCGGCAGGAGGGGGGTGGAATTCCGCGTGTAGCAGTGAAATGCGTAGAGATGCGGAGGAACACCGATGGCGAAGGCAGCCCCCTGGGCCGACACTGACGCTCAGGCACGAAAGCGTGGGGAGCAAACAGG
+
BBAAABBC<BBCCBBAAB=A=B??;>4:5;BBAB=BB@@@;ABB@AACBBA@BC@C@CCC?CCCBDC@??@@@@A<A@CC9AA<A@AB?C?BEF>C?BBBBBB?B?BB=BEE@BBACCBC@BAAA>A:>00,000000%0<+0+;9A;@BBBBBBBBBB@@@A;ACBBA@@CBAAA@@<@@?A=@@@>??@B=@?@;@<?AAACCC2AAD<A>BA@@@@ABA;;;AAD>BBB@@@;@AABFII;AAA@C=A@@;
@N9IO0:01084:06019
TACGTAGGTGGCAAGCGTTGTCCGGATTTACTGGGCGTAAAGGGCTTGTAGGCGGTTCGTTAAGTCTGGTGTGAAATCTCCCGACTCAACTGGGAGGGGTCATCGGATACTGGCGGAGCTAGAGGTGGGCAGAGGAAAGGCAGAATTCCCGGTGTAGCGGTGAAATGCGTAGATATCGGGAGGAATACCAGTGGCGAAGGCGGCTTTCTGGGCTATCCTGACGCTGAGGAGCGAAAGCGTGGGGAGCAAACCGG
+
BB@@@@>;@@5;;=BBAA;00/4927>>1059?95><;;:,9@2@@=@A>>:;@8@;@A<<<:=<?>:5444488088477-33339:9<;?=58898*3388997;990@@;00*/6;0897:/9<<3<;///4>>)/(///9(3,3;2627:7;8>>;???=5<>999?>>=;7999.?=:>:>@@<@@?@?@@@=@<=A9ABB<@ABE4:9;?@169>>A@<999;;;:::;/9>>>><<.<><<<*0)/5
@N9IO0:01084:06029
TACAGAGGTGGCAAGCGTTGTTCGGATTCATTGGGCGTAAAGGGTCCGCAGGCGGTCCGTAAAGTCGGTTGTGAAATCCTACAGCTTAACTGTAGAACTGCATTCGAAACTCACGGACTAGAGTGTGAGAGGGGTGAAGGGAATTCCCAGTGTAAGGGTGAAATCTGCAGAGATTGGGAAGAACATCAGTCGCGAAGGCGCTTCACTGGCTCATTACTGACGCTCAGGGACGAAAGCTAGGGGAGCAAACGGG
+
A@@BBBB=??;>A=B@@B6;:?BD?AA?ABB@CC=@AABB<BB=CC;;0@@:00+0949BDD<AAAC@C>@@A@D>CC@BBBCBCC=@=ABBBCCCAC9;:CC@BBBB<BBBBAB?BAACCBB@@@@@ACAAA6ABB5;;59=A?DC>AABA@A6::5:@@?=DC889@@AAAA?BB=A=??;>?@ABAC>??@@<@<A@AGAGBAAC?CBBBB?BB;:9B@@@AAAA9;;:;;0:?AABBB:BCBBB>ACC>
@N9IO0:01085:06013
TACAGAGGGTGCAAGCGTTGTCCGGAATCACTGGGCGTAAAGGGCGCGTAGGCGGCCTGGTAAGTCGGGGGTGAAACGCTGCGGCTCAACCGCAGCACTGCCTTCGAGACTGCTGGGCTTGAGCACGGTAGAGGCTGGTGGAATTCCCGGTGTAGCGGTGGAATGCGTAGAGATCGGGAAGAACATCGGTGGCGAAGGCGCCAGCTGGGCCGTTGCTGACGCTGAGGCGCGACAGCGTGGGGAGCAAACAGG
+
CDCCCCDC=BB?@;ABB@>BBB?C?B9;;CCAAC=@@@CE;@@;@@@AABB?;:7:;@@=BA@BB@@@@@0@ADC>AA@@@00-0@@@;@:????A@BBCB?C?CCCCCCAAABBB=@@;@???AAC?@@?:95:BA?AA=A<@:??8??:99AAAB?BC@C@CCBAAA::9???AB;A=A@?000==900)079492///48999::28258;:;;878<<::8<9:;:556:<>=;:;;/;==?H:8856
@N9IO0:01086:06052
TACGAAGGGTGCAAGCGTTGTTCGGAATTACTGGGCGTAAAGGGCGCGTAGGCGGCGCATTAAGTCAGGTGTGAAAGCCCTGGGCTCAACCCAGGAATTGCACTTGATACTGATGTGCTTGAATCCGGAAGAGGATGACGGAATTCCCAGTGTAGAGGTGAAATTCATTGATATTGGGAAGAACACCAGTGGCGAAGGCGGTCATCTGGTCCGGTATTGACGCTGAGGCGCGAAAGCGTGGGGAGCAAACAGG
+
CCBCB?BD<AB@@:@AA@=BA@BB?C>B?CCDCD?A@ABD=BB>BCB?@@B=??<@BA?A@F>AACBB?BBBBCC>CBB<@@B=999C@CC>CD@C?B9;;@@@?C;<<CECFCCCCCC?BB?BA=A?A?AAB?;;;DBA?B>@>@C9@A@@??BBBABAAA<A?CAA>@BA>?;?C;@=??<?AA@9:89<@@C?C@9949@<==<?8=A?>:>>?:>???A=@?@<><A>>=7<=@@@BA3@@???8=993
@N9IO0:01099:06033
TACAGAGGGTGCAAGCGTTAATCGGATTCACTGGGTTTAAAGGGTGCGTAGGTGGGTATGTAAGTCAGAGGTGAAATCCCCGAGCTTAACTTGGGAACTGCCTTTGATACTATATATCTTGAATGTCGTAGAGGTAAGCGGAATATGTCATGTAGCGGTGAAATGCTTAGATATGACATAGAACACCAATTGCGAAGGCAGCTTACTATGCGATTATTGACACTGAGGCACGAAAGCGTGGGTAGCAAACAGG
+
ACCACBEF=BBA@9AA;;7:=ABD?9:79==@CC=CG=AB<AC<::;?@@@?CCE>BAAABB@CBCBBBB>BA@A<ACED:B>?>B?B@BB?BB>B7:9CB?BE>AAABC:99BBB?==5;;:888;:===<<8=?5;;;5;:>A?@=>=@??<==A:>>BB8;;8=7999;:<9;65576;6;9;.6//(////(..366795995559777;6AA588BCC<;;;>ABB;;;/;<;;AC=BBCCCE?;;;?
@N9IO0:01103:06011
GACAGAGGGGGCAAGCGTTGCTCGGAATCACTGGGCGTAAAGGGCGCGTAGGCGGGATGGCAAGTCGGTCGTGAAATCCCTTGGCTCAACTGGAGGGGGGTCGGCCGAGACTGCTGTTCTTGAGGGATGCAGAGGAGACTGGAATTCCCGGTGTAGCGGTGAAATGTGTAGAGATCGGGAGGAACACCGGTGGCGAAGGCGGGTCTCTGGGCATCTCCTGACGCTGAGGCGCGAAAGCGTGGGGAGCAAACGGG
+
BABBBBCDDD3BB?BBAA6::A@?8?6:;AAAAB=BBACD?DD?<;:AA@@=@DC:@::8;C?CCBB?BBBACAC>AAC<C7;9;>@=8<00+0==<=<%0/0+9:>;:9@@=?A:;6;@499@@8?;::AAAA8<;BBCA?B?B?BB<B?@@@AAAF@CCCC?CC@@@AA@@ABBBB;@@<@>A@@?C@CB?BCC@C?BBB>BDAAABC>AAAAA@?A9;;AAA????AA@:::5:@C@ACD9??AAA9?@@9
@N9IO0:01106:06017
TACGTAGGGTGCAGGCGTTAATCGGAATTACTGGGCGTAAAGCGTGCGTAGGCGGTTTGTTAAGACAGGTGTGAAATCCCCGGGCTTAACCTGGGAACTGCGCTTGTTACTGGCAGACGTTGAGTGTGGCAGAGGGGGGTGGAATTCCACGTGTAGCAGTGAAATGCGTAGAGATGTGGAGGAACACCCGATGGCGAAGGCAGCCCCCTGGGCTAACACTGACGCTGGATGCACGAAAGCGTGGGGAGCAAACAGG
+
CB;;;BBA<BBAAA?AAB=A=BBC?B?C?BBCCC?CCCCJ?CBB9;;CAAA@CC@DD=BC@DAA@AAA@BBBBCC;AA@A.;;0;B=D?C@@@@-0*//:9>?@;9945@AC@BCA;;;@>A?8<837-4;<<>>>>>&A?7;5:7<.55??@@@@@BB;;;F>CAAABA@@B@???@;6920:=000*0/=@;CCC@B:>=99999(9@@6@BB6;:BBA@=0000*00099;;<>6=ABB@B@7@@@CC<AAB>
@N9IO0:01106:06046
TACGGAGGGGGCTAGCGTTGTTCGGAATTACTGGGCGTAAAGGGCGCGTAGGCGGTTTGGTAAGTTAGGCGTGAAAGGCCCGGGCTCAACCCGGGAACTGCGCTTAAGACTGCCGAGCTGTGAGTCCGGGAGAGGATGGCGGAATTCCCAGTGTAGAGGTGAAATTCGTAGATATTGGGAAGAACACCAGTGGCGAAGGCGGCCATCTGGCCCGGTACTGACGCTGAGGCGCGAAAGCGTGGGGAGCAAACAGG
+
@ACC@CDDED5???BBBB<A@?AB?B@C?BBAAA8@?@>?8>@9>>>>>@?=BB@CE=D@BB>AF9;;?@CCCCC?C@EE?CC?CCCC@DC@DI>B@BDCBA@@5<5;@@@@@<@BA@AA;;9==>:>?.:;?@;@>93==5>:@?CC:;;BAAA;;9.9<BC=C@CB@@@@;:4.99,97=E@CCDACBBC@DAA@A?0000<@?@@A<@?9@=BAA@@@BA@@@@@?A@@?@@9@@B@@@@2==999/:::<
@N9IO0:01072:06108
GACGAGGGGTCCAAGCGTTGTTCGGAATTATTGGGCGTAAAGCGGGTGTAGGCGGCTCTATAAGTCAGAAGTGAAAGCCCTGGGCTCAACCCGGGAAGTGCTTTTGATACTGCAGAGCTTGAATGTGGGAGAGGGTAGTGGAATTCCAGGTGTAGTGGTGAAATACGTAGATATCTGGAGGAACACCGGTGGCGAAGGCGGCTACCTGGCCCAACATTGACGCTGAGACCCGAAAGCATGGGGATCAAACAGG
+
;;CA?===3=?;@=???@=@A=?B=A=@=@@;@@9@@@C@:??AC>BCBCB@AA?A@@>A;:8:BBBAA<@>>==6>@@6@@@8@B<;7;>=BC>C?B?@@B==2B=EBBBCBABBACB8=C;;9;CE=BA9;;0<;::A;@<B?B?CB?CAA@=<@=A@@@9::8==??AAAAAAC<>>:>;??A=C>A@@CCC?C?A@;9;;B?CB?BC=B@BCC@;;;CB;;;A@@@9@BB=BCFCCCC:BBBBA<@??:
@N9IO0:01084:06086
GACAGAGGGGGCAAGCGTTGCTCGGAATTACTGGGCGTAAAGGGCGCGTAGGCGGGATGGCAAGTCGGTCGTGAAATCCCTCGGCTCAACCGAGGAACGTCGATCGATACTGCTGTTCTTGAGGGATGCAGAGGAGACTGGAATTCCCGGTGTAGCGGTGAAATGTGTAGAGATCGGGAGGAACACCGGTGGCGAAGGCGGGTCTCTGGGCATCTCCTGACGCTGAGGCGCGAAAAGCGTGGGGAGCAAACGG
+
CBCBCDDCCD5CC<??BC>@@@@B?A=C=?:::C>C?@@D;@@;@AABBBA?BAB;@;;6;A>ACCC@BC;;9@<4<?@8?=@<@>==8<7;;;8@?BBBABAB<;<BBB@@@B@@>BC@CDFD<<;;@ABBB69:@@AB?C@CAGH>B?AC:::;B@CCBE?@@@BBB@?==<:::-99.9.9:;7=86604;;.5.599,5=<B>@@6<@@>=>495949;;;9945555555&5555555&555<<)555
@N9IO0:01094:06076
TACGGAGGGGGCTAGCGTTGTTCGGAATTACTGGGCGTAAAGCGCGCGTAGGCGGCTTTGTAAGTTAGAGGTGAAAGCCCGGAGCTCAACTCCGGAACTGCCTTTAAGACTGCATCGCTAGAACGATGGAGAGGTGAGTGGAATTCCGAGTGTAGAGGTGAAATTCGTAGATATTCGGAAGAACACCAGTGGCGAAGGCGACTCACTGGACATCTGTTGACGCTGAGGTGCGAAAGCGTGGGGAGCAAACAGG
+
BBBB>;;;;;*:?>>BCB?BC@AA>A?B?B@@@C;ABBCC?BBBBBA?@@@<@C@CCC>B@@=;;40:00*0/0/*-::/96///9;;8>>>9@?C?:;;B@CF>L@DC;<;<;::ABCCCJ@@ACBB?BBB@;@000008<;>;B?9:9?@@=;;A8@CCC=B@;::@@@:::=@?4;4:@9>?@=AABB?AAA4:5::;:AA;;;B=A;;;A:;9:?B??BBBBB=@;9::9.99<;<<=0545<<3:>>:
@N9IO0:01101:06093
TACAGAGGGTGCGAGCGTTAATCGGATTTACTGGGCGTAAAGCGTGTGTAGGTGGCTTCCTAAGTCGGTTGTGAAATCCCTGGGCTCAACCTGGGAATTGCAGTCGATACTGGGAAGCTCGAGTTCGGTAGAGGGCGGCGGAATTCCCGGTGTAGCGGTGAAATGCGTAGATATCGGGAGGAACATCGATGGCGAAAGCAACCGCCTGGGCCTGAACTGACACTGAGACACGAAAGCGTGGGGAGCAAACAGG
+
AACCDDCC>CDDCCBBCB>B>BBD>BBB=BBBBC=A@@@B<BBBBBB<;=EGEF@CC?C?CC@CBBB>A=@@AAA=BBB=BEE>B???;?;???9??B>ABBBBBBCCCAABD>D<>>@@@>???BC?A@?999,9>;=?;??B@BD=C?CC>@?BB?B@@@:@C>>>@;;;@@@AC5@@;>;??;;;@@@<@BBB>CCG@C@CC?:;;6;=@CC@BBBB@@@@@@@AABB@@@:AACBBCC;AABGE?BBB?
@N9IO0:01073:06125
TACGTAGGGTGCGAGCGTTAATCGGAATTACTGGGCGTAAAGCGTGCGCAGGCTGTTTTGTAAGTCAGATGTGAAATCCCTGAGCTCAACTTAGGAACTGCGTTTGAAACTACAAGACTAGAATATGTCAGAGGGGGTAGGAATTCCACGTGTAGCAGTGAAATGCGTAGAGATGTGGAGGAATACCAATGGCGAAGGCCAGCCCCCTGGGATAATATTGACGCTCATGCACGAAAGCGTGGGGAGCAAACAGG
+
;;AABCCD=AACBBCCCC?B=B;;7;@E>AA;;;0;CBBB=BAA;;;C:;;@CBBBGE;A@A@CDBB@A000:;@9AF@9988;599B@AA?AB<@9@:89=>B788C<B800:+////:;;4/////66777777'377,7,7/98@@@ABBAAAAB@@<>9@::;BCBBAB@@>?::9099A>@:?:=<6///)/)/)///;<=+<>A8><<6;;95::=99>99:94;9::>6<>><<<<2<<???8=?;5
@N9IO0:01076:06110
TACGTAGGATCCAAGCGTTGTCCGGATTTACTGGGTGTAAAGGGTGCGCAGGCGGACTTGTTAGTCAGAGGTGAAATCTCACGGCTCAACCGTGAAACTGCCTTTGATACTGCAGGTCTTGAATTGGGGAGAGAGTTGTGGAATTCCGAGTGTAGCAGTGAAATGTGTAGATATTCGGAAGAACACCAGTGGCGAAGGCAGCAACTTGGCCCTATATTGACGCTCAGGCACGAAAGCATGGGGATCAAACAG
+
CB@@@EE@@@A@D<AAAA?BBC?B=@@@8@@@@@;@AA@@:>>8@A>@;;;>A@=AAA6;;=AAACCCCD@CCCC>CCCCCCC@BBBA?A=@@AAA;A@@@?CC=BBBAA????@:=?@4999>2877(7;;=AAB;??@=A9?;>>@@@BAB>:/0/666616358<AA=>==8;:1917:28AA:>>==7:88/84;>===6:@<A<@A9ACBCC588>A<=8887<::7:7058ABA;;.555::3>88
@N9IO0:01078:06151
TACGTAGGACCCGAGCGTTGTCCGGATTTACTGGGTATAAAGGGTGCGTAGGCGCCTTGTGCGTCAGAGGTGAAATATCCGGGCTTAACCCGGAGGGTGCCTTTGATACGGCAGGGCTTGAGTGCGAGAGAGGATGATGGAATTCCTGGTGTAGCGGTGAAATGCGTAGATATCAGGAGGAACACCGGTGGCGAAGGCGGTCATCTGGCTCGTAACTGACGCTGAGGCACGAAAGCGCGGGGATCAAACAGG
+
99495@@?BCF=@@?GCC?BBC=B499A<??@@A<BAABD>EC=?@@@@==:000:>+0:?>???>?BC?BBBD>B@AA?BE>CB>A>AA6<8999/99:<DB=A::;AB?BBCB;@@6;;@@@@BBCBBBD=@;;;DCAE?C?CADE@AAABBAA>A@@@:@CAA@@@AAA@@@A6::?B?BBE?C?BA<@??<?=@A?BBBBBCC@DBBBBB?C9::;;;;;;;>BBB999.:@>@ACC9BBBAA9000;
@N9IO0:01082:06138
TACGAAGGGTGCAAACGTTGCTCGGAATTATTGGGCGTAAAGCGCACGTAGGCGGCTTAGCAAGTCGGAAGTGAAATCCCACGGCTCAACCATGGAAGTGCTTTCGAAACTGCTGAGCTTGAGTACGAAAGAGGATCGCGGAATTCCCGGTGTAGAGGTGAAATTCGTAGATATCGGGAGGAACACCAGTGGCGAAGGCGGCGATCTGGGTCGATACTGACGCTGAGGTGCGAAAGCGTGGGGAGCAAACAGG
+
;;ABA>BB6;;CBB;@::5:@ACC@F@E=@@<@@9@?@BD>BABBMCAABC?AA>AB@BCBC?CBDC@C>AADDE>CCC8;;@<@BBB?B@BDD?B>B;;<CC=CBBB<B@@@BB@@@C=AACCCA;;;0;;;5;@@@AB?C?A?AE>C@DBCCBAA=AAAB<C>BBCBB;;;A@AD6:9;@;@?B?B@@@>@@B?B?BC?AAABBBCC>BBCCCCBBBGCDCBBBD=@AA;;;0;CCBCCB9BACDB=BBA>
@N9IO0:01090:06137
TACAGAGGGCGCGAGCGTTGTCCGGAATCACTGGGCGTAAAGGGCGCGTAGGTGGCCACCATAAGGCCGCGGTGAAAGTTCGGGGCTCAACCCTGAATCGGCCGCGGCGACTGTGGGGCTTGGGCACCGTAGAGGCAGATGGAATTCCGGGTGTAGCGGTGGAATGCGTAGAGATCCGGAAGAACACCGGTGGCGAAGGCGGTCTGCTGGGCGGTGGACCCGTGGAGGGTCCAATAGCC
+
<=BBBABB=@@@B;;;;;?;;;<@<@;AABCBJK?<<<AA<AF>DEBBBCE?AB?A<:;4;@A<A5;7;BB?CDBB?BC?AABB8ABBB6;;7;BA=ACC5;5;;;4;;995@ABD>9CC499,33717;998817;=>8937:=<@<?@9797@ABB?BA?A?:99B???A@@@@9>9>3993:@@;A=9959B@=H;>>=A@??>>=@:??;?@666=19//(//6.6=5;722555
@N9IO0:01086:06191
TACGTAGGTGGCAAGCGTTGTCCGGATTTATTGGGTTTAAAGGGTGCGTAGGCGGCCCTGTAAGTCAGTTGTGAAATACGGCAGCTTAACTGTCGAGGTGCAATTGATACTGCGGGGCTAGAGTACTGATGAGGTAAGCGGAATGGACGGTGTAGCGGTGAAATGCTTAGATATCGTCCAGAACACCGATAGCGAAGGCAGCTTACTAAGGAGTAACTGACGCTGAGGCACGAAAAGTGTGGGGATCAAACAGG
+
CCBBBBB?BC@DC?BAAA?BCCAC@CCH;;;?CC0;;0;B;BC>DCDCBA>:9:5;;)49987>???BA8:8??D=CBBB>CB@@B,0+0<>>>A;;7;@BA=B@BBBBBAA@@@@3@@AA@@BBBBCA@@::8:A?CBC@C@BB?A??<??=@B;;6:AAA;@AAA@CDBABA??>?8?@B<@@A699@?:@AA?@=@@???:??9928;>><?;?999AA@@8979?>>;:::&:==?===3??@AA;:;:5
@N9IO0:01092:06201
AACCAGCACCTCGAGTGGTCAGGAGGTTTATTGGGCCTAAAGCATCCGTAGCCGGTTGTTTAAGTCTTCGGTTAAATCTATGCGCTTAACGTATAGGCTGCCGAAGATACTGGACAGCTAGGGAGTGGGAGAGGTATACGGTACTCGATAGGAAGGGGTAAAATCCTTTGATCTATTGATGACCACCTGTGGCGAAGGCGGTATACCAGAACACGTTCGACGGTGAGGGATGAAAGCTGGGGGAGCAAACCGG
+
D;@@00000:=@@AABC?AABB@AB>AI>AA?AC>C@BBC>CBCBB?BA??>:@;=299<5=;@ACCABB?C@DD>BBCCBC@ABC?CACCCCDBA=;;:9:==;@ABBABC?AAABBBAAB;;;;;;0;BAB>CCEAAA>00/7777;=<7<.555&4444&4:5>:4<>:::;@7955<=><@@<@B@A=;;93929929?@@?=>>?=997A?:=>>@A>???CC>BBBCD=BBBBCCE3BBBBB=B?B>
@N9IO0:01093:06181
TACGAAGGGGGCTAGCGTTGTTCGGAATTACTGGGCGTAAAGCGCACGTAGGCGGATTGTTAAGTCAGGGGTGAAATCCCGGGGCTCAACCTCGGAACTGCCTTTGATACTGTCAATCTCGAGTCCGGAAGAGGTGGGTGGAATTCCTAGTGTAGAGGTGAAATTCGTAGATATTAGGAGGAACACGGTGGCGAAGGCGGCCCACTGGTCCGGTACTGACGCTGAGGTGCGAAAGCGTGGGGAGCAAACAGG
+
;;;;;7;DDD5<=BB?>>::<600*0*0)/6??A<AAAAD<@@@@CBABAC@CC@CC=??=@:?>????@8AADE@BBB=BCC;CBBC@D?BBB?B=AB@@;@A<ACBCBB@@@@<@@AA@BBBC@E?A?AEE@BCC>BB>A?C@D>A???CAAABB?BBBC>C?AA@>>>@BB?BB@DD?@:00005;;5A@B>B?;;8;B<B@@?699;>899:@9::::999939AA>@@8????ADD:AAABB=???;
@N9IO0:01094:06182
TACCAGCACCCCGAGTGGTCGGGACGATTATTGGGCCTAAAGCATCCGTAGCTTGTTCTGCAAGTCCTCCGTTAAATCCACCTGCTCAACAGATGGGCTGCGGAGGATACTACAGGGCTAGGAGGCGGGAGAGGCAAGCGGTACTCAGTGGGATAGGGGTAAAAATCCTCTGATCCACTGAAGACCACCAGTGGCGAAGGCGGCTTGCCAGAACGCGCTCGGACGGTGAAGGGATGAAAGCTGGGGGAGCAAACCGG
+
?@?:9;559<<+9=?:9.5;;@1@<<9?:>;;;=4@999:,9:>??<?CCCCD:::?BA@@@<???9@B<<<6<<500+//)/34:883:::;=99044:==9>@=;;;;9:@@@@795;?:B?9;@C:9944.44.4885:9;;5559;;)5554<<+44444$44.4:<545:7<;55559997<:3:;;;59::.5.55.55.55.5996;;9>;://+/:;27//)/9.9445:)544:;;=+;;:=@/5055
@N9IO0:01107:06203
GACGAAGGGGGCAAGCGTTGTTCGGAATTACTGGGCGTAAAGGGCGCGTAGGCGGCGCATTAAGTCAGGCGTGAAAGCCCTGGGCTCAACCTGGGAGTGGCGCTTGATACTGGTGTGCTAGAGAGTGGGAGAGGTTGGTGGAATTCCCAGTGTAGAGGTGAAATTCGTAGATATTGGGAAGAACACCGGTGGCGAAGGCGGCCAACTGGACCATTTCTGACGCTGGAGGCGCGAAAGCGTGGGGAGCAAACAGG
+
AAA8859AAA3BB>AA@@9?@=::7;@C?CBBCG>AA@@@:@A<ABCCBCA=9969A@?A>B>@A???<?A@@?B788B>CDC>BBBC@C@BBC=BBBC@CBBDADCBBBBB=BB@@BBB@@@@B;;;0;;<;5;6;=@?9>9?5::,7?799A??=9<<<<3<277;;=>B??;?A7>6=?989910*/=9=00+/5:>9>:A@CCB?BA573;3=833////-(-83--/999/8666;>>2@====89999
@N9IO0:01108:06193
TACAGAGGGGGCAAGCGTTGTTCGGAATTACTGGGCGTAAAGGGCGCGTAGGCGGCCTGCTAAGTCGGACGTGAAATCCCCGGGCTCAACCCGGGAACTGCGTCCGATACTGGTTGGCTTGAATTCGGGAGAGGGATGCGGAATTCCAGGTGTAGCGGTGAAATGCGTAGATATCTGGAGGAACACCGGTGGCGAAGGCGGCATCCTGGACCGGCATTGACGCTGAGGCGCGAAAGCCAGGGGAGCAAACGGG
+
CCBBBBBAAA0??:?AAA>BB@DC@C@C@ABBBB;AA;<;0:A9@@BCCBC@::9:@CAAA>+0000+077<==>3ABBB6BC=9;;A?AA<BB=B>A@@@@@A@CBBC@@@<@<@@CC>CD8;9;CB=CCCBC=AAAAA=@>B?B?BB?CCBBBBB?BBBC=AAAABBBA@??????DD;?;=;;5;=AA?BBB?D?;;:;CBC@BB?BDAE>@AB=@@BA@@@??<?@@@CC>BB?AA@@.99999)54<2
@N9IO0:01111:06188
TACGTAGGGTGCAGGCGTTAATCGGAATTACTGGGCGTAAAGCGTGCGCAGGCGGCTCCTTAAGTCAGATGTGAAAGCCCCGGGCTTAACCTGGGAGGTGCAATGGAAACTGGCGGGCTCGAGGTGCGGCAGAGGGGGTGGAAGGTTCCGACGAGTAGCAGTGAAATGCGTAGAGATGTGGAGGAACACCGATGGCGAAGGCACCCCTGGGCTGACACGTGACGCTCGAGGCACGAAAGCGTGGGGAGCAAACAGG
+
=C>;;;<<6:>>>;8=B>7@=;999=29.5=>;@6>=66606;;;;;;995.55.555.4374:////;-////;/::::.::39;:>8<7;;>3::.444929=249(4887;=<4998933-336:0///62222'25(*(*(*(*(**2,,///7778:444(4448456;?>>===7;;8=7334.3388.444./)/////&/88////////////33:44444.44433:1445:===1<655>254/5
@N9IO0:01065:06213
GACAGAGGGTGCGAACGTTGTTCGGAATACTGGGCGTAAAGCGCGTGTAGGCTGCTCCGAAAGTCGGGTGTGAAAGCCCAGGGCTCAACCCTGGAAGTGCACTCGAAACTTCGGAGCTCGAGTCCTGGAGAGGATGGCGGAATTCTCGGTGTAGAGGTGAAATTCGTAGATATCGAGAGGACACCGGTGGCGAAGGCGGCTATCTGGACAGTGACTGACGCTGAGACGCGAAAGCGTGGGGAGCAAACAGG
+
@AA@@A@C=AAA@@<@AA?>B?00-0,0/>==:.55;@?:@;:;C@@@@@=?9:9?>;>>;1:>??A9;;;ABA<BDB=BCC=BABB<AA:@B?C8<;CBBBBBBB=6BD8<<9965@<<:;?B?DB?AA@A=@?@;@@?A>B@BBCD@8::BB?;9=@@@8@=<>>BBBBB==<>;00*0/872?7;918984;8=A<ABA>>>@<BBAB@??BAAAAAA???A@@??999,9>>@CDC9BA99920==9
@N9IO0:01065:06223
AACCAGCACCTCAAGTGGTCAGGATGATTATTGGGCCTAAAGCATCCGTAGCTCGTTTTGTAAGTTTTCGGTTAAATCCATGCGCTTAACGTATGGGCTGCCGGGAATACTGCATAACTAGGAAGTGGGAGAGGTAGACGGTACTCGGTAGGAAGGGGTAAAATCCTTTGATCTATTGATGACCACCTGTGGCGAAGGCGGTCTACCAGAACACGTTCGACGGTGAGGGATGAAAGCTGGGGGAGCAAACCGG
+
@5@?@AACG@DDC?BBCACCCC>@>>>=9;;5;B9A@;;;0:;A@@>BABBABA@???39999?>AA9::7:=@@9A@9@???@@@<@=@;;;BCI>CBBB@CI?DACBBAAABBB@BBBB@B?@@DD<AA@@<@ABB@@@@@@@00-0;=;>:===2??DA2@@299*9CAA@AA?BCBA@@<;0*0>00)0<@;A=@>:@995=5:>@8?9:9@699:>=7:;9991::9==4:=97777'7;;=@<B?B>
@N9IO0:01073:06225
TTCGGGTGAGGCAAGCGTTGTTCGGAATCACTGGGCTTAAAGCGCGTGTAGGCGGCTCGGTAAGTACCTTGTGAAATCCCTTCTCTCAATGAAGGAACTGCTTGGTATACTGCCGGGCTGGAGGCAGGTAGGGGTCACTGGAACTCTAGGTGGAGCGGTGAAATGCGTAGATATCTAGAGGAACGCCCGTGGCGAAAGCGGGTGACTGGGCCTGTCCTGACGCTGAGACGCGAAAGCGTGGGTAGCAAACGGG
+
B@BBB=BCCB@BB=?>>>=AB?BBAD=@@A@AAA<AA;?@;@AAAB@@@BB?BD@CC::9<CACCCD@D@BB??@:@BB<C?BBABCC@BBE@C@B@CCCCC@B?BBCCBBCC>BB?BBB@BB>BAA;@;;;;.9999AA8;9BA<<B=9BB9=C?@=@DBD>;;;CDAABAAABBCBBB?A=A@@@<ABC@CCCC=@BAB<;;;BBBB<B>A;;;8;BBB00000==@@@@BB;@A>B@A=B;;;DD<ABB7
@N9IO0:01078:06234
GACGGAGGGTGCAAACGTTGTTCGGAATCACTGGGCATAAAGAGCACGTAGGCTGCGCGCTAAGTCAGGTGTGAAATCCCCCGGCTCAACCGGGGAACTGCACCTGATACTGGCGTGCTCGAGGACGGTAGGGGTGAGTGGAACTCCAGGTGGAGCGGTGAAATGCGTAGATATCTGGAGGAACACCGGTGGCGAAAAGCGGCTCACTGGACCGTCTCTGACGCTGAGGTGCGAAAGCTAGGGTAGCAAACGG
+
BBCB@CCB<@@???9;::=BE@BB?B>AABAB@A9@:7;7(//9:99:=54.488888:::;:===>>9666=>=4:;:::);8=CB@?C<ABA7A=;:;;:9;:99@595<5<<666=>@=;5:9916<=>?1;<AAA@>B>AAB?BC?C@,0000+0::<309999BCCCFIBA@?;;7;?BAA=A=A@;@;;;;&;9;8:;;:><@055037;9;;9:;9<=<<?<???CCB<ABB::;/5599990555
@N9IO0:01081:06242
TACGTAGGGGGCGAGCGTTGTCCGGATTTATTGGGCGTAAAGAGCTCGTAGGCGGCTTGGTAAGTCGGATGTGAAATCTCCTGGCTCAACTAGGAGGGGCCATTCGATACTGCCATGGCTTGAGTCCGGTAGAGGGATGTGGAATTCCCGGTGTAGCGGTGAAATGCGCAGATATCGGGAGGAACGACCTATAGCGAAGGCAGCATCCTGGGCCGGTACTGACGCTGAGGAGCGAAAGCGTGGGGAGCAAACAGG
+
ABD@;;;DCC3CB@>=@@5;;B5;5:B@5>;.55)555990;5;;A@BBBB>@@=@A=@>AF@BB;<79>?9:::048<=5?D@AA@A8??9839:=>0@9?<;?AB::9ECD?AAA:??9=:99<8<9>99787)7;90/(/493882868999833,3333(3777=<=>>=7/093995:5///606///2---(-055666//(-55,2(.(..3355667887;4//////(/:::<>>/<;:::09998
@N9IO0:01082:06242
TACGTAGGGTGCGAGCGTTAATCGGAATTACTGGGCGTAAAGGGTGCGCAGGCGGCTCTGCATGTCAGGCGTGAAAGCCCCGGGCTTAACCTGGGAACGGCGCTTGAAACTACAGGGCTGGAGTGTGGCAGAGGGAGGTGGAATTCCACGTGTAGCGGTGAAATGCGTAGAGATGTGGAGGAACACCGATGGCGAAGGCAGCCTCCTGGGCCAACACTGACGCTCATGCACGAAAGCGTGGGGAGCAAACAGG
+
CDCBAABA;@@BBBA:;:>B7;;B@C?C;;;BDE>BB@@@;@B<AA@@@@@<@@<@@BAAACBBBCAB?::9:::/:>==2=A8><:<>@>BBB<B;=<6A8777<A?7<>A@@@A8?CDABBAAAB?BBBCAA9;;5;@:A=A5;5;C@@@@@DBC@BBCB=BB@@@@@AB@@@BB?BA?A@AAA@BB;;7;@@=@ABB@@7:;4:;?.:2:=A@@@@AAA@CBB;;;A@@@C=C;;;A@@3@?;;;,:?>=
@N9IO0:01099:06217
TACGGAGGGTGCAAGCGTTATCCGGATTCACTGGGTTTAAAGGGTGCGTAGGTGGGCAAGTAAGTCAGTGGTGAAATCTCCGGGCTTAACCCGGAAACTGCCATTGATACTATTTGTCTTGAATACTGTGGAGGTCAGCGGAATATGTCATGTAGCGGTGAAATGCTTAGATATGACATAGAACACCAATTGCGAAGGCAGCTGGCTACACAAATATTGACACTGAGGCACGAAAGCGTGGGGATCAAACAG
+
AB@@;@AA7:;CCACCCC?BCJ?A=::6;BCCCF>CC=BC;@A;AAAA:;;?BBB<BB@CCD@@@@@B??<?@??::::@9??79:?A>AA,939<3;<<<8;;9<<=<===<=3<<=94:=<@?8897<5<=;=<:99@:@=BBB??:9:<=7976,5:=A:;;;@;>>?::;=:7<9:;>5:9=181819878-2+5:9:83.3...335807968866;8;7//(.3.258.6525788(777:;4889
@N9IO0:01083:06267
TACAGAGGGTGCGAGCGTTAATCGGAATTATTGGGCGTAAAGGGCGCGTAGGCGGATGAATAAGTGGTATGTGAAAGACCTGGGCTTAACCTGGGGGGGTCATATCAGACTGTTTGTCTAGAGTGTGGTAGAGGAAGGTGGAATTCCCGGTGTAGCGGTGAAATGCGTAGATATCGGGAAGAATATCGATGGCGAAGGCAACCTTCTGGGCCATAACTGACGCTGAGGCGCGAAAGCGTGGGGAGCGAACAGG
+
BBBBBBEE>@@@B@@9;:>B9;;HGEAD@CC@CF>A@@BB:AD>@A@BBBB@DD?BBDD@AA?ABB?CCCBCCBB<AA@?BBD=BB<>9<<:::::::#;??BCCAACBBBBAB<B@@@ABBB9::C>BBCBB@BAG@CC@B?B?BB=B@BBBBBBC@CCCC>CBCC@?@?9::@@D:A=AB@A@ACCCCC@BBA=A?AB?C?B?BBCB<B=B;;:;ACDCDCCBBB@CA@@@@6;;BBCDD;@@BAA>BBB?
@N9IO0:01092:06291
TACGAAGGGGGCTAGCGTTGCTCGGAATCACTGGGCGTAAAGCGCACGTAGGTCGGCTTTTTAAGTCAAGGGGTGAAATCCCTGGAGCTCAACTCCAGAACTGCCTTTGATACTGAGTAAGCTTGAGTTCGGGGAGAGGTGAGTGGAACTGCGAGTGTAGAGGTGAAATTCGTAGATATTCGCAAGAACACCAGTGGCGAAGGCGGCTCACTGGCCCGATACTGACGCTGAGGTGCGAAAGCGTGGGGAGCAAACAGG
+
CBB;;8;BAB0A@A@@@A9:9BEFHD@CBA@9:9/7?4::.:==@A0000/)//75/////$/)/55516AA0<<::)555)59.348<44.49727--(-,,,(,,(,,-::556669699;8;;7;5////&///;4//559739)//////55//////)//::3:<=::;;;BAB?@===;9938???C==A=A791717717=;>@>>:<C=B744<;BBBA<@;@@>BB9@BC299?8887&28777-5772
@N9IO0:01094:06295
TACCTGCAGCCCGAGTGGTGCTCGTTATTATTGGGTCTAAAACGTCCGTAGTCGGCCAAGTAGATGCCCGGGTAAATCGCAGCGCTCAACGTTGCGAATTCCGGGTAGACCGCTCGGCTAGGGATTGGGAGAGGTGCATAGTACTCTGAGGGTAGGGGTAAAATCCTGTAATCCGTTGGGGGACTACCAGTGGCGAAGGCGATGCACTAGAACAAGTCCGACGATCAGGGACGAAGCCCTGGGGCGCAAACGGG
+
CBB>BB@A@@@:@BBBB>AAABCGEEEL@BB?BC>BBBBBB7ABA@4;;;<;A@=@?B<AABBBBBBD>CE=BBD>D@?@CC:;:BDD?AAA?C@??=@=?=@@:@AAAB@BBBBC@B?@@A:@@?BB:>>AA>ABBBBBBCBBA@??;89266:::+2222&2726::=7<=8:<6<===+=;@33.37574878/:2<A?@A@??????<BB?BBB<>:A@@@@>=>7=ABB>AAB88:::+:>@CC>BBD=
@N9IO0:01066:06312
TACGAAGGGTCCAAGCGTTATCCGGATTTATTGGGTTTAAAGGGTGCGTAGGCGGCCTATTAAGTCAGTGGTGAAAGCCCGCAGCTTAACTGCGGAACTGCCATTGATACTGATGGGCTTGAGTACAGTTGAGGTTGGCGGAATGTGTCATGTAGCGGTGAAATGCTTAGATATGACACAGAACACCGATTGCGAAGGCAGCTGGCTAAGCTGTTACTGACGCTGAGGCACTAAAGCGTGGGGATCAAACAGG
+
@@@@@<?D;;93:389998??@9>?@A?8@A5;;09;(89.3;19:9::AA>::8;??@@6;5:>@?A::18<;<5@@E8;;CBCB7:5:@A;;7;?B@@???A<???AB???DCD=BA=A9:;::@?@6;;@<@?B?AB?B8<<<A<@B000000>=ABBB=::;@;@@A@AAAABBCCDC=AAB?BBB9;;AA5;6;@@@AC?BBB@CBCCE@CCB@@@@@;;;@=@@@A@@9@:9:>@@6@AACD>9::>
@N9IO0:01066:06341
TACGTAGGGGGCAAGCGTTGTCCGGATTTATTGGGCGTAAAGCGCTCGCAGGTGGTCGGCCGCGTCGTGCGTGAAAGGCCCCGGCTCAACCGGGGAGGGTCGTGCGATACGGGCCGACTGGAGGCCAGTAGGGGGATGCGGAATTCCGGGTGTAGTGGTGGAATGCGTAGAGATCCGGAGGAACACCAGCGGCGAAGGCGGCATCCTGGACTGGTCCTGACACTCAGGAGCGAAAGCGTGGGGAGCGATCCGG
+
AA@@?>>>>?0?D=BB994;BE5;7;AA9;;9;D7>?99:/3733:;A>>>;00+066:<+/5AB@@@@??CCBA9?3999-:39;;B?C=AAA2;;<09=@;;<<444444)4<@>@?@4889=9;;>7:999)8=BBB?B?B?A?AA<AAA@AAB>AA@D>?@?AA@@@:9::=A=AB?A?BAB?DBBB@BBB?B?;;6;BBB>BC@BBBD?BB?B@@ABBCCCC?BBBBCB>;;;;;;;6;@BCBAA=@=
@N9IO0:01067:06333
TACGGAGGGTGCAAGCGTTGTTCGGAATCACTGGGCGTAAAGGGCGTGTAGGCGGTCTGCTAAGTCTGATGTGAAATCCCGAGGCTTACCCTCGGAAGTGCATTGGAGACTGGCAGACTAGAGTCCCGGAGAGGAGGGTGGAATTCCTGGTGTAGCGGTGAAATGCGTAGATATCAGGAGGAACACCGGTGGCGAAGGCGGCCCTCTGGACGGTGACTGACGCTGAGACGCGAAAGCGTGGGGAGCAAACAGG
+
BC@A>@BE=BBCC<A@@@<@C?CC@C@BBDCCCD>:;;AB0;;0;BAA@A>:00,0=@@ABB@BFCCBBBAA@??:?AB<A@@=@B?AAA<ABB?B?AAABAB?B?BAABAA=@@@@@@A@@@@CC>C?BBBB?ABB<AB?B=@<@=;;5;B;;<CC@CCDC=AAABBBBCB@@A?=89:.9:>44.474;.9445:7<A=@@9@@@@=ABB>BBC???BAABBAACBCCCABB:A:;;BBB7BCCBC>@@@=
@N9IO0:01085:06337
TACGAAGGGGACTAGCGTTGTTCGGAATTACTGGGCGTAAAGCGCACGTAGGCGGATTTGTTAGTCAGGGGTGAAATCCCGGGGCTCAACCTCGGAACTGCCTTTGATACTGCAAATCTCGAGTCCGATAGAGGTGGGTGGAATTCCTAGTGTAGAGGTGAAATTCGTAGATATTAGGAAGAACACCGGTGGCGAAGGCGGCCCACTGGATCGGTACTGACGCTGAGGTGCGAAAGCGTGGGGAGCAAACAGG
+
BB;;:6:AA7BBBAAACB@BB?CB<@<@=A@@@C;:;:BB6;;;<B;;;@@<@E>999.:@=@AABCBED;CCDC>@@@:@BA7@@BB@B@CCC@CAC:;;ACC?BBBBB@@@BB<ABBBA;;;A6;<B@@@@?BCD@CB?D@C@D@DBB;;;@@:959??B=C@AAAAAAA@@<@@9?9??>A?>8>:9939?@<@<@A:??8?@@@>??BC?BBBA@AAAA?><=8=<::::0::<=ABB6BC???5=994
@N9IO0:01106:06313
TACGGAATGTGCAAACGTTATTCGGAATCACTGGGCTTAAAGAGTCCGTAGGCGGCATGTTAGGTGAGGTGTGAAATCCCCCGGCTCAACCGAGGAATTGCGCTTCAAACCGGCGTGCTCGAGGAAGATAGAGGTGGGCGGAACTGATGGTGGAGCGGTGAAATGCGTTGATATCATCAGGAACACCGGAGGCGAAAGCGGCTCACTGGGTCTTTTCTGACGCTGAGGGACGAAAGCTAGGGGAGCGAACGGG
+
BABB@B@@@@BBCD=B??=@B?BC?B=@?AACBC=BB6:;6;:4;C9=BBC@@@=@BAAA?AA>ABCD?BBB@@@6>>>>>,>;@BBCAC@BBC@C@D?@@BBB?BBA<>:;7::958>=:::;?:?ABBB@A>ACD>DD?A=ABBCCC?BB@CBDF@DDDD>DCCCC?CC<<;CB?>;;5;28888<<7:5:@@?;A??<?BBBDBBB=BBBFF9??ABBCCCBBBB<BBCCB>CCCCHFF;AABCC6;;A<
@N9IO0:01065:06369
TACCAGCACCTCGAGTGGTCAGGAGGTTTATTGGGCCTAAAGCATCCGTAGCCGGCTATGCAAGTCTCCGGTTAAATCCAACTGCCTAACAGGTGGGCTGCCGGAGATACTACACAGCTAGGGAGCGGGAGAGGTAGACGGTATTCGGTGGGTAGGGGTAAAATCCTCTGATCCATTGAGGACCACCAGTGGCGAAGGCGGTCTACCAGAACGCGTTCGACGGTGAGGGATGAAAGCTGGGGGAGCAAACCGG
+
CCC?BBBBB?BBBAA>><>@@@>BB@BC>BA?BD=B=:98*9??<?<?><@?5;5;B@<;<C@CCCCD@B?B@BD@DDAC@CABBACC@CCB;:::.;;;:<@@DBBBDBBBBB??@?BBCC=???BB=@@CD?BBCB@?9==>9?C=ACG>BBCCD:BBBB9A@????@BAA?AA>???>AB?BB@BAAA?A??;?>@@<AAA??;?B?;>>>??<A888A:>>87818>>AB9A>;;;;;+;>>@A9?<?<
@N9IO0:01096:06384
TACGTAGGGGGCGAGCGTTGTCCGGATTCATTGGGCGTAAAGAGCTCGTAGGCGGCTTGGCAAGTCGGGTGTGAAAACTTCAGGCTCAACCTGGAGCGGCCACTCGATACTGCCATGGCTAGAGTCCGGTAGGGGACCACGGAATTCCTGGTGTAGCGTGAAATGCGCAGATATCAGGAGGAACACCGGTGGCGAAGGCGGTGGTCTGGGCCGGAACTGACGCTGAGGAGCGAAAGCGTGGGGAGCGAACAGG
+
BBBB;;;CCC5CDBBBCC:;<C?B?BB@CBB@BM>CBA@@:@;;;BABB@@=@D>AB?BACE@CDBBE>BCABBDD5;:7;@@?AA@A>@;?A>AA=?8>0779>=@@@999A=><>?BBBAAA??9?=@@BDC;CC9:9A>B>?9?:=82876662228:=18888<;88888///(//(/063959,225::>;>;<<9==8;A;;;6;>A?B?;;;@>@A@;:9=BABBDD=B;;;@??.;;AAB?;;;?
@N9IO0:01098:06396
TACGAAAGGTGCAAGCGTTACTCGGAATCACTGGGCGTAAAGCGCACGTAGGCGGACTTACAGGTCAATTGTGAAATACCTGGGCTCAACCCAGGAACTGCAGTTGAAACCGTTTGTCTTGAATACCTGAGAGGGTGGGGGAATACCTGGTGGAGAAGTGAAATTCGTAGAGATCAGGTGGAACACCGGAGGCGAAGGCGCCTGCCTGGCAGTGTATTGACGCTGAGGTGCGAAAGTGCGGGGAGCAAAACAG
+
CC@;;;0;=AA@B=AB;;7<BBBC@C:;<CBAAB=;;;DC8<;<;AAA@@C@CD@CCC@CCBC?CCC@C9:9??@9?@@=???:??BD:A@:??8=5>:;;AAB=@AF?E@BBB<AAAA>AA@ABB?A::98==8?BCCC1@6@B=?BB?AA:?9927::?C;A>AB>?@@@????@=@A<A:>>=9>98908==5;7;@@<AAA8;:5;==<=>>>;:<;8///::59:;9::/989588:*776887&5::
@N9IO0:01149:05780
TACGTAGGGGGCAAGCGTTGTCCGGATTTATTGGGCGTAAAGCGCTCGCAGGTGGTTCGTCGCGTCGTGCGTGAAAGACCCCGGCTCAACTGGGGAGTGTCGTGCGATACGGGCGGACTGGAGGCCAGTAGGGGGATGCGGAATTCCGGGTGTAGTGGTGGAATGCGTAGAGATCCGGAGGAACACCAGCGGCGAAGGCGGCATCCTGGACTGGTCCTGACACTCAGGAGCGAAAGCGTGGGGAGCGATCCGG
+
BB;;;A@@@B1BC@BDBB=AAC?C?BBC<CAACC=B@?=<.7845<<BACC?BB?B@B@@@CBBABBBBBBBGDD<AABCD;C?AAAC=?ADDD9@@@A@@@BBBBCAAACC<AA>ABBB?BC@B?AB?;;;;;);???@=A=@>AAFF?BBBBBBDADCAD>BCBBBBBBBBBC@C?BB>B>BBA?AAAB?AAA=@=@C>A@@@=@B?BBCB?AA=ABABBBBC@@;?:::@@;@AA@@AA6@@B@@@A?A=
@N9IO0:01157:05767
TACGTAGGGTGCAAGCGTTAATCGGAATTACTGGGCGTAAAGCGTGCGCAGGCGGCTATGCAAGACAGATGTGAAATCCCCGGGCTCAACCTGGGAACTGCATTTGTGACTGCATGGCTAGAGTACGGTAGAGGGGGATGGAATTCCGCGTGTAGCAGTGAAATGCGTAGATATGCGGAGGAACACCGATGGCGAAGGCAATCCCCTGGACCTGTACTGACGCTCATGCACGAAAGCGTGG
+
BBBBBBBC9@@;<5<AAA5;5;9B;>:>9==?@A8AA@BB<AABBBCCDBB>@@<@A;;;BB@A;;;AA:::@@A9?===5?@9ACBA?@<;;;5;*0/9=///)7339:=9:?A@?BA@@@BBBBC>A@A00000)000+0+06::;>@@@=?;:00/=;@7000?@A@BBAA0/0500*0)0::5:=9929=;8:6>@=@BCC9A@;886;::23388::867799;88255(5><787
@N9IO0:01145:05826
TACGTAGGGTGCAGGCGTTAATCGGAATTACTGGGCGTAAAGTGTGCGTAGGCGGTTTGTTAAGACAGGTGTGAAATCCCCGGGCTTAACCTGGGAACTGCGCTTGTTACTGGCAGACTTGAGTGTGGCAGAGGGGGGTGGAATTCCAGGTGTAGCAGTGAAATGCGTAGATATCTGGAGGAACACCGATGGCGAAGGCAGCCCCCTGGGCTAACACTGACGCTGATGCACGAAAGCGTGGGGAGCAAACAGG
+
CB@@@AAB<AAB@@;:;:=B?AAC@C?C@CDCCC?CCBCE=CBB9::CAAA@BC>BB=BC=B?AAAAA?BCCCCC>BBBB7BB<BB?B@A>>>@+0+00==BCC;?>:>>A@=@@@;;;;@:99>??<??:;>>>>>'>>=B?B?B>@A@CDCCBBBBBCCC?CEBB:;;BAABBAB>;;5;>A<<5;<;;5;BC<A>@AAAABB2BBH?BCB7;;@@;;;@@;;;AECBBBCC9;;ECBBC9<<;BJ=BBA=
@N9IO0:01155:05826
TACGGAAGGTGCAAGCGTTAATCGGAATTACTGGGCGTAAAGCGCGCGTAGGCGGCTTGGTAAGTCGGGTGTGAAAGCCCCGGGCTCAACCTGGGAATGGCACTCGATACTGCCGAGCTCGAGTACGAGAGAGGGGGGTGGAATTCCAGGGTGTAGCGGTGAAATGCGTAGAGATCTGGAGGAACACCGGTGGCGAAGGCGGCCCCCTGGTTCGATACTGACGCTCATGTGCGAAAGCGTGGGGAGCAAACAGG
+
@@@@=@=@>ABBB?B;;;>B>BCD=B7;7<A@AC=;;;BB?D@@ABBBBCC?AA?BB6;698:?:784*8=<?AA9?<<<2<>9@A>@<@<?@@5=/33,37;:@@=>?788?5::8:AADABAA@@BA???BFFFD)BB>A;@;>;999,9ABAABB?AA>E;>><=:;:<:888:B5;;5;;@@@@C@BB@DA@?@>AA5;;;;*:@;A=BCBBB@@@AA;;:@ACCBBBBCB=BBBBBBB9AABCC>;;;>
@N9IO0:01162:05829
GACGGAGGGCGCAAGCGTTGTTCGGAATTACTGGGCGTAAAGCGCGCGCAGGCGGTCTGTTAAGTCTGCGGTGAAATCCCGGGGCTCAACTCCGGATATGCCGCGGATACTGGCGGACTAGAGACCGGTAGAGGCGAGTGGAATTCCTGGTGTAGCGGTGGAATGCGTAGATATCAGGAAGAACACCGGTGGCGAAGGCGGCTCGCTGGGCCGGTTCTGACGCTCAGGCGCGAAAGCGTGGGGAGCAAACAGG
+
@BBB>ABB>BCAA<?:::>AB?BC>A5:49@@@A=BDCCE=AAC;;:@?;;5;A=ABBBC?C@DCBB@;;8;A@B=BCD;@@@7@A@@:999@B@ECBBBH@CAB>@@@AAA>AA<@@AABAAAB?B>AAAAA>B???CC=?=?>A>@@7>>8858B8=B>B=999@@9:9999@BC=A=::8:AA@D?CB>?@<2917?<<<777373(48;38.44444;<=<6626====>7>A=<<=<&555;;26668
@N9IO0:01115:05878
TACGAAGGGGGCTAGCGTTGTTCGGATTTACTGGGCGTAAAGCGCGTGTAGGCGGGCTTGCAAGTTGGGGGTGAAATCCCGAGGCTCAACCTCGGAACTGCCTCCAAAACTGCAAGCCTGGAGCAAGATAGAGGCAAGTGGAATTGCGAGTGTAGAGGTGAAATTCGTAGATATTCGCAGGAACACCAGTGGCGAAGGCGACTTGCTGGATCTTTGCTGACGCTGAGACGCGAAAGCGTGGGGAGCAAACAGG
+
AAB@@=ADDD5AAABBBB>@A@BC>@@B=BGFFD>???BC798C@@@BBAA?@?@<@D?BBC@CC@CBBB5BBBD?BA@:A@?=@BBCAH@CCC?B=A;;;?BB@DFF<;:;BB?CD@BC=@@@A>BCAAA;;7;B?BCGAC@C@BBAAABCBBBBB?ABAC>D>AAAA@AA@A<@@@@A?D@;;;AFBCB@CEF@B@BBBCCACCDL@B@AAC<AACBBCDDCAAAAA@A@AA;@@B@AAB9CBBBD>B@@=
@N9IO0:01128:05874
CACGTAGGATCCGAGCGTTATCCGGATTTACTGGGCGTAAAGCGCGTGCAGGTGGTTTGCTAAGTTGGGTGTTAAATCTCTCGGCTCAACTGAGAGGTGTCGCTCAAAACTAGCAGGCTGGAGGACGGTAGAGGAAGGCAGAATTCCGGGTGTAGTGGTGAAATGCGTAGATATCCGGAGGAATACCAGTGGCGAAGGCGGCCTTCTGGACCGTTCCTGACACTCAGACGCGAAAGCTAGGGGAGCAAACGGG
+
CBBBCCC>:::<;;;;;<@ECE@C@;;:4:AAAC=BACBB=BCBAAACCBC@CC@BD=B@@@?@B@EE>BBB7;;0;@;;;AA;A@:;69AAAAA@??@@@@?<<@==0?=@@?;?<@99/73,39;6BBBBB?C?A?BCBB>A>A?BB>???BCCB=BAAA<BABBDBBBA??>;>;??<B7@AA?@>??=A@B?B?AA>AAF?BAB?BD@DD@A@BBCBBBAA;;;AA@@@A<A@@@BCA8@@@AA9>>>9
@N9IO0:01131:05907
TACGGAGGGTGCTAGCGTTGTTCGGAATCATTGGGCGTAAAGGGCGTGTAGGCGGTTCGTTAAGTCGTGTGTGAAAGCCCCCGGCTTAACCGGGGAATGGCGCATGAAACTGGCGAACTAGAGTACGGAAGGGGGAGGTGGAATTCCAGGTGTAGCGGTGAAATGCGTAGATATCTGGAGGAACACCGGTGGCGAAGGCGGCCTCCTGGTCCGATACTGACGCTGATACGCGAAAGCGTGGGGAGCAAACAGG
+
CCCC<@@C=BBBAAAAAA9:9?CC@C@BBAB>BA=CB;;;6;=;BCBCBBBACC@C@@@@@C@ECCCCC;;:CCD;00000*0,00<@;?;BCD8B?BB?AAAA@@?C>ABB?BBBACBBBB@@@BB@D@CCBB0;;5;;>A5<5;5:9;@A@??@A?AABC=DB@AAEDCCB;;;C?BC?A=@@@<@>;;7;<A?C?BB?B=@A?@A=AB@CCAAACBBBC@@@A@@@BBBCC<@@C;;;;.;@@AA;@?A?
@N9IO0:01156:05908
GACGGAGGAGGCTAGCGTTGTTCGGAATTACTGGGCGTAAAGCGCACGTAGGCGGTTGCGTAAGTCGGGGGTGAAAGCCCGGGGCTTAACCTCGGAAATGCCTTCGAGACTGCGCAGCTTGAGACTGGAAGAGGAGAGCGGAATTCCCAGTGTAGAGGTGAAATTCGTAGATATTGGGAAGAACACCAGTGGCGAAGGCGGCTCTCTGGTCCAGTTCTGACGCTGAGGTGCGAAAGCGTGGGGAGCAAACAGG
+
BBBB?AA=>?<>@@@ABB>AA@DD?C>@=@@@@B>BBCCD7:;@@C@@@??;=@;@7:9BDD?@@BCDCC1DBB@;@BB:ABB;CC@DFKAAA@?BB=@AA<@;@@??@BBB@AA@@@B@CBCBCCC@B?BBB@BBBDAA?A>@>@D?AABBBBDBB@BCCC;A=@@CBBAAA@;A@;B=BB?BBA;@@AB>A@C7;7<@@@@@BB;:7:C<@@B:;;@@B@@@;;;=@?>@@@;@@@@@@@499=>@8>>@=
@N9IO0:01159:05880
TACGTAGGGTGCGAGCGTTAATCGGAATACTGGGCGTAAAGCGTGCGCAGGCGGTGATGTAAGACAGATGTGAAATCCCCGGGCTTAACCTGGGAACTGCATTTGTGACTGCATCGCTGGAGTGCGGCAGAGGGGGATGGAATTCCGCGTGTAGCAGTGAAATGCGTAGATATGCGGAGGAACACCGATGGCGAAGGCAATCCCCTGGGCCTGCACTGACGCTCATGCACGAAAGCGTGGGGAGCAAACAGG
+
BBCCCCCC=AA@@@@9:0@A=AAA=A000AJGE?BBBCI=B9:9A@B@@@=9969??ABBB>@@BCBDCBBBA?67777-9?6=?=A?B@CCC<A8::??AAF>BBAABBBBBABBA@@=@@@CBB>BBBBBAAB2ABB<@<@<@>BBBBBBBBBBBDEDF>;;;B@@@CCCBCBA?AA=A?AAA<????9<??8?9@@>@@BB6AAA<A?BBBBA@@?:99<987;;>=>=>3;=;<>??288<AA9999>
@N9IO0:01161:05878
TACGTAGGGTGCGAACGTTGTTCGGAATCACTGGGCATAAAGAGCGCGTAGGCGGTCCAATAAGTCGGGTGTGAAATCCCTCGGCTCAACCGGGGAACTGCACCTGATACTGTTGGGCTTGAGTGCAGGAGGGGAGAGCGGAATTCCTGGTGGAGCGGTGAAATGCGTAGATATCAGGAGGAACGCCGGCGGCGAAAGCGGTTCTCTGGCCTGTAACTGACGCTGAGGCGCGAAAGCTAGGGGAGCAAACGGG
+
BBBABBCE=B@@@D@CCC>BB@CC@CACCCCCCD>CCCBB8::;;BB;;;B?@@=@D<A=AA=<<;CD=BAACCD>FCC>B:;9;BBB@CACFC;B?;<;;;;?BBBBBDCCC?BB=AA=ACABB@@A?CCED6;;CAAA?B?A=A::;=AD<@ABC@AABB<@@AAA@@@@A@A?>;@A:@=@AA?B?AC7<;9:/9@A=A>A;;;D?D?B;::?A@;;;<<<<;?<@@;;:D=CB??@CC;C@@@E?BAA;
@N9IO0:01128:05918
TACCAGCACCTCGAGTGGTCAGGAGGTTTATTGGGCCTAAAGCATCCGTAGCCGGCTATGCAAGTCTCCGGTTAAATCCAGCTGCTCAACAGATGGGCTGCCGGAGATACTACACAGCTAGGGAGCGGGAGAGGTAGACGGTATTCGGTGGGTAGGGGTAAAATCCTCTGATCCATTGAGGACCACCAGTGGCGAAGGCGGTCTACCAGAACGCGTTCGACGGTGAGGGATGAAAGCTGGGGGAGCAAACCGG
+
BBA<>>000=ACBAAAC?BB@@;@@<@B;@A<@@6?=;88-9>=<=;@=?@@=@=@BA;<;B?BCBED@FAC8;;6;B?BBCAAACCEAC@@@;;;/;?@@>B?BBBCCCBB@@@AA>>9994:?@CD>BABB@BBBAAA?BAA?997:DA;@????5?CEF:CC@??@AA>@,00<;;:5;<89:4:755-59949457.5289=:>>>:?AAAA?;;9B@<?A9::4:::9D7B;;;;:;*;===@8>>B=
@N9IO0:01129:05915
AACTAGGAGGCAAGCGTTATCCGGATTTACTGGGCGTAAAGCGCGTGTAGGCGGCCCGGTCAGTCGGACGTGAAATCTCCTGGCTCAACTGGGAGGGGCCGTTCGACACTACCGGGCTTGAGGGCAAGAGAGGGAGGTGGAATTCCGGGTGTAGCGGTGAAATGCGTAGATATCCGGAGGAACACCTGTGGCGAAAGCGGCCTCCTGGCTTGCCCCTGACGCTCAGACGCGAAAGCTAGGGGAGCGAACGGG
+
;.;;;;8;;7;?=ABBCACCC>@=?=>9????D=?@@BB=BABBBAA@@A>AB?BC?CAAA@AA::69?:;;:9-:<@B=BB@BAAB<@;;:.9:9:&97@>:669<<AAAB?BB=AB>@;;;/;@;@BCBCE>AA?AC?B?BACFFF?BBBBBBC?BBCC<?99:@AABAAAA7;5:=8==@@@>@@??5:;@@9@AA5;5;A>;;5;9.9999&555<<9559:999@9;;0;:99>>>099;957<@D>
@N9IO0:01133:05912
TACAGAGGGTGCTAGCGTTAATCGGATTTACTGGGCGTAAAGCGTGTGTAGGCGGTTTGTTAAGTCGGATGTGAAAGCCCTGGGCTCAACCTAGGAATCGCATTCGATACTGGCAGGCTAGAGTACGGTAGAGGGTGGCGGAATTCCGGGTGTAGCGGTGAAATGCGTAGATATCCGGAGGAACACCGATGGCGAAGGCAACCACCTGGGCCTGTACTGACGCTGAGACACGAAAGCGTGGGGAGCAAACAGG
+
CCBBBAA@:@B@CBBABB<@<@@@=@AE>CBBBC>@@@BB=BCAABB;;<B?CB?BE=BB=A<ABBB=C@A@ABA9;;;/5?=4A@@@7@7A??<>?BBBBBB?ABBAAA9969?><9@::::<A:?=@A@BBC>?>6?@3929?A<@A;@@>@@@@<ACCC>CBBBBCDBBA@A4;4;5.5.5@@?BC@@7@BD5;6:A?B@@?;;;;0;>CB;;;@@@@<ACBBB;;;@;;;0;@A;;;;-778=?3?AA;
@N9IO0:01137:05925
TACGAAGGGGGCGAGCGTTGTTCGGAATTACTGGGCGTAAAGGGCGCGTAGGTGGTTTAGCGAGTCAGGCGTGAAATTCCCGGGCTTAACCTGGGGGCTGCGCTTGATACTGCTAGGCTTGAATTCGGGAGAGGATGGCGGAATTCCCAGTGTAGAGGTGAAATTCGTAGATATTGGGAAGAACACCGGTGGCGAAGGCGCATCTGGCCCGGGATTGACGCTGAGGCGCGAAAGCGTGGGGAGCAAACAGG
+
A@@B@4:;:;*:B=@@DC=@@=@@>B@C?BA?@@:@AAAA<AA:BB@@ACC?BD=@@;@B;;;@@;;<@CBBBAB6?29;,::,9C5>;>;99;9;$9?;?>:>:>?CCBCCAA@@<?@9@@<@?BCD>AA@A>AAC>AA8;6;=@@9@@B@AAB@@<@;;;0;=A@@@BCB@@500,0,00+...*.6..*0<<)0*9955<665<@C,9:,:;2;@BABB@@@6;;B;;;0;;>====0=9999)55;2
@N9IO0:01137:05942
TACGAAGGGTGCAAGCGTTAATCGGAATTACTGGGCGTAAAGCGCGCGTAGGTGGTTCAGCAAGTTGGAGGTGAAATCCCCGGGCTCAACCTGGGAACTGCCTCCAAAACTACTGAGCTAGAGTACGGTAGAGGGTGGTGGAATTTCCTGTGTAGCGGTGAAAATGCGTAGATATAGGAAGGAACACCAGTGGCGAAGGCGACCACCTGGACTGATACTGACACTGAGGTGCGAAAAGCGTGGGGAGCAAAACAGG
+
A@@@?<@A0;:@@<@BBB>B;>99299@>CCCCG>CBA@=,:;A;:;@>@B>AA?B=@@@::5:A=@=AB?A???:??AB5BB9>?<>:<6?;=5:6?749?BA;>>>0<000;;0/9@@@B@@A@A=@@;;;A;AC>BB@A?BC;@<AC@@@@A@@=A;:::-:???;;;A@A@AA<@=@@B@CBB;;;CC?CBA=@=@BBC@;;:;B@@@AABCC@@AA;;;;A@C=;;;;;;;*;==;:::-999999&9558
@N9IO0:01139:05935
TACAGAGGGGGCAAGCGTTGTTCGGAATTACTGGGCGTAAAGGGCGCGTAGGCGGCCTGCTAAGTCGATCGTGAAATCCCCGGGCTCAACCCGGGAACTGCGACCGATACTGGTTGGCTTGAATCCGGGAGAGGGATGCGGAATTCCAGGTGTAGCGGTGAAATGCGTAGATATCTGGAGGAACACCGGTGGCGAAGGCGGCATCCTGGACCGGCATTGACGCTGAGGCGCGAAAGCCAGGGGAGCAAAGCGGG
+
CCCBA@@@@@0@A?BBBB?CC<AA>@@C@BABEE>CCBBB=BF>CBBBBCB@ED@C>A@CB@=@?@@>@@C@@@@<@BEH;DD?AAAB?AD<@@<@?B:;<@@D?BBBBAAA<?<?=?B?CD?BB@CC;?>>>;699:B@;?8:5:@CA>BBAAABC@BBBE=9:7;;988??877@;??6;8;BB?B8;;8;;B?C?;<9;<;B?BB@@@=@=@AB>BBCBBB;==>BAB<;;0<A=ABBB7BAA>@,590;4
@N9IO0:01141:05946
TACGAAGGGGGCTAGCGTTGTTCGGAATCACTGGGCGTAAAGCGCACGTAGGCGGATTATTAAGTCGGGGGTGAAATCCCGAGGCTCAACCTCGGAACTGCCTTCGATACTGGTAATCTTCGAGTCCGGGAGAGGTGAGTGGAACTCCGAGTGTAGAGGTGAAATTCGTAGATATTCGGAAGAACACCAGTGGCGAAGGCGGCTCACTGGCCCGGTACTGACGCTGAGGTGCGAAAGCGTGGGGAGCAAACAGG
+
AABBA=BA@A1@????@@@CCACC?C=A@BBBCE??@@CC8::CCB@A@CC@CC????A@5:5;@;;;;;);ABC<@AC=@;;6;BBB?C@CCC?A@@@@B9;8;C@@ABB@=@@>A00-0>@BBC=AB>ADCC?BBBAAA?D<@@B?BBCDDDD@@@@AA@C<?=?BBBABB::3:9399=>9;;;?AA>@>??@4;4;9299944<<5:<3:045<:9<<00/;;<8>:55<</56<>>>>2?<<<?7?B=7
@N9IO0:01147:05939
TACGAAGGGGGCTAGCGTTGTTCGGATTTACTGGGCGTAAAGCGCGTGTAGGCGGATTTGTAAGTTGGGGGTGAAATCCCGAGGCTCAACCTCGGAACTGCCTCCAAAACTACAAGTCTGGAGCAAGATAGAGGCAAGTGGAATTGCGAGTGTAGAGGTGAAATTCGTAGATATTCGCAGGAACACCAGTGGCGAAGGCGACTTGCTGGATCTTTGCTGACGCTGAGACGCGAAAGCGTGGGGAGCAAACAGG
+
?@@;;4;:;;*7?==?A@;@@<@?;@@B<BBBBA=@@;;;0;@?@?@@AAC=AA6:;B6::B=BA4;;<<*::@B6:;C:@;;6;ABA@B@BBA>A?B000,00<@@A7>@@@C?DBBBC;@@:;6:@@BABA;??4:9@2:49;>>?9:9A>??@@:=;;:/9=@BBCB;;;@;?@ABA?B@BBB@BBCC?BCC<?<???@??BBBD@D?@;@7;0000=@?A>>>@<<<999+9<>>?AA29:99B;AAB@
@N9IO0:01148:05917
TACGTAGGGTGCGAGCGTTAATCGGAATTACTGGGCGTAAAGCGTGCGCAGGTGGTTTGTTAAGACAGGTGTGAAATCCCCGGGCTTAACCTGGGAATTGCGCTTGTTACTGGCAGGCTGAGAGTACGGTCAGAGGGGGGGTGGAATTCCACGTGTAGCAAGTGAAATGCGTAGAGATGTGGAGGAACACCGATGGCGAAGGCAGCCCCCTGGGATGATACTGACGCTCATGCACGAAAGCGTGGGGAGCAAACAGG
+
BBCCCCCC>BBBBBA999@CACB@=@697;DCDD?B@@CB<AAAAAABAAA@BC?AA<AB<@=@BAAB?BBB=C?7CCDD9BB<BB<>;>?CBC=B@C@BBBBB=??>A@@@?@;93:==>=:99?9939<<<0//////#//)/494:177::;99833.3:;:;3;;;;;AA<<;::88344.43445:=@<<:BCCAD9<=:::::)9<<(94944;;?<@@<==BABB@@@<;;0;BBACAC7CBBCC>CCD>
@N9IO0:01156:05939
AACGTAGGAGGCAAGCGTTATCCGGAGTTACTGGGCGTAAAGGGCGTGCAGGTGGTTCAATAAGTTGGTTATGAAAGCTCCTGGCTAAACTGGGAGAGGTTGACCAAGACTGTTGAACTTGAGTGGATGAGAGGTAAACGGAATTCCGCGTGTAGTGGTGAAATGCGTAGAGATGCGGAGGAACACCAGTGGCGAAGGCGGTTTACTGGCATCCAACTGACACTGAGACGCGAAAGCATGG
+
B;BBBDD?;:8;C>BAAAICCB=A<;::=BBCDC=CDEGG>DH?AA:;:BA?BB@B@CC@CC@CC<@=@69;@@@;@BCC?CB=B;;;0;AAA0:;994:5>@@<A?@@@@@B?BC>BB@BAAAA>ABBBCCD@CCD=CB@C@C@B?B???CA@AAA>ACCC<@@?BBBBBBAB???>AB?B????>AAA><??B=B<??<?E9>>>><@@@@;@7::<<:::>=<<<:::788)8==888
@N9IO0:01159:05932
CACGGGGGGAGCAAGCGTTCGTTCGGAATCACTGGGCGTAAAGGGCGTGTAGGCGGTCAAGGTAAGTGGGATGTGAAATGCCCCGGCTCACCCGGGGACCTGCATCTCAAACTGCTTGCTCGAGTATGGGAGAGGATGAGGGAATTCCTGGTGTAGCGGTGAAATGCGTAGATATCAGGAGGAACACCGGTGGCGAAAGCGCTCATCTGGCCCAATACTGACGCTGAGGCGCGAAAGCTAGGGGAGCAAACGG
+
;=933333#38884998:-448388.4.44444:;4555<=4<<3;955555.44.45/)/)//)/9;;)///5;::////;;.7499=:9949>C/AC<A@@@?99:@A9ABB@@8::AABAAABBBB>BBBCACCB999,:;A:@=@@=@:::??A>A?@@9@@>>>>989?>>@@=@@=A<??B<?;??:?@BB<BBBABB@::0<8<<+0+0==@?BAA@?A@@;;;;;;;0;;BBBFH<CCGEE=;;;
@N9IO0:01116:05968
TACAGAGGGTGCAAGCGTTAATCGGATTTACTGGGCGTAAAGCGTGTGTAGGTGGCTTCCTAAGTCGGTTGTGAAATCCCTGGGCTCAACCTGGGAATTGCAGTCGATACTGGGAAGCTAGAGTTCGGTAGAGGGTGACGGAATTCCCGGTGTAGCGGTGAAATGCGTAGATATCGGGAGGAACATCGATGGCGAAGGCGATCACCTGGGCCTGAACTGACACTGTGACACGAAAGCGTGGGTAGCAAACAGG
+
BCBBBBBB>BCCD@CCCB;@;?@@?BBB=BBBCC=BBBCC=B@@@AA@@=?;9949A=A?CC<?<8838:=?>>?8?@A:BFF:?>BC@C@AAA<A?B>A;;;BBBCCCBDEM?D@CBBCCBCCDBA=AB@::9.:?>@A@C@D@CC>A?AAAABBA=A999-9A=??A@@ABAAAD>AA>A>AAABBCCC@BCBALAAA@CCDD@CCC=B?BBC@HHCCDIDAAABBBAA;;;0;@A;<<0<A@BBD;@@A8
@N9IO0:01116:05990
GACGAAGGGGGCAAGCGTTGTTCGGAATTACTGGGCGTAAAGGGCGCGTAGGCGGCTCTGTAAGTCAGGCGTGAAAGCCCTGGGCTCAACCTGGGAGTGGCGCTTGATACTGTGGGGCTAGAGAGTGGGAGAGGTTGGTGGAATTCCCAGTGTAGAGGTGAAATTCGTAGATATTGGGAAGAACACCGGTGGCGAAGGCGGCCAACTGGACCATTTCTGACGCTGAGGCGCGAAAGCGTGGGGAGCAAACAGG
+
A@B@@;@@@@.@A799@@?AB?AB?A?B?ABAAA;AABAB=BC>BBBCCCC?;::;AABBBC@DC:;;?AAACDB8;;;0;AA9BC@@?@@CCG=CBBB@CCCB?BCBBBBBBBDD8?@???@>>==?9??@A?C@B?BB?B?B?BA<@B@@@A999=@AAA2818::>=====5;;1;8<<188:1819><BBC@E@@@9@,0,0<<+00?AA@;ABBBBBA;;;@<@A@;;;0;;;;@@A3AA?@@9@?@?
@N9IO0:01120:05982
GACGAACCGTGCAAACGTTGTTCGGAATCACTGGGCTTAAAGGGCGCGTAGGCGGGCGGCCAAGTCAGGGGTGAAATCTTTCGGCCCAACCGGAAAAGTGCCTTTGATACTGGTCGTCTTGAGGGAGGTAGGGGTCGGGGGGAACTGGTGGTGGAGCGGTGAAATGCGTAGATATCACTAGGAACGCCGGTGGCGAAAGCGCCCGACTGGACCTCTTCTGACGCGTGAGGCGACGGAAAAGCCCAGGGGAGGCAAACGGG
+
:;433-3-3343<<2:::2597@>0525AAABFD=CC5;;/;B;@@;;;;;7;CE;;;7;?@=A@;;;DD;CCCD>BAAB=@A=AB8@;A7;5;BB-;;;<5;B<ABBCCCC@@@@@;;5;ACI=CD@B@AAA3?998989%;=B@@?AC@CC@CBAA=@;;;0<@<<;@A@BBBBABCCEAE@BBB?B9;;@BBCC7;;;;A0;;;:92992555.559</////97737////)///&---(--55)--(-;;1===4
@N9IO0:01123:05999
AACCAAGCACCTCGAGTGGTCAGGAGGTTTATTGGGCCTAAAGCAATCCGTAGCCGGTTGTTTAAGTTTTCGGTTAAATCTATGCGCTTAACGTATAGGCTGCCGAAAATACTGGACAGCTAGGGAGTGGGAGAGGTACACGGTACTCAATAGGAAGGGGTAAAATCCTTTGATCTGTTGATGACCACCTGTGGCGAAGGCGGTGTACCAGAACACGTTCGACGGTGAGGGATGGAAAGCTGGGGGAGCAAACCGG
+
C6@8@=;;9=255@555;7:544.54.4<244.4<)5.55<)555.3;5:;<<;7<6;544:,939959&55.54=98?@ACDCCCCC?B?BCCABBA?BBBB>;;;:-;@ABB@B@@@AACCA9>>999/9>>?=ABBBBB?AAAA??;=?@3:69?@29999-9@299+8??@?CB@BAB?8918717>7739?@:@;8917;;;;6;<<87777<6;><<>999555)///)/;1;//////$//555)55:5
@N9IO0:01124:05984
TACGTAGGGGGCGAGCGTTGTCCGGATTTATTGGGCGTAAAGAGCTCGTAGGCGGTTTGGCAAGTCGGGTGTGAAAACTCCGGGCTCAACTCGGAGACGCCACTCGATACTGCCATGACTTGAGTCCGGTAGGGGAGTGCGGAATTCCTGGTGTAGCGGTGAAATGCGCAGATATCAGGAGGAACACCGGTGGCGAAGGCGGCACTCTGGGCCGGTACTGACGCTGAGGAGCGAAAGCGTGGGGAGCGAACAGG
+
AABAAABBBB2BCBBBCB@CCGAD?@AF>DD@BC>BBBLF@DBC:;;BBCC@CB?CD=C?BCABCB@@:9::ABBB8@@@<@C<A@;;8;BBA=???@@A=ABCCEDAAA;;;;@AAAAA>@;;;B?B?BBBCC7ACBBBBAB@I@E@CC@CDDBBBCADCCE>BABA@@@BBB@A@B<AA?A?@BB5;5;@=@AA>AACC@CBB@A@@@;@?B?BBBBB@@@BA@@A>ABB;;<0;@AABEE9BB@@@?@@@>
@N9IO0:01128:05989
TACAGAGGTCCCAAGCGTTGTTCGGATTTACTGGGCGTAAAGGGAGCGTAGTGGCAGGTTAAGTCTAATGTGAAAGCTCTGAGCTTAACTCAGAAATGGCATTGGATACTAGCTTGCTTGAGGATTGGAGGGGAGACTGGAATTCTCGGTGTAGCAGTGAAATGCGTAGATATCGAGAGGAACACCAGTGGCGAAGGCGAGTCTCTGGACAATTCCTGACACTGATGCTCGAAAAGCTAGGGGAGCAAACGG
+
BBCC@;;7:@D;D?B;;;49949>999;/;A??@6AA;;;0;:/5999?:9492999:?3834433559999@A09:;;000//:49)/5555==24:2999;?=?@>@B@:99;>?B9:9CABB?B?BBAC7BA@@@@;A:A6:;@@=B;;;B@@@BBBC=BCCCCBBB@:::;:AAB?C?B;;;;ADB<@@?;=<@A;;;>:;:?497838:?8>??=;;<79944884499&4:445DD;@AA@@69:9
@N9IO0:01142:05965
TACGAAGGGGGCTAGCGTTGTTCGGATTTACTGGGCGTAAAGCGCGTGTAGGCGGGCTGGAAAGTTGGGGGTGAAATCCCGAGGCTCAACCTCGGAACTGCCTCCAAAACTTCCAGCCTGGACTCAAGTAGAGCAAGTGGAATTGCGAGTGTAGAGGTGAAATTCGTAGATATTCGCAGGAACACCAGTGGCGAAGGCGACTTGCTGGACTTGTAGTGACGCTGAGACGCGAAAGCGTGGGGAGCAAACAGG
+
@?AAA5;;;;*8@???>@=@@9>@;?@@9A@@@@9??@@A<AAC@ABBCBE@CAG:@;;4<@9@A=@FME3CCCD=AAF<;;C@CBCC@CACAF>@;>000<@@?BBB9AA>B@<;;?@@<@CBBB?>>=:....*.8=9=<@9;@?@@:99@@@A=AAAC:@=?BBBBCBBB=A@A??9?:?@@>AA9939893:39@888=A@@@<@BB598??=888888?@===AABAB=B?@@@CC6AAAAA;A@A?
@N9IO0:01142:05971
TACAGAGGGGGCAAGCGTTGTTCGGAATTACTGGGCGTAAAGGGCGCGTAGGCGGCCTTCTAAGTCGAACGTGAAATCCCCGGGCTCAACCCGGGAACTGCGTCCGAGACTGAAAGGCTTGAATCCGGGAGAGGGATGTGGAATTCCAGGTGTAGCGGTGAAATGCGTAGATATCTGGAGGAACATCGGTGGCGAAGGCGGCATCCTGGACCGGTATTGACGCGTGAG
+
BBCCCCCDCC5@@=@@@@?BC?BCAB@C?;;;CC;B@@AA<@C>BB;;;B@;00,0:@:AAA000D;;4:9::9:19???3??8:99?5=?6=>5?8;::ABAB@CAAAAA???8?;?@6;?4875;818;;??.7/==@+0*01:5:=<??@>>=;79::;3343:;@BBBCA@@?<93,74:;9;B:>>8>;;4;8;:5;A?>8?>5:;:>:>>C.8522552553
@N9IO0:01161:05971
AACGTAGGTTCCGAGCGTTATCCGGATTTACTGGGCGTAAAGCGTGTTCAGGCGGCCTGGCAAGTCGGGCATGAAATCTCTCGGCTCAACCGGGAGGGGCTGTCCGAAACTGGTAGGCTGGAGGGCAGGAGAGGGTGGTGGAATTCCGGGTGTAGTGGTGAAATGCGTAGATATCCGGAGGAACACCAGTGGCGAAAGCGGCCACCTGGCCTGTACCTGACGCTCAAACACGAAAGCTAGGGGAGCGAACGGG
+
D;@@@::6;=B?CCCBCC?@BD?@=@@@:B@@BC=C@BBB6:;B@B@=@@<:00+0:>>:AC?B@A@A<AB;;:E<BBBBB@@=@BBA?A=??69999*:B??@;;;G>BAC?AAB@BBB@BCC=ABA@BBDDD=BB?BD@D@C@C?AA=ACCCCBB?B@@@:AB@@@CABA???=??CC>A>AAA>A:::9=>>@9@AC=A=AB>9:59?B9::C?BBBBD:98;;1;;<=>A6;??@?CC:DB=>>:>AA:
@N9IO0:01116:06047
TACGTAGGGTGCAAGCGTTAATCGGAATTACTGGGCGTAAAGCGTGCGCAGGCGGTTTCGTAAGTCTGTCGTGAAATCCCCGGGCGTTAACCTGGGAATGGCGATGGAGACTGCGAGGCTAGAGTTTGGCAGAGGGGGGTAGAATTCCACGTGTAGCAGTGAAATGCGTAGAGATGATGGAGGAACACCGATGGCGAAGGCAGCCCCCTGGGTCAAAACTGACGCTCGATGACACGAAAGCGTGGGGAGCAAACAGG
+
;:;BBBCC9;;AB>@@@>,0+0<<8<8<29===95>?:;;,9:B9;<BBBB@BB<@@;AAAA=AC;;:9=>==9=04499&4B09568=7:3777(/)/72794456<::444333;:=:<?:?BB=B?C::9CCCCD)CBBB?B@B?CBBCCCCCBBBBBCD>DCCCBBBB@>>000@?A><B?BAA<@@<<:>?@7;<?999DGD1CCE>BBBBA7@@BBBBBA@@@A;;;@@;;;0;>@@CDD7@;99>5?=94
@N9IO0:01153:06039
AACCAGCACCTCAAGTGGTCAGGAGGATTATTGGGCCTAAAGCATCCGTAGCCGGCTCTGCAAGTTTTCGGTTAAATCCACTTGCTCAACAAATGGGCTGCCGAAAATACTACATAGCTAGGGAGTGGGAGAGGTAGACGGTATTCGGTAGGAAGGGGTAAAAATCCTTTGATCTATTGAGGACCACCTATGGCGAAGGCAGTCTACCAGAACACGTTCGACGGTGAGGGATGAAAGCTGGGGGAGCAAACCGG
+
A7A<@@@AC?C<;7<BB>ADDH@CC?@@>@@<@A9A=;;;0;AB@AADD@@@=A>ABAAA::6;AAA8AD>B4;;0;@>BBC=CCBBC@CCE?A>@5<000,0<<<3@A;;;@@@@AABBCB;@@;:;0;;:;4:@?@AA=B999:B@BBB?D?BAA299888(8=399+9<=98:78=@@8?@89909?==5:00*/6;=@<78776;;>4::>;:48685<9==887-7;=>A7>:;::::+:==>?9@<@=
@N9IO0:01123:06082
TACGGAGGGTGCAAGCGTTATCCGGATTCACTGGGTTTAAAGGGTGCGTAGGTGGGCTGGTAAGTCAGTGGTGAAATCCCCGAGCTTAACTTGGGAACTGCCATTGATACTATCAGTCTTGAATACTGTGGAGGTCAGCGGAATATGTCATGTAGCGGTGAAATGCTTAGATATGACATAGAACACCAATTGCGAAGGCAGCTGGCTACACAAATATTGACACTGAGGCACGAAAGCGTGGGGATCAAACAGG
+
BBBF?BBB<??BB?BCCC@CBC=A=@@=BBAACF?FD>CC=C@>CDCC@@@<?BA<BBB@BB@CBBBCA@;>9993:AAA9D:8:D@D@AA?BF>B>AACC?BB?BCABBB???AABAB>BAABBB>???;?A>AAAA??;?>AA??>@@999A@@@>BBAD=@@@B?B@@AC;:;:::=>>8@@?8=2925=9:594=<BBCC@ABB@A;;;0;BB?CCA@@:;;;5;@;99:/9:@9999-:::BB=:;;?
@N9IO0:01138:06078
TACAGAGGGTGCGAGCGTTAATCGGATTTACTGGGCGTAAAGCGTGTGTAGGTGGCTTCCTAAGTCGGTTGTGAAATCCCTGGGCTCAACCTGGGAATTGCAGTCGATACTGGGAAGCTAGAGTTCGGTAGAGGACGGCGGAATTCCCGGTGTAGCGGTGAAATGCGTAGATATCGGGAGGAACATCGATGGCGAAAGCAACCGTCTGGGCCTGAACTGACACTGTGACACGAAAGCGTGGGGAGCAAACAGG
+
@?BBBABB=BBBCCCBAA;A>ABB<A@B<BA?@@;@ABBC>CBBBBBAABB>CC@CC=B7:98:AABAD?BBBAC>DDD=BBB>???A>A>BBB=A=@;?@@@@@ABBBACDD>D;>=BBB?>>8;;6=<=>=399A:@@?B?B=AA<A?ABBB?B@<>>?D;AAA=>>>>=;;;;A9@A7:6:A@@ADAA=ABAA<AA@6;7;BAABB<A=BBB>AACCBBAA@A??<=>999.:???@A@2?A;;;09>>>
@N9IO0:01140:06072
TACGAAGGGGGCAAGCGTTGTTCGGAATTACTGGGCGTAAAGGGCGCGTAGGCGGCTTATCAAGTCAGGCGTGAAATTCCCGGGCTCAACCTGGGGGCTGCGCTTGATACTGATGAGCTTGAATGCGGGAGAGGATAGTGGAATTCCCAGTGTAGAGGTGAAATTCGTAGATATTGGGAAGAACACCAGTGGCGAAGGCGGCTATCTGGCCCGTAATTGACGCTGAGGCGCGAAAGCGTGGGGAGCAAACAGG
+
AAAAA;@@@@0=?=@@AA>AA?BB@C@D?CBBBB>@@@CC=DC>CDCCCBB>BB?BC?ACBA8::BBBACDDDCC>B>BB<@@<ABBB@C@CCCCC5CCDBBBC@BBABCCBBAC???><>A>BBBBC<@@??9====<<:>@B@CC>CBBBA@A@?=@BBC=C@AABBBCBBB?AA:A<???AAA?AA@A<>>D?C?>>;>AAAAAA?BB>BBD?B?BBBCCCBBB>AA????:>>A?AAA5>>BDC>AAA?
@N9IO0:01148:06084
TACGGAGGGGGCCAGCGTTGCTCGGAATTATTGGGCGTAAAGGGCGCGTAGGCGGTCGGGTAAGTCTGATGTGAAATCCCACGGCTTAACCGTGGAATTGCATCTTATACTGCCCGGCTAGAGTCTGGGAGAGGGAAGTGGAATTCCCGGTGTAGCGGTGAAATGCGTAGATATCGGGAGGAACACCAGTGGCGAAGGCGGCTTCCTGGACCAGCACTGACGCTGAGGCGCGAAAGCTAGGGGAGCAAACAGG
+
BCCC@CDDCC5BA??@BB7;;A@?=??C?AB?BA=AAABC9;;9;BAAABB>ACACCAC>CD?BBBCCBBBCCCC:99979BC>BB@C@D?BBD@B@C;;;JCCC@CCCCCBDD>C@CA@@;;;;;BC<@AABC=B<A@@=@?C@BB>CADCCBBBB?BCEC>:;;@@A:::BAAAC9??=A=ABB=AAAA?AAB798:A?AA>A?@A>AB?BCBBBBBBBA???==8=>=AAA:@B@@@DD:BBBAA<A@?;
@N9IO0:01153:06076
TACGTAGGGTGCGAGCGTTAATCGGAATACTGGGCGTAAAGCGTGCGCAGGCGGTTTTGTAAGCCAGATGTGAAATCCCCGGGCTTAACCTGGGAATGGCATTTGGGACTGCAAGGCTGGAGTGCGGCAGAGGAGACTGGAATTCCCGGTGTAGCAGTGAAATGCGTAGATATCGGGAGGAATGACCGATGGCGAAGGCAGGTCTCTGGGCTGACACTGACGCTCATGCACGAAAGCGTGGGGAGCAAACAGG
+
CBBBBAAA<AABBBB:;0>A?A==,0+0//>B@>999CB:>@B@@@A@@@?;;6;CC5;;B>AA8;;BBBAAAD>EDDE9AA>BC@C>A=@@@/:39:39>>?.99.9A@@@@5:4:@A4::???=:?@:99=AABB??>?;>9<?8=<@A?????ABBBC>???CBAA@@>=000+0=+0*000>;@@0000AA:@>=AC????>;;;1;====A@??==88;AA<<<@@<;;0;BABBDD;BABAG?CCCA
@N9IO0:01130:06152
TACGTAGGGTGCGAGCGTTAATCGGAATTACTGGGCGTAAAGCGTGCGCAGGCGGTTGTGCAAGACAGGTGTGAAATCCCCGGGCTTAACCTGGGAACTGCACTTGTGACTGCACAGCTGGAGTGCGGCAGAGGGGGATGGAATTCCGGCGTGTAGCAGTGAAATGCGTAGATATGCGGAGGAACACCGATGGCGAAGGCAATCCCCTGGGCCTGCACTGACGCTCATGCACGAAAGCGTGGGGAGCAAACAGG
+
BBCCCCCC>@?>A9:9AAAC@CBB=B6:7;BCCD?BBBCE?DBC@@@@@@@<AB?B<@A??@?@??BA9<==9::/:@@@5?@9?B?A@B?BDC=@<??A@@@@399??@@@AAAABBBB?BBAAAA=@??:99:9(:>@:=;>+0+0*0::@;@@@?==>BC:;;;??=:::=>@??:=>5:3:<@188@A<@AA<A5:;4::::/:::/;5;>??>;66///6668@>>>?>>6;888:;:/;;;AA9??B<
@N9IO0:01145:06113
TACAGAGGGTGCTAGCGTTAATCGGATTTACTGGGCGTAAAGCGTGTGTAGGCGGTTTGTTAAGTCGGATGTGAAAGCCCTGGGCTCAACCTAGGAATCGCATTCGATACTGGCAGGCTAGAGTACGGTAGAGGGTGGCGGAATTCCGGGTGTAGCGGTGAAATGCGTAGATATCCGGAGGAACACCGATGGCGAAGGCAACCACCTGGGCCTGTACTGACGCTGAGACACGAAAAGCGTGGGGAGCAAACAGG
+
BDCCBBCC=BBCBBBBBA>A8;;C9;;C=CCCCC=;;;CC=CCB;;;AACCACFACC>CD@C@BBBB?BB;;;BB=BBD=BAA;;;AA@D@AAA?B?BBBBBC@AA@A??>A?BBB?BAA>??@A>>;?>?>DC=@@799?B=@>A?CC>BCBBBBB@CCBC?BBBCBA>A000<,0,0@8<8@;;5;@;;4;??4:4:B?B@CF?AAD>D@BABB@@@B@??BC@????:9:99&4888888+88334/4::8
@N9IO0:01114:06188
TACAGAGGGTGCTAGCGTTAATCGGATTTACTGGGCGTAAAGCGTGTGTAGGCGGTTTGTTAAGTCGGATGTGAAAGCCCTGGGCTCAACCTAGGAATCGCATTCGATACTGGCAGGCTAGAGTACGGTAGAGGGTGGCGGAATTCCGGGTGTAGCGGTGAAATGCGTAGATATCCGGAGGAACACCGATGGCGAAGGCAACCACCTGGGCCTGTACTGACGCTGAGACACGAAAGCGTGGGGAGCAAACAGG
+
CFBBBCDE>BA@A@A;;;=@6;;E?ABB=BCCCF?@A;;;0;;;;BCBBCB@CD=AA<AB=B=AABD=@:::@??6??@9@?@0<<@@=A>@@?=A>ABBABD?BAAAAAAC?AAA?AAABA@@???<@AAACC>BB;?<;>4959@EK>DCCECBB@BCCC?CCBBBCCCAAAB5;5;A=@?CDC>BBAA=@AA7<9;DAD@CC@AAA<B<AB;;;ABB@@@BCBBBBA@;;;0::?@>AA9AAABC<@??;
@N9IO0:01115:06172
GACAGAGGGGGCAAGCGTTGCTCGGAATTACTGGGCGTAAAGGGCGCGTAGGCGGGATGGCAAGTCGGTCGTGAAATCCCTCGGCTCAACTGAGGAAGGTCGATCGATACTGCCGTTCTTGAGGATTGCAGAGGAGACTGGAATTCCCGGTGTAGCGGTGAAATGTGTAGAGATCGGGAGGAACACCGGTGGCGAAGGCGGGTCTCTGGGCAATTCCTGACGCTGAGGCGCGAAAGCGTGGGGAGCAAACGGG
+
CBBBBCDCCC5BB>??BB@BABBB=A?A5::???9?A@CD=DA9CCCCC@@<A@A8AAA=BB=@@EG@BABA@=A066909>96996@9>>=;:2:9>9@>@B;;99?=>;998=<3:>:??A?BB@CBA?@B<>?ACBC?B?C?BC>B@BBBBBBC@ABBE?DC@@@G;;:AAAAB<@@;?8BAD@G@?@=?>C@B?ABD>FBAAAAA;>?<??D<AABB????7759A?<<=3;:==@CB;ACAAA9=AB<
@N9IO0:01119:06175
TACGGGGGGGGCAAGCGTTGCTCGGAATCACTGGGCGTAAAGGGTGCGTAGGCGGTGTGGTAAGTCTGGCGTGAAATCTCCGAGCTTAACTCGGAACCCGCGTTAGAAACTGCCGTGCTAGAGTGTGGGATAGGAGAGTGGAATTCCCGGTGTAGCGGTGAAATGCGTAGATATCGGGAGGAACACCTGTGGCGAAAGCGGCTCTCTGGACCACAACTGACGCTGAGGCACGAAAAGCTAGGGGAGCAAACAGG
+
CBCCCCCCCC"CC@CCCC@BCDBB>A8;;CCCBC=CCBBD>CC>BBCBBBB?BB>@@@B=@@=@@A@@;@@@ABB=;::C?A@@@@=@=@@@A>A>BD>BBBD?@@@D;@AAC@CCBCBBB@@BBAAA>ACCC?CBBBBB?A=@=AC=B@BCDBBBCACCCC?CDCA@?>?:::::A9@@;@>;::=@>=>:>>?B6@99.99555==;@A966?:??<<=>=<;??<??>9999&9>445>>2<<===5888:
@N9IO0:01129:06181
CACGTAGGGGGCGAGCGTTGTCCGGATTTATTGGGCGTAAAGAGCTCGTAGGCGGTTTCGTAAGTCGGATGTGAAAACTCCAGGCTCAACTTGGAGACGCCATTCGATACTGCGATGACTTGAGTCCGGTAGGGGAGTGTGGAATTCCTGGTGTAGCGGTGAAATGCGCAGATATCAGGAGGAACACCGGCGGCGAAGGCGGCACTCTGGGCCGGTACTGACGCTGAGGAGCGAAAGCGTGGGTAGCAAACAGG
+
BBAA@@?@@@.@BAA@@@<;;;?B?BCG>BB?CD=CC;;;0;;;<BA@@@@<@B<@@;@BBD?BCAA=ACCBBBCC9@@D@;:;;BBCACC@CDBBACBB?BB?BBBBBB@@@AA@@9::?A@@AA=A=AAABB9AAA@::5:=?9=<??;?@A@@?@=?CCD>CCBBBBBBBA==8829=:??ABB<?<?=9=:;5;<AC?CDCBCCCC>CEH@CCCCBBB;;;AAA>@@?;;;6;@CBBB>BBCCCF?CCB@
@N9IO0:01144:06209
TACAGAGGTGCGAGCGTTAATCGGAATACTGGGCGTAAAGCGCGCGTAGGCGGCTTGTAAGTCGGTTGTGAAATCCCCGGGCTTAACCTGGGAACTGCATCCGAGACTGCATAGCTAGAGTATGGGAGAGGGAAGTGGAATTTCAGGTGTAGCGGTGAAATGCGTAGATATCTGAAGGAACATCAGTGGCGAAAGCGACTTCCTGGACCAATACTGACGCTCATGTGCGAAAGCGTGGGGAGCAAACAGG
+
:444445.55;999955./)000)0)0/8;;>5B<59;)59=9=@@@?;?AA=;;5;:>=:;;B?B>;:537(3373*3:0888<6:6433(43849999<39::ABAAAB9:9:===@@D=:::/;B;;;.:2;BC<@<@@9@;;4:AA@BBB?BAJJ>;;;BCCCB@@;99>>3879>@????999;@<?>=@ACCBC?C@@@?@C?B@;;;AACBB;;;@@;;<;<CE<BB;;:==0999==8>A@?
@N9IO0:01122:06214
TACAGAGGTGGCAAGCGTTGTTCGGAATTACTGGGCGTAAAGGGCGCGTAGGCGGCCATCTAAGTCAGACGTGAAATCCCCCGGCTCAACCTGGGAACTGCGTCTGATACTGGGAGGCTCGAGTTTGGGAGAGGGATGTAGAATTCCAGGTGTAGCGGTGAAATGCGTAGATATCTGGAGGAATACCGGTGGCGAAGGCGGCATCCTGGACCAATACTGACGCTGAGGCGCGAAAGCTAGGGGAGCAAACGGG
+
BBBBABA=@@<@C?CCCC@BC@CCAC@DBBBBBD?A@@BC:@@<@BADDDC?;:6;;?@??@;@A@?@@;;;?AA;<<<<<*;9@@@@?B?BBC=A>AAAACABA@@AAAAAA<BB?ACCB>??D>CC>AAABC=CBBA@AA9>;?9>>>BAAABAA>ACCF>BBBBBC@@??=<;@:?>8>=@@@?B?A@:><<293:?;>??@9>>?AB=B;><;;?@=?=>?9:4:?@=??8?@?::::+9@AAA<@@@8
@N9IO0:01124:06241
TACAGAGGGTGCGAGCGTTAATCGGATTTACTGGGCGTAAAGCGTGTGTAGGTGGTTGTTCAAGTCGGTTGTGAAATCCCCGGGCTTAACCTGGGAACTGCTTCCGAGACTGAGCGACTAGAGTACGGTAGAGGGCGGTGGAATTTCCGGTGTAGCGGTGAAATGCGTAGATATCGGAAGGAACACCAATGGCGAAGGCAGCCGCCTGGGCCTGTACTGACACTGAGACACGAAAAGCGTGGGGATCAAACAGG
+
BCBBCDCC>?@@@@@=9:2:>ABB?CBC?CBBBE>??@BB:A9:9@@@BBC@BB>B>A@@@@<@A@@=B7;;BDC>CEFE;BC>BA@D@C?CBD=B<@:;;B?C?C@@@BBD@@AAABADB@??B@@<@?AAAB9??=::7:@DD>B?B@CCAA???>ABDD>CCBBCBA@><=::4:4;?B=ABA=@<@A=BCCACACBCB?A@=AAA0;5;ACCDCDDAAA@AAA??@;;;;;*;??ACEE;:9;>>8=?=8
@N9IO0:01130:06252
TACGTAGGTGGCAAGCGTTGTCCGGATTTATTGGGTTTAAAGGGTGCGTAGGCGGTCTATTAAGTCAGTGCTGAAATATCCCGGCTTAACCGGGAGGGTGGCATTGATACTGATGGACTTGAGTGCAGTCGAGGTAGGCGGAATTGACGGTGTAGCGGTGAAATGCTTAGATATCGTCAAGAACACCGATAGTGAAGACAGCTTACTAGACTGTAACTGACGCTGAGGCACGAAAAGTGTGGGGATCAAACAGG
+
BBCBBBE?@@?@@=@@@B>BBC=A=AAC=BB?AA;@@;AC<DC>CCAAA;;5;;5;@@CC@C?A@A@??@B9::E=CBAAA<@;??=@=?@GF>BBB=??=?BB?AAAABBBBBB?BBB@B@@@B777?>>=>9>A@?BB?B?B?CBBB?BBBAACC@CBCC>CA?><?@?@ABAAABB=@A?@@@>AABCBBCC@BCCAA@DACBBCBACBBAA<@;;;ABBBBBB?BBBABAA4BBCBCCC<CCCCC?BBCA
@N9IO0:01147:06259
TACGTAGGTGGCTAGCGTTGTCCGGATTTACTGGGCGTAAAGAGCGCGCAGGCGGTCGTTCAAGTCGAGTGTGAAAGCCCCCGGCTCAACTGGGGAGGGTCACTCGATACTGATCGACTTGAAGGCGGGAGAGGGAAGCGGAATTCCCGGTGTAGTGGTGAAATGCGTAGATATCGGGAGGAACACCAGTGGCGAAGGCGGCTTTCTGGCCCGTTCTTGACGCTGAGGCGCGAAAGCTAGGGTAGCAAACGG
+
AA@@@BB@BC@BBBCB@@=AAA?C7<;C>AABBI@;;=DG>BAAABBBBCC?@@>@@@@?BB?AABB@@@BBBAC<@@@=>,>9@@AA?BCCCC:AA@<A???@AA@888BBAABB>>><?@9?;?CC=BBBCD>B?BAA>A>A>AD>B?AA???AA?BBCC>CCCB@??BBBBBBC<BB>A>ACA9;;;;5;=>:>;;;5;::/:::5;=4==5;;58:9CBB@@@=@ACBBB=CBB@@A:@@A>??6;:;
@N9IO0:01151:06219
TACGTAGGGTGCAAGCGTTAATCGGAATTACTGGGCGTAAAGCGTGCGCAGGCGGTTATGCAAGACAGATGTGAAATCCCCGGGCTTAACCCTTCGGGAAGTGACATTTGTGACTGCATAGCTAGAGTACGGTAGAGGGGGATGGAATTCCGCGTGTAGCAGTGAAATGCGTAGATATGCGGAGGAACACCGATGGCGAAGGCAATCCCCTGGACCTGTACTGACGCTCATGCACGAAAAGGCGTGGGGAGCAAACAGG
+
;;;CBBBC:;;:A9A;00+0+0/;)/)/)/59=90659<>066>;>?@999=B?9>9;;;?@;@BABAA@@99;;0;?@@2?>09068)--(,(,*5/5(((**,,22,56-/4<::;<99:CBBBCBCFD@AABBAAAB5BAA=A594:=A>?@@@@@BBBBBBC>CCCCDB;;;CCCBB?CC9;9;@@:;;;;5;;;4;;;:2:AA@6AB7;:?A@AAA<:<;000//77999////&/)/9::::.<9;;=6=<<8
@N9IO0:01115:06274
TACGTAGGGTGCGAGCGTTAATCGGAATTACTGGGCGTAAAGCGTGCGCAGGCGGTTTTGTAAGCCAGATGTGAAATCCCCGGGCTTAACCTGGGAATGGCATTTGGGACTGCAAGGCTGGAGTGCGGCAGAGGAGACTGGAATTCCCGGTGTAGCAGTGAAATGCGTAGATATCGGGAGGAATGACCGATGGCGAAGGCAGGTCTCTGGGCTGACACTGACGCTCATGCACGAAAAGCGTGGGGAGCAAACAGG
+
AABBBBCG;;;CA@@:;;@B?D;;5<4;299:;:/:BACF=AACBBBCA@A@DD?BBB5;;@?CB=@@A;;;BBB<BCBB:BB<A@?C?C?@@C<A6:;;??=?8?@<??@@8959=A>A=A?999@:@???A=@@9999192919>8=<CC>?>>>???@B=A??>AAAAA@@;;;7;=:@<000?7::<<*07>9>7>>B><<;C99929??????;;;?;;@@@A@@@@;;;;*;@@B@AA8;:;AB;AAA=
@N9IO0:01124:06290
TACGAAGGGTGCAAACGTTGCTCGGAATTATTGGGCGTAAAGCGCACGTAGGCGGCTTAGCAAGTCGGATGTGAAATCCCTCGGCTCAACCAAGGAAGTGCATCCGAAACTGCTGAGCTTGAGTACGAAAAGAGGATCGCGGAATTCCCGGTGTAGAGGTGAAATTCGTAGATATCGGGAGGAACACCAGTGGCGAAGGCGGCGATCTGGGTCGATACTGACGCTGAGGTGCGAAAGCGTGGGGAGCAAACAGG
+
CBA<;:;C=BBBCB=A==3::AAA>AAD=@@>AC>BCCCD;@;;;;A@@AC@:;:;D@ABBB?>@>>;>000BBB9ACD=B;<8;CDB?C?A?A@B?B@AA@@@>BBF?GBBBCB;;;B=@@BBBAAABB9ABB@EDAAAA=@>A=A@<A=AABA@@@;?@==9?;??AAABCBBBBB=::8:?BCC>A@A@=A;;5;>A@<;;;CC@AA;A@BBBDDCDCCCCBBAA=AAA@AA;AABACCC7;;BBC=AA@?
@N9IO0:01131:06306
AACCAGCACCTCGAGTGGTCAGGAGGTTTATTGGGCCTAAAGCATCCGTAGCCGGTTGCATAAGTTTTCGGTTAAATCTATGCGCTTAACGTATAGGCCGCCGAAAATACTGTGCAGCTAGGGAGTGGGAGAGGTACACGGTACTCGATAGGAAGGGGTAAAATCCTTTGATCTATTGATGACCACCTGTGGCGAAGGCGGTGTACCAGAACACGTTCGACGGTGAGGGATGAAAGCTGGGGGAGCAAACCGG
+
D;D>@@;;;=B@@ABBCACCCDA::;;D;@A8;;8;@CDE>CCBAA?B????=@=?=@?A??499@?6<?;=289-:@@>@ABAAB>A>??@@@@@<@?BB@CDGG;A@@BBBBBCCCAAAB=@@ACB8@A@?;ABB@@@@BBBBBBCBAA5;5;;;.;CCD;CD>BA;AA@@@@A?@@?@CC7:;?@@@C=@@@4919=9=?>>A<??A>AACBB@BBBBD?@@99929AABB=BA@@@@@.@A@AB;A>B7
@N9IO0:01142:06272
TACGTAGGGTGCGAGCGTTAATCGGAATTACTGGGCGTAAAGCGTGCGCAGGCGGTTCGTTGTGTCTGCTGTGAAAGCCCCGGGCTCAACCTGGGAATGGCAGTGGAAACTGGCGAGCTGGAGTGTGGCAGAGGGGGGTGGAATTCCAGGTGTAGCAGTGAAATGCGTAGAGATCTGGAGGAACACCGATGGCGAAGGCAGCCCCCTGGGCTGACACTGACGCTCAGGCACGAAAGCGTGGGGAGCAAACAG
+
CBBABCDE=@@BAA@9:0@A@AA=:>+0-0@@BF?AAACL=@@B@@@BBBC?BB@C@BAA?BBBCC?@?@?AACD>AABB:BC>AA;;6;?AA@<A>@@@AA@@@?BB=BBB>BBCBCBB?BDBBBCBDBBBDDDED*BB@B@C?B@BB@BCBBCCBAAABB>BBCC:::@AB@AAB>@A@B@BBB@BBBB@BBB;>9>@>====,>?@9@A@@@99:@=000000;6=;>>>>8>>>====/;;;<@6=88
@N9IO0:01146:06306
TACGTAGGGTGCGAGCGTTAATCGGAATTACTGGGCGTAAAGTGTGCGCAGGTGGCCGCGCATGTCGAGTGTGAAATCCCCGGGCTTAACTTGGGAATTGCGCTCGAAACTACGTGGCTCGAGTGTGGCAGAGGAAGGTGGAATTCCACGTGTAGCGGTGAAATGCGTAGAGAATGTGGAGGAACACCGATGGCGAAGGCAGCCTTCTGGGCCAACACTGACGCTCATGCACGAAAGCGTGGGGAGCAAACAG
+
BBBBBCCD=@@BB@@9:9;B>ABB@C?B<@@BAB;BBAAA;BAA@BBCBCB@BC>@=@BA@ABBCCBAAABBBBD=CCDF9BB<?@AEABB?BB:@<@49999A???E=B??:9:?:?@@>>>00097<//6548(/(/5/5(/).49:/5/555//(/./.'.::99555//(/88;787079;;<=667>/78;5;9A@==5:4:889*84:9;;;;;=???A?=>>????@@8??;;;==2=??=@2998
@N9IO0:01157:06294
TACGGGGGGGGGCAAGCGTTGTTCGGAATTACTGGGCGTAAAGGGCGCGTAGGCGGCTCTTCAAGTCAGCCGTGAAATCTCCAGGCTTAACCTGGAAGGGTCGGTTGATACTGTCGAGCTAGAGTGTGGAAGAGGCAACTGGAATTCCGTGTGTAGCGGTGAAATGCGTAGATATACGGAGGAACACCTGCGGCGAAGGCGGGTTGCTGGGCCAACACTGACGCTGGAGGCGCGAAAGCTAGGGGAGCAAACGGG
+
49==<<@<@<@"::8<@@C>@AAFF@B>B>?@?@?6<<994(4;2:;559;0+00+0>00*08-4:4443-3888<199:<0557:>:>;>=BB@C499,4454=299@B@AAAAAA???AAAAAA;<5;=@;;5;;29:C=B;@=??@@B@A::555.5@@>,555:449B><<---0--(-(---08::;788828289=3;8;;?BC>C>A>A:::A<?@@;;4;=9<<973;4499AADD9CCBBC=BAG>
@N9IO0:01161:06285
TACGGAGGGTGCGAGCGTTGTCCGGAATCACTGGGCGTAAAGGGCGCGTAGGCGGCCCGTTAAGTGGCTGGTGAAATCCCGCGGCTCAACTGCGGGGCTGCCGGTCAGACTGGCGAGCTAGAGCACGGTAGGGGCAGATGGAATTCCCGGTGTAGCGGTGGAATGCGTAGAGATCGGGAAGAATACCAGTGGCGAAGGCGTTCTGCTGGGCCGTTGCTGACGCTGAGGCGCGACAGCGTGGGGAGCAAACAGG
+
[truncated: 43,792,554 more chars]
